# Supplementary material for: PyRMD Studio: A Unified Suite for Next-Generation, AI-Powered Virtual Screening
Source: J Chem Inf Model. 2026 May 19;66(11):6197–203. doi: 10.1021/acs.jcim.6c00648 (PMC13250901; doi:10.1021/acs.jcim.6c00648)
Supplement: Supplementary file 1 [file ci6c00648_si_001.zip › DATA/ptn1_chembl.csv]

Molecule ChEMBL ID	Molecule Name	Molecule Max Phase	Molecular Weight	#RO5 Violations	AlogP	Compound Key	Smiles	Standard Type	Standard Relation	Standard Value	Standard Units	pChEMBL Value	Data Validity Comment	Comment	Uo Units	Ligand Efficiency BEI	Ligand Efficiency LE	Ligand Efficiency LLE	Ligand Efficiency SEI	Potential Duplicate	Assay ChEMBL ID	Assay Description	Assay Type	BAO Format ID	BAO Label	Assay Organism	Assay Tissue ChEMBL ID	Assay Tissue Name	Assay Cell Type	Assay Subcellular Fraction	Target ChEMBL ID	Target Name	Target Organism	Target Type	Document ChEMBL ID	Source ID	Source Description	Document Journal	Document Year	Cell ChEMBL ID
CHEMBL2021518		0	1249.25	None	None	22	COc1cc([C@@H]2O[C@H](CN3C=C(COC(=O)c4cccc(C(=O)OCC5=CN(C[C@H]6O[C@@H](c7cc(OC)c8ccccc8c7OC)[C@H](OC(C)=O)[C@@H](OC(C)=O)[C@@H]6OC(C)=O)NN5)c4)NN3)[C@@H](OC(C)=O)[C@H](OC(C)=O)[C@H]2OC(C)=O)c(OC)c2ccccc12	Inhibition	'='	12.5	%				UO_0000187					False	CHEMBL1035045	Inhibition of human recombinant PTP1B catalytic domain at 20 ug/mL	B	BAO_0000357	single protein format	Homo sapiens	None	None	None	None	CHEMBL335	Protein-tyrosine phosphatase 1B	Homo sapiens	SINGLE PROTEIN	CHEMBL1142536	1	Scientific Literature	Bioorg. Med. Chem.	2008	None
CHEMBL145	CAFFEIC ACID	3	180.16	0	1.20	16	O=C(O)/C=C/c1ccc(O)c(O)c1	Activity						Not Active						False	CHEMBL898096	Inhibition of PTP1B by colorimetric assay	B	BAO_0000357	single protein format	None	None	None	None	None	CHEMBL335	Protein-tyrosine phosphatase 1B	Homo sapiens	SINGLE PROTEIN	CHEMBL1149578	1	Scientific Literature	Bioorg. Med. Chem. Lett.	2007	None
CHEMBL168475		0	869.81	3	-3.14	9g	CC(=O)N[C@@H](CC(=O)O)C(=O)N[C@@H](C)C(=O)N[C@@H](CC(=O)O)C(=O)N[C@@H](CCC(=O)O)C(=O)N[C@@H](Cc1ccc(C(F)(C(=O)O)C(=O)O)cc1)C(=O)N[C@@H](CC(C)C)C(N)=O	IC50	'='	430000.0	nM		Outside typical range		UO_0000065					False	CHEMBL765996	Tested for binding affinity towards Protein-tyrosine Phosphatase 1B	B	BAO_0000357	single protein format	Rattus norvegicus	None	None	None	None	CHEMBL335	Protein-tyrosine phosphatase 1B	Homo sapiens	SINGLE PROTEIN	CHEMBL1133356	1	Scientific Literature	Bioorg. Med. Chem. Lett.	2000	None
CHEMBL221137	EMBELIN	0	294.39	0	4.31	5	CCCCCCCCCCCC1=C(O)C(=O)C=C(O)C1=O	Activity						Not Active						False	CHEMBL980220	Inhibition of PTP1B at 50 uM	B	BAO_0000357	single protein format	None	None	None	None	None	CHEMBL335	Protein-tyrosine phosphatase 1B	Homo sapiens	SINGLE PROTEIN	CHEMBL1158112	1	Scientific Literature	J. Nat. Prod.	2006	None
CHEMBL462801	Rapanone	0	322.45	1	5.09	3	CCCCCCCCCCCCCC1=C(O)C(=O)C=C(O)C1=O	Activity						Not Active						False	CHEMBL980220	Inhibition of PTP1B at 50 uM	B	BAO_0000357	single protein format	None	None	None	None	None	CHEMBL335	Protein-tyrosine phosphatase 1B	Homo sapiens	SINGLE PROTEIN	CHEMBL1158112	1	Scientific Literature	J. Nat. Prod.	2006	None
CHEMBL46608		0	494.76	1	8.72	17	C=CC[C@@]1(O)CC/C(C)=C\CC[C@@]2(C)[C@@H](CC[C@@H]2[C@H](C)CCCC(C)C)c2ccc(cc2C(=O)O)C1	Selectivity	'>'	30.0	uM				UO_0000064					False	CHEMBL768530	Selectivity against protein tyrosine phosphatase 1B	B	BAO_0000357	single protein format	None	None	None	None	None	CHEMBL335	Protein-tyrosine phosphatase 1B	Homo sapiens	SINGLE PROTEIN	CHEMBL1148233	1	Scientific Literature	Bioorg. Med. Chem. Lett.	2004	None
CHEMBL303333		0	533.58	1	3.64	31	CCCCCNC(=O)C(Cc1ccc(N(C(=O)C(=O)O)c2ccccc2C(=O)O)c2ccccc12)NC(C)=O	Ki	'='	1100.0	nM	5.96			UO_0000065	11.17	0.21	2.32	3.89	False	CHEMBL768529	Binding affinity for Protein-tyrosine phosphatase 1B	B	BAO_0000357	single protein format	None	None	None	None	None	CHEMBL335	Protein-tyrosine phosphatase 1B	Homo sapiens	SINGLE PROTEIN	CHEMBL1148343	1	Scientific Literature	J. Med. Chem.	2004	None
CHEMBL24095		0	392.52	1	7.53	59	Oc1ccc(-c2ccc(-c3c(Cc4ccccc4)sc4ccccc34)cc2)cc1	Inhibition	'='	-27.0	%		Outside typical range		UO_0000187					False	CHEMBL831825	Percent inhibition of Tyrosine phosphatase 1B at the concentration of 2.5 uM	B	BAO_0000357	single protein format	None	None	None	None	None	CHEMBL335	Protein-tyrosine phosphatase 1B	Homo sapiens	SINGLE PROTEIN	CHEMBL1137823	1	Scientific Literature	J. Med. Chem.	2004	None
CHEMBL25720		0	434.49	1	6.84	64	O=C(O)C(Cc1ccccc1)Oc1ccc(-c2ccc(-c3coc4ccccc34)cc2)cc1	IC50	'='	288403150.31	nM		Outside typical range		UO_0000065					False	CHEMBL830840	Concentration required for 50% inhibition of tyrosine phosphatase 1B	B	BAO_0000357	single protein format	None	None	None	None	None	CHEMBL335	Protein-tyrosine phosphatase 1B	Homo sapiens	SINGLE PROTEIN	CHEMBL1137823	1	Scientific Literature	J. Med. Chem.	2004	None
CHEMBL47676		0	494.76	1	8.72	18	C=CC[C@]1(O)CC/C(C)=C\CC[C@@]2(C)[C@@H](CC[C@@H]2[C@H](C)CCCC(C)C)c2ccc(cc2C(=O)O)C1	Selectivity	'>'	30.0	uM				UO_0000064					False	CHEMBL768530	Selectivity against protein tyrosine phosphatase 1B	B	BAO_0000357	single protein format	None	None	None	None	None	CHEMBL335	Protein-tyrosine phosphatase 1B	Homo sapiens	SINGLE PROTEIN	CHEMBL1148233	1	Scientific Literature	Bioorg. Med. Chem. Lett.	2004	None
CHEMBL472201		0	408.57	1	6.41	7a	Cn1c(-c2ccc(C#Cc3ccc4c(c3)C(C)(C)CCS4)cc2)nc2ccccc21	Inhibition	'='	0.0	%				UO_0000187					False	CHEMBL999639	Inhibition of human recombinant PTP1B at 30 uM after 30 mins relative to control	B	BAO_0000357	single protein format	Homo sapiens	None	None	None	None	CHEMBL335	Protein-tyrosine phosphatase 1B	Homo sapiens	SINGLE PROTEIN	CHEMBL1156681	1	Scientific Literature	Eur. J. Med. Chem.	2008	None
CHEMBL472371		0	422.60	1	6.90	7b	CCn1c(-c2ccc(C#Cc3ccc4c(c3)C(C)(C)CCS4)cc2)nc2ccccc21	Inhibition	'='	0.0	%				UO_0000187					False	CHEMBL999639	Inhibition of human recombinant PTP1B at 30 uM after 30 mins relative to control	B	BAO_0000357	single protein format	Homo sapiens	None	None	None	None	CHEMBL335	Protein-tyrosine phosphatase 1B	Homo sapiens	SINGLE PROTEIN	CHEMBL1156681	1	Scientific Literature	Eur. J. Med. Chem.	2008	None
CHEMBL460935		0	294.36	0	4.63	4	C(#Cc1ccc(-c2nc3ccccc3[nH]2)cc1)c1ccccc1	Inhibition	'='	1.64	%				UO_0000187					False	CHEMBL999639	Inhibition of human recombinant PTP1B at 30 uM after 30 mins relative to control	B	BAO_0000357	single protein format	Homo sapiens	None	None	None	None	CHEMBL335	Protein-tyrosine phosphatase 1B	Homo sapiens	SINGLE PROTEIN	CHEMBL1156681	1	Scientific Literature	Eur. J. Med. Chem.	2008	None
CHEMBL502815		0	484.92	0	3.29	10h	O=C1Nc2ccc(S(=O)(=O)NCc3ccc(Cl)cc3)cc2/C1=N/Nc1cccc(C(=O)O)c1	IC50	'='	18800.0	nM	4.73			UO_0000065	9.75	0.20	1.44	3.45	False	CHEMBL996085	Inhibition of human recombinant PTP1B	B	BAO_0000357	single protein format	Homo sapiens	None	None	None	None	CHEMBL335	Protein-tyrosine phosphatase 1B	Homo sapiens	SINGLE PROTEIN	CHEMBL1156635	1	Scientific Literature	J. Med. Chem.	2008	None
CHEMBL234734		0	348.31	0	2.10	7	COc1cc(Cc2cc(OC)c(O)c(C(=O)O)c2)cc(C(=O)O)c1O	IC50	'>'	1000000.0	nM		Outside typical range		UO_0000065					False	CHEMBL893459	Inhibition of PTP1B after 10 mins	B	BAO_0000357	single protein format	None	None	None	None	None	CHEMBL335	Protein-tyrosine phosphatase 1B	Homo sapiens	SINGLE PROTEIN	CHEMBL1147909	1	Scientific Literature	Bioorg. Med. Chem. Lett.	2007	None
CHEMBL196268		0	634.57	1	3.14	20	CS(=O)(=O)Nc1ccc(CN(Cc2ccc(C(F)(F)P(=O)(O)O)cc2)S(=O)(=O)c2ccc(OCC(=O)O)cc2)cc1	IC50	'='	180.0	nM	6.75			UO_0000065	10.63	0.22	3.60	3.60	False	CHEMBL880579	Inhibitory activity against protein tyrosine phosphatase 1B using O-methyl fluorescein monophosphate	B	BAO_0000357	single protein format	Homo sapiens	None	None	None	None	CHEMBL335	Protein-tyrosine phosphatase 1B	Homo sapiens	SINGLE PROTEIN	CHEMBL1141064	1	Scientific Literature	Bioorg. Med. Chem. Lett.	2005	None
CHEMBL199133		0	562.51	1	4.04	31	CN(Cc1ccccc1)C(=O)CN(Cc1ccc(OCC(=O)O)cc1)Cc1ccc(C(F)(F)P(=O)(O)O)cc1	IC50	'='	67500.0	nM	4.17			UO_0000065	7.41	0.15	0.13	3.27	False	CHEMBL880579	Inhibitory activity against protein tyrosine phosphatase 1B using O-methyl fluorescein monophosphate	B	BAO_0000357	single protein format	Homo sapiens	None	None	None	None	CHEMBL335	Protein-tyrosine phosphatase 1B	Homo sapiens	SINGLE PROTEIN	CHEMBL1141064	1	Scientific Literature	Bioorg. Med. Chem. Lett.	2005	None
CHEMBL128764		0	229.02	0	1.54	DA3045	O=C1C(Cl)=C(Cl)C(=O)c2ncncc21	IC50	'>'	10000.0	nM				UO_0000065					False	CHEMBL756368	Inhibitory Activity against Recombinant Human PTP1	B	BAO_0000357	single protein format	None	None	None	None	None	CHEMBL335	Protein-tyrosine phosphatase 1B	Homo sapiens	SINGLE PROTEIN	CHEMBL1134280	1	Scientific Literature	J. Med. Chem.	2001	None
CHEMBL116605		0	663.68	1	3.21	1	CCc1cc(CC(NC(C)=O)C(=O)NCCCCOc2cccc(O)c2C(=O)OC)ccc1N(C(=O)C(=O)O)c1ccccc1C(=O)O	Ki	'='	18.0	nM	7.75			UO_0000065	11.67	0.22	4.53	3.71	False	CHEMBL1053998	Inhibition of PTP1B	B	BAO_0000357	single protein format	None	None	None	None	None	CHEMBL335	Protein-tyrosine phosphatase 1B	Homo sapiens	SINGLE PROTEIN	CHEMBL1153002	1	Scientific Literature	Eur. J. Med. Chem.	2009	None
CHEMBL570779		0	345.42	0	3.24	4c	O=C(CCCc1cccs1)Nc1ccc2c(c1)C[C@@H](C(=O)O)OC2	IC50	'='	553.3	nM	6.26			UO_0000065	18.11	0.36	3.02	8.27	False	CHEMBL1053998	Inhibition of PTP1B	B	BAO_0000357	single protein format	None	None	None	None	None	CHEMBL335	Protein-tyrosine phosphatase 1B	Homo sapiens	SINGLE PROTEIN	CHEMBL1153002	1	Scientific Literature	Eur. J. Med. Chem.	2009	None
CHEMBL550662		0	345.42	0	3.24	4d	O=C(CCCc1cccs1)Nc1ccc2c(c1)CO[C@H](C(=O)O)C2	IC50	'='	510.3	nM	6.29			UO_0000065	18.22	0.36	3.05	8.32	False	CHEMBL1053998	Inhibition of PTP1B	B	BAO_0000357	single protein format	None	None	None	None	None	CHEMBL335	Protein-tyrosine phosphatase 1B	Homo sapiens	SINGLE PROTEIN	CHEMBL1153002	1	Scientific Literature	Eur. J. Med. Chem.	2009	None
CHEMBL556076		0	381.52	0	3.52	4e	CC1(C)SCC(CCC(=O)Nc2ccc3c(c2)C[C@@H](C(=O)O)OC3)S1	IC50	'='	385.7	nM	6.41			UO_0000065	16.81	0.35	2.89	8.48	False	CHEMBL1053998	Inhibition of PTP1B	B	BAO_0000357	single protein format	None	None	None	None	None	CHEMBL335	Protein-tyrosine phosphatase 1B	Homo sapiens	SINGLE PROTEIN	CHEMBL1153002	1	Scientific Literature	Eur. J. Med. Chem.	2009	None
CHEMBL564699		0	409.57	0	4.30	4g	CC1(C)SCC(CCCCC(=O)Nc2ccc3c(c2)C[C@@H](C(=O)O)OC3)S1	IC50	'='	164.7	nM	6.78			UO_0000065	16.56	0.34	2.48	8.97	False	CHEMBL1053998	Inhibition of PTP1B	B	BAO_0000357	single protein format	None	None	None	None	None	CHEMBL335	Protein-tyrosine phosphatase 1B	Homo sapiens	SINGLE PROTEIN	CHEMBL1153002	1	Scientific Literature	Eur. J. Med. Chem.	2009	None
CHEMBL416598		0	726.37	2	9.16	2	O=C(O)[C@@H](Cc1ccccc1)Oc1c(I)cc(-c2c3ccccc3cc3sc4ccccc4c23)cc1I	IC50	'='	179.0	nM	6.75			UO_0000065	9.29	0.25	-2.41	14.50	False	CHEMBL770120	Compound was evaluated for the inhibitory activity against recombinant Protein-tyrosine phosphatase 1B using, phosphotyrosyl dodecapeptide [TRDI(P)YETD(P)Y(P)YRK] as substrate	B	BAO_0000357	single protein format	None	None	None	None	None	CHEMBL335	Protein-tyrosine phosphatase 1B	Homo sapiens	SINGLE PROTEIN	CHEMBL1133228	1	Scientific Literature	Bioorg. Med. Chem. Lett.	2000	None
CHEMBL564124		0	381.52	0	3.87	4n	O=C(CCCC[C@@H]1CCSS1)Nc1ccc2c(c1)CO[C@H](C(=O)O)C2	IC50	'='	51.63	nM	7.29			UO_0000065	19.10	0.40	3.42	9.64	True	CHEMBL1053998	Inhibition of PTP1B	B	BAO_0000357	single protein format	None	None	None	None	None	CHEMBL335	Protein-tyrosine phosphatase 1B	Homo sapiens	SINGLE PROTEIN	CHEMBL1153002	1	Scientific Literature	Eur. J. Med. Chem.	2009	None
CHEMBL557450		0	547.74	2	6.85	4s	O=C(CCCC[C@@H]1CCSC(c2ccccc2)(c2ccccc2)S1)Nc1ccc2c(c1)C[C@@H](C(=O)O)OC2	IC50	'='	566.7	nM	6.25			UO_0000065	11.40	0.22	-0.60	8.26	False	CHEMBL1053998	Inhibition of PTP1B	B	BAO_0000357	single protein format	None	None	None	None	None	CHEMBL335	Protein-tyrosine phosphatase 1B	Homo sapiens	SINGLE PROTEIN	CHEMBL1153002	1	Scientific Literature	Eur. J. Med. Chem.	2009	None
CHEMBL564439		0	397.56	0	4.37	13b	CCO[C@@H](Cc1ccc(NC(=O)CCCC[C@@H]2CCSS2)cc1)C(=O)O	IC50	'='	113.0	nM	6.95			UO_0000065	17.47	0.36	2.58	9.19	False	CHEMBL1053998	Inhibition of PTP1B	B	BAO_0000357	single protein format	None	None	None	None	None	CHEMBL335	Protein-tyrosine phosphatase 1B	Homo sapiens	SINGLE PROTEIN	CHEMBL1153002	1	Scientific Literature	Eur. J. Med. Chem.	2009	None
CHEMBL377978		0	600.72	1	4.69	48	Cc1ccc2[nH]c(C(Cc3ccc(C4CC(=O)NS4(=O)=O)cc3)NS(=O)(=O)c3ccc(-c4ccccc4)cc3)nc2c1	IC50	'='	140.0	nM	6.85			UO_0000065	11.41	0.22	2.16	4.96	False	CHEMBL870503	Inhibition of PTP1B by pNPP assay	B	BAO_0000357	single protein format	Homo sapiens	None	None	None	None	CHEMBL335	Protein-tyrosine phosphatase 1B	Homo sapiens	SINGLE PROTEIN	CHEMBL1138056	1	Scientific Literature	J. Med. Chem.	2006	None
CHEMBL208982		0	600.72	1	4.69	47	Cc1cccc2[nH]c(C(Cc3ccc(C4CC(=O)NS4(=O)=O)cc3)NS(=O)(=O)c3ccc(-c4ccccc4)cc3)nc12	IC50	'='	190.0	nM	6.72			UO_0000065	11.19	0.22	2.03	4.87	False	CHEMBL870503	Inhibition of PTP1B by pNPP assay	B	BAO_0000357	single protein format	Homo sapiens	None	None	None	None	CHEMBL335	Protein-tyrosine phosphatase 1B	Homo sapiens	SINGLE PROTEIN	CHEMBL1138056	1	Scientific Literature	J. Med. Chem.	2006	None
CHEMBL210324		0	546.58	1	2.99	45	O=C1CC(c2ccc(CC(NS(=O)(=O)c3cc(F)cc(F)c3)c3nc4ccccc4[nH]3)cc2)S(=O)(=O)N1	IC50	'='	72.0	nM	7.14			UO_0000065	13.07	0.26	4.15	5.17	False	CHEMBL870503	Inhibition of PTP1B by pNPP assay	B	BAO_0000357	single protein format	Homo sapiens	None	None	None	None	CHEMBL335	Protein-tyrosine phosphatase 1B	Homo sapiens	SINGLE PROTEIN	CHEMBL1138056	1	Scientific Literature	J. Med. Chem.	2006	None
CHEMBL377735		0	540.62	1	2.72	32	COc1cccc(S(=O)(=O)NC(Cc2ccc(C3CC(=O)NS3(=O)=O)cc2)c2nc3ccccc3[nH]2)c1	IC50	'='	48.0	nM	7.32			UO_0000065	13.54	0.27	4.60	4.97	False	CHEMBL870503	Inhibition of PTP1B by pNPP assay	B	BAO_0000357	single protein format	Homo sapiens	None	None	None	None	CHEMBL335	Protein-tyrosine phosphatase 1B	Homo sapiens	SINGLE PROTEIN	CHEMBL1138056	1	Scientific Literature	J. Med. Chem.	2006	None
CHEMBL377476		0	524.62	1	3.02	24	Cc1ccccc1S(=O)(=O)NC(Cc1ccc(C2CC(=O)NS2(=O)=O)cc1)c1nc2ccccc2[nH]1	IC50	'='	300.0	nM	6.52			UO_0000065	12.43	0.25	3.50	4.72	False	CHEMBL870503	Inhibition of PTP1B by pNPP assay	B	BAO_0000357	single protein format	Homo sapiens	None	None	None	None	CHEMBL335	Protein-tyrosine phosphatase 1B	Homo sapiens	SINGLE PROTEIN	CHEMBL1138056	1	Scientific Literature	J. Med. Chem.	2006	None
CHEMBL444965	ETHANEPEROXOIC ACID	0	76.05	0	0.02	1	CC(=O)OO	Activity	'='	88.0	%				UO_0000187					False	CHEMBL1026471	Inactivation of PTP1B at 15 uM after 15 sec	B	BAO_0000357	single protein format	None	None	None	None	None	CHEMBL335	Protein-tyrosine phosphatase 1B	Homo sapiens	SINGLE PROTEIN	CHEMBL1154493	1	Scientific Literature	Bioorg. Med. Chem. Lett.	2008	None
CHEMBL1160960		0	316.19	0	2.20	12	O=P(O)(O)Cc1ccc2ccc(CP(=O)(O)O)cc2c1	IC50	'>'	500000.0	nM		Outside typical range		UO_0000065					False	CHEMBL767791	Compound was evaluated for 50% inhibition of PTP1B using uM)	B	BAO_0000357	single protein format	None	None	None	None	None	CHEMBL335	Protein-tyrosine phosphatase 1B	Homo sapiens	SINGLE PROTEIN	CHEMBL1130746	1	Scientific Literature	Bioorg. Med. Chem. Lett.	1998	None
CHEMBL119776		0	405.18	0	3.29	11e	N.O=P(O)(O)C(F)(F)c1ccc2c(C(F)(F)P(=O)(O)O)cccc2c1	Inhibition	'='	89.0	%				UO_0000187					False	CHEMBL874024	Compound was evaluated for inhibition of PTP1B at a concentration of 500 uM)	B	BAO_0000357	single protein format	None	None	None	None	None	CHEMBL335	Protein-tyrosine phosphatase 1B	Homo sapiens	SINGLE PROTEIN	CHEMBL1130746	1	Scientific Literature	Bioorg. Med. Chem. Lett.	1998	None
CHEMBL505561		0	1517.52	None	None	18	COc1ccc(OC)c([C@@H]2O[C@H](Cn3cc(COC(=O)c4cccc(C(=O)OCc5cn(C[C@H]6O[C@@H](c7cc(OC)ccc7OC)[C@H](OC(=O)c7ccccc7)[C@@H](OC(=O)c7ccccc7)[C@@H]6OC(=O)c6ccccc6)nn5)c4)nn3)[C@@H](OC(=O)c3ccccc3)[C@H](OC(=O)c3ccccc3)[C@H]2OC(=O)c2ccccc2)c1	Inhibition	'='	97.8	%				UO_0000187					False	CHEMBL1035045	Inhibition of human recombinant PTP1B catalytic domain at 20 ug/mL	B	BAO_0000357	single protein format	Homo sapiens	None	None	None	None	CHEMBL335	Protein-tyrosine phosphatase 1B	Homo sapiens	SINGLE PROTEIN	CHEMBL1142536	1	Scientific Literature	Bioorg. Med. Chem.	2008	None
CHEMBL444209		0	1185.07	None	None	24	CC(=O)O[C@H]1[C@H](C2=CC(=O)c3ccccc3C2=O)O[C@H](Cn2cc(COC(=O)c3cccc(C(=O)OCc4cn(C[C@H]5O[C@@H](C6=CC(=O)c7ccccc7C6=O)[C@H](OC(C)=O)[C@@H](OC(C)=O)[C@@H]5OC(C)=O)nn4)c3)nn2)[C@@H](OC(C)=O)[C@@H]1OC(C)=O	Inhibition	'='	8.5	%				UO_0000187					False	CHEMBL1035045	Inhibition of human recombinant PTP1B catalytic domain at 20 ug/mL	B	BAO_0000357	single protein format	Homo sapiens	None	None	None	None	CHEMBL335	Protein-tyrosine phosphatase 1B	Homo sapiens	SINGLE PROTEIN	CHEMBL1142536	1	Scientific Literature	Bioorg. Med. Chem.	2008	None
CHEMBL60824	4-AMINO-[1,2]NAPHTHOQUINONE	0	173.17	0	0.75	1	NC1=CC(=O)C(=O)c2ccccc21	IC50	'='	24590.0	nM	4.61			UO_0000065	26.62	0.48	3.86	7.66	False	CHEMBL772435	In vitro inhibitory activity against recombinant human protein-tyrosine phosphatase 1B (PTP1B) using fluorescein diphosphate (FDP) as a substrate	B	BAO_0000357	single protein format	None	None	None	None	None	CHEMBL335	Protein-tyrosine phosphatase 1B	Homo sapiens	SINGLE PROTEIN	CHEMBL1135185	1	Scientific Literature	Bioorg. Med. Chem. Lett.	2002	None
CHEMBL59241		0	362.47	1	5.18	16	CC(C)(C)c1cc(C2=CC(=O)C(=O)c3ccccc32)cc(C(C)(C)C)c1O	IC50	'='	5730.0	nM	5.24			UO_0000065	14.46	0.27	0.06	9.64	False	CHEMBL772435	In vitro inhibitory activity against recombinant human protein-tyrosine phosphatase 1B (PTP1B) using fluorescein diphosphate (FDP) as a substrate	B	BAO_0000357	single protein format	None	None	None	None	None	CHEMBL335	Protein-tyrosine phosphatase 1B	Homo sapiens	SINGLE PROTEIN	CHEMBL1135185	1	Scientific Literature	Bioorg. Med. Chem. Lett.	2002	None
CHEMBL116744		0	647.68	1	3.51	12	CCc1cc(CC(NC(C)=O)C(=O)NCCCCOc2ccccc2C(=O)OC)ccc1N(C(=O)C(=O)O)c1ccccc1C(=O)O	Ki	'='	1600.0	nM	5.80			UO_0000065	8.95	0.17	2.29	3.07	False	CHEMBL770975	Inhibitory activity against Protein-tyrosine phosphatase 1B (PTP 1B) was determined	B	BAO_0000357	single protein format	None	None	None	None	None	CHEMBL335	Protein-tyrosine phosphatase 1B	Homo sapiens	SINGLE PROTEIN	CHEMBL1145861	1	Scientific Literature	J. Med. Chem.	2003	None
CHEMBL472401		0	512.82	2	8.79	10l	CC1(C)CC[C@]2(CCCCC(=O)O)CC[C@]3(C)C(=CC[C@@H]4[C@@]5(C)CC[C@H](O)C(C)(C)[C@@H]5CC[C@]43C)[C@@H]2C1	IC50	'='	1330.0	nM	5.88			UO_0000065	11.46	0.22	-2.91	10.21	False	CHEMBL963010	Inhibition of PTP1B by pNPP assay	B	BAO_0000357	single protein format	None	None	None	None	None	CHEMBL335	Protein-tyrosine phosphatase 1B	Homo sapiens	SINGLE PROTEIN	CHEMBL1151785	1	Scientific Literature	Bioorg. Med. Chem.	2008	None
CHEMBL320836		0	249.11	0	3.42	16	O=C(CBr)c1cccc2ccccc12	Ratio	'='	9400.0	M-1 min-1									False	CHEMBL844569	Ratio between dissociation constant and First-order rate constant (Ki / K inact) was determined	B	BAO_0000357	single protein format	None	None	None	None	None	CHEMBL335	Protein-tyrosine phosphatase 1B	Homo sapiens	SINGLE PROTEIN	CHEMBL1135556	1	Scientific Literature	Bioorg. Med. Chem. Lett.	2002	None
CHEMBL377989		0	546.61	1	3.02	79a	Cc1cc(C[C@H](NS(=O)(=O)c2ccccc2)c2nc3ccccc3[nH]2)ccc1[C@@H]1CC(=O)[N-]S1(=O)=O.[Na+]	IC50	'='	35.0	nM	7.46			UO_0000065	14.21	0.28	4.44	5.40	False	CHEMBL870503	Inhibition of PTP1B by pNPP assay	B	BAO_0000357	single protein format	Homo sapiens	None	None	None	None	CHEMBL335	Protein-tyrosine phosphatase 1B	Homo sapiens	SINGLE PROTEIN	CHEMBL1138056	1	Scientific Literature	J. Med. Chem.	2006	None
CHEMBL454276		0	216.32	0	4.30	15	CC1=C[C@@H]2C[C@H](C)[C@]1(C)CCc1ccoc12	IC50	'='	1.9	ug.mL-1				UO_0000274					False	CHEMBL967908	Inhibition of human recombinant PTP1B catalytic domain	B	BAO_0000357	single protein format	Homo sapiens	None	None	None	None	CHEMBL335	Protein-tyrosine phosphatase 1B	Homo sapiens	SINGLE PROTEIN	CHEMBL1155873	1	Scientific Literature	J. Nat. Prod.	2008	None
CHEMBL431349		0	614.70	2	2.74	15	CCCCCNC(=O)[C@H](Cc1ccc(OCC(=O)NO)c(C(=O)O)c1)NC(=O)[C@H](Cc1ccccc1)NC(=O)OC(C)(C)C	Inhibition	'='	6.0	%				UO_0000187					False	CHEMBL770342	Percent inhibition against Protein-tyrosine phosphatase 1B at a 1 uM concentration	B	BAO_0000357	single protein format	None	None	None	None	None	CHEMBL335	Protein-tyrosine phosphatase 1B	Homo sapiens	SINGLE PROTEIN	CHEMBL1135929	1	Scientific Literature	J. Med. Chem.	2002	None
CHEMBL320836		0	249.11	0	3.42	16	O=C(CBr)c1cccc2ccccc12	kinact	'='	0.86	min-1									False	CHEMBL770343	First-order rate constant (K inact) for conversion of the ExI complex (Protein-tyrosine phosphatase 1B -inhibitor complex) into the covalent adduct, EI was determined using PNP as substrate	B	BAO_0000357	single protein format	None	None	None	None	None	CHEMBL335	Protein-tyrosine phosphatase 1B	Homo sapiens	SINGLE PROTEIN	CHEMBL1135556	1	Scientific Literature	Bioorg. Med. Chem. Lett.	2002	None
CHEMBL413032		0	275.14	0	3.93	11	O=C(CBr)c1ccc(-c2ccccc2)cc1	Ratio	'='	41.0	M-1 min-1									False	CHEMBL844569	Ratio between dissociation constant and First-order rate constant (Ki / K inact) was determined	B	BAO_0000357	single protein format	None	None	None	None	None	CHEMBL335	Protein-tyrosine phosphatase 1B	Homo sapiens	SINGLE PROTEIN	CHEMBL1135556	1	Scientific Literature	Bioorg. Med. Chem. Lett.	2002	None
CHEMBL462187		0	529.54	1	2.37	32	COc1ccc(OC)c([C@@H]2O[C@H](CNC(=O)c3ccccc3)[C@@H](OC(C)=O)[C@H](OC(C)=O)[C@H]2OC(C)=O)c1	Inhibition	'='	12.1	%				UO_0000187					False	CHEMBL1017255	Inhibition of recombinant PTP1B at 20 ug/mL	B	BAO_0000357	single protein format	None	None	None	None	None	CHEMBL335	Protein-tyrosine phosphatase 1B	Homo sapiens	SINGLE PROTEIN	CHEMBL1152189	1	Scientific Literature	Bioorg. Med. Chem. Lett.	2008	None
CHEMBL211352		0	571.62	1	2.90	79d	Cc1cc(C[C@H](NS(=O)(=O)c2ccccc2C#N)c2nc3ccccc3[nH]2)ccc1[C@@H]1CC(=O)[N-]S1(=O)=O.[Na+]	Activity	'='	1.4										False	CHEMBL870504	Increase in phosphorylation level of human insulin receptor transfected in HEK293 cells at 80 uM	F	BAO_0000219	cell-based format	Homo sapiens	None	None	HEK293	None	CHEMBL335	Protein-tyrosine phosphatase 1B	Homo sapiens	SINGLE PROTEIN	CHEMBL1138056	1	Scientific Literature	J. Med. Chem.	2006	CHEMBL3307715
CHEMBL214378		0	477.29	0	3.99	Figure 1, R1C3, page 7400	O=C(O)COc1c(C(=O)O)sc(-c2ccc(NC(=O)c3cccnc3)cc2)c1Br	IC50	'='	820.0	nM	6.09			UO_0000065	12.75	0.29	2.10	4.84	False	CHEMBL981143	Inhibition of PTP1B	B	BAO_0000357	single protein format	None	None	None	None	None	CHEMBL335	Protein-tyrosine phosphatase 1B	Homo sapiens	SINGLE PROTEIN	CHEMBL1155785	1	Scientific Literature	Bioorg. Med. Chem.	2008	None
CHEMBL508834		0	585.83	2	6.58	10d	CC1(C)CC[C@]2(C(=O)N[C@@H](CCC(=O)O)C(=O)O)CC[C@]3(C)C(=CC[C@@H]4[C@@]5(C)CC[C@H](O)C(C)(C)[C@@H]5CC[C@]43C)[C@@H]2C1	IC50	'='	16350.0	nM	4.79			UO_0000065	8.17	0.16	-1.79	3.86	False	CHEMBL963010	Inhibition of PTP1B by pNPP assay	B	BAO_0000357	single protein format	None	None	None	None	None	CHEMBL335	Protein-tyrosine phosphatase 1B	Homo sapiens	SINGLE PROTEIN	CHEMBL1151785	1	Scientific Literature	Bioorg. Med. Chem.	2008	None
CHEMBL456267		0	372.47	1	5.51	19	c1ccc2c(c1)ccc1oc(-c3ccc(OCCCN4CCCC4)cc3)nc12	Inhibition	'='	46.7	%				UO_0000187					False	CHEMBL1009263	Inhibition of of PTP1B assessed as residual enzyme activity at 100 uM	B	BAO_0000357	single protein format	None	None	None	None	None	CHEMBL335	Protein-tyrosine phosphatase 1B	Homo sapiens	SINGLE PROTEIN	CHEMBL1154485	1	Scientific Literature	Eur. J. Med. Chem.	2009	None
CHEMBL177133		0	600.67	1	2.71	41	CCCCCNC(=O)[C@H](Cc1ccc(OCC(=O)O)c(C(=O)O)c1)NC(=O)[C@H](Cc1ccccn1)NC(=O)OC(C)(C)C	Inhibition	'='	10.0	%				UO_0000187					False	CHEMBL771172	Inhibitory activity against human protein tyrosine phosphatase 1B (PTP1B) at a concentration of 1 uM	B	BAO_0000357	single protein format	None	None	None	None	None	CHEMBL335	Protein-tyrosine phosphatase 1B	Homo sapiens	SINGLE PROTEIN	CHEMBL1136635	1	Scientific Literature	Bioorg. Med. Chem. Lett.	2003	None
CHEMBL299627		0	638.72	1	3.98	22	CCCCCNC(=O)[C@H](Cc1ccc(OCC(=O)O)c(-c2cc(O)no2)c1)NC(=O)[C@H](Cc1ccccc1)NC(=O)OC(C)(C)C	Inhibition	'='	1.0	%				UO_0000187					False	CHEMBL770342	Percent inhibition against Protein-tyrosine phosphatase 1B at a 1 uM concentration	B	BAO_0000357	single protein format	None	None	None	None	None	CHEMBL335	Protein-tyrosine phosphatase 1B	Homo sapiens	SINGLE PROTEIN	CHEMBL1135929	1	Scientific Literature	J. Med. Chem.	2002	None
CHEMBL450403		0	644.02	2	9.03	11e	CSCC[C@H](NC(=O)CCCC[C@]12CCC(C)(C)C[C@H]1C1=CC[C@@H]3[C@@]4(C)CC[C@H](O)C(C)(C)[C@@H]4CC[C@@]3(C)[C@]1(C)CC2)C(=O)O	IC50	'='	550.0	nM	6.26			UO_0000065	9.72	0.19	-2.77	7.23	False	CHEMBL963010	Inhibition of PTP1B by pNPP assay	B	BAO_0000357	single protein format	None	None	None	None	None	CHEMBL335	Protein-tyrosine phosphatase 1B	Homo sapiens	SINGLE PROTEIN	CHEMBL1151785	1	Scientific Literature	Bioorg. Med. Chem.	2008	None
CHEMBL516167		0	408.50	1	6.84	14	Cc1ccc(NCCCOc2ccc(-c3nc4c(ccc5ccccc54)o3)cc2)cc1	Inhibition	'='	44.2	%				UO_0000187					False	CHEMBL1009263	Inhibition of of PTP1B assessed as residual enzyme activity at 100 uM	B	BAO_0000357	single protein format	None	None	None	None	None	CHEMBL335	Protein-tyrosine phosphatase 1B	Homo sapiens	SINGLE PROTEIN	CHEMBL1154485	1	Scientific Literature	Eur. J. Med. Chem.	2009	None
CHEMBL457131		0	347.37	0	4.59	22	CCOC(=O)COc1ccc(-c2nc3c(ccc4ccccc43)o2)cc1	Inhibition	'='	30.7	%				UO_0000187					False	CHEMBL1009263	Inhibition of of PTP1B assessed as residual enzyme activity at 100 uM	B	BAO_0000357	single protein format	None	None	None	None	None	CHEMBL335	Protein-tyrosine phosphatase 1B	Homo sapiens	SINGLE PROTEIN	CHEMBL1154485	1	Scientific Literature	Eur. J. Med. Chem.	2009	None
CHEMBL456025		0	358.44	1	5.12	10	c1ccc2c(c1)ccc1oc(-c3ccc(OCCN4CCCC4)cc3)nc12	Ki	'='	34200.0	nM	4.47			UO_0000065	12.46	0.23	-0.65	11.60	False	CHEMBL1009264	Inhibition of of PTP1B assessed as residual enzyme activity	B	BAO_0000357	single protein format	None	None	None	None	None	CHEMBL335	Protein-tyrosine phosphatase 1B	Homo sapiens	SINGLE PROTEIN	CHEMBL1154485	1	Scientific Literature	Eur. J. Med. Chem.	2009	None
CHEMBL510460		0	346.43	0	4.98	20	CN(C)CCCOc1ccc(-c2nc3c(ccc4ccccc43)o2)cc1	IC50	'='	3520.0	nM	5.45			UO_0000065	15.74	0.29	0.47	14.16	False	CHEMBL1010126	Inhibition of of PTP1B assessed as residual enzyme activity in presence of Triton X-100	B	BAO_0000357	single protein format	None	None	None	None	None	CHEMBL335	Protein-tyrosine phosphatase 1B	Homo sapiens	SINGLE PROTEIN	CHEMBL1154485	1	Scientific Literature	Eur. J. Med. Chem.	2009	None
CHEMBL274743		0	714.79	1	3.90	4M	COC(=O)c1c(O)cccc1OCCCCc1cnc(C(Cc2ccc(C3CC(=O)NS3(=O)=O)c(C)c2)NS(=O)(=O)c2cccc(F)c2)[nH]1	IC50	'='	160.0	nM	6.80			UO_0000065	9.51	0.19	2.90	3.51	False	CHEMBL927697	Inhibition of PTP1B by pNPP assay	B	BAO_0000357	single protein format	None	None	None	None	None	CHEMBL335	Protein-tyrosine phosphatase 1B	Homo sapiens	SINGLE PROTEIN	CHEMBL1140792	1	Scientific Literature	Bioorg. Med. Chem. Lett.	2008	None
CHEMBL253201		0	678.79	1	1.77	3k	Cc1cc(CC(NS(=O)(=O)c2cccc(F)c2)C2=NC[C@@H](COc3cccc(S(C)(=O)=O)c3)N2)ccc1C1CC(=O)NS1(=O)=O	IC50	'='	800.0	nM	6.10			UO_0000065	8.98	0.19	4.33	3.44	False	CHEMBL927697	Inhibition of PTP1B by pNPP assay	B	BAO_0000357	single protein format	None	None	None	None	None	CHEMBL335	Protein-tyrosine phosphatase 1B	Homo sapiens	SINGLE PROTEIN	CHEMBL1140792	1	Scientific Literature	Bioorg. Med. Chem. Lett.	2008	None
CHEMBL254301		0	620.68	1	3.10	3G	O=C1CC(c2ccc(CC(NS(=O)(=O)c3cccc(C(F)(F)F)c3)C3=NC[C@H](Cc4ccccc4)N3)cc2)S(=O)(=O)N1	IC50	'='	1300.0	nM	5.89			UO_0000065	9.48	0.19	2.79	4.40	False	CHEMBL927697	Inhibition of PTP1B by pNPP assay	B	BAO_0000357	single protein format	None	None	None	None	None	CHEMBL335	Protein-tyrosine phosphatase 1B	Homo sapiens	SINGLE PROTEIN	CHEMBL1140792	1	Scientific Literature	Bioorg. Med. Chem. Lett.	2008	None
CHEMBL403117		0	606.65	1	3.23	3E	O=C1CC(c2ccc(CC(NS(=O)(=O)c3cccc(C(F)(F)F)c3)C3=NC[C@H](c4ccccc4)N3)cc2)S(=O)(=O)N1	IC50	'='	2900.0	nM	5.54			UO_0000065	9.13	0.18	2.31	4.14	False	CHEMBL927697	Inhibition of PTP1B by pNPP assay	B	BAO_0000357	single protein format	None	None	None	None	None	CHEMBL335	Protein-tyrosine phosphatase 1B	Homo sapiens	SINGLE PROTEIN	CHEMBL1140792	1	Scientific Literature	Bioorg. Med. Chem. Lett.	2008	None
CHEMBL253268		0	558.60	1	2.27	3C	CC1(C)CN=C(C(Cc2ccc(C3CC(=O)NS3(=O)=O)cc2)NS(=O)(=O)c2cccc(C(F)(F)F)c2)N1	IC50	'='	930.0	nM	6.03			UO_0000065	10.80	0.22	3.76	4.51	False	CHEMBL927697	Inhibition of PTP1B by pNPP assay	B	BAO_0000357	single protein format	None	None	None	None	None	CHEMBL335	Protein-tyrosine phosphatase 1B	Homo sapiens	SINGLE PROTEIN	CHEMBL1140792	1	Scientific Literature	Bioorg. Med. Chem. Lett.	2008	None
CHEMBL504704		0	704.99	2	9.43	11j	CC1(C)CC[C@]2(CCCCC(=O)NC(Cc3ccc([N+](=O)[O-])cc3)C(=O)O)CC[C@]3(C)C(=CC[C@@H]4[C@@]5(C)CC[C@H](O)C(C)(C)[C@@H]5CC[C@]43C)[C@@H]2C1	IC50	'='	450.0	nM	6.35			UO_0000065	9.00	0.17	-3.08	4.89	False	CHEMBL963010	Inhibition of PTP1B by pNPP assay	B	BAO_0000357	single protein format	None	None	None	None	None	CHEMBL335	Protein-tyrosine phosphatase 1B	Homo sapiens	SINGLE PROTEIN	CHEMBL1151785	1	Scientific Literature	Bioorg. Med. Chem.	2008	None
CHEMBL449613		0	603.89	2	7.96	10b	CC1(C)CC[C@]2(C(=O)N[C@@H](Cc3ccccc3)C(=O)O)CC[C@]3(C)C(=CC[C@@H]4[C@@]5(C)CC[C@H](O)C(C)(C)[C@@H]5CC[C@]43C)[C@@H]2C1	IC50	'='	3310.0	nM	5.48			UO_0000065	9.07	0.17	-2.48	6.33	False	CHEMBL963010	Inhibition of PTP1B by pNPP assay	B	BAO_0000357	single protein format	None	None	None	None	None	CHEMBL335	Protein-tyrosine phosphatase 1B	Homo sapiens	SINGLE PROTEIN	CHEMBL1151785	1	Scientific Literature	Bioorg. Med. Chem.	2008	None
CHEMBL2206734		0	568.68	2	4.28	29	O=C1N=C(NCCCCCCCNC2=NC(=O)/C(=C/c3ccc(O)c(O)c3)S2)S/C1=C\c1ccc(O)c(O)c1	IC50	'='	23400.0	nM	4.63			UO_0000065	8.14	0.16	0.35	2.83	False	CHEMBL2210491	Inhibition of PTP1B using fluorescein 3,6 diphosphate as substrate measured for 1 hr in presence of 1 mM dithiothreitol	B	BAO_0000357	single protein format	None	None	None	None	None	CHEMBL335	Protein-tyrosine phosphatase 1B	Homo sapiens	SINGLE PROTEIN	CHEMBL2203275	1	Scientific Literature	Bioorg. Med. Chem. Lett.	2012	None
CHEMBL2207338		0	606.77	1	3.32	15	O=C1N=C(NCCCN2CCN(CCCNC3=NC(=O)/C(=C/c4ccc(O)cc4)S3)CC2)S/C1=C\c1ccc(O)cc1	IC50						Not Determined						False	CHEMBL2210491	Inhibition of PTP1B using fluorescein 3,6 diphosphate as substrate measured for 1 hr in presence of 1 mM dithiothreitol	B	BAO_0000357	single protein format	None	None	None	None	None	CHEMBL335	Protein-tyrosine phosphatase 1B	Homo sapiens	SINGLE PROTEIN	CHEMBL2203275	1	Scientific Literature	Bioorg. Med. Chem. Lett.	2012	None
CHEMBL2207335		0	548.69	1	4.72	12	O=C1N=C(NCC2CCCC(CNC3=NC(=O)/C(=C/c4ccc(O)cc4)S3)C2)S/C1=C\c1ccc(O)cc1	IC50	'='	9000.0	nM	5.05			UO_0000065	9.20	0.18	0.33	4.09	False	CHEMBL2210491	Inhibition of PTP1B using fluorescein 3,6 diphosphate as substrate measured for 1 hr in presence of 1 mM dithiothreitol	B	BAO_0000357	single protein format	None	None	None	None	None	CHEMBL335	Protein-tyrosine phosphatase 1B	Homo sapiens	SINGLE PROTEIN	CHEMBL2203275	1	Scientific Literature	Bioorg. Med. Chem. Lett.	2012	None
CHEMBL403093	OHIOENSIN A	0	372.38	0	4.37	3	O=C1C[C@@H]2c3ccccc3O[C@H]3c4cc(O)ccc4-c4c(O)cc(O)c1c4[C@H]23	IC50	'='	4300.0	nM	5.37			UO_0000065	14.41	0.26	1.00	6.17	False	CHEMBL932228	Inhibition of human recombinant PTP1B	B	BAO_0000357	single protein format	Homo sapiens	None	None	None	None	CHEMBL335	Protein-tyrosine phosphatase 1B	Homo sapiens	SINGLE PROTEIN	CHEMBL1143209	1	Scientific Literature	Bioorg. Med. Chem. Lett.	2008	None
CHEMBL403094	OHIOENSIN F	0	388.38	0	3.48	1	O=C1C[C@]2(O)c3ccccc3O[C@H]3c4cc(O)ccc4-c4c(O)cc(O)c1c4[C@@H]32	Ki	'='	1500.0	nM	5.82			UO_0000065	15.00	0.27	2.34	5.43	False	CHEMBL932229	Inhibition of human recombinant PTP1B by Lineweaver-Burke plot	B	BAO_0000357	single protein format	Homo sapiens	None	None	None	None	CHEMBL335	Protein-tyrosine phosphatase 1B	Homo sapiens	SINGLE PROTEIN	CHEMBL1143209	1	Scientific Literature	Bioorg. Med. Chem. Lett.	2008	None
CHEMBL2316902		0	422.36	1	5.92	4g	O=C(O)c1cc2c(C#Cc3cccc(C(F)(F)F)c3)c(-c3ccccc3)oc2cc1O	IC50	'='	6700.0	nM	5.17			UO_0000065	12.25	0.23	-0.75	7.32	False	CHEMBL2317720	Inhibition of PTP1B (unknown origin) expressed in Escherichia coli using pNPP substrate after 5 mins by spectrophotometric analysis	B	BAO_0000019	assay format	Homo sapiens	None	None	None	None	CHEMBL335	Protein-tyrosine phosphatase 1B	Homo sapiens	SINGLE PROTEIN	CHEMBL2311454	1	Scientific Literature	J. Med. Chem.	2013	None
CHEMBL401525		0	379.42	0	3.40	16	CCOc1ccc2nc(NS(=O)(=O)c3ccc([N+](=O)[O-])cc3)sc2c1	Ki	'='	20400.0	nM	4.69			UO_0000065	12.36	0.26	1.29	4.21	False	CHEMBL975366	Inhibition of human recombinant PTP1B expressed in Escherichia coli TB1 by double reciprocal plot analysis	B	BAO_0000019	assay format	Homo sapiens	None	None	None	None	CHEMBL335	Protein-tyrosine phosphatase 1B	Homo sapiens	SINGLE PROTEIN	CHEMBL1138628	1	Scientific Literature	Bioorg. Med. Chem.	2009	None
CHEMBL489670		0	452.72	1	8.43	12d	C=C1CC[C@@]2(C)[C@@H](CC[C@]3(C)[C@@H]2CC=C2[C@@H]4CC(C)(C)CC[C@]4(C(=O)O)CC[C@]23C)C1(C)C	IC50	'='	2850.0	nM	5.54			UO_0000065	12.25	0.23	-2.88	14.87	True	CHEMBL963010	Inhibition of PTP1B by pNPP assay	B	BAO_0000357	single protein format	None	None	None	None	None	CHEMBL335	Protein-tyrosine phosphatase 1B	Homo sapiens	SINGLE PROTEIN	CHEMBL1151785	1	Scientific Literature	Bioorg. Med. Chem.	2008	None
CHEMBL381393		0	283.29	0	2.96	17	COc1c(C2=NOC(n3ccnc3)C2)ccc2occc12	Inhibition	'='	14.9	%				UO_0000187					False	CHEMBL864994	Inhibition of PTP1B at 100 uM	B	BAO_0000357	single protein format	Homo sapiens	None	None	None	None	CHEMBL335	Protein-tyrosine phosphatase 1B	Homo sapiens	SINGLE PROTEIN	CHEMBL1146946	1	Scientific Literature	Bioorg. Med. Chem. Lett.	2006	None
CHEMBL205730		0	351.36	0	3.71	18	COC(=O)C1C(c2ccc3occc3c2OC)=NOC1c1ccccc1	Inhibition	'='	18.5	%				UO_0000187					False	CHEMBL864994	Inhibition of PTP1B at 100 uM	B	BAO_0000357	single protein format	Homo sapiens	None	None	None	None	CHEMBL335	Protein-tyrosine phosphatase 1B	Homo sapiens	SINGLE PROTEIN	CHEMBL1146946	1	Scientific Literature	Bioorg. Med. Chem. Lett.	2006	None
CHEMBL139024		0	321.31	0	2.15	8m	COc1cccc(-c2cc(NC(=O)C(=O)O)c(C(=O)O)s2)c1	Ki	'='	12000.0	nM	4.92			UO_0000065	15.31	0.31	2.77	4.36	True	CHEMBL770981	Inhibitory effect against recombinant human protein-tyrosine phosphatase 1B (PTP1B), using p-nitrophenyl phosphate substrate at pH 5.5.	B	BAO_0000357	single protein format	None	None	None	None	None	CHEMBL335	Protein-tyrosine phosphatase 1B	Homo sapiens	SINGLE PROTEIN	CHEMBL1135823	1	Scientific Literature	J. Med. Chem.	2002	None
CHEMBL224735		0	350.33	0	4.66	6	CC(=O)c1ccc2oc(-c3coc4ccc(C(C)=O)c(O)c34)cc2c1O	IC50	'='	87000.0	nM	4.06			UO_0000065	11.59	0.21	-0.60	4.03	False	CHEMBL918282	Inhibition of PTP1B	B	BAO_0000357	single protein format	None	None	None	None	None	CHEMBL335	Protein-tyrosine phosphatase 1B	Homo sapiens	SINGLE PROTEIN	CHEMBL1144560	1	Scientific Literature	Bioorg. Med. Chem.	2007	None
CHEMBL365406		0	176.17	0	2.34	3	CC(=O)c1cc2ccoc2cc1O	Inhibition	'='	19.0	%				UO_0000187					False	CHEMBL918281	Inhibition of PTP1B at 100 uM	B	BAO_0000357	single protein format	None	None	None	None	None	CHEMBL335	Protein-tyrosine phosphatase 1B	Homo sapiens	SINGLE PROTEIN	CHEMBL1144560	1	Scientific Literature	Bioorg. Med. Chem.	2007	None
CHEMBL224155		0	322.32	0	4.22	8c	COc1ccc(-c2cc(=O)c3cc4ccoc4cc3o2)cc1OC	Inhibition	'='	24.3	%				UO_0000187					False	CHEMBL918281	Inhibition of PTP1B at 100 uM	B	BAO_0000357	single protein format	None	None	None	None	None	CHEMBL335	Protein-tyrosine phosphatase 1B	Homo sapiens	SINGLE PROTEIN	CHEMBL1144560	1	Scientific Literature	Bioorg. Med. Chem.	2007	None
CHEMBL223067		0	292.29	0	4.21	8b	COc1ccc(-c2cc(=O)c3cc4ccoc4cc3o2)cc1	Inhibition	'='	75.6	%				UO_0000187					False	CHEMBL918281	Inhibition of PTP1B at 100 uM	B	BAO_0000357	single protein format	None	None	None	None	None	CHEMBL335	Protein-tyrosine phosphatase 1B	Homo sapiens	SINGLE PROTEIN	CHEMBL1144560	1	Scientific Literature	Bioorg. Med. Chem.	2007	None
CHEMBL61148		0	200.19	0	2.11	9	O=C(O)C(=O)c1ccc2ccccc2c1	IC50	'='	190000.0	nM		Outside typical range		UO_0000065					False	CHEMBL770117	Inhibitory activity against Yersinia Protein-tyrosine phosphatase 1B	B	BAO_0000357	single protein format	Yersinia enterocolitica	None	None	None	None	CHEMBL335	Protein-tyrosine phosphatase 1B	Homo sapiens	SINGLE PROTEIN	CHEMBL1133876	1	Scientific Literature	Bioorg. Med. Chem. Lett.	2001	None
CHEMBL282480		0	534.25	2	8.59	102	Oc1c(Br)cc(-c2ccc(-c3c(Cc4ccccc4)oc4ccccc34)cc2)cc1Br	Average inhibition	'='	-43.0										False	CHEMBL768923	In vitro inhibitory activity against recombinant human Protein Tyrosine Phosphatase 1b at a concentration of 1 uM	B	BAO_0000357	single protein format	None	None	None	None	None	CHEMBL335	Protein-tyrosine phosphatase 1B	Homo sapiens	SINGLE PROTEIN	CHEMBL1132993	1	Scientific Literature	J. Med. Chem.	2000	None
CHEMBL174821	E129	0	496.43	0	3.77	Allura red AC	COc1cc(S(=O)(=O)[O-])c(C)cc1N=Nc1c(O)ccc2cc(S(=O)(=O)[O-])ccc12.[Na+].[Na+]	IC50	'='	33000.0	nM	4.48			UO_0000065	9.90	0.20	0.71	2.75	False	CHEMBL765609	Inhibition of human PTPase 1B	B	BAO_0000357	single protein format	Homo sapiens	None	None	None	None	CHEMBL335	Protein-tyrosine phosphatase 1B	Homo sapiens	SINGLE PROTEIN	CHEMBL1138696	1	Scientific Literature	Bioorg. Med. Chem. Lett.	2004	None
CHEMBL294317		0	386.47	0	4.18	35	O=S(=O)(O)OC(CCc1ccccc1)COCc1cccc2ccccc12	IC50	'>'	100000.0	nM				UO_0000065					False	CHEMBL765210	Concentration required for its inhibitory activity against PTB1B phosphatase	B	BAO_0000357	single protein format	None	None	None	None	None	CHEMBL335	Protein-tyrosine phosphatase 1B	Homo sapiens	SINGLE PROTEIN	CHEMBL1130501	1	Scientific Literature	Bioorg. Med. Chem. Lett.	1997	None
CHEMBL312923		0	730.77	2	2.83	17a	CC(C)C[C@H](NC(=O)[C@H](Cc1ccc(CC(=O)O)c(C(=O)O)c1)NC(=O)[C@H](CCC(=O)O)NC(=O)OCC1c2ccccc2-c2ccccc21)C(N)=O	IC50	'='	700.0	nM	6.16			UO_0000065	8.42	0.16	3.32	2.45	False	CHEMBL772440	Inhibition of human Protein-tyrosine phosphatase 1B expressed in Escherichia coli BL21 (DE3) cells	B	BAO_0000219	cell-based format	None	None	None	BL21-DE3	None	CHEMBL335	Protein-tyrosine phosphatase 1B	Homo sapiens	SINGLE PROTEIN	CHEMBL1136140	1	Scientific Literature	Bioorg. Med. Chem. Lett.	2003	None
CHEMBL304418		0	632.70	1	2.91	16c	CC(Cn1c(=O)n2n(c1=O)C(C(=O)NC(Cc1ccc3sccc(=O)c3c1)C(=O)O)C=CC2CCCC(=O)O)c1ccccc1	Inhibition	'='	95.0	%				UO_0000187					False	CHEMBL874027	Compound was tested for inhibition of Protein-tyrosine phosphatase 1B at a concentration of 100 uM in fluorometric assay using DiFMUP	B	BAO_0000357	single protein format	None	None	None	None	None	CHEMBL335	Protein-tyrosine phosphatase 1B	Homo sapiens	SINGLE PROTEIN	CHEMBL1136070	1	Scientific Literature	Bioorg. Med. Chem. Lett.	2003	None
CHEMBL26103		0	662.81	2	10.64	122	COc1cccc(-c2cc(-c3ccc(-c4c(Cc5ccccc5)sc5ccccc45)cc3)cc(-c3cccc(OC)c3)c2OCC(=O)O)c1	IC50	'='	25.0	nM	7.60			UO_0000065	11.47	0.21	-3.04	11.70	True	CHEMBL768926	In vitro inhibitory activity against human recombinant protein tyrosine phosphatase 1b (PTP1B)	B	BAO_0000357	single protein format	None	None	None	None	None	CHEMBL335	Protein-tyrosine phosphatase 1B	Homo sapiens	SINGLE PROTEIN	CHEMBL1132993	1	Scientific Literature	J. Med. Chem.	2000	None
CHEMBL1082094		0	429.56	0	4.60	8e	CCCCN(CCCC)CC1(COCC)COc2ccc3c(C)cc(=O)oc3c2C1=O	Inhibition	'='	80.5	%				UO_0000187					False	CHEMBL1109326	Inhibition of PTP1B at 100 uM	B	BAO_0000357	single protein format	None	None	None	None	None	CHEMBL335	Protein-tyrosine phosphatase 1B	Homo sapiens	SINGLE PROTEIN	CHEMBL1154339	1	Scientific Literature	Bioorg. Med. Chem. Lett.	2009	None
CHEMBL60072	SULFIRICIN	0	539.78	None	None	1	CC1=CC[C@H]2C(C)(C)CCC[C@]2(C)[C@H]1C[C@H](OS(=O)(=O)[O-])[C@H](C)CCCc1ccoc1.C[N+](C)=C(N)N	IC50	'='	29800.0	nM	4.53			UO_0000065	8.38	None	None	None	False	CHEMBL765210	Concentration required for its inhibitory activity against PTB1B phosphatase	B	BAO_0000357	single protein format	None	None	None	None	None	CHEMBL335	Protein-tyrosine phosphatase 1B	Homo sapiens	SINGLE PROTEIN	CHEMBL1130501	1	Scientific Literature	Bioorg. Med. Chem. Lett.	1997	None
CHEMBL316175		0	836.90	2	4.32	13b	CC(C)C[C@H](NC(=O)[C@H](Cc1ccc(OCC(=O)O)c(C(=O)O)c1)NC(=O)[C@H](CCC(=O)OCc1ccccc1)NC(=O)OCC1c2ccccc2-c2ccccc21)C(N)=O	IC50	'='	8300.0	nM	5.08			UO_0000065	6.07	0.11	0.76	2.03	False	CHEMBL772440	Inhibition of human Protein-tyrosine phosphatase 1B expressed in Escherichia coli BL21 (DE3) cells	B	BAO_0000219	cell-based format	None	None	None	BL21-DE3	None	CHEMBL335	Protein-tyrosine phosphatase 1B	Homo sapiens	SINGLE PROTEIN	CHEMBL1136140	1	Scientific Literature	Bioorg. Med. Chem. Lett.	2003	None
CHEMBL313894		0	792.89	1	4.62	22b	CC(C)C[C@H](NC(=O)[C@H](Cc1ccc(OCC(=O)O)cc1)NC(=O)[C@H](CCC(=O)OCc1ccccc1)NC(=O)OCC1c2ccccc2-c2ccccc21)C(N)=O	IC50	'='	4600.0	nM	5.34			UO_0000065	6.73	0.13	0.72	2.51	False	CHEMBL772440	Inhibition of human Protein-tyrosine phosphatase 1B expressed in Escherichia coli BL21 (DE3) cells	B	BAO_0000219	cell-based format	None	None	None	BL21-DE3	None	CHEMBL335	Protein-tyrosine phosphatase 1B	Homo sapiens	SINGLE PROTEIN	CHEMBL1136140	1	Scientific Literature	Bioorg. Med. Chem. Lett.	2003	None
CHEMBL86966		0	224.22	0	2.76	12	O=Cc1coc2c(ccc3ccccc32)c1=O	IC50	'='	25000.0	nM	4.60			UO_0000065	20.52	0.37	1.84	9.73	False	CHEMBL772437	Inhibition of human Protein-tyrosine phosphatase 1B	B	BAO_0000357	single protein format	None	None	None	None	None	CHEMBL335	Protein-tyrosine phosphatase 1B	Homo sapiens	SINGLE PROTEIN	CHEMBL1136136	1	Scientific Literature	Bioorg. Med. Chem. Lett.	2003	None
CHEMBL107355		0	425.36	1	5.84	8hh	Cc1sc(NS(=O)(=O)/C=C/c2ccccc2Cl)nc1-c1ccc(Cl)cc1	IC50	'>'	100000.0	nM				UO_0000065					False	CHEMBL765608	In vitro inhibitory activity against human recombinant PTP1B phosphatase enzyme	B	BAO_0000357	single protein format	None	None	None	None	None	CHEMBL335	Protein-tyrosine phosphatase 1B	Homo sapiens	SINGLE PROTEIN	CHEMBL1134159	1	Scientific Literature	Bioorg. Med. Chem. Lett.	2001	None
CHEMBL341806		0	248.19	0	0.89	Table 1, 10	O=C(O)C(=O)Nc1ccc2cc[nH]c2c1C(=O)O	Ki	'='	18197.01	nM	4.74			UO_0000065	19.10	0.36	3.85	3.97	False	CHEMBL1118001	Binding affinity to human recombinant PTP1B	B	BAO_0000357	single protein format	Homo sapiens	None	None	None	None	CHEMBL335	Protein-tyrosine phosphatase 1B	Homo sapiens	SINGLE PROTEIN	CHEMBL1155501	1	Scientific Literature	Bioorg. Med. Chem. Lett.	2010	None
CHEMBL117834		0	340.26	0	2.49	24	CCOC(=O)/C=C\c1cccc(C(F)(F)P(=O)(O)O)c1.N.N	Inhibition	'='	53.0	%				UO_0000187					False	CHEMBL771835	Compound was evaluated for its percent Inhibition of protein-tyrosine phosphatase 1B (PTP1B) at the concentration of 50 uM	B	BAO_0000357	single protein format	None	None	None	None	None	CHEMBL335	Protein-tyrosine phosphatase 1B	Homo sapiens	SINGLE PROTEIN	CHEMBL1134993	1	Scientific Literature	Bioorg. Med. Chem. Lett.	2002	None
CHEMBL1172782		0	254.37	0	1.58	8	C[C@H]1CC[C@H](CO)[C@H](CO)C2=C[C@](C)(CO)C[C@H]21	Inhibition						Not Active						False	CHEMBL1176453	Inhibition of PTB1B at 10 uM	B	BAO_0000357	single protein format	None	None	None	None	None	CHEMBL335	Protein-tyrosine phosphatase 1B	Homo sapiens	SINGLE PROTEIN	CHEMBL1177748	1	Scientific Literature	J. Nat. Prod.	2010	None
CHEMBL333854		0	322.29	0	3.89	35	CC(C)=C/C=C\c1cccc(C(F)(F)P(=O)(O)O)c1.N.N	Inhibition						Not Active						False	CHEMBL771836	Compound was evaluated for its percent Inhibition of protein-tyrosine phosphatase 1B (PTP1B) at the concentration of 50 uM; No inhibition	B	BAO_0000357	single protein format	None	None	None	None	None	CHEMBL335	Protein-tyrosine phosphatase 1B	Homo sapiens	SINGLE PROTEIN	CHEMBL1134993	1	Scientific Literature	Bioorg. Med. Chem. Lett.	2002	None
CHEMBL280863		0	395.38	1	6.71	154	Cc1oc(-c2ccc(C(F)(F)F)cc2)nc1-c1cccc(-c2ccc(O)cc2)c1	Average inhibition	'='	-11.0										False	CHEMBL768924	Inhibition of recombinant human Protein Tyrosine Phosphatase 1b	B	BAO_0000357	single protein format	Homo sapiens	None	None	None	None	CHEMBL335	Protein-tyrosine phosphatase 1B	Homo sapiens	SINGLE PROTEIN	CHEMBL1132993	1	Scientific Literature	J. Med. Chem.	2000	None
CHEMBL139393		0	270.27	0	0.12	10, OATPC	O=C(O)C(=O)Nc1sc2c(c1C(=O)O)CCNC2	IC50	'='	500000.0	nM		Outside typical range		UO_0000065					False	CHEMBL1051756	Inhibition of PTP1B by pNPP hydrolase assay	B	BAO_0000357	single protein format	None	None	None	None	None	CHEMBL335	Protein-tyrosine phosphatase 1B	Homo sapiens	SINGLE PROTEIN	CHEMBL1152998	1	Scientific Literature	Eur. J. Med. Chem.	2009	None
CHEMBL559479		0	389.84	1	5.26	5	O=C1ON=C(c2ccccc2)/C1=C\c1ccccc1OCc1ccccc1Cl	IC50	'='	22000.0	nM	4.66			UO_0000065	11.95	0.23	-0.60	9.73	False	CHEMBL1051756	Inhibition of PTP1B by pNPP hydrolase assay	B	BAO_0000357	single protein format	None	None	None	None	None	CHEMBL335	Protein-tyrosine phosphatase 1B	Homo sapiens	SINGLE PROTEIN	CHEMBL1152998	1	Scientific Literature	Eur. J. Med. Chem.	2009	None
CHEMBL431992		0	746.77	2	2.66	13a	CC(C)C[C@H](NC(=O)[C@H](Cc1ccc(OCC(=O)O)c(C(=O)O)c1)NC(=O)[C@H](CCC(=O)O)NC(=O)OCC1c2ccccc2-c2ccccc21)C(N)=O	IC50	'='	54700.0	nM	4.26			UO_0000065	5.71	0.11	1.60	1.63	False	CHEMBL772440	Inhibition of human Protein-tyrosine phosphatase 1B expressed in Escherichia coli BL21 (DE3) cells	B	BAO_0000219	cell-based format	None	None	None	BL21-DE3	None	CHEMBL335	Protein-tyrosine phosphatase 1B	Homo sapiens	SINGLE PROTEIN	CHEMBL1136140	1	Scientific Literature	Bioorg. Med. Chem. Lett.	2003	None
CHEMBL58288		0	226.27	0	3.03	27	O=C1C=C(C2CCCC2)c2ccccc2C1=O	IC50	'='	4200.0	nM	5.38			UO_0000065	23.76	0.43	2.35	15.75	False	CHEMBL772435	In vitro inhibitory activity against recombinant human protein-tyrosine phosphatase 1B (PTP1B) using fluorescein diphosphate (FDP) as a substrate	B	BAO_0000357	single protein format	None	None	None	None	None	CHEMBL335	Protein-tyrosine phosphatase 1B	Homo sapiens	SINGLE PROTEIN	CHEMBL1135185	1	Scientific Literature	Bioorg. Med. Chem. Lett.	2002	None
CHEMBL388425		0	530.62	1	3.98	33	O=C(O)COc1cc(-c2cccc(NC3CCN(S(=O)(=O)Cc4ccccc4)CC3)c2)sc1C(=O)O	Ki	'='	2000.0	nM	5.70			UO_0000065	10.74	0.22	1.72	4.28	False	CHEMBL896126	Inhibition of human recombinant PTP1B	B	BAO_0000357	single protein format	Homo sapiens	None	None	None	None	CHEMBL335	Protein-tyrosine phosphatase 1B	Homo sapiens	SINGLE PROTEIN	CHEMBL1148776	1	Scientific Literature	J. Med. Chem.	2007	None
CHEMBL394853		0	456.31	0	3.93	22	O=C(O)COc1c(C(=O)O)sc(-c2cccc(NC3CCOCC3)c2)c1Br	Ki	'='	310.0	nM	6.51			UO_0000065	14.26	0.33	2.58	6.19	False	CHEMBL896126	Inhibition of human recombinant PTP1B	B	BAO_0000357	single protein format	Homo sapiens	None	None	None	None	CHEMBL335	Protein-tyrosine phosphatase 1B	Homo sapiens	SINGLE PROTEIN	CHEMBL1148776	1	Scientific Literature	J. Med. Chem.	2007	None
CHEMBL243510		0	457.30	0	3.87	13	CC(C)NC(=O)Nc1cccc(-c2sc(C(=O)O)c(OCC(=O)O)c2Br)c1	Ki	'='	2100.0	nM	5.68			UO_0000065	12.42	0.29	1.81	4.54	False	CHEMBL896126	Inhibition of human recombinant PTP1B	B	BAO_0000357	single protein format	Homo sapiens	None	None	None	None	CHEMBL335	Protein-tyrosine phosphatase 1B	Homo sapiens	SINGLE PROTEIN	CHEMBL1148776	1	Scientific Literature	J. Med. Chem.	2007	None
CHEMBL186345	PHENOXYMETHYLPHOSPHONATE	0	188.12	0	1.20	3a	O=P(O)(O)COc1ccccc1	Ki	'='	3300000.0	nM		Outside typical range		UO_0000065					False	CHEMBL770346	Compound was evaluated for the inhibition constant against Protein-tyrosine phosphatase (PTP1B )	B	BAO_0000357	single protein format	None	None	None	None	None	CHEMBL335	Protein-tyrosine phosphatase 1B	Homo sapiens	SINGLE PROTEIN	CHEMBL1133075	1	Scientific Literature	Bioorg. Med. Chem. Lett.	2000	None
CHEMBL291566		0	214.26	0	3.03	30	CCCCC1=CC(=O)C(=O)c2ccccc21	IC50						Not Active						False	CHEMBL772436	In vitro inhibitory activity against recombinant human protein-tyrosine phosphatase 1B (PTP1B) using fluorescein diphosphate (FDP) as a substrate; Not active	B	BAO_0000357	single protein format	None	None	None	None	None	CHEMBL335	Protein-tyrosine phosphatase 1B	Homo sapiens	SINGLE PROTEIN	CHEMBL1135185	1	Scientific Literature	Bioorg. Med. Chem. Lett.	2002	None
CHEMBL401612		0	349.39	0	3.31	4	Cc1ccc2nc(NS(=O)(=O)c3ccc([N+](=O)[O-])cc3)sc2c1	Activity						Active						False	CHEMBL975361	Reversible inhibition of human recombinant PTP1B expressed in Escherichia coli TB1 assessed as complete recovery of residual enzyme activity at 37 deg C at 100 uM after 1 hr	B	BAO_0000019	assay format	Homo sapiens	None	None	None	None	CHEMBL335	Protein-tyrosine phosphatase 1B	Homo sapiens	SINGLE PROTEIN	CHEMBL1138628	1	Scientific Literature	Bioorg. Med. Chem.	2009	None
CHEMBL401525		0	379.42	0	3.40	16	CCOc1ccc2nc(NS(=O)(=O)c3ccc([N+](=O)[O-])cc3)sc2c1	Activity						Active						False	CHEMBL975365	Inhibition of human recombinant PTP1B expressed in Escherichia coli TB1-catalyzed hydrolysis of p-nitrophenyl phosphate assessed as decrease in hydrolysis rate using 25 mM pNPP as substrate	B	BAO_0000019	assay format	Homo sapiens	None	None	None	None	CHEMBL335	Protein-tyrosine phosphatase 1B	Homo sapiens	SINGLE PROTEIN	CHEMBL1138628	1	Scientific Literature	Bioorg. Med. Chem.	2009	None
CHEMBL401612		0	349.39	0	3.31	4	Cc1ccc2nc(NS(=O)(=O)c3ccc([N+](=O)[O-])cc3)sc2c1	Ki	'='	7100.0	nM	5.15			UO_0000065	14.74	0.31	1.84	5.04	False	CHEMBL975366	Inhibition of human recombinant PTP1B expressed in Escherichia coli TB1 by double reciprocal plot analysis	B	BAO_0000019	assay format	Homo sapiens	None	None	None	None	CHEMBL335	Protein-tyrosine phosphatase 1B	Homo sapiens	SINGLE PROTEIN	CHEMBL1138628	1	Scientific Literature	Bioorg. Med. Chem.	2009	None
CHEMBL117869		0	413.36	0	3.76	1	COC(=O)c1c(O)cccc1OC/C=C/c1ccc(F)c(-c2cc(C(=O)O)no2)c1	IC50	'='	110000.0	nM		Outside typical range		UO_0000065					False	CHEMBL925644	Inhibition of PTP1B expressed in Sf9 cells	B	BAO_0000219	cell-based format	None	None	None	Sf9	None	CHEMBL335	Protein-tyrosine phosphatase 1B	Homo sapiens	SINGLE PROTEIN	CHEMBL1140554	1	Scientific Literature	Bioorg. Med. Chem. Lett.	2007	CHEMBL3308860
CHEMBL401419		0	601.05	2	7.23	16	Cc1nc(-c2ccc(Cl)cc2)sc1CCOc1ccc2c(c1)c(C(O)(C(=O)O)C(F)(F)F)cn2Cc1ccccc1	IC50	'='	27000.0	nM	4.57			UO_0000065	7.60	0.15	-2.66	5.40	False	CHEMBL925644	Inhibition of PTP1B expressed in Sf9 cells	B	BAO_0000219	cell-based format	None	None	None	Sf9	None	CHEMBL335	Protein-tyrosine phosphatase 1B	Homo sapiens	SINGLE PROTEIN	CHEMBL1140554	1	Scientific Literature	Bioorg. Med. Chem. Lett.	2007	CHEMBL3308860
CHEMBL213758		0	357.18	0	3.34	a1	O=C(O)COc1c(C(=O)O)sc(-c2ccccc2)c1Br	Ki	'='	1300.0	nM	5.89			UO_0000065	16.48	0.40	2.55	7.02	False	CHEMBL1050895	Inhibition of PTPN1	B	BAO_0000357	single protein format	None	None	None	None	None	CHEMBL335	Protein-tyrosine phosphatase 1B	Homo sapiens	SINGLE PROTEIN	CHEMBL1154600	1	Scientific Literature	J. Med. Chem.	2009	None
CHEMBL299121		0	598.70	1	2.72	18	CCCCCNC(=O)[C@H](Cc1ccc(OCC(N)=O)c(C(=O)O)c1)NC(=O)[C@H](Cc1ccccc1)NC(=O)OC(C)(C)C	Inhibition	'='	0.0	%				UO_0000187					False	CHEMBL770341	Percent inhibition against Protein-tyrosine phosphatase 1B at a 10 uM concentration	B	BAO_0000357	single protein format	None	None	None	None	None	CHEMBL335	Protein-tyrosine phosphatase 1B	Homo sapiens	SINGLE PROTEIN	CHEMBL1135929	1	Scientific Literature	J. Med. Chem.	2002	None
CHEMBL341947		0	380.45	0	2.13	22n	O=C(O)C(=O)Nc1sc2c(c1C(=O)O)CCN(CCc1ccsc1)C2	Inhibition						No data						False	CHEMBL771823	Inhibition of recombinant human Protein-tyrosine phosphatase 1B (PTP1B) at pH 5.5(not determined)	B	BAO_0000357	single protein format	Homo sapiens	None	None	None	None	CHEMBL335	Protein-tyrosine phosphatase 1B	Homo sapiens	SINGLE PROTEIN	CHEMBL1135823	1	Scientific Literature	J. Med. Chem.	2002	None
CHEMBL139074		0	424.48	0	3.22	22j	O=C(O)C(=O)Nc1sc2c(c1C(=O)O)CCN(CCc1cccc3ccccc13)C2	Ki	'='	11000.0	nM	4.96			UO_0000065	11.68	0.23	1.74	4.64	False	CHEMBL772648	Inhibition of human recombinant Protein-tyrosine phosphatase 1B.	B	BAO_0000357	single protein format	None	None	None	None	None	CHEMBL335	Protein-tyrosine phosphatase 1B	Homo sapiens	SINGLE PROTEIN	CHEMBL1135823	1	Scientific Literature	J. Med. Chem.	2002	None
CHEMBL408447		0	610.46	2	5.41	21b	O=C(O)C(F)(F)Oc1ccc(CN(Cc2ccc(-c3csnn3)cc2)S(=O)(=O)c2ccccc2)cc1Br	IC50	'='	52100.0	nM	4.28			UO_0000065	7.02	0.16	-1.13	3.90	False	CHEMBL924740	Inhibition of PTP1B	B	BAO_0000357	single protein format	None	None	None	None	None	CHEMBL335	Protein-tyrosine phosphatase 1B	Homo sapiens	SINGLE PROTEIN	CHEMBL1144827	1	Scientific Literature	Bioorg. Med. Chem. Lett.	2008	None
CHEMBL258479		0	684.49	1	4.88	21a	O=C(O)COc1ccc(S(=O)(=O)N(Cc2ccc(-c3csnn3)cc2)Cc2ccc(OC(F)(F)C(=O)O)c(Br)c2)cc1	IC50	'='	77900.0	nM	4.11			UO_0000065	6.00	0.13	-0.77	2.63	False	CHEMBL924740	Inhibition of PTP1B	B	BAO_0000357	single protein format	None	None	None	None	None	CHEMBL335	Protein-tyrosine phosphatase 1B	Homo sapiens	SINGLE PROTEIN	CHEMBL1144827	1	Scientific Literature	Bioorg. Med. Chem. Lett.	2008	None
CHEMBL260675		0	583.64	1	3.83	9a	Cc1cc(CN(Cc2ccc(-c3csnn3)cc2)S(=O)(=O)c2ccc(OCC(=O)O)cc2)ccc1OCC(=O)O	IC50	'='	76200.0	nM	4.12			UO_0000065	7.06	0.14	0.29	2.64	False	CHEMBL924740	Inhibition of PTP1B	B	BAO_0000357	single protein format	None	None	None	None	None	CHEMBL335	Protein-tyrosine phosphatase 1B	Homo sapiens	SINGLE PROTEIN	CHEMBL1144827	1	Scientific Literature	Bioorg. Med. Chem. Lett.	2008	None
CHEMBL409926		0	589.59	1	3.74	2a	O=C(O)COc1ccc(S(=O)(=O)N(Cc2ccc(CP(=O)(O)O)cc2)Cc2ccc(-c3csnn3)cc2)cc1	IC50	'='	96800.0	nM	4.01			UO_0000065	6.81	0.14	0.27	2.40	False	CHEMBL924740	Inhibition of PTP1B	B	BAO_0000357	single protein format	None	None	None	None	None	CHEMBL335	Protein-tyrosine phosphatase 1B	Homo sapiens	SINGLE PROTEIN	CHEMBL1144827	1	Scientific Literature	Bioorg. Med. Chem. Lett.	2008	None
CHEMBL47049		0	514.79	2	9.97	20	C/C1=C/CC[C@@]2(C)[C@@H](CC[C@@H]2[C@H](C)CCCC(C)C)c2ccc(cc2C=O)C[C@H](Oc2ccccc2)CC1	Selectivity	'>'	30.0	uM				UO_0000064					False	CHEMBL768530	Selectivity against protein tyrosine phosphatase 1B	B	BAO_0000357	single protein format	None	None	None	None	None	CHEMBL335	Protein-tyrosine phosphatase 1B	Homo sapiens	SINGLE PROTEIN	CHEMBL1148233	1	Scientific Literature	Bioorg. Med. Chem. Lett.	2004	None
CHEMBL436058		0	809.78	3	-3.07	9n	CC(=O)N[C@@H](CC(=O)O)C(=O)N[C@@H](C)C(=O)N[C@@H](CC(=O)O)C(=O)N[C@@H](CCC(=O)O)C(=O)N[C@@H](Cc1ccc(C(=O)O)c(O)c1)C(=O)N[C@@H](CC(C)C)C(N)=O	IC50	'='	5300000.0	nM		Outside typical range		UO_0000065					False	CHEMBL765996	Tested for binding affinity towards Protein-tyrosine Phosphatase 1B	B	BAO_0000357	single protein format	Rattus norvegicus	None	None	None	None	CHEMBL335	Protein-tyrosine phosphatase 1B	Homo sapiens	SINGLE PROTEIN	CHEMBL1133356	1	Scientific Literature	Bioorg. Med. Chem. Lett.	2000	None
CHEMBL282074		0	513.39	2	7.60	65	O=C(O)C(Cc1ccccc1)Oc1ccc(-c2ccc(-c3c(Br)oc4ccccc34)cc2)cc1	Average inhibition	'='	-58.0										False	CHEMBL768924	Inhibition of recombinant human Protein Tyrosine Phosphatase 1b	B	BAO_0000357	single protein format	Homo sapiens	None	None	None	None	CHEMBL335	Protein-tyrosine phosphatase 1B	Homo sapiens	SINGLE PROTEIN	CHEMBL1132993	1	Scientific Literature	J. Med. Chem.	2000	None
CHEMBL285125		0	477.45	1	6.03	153	Cc1oc(-c2ccc(C(F)(F)F)cc2)nc1-c1ccc(-c2ccc(OCn3cnnn3)cc2)cc1	IC50	'='	900.0	nM	6.05			UO_0000065	12.66	0.24	0.02	7.67	False	CHEMBL768926	In vitro inhibitory activity against human recombinant protein tyrosine phosphatase 1b (PTP1B)	B	BAO_0000357	single protein format	None	None	None	None	None	CHEMBL335	Protein-tyrosine phosphatase 1B	Homo sapiens	SINGLE PROTEIN	CHEMBL1132993	1	Scientific Literature	J. Med. Chem.	2000	None
CHEMBL24843		0	556.68	2	8.97	114	COc1ccc(-c2cc(-c3ccc(-c4c(Cc5ccccc5)sc5ccccc45)cc3)ccc2OCC(=O)O)cc1	IC50	'='	80.0	nM	7.10			UO_0000065	12.75	0.24	-1.87	12.73	True	CHEMBL768926	In vitro inhibitory activity against human recombinant protein tyrosine phosphatase 1b (PTP1B)	B	BAO_0000357	single protein format	None	None	None	None	None	CHEMBL335	Protein-tyrosine phosphatase 1B	Homo sapiens	SINGLE PROTEIN	CHEMBL1132993	1	Scientific Literature	J. Med. Chem.	2000	None
CHEMBL369943		0	551.53	1	4.82	25	O=P(O)(O)C(F)(F)c1ccc(CN(Cc2ccc(-c3csnn3)cc2)S(=O)(=O)c2ccccc2)cc1	IC50	'='	210.0	nM	6.68			UO_0000065	12.11	0.25	1.86	5.53	False	CHEMBL880579	Inhibitory activity against protein tyrosine phosphatase 1B using O-methyl fluorescein monophosphate	B	BAO_0000357	single protein format	Homo sapiens	None	None	None	None	CHEMBL335	Protein-tyrosine phosphatase 1B	Homo sapiens	SINGLE PROTEIN	CHEMBL1141064	1	Scientific Literature	Bioorg. Med. Chem. Lett.	2005	None
CHEMBL177756	FLUORESCEIN	0	332.31	0	3.97	Fluorescein	O=C(O)c1ccccc1-c1c2ccc(=O)cc-2oc2cc(O)ccc12	IC50	'='	600000.0	nM		Outside typical range		UO_0000065					False	CHEMBL765609	Inhibition of human PTPase 1B	B	BAO_0000357	single protein format	Homo sapiens	None	None	None	None	CHEMBL335	Protein-tyrosine phosphatase 1B	Homo sapiens	SINGLE PROTEIN	CHEMBL1138696	1	Scientific Literature	Bioorg. Med. Chem. Lett.	2004	None
CHEMBL366474		0	585.65	1	1.70	34	CCCCCNC(=O)[C@H](Cc1ccc(OC(C(=O)O)C(=O)O)cc1)NC(=O)[C@H](Cc1ccccc1)NC(=O)CCOC	Inhibition	'='	19.0	%				UO_0000187					False	CHEMBL771172	Inhibitory activity against human protein tyrosine phosphatase 1B (PTP1B) at a concentration of 1 uM	B	BAO_0000357	single protein format	None	None	None	None	None	CHEMBL335	Protein-tyrosine phosphatase 1B	Homo sapiens	SINGLE PROTEIN	CHEMBL1136635	1	Scientific Literature	Bioorg. Med. Chem. Lett.	2003	None
CHEMBL175349		0	633.70	2	2.86	59	CCCCCNC(=O)[C@H](Cc1ccc(OCC(=O)O)c(C(=O)O)c1)NC(=O)[C@H](Cc1ccccc1)NC(=O)Cc1ccc(O)cc1	Inhibition	'='	88.0	%				UO_0000187					False	CHEMBL878693	Inhibitory activity against human protein tyrosine phosphatase 1B (PTP1B) at a concentration of 10 uM	B	BAO_0000357	single protein format	None	None	None	None	None	CHEMBL335	Protein-tyrosine phosphatase 1B	Homo sapiens	SINGLE PROTEIN	CHEMBL1136635	1	Scientific Literature	Bioorg. Med. Chem. Lett.	2003	None
CHEMBL377141		0	653.01	1	4.53	67c	O=C1CC(c2ccc(C[C@H](NS(=O)(=O)c3cccc(C(F)(F)F)c3)c3nc4cc(Cl)ccc4[nH]3)cc2F)S(=O)(=O)[N-]1.[Na+]	IC50	'='	10.0	nM	8.00			UO_0000065	12.68	0.27	3.47	5.79	False	CHEMBL870503	Inhibition of PTP1B by pNPP assay	B	BAO_0000357	single protein format	Homo sapiens	None	None	None	None	CHEMBL335	Protein-tyrosine phosphatase 1B	Homo sapiens	SINGLE PROTEIN	CHEMBL1138056	1	Scientific Literature	J. Med. Chem.	2006	None
CHEMBL121772		0	214.22	0	2.76	1a	O=C(O)c1cc(-c2ccccc2)ccc1O	IC50	'='	1279000.0	nM		Outside typical range		UO_0000065					False	CHEMBL905766	Inhibition of PTP1B	B	BAO_0000357	single protein format	None	None	None	None	None	CHEMBL335	Protein-tyrosine phosphatase 1B	Homo sapiens	SINGLE PROTEIN	CHEMBL1143766	1	Scientific Literature	Bioorg. Med. Chem.	2007	None
CHEMBL229471		0	304.35	0	4.35	1h	O=C(O)c1cc(-c2ccccc2)cc(Cc2ccccc2)c1O	IC50	'='	57000.0	nM	4.24			UO_0000065	13.94	0.25	-0.11	7.38	False	CHEMBL905766	Inhibition of PTP1B	B	BAO_0000357	single protein format	None	None	None	None	None	CHEMBL335	Protein-tyrosine phosphatase 1B	Homo sapiens	SINGLE PROTEIN	CHEMBL1143766	1	Scientific Literature	Bioorg. Med. Chem.	2007	None
CHEMBL229670		0	354.40	0	4.32	9	COc1cc([C@@H]2CC(=O)c3ccc(O)cc3O2)cc(CC=C(C)C)c1O	IC50	'='	19200.0	nM	4.72			UO_0000065	13.31	0.25	0.40	6.21	True	CHEMBL904966	Inhibition of human recombinant PTP1B	B	BAO_0000357	single protein format	Homo sapiens	None	None	None	None	CHEMBL335	Protein-tyrosine phosphatase 1B	Homo sapiens	SINGLE PROTEIN	CHEMBL1143674	1	Scientific Literature	J. Nat. Prod.	2007	None
CHEMBL229220	ABYSSINOFLAVANONE VII	0	424.49	0	4.50	3	C=C(C)C(O)Cc1cc([C@@H]2CC(=O)c3c(O)cc(O)cc3O2)cc(CC=C(C)C)c1O	IC50	'='	15700.0	nM	4.80			UO_0000065	11.32	0.21	0.30	4.48	False	CHEMBL904966	Inhibition of human recombinant PTP1B	B	BAO_0000357	single protein format	Homo sapiens	None	None	None	None	CHEMBL335	Protein-tyrosine phosphatase 1B	Homo sapiens	SINGLE PROTEIN	CHEMBL1143674	1	Scientific Literature	J. Nat. Prod.	2007	None
CHEMBL389650	ABYSSINOFLAVANONE VI	0	364.40	1	5.06	2	CC(C)=CCc1cc([C@@H]2CC(=O)c3c(O)cc(O)cc3O2)cc2ccoc12	IC50	'='	18900.0	nM	4.72			UO_0000065	12.96	0.24	-0.34	5.91	False	CHEMBL904966	Inhibition of human recombinant PTP1B	B	BAO_0000357	single protein format	Homo sapiens	None	None	None	None	CHEMBL335	Protein-tyrosine phosphatase 1B	Homo sapiens	SINGLE PROTEIN	CHEMBL1143674	1	Scientific Literature	J. Nat. Prod.	2007	None
CHEMBL267954		0	724.53	2	6.40	2	O=C(OCc1ccccc1)C(Cc1ccc(C(F)(F)P(=O)(O)O)cc1)(Cc1ccc(C(F)(F)P(=O)(O)O)cc1)C(=O)OCc1ccccc1	IC50	'='	60.0	nM	7.22			UO_0000065	9.97	0.20	0.82	4.31	False	CHEMBL768521	In vitro inhibitory activity against protein tyrosine phosphatase 1B (PTP1B) was determined in fluorescein diphosphate (FDP) assay	B	BAO_0000357	single protein format	None	None	None	None	None	CHEMBL335	Protein-tyrosine phosphatase 1B	Homo sapiens	SINGLE PROTEIN	CHEMBL1146669	1	Scientific Literature	Bioorg. Med. Chem. Lett.	2004	None
CHEMBL365312		0	735.79	2	1.15	33	Cc1cn(CC(=O)N[C@@H](CCC(=O)OCc2ccccc2)C(=O)N[C@@H](Cc2ccc(OCC(=O)O)cc2)C(=O)C[C@@H](CC(C)C)C(N)=O)c(=O)[nH]c1=O	IC50	'>'	100000.0	nM				UO_0000065					False	CHEMBL832737	Inhibitory concentration against human PTP1B expressed in Escherichia coli BL21 cells	B	BAO_0000219	cell-based format	Homo sapiens	None	None	BL21	None	CHEMBL335	Protein-tyrosine phosphatase 1B	Homo sapiens	SINGLE PROTEIN	CHEMBL1142813	1	Scientific Literature	Bioorg. Med. Chem. Lett.	2005	None
CHEMBL2371800		0	723.69	3	-3.78	C	CC[C@H](C)[C@H](NC(=O)[C@H](Cc1ccc(OCC(=O)O)c(C(=O)O)c1)NC(=O)[C@H](CC(=O)O)NC(C)=O)C(=O)NCC(=O)NCC(=O)NCC(N)=O	Ki						Not Determined						False	CHEMBL829784	In vitro inhibitory concentration against Protein-tyrosine phosphatase 1B hydrolysis of p-nitrophenol phosphate; ND=not determined	B	BAO_0000357	single protein format	None	None	None	None	None	CHEMBL335	Protein-tyrosine phosphatase 1B	Homo sapiens	SINGLE PROTEIN	CHEMBL1137043	1	Scientific Literature	Bioorg. Med. Chem. Lett.	2004	None
CHEMBL366342		0	751.88	2	5.08	27	CC(C)C[C@H](CC(=O)[C@H](Cc1ccc(OCC(=O)O)cc1)NC(=O)[C@H](CCC(=O)OCc1ccccc1)NC(=O)CCc1cccc2ccccc12)C(N)=O	IC50	'='	12000.0	nM	4.92			UO_0000065	6.54	0.12	-0.16	2.57	False	CHEMBL832737	Inhibitory concentration against human PTP1B expressed in Escherichia coli BL21 cells	B	BAO_0000219	cell-based format	Homo sapiens	None	None	BL21	None	CHEMBL335	Protein-tyrosine phosphatase 1B	Homo sapiens	SINGLE PROTEIN	CHEMBL1142813	1	Scientific Literature	Bioorg. Med. Chem. Lett.	2005	None
CHEMBL389736	ABYSSININ I	0	368.39	0	4.00	11	COc1cc(C2CC(=O)c3c(O)cc(O)cc3O2)cc2c1OC(C)(C)C=C2	IC50	'='	18200.0	nM	4.74			UO_0000065	12.87	0.24	0.74	5.56	False	CHEMBL904966	Inhibition of human recombinant PTP1B	B	BAO_0000357	single protein format	Homo sapiens	None	None	None	None	CHEMBL335	Protein-tyrosine phosphatase 1B	Homo sapiens	SINGLE PROTEIN	CHEMBL1143674	1	Scientific Literature	J. Nat. Prod.	2007	None
CHEMBL229671		0	338.36	0	4.09	10	CC(C)=CCc1cc(-c2cc(=O)c3c(O)cc(O)cc3o2)ccc1O	IC50	'='	26700.0	nM	4.57			UO_0000065	13.52	0.25	0.48	5.03	False	CHEMBL904966	Inhibition of human recombinant PTP1B	B	BAO_0000357	single protein format	Homo sapiens	None	None	None	None	CHEMBL335	Protein-tyrosine phosphatase 1B	Homo sapiens	SINGLE PROTEIN	CHEMBL1143674	1	Scientific Literature	J. Nat. Prod.	2007	None
CHEMBL213452		0	497.53	0	1.85	5c	CCOC(=O)C(Cc1ccc(NS(=O)(=O)O)cc1)(NC(=O)OCc1ccccc1)C(=O)OC.N	IC50	'='	12800.0	nM	4.89			UO_0000065	10.18	0.20	3.04	3.11	False	CHEMBL868026	Inhibition of PTP1B	B	BAO_0000357	single protein format	Homo sapiens	None	None	None	None	CHEMBL335	Protein-tyrosine phosphatase 1B	Homo sapiens	SINGLE PROTEIN	CHEMBL1146847	1	Scientific Literature	Bioorg. Med. Chem. Lett.	2006	None
CHEMBL403479		0	505.50	1	0.97	5A	NC(=O)C(Cc1ccc(C2CC(=O)NS2(=O)=O)cc1)NS(=O)(=O)c1cccc(C(F)(F)F)c1	IC50	'='	5030.0	nM	5.30			UO_0000065	10.48	0.22	4.33	3.47	False	CHEMBL927697	Inhibition of PTP1B by pNPP assay	B	BAO_0000357	single protein format	None	None	None	None	None	CHEMBL335	Protein-tyrosine phosphatase 1B	Homo sapiens	SINGLE PROTEIN	CHEMBL1140792	1	Scientific Literature	Bioorg. Med. Chem. Lett.	2008	None
CHEMBL403908		0	604.63	1	4.25	4A	O=C1CC(c2ccc(CC(NS(=O)(=O)c3cccc(C(F)(F)F)c3)c3ncc(-c4ccccc4)[nH]3)cc2)S(=O)(=O)N1	IC50	'='	100.0	nM	7.00			UO_0000065	11.58	0.23	2.75	5.07	False	CHEMBL927697	Inhibition of PTP1B by pNPP assay	B	BAO_0000357	single protein format	None	None	None	None	None	CHEMBL335	Protein-tyrosine phosphatase 1B	Homo sapiens	SINGLE PROTEIN	CHEMBL1140792	1	Scientific Literature	Bioorg. Med. Chem. Lett.	2008	None
CHEMBL428589		0	588.66	1	2.36	3I	O=C1CC(c2ccc(CC(NS(=O)(=O)c3cccc(F)c3)C3=NC[C@@H](Cc4ccccc4F)N3)cc2)S(=O)(=O)N1	IC50	'='	64.0	nM	7.19			UO_0000065	12.22	0.25	4.83	5.38	False	CHEMBL927697	Inhibition of PTP1B by pNPP assay	B	BAO_0000357	single protein format	None	None	None	None	None	CHEMBL335	Protein-tyrosine phosphatase 1B	Homo sapiens	SINGLE PROTEIN	CHEMBL1140792	1	Scientific Literature	Bioorg. Med. Chem. Lett.	2008	None
CHEMBL253065		0	544.58	1	1.88	3A	C[C@@H]1CN=C(C(Cc2ccc(C3CC(=O)NS3(=O)=O)cc2)NS(=O)(=O)c2cccc(C(F)(F)F)c2)N1	IC50	'='	540.0	nM	6.27			UO_0000065	11.51	0.24	4.39	4.68	False	CHEMBL927697	Inhibition of PTP1B by pNPP assay	B	BAO_0000357	single protein format	None	None	None	None	None	CHEMBL335	Protein-tyrosine phosphatase 1B	Homo sapiens	SINGLE PROTEIN	CHEMBL1140792	1	Scientific Literature	Bioorg. Med. Chem. Lett.	2008	None
CHEMBL236636		0	486.36	1	6.14	16	O=C(O)COc1c(O)cc(-c2ccc(C(F)(F)F)cc2)cc1OCc1ccc(C(F)(F)F)cc1	IC50	'='	5400.0	nM	5.27			UO_0000065	10.83	0.21	-0.87	6.93	False	CHEMBL899399	Inhibition of PTP1B after 10 mins	B	BAO_0000357	single protein format	Homo sapiens	None	None	None	None	CHEMBL335	Protein-tyrosine phosphatase 1B	Homo sapiens	SINGLE PROTEIN	CHEMBL1137434	1	Scientific Literature	Bioorg. Med. Chem. Lett.	2007	None
CHEMBL95255		0	248.29	0	-0.18	6	CCN(CC)Cc1nnc2nc(N)nc(N)c2n1	IC50	'='	12000.0	nM	4.92			UO_0000065	19.82	0.37	5.10	4.11	False	CHEMBL771833	Inhibition of Protein-tyrosine phosphatase 1B in 300 nM DTT	B	BAO_0000357	single protein format	None	None	None	None	None	CHEMBL335	Protein-tyrosine phosphatase 1B	Homo sapiens	SINGLE PROTEIN	CHEMBL1136184	1	Scientific Literature	Bioorg. Med. Chem. Lett.	2003	None
CHEMBL238137		0	486.36	1	6.14	13	O=C(O)COc1c(O)cc(-c2cc(C(F)(F)F)cc(C(F)(F)F)c2)cc1OCc1ccccc1	IC50	'='	5700.0	nM	5.24			UO_0000065	10.78	0.21	-0.90	6.90	False	CHEMBL899399	Inhibition of PTP1B after 10 mins	B	BAO_0000357	single protein format	Homo sapiens	None	None	None	None	CHEMBL335	Protein-tyrosine phosphatase 1B	Homo sapiens	SINGLE PROTEIN	CHEMBL1137434	1	Scientific Literature	Bioorg. Med. Chem. Lett.	2007	None
CHEMBL237915		0	486.36	1	6.14	12	O=C(O)COc1c(O)cc(-c2cccc(C(F)(F)F)c2)cc1OCc1ccc(C(F)(F)F)cc1	IC50	'='	5000.0	nM	5.30			UO_0000065	10.90	0.21	-0.84	6.98	False	CHEMBL899399	Inhibition of PTP1B after 10 mins	B	BAO_0000357	single protein format	Homo sapiens	None	None	None	None	CHEMBL335	Protein-tyrosine phosphatase 1B	Homo sapiens	SINGLE PROTEIN	CHEMBL1137434	1	Scientific Literature	Bioorg. Med. Chem. Lett.	2007	None
CHEMBL24331		0	644.75	2	9.19	180	O=C(O)c1ccc(S(=O)(=O)Oc2ccc(-c3ccc(-c4c(Cc5ccccc5)oc5ccccc45)cc3)cc2C2CCCC2)cc1O	IC50	'='	28.0	nM	7.55			UO_0000065	11.71	0.22	-1.64	6.62	False	CHEMBL768926	In vitro inhibitory activity against human recombinant protein tyrosine phosphatase 1b (PTP1B)	B	BAO_0000357	single protein format	None	None	None	None	None	CHEMBL335	Protein-tyrosine phosphatase 1B	Homo sapiens	SINGLE PROTEIN	CHEMBL1132993	1	Scientific Literature	J. Med. Chem.	2000	None
CHEMBL50878		0	345.33	0	4.12	70	O=C(Nc1ccc2c(c1)C(=O)C(=O)c1ccccc1-2)c1ccccc1F	IC50	'='	18000.0	nM	4.75			UO_0000065	13.74	0.25	0.62	7.50	False	CHEMBL765607	Inhibitory concentration against PTP1B using lck as substrate	B	BAO_0000357	single protein format	None	None	None	None	None	CHEMBL335	Protein-tyrosine phosphatase 1B	Homo sapiens	SINGLE PROTEIN	CHEMBL1134488	1	Scientific Literature	J. Med. Chem.	2001	None
CHEMBL1823759		0	487.50	1	5.52	12e	O=C(/C=C/c1ccccc1F)NC(Cc1ccc2cc(OCc3ccccc3F)ccc2c1)C(=O)O	IC50	'='	2490.0	nM	5.60			UO_0000065	11.49	0.21	0.08	7.41	False	CHEMBL1828245	Inhibition of PTP1B using p-nitrophenyl phosphate as substrate	B	BAO_0000357	single protein format	None	None	None	None	None	CHEMBL335	Protein-tyrosine phosphatase 1B	Homo sapiens	SINGLE PROTEIN	CHEMBL1821688	1	Scientific Literature	Eur. J. Med. Chem.	2011	None
CHEMBL1823760		0	487.50	1	5.52	12f	O=C(/C=C/c1cccc(F)c1)NC(Cc1ccc2cc(OCc3ccccc3F)ccc2c1)C(=O)O	IC50	'='	2790.0	nM	5.55			UO_0000065	11.39	0.21	0.03	7.34	False	CHEMBL1828245	Inhibition of PTP1B using p-nitrophenyl phosphate as substrate	B	BAO_0000357	single protein format	None	None	None	None	None	CHEMBL335	Protein-tyrosine phosphatase 1B	Homo sapiens	SINGLE PROTEIN	CHEMBL1821688	1	Scientific Literature	Eur. J. Med. Chem.	2011	None
CHEMBL1823964		0	483.54	1	5.69	12r	Cc1ccc(/C=C/C(=O)NC(Cc2ccc3cc(OCc4ccccc4F)ccc3c2)C(=O)O)cc1	IC50	'='	6480.0	nM	5.19			UO_0000065	10.73	0.20	-0.50	6.86	False	CHEMBL1828245	Inhibition of PTP1B using p-nitrophenyl phosphate as substrate	B	BAO_0000357	single protein format	None	None	None	None	None	CHEMBL335	Protein-tyrosine phosphatase 1B	Homo sapiens	SINGLE PROTEIN	CHEMBL1821688	1	Scientific Literature	Eur. J. Med. Chem.	2011	None
CHEMBL337759		0	307.28	0	1.84	8f	O=C(O)C(=O)Nc1cc(-c2ccc(O)cc2)sc1C(=O)O	Ki	'='	4500.0	nM	5.35			UO_0000065	17.40	0.35	3.51	4.31	True	CHEMBL770981	Inhibitory effect against recombinant human protein-tyrosine phosphatase 1B (PTP1B), using p-nitrophenyl phosphate substrate at pH 5.5.	B	BAO_0000357	single protein format	None	None	None	None	None	CHEMBL335	Protein-tyrosine phosphatase 1B	Homo sapiens	SINGLE PROTEIN	CHEMBL1135823	1	Scientific Literature	J. Med. Chem.	2002	None
CHEMBL128320		0	308.34	0	2.74	677945	CC(/N=C1\C=C(O)c2ncccc2C1=O)C(O)c1ccccc1	IC50	'>'	10000.0	nM				UO_0000065					False	CHEMBL756368	Inhibitory Activity against Recombinant Human PTP1	B	BAO_0000357	single protein format	None	None	None	None	None	CHEMBL335	Protein-tyrosine phosphatase 1B	Homo sapiens	SINGLE PROTEIN	CHEMBL1134280	1	Scientific Literature	J. Med. Chem.	2001	None
CHEMBL284765		0	570.71	2	9.36	115	CCOc1ccc(-c2cc(-c3ccc(-c4c(Cc5ccccc5)sc5ccccc45)cc3)ccc2OCC(=O)O)cc1	IC50	'='	52.0	nM	7.28			UO_0000065	12.76	0.24	-2.08	13.06	True	CHEMBL768926	In vitro inhibitory activity against human recombinant protein tyrosine phosphatase 1b (PTP1B)	B	BAO_0000357	single protein format	None	None	None	None	None	CHEMBL335	Protein-tyrosine phosphatase 1B	Homo sapiens	SINGLE PROTEIN	CHEMBL1132993	1	Scientific Literature	J. Med. Chem.	2000	None
CHEMBL394852		0	440.32	0	4.69	20	O=C(O)COc1c(C(=O)O)sc(-c2cccc(NC3CCCC3)c2)c1Br	Ki	'='	390.0	nM	6.41			UO_0000065	14.56	0.34	1.72	6.69	False	CHEMBL896126	Inhibition of human recombinant PTP1B	B	BAO_0000357	single protein format	Homo sapiens	None	None	None	None	CHEMBL335	Protein-tyrosine phosphatase 1B	Homo sapiens	SINGLE PROTEIN	CHEMBL1148776	1	Scientific Literature	J. Med. Chem.	2007	None
CHEMBL243731		0	462.32	0	4.95	16	O=C(O)COc1c(C(=O)O)sc(-c2cccc(NCc3ccccc3)c2)c1Br	Ki	'='	470.0	nM	6.33			UO_0000065	13.69	0.31	1.38	6.60	False	CHEMBL896126	Inhibition of human recombinant PTP1B	B	BAO_0000357	single protein format	Homo sapiens	None	None	None	None	CHEMBL335	Protein-tyrosine phosphatase 1B	Homo sapiens	SINGLE PROTEIN	CHEMBL1148776	1	Scientific Literature	J. Med. Chem.	2007	None
CHEMBL297807		0	454.70	1	8.06	13	CC(C)CCC[C@@H](C)[C@H]1CC[C@H]2c3ccc(cc3C(=O)O)CC(=O)CCC(C)CCC[C@@]21C	Selectivity	'>'	30.0	uM				UO_0000064					False	CHEMBL768530	Selectivity against protein tyrosine phosphatase 1B	B	BAO_0000357	single protein format	None	None	None	None	None	CHEMBL335	Protein-tyrosine phosphatase 1B	Homo sapiens	SINGLE PROTEIN	CHEMBL1148233	1	Scientific Literature	Bioorg. Med. Chem. Lett.	2004	None
CHEMBL8725		0	648.44	1	4.83	1	COC(=O)C(Cc1ccc(C(F)(F)P(=O)(O)O)cc1)(Cc1ccc(C(F)(F)P(=O)(O)O)cc1)C(=O)OCc1ccccc1	IC50	'='	1000.0	nM	6.00			UO_0000065	9.25	0.19	1.17	3.58	False	CHEMBL857422	In vitro inhibitory activity against Protein tyrosine phosphatase 1B (PTP1B) over-expressed in intact Sf9 cell assay	B	BAO_0000219	cell-based format	None	None	None	Sf9	None	CHEMBL335	Protein-tyrosine phosphatase 1B	Homo sapiens	SINGLE PROTEIN	CHEMBL1146669	1	Scientific Literature	Bioorg. Med. Chem. Lett.	2004	CHEMBL3308860
CHEMBL318919		0	401.48	0	1.45	14	Nc1nc(N)c2nc(CN3CCN(Cc4ccc5ccccc5c4)CC3)nnc2n1	IC50	'='	33000.0	nM	4.48			UO_0000065	11.16	0.20	3.03	3.64	False	CHEMBL771832	Inhibition of Protein-tyrosine phosphatase 1B in 2 mM DTT	B	BAO_0000357	single protein format	None	None	None	None	None	CHEMBL335	Protein-tyrosine phosphatase 1B	Homo sapiens	SINGLE PROTEIN	CHEMBL1136184	1	Scientific Literature	Bioorg. Med. Chem. Lett.	2003	None
CHEMBL149279		0	308.22	0	3.31	15c	O=P(O)(O)C(F)(F)c1ccc(C#Cc2ccccc2)cc1	IC50	'='	128300.0	nM		Outside typical range		UO_0000065					False	CHEMBL767802	Inhibitory potency for the protein tyrosine phosphatase (PTP 1B)-catalyzed hydrolysis of p-nitrophenol phosphate	F	BAO_0000019	assay format	None	None	None	None	None	CHEMBL335	Protein-tyrosine phosphatase 1B	Homo sapiens	SINGLE PROTEIN	CHEMBL1131941	1	Scientific Literature	Bioorg. Med. Chem. Lett.	1999	None
CHEMBL1783774		0	394.52	1	5.51	8	COc1ccc(-c2cc(-c3ccccc3)no2)c(OCCN(C(C)C)C(C)C)c1	IC50	'='	5500.0	nM	5.26			UO_0000065	13.33	0.25	-0.25	11.02	False	CHEMBL1786429	Inhibition of protein tyrosine phosphatase-1B at 10 uM incubated for 10 mins using pNPP substrate in absence of Triton X-100 by modified Goldstein method	B	BAO_0000357	single protein format	None	None	None	None	None	CHEMBL335	Protein-tyrosine phosphatase 1B	Homo sapiens	SINGLE PROTEIN	CHEMBL1781977	1	Scientific Literature	Bioorg. Med. Chem.	2009	None
CHEMBL1783788		0	396.49	0	4.10	23	CCN(CC)CC(O)COc1cc(OC)ccc1-c1cc(-c2ccccc2)no1	IC50	'='	4300.0	nM	5.37			UO_0000065	13.54	0.25	1.27	7.90	False	CHEMBL1786429	Inhibition of protein tyrosine phosphatase-1B at 10 uM incubated for 10 mins using pNPP substrate in absence of Triton X-100 by modified Goldstein method	B	BAO_0000357	single protein format	None	None	None	None	None	CHEMBL335	Protein-tyrosine phosphatase 1B	Homo sapiens	SINGLE PROTEIN	CHEMBL1781977	1	Scientific Literature	Bioorg. Med. Chem.	2009	None
CHEMBL85493		0	243.04	0	2.91	5	O=Cc1coc2c(Cl)cc(Cl)cc2c1=O	IC50	'='	25000.0	nM	4.60			UO_0000065	18.94	0.42	1.69	9.73	False	CHEMBL772437	Inhibition of human Protein-tyrosine phosphatase 1B	B	BAO_0000357	single protein format	None	None	None	None	None	CHEMBL335	Protein-tyrosine phosphatase 1B	Homo sapiens	SINGLE PROTEIN	CHEMBL1136136	1	Scientific Literature	Bioorg. Med. Chem. Lett.	2003	None
CHEMBL119459		0	405.18	0	3.29	11a	N.O=P(O)(O)C(F)(F)c1ccc2ccc(C(F)(F)P(=O)(O)O)cc2c1	Inhibition	'='	100.0	%				UO_0000187					False	CHEMBL874024	Compound was evaluated for inhibition of PTP1B at a concentration of 500 uM)	B	BAO_0000357	single protein format	None	None	None	None	None	CHEMBL335	Protein-tyrosine phosphatase 1B	Homo sapiens	SINGLE PROTEIN	CHEMBL1130746	1	Scientific Literature	Bioorg. Med. Chem. Lett.	1998	None
CHEMBL279242		0	490.60	1	8.18	63	CCCCc1oc2ccccc2c1-c1ccc(-c2ccc(OC(Cc3ccccc3)C(=O)O)cc2)cc1	IC50	'='	440.0	nM	6.36			UO_0000065	12.96	0.23	-1.82	10.65	False	CHEMBL768926	In vitro inhibitory activity against human recombinant protein tyrosine phosphatase 1b (PTP1B)	B	BAO_0000357	single protein format	None	None	None	None	None	CHEMBL335	Protein-tyrosine phosphatase 1B	Homo sapiens	SINGLE PROTEIN	CHEMBL1132993	1	Scientific Literature	J. Med. Chem.	2000	None
CHEMBL280198		0	567.69	2	8.87	137	O=C(O)CCNc1cc(-c2ccc(-c3c(Cc4ccccc4)oc4ccccc34)cc2)ccc1OCCc1ccccc1	IC50	'='	140.0	nM	6.85			UO_0000065	12.07	0.22	-2.02	9.56	True	CHEMBL768926	In vitro inhibitory activity against human recombinant protein tyrosine phosphatase 1b (PTP1B)	B	BAO_0000357	single protein format	None	None	None	None	None	CHEMBL335	Protein-tyrosine phosphatase 1B	Homo sapiens	SINGLE PROTEIN	CHEMBL1132993	1	Scientific Literature	J. Med. Chem.	2000	None
CHEMBL57013		0	520.50	2	3.30	45384	COC(=O)c1nc(-c2ccc3c(n2)C(=O)C(=N)C(OC)=C3O)c(N)c(-c2ccc(OC)c(OC)c2O)c1C	IC50	'='	8700.0	nM	5.06			UO_0000065	9.72	0.18	1.76	2.70	False	CHEMBL756368	Inhibitory Activity against Recombinant Human PTP1	B	BAO_0000357	single protein format	None	None	None	None	None	CHEMBL335	Protein-tyrosine phosphatase 1B	Homo sapiens	SINGLE PROTEIN	CHEMBL1134280	1	Scientific Literature	J. Med. Chem.	2001	None
CHEMBL1160038		0	494.50	1	5.25	1	O=S(=O)(O)Oc1c2ccccc2c2ccc3c(OS(=O)(=O)O)c4ccccc4c4ccc1c2c34	Kis	'='	39.0	uM				UO_0000064					False	CHEMBL823713	Inhibitory activity against protein tyrosine phosphatases (PTP1B) (Kis=slope inhibitory constant)	B	BAO_0000357	single protein format	None	None	None	None	None	CHEMBL335	Protein-tyrosine phosphatase 1B	Homo sapiens	SINGLE PROTEIN	CHEMBL1133111	1	Scientific Literature	J. Med. Chem.	2000	None
CHEMBL1160953		0	284.20	0	3.58	3	O=P(O)(O)C(F)(F)c1cccc(-c2ccccc2)c1	IC50	'='	15000.0	nM	4.82			UO_0000065	16.97	0.35	1.24	8.39	False	CHEMBL771834	Inhibitory concentration against protein-tyrosine phosphatase 1B (PTB 1B)	B	BAO_0000357	single protein format	None	None	None	None	None	CHEMBL335	Protein-tyrosine phosphatase 1B	Homo sapiens	SINGLE PROTEIN	CHEMBL1134993	1	Scientific Literature	Bioorg. Med. Chem. Lett.	2002	None
CHEMBL157749		0	523.58	1	1.85	118	CCCCCNC(=O)C(Cc1ccc(OC(C(=O)O)C(=O)O)cc1)NC(=O)[C@H](C)NC(=O)OC(C)(C)C	Inhibition	'='	83.0	%				UO_0000187					False	CHEMBL756370	Percent inhibition of Protein Tyrosine Phosphatase 1B (PTP 1B) assayed at 100 uM	B	BAO_0000357	single protein format	Homo sapiens	None	None	None	None	CHEMBL335	Protein-tyrosine phosphatase 1B	Homo sapiens	SINGLE PROTEIN	CHEMBL1135703	1	Scientific Literature	J. Med. Chem.	2002	None
CHEMBL173588		0	551.64	1	2.49	24	CCCCCNC(=O)[C@H](Cc1ccc(OC(C(=O)O)C(=O)O)cc1)NC(=O)[C@@H](NC(=O)OC(C)(C)C)C(C)C	Inhibition	'='	3.0	%				UO_0000187					False	CHEMBL771172	Inhibitory activity against human protein tyrosine phosphatase 1B (PTP1B) at a concentration of 1 uM	B	BAO_0000357	single protein format	None	None	None	None	None	CHEMBL335	Protein-tyrosine phosphatase 1B	Homo sapiens	SINGLE PROTEIN	CHEMBL1136635	1	Scientific Literature	Bioorg. Med. Chem. Lett.	2003	None
CHEMBL538903		0	621.62	2	7.44	179	O=C(O)c1ccc(S(=O)(=O)Oc2ccc(-c3ccc(-c4c(Cc5ccccc5)oc5ccccc45)cc3)cc2[N+](=O)[O-])cc1O	IC50	'='	29.0	nM	7.54			UO_0000065	12.13	0.23	0.10	4.80	False	CHEMBL768926	In vitro inhibitory activity against human recombinant protein tyrosine phosphatase 1b (PTP1B)	B	BAO_0000357	single protein format	None	None	None	None	None	CHEMBL335	Protein-tyrosine phosphatase 1B	Homo sapiens	SINGLE PROTEIN	CHEMBL1132993	1	Scientific Literature	J. Med. Chem.	2000	None
CHEMBL303333		0	533.58	1	3.64	12a	CCCCCNC(=O)C(Cc1ccc(N(C(=O)C(=O)O)c2ccccc2C(=O)O)c2ccccc12)NC(C)=O	Ki	'='	1100.0	nM	5.96			UO_0000065	11.17	0.21	2.32	3.89	True	CHEMBL770979	In vitro inhibition of human protein-tyrosine phosphatase 1B.	B	BAO_0000357	single protein format	None	None	None	None	None	CHEMBL335	Protein-tyrosine phosphatase 1B	Homo sapiens	SINGLE PROTEIN	CHEMBL1136791	1	Scientific Literature	J. Med. Chem.	2003	None
CHEMBL1169	AMINOSALICYLIC ACID	4	153.14	0	0.67	3	Nc1ccc(C(=O)O)c(O)c1	Kd	'='	1200000.0	nM		Outside typical range		UO_0000065					True	CHEMBL770822	Protein-tyrosine phosphatase 1B (PTP 1B) site 2 Ligands were identified using [13C]-labeled protein and their Dissociation Constants were determined	B	BAO_0000357	single protein format	None	None	None	None	None	CHEMBL335	Protein-tyrosine phosphatase 1B	Homo sapiens	SINGLE PROTEIN	CHEMBL1145861	1	Scientific Literature	J. Med. Chem.	2003	None
CHEMBL1783775		0	380.44	0	3.73	9	COc1ccc(-c2cc(-c3ccccc3)no2)c(OCCN2CCOCC2)c1	Inhibition	'='	82.9	%				UO_0000187					False	CHEMBL1786430	Inhibition of protein tyrosine phosphatase-1B at 10 uM incubated for 10 mins using pNPP substrate by modified Goldstein method	B	BAO_0000357	single protein format	None	None	None	None	None	CHEMBL335	Protein-tyrosine phosphatase 1B	Homo sapiens	SINGLE PROTEIN	CHEMBL1781977	1	Scientific Literature	Bioorg. Med. Chem.	2009	None
CHEMBL1783779		0	352.43	0	4.35	13	COc1ccc(-c2cc(-c3ccccc3)no2)c(OCCCN(C)C)c1	Inhibition	'='	22.3	%				UO_0000187					False	CHEMBL1786430	Inhibition of protein tyrosine phosphatase-1B at 10 uM incubated for 10 mins using pNPP substrate by modified Goldstein method	B	BAO_0000357	single protein format	None	None	None	None	None	CHEMBL335	Protein-tyrosine phosphatase 1B	Homo sapiens	SINGLE PROTEIN	CHEMBL1781977	1	Scientific Literature	Bioorg. Med. Chem.	2009	None
CHEMBL1783773		0	366.46	0	4.74	7	CCN(CC)CCOc1cc(OC)ccc1-c1cc(-c2ccccc2)no1	IC50	'='	2970.0	nM	5.53			UO_0000065	15.08	0.28	0.79	11.58	False	CHEMBL1786429	Inhibition of protein tyrosine phosphatase-1B at 10 uM incubated for 10 mins using pNPP substrate in absence of Triton X-100 by modified Goldstein method	B	BAO_0000357	single protein format	None	None	None	None	None	CHEMBL335	Protein-tyrosine phosphatase 1B	Homo sapiens	SINGLE PROTEIN	CHEMBL1781977	1	Scientific Literature	Bioorg. Med. Chem.	2009	None
CHEMBL1783771		0	267.28	0	3.72	5	COc1ccc(-c2cc(-c3ccccc3)no2)c(O)c1	IC50	'='	27630.0	nM	4.56			UO_0000065	17.06	0.31	0.84	8.22	False	CHEMBL1786428	Inhibition of protein tyrosine phosphatase-1B at 10 uM incubated for 10 mins using pNPP substrate in presence of 0.01% Triton X-100 by modified Goldstein method	B	BAO_0000357	single protein format	None	None	None	None	None	CHEMBL335	Protein-tyrosine phosphatase 1B	Homo sapiens	SINGLE PROTEIN	CHEMBL1781977	1	Scientific Literature	Bioorg. Med. Chem.	2009	None
CHEMBL51931	9,10-PHENANTHRENEQUINONE	0	208.22	0	2.73	SID50085435	O=C1C(=O)c2ccccc2-c2ccccc21	IC50	'>'	30000.0	nM				UO_0000065					False	CHEMBL765607	Inhibitory concentration against PTP1B using lck as substrate	B	BAO_0000357	single protein format	None	None	None	None	None	CHEMBL335	Protein-tyrosine phosphatase 1B	Homo sapiens	SINGLE PROTEIN	CHEMBL1134488	1	Scientific Literature	J. Med. Chem.	2001	None
CHEMBL345152		0	599.68	1	3.32	69 (S,S)	CCCCCNC(=O)C(Cc1ccc(OCC(=O)O)c(C(=O)O)c1)NC(=O)[C@H](Cc1ccccc1)NC(=O)OC(C)(C)C	Inhibition	'='	78.0	%				UO_0000187					False	CHEMBL756370	Percent inhibition of Protein Tyrosine Phosphatase 1B (PTP 1B) assayed at 100 uM	B	BAO_0000357	single protein format	Homo sapiens	None	None	None	None	CHEMBL335	Protein-tyrosine phosphatase 1B	Homo sapiens	SINGLE PROTEIN	CHEMBL1135703	1	Scientific Literature	J. Med. Chem.	2002	None
CHEMBL105037		0	172.59	0	2.25	3	O=C(CCl)c1ccc(F)cc1	kinact	'='	0.22	min-1									False	CHEMBL770343	First-order rate constant (K inact) for conversion of the ExI complex (Protein-tyrosine phosphatase 1B -inhibitor complex) into the covalent adduct, EI was determined using PNP as substrate	B	BAO_0000357	single protein format	None	None	None	None	None	CHEMBL335	Protein-tyrosine phosphatase 1B	Homo sapiens	SINGLE PROTEIN	CHEMBL1135556	1	Scientific Literature	Bioorg. Med. Chem. Lett.	2002	None
CHEMBL419592		0	405.18	0	3.29	11f	N.O=P(O)(O)C(F)(F)c1ccc2cccc(C(F)(F)P(=O)(O)O)c2c1	IC50	'='	118000.0	nM		Outside typical range		UO_0000065					False	CHEMBL767791	Compound was evaluated for 50% inhibition of PTP1B using uM)	B	BAO_0000357	single protein format	None	None	None	None	None	CHEMBL335	Protein-tyrosine phosphatase 1B	Homo sapiens	SINGLE PROTEIN	CHEMBL1130746	1	Scientific Literature	Bioorg. Med. Chem. Lett.	1998	None
CHEMBL86905		0	174.15	0	1.61	1	O=Cc1coc2ccccc2c1=O	IC50	'='	73000.0	nM	4.14			UO_0000065	23.75	0.43	2.53	8.75	False	CHEMBL772437	Inhibition of human Protein-tyrosine phosphatase 1B	B	BAO_0000357	single protein format	None	None	None	None	None	CHEMBL335	Protein-tyrosine phosphatase 1B	Homo sapiens	SINGLE PROTEIN	CHEMBL1136136	1	Scientific Literature	Bioorg. Med. Chem. Lett.	2003	None
CHEMBL314664		0	838.89	2	4.50	14b	CC(C)C[C@H](NC(=O)[C@H](Cc1ccc(C(F)(C(=O)O)C(=O)O)cc1)NC(=O)[C@H](CCC(=O)OCc1ccccc1)NC(=O)OCC1c2ccccc2-c2ccccc21)C(N)=O	IC50	'='	3100.0	nM	5.51			UO_0000065	6.57	0.12	1.01	2.29	False	CHEMBL772440	Inhibition of human Protein-tyrosine phosphatase 1B expressed in Escherichia coli BL21 (DE3) cells	B	BAO_0000219	cell-based format	None	None	None	BL21-DE3	None	CHEMBL335	Protein-tyrosine phosphatase 1B	Homo sapiens	SINGLE PROTEIN	CHEMBL1136140	1	Scientific Literature	Bioorg. Med. Chem. Lett.	2003	None
CHEMBL240858		0	315.97	0	2.74	34	O=C(O)COc1csc(Br)c1Br	IC50	'>'	2500000.0	nM		Outside typical range		UO_0000065					False	CHEMBL886819	Inhibition of PTP1B assessed as pNPP hydrolysis	B	BAO_0000357	single protein format	None	None	None	None	None	CHEMBL335	Protein-tyrosine phosphatase 1B	Homo sapiens	SINGLE PROTEIN	CHEMBL1139178	1	Scientific Literature	Bioorg. Med. Chem. Lett.	2007	None
CHEMBL401240		0	569.67	1	3.74	49h	Cc1c(-c2cccc(OC3CCN(S(=O)(=O)Cc4ccccc4)CC3)c2)sc(-c2nn[nH]n2)c1OCC(=O)O	Ki	'='	1300.0	nM	5.89			UO_0000065	10.33	0.21	2.15	3.99	False	CHEMBL886819	Inhibition of PTP1B assessed as pNPP hydrolysis	B	BAO_0000357	single protein format	None	None	None	None	None	CHEMBL335	Protein-tyrosine phosphatase 1B	Homo sapiens	SINGLE PROTEIN	CHEMBL1139178	1	Scientific Literature	Bioorg. Med. Chem. Lett.	2007	None
CHEMBL240872		0	316.34	0	2.37	49b	Cc1c(-c2ccccc2)sc(-c2nn[nH]n2)c1OCC(=O)O	Ki	'='	170000.0	nM		Outside typical range		UO_0000065					False	CHEMBL886819	Inhibition of PTP1B assessed as pNPP hydrolysis	B	BAO_0000357	single protein format	None	None	None	None	None	CHEMBL335	Protein-tyrosine phosphatase 1B	Homo sapiens	SINGLE PROTEIN	CHEMBL1139178	1	Scientific Literature	Bioorg. Med. Chem. Lett.	2007	None
CHEMBL2206728		0	575.68	2	3.14	23	O=C1N=C(NCCCc2cn(CCNC3=NC(=O)/C(=C/c4ccc(O)cc4)S3)nn2)S/C1=C\c1ccc(O)cc1	Inhibition	'='	35.0	%				UO_0000187					False	CHEMBL2210488	Inhibition of PTP1B using fluorescein 3,6 diphosphate as substrate at 50 uM measured for 1 hr in presence of 1 mM dithiothreitol	B	BAO_0000357	single protein format	None	None	None	None	None	CHEMBL335	Protein-tyrosine phosphatase 1B	Homo sapiens	SINGLE PROTEIN	CHEMBL2203275	1	Scientific Literature	Bioorg. Med. Chem. Lett.	2012	None
CHEMBL428564		0	302.31	0	2.06	49c	O=C(O)COc1cc(-c2ccccc2)sc1-c1nn[nH]n1	Ki	'='	120000.0	nM		Outside typical range		UO_0000065					False	CHEMBL886819	Inhibition of PTP1B assessed as pNPP hydrolysis	B	BAO_0000357	single protein format	None	None	None	None	None	CHEMBL335	Protein-tyrosine phosphatase 1B	Homo sapiens	SINGLE PROTEIN	CHEMBL1139178	1	Scientific Literature	Bioorg. Med. Chem. Lett.	2007	None
CHEMBL24451		0	314.38	1	6.03	55	CCc1oc2ccccc2c1-c1ccc(-c2ccc(O)cc2)cc1	Average inhibition	'='	-54.0										False	CHEMBL768924	Inhibition of recombinant human Protein Tyrosine Phosphatase 1b	B	BAO_0000357	single protein format	Homo sapiens	None	None	None	None	CHEMBL335	Protein-tyrosine phosphatase 1B	Homo sapiens	SINGLE PROTEIN	CHEMBL1132993	1	Scientific Literature	J. Med. Chem.	2000	None
CHEMBL56882		0	686.78	1	2.44	21	CCc1cc(CC(NC(C)=O)C(=O)NCCCCC(=O)N[C@@H](CCSC)C(=O)OC)ccc1N(C(=O)C(=O)O)c1ccccc1C(=O)O	Ki	'='	540.0	nM	6.27			UO_0000065	9.13	0.18	3.83	3.01	False	CHEMBL770978	Inhibitory activity tested against Protein-tyrosine phosphatase 1B (PTP1B)	B	BAO_0000357	single protein format	None	None	None	None	None	CHEMBL335	Protein-tyrosine phosphatase 1B	Homo sapiens	SINGLE PROTEIN	CHEMBL1136518	1	Scientific Literature	Bioorg. Med. Chem. Lett.	2003	None
CHEMBL2206729		0	561.65	2	3.10	24	O=C1N=C(NCCCn2cc(CNC3=NC(=O)/C(=C/c4ccc(O)cc4)S3)nn2)S/C1=C\c1ccc(O)cc1	Inhibition	'='	25.0	%				UO_0000187					False	CHEMBL2210488	Inhibition of PTP1B using fluorescein 3,6 diphosphate as substrate at 50 uM measured for 1 hr in presence of 1 mM dithiothreitol	B	BAO_0000357	single protein format	None	None	None	None	None	CHEMBL335	Protein-tyrosine phosphatase 1B	Homo sapiens	SINGLE PROTEIN	CHEMBL2203275	1	Scientific Literature	Bioorg. Med. Chem. Lett.	2012	None
CHEMBL2206756		0	564.73	2	5.65	9	O=C1N=C(NCCCCCCCCCNC2=NC(=O)/C(=C/c3ccc(O)cc3)S2)S/C1=C\c1ccc(O)cc1	IC50	'='	6200.0	nM	5.21			UO_0000065	9.22	0.18	-0.44	4.22	False	CHEMBL2210491	Inhibition of PTP1B using fluorescein 3,6 diphosphate as substrate measured for 1 hr in presence of 1 mM dithiothreitol	B	BAO_0000357	single protein format	None	None	None	None	None	CHEMBL335	Protein-tyrosine phosphatase 1B	Homo sapiens	SINGLE PROTEIN	CHEMBL2203275	1	Scientific Literature	Bioorg. Med. Chem. Lett.	2012	None
CHEMBL2206754		0	536.68	1	4.87	7	O=C1N=C(NCCCCCCCNC2=NC(=O)/C(=C/c3ccc(O)cc3)S2)S/C1=C\c1ccc(O)cc1	IC50	'='	30600.0	nM	4.51			UO_0000065	8.41	0.17	-0.36	3.66	False	CHEMBL2210491	Inhibition of PTP1B using fluorescein 3,6 diphosphate as substrate measured for 1 hr in presence of 1 mM dithiothreitol	B	BAO_0000357	single protein format	None	None	None	None	None	CHEMBL335	Protein-tyrosine phosphatase 1B	Homo sapiens	SINGLE PROTEIN	CHEMBL2203275	1	Scientific Literature	Bioorg. Med. Chem. Lett.	2012	None
CHEMBL2206744		0	578.72	1	2.98	43	O=C1N=C(NCCN2CCN(CCNC3=NC(=O)/C(=C/c4ccc(O)cc4)S3)CC2)S/C1=C\C=C\c1ccco1	Inhibition	'='	39.0	%				UO_0000187					False	CHEMBL2210493	Inhibition of PTP1B using fluorescein 3,6 diphosphate as substrate at 100 uM measured for 1 hr in presence of 1 mM dithiothreitol	B	BAO_0000357	single protein format	None	None	None	None	None	CHEMBL335	Protein-tyrosine phosphatase 1B	Homo sapiens	SINGLE PROTEIN	CHEMBL2203275	1	Scientific Literature	Bioorg. Med. Chem. Lett.	2012	None
CHEMBL199159		0	540.44	1	3.94	1	O=C(c1ccc(CN(Cc2ccccc2)S(=O)(=O)c2ccccc2[N+](=O)[O-])cc1)C(F)(F)P(=O)(O)O	IC50	'='	12000.0	nM	4.92			UO_0000065	9.11	0.19	0.98	3.17	False	CHEMBL880579	Inhibitory activity against protein tyrosine phosphatase 1B using O-methyl fluorescein monophosphate	B	BAO_0000357	single protein format	Homo sapiens	None	None	None	None	CHEMBL335	Protein-tyrosine phosphatase 1B	Homo sapiens	SINGLE PROTEIN	CHEMBL1141064	1	Scientific Literature	Bioorg. Med. Chem. Lett.	2005	None
CHEMBL172596		0	670.76	2	2.82	50	CCCCCNC(=O)[C@H](Cc1ccc(OCC(=O)O)c(C(=O)O)c1)NC(=O)[C@H](Cc1ccccc1)NC(=O)CCNC(=O)OC(C)(C)C	Inhibition	'='	75.0	%				UO_0000187					False	CHEMBL878693	Inhibitory activity against human protein tyrosine phosphatase 1B (PTP1B) at a concentration of 10 uM	B	BAO_0000357	single protein format	None	None	None	None	None	CHEMBL335	Protein-tyrosine phosphatase 1B	Homo sapiens	SINGLE PROTEIN	CHEMBL1136635	1	Scientific Literature	Bioorg. Med. Chem. Lett.	2003	None
CHEMBL172596		0	670.76	2	2.82	50	CCCCCNC(=O)[C@H](Cc1ccc(OCC(=O)O)c(C(=O)O)c1)NC(=O)[C@H](Cc1ccccc1)NC(=O)CCNC(=O)OC(C)(C)C	Inhibition	'='	19.0	%				UO_0000187					False	CHEMBL771172	Inhibitory activity against human protein tyrosine phosphatase 1B (PTP1B) at a concentration of 1 uM	B	BAO_0000357	single protein format	None	None	None	None	None	CHEMBL335	Protein-tyrosine phosphatase 1B	Homo sapiens	SINGLE PROTEIN	CHEMBL1136635	1	Scientific Literature	Bioorg. Med. Chem. Lett.	2003	None
CHEMBL187610		0	619.58	2	9.66	103	O=C(O)[C@@H](Cc1ccccc1)Oc1ccc(-c2ccc(-c3c(Cc4ccccc4)sc4ccccc34)cc2)cc1Br	IC50	'='	58.0	nM	7.24			UO_0000065	11.68	0.24	-2.42	15.55	True	CHEMBL768926	In vitro inhibitory activity against human recombinant protein tyrosine phosphatase 1b (PTP1B)	B	BAO_0000357	single protein format	None	None	None	None	None	CHEMBL335	Protein-tyrosine phosphatase 1B	Homo sapiens	SINGLE PROTEIN	CHEMBL1132993	1	Scientific Literature	J. Med. Chem.	2000	None
CHEMBL369818		0	619.67	1	3.58	53	CCCCCNC(=O)[C@H](Cc1ccc(OCC(=O)O)c(C(=O)O)c1)NC(=O)[C@H](Cc1ccccc1)NC(=O)Oc1ccccc1	Inhibition	'='	85.0	%				UO_0000187					False	CHEMBL878693	Inhibitory activity against human protein tyrosine phosphatase 1B (PTP1B) at a concentration of 10 uM	B	BAO_0000357	single protein format	None	None	None	None	None	CHEMBL335	Protein-tyrosine phosphatase 1B	Homo sapiens	SINGLE PROTEIN	CHEMBL1136635	1	Scientific Literature	Bioorg. Med. Chem. Lett.	2003	None
CHEMBL409235		0	577.66	1	1.10	30	CCCCCNC(=O)[C@H](Cc1ccc(OC(C(=O)O)C(=O)O)cc1)NC(=O)[C@H](Cc1ccccc1)NS(C)(=O)=O	Inhibition	'='	86.0	%				UO_0000187					False	CHEMBL771173	Inhibitory activity against human protein tyrosine phosphatase 1B (PTP1B) at a concentration of 100 uM	B	BAO_0000357	single protein format	None	None	None	None	None	CHEMBL335	Protein-tyrosine phosphatase 1B	Homo sapiens	SINGLE PROTEIN	CHEMBL1136635	1	Scientific Literature	Bioorg. Med. Chem. Lett.	2003	None
CHEMBL106072		0	244.04	0	2.17	10	O=C(CBr)c1ccc([N+](=O)[O-])cc1	Ratio	'='	14800.0	M-1 min-1									False	CHEMBL844569	Ratio between dissociation constant and First-order rate constant (Ki / K inact) was determined	B	BAO_0000357	single protein format	None	None	None	None	None	CHEMBL335	Protein-tyrosine phosphatase 1B	Homo sapiens	SINGLE PROTEIN	CHEMBL1135556	1	Scientific Literature	Bioorg. Med. Chem. Lett.	2002	None
CHEMBL318382		0	642.51	2	-1.66	20	N=C(N)NCCCC(NC(=O)[C@H](CCCNC(=N)N)NC(=O)CNC(=O)COc1ccc(C(=O)CBr)cc1)C(=O)O	Ratio	'='	6300.0	M-1 min-1									False	CHEMBL844569	Ratio between dissociation constant and First-order rate constant (Ki / K inact) was determined	B	BAO_0000357	single protein format	None	None	None	None	None	CHEMBL335	Protein-tyrosine phosphatase 1B	Homo sapiens	SINGLE PROTEIN	CHEMBL1135556	1	Scientific Literature	Bioorg. Med. Chem. Lett.	2002	None
CHEMBL105712	PHENACYL CHLORIDE	0	154.60	0	2.11	2	O=C(CCl)c1ccccc1	Ratio	'='	430.0	M-1 min-1									False	CHEMBL844569	Ratio between dissociation constant and First-order rate constant (Ki / K inact) was determined	B	BAO_0000357	single protein format	None	None	None	None	None	CHEMBL335	Protein-tyrosine phosphatase 1B	Homo sapiens	SINGLE PROTEIN	CHEMBL1135556	1	Scientific Literature	Bioorg. Med. Chem. Lett.	2002	None
CHEMBL442233		0	242.27	0	2.76	9	OCc1ccc(/C=C/c2ccc(O)c(O)c2)cc1	IC50	'='	260000.0	nM		Outside typical range		UO_0000065					False	CHEMBL898096	Inhibition of PTP1B by colorimetric assay	B	BAO_0000357	single protein format	None	None	None	None	None	CHEMBL335	Protein-tyrosine phosphatase 1B	Homo sapiens	SINGLE PROTEIN	CHEMBL1149578	1	Scientific Literature	Bioorg. Med. Chem. Lett.	2007	None
CHEMBL397302		0	302.24	0	3.08	30b	O=[N+]([O-])c1ccc(/C=C/c2ccc(O)c(O)c2)c([N+](=O)[O-])c1	IC50	'='	190000.0	nM		Outside typical range		UO_0000065					False	CHEMBL898096	Inhibition of PTP1B by colorimetric assay	B	BAO_0000357	single protein format	None	None	None	None	None	CHEMBL335	Protein-tyrosine phosphatase 1B	Homo sapiens	SINGLE PROTEIN	CHEMBL1149578	1	Scientific Literature	Bioorg. Med. Chem. Lett.	2007	None
CHEMBL393702	(Z)-1,2-DIPHENYLETHENE	0	180.25	0	3.86	31	C(=C\c1ccccc1)\c1ccccc1	Activity						Not Active						False	CHEMBL898096	Inhibition of PTP1B by colorimetric assay	B	BAO_0000357	single protein format	None	None	None	None	None	CHEMBL335	Protein-tyrosine phosphatase 1B	Homo sapiens	SINGLE PROTEIN	CHEMBL1149578	1	Scientific Literature	Bioorg. Med. Chem. Lett.	2007	None
CHEMBL103709		0	622.93	1	3.78	7d	O=C(NS(=O)(=O)c1cc(C2(O)NC(=O)c3ccccc32)ccc1Cl)c1ccc2cc(C(F)(F)P(=O)(O)O)ccc2c1	IC50	'='	25000.0	nM	4.60			UO_0000065	7.39	0.15	0.82	2.71	False	CHEMBL772439	Inhibitory concentration towards recombinant human Protein-tyrosine phosphatase 1B was determined	B	BAO_0000357	single protein format	None	None	None	None	None	CHEMBL335	Protein-tyrosine phosphatase 1B	Homo sapiens	SINGLE PROTEIN	CHEMBL1145873	1	Scientific Literature	Bioorg. Med. Chem. Lett.	2003	None
CHEMBL50946		0	452.46	0	1.05	1	CCCCCNC(=O)C(Cc1ccc(OCC(=O)O)c(C(=O)O)c1)NC(=O)CCC(=O)O	Inhibition	'='	87.0	%				UO_0000187					False	CHEMBL770340	Percent inhibition against Protein-tyrosine phosphatase 1B at a 100 uM concentration	B	BAO_0000357	single protein format	None	None	None	None	None	CHEMBL335	Protein-tyrosine phosphatase 1B	Homo sapiens	SINGLE PROTEIN	CHEMBL1135929	1	Scientific Literature	J. Med. Chem.	2002	None
CHEMBL53441		0	438.48	0	0.95	38	CCCCCNC(=O)C(Cc1ccc(OCCO)c(C(=O)O)c1)NC(=O)CCC(=O)O	Inhibition	'='	4.0	%				UO_0000187					False	CHEMBL770340	Percent inhibition against Protein-tyrosine phosphatase 1B at a 100 uM concentration	B	BAO_0000357	single protein format	None	None	None	None	None	CHEMBL335	Protein-tyrosine phosphatase 1B	Homo sapiens	SINGLE PROTEIN	CHEMBL1135929	1	Scientific Literature	J. Med. Chem.	2002	None
CHEMBL409235		0	577.66	1	1.10	30	CCCCCNC(=O)[C@H](Cc1ccc(OC(C(=O)O)C(=O)O)cc1)NC(=O)[C@H](Cc1ccccc1)NS(C)(=O)=O	Inhibition	'='	9.0	%				UO_0000187					False	CHEMBL771172	Inhibitory activity against human protein tyrosine phosphatase 1B (PTP1B) at a concentration of 1 uM	B	BAO_0000357	single protein format	None	None	None	None	None	CHEMBL335	Protein-tyrosine phosphatase 1B	Homo sapiens	SINGLE PROTEIN	CHEMBL1136635	1	Scientific Literature	Bioorg. Med. Chem. Lett.	2003	None
CHEMBL173943		0	599.68	1	3.07	13	CCCCCNC(=O)[C@H](Cc1ccc(OC(C(=O)O)C(=O)O)cc1)NC(=O)[C@H](Cc1ccccc1)NC(=O)OC(C)(C)C	Inhibition	'='	7.0	%				UO_0000187					False	CHEMBL771172	Inhibitory activity against human protein tyrosine phosphatase 1B (PTP1B) at a concentration of 1 uM	B	BAO_0000357	single protein format	None	None	None	None	None	CHEMBL335	Protein-tyrosine phosphatase 1B	Homo sapiens	SINGLE PROTEIN	CHEMBL1136635	1	Scientific Literature	Bioorg. Med. Chem. Lett.	2003	None
CHEMBL259628		0	362.07	0	3.70	3	N#Cc1ccc2cc(Br)c(C(F)(F)P(=O)(O)O)cc2c1	IC50	'='	120.0	nM	6.92			UO_0000065	19.11	0.47	3.22	8.51	False	CHEMBL1767946	Inhibition of PTP1B	B	BAO_0000357	single protein format	None	None	None	None	None	CHEMBL335	Protein-tyrosine phosphatase 1B	Homo sapiens	SINGLE PROTEIN	CHEMBL1765081	1	Scientific Literature	Bioorg. Med. Chem.	2011	None
CHEMBL3938397		0	336.23	0	4.37	1e	Oc1c(-c2ccccc2)cccc1C(O)(C(F)(F)F)C(F)(F)F	IC50	'='	422400.0	nM		Outside typical range		UO_0000065					False	CHEMBL3862254	Inhibition of recombinant PTP1B (unknown origin) using pNPP as substrate by spectrophotometric method	B	BAO_0000357	single protein format	Homo sapiens	None	None	None	None	CHEMBL335	Protein-tyrosine phosphatase 1B	Homo sapiens	SINGLE PROTEIN	CHEMBL3861950	1	Scientific Literature	MedChemComm	2016	None
CHEMBL320852		0	379.28	0	1.76	7a	CS(=O)(=O)NC(=O)c1ccc2cc(C(F)(F)P(=O)(O)O)ccc2c1	Ki	'='	17000.0	nM	4.77			UO_0000065	12.58	0.27	3.01	3.95	False	CHEMBL770823	Binding affinity towards recombinant human Protein-tyrosine phosphatase 1B was determined	B	BAO_0000357	single protein format	None	None	None	None	None	CHEMBL335	Protein-tyrosine phosphatase 1B	Homo sapiens	SINGLE PROTEIN	CHEMBL1145873	1	Scientific Literature	Bioorg. Med. Chem. Lett.	2003	None
CHEMBL1951708	GYPENSAPOGENIN B	0	434.66	1	7.35	14	CC(C)=C1CC([C@H]2CC[C@]3(C)[C@@H]2CC[C@@H]2C4=C(CC[C@]23C)C(C)(C)[C@@H]2CC[C@H]4O2)=CC1=O	IC50	'='	24500.0	nM	4.61			UO_0000065	10.61	0.20	-2.74	17.53	False	CHEMBL2320379	Inhibition of PTP1B (unknown origin)	B	BAO_0000357	single protein format	Homo sapiens	None	None	None	None	CHEMBL335	Protein-tyrosine phosphatase 1B	Homo sapiens	SINGLE PROTEIN	CHEMBL2311280	1	Scientific Literature	Bioorg. Med. Chem. Lett.	2013	None
CHEMBL173080		0	523.58	1	2.10	36	CCCCCNC(=O)[C@H](Cc1ccc(OCC(=O)O)c(C(=O)O)c1)NC(=O)[C@H](C)NC(=O)OC(C)(C)C	Inhibition	'='	43.0	%				UO_0000187					False	CHEMBL878693	Inhibitory activity against human protein tyrosine phosphatase 1B (PTP1B) at a concentration of 10 uM	B	BAO_0000357	single protein format	None	None	None	None	None	CHEMBL335	Protein-tyrosine phosphatase 1B	Homo sapiens	SINGLE PROTEIN	CHEMBL1136635	1	Scientific Literature	Bioorg. Med. Chem. Lett.	2003	None
CHEMBL45830	MILTIRONE	0	282.38	0	4.11	Miltrone 5	CC(C)C1=Cc2ccc3c(c2C(=O)C1=O)CCCC3(C)C	IC50						Not Active						False	CHEMBL860852	Inhibitory activity against human PTP1B	B	BAO_0000357	single protein format	Homo sapiens	None	None	None	None	CHEMBL335	Protein-tyrosine phosphatase 1B	Homo sapiens	SINGLE PROTEIN	CHEMBL1146142	1	Scientific Literature	Bioorg. Med. Chem. Lett.	2006	None
CHEMBL207734		0	321.38	0	3.94	9b	COc1ccc(NC2=C(C(C)C)C(=O)C(=O)c3ccccc32)cc1	IC50						Not Active						False	CHEMBL860852	Inhibitory activity against human PTP1B	B	BAO_0000357	single protein format	Homo sapiens	None	None	None	None	CHEMBL335	Protein-tyrosine phosphatase 1B	Homo sapiens	SINGLE PROTEIN	CHEMBL1146142	1	Scientific Literature	Bioorg. Med. Chem. Lett.	2006	None
CHEMBL202671		0	403.52	1	5.55	9a	COc1ccc(NC2=C(C(C)C)C(=O)C(=O)c3c2ccc2c3CCCC2(C)C)cc1	IC50						Not Active						False	CHEMBL860852	Inhibitory activity against human PTP1B	B	BAO_0000357	single protein format	Homo sapiens	None	None	None	None	CHEMBL335	Protein-tyrosine phosphatase 1B	Homo sapiens	SINGLE PROTEIN	CHEMBL1146142	1	Scientific Literature	Bioorg. Med. Chem. Lett.	2006	None
CHEMBL204456		0	305.38	0	4.24	8b	Cc1ccc(NC2=C(C(C)C)C(=O)C(=O)c3ccccc32)cc1	IC50	'='	19590.0	nM	4.71			UO_0000065	15.42	0.28	0.47	10.20	False	CHEMBL860852	Inhibitory activity against human PTP1B	B	BAO_0000357	single protein format	Homo sapiens	None	None	None	None	CHEMBL335	Protein-tyrosine phosphatase 1B	Homo sapiens	SINGLE PROTEIN	CHEMBL1146142	1	Scientific Literature	Bioorg. Med. Chem. Lett.	2006	None
CHEMBL205038		0	387.52	1	5.85	8a	Cc1ccc(NC2=C(C(C)C)C(=O)C(=O)c3c2ccc2c3CCCC2(C)C)cc1	IC50						Not Active						False	CHEMBL860852	Inhibitory activity against human PTP1B	B	BAO_0000357	single protein format	Homo sapiens	None	None	None	None	CHEMBL335	Protein-tyrosine phosphatase 1B	Homo sapiens	SINGLE PROTEIN	CHEMBL1146142	1	Scientific Literature	Bioorg. Med. Chem. Lett.	2006	None
CHEMBL204454		0	336.35	0	3.84	7b	CC(C)C1=C(Nc2ccc([N+](=O)[O-])cc2)c2ccccc2C(=O)C1=O	IC50	'='	19080.0	nM	4.72			UO_0000065	14.03	0.26	0.88	5.28	False	CHEMBL860852	Inhibitory activity against human PTP1B	B	BAO_0000357	single protein format	Homo sapiens	None	None	None	None	CHEMBL335	Protein-tyrosine phosphatase 1B	Homo sapiens	SINGLE PROTEIN	CHEMBL1146142	1	Scientific Literature	Bioorg. Med. Chem. Lett.	2006	None
CHEMBL204940		0	418.49	1	5.45	7a	CC(C)C1=C(Nc2ccc([N+](=O)[O-])cc2)c2ccc3c(c2C(=O)C1=O)CCCC3(C)C	IC50						Not Active						False	CHEMBL860852	Inhibitory activity against human PTP1B	B	BAO_0000357	single protein format	Homo sapiens	None	None	None	None	CHEMBL335	Protein-tyrosine phosphatase 1B	Homo sapiens	SINGLE PROTEIN	CHEMBL1146142	1	Scientific Literature	Bioorg. Med. Chem. Lett.	2006	None
CHEMBL333158		0	274.28	0	2.78	39	CCCC(=O)Nc1cccc(-c2cc(C(=O)O)no2)c1	Ki	'='	148000.0	nM	3.83			UO_0000065	13.96	0.26	1.05	4.14	False	CHEMBL768529	Binding affinity for Protein-tyrosine phosphatase 1B	B	BAO_0000357	single protein format	None	None	None	None	None	CHEMBL335	Protein-tyrosine phosphatase 1B	Homo sapiens	SINGLE PROTEIN	CHEMBL1148343	1	Scientific Literature	J. Med. Chem.	2004	None
CHEMBL206276		0	462.57	0	2.31	8f	CNC(=O)[C@@H]1Cc2ccc(NS(=O)(=O)O)cc2CN1C(=O)CCCCc1ccccc1.N	IC50	'='	148000.0	nM		Outside typical range		UO_0000065					False	CHEMBL869484	Inhibition of PTP1B	B	BAO_0000357	single protein format	Homo sapiens	None	None	None	None	CHEMBL335	Protein-tyrosine phosphatase 1B	Homo sapiens	SINGLE PROTEIN	CHEMBL1139672	1	Scientific Literature	Bioorg. Med. Chem. Lett.	2006	None
CHEMBL205879		0	461.54	0	2.88	9b	CC(C)(C)OC(=O)N1Cc2cc(NS(=O)(=O)O)ccc2C[C@H]1C(=O)NCc1ccccc1	IC50	'='	120200.0	nM		Outside typical range		UO_0000065					False	CHEMBL869484	Inhibition of PTP1B	B	BAO_0000357	single protein format	Homo sapiens	None	None	None	None	CHEMBL335	Protein-tyrosine phosphatase 1B	Homo sapiens	SINGLE PROTEIN	CHEMBL1139672	1	Scientific Literature	Bioorg. Med. Chem. Lett.	2006	None
CHEMBL382583		0	493.49	0	0.47	10g	CNC(=O)[C@@H]1Cc2ccc(NS(=O)(=O)O)cc2CN1C(=O)COc1cccc(O)c1C(=O)OC	IC50	'='	93400.0	nM	4.03			UO_0000065	8.17	0.16	3.56	2.35	False	CHEMBL869484	Inhibition of PTP1B	B	BAO_0000357	single protein format	Homo sapiens	None	None	None	None	CHEMBL335	Protein-tyrosine phosphatase 1B	Homo sapiens	SINGLE PROTEIN	CHEMBL1139672	1	Scientific Literature	Bioorg. Med. Chem. Lett.	2006	None
CHEMBL206655		0	429.48	0	1.36	11	O=C(CCc1cccc(NS(=O)(=O)O)c1)NCc1cccc(NS(=O)(=O)O)c1	IC50	'='	33500.0	nM	4.47			UO_0000065	10.42	0.22	3.11	2.76	False	CHEMBL869484	Inhibition of PTP1B	B	BAO_0000357	single protein format	Homo sapiens	None	None	None	None	CHEMBL335	Protein-tyrosine phosphatase 1B	Homo sapiens	SINGLE PROTEIN	CHEMBL1139672	1	Scientific Literature	Bioorg. Med. Chem. Lett.	2006	None
CHEMBL58565		0	182.18	0	0.81	16	COc1ccc(C(O)C(=O)O)cc1	IC50	'='	5700000.0	nM		Outside typical range		UO_0000065					False	CHEMBL770117	Inhibitory activity against Yersinia Protein-tyrosine phosphatase 1B	B	BAO_0000357	single protein format	Yersinia enterocolitica	None	None	None	None	CHEMBL335	Protein-tyrosine phosphatase 1B	Homo sapiens	SINGLE PROTEIN	CHEMBL1133876	1	Scientific Literature	Bioorg. Med. Chem. Lett.	2001	None
CHEMBL342603		0	375.41	0	1.47	22p	O=C(O)C(=O)Nc1sc2c(c1C(=O)O)CCN(CCc1ccncc1)C2	Inhibition						No data						False	CHEMBL771823	Inhibition of recombinant human Protein-tyrosine phosphatase 1B (PTP1B) at pH 5.5(not determined)	B	BAO_0000357	single protein format	Homo sapiens	None	None	None	None	CHEMBL335	Protein-tyrosine phosphatase 1B	Homo sapiens	SINGLE PROTEIN	CHEMBL1135823	1	Scientific Literature	J. Med. Chem.	2002	None
CHEMBL57978		0	142.11	0	0.40	17	O=C(O)C(O)c1ccco1	IC50	'='	27000.0	nM	4.57			UO_0000065	32.15	0.62	4.17	6.46	False	CHEMBL770117	Inhibitory activity against Yersinia Protein-tyrosine phosphatase 1B	B	BAO_0000357	single protein format	Yersinia enterocolitica	None	None	None	None	CHEMBL335	Protein-tyrosine phosphatase 1B	Homo sapiens	SINGLE PROTEIN	CHEMBL1133876	1	Scientific Literature	Bioorg. Med. Chem. Lett.	2001	None
CHEMBL2436020		0	628.88	2	8.81	9b	CCOC(=O)/C(C)=C\C(C)=C\c1nc([C@H](Cc2ccc(OCc3ccccc3)cc2)NC(=O)C2CCCCC2)sc1CC(C)C	Inhibition						Not Active						False	CHEMBL2437796	Inhibition of PTP1B (unknown origin) expressed in CHO cells over-expressing human IR assessed as increase in insulin-mediated IR-beta phosphorylation preincubated for 2 hrs followed by insulin challenge for 10 mins by Western blotting analysis	B	BAO_0000219	cell-based format	Homo sapiens	None	None	CHO	None	CHEMBL335	Protein-tyrosine phosphatase 1B	Homo sapiens	SINGLE PROTEIN	CHEMBL2434820	1	Scientific Literature	Eur. J. Med. Chem.	2013	CHEMBL3308072
CHEMBL2436043		0	738.84	2	8.99	18m	O=C(CCc1c[nH]c2ccccc12)N[C@@H](Cc1ccc(OCc2ccccc2)cc1)c1nc(C(=O)Nc2ccc(C(=O)O)cc2F)c(-c2ccccc2)s1	IC50	'='	770.0	nM	6.11			UO_0000065	8.27	0.15	-2.88	4.58	False	CHEMBL2437800	Inhibition of GST-tagged PTP1B (unknown origin) using pNPP as substrate measured for 2 mins by colorimetric analysis	B	BAO_0000357	single protein format	Homo sapiens	None	None	None	None	CHEMBL335	Protein-tyrosine phosphatase 1B	Homo sapiens	SINGLE PROTEIN	CHEMBL2434820	1	Scientific Literature	Eur. J. Med. Chem.	2013	None
CHEMBL2436035		0	738.84	2	8.99	18e	O=C(CCc1c[nH]c2ccccc12)N[C@@H](Cc1ccc(OCc2ccccc2)cc1)c1nc(C(=O)Nc2cccc(F)c2C(=O)O)c(-c2ccccc2)s1	IC50	'='	4180.0	nM	5.38			UO_0000065	7.28	0.14	-3.61	4.03	False	CHEMBL2437800	Inhibition of GST-tagged PTP1B (unknown origin) using pNPP as substrate measured for 2 mins by colorimetric analysis	B	BAO_0000357	single protein format	Homo sapiens	None	None	None	None	CHEMBL335	Protein-tyrosine phosphatase 1B	Homo sapiens	SINGLE PROTEIN	CHEMBL2434820	1	Scientific Literature	Eur. J. Med. Chem.	2013	None
CHEMBL2436024		0	597.74	2	6.74	14b	COC(=O)c1cccc(NC(=O)c2csc([C@H](Cc3ccc(OCc4ccccc4)cc3)NC(=O)C3CCCCC3)n2)c1	IC50	'='	10550.0	nM	4.98			UO_0000065	8.33	0.16	-1.76	4.67	False	CHEMBL2437800	Inhibition of GST-tagged PTP1B (unknown origin) using pNPP as substrate measured for 2 mins by colorimetric analysis	B	BAO_0000357	single protein format	Homo sapiens	None	None	None	None	CHEMBL335	Protein-tyrosine phosphatase 1B	Homo sapiens	SINGLE PROTEIN	CHEMBL2434820	1	Scientific Literature	Eur. J. Med. Chem.	2013	None
CHEMBL2436019		0	586.80	2	7.92	9a	CCOC(=O)/C(C)=C\C(C)=C\c1nc([C@H](Cc2ccc(OCc3ccccc3)cc2)NC(=O)C2CCCCC2)sc1C	IC50	'='	13460.0	nM	4.87			UO_0000065	8.30	0.16	-3.05	6.28	False	CHEMBL2437800	Inhibition of GST-tagged PTP1B (unknown origin) using pNPP as substrate measured for 2 mins by colorimetric analysis	B	BAO_0000357	single protein format	Homo sapiens	None	None	None	None	CHEMBL335	Protein-tyrosine phosphatase 1B	Homo sapiens	SINGLE PROTEIN	CHEMBL2434820	1	Scientific Literature	Eur. J. Med. Chem.	2013	None
CHEMBL2419081		0	319.25	0	3.30	5k	O=C(Cc1ccc(Br)cc1)OC1CSSC1	IC50						Not Active						False	CHEMBL2421175	Inhibition of PTP1B (unknown origin)	B	BAO_0000357	single protein format	Homo sapiens	None	None	None	None	CHEMBL335	Protein-tyrosine phosphatase 1B	Homo sapiens	SINGLE PROTEIN	CHEMBL2417434	1	Scientific Literature	Bioorg. Med. Chem. Lett.	2013	None
CHEMBL267022		0	416.36	1	5.12	1b	O=C(c1ccccc1)C(Cc1ccc(C(F)(F)P(=O)(O)O)cc1)c1ccccc1	IC50	'='	2000.0	nM	5.70			UO_0000065	13.69	0.27	0.58	7.64	False	CHEMBL936456	Inhibition of PTP1B by fluorescein diphosphate assay	B	BAO_0000357	single protein format	None	None	None	None	None	CHEMBL335	Protein-tyrosine phosphatase 1B	Homo sapiens	SINGLE PROTEIN	CHEMBL1143095	1	Scientific Literature	Bioorg. Med. Chem. Lett.	2008	None
CHEMBL319676		0	228.63	0	1.57	1	O=C(O)COc1ccc(C(=O)CCl)cc1	kinact	'='	1.8	min-1									False	CHEMBL770343	First-order rate constant (K inact) for conversion of the ExI complex (Protein-tyrosine phosphatase 1B -inhibitor complex) into the covalent adduct, EI was determined using PNP as substrate	B	BAO_0000357	single protein format	None	None	None	None	None	CHEMBL335	Protein-tyrosine phosphatase 1B	Homo sapiens	SINGLE PROTEIN	CHEMBL1135556	1	Scientific Literature	Bioorg. Med. Chem. Lett.	2002	None
CHEMBL2437369	LICOAGROAURONE	0	338.36	0	3.93	5	CC(C)=CCc1c(O)ccc2c1O/C(=C\c1ccc(O)c(O)c1)C2=O	Inhibition						Dose-dependent effect						False	CHEMBL2438594	Inhibition of PTP1B in human HepG2 cells assessed as decrease of insulin-induced Akt phosphorylation at Ser473 after 5 mins by Western blotting	B	BAO_0000219	cell-based format	Homo sapiens	None	None	HepG2	None	CHEMBL335	Protein-tyrosine phosphatase 1B	Homo sapiens	SINGLE PROTEIN	CHEMBL2434949	1	Scientific Literature	Bioorg. Med. Chem. Lett.	2013	CHEMBL3307718
CHEMBL2436026		0	583.71	2	6.65	14d	O=C(Nc1ccccc1C(=O)O)c1csc([C@H](Cc2ccc(OCc3ccccc3)cc2)NC(=O)C2CCCCC2)n1	IC50	'='	8120.0	nM	5.09			UO_0000065	8.72	0.17	-1.56	4.33	False	CHEMBL2437800	Inhibition of GST-tagged PTP1B (unknown origin) using pNPP as substrate measured for 2 mins by colorimetric analysis	B	BAO_0000357	single protein format	Homo sapiens	None	None	None	None	CHEMBL335	Protein-tyrosine phosphatase 1B	Homo sapiens	SINGLE PROTEIN	CHEMBL2434820	1	Scientific Literature	Eur. J. Med. Chem.	2013	None
CHEMBL2436020		0	628.88	2	8.81	9b	CCOC(=O)/C(C)=C\C(C)=C\c1nc([C@H](Cc2ccc(OCc3ccccc3)cc2)NC(=O)C2CCCCC2)sc1CC(C)C	IC50	'='	9540.0	nM	5.02			UO_0000065	7.98	0.15	-3.79	6.48	False	CHEMBL2437800	Inhibition of GST-tagged PTP1B (unknown origin) using pNPP as substrate measured for 2 mins by colorimetric analysis	B	BAO_0000357	single protein format	Homo sapiens	None	None	None	None	CHEMBL335	Protein-tyrosine phosphatase 1B	Homo sapiens	SINGLE PROTEIN	CHEMBL2434820	1	Scientific Literature	Eur. J. Med. Chem.	2013	None
CHEMBL2419096		0	384.22	0	1.89	6g	O=C(OC1CSS(=O)(=O)C1)c1ccccc1I	IC50						Not Active						False	CHEMBL2421175	Inhibition of PTP1B (unknown origin)	B	BAO_0000357	single protein format	Homo sapiens	None	None	None	None	CHEMBL335	Protein-tyrosine phosphatase 1B	Homo sapiens	SINGLE PROTEIN	CHEMBL2417434	1	Scientific Literature	Bioorg. Med. Chem. Lett.	2013	None
CHEMBL2419090		0	265.36	0	3.09	5t	O=C(OC1CSSC1)c1cc2ccccc2[nH]1	IC50	'='	24080.0	nM	4.62			UO_0000065	17.40	0.37	1.53	10.97	False	CHEMBL2421175	Inhibition of PTP1B (unknown origin)	B	BAO_0000357	single protein format	Homo sapiens	None	None	None	None	CHEMBL335	Protein-tyrosine phosphatase 1B	Homo sapiens	SINGLE PROTEIN	CHEMBL2417434	1	Scientific Literature	Bioorg. Med. Chem. Lett.	2013	None
CHEMBL55243		0	672.76	2	2.35	5	CCc1cc(CC(NC(C)=O)C(=O)NCCCCC(=O)N[C@@H](CCSC)C(=O)O)ccc1N(C(=O)C(=O)O)c1ccccc1C(=O)O	Ki	'='	77.0	nM	7.11			UO_0000065	10.57	0.21	4.76	3.24	False	CHEMBL838572	Inhibitory activity against Protein-tyrosine phosphatase 1B	B	BAO_0000357	single protein format	Homo sapiens	None	None	None	None	CHEMBL335	Protein-tyrosine phosphatase 1B	Homo sapiens	SINGLE PROTEIN	CHEMBL1138670	1	Scientific Literature	J. Med. Chem.	2004	None
CHEMBL364604		0	310.43	0	3.35	6	CC(C)c1ccc(N2N=C3CSCC=C3C(C#N)=C2N)cc1	Concentration	'='	5.6	uM				UO_0000064					False	CHEMBL832188	Inhibitory concentration for Protein-tyrosine phosphatase 1B	B	BAO_0000357	single protein format	Homo sapiens	None	None	None	None	CHEMBL335	Protein-tyrosine phosphatase 1B	Homo sapiens	SINGLE PROTEIN	CHEMBL1138670	1	Scientific Literature	J. Med. Chem.	2004	None
CHEMBL1080948		0	343.38	0	1.75	7c	Cc1cc(=O)oc2c3c(ccc12)OCC(CO)(CN1CCCC1)C3=O	Inhibition	'='	74.6	%				UO_0000187					False	CHEMBL1109326	Inhibition of PTP1B at 100 uM	B	BAO_0000357	single protein format	None	None	None	None	None	CHEMBL335	Protein-tyrosine phosphatase 1B	Homo sapiens	SINGLE PROTEIN	CHEMBL1154339	1	Scientific Literature	Bioorg. Med. Chem. Lett.	2009	None
CHEMBL108128		0	486.97	1	6.85	8w	CCCc1sc(NS(=O)(=O)/C=C/c2ccccc2Cl)nc1-c1ccc(C(F)(F)F)cc1	IC50	'='	10000.0	nM	5.00			UO_0000065	10.27	0.22	-1.85	8.47	False	CHEMBL765608	In vitro inhibitory activity against human recombinant PTP1B phosphatase enzyme	B	BAO_0000357	single protein format	None	None	None	None	None	CHEMBL335	Protein-tyrosine phosphatase 1B	Homo sapiens	SINGLE PROTEIN	CHEMBL1134159	1	Scientific Literature	Bioorg. Med. Chem. Lett.	2001	None
CHEMBL345594		0	599.64	2	1.77	71 (S,S)	CCCCCNC(=O)C(Cc1ccc(OCC(=O)O)c(C(=O)O)c1)NC(=O)[C@H](Cc1ccccc1)NC(=O)CCC(=O)O	Inhibition	'='	93.0	%				UO_0000187					False	CHEMBL756370	Percent inhibition of Protein Tyrosine Phosphatase 1B (PTP 1B) assayed at 100 uM	B	BAO_0000357	single protein format	Homo sapiens	None	None	None	None	CHEMBL335	Protein-tyrosine phosphatase 1B	Homo sapiens	SINGLE PROTEIN	CHEMBL1135703	1	Scientific Literature	J. Med. Chem.	2002	None
CHEMBL396554		0	497.37	0	3.76	27	CC(=O)N1CCC(Nc2cccc(-c3sc(C(=O)O)c(OCC(=O)O)c3Br)c2)CC1	Ki	'='	190.0	nM	6.72			UO_0000065	13.51	0.31	2.96	5.79	False	CHEMBL896126	Inhibition of human recombinant PTP1B	B	BAO_0000357	single protein format	Homo sapiens	None	None	None	None	CHEMBL335	Protein-tyrosine phosphatase 1B	Homo sapiens	SINGLE PROTEIN	CHEMBL1148776	1	Scientific Literature	J. Med. Chem.	2007	None
CHEMBL397253		0	387.21	0	3.35	10	COc1cccc(-c2sc(C(=O)O)c(OCC(=O)O)c2Br)c1	Ki	'='	4000.0	nM	5.40			UO_0000065	13.94	0.34	2.05	5.80	False	CHEMBL896126	Inhibition of human recombinant PTP1B	B	BAO_0000357	single protein format	Homo sapiens	None	None	None	None	CHEMBL335	Protein-tyrosine phosphatase 1B	Homo sapiens	SINGLE PROTEIN	CHEMBL1148776	1	Scientific Literature	J. Med. Chem.	2007	None
CHEMBL24068		0	400.47	1	6.57	62	CCCCc1oc2ccccc2c1-c1ccc(-c2ccc(OCC(=O)O)cc2)cc1	IC50	'='	457088189.61	nM		Outside typical range		UO_0000065					False	CHEMBL830840	Concentration required for 50% inhibition of tyrosine phosphatase 1B	B	BAO_0000357	single protein format	None	None	None	None	None	CHEMBL335	Protein-tyrosine phosphatase 1B	Homo sapiens	SINGLE PROTEIN	CHEMBL1137823	1	Scientific Literature	J. Med. Chem.	2004	None
CHEMBL87536		0	326.35	0	4.94	14	O=Cc1coc2ccc(-c3ccc(-c4ccccc4)cc3)cc2c1=O	IC50	'='	4300.0	nM	5.37			UO_0000065	16.44	0.29	0.43	11.35	False	CHEMBL772437	Inhibition of human Protein-tyrosine phosphatase 1B	B	BAO_0000357	single protein format	None	None	None	None	None	CHEMBL335	Protein-tyrosine phosphatase 1B	Homo sapiens	SINGLE PROTEIN	CHEMBL1136136	1	Scientific Literature	Bioorg. Med. Chem. Lett.	2003	None
CHEMBL243268		0	616.53	2	6.31	54	Cc1cccc(C)c1NC(=O)N1CCC(CNc2cccc(-c3sc(C(=O)O)c(OCC(=O)O)c3Br)c2)CC1	Ki	'='	3.0	nM	8.52			UO_0000065	13.82	0.30	2.21	6.65	False	CHEMBL896126	Inhibition of human recombinant PTP1B	B	BAO_0000357	single protein format	Homo sapiens	None	None	None	None	CHEMBL335	Protein-tyrosine phosphatase 1B	Homo sapiens	SINGLE PROTEIN	CHEMBL1148776	1	Scientific Literature	J. Med. Chem.	2007	None
CHEMBL102015		0	455.38	0	3.33	7e	O=C(NS(=O)(=O)Cc1ccccc1)c1ccc2cc(C(F)(F)P(=O)(O)O)ccc2c1	IC50	'='	24000.0	nM	4.62			UO_0000065	10.14	0.21	1.29	3.83	False	CHEMBL772439	Inhibitory concentration towards recombinant human Protein-tyrosine phosphatase 1B was determined	B	BAO_0000357	single protein format	None	None	None	None	None	CHEMBL335	Protein-tyrosine phosphatase 1B	Homo sapiens	SINGLE PROTEIN	CHEMBL1145873	1	Scientific Literature	Bioorg. Med. Chem. Lett.	2003	None
CHEMBL1077130	HETEROPLEXISOLIDE E	0	222.28	0	2.56	7	CC(=O)CC/C=C1\C[C@@H](C=C(C)C)OC1=O	Activity						Not Active						False	CHEMBL1110488	Inhibition of GST-tagged human recombinant PTP1B assessed as paranitrophenol accumulation at 10 uM after 10 mins by spectrophotometry	B	BAO_0000357	single protein format	Homo sapiens	None	None	None	None	CHEMBL335	Protein-tyrosine phosphatase 1B	Homo sapiens	SINGLE PROTEIN	CHEMBL1153770	1	Scientific Literature	J. Nat. Prod.	2009	None
CHEMBL1080948		0	343.38	0	1.75	7c	Cc1cc(=O)oc2c3c(ccc12)OCC(CO)(CN1CCCC1)C3=O	IC50	'='	56700.0	nM	4.25			UO_0000065	12.37	0.23	2.50	5.31	False	CHEMBL1109327	Inhibition of PTP1B	B	BAO_0000357	single protein format	None	None	None	None	None	CHEMBL335	Protein-tyrosine phosphatase 1B	Homo sapiens	SINGLE PROTEIN	CHEMBL1154339	1	Scientific Literature	Bioorg. Med. Chem. Lett.	2009	None
CHEMBL2424713		0	308.39	0	2.85	27	CCc1cccc(N2N=C3COC(C)(C)C=C3C(C#N)=C2N)c1	IC50	'='	8203.52	nM	5.09			UO_0000065	16.49	0.30	2.24	6.81	False	CHEMBL2428823	Non-competitive reversible inhibition of human PTP1B	B	BAO_0000357	single protein format	Homo sapiens	None	None	None	None	CHEMBL335	Protein-tyrosine phosphatase 1B	Homo sapiens	SINGLE PROTEIN	CHEMBL2424609	1	Scientific Literature	Med Chem Res	2013	None
CHEMBL2424696		0	336.44	0	3.63	10	CCCCc1ccc(N2N=C3COC(C)(C)C=C3C(C#N)=C2N)cc1	IC50	'='	6998.42	nM	5.16			UO_0000065	15.32	0.28	1.52	6.91	False	CHEMBL2428823	Non-competitive reversible inhibition of human PTP1B	B	BAO_0000357	single protein format	Homo sapiens	None	None	None	None	CHEMBL335	Protein-tyrosine phosphatase 1B	Homo sapiens	SINGLE PROTEIN	CHEMBL2424609	1	Scientific Literature	Med Chem Res	2013	None
CHEMBL2437369	LICOAGROAURONE	0	338.36	0	3.93	5	CC(C)=CCc1c(O)ccc2c1O/C(=C\c1ccc(O)c(O)c1)C2=O	Kic	'='	24.0	uM				UO_0000064					False	CHEMBL2438600	Competitive inhibition of PTP1B (unknown origin) using p-nitrophenyl phosphate as substrate by Lineweaver-Burk plot analysis	B	BAO_0000357	single protein format	Homo sapiens	None	None	None	None	CHEMBL335	Protein-tyrosine phosphatase 1B	Homo sapiens	SINGLE PROTEIN	CHEMBL2434949	1	Scientific Literature	Bioorg. Med. Chem. Lett.	2013	None
CHEMBL2437363		0	410.51	0	4.61	kanzonol Y	CC(C)=CCc1cc(C[C@@H](O)C(=O)c2cc(CC=C(C)C)c(O)cc2O)ccc1O	IC50	'='	90500.0	nM	4.04			UO_0000065	9.85	0.18	-0.57	4.13	False	CHEMBL2438603	Inhibition of PTP1B (unknown origin) using p-nitrophenyl phosphate as substrate	B	BAO_0000357	single protein format	Homo sapiens	None	None	None	None	CHEMBL335	Protein-tyrosine phosphatase 1B	Homo sapiens	SINGLE PROTEIN	CHEMBL2434949	1	Scientific Literature	Bioorg. Med. Chem. Lett.	2013	None
CHEMBL561840		0	322.36	0	4.18	Kanzonol B	CC1(C)C=Cc2cc(/C=C/C(=O)c3ccc(O)cc3O)ccc2O1	IC50	'='	44300.0	nM	4.35			UO_0000065	13.51	0.25	0.17	6.52	False	CHEMBL2438603	Inhibition of PTP1B (unknown origin) using p-nitrophenyl phosphate as substrate	B	BAO_0000357	single protein format	Homo sapiens	None	None	None	None	CHEMBL335	Protein-tyrosine phosphatase 1B	Homo sapiens	SINGLE PROTEIN	CHEMBL2434949	1	Scientific Literature	Bioorg. Med. Chem. Lett.	2013	None
CHEMBL2437368	LICOAGRODIN	0	728.84	2	8.90	4	CC(C)=CCc1cc([C@]23Oc4cc(O)c(CC=C(C)C)cc4C(=O)[C@H]2[C@H]2c4ccc(O)cc4O[C@@H]4Oc5c(ccc(O)c5CC=C(C)C)[C@]24O3)ccc1O	IC50	'='	11500.0	nM	4.94			UO_0000065	6.78	0.12	-3.96	3.66	False	CHEMBL2438603	Inhibition of PTP1B (unknown origin) using p-nitrophenyl phosphate as substrate	B	BAO_0000357	single protein format	Homo sapiens	None	None	None	None	CHEMBL335	Protein-tyrosine phosphatase 1B	Homo sapiens	SINGLE PROTEIN	CHEMBL2434949	1	Scientific Literature	Bioorg. Med. Chem. Lett.	2013	None
CHEMBL1164260		0	458.68	1	5.66	2b	CC(C)=C[C@@H]1C[C@](O)([C@H]2CC[C@@H]3[C@@H]2CC[C@H]2[C@@]3(C)CC[C@H]3C(C)(C)[C@@H](O)CC[C@]23C)C(=O)O1	IC50	'='	11300.0	nM	4.95			UO_0000065	10.79	0.20	-0.71	7.41	False	CHEMBL1166943	Inhibition of PTP1B by pNPP hydrolase assay	B	BAO_0000357	single protein format	None	None	None	None	None	CHEMBL335	Protein-tyrosine phosphatase 1B	Homo sapiens	SINGLE PROTEIN	CHEMBL1165949	1	Scientific Literature	Bioorg. Med. Chem.	2010	None
CHEMBL119459		0	405.18	0	3.29	11a	N.O=P(O)(O)C(F)(F)c1ccc2ccc(C(F)(F)P(=O)(O)O)cc2c1	Ki	'='	16000.0	nM	4.80			UO_0000065	12.36	0.27	1.51	4.17	False	CHEMBL767798	Compound was evaluated for inhibitory constant against PTP1B	B	BAO_0000357	single protein format	None	None	None	None	None	CHEMBL335	Protein-tyrosine phosphatase 1B	Homo sapiens	SINGLE PROTEIN	CHEMBL1130746	1	Scientific Literature	Bioorg. Med. Chem. Lett.	1998	None
CHEMBL353246		0	851.82	3	-3.15	9h	CC(=O)N[C@@H](CC(=O)O)C(=O)N[C@@H](C)C(=O)N[C@@H](CC(=O)O)C(=O)N[C@@H](CCC(=O)O)C(=O)N[C@@H](Cc1ccc(CC(=O)O)c(C(=O)O)c1)C(=O)N[C@@H](CC(C)C)C(N)=O	IC50	'='	3700000.0	nM		Outside typical range		UO_0000065					False	CHEMBL765996	Tested for binding affinity towards Protein-tyrosine Phosphatase 1B	B	BAO_0000357	single protein format	Rattus norvegicus	None	None	None	None	CHEMBL335	Protein-tyrosine phosphatase 1B	Homo sapiens	SINGLE PROTEIN	CHEMBL1133356	1	Scientific Literature	Bioorg. Med. Chem. Lett.	2000	None
CHEMBL469255		0	218.34	0	4.59	8	C=C1CCC[C@@H](C)[C@@]1(C)CCc1ccoc1	IC50	'='	6.8	ug.mL-1				UO_0000274					False	CHEMBL967908	Inhibition of human recombinant PTP1B catalytic domain	B	BAO_0000357	single protein format	Homo sapiens	None	None	None	None	CHEMBL335	Protein-tyrosine phosphatase 1B	Homo sapiens	SINGLE PROTEIN	CHEMBL1155873	1	Scientific Literature	J. Nat. Prod.	2008	None
CHEMBL448797		0	720.05	2	9.54	11s	COc1cc(CC(NC(=O)CCCC[C@]23CCC(C)(C)C[C@H]2C2=CC[C@@H]4[C@@]5(C)CC[C@H](O)C(C)(C)[C@@H]5CC[C@@]4(C)[C@]2(C)CC3)C(=O)O)cc(OC)c1	IC50	'='	630.0	nM	6.20			UO_0000065	8.61	0.16	-3.34	5.90	False	CHEMBL963010	Inhibition of PTP1B by pNPP assay	B	BAO_0000357	single protein format	None	None	None	None	None	CHEMBL335	Protein-tyrosine phosphatase 1B	Homo sapiens	SINGLE PROTEIN	CHEMBL1151785	1	Scientific Literature	Bioorg. Med. Chem.	2008	None
CHEMBL449967		0	528.73	2	6.87	12f	CC1(C)CC[C@]2(C(=O)O)CC[C@]3(C)C(=CC[C@@H]4[C@@]5(C)CC[C@H](OC(=O)C(=O)O)C(C)(C)[C@@H]5CC[C@]43C)[C@@H]2C1	IC50	'='	2860.0	nM	5.54			UO_0000065	10.48	0.20	-1.33	5.49	True	CHEMBL963010	Inhibition of PTP1B by pNPP assay	B	BAO_0000357	single protein format	None	None	None	None	None	CHEMBL335	Protein-tyrosine phosphatase 1B	Homo sapiens	SINGLE PROTEIN	CHEMBL1151785	1	Scientific Literature	Bioorg. Med. Chem.	2008	None
CHEMBL215335		0	458.24	0	2.75	36	O=C(O)COc1c(C(=O)O)sc(-c2ccc(NC(=O)CC(=O)O)cc2)c1Br	Ki	'='	140.0	nM	6.85			UO_0000065	14.96	0.35	4.10	4.56	False	CHEMBL854221	Inhibition of PTP1B	B	BAO_0000357	single protein format	Homo sapiens	None	None	None	None	CHEMBL335	Protein-tyrosine phosphatase 1B	Homo sapiens	SINGLE PROTEIN	CHEMBL1149477	1	Scientific Literature	Bioorg. Med. Chem. Lett.	2006	None
CHEMBL212232		0	476.30	0	4.59	28	O=C(O)COc1c(C(=O)O)sc(-c2ccc(NC(=O)c3ccccc3)cc2)c1Br	Ki	'='	600.0	nM	6.22			UO_0000065	13.06	0.29	1.63	5.51	False	CHEMBL854221	Inhibition of PTP1B	B	BAO_0000357	single protein format	Homo sapiens	None	None	None	None	CHEMBL335	Protein-tyrosine phosphatase 1B	Homo sapiens	SINGLE PROTEIN	CHEMBL1149477	1	Scientific Literature	Bioorg. Med. Chem. Lett.	2006	None
CHEMBL215243		0	397.20	0	4.09	15	O=C(O)COc1c(C(=O)O)sc(-c2ccc3ccoc3c2)c1Br	Ki	'='	5000.0	nM	5.30			UO_0000065	13.35	0.31	1.21	5.47	False	CHEMBL854221	Inhibition of PTP1B	B	BAO_0000357	single protein format	Homo sapiens	None	None	None	None	CHEMBL335	Protein-tyrosine phosphatase 1B	Homo sapiens	SINGLE PROTEIN	CHEMBL1149477	1	Scientific Literature	Bioorg. Med. Chem. Lett.	2006	None
CHEMBL172386		0	599.70	1	1.60	19	CCCCCNC(=O)[C@H](Cc1ccc(OC(C(=O)O)C(=O)O)cc1)NC(=O)[C@H](CC[S+](C)[O-])NC(=O)OC(C)(C)C	Inhibition	'='	7.0	%				UO_0000187					False	CHEMBL771172	Inhibitory activity against human protein tyrosine phosphatase 1B (PTP1B) at a concentration of 1 uM	B	BAO_0000357	single protein format	None	None	None	None	None	CHEMBL335	Protein-tyrosine phosphatase 1B	Homo sapiens	SINGLE PROTEIN	CHEMBL1136635	1	Scientific Literature	Bioorg. Med. Chem. Lett.	2003	None
CHEMBL175102		0	656.72	2	0.84	45	CCCCCNC(=O)[C@H](Cc1ccc(OCC(=O)O)c(C(=O)O)c1)NC(=O)[C@H](Cc1ccccc1)NC(=O)C[S+]([O-])c1nc[nH]n1	Inhibition	'='	40.0	%				UO_0000187					False	CHEMBL771172	Inhibitory activity against human protein tyrosine phosphatase 1B (PTP1B) at a concentration of 1 uM	B	BAO_0000357	single protein format	None	None	None	None	None	CHEMBL335	Protein-tyrosine phosphatase 1B	Homo sapiens	SINGLE PROTEIN	CHEMBL1136635	1	Scientific Literature	Bioorg. Med. Chem. Lett.	2003	None
CHEMBL169	URSOLIC ACID	2	456.71	1	7.09	2	C[C@@H]1[C@H]2C3=CC[C@@H]4[C@@]5(C)CC[C@H](O)C(C)(C)[C@@H]5CC[C@@]4(C)[C@]3(C)CC[C@@]2(C(=O)O)CC[C@H]1C	IC50	'='	3080.0	nM	5.51			UO_0000065	12.07	0.23	-1.58	9.58	True	CHEMBL963010	Inhibition of PTP1B by pNPP assay	B	BAO_0000357	single protein format	None	None	None	None	None	CHEMBL335	Protein-tyrosine phosphatase 1B	Homo sapiens	SINGLE PROTEIN	CHEMBL1151785	1	Scientific Literature	Bioorg. Med. Chem.	2008	None
CHEMBL437964	11-KETO BOSWELLIC ACID	0	470.69	1	6.27	6	C[C@H]1[C@H](C)CC[C@]2(C)CC[C@]3(C)C(=CC(=O)[C@@H]4[C@@]5(C)CC[C@@H](O)[C@](C)(C(=O)O)[C@@H]5CC[C@]43C)[C@H]12	IC50	'='	8040.0	nM	5.09			UO_0000065	10.82	0.20	-1.18	6.83	True	CHEMBL963010	Inhibition of PTP1B by pNPP assay	B	BAO_0000357	single protein format	None	None	None	None	None	CHEMBL335	Protein-tyrosine phosphatase 1B	Homo sapiens	SINGLE PROTEIN	CHEMBL1151785	1	Scientific Literature	Bioorg. Med. Chem.	2008	None
CHEMBL404313	ASIATIC ACID	0	488.71	1	5.03	8	C[C@@H]1[C@H]2C3=CC[C@@H]4[C@@]5(C)C[C@@H](O)[C@H](O)[C@@](C)(CO)[C@@H]5CC[C@@]4(C)[C@]3(C)CC[C@@]2(C(=O)O)CC[C@H]1C	IC50	'>'	20000.0	nM				UO_0000065					False	CHEMBL963010	Inhibition of PTP1B by pNPP assay	B	BAO_0000357	single protein format	None	None	None	None	None	CHEMBL335	Protein-tyrosine phosphatase 1B	Homo sapiens	SINGLE PROTEIN	CHEMBL1151785	1	Scientific Literature	Bioorg. Med. Chem.	2008	None
CHEMBL432801		0	454.95	1	6.11	8dd	CCCc1sc(NS(=O)(=O)/C=C/c2ccc(F)c(F)c2)nc1-c1ccc(Cl)cc1	IC50	'='	20000.0	nM	4.70			UO_0000065	10.33	0.22	-1.41	7.96	False	CHEMBL765608	In vitro inhibitory activity against human recombinant PTP1B phosphatase enzyme	B	BAO_0000357	single protein format	None	None	None	None	None	CHEMBL335	Protein-tyrosine phosphatase 1B	Homo sapiens	SINGLE PROTEIN	CHEMBL1134159	1	Scientific Literature	Bioorg. Med. Chem. Lett.	2001	None
CHEMBL24524		0	604.68	2	8.15	178	Cc1cc(-c2ccc(-c3c(Cc4ccccc4)oc4ccccc34)cc2)cc(C)c1OS(=O)(=O)c1ccc(C(=O)O)c(O)c1	IC50	'='	34.0	nM	7.47			UO_0000065	12.35	0.23	-0.68	6.55	False	CHEMBL768926	In vitro inhibitory activity against human recombinant protein tyrosine phosphatase 1b (PTP1B)	B	BAO_0000357	single protein format	None	None	None	None	None	CHEMBL335	Protein-tyrosine phosphatase 1B	Homo sapiens	SINGLE PROTEIN	CHEMBL1132993	1	Scientific Literature	J. Med. Chem.	2000	None
CHEMBL379233		0	367.36	0	3.49	6a	CCOC(=O)/C=C/c1ccc2c(-c3ccc(OCC(=O)O)cc3)nocc1-2	Inhibition						Not Active						False	CHEMBL865874	Inhibitory activity against recombinant human PTP1B at 10 uM	B	BAO_0000357	single protein format	Homo sapiens	None	None	None	None	CHEMBL335	Protein-tyrosine phosphatase 1B	Homo sapiens	SINGLE PROTEIN	CHEMBL1149392	1	Scientific Literature	Bioorg. Med. Chem. Lett.	2006	None
CHEMBL202222		0	393.44	1	5.06	6h	O=C(O)COc1ccc(-c2nocc3c(C(=O)CCC4CCCC4)ccc2-3)cc1	Inhibition	'='	42.4	%				UO_0000187					False	CHEMBL865874	Inhibitory activity against recombinant human PTP1B at 10 uM	B	BAO_0000357	single protein format	Homo sapiens	None	None	None	None	CHEMBL335	Protein-tyrosine phosphatase 1B	Homo sapiens	SINGLE PROTEIN	CHEMBL1149392	1	Scientific Literature	Bioorg. Med. Chem. Lett.	2006	None
CHEMBL200117		0	569.74	2	9.38	6r	CCCCCCCCCCCCCCc1ccc(C(=O)c2ccc3c(-c4ccc(OCC(=O)O)cc4)nocc2-3)cc1	Inhibition	'='	100.6	%				UO_0000187					False	CHEMBL865874	Inhibitory activity against recombinant human PTP1B at 10 uM	B	BAO_0000357	single protein format	Homo sapiens	None	None	None	None	CHEMBL335	Protein-tyrosine phosphatase 1B	Homo sapiens	SINGLE PROTEIN	CHEMBL1149392	1	Scientific Literature	Bioorg. Med. Chem. Lett.	2006	None
CHEMBL371322		0	403.39	0	4.15	6o	COc1cccc(C(=O)c2ccc3c(-c4ccc(OCC(=O)O)cc4)nocc2-3)c1	Inhibition	'='	87.4	%				UO_0000187					False	CHEMBL865874	Inhibitory activity against recombinant human PTP1B at 10 uM	B	BAO_0000357	single protein format	Homo sapiens	None	None	None	None	CHEMBL335	Protein-tyrosine phosphatase 1B	Homo sapiens	SINGLE PROTEIN	CHEMBL1149392	1	Scientific Literature	Bioorg. Med. Chem. Lett.	2006	None
CHEMBL3309777		0	445.26	0	4.30	2a	O=C(OCc1ccccc1)c1cn(C2CC2)c2ccc(I)cc2c1=O	IC50	'='	11.4	ug.mL-1				UO_0000274					False	CHEMBL3367793	Inhibition of PTP1B (unknown origin) using pNPP as substrate by colorimetric assay	B	BAO_0000357	single protein format	Homo sapiens	None	None	None	None	CHEMBL335	Protein-tyrosine phosphatase 1B	Homo sapiens	SINGLE PROTEIN	CHEMBL3352526	1	Scientific Literature	Bioorg. Med. Chem.	2014	None
CHEMBL3309773		0	319.36	0	3.63	1h	O=C(O)c1cn(C2CC2)c2ccc(Cc3ccccc3)cc2c1=O	IC50	'='	7.5	ug.mL-1				UO_0000274					False	CHEMBL3367793	Inhibition of PTP1B (unknown origin) using pNPP as substrate by colorimetric assay	B	BAO_0000357	single protein format	Homo sapiens	None	None	None	None	CHEMBL335	Protein-tyrosine phosphatase 1B	Homo sapiens	SINGLE PROTEIN	CHEMBL3352526	1	Scientific Literature	Bioorg. Med. Chem.	2014	None
CHEMBL3309789		0	547.30	1	3.54	3d	CCOC(=O)/C(O)=C/C(=O)c1cccc(Cn2cc(C(=O)O)c(=O)c3cc(I)ccc32)c1	IC50	'='	3.1	ug.mL-1				UO_0000274					False	CHEMBL3367793	Inhibition of PTP1B (unknown origin) using pNPP as substrate by colorimetric assay	B	BAO_0000357	single protein format	Homo sapiens	None	None	None	None	CHEMBL335	Protein-tyrosine phosphatase 1B	Homo sapiens	SINGLE PROTEIN	CHEMBL3352526	1	Scientific Literature	Bioorg. Med. Chem.	2014	None
CHEMBL63507	S-NITROSOGLUTATHIONE	0	336.33	0	-1.72	GSNO	N[C@@H](CCC(=O)N[C@@H](CSN=O)C(=O)NCC(=O)O)C(=O)O	Activity	'='	1.7	/M/s									False	CHEMBL981908	Inactivation of Protein Tyrosine Phosphatase 1B assessed as inactivation rate at pH 7.4	B	BAO_0000357	single protein format	None	None	None	None	None	CHEMBL335	Protein-tyrosine phosphatase 1B	Homo sapiens	SINGLE PROTEIN	CHEMBL1156520	1	Scientific Literature	J. Biol. Chem.	2007	None
CHEMBL118312		0	393.90	0	2.42	10	O=I(=O)c1ccc(I(=O)=O)cc1	IC50	'='	1410000.0	nM		Outside typical range		UO_0000065					False	CHEMBL767792	Inhibition of protein tyrosine phosphatase 1B (PTP1B) activity in 3,6-fluorescein diphosphate (FDP) assay	B	BAO_0000357	single protein format	Homo sapiens	None	None	None	None	CHEMBL335	Protein-tyrosine phosphatase 1B	Homo sapiens	SINGLE PROTEIN	CHEMBL1131920	1	Scientific Literature	Bioorg. Med. Chem. Lett.	1999	None
CHEMBL420310		0	326.39	0	4.38	2	CC(C)=CCc1cc(C2CCc3ccc(O)cc3O2)cc(O)c1O	IC50	'='	41500.0	nM	4.38			UO_0000065	13.43	0.25	0.00	6.27	False	CHEMBL771170	The inhibitory activity tested against human Protein-tyrosine phosphatase 1B enzyme	B	BAO_0000357	single protein format	None	None	None	None	None	CHEMBL335	Protein-tyrosine phosphatase 1B	Homo sapiens	SINGLE PROTEIN	CHEMBL1134982	1	Scientific Literature	Bioorg. Med. Chem. Lett.	2002	None
CHEMBL425313		0	541.60	1	1.93	47	CCCCCNC(=O)[C@H](Cc1ccc(OCC(=O)O)c(C(=O)O)c1)NC(=O)[C@H](Cc1ccccc1)NC(C)=O	Inhibition	'='	77.0	%				UO_0000187					False	CHEMBL878693	Inhibitory activity against human protein tyrosine phosphatase 1B (PTP1B) at a concentration of 10 uM	B	BAO_0000357	single protein format	None	None	None	None	None	CHEMBL335	Protein-tyrosine phosphatase 1B	Homo sapiens	SINGLE PROTEIN	CHEMBL1136635	1	Scientific Literature	Bioorg. Med. Chem. Lett.	2003	None
CHEMBL173395	ATRANORIN	0	374.35	0	2.55	4	COC(=O)c1c(C)cc(OC(=O)c2c(C)cc(O)c(C=O)c2O)c(C)c1O	IC50	'='	63500.0	nM	4.20			UO_0000065	11.21	0.21	1.65	3.22	False	CHEMBL1036431	Inhibition of PTP1B	B	BAO_0000357	single protein format	None	None	None	None	None	CHEMBL335	Protein-tyrosine phosphatase 1B	Homo sapiens	SINGLE PROTEIN	CHEMBL1151873	1	Scientific Literature	Bioorg. Med. Chem. Lett.	2009	None
CHEMBL406498		0	299.17	0	0.29	11	NC(=O)Cc1cc(=O)oc2cc(OP(=O)(O)O)ccc12	Km	'='	224000.0	nM				UO_0000065					False	CHEMBL930487	Activity of PTP1B	B	BAO_0000357	single protein format	None	None	None	None	None	CHEMBL335	Protein-tyrosine phosphatase 1B	Homo sapiens	SINGLE PROTEIN	CHEMBL1143079	1	Scientific Literature	Bioorg. Med. Chem. Lett.	2008	None
CHEMBL430040		0	542.33	2	0.49	5	NC(=O)[C@H](Cc1ccc(OP(=O)(O)O)cc1)NC(=O)Cc1cc(=O)oc2cc(OP(=O)(O)O)ccc12	Km	'='	149000.0	nM				UO_0000065					False	CHEMBL930487	Activity of PTP1B	B	BAO_0000357	single protein format	None	None	None	None	None	CHEMBL335	Protein-tyrosine phosphatase 1B	Homo sapiens	SINGLE PROTEIN	CHEMBL1143079	1	Scientific Literature	Bioorg. Med. Chem. Lett.	2008	None
CHEMBL280138		0	370.45	1	6.38	144	CCCCc1oc2ccccc2c1C(=O)c1ccc(-c2ccc(O)cc2)cc1	Inhibition	'='	-53.0	%		Outside typical range		UO_0000187					False	CHEMBL831825	Percent inhibition of Tyrosine phosphatase 1B at the concentration of 2.5 uM	B	BAO_0000357	single protein format	None	None	None	None	None	CHEMBL335	Protein-tyrosine phosphatase 1B	Homo sapiens	SINGLE PROTEIN	CHEMBL1137823	1	Scientific Literature	J. Med. Chem.	2004	None
CHEMBL558886		0	488.53	1	5.49	3	CCCCCc1c(Oc2cc(OC)cc3c2C(=O)OC3(CCCC)OC)c(O)cc(O)c1C(=O)O	IC50	'='	2480.0	nM	5.61			UO_0000065	11.47	0.22	0.12	4.25	False	CHEMBL1036431	Inhibition of PTP1B	B	BAO_0000357	single protein format	None	None	None	None	None	CHEMBL335	Protein-tyrosine phosphatase 1B	Homo sapiens	SINGLE PROTEIN	CHEMBL1151873	1	Scientific Literature	Bioorg. Med. Chem. Lett.	2009	None
CHEMBL406498		0	299.17	0	0.29	11	NC(=O)Cc1cc(=O)oc2cc(OP(=O)(O)O)ccc12	Ratio	'='	2.25										False	CHEMBL930488	Ratio of kcat for PTP1B to Km for PTP1B	B	BAO_0000357	single protein format	None	None	None	None	None	CHEMBL335	Protein-tyrosine phosphatase 1B	Homo sapiens	SINGLE PROTEIN	CHEMBL1143079	1	Scientific Literature	Bioorg. Med. Chem. Lett.	2008	None
CHEMBL370026		0	566.70	2	9.38	135	CCCc1cc(-c2ccc(-c3c(Cc4ccccc4)oc4ccccc34)cc2)ccc1O[C@@H](Cc1ccccc1)C(=O)O	IC50	'='	831763771.1	nM		Outside typical range		UO_0000065					False	CHEMBL830840	Concentration required for 50% inhibition of tyrosine phosphatase 1B	B	BAO_0000357	single protein format	None	None	None	None	None	CHEMBL335	Protein-tyrosine phosphatase 1B	Homo sapiens	SINGLE PROTEIN	CHEMBL1137823	1	Scientific Literature	J. Med. Chem.	2004	None
CHEMBL203517		0	385.44	0	1.31	3	CNC(=O)[C@@H]1Cc2ccc(NS(=O)(=O)O)cc2CN1C(=O)OC(C)(C)C	IC50	'='	42500.0	nM	4.37			UO_0000065	11.34	0.23	3.06	3.50	False	CHEMBL869484	Inhibition of PTP1B	B	BAO_0000357	single protein format	Homo sapiens	None	None	None	None	CHEMBL335	Protein-tyrosine phosphatase 1B	Homo sapiens	SINGLE PROTEIN	CHEMBL1139672	1	Scientific Literature	Bioorg. Med. Chem. Lett.	2006	None
CHEMBL515797		0	554.36	2	7.16	Figure 1, R1C1, page 7400	O=C(O)COc1c(O)cc(-c2cc(C(F)(F)F)cc(C(F)(F)F)c2)cc1OCc1cccc(C(F)(F)F)c1	IC50	'='	2000.0	nM	5.70			UO_0000065	10.28	0.20	-1.46	7.50	False	CHEMBL981143	Inhibition of PTP1B	B	BAO_0000357	single protein format	None	None	None	None	None	CHEMBL335	Protein-tyrosine phosphatase 1B	Homo sapiens	SINGLE PROTEIN	CHEMBL1155785	1	Scientific Literature	Bioorg. Med. Chem.	2008	None
CHEMBL50846		0	293.32	0	3.47	67	CCCC(=O)Nc1ccc2c(c1)-c1ccccc1C(=O)C2=O	IC50	'>'	30000.0	nM				UO_0000065					False	CHEMBL765607	Inhibitory concentration against PTP1B using lck as substrate	B	BAO_0000357	single protein format	None	None	None	None	None	CHEMBL335	Protein-tyrosine phosphatase 1B	Homo sapiens	SINGLE PROTEIN	CHEMBL1134488	1	Scientific Literature	J. Med. Chem.	2001	None
CHEMBL54033		0	433.46	0	1.22	34	CCCCCNC(=O)C(Cc1ccc(OCC(=O)O)c(C#N)c1)NC(=O)CCC(=O)O	Inhibition	'='	4.0	%				UO_0000187					False	CHEMBL770340	Percent inhibition against Protein-tyrosine phosphatase 1B at a 100 uM concentration	B	BAO_0000357	single protein format	None	None	None	None	None	CHEMBL335	Protein-tyrosine phosphatase 1B	Homo sapiens	SINGLE PROTEIN	CHEMBL1135929	1	Scientific Literature	J. Med. Chem.	2002	None
CHEMBL48010		0	228.24	0	0.82	Table 1	CCCOC(=O)C1C(C(=O)O)[C@@H]2CC[C@H]1O2	IC50	'='	4820.0	nM	5.32			UO_0000065	23.30	0.45	4.50	7.30	False	CHEMBL767329	Inhibitory concentration against protein phosphatase 1 was determined	B	BAO_0000357	single protein format	None	None	None	None	None	CHEMBL335	Protein-tyrosine phosphatase 1B	Homo sapiens	SINGLE PROTEIN	CHEMBL1133841	1	Scientific Literature	Bioorg. Med. Chem. Lett.	2001	None
CHEMBL200386		0	463.49	0	3.63	12	CC(C)C[C@H](Oc1cccc2c(C#N)cc(C(=O)O)n12)C(=O)NC(CC(=O)O)c1ccccc1	IC50	'>'	100000.0	nM				UO_0000065					False	CHEMBL863941	Inhibitory activity against PTP1b	B	BAO_0000357	single protein format	Homo sapiens	None	None	None	None	CHEMBL335	Protein-tyrosine phosphatase 1B	Homo sapiens	SINGLE PROTEIN	CHEMBL1148533	1	Scientific Literature	Bioorg. Med. Chem. Lett.	2006	None
CHEMBL380467		0	456.71	1	7.09	3	C[C@H]1[C@H](C)CC[C@]2(C)CC[C@]3(C(=O)O)C(=CC[C@@H]4[C@@]5(C)CC[C@H](O)C(C)(C)C5CC[C@]43C)[C@H]12	IC50	'='	4900.0	nM	5.31			UO_0000065	11.63	0.22	-1.78	9.23	False	CHEMBL854300	Inhibition of human recombinant PTP1B	B	BAO_0000357	single protein format	Homo sapiens	None	None	None	None	CHEMBL335	Protein-tyrosine phosphatase 1B	Homo sapiens	SINGLE PROTEIN	CHEMBL1147808	1	Scientific Literature	Bioorg. Med. Chem. Lett.	2006	None
CHEMBL208639		0	498.75	1	7.80	2a	CC(=O)O[C@H]1CC[C@@]2(C)C(CC[C@]3(C)[C@@H]2CC=C2[C@@H]4CC(C)(C)CC[C@]4(C)CC[C@]23C(=O)O)C1(C)C	IC50	'='	8500.0	nM	5.07			UO_0000065	10.17	0.19	-2.73	7.97	False	CHEMBL854300	Inhibition of human recombinant PTP1B	B	BAO_0000357	single protein format	Homo sapiens	None	None	None	None	CHEMBL335	Protein-tyrosine phosphatase 1B	Homo sapiens	SINGLE PROTEIN	CHEMBL1147808	1	Scientific Literature	Bioorg. Med. Chem. Lett.	2006	None
CHEMBL489548		0	428.70	1	6.92	13	C=C[C@](O)(CC[C@@H](C)[C@H]1CC[C@H]2[C@@H]3CC=C4C[C@@H](O)CC[C@]4(C)[C@H]3CC[C@@]21C)C(C)C	IC50	'='	41700.0	nM	4.38			UO_0000065	10.22	0.19	-2.54	10.83	False	CHEMBL3377304	Inhibition of purified recombinant PTP1B catalytic domain (unknown origin) using pNPP as substrate by spectrophotometry	B	BAO_0000357	single protein format	Homo sapiens	None	None	None	None	CHEMBL335	Protein-tyrosine phosphatase 1B	Homo sapiens	SINGLE PROTEIN	CHEMBL3351304	1	Scientific Literature	Bioorg. Med. Chem.	2015	None
CHEMBL387242		0	466.27	0	4.18	26	O=C(O)COc1c(C(=O)O)sc(-c2ccc(NC(=O)c3ccco3)cc2)c1Br	Ki	'='	620.0	nM	6.21			UO_0000065	13.31	0.30	2.03	4.92	False	CHEMBL854221	Inhibition of PTP1B	B	BAO_0000357	single protein format	Homo sapiens	None	None	None	None	CHEMBL335	Protein-tyrosine phosphatase 1B	Homo sapiens	SINGLE PROTEIN	CHEMBL1149477	1	Scientific Literature	Bioorg. Med. Chem. Lett.	2006	None
CHEMBL214911		0	414.23	0	3.30	25	CC(=O)Nc1ccc(-c2sc(C(=O)O)c(OCC(=O)O)c2Br)cc1	Ki	'='	500.0	nM	6.30			UO_0000065	15.21	0.36	3.00	5.58	False	CHEMBL854221	Inhibition of PTP1B	B	BAO_0000357	single protein format	Homo sapiens	None	None	None	None	CHEMBL335	Protein-tyrosine phosphatase 1B	Homo sapiens	SINGLE PROTEIN	CHEMBL1149477	1	Scientific Literature	Bioorg. Med. Chem. Lett.	2006	None
CHEMBL174384		0	615.68	2	2.78	26	CCCCCNC(=O)[C@H](Cc1ccc(OC(C(=O)O)C(=O)O)cc1)NC(=O)[C@H](Cc1ccc(O)cc1)NC(=O)OC(C)(C)C	Inhibition	'='	50.0	%				UO_0000187					False	CHEMBL878693	Inhibitory activity against human protein tyrosine phosphatase 1B (PTP1B) at a concentration of 10 uM	B	BAO_0000357	single protein format	None	None	None	None	None	CHEMBL335	Protein-tyrosine phosphatase 1B	Homo sapiens	SINGLE PROTEIN	CHEMBL1136635	1	Scientific Literature	Bioorg. Med. Chem. Lett.	2003	None
CHEMBL1086226		0	682.41	2	9.96	125	O=C(O)[C@H](Cc1ccccc1)Oc1c(Br)cc(-c2ccc(-c3c(Cc4ccccc4)oc4ccccc34)cc2)cc1Br	IC50	'='	38.0	nM	7.42			UO_0000065	10.87	0.24	-2.54	12.44	True	CHEMBL768926	In vitro inhibitory activity against human recombinant protein tyrosine phosphatase 1b (PTP1B)	B	BAO_0000357	single protein format	None	None	None	None	None	CHEMBL335	Protein-tyrosine phosphatase 1B	Homo sapiens	SINGLE PROTEIN	CHEMBL1132993	1	Scientific Literature	J. Med. Chem.	2000	None
CHEMBL198589		0	327.31	0	0.70	3J	O=C(O)C(=O)Nc1sc2c(c1C(=O)O)CCC1(C2)OCCO1	Ki	'='	454988060150050.0	nM		Outside typical range		UO_0000065					False	CHEMBL859775	Binding affinity to PTP1B	B	BAO_0000357	single protein format	Homo sapiens	None	None	None	None	CHEMBL335	Protein-tyrosine phosphatase 1B	Homo sapiens	SINGLE PROTEIN	CHEMBL1141964	1	Scientific Literature	Bioorg. Med. Chem. Lett.	2005	None
CHEMBL139923		0	325.73	0	2.79	2E	O=C(O)C(=O)Nc1cc(-c2ccc(Cl)cc2)sc1C(=O)O	Ki	'='	100000000000000.0	nM		Outside typical range		UO_0000065					False	CHEMBL859775	Binding affinity to PTP1B	B	BAO_0000357	single protein format	Homo sapiens	None	None	None	None	CHEMBL335	Protein-tyrosine phosphatase 1B	Homo sapiens	SINGLE PROTEIN	CHEMBL1141964	1	Scientific Literature	Bioorg. Med. Chem. Lett.	2005	None
CHEMBL120421		0	225.97	0	0.78	7	O=I(=O)c1c[nH]cn1	IC50	'='	1050000.0	nM		Outside typical range		UO_0000065					False	CHEMBL767792	Inhibition of protein tyrosine phosphatase 1B (PTP1B) activity in 3,6-fluorescein diphosphate (FDP) assay	B	BAO_0000357	single protein format	Homo sapiens	None	None	None	None	CHEMBL335	Protein-tyrosine phosphatase 1B	Homo sapiens	SINGLE PROTEIN	CHEMBL1131920	1	Scientific Literature	Bioorg. Med. Chem. Lett.	1999	None
CHEMBL3350946		0	547.70	2	8.36	88	O=C(O)[C@@H](Cc1ccccc1)Oc1ccc(-c2ccc(-c3c(Cc4nccs4)sc4ccccc34)cc2)cc1	IC50	'='	1160.0	nM	5.94			UO_0000065	10.84	0.21	-2.42	9.99	False	CHEMBL768926	In vitro inhibitory activity against human recombinant protein tyrosine phosphatase 1b (PTP1B)	B	BAO_0000357	single protein format	None	None	None	None	None	CHEMBL335	Protein-tyrosine phosphatase 1B	Homo sapiens	SINGLE PROTEIN	CHEMBL1132993	1	Scientific Literature	J. Med. Chem.	2000	None
CHEMBL99972		0	246.22	0	2.00	28	O=C(O)COc1ccc2cc(C(=O)O)ccc2c1	IC50	'='	9400000.0	nM		Outside typical range		UO_0000065					False	CHEMBL771320	Inhibitory activity against human Protein-tyrosinephosphatase 1B (PTP1B)	B	BAO_0000357	single protein format	Homo sapiens	None	None	None	None	CHEMBL335	Protein-tyrosine phosphatase 1B	Homo sapiens	SINGLE PROTEIN	CHEMBL1134573	1	Scientific Literature	J. Med. Chem.	2001	None
CHEMBL106109		0	560.60	1	3.05	17	COC(=O)c1c(O)cccc1OCCCCNC(=O)[C@H](Cc1ccc(OCC(=O)O)cc1)NC(=O)OC(C)(C)C	Ki	'='	220000.0	nM		Outside typical range		UO_0000065					True	CHEMBL770347	Inhibition of Protein-tyrosine phosphatase 1B	B	BAO_0000357	single protein format	None	None	None	None	None	CHEMBL335	Protein-tyrosine phosphatase 1B	Homo sapiens	SINGLE PROTEIN	CHEMBL1136349	1	Scientific Literature	Bioorg. Med. Chem. Lett.	2003	None
CHEMBL228563		0	440.45	1	5.42	3c	O=C(O)c1cc(-c2ccccc2)cc(Cc2cc(-c3ccccc3)cc(C(=O)O)c2O)c1O	Ki	'='	6500.0	nM	5.19			UO_0000065	11.78	0.21	-0.23	4.51	False	CHEMBL905766	Inhibition of PTP1B	B	BAO_0000357	single protein format	None	None	None	None	None	CHEMBL335	Protein-tyrosine phosphatase 1B	Homo sapiens	SINGLE PROTEIN	CHEMBL1143766	1	Scientific Literature	Bioorg. Med. Chem.	2007	None
CHEMBL139590		0	306.30	0	1.72	2L	Nc1cccc(-c2cc(NC(=O)C(=O)O)c(C(=O)O)s2)c1	Ki	'='	164058977319954.0	nM		Outside typical range		UO_0000065					False	CHEMBL859775	Binding affinity to PTP1B	B	BAO_0000357	single protein format	Homo sapiens	None	None	None	None	CHEMBL335	Protein-tyrosine phosphatase 1B	Homo sapiens	SINGLE PROTEIN	CHEMBL1141964	1	Scientific Literature	Bioorg. Med. Chem. Lett.	2005	None
CHEMBL1163236		0	606.80	2	7.22	5a	CC(C)=C[C@@H]1C[C@](O)([C@H]2CC[C@@H]3[C@@H]2CC[C@H]2[C@@]3(C)CC[C@H]3C(C)(C)[C@@H](OC(=O)c4cccc(C(=O)O)c4)CC[C@]23C)C(=O)O1	IC50	'='	330.0	nM	6.48			UO_0000065	10.68	0.20	-0.74	5.89	False	CHEMBL1166943	Inhibition of PTP1B by pNPP hydrolase assay	B	BAO_0000357	single protein format	None	None	None	None	None	CHEMBL335	Protein-tyrosine phosphatase 1B	Homo sapiens	SINGLE PROTEIN	CHEMBL1165949	1	Scientific Literature	Bioorg. Med. Chem.	2010	None
CHEMBL151248		0	232.12	0	1.89	4	C#Cc1cccc(C(F)(F)P(=O)(O)O)c1	IC50	'='	19000.0	nM	4.72			UO_0000065	20.34	0.43	2.83	8.21	False	CHEMBL771834	Inhibitory concentration against protein-tyrosine phosphatase 1B (PTB 1B)	B	BAO_0000357	single protein format	None	None	None	None	None	CHEMBL335	Protein-tyrosine phosphatase 1B	Homo sapiens	SINGLE PROTEIN	CHEMBL1134993	1	Scientific Literature	Bioorg. Med. Chem. Lett.	2002	None
CHEMBL139491		0	351.34	0	2.15	8o	COc1cc(OC)cc(-c2cc(NC(=O)C(=O)O)c(C(=O)O)s2)c1	Ki	'='	8000.0	nM	5.10			UO_0000065	14.51	0.29	2.95	4.17	True	CHEMBL770981	Inhibitory effect against recombinant human protein-tyrosine phosphatase 1B (PTP1B), using p-nitrophenyl phosphate substrate at pH 5.5.	B	BAO_0000357	single protein format	None	None	None	None	None	CHEMBL335	Protein-tyrosine phosphatase 1B	Homo sapiens	SINGLE PROTEIN	CHEMBL1135823	1	Scientific Literature	J. Med. Chem.	2002	None
CHEMBL261732		0	605.60	1	3.80	6a	O=C(O)COc1ccc(S(=O)(=O)N(Cc2ccc(-c3csnn3)cc2)Cc2cc(F)c(OCC(=O)O)c(F)c2)cc1	IC50	'='	19900.0	nM	4.70			UO_0000065	7.76	0.16	0.90	3.01	False	CHEMBL924740	Inhibition of PTP1B	B	BAO_0000357	single protein format	None	None	None	None	None	CHEMBL335	Protein-tyrosine phosphatase 1B	Homo sapiens	SINGLE PROTEIN	CHEMBL1144827	1	Scientific Literature	Bioorg. Med. Chem. Lett.	2008	None
CHEMBL102952		0	215.05	0	1.97	13	O=C(CBr)c1ccc(O)cc1	Ki	'='	43000.0	nM	4.37			UO_0000065	20.30	0.54	2.40	11.71	False	CHEMBL770344	Dissociation constant towards Protein-tyrosine phosphatase 1B receptor-inhibitor complex was determined using PNP as substrate	B	BAO_0000357	single protein format	None	None	None	None	None	CHEMBL335	Protein-tyrosine phosphatase 1B	Homo sapiens	SINGLE PROTEIN	CHEMBL1135556	1	Scientific Literature	Bioorg. Med. Chem. Lett.	2002	None
CHEMBL3822604		0	680.80	1	4.84	P6	COC(=O)CN(c1ccc(CN(c2ccc(OCc3ccc(C)cc3)c(C(=O)OC)c2)S(=O)(=O)Cc2ccccc2)cc1)S(C)(=O)=O	IC50	'='	50.0	nM	7.30			UO_0000065	10.72	0.21	2.46	5.35	False	CHEMBL3826014	Inhibition of recombinant PTP1B (unknown origin) using pNPP as substrate incubated for 30 mins	B	BAO_0000357	single protein format	Homo sapiens	None	None	None	None	CHEMBL335	Protein-tyrosine phosphatase 1B	Homo sapiens	SINGLE PROTEIN	CHEMBL3822399	1	Scientific Literature	Eur. J. Med. Chem.	2016	None
CHEMBL3824322		0	604.70	1	3.35	P5	CCOc1ccc(N(Cc2ccc(N(CC(=O)OC)S(C)(=O)=O)cc2)S(=O)(=O)Cc2ccccc2)cc1C(=O)OC	Inhibition	'<'	50.0	%				UO_0000187					False	CHEMBL3826015	Inhibition of recombinant PTP1B (unknown origin) using pNPP as substrate at 25 uM incubated for 30 mins relative to control	B	BAO_0000357	single protein format	Homo sapiens	None	None	None	None	CHEMBL335	Protein-tyrosine phosphatase 1B	Homo sapiens	SINGLE PROTEIN	CHEMBL3822399	1	Scientific Literature	Eur. J. Med. Chem.	2016	None
CHEMBL238138		0	554.36	2	7.16	14	O=C(O)COc1c(O)cc(-c2cc(C(F)(F)F)cc(C(F)(F)F)c2)cc1OCc1ccc(C(F)(F)F)cc1	IC50	'='	2000.0	nM	5.70			UO_0000065	10.28	0.20	-1.46	7.50	False	CHEMBL899399	Inhibition of PTP1B after 10 mins	B	BAO_0000357	single protein format	Homo sapiens	None	None	None	None	CHEMBL335	Protein-tyrosine phosphatase 1B	Homo sapiens	SINGLE PROTEIN	CHEMBL1137434	1	Scientific Literature	Bioorg. Med. Chem. Lett.	2007	None
CHEMBL59596		0	222.19	0	3.02	24	O=C(O)C(F)(F)c1ccc2ccccc2c1	IC50	'='	640000.0	nM		Outside typical range		UO_0000065					False	CHEMBL770117	Inhibitory activity against Yersinia Protein-tyrosine phosphatase 1B	B	BAO_0000357	single protein format	Yersinia enterocolitica	None	None	None	None	CHEMBL335	Protein-tyrosine phosphatase 1B	Homo sapiens	SINGLE PROTEIN	CHEMBL1133876	1	Scientific Literature	Bioorg. Med. Chem. Lett.	2001	None
CHEMBL251431		0	540.46	2	4.75	2	O=C(O)c1cc2oc3c(Oc4ccc(-c5ccc(OS(=O)(=O)O)c(O)c5)cc4O)cc(O)cc3c2cc1O	IC50	'='	1700.0	nM	5.77			UO_0000065	10.68	0.21	1.02	2.83	False	CHEMBL942830	Inhibition of PTP1B	B	BAO_0000357	single protein format	None	None	None	None	None	CHEMBL335	Protein-tyrosine phosphatase 1B	Homo sapiens	SINGLE PROTEIN	CHEMBL1141330	1	Scientific Literature	J. Nat. Prod.	2007	None
CHEMBL115737		0	372.35	0	4.56	38	N.N.O=P(O)(O)C(F)(F)c1cccc(/C=C\CCc2ccccc2)c1	Inhibition						Not Active						False	CHEMBL771836	Compound was evaluated for its percent Inhibition of protein-tyrosine phosphatase 1B (PTP1B) at the concentration of 50 uM; No inhibition	B	BAO_0000357	single protein format	None	None	None	None	None	CHEMBL335	Protein-tyrosine phosphatase 1B	Homo sapiens	SINGLE PROTEIN	CHEMBL1134993	1	Scientific Literature	Bioorg. Med. Chem. Lett.	2002	None
CHEMBL63291		0	327.34	0	3.26	8e	CC(C)c1ccccc1N(C(=O)C(=O)O)c1ccccc1C(=O)O	Ki	'='	35000.0	nM	4.46			UO_0000065	13.61	0.25	1.20	4.69	False	CHEMBL770979	In vitro inhibition of human protein-tyrosine phosphatase 1B.	B	BAO_0000357	single protein format	None	None	None	None	None	CHEMBL335	Protein-tyrosine phosphatase 1B	Homo sapiens	SINGLE PROTEIN	CHEMBL1136791	1	Scientific Literature	J. Med. Chem.	2003	None
CHEMBL401525		0	379.42	0	3.40	16	CCOc1ccc2nc(NS(=O)(=O)c3ccc([N+](=O)[O-])cc3)sc2c1	Activity						Active						False	CHEMBL975360	Reversible inhibition of human recombinant PTP1B expressed in Escherichia coli TB1 assessed as complete recovery of residual enzyme activity at 4 deg C at 100 uM after 1 hr	B	BAO_0000019	assay format	Homo sapiens	None	None	None	None	CHEMBL335	Protein-tyrosine phosphatase 1B	Homo sapiens	SINGLE PROTEIN	CHEMBL1138628	1	Scientific Literature	Bioorg. Med. Chem.	2009	None
CHEMBL24141		0	356.47	1	6.74	143	CCCCc1oc2ccccc2c1Cc1ccc(-c2ccc(O)cc2)cc1	IC50	'='	1190.0	nM	5.92			UO_0000065	16.62	0.30	-0.82	17.75	True	CHEMBL768926	In vitro inhibitory activity against human recombinant protein tyrosine phosphatase 1b (PTP1B)	B	BAO_0000357	single protein format	None	None	None	None	None	CHEMBL335	Protein-tyrosine phosphatase 1B	Homo sapiens	SINGLE PROTEIN	CHEMBL1132993	1	Scientific Literature	J. Med. Chem.	2000	None
CHEMBL425511	CHROMOTROPATE	0	364.26	0	0.74	Chromotropate	O=S(=O)([O-])c1cc(O)c2c(O)cc(S(=O)(=O)[O-])cc2c1.[Na+].[Na+]	IC50	'='	9700.0	nM	5.01			UO_0000065	15.65	0.34	4.27	3.36	False	CHEMBL765609	Inhibition of human PTPase 1B	B	BAO_0000357	single protein format	Homo sapiens	None	None	None	None	CHEMBL335	Protein-tyrosine phosphatase 1B	Homo sapiens	SINGLE PROTEIN	CHEMBL1138696	1	Scientific Literature	Bioorg. Med. Chem. Lett.	2004	None
CHEMBL233142	ADDISOFURAN A	0	324.38	1	5.03	2, addisofuran A	COc1cc(O)c(CC=C(C)C)cc1-c1cc2ccc(O)cc2o1	IC50	'='	17500.0	nM	4.76			UO_0000065	14.66	0.27	-0.27	7.57	False	CHEMBL896500	Inhibition of PTP1B	B	BAO_0000357	single protein format	None	None	None	None	None	CHEMBL335	Protein-tyrosine phosphatase 1B	Homo sapiens	SINGLE PROTEIN	CHEMBL1149531	1	Scientific Literature	Bioorg. Med. Chem. Lett.	2007	None
CHEMBL108779		0	448.59	0	4.19	8p	CCc1sc(NS(=O)(=O)/C=C/c2ccc(S(C)(=O)=O)cc2)nc1-c1ccccc1	IC50	'>'	100000.0	nM				UO_0000065					False	CHEMBL765608	In vitro inhibitory activity against human recombinant PTP1B phosphatase enzyme	B	BAO_0000357	single protein format	None	None	None	None	None	CHEMBL335	Protein-tyrosine phosphatase 1B	Homo sapiens	SINGLE PROTEIN	CHEMBL1134159	1	Scientific Literature	Bioorg. Med. Chem. Lett.	2001	None
CHEMBL326115		0	657.40	2	0.86	2	NC(=O)[C@H](Cc1ccc(C(F)(F)P(=O)(O)O)cc1)NC(=O)[C@H](CC(=O)O)NC(=O)Cc1ccc(C(F)(F)P(=O)(O)O)cc1	Ki	'='	2.4	nM	8.62			UO_0000065	13.11	0.27	7.76	3.40	True	CHEMBL838572	Inhibitory activity against Protein-tyrosine phosphatase 1B	B	BAO_0000357	single protein format	Homo sapiens	None	None	None	None	CHEMBL335	Protein-tyrosine phosphatase 1B	Homo sapiens	SINGLE PROTEIN	CHEMBL1138670	1	Scientific Literature	J. Med. Chem.	2004	None
CHEMBL63738		0	441.48	0	2.31	19	CCCCCNC(=O)C(N)Cc1ccc(N(C(=O)C(=O)O)c2ccccc2C(=O)O)cc1	Ki	'>'	100000.0	nM				UO_0000065					False	CHEMBL770979	In vitro inhibition of human protein-tyrosine phosphatase 1B.	B	BAO_0000357	single protein format	None	None	None	None	None	CHEMBL335	Protein-tyrosine phosphatase 1B	Homo sapiens	SINGLE PROTEIN	CHEMBL1136791	1	Scientific Literature	J. Med. Chem.	2003	None
CHEMBL365660		0	775.90	2	5.88	22	CC(C)C[C@H](CC(=O)[C@H](Cc1ccc(CC(=O)O)cc1)NC(=O)[C@H](CCC(=O)OCc1ccccc1)NC(=O)OCC1c2ccccc2-c2ccccc21)C(N)=O	IC50	'='	4600.0	nM	5.34			UO_0000065	6.88	0.13	-0.54	2.79	False	CHEMBL832737	Inhibitory concentration against human PTP1B expressed in Escherichia coli BL21 cells	B	BAO_0000219	cell-based format	Homo sapiens	None	None	BL21	None	CHEMBL335	Protein-tyrosine phosphatase 1B	Homo sapiens	SINGLE PROTEIN	CHEMBL1142813	1	Scientific Literature	Bioorg. Med. Chem. Lett.	2005	None
CHEMBL203882		0	448.55	0	1.92	8c	CNC(=O)[C@@H]1Cc2ccc(NS(=O)(=O)O)cc2CN1C(=O)CCCc1ccccc1.N	IC50	'='	271200.0	nM		Outside typical range		UO_0000065					False	CHEMBL869484	Inhibition of PTP1B	B	BAO_0000357	single protein format	Homo sapiens	None	None	None	None	CHEMBL335	Protein-tyrosine phosphatase 1B	Homo sapiens	SINGLE PROTEIN	CHEMBL1139672	1	Scientific Literature	Bioorg. Med. Chem. Lett.	2006	None
CHEMBL204337		0	512.57	1	0.75	10i	CNC(=O)[C@@H]1Cc2ccc(NS(=O)(=O)O)cc2CN1C(=O)CCc1cccc(NS(=O)(=O)O)c1	IC50	'='	4800.0	nM	5.32			UO_0000065	10.38	0.21	4.57	2.92	True	CHEMBL869484	Inhibition of PTP1B	B	BAO_0000357	single protein format	Homo sapiens	None	None	None	None	CHEMBL335	Protein-tyrosine phosphatase 1B	Homo sapiens	SINGLE PROTEIN	CHEMBL1139672	1	Scientific Literature	Bioorg. Med. Chem. Lett.	2006	None
CHEMBL280863		0	395.38	1	6.71	154	Cc1oc(-c2ccc(C(F)(F)F)cc2)nc1-c1cccc(-c2ccc(O)cc2)c1	IC50	'='	10000000.0	nM		Outside typical range		UO_0000065					False	CHEMBL830840	Concentration required for 50% inhibition of tyrosine phosphatase 1B	B	BAO_0000357	single protein format	None	None	None	None	None	CHEMBL335	Protein-tyrosine phosphatase 1B	Homo sapiens	SINGLE PROTEIN	CHEMBL1137823	1	Scientific Literature	J. Med. Chem.	2004	None
CHEMBL60857		0	258.16	0	3.07	5	O=P(O)(O)C(F)(F)c1ccc2ccccc2c1	IC50	'='	35000.0	nM	4.46			UO_0000065	17.26	0.36	1.39	7.75	False	CHEMBL951535	Inhibition of human PTP1B expressed in Escherichia coli BL21(DE3) cells	B	BAO_0000219	cell-based format	Homo sapiens	None	None	None	None	CHEMBL335	Protein-tyrosine phosphatase 1B	Homo sapiens	SINGLE PROTEIN	CHEMBL1158163	1	Scientific Literature	Bioorg. Med. Chem.	2008	None
CHEMBL267048		0	685.45	2	6.39	12	O=P(O)(O)C(F)(F)c1ccc(CC(Cc2ccc(C(F)(F)P(=O)(O)O)cc2)(c2ccc(F)c(F)c2)n2nnc3ccccc32)cc1	IC50	'='	12.0	nM	7.92			UO_0000065	11.56	0.24	1.53	5.43	False	CHEMBL768525	Inhibitory activity against protein tyrosine phosphatase 1B (PTP1B) was determined in fluorescein diphosphate (FDP) assay	B	BAO_0000357	single protein format	None	None	None	None	None	CHEMBL335	Protein-tyrosine phosphatase 1B	Homo sapiens	SINGLE PROTEIN	CHEMBL1146670	1	Scientific Literature	Bioorg. Med. Chem. Lett.	2004	None
CHEMBL389502		0	412.47	0	4.35	4b	CC1(C)CC(NC(=O)/C=C/c2ccc(-c3cccc([N+](=O)[O-])c3)o2)CC(C)(C)N1[O]	IC50	'='	1000000.0	nM		Outside typical range		UO_0000065					False	CHEMBL918429	Inhibition of PTP1B	B	BAO_0000357	single protein format	None	None	None	None	None	CHEMBL335	Protein-tyrosine phosphatase 1B	Homo sapiens	SINGLE PROTEIN	CHEMBL1147128	1	Scientific Literature	J. Med. Chem.	2007	None
CHEMBL227379		0	427.48	0	3.85	3	CC1(C)CC(NC(=O)/C=C/c2ccc(-c3ccc(O)c(C(=O)O)c3)o2)CC(C)(C)N1[O]	IC50	'='	24000.0	nM	4.62			UO_0000065	10.81	0.20	0.77	3.76	False	CHEMBL918429	Inhibition of PTP1B	B	BAO_0000357	single protein format	None	None	None	None	None	CHEMBL335	Protein-tyrosine phosphatase 1B	Homo sapiens	SINGLE PROTEIN	CHEMBL1147128	1	Scientific Literature	J. Med. Chem.	2007	None
CHEMBL223066		0	350.33	0	4.66	22	CC(=O)c1cc2oc(-c3coc4cc(C(C)=O)c(O)cc34)cc2cc1O	Inhibition	'='	36.2	%				UO_0000187					False	CHEMBL918281	Inhibition of PTP1B at 100 uM	B	BAO_0000357	single protein format	None	None	None	None	None	CHEMBL335	Protein-tyrosine phosphatase 1B	Homo sapiens	SINGLE PROTEIN	CHEMBL1144560	1	Scientific Literature	Bioorg. Med. Chem.	2007	None
CHEMBL224156		0	322.32	0	3.19	8d	O=c1cc(-c2ccc(CO)c(CO)c2)oc2cc3occc3cc12	Inhibition	'='	8.1	%				UO_0000187					False	CHEMBL918281	Inhibition of PTP1B at 100 uM	B	BAO_0000357	single protein format	None	None	None	None	None	CHEMBL335	Protein-tyrosine phosphatase 1B	Homo sapiens	SINGLE PROTEIN	CHEMBL1144560	1	Scientific Literature	Bioorg. Med. Chem.	2007	None
CHEMBL516006		0	372.37	0	2.37	7	CC1(C)Oc2ccc([C@@H]3CC(=O)c4c(O)cc(O)cc4O3)cc2C(O)C1O	IC50	'>'	60000.0	nM				UO_0000065					False	CHEMBL995832	Inhibition of human recombinant PTP1B	B	BAO_0000357	single protein format	Homo sapiens	None	None	None	None	CHEMBL335	Protein-tyrosine phosphatase 1B	Homo sapiens	SINGLE PROTEIN	CHEMBL1140229	1	Scientific Literature	Bioorg. Med. Chem.	2008	None
CHEMBL230860		0	624.54	1	4.33	47	Nc1ccccc1CS(=O)(=O)N1CCC(Nc2cccc(-c3sc(C(=O)O)c(OCC(=O)O)c3Br)c2)CC1	Ki	'='	2.0	nM	8.70			UO_0000065	13.93	0.31	4.37	5.46	False	CHEMBL896126	Inhibition of human recombinant PTP1B	B	BAO_0000357	single protein format	Homo sapiens	None	None	None	None	CHEMBL335	Protein-tyrosine phosphatase 1B	Homo sapiens	SINGLE PROTEIN	CHEMBL1148776	1	Scientific Literature	J. Med. Chem.	2007	None
CHEMBL244361		0	544.65	1	4.29	34	Cc1c(-c2cccc(NC3CCN(S(=O)(=O)Cc4ccccc4)CC3)c2)sc(C(=O)O)c1OCC(=O)O	Ki	'='	8.0	nM	8.10			UO_0000065	14.87	0.30	3.81	6.08	False	CHEMBL896126	Inhibition of human recombinant PTP1B	B	BAO_0000357	single protein format	Homo sapiens	None	None	None	None	CHEMBL335	Protein-tyrosine phosphatase 1B	Homo sapiens	SINGLE PROTEIN	CHEMBL1148776	1	Scientific Literature	J. Med. Chem.	2007	None
CHEMBL176339		0	583.70	1	2.58	18	CCCCCNC(=O)[C@H](Cc1ccc(OC(C(=O)O)C(=O)O)cc1)NC(=O)[C@H](CCSC)NC(=O)OC(C)(C)C	Inhibition	'='	5.0	%				UO_0000187					False	CHEMBL771172	Inhibitory activity against human protein tyrosine phosphatase 1B (PTP1B) at a concentration of 1 uM	B	BAO_0000357	single protein format	None	None	None	None	None	CHEMBL335	Protein-tyrosine phosphatase 1B	Homo sapiens	SINGLE PROTEIN	CHEMBL1136635	1	Scientific Literature	Bioorg. Med. Chem. Lett.	2003	None
CHEMBL261733		0	658.71	1	4.81	17a	O=C(O)COc1ccc(S(=O)(=O)N(Cc2ccc(-c3csnn3)cc2)Cc2ccc(N(C(=O)C(=O)O)c3ccccc3)cc2)cc1	IC50	'>'	250000.0	nM		Outside typical range		UO_0000065					False	CHEMBL924740	Inhibition of PTP1B	B	BAO_0000357	single protein format	None	None	None	None	None	CHEMBL335	Protein-tyrosine phosphatase 1B	Homo sapiens	SINGLE PROTEIN	CHEMBL1144827	1	Scientific Literature	Bioorg. Med. Chem. Lett.	2008	None
CHEMBL408711		0	585.69	1	4.24	11a	O=C(O)COc1ccc(S(=O)(=O)N(Cc2ccc(SCC(=O)O)cc2)Cc2ccc(-c3csnn3)cc2)cc1	IC50	'='	114000.0	nM		Outside typical range		UO_0000065					False	CHEMBL924740	Inhibition of PTP1B	B	BAO_0000357	single protein format	None	None	None	None	None	CHEMBL335	Protein-tyrosine phosphatase 1B	Homo sapiens	SINGLE PROTEIN	CHEMBL1144827	1	Scientific Literature	Bioorg. Med. Chem. Lett.	2008	None
CHEMBL410483		0	574.48	1	4.82	8b	O=C(O)COc1ccc(CN(Cc2ccc(-c3csnn3)cc2)S(=O)(=O)c2ccccc2)cc1Br	IC50	'='	7900.0	nM	5.10			UO_0000065	8.88	0.20	0.28	4.65	False	CHEMBL924740	Inhibition of PTP1B	B	BAO_0000357	single protein format	None	None	None	None	None	CHEMBL335	Protein-tyrosine phosphatase 1B	Homo sapiens	SINGLE PROTEIN	CHEMBL1144827	1	Scientific Literature	Bioorg. Med. Chem. Lett.	2008	None
CHEMBL59794		0	358.54	1	5.02	17	CC1=CC[C@H]2C(C)(C)CCC[C@]2(C)[C@H]1CC(OS(=O)(=O)O)C(C)C	IC50	'='	110000.0	nM		Outside typical range		UO_0000065					False	CHEMBL765210	Concentration required for its inhibitory activity against PTB1B phosphatase	B	BAO_0000357	single protein format	None	None	None	None	None	CHEMBL335	Protein-tyrosine phosphatase 1B	Homo sapiens	SINGLE PROTEIN	CHEMBL1130501	1	Scientific Literature	Bioorg. Med. Chem. Lett.	1997	None
CHEMBL290496		0	711.27	2	10.24	6	O=C(O)[C@@H](Cc1ccccc1)Oc1c(Br)cc(-c2c3ccccc3c(Br)c3sc4ccccc4c23)cc1Br	IC50	'='	61.0	nM	7.21			UO_0000065	10.14	0.26	-3.03	15.51	True	CHEMBL771167	The compound was tested for inhibitory activity against recombinant Protein-tyrosine phosphatase 1B (human).	B	BAO_0000357	single protein format	None	None	None	None	None	CHEMBL335	Protein-tyrosine phosphatase 1B	Homo sapiens	SINGLE PROTEIN	CHEMBL1132177	1	Scientific Literature	J. Med. Chem.	1999	None
CHEMBL99447		0	302.17	0	2.77	2	O=C(O)c1ccc2cc(C(F)(F)P(=O)(O)O)ccc2c1	Ki	'='	22000.0	nM	4.66			UO_0000065	15.41	0.32	1.89	4.91	True	CHEMBL771321	Inhibitory activity against human Protein-tyrosinephosphatase 1B (PTP1B)	B	BAO_0000357	single protein format	None	None	None	None	None	CHEMBL335	Protein-tyrosine phosphatase 1B	Homo sapiens	SINGLE PROTEIN	CHEMBL1134573	1	Scientific Literature	J. Med. Chem.	2001	None
CHEMBL214736		0	354.38	0	4.24	16	O=C(O)COc1c(C(=O)O)sc(-c2ccccc2)c1-c1ccccc1	Activity						Not Active						False	CHEMBL854221	Inhibition of PTP1B	B	BAO_0000357	single protein format	Homo sapiens	None	None	None	None	CHEMBL335	Protein-tyrosine phosphatase 1B	Homo sapiens	SINGLE PROTEIN	CHEMBL1149477	1	Scientific Literature	Bioorg. Med. Chem. Lett.	2006	None
CHEMBL55553		0	688.73	2	2.84	12	CCc1cc(CC(NC(C)=O)C(=O)NCCCCC(=O)N[C@@H](Cc2ccccc2)C(=O)O)ccc1N(C(=O)C(=O)O)c1ccccc1C(=O)O	Ki	'='	140.0	nM	6.85			UO_0000065	9.95	0.19	4.01	3.12	False	CHEMBL770978	Inhibitory activity tested against Protein-tyrosine phosphatase 1B (PTP1B)	B	BAO_0000357	single protein format	None	None	None	None	None	CHEMBL335	Protein-tyrosine phosphatase 1B	Homo sapiens	SINGLE PROTEIN	CHEMBL1136518	1	Scientific Literature	Bioorg. Med. Chem. Lett.	2003	None
CHEMBL9339		0	598.38	2	6.65	2	O=P(O)(O)C(F)(F)c1ccc(CC(Cc2ccc(Br)cc2)(c2ccccc2)n2nnc3ccccc32)cc1	IC50	'='	89.0	nM	7.05			UO_0000065	11.78	0.25	0.40	7.99	False	CHEMBL768525	Inhibitory activity against protein tyrosine phosphatase 1B (PTP1B) was determined in fluorescein diphosphate (FDP) assay	B	BAO_0000357	single protein format	None	None	None	None	None	CHEMBL335	Protein-tyrosine phosphatase 1B	Homo sapiens	SINGLE PROTEIN	CHEMBL1146670	1	Scientific Literature	Bioorg. Med. Chem. Lett.	2004	None
CHEMBL139393		0	270.27	0	0.12	4	O=C(O)C(=O)Nc1sc2c(c1C(=O)O)CCNC2	Ki	'='	6000.0	nM	5.22			UO_0000065	19.32	0.40	5.10	4.51	False	CHEMBL869784	Inhibition of wild type PTP1B	B	BAO_0000357	single protein format	Homo sapiens	None	None	None	None	CHEMBL335	Protein-tyrosine phosphatase 1B	Homo sapiens	SINGLE PROTEIN	CHEMBL1145347	1	Scientific Literature	Bioorg. Med. Chem. Lett.	2006	None
CHEMBL303581		0	438.63	1	6.37	31	CC1=CC[C@H]2C(C)(C)CCC[C@]2(C)[C@H]1CC(CCCCc1ccoc1)OS(=O)(=O)O	IC50	'='	11000.0	nM	4.96			UO_0000065	11.30	0.23	-1.41	6.46	False	CHEMBL765210	Concentration required for its inhibitory activity against PTB1B phosphatase	B	BAO_0000357	single protein format	None	None	None	None	None	CHEMBL335	Protein-tyrosine phosphatase 1B	Homo sapiens	SINGLE PROTEIN	CHEMBL1130501	1	Scientific Literature	Bioorg. Med. Chem. Lett.	1997	None
CHEMBL388814		0	262.26	0	4.21	8a	O=c1cc(-c2ccccc2)oc2cc3occc3cc12	IC50	'='	94000.0	nM	4.03			UO_0000065	15.35	0.27	-0.18	9.29	False	CHEMBL918282	Inhibition of PTP1B	B	BAO_0000357	single protein format	None	None	None	None	None	CHEMBL335	Protein-tyrosine phosphatase 1B	Homo sapiens	SINGLE PROTEIN	CHEMBL1144560	1	Scientific Literature	Bioorg. Med. Chem.	2007	None
CHEMBL1085961		0	538.64	2	8.82	71	O=C(O)[C@H](CCc1ccccc1)Oc1ccc(-c2ccc(-c3c(Cc4ccccc4)oc4ccccc34)cc2)cc1	IC50	'='	220.0	nM	6.66			UO_0000065	12.36	0.22	-2.16	11.16	True	CHEMBL768926	In vitro inhibitory activity against human recombinant protein tyrosine phosphatase 1b (PTP1B)	B	BAO_0000357	single protein format	None	None	None	None	None	CHEMBL335	Protein-tyrosine phosphatase 1B	Homo sapiens	SINGLE PROTEIN	CHEMBL1132993	1	Scientific Literature	J. Med. Chem.	2000	None
CHEMBL283635		0	529.46	2	8.05	111	O=C(O)COc1ccc(-c2ccc(-c3c(Cc4ccccc4)sc4ccccc34)cc2)cc1Br	IC50	'='	360.0	nM	6.44			UO_0000065	12.17	0.26	-1.61	13.85	True	CHEMBL768926	In vitro inhibitory activity against human recombinant protein tyrosine phosphatase 1b (PTP1B)	B	BAO_0000357	single protein format	None	None	None	None	None	CHEMBL335	Protein-tyrosine phosphatase 1B	Homo sapiens	SINGLE PROTEIN	CHEMBL1132993	1	Scientific Literature	J. Med. Chem.	2000	None
CHEMBL224735		0	350.33	0	4.66	6	CC(=O)c1ccc2oc(-c3coc4ccc(C(C)=O)c(O)c34)cc2c1O	Ki	'='	27500.0	nM	4.56			UO_0000065	13.02	0.24	-0.10	4.52	False	CHEMBL918283	Inhibition of PTP1B in presence of 0.01% Triton X-100	B	BAO_0000357	single protein format	None	None	None	None	None	CHEMBL335	Protein-tyrosine phosphatase 1B	Homo sapiens	SINGLE PROTEIN	CHEMBL1144560	1	Scientific Literature	Bioorg. Med. Chem.	2007	None
CHEMBL376340		0	350.33	0	4.66	5	CC(=O)c1cc2cc(-c3coc4cc(O)c(C(C)=O)cc34)oc2cc1O	Ki	'='	37000.0	nM	4.43			UO_0000065	12.65	0.23	-0.23	4.39	False	CHEMBL918282	Inhibition of PTP1B	B	BAO_0000357	single protein format	None	None	None	None	None	CHEMBL335	Protein-tyrosine phosphatase 1B	Homo sapiens	SINGLE PROTEIN	CHEMBL1144560	1	Scientific Literature	Bioorg. Med. Chem.	2007	None
CHEMBL240661		0	384.01	0	1.92	47	O=C(O)COc1c(-c2nn[nH]n2)sc(Br)c1Br	Ki	'='	270000.0	nM		Outside typical range		UO_0000065					False	CHEMBL886819	Inhibition of PTP1B assessed as pNPP hydrolysis	B	BAO_0000357	single protein format	None	None	None	None	None	CHEMBL335	Protein-tyrosine phosphatase 1B	Homo sapiens	SINGLE PROTEIN	CHEMBL1139178	1	Scientific Literature	Bioorg. Med. Chem. Lett.	2007	None
CHEMBL248942		0	596.00	2	6.95	21	Cc1nc(-c2ccc(Cl)cc2)sc1CCOc1cc(C(O)(C(=O)O)C(F)(F)F)ccc1OCc1ccc(F)cc1	IC50	'='	23000.0	nM	4.64			UO_0000065	7.78	0.16	-2.31	5.22	False	CHEMBL925644	Inhibition of PTP1B expressed in Sf9 cells	B	BAO_0000219	cell-based format	None	None	None	Sf9	None	CHEMBL335	Protein-tyrosine phosphatase 1B	Homo sapiens	SINGLE PROTEIN	CHEMBL1140554	1	Scientific Literature	Bioorg. Med. Chem. Lett.	2007	CHEMBL3308860
CHEMBL336879		0	215.19	0	0.47	3g	O=C(O)C(=O)Nc1ccsc1C(=O)O	Ki	'='	37000.0	nM	4.43			UO_0000065	20.59	0.43	3.96	4.27	True	CHEMBL770981	Inhibitory effect against recombinant human protein-tyrosine phosphatase 1B (PTP1B), using p-nitrophenyl phosphate substrate at pH 5.5.	B	BAO_0000357	single protein format	None	None	None	None	None	CHEMBL335	Protein-tyrosine phosphatase 1B	Homo sapiens	SINGLE PROTEIN	CHEMBL1135823	1	Scientific Literature	J. Med. Chem.	2002	None
CHEMBL25720		0	434.49	1	6.84	64	O=C(O)C(Cc1ccccc1)Oc1ccc(-c2ccc(-c3coc4ccccc34)cc2)cc1	Average inhibition	'='	-47.0										False	CHEMBL768924	Inhibition of recombinant human Protein Tyrosine Phosphatase 1b	B	BAO_0000357	single protein format	Homo sapiens	None	None	None	None	CHEMBL335	Protein-tyrosine phosphatase 1B	Homo sapiens	SINGLE PROTEIN	CHEMBL1132993	1	Scientific Literature	J. Med. Chem.	2000	None
CHEMBL59794		0	358.54	1	5.02	18	CC1=CC[C@H]2C(C)(C)CCC[C@]2(C)[C@H]1CC(OS(=O)(=O)O)C(C)C	IC50	'='	170000.0	nM		Outside typical range		UO_0000065					False	CHEMBL765210	Concentration required for its inhibitory activity against PTB1B phosphatase	B	BAO_0000357	single protein format	None	None	None	None	None	CHEMBL335	Protein-tyrosine phosphatase 1B	Homo sapiens	SINGLE PROTEIN	CHEMBL1130501	1	Scientific Literature	Bioorg. Med. Chem. Lett.	1997	None
CHEMBL284471		0	662.81	2	10.64	121	COc1ccc(-c2cc(-c3ccc(-c4c(Cc5ccccc5)sc5ccccc45)cc3)cc(-c3ccc(OC)cc3)c2OCC(=O)O)cc1	IC50	'='	25.0	nM	7.60			UO_0000065	11.47	0.21	-3.04	11.70	True	CHEMBL768926	In vitro inhibitory activity against human recombinant protein tyrosine phosphatase 1b (PTP1B)	B	BAO_0000357	single protein format	None	None	None	None	None	CHEMBL335	Protein-tyrosine phosphatase 1B	Homo sapiens	SINGLE PROTEIN	CHEMBL1132993	1	Scientific Literature	J. Med. Chem.	2000	None
CHEMBL1165187		0	577.85	2	7.46	7a	COc1ccc(CNC2CC[C@]3(C)[C@H]4CC[C@@H]5[C@@H]([C@@]6(O)C[C@@H](C=C(C)C)OC6=O)CC[C@H]5[C@]4(C)CC[C@H]3C2(C)C)cc1	Inhibition	'='	24.0	%				UO_0000187					False	CHEMBL1166945	Inhibition of PTP1B at 20 uM by pNPP hydrolase assay	B	BAO_0000357	single protein format	None	None	None	None	None	CHEMBL335	Protein-tyrosine phosphatase 1B	Homo sapiens	SINGLE PROTEIN	CHEMBL1165949	1	Scientific Literature	Bioorg. Med. Chem.	2010	None
CHEMBL470866		0	470.69	1	6.28	3	C=C(CC[C@@H](C)[C@H]1CC[C@H]2[C@@H]3CC=C4C(=O)[C@](O)(C(=O)OCC)C[C@]4(C)[C@H]3CC[C@@]21C)C(C)C	IC50	'>'	10.0	ug.mL-1				UO_0000274					False	CHEMBL975655	Inhibition of PTP1B	B	BAO_0000357	single protein format	None	None	None	None	None	CHEMBL335	Protein-tyrosine phosphatase 1B	Homo sapiens	SINGLE PROTEIN	CHEMBL1158059	1	Scientific Literature	J. Nat. Prod.	2006	None
CHEMBL244360		0	595.49	1	4.60	31	O=C(O)COc1c(C(=O)O)sc(-c2cccc(NC3CCN(S(=O)(=O)c4ccccc4)CC3)c2)c1Br	Ki	'='	55.0	nM	7.26			UO_0000065	12.19	0.28	2.66	5.45	False	CHEMBL896126	Inhibition of human recombinant PTP1B	B	BAO_0000357	single protein format	Homo sapiens	None	None	None	None	CHEMBL335	Protein-tyrosine phosphatase 1B	Homo sapiens	SINGLE PROTEIN	CHEMBL1148776	1	Scientific Literature	J. Med. Chem.	2007	None
CHEMBL395156		0	582.51	2	5.22	30	O=C1CC(c2ccc(C[C@H](Nc3nc4ccccc4s3)c3nc4ccccc4[nH]3)cc2Br)S(=O)(=O)N1	IC50	'='	1600.0	nM	5.80			UO_0000065	9.95	0.22	0.58	4.96	False	CHEMBL902512	Inhibition of PTP1B by pNPP assay	B	BAO_0000357	single protein format	None	None	None	None	None	CHEMBL335	Protein-tyrosine phosphatase 1B	Homo sapiens	SINGLE PROTEIN	CHEMBL1138418	1	Scientific Literature	Bioorg. Med. Chem. Lett.	2007	None
CHEMBL116573		0	378.74	0	4.74	32	N.N.O=P(O)(O)C(F)(F)c1cccc(/C=C\c2ccc(Cl)cc2)c1	Inhibition						Not Active						False	CHEMBL771837	Compound was evaluated for its percent Inhibition of protein-tyrosine phosphatase 1B (PTP1B) at the concentration of 50 uM; Showed little or no inhibition	B	BAO_0000357	single protein format	None	None	None	None	None	CHEMBL335	Protein-tyrosine phosphatase 1B	Homo sapiens	SINGLE PROTEIN	CHEMBL1134993	1	Scientific Literature	Bioorg. Med. Chem. Lett.	2002	None
CHEMBL341233		0	434.40	0	3.38	3	O=C(O)C(=O)c1ccc(OCc2ccccc2COc2ccc(C(=O)C(=O)O)cc2)cc1	IC50	'='	19000.0	nM	4.72			UO_0000065	10.87	0.20	1.34	3.71	False	CHEMBL756367	Concentration required for 50% Inhibition of activity against Protein Tyrosine Phosphatases 1B	B	BAO_0000357	single protein format	None	None	None	None	None	CHEMBL335	Protein-tyrosine phosphatase 1B	Homo sapiens	SINGLE PROTEIN	CHEMBL1135588	1	Scientific Literature	J. Med. Chem.	2002	None
CHEMBL414133		0	554.97	2	5.79	14	COCn1cc(C(O)(C(=O)O)C(F)(F)F)c2cc(OCCc3sc(-c4ccc(Cl)cc4)nc3C)ccc21	IC50	'='	59000.0	nM	4.23			UO_0000065	7.62	0.16	-1.56	4.51	False	CHEMBL925644	Inhibition of PTP1B expressed in Sf9 cells	B	BAO_0000219	cell-based format	None	None	None	Sf9	None	CHEMBL335	Protein-tyrosine phosphatase 1B	Homo sapiens	SINGLE PROTEIN	CHEMBL1140554	1	Scientific Literature	Bioorg. Med. Chem. Lett.	2007	CHEMBL3308860
CHEMBL377471		0	325.39	0	2.72	9b	CC1(C)Cc2c(sc(NC(=O)C(=O)O)c2C(=O)O)C(C)(C)C1	Selectivity ratio	'>'	30.0										False	CHEMBL869788	Selectivity for PTP1B I219A over wild type PTP1B	B	BAO_0000357	single protein format	Homo sapiens	None	None	None	None	CHEMBL335	Protein-tyrosine phosphatase 1B	Homo sapiens	SINGLE PROTEIN	CHEMBL1145347	1	Scientific Literature	Bioorg. Med. Chem. Lett.	2006	None
CHEMBL1164171		0	359.47	1	5.07	3f	COc1ccc(C2=CC(c3ccccc3)C3=C(CC(C)(C)CC3=O)N2)cc1	Inhibition	'='	53.4	%				UO_0000187					False	CHEMBL1169053	Inhibition of PTP1B assessed as p-nitrophenolate ion production at 100 uM pretreated for 10 mins measured after 30 mins	B	BAO_0000357	single protein format	None	None	None	None	None	CHEMBL335	Protein-tyrosine phosphatase 1B	Homo sapiens	SINGLE PROTEIN	CHEMBL1165941	1	Scientific Literature	Bioorg. Med. Chem.	2010	None
CHEMBL24481		0	658.73	2	8.83	185	O=C(O)c1ccc(S(=O)(=O)Oc2ccc(-c3ccc(-c4c(C(=O)c5ccccc5)oc5ccccc45)cc3)cc2C2CCCC2)cc1O	IC50	'='	40.0	nM	7.40			UO_0000065	11.23	0.21	-1.43	5.64	False	CHEMBL768926	In vitro inhibitory activity against human recombinant protein tyrosine phosphatase 1b (PTP1B)	B	BAO_0000357	single protein format	None	None	None	None	None	CHEMBL335	Protein-tyrosine phosphatase 1B	Homo sapiens	SINGLE PROTEIN	CHEMBL1132993	1	Scientific Literature	J. Med. Chem.	2000	None
CHEMBL24096		0	467.36	1	6.75	166	CCCCc1oc2ccccc2c1Cc1ccc2c(Br)c(OCC(=O)O)ccc2c1	IC50	'='	1400.0	nM	5.85			UO_0000065	12.53	0.27	-0.90	9.81	False	CHEMBL768926	In vitro inhibitory activity against human recombinant protein tyrosine phosphatase 1b (PTP1B)	B	BAO_0000357	single protein format	None	None	None	None	None	CHEMBL335	Protein-tyrosine phosphatase 1B	Homo sapiens	SINGLE PROTEIN	CHEMBL1132993	1	Scientific Literature	J. Med. Chem.	2000	None
CHEMBL24005		0	430.50	1	5.99	148	CCCCc1oc2ccccc2c1C(O)c1ccc(-c2ccc(OCC(=O)O)cc2)cc1	IC50	'='	540.0	nM	6.27			UO_0000065	14.56	0.27	0.28	7.84	False	CHEMBL768926	In vitro inhibitory activity against human recombinant protein tyrosine phosphatase 1b (PTP1B)	B	BAO_0000357	single protein format	None	None	None	None	None	CHEMBL335	Protein-tyrosine phosphatase 1B	Homo sapiens	SINGLE PROTEIN	CHEMBL1132993	1	Scientific Literature	J. Med. Chem.	2000	None
CHEMBL280487	OKADAIC ACID	0	805.02	3	5.21	1 (Okadaic acid)	C=C1[C@@H]([C@@H](O)C[C@H](C)[C@H]2O[C@@]3(CCCCO3)CC[C@H]2C)O[C@@H]2CC[C@@]3(CC[C@H](/C=C/[C@@H](C)[C@@H]4CC(C)=C[C@@]5(O[C@H](C[C@@](C)(O)C(=O)O)CC[C@H]5O)O4)O3)O[C@H]2[C@@H]1O	IC50	'='	3.4	nM	8.47			UO_0000065	10.52	0.20	3.26	4.63	False	CHEMBL766691	Tested for inhibition against purified catalytic subunit of protein phosphatase-1 from rabbit skeletal muscle	B	BAO_0000221	tissue-based format	Oryctolagus cuniculus	CHEMBL3638254	Muscle tissue	None	None	CHEMBL335	Protein-tyrosine phosphatase 1B	Homo sapiens	SINGLE PROTEIN	CHEMBL1150469	1	Scientific Literature	Bioorg. Med. Chem. Lett.	1993	None
CHEMBL1161228		0	294.24	0	2.50	3c	O=P(O)(O)COc1ccc(Cc2ccc(O)cc2)cc1	Ki	'='	47000.0	nM	4.33			UO_0000065	14.71	0.30	1.83	4.98	False	CHEMBL770346	Compound was evaluated for the inhibition constant against Protein-tyrosine phosphatase (PTP1B )	B	BAO_0000357	single protein format	None	None	None	None	None	CHEMBL335	Protein-tyrosine phosphatase 1B	Homo sapiens	SINGLE PROTEIN	CHEMBL1133075	1	Scientific Literature	Bioorg. Med. Chem. Lett.	2000	None
CHEMBL268903		0	707.51	2	5.90	13	COC(=O)c1ccc(C(Cc2ccc(C(F)(F)P(=O)(O)O)cc2)(Cc2ccc(C(F)(F)P(=O)(O)O)cc2)n2nnc3ccccc32)cc1	IC50	'='	11.0	nM	7.96			UO_0000065	11.25	0.23	2.06	4.63	False	CHEMBL768525	Inhibitory activity against protein tyrosine phosphatase 1B (PTP1B) was determined in fluorescein diphosphate (FDP) assay	B	BAO_0000357	single protein format	None	None	None	None	None	CHEMBL335	Protein-tyrosine phosphatase 1B	Homo sapiens	SINGLE PROTEIN	CHEMBL1146670	1	Scientific Literature	Bioorg. Med. Chem. Lett.	2004	None
CHEMBL301258		0	227.26	0	1.89	3	O=C1C=C(N2CCCC2)c2ccccc2C1=O	IC50						Not Active						False	CHEMBL772435	In vitro inhibitory activity against recombinant human protein-tyrosine phosphatase 1B (PTP1B) using fluorescein diphosphate (FDP) as a substrate	B	BAO_0000357	single protein format	None	None	None	None	None	CHEMBL335	Protein-tyrosine phosphatase 1B	Homo sapiens	SINGLE PROTEIN	CHEMBL1135185	1	Scientific Literature	Bioorg. Med. Chem. Lett.	2002	None
CHEMBL138659		0	383.38	0	3.93	Table 1, 19	O=C(O)C(=O)Nc1cc(-c2ccc(Oc3ccccc3)cc2)sc1C(=O)O	Ki	'='	25703.96	nM	4.59			UO_0000065	11.97	0.23	0.66	4.06	False	CHEMBL1118001	Binding affinity to human recombinant PTP1B	B	BAO_0000357	single protein format	Homo sapiens	None	None	None	None	CHEMBL335	Protein-tyrosine phosphatase 1B	Homo sapiens	SINGLE PROTEIN	CHEMBL1155501	1	Scientific Literature	Bioorg. Med. Chem. Lett.	2010	None
CHEMBL343587		0	319.32	0	-0.06	Table 1, 31	O=C(O)C(=O)Nc1sc2c(c1C(=O)O)CCS(=O)(=O)C2	Ki	'='	6025.6	nM	5.22			UO_0000065	16.35	0.36	5.28	3.79	False	CHEMBL1118001	Binding affinity to human recombinant PTP1B	B	BAO_0000357	single protein format	Homo sapiens	None	None	None	None	CHEMBL335	Protein-tyrosine phosphatase 1B	Homo sapiens	SINGLE PROTEIN	CHEMBL1155501	1	Scientific Literature	Bioorg. Med. Chem. Lett.	2010	None
CHEMBL282306		0	376.46	1	7.06	Table 2, 1	Oc1ccc(-c2ccc(-c3c(Cc4ccccc4)oc4ccccc34)cc2)cc1	IC50	'='	912.01	nM	6.04			UO_0000065	16.04	0.28	-1.02	18.10	False	CHEMBL1118001	Binding affinity to human recombinant PTP1B	B	BAO_0000357	single protein format	Homo sapiens	None	None	None	None	CHEMBL335	Protein-tyrosine phosphatase 1B	Homo sapiens	SINGLE PROTEIN	CHEMBL1155501	1	Scientific Literature	Bioorg. Med. Chem. Lett.	2010	None
CHEMBL24098		0	491.54	1	6.87	Table 2, 16	O=C(O)CCC(=O)Nc1cc(-c2ccc(-c3c(Cc4ccccc4)oc4ccccc34)cc2)ccc1O	IC50	'='	912.01	nM	6.04			UO_0000065	12.29	0.22	-0.83	6.05	False	CHEMBL1118001	Binding affinity to human recombinant PTP1B	B	BAO_0000357	single protein format	Homo sapiens	None	None	None	None	CHEMBL335	Protein-tyrosine phosphatase 1B	Homo sapiens	SINGLE PROTEIN	CHEMBL1155501	1	Scientific Literature	Bioorg. Med. Chem. Lett.	2010	None
CHEMBL280969		0	530.26	2	7.75	146	CCCCc1oc2ccccc2c1C(O)c1ccc(-c2cc(Br)c(O)c(Br)c2)cc1	IC50	'='	707945784.38	nM		Outside typical range		UO_0000065					False	CHEMBL830840	Concentration required for 50% inhibition of tyrosine phosphatase 1B	B	BAO_0000357	single protein format	None	None	None	None	None	CHEMBL335	Protein-tyrosine phosphatase 1B	Homo sapiens	SINGLE PROTEIN	CHEMBL1137823	1	Scientific Literature	J. Med. Chem.	2004	None
CHEMBL441959		0	576.63	2	7.53	177	O=C(O)c1cc(S(=O)(=O)Oc2ccc(-c3ccc(-c4c(Cc5ccccc5)oc5ccccc45)cc3)cc2)ccc1O	IC50	'='	27542287.03	nM		Outside typical range		UO_0000065					False	CHEMBL830840	Concentration required for 50% inhibition of tyrosine phosphatase 1B	B	BAO_0000357	single protein format	None	None	None	None	None	CHEMBL335	Protein-tyrosine phosphatase 1B	Homo sapiens	SINGLE PROTEIN	CHEMBL1137823	1	Scientific Literature	J. Med. Chem.	2004	None
CHEMBL403411	OHIOENSIN G	0	388.38	0	3.34	2	O=C1c2c(O)cc(O)c3c2[C@@H]2[C@@H](c4ccccc4O[C@H]2c2cccc(O)c2-3)[C@H]1O	IC50	'='	5600.0	nM	5.25			UO_0000065	13.52	0.25	1.91	4.90	False	CHEMBL932228	Inhibition of human recombinant PTP1B	B	BAO_0000357	single protein format	Homo sapiens	None	None	None	None	CHEMBL335	Protein-tyrosine phosphatase 1B	Homo sapiens	SINGLE PROTEIN	CHEMBL1143209	1	Scientific Literature	Bioorg. Med. Chem. Lett.	2008	None
CHEMBL1078615		0	540.70	1	4.63	20-O-acetylingenol-3-O-(2'E,4'Z)-decadienoate	CCCCC/C=C/C=C\C(=O)O[C@H]1C(C)=C[C@]23C(=O)[C@@H](C=C(COC(C)=O)[C@@H](O)[C@]12O)[C@H]1[C@@H](C[C@H]3C)C1(C)C	Inhibition						Not Active						False	CHEMBL1106811	Inhibition of GST-tagged human PTP1B	B	BAO_0000357	single protein format	Homo sapiens	None	None	None	None	CHEMBL335	Protein-tyrosine phosphatase 1B	Homo sapiens	SINGLE PROTEIN	CHEMBL1154243	1	Scientific Literature	J. Nat. Prod.	2009	None
CHEMBL1079147	TRIACONTANOL	0	438.83	1	10.92	1-triacontanol	CCCCCCCCCCCCCCCCCCCCCCCCCCCCCCO	Inhibition						Not Active						False	CHEMBL1106811	Inhibition of GST-tagged human PTP1B	B	BAO_0000357	single protein format	Homo sapiens	None	None	None	None	CHEMBL335	Protein-tyrosine phosphatase 1B	Homo sapiens	SINGLE PROTEIN	CHEMBL1154243	1	Scientific Literature	J. Nat. Prod.	2009	None
CHEMBL58860		0	208.17	0	0.74	3	COC(=O)c1ccc(C(=O)C(=O)O)cc1	IC50	'='	2300000.0	nM		Outside typical range		UO_0000065					False	CHEMBL770117	Inhibitory activity against Yersinia Protein-tyrosine phosphatase 1B	B	BAO_0000357	single protein format	Yersinia enterocolitica	None	None	None	None	CHEMBL335	Protein-tyrosine phosphatase 1B	Homo sapiens	SINGLE PROTEIN	CHEMBL1133876	1	Scientific Literature	Bioorg. Med. Chem. Lett.	2001	None
CHEMBL1078244		0	272.30	0	2.80	p-hydroxyphenethyl anisate	COc1ccc(C(=O)OCCc2ccc(O)cc2)cc1	Inhibition						Not Active						False	CHEMBL1106811	Inhibition of GST-tagged human PTP1B	B	BAO_0000357	single protein format	Homo sapiens	None	None	None	None	CHEMBL335	Protein-tyrosine phosphatase 1B	Homo sapiens	SINGLE PROTEIN	CHEMBL1154243	1	Scientific Literature	J. Nat. Prod.	2009	None
CHEMBL458814		0	356.37	0	2.88	11	CC1(C)Oc2c(O)cc([C@@H]3CC(=O)c4ccc(O)cc4O3)cc2CC1O	IC50	'>'	60000.0	nM				UO_0000065					False	CHEMBL995832	Inhibition of human recombinant PTP1B	B	BAO_0000357	single protein format	Homo sapiens	None	None	None	None	CHEMBL335	Protein-tyrosine phosphatase 1B	Homo sapiens	SINGLE PROTEIN	CHEMBL1140229	1	Scientific Literature	Bioorg. Med. Chem.	2008	None
CHEMBL458815		0	372.37	0	2.37	12	CC1(C)Oc2c(O)cc([C@@H]3CC(=O)c4ccc(O)cc4O3)cc2C(O)C1O	IC50	'>'	60000.0	nM				UO_0000065					False	CHEMBL995832	Inhibition of human recombinant PTP1B	B	BAO_0000357	single protein format	Homo sapiens	None	None	None	None	CHEMBL335	Protein-tyrosine phosphatase 1B	Homo sapiens	SINGLE PROTEIN	CHEMBL1140229	1	Scientific Literature	Bioorg. Med. Chem.	2008	None
CHEMBL252642	LIQUIRTIGENIN	0	256.26	0	2.80	Liquiritigenin	O=C1C[C@@H](c2ccc(O)cc2)Oc2cc(O)ccc21	IC50	'>'	60000.0	nM				UO_0000065					False	CHEMBL972808	Inhibition of human recombinant PTP1B	B	BAO_0000357	single protein format	Homo sapiens	None	None	None	None	CHEMBL335	Protein-tyrosine phosphatase 1B	Homo sapiens	SINGLE PROTEIN	CHEMBL1158101	1	Scientific Literature	J. Nat. Prod.	2006	None
CHEMBL470655	SIGMOIDIN E	0	406.48	1	5.50	7	CC(C)=CCc1cc([C@@H]2CC(=O)c3c(O)cc(O)cc3O2)cc2c1OC(C)(C)C=C2	IC50	'='	39200.0	nM	4.41			UO_0000065	10.84	0.20	-1.09	5.80	False	CHEMBL972808	Inhibition of human recombinant PTP1B	B	BAO_0000357	single protein format	Homo sapiens	None	None	None	None	CHEMBL335	Protein-tyrosine phosphatase 1B	Homo sapiens	SINGLE PROTEIN	CHEMBL1158101	1	Scientific Literature	J. Nat. Prod.	2006	None
CHEMBL139923		0	325.73	0	2.79	8e	O=C(O)C(=O)Nc1cc(-c2ccc(Cl)cc2)sc1C(=O)O	Ki	'='	10000.0	nM	5.00			UO_0000065	15.35	0.33	2.21	4.82	True	CHEMBL770981	Inhibitory effect against recombinant human protein-tyrosine phosphatase 1B (PTP1B), using p-nitrophenyl phosphate substrate at pH 5.5.	B	BAO_0000357	single protein format	None	None	None	None	None	CHEMBL335	Protein-tyrosine phosphatase 1B	Homo sapiens	SINGLE PROTEIN	CHEMBL1135823	1	Scientific Literature	J. Med. Chem.	2002	None
CHEMBL1080795		0	440.71	1	7.23	6	C=C(C)[C@H](O)CC[C@H](C)[C@@H]1CC[C@]2(C)C3=CC[C@H]4C(C)(C)[C@@H](O)CC[C@]4(C)C3=CC[C@@]12C	Inhibition						Not Active						False	CHEMBL1106811	Inhibition of GST-tagged human PTP1B	B	BAO_0000357	single protein format	Homo sapiens	None	None	None	None	CHEMBL335	Protein-tyrosine phosphatase 1B	Homo sapiens	SINGLE PROTEIN	CHEMBL1154243	1	Scientific Literature	J. Nat. Prod.	2009	None
CHEMBL204337		0	512.57	1	0.75	35	CNC(=O)[C@@H]1Cc2ccc(NS(=O)(=O)O)cc2CN1C(=O)CCc1cccc(NS(=O)(=O)O)c1	IC50	'='	4800.0	nM	5.32			UO_0000065	10.38	0.21	4.57	2.92	False	CHEMBL1071696	Inhibition of PTP1B	B	BAO_0000357	single protein format	None	None	None	None	None	CHEMBL335	Protein-tyrosine phosphatase 1B	Homo sapiens	SINGLE PROTEIN	CHEMBL1157711	1	Scientific Literature	J. Med. Chem.	2010	None
CHEMBL570609	KUWANON V	0	646.74	3	8.04	5	CC(C)=CCc1c(O)cc(C(=O)[C@H]2[C@@H](c3c(O)ccc(C(=O)/C=C/c4ccc(O)cc4)c3O)C=C(C)C[C@@H]2c2ccc(O)cc2)cc1O	Km	'='	1190000.0	nM				UO_0000065					False	CHEMBL1041808	Activity at human recombinant PTP1B	B	BAO_0000357	single protein format	Homo sapiens	None	None	None	None	CHEMBL335	Protein-tyrosine phosphatase 1B	Homo sapiens	SINGLE PROTEIN	CHEMBL1156122	1	Scientific Literature	Bioorg. Med. Chem. Lett.	2009	None
CHEMBL517247	MULBERROFURAN D	0	446.59	1	7.96	6	CC(C)=CCC/C(C)=C/Cc1c(O)ccc2cc(-c3cc(O)cc(O)c3CC=C(C)C)oc12	Km	'='	2080000.0	nM				UO_0000065					False	CHEMBL1041808	Activity at human recombinant PTP1B	B	BAO_0000357	single protein format	Homo sapiens	None	None	None	None	CHEMBL335	Protein-tyrosine phosphatase 1B	Homo sapiens	SINGLE PROTEIN	CHEMBL1156122	1	Scientific Literature	Bioorg. Med. Chem. Lett.	2009	None
CHEMBL517247	MULBERROFURAN D	0	446.59	1	7.96	6	CC(C)=CCC/C(C)=C/Cc1c(O)ccc2cc(-c3cc(O)cc(O)c3CC=C(C)C)oc12	Vmax	'='	5.78	microM/min									False	CHEMBL1041808	Activity at human recombinant PTP1B	B	BAO_0000357	single protein format	Homo sapiens	None	None	None	None	CHEMBL335	Protein-tyrosine phosphatase 1B	Homo sapiens	SINGLE PROTEIN	CHEMBL1156122	1	Scientific Literature	Bioorg. Med. Chem. Lett.	2009	None
CHEMBL564124		0	381.52	0	3.87	V	O=C(CCCC[C@@H]1CCSS1)Nc1ccc2c(c1)CO[C@H](C(=O)O)C2	IC50	'='	51.63	nM	7.29			UO_0000065	19.10	0.40	3.42	9.64	False	CHEMBL1248462	Inhibition of human recombinant PTP1B after 30 mins by spectrophotometry	B	BAO_0000357	single protein format	Homo sapiens	None	None	None	None	CHEMBL335	Protein-tyrosine phosphatase 1B	Homo sapiens	SINGLE PROTEIN	CHEMBL1240470	1	Scientific Literature	Eur. J. Med. Chem.	2010	None
CHEMBL598830		0	435.50	1	5.23	P06	CC(C)OC(=O)c1c(-c2ccc(-c3ccccc3)cc2)csc1NC(=O)/C=C\C(=O)O	IC50						Not Determined						False	CHEMBL1067748	Inhibition of PTP1B expressed in Escherichia coli BL21 (DE3) after 10 mins by spectrophotometry	B	BAO_0000019	assay format	None	None	None	None	None	CHEMBL335	Protein-tyrosine phosphatase 1B	Homo sapiens	SINGLE PROTEIN	CHEMBL1157587	1	Scientific Literature	Bioorg. Med. Chem.	2010	None
CHEMBL246869		0	582.51	2	5.22	22	O=C1CC(c2ccc(C[C@H](Nc3nc4ccc(Br)cc4s3)c3nc4ccccc4[nH]3)cc2)S(=O)(=O)N1	IC50	'='	500.0	nM	6.30			UO_0000065	10.82	0.24	1.08	5.39	False	CHEMBL902512	Inhibition of PTP1B by pNPP assay	B	BAO_0000357	single protein format	None	None	None	None	None	CHEMBL335	Protein-tyrosine phosphatase 1B	Homo sapiens	SINGLE PROTEIN	CHEMBL1138418	1	Scientific Literature	Bioorg. Med. Chem. Lett.	2007	None
CHEMBL246454		0	538.05	2	5.11	17	O=C1CC(c2ccc(C[C@H](Nc3nc4c(Cl)cccc4s3)c3nc4ccccc4[nH]3)cc2)S(=O)(=O)N1	IC50	'='	2400.0	nM	5.62			UO_0000065	10.44	0.21	0.51	4.81	False	CHEMBL902512	Inhibition of PTP1B by pNPP assay	B	BAO_0000357	single protein format	None	None	None	None	None	CHEMBL335	Protein-tyrosine phosphatase 1B	Homo sapiens	SINGLE PROTEIN	CHEMBL1138418	1	Scientific Literature	Bioorg. Med. Chem. Lett.	2007	None
CHEMBL249146		0	558.02	2	6.80	24	CCCCCOc1ccc(C(O)(C(=O)O)C(F)(F)F)cc1OCCc1sc(-c2ccc(Cl)cc2)nc1C	IC50	'='	12000.0	nM	4.92			UO_0000065	8.82	0.18	-1.88	5.54	False	CHEMBL925644	Inhibition of PTP1B expressed in Sf9 cells	B	BAO_0000219	cell-based format	None	None	None	Sf9	None	CHEMBL335	Protein-tyrosine phosphatase 1B	Homo sapiens	SINGLE PROTEIN	CHEMBL1140554	1	Scientific Literature	Bioorg. Med. Chem. Lett.	2007	CHEMBL3308860
CHEMBL24331		0	644.75	2	9.19	180	O=C(O)c1ccc(S(=O)(=O)Oc2ccc(-c3ccc(-c4c(Cc5ccccc5)oc5ccccc45)cc3)cc2C2CCCC2)cc1O	IC50	'='	28183829.31	nM		Outside typical range		UO_0000065					False	CHEMBL830840	Concentration required for 50% inhibition of tyrosine phosphatase 1B	B	BAO_0000357	single protein format	None	None	None	None	None	CHEMBL335	Protein-tyrosine phosphatase 1B	Homo sapiens	SINGLE PROTEIN	CHEMBL1137823	1	Scientific Literature	J. Med. Chem.	2004	None
CHEMBL285308		0	671.59	2	8.76	182	O=C(O)c1ccc(S(=O)(=O)Oc2ccc(-c3ccc(-c4c(Cc5ccccc5)sc5ccccc45)cc3)cc2Br)cc1O	IC50	'='	23988329.19	nM		Outside typical range		UO_0000065					False	CHEMBL830840	Concentration required for 50% inhibition of tyrosine phosphatase 1B	B	BAO_0000357	single protein format	None	None	None	None	None	CHEMBL335	Protein-tyrosine phosphatase 1B	Homo sapiens	SINGLE PROTEIN	CHEMBL1137823	1	Scientific Literature	J. Med. Chem.	2004	None
CHEMBL24451		0	314.38	1	6.03	55	CCc1oc2ccccc2c1-c1ccc(-c2ccc(O)cc2)cc1	IC50	'='	31622776.6	nM		Outside typical range		UO_0000065					False	CHEMBL830840	Concentration required for 50% inhibition of tyrosine phosphatase 1B	B	BAO_0000357	single protein format	None	None	None	None	None	CHEMBL335	Protein-tyrosine phosphatase 1B	Homo sapiens	SINGLE PROTEIN	CHEMBL1137823	1	Scientific Literature	J. Med. Chem.	2004	None
CHEMBL279936		0	414.50	1	6.50	147	CCCCc1oc2ccccc2c1Cc1ccc(-c2ccc(OCC(=O)O)cc2)cc1	IC50	'='	1150.0	nM	5.94			UO_0000065	14.33	0.26	-0.56	9.95	False	CHEMBL768926	In vitro inhibitory activity against human recombinant protein tyrosine phosphatase 1b (PTP1B)	B	BAO_0000357	single protein format	None	None	None	None	None	CHEMBL335	Protein-tyrosine phosphatase 1B	Homo sapiens	SINGLE PROTEIN	CHEMBL1132993	1	Scientific Literature	J. Med. Chem.	2000	None
CHEMBL24003		0	608.35	2	8.81	112	O=C(O)COc1c(Br)cc(-c2ccc(-c3c(Cc4ccccc4)sc4ccccc34)cc2)cc1Br	IC50	'='	100.0	nM	7.00			UO_0000065	11.51	0.27	-1.81	15.04	True	CHEMBL768926	In vitro inhibitory activity against human recombinant protein tyrosine phosphatase 1b (PTP1B)	B	BAO_0000357	single protein format	None	None	None	None	None	CHEMBL335	Protein-tyrosine phosphatase 1B	Homo sapiens	SINGLE PROTEIN	CHEMBL1132993	1	Scientific Literature	J. Med. Chem.	2000	None
CHEMBL393653		0	429.09	0	2.21	30c	O=C(O)COc1c(C(=O)N2CCOCC2)sc(Br)c1Br	IC50	'='	210000.0	nM		Outside typical range		UO_0000065					False	CHEMBL886819	Inhibition of PTP1B assessed as pNPP hydrolysis	B	BAO_0000357	single protein format	None	None	None	None	None	CHEMBL335	Protein-tyrosine phosphatase 1B	Homo sapiens	SINGLE PROTEIN	CHEMBL1139178	1	Scientific Literature	Bioorg. Med. Chem. Lett.	2007	None
CHEMBL293370		0	704.75	2	1.03	20	CCc1cc(CC(NC(C)=O)C(=O)NCCCCC(=O)N[C@@H](CCS(C)(=O)=O)C(=O)O)ccc1N(C(=O)C(=O)O)c1ccccc1C(=O)O	Ki	'='	470.0	nM	6.33			UO_0000065	8.98	0.18	5.30	2.49	False	CHEMBL770978	Inhibitory activity tested against Protein-tyrosine phosphatase 1B (PTP1B)	B	BAO_0000357	single protein format	None	None	None	None	None	CHEMBL335	Protein-tyrosine phosphatase 1B	Homo sapiens	SINGLE PROTEIN	CHEMBL1136518	1	Scientific Literature	Bioorg. Med. Chem. Lett.	2003	None
CHEMBL139590		0	306.30	0	1.72	8l	Nc1cccc(-c2cc(NC(=O)C(=O)O)c(C(=O)O)s2)c1	Ki	'='	6100.0	nM	5.21			UO_0000065	17.02	0.34	3.49	4.02	True	CHEMBL770981	Inhibitory effect against recombinant human protein-tyrosine phosphatase 1B (PTP1B), using p-nitrophenyl phosphate substrate at pH 5.5.	B	BAO_0000357	single protein format	None	None	None	None	None	CHEMBL335	Protein-tyrosine phosphatase 1B	Homo sapiens	SINGLE PROTEIN	CHEMBL1135823	1	Scientific Literature	J. Med. Chem.	2002	None
CHEMBL150202		0	314.22	0	3.59	15f	COc1ccc(-c2ccc(C(F)(F)P(=O)(O)O)cc2)cc1	IC50	'='	451400.0	nM		Outside typical range		UO_0000065					False	CHEMBL767802	Inhibitory potency for the protein tyrosine phosphatase (PTP 1B)-catalyzed hydrolysis of p-nitrophenol phosphate	F	BAO_0000019	assay format	None	None	None	None	None	CHEMBL335	Protein-tyrosine phosphatase 1B	Homo sapiens	SINGLE PROTEIN	CHEMBL1131941	1	Scientific Literature	Bioorg. Med. Chem. Lett.	1999	None
CHEMBL224735		0	350.33	0	4.66	6	CC(=O)c1ccc2oc(-c3coc4ccc(C(C)=O)c(O)c34)cc2c1O	Ki	'='	35000.0	nM	4.46			UO_0000065	12.72	0.23	-0.20	4.42	False	CHEMBL918282	Inhibition of PTP1B	B	BAO_0000357	single protein format	None	None	None	None	None	CHEMBL335	Protein-tyrosine phosphatase 1B	Homo sapiens	SINGLE PROTEIN	CHEMBL1144560	1	Scientific Literature	Bioorg. Med. Chem.	2007	None
CHEMBL388990		0	294.31	0	4.22	12	COc1cc2occc2cc1C(=O)/C=C(\O)c1ccccc1	Inhibition	'='	41.5	%				UO_0000187					False	CHEMBL918281	Inhibition of PTP1B at 100 uM	B	BAO_0000357	single protein format	None	None	None	None	None	CHEMBL335	Protein-tyrosine phosphatase 1B	Homo sapiens	SINGLE PROTEIN	CHEMBL1144560	1	Scientific Literature	Bioorg. Med. Chem.	2007	None
CHEMBL8662		0	706.55	2	6.72	14	O=P(O)(O)C(F)(F)c1ccc(CC(Cc2ccc(C(F)(F)P(=O)(O)O)cc2)(c2nc3ccccc3s2)n2nnc3ccccc32)cc1	IC50	'='	88.0	nM	7.06			UO_0000065	9.99	0.21	0.34	4.45	False	CHEMBL768523	Inhibitory activity against Protein tyrosine phosphatase 1B (PTP1B) over-expressed in intact Sf9 cell assay	B	BAO_0000219	cell-based format	None	None	None	Sf9	None	CHEMBL335	Protein-tyrosine phosphatase 1B	Homo sapiens	SINGLE PROTEIN	CHEMBL1146670	1	Scientific Literature	Bioorg. Med. Chem. Lett.	2004	CHEMBL3308860
CHEMBL3706920		0	468.51	1	5.27	9	O=C(O)c1cc(Cc2cc(Cc3ccccc3)c(O)c(C(=O)O)c2)cc(Cc2ccccc2)c1O	IC50	'='	15000.0	nM	4.82			UO_0000065	10.30	0.19	-0.45	4.19	False	CHEMBL893459	Inhibition of PTP1B after 10 mins	B	BAO_0000357	single protein format	None	None	None	None	None	CHEMBL335	Protein-tyrosine phosphatase 1B	Homo sapiens	SINGLE PROTEIN	CHEMBL1147909	1	Scientific Literature	Bioorg. Med. Chem. Lett.	2007	None
CHEMBL1082297		0	646.81	2	10.58	105	COc1ccc(-c2cc(-c3ccc(-c4c(Cc5ccccc5)sc5ccccc45)cc3)ccc2O[C@H](Cc2ccccc2)C(=O)O)cc1	IC50	'='	53.0	nM	7.28			UO_0000065	11.25	0.21	-3.30	13.05	True	CHEMBL768926	In vitro inhibitory activity against human recombinant protein tyrosine phosphatase 1b (PTP1B)	B	BAO_0000357	single protein format	None	None	None	None	None	CHEMBL335	Protein-tyrosine phosphatase 1B	Homo sapiens	SINGLE PROTEIN	CHEMBL1132993	1	Scientific Literature	J. Med. Chem.	2000	None
CHEMBL278092		0	635.58	2	9.73	118	COc1ccc(-c2cc(-c3ccc(-c4c(Cc5ccccc5)sc5ccccc45)cc3)cc(Br)c2OCC(=O)O)cc1	IC50	'='	29.0	nM	7.54			UO_0000065	11.86	0.25	-2.19	13.52	True	CHEMBL768926	In vitro inhibitory activity against human recombinant protein tyrosine phosphatase 1b (PTP1B)	B	BAO_0000357	single protein format	None	None	None	None	None	CHEMBL335	Protein-tyrosine phosphatase 1B	Homo sapiens	SINGLE PROTEIN	CHEMBL1132993	1	Scientific Literature	J. Med. Chem.	2000	None
CHEMBL132324		0	229.02	0	1.54	DA3044	O=C1C(Cl)=C(Cl)C(=O)c2cnncc21	IC50	'>'	10000.0	nM				UO_0000065					False	CHEMBL756368	Inhibitory Activity against Recombinant Human PTP1	B	BAO_0000357	single protein format	None	None	None	None	None	CHEMBL335	Protein-tyrosine phosphatase 1B	Homo sapiens	SINGLE PROTEIN	CHEMBL1134280	1	Scientific Literature	J. Med. Chem.	2001	None
CHEMBL562059		0	490.73	1	7.38	11	CC1(C)CC[C@]2(C(=O)O)CC[C@]3(C)C(=CC[C@@H]4[C@@]5(C)Cc6nccnc6C(C)(C)[C@@H]5CC[C@]43C)[C@@H]2C1	IC50	'='	1790.0	nM	5.75			UO_0000065	11.71	0.22	-1.63	9.11	False	CHEMBL1063856	Inhibition of GST-tagged human PTP 1B	B	BAO_0000357	single protein format	Homo sapiens	None	None	None	None	CHEMBL335	Protein-tyrosine phosphatase 1B	Homo sapiens	SINGLE PROTEIN	CHEMBL1154642	1	Scientific Literature	Bioorg. Med. Chem. Lett.	2009	None
CHEMBL482673	AUGUSTIC ACID	0	472.71	1	6.20	3	CC1(C)CC[C@]2(C(=O)O)CC[C@]3(C)C(=CC[C@@H]4[C@@]5(C)C[C@H](O)[C@H](O)C(C)(C)[C@@H]5CC[C@]43C)[C@@H]2C1	IC50	'='	4930.0	nM	5.31			UO_0000065	11.23	0.21	-0.89	6.83	False	CHEMBL1063856	Inhibition of GST-tagged human PTP 1B	B	BAO_0000357	single protein format	Homo sapiens	None	None	None	None	CHEMBL335	Protein-tyrosine phosphatase 1B	Homo sapiens	SINGLE PROTEIN	CHEMBL1154642	1	Scientific Literature	Bioorg. Med. Chem. Lett.	2009	None
CHEMBL575688		0	504.76	2	7.69	19	Cc1ncc2c(n1)C(C)(C)[C@@H]1CC[C@]3(C)[C@H](CC=C4[C@@H]5CC(C)(C)CC[C@]5(C(=O)O)CC[C@]43C)[C@@]1(C)C2	IC50	'='	2610.0	nM	5.58			UO_0000065	11.06	0.21	-2.11	8.85	False	CHEMBL1063856	Inhibition of GST-tagged human PTP 1B	B	BAO_0000357	single protein format	Homo sapiens	None	None	None	None	CHEMBL335	Protein-tyrosine phosphatase 1B	Homo sapiens	SINGLE PROTEIN	CHEMBL1154642	1	Scientific Literature	Bioorg. Med. Chem. Lett.	2009	None
CHEMBL1087429		0	234.34	0	3.02	1	C/C1=C/CC(C)(C)[C@@H]2CC[C@](C)(O)/C2=C/C1=O	Activity						Not Active						False	CHEMBL1110488	Inhibition of GST-tagged human recombinant PTP1B assessed as paranitrophenol accumulation at 10 uM after 10 mins by spectrophotometry	B	BAO_0000357	single protein format	Homo sapiens	None	None	None	None	CHEMBL335	Protein-tyrosine phosphatase 1B	Homo sapiens	SINGLE PROTEIN	CHEMBL1153770	1	Scientific Literature	J. Nat. Prod.	2009	None
CHEMBL323571		0	726.78	2	8.95	7i	CCCCCCCCCCCCCCCCOc1ccc(S(=O)(=O)NC(=O)c2ccc3cc(C(F)(F)P(=O)(O)O)ccc3c2)cc1[N+](=O)[O-]	IC50	'='	350.0	nM	6.46			UO_0000065	8.88	0.18	-2.49	3.73	False	CHEMBL772439	Inhibitory concentration towards recombinant human Protein-tyrosine phosphatase 1B was determined	B	BAO_0000357	single protein format	None	None	None	None	None	CHEMBL335	Protein-tyrosine phosphatase 1B	Homo sapiens	SINGLE PROTEIN	CHEMBL1145873	1	Scientific Literature	Bioorg. Med. Chem. Lett.	2003	None
CHEMBL109118		0	474.65	1	7.15	8t	CCCc1sc(NS(=O)(=O)/C=C/c2ccc(C)cc2)nc1-c1ccc(-c2ccccc2)cc1	IC50	'='	58000.0	nM	4.24			UO_0000065	8.93	0.18	-2.91	7.17	False	CHEMBL765608	In vitro inhibitory activity against human recombinant PTP1B phosphatase enzyme	B	BAO_0000357	single protein format	None	None	None	None	None	CHEMBL335	Protein-tyrosine phosphatase 1B	Homo sapiens	SINGLE PROTEIN	CHEMBL1134159	1	Scientific Literature	Bioorg. Med. Chem. Lett.	2001	None
CHEMBL273474		0	700.52	2	6.66	15	O=P(O)(O)C(F)(F)c1ccc(CC(Cc2ccc(C(F)(F)P(=O)(O)O)cc2)(c2ccc3ccccc3n2)n2nnc3ccccc32)cc1	IC50	'='	20.0	nM	7.70			UO_0000065	10.99	0.22	1.04	4.85	False	CHEMBL768525	Inhibitory activity against protein tyrosine phosphatase 1B (PTP1B) was determined in fluorescein diphosphate (FDP) assay	B	BAO_0000357	single protein format	None	None	None	None	None	CHEMBL335	Protein-tyrosine phosphatase 1B	Homo sapiens	SINGLE PROTEIN	CHEMBL1146670	1	Scientific Literature	Bioorg. Med. Chem. Lett.	2004	None
CHEMBL605120		0	491.61	1	6.48	P20	CC(C)OC(=O)c1c(-c2ccc(-c3ccccc3)cc2)csc1NC(=O)C1CCCCC1C(=O)O	IC50						Not Determined						False	CHEMBL1067748	Inhibition of PTP1B expressed in Escherichia coli BL21 (DE3) after 10 mins by spectrophotometry	B	BAO_0000019	assay format	None	None	None	None	None	CHEMBL335	Protein-tyrosine phosphatase 1B	Homo sapiens	SINGLE PROTEIN	CHEMBL1157587	1	Scientific Literature	Bioorg. Med. Chem.	2010	None
CHEMBL603684		0	501.56	2	6.22	P25	CCOC(=O)c1c(-c2ccc(-c3ccc(OC)cc3)cc2)csc1NC(=O)c1ccccc1C(=O)O	Inhibition	'='	99.2	%				UO_0000187					False	CHEMBL1067746	Inhibition of PTP1B expressed in Escherichia coli BL21 (DE3) at 100 uM after 10 mins by spectrophotometry	B	BAO_0000019	assay format	None	None	None	None	None	CHEMBL335	Protein-tyrosine phosphatase 1B	Homo sapiens	SINGLE PROTEIN	CHEMBL1157587	1	Scientific Literature	Bioorg. Med. Chem.	2010	None
CHEMBL592693		0	489.52	1	6.35	P26	CCOC(=O)c1c(-c2ccc(-c3ccc(F)cc3)cc2)csc1NC(=O)c1ccccc1C(=O)O	Inhibition	'='	61.6	%				UO_0000187					False	CHEMBL1067747	Inhibition of PTP1B expressed in Escherichia coli BL21 (DE3) at 10 uM after 10 mins by spectrophotometry	B	BAO_0000019	assay format	None	None	None	None	None	CHEMBL335	Protein-tyrosine phosphatase 1B	Homo sapiens	SINGLE PROTEIN	CHEMBL1157587	1	Scientific Literature	Bioorg. Med. Chem.	2010	None
CHEMBL373413		0	359.98	0	2.43	19	O=C(O)COc1c(C(=O)O)sc(Br)c1Br	IC50	'='	29000.0	nM	4.54			UO_0000065	12.61	0.41	2.11	5.41	False	CHEMBL886819	Inhibition of PTP1B assessed as pNPP hydrolysis	B	BAO_0000357	single protein format	None	None	None	None	None	CHEMBL335	Protein-tyrosine phosphatase 1B	Homo sapiens	SINGLE PROTEIN	CHEMBL1139178	1	Scientific Literature	Bioorg. Med. Chem. Lett.	2007	None
CHEMBL241056		0	340.98	0	2.61	46	N#Cc1sc(Br)c(Br)c1OCC(=O)O	IC50	'>'	2500000.0	nM		Outside typical range		UO_0000065					False	CHEMBL886819	Inhibition of PTP1B assessed as pNPP hydrolysis	B	BAO_0000357	single protein format	None	None	None	None	None	CHEMBL335	Protein-tyrosine phosphatase 1B	Homo sapiens	SINGLE PROTEIN	CHEMBL1139178	1	Scientific Literature	Bioorg. Med. Chem. Lett.	2007	None
CHEMBL451494		0	346.00	0	2.23	15	O=C(O)COc1c(CO)sc(Br)c1Br	IC50	'>'	2500000.0	nM		Outside typical range		UO_0000065					False	CHEMBL886819	Inhibition of PTP1B assessed as pNPP hydrolysis	B	BAO_0000357	single protein format	None	None	None	None	None	CHEMBL335	Protein-tyrosine phosphatase 1B	Homo sapiens	SINGLE PROTEIN	CHEMBL1139178	1	Scientific Literature	Bioorg. Med. Chem. Lett.	2007	None
CHEMBL392396		0	363.25	0	2.90	26i	O=C1CN(c2c(Cl)sc(-c3ccccc3)c2Cl)S(=O)(=O)N1	Ki	'='	16000.0	nM	4.80			UO_0000065	13.20	0.31	1.90	7.21	False	CHEMBL886819	Inhibition of PTP1B assessed as pNPP hydrolysis	B	BAO_0000357	single protein format	None	None	None	None	None	CHEMBL335	Protein-tyrosine phosphatase 1B	Homo sapiens	SINGLE PROTEIN	CHEMBL1139178	1	Scientific Literature	Bioorg. Med. Chem. Lett.	2007	None
CHEMBL246659		0	533.64	1	4.47	18	COc1ccc2nc(N[C@@H](Cc3ccc(C4CC(=O)NS4(=O)=O)cc3)c3nc4ccccc4[nH]3)sc2c1	IC50	'='	350.0	nM	6.46			UO_0000065	12.10	0.24	1.99	5.12	False	CHEMBL902512	Inhibition of PTP1B by pNPP assay	B	BAO_0000357	single protein format	None	None	None	None	None	CHEMBL335	Protein-tyrosine phosphatase 1B	Homo sapiens	SINGLE PROTEIN	CHEMBL1138418	1	Scientific Literature	Bioorg. Med. Chem. Lett.	2007	None
CHEMBL246247		0	538.05	2	5.11	15	O=C1CC(c2ccc(C[C@H](Nc3nc4ccc(Cl)cc4s3)c3nc4ccccc4[nH]3)cc2)S(=O)(=O)N1	IC50	'='	440.0	nM	6.36			UO_0000065	11.81	0.24	1.25	5.44	False	CHEMBL902512	Inhibition of PTP1B by pNPP assay	B	BAO_0000357	single protein format	None	None	None	None	None	CHEMBL335	Protein-tyrosine phosphatase 1B	Homo sapiens	SINGLE PROTEIN	CHEMBL1138418	1	Scientific Literature	Bioorg. Med. Chem. Lett.	2007	None
CHEMBL26399		0	648.39	2	9.90	130	CCCCC(Oc1c(Br)cc(-c2ccc(-c3c(Cc4ccccc4)oc4ccccc34)cc2)cc1Br)C(=O)O	IC50	'='	52.0	nM	7.28			UO_0000065	11.23	0.26	-2.62	12.21	False	CHEMBL768926	In vitro inhibitory activity against human recombinant protein tyrosine phosphatase 1b (PTP1B)	B	BAO_0000357	single protein format	None	None	None	None	None	CHEMBL335	Protein-tyrosine phosphatase 1B	Homo sapiens	SINGLE PROTEIN	CHEMBL1132993	1	Scientific Literature	J. Med. Chem.	2000	None
CHEMBL24566		0	570.69	2	7.46	184	Cc1sc(Cc2ccccc2)c(-c2ccc(-c3ccc(OS(=O)(=O)c4ccc(C(=O)O)c(O)c4)cc3)cc2)c1C	IC50	'='	32.0	nM	7.50			UO_0000065	13.13	0.26	0.03	7.43	False	CHEMBL768926	In vitro inhibitory activity against human recombinant protein tyrosine phosphatase 1b (PTP1B)	B	BAO_0000357	single protein format	None	None	None	None	None	CHEMBL335	Protein-tyrosine phosphatase 1B	Homo sapiens	SINGLE PROTEIN	CHEMBL1132993	1	Scientific Literature	J. Med. Chem.	2000	None
CHEMBL1086229		0	552.67	2	9.05	132	Cc1cc(-c2ccc(-c3c(Cc4ccccc4)oc4ccccc34)cc2)cc(C)c1O[C@H](Cc1ccccc1)C(=O)O	IC50	'='	74.0	nM	7.13			UO_0000065	12.90	0.23	-1.92	11.95	True	CHEMBL768926	In vitro inhibitory activity against human recombinant protein tyrosine phosphatase 1b (PTP1B)	B	BAO_0000357	single protein format	None	None	None	None	None	CHEMBL335	Protein-tyrosine phosphatase 1B	Homo sapiens	SINGLE PROTEIN	CHEMBL1132993	1	Scientific Literature	J. Med. Chem.	2000	None
CHEMBL138659		0	383.38	0	3.93	8h	O=C(O)C(=O)Nc1cc(-c2ccc(Oc3ccccc3)cc2)sc1C(=O)O	Ki	'='	26000.0	nM	4.58			UO_0000065	11.96	0.23	0.66	4.06	True	CHEMBL770981	Inhibitory effect against recombinant human protein-tyrosine phosphatase 1B (PTP1B), using p-nitrophenyl phosphate substrate at pH 5.5.	B	BAO_0000357	single protein format	None	None	None	None	None	CHEMBL335	Protein-tyrosine phosphatase 1B	Homo sapiens	SINGLE PROTEIN	CHEMBL1135823	1	Scientific Literature	J. Med. Chem.	2002	None
CHEMBL8725		0	648.44	1	4.83	1	COC(=O)C(Cc1ccc(C(F)(F)P(=O)(O)O)cc1)(Cc1ccc(C(F)(F)P(=O)(O)O)cc1)C(=O)OCc1ccccc1	IC50	'='	190.0	nM	6.72			UO_0000065	10.37	0.21	1.89	4.01	False	CHEMBL768521	In vitro inhibitory activity against protein tyrosine phosphatase 1B (PTP1B) was determined in fluorescein diphosphate (FDP) assay	B	BAO_0000357	single protein format	None	None	None	None	None	CHEMBL335	Protein-tyrosine phosphatase 1B	Homo sapiens	SINGLE PROTEIN	CHEMBL1146669	1	Scientific Literature	Bioorg. Med. Chem. Lett.	2004	None
CHEMBL324684		0	308.17	0	2.05	41	O=C([O-])C(F)(Oc1ccc2ccccc2c1)C(=O)[O-].[Na+].[Na+]	IC50	'='	320000.0	nM		Outside typical range		UO_0000065					False	CHEMBL767795	Inhibitory activity against protein tyrosine phosphatase 1B (PTP1B) using fluorescein diphosphate as substrate at Km concentration (20 uM)	B	BAO_0000357	single protein format	None	None	None	None	None	CHEMBL335	Protein-tyrosine phosphatase 1B	Homo sapiens	SINGLE PROTEIN	CHEMBL1130679	1	Scientific Literature	Bioorg. Med. Chem. Lett.	1998	None
CHEMBL136316		0	411.44	0	2.58	22h	O=C(O)C(=O)Nc1sc2c(c1C(=O)O)CCN(Cc1ccc3ccccc3n1)C2	Ki	'='	1800.0	nM	5.75			UO_0000065	13.96	0.27	3.16	4.79	False	CHEMBL770981	Inhibitory effect against recombinant human protein-tyrosine phosphatase 1B (PTP1B), using p-nitrophenyl phosphate substrate at pH 5.5.	B	BAO_0000357	single protein format	None	None	None	None	None	CHEMBL335	Protein-tyrosine phosphatase 1B	Homo sapiens	SINGLE PROTEIN	CHEMBL1135823	1	Scientific Literature	J. Med. Chem.	2002	None
CHEMBL24032		0	424.52	1	6.94	61	Oc1ccc(-c2ccc(-c3c(Cc4ccc(O)cc4O)sc4ccccc34)cc2)cc1	IC50	'='	580.0	nM	6.24			UO_0000065	14.69	0.27	-0.70	10.28	True	CHEMBL768926	In vitro inhibitory activity against human recombinant protein tyrosine phosphatase 1b (PTP1B)	B	BAO_0000357	single protein format	None	None	None	None	None	CHEMBL335	Protein-tyrosine phosphatase 1B	Homo sapiens	SINGLE PROTEIN	CHEMBL1132993	1	Scientific Literature	J. Med. Chem.	2000	None
CHEMBL3350944		0	538.64	2	8.74	91	Cc1ccc2oc(Cc3ccccc3)c(-c3ccc(-c4ccc(O[C@H](Cc5ccccc5)C(=O)O)cc4)cc3)c2c1	IC50	'='	410.0	nM	6.39			UO_0000065	11.86	0.21	-2.35	10.70	False	CHEMBL768926	In vitro inhibitory activity against human recombinant protein tyrosine phosphatase 1b (PTP1B)	B	BAO_0000357	single protein format	None	None	None	None	None	CHEMBL335	Protein-tyrosine phosphatase 1B	Homo sapiens	SINGLE PROTEIN	CHEMBL1132993	1	Scientific Literature	J. Med. Chem.	2000	None
CHEMBL435179		0	202.21	0	1.96	14	O=C(O)C(O)c1ccc2ccccc2c1	IC50	'='	3300000.0	nM		Outside typical range		UO_0000065					False	CHEMBL770117	Inhibitory activity against Yersinia Protein-tyrosine phosphatase 1B	B	BAO_0000357	single protein format	Yersinia enterocolitica	None	None	None	None	CHEMBL335	Protein-tyrosine phosphatase 1B	Homo sapiens	SINGLE PROTEIN	CHEMBL1133876	1	Scientific Literature	Bioorg. Med. Chem. Lett.	2001	None
CHEMBL369943		0	551.53	1	4.82	25	O=P(O)(O)C(F)(F)c1ccc(CN(Cc2ccc(-c3csnn3)cc2)S(=O)(=O)c2ccccc2)cc1	Ki	'='	98.0	nM	7.01			UO_0000065	12.71	0.27	2.19	5.81	False	CHEMBL885363	Inhibitory activity against protein tyrosine phosphatase 1B using O-methyl fluorescein monophosphate	B	BAO_0000357	single protein format	Homo sapiens	None	None	None	None	CHEMBL335	Protein-tyrosine phosphatase 1B	Homo sapiens	SINGLE PROTEIN	CHEMBL1141064	1	Scientific Literature	Bioorg. Med. Chem. Lett.	2005	None
CHEMBL395386		0	528.62	1	4.33	31	N#Cc1cc(C[C@H](Nc2nc3ccccc3s2)c2nc3ccccc3[nH]2)ccc1C1CC(=O)NS1(=O)=O	IC50	'='	400.0	nM	6.40			UO_0000065	12.10	0.24	2.07	4.55	False	CHEMBL902512	Inhibition of PTP1B by pNPP assay	B	BAO_0000357	single protein format	None	None	None	None	None	CHEMBL335	Protein-tyrosine phosphatase 1B	Homo sapiens	SINGLE PROTEIN	CHEMBL1138418	1	Scientific Literature	Bioorg. Med. Chem. Lett.	2007	None
CHEMBL562810	MULBERROFURAN W	0	446.59	1	8.18	2	CC(C)=CCC/C(C)=C\CC/C(C)=C\Cc1c(O)cc(O)cc1-c1cc2ccc(O)cc2o1	Km	'='	3170000.0	nM				UO_0000065					False	CHEMBL1041808	Activity at human recombinant PTP1B	B	BAO_0000357	single protein format	Homo sapiens	None	None	None	None	CHEMBL335	Protein-tyrosine phosphatase 1B	Homo sapiens	SINGLE PROTEIN	CHEMBL1156122	1	Scientific Literature	Bioorg. Med. Chem. Lett.	2009	None
CHEMBL458936		0	422.48	1	5.20	1	CC(C)=CCc1c([C@@H]2CC(=O)c3c(O)cc(O)cc3O2)cc(O)c2c1C=CC(C)(C)O2	IC50	'='	13900.0	nM	4.86			UO_0000065	11.50	0.21	-0.34	5.05	False	CHEMBL995832	Inhibition of human recombinant PTP1B	B	BAO_0000357	single protein format	Homo sapiens	None	None	None	None	CHEMBL335	Protein-tyrosine phosphatase 1B	Homo sapiens	SINGLE PROTEIN	CHEMBL1140229	1	Scientific Literature	Bioorg. Med. Chem.	2008	None
CHEMBL458813		0	370.36	0	3.25	10	CC1(C)CC(=O)c2cc([C@@H]3CC(=O)c4c(O)cc(O)cc4O3)cc(O)c2O1	IC50	'>'	60000.0	nM				UO_0000065					False	CHEMBL995832	Inhibition of human recombinant PTP1B	B	BAO_0000357	single protein format	Homo sapiens	None	None	None	None	CHEMBL335	Protein-tyrosine phosphatase 1B	Homo sapiens	SINGLE PROTEIN	CHEMBL1140229	1	Scientific Literature	Bioorg. Med. Chem.	2008	None
CHEMBL252642	LIQUIRTIGENIN	0	256.26	0	2.80	liquirtigenin	O=C1C[C@@H](c2ccc(O)cc2)Oc2cc(O)ccc21	Activity						Not Active						False	CHEMBL995832	Inhibition of human recombinant PTP1B	B	BAO_0000357	single protein format	Homo sapiens	None	None	None	None	CHEMBL335	Protein-tyrosine phosphatase 1B	Homo sapiens	SINGLE PROTEIN	CHEMBL1140229	1	Scientific Literature	Bioorg. Med. Chem.	2008	None
CHEMBL320586		0	463.54	1	5.80	8a	O=[N+]([O-])c1ccc(/C=C/S(=O)(=O)Nc2nc(-c3ccccc3)c(-c3ccccc3)s2)cc1	IC50	'='	58000.0	nM	4.24			UO_0000065	9.14	0.18	-1.56	4.15	False	CHEMBL765608	In vitro inhibitory activity against human recombinant PTP1B phosphatase enzyme	B	BAO_0000357	single protein format	None	None	None	None	None	CHEMBL335	Protein-tyrosine phosphatase 1B	Homo sapiens	SINGLE PROTEIN	CHEMBL1134159	1	Scientific Literature	Bioorg. Med. Chem. Lett.	2001	None
CHEMBL228397		0	440.45	1	5.42	8	O=C(O)c1cc(Cc2cc(C(=O)O)c(O)c(-c3ccccc3)c2)cc(-c2ccccc2)c1O	Ki	'='	9400.0	nM	5.03			UO_0000065	11.41	0.21	-0.39	4.37	False	CHEMBL893459	Inhibition of PTP1B after 10 mins	B	BAO_0000357	single protein format	None	None	None	None	None	CHEMBL335	Protein-tyrosine phosphatase 1B	Homo sapiens	SINGLE PROTEIN	CHEMBL1147909	1	Scientific Literature	Bioorg. Med. Chem. Lett.	2007	None
CHEMBL549754		0	382.33	0	3.75	SI2, 67	O=C(O)c1cc(-c2cccc(/C=C/COc3cccc(O)c3[N+](=O)[O-])c2)on1	Ki	'='	15848.93	nM	4.80			UO_0000065	12.55	0.23	1.05	3.53	False	CHEMBL1026933	Inhibition of PTP1B	B	BAO_0000357	single protein format	None	None	None	None	None	CHEMBL335	Protein-tyrosine phosphatase 1B	Homo sapiens	SINGLE PROTEIN	CHEMBL1158408	1	Scientific Literature	J. Med. Chem.	2009	None
CHEMBL551222		0	380.31	0	3.20	SI2, 71	O=C(O)C(=O)N(c1ccccc1C(=O)O)c1cc([N+](=O)[O-])cc2ccccc12	Ki	'='	10000.0	nM	5.00			UO_0000065	13.15	0.24	1.80	3.62	False	CHEMBL1026933	Inhibition of PTP1B	B	BAO_0000357	single protein format	None	None	None	None	None	CHEMBL335	Protein-tyrosine phosphatase 1B	Homo sapiens	SINGLE PROTEIN	CHEMBL1158408	1	Scientific Literature	J. Med. Chem.	2009	None
CHEMBL559264		0	409.35	0	2.78	SI2, 79	COC(=O)c1cc2ccccc2c(N(C(=O)C(=O)O)c2ccccc2C(=O)O)c1O	Ki	'='	3981.07	nM	5.40			UO_0000065	13.19	0.25	2.62	3.82	False	CHEMBL1026933	Inhibition of PTP1B	B	BAO_0000357	single protein format	None	None	None	None	None	CHEMBL335	Protein-tyrosine phosphatase 1B	Homo sapiens	SINGLE PROTEIN	CHEMBL1158408	1	Scientific Literature	J. Med. Chem.	2009	None
CHEMBL55553		0	688.73	2	2.84	SI2, 22	CCc1cc(CC(NC(C)=O)C(=O)NCCCCC(=O)N[C@@H](Cc2ccccc2)C(=O)O)ccc1N(C(=O)C(=O)O)c1ccccc1C(=O)O	Ki	'='	125.89	nM	6.90			UO_0000065	10.02	0.19	4.06	3.14	False	CHEMBL1026933	Inhibition of PTP1B	B	BAO_0000357	single protein format	None	None	None	None	None	CHEMBL335	Protein-tyrosine phosphatase 1B	Homo sapiens	SINGLE PROTEIN	CHEMBL1158408	1	Scientific Literature	J. Med. Chem.	2009	None
CHEMBL561150		0	541.60	1	3.88	SI2, 26	CCCCCNC(=O)[C@H](Cc1ccc(N(C(=O)C(=O)O)c2ccccc2C(=O)O)cc1)NC(=O)OC(C)(C)C	Ki	'='	15848.93	nM	4.80			UO_0000065	8.86	0.17	0.92	2.96	False	CHEMBL1026933	Inhibition of PTP1B	B	BAO_0000357	single protein format	None	None	None	None	None	CHEMBL335	Protein-tyrosine phosphatase 1B	Homo sapiens	SINGLE PROTEIN	CHEMBL1158408	1	Scientific Literature	J. Med. Chem.	2009	None
CHEMBL540187		0	673.72	1	3.12	SI2, 36	CCC(CN(C(=O)C(=O)O)c1ccc(CC(NC(=O)OC(C)(C)C)C(=O)NCCCCOc2cccc(O)c2C(=O)OC)cc1)C(=O)O	Ki	'='	1584.89	nM	5.80			UO_0000065	8.61	0.17	2.68	2.66	False	CHEMBL1026933	Inhibition of PTP1B	B	BAO_0000357	single protein format	None	None	None	None	None	CHEMBL335	Protein-tyrosine phosphatase 1B	Homo sapiens	SINGLE PROTEIN	CHEMBL1158408	1	Scientific Literature	J. Med. Chem.	2009	None
CHEMBL55243		0	672.76	2	2.35	SI2, 64	CCc1cc(CC(NC(C)=O)C(=O)NCCCCC(=O)N[C@@H](CCSC)C(=O)O)ccc1N(C(=O)C(=O)O)c1ccccc1C(=O)O	Ki	'='	63.1	nM	7.20			UO_0000065	10.70	0.21	4.85	3.28	False	CHEMBL1026933	Inhibition of PTP1B	B	BAO_0000357	single protein format	None	None	None	None	None	CHEMBL335	Protein-tyrosine phosphatase 1B	Homo sapiens	SINGLE PROTEIN	CHEMBL1158408	1	Scientific Literature	J. Med. Chem.	2009	None
CHEMBL116605		0	663.68	1	3.21	1	CCc1cc(CC(NC(C)=O)C(=O)NCCCCOc2cccc(O)c2C(=O)OC)ccc1N(C(=O)C(=O)O)c1ccccc1C(=O)O	Ki	'='	12.59	nM	7.90			UO_0000065	11.90	0.22	4.69	3.78	False	CHEMBL1026933	Inhibition of PTP1B	B	BAO_0000357	single protein format	None	None	None	None	None	CHEMBL335	Protein-tyrosine phosphatase 1B	Homo sapiens	SINGLE PROTEIN	CHEMBL1158408	1	Scientific Literature	J. Med. Chem.	2009	None
CHEMBL109290		0	563.11	2	8.87	3	Oc1c(Br)cc(-c2c3ccccc3c(Br)c3sc4ccccc4c23)cc1Br	IC50	'='	384.0	nM	6.42			UO_0000065	11.39	0.32	-2.45	31.71	False	CHEMBL771167	The compound was tested for inhibitory activity against recombinant Protein-tyrosine phosphatase 1B (human).	B	BAO_0000357	single protein format	None	None	None	None	None	CHEMBL335	Protein-tyrosine phosphatase 1B	Homo sapiens	SINGLE PROTEIN	CHEMBL1132177	1	Scientific Literature	J. Med. Chem.	1999	None
CHEMBL278092		0	635.58	2	9.73	118	COc1ccc(-c2cc(-c3ccc(-c4c(Cc5ccccc5)sc5ccccc45)cc3)cc(Br)c2OCC(=O)O)cc1	IC50	'='	28840315.03	nM		Outside typical range		UO_0000065					False	CHEMBL830840	Concentration required for 50% inhibition of tyrosine phosphatase 1B	B	BAO_0000357	single protein format	None	None	None	None	None	CHEMBL335	Protein-tyrosine phosphatase 1B	Homo sapiens	SINGLE PROTEIN	CHEMBL1137823	1	Scientific Literature	J. Med. Chem.	2004	None
CHEMBL284471		0	662.81	2	10.64	121	COc1ccc(-c2cc(-c3ccc(-c4c(Cc5ccccc5)sc5ccccc45)cc3)cc(-c3ccc(OC)cc3)c2OCC(=O)O)cc1	IC50	'='	25118864.32	nM		Outside typical range		UO_0000065					False	CHEMBL830840	Concentration required for 50% inhibition of tyrosine phosphatase 1B	B	BAO_0000357	single protein format	None	None	None	None	None	CHEMBL335	Protein-tyrosine phosphatase 1B	Homo sapiens	SINGLE PROTEIN	CHEMBL1137823	1	Scientific Literature	J. Med. Chem.	2004	None
CHEMBL119071		0	250.03	0	2.36	11	Cc1ccc(I(=O)=O)cc1	IC50	'='	1510000.0	nM		Outside typical range		UO_0000065					False	CHEMBL767792	Inhibition of protein tyrosine phosphatase 1B (PTP1B) activity in 3,6-fluorescein diphosphate (FDP) assay	B	BAO_0000357	single protein format	Homo sapiens	None	None	None	None	CHEMBL335	Protein-tyrosine phosphatase 1B	Homo sapiens	SINGLE PROTEIN	CHEMBL1131920	1	Scientific Literature	Bioorg. Med. Chem. Lett.	1999	None
CHEMBL434638		0	501.54	1	1.13	11	COC(=O)c1c(O)cccc1OCCCCNC(=O)[C@H](Cc1ccc(NC(=O)CO)cc1)NC(C)=O	Ki	'>'	200000.0	nM		Outside typical range		UO_0000065					False	CHEMBL770347	Inhibition of Protein-tyrosine phosphatase 1B	B	BAO_0000357	single protein format	None	None	None	None	None	CHEMBL335	Protein-tyrosine phosphatase 1B	Homo sapiens	SINGLE PROTEIN	CHEMBL1136349	1	Scientific Literature	Bioorg. Med. Chem. Lett.	2003	None
CHEMBL555015		0	693.66	2	2.66	SI2, 33	C=CCOC(=O)N[C@@H](Cc1ccc(N(C(=O)C(=O)O)c2ccccc2C(=O)O)cc1)C(=O)NCCOCCOc1cccc(O)c1C(=O)OC	Ki	'='	398.11	nM	6.40			UO_0000065	9.23	0.17	3.74	2.82	False	CHEMBL1026933	Inhibition of PTP1B	B	BAO_0000357	single protein format	None	None	None	None	None	CHEMBL335	Protein-tyrosine phosphatase 1B	Homo sapiens	SINGLE PROTEIN	CHEMBL1158408	1	Scientific Literature	J. Med. Chem.	2009	None
CHEMBL550132		0	550.57	2	0.36	SI2, 46	CC[C@H](C)[C@H](NC(=O)CCCCNC(=O)[C@@H](Cc1ccc(NC(=O)C(=O)O)c(C(=O)O)c1)NC(C)=O)C(=O)O	Ki	'='	19952.62	nM	4.70			UO_0000065	8.54	0.16	4.34	2.06	False	CHEMBL1026933	Inhibition of PTP1B	B	BAO_0000357	single protein format	None	None	None	None	None	CHEMBL335	Protein-tyrosine phosphatase 1B	Homo sapiens	SINGLE PROTEIN	CHEMBL1158408	1	Scientific Literature	J. Med. Chem.	2009	None
CHEMBL538192		0	607.62	1	3.40	SI2, 66	CCCC[C@H](NC(=O)C(Cc1ccc(N(C(=O)C(=O)O)c2ccccc2C(=O)O)c2ccccc12)NC(=O)OC)C(=O)OC	Ki	'='	398.11	nM	6.40			UO_0000065	10.53	0.20	3.00	3.39	False	CHEMBL1026933	Inhibition of PTP1B	B	BAO_0000357	single protein format	None	None	None	None	None	CHEMBL335	Protein-tyrosine phosphatase 1B	Homo sapiens	SINGLE PROTEIN	CHEMBL1158408	1	Scientific Literature	J. Med. Chem.	2009	None
CHEMBL563483		0	343.29	0	1.91	SI2, 77	O=C(O)C(=O)N(c1ccc2c(c1)OCCO2)c1ccccc1C(=O)O	Ki	'='	100000.0	nM	4.00			UO_0000065	11.65	0.22	2.09	3.53	False	CHEMBL1026933	Inhibition of PTP1B	B	BAO_0000357	single protein format	None	None	None	None	None	CHEMBL335	Protein-tyrosine phosphatase 1B	Homo sapiens	SINGLE PROTEIN	CHEMBL1158408	1	Scientific Literature	J. Med. Chem.	2009	None
CHEMBL565047		0	398.42	0	2.34	SI2, 106	O=C(O)C(=O)N(c1ccccc1C(=O)O)c1ccccc1N1CCC(CO)CC1	Ki	'='	12589.25	nM	4.90			UO_0000065	12.30	0.23	2.56	4.14	False	CHEMBL1026933	Inhibition of PTP1B	B	BAO_0000357	single protein format	None	None	None	None	None	CHEMBL335	Protein-tyrosine phosphatase 1B	Homo sapiens	SINGLE PROTEIN	CHEMBL1158408	1	Scientific Literature	J. Med. Chem.	2009	None
CHEMBL292411		0	152.15	0	0.80	12	O=C(O)[C@H](O)c1ccccc1	IC50	'='	5500000.0	nM		Outside typical range		UO_0000065					False	CHEMBL770117	Inhibitory activity against Yersinia Protein-tyrosine phosphatase 1B	B	BAO_0000357	single protein format	Yersinia enterocolitica	None	None	None	None	CHEMBL335	Protein-tyrosine phosphatase 1B	Homo sapiens	SINGLE PROTEIN	CHEMBL1133876	1	Scientific Literature	Bioorg. Med. Chem. Lett.	2001	None
CHEMBL1162229		0	837.81	3	-2.72	3	CC(C)C[C@H](NC(=O)[C@@H](Cc1cccc(C(F)(F)S(=O)(=O)O)c1)NC(=O)[C@H](CCC(=O)O)NC(=O)[C@H](CC(=O)O)NC(=O)[C@H](C)NC(=O)[C@@H](N)CC(=O)O)C(N)=O	IC50	'='	10000.0	nM	5.00			UO_0000065	5.97	0.12	7.72	1.31	False	CHEMBL951535	Inhibition of human PTP1B expressed in Escherichia coli BL21(DE3) cells	B	BAO_0000219	cell-based format	Homo sapiens	None	None	None	None	CHEMBL335	Protein-tyrosine phosphatase 1B	Homo sapiens	SINGLE PROTEIN	CHEMBL1158163	1	Scientific Literature	Bioorg. Med. Chem.	2008	None
CHEMBL428184		0	885.81	3	-3.26	19	CC(=O)N[C@@H](CC(=O)O)C(=O)N[C@@H](C)C(=O)N[C@@H](CC(=O)O)C(=O)N[C@@H](CCC(=O)O)C(=O)N[C@@H](Cc1ccc(OC(F)(C(=O)O)C(=O)O)cc1)C(=O)N[C@@H](CC(C)C)C(N)=O	IC50	'='	1000.0	nM	6.00			UO_0000065	6.77	0.13	9.26	1.45	True	CHEMBL772438	Inhibitory activity against Protein-tyrosine phosphatase 1B-mediated dephosphorylation of phosphorylated insulin receptor using (CHO) cell line transfected with an expression plasmid encoding the normal human insulin receptor [CHO/HIRc]	B	BAO_0000019	assay format	None	None	None	None	None	CHEMBL335	Protein-tyrosine phosphatase 1B	Homo sapiens	SINGLE PROTEIN	CHEMBL1129503	1	Scientific Literature	J. Med. Chem.	1996	None
CHEMBL1162228		0	837.72	3	-2.43	1	CC(C)C[C@H](NC(=O)[C@@H](Cc1cccc(C(F)(F)P(=O)(O)O)c1)NC(=O)[C@H](CCC(=O)O)NC(=O)[C@H](CC(=O)O)NC(=O)[C@H](C)NC(=O)[C@@H](N)CC(=O)O)C(N)=O	Ki	'='	24.0	nM	7.62			UO_0000065	9.10	0.18	10.05	1.98	False	CHEMBL951535	Inhibition of human PTP1B expressed in Escherichia coli BL21(DE3) cells	B	BAO_0000219	cell-based format	Homo sapiens	None	None	None	None	CHEMBL335	Protein-tyrosine phosphatase 1B	Homo sapiens	SINGLE PROTEIN	CHEMBL1158163	1	Scientific Literature	Bioorg. Med. Chem.	2008	None
CHEMBL215242		0	407.24	0	4.49	14	O=C(O)COc1c(C(=O)O)sc(-c2ccc3ccccc3c2)c1Br	Ki	'='	3300.0	nM	5.48			UO_0000065	13.46	0.31	0.99	6.54	False	CHEMBL854221	Inhibition of PTP1B	B	BAO_0000357	single protein format	Homo sapiens	None	None	None	None	CHEMBL335	Protein-tyrosine phosphatase 1B	Homo sapiens	SINGLE PROTEIN	CHEMBL1149477	1	Scientific Literature	Bioorg. Med. Chem. Lett.	2006	None
CHEMBL212289		0	278.29	0	2.58	8	O=C(O)COc1c(-c2ccccc2)csc1C(=O)O	Ki	'>'	1000000.0	nM		Outside typical range		UO_0000065					False	CHEMBL854221	Inhibition of PTP1B	B	BAO_0000357	single protein format	Homo sapiens	None	None	None	None	CHEMBL335	Protein-tyrosine phosphatase 1B	Homo sapiens	SINGLE PROTEIN	CHEMBL1149477	1	Scientific Literature	Bioorg. Med. Chem. Lett.	2006	None
CHEMBL429105		0	609.52	1	4.85	38	O=C(O)COc1c(C(=O)O)sc(-c2cccc(NCC3CCN(S(=O)(=O)c4ccccc4)CC3)c2)c1Br	Ki	'='	310.0	nM	6.51			UO_0000065	10.68	0.24	1.66	4.88	False	CHEMBL896126	Inhibition of human recombinant PTP1B	B	BAO_0000357	single protein format	Homo sapiens	None	None	None	None	CHEMBL335	Protein-tyrosine phosphatase 1B	Homo sapiens	SINGLE PROTEIN	CHEMBL1148776	1	Scientific Literature	J. Med. Chem.	2007	None
CHEMBL381584		0	568.56	1	2.99	67b	O=C1C[C@@H](c2ccc(C[C@H](NS(=O)(=O)c3cccc(F)c3)c3nc4ccccc4[nH]3)cc2F)S(=O)(=O)[N-]1.[Na+]	Activity	'='	1.1										False	CHEMBL870504	Increase in phosphorylation level of human insulin receptor transfected in HEK293 cells at 80 uM	F	BAO_0000219	cell-based format	Homo sapiens	None	None	HEK293	None	CHEMBL335	Protein-tyrosine phosphatase 1B	Homo sapiens	SINGLE PROTEIN	CHEMBL1138056	1	Scientific Literature	J. Med. Chem.	2006	CHEMBL3307715
CHEMBL243940		0	454.34	1	5.08	19	O=C(O)COc1c(C(=O)O)sc(-c2cccc(NC3CCCCC3)c2)c1Br	Ki	'='	210.0	nM	6.68			UO_0000065	14.70	0.34	1.60	6.97	False	CHEMBL896126	Inhibition of human recombinant PTP1B	B	BAO_0000357	single protein format	Homo sapiens	None	None	None	None	CHEMBL335	Protein-tyrosine phosphatase 1B	Homo sapiens	SINGLE PROTEIN	CHEMBL1148776	1	Scientific Literature	J. Med. Chem.	2007	None
CHEMBL208114		0	550.57	1	2.86	67a	O=C1CC(c2ccc(C[C@H](NS(=O)(=O)c3ccccc3)c3nc4ccccc4[nH]3)cc2F)S(=O)(=O)[N-]1.[Na+]	IC50	'='	18.0	nM	7.75			UO_0000065	14.65	0.29	4.88	5.61	False	CHEMBL870503	Inhibition of PTP1B by pNPP assay	B	BAO_0000357	single protein format	Homo sapiens	None	None	None	None	CHEMBL335	Protein-tyrosine phosphatase 1B	Homo sapiens	SINGLE PROTEIN	CHEMBL1138056	1	Scientific Literature	J. Med. Chem.	2006	None
CHEMBL438957		0	644.73	1	4.17	52	COC(=O)c1ccc2[nH]c(C(Cc3ccc(C4CC(=O)NS4(=O)=O)cc3)NS(=O)(=O)c3ccc(-c4ccccc4)cc3)nc2c1	IC50	'='	150.0	nM	6.82			UO_0000065	10.58	0.21	2.65	4.15	False	CHEMBL870503	Inhibition of PTP1B by pNPP assay	B	BAO_0000357	single protein format	Homo sapiens	None	None	None	None	CHEMBL335	Protein-tyrosine phosphatase 1B	Homo sapiens	SINGLE PROTEIN	CHEMBL1138056	1	Scientific Literature	J. Med. Chem.	2006	None
CHEMBL264833		0	611.71	1	4.25	50	N#Cc1ccc2[nH]c(C(Cc3ccc(C4CC(=O)NS4(=O)=O)cc3)NS(=O)(=O)c3ccc(-c4ccccc4)cc3)nc2c1	IC50	'='	53.0	nM	7.28			UO_0000065	11.89	0.23	3.03	4.49	False	CHEMBL870503	Inhibition of PTP1B by pNPP assay	B	BAO_0000357	single protein format	Homo sapiens	None	None	None	None	CHEMBL335	Protein-tyrosine phosphatase 1B	Homo sapiens	SINGLE PROTEIN	CHEMBL1138056	1	Scientific Literature	J. Med. Chem.	2006	None
CHEMBL209197		0	546.58	1	2.99	43	O=C1CC(c2ccc(CC(NS(=O)(=O)c3c(F)cccc3F)c3nc4ccccc4[nH]3)cc2)S(=O)(=O)N1	IC50	'='	160.0	nM	6.80			UO_0000065	12.43	0.25	3.81	4.92	False	CHEMBL870503	Inhibition of PTP1B by pNPP assay	B	BAO_0000357	single protein format	Homo sapiens	None	None	None	None	CHEMBL335	Protein-tyrosine phosphatase 1B	Homo sapiens	SINGLE PROTEIN	CHEMBL1138056	1	Scientific Literature	J. Med. Chem.	2006	None
CHEMBL206950		0	579.49	1	4.02	40	O=C1CC(c2ccc(CC(NS(=O)(=O)c3cc(Cl)cc(Cl)c3)c3nc4ccccc4[nH]3)cc2)S(=O)(=O)N1	IC50	'='	51.0	nM	7.29			UO_0000065	12.58	0.27	3.27	5.28	False	CHEMBL870503	Inhibition of PTP1B by pNPP assay	B	BAO_0000357	single protein format	Homo sapiens	None	None	None	None	CHEMBL335	Protein-tyrosine phosphatase 1B	Homo sapiens	SINGLE PROTEIN	CHEMBL1138056	1	Scientific Literature	J. Med. Chem.	2006	None
CHEMBL210965		0	579.49	1	4.02	39	O=C1CC(c2ccc(CC(NS(=O)(=O)c3ccc(Cl)c(Cl)c3)c3nc4ccccc4[nH]3)cc2)S(=O)(=O)N1	IC50	'='	79.0	nM	7.10			UO_0000065	12.26	0.26	3.08	5.14	False	CHEMBL870503	Inhibition of PTP1B by pNPP assay	B	BAO_0000357	single protein format	Homo sapiens	None	None	None	None	CHEMBL335	Protein-tyrosine phosphatase 1B	Homo sapiens	SINGLE PROTEIN	CHEMBL1138056	1	Scientific Literature	J. Med. Chem.	2006	None
CHEMBL209107		0	589.49	1	3.48	22	O=C1CC(c2ccc(CC(NS(=O)(=O)c3cccc(Br)c3)c3nc4ccccc4[nH]3)cc2)S(=O)(=O)N1	IC50	'='	77.0	nM	7.11			UO_0000065	12.07	0.27	3.63	5.15	False	CHEMBL870503	Inhibition of PTP1B by pNPP assay	B	BAO_0000357	single protein format	Homo sapiens	None	None	None	None	CHEMBL335	Protein-tyrosine phosphatase 1B	Homo sapiens	SINGLE PROTEIN	CHEMBL1138056	1	Scientific Literature	J. Med. Chem.	2006	None
CHEMBL424880		0	528.59	1	2.86	16	O=C1CC(c2ccc(CC(NS(=O)(=O)c3cccc(F)c3)c3nc4ccccc4[nH]3)cc2)S(=O)(=O)N1	IC50	'='	43.0	nM	7.37			UO_0000065	13.94	0.28	4.51	5.33	False	CHEMBL870503	Inhibition of PTP1B by pNPP assay	B	BAO_0000357	single protein format	Homo sapiens	None	None	None	None	CHEMBL335	Protein-tyrosine phosphatase 1B	Homo sapiens	SINGLE PROTEIN	CHEMBL1138056	1	Scientific Literature	J. Med. Chem.	2006	None
CHEMBL247074		0	571.61	2	5.48	25	O=C1CC(c2ccc(C[C@H](Nc3nc4ccccc4s3)c3nc4cc(C(F)(F)F)ccc4[nH]3)cc2)S(=O)(=O)N1	IC50	'='	150.0	nM	6.82			UO_0000065	11.94	0.24	1.34	5.84	False	CHEMBL902512	Inhibition of PTP1B by pNPP assay	B	BAO_0000357	single protein format	None	None	None	None	None	CHEMBL335	Protein-tyrosine phosphatase 1B	Homo sapiens	SINGLE PROTEIN	CHEMBL1138418	1	Scientific Literature	Bioorg. Med. Chem. Lett.	2007	None
CHEMBL394382		0	582.51	2	5.22	23	O=C1CC(c2ccc(C[C@H](Nc3nc4cc(Br)ccc4s3)c3nc4ccccc4[nH]3)cc2)S(=O)(=O)N1	IC50	'='	620.0	nM	6.21			UO_0000065	10.66	0.24	0.99	5.31	False	CHEMBL902512	Inhibition of PTP1B by pNPP assay	B	BAO_0000357	single protein format	None	None	None	None	None	CHEMBL335	Protein-tyrosine phosphatase 1B	Homo sapiens	SINGLE PROTEIN	CHEMBL1138418	1	Scientific Literature	Bioorg. Med. Chem. Lett.	2007	None
CHEMBL604711		0	475.57	1	5.59	P02	CC(C)OC(=O)c1c(-c2ccc3ccccc3c2)csc1NC(=O)C1C2C=CC(C2)C1C(=O)O	Inhibition	'='	98.7	%				UO_0000187					False	CHEMBL1067746	Inhibition of PTP1B expressed in Escherichia coli BL21 (DE3) at 100 uM after 10 mins by spectrophotometry	B	BAO_0000019	assay format	None	None	None	None	None	CHEMBL335	Protein-tyrosine phosphatase 1B	Homo sapiens	SINGLE PROTEIN	CHEMBL1157587	1	Scientific Literature	Bioorg. Med. Chem.	2010	None
CHEMBL604711		0	475.57	1	5.59	P02	CC(C)OC(=O)c1c(-c2ccc3ccccc3c2)csc1NC(=O)C1C2C=CC(C2)C1C(=O)O	Inhibition	'='	6.8	%				UO_0000187					False	CHEMBL1067747	Inhibition of PTP1B expressed in Escherichia coli BL21 (DE3) at 10 uM after 10 mins by spectrophotometry	B	BAO_0000019	assay format	None	None	None	None	None	CHEMBL335	Protein-tyrosine phosphatase 1B	Homo sapiens	SINGLE PROTEIN	CHEMBL1157587	1	Scientific Literature	Bioorg. Med. Chem.	2010	None
CHEMBL606411		0	411.48	0	4.94	P05	CC(C)OC(=O)c1c(-c2ccc3ccccc3c2)csc1NC(=O)CCC(=O)O	Inhibition	'='	21.5	%				UO_0000187					False	CHEMBL1067746	Inhibition of PTP1B expressed in Escherichia coli BL21 (DE3) at 100 uM after 10 mins by spectrophotometry	B	BAO_0000019	assay format	None	None	None	None	None	CHEMBL335	Protein-tyrosine phosphatase 1B	Homo sapiens	SINGLE PROTEIN	CHEMBL1157587	1	Scientific Literature	Bioorg. Med. Chem.	2010	None
CHEMBL589083		0	539.53	2	7.23	P27	CCOC(=O)c1c(-c2ccc(-c3ccc(C(F)(F)F)cc3)cc2)csc1NC(=O)c1ccccc1C(=O)O	IC50						Not Determined						False	CHEMBL1067748	Inhibition of PTP1B expressed in Escherichia coli BL21 (DE3) after 10 mins by spectrophotometry	B	BAO_0000019	assay format	None	None	None	None	None	CHEMBL335	Protein-tyrosine phosphatase 1B	Homo sapiens	SINGLE PROTEIN	CHEMBL1157587	1	Scientific Literature	Bioorg. Med. Chem.	2010	None
CHEMBL601281		0	485.56	1	6.60	P29	CC(C)OC(=O)c1c(-c2cccc(-c3ccccc3)c2)csc1NC(=O)c1ccccc1C(=O)O	IC50	'='	8700.0	nM	5.06			UO_0000065	10.42	0.20	-1.54	5.46	False	CHEMBL1067748	Inhibition of PTP1B expressed in Escherichia coli BL21 (DE3) after 10 mins by spectrophotometry	B	BAO_0000019	assay format	None	None	None	None	None	CHEMBL335	Protein-tyrosine phosphatase 1B	Homo sapiens	SINGLE PROTEIN	CHEMBL1157587	1	Scientific Literature	Bioorg. Med. Chem.	2010	None
CHEMBL606701		0	471.53	1	6.21	P30	CCOC(=O)c1c(-c2ccccc2-c2ccccc2)csc1NC(=O)c1ccccc1C(=O)O	Inhibition	'='	2.0	%				UO_0000187					False	CHEMBL1067747	Inhibition of PTP1B expressed in Escherichia coli BL21 (DE3) at 10 uM after 10 mins by spectrophotometry	B	BAO_0000019	assay format	None	None	None	None	None	CHEMBL335	Protein-tyrosine phosphatase 1B	Homo sapiens	SINGLE PROTEIN	CHEMBL1157587	1	Scientific Literature	Bioorg. Med. Chem.	2010	None
CHEMBL599850		0	349.41	0	2.77	P32	CC(C)OC(=O)c1ccsc1NC(=O)C1C2C=CC(C2)C1C(=O)O	IC50						Not Determined						False	CHEMBL1067748	Inhibition of PTP1B expressed in Escherichia coli BL21 (DE3) after 10 mins by spectrophotometry	B	BAO_0000019	assay format	None	None	None	None	None	CHEMBL335	Protein-tyrosine phosphatase 1B	Homo sapiens	SINGLE PROTEIN	CHEMBL1157587	1	Scientific Literature	Bioorg. Med. Chem.	2010	None
CHEMBL510225		0	332.40	0	4.59	8	CN(C)CCOc1ccc(-c2nc3c(ccc4ccccc43)o2)cc1	Ki	'='	25100.0	nM	4.60			UO_0000065	13.84	0.25	0.01	11.95	False	CHEMBL1009264	Inhibition of of PTP1B assessed as residual enzyme activity	B	BAO_0000357	single protein format	None	None	None	None	None	CHEMBL335	Protein-tyrosine phosphatase 1B	Homo sapiens	SINGLE PROTEIN	CHEMBL1154485	1	Scientific Literature	Eur. J. Med. Chem.	2009	None
CHEMBL455693		0	376.36	0	4.33	6	O=C(O)c1cc(/C=C/c2cc(C(=O)O)c(O)c(-c3ccccc3)c2)ccc1O	IC50	'='	125000.0	nM		Outside typical range		UO_0000065					False	CHEMBL953268	Inhibition of PTP1B	B	BAO_0000357	single protein format	None	None	None	None	None	CHEMBL335	Protein-tyrosine phosphatase 1B	Homo sapiens	SINGLE PROTEIN	CHEMBL1151791	1	Scientific Literature	Bioorg. Med. Chem.	2008	None
CHEMBL409618		0	859.08	2	3.79	2,Brunsvicamide B	CC[C@H](C)[C@H](NC(=O)N[C@H]1CCCCNC(=O)[C@H](Cc2ccccc2)NC(=O)[C@H](Cc2c[nH]c3ccccc23)N(C)C(=O)[C@H](CC(C)C)NC(=O)[C@H]([C@@H](C)CC)NC1=O)C(=O)O	IC50	'>'	100000.0	nM				UO_0000065					False	CHEMBL854510	Inhibition of PTP1b	B	BAO_0000357	single protein format	Homo sapiens	None	None	None	None	CHEMBL335	Protein-tyrosine phosphatase 1B	Homo sapiens	SINGLE PROTEIN	CHEMBL1145344	1	Scientific Literature	J. Med. Chem.	2006	None
CHEMBL48449	CANTHARIDIN	4	196.20	0	0.64	1 (Cantharidin)	C[C@]12C(=O)OC(=O)[C@@]1(C)[C@@H]1CC[C@H]2O1	IC50	'='	3600.0	nM	5.44			UO_0000065	27.75	0.53	4.80	10.35	False	CHEMBL767329	Inhibitory concentration against protein phosphatase 1 was determined	B	BAO_0000357	single protein format	None	None	None	None	None	CHEMBL335	Protein-tyrosine phosphatase 1B	Homo sapiens	SINGLE PROTEIN	CHEMBL1133841	1	Scientific Literature	Bioorg. Med. Chem. Lett.	2001	None
CHEMBL338073		0	612.54	1	4.23	6	O=C(O)C(=O)c1ccc(OCc2cc(COc3ccc(C(=O)C(=O)O)cc3)cc(COc3ccc(C(=O)C(=O)O)cc3)c2)cc1	IC50	'='	13000.0	nM	4.89			UO_0000065	7.98	0.15	0.66	2.56	True	CHEMBL756367	Concentration required for 50% Inhibition of activity against Protein Tyrosine Phosphatases 1B	B	BAO_0000357	single protein format	None	None	None	None	None	CHEMBL335	Protein-tyrosine phosphatase 1B	Homo sapiens	SINGLE PROTEIN	CHEMBL1135588	1	Scientific Literature	J. Med. Chem.	2002	None
CHEMBL187610		0	619.58	2	9.66	103	O=C(O)[C@@H](Cc1ccccc1)Oc1ccc(-c2ccc(-c3c(Cc4ccccc4)sc4ccccc34)cc2)cc1Br	IC50	'='	58884365.54	nM		Outside typical range		UO_0000065					False	CHEMBL830840	Concentration required for 50% inhibition of tyrosine phosphatase 1B	B	BAO_0000357	single protein format	None	None	None	None	None	CHEMBL335	Protein-tyrosine phosphatase 1B	Homo sapiens	SINGLE PROTEIN	CHEMBL1137823	1	Scientific Literature	J. Med. Chem.	2004	None
CHEMBL266056		0	636.47	2	6.75	10	O=C(c1ccccc1)C(Cc1ccc(C(F)(F)P(=O)(O)O)cc1)(Cc1ccc(C(F)(F)P(=O)(O)O)cc1)c1ccccc1	IC50	'='	1500.0	nM	5.82			UO_0000065	9.15	0.18	-0.93	4.41	False	CHEMBL857422	In vitro inhibitory activity against Protein tyrosine phosphatase 1B (PTP1B) over-expressed in intact Sf9 cell assay	B	BAO_0000219	cell-based format	None	None	None	Sf9	None	CHEMBL335	Protein-tyrosine phosphatase 1B	Homo sapiens	SINGLE PROTEIN	CHEMBL1146669	1	Scientific Literature	Bioorg. Med. Chem. Lett.	2004	CHEMBL3308860
CHEMBL285297		0	388.33	0	3.72	7	O=C(O)c1ccc(Oc2ccc(C(=O)c3ccc4c(c3)C(=O)OC4=O)cc2)cc1	Kis	'='	510.0	uM				UO_0000064					False	CHEMBL823713	Inhibitory activity against protein tyrosine phosphatases (PTP1B) (Kis=slope inhibitory constant)	B	BAO_0000357	single protein format	None	None	None	None	None	CHEMBL335	Protein-tyrosine phosphatase 1B	Homo sapiens	SINGLE PROTEIN	CHEMBL1133111	1	Scientific Literature	J. Med. Chem.	2000	None
CHEMBL139050		0	209.16	0	0.41	3a	O=C(O)C(=O)Nc1ccccc1C(=O)O	Ki	'='	23000.0	nM	4.64			UO_0000065	22.18	0.42	4.23	4.47	True	CHEMBL770981	Inhibitory effect against recombinant human protein-tyrosine phosphatase 1B (PTP1B), using p-nitrophenyl phosphate substrate at pH 5.5.	B	BAO_0000357	single protein format	None	None	None	None	None	CHEMBL335	Protein-tyrosine phosphatase 1B	Homo sapiens	SINGLE PROTEIN	CHEMBL1135823	1	Scientific Literature	J. Med. Chem.	2002	None
CHEMBL108721		0	621.14	2	8.63	4	O=C(O)COc1c(Br)cc(-c2c3ccccc3c(Br)c3sc4ccccc4c23)cc1Br	IC50	'='	386.0	nM	6.41			UO_0000065	10.33	0.28	-2.22	13.78	False	CHEMBL771167	The compound was tested for inhibitory activity against recombinant Protein-tyrosine phosphatase 1B (human).	B	BAO_0000357	single protein format	None	None	None	None	None	CHEMBL335	Protein-tyrosine phosphatase 1B	Homo sapiens	SINGLE PROTEIN	CHEMBL1132177	1	Scientific Literature	J. Med. Chem.	1999	None
CHEMBL324968		0	719.75	2	5.55	33	CC(=O)NC(Cc1ccc(N(C(=O)C(=O)O)c2ccccc2C(=O)O)c2ccccc12)C(=O)NCCCCCOc1cc2ccccc2cc1C(=O)O	Ki	'='	22.0	nM	7.66			UO_0000065	10.64	0.20	2.11	3.84	True	CHEMBL768529	Binding affinity for Protein-tyrosine phosphatase 1B	B	BAO_0000357	single protein format	None	None	None	None	None	CHEMBL335	Protein-tyrosine phosphatase 1B	Homo sapiens	SINGLE PROTEIN	CHEMBL1148343	1	Scientific Literature	J. Med. Chem.	2004	None
CHEMBL380145		0	358.48	1	5.52	10a	CC(C)C1=C(c2ccccc2)c2ccc3c(c2C(=O)C1=O)CCCC3(C)C	IC50	'='	4110.0	nM	5.39			UO_0000065	15.02	0.27	-0.13	15.78	False	CHEMBL860852	Inhibitory activity against human PTP1B	B	BAO_0000357	single protein format	Homo sapiens	None	None	None	None	CHEMBL335	Protein-tyrosine phosphatase 1B	Homo sapiens	SINGLE PROTEIN	CHEMBL1146142	1	Scientific Literature	Bioorg. Med. Chem. Lett.	2006	None
CHEMBL206827		0	408.54	1	6.36	4a	CC(C)C1=C(Sc2ccc(F)cc2)c2ccc3c(c2C(=O)C1=O)CCCC3(C)C	IC50	'='	4550.0	nM	5.34			UO_0000065	13.08	0.25	-1.02	15.65	False	CHEMBL860852	Inhibitory activity against human PTP1B	B	BAO_0000357	single protein format	Homo sapiens	None	None	None	None	CHEMBL335	Protein-tyrosine phosphatase 1B	Homo sapiens	SINGLE PROTEIN	CHEMBL1146142	1	Scientific Literature	Bioorg. Med. Chem. Lett.	2006	None
CHEMBL205381		0	308.40	0	4.61	2b	CC(C)C1=C(Sc2ccccc2)c2ccccc2C(=O)C1=O	IC50	'='	13660.0	nM	4.87			UO_0000065	15.77	0.30	0.25	14.25	False	CHEMBL860852	Inhibitory activity against human PTP1B	B	BAO_0000357	single protein format	Homo sapiens	None	None	None	None	CHEMBL335	Protein-tyrosine phosphatase 1B	Homo sapiens	SINGLE PROTEIN	CHEMBL1146142	1	Scientific Literature	Bioorg. Med. Chem. Lett.	2006	None
CHEMBL344412		0	285.25	0	2.07	3j	O=C(O)C(=O)Nc1ccc(-c2ccccc2)cc1C(=O)O	Ki	'='	14000.0	nM	4.85			UO_0000065	17.02	0.32	2.78	4.68	True	CHEMBL770981	Inhibitory effect against recombinant human protein-tyrosine phosphatase 1B (PTP1B), using p-nitrophenyl phosphate substrate at pH 5.5.	B	BAO_0000357	single protein format	None	None	None	None	None	CHEMBL335	Protein-tyrosine phosphatase 1B	Homo sapiens	SINGLE PROTEIN	CHEMBL1135823	1	Scientific Literature	J. Med. Chem.	2002	None
CHEMBL197929		0	547.49	1	3.83	19	O=C(O)COc1ccc(S(=O)(=O)N(Cc2ccc(C(F)(F)P(=O)(O)O)cc2)Cc2cccs2)cc1	IC50	'='	1000.0	nM	6.00			UO_0000065	10.96	0.23	2.17	4.24	False	CHEMBL880579	Inhibitory activity against protein tyrosine phosphatase 1B using O-methyl fluorescein monophosphate	B	BAO_0000357	single protein format	Homo sapiens	None	None	None	None	CHEMBL335	Protein-tyrosine phosphatase 1B	Homo sapiens	SINGLE PROTEIN	CHEMBL1141064	1	Scientific Literature	Bioorg. Med. Chem. Lett.	2005	None
CHEMBL39953		0	379.87	1	5.05	5	O=C(CSc1nnc(Nc2ccc(F)cc2)s1)c1ccc(Cl)cc1	Kii	'='	131.0	uM				UO_0000064					False	CHEMBL823711	Inhibitory activity against protein tyrosine phosphatases (PTP1B) (Kii=intercept inhibitory constant)	B	BAO_0000357	single protein format	None	None	None	None	None	CHEMBL335	Protein-tyrosine phosphatase 1B	Homo sapiens	SINGLE PROTEIN	CHEMBL1133111	1	Scientific Literature	J. Med. Chem.	2000	None
CHEMBL55274		0	576.56	1	2.97	8a	CCc1cc(CC(NC(C)=O)C(=O)NCc2ccc([N+](=O)[O-])cc2)ccc1N(C(=O)C(=O)O)c1ccccc1C(=O)O	Ki	'='	540.0	nM	6.27			UO_0000065	10.87	0.20	3.30	3.19	False	CHEMBL770978	Inhibitory activity tested against Protein-tyrosine phosphatase 1B (PTP1B)	B	BAO_0000357	single protein format	None	None	None	None	None	CHEMBL335	Protein-tyrosine phosphatase 1B	Homo sapiens	SINGLE PROTEIN	CHEMBL1136518	1	Scientific Literature	Bioorg. Med. Chem. Lett.	2003	None
CHEMBL575024		0	390.26	0	4.35	6d	O=C1NC(=O)/C(=C/c2ccc(OCc3ccccc3)c(Br)c2)S1	IC50	'='	15000.0	nM	4.82			UO_0000065	12.36	0.29	0.47	8.71	False	CHEMBL1038652	Inhibition of PTP1B	B	BAO_0000357	single protein format	None	None	None	None	None	CHEMBL335	Protein-tyrosine phosphatase 1B	Homo sapiens	SINGLE PROTEIN	CHEMBL1154176	1	Scientific Literature	Bioorg. Med. Chem. Lett.	2009	None
CHEMBL573469		0	408.25	0	4.49	6f	O=C1NC(=O)/C(=C/c2ccc(OCc3ccc(F)cc3)c(Br)c2)S1	IC50	'='	11000.0	nM	4.96			UO_0000065	12.15	0.28	0.47	8.95	False	CHEMBL1038652	Inhibition of PTP1B	B	BAO_0000357	single protein format	None	None	None	None	None	CHEMBL335	Protein-tyrosine phosphatase 1B	Homo sapiens	SINGLE PROTEIN	CHEMBL1154176	1	Scientific Literature	Bioorg. Med. Chem. Lett.	2009	None
CHEMBL392379		0	389.43	0	4.77	2e	O=C(O)c1ccc(CN2C(=O)S/C(=C\c3cccc4ccccc34)C2=O)cc1	IC50	'='	5500.0	nM	5.26			UO_0000065	13.51	0.26	0.49	7.04	False	CHEMBL898300	Inhibition of human protein-tyrosine phosphatase 1B	B	BAO_0000357	single protein format	Homo sapiens	None	None	None	None	CHEMBL335	Protein-tyrosine phosphatase 1B	Homo sapiens	SINGLE PROTEIN	CHEMBL1149603	1	Scientific Literature	Bioorg. Med. Chem.	2007	None
CHEMBL235595		0	445.50	1	5.20	2c	O=C(O)c1ccc(CN2C(=O)S/C(=C\c3ccc(OCc4ccccc4)cc3)C2=O)cc1	IC50	'='	1600.0	nM	5.80			UO_0000065	13.01	0.25	0.60	6.91	True	CHEMBL898300	Inhibition of human protein-tyrosine phosphatase 1B	B	BAO_0000357	single protein format	Homo sapiens	None	None	None	None	CHEMBL335	Protein-tyrosine phosphatase 1B	Homo sapiens	SINGLE PROTEIN	CHEMBL1149603	1	Scientific Literature	Bioorg. Med. Chem.	2007	None
CHEMBL24098		0	491.54	1	6.87	138	O=C(O)CCC(=O)Nc1cc(-c2ccc(-c3c(Cc4ccccc4)oc4ccccc34)cc2)ccc1O	IC50	'='	920.0	nM	6.04			UO_0000065	12.28	0.22	-0.83	6.05	True	CHEMBL768927	in vitro inhibitory activity against recombinant human Protein Tyrosine Phosphatase 1b	B	BAO_0000357	single protein format	None	None	None	None	None	CHEMBL335	Protein-tyrosine phosphatase 1B	Homo sapiens	SINGLE PROTEIN	CHEMBL1132993	1	Scientific Literature	J. Med. Chem.	2000	None
CHEMBL25881		0	543.54	2	8.08	152	Cc1oc(-c2ccc(C(F)(F)F)cc2)nc1-c1ccc(-c2ccc(OC(Cc3ccccc3)C(=O)O)cc2)cc1	IC50	'='	1300.0	nM	5.89			UO_0000065	10.83	0.20	-2.19	8.11	False	CHEMBL768926	In vitro inhibitory activity against human recombinant protein tyrosine phosphatase 1b (PTP1B)	B	BAO_0000357	single protein format	None	None	None	None	None	CHEMBL335	Protein-tyrosine phosphatase 1B	Homo sapiens	SINGLE PROTEIN	CHEMBL1132993	1	Scientific Literature	J. Med. Chem.	2000	None
CHEMBL570609	KUWANON V	0	646.74	3	8.04	5	CC(C)=CCc1c(O)cc(C(=O)[C@H]2[C@@H](c3c(O)ccc(C(=O)/C=C/c4ccc(O)cc4)c3O)C=C(C)C[C@@H]2c2ccc(O)cc2)cc1O	IC50	'='	13800.0	nM	4.86			UO_0000065	7.51	0.14	-3.18	3.13	False	CHEMBL1041807	Inhibition of human recombinant PTP1B	B	BAO_0000357	single protein format	Homo sapiens	None	None	None	None	CHEMBL335	Protein-tyrosine phosphatase 1B	Homo sapiens	SINGLE PROTEIN	CHEMBL1156122	1	Scientific Literature	Bioorg. Med. Chem. Lett.	2009	None
CHEMBL25368		0	592.69	2	8.00	181	O=C(O)c1ccc(S(=O)(=O)Oc2ccc(-c3ccc(-c4c(Cc5ccccc5)sc5ccccc45)cc3)cc2)cc1O	IC50	'='	28.0	nM	7.55			UO_0000065	12.74	0.25	-0.45	7.49	False	CHEMBL768926	In vitro inhibitory activity against human recombinant protein tyrosine phosphatase 1b (PTP1B)	B	BAO_0000357	single protein format	None	None	None	None	None	CHEMBL335	Protein-tyrosine phosphatase 1B	Homo sapiens	SINGLE PROTEIN	CHEMBL1132993	1	Scientific Literature	J. Med. Chem.	2000	None
CHEMBL495142		0	480.47	1	5.53	12	O=C(O)c1ccc(-c2ccc(Cc3c(-c4ccc(O)cc4)oc4cc(O)ccc4c3=O)cc2)cc1O	IC50	'='	1000.0	nM	6.00			UO_0000065	12.49	0.23	0.47	4.68	False	CHEMBL1011834	Inhibition of human cloned PTP1B expressed in Escherichia coli TB1	B	BAO_0000019	assay format	Homo sapiens	None	None	None	None	CHEMBL335	Protein-tyrosine phosphatase 1B	Homo sapiens	SINGLE PROTEIN	CHEMBL1153398	1	Scientific Literature	Bioorg. Med. Chem.	2009	None
CHEMBL521821		0	452.46	1	5.54	10	O=c1c(Cc2ccc(-c3ccc(O)c(O)c3)cc2)c(-c2ccc(O)cc2)oc2cc(O)ccc12	Ki						Not Determined						False	CHEMBL1011844	Inhibition of human cloned PTP1B expressed in Escherichia coli TB1 by mixed type inhibition assay	B	BAO_0000019	assay format	Homo sapiens	None	None	None	None	CHEMBL335	Protein-tyrosine phosphatase 1B	Homo sapiens	SINGLE PROTEIN	CHEMBL1153398	1	Scientific Literature	Bioorg. Med. Chem.	2009	None
CHEMBL169	URSOLIC ACID	2	456.71	1	7.09	ursolic acid	C[C@@H]1[C@H]2C3=CC[C@@H]4[C@@]5(C)CC[C@H](O)C(C)(C)[C@@H]5CC[C@@]4(C)[C@]3(C)CC[C@@]2(C(=O)O)CC[C@H]1C	Vmax						Not Determined						False	CHEMBL1041808	Activity at human recombinant PTP1B	B	BAO_0000357	single protein format	Homo sapiens	None	None	None	None	CHEMBL335	Protein-tyrosine phosphatase 1B	Homo sapiens	SINGLE PROTEIN	CHEMBL1156122	1	Scientific Literature	Bioorg. Med. Chem. Lett.	2009	None
CHEMBL1160372		0	355.44	0	3.79	8	O=C(O)c1ccc(/C=C2/SC(=S)N(Cc3ccccc3)C2=O)cc1	IC50	'='	21600.0	nM	4.67			UO_0000065	13.13	0.27	0.88	8.10	False	CHEMBL770119	Inhibition of human Protein-tyrosine phosphatase 1B (PTP1B) dephosphorylation of insulin receptor peptide	B	BAO_0000357	single protein format	Homo sapiens	None	None	None	None	CHEMBL335	Protein-tyrosine phosphatase 1B	Homo sapiens	SINGLE PROTEIN	CHEMBL1135419	1	Scientific Literature	J. Med. Chem.	2002	None
CHEMBL110361		0	244.17	0	3.02	33	O=C([O-])C(F)(F)c1ccc2ccccc2c1.[Na+]	IC50	'='	640000.0	nM		Outside typical range		UO_0000065					False	CHEMBL767795	Inhibitory activity against protein tyrosine phosphatase 1B (PTP1B) using fluorescein diphosphate as substrate at Km concentration (20 uM)	B	BAO_0000357	single protein format	None	None	None	None	None	CHEMBL335	Protein-tyrosine phosphatase 1B	Homo sapiens	SINGLE PROTEIN	CHEMBL1130679	1	Scientific Literature	Bioorg. Med. Chem. Lett.	1998	None
CHEMBL322160		0	625.59	1	3.41	7b	CCN1CCCC1CNC(=O)c1cc(S(=O)(=O)NC(=O)c2ccc3cc(C(F)(F)P(=O)(O)O)ccc3c2)ccc1OC	IC50	'='	46000.0	nM	4.34			UO_0000065	6.93	0.14	0.93	2.67	False	CHEMBL772439	Inhibitory concentration towards recombinant human Protein-tyrosine phosphatase 1B was determined	B	BAO_0000357	single protein format	None	None	None	None	None	CHEMBL335	Protein-tyrosine phosphatase 1B	Homo sapiens	SINGLE PROTEIN	CHEMBL1145873	1	Scientific Literature	Bioorg. Med. Chem. Lett.	2003	None
CHEMBL416631		0	440.76	1	8.85	31	Cc1cc2ccc1[C@@H]1CC[C@H]([C@H](C)CCCC(C)C)[C@@]1(C)CCCC(C)CC[C@](C)(O)C2	Selectivity	'>'	30.0	uM				UO_0000064					False	CHEMBL768530	Selectivity against protein tyrosine phosphatase 1B	B	BAO_0000357	single protein format	None	None	None	None	None	CHEMBL335	Protein-tyrosine phosphatase 1B	Homo sapiens	SINGLE PROTEIN	CHEMBL1148233	1	Scientific Literature	Bioorg. Med. Chem. Lett.	2004	None
CHEMBL284763		0	553.66	2	8.48	136	O=C(O)CNc1cc(-c2ccc(-c3c(Cc4ccccc4)oc4ccccc34)cc2)ccc1OCCc1ccccc1	IC50	'='	82.0	nM	7.09			UO_0000065	12.80	0.23	-1.39	9.88	True	CHEMBL768926	In vitro inhibitory activity against human recombinant protein tyrosine phosphatase 1b (PTP1B)	B	BAO_0000357	single protein format	None	None	None	None	None	CHEMBL335	Protein-tyrosine phosphatase 1B	Homo sapiens	SINGLE PROTEIN	CHEMBL1132993	1	Scientific Literature	J. Med. Chem.	2000	None
CHEMBL138025		0	283.26	0	0.53	3H	O=C1CCc2c(sc(NC(=O)C(=O)O)c2C(=O)O)C1	Ki	'='	769130440286608.0	nM		Outside typical range		UO_0000065					False	CHEMBL859775	Binding affinity to PTP1B	B	BAO_0000357	single protein format	Homo sapiens	None	None	None	None	CHEMBL335	Protein-tyrosine phosphatase 1B	Homo sapiens	SINGLE PROTEIN	CHEMBL1141964	1	Scientific Literature	Bioorg. Med. Chem. Lett.	2005	None
CHEMBL336894		0	321.31	0	2.15	2G	COc1ccc(-c2cc(NC(=O)C(=O)O)c(C(=O)O)s2)cc1	Ki	'='	111173172728159.0	nM		Outside typical range		UO_0000065					False	CHEMBL859775	Binding affinity to PTP1B	B	BAO_0000357	single protein format	Homo sapiens	None	None	None	None	CHEMBL335	Protein-tyrosine phosphatase 1B	Homo sapiens	SINGLE PROTEIN	CHEMBL1141964	1	Scientific Literature	Bioorg. Med. Chem. Lett.	2005	None
CHEMBL140929		0	229.21	0	0.78	1N	Cc1csc(C(=O)O)c1NC(=O)C(=O)O	Ki	'='	500034534976.98	nM		Outside typical range		UO_0000065					False	CHEMBL859775	Binding affinity to PTP1B	B	BAO_0000357	single protein format	Homo sapiens	None	None	None	None	CHEMBL335	Protein-tyrosine phosphatase 1B	Homo sapiens	SINGLE PROTEIN	CHEMBL1141964	1	Scientific Literature	Bioorg. Med. Chem. Lett.	2005	None
CHEMBL342478		0	248.19	0	0.89	1K	O=C(O)C(=O)Nc1cc2[nH]ccc2cc1C(=O)O	Ki	'='	125025903021772.0	nM		Outside typical range		UO_0000065					False	CHEMBL859775	Binding affinity to PTP1B	B	BAO_0000357	single protein format	Homo sapiens	None	None	None	None	CHEMBL335	Protein-tyrosine phosphatase 1B	Homo sapiens	SINGLE PROTEIN	CHEMBL1141964	1	Scientific Literature	Bioorg. Med. Chem. Lett.	2005	None
CHEMBL344412		0	285.25	0	2.07	1H	O=C(O)C(=O)Nc1ccc(-c2ccccc2)cc1C(=O)O	Ki	'='	71449632607551.2	nM		Outside typical range		UO_0000065					False	CHEMBL859775	Binding affinity to PTP1B	B	BAO_0000357	single protein format	Homo sapiens	None	None	None	None	CHEMBL335	Protein-tyrosine phosphatase 1B	Homo sapiens	SINGLE PROTEIN	CHEMBL1141964	1	Scientific Literature	Bioorg. Med. Chem. Lett.	2005	None
CHEMBL337132		0	223.18	0	0.43	1C	CN(C(=O)C(=O)O)c1ccccc1C(=O)O	Ki	'='	909913272632.25	nM		Outside typical range		UO_0000065					False	CHEMBL859775	Binding affinity to PTP1B	B	BAO_0000357	single protein format	Homo sapiens	None	None	None	None	CHEMBL335	Protein-tyrosine phosphatase 1B	Homo sapiens	SINGLE PROTEIN	CHEMBL1141964	1	Scientific Literature	Bioorg. Med. Chem. Lett.	2005	None
CHEMBL556110		0	576.60	1	4.23	SI2, 15	COC(=O)c1c(O)cccc1OCCCCCN1CCc2ccc(N(C(=O)C(=O)O)c3ccccc3C(=O)O)cc2C1	Ki	'='	10000.0	nM	5.00			UO_0000065	8.67	0.16	0.77	3.25	False	CHEMBL1026933	Inhibition of PTP1B	B	BAO_0000357	single protein format	None	None	None	None	None	CHEMBL335	Protein-tyrosine phosphatase 1B	Homo sapiens	SINGLE PROTEIN	CHEMBL1158408	1	Scientific Literature	J. Med. Chem.	2009	None
CHEMBL539642		0	179.20	0	1.99	SI2, 60	O=C(O)c1nc2ccccc2s1	Ki	'='	1000000.0	nM		Outside typical range		UO_0000065					False	CHEMBL1026933	Inhibition of PTP1B	B	BAO_0000357	single protein format	None	None	None	None	None	CHEMBL335	Protein-tyrosine phosphatase 1B	Homo sapiens	SINGLE PROTEIN	CHEMBL1158408	1	Scientific Literature	J. Med. Chem.	2009	None
CHEMBL1080641		0	428.49	0	1.33	9a	Cc1cc(=O)oc2c3c(ccc12)OCC(CN1CCOCC1)(CN1CCOCC1)C3=O	Inhibition	'='	24.68	%				UO_0000187					False	CHEMBL1109326	Inhibition of PTP1B at 100 uM	B	BAO_0000357	single protein format	None	None	None	None	None	CHEMBL335	Protein-tyrosine phosphatase 1B	Homo sapiens	SINGLE PROTEIN	CHEMBL1154339	1	Scientific Literature	Bioorg. Med. Chem. Lett.	2009	None
CHEMBL1079387		0	462.55	0	3.52	8g	CCOCC1(CN2CCN(c3ccccc3)CC2)COc2ccc3c(C)cc(=O)oc3c2C1=O	IC50	'='	70600.0	nM	4.15			UO_0000065	8.97	0.17	0.63	5.75	False	CHEMBL1109327	Inhibition of PTP1B	B	BAO_0000357	single protein format	None	None	None	None	None	CHEMBL335	Protein-tyrosine phosphatase 1B	Homo sapiens	SINGLE PROTEIN	CHEMBL1154339	1	Scientific Literature	Bioorg. Med. Chem. Lett.	2009	None
CHEMBL378056		0	339.42	0	3.73	5d	COc1ccc(-c2c(C)c(C#N)c(N)c(C#N)c2SC)c(OC)c1	Inhibition	'='	25.6	%				UO_0000187					False	CHEMBL976167	Inhibition of PTP1B at 100 uM	B	BAO_0000357	single protein format	None	None	None	None	None	CHEMBL335	Protein-tyrosine phosphatase 1B	Homo sapiens	SINGLE PROTEIN	CHEMBL1153999	1	Scientific Literature	Bioorg. Med. Chem. Lett.	2009	None
CHEMBL1079926		0	512.74	2	6.47	9e	CCCCN(CCCC)CC1(CN(CCCC)CCCC)COc2ccc3c(C)cc(=O)oc3c2C1=O	Inhibition	'='	43.62	%				UO_0000187					False	CHEMBL1109326	Inhibition of PTP1B at 100 uM	B	BAO_0000357	single protein format	None	None	None	None	None	CHEMBL335	Protein-tyrosine phosphatase 1B	Homo sapiens	SINGLE PROTEIN	CHEMBL1154339	1	Scientific Literature	Bioorg. Med. Chem. Lett.	2009	None
CHEMBL1080949		0	387.43	0	2.03	8a	CCOCC1(CN2CCOCC2)COc2ccc3c(C)cc(=O)oc3c2C1=O	IC50	'='	24500.0	nM	4.61			UO_0000065	11.90	0.22	2.58	5.90	False	CHEMBL1109327	Inhibition of PTP1B	B	BAO_0000357	single protein format	None	None	None	None	None	CHEMBL335	Protein-tyrosine phosphatase 1B	Homo sapiens	SINGLE PROTEIN	CHEMBL1154339	1	Scientific Literature	Bioorg. Med. Chem. Lett.	2009	None
CHEMBL98053		0	280.29	0	-2.23	1	Nc1nc(N)c2nc(CN(CCO)CCO)nnc2n1	IC50	'>'	100000.0	nM				UO_0000065					False	CHEMBL771832	Inhibition of Protein-tyrosine phosphatase 1B in 2 mM DTT	B	BAO_0000357	single protein format	None	None	None	None	None	CHEMBL335	Protein-tyrosine phosphatase 1B	Homo sapiens	SINGLE PROTEIN	CHEMBL1136184	1	Scientific Literature	Bioorg. Med. Chem. Lett.	2003	None
CHEMBL344564		0	264.37	1	5.37	ID 15	CCCCc1oc2ccccc2c1Cc1ccccc1	IC50	'='	691830970.92	nM		Outside typical range		UO_0000065					False	CHEMBL767799	Inhibitory activity determined against Protein tyrosine phosphatase PTB1B	B	BAO_0000357	single protein format	None	None	None	None	None	CHEMBL335	Protein-tyrosine phosphatase 1B	Homo sapiens	SINGLE PROTEIN	CHEMBL1145746	1	Scientific Literature	J. Med. Chem.	2003	None
CHEMBL337520		0	321.76	0	0.83	DA3003-2	O=C1C(NCCN2CCOCC2)=C(Cl)C(=O)c2ncccc21	IC50	'>'	10000.0	nM				UO_0000065					False	CHEMBL756368	Inhibitory Activity against Recombinant Human PTP1	B	BAO_0000357	single protein format	None	None	None	None	None	CHEMBL335	Protein-tyrosine phosphatase 1B	Homo sapiens	SINGLE PROTEIN	CHEMBL1134280	1	Scientific Literature	J. Med. Chem.	2001	None
CHEMBL335110		0	228.03	0	2.15	DA295	O=C1C(Cl)=C(Cl)C(=O)c2cnccc21	IC50	'>'	10000.0	nM				UO_0000065					False	CHEMBL756368	Inhibitory Activity against Recombinant Human PTP1	B	BAO_0000357	single protein format	None	None	None	None	None	CHEMBL335	Protein-tyrosine phosphatase 1B	Homo sapiens	SINGLE PROTEIN	CHEMBL1134280	1	Scientific Literature	J. Med. Chem.	2001	None
CHEMBL1164164		0	404.30	0	4.23	4s	CCOC(=O)C1=CC(c2ccc(Br)cc2)C2=C(CC(C)(C)CC2=O)N1	Inhibition	'='	65.6	%				UO_0000187					False	CHEMBL1169053	Inhibition of PTP1B assessed as p-nitrophenolate ion production at 100 uM pretreated for 10 mins measured after 30 mins	B	BAO_0000357	single protein format	None	None	None	None	None	CHEMBL335	Protein-tyrosine phosphatase 1B	Homo sapiens	SINGLE PROTEIN	CHEMBL1165941	1	Scientific Literature	Bioorg. Med. Chem.	2010	None
CHEMBL26216		0	701.33	2	9.60	159	Cc1oc(-c2ccc(C(F)(F)F)cc2)nc1-c1ccc(-c2cc(Br)c(OC(Cc3ccccc3)C(=O)O)c(Br)c2)cc1	IC50	'='	131825673.86	nM		Outside typical range		UO_0000065					False	CHEMBL830840	Concentration required for 50% inhibition of tyrosine phosphatase 1B	B	BAO_0000357	single protein format	None	None	None	None	None	CHEMBL335	Protein-tyrosine phosphatase 1B	Homo sapiens	SINGLE PROTEIN	CHEMBL1137823	1	Scientific Literature	J. Med. Chem.	2004	None
CHEMBL138575		0	297.31	0	2.20	Table 1, 14	O=C(O)C(=O)Nc1cc(-c2ccsc2)sc1C(=O)O	Ki	'='	10964.78	nM	4.96			UO_0000065	16.68	0.36	2.76	4.78	False	CHEMBL1118001	Binding affinity to human recombinant PTP1B	B	BAO_0000357	single protein format	Homo sapiens	None	None	None	None	CHEMBL335	Protein-tyrosine phosphatase 1B	Homo sapiens	SINGLE PROTEIN	CHEMBL1155501	1	Scientific Literature	Bioorg. Med. Chem. Lett.	2010	None
CHEMBL342478		0	248.19	0	0.89	Table 1, 35	O=C(O)C(=O)Nc1cc2[nH]ccc2cc1C(=O)O	Ki	'='	7943.28	nM	5.10			UO_0000065	20.55	0.39	4.21	4.27	False	CHEMBL1118001	Binding affinity to human recombinant PTP1B	B	BAO_0000357	single protein format	Homo sapiens	None	None	None	None	CHEMBL335	Protein-tyrosine phosphatase 1B	Homo sapiens	SINGLE PROTEIN	CHEMBL1155501	1	Scientific Literature	Bioorg. Med. Chem. Lett.	2010	None
CHEMBL379196		0	400.25	0	3.41	24	CN(C)c1ccc(-c2sc(C(=O)O)c(OCC(=O)O)c2Br)cc1	Ki	'='	9000.0	nM	5.05			UO_0000065	12.61	0.30	1.64	5.80	False	CHEMBL854221	Inhibition of PTP1B	B	BAO_0000357	single protein format	Homo sapiens	None	None	None	None	CHEMBL335	Protein-tyrosine phosphatase 1B	Homo sapiens	SINGLE PROTEIN	CHEMBL1149477	1	Scientific Literature	Bioorg. Med. Chem. Lett.	2006	None
CHEMBL212335		0	372.20	0	2.92	23	Nc1ccc(-c2sc(C(=O)O)c(OCC(=O)O)c2Br)cc1	Ki	'='	1600.0	nM	5.80			UO_0000065	15.57	0.38	2.88	5.28	False	CHEMBL854221	Inhibition of PTP1B	B	BAO_0000357	single protein format	Homo sapiens	None	None	None	None	CHEMBL335	Protein-tyrosine phosphatase 1B	Homo sapiens	SINGLE PROTEIN	CHEMBL1149477	1	Scientific Literature	Bioorg. Med. Chem. Lett.	2006	None
CHEMBL213662		0	373.18	0	3.04	19	O=C(O)COc1c(C(=O)O)sc(-c2cccc(O)c2)c1Br	Ki	'='	1000.0	nM	6.00			UO_0000065	16.08	0.39	2.96	5.77	True	CHEMBL854221	Inhibition of PTP1B	B	BAO_0000357	single protein format	Homo sapiens	None	None	None	None	CHEMBL335	Protein-tyrosine phosphatase 1B	Homo sapiens	SINGLE PROTEIN	CHEMBL1149477	1	Scientific Literature	Bioorg. Med. Chem. Lett.	2006	None
CHEMBL193134		0	510.59	2	8.56	74	O=C(O)[C@H](Oc1ccc(-c2ccc(-c3c(Cc4ccccc4)oc4ccccc34)cc2)cc1)c1ccccc1	IC50	'='	407380277.8	nM		Outside typical range		UO_0000065					False	CHEMBL830840	Concentration required for 50% inhibition of tyrosine phosphatase 1B	B	BAO_0000357	single protein format	None	None	None	None	None	CHEMBL335	Protein-tyrosine phosphatase 1B	Homo sapiens	SINGLE PROTEIN	CHEMBL1137823	1	Scientific Literature	J. Med. Chem.	2004	None
CHEMBL190970		0	226.26	0	0.18	8	Cc1ccccc1N1CC(=O)NS1(=O)=O	IC50	'='	203000.0	nM		Outside typical range		UO_0000065					False	CHEMBL829362	Inhibitory concentration against Protein tyrosine phosphatase 1B	B	BAO_0000357	single protein format	Homo sapiens	None	None	None	None	CHEMBL335	Protein-tyrosine phosphatase 1B	Homo sapiens	SINGLE PROTEIN	CHEMBL1139554	1	Scientific Literature	Bioorg. Med. Chem. Lett.	2005	None
CHEMBL397903		0	695.61	1	4.89	49	CCNC(=O)Nc1ccccc1CS(=O)(=O)N1CCC(Nc2cccc(-c3sc(C(=O)O)c(OCC(=O)O)c3Br)c2)CC1	Ki	'='	14.0	nM	7.85			UO_0000065	11.29	0.25	2.96	4.50	False	CHEMBL896126	Inhibition of human recombinant PTP1B	B	BAO_0000357	single protein format	Homo sapiens	None	None	None	None	CHEMBL335	Protein-tyrosine phosphatase 1B	Homo sapiens	SINGLE PROTEIN	CHEMBL1148776	1	Scientific Literature	J. Med. Chem.	2007	None
CHEMBL230645		0	643.97	2	5.40	43	O=C(O)COc1c(C(=O)O)sc(-c2cccc(NC3CCN(S(=O)(=O)Cc4ccccc4Cl)CC3)c2)c1Br	Ki	'='	5.0	nM	8.30			UO_0000065	12.89	0.30	2.90	6.23	False	CHEMBL896126	Inhibition of human recombinant PTP1B	B	BAO_0000357	single protein format	Homo sapiens	None	None	None	None	CHEMBL335	Protein-tyrosine phosphatase 1B	Homo sapiens	SINGLE PROTEIN	CHEMBL1148776	1	Scientific Literature	J. Med. Chem.	2007	None
CHEMBL396555		0	588.48	2	5.13	29	O=C(O)COc1c(C(=O)O)sc(-c2cccc(NC3CCN(C(=O)NCc4ccccc4)CC3)c2)c1Br	Ki	'='	300.0	nM	6.52			UO_0000065	11.08	0.24	1.39	5.09	False	CHEMBL896126	Inhibition of human recombinant PTP1B	B	BAO_0000357	single protein format	Homo sapiens	None	None	None	None	CHEMBL335	Protein-tyrosine phosphatase 1B	Homo sapiens	SINGLE PROTEIN	CHEMBL1148776	1	Scientific Literature	J. Med. Chem.	2007	None
CHEMBL243732		0	468.37	1	5.33	18	O=C(O)COc1c(C(=O)O)sc(-c2cccc(NCC3CCCCC3)c2)c1Br	Ki	'='	200.0	nM	6.70			UO_0000065	14.30	0.33	1.37	6.99	False	CHEMBL896126	Inhibition of human recombinant PTP1B	B	BAO_0000357	single protein format	Homo sapiens	None	None	None	None	CHEMBL335	Protein-tyrosine phosphatase 1B	Homo sapiens	SINGLE PROTEIN	CHEMBL1148776	1	Scientific Literature	J. Med. Chem.	2007	None
CHEMBL229299	CARBOXYNAPHTHOL	0	188.18	0	2.24	1q	O=C(O)c1ccc2ccccc2c1O	IC50	'='	850000.0	nM		Outside typical range		UO_0000065					False	CHEMBL905766	Inhibition of PTP1B	B	BAO_0000357	single protein format	None	None	None	None	None	CHEMBL335	Protein-tyrosine phosphatase 1B	Homo sapiens	SINGLE PROTEIN	CHEMBL1143766	1	Scientific Literature	Bioorg. Med. Chem.	2007	None
CHEMBL574814		0	408.25	0	4.49	3f	O=C1NC(=O)/C(=C/c2cc(Br)ccc2OCc2ccc(F)cc2)S1	IC50	'='	23000.0	nM	4.64			UO_0000065	11.36	0.26	0.15	8.37	False	CHEMBL1038652	Inhibition of PTP1B	B	BAO_0000357	single protein format	None	None	None	None	None	CHEMBL335	Protein-tyrosine phosphatase 1B	Homo sapiens	SINGLE PROTEIN	CHEMBL1154176	1	Scientific Literature	Bioorg. Med. Chem. Lett.	2009	None
CHEMBL575043		0	465.35	1	5.77	3h	O=C1NC(=O)/C(=C/c2cc(F)ccc2OCc2cc(C(F)(F)F)cc(C(F)(F)F)c2)S1	IC50	'='	8000.0	nM	5.10			UO_0000065	10.95	0.22	-0.67	9.20	False	CHEMBL1038652	Inhibition of PTP1B	B	BAO_0000357	single protein format	None	None	None	None	None	CHEMBL335	Protein-tyrosine phosphatase 1B	Homo sapiens	SINGLE PROTEIN	CHEMBL1154176	1	Scientific Literature	Bioorg. Med. Chem. Lett.	2009	None
CHEMBL138240		0	361.38	0	1.42	22g	O=C(O)C(=O)Nc1sc2c(c1C(=O)O)CCN(Cc1ccncc1)C2	Ki	'='	1100.0	nM	5.96			UO_0000065	16.49	0.33	4.54	4.97	False	CHEMBL770981	Inhibitory effect against recombinant human protein-tyrosine phosphatase 1B (PTP1B), using p-nitrophenyl phosphate substrate at pH 5.5.	B	BAO_0000357	single protein format	None	None	None	None	None	CHEMBL335	Protein-tyrosine phosphatase 1B	Homo sapiens	SINGLE PROTEIN	CHEMBL1135823	1	Scientific Literature	J. Med. Chem.	2002	None
CHEMBL521291		0	419.48	1	5.22	3c	COc1ccc(-c2c(C#N)c(N)c(C#N)c(SC)c2-c2ccc(F)cc2)c(OC)c1	Inhibition	'='	11.5	%				UO_0000187					False	CHEMBL976167	Inhibition of PTP1B at 100 uM	B	BAO_0000357	single protein format	None	None	None	None	None	CHEMBL335	Protein-tyrosine phosphatase 1B	Homo sapiens	SINGLE PROTEIN	CHEMBL1153999	1	Scientific Literature	Bioorg. Med. Chem. Lett.	2009	None
CHEMBL300586		0	194.14	0	0.65	4	O=C(O)C(=O)c1ccccc1C(=O)O	IC50	'='	1500000.0	nM		Outside typical range		UO_0000065					False	CHEMBL770117	Inhibitory activity against Yersinia Protein-tyrosine phosphatase 1B	B	BAO_0000357	single protein format	Yersinia enterocolitica	None	None	None	None	CHEMBL335	Protein-tyrosine phosphatase 1B	Homo sapiens	SINGLE PROTEIN	CHEMBL1133876	1	Scientific Literature	Bioorg. Med. Chem. Lett.	2001	None
CHEMBL57285		0	189.17	0	1.44	8	O=C(O)C(=O)c1c[nH]c2ccccc12	IC50	'='	390000.0	nM		Outside typical range		UO_0000065					False	CHEMBL770117	Inhibitory activity against Yersinia Protein-tyrosine phosphatase 1B	B	BAO_0000357	single protein format	Yersinia enterocolitica	None	None	None	None	CHEMBL335	Protein-tyrosine phosphatase 1B	Homo sapiens	SINGLE PROTEIN	CHEMBL1133876	1	Scientific Literature	Bioorg. Med. Chem. Lett.	2001	None
CHEMBL441959		0	576.63	2	7.53	177	O=C(O)c1cc(S(=O)(=O)Oc2ccc(-c3ccc(-c4c(Cc5ccccc5)oc5ccccc45)cc3)cc2)ccc1O	IC50	'='	26.0	nM	7.58			UO_0000065	13.15	0.25	0.06	6.65	False	CHEMBL768926	In vitro inhibitory activity against human recombinant protein tyrosine phosphatase 1b (PTP1B)	B	BAO_0000357	single protein format	None	None	None	None	None	CHEMBL335	Protein-tyrosine phosphatase 1B	Homo sapiens	SINGLE PROTEIN	CHEMBL1132993	1	Scientific Literature	J. Med. Chem.	2000	None
CHEMBL314229		0	216.24	0	2.73	3	CC(C)c1ccc2occ(C=O)c(=O)c2c1	IC50	'='	22000.0	nM	4.66			UO_0000065	21.54	0.40	1.93	9.85	False	CHEMBL772437	Inhibition of human Protein-tyrosine phosphatase 1B	B	BAO_0000357	single protein format	None	None	None	None	None	CHEMBL335	Protein-tyrosine phosphatase 1B	Homo sapiens	SINGLE PROTEIN	CHEMBL1136136	1	Scientific Literature	Bioorg. Med. Chem. Lett.	2003	None
CHEMBL320953		0	528.62	2	7.86	8u	CCCc1sc(NS(=O)(=O)/C=C/c2ccc(C(F)(F)F)cc2)nc1-c1ccc(-c2ccccc2)cc1	IC50	'>'	100000.0	nM				UO_0000065					False	CHEMBL765608	In vitro inhibitory activity against human recombinant PTP1B phosphatase enzyme	B	BAO_0000357	single protein format	None	None	None	None	None	CHEMBL335	Protein-tyrosine phosphatase 1B	Homo sapiens	SINGLE PROTEIN	CHEMBL1134159	1	Scientific Literature	Bioorg. Med. Chem. Lett.	2001	None
CHEMBL266056		0	636.47	2	6.75	9	O=C(c1ccccc1)C(Cc1ccc(C(F)(F)P(=O)(O)O)cc1)(Cc1ccc(C(F)(F)P(=O)(O)O)cc1)c1ccccc1	IC50	'='	580.0	nM	6.24			UO_0000065	9.80	0.20	-0.51	4.72	False	CHEMBL857422	In vitro inhibitory activity against Protein tyrosine phosphatase 1B (PTP1B) over-expressed in intact Sf9 cell assay	B	BAO_0000219	cell-based format	None	None	None	Sf9	None	CHEMBL335	Protein-tyrosine phosphatase 1B	Homo sapiens	SINGLE PROTEIN	CHEMBL1146669	1	Scientific Literature	Bioorg. Med. Chem. Lett.	2004	CHEMBL3308860
CHEMBL66590		0	339.35	0	3.01	8c	O=C(O)C(=O)N(c1ccccc1C(=O)O)c1cccc2c1CCCC2	Kd	'='	71000.0	nM	4.15			UO_0000065	12.23	0.23	1.14	4.37	False	CHEMBL770821	Dissociation constant towards protein-tyrosine phosphatase 1B of human was determined	B	BAO_0000357	single protein format	None	None	None	None	None	CHEMBL335	Protein-tyrosine phosphatase 1B	Homo sapiens	SINGLE PROTEIN	CHEMBL1136791	1	Scientific Literature	J. Med. Chem.	2003	None
CHEMBL277442		0	845.75	3	-3.01	7	CC(=O)N[C@@H](CC(=O)O)C(=O)N[C@@H](C)C(=O)N[C@@H](CC(=O)O)C(=O)N[C@@H](CCC(=O)O)C(=O)N[C@@H](Cc1ccc(OP(=O)(O)O)cc1)C(=O)N[C@@H](CC(C)C)C(N)=O	Km	'='	3600.0	nM				UO_0000065					False	CHEMBL766003	Binding affinity constant against mammalian protein-tyrosine phosphatase 1 (PTP1)	B	BAO_0000357	single protein format	None	None	None	None	None	CHEMBL335	Protein-tyrosine phosphatase 1B	Homo sapiens	SINGLE PROTEIN	CHEMBL1134058	1	Scientific Literature	Bioorg. Med. Chem. Lett.	2001	None
CHEMBL277442		0	845.75	3	-3.01	7	CC(=O)N[C@@H](CC(=O)O)C(=O)N[C@@H](C)C(=O)N[C@@H](CC(=O)O)C(=O)N[C@@H](CCC(=O)O)C(=O)N[C@@H](Cc1ccc(OP(=O)(O)O)cc1)C(=O)N[C@@H](CC(C)C)C(N)=O	k cat	'='	68.0	s-1									False	CHEMBL766002	Catalytic turnover rate was determined.	B	BAO_0000357	single protein format	None	None	None	None	None	CHEMBL335	Protein-tyrosine phosphatase 1B	Homo sapiens	SINGLE PROTEIN	CHEMBL1134058	1	Scientific Literature	Bioorg. Med. Chem. Lett.	2001	None
CHEMBL177880	PAMOIC ACID	0	388.38	0	4.39	Pamoic acid	O=C(O)c1cc2ccccc2c(Cc2c(O)c(C(=O)O)cc3ccccc23)c1O	IC50	'='	310000.0	nM		Outside typical range		UO_0000065					False	CHEMBL765609	Inhibition of human PTPase 1B	B	BAO_0000357	single protein format	Homo sapiens	None	None	None	None	CHEMBL335	Protein-tyrosine phosphatase 1B	Homo sapiens	SINGLE PROTEIN	CHEMBL1138696	1	Scientific Literature	Bioorg. Med. Chem. Lett.	2004	None
CHEMBL263348		0	715.66	1	5.00	7	CC(=O)NS(=O)(=O)c1ccc(CC(Cc2ccc(C(F)(F)P(=O)(O)O)cc2)(C(=O)OCc2ccccc2)C(=O)OCc2ccccc2)cc1	IC50	'='	1700.0	nM	5.77			UO_0000065	8.06	0.16	0.77	3.33	False	CHEMBL857422	In vitro inhibitory activity against Protein tyrosine phosphatase 1B (PTP1B) over-expressed in intact Sf9 cell assay	B	BAO_0000219	cell-based format	None	None	None	Sf9	None	CHEMBL335	Protein-tyrosine phosphatase 1B	Homo sapiens	SINGLE PROTEIN	CHEMBL1146669	1	Scientific Literature	Bioorg. Med. Chem. Lett.	2004	CHEMBL3308860
CHEMBL117258		0	394.36	1	5.24	23	N.N.O=P(O)(O)C(F)(F)c1cccc(/C=C\c2cccc3ccccc23)c1	Inhibition	'='	60.0	%				UO_0000187					False	CHEMBL771835	Compound was evaluated for its percent Inhibition of protein-tyrosine phosphatase 1B (PTP1B) at the concentration of 50 uM	B	BAO_0000357	single protein format	None	None	None	None	None	CHEMBL335	Protein-tyrosine phosphatase 1B	Homo sapiens	SINGLE PROTEIN	CHEMBL1134993	1	Scientific Literature	Bioorg. Med. Chem. Lett.	2002	None
CHEMBL430696		0	423.19	0	4.85	34	N.N.O=P(O)(O)C(F)(F)c1cccc(/C=C\c2ccc(Br)cc2)c1	Inhibition						Not Active						False	CHEMBL771837	Compound was evaluated for its percent Inhibition of protein-tyrosine phosphatase 1B (PTP1B) at the concentration of 50 uM; Showed little or no inhibition	B	BAO_0000357	single protein format	None	None	None	None	None	CHEMBL335	Protein-tyrosine phosphatase 1B	Homo sapiens	SINGLE PROTEIN	CHEMBL1134993	1	Scientific Literature	Bioorg. Med. Chem. Lett.	2002	None
CHEMBL1223582	GLYCYBENZOFURAN	0	354.40	1	5.04	1	COc1c(CC=C(C)C)c(O)cc(O)c1-c1oc2cc(O)ccc2c1C	Km	'='	3500.0	nM				UO_0000065					False	CHEMBL1228969	Competitive inhibition of human recombinant PTP1B at 10 uM by Lineweaver-Burke plot analysis	B	BAO_0000357	single protein format	Homo sapiens	None	None	None	None	CHEMBL335	Protein-tyrosine phosphatase 1B	Homo sapiens	SINGLE PROTEIN	CHEMBL1221387	1	Scientific Literature	Bioorg. Med. Chem. Lett.	2010	None
CHEMBL522373		0	472.71	1	6.06	8	C[C@@H]1[C@H]2C3=CC[C@@H]4[C@@]5(C)CC[C@H](O)[C@](C)(CO)[C@@H]5CC[C@@]4(C)[C@]3(C)CC[C@@]2(C(=O)O)CC[C@H]1C	IC50	'='	12800.0	nM	4.89			UO_0000065	10.35	0.20	-1.17	6.29	False	CHEMBL1036591	Inhibition of human recombinant PTP1B after 30 mins	B	BAO_0000357	single protein format	Homo sapiens	None	None	None	None	CHEMBL335	Protein-tyrosine phosphatase 1B	Homo sapiens	SINGLE PROTEIN	CHEMBL1140124	1	Scientific Literature	J. Nat. Prod.	2008	None
CHEMBL1631524		0	486.69	1	5.81	9	CC1(C)CC[C@@]23CC[C@]4(C)[C@](OC2=O)([C@@H](O)C[C@@H]2[C@@]5(C)CCC(=O)OC(C)(C)[C@@H]5CC[C@]24C)[C@@H]3C1	IC50						Not Determined						False	CHEMBL1635809	Inhibition of recombinant PTP1B expressed in Escherichia coli BL21 after 30 mins by spectrophotometry	B	BAO_0000019	assay format	None	None	None	None	None	CHEMBL335	Protein-tyrosine phosphatase 1B	Homo sapiens	SINGLE PROTEIN	CHEMBL1629515	1	Scientific Literature	J. Nat. Prod.	2010	None
CHEMBL1629738		0	486.69	1	6.75	19	CC1(C)CC[C@]2(C(=O)O)CC[C@]3(C)C(=CC[C@@H]4[C@@](C)(CC=O)[C@H](C(C)(C)C(=O)O)CC[C@]43C)[C@@H]2C1	IC50						Not Determined						False	CHEMBL1635809	Inhibition of recombinant PTP1B expressed in Escherichia coli BL21 after 30 mins by spectrophotometry	B	BAO_0000019	assay format	None	None	None	None	None	CHEMBL335	Protein-tyrosine phosphatase 1B	Homo sapiens	SINGLE PROTEIN	CHEMBL1629515	1	Scientific Literature	J. Nat. Prod.	2010	None
CHEMBL206710		0	940.68	3	1.69	1	O=C(OC[C@H]1O[C@H](OC(=O)c2cc(O)c(O)c(O)c2)[C@H](OC(=O)c2cc(O)c(O)c(O)c2)[C@@H](OC(=O)c2cc(O)c(O)c(O)c2)[C@@H]1OC(=O)c1cc(O)c(O)c(O)c1)c1cc(O)c(O)c(O)c1	IC50	'='	4800.0	nM	5.32			UO_0000065	5.65	0.11	3.63	1.20	False	CHEMBL1228666	Inhibition of human recombinant PTP1B	B	BAO_0000357	single protein format	Homo sapiens	None	None	None	None	CHEMBL335	Protein-tyrosine phosphatase 1B	Homo sapiens	SINGLE PROTEIN	CHEMBL1221402	1	Scientific Literature	J. Nat. Prod.	2010	None
CHEMBL100267		0	246.22	0	2.24	33	COc1ccc2cc(C(=O)O)ccc2c1C(=O)O	IC50	'='	20000000.0	nM		Outside typical range		UO_0000065					False	CHEMBL771320	Inhibitory activity against human Protein-tyrosinephosphatase 1B (PTP1B)	B	BAO_0000357	single protein format	Homo sapiens	None	None	None	None	CHEMBL335	Protein-tyrosine phosphatase 1B	Homo sapiens	SINGLE PROTEIN	CHEMBL1134573	1	Scientific Literature	J. Med. Chem.	2001	None
CHEMBL1631526		0	468.68	1	6.30	12	CC1(C)CC[C@@]23CC[C@]4(C)[C@](OC2=O)(C(=O)C[C@@H]2[C@@]5(C)CCC(=O)C(C)(C)[C@@H]5CC[C@]24C)[C@@H]3C1	Inhibition	'='	4.42	%				UO_0000187					False	CHEMBL1635808	Inhibition of recombinant PTP1B expressed in Escherichia coli BL21 up to 5 ug/ml after 30 mins by spectrophotometry	B	BAO_0000019	assay format	None	None	None	None	None	CHEMBL335	Protein-tyrosine phosphatase 1B	Homo sapiens	SINGLE PROTEIN	CHEMBL1629515	1	Scientific Literature	J. Nat. Prod.	2010	None
CHEMBL87426		0	189.17	0	1.19	2	Nc1oc2ccccc2c(=O)c1C=O	IC50	'>'	1000000.0	nM		Outside typical range		UO_0000065					False	CHEMBL772437	Inhibition of human Protein-tyrosine phosphatase 1B	B	BAO_0000357	single protein format	None	None	None	None	None	CHEMBL335	Protein-tyrosine phosphatase 1B	Homo sapiens	SINGLE PROTEIN	CHEMBL1136136	1	Scientific Literature	Bioorg. Med. Chem. Lett.	2003	None
CHEMBL1631832		0	503.61	2	8.75	23	CC1(C)CC[C@]2(CBr)CC[C@]3(C)C(=CC[C@@H]4[C@@]5(C)CCC(=O)C(C)(C)[C@@H]5CC[C@]43C)[C@@H]2C1	Inhibition	'='	7.16	%				UO_0000187					False	CHEMBL1635808	Inhibition of recombinant PTP1B expressed in Escherichia coli BL21 up to 5 ug/ml after 30 mins by spectrophotometry	B	BAO_0000019	assay format	None	None	None	None	None	CHEMBL335	Protein-tyrosine phosphatase 1B	Homo sapiens	SINGLE PROTEIN	CHEMBL1629515	1	Scientific Literature	J. Nat. Prod.	2010	None
CHEMBL1631840		0	540.79	2	7.77	25b	CC1(C)CC[C@]2(COC(=O)CCC(=O)O)CC[C@]3(C)C(=CC[C@@H]4[C@@]5(C)CCC(=O)C(C)(C)[C@@H]5CC[C@]43C)[C@@H]2C1	IC50	'='	4610.0	nM	5.34			UO_0000065	9.87	0.19	-2.43	6.61	False	CHEMBL1635809	Inhibition of recombinant PTP1B expressed in Escherichia coli BL21 after 30 mins by spectrophotometry	B	BAO_0000019	assay format	None	None	None	None	None	CHEMBL335	Protein-tyrosine phosphatase 1B	Homo sapiens	SINGLE PROTEIN	CHEMBL1629515	1	Scientific Literature	J. Nat. Prod.	2010	None
CHEMBL354707		0	867.82	3	-3.32	1b	CC(=O)N[C@@H](CC(=O)O)C(=O)N[C@@H](C)C(=O)N[C@@H](CC(=O)O)C(=O)N[C@@H](CCC(=O)O)C(=O)N[C@@H](Cc1ccc(OCC(=O)O)c(C(=O)O)c1)C(=O)N[C@@H](CC(C)C)C(N)=O	Ki	'='	3600.0	nM	5.44			UO_0000065	6.27	0.12	8.76	1.32	False	CHEMBL771321	Inhibitory activity against human Protein-tyrosinephosphatase 1B (PTP1B)	B	BAO_0000357	single protein format	None	None	None	None	None	CHEMBL335	Protein-tyrosine phosphatase 1B	Homo sapiens	SINGLE PROTEIN	CHEMBL1134573	1	Scientific Literature	J. Med. Chem.	2001	None
CHEMBL3088127		0	344.32	0	2.07	13	O=C(O)/C=C/c1ccc2c(c1)O[C@@H](CO)[C@H](c1ccc(O)c(O)c1)O2	IC50	'>'	30000.0	nM				UO_0000065					False	CHEMBL3090684	Inhibition of PTP1B (unknown origin) assessed as p-nitrophenol release from pNPP substrate after 30 mins by spectrophotometry	B	BAO_0000357	single protein format	Homo sapiens	None	None	None	None	CHEMBL335	Protein-tyrosine phosphatase 1B	Homo sapiens	SINGLE PROTEIN	CHEMBL3085712	1	Scientific Literature	J. Nat. Prod.	2013	None
CHEMBL203751		0	607.54	2	5.38	118	Cc1oc(-c2ccc(C(F)(F)F)cc2)nc1COc1cccc(/C(=C/Cn2oc(=O)n(CC(=O)O)c2=O)c2ccccc2)c1	IC50	'='	850.0	nM	6.07			UO_0000065	9.99	0.19	0.69	4.68	False	CHEMBL856213	Concentration required to inhibit PTPase activity, recombinant Protein Tyrosine Phosphatase 1b as the enzyme	B	BAO_0000357	single protein format	None	None	None	None	None	CHEMBL335	Protein-tyrosine phosphatase 1B	Homo sapiens	SINGLE PROTEIN	CHEMBL1132971	1	Scientific Literature	J. Med. Chem.	2000	None
CHEMBL107729		0	765.81	3	3.87	14	COC(=O)c1c(O)cccc1OCCCCNC(=O)[C@H](Cc1ccc(OC(C)C(=O)O)c(C(=O)O)c1)NC(=O)[C@H](Cc1ccccc1)NC(=O)OC(C)(C)C	Ratio	'='	12.3										False	CHEMBL768929	Ratio for inhibitory potency against Protein Tyrosine Phosphatase 1b to that of T-cell Protein Tyrosine Phosphatase	B	BAO_0000357	single protein format	None	None	None	None	None	CHEMBL335	Protein-tyrosine phosphatase 1B	Homo sapiens	SINGLE PROTEIN	CHEMBL1145874	1	Scientific Literature	Bioorg. Med. Chem. Lett.	2003	None
CHEMBL3593818		0	486.39	0	3.94	14	CCOc1cc(NS(C)(=O)=O)c(OCC)cc1CNC(=O)Nc1ccc(Br)cc1	IC50	'='	212.0	nM	6.67			UO_0000065	13.72	0.31	2.73	6.31	False	CHEMBL3595240	Inhibition of recombinant PTP1B (unknown origin) assessed as pNPP hydrolysis after 30 mins	B	BAO_0000357	single protein format	Homo sapiens	None	None	None	None	CHEMBL335	Protein-tyrosine phosphatase 1B	Homo sapiens	SINGLE PROTEIN	CHEMBL3593243	1	Scientific Literature	Bioorg. Med. Chem.	2015	None
CHEMBL3593816		0	407.49	0	3.18	12	CCOc1cc(NS(C)(=O)=O)c(OCC)cc1CNC(=O)Nc1ccccc1	IC50	'='	537.0	nM	6.27			UO_0000065	15.39	0.31	3.09	5.93	False	CHEMBL3595240	Inhibition of recombinant PTP1B (unknown origin) assessed as pNPP hydrolysis after 30 mins	B	BAO_0000357	single protein format	Homo sapiens	None	None	None	None	CHEMBL335	Protein-tyrosine phosphatase 1B	Homo sapiens	SINGLE PROTEIN	CHEMBL3593243	1	Scientific Literature	Bioorg. Med. Chem.	2015	None
CHEMBL372973		0	541.47	1	3.77	4	O=C(O)COc1ccc(S(=O)(=O)N(Cc2ccccc2)Cc2ccc(C(F)(F)P(=O)(O)O)cc2)cc1	IC50	'='	600.0	nM	6.22			UO_0000065	11.49	0.24	2.45	4.40	False	CHEMBL880579	Inhibitory activity against protein tyrosine phosphatase 1B using O-methyl fluorescein monophosphate	B	BAO_0000357	single protein format	Homo sapiens	None	None	None	None	CHEMBL335	Protein-tyrosine phosphatase 1B	Homo sapiens	SINGLE PROTEIN	CHEMBL1141064	1	Scientific Literature	Bioorg. Med. Chem. Lett.	2005	None
CHEMBL139024		0	321.31	0	2.15	2M	COc1cccc(-c2cc(NC(=O)C(=O)O)c(C(=O)O)s2)c1	Ki	'='	83368118461963.3	nM		Outside typical range		UO_0000065					False	CHEMBL859775	Binding affinity to PTP1B	B	BAO_0000357	single protein format	Homo sapiens	None	None	None	None	CHEMBL335	Protein-tyrosine phosphatase 1B	Homo sapiens	SINGLE PROTEIN	CHEMBL1141964	1	Scientific Literature	Bioorg. Med. Chem. Lett.	2005	None
CHEMBL343979		0	397.41	0	3.72	2I	O=C(O)C(=O)Nc1cc(-c2ccc(OCc3ccccc3)cc2)sc1C(=O)O	Ki	'='	62517269277568.5	nM		Outside typical range		UO_0000065					False	CHEMBL859775	Binding affinity to PTP1B	B	BAO_0000357	single protein format	Homo sapiens	None	None	None	None	CHEMBL335	Protein-tyrosine phosphatase 1B	Homo sapiens	SINGLE PROTEIN	CHEMBL1141964	1	Scientific Literature	Bioorg. Med. Chem. Lett.	2005	None
CHEMBL342612		0	215.19	0	0.47	1D	O=C(O)C(=O)Nc1sccc1C(=O)O	Ki	'='	9246981739382.25	nM		Outside typical range		UO_0000065					False	CHEMBL859775	Binding affinity to PTP1B	B	BAO_0000357	single protein format	Homo sapiens	None	None	None	None	CHEMBL335	Protein-tyrosine phosphatase 1B	Homo sapiens	SINGLE PROTEIN	CHEMBL1141964	1	Scientific Literature	Bioorg. Med. Chem. Lett.	2005	None
CHEMBL426411		0	567.64	1	2.42	52	CCCCCNC(=O)[C@H](Cc1ccc(OCC(=O)O)c(C(=O)O)c1)NC(=O)[C@H](Cc1ccccc1)N1CCCC1=O	Inhibition	'='	71.0	%				UO_0000187					False	CHEMBL878693	Inhibitory activity against human protein tyrosine phosphatase 1B (PTP1B) at a concentration of 10 uM	B	BAO_0000357	single protein format	None	None	None	None	None	CHEMBL335	Protein-tyrosine phosphatase 1B	Homo sapiens	SINGLE PROTEIN	CHEMBL1136635	1	Scientific Literature	Bioorg. Med. Chem. Lett.	2003	None
CHEMBL170958		0	897.85	3	-3.55	9d	CC(=O)N[C@@H](CC(=O)O)C(=O)N[C@@H](C)C(=O)N[C@@H](CC(=O)O)C(=O)N[C@@H](CCC(=O)O)C(=O)N[C@@H](Cc1ccc(OCC(=O)O)c(OCC(=O)O)c1)C(=O)N[C@@H](CC(C)C)C(N)=O	IC50	'='	800000.0	nM		Outside typical range		UO_0000065					False	CHEMBL765996	Tested for binding affinity towards Protein-tyrosine Phosphatase 1B	B	BAO_0000357	single protein format	Rattus norvegicus	None	None	None	None	CHEMBL335	Protein-tyrosine phosphatase 1B	Homo sapiens	SINGLE PROTEIN	CHEMBL1133356	1	Scientific Literature	Bioorg. Med. Chem. Lett.	2000	None
CHEMBL1478	LITHOCHOLIC ACID	0	376.58	1	5.51	3, LCA	C[C@H](CCC(=O)O)[C@H]1CC[C@H]2[C@@H]3CC[C@@H]4C[C@H](O)CC[C@]4(C)[C@H]3CC[C@@]21C	IC50	'='	12740.0	nM	4.89			UO_0000065	13.00	0.25	-0.62	8.51	False	CHEMBL2214497	Inhibition of PTP1B by para-nitrophenyl phosphate release assay	B	BAO_0000357	single protein format	None	None	None	None	None	CHEMBL335	Protein-tyrosine phosphatase 1B	Homo sapiens	SINGLE PROTEIN	CHEMBL2203073	1	Scientific Literature	Bioorg. Med. Chem. Lett.	2012	None
CHEMBL1098845		0	511.71	2	7.89	115	CCCCCCCCCCCCCCCCCC(=O)c1cc(C(=O)Nc2ccccc2C(=O)OC)[nH]n1	IC50	'='	7490.0	nM	5.13			UO_0000065	10.02	0.19	-2.76	5.07	False	CHEMBL1106603	Inhibition of PTP1B	B	BAO_0000357	single protein format	None	None	None	None	None	CHEMBL335	Protein-tyrosine phosphatase 1B	Homo sapiens	SINGLE PROTEIN	CHEMBL1157928	1	Scientific Literature	Bioorg. Med. Chem. Lett.	2010	None
CHEMBL341103		0	518.52	1	1.37	36	COC(=O)c1c(O)cccc1OCCCCNC(=O)[C@H](Cc1ccc(OCC(=O)O)c(O)c1)NC(C)=O	Ki	'='	9000.0	nM	5.05			UO_0000065	9.73	0.19	3.68	2.79	False	CHEMBL3819929	Inhibition of PTP1B (unknown origin) using p-nitrophenyl phosphate as substrate by colorimetric method	B	BAO_0000357	single protein format	Homo sapiens	None	None	None	None	CHEMBL335	Protein-tyrosine phosphatase 1B	Homo sapiens	SINGLE PROTEIN	CHEMBL3817817	1	Scientific Literature	Bioorg. Med. Chem.	2016	None
CHEMBL1783782		0	378.47	0	4.88	16	COc1ccc(-c2cc(-c3ccccc3)no2)c(OCCCN2CCCC2)c1	Inhibition	'='	82.7	%				UO_0000187					False	CHEMBL1786430	Inhibition of protein tyrosine phosphatase-1B at 10 uM incubated for 10 mins using pNPP substrate by modified Goldstein method	B	BAO_0000357	single protein format	None	None	None	None	None	CHEMBL335	Protein-tyrosine phosphatase 1B	Homo sapiens	SINGLE PROTEIN	CHEMBL1781977	1	Scientific Literature	Bioorg. Med. Chem.	2009	None
CHEMBL1783786		0	325.32	0	3.48	20	COc1ccc(-c2cc(-c3ccccc3)no2)c(OCC(=O)O)c1	IC50	'='	9300.0	nM	5.03			UO_0000065	15.47	0.29	1.55	6.15	False	CHEMBL1786428	Inhibition of protein tyrosine phosphatase-1B at 10 uM incubated for 10 mins using pNPP substrate in presence of 0.01% Triton X-100 by modified Goldstein method	B	BAO_0000357	single protein format	None	None	None	None	None	CHEMBL335	Protein-tyrosine phosphatase 1B	Homo sapiens	SINGLE PROTEIN	CHEMBL1781977	1	Scientific Literature	Bioorg. Med. Chem.	2009	None
CHEMBL1801701		0	464.60	0	4.50	17	C=C1CC[C@H]2[C@H](/C=C(\C)C(=O)[C@@]3(OC(=O)/C=C/c4ccccc4)C[C@H](C)[C@H](O)[C@@H]3[C@H]1O)C2(C)C	Inhibition						Not Active						False	CHEMBL1804204	Inhibition of human recombinant GST-tagged PTP1B assessed as conversion of para-nitrophenyl phosphate to para-nitrophenol at 10'-6 M after 10 mins by microplate spectrophotometer analysis	B	BAO_0000357	single protein format	Homo sapiens	None	None	None	None	CHEMBL335	Protein-tyrosine phosphatase 1B	Homo sapiens	SINGLE PROTEIN	CHEMBL1800058	1	Scientific Literature	J. Nat. Prod.	2011	None
CHEMBL1081369		0	463.53	0	2.92	8h	CCOCC1(CN2CCN(c3ccccn3)CC2)COc2ccc3c(C)cc(=O)oc3c2C1=O	Inhibition	'='	54.5	%				UO_0000187					False	CHEMBL1109326	Inhibition of PTP1B at 100 uM	B	BAO_0000357	single protein format	None	None	None	None	None	CHEMBL335	Protein-tyrosine phosphatase 1B	Homo sapiens	SINGLE PROTEIN	CHEMBL1154339	1	Scientific Literature	Bioorg. Med. Chem. Lett.	2009	None
CHEMBL1081742		0	454.57	0	1.16	9f	Cc1cc(=O)oc2c3c(ccc12)OCC(CN1CCN(C)CC1)(CN1CCN(C)CC1)C3=O	Inhibition	'='	21.98	%				UO_0000187					False	CHEMBL1109326	Inhibition of PTP1B at 100 uM	B	BAO_0000357	single protein format	None	None	None	None	None	CHEMBL335	Protein-tyrosine phosphatase 1B	Homo sapiens	SINGLE PROTEIN	CHEMBL1154339	1	Scientific Literature	Bioorg. Med. Chem. Lett.	2009	None
CHEMBL1076271		0	580.69	1	3.10	9h	Cc1cc(=O)oc2c3c(ccc12)OCC(CN1CCN(c2ccccn2)CC1)(CN1CCN(c2ccccn2)CC1)C3=O	Inhibition	'='	41.34	%				UO_0000187					False	CHEMBL1109326	Inhibition of PTP1B at 100 uM	B	BAO_0000357	single protein format	None	None	None	None	None	CHEMBL335	Protein-tyrosine phosphatase 1B	Homo sapiens	SINGLE PROTEIN	CHEMBL1154339	1	Scientific Literature	Bioorg. Med. Chem. Lett.	2009	None
CHEMBL1783789		0	394.47	0	3.85	24	COc1ccc(-c2cc(-c3ccccc3)no2)c(OCC(O)CN2CCCC2)c1	Activity	'='	86.2	%				UO_0000187					False	CHEMBL1786430	Inhibition of protein tyrosine phosphatase-1B at 10 uM incubated for 10 mins using pNPP substrate by modified Goldstein method	B	BAO_0000357	single protein format	None	None	None	None	None	CHEMBL335	Protein-tyrosine phosphatase 1B	Homo sapiens	SINGLE PROTEIN	CHEMBL1781977	1	Scientific Literature	Bioorg. Med. Chem.	2009	None
CHEMBL1783773		0	366.46	0	4.74	7	CCN(CC)CCOc1cc(OC)ccc1-c1cc(-c2ccccc2)no1	IC50	'='	2900.0	nM	5.54			UO_0000065	15.11	0.28	0.80	11.60	False	CHEMBL1786428	Inhibition of protein tyrosine phosphatase-1B at 10 uM incubated for 10 mins using pNPP substrate in presence of 0.01% Triton X-100 by modified Goldstein method	B	BAO_0000357	single protein format	None	None	None	None	None	CHEMBL335	Protein-tyrosine phosphatase 1B	Homo sapiens	SINGLE PROTEIN	CHEMBL1781977	1	Scientific Literature	Bioorg. Med. Chem.	2009	None
CHEMBL1078307		0	514.66	2	7.66	3	CCCCCCCCCCCCCCCc1cc(O)cc(O)c1C(=O)Oc1cc(C)c(C(=O)O)c(O)c1	IC50	'='	220.0	nM	6.66			UO_0000065	12.94	0.25	-1.00	5.36	False	CHEMBL1115822	Inhibition of PTP1B mediated pNPP hydrolysis	B	BAO_0000357	single protein format	None	None	None	None	None	CHEMBL335	Protein-tyrosine phosphatase 1B	Homo sapiens	SINGLE PROTEIN	CHEMBL1154311	1	Scientific Literature	Bioorg. Med. Chem. Lett.	2009	None
CHEMBL1783790		0	408.50	0	4.24	25	COc1ccc(-c2cc(-c3ccccc3)no2)c(OCC(O)CN2CCCCC2)c1	IC50	'='	3310.0	nM	5.48			UO_0000065	13.42	0.25	1.24	8.06	False	CHEMBL1786428	Inhibition of protein tyrosine phosphatase-1B at 10 uM incubated for 10 mins using pNPP substrate in presence of 0.01% Triton X-100 by modified Goldstein method	B	BAO_0000357	single protein format	None	None	None	None	None	CHEMBL335	Protein-tyrosine phosphatase 1B	Homo sapiens	SINGLE PROTEIN	CHEMBL1781977	1	Scientific Literature	Bioorg. Med. Chem.	2009	None
CHEMBL224039		0	350.33	0	4.66	17a	CC(=O)c1c(O)ccc2cc(-c3coc4c(C(C)=O)c(O)ccc34)oc12	Ki	'='	54000.0	nM	4.27			UO_0000065	12.18	0.22	-0.39	4.23	False	CHEMBL918283	Inhibition of PTP1B in presence of 0.01% Triton X-100	B	BAO_0000357	single protein format	None	None	None	None	None	CHEMBL335	Protein-tyrosine phosphatase 1B	Homo sapiens	SINGLE PROTEIN	CHEMBL1144560	1	Scientific Literature	Bioorg. Med. Chem.	2007	None
CHEMBL388814		0	262.26	0	4.21	8a	O=c1cc(-c2ccccc2)oc2cc3occc3cc12	Ki	'='	45000.0	nM	4.35			UO_0000065	16.57	0.30	0.14	10.03	False	CHEMBL918283	Inhibition of PTP1B in presence of 0.01% Triton X-100	B	BAO_0000357	single protein format	None	None	None	None	None	CHEMBL335	Protein-tyrosine phosphatase 1B	Homo sapiens	SINGLE PROTEIN	CHEMBL1144560	1	Scientific Literature	Bioorg. Med. Chem.	2007	None
CHEMBL1783784		0	353.37	0	3.96	18	CCOC(=O)COc1cc(OC)ccc1-c1cc(-c2ccccc2)no1	IC50	'='	5250.0	nM	5.28			UO_0000065	14.94	0.28	1.32	7.46	False	CHEMBL1786429	Inhibition of protein tyrosine phosphatase-1B at 10 uM incubated for 10 mins using pNPP substrate in absence of Triton X-100 by modified Goldstein method	B	BAO_0000357	single protein format	None	None	None	None	None	CHEMBL335	Protein-tyrosine phosphatase 1B	Homo sapiens	SINGLE PROTEIN	CHEMBL1781977	1	Scientific Literature	Bioorg. Med. Chem.	2009	None
CHEMBL1164952		0	327.38	0	2.99	5b	COc1ccc(C2C=C(C(=O)O)NC3=C2C(=O)CC(C)(C)C3)cc1	Inhibition	'='	35.4	%				UO_0000187					False	CHEMBL1169053	Inhibition of PTP1B assessed as p-nitrophenolate ion production at 100 uM pretreated for 10 mins measured after 30 mins	B	BAO_0000357	single protein format	None	None	None	None	None	CHEMBL335	Protein-tyrosine phosphatase 1B	Homo sapiens	SINGLE PROTEIN	CHEMBL1165941	1	Scientific Literature	Bioorg. Med. Chem.	2010	None
CHEMBL1164251		0	331.80	0	3.64	5c	CC1(C)CC(=O)C2=C(C1)NC(C(=O)O)=CC2c1ccc(Cl)cc1	Inhibition	'='	25.4	%				UO_0000187					False	CHEMBL1169053	Inhibition of PTP1B assessed as p-nitrophenolate ion production at 100 uM pretreated for 10 mins measured after 30 mins	B	BAO_0000357	single protein format	None	None	None	None	None	CHEMBL335	Protein-tyrosine phosphatase 1B	Homo sapiens	SINGLE PROTEIN	CHEMBL1165941	1	Scientific Literature	Bioorg. Med. Chem.	2010	None
CHEMBL1800272		0	413.45	0	3.75	C18, 18	CC(=O)N(c1ccc2oc3c(c2c1)CCCC3)S(=O)(=O)c1ccc(C(=O)O)cc1	IC50	'='	120000.0	nM		Outside typical range		UO_0000065					False	CHEMBL1804488	Inhibition of PTP1B	B	BAO_0000357	single protein format	None	None	None	None	None	CHEMBL335	Protein-tyrosine phosphatase 1B	Homo sapiens	SINGLE PROTEIN	CHEMBL1800013	1	Scientific Literature	Bioorg. Med. Chem. Lett.	2011	None
CHEMBL1796981		0	270.29	0	1.80	18	COc1ccc(-n2ccc3c2C(=O)NCCC3=O)cc1	Inhibition						Not Active						False	CHEMBL1799104	Inhibition of human recombinant PTP1B assessed as inhibition of para-nitrophenyl phosphate to para-nitrophenol conversion at 100 uM by spectrophotometry	B	BAO_0000357	single protein format	Homo sapiens	None	None	None	None	CHEMBL335	Protein-tyrosine phosphatase 1B	Homo sapiens	SINGLE PROTEIN	CHEMBL1795299	1	Scientific Literature	Bioorg. Med. Chem. Lett.	2011	None
CHEMBL1796985		0	344.41	0	3.83	22	Cc1ccc(-c2ccc(Cn3ccc4c3C(=O)NCCC4=O)cc2)cc1	Inhibition						Active						False	CHEMBL1799104	Inhibition of human recombinant PTP1B assessed as inhibition of para-nitrophenyl phosphate to para-nitrophenol conversion at 100 uM by spectrophotometry	B	BAO_0000357	single protein format	Homo sapiens	None	None	None	None	CHEMBL335	Protein-tyrosine phosphatase 1B	Homo sapiens	SINGLE PROTEIN	CHEMBL1795299	1	Scientific Literature	Bioorg. Med. Chem. Lett.	2011	None
CHEMBL2205889		0	450.67	1	6.29	16	COC(=O)CC[C@@H](C)[C@H]1CC[C@H]2[C@@H]3CC=C4C(C)(C)c5nccnc5C[C@]4(C)[C@H]3CC[C@@]21C	IC50	'='	28220.0	nM	4.55			UO_0000065	10.09	0.19	-1.74	8.74	False	CHEMBL2214497	Inhibition of PTP1B by para-nitrophenyl phosphate release assay	B	BAO_0000357	single protein format	None	None	None	None	None	CHEMBL335	Protein-tyrosine phosphatase 1B	Homo sapiens	SINGLE PROTEIN	CHEMBL2203073	1	Scientific Literature	Bioorg. Med. Chem. Lett.	2012	None
CHEMBL224039		0	350.33	0	4.66	17a	CC(=O)c1c(O)ccc2cc(-c3coc4c(C(C)=O)c(O)ccc34)oc12	IC50	'='	75000.0	nM	4.12			UO_0000065	11.77	0.22	-0.54	4.09	False	CHEMBL918282	Inhibition of PTP1B	B	BAO_0000357	single protein format	None	None	None	None	None	CHEMBL335	Protein-tyrosine phosphatase 1B	Homo sapiens	SINGLE PROTEIN	CHEMBL1144560	1	Scientific Literature	Bioorg. Med. Chem.	2007	None
CHEMBL341624		0	188.27	0	4.08	ID 16	CCCCc1oc2ccccc2c1C	IC50	'='	707945784.38	nM		Outside typical range		UO_0000065					False	CHEMBL767799	Inhibitory activity determined against Protein tyrosine phosphatase PTB1B	B	BAO_0000357	single protein format	None	None	None	None	None	CHEMBL335	Protein-tyrosine phosphatase 1B	Homo sapiens	SINGLE PROTEIN	CHEMBL1145746	1	Scientific Literature	J. Med. Chem.	2003	None
CHEMBL2206831		0	463.57	0	3.66	22	CCOC(=O)C(CCCOc1cccc(OCCN2CCCC2)c1C(=O)CC)C(=O)OCC	IC50	'='	18600.0	nM	4.73			UO_0000065	10.20	0.20	1.07	5.18	False	CHEMBL2210668	Inhibition of PTP1B	B	BAO_0000357	single protein format	None	None	None	None	None	CHEMBL335	Protein-tyrosine phosphatase 1B	Homo sapiens	SINGLE PROTEIN	CHEMBL2203240	1	Scientific Literature	Bioorg. Med. Chem.	2012	None
CHEMBL2206342		0	329.40	0	3.87	15	CCC(=O)c1c(O)cccc1OCCCNc1ccc(OC)cc1	Inhibition	'='	83.6	%				UO_0000187					False	CHEMBL2210667	Inhibition of PTP1B at 100 uM	B	BAO_0000357	single protein format	None	None	None	None	None	CHEMBL335	Protein-tyrosine phosphatase 1B	Homo sapiens	SINGLE PROTEIN	CHEMBL2203240	1	Scientific Literature	Bioorg. Med. Chem.	2012	None
CHEMBL2369450		0	986.94	3	-4.05	4	CC(C)C[C@@H]1NC(=O)[C@H](Cc2ccc(OC(F)(C(=O)O)C(=O)O)cc2)NC(=O)[C@@H](CCC(=O)O)NC(=O)[C@H](CC(=O)O)NC(=O)[C@@H](C)NC(=O)[C@H](CC(=O)O)NC(=O)CSCC(C(N)=O)NC1=O	Ki	'='	170.0	nM	6.77			UO_0000065	6.86	0.14	10.82	1.53	False	CHEMBL770345	Compound was evaluated for the binding affinity against protein-tyrosine phosphatase 1B (PTP1B)	B	BAO_0000357	single protein format	None	None	None	None	None	CHEMBL335	Protein-tyrosine phosphatase 1B	Homo sapiens	SINGLE PROTEIN	CHEMBL1130924	1	Scientific Literature	Bioorg. Med. Chem. Lett.	1998	None
CHEMBL2206068		0	354.85	0	3.57	28	CNc1nc(N)nc2nc(-c3c(Cl)cccc3N3CCCC3)ccc12	IC50	'='	820.0	nM	6.09			UO_0000065	17.15	0.33	2.52	7.61	False	CHEMBL2211288	Inhibition of human PTP1B (1 to 321 amino acid residues) expressed in Escherichia coli using TRDI(pY)E as substrate incubated for 15 mins prior to substrate addition measured after 20 mins by malachite green staining-based colorimetric assay	B	BAO_0000019	assay format	Homo sapiens	None	None	None	None	CHEMBL335	Protein-tyrosine phosphatase 1B	Homo sapiens	SINGLE PROTEIN	CHEMBL2203097	1	Scientific Literature	Bioorg. Med. Chem. Lett.	2012	None
CHEMBL315997		0	866.92	3	4.09	18b	CC(C)C[C@H](NC(=O)[C@H](Cc1ccc(OCC(=O)O)c(OCC(=O)O)c1)NC(=O)[C@H](CCC(=O)OCc1ccccc1)NC(=O)OCC1c2ccccc2-c2ccccc21)C(N)=O	IC50	'='	19400.0	nM	4.71			UO_0000065	5.44	0.10	0.62	1.82	False	CHEMBL772440	Inhibition of human Protein-tyrosine phosphatase 1B expressed in Escherichia coli BL21 (DE3) cells	B	BAO_0000219	cell-based format	None	None	None	BL21-DE3	None	CHEMBL335	Protein-tyrosine phosphatase 1B	Homo sapiens	SINGLE PROTEIN	CHEMBL1136140	1	Scientific Literature	Bioorg. Med. Chem. Lett.	2003	None
CHEMBL88015		0	820.90	2	4.49	17b	CC(C)C[C@H](NC(=O)[C@H](Cc1ccc(CC(=O)O)c(C(=O)O)c1)NC(=O)[C@H](CCC(=O)OCc1ccccc1)NC(=O)OCC1c2ccccc2-c2ccccc21)C(N)=O	IC50	'='	44000.0	nM	4.36			UO_0000065	5.31	0.10	-0.13	1.81	False	CHEMBL772440	Inhibition of human Protein-tyrosine phosphatase 1B expressed in Escherichia coli BL21 (DE3) cells	B	BAO_0000219	cell-based format	None	None	None	BL21-DE3	None	CHEMBL335	Protein-tyrosine phosphatase 1B	Homo sapiens	SINGLE PROTEIN	CHEMBL1136140	1	Scientific Literature	Bioorg. Med. Chem. Lett.	2003	None
CHEMBL267488		0	728.37	2	6.88	11	O=P(O)(O)C(F)(F)c1ccc(CC(Cc2ccc(C(F)(F)P(=O)(O)O)c(Br)c2)(c2ccccc2)n2nnc3ccccc32)cc1	IC50	'='	160.0	nM	6.80			UO_0000065	9.33	0.21	-0.08	4.66	False	CHEMBL768523	Inhibitory activity against Protein tyrosine phosphatase 1B (PTP1B) over-expressed in intact Sf9 cell assay	B	BAO_0000219	cell-based format	None	None	None	Sf9	None	CHEMBL335	Protein-tyrosine phosphatase 1B	Homo sapiens	SINGLE PROTEIN	CHEMBL1146670	1	Scientific Literature	Bioorg. Med. Chem. Lett.	2004	CHEMBL3308860
CHEMBL2216806		0	461.56	1	5.22	132	O=C(O)CN1C(=O)/C(=C/c2ccc(-c3ccc(OCc4ccccc4)cc3)cc2)SC1=S	IC50	'='	480.0	nM	6.32			UO_0000065	13.69	0.27	1.10	9.45	False	CHEMBL2217221	Inhibition of GST-tagged PTP1B using pNPP as substrate by spectrophotometric analysis	B	BAO_0000357	single protein format	None	None	None	None	None	CHEMBL335	Protein-tyrosine phosphatase 1B	Homo sapiens	SINGLE PROTEIN	CHEMBL2216749	1	Scientific Literature	Bioorg. Med. Chem.	2012	None
CHEMBL119986		0	338.14	0	2.57	4	CC(C)(C)OO[IH2]1OC(=O)c2ccccc21	IC50	'='	230000.0	nM		Outside typical range		UO_0000065					False	CHEMBL767792	Inhibition of protein tyrosine phosphatase 1B (PTP1B) activity in 3,6-fluorescein diphosphate (FDP) assay	B	BAO_0000357	single protein format	Homo sapiens	None	None	None	None	CHEMBL335	Protein-tyrosine phosphatase 1B	Homo sapiens	SINGLE PROTEIN	CHEMBL1131920	1	Scientific Literature	Bioorg. Med. Chem. Lett.	1999	None
CHEMBL3942806		0	481.52	1	5.90	14i	CCOC(=O)c1c(C)[nH]c(/C=C2\S/C(=N\c3ccc(F)cc3)N(c3ccc(F)cc3)C2=O)c1C	Inhibition	'='	94.45	%				UO_0000187					False	CHEMBL3867951	Inhibition of human recombinant GST-tagged PTP1B catalytic domain expressed in Escherichia coli BL21-Conden plus (DE3) at 20 ug/ml using pNPP as substrate relative to control	B	BAO_0000019	assay format	Homo sapiens	None	None	None	None	CHEMBL335	Protein-tyrosine phosphatase 1B	Homo sapiens	SINGLE PROTEIN	CHEMBL3867444	1	Scientific Literature	Eur J Med Chem	2016	None
CHEMBL197720		0	648.60	1	3.02	17	CN(C)S(=O)(=O)c1ccc(CN(Cc2ccc(C(F)(F)P(=O)(O)O)cc2)S(=O)(=O)c2ccc(OCC(=O)O)cc2)cc1	IC50	'='	1100.0	nM	5.96			UO_0000065	9.19	0.19	2.94	3.33	False	CHEMBL880579	Inhibitory activity against protein tyrosine phosphatase 1B using O-methyl fluorescein monophosphate	B	BAO_0000357	single protein format	Homo sapiens	None	None	None	None	CHEMBL335	Protein-tyrosine phosphatase 1B	Homo sapiens	SINGLE PROTEIN	CHEMBL1141064	1	Scientific Literature	Bioorg. Med. Chem. Lett.	2005	None
CHEMBL1631523		0	470.69	1	6.09	8	CC1(C)CC[C@@]23CC[C@]4(C)[C@](OC2=O)([C@@H](O)C[C@@H]2[C@@]5(C)CCC(=O)C(C)(C)[C@@H]5CC[C@]24C)[C@@H]3C1	Inhibition	'='	0.69	%				UO_0000187					False	CHEMBL1635808	Inhibition of recombinant PTP1B expressed in Escherichia coli BL21 up to 5 ug/ml after 30 mins by spectrophotometry	B	BAO_0000019	assay format	None	None	None	None	None	CHEMBL335	Protein-tyrosine phosphatase 1B	Homo sapiens	SINGLE PROTEIN	CHEMBL1629515	1	Scientific Literature	J. Nat. Prod.	2010	None
CHEMBL115791		0	344.30	0	4.08	28	N.N.O=P(O)(O)C(F)(F)c1cccc(/C=C\c2ccccc2)c1	Inhibition						Not Active						False	CHEMBL771837	Compound was evaluated for its percent Inhibition of protein-tyrosine phosphatase 1B (PTP1B) at the concentration of 50 uM; Showed little or no inhibition	B	BAO_0000357	single protein format	None	None	None	None	None	CHEMBL335	Protein-tyrosine phosphatase 1B	Homo sapiens	SINGLE PROTEIN	CHEMBL1134993	1	Scientific Literature	Bioorg. Med. Chem. Lett.	2002	None
CHEMBL326115		0	657.40	2	0.86	Fig 1, cpd 7	NC(=O)[C@H](Cc1ccc(C(F)(F)P(=O)(O)O)cc1)NC(=O)[C@H](CC(=O)O)NC(=O)Cc1ccc(C(F)(F)P(=O)(O)O)cc1	IC50	'='	2.4	nM	8.62			UO_0000065	13.11	0.27	7.76	3.40	False	CHEMBL3867956	Inhibition of PTP1B (unknown origin)	B	BAO_0000357	single protein format	Homo sapiens	None	None	None	None	CHEMBL335	Protein-tyrosine phosphatase 1B	Homo sapiens	SINGLE PROTEIN	CHEMBL3867444	1	Scientific Literature	Eur J Med Chem	2016	None
CHEMBL108721		0	621.14	2	8.63	4	O=C(O)COc1c(Br)cc(-c2c3ccccc3c(Br)c3sc4ccccc4c23)cc1Br	IC50	'='	390.0	nM	6.41			UO_0000065	10.32	0.28	-2.22	13.77	False	CHEMBL771168	The compound was tested in vitro for the inhibitory activity against Protein-tyrosine phosphatase 1B (human PTPases.)	B	BAO_0000357	single protein format	None	None	None	None	None	CHEMBL335	Protein-tyrosine phosphatase 1B	Homo sapiens	SINGLE PROTEIN	CHEMBL1132177	1	Scientific Literature	J. Med. Chem.	1999	None
CHEMBL331810		0	266.03	0	0.82	13	O=C1O[IH2](O)c2ccccc21	IC50						Not Active						False	CHEMBL767793	Inhibition of protein tyrosine phosphatase 1B (PTP1B) activity in 3,6-fluorescein diphosphate (FDP) assay; NI= no inhibition	B	BAO_0000357	single protein format	Homo sapiens	None	None	None	None	CHEMBL335	Protein-tyrosine phosphatase 1B	Homo sapiens	SINGLE PROTEIN	CHEMBL1131920	1	Scientific Literature	Bioorg. Med. Chem. Lett.	1999	None
CHEMBL3088270		0	450.53	1	6.69	2c	O=C(O)CC(CC(=O)c1ccccc1)c1ccc(OC(c2ccccc2)c2ccccc2)cc1	Inhibition	'='	61.0	%				UO_0000187					False	CHEMBL3090353	Inhibition of GST-tagged recombinant human PTP1B at 100 uM	B	BAO_0000357	single protein format	Homo sapiens	None	None	None	None	CHEMBL335	Protein-tyrosine phosphatase 1B	Homo sapiens	SINGLE PROTEIN	CHEMBL3085746	1	Scientific Literature	Bioorg. Med. Chem. Lett.	2013	None
CHEMBL58910		0	152.15	0	0.80	13	O=C(O)[C@@H](O)c1ccccc1	IC50	'='	4900000.0	nM		Outside typical range		UO_0000065					False	CHEMBL770117	Inhibitory activity against Yersinia Protein-tyrosine phosphatase 1B	B	BAO_0000357	single protein format	Yersinia enterocolitica	None	None	None	None	CHEMBL335	Protein-tyrosine phosphatase 1B	Homo sapiens	SINGLE PROTEIN	CHEMBL1133876	1	Scientific Literature	Bioorg. Med. Chem. Lett.	2001	None
CHEMBL118998		0	281.00	0	1.96	8	O=[N+]([O-])c1cccc(I(=O)=O)c1	IC50	'='	1140000.0	nM		Outside typical range		UO_0000065					False	CHEMBL767792	Inhibition of protein tyrosine phosphatase 1B (PTP1B) activity in 3,6-fluorescein diphosphate (FDP) assay	B	BAO_0000357	single protein format	Homo sapiens	None	None	None	None	CHEMBL335	Protein-tyrosine phosphatase 1B	Homo sapiens	SINGLE PROTEIN	CHEMBL1131920	1	Scientific Literature	Bioorg. Med. Chem. Lett.	1999	None
CHEMBL2016661		0	561.80	1	4.79	2e	O=C(c1cc(O)c(O)c(Br)c1Br)c1cc(O)c(O)c(Br)c1Br	Inhibition						Not Determined						False	CHEMBL2020426	Inhibition of GST-tagged human recombinant PTB1B using pNPP as substrate at 5 ug/ml after 3 mins	B	BAO_0000357	single protein format	Homo sapiens	None	None	None	None	CHEMBL335	Protein-tyrosine phosphatase 1B	Homo sapiens	SINGLE PROTEIN	CHEMBL2016568	1	Scientific Literature	Bioorg. Med. Chem. Lett.	2012	None
CHEMBL1269420		0	246.22	0	1.74	2a	O=C(c1ccc(O)c(O)c1)c1ccc(O)c(O)c1	Inhibition	'='	13.48	%				UO_0000187					False	CHEMBL2020425	Inhibition of GST-tagged human recombinant PTB1B using pNPP as substrate at 20 ug/ml after 3 mins	B	BAO_0000357	single protein format	Homo sapiens	None	None	None	None	CHEMBL335	Protein-tyrosine phosphatase 1B	Homo sapiens	SINGLE PROTEIN	CHEMBL2016568	1	Scientific Literature	Bioorg. Med. Chem. Lett.	2012	None
CHEMBL374829		0	705.61	2	6.67	4g	Oc1c(O)c(Br)c(Cc2c(Br)c(O)c(O)c(Br)c2Br)c(Br)c1Br	Inhibition	'='	101.05	%				UO_0000187					False	CHEMBL2020425	Inhibition of GST-tagged human recombinant PTB1B using pNPP as substrate at 20 ug/ml after 3 mins	B	BAO_0000357	single protein format	Homo sapiens	None	None	None	None	CHEMBL335	Protein-tyrosine phosphatase 1B	Homo sapiens	SINGLE PROTEIN	CHEMBL2016568	1	Scientific Literature	Bioorg. Med. Chem. Lett.	2012	None
CHEMBL1321695		0	302.33	0	2.95	1a	COc1ccc(C(=O)c2ccc(OC)c(OC)c2)cc1OC	Inhibition						Not Determined						False	CHEMBL2020426	Inhibition of GST-tagged human recombinant PTB1B using pNPP as substrate at 5 ug/ml after 3 mins	B	BAO_0000357	single protein format	Homo sapiens	None	None	None	None	CHEMBL335	Protein-tyrosine phosphatase 1B	Homo sapiens	SINGLE PROTEIN	CHEMBL2016568	1	Scientific Literature	Bioorg. Med. Chem. Lett.	2012	None
CHEMBL2016665		0	367.24	0	4.07	3b	COc1ccc(Cc2cc(OC)c(OC)cc2Br)cc1OC	Inhibition						Not Determined						False	CHEMBL2020426	Inhibition of GST-tagged human recombinant PTB1B using pNPP as substrate at 5 ug/ml after 3 mins	B	BAO_0000357	single protein format	Homo sapiens	None	None	None	None	CHEMBL335	Protein-tyrosine phosphatase 1B	Homo sapiens	SINGLE PROTEIN	CHEMBL2016568	1	Scientific Literature	Bioorg. Med. Chem. Lett.	2012	None
CHEMBL2016669		0	682.82	2	7.12	3f	COc1cc(Cc2c(Br)c(Br)c(OC)c(OC)c2Br)c(Br)c(Br)c1OC	Inhibition	'='	49.32	%				UO_0000187					False	CHEMBL2020426	Inhibition of GST-tagged human recombinant PTB1B using pNPP as substrate at 5 ug/ml after 3 mins	B	BAO_0000357	single protein format	Homo sapiens	None	None	None	None	CHEMBL335	Protein-tyrosine phosphatase 1B	Homo sapiens	SINGLE PROTEIN	CHEMBL2016568	1	Scientific Literature	Bioorg. Med. Chem. Lett.	2012	None
CHEMBL2062593		0	475.65	1	6.14	8c, (E/Z)-mixture	CCCCCCCCCCCCCCCC(NCc1cccc(F)c1)=C1C(=O)OC(CO)C1=O	IC50	'='	83700.0	nM	4.08			UO_0000065	8.57	0.16	-2.06	5.39	False	CHEMBL2065470	Inhibition of PTP1B	B	BAO_0000357	single protein format	Homo sapiens	None	None	None	None	CHEMBL335	Protein-tyrosine phosphatase 1B	Homo sapiens	SINGLE PROTEIN	CHEMBL2062477	1	Scientific Literature	ACS Med. Chem. Lett.	2012	None
CHEMBL292556		0	448.67	1	6.78	33	CC1=CC[C@H]2C(C)(C)CCC[C@]2(C)[C@H]1CC(CCCCc1ccccc1)OS(=O)(=O)O	IC50	'='	5400.0	nM	5.27			UO_0000065	11.74	0.23	-1.51	8.28	False	CHEMBL765210	Concentration required for its inhibitory activity against PTB1B phosphatase	B	BAO_0000357	single protein format	None	None	None	None	None	CHEMBL335	Protein-tyrosine phosphatase 1B	Homo sapiens	SINGLE PROTEIN	CHEMBL1130501	1	Scientific Literature	Bioorg. Med. Chem. Lett.	1997	None
CHEMBL444965	ETHANEPEROXOIC ACID	0	76.05	0	0.02	1	CC(=O)OO	Activity	'='	29.0	%				UO_0000187					False	CHEMBL1026469	Inactivation of PTP1B at 15 uM after 15 sec in presence of glutathione	B	BAO_0000357	single protein format	None	None	None	None	None	CHEMBL335	Protein-tyrosine phosphatase 1B	Homo sapiens	SINGLE PROTEIN	CHEMBL1154493	1	Scientific Literature	Bioorg. Med. Chem. Lett.	2008	None
CHEMBL191219		0	288.33	0	1.53	11	O=C1CN(c2cccc(-c3ccccc3)c2)S(=O)(=O)N1	IC50	'='	132000.0	nM		Outside typical range		UO_0000065					False	CHEMBL829362	Inhibitory concentration against Protein tyrosine phosphatase 1B	B	BAO_0000357	single protein format	Homo sapiens	None	None	None	None	CHEMBL335	Protein-tyrosine phosphatase 1B	Homo sapiens	SINGLE PROTEIN	CHEMBL1139554	1	Scientific Literature	Bioorg. Med. Chem. Lett.	2005	None
CHEMBL505384		0	104.11	0	0.61	4	OOC1CCCO1	Activity	'='	54.0	%				UO_0000187					False	CHEMBL1026468	Inactivation of PTP1B assessed as return of enzyme activity at 50 uM after 1 hr in presence of dithiothreitol	B	BAO_0000357	single protein format	None	None	None	None	None	CHEMBL335	Protein-tyrosine phosphatase 1B	Homo sapiens	SINGLE PROTEIN	CHEMBL1154493	1	Scientific Literature	Bioorg. Med. Chem. Lett.	2008	None
CHEMBL505384		0	104.11	0	0.61	4	OOC1CCCO1	Activity	'='	20.3	/M/s									False	CHEMBL1026476	Inhibition of PTP1B assessed as inhibition rate constant	B	BAO_0000357	single protein format	None	None	None	None	None	CHEMBL335	Protein-tyrosine phosphatase 1B	Homo sapiens	SINGLE PROTEIN	CHEMBL1154493	1	Scientific Literature	Bioorg. Med. Chem. Lett.	2008	None
CHEMBL99447		0	302.17	0	2.77	5	O=C(O)c1ccc2cc(C(F)(F)P(=O)(O)O)ccc2c1	Ki	'='	22000.0	nM	4.66			UO_0000065	15.41	0.32	1.89	4.91	False	CHEMBL770823	Binding affinity towards recombinant human Protein-tyrosine phosphatase 1B was determined	B	BAO_0000357	single protein format	None	None	None	None	None	CHEMBL335	Protein-tyrosine phosphatase 1B	Homo sapiens	SINGLE PROTEIN	CHEMBL1145873	1	Scientific Literature	Bioorg. Med. Chem. Lett.	2003	None
CHEMBL106297		0	618.64	1	3.14	13	COC(=O)c1c(O)cccc1OCCCCNC(=O)[C@H](Cc1ccc(OC(C)C(=O)O)c(C(=O)O)c1)NC(=O)OC(C)(C)C	Ki	'='	48600.0	nM	4.31			UO_0000065	6.97	0.13	1.17	2.08	True	CHEMBL771820	Inhibition of Protein-tyrosine phosphatase 1B (PTP1B)	B	BAO_0000357	single protein format	Homo sapiens	None	None	None	None	CHEMBL335	Protein-tyrosine phosphatase 1B	Homo sapiens	SINGLE PROTEIN	CHEMBL1145874	1	Scientific Literature	Bioorg. Med. Chem. Lett.	2003	None
CHEMBL467572		0	372.47	1	5.51	11	c1ccc2c(c1)ccc1oc(-c3ccc(OCCN4CCCCC4)cc3)nc12	Inhibition	'='	98.2	%				UO_0000187					False	CHEMBL1009263	Inhibition of of PTP1B assessed as residual enzyme activity at 100 uM	B	BAO_0000357	single protein format	None	None	None	None	None	CHEMBL335	Protein-tyrosine phosphatase 1B	Homo sapiens	SINGLE PROTEIN	CHEMBL1154485	1	Scientific Literature	Eur. J. Med. Chem.	2009	None
CHEMBL456054		0	386.50	1	5.90	18	c1ccc2c(c1)ccc1oc(-c3ccc(OCCCN4CCCCC4)cc3)nc12	Inhibition	'='	34.2	%				UO_0000187					False	CHEMBL1009263	Inhibition of of PTP1B assessed as residual enzyme activity at 100 uM	B	BAO_0000357	single protein format	None	None	None	None	None	CHEMBL335	Protein-tyrosine phosphatase 1B	Homo sapiens	SINGLE PROTEIN	CHEMBL1154485	1	Scientific Literature	Eur. J. Med. Chem.	2009	None
CHEMBL138025		0	283.26	0	0.53	12i	O=C1CCc2c(sc(NC(=O)C(=O)O)c2C(=O)O)C1	Ki	'='	1300.0	nM	5.89			UO_0000065	20.78	0.42	5.36	4.87	True	CHEMBL770981	Inhibitory effect against recombinant human protein-tyrosine phosphatase 1B (PTP1B), using p-nitrophenyl phosphate substrate at pH 5.5.	B	BAO_0000357	single protein format	None	None	None	None	None	CHEMBL335	Protein-tyrosine phosphatase 1B	Homo sapiens	SINGLE PROTEIN	CHEMBL1135823	1	Scientific Literature	J. Med. Chem.	2002	None
CHEMBL138575		0	297.31	0	2.20	8b	O=C(O)C(=O)Nc1cc(-c2ccsc2)sc1C(=O)O	Ki	'='	11000.0	nM	4.96			UO_0000065	16.68	0.36	2.76	4.78	True	CHEMBL770981	Inhibitory effect against recombinant human protein-tyrosine phosphatase 1B (PTP1B), using p-nitrophenyl phosphate substrate at pH 5.5.	B	BAO_0000357	single protein format	None	None	None	None	None	CHEMBL335	Protein-tyrosine phosphatase 1B	Homo sapiens	SINGLE PROTEIN	CHEMBL1135823	1	Scientific Literature	J. Med. Chem.	2002	None
CHEMBL138995		0	410.45	0	3.18	22d	O=C(O)C(=O)Nc1sc2c(c1C(=O)O)CCN(Cc1ccc3ccccc3c1)C2	Inhibition						No data						False	CHEMBL771823	Inhibition of recombinant human Protein-tyrosine phosphatase 1B (PTP1B) at pH 5.5(not determined)	B	BAO_0000357	single protein format	Homo sapiens	None	None	None	None	CHEMBL335	Protein-tyrosine phosphatase 1B	Homo sapiens	SINGLE PROTEIN	CHEMBL1135823	1	Scientific Literature	J. Med. Chem.	2002	None
CHEMBL494736		0	462.55	1	6.64	6	O=c1c(Cc2ccc(-c3ccccc3)cc2)c(CCCc2ccc(O)cc2)oc2cc(O)ccc12	Inhibition	'='	0.0	%				UO_0000187					False	CHEMBL1011837	Inhibition of human cloned PTP1B expressed in Escherichia coli TB1 at 15 uM	B	BAO_0000019	assay format	Homo sapiens	None	None	None	None	CHEMBL335	Protein-tyrosine phosphatase 1B	Homo sapiens	SINGLE PROTEIN	CHEMBL1153398	1	Scientific Literature	Bioorg. Med. Chem.	2009	None
CHEMBL494735		0	448.52	1	6.25	5	O=c1c(Cc2ccc(-c3ccccc3)cc2)c(CCc2ccc(O)cc2)oc2cc(O)ccc12	Inhibition	'='	20.0	%				UO_0000187					False	CHEMBL1011837	Inhibition of human cloned PTP1B expressed in Escherichia coli TB1 at 15 uM	B	BAO_0000019	assay format	Homo sapiens	None	None	None	None	CHEMBL335	Protein-tyrosine phosphatase 1B	Homo sapiens	SINGLE PROTEIN	CHEMBL1153398	1	Scientific Literature	Bioorg. Med. Chem.	2009	None
CHEMBL2316896		0	450.49	1	7.08	6d	O=C(O)c1cc2c(CCc3ccc(Oc4ccccc4)cc3)c(-c3ccccc3)oc2cc1O	IC50	'='	8000.0	nM	5.10			UO_0000065	11.31	0.20	-1.98	6.38	False	CHEMBL2317720	Inhibition of PTP1B (unknown origin) expressed in Escherichia coli using pNPP substrate after 5 mins by spectrophotometric analysis	B	BAO_0000019	assay format	Homo sapiens	None	None	None	None	CHEMBL335	Protein-tyrosine phosphatase 1B	Homo sapiens	SINGLE PROTEIN	CHEMBL2311454	1	Scientific Literature	J. Med. Chem.	2013	None
CHEMBL2316894		0	426.39	1	6.31	6b	O=C(O)c1cc2c(CCc3cccc(C(F)(F)F)c3)c(-c3ccccc3)oc2cc1O	IC50	'='	7400.0	nM	5.13			UO_0000065	12.03	0.23	-1.18	7.26	False	CHEMBL2317720	Inhibition of PTP1B (unknown origin) expressed in Escherichia coli using pNPP substrate after 5 mins by spectrophotometric analysis	B	BAO_0000019	assay format	Homo sapiens	None	None	None	None	CHEMBL335	Protein-tyrosine phosphatase 1B	Homo sapiens	SINGLE PROTEIN	CHEMBL2311454	1	Scientific Literature	J. Med. Chem.	2013	None
CHEMBL2316903		0	354.36	0	4.90	4a	O=C(O)c1cc2c(C#Cc3ccccc3)c(-c3ccccc3)oc2cc1O	IC50	'='	14600.0	nM	4.84			UO_0000065	13.65	0.24	-0.06	6.84	False	CHEMBL2317720	Inhibition of PTP1B (unknown origin) expressed in Escherichia coli using pNPP substrate after 5 mins by spectrophotometric analysis	B	BAO_0000019	assay format	Homo sapiens	None	None	None	None	CHEMBL335	Protein-tyrosine phosphatase 1B	Homo sapiens	SINGLE PROTEIN	CHEMBL2311454	1	Scientific Literature	J. Med. Chem.	2013	None
CHEMBL2316908		0	446.46	1	6.70	4i	O=C(O)c1cc2c(C#Cc3ccc(Oc4ccccc4)cc3)c(-c3ccccc3)oc2cc1O	IC50	'='	1200.0	nM	5.92			UO_0000065	13.26	0.24	-0.78	7.41	False	CHEMBL2317720	Inhibition of PTP1B (unknown origin) expressed in Escherichia coli using pNPP substrate after 5 mins by spectrophotometric analysis	B	BAO_0000019	assay format	Homo sapiens	None	None	None	None	CHEMBL335	Protein-tyrosine phosphatase 1B	Homo sapiens	SINGLE PROTEIN	CHEMBL2311454	1	Scientific Literature	J. Med. Chem.	2013	None
CHEMBL598830		0	435.50	1	5.23	P06	CC(C)OC(=O)c1c(-c2ccc(-c3ccccc3)cc2)csc1NC(=O)/C=C\C(=O)O	Inhibition	'='	98.4	%				UO_0000187					False	CHEMBL1067746	Inhibition of PTP1B expressed in Escherichia coli BL21 (DE3) at 100 uM after 10 mins by spectrophotometry	B	BAO_0000019	assay format	None	None	None	None	None	CHEMBL335	Protein-tyrosine phosphatase 1B	Homo sapiens	SINGLE PROTEIN	CHEMBL1157587	1	Scientific Literature	Bioorg. Med. Chem.	2010	None
CHEMBL606701		0	471.53	1	6.21	P30	CCOC(=O)c1c(-c2ccccc2-c2ccccc2)csc1NC(=O)c1ccccc1C(=O)O	Inhibition	'='	96.6	%				UO_0000187					False	CHEMBL1067746	Inhibition of PTP1B expressed in Escherichia coli BL21 (DE3) at 100 uM after 10 mins by spectrophotometry	B	BAO_0000019	assay format	None	None	None	None	None	CHEMBL335	Protein-tyrosine phosphatase 1B	Homo sapiens	SINGLE PROTEIN	CHEMBL1157587	1	Scientific Literature	Bioorg. Med. Chem.	2010	None
CHEMBL117869		0	413.36	0	3.76	2	COC(=O)c1c(O)cccc1OC/C=C/c1ccc(F)c(-c2cc(C(=O)O)no2)c1	Ki	'='	6900.0	nM	5.16			UO_0000065	12.49	0.23	1.40	4.33	True	CHEMBL1067743	Inhibition of PTP1B	B	BAO_0000357	single protein format	None	None	None	None	None	CHEMBL335	Protein-tyrosine phosphatase 1B	Homo sapiens	SINGLE PROTEIN	CHEMBL1157587	1	Scientific Literature	Bioorg. Med. Chem.	2010	None
CHEMBL206656		0	455.51	0	1.63	12	O=C(CCc1cccc(NS(=O)(=O)O)c1)N1CCc2ccc(NS(=O)(=O)O)cc2C1	IC50	'='	26000.0	nM	4.58			UO_0000065	10.07	0.21	2.96	2.99	False	CHEMBL869484	Inhibition of PTP1B	B	BAO_0000357	single protein format	Homo sapiens	None	None	None	None	CHEMBL335	Protein-tyrosine phosphatase 1B	Homo sapiens	SINGLE PROTEIN	CHEMBL1139672	1	Scientific Literature	Bioorg. Med. Chem. Lett.	2006	None
CHEMBL248490		0	503.61	1	4.46	3	O=C1CC(c2ccc(C[C@H](Nc3nc4ccccc4s3)c3nc4ccccc4[nH]3)cc2)S(=O)(=O)N1	IC50	'='	480.0	nM	6.32			UO_0000065	12.55	0.25	1.86	5.41	False	CHEMBL902512	Inhibition of PTP1B by pNPP assay	B	BAO_0000357	single protein format	None	None	None	None	None	CHEMBL335	Protein-tyrosine phosphatase 1B	Homo sapiens	SINGLE PROTEIN	CHEMBL1138418	1	Scientific Literature	Bioorg. Med. Chem. Lett.	2007	None
CHEMBL396583		0	538.05	2	5.11	26	O=C1CC(c2ccc(C[C@H](Nc3nc4ccccc4s3)c3nc4cc(Cl)ccc4[nH]3)cc2)S(=O)(=O)N1	IC50	'='	410.0	nM	6.39			UO_0000065	11.87	0.24	1.28	5.47	False	CHEMBL902512	Inhibition of PTP1B by pNPP assay	B	BAO_0000357	single protein format	None	None	None	None	None	CHEMBL335	Protein-tyrosine phosphatase 1B	Homo sapiens	SINGLE PROTEIN	CHEMBL1138418	1	Scientific Literature	Bioorg. Med. Chem. Lett.	2007	None
CHEMBL245831		0	571.61	2	5.48	11	O=C1CC(c2ccc(C[C@H](Nc3nc4c(C(F)(F)F)cccc4s3)c3nc4ccccc4[nH]3)cc2)S(=O)(=O)N1	IC50	'='	740.0	nM	6.13			UO_0000065	10.73	0.21	0.65	5.25	False	CHEMBL902512	Inhibition of PTP1B by pNPP assay	B	BAO_0000357	single protein format	None	None	None	None	None	CHEMBL335	Protein-tyrosine phosphatase 1B	Homo sapiens	SINGLE PROTEIN	CHEMBL1138418	1	Scientific Literature	Bioorg. Med. Chem. Lett.	2007	None
CHEMBL44166		0	200.24	0	2.49	16	CC(C)C1=Cc2ccccc2C(=O)C1=O	IC50						Not Active						False	CHEMBL860852	Inhibitory activity against human PTP1B	B	BAO_0000357	single protein format	Homo sapiens	None	None	None	None	CHEMBL335	Protein-tyrosine phosphatase 1B	Homo sapiens	SINGLE PROTEIN	CHEMBL1146142	1	Scientific Literature	Bioorg. Med. Chem. Lett.	2006	None
CHEMBL381551		0	373.50	1	5.55	6a	CC(C)C1=C(Nc2ccccc2)c2ccc3c(c2C(=O)C1=O)CCCC3(C)C	IC50	'='	27160.0	nM	4.57			UO_0000065	12.23	0.22	-0.98	9.89	False	CHEMBL860852	Inhibitory activity against human PTP1B	B	BAO_0000357	single protein format	Homo sapiens	None	None	None	None	CHEMBL335	Protein-tyrosine phosphatase 1B	Homo sapiens	SINGLE PROTEIN	CHEMBL1146142	1	Scientific Literature	Bioorg. Med. Chem. Lett.	2006	None
CHEMBL383509		0	326.39	0	4.75	4b	CC(C)C1=C(Sc2ccc(F)cc2)c2ccccc2C(=O)C1=O	IC50	'='	7220.0	nM	5.14			UO_0000065	15.75	0.31	0.39	15.06	False	CHEMBL860852	Inhibitory activity against human PTP1B	B	BAO_0000357	single protein format	Homo sapiens	None	None	None	None	CHEMBL335	Protein-tyrosine phosphatase 1B	Homo sapiens	SINGLE PROTEIN	CHEMBL1146142	1	Scientific Literature	Bioorg. Med. Chem. Lett.	2006	None
CHEMBL372592		0	691.44	1	3.99	30	CN(Cc1ccccc1)C(=O)CN(Cc1ccc(C(F)(F)P(=O)(O)O)c(Br)c1)S(=O)(=O)c1ccc(OCC(=O)O)cc1	IC50	'='	31.0	nM	7.51			UO_0000065	10.86	0.24	3.52	4.64	False	CHEMBL880579	Inhibitory activity against protein tyrosine phosphatase 1B using O-methyl fluorescein monophosphate	B	BAO_0000357	single protein format	Homo sapiens	None	None	None	None	CHEMBL335	Protein-tyrosine phosphatase 1B	Homo sapiens	SINGLE PROTEIN	CHEMBL1141064	1	Scientific Literature	Bioorg. Med. Chem. Lett.	2005	None
CHEMBL493893	SPATHODIC ACID	0	488.71	1	5.18	14	CC1(C)CC[C@]2(C(=O)O)CC[C@]3(C)C(=CC[C@@H]4[C@@]5(C)CC[C@H](O)[C@](C)(CO)[C@@H]5CC[C@]43C)[C@@H]2[C@@H]1O	IC50	'='	18800.0	nM	4.73			UO_0000065	9.67	0.18	-0.45	4.82	False	CHEMBL1036591	Inhibition of human recombinant PTP1B after 30 mins	B	BAO_0000357	single protein format	Homo sapiens	None	None	None	None	CHEMBL335	Protein-tyrosine phosphatase 1B	Homo sapiens	SINGLE PROTEIN	CHEMBL1140124	1	Scientific Literature	J. Nat. Prod.	2008	None
CHEMBL168	OLEANOLIC_ACID	0	456.71	1	7.23	Oleanolic acid	CC1(C)CC[C@]2(C(=O)O)CC[C@]3(C)C(=CC[C@@H]4[C@@]5(C)CC[C@H](O)C(C)(C)[C@@H]5CC[C@]43C)[C@@H]2C1	IC50	'='	7600.0	nM	5.12			UO_0000065	11.21	0.21	-2.11	8.90	False	CHEMBL1036591	Inhibition of human recombinant PTP1B after 30 mins	B	BAO_0000357	single protein format	Homo sapiens	None	None	None	None	CHEMBL335	Protein-tyrosine phosphatase 1B	Homo sapiens	SINGLE PROTEIN	CHEMBL1140124	1	Scientific Literature	J. Nat. Prod.	2008	None
CHEMBL169	URSOLIC ACID	2	456.71	1	7.09	ursolic acid	C[C@@H]1[C@H]2C3=CC[C@@H]4[C@@]5(C)CC[C@H](O)C(C)(C)[C@@H]5CC[C@@]4(C)[C@]3(C)CC[C@@]2(C(=O)O)CC[C@H]1C	IC50	'='	3100.0	nM	5.51			UO_0000065	12.06	0.23	-1.58	9.58	True	CHEMBL1036591	Inhibition of human recombinant PTP1B after 30 mins	B	BAO_0000357	single protein format	Homo sapiens	None	None	None	None	CHEMBL335	Protein-tyrosine phosphatase 1B	Homo sapiens	SINGLE PROTEIN	CHEMBL1140124	1	Scientific Literature	J. Nat. Prod.	2008	None
CHEMBL492457	DIOSPYRIC ACID B	0	502.69	2	5.27	2, diospyric acid B	C[C@@H]1CC[C@]2(C(=O)O)CC[C@]3(C)C(=CC[C@@H]4[C@@]5(C)CC[C@@H](O)[C@](C)(C(=O)O)[C@@H]5CC[C@]43C)[C@@H]2[C@]1(C)O	IC50	'>'	30000.0	nM				UO_0000065					False	CHEMBL1036591	Inhibition of human recombinant PTP1B after 30 mins	B	BAO_0000357	single protein format	Homo sapiens	None	None	None	None	CHEMBL335	Protein-tyrosine phosphatase 1B	Homo sapiens	SINGLE PROTEIN	CHEMBL1140124	1	Scientific Literature	J. Nat. Prod.	2008	None
CHEMBL2313422	GYPENSAPOGENIN F	0	472.71	1	6.05	2	CC(C)(O)C[C@@H]1C=C([C@H]2CC[C@]3(C)[C@@H]2CC[C@@H]2[C@@]4(C)CC[C@H](O)C(C)(C)[C@@H]4CC[C@]23C)C(=O)O1	IC50	'='	49000.0	nM	4.31			UO_0000065	9.12	0.17	-1.74	6.46	False	CHEMBL2320379	Inhibition of PTP1B (unknown origin)	B	BAO_0000357	single protein format	Homo sapiens	None	None	None	None	CHEMBL335	Protein-tyrosine phosphatase 1B	Homo sapiens	SINGLE PROTEIN	CHEMBL2311280	1	Scientific Literature	Bioorg. Med. Chem. Lett.	2013	None
CHEMBL2207339		0	336.47	0	3.48	1	C=CC(C)(O)C/C=C/[C@@]1(C)CC[C@@H](C(C)(O)CC(=O)C=C(C)C)O1	IC50	'='	13900.0	nM	4.86			UO_0000065	14.44	0.28	1.38	7.28	False	CHEMBL2210497	Inhibition of human recombinant PTP1B using p-nitrophenyl phosphate as substrate after 30 mins by spectrophotometric analysis	B	BAO_0000357	single protein format	Homo sapiens	None	None	None	None	CHEMBL335	Protein-tyrosine phosphatase 1B	Homo sapiens	SINGLE PROTEIN	CHEMBL2203004	1	Scientific Literature	Bioorg. Med. Chem. Lett.	2012	None
CHEMBL150420		0	308.22	0	3.31	19c	O=P(O)(O)C(F)(F)c1cccc(C#Cc2ccccc2)c1	IC50	'='	135900.0	nM		Outside typical range		UO_0000065					False	CHEMBL767802	Inhibitory potency for the protein tyrosine phosphatase (PTP 1B)-catalyzed hydrolysis of p-nitrophenol phosphate	F	BAO_0000019	assay format	None	None	None	None	None	CHEMBL335	Protein-tyrosine phosphatase 1B	Homo sapiens	SINGLE PROTEIN	CHEMBL1131941	1	Scientific Literature	Bioorg. Med. Chem. Lett.	1999	None
CHEMBL1087148	ERYBREADIN D	0	390.48	1	5.69	9	CC(C)=CCc1c(O)ccc2c1OC[C@H]1c3ccc4c(c3O[C@@H]21)OC(C)(C)C=C4	IC50	'='	6400.0	nM	5.19			UO_0000065	13.30	0.24	-0.50	10.84	False	CHEMBL1101504	Inhibition of human recombinant PTP1B assessed as p-nitrophenol production	B	BAO_0000357	single protein format	Homo sapiens	None	None	None	None	CHEMBL335	Protein-tyrosine phosphatase 1B	Homo sapiens	SINGLE PROTEIN	CHEMBL1154360	1	Scientific Literature	Bioorg. Med. Chem. Lett.	2009	None
CHEMBL9363		0	429.36	0	4.49	1	O=P(O)(O)C(F)(F)c1ccc(CC(c2ccccc2)n2nnc3ccccc32)cc1	IC50	'='	8040.0	nM	5.09			UO_0000065	11.87	0.23	0.60	5.77	False	CHEMBL768525	Inhibitory activity against protein tyrosine phosphatase 1B (PTP1B) was determined in fluorescein diphosphate (FDP) assay	B	BAO_0000357	single protein format	None	None	None	None	None	CHEMBL335	Protein-tyrosine phosphatase 1B	Homo sapiens	SINGLE PROTEIN	CHEMBL1146670	1	Scientific Literature	Bioorg. Med. Chem. Lett.	2004	None
CHEMBL24501		0	390.44	1	6.70	57	O=C(c1ccccc1)c1oc2ccccc2c1-c1ccc(-c2ccc(O)cc2)cc1	IC50	'='	740.0	nM	6.13			UO_0000065	15.70	0.28	-0.57	12.15	False	CHEMBL768926	In vitro inhibitory activity against human recombinant protein tyrosine phosphatase 1b (PTP1B)	B	BAO_0000357	single protein format	None	None	None	None	None	CHEMBL335	Protein-tyrosine phosphatase 1B	Homo sapiens	SINGLE PROTEIN	CHEMBL1132993	1	Scientific Literature	J. Med. Chem.	2000	None
CHEMBL377989		0	546.61	1	3.02	79a	Cc1cc(C[C@H](NS(=O)(=O)c2ccccc2)c2nc3ccccc3[nH]2)ccc1[C@@H]1CC(=O)[N-]S1(=O)=O.[Na+]	Activity	'='	1.1										False	CHEMBL870505	Increase in phosphorylation level of human insulin receptor transfected in HEK293 cells at 1 uM	F	BAO_0000219	cell-based format	Homo sapiens	None	None	HEK293	None	CHEMBL335	Protein-tyrosine phosphatase 1B	Homo sapiens	SINGLE PROTEIN	CHEMBL1138056	1	Scientific Literature	J. Med. Chem.	2006	CHEMBL3307715
CHEMBL211352		0	571.62	1	2.90	79d	Cc1cc(C[C@H](NS(=O)(=O)c2ccccc2C#N)c2nc3ccccc3[nH]2)ccc1[C@@H]1CC(=O)[N-]S1(=O)=O.[Na+]	IC50	'='	18.0	nM	7.75			UO_0000065	14.09	0.28	4.84	4.78	False	CHEMBL870503	Inhibition of PTP1B by pNPP assay	B	BAO_0000357	single protein format	Homo sapiens	None	None	None	None	CHEMBL335	Protein-tyrosine phosphatase 1B	Homo sapiens	SINGLE PROTEIN	CHEMBL1138056	1	Scientific Literature	J. Med. Chem.	2006	None
CHEMBL25243		0	557.48	2	8.36	167	CCCCc1oc2ccccc2c1Cc1ccc2c(Br)c(OC(Cc3ccccc3)C(=O)O)ccc2c1	IC50	'='	370.0	nM	6.43			UO_0000065	11.54	0.24	-1.93	10.78	False	CHEMBL768926	In vitro inhibitory activity against human recombinant protein tyrosine phosphatase 1b (PTP1B)	B	BAO_0000357	single protein format	None	None	None	None	None	CHEMBL335	Protein-tyrosine phosphatase 1B	Homo sapiens	SINGLE PROTEIN	CHEMBL1132993	1	Scientific Literature	J. Med. Chem.	2000	None
CHEMBL444965	ETHANEPEROXOIC ACID	0	76.05	0	0.02	1	CC(=O)OO	Activity	'='	49.0	%				UO_0000187					False	CHEMBL1026472	Inactivation of PTP1B at 15 uM after 15 sec in presence of phosphate ion	B	BAO_0000357	single protein format	None	None	None	None	None	CHEMBL335	Protein-tyrosine phosphatase 1B	Homo sapiens	SINGLE PROTEIN	CHEMBL1154493	1	Scientific Literature	Bioorg. Med. Chem. Lett.	2008	None
CHEMBL376755	PHELLIGRIDIN H	0	622.49	4	5.34	1, Phelligridin H	O=c1oc2cc(-c3c(-c4ccc(O)c(O)c4)oc4cc(/C=C/c5ccc(O)c(O)c5)oc(=O)c34)oc(=O)c2c2cc(O)c(O)cc12	IC50	'='	3.1	ug.mL-1				UO_0000274					False	CHEMBL855204	Inhibition of human PTP1B	B	BAO_0000357	single protein format	Homo sapiens	None	None	None	None	CHEMBL335	Protein-tyrosine phosphatase 1B	Homo sapiens	SINGLE PROTEIN	CHEMBL1141409	1	Scientific Literature	J. Nat. Prod.	2007	None
CHEMBL221760	PHELLIGRIDIN I	0	624.51	3	4.80	2, Phelligridin I	O=c1oc(/C=C/c2ccc(O)c(O)c2)cc(O)c1-c1cc(O)c(O)cc1/C=C/c1cc2oc(=O)c3cc(O)c(O)cc3c2c(=O)o1	IC50	'='	3000.0	nM	5.52			UO_0000065	8.84	0.16	0.72	2.38	False	CHEMBL855204	Inhibition of human PTP1B	B	BAO_0000357	single protein format	Homo sapiens	None	None	None	None	CHEMBL335	Protein-tyrosine phosphatase 1B	Homo sapiens	SINGLE PROTEIN	CHEMBL1141409	1	Scientific Literature	J. Nat. Prod.	2007	None
CHEMBL404412		0	409.36	0	3.66	10	COCn1cc(C(O)(C(=O)O)C(F)(F)F)c2ccc(OCc3ccccc3)cc21	IC50	'='	382000.0	nM		Outside typical range		UO_0000065					False	CHEMBL925644	Inhibition of PTP1B expressed in Sf9 cells	B	BAO_0000219	cell-based format	None	None	None	Sf9	None	CHEMBL335	Protein-tyrosine phosphatase 1B	Homo sapiens	SINGLE PROTEIN	CHEMBL1140554	1	Scientific Literature	Bioorg. Med. Chem. Lett.	2007	CHEMBL3308860
CHEMBL2335705	CYCLOMARINONE	0	208.21	0	1.33	1, Cyclomarinone	COc1c(C)c(O)cc2c1C(O)CC2=O	Inhibition						Not Active						False	CHEMBL2342347	Inhibition of PTP1B (unknown origin)	B	BAO_0000357	single protein format	Homo sapiens	None	None	None	None	CHEMBL335	Protein-tyrosine phosphatase 1B	Homo sapiens	SINGLE PROTEIN	CHEMBL2331098	1	Scientific Literature	J. Nat. Prod.	2013	None
CHEMBL1215876	NOCAPYRONE B	0	252.35	0	3.63	2	COc1oc(CCCCC(C)C)c(C)c(=O)c1C	Activity						Not Active						False	CHEMBL1219428	Inhibition of protein tyrosine phosphatase 1b by colorimetric assay	B	BAO_0000357	single protein format	None	None	None	None	None	CHEMBL335	Protein-tyrosine phosphatase 1B	Homo sapiens	SINGLE PROTEIN	CHEMBL1212932	1	Scientific Literature	J. Nat. Prod.	2010	None
CHEMBL99776		0	262.28	0	-1.19	8	Nc1nc(N)c2nc(CN3CCOCC3)nnc2n1	IC50	'>'	100000.0	nM				UO_0000065					False	CHEMBL771832	Inhibition of Protein-tyrosine phosphatase 1B in 2 mM DTT	B	BAO_0000357	single protein format	None	None	None	None	None	CHEMBL335	Protein-tyrosine phosphatase 1B	Homo sapiens	SINGLE PROTEIN	CHEMBL1136184	1	Scientific Literature	Bioorg. Med. Chem. Lett.	2003	None
CHEMBL234808		0	270.28	0	3.05	7	COC(=O)c1ccc(/C=C/c2ccc(O)c(O)c2)cc1	IC50	'='	25600.0	nM	4.59			UO_0000065	16.99	0.31	1.54	6.88	False	CHEMBL898096	Inhibition of PTP1B by colorimetric assay	B	BAO_0000357	single protein format	None	None	None	None	None	CHEMBL335	Protein-tyrosine phosphatase 1B	Homo sapiens	SINGLE PROTEIN	CHEMBL1149578	1	Scientific Literature	Bioorg. Med. Chem. Lett.	2007	None
CHEMBL131141		0	324.34	0	2.57	677948	COc1cc(CC/N=C2\C=C(O)c3cccnc3C2=O)ccc1O	IC50	'>'	100000.0	nM				UO_0000065					False	CHEMBL756368	Inhibitory Activity against Recombinant Human PTP1	B	BAO_0000357	single protein format	None	None	None	None	None	CHEMBL335	Protein-tyrosine phosphatase 1B	Homo sapiens	SINGLE PROTEIN	CHEMBL1134280	1	Scientific Literature	J. Med. Chem.	2001	None
CHEMBL235804		0	389.43	0	4.77	2f	O=C(O)c1ccc(CN2C(=O)S/C(=C\c3ccc4ccccc4c3)C2=O)cc1	IC50	'='	6500.0	nM	5.19			UO_0000065	13.32	0.25	0.42	6.95	False	CHEMBL898300	Inhibition of human protein-tyrosine phosphatase 1B	B	BAO_0000357	single protein format	Homo sapiens	None	None	None	None	CHEMBL335	Protein-tyrosine phosphatase 1B	Homo sapiens	SINGLE PROTEIN	CHEMBL1149603	1	Scientific Literature	Bioorg. Med. Chem.	2007	None
CHEMBL516014		0	356.51	1	5.66	7	C=C1CCC[C@@H]2[C@]1(C)CC[C@H](C)[C@@]2(C)Cc1cc(OC(C)=O)ccc1O	IC50	'='	8600.0	nM	5.07			UO_0000065	14.21	0.27	-0.59	10.89	False	CHEMBL3860325	Inhibition of recombinant human PTP1B (1 to 322 residues) expressed in Escherichia coli using pNPP as substrate preincubated for 10 mins followed by substrate addition measured after 30 mins	B	BAO_0000019	assay format	Homo sapiens	None	None	None	None	CHEMBL335	Protein-tyrosine phosphatase 1B	Homo sapiens	SINGLE PROTEIN	CHEMBL3860036	1	Scientific Literature	J Nat Prod	2016	None
CHEMBL509720		0	380.35	0	4.23	5c	COc1c(C(=O)O)cc(/C=C/c2ccc(C(=O)O)c(O)c2)cc1-c1ccco1	IC50	'='	194000.0	nM		Outside typical range		UO_0000065					False	CHEMBL953268	Inhibition of PTP1B	B	BAO_0000357	single protein format	None	None	None	None	None	CHEMBL335	Protein-tyrosine phosphatase 1B	Homo sapiens	SINGLE PROTEIN	CHEMBL1151791	1	Scientific Literature	Bioorg. Med. Chem.	2008	None
CHEMBL340653		0	322.75	0	0.23	DA3049	O=C1C(Cl)=C(NCCN2CCOCC2)C(=O)c2cnncc21	IC50	'='	9800.0	nM	5.01			UO_0000065	15.52	0.31	4.78	5.93	False	CHEMBL756368	Inhibitory Activity against Recombinant Human PTP1	B	BAO_0000357	single protein format	None	None	None	None	None	CHEMBL335	Protein-tyrosine phosphatase 1B	Homo sapiens	SINGLE PROTEIN	CHEMBL1134280	1	Scientific Literature	J. Med. Chem.	2001	None
CHEMBL207657		0	472.71	1	6.21	4	CC1(C)CC[C@]2(C)CC[C@]3(C(=O)O)C(=CC[C@@H]4[C@@]5(C)CC[C@@H](O)[C@](C)(CO)C5CC[C@]43C)[C@@H]2C1	IC50	'='	11700.0	nM	4.93			UO_0000065	10.43	0.20	-1.28	6.34	False	CHEMBL854300	Inhibition of human recombinant PTP1B	B	BAO_0000357	single protein format	Homo sapiens	None	None	None	None	CHEMBL335	Protein-tyrosine phosphatase 1B	Homo sapiens	SINGLE PROTEIN	CHEMBL1147808	1	Scientific Literature	Bioorg. Med. Chem. Lett.	2006	None
CHEMBL3628542		0	410.38	0	2.04	11b	O=C(O)COc1ccc(/C=C2\C(=O)N(CC(=O)O)C(=O)N2Cc2ccccc2)cc1	IC50	'='	122000.0	nM		Outside typical range		UO_0000065					False	CHEMBL3631084	Inhibition of human recombinant PTP1B expressed in Escherichia coli pre-incubated for 15 mins before pNPP substrate addition by spectrophotometry	B	BAO_0000019	assay format	Homo sapiens	None	None	None	None	CHEMBL335	Protein-tyrosine phosphatase 1B	Homo sapiens	SINGLE PROTEIN	CHEMBL3627652	1	Scientific Literature	Eur. J. Med. Chem.	2015	None
CHEMBL1162223		0	657.29	2	6.19	2	NS(=O)(=O)c1cc(-c2ccc(CSCc3ccc(C(F)(F)P(=O)(O)O)c(Br)c3)cc2)ccc1Br	Ki						Not Determined						False	CHEMBL951535	Inhibition of human PTP1B expressed in Escherichia coli BL21(DE3) cells	B	BAO_0000219	cell-based format	Homo sapiens	None	None	None	None	CHEMBL335	Protein-tyrosine phosphatase 1B	Homo sapiens	SINGLE PROTEIN	CHEMBL1158163	1	Scientific Literature	Bioorg. Med. Chem.	2008	None
CHEMBL115590	ACANTHOL	0	288.48	1	5.11	1	C=C[C@@]1(C)CC=C2C(CCC3[C@](C)(CO)CCC[C@@]23C)C1	IC50	'>'	30000.0	nM				UO_0000065					False	CHEMBL854190	Inhibition of human recombinant PTP1B	B	BAO_0000357	single protein format	Homo sapiens	None	None	None	None	CHEMBL335	Protein-tyrosine phosphatase 1B	Homo sapiens	SINGLE PROTEIN	CHEMBL1148666	1	Scientific Literature	Bioorg. Med. Chem. Lett.	2006	None
CHEMBL377236	CAULERPIN	0	398.42	0	4.39	4	COC(=O)/C1=C/c2c([nH]c3ccccc23)/C(C(=O)OC)=C\c2c1[nH]c1ccccc21	IC50	'='	3770.0	nM	5.42			UO_0000065	13.61	0.25	1.03	6.44	False	CHEMBL871236	Inhibition of human PTP1B	B	BAO_0000357	single protein format	Homo sapiens	None	None	None	None	CHEMBL335	Protein-tyrosine phosphatase 1B	Homo sapiens	SINGLE PROTEIN	CHEMBL1147719	1	Scientific Literature	Bioorg. Med. Chem. Lett.	2006	None
CHEMBL3973897		0	398.54	1	5.88	12	C=C1CCC[C@@H]2[C@]1(C)CC[C@H](C)[C@@]2(C)Cc1cc(OC(C)=O)ccc1OC(C)=O	IC50	'='	14000.0	nM	4.85			UO_0000065	12.18	0.23	-1.03	9.23	False	CHEMBL3860325	Inhibition of recombinant human PTP1B (1 to 322 residues) expressed in Escherichia coli using pNPP as substrate preincubated for 10 mins followed by substrate addition measured after 30 mins	B	BAO_0000019	assay format	Homo sapiens	None	None	None	None	CHEMBL335	Protein-tyrosine phosphatase 1B	Homo sapiens	SINGLE PROTEIN	CHEMBL3860036	1	Scientific Literature	J Nat Prod	2016	None
CHEMBL378653		0	470.69	1	6.41	18alpha-Glycyrrhetic acid	CC1(C)C2CC[C@]3(C)[C@H](C(=O)C=C4[C@H]5C[C@@](C)(C(=O)O)CC[C@]5(C)CC[C@]43C)[C@@]2(C)CC[C@@H]1O	IC50	'='	15600.0	nM	4.81			UO_0000065	10.21	0.19	-1.60	6.44	False	CHEMBL854300	Inhibition of human recombinant PTP1B	B	BAO_0000357	single protein format	Homo sapiens	None	None	None	None	CHEMBL335	Protein-tyrosine phosphatase 1B	Homo sapiens	SINGLE PROTEIN	CHEMBL1147808	1	Scientific Literature	Bioorg. Med. Chem. Lett.	2006	None
CHEMBL3628461		0	558.59	2	5.32	4b	O=C(COc1ccc(/C=C2\C(=O)N(CC(=O)c3ccccc3)C(=O)N2CC(=O)c2ccccc2)cc1)c1ccccc1	IC50	'='	11000.0	nM	4.96			UO_0000065	8.88	0.16	-0.36	4.91	False	CHEMBL3631084	Inhibition of human recombinant PTP1B expressed in Escherichia coli pre-incubated for 15 mins before pNPP substrate addition by spectrophotometry	B	BAO_0000019	assay format	Homo sapiens	None	None	None	None	CHEMBL335	Protein-tyrosine phosphatase 1B	Homo sapiens	SINGLE PROTEIN	CHEMBL3627652	1	Scientific Literature	Eur. J. Med. Chem.	2015	None
CHEMBL3628471		0	294.31	0	2.45	6a	O=C1NC(=O)/C(=C\c2ccc(OCc3ccccc3)cc2)N1	IC50	'='	170000.0	nM		Outside typical range		UO_0000065					False	CHEMBL3631084	Inhibition of human recombinant PTP1B expressed in Escherichia coli pre-incubated for 15 mins before pNPP substrate addition by spectrophotometry	B	BAO_0000019	assay format	Homo sapiens	None	None	None	None	CHEMBL335	Protein-tyrosine phosphatase 1B	Homo sapiens	SINGLE PROTEIN	CHEMBL3627652	1	Scientific Literature	Eur. J. Med. Chem.	2015	None
CHEMBL589083		0	539.53	2	7.23	P27	CCOC(=O)c1c(-c2ccc(-c3ccc(C(F)(F)F)cc3)cc2)csc1NC(=O)c1ccccc1C(=O)O	Inhibition	'='	24.9	%				UO_0000187					False	CHEMBL1067747	Inhibition of PTP1B expressed in Escherichia coli BL21 (DE3) at 10 uM after 10 mins by spectrophotometry	B	BAO_0000019	assay format	None	None	None	None	None	CHEMBL335	Protein-tyrosine phosphatase 1B	Homo sapiens	SINGLE PROTEIN	CHEMBL1157587	1	Scientific Literature	Bioorg. Med. Chem.	2010	None
CHEMBL602231		0	523.97	2	7.00	P28	CCOC(=O)c1c(-c2ccc(-c3ccc(F)c(Cl)c3)cc2)csc1NC(=O)c1ccccc1C(=O)O	Inhibition	'='	99.3	%				UO_0000187					False	CHEMBL1067746	Inhibition of PTP1B expressed in Escherichia coli BL21 (DE3) at 100 uM after 10 mins by spectrophotometry	B	BAO_0000019	assay format	None	None	None	None	None	CHEMBL335	Protein-tyrosine phosphatase 1B	Homo sapiens	SINGLE PROTEIN	CHEMBL1157587	1	Scientific Literature	Bioorg. Med. Chem.	2010	None
CHEMBL599850		0	349.41	0	2.77	P32	CC(C)OC(=O)c1ccsc1NC(=O)C1C2C=CC(C2)C1C(=O)O	Inhibition						Not Determined						False	CHEMBL1067747	Inhibition of PTP1B expressed in Escherichia coli BL21 (DE3) at 10 uM after 10 mins by spectrophotometry	B	BAO_0000019	assay format	None	None	None	None	None	CHEMBL335	Protein-tyrosine phosphatase 1B	Homo sapiens	SINGLE PROTEIN	CHEMBL1157587	1	Scientific Literature	Bioorg. Med. Chem.	2010	None
CHEMBL1910877		0	284.79	0	4.39	3	O=C(O)c1sccc1SCc1ccc(Cl)cc1	IC50	'>'	120000.0	nM		Outside typical range		UO_0000065					False	CHEMBL1914006	Inhibition of PTP1B expressed in Escherichia coli BL21 (DE3) assessed as reduction in dephosphorylation of Z'-Lyte phospho-Tyr 1 peptide preincubated for 20 mins by FRET assay	B	BAO_0000019	assay format	None	None	None	None	None	CHEMBL335	Protein-tyrosine phosphatase 1B	Homo sapiens	SINGLE PROTEIN	CHEMBL1909518	1	Scientific Literature	J. Med. Chem.	2011	None
CHEMBL1910964		0	390.31	0	3.98	18	CS(=O)(=O)NC(=O)c1ccccc1SCc1ccc(Cl)c(Cl)c1	IC50	'>'	100000.0	nM				UO_0000065					False	CHEMBL1914006	Inhibition of PTP1B expressed in Escherichia coli BL21 (DE3) assessed as reduction in dephosphorylation of Z'-Lyte phospho-Tyr 1 peptide preincubated for 20 mins by FRET assay	B	BAO_0000019	assay format	None	None	None	None	None	CHEMBL335	Protein-tyrosine phosphatase 1B	Homo sapiens	SINGLE PROTEIN	CHEMBL1909518	1	Scientific Literature	J. Med. Chem.	2011	None
CHEMBL1910876		0	250.34	0	3.74	2	O=C(O)c1sccc1SCc1ccccc1	IC50	'>'	120000.0	nM		Outside typical range		UO_0000065					False	CHEMBL1914006	Inhibition of PTP1B expressed in Escherichia coli BL21 (DE3) assessed as reduction in dephosphorylation of Z'-Lyte phospho-Tyr 1 peptide preincubated for 20 mins by FRET assay	B	BAO_0000019	assay format	None	None	None	None	None	CHEMBL335	Protein-tyrosine phosphatase 1B	Homo sapiens	SINGLE PROTEIN	CHEMBL1909518	1	Scientific Literature	J. Med. Chem.	2011	None
CHEMBL1910880		0	278.40	0	4.36	6	Cc1ccc(CSc2ccsc2C(=O)O)cc1C	IC50	'>'	120000.0	nM		Outside typical range		UO_0000065					False	CHEMBL1914006	Inhibition of PTP1B expressed in Escherichia coli BL21 (DE3) assessed as reduction in dephosphorylation of Z'-Lyte phospho-Tyr 1 peptide preincubated for 20 mins by FRET assay	B	BAO_0000019	assay format	None	None	None	None	None	CHEMBL335	Protein-tyrosine phosphatase 1B	Homo sapiens	SINGLE PROTEIN	CHEMBL1909518	1	Scientific Literature	J. Med. Chem.	2011	None
CHEMBL1910968		0	485.39	1	5.28	22	NCC(=O)Nc1cccc(C#Cc2ccc(C(=O)O)c(SCc3ccc(Cl)c(Cl)c3)c2)c1	IC50	'>'	100000.0	nM				UO_0000065					False	CHEMBL1914006	Inhibition of PTP1B expressed in Escherichia coli BL21 (DE3) assessed as reduction in dephosphorylation of Z'-Lyte phospho-Tyr 1 peptide preincubated for 20 mins by FRET assay	B	BAO_0000019	assay format	None	None	None	None	None	CHEMBL335	Protein-tyrosine phosphatase 1B	Homo sapiens	SINGLE PROTEIN	CHEMBL1909518	1	Scientific Literature	J. Med. Chem.	2011	None
CHEMBL316894		0	434.31	0	0.58	41	O=S(=O)([O-])c1ccc2c(S(=O)(=O)[O-])cc(S(=O)(=O)[O-])cc2c1.[Na+].[Na+].[Na+]	IC50	'>'	4000000.0	nM		Outside typical range		UO_0000065					False	CHEMBL771320	Inhibitory activity against human Protein-tyrosinephosphatase 1B (PTP1B)	B	BAO_0000357	single protein format	Homo sapiens	None	None	None	None	CHEMBL335	Protein-tyrosine phosphatase 1B	Homo sapiens	SINGLE PROTEIN	CHEMBL1134573	1	Scientific Literature	J. Med. Chem.	2001	None
CHEMBL3634593		0	743.93	1	4.77	P8	CCCOc1ccc(S(=O)(=O)N(Cc2ccc(N(CC(=O)OC)S(C)(=O)=O)cc2)c2ccc(CN(Cc3ccccc3)S(C)(=O)=O)cc2)cc1	IC50	'='	902.0	nM	6.04			UO_0000065	8.13	0.17	1.27	4.09	False	CHEMBL3635260	Inhibition of recombinant PTP1B (unknown origin) assessed as hydrolysis of pNPP to pNP after 30 mins	B	BAO_0000357	single protein format	Homo sapiens	None	None	None	None	CHEMBL335	Protein-tyrosine phosphatase 1B	Homo sapiens	SINGLE PROTEIN	CHEMBL3632526	1	Scientific Literature	Bioorg. Med. Chem.	2015	None
CHEMBL229222	SIGMOIDIN F	0	422.48	1	5.20	4	CC(C)=CCc1c([C@H]2CC(=O)c3c(O)cc(O)cc3O2)cc2c(c1O)OC(C)(C)C=C2	IC50	'='	14200.0	nM	4.85			UO_0000065	11.47	0.21	-0.35	5.04	False	CHEMBL904966	Inhibition of human recombinant PTP1B	B	BAO_0000357	single protein format	Homo sapiens	None	None	None	None	CHEMBL335	Protein-tyrosine phosphatase 1B	Homo sapiens	SINGLE PROTEIN	CHEMBL1143674	1	Scientific Literature	J. Nat. Prod.	2007	None
CHEMBL361084		0	791.90	2	5.72	21	CC(C)C[C@H](CC(=O)[C@H](Cc1ccc(OCC(=O)O)cc1)NC(=O)[C@H](CCC(=O)OCc1ccccc1)NC(=O)OCC1c2ccccc2-c2ccccc21)C(N)=O	IC50	'='	2900.0	nM	5.54			UO_0000065	6.99	0.13	-0.18	2.76	False	CHEMBL832737	Inhibitory concentration against human PTP1B expressed in Escherichia coli BL21 cells	B	BAO_0000219	cell-based format	Homo sapiens	None	None	BL21	None	CHEMBL335	Protein-tyrosine phosphatase 1B	Homo sapiens	SINGLE PROTEIN	CHEMBL1142813	1	Scientific Literature	Bioorg. Med. Chem. Lett.	2005	None
CHEMBL26554		0	538.64	2	8.82	73	CC(Cc1ccccc1)(Oc1ccc(-c2ccc(-c3c(Cc4ccccc4)oc4ccccc34)cc2)cc1)C(=O)O	IC50	'='	290.0	nM	6.54			UO_0000065	12.14	0.22	-2.28	10.96	False	CHEMBL768926	In vitro inhibitory activity against human recombinant protein tyrosine phosphatase 1b (PTP1B)	B	BAO_0000357	single protein format	None	None	None	None	None	CHEMBL335	Protein-tyrosine phosphatase 1B	Homo sapiens	SINGLE PROTEIN	CHEMBL1132993	1	Scientific Literature	J. Med. Chem.	2000	None
CHEMBL25584		0	557.51	2	8.83	123	O=C(O)CCCOc1ccc(-c2ccc(-c3c(Cc4ccccc4)sc4ccccc34)cc2)cc1Br	IC50	'='	170.0	nM	6.77			UO_0000065	12.14	0.26	-2.06	14.55	True	CHEMBL768926	In vitro inhibitory activity against human recombinant protein tyrosine phosphatase 1b (PTP1B)	B	BAO_0000357	single protein format	None	None	None	None	None	CHEMBL335	Protein-tyrosine phosphatase 1B	Homo sapiens	SINGLE PROTEIN	CHEMBL1132993	1	Scientific Literature	J. Med. Chem.	2000	None
CHEMBL26111		0	286.33	1	5.47	54	Oc1ccc(-c2ccc(-c3coc4ccccc34)cc2)cc1	Average inhibition	'='	-13.0										False	CHEMBL768924	Inhibition of recombinant human Protein Tyrosine Phosphatase 1b	B	BAO_0000357	single protein format	Homo sapiens	None	None	None	None	CHEMBL335	Protein-tyrosine phosphatase 1B	Homo sapiens	SINGLE PROTEIN	CHEMBL1132993	1	Scientific Literature	J. Med. Chem.	2000	None
CHEMBL470649	METHYL HAEMATOMMATE	0	210.19	0	1.01	6	COC(=O)c1c(C)cc(O)c(C=O)c1O	IC50	'>'	200000.0	nM		Outside typical range		UO_0000065					False	CHEMBL1036431	Inhibition of PTP1B	B	BAO_0000357	single protein format	None	None	None	None	None	CHEMBL335	Protein-tyrosine phosphatase 1B	Homo sapiens	SINGLE PROTEIN	CHEMBL1151873	1	Scientific Literature	Bioorg. Med. Chem. Lett.	2009	None
CHEMBL57731		0	301.35	0	3.68	22	Cc1c(C2=CC(=O)C(=O)c3ccccc32)c2ccccc2n1C	IC50						Not Active						False	CHEMBL772436	In vitro inhibitory activity against recombinant human protein-tyrosine phosphatase 1B (PTP1B) using fluorescein diphosphate (FDP) as a substrate; Not active	B	BAO_0000357	single protein format	None	None	None	None	None	CHEMBL335	Protein-tyrosine phosphatase 1B	Homo sapiens	SINGLE PROTEIN	CHEMBL1135185	1	Scientific Literature	Bioorg. Med. Chem. Lett.	2002	None
CHEMBL281301		0	571.47	2	8.00	168	CCCCc1oc2ccccc2c1C(=O)c1ccc2c(Br)c(OC(Cc3ccccc3)C(=O)O)ccc2c1	IC50	'='	1200.0	nM	5.92			UO_0000065	10.36	0.21	-2.08	7.72	False	CHEMBL768926	In vitro inhibitory activity against human recombinant protein tyrosine phosphatase 1b (PTP1B)	B	BAO_0000357	single protein format	None	None	None	None	None	CHEMBL335	Protein-tyrosine phosphatase 1B	Homo sapiens	SINGLE PROTEIN	CHEMBL1132993	1	Scientific Literature	J. Med. Chem.	2000	None
CHEMBL371859		0	269.26	0	2.91	5a	O=C(O)COc1ccc(-c2nocc3cccc2-3)cc1	Inhibition	'='	27.4	%				UO_0000187					False	CHEMBL865874	Inhibitory activity against recombinant human PTP1B at 10 uM	B	BAO_0000357	single protein format	Homo sapiens	None	None	None	None	CHEMBL335	Protein-tyrosine phosphatase 1B	Homo sapiens	SINGLE PROTEIN	CHEMBL1149392	1	Scientific Literature	Bioorg. Med. Chem. Lett.	2006	None
CHEMBL201161		0	561.18	2	5.67	6v	COc1ccc(C(=O)c2ccc3c(-c4cc(Br)c(OCC(=O)O)c(Br)c4)nocc2-3)cc1	IC50	'='	1640.0	nM	5.79			UO_0000065	10.31	0.25	0.12	5.85	False	CHEMBL865873	Inhibitory activity against recombinant human PTP1B	B	BAO_0000357	single protein format	Homo sapiens	None	None	None	None	CHEMBL335	Protein-tyrosine phosphatase 1B	Homo sapiens	SINGLE PROTEIN	CHEMBL1149392	1	Scientific Literature	Bioorg. Med. Chem. Lett.	2006	None
CHEMBL98053		0	280.29	0	-2.23	1	Nc1nc(N)c2nc(CN(CCO)CCO)nnc2n1	IC50	'='	97000.0	nM	4.01			UO_0000065	14.32	0.27	6.24	2.51	False	CHEMBL771833	Inhibition of Protein-tyrosine phosphatase 1B in 300 nM DTT	B	BAO_0000357	single protein format	None	None	None	None	None	CHEMBL335	Protein-tyrosine phosphatase 1B	Homo sapiens	SINGLE PROTEIN	CHEMBL1136184	1	Scientific Literature	Bioorg. Med. Chem. Lett.	2003	None
CHEMBL1163235		0	607.79	2	7.43	3j	CC(C)=C[C@@H]1C[C@](O)([C@H]2CC[C@@H]3[C@@H]2CC[C@H]2[C@@]3(C)CC[C@H]3C(C)(C)[C@@H](OC(=O)c4cccc([N+](=O)[O-])c4)CC[C@]23C)C(=O)O1	IC50	'='	1700.0	nM	5.77			UO_0000065	9.49	0.18	-1.66	4.98	False	CHEMBL1166943	Inhibition of PTP1B by pNPP hydrolase assay	B	BAO_0000357	single protein format	None	None	None	None	None	CHEMBL335	Protein-tyrosine phosphatase 1B	Homo sapiens	SINGLE PROTEIN	CHEMBL1165949	1	Scientific Literature	Bioorg. Med. Chem.	2010	None
CHEMBL1164947		0	607.79	2	7.43	3k	CC(C)=C[C@@H]1C[C@](O)([C@H]2CC[C@@H]3[C@@H]2CC[C@H]2[C@@]3(C)CC[C@H]3C(C)(C)[C@@H](OC(=O)c4ccc([N+](=O)[O-])cc4)CC[C@]23C)C(=O)O1	IC50	'='	1420.0	nM	5.85			UO_0000065	9.62	0.18	-1.58	5.04	False	CHEMBL1166943	Inhibition of PTP1B by pNPP hydrolase assay	B	BAO_0000357	single protein format	None	None	None	None	None	CHEMBL335	Protein-tyrosine phosphatase 1B	Homo sapiens	SINGLE PROTEIN	CHEMBL1165949	1	Scientific Literature	Bioorg. Med. Chem.	2010	None
CHEMBL224039		0	350.33	0	4.66	17a	CC(=O)c1c(O)ccc2cc(-c3coc4c(C(C)=O)c(O)ccc34)oc12	Inhibition	'='	72.0	%				UO_0000187					False	CHEMBL918281	Inhibition of PTP1B at 100 uM	B	BAO_0000357	single protein format	None	None	None	None	None	CHEMBL335	Protein-tyrosine phosphatase 1B	Homo sapiens	SINGLE PROTEIN	CHEMBL1144560	1	Scientific Literature	Bioorg. Med. Chem.	2007	None
CHEMBL3908947		0	351.43	0	2.88	14a	CCOC(=O)c1c(C)[nH]c(/C=C2\S/C(=N/O)N(C(C)C)C2=O)c1C	Inhibition	'='	95.76	%				UO_0000187					False	CHEMBL3867951	Inhibition of human recombinant GST-tagged PTP1B catalytic domain expressed in Escherichia coli BL21-Conden plus (DE3) at 20 ug/ml using pNPP as substrate relative to control	B	BAO_0000019	assay format	Homo sapiens	None	None	None	None	CHEMBL335	Protein-tyrosine phosphatase 1B	Homo sapiens	SINGLE PROTEIN	CHEMBL3867444	1	Scientific Literature	Eur J Med Chem	2016	None
CHEMBL3923835		0	410.54	0	3.91	15a	CC/N=C1\S/C(=C\c2ccc(OCCN(C)c3ccccn3)cc2)C(=O)N1CC	Inhibition	'='	42.12	%				UO_0000187					False	CHEMBL3867951	Inhibition of human recombinant GST-tagged PTP1B catalytic domain expressed in Escherichia coli BL21-Conden plus (DE3) at 20 ug/ml using pNPP as substrate relative to control	B	BAO_0000019	assay format	Homo sapiens	None	None	None	None	CHEMBL335	Protein-tyrosine phosphatase 1B	Homo sapiens	SINGLE PROTEIN	CHEMBL3867444	1	Scientific Literature	Eur J Med Chem	2016	None
CHEMBL570526	KUWANON R	0	662.74	3	7.75	4	CC(C)=CCc1c(O)cc(C(=O)[C@H]2[C@@H](c3c(O)ccc(C(=O)/C=C/c4ccc(O)cc4)c3O)C=C(C)C[C@@H]2c2ccc(O)cc2O)cc1O	Km	'='	1640000.0	nM				UO_0000065					False	CHEMBL1041808	Activity at human recombinant PTP1B	B	BAO_0000357	single protein format	Homo sapiens	None	None	None	None	CHEMBL335	Protein-tyrosine phosphatase 1B	Homo sapiens	SINGLE PROTEIN	CHEMBL1156122	1	Scientific Literature	Bioorg. Med. Chem. Lett.	2009	None
CHEMBL224039		0	350.33	0	4.66	17a	CC(=O)c1c(O)ccc2cc(-c3coc4c(C(C)=O)c(O)ccc34)oc12	Ki	'='	64000.0	nM	4.19			UO_0000065	11.97	0.22	-0.47	4.16	False	CHEMBL918282	Inhibition of PTP1B	B	BAO_0000357	single protein format	None	None	None	None	None	CHEMBL335	Protein-tyrosine phosphatase 1B	Homo sapiens	SINGLE PROTEIN	CHEMBL1144560	1	Scientific Literature	Bioorg. Med. Chem.	2007	None
CHEMBL388814		0	262.26	0	4.21	8a	O=c1cc(-c2ccccc2)oc2cc3occc3cc12	Ki	'='	57000.0	nM	4.24			UO_0000065	16.18	0.29	0.03	9.79	False	CHEMBL918282	Inhibition of PTP1B	B	BAO_0000357	single protein format	None	None	None	None	None	CHEMBL335	Protein-tyrosine phosphatase 1B	Homo sapiens	SINGLE PROTEIN	CHEMBL1144560	1	Scientific Literature	Bioorg. Med. Chem.	2007	None
CHEMBL223067		0	292.29	0	4.21	8b	COc1ccc(-c2cc(=O)c3cc4ccoc4cc3o2)cc1	IC50	'='	68800.0	nM	4.16			UO_0000065	14.24	0.26	-0.05	7.92	False	CHEMBL918283	Inhibition of PTP1B in presence of 0.01% Triton X-100	B	BAO_0000357	single protein format	None	None	None	None	None	CHEMBL335	Protein-tyrosine phosphatase 1B	Homo sapiens	SINGLE PROTEIN	CHEMBL1144560	1	Scientific Literature	Bioorg. Med. Chem.	2007	None
CHEMBL388814		0	262.26	0	4.21	8a	O=c1cc(-c2ccccc2)oc2cc3occc3cc12	IC50	'='	61300.0	nM	4.21			UO_0000065	16.06	0.29	0.00	9.72	False	CHEMBL918283	Inhibition of PTP1B in presence of 0.01% Triton X-100	B	BAO_0000357	single protein format	None	None	None	None	None	CHEMBL335	Protein-tyrosine phosphatase 1B	Homo sapiens	SINGLE PROTEIN	CHEMBL1144560	1	Scientific Literature	Bioorg. Med. Chem.	2007	None
CHEMBL207043	ACANTHOKOREOIC ACID A	0	334.46	0	3.58	4	C=C[C@]1(C)CC[C@@]2(O)[C@@H](C1)C(=O)CC1[C@](C)(C(=O)O)CCC[C@]12C	IC50	'>'	30000.0	nM				UO_0000065					False	CHEMBL854190	Inhibition of human recombinant PTP1B	B	BAO_0000357	single protein format	Homo sapiens	None	None	None	None	CHEMBL335	Protein-tyrosine phosphatase 1B	Homo sapiens	SINGLE PROTEIN	CHEMBL1148666	1	Scientific Literature	Bioorg. Med. Chem. Lett.	2006	None
CHEMBL3928298		0	274.16	0	3.01	1b	Cc1ccc(O)c(C(O)(C(F)(F)F)C(F)(F)F)c1	IC50	'='	360200.0	nM		Outside typical range		UO_0000065					False	CHEMBL3862254	Inhibition of recombinant PTP1B (unknown origin) using pNPP as substrate by spectrophotometric method	B	BAO_0000357	single protein format	Homo sapiens	None	None	None	None	CHEMBL335	Protein-tyrosine phosphatase 1B	Homo sapiens	SINGLE PROTEIN	CHEMBL3861950	1	Scientific Literature	MedChemComm	2016	None
CHEMBL389725		0	217.02	0	1.85	1m	O=C(O)c1cccc(Br)c1O	IC50	'>'	1000000.0	nM		Outside typical range		UO_0000065					False	CHEMBL905766	Inhibition of PTP1B	B	BAO_0000357	single protein format	None	None	None	None	None	CHEMBL335	Protein-tyrosine phosphatase 1B	Homo sapiens	SINGLE PROTEIN	CHEMBL1143766	1	Scientific Literature	Bioorg. Med. Chem.	2007	None
CHEMBL389855		0	307.14	0	3.44	1f	O=C(O)c1cc(Br)cc(Cc2ccccc2)c1O	IC50	'='	148000.0	nM		Outside typical range		UO_0000065					False	CHEMBL905766	Inhibition of PTP1B	B	BAO_0000357	single protein format	None	None	None	None	None	CHEMBL335	Protein-tyrosine phosphatase 1B	Homo sapiens	SINGLE PROTEIN	CHEMBL1143766	1	Scientific Literature	Bioorg. Med. Chem.	2007	None
CHEMBL61864		0	316.46	0	3.99	25	CC1=CC[C@H]2C(C)(C)CCC[C@]2(C)[C@H]1CCOS(=O)(=O)O	IC50	'>'	320000.0	nM		Outside typical range		UO_0000065					False	CHEMBL765210	Concentration required for its inhibitory activity against PTB1B phosphatase	B	BAO_0000357	single protein format	None	None	None	None	None	CHEMBL335	Protein-tyrosine phosphatase 1B	Homo sapiens	SINGLE PROTEIN	CHEMBL1130501	1	Scientific Literature	Bioorg. Med. Chem. Lett.	1997	None
CHEMBL1822603		0	779.80	3	5.40	25	CO[C@H]1O[C@H](COCc2cn(CCCCOc3cccc(C(=O)O)c3)nn2)[C@@H](OC(=O)c2ccccc2)[C@H](OC(=O)c2ccccc2)[C@H]1OC(=O)c1ccccc1	IC50	'='	60100.0	nM	4.22			UO_0000065	5.41	0.10	-1.18	2.30	False	CHEMBL1826221	Inhibition of human recombinant PTP1B expressed in CHO cells assessed as p-nitorphenol production after 2 mins by microplate reader	B	BAO_0000219	cell-based format	Homo sapiens	None	None	CHO	None	CHEMBL335	Protein-tyrosine phosphatase 1B	Homo sapiens	SINGLE PROTEIN	CHEMBL1821676	1	Scientific Literature	Eur. J. Med. Chem.	2011	CHEMBL3308072
CHEMBL1822609		0	795.80	3	5.11	27	CO[C@H]1O[C@H](COCc2cn(CCCCOc3cc(O)cc(C(=O)O)c3)nn2)[C@@H](OC(=O)c2ccccc2)[C@H](OC(=O)c2ccccc2)[C@H]1OC(=O)c1ccccc1	IC50	'='	19300.0	nM	4.71			UO_0000065	5.92	0.11	-0.40	2.31	False	CHEMBL1826221	Inhibition of human recombinant PTP1B expressed in CHO cells assessed as p-nitorphenol production after 2 mins by microplate reader	B	BAO_0000219	cell-based format	Homo sapiens	None	None	CHO	None	CHEMBL335	Protein-tyrosine phosphatase 1B	Homo sapiens	SINGLE PROTEIN	CHEMBL1821676	1	Scientific Literature	Eur. J. Med. Chem.	2011	CHEMBL3308072
CHEMBL3758655		0	399.52	1	6.49	7e	CCCc1ccc(-c2ccc(-c3noc(Cc4c[nH]c5ccccc45)n3)s2)cc1	IC50	'='	12510.0	nM	4.90			UO_0000065	12.27	0.23	-1.59	8.96	False	CHEMBL3760330	Inhibition of recombinant human PTP1B catalytic domain assessed as hydrolysis of pNPP after 2 mins	B	BAO_0000357	single protein format	Homo sapiens	None	None	None	None	CHEMBL335	Protein-tyrosine phosphatase 1B	Homo sapiens	SINGLE PROTEIN	CHEMBL3758136	1	Scientific Literature	Bioorg. Med. Chem. Lett.	2016	None
CHEMBL3758490		0	413.55	1	6.88	7f	CCCCc1ccc(-c2ccc(-c3noc(Cc4c[nH]c5ccccc45)n3)s2)cc1	IC50	'='	8960.0	nM	5.05			UO_0000065	12.21	0.23	-1.83	9.23	False	CHEMBL3760330	Inhibition of recombinant human PTP1B catalytic domain assessed as hydrolysis of pNPP after 2 mins	B	BAO_0000357	single protein format	Homo sapiens	None	None	None	None	CHEMBL335	Protein-tyrosine phosphatase 1B	Homo sapiens	SINGLE PROTEIN	CHEMBL3758136	1	Scientific Literature	Bioorg. Med. Chem. Lett.	2016	None
CHEMBL3760059		0	467.53	1	5.81	7r	COC(=O)CCCOc1ccc(-c2cccc(-c3noc(Cc4c[nH]c5ccccc45)n3)c2)cc1	IC50	'>'	120000.0	nM		Outside typical range		UO_0000065					False	CHEMBL3760330	Inhibition of recombinant human PTP1B catalytic domain assessed as hydrolysis of pNPP after 2 mins	B	BAO_0000357	single protein format	Homo sapiens	None	None	None	None	CHEMBL335	Protein-tyrosine phosphatase 1B	Homo sapiens	SINGLE PROTEIN	CHEMBL3758136	1	Scientific Literature	Bioorg. Med. Chem. Lett.	2016	None
CHEMBL248291		0	524.62	1	3.02	2	Cc1cc(C[C@H](NS(=O)(=O)c2ccccc2)c2nc3ccccc3[nH]2)ccc1[C@@H]1CC(=O)NS1(=O)=O	IC50	'='	35.0	nM	7.46			UO_0000065	14.21	0.28	4.44	5.40	False	CHEMBL902512	Inhibition of PTP1B by pNPP assay	B	BAO_0000357	single protein format	None	None	None	None	None	CHEMBL335	Protein-tyrosine phosphatase 1B	Homo sapiens	SINGLE PROTEIN	CHEMBL1138418	1	Scientific Literature	Bioorg. Med. Chem. Lett.	2007	None
CHEMBL108584		0	474.65	1	7.23	8k	CCCCc1ccc(/C=C/S(=O)(=O)Nc2nc(-c3ccccc3)c(-c3ccccc3)s2)cc1	IC50	'>'	100000.0	nM				UO_0000065					False	CHEMBL765608	In vitro inhibitory activity against human recombinant PTP1B phosphatase enzyme	B	BAO_0000357	single protein format	None	None	None	None	None	CHEMBL335	Protein-tyrosine phosphatase 1B	Homo sapiens	SINGLE PROTEIN	CHEMBL1134159	1	Scientific Literature	Bioorg. Med. Chem. Lett.	2001	None
CHEMBL119807		0	296.25	0	3.34	37	CC/C=C\c1cccc(C(F)(F)P(=O)(O)O)c1.N.N	Inhibition						Not Active						False	CHEMBL771836	Compound was evaluated for its percent Inhibition of protein-tyrosine phosphatase 1B (PTP1B) at the concentration of 50 uM; No inhibition	B	BAO_0000357	single protein format	None	None	None	None	None	CHEMBL335	Protein-tyrosine phosphatase 1B	Homo sapiens	SINGLE PROTEIN	CHEMBL1134993	1	Scientific Literature	Bioorg. Med. Chem. Lett.	2002	None
CHEMBL3758715		0	408.51	1	6.21	7v	CCCCc1ccc(-c2cccc(-c3noc(Cc4c[nH]c5ccccc45)n3)n2)cc1	IC50	'='	9660.0	nM	5.01			UO_0000065	12.28	0.22	-1.19	7.42	False	CHEMBL3760330	Inhibition of recombinant human PTP1B catalytic domain assessed as hydrolysis of pNPP after 2 mins	B	BAO_0000357	single protein format	Homo sapiens	None	None	None	None	CHEMBL335	Protein-tyrosine phosphatase 1B	Homo sapiens	SINGLE PROTEIN	CHEMBL3758136	1	Scientific Literature	Bioorg. Med. Chem. Lett.	2016	None
CHEMBL110762		0	476.58	1	5.68	8j	COC(=O)c1ccc(/C=C/S(=O)(=O)Nc2nc(-c3ccccc3)c(-c3ccccc3)s2)cc1	IC50	'='	59000.0	nM	4.23			UO_0000065	8.87	0.18	-1.45	4.95	False	CHEMBL765608	In vitro inhibitory activity against human recombinant PTP1B phosphatase enzyme	B	BAO_0000357	single protein format	None	None	None	None	None	CHEMBL335	Protein-tyrosine phosphatase 1B	Homo sapiens	SINGLE PROTEIN	CHEMBL1134159	1	Scientific Literature	Bioorg. Med. Chem. Lett.	2001	None
CHEMBL3219190		0	386.50	0	3.81	6	COc1ccc(-c2nc(-c3ccc4c(c3)CCN4S(C)(=O)=O)cs2)cc1	Inhibition	'<'	50.0	%				UO_0000187					False	CHEMBL3225889	Inhibition of PTP1B (unknown origin) phosphatase activity assessed as fluorescence at 100 uM by BMG plate reader in the presence of 0.005% Tween-20	B	BAO_0000357	single protein format	Homo sapiens	None	None	None	None	CHEMBL335	Protein-tyrosine phosphatase 1B	Homo sapiens	SINGLE PROTEIN	CHEMBL3217647	1	Scientific Literature	MedChemComm	2013	None
CHEMBL320065		0	546.53	1	1.36	12	COC(=O)c1c(O)cccc1OCCCCNC(=O)[C@H](Cc1ccc(OCC(=O)O)c(C(=O)O)c1)NC(C)=O	Ratio	'='	13.7										False	CHEMBL768929	Ratio for inhibitory potency against Protein Tyrosine Phosphatase 1b to that of T-cell Protein Tyrosine Phosphatase	B	BAO_0000357	single protein format	None	None	None	None	None	CHEMBL335	Protein-tyrosine phosphatase 1B	Homo sapiens	SINGLE PROTEIN	CHEMBL1145874	1	Scientific Literature	Bioorg. Med. Chem. Lett.	2003	None
CHEMBL59106		0	240.08	0	1.65	7	O=C(O)C(=O)c1c(F)c(F)c(F)c(F)c1F	IC50	'='	790000.0	nM		Outside typical range		UO_0000065					False	CHEMBL770117	Inhibitory activity against Yersinia Protein-tyrosine phosphatase 1B	B	BAO_0000357	single protein format	Yersinia enterocolitica	None	None	None	None	CHEMBL335	Protein-tyrosine phosphatase 1B	Homo sapiens	SINGLE PROTEIN	CHEMBL1133876	1	Scientific Literature	Bioorg. Med. Chem. Lett.	2001	None
CHEMBL205924	MORACIN O	0	326.35	0	3.59	5	CC(C)(O)C1Cc2cc3cc(-c4cc(O)cc(O)c4)oc3cc2O1	IC50	'>'	80000.0	nM				UO_0000065					False	CHEMBL862180	Inhibition of PTP1B	B	BAO_0000357	single protein format	Homo sapiens	None	None	None	None	CHEMBL335	Protein-tyrosine phosphatase 1B	Homo sapiens	SINGLE PROTEIN	CHEMBL1139039	1	Scientific Literature	Bioorg. Med. Chem. Lett.	2006	None
CHEMBL197910		0	625.46	1	4.67	10	O=C(O)COc1ccc(S(=O)(=O)N(Cc2ccccc2)Cc2ccc(C(F)(F)P(=O)(O)O)cc2)cc1OC(F)(F)F	IC50	'='	5000.0	nM	5.30			UO_0000065	8.48	0.18	0.63	3.52	False	CHEMBL880579	Inhibitory activity against protein tyrosine phosphatase 1B using O-methyl fluorescein monophosphate	B	BAO_0000357	single protein format	Homo sapiens	None	None	None	None	CHEMBL335	Protein-tyrosine phosphatase 1B	Homo sapiens	SINGLE PROTEIN	CHEMBL1141064	1	Scientific Literature	Bioorg. Med. Chem. Lett.	2005	None
CHEMBL1814103		0	471.92	0	2.49	19	CC12C=CC(O1)C1C(=O)N(c3ccc(S(=O)(=O)N/N=C/c4ccc(Cl)cc4)cc3)C(=O)C12	IC50	'='	41000.0	nM	4.39			UO_0000065	9.30	0.19	1.90	4.17	False	CHEMBL3222352	Inhibition of PTP1B (unknown origin) using p-nitrophenylphosphate as substrate measured for 10 mins by ELISA plate spectrophotometric analysis	B	BAO_0000357	single protein format	Homo sapiens	None	None	None	None	CHEMBL335	Protein-tyrosine phosphatase 1B	Homo sapiens	SINGLE PROTEIN	CHEMBL3217734	1	Scientific Literature	MedChemComm	2011	None
CHEMBL176350		0	309.21	0	3.41	Mordant orange 1	O=C([O-])c1cc(N=Nc2ccc([N+](=O)[O-])cc2)ccc1O.[Na+]	IC50	'='	210000.0	nM		Outside typical range		UO_0000065					False	CHEMBL765609	Inhibition of human PTPase 1B	B	BAO_0000357	single protein format	Homo sapiens	None	None	None	None	CHEMBL335	Protein-tyrosine phosphatase 1B	Homo sapiens	SINGLE PROTEIN	CHEMBL1138696	1	Scientific Literature	Bioorg. Med. Chem. Lett.	2004	None
CHEMBL25322		0	799.54	2	9.70	109	O=C(O)c1ccccc1C(=O)NCCC(Oc1c(Br)cc(-c2ccc(-c3c(Cc4ccccc4)sc4ccccc34)cc2)cc1Br)C(=O)O	IC50	'='	180.0	nM	6.75			UO_0000065	8.44	0.19	-2.96	5.97	False	CHEMBL768926	In vitro inhibitory activity against human recombinant protein tyrosine phosphatase 1b (PTP1B)	B	BAO_0000357	single protein format	None	None	None	None	None	CHEMBL335	Protein-tyrosine phosphatase 1B	Homo sapiens	SINGLE PROTEIN	CHEMBL1132993	1	Scientific Literature	J. Med. Chem.	2000	None
CHEMBL172005		0	640.72	2	1.82	42	CCCCCNC(=O)[C@H](Cc1ccc(OCC(=O)O)c(C(=O)O)c1)NC(=O)[C@H](Cc1ccccc1)NC(=O)CSc1nc[nH]n1	Inhibition	'='	36.0	%				UO_0000187					False	CHEMBL771172	Inhibitory activity against human protein tyrosine phosphatase 1B (PTP1B) at a concentration of 1 uM	B	BAO_0000357	single protein format	None	None	None	None	None	CHEMBL335	Protein-tyrosine phosphatase 1B	Homo sapiens	SINGLE PROTEIN	CHEMBL1136635	1	Scientific Literature	Bioorg. Med. Chem. Lett.	2003	None
CHEMBL1935610		0	567.77	1	5.75	16c	CC(C)(C)N.CCC/C=C/C(=O)N1Cc2cc(OCCc3nc(/C=C/CCC(C)C)oc3C)ccc2C[C@H]1C(=O)O	IC50	'='	1180.0	nM	5.93			UO_0000065	11.98	0.22	0.18	6.38	False	CHEMBL1935980	Inhibition of PTB1B using pNPP as substrate after 30 mins	B	BAO_0000357	single protein format	None	None	None	None	None	CHEMBL335	Protein-tyrosine phosphatase 1B	Homo sapiens	SINGLE PROTEIN	CHEMBL1933004	1	Scientific Literature	Bioorg. Med. Chem.	2012	None
CHEMBL1935609		0	579.78	2	5.91	16b	C/C=C/C=C(\C)C(=O)N1Cc2cc(OCCc3nc(/C=C/CCC(C)C)oc3C)ccc2C[C@H]1C(=O)O.CC(C)(C)N	IC50	'='	2030.0	nM	5.69			UO_0000065	11.24	0.21	-0.22	6.13	False	CHEMBL1935980	Inhibition of PTB1B using pNPP as substrate after 30 mins	B	BAO_0000357	single protein format	None	None	None	None	None	CHEMBL335	Protein-tyrosine phosphatase 1B	Homo sapiens	SINGLE PROTEIN	CHEMBL1933004	1	Scientific Literature	Bioorg. Med. Chem.	2012	None
CHEMBL1935608		0	579.78	2	5.91	16a	CC(C)(C)N.CC(C)=C/C=C/C(=O)N1Cc2cc(OCCc3nc(/C=C/CCC(C)C)oc3C)ccc2C[C@H]1C(=O)O	IC50	'='	950.0	nM	6.02			UO_0000065	11.89	0.22	0.11	6.48	False	CHEMBL1935980	Inhibition of PTB1B using pNPP as substrate after 30 mins	B	BAO_0000357	single protein format	None	None	None	None	None	CHEMBL335	Protein-tyrosine phosphatase 1B	Homo sapiens	SINGLE PROTEIN	CHEMBL1933004	1	Scientific Literature	Bioorg. Med. Chem.	2012	None
CHEMBL1935498		0	565.76	1	5.52	14h	C/C=C/C=C/C(=O)N1Cc2cc(OCCc3nc(/C=C/C(CC)CC)oc3C)ccc2C[C@H]1C(=O)O.CC(C)(C)N	IC50	'='	1300.0	nM	5.89			UO_0000065	11.95	0.22	0.37	6.34	False	CHEMBL1935980	Inhibition of PTB1B using pNPP as substrate after 30 mins	B	BAO_0000357	single protein format	None	None	None	None	None	CHEMBL335	Protein-tyrosine phosphatase 1B	Homo sapiens	SINGLE PROTEIN	CHEMBL1933004	1	Scientific Literature	Bioorg. Med. Chem.	2012	None
CHEMBL1935493		0	537.70	0	4.74	14c	C/C=C/C=C/C(=O)N1Cc2cc(OCCc3nc(/C=C/C(C)C)oc3C)ccc2C[C@H]1C(=O)O.CC(C)(C)N	IC50	'='	2200.0	nM	5.66			UO_0000065	12.18	0.23	0.92	6.09	False	CHEMBL1935980	Inhibition of PTB1B using pNPP as substrate after 30 mins	B	BAO_0000357	single protein format	None	None	None	None	None	CHEMBL335	Protein-tyrosine phosphatase 1B	Homo sapiens	SINGLE PROTEIN	CHEMBL1933004	1	Scientific Literature	Bioorg. Med. Chem.	2012	None
CHEMBL3747131		0	221.39	0	4.20	2	CC(C)=CCC[C@](C)(N)[C@H]1CC=C(C)CC1	IC50	'>'	45000.0	nM				UO_0000065					False	CHEMBL3748433	Inhibition of recombinant human PTP1B using pNPP as substrate incubated for 10 mins prior to substrate addition measured after 30 mins by microplate reader analysis	B	BAO_0000357	single protein format	Homo sapiens	None	None	None	None	CHEMBL335	Protein-tyrosine phosphatase 1B	Homo sapiens	SINGLE PROTEIN	CHEMBL3745610	1	Scientific Literature	Bioorg. Med. Chem. Lett.	2016	None
CHEMBL304419		0	610.69	1	2.69	16d	O=C(O)CCCC1C=CC(C(=O)NC(Cc2ccc3sccc(=O)c3c2)C(=O)O)n2c(=O)n(CC3CCCCC3)c(=O)n21	Inhibition	'='	40.0	%				UO_0000187					False	CHEMBL770339	Compound was tested for inhibition of Protein-tyrosine phosphatase 1B at a concentration of 10 uM in fluorometric assay using DiFMUP	B	BAO_0000357	single protein format	None	None	None	None	None	CHEMBL335	Protein-tyrosine phosphatase 1B	Homo sapiens	SINGLE PROTEIN	CHEMBL1136070	1	Scientific Literature	Bioorg. Med. Chem. Lett.	2003	None
CHEMBL1083272		0	570.71	2	8.91	83	COc1ccc(Cc2sc3ccccc3c2-c2ccc(-c3ccc(O[C@H](Cc4ccccc4)C(=O)O)cc3)cc2)cc1	IC50	'='	77.0	nM	7.11			UO_0000065	12.46	0.23	-1.80	12.76	True	CHEMBL768926	In vitro inhibitory activity against human recombinant protein tyrosine phosphatase 1b (PTP1B)	B	BAO_0000357	single protein format	None	None	None	None	None	CHEMBL335	Protein-tyrosine phosphatase 1B	Homo sapiens	SINGLE PROTEIN	CHEMBL1132993	1	Scientific Literature	J. Med. Chem.	2000	None
CHEMBL108308	NODULARIN	0	824.98	2	1.18	Nodularin	C/C=C1/C(=O)N[C@@H](C(=O)O)[C@H](C)C(=O)N[C@@H](CCCNC(=N)N)C(=O)N[C@@H](/C=C/C(C)=C/[C@H](C)[C@H](Cc2ccccc2)OC)[C@H](C)C(=O)N[C@@H](C(=O)O)CCC(=O)N1C	IC50	'='	3.0	nM	8.52			UO_0000065	10.33	0.20	7.34	3.02	False	CHEMBL767326	Inhibition activity against protein phosphatase 1 (PP1), activity taken from literature	B	BAO_0000357	single protein format	None	None	None	None	None	CHEMBL335	Protein-tyrosine phosphatase 1B	Homo sapiens	SINGLE PROTEIN	CHEMBL1130173	1	Scientific Literature	J. Med. Chem.	1997	None
CHEMBL282113		0	453.42	1	6.47	151	Cc1oc(-c2ccc(C(F)(F)F)cc2)nc1-c1ccc(-c2ccc(OCC(=O)O)cc2)cc1	IC50	'='	800.0	nM	6.10			UO_0000065	13.45	0.25	-0.37	8.40	False	CHEMBL768926	In vitro inhibitory activity against human recombinant protein tyrosine phosphatase 1b (PTP1B)	B	BAO_0000357	single protein format	None	None	None	None	None	CHEMBL335	Protein-tyrosine phosphatase 1B	Homo sapiens	SINGLE PROTEIN	CHEMBL1132993	1	Scientific Literature	J. Med. Chem.	2000	None
CHEMBL25486		0	781.52	2	9.87	108	O=C(O)C(CCN1C(=O)c2ccccc2C1=O)Oc1c(Br)cc(-c2ccc(-c3c(Cc4ccccc4)sc4ccccc34)cc2)cc1Br	IC50	'='	44.0	nM	7.36			UO_0000065	9.41	0.21	-2.51	8.77	False	CHEMBL768926	In vitro inhibitory activity against human recombinant protein tyrosine phosphatase 1b (PTP1B)	B	BAO_0000357	single protein format	None	None	None	None	None	CHEMBL335	Protein-tyrosine phosphatase 1B	Homo sapiens	SINGLE PROTEIN	CHEMBL1132993	1	Scientific Literature	J. Med. Chem.	2000	None
CHEMBL175863		0	629.71	1	3.05	22	CCCCCNC(=O)[C@H](Cc1ccc(OC(C(=O)O)C(=O)O)cc1)NC(=O)[C@H](COCc1ccccc1)NC(=O)OC(C)(C)C	Inhibition	'='	71.0	%				UO_0000187					False	CHEMBL771173	Inhibitory activity against human protein tyrosine phosphatase 1B (PTP1B) at a concentration of 100 uM	B	BAO_0000357	single protein format	None	None	None	None	None	CHEMBL335	Protein-tyrosine phosphatase 1B	Homo sapiens	SINGLE PROTEIN	CHEMBL1136635	1	Scientific Literature	Bioorg. Med. Chem. Lett.	2003	None
CHEMBL431555	FLUOROMALONYL TYROSINE	0	301.23	0	-0.15	2	N[C@@H](Cc1ccc(OC(F)(C(=O)O)C(=O)O)cc1)C(=O)O	IC50	'='	1000.0	nM	6.00			UO_0000065	19.92	0.39	6.15	4.08	False	CHEMBL771830	Compound concentration that cause 50% inhibition of protein-tyrosine phosphatase 1B (PTP1B)	B	BAO_0000357	single protein format	None	None	None	None	None	CHEMBL335	Protein-tyrosine phosphatase 1B	Homo sapiens	SINGLE PROTEIN	CHEMBL1130924	1	Scientific Literature	Bioorg. Med. Chem. Lett.	1998	None
CHEMBL326115		0	657.40	2	0.86	2	NC(=O)[C@H](Cc1ccc(C(F)(F)P(=O)(O)O)cc1)NC(=O)[C@H](CC(=O)O)NC(=O)Cc1ccc(C(F)(F)P(=O)(O)O)cc1	Ki	'='	2.4	nM	8.62			UO_0000065	13.11	0.27	7.76	3.40	True	CHEMBL770976	Inhibitory activity against protein-tyrosine phosphatase 1B (PTP 1B) was determined	B	BAO_0000357	single protein format	None	None	None	None	None	CHEMBL335	Protein-tyrosine phosphatase 1B	Homo sapiens	SINGLE PROTEIN	CHEMBL1145861	1	Scientific Literature	J. Med. Chem.	2003	None
CHEMBL561971	MORACIN P	0	326.35	0	3.59	6	CC1(C)Oc2cc3oc(-c4cc(O)cc(O)c4)cc3cc2C[C@H]1O	IC50	'>'	80000.0	nM				UO_0000065					False	CHEMBL862180	Inhibition of PTP1B	B	BAO_0000357	single protein format	Homo sapiens	None	None	None	None	CHEMBL335	Protein-tyrosine phosphatase 1B	Homo sapiens	SINGLE PROTEIN	CHEMBL1139039	1	Scientific Literature	Bioorg. Med. Chem. Lett.	2006	None
CHEMBL204939		0	291.35	0	3.93	6b	CC(C)C1=C(Nc2ccccc2)c2ccccc2C(=O)C1=O	IC50						Not Active						False	CHEMBL860852	Inhibitory activity against human PTP1B	B	BAO_0000357	single protein format	Homo sapiens	None	None	None	None	CHEMBL335	Protein-tyrosine phosphatase 1B	Homo sapiens	SINGLE PROTEIN	CHEMBL1146142	1	Scientific Literature	Bioorg. Med. Chem. Lett.	2006	None
CHEMBL203296		0	387.30	1	5.37	3b	CC(C)C1=C(Sc2ccc(Br)cc2)c2ccccc2C(=O)C1=O	IC50	'='	7570.0	nM	5.12			UO_0000065	13.22	0.30	-0.25	15.00	False	CHEMBL860852	Inhibitory activity against human PTP1B	B	BAO_0000357	single protein format	Homo sapiens	None	None	None	None	CHEMBL335	Protein-tyrosine phosphatase 1B	Homo sapiens	SINGLE PROTEIN	CHEMBL1146142	1	Scientific Literature	Bioorg. Med. Chem. Lett.	2006	None
CHEMBL269166		0	675.57	2	6.36	19	O=P(O)(O)c1cccc(-c2ccc(CC(Cc3ccc(C(F)(F)P(=O)(O)O)cc3)(c3ccccc3)n3nnc4ccccc43)cc2)c1	IC50	'='	240.0	nM	6.62			UO_0000065	9.80	0.19	0.26	4.54	False	CHEMBL768523	Inhibitory activity against Protein tyrosine phosphatase 1B (PTP1B) over-expressed in intact Sf9 cell assay	B	BAO_0000219	cell-based format	None	None	None	Sf9	None	CHEMBL335	Protein-tyrosine phosphatase 1B	Homo sapiens	SINGLE PROTEIN	CHEMBL1146670	1	Scientific Literature	Bioorg. Med. Chem. Lett.	2004	CHEMBL3308860
CHEMBL115452	BROUSSOCHALCONE A	0	340.38	0	3.91	5	CC(C)=CCc1cc(C(=O)/C=C/c2ccc(O)c(O)c2)c(O)cc1O	IC50	'='	36800.0	nM	4.43			UO_0000065	13.03	0.24	0.52	4.53	False	CHEMBL771170	The inhibitory activity tested against human Protein-tyrosine phosphatase 1B enzyme	B	BAO_0000357	single protein format	None	None	None	None	None	CHEMBL335	Protein-tyrosine phosphatase 1B	Homo sapiens	SINGLE PROTEIN	CHEMBL1134982	1	Scientific Literature	Bioorg. Med. Chem. Lett.	2002	None
CHEMBL157134		0	599.68	1	3.07	117	CCCCCNC(=O)C(Cc1ccc(OC(C(=O)O)C(=O)O)cc1)NC(=O)[C@H](Cc1ccccc1)NC(=O)OC(C)(C)C	Inhibition	'='	91.0	%				UO_0000187					False	CHEMBL756370	Percent inhibition of Protein Tyrosine Phosphatase 1B (PTP 1B) assayed at 100 uM	B	BAO_0000357	single protein format	Homo sapiens	None	None	None	None	CHEMBL335	Protein-tyrosine phosphatase 1B	Homo sapiens	SINGLE PROTEIN	CHEMBL1135703	1	Scientific Literature	J. Med. Chem.	2002	None
CHEMBL281687		0	543.54	2	8.08	156	Cc1oc(-c2ccc(C(F)(F)F)cc2)nc1-c1cccc(-c2ccc(OC(Cc3ccccc3)C(=O)O)cc2)c1	IC50	'='	1600.0	nM	5.80			UO_0000065	10.66	0.20	-2.28	7.99	False	CHEMBL768926	In vitro inhibitory activity against human recombinant protein tyrosine phosphatase 1b (PTP1B)	B	BAO_0000357	single protein format	None	None	None	None	None	CHEMBL335	Protein-tyrosine phosphatase 1B	Homo sapiens	SINGLE PROTEIN	CHEMBL1132993	1	Scientific Literature	J. Med. Chem.	2000	None
CHEMBL253066		0	544.58	1	1.88	3B	C[C@H]1CN=C(C(Cc2ccc(C3CC(=O)NS3(=O)=O)cc2)NS(=O)(=O)c2cccc(C(F)(F)F)c2)N1	IC50	'='	810.0	nM	6.09			UO_0000065	11.19	0.23	4.21	4.55	False	CHEMBL927697	Inhibition of PTP1B by pNPP assay	B	BAO_0000357	single protein format	None	None	None	None	None	CHEMBL335	Protein-tyrosine phosphatase 1B	Homo sapiens	SINGLE PROTEIN	CHEMBL1140792	1	Scientific Literature	Bioorg. Med. Chem. Lett.	2008	None
CHEMBL435528		0	638.72	2	3.55	28	CCCCCNC(=O)[C@H](Cc1ccc(OC(C(=O)O)C(=O)O)cc1)NC(=O)[C@H](Cc1c[nH]c2ccccc12)NC(=O)OC(C)(C)C	Inhibition	'='	44.0	%				UO_0000187					False	CHEMBL878693	Inhibitory activity against human protein tyrosine phosphatase 1B (PTP1B) at a concentration of 10 uM	B	BAO_0000357	single protein format	None	None	None	None	None	CHEMBL335	Protein-tyrosine phosphatase 1B	Homo sapiens	SINGLE PROTEIN	CHEMBL1136635	1	Scientific Literature	Bioorg. Med. Chem. Lett.	2003	None
CHEMBL367615		0	631.73	1	3.46	60	CCCCCNC(=O)[C@H](Cc1ccc(OCC(=O)O)c(C(=O)O)c1)NC(=O)[C@H](Cc1ccccc1)NC(=O)Cc1ccc(C)cc1	Inhibition	'='	39.0	%				UO_0000187					False	CHEMBL771172	Inhibitory activity against human protein tyrosine phosphatase 1B (PTP1B) at a concentration of 1 uM	B	BAO_0000357	single protein format	None	None	None	None	None	CHEMBL335	Protein-tyrosine phosphatase 1B	Homo sapiens	SINGLE PROTEIN	CHEMBL1136635	1	Scientific Literature	Bioorg. Med. Chem. Lett.	2003	None
CHEMBL299374		0	324.33	1	5.15	73	O=C1C(=O)c2cc(-c3cc4ccccc4o3)ccc2-c2ccccc21	IC50	'='	19000.0	nM	4.72			UO_0000065	14.56	0.26	-0.43	9.99	False	CHEMBL765607	Inhibitory concentration against PTP1B using lck as substrate	B	BAO_0000357	single protein format	None	None	None	None	None	CHEMBL335	Protein-tyrosine phosphatase 1B	Homo sapiens	SINGLE PROTEIN	CHEMBL1134488	1	Scientific Literature	J. Med. Chem.	2001	None
CHEMBL267759		0	595.59	2	7.55	5	O=P(O)(O)C(F)(F)c1ccc(CC(Cc2ccc(-c3ccccc3)cc2)(c2ccccc2)n2nnc3ccccc32)cc1	IC50	'='	1600.0	nM	5.80			UO_0000065	9.73	0.18	-1.75	6.57	False	CHEMBL768523	Inhibitory activity against Protein tyrosine phosphatase 1B (PTP1B) over-expressed in intact Sf9 cell assay	B	BAO_0000219	cell-based format	None	None	None	Sf9	None	CHEMBL335	Protein-tyrosine phosphatase 1B	Homo sapiens	SINGLE PROTEIN	CHEMBL1146670	1	Scientific Literature	Bioorg. Med. Chem. Lett.	2004	CHEMBL3308860
CHEMBL502540		0	484.92	0	3.29	10g	O=C1Nc2ccc(S(=O)(=O)NCc3cccc(Cl)c3)cc2/C1=N/Nc1cccc(C(=O)O)c1	IC50	'='	15400.0	nM	4.81			UO_0000065	9.92	0.20	1.52	3.51	False	CHEMBL996085	Inhibition of human recombinant PTP1B	B	BAO_0000357	single protein format	Homo sapiens	None	None	None	None	CHEMBL335	Protein-tyrosine phosphatase 1B	Homo sapiens	SINGLE PROTEIN	CHEMBL1156635	1	Scientific Literature	J. Med. Chem.	2008	None
CHEMBL502539		0	450.48	0	2.63	10f	O=C1Nc2ccc(S(=O)(=O)NCc3ccccc3)cc2/C1=N/Nc1ccc(C(=O)O)cc1	IC50	'='	2500.0	nM	5.60			UO_0000065	12.44	0.24	2.97	4.09	False	CHEMBL996085	Inhibition of human recombinant PTP1B	B	BAO_0000357	single protein format	Homo sapiens	None	None	None	None	CHEMBL335	Protein-tyrosine phosphatase 1B	Homo sapiens	SINGLE PROTEIN	CHEMBL1156635	1	Scientific Literature	J. Med. Chem.	2008	None
CHEMBL38066		0	198.18	0	2.33	79	O=C1C(=O)c2ccoc2-c2ccccc21	IC50	'>'	30000.0	nM				UO_0000065					False	CHEMBL765607	Inhibitory concentration against PTP1B using lck as substrate	B	BAO_0000357	single protein format	None	None	None	None	None	CHEMBL335	Protein-tyrosine phosphatase 1B	Homo sapiens	SINGLE PROTEIN	CHEMBL1134488	1	Scientific Literature	J. Med. Chem.	2001	None
CHEMBL9321		0	547.54	2	6.67	3	O=P(O)(O)C(F)(F)c1ccc(CC(CCCc2ccccc2)(c2ccccc2)n2nnc3ccccc32)cc1	IC50	'='	650.0	nM	6.19			UO_0000065	11.30	0.22	-0.48	7.01	False	CHEMBL768523	Inhibitory activity against Protein tyrosine phosphatase 1B (PTP1B) over-expressed in intact Sf9 cell assay	B	BAO_0000219	cell-based format	None	None	None	Sf9	None	CHEMBL335	Protein-tyrosine phosphatase 1B	Homo sapiens	SINGLE PROTEIN	CHEMBL1146670	1	Scientific Literature	Bioorg. Med. Chem. Lett.	2004	CHEMBL3308860
CHEMBL51039		0	314.34	0	4.41	77	COc1ccccc1-c1ccc2c(c1)C(=O)C(=O)c1ccccc1-2	IC50	'='	16000.0	nM	4.80			UO_0000065	15.26	0.27	0.39	11.06	False	CHEMBL765607	Inhibitory concentration against PTP1B using lck as substrate	B	BAO_0000357	single protein format	None	None	None	None	None	CHEMBL335	Protein-tyrosine phosphatase 1B	Homo sapiens	SINGLE PROTEIN	CHEMBL1134488	1	Scientific Literature	J. Med. Chem.	2001	None
CHEMBL176527		0	605.73	1	3.80	25	CCCCCNC(=O)[C@H](Cc1ccc(OC(C(=O)O)C(=O)O)cc1)NC(=O)[C@H](CC1CCCCC1)NC(=O)OC(C)(C)C	Inhibition	'='	1.0	%				UO_0000187					False	CHEMBL771172	Inhibitory activity against human protein tyrosine phosphatase 1B (PTP1B) at a concentration of 1 uM	B	BAO_0000357	single protein format	None	None	None	None	None	CHEMBL335	Protein-tyrosine phosphatase 1B	Homo sapiens	SINGLE PROTEIN	CHEMBL1136635	1	Scientific Literature	Bioorg. Med. Chem. Lett.	2003	None
CHEMBL347173		0	452.46	0	0.80	8	CCCCCNC(=O)C(Cc1ccc(OC(C(=O)O)C(=O)O)cc1)NC(=O)CCC(=O)O	Inhibition	'='	80.0	%				UO_0000187					False	CHEMBL756370	Percent inhibition of Protein Tyrosine Phosphatase 1B (PTP 1B) assayed at 100 uM	B	BAO_0000357	single protein format	Homo sapiens	None	None	None	None	CHEMBL335	Protein-tyrosine phosphatase 1B	Homo sapiens	SINGLE PROTEIN	CHEMBL1135703	1	Scientific Literature	J. Med. Chem.	2002	None
CHEMBL246036		0	521.60	1	4.60	13	O=C1CC(c2ccc(C[C@H](Nc3nc4cc(F)ccc4s3)c3nc4ccccc4[nH]3)cc2)S(=O)(=O)N1	IC50	'='	420.0	nM	6.38			UO_0000065	12.23	0.24	1.78	5.46	False	CHEMBL902512	Inhibition of PTP1B by pNPP assay	B	BAO_0000357	single protein format	None	None	None	None	None	CHEMBL335	Protein-tyrosine phosphatase 1B	Homo sapiens	SINGLE PROTEIN	CHEMBL1138418	1	Scientific Literature	Bioorg. Med. Chem. Lett.	2007	None
CHEMBL7314		0	507.37	1	4.85	122	CCCC/C(=C\Cn1oc(=O)n(CC(=O)O)c1=O)c1cccc(OCc2cc(Cl)cc(Cl)c2)c1	IC50	'='	48000.0	nM	4.32			UO_0000065	8.51	0.17	-0.53	4.17	False	CHEMBL856213	Concentration required to inhibit PTPase activity, recombinant Protein Tyrosine Phosphatase 1b as the enzyme	B	BAO_0000357	single protein format	None	None	None	None	None	CHEMBL335	Protein-tyrosine phosphatase 1B	Homo sapiens	SINGLE PROTEIN	CHEMBL1132971	1	Scientific Literature	J. Med. Chem.	2000	None
CHEMBL2035962		0	268.27	0	1.94	OX-7	CCOC(=O)C(=O)Nc1nc2ccc(F)cc2s1	Ki	'='	7900.0	nM	5.10			UO_0000065	19.02	0.39	3.16	7.47	False	CHEMBL2039789	Mixed-type inhibition of human recombinant GST-tagged PTP1B expressed in Escherichia coli TB1 cells using p-NPP as substrate by double reciprocal plot analysis	B	BAO_0000219	cell-based format	Homo sapiens	None	None	TB1	None	CHEMBL335	Protein-tyrosine phosphatase 1B	Homo sapiens	SINGLE PROTEIN	CHEMBL2034884	1	Scientific Literature	Eur. J. Med. Chem.	2012	None
CHEMBL340219		0	351.79	0	3.22	DA3018	O=C1C(Cl)=C(NCCc2c[nH]c3ccccc23)C(=O)c2ncccc21	IC50	'>'	10000.0	nM				UO_0000065					False	CHEMBL756368	Inhibitory Activity against Recombinant Human PTP1	B	BAO_0000357	single protein format	None	None	None	None	None	CHEMBL335	Protein-tyrosine phosphatase 1B	Homo sapiens	SINGLE PROTEIN	CHEMBL1134280	1	Scientific Literature	J. Med. Chem.	2001	None
CHEMBL367881	(+)-USNIC ACID	0	344.32	0	2.13	4	CC(=O)C1=C(O)C=C2Oc3c(C(C)=O)c(O)c(C)c(O)c3[C@@]2(C)C1=O	IC50	'='	16400.0	nM	4.79			UO_0000065	13.90	0.26	2.66	3.95	False	CHEMBL968638	Inhibition of human recombinant PTP1B	B	BAO_0000357	single protein format	Homo sapiens	None	None	None	None	CHEMBL335	Protein-tyrosine phosphatase 1B	Homo sapiens	SINGLE PROTEIN	CHEMBL1149838	1	Scientific Literature	J. Nat. Prod.	2008	None
CHEMBL119008		0	325.30	0	2.49	39	CN(C)C/C=C\c1cccc(C(F)(F)P(=O)(O)O)c1.N.N	Inhibition						Not Active						False	CHEMBL771836	Compound was evaluated for its percent Inhibition of protein-tyrosine phosphatase 1B (PTP1B) at the concentration of 50 uM; No inhibition	B	BAO_0000357	single protein format	None	None	None	None	None	CHEMBL335	Protein-tyrosine phosphatase 1B	Homo sapiens	SINGLE PROTEIN	CHEMBL1134993	1	Scientific Literature	Bioorg. Med. Chem. Lett.	2002	None
CHEMBL109646		0	280.23	0	2.78	15	O=S(=O)([O-])C(F)(F)c1ccc2ccccc2c1.[Na+]	IC50	'='	175000.0	nM		Outside typical range		UO_0000065					False	CHEMBL767795	Inhibitory activity against protein tyrosine phosphatase 1B (PTP1B) using fluorescein diphosphate as substrate at Km concentration (20 uM)	B	BAO_0000357	single protein format	None	None	None	None	None	CHEMBL335	Protein-tyrosine phosphatase 1B	Homo sapiens	SINGLE PROTEIN	CHEMBL1130679	1	Scientific Literature	Bioorg. Med. Chem. Lett.	1998	None
CHEMBL322726		0	721.76	1	3.88	7d	COC(=O)c1c(O)cccc1OCCCCNC(=O)[C@H](Cc1ccc(N(CC(C(=O)O)c2ccccc2)C(=O)C(=O)O)cc1)NC(=O)OC(C)(C)C	Ki	'='	15200.0	nM	4.82			UO_0000065	6.68	0.13	0.94	2.21	False	CHEMBL771820	Inhibition of Protein-tyrosine phosphatase 1B (PTP1B)	B	BAO_0000357	single protein format	Homo sapiens	None	None	None	None	CHEMBL335	Protein-tyrosine phosphatase 1B	Homo sapiens	SINGLE PROTEIN	CHEMBL1145874	1	Scientific Literature	Bioorg. Med. Chem. Lett.	2003	None
CHEMBL599641		0	465.57	1	5.96	P03	CC(C)OC(=O)c1c(-c2ccc3ccccc3c2)csc1NC(=O)C1CCCCC1C(=O)O	Inhibition	'='	16.0	%				UO_0000187					False	CHEMBL1067747	Inhibition of PTP1B expressed in Escherichia coli BL21 (DE3) at 10 uM after 10 mins by spectrophotometry	B	BAO_0000019	assay format	None	None	None	None	None	CHEMBL335	Protein-tyrosine phosphatase 1B	Homo sapiens	SINGLE PROTEIN	CHEMBL1157587	1	Scientific Literature	Bioorg. Med. Chem.	2010	None
CHEMBL1088321	SOPHORAPTEROCARPAN A	0	324.38	0	4.22	13	CC(C)=CCc1cc2c(cc1O)O[C@H]1c3ccc(O)cc3OC[C@@H]21	IC50	'>'	30000.0	nM				UO_0000065					False	CHEMBL1101504	Inhibition of human recombinant PTP1B assessed as p-nitrophenol production	B	BAO_0000357	single protein format	Homo sapiens	None	None	None	None	CHEMBL335	Protein-tyrosine phosphatase 1B	Homo sapiens	SINGLE PROTEIN	CHEMBL1154360	1	Scientific Literature	Bioorg. Med. Chem. Lett.	2009	None
CHEMBL446857		0	1457.38	None	None	20	O=C1C=CC(=O)C([C@@H]2O[C@H](Cn3cc(COC(=O)c4cccc(C(=O)OCc5cn(C[C@H]6O[C@@H](C7=CC(=O)C=CC7=O)[C@H](OC(=O)c7ccccc7)[C@@H](OC(=O)c7ccccc7)[C@@H]6OC(=O)c6ccccc6)nn5)c4)nn3)[C@@H](OC(=O)c3ccccc3)[C@H](OC(=O)c3ccccc3)[C@H]2OC(=O)c2ccccc2)=C1	IC50	'='	620.0	nM	6.21			UO_0000065	4.26	None	None	None	False	CHEMBL1035044	Inhibition of human recombinant PTP1B catalytic domain	B	BAO_0000357	single protein format	Homo sapiens	None	None	None	None	CHEMBL335	Protein-tyrosine phosphatase 1B	Homo sapiens	SINGLE PROTEIN	CHEMBL1142536	1	Scientific Literature	Bioorg. Med. Chem.	2008	None
CHEMBL25821		0	346.43	1	5.72	162	CCCCc1oc2ccccc2c1C(O)c1ccc2cc(O)ccc2c1	IC50	'='	1100.0	nM	5.96			UO_0000065	17.20	0.31	0.24	11.12	False	CHEMBL768926	In vitro inhibitory activity against human recombinant protein tyrosine phosphatase 1b (PTP1B)	B	BAO_0000357	single protein format	None	None	None	None	None	CHEMBL335	Protein-tyrosine phosphatase 1B	Homo sapiens	SINGLE PROTEIN	CHEMBL1132993	1	Scientific Literature	J. Med. Chem.	2000	None
CHEMBL1242457		0	386.43	1	5.66	5C	Nc1ccc(-c2nc(-c3ccc4oc5c(C(=O)O)cccc5c4c3)cs2)cc1	IC50	'='	185.0	nM	6.73			UO_0000065	17.42	0.33	1.07	7.54	False	CHEMBL1248462	Inhibition of human recombinant PTP1B after 30 mins by spectrophotometry	B	BAO_0000357	single protein format	Homo sapiens	None	None	None	None	CHEMBL335	Protein-tyrosine phosphatase 1B	Homo sapiens	SINGLE PROTEIN	CHEMBL1240470	1	Scientific Literature	Eur. J. Med. Chem.	2010	None
CHEMBL1242735		0	415.43	1	5.77	5I	O=C(O)c1ccc(-c2nc(-c3ccc4oc5c(C(=O)O)cccc5c4c3)cs2)cc1	IC50	'='	388.0	nM	6.41			UO_0000065	15.43	0.29	0.64	6.37	False	CHEMBL1248462	Inhibition of human recombinant PTP1B after 30 mins by spectrophotometry	B	BAO_0000357	single protein format	Homo sapiens	None	None	None	None	CHEMBL335	Protein-tyrosine phosphatase 1B	Homo sapiens	SINGLE PROTEIN	CHEMBL1240470	1	Scientific Literature	Eur. J. Med. Chem.	2010	None
CHEMBL1241314		0	705.38	2	8.73	5J	O=C(O)c1cccc2c1oc1ccc(-c3csc(-c4cc(Br)c(C(=O)[C@H](Cc5ccccc5)C(=O)O)c(Br)c4)n3)cc12	IC50	'='	177.0	nM	6.75			UO_0000065	9.57	0.22	-1.98	5.74	False	CHEMBL1248462	Inhibition of human recombinant PTP1B after 30 mins by spectrophotometry	B	BAO_0000357	single protein format	Homo sapiens	None	None	None	None	CHEMBL335	Protein-tyrosine phosphatase 1B	Homo sapiens	SINGLE PROTEIN	CHEMBL1240470	1	Scientific Literature	Eur. J. Med. Chem.	2010	None
CHEMBL1241469		0	441.46	1	6.17	8B	O=C(O)/C=C/c1cccc(-c2nc(-c3ccc4oc5c(C(=O)O)cccc5c4c3)cs2)c1	IC50	'='	551.0	nM	6.26			UO_0000065	14.18	0.27	0.09	6.22	False	CHEMBL1248462	Inhibition of human recombinant PTP1B after 30 mins by spectrophotometry	B	BAO_0000357	single protein format	Homo sapiens	None	None	None	None	CHEMBL335	Protein-tyrosine phosphatase 1B	Homo sapiens	SINGLE PROTEIN	CHEMBL1240470	1	Scientific Literature	Eur. J. Med. Chem.	2010	None
CHEMBL388837		0	340.33	0	3.94	7c	COc1ccc(/C(O)=C/C(=O)c2cc3ccoc3cc2O)cc1OC	Inhibition	'='	32.4	%				UO_0000187					False	CHEMBL918281	Inhibition of PTP1B at 100 uM	B	BAO_0000357	single protein format	None	None	None	None	None	CHEMBL335	Protein-tyrosine phosphatase 1B	Homo sapiens	SINGLE PROTEIN	CHEMBL1144560	1	Scientific Literature	Bioorg. Med. Chem.	2007	None
CHEMBL224735		0	350.33	0	4.66	6	CC(=O)c1ccc2oc(-c3coc4ccc(C(C)=O)c(O)c34)cc2c1O	Inhibition	'='	67.4	%				UO_0000187					False	CHEMBL918281	Inhibition of PTP1B at 100 uM	B	BAO_0000357	single protein format	None	None	None	None	None	CHEMBL335	Protein-tyrosine phosphatase 1B	Homo sapiens	SINGLE PROTEIN	CHEMBL1144560	1	Scientific Literature	Bioorg. Med. Chem.	2007	None
CHEMBL304418		0	632.70	1	2.91	16c	CC(Cn1c(=O)n2n(c1=O)C(C(=O)NC(Cc1ccc3sccc(=O)c3c1)C(=O)O)C=CC2CCCC(=O)O)c1ccccc1	Inhibition	'='	55.0	%				UO_0000187					False	CHEMBL770339	Compound was tested for inhibition of Protein-tyrosine phosphatase 1B at a concentration of 10 uM in fluorometric assay using DiFMUP	B	BAO_0000357	single protein format	None	None	None	None	None	CHEMBL335	Protein-tyrosine phosphatase 1B	Homo sapiens	SINGLE PROTEIN	CHEMBL1136070	1	Scientific Literature	Bioorg. Med. Chem. Lett.	2003	None
CHEMBL190535		0	600.74	2	8.92	85	COc1ccc(Cc2sc3ccccc3c2-c2ccc(-c3ccc(O[C@H](Cc4ccccc4)C(=O)O)cc3)cc2)c(OC)c1	IC50	'='	85.0	nM	7.07			UO_0000065	11.77	0.22	-1.85	10.88	True	CHEMBL768926	In vitro inhibitory activity against human recombinant protein tyrosine phosphatase 1b (PTP1B)	B	BAO_0000357	single protein format	None	None	None	None	None	CHEMBL335	Protein-tyrosine phosphatase 1B	Homo sapiens	SINGLE PROTEIN	CHEMBL1132993	1	Scientific Literature	J. Med. Chem.	2000	None
CHEMBL26216		0	701.33	2	9.60	159	Cc1oc(-c2ccc(C(F)(F)F)cc2)nc1-c1ccc(-c2cc(Br)c(OC(Cc3ccccc3)C(=O)O)c(Br)c2)cc1	IC50	'='	130.0	nM	6.89			UO_0000065	9.82	0.22	-2.71	9.49	False	CHEMBL768926	In vitro inhibitory activity against human recombinant protein tyrosine phosphatase 1b (PTP1B)	B	BAO_0000357	single protein format	None	None	None	None	None	CHEMBL335	Protein-tyrosine phosphatase 1B	Homo sapiens	SINGLE PROTEIN	CHEMBL1132993	1	Scientific Literature	J. Med. Chem.	2000	None
CHEMBL3780639		0	364.53	0	3.27	6	C=C1CC[C@H]2[C@@](C)(NC(N)=O)CCC[C@]2(C)[C@H]1CC[C@H](C)CNC(N)=O	Inhibition	'='	9.3	%				UO_0000187					False	CHEMBL3782746	Inhibition of human recombinant PTP-1B using IR5 insulin receptor residues as substrate at 1 uM after 30 mins by malachite green assay	B	BAO_0000357	single protein format	Homo sapiens	None	None	None	None	CHEMBL335	Protein-tyrosine phosphatase 1B	Homo sapiens	SINGLE PROTEIN	CHEMBL3779790	1	Scientific Literature	Bioorg. Med. Chem. Lett.	2016	None
CHEMBL3780639		0	364.53	0	3.27	6	C=C1CC[C@H]2[C@@](C)(NC(N)=O)CCC[C@]2(C)[C@H]1CC[C@H](C)CNC(N)=O	Inhibition	'='	79.2	%				UO_0000187					False	CHEMBL3782750	Inhibition of human recombinant PTP-1B using IR5 insulin receptor residues as substrate at 100 uM after 30 mins by malachite green assay	B	BAO_0000357	single protein format	Homo sapiens	None	None	None	None	CHEMBL335	Protein-tyrosine phosphatase 1B	Homo sapiens	SINGLE PROTEIN	CHEMBL3779790	1	Scientific Literature	Bioorg. Med. Chem. Lett.	2016	None
CHEMBL87203		0	718.80	1	3.05	22d	CC(C)C[C@H](NC(=O)[C@H](Cc1ccc(OCC(=O)O)cc1)NC(=O)[C@H](CCC(=O)OCc1ccccc1)NC(=O)OCCc1ccccc1)C(N)=O	IC50	'='	58200.0	nM	4.24			UO_0000065	5.89	0.11	1.19	1.99	False	CHEMBL772440	Inhibition of human Protein-tyrosine phosphatase 1B expressed in Escherichia coli BL21 (DE3) cells	B	BAO_0000219	cell-based format	None	None	None	BL21-DE3	None	CHEMBL335	Protein-tyrosine phosphatase 1B	Homo sapiens	SINGLE PROTEIN	CHEMBL1136140	1	Scientific Literature	Bioorg. Med. Chem. Lett.	2003	None
CHEMBL388722	ABYSSININ II	0	370.40	0	4.03	6	COc1cc([C@@H]2CC(=O)c3c(O)cc(O)cc3O2)cc(CC=C(C)C)c1O	IC50	'='	17300.0	nM	4.76			UO_0000065	12.86	0.24	0.73	4.95	False	CHEMBL904966	Inhibition of human recombinant PTP1B	B	BAO_0000357	single protein format	Homo sapiens	None	None	None	None	CHEMBL335	Protein-tyrosine phosphatase 1B	Homo sapiens	SINGLE PROTEIN	CHEMBL1143674	1	Scientific Literature	J. Nat. Prod.	2007	None
CHEMBL139393		0	270.27	0	0.12	2	O=C(O)C(=O)Nc1sc2c(c1C(=O)O)CCNC2	Ki	'='	11500.0	nM	4.94			UO_0000065	18.28	0.37	4.82	4.27	False	CHEMBL893459	Inhibition of PTP1B after 10 mins	B	BAO_0000357	single protein format	None	None	None	None	None	CHEMBL335	Protein-tyrosine phosphatase 1B	Homo sapiens	SINGLE PROTEIN	CHEMBL1147909	1	Scientific Literature	Bioorg. Med. Chem. Lett.	2007	None
CHEMBL253478		0	610.73	1	4.27	4J	O=C1CC(c2ccc(CC(NS(=O)(=O)c3cccc(F)c3)c3ncc(CCCCc4ccccc4)[nH]3)cc2)S(=O)(=O)N1	IC50	'='	260.0	nM	6.58			UO_0000065	10.78	0.21	2.32	4.77	False	CHEMBL927697	Inhibition of PTP1B by pNPP assay	B	BAO_0000357	single protein format	None	None	None	None	None	CHEMBL335	Protein-tyrosine phosphatase 1B	Homo sapiens	SINGLE PROTEIN	CHEMBL1140792	1	Scientific Literature	Bioorg. Med. Chem. Lett.	2008	None
CHEMBL403116		0	606.65	1	3.23	3D	O=C1CC(c2ccc(CC(NS(=O)(=O)c3cccc(C(F)(F)F)c3)C3=NC[C@@H](c4ccccc4)N3)cc2)S(=O)(=O)N1	IC50	'='	660.0	nM	6.18			UO_0000065	10.19	0.21	2.95	4.62	False	CHEMBL927697	Inhibition of PTP1B by pNPP assay	B	BAO_0000357	single protein format	None	None	None	None	None	CHEMBL335	Protein-tyrosine phosphatase 1B	Homo sapiens	SINGLE PROTEIN	CHEMBL1140792	1	Scientific Literature	Bioorg. Med. Chem. Lett.	2008	None
CHEMBL60857		0	258.16	0	3.07	22	O=P(O)(O)C(F)(F)c1ccc2ccccc2c1	IC50	'='	718100.0	nM		Outside typical range		UO_0000065					False	CHEMBL767802	Inhibitory potency for the protein tyrosine phosphatase (PTP 1B)-catalyzed hydrolysis of p-nitrophenol phosphate	F	BAO_0000019	assay format	None	None	None	None	None	CHEMBL335	Protein-tyrosine phosphatase 1B	Homo sapiens	SINGLE PROTEIN	CHEMBL1131941	1	Scientific Literature	Bioorg. Med. Chem. Lett.	1999	None
CHEMBL128936		0	434.40	0	3.38	4	O=C(O)C(=O)c1ccc(OCc2cccc(COc3ccc(C(=O)C(=O)O)cc3)c2)cc1	IC50	'='	53000.0	nM	4.28			UO_0000065	9.84	0.18	0.90	3.36	False	CHEMBL756367	Concentration required for 50% Inhibition of activity against Protein Tyrosine Phosphatases 1B	B	BAO_0000357	single protein format	None	None	None	None	None	CHEMBL335	Protein-tyrosine phosphatase 1B	Homo sapiens	SINGLE PROTEIN	CHEMBL1135588	1	Scientific Literature	J. Med. Chem.	2002	None
CHEMBL3628551		0	323.74	0	2.76	1	O=C1c2ccccc2C(=O)c2c1nnn2Cc1cccc(Cl)c1	Inhibition	'='	11.0	%				UO_0000187					False	CHEMBL3631090	Inhibition of human PTP1B at 10 uM preincubated with protein for 15 mins followed by DiFMUP addition for 1 hr measured by fluorescence analysis	B	BAO_0000357	single protein format	Homo sapiens	None	None	None	None	CHEMBL335	Protein-tyrosine phosphatase 1B	Homo sapiens	SINGLE PROTEIN	CHEMBL3627649	1	Scientific Literature	J. Med. Chem.	2015	None
CHEMBL145657		0	136.19	0	2.39	ID 4	CCOc1ccccc1C	IC50	'='	61659500.19	nM		Outside typical range		UO_0000065					False	CHEMBL767799	Inhibitory activity determined against Protein tyrosine phosphatase PTB1B	B	BAO_0000357	single protein format	None	None	None	None	None	CHEMBL335	Protein-tyrosine phosphatase 1B	Homo sapiens	SINGLE PROTEIN	CHEMBL1145746	1	Scientific Literature	J. Med. Chem.	2003	None
CHEMBL64045		0	340.55	1	6.17	5	CC1=CC[C@H]2C(C)(C)CCC[C@]2(C)[C@H]1CC(O)CCc1ccccc1	IC50	'>'	290000.0	nM		Outside typical range		UO_0000065					False	CHEMBL765210	Concentration required for its inhibitory activity against PTB1B phosphatase	B	BAO_0000357	single protein format	None	None	None	None	None	CHEMBL335	Protein-tyrosine phosphatase 1B	Homo sapiens	SINGLE PROTEIN	CHEMBL1130501	1	Scientific Literature	Bioorg. Med. Chem. Lett.	1997	None
CHEMBL116633		0	370.34	0	4.64	22	N.N.O=P(O)(O)C(F)(F)c1cccc(/C=C\C=C\c2ccccc2)c1	Inhibition	'='	70.0	%				UO_0000187					False	CHEMBL771835	Compound was evaluated for its percent Inhibition of protein-tyrosine phosphatase 1B (PTP1B) at the concentration of 50 uM	B	BAO_0000357	single protein format	None	None	None	None	None	CHEMBL335	Protein-tyrosine phosphatase 1B	Homo sapiens	SINGLE PROTEIN	CHEMBL1134993	1	Scientific Literature	Bioorg. Med. Chem. Lett.	2002	None
CHEMBL3634590		0	685.85	1	3.98	P5	COC(=O)CN(c1ccc(CN(c2ccc(CN(Cc3ccccc3)S(C)(=O)=O)cc2)S(=O)(=O)c2ccccc2)cc1)S(C)(=O)=O	IC50	'='	16098.0	nM	4.79			UO_0000065	6.99	0.14	0.81	3.46	False	CHEMBL3635260	Inhibition of recombinant PTP1B (unknown origin) assessed as hydrolysis of pNPP to pNP after 30 mins	B	BAO_0000357	single protein format	Homo sapiens	None	None	None	None	CHEMBL335	Protein-tyrosine phosphatase 1B	Homo sapiens	SINGLE PROTEIN	CHEMBL3632526	1	Scientific Literature	Bioorg. Med. Chem.	2015	None
CHEMBL190801		0	212.23	0	-0.13	20	O=C1CN(c2ccccc2)S(=O)(=O)N1	IC50	'='	1600000.0	nM		Outside typical range		UO_0000065					True	CHEMBL1071696	Inhibition of PTP1B	B	BAO_0000357	single protein format	None	None	None	None	None	CHEMBL335	Protein-tyrosine phosphatase 1B	Homo sapiens	SINGLE PROTEIN	CHEMBL1157711	1	Scientific Literature	J. Med. Chem.	2010	None
CHEMBL601733		0	422.87	0	4.37	38	COc1cc(/C=C2\SC(=S)N(c3cccc(Cl)c3)C2=O)cc([N+](=O)[O-])c1O	Ki	'='	1800.0	nM	5.75			UO_0000065	13.59	0.29	1.37	6.18	False	CHEMBL1071703	Inhibition of PTP1B by cell-based competitive inhibition assay	B	BAO_0000219	cell-based format	None	None	None	None	None	CHEMBL335	Protein-tyrosine phosphatase 1B	Homo sapiens	SINGLE PROTEIN	CHEMBL1157711	1	Scientific Literature	J. Med. Chem.	2010	None
CHEMBL324321		0	266.14	0	2.52	3	O=P([O-])([O-])Cc1ccc2ccccc2c1.[Na+].[Na+]	Inhibition	'='	9.0	%				UO_0000187					False	CHEMBL767796	Inhibitory activity against protein tyrosine phosphatase 1B (PTP1B) at 500 uM conc. using fluorescein diphosphate as substrate at Km concentration (20 uM)	B	BAO_0000357	single protein format	None	None	None	None	None	CHEMBL335	Protein-tyrosine phosphatase 1B	Homo sapiens	SINGLE PROTEIN	CHEMBL1130679	1	Scientific Literature	Bioorg. Med. Chem. Lett.	1998	None
CHEMBL304960		0	354.32	0	1.63	8h	NC(=O)/C=C/c1ccccc1N(C(=O)C(=O)O)c1ccccc1C(=O)O	Ki	'='	11000.0	nM	4.96			UO_0000065	13.99	0.26	3.33	3.59	False	CHEMBL770979	In vitro inhibition of human protein-tyrosine phosphatase 1B.	B	BAO_0000357	single protein format	None	None	None	None	None	CHEMBL335	Protein-tyrosine phosphatase 1B	Homo sapiens	SINGLE PROTEIN	CHEMBL1136791	1	Scientific Literature	J. Med. Chem.	2003	None
CHEMBL179166	SODIUM ORTHOVANAD	0	183.91	None	None	Na-orthovanadate		Inhibition	'='	56.0	%				UO_0000187					False	CHEMBL2210667	Inhibition of PTP1B at 100 uM	B	BAO_0000357	single protein format	None	None	None	None	None	CHEMBL335	Protein-tyrosine phosphatase 1B	Homo sapiens	SINGLE PROTEIN	CHEMBL2203240	1	Scientific Literature	Bioorg. Med. Chem.	2012	None
CHEMBL2206346		0	513.63	2	5.37	19	CCOC(=O)C(CCCOc1cccc(OCCCNc2ccc(C)cc2)c1C(=O)CC)C(=O)OCC	Inhibition	'='	42.6	%				UO_0000187					False	CHEMBL2210667	Inhibition of PTP1B at 100 uM	B	BAO_0000357	single protein format	None	None	None	None	None	CHEMBL335	Protein-tyrosine phosphatase 1B	Homo sapiens	SINGLE PROTEIN	CHEMBL2203240	1	Scientific Literature	Bioorg. Med. Chem.	2012	None
CHEMBL3632912		0	847.91	3	5.74	20f	O=C(Cn1cc(CN(CC(=O)N(Cc2ccc(C3CCCCC3)cc2)c2ccc(C(=O)O)c(O)c2)S(=O)(=O)c2cccc3cccnc23)nn1)Nc1ccc(C(=O)O)c(O)c1	Ki	'='	1830.0	nM	5.74			UO_0000065	6.77	0.13	0.00	2.34	False	CHEMBL3635653	Competitive inhibition of GST-tagged PTP1B (unknown origin) by plate reader analysis using DiFMUP as substrate	B	BAO_0000357	single protein format	Homo sapiens	None	None	None	None	CHEMBL335	Protein-tyrosine phosphatase 1B	Homo sapiens	SINGLE PROTEIN	CHEMBL3632539	1	Scientific Literature	ACS Med. Chem. Lett.	2015	None
CHEMBL106072		0	244.04	0	2.17	10	O=C(CBr)c1ccc([N+](=O)[O-])cc1	kinact	'='	2.9	min-1									False	CHEMBL770343	First-order rate constant (K inact) for conversion of the ExI complex (Protein-tyrosine phosphatase 1B -inhibitor complex) into the covalent adduct, EI was determined using PNP as substrate	B	BAO_0000357	single protein format	None	None	None	None	None	CHEMBL335	Protein-tyrosine phosphatase 1B	Homo sapiens	SINGLE PROTEIN	CHEMBL1135556	1	Scientific Literature	Bioorg. Med. Chem. Lett.	2002	None
CHEMBL100031		0	337.39	0	0.30	11	Nc1nc(N)c2nc(CN3CCN(c4ccccc4)CC3)nnc2n1	IC50	'>'	100000.0	nM				UO_0000065					False	CHEMBL771832	Inhibition of Protein-tyrosine phosphatase 1B in 2 mM DTT	B	BAO_0000357	single protein format	None	None	None	None	None	CHEMBL335	Protein-tyrosine phosphatase 1B	Homo sapiens	SINGLE PROTEIN	CHEMBL1136184	1	Scientific Literature	Bioorg. Med. Chem. Lett.	2003	None
CHEMBL105349		0	190.58	0	2.39	4	O=C(CCl)c1ccc(F)cc1F	Ki	'='	17500000.0	nM		Outside typical range		UO_0000065					False	CHEMBL770344	Dissociation constant towards Protein-tyrosine phosphatase 1B receptor-inhibitor complex was determined using PNP as substrate	B	BAO_0000357	single protein format	None	None	None	None	None	CHEMBL335	Protein-tyrosine phosphatase 1B	Homo sapiens	SINGLE PROTEIN	CHEMBL1135556	1	Scientific Literature	Bioorg. Med. Chem. Lett.	2002	None
CHEMBL64690		0	420.62	1	6.00	15	CC1=CC[C@H]2C(C)(C)CCC[C@]2(C)[C@H]1CC(CCc1ccccc1)OS(=O)(=O)O	IC50	'='	40500.0	nM	4.39			UO_0000065	10.44	0.21	-1.61	6.91	False	CHEMBL765210	Concentration required for its inhibitory activity against PTB1B phosphatase	B	BAO_0000357	single protein format	None	None	None	None	None	CHEMBL335	Protein-tyrosine phosphatase 1B	Homo sapiens	SINGLE PROTEIN	CHEMBL1130501	1	Scientific Literature	Bioorg. Med. Chem. Lett.	1997	None
CHEMBL206489		0	485.48	0	2.55	10b	CNC(=O)[C@@H]1Cc2ccc(NS(=O)(=O)O)cc2CN1C(=O)CCc1ccc(C(F)(F)F)cc1	IC50	'='	224800.0	nM		Outside typical range		UO_0000065					False	CHEMBL869484	Inhibition of PTP1B	B	BAO_0000357	single protein format	Homo sapiens	None	None	None	None	CHEMBL335	Protein-tyrosine phosphatase 1B	Homo sapiens	SINGLE PROTEIN	CHEMBL1139672	1	Scientific Literature	Bioorg. Med. Chem. Lett.	2006	None
CHEMBL67303		0	541.60	1	3.88	18	CCCCCNC(=O)C(Cc1ccc(N(C(=O)C(=O)O)c2ccccc2C(=O)O)cc1)NC(=O)OC(C)(C)C	Ki	'='	17300.0	nM	4.76			UO_0000065	8.79	0.17	0.88	2.93	False	CHEMBL770979	In vitro inhibition of human protein-tyrosine phosphatase 1B.	B	BAO_0000357	single protein format	None	None	None	None	None	CHEMBL335	Protein-tyrosine phosphatase 1B	Homo sapiens	SINGLE PROTEIN	CHEMBL1136791	1	Scientific Literature	J. Med. Chem.	2003	None
CHEMBL65097		0	525.60	1	3.61	12c	CCCCCNC(=O)C(Cc1ccc(N(C(=O)C(=O)O)c2ccccc2C(=O)O)c(C(C)C)c1)NC(C)=O	Ki	'='	1200.0	nM	5.92			UO_0000065	11.26	0.21	2.31	3.87	False	CHEMBL770979	In vitro inhibition of human protein-tyrosine phosphatase 1B.	B	BAO_0000357	single protein format	None	None	None	None	None	CHEMBL335	Protein-tyrosine phosphatase 1B	Homo sapiens	SINGLE PROTEIN	CHEMBL1136791	1	Scientific Literature	J. Med. Chem.	2003	None
CHEMBL3218926		0	645.74	2	6.46	7f	Cc1ccc(S(=O)(=O)N(C)CC(=O)N(Cc2ccc(-c3ccc(-c4cccc(C#N)c4)cc3)cc2)c2ccc(C(=O)O)c(O)c2)cc1	Inhibition	'>'	80.0	%				UO_0000187					False	CHEMBL3226182	Inhibition of human GST-tagged PTP1B catalytic domain assessed as DiFMUP hydrolysis at 10 uM by fluorometric kinetic-based assay	B	BAO_0000357	single protein format	Homo sapiens	None	None	None	None	CHEMBL335	Protein-tyrosine phosphatase 1B	Homo sapiens	SINGLE PROTEIN	CHEMBL3217656	1	Scientific Literature	MedChemComm	2013	None
CHEMBL243508		0	372.20	0	2.92	8	Nc1cccc(-c2sc(C(=O)O)c(OCC(=O)O)c2Br)c1	Ki	'='	1700.0	nM	5.77			UO_0000065	15.50	0.38	2.85	5.25	False	CHEMBL896126	Inhibition of human recombinant PTP1B	B	BAO_0000357	single protein format	Homo sapiens	None	None	None	None	CHEMBL335	Protein-tyrosine phosphatase 1B	Homo sapiens	SINGLE PROTEIN	CHEMBL1148776	1	Scientific Literature	J. Med. Chem.	2007	None
CHEMBL387614		0	622.93	2	6.35	51	O=C(O)COc1c(C(=O)O)sc(-c2cccc(NCC3CCN(C(=O)Nc4ccccc4Cl)CC3)c2)c1Br	Ki	'='	4.0	nM	8.40			UO_0000065	13.48	0.30	2.05	6.55	False	CHEMBL896126	Inhibition of human recombinant PTP1B	B	BAO_0000357	single protein format	Homo sapiens	None	None	None	None	CHEMBL335	Protein-tyrosine phosphatase 1B	Homo sapiens	SINGLE PROTEIN	CHEMBL1148776	1	Scientific Literature	J. Med. Chem.	2007	None
CHEMBL395722		0	702.63	1	4.12	50	CS(=O)(=O)Nc1ccccc1CS(=O)(=O)N1CCC(Nc2cccc(-c3sc(C(=O)O)c(OCC(=O)O)c3Br)c2)CC1	Ki	'='	1.0	nM	9.00			UO_0000065	12.81	0.29	4.88	5.02	False	CHEMBL896126	Inhibition of human recombinant PTP1B	B	BAO_0000357	single protein format	Homo sapiens	None	None	None	None	CHEMBL335	Protein-tyrosine phosphatase 1B	Homo sapiens	SINGLE PROTEIN	CHEMBL1148776	1	Scientific Literature	J. Med. Chem.	2007	None
CHEMBL230862		0	666.57	1	4.70	48	CC(=O)Nc1ccccc1CS(=O)(=O)N1CCC(Nc2cccc(-c3sc(C(=O)O)c(OCC(=O)O)c3Br)c2)CC1	Ki	'='	2.0	nM	8.70			UO_0000065	13.05	0.29	4.00	5.36	False	CHEMBL896126	Inhibition of human recombinant PTP1B	B	BAO_0000357	single protein format	Homo sapiens	None	None	None	None	CHEMBL335	Protein-tyrosine phosphatase 1B	Homo sapiens	SINGLE PROTEIN	CHEMBL1148776	1	Scientific Literature	J. Med. Chem.	2007	None
CHEMBL1172554		0	254.37	0	1.58	9	C[C@H]1CC[C@H](CO)[C@H](CO)C2=C[C@@](C)(CO)C[C@H]21	Inhibition						Not Active						False	CHEMBL1176453	Inhibition of PTB1B at 10 uM	B	BAO_0000357	single protein format	None	None	None	None	None	CHEMBL335	Protein-tyrosine phosphatase 1B	Homo sapiens	SINGLE PROTEIN	CHEMBL1177748	1	Scientific Literature	J. Nat. Prod.	2010	None
CHEMBL379000		0	407.44	0	2.02	3	COC(=O)C(Cc1ccccc1)(Cc1ccc(NS(=O)(=O)O)cc1)C(=O)OC	IC50	'='	6100.0	nM	5.21			UO_0000065	12.80	0.25	3.19	4.38	False	CHEMBL868026	Inhibition of PTP1B	B	BAO_0000357	single protein format	Homo sapiens	None	None	None	None	CHEMBL335	Protein-tyrosine phosphatase 1B	Homo sapiens	SINGLE PROTEIN	CHEMBL1146847	1	Scientific Literature	Bioorg. Med. Chem. Lett.	2006	None
CHEMBL266753		0	826.77	2	8.64	21a	COC(CC(C)C)c1ccc2cc(-c3ccc(CC(Cc4ccc(C(F)(F)P(=O)(O)O)cc4)(c4ccccc4)n4nnc5ccccc54)cc3)cc(P(=O)(O)O)c2n1	IC50	'='	5.0	nM	8.30			UO_0000065	10.04	0.20	-0.34	4.94	True	CHEMBL768525	Inhibitory activity against protein tyrosine phosphatase 1B (PTP1B) was determined in fluorescein diphosphate (FDP) assay	B	BAO_0000357	single protein format	None	None	None	None	None	CHEMBL335	Protein-tyrosine phosphatase 1B	Homo sapiens	SINGLE PROTEIN	CHEMBL1146670	1	Scientific Literature	Bioorg. Med. Chem. Lett.	2004	None
CHEMBL103942		0	441.35	0	3.19	7c	O=C(NS(=O)(=O)c1ccccc1)c1ccc2cc(C(F)(F)P(=O)(O)O)ccc2c1	IC50	'='	30000.0	nM	4.52			UO_0000065	10.25	0.21	1.33	3.75	False	CHEMBL772439	Inhibitory concentration towards recombinant human Protein-tyrosine phosphatase 1B was determined	B	BAO_0000357	single protein format	None	None	None	None	None	CHEMBL335	Protein-tyrosine phosphatase 1B	Homo sapiens	SINGLE PROTEIN	CHEMBL1145873	1	Scientific Literature	Bioorg. Med. Chem. Lett.	2003	None
CHEMBL514578	USIMINE B	0	473.43	0	2.32	2	CC(=O)c1c(O)c(C)c(O)c2c1OC1=CC(O)=C(/C(C)=N/[C@@H](CCC(=O)O)C(=O)O)C(=O)[C@@]12C	IC50	'='	27700.0	nM	4.56			UO_0000065	9.63	0.18	2.24	2.39	False	CHEMBL968638	Inhibition of human recombinant PTP1B	B	BAO_0000357	single protein format	Homo sapiens	None	None	None	None	CHEMBL335	Protein-tyrosine phosphatase 1B	Homo sapiens	SINGLE PROTEIN	CHEMBL1149838	1	Scientific Literature	J. Nat. Prod.	2008	None
CHEMBL125691		0	539.51	1	2.70	9	COC(=O)c1c(O)cccc1OCCCCNC(=O)[C@H](Cc1ccc(NC(=O)C(F)(F)F)cc1)NC(C)=O	Ki	'>'	200000.0	nM		Outside typical range		UO_0000065					False	CHEMBL770347	Inhibition of Protein-tyrosine phosphatase 1B	B	BAO_0000357	single protein format	None	None	None	None	None	CHEMBL335	Protein-tyrosine phosphatase 1B	Homo sapiens	SINGLE PROTEIN	CHEMBL1136349	1	Scientific Literature	Bioorg. Med. Chem. Lett.	2003	None
CHEMBL342478		0	248.19	0	0.89	3m	O=C(O)C(=O)Nc1cc2[nH]ccc2cc1C(=O)O	Ki	'='	8000.0	nM	5.10			UO_0000065	20.54	0.39	4.21	4.27	True	CHEMBL770981	Inhibitory effect against recombinant human protein-tyrosine phosphatase 1B (PTP1B), using p-nitrophenyl phosphate substrate at pH 5.5.	B	BAO_0000357	single protein format	None	None	None	None	None	CHEMBL335	Protein-tyrosine phosphatase 1B	Homo sapiens	SINGLE PROTEIN	CHEMBL1135823	1	Scientific Literature	J. Med. Chem.	2002	None
CHEMBL506556		0	590.85	2	9.16	12l	CC1(C)CC[C@]2(C(=O)O)CC[C@]3(C)C(=CC[C@@H]4[C@@]5(C)CC[C@H](OCc6cccc(C(=O)O)c6)C(C)(C)[C@@H]5CC[C@]43C)[C@@H]2C1	IC50	'='	620.0	nM	6.21			UO_0000065	10.51	0.20	-2.95	7.40	True	CHEMBL963010	Inhibition of PTP1B by pNPP assay	B	BAO_0000357	single protein format	None	None	None	None	None	CHEMBL335	Protein-tyrosine phosphatase 1B	Homo sapiens	SINGLE PROTEIN	CHEMBL1151785	1	Scientific Literature	Bioorg. Med. Chem.	2008	None
CHEMBL200996		0	211.22	0	3.15	4a	Oc1ccc(-c2nocc3cccc2-3)cc1	Inhibition	'='	18.5	%				UO_0000187					False	CHEMBL865874	Inhibitory activity against recombinant human PTP1B at 10 uM	B	BAO_0000357	single protein format	Homo sapiens	None	None	None	None	CHEMBL335	Protein-tyrosine phosphatase 1B	Homo sapiens	SINGLE PROTEIN	CHEMBL1149392	1	Scientific Literature	Bioorg. Med. Chem. Lett.	2006	None
CHEMBL551842	LOBARIC ACID	0	456.49	1	5.53	1	CCCCCc1c2c(cc(O)c1C(=O)O)OC(=O)c1c(cc(OC)cc1C(=O)CCCC)O2	IC50	'='	870.0	nM	6.06			UO_0000065	13.28	0.25	0.53	5.08	False	CHEMBL1036431	Inhibition of PTP1B	B	BAO_0000357	single protein format	None	None	None	None	None	CHEMBL335	Protein-tyrosine phosphatase 1B	Homo sapiens	SINGLE PROTEIN	CHEMBL1151873	1	Scientific Literature	Bioorg. Med. Chem. Lett.	2009	None
CHEMBL559457		0	470.52	1	5.62	8	CCCCCc1c2c(cc(O)c1C(=O)OC)OC(=O)c1c(cc(OC)cc1C(=O)CCCC)O2	IC50	'='	3020.0	nM	5.52			UO_0000065	11.73	0.22	-0.10	5.09	False	CHEMBL1036431	Inhibition of PTP1B	B	BAO_0000357	single protein format	None	None	None	None	None	CHEMBL335	Protein-tyrosine phosphatase 1B	Homo sapiens	SINGLE PROTEIN	CHEMBL1151873	1	Scientific Literature	Bioorg. Med. Chem. Lett.	2009	None
CHEMBL429385		0	586.71	2	8.97	116	COc1cccc(-c2cc(-c3ccc(-c4c(Cc5ccccc5)sc5ccccc45)cc3)ccc2OCC(=O)O)c1OC	IC50	'='	71.0	nM	7.15			UO_0000065	12.18	0.23	-1.82	11.00	True	CHEMBL768926	In vitro inhibitory activity against human recombinant protein tyrosine phosphatase 1b (PTP1B)	B	BAO_0000357	single protein format	None	None	None	None	None	CHEMBL335	Protein-tyrosine phosphatase 1B	Homo sapiens	SINGLE PROTEIN	CHEMBL1132993	1	Scientific Literature	J. Med. Chem.	2000	None
CHEMBL178459	OLTIPRAZ	3	226.35	0	3.30	1	Cc1c(-c2cnccn2)ssc1=S	Inhibition	'='	70.0	%				UO_0000187					False	CHEMBL1219030	Competitive inhibition of human PTP1B catalytic subunit assessed as enzyme inactivation at 50 uM after 15 mins by spectrophotometry	B	BAO_0000357	single protein format	Homo sapiens	None	None	None	None	CHEMBL335	Protein-tyrosine phosphatase 1B	Homo sapiens	SINGLE PROTEIN	CHEMBL1212873	1	Scientific Literature	Bioorg. Med. Chem.	2010	None
CHEMBL324473		0	352.27	0	2.66	20	C=CCOC(=O)/C=C\c1cccc(C(F)(F)P(=O)(O)O)c1.N.N	Ki	'='	8000000.0	nM		Outside typical range		UO_0000065					False	CHEMBL767801	Binding affinity towards protein-tyrosine phosphatase 1B (PTP1B)	B	BAO_0000357	single protein format	None	None	None	None	None	CHEMBL335	Protein-tyrosine phosphatase 1B	Homo sapiens	SINGLE PROTEIN	CHEMBL1134993	1	Scientific Literature	Bioorg. Med. Chem. Lett.	2002	None
CHEMBL302432		0	640.62	1	2.43	16a	O=C(O)CCCC1C=CC(C(=O)NC(Cc2ccc3sccc(=O)c3c2)C(=O)O)n2c(=O)n(Cc3cc(F)ccc3F)c(=O)n21	Inhibition	'='	95.0	%				UO_0000187					False	CHEMBL874027	Compound was tested for inhibition of Protein-tyrosine phosphatase 1B at a concentration of 100 uM in fluorometric assay using DiFMUP	B	BAO_0000357	single protein format	None	None	None	None	None	CHEMBL335	Protein-tyrosine phosphatase 1B	Homo sapiens	SINGLE PROTEIN	CHEMBL1136070	1	Scientific Literature	Bioorg. Med. Chem. Lett.	2003	None
CHEMBL178459	OLTIPRAZ	3	226.35	0	3.30	1	Cc1c(-c2cnccn2)ssc1=S	Inhibition						Active						False	CHEMBL1219036	Competitive inhibition of human PTP1B catalytic subunit assessed as enzyme inactivation at 25 uM after 15 mins by spectrophotometry	B	BAO_0000357	single protein format	Homo sapiens	None	None	None	None	CHEMBL335	Protein-tyrosine phosphatase 1B	Homo sapiens	SINGLE PROTEIN	CHEMBL1212873	1	Scientific Literature	Bioorg. Med. Chem.	2010	None
CHEMBL503860		0	759.76	3	5.95	18	COc1ccc(OC)c([C@@H]2O[C@H](CNC(=O)c3ccccc3C(=O)O)[C@@H](OC(=O)c3ccccc3)[C@H](OC(=O)c3ccccc3)[C@H]2OC(=O)c2ccccc2)c1	Inhibition	'='	99.7	%				UO_0000187					False	CHEMBL1017255	Inhibition of recombinant PTP1B at 20 ug/mL	B	BAO_0000357	single protein format	None	None	None	None	None	CHEMBL335	Protein-tyrosine phosphatase 1B	Homo sapiens	SINGLE PROTEIN	CHEMBL1152189	1	Scientific Literature	Bioorg. Med. Chem. Lett.	2008	None
CHEMBL453868		0	534.52	2	7.36	7c	O=C(O)c1cc(/C=C/c2ccc(/C=C/c3cc(C(=O)O)c(O)c(-c4ccco4)c3)cc2)cc(-c2ccco2)c1O	IC50	'='	530.0	nM	6.28			UO_0000065	11.74	0.21	-1.08	4.44	False	CHEMBL953268	Inhibition of PTP1B	B	BAO_0000357	single protein format	None	None	None	None	None	CHEMBL335	Protein-tyrosine phosphatase 1B	Homo sapiens	SINGLE PROTEIN	CHEMBL1151791	1	Scientific Literature	Bioorg. Med. Chem.	2008	None
CHEMBL54596		0	669.69	2	0.87	15	CCc1cc(CC(NC(C)=O)C(=O)NCCCCC(=O)N[C@@H](CCC(N)=O)C(=O)O)ccc1N(C(=O)C(=O)O)c1ccccc1C(=O)O	Ki	'='	330.0	nM	6.48			UO_0000065	9.68	0.18	5.61	2.47	False	CHEMBL770978	Inhibitory activity tested against Protein-tyrosine phosphatase 1B (PTP1B)	B	BAO_0000357	single protein format	None	None	None	None	None	CHEMBL335	Protein-tyrosine phosphatase 1B	Homo sapiens	SINGLE PROTEIN	CHEMBL1136518	1	Scientific Literature	Bioorg. Med. Chem. Lett.	2003	None
[truncated: 6,084 more rows]
