# Supplementary material for: PyRMD Studio: A Unified Suite for Next-Generation, AI-Powered Virtual Screening
Source: J Chem Inf Model. 2026 May 19;66(11):6197–203. doi: 10.1021/acs.jcim.6c00648 (PMC13250901; doi:10.1021/acs.jcim.6c00648)
Supplement: Supplementary file 1 [file ci6c00648_si_001.zip › DATA/pyrd_chembl.csv]

Molecule ChEMBL ID	Molecule Name	Molecule Max Phase	Molecular Weight	#RO5 Violations	AlogP	Compound Key	Smiles	Standard Type	Standard Relation	Standard Value	Standard Units	pChEMBL Value	Data Validity Comment	Comment	Uo Units	Ligand Efficiency BEI	Ligand Efficiency LE	Ligand Efficiency LLE	Ligand Efficiency SEI	Potential Duplicate	Assay ChEMBL ID	Assay Description	Assay Type	BAO Format ID	BAO Label	Assay Organism	Assay Tissue ChEMBL ID	Assay Tissue Name	Assay Cell Type	Assay Subcellular Fraction	Target ChEMBL ID	Target Name	Target Organism	Target Type	Document ChEMBL ID	Source ID	Source Description	Document Journal	Document Year	Cell ChEMBL ID
CHEMBL155530		0	436.34	0	4.66	26	O=C(O)C1=C(C(=O)Nc2ccc(-c3cccc(OC(F)(F)F)c3)cc2[N+](=O)[O-])CCC1	IC50	'='	390.0	nM	6.41			UO_0000065	14.69	0.28	1.75	5.40	False	CHEMBL665412	In vitro inhibitory activity against human dihydroorotate dehydrogenase (DHODH)	B	BAO_0000357	single protein format	None	None	None	None	None	CHEMBL1966	Dihydroorotate dehydrogenase	Homo sapiens	SINGLE PROTEIN	CHEMBL1146710	1	Scientific Literature	Bioorg. Med. Chem. Lett.	2004	None
CHEMBL118499		0	280.25	0	3.36	21	Cc1nn(C)c(Nc2ccc(C(F)(F)F)cc2)c1C#N	IC50	'>'	50000.0	nM				UO_0000065					False	CHEMBL665411	In vitro inhibitory activity against human dihydroorotate dehydrogenase (DHODH)	B	BAO_0000357	single protein format	None	None	None	None	None	CHEMBL1966	Dihydroorotate dehydrogenase	Homo sapiens	SINGLE PROTEIN	CHEMBL1131088	1	Scientific Literature	J. Med. Chem.	1998	None
CHEMBL120640		0	254.34	0	3.63	3h	Cc1n[nH]c(Nc2ccc(C(C)(C)C)cc2)c1C#N	IC50	'='	3600.0	nM	5.44			UO_0000065	21.40	0.39	1.81	8.44	False	CHEMBL665411	In vitro inhibitory activity against human dihydroorotate dehydrogenase (DHODH)	B	BAO_0000357	single protein format	None	None	None	None	None	CHEMBL1966	Dihydroorotate dehydrogenase	Homo sapiens	SINGLE PROTEIN	CHEMBL1131088	1	Scientific Literature	J. Med. Chem.	1998	None
CHEMBL375425		0	327.77	0	4.58	93	Cc1cc(C)c2nc(-c3ccc(Cl)cc3)c(O)c(C(=O)O)c2c1	IC50	'='	4900.0	nM	5.31			UO_0000065	16.20	0.32	0.73	7.54	False	CHEMBL855443	Inhibition of human recombinant DHOD expressed in Escherichia coli	B	BAO_0000019	assay format	Homo sapiens	None	None	None	None	CHEMBL1966	Dihydroorotate dehydrogenase	Homo sapiens	SINGLE PROTEIN	CHEMBL1139219	1	Scientific Literature	J. Med. Chem.	2007	None
CHEMBL348270		0	307.35	0	3.86	1	O=C(O)C1=C(C(=O)Nc2ccc(-c3ccccc3)cc2)CCC1	IC50	'='	410.0	nM	6.39			UO_0000065	20.78	0.38	2.53	9.62	True	CHEMBL665412	In vitro inhibitory activity against human dihydroorotate dehydrogenase (DHODH)	B	BAO_0000357	single protein format	None	None	None	None	None	CHEMBL1966	Dihydroorotate dehydrogenase	Homo sapiens	SINGLE PROTEIN	CHEMBL1146710	1	Scientific Literature	Bioorg. Med. Chem. Lett.	2004	None
CHEMBL154121		0	373.36	0	4.14	6	COc1ccccc1-c1cc(F)c(NC(=O)C2=C(C(=O)O)CCC2)c(F)c1	IC50	'='	42.0	nM	7.38			UO_0000065	19.76	0.37	3.24	9.75	False	CHEMBL665412	In vitro inhibitory activity against human dihydroorotate dehydrogenase (DHODH)	B	BAO_0000357	single protein format	None	None	None	None	None	CHEMBL1966	Dihydroorotate dehydrogenase	Homo sapiens	SINGLE PROTEIN	CHEMBL1146710	1	Scientific Literature	Bioorg. Med. Chem. Lett.	2004	None
CHEMBL39325		0	358.37	1	5.11	14	Cc1c(-c2ccc(-c3ccccc3F)cc2)nc2ccncc2c1C(=O)O	Ki	'='	420.0	nM	6.38			UO_0000065	17.79	0.32	1.27	10.11	False	CHEMBL669211	Inhibition measurement of orotate formation from radiolabeled dihydroorotate, using partially purified DHODase isolated from human liver.	B	BAO_0000019	assay format	None	None	None	None	None	CHEMBL1966	Dihydroorotate dehydrogenase	Homo sapiens	SINGLE PROTEIN	CHEMBL1128771	1	Scientific Literature	Bioorg. Med. Chem. Lett.	1995	None
CHEMBL43638		0	331.35	1	5.20	35	Cc1c(-c2cccc3ccccc23)nc2ccc(F)cc2c1C(=O)O	Ki	'>'	500.0	nM				UO_0000065					False	CHEMBL669211	Inhibition measurement of orotate formation from radiolabeled dihydroorotate, using partially purified DHODase isolated from human liver.	B	BAO_0000019	assay format	None	None	None	None	None	CHEMBL1966	Dihydroorotate dehydrogenase	Homo sapiens	SINGLE PROTEIN	CHEMBL1128771	1	Scientific Literature	Bioorg. Med. Chem. Lett.	1995	None
CHEMBL155732		0	371.82	0	4.52	20	COc1cc(-c2ccccc2Cl)ccc1NC(=O)C1=C(C(=O)O)CCC1	IC50	'='	225.0	nM	6.65			UO_0000065	17.88	0.35	2.13	8.79	False	CHEMBL665412	In vitro inhibitory activity against human dihydroorotate dehydrogenase (DHODH)	B	BAO_0000357	single protein format	None	None	None	None	None	CHEMBL1966	Dihydroorotate dehydrogenase	Homo sapiens	SINGLE PROTEIN	CHEMBL1146710	1	Scientific Literature	Bioorg. Med. Chem. Lett.	2004	None
CHEMBL106529		0	422.39	0	4.91	21	COc1cccc(-c2ccc3c(n2)CCc2c-3nc3ccc(F)cc3c2C(=O)[O-])c1.[Na+]	Ki	'='	160.0	nM	6.80			UO_0000065	16.97	0.31	1.89	9.40	False	CHEMBL665413	Inhibition of human recombinant dihydroorotate dehydrogenase (DHODase)	B	BAO_0000357	single protein format	None	None	None	None	None	CHEMBL1966	Dihydroorotate dehydrogenase	Homo sapiens	SINGLE PROTEIN	CHEMBL1130739	1	Scientific Literature	Bioorg. Med. Chem. Lett.	1998	None
CHEMBL154513		0	361.32	0	4.27	8	O=C(O)C1=C(C(=O)Nc2c(F)cc(-c3ccccc3F)cc2F)CCC1	IC50	'='	45.0	nM	7.35			UO_0000065	20.33	0.39	3.08	11.06	False	CHEMBL665412	In vitro inhibitory activity against human dihydroorotate dehydrogenase (DHODH)	B	BAO_0000357	single protein format	None	None	None	None	None	CHEMBL1966	Dihydroorotate dehydrogenase	Homo sapiens	SINGLE PROTEIN	CHEMBL1146710	1	Scientific Literature	Bioorg. Med. Chem. Lett.	2004	None
CHEMBL107224		0	397.41	1	5.57	16	O=C([O-])c1c2c(nc3ccc(F)cc13)-c1ccc(-c3ccsc3)cc1CC2.[Na+]	Ki	'='	52.0	nM	7.28			UO_0000065	19.40	0.37	1.71	14.51	False	CHEMBL665413	Inhibition of human recombinant dihydroorotate dehydrogenase (DHODase)	B	BAO_0000357	single protein format	None	None	None	None	None	CHEMBL1966	Dihydroorotate dehydrogenase	Homo sapiens	SINGLE PROTEIN	CHEMBL1130739	1	Scientific Literature	Bioorg. Med. Chem. Lett.	1998	None
CHEMBL71934		0	344.36	0	4.88	15a	CC(C)(C)c1oncc1/C(S)=N/c1ccc(OC(F)(F)F)cc1	IC50	'>'	50000.0	nM				UO_0000065					False	CHEMBL665410	Immunosuppressive activity expressed as ability to inhibit human recombinant dihydroorotate dehydrogenase (DHODH)	B	BAO_0000357	single protein format	None	None	None	None	None	CHEMBL1966	Dihydroorotate dehydrogenase	Homo sapiens	SINGLE PROTEIN	CHEMBL1131369	1	Scientific Literature	Bioorg. Med. Chem. Lett.	1998	None
CHEMBL290674		0	373.38	1	5.84	42	Cc1c(-c2cccc(Oc3ccccc3)c2)nc2ccc(F)cc2c1C(=O)O	Ki	'='	63.0	nM	7.20			UO_0000065	19.29	0.35	1.36	12.12	False	CHEMBL669211	Inhibition measurement of orotate formation from radiolabeled dihydroorotate, using partially purified DHODase isolated from human liver.	B	BAO_0000019	assay format	None	None	None	None	None	CHEMBL1966	Dihydroorotate dehydrogenase	Homo sapiens	SINGLE PROTEIN	CHEMBL1128771	1	Scientific Literature	Bioorg. Med. Chem. Lett.	1995	None
CHEMBL49516		0	395.37	1	5.84	17	Cc1c(Oc2ccc(-c3ccccc3)cc2)nc2ccc(F)cc2c1C(=O)[O-].[Na+]	Ki	'>'	1000.0	nM				UO_0000065					False	CHEMBL665414	Immunosuppressive effect in an isolated enzyme assay using partially purified Dihydroorotate dehydrogenase from human liver for inhibition of the formation of orotate from radiolabeled dihydroorotate	B	BAO_0000019	assay format	None	None	None	None	None	CHEMBL1966	Dihydroorotate dehydrogenase	Homo sapiens	SINGLE PROTEIN	CHEMBL1130874	1	Scientific Literature	Bioorg. Med. Chem. Lett.	1998	None
CHEMBL154623		0	463.31	1	5.31	12	O=C(O)C1=C(C(=O)Nc2c(F)c(F)c(-c3cccc(OC(F)(F)F)c3)c(F)c2F)CCC1	IC50	'='	7.0	nM	8.15			UO_0000065	17.60	0.35	2.84	10.78	True	CHEMBL665412	In vitro inhibitory activity against human dihydroorotate dehydrogenase (DHODH)	B	BAO_0000357	single protein format	None	None	None	None	None	CHEMBL1966	Dihydroorotate dehydrogenase	Homo sapiens	SINGLE PROTEIN	CHEMBL1146710	1	Scientific Literature	Bioorg. Med. Chem. Lett.	2004	None
CHEMBL1956296		0	317.78	0	3.02	52, DSM301	COCCc1nc2nc(C)cc(Nc3ccc(Cl)cc3)n2n1	IC50						Not Determined						False	CHEMBL1961098	Inhibition of human C-terminal hexa-His tagged DHODH expressed in Escherichia coli by DCIP reduction assay	B	BAO_0000019	assay format	Homo sapiens	None	None	None	None	CHEMBL1966	Dihydroorotate dehydrogenase	Homo sapiens	SINGLE PROTEIN	CHEMBL1955725	1	Scientific Literature	J. Med. Chem.	2011	None
CHEMBL341694		0	516.60	2	5.33	4	COc1ccc(-n2nc(C(=O)NC(c3ccccc3)c3ccccc3)cc2C(=O)NCc2ccccc2)cc1	Ki	'>'	50000.0	nM				UO_0000065					False	CHEMBL872485	Inhibition of human dihydroorotate dehydrogenase (DHODase)	B	BAO_0000357	single protein format	Homo sapiens	None	None	None	None	CHEMBL1966	Dihydroorotate dehydrogenase	Homo sapiens	SINGLE PROTEIN	CHEMBL1135624	1	Scientific Literature	J. Med. Chem.	2002	None
CHEMBL442030		0	517.59	1	3.28	6	COc1ccc(-n2nc(C(=O)NCC3CCCO3)cc2C(=O)Nc2ccc(C(=O)N3CCCC3)cc2)cc1	Ki	'='	331.0	nM	6.48			UO_0000065	12.52	0.23	3.20	5.65	False	CHEMBL665409	Inhibition of dihydroorotate dehydrogenase (DHODase) of Helicobacter pylori	B	BAO_0000357	single protein format	Helicobacter pylori	None	None	None	None	CHEMBL1966	Dihydroorotate dehydrogenase	Homo sapiens	SINGLE PROTEIN	CHEMBL1135624	1	Scientific Literature	J. Med. Chem.	2002	None
CHEMBL38434	BREQUINAR	1	375.37	1	5.85	1 - Brequinar sodium	Cc1c(-c2ccc(-c3ccccc3F)cc2)nc2ccc(F)cc2c1C(=O)O	Ki	'='	12.0	nM	7.92			UO_0000065	21.10	0.39	2.07	15.78	False	CHEMBL669211	Inhibition measurement of orotate formation from radiolabeled dihydroorotate, using partially purified DHODase isolated from human liver.	B	BAO_0000019	assay format	None	None	None	None	None	CHEMBL1966	Dihydroorotate dehydrogenase	Homo sapiens	SINGLE PROTEIN	CHEMBL1128771	1	Scientific Literature	Bioorg. Med. Chem. Lett.	1995	None
CHEMBL48244		0	434.45	1	6.05	29	Cc1ccccc1-c1cccc2c1CCN2c1nc2ccc(F)cc2c(C(=O)[O-])c1C.[Na+]	Ki	'='	25.0	nM	7.60			UO_0000065	18.43	0.33	1.55	14.23	False	CHEMBL665414	Immunosuppressive effect in an isolated enzyme assay using partially purified Dihydroorotate dehydrogenase from human liver for inhibition of the formation of orotate from radiolabeled dihydroorotate	B	BAO_0000019	assay format	None	None	None	None	None	CHEMBL1966	Dihydroorotate dehydrogenase	Homo sapiens	SINGLE PROTEIN	CHEMBL1130874	1	Scientific Literature	Bioorg. Med. Chem. Lett.	1998	None
CHEMBL219856		0	277.32	0	2.42	8	CCOC(=O)C(=CNc1ccc(C)cc1)C(=O)OCC	Ki	'='	17900.0	nM	4.75			UO_0000065	17.12	0.32	2.33	7.35	False	CHEMBL911103	Inhibition of human recombinant DHODH	B	BAO_0000357	single protein format	Homo sapiens	None	None	None	None	CHEMBL1966	Dihydroorotate dehydrogenase	Homo sapiens	SINGLE PROTEIN	CHEMBL1139229	1	Scientific Literature	J. Med. Chem.	2007	None
CHEMBL483552		0	347.20	0	4.95	17	C/C(O)=C(\C#N)C(=O)Nc1ccc(-c2ccccc2Cl)cc1Cl	IC50	'='	180.0	nM	6.75			UO_0000065	19.43	0.40	1.79	9.22	False	CHEMBL984852	Inhibition of ubiquinone binding site of human dihydroorotate dehydrogenase	B	BAO_0000357	single protein format	Homo sapiens	None	None	None	None	CHEMBL1966	Dihydroorotate dehydrogenase	Homo sapiens	SINGLE PROTEIN	CHEMBL1138463	1	Scientific Literature	J. Med. Chem.	2009	None
CHEMBL484531		0	312.76	0	4.30	27	C/C(O)=C(\C#N)C(=O)Nc1ccc(-c2ccccc2Cl)cc1	Ki	'='	16.0	nM	7.80			UO_0000065	24.93	0.48	3.50	10.66	False	CHEMBL984852	Inhibition of ubiquinone binding site of human dihydroorotate dehydrogenase	B	BAO_0000357	single protein format	Homo sapiens	None	None	None	None	CHEMBL1966	Dihydroorotate dehydrogenase	Homo sapiens	SINGLE PROTEIN	CHEMBL1138463	1	Scientific Literature	J. Med. Chem.	2009	None
CHEMBL378734		0	393.44	1	5.48	AMX-09	NC(=O)c1cc(C(=O)O)cc(-c2cc(-c3ccccc3)cc(-c3ccccc3)c2)c1	Ki	'>'	100000000.0	nM		Outside typical range		UO_0000065					False	CHEMBL860843	Competitive inhibition against human DHODH	B	BAO_0000357	single protein format	Homo sapiens	None	None	None	None	CHEMBL1966	Dihydroorotate dehydrogenase	Homo sapiens	SINGLE PROTEIN	CHEMBL1146057	1	Scientific Literature	Bioorg. Med. Chem. Lett.	2006	None
CHEMBL382342		0	331.37	0	4.13	AMX03	Cc1ccc(-c2ccc(-c3cc(C(N)=O)cc(C(=O)O)c3)cc2)cc1	Ki	'>'	100000000.0	nM		Outside typical range		UO_0000065					False	CHEMBL860843	Competitive inhibition against human DHODH	B	BAO_0000357	single protein format	Homo sapiens	None	None	None	None	CHEMBL1966	Dihydroorotate dehydrogenase	Homo sapiens	SINGLE PROTEIN	CHEMBL1146057	1	Scientific Literature	Bioorg. Med. Chem. Lett.	2006	None
CHEMBL141304		0	410.91	0	3.84	10	CC(C)CNC(=O)c1cc(C(=O)NCc2ccccc2)nn1-c1ccc(Cl)cc1	Ki	'='	91.0	nM	7.04			UO_0000065	17.14	0.33	3.20	9.26	False	CHEMBL665409	Inhibition of dihydroorotate dehydrogenase (DHODase) of Helicobacter pylori	B	BAO_0000357	single protein format	Helicobacter pylori	None	None	None	None	CHEMBL1966	Dihydroorotate dehydrogenase	Homo sapiens	SINGLE PROTEIN	CHEMBL1135624	1	Scientific Literature	J. Med. Chem.	2002	None
CHEMBL385893		0	329.74	0	3.97	60	COc1cccc2c(C(=O)O)c(O)c(-c3ccc(Cl)cc3)nc12	IC50	'='	306000.0	nM		Outside typical range		UO_0000065					False	CHEMBL855443	Inhibition of human recombinant DHOD expressed in Escherichia coli	B	BAO_0000019	assay format	Homo sapiens	None	None	None	None	CHEMBL1966	Dihydroorotate dehydrogenase	Homo sapiens	SINGLE PROTEIN	CHEMBL1139219	1	Scientific Literature	J. Med. Chem.	2007	None
CHEMBL372561		0	384.23	0	4.58	3	CN(C(=O)c1ccc2cc(Br)ccc2c1)c1ccccc1C(=O)O	IC50	'>'	200000.0	nM		Outside typical range		UO_0000065					False	CHEMBL863918	Binding affinity to human DHODH	B	BAO_0000357	single protein format	Homo sapiens	None	None	None	None	CHEMBL1966	Dihydroorotate dehydrogenase	Homo sapiens	SINGLE PROTEIN	CHEMBL1148537	1	Scientific Literature	Bioorg. Med. Chem. Lett.	2006	None
CHEMBL370865		0	317.34	0	4.30	2	O=C(Nc1ccccc1C(=O)O)c1ccc(-c2ccccc2)cc1	Ki	'='	700.0	nM	6.16			UO_0000065	19.40	0.35	1.85	9.27	False	CHEMBL863918	Binding affinity to human DHODH	B	BAO_0000357	single protein format	Homo sapiens	None	None	None	None	CHEMBL1966	Dihydroorotate dehydrogenase	Homo sapiens	SINGLE PROTEIN	CHEMBL1148537	1	Scientific Literature	Bioorg. Med. Chem. Lett.	2006	None
CHEMBL3808600		0	523.78	2	5.49	A14	COc1ccccc1NC(=O)c1cccc2nc(-c3cc(Br)nn3-c3ncccc3Cl)[nH]c12	Inhibition	'='	60.51	%				UO_0000187					False	CHEMBL3810849	Inhibition of human DHODH assessed as decrease in DCIP at 10 uM using dihydroorotate as substrate measured every 30 seconds for 6 mins	B	BAO_0000357	single protein format	Homo sapiens	None	None	None	None	CHEMBL1966	Dihydroorotate dehydrogenase	Homo sapiens	SINGLE PROTEIN	CHEMBL3808318	1	Scientific Literature	Bioorg. Med. Chem. Lett.	2016	None
CHEMBL3809068		0	493.75	1	5.48	A12	O=C(Nc1ccccc1)c1cccc2nc(-c3cc(Br)nn3-c3ncccc3Cl)[nH]c12	Inhibition	'='	49.44	%				UO_0000187					False	CHEMBL3810849	Inhibition of human DHODH assessed as decrease in DCIP at 10 uM using dihydroorotate as substrate measured every 30 seconds for 6 mins	B	BAO_0000357	single protein format	Homo sapiens	None	None	None	None	CHEMBL1966	Dihydroorotate dehydrogenase	Homo sapiens	SINGLE PROTEIN	CHEMBL3808318	1	Scientific Literature	Bioorg. Med. Chem. Lett.	2016	None
CHEMBL43521		0	281.29	0	4.05	33	Cc1c(-c2ccccc2)nc2ccc(F)cc2c1C(=O)O	Ki	'>'	500.0	nM				UO_0000065					False	CHEMBL669211	Inhibition measurement of orotate formation from radiolabeled dihydroorotate, using partially purified DHODase isolated from human liver.	B	BAO_0000019	assay format	None	None	None	None	None	CHEMBL1966	Dihydroorotate dehydrogenase	Homo sapiens	SINGLE PROTEIN	CHEMBL1128771	1	Scientific Literature	Bioorg. Med. Chem. Lett.	1995	None
CHEMBL264901		0	385.34	0	4.84	AMX10	NC(=O)c1cc(C(=O)O)cc(-c2cccc(-c3ccc(C(F)(F)F)cc3)c2)c1	Ki	'='	6000.0	nM	5.22			UO_0000065	13.55	0.25	0.38	6.50	False	CHEMBL860843	Competitive inhibition against human DHODH	B	BAO_0000357	single protein format	Homo sapiens	None	None	None	None	CHEMBL1966	Dihydroorotate dehydrogenase	Homo sapiens	SINGLE PROTEIN	CHEMBL1146057	1	Scientific Literature	Bioorg. Med. Chem. Lett.	2006	None
CHEMBL264901		0	385.34	0	4.84	AMX10	NC(=O)c1cc(C(=O)O)cc(-c2cccc(-c3ccc(C(F)(F)F)cc3)c2)c1	Ki	'='	90000.0	nM	4.05			UO_0000065	10.50	0.20	-0.79	5.03	False	CHEMBL867714	Non competitive inhibition against human DHODH	B	BAO_0000357	single protein format	Homo sapiens	None	None	None	None	CHEMBL1966	Dihydroorotate dehydrogenase	Homo sapiens	SINGLE PROTEIN	CHEMBL1146057	1	Scientific Literature	Bioorg. Med. Chem. Lett.	2006	None
CHEMBL38692		0	407.39	1	6.59	7	Cc1c(-c2ccc(-c3ccccc3)cc2)nc2ccc(C(F)(F)F)cc2c1C(=O)O	Ki	'='	8.4	nM	8.08			UO_0000065	19.82	0.37	1.49	16.09	False	CHEMBL669211	Inhibition measurement of orotate formation from radiolabeled dihydroorotate, using partially purified DHODase isolated from human liver.	B	BAO_0000019	assay format	None	None	None	None	None	CHEMBL1966	Dihydroorotate dehydrogenase	Homo sapiens	SINGLE PROTEIN	CHEMBL1128771	1	Scientific Literature	Bioorg. Med. Chem. Lett.	1995	None
CHEMBL39162		0	343.36	1	5.41	27	O=C(O)c1cc(-c2ccc(-c3ccccc3)cc2)nc2ccc(F)cc12	Ki	'='	10.0	nM	8.00			UO_0000065	23.30	0.42	2.59	15.94	False	CHEMBL669211	Inhibition measurement of orotate formation from radiolabeled dihydroorotate, using partially purified DHODase isolated from human liver.	B	BAO_0000019	assay format	None	None	None	None	None	CHEMBL1966	Dihydroorotate dehydrogenase	Homo sapiens	SINGLE PROTEIN	CHEMBL1128771	1	Scientific Literature	Bioorg. Med. Chem. Lett.	1995	None
CHEMBL417722		0	432.43	1	6.21	36	Cc1c(-c2cn(C)c3c(-c4ccccc4)cccc23)nc2ccc(F)cc2c1C(=O)[O-].[Na+]	Ki	'='	27.0	nM	7.57			UO_0000065	18.44	0.33	1.36	13.73	False	CHEMBL665414	Immunosuppressive effect in an isolated enzyme assay using partially purified Dihydroorotate dehydrogenase from human liver for inhibition of the formation of orotate from radiolabeled dihydroorotate	B	BAO_0000019	assay format	None	None	None	None	None	CHEMBL1966	Dihydroorotate dehydrogenase	Homo sapiens	SINGLE PROTEIN	CHEMBL1130874	1	Scientific Literature	Bioorg. Med. Chem. Lett.	1998	None
CHEMBL38434	BREQUINAR	1	375.37	1	5.85	brequinar	Cc1c(-c2ccc(-c3ccccc3F)cc2)nc2ccc(F)cc2c1C(=O)O	IC50	'='	3.0	nM	8.52			UO_0000065	22.71	0.42	2.67	16.98	False	CHEMBL1106928	Inhibition of recombinant human DHODH by using blue indicator dye DCIP	B	BAO_0000357	single protein format	Homo sapiens	None	None	None	None	CHEMBL1966	Dihydroorotate dehydrogenase	Homo sapiens	SINGLE PROTEIN	CHEMBL1155383	1	Scientific Literature	Bioorg. Med. Chem. Lett.	2010	None
CHEMBL449358		0	275.32	0	3.33	18	Cc1cc(Nc2cccc3ccccc23)n2ncnc2n1	IC50	'>'	200000.0	nM		Outside typical range		UO_0000065					False	CHEMBL961433	Inhibition of human DHODH assessed as reduction of 2,6-dichloroindophenol by stopped flow spectroscopy	B	BAO_0000357	single protein format	Homo sapiens	None	None	None	None	CHEMBL1966	Dihydroorotate dehydrogenase	Homo sapiens	SINGLE PROTEIN	CHEMBL1150779	1	Scientific Literature	J. Med. Chem.	2008	None
CHEMBL486489		0	289.34	0	3.64	10	Cc1nc2ncnn2c(Nc2ccc3ccccc3c2)c1C	IC50	'>'	200000.0	nM		Outside typical range		UO_0000065					False	CHEMBL961433	Inhibition of human DHODH assessed as reduction of 2,6-dichloroindophenol by stopped flow spectroscopy	B	BAO_0000357	single protein format	Homo sapiens	None	None	None	None	CHEMBL1966	Dihydroorotate dehydrogenase	Homo sapiens	SINGLE PROTEIN	CHEMBL1150779	1	Scientific Literature	J. Med. Chem.	2008	None
CHEMBL38978		0	397.36	1	5.85	44	Cc1c(-c2ccc(-c3cccc(F)c3)cc2)nc2ccc(F)cc2c1C(=O)[O-].[Na+]	Ki	'='	50.0	nM	7.30			UO_0000065	19.45	0.36	1.45	14.55	False	CHEMBL669211	Inhibition measurement of orotate formation from radiolabeled dihydroorotate, using partially purified DHODase isolated from human liver.	B	BAO_0000019	assay format	None	None	None	None	None	CHEMBL1966	Dihydroorotate dehydrogenase	Homo sapiens	SINGLE PROTEIN	CHEMBL1128771	1	Scientific Literature	Bioorg. Med. Chem. Lett.	1995	None
CHEMBL49913		0	488.42	1	6.76	31	Cc1c(N2CCc3c(-c4cccc(C(F)(F)F)c4)cccc32)nc2ccc(F)cc2c1C(=O)[O-].[Na+]	Ki	'='	24.0	nM	7.62			UO_0000065	16.34	0.31	0.86	14.26	False	CHEMBL665414	Immunosuppressive effect in an isolated enzyme assay using partially purified Dihydroorotate dehydrogenase from human liver for inhibition of the formation of orotate from radiolabeled dihydroorotate	B	BAO_0000019	assay format	None	None	None	None	None	CHEMBL1966	Dihydroorotate dehydrogenase	Homo sapiens	SINGLE PROTEIN	CHEMBL1130874	1	Scientific Literature	Bioorg. Med. Chem. Lett.	1998	None
CHEMBL50441		0	394.38	1	5.79	20	Cc1c(Nc2cccc(-c3ccccc3)c2)nc2ccc(F)cc2c1C(=O)[O-].[Na+]	Ki	'='	83.0	nM	7.08			UO_0000065	19.01	0.35	1.29	11.38	False	CHEMBL665414	Immunosuppressive effect in an isolated enzyme assay using partially purified Dihydroorotate dehydrogenase from human liver for inhibition of the formation of orotate from radiolabeled dihydroorotate	B	BAO_0000019	assay format	None	None	None	None	None	CHEMBL1966	Dihydroorotate dehydrogenase	Homo sapiens	SINGLE PROTEIN	CHEMBL1130874	1	Scientific Literature	Bioorg. Med. Chem. Lett.	1998	None
CHEMBL39191		0	329.37	1	5.72	26	Cc1c(-c2ccc(-c3ccccc3)cc2)nc2ccc(F)cc2c1O	Ki	'>'	500.0	nM				UO_0000065					False	CHEMBL669211	Inhibition measurement of orotate formation from radiolabeled dihydroorotate, using partially purified DHODase isolated from human liver.	B	BAO_0000019	assay format	None	None	None	None	None	CHEMBL1966	Dihydroorotate dehydrogenase	Homo sapiens	SINGLE PROTEIN	CHEMBL1128771	1	Scientific Literature	Bioorg. Med. Chem. Lett.	1995	None
CHEMBL218467		0	369.44	0	4.48	5	CCOC(=O)C(=CNc1ccc2sc3ccccc3c2c1)C(=O)OCC	Ki	'='	3630.0	nM	5.44			UO_0000065	14.73	0.29	0.96	8.42	False	CHEMBL911103	Inhibition of human recombinant DHODH	B	BAO_0000357	single protein format	Homo sapiens	None	None	None	None	CHEMBL1966	Dihydroorotate dehydrogenase	Homo sapiens	SINGLE PROTEIN	CHEMBL1139229	1	Scientific Literature	J. Med. Chem.	2007	None
CHEMBL217894	DECYLUBIQUINONE	0	322.45	0	4.49	CoQd	CCCCCCCCCCC1=C(C)C(=O)C(OC)=C(OC)C1=O	Km	'='	14000.0	nM				UO_0000065					False	CHEMBL911103	Inhibition of human recombinant DHODH	B	BAO_0000357	single protein format	Homo sapiens	None	None	None	None	CHEMBL1966	Dihydroorotate dehydrogenase	Homo sapiens	SINGLE PROTEIN	CHEMBL1139229	1	Scientific Literature	J. Med. Chem.	2007	None
CHEMBL599680		0	335.36	0	2.29	2	CCOC(=O)C(=CNc1ccc(C(=O)OCC)cc1)C(=O)OCC	Inhibition	'='	4.0	%				UO_0000187					False	CHEMBL1065907	Inhibition of human DHODH at 50 uM	B	BAO_0000357	single protein format	Homo sapiens	None	None	None	None	CHEMBL1966	Dihydroorotate dehydrogenase	Homo sapiens	SINGLE PROTEIN	CHEMBL1159041	1	Scientific Literature	Bioorg. Med. Chem. Lett.	2010	None
CHEMBL67656		0	285.37	0	3.85	16a	CC(C)(C)c1oncc1/C(S)=N/c1ccc(C#N)cc1	IC50	'>'	50000.0	nM				UO_0000065					False	CHEMBL665410	Immunosuppressive activity expressed as ability to inhibit human recombinant dihydroorotate dehydrogenase (DHODH)	B	BAO_0000357	single protein format	None	None	None	None	None	CHEMBL1966	Dihydroorotate dehydrogenase	Homo sapiens	SINGLE PROTEIN	CHEMBL1131369	1	Scientific Literature	Bioorg. Med. Chem. Lett.	1998	None
CHEMBL199574		0	370.20	0	4.55	4	O=C(Nc1ccccc1C(=O)O)c1ccc2cc(Br)ccc2c1	IC50	'='	8400.0	nM	5.08			UO_0000065	13.71	0.30	0.53	7.64	False	CHEMBL863918	Binding affinity to human DHODH	B	BAO_0000357	single protein format	Homo sapiens	None	None	None	None	CHEMBL1966	Dihydroorotate dehydrogenase	Homo sapiens	SINGLE PROTEIN	CHEMBL1148537	1	Scientific Literature	Bioorg. Med. Chem. Lett.	2006	None
CHEMBL104167		0	406.39	1	5.21	20	Cc1cccc(-c2ccc3c(n2)CCc2c-3nc3ccc(F)cc3c2C(=O)[O-])c1.[Na+]	Ki	'='	81.0	nM	7.09			UO_0000065	18.45	0.33	1.88	11.24	False	CHEMBL665413	Inhibition of human recombinant dihydroorotate dehydrogenase (DHODase)	B	BAO_0000357	single protein format	None	None	None	None	None	CHEMBL1966	Dihydroorotate dehydrogenase	Homo sapiens	SINGLE PROTEIN	CHEMBL1130739	1	Scientific Literature	Bioorg. Med. Chem. Lett.	1998	None
CHEMBL345446		0	404.24	0	4.76	5	O=C(O)C1=C(C(=O)Nc2ccc(-c3ccc(Br)cc3)cc2F)CCC1	IC50	'='	735.0	nM	6.13			UO_0000065	15.17	0.34	1.37	9.24	False	CHEMBL665412	In vitro inhibitory activity against human dihydroorotate dehydrogenase (DHODH)	B	BAO_0000357	single protein format	None	None	None	None	None	CHEMBL1966	Dihydroorotate dehydrogenase	Homo sapiens	SINGLE PROTEIN	CHEMBL1146710	1	Scientific Literature	Bioorg. Med. Chem. Lett.	2004	None
CHEMBL999		0	270.21	0	3.00	30	C/C(O)=C(/C#N)C(=O)Nc1ccc(C(F)(F)F)cc1	IC50	'='	435.0	nM	6.36			UO_0000065	23.54	0.46	3.36	8.70	False	CHEMBL665412	In vitro inhibitory activity against human dihydroorotate dehydrogenase (DHODH)	B	BAO_0000357	single protein format	None	None	None	None	None	CHEMBL1966	Dihydroorotate dehydrogenase	Homo sapiens	SINGLE PROTEIN	CHEMBL1146710	1	Scientific Literature	Bioorg. Med. Chem. Lett.	2004	None
CHEMBL51243		0	438.41	1	5.88	33	Cc1c(N2CCc3c(-c4ccccc4)cc(F)cc32)nc2ccc(F)cc2c1C(=O)[O-].[Na+]	Ki	'='	30.0	nM	7.52			UO_0000065	18.07	0.33	1.64	14.08	False	CHEMBL665414	Immunosuppressive effect in an isolated enzyme assay using partially purified Dihydroorotate dehydrogenase from human liver for inhibition of the formation of orotate from radiolabeled dihydroorotate	B	BAO_0000019	assay format	None	None	None	None	None	CHEMBL1966	Dihydroorotate dehydrogenase	Homo sapiens	SINGLE PROTEIN	CHEMBL1130874	1	Scientific Literature	Bioorg. Med. Chem. Lett.	1998	None
CHEMBL13380		0	372.15	0	3.96	42, DSM128	Cc1cc(Nc2ccc(Br)c(C(F)(F)F)c2)n2ncnc2n1	IC50	'>'	100000.0	nM				UO_0000065					False	CHEMBL1016137	Inhibition of human DHODH	B	BAO_0000357	single protein format	Homo sapiens	None	None	None	None	CHEMBL1966	Dihydroorotate dehydrogenase	Homo sapiens	SINGLE PROTEIN	CHEMBL1153392	1	Scientific Literature	J. Med. Chem.	2009	None
CHEMBL2043303		0	247.68	0	3.78	1D	O=C(O)c1ccccc1Nc1ccc(Cl)cc1	IC50	'='	420.0	nM	6.38			UO_0000065	25.75	0.51	2.60	12.93	False	CHEMBL3865521	Inhibition of human recombinant DHODH	B	BAO_0000357	single protein format	Homo sapiens	None	None	None	None	CHEMBL1966	Dihydroorotate dehydrogenase	Homo sapiens	SINGLE PROTEIN	CHEMBL3864183	1	Scientific Literature	ACS Med Chem Lett	2016	None
CHEMBL342220		0	473.92	0	3.81	7	NC(=O)c1ccc(NC(=O)c2cc(C(=O)NCc3ccccc3)nn2-c2ccc(Cl)cc2)cc1	Ki	'>'	50000.0	nM				UO_0000065					False	CHEMBL872485	Inhibition of human dihydroorotate dehydrogenase (DHODase)	B	BAO_0000357	single protein format	Homo sapiens	None	None	None	None	CHEMBL1966	Dihydroorotate dehydrogenase	Homo sapiens	SINGLE PROTEIN	CHEMBL1135624	1	Scientific Literature	J. Med. Chem.	2002	None
CHEMBL3593988		0	424.50	0	4.54	11a	Cc1cc(C(N)=O)c2nc(-c3ccc(-c4ccc(C(=O)N5CCCC5)cc4)cc3)[nH]c2c1	Inhibition	'<'	15.0	%				UO_0000187					False	CHEMBL3594612	Inhibition of DHODH (unknown origin) using L-DHO, DUQ, DCIP as substrate at 10 uM preincubated for 30 mins followed by substrate addition measured after 20 mins by multilabel plate reader analysis relative to control	B	BAO_0000357	single protein format	Homo sapiens	None	None	None	None	CHEMBL1966	Dihydroorotate dehydrogenase	Homo sapiens	SINGLE PROTEIN	CHEMBL3593177	1	Scientific Literature	Bioorg. Med. Chem.	2015	None
CHEMBL442030		0	517.59	1	3.28	6	COc1ccc(-n2nc(C(=O)NCC3CCCO3)cc2C(=O)Nc2ccc(C(=O)N3CCCC3)cc2)cc1	Ki	'>'	50000.0	nM				UO_0000065					False	CHEMBL872485	Inhibition of human dihydroorotate dehydrogenase (DHODase)	B	BAO_0000357	single protein format	Homo sapiens	None	None	None	None	CHEMBL1966	Dihydroorotate dehydrogenase	Homo sapiens	SINGLE PROTEIN	CHEMBL1135624	1	Scientific Literature	J. Med. Chem.	2002	None
CHEMBL40093		0	373.38	1	5.41	30	COc1c(-c2ccc(-c3ccccc3)cc2)nc2ccc(F)cc2c1C(=O)O	Ki	'='	13.0	nM	7.89			UO_0000065	21.12	0.38	2.48	13.27	False	CHEMBL669211	Inhibition measurement of orotate formation from radiolabeled dihydroorotate, using partially purified DHODase isolated from human liver.	B	BAO_0000019	assay format	None	None	None	None	None	CHEMBL1966	Dihydroorotate dehydrogenase	Homo sapiens	SINGLE PROTEIN	CHEMBL1128771	1	Scientific Literature	Bioorg. Med. Chem. Lett.	1995	None
CHEMBL38986		0	373.84	1	6.23	4	Cc1c(-c2ccc(-c3ccccc3)cc2)nc2ccc(Cl)cc2c1C(=O)O	Ki	'='	20.0	nM	7.70			UO_0000065	20.59	0.39	1.47	15.34	False	CHEMBL669211	Inhibition measurement of orotate formation from radiolabeled dihydroorotate, using partially purified DHODase isolated from human liver.	B	BAO_0000019	assay format	None	None	None	None	None	CHEMBL1966	Dihydroorotate dehydrogenase	Homo sapiens	SINGLE PROTEIN	CHEMBL1128771	1	Scientific Literature	Bioorg. Med. Chem. Lett.	1995	None
CHEMBL334117		0	295.27	0	3.48	3w	CCNc1[nH]nc(Nc2ccc(C(F)(F)F)cc2)c1C#N	IC50	'>'	50000.0	nM				UO_0000065					False	CHEMBL665411	In vitro inhibitory activity against human dihydroorotate dehydrogenase (DHODH)	B	BAO_0000357	single protein format	None	None	None	None	None	CHEMBL1966	Dihydroorotate dehydrogenase	Homo sapiens	SINGLE PROTEIN	CHEMBL1131088	1	Scientific Literature	J. Med. Chem.	1998	None
CHEMBL3593989		0	371.40	0	3.35	11b	CC(=O)Nc1ccc(-c2ccc(-c3nc4c(C(N)=O)cccc4[nH]3)cc2)cn1	IC50	'='	40000.0	nM	4.40			UO_0000065	11.84	0.21	1.05	3.87	False	CHEMBL3594613	Inhibition of DHODH (unknown origin) using L-DHO, DUQ, DCIP as substrate preincubated for 30 mins followed by substrate addition measured after 20 mins by multilabel plate reader analysis	B	BAO_0000357	single protein format	Homo sapiens	None	None	None	None	CHEMBL1966	Dihydroorotate dehydrogenase	Homo sapiens	SINGLE PROTEIN	CHEMBL3593177	1	Scientific Literature	Bioorg. Med. Chem.	2015	None
CHEMBL199572		0	331.37	0	4.33	1	CN(C(=O)c1ccc(-c2ccccc2)cc1)c1ccccc1C(=O)O	Ki app						Not Determined						False	CHEMBL863918	Binding affinity to human DHODH	B	BAO_0000357	single protein format	Homo sapiens	None	None	None	None	CHEMBL1966	Dihydroorotate dehydrogenase	Homo sapiens	SINGLE PROTEIN	CHEMBL1148537	1	Scientific Literature	Bioorg. Med. Chem. Lett.	2006	None
CHEMBL372561		0	384.23	0	4.58	3	CN(C(=O)c1ccc2cc(Br)ccc2c1)c1ccccc1C(=O)O	Ki app						Not Determined						False	CHEMBL863918	Binding affinity to human DHODH	B	BAO_0000357	single protein format	Homo sapiens	None	None	None	None	CHEMBL1966	Dihydroorotate dehydrogenase	Homo sapiens	SINGLE PROTEIN	CHEMBL1148537	1	Scientific Literature	Bioorg. Med. Chem. Lett.	2006	None
CHEMBL341925		0	431.88	0	4.10	11	O=C(NCc1cccnc1)c1cc(C(=O)Nc2ccccc2)n(-c2ccc(Cl)cc2)n1	Ki	'='	4.0	nM	8.40			UO_0000065	19.45	0.37	4.30	9.45	False	CHEMBL665409	Inhibition of dihydroorotate dehydrogenase (DHODase) of Helicobacter pylori	B	BAO_0000357	single protein format	Helicobacter pylori	None	None	None	None	CHEMBL1966	Dihydroorotate dehydrogenase	Homo sapiens	SINGLE PROTEIN	CHEMBL1135624	1	Scientific Literature	J. Med. Chem.	2002	None
CHEMBL2177859		0	300.39	0	3.05	13	Cc1cc(C)cc(CSc2nc3nc(C)cc(O)n3n2)c1	IC50	'='	30000.0	nM	4.52			UO_0000065	15.06	0.29	1.47	7.14	False	CHEMBL2188003	Inhibition of human dihydrofolate dehydrogenase expressed in Escherichia coli BL21(DE3) using dihydrofolate as substrate by DCIP-based colorimetric analysis	B	BAO_0000019	assay format	Homo sapiens	None	None	None	None	CHEMBL1966	Dihydroorotate dehydrogenase	Homo sapiens	SINGLE PROTEIN	CHEMBL2177061	1	Scientific Literature	J. Med. Chem.	2012	None
CHEMBL3900161		0	370.88	0	4.04	3O	O=C(CCCNC(=O)c1ccc(Cl)cc1)N[C@@H]1CCCc2ccccc21	IC50	'>'	20000.0	nM				UO_0000065					False	CHEMBL3865521	Inhibition of human recombinant DHODH	B	BAO_0000357	single protein format	Homo sapiens	None	None	None	None	CHEMBL1966	Dihydroorotate dehydrogenase	Homo sapiens	SINGLE PROTEIN	CHEMBL3864183	1	Scientific Literature	ACS Med Chem Lett	2016	None
CHEMBL3818031		0	398.30	1	6.18	A9	CCC(C)c1ccc(-c2nc3ccc(Br)cc3c(C(=O)O)c2C)cc1	Delta Tm	'='	16.6	degrees C				UO_0000027					False	CHEMBL3822210	Binding affinity to N-terminally truncated human DHODH (Met30 to Arg396 residues) expressed in Escherichia coli BL21 (DE3) assessed as change in melting temperature at 100 uM by fluorescence-based thermal shift assay	B	BAO_0000019	assay format	Homo sapiens	None	None	None	None	CHEMBL1966	Dihydroorotate dehydrogenase	Homo sapiens	SINGLE PROTEIN	CHEMBL3817841	1	Scientific Literature	MedChemComm	2016	None
CHEMBL289854		0	358.37	1	5.11	13	Cc1c(-c2ccc(-c3ccccc3F)cc2)nc2cccnc2c1C(=O)O	Ki	'='	500.0	nM	6.30			UO_0000065	17.58	0.32	1.19	9.99	False	CHEMBL669211	Inhibition measurement of orotate formation from radiolabeled dihydroorotate, using partially purified DHODase isolated from human liver.	B	BAO_0000019	assay format	None	None	None	None	None	CHEMBL1966	Dihydroorotate dehydrogenase	Homo sapiens	SINGLE PROTEIN	CHEMBL1128771	1	Scientific Literature	Bioorg. Med. Chem. Lett.	1995	None
CHEMBL289071		0	358.37	1	5.11	16	Cc1c(-c2ccc(-c3ccccc3F)cc2)nc2ncccc2c1C(=O)O	Ki	'='	210.0	nM	6.68			UO_0000065	18.63	0.34	1.57	10.59	False	CHEMBL669211	Inhibition measurement of orotate formation from radiolabeled dihydroorotate, using partially purified DHODase isolated from human liver.	B	BAO_0000019	assay format	None	None	None	None	None	CHEMBL1966	Dihydroorotate dehydrogenase	Homo sapiens	SINGLE PROTEIN	CHEMBL1128771	1	Scientific Literature	Bioorg. Med. Chem. Lett.	1995	None
CHEMBL2172229		0	240.23	0	1.00	15, DSM80	Cc1nc(Nc2n[nH]cc2C#N)c2nc[nH]c2n1	IC50						Not Determined						False	CHEMBL2175570	Inhibition of human DHODH expressed in Escherichia coli BL21(DE3) using 2,6-dichoroindophenol substrate by spectrophotometric analysis	B	BAO_0000019	assay format	Homo sapiens	None	None	None	None	CHEMBL1966	Dihydroorotate dehydrogenase	Homo sapiens	SINGLE PROTEIN	CHEMBL2169788	1	Scientific Literature	J. Med. Chem.	2012	None
CHEMBL2172228		0	276.30	0	2.95	14, DSM79	Cc1nc(Nc2ccc3ncccc3c2)c2nc[nH]c2n1	IC50						Not Determined						False	CHEMBL2175570	Inhibition of human DHODH expressed in Escherichia coli BL21(DE3) using 2,6-dichoroindophenol substrate by spectrophotometric analysis	B	BAO_0000019	assay format	Homo sapiens	None	None	None	None	CHEMBL1966	Dihydroorotate dehydrogenase	Homo sapiens	SINGLE PROTEIN	CHEMBL2169788	1	Scientific Literature	J. Med. Chem.	2012	None
CHEMBL288137		0	385.44	1	6.08	24	CC(=O)OCc1c(C)c(-c2ccc(-c3ccccc3)cc2)nc2ccc(F)cc12	Ki	'>'	500.0	nM				UO_0000065					False	CHEMBL669211	Inhibition measurement of orotate formation from radiolabeled dihydroorotate, using partially purified DHODase isolated from human liver.	B	BAO_0000019	assay format	None	None	None	None	None	CHEMBL1966	Dihydroorotate dehydrogenase	Homo sapiens	SINGLE PROTEIN	CHEMBL1128771	1	Scientific Literature	Bioorg. Med. Chem. Lett.	1995	None
CHEMBL49697		0	438.41	1	5.88	28	Cc1c(N2CCc3c(-c4ccccc4F)cccc32)nc2ccc(F)cc2c1C(=O)[O-].[Na+]	Ki	'='	24.0	nM	7.62			UO_0000065	18.30	0.34	1.74	14.26	False	CHEMBL665414	Immunosuppressive effect in an isolated enzyme assay using partially purified Dihydroorotate dehydrogenase from human liver for inhibition of the formation of orotate from radiolabeled dihydroorotate	B	BAO_0000019	assay format	None	None	None	None	None	CHEMBL1966	Dihydroorotate dehydrogenase	Homo sapiens	SINGLE PROTEIN	CHEMBL1130874	1	Scientific Literature	Bioorg. Med. Chem. Lett.	1998	None
CHEMBL40220		0	373.84	1	6.23	5	Cc1c(-c2ccc(-c3ccccc3)cc2)nc2cc(Cl)ccc2c1C(=O)O	Ki	'='	220.0	nM	6.66			UO_0000065	17.81	0.34	0.43	13.26	False	CHEMBL669211	Inhibition measurement of orotate formation from radiolabeled dihydroorotate, using partially purified DHODase isolated from human liver.	B	BAO_0000019	assay format	None	None	None	None	None	CHEMBL1966	Dihydroorotate dehydrogenase	Homo sapiens	SINGLE PROTEIN	CHEMBL1128771	1	Scientific Literature	Bioorg. Med. Chem. Lett.	1995	None
CHEMBL38434	BREQUINAR	1	375.37	1	5.85	46	Cc1c(-c2ccc(-c3ccccc3F)cc2)nc2ccc(F)cc2c1C(=O)O	IC50	'='	10.0	nM	8.00			UO_0000065	21.31	0.39	2.15	15.94	True	CHEMBL2340292	Inhibition of human purified recombinant DHODH	B	BAO_0000357	single protein format	Homo sapiens	None	None	None	None	CHEMBL1966	Dihydroorotate dehydrogenase	Homo sapiens	SINGLE PROTEIN	CHEMBL2331175	1	Scientific Literature	J. Med. Chem.	2013	None
CHEMBL218703		0	333.39	0	4.20	6	CCOC(=O)/C(C#N)=C\Nc1ccc2c(c1)c1ccccc1n2CC	Ki	'='	60400.0	nM	4.22			UO_0000065	12.65	0.23	0.02	6.29	False	CHEMBL911103	Inhibition of human recombinant DHODH	B	BAO_0000357	single protein format	Homo sapiens	None	None	None	None	CHEMBL1966	Dihydroorotate dehydrogenase	Homo sapiens	SINGLE PROTEIN	CHEMBL1139229	1	Scientific Literature	J. Med. Chem.	2007	None
CHEMBL373493		0	339.39	0	3.78	12	CCOC(=O)C(=CNc1ccc(-c2ccccc2)cc1)C(=O)OCC	Ki						Not Determined						False	CHEMBL911103	Inhibition of human recombinant DHODH	B	BAO_0000357	single protein format	Homo sapiens	None	None	None	None	CHEMBL1966	Dihydroorotate dehydrogenase	Homo sapiens	SINGLE PROTEIN	CHEMBL1139229	1	Scientific Literature	J. Med. Chem.	2007	None
CHEMBL3933268		0	429.43	0	1.49	5t	COC(=O)c1cccc2cc(CCc3c(C(=O)O)[nH]c(=O)[nH]c3=O)ccc12.NCCO	Ki	'='	22200.0	nM	4.65			UO_0000065	12.63	0.24	3.16	3.60	False	CHEMBL3879555	Inhibition of human dihydroorotate dehydrogenase assessed as reduction in orotate production using L-dihydroorotate as substrate measured after 20 mins by spectrophotometric method	B	BAO_0000357	single protein format	Homo sapiens	None	None	None	None	CHEMBL1966	Dihydroorotate dehydrogenase	Homo sapiens	SINGLE PROTEIN	CHEMBL3877323	1	Scientific Literature	Bioorg Med Chem	2017	None
CHEMBL3947426		0	428.45	0	1.06	5bb	CNC(=O)c1cccc2cc(CCc3c(C(=O)O)[nH]c(=O)[nH]c3=O)ccc12.NCCO	Ki	'='	149000.0	nM		Outside typical range		UO_0000065					False	CHEMBL3879555	Inhibition of human dihydroorotate dehydrogenase assessed as reduction in orotate production using L-dihydroorotate as substrate measured after 20 mins by spectrophotometric method	B	BAO_0000357	single protein format	Homo sapiens	None	None	None	None	CHEMBL1966	Dihydroorotate dehydrogenase	Homo sapiens	SINGLE PROTEIN	CHEMBL3877323	1	Scientific Literature	Bioorg Med Chem	2017	None
CHEMBL3891863		0	274.28	0	-1.35	6b	NCCCc1c(C(=O)O)[nH]c(=O)[nH]c1=O.NCCO	Ki	'>'	313000.0	nM		Outside typical range		UO_0000065					False	CHEMBL3879555	Inhibition of human dihydroorotate dehydrogenase assessed as reduction in orotate production using L-dihydroorotate as substrate measured after 20 mins by spectrophotometric method	B	BAO_0000357	single protein format	Homo sapiens	None	None	None	None	CHEMBL1966	Dihydroorotate dehydrogenase	Homo sapiens	SINGLE PROTEIN	CHEMBL3877323	1	Scientific Literature	Bioorg Med Chem	2017	None
CHEMBL3974614		0	397.43	0	2.21	4e	NCCO.O=C(O)c1[nH]c(=O)[nH]c(=O)c1CCc1ccc(-c2ccccc2)cc1	Ki	'='	485.0	nM	6.31			UO_0000065	18.77	0.34	4.10	6.13	False	CHEMBL3879555	Inhibition of human dihydroorotate dehydrogenase assessed as reduction in orotate production using L-dihydroorotate as substrate measured after 20 mins by spectrophotometric method	B	BAO_0000357	single protein format	Homo sapiens	None	None	None	None	CHEMBL1966	Dihydroorotate dehydrogenase	Homo sapiens	SINGLE PROTEIN	CHEMBL3877323	1	Scientific Literature	Bioorg Med Chem	2017	None
CHEMBL3897952		0	389.33	0	1.57	4k	NCCO.O=C(O)c1[nH]c(=O)[nH]c(=O)c1CCc1ccc(C(F)(F)F)cc1	Ki	'='	360000.0	nM		Outside typical range		UO_0000065					False	CHEMBL3879555	Inhibition of human dihydroorotate dehydrogenase assessed as reduction in orotate production using L-dihydroorotate as substrate measured after 20 mins by spectrophotometric method	B	BAO_0000357	single protein format	Homo sapiens	None	None	None	None	CHEMBL1966	Dihydroorotate dehydrogenase	Homo sapiens	SINGLE PROTEIN	CHEMBL3877323	1	Scientific Literature	Bioorg Med Chem	2017	None
CHEMBL3945267		0	431.45	0	1.72	5m	COc1ccc2cc(CCc3c(C(=O)O)[nH]c(=O)[nH]c3=O)c(OC)cc2c1.NCCO	Ki	'='	23900.0	nM	4.62			UO_0000065	12.48	0.23	2.90	3.80	False	CHEMBL3879555	Inhibition of human dihydroorotate dehydrogenase assessed as reduction in orotate production using L-dihydroorotate as substrate measured after 20 mins by spectrophotometric method	B	BAO_0000357	single protein format	Homo sapiens	None	None	None	None	CHEMBL1966	Dihydroorotate dehydrogenase	Homo sapiens	SINGLE PROTEIN	CHEMBL3877323	1	Scientific Literature	Bioorg Med Chem	2017	None
CHEMBL3920594		0	349.39	0	1.11	4c	CCc1ccc(CCc2c(C(=O)O)[nH]c(=O)[nH]c2=O)cc1.NCCO	IC50	'='	496.0	nM	6.30			UO_0000065	21.87	0.41	5.19	6.12	False	CHEMBL3879555	Inhibition of human dihydroorotate dehydrogenase assessed as reduction in orotate production using L-dihydroorotate as substrate measured after 20 mins by spectrophotometric method	B	BAO_0000357	single protein format	Homo sapiens	None	None	None	None	CHEMBL1966	Dihydroorotate dehydrogenase	Homo sapiens	SINGLE PROTEIN	CHEMBL3877323	1	Scientific Literature	Bioorg Med Chem	2017	None
CHEMBL3986776		0	405.33	0	1.45	4m	NCCO.O=C(O)c1[nH]c(=O)[nH]c(=O)c1CCc1ccc(OC(F)(F)F)cc1	IC50	'='	82.4	nM	7.08			UO_0000065	20.58	0.40	5.63	6.31	False	CHEMBL3879555	Inhibition of human dihydroorotate dehydrogenase assessed as reduction in orotate production using L-dihydroorotate as substrate measured after 20 mins by spectrophotometric method	B	BAO_0000357	single protein format	Homo sapiens	None	None	None	None	CHEMBL1966	Dihydroorotate dehydrogenase	Homo sapiens	SINGLE PROTEIN	CHEMBL3877323	1	Scientific Literature	Bioorg Med Chem	2017	None
CHEMBL3926494		0	379.37	0	0.33	4u	COC(=O)c1ccccc1CCc1c(C(=O)O)[nH]c(=O)[nH]c1=O.NCCO	IC50	'>'	1000.0	nM				UO_0000065					False	CHEMBL3879555	Inhibition of human dihydroorotate dehydrogenase assessed as reduction in orotate production using L-dihydroorotate as substrate measured after 20 mins by spectrophotometric method	B	BAO_0000357	single protein format	Homo sapiens	None	None	None	None	CHEMBL1966	Dihydroorotate dehydrogenase	Homo sapiens	SINGLE PROTEIN	CHEMBL3877323	1	Scientific Literature	Bioorg Med Chem	2017	None
CHEMBL3944370		0	426.43	0	0.24	4y	NCCO.NCCO.O=C(O)c1ccc(CCc2c(C(=O)O)[nH]c(=O)[nH]c2=O)cc1	IC50	'>'	250.0	nM				UO_0000065					False	CHEMBL3879555	Inhibition of human dihydroorotate dehydrogenase assessed as reduction in orotate production using L-dihydroorotate as substrate measured after 20 mins by spectrophotometric method	B	BAO_0000357	single protein format	Homo sapiens	None	None	None	None	CHEMBL1966	Dihydroorotate dehydrogenase	Homo sapiens	SINGLE PROTEIN	CHEMBL3877323	1	Scientific Literature	Bioorg Med Chem	2017	None
CHEMBL3916433		0	364.36	0	-0.35	4z	NC(=O)c1cccc(CCc2c(C(=O)O)[nH]c(=O)[nH]c2=O)c1.NCCO	IC50	'>'	1000.0	nM				UO_0000065					False	CHEMBL3879555	Inhibition of human dihydroorotate dehydrogenase assessed as reduction in orotate production using L-dihydroorotate as substrate measured after 20 mins by spectrophotometric method	B	BAO_0000357	single protein format	Homo sapiens	None	None	None	None	CHEMBL1966	Dihydroorotate dehydrogenase	Homo sapiens	SINGLE PROTEIN	CHEMBL3877323	1	Scientific Literature	Bioorg Med Chem	2017	None
CHEMBL70708		0	312.32	0	4.36	10a	FC(F)(F)c1ccc(NC(=S)c2cnoc2C2CC2)cc1	IC50	'='	3200.0	nM	5.50			UO_0000065	17.59	0.36	1.13	14.44	False	CHEMBL665410	Immunosuppressive activity expressed as ability to inhibit human recombinant dihydroorotate dehydrogenase (DHODH)	B	BAO_0000357	single protein format	None	None	None	None	None	CHEMBL1966	Dihydroorotate dehydrogenase	Homo sapiens	SINGLE PROTEIN	CHEMBL1131369	1	Scientific Literature	Bioorg. Med. Chem. Lett.	1998	None
CHEMBL3926494		0	379.37	0	0.33	4u	COC(=O)c1ccccc1CCc1c(C(=O)O)[nH]c(=O)[nH]c1=O.NCCO	Ki	'>'	500000.0	nM		Outside typical range		UO_0000065					False	CHEMBL3879555	Inhibition of human dihydroorotate dehydrogenase assessed as reduction in orotate production using L-dihydroorotate as substrate measured after 20 mins by spectrophotometric method	B	BAO_0000357	single protein format	Homo sapiens	None	None	None	None	CHEMBL1966	Dihydroorotate dehydrogenase	Homo sapiens	SINGLE PROTEIN	CHEMBL3877323	1	Scientific Literature	Bioorg Med Chem	2017	None
CHEMBL3938116		0	378.39	0	-0.09	4aa	CNC(=O)c1cccc(CCc2c(C(=O)O)[nH]c(=O)[nH]c2=O)c1.NCCO	Ki	'='	1035000.0	nM		Outside typical range		UO_0000065					False	CHEMBL3879555	Inhibition of human dihydroorotate dehydrogenase assessed as reduction in orotate production using L-dihydroorotate as substrate measured after 20 mins by spectrophotometric method	B	BAO_0000357	single protein format	Homo sapiens	None	None	None	None	CHEMBL1966	Dihydroorotate dehydrogenase	Homo sapiens	SINGLE PROTEIN	CHEMBL3877323	1	Scientific Literature	Bioorg Med Chem	2017	None
CHEMBL3955618		0	371.39	0	1.70	5a	NCCO.O=C(O)c1[nH]c(=O)[nH]c(=O)c1CCc1cccc2ccccc12	Ki	'='	217000.0	nM		Outside typical range		UO_0000065					False	CHEMBL3879555	Inhibition of human dihydroorotate dehydrogenase assessed as reduction in orotate production using L-dihydroorotate as substrate measured after 20 mins by spectrophotometric method	B	BAO_0000357	single protein format	Homo sapiens	None	None	None	None	CHEMBL1966	Dihydroorotate dehydrogenase	Homo sapiens	SINGLE PROTEIN	CHEMBL3877323	1	Scientific Literature	Bioorg Med Chem	2017	None
CHEMBL1956278		0	333.32	0	4.07	29, DSM322	Cc1cc(Nc2ccc(C(F)(F)F)cc2)n2nc(C3CC3)nc2n1	IC50	'>'	100000.0	nM				UO_0000065					False	CHEMBL1961098	Inhibition of human C-terminal hexa-His tagged DHODH expressed in Escherichia coli by DCIP reduction assay	B	BAO_0000019	assay format	Homo sapiens	None	None	None	None	CHEMBL1966	Dihydroorotate dehydrogenase	Homo sapiens	SINGLE PROTEIN	CHEMBL1955725	1	Scientific Literature	J. Med. Chem.	2011	None
CHEMBL486697		0	365.44	0	4.92	12	Cc1cc(N(Cc2ccccc2)c2ccc3ccccc3c2)n2ncnc2n1	IC50	'>'	200000.0	nM		Outside typical range		UO_0000065					False	CHEMBL961433	Inhibition of human DHODH assessed as reduction of 2,6-dichloroindophenol by stopped flow spectroscopy	B	BAO_0000357	single protein format	Homo sapiens	None	None	None	None	CHEMBL1966	Dihydroorotate dehydrogenase	Homo sapiens	SINGLE PROTEIN	CHEMBL1150779	1	Scientific Literature	J. Med. Chem.	2008	None
CHEMBL49331		0	419.39	1	5.39	27	Cc1c(-n2cnc3c(-c4ccccc4)cccc32)nc2ccc(F)cc2c1C(=O)[O-].[Na+]	Ki	'='	71.0	nM	7.15			UO_0000065	17.99	0.33	1.76	10.51	False	CHEMBL665414	Immunosuppressive effect in an isolated enzyme assay using partially purified Dihydroorotate dehydrogenase from human liver for inhibition of the formation of orotate from radiolabeled dihydroorotate	B	BAO_0000019	assay format	None	None	None	None	None	CHEMBL1966	Dihydroorotate dehydrogenase	Homo sapiens	SINGLE PROTEIN	CHEMBL1130874	1	Scientific Literature	Bioorg. Med. Chem. Lett.	1998	None
CHEMBL386159		0	375.36	0	4.82	157	O=C(O)c1c(O)c(-c2ccc(-c3ccc(O)cc3)cc2)nc2ccc(F)cc12	IC50	'='	7.0	nM	8.15			UO_0000065	21.73	0.40	3.33	9.00	False	CHEMBL855443	Inhibition of human recombinant DHOD expressed in Escherichia coli	B	BAO_0000019	assay format	Homo sapiens	None	None	None	None	CHEMBL1966	Dihydroorotate dehydrogenase	Homo sapiens	SINGLE PROTEIN	CHEMBL1139219	1	Scientific Literature	J. Med. Chem.	2007	None
CHEMBL218052		0	383.71	0	4.86	49	O=C(O)c1c(O)c(-c2ccc(Cl)cc2)nc2ccc(OC(F)(F)F)cc12	IC50	'='	4000.0	nM	5.40			UO_0000065	14.07	0.28	0.54	6.78	False	CHEMBL855443	Inhibition of human recombinant DHOD expressed in Escherichia coli	B	BAO_0000019	assay format	Homo sapiens	None	None	None	None	CHEMBL1966	Dihydroorotate dehydrogenase	Homo sapiens	SINGLE PROTEIN	CHEMBL1139219	1	Scientific Literature	J. Med. Chem.	2007	None
CHEMBL384543		0	334.16	0	4.61	41	O=C(O)c1c(O)c(-c2ccc(Cl)cc2)nc2c(Cl)cccc12	IC50	'='	141000.0	nM		Outside typical range		UO_0000065					False	CHEMBL855443	Inhibition of human recombinant DHOD expressed in Escherichia coli	B	BAO_0000019	assay format	Homo sapiens	None	None	None	None	CHEMBL1966	Dihydroorotate dehydrogenase	Homo sapiens	SINGLE PROTEIN	CHEMBL1139219	1	Scientific Literature	J. Med. Chem.	2007	None
CHEMBL219364		0	367.71	0	4.98	15	O=C(O)c1c(O)c(-c2ccc(Cl)cc2)nc2c(C(F)(F)F)cccc12	IC50	'='	136000.0	nM		Outside typical range		UO_0000065					False	CHEMBL855443	Inhibition of human recombinant DHOD expressed in Escherichia coli	B	BAO_0000019	assay format	Homo sapiens	None	None	None	None	CHEMBL1966	Dihydroorotate dehydrogenase	Homo sapiens	SINGLE PROTEIN	CHEMBL1139219	1	Scientific Literature	J. Med. Chem.	2007	None
CHEMBL219376	OXYCINCHOPHEN	0	265.27	0	3.31	11	O=C(O)c1c(O)c(-c2ccccc2)nc2ccccc12	IC50	'='	12000.0	nM	4.92			UO_0000065	18.55	0.34	1.61	6.99	False	CHEMBL855443	Inhibition of human recombinant DHOD expressed in Escherichia coli	B	BAO_0000019	assay format	Homo sapiens	None	None	None	None	CHEMBL1966	Dihydroorotate dehydrogenase	Homo sapiens	SINGLE PROTEIN	CHEMBL1139219	1	Scientific Literature	J. Med. Chem.	2007	None
CHEMBL413583		0	277.32	0	2.42	9	CCOC(=O)C(=CNc1ccccc1C)C(=O)OCC	IC50	'='	292200.0	nM		Outside typical range		UO_0000065					False	CHEMBL911103	Inhibition of human recombinant DHODH	B	BAO_0000357	single protein format	Homo sapiens	None	None	None	None	CHEMBL1966	Dihydroorotate dehydrogenase	Homo sapiens	SINGLE PROTEIN	CHEMBL1139229	1	Scientific Literature	J. Med. Chem.	2007	None
CHEMBL1956474		0	333.78	0	2.85	72, DSM298	COCCOc1nc2nc(C)cc(Nc3ccc(Cl)cc3)n2n1	IC50						Not Determined						False	CHEMBL1961098	Inhibition of human C-terminal hexa-His tagged DHODH expressed in Escherichia coli by DCIP reduction assay	B	BAO_0000019	assay format	Homo sapiens	None	None	None	None	CHEMBL1966	Dihydroorotate dehydrogenase	Homo sapiens	SINGLE PROTEIN	CHEMBL1955725	1	Scientific Literature	J. Med. Chem.	2011	None
CHEMBL3928205		0	413.93	1	5.80	15	CCC(C)N(/N=C/c1ccccc1C(=O)O)c1nc(-c2ccccc2Cl)cs1	IC50	'='	24.0	nM	7.62			UO_0000065	18.41	0.37	1.82	11.58	False	CHEMBL3862079	Inhibition of recombinant human DHODH by DCIP-based assay	B	BAO_0000357	single protein format	Homo sapiens	None	None	None	None	CHEMBL1966	Dihydroorotate dehydrogenase	Homo sapiens	SINGLE PROTEIN	CHEMBL3861943	1	Scientific Literature	MedChemComm	2016	None
CHEMBL1956496		0	302.77	0	2.33	97, DSM292	Cc1cc(Nc2ccc(Cl)cc2)n2nc(CCN)nc2n1	IC50						Not Determined						False	CHEMBL1961098	Inhibition of human C-terminal hexa-His tagged DHODH expressed in Escherichia coli by DCIP reduction assay	B	BAO_0000019	assay format	Homo sapiens	None	None	None	None	CHEMBL1966	Dihydroorotate dehydrogenase	Homo sapiens	SINGLE PROTEIN	CHEMBL1955725	1	Scientific Literature	J. Med. Chem.	2011	None
CHEMBL1956482		0	438.43	0	4.77	81, DSM291	Cc1cc(Nc2ccc(S(F)(F)(F)(F)F)cc2)n2nc(OCCN(C)C)nc2n1	IC50						Not Determined						False	CHEMBL1961098	Inhibition of human C-terminal hexa-His tagged DHODH expressed in Escherichia coli by DCIP reduction assay	B	BAO_0000019	assay format	Homo sapiens	None	None	None	None	CHEMBL1966	Dihydroorotate dehydrogenase	Homo sapiens	SINGLE PROTEIN	CHEMBL1955725	1	Scientific Literature	J. Med. Chem.	2011	None
CHEMBL1956480		0	346.82	0	2.77	79, DSM285	Cc1cc(Nc2cccc(Cl)c2)n2nc(OCCN(C)C)nc2n1	IC50						Not Determined						False	CHEMBL1961098	Inhibition of human C-terminal hexa-His tagged DHODH expressed in Escherichia coli by DCIP reduction assay	B	BAO_0000019	assay format	Homo sapiens	None	None	None	None	CHEMBL1966	Dihydroorotate dehydrogenase	Homo sapiens	SINGLE PROTEIN	CHEMBL1955725	1	Scientific Literature	J. Med. Chem.	2011	None
CHEMBL1956304		0	337.79	0	2.23	62, DSM259	Cc1cc(Nc2ccc(Cl)cc2)n2nc(S(C)(=O)=O)nc2n1	IC50						Not Determined						False	CHEMBL1961098	Inhibition of human C-terminal hexa-His tagged DHODH expressed in Escherichia coli by DCIP reduction assay	B	BAO_0000019	assay format	Homo sapiens	None	None	None	None	CHEMBL1966	Dihydroorotate dehydrogenase	Homo sapiens	SINGLE PROTEIN	CHEMBL1955725	1	Scientific Literature	J. Med. Chem.	2011	None
CHEMBL3935254		0	401.42	0	1.71	5j	COc1cc2ccccc2cc1CCc1c(C(=O)O)[nH]c(=O)[nH]c1=O.NCCO	IC50	'='	39.8	nM	7.40			UO_0000065	21.74	0.40	5.69	6.59	False	CHEMBL3879555	Inhibition of human dihydroorotate dehydrogenase assessed as reduction in orotate production using L-dihydroorotate as substrate measured after 20 mins by spectrophotometric method	B	BAO_0000357	single protein format	Homo sapiens	None	None	None	None	CHEMBL1966	Dihydroorotate dehydrogenase	Homo sapiens	SINGLE PROTEIN	CHEMBL3877323	1	Scientific Literature	Bioorg Med Chem	2017	None
CHEMBL3981004		0	504.54	0	2.18	13d	NCCO.NCCO.O=C(O)c1[nH]c(=O)[nH]c(=O)c1CCCCc1ccc2c(C(=O)O)cccc2c1	IC50	'='	152.0	nM	6.82			UO_0000065	17.83	0.33	4.64	4.86	False	CHEMBL3879555	Inhibition of human dihydroorotate dehydrogenase assessed as reduction in orotate production using L-dihydroorotate as substrate measured after 20 mins by spectrophotometric method	B	BAO_0000357	single protein format	Homo sapiens	None	None	None	None	CHEMBL1966	Dihydroorotate dehydrogenase	Homo sapiens	SINGLE PROTEIN	CHEMBL3877323	1	Scientific Literature	Bioorg Med Chem	2017	None
CHEMBL3927463		0	418.37	0	-0.20	14b	COC(=O)c1ccc(-n2cc(-c3c(C(=O)O)[nH]c(=O)[nH]c3=O)nn2)cc1.NCCO	IC50	'='	839.0	nM	6.08			UO_0000065	17.01	0.32	6.28	3.80	False	CHEMBL3879555	Inhibition of human dihydroorotate dehydrogenase assessed as reduction in orotate production using L-dihydroorotate as substrate measured after 20 mins by spectrophotometric method	B	BAO_0000357	single protein format	Homo sapiens	None	None	None	None	CHEMBL1966	Dihydroorotate dehydrogenase	Homo sapiens	SINGLE PROTEIN	CHEMBL3877323	1	Scientific Literature	Bioorg Med Chem	2017	None
CHEMBL3971851		0	428.45	0	1.66	5q	CC(=O)Nc1cccc2ccc(CCc3c(C(=O)O)[nH]c(=O)[nH]c3=O)cc12.NCCO	IC50	'='	3960.0	nM	5.40			UO_0000065	14.71	0.27	3.74	4.09	False	CHEMBL3879555	Inhibition of human dihydroorotate dehydrogenase assessed as reduction in orotate production using L-dihydroorotate as substrate measured after 20 mins by spectrophotometric method	B	BAO_0000357	single protein format	Homo sapiens	None	None	None	None	CHEMBL1966	Dihydroorotate dehydrogenase	Homo sapiens	SINGLE PROTEIN	CHEMBL3877323	1	Scientific Literature	Bioorg Med Chem	2017	None
CHEMBL3960727		0	429.43	0	1.49	5s	COC(=O)c1ccc2cc(CCc3c(C(=O)O)[nH]c(=O)[nH]c3=O)ccc2c1.NCCO	IC50	'='	77.5	nM	7.11			UO_0000065	19.30	0.36	5.62	5.50	False	CHEMBL3879555	Inhibition of human dihydroorotate dehydrogenase assessed as reduction in orotate production using L-dihydroorotate as substrate measured after 20 mins by spectrophotometric method	B	BAO_0000357	single protein format	Homo sapiens	None	None	None	None	CHEMBL1966	Dihydroorotate dehydrogenase	Homo sapiens	SINGLE PROTEIN	CHEMBL3877323	1	Scientific Literature	Bioorg Med Chem	2017	None
CHEMBL3980064		0	418.37	0	-0.20	14a	COC(=O)c1ccccc1-n1cc(-c2c(C(=O)O)[nH]c(=O)[nH]c2=O)nn1.NCCO	IC50	'>'	500.0	nM				UO_0000065					False	CHEMBL3879555	Inhibition of human dihydroorotate dehydrogenase assessed as reduction in orotate production using L-dihydroorotate as substrate measured after 20 mins by spectrophotometric method	B	BAO_0000357	single protein format	Homo sapiens	None	None	None	None	CHEMBL1966	Dihydroorotate dehydrogenase	Homo sapiens	SINGLE PROTEIN	CHEMBL3877323	1	Scientific Literature	Bioorg Med Chem	2017	None
CHEMBL418062		0	355.39	1	5.28	10	Cc1c(-c2ccc(-c3ccccc3)cc2)nc2ccc(O)cc2c1C(=O)O	Ki	'>'	500.0	nM				UO_0000065					False	CHEMBL669211	Inhibition measurement of orotate formation from radiolabeled dihydroorotate, using partially purified DHODase isolated from human liver.	B	BAO_0000019	assay format	None	None	None	None	None	CHEMBL1966	Dihydroorotate dehydrogenase	Homo sapiens	SINGLE PROTEIN	CHEMBL1128771	1	Scientific Literature	Bioorg. Med. Chem. Lett.	1995	None
CHEMBL371732		0	371.39	0	4.51	6	COc1cccc(-c2ccc(NC(=O)c3ccsc3C(=O)O)c(F)c2)c1	IC50	'='	44.0	nM	7.36			UO_0000065	19.81	0.39	2.85	9.73	False	CHEMBL859133	Inhibitory activity against human DHODH	B	BAO_0000357	single protein format	Homo sapiens	None	None	None	None	CHEMBL1966	Dihydroorotate dehydrogenase	Homo sapiens	SINGLE PROTEIN	CHEMBL1149442	1	Scientific Literature	J. Med. Chem.	2006	None
CHEMBL50499		0	418.40	1	5.99	26	Cc1c(-n2ccc3c(-c4ccccc4)cccc32)nc2ccc(F)cc2c1C(=O)[O-].[Na+]	Ki	'='	4.5	nM	8.35			UO_0000065	21.06	0.38	2.36	15.14	False	CHEMBL665414	Immunosuppressive effect in an isolated enzyme assay using partially purified Dihydroorotate dehydrogenase from human liver for inhibition of the formation of orotate from radiolabeled dihydroorotate	B	BAO_0000019	assay format	None	None	None	None	None	CHEMBL1966	Dihydroorotate dehydrogenase	Homo sapiens	SINGLE PROTEIN	CHEMBL1130874	1	Scientific Literature	Bioorg. Med. Chem. Lett.	1998	None
CHEMBL371482		0	415.40	0	4.21	13	COc1cccc(-c2ccc(NC(=O)c3c(C(=O)O)csc3C(=O)O)c(F)c2)c1	IC50	'>'	1000.0	nM				UO_0000065					False	CHEMBL863437	Inhibitory activity against recombinant human DHODH	B	BAO_0000357	single protein format	Homo sapiens	None	None	None	None	CHEMBL1966	Dihydroorotate dehydrogenase	Homo sapiens	SINGLE PROTEIN	CHEMBL1147753	1	Scientific Literature	Bioorg. Med. Chem. Lett.	2006	None
CHEMBL197194	VIDOFLUDIMUS	2	355.37	0	4.00	2	COc1cccc(-c2ccc(NC(=O)C3=C(C(=O)O)CCC3)c(F)c2)c1	IC50	'='	134.0	nM	6.87			UO_0000065	19.34	0.36	2.87	9.09	False	CHEMBL863437	Inhibitory activity against recombinant human DHODH	B	BAO_0000357	single protein format	Homo sapiens	None	None	None	None	CHEMBL1966	Dihydroorotate dehydrogenase	Homo sapiens	SINGLE PROTEIN	CHEMBL1147753	1	Scientific Literature	Bioorg. Med. Chem. Lett.	2006	None
CHEMBL1956498		0	289.73	0	2.32	99, DSM255	Cc1cc(Nc2cccc(Cl)c2)n2nc(CO)nc2n1	IC50						Not Determined						False	CHEMBL1961098	Inhibition of human C-terminal hexa-His tagged DHODH expressed in Escherichia coli by DCIP reduction assay	B	BAO_0000019	assay format	Homo sapiens	None	None	None	None	CHEMBL1966	Dihydroorotate dehydrogenase	Homo sapiens	SINGLE PROTEIN	CHEMBL1955725	1	Scientific Literature	J. Med. Chem.	2011	None
CHEMBL1956476		0	332.80	0	2.43	74, DSM274	CNCCOc1nc2nc(C)cc(Nc3ccc(Cl)cc3)n2n1	IC50						Not Determined						False	CHEMBL1961098	Inhibition of human C-terminal hexa-His tagged DHODH expressed in Escherichia coli by DCIP reduction assay	B	BAO_0000019	assay format	Homo sapiens	None	None	None	None	CHEMBL1966	Dihydroorotate dehydrogenase	Homo sapiens	SINGLE PROTEIN	CHEMBL1955725	1	Scientific Literature	J. Med. Chem.	2011	None
CHEMBL1956472		0	337.31	0	3.59	70, DSM293	CCOc1nc2nc(C)cc(Nc3ccc(C(F)(F)F)cc3)n2n1	IC50	'>'	100000.0	nM				UO_0000065					False	CHEMBL1961098	Inhibition of human C-terminal hexa-His tagged DHODH expressed in Escherichia coli by DCIP reduction assay	B	BAO_0000019	assay format	Homo sapiens	None	None	None	None	CHEMBL1966	Dihydroorotate dehydrogenase	Homo sapiens	SINGLE PROTEIN	CHEMBL1955725	1	Scientific Literature	J. Med. Chem.	2011	None
CHEMBL1956471		0	303.75	0	3.23	69, DSM246	CCOc1nc2nc(C)cc(Nc3ccc(Cl)cc3)n2n1	IC50	'>'	100000.0	nM				UO_0000065					False	CHEMBL1961098	Inhibition of human C-terminal hexa-His tagged DHODH expressed in Escherichia coli by DCIP reduction assay	B	BAO_0000019	assay format	Homo sapiens	None	None	None	None	CHEMBL1966	Dihydroorotate dehydrogenase	Homo sapiens	SINGLE PROTEIN	CHEMBL1955725	1	Scientific Literature	J. Med. Chem.	2011	None
CHEMBL1956467		0	429.40	0	4.24	65, DSM264	Cc1cc(Nc2ccc(S(F)(F)(F)(F)F)cc2)n2nc(S(C)(=O)=O)nc2n1	IC50						Not Determined						False	CHEMBL1961098	Inhibition of human C-terminal hexa-His tagged DHODH expressed in Escherichia coli by DCIP reduction assay	B	BAO_0000019	assay format	Homo sapiens	None	None	None	None	CHEMBL1966	Dihydroorotate dehydrogenase	Homo sapiens	SINGLE PROTEIN	CHEMBL1955725	1	Scientific Literature	J. Med. Chem.	2011	None
CHEMBL1956305		0	337.79	0	2.23	63, DSM260	Cc1cc(Nc2cccc(Cl)c2)n2nc(S(C)(=O)=O)nc2n1	IC50						Not Determined						False	CHEMBL1961098	Inhibition of human C-terminal hexa-His tagged DHODH expressed in Escherichia coli by DCIP reduction assay	B	BAO_0000019	assay format	Homo sapiens	None	None	None	None	CHEMBL1966	Dihydroorotate dehydrogenase	Homo sapiens	SINGLE PROTEIN	CHEMBL1955725	1	Scientific Literature	J. Med. Chem.	2011	None
CHEMBL1956303		0	397.40	1	5.56	61, DSM262	CSc1nc2nc(C)cc(Nc3ccc(S(F)(F)(F)(F)F)cc3)n2n1	IC50						Not Determined						False	CHEMBL1961098	Inhibition of human C-terminal hexa-His tagged DHODH expressed in Escherichia coli by DCIP reduction assay	B	BAO_0000019	assay format	Homo sapiens	None	None	None	None	CHEMBL1966	Dihydroorotate dehydrogenase	Homo sapiens	SINGLE PROTEIN	CHEMBL1955725	1	Scientific Literature	J. Med. Chem.	2011	None
CHEMBL200895		0	387.34	0	4.57	16	CCOc1cccc(-c2cc(F)c(NC(=O)c3cocc3C(=O)O)c(F)c2)c1	IC50	'='	16.0	nM	7.80			UO_0000065	20.13	0.38	3.23	8.78	False	CHEMBL863437	Inhibitory activity against recombinant human DHODH	B	BAO_0000357	single protein format	Homo sapiens	None	None	None	None	CHEMBL1966	Dihydroorotate dehydrogenase	Homo sapiens	SINGLE PROTEIN	CHEMBL1147753	1	Scientific Literature	Bioorg. Med. Chem. Lett.	2006	None
CHEMBL322274		0	459.37	1	6.52	12	O=C([O-])c1c2c(nc3ccc(F)cc13)-c1ccc(-c3ccccc3C(F)(F)F)cc1CC2.[Na+]	Ki	'='	40.0	nM	7.40			UO_0000065	16.91	0.32	0.88	14.74	False	CHEMBL665413	Inhibition of human recombinant dihydroorotate dehydrogenase (DHODase)	B	BAO_0000357	single protein format	None	None	None	None	None	CHEMBL1966	Dihydroorotate dehydrogenase	Homo sapiens	SINGLE PROTEIN	CHEMBL1130739	1	Scientific Literature	Bioorg. Med. Chem. Lett.	1998	None
CHEMBL107362		0	459.37	1	6.52	6	O=C([O-])c1c2c(nc3ccc(F)cc13)-c1ccc(-c3ccc(C(F)(F)F)cc3)cc1CC2.[Na+]	Ki	'='	370.0	nM	6.43			UO_0000065	14.70	0.27	-0.09	12.81	False	CHEMBL665413	Inhibition of human recombinant dihydroorotate dehydrogenase (DHODase)	B	BAO_0000357	single protein format	None	None	None	None	None	CHEMBL1966	Dihydroorotate dehydrogenase	Homo sapiens	SINGLE PROTEIN	CHEMBL1130739	1	Scientific Literature	Bioorg. Med. Chem. Lett.	1998	None
CHEMBL433445		0	385.49	1	6.30	9	CSc1ccc2nc(-c3ccc(-c4ccccc4)cc3)c(C)c(C(=O)O)c2c1	Ki	'='	270.0	nM	6.57			UO_0000065	17.04	0.32	0.27	13.09	False	CHEMBL669211	Inhibition measurement of orotate formation from radiolabeled dihydroorotate, using partially purified DHODase isolated from human liver.	B	BAO_0000019	assay format	None	None	None	None	None	CHEMBL1966	Dihydroorotate dehydrogenase	Homo sapiens	SINGLE PROTEIN	CHEMBL1128771	1	Scientific Literature	Bioorg. Med. Chem. Lett.	1995	None
CHEMBL41719		0	359.36	1	5.11	155	O=C(O)c1c(O)c(-c2ccc(-c3ccccc3)cc2)nc2ccc(F)cc12	IC50	'='	5.0	nM	8.30			UO_0000065	23.10	0.42	3.19	11.79	False	CHEMBL855443	Inhibition of human recombinant DHOD expressed in Escherichia coli	B	BAO_0000019	assay format	Homo sapiens	None	None	None	None	CHEMBL1966	Dihydroorotate dehydrogenase	Homo sapiens	SINGLE PROTEIN	CHEMBL1139219	1	Scientific Literature	J. Med. Chem.	2007	None
CHEMBL218169		0	357.37	1	5.10	154	O=C(O)c1c(O)c(-c2ccc(Oc3ccccc3)cc2)nc2ccccc12	IC50	'='	7.0	nM	8.15			UO_0000065	22.82	0.41	3.05	10.24	False	CHEMBL855443	Inhibition of human recombinant DHOD expressed in Escherichia coli	B	BAO_0000019	assay format	Homo sapiens	None	None	None	None	CHEMBL1966	Dihydroorotate dehydrogenase	Homo sapiens	SINGLE PROTEIN	CHEMBL1139219	1	Scientific Literature	J. Med. Chem.	2007	None
CHEMBL49569		0	394.38	1	5.79	18	Cc1c(Nc2ccc(-c3ccccc3)cc2)nc2ccc(F)cc2c1C(=O)[O-].[Na+]	Ki	'>'	430.0	nM				UO_0000065					False	CHEMBL665414	Immunosuppressive effect in an isolated enzyme assay using partially purified Dihydroorotate dehydrogenase from human liver for inhibition of the formation of orotate from radiolabeled dihydroorotate	B	BAO_0000019	assay format	None	None	None	None	None	CHEMBL1966	Dihydroorotate dehydrogenase	Homo sapiens	SINGLE PROTEIN	CHEMBL1130874	1	Scientific Literature	Bioorg. Med. Chem. Lett.	1998	None
CHEMBL520999		0	381.65	1	5.61	20	C/C(O)=C(\C#N)C(=O)Nc1ccc(-c2cccc(Cl)c2Cl)cc1Cl	Ki	'='	40.0	nM	7.40			UO_0000065	19.38	0.42	1.79	10.12	False	CHEMBL984852	Inhibition of ubiquinone binding site of human dihydroorotate dehydrogenase	B	BAO_0000357	single protein format	Homo sapiens	None	None	None	None	CHEMBL1966	Dihydroorotate dehydrogenase	Homo sapiens	SINGLE PROTEIN	CHEMBL1138463	1	Scientific Literature	J. Med. Chem.	2009	None
CHEMBL143868		0	444.92	1	5.02	12	Cc1ccc(CNC(=O)c2cc(C(=O)Nc3ccccc3)n(-c3ccc(Cl)cc3)n2)cc1	Ki	'='	32.0	nM	7.50			UO_0000065	16.85	0.32	2.47	9.86	False	CHEMBL665409	Inhibition of dihydroorotate dehydrogenase (DHODase) of Helicobacter pylori	B	BAO_0000357	single protein format	Helicobacter pylori	None	None	None	None	CHEMBL1966	Dihydroorotate dehydrogenase	Homo sapiens	SINGLE PROTEIN	CHEMBL1135624	1	Scientific Literature	J. Med. Chem.	2002	None
CHEMBL2259675		0	360.75	1	5.12	24	O=C(O)c1cc(Cl)cnc1Nc1c(F)cc(-c2ccccc2)cc1F	IC50	'='	7.998	nM	8.10			UO_0000065	22.44	0.44	2.98	13.01	False	CHEMBL3053598	Inhibition of Homo sapiens (human) dehydroorotate dihydrogenase using 2,6-dichlorophenol-indophenol as substrate after 10 min by spectrophotometric analysis	B	BAO_0000357	single protein format	Homo sapiens	None	None	None	None	CHEMBL1966	Dihydroorotate dehydrogenase	Homo sapiens	SINGLE PROTEIN	CHEMBL3046505	1	Scientific Literature	Med Chem Res	2012	None
CHEMBL2263629		0	354.79	0	4.85	3	COc1cccc(-c2ccc(Nc3ncccc3C(=O)O)c(Cl)c2)c1	IC50	'='	149.97	nM	6.82			UO_0000065	19.23	0.37	1.97	9.55	False	CHEMBL3053598	Inhibition of Homo sapiens (human) dehydroorotate dihydrogenase using 2,6-dichlorophenol-indophenol as substrate after 10 min by spectrophotometric analysis	B	BAO_0000357	single protein format	Homo sapiens	None	None	None	None	CHEMBL1966	Dihydroorotate dehydrogenase	Homo sapiens	SINGLE PROTEIN	CHEMBL3046505	1	Scientific Literature	Med Chem Res	2012	None
CHEMBL39397		0	357.38	1	5.71	39	Cc1c(-c2cccc(-c3ccccc3)c2)nc2ccc(F)cc2c1C(=O)O	Ki	'>'	500.0	nM				UO_0000065					False	CHEMBL669211	Inhibition measurement of orotate formation from radiolabeled dihydroorotate, using partially purified DHODase isolated from human liver.	B	BAO_0000019	assay format	None	None	None	None	None	CHEMBL1966	Dihydroorotate dehydrogenase	Homo sapiens	SINGLE PROTEIN	CHEMBL1128771	1	Scientific Literature	Bioorg. Med. Chem. Lett.	1995	None
CHEMBL119193		0	267.21	0	2.63	3v	N#Cc1c(Nc2ccc(C(F)(F)F)cc2)n[nH]c1N	IC50	'>'	50000.0	nM				UO_0000065					False	CHEMBL665411	In vitro inhibitory activity against human dihydroorotate dehydrogenase (DHODH)	B	BAO_0000357	single protein format	None	None	None	None	None	CHEMBL1966	Dihydroorotate dehydrogenase	Homo sapiens	SINGLE PROTEIN	CHEMBL1131088	1	Scientific Literature	J. Med. Chem.	1998	None
CHEMBL2172237		0	321.26	0	2.70	5, DSM155	Cc1cc(NC(=O)c2ccc(C(F)(F)F)cc2)n2ncnc2n1	IC50	'>'	100000.0	nM				UO_0000065					False	CHEMBL2175570	Inhibition of human DHODH expressed in Escherichia coli BL21(DE3) using 2,6-dichoroindophenol substrate by spectrophotometric analysis	B	BAO_0000019	assay format	Homo sapiens	None	None	None	None	CHEMBL1966	Dihydroorotate dehydrogenase	Homo sapiens	SINGLE PROTEIN	CHEMBL2169788	1	Scientific Literature	J. Med. Chem.	2012	None
CHEMBL154336		0	416.36	0	4.63	26	N#Cc1cc(-c2cccc(OC(F)(F)F)c2)ccc1NC(=O)C1=C(C(=O)O)CCC1	IC50	'='	370.0	nM	6.43			UO_0000065	15.45	0.29	1.80	6.47	False	CHEMBL665412	In vitro inhibitory activity against human dihydroorotate dehydrogenase (DHODH)	B	BAO_0000357	single protein format	None	None	None	None	None	CHEMBL1966	Dihydroorotate dehydrogenase	Homo sapiens	SINGLE PROTEIN	CHEMBL1146710	1	Scientific Literature	Bioorg. Med. Chem. Lett.	2004	None
CHEMBL475813		0	275.31	0	3.33	7, DMS1	Cc1cc(Nc2ccc3ccccc3c2)n2ncnc2n1	IC50	'>'	200000.0	nM		Outside typical range		UO_0000065					True	CHEMBL961433	Inhibition of human DHODH assessed as reduction of 2,6-dichloroindophenol by stopped flow spectroscopy	B	BAO_0000357	single protein format	Homo sapiens	None	None	None	None	CHEMBL1966	Dihydroorotate dehydrogenase	Homo sapiens	SINGLE PROTEIN	CHEMBL1150779	1	Scientific Literature	J. Med. Chem.	2008	None
CHEMBL155548		0	425.79	1	5.41	25	O=C(O)C1=C(C(=O)Nc2ccc(-c3cccc(OC(F)(F)F)c3)cc2Cl)CCC1	IC50	'='	290.0	nM	6.54			UO_0000065	15.35	0.31	1.13	8.64	False	CHEMBL665412	In vitro inhibitory activity against human dihydroorotate dehydrogenase (DHODH)	B	BAO_0000357	single protein format	None	None	None	None	None	CHEMBL1966	Dihydroorotate dehydrogenase	Homo sapiens	SINGLE PROTEIN	CHEMBL1146710	1	Scientific Literature	Bioorg. Med. Chem. Lett.	2004	None
CHEMBL118727		0	318.26	0	4.30	3t	N#Cc1c(-c2ccco2)n[nH]c1Nc1ccc(C(F)(F)F)cc1	IC50	'>'	50000.0	nM				UO_0000065					False	CHEMBL665411	In vitro inhibitory activity against human dihydroorotate dehydrogenase (DHODH)	B	BAO_0000357	single protein format	None	None	None	None	None	CHEMBL1966	Dihydroorotate dehydrogenase	Homo sapiens	SINGLE PROTEIN	CHEMBL1131088	1	Scientific Literature	J. Med. Chem.	1998	None
CHEMBL484602		0	380.75	1	5.32	23	C/C(O)=C(\C#N)C(=O)Nc1ccc(-c2cccc(Cl)c2)cc1C(F)(F)F	IC50	'='	86600.0	nM	4.06			UO_0000065	10.67	0.21	-1.26	5.56	False	CHEMBL984852	Inhibition of ubiquinone binding site of human dihydroorotate dehydrogenase	B	BAO_0000357	single protein format	Homo sapiens	None	None	None	None	CHEMBL1966	Dihydroorotate dehydrogenase	Homo sapiens	SINGLE PROTEIN	CHEMBL1138463	1	Scientific Literature	J. Med. Chem.	2009	None
CHEMBL520999		0	381.65	1	5.61	20	C/C(O)=C(\C#N)C(=O)Nc1ccc(-c2cccc(Cl)c2Cl)cc1Cl	IC50	'='	330.0	nM	6.48			UO_0000065	16.98	0.37	0.87	8.86	False	CHEMBL984852	Inhibition of ubiquinone binding site of human dihydroorotate dehydrogenase	B	BAO_0000357	single protein format	Homo sapiens	None	None	None	None	CHEMBL1966	Dihydroorotate dehydrogenase	Homo sapiens	SINGLE PROTEIN	CHEMBL1138463	1	Scientific Literature	J. Med. Chem.	2009	None
CHEMBL483161		0	342.78	0	4.31	19	COc1ccccc1-c1ccc(NC(=O)/C(C#N)=C(/C)O)c(Cl)c1	IC50	'='	200.0	nM	6.70			UO_0000065	19.54	0.38	2.39	8.13	False	CHEMBL984852	Inhibition of ubiquinone binding site of human dihydroorotate dehydrogenase	B	BAO_0000357	single protein format	Homo sapiens	None	None	None	None	CHEMBL1966	Dihydroorotate dehydrogenase	Homo sapiens	SINGLE PROTEIN	CHEMBL1138463	1	Scientific Literature	J. Med. Chem.	2009	None
CHEMBL142996		0	304.35	0	4.04	11	N#C/C(C(=O)Nc1ccc(-c2ccccc2)cc1)=C(/O)C1CC1	Ki	'='	7.0	nM	8.15			UO_0000065	26.79	0.48	4.11	11.15	False	CHEMBL984852	Inhibition of ubiquinone binding site of human dihydroorotate dehydrogenase	B	BAO_0000357	single protein format	Homo sapiens	None	None	None	None	CHEMBL1966	Dihydroorotate dehydrogenase	Homo sapiens	SINGLE PROTEIN	CHEMBL1138463	1	Scientific Literature	J. Med. Chem.	2009	None
CHEMBL483552		0	347.20	0	4.95	17	C/C(O)=C(\C#N)C(=O)Nc1ccc(-c2ccccc2Cl)cc1Cl	Ki	'='	22.0	nM	7.66			UO_0000065	22.06	0.45	2.71	10.47	False	CHEMBL984852	Inhibition of ubiquinone binding site of human dihydroorotate dehydrogenase	B	BAO_0000357	single protein format	Homo sapiens	None	None	None	None	CHEMBL1966	Dihydroorotate dehydrogenase	Homo sapiens	SINGLE PROTEIN	CHEMBL1138463	1	Scientific Literature	J. Med. Chem.	2009	None
CHEMBL1784710		0	247.35	0	2.82	58, DSM76	CCCCCCCNc1cc(C)nc2ncnn12	IC50						Not Determined						False	CHEMBL1785543	Inhibition of His6-tagged recombinant human dihydroorotate dehydrogenase expressed in Escherichia coli using L-dihydroorotate as substrate after 10 to 15 mins by DCIP dye-based assay	B	BAO_0000019	assay format	Homo sapiens	None	None	None	None	CHEMBL1966	Dihydroorotate dehydrogenase	Homo sapiens	SINGLE PROTEIN	CHEMBL1781999	1	Scientific Literature	J. Med. Chem.	2011	None
CHEMBL1088742		0	325.15	0	4.34	1	O=C(Nc1cc(Cl)cc(Cl)c1)Nc1ccccc1C(=O)O	IC50	'='	700.0	nM	6.16			UO_0000065	18.93	0.40	1.81	7.85	False	CHEMBL1106928	Inhibition of recombinant human DHODH by using blue indicator dye DCIP	B	BAO_0000357	single protein format	Homo sapiens	None	None	None	None	CHEMBL1966	Dihydroorotate dehydrogenase	Homo sapiens	SINGLE PROTEIN	CHEMBL1155383	1	Scientific Literature	Bioorg. Med. Chem. Lett.	2010	None
CHEMBL475814		0	325.38	0	4.48	20	Cc1cc(Nc2ccc3cc4ccccc4cc3c2)n2ncnc2n1	IC50	'>'	200000.0	nM		Outside typical range		UO_0000065					False	CHEMBL961433	Inhibition of human DHODH assessed as reduction of 2,6-dichloroindophenol by stopped flow spectroscopy	B	BAO_0000357	single protein format	Homo sapiens	None	None	None	None	CHEMBL1966	Dihydroorotate dehydrogenase	Homo sapiens	SINGLE PROTEIN	CHEMBL1150779	1	Scientific Literature	J. Med. Chem.	2008	None
CHEMBL487518		0	291.31	0	3.04	16	Cc1cc(Nc2cc3ccccc3cc2O)n2ncnc2n1	IC50	'>'	200000.0	nM		Outside typical range		UO_0000065					False	CHEMBL961433	Inhibition of human DHODH assessed as reduction of 2,6-dichloroindophenol by stopped flow spectroscopy	B	BAO_0000357	single protein format	Homo sapiens	None	None	None	None	CHEMBL1966	Dihydroorotate dehydrogenase	Homo sapiens	SINGLE PROTEIN	CHEMBL1150779	1	Scientific Literature	J. Med. Chem.	2008	None
CHEMBL487517		0	268.28	0	1.28	13	Cc1cc(Nc2ccc(C(N)=O)cc2)n2ncnc2n1	IC50	'>'	200000.0	nM		Outside typical range		UO_0000065					False	CHEMBL961433	Inhibition of human DHODH assessed as reduction of 2,6-dichloroindophenol by stopped flow spectroscopy	B	BAO_0000357	single protein format	Homo sapiens	None	None	None	None	CHEMBL1966	Dihydroorotate dehydrogenase	Homo sapiens	SINGLE PROTEIN	CHEMBL1150779	1	Scientific Literature	J. Med. Chem.	2008	None
CHEMBL321163		0	423.44	1	6.32	32	Cc1ccccc1-c1ccc2c(c1)SCc1c-2nc2ccc(F)cc2c1C(=O)[O-].[Na+]	Ki	'='	27.0	nM	7.57			UO_0000065	18.85	0.36	1.25	15.08	False	CHEMBL665413	Inhibition of human recombinant dihydroorotate dehydrogenase (DHODase)	B	BAO_0000357	single protein format	None	None	None	None	None	CHEMBL1966	Dihydroorotate dehydrogenase	Homo sapiens	SINGLE PROTEIN	CHEMBL1130739	1	Scientific Literature	Bioorg. Med. Chem. Lett.	1998	None
CHEMBL143628		0	430.89	0	4.71	8	O=C(NCc1ccccc1)c1cc(C(=O)Nc2ccccc2)n(-c2ccc(Cl)cc2)n1	Ki	'='	50000.0	nM	4.30			UO_0000065	9.98	0.19	-0.41	5.66	False	CHEMBL872485	Inhibition of human dihydroorotate dehydrogenase (DHODase)	B	BAO_0000357	single protein format	Homo sapiens	None	None	None	None	CHEMBL1966	Dihydroorotate dehydrogenase	Homo sapiens	SINGLE PROTEIN	CHEMBL1135624	1	Scientific Literature	J. Med. Chem.	2002	None
CHEMBL2047248		0	353.22	0	4.14	8	Nc1nc2c(c(Nc3cccc(Br)c3)n1)-c1ccccc1C2	IC50	'>'	200000.0	nM		Outside typical range		UO_0000065					False	CHEMBL2050308	Inhibition of human DHODH	B	BAO_0000357	single protein format	Homo sapiens	None	None	None	None	CHEMBL1966	Dihydroorotate dehydrogenase	Homo sapiens	SINGLE PROTEIN	CHEMBL2046359	1	Scientific Literature	Bioorg. Med. Chem.	2012	None
CHEMBL107642		0	393.35	1	5.30	33	O=C([O-])c1c2c(nc3ccc(F)cc13)-c1ccc(-c3ccccc3)cc1OC2.[Na+]	Ki	'='	48.0	nM	7.32			UO_0000065	19.71	0.36	2.02	12.32	False	CHEMBL665413	Inhibition of human recombinant dihydroorotate dehydrogenase (DHODase)	B	BAO_0000357	single protein format	None	None	None	None	None	CHEMBL1966	Dihydroorotate dehydrogenase	Homo sapiens	SINGLE PROTEIN	CHEMBL1130739	1	Scientific Literature	Bioorg. Med. Chem. Lett.	1998	None
CHEMBL492336		0	291.26	0	2.78	24, DSM88	Cc1cc(Nc2ccc(OC(F)F)cc2)n2ncnc2n1	IC50						Not Determined						False	CHEMBL1016137	Inhibition of human DHODH	B	BAO_0000357	single protein format	Homo sapiens	None	None	None	None	CHEMBL1966	Dihydroorotate dehydrogenase	Homo sapiens	SINGLE PROTEIN	CHEMBL1153392	1	Scientific Literature	J. Med. Chem.	2009	None
CHEMBL522991		0	301.35	0	3.84	26, DSM69	Cc1cc(Nc2ccc(-c3ccccc3)cc2)n2ncnc2n1	IC50						Not Determined						False	CHEMBL1016137	Inhibition of human DHODH	B	BAO_0000357	single protein format	Homo sapiens	None	None	None	None	CHEMBL1966	Dihydroorotate dehydrogenase	Homo sapiens	SINGLE PROTEIN	CHEMBL1153392	1	Scientific Literature	J. Med. Chem.	2009	None
CHEMBL1956493		0	316.80	0	2.89	94, DSM282	Cc1cc(Nc2cccc(Cl)c2)n2nc(CN(C)C)nc2n1	IC50						Not Determined						False	CHEMBL1961098	Inhibition of human C-terminal hexa-His tagged DHODH expressed in Escherichia coli by DCIP reduction assay	B	BAO_0000019	assay format	Homo sapiens	None	None	None	None	CHEMBL1966	Dihydroorotate dehydrogenase	Homo sapiens	SINGLE PROTEIN	CHEMBL1955725	1	Scientific Literature	J. Med. Chem.	2011	None
CHEMBL1956466		0	371.34	0	2.60	64, DSM263	Cc1cc(Nc2ccc(C(F)(F)F)cc2)n2nc(S(C)(=O)=O)nc2n1	IC50						Not Determined						False	CHEMBL1961098	Inhibition of human C-terminal hexa-His tagged DHODH expressed in Escherichia coli by DCIP reduction assay	B	BAO_0000019	assay format	Homo sapiens	None	None	None	None	CHEMBL1966	Dihydroorotate dehydrogenase	Homo sapiens	SINGLE PROTEIN	CHEMBL1955725	1	Scientific Literature	J. Med. Chem.	2011	None
CHEMBL1956469		0	289.73	0	2.84	67, DSM241	COc1nc2nc(C)cc(Nc3ccc(Cl)cc3)n2n1	IC50						Not Determined						False	CHEMBL1961098	Inhibition of human C-terminal hexa-His tagged DHODH expressed in Escherichia coli by DCIP reduction assay	B	BAO_0000019	assay format	Homo sapiens	None	None	None	None	CHEMBL1966	Dihydroorotate dehydrogenase	Homo sapiens	SINGLE PROTEIN	CHEMBL1955725	1	Scientific Literature	J. Med. Chem.	2011	None
CHEMBL104766		0	405.40	1	5.81	10	Cc1cccc(-c2ccc3c(c2)CCc2c-3nc3ccc(F)cc3c2C(=O)[O-])c1.[Na+]	Ki	'='	59.0	nM	7.23			UO_0000065	18.85	0.34	1.42	14.40	False	CHEMBL665413	Inhibition of human recombinant dihydroorotate dehydrogenase (DHODase)	B	BAO_0000357	single protein format	None	None	None	None	None	CHEMBL1966	Dihydroorotate dehydrogenase	Homo sapiens	SINGLE PROTEIN	CHEMBL1130739	1	Scientific Literature	Bioorg. Med. Chem. Lett.	1998	None
CHEMBL3410601		0	380.51	1	6.03	38	CCOC(=O)c1sc(Nc2ccc(C(C)(C)C)cc2)nc1-c1ccccc1	IC50	'='	284.0	nM	6.55			UO_0000065	17.21	0.33	0.52	12.78	False	CHEMBL3413103	Inhibition of human DHODH using dihydroorotate substrate by DCIP assay	B	BAO_0000357	single protein format	Homo sapiens	None	None	None	None	CHEMBL1966	Dihydroorotate dehydrogenase	Homo sapiens	SINGLE PROTEIN	CHEMBL3407421	1	Scientific Literature	J. Med. Chem.	2015	None
CHEMBL3410594		0	352.46	1	5.35	31	CCOC(=O)c1sc(Nc2ccc(C)c(C)c2)nc1-c1ccccc1	IC50	'='	58.0	nM	7.24			UO_0000065	20.53	0.40	1.89	14.13	False	CHEMBL3413103	Inhibition of human DHODH using dihydroorotate substrate by DCIP assay	B	BAO_0000357	single protein format	Homo sapiens	None	None	None	None	CHEMBL1966	Dihydroorotate dehydrogenase	Homo sapiens	SINGLE PROTEIN	CHEMBL3407421	1	Scientific Literature	J. Med. Chem.	2015	None
CHEMBL3410590		0	336.84	0	4.90	27	CCOC(=O)c1sc(Nc2ccc(C)c(Cl)c2)nc1C1CC1	IC50	'='	372.0	nM	6.43			UO_0000065	19.09	0.40	1.53	12.55	False	CHEMBL3413103	Inhibition of human DHODH using dihydroorotate substrate by DCIP assay	B	BAO_0000357	single protein format	Homo sapiens	None	None	None	None	CHEMBL1966	Dihydroorotate dehydrogenase	Homo sapiens	SINGLE PROTEIN	CHEMBL3407421	1	Scientific Literature	J. Med. Chem.	2015	None
CHEMBL1460972		0	341.23	0	4.13	14	CCOC(=O)c1sc(Nc2ccc(Br)cc2)nc1C	IC50	'='	9074.0	nM	5.04			UO_0000065	14.78	0.36	0.91	9.84	False	CHEMBL3413103	Inhibition of human DHODH using dihydroorotate substrate by DCIP assay	B	BAO_0000357	single protein format	Homo sapiens	None	None	None	None	CHEMBL1966	Dihydroorotate dehydrogenase	Homo sapiens	SINGLE PROTEIN	CHEMBL3407421	1	Scientific Literature	J. Med. Chem.	2015	None
CHEMBL157105		0	427.32	1	5.03	4	O=C(O)C1=C(C(=O)Nc2c(F)cc(-c3cccc(OC(F)(F)F)c3)cc2F)CCC1	IC50	'='	33.0	nM	7.48			UO_0000065	17.51	0.34	2.45	9.89	False	CHEMBL859133	Inhibitory activity against human DHODH	B	BAO_0000357	single protein format	Homo sapiens	None	None	None	None	CHEMBL1966	Dihydroorotate dehydrogenase	Homo sapiens	SINGLE PROTEIN	CHEMBL1149442	1	Scientific Literature	J. Med. Chem.	2006	None
CHEMBL38434	BREQUINAR	1	375.37	1	5.85	Brequinar	Cc1c(-c2ccc(-c3ccccc3F)cc2)nc2ccc(F)cc2c1C(=O)O	IC50	'='	8.0	nM	8.10			UO_0000065	21.57	0.39	2.25	16.13	False	CHEMBL863437	Inhibitory activity against recombinant human DHODH	B	BAO_0000357	single protein format	Homo sapiens	None	None	None	None	CHEMBL1966	Dihydroorotate dehydrogenase	Homo sapiens	SINGLE PROTEIN	CHEMBL1147753	1	Scientific Literature	Bioorg. Med. Chem. Lett.	2006	None
CHEMBL200894		0	415.40	0	4.21	15	COc1cccc(-c2ccc(NC(=O)c3csc(C(=O)O)c3C(=O)O)c(F)c2)c1	IC50	'>'	1000.0	nM				UO_0000065					False	CHEMBL863437	Inhibitory activity against recombinant human DHODH	B	BAO_0000357	single protein format	Homo sapiens	None	None	None	None	CHEMBL1966	Dihydroorotate dehydrogenase	Homo sapiens	SINGLE PROTEIN	CHEMBL1147753	1	Scientific Literature	Bioorg. Med. Chem. Lett.	2006	None
CHEMBL383165		0	403.41	1	5.04	11	CCOc1ccccc1-c1cc(F)c(NC(=O)c2cscc2C(=O)O)c(F)c1	IC50	'='	10.0	nM	8.00			UO_0000065	19.83	0.39	2.96	10.58	False	CHEMBL863437	Inhibitory activity against recombinant human DHODH	B	BAO_0000357	single protein format	Homo sapiens	None	None	None	None	CHEMBL1966	Dihydroorotate dehydrogenase	Homo sapiens	SINGLE PROTEIN	CHEMBL1147753	1	Scientific Literature	Bioorg. Med. Chem. Lett.	2006	None
CHEMBL202431		0	443.35	1	5.54	7	O=C(Nc1c(F)cc(-c2cccc(OC(F)(F)F)c2)cc1F)c1ccsc1C(=O)O	IC50	'='	2.0	nM	8.70			UO_0000065	19.62	0.40	3.16	11.50	False	CHEMBL859133	Inhibitory activity against human DHODH	B	BAO_0000357	single protein format	Homo sapiens	None	None	None	None	CHEMBL1966	Dihydroorotate dehydrogenase	Homo sapiens	SINGLE PROTEIN	CHEMBL1149442	1	Scientific Literature	J. Med. Chem.	2006	None
CHEMBL2385514		0	375.81	1	6.05	C11	O=C(O)c1cc(-c2ccc(Oc3ccccc3)cc2)nc2ccc(Cl)cc12	IC50	'='	95.0	nM	7.02			UO_0000065	18.69	0.36	0.97	11.82	False	CHEMBL2388704	Inhibition of human DHODH	B	BAO_0000357	single protein format	Homo sapiens	None	None	None	None	CHEMBL1966	Dihydroorotate dehydrogenase	Homo sapiens	SINGLE PROTEIN	CHEMBL2385048	1	Scientific Literature	ACS Med. Chem. Lett.	2013	None
CHEMBL326692		0	381.34	1	5.10	17	O=C([O-])c1c2c(nc3ccc(F)cc13)-c1ccc(-c3ccoc3)cc1CC2.[Na+]	Ki	'='	190.0	nM	6.72			UO_0000065	18.70	0.34	1.62	10.61	False	CHEMBL665413	Inhibition of human recombinant dihydroorotate dehydrogenase (DHODase)	B	BAO_0000357	single protein format	None	None	None	None	None	CHEMBL1966	Dihydroorotate dehydrogenase	Homo sapiens	SINGLE PROTEIN	CHEMBL1130739	1	Scientific Literature	Bioorg. Med. Chem. Lett.	1998	None
CHEMBL70544		0	286.28	0	3.37	2b	CC(=O)/C(C#N)=C(/S)Nc1ccc(C(F)(F)F)cc1	IC50	'='	800.0	nM	6.10			UO_0000065	21.30	0.44	2.73	11.53	False	CHEMBL665410	Immunosuppressive activity expressed as ability to inhibit human recombinant dihydroorotate dehydrogenase (DHODH)	B	BAO_0000357	single protein format	None	None	None	None	None	CHEMBL1966	Dihydroorotate dehydrogenase	Homo sapiens	SINGLE PROTEIN	CHEMBL1131369	1	Scientific Literature	Bioorg. Med. Chem. Lett.	1998	None
CHEMBL1784559		0	323.44	0	4.69	12, DSM118	CCCCCCCc1ccc(Nc2cc(C)nc3ncnn23)cc1	IC50						Not Determined						False	CHEMBL1785543	Inhibition of His6-tagged recombinant human dihydroorotate dehydrogenase expressed in Escherichia coli using L-dihydroorotate as substrate after 10 to 15 mins by DCIP dye-based assay	B	BAO_0000019	assay format	Homo sapiens	None	None	None	None	CHEMBL1966	Dihydroorotate dehydrogenase	Homo sapiens	SINGLE PROTEIN	CHEMBL1781999	1	Scientific Literature	J. Med. Chem.	2011	None
CHEMBL1784584		0	217.28	0	1.79	40, DSM134	Cc1cc(NC2CCCC2)n2ncnc2n1	IC50						Not Determined						False	CHEMBL1785543	Inhibition of His6-tagged recombinant human dihydroorotate dehydrogenase expressed in Escherichia coli using L-dihydroorotate as substrate after 10 to 15 mins by DCIP dye-based assay	B	BAO_0000019	assay format	Homo sapiens	None	None	None	None	CHEMBL1966	Dihydroorotate dehydrogenase	Homo sapiens	SINGLE PROTEIN	CHEMBL1781999	1	Scientific Literature	J. Med. Chem.	2011	None
CHEMBL1929432		0	364.30	0	2.60	4	CC/C(O)=C(\C#N)C(=O)Nc1ccc(OS(=O)(=O)C(F)(F)F)cc1	IC50	'='	150.0	nM	6.82			UO_0000065	18.73	0.39	4.22	5.86	False	CHEMBL1930744	Inhibition of human dihydroorotate dehydrogenase	B	BAO_0000357	single protein format	Homo sapiens	None	None	None	None	CHEMBL1966	Dihydroorotate dehydrogenase	Homo sapiens	SINGLE PROTEIN	CHEMBL1926525	1	Scientific Literature	Bioorg. Med. Chem. Lett.	2011	None
CHEMBL1929452		0	416.38	0	4.43	27	CC/C(O)=C(\C#N)C(=O)Nc1ccc(-c2cccc(OC(F)F)c2)c(C(=O)OC)c1	IC50	'='	34.0	nM	7.47			UO_0000065	17.94	0.34	3.04	6.87	False	CHEMBL1930744	Inhibition of human dihydroorotate dehydrogenase	B	BAO_0000357	single protein format	Homo sapiens	None	None	None	None	CHEMBL1966	Dihydroorotate dehydrogenase	Homo sapiens	SINGLE PROTEIN	CHEMBL1926525	1	Scientific Literature	Bioorg. Med. Chem. Lett.	2011	None
CHEMBL1784716		0	281.36	0	3.44	64, DSM166	CCCc1c(C)nc2ncnn2c1Nc1ccc(C)cc1	IC50	'>'	100000.0	nM				UO_0000065					False	CHEMBL1785543	Inhibition of His6-tagged recombinant human dihydroorotate dehydrogenase expressed in Escherichia coli using L-dihydroorotate as substrate after 10 to 15 mins by DCIP dye-based assay	B	BAO_0000019	assay format	Homo sapiens	None	None	None	None	CHEMBL1966	Dihydroorotate dehydrogenase	Homo sapiens	SINGLE PROTEIN	CHEMBL1781999	1	Scientific Literature	J. Med. Chem.	2011	None
CHEMBL1784707		0	307.28	0	3.06	55, DSM193	Cc1cc(NCc2ccc(C(F)(F)F)cc2)n2ncnc2n1	IC50						Not Determined						False	CHEMBL1785543	Inhibition of His6-tagged recombinant human dihydroorotate dehydrogenase expressed in Escherichia coli using L-dihydroorotate as substrate after 10 to 15 mins by DCIP dye-based assay	B	BAO_0000019	assay format	Homo sapiens	None	None	None	None	CHEMBL1966	Dihydroorotate dehydrogenase	Homo sapiens	SINGLE PROTEIN	CHEMBL1781999	1	Scientific Literature	J. Med. Chem.	2011	None
CHEMBL3410604		0	393.30	1	6.04	41	CCOC(=O)c1sc(Nc2ccc(Cl)c(Cl)c2)nc1-c1ccccc1	IC50	'='	174.0	nM	6.76			UO_0000065	17.19	0.37	0.72	13.20	False	CHEMBL3413103	Inhibition of human DHODH using dihydroorotate substrate by DCIP assay	B	BAO_0000357	single protein format	Homo sapiens	None	None	None	None	CHEMBL1966	Dihydroorotate dehydrogenase	Homo sapiens	SINGLE PROTEIN	CHEMBL3407421	1	Scientific Literature	J. Med. Chem.	2015	None
CHEMBL3410611		0	424.53	1	7.04	48	CCOC(=O)c1sc(Nc2ccc3cc4ccccc4cc3c2)nc1-c1ccccc1	IC50	'='	453.0	nM	6.34			UO_0000065	14.94	0.28	-0.70	12.39	False	CHEMBL3413103	Inhibition of human DHODH using dihydroorotate substrate by DCIP assay	B	BAO_0000357	single protein format	Homo sapiens	None	None	None	None	CHEMBL1966	Dihydroorotate dehydrogenase	Homo sapiens	SINGLE PROTEIN	CHEMBL3407421	1	Scientific Literature	J. Med. Chem.	2015	None
CHEMBL3410612		0	400.50	1	6.40	49	CCOC(=O)c1sc(Nc2ccc(-c3ccccc3)cc2)nc1-c1ccccc1	IC50	'>'	10000.0	nM				UO_0000065					False	CHEMBL3413103	Inhibition of human DHODH using dihydroorotate substrate by DCIP assay	B	BAO_0000357	single protein format	Homo sapiens	None	None	None	None	CHEMBL1966	Dihydroorotate dehydrogenase	Homo sapiens	SINGLE PROTEIN	CHEMBL3407421	1	Scientific Literature	J. Med. Chem.	2015	None
CHEMBL3410619		0	517.41	2	7.76	56	CCOC(=O)c1sc(Nc2ccc(OCc3c(F)cccc3Cl)c(Cl)c2)nc1-c1ccccc1	IC50	'>'	10000.0	nM				UO_0000065					False	CHEMBL3413103	Inhibition of human DHODH using dihydroorotate substrate by DCIP assay	B	BAO_0000357	single protein format	Homo sapiens	None	None	None	None	CHEMBL1966	Dihydroorotate dehydrogenase	Homo sapiens	SINGLE PROTEIN	CHEMBL3407421	1	Scientific Literature	J. Med. Chem.	2015	None
CHEMBL322929		0	407.38	1	5.63	4	O=C([O-])c1c2c(nc3ccc(F)cc13)-c1cccc(Oc3ccccc3)c1CC2.[Na+]	Ki	'='	962.0	nM	6.02			UO_0000065	15.61	0.28	0.39	10.13	False	CHEMBL665413	Inhibition of human recombinant dihydroorotate dehydrogenase (DHODase)	B	BAO_0000357	single protein format	None	None	None	None	None	CHEMBL1966	Dihydroorotate dehydrogenase	Homo sapiens	SINGLE PROTEIN	CHEMBL1130739	1	Scientific Literature	Bioorg. Med. Chem. Lett.	1998	None
CHEMBL3674659		0	337.35	0	4.34	BDBM102481	Cc1ccc(Nc2cnc(-c3ccncc3F)c(C)c2)c(C(=O)O)c1	IC50	'='	37.0	nM	7.43		220011	UO_0000065	22.03	0.41	3.09	9.89	False	CHEMBL3705342	Inhibition Assay: Inhibition of human DHODH activity assay: DHODH activity and its inhibition were studied using a chromogen reduction assay with DCIP (2,6-dichlorophenol-indophenol). The substrate oxidation (Dihydrooroate, L-DHO), as well as cosubstrate reduction (coenzyme Q, CoQ) is coupled to the chromogen reduction, hence enzymatic activity results in a loss of chromogen absorbance at 600 nm.	B	BAO_0000357	single protein format	Homo sapiens	None	None	None	None	CHEMBL1966	Dihydroorotate dehydrogenase	Homo sapiens	SINGLE PROTEIN	CHEMBL3638575	37	BindingDB Database		2013	None
CHEMBL3674664		0	323.33	0	4.03	BDBM102486	Cc1ccc(Nc2ccc(-c3ccncc3F)nc2)c(C(=O)O)c1	IC50	'='	90.0	nM	7.05		220016	UO_0000065	21.79	0.40	3.02	9.38	False	CHEMBL3705342	Inhibition Assay: Inhibition of human DHODH activity assay: DHODH activity and its inhibition were studied using a chromogen reduction assay with DCIP (2,6-dichlorophenol-indophenol). The substrate oxidation (Dihydrooroate, L-DHO), as well as cosubstrate reduction (coenzyme Q, CoQ) is coupled to the chromogen reduction, hence enzymatic activity results in a loss of chromogen absorbance at 600 nm.	B	BAO_0000357	single protein format	Homo sapiens	None	None	None	None	CHEMBL1966	Dihydroorotate dehydrogenase	Homo sapiens	SINGLE PROTEIN	CHEMBL3638575	37	BindingDB Database		2013	None
CHEMBL3674632		0	338.79	1	5.15	BDBM102453	Cc1ccc(Nc2cc(Cl)cnc2-c2ccccc2)c(C(=O)O)c1	IC50	'='	62.0	nM	7.21		219983	UO_0000065	21.27	0.41	2.06	11.58	False	CHEMBL3705342	Inhibition Assay: Inhibition of human DHODH activity assay: DHODH activity and its inhibition were studied using a chromogen reduction assay with DCIP (2,6-dichlorophenol-indophenol). The substrate oxidation (Dihydrooroate, L-DHO), as well as cosubstrate reduction (coenzyme Q, CoQ) is coupled to the chromogen reduction, hence enzymatic activity results in a loss of chromogen absorbance at 600 nm.	B	BAO_0000357	single protein format	Homo sapiens	None	None	None	None	CHEMBL1966	Dihydroorotate dehydrogenase	Homo sapiens	SINGLE PROTEIN	CHEMBL3638575	37	BindingDB Database		2013	None
CHEMBL3674650		0	361.40	0	3.91	BDBM102471	Cc1ccc(Nc2cnc(-c3cccc(C(N)=O)c3)c(C)c2)c(C(=O)O)c1	IC50	'='	190.0	nM	6.72		220001	UO_0000065	18.60	0.34	2.81	6.38	False	CHEMBL3705342	Inhibition Assay: Inhibition of human DHODH activity assay: DHODH activity and its inhibition were studied using a chromogen reduction assay with DCIP (2,6-dichlorophenol-indophenol). The substrate oxidation (Dihydrooroate, L-DHO), as well as cosubstrate reduction (coenzyme Q, CoQ) is coupled to the chromogen reduction, hence enzymatic activity results in a loss of chromogen absorbance at 600 nm.	B	BAO_0000357	single protein format	Homo sapiens	None	None	None	None	CHEMBL1966	Dihydroorotate dehydrogenase	Homo sapiens	SINGLE PROTEIN	CHEMBL3638575	37	BindingDB Database		2013	None
CHEMBL3674654		0	338.79	1	5.15	BDBM102475	Cc1ccc(Nc2ccc(-c3ccccc3Cl)nc2)c(C(=O)O)c1	IC50	'='	32.0	nM	7.50		220005	UO_0000065	22.12	0.43	2.34	12.05	False	CHEMBL3705342	Inhibition Assay: Inhibition of human DHODH activity assay: DHODH activity and its inhibition were studied using a chromogen reduction assay with DCIP (2,6-dichlorophenol-indophenol). The substrate oxidation (Dihydrooroate, L-DHO), as well as cosubstrate reduction (coenzyme Q, CoQ) is coupled to the chromogen reduction, hence enzymatic activity results in a loss of chromogen absorbance at 600 nm.	B	BAO_0000357	single protein format	Homo sapiens	None	None	None	None	CHEMBL1966	Dihydroorotate dehydrogenase	Homo sapiens	SINGLE PROTEIN	CHEMBL3638575	37	BindingDB Database		2013	None
CHEMBL3674655		0	428.41	1	6.27	BDBM102476	Cc1cc(Nc2ccc(C3CC3)cc2C(=O)O)cnc1-c1cccc(OC(F)(F)F)c1	IC50	'='	5.0	nM	8.30		220006	UO_0000065	19.38	0.37	2.03	11.62	False	CHEMBL3705342	Inhibition Assay: Inhibition of human DHODH activity assay: DHODH activity and its inhibition were studied using a chromogen reduction assay with DCIP (2,6-dichlorophenol-indophenol). The substrate oxidation (Dihydrooroate, L-DHO), as well as cosubstrate reduction (coenzyme Q, CoQ) is coupled to the chromogen reduction, hence enzymatic activity results in a loss of chromogen absorbance at 600 nm.	B	BAO_0000357	single protein format	Homo sapiens	None	None	None	None	CHEMBL1966	Dihydroorotate dehydrogenase	Homo sapiens	SINGLE PROTEIN	CHEMBL3638575	37	BindingDB Database		2013	None
CHEMBL3674670		0	349.37	0	4.60	BDBM102492	O=C(O)c1cc(C2CC2)ccc1Nc1cnc(-c2ccccc2F)nc1	IC50	'='	10.0	nM	8.00		220022	UO_0000065	22.90	0.42	3.40	10.65	False	CHEMBL3705342	Inhibition Assay: Inhibition of human DHODH activity assay: DHODH activity and its inhibition were studied using a chromogen reduction assay with DCIP (2,6-dichlorophenol-indophenol). The substrate oxidation (Dihydrooroate, L-DHO), as well as cosubstrate reduction (coenzyme Q, CoQ) is coupled to the chromogen reduction, hence enzymatic activity results in a loss of chromogen absorbance at 600 nm.	B	BAO_0000357	single protein format	Homo sapiens	None	None	None	None	CHEMBL1966	Dihydroorotate dehydrogenase	Homo sapiens	SINGLE PROTEIN	CHEMBL3638575	37	BindingDB Database		2013	None
CHEMBL116206		0	241.22	0	3.48	16	Cc1cc(Nc2ccc(C(F)(F)F)cc2)[nH]n1	IC50	'='	16500.0	nM	4.78			UO_0000065	19.83	0.38	1.30	11.75	False	CHEMBL665411	In vitro inhibitory activity against human dihydroorotate dehydrogenase (DHODH)	B	BAO_0000357	single protein format	None	None	None	None	None	CHEMBL1966	Dihydroorotate dehydrogenase	Homo sapiens	SINGLE PROTEIN	CHEMBL1131088	1	Scientific Literature	J. Med. Chem.	1998	None
CHEMBL118125		0	252.20	0	2.75	3k	Cc1n[nH]c(Nc2c(F)cc(F)cc2F)c1C#N	IC50	'='	22400.0	nM	4.65			UO_0000065	18.44	0.35	1.90	7.21	False	CHEMBL665411	In vitro inhibitory activity against human dihydroorotate dehydrogenase (DHODH)	B	BAO_0000357	single protein format	None	None	None	None	None	CHEMBL1966	Dihydroorotate dehydrogenase	Homo sapiens	SINGLE PROTEIN	CHEMBL1131088	1	Scientific Literature	J. Med. Chem.	1998	None
CHEMBL1784706		0	257.27	0	2.18	54, DSM179	Cc1cc(NCc2ccc(F)cc2)n2ncnc2n1	IC50						Not Determined						False	CHEMBL1785543	Inhibition of His6-tagged recombinant human dihydroorotate dehydrogenase expressed in Escherichia coli using L-dihydroorotate as substrate after 10 to 15 mins by DCIP dye-based assay	B	BAO_0000019	assay format	Homo sapiens	None	None	None	None	CHEMBL1966	Dihydroorotate dehydrogenase	Homo sapiens	SINGLE PROTEIN	CHEMBL1781999	1	Scientific Literature	J. Med. Chem.	2011	None
CHEMBL2263628		0	356.33	0	4.48	BDBM119808	COc1cccc(-c2cc(F)c(Nc3ncccc3C(=O)O)cc2F)c1	IC50	'='	88.0	nM	7.06		246901	UO_0000065	19.80	0.37	2.58	9.87	False	CHEMBL3705188	Inhibition Assay: DHODH activity and its inhibition were studied using a chromogen reduction assay with DCIP (2,6-dichlorophenol-indophenol). The substrate oxidation (Dihydroorotate, L-DHO), as well as cosubstrate reduction (coenzyme Q, CoQ) is coupled to the chromogen reduction, hence enzymatic activity results in a loss of chromogen absorbance at 600 nm. Enzyme extracts (8 μl, 1.5 μg of human p…	B	BAO_0000357	single protein format	Homo sapiens	None	None	None	None	CHEMBL1966	Dihydroorotate dehydrogenase	Homo sapiens	SINGLE PROTEIN	CHEMBL3638601	37	BindingDB Database		2014	None
CHEMBL2263639		0	352.37	0	4.65	BDBM119819	COc1cccc(-c2cc(F)c(Nc3ncccc3C(=O)O)cc2C)c1	IC50	'='	99.0	nM	7.00		246912	UO_0000065	19.88	0.37	2.35	9.80	False	CHEMBL3705188	Inhibition Assay: DHODH activity and its inhibition were studied using a chromogen reduction assay with DCIP (2,6-dichlorophenol-indophenol). The substrate oxidation (Dihydroorotate, L-DHO), as well as cosubstrate reduction (coenzyme Q, CoQ) is coupled to the chromogen reduction, hence enzymatic activity results in a loss of chromogen absorbance at 600 nm. Enzyme extracts (8 μl, 1.5 μg of human p…	B	BAO_0000357	single protein format	Homo sapiens	None	None	None	None	CHEMBL1966	Dihydroorotate dehydrogenase	Homo sapiens	SINGLE PROTEIN	CHEMBL3638601	37	BindingDB Database		2014	None
CHEMBL2263641		0	410.42	1	5.74	BDBM119821	CCOc1cccc(-c2cc(F)c(Nc3ncc(C4CC4)cc3C(=O)O)cc2F)c1	IC50	'='	23.0	nM	7.64		246914	UO_0000065	18.61	0.35	1.90	10.69	False	CHEMBL3705188	Inhibition Assay: DHODH activity and its inhibition were studied using a chromogen reduction assay with DCIP (2,6-dichlorophenol-indophenol). The substrate oxidation (Dihydroorotate, L-DHO), as well as cosubstrate reduction (coenzyme Q, CoQ) is coupled to the chromogen reduction, hence enzymatic activity results in a loss of chromogen absorbance at 600 nm. Enzyme extracts (8 μl, 1.5 μg of human p…	B	BAO_0000357	single protein format	Homo sapiens	None	None	None	None	CHEMBL1966	Dihydroorotate dehydrogenase	Homo sapiens	SINGLE PROTEIN	CHEMBL3638601	37	BindingDB Database		2014	None
CHEMBL2263645		0	422.43	1	5.89	BDBM119825	O=C(O)c1cc(C2CC2)cnc1Nc1c(F)cc(-c2cccc(OC3CC3)c2)cc1F	IC50	'='	6.0	nM	8.22		246918	UO_0000065	19.46	0.36	2.33	11.51	False	CHEMBL3705188	Inhibition Assay: DHODH activity and its inhibition were studied using a chromogen reduction assay with DCIP (2,6-dichlorophenol-indophenol). The substrate oxidation (Dihydroorotate, L-DHO), as well as cosubstrate reduction (coenzyme Q, CoQ) is coupled to the chromogen reduction, hence enzymatic activity results in a loss of chromogen absorbance at 600 nm. Enzyme extracts (8 μl, 1.5 μg of human p…	B	BAO_0000357	single protein format	Homo sapiens	None	None	None	None	CHEMBL1966	Dihydroorotate dehydrogenase	Homo sapiens	SINGLE PROTEIN	CHEMBL3638601	37	BindingDB Database		2014	None
CHEMBL1784567		0	351.30	0	4.83	21, DSM161	Cc1cc(Nc2ccc(S(F)(F)(F)(F)F)cc2)n2ncnc2n1	IC50	'>'	100000.0	nM				UO_0000065					False	CHEMBL1785543	Inhibition of His6-tagged recombinant human dihydroorotate dehydrogenase expressed in Escherichia coli using L-dihydroorotate as substrate after 10 to 15 mins by DCIP dye-based assay	B	BAO_0000019	assay format	Homo sapiens	None	None	None	None	CHEMBL1966	Dihydroorotate dehydrogenase	Homo sapiens	SINGLE PROTEIN	CHEMBL1781999	1	Scientific Literature	J. Med. Chem.	2011	None
CHEMBL1784566		0	325.32	0	3.79	20, DSM217	Cc1cc(Nc2ccc(SC(F)(F)F)cc2)n2ncnc2n1	IC50	'>'	50000.0	nM				UO_0000065					False	CHEMBL1785543	Inhibition of His6-tagged recombinant human dihydroorotate dehydrogenase expressed in Escherichia coli using L-dihydroorotate as substrate after 10 to 15 mins by DCIP dye-based assay	B	BAO_0000019	assay format	Homo sapiens	None	None	None	None	CHEMBL1966	Dihydroorotate dehydrogenase	Homo sapiens	SINGLE PROTEIN	CHEMBL1781999	1	Scientific Literature	J. Med. Chem.	2011	None
CHEMBL1784581		0	333.28	0	3.07	37, DSM86	Cc1cc(Nc2ccc3[nH]c(C(F)(F)F)nc3c2)n2ncnc2n1	IC50						Not Determined						False	CHEMBL1785543	Inhibition of His6-tagged recombinant human dihydroorotate dehydrogenase expressed in Escherichia coli using L-dihydroorotate as substrate after 10 to 15 mins by DCIP dye-based assay	B	BAO_0000019	assay format	Homo sapiens	None	None	None	None	CHEMBL1966	Dihydroorotate dehydrogenase	Homo sapiens	SINGLE PROTEIN	CHEMBL1781999	1	Scientific Literature	J. Med. Chem.	2011	None
CHEMBL300058	BREQUINAR SODIUM	0	397.36	1	5.85	Breq	Cc1c(-c2ccc(-c3ccccc3F)cc2)nc2ccc(F)cc2c1C(=O)[O-].[Na+]	IC50	'='	15.0	nM	7.82			UO_0000065	20.84	0.38	1.97	15.59	False	CHEMBL3291895	Inhibition of recombinant human DHODH activity after 20 mins by DCIP dye based colorimetric analysis in presence of 1 mM L-dihydroorotate and 1 mM CqD	B	BAO_0000357	single protein format	Homo sapiens	None	None	None	None	CHEMBL1966	Dihydroorotate dehydrogenase	Homo sapiens	SINGLE PROTEIN	CHEMBL3286357	1	Scientific Literature	Eur. J. Med. Chem.	2014	None
CHEMBL3290833		0	436.43	1	6.15	8	CCc1ccc2nc(C(=O)Nc3c(F)cc(-c4cccc(F)c4)cc3F)c(C)c(O)c2c1	IC50	'='	3210.0	nM	5.49			UO_0000065	12.59	0.23	-0.66	8.83	False	CHEMBL3291895	Inhibition of recombinant human DHODH activity after 20 mins by DCIP dye based colorimetric analysis in presence of 1 mM L-dihydroorotate and 1 mM CqD	B	BAO_0000357	single protein format	Homo sapiens	None	None	None	None	CHEMBL1966	Dihydroorotate dehydrogenase	Homo sapiens	SINGLE PROTEIN	CHEMBL3286357	1	Scientific Literature	Eur. J. Med. Chem.	2014	None
CHEMBL3674630		0	371.44	1	5.34	BDBM102451	O=C(O)c1cc(C2CC2)ccc1Nc1cnc(-c2ccccc2C2CC2)nc1	IC50	'='	57.0	nM	7.24		219981	UO_0000065	19.50	0.35	1.90	9.64	False	CHEMBL3705342	Inhibition Assay: Inhibition of human DHODH activity assay: DHODH activity and its inhibition were studied using a chromogen reduction assay with DCIP (2,6-dichlorophenol-indophenol). The substrate oxidation (Dihydrooroate, L-DHO), as well as cosubstrate reduction (coenzyme Q, CoQ) is coupled to the chromogen reduction, hence enzymatic activity results in a loss of chromogen absorbance at 600 nm.	B	BAO_0000357	single protein format	Homo sapiens	None	None	None	None	CHEMBL1966	Dihydroorotate dehydrogenase	Homo sapiens	SINGLE PROTEIN	CHEMBL3638575	37	BindingDB Database		2013	None
CHEMBL3674639		0	348.40	0	4.90	BDBM102460	CCOc1cccc(-c2ccc(Nc3ccc(C)cc3C(=O)O)cn2)c1	IC50	'='	190.0	nM	6.72		219990	UO_0000065	19.29	0.35	1.82	9.41	False	CHEMBL3705342	Inhibition Assay: Inhibition of human DHODH activity assay: DHODH activity and its inhibition were studied using a chromogen reduction assay with DCIP (2,6-dichlorophenol-indophenol). The substrate oxidation (Dihydrooroate, L-DHO), as well as cosubstrate reduction (coenzyme Q, CoQ) is coupled to the chromogen reduction, hence enzymatic activity results in a loss of chromogen absorbance at 600 nm.	B	BAO_0000357	single protein format	Homo sapiens	None	None	None	None	CHEMBL1966	Dihydroorotate dehydrogenase	Homo sapiens	SINGLE PROTEIN	CHEMBL3638575	37	BindingDB Database		2013	None
CHEMBL1956273		0	407.41	1	6.13	24, DSM358	Cc1cc(Nc2ccc(S(F)(F)(F)(F)F)cc2)n2nc(C(C)(C)C)nc2n1	IC50	'>'	100000.0	nM				UO_0000065					False	CHEMBL1961098	Inhibition of human C-terminal hexa-His tagged DHODH expressed in Escherichia coli by DCIP reduction assay	B	BAO_0000019	assay format	Homo sapiens	None	None	None	None	CHEMBL1966	Dihydroorotate dehydrogenase	Homo sapiens	SINGLE PROTEIN	CHEMBL1955725	1	Scientific Literature	J. Med. Chem.	2011	None
CHEMBL290426		0	255.32	0	2.75	12	O=C(NCCCc1ccccc1)c1ccccc1O	Inhibition	'='	7.0	%				UO_0000187					False	CHEMBL3223998	Inhibition of N-terminal truncated human recombinant DHODH assessed as ubiquinone reduction to 2,6-dichloroindophenol at 10 uM by spectrophotometric analysis relative to control	B	BAO_0000357	single protein format	Homo sapiens	None	None	None	None	CHEMBL1966	Dihydroorotate dehydrogenase	Homo sapiens	SINGLE PROTEIN	CHEMBL3217562	1	Scientific Literature	MedChemComm	2011	None
CHEMBL3218518		0	386.28	1	5.26	21	O=C(NCC(c1ccccc1)c1ccccc1)c1cc(Cl)cc(Cl)c1O	IC50	'>'	200000.0	nM		Outside typical range		UO_0000065					False	CHEMBL3222705	Inhibition of N-terminal truncated human recombinant DHODH assessed as ubiquinone reduction to 2,6-dichloroindophenol by spectrophotometric analysis	B	BAO_0000357	single protein format	Homo sapiens	None	None	None	None	CHEMBL1966	Dihydroorotate dehydrogenase	Homo sapiens	SINGLE PROTEIN	CHEMBL3217562	1	Scientific Literature	MedChemComm	2011	None
CHEMBL341925		0	431.88	0	4.10	11	O=C(NCc1cccnc1)c1cc(C(=O)Nc2ccccc2)n(-c2ccc(Cl)cc2)n1	Ki	'>'	50000.0	nM				UO_0000065					False	CHEMBL872485	Inhibition of human dihydroorotate dehydrogenase (DHODase)	B	BAO_0000357	single protein format	Homo sapiens	None	None	None	None	CHEMBL1966	Dihydroorotate dehydrogenase	Homo sapiens	SINGLE PROTEIN	CHEMBL1135624	1	Scientific Literature	J. Med. Chem.	2002	None
CHEMBL195246		0	513.21	1	4.86	16	O=C(O)C1=C(C(=O)Nc2cc(Br)c(OCc3ccccc3)c(Br)c2)CSC1	IC50	'='	173.0	nM	6.76			UO_0000065	13.18	0.34	1.90	8.94	False	CHEMBL879486	Inhibition of N-terminally truncated recombinant human dihydroorotate dehydrogenase using in vitro enzyme assay	B	BAO_0000357	single protein format	Homo sapiens	None	None	None	None	CHEMBL1966	Dihydroorotate dehydrogenase	Homo sapiens	SINGLE PROTEIN	CHEMBL1140402	1	Scientific Literature	Bioorg. Med. Chem. Lett.	2005	None
CHEMBL3290843		0	480.44	1	5.98	21	CCOc1ccc2nc(C(=O)Nc3c(F)cc(-c4cccc(F)c4)cc3F)c(C)c(C(=O)O)c2c1	IC50	'='	2830.0	nM	5.55			UO_0000065	11.55	0.22	-0.43	6.27	False	CHEMBL3291895	Inhibition of recombinant human DHODH activity after 20 mins by DCIP dye based colorimetric analysis in presence of 1 mM L-dihydroorotate and 1 mM CqD	B	BAO_0000357	single protein format	Homo sapiens	None	None	None	None	CHEMBL1966	Dihydroorotate dehydrogenase	Homo sapiens	SINGLE PROTEIN	CHEMBL3286357	1	Scientific Literature	Eur. J. Med. Chem.	2014	None
CHEMBL3218526		0	347.41	0	3.96	30	COc1cccc(O)c1C(=O)NCC(c1ccccc1)c1ccccc1	IC50						Not Determined						False	CHEMBL3222705	Inhibition of N-terminal truncated human recombinant DHODH assessed as ubiquinone reduction to 2,6-dichloroindophenol by spectrophotometric analysis	B	BAO_0000357	single protein format	Homo sapiens	None	None	None	None	CHEMBL1966	Dihydroorotate dehydrogenase	Homo sapiens	SINGLE PROTEIN	CHEMBL3217562	1	Scientific Literature	MedChemComm	2011	None
CHEMBL306784		0	316.30	0	4.14	7a	CCc1oncc1/C(S)=N/c1ccc(OC(F)(F)F)cc1	IC50	'='	700.0	nM	6.16			UO_0000065	19.46	0.40	2.01	12.93	False	CHEMBL665410	Immunosuppressive activity expressed as ability to inhibit human recombinant dihydroorotate dehydrogenase (DHODH)	B	BAO_0000357	single protein format	None	None	None	None	None	CHEMBL1966	Dihydroorotate dehydrogenase	Homo sapiens	SINGLE PROTEIN	CHEMBL1131369	1	Scientific Literature	Bioorg. Med. Chem. Lett.	1998	None
CHEMBL118168		0	281.28	0	4.05	11	FC(F)(F)c1ccc(Nc2[nH]nc3c2CCCC3)cc1	IC50	'='	6200.0	nM	5.21			UO_0000065	18.51	0.36	1.16	12.79	False	CHEMBL665411	In vitro inhibitory activity against human dihydroorotate dehydrogenase (DHODH)	B	BAO_0000357	single protein format	None	None	None	None	None	CHEMBL1966	Dihydroorotate dehydrogenase	Homo sapiens	SINGLE PROTEIN	CHEMBL1131088	1	Scientific Literature	J. Med. Chem.	1998	None
CHEMBL38669		0	331.40	1	5.33	20	O=C(O)c1cc(-c2ccc(-c3ccccc3)cc2)nc2sccc12	Ki	'='	210.0	nM	6.68			UO_0000065	20.15	0.38	1.35	13.31	False	CHEMBL669211	Inhibition measurement of orotate formation from radiolabeled dihydroorotate, using partially purified DHODase isolated from human liver.	B	BAO_0000019	assay format	None	None	None	None	None	CHEMBL1966	Dihydroorotate dehydrogenase	Homo sapiens	SINGLE PROTEIN	CHEMBL1128771	1	Scientific Literature	Bioorg. Med. Chem. Lett.	1995	None
CHEMBL345464		0	425.79	1	5.41	23	O=C(O)C1=C(C(=O)Nc2ccc(-c3cccc(OC(F)(F)F)c3)c(Cl)c2)CCC1	IC50	'='	20.0	nM	7.70			UO_0000065	18.08	0.36	2.29	10.18	False	CHEMBL665412	In vitro inhibitory activity against human dihydroorotate dehydrogenase (DHODH)	B	BAO_0000357	single protein format	None	None	None	None	None	CHEMBL1966	Dihydroorotate dehydrogenase	Homo sapiens	SINGLE PROTEIN	CHEMBL1146710	1	Scientific Literature	Bioorg. Med. Chem. Lett.	2004	None
CHEMBL3290838		0	476.38	1	6.60	13	Cc1c(C(=O)Nc2c(F)cc(-c3cccc(F)c3)cc2F)nc2ccc(C(F)(F)F)cc2c1O	Inhibition	'='	51.35	%				UO_0000187					False	CHEMBL3291894	Inhibition of recombinant human DHODH activity at 10 uM after 20 mins by DCIP dye based colorimetric analysis in presence of 1 mM L-dihydroorotate and 1 mM CqD	B	BAO_0000357	single protein format	Homo sapiens	None	None	None	None	CHEMBL1966	Dihydroorotate dehydrogenase	Homo sapiens	SINGLE PROTEIN	CHEMBL3286357	1	Scientific Literature	Eur. J. Med. Chem.	2014	None
CHEMBL106930		0	391.38	1	5.50	3	O=C([O-])c1c2c(nc3ccc(F)cc13)-c1cccc(-c3ccccc3)c1CC2.[Na+]	Ki	'='	300.0	nM	6.52			UO_0000065	17.66	0.32	1.02	13.00	False	CHEMBL665413	Inhibition of human recombinant dihydroorotate dehydrogenase (DHODase)	B	BAO_0000357	single protein format	None	None	None	None	None	CHEMBL1966	Dihydroorotate dehydrogenase	Homo sapiens	SINGLE PROTEIN	CHEMBL1130739	1	Scientific Literature	Bioorg. Med. Chem. Lett.	1998	None
CHEMBL3410576		0	282.37	0	4.55	12	CC(=O)c1sc(Nc2ccc3ccccc3c2)nc1C	IC50	'='	562.0	nM	6.25			UO_0000065	22.14	0.43	1.70	14.89	False	CHEMBL3413103	Inhibition of human DHODH using dihydroorotate substrate by DCIP assay	B	BAO_0000357	single protein format	Homo sapiens	None	None	None	None	CHEMBL1966	Dihydroorotate dehydrogenase	Homo sapiens	SINGLE PROTEIN	CHEMBL3407421	1	Scientific Literature	J. Med. Chem.	2015	None
CHEMBL38639		0	413.81	1	6.37	47	Cc1c(-c2ccc(-c3ccc(Cl)cc3)cc2)nc2ccc(F)cc2c1C(=O)[O-].[Na+]	Ki	'='	140.0	nM	6.85			UO_0000065	17.49	0.33	0.48	13.66	False	CHEMBL669211	Inhibition measurement of orotate formation from radiolabeled dihydroorotate, using partially purified DHODase isolated from human liver.	B	BAO_0000019	assay format	None	None	None	None	None	CHEMBL1966	Dihydroorotate dehydrogenase	Homo sapiens	SINGLE PROTEIN	CHEMBL1128771	1	Scientific Literature	Bioorg. Med. Chem. Lett.	1995	None
CHEMBL36981		0	365.45	1	6.17	37	CCCCCCc1ccc(-c2nc3ccc(F)cc3c(C(=O)O)c2C)cc1	Ki	'='	60.0	nM	7.22			UO_0000065	19.76	0.37	1.05	14.39	False	CHEMBL669211	Inhibition measurement of orotate formation from radiolabeled dihydroorotate, using partially purified DHODase isolated from human liver.	B	BAO_0000019	assay format	None	None	None	None	None	CHEMBL1966	Dihydroorotate dehydrogenase	Homo sapiens	SINGLE PROTEIN	CHEMBL1128771	1	Scientific Literature	Bioorg. Med. Chem. Lett.	1995	None
CHEMBL218249		0	358.37	0	4.99	150	Nc1c(-c2ccc(-c3ccccc3)cc2)nc2ccc(F)cc2c1C(=O)O	IC50	'='	12.0	nM	7.92			UO_0000065	22.10	0.40	2.93	10.39	False	CHEMBL855443	Inhibition of human recombinant DHOD expressed in Escherichia coli	B	BAO_0000019	assay format	Homo sapiens	None	None	None	None	CHEMBL1966	Dihydroorotate dehydrogenase	Homo sapiens	SINGLE PROTEIN	CHEMBL1139219	1	Scientific Literature	J. Med. Chem.	2007	None
CHEMBL218464		0	317.70	0	4.10	161	O=C(O)c1c(O)c(-c2ccc(Cl)cc2)nc2ccc(F)cc12	IC50	'='	312.0	nM	6.51			UO_0000065	20.48	0.40	2.41	9.24	False	CHEMBL855443	Inhibition of human recombinant DHOD expressed in Escherichia coli	B	BAO_0000019	assay format	Homo sapiens	None	None	None	None	CHEMBL1966	Dihydroorotate dehydrogenase	Homo sapiens	SINGLE PROTEIN	CHEMBL1139219	1	Scientific Literature	J. Med. Chem.	2007	None
CHEMBL3935254		0	401.42	0	1.71	5j	COc1cc2ccccc2cc1CCc1c(C(=O)O)[nH]c(=O)[nH]c1=O.NCCO	Ki	'='	19900.0	nM	4.70			UO_0000065	13.81	0.26	2.99	4.19	False	CHEMBL3879555	Inhibition of human dihydroorotate dehydrogenase assessed as reduction in orotate production using L-dihydroorotate as substrate measured after 20 mins by spectrophotometric method	B	BAO_0000357	single protein format	Homo sapiens	None	None	None	None	CHEMBL1966	Dihydroorotate dehydrogenase	Homo sapiens	SINGLE PROTEIN	CHEMBL3877323	1	Scientific Literature	Bioorg Med Chem	2017	None
CHEMBL49840		0	462.46	1	6.21	37	COc1ccccc1-c1cccc2c(-c3nc4ccc(F)cc4c(C(=O)[O-])c3C)cn(C)c12.[Na+]	Ki	'='	40.0	nM	7.40			UO_0000065	16.80	0.31	1.19	11.50	False	CHEMBL665414	Immunosuppressive effect in an isolated enzyme assay using partially purified Dihydroorotate dehydrogenase from human liver for inhibition of the formation of orotate from radiolabeled dihydroorotate	B	BAO_0000019	assay format	None	None	None	None	None	CHEMBL1966	Dihydroorotate dehydrogenase	Homo sapiens	SINGLE PROTEIN	CHEMBL1130874	1	Scientific Literature	Bioorg. Med. Chem. Lett.	1998	None
CHEMBL3809545		0	431.68	0	3.59	A1	CNC(=O)c1cccc2nc(-c3cc(Br)nn3-c3ncccc3Cl)[nH]c12	Inhibition	'='	14.14	%				UO_0000187					False	CHEMBL3810849	Inhibition of human DHODH assessed as decrease in DCIP at 10 uM using dihydroorotate as substrate measured every 30 seconds for 6 mins	B	BAO_0000357	single protein format	Homo sapiens	None	None	None	None	CHEMBL1966	Dihydroorotate dehydrogenase	Homo sapiens	SINGLE PROTEIN	CHEMBL3808318	1	Scientific Literature	Bioorg. Med. Chem. Lett.	2016	None
CHEMBL435137		0	303.32	0	1.98	7	CCOC(=O)C(=CNc1ccc2[nH]ncc2c1)C(=O)OCC	Ki	'='	15100.0	nM	4.82			UO_0000065	15.89	0.30	2.84	5.17	False	CHEMBL911103	Inhibition of human recombinant DHODH	B	BAO_0000357	single protein format	Homo sapiens	None	None	None	None	CHEMBL1966	Dihydroorotate dehydrogenase	Homo sapiens	SINGLE PROTEIN	CHEMBL1139229	1	Scientific Literature	J. Med. Chem.	2007	None
CHEMBL219855		0	303.32	0	1.98	10	CCOC(=O)C(=CNc1ccc2[nH]cnc2c1)C(=O)OCC	Ki						Not Determined						False	CHEMBL911103	Inhibition of human recombinant DHODH	B	BAO_0000357	single protein format	Homo sapiens	None	None	None	None	CHEMBL1966	Dihydroorotate dehydrogenase	Homo sapiens	SINGLE PROTEIN	CHEMBL1139229	1	Scientific Literature	J. Med. Chem.	2007	None
CHEMBL373493		0	339.39	0	3.78	12	CCOC(=O)C(=CNc1ccc(-c2ccccc2)cc1)C(=O)OCC	IC50	'>'	500000.0	nM		Outside typical range		UO_0000065					False	CHEMBL911103	Inhibition of human recombinant DHODH	B	BAO_0000357	single protein format	Homo sapiens	None	None	None	None	CHEMBL1966	Dihydroorotate dehydrogenase	Homo sapiens	SINGLE PROTEIN	CHEMBL1139229	1	Scientific Literature	J. Med. Chem.	2007	None
CHEMBL202667		0	373.45	1	5.12	AMX01	CC(C)(C)c1ccc(-c2cccc(-c3cc(C(N)=O)cc(C(=O)O)c3)c2)cc1	Ki	'='	90000.0	nM	4.05			UO_0000065	10.83	0.20	-1.07	5.03	False	CHEMBL867714	Non competitive inhibition against human DHODH	B	BAO_0000357	single protein format	Homo sapiens	None	None	None	None	CHEMBL1966	Dihydroorotate dehydrogenase	Homo sapiens	SINGLE PROTEIN	CHEMBL1146057	1	Scientific Literature	Bioorg. Med. Chem. Lett.	2006	None
CHEMBL3593991		0	454.57	1	5.25	11d	NC(=O)c1cccc2[nH]c(-c3ccc(-c4ccc(OCCCN5CCCCC5)cc4)cc3)nc12	Inhibition	'<'	15.0	%				UO_0000187					False	CHEMBL3594612	Inhibition of DHODH (unknown origin) using L-DHO, DUQ, DCIP as substrate at 10 uM preincubated for 30 mins followed by substrate addition measured after 20 mins by multilabel plate reader analysis relative to control	B	BAO_0000357	single protein format	Homo sapiens	None	None	None	None	CHEMBL1966	Dihydroorotate dehydrogenase	Homo sapiens	SINGLE PROTEIN	CHEMBL3593177	1	Scientific Literature	Bioorg. Med. Chem.	2015	None
CHEMBL121898		0	213.24	0	1.92	3j	Cc1n[nH]c(Nc2ccc(N)cc2)c1C#N	IC50	'>'	50000.0	nM				UO_0000065					False	CHEMBL665411	In vitro inhibitory activity against human dihydroorotate dehydrogenase (DHODH)	B	BAO_0000357	single protein format	None	None	None	None	None	CHEMBL1966	Dihydroorotate dehydrogenase	Homo sapiens	SINGLE PROTEIN	CHEMBL1131088	1	Scientific Literature	J. Med. Chem.	1998	None
CHEMBL39151		0	380.35	1	5.11	53	Cc1c(-c2ccc(-c3cccnc3)cc2)nc2ccc(F)cc2c1C(=O)[O-].[Na+]	Ki	'='	200.0	nM	6.70			UO_0000065	18.69	0.34	1.59	10.62	False	CHEMBL669211	Inhibition measurement of orotate formation from radiolabeled dihydroorotate, using partially purified DHODase isolated from human liver.	B	BAO_0000019	assay format	None	None	None	None	None	CHEMBL1966	Dihydroorotate dehydrogenase	Homo sapiens	SINGLE PROTEIN	CHEMBL1128771	1	Scientific Literature	Bioorg. Med. Chem. Lett.	1995	None
CHEMBL193365		0	424.26	1	5.22	18	O=C(O)C1=C(C(=O)Nc2ccc(OCc3c(F)cccc3Cl)c(Cl)c2)CCC1	IC50	'='	11.0	nM	7.96			UO_0000065	18.76	0.39	2.74	10.52	False	CHEMBL879486	Inhibition of N-terminally truncated recombinant human dihydroorotate dehydrogenase using in vitro enzyme assay	B	BAO_0000357	single protein format	Homo sapiens	None	None	None	None	CHEMBL1966	Dihydroorotate dehydrogenase	Homo sapiens	SINGLE PROTEIN	CHEMBL1140402	1	Scientific Literature	Bioorg. Med. Chem. Lett.	2005	None
CHEMBL196256		0	371.36	0	2.98	22	COc1cccc(-c2ccc(NC(=O)C3=C(C(=O)O)CCC3O)c(F)c2)c1	IC50	'='	1460.0	nM	5.84			UO_0000065	15.71	0.30	2.86	6.09	False	CHEMBL879486	Inhibition of N-terminally truncated recombinant human dihydroorotate dehydrogenase using in vitro enzyme assay	B	BAO_0000357	single protein format	Homo sapiens	None	None	None	None	CHEMBL1966	Dihydroorotate dehydrogenase	Homo sapiens	SINGLE PROTEIN	CHEMBL1140402	1	Scientific Literature	Bioorg. Med. Chem. Lett.	2005	None
CHEMBL306831		0	356.41	1	5.82	18a	CCCCCCc1oncc1/C(S)=N/c1ccc(C(F)(F)F)cc1	IC50	'>'	50000.0	nM				UO_0000065					False	CHEMBL665410	Immunosuppressive activity expressed as ability to inhibit human recombinant dihydroorotate dehydrogenase (DHODH)	B	BAO_0000357	single protein format	None	None	None	None	None	CHEMBL1966	Dihydroorotate dehydrogenase	Homo sapiens	SINGLE PROTEIN	CHEMBL1131369	1	Scientific Literature	Bioorg. Med. Chem. Lett.	1998	None
CHEMBL69131		0	286.28	0	4.01	2a	Cc1oncc1/C(S)=N/c1ccc(C(F)(F)F)cc1	IC50	'>'	50000.0	nM				UO_0000065					False	CHEMBL665410	Immunosuppressive activity expressed as ability to inhibit human recombinant dihydroorotate dehydrogenase (DHODH)	B	BAO_0000357	single protein format	None	None	None	None	None	CHEMBL1966	Dihydroorotate dehydrogenase	Homo sapiens	SINGLE PROTEIN	CHEMBL1131369	1	Scientific Literature	Bioorg. Med. Chem. Lett.	1998	None
CHEMBL1957379		0	324.34	0	3.94	21	N#Cc1c(-c2ccc(-c3ccncc3)cc2)nc2ccncc2c1O	IC50	'>'	9900.0	nM				UO_0000065					False	CHEMBL1960215	Inhibition of human recombinant DHODH transmembrane domain using 2,6-dichloroindophenol sodium, L-Dihydroorotic acid, and decylubiquinone as substrate mix after 30 mins by microplate reader	B	BAO_0000357	single protein format	Homo sapiens	None	None	None	None	CHEMBL1966	Dihydroorotate dehydrogenase	Homo sapiens	SINGLE PROTEIN	CHEMBL1955808	1	Scientific Literature	Bioorg. Med. Chem. Lett.	2012	None
CHEMBL418870		0	295.26	0	3.69	10	O=C1CCCc2n[nH]c(Nc3ccc(C(F)(F)F)cc3)c21	IC50	'='	6500.0	nM	5.19			UO_0000065	17.57	0.34	1.50	8.98	False	CHEMBL665411	In vitro inhibitory activity against human dihydroorotate dehydrogenase (DHODH)	B	BAO_0000357	single protein format	None	None	None	None	None	CHEMBL1966	Dihydroorotate dehydrogenase	Homo sapiens	SINGLE PROTEIN	CHEMBL1131088	1	Scientific Literature	J. Med. Chem.	1998	None
CHEMBL334317		0	266.23	0	3.35	3	Cc1n[nH]c(Nc2ccc(C(F)(F)F)cc2)c1C#N	IC50	'='	2600.0	nM	5.58			UO_0000065	20.98	0.40	2.24	8.66	False	CHEMBL665411	In vitro inhibitory activity against human dihydroorotate dehydrogenase (DHODH)	B	BAO_0000357	single protein format	None	None	None	None	None	CHEMBL1966	Dihydroorotate dehydrogenase	Homo sapiens	SINGLE PROTEIN	CHEMBL1131088	1	Scientific Literature	J. Med. Chem.	1998	None
CHEMBL71795		0	331.49	0	4.87	21a	CCCCCCc1oncc1/C(S)=N/c1ccc(N(C)C)cc1	IC50	'>'	50000.0	nM				UO_0000065					False	CHEMBL665410	Immunosuppressive activity expressed as ability to inhibit human recombinant dihydroorotate dehydrogenase (DHODH)	B	BAO_0000357	single protein format	None	None	None	None	None	CHEMBL1966	Dihydroorotate dehydrogenase	Homo sapiens	SINGLE PROTEIN	CHEMBL1131369	1	Scientific Literature	Bioorg. Med. Chem. Lett.	1998	None
CHEMBL141732		0	296.25	0	3.39	4	N#C/C(C(=O)Nc1ccc(C(F)(F)F)cc1)=C(/O)C1CC1	IC50	'='	117.0	nM	6.93			UO_0000065	23.40	0.45	3.54	9.48	False	CHEMBL984852	Inhibition of ubiquinone binding site of human dihydroorotate dehydrogenase	B	BAO_0000357	single protein format	Homo sapiens	None	None	None	None	CHEMBL1966	Dihydroorotate dehydrogenase	Homo sapiens	SINGLE PROTEIN	CHEMBL1138463	1	Scientific Literature	J. Med. Chem.	2009	None
CHEMBL484780		0	347.20	0	4.95	24	C/C(O)=C(\C#N)C(=O)Nc1ccc(-c2ccccc2Cl)c(Cl)c1	IC50	'='	22.0	nM	7.66			UO_0000065	22.06	0.45	2.71	10.47	False	CHEMBL984852	Inhibition of ubiquinone binding site of human dihydroorotate dehydrogenase	B	BAO_0000357	single protein format	Homo sapiens	None	None	None	None	CHEMBL1966	Dihydroorotate dehydrogenase	Homo sapiens	SINGLE PROTEIN	CHEMBL1138463	1	Scientific Literature	J. Med. Chem.	2009	None
CHEMBL108327		0	441.42	0	4.69	35	O=C([O-])c1c2c(nc3ccc(F)cc13)-c1ccc(-c3ccccc3)cc1S(=O)(=O)C2.[Na+]	Ki	'='	139.0	nM	6.86			UO_0000065	16.35	0.31	2.17	8.13	False	CHEMBL665413	Inhibition of human recombinant dihydroorotate dehydrogenase (DHODase)	B	BAO_0000357	single protein format	None	None	None	None	None	CHEMBL1966	Dihydroorotate dehydrogenase	Homo sapiens	SINGLE PROTEIN	CHEMBL1130739	1	Scientific Literature	Bioorg. Med. Chem. Lett.	1998	None
CHEMBL599484		0	291.26	0	1.52	18	CC1(C)OC(=O)C(=CNc2ccc(C(=O)O)cc2)C(=O)O1	Inhibition	'='	32.0	%				UO_0000187					False	CHEMBL1065907	Inhibition of human DHODH at 50 uM	B	BAO_0000357	single protein format	Homo sapiens	None	None	None	None	CHEMBL1966	Dihydroorotate dehydrogenase	Homo sapiens	SINGLE PROTEIN	CHEMBL1159041	1	Scientific Literature	Bioorg. Med. Chem. Lett.	2010	None
CHEMBL413583		0	277.32	0	2.42	9	CCOC(=O)C(=CNc1ccccc1C)C(=O)OCC	Ki	'='	35900.0	nM	4.45			UO_0000065	16.03	0.30	2.02	6.88	False	CHEMBL911103	Inhibition of human recombinant DHODH	B	BAO_0000357	single protein format	Homo sapiens	None	None	None	None	CHEMBL1966	Dihydroorotate dehydrogenase	Homo sapiens	SINGLE PROTEIN	CHEMBL1139229	1	Scientific Literature	J. Med. Chem.	2007	None
CHEMBL483161		0	342.78	0	4.31	19	COc1ccccc1-c1ccc(NC(=O)/C(C#N)=C(/C)O)c(Cl)c1	Ki	'='	25.0	nM	7.60			UO_0000065	22.18	0.43	3.29	9.23	False	CHEMBL984852	Inhibition of ubiquinone binding site of human dihydroorotate dehydrogenase	B	BAO_0000357	single protein format	Homo sapiens	None	None	None	None	CHEMBL1966	Dihydroorotate dehydrogenase	Homo sapiens	SINGLE PROTEIN	CHEMBL1138463	1	Scientific Literature	J. Med. Chem.	2009	None
CHEMBL484780		0	347.20	0	4.95	24	C/C(O)=C(\C#N)C(=O)Nc1ccc(-c2ccccc2Cl)c(Cl)c1	Ki	'='	2.7	nM	8.57			UO_0000065	24.68	0.51	3.62	11.72	False	CHEMBL984852	Inhibition of ubiquinone binding site of human dihydroorotate dehydrogenase	B	BAO_0000357	single protein format	Homo sapiens	None	None	None	None	CHEMBL1966	Dihydroorotate dehydrogenase	Homo sapiens	SINGLE PROTEIN	CHEMBL1138463	1	Scientific Literature	J. Med. Chem.	2009	None
CHEMBL520306		0	380.75	1	5.32	18	C/C(O)=C(\C#N)C(=O)Nc1ccc(-c2ccccc2Cl)cc1C(F)(F)F	Ki	'='	21.0	nM	7.68			UO_0000065	20.16	0.40	2.36	10.50	False	CHEMBL984852	Inhibition of ubiquinone binding site of human dihydroorotate dehydrogenase	B	BAO_0000357	single protein format	Homo sapiens	None	None	None	None	CHEMBL1966	Dihydroorotate dehydrogenase	Homo sapiens	SINGLE PROTEIN	CHEMBL1138463	1	Scientific Literature	J. Med. Chem.	2009	None
CHEMBL218085		0	391.42	1	5.60	159	O=C(O)c1c(O)c(-c2ccc(Sc3ccccc3)cc2)nc2ccc(F)cc12	IC50	'='	18.0	nM	7.75			UO_0000065	19.79	0.38	2.14	11.00	False	CHEMBL855443	Inhibition of human recombinant DHOD expressed in Escherichia coli	B	BAO_0000019	assay format	Homo sapiens	None	None	None	None	CHEMBL1966	Dihydroorotate dehydrogenase	Homo sapiens	SINGLE PROTEIN	CHEMBL1139219	1	Scientific Literature	J. Med. Chem.	2007	None
CHEMBL220467		0	357.38	1	5.71	151	Cc1c(-c2ccc(-c3ccccc3)cc2)nc2ccc(F)cc2c1C(=O)O	IC50	'='	7.0	nM	8.15			UO_0000065	22.82	0.41	2.44	16.25	False	CHEMBL855443	Inhibition of human recombinant DHOD expressed in Escherichia coli	B	BAO_0000019	assay format	Homo sapiens	None	None	None	None	CHEMBL1966	Dihydroorotate dehydrogenase	Homo sapiens	SINGLE PROTEIN	CHEMBL1139219	1	Scientific Literature	J. Med. Chem.	2007	None
CHEMBL267210		0	327.77	0	4.58	91	Cc1ccc2c(C(=O)O)c(O)c(-c3ccc(Cl)cc3)nc2c1C	IC50	'='	72000.0	nM	4.14			UO_0000065	12.64	0.25	-0.44	5.88	False	CHEMBL855443	Inhibition of human recombinant DHOD expressed in Escherichia coli	B	BAO_0000019	assay format	Homo sapiens	None	None	None	None	CHEMBL1966	Dihydroorotate dehydrogenase	Homo sapiens	SINGLE PROTEIN	CHEMBL1139219	1	Scientific Literature	J. Med. Chem.	2007	None
CHEMBL218727		0	355.82	1	5.47	83	CCC(C)c1cccc2c(C(=O)O)c(O)c(-c3ccc(Cl)cc3)nc12	IC50	'='	301000.0	nM		Outside typical range		UO_0000065					False	CHEMBL855443	Inhibition of human recombinant DHOD expressed in Escherichia coli	B	BAO_0000019	assay format	Homo sapiens	None	None	None	None	CHEMBL1966	Dihydroorotate dehydrogenase	Homo sapiens	SINGLE PROTEIN	CHEMBL1139219	1	Scientific Literature	J. Med. Chem.	2007	None
CHEMBL218583		0	375.81	1	5.63	36	O=C(O)c1c(O)c(-c2ccc(Cl)cc2)nc2c(-c3ccccc3)cccc12	IC50	'='	26000.0	nM	4.58			UO_0000065	12.20	0.23	-1.04	6.51	False	CHEMBL855443	Inhibition of human recombinant DHOD expressed in Escherichia coli	B	BAO_0000019	assay format	Homo sapiens	None	None	None	None	CHEMBL1966	Dihydroorotate dehydrogenase	Homo sapiens	SINGLE PROTEIN	CHEMBL1139219	1	Scientific Literature	J. Med. Chem.	2007	None
CHEMBL217919		0	313.74	0	4.27	28	Cc1cccc2nc(-c3ccc(Cl)cc3)c(O)c(C(=O)O)c12	IC50	'='	51000.0	nM	4.29			UO_0000065	13.68	0.27	0.02	6.10	False	CHEMBL855443	Inhibition of human recombinant DHOD expressed in Escherichia coli	B	BAO_0000019	assay format	Homo sapiens	None	None	None	None	CHEMBL1966	Dihydroorotate dehydrogenase	Homo sapiens	SINGLE PROTEIN	CHEMBL1139219	1	Scientific Literature	J. Med. Chem.	2007	None
CHEMBL426299		0	415.40	0	4.21	14	COc1cccc(-c2ccc(NC(=O)c3cc(C(=O)O)sc3C(=O)O)c(F)c2)c1	IC50	'>'	1000.0	nM				UO_0000065					False	CHEMBL863437	Inhibitory activity against recombinant human DHODH	B	BAO_0000357	single protein format	Homo sapiens	None	None	None	None	CHEMBL1966	Dihydroorotate dehydrogenase	Homo sapiens	SINGLE PROTEIN	CHEMBL1147753	1	Scientific Literature	Bioorg. Med. Chem. Lett.	2006	None
CHEMBL199361		0	425.36	0	4.93	8	COc1ccccc1-c1c(F)c(F)c(NC(=O)c2ccsc2C(=O)O)c(F)c1F	IC50	'='	1.0	nM	9.00			UO_0000065	21.16	0.42	4.07	11.90	False	CHEMBL863437	Inhibitory activity against recombinant human DHODH	B	BAO_0000357	single protein format	Homo sapiens	None	None	None	None	CHEMBL1966	Dihydroorotate dehydrogenase	Homo sapiens	SINGLE PROTEIN	CHEMBL1147753	1	Scientific Literature	Bioorg. Med. Chem. Lett.	2006	None
CHEMBL200699		0	403.41	1	5.04	6	CCOc1cccc(-c2cc(F)c(NC(=O)c3ccsc3C(=O)O)c(F)c2)c1	IC50	'='	3.0	nM	8.52			UO_0000065	21.13	0.42	3.48	11.27	False	CHEMBL863437	Inhibitory activity against recombinant human DHODH	B	BAO_0000357	single protein format	Homo sapiens	None	None	None	None	CHEMBL1966	Dihydroorotate dehydrogenase	Homo sapiens	SINGLE PROTEIN	CHEMBL1147753	1	Scientific Literature	Bioorg. Med. Chem. Lett.	2006	None
CHEMBL345701		0	409.34	0	4.42	3	COc1ccccc1-c1c(F)c(F)c(NC(=O)C2=C(C(=O)O)CCC2)c(F)c1F	IC50	'='	8.0	nM	8.10			UO_0000065	19.78	0.38	3.68	10.71	False	CHEMBL863437	Inhibitory activity against recombinant human DHODH	B	BAO_0000357	single protein format	Homo sapiens	None	None	None	None	CHEMBL1966	Dihydroorotate dehydrogenase	Homo sapiens	SINGLE PROTEIN	CHEMBL1147753	1	Scientific Literature	Bioorg. Med. Chem. Lett.	2006	None
CHEMBL520008		0	347.20	0	4.95	25	C/C(O)=C(\C#N)C(=O)Nc1ccc(-c2cccc(Cl)c2)c(Cl)c1	IC50	'='	190.0	nM	6.72			UO_0000065	19.36	0.40	1.77	9.19	False	CHEMBL984852	Inhibition of ubiquinone binding site of human dihydroorotate dehydrogenase	B	BAO_0000357	single protein format	Homo sapiens	None	None	None	None	CHEMBL1966	Dihydroorotate dehydrogenase	Homo sapiens	SINGLE PROTEIN	CHEMBL1138463	1	Scientific Literature	J. Med. Chem.	2009	None
CHEMBL520306		0	380.75	1	5.32	18	C/C(O)=C(\C#N)C(=O)Nc1ccc(-c2ccccc2Cl)cc1C(F)(F)F	IC50	'='	170.0	nM	6.77			UO_0000065	17.78	0.36	1.45	9.26	False	CHEMBL984852	Inhibition of ubiquinone binding site of human dihydroorotate dehydrogenase	B	BAO_0000357	single protein format	Homo sapiens	None	None	None	None	CHEMBL1966	Dihydroorotate dehydrogenase	Homo sapiens	SINGLE PROTEIN	CHEMBL1138463	1	Scientific Literature	J. Med. Chem.	2009	None
CHEMBL484594		0	381.65	1	5.61	21	C/C(O)=C(\C#N)C(=O)Nc1ccc(-c2c(Cl)cccc2Cl)cc1Cl	Ki	'='	2000.0	nM	5.70			UO_0000065	14.93	0.32	0.09	7.79	False	CHEMBL984852	Inhibition of ubiquinone binding site of human dihydroorotate dehydrogenase	B	BAO_0000357	single protein format	Homo sapiens	None	None	None	None	CHEMBL1966	Dihydroorotate dehydrogenase	Homo sapiens	SINGLE PROTEIN	CHEMBL1138463	1	Scientific Literature	J. Med. Chem.	2009	None
CHEMBL520008		0	347.20	0	4.95	25	C/C(O)=C(\C#N)C(=O)Nc1ccc(-c2cccc(Cl)c2)c(Cl)c1	Ki	'='	23.0	nM	7.64			UO_0000065	22.00	0.45	2.69	10.45	False	CHEMBL984852	Inhibition of ubiquinone binding site of human dihydroorotate dehydrogenase	B	BAO_0000357	single protein format	Homo sapiens	None	None	None	None	CHEMBL1966	Dihydroorotate dehydrogenase	Homo sapiens	SINGLE PROTEIN	CHEMBL1138463	1	Scientific Literature	J. Med. Chem.	2009	None
CHEMBL610782		0	369.80	0	2.94	10	CCOC(=O)C(=CNc1ccc(C(=O)OCC)c(Cl)c1)C(=O)OCC	Inhibition	'='	8.0	%				UO_0000187					False	CHEMBL1065907	Inhibition of human DHODH at 50 uM	B	BAO_0000357	single protein format	Homo sapiens	None	None	None	None	CHEMBL1966	Dihydroorotate dehydrogenase	Homo sapiens	SINGLE PROTEIN	CHEMBL1159041	1	Scientific Literature	Bioorg. Med. Chem. Lett.	2010	None
CHEMBL118586		0	308.31	0	4.34	3o	CC(C)(C)c1[nH]nc(Nc2ccc(C(F)(F)F)cc2)c1C#N	IC50	'>'	50000.0	nM				UO_0000065					False	CHEMBL665411	In vitro inhibitory activity against human dihydroorotate dehydrogenase (DHODH)	B	BAO_0000357	single protein format	None	None	None	None	None	CHEMBL1966	Dihydroorotate dehydrogenase	Homo sapiens	SINGLE PROTEIN	CHEMBL1131088	1	Scientific Literature	J. Med. Chem.	1998	None
CHEMBL960	LEFLUNOMIDE	4	270.21	0	3.25	1a	Cc1oncc1C(=O)Nc1ccc(C(F)(F)F)cc1	IC50	'='	10000.0	nM	5.00			UO_0000065	18.50	0.36	1.75	9.07	False	CHEMBL665410	Immunosuppressive activity expressed as ability to inhibit human recombinant dihydroorotate dehydrogenase (DHODH)	B	BAO_0000357	single protein format	None	None	None	None	None	CHEMBL1966	Dihydroorotate dehydrogenase	Homo sapiens	SINGLE PROTEIN	CHEMBL1131369	1	Scientific Literature	Bioorg. Med. Chem. Lett.	1998	None
CHEMBL1957460		0	372.82	0	4.90	24	Cc1nccc(-c2ccc(-c3nc4ccncc4c(O)c3C#N)cc2)c1Cl	IC50	'='	1300.0	nM	5.89			UO_0000065	15.79	0.30	0.99	7.12	False	CHEMBL1960215	Inhibition of human recombinant DHODH transmembrane domain using 2,6-dichloroindophenol sodium, L-Dihydroorotic acid, and decylubiquinone as substrate mix after 30 mins by microplate reader	B	BAO_0000357	single protein format	Homo sapiens	None	None	None	None	CHEMBL1966	Dihydroorotate dehydrogenase	Homo sapiens	SINGLE PROTEIN	CHEMBL1955808	1	Scientific Literature	Bioorg. Med. Chem. Lett.	2012	None
CHEMBL483995		0	322.36	0	4.05	29	CCOc1cccc(-c2ccc(NC(=O)/C(C#N)=C(/C)O)cc2)c1	Ki	'='	16.0	nM	7.80			UO_0000065	24.18	0.44	3.75	9.47	False	CHEMBL984852	Inhibition of ubiquinone binding site of human dihydroorotate dehydrogenase	B	BAO_0000357	single protein format	Homo sapiens	None	None	None	None	CHEMBL1966	Dihydroorotate dehydrogenase	Homo sapiens	SINGLE PROTEIN	CHEMBL1138463	1	Scientific Literature	J. Med. Chem.	2009	None
CHEMBL118645		0	329.29	0	4.11	3r	N#Cc1c(-c2ccncc2)n[nH]c1Nc1ccc(C(F)(F)F)cc1	IC50	'>'	50000.0	nM				UO_0000065					False	CHEMBL665411	In vitro inhibitory activity against human dihydroorotate dehydrogenase (DHODH)	B	BAO_0000357	single protein format	None	None	None	None	None	CHEMBL1966	Dihydroorotate dehydrogenase	Homo sapiens	SINGLE PROTEIN	CHEMBL1131088	1	Scientific Literature	J. Med. Chem.	1998	None
CHEMBL108213		0	423.44	1	6.32	26	Cc1cccc(-c2ccc3c(c2)CSc2c-3nc3ccc(F)cc3c2C(=O)[O-])c1.[Na+]	Ki	'='	135.0	nM	6.87			UO_0000065	17.11	0.32	0.55	13.69	False	CHEMBL665413	Inhibition of human recombinant dihydroorotate dehydrogenase (DHODase)	B	BAO_0000357	single protein format	None	None	None	None	None	CHEMBL1966	Dihydroorotate dehydrogenase	Homo sapiens	SINGLE PROTEIN	CHEMBL1130739	1	Scientific Literature	Bioorg. Med. Chem. Lett.	1998	None
CHEMBL484294		0	289.34	0	3.58	9	CCc1cc(Nc2ccc3ccccc3c2)n2ncnc2n1	IC50	'>'	200000.0	nM		Outside typical range		UO_0000065					False	CHEMBL961433	Inhibition of human DHODH assessed as reduction of 2,6-dichloroindophenol by stopped flow spectroscopy	B	BAO_0000357	single protein format	Homo sapiens	None	None	None	None	CHEMBL1966	Dihydroorotate dehydrogenase	Homo sapiens	SINGLE PROTEIN	CHEMBL1150779	1	Scientific Literature	J. Med. Chem.	2008	None
CHEMBL322100		0	393.35	0	4.29	22	O=C([O-])c1c2c(nc3ccc(F)cc13)-c1cnc(-c3ccccc3)nc1CC2.[Na+]	Ki	'='	380.0	nM	6.42			UO_0000065	17.29	0.31	2.13	8.45	False	CHEMBL665413	Inhibition of human recombinant dihydroorotate dehydrogenase (DHODase)	B	BAO_0000357	single protein format	None	None	None	None	None	CHEMBL1966	Dihydroorotate dehydrogenase	Homo sapiens	SINGLE PROTEIN	CHEMBL1130739	1	Scientific Literature	Bioorg. Med. Chem. Lett.	1998	None
CHEMBL1956299		0	409.38	1	5.02	55, DSM304	COCCc1nc2nc(C)cc(Nc3ccc(S(F)(F)(F)(F)F)cc3)n2n1	IC50						Not Determined						False	CHEMBL1961098	Inhibition of human C-terminal hexa-His tagged DHODH expressed in Escherichia coli by DCIP reduction assay	B	BAO_0000019	assay format	Homo sapiens	None	None	None	None	CHEMBL1966	Dihydroorotate dehydrogenase	Homo sapiens	SINGLE PROTEIN	CHEMBL1955725	1	Scientific Literature	J. Med. Chem.	2011	None
CHEMBL342220		0	473.92	0	3.81	7	NC(=O)c1ccc(NC(=O)c2cc(C(=O)NCc3ccccc3)nn2-c2ccc(Cl)cc2)cc1	Ki	'='	6.0	nM	8.22			UO_0000065	17.35	0.33	4.41	6.90	False	CHEMBL665409	Inhibition of dihydroorotate dehydrogenase (DHODase) of Helicobacter pylori	B	BAO_0000357	single protein format	Helicobacter pylori	None	None	None	None	CHEMBL1966	Dihydroorotate dehydrogenase	Homo sapiens	SINGLE PROTEIN	CHEMBL1135624	1	Scientific Literature	J. Med. Chem.	2002	None
CHEMBL1956492		0	316.80	0	2.59	93, DSM256	CNCCc1nc2nc(C)cc(Nc3cccc(Cl)c3)n2n1	IC50						Not Determined						False	CHEMBL1961098	Inhibition of human C-terminal hexa-His tagged DHODH expressed in Escherichia coli by DCIP reduction assay	B	BAO_0000019	assay format	Homo sapiens	None	None	None	None	CHEMBL1966	Dihydroorotate dehydrogenase	Homo sapiens	SINGLE PROTEIN	CHEMBL1955725	1	Scientific Literature	J. Med. Chem.	2011	None
CHEMBL1956301		0	305.79	0	3.55	59, DSM258	CSc1nc2nc(C)cc(Nc3cccc(Cl)c3)n2n1	IC50						Not Determined						False	CHEMBL1961098	Inhibition of human C-terminal hexa-His tagged DHODH expressed in Escherichia coli by DCIP reduction assay	B	BAO_0000019	assay format	Homo sapiens	None	None	None	None	CHEMBL1966	Dihydroorotate dehydrogenase	Homo sapiens	SINGLE PROTEIN	CHEMBL1955725	1	Scientific Literature	J. Med. Chem.	2011	None
CHEMBL41799		0	385.39	1	5.78	52	Cc1c(-c2ccc(-c3cccs3)cc2)nc2ccc(F)cc2c1C(=O)[O-].[Na+]	Ki	'='	56.0	nM	7.25			UO_0000065	19.95	0.38	1.47	14.45	False	CHEMBL669211	Inhibition measurement of orotate formation from radiolabeled dihydroorotate, using partially purified DHODase isolated from human liver.	B	BAO_0000019	assay format	None	None	None	None	None	CHEMBL1966	Dihydroorotate dehydrogenase	Homo sapiens	SINGLE PROTEIN	CHEMBL1128771	1	Scientific Literature	Bioorg. Med. Chem. Lett.	1995	None
CHEMBL119564		0	266.23	0	3.35	3a	Cc1n[nH]c(Nc2cccc(C(F)(F)F)c2)c1C#N	IC50	'>'	50000.0	nM				UO_0000065					False	CHEMBL665411	In vitro inhibitory activity against human dihydroorotate dehydrogenase (DHODH)	B	BAO_0000357	single protein format	None	None	None	None	None	CHEMBL1966	Dihydroorotate dehydrogenase	Homo sapiens	SINGLE PROTEIN	CHEMBL1131088	1	Scientific Literature	J. Med. Chem.	1998	None
CHEMBL1929435		0	368.36	0	3.96	10	CC/C(O)=C(\C#N)C(=O)Nc1ccc(-c2ccc(F)cc2)c(C(=O)OC)c1	IC50	'='	110.0	nM	6.96			UO_0000065	18.89	0.35	3.00	7.00	False	CHEMBL1930744	Inhibition of human dihydroorotate dehydrogenase	B	BAO_0000357	single protein format	Homo sapiens	None	None	None	None	CHEMBL1966	Dihydroorotate dehydrogenase	Homo sapiens	SINGLE PROTEIN	CHEMBL1926525	1	Scientific Literature	Bioorg. Med. Chem. Lett.	2011	None
CHEMBL1929437		0	384.82	0	4.48	12	CC/C(O)=C(\C#N)C(=O)Nc1ccc(-c2cccc(Cl)c2)c(C(=O)OC)c1	IC50	'='	31.0	nM	7.51			UO_0000065	19.51	0.38	3.03	7.55	False	CHEMBL1930744	Inhibition of human dihydroorotate dehydrogenase	B	BAO_0000357	single protein format	Homo sapiens	None	None	None	None	CHEMBL1966	Dihydroorotate dehydrogenase	Homo sapiens	SINGLE PROTEIN	CHEMBL1926525	1	Scientific Literature	Bioorg. Med. Chem. Lett.	2011	None
CHEMBL1929450		0	380.40	0	3.83	25	CC/C(O)=C(\C#N)C(=O)Nc1ccc(-c2cccc(OC)c2)c(C(=O)OC)c1	IC50	'='	26.0	nM	7.58			UO_0000065	19.94	0.37	3.76	6.98	False	CHEMBL1930744	Inhibition of human dihydroorotate dehydrogenase	B	BAO_0000357	single protein format	Homo sapiens	None	None	None	None	CHEMBL1966	Dihydroorotate dehydrogenase	Homo sapiens	SINGLE PROTEIN	CHEMBL1926525	1	Scientific Literature	Bioorg. Med. Chem. Lett.	2011	None
CHEMBL345701		0	409.34	0	4.42	13	COc1ccccc1-c1c(F)c(F)c(NC(=O)C2=C(C(=O)O)CCC2)c(F)c1F	IC50	'='	8.0	nM	8.10			UO_0000065	19.78	0.38	3.68	10.71	True	CHEMBL665412	In vitro inhibitory activity against human dihydroorotate dehydrogenase (DHODH)	B	BAO_0000357	single protein format	None	None	None	None	None	CHEMBL1966	Dihydroorotate dehydrogenase	Homo sapiens	SINGLE PROTEIN	CHEMBL1146710	1	Scientific Literature	Bioorg. Med. Chem. Lett.	2004	None
CHEMBL154372		0	367.40	0	3.87	19	COc1cccc(-c2ccc(NC(=O)C3=C(C(=O)O)CCC3)c(OC)c2)c1	IC50	'='	170.0	nM	6.77			UO_0000065	18.43	0.34	2.90	7.98	False	CHEMBL665412	In vitro inhibitory activity against human dihydroorotate dehydrogenase (DHODH)	B	BAO_0000357	single protein format	None	None	None	None	None	CHEMBL1966	Dihydroorotate dehydrogenase	Homo sapiens	SINGLE PROTEIN	CHEMBL1146710	1	Scientific Literature	Bioorg. Med. Chem. Lett.	2004	None
CHEMBL2012821		0	271.35	0	2.84	1c	CCNC(=O)c1ccc(-n2cnc3ccccc32)s1	IC50	'>'	30000.0	nM				UO_0000065					False	CHEMBL2014777	Inhibition of human DHODH after 20 mins by 2,6-dichloroindophenol-reduction based assay	B	BAO_0000357	single protein format	Homo sapiens	None	None	None	None	CHEMBL1966	Dihydroorotate dehydrogenase	Homo sapiens	SINGLE PROTEIN	CHEMBL2010768	1	Scientific Literature	ACS Med. Chem. Lett.	2011	None
CHEMBL154493		0	409.34	0	4.89	3	O=C(O)C1=C(C(=O)Nc2ccc(-c3cccc(OC(F)(F)F)c3)cc2F)CCC1	IC50	'='	280.0	nM	6.55			UO_0000065	16.01	0.31	1.66	8.66	False	CHEMBL859133	Inhibitory activity against human DHODH	B	BAO_0000357	single protein format	Homo sapiens	None	None	None	None	CHEMBL1966	Dihydroorotate dehydrogenase	Homo sapiens	SINGLE PROTEIN	CHEMBL1149442	1	Scientific Literature	J. Med. Chem.	2006	None
CHEMBL199501		0	323.37	0	4.37	10	O=C(O)c1cscc1C(=O)Nc1ccc(-c2ccccc2)cc1	IC50	'='	1000.0	nM	6.00			UO_0000065	18.55	0.36	1.63	9.04	False	CHEMBL863437	Inhibitory activity against recombinant human DHODH	B	BAO_0000357	single protein format	Homo sapiens	None	None	None	None	CHEMBL1966	Dihydroorotate dehydrogenase	Homo sapiens	SINGLE PROTEIN	CHEMBL1147753	1	Scientific Literature	Bioorg. Med. Chem. Lett.	2006	None
CHEMBL381043		0	323.37	0	4.37	4	O=C(Nc1ccc(-c2ccccc2)cc1)c1ccsc1C(=O)O	IC50	'='	303.0	nM	6.52			UO_0000065	20.16	0.39	2.15	9.82	False	CHEMBL863437	Inhibitory activity against recombinant human DHODH	B	BAO_0000357	single protein format	Homo sapiens	None	None	None	None	CHEMBL1966	Dihydroorotate dehydrogenase	Homo sapiens	SINGLE PROTEIN	CHEMBL1147753	1	Scientific Literature	Bioorg. Med. Chem. Lett.	2006	None
CHEMBL217951		0	340.22	1	5.16	2	Cc1cc(Br)ccc1NC(=O)c1ccc2ccccc2c1	Ki	'='	50900.0	nM	4.29			UO_0000065	12.62	0.28	-0.87	14.75	False	CHEMBL911103	Inhibition of human recombinant DHODH	B	BAO_0000357	single protein format	Homo sapiens	None	None	None	None	CHEMBL1966	Dihydroorotate dehydrogenase	Homo sapiens	SINGLE PROTEIN	CHEMBL1139229	1	Scientific Literature	J. Med. Chem.	2007	None
CHEMBL2012830		0	311.41	0	3.54	1l	CCc1nc2ccccc2n1-c1ccc(C(=O)NC2CC2)s1	IC50	'>'	30000.0	nM				UO_0000065					False	CHEMBL2014777	Inhibition of human DHODH after 20 mins by 2,6-dichloroindophenol-reduction based assay	B	BAO_0000357	single protein format	Homo sapiens	None	None	None	None	CHEMBL1966	Dihydroorotate dehydrogenase	Homo sapiens	SINGLE PROTEIN	CHEMBL2010768	1	Scientific Literature	ACS Med. Chem. Lett.	2011	None
CHEMBL349577		0	425.41	1	6.03	29	O=C(O)C1=C(C(=O)Nc2ccc(-c3cccc4ccccc34)cc2C(F)(F)F)CCC1	IC50	'='	180.0	nM	6.75			UO_0000065	15.85	0.30	0.71	10.16	False	CHEMBL665412	In vitro inhibitory activity against human dihydroorotate dehydrogenase (DHODH)	B	BAO_0000357	single protein format	None	None	None	None	None	CHEMBL1966	Dihydroorotate dehydrogenase	Homo sapiens	SINGLE PROTEIN	CHEMBL1146710	1	Scientific Literature	Bioorg. Med. Chem. Lett.	2004	None
CHEMBL118894		0	271.24	0	2.97	19	Cc1n[nH]c(Nc2ccc(C(F)(F)F)cc2)c1CO	IC50	'='	2700.0	nM	5.57			UO_0000065	20.53	0.40	2.60	9.14	False	CHEMBL665411	In vitro inhibitory activity against human dihydroorotate dehydrogenase (DHODH)	B	BAO_0000357	single protein format	None	None	None	None	None	CHEMBL1966	Dihydroorotate dehydrogenase	Homo sapiens	SINGLE PROTEIN	CHEMBL1131088	1	Scientific Literature	J. Med. Chem.	1998	None
CHEMBL2012824		0	283.36	0	2.98	1f	O=C(NC1CC1)c1ccc(-n2cnc3ccccc32)s1	IC50	'>'	30000.0	nM				UO_0000065					False	CHEMBL2014777	Inhibition of human DHODH after 20 mins by 2,6-dichloroindophenol-reduction based assay	B	BAO_0000357	single protein format	Homo sapiens	None	None	None	None	CHEMBL1966	Dihydroorotate dehydrogenase	Homo sapiens	SINGLE PROTEIN	CHEMBL2010768	1	Scientific Literature	ACS Med. Chem. Lett.	2011	None
CHEMBL48753		0	319.27	0	4.17	15	Cc1c(Oc2ccccc2)nc2ccc(F)cc2c1C(=O)[O-].[Na+]	Ki	'>'	1000.0	nM				UO_0000065					False	CHEMBL665414	Immunosuppressive effect in an isolated enzyme assay using partially purified Dihydroorotate dehydrogenase from human liver for inhibition of the formation of orotate from radiolabeled dihydroorotate	B	BAO_0000019	assay format	None	None	None	None	None	CHEMBL1966	Dihydroorotate dehydrogenase	Homo sapiens	SINGLE PROTEIN	CHEMBL1130874	1	Scientific Literature	Bioorg. Med. Chem. Lett.	1998	None
CHEMBL1957366		0	407.35	1	5.44	9	N#Cc1c(-c2ccc(-c3ccccc3OC(F)(F)F)cc2)nc2ccncc2c1O	IC50	'='	200.0	nM	6.70			UO_0000065	16.45	0.30	1.26	8.48	False	CHEMBL1960215	Inhibition of human recombinant DHODH transmembrane domain using 2,6-dichloroindophenol sodium, L-Dihydroorotic acid, and decylubiquinone as substrate mix after 30 mins by microplate reader	B	BAO_0000357	single protein format	Homo sapiens	None	None	None	None	CHEMBL1966	Dihydroorotate dehydrogenase	Homo sapiens	SINGLE PROTEIN	CHEMBL1955808	1	Scientific Literature	Bioorg. Med. Chem. Lett.	2012	None
CHEMBL118395		0	282.23	0	3.23	3f	Cc1n[nH]c(Nc2ccc(OC(F)(F)F)cc2)c1C#N	IC50	'='	500.0	nM	6.30			UO_0000065	22.33	0.43	3.07	8.55	False	CHEMBL665411	In vitro inhibitory activity against human dihydroorotate dehydrogenase (DHODH)	B	BAO_0000357	single protein format	None	None	None	None	None	CHEMBL1966	Dihydroorotate dehydrogenase	Homo sapiens	SINGLE PROTEIN	CHEMBL1131088	1	Scientific Literature	J. Med. Chem.	1998	None
CHEMBL1784592		0	325.37	0	2.03	48, DSM219	COc1cc2c(cc1OC)CC(Nc1cc(C)nc3ncnn13)C2	IC50						Not Determined						False	CHEMBL1785543	Inhibition of His6-tagged recombinant human dihydroorotate dehydrogenase expressed in Escherichia coli using L-dihydroorotate as substrate after 10 to 15 mins by DCIP dye-based assay	B	BAO_0000019	assay format	Homo sapiens	None	None	None	None	CHEMBL1966	Dihydroorotate dehydrogenase	Homo sapiens	SINGLE PROTEIN	CHEMBL1781999	1	Scientific Literature	J. Med. Chem.	2011	None
CHEMBL154493		0	409.34	0	4.89	2	O=C(O)C1=C(C(=O)Nc2ccc(-c3cccc(OC(F)(F)F)c3)cc2F)CCC1	IC50	'='	280.0	nM	6.55			UO_0000065	16.01	0.31	1.66	8.66	True	CHEMBL665412	In vitro inhibitory activity against human dihydroorotate dehydrogenase (DHODH)	B	BAO_0000357	single protein format	None	None	None	None	None	CHEMBL1966	Dihydroorotate dehydrogenase	Homo sapiens	SINGLE PROTEIN	CHEMBL1146710	1	Scientific Literature	Bioorg. Med. Chem. Lett.	2004	None
CHEMBL973	TERIFLUNOMIDE	4	270.21	0	3.00	3	C/C(O)=C(\C#N)C(=O)Nc1ccc(C(F)(F)F)cc1	IC50	'='	1083.0	nM	5.96			UO_0000065	22.08	0.43	2.97	8.16	False	CHEMBL1930744	Inhibition of human dihydroorotate dehydrogenase	B	BAO_0000357	single protein format	Homo sapiens	None	None	None	None	CHEMBL1966	Dihydroorotate dehydrogenase	Homo sapiens	SINGLE PROTEIN	CHEMBL1926525	1	Scientific Literature	Bioorg. Med. Chem. Lett.	2011	None
CHEMBL116946		0	255.24	0	3.79	18	Cc1n[nH]c(Nc2ccc(C(F)(F)F)cc2)c1C	IC50	'='	22500.0	nM	4.65			UO_0000065	18.21	0.35	0.86	11.42	False	CHEMBL665411	In vitro inhibitory activity against human dihydroorotate dehydrogenase (DHODH)	B	BAO_0000357	single protein format	None	None	None	None	None	CHEMBL1966	Dihydroorotate dehydrogenase	Homo sapiens	SINGLE PROTEIN	CHEMBL1131088	1	Scientific Literature	J. Med. Chem.	1998	None
CHEMBL40846		0	373.84	1	6.23	3	Cc1c(-c2ccc(-c3ccccc3)cc2)nc2cccc(Cl)c2c1C(=O)O	Ki	'='	25.0	nM	7.60			UO_0000065	20.34	0.38	1.37	15.15	False	CHEMBL669211	Inhibition measurement of orotate formation from radiolabeled dihydroorotate, using partially purified DHODase isolated from human liver.	B	BAO_0000019	assay format	None	None	None	None	None	CHEMBL1966	Dihydroorotate dehydrogenase	Homo sapiens	SINGLE PROTEIN	CHEMBL1128771	1	Scientific Literature	Bioorg. Med. Chem. Lett.	1995	None
CHEMBL118997		0	345.12	0	4.11	3m	Cc1n[nH]c(Nc2ccc(C(F)(F)F)c(Br)c2)c1C#N	IC50	'>'	50000.0	nM				UO_0000065					False	CHEMBL665411	In vitro inhibitory activity against human dihydroorotate dehydrogenase (DHODH)	B	BAO_0000357	single protein format	None	None	None	None	None	CHEMBL1966	Dihydroorotate dehydrogenase	Homo sapiens	SINGLE PROTEIN	CHEMBL1131088	1	Scientific Literature	J. Med. Chem.	1998	None
CHEMBL3808600		0	523.78	2	5.49	A14	COc1ccccc1NC(=O)c1cccc2nc(-c3cc(Br)nn3-c3ncccc3Cl)[nH]c12	Ratio IC50	'='	2.0										False	CHEMBL3810851	Potency index, ratio of A771726 IC50 to compound IC50 for human DHODH	B	BAO_0000357	single protein format	Homo sapiens	None	None	None	None	CHEMBL1966	Dihydroorotate dehydrogenase	Homo sapiens	SINGLE PROTEIN	CHEMBL3808318	1	Scientific Literature	Bioorg. Med. Chem. Lett.	2016	None
CHEMBL3809992		0	553.80	2	5.50	A19	COc1ccc(NC(=O)c2cccc3nc(-c4cc(Br)nn4-c4ncccc4Cl)[nH]c23)c(OC)c1	IC50						Not Determined						False	CHEMBL3810850	Inhibition of human DHODH assessed as decrease in DCIP using dihydroorotate as substrate measured every 30 seconds for 6 mins	B	BAO_0000357	single protein format	Homo sapiens	None	None	None	None	CHEMBL1966	Dihydroorotate dehydrogenase	Homo sapiens	SINGLE PROTEIN	CHEMBL3808318	1	Scientific Literature	Bioorg. Med. Chem. Lett.	2016	None
CHEMBL3808588		0	561.75	2	6.50	A13	O=C(Nc1ccc(C(F)(F)F)cc1)c1cccc2nc(-c3cc(Br)nn3-c3ncccc3Cl)[nH]c12	IC50						Not Determined						False	CHEMBL3810850	Inhibition of human DHODH assessed as decrease in DCIP using dihydroorotate as substrate measured every 30 seconds for 6 mins	B	BAO_0000357	single protein format	Homo sapiens	None	None	None	None	CHEMBL1966	Dihydroorotate dehydrogenase	Homo sapiens	SINGLE PROTEIN	CHEMBL3808318	1	Scientific Literature	Bioorg. Med. Chem. Lett.	2016	None
CHEMBL3808870		0	542.22	2	5.81	A9	O=C(NCc1ccc(Cl)cc1)c1cccc2nc(-c3cc(Br)nn3-c3ncccc3Cl)[nH]c12	IC50						Not Determined						False	CHEMBL3810850	Inhibition of human DHODH assessed as decrease in DCIP using dihydroorotate as substrate measured every 30 seconds for 6 mins	B	BAO_0000357	single protein format	Homo sapiens	None	None	None	None	CHEMBL1966	Dihydroorotate dehydrogenase	Homo sapiens	SINGLE PROTEIN	CHEMBL3808318	1	Scientific Literature	Bioorg. Med. Chem. Lett.	2016	None
CHEMBL3810219		0	445.71	0	3.98	A2	CCNC(=O)c1cccc2nc(-c3cc(Br)nn3-c3ncccc3Cl)[nH]c12	IC50						Not Determined						False	CHEMBL3810850	Inhibition of human DHODH assessed as decrease in DCIP using dihydroorotate as substrate measured every 30 seconds for 6 mins	B	BAO_0000357	single protein format	Homo sapiens	None	None	None	None	CHEMBL1966	Dihydroorotate dehydrogenase	Homo sapiens	SINGLE PROTEIN	CHEMBL3808318	1	Scientific Literature	Bioorg. Med. Chem. Lett.	2016	None
CHEMBL3809497		0	537.81	2	5.80	A24	COc1cccc(C)c1NC(=O)c1cccc2nc(-c3cc(Br)nn3-c3ncccc3Cl)[nH]c12	Inhibition	'='	9.43	%				UO_0000187					False	CHEMBL3810849	Inhibition of human DHODH assessed as decrease in DCIP at 10 uM using dihydroorotate as substrate measured every 30 seconds for 6 mins	B	BAO_0000357	single protein format	Homo sapiens	None	None	None	None	CHEMBL1966	Dihydroorotate dehydrogenase	Homo sapiens	SINGLE PROTEIN	CHEMBL3808318	1	Scientific Literature	Bioorg. Med. Chem. Lett.	2016	None
CHEMBL3810329		0	547.72	2	5.90	A23	O=C(Nc1ccc(F)c(F)c1F)c1cccc2nc(-c3cc(Br)nn3-c3ncccc3Cl)[nH]c12	Inhibition	'='	31.85	%				UO_0000187					False	CHEMBL3810849	Inhibition of human DHODH assessed as decrease in DCIP at 10 uM using dihydroorotate as substrate measured every 30 seconds for 6 mins	B	BAO_0000357	single protein format	Homo sapiens	None	None	None	None	CHEMBL1966	Dihydroorotate dehydrogenase	Homo sapiens	SINGLE PROTEIN	CHEMBL3808318	1	Scientific Literature	Bioorg. Med. Chem. Lett.	2016	None
CHEMBL452392		0	327.70	0	3.85	41, DSM124	Cc1cc(Nc2ccc(Cl)c(C(F)(F)F)c2)n2ncnc2n1	IC50	'>'	100000.0	nM				UO_0000065					False	CHEMBL1016137	Inhibition of human DHODH	B	BAO_0000357	single protein format	Homo sapiens	None	None	None	None	CHEMBL1966	Dihydroorotate dehydrogenase	Homo sapiens	SINGLE PROTEIN	CHEMBL1153392	1	Scientific Literature	J. Med. Chem.	2009	None
CHEMBL3690109		0	267.40	0	1.64	BDBM120283	CCCNC(=O)c1ccc(N2CCN(C)CC2)s1	IC50	'>'	30000.0	nM			248387	UO_0000065					False	CHEMBL3707959	Enzymatic Assays: Type 2 DHODH activity was monitored with either the direct assay measuring the formation of orotate or via a chromogen reduction assay using DCIP. Although the extinction coefficient and absorption wavelength are preferable for the chromogen reduction assay, the inorganic electron acceptor DCIP can be utilized by DHODH as the final electron acceptor in lieu of CoQn when the endo…	B	BAO_0000357	single protein format	Homo sapiens	None	None	None	None	CHEMBL1966	Dihydroorotate dehydrogenase	Homo sapiens	SINGLE PROTEIN	CHEMBL3639068	37	BindingDB Database		2014	None
CHEMBL141338		0	523.59	1	4.30	3	COc1ccc(-n2nc(C(=O)Nc3ccc(C(=O)N4CCCC4)cc3)cc2C(=O)NCc2ccccc2)cc1	Ki	'='	1500.0	nM	5.82			UO_0000065	11.12	0.20	1.52	5.52	False	CHEMBL665409	Inhibition of dihydroorotate dehydrogenase (DHODase) of Helicobacter pylori	B	BAO_0000357	single protein format	Helicobacter pylori	None	None	None	None	CHEMBL1966	Dihydroorotate dehydrogenase	Homo sapiens	SINGLE PROTEIN	CHEMBL1135624	1	Scientific Literature	J. Med. Chem.	2002	None
CHEMBL141338		0	523.59	1	4.30	3	COc1ccc(-n2nc(C(=O)Nc3ccc(C(=O)N4CCCC4)cc3)cc2C(=O)NCc2ccccc2)cc1	Ki	'>'	50000.0	nM				UO_0000065					False	CHEMBL872485	Inhibition of human dihydroorotate dehydrogenase (DHODase)	B	BAO_0000357	single protein format	Homo sapiens	None	None	None	None	CHEMBL1966	Dihydroorotate dehydrogenase	Homo sapiens	SINGLE PROTEIN	CHEMBL1135624	1	Scientific Literature	J. Med. Chem.	2002	None
CHEMBL49129		0	395.37	1	5.84	19	Cc1c(Oc2cccc(-c3ccccc3)c2)nc2ccc(F)cc2c1C(=O)[O-].[Na+]	Ki	'='	21.0	nM	7.68			UO_0000065	20.56	0.37	1.84	12.92	False	CHEMBL665414	Immunosuppressive effect in an isolated enzyme assay using partially purified Dihydroorotate dehydrogenase from human liver for inhibition of the formation of orotate from radiolabeled dihydroorotate	B	BAO_0000019	assay format	None	None	None	None	None	CHEMBL1966	Dihydroorotate dehydrogenase	Homo sapiens	SINGLE PROTEIN	CHEMBL1130874	1	Scientific Literature	Bioorg. Med. Chem. Lett.	1998	None
CHEMBL290910		0	353.42	1	5.88	8	Cc1ccc2nc(-c3ccc(-c4ccccc4)cc3)c(C)c(C(=O)O)c2c1	Ki	'='	10.0	nM	8.00			UO_0000065	22.64	0.40	2.12	15.94	False	CHEMBL669211	Inhibition measurement of orotate formation from radiolabeled dihydroorotate, using partially purified DHODase isolated from human liver.	B	BAO_0000019	assay format	None	None	None	None	None	CHEMBL1966	Dihydroorotate dehydrogenase	Homo sapiens	SINGLE PROTEIN	CHEMBL1128771	1	Scientific Literature	Bioorg. Med. Chem. Lett.	1995	None
CHEMBL305002		0	328.36	0	5.00	14a	CC(C)(C)c1oncc1/C(S)=N/c1ccc(C(F)(F)F)cc1	IC50	'>'	50000.0	nM				UO_0000065					False	CHEMBL665410	Immunosuppressive activity expressed as ability to inhibit human recombinant dihydroorotate dehydrogenase (DHODH)	B	BAO_0000357	single protein format	None	None	None	None	None	CHEMBL1966	Dihydroorotate dehydrogenase	Homo sapiens	SINGLE PROTEIN	CHEMBL1131369	1	Scientific Literature	Bioorg. Med. Chem. Lett.	1998	None
CHEMBL119676		0	334.33	0	4.77	3s	N#Cc1c(-c2cccs2)n[nH]c1Nc1ccc(C(F)(F)F)cc1	IC50	'>'	50000.0	nM				UO_0000065					False	CHEMBL665411	In vitro inhibitory activity against human dihydroorotate dehydrogenase (DHODH)	B	BAO_0000357	single protein format	None	None	None	None	None	CHEMBL1966	Dihydroorotate dehydrogenase	Homo sapiens	SINGLE PROTEIN	CHEMBL1131088	1	Scientific Literature	J. Med. Chem.	1998	None
CHEMBL4086735		0	347.42	0	4.59	2f	CCOC(=O)/C(C#N)=C(/C)Nc1ccc2c(c1)c1ccccc1n2CC	IC50						Not Determined						False	CHEMBL4056816	Inhibition of homologous location truncated N-terminal His-tagged human DHODH expressed in Escherichia coli pyrD Sphi6745 by spectrophotometric analysis	B	BAO_0000019	assay format	Homo sapiens	None	None	None	None	CHEMBL1966	Dihydroorotate dehydrogenase	Homo sapiens	SINGLE PROTEIN	CHEMBL4052731	1	Scientific Literature	Bioorg Med Chem Lett	2017	None
CHEMBL2177861		0	355.25	0	3.99	15	CCc1cc(O)n2nc(SCc3cc(Cl)ccc3Cl)nc2n1	IC50	'='	13.0	nM	7.89			UO_0000065	22.20	0.49	3.90	12.46	False	CHEMBL2188003	Inhibition of human dihydrofolate dehydrogenase expressed in Escherichia coli BL21(DE3) using dihydrofolate as substrate by DCIP-based colorimetric analysis	B	BAO_0000019	assay format	Homo sapiens	None	None	None	None	CHEMBL1966	Dihydroorotate dehydrogenase	Homo sapiens	SINGLE PROTEIN	CHEMBL2177061	1	Scientific Literature	J. Med. Chem.	2012	None
CHEMBL1784586		0	245.33	0	2.57	42, DSM137	Cc1cc(NC2CCCCCC2)n2ncnc2n1	IC50						Not Determined						False	CHEMBL1785543	Inhibition of His6-tagged recombinant human dihydroorotate dehydrogenase expressed in Escherichia coli using L-dihydroorotate as substrate after 10 to 15 mins by DCIP dye-based assay	B	BAO_0000019	assay format	Homo sapiens	None	None	None	None	CHEMBL1966	Dihydroorotate dehydrogenase	Homo sapiens	SINGLE PROTEIN	CHEMBL1781999	1	Scientific Literature	J. Med. Chem.	2011	None
CHEMBL382039		0	331.37	0	4.13	AMX08	Cc1cccc(-c2cccc(-c3cc(C(N)=O)cc(C(=O)O)c3)c2)c1	Ki	'='	3700.0	nM	5.43			UO_0000065	16.39	0.30	1.30	6.76	False	CHEMBL860843	Competitive inhibition against human DHODH	B	BAO_0000357	single protein format	Homo sapiens	None	None	None	None	CHEMBL1966	Dihydroorotate dehydrogenase	Homo sapiens	SINGLE PROTEIN	CHEMBL1146057	1	Scientific Literature	Bioorg. Med. Chem. Lett.	2006	None
CHEMBL157164		0	397.90	1	5.81	28	CC(C)(C)c1ccc(-c2ccc(NC(=O)C3=C(C(=O)O)CCC3)cc2Cl)cc1	IC50	'='	80.0	nM	7.10			UO_0000065	17.84	0.35	1.29	10.69	False	CHEMBL665412	In vitro inhibitory activity against human dihydroorotate dehydrogenase (DHODH)	B	BAO_0000357	single protein format	None	None	None	None	None	CHEMBL1966	Dihydroorotate dehydrogenase	Homo sapiens	SINGLE PROTEIN	CHEMBL1146710	1	Scientific Literature	Bioorg. Med. Chem. Lett.	2004	None
CHEMBL419631		0	275.38	0	3.31	9a	CCc1oncc1/C(S)=N/c1ccc(N(C)C)cc1	IC50	'='	40400.0	nM	4.39			UO_0000065	15.95	0.32	1.08	10.55	False	CHEMBL665410	Immunosuppressive activity expressed as ability to inhibit human recombinant dihydroorotate dehydrogenase (DHODH)	B	BAO_0000357	single protein format	None	None	None	None	None	CHEMBL1966	Dihydroorotate dehydrogenase	Homo sapiens	SINGLE PROTEIN	CHEMBL1131369	1	Scientific Literature	Bioorg. Med. Chem. Lett.	1998	None
CHEMBL1784558		0	309.42	0	4.30	11, DSM117	CCCCCCc1ccc(Nc2cc(C)nc3ncnn23)cc1	IC50						Not Determined						False	CHEMBL1785543	Inhibition of His6-tagged recombinant human dihydroorotate dehydrogenase expressed in Escherichia coli using L-dihydroorotate as substrate after 10 to 15 mins by DCIP dye-based assay	B	BAO_0000019	assay format	Homo sapiens	None	None	None	None	CHEMBL1966	Dihydroorotate dehydrogenase	Homo sapiens	SINGLE PROTEIN	CHEMBL1781999	1	Scientific Literature	J. Med. Chem.	2011	None
CHEMBL1784557		0	295.39	0	3.91	10, DSM116	CCCCCc1ccc(Nc2cc(C)nc3ncnn23)cc1	IC50	'>'	100000.0	nM				UO_0000065					False	CHEMBL1785543	Inhibition of His6-tagged recombinant human dihydroorotate dehydrogenase expressed in Escherichia coli using L-dihydroorotate as substrate after 10 to 15 mins by DCIP dye-based assay	B	BAO_0000019	assay format	Homo sapiens	None	None	None	None	CHEMBL1966	Dihydroorotate dehydrogenase	Homo sapiens	SINGLE PROTEIN	CHEMBL1781999	1	Scientific Literature	J. Med. Chem.	2011	None
CHEMBL219855		0	303.32	0	1.98	10	CCOC(=O)C(=CNc1ccc2[nH]cnc2c1)C(=O)OCC	IC50	'>'	500000.0	nM		Outside typical range		UO_0000065					False	CHEMBL911103	Inhibition of human recombinant DHODH	B	BAO_0000357	single protein format	Homo sapiens	None	None	None	None	CHEMBL1966	Dihydroorotate dehydrogenase	Homo sapiens	SINGLE PROTEIN	CHEMBL1139229	1	Scientific Literature	J. Med. Chem.	2007	None
CHEMBL217951		0	340.22	1	5.16	2	Cc1cc(Br)ccc1NC(=O)c1ccc2ccccc2c1	IC50	'='	415400.0	nM		Outside typical range		UO_0000065					False	CHEMBL911103	Inhibition of human recombinant DHODH	B	BAO_0000357	single protein format	Homo sapiens	None	None	None	None	CHEMBL1966	Dihydroorotate dehydrogenase	Homo sapiens	SINGLE PROTEIN	CHEMBL1139229	1	Scientific Literature	J. Med. Chem.	2007	None
CHEMBL387254		0	292.34	0	3.74	13	CCOC(=O)/C(C#N)=C\Nc1cccc(-c2ccccc2)c1	IC50	'='	219800.0	nM		Outside typical range		UO_0000065					False	CHEMBL911103	Inhibition of human recombinant DHODH	B	BAO_0000357	single protein format	Homo sapiens	None	None	None	None	CHEMBL1966	Dihydroorotate dehydrogenase	Homo sapiens	SINGLE PROTEIN	CHEMBL1139229	1	Scientific Literature	J. Med. Chem.	2007	None
CHEMBL598661		0	288.30	0	2.25	6	CCOC(=O)/C(C#N)=C\Nc1ccc(C(=O)OCC)cc1	Inhibition	'='	2.0	%				UO_0000187					False	CHEMBL1065907	Inhibition of human DHODH at 50 uM	B	BAO_0000357	single protein format	Homo sapiens	None	None	None	None	CHEMBL1966	Dihydroorotate dehydrogenase	Homo sapiens	SINGLE PROTEIN	CHEMBL1159041	1	Scientific Literature	Bioorg. Med. Chem. Lett.	2010	None
CHEMBL305052		0	329.47	0	4.58	25a	CN(C)c1ccc(NC(=S)c2cnoc2C2CCCCC2)cc1	IC50	'>'	50000.0	nM				UO_0000065					False	CHEMBL665410	Immunosuppressive activity expressed as ability to inhibit human recombinant dihydroorotate dehydrogenase (DHODH)	B	BAO_0000357	single protein format	None	None	None	None	None	CHEMBL1966	Dihydroorotate dehydrogenase	Homo sapiens	SINGLE PROTEIN	CHEMBL1131369	1	Scientific Literature	Bioorg. Med. Chem. Lett.	1998	None
CHEMBL2385515		0	359.36	1	5.53	C12	O=C(O)c1cc(-c2ccc(Oc3ccccc3)cc2)nc2ccc(F)cc12	IC50	'='	36.0	nM	7.44			UO_0000065	20.71	0.38	1.91	12.53	False	CHEMBL2388704	Inhibition of human DHODH	B	BAO_0000357	single protein format	Homo sapiens	None	None	None	None	CHEMBL1966	Dihydroorotate dehydrogenase	Homo sapiens	SINGLE PROTEIN	CHEMBL2385048	1	Scientific Literature	ACS Med. Chem. Lett.	2013	None
CHEMBL348270		0	307.35	0	3.86	1	O=C(O)C1=C(C(=O)Nc2ccc(-c3ccccc3)cc2)CCC1	IC50	'='	410.0	nM	6.39			UO_0000065	20.78	0.38	2.53	9.62	True	CHEMBL879486	Inhibition of N-terminally truncated recombinant human dihydroorotate dehydrogenase using in vitro enzyme assay	B	BAO_0000357	single protein format	Homo sapiens	None	None	None	None	CHEMBL1966	Dihydroorotate dehydrogenase	Homo sapiens	SINGLE PROTEIN	CHEMBL1140402	1	Scientific Literature	Bioorg. Med. Chem. Lett.	2005	None
CHEMBL154623		0	463.31	1	5.31	11	O=C(O)C1=C(C(=O)Nc2c(F)c(F)c(-c3cccc(OC(F)(F)F)c3)c(F)c2F)CCC1	IC50	'='	7.0	nM	8.15			UO_0000065	17.60	0.35	2.84	10.78	True	CHEMBL879486	Inhibition of N-terminally truncated recombinant human dihydroorotate dehydrogenase using in vitro enzyme assay	B	BAO_0000357	single protein format	Homo sapiens	None	None	None	None	CHEMBL1966	Dihydroorotate dehydrogenase	Homo sapiens	SINGLE PROTEIN	CHEMBL1140402	1	Scientific Literature	Bioorg. Med. Chem. Lett.	2005	None
CHEMBL194954		0	465.28	0	4.16	12	O=C(O)C1=C(C(=O)Nc2c(F)c(F)c(-c3cccc(OC(F)(F)F)c3)c(F)c2F)COC1	IC50	'='	58.0	nM	7.24			UO_0000065	15.55	0.31	3.08	8.53	False	CHEMBL879486	Inhibition of N-terminally truncated recombinant human dihydroorotate dehydrogenase using in vitro enzyme assay	B	BAO_0000357	single protein format	Homo sapiens	None	None	None	None	CHEMBL1966	Dihydroorotate dehydrogenase	Homo sapiens	SINGLE PROTEIN	CHEMBL1140402	1	Scientific Literature	Bioorg. Med. Chem. Lett.	2005	None
CHEMBL194776		0	565.64	2	5.65	17	O=C(O)C1=C(C(=O)Nc2cc(Br)c(OCc3c(F)cccc3Cl)c(Br)c2)CSC1	IC50	'='	105.0	nM	6.98			UO_0000065	12.34	0.33	1.33	9.23	False	CHEMBL879486	Inhibition of N-terminally truncated recombinant human dihydroorotate dehydrogenase using in vitro enzyme assay	B	BAO_0000357	single protein format	Homo sapiens	None	None	None	None	CHEMBL1966	Dihydroorotate dehydrogenase	Homo sapiens	SINGLE PROTEIN	CHEMBL1140402	1	Scientific Literature	Bioorg. Med. Chem. Lett.	2005	None
CHEMBL2263642		0	374.32	0	4.62	BDBM119822	COc1cccc(-c2cc(F)c(Nc3ncccc3C(=O)O)c(F)c2)c1F	IC50	'='	53.0	nM	7.28		246915	UO_0000065	19.44	0.37	2.66	10.18	False	CHEMBL3705188	Inhibition Assay: DHODH activity and its inhibition were studied using a chromogen reduction assay with DCIP (2,6-dichlorophenol-indophenol). The substrate oxidation (Dihydroorotate, L-DHO), as well as cosubstrate reduction (coenzyme Q, CoQ) is coupled to the chromogen reduction, hence enzymatic activity results in a loss of chromogen absorbance at 600 nm. Enzyme extracts (8 μl, 1.5 μg of human p…	B	BAO_0000357	single protein format	Homo sapiens	None	None	None	None	CHEMBL1966	Dihydroorotate dehydrogenase	Homo sapiens	SINGLE PROTEIN	CHEMBL3638601	37	BindingDB Database		2014	None
CHEMBL2263633		0	358.30	0	4.73	BDBM119813	CCOc1cccc(-c2ccc(Nc3cnccc3C(=O)[O-])c(F)c2)c1.[Li+]	IC50	'='	19.0	nM	7.72		246906	UO_0000065	21.91	0.41	2.99	10.81	False	CHEMBL3705188	Inhibition Assay: DHODH activity and its inhibition were studied using a chromogen reduction assay with DCIP (2,6-dichlorophenol-indophenol). The substrate oxidation (Dihydroorotate, L-DHO), as well as cosubstrate reduction (coenzyme Q, CoQ) is coupled to the chromogen reduction, hence enzymatic activity results in a loss of chromogen absorbance at 600 nm. Enzyme extracts (8 μl, 1.5 μg of human p…	B	BAO_0000357	single protein format	Homo sapiens	None	None	None	None	CHEMBL1966	Dihydroorotate dehydrogenase	Homo sapiens	SINGLE PROTEIN	CHEMBL3638601	37	BindingDB Database		2014	None
CHEMBL300058	BREQUINAR SODIUM	0	397.36	1	5.85	Brequinar Sodium (BQR)	Cc1c(-c2ccc(-c3ccccc3F)cc2)nc2ccc(F)cc2c1C(=O)[O-].[Na+]	Ki	'='	12.0	nM	7.92			UO_0000065	21.10	0.39	2.07	15.78	False	CHEMBL665413	Inhibition of human recombinant dihydroorotate dehydrogenase (DHODase)	B	BAO_0000357	single protein format	None	None	None	None	None	CHEMBL1966	Dihydroorotate dehydrogenase	Homo sapiens	SINGLE PROTEIN	CHEMBL1130739	1	Scientific Literature	Bioorg. Med. Chem. Lett.	1998	None
CHEMBL3289672		0	397.23	0	4.49	6, DSM338	Cc1cc(Nc2cc(F)c(C(F)(F)F)c(F)c2)n2nc(C(F)(F)F)nc2n1	IC50	'='	1600.0	nM	5.80			UO_0000065	14.59	0.29	1.31	10.52	False	CHEMBL3296347	Inhibition of C-terminal His6-tagged human DHODH (amino acid residues 30 to 396) expressed in Escherichia coli BL21 cells assessed as orotic acid production using dihydroorotate as substrate by DCIP dye-based assay	B	BAO_0000219	cell-based format	Homo sapiens	None	None	BL21	None	CHEMBL1966	Dihydroorotate dehydrogenase	Homo sapiens	SINGLE PROTEIN	CHEMBL3286300	1	Scientific Literature	J. Med. Chem.	2014	None
CHEMBL3289670		0	375.28	0	4.45	10, DSM330	Cc1cc(Nc2ccc(C(F)(F)F)c(F)c2)n2nc(C(C)(F)F)nc2n1	IC50	'='	45000.0	nM	4.35			UO_0000065	11.58	0.23	-0.10	7.89	False	CHEMBL3296353	Inhibition of C-terminal His6-tagged human DHODH (amino acid residues 30 to 396) expressed in Escherichia coli BL21 cells assessed as orotic acid production using dihydroorotate as substrate by direct assay in presence of oxygen depleting system	B	BAO_0000219	cell-based format	Homo sapiens	None	None	BL21	None	CHEMBL1966	Dihydroorotate dehydrogenase	Homo sapiens	SINGLE PROTEIN	CHEMBL3286300	1	Scientific Literature	J. Med. Chem.	2014	None
CHEMBL142444		0	515.02	2	5.09	9	O=C(NCc1cccnc1)c1cc(C(=O)Nc2ccc(N3CCCCC3)cc2)n(-c2ccc(Cl)cc2)n1	Ki	'='	8.0	nM	8.10			UO_0000065	15.72	0.30	3.01	8.79	False	CHEMBL665409	Inhibition of dihydroorotate dehydrogenase (DHODase) of Helicobacter pylori	B	BAO_0000357	single protein format	Helicobacter pylori	None	None	None	None	CHEMBL1966	Dihydroorotate dehydrogenase	Homo sapiens	SINGLE PROTEIN	CHEMBL1135624	1	Scientific Literature	J. Med. Chem.	2002	None
CHEMBL135703		0	272.33	0	2.43	9	Cc1cc(O)n2nc(SCc3ccccc3)nc2n1	IC50	'='	89000.0	nM	4.05			UO_0000065	14.87	0.29	1.62	6.40	False	CHEMBL2188003	Inhibition of human dihydrofolate dehydrogenase expressed in Escherichia coli BL21(DE3) using dihydrofolate as substrate by DCIP-based colorimetric analysis	B	BAO_0000019	assay format	Homo sapiens	None	None	None	None	CHEMBL1966	Dihydroorotate dehydrogenase	Homo sapiens	SINGLE PROTEIN	CHEMBL2177061	1	Scientific Literature	J. Med. Chem.	2012	None
CHEMBL1599552		0	306.78	0	3.08	3	Cc1cc(O)n2nc(SCc3ccccc3Cl)nc2n1	IC50	'='	12000.0	nM	4.92			UO_0000065	16.04	0.34	1.84	7.77	False	CHEMBL2188003	Inhibition of human dihydrofolate dehydrogenase expressed in Escherichia coli BL21(DE3) using dihydrofolate as substrate by DCIP-based colorimetric analysis	B	BAO_0000019	assay format	Homo sapiens	None	None	None	None	CHEMBL1966	Dihydroorotate dehydrogenase	Homo sapiens	SINGLE PROTEIN	CHEMBL2177061	1	Scientific Literature	J. Med. Chem.	2012	None
CHEMBL38820		0	316.32	0	4.26	19	O=C(O)c1cc(-c2ccc(-c3ccccc3)cc2)nc2ocnc12	Ki	'>'	500.0	nM				UO_0000065					False	CHEMBL669211	Inhibition measurement of orotate formation from radiolabeled dihydroorotate, using partially purified DHODase isolated from human liver.	B	BAO_0000019	assay format	None	None	None	None	None	CHEMBL1966	Dihydroorotate dehydrogenase	Homo sapiens	SINGLE PROTEIN	CHEMBL1128771	1	Scientific Literature	Bioorg. Med. Chem. Lett.	1995	None
CHEMBL291268		0	356.40	1	5.12	22	Cc1c(-c2ccc(-c3ccccc3)cc2)nc2ccc(F)cc2c1C(N)=O	Ki	'>'	500.0	nM				UO_0000065					False	CHEMBL669211	Inhibition measurement of orotate formation from radiolabeled dihydroorotate, using partially purified DHODase isolated from human liver.	B	BAO_0000019	assay format	None	None	None	None	None	CHEMBL1966	Dihydroorotate dehydrogenase	Homo sapiens	SINGLE PROTEIN	CHEMBL1128771	1	Scientific Literature	Bioorg. Med. Chem. Lett.	1995	None
CHEMBL2172232		0	275.31	0	3.56	10, DSM70	Cc1nc(Nc2ccc3ccccc3c2)c2cn[nH]c2n1	IC50						Not Determined						False	CHEMBL2175570	Inhibition of human DHODH expressed in Escherichia coli BL21(DE3) using 2,6-dichoroindophenol substrate by spectrophotometric analysis	B	BAO_0000019	assay format	Homo sapiens	None	None	None	None	CHEMBL1966	Dihydroorotate dehydrogenase	Homo sapiens	SINGLE PROTEIN	CHEMBL2169788	1	Scientific Literature	J. Med. Chem.	2012	None
CHEMBL1956495		0	302.77	0	2.55	96, DSM284	CNCc1nc2nc(C)cc(Nc3cccc(Cl)c3)n2n1	IC50						Not Determined						False	CHEMBL1961098	Inhibition of human C-terminal hexa-His tagged DHODH expressed in Escherichia coli by DCIP reduction assay	B	BAO_0000019	assay format	Homo sapiens	None	None	None	None	CHEMBL1966	Dihydroorotate dehydrogenase	Homo sapiens	SINGLE PROTEIN	CHEMBL1955725	1	Scientific Literature	J. Med. Chem.	2011	None
CHEMBL1956477		0	332.80	0	2.43	75, DSM273	CNCCOc1nc2nc(C)cc(Nc3cccc(Cl)c3)n2n1	IC50						Not Determined						False	CHEMBL1961098	Inhibition of human C-terminal hexa-His tagged DHODH expressed in Escherichia coli by DCIP reduction assay	B	BAO_0000019	assay format	Homo sapiens	None	None	None	None	CHEMBL1966	Dihydroorotate dehydrogenase	Homo sapiens	SINGLE PROTEIN	CHEMBL1955725	1	Scientific Literature	J. Med. Chem.	2011	None
CHEMBL1956499		0	337.31	0	2.73	101, DSM317	Cc1cc(Nc2ccc(C(F)(F)F)cc2)n2nc(CCO)nc2n1	IC50						Not Determined						False	CHEMBL1961098	Inhibition of human C-terminal hexa-His tagged DHODH expressed in Escherichia coli by DCIP reduction assay	B	BAO_0000019	assay format	Homo sapiens	None	None	None	None	CHEMBL1966	Dihydroorotate dehydrogenase	Homo sapiens	SINGLE PROTEIN	CHEMBL1955725	1	Scientific Literature	J. Med. Chem.	2011	None
CHEMBL1956490		0	302.77	0	2.55	91, DSM278	CNCc1nc2nc(C)cc(Nc3ccc(Cl)cc3)n2n1	IC50						Not Determined						False	CHEMBL1961098	Inhibition of human C-terminal hexa-His tagged DHODH expressed in Escherichia coli by DCIP reduction assay	B	BAO_0000019	assay format	Homo sapiens	None	None	None	None	CHEMBL1966	Dihydroorotate dehydrogenase	Homo sapiens	SINGLE PROTEIN	CHEMBL1955725	1	Scientific Literature	J. Med. Chem.	2011	None
CHEMBL1956478		0	366.35	0	2.79	76, DSM275	CNCCOc1nc2nc(C)cc(Nc3ccc(C(F)(F)F)cc3)n2n1	IC50						Not Determined						False	CHEMBL1961098	Inhibition of human C-terminal hexa-His tagged DHODH expressed in Escherichia coli by DCIP reduction assay	B	BAO_0000019	assay format	Homo sapiens	None	None	None	None	CHEMBL1966	Dihydroorotate dehydrogenase	Homo sapiens	SINGLE PROTEIN	CHEMBL1955725	1	Scientific Literature	J. Med. Chem.	2011	None
CHEMBL38620		0	396.45	1	5.53	11	CC(=O)Nc1ccc2nc(-c3ccc(-c4ccccc4)cc3)c(C)c(C(=O)O)c2c1	Ki	'>'	500.0	nM				UO_0000065					False	CHEMBL669211	Inhibition measurement of orotate formation from radiolabeled dihydroorotate, using partially purified DHODase isolated from human liver.	B	BAO_0000019	assay format	None	None	None	None	None	CHEMBL1966	Dihydroorotate dehydrogenase	Homo sapiens	SINGLE PROTEIN	CHEMBL1128771	1	Scientific Literature	Bioorg. Med. Chem. Lett.	1995	None
CHEMBL199572		0	331.37	0	4.33	1	CN(C(=O)c1ccc(-c2ccccc2)cc1)c1ccccc1C(=O)O	IC50	'>'	200000.0	nM		Outside typical range		UO_0000065					False	CHEMBL863918	Binding affinity to human DHODH	B	BAO_0000357	single protein format	Homo sapiens	None	None	None	None	CHEMBL1966	Dihydroorotate dehydrogenase	Homo sapiens	SINGLE PROTEIN	CHEMBL1148537	1	Scientific Literature	Bioorg. Med. Chem. Lett.	2006	None
CHEMBL199575		0	305.33	0	3.81	5	CN(C(=O)c1ccc2ccccc2c1)c1ccccc1C(=O)O	IC50	'>'	200000.0	nM		Outside typical range		UO_0000065					False	CHEMBL863918	Binding affinity to human DHODH	B	BAO_0000357	single protein format	Homo sapiens	None	None	None	None	CHEMBL1966	Dihydroorotate dehydrogenase	Homo sapiens	SINGLE PROTEIN	CHEMBL1148537	1	Scientific Literature	Bioorg. Med. Chem. Lett.	2006	None
CHEMBL199575		0	305.33	0	3.81	5	CN(C(=O)c1ccc2ccccc2c1)c1ccccc1C(=O)O	Ki app						Not Determined						False	CHEMBL863918	Binding affinity to human DHODH	B	BAO_0000357	single protein format	Homo sapiens	None	None	None	None	CHEMBL1966	Dihydroorotate dehydrogenase	Homo sapiens	SINGLE PROTEIN	CHEMBL1148537	1	Scientific Literature	Bioorg. Med. Chem. Lett.	2006	None
CHEMBL202667		0	373.45	1	5.12	AMX01	CC(C)(C)c1ccc(-c2cccc(-c3cc(C(N)=O)cc(C(=O)O)c3)c2)cc1	Ki	'='	4000.0	nM	5.40			UO_0000065	14.45	0.26	0.28	6.71	False	CHEMBL860843	Competitive inhibition against human DHODH	B	BAO_0000357	single protein format	Homo sapiens	None	None	None	None	CHEMBL1966	Dihydroorotate dehydrogenase	Homo sapiens	SINGLE PROTEIN	CHEMBL1146057	1	Scientific Literature	Bioorg. Med. Chem. Lett.	2006	None
CHEMBL999		0	270.21	0	3.00	1b	C/C(O)=C(/C#N)C(=O)Nc1ccc(C(F)(F)F)cc1	IC50	'='	200.0	nM	6.70			UO_0000065	24.79	0.48	3.70	9.16	False	CHEMBL665410	Immunosuppressive activity expressed as ability to inhibit human recombinant dihydroorotate dehydrogenase (DHODH)	B	BAO_0000357	single protein format	None	None	None	None	None	CHEMBL1966	Dihydroorotate dehydrogenase	Homo sapiens	SINGLE PROTEIN	CHEMBL1131369	1	Scientific Literature	Bioorg. Med. Chem. Lett.	1998	None
CHEMBL3677744		0	350.32	0	4.87	BDBM155417	O=C(O)c1cc(F)cc2[nH]c(-c3ccc(-c4ccccc4)cc3F)nc12	IC50	'='	623.0	nM	6.21		297761	UO_0000065	17.71	0.33	1.34	9.41	False	CHEMBL3706259	Enzyme Assay: The DHODH activity assay is a coupled enzyme assay in which oxidation of DHO and subsequent reduction of ubiquinone are stoichiometrically equivalent to the reduction of DCIP (2,6-dichlorophenol). The reduction of DCIP is accompanied by a loss of absorbance at 610 nm.Reagents Used:L-Dihydroorotic acid, Sigma, D7128, 2,6-Dichloroindophenol sodium salt hydrate, sigma, D1878 Dimethyl s…	B	BAO_0000357	single protein format	Homo sapiens	None	None	None	None	CHEMBL1966	Dihydroorotate dehydrogenase	Homo sapiens	SINGLE PROTEIN	CHEMBL3638649	37	BindingDB Database		2015	None
CHEMBL3677793		0	369.45	0	5.00	BDBM155466	Nc1nnc(-c2cccc3[nH]c(-c4ccc(-c5ccccc5)cc4)nc23)s1	IC50	'='	15900.0	nM	4.80		297810	UO_0000065	12.99	0.24	-0.20	5.96	False	CHEMBL3706259	Enzyme Assay: The DHODH activity assay is a coupled enzyme assay in which oxidation of DHO and subsequent reduction of ubiquinone are stoichiometrically equivalent to the reduction of DCIP (2,6-dichlorophenol). The reduction of DCIP is accompanied by a loss of absorbance at 610 nm.Reagents Used:L-Dihydroorotic acid, Sigma, D7128, 2,6-Dichloroindophenol sodium salt hydrate, sigma, D1878 Dimethyl s…	B	BAO_0000357	single protein format	Homo sapiens	None	None	None	None	CHEMBL1966	Dihydroorotate dehydrogenase	Homo sapiens	SINGLE PROTEIN	CHEMBL3638649	37	BindingDB Database		2015	None
CHEMBL3677831		0	330.35	0	3.69	BDBM155505	Cc1cc(C(=O)O)c2nc(-c3ccc(-c4cnccn4)cc3)[nH]c2c1	IC50	'='	8450.0	nM	5.07		297849	UO_0000065	15.36	0.28	1.38	5.53	False	CHEMBL3706259	Enzyme Assay: The DHODH activity assay is a coupled enzyme assay in which oxidation of DHO and subsequent reduction of ubiquinone are stoichiometrically equivalent to the reduction of DCIP (2,6-dichlorophenol). The reduction of DCIP is accompanied by a loss of absorbance at 610 nm.Reagents Used:L-Dihydroorotic acid, Sigma, D7128, 2,6-Dichloroindophenol sodium salt hydrate, sigma, D1878 Dimethyl s…	B	BAO_0000357	single protein format	Homo sapiens	None	None	None	None	CHEMBL1966	Dihydroorotate dehydrogenase	Homo sapiens	SINGLE PROTEIN	CHEMBL3638649	37	BindingDB Database		2015	None
CHEMBL1784571		0	296.38	0	3.39	26, DSM229	Cc1cc(Nc2ccc(NC(C)(C)C)cc2)n2ncnc2n1	IC50						Not Determined						False	CHEMBL1785543	Inhibition of His6-tagged recombinant human dihydroorotate dehydrogenase expressed in Escherichia coli using L-dihydroorotate as substrate after 10 to 15 mins by DCIP dye-based assay	B	BAO_0000019	assay format	Homo sapiens	None	None	None	None	CHEMBL1966	Dihydroorotate dehydrogenase	Homo sapiens	SINGLE PROTEIN	CHEMBL1781999	1	Scientific Literature	J. Med. Chem.	2011	None
CHEMBL3677826		0	448.48	1	6.51	BDBM155500	Cc1cc(C(=O)O)c2nc(-c3ccc(-c4ccc(Oc5ccccc5C=O)cc4)cc3)[nH]c2c1	IC50	'='	1050.0	nM	5.98		297844	UO_0000065	13.33	0.24	-0.53	6.48	False	CHEMBL3706259	Enzyme Assay: The DHODH activity assay is a coupled enzyme assay in which oxidation of DHO and subsequent reduction of ubiquinone are stoichiometrically equivalent to the reduction of DCIP (2,6-dichlorophenol). The reduction of DCIP is accompanied by a loss of absorbance at 610 nm.Reagents Used:L-Dihydroorotic acid, Sigma, D7128, 2,6-Dichloroindophenol sodium salt hydrate, sigma, D1878 Dimethyl s…	B	BAO_0000357	single protein format	Homo sapiens	None	None	None	None	CHEMBL1966	Dihydroorotate dehydrogenase	Homo sapiens	SINGLE PROTEIN	CHEMBL3638649	37	BindingDB Database		2015	None
CHEMBL3677827		0	434.50	1	6.48	BDBM155501	Cc1cc(C(=O)O)c2nc(-c3ccc(-c4ccc(OCc5ccccc5)cc4)cc3)[nH]c2c1	IC50	'='	1230.0	nM	5.91		297845	UO_0000065	13.60	0.24	-0.57	7.86	False	CHEMBL3706259	Enzyme Assay: The DHODH activity assay is a coupled enzyme assay in which oxidation of DHO and subsequent reduction of ubiquinone are stoichiometrically equivalent to the reduction of DCIP (2,6-dichlorophenol). The reduction of DCIP is accompanied by a loss of absorbance at 610 nm.Reagents Used:L-Dihydroorotic acid, Sigma, D7128, 2,6-Dichloroindophenol sodium salt hydrate, sigma, D1878 Dimethyl s…	B	BAO_0000357	single protein format	Homo sapiens	None	None	None	None	CHEMBL1966	Dihydroorotate dehydrogenase	Homo sapiens	SINGLE PROTEIN	CHEMBL3638649	37	BindingDB Database		2015	None
CHEMBL492720		0	311.24	0	3.33	47, DSM125	Cc1cc(Nc2ccc(C(F)(F)F)c(F)c2)n2ncnc2n1	IC50	'>'	100000.0	nM				UO_0000065					False	CHEMBL1016137	Inhibition of human DHODH	B	BAO_0000357	single protein format	Homo sapiens	None	None	None	None	CHEMBL1966	Dihydroorotate dehydrogenase	Homo sapiens	SINGLE PROTEIN	CHEMBL1153392	1	Scientific Literature	J. Med. Chem.	2009	None
CHEMBL38434	BREQUINAR	1	375.37	1	5.85	brequinar	Cc1c(-c2ccc(-c3ccccc3F)cc2)nc2ccc(F)cc2c1C(=O)O	IC50	'='	12.0	nM	7.92			UO_0000065	21.10	0.39	2.07	15.78	True	CHEMBL2388704	Inhibition of human DHODH	B	BAO_0000357	single protein format	Homo sapiens	None	None	None	None	CHEMBL1966	Dihydroorotate dehydrogenase	Homo sapiens	SINGLE PROTEIN	CHEMBL2385048	1	Scientific Literature	ACS Med. Chem. Lett.	2013	None
CHEMBL1956261		0	315.81	0	4.03	20, DSM312	Cc1cc(Nc2cccc(Cl)c2)n2nc(CC(C)C)nc2n1	IC50						Not Determined						False	CHEMBL1961098	Inhibition of human C-terminal hexa-His tagged DHODH expressed in Escherichia coli by DCIP reduction assay	B	BAO_0000019	assay format	Homo sapiens	None	None	None	None	CHEMBL1966	Dihydroorotate dehydrogenase	Homo sapiens	SINGLE PROTEIN	CHEMBL1955725	1	Scientific Literature	J. Med. Chem.	2011	None
CHEMBL1956288		0	371.31	0	4.70	41, DSM326	CCC(F)(F)c1nc2nc(C)cc(Nc3ccc(C(F)(F)F)cc3)n2n1	IC50	'>'	100000.0	nM				UO_0000065					False	CHEMBL1961098	Inhibition of human C-terminal hexa-His tagged DHODH expressed in Escherichia coli by DCIP reduction assay	B	BAO_0000019	assay format	Homo sapiens	None	None	None	None	CHEMBL1966	Dihydroorotate dehydrogenase	Homo sapiens	SINGLE PROTEIN	CHEMBL1955725	1	Scientific Literature	J. Med. Chem.	2011	None
CHEMBL1956280		0	313.79	0	3.78	31, DSM321	Cc1cc(Nc2ccc(Cl)cc2)n2nc(CC3CC3)nc2n1	IC50						Not Determined						False	CHEMBL1961098	Inhibition of human C-terminal hexa-His tagged DHODH expressed in Escherichia coli by DCIP reduction assay	B	BAO_0000019	assay format	Homo sapiens	None	None	None	None	CHEMBL1966	Dihydroorotate dehydrogenase	Homo sapiens	SINGLE PROTEIN	CHEMBL1955725	1	Scientific Literature	J. Med. Chem.	2011	None
CHEMBL1956279		0	391.37	1	5.71	30, DSM323	Cc1cc(Nc2ccc(S(F)(F)(F)(F)F)cc2)n2nc(C3CC3)nc2n1	IC50	'>'	100000.0	nM				UO_0000065					False	CHEMBL1961098	Inhibition of human C-terminal hexa-His tagged DHODH expressed in Escherichia coli by DCIP reduction assay	B	BAO_0000019	assay format	Homo sapiens	None	None	None	None	CHEMBL1966	Dihydroorotate dehydrogenase	Homo sapiens	SINGLE PROTEIN	CHEMBL1955725	1	Scientific Literature	J. Med. Chem.	2011	None
CHEMBL1956276		0	299.77	0	3.71	27, DSM325	Cc1cc(Nc2ccc(Cl)cc2)n2nc(C3CC3)nc2n1	IC50	'>'	100000.0	nM				UO_0000065					False	CHEMBL1961098	Inhibition of human C-terminal hexa-His tagged DHODH expressed in Escherichia coli by DCIP reduction assay	B	BAO_0000019	assay format	Homo sapiens	None	None	None	None	CHEMBL1966	Dihydroorotate dehydrogenase	Homo sapiens	SINGLE PROTEIN	CHEMBL1955725	1	Scientific Literature	J. Med. Chem.	2011	None
CHEMBL1956265		0	379.36	1	5.40	14, DSM281	CCc1nc2nc(C)cc(Nc3ccc(S(F)(F)(F)(F)F)cc3)n2n1	IC50	'>'	100000.0	nM				UO_0000065					False	CHEMBL1961098	Inhibition of human C-terminal hexa-His tagged DHODH expressed in Escherichia coli by DCIP reduction assay	B	BAO_0000019	assay format	Homo sapiens	None	None	None	None	CHEMBL1966	Dihydroorotate dehydrogenase	Homo sapiens	SINGLE PROTEIN	CHEMBL1955725	1	Scientific Literature	J. Med. Chem.	2011	None
CHEMBL1956270		0	349.36	0	4.39	21, DSM311	Cc1cc(Nc2ccc(C(F)(F)F)cc2)n2nc(CC(C)C)nc2n1	IC50						Not Determined						False	CHEMBL1961098	Inhibition of human C-terminal hexa-His tagged DHODH expressed in Escherichia coli by DCIP reduction assay	B	BAO_0000019	assay format	Homo sapiens	None	None	None	None	CHEMBL1966	Dihydroorotate dehydrogenase	Homo sapiens	SINGLE PROTEIN	CHEMBL1955725	1	Scientific Literature	J. Med. Chem.	2011	None
CHEMBL2431513		0	317.41	0	3.07	23	CCOC(=O)C1=C(Nc2ccc3c(c2)CCCC3)SCC1=O	IC50	'='	11982.0	nM	4.92			UO_0000065	15.51	0.31	1.85	8.88	False	CHEMBL2434279	Inhibition of N-terminal His10-tagged human DHODH (Met30 to Arg396) expressed in Escherichia coli BL21 (DE3) using dihydroorotate as substrate measured every 30 secs for 6 mins by DCIP dye-based assay	B	BAO_0000019	assay format	Homo sapiens	None	None	None	None	CHEMBL1966	Dihydroorotate dehydrogenase	Homo sapiens	SINGLE PROTEIN	CHEMBL2429811	1	Scientific Literature	J. Med. Chem.	2013	None
CHEMBL218467		0	369.44	0	4.48	5	CCOC(=O)C(=CNc1ccc2sc3ccccc3c2c1)C(=O)OCC	IC50	'='	29570.0	nM	4.53			UO_0000065	12.26	0.24	0.05	7.01	False	CHEMBL911103	Inhibition of human recombinant DHODH	B	BAO_0000357	single protein format	Homo sapiens	None	None	None	None	CHEMBL1966	Dihydroorotate dehydrogenase	Homo sapiens	SINGLE PROTEIN	CHEMBL1139229	1	Scientific Literature	J. Med. Chem.	2007	None
CHEMBL219520		0	329.74	0	3.97	74	COc1ccc2nc(-c3ccc(Cl)cc3)c(O)c(C(=O)O)c2c1	IC50	'='	43000.0	nM	4.37			UO_0000065	13.24	0.26	0.40	5.48	False	CHEMBL855443	Inhibition of human recombinant DHOD expressed in Escherichia coli	B	BAO_0000019	assay format	Homo sapiens	None	None	None	None	CHEMBL1966	Dihydroorotate dehydrogenase	Homo sapiens	SINGLE PROTEIN	CHEMBL1139219	1	Scientific Literature	J. Med. Chem.	2007	None
CHEMBL218780		0	341.79	1	5.08	30	CC(C)c1cccc2c(C(=O)O)c(O)c(-c3ccc(Cl)cc3)nc12	IC50	'='	283000.0	nM		Outside typical range		UO_0000065					False	CHEMBL855443	Inhibition of human recombinant DHOD expressed in Escherichia coli	B	BAO_0000019	assay format	Homo sapiens	None	None	None	None	CHEMBL1966	Dihydroorotate dehydrogenase	Homo sapiens	SINGLE PROTEIN	CHEMBL1139219	1	Scientific Literature	J. Med. Chem.	2007	None
CHEMBL39188		0	397.36	1	5.85	45	Cc1c(-c2ccc(-c3ccc(F)cc3)cc2)nc2ccc(F)cc2c1C(=O)[O-].[Na+]	Ki	'='	210.0	nM	6.68			UO_0000065	17.79	0.33	0.83	13.31	False	CHEMBL669211	Inhibition measurement of orotate formation from radiolabeled dihydroorotate, using partially purified DHODase isolated from human liver.	B	BAO_0000019	assay format	None	None	None	None	None	CHEMBL1966	Dihydroorotate dehydrogenase	Homo sapiens	SINGLE PROTEIN	CHEMBL1128771	1	Scientific Literature	Bioorg. Med. Chem. Lett.	1995	None
CHEMBL119697		0	198.23	0	2.33	3c	Cc1n[nH]c(Nc2ccccc2)c1C#N	IC50	'>'	50000.0	nM				UO_0000065					False	CHEMBL665411	In vitro inhibitory activity against human dihydroorotate dehydrogenase (DHODH)	B	BAO_0000357	single protein format	None	None	None	None	None	CHEMBL1966	Dihydroorotate dehydrogenase	Homo sapiens	SINGLE PROTEIN	CHEMBL1131088	1	Scientific Literature	J. Med. Chem.	1998	None
CHEMBL118489		0	320.32	0	4.70	3p	N#Cc1c(C2CCCC2)n[nH]c1Nc1ccc(C(F)(F)F)cc1	IC50	'>'	50000.0	nM				UO_0000065					False	CHEMBL665411	In vitro inhibitory activity against human dihydroorotate dehydrogenase (DHODH)	B	BAO_0000357	single protein format	None	None	None	None	None	CHEMBL1966	Dihydroorotate dehydrogenase	Homo sapiens	SINGLE PROTEIN	CHEMBL1131088	1	Scientific Literature	J. Med. Chem.	1998	None
CHEMBL599679		0	335.36	0	2.29	1	CCOC(=O)C(=CNc1cccc(C(=O)OCC)c1)C(=O)OCC	Inhibition	'='	5.0	%				UO_0000187					False	CHEMBL1065907	Inhibition of human DHODH at 50 uM	B	BAO_0000357	single protein format	Homo sapiens	None	None	None	None	CHEMBL1966	Dihydroorotate dehydrogenase	Homo sapiens	SINGLE PROTEIN	CHEMBL1159041	1	Scientific Literature	Bioorg. Med. Chem. Lett.	2010	None
CHEMBL597637		0	369.80	0	2.94	9	CCOC(=O)C(=CNc1ccc(Cl)c(C(=O)OCC)c1)C(=O)OCC	Inhibition	'='	16.0	%				UO_0000187					False	CHEMBL1065907	Inhibition of human DHODH at 50 uM	B	BAO_0000357	single protein format	Homo sapiens	None	None	None	None	CHEMBL1966	Dihydroorotate dehydrogenase	Homo sapiens	SINGLE PROTEIN	CHEMBL1159041	1	Scientific Literature	Bioorg. Med. Chem. Lett.	2010	None
CHEMBL597231		0	322.75	0	2.90	14	CCOC(=O)/C(C#N)=C\Nc1ccc(C(=O)OCC)c(Cl)c1	Inhibition	'='	12.0	%				UO_0000187					False	CHEMBL1065907	Inhibition of human DHODH at 50 uM	B	BAO_0000357	single protein format	Homo sapiens	None	None	None	None	CHEMBL1966	Dihydroorotate dehydrogenase	Homo sapiens	SINGLE PROTEIN	CHEMBL1159041	1	Scientific Literature	Bioorg. Med. Chem. Lett.	2010	None
CHEMBL474842		0	293.25	0	3.20	16, DSM73	Cc1cc(Nc2cccc(C(F)(F)F)c2)n2ncnc2n1	IC50						Not Determined						False	CHEMBL1016137	Inhibition of human DHODH	B	BAO_0000357	single protein format	Homo sapiens	None	None	None	None	CHEMBL1966	Dihydroorotate dehydrogenase	Homo sapiens	SINGLE PROTEIN	CHEMBL1153392	1	Scientific Literature	J. Med. Chem.	2009	None
CHEMBL475664		0	239.28	0	2.48	15, DSM94	Cc1cccc(Nc2cc(C)nc3ncnn23)c1	IC50						Not Determined						False	CHEMBL1016137	Inhibition of human DHODH	B	BAO_0000357	single protein format	Homo sapiens	None	None	None	None	CHEMBL1966	Dihydroorotate dehydrogenase	Homo sapiens	SINGLE PROTEIN	CHEMBL1153392	1	Scientific Literature	J. Med. Chem.	2009	None
CHEMBL2263646		0	450.36	1	6.24	20	O=C(O)c1cc(C2CC2)cnc1Nc1c(F)cc(-c2cccc(OC(F)(F)F)c2)cc1F	IC50	'='	3.999	nM	8.40			UO_0000065	18.65	0.36	2.16	11.75	False	CHEMBL3053598	Inhibition of Homo sapiens (human) dehydroorotate dihydrogenase using 2,6-dichlorophenol-indophenol as substrate after 10 min by spectrophotometric analysis	B	BAO_0000357	single protein format	Homo sapiens	None	None	None	None	CHEMBL1966	Dihydroorotate dehydrogenase	Homo sapiens	SINGLE PROTEIN	CHEMBL3046505	1	Scientific Literature	Med Chem Res	2012	None
CHEMBL194023		0	373.40	0	3.57	6	COc1cccc(-c2ccc(NC(=O)C3=C(C(=O)O)CSC3)c(F)c2)c1	IC50	'='	131.0	nM	6.88			UO_0000065	18.43	0.36	3.31	9.10	False	CHEMBL879486	Inhibition of N-terminally truncated recombinant human dihydroorotate dehydrogenase using in vitro enzyme assay	B	BAO_0000357	single protein format	Homo sapiens	None	None	None	None	CHEMBL1966	Dihydroorotate dehydrogenase	Homo sapiens	SINGLE PROTEIN	CHEMBL1140402	1	Scientific Literature	Bioorg. Med. Chem. Lett.	2005	None
CHEMBL194395		0	371.36	0	2.98	21	COc1cccc(-c2ccc(NC(=O)C3=C(C(=O)O)C(O)CC3)c(F)c2)c1	IC50	'='	680.0	nM	6.17			UO_0000065	16.61	0.31	3.19	6.43	False	CHEMBL879486	Inhibition of N-terminally truncated recombinant human dihydroorotate dehydrogenase using in vitro enzyme assay	B	BAO_0000357	single protein format	Homo sapiens	None	None	None	None	CHEMBL1966	Dihydroorotate dehydrogenase	Homo sapiens	SINGLE PROTEIN	CHEMBL1140402	1	Scientific Literature	Bioorg. Med. Chem. Lett.	2005	None
CHEMBL973	TERIFLUNOMIDE	4	270.21	0	3.00	A-771726	C/C(O)=C(\C#N)C(=O)Nc1ccc(C(F)(F)F)cc1	IC50	'='	420.0	nM	6.38			UO_0000065	23.60	0.46	3.38	8.72	False	CHEMBL879486	Inhibition of N-terminally truncated recombinant human dihydroorotate dehydrogenase using in vitro enzyme assay	B	BAO_0000357	single protein format	Homo sapiens	None	None	None	None	CHEMBL1966	Dihydroorotate dehydrogenase	Homo sapiens	SINGLE PROTEIN	CHEMBL1140402	1	Scientific Literature	Bioorg. Med. Chem. Lett.	2005	None
CHEMBL49089		0	500.43	1	7.23	39	Cc1c(-c2cn(C)c3c(-c4cccc(C(F)(F)F)c4)cccc23)nc2ccc(F)cc2c1C(=O)[O-].[Na+]	Ki	'='	23.0	nM	7.64			UO_0000065	15.96	0.30	0.41	13.86	False	CHEMBL665414	Immunosuppressive effect in an isolated enzyme assay using partially purified Dihydroorotate dehydrogenase from human liver for inhibition of the formation of orotate from radiolabeled dihydroorotate	B	BAO_0000019	assay format	None	None	None	None	None	CHEMBL1966	Dihydroorotate dehydrogenase	Homo sapiens	SINGLE PROTEIN	CHEMBL1130874	1	Scientific Literature	Bioorg. Med. Chem. Lett.	1998	None
CHEMBL348270		0	307.35	0	3.86	1	O=C(O)C1=C(C(=O)Nc2ccc(-c3ccccc3)cc2)CCC1	IC50	'='	410.0	nM	6.39			UO_0000065	20.78	0.38	2.53	9.62	False	CHEMBL863437	Inhibitory activity against recombinant human DHODH	B	BAO_0000357	single protein format	Homo sapiens	None	None	None	None	CHEMBL1966	Dihydroorotate dehydrogenase	Homo sapiens	SINGLE PROTEIN	CHEMBL1147753	1	Scientific Literature	Bioorg. Med. Chem. Lett.	2006	None
CHEMBL370228		0	355.32	0	4.04	17	COc1cccc(-c2ccc(NC(=O)c3cocc3C(=O)O)c(F)c2)c1	IC50	'='	340.0	nM	6.47			UO_0000065	18.20	0.34	2.43	7.29	False	CHEMBL863437	Inhibitory activity against recombinant human DHODH	B	BAO_0000357	single protein format	Homo sapiens	None	None	None	None	CHEMBL1966	Dihydroorotate dehydrogenase	Homo sapiens	SINGLE PROTEIN	CHEMBL1147753	1	Scientific Literature	Bioorg. Med. Chem. Lett.	2006	None
CHEMBL219856		0	277.32	0	2.42	8	CCOC(=O)C(=CNc1ccc(C)cc1)C(=O)OCC	IC50	'='	145700.0	nM		Outside typical range		UO_0000065					False	CHEMBL911103	Inhibition of human recombinant DHODH	B	BAO_0000357	single protein format	Homo sapiens	None	None	None	None	CHEMBL1966	Dihydroorotate dehydrogenase	Homo sapiens	SINGLE PROTEIN	CHEMBL1139229	1	Scientific Literature	J. Med. Chem.	2007	None
CHEMBL374338		0	292.34	0	3.74	11	CCOC(=O)/C(C#N)=C\Nc1ccc(-c2ccccc2)cc1	IC50	'>'	500000.0	nM		Outside typical range		UO_0000065					False	CHEMBL911103	Inhibition of human recombinant DHODH	B	BAO_0000357	single protein format	Homo sapiens	None	None	None	None	CHEMBL1966	Dihydroorotate dehydrogenase	Homo sapiens	SINGLE PROTEIN	CHEMBL1139229	1	Scientific Literature	J. Med. Chem.	2007	None
CHEMBL492497		0	315.20	0	2.87	35, DSM133	Cc1cc(Nc2c(F)c(F)c(F)c(F)c2F)n2ncnc2n1	IC50						Not Determined						False	CHEMBL1016137	Inhibition of human DHODH	B	BAO_0000357	single protein format	Homo sapiens	None	None	None	None	CHEMBL1966	Dihydroorotate dehydrogenase	Homo sapiens	SINGLE PROTEIN	CHEMBL1153392	1	Scientific Literature	J. Med. Chem.	2009	None
CHEMBL522325		0	318.26	0	3.07	45, DSM81	Cc1cc(Nc2ccc(C#N)c(C(F)(F)F)c2)n2ncnc2n1	IC50						Not Determined						False	CHEMBL1016137	Inhibition of human DHODH	B	BAO_0000357	single protein format	Homo sapiens	None	None	None	None	CHEMBL1966	Dihydroorotate dehydrogenase	Homo sapiens	SINGLE PROTEIN	CHEMBL1153392	1	Scientific Literature	J. Med. Chem.	2009	None
CHEMBL2263447		0	400.81	1	6.00	21	O=C(O)c1cc(C2CC2)cnc1Nc1c(F)cc(-c2ccccc2Cl)cc1F	IC50	'='	5.0	nM	8.30			UO_0000065	20.71	0.40	2.30	13.34	True	CHEMBL3053598	Inhibition of Homo sapiens (human) dehydroorotate dihydrogenase using 2,6-dichlorophenol-indophenol as substrate after 10 min by spectrophotometric analysis	B	BAO_0000357	single protein format	Homo sapiens	None	None	None	None	CHEMBL1966	Dihydroorotate dehydrogenase	Homo sapiens	SINGLE PROTEIN	CHEMBL3046505	1	Scientific Literature	Med Chem Res	2012	None
CHEMBL104824		0	459.37	1	6.52	9	O=C([O-])c1c2c(nc3ccc(F)cc13)-c1ccc(-c3cccc(C(F)(F)F)c3)cc1CC2.[Na+]	Ki	'='	43.0	nM	7.37			UO_0000065	16.84	0.31	0.85	14.68	False	CHEMBL665413	Inhibition of human recombinant dihydroorotate dehydrogenase (DHODase)	B	BAO_0000357	single protein format	None	None	None	None	None	CHEMBL1966	Dihydroorotate dehydrogenase	Homo sapiens	SINGLE PROTEIN	CHEMBL1130739	1	Scientific Literature	Bioorg. Med. Chem. Lett.	1998	None
CHEMBL118468		0	294.28	0	4.17	3n	CC(C)c1n[nH]c(Nc2ccc(C(F)(F)F)cc2)c1C#N	IC50	'='	4000.0	nM	5.40			UO_0000065	18.34	0.35	1.23	8.37	False	CHEMBL665411	In vitro inhibitory activity against human dihydroorotate dehydrogenase (DHODH)	B	BAO_0000357	single protein format	None	None	None	None	None	CHEMBL1966	Dihydroorotate dehydrogenase	Homo sapiens	SINGLE PROTEIN	CHEMBL1131088	1	Scientific Literature	J. Med. Chem.	1998	None
CHEMBL446825		0	225.26	0	2.18	19	Cc1cc(Nc2ccccc2)n2ncnc2n1	IC50	'>'	200000.0	nM		Outside typical range		UO_0000065					False	CHEMBL961433	Inhibition of human DHODH assessed as reduction of 2,6-dichloroindophenol by stopped flow spectroscopy	B	BAO_0000357	single protein format	Homo sapiens	None	None	None	None	CHEMBL1966	Dihydroorotate dehydrogenase	Homo sapiens	SINGLE PROTEIN	CHEMBL1150779	1	Scientific Literature	J. Med. Chem.	2008	None
CHEMBL503135		0	276.30	0	2.72	14	Cc1cc(Nc2cnc3ccccc3c2)n2ncnc2n1	IC50	'>'	200000.0	nM		Outside typical range		UO_0000065					False	CHEMBL961433	Inhibition of human DHODH assessed as reduction of 2,6-dichloroindophenol by stopped flow spectroscopy	B	BAO_0000357	single protein format	Homo sapiens	None	None	None	None	CHEMBL1966	Dihydroorotate dehydrogenase	Homo sapiens	SINGLE PROTEIN	CHEMBL1150779	1	Scientific Literature	J. Med. Chem.	2008	None
CHEMBL519836		0	329.29	0	4.04	8	FC(F)(F)c1cc(Nc2ccc3ccccc3c2)n2ncnc2n1	IC50	'>'	200000.0	nM		Outside typical range		UO_0000065					False	CHEMBL961433	Inhibition of human DHODH assessed as reduction of 2,6-dichloroindophenol by stopped flow spectroscopy	B	BAO_0000357	single protein format	Homo sapiens	None	None	None	None	CHEMBL1966	Dihydroorotate dehydrogenase	Homo sapiens	SINGLE PROTEIN	CHEMBL1150779	1	Scientific Literature	J. Med. Chem.	2008	None
CHEMBL3410570		0	311.20	0	4.16	6	CC(=O)c1sc(Nc2ccc(Br)cc2)nc1C	IC50	'>'	10000.0	nM				UO_0000065					False	CHEMBL3413103	Inhibition of human DHODH using dihydroorotate substrate by DCIP assay	B	BAO_0000357	single protein format	Homo sapiens	None	None	None	None	CHEMBL1966	Dihydroorotate dehydrogenase	Homo sapiens	SINGLE PROTEIN	CHEMBL3407421	1	Scientific Literature	J. Med. Chem.	2015	None
CHEMBL432427		0	297.28	0	3.16	15	C/C(=N\N)c1c(C)n[nH]c1Nc1ccc(C(F)(F)F)cc1	IC50	'>'	50000.0	nM				UO_0000065					False	CHEMBL665411	In vitro inhibitory activity against human dihydroorotate dehydrogenase (DHODH)	B	BAO_0000357	single protein format	None	None	None	None	None	CHEMBL1966	Dihydroorotate dehydrogenase	Homo sapiens	SINGLE PROTEIN	CHEMBL1131088	1	Scientific Literature	J. Med. Chem.	1998	None
CHEMBL331399		0	280.25	0	3.22	22	Cc1n[nH]c(NCc2ccc(C(F)(F)F)cc2)c1C#N	IC50	'>'	50000.0	nM				UO_0000065					False	CHEMBL665411	In vitro inhibitory activity against human dihydroorotate dehydrogenase (DHODH)	B	BAO_0000357	single protein format	None	None	None	None	None	CHEMBL1966	Dihydroorotate dehydrogenase	Homo sapiens	SINGLE PROTEIN	CHEMBL1131088	1	Scientific Literature	J. Med. Chem.	1998	None
CHEMBL445375		0	328.30	0	4.71	3u	N#Cc1c(-c2ccccc2)n[nH]c1Nc1ccc(C(F)(F)F)cc1	IC50	'>'	50000.0	nM				UO_0000065					False	CHEMBL665411	In vitro inhibitory activity against human dihydroorotate dehydrogenase (DHODH)	B	BAO_0000357	single protein format	None	None	None	None	None	CHEMBL1966	Dihydroorotate dehydrogenase	Homo sapiens	SINGLE PROTEIN	CHEMBL1131088	1	Scientific Literature	J. Med. Chem.	1998	None
CHEMBL45691		0	409.39	1	5.63	23	Cc1c(OCc2ccc(-c3ccccc3)cc2)nc2ccc(F)cc2c1C(=O)[O-].[Na+]	Ki	'>'	200.0	nM				UO_0000065					False	CHEMBL665414	Immunosuppressive effect in an isolated enzyme assay using partially purified Dihydroorotate dehydrogenase from human liver for inhibition of the formation of orotate from radiolabeled dihydroorotate	B	BAO_0000019	assay format	None	None	None	None	None	CHEMBL1966	Dihydroorotate dehydrogenase	Homo sapiens	SINGLE PROTEIN	CHEMBL1130874	1	Scientific Literature	Bioorg. Med. Chem. Lett.	1998	None
CHEMBL71682		0	354.40	1	5.53	22a	FC(F)(F)c1ccc(NC(=S)c2cnoc2C2CCCCC2)cc1	IC50	'>'	50000.0	nM				UO_0000065					False	CHEMBL665410	Immunosuppressive activity expressed as ability to inhibit human recombinant dihydroorotate dehydrogenase (DHODH)	B	BAO_0000357	single protein format	None	None	None	None	None	CHEMBL1966	Dihydroorotate dehydrogenase	Homo sapiens	SINGLE PROTEIN	CHEMBL1131369	1	Scientific Literature	Bioorg. Med. Chem. Lett.	1998	None
CHEMBL3410613		0	430.53	1	6.41	50	CCOC(=O)c1sc(Nc2ccc(-c3cccc(OC)c3)cc2)nc1-c1ccccc1	IC50	'>'	10000.0	nM				UO_0000065					False	CHEMBL3413103	Inhibition of human DHODH using dihydroorotate substrate by DCIP assay	B	BAO_0000357	single protein format	Homo sapiens	None	None	None	None	CHEMBL1966	Dihydroorotate dehydrogenase	Homo sapiens	SINGLE PROTEIN	CHEMBL3407421	1	Scientific Literature	J. Med. Chem.	2015	None
CHEMBL3410602		0	426.85	1	6.40	39	CCOC(=O)c1sc(Nc2ccc(Cl)c(C(F)(F)F)c2)nc1-c1ccccc1	IC50	'='	131.0	nM	6.88			UO_0000065	16.12	0.34	0.48	13.44	False	CHEMBL3413103	Inhibition of human DHODH using dihydroorotate substrate by DCIP assay	B	BAO_0000357	single protein format	Homo sapiens	None	None	None	None	CHEMBL1966	Dihydroorotate dehydrogenase	Homo sapiens	SINGLE PROTEIN	CHEMBL3407421	1	Scientific Literature	J. Med. Chem.	2015	None
CHEMBL599569		0	353.76	0	2.65	23	CCOC(=O)c1cc(NC=C2C(=O)OC(C)(C)OC2=O)ccc1Cl	Inhibition	'='	5.0	%				UO_0000187					False	CHEMBL1065907	Inhibition of human DHODH at 50 uM	B	BAO_0000357	single protein format	Homo sapiens	None	None	None	None	CHEMBL1966	Dihydroorotate dehydrogenase	Homo sapiens	SINGLE PROTEIN	CHEMBL1159041	1	Scientific Literature	Bioorg. Med. Chem. Lett.	2010	None
CHEMBL1784560		0	337.47	1	5.08	13, DSM119	CCCCCCCCc1ccc(Nc2cc(C)nc3ncnn23)cc1	IC50						Not Determined						False	CHEMBL1785543	Inhibition of His6-tagged recombinant human dihydroorotate dehydrogenase expressed in Escherichia coli using L-dihydroorotate as substrate after 10 to 15 mins by DCIP dye-based assay	B	BAO_0000019	assay format	Homo sapiens	None	None	None	None	CHEMBL1966	Dihydroorotate dehydrogenase	Homo sapiens	SINGLE PROTEIN	CHEMBL1781999	1	Scientific Literature	J. Med. Chem.	2011	None
CHEMBL1784589		0	265.32	0	2.01	45, DSM162	Cc1cc(NC2Cc3ccccc3C2)n2ncnc2n1	IC50						Not Determined						False	CHEMBL1785543	Inhibition of His6-tagged recombinant human dihydroorotate dehydrogenase expressed in Escherichia coli using L-dihydroorotate as substrate after 10 to 15 mins by DCIP dye-based assay	B	BAO_0000019	assay format	Homo sapiens	None	None	None	None	CHEMBL1966	Dihydroorotate dehydrogenase	Homo sapiens	SINGLE PROTEIN	CHEMBL1781999	1	Scientific Literature	J. Med. Chem.	2011	None
CHEMBL1784574		0	299.35	0	3.61	29, DSM228	Cc1cc(Nc2ccc(C(C)(C)C)c(F)c2)n2ncnc2n1	IC50						Not Determined						False	CHEMBL1785543	Inhibition of His6-tagged recombinant human dihydroorotate dehydrogenase expressed in Escherichia coli using L-dihydroorotate as substrate after 10 to 15 mins by DCIP dye-based assay	B	BAO_0000019	assay format	Homo sapiens	None	None	None	None	CHEMBL1966	Dihydroorotate dehydrogenase	Homo sapiens	SINGLE PROTEIN	CHEMBL1781999	1	Scientific Literature	J. Med. Chem.	2011	None
CHEMBL288852		0	329.36	0	4.00	18	Cn1cnc2c(C(=O)O)cc(-c3ccc(-c4ccccc4)cc3)nc21	Ki	'>'	500.0	nM				UO_0000065					False	CHEMBL669211	Inhibition measurement of orotate formation from radiolabeled dihydroorotate, using partially purified DHODase isolated from human liver.	B	BAO_0000019	assay format	None	None	None	None	None	CHEMBL1966	Dihydroorotate dehydrogenase	Homo sapiens	SINGLE PROTEIN	CHEMBL1128771	1	Scientific Literature	Bioorg. Med. Chem. Lett.	1995	None
CHEMBL1784572		0	297.36	0	3.35	27, DSM248	Cc1cc(Nc2ccc(OC(C)(C)C)cc2)n2ncnc2n1	IC50						Not Determined						False	CHEMBL1785543	Inhibition of His6-tagged recombinant human dihydroorotate dehydrogenase expressed in Escherichia coli using L-dihydroorotate as substrate after 10 to 15 mins by DCIP dye-based assay	B	BAO_0000019	assay format	Homo sapiens	None	None	None	None	CHEMBL1966	Dihydroorotate dehydrogenase	Homo sapiens	SINGLE PROTEIN	CHEMBL1781999	1	Scientific Literature	J. Med. Chem.	2011	None
CHEMBL1784711		0	307.28	0	3.45	59, DSM247	CCc1cc(Nc2ccc(C(F)(F)F)cc2)n2ncnc2n1	IC50	'>'	100000.0	nM				UO_0000065					False	CHEMBL1785543	Inhibition of His6-tagged recombinant human dihydroorotate dehydrogenase expressed in Escherichia coli using L-dihydroorotate as substrate after 10 to 15 mins by DCIP dye-based assay	B	BAO_0000019	assay format	Homo sapiens	None	None	None	None	CHEMBL1966	Dihydroorotate dehydrogenase	Homo sapiens	SINGLE PROTEIN	CHEMBL1781999	1	Scientific Literature	J. Med. Chem.	2011	None
CHEMBL39448		0	339.39	1	5.58	2	Cc1c(-c2ccc(-c3ccccc3)cc2)nc2ccccc2c1C(=O)O	Ki	'='	1.7	nM	8.77			UO_0000065	25.84	0.46	3.19	17.47	False	CHEMBL669211	Inhibition measurement of orotate formation from radiolabeled dihydroorotate, using partially purified DHODase isolated from human liver.	B	BAO_0000019	assay format	None	None	None	None	None	CHEMBL1966	Dihydroorotate dehydrogenase	Homo sapiens	SINGLE PROTEIN	CHEMBL1128771	1	Scientific Literature	Bioorg. Med. Chem. Lett.	1995	None
CHEMBL3410591		0	332.47	0	4.98	28	CCOC(=O)c1sc(Nc2ccc(C)c(C)c2)nc1C(C)(C)C	IC50	'='	515.0	nM	6.29			UO_0000065	18.91	0.37	1.31	12.28	False	CHEMBL3413103	Inhibition of human DHODH using dihydroorotate substrate by DCIP assay	B	BAO_0000357	single protein format	Homo sapiens	None	None	None	None	CHEMBL1966	Dihydroorotate dehydrogenase	Homo sapiens	SINGLE PROTEIN	CHEMBL3407421	1	Scientific Literature	J. Med. Chem.	2015	None
CHEMBL3410580		0	310.81	0	4.33	17	CCOC(=O)c1sc(Nc2ccc(C)c(Cl)c2)nc1C	IC50	'='	969.0	nM	6.01			UO_0000065	19.35	0.41	1.68	11.74	False	CHEMBL3413103	Inhibition of human DHODH using dihydroorotate substrate by DCIP assay	B	BAO_0000357	single protein format	Homo sapiens	None	None	None	None	CHEMBL1966	Dihydroorotate dehydrogenase	Homo sapiens	SINGLE PROTEIN	CHEMBL3407421	1	Scientific Literature	J. Med. Chem.	2015	None
CHEMBL3410573		0	264.32	0	3.85	9	CC(=O)c1sc(Nc2ccc(C)c(F)c2)nc1C	IC50	'>'	10000.0	nM				UO_0000065					False	CHEMBL3413103	Inhibition of human DHODH using dihydroorotate substrate by DCIP assay	B	BAO_0000357	single protein format	Homo sapiens	None	None	None	None	CHEMBL1966	Dihydroorotate dehydrogenase	Homo sapiens	SINGLE PROTEIN	CHEMBL3407421	1	Scientific Literature	J. Med. Chem.	2015	None
CHEMBL1704856		0	306.78	0	3.08	2, SPB00882	Cc1cc(O)n2nc(SCc3ccc(Cl)cc3)nc2n1	IC50	'='	39000.0	nM	4.41			UO_0000065	14.37	0.30	1.33	6.96	False	CHEMBL2188003	Inhibition of human dihydrofolate dehydrogenase expressed in Escherichia coli BL21(DE3) using dihydrofolate as substrate by DCIP-based colorimetric analysis	B	BAO_0000019	assay format	Homo sapiens	None	None	None	None	CHEMBL1966	Dihydroorotate dehydrogenase	Homo sapiens	SINGLE PROTEIN	CHEMBL2177061	1	Scientific Literature	J. Med. Chem.	2012	None
CHEMBL430760		0	408.41	1	5.82	21	Cc1c(N(C)c2cccc(-c3ccccc3)c2)nc2ccc(F)cc2c1C(=O)[O-].[Na+]	Ki	'='	240.0	nM	6.62			UO_0000065	17.13	0.31	0.80	12.39	False	CHEMBL665414	Immunosuppressive effect in an isolated enzyme assay using partially purified Dihydroorotate dehydrogenase from human liver for inhibition of the formation of orotate from radiolabeled dihydroorotate	B	BAO_0000019	assay format	None	None	None	None	None	CHEMBL1966	Dihydroorotate dehydrogenase	Homo sapiens	SINGLE PROTEIN	CHEMBL1130874	1	Scientific Literature	Bioorg. Med. Chem. Lett.	1998	None
CHEMBL1957381		0	338.37	0	4.24	23	Cc1cc(-c2ccc(-c3nc4ccncc4c(O)c3C#N)cc2)ccn1	IC50	'>'	9900.0	nM				UO_0000065					False	CHEMBL1960215	Inhibition of human recombinant DHODH transmembrane domain using 2,6-dichloroindophenol sodium, L-Dihydroorotic acid, and decylubiquinone as substrate mix after 30 mins by microplate reader	B	BAO_0000357	single protein format	Homo sapiens	None	None	None	None	CHEMBL1966	Dihydroorotate dehydrogenase	Homo sapiens	SINGLE PROTEIN	CHEMBL1955808	1	Scientific Literature	Bioorg. Med. Chem. Lett.	2012	None
CHEMBL1929442		0	351.36	0	3.22	17	CC/C(O)=C(\C#N)C(=O)Nc1ccc(-c2cccnc2)c(C(=O)OC)c1	IC50	'='	40.0	nM	7.40			UO_0000065	21.06	0.39	4.18	6.59	False	CHEMBL1930744	Inhibition of human dihydroorotate dehydrogenase	B	BAO_0000357	single protein format	Homo sapiens	None	None	None	None	CHEMBL1966	Dihydroorotate dehydrogenase	Homo sapiens	SINGLE PROTEIN	CHEMBL1926525	1	Scientific Literature	Bioorg. Med. Chem. Lett.	2011	None
CHEMBL1929447		0	398.39	0	3.97	22	CC/C(O)=C(\C#N)C(=O)Nc1ccc(-c2ccc(F)cc2OC)c(C(=O)OC)c1	IC50	'='	66.0	nM	7.18			UO_0000065	18.02	0.34	3.21	6.61	False	CHEMBL1930744	Inhibition of human dihydroorotate dehydrogenase	B	BAO_0000357	single protein format	Homo sapiens	None	None	None	None	CHEMBL1966	Dihydroorotate dehydrogenase	Homo sapiens	SINGLE PROTEIN	CHEMBL1926525	1	Scientific Literature	Bioorg. Med. Chem. Lett.	2011	None
CHEMBL599681		0	307.30	0	1.81	3	CCOC(=O)C(=CNc1cccc(C(=O)O)c1)C(=O)OCC	Inhibition	'='	33.0	%				UO_0000187					False	CHEMBL1065907	Inhibition of human DHODH at 50 uM	B	BAO_0000357	single protein format	Homo sapiens	None	None	None	None	CHEMBL1966	Dihydroorotate dehydrogenase	Homo sapiens	SINGLE PROTEIN	CHEMBL1159041	1	Scientific Literature	Bioorg. Med. Chem. Lett.	2010	None
CHEMBL3410614		0	418.49	1	6.54	51	CCOC(=O)c1sc(Nc2ccc(-c3ccccc3)cc2F)nc1-c1ccccc1	IC50	'>'	10000.0	nM				UO_0000065					False	CHEMBL3413103	Inhibition of human DHODH using dihydroorotate substrate by DCIP assay	B	BAO_0000357	single protein format	Homo sapiens	None	None	None	None	CHEMBL1966	Dihydroorotate dehydrogenase	Homo sapiens	SINGLE PROTEIN	CHEMBL3407421	1	Scientific Literature	J. Med. Chem.	2015	None
CHEMBL218051		0	392.64	1	5.03	95	Cc1cc(Br)cc2c(C(=O)O)c(O)c(-c3ccc(Cl)cc3)nc12	IC50	'='	41000.0	nM	4.39			UO_0000065	11.17	0.26	-0.64	6.23	False	CHEMBL855443	Inhibition of human recombinant DHOD expressed in Escherichia coli	B	BAO_0000019	assay format	Homo sapiens	None	None	None	None	CHEMBL1966	Dihydroorotate dehydrogenase	Homo sapiens	SINGLE PROTEIN	CHEMBL1139219	1	Scientific Literature	J. Med. Chem.	2007	None
CHEMBL3410618		0	464.97	1	6.96	55	CCOC(=O)c1sc(Nc2ccc(OCc3ccccc3)c(Cl)c2)nc1-c1ccccc1	IC50	'>'	10000.0	nM				UO_0000065					False	CHEMBL3413103	Inhibition of human DHODH using dihydroorotate substrate by DCIP assay	B	BAO_0000357	single protein format	Homo sapiens	None	None	None	None	CHEMBL1966	Dihydroorotate dehydrogenase	Homo sapiens	SINGLE PROTEIN	CHEMBL3407421	1	Scientific Literature	J. Med. Chem.	2015	None
CHEMBL1784717		0	283.31	0	2.80	65, DSM174	Cc1ccc(Nc2c3c(nc4ncnn24)CCC3)cc1F	IC50	'>'	100000.0	nM				UO_0000065					False	CHEMBL1785543	Inhibition of His6-tagged recombinant human dihydroorotate dehydrogenase expressed in Escherichia coli using L-dihydroorotate as substrate after 10 to 15 mins by DCIP dye-based assay	B	BAO_0000019	assay format	Homo sapiens	None	None	None	None	CHEMBL1966	Dihydroorotate dehydrogenase	Homo sapiens	SINGLE PROTEIN	CHEMBL1781999	1	Scientific Literature	J. Med. Chem.	2011	None
CHEMBL1784562		0	265.32	0	3.05	16, DSM316	Cc1cc(Nc2ccc(C3CC3)cc2)n2ncnc2n1	IC50	'>'	100000.0	nM				UO_0000065					False	CHEMBL1785543	Inhibition of His6-tagged recombinant human dihydroorotate dehydrogenase expressed in Escherichia coli using L-dihydroorotate as substrate after 10 to 15 mins by DCIP dye-based assay	B	BAO_0000019	assay format	Homo sapiens	None	None	None	None	CHEMBL1966	Dihydroorotate dehydrogenase	Homo sapiens	SINGLE PROTEIN	CHEMBL1781999	1	Scientific Literature	J. Med. Chem.	2011	None
CHEMBL1957371		0	313.32	0	3.26	27	N#Cc1c(-c2ccc(-c3cn[nH]c3)cc2)nc2ccncc2c1O	IC50	'>'	9900.0	nM				UO_0000065					False	CHEMBL1960215	Inhibition of human recombinant DHODH transmembrane domain using 2,6-dichloroindophenol sodium, L-Dihydroorotic acid, and decylubiquinone as substrate mix after 30 mins by microplate reader	B	BAO_0000357	single protein format	Homo sapiens	None	None	None	None	CHEMBL1966	Dihydroorotate dehydrogenase	Homo sapiens	SINGLE PROTEIN	CHEMBL1955808	1	Scientific Literature	Bioorg. Med. Chem. Lett.	2012	None
CHEMBL1956284		0	323.73	0	3.94	36, DSM266	Cc1cc(Nc2cccc(Cl)c2)n2nc(C(C)(F)F)nc2n1	IC50						Not Determined						False	CHEMBL1961098	Inhibition of human C-terminal hexa-His tagged DHODH expressed in Escherichia coli by DCIP reduction assay	B	BAO_0000019	assay format	Homo sapiens	None	None	None	None	CHEMBL1966	Dihydroorotate dehydrogenase	Homo sapiens	SINGLE PROTEIN	CHEMBL1955725	1	Scientific Literature	J. Med. Chem.	2011	None
CHEMBL1956281		0	347.34	0	4.15	33, DSM318	Cc1cc(Nc2ccc(C(F)(F)F)cc2)n2nc(CC3CC3)nc2n1	IC50						Not Determined						False	CHEMBL1961098	Inhibition of human C-terminal hexa-His tagged DHODH expressed in Escherichia coli by DCIP reduction assay	B	BAO_0000019	assay format	Homo sapiens	None	None	None	None	CHEMBL1966	Dihydroorotate dehydrogenase	Homo sapiens	SINGLE PROTEIN	CHEMBL1955725	1	Scientific Literature	J. Med. Chem.	2011	None
CHEMBL1956271		0	407.41	1	6.03	22, DSM310	Cc1cc(Nc2ccc(S(F)(F)(F)(F)F)cc2)n2nc(CC(C)C)nc2n1	IC50						Not Determined						False	CHEMBL1961098	Inhibition of human C-terminal hexa-His tagged DHODH expressed in Escherichia coli by DCIP reduction assay	B	BAO_0000019	assay format	Homo sapiens	None	None	None	None	CHEMBL1966	Dihydroorotate dehydrogenase	Homo sapiens	SINGLE PROTEIN	CHEMBL1955725	1	Scientific Literature	J. Med. Chem.	2011	None
CHEMBL297497		0	462.46	1	6.21	38	COc1cccc(-c2cccc3c(-c4nc5ccc(F)cc5c(C(=O)[O-])c4C)cn(C)c23)c1.[Na+]	Ki	'='	32.0	nM	7.50			UO_0000065	17.02	0.31	1.28	11.65	False	CHEMBL665414	Immunosuppressive effect in an isolated enzyme assay using partially purified Dihydroorotate dehydrogenase from human liver for inhibition of the formation of orotate from radiolabeled dihydroorotate	B	BAO_0000019	assay format	None	None	None	None	None	CHEMBL1966	Dihydroorotate dehydrogenase	Homo sapiens	SINGLE PROTEIN	CHEMBL1130874	1	Scientific Literature	Bioorg. Med. Chem. Lett.	1998	None
CHEMBL1076869		0	358.26	1	5.02	16, AG-205/32421057	Brc1ccc(-c2csc(N/N=C/c3ccccc3)n2)cc1	IC50	'='	3300.0	nM	5.48			UO_0000065	15.30	0.36	0.46	14.70	False	CHEMBL2187569	Inhibition of human DHODH expressed in Escherichia coli BL21(DE3) using L-dihydroorotate as substrate after 10 mins by DCIP dye reduction assay	B	BAO_0000019	assay format	Homo sapiens	None	None	None	None	CHEMBL1966	Dihydroorotate dehydrogenase	Homo sapiens	SINGLE PROTEIN	CHEMBL2177103	1	Scientific Literature	J. Med. Chem.	2012	None
CHEMBL2178110		0	372.38	0	4.45	15, AH-487/15274063	CC1=NN(c2ccccc2)C(=O)/C1=C/c1ccc(-c2cccc(C(=O)O)c2)o1	IC50	'='	2740.0	nM	5.56			UO_0000065	14.94	0.27	1.11	6.69	False	CHEMBL2187569	Inhibition of human DHODH expressed in Escherichia coli BL21(DE3) using L-dihydroorotate as substrate after 10 mins by DCIP dye reduction assay	B	BAO_0000019	assay format	Homo sapiens	None	None	None	None	CHEMBL1966	Dihydroorotate dehydrogenase	Homo sapiens	SINGLE PROTEIN	CHEMBL2177103	1	Scientific Literature	J. Med. Chem.	2012	None
CHEMBL2178108		0	280.78	0	4.36	12, AG-205/37049197	CC(=O)c1sc(Nc2ccc(C)c(Cl)c2)nc1C	IC50	'='	930.0	nM	6.03			UO_0000065	21.48	0.46	1.67	14.36	False	CHEMBL2187569	Inhibition of human DHODH expressed in Escherichia coli BL21(DE3) using L-dihydroorotate as substrate after 10 mins by DCIP dye reduction assay	B	BAO_0000019	assay format	Homo sapiens	None	None	None	None	CHEMBL1966	Dihydroorotate dehydrogenase	Homo sapiens	SINGLE PROTEIN	CHEMBL2177103	1	Scientific Literature	J. Med. Chem.	2012	None
CHEMBL2178106		0	320.22	1	5.21	10, AK-968/41925463	CCc1cccc(NC(=O)/C=C/c2ccc(Cl)c(Cl)c2)c1	IC50	'='	550.0	nM	6.26			UO_0000065	19.55	0.41	1.05	21.51	False	CHEMBL2187569	Inhibition of human DHODH expressed in Escherichia coli BL21(DE3) using L-dihydroorotate as substrate after 10 mins by DCIP dye reduction assay	B	BAO_0000019	assay format	Homo sapiens	None	None	None	None	CHEMBL1966	Dihydroorotate dehydrogenase	Homo sapiens	SINGLE PROTEIN	CHEMBL2177103	1	Scientific Literature	J. Med. Chem.	2012	None
CHEMBL143628		0	430.89	0	4.71	8	O=C(NCc1ccccc1)c1cc(C(=O)Nc2ccccc2)n(-c2ccc(Cl)cc2)n1	Ki	'='	4.0	nM	8.40			UO_0000065	19.49	0.37	3.69	11.05	False	CHEMBL665409	Inhibition of dihydroorotate dehydrogenase (DHODase) of Helicobacter pylori	B	BAO_0000357	single protein format	Helicobacter pylori	None	None	None	None	CHEMBL1966	Dihydroorotate dehydrogenase	Homo sapiens	SINGLE PROTEIN	CHEMBL1135624	1	Scientific Literature	J. Med. Chem.	2002	None
CHEMBL43639		0	413.36	1	5.56	51	Cc1c(-c2ccc(-c3ccc(O)cc3F)cc2)nc2ccc(F)cc2c1C(=O)[O-].[Na+]	Ki	'='	11.0	nM	7.96			UO_0000065	20.34	0.37	2.40	11.30	False	CHEMBL669211	Inhibition measurement of orotate formation from radiolabeled dihydroorotate, using partially purified DHODase isolated from human liver.	B	BAO_0000019	assay format	None	None	None	None	None	CHEMBL1966	Dihydroorotate dehydrogenase	Homo sapiens	SINGLE PROTEIN	CHEMBL1128771	1	Scientific Literature	Bioorg. Med. Chem. Lett.	1995	None
CHEMBL38421		0	393.39	1	6.02	50	Cc1ccc(-c2ccc(-c3nc4ccc(F)cc4c(C(=O)[O-])c3C)cc2)cc1.[Na+]	Ki	'='	24.0	nM	7.62			UO_0000065	20.52	0.37	1.60	15.18	False	CHEMBL669211	Inhibition measurement of orotate formation from radiolabeled dihydroorotate, using partially purified DHODase isolated from human liver.	B	BAO_0000019	assay format	None	None	None	None	None	CHEMBL1966	Dihydroorotate dehydrogenase	Homo sapiens	SINGLE PROTEIN	CHEMBL1128771	1	Scientific Literature	Bioorg. Med. Chem. Lett.	1995	None
CHEMBL288708		0	379.37	1	5.71	46	Cc1c(-c2ccc(-c3ccccc3)cc2)nc2ccc(F)cc2c1C(=O)[O-].[Na+]	Ki	'='	8.0	nM	8.10			UO_0000065	22.66	0.41	2.39	16.13	False	CHEMBL669211	Inhibition measurement of orotate formation from radiolabeled dihydroorotate, using partially purified DHODase isolated from human liver.	B	BAO_0000019	assay format	None	None	None	None	None	CHEMBL1966	Dihydroorotate dehydrogenase	Homo sapiens	SINGLE PROTEIN	CHEMBL1128771	1	Scientific Literature	Bioorg. Med. Chem. Lett.	1995	None
CHEMBL1784590		0	283.31	0	2.15	46, DSM218	Cc1cc(NC2Cc3ccc(F)cc3C2)n2ncnc2n1	IC50	'>'	50000.0	nM				UO_0000065					False	CHEMBL1785543	Inhibition of His6-tagged recombinant human dihydroorotate dehydrogenase expressed in Escherichia coli using L-dihydroorotate as substrate after 10 to 15 mins by DCIP dye-based assay	B	BAO_0000019	assay format	Homo sapiens	None	None	None	None	CHEMBL1966	Dihydroorotate dehydrogenase	Homo sapiens	SINGLE PROTEIN	CHEMBL1781999	1	Scientific Literature	J. Med. Chem.	2011	None
CHEMBL217893		0	325.15	0	4.46	3	Cc1c(C(=O)Nc2cc(Cl)cc(Cl)c2)cccc1[N+](=O)[O-]	IC50	'='	524400.0	nM		Outside typical range		UO_0000065					False	CHEMBL911103	Inhibition of human recombinant DHODH	B	BAO_0000357	single protein format	Homo sapiens	None	None	None	None	CHEMBL1966	Dihydroorotate dehydrogenase	Homo sapiens	SINGLE PROTEIN	CHEMBL1139229	1	Scientific Literature	J. Med. Chem.	2007	None
CHEMBL1784709		0	267.34	0	2.48	57, DSM77	Cc1cc(NCCCc2ccccc2)n2ncnc2n1	IC50						Not Determined						False	CHEMBL1785543	Inhibition of His6-tagged recombinant human dihydroorotate dehydrogenase expressed in Escherichia coli using L-dihydroorotate as substrate after 10 to 15 mins by DCIP dye-based assay	B	BAO_0000019	assay format	Homo sapiens	None	None	None	None	CHEMBL1966	Dihydroorotate dehydrogenase	Homo sapiens	SINGLE PROTEIN	CHEMBL1781999	1	Scientific Literature	J. Med. Chem.	2011	None
CHEMBL1956267		0	301.78	0	3.95	16, DSM308	Cc1cc(Nc2cccc(Cl)c2)n2nc(C(C)C)nc2n1	IC50						Not Determined						False	CHEMBL1961098	Inhibition of human C-terminal hexa-His tagged DHODH expressed in Escherichia coli by DCIP reduction assay	B	BAO_0000019	assay format	Homo sapiens	None	None	None	None	CHEMBL1966	Dihydroorotate dehydrogenase	Homo sapiens	SINGLE PROTEIN	CHEMBL1955725	1	Scientific Literature	J. Med. Chem.	2011	None
CHEMBL1784561		0	281.36	0	3.47	15, DSM129	Cc1cc(Nc2ccc(C(C)(C)C)cc2)n2ncnc2n1	IC50	'>'	100000.0	nM				UO_0000065					False	CHEMBL1785543	Inhibition of His6-tagged recombinant human dihydroorotate dehydrogenase expressed in Escherichia coli using L-dihydroorotate as substrate after 10 to 15 mins by DCIP dye-based assay	B	BAO_0000019	assay format	Homo sapiens	None	None	None	None	CHEMBL1966	Dihydroorotate dehydrogenase	Homo sapiens	SINGLE PROTEIN	CHEMBL1781999	1	Scientific Literature	J. Med. Chem.	2011	None
CHEMBL2385512		0	415.46	1	6.96	C44	Cc1cc(Oc2ccccc2)c(C(C)C)cc1-c1cc(C(=O)O)c2cc(F)ccc2n1	IC50	'='	1.0	nM	9.00			UO_0000065	21.66	0.40	2.04	15.15	False	CHEMBL2388704	Inhibition of human DHODH	B	BAO_0000357	single protein format	Homo sapiens	None	None	None	None	CHEMBL1966	Dihydroorotate dehydrogenase	Homo sapiens	SINGLE PROTEIN	CHEMBL2385048	1	Scientific Literature	ACS Med. Chem. Lett.	2013	None
CHEMBL217897		0	339.39	0	3.78	14	CCOC(=O)C(=CNc1cccc(-c2ccccc2)c1)C(=O)OCC	IC50	'='	104200.0	nM		Outside typical range		UO_0000065					False	CHEMBL911103	Inhibition of human recombinant DHODH	B	BAO_0000357	single protein format	Homo sapiens	None	None	None	None	CHEMBL1966	Dihydroorotate dehydrogenase	Homo sapiens	SINGLE PROTEIN	CHEMBL1139229	1	Scientific Literature	J. Med. Chem.	2007	None
CHEMBL219489		0	299.26	0	3.15	156	O=C(O)c1c(O)c(-c2ccc(O)cc2)nc2ccc(F)cc12	IC50	'='	2100.0	nM	5.68			UO_0000065	18.97	0.35	2.53	6.26	False	CHEMBL855443	Inhibition of human recombinant DHOD expressed in Escherichia coli	B	BAO_0000019	assay format	Homo sapiens	None	None	None	None	CHEMBL1966	Dihydroorotate dehydrogenase	Homo sapiens	SINGLE PROTEIN	CHEMBL1139219	1	Scientific Literature	J. Med. Chem.	2007	None
CHEMBL219174		0	361.32	0	4.94	124	Cc1ccc2c(C(=O)O)c(O)c(-c3ccc(C(F)(F)F)cc3)nc2c1C	IC50	'='	32000.0	nM	4.50			UO_0000065	12.44	0.24	-0.45	6.38	False	CHEMBL855443	Inhibition of human recombinant DHOD expressed in Escherichia coli	B	BAO_0000019	assay format	Homo sapiens	None	None	None	None	CHEMBL1966	Dihydroorotate dehydrogenase	Homo sapiens	SINGLE PROTEIN	CHEMBL1139219	1	Scientific Literature	J. Med. Chem.	2007	None
CHEMBL374432		0	372.22	0	4.68	10	Cc1ccc2c(C(=O)O)c(O)c(-c3ccc(Br)cc3)nc2c1C	IC50	'='	56000.0	nM	4.25			UO_0000065	11.42	0.25	-0.43	6.04	False	CHEMBL855443	Inhibition of human recombinant DHOD expressed in Escherichia coli	B	BAO_0000019	assay format	Homo sapiens	None	None	None	None	CHEMBL1966	Dihydroorotate dehydrogenase	Homo sapiens	SINGLE PROTEIN	CHEMBL1139219	1	Scientific Literature	J. Med. Chem.	2007	None
CHEMBL38434	BREQUINAR	1	375.37	1	5.85	46	Cc1c(-c2ccc(-c3ccccc3F)cc2)nc2ccc(F)cc2c1C(=O)O	IC50	'='	6.0	nM	8.22			UO_0000065	21.90	0.40	2.37	16.38	False	CHEMBL2340288	Inhibition of human DHODH	B	BAO_0000357	single protein format	Homo sapiens	None	None	None	None	CHEMBL1966	Dihydroorotate dehydrogenase	Homo sapiens	SINGLE PROTEIN	CHEMBL2331175	1	Scientific Literature	J. Med. Chem.	2013	None
CHEMBL2431485		0	318.44	0	3.16	39	CCCCNC(=O)C1=C(Nc2ccc(C)c(C)c2)SCC1=O	IC50	'='	4422.0	nM	5.35			UO_0000065	16.81	0.33	2.19	9.20	False	CHEMBL2434279	Inhibition of N-terminal His10-tagged human DHODH (Met30 to Arg396) expressed in Escherichia coli BL21 (DE3) using dihydroorotate as substrate measured every 30 secs for 6 mins by DCIP dye-based assay	B	BAO_0000019	assay format	Homo sapiens	None	None	None	None	CHEMBL1966	Dihydroorotate dehydrogenase	Homo sapiens	SINGLE PROTEIN	CHEMBL2429811	1	Scientific Literature	J. Med. Chem.	2013	None
CHEMBL2431520		0	263.32	0	2.33	30	Cc1ccc(NC2=C(C(=O)O)C(=O)CS2)cc1C	IC50	'>'	50000.0	nM				UO_0000065					False	CHEMBL2434279	Inhibition of N-terminal His10-tagged human DHODH (Met30 to Arg396) expressed in Escherichia coli BL21 (DE3) using dihydroorotate as substrate measured every 30 secs for 6 mins by DCIP dye-based assay	B	BAO_0000019	assay format	Homo sapiens	None	None	None	None	CHEMBL1966	Dihydroorotate dehydrogenase	Homo sapiens	SINGLE PROTEIN	CHEMBL2429811	1	Scientific Literature	J. Med. Chem.	2013	None
CHEMBL142996		0	304.35	0	4.04	11	N#C/C(C(=O)Nc1ccc(-c2ccccc2)cc1)=C(/O)C1CC1	IC50	'='	53.0	nM	7.28			UO_0000065	23.91	0.43	3.24	9.95	False	CHEMBL984852	Inhibition of ubiquinone binding site of human dihydroorotate dehydrogenase	B	BAO_0000357	single protein format	Homo sapiens	None	None	None	None	CHEMBL1966	Dihydroorotate dehydrogenase	Homo sapiens	SINGLE PROTEIN	CHEMBL1138463	1	Scientific Literature	J. Med. Chem.	2009	None
CHEMBL973	TERIFLUNOMIDE	4	270.21	0	3.00	3, (A-771726)	C/C(O)=C(\C#N)C(=O)Nc1ccc(C(F)(F)F)cc1	IC50	'='	261.0	nM	6.58			UO_0000065	24.36	0.47	3.58	9.00	False	CHEMBL984852	Inhibition of ubiquinone binding site of human dihydroorotate dehydrogenase	B	BAO_0000357	single protein format	Homo sapiens	None	None	None	None	CHEMBL1966	Dihydroorotate dehydrogenase	Homo sapiens	SINGLE PROTEIN	CHEMBL1138463	1	Scientific Literature	J. Med. Chem.	2009	None
CHEMBL483994		0	312.76	0	4.30	28	C/C(O)=C(\C#N)C(=O)Nc1ccc(-c2ccccc2)cc1Cl	Ki	'='	39.0	nM	7.41			UO_0000065	23.69	0.46	3.11	10.13	False	CHEMBL984852	Inhibition of ubiquinone binding site of human dihydroorotate dehydrogenase	B	BAO_0000357	single protein format	Homo sapiens	None	None	None	None	CHEMBL1966	Dihydroorotate dehydrogenase	Homo sapiens	SINGLE PROTEIN	CHEMBL1138463	1	Scientific Literature	J. Med. Chem.	2009	None
CHEMBL597025		0	322.75	0	2.90	13	CCOC(=O)/C(C#N)=C\Nc1ccc(Cl)c(C(=O)OCC)c1	Inhibition	'='	14.0	%				UO_0000187					False	CHEMBL1065907	Inhibition of human DHODH at 50 uM	B	BAO_0000357	single protein format	Homo sapiens	None	None	None	None	CHEMBL1966	Dihydroorotate dehydrogenase	Homo sapiens	SINGLE PROTEIN	CHEMBL1159041	1	Scientific Literature	Bioorg. Med. Chem. Lett.	2010	None
CHEMBL3290843		0	480.44	1	5.98	21	CCOc1ccc2nc(C(=O)Nc3c(F)cc(-c4cccc(F)c4)cc3F)c(C)c(C(=O)O)c2c1	Inhibition	'='	51.35	%				UO_0000187					False	CHEMBL3291894	Inhibition of recombinant human DHODH activity at 10 uM after 20 mins by DCIP dye based colorimetric analysis in presence of 1 mM L-dihydroorotate and 1 mM CqD	B	BAO_0000357	single protein format	Homo sapiens	None	None	None	None	CHEMBL1966	Dihydroorotate dehydrogenase	Homo sapiens	SINGLE PROTEIN	CHEMBL3286357	1	Scientific Literature	Eur. J. Med. Chem.	2014	None
CHEMBL3290836		0	438.40	1	5.59	11	COc1ccc2nc(C(=O)Nc3c(F)cc(-c4cccc(F)c4)cc3F)c(C)c(O)c2c1	IC50	'='	940.0	nM	6.03			UO_0000065	13.75	0.26	0.44	8.44	False	CHEMBL3291895	Inhibition of recombinant human DHODH activity after 20 mins by DCIP dye based colorimetric analysis in presence of 1 mM L-dihydroorotate and 1 mM CqD	B	BAO_0000357	single protein format	Homo sapiens	None	None	None	None	CHEMBL1966	Dihydroorotate dehydrogenase	Homo sapiens	SINGLE PROTEIN	CHEMBL3286357	1	Scientific Literature	Eur. J. Med. Chem.	2014	None
CHEMBL321060		0	405.40	1	5.81	13	Cc1ccccc1-c1ccc2c(c1)CCc1c-2nc2ccc(F)cc2c1C(=O)[O-].[Na+]	Ki	'='	10.0	nM	8.00			UO_0000065	20.86	0.38	2.19	15.94	False	CHEMBL665413	Inhibition of human recombinant dihydroorotate dehydrogenase (DHODase)	B	BAO_0000357	single protein format	None	None	None	None	None	CHEMBL1966	Dihydroorotate dehydrogenase	Homo sapiens	SINGLE PROTEIN	CHEMBL1130739	1	Scientific Literature	Bioorg. Med. Chem. Lett.	1998	None
CHEMBL2385719		0	367.71	1	5.15	C5	O=C(O)c1cc(-c2ccc(OC(F)(F)F)cc2)nc2ccc(Cl)cc12	IC50	'='	310.0	nM	6.51			UO_0000065	17.70	0.36	1.36	10.95	False	CHEMBL2388704	Inhibition of human DHODH	B	BAO_0000357	single protein format	Homo sapiens	None	None	None	None	CHEMBL1966	Dihydroorotate dehydrogenase	Homo sapiens	SINGLE PROTEIN	CHEMBL2385048	1	Scientific Literature	ACS Med. Chem. Lett.	2013	None
CHEMBL589268		0	288.30	0	2.25	5	CCOC(=O)/C(C#N)=C\Nc1cccc(C(=O)OCC)c1	Inhibition	'='	2.0	%				UO_0000187					False	CHEMBL1065907	Inhibition of human DHODH at 50 uM	B	BAO_0000357	single protein format	Homo sapiens	None	None	None	None	CHEMBL1966	Dihydroorotate dehydrogenase	Homo sapiens	SINGLE PROTEIN	CHEMBL1159041	1	Scientific Literature	Bioorg. Med. Chem. Lett.	2010	None
CHEMBL3218512		0	317.39	0	3.95	15	O=C(NCC(c1ccccc1)c1ccccc1)c1ccccc1O	Inhibition	'='	4.0	%				UO_0000187					False	CHEMBL3223998	Inhibition of N-terminal truncated human recombinant DHODH assessed as ubiquinone reduction to 2,6-dichloroindophenol at 10 uM by spectrophotometric analysis relative to control	B	BAO_0000357	single protein format	Homo sapiens	None	None	None	None	CHEMBL1966	Dihydroorotate dehydrogenase	Homo sapiens	SINGLE PROTEIN	CHEMBL3217562	1	Scientific Literature	MedChemComm	2011	None
CHEMBL3218514		0	255.32	0	2.71	17	CN(CCc1ccccc1)C(=O)c1ccccc1O	Inhibition	'='	3.0	%				UO_0000187					False	CHEMBL3223998	Inhibition of N-terminal truncated human recombinant DHODH assessed as ubiquinone reduction to 2,6-dichloroindophenol at 10 uM by spectrophotometric analysis relative to control	B	BAO_0000357	single protein format	Homo sapiens	None	None	None	None	CHEMBL1966	Dihydroorotate dehydrogenase	Homo sapiens	SINGLE PROTEIN	CHEMBL3217562	1	Scientific Literature	MedChemComm	2011	None
CHEMBL3218521		0	335.38	0	4.09	25	O=C(NCC(c1ccccc1)c1ccccc1)c1c(O)cccc1F	IC50						Not Determined						False	CHEMBL3222705	Inhibition of N-terminal truncated human recombinant DHODH assessed as ubiquinone reduction to 2,6-dichloroindophenol by spectrophotometric analysis	B	BAO_0000357	single protein format	Homo sapiens	None	None	None	None	CHEMBL1966	Dihydroorotate dehydrogenase	Homo sapiens	SINGLE PROTEIN	CHEMBL3217562	1	Scientific Literature	MedChemComm	2011	None
CHEMBL1956293		0	303.75	0	2.98	49, DSM300	COCc1nc2nc(C)cc(Nc3cccc(Cl)c3)n2n1	IC50						Not Determined						False	CHEMBL1961098	Inhibition of human C-terminal hexa-His tagged DHODH expressed in Escherichia coli by DCIP reduction assay	B	BAO_0000019	assay format	Homo sapiens	None	None	None	None	CHEMBL1966	Dihydroorotate dehydrogenase	Homo sapiens	SINGLE PROTEIN	CHEMBL1955725	1	Scientific Literature	J. Med. Chem.	2011	None
CHEMBL1956298		0	351.33	0	3.38	54, DSM303	COCCc1nc2nc(C)cc(Nc3ccc(C(F)(F)F)cc3)n2n1	IC50						Not Determined						False	CHEMBL1961098	Inhibition of human C-terminal hexa-His tagged DHODH expressed in Escherichia coli by DCIP reduction assay	B	BAO_0000019	assay format	Homo sapiens	None	None	None	None	CHEMBL1966	Dihydroorotate dehydrogenase	Homo sapiens	SINGLE PROTEIN	CHEMBL1955725	1	Scientific Literature	J. Med. Chem.	2011	None
CHEMBL2431517		0	363.44	0	4.50	27	CCOC(=O)C1=C(Nc2ccc3cc4ccccc4cc3c2)SCC1=O	IC50	'>'	50000.0	nM				UO_0000065					False	CHEMBL2434279	Inhibition of N-terminal His10-tagged human DHODH (Met30 to Arg396) expressed in Escherichia coli BL21 (DE3) using dihydroorotate as substrate measured every 30 secs for 6 mins by DCIP dye-based assay	B	BAO_0000019	assay format	Homo sapiens	None	None	None	None	CHEMBL1966	Dihydroorotate dehydrogenase	Homo sapiens	SINGLE PROTEIN	CHEMBL2429811	1	Scientific Literature	J. Med. Chem.	2013	None
CHEMBL195622		0	373.36	0	4.14	7	COc1cccc(-c2cc(F)c(NC(=O)C3=C(C(=O)O)CCC3)c(F)c2)c1	IC50	'='	11.0	nM	7.96			UO_0000065	21.32	0.40	3.82	10.52	False	CHEMBL879486	Inhibition of N-terminally truncated recombinant human dihydroorotate dehydrogenase using in vitro enzyme assay	B	BAO_0000357	single protein format	Homo sapiens	None	None	None	None	CHEMBL1966	Dihydroorotate dehydrogenase	Homo sapiens	SINGLE PROTEIN	CHEMBL1140402	1	Scientific Literature	Bioorg. Med. Chem. Lett.	2005	None
CHEMBL194955		0	481.35	0	4.88	13	O=C(O)C1=C(C(=O)Nc2c(F)c(F)c(-c3cccc(OC(F)(F)F)c3)c(F)c2F)CSC1	IC50	'='	4.0	nM	8.40			UO_0000065	17.45	0.36	3.52	11.10	False	CHEMBL879486	Inhibition of N-terminally truncated recombinant human dihydroorotate dehydrogenase using in vitro enzyme assay	B	BAO_0000357	single protein format	Homo sapiens	None	None	None	None	CHEMBL1966	Dihydroorotate dehydrogenase	Homo sapiens	SINGLE PROTEIN	CHEMBL1140402	1	Scientific Literature	Bioorg. Med. Chem. Lett.	2005	None
CHEMBL1450	ATOVAQUONE	4	366.84	1	5.51	24	O=C1C(O)=C([C@H]2CC[C@H](c3ccc(Cl)cc3)CC2)C(=O)c2ccccc21	IC50	'='	14500.0	nM	4.84			UO_0000065	13.19	0.25	-0.67	8.90	False	CHEMBL2340292	Inhibition of human purified recombinant DHODH	B	BAO_0000357	single protein format	Homo sapiens	None	None	None	None	CHEMBL1966	Dihydroorotate dehydrogenase	Homo sapiens	SINGLE PROTEIN	CHEMBL2331175	1	Scientific Literature	J. Med. Chem.	2013	None
CHEMBL451417		0	279.23	0	2.59	32, DSM111	Cc1cc(Nc2cc(F)c(F)cc2F)n2ncnc2n1	IC50						Not Determined						False	CHEMBL1016137	Inhibition of human DHODH	B	BAO_0000357	single protein format	Homo sapiens	None	None	None	None	CHEMBL1966	Dihydroorotate dehydrogenase	Homo sapiens	SINGLE PROTEIN	CHEMBL1153392	1	Scientific Literature	J. Med. Chem.	2009	None
CHEMBL3290848		0	382.42	1	5.16	26	Cc1c(C(=O)Nc2ccc(-c3ccccc3)cc2)nc2ccccc2c1C(=O)O	Inhibition	'='	35.14	%				UO_0000187					False	CHEMBL3291894	Inhibition of recombinant human DHODH activity at 10 uM after 20 mins by DCIP dye based colorimetric analysis in presence of 1 mM L-dihydroorotate and 1 mM CqD	B	BAO_0000357	single protein format	Homo sapiens	None	None	None	None	CHEMBL1966	Dihydroorotate dehydrogenase	Homo sapiens	SINGLE PROTEIN	CHEMBL3286357	1	Scientific Literature	Eur. J. Med. Chem.	2014	None
CHEMBL104146		0	423.44	1	6.32	27	Cc1ccccc1-c1ccc2c(c1)CSc1c-2nc2ccc(F)cc2c1C(=O)[O-].[Na+]	Ki	'='	25.0	nM	7.60			UO_0000065	18.94	0.36	1.28	15.15	False	CHEMBL665413	Inhibition of human recombinant dihydroorotate dehydrogenase (DHODase)	B	BAO_0000357	single protein format	None	None	None	None	None	CHEMBL1966	Dihydroorotate dehydrogenase	Homo sapiens	SINGLE PROTEIN	CHEMBL1130739	1	Scientific Literature	Bioorg. Med. Chem. Lett.	1998	None
CHEMBL2263635		0	398.24	1	5.23	9	O=C([O-])c1ccncc1Nc1ccc(-c2cccc(OC(F)(F)F)c2)cc1F.[Li+]	IC50	'='	199.99	nM	6.70			UO_0000065	17.08	0.33	1.47	9.38	False	CHEMBL3053598	Inhibition of Homo sapiens (human) dehydroorotate dihydrogenase using 2,6-dichlorophenol-indophenol as substrate after 10 min by spectrophotometric analysis	B	BAO_0000357	single protein format	Homo sapiens	None	None	None	None	CHEMBL1966	Dihydroorotate dehydrogenase	Homo sapiens	SINGLE PROTEIN	CHEMBL3046505	1	Scientific Literature	Med Chem Res	2012	None
CHEMBL2012831		0	325.44	0	3.93	1m	CCCc1nc2ccccc2n1-c1ccc(C(=O)NC2CC2)s1	IC50	'='	15100.0	nM	4.82			UO_0000065	14.81	0.29	0.89	10.27	False	CHEMBL2014777	Inhibition of human DHODH after 20 mins by 2,6-dichloroindophenol-reduction based assay	B	BAO_0000357	single protein format	Homo sapiens	None	None	None	None	CHEMBL1966	Dihydroorotate dehydrogenase	Homo sapiens	SINGLE PROTEIN	CHEMBL2010768	1	Scientific Literature	ACS Med. Chem. Lett.	2011	None
CHEMBL1956483		0	318.77	0	2.17	82, DSM295	Cc1cc(Nc2cccc(Cl)c2)n2nc(OCCN)nc2n1	IC50						Not Determined						False	CHEMBL1961098	Inhibition of human C-terminal hexa-His tagged DHODH expressed in Escherichia coli by DCIP reduction assay	B	BAO_0000019	assay format	Homo sapiens	None	None	None	None	CHEMBL1966	Dihydroorotate dehydrogenase	Homo sapiens	SINGLE PROTEIN	CHEMBL1955725	1	Scientific Literature	J. Med. Chem.	2011	None
CHEMBL492529		0	293.25	0	3.20	21, DSM74	Cc1cc(Nc2ccc(C(F)(F)F)cc2)n2ncnc2n1	IC50	'>'	100000.0	nM				UO_0000065					True	CHEMBL1016137	Inhibition of human DHODH	B	BAO_0000357	single protein format	Homo sapiens	None	None	None	None	CHEMBL1966	Dihydroorotate dehydrogenase	Homo sapiens	SINGLE PROTEIN	CHEMBL1153392	1	Scientific Literature	J. Med. Chem.	2009	None
CHEMBL157105		0	427.32	1	5.03	8	O=C(O)C1=C(C(=O)Nc2c(F)cc(-c3cccc(OC(F)(F)F)c3)cc2F)CCC1	IC50	'='	33.0	nM	7.48			UO_0000065	17.51	0.34	2.45	9.89	True	CHEMBL879486	Inhibition of N-terminally truncated recombinant human dihydroorotate dehydrogenase using in vitro enzyme assay	B	BAO_0000357	single protein format	Homo sapiens	None	None	None	None	CHEMBL1966	Dihydroorotate dehydrogenase	Homo sapiens	SINGLE PROTEIN	CHEMBL1140402	1	Scientific Literature	Bioorg. Med. Chem. Lett.	2005	None
CHEMBL217918		0	313.74	0	4.27	26	Cc1ccc2nc(-c3ccc(Cl)cc3)c(O)c(C(=O)O)c2c1	IC50	'='	217.0	nM	6.66			UO_0000065	21.24	0.41	2.39	9.46	False	CHEMBL855443	Inhibition of human recombinant DHOD expressed in Escherichia coli	B	BAO_0000019	assay format	Homo sapiens	None	None	None	None	CHEMBL1966	Dihydroorotate dehydrogenase	Homo sapiens	SINGLE PROTEIN	CHEMBL1139219	1	Scientific Literature	J. Med. Chem.	2007	None
CHEMBL154623		0	463.31	1	5.31	5	O=C(O)C1=C(C(=O)Nc2c(F)c(F)c(-c3cccc(OC(F)(F)F)c3)c(F)c2F)CCC1	IC50	'='	7.0	nM	8.15			UO_0000065	17.60	0.35	2.84	10.78	False	CHEMBL859133	Inhibitory activity against human DHODH	B	BAO_0000357	single protein format	Homo sapiens	None	None	None	None	CHEMBL1966	Dihydroorotate dehydrogenase	Homo sapiens	SINGLE PROTEIN	CHEMBL1149442	1	Scientific Literature	J. Med. Chem.	2006	None
CHEMBL199347		0	443.35	1	5.54	12	O=C(O)c1cscc1C(=O)Nc1c(F)cc(-c2ccccc2OC(F)(F)F)cc1F	IC50	'='	10.0	nM	8.00			UO_0000065	18.04	0.36	2.46	10.58	False	CHEMBL863437	Inhibitory activity against recombinant human DHODH	B	BAO_0000357	single protein format	Homo sapiens	None	None	None	None	CHEMBL1966	Dihydroorotate dehydrogenase	Homo sapiens	SINGLE PROTEIN	CHEMBL1147753	1	Scientific Literature	Bioorg. Med. Chem. Lett.	2006	None
CHEMBL200858		0	387.84	1	5.03	9	COc1ccccc1-c1ccc(NC(=O)c2ccsc2C(=O)O)cc1Cl	IC50	'='	12.0	nM	7.92			UO_0000065	20.42	0.42	2.89	10.47	False	CHEMBL863437	Inhibitory activity against recombinant human DHODH	B	BAO_0000357	single protein format	Homo sapiens	None	None	None	None	CHEMBL1966	Dihydroorotate dehydrogenase	Homo sapiens	SINGLE PROTEIN	CHEMBL1147753	1	Scientific Literature	Bioorg. Med. Chem. Lett.	2006	None
CHEMBL1956287		0	337.76	0	4.33	40, DSM328	CCC(F)(F)c1nc2nc(C)cc(Nc3cccc(Cl)c3)n2n1	IC50	'>'	100000.0	nM				UO_0000065					False	CHEMBL1961098	Inhibition of human C-terminal hexa-His tagged DHODH expressed in Escherichia coli by DCIP reduction assay	B	BAO_0000019	assay format	Homo sapiens	None	None	None	None	CHEMBL1966	Dihydroorotate dehydrogenase	Homo sapiens	SINGLE PROTEIN	CHEMBL1955725	1	Scientific Literature	J. Med. Chem.	2011	None
CHEMBL141304		0	410.91	0	3.84	10	CC(C)CNC(=O)c1cc(C(=O)NCc2ccccc2)nn1-c1ccc(Cl)cc1	Ki	'>'	50000.0	nM				UO_0000065					False	CHEMBL872485	Inhibition of human dihydroorotate dehydrogenase (DHODase)	B	BAO_0000357	single protein format	Homo sapiens	None	None	None	None	CHEMBL1966	Dihydroorotate dehydrogenase	Homo sapiens	SINGLE PROTEIN	CHEMBL1135624	1	Scientific Literature	J. Med. Chem.	2002	None
CHEMBL474004		0	243.25	0	2.32	17, DSM131	Cc1cc(Nc2ccc(F)cc2)n2ncnc2n1	IC50						Not Determined						False	CHEMBL1016137	Inhibition of human DHODH	B	BAO_0000357	single protein format	Homo sapiens	None	None	None	None	CHEMBL1966	Dihydroorotate dehydrogenase	Homo sapiens	SINGLE PROTEIN	CHEMBL1153392	1	Scientific Literature	J. Med. Chem.	2009	None
CHEMBL1956294		0	337.31	0	3.34	50, DSM305	COCc1nc2nc(C)cc(Nc3ccc(C(F)(F)F)cc3)n2n1	IC50						Not Determined						False	CHEMBL1961098	Inhibition of human C-terminal hexa-His tagged DHODH expressed in Escherichia coli by DCIP reduction assay	B	BAO_0000019	assay format	Homo sapiens	None	None	None	None	CHEMBL1966	Dihydroorotate dehydrogenase	Homo sapiens	SINGLE PROTEIN	CHEMBL1955725	1	Scientific Literature	J. Med. Chem.	2011	None
CHEMBL384039		0	378.61	0	4.72	54	O=C(O)c1c(O)c(-c2ccc(Cl)cc2)nc2c(Br)cccc12	IC50	'='	132000.0	nM		Outside typical range		UO_0000065					False	CHEMBL855443	Inhibition of human recombinant DHOD expressed in Escherichia coli	B	BAO_0000019	assay format	Homo sapiens	None	None	None	None	CHEMBL1966	Dihydroorotate dehydrogenase	Homo sapiens	SINGLE PROTEIN	CHEMBL1139219	1	Scientific Literature	J. Med. Chem.	2007	None
CHEMBL3810006		0	459.74	0	4.37	A3	CCCNC(=O)c1cccc2nc(-c3cc(Br)nn3-c3ncccc3Cl)[nH]c12	IC50						Not Determined						False	CHEMBL3810850	Inhibition of human DHODH assessed as decrease in DCIP using dihydroorotate as substrate measured every 30 seconds for 6 mins	B	BAO_0000357	single protein format	Homo sapiens	None	None	None	None	CHEMBL1966	Dihydroorotate dehydrogenase	Homo sapiens	SINGLE PROTEIN	CHEMBL3808318	1	Scientific Literature	Bioorg. Med. Chem. Lett.	2016	None
CHEMBL3809712		0	591.78	2	6.51	A26	COc1ccc(C(F)(F)F)cc1NC(=O)c1cccc2nc(-c3cc(Br)nn3-c3ncccc3Cl)[nH]c12	Inhibition	'='	55.22	%				UO_0000187					False	CHEMBL3810849	Inhibition of human DHODH assessed as decrease in DCIP at 10 uM using dihydroorotate as substrate measured every 30 seconds for 6 mins	B	BAO_0000357	single protein format	Homo sapiens	None	None	None	None	CHEMBL1966	Dihydroorotate dehydrogenase	Homo sapiens	SINGLE PROTEIN	CHEMBL3808318	1	Scientific Literature	Bioorg. Med. Chem. Lett.	2016	None
CHEMBL3809871		0	541.77	2	5.63	A25	COc1cccc(F)c1NC(=O)c1cccc2nc(-c3cc(Br)nn3-c3ncccc3Cl)[nH]c12	Inhibition	'='	15.74	%				UO_0000187					False	CHEMBL3810849	Inhibition of human DHODH assessed as decrease in DCIP at 10 uM using dihydroorotate as substrate measured every 30 seconds for 6 mins	B	BAO_0000357	single protein format	Homo sapiens	None	None	None	None	CHEMBL1966	Dihydroorotate dehydrogenase	Homo sapiens	SINGLE PROTEIN	CHEMBL3808318	1	Scientific Literature	Bioorg. Med. Chem. Lett.	2016	None
CHEMBL3809398		0	507.78	2	5.79	A22	Cc1cccc(NC(=O)c2cccc3nc(-c4cc(Br)nn4-c4ncccc4Cl)[nH]c23)c1	Inhibition	'='	18.95	%				UO_0000187					False	CHEMBL3810849	Inhibition of human DHODH assessed as decrease in DCIP at 10 uM using dihydroorotate as substrate measured every 30 seconds for 6 mins	B	BAO_0000357	single protein format	Homo sapiens	None	None	None	None	CHEMBL1966	Dihydroorotate dehydrogenase	Homo sapiens	SINGLE PROTEIN	CHEMBL3808318	1	Scientific Literature	Bioorg. Med. Chem. Lett.	2016	None
CHEMBL3809386		0	553.80	2	5.50	A21	COc1cccc(OC)c1NC(=O)c1cccc2nc(-c3cc(Br)nn3-c3ncccc3Cl)[nH]c12	Inhibition	'='	0.0	%				UO_0000187					False	CHEMBL3810849	Inhibition of human DHODH assessed as decrease in DCIP at 10 uM using dihydroorotate as substrate measured every 30 seconds for 6 mins	B	BAO_0000357	single protein format	Homo sapiens	None	None	None	None	CHEMBL1966	Dihydroorotate dehydrogenase	Homo sapiens	SINGLE PROTEIN	CHEMBL3808318	1	Scientific Literature	Bioorg. Med. Chem. Lett.	2016	None
CHEMBL3808870		0	542.22	2	5.81	A9	O=C(NCc1ccc(Cl)cc1)c1cccc2nc(-c3cc(Br)nn3-c3ncccc3Cl)[nH]c12	Inhibition	'='	43.99	%				UO_0000187					False	CHEMBL3810849	Inhibition of human DHODH assessed as decrease in DCIP at 10 uM using dihydroorotate as substrate measured every 30 seconds for 6 mins	B	BAO_0000357	single protein format	Homo sapiens	None	None	None	None	CHEMBL1966	Dihydroorotate dehydrogenase	Homo sapiens	SINGLE PROTEIN	CHEMBL3808318	1	Scientific Literature	Bioorg. Med. Chem. Lett.	2016	None
CHEMBL502389		0	257.27	0	2.62	36, DSM85	Cc1ccc(Nc2cc(C)nc3ncnn23)c(F)c1	IC50						Not Determined						False	CHEMBL1016137	Inhibition of human DHODH	B	BAO_0000357	single protein format	Homo sapiens	None	None	None	None	CHEMBL1966	Dihydroorotate dehydrogenase	Homo sapiens	SINGLE PROTEIN	CHEMBL1153392	1	Scientific Literature	J. Med. Chem.	2009	None
CHEMBL371732		0	371.39	0	4.51	5	COc1cccc(-c2ccc(NC(=O)c3ccsc3C(=O)O)c(F)c2)c1	IC50	'='	44.0	nM	7.36			UO_0000065	19.81	0.39	2.85	9.73	True	CHEMBL863437	Inhibitory activity against recombinant human DHODH	B	BAO_0000357	single protein format	Homo sapiens	None	None	None	None	CHEMBL1966	Dihydroorotate dehydrogenase	Homo sapiens	SINGLE PROTEIN	CHEMBL1147753	1	Scientific Literature	Bioorg. Med. Chem. Lett.	2006	None
CHEMBL2178108		0	280.78	0	4.36	4	CC(=O)c1sc(Nc2ccc(C)c(Cl)c2)nc1C	IC50	'='	3937.0	nM	5.41			UO_0000065	19.25	0.41	1.04	12.87	False	CHEMBL3413103	Inhibition of human DHODH using dihydroorotate substrate by DCIP assay	B	BAO_0000357	single protein format	Homo sapiens	None	None	None	None	CHEMBL1966	Dihydroorotate dehydrogenase	Homo sapiens	SINGLE PROTEIN	CHEMBL3407421	1	Scientific Literature	J. Med. Chem.	2015	None
CHEMBL1956272		0	349.36	0	4.49	23, DSM357	Cc1cc(Nc2ccc(C(F)(F)F)cc2)n2nc(C(C)(C)C)nc2n1	IC50	'>'	100000.0	nM				UO_0000065					False	CHEMBL1961098	Inhibition of human C-terminal hexa-His tagged DHODH expressed in Escherichia coli by DCIP reduction assay	B	BAO_0000019	assay format	Homo sapiens	None	None	None	None	CHEMBL1966	Dihydroorotate dehydrogenase	Homo sapiens	SINGLE PROTEIN	CHEMBL1955725	1	Scientific Literature	J. Med. Chem.	2011	None
CHEMBL2177858		0	341.22	0	3.74	12	Cc1cc(O)n2nc(SCc3cc(Cl)ccc3Cl)nc2n1	IC50	'='	51.0	nM	7.29			UO_0000065	21.37	0.47	3.55	11.52	False	CHEMBL2188003	Inhibition of human dihydrofolate dehydrogenase expressed in Escherichia coli BL21(DE3) using dihydrofolate as substrate by DCIP-based colorimetric analysis	B	BAO_0000019	assay format	Homo sapiens	None	None	None	None	CHEMBL1966	Dihydroorotate dehydrogenase	Homo sapiens	SINGLE PROTEIN	CHEMBL2177061	1	Scientific Literature	J. Med. Chem.	2012	None
CHEMBL454269		0	259.70	0	2.83	9, DSM95	Cc1cc(Nc2ccccc2Cl)n2ncnc2n1	IC50						Not Determined						False	CHEMBL1016137	Inhibition of human DHODH	B	BAO_0000357	single protein format	Homo sapiens	None	None	None	None	CHEMBL1966	Dihydroorotate dehydrogenase	Homo sapiens	SINGLE PROTEIN	CHEMBL1153392	1	Scientific Literature	J. Med. Chem.	2009	None
CHEMBL475663		0	293.25	0	3.20	11, DSM91	Cc1cc(Nc2ccccc2C(F)(F)F)n2ncnc2n1	IC50						Not Determined						False	CHEMBL1016137	Inhibition of human DHODH	B	BAO_0000357	single protein format	Homo sapiens	None	None	None	None	CHEMBL1966	Dihydroorotate dehydrogenase	Homo sapiens	SINGLE PROTEIN	CHEMBL1153392	1	Scientific Literature	J. Med. Chem.	2009	None
CHEMBL492520		0	304.15	0	2.94	19, DSM98	Cc1cc(Nc2ccc(Br)cc2)n2ncnc2n1	IC50	'>'	100000.0	nM				UO_0000065					False	CHEMBL1016137	Inhibition of human DHODH	B	BAO_0000357	single protein format	Homo sapiens	None	None	None	None	CHEMBL1966	Dihydroorotate dehydrogenase	Homo sapiens	SINGLE PROTEIN	CHEMBL1153392	1	Scientific Literature	J. Med. Chem.	2009	None
CHEMBL451525		0	261.24	0	2.45	29, DSM107	Cc1cc(Nc2cc(F)ccc2F)n2ncnc2n1	IC50						Not Determined						False	CHEMBL1016137	Inhibition of human DHODH	B	BAO_0000357	single protein format	Homo sapiens	None	None	None	None	CHEMBL1966	Dihydroorotate dehydrogenase	Homo sapiens	SINGLE PROTEIN	CHEMBL1153392	1	Scientific Literature	J. Med. Chem.	2009	None
CHEMBL119801		0	223.24	0	2.21	3e	Cc1n[nH]c(Nc2ccc(C#N)cc2)c1C#N	IC50	'='	3200.0	nM	5.50			UO_0000065	24.61	0.44	3.28	6.22	False	CHEMBL665411	In vitro inhibitory activity against human dihydroorotate dehydrogenase (DHODH)	B	BAO_0000357	single protein format	None	None	None	None	None	CHEMBL1966	Dihydroorotate dehydrogenase	Homo sapiens	SINGLE PROTEIN	CHEMBL1131088	1	Scientific Literature	J. Med. Chem.	1998	None
CHEMBL1956263		0	287.75	0	3.39	12, DSM272	CCc1nc2nc(C)cc(Nc3cccc(Cl)c3)n2n1	IC50						Not Determined						False	CHEMBL1961098	Inhibition of human C-terminal hexa-His tagged DHODH expressed in Escherichia coli by DCIP reduction assay	B	BAO_0000019	assay format	Homo sapiens	None	None	None	None	CHEMBL1966	Dihydroorotate dehydrogenase	Homo sapiens	SINGLE PROTEIN	CHEMBL1955725	1	Scientific Literature	J. Med. Chem.	2011	None
CHEMBL218083		0	383.71	0	4.86	47	O=C(O)c1c(O)c(-c2ccc(Cl)cc2)nc2c(OC(F)(F)F)cccc12	IC50	'='	130000.0	nM		Outside typical range		UO_0000065					False	CHEMBL855443	Inhibition of human recombinant DHOD expressed in Escherichia coli	B	BAO_0000019	assay format	Homo sapiens	None	None	None	None	CHEMBL1966	Dihydroorotate dehydrogenase	Homo sapiens	SINGLE PROTEIN	CHEMBL1139219	1	Scientific Literature	J. Med. Chem.	2007	None
CHEMBL1784596		0	241.25	0	1.84	52, DSM194	Cc1cc(NOc2ccccc2)n2ncnc2n1	IC50						Not Determined						False	CHEMBL1785543	Inhibition of His6-tagged recombinant human dihydroorotate dehydrogenase expressed in Escherichia coli using L-dihydroorotate as substrate after 10 to 15 mins by DCIP dye-based assay	B	BAO_0000019	assay format	Homo sapiens	None	None	None	None	CHEMBL1966	Dihydroorotate dehydrogenase	Homo sapiens	SINGLE PROTEIN	CHEMBL1781999	1	Scientific Literature	J. Med. Chem.	2011	None
CHEMBL973	TERIFLUNOMIDE	4	270.21	0	3.00	3, A771726	C/C(O)=C(\C#N)C(=O)Nc1ccc(C(F)(F)F)cc1	IC50	'='	356.0	nM	6.45			UO_0000065	23.86	0.46	3.45	8.82	False	CHEMBL3810850	Inhibition of human DHODH assessed as decrease in DCIP using dihydroorotate as substrate measured every 30 seconds for 6 mins	B	BAO_0000357	single protein format	Homo sapiens	None	None	None	None	CHEMBL1966	Dihydroorotate dehydrogenase	Homo sapiens	SINGLE PROTEIN	CHEMBL3808318	1	Scientific Literature	Bioorg. Med. Chem. Lett.	2016	None
CHEMBL287730		0	369.33	0	4.23	54	Cc1c(-c2ccc(-n3ccnc3)cc2)nc2ccc(F)cc2c1C(=O)[O-].[Na+]	Ki	'>'	500.0	nM				UO_0000065					False	CHEMBL669211	Inhibition measurement of orotate formation from radiolabeled dihydroorotate, using partially purified DHODase isolated from human liver.	B	BAO_0000019	assay format	None	None	None	None	None	CHEMBL1966	Dihydroorotate dehydrogenase	Homo sapiens	SINGLE PROTEIN	CHEMBL1128771	1	Scientific Literature	Bioorg. Med. Chem. Lett.	1995	None
CHEMBL1929444		0	369.35	0	3.36	19	CC/C(O)=C(\C#N)C(=O)Nc1ccc(-c2ccc(F)nc2)c(C(=O)OC)c1	IC50	'='	150.0	nM	6.82			UO_0000065	18.48	0.35	3.46	6.08	False	CHEMBL1930744	Inhibition of human dihydroorotate dehydrogenase	B	BAO_0000357	single protein format	Homo sapiens	None	None	None	None	CHEMBL1966	Dihydroorotate dehydrogenase	Homo sapiens	SINGLE PROTEIN	CHEMBL1926525	1	Scientific Literature	Bioorg. Med. Chem. Lett.	2011	None
CHEMBL1929451		0	408.41	0	3.60	26	CC/C(O)=C(\C#N)C(=O)Nc1ccc(-c2ccc3c(c2)OCCO3)c(C(=O)OC)c1	IC50	'='	66.0	nM	7.18			UO_0000065	17.58	0.33	3.58	6.09	False	CHEMBL1930744	Inhibition of human dihydroorotate dehydrogenase	B	BAO_0000357	single protein format	Homo sapiens	None	None	None	None	CHEMBL1966	Dihydroorotate dehydrogenase	Homo sapiens	SINGLE PROTEIN	CHEMBL1926525	1	Scientific Literature	Bioorg. Med. Chem. Lett.	2011	None
CHEMBL452465		0	259.70	0	2.83	18, DSM89	Cc1cc(Nc2ccc(Cl)cc2)n2ncnc2n1	IC50	'>'	100000.0	nM				UO_0000065					False	CHEMBL1016137	Inhibition of human DHODH	B	BAO_0000357	single protein format	Homo sapiens	None	None	None	None	CHEMBL1966	Dihydroorotate dehydrogenase	Homo sapiens	SINGLE PROTEIN	CHEMBL1153392	1	Scientific Literature	J. Med. Chem.	2009	None
CHEMBL493761		0	279.23	0	2.59	31, DSM109	Cc1cc(Nc2ccc(F)c(F)c2F)n2ncnc2n1	IC50						Not Determined						False	CHEMBL1016137	Inhibition of human DHODH	B	BAO_0000357	single protein format	Homo sapiens	None	None	None	None	CHEMBL1966	Dihydroorotate dehydrogenase	Homo sapiens	SINGLE PROTEIN	CHEMBL1153392	1	Scientific Literature	J. Med. Chem.	2009	None
CHEMBL1956292		0	303.75	0	2.98	48, DSM299	COCc1nc2nc(C)cc(Nc3ccc(Cl)cc3)n2n1	IC50						Not Determined						False	CHEMBL1961098	Inhibition of human C-terminal hexa-His tagged DHODH expressed in Escherichia coli by DCIP reduction assay	B	BAO_0000019	assay format	Homo sapiens	None	None	None	None	CHEMBL1966	Dihydroorotate dehydrogenase	Homo sapiens	SINGLE PROTEIN	CHEMBL1955725	1	Scientific Literature	J. Med. Chem.	2011	None
CHEMBL1956290		0	361.25	0	4.21	43, DSM195	Cc1cc(Nc2ccc(C(F)(F)F)cc2)n2nc(C(F)(F)F)nc2n1	IC50	'>'	100000.0	nM				UO_0000065					True	CHEMBL1961098	Inhibition of human C-terminal hexa-His tagged DHODH expressed in Escherichia coli by DCIP reduction assay	B	BAO_0000019	assay format	Homo sapiens	None	None	None	None	CHEMBL1966	Dihydroorotate dehydrogenase	Homo sapiens	SINGLE PROTEIN	CHEMBL1955725	1	Scientific Literature	J. Med. Chem.	2011	None
CHEMBL345685		0	341.34	0	3.70	22	O=C(O)C1=C(C(=O)Nc2ccc(-c3cccc(O)c3)cc2F)CCC1	IC50	'='	610.0	nM	6.21			UO_0000065	18.21	0.34	2.51	7.17	False	CHEMBL665412	In vitro inhibitory activity against human dihydroorotate dehydrogenase (DHODH)	B	BAO_0000357	single protein format	None	None	None	None	None	CHEMBL1966	Dihydroorotate dehydrogenase	Homo sapiens	SINGLE PROTEIN	CHEMBL1146710	1	Scientific Literature	Bioorg. Med. Chem. Lett.	2004	None
CHEMBL351786		0	387.38	0	4.53	21	CCOc1cccc(-c2cc(F)c(NC(=O)C3=C(C(=O)O)CCC3)c(F)c2)c1	IC50	'='	17.0	nM	7.77			UO_0000065	20.06	0.38	3.24	10.27	False	CHEMBL665412	In vitro inhibitory activity against human dihydroorotate dehydrogenase (DHODH)	B	BAO_0000357	single protein format	None	None	None	None	None	CHEMBL1966	Dihydroorotate dehydrogenase	Homo sapiens	SINGLE PROTEIN	CHEMBL1146710	1	Scientific Literature	Bioorg. Med. Chem. Lett.	2004	None
CHEMBL3818174		0	323.35	0	3.71	A5	COC(=O)c1cc(-c2ccc(OC)c(OC)c2)nc2ccccc12	IC50	'='	3249.8	nM	5.49			UO_0000065	16.97	0.31	1.78	9.52	False	CHEMBL3822209	Inhibition of N-terminally truncated human DHODH (Met30 to Arg396 residues) expressed in Escherichia coli BL21 (DE3) using dihydroorotate as substrate preincubated for 5 mins followed by substrate addition measured every 30 secs for 6 mins by DCIP-based spectrophotometric assay	B	BAO_0000019	assay format	Homo sapiens	None	None	None	None	CHEMBL1966	Dihydroorotate dehydrogenase	Homo sapiens	SINGLE PROTEIN	CHEMBL3817841	1	Scientific Literature	MedChemComm	2016	None
CHEMBL3818640		0	397.06	1	5.67	A7	O=C(O)c1cc(-c2ccc(Cl)c(Cl)c2)nc2ccc(Br)cc12	IC50	'='	57.1	nM	7.24			UO_0000065	18.24	0.45	1.57	14.43	False	CHEMBL3822209	Inhibition of N-terminally truncated human DHODH (Met30 to Arg396 residues) expressed in Escherichia coli BL21 (DE3) using dihydroorotate as substrate preincubated for 5 mins followed by substrate addition measured every 30 secs for 6 mins by DCIP-based spectrophotometric assay	B	BAO_0000019	assay format	Homo sapiens	None	None	None	None	CHEMBL1966	Dihydroorotate dehydrogenase	Homo sapiens	SINGLE PROTEIN	CHEMBL3817841	1	Scientific Literature	MedChemComm	2016	None
CHEMBL3809964		0	523.78	2	5.49	A10	COc1ccc(NC(=O)c2cccc3nc(-c4cc(Br)nn4-c4ncccc4Cl)[nH]c23)cc1	IC50						Not Determined						False	CHEMBL3810850	Inhibition of human DHODH assessed as decrease in DCIP using dihydroorotate as substrate measured every 30 seconds for 6 mins	B	BAO_0000357	single protein format	Homo sapiens	None	None	None	None	CHEMBL1966	Dihydroorotate dehydrogenase	Homo sapiens	SINGLE PROTEIN	CHEMBL3808318	1	Scientific Literature	Bioorg. Med. Chem. Lett.	2016	None
CHEMBL143868		0	444.92	1	5.02	12	Cc1ccc(CNC(=O)c2cc(C(=O)Nc3ccccc3)n(-c3ccc(Cl)cc3)n2)cc1	Ki	'>'	50000.0	nM				UO_0000065					False	CHEMBL872485	Inhibition of human dihydroorotate dehydrogenase (DHODase)	B	BAO_0000357	single protein format	Homo sapiens	None	None	None	None	CHEMBL1966	Dihydroorotate dehydrogenase	Homo sapiens	SINGLE PROTEIN	CHEMBL1135624	1	Scientific Literature	J. Med. Chem.	2002	None
CHEMBL359171		0	523.59	1	4.30	1	COc1ccc(-n2nc(C(=O)NCc3ccccc3)cc2C(=O)Nc2ccc(C(=O)N3CCCC3)cc2)cc1	Ki	'>'	50000.0	nM				UO_0000065					False	CHEMBL872485	Inhibition of human dihydroorotate dehydrogenase (DHODase)	B	BAO_0000357	single protein format	Homo sapiens	None	None	None	None	CHEMBL1966	Dihydroorotate dehydrogenase	Homo sapiens	SINGLE PROTEIN	CHEMBL1135624	1	Scientific Literature	J. Med. Chem.	2002	None
CHEMBL348871		0	420.69	1	5.27	16	O=C(O)C1=C(C(=O)Nc2ccc(-c3ccc(Br)cc3)c(Cl)c2)CCC1	IC50	'='	70.0	nM	7.16			UO_0000065	17.01	0.39	1.88	10.78	False	CHEMBL665412	In vitro inhibitory activity against human dihydroorotate dehydrogenase (DHODH)	B	BAO_0000357	single protein format	None	None	None	None	None	CHEMBL1966	Dihydroorotate dehydrogenase	Homo sapiens	SINGLE PROTEIN	CHEMBL1146710	1	Scientific Literature	Bioorg. Med. Chem. Lett.	2004	None
CHEMBL118455		0	266.23	0	3.35	3b	Cc1n[nH]c(Nc2ccccc2C(F)(F)F)c1C#N	IC50	'>'	50000.0	nM				UO_0000065					False	CHEMBL665411	In vitro inhibitory activity against human dihydroorotate dehydrogenase (DHODH)	B	BAO_0000357	single protein format	None	None	None	None	None	CHEMBL1966	Dihydroorotate dehydrogenase	Homo sapiens	SINGLE PROTEIN	CHEMBL1131088	1	Scientific Literature	J. Med. Chem.	1998	None
CHEMBL2012820		0	257.32	0	2.45	1b	CNC(=O)c1ccc(-n2cnc3ccccc32)s1	IC50	'>'	30000.0	nM				UO_0000065					False	CHEMBL2014777	Inhibition of human DHODH after 20 mins by 2,6-dichloroindophenol-reduction based assay	B	BAO_0000357	single protein format	Homo sapiens	None	None	None	None	CHEMBL1966	Dihydroorotate dehydrogenase	Homo sapiens	SINGLE PROTEIN	CHEMBL2010768	1	Scientific Literature	ACS Med. Chem. Lett.	2011	None
CHEMBL154214		0	409.34	0	4.89	3	O=C(O)C1=C(C(=O)Nc2ccc(-c3ccc(OC(F)(F)F)cc3)cc2F)CCC1	IC50	'='	5700.0	nM	5.24			UO_0000065	12.81	0.25	0.35	6.93	False	CHEMBL665412	In vitro inhibitory activity against human dihydroorotate dehydrogenase (DHODH)	B	BAO_0000357	single protein format	None	None	None	None	None	CHEMBL1966	Dihydroorotate dehydrogenase	Homo sapiens	SINGLE PROTEIN	CHEMBL1146710	1	Scientific Literature	Bioorg. Med. Chem. Lett.	2004	None
CHEMBL157105		0	427.32	1	5.03	10	O=C(O)C1=C(C(=O)Nc2c(F)cc(-c3cccc(OC(F)(F)F)c3)cc2F)CCC1	IC50	'='	33.0	nM	7.48			UO_0000065	17.51	0.34	2.45	9.89	True	CHEMBL665412	In vitro inhibitory activity against human dihydroorotate dehydrogenase (DHODH)	B	BAO_0000357	single protein format	None	None	None	None	None	CHEMBL1966	Dihydroorotate dehydrogenase	Homo sapiens	SINGLE PROTEIN	CHEMBL1146710	1	Scientific Literature	Bioorg. Med. Chem. Lett.	2004	None
CHEMBL347148		0	355.37	0	4.00	4	COc1ccc(-c2ccc(NC(=O)C3=C(C(=O)O)CCC3)c(F)c2)cc1	IC50	'='	1700.0	nM	5.77			UO_0000065	16.24	0.30	1.77	7.63	False	CHEMBL665412	In vitro inhibitory activity against human dihydroorotate dehydrogenase (DHODH)	B	BAO_0000357	single protein format	None	None	None	None	None	CHEMBL1966	Dihydroorotate dehydrogenase	Homo sapiens	SINGLE PROTEIN	CHEMBL1146710	1	Scientific Literature	Bioorg. Med. Chem. Lett.	2004	None
CHEMBL3809830		0	507.78	2	5.16	A4	O=C(NCc1ccccc1)c1cccc2nc(-c3cc(Br)nn3-c3ncccc3Cl)[nH]c12	IC50						Not Determined						False	CHEMBL3810850	Inhibition of human DHODH assessed as decrease in DCIP using dihydroorotate as substrate measured every 30 seconds for 6 mins	B	BAO_0000357	single protein format	Homo sapiens	None	None	None	None	CHEMBL1966	Dihydroorotate dehydrogenase	Homo sapiens	SINGLE PROTEIN	CHEMBL3808318	1	Scientific Literature	Bioorg. Med. Chem. Lett.	2016	None
CHEMBL3817894		0	321.38	0	4.78	A4	CCCCOc1cccc(-c2cc(C(=O)O)c3ccccc3n2)c1	IC50	'='	1310.0	nM	5.88			UO_0000065	18.30	0.33	1.10	9.90	False	CHEMBL3822209	Inhibition of N-terminally truncated human DHODH (Met30 to Arg396 residues) expressed in Escherichia coli BL21 (DE3) using dihydroorotate as substrate preincubated for 5 mins followed by substrate addition measured every 30 secs for 6 mins by DCIP-based spectrophotometric assay	B	BAO_0000019	assay format	Homo sapiens	None	None	None	None	CHEMBL1966	Dihydroorotate dehydrogenase	Homo sapiens	SINGLE PROTEIN	CHEMBL3817841	1	Scientific Literature	MedChemComm	2016	None
CHEMBL2263634		0	410.28	1	5.10	8	COc1cccc(-c2ccc(Nc3cnccc3C(=O)[O-])c(OC(F)(F)F)c2)c1.[Li+]	IC50	'='	14.0	nM	7.85			UO_0000065	19.42	0.37	2.75	9.73	True	CHEMBL3053598	Inhibition of Homo sapiens (human) dehydroorotate dihydrogenase using 2,6-dichlorophenol-indophenol as substrate after 10 min by spectrophotometric analysis	B	BAO_0000357	single protein format	Homo sapiens	None	None	None	None	CHEMBL1966	Dihydroorotate dehydrogenase	Homo sapiens	SINGLE PROTEIN	CHEMBL3046505	1	Scientific Literature	Med Chem Res	2012	None
CHEMBL48928		0	429.43	1	6.87	40	Cc1c(-c2cccc3c(-c4ccccc4)cccc23)nc2ccc(F)cc2c1C(=O)[O-].[Na+]	Ki	'='	26.0	nM	7.58			UO_0000065	18.62	0.33	0.72	15.11	False	CHEMBL665414	Immunosuppressive effect in an isolated enzyme assay using partially purified Dihydroorotate dehydrogenase from human liver for inhibition of the formation of orotate from radiolabeled dihydroorotate	B	BAO_0000019	assay format	None	None	None	None	None	CHEMBL1966	Dihydroorotate dehydrogenase	Homo sapiens	SINGLE PROTEIN	CHEMBL1130874	1	Scientific Literature	Bioorg. Med. Chem. Lett.	1998	None
CHEMBL2177855		0	317.33	0	2.34	8	Cc1cc(O)n2nc(SCc3ccccc3[N+](=O)[O-])nc2n1	IC50	'='	9500.0	nM	5.02			UO_0000065	15.83	0.31	2.68	4.72	False	CHEMBL2188003	Inhibition of human dihydrofolate dehydrogenase expressed in Escherichia coli BL21(DE3) using dihydrofolate as substrate by DCIP-based colorimetric analysis	B	BAO_0000019	assay format	Homo sapiens	None	None	None	None	CHEMBL1966	Dihydroorotate dehydrogenase	Homo sapiens	SINGLE PROTEIN	CHEMBL2177061	1	Scientific Literature	J. Med. Chem.	2012	None
CHEMBL154908		0	420.69	1	5.27	18	O=C(O)C1=C(C(=O)Nc2ccc(-c3ccc(Br)cc3)cc2Cl)CCC1	IC50	'='	2900.0	nM	5.54			UO_0000065	13.16	0.30	0.27	8.34	False	CHEMBL665412	In vitro inhibitory activity against human dihydroorotate dehydrogenase (DHODH)	B	BAO_0000357	single protein format	None	None	None	None	None	CHEMBL1966	Dihydroorotate dehydrogenase	Homo sapiens	SINGLE PROTEIN	CHEMBL1146710	1	Scientific Literature	Bioorg. Med. Chem. Lett.	2004	None
CHEMBL71958		0	313.43	0	4.68	20a	CCCCCCc1oncc1/C(S)=N/c1ccc(C#N)cc1	IC50	'>'	50000.0	nM				UO_0000065					False	CHEMBL665410	Immunosuppressive activity expressed as ability to inhibit human recombinant dihydroorotate dehydrogenase (DHODH)	B	BAO_0000357	single protein format	None	None	None	None	None	CHEMBL1966	Dihydroorotate dehydrogenase	Homo sapiens	SINGLE PROTEIN	CHEMBL1131369	1	Scientific Literature	Bioorg. Med. Chem. Lett.	1998	None
CHEMBL3809830		0	507.78	2	5.16	A4	O=C(NCc1ccccc1)c1cccc2nc(-c3cc(Br)nn3-c3ncccc3Cl)[nH]c12	Inhibition	'='	34.94	%				UO_0000187					False	CHEMBL3810849	Inhibition of human DHODH assessed as decrease in DCIP at 10 uM using dihydroorotate as substrate measured every 30 seconds for 6 mins	B	BAO_0000357	single protein format	Homo sapiens	None	None	None	None	CHEMBL1966	Dihydroorotate dehydrogenase	Homo sapiens	SINGLE PROTEIN	CHEMBL3808318	1	Scientific Literature	Bioorg. Med. Chem. Lett.	2016	None
CHEMBL50279		0	450.45	1	5.75	32	COc1cccc(-c2cccc3c2CCN3c2nc3ccc(F)cc3c(C(=O)[O-])c2C)c1.[Na+]	Ki	'='	34.0	nM	7.47			UO_0000065	17.43	0.32	1.72	11.92	False	CHEMBL665414	Immunosuppressive effect in an isolated enzyme assay using partially purified Dihydroorotate dehydrogenase from human liver for inhibition of the formation of orotate from radiolabeled dihydroorotate	B	BAO_0000019	assay format	None	None	None	None	None	CHEMBL1966	Dihydroorotate dehydrogenase	Homo sapiens	SINGLE PROTEIN	CHEMBL1130874	1	Scientific Literature	Bioorg. Med. Chem. Lett.	1998	None
CHEMBL3910083		0	355.78	0	1.20	4f	NCCO.O=C(O)c1[nH]c(=O)[nH]c(=O)c1CCc1cccc(Cl)c1	IC50	'='	2570.0	nM	5.59			UO_0000065	18.97	0.38	4.39	5.43	False	CHEMBL3879555	Inhibition of human dihydroorotate dehydrogenase assessed as reduction in orotate production using L-dihydroorotate as substrate measured after 20 mins by spectrophotometric method	B	BAO_0000357	single protein format	Homo sapiens	None	None	None	None	CHEMBL1966	Dihydroorotate dehydrogenase	Homo sapiens	SINGLE PROTEIN	CHEMBL3877323	1	Scientific Literature	Bioorg Med Chem	2017	None
CHEMBL3899009		0	389.33	0	1.57	4j	NCCO.O=C(O)c1[nH]c(=O)[nH]c(=O)c1CCc1cccc(C(F)(F)F)c1	IC50	'='	284.0	nM	6.55			UO_0000065	19.94	0.39	4.98	6.35	False	CHEMBL3879555	Inhibition of human dihydroorotate dehydrogenase assessed as reduction in orotate production using L-dihydroorotate as substrate measured after 20 mins by spectrophotometric method	B	BAO_0000357	single protein format	Homo sapiens	None	None	None	None	CHEMBL1966	Dihydroorotate dehydrogenase	Homo sapiens	SINGLE PROTEIN	CHEMBL3877323	1	Scientific Literature	Bioorg Med Chem	2017	None
CHEMBL3908568		0	351.36	0	0.56	4q	COc1ccccc1CCc1c(C(=O)O)[nH]c(=O)[nH]c1=O.NCCO	IC50	'>'	5000.0	nM				UO_0000065					False	CHEMBL3879555	Inhibition of human dihydroorotate dehydrogenase assessed as reduction in orotate production using L-dihydroorotate as substrate measured after 20 mins by spectrophotometric method	B	BAO_0000357	single protein format	Homo sapiens	None	None	None	None	CHEMBL1966	Dihydroorotate dehydrogenase	Homo sapiens	SINGLE PROTEIN	CHEMBL3877323	1	Scientific Literature	Bioorg Med Chem	2017	None
CHEMBL3984245		0	371.39	0	1.70	5b	NCCO.O=C(O)c1[nH]c(=O)[nH]c(=O)c1CCc1ccc2ccccc2c1	IC50	'='	46.1	nM	7.34			UO_0000065	23.64	0.44	5.64	7.12	False	CHEMBL3879555	Inhibition of human dihydroorotate dehydrogenase assessed as reduction in orotate production using L-dihydroorotate as substrate measured after 20 mins by spectrophotometric method	B	BAO_0000357	single protein format	Homo sapiens	None	None	None	None	CHEMBL1966	Dihydroorotate dehydrogenase	Homo sapiens	SINGLE PROTEIN	CHEMBL3877323	1	Scientific Literature	Bioorg Med Chem	2017	None
CHEMBL3904389		0	401.42	0	1.71	5f	COc1ccc2cccc(CCc3c(C(=O)O)[nH]c(=O)[nH]c3=O)c2c1.NCCO	IC50	'='	68.1	nM	7.17			UO_0000065	21.06	0.39	5.46	6.38	False	CHEMBL3879555	Inhibition of human dihydroorotate dehydrogenase assessed as reduction in orotate production using L-dihydroorotate as substrate measured after 20 mins by spectrophotometric method	B	BAO_0000357	single protein format	Homo sapiens	None	None	None	None	CHEMBL1966	Dihydroorotate dehydrogenase	Homo sapiens	SINGLE PROTEIN	CHEMBL3877323	1	Scientific Literature	Bioorg Med Chem	2017	None
CHEMBL157004		0	459.34	1	5.77	27	O=C(O)C1=C(C(=O)Nc2ccc(-c3cccc(OC(F)(F)F)c3)cc2C(F)(F)F)CCC1	IC50	'='	840.0	nM	6.08			UO_0000065	13.23	0.26	0.31	8.03	False	CHEMBL665412	In vitro inhibitory activity against human dihydroorotate dehydrogenase (DHODH)	B	BAO_0000357	single protein format	None	None	None	None	None	CHEMBL1966	Dihydroorotate dehydrogenase	Homo sapiens	SINGLE PROTEIN	CHEMBL1146710	1	Scientific Literature	Bioorg. Med. Chem. Lett.	2004	None
CHEMBL483994		0	312.76	0	4.30	28	C/C(O)=C(\C#N)C(=O)Nc1ccc(-c2ccccc2)cc1Cl	IC50	'='	320.0	nM	6.50			UO_0000065	20.77	0.40	2.19	8.88	False	CHEMBL984852	Inhibition of ubiquinone binding site of human dihydroorotate dehydrogenase	B	BAO_0000357	single protein format	Homo sapiens	None	None	None	None	CHEMBL1966	Dihydroorotate dehydrogenase	Homo sapiens	SINGLE PROTEIN	CHEMBL1138463	1	Scientific Literature	J. Med. Chem.	2009	None
CHEMBL505315		0	347.20	0	4.95	26	C/C(O)=C(\C#N)C(=O)Nc1ccc(-c2cccc(Cl)c2Cl)cc1	IC50	'='	200.0	nM	6.70			UO_0000065	19.29	0.40	1.75	9.16	False	CHEMBL984852	Inhibition of ubiquinone binding site of human dihydroorotate dehydrogenase	B	BAO_0000357	single protein format	Homo sapiens	None	None	None	None	CHEMBL1966	Dihydroorotate dehydrogenase	Homo sapiens	SINGLE PROTEIN	CHEMBL1138463	1	Scientific Literature	J. Med. Chem.	2009	None
CHEMBL3410607		0	364.47	1	5.22	44	CCOC(=O)c1sc(Nc2ccc3c(c2)CCC3)nc1-c1ccccc1	IC50	'='	26.0	nM	7.58			UO_0000065	20.81	0.40	2.37	14.81	False	CHEMBL3413103	Inhibition of human DHODH using dihydroorotate substrate by DCIP assay	B	BAO_0000357	single protein format	Homo sapiens	None	None	None	None	CHEMBL1966	Dihydroorotate dehydrogenase	Homo sapiens	SINGLE PROTEIN	CHEMBL3407421	1	Scientific Literature	J. Med. Chem.	2015	None
CHEMBL3410586		0	395.48	0	4.93	23	CCOC(=O)c1sc(Nc2ccc(C)c(C)c2)nc1NC(=O)c1ccccc1	IC50	'='	9028.0	nM	5.04			UO_0000065	12.76	0.25	0.11	6.28	False	CHEMBL3413103	Inhibition of human DHODH using dihydroorotate substrate by DCIP assay	B	BAO_0000357	single protein format	Homo sapiens	None	None	None	None	CHEMBL1966	Dihydroorotate dehydrogenase	Homo sapiens	SINGLE PROTEIN	CHEMBL3407421	1	Scientific Literature	J. Med. Chem.	2015	None
CHEMBL3410605		0	393.30	1	6.04	42	CCOC(=O)c1sc(Nc2cc(Cl)cc(Cl)c2)nc1-c1ccccc1	IC50	'='	393.0	nM	6.41			UO_0000065	16.29	0.35	0.37	12.51	False	CHEMBL3413103	Inhibition of human DHODH using dihydroorotate substrate by DCIP assay	B	BAO_0000357	single protein format	Homo sapiens	None	None	None	None	CHEMBL1966	Dihydroorotate dehydrogenase	Homo sapiens	SINGLE PROTEIN	CHEMBL3407421	1	Scientific Literature	J. Med. Chem.	2015	None
CHEMBL3410585		0	433.84	1	5.08	22	CCOC(=O)c1sc(Nc2ccc(Cl)c(C(F)(F)F)c2)nc1NC(=O)C1CC1	IC50	'='	6040.0	nM	5.22			UO_0000065	12.03	0.25	0.14	6.50	False	CHEMBL3413103	Inhibition of human DHODH using dihydroorotate substrate by DCIP assay	B	BAO_0000357	single protein format	Homo sapiens	None	None	None	None	CHEMBL1966	Dihydroorotate dehydrogenase	Homo sapiens	SINGLE PROTEIN	CHEMBL3407421	1	Scientific Literature	J. Med. Chem.	2015	None
CHEMBL3410577		0	332.43	1	5.70	13	CC(=O)c1sc(Nc2ccc3cc4ccccc4cc3c2)nc1C	IC50	'>'	10000.0	nM				UO_0000065					False	CHEMBL3413103	Inhibition of human DHODH using dihydroorotate substrate by DCIP assay	B	BAO_0000357	single protein format	Homo sapiens	None	None	None	None	CHEMBL1966	Dihydroorotate dehydrogenase	Homo sapiens	SINGLE PROTEIN	CHEMBL3407421	1	Scientific Literature	J. Med. Chem.	2015	None
CHEMBL3410572		0	260.36	0	4.01	8	CC(=O)c1sc(Nc2ccc(C)c(C)c2)nc1C	IC50	'='	3848.0	nM	5.42			UO_0000065	20.80	0.41	1.40	12.90	False	CHEMBL3413103	Inhibition of human DHODH using dihydroorotate substrate by DCIP assay	B	BAO_0000357	single protein format	Homo sapiens	None	None	None	None	CHEMBL1966	Dihydroorotate dehydrogenase	Homo sapiens	SINGLE PROTEIN	CHEMBL3407421	1	Scientific Literature	J. Med. Chem.	2015	None
CHEMBL3410609		0	378.50	1	5.61	46	CCOC(=O)c1sc(Nc2ccc3c(c2)CCCC3)nc1-c1ccccc1	IC50	'='	18.0	nM	7.75			UO_0000065	20.46	0.39	2.13	15.12	False	CHEMBL3413103	Inhibition of human DHODH using dihydroorotate substrate by DCIP assay	B	BAO_0000357	single protein format	Homo sapiens	None	None	None	None	CHEMBL1966	Dihydroorotate dehydrogenase	Homo sapiens	SINGLE PROTEIN	CHEMBL3407421	1	Scientific Literature	J. Med. Chem.	2015	None
CHEMBL3290836		0	438.40	1	5.59	11	COc1ccc2nc(C(=O)Nc3c(F)cc(-c4cccc(F)c4)cc3F)c(C)c(O)c2c1	Inhibition	'='	54.05	%				UO_0000187					False	CHEMBL3291894	Inhibition of recombinant human DHODH activity at 10 uM after 20 mins by DCIP dye based colorimetric analysis in presence of 1 mM L-dihydroorotate and 1 mM CqD	B	BAO_0000357	single protein format	Homo sapiens	None	None	None	None	CHEMBL1966	Dihydroorotate dehydrogenase	Homo sapiens	SINGLE PROTEIN	CHEMBL3286357	1	Scientific Literature	Eur. J. Med. Chem.	2014	None
CHEMBL1784580		0	281.34	0	3.39	36, DSM191	Cc1cc(Nc2ccc3sccc3c2)n2ncnc2n1	IC50						Not Determined						False	CHEMBL1785543	Inhibition of His6-tagged recombinant human dihydroorotate dehydrogenase expressed in Escherichia coli using L-dihydroorotate as substrate after 10 to 15 mins by DCIP dye-based assay	B	BAO_0000019	assay format	Homo sapiens	None	None	None	None	CHEMBL1966	Dihydroorotate dehydrogenase	Homo sapiens	SINGLE PROTEIN	CHEMBL1781999	1	Scientific Literature	J. Med. Chem.	2011	None
CHEMBL1738786		0	357.29	0	4.31	37, DSM267	Cc1cc(Nc2ccc(C(F)(F)F)cc2)n2nc(C(C)(F)F)nc2n1	IC50	'>'	100000.0	nM				UO_0000065					True	CHEMBL1961098	Inhibition of human C-terminal hexa-His tagged DHODH expressed in Escherichia coli by DCIP reduction assay	B	BAO_0000019	assay format	Homo sapiens	None	None	None	None	CHEMBL1966	Dihydroorotate dehydrogenase	Homo sapiens	SINGLE PROTEIN	CHEMBL1955725	1	Scientific Literature	J. Med. Chem.	2011	None
CHEMBL1957461		0	327.35	0	3.27	28	Cn1cc(-c2ccc(-c3nc4ccncc4c(O)c3C#N)cc2)cn1	IC50	'>'	9900.0	nM				UO_0000065					False	CHEMBL1960215	Inhibition of human recombinant DHODH transmembrane domain using 2,6-dichloroindophenol sodium, L-Dihydroorotic acid, and decylubiquinone as substrate mix after 30 mins by microplate reader	B	BAO_0000357	single protein format	Homo sapiens	None	None	None	None	CHEMBL1966	Dihydroorotate dehydrogenase	Homo sapiens	SINGLE PROTEIN	CHEMBL1955808	1	Scientific Literature	Bioorg. Med. Chem. Lett.	2012	None
CHEMBL1955872		0	424.40	0	4.43	77, DSM276	CNCCOc1nc2nc(C)cc(Nc3ccc(S(F)(F)(F)(F)F)cc3)n2n1	IC50						Not Determined						False	CHEMBL1961098	Inhibition of human C-terminal hexa-His tagged DHODH expressed in Escherichia coli by DCIP reduction assay	B	BAO_0000019	assay format	Homo sapiens	None	None	None	None	CHEMBL1966	Dihydroorotate dehydrogenase	Homo sapiens	SINGLE PROTEIN	CHEMBL1955725	1	Scientific Literature	J. Med. Chem.	2011	None
CHEMBL1956297		0	317.78	0	3.02	53, DSM302	COCCc1nc2nc(C)cc(Nc3cccc(Cl)c3)n2n1	IC50						Not Determined						False	CHEMBL1961098	Inhibition of human C-terminal hexa-His tagged DHODH expressed in Escherichia coli by DCIP reduction assay	B	BAO_0000019	assay format	Homo sapiens	None	None	None	None	CHEMBL1966	Dihydroorotate dehydrogenase	Homo sapiens	SINGLE PROTEIN	CHEMBL1955725	1	Scientific Literature	J. Med. Chem.	2011	None
CHEMBL226034	TAMARIXETIN	0	316.27	0	2.29	FLA1	COc1ccc(-c2oc3cc(O)cc(O)c3c(=O)c2O)cc1O	Inhibition	'='	29.0	%				UO_0000187					False	CHEMBL4263515	Inhibition of human DHODH at 100 uM	B	BAO_0000357	single protein format	Homo sapiens	None	None	None	None	CHEMBL1966	Dihydroorotate dehydrogenase	Homo sapiens	SINGLE PROTEIN	CHEMBL4261582	1	Scientific Literature	Eur J Med Chem	2018	None
CHEMBL523163		0	261.24	0	2.45	37, DSM112	Cc1cc(Nc2ccc(F)c(F)c2)n2ncnc2n1	IC50						Not Determined						False	CHEMBL1016137	Inhibition of human DHODH	B	BAO_0000357	single protein format	Homo sapiens	None	None	None	None	CHEMBL1966	Dihydroorotate dehydrogenase	Homo sapiens	SINGLE PROTEIN	CHEMBL1153392	1	Scientific Literature	J. Med. Chem.	2009	None
CHEMBL492712		0	257.27	0	2.62	40, DSM82	Cc1cc(Nc2ccc(F)c(C)c2)n2ncnc2n1	IC50						Not Determined						False	CHEMBL1016137	Inhibition of human DHODH	B	BAO_0000357	single protein format	Homo sapiens	None	None	None	None	CHEMBL1966	Dihydroorotate dehydrogenase	Homo sapiens	SINGLE PROTEIN	CHEMBL1153392	1	Scientific Literature	J. Med. Chem.	2009	None
CHEMBL2385510		0	415.46	1	6.83	C42	CC(C)(C)c1ccc(Oc2ccc(-c3cc(C(=O)O)c4cc(F)ccc4n3)cc2)cc1	IC50	'='	19.0	nM	7.72			UO_0000065	18.58	0.34	0.89	12.99	False	CHEMBL2388704	Inhibition of human DHODH	B	BAO_0000357	single protein format	Homo sapiens	None	None	None	None	CHEMBL1966	Dihydroorotate dehydrogenase	Homo sapiens	SINGLE PROTEIN	CHEMBL2385048	1	Scientific Literature	ACS Med. Chem. Lett.	2013	None
CHEMBL2263625		0	392.31	0	4.76	25	COc1cccc(-c2c(F)c(F)c(Nc3ncccc3C(=O)O)c(F)c2F)c1	IC50	'='	2.999	nM	8.52			UO_0000065	21.73	0.42	3.76	11.93	False	CHEMBL3053598	Inhibition of Homo sapiens (human) dehydroorotate dihydrogenase using 2,6-dichlorophenol-indophenol as substrate after 10 min by spectrophotometric analysis	B	BAO_0000357	single protein format	Homo sapiens	None	None	None	None	CHEMBL1966	Dihydroorotate dehydrogenase	Homo sapiens	SINGLE PROTEIN	CHEMBL3046505	1	Scientific Literature	Med Chem Res	2012	None
CHEMBL2263640		0	384.38	1	5.04	14	CCc1cnc(Nc2c(F)cc(-c3cccc(OC)c3)cc2F)c(C(=O)O)c1	IC50	'='	11.99	nM	7.92			UO_0000065	20.61	0.39	2.88	11.09	False	CHEMBL3053598	Inhibition of Homo sapiens (human) dehydroorotate dihydrogenase using 2,6-dichlorophenol-indophenol as substrate after 10 min by spectrophotometric analysis	B	BAO_0000357	single protein format	Homo sapiens	None	None	None	None	CHEMBL1966	Dihydroorotate dehydrogenase	Homo sapiens	SINGLE PROTEIN	CHEMBL3046505	1	Scientific Literature	Med Chem Res	2012	None
CHEMBL2263638		0	370.36	0	4.79	12	COc1cccc(-c2cc(F)c(Nc3ncc(C)cc3C(=O)O)c(F)c2)c1	IC50	'='	11.99	nM	7.92			UO_0000065	21.39	0.40	3.13	11.09	False	CHEMBL3053598	Inhibition of Homo sapiens (human) dehydroorotate dihydrogenase using 2,6-dichlorophenol-indophenol as substrate after 10 min by spectrophotometric analysis	B	BAO_0000357	single protein format	Homo sapiens	None	None	None	None	CHEMBL1966	Dihydroorotate dehydrogenase	Homo sapiens	SINGLE PROTEIN	CHEMBL3046505	1	Scientific Literature	Med Chem Res	2012	None
CHEMBL2263643		0	382.37	1	5.01	17	O=C(O)c1cccnc1Nc1c(F)cc(-c2cccc(OC3CC3)c2)cc1F	IC50	'='	17.02	nM	7.77			UO_0000065	20.32	0.38	2.76	10.87	False	CHEMBL3053598	Inhibition of Homo sapiens (human) dehydroorotate dihydrogenase using 2,6-dichlorophenol-indophenol as substrate after 10 min by spectrophotometric analysis	B	BAO_0000357	single protein format	Homo sapiens	None	None	None	None	CHEMBL1966	Dihydroorotate dehydrogenase	Homo sapiens	SINGLE PROTEIN	CHEMBL3046505	1	Scientific Literature	Med Chem Res	2012	None
CHEMBL2263632	ASLAN-003	2	356.33	0	4.48	6	COc1cccc(-c2cc(F)c(Nc3ncccc3C(=O)O)c(F)c2)c1	IC50	'='	15.0	nM	7.82			UO_0000065	21.96	0.41	3.34	10.95	True	CHEMBL3053598	Inhibition of Homo sapiens (human) dehydroorotate dihydrogenase using 2,6-dichlorophenol-indophenol as substrate after 10 min by spectrophotometric analysis	B	BAO_0000357	single protein format	Homo sapiens	None	None	None	None	CHEMBL1966	Dihydroorotate dehydrogenase	Homo sapiens	SINGLE PROTEIN	CHEMBL3046505	1	Scientific Literature	Med Chem Res	2012	None
CHEMBL38476		0	447.36	1	6.73	49	Cc1c(-c2ccc(-c3ccc(C(F)(F)F)cc3)cc2)nc2ccc(F)cc2c1C(=O)[O-].[Na+]	Ki	'='	230.0	nM	6.64			UO_0000065	15.61	0.29	-0.09	13.23	False	CHEMBL669211	Inhibition measurement of orotate formation from radiolabeled dihydroorotate, using partially purified DHODase isolated from human liver.	B	BAO_0000019	assay format	None	None	None	None	None	CHEMBL1966	Dihydroorotate dehydrogenase	Homo sapiens	SINGLE PROTEIN	CHEMBL1128771	1	Scientific Literature	Bioorg. Med. Chem. Lett.	1995	None
CHEMBL2172231		0	275.31	0	3.33	11, DSM105	Cc1cc(Nc2ccc3ccccc3c2)c2nncn2n1	IC50						Not Determined						False	CHEMBL2175570	Inhibition of human DHODH expressed in Escherichia coli BL21(DE3) using 2,6-dichoroindophenol substrate by spectrophotometric analysis	B	BAO_0000019	assay format	Homo sapiens	None	None	None	None	CHEMBL1966	Dihydroorotate dehydrogenase	Homo sapiens	SINGLE PROTEIN	CHEMBL2169788	1	Scientific Literature	J. Med. Chem.	2012	None
CHEMBL2172234		0	274.33	0	3.93	8, DSM68	Cc1cc(Nc2ccc3ccccc3c2)n2nccc2n1	IC50	'>'	100000.0	nM				UO_0000065					False	CHEMBL2175570	Inhibition of human DHODH expressed in Escherichia coli BL21(DE3) using 2,6-dichoroindophenol substrate by spectrophotometric analysis	B	BAO_0000019	assay format	Homo sapiens	None	None	None	None	CHEMBL1966	Dihydroorotate dehydrogenase	Homo sapiens	SINGLE PROTEIN	CHEMBL2169788	1	Scientific Literature	J. Med. Chem.	2012	None
CHEMBL154151		0	384.86	0	4.58	17	CN(C)c1ccc(-c2ccc(NC(=O)C3=C(C(=O)O)CCC3)cc2Cl)cc1	IC50	'='	50.0	nM	7.30			UO_0000065	18.97	0.37	2.72	10.48	False	CHEMBL665412	In vitro inhibitory activity against human dihydroorotate dehydrogenase (DHODH)	B	BAO_0000357	single protein format	None	None	None	None	None	CHEMBL1966	Dihydroorotate dehydrogenase	Homo sapiens	SINGLE PROTEIN	CHEMBL1146710	1	Scientific Literature	Bioorg. Med. Chem. Lett.	2004	None
CHEMBL218084		0	375.36	1	5.24	158	O=C(O)c1c(O)c(-c2ccc(Oc3ccccc3)cc2)nc2ccc(F)cc12	IC50	'='	6.0	nM	8.22			UO_0000065	21.90	0.40	2.98	10.32	False	CHEMBL855443	Inhibition of human recombinant DHOD expressed in Escherichia coli	B	BAO_0000019	assay format	Homo sapiens	None	None	None	None	CHEMBL1966	Dihydroorotate dehydrogenase	Homo sapiens	SINGLE PROTEIN	CHEMBL1139219	1	Scientific Literature	J. Med. Chem.	2007	None
CHEMBL218062		0	357.37	0	4.68	153	O=C(O)c1c(O)c(-c2ccc(-c3ccc(O)cc3)cc2)nc2ccccc12	IC50	'='	6.0	nM	8.22			UO_0000065	23.01	0.42	3.54	9.07	False	CHEMBL855443	Inhibition of human recombinant DHOD expressed in Escherichia coli	B	BAO_0000019	assay format	Homo sapiens	None	None	None	None	CHEMBL1966	Dihydroorotate dehydrogenase	Homo sapiens	SINGLE PROTEIN	CHEMBL1139219	1	Scientific Literature	J. Med. Chem.	2007	None
CHEMBL41719		0	359.36	1	5.11	29	O=C(O)c1c(O)c(-c2ccc(-c3ccccc3)cc2)nc2ccc(F)cc12	Ki	'='	40.0	nM	7.40			UO_0000065	20.59	0.37	2.29	10.51	False	CHEMBL669211	Inhibition measurement of orotate formation from radiolabeled dihydroorotate, using partially purified DHODase isolated from human liver.	B	BAO_0000019	assay format	None	None	None	None	None	CHEMBL1966	Dihydroorotate dehydrogenase	Homo sapiens	SINGLE PROTEIN	CHEMBL1128771	1	Scientific Literature	Bioorg. Med. Chem. Lett.	1995	None
CHEMBL3913950		0	371.85	0	4.63	19	CN(/N=C/c1ccccc1C(=O)O)c1nc(-c2cccc(Cl)c2)cs1	IC50	'='	11.0	nM	7.96			UO_0000065	21.40	0.43	3.33	12.10	False	CHEMBL3862079	Inhibition of recombinant human DHODH by DCIP-based assay	B	BAO_0000357	single protein format	Homo sapiens	None	None	None	None	CHEMBL1966	Dihydroorotate dehydrogenase	Homo sapiens	SINGLE PROTEIN	CHEMBL3861943	1	Scientific Literature	MedChemComm	2016	None
CHEMBL3968151		0	337.40	0	4.26	6	Cc1sc(N/N=C/c2ccccc2C(=O)O)nc1-c1ccccc1	IC50	'='	81.0	nM	7.09			UO_0000065	21.02	0.40	2.83	9.51	False	CHEMBL3862079	Inhibition of recombinant human DHODH by DCIP-based assay	B	BAO_0000357	single protein format	Homo sapiens	None	None	None	None	CHEMBL1966	Dihydroorotate dehydrogenase	Homo sapiens	SINGLE PROTEIN	CHEMBL3861943	1	Scientific Literature	MedChemComm	2016	None
CHEMBL3950655		0	439.85	1	5.65	20	CN(/N=C/c1ccc(C(F)(F)F)cc1C(=O)O)c1nc(-c2ccccc2Cl)cs1	IC50	'='	87.0	nM	7.06			UO_0000065	16.05	0.33	1.41	10.73	False	CHEMBL3862079	Inhibition of recombinant human DHODH by DCIP-based assay	B	BAO_0000357	single protein format	Homo sapiens	None	None	None	None	CHEMBL1966	Dihydroorotate dehydrogenase	Homo sapiens	SINGLE PROTEIN	CHEMBL3861943	1	Scientific Literature	MedChemComm	2016	None
CHEMBL3919303		0	385.88	1	5.17	9	CCc1sc(N/N=C/c2ccccc2C(=O)O)nc1-c1ccccc1Cl	IC50	'='	356.0	nM	6.45			UO_0000065	16.71	0.34	1.28	8.65	False	CHEMBL3862079	Inhibition of recombinant human DHODH by DCIP-based assay	B	BAO_0000357	single protein format	Homo sapiens	None	None	None	None	CHEMBL1966	Dihydroorotate dehydrogenase	Homo sapiens	SINGLE PROTEIN	CHEMBL3861943	1	Scientific Literature	MedChemComm	2016	None
CHEMBL300058	BREQUINAR SODIUM	0	397.36	1	5.85	Brequinar Sodium	Cc1c(-c2ccc(-c3ccccc3F)cc2)nc2ccc(F)cc2c1C(=O)[O-].[Na+]	IC50	'='	8.0	nM	8.10			UO_0000065	21.57	0.39	2.25	16.13	False	CHEMBL3862079	Inhibition of recombinant human DHODH by DCIP-based assay	B	BAO_0000357	single protein format	Homo sapiens	None	None	None	None	CHEMBL1966	Dihydroorotate dehydrogenase	Homo sapiens	SINGLE PROTEIN	CHEMBL3861943	1	Scientific Literature	MedChemComm	2016	None
CHEMBL118647		0	329.29	0	4.11	3q	N#Cc1c(-c2cccnc2)n[nH]c1Nc1ccc(C(F)(F)F)cc1	IC50	'>'	50000.0	nM				UO_0000065					False	CHEMBL665411	In vitro inhibitory activity against human dihydroorotate dehydrogenase (DHODH)	B	BAO_0000357	single protein format	None	None	None	None	None	CHEMBL1966	Dihydroorotate dehydrogenase	Homo sapiens	SINGLE PROTEIN	CHEMBL1131088	1	Scientific Literature	J. Med. Chem.	1998	None
CHEMBL1956289		0	429.37	1	6.34	42, DSM327	CCC(F)(F)c1nc2nc(C)cc(Nc3ccc(S(F)(F)(F)(F)F)cc3)n2n1	IC50	'>'	100000.0	nM				UO_0000065					False	CHEMBL1961098	Inhibition of human C-terminal hexa-His tagged DHODH expressed in Escherichia coli by DCIP reduction assay	B	BAO_0000019	assay format	Homo sapiens	None	None	None	None	CHEMBL1966	Dihydroorotate dehydrogenase	Homo sapiens	SINGLE PROTEIN	CHEMBL1955725	1	Scientific Literature	J. Med. Chem.	2011	None
CHEMBL374338		0	292.34	0	3.74	11	CCOC(=O)/C(C#N)=C\Nc1ccc(-c2ccccc2)cc1	Ki						Not Determined						False	CHEMBL911103	Inhibition of human recombinant DHODH	B	BAO_0000357	single protein format	Homo sapiens	None	None	None	None	CHEMBL1966	Dihydroorotate dehydrogenase	Homo sapiens	SINGLE PROTEIN	CHEMBL1139229	1	Scientific Literature	J. Med. Chem.	2007	None
CHEMBL386700		0	367.71	0	4.98	52	O=C(O)c1c(O)c(-c2ccc(Cl)cc2)nc2ccc(C(F)(F)F)cc12	IC50	'='	270.0	nM	6.57			UO_0000065	17.86	0.36	1.59	9.33	False	CHEMBL855443	Inhibition of human recombinant DHOD expressed in Escherichia coli	B	BAO_0000019	assay format	Homo sapiens	None	None	None	None	CHEMBL1966	Dihydroorotate dehydrogenase	Homo sapiens	SINGLE PROTEIN	CHEMBL1139219	1	Scientific Literature	J. Med. Chem.	2007	None
CHEMBL217893		0	325.15	0	4.46	3	Cc1c(C(=O)Nc2cc(Cl)cc(Cl)c2)cccc1[N+](=O)[O-]	Ki	'='	64400.0	nM	4.19			UO_0000065	12.89	0.27	-0.27	5.80	False	CHEMBL911103	Inhibition of human recombinant DHODH	B	BAO_0000357	single protein format	Homo sapiens	None	None	None	None	CHEMBL1966	Dihydroorotate dehydrogenase	Homo sapiens	SINGLE PROTEIN	CHEMBL1139229	1	Scientific Literature	J. Med. Chem.	2007	None
CHEMBL440660		0	347.35	0	4.39	17	Cc1c(-c2ccc(-c3ccccc3F)cc2)[nH]c2ncnc-2c1C(=O)O	Ki	'>'	500.0	nM				UO_0000065					False	CHEMBL669211	Inhibition measurement of orotate formation from radiolabeled dihydroorotate, using partially purified DHODase isolated from human liver.	B	BAO_0000019	assay format	None	None	None	None	None	CHEMBL1966	Dihydroorotate dehydrogenase	Homo sapiens	SINGLE PROTEIN	CHEMBL1128771	1	Scientific Literature	Bioorg. Med. Chem. Lett.	1995	None
CHEMBL219648		0	341.37	0	4.97	152	O=C(O)c1c(O)c(-c2ccc(-c3ccccc3)cc2)nc2ccccc12	IC50	'='	10.0	nM	8.00			UO_0000065	23.43	0.42	3.03	11.36	False	CHEMBL855443	Inhibition of human recombinant DHOD expressed in Escherichia coli	B	BAO_0000019	assay format	Homo sapiens	None	None	None	None	CHEMBL1966	Dihydroorotate dehydrogenase	Homo sapiens	SINGLE PROTEIN	CHEMBL1139219	1	Scientific Literature	J. Med. Chem.	2007	None
CHEMBL217959		0	313.74	0	4.27	24	Cc1ccc2c(C(=O)O)c(O)c(-c3ccc(Cl)cc3)nc2c1	IC50	'='	17000.0	nM	4.77			UO_0000065	15.20	0.30	0.50	6.77	False	CHEMBL855443	Inhibition of human recombinant DHOD expressed in Escherichia coli	B	BAO_0000019	assay format	Homo sapiens	None	None	None	None	CHEMBL1966	Dihydroorotate dehydrogenase	Homo sapiens	SINGLE PROTEIN	CHEMBL1139219	1	Scientific Literature	J. Med. Chem.	2007	None
CHEMBL375815		0	313.74	0	4.27	22	Cc1cccc2c(C(=O)O)c(O)c(-c3ccc(Cl)cc3)nc12	IC50	'='	212000.0	nM		Outside typical range		UO_0000065					False	CHEMBL855443	Inhibition of human recombinant DHOD expressed in Escherichia coli	B	BAO_0000019	assay format	Homo sapiens	None	None	None	None	CHEMBL1966	Dihydroorotate dehydrogenase	Homo sapiens	SINGLE PROTEIN	CHEMBL1139219	1	Scientific Literature	J. Med. Chem.	2007	None
CHEMBL1784587		0	259.36	0	2.96	43, DSM140	Cc1cc(NC2CCCCCCC2)n2ncnc2n1	IC50						Not Determined						False	CHEMBL1785543	Inhibition of His6-tagged recombinant human dihydroorotate dehydrogenase expressed in Escherichia coli using L-dihydroorotate as substrate after 10 to 15 mins by DCIP dye-based assay	B	BAO_0000019	assay format	Homo sapiens	None	None	None	None	CHEMBL1966	Dihydroorotate dehydrogenase	Homo sapiens	SINGLE PROTEIN	CHEMBL1781999	1	Scientific Literature	J. Med. Chem.	2011	None
CHEMBL345147		0	377.77	0	4.79	11	O=C(O)C1=C(C(=O)Nc2c(F)cc(-c3ccccc3Cl)cc2F)CCC1	IC50	'='	18.0	nM	7.75			UO_0000065	20.50	0.41	2.95	11.66	False	CHEMBL665412	In vitro inhibitory activity against human dihydroorotate dehydrogenase (DHODH)	B	BAO_0000357	single protein format	None	None	None	None	None	CHEMBL1966	Dihydroorotate dehydrogenase	Homo sapiens	SINGLE PROTEIN	CHEMBL1146710	1	Scientific Literature	Bioorg. Med. Chem. Lett.	2004	None
CHEMBL1784573		0	292.35	0	2.98	28, DSM251	Cc1cc(Nc2ccc(C(C)(C)C#N)cc2)n2ncnc2n1	IC50						Not Determined						False	CHEMBL1785543	Inhibition of His6-tagged recombinant human dihydroorotate dehydrogenase expressed in Escherichia coli using L-dihydroorotate as substrate after 10 to 15 mins by DCIP dye-based assay	B	BAO_0000019	assay format	Homo sapiens	None	None	None	None	CHEMBL1966	Dihydroorotate dehydrogenase	Homo sapiens	SINGLE PROTEIN	CHEMBL1781999	1	Scientific Literature	J. Med. Chem.	2011	None
CHEMBL1957370		0	358.79	0	4.59	25	N#Cc1c(-c2ccc(-c3ccncc3Cl)cc2)nc2ccncc2c1O	IC50	'='	6300.0	nM	5.20			UO_0000065	14.49	0.27	0.61	6.29	False	CHEMBL1960215	Inhibition of human recombinant DHODH transmembrane domain using 2,6-dichloroindophenol sodium, L-Dihydroorotic acid, and decylubiquinone as substrate mix after 30 mins by microplate reader	B	BAO_0000357	single protein format	Homo sapiens	None	None	None	None	CHEMBL1966	Dihydroorotate dehydrogenase	Homo sapiens	SINGLE PROTEIN	CHEMBL1955808	1	Scientific Literature	Bioorg. Med. Chem. Lett.	2012	None
CHEMBL1956260		0	315.81	0	4.03	19, DSM313	Cc1cc(Nc2ccc(Cl)cc2)n2nc(CC(C)C)nc2n1	IC50						Not Determined						False	CHEMBL1961098	Inhibition of human C-terminal hexa-His tagged DHODH expressed in Escherichia coli by DCIP reduction assay	B	BAO_0000019	assay format	Homo sapiens	None	None	None	None	CHEMBL1966	Dihydroorotate dehydrogenase	Homo sapiens	SINGLE PROTEIN	CHEMBL1955725	1	Scientific Literature	J. Med. Chem.	2011	None
CHEMBL300058	BREQUINAR SODIUM	0	397.36	1	5.85	1	Cc1c(-c2ccc(-c3ccccc3F)cc2)nc2ccc(F)cc2c1C(=O)[O-].[Na+]	Ki	'='	12.0	nM	7.92			UO_0000065	21.10	0.39	2.07	15.78	True	CHEMBL665414	Immunosuppressive effect in an isolated enzyme assay using partially purified Dihydroorotate dehydrogenase from human liver for inhibition of the formation of orotate from radiolabeled dihydroorotate	B	BAO_0000019	assay format	None	None	None	None	None	CHEMBL1966	Dihydroorotate dehydrogenase	Homo sapiens	SINGLE PROTEIN	CHEMBL1130874	1	Scientific Literature	Bioorg. Med. Chem. Lett.	1998	None
CHEMBL332480		0	334.22	0	4.37	3l	Cc1n[nH]c(Nc2cc(C(F)(F)F)cc(C(F)(F)F)c2)c1C#N	IC50	'>'	50000.0	nM				UO_0000065					False	CHEMBL665411	In vitro inhibitory activity against human dihydroorotate dehydrogenase (DHODH)	B	BAO_0000357	single protein format	None	None	None	None	None	CHEMBL1966	Dihydroorotate dehydrogenase	Homo sapiens	SINGLE PROTEIN	CHEMBL1131088	1	Scientific Literature	J. Med. Chem.	1998	None
CHEMBL104136		0	423.44	1	6.32	31	Cc1cccc(-c2ccc3c(c2)SCc2c-3nc3ccc(F)cc3c2C(=O)[O-])c1.[Na+]	Ki	'='	37.0	nM	7.43			UO_0000065	18.51	0.35	1.11	14.81	False	CHEMBL665413	Inhibition of human recombinant dihydroorotate dehydrogenase (DHODase)	B	BAO_0000357	single protein format	None	None	None	None	None	CHEMBL1966	Dihydroorotate dehydrogenase	Homo sapiens	SINGLE PROTEIN	CHEMBL1130739	1	Scientific Literature	Bioorg. Med. Chem. Lett.	1998	None
CHEMBL1784714		0	295.39	0	3.86	62, DSM171	CCc1c(C)nc2ncnn2c1Nc1ccc(C(C)C)cc1	IC50	'>'	100000.0	nM				UO_0000065					False	CHEMBL1785543	Inhibition of His6-tagged recombinant human dihydroorotate dehydrogenase expressed in Escherichia coli using L-dihydroorotate as substrate after 10 to 15 mins by DCIP dye-based assay	B	BAO_0000019	assay format	Homo sapiens	None	None	None	None	CHEMBL1966	Dihydroorotate dehydrogenase	Homo sapiens	SINGLE PROTEIN	CHEMBL1781999	1	Scientific Literature	J. Med. Chem.	2011	None
CHEMBL2012961		0	315.37	0	3.43	2t	Cc1cc(F)c2ncn(-c3ccc(C(=O)NC4CC4)s3)c2c1	IC50	'='	3100.0	nM	5.51			UO_0000065	17.47	0.34	2.08	11.74	False	CHEMBL2014777	Inhibition of human DHODH after 20 mins by 2,6-dichloroindophenol-reduction based assay	B	BAO_0000357	single protein format	Homo sapiens	None	None	None	None	CHEMBL1966	Dihydroorotate dehydrogenase	Homo sapiens	SINGLE PROTEIN	CHEMBL2010768	1	Scientific Literature	ACS Med. Chem. Lett.	2011	None
CHEMBL38434	BREQUINAR	1	375.37	1	5.85	Brequinar	Cc1c(-c2ccc(-c3ccccc3F)cc2)nc2ccc(F)cc2c1C(=O)O	IC50	'='	7.4	nM	8.13			UO_0000065	21.66	0.40	2.28	16.20	True	CHEMBL3822209	Inhibition of N-terminally truncated human DHODH (Met30 to Arg396 residues) expressed in Escherichia coli BL21 (DE3) using dihydroorotate as substrate preincubated for 5 mins followed by substrate addition measured every 30 secs for 6 mins by DCIP-based spectrophotometric assay	B	BAO_0000019	assay format	Homo sapiens	None	None	None	None	CHEMBL1966	Dihydroorotate dehydrogenase	Homo sapiens	SINGLE PROTEIN	CHEMBL3817841	1	Scientific Literature	MedChemComm	2016	None
CHEMBL3818031		0	398.30	1	6.18	A9	CCC(C)c1ccc(-c2nc3ccc(Br)cc3c(C(=O)O)c2C)cc1	Kd	'='	12.0	nM	7.92			UO_0000065	19.89	0.43	1.74	15.78	False	CHEMBL3822214	Binding affinity to N-terminally truncated human DHODH (Met30 to Arg396 residues) expressed in Escherichia coli BL21 (DE3) by surface plasmon resonance assay	B	BAO_0000019	assay format	Homo sapiens	None	None	None	None	CHEMBL1966	Dihydroorotate dehydrogenase	Homo sapiens	SINGLE PROTEIN	CHEMBL3817841	1	Scientific Literature	MedChemComm	2016	None
CHEMBL1956494		0	288.74	0	2.29	95, DSM283	Cc1cc(Nc2cccc(Cl)c2)n2nc(CN)nc2n1	IC50						Not Determined						False	CHEMBL1961098	Inhibition of human C-terminal hexa-His tagged DHODH expressed in Escherichia coli by DCIP reduction assay	B	BAO_0000019	assay format	Homo sapiens	None	None	None	None	CHEMBL1966	Dihydroorotate dehydrogenase	Homo sapiens	SINGLE PROTEIN	CHEMBL1955725	1	Scientific Literature	J. Med. Chem.	2011	None
CHEMBL1956488		0	316.80	0	2.59	89, DSM253	CNCCc1nc2nc(C)cc(Nc3ccc(Cl)cc3)n2n1	IC50						Not Determined						False	CHEMBL1961098	Inhibition of human C-terminal hexa-His tagged DHODH expressed in Escherichia coli by DCIP reduction assay	B	BAO_0000019	assay format	Homo sapiens	None	None	None	None	CHEMBL1966	Dihydroorotate dehydrogenase	Homo sapiens	SINGLE PROTEIN	CHEMBL1955725	1	Scientific Literature	J. Med. Chem.	2011	None
CHEMBL1956486		0	275.70	0	2.12	85, DSM288	Cc1cc(Nc2ccc(Cl)cc2)n2[nH]c(=O)nc2n1	IC50						Not Determined						False	CHEMBL1961098	Inhibition of human C-terminal hexa-His tagged DHODH expressed in Escherichia coli by DCIP reduction assay	B	BAO_0000019	assay format	Homo sapiens	None	None	None	None	CHEMBL1966	Dihydroorotate dehydrogenase	Homo sapiens	SINGLE PROTEIN	CHEMBL1955725	1	Scientific Literature	J. Med. Chem.	2011	None
CHEMBL1956484		0	352.32	0	2.53	83, DSM296	Cc1cc(Nc2ccc(C(F)(F)F)cc2)n2nc(OCCN)nc2n1	IC50						Not Determined						False	CHEMBL1961098	Inhibition of human C-terminal hexa-His tagged DHODH expressed in Escherichia coli by DCIP reduction assay	B	BAO_0000019	assay format	Homo sapiens	None	None	None	None	CHEMBL1966	Dihydroorotate dehydrogenase	Homo sapiens	SINGLE PROTEIN	CHEMBL1955725	1	Scientific Literature	J. Med. Chem.	2011	None
CHEMBL1956479		0	346.82	0	2.77	78, DSM287	Cc1cc(Nc2ccc(Cl)cc2)n2nc(OCCN(C)C)nc2n1	IC50						Not Determined						False	CHEMBL1961098	Inhibition of human C-terminal hexa-His tagged DHODH expressed in Escherichia coli by DCIP reduction assay	B	BAO_0000019	assay format	Homo sapiens	None	None	None	None	CHEMBL1966	Dihydroorotate dehydrogenase	Homo sapiens	SINGLE PROTEIN	CHEMBL1955725	1	Scientific Literature	J. Med. Chem.	2011	None
CHEMBL1956470		0	303.75	0	3.23	68, DSM245	CCOc1nc2nc(C)cc(Nc3cccc(Cl)c3)n2n1	IC50	'>'	100000.0	nM				UO_0000065					False	CHEMBL1961098	Inhibition of human C-terminal hexa-His tagged DHODH expressed in Escherichia coli by DCIP reduction assay	B	BAO_0000019	assay format	Homo sapiens	None	None	None	None	CHEMBL1966	Dihydroorotate dehydrogenase	Homo sapiens	SINGLE PROTEIN	CHEMBL1955725	1	Scientific Literature	J. Med. Chem.	2011	None
CHEMBL206240		0	373.45	1	5.12	AMX05	CC(C)(C)c1ccc(-c2ccc(-c3cc(C(N)=O)cc(C(=O)O)c3)cc2)cc1	Ki	'>'	100000000.0	nM		Outside typical range		UO_0000065					False	CHEMBL860843	Competitive inhibition against human DHODH	B	BAO_0000357	single protein format	Homo sapiens	None	None	None	None	CHEMBL1966	Dihydroorotate dehydrogenase	Homo sapiens	SINGLE PROTEIN	CHEMBL1146057	1	Scientific Literature	Bioorg. Med. Chem. Lett.	2006	None
CHEMBL383046		0	317.34	0	3.82	AMX06	NC(=O)c1cc(C(=O)O)cc(-c2cccc(-c3ccccc3)c2)c1	Ki	'='	20000.0	nM	4.70			UO_0000065	14.81	0.27	0.88	5.85	False	CHEMBL860843	Competitive inhibition against human DHODH	B	BAO_0000357	single protein format	Homo sapiens	None	None	None	None	CHEMBL1966	Dihydroorotate dehydrogenase	Homo sapiens	SINGLE PROTEIN	CHEMBL1146057	1	Scientific Literature	Bioorg. Med. Chem. Lett.	2006	None
CHEMBL206157		0	385.34	0	4.84	AMX04	NC(=O)c1cc(C(=O)O)cc(-c2ccc(-c3ccc(C(F)(F)F)cc3)cc2)c1	Ki	'>'	100000000.0	nM		Outside typical range		UO_0000065					False	CHEMBL860843	Competitive inhibition against human DHODH	B	BAO_0000357	single protein format	Homo sapiens	None	None	None	None	CHEMBL1966	Dihydroorotate dehydrogenase	Homo sapiens	SINGLE PROTEIN	CHEMBL1146057	1	Scientific Literature	Bioorg. Med. Chem. Lett.	2006	None
CHEMBL105175		0	441.38	1	6.38	2	O=C([O-])c1c2c(nc3ccc(C(F)(F)F)cc13)-c1ccc(-c3ccccc3)cc1CC2.[Na+]	Ki	'='	31.0	nM	7.51			UO_0000065	17.90	0.33	1.13	14.96	False	CHEMBL665413	Inhibition of human recombinant dihydroorotate dehydrogenase (DHODase)	B	BAO_0000357	single protein format	None	None	None	None	None	CHEMBL1966	Dihydroorotate dehydrogenase	Homo sapiens	SINGLE PROTEIN	CHEMBL1130739	1	Scientific Literature	Bioorg. Med. Chem. Lett.	1998	None
CHEMBL39167		0	337.39	0	4.95	34	Cc1c(CCCCc2ccccc2)nc2ccc(F)cc2c1C(=O)O	Ki	'>'	500.0	nM				UO_0000065					False	CHEMBL669211	Inhibition measurement of orotate formation from radiolabeled dihydroorotate, using partially purified DHODase isolated from human liver.	B	BAO_0000019	assay format	None	None	None	None	None	CHEMBL1966	Dihydroorotate dehydrogenase	Homo sapiens	SINGLE PROTEIN	CHEMBL1128771	1	Scientific Literature	Bioorg. Med. Chem. Lett.	1995	None
CHEMBL333276		0	268.20	0	2.75	4	N#Cc1c(Nc2ccc(C(F)(F)F)cc2)n[nH]c1O	IC50	'>'	50000.0	nM				UO_0000065					False	CHEMBL665411	In vitro inhibitory activity against human dihydroorotate dehydrogenase (DHODH)	B	BAO_0000357	single protein format	None	None	None	None	None	CHEMBL1966	Dihydroorotate dehydrogenase	Homo sapiens	SINGLE PROTEIN	CHEMBL1131088	1	Scientific Literature	J. Med. Chem.	1998	None
CHEMBL2431502		0	315.25	0	2.49	56	CCOC(=O)C1=C(Nc2ccc(C(F)(F)F)cc2)OCC1=O	IC50	'>'	50000.0	nM				UO_0000065					False	CHEMBL2434279	Inhibition of N-terminal His10-tagged human DHODH (Met30 to Arg396) expressed in Escherichia coli BL21 (DE3) using dihydroorotate as substrate measured every 30 secs for 6 mins by DCIP dye-based assay	B	BAO_0000019	assay format	Homo sapiens	None	None	None	None	CHEMBL1966	Dihydroorotate dehydrogenase	Homo sapiens	SINGLE PROTEIN	CHEMBL2429811	1	Scientific Literature	J. Med. Chem.	2013	None
CHEMBL333404		0	216.22	0	2.47	3d	Cc1n[nH]c(Nc2ccc(F)cc2)c1C#N	IC50	'='	19400.0	nM	4.71			UO_0000065	21.79	0.40	2.24	7.31	False	CHEMBL665411	In vitro inhibitory activity against human dihydroorotate dehydrogenase (DHODH)	B	BAO_0000357	single protein format	None	None	None	None	None	CHEMBL1966	Dihydroorotate dehydrogenase	Homo sapiens	SINGLE PROTEIN	CHEMBL1131088	1	Scientific Literature	J. Med. Chem.	1998	None
CHEMBL326960		0	317.31	1	5.15	14	Cc1n[nH]c(Nc2ccc(C(F)(F)F)cc2)c1-c1ccccc1	IC50	'>'	50000.0	nM				UO_0000065					False	CHEMBL665411	In vitro inhibitory activity against human dihydroorotate dehydrogenase (DHODH)	B	BAO_0000357	single protein format	None	None	None	None	None	CHEMBL1966	Dihydroorotate dehydrogenase	Homo sapiens	SINGLE PROTEIN	CHEMBL1131088	1	Scientific Literature	J. Med. Chem.	1998	None
CHEMBL154613		0	386.40	0	4.20	9	CN(C)c1ccc(-c2cc(F)c(NC(=O)C3=C(C(=O)O)CCC3)c(F)c2)cc1	IC50	'='	610.0	nM	6.21			UO_0000065	16.08	0.30	2.01	8.92	False	CHEMBL665412	In vitro inhibitory activity against human dihydroorotate dehydrogenase (DHODH)	B	BAO_0000357	single protein format	None	None	None	None	None	CHEMBL1966	Dihydroorotate dehydrogenase	Homo sapiens	SINGLE PROTEIN	CHEMBL1146710	1	Scientific Literature	Bioorg. Med. Chem. Lett.	2004	None
CHEMBL3410588		0	316.43	0	4.56	25	CCOC(=O)c1sc(Nc2ccc(C)c(C)c2)nc1C1CC1	IC50	'='	325.0	nM	6.49			UO_0000065	20.50	0.40	1.93	12.67	False	CHEMBL3413103	Inhibition of human DHODH using dihydroorotate substrate by DCIP assay	B	BAO_0000357	single protein format	Homo sapiens	None	None	None	None	CHEMBL1966	Dihydroorotate dehydrogenase	Homo sapiens	SINGLE PROTEIN	CHEMBL3407421	1	Scientific Literature	J. Med. Chem.	2015	None
CHEMBL3410596		0	372.88	1	5.69	33	CCOC(=O)c1sc(Nc2ccc(C)c(Cl)c2)nc1-c1ccccc1	IC50	'='	35.0	nM	7.46			UO_0000065	20.00	0.41	1.77	14.56	False	CHEMBL3413103	Inhibition of human DHODH using dihydroorotate substrate by DCIP assay	B	BAO_0000357	single protein format	Homo sapiens	None	None	None	None	CHEMBL1966	Dihydroorotate dehydrogenase	Homo sapiens	SINGLE PROTEIN	CHEMBL3407421	1	Scientific Literature	J. Med. Chem.	2015	None
CHEMBL973	TERIFLUNOMIDE	4	270.21	0	3.00	25	C/C(O)=C(\C#N)C(=O)Nc1ccc(C(F)(F)F)cc1	IC50	'='	5011.87	nM	5.30			UO_0000065	19.61	0.38	2.30	7.25	False	CHEMBL3411803	Inhibition of His-tagged human DHODH assessed as reduction of DCIP by spectrophotometry	B	BAO_0000357	single protein format	Homo sapiens	None	None	None	None	CHEMBL1966	Dihydroorotate dehydrogenase	Homo sapiens	SINGLE PROTEIN	CHEMBL3407366	1	Scientific Literature	J. Med. Chem.	2015	None
CHEMBL358435		0	371.82	0	4.52	15	COc1ccc(-c2ccc(NC(=O)C3=C(C(=O)O)CCC3)c(Cl)c2)cc1	IC50	'='	8400.0	nM	5.08			UO_0000065	13.65	0.27	0.56	6.71	False	CHEMBL665412	In vitro inhibitory activity against human dihydroorotate dehydrogenase (DHODH)	B	BAO_0000357	single protein format	None	None	None	None	None	CHEMBL1966	Dihydroorotate dehydrogenase	Homo sapiens	SINGLE PROTEIN	CHEMBL1146710	1	Scientific Literature	Bioorg. Med. Chem. Lett.	2004	None
CHEMBL3409299		0	364.45	0	3.72	17	Cc1c(C(O)c2ccccc2)c(OC(C)C)nn1-c1ncc(C2CC2)cn1	IC50	'='	15.85	nM	7.80			UO_0000065	21.40	0.39	4.08	10.68	False	CHEMBL3411803	Inhibition of His-tagged human DHODH assessed as reduction of DCIP by spectrophotometry	B	BAO_0000357	single protein format	Homo sapiens	None	None	None	None	CHEMBL1966	Dihydroorotate dehydrogenase	Homo sapiens	SINGLE PROTEIN	CHEMBL3407366	1	Scientific Literature	J. Med. Chem.	2015	None
CHEMBL505315		0	347.20	0	4.95	26	C/C(O)=C(\C#N)C(=O)Nc1ccc(-c2cccc(Cl)c2Cl)cc1	Ki	'='	25.0	nM	7.60			UO_0000065	21.90	0.45	2.65	10.40	False	CHEMBL984852	Inhibition of ubiquinone binding site of human dihydroorotate dehydrogenase	B	BAO_0000357	single protein format	Homo sapiens	None	None	None	None	CHEMBL1966	Dihydroorotate dehydrogenase	Homo sapiens	SINGLE PROTEIN	CHEMBL1138463	1	Scientific Literature	J. Med. Chem.	2009	None
CHEMBL2047243		0	274.33	0	3.37	1	Nc1nc2c(c(Nc3ccccc3)n1)-c1ccccc1C2	IC50	'>'	200000.0	nM		Outside typical range		UO_0000065					False	CHEMBL2050308	Inhibition of human DHODH	B	BAO_0000357	single protein format	Homo sapiens	None	None	None	None	CHEMBL1966	Dihydroorotate dehydrogenase	Homo sapiens	SINGLE PROTEIN	CHEMBL2046359	1	Scientific Literature	Bioorg. Med. Chem.	2012	None
CHEMBL106674		0	423.44	1	6.32	25	Cc1ccc(-c2ccc3c(c2)CSc2c-3nc3ccc(F)cc3c2C(=O)[O-])cc1.[Na+]	Ki	'='	218.0	nM	6.66			UO_0000065	16.59	0.31	0.34	13.27	False	CHEMBL665413	Inhibition of human recombinant dihydroorotate dehydrogenase (DHODase)	B	BAO_0000357	single protein format	None	None	None	None	None	CHEMBL1966	Dihydroorotate dehydrogenase	Homo sapiens	SINGLE PROTEIN	CHEMBL1130739	1	Scientific Literature	Bioorg. Med. Chem. Lett.	1998	None
CHEMBL324668		0	425.42	1	5.03	34	O=C([O-])c1c2c(nc3ccc(F)cc13)-c1ccc(-c3ccccc3)cc1[S+]([O-])C2.[Na+]	Ki	'='	206.0	nM	6.69			UO_0000065	16.57	0.31	1.66	9.94	False	CHEMBL665413	Inhibition of human recombinant dihydroorotate dehydrogenase (DHODase)	B	BAO_0000357	single protein format	None	None	None	None	None	CHEMBL1966	Dihydroorotate dehydrogenase	Homo sapiens	SINGLE PROTEIN	CHEMBL1130739	1	Scientific Literature	Bioorg. Med. Chem. Lett.	1998	None
CHEMBL320245		0	409.42	1	6.01	24	O=C([O-])c1c2c(nc3ccc(F)cc13)-c1ccc(-c3ccccc3)cc1CS2.[Na+]	Ki	'='	170.0	nM	6.77			UO_0000065	17.47	0.33	0.76	13.49	False	CHEMBL665413	Inhibition of human recombinant dihydroorotate dehydrogenase (DHODase)	B	BAO_0000357	single protein format	None	None	None	None	None	CHEMBL1966	Dihydroorotate dehydrogenase	Homo sapiens	SINGLE PROTEIN	CHEMBL1130739	1	Scientific Literature	Bioorg. Med. Chem. Lett.	1998	None
CHEMBL39128		0	343.40	1	5.51	23	Cc1c(-c2ccc(-c3ccccc3)cc2)nc2ccc(F)cc2c1CO	Ki	'>'	500.0	nM				UO_0000065					False	CHEMBL669211	Inhibition measurement of orotate formation from radiolabeled dihydroorotate, using partially purified DHODase isolated from human liver.	B	BAO_0000019	assay format	None	None	None	None	None	CHEMBL1966	Dihydroorotate dehydrogenase	Homo sapiens	SINGLE PROTEIN	CHEMBL1128771	1	Scientific Literature	Bioorg. Med. Chem. Lett.	1995	None
CHEMBL48531		0	450.45	1	5.75	34	COc1cc(-c2ccccc2)c2c(c1)N(c1nc3ccc(F)cc3c(C(=O)[O-])c1C)CC2.[Na+]	Ki	'='	22.0	nM	7.66			UO_0000065	17.87	0.33	1.91	12.22	False	CHEMBL665414	Immunosuppressive effect in an isolated enzyme assay using partially purified Dihydroorotate dehydrogenase from human liver for inhibition of the formation of orotate from radiolabeled dihydroorotate	B	BAO_0000019	assay format	None	None	None	None	None	CHEMBL1966	Dihydroorotate dehydrogenase	Homo sapiens	SINGLE PROTEIN	CHEMBL1130874	1	Scientific Literature	Bioorg. Med. Chem. Lett.	1998	None
CHEMBL2178514		0	286.36	0	2.74	5	Cc1ccc(CSc2nc3nc(C)cc(O)n3n2)cc1	IC50	'='	46000.0	nM	4.34			UO_0000065	15.15	0.30	1.60	6.85	False	CHEMBL2188003	Inhibition of human dihydrofolate dehydrogenase expressed in Escherichia coli BL21(DE3) using dihydrofolate as substrate by DCIP-based colorimetric analysis	B	BAO_0000019	assay format	Homo sapiens	None	None	None	None	CHEMBL1966	Dihydroorotate dehydrogenase	Homo sapiens	SINGLE PROTEIN	CHEMBL2177061	1	Scientific Literature	J. Med. Chem.	2012	None
CHEMBL106515		0	421.40	1	5.51	14	COc1ccccc1-c1ccc2c(c1)CCc1c-2nc2ccc(F)cc2c1C(=O)[O-].[Na+]	Ki	'='	20.0	nM	7.70			UO_0000065	19.28	0.35	2.19	12.96	False	CHEMBL665413	Inhibition of human recombinant dihydroorotate dehydrogenase (DHODase)	B	BAO_0000357	single protein format	None	None	None	None	None	CHEMBL1966	Dihydroorotate dehydrogenase	Homo sapiens	SINGLE PROTEIN	CHEMBL1130739	1	Scientific Literature	Bioorg. Med. Chem. Lett.	1998	None
CHEMBL1929441		0	386.35	0	4.10	16	CC/C(O)=C(\C#N)C(=O)Nc1ccc(-c2ccc(F)cc2F)c(C(=O)OC)c1	IC50	'='	31.0	nM	7.51			UO_0000065	19.43	0.37	3.41	7.55	False	CHEMBL1930744	Inhibition of human dihydroorotate dehydrogenase	B	BAO_0000357	single protein format	Homo sapiens	None	None	None	None	CHEMBL1966	Dihydroorotate dehydrogenase	Homo sapiens	SINGLE PROTEIN	CHEMBL1926525	1	Scientific Literature	Bioorg. Med. Chem. Lett.	2011	None
CHEMBL38997		0	397.43	1	5.36	12	COC(=O)c1ccc2nc(-c3ccc(-c4ccccc4)cc3)c(C)c(C(=O)O)c2c1	Ki	'>'	500.0	nM				UO_0000065					False	CHEMBL669211	Inhibition measurement of orotate formation from radiolabeled dihydroorotate, using partially purified DHODase isolated from human liver.	B	BAO_0000019	assay format	None	None	None	None	None	CHEMBL1966	Dihydroorotate dehydrogenase	Homo sapiens	SINGLE PROTEIN	CHEMBL1128771	1	Scientific Literature	Bioorg. Med. Chem. Lett.	1995	None
CHEMBL160	CYCLOSPORINE	4	1202.63	None	None	1	C/C=C/C[C@@H](C)[C@@H](O)[C@H]1C(=O)N[C@@H](CC)C(=O)N(C)CC(=O)N(C)[C@@H](CC(C)C)C(=O)N[C@@H](C(C)C)C(=O)N(C)[C@@H](CC(C)C)C(=O)N[C@@H](C)C(=O)N[C@H](C)C(=O)N(C)[C@@H](CC(C)C)C(=O)N(C)[C@@H](CC(C)C)C(=O)N(C)[C@@H](C(C)C)C(=O)N1C	IC50	'>'	50000.0	nM				UO_0000065					False	CHEMBL665411	In vitro inhibitory activity against human dihydroorotate dehydrogenase (DHODH)	B	BAO_0000357	single protein format	None	None	None	None	None	CHEMBL1966	Dihydroorotate dehydrogenase	Homo sapiens	SINGLE PROTEIN	CHEMBL1131088	1	Scientific Literature	J. Med. Chem.	1998	None
CHEMBL303167		0	370.40	1	5.41	23a	FC(F)(F)Oc1ccc(NC(=S)c2cnoc2C2CCCCC2)cc1	IC50	'>'	50000.0	nM				UO_0000065					False	CHEMBL665410	Immunosuppressive activity expressed as ability to inhibit human recombinant dihydroorotate dehydrogenase (DHODH)	B	BAO_0000357	single protein format	None	None	None	None	None	CHEMBL1966	Dihydroorotate dehydrogenase	Homo sapiens	SINGLE PROTEIN	CHEMBL1131369	1	Scientific Literature	Bioorg. Med. Chem. Lett.	1998	None
CHEMBL2012951		0	363.39	0	3.89	2j	Cc1nc2c(OC(F)F)cccc2n1-c1ccc(C(=O)NC2CC2)s1	IC50	'>'	30000.0	nM				UO_0000065					False	CHEMBL2014777	Inhibition of human DHODH after 20 mins by 2,6-dichloroindophenol-reduction based assay	B	BAO_0000357	single protein format	Homo sapiens	None	None	None	None	CHEMBL1966	Dihydroorotate dehydrogenase	Homo sapiens	SINGLE PROTEIN	CHEMBL2010768	1	Scientific Literature	ACS Med. Chem. Lett.	2011	None
CHEMBL492530		0	309.25	0	3.07	23, DSM87	Cc1cc(Nc2ccc(OC(F)(F)F)cc2)n2ncnc2n1	IC50	'>'	100000.0	nM				UO_0000065					False	CHEMBL1016137	Inhibition of human DHODH	B	BAO_0000357	single protein format	Homo sapiens	None	None	None	None	CHEMBL1966	Dihydroorotate dehydrogenase	Homo sapiens	SINGLE PROTEIN	CHEMBL1153392	1	Scientific Literature	J. Med. Chem.	2009	None
CHEMBL506446		0	261.24	0	2.45	28,, DSM110	Cc1cc(Nc2cccc(F)c2F)n2ncnc2n1	IC50						Not Determined						False	CHEMBL1016137	Inhibition of human DHODH	B	BAO_0000357	single protein format	Homo sapiens	None	None	None	None	CHEMBL1966	Dihydroorotate dehydrogenase	Homo sapiens	SINGLE PROTEIN	CHEMBL1153392	1	Scientific Literature	J. Med. Chem.	2009	None
CHEMBL2172230		0	325.38	0	4.71	12, DSM25	Cc1nc(Nc2ccc3cc4ccccc4cc3c2)c2nc[nH]c2n1	IC50						Not Determined						False	CHEMBL2175570	Inhibition of human DHODH expressed in Escherichia coli BL21(DE3) using 2,6-dichoroindophenol substrate by spectrophotometric analysis	B	BAO_0000019	assay format	Homo sapiens	None	None	None	None	CHEMBL1966	Dihydroorotate dehydrogenase	Homo sapiens	SINGLE PROTEIN	CHEMBL2169788	1	Scientific Literature	J. Med. Chem.	2012	None
CHEMBL2172236		0	274.33	0	3.93	6, DSM71	Cc1cc(Nc2ccc3ccccc3c2)n2ccnc2n1	IC50	'>'	100000.0	nM				UO_0000065					False	CHEMBL2175570	Inhibition of human DHODH expressed in Escherichia coli BL21(DE3) using 2,6-dichoroindophenol substrate by spectrophotometric analysis	B	BAO_0000019	assay format	Homo sapiens	None	None	None	None	CHEMBL1966	Dihydroorotate dehydrogenase	Homo sapiens	SINGLE PROTEIN	CHEMBL2169788	1	Scientific Literature	J. Med. Chem.	2012	None
CHEMBL1784569		0	294.36	0	2.78	24, DSM216	Cc1cc(Nc2ccc(N3CCCC3)cc2)n2ncnc2n1	IC50						Not Determined						False	CHEMBL1785543	Inhibition of His6-tagged recombinant human dihydroorotate dehydrogenase expressed in Escherichia coli using L-dihydroorotate as substrate after 10 to 15 mins by DCIP dye-based assay	B	BAO_0000019	assay format	Homo sapiens	None	None	None	None	CHEMBL1966	Dihydroorotate dehydrogenase	Homo sapiens	SINGLE PROTEIN	CHEMBL1781999	1	Scientific Literature	J. Med. Chem.	2011	None
CHEMBL1450	ATOVAQUONE	4	366.84	1	5.51	24	O=C1C(O)=C([C@H]2CC[C@H](c3ccc(Cl)cc3)CC2)C(=O)c2ccccc21	Kic	'='	2.7	uM				UO_0000064					False	CHEMBL2340294	Competitive inhibition of human purified recombinant DHODH in presence of cofactor ubiquinone	B	BAO_0000357	single protein format	Homo sapiens	None	None	None	None	CHEMBL1966	Dihydroorotate dehydrogenase	Homo sapiens	SINGLE PROTEIN	CHEMBL2331175	1	Scientific Literature	J. Med. Chem.	2013	None
CHEMBL2431516		0	303.38	0	2.68	26	CCOC(=O)C1=C(Nc2ccc3c(c2)CCC3)SCC1=O	IC50	'>'	50000.0	nM				UO_0000065					False	CHEMBL2434279	Inhibition of N-terminal His10-tagged human DHODH (Met30 to Arg396) expressed in Escherichia coli BL21 (DE3) using dihydroorotate as substrate measured every 30 secs for 6 mins by DCIP dye-based assay	B	BAO_0000019	assay format	Homo sapiens	None	None	None	None	CHEMBL1966	Dihydroorotate dehydrogenase	Homo sapiens	SINGLE PROTEIN	CHEMBL2429811	1	Scientific Literature	J. Med. Chem.	2013	None
CHEMBL2431511		0	295.33	0	2.64	21	CCOC(=O)C1=C(Nc2ccc(C)c(F)c2)SCC1=O	IC50	'>'	50000.0	nM				UO_0000065					False	CHEMBL2434279	Inhibition of N-terminal His10-tagged human DHODH (Met30 to Arg396) expressed in Escherichia coli BL21 (DE3) using dihydroorotate as substrate measured every 30 secs for 6 mins by DCIP dye-based assay	B	BAO_0000019	assay format	Homo sapiens	None	None	None	None	CHEMBL1966	Dihydroorotate dehydrogenase	Homo sapiens	SINGLE PROTEIN	CHEMBL2429811	1	Scientific Literature	J. Med. Chem.	2013	None
CHEMBL599279		0	294.69	0	2.42	16	CCOC(=O)/C(C#N)=C\Nc1ccc(C(=O)O)c(Cl)c1	Inhibition	'='	39.0	%				UO_0000187					False	CHEMBL1065907	Inhibition of human DHODH at 50 uM	B	BAO_0000357	single protein format	Homo sapiens	None	None	None	None	CHEMBL1966	Dihydroorotate dehydrogenase	Homo sapiens	SINGLE PROTEIN	CHEMBL1159041	1	Scientific Literature	Bioorg. Med. Chem. Lett.	2010	None
CHEMBL200536		0	291.31	0	3.79	6	O=C(Nc1ccccc1C(=O)O)c1ccc2ccccc2c1	IC50	'='	13800.0	nM	4.86			UO_0000065	16.68	0.30	1.07	7.32	False	CHEMBL863918	Binding affinity to human DHODH	B	BAO_0000357	single protein format	Homo sapiens	None	None	None	None	CHEMBL1966	Dihydroorotate dehydrogenase	Homo sapiens	SINGLE PROTEIN	CHEMBL1148537	1	Scientific Literature	Bioorg. Med. Chem. Lett.	2006	None
CHEMBL199574		0	370.20	0	4.55	4	O=C(Nc1ccccc1C(=O)O)c1ccc2cc(Br)ccc2c1	Ki	'='	1100.0	nM	5.96			UO_0000065	16.10	0.35	1.41	8.97	False	CHEMBL863918	Binding affinity to human DHODH	B	BAO_0000357	single protein format	Homo sapiens	None	None	None	None	CHEMBL1966	Dihydroorotate dehydrogenase	Homo sapiens	SINGLE PROTEIN	CHEMBL1148537	1	Scientific Literature	Bioorg. Med. Chem. Lett.	2006	None
CHEMBL2177492		0	275.31	0	4.29	22, AG-690/10531060	O=C(O)c1ccc(/C=N/c2cccc3ccccc23)cc1	IC50	'='	15620.0	nM	4.81			UO_0000065	17.46	0.31	0.52	9.68	False	CHEMBL2187569	Inhibition of human DHODH expressed in Escherichia coli BL21(DE3) using L-dihydroorotate as substrate after 10 mins by DCIP dye reduction assay	B	BAO_0000019	assay format	Homo sapiens	None	None	None	None	CHEMBL1966	Dihydroorotate dehydrogenase	Homo sapiens	SINGLE PROTEIN	CHEMBL2177103	1	Scientific Literature	J. Med. Chem.	2012	None
CHEMBL2177491		0	242.25	0	2.87	21, AK-968/41925806	O=C(/C=C/c1ccc(F)cc1)Nc1ccccn1	IC50	'='	13010.0	nM	4.89			UO_0000065	20.17	0.37	2.02	11.64	False	CHEMBL2187569	Inhibition of human DHODH expressed in Escherichia coli BL21(DE3) using L-dihydroorotate as substrate after 10 mins by DCIP dye reduction assay	B	BAO_0000019	assay format	Homo sapiens	None	None	None	None	CHEMBL1966	Dihydroorotate dehydrogenase	Homo sapiens	SINGLE PROTEIN	CHEMBL2177103	1	Scientific Literature	J. Med. Chem.	2012	None
CHEMBL973	TERIFLUNOMIDE	4	270.21	0	3.00	2, A-771726	C/C(O)=C(\C#N)C(=O)Nc1ccc(C(F)(F)F)cc1	IC50	'='	130.0	nM	6.89			UO_0000065	25.48	0.49	3.89	9.42	False	CHEMBL2187569	Inhibition of human DHODH expressed in Escherichia coli BL21(DE3) using L-dihydroorotate as substrate after 10 mins by DCIP dye reduction assay	B	BAO_0000019	assay format	Homo sapiens	None	None	None	None	CHEMBL1966	Dihydroorotate dehydrogenase	Homo sapiens	SINGLE PROTEIN	CHEMBL2177103	1	Scientific Literature	J. Med. Chem.	2012	None
CHEMBL500504		0	270.25	0	2.08	25, DSM99	Cc1cc(Nc2ccc([N+](=O)[O-])cc2)n2ncnc2n1	IC50						Not Determined						False	CHEMBL1016137	Inhibition of human DHODH	B	BAO_0000357	single protein format	Homo sapiens	None	None	None	None	CHEMBL1966	Dihydroorotate dehydrogenase	Homo sapiens	SINGLE PROTEIN	CHEMBL1153392	1	Scientific Literature	J. Med. Chem.	2009	None
CHEMBL2178512		0	361.47	0	4.34	18	Cc1cc(NCc2ccccc2)n2nc(SCc3ccccc3)nc2n1	IC50	'>'	100000.0	nM				UO_0000065					False	CHEMBL2188003	Inhibition of human dihydrofolate dehydrogenase expressed in Escherichia coli BL21(DE3) using dihydrofolate as substrate by DCIP-based colorimetric analysis	B	BAO_0000019	assay format	Homo sapiens	None	None	None	None	CHEMBL1966	Dihydroorotate dehydrogenase	Homo sapiens	SINGLE PROTEIN	CHEMBL2177061	1	Scientific Literature	J. Med. Chem.	2012	None
CHEMBL416057		0	337.39	1	5.35	38	Cc1c(-c2ccc(C(C)(C)C)cc2)nc2ccc(F)cc2c1C(=O)O	Ki	'='	40.0	nM	7.40			UO_0000065	21.93	0.40	2.05	14.74	False	CHEMBL669211	Inhibition measurement of orotate formation from radiolabeled dihydroorotate, using partially purified DHODase isolated from human liver.	B	BAO_0000019	assay format	None	None	None	None	None	CHEMBL1966	Dihydroorotate dehydrogenase	Homo sapiens	SINGLE PROTEIN	CHEMBL1128771	1	Scientific Literature	Bioorg. Med. Chem. Lett.	1995	None
CHEMBL193371		0	426.23	0	4.06	19	O=C(O)C1=C(C(=O)Nc2ccc(OCc3c(F)cccc3Cl)c(Cl)c2)COC1	IC50	'='	41.0	nM	7.39			UO_0000065	17.33	0.36	3.33	8.71	False	CHEMBL879486	Inhibition of N-terminally truncated recombinant human dihydroorotate dehydrogenase using in vitro enzyme assay	B	BAO_0000357	single protein format	Homo sapiens	None	None	None	None	CHEMBL1966	Dihydroorotate dehydrogenase	Homo sapiens	SINGLE PROTEIN	CHEMBL1140402	1	Scientific Literature	Bioorg. Med. Chem. Lett.	2005	None
CHEMBL197455		0	357.34	0	2.85	5	COc1cccc(-c2ccc(NC(=O)C3=C(C(=O)O)COC3)c(F)c2)c1	IC50	'='	360.0	nM	6.44			UO_0000065	18.03	0.34	3.59	7.59	False	CHEMBL879486	Inhibition of N-terminally truncated recombinant human dihydroorotate dehydrogenase using in vitro enzyme assay	B	BAO_0000357	single protein format	Homo sapiens	None	None	None	None	CHEMBL1966	Dihydroorotate dehydrogenase	Homo sapiens	SINGLE PROTEIN	CHEMBL1140402	1	Scientific Literature	Bioorg. Med. Chem. Lett.	2005	None
CHEMBL2177857		0	341.22	0	3.74	11	Cc1cc(O)n2nc(SCc3c(Cl)cccc3Cl)nc2n1	IC50	'='	18000.0	nM	4.75			UO_0000065	13.91	0.31	1.00	7.49	False	CHEMBL2188003	Inhibition of human dihydrofolate dehydrogenase expressed in Escherichia coli BL21(DE3) using dihydrofolate as substrate by DCIP-based colorimetric analysis	B	BAO_0000019	assay format	Homo sapiens	None	None	None	None	CHEMBL1966	Dihydroorotate dehydrogenase	Homo sapiens	SINGLE PROTEIN	CHEMBL2177061	1	Scientific Literature	J. Med. Chem.	2012	None
CHEMBL2177856		0	341.22	0	3.74	10	Cc1cc(O)n2nc(SCc3ccc(Cl)c(Cl)c3)nc2n1	IC50	'='	6500.0	nM	5.19			UO_0000065	15.20	0.34	1.45	8.19	False	CHEMBL2188003	Inhibition of human dihydrofolate dehydrogenase expressed in Escherichia coli BL21(DE3) using dihydrofolate as substrate by DCIP-based colorimetric analysis	B	BAO_0000019	assay format	Homo sapiens	None	None	None	None	CHEMBL1966	Dihydroorotate dehydrogenase	Homo sapiens	SINGLE PROTEIN	CHEMBL2177061	1	Scientific Literature	J. Med. Chem.	2012	None
CHEMBL2177853		0	351.23	0	3.19	6	Cc1cc(O)n2nc(SCc3ccc(Br)cc3)nc2n1	IC50	'='	32000.0	nM	4.50			UO_0000065	12.80	0.31	1.30	7.10	False	CHEMBL2188003	Inhibition of human dihydrofolate dehydrogenase expressed in Escherichia coli BL21(DE3) using dihydrofolate as substrate by DCIP-based colorimetric analysis	B	BAO_0000019	assay format	Homo sapiens	None	None	None	None	CHEMBL1966	Dihydroorotate dehydrogenase	Homo sapiens	SINGLE PROTEIN	CHEMBL2177061	1	Scientific Literature	J. Med. Chem.	2012	None
CHEMBL68539		0	372.41	1	5.70	19a	CCCCCCc1oncc1/C(S)=N/c1ccc(OC(F)(F)F)cc1	IC50	'>'	50000.0	nM				UO_0000065					False	CHEMBL665410	Immunosuppressive activity expressed as ability to inhibit human recombinant dihydroorotate dehydrogenase (DHODH)	B	BAO_0000357	single protein format	None	None	None	None	None	CHEMBL1966	Dihydroorotate dehydrogenase	Homo sapiens	SINGLE PROTEIN	CHEMBL1131369	1	Scientific Literature	Bioorg. Med. Chem. Lett.	1998	None
CHEMBL1956295		0	395.36	0	4.98	51, DSM306	COCc1nc2nc(C)cc(Nc3ccc(S(F)(F)(F)(F)F)cc3)n2n1	IC50						Not Determined						False	CHEMBL1961098	Inhibition of human C-terminal hexa-His tagged DHODH expressed in Escherichia coli by DCIP reduction assay	B	BAO_0000019	assay format	Homo sapiens	None	None	None	None	CHEMBL1966	Dihydroorotate dehydrogenase	Homo sapiens	SINGLE PROTEIN	CHEMBL1955725	1	Scientific Literature	J. Med. Chem.	2011	None
CHEMBL298568		0	436.42	1	5.73	22	CC(=O)N(c1cccc(-c2ccccc2)c1)c1nc2ccc(F)cc2c(C(=O)[O-])c1C.[Na+]	Ki	'>'	390.0	nM				UO_0000065					False	CHEMBL665414	Immunosuppressive effect in an isolated enzyme assay using partially purified Dihydroorotate dehydrogenase from human liver for inhibition of the formation of orotate from radiolabeled dihydroorotate	B	BAO_0000019	assay format	None	None	None	None	None	CHEMBL1966	Dihydroorotate dehydrogenase	Homo sapiens	SINGLE PROTEIN	CHEMBL1130874	1	Scientific Literature	Bioorg. Med. Chem. Lett.	1998	None
CHEMBL960	LEFLUNOMIDE	4	270.21	0	3.25	1	Cc1oncc1C(=O)Nc1ccc(C(F)(F)F)cc1	IC50	'='	13000.0	nM	4.89			UO_0000065	18.08	0.35	1.64	8.86	False	CHEMBL665411	In vitro inhibitory activity against human dihydroorotate dehydrogenase (DHODH)	B	BAO_0000357	single protein format	None	None	None	None	None	CHEMBL1966	Dihydroorotate dehydrogenase	Homo sapiens	SINGLE PROTEIN	CHEMBL1131088	1	Scientific Literature	J. Med. Chem.	1998	None
CHEMBL473816		0	239.28	0	2.48	10, DSM93	Cc1cc(Nc2ccccc2C)n2ncnc2n1	IC50						Not Determined						False	CHEMBL1016137	Inhibition of human DHODH	B	BAO_0000357	single protein format	Homo sapiens	None	None	None	None	CHEMBL1966	Dihydroorotate dehydrogenase	Homo sapiens	SINGLE PROTEIN	CHEMBL1153392	1	Scientific Literature	J. Med. Chem.	2009	None
CHEMBL104302		0	409.42	1	6.01	29	O=C([O-])c1c2c(nc3ccc(F)cc13)-c1ccc(-c3ccccc3)cc1SC2.[Na+]	Ki	'='	17.0	nM	7.77			UO_0000065	20.05	0.38	1.76	15.48	False	CHEMBL665413	Inhibition of human recombinant dihydroorotate dehydrogenase (DHODase)	B	BAO_0000357	single protein format	None	None	None	None	None	CHEMBL1966	Dihydroorotate dehydrogenase	Homo sapiens	SINGLE PROTEIN	CHEMBL1130739	1	Scientific Literature	Bioorg. Med. Chem. Lett.	1998	None
CHEMBL104001		0	392.37	0	4.90	19	O=C([O-])c1c2c(nc3ccc(F)cc13)-c1ccc(-c3ccccc3)nc1CC2.[Na+]	Ki	'='	409.0	nM	6.39			UO_0000065	17.25	0.31	1.49	10.13	False	CHEMBL665413	Inhibition of human recombinant dihydroorotate dehydrogenase (DHODase)	B	BAO_0000357	single protein format	None	None	None	None	None	CHEMBL1966	Dihydroorotate dehydrogenase	Homo sapiens	SINGLE PROTEIN	CHEMBL1130739	1	Scientific Literature	Bioorg. Med. Chem. Lett.	1998	None
CHEMBL106467		0	423.44	1	6.32	30	Cc1ccc(-c2ccc3c(c2)SCc2c-3nc3ccc(F)cc3c2C(=O)[O-])cc1.[Na+]	Ki	'='	13.0	nM	7.89			UO_0000065	19.64	0.37	1.57	15.71	False	CHEMBL665413	Inhibition of human recombinant dihydroorotate dehydrogenase (DHODase)	B	BAO_0000357	single protein format	None	None	None	None	None	CHEMBL1966	Dihydroorotate dehydrogenase	Homo sapiens	SINGLE PROTEIN	CHEMBL1130739	1	Scientific Literature	Bioorg. Med. Chem. Lett.	1998	None
CHEMBL3593251		0	385.42	0	4.86	7a	CC(=O)Nc1ccc(-c2ccc(-c3nc4c(C(=O)O)cc(C)cc4[nH]3)cc2)cc1	IC50	'='	210.0	nM	6.68			UO_0000065	17.33	0.31	1.82	7.02	False	CHEMBL3594613	Inhibition of DHODH (unknown origin) using L-DHO, DUQ, DCIP as substrate preincubated for 30 mins followed by substrate addition measured after 20 mins by multilabel plate reader analysis	B	BAO_0000357	single protein format	Homo sapiens	None	None	None	None	CHEMBL1966	Dihydroorotate dehydrogenase	Homo sapiens	SINGLE PROTEIN	CHEMBL3593177	1	Scientific Literature	Bioorg. Med. Chem.	2015	None
CHEMBL3593802		0	385.42	0	4.86	7b	CC(=O)Nc1cccc(-c2ccc(-c3nc4c(C(=O)O)cc(C)cc4[nH]3)cc2)c1	IC50	'='	1380.0	nM	5.86			UO_0000065	15.20	0.28	1.00	6.16	False	CHEMBL3594613	Inhibition of DHODH (unknown origin) using L-DHO, DUQ, DCIP as substrate preincubated for 30 mins followed by substrate addition measured after 20 mins by multilabel plate reader analysis	B	BAO_0000357	single protein format	Homo sapiens	None	None	None	None	CHEMBL1966	Dihydroorotate dehydrogenase	Homo sapiens	SINGLE PROTEIN	CHEMBL3593177	1	Scientific Literature	Bioorg. Med. Chem.	2015	None
CHEMBL3593996		0	462.46	0	4.63	11i	COc1cc(-c2ccc(-c3nc4c(C(N)=O)cc(F)cc4[nH]3)c(F)c2)ccc1NC(=O)C1CC1	IC50	'='	23000.0	nM	4.64			UO_0000065	10.03	0.19	0.01	4.21	False	CHEMBL3594613	Inhibition of DHODH (unknown origin) using L-DHO, DUQ, DCIP as substrate preincubated for 30 mins followed by substrate addition measured after 20 mins by multilabel plate reader analysis	B	BAO_0000357	single protein format	Homo sapiens	None	None	None	None	CHEMBL1966	Dihydroorotate dehydrogenase	Homo sapiens	SINGLE PROTEIN	CHEMBL3593177	1	Scientific Literature	Bioorg. Med. Chem.	2015	None
CHEMBL71320		0	311.41	0	4.38	24a	N#Cc1ccc(NC(=S)c2cnoc2C2CCCCC2)cc1	IC50	'>'	50000.0	nM				UO_0000065					False	CHEMBL665410	Immunosuppressive activity expressed as ability to inhibit human recombinant dihydroorotate dehydrogenase (DHODH)	B	BAO_0000357	single protein format	None	None	None	None	None	CHEMBL1966	Dihydroorotate dehydrogenase	Homo sapiens	SINGLE PROTEIN	CHEMBL1131369	1	Scientific Literature	Bioorg. Med. Chem. Lett.	1998	None
CHEMBL330901		0	212.26	0	2.64	3i	Cc1ccc(Nc2[nH]nc(C)c2C#N)cc1	IC50	'='	12100.0	nM	4.92			UO_0000065	23.17	0.42	2.28	7.62	False	CHEMBL665411	In vitro inhibitory activity against human dihydroorotate dehydrogenase (DHODH)	B	BAO_0000357	single protein format	None	None	None	None	None	CHEMBL1966	Dihydroorotate dehydrogenase	Homo sapiens	SINGLE PROTEIN	CHEMBL1131088	1	Scientific Literature	J. Med. Chem.	1998	None
CHEMBL610797		0	307.30	0	1.81	4	CCOC(=O)C(=CNc1ccc(C(=O)O)cc1)C(=O)OCC	Inhibition	'='	37.0	%				UO_0000187					False	CHEMBL1065907	Inhibition of human DHODH at 50 uM	B	BAO_0000357	single protein format	Homo sapiens	None	None	None	None	CHEMBL1966	Dihydroorotate dehydrogenase	Homo sapiens	SINGLE PROTEIN	CHEMBL1159041	1	Scientific Literature	Bioorg. Med. Chem. Lett.	2010	None
CHEMBL599360		0	319.31	0	2.00	20	CCOC(=O)c1ccc(NC=C2C(=O)OC(C)(C)OC2=O)cc1	Inhibition	'='	3.0	%				UO_0000187					False	CHEMBL1065907	Inhibition of human DHODH at 50 uM	B	BAO_0000357	single protein format	Homo sapiens	None	None	None	None	CHEMBL1966	Dihydroorotate dehydrogenase	Homo sapiens	SINGLE PROTEIN	CHEMBL1159041	1	Scientific Literature	Bioorg. Med. Chem. Lett.	2010	None
CHEMBL597232		0	294.69	0	2.42	15	CCOC(=O)/C(C#N)=C\Nc1ccc(Cl)c(C(=O)O)c1	Inhibition	'='	45.0	%				UO_0000187					False	CHEMBL1065907	Inhibition of human DHODH at 50 uM	B	BAO_0000357	single protein format	Homo sapiens	None	None	None	None	CHEMBL1966	Dihydroorotate dehydrogenase	Homo sapiens	SINGLE PROTEIN	CHEMBL1159041	1	Scientific Literature	Bioorg. Med. Chem. Lett.	2010	None
CHEMBL599483		0	291.26	0	1.52	17	CC1(C)OC(=O)C(=CNc2cccc(C(=O)O)c2)C(=O)O1	Inhibition	'='	27.0	%				UO_0000187					False	CHEMBL1065907	Inhibition of human DHODH at 50 uM	B	BAO_0000357	single protein format	Homo sapiens	None	None	None	None	CHEMBL1966	Dihydroorotate dehydrogenase	Homo sapiens	SINGLE PROTEIN	CHEMBL1159041	1	Scientific Literature	Bioorg. Med. Chem. Lett.	2010	None
CHEMBL599361		0	325.70	0	2.17	21	CC1(C)OC(=O)C(=CNc2ccc(Cl)c(C(=O)O)c2)C(=O)O1	Inhibition	'='	21.0	%				UO_0000187					False	CHEMBL1065907	Inhibition of human DHODH at 50 uM	B	BAO_0000357	single protein format	Homo sapiens	None	None	None	None	CHEMBL1966	Dihydroorotate dehydrogenase	Homo sapiens	SINGLE PROTEIN	CHEMBL1159041	1	Scientific Literature	Bioorg. Med. Chem. Lett.	2010	None
CHEMBL200856		0	403.41	1	5.04	7	CCOc1ccccc1-c1cc(F)c(NC(=O)c2ccsc2C(=O)O)c(F)c1	IC50	'='	9.0	nM	8.05			UO_0000065	19.94	0.39	3.01	10.64	False	CHEMBL863437	Inhibitory activity against recombinant human DHODH	B	BAO_0000357	single protein format	Homo sapiens	None	None	None	None	CHEMBL1966	Dihydroorotate dehydrogenase	Homo sapiens	SINGLE PROTEIN	CHEMBL1147753	1	Scientific Literature	Bioorg. Med. Chem. Lett.	2006	None
CHEMBL1929453		0	420.47	0	4.76	28	CC/C(O)=C(\C#N)C(=O)Nc1ccc(-c2cccc(OC3CCC3)c2)c(C(=O)OC)c1	IC50	'='	31.0	nM	7.51			UO_0000065	17.86	0.33	2.75	6.91	False	CHEMBL1930744	Inhibition of human dihydroorotate dehydrogenase	B	BAO_0000357	single protein format	Homo sapiens	None	None	None	None	CHEMBL1966	Dihydroorotate dehydrogenase	Homo sapiens	SINGLE PROTEIN	CHEMBL1926525	1	Scientific Literature	Bioorg. Med. Chem. Lett.	2011	None
CHEMBL1929436		0	384.82	0	4.48	11	CC/C(O)=C(\C#N)C(=O)Nc1ccc(-c2ccccc2Cl)c(C(=O)OC)c1	IC50	'='	52.0	nM	7.28			UO_0000065	18.93	0.37	2.80	7.33	False	CHEMBL1930744	Inhibition of human dihydroorotate dehydrogenase	B	BAO_0000357	single protein format	Homo sapiens	None	None	None	None	CHEMBL1966	Dihydroorotate dehydrogenase	Homo sapiens	SINGLE PROTEIN	CHEMBL1926525	1	Scientific Literature	Bioorg. Med. Chem. Lett.	2011	None
CHEMBL1929439		0	434.37	0	4.72	14	CC/C(O)=C(\C#N)C(=O)Nc1ccc(-c2cccc(OC(F)(F)F)c2)c(C(=O)OC)c1	IC50	'='	27.0	nM	7.57			UO_0000065	17.42	0.33	2.85	6.97	False	CHEMBL1930744	Inhibition of human dihydroorotate dehydrogenase	B	BAO_0000357	single protein format	Homo sapiens	None	None	None	None	CHEMBL1966	Dihydroorotate dehydrogenase	Homo sapiens	SINGLE PROTEIN	CHEMBL1926525	1	Scientific Literature	Bioorg. Med. Chem. Lett.	2011	None
CHEMBL155597		0	405.37	1	5.06	24	Cc1cc(-c2cccc(OC(F)(F)F)c2)ccc1NC(=O)C1=C(C(=O)O)CCC1	IC50	'='	150.0	nM	6.82			UO_0000065	16.83	0.32	1.76	9.02	False	CHEMBL665412	In vitro inhibitory activity against human dihydroorotate dehydrogenase (DHODH)	B	BAO_0000357	single protein format	None	None	None	None	None	CHEMBL1966	Dihydroorotate dehydrogenase	Homo sapiens	SINGLE PROTEIN	CHEMBL1146710	1	Scientific Literature	Bioorg. Med. Chem. Lett.	2004	None
CHEMBL304401		0	300.31	0	4.26	6a	CCc1oncc1/C(S)=N/c1ccc(C(F)(F)F)cc1	IC50	'='	3000.0	nM	5.52			UO_0000065	18.39	0.38	1.26	14.39	False	CHEMBL665410	Immunosuppressive activity expressed as ability to inhibit human recombinant dihydroorotate dehydrogenase (DHODH)	B	BAO_0000357	single protein format	None	None	None	None	None	CHEMBL1966	Dihydroorotate dehydrogenase	Homo sapiens	SINGLE PROTEIN	CHEMBL1131369	1	Scientific Literature	Bioorg. Med. Chem. Lett.	1998	None
CHEMBL973	TERIFLUNOMIDE	4	270.21	0	3.00	A-771726	C/C(O)=C(\C#N)C(=O)Nc1ccc(C(F)(F)F)cc1	Ki	'='	2700.0	nM	5.57			UO_0000065	20.61	0.40	2.57	7.62	False	CHEMBL665415	Inhibition of dihydroorotate dehydrogenase	B	BAO_0000357	single protein format	None	None	None	None	None	CHEMBL1966	Dihydroorotate dehydrogenase	Homo sapiens	SINGLE PROTEIN	CHEMBL1134331	1	Scientific Literature	J. Med. Chem.	2001	None
CHEMBL39396		0	363.43	1	6.10	40	Cc1c(-c2ccc(C3CCCCC3)cc2)nc2ccc(F)cc2c1C(=O)O	Ki	'='	28.0	nM	7.55			UO_0000065	20.78	0.38	1.45	15.05	False	CHEMBL669211	Inhibition measurement of orotate formation from radiolabeled dihydroorotate, using partially purified DHODase isolated from human liver.	B	BAO_0000019	assay format	None	None	None	None	None	CHEMBL1966	Dihydroorotate dehydrogenase	Homo sapiens	SINGLE PROTEIN	CHEMBL1128771	1	Scientific Literature	Bioorg. Med. Chem. Lett.	1995	None
CHEMBL2178104		0	307.38	0	4.07	8, AF-407/33698030	O=Cc1ccccc1/C=N/Nc1nc(-c2ccccc2)cs1	IC50	'='	110.0	nM	6.96			UO_0000065	22.64	0.43	2.89	12.80	False	CHEMBL2187569	Inhibition of human DHODH expressed in Escherichia coli BL21(DE3) using L-dihydroorotate as substrate after 10 mins by DCIP dye reduction assay	B	BAO_0000019	assay format	Homo sapiens	None	None	None	None	CHEMBL1966	Dihydroorotate dehydrogenase	Homo sapiens	SINGLE PROTEIN	CHEMBL2177103	1	Scientific Literature	J. Med. Chem.	2012	None
CHEMBL484594		0	381.65	1	5.61	21	C/C(O)=C(\C#N)C(=O)Nc1ccc(-c2c(Cl)cccc2Cl)cc1Cl	IC50	'='	16500.0	nM	4.78			UO_0000065	12.53	0.27	-0.83	6.54	False	CHEMBL984852	Inhibition of ubiquinone binding site of human dihydroorotate dehydrogenase	B	BAO_0000357	single protein format	Homo sapiens	None	None	None	None	CHEMBL1966	Dihydroorotate dehydrogenase	Homo sapiens	SINGLE PROTEIN	CHEMBL1138463	1	Scientific Literature	J. Med. Chem.	2009	None
CHEMBL2178112		0	302.71	0	3.64	18, AP-185/43377268	O=C(/C=C/c1ccc(O)c(C(=O)O)c1)c1ccc(Cl)cc1	IC50	'='	6060.0	nM	5.22			UO_0000065	17.24	0.34	1.58	6.99	False	CHEMBL2187569	Inhibition of human DHODH expressed in Escherichia coli BL21(DE3) using L-dihydroorotate as substrate after 10 mins by DCIP dye reduction assay	B	BAO_0000019	assay format	Homo sapiens	None	None	None	None	CHEMBL1966	Dihydroorotate dehydrogenase	Homo sapiens	SINGLE PROTEIN	CHEMBL2177103	1	Scientific Literature	J. Med. Chem.	2012	None
CHEMBL2178111		0	247.30	0	4.30	17, AG-690/11173036	Oc1ccc(/N=C/c2ccc3ccccc3c2)cc1	IC50	'='	3960.0	nM	5.40			UO_0000065	21.85	0.39	1.10	16.58	False	CHEMBL2187569	Inhibition of human DHODH expressed in Escherichia coli BL21(DE3) using L-dihydroorotate as substrate after 10 mins by DCIP dye reduction assay	B	BAO_0000019	assay format	Homo sapiens	None	None	None	None	CHEMBL1966	Dihydroorotate dehydrogenase	Homo sapiens	SINGLE PROTEIN	CHEMBL2177103	1	Scientific Literature	J. Med. Chem.	2012	None
CHEMBL3218508		0	255.32	0	2.67	9	Cc1ccc(O)c(C(=O)NCCc2ccccc2)c1	Inhibition	'='	4.0	%				UO_0000187					False	CHEMBL3223998	Inhibition of N-terminal truncated human recombinant DHODH assessed as ubiquinone reduction to 2,6-dichloroindophenol at 10 uM by spectrophotometric analysis relative to control	B	BAO_0000357	single protein format	Homo sapiens	None	None	None	None	CHEMBL1966	Dihydroorotate dehydrogenase	Homo sapiens	SINGLE PROTEIN	CHEMBL3217562	1	Scientific Literature	MedChemComm	2011	None
CHEMBL3218522		0	331.42	0	4.26	26	Cc1ccc(O)c(C(=O)NCC(c2ccccc2)c2ccccc2)c1	IC50	'>'	200000.0	nM		Outside typical range		UO_0000065					False	CHEMBL3222705	Inhibition of N-terminal truncated human recombinant DHODH assessed as ubiquinone reduction to 2,6-dichloroindophenol by spectrophotometric analysis	B	BAO_0000357	single protein format	Homo sapiens	None	None	None	None	CHEMBL1966	Dihydroorotate dehydrogenase	Homo sapiens	SINGLE PROTEIN	CHEMBL3217562	1	Scientific Literature	MedChemComm	2011	None
CHEMBL3218529		0	347.41	0	3.45	33	O=C(NCC(c1ccccc1)c1ccccc1)c1cc(CO)ccc1O	IC50	'>'	200000.0	nM		Outside typical range		UO_0000065					False	CHEMBL3222705	Inhibition of N-terminal truncated human recombinant DHODH assessed as ubiquinone reduction to 2,6-dichloroindophenol by spectrophotometric analysis	B	BAO_0000357	single protein format	Homo sapiens	None	None	None	None	CHEMBL1966	Dihydroorotate dehydrogenase	Homo sapiens	SINGLE PROTEIN	CHEMBL3217562	1	Scientific Literature	MedChemComm	2011	None
CHEMBL597635		0	260.25	0	1.77	7	CCOC(=O)/C(C#N)=C\Nc1cccc(C(=O)O)c1	Inhibition	'='	23.0	%				UO_0000187					False	CHEMBL1065907	Inhibition of human DHODH at 50 uM	B	BAO_0000357	single protein format	Homo sapiens	None	None	None	None	CHEMBL1966	Dihydroorotate dehydrogenase	Homo sapiens	SINGLE PROTEIN	CHEMBL1159041	1	Scientific Literature	Bioorg. Med. Chem. Lett.	2010	None
CHEMBL609326		0	353.76	0	2.65	24	CCOC(=O)c1ccc(NC=C2C(=O)OC(C)(C)OC2=O)cc1Cl	Inhibition	'='	0.0	%				UO_0000187					False	CHEMBL1065907	Inhibition of human DHODH at 50 uM	B	BAO_0000357	single protein format	Homo sapiens	None	None	None	None	CHEMBL1966	Dihydroorotate dehydrogenase	Homo sapiens	SINGLE PROTEIN	CHEMBL1159041	1	Scientific Literature	Bioorg. Med. Chem. Lett.	2010	None
CHEMBL3218507		0	271.32	0	2.37	8	COc1ccc(O)c(C(=O)NCCc2ccccc2)c1	Inhibition	'='	8.0	%				UO_0000187					False	CHEMBL3223998	Inhibition of N-terminal truncated human recombinant DHODH assessed as ubiquinone reduction to 2,6-dichloroindophenol at 10 uM by spectrophotometric analysis relative to control	B	BAO_0000357	single protein format	Homo sapiens	None	None	None	None	CHEMBL1966	Dihydroorotate dehydrogenase	Homo sapiens	SINGLE PROTEIN	CHEMBL3217562	1	Scientific Literature	MedChemComm	2011	None
CHEMBL3218530		0	345.40	0	3.77	34	O=Cc1ccc(C(=O)NCC(c2ccccc2)c2ccccc2)c(O)c1	IC50	'>'	200000.0	nM		Outside typical range		UO_0000065					False	CHEMBL3222705	Inhibition of N-terminal truncated human recombinant DHODH assessed as ubiquinone reduction to 2,6-dichloroindophenol by spectrophotometric analysis	B	BAO_0000357	single protein format	Homo sapiens	None	None	None	None	CHEMBL1966	Dihydroorotate dehydrogenase	Homo sapiens	SINGLE PROTEIN	CHEMBL3217562	1	Scientific Literature	MedChemComm	2011	None
CHEMBL205773		0	331.37	0	4.13	AMX07	Cc1ccc(-c2cccc(-c3cc(C(N)=O)cc(C(=O)O)c3)c2)cc1	Ki	'='	4000.0	nM	5.40			UO_0000065	16.29	0.29	1.27	6.71	False	CHEMBL860843	Competitive inhibition against human DHODH	B	BAO_0000357	single protein format	Homo sapiens	None	None	None	None	CHEMBL1966	Dihydroorotate dehydrogenase	Homo sapiens	SINGLE PROTEIN	CHEMBL1146057	1	Scientific Literature	Bioorg. Med. Chem. Lett.	2006	None
CHEMBL484305		0	307.31	0	2.59	17	Cc1cc(Nc2ccc3c(=O)cc(C)oc3c2)n2ncnc2n1	IC50	'>'	200000.0	nM		Outside typical range		UO_0000065					False	CHEMBL961433	Inhibition of human DHODH assessed as reduction of 2,6-dichloroindophenol by stopped flow spectroscopy	B	BAO_0000357	single protein format	Homo sapiens	None	None	None	None	CHEMBL1966	Dihydroorotate dehydrogenase	Homo sapiens	SINGLE PROTEIN	CHEMBL1150779	1	Scientific Literature	J. Med. Chem.	2008	None
CHEMBL451880		0	276.30	0	2.72	15	Cc1cc(Nc2ccc3ncccc3c2)n2ncnc2n1	IC50	'>'	200000.0	nM		Outside typical range		UO_0000065					False	CHEMBL961433	Inhibition of human DHODH assessed as reduction of 2,6-dichloroindophenol by stopped flow spectroscopy	B	BAO_0000357	single protein format	Homo sapiens	None	None	None	None	CHEMBL1966	Dihydroorotate dehydrogenase	Homo sapiens	SINGLE PROTEIN	CHEMBL1150779	1	Scientific Literature	J. Med. Chem.	2008	None
CHEMBL197194	VIDOFLUDIMUS	2	355.37	0	4.00	4	COc1cccc(-c2ccc(NC(=O)C3=C(C(=O)O)CCC3)c(F)c2)c1	IC50	'='	134.0	nM	6.87			UO_0000065	19.34	0.36	2.87	9.09	True	CHEMBL879486	Inhibition of N-terminally truncated recombinant human dihydroorotate dehydrogenase using in vitro enzyme assay	B	BAO_0000357	single protein format	Homo sapiens	None	None	None	None	CHEMBL1966	Dihydroorotate dehydrogenase	Homo sapiens	SINGLE PROTEIN	CHEMBL1140402	1	Scientific Literature	Bioorg. Med. Chem. Lett.	2005	None
CHEMBL107209		0	421.40	1	5.51	11	COc1cccc(-c2ccc3c(c2)CCc2c-3nc3ccc(F)cc3c2C(=O)[O-])c1.[Na+]	Ki	'='	25.0	nM	7.60			UO_0000065	19.03	0.35	2.09	12.79	False	CHEMBL665413	Inhibition of human recombinant dihydroorotate dehydrogenase (DHODase)	B	BAO_0000357	single protein format	None	None	None	None	None	CHEMBL1966	Dihydroorotate dehydrogenase	Homo sapiens	SINGLE PROTEIN	CHEMBL1130739	1	Scientific Literature	Bioorg. Med. Chem. Lett.	1998	None
CHEMBL320204		0	409.37	1	5.64	15	O=C([O-])c1c2c(nc3ccc(F)cc13)-c1ccc(-c3ccccc3F)cc1CC2.[Na+]	Ki	'='	34.0	nM	7.47			UO_0000065	19.28	0.35	1.83	14.88	False	CHEMBL665413	Inhibition of human recombinant dihydroorotate dehydrogenase (DHODase)	B	BAO_0000357	single protein format	None	None	None	None	None	CHEMBL1966	Dihydroorotate dehydrogenase	Homo sapiens	SINGLE PROTEIN	CHEMBL1130739	1	Scientific Literature	Bioorg. Med. Chem. Lett.	1998	None
CHEMBL973	TERIFLUNOMIDE	4	270.21	0	3.00	3, (A-771726)	C/C(O)=C(\C#N)C(=O)Nc1ccc(C(F)(F)F)cc1	Ki	'='	32.0	nM	7.50			UO_0000065	27.74	0.54	4.49	10.25	False	CHEMBL984852	Inhibition of ubiquinone binding site of human dihydroorotate dehydrogenase	B	BAO_0000357	single protein format	Homo sapiens	None	None	None	None	CHEMBL1966	Dihydroorotate dehydrogenase	Homo sapiens	SINGLE PROTEIN	CHEMBL1138463	1	Scientific Literature	J. Med. Chem.	2009	None
CHEMBL50494		0	418.40	1	6.20	35	Cc1c(-c2c[nH]c3c(-c4ccccc4)cccc23)nc2ccc(F)cc2c1C(=O)[O-].[Na+]	Ki	'>'	130.0	nM				UO_0000065					False	CHEMBL665414	Immunosuppressive effect in an isolated enzyme assay using partially purified Dihydroorotate dehydrogenase from human liver for inhibition of the formation of orotate from radiolabeled dihydroorotate	B	BAO_0000019	assay format	None	None	None	None	None	CHEMBL1966	Dihydroorotate dehydrogenase	Homo sapiens	SINGLE PROTEIN	CHEMBL1130874	1	Scientific Literature	Bioorg. Med. Chem. Lett.	1998	None
CHEMBL492711		0	361.25	0	4.21	39, DSM126	Cc1cc(Nc2cc(C(F)(F)F)cc(C(F)(F)F)c2)n2ncnc2n1	IC50						Not Determined						False	CHEMBL1016137	Inhibition of human DHODH	B	BAO_0000357	single protein format	Homo sapiens	None	None	None	None	CHEMBL1966	Dihydroorotate dehydrogenase	Homo sapiens	SINGLE PROTEIN	CHEMBL1153392	1	Scientific Literature	J. Med. Chem.	2009	None
CHEMBL492719		0	257.27	0	2.62	46, DSM83	Cc1cc(Nc2ccc(C)c(F)c2)n2ncnc2n1	IC50	'>'	100000.0	nM				UO_0000065					False	CHEMBL1016137	Inhibition of human DHODH	B	BAO_0000357	single protein format	Homo sapiens	None	None	None	None	CHEMBL1966	Dihydroorotate dehydrogenase	Homo sapiens	SINGLE PROTEIN	CHEMBL1153392	1	Scientific Literature	J. Med. Chem.	2009	None
CHEMBL51082		0	420.42	1	5.74	25	Cc1c(N2CCc3c(-c4ccccc4)cccc32)nc2ccc(F)cc2c1C(=O)[O-].[Na+]	Ki	'='	15.0	nM	7.82			UO_0000065	19.64	0.36	2.08	14.64	False	CHEMBL665414	Immunosuppressive effect in an isolated enzyme assay using partially purified Dihydroorotate dehydrogenase from human liver for inhibition of the formation of orotate from radiolabeled dihydroorotate	B	BAO_0000019	assay format	None	None	None	None	None	CHEMBL1966	Dihydroorotate dehydrogenase	Homo sapiens	SINGLE PROTEIN	CHEMBL1130874	1	Scientific Literature	Bioorg. Med. Chem. Lett.	1998	None
CHEMBL492528		0	239.28	0	2.48	20, DSM97	Cc1ccc(Nc2cc(C)nc3ncnn23)cc1	IC50						Not Determined						False	CHEMBL1016137	Inhibition of human DHODH	B	BAO_0000357	single protein format	Homo sapiens	None	None	None	None	CHEMBL1966	Dihydroorotate dehydrogenase	Homo sapiens	SINGLE PROTEIN	CHEMBL1153392	1	Scientific Literature	J. Med. Chem.	2009	None
CHEMBL523669		0	255.28	0	2.18	22, DSM100	COc1ccc(Nc2cc(C)nc3ncnn23)cc1	IC50						Not Determined						False	CHEMBL1016137	Inhibition of human DHODH	B	BAO_0000357	single protein format	Homo sapiens	None	None	None	None	CHEMBL1966	Dihydroorotate dehydrogenase	Homo sapiens	SINGLE PROTEIN	CHEMBL1153392	1	Scientific Literature	J. Med. Chem.	2009	None
CHEMBL382039		0	331.37	0	4.13	AMX08	Cc1cccc(-c2cccc(-c3cc(C(N)=O)cc(C(=O)O)c3)c2)c1	Ki	'='	50000.0	nM	4.30			UO_0000065	12.98	0.23	0.17	5.35	False	CHEMBL867714	Non competitive inhibition against human DHODH	B	BAO_0000357	single protein format	Homo sapiens	None	None	None	None	CHEMBL1966	Dihydroorotate dehydrogenase	Homo sapiens	SINGLE PROTEIN	CHEMBL1146057	1	Scientific Literature	Bioorg. Med. Chem. Lett.	2006	None
CHEMBL607869		0	325.70	0	2.17	22	CC1(C)OC(=O)C(=CNc2ccc(C(=O)O)c(Cl)c2)C(=O)O1	Inhibition	'='	21.0	%				UO_0000187					False	CHEMBL1065907	Inhibition of human DHODH at 50 uM	B	BAO_0000357	single protein format	Homo sapiens	None	None	None	None	CHEMBL1966	Dihydroorotate dehydrogenase	Homo sapiens	SINGLE PROTEIN	CHEMBL1159041	1	Scientific Literature	Bioorg. Med. Chem. Lett.	2010	None
CHEMBL1237007		0	248.67	0	3.18	1	O=C(O)c1cccnc1Nc1ccc(Cl)cc1	IC50	'='	400.0	nM	6.40			UO_0000065	25.73	0.51	3.22	10.28	False	CHEMBL3865521	Inhibition of human recombinant DHODH	B	BAO_0000357	single protein format	Homo sapiens	None	None	None	None	CHEMBL1966	Dihydroorotate dehydrogenase	Homo sapiens	SINGLE PROTEIN	CHEMBL3864183	1	Scientific Literature	ACS Med Chem Lett	2016	None
CHEMBL3952460		0	342.83	0	3.26	3K	O=C(CNC(=O)c1ccc(Cl)cc1)N[C@@H]1CCCc2ccccc21	IC50	'>'	20000.0	nM				UO_0000065					False	CHEMBL3865521	Inhibition of human recombinant DHODH	B	BAO_0000357	single protein format	Homo sapiens	None	None	None	None	CHEMBL1966	Dihydroorotate dehydrogenase	Homo sapiens	SINGLE PROTEIN	CHEMBL3864183	1	Scientific Literature	ACS Med Chem Lett	2016	None
CHEMBL38953		0	381.41	0	4.99	25	Cc1c(-c2ccc(-c3ccccc3)cc2)nc2ccc(F)cc2c1-n1cnnn1	Ki	'>'	500.0	nM				UO_0000065					False	CHEMBL669211	Inhibition measurement of orotate formation from radiolabeled dihydroorotate, using partially purified DHODase isolated from human liver.	B	BAO_0000019	assay format	None	None	None	None	None	CHEMBL1966	Dihydroorotate dehydrogenase	Homo sapiens	SINGLE PROTEIN	CHEMBL1128771	1	Scientific Literature	Bioorg. Med. Chem. Lett.	1995	None
CHEMBL289470		0	369.39	1	5.50	32	O=C(O)c1c2c(nc3ccc(F)cc13)-c1ccc(-c3ccccc3)cc1CC2	Ki	'='	17.0	nM	7.77			UO_0000065	21.03	0.38	2.27	15.48	False	CHEMBL669211	Inhibition measurement of orotate formation from radiolabeled dihydroorotate, using partially purified DHODase isolated from human liver.	B	BAO_0000019	assay format	None	None	None	None	None	CHEMBL1966	Dihydroorotate dehydrogenase	Homo sapiens	SINGLE PROTEIN	CHEMBL1128771	1	Scientific Literature	Bioorg. Med. Chem. Lett.	1995	None
CHEMBL387288		0	381.84	1	5.69	160	O=C(O)c1c(O)c(-c2ccc(Cl)cc2)nc2ccc(-c3ccsc3)cc12	IC50	'='	134000.0	nM		Outside typical range		UO_0000065					False	CHEMBL855443	Inhibition of human recombinant DHOD expressed in Escherichia coli	B	BAO_0000019	assay format	Homo sapiens	None	None	None	None	CHEMBL1966	Dihydroorotate dehydrogenase	Homo sapiens	SINGLE PROTEIN	CHEMBL1139219	1	Scientific Literature	J. Med. Chem.	2007	None
CHEMBL387254		0	292.34	0	3.74	13	CCOC(=O)/C(C#N)=C\Nc1cccc(-c2ccccc2)c1	Ki	'='	27.0	nM	7.57			UO_0000065	25.89	0.47	3.83	12.18	False	CHEMBL911103	Inhibition of human recombinant DHODH	B	BAO_0000357	single protein format	Homo sapiens	None	None	None	None	CHEMBL1966	Dihydroorotate dehydrogenase	Homo sapiens	SINGLE PROTEIN	CHEMBL1139229	1	Scientific Literature	J. Med. Chem.	2007	None
CHEMBL973	TERIFLUNOMIDE	4	270.21	0	3.00	1, A-771726	C/C(O)=C(\C#N)C(=O)Nc1ccc(C(F)(F)F)cc1	Ki	'='	30.0	nM	7.52			UO_0000065	27.84	0.54	4.52	10.29	False	CHEMBL911103	Inhibition of human recombinant DHODH	B	BAO_0000357	single protein format	Homo sapiens	None	None	None	None	CHEMBL1966	Dihydroorotate dehydrogenase	Homo sapiens	SINGLE PROTEIN	CHEMBL1139229	1	Scientific Literature	J. Med. Chem.	2007	None
CHEMBL435137		0	303.32	0	1.98	7	CCOC(=O)C(=CNc1ccc2[nH]ncc2c1)C(=O)OCC	IC50	'='	123300.0	nM		Outside typical range		UO_0000065					False	CHEMBL911103	Inhibition of human recombinant DHODH	B	BAO_0000357	single protein format	Homo sapiens	None	None	None	None	CHEMBL1966	Dihydroorotate dehydrogenase	Homo sapiens	SINGLE PROTEIN	CHEMBL1139229	1	Scientific Literature	J. Med. Chem.	2007	None
CHEMBL384983		0	375.81	1	5.63	39	O=C(O)c1c(O)c(-c2ccc(Cl)cc2)nc2ccc(-c3ccccc3)cc12	IC50	'='	230000.0	nM		Outside typical range		UO_0000065					False	CHEMBL855443	Inhibition of human recombinant DHOD expressed in Escherichia coli	B	BAO_0000019	assay format	Homo sapiens	None	None	None	None	CHEMBL1966	Dihydroorotate dehydrogenase	Homo sapiens	SINGLE PROTEIN	CHEMBL1139219	1	Scientific Literature	J. Med. Chem.	2007	None
CHEMBL441276		0	421.40	1	5.51	8	COc1ccc(-c2ccc3c(c2)CCc2c-3nc3ccc(F)cc3c2C(=O)[O-])cc1.[Na+]	Ki	'='	55.0	nM	7.26			UO_0000065	18.18	0.33	1.75	12.22	False	CHEMBL665413	Inhibition of human recombinant dihydroorotate dehydrogenase (DHODase)	B	BAO_0000357	single protein format	None	None	None	None	None	CHEMBL1966	Dihydroorotate dehydrogenase	Homo sapiens	SINGLE PROTEIN	CHEMBL1130739	1	Scientific Literature	Bioorg. Med. Chem. Lett.	1998	None
CHEMBL359171		0	523.59	1	4.30	1	COc1ccc(-n2nc(C(=O)NCc3ccccc3)cc2C(=O)Nc2ccc(C(=O)N3CCCC3)cc2)cc1	Ki	'='	26.0	nM	7.58			UO_0000065	14.49	0.27	3.29	7.19	False	CHEMBL665409	Inhibition of dihydroorotate dehydrogenase (DHODase) of Helicobacter pylori	B	BAO_0000357	single protein format	Helicobacter pylori	None	None	None	None	CHEMBL1966	Dihydroorotate dehydrogenase	Homo sapiens	SINGLE PROTEIN	CHEMBL1135624	1	Scientific Literature	J. Med. Chem.	2002	None
CHEMBL38614		0	373.38	1	5.84	41	Cc1c(-c2ccc(Oc3ccccc3)cc2)nc2ccc(F)cc2c1C(=O)O	Ki	'='	29.0	nM	7.54			UO_0000065	20.19	0.37	1.70	12.69	False	CHEMBL669211	Inhibition measurement of orotate formation from radiolabeled dihydroorotate, using partially purified DHODase isolated from human liver.	B	BAO_0000019	assay format	None	None	None	None	None	CHEMBL1966	Dihydroorotate dehydrogenase	Homo sapiens	SINGLE PROTEIN	CHEMBL1128771	1	Scientific Literature	Bioorg. Med. Chem. Lett.	1995	None
CHEMBL49214		0	450.45	1	5.75	30	COc1ccccc1-c1cccc2c1CCN2c1nc2ccc(F)cc2c(C(=O)[O-])c1C.[Na+]	Ki	'='	30.0	nM	7.52			UO_0000065	17.56	0.32	1.77	12.01	False	CHEMBL665414	Immunosuppressive effect in an isolated enzyme assay using partially purified Dihydroorotate dehydrogenase from human liver for inhibition of the formation of orotate from radiolabeled dihydroorotate	B	BAO_0000019	assay format	None	None	None	None	None	CHEMBL1966	Dihydroorotate dehydrogenase	Homo sapiens	SINGLE PROTEIN	CHEMBL1130874	1	Scientific Literature	Bioorg. Med. Chem. Lett.	1998	None
CHEMBL219233		0	329.74	0	3.97	72	COc1ccc2c(C(=O)O)c(O)c(-c3ccc(Cl)cc3)nc2c1	IC50	'='	151000.0	nM		Outside typical range		UO_0000065					False	CHEMBL855443	Inhibition of human recombinant DHOD expressed in Escherichia coli	B	BAO_0000019	assay format	Homo sapiens	None	None	None	None	CHEMBL1966	Dihydroorotate dehydrogenase	Homo sapiens	SINGLE PROTEIN	CHEMBL1139219	1	Scientific Literature	J. Med. Chem.	2007	None
CHEMBL38242		0	458.26	1	6.48	48	Cc1c(-c2ccc(-c3ccc(Br)cc3)cc2)nc2ccc(F)cc2c1C(=O)[O-].[Na+]	Ki	'='	38.0	nM	7.42			UO_0000065	17.01	0.36	0.94	14.78	False	CHEMBL669211	Inhibition measurement of orotate formation from radiolabeled dihydroorotate, using partially purified DHODase isolated from human liver.	B	BAO_0000019	assay format	None	None	None	None	None	CHEMBL1966	Dihydroorotate dehydrogenase	Homo sapiens	SINGLE PROTEIN	CHEMBL1128771	1	Scientific Literature	Bioorg. Med. Chem. Lett.	1995	None
CHEMBL39472		0	389.45	1	6.13	31	CSc1c(-c2ccc(-c3ccccc3)cc2)nc2ccc(F)cc2c1C(=O)O	Ki	'='	13.0	nM	7.89			UO_0000065	20.25	0.38	1.76	15.71	False	CHEMBL669211	Inhibition measurement of orotate formation from radiolabeled dihydroorotate, using partially purified DHODase isolated from human liver.	B	BAO_0000019	assay format	None	None	None	None	None	CHEMBL1966	Dihydroorotate dehydrogenase	Homo sapiens	SINGLE PROTEIN	CHEMBL1128771	1	Scientific Literature	Bioorg. Med. Chem. Lett.	1995	None
CHEMBL143345		0	489.58	0	3.76	5	COc1ccc(-n2nc(C(=O)NCC(C)C)cc2C(=O)Nc2ccc(C(=O)N3CCCC3)cc2)cc1	Ki	'>'	50000.0	nM				UO_0000065					False	CHEMBL872485	Inhibition of human dihydroorotate dehydrogenase (DHODase)	B	BAO_0000357	single protein format	Homo sapiens	None	None	None	None	CHEMBL1966	Dihydroorotate dehydrogenase	Homo sapiens	SINGLE PROTEIN	CHEMBL1135624	1	Scientific Literature	J. Med. Chem.	2002	None
CHEMBL218703		0	333.39	0	4.20	6	CCOC(=O)/C(C#N)=C\Nc1ccc2c(c1)c1ccccc1n2CC	IC50	'='	491400.0	nM		Outside typical range		UO_0000065					False	CHEMBL911103	Inhibition of human recombinant DHODH	B	BAO_0000357	single protein format	Homo sapiens	None	None	None	None	CHEMBL1966	Dihydroorotate dehydrogenase	Homo sapiens	SINGLE PROTEIN	CHEMBL1139229	1	Scientific Literature	J. Med. Chem.	2007	None
CHEMBL372101		0	325.39	0	3.42	2	O=C(O)C1=C(C(=O)Nc2ccc(-c3ccccc3)cc2)CSC1	IC50	'='	667.0	nM	6.18			UO_0000065	18.98	0.37	2.76	9.30	False	CHEMBL879486	Inhibition of N-terminally truncated recombinant human dihydroorotate dehydrogenase using in vitro enzyme assay	B	BAO_0000357	single protein format	Homo sapiens	None	None	None	None	CHEMBL1966	Dihydroorotate dehydrogenase	Homo sapiens	SINGLE PROTEIN	CHEMBL1140402	1	Scientific Literature	Bioorg. Med. Chem. Lett.	2005	None
CHEMBL196173		0	357.39	0	2.10	3	O=C(O)C1=C(C(=O)Nc2ccc(-c3ccccc3)cc2)CS(=O)(=O)C1	IC50	'='	3800.0	nM	5.42			UO_0000065	15.17	0.30	3.32	5.39	False	CHEMBL879486	Inhibition of N-terminally truncated recombinant human dihydroorotate dehydrogenase using in vitro enzyme assay	B	BAO_0000357	single protein format	Homo sapiens	None	None	None	None	CHEMBL1966	Dihydroorotate dehydrogenase	Homo sapiens	SINGLE PROTEIN	CHEMBL1140402	1	Scientific Literature	Bioorg. Med. Chem. Lett.	2005	None
CHEMBL195163		0	429.30	0	3.88	9	O=C(O)C1=C(C(=O)Nc2c(F)cc(-c3cccc(OC(F)(F)F)c3)cc2F)COC1	IC50	'='	205.0	nM	6.69			UO_0000065	15.58	0.30	2.81	7.88	False	CHEMBL879486	Inhibition of N-terminally truncated recombinant human dihydroorotate dehydrogenase using in vitro enzyme assay	B	BAO_0000357	single protein format	Homo sapiens	None	None	None	None	CHEMBL1966	Dihydroorotate dehydrogenase	Homo sapiens	SINGLE PROTEIN	CHEMBL1140402	1	Scientific Literature	Bioorg. Med. Chem. Lett.	2005	None
CHEMBL197553		0	495.17	1	5.29	15	O=C(O)C1=C(C(=O)Nc2cc(Br)c(OCc3ccccc3)c(Br)c2)CCC1	IC50	'='	127.0	nM	6.90			UO_0000065	13.93	0.35	1.61	9.12	False	CHEMBL879486	Inhibition of N-terminally truncated recombinant human dihydroorotate dehydrogenase using in vitro enzyme assay	B	BAO_0000357	single protein format	Homo sapiens	None	None	None	None	CHEMBL1966	Dihydroorotate dehydrogenase	Homo sapiens	SINGLE PROTEIN	CHEMBL1140402	1	Scientific Literature	Bioorg. Med. Chem. Lett.	2005	None
CHEMBL3925433		0	389.33	0	1.57	4i	NCCO.O=C(O)c1[nH]c(=O)[nH]c(=O)c1CCc1ccccc1C(F)(F)F	Ki	'>'	2500000.0	nM		Outside typical range		UO_0000065					False	CHEMBL3879555	Inhibition of human dihydroorotate dehydrogenase assessed as reduction in orotate production using L-dihydroorotate as substrate measured after 20 mins by spectrophotometric method	B	BAO_0000357	single protein format	Homo sapiens	None	None	None	None	CHEMBL1966	Dihydroorotate dehydrogenase	Homo sapiens	SINGLE PROTEIN	CHEMBL3877323	1	Scientific Literature	Bioorg Med Chem	2017	None
CHEMBL3889490		0	381.39	0	0.56	4t	COc1cc(CCc2c(C(=O)O)[nH]c(=O)[nH]c2=O)cc(OC)c1.NCCO	Ki	'='	530000.0	nM		Outside typical range		UO_0000065					False	CHEMBL3879555	Inhibition of human dihydroorotate dehydrogenase assessed as reduction in orotate production using L-dihydroorotate as substrate measured after 20 mins by spectrophotometric method	B	BAO_0000357	single protein format	Homo sapiens	None	None	None	None	CHEMBL1966	Dihydroorotate dehydrogenase	Homo sapiens	SINGLE PROTEIN	CHEMBL3877323	1	Scientific Literature	Bioorg Med Chem	2017	None
CHEMBL3916433		0	364.36	0	-0.35	4z	NC(=O)c1cccc(CCc2c(C(=O)O)[nH]c(=O)[nH]c2=O)c1.NCCO	Ki	'>'	500000.0	nM		Outside typical range		UO_0000065					False	CHEMBL3879555	Inhibition of human dihydroorotate dehydrogenase assessed as reduction in orotate production using L-dihydroorotate as substrate measured after 20 mins by spectrophotometric method	B	BAO_0000357	single protein format	Homo sapiens	None	None	None	None	CHEMBL1966	Dihydroorotate dehydrogenase	Homo sapiens	SINGLE PROTEIN	CHEMBL3877323	1	Scientific Literature	Bioorg Med Chem	2017	None
CHEMBL3917382		0	431.45	0	1.68	5n	COCOc1ccc2cc(CCc3c(C(=O)O)[nH]c(=O)[nH]c3=O)ccc2c1.NCCO	Ki	'='	139000.0	nM		Outside typical range		UO_0000065					False	CHEMBL3879555	Inhibition of human dihydroorotate dehydrogenase assessed as reduction in orotate production using L-dihydroorotate as substrate measured after 20 mins by spectrophotometric method	B	BAO_0000357	single protein format	Homo sapiens	None	None	None	None	CHEMBL1966	Dihydroorotate dehydrogenase	Homo sapiens	SINGLE PROTEIN	CHEMBL3877323	1	Scientific Literature	Bioorg Med Chem	2017	None
CHEMBL3901542		0	335.36	0	0.86	4b	Cc1ccc(CCc2c(C(=O)O)[nH]c(=O)[nH]c2=O)cc1.NCCO	Ki	'='	2880.0	nM	5.54			UO_0000065	20.20	0.38	4.68	5.38	False	CHEMBL3879555	Inhibition of human dihydroorotate dehydrogenase assessed as reduction in orotate production using L-dihydroorotate as substrate measured after 20 mins by spectrophotometric method	B	BAO_0000357	single protein format	Homo sapiens	None	None	None	None	CHEMBL1966	Dihydroorotate dehydrogenase	Homo sapiens	SINGLE PROTEIN	CHEMBL3877323	1	Scientific Literature	Bioorg Med Chem	2017	None
CHEMBL3978933		0	351.36	0	0.56	4r	COc1cccc(CCc2c(C(=O)O)[nH]c(=O)[nH]c2=O)c1.NCCO	Ki	'='	484000.0	nM		Outside typical range		UO_0000065					False	CHEMBL3879555	Inhibition of human dihydroorotate dehydrogenase assessed as reduction in orotate production using L-dihydroorotate as substrate measured after 20 mins by spectrophotometric method	B	BAO_0000357	single protein format	Homo sapiens	None	None	None	None	CHEMBL1966	Dihydroorotate dehydrogenase	Homo sapiens	SINGLE PROTEIN	CHEMBL3877323	1	Scientific Literature	Bioorg Med Chem	2017	None
CHEMBL3905364		0	431.45	0	1.68	5p	COCOc1cc2ccccc2cc1CCc1c(C(=O)O)[nH]c(=O)[nH]c1=O.NCCO	Ki	'='	22200.0	nM	4.65			UO_0000065	12.57	0.24	2.97	3.83	False	CHEMBL3879555	Inhibition of human dihydroorotate dehydrogenase assessed as reduction in orotate production using L-dihydroorotate as substrate measured after 20 mins by spectrophotometric method	B	BAO_0000357	single protein format	Homo sapiens	None	None	None	None	CHEMBL1966	Dihydroorotate dehydrogenase	Homo sapiens	SINGLE PROTEIN	CHEMBL3877323	1	Scientific Literature	Bioorg Med Chem	2017	None
CHEMBL3934806		0	321.33	0	0.55	4a	NCCO.O=C(O)c1[nH]c(=O)[nH]c(=O)c1CCc1ccccc1	IC50	'>'	5000.0	nM				UO_0000065					False	CHEMBL3879555	Inhibition of human dihydroorotate dehydrogenase assessed as reduction in orotate production using L-dihydroorotate as substrate measured after 20 mins by spectrophotometric method	B	BAO_0000357	single protein format	Homo sapiens	None	None	None	None	CHEMBL1966	Dihydroorotate dehydrogenase	Homo sapiens	SINGLE PROTEIN	CHEMBL3877323	1	Scientific Literature	Bioorg Med Chem	2017	None
CHEMBL3915927		0	360.37	0	0.61	4o	N#CCc1ccc(CCc2c(C(=O)O)[nH]c(=O)[nH]c2=O)cc1.NCCO	IC50	'>'	5000.0	nM				UO_0000065					False	CHEMBL3879555	Inhibition of human dihydroorotate dehydrogenase assessed as reduction in orotate production using L-dihydroorotate as substrate measured after 20 mins by spectrophotometric method	B	BAO_0000357	single protein format	Homo sapiens	None	None	None	None	CHEMBL1966	Dihydroorotate dehydrogenase	Homo sapiens	SINGLE PROTEIN	CHEMBL3877323	1	Scientific Literature	Bioorg Med Chem	2017	None
CHEMBL3889490		0	381.39	0	0.56	4t	COc1cc(CCc2c(C(=O)O)[nH]c(=O)[nH]c2=O)cc(OC)c1.NCCO	IC50	'='	1060.0	nM	5.97			UO_0000065	18.65	0.35	5.41	4.92	False	CHEMBL3879555	Inhibition of human dihydroorotate dehydrogenase assessed as reduction in orotate production using L-dihydroorotate as substrate measured after 20 mins by spectrophotometric method	B	BAO_0000357	single protein format	Homo sapiens	None	None	None	None	CHEMBL1966	Dihydroorotate dehydrogenase	Homo sapiens	SINGLE PROTEIN	CHEMBL3877323	1	Scientific Literature	Bioorg Med Chem	2017	None
CHEMBL3967690		0	364.36	0	-0.35	4bb	NC(=O)c1ccc(CCc2c(C(=O)O)[nH]c(=O)[nH]c2=O)cc1.NCCO	IC50	'>'	1000.0	nM				UO_0000065					False	CHEMBL3879555	Inhibition of human dihydroorotate dehydrogenase assessed as reduction in orotate production using L-dihydroorotate as substrate measured after 20 mins by spectrophotometric method	B	BAO_0000357	single protein format	Homo sapiens	None	None	None	None	CHEMBL1966	Dihydroorotate dehydrogenase	Homo sapiens	SINGLE PROTEIN	CHEMBL3877323	1	Scientific Literature	Bioorg Med Chem	2017	None
CHEMBL3946910		0	378.39	0	-0.09	4cc	CNC(=O)c1ccc(CCc2c(C(=O)O)[nH]c(=O)[nH]c2=O)cc1.NCCO	IC50	'>'	1000.0	nM				UO_0000065					False	CHEMBL3879555	Inhibition of human dihydroorotate dehydrogenase assessed as reduction in orotate production using L-dihydroorotate as substrate measured after 20 mins by spectrophotometric method	B	BAO_0000357	single protein format	Homo sapiens	None	None	None	None	CHEMBL1966	Dihydroorotate dehydrogenase	Homo sapiens	SINGLE PROTEIN	CHEMBL3877323	1	Scientific Literature	Bioorg Med Chem	2017	None
CHEMBL3908781		0	372.38	0	1.09	5e	NCCO.O=C(O)c1[nH]c(=O)[nH]c(=O)c1CCc1cnc2ccccc2c1	IC50	'='	2600.0	nM	5.58			UO_0000065	17.94	0.33	4.50	4.82	False	CHEMBL3879555	Inhibition of human dihydroorotate dehydrogenase assessed as reduction in orotate production using L-dihydroorotate as substrate measured after 20 mins by spectrophotometric method	B	BAO_0000357	single protein format	Homo sapiens	None	None	None	None	CHEMBL1966	Dihydroorotate dehydrogenase	Homo sapiens	SINGLE PROTEIN	CHEMBL3877323	1	Scientific Literature	Bioorg Med Chem	2017	None
CHEMBL3973700		0	401.42	0	1.71	5g	COc1ccc2c(CCc3c(C(=O)O)[nH]c(=O)[nH]c3=O)cccc2c1.NCCO	IC50	'='	20.3	nM	7.69			UO_0000065	22.60	0.42	5.98	6.85	False	CHEMBL3879555	Inhibition of human dihydroorotate dehydrogenase assessed as reduction in orotate production using L-dihydroorotate as substrate measured after 20 mins by spectrophotometric method	B	BAO_0000357	single protein format	Homo sapiens	None	None	None	None	CHEMBL1966	Dihydroorotate dehydrogenase	Homo sapiens	SINGLE PROTEIN	CHEMBL3877323	1	Scientific Literature	Bioorg Med Chem	2017	None
CHEMBL3936361		0	431.45	0	1.68	5o	COCOc1ccc2ccc(CCc3c(C(=O)O)[nH]c(=O)[nH]c3=O)cc2c1.NCCO	IC50	'='	31.5	nM	7.50			UO_0000065	20.26	0.38	5.82	6.18	False	CHEMBL3879555	Inhibition of human dihydroorotate dehydrogenase assessed as reduction in orotate production using L-dihydroorotate as substrate measured after 20 mins by spectrophotometric method	B	BAO_0000357	single protein format	Homo sapiens	None	None	None	None	CHEMBL1966	Dihydroorotate dehydrogenase	Homo sapiens	SINGLE PROTEIN	CHEMBL3877323	1	Scientific Literature	Bioorg Med Chem	2017	None
CHEMBL3938624		0	457.48	0	2.27	13a	COC(=O)c1ccc2cc(CCCCc3c(C(=O)O)[nH]c(=O)[nH]c3=O)ccc2c1.NCCO	IC50	'='	52.1	nM	7.28			UO_0000065	18.37	0.34	5.01	5.63	False	CHEMBL3879555	Inhibition of human dihydroorotate dehydrogenase assessed as reduction in orotate production using L-dihydroorotate as substrate measured after 20 mins by spectrophotometric method	B	BAO_0000357	single protein format	Homo sapiens	None	None	None	None	CHEMBL1966	Dihydroorotate dehydrogenase	Homo sapiens	SINGLE PROTEIN	CHEMBL3877323	1	Scientific Literature	Bioorg Med Chem	2017	None
CHEMBL3983745		0	504.54	0	2.18	13c	NCCO.NCCO.O=C(O)c1ccc2cc(CCCCc3c(C(=O)O)[nH]c(=O)[nH]c3=O)ccc2c1	IC50	'='	1972.0	nM	5.71			UO_0000065	14.92	0.28	3.53	4.07	False	CHEMBL3879555	Inhibition of human dihydroorotate dehydrogenase assessed as reduction in orotate production using L-dihydroorotate as substrate measured after 20 mins by spectrophotometric method	B	BAO_0000357	single protein format	Homo sapiens	None	None	None	None	CHEMBL1966	Dihydroorotate dehydrogenase	Homo sapiens	SINGLE PROTEIN	CHEMBL3877323	1	Scientific Literature	Bioorg Med Chem	2017	None
CHEMBL194075		0	445.37	0	4.60	10	O=C(O)C1=C(C(=O)Nc2c(F)cc(-c3cccc(OC(F)(F)F)c3)cc2F)CSC1	IC50	'='	15.0	nM	7.82			UO_0000065	17.57	0.36	3.22	10.34	False	CHEMBL879486	Inhibition of N-terminally truncated recombinant human dihydroorotate dehydrogenase using in vitro enzyme assay	B	BAO_0000357	single protein format	Homo sapiens	None	None	None	None	CHEMBL1966	Dihydroorotate dehydrogenase	Homo sapiens	SINGLE PROTEIN	CHEMBL1140402	1	Scientific Literature	Bioorg. Med. Chem. Lett.	2005	None
CHEMBL2012825		0	297.38	0	3.37	1g	O=C(NC1CCC1)c1ccc(-n2cnc3ccccc32)s1	IC50	'>'	30000.0	nM				UO_0000065					False	CHEMBL2014777	Inhibition of human DHODH after 20 mins by 2,6-dichloroindophenol-reduction based assay	B	BAO_0000357	single protein format	Homo sapiens	None	None	None	None	CHEMBL1966	Dihydroorotate dehydrogenase	Homo sapiens	SINGLE PROTEIN	CHEMBL2010768	1	Scientific Literature	ACS Med. Chem. Lett.	2011	None
CHEMBL370008		0	337.38	0	3.77	14	O=C(O)C1=C(C(=O)Nc2ccc(OCc3ccccc3)cc2)CCC1	IC50	'='	2000.0	nM	5.70			UO_0000065	16.89	0.31	1.93	7.54	False	CHEMBL879486	Inhibition of N-terminally truncated recombinant human dihydroorotate dehydrogenase using in vitro enzyme assay	B	BAO_0000357	single protein format	Homo sapiens	None	None	None	None	CHEMBL1966	Dihydroorotate dehydrogenase	Homo sapiens	SINGLE PROTEIN	CHEMBL1140402	1	Scientific Literature	Bioorg. Med. Chem. Lett.	2005	None
CHEMBL370865		0	317.34	0	4.30	2	O=C(Nc1ccccc1C(=O)O)c1ccc(-c2ccccc2)cc1	IC50	'='	5000.0	nM	5.30			UO_0000065	16.70	0.30	1.00	7.98	False	CHEMBL863918	Binding affinity to human DHODH	B	BAO_0000357	single protein format	Homo sapiens	None	None	None	None	CHEMBL1966	Dihydroorotate dehydrogenase	Homo sapiens	SINGLE PROTEIN	CHEMBL1148537	1	Scientific Literature	Bioorg. Med. Chem. Lett.	2006	None
CHEMBL514038		0	243.25	0	2.32	13, DSM72	Cc1cc(Nc2cccc(F)c2)n2ncnc2n1	IC50						Not Determined						False	CHEMBL1016137	Inhibition of human DHODH	B	BAO_0000357	single protein format	Homo sapiens	None	None	None	None	CHEMBL1966	Dihydroorotate dehydrogenase	Homo sapiens	SINGLE PROTEIN	CHEMBL1153392	1	Scientific Literature	J. Med. Chem.	2009	None
CHEMBL492549		0	315.38	0	3.77	27, DSM84	Cc1cc(Nc2ccc(Cc3ccccc3)cc2)n2ncnc2n1	IC50						Not Determined						False	CHEMBL1016137	Inhibition of human DHODH	B	BAO_0000357	single protein format	Homo sapiens	None	None	None	None	CHEMBL1966	Dihydroorotate dehydrogenase	Homo sapiens	SINGLE PROTEIN	CHEMBL1153392	1	Scientific Literature	J. Med. Chem.	2009	None
CHEMBL49328		0	318.28	0	4.12	16	Cc1c(Nc2ccccc2)nc2ccc(F)cc2c1C(=O)[O-].[Na+]	Ki	'>'	200.0	nM				UO_0000065					False	CHEMBL665414	Immunosuppressive effect in an isolated enzyme assay using partially purified Dihydroorotate dehydrogenase from human liver for inhibition of the formation of orotate from radiolabeled dihydroorotate	B	BAO_0000019	assay format	None	None	None	None	None	CHEMBL1966	Dihydroorotate dehydrogenase	Homo sapiens	SINGLE PROTEIN	CHEMBL1130874	1	Scientific Literature	Bioorg. Med. Chem. Lett.	1998	None
CHEMBL143552		0	427.46	0	3.46	13	COc1ccc(-n2nc(C(=O)NCc3cccnc3)cc2C(=O)Nc2ccccc2)cc1	Ki	'>'	5000.0	nM				UO_0000065					False	CHEMBL872485	Inhibition of human dihydroorotate dehydrogenase (DHODase)	B	BAO_0000357	single protein format	Homo sapiens	None	None	None	None	CHEMBL1966	Dihydroorotate dehydrogenase	Homo sapiens	SINGLE PROTEIN	CHEMBL1135624	1	Scientific Literature	J. Med. Chem.	2002	None
CHEMBL484531		0	312.76	0	4.30	27	C/C(O)=C(\C#N)C(=O)Nc1ccc(-c2ccccc2Cl)cc1	IC50	'='	130.0	nM	6.89			UO_0000065	22.02	0.43	2.59	9.42	False	CHEMBL984852	Inhibition of ubiquinone binding site of human dihydroorotate dehydrogenase	B	BAO_0000357	single protein format	Homo sapiens	None	None	None	None	CHEMBL1966	Dihydroorotate dehydrogenase	Homo sapiens	SINGLE PROTEIN	CHEMBL1138463	1	Scientific Literature	J. Med. Chem.	2009	None
CHEMBL519160		0	278.31	0	3.65	10	C/C(O)=C(\C#N)C(=O)Nc1ccc(-c2ccccc2)cc1	IC50	'='	90.0	nM	7.05			UO_0000065	25.32	0.46	3.40	9.64	False	CHEMBL984852	Inhibition of ubiquinone binding site of human dihydroorotate dehydrogenase	B	BAO_0000357	single protein format	Homo sapiens	None	None	None	None	CHEMBL1966	Dihydroorotate dehydrogenase	Homo sapiens	SINGLE PROTEIN	CHEMBL1138463	1	Scientific Literature	J. Med. Chem.	2009	None
CHEMBL483995		0	322.36	0	4.05	29	CCOc1cccc(-c2ccc(NC(=O)/C(C#N)=C(/C)O)cc2)c1	IC50	'='	130.0	nM	6.89			UO_0000065	21.36	0.39	2.84	8.36	False	CHEMBL984852	Inhibition of ubiquinone binding site of human dihydroorotate dehydrogenase	B	BAO_0000357	single protein format	Homo sapiens	None	None	None	None	CHEMBL1966	Dihydroorotate dehydrogenase	Homo sapiens	SINGLE PROTEIN	CHEMBL1138463	1	Scientific Literature	J. Med. Chem.	2009	None
CHEMBL142444		0	515.02	2	5.09	9	O=C(NCc1cccnc1)c1cc(C(=O)Nc2ccc(N3CCCCC3)cc2)n(-c2ccc(Cl)cc2)n1	Ki	'>'	50000.0	nM				UO_0000065					False	CHEMBL872485	Inhibition of human dihydroorotate dehydrogenase (DHODase)	B	BAO_0000357	single protein format	Homo sapiens	None	None	None	None	CHEMBL1966	Dihydroorotate dehydrogenase	Homo sapiens	SINGLE PROTEIN	CHEMBL1135624	1	Scientific Literature	J. Med. Chem.	2002	None
CHEMBL341694		0	516.60	2	5.33	4	COc1ccc(-n2nc(C(=O)NC(c3ccccc3)c3ccccc3)cc2C(=O)NCc2ccccc2)cc1	Ki	'='	2400.0	nM	5.62			UO_0000065	10.88	0.20	0.29	6.59	False	CHEMBL665409	Inhibition of dihydroorotate dehydrogenase (DHODase) of Helicobacter pylori	B	BAO_0000357	single protein format	Helicobacter pylori	None	None	None	None	CHEMBL1966	Dihydroorotate dehydrogenase	Homo sapiens	SINGLE PROTEIN	CHEMBL1135624	1	Scientific Literature	J. Med. Chem.	2002	None
CHEMBL586157		0	265.32	0	2.67	34, DSM160	Cc1cc(Nc2ccc3c(c2)CCC3)n2ncnc2n1	IC50	'>'	100000.0	nM				UO_0000065					False	CHEMBL1785543	Inhibition of His6-tagged recombinant human dihydroorotate dehydrogenase expressed in Escherichia coli using L-dihydroorotate as substrate after 10 to 15 mins by DCIP dye-based assay	B	BAO_0000019	assay format	Homo sapiens	None	None	None	None	CHEMBL1966	Dihydroorotate dehydrogenase	Homo sapiens	SINGLE PROTEIN	CHEMBL1781999	1	Scientific Literature	J. Med. Chem.	2011	None
CHEMBL143552		0	427.46	0	3.46	13	COc1ccc(-n2nc(C(=O)NCc3cccnc3)cc2C(=O)Nc2ccccc2)cc1	Ki	'='	12.0	nM	7.92			UO_0000065	18.53	0.34	4.46	8.07	False	CHEMBL665409	Inhibition of dihydroorotate dehydrogenase (DHODase) of Helicobacter pylori	B	BAO_0000357	single protein format	Helicobacter pylori	None	None	None	None	CHEMBL1966	Dihydroorotate dehydrogenase	Homo sapiens	SINGLE PROTEIN	CHEMBL1135624	1	Scientific Literature	J. Med. Chem.	2002	None
CHEMBL200536		0	291.31	0	3.79	6	O=C(Nc1ccccc1C(=O)O)c1ccc2ccccc2c1	Ki	'='	1800.0	nM	5.75			UO_0000065	19.72	0.36	1.95	8.65	False	CHEMBL863918	Binding affinity to human DHODH	B	BAO_0000357	single protein format	Homo sapiens	None	None	None	None	CHEMBL1966	Dihydroorotate dehydrogenase	Homo sapiens	SINGLE PROTEIN	CHEMBL1148537	1	Scientific Literature	Bioorg. Med. Chem. Lett.	2006	None
CHEMBL1571058		0	293.28	0	3.33	A6	O=C(O)c1cc(-c2ccc3c(c2)OCO3)nc2ccccc12	IC50	'='	5176.8	nM	5.29			UO_0000065	18.02	0.33	1.96	7.70	False	CHEMBL3822209	Inhibition of N-terminally truncated human DHODH (Met30 to Arg396 residues) expressed in Escherichia coli BL21 (DE3) using dihydroorotate as substrate preincubated for 5 mins followed by substrate addition measured every 30 secs for 6 mins by DCIP-based spectrophotometric assay	B	BAO_0000019	assay format	Homo sapiens	None	None	None	None	CHEMBL1966	Dihydroorotate dehydrogenase	Homo sapiens	SINGLE PROTEIN	CHEMBL3817841	1	Scientific Literature	MedChemComm	2016	None
CHEMBL3819188		0	397.06	1	5.67	A8	O=C(O)c1cc(-c2ccc(Cl)cc2Cl)nc2ccc(Br)cc12	IC50	'='	666.2	nM	6.18			UO_0000065	15.56	0.38	0.51	12.31	False	CHEMBL3822209	Inhibition of N-terminally truncated human DHODH (Met30 to Arg396 residues) expressed in Escherichia coli BL21 (DE3) using dihydroorotate as substrate preincubated for 5 mins followed by substrate addition measured every 30 secs for 6 mins by DCIP-based spectrophotometric assay	B	BAO_0000019	assay format	Homo sapiens	None	None	None	None	CHEMBL1966	Dihydroorotate dehydrogenase	Homo sapiens	SINGLE PROTEIN	CHEMBL3817841	1	Scientific Literature	MedChemComm	2016	None
CHEMBL3818031		0	398.30	1	6.18	A9	CCC(C)c1ccc(-c2nc3ccc(Br)cc3c(C(=O)O)c2C)cc1	IC50	'='	9.7	nM	8.01			UO_0000065	20.12	0.44	1.83	15.97	False	CHEMBL3822209	Inhibition of N-terminally truncated human DHODH (Met30 to Arg396 residues) expressed in Escherichia coli BL21 (DE3) using dihydroorotate as substrate preincubated for 5 mins followed by substrate addition measured every 30 secs for 6 mins by DCIP-based spectrophotometric assay	B	BAO_0000019	assay format	Homo sapiens	None	None	None	None	CHEMBL1966	Dihydroorotate dehydrogenase	Homo sapiens	SINGLE PROTEIN	CHEMBL3817841	1	Scientific Literature	MedChemComm	2016	None
CHEMBL3690108		0	235.31	0	2.07	BDBM120282	CCCNC(=O)c1ccc(-n2cccn2)s1	IC50	'>'	30000.0	nM			248386	UO_0000065					False	CHEMBL3707959	Enzymatic Assays: Type 2 DHODH activity was monitored with either the direct assay measuring the formation of orotate or via a chromogen reduction assay using DCIP. Although the extinction coefficient and absorption wavelength are preferable for the chromogen reduction assay, the inorganic electron acceptor DCIP can be utilized by DHODH as the final electron acceptor in lieu of CoQn when the endo…	B	BAO_0000357	single protein format	Homo sapiens	None	None	None	None	CHEMBL1966	Dihydroorotate dehydrogenase	Homo sapiens	SINGLE PROTEIN	CHEMBL3639068	37	BindingDB Database		2014	None
CHEMBL36047		0	371.41	1	5.97	28	CCc1c(-c2ccc(-c3ccccc3)cc2)nc2ccc(F)cc2c1C(=O)O	Ki	'='	30.0	nM	7.52			UO_0000065	20.25	0.37	1.55	14.99	False	CHEMBL669211	Inhibition measurement of orotate formation from radiolabeled dihydroorotate, using partially purified DHODase isolated from human liver.	B	BAO_0000019	assay format	None	None	None	None	None	CHEMBL1966	Dihydroorotate dehydrogenase	Homo sapiens	SINGLE PROTEIN	CHEMBL1128771	1	Scientific Literature	Bioorg. Med. Chem. Lett.	1995	None
CHEMBL289555		0	331.35	1	5.20	36	Cc1c(-c2ccc3ccccc3c2)nc2ccc(F)cc2c1C(=O)O	Ki	'='	300.0	nM	6.52			UO_0000065	19.69	0.36	1.32	13.00	False	CHEMBL669211	Inhibition measurement of orotate formation from radiolabeled dihydroorotate, using partially purified DHODase isolated from human liver.	B	BAO_0000019	assay format	None	None	None	None	None	CHEMBL1966	Dihydroorotate dehydrogenase	Homo sapiens	SINGLE PROTEIN	CHEMBL1128771	1	Scientific Literature	Bioorg. Med. Chem. Lett.	1995	None
CHEMBL1088743		0	340.77	0	4.74	2	O=C(O)c1ccccc1N/N=C/c1ccc(-c2ccccc2Cl)o1	IC50	'='	500.0	nM	6.30			UO_0000065	18.49	0.36	1.56	8.42	False	CHEMBL1106928	Inhibition of recombinant human DHODH by using blue indicator dye DCIP	B	BAO_0000357	single protein format	Homo sapiens	None	None	None	None	CHEMBL1966	Dihydroorotate dehydrogenase	Homo sapiens	SINGLE PROTEIN	CHEMBL1155383	1	Scientific Literature	Bioorg. Med. Chem. Lett.	2010	None
CHEMBL1784712		0	347.22	0	3.91	60, DSM235	FC(F)(F)c1ccc(Nc2cc(C(F)(F)F)nc3ncnn23)cc1	IC50	'>'	100000.0	nM				UO_0000065					False	CHEMBL1785543	Inhibition of His6-tagged recombinant human dihydroorotate dehydrogenase expressed in Escherichia coli using L-dihydroorotate as substrate after 10 to 15 mins by DCIP dye-based assay	B	BAO_0000019	assay format	Homo sapiens	None	None	None	None	CHEMBL1966	Dihydroorotate dehydrogenase	Homo sapiens	SINGLE PROTEIN	CHEMBL1781999	1	Scientific Literature	J. Med. Chem.	2011	None
CHEMBL1784585		0	231.30	0	2.18	41, DSM135	Cc1cc(NC2CCCCC2)n2ncnc2n1	IC50						Not Determined						False	CHEMBL1785543	Inhibition of His6-tagged recombinant human dihydroorotate dehydrogenase expressed in Escherichia coli using L-dihydroorotate as substrate after 10 to 15 mins by DCIP dye-based assay	B	BAO_0000019	assay format	Homo sapiens	None	None	None	None	CHEMBL1966	Dihydroorotate dehydrogenase	Homo sapiens	SINGLE PROTEIN	CHEMBL1781999	1	Scientific Literature	J. Med. Chem.	2011	None
CHEMBL1784593		0	279.35	0	2.40	49, DSM192	Cc1cc(NC2CCc3ccccc3C2)n2ncnc2n1	IC50						Not Determined						False	CHEMBL1785543	Inhibition of His6-tagged recombinant human dihydroorotate dehydrogenase expressed in Escherichia coli using L-dihydroorotate as substrate after 10 to 15 mins by DCIP dye-based assay	B	BAO_0000019	assay format	Homo sapiens	None	None	None	None	CHEMBL1966	Dihydroorotate dehydrogenase	Homo sapiens	SINGLE PROTEIN	CHEMBL1781999	1	Scientific Literature	J. Med. Chem.	2011	None
CHEMBL1784594		0	297.34	0	2.54	50, DSM236	Cc1cc(NC2CCc3cc(F)ccc3C2)n2ncnc2n1	IC50						Not Determined						False	CHEMBL1785543	Inhibition of His6-tagged recombinant human dihydroorotate dehydrogenase expressed in Escherichia coli using L-dihydroorotate as substrate after 10 to 15 mins by DCIP dye-based assay	B	BAO_0000019	assay format	Homo sapiens	None	None	None	None	CHEMBL1966	Dihydroorotate dehydrogenase	Homo sapiens	SINGLE PROTEIN	CHEMBL1781999	1	Scientific Literature	J. Med. Chem.	2011	None
CHEMBL196181		0	547.60	2	6.09	20	O=C(O)C1=C(C(=O)Nc2cc(Br)c(OCc3c(F)cccc3Cl)c(Br)c2)CCC1	IC50	'='	110.0	nM	6.96			UO_0000065	12.71	0.33	0.87	9.20	False	CHEMBL879486	Inhibition of N-terminally truncated recombinant human dihydroorotate dehydrogenase using in vitro enzyme assay	B	BAO_0000357	single protein format	Homo sapiens	None	None	None	None	CHEMBL1966	Dihydroorotate dehydrogenase	Homo sapiens	SINGLE PROTEIN	CHEMBL1140402	1	Scientific Literature	Bioorg. Med. Chem. Lett.	2005	None
CHEMBL143345		0	489.58	0	3.76	5	COc1ccc(-n2nc(C(=O)NCC(C)C)cc2C(=O)Nc2ccc(C(=O)N3CCCC3)cc2)cc1	Ki	'='	138.0	nM	6.86			UO_0000065	14.01	0.26	3.10	6.50	False	CHEMBL665409	Inhibition of dihydroorotate dehydrogenase (DHODase) of Helicobacter pylori	B	BAO_0000357	single protein format	Helicobacter pylori	None	None	None	None	CHEMBL1966	Dihydroorotate dehydrogenase	Homo sapiens	SINGLE PROTEIN	CHEMBL1135624	1	Scientific Literature	J. Med. Chem.	2002	None
CHEMBL2047246		0	292.32	0	3.51	4	Nc1nc2c(c(Nc3cccc(F)c3)n1)-c1ccccc1C2	IC50	'>'	200000.0	nM		Outside typical range		UO_0000065					False	CHEMBL2050308	Inhibition of human DHODH	B	BAO_0000357	single protein format	Homo sapiens	None	None	None	None	CHEMBL1966	Dihydroorotate dehydrogenase	Homo sapiens	SINGLE PROTEIN	CHEMBL2046359	1	Scientific Literature	Bioorg. Med. Chem.	2012	None
CHEMBL973	TERIFLUNOMIDE	4	270.21	0	3.00	1, A-771726	C/C(O)=C(\C#N)C(=O)Nc1ccc(C(F)(F)F)cc1	IC50	'='	260.0	nM	6.58			UO_0000065	24.37	0.47	3.59	9.01	False	CHEMBL911103	Inhibition of human recombinant DHODH	B	BAO_0000357	single protein format	Homo sapiens	None	None	None	None	CHEMBL1966	Dihydroorotate dehydrogenase	Homo sapiens	SINGLE PROTEIN	CHEMBL1139229	1	Scientific Literature	J. Med. Chem.	2007	None
CHEMBL218700		0	378.61	0	4.72	56	O=C(O)c1c(O)c(-c2ccc(Cl)cc2)nc2ccc(Br)cc12	IC50	'='	211.0	nM	6.68			UO_0000065	17.63	0.41	1.96	9.48	False	CHEMBL855443	Inhibition of human recombinant DHOD expressed in Escherichia coli	B	BAO_0000019	assay format	Homo sapiens	None	None	None	None	CHEMBL1966	Dihydroorotate dehydrogenase	Homo sapiens	SINGLE PROTEIN	CHEMBL1139219	1	Scientific Literature	J. Med. Chem.	2007	None
CHEMBL216706		0	419.82	1	5.32	114	O=C(O)c1ccc(-c2ccc3nc(-c4ccc(Cl)cc4)c(O)c(C(=O)O)c3c2)cc1	IC50	'='	135000.0	nM		Outside typical range		UO_0000065					False	CHEMBL855443	Inhibition of human recombinant DHOD expressed in Escherichia coli	B	BAO_0000019	assay format	Homo sapiens	None	None	None	None	CHEMBL1966	Dihydroorotate dehydrogenase	Homo sapiens	SINGLE PROTEIN	CHEMBL1139219	1	Scientific Literature	J. Med. Chem.	2007	None
CHEMBL217897		0	339.39	0	3.78	14	CCOC(=O)C(=CNc1cccc(-c2ccccc2)c1)C(=O)OCC	Ki	'='	12800.0	nM	4.89			UO_0000065	14.42	0.27	1.11	7.57	False	CHEMBL911103	Inhibition of human recombinant DHODH	B	BAO_0000357	single protein format	Homo sapiens	None	None	None	None	CHEMBL1966	Dihydroorotate dehydrogenase	Homo sapiens	SINGLE PROTEIN	CHEMBL1139229	1	Scientific Literature	J. Med. Chem.	2007	None
CHEMBL38440		0	371.41	1	5.80	21	COC(=O)c1c(C)c(-c2ccc(-c3ccccc3)cc2)nc2ccc(F)cc12	Ki	'='	400.0	nM	6.40			UO_0000065	17.23	0.31	0.60	16.33	False	CHEMBL669211	Inhibition measurement of orotate formation from radiolabeled dihydroorotate, using partially purified DHODase isolated from human liver.	B	BAO_0000019	assay format	None	None	None	None	None	CHEMBL1966	Dihydroorotate dehydrogenase	Homo sapiens	SINGLE PROTEIN	CHEMBL1128771	1	Scientific Literature	Bioorg. Med. Chem. Lett.	1995	None
CHEMBL288381		0	363.41	1	5.78	43	Cc1c(-c2ccc(-c3ccccc3)s2)nc2ccc(F)cc2c1C(=O)O	Ki	'='	390.0	nM	6.41			UO_0000065	17.64	0.34	0.63	12.77	False	CHEMBL669211	Inhibition measurement of orotate formation from radiolabeled dihydroorotate, using partially purified DHODase isolated from human liver.	B	BAO_0000019	assay format	None	None	None	None	None	CHEMBL1966	Dihydroorotate dehydrogenase	Homo sapiens	SINGLE PROTEIN	CHEMBL1128771	1	Scientific Literature	Bioorg. Med. Chem. Lett.	1995	None
CHEMBL1784577		0	329.23	0	3.47	32, DSM190	Cc1cc(Nc2cc(F)c(C(F)(F)F)c(F)c2)n2ncnc2n1	IC50	'>'	30000.0	nM				UO_0000065					False	CHEMBL1785543	Inhibition of His6-tagged recombinant human dihydroorotate dehydrogenase expressed in Escherichia coli using L-dihydroorotate as substrate after 10 to 15 mins by DCIP dye-based assay	B	BAO_0000019	assay format	Homo sapiens	None	None	None	None	CHEMBL1966	Dihydroorotate dehydrogenase	Homo sapiens	SINGLE PROTEIN	CHEMBL1781999	1	Scientific Literature	J. Med. Chem.	2011	None
CHEMBL1784575		0	277.69	0	2.97	30, DSM215	Cc1cc(Nc2ccc(Cl)c(F)c2)n2ncnc2n1	IC50	'>'	50000.0	nM				UO_0000065					False	CHEMBL1785543	Inhibition of His6-tagged recombinant human dihydroorotate dehydrogenase expressed in Escherichia coli using L-dihydroorotate as substrate after 10 to 15 mins by DCIP dye-based assay	B	BAO_0000019	assay format	Homo sapiens	None	None	None	None	CHEMBL1966	Dihydroorotate dehydrogenase	Homo sapiens	SINGLE PROTEIN	CHEMBL1781999	1	Scientific Literature	J. Med. Chem.	2011	None
CHEMBL1784556		0	281.36	0	3.52	9, DSM104	CCCCc1ccc(Nc2cc(C)nc3ncnn23)cc1	IC50	'>'	100000.0	nM				UO_0000065					False	CHEMBL1785543	Inhibition of His6-tagged recombinant human dihydroorotate dehydrogenase expressed in Escherichia coli using L-dihydroorotate as substrate after 10 to 15 mins by DCIP dye-based assay	B	BAO_0000019	assay format	Homo sapiens	None	None	None	None	CHEMBL1966	Dihydroorotate dehydrogenase	Homo sapiens	SINGLE PROTEIN	CHEMBL1781999	1	Scientific Literature	J. Med. Chem.	2011	None
CHEMBL1784715		0	337.31	0	3.64	63, DSM172	CCc1c(C)nc2ncnn2c1Nc1ccc(OC(F)(F)F)cc1	IC50	'>'	100000.0	nM				UO_0000065					False	CHEMBL1785543	Inhibition of His6-tagged recombinant human dihydroorotate dehydrogenase expressed in Escherichia coli using L-dihydroorotate as substrate after 10 to 15 mins by DCIP dye-based assay	B	BAO_0000019	assay format	Homo sapiens	None	None	None	None	CHEMBL1966	Dihydroorotate dehydrogenase	Homo sapiens	SINGLE PROTEIN	CHEMBL1781999	1	Scientific Literature	J. Med. Chem.	2011	None
CHEMBL1784713		0	313.67	0	3.54	61, DSM252	FC(F)(F)c1ccc(Nc2cc(Cl)nc3ncnn23)cc1	IC50	'>'	100000.0	nM				UO_0000065					False	CHEMBL1785543	Inhibition of His6-tagged recombinant human dihydroorotate dehydrogenase expressed in Escherichia coli using L-dihydroorotate as substrate after 10 to 15 mins by DCIP dye-based assay	B	BAO_0000019	assay format	Homo sapiens	None	None	None	None	CHEMBL1966	Dihydroorotate dehydrogenase	Homo sapiens	SINGLE PROTEIN	CHEMBL1781999	1	Scientific Literature	J. Med. Chem.	2011	None
CHEMBL3944693		0	214.22	0	2.52	1A	O=C(O)c1cccnc1Nc1ccccc1	IC50	'='	17400.0	nM	4.76			UO_0000065	22.22	0.41	2.24	7.65	False	CHEMBL3865521	Inhibition of human recombinant DHODH	B	BAO_0000357	single protein format	Homo sapiens	None	None	None	None	CHEMBL1966	Dihydroorotate dehydrogenase	Homo sapiens	SINGLE PROTEIN	CHEMBL3864183	1	Scientific Literature	ACS Med Chem Lett	2016	None
CHEMBL3910911		0	376.38	0	3.63	3M	O=C(CNC(=O)c1ccc(C(F)(F)F)cc1)N[C@@H]1CCCc2ccccc21	IC50	'>'	20000.0	nM				UO_0000065					False	CHEMBL3865521	Inhibition of human recombinant DHODH	B	BAO_0000357	single protein format	Homo sapiens	None	None	None	None	CHEMBL1966	Dihydroorotate dehydrogenase	Homo sapiens	SINGLE PROTEIN	CHEMBL3864183	1	Scientific Literature	ACS Med Chem Lett	2016	None
CHEMBL3972378		0	404.43	0	4.41	3Q	O=C(CCCNC(=O)c1ccc(C(F)(F)F)cc1)N[C@@H]1CCCc2ccccc21	IC50	'>'	20000.0	nM				UO_0000065					False	CHEMBL3865521	Inhibition of human recombinant DHODH	B	BAO_0000357	single protein format	Homo sapiens	None	None	None	None	CHEMBL1966	Dihydroorotate dehydrogenase	Homo sapiens	SINGLE PROTEIN	CHEMBL3864183	1	Scientific Literature	ACS Med Chem Lett	2016	None
CHEMBL2178513		0	306.78	0	3.08	4	Cc1cc(O)n2nc(SCc3cccc(Cl)c3)nc2n1	IC50	'='	29000.0	nM	4.54			UO_0000065	14.79	0.31	1.46	7.17	False	CHEMBL2188003	Inhibition of human dihydrofolate dehydrogenase expressed in Escherichia coli BL21(DE3) using dihydrofolate as substrate by DCIP-based colorimetric analysis	B	BAO_0000019	assay format	Homo sapiens	None	None	None	None	CHEMBL1966	Dihydroorotate dehydrogenase	Homo sapiens	SINGLE PROTEIN	CHEMBL2177061	1	Scientific Literature	J. Med. Chem.	2012	None
CHEMBL2263448		0	424.33	1	5.68	22	Cc1c(-c2cccc(OC(F)(F)F)c2)cc(F)c(Nc2ncccc2C(=O)O)c1F	IC50	'='	5.998	nM	8.22			UO_0000065	19.38	0.37	2.54	11.51	False	CHEMBL3053598	Inhibition of Homo sapiens (human) dehydroorotate dihydrogenase using 2,6-dichlorophenol-indophenol as substrate after 10 min by spectrophotometric analysis	B	BAO_0000357	single protein format	Homo sapiens	None	None	None	None	CHEMBL1966	Dihydroorotate dehydrogenase	Homo sapiens	SINGLE PROTEIN	CHEMBL3046505	1	Scientific Literature	Med Chem Res	2012	None
CHEMBL2263642		0	374.32	0	4.62	16	COc1cccc(-c2cc(F)c(Nc3ncccc3C(=O)O)c(F)c2)c1F	IC50	'='	52.97	nM	7.28			UO_0000065	19.44	0.37	2.66	10.18	False	CHEMBL3053598	Inhibition of Homo sapiens (human) dehydroorotate dihydrogenase using 2,6-dichlorophenol-indophenol as substrate after 10 min by spectrophotometric analysis	B	BAO_0000357	single protein format	Homo sapiens	None	None	None	None	CHEMBL1966	Dihydroorotate dehydrogenase	Homo sapiens	SINGLE PROTEIN	CHEMBL3046505	1	Scientific Literature	Med Chem Res	2012	None
CHEMBL2263645		0	422.43	1	5.89	19	O=C(O)c1cc(C2CC2)cnc1Nc1c(F)cc(-c2cccc(OC3CC3)c2)cc1F	IC50	'='	5.998	nM	8.22			UO_0000065	19.46	0.36	2.33	11.51	False	CHEMBL3053598	Inhibition of Homo sapiens (human) dehydroorotate dihydrogenase using 2,6-dichlorophenol-indophenol as substrate after 10 min by spectrophotometric analysis	B	BAO_0000357	single protein format	Homo sapiens	None	None	None	None	CHEMBL1966	Dihydroorotate dehydrogenase	Homo sapiens	SINGLE PROTEIN	CHEMBL3046505	1	Scientific Literature	Med Chem Res	2012	None
CHEMBL1929434		0	350.37	0	3.82	9	CC/C(O)=C(\C#N)C(=O)Nc1ccc(-c2ccccc2)c(C(=O)OC)c1	IC50	'='	73.0	nM	7.14			UO_0000065	20.37	0.37	3.32	7.18	False	CHEMBL1930744	Inhibition of human dihydroorotate dehydrogenase	B	BAO_0000357	single protein format	Homo sapiens	None	None	None	None	CHEMBL1966	Dihydroorotate dehydrogenase	Homo sapiens	SINGLE PROTEIN	CHEMBL1926525	1	Scientific Literature	Bioorg. Med. Chem. Lett.	2011	None
CHEMBL1929448		0	394.43	0	4.22	23	CCOc1cccc(-c2ccc(NC(=O)/C(C#N)=C(\O)CC)cc2C(=O)OC)c1	IC50	'='	59.0	nM	7.23			UO_0000065	18.33	0.34	3.01	6.65	False	CHEMBL1930744	Inhibition of human dihydroorotate dehydrogenase	B	BAO_0000357	single protein format	Homo sapiens	None	None	None	None	CHEMBL1966	Dihydroorotate dehydrogenase	Homo sapiens	SINGLE PROTEIN	CHEMBL1926525	1	Scientific Literature	Bioorg. Med. Chem. Lett.	2011	None
CHEMBL960	LEFLUNOMIDE	4	270.21	0	3.25	LEFLUNOMIDE	Cc1oncc1C(=O)Nc1ccc(C(F)(F)F)cc1	Inhibition						Active						False	CHEMBL2161810	Inhibition of Dihydroorotate dehydrogenase	B	BAO_0000357	single protein format	None	None	None	None	None	CHEMBL1966	Dihydroorotate dehydrogenase	Homo sapiens	SINGLE PROTEIN	CHEMBL2157954	1	Scientific Literature	ACS Med. Chem. Lett.	2012	None
CHEMBL2172235		0	274.33	0	3.93	7, DSM96	Cc1cc(Nc2ccc3ccccc3c2)n2ncnc2c1	IC50						Not Determined						False	CHEMBL2175570	Inhibition of human DHODH expressed in Escherichia coli BL21(DE3) using 2,6-dichoroindophenol substrate by spectrophotometric analysis	B	BAO_0000019	assay format	Homo sapiens	None	None	None	None	CHEMBL1966	Dihydroorotate dehydrogenase	Homo sapiens	SINGLE PROTEIN	CHEMBL2169788	1	Scientific Literature	J. Med. Chem.	2012	None
CHEMBL2177493		0	296.15	0	4.26	23, AN-652/42027233	Cc1ccccc1C(=O)Nc1cc(Cl)c(O)c(Cl)c1	IC50	'='	16080.0	nM	4.79			UO_0000065	16.19	0.34	0.53	9.72	False	CHEMBL2187569	Inhibition of human DHODH expressed in Escherichia coli BL21(DE3) using L-dihydroorotate as substrate after 10 mins by DCIP dye reduction assay	B	BAO_0000019	assay format	Homo sapiens	None	None	None	None	CHEMBL1966	Dihydroorotate dehydrogenase	Homo sapiens	SINGLE PROTEIN	CHEMBL2177103	1	Scientific Literature	J. Med. Chem.	2012	None
CHEMBL2177115		0	358.85	1	5.30	13, AK-968/40090538	COC(=O)c1ccc(Nc2nc(-c3ccc(Cl)cc3)c(C)s2)cc1	IC50	'='	1270.0	nM	5.90			UO_0000065	16.43	0.34	0.60	11.51	False	CHEMBL2187569	Inhibition of human DHODH expressed in Escherichia coli BL21(DE3) using L-dihydroorotate as substrate after 10 mins by DCIP dye reduction assay	B	BAO_0000019	assay format	Homo sapiens	None	None	None	None	CHEMBL1966	Dihydroorotate dehydrogenase	Homo sapiens	SINGLE PROTEIN	CHEMBL2177103	1	Scientific Literature	J. Med. Chem.	2012	None
CHEMBL2178105		0	371.68	1	5.38	9, AG-205/12367005	O=C(Nc1nc2ccccc2s1)c1cccc(C(Cl)(Cl)Cl)c1	IC50	'='	340.0	nM	6.47			UO_0000065	17.40	0.40	1.09	15.40	False	CHEMBL2187569	Inhibition of human DHODH expressed in Escherichia coli BL21(DE3) using L-dihydroorotate as substrate after 10 mins by DCIP dye reduction assay	B	BAO_0000019	assay format	Homo sapiens	None	None	None	None	CHEMBL1966	Dihydroorotate dehydrogenase	Homo sapiens	SINGLE PROTEIN	CHEMBL2177103	1	Scientific Literature	J. Med. Chem.	2012	None
CHEMBL318798		0	393.35	1	5.30	28	O=C([O-])c1c2c(nc3ccc(F)cc13)-c1ccc(-c3ccccc3)cc1CO2.[Na+]	Ki	'>'	204.0	nM				UO_0000065					False	CHEMBL665413	Inhibition of human recombinant dihydroorotate dehydrogenase (DHODase)	B	BAO_0000357	single protein format	None	None	None	None	None	CHEMBL1966	Dihydroorotate dehydrogenase	Homo sapiens	SINGLE PROTEIN	CHEMBL1130739	1	Scientific Literature	Bioorg. Med. Chem. Lett.	1998	None
CHEMBL1929433		0	422.34	0	2.39	5	CC/C(O)=C(\C#N)C(=O)Nc1ccc(OS(=O)(=O)C(F)(F)F)c(C(=O)OC)c1	IC50	'='	93.0	nM	7.03			UO_0000065	16.65	0.34	4.64	4.92	False	CHEMBL1930744	Inhibition of human dihydroorotate dehydrogenase	B	BAO_0000357	single protein format	Homo sapiens	None	None	None	None	CHEMBL1966	Dihydroorotate dehydrogenase	Homo sapiens	SINGLE PROTEIN	CHEMBL1926525	1	Scientific Literature	Bioorg. Med. Chem. Lett.	2011	None
CHEMBL104712		0	391.38	1	5.50	5	O=C([O-])c1c2c(nc3ccc(F)cc13)-c1cc(-c3ccccc3)ccc1CC2.[Na+]	Ki	'>'	1000.0	nM				UO_0000065					False	CHEMBL665413	Inhibition of human recombinant dihydroorotate dehydrogenase (DHODase)	B	BAO_0000357	single protein format	None	None	None	None	None	CHEMBL1966	Dihydroorotate dehydrogenase	Homo sapiens	SINGLE PROTEIN	CHEMBL1130739	1	Scientific Literature	Bioorg. Med. Chem. Lett.	1998	None
CHEMBL119780		0	280.25	0	3.38	20	Cc1n[nH]c(N(C)c2ccc(C(F)(F)F)cc2)c1C#N	IC50	'>'	50000.0	nM				UO_0000065					False	CHEMBL665411	In vitro inhibitory activity against human dihydroorotate dehydrogenase (DHODH)	B	BAO_0000357	single protein format	None	None	None	None	None	CHEMBL1966	Dihydroorotate dehydrogenase	Homo sapiens	SINGLE PROTEIN	CHEMBL1131088	1	Scientific Literature	J. Med. Chem.	1998	None
CHEMBL499296		0	259.70	0	2.83	14, DSM75	Cc1cc(Nc2cccc(Cl)c2)n2ncnc2n1	IC50	'>'	100000.0	nM				UO_0000065					False	CHEMBL1016137	Inhibition of human DHODH	B	BAO_0000357	single protein format	Homo sapiens	None	None	None	None	CHEMBL1966	Dihydroorotate dehydrogenase	Homo sapiens	SINGLE PROTEIN	CHEMBL1153392	1	Scientific Literature	J. Med. Chem.	2009	None
CHEMBL492550		0	261.24	0	2.45	30, DSM108	Cc1cc(Nc2c(F)cccc2F)n2ncnc2n1	IC50						Not Determined						False	CHEMBL1016137	Inhibition of human DHODH	B	BAO_0000357	single protein format	Homo sapiens	None	None	None	None	CHEMBL1966	Dihydroorotate dehydrogenase	Homo sapiens	SINGLE PROTEIN	CHEMBL1153392	1	Scientific Literature	J. Med. Chem.	2009	None
CHEMBL2177860		0	320.81	0	3.34	14	CCc1cc(O)n2nc(SCc3ccc(Cl)cc3)nc2n1	IC50	'='	13000.0	nM	4.89			UO_0000065	15.23	0.32	1.55	7.72	False	CHEMBL2188003	Inhibition of human dihydrofolate dehydrogenase expressed in Escherichia coli BL21(DE3) using dihydrofolate as substrate by DCIP-based colorimetric analysis	B	BAO_0000019	assay format	Homo sapiens	None	None	None	None	CHEMBL1966	Dihydroorotate dehydrogenase	Homo sapiens	SINGLE PROTEIN	CHEMBL2177061	1	Scientific Literature	J. Med. Chem.	2012	None
CHEMBL1714424		0	253.31	0	2.74	7, DSM101	CCc1ccc(Nc2cc(C)nc3ncnn23)cc1	IC50	'>'	100000.0	nM				UO_0000065					False	CHEMBL1785543	Inhibition of His6-tagged recombinant human dihydroorotate dehydrogenase expressed in Escherichia coli using L-dihydroorotate as substrate after 10 to 15 mins by DCIP dye-based assay	B	BAO_0000019	assay format	Homo sapiens	None	None	None	None	CHEMBL1966	Dihydroorotate dehydrogenase	Homo sapiens	SINGLE PROTEIN	CHEMBL1781999	1	Scientific Literature	J. Med. Chem.	2011	None
CHEMBL1784591		0	344.22	0	2.77	47, DSM220	Cc1cc(NC2Cc3ccc(Br)cc3C2)n2ncnc2n1	IC50	'>'	50000.0	nM				UO_0000065					False	CHEMBL1785543	Inhibition of His6-tagged recombinant human dihydroorotate dehydrogenase expressed in Escherichia coli using L-dihydroorotate as substrate after 10 to 15 mins by DCIP dye-based assay	B	BAO_0000019	assay format	Homo sapiens	None	None	None	None	CHEMBL1966	Dihydroorotate dehydrogenase	Homo sapiens	SINGLE PROTEIN	CHEMBL1781999	1	Scientific Literature	J. Med. Chem.	2011	None
CHEMBL3410608		0	368.41	0	4.46	45	CCOC(=O)c1sc(Nc2ccc3c(c2)OCO3)nc1-c1ccccc1	IC50	'='	1108.0	nM	5.96			UO_0000065	16.17	0.31	1.50	8.55	False	CHEMBL3413103	Inhibition of human DHODH using dihydroorotate substrate by DCIP assay	B	BAO_0000357	single protein format	Homo sapiens	None	None	None	None	CHEMBL1966	Dihydroorotate dehydrogenase	Homo sapiens	SINGLE PROTEIN	CHEMBL3407421	1	Scientific Literature	J. Med. Chem.	2015	None
CHEMBL2431500		0	287.32	0	1.96	54	CCOC(=O)C1=C(Nc2ccc3c(c2)CCC3)OCC1=O	IC50	'>'	50000.0	nM				UO_0000065					False	CHEMBL2434279	Inhibition of N-terminal His10-tagged human DHODH (Met30 to Arg396) expressed in Escherichia coli BL21 (DE3) using dihydroorotate as substrate measured every 30 secs for 6 mins by DCIP dye-based assay	B	BAO_0000019	assay format	Homo sapiens	None	None	None	None	CHEMBL1966	Dihydroorotate dehydrogenase	Homo sapiens	SINGLE PROTEIN	CHEMBL2429811	1	Scientific Literature	J. Med. Chem.	2013	None
CHEMBL2012965		0	351.35	0	4.00	2x	O=C(NC1CC1)c1ccc(-n2cnc3cc(C(F)(F)F)ccc32)s1	IC50	'='	17200.0	nM	4.76			UO_0000065	13.56	0.27	0.76	10.15	False	CHEMBL2014777	Inhibition of human DHODH after 20 mins by 2,6-dichloroindophenol-reduction based assay	B	BAO_0000357	single protein format	Homo sapiens	None	None	None	None	CHEMBL1966	Dihydroorotate dehydrogenase	Homo sapiens	SINGLE PROTEIN	CHEMBL2010768	1	Scientific Literature	ACS Med. Chem. Lett.	2011	None
CHEMBL71154		0	257.32	0	3.12	8a	CCc1oncc1/C(S)=N/c1ccc(C#N)cc1	IC50	'='	11000.0	nM	4.96			UO_0000065	19.27	0.38	1.84	7.97	False	CHEMBL665410	Immunosuppressive activity expressed as ability to inhibit human recombinant dihydroorotate dehydrogenase (DHODH)	B	BAO_0000357	single protein format	None	None	None	None	None	CHEMBL1966	Dihydroorotate dehydrogenase	Homo sapiens	SINGLE PROTEIN	CHEMBL1131369	1	Scientific Literature	Bioorg. Med. Chem. Lett.	1998	None
CHEMBL2012941		0	351.35	0	4.00	1o	O=C(NC1CC1)c1ccc(-n2c(C(F)(F)F)nc3ccccc32)s1	IC50	'>'	30000.0	nM				UO_0000065					False	CHEMBL2014777	Inhibition of human DHODH after 20 mins by 2,6-dichloroindophenol-reduction based assay	B	BAO_0000357	single protein format	Homo sapiens	None	None	None	None	CHEMBL1966	Dihydroorotate dehydrogenase	Homo sapiens	SINGLE PROTEIN	CHEMBL2010768	1	Scientific Literature	ACS Med. Chem. Lett.	2011	None
CHEMBL2012966		0	301.35	0	3.12	2y	O=C(NC1CC1)c1ccc(-n2cnc3c(F)cccc32)s1	IC50	'='	14900.0	nM	4.83			UO_0000065	16.02	0.31	1.71	10.29	False	CHEMBL2014777	Inhibition of human DHODH after 20 mins by 2,6-dichloroindophenol-reduction based assay	B	BAO_0000357	single protein format	Homo sapiens	None	None	None	None	CHEMBL1966	Dihydroorotate dehydrogenase	Homo sapiens	SINGLE PROTEIN	CHEMBL2010768	1	Scientific Literature	ACS Med. Chem. Lett.	2011	None
CHEMBL1956285	DSM-265	1	415.34	1	5.95	38, DSM265	Cc1cc(Nc2ccc(S(F)(F)(F)(F)F)cc2)n2nc(C(C)(F)F)nc2n1	IC50	'>'	100000.0	nM				UO_0000065					False	CHEMBL1961098	Inhibition of human C-terminal hexa-His tagged DHODH expressed in Escherichia coli by DCIP reduction assay	B	BAO_0000019	assay format	Homo sapiens	None	None	None	None	CHEMBL1966	Dihydroorotate dehydrogenase	Homo sapiens	SINGLE PROTEIN	CHEMBL1955725	1	Scientific Literature	J. Med. Chem.	2011	None
CHEMBL1956269		0	393.38	1	5.96	18, DSM314	Cc1cc(Nc2ccc(S(F)(F)(F)(F)F)cc2)n2nc(C(C)C)nc2n1	IC50	'>'	100000.0	nM				UO_0000065					False	CHEMBL1961098	Inhibition of human C-terminal hexa-His tagged DHODH expressed in Escherichia coli by DCIP reduction assay	B	BAO_0000019	assay format	Homo sapiens	None	None	None	None	CHEMBL1966	Dihydroorotate dehydrogenase	Homo sapiens	SINGLE PROTEIN	CHEMBL1955725	1	Scientific Literature	J. Med. Chem.	2011	None
CHEMBL2172233		0	275.31	0	3.56	9, DSM23	Cc1nc(Nc2ccc3ccccc3c2)c2nc[nH]c2n1	IC50	'>'	100000.0	nM				UO_0000065					False	CHEMBL2175570	Inhibition of human DHODH expressed in Escherichia coli BL21(DE3) using 2,6-dichoroindophenol substrate by spectrophotometric analysis	B	BAO_0000019	assay format	Homo sapiens	None	None	None	None	CHEMBL1966	Dihydroorotate dehydrogenase	Homo sapiens	SINGLE PROTEIN	CHEMBL2169788	1	Scientific Literature	J. Med. Chem.	2012	None
CHEMBL2047247		0	308.77	0	4.03	7	Nc1nc2c(c(Nc3ccc(Cl)cc3)n1)-c1ccccc1C2	IC50	'>'	200000.0	nM		Outside typical range		UO_0000065					False	CHEMBL2050308	Inhibition of human DHODH	B	BAO_0000357	single protein format	Homo sapiens	None	None	None	None	CHEMBL1966	Dihydroorotate dehydrogenase	Homo sapiens	SINGLE PROTEIN	CHEMBL2046359	1	Scientific Literature	Bioorg. Med. Chem.	2012	None
CHEMBL1784588		0	315.47	0	4.52	44, DSM138	Cc1cc(NC2CCCCCCCCCCC2)n2ncnc2n1	IC50						Not Determined						False	CHEMBL1785543	Inhibition of His6-tagged recombinant human dihydroorotate dehydrogenase expressed in Escherichia coli using L-dihydroorotate as substrate after 10 to 15 mins by DCIP dye-based assay	B	BAO_0000019	assay format	Homo sapiens	None	None	None	None	CHEMBL1966	Dihydroorotate dehydrogenase	Homo sapiens	SINGLE PROTEIN	CHEMBL1781999	1	Scientific Literature	J. Med. Chem.	2011	None
CHEMBL306100		0	243.29	0	2.86	4a	Cc1oncc1/C(S)=N/c1ccc(C#N)cc1	IC50	'='	35000.0	nM	4.46			UO_0000065	18.32	0.36	1.60	7.17	False	CHEMBL665410	Immunosuppressive activity expressed as ability to inhibit human recombinant dihydroorotate dehydrogenase (DHODH)	B	BAO_0000357	single protein format	None	None	None	None	None	CHEMBL1966	Dihydroorotate dehydrogenase	Homo sapiens	SINGLE PROTEIN	CHEMBL1131369	1	Scientific Literature	Bioorg. Med. Chem. Lett.	1998	None
CHEMBL3290842		0	454.38	1	5.72	20	Cc1c(C(=O)Nc2c(F)cc(-c3cccc(F)c3)cc2F)nc2ccc(F)cc2c1C(=O)O	IC50	'='	4580.0	nM	5.34			UO_0000065	11.75	0.22	-0.38	6.73	False	CHEMBL3291895	Inhibition of recombinant human DHODH activity after 20 mins by DCIP dye based colorimetric analysis in presence of 1 mM L-dihydroorotate and 1 mM CqD	B	BAO_0000357	single protein format	Homo sapiens	None	None	None	None	CHEMBL1966	Dihydroorotate dehydrogenase	Homo sapiens	SINGLE PROTEIN	CHEMBL3286357	1	Scientific Literature	Eur. J. Med. Chem.	2014	None
CHEMBL3409306		0	403.28	0	4.49	21d	CCOc1nn(-c2ncc(CC)cn2)c(C)c1Oc1ccccc1Br	IC50	'='	125.89	nM	6.90			UO_0000065	17.11	0.38	2.41	11.12	False	CHEMBL3411803	Inhibition of His-tagged human DHODH assessed as reduction of DCIP by spectrophotometry	B	BAO_0000357	single protein format	Homo sapiens	None	None	None	None	CHEMBL1966	Dihydroorotate dehydrogenase	Homo sapiens	SINGLE PROTEIN	CHEMBL3407366	1	Scientific Literature	J. Med. Chem.	2015	None
CHEMBL3290835		0	452.43	1	5.98	10	CCOc1ccc2nc(C(=O)Nc3c(F)cc(-c4cccc(F)c4)cc3F)c(C)c(O)c2c1	Inhibition	'='	27.03	%				UO_0000187					False	CHEMBL3291894	Inhibition of recombinant human DHODH activity at 10 uM after 20 mins by DCIP dye based colorimetric analysis in presence of 1 mM L-dihydroorotate and 1 mM CqD	B	BAO_0000357	single protein format	Homo sapiens	None	None	None	None	CHEMBL1966	Dihydroorotate dehydrogenase	Homo sapiens	SINGLE PROTEIN	CHEMBL3286357	1	Scientific Literature	Eur. J. Med. Chem.	2014	None
CHEMBL3410597		0	324.41	0	4.73	34	CCOC(=O)c1sc(Nc2ccccc2)nc1-c1ccccc1	IC50	'='	784.0	nM	6.11			UO_0000065	18.82	0.36	1.38	11.92	False	CHEMBL3413103	Inhibition of human DHODH using dihydroorotate substrate by DCIP assay	B	BAO_0000357	single protein format	Homo sapiens	None	None	None	None	CHEMBL1966	Dihydroorotate dehydrogenase	Homo sapiens	SINGLE PROTEIN	CHEMBL3407421	1	Scientific Literature	J. Med. Chem.	2015	None
CHEMBL3410584		0	359.45	0	4.03	21	CCOC(=O)c1sc(Nc2ccc(C)c(C)c2)nc1NC(=O)C1CC1	IC50	'>'	10000.0	nM				UO_0000065					False	CHEMBL3413103	Inhibition of human DHODH using dihydroorotate substrate by DCIP assay	B	BAO_0000357	single protein format	Homo sapiens	None	None	None	None	CHEMBL1966	Dihydroorotate dehydrogenase	Homo sapiens	SINGLE PROTEIN	CHEMBL3407421	1	Scientific Literature	J. Med. Chem.	2015	None
CHEMBL2047253		0	326.76	0	4.17	13	Nc1nc2c(c(Nc3ccc(Cl)cc3F)n1)-c1ccccc1C2	IC50	'>'	200000.0	nM		Outside typical range		UO_0000065					False	CHEMBL2050308	Inhibition of human DHODH	B	BAO_0000357	single protein format	Homo sapiens	None	None	None	None	CHEMBL1966	Dihydroorotate dehydrogenase	Homo sapiens	SINGLE PROTEIN	CHEMBL2046359	1	Scientific Literature	Bioorg. Med. Chem.	2012	None
CHEMBL1784578		0	279.35	0	3.06	33, DSM159	Cc1cc(Nc2ccc3c(c2)CCCC3)n2ncnc2n1	IC50	'>'	100000.0	nM				UO_0000065					False	CHEMBL1785543	Inhibition of His6-tagged recombinant human dihydroorotate dehydrogenase expressed in Escherichia coli using L-dihydroorotate as substrate after 10 to 15 mins by DCIP dye-based assay	B	BAO_0000019	assay format	Homo sapiens	None	None	None	None	CHEMBL1966	Dihydroorotate dehydrogenase	Homo sapiens	SINGLE PROTEIN	CHEMBL1781999	1	Scientific Literature	J. Med. Chem.	2011	None
CHEMBL582694		0	268.32	0	2.24	23, DSM130	Cc1cc(Nc2ccc(N(C)C)cc2)n2ncnc2n1	IC50	'>'	100000.0	nM				UO_0000065					False	CHEMBL1785543	Inhibition of His6-tagged recombinant human dihydroorotate dehydrogenase expressed in Escherichia coli using L-dihydroorotate as substrate after 10 to 15 mins by DCIP dye-based assay	B	BAO_0000019	assay format	Homo sapiens	None	None	None	None	CHEMBL1966	Dihydroorotate dehydrogenase	Homo sapiens	SINGLE PROTEIN	CHEMBL1781999	1	Scientific Literature	J. Med. Chem.	2011	None
CHEMBL1784568		0	331.38	0	3.76	22, DSM156	Cc1cc(Nc2ccc(OCc3ccccc3)cc2)n2ncnc2n1	IC50						Not Determined						False	CHEMBL1785543	Inhibition of His6-tagged recombinant human dihydroorotate dehydrogenase expressed in Escherichia coli using L-dihydroorotate as substrate after 10 to 15 mins by DCIP dye-based assay	B	BAO_0000019	assay format	Homo sapiens	None	None	None	None	CHEMBL1966	Dihydroorotate dehydrogenase	Homo sapiens	SINGLE PROTEIN	CHEMBL1781999	1	Scientific Literature	J. Med. Chem.	2011	None
CHEMBL2263633		0	358.30	0	4.73	7	CCOc1cccc(-c2ccc(Nc3cnccc3C(=O)[O-])c(F)c2)c1.[Li+]	IC50	'='	19.01	nM	7.72			UO_0000065	21.91	0.41	2.99	10.81	False	CHEMBL3053598	Inhibition of Homo sapiens (human) dehydroorotate dihydrogenase using 2,6-dichlorophenol-indophenol as substrate after 10 min by spectrophotometric analysis	B	BAO_0000357	single protein format	Homo sapiens	None	None	None	None	CHEMBL1966	Dihydroorotate dehydrogenase	Homo sapiens	SINGLE PROTEIN	CHEMBL3046505	1	Scientific Literature	Med Chem Res	2012	None
CHEMBL2263639		0	352.37	0	4.65	13	COc1cccc(-c2cc(F)c(Nc3ncccc3C(=O)O)cc2C)c1	IC50	'='	99.08	nM	7.00			UO_0000065	19.88	0.37	2.35	9.80	False	CHEMBL3053598	Inhibition of Homo sapiens (human) dehydroorotate dihydrogenase using 2,6-dichlorophenol-indophenol as substrate after 10 min by spectrophotometric analysis	B	BAO_0000357	single protein format	Homo sapiens	None	None	None	None	CHEMBL1966	Dihydroorotate dehydrogenase	Homo sapiens	SINGLE PROTEIN	CHEMBL3046505	1	Scientific Literature	Med Chem Res	2012	None
CHEMBL2263636		0	406.33	1	5.54	10	Cc1cnc(Nc2ccc(-c3cccc(OC(F)(F)F)c3)cc2F)c(C(=O)O)c1	IC50	'='	109.9	nM	6.96			UO_0000065	17.13	0.33	1.42	9.74	False	CHEMBL3053598	Inhibition of Homo sapiens (human) dehydroorotate dihydrogenase using 2,6-dichlorophenol-indophenol as substrate after 10 min by spectrophotometric analysis	B	BAO_0000357	single protein format	Homo sapiens	None	None	None	None	CHEMBL1966	Dihydroorotate dehydrogenase	Homo sapiens	SINGLE PROTEIN	CHEMBL3046505	1	Scientific Literature	Med Chem Res	2012	None
CHEMBL2263628		0	356.33	0	4.48	2	COc1cccc(-c2cc(F)c(Nc3ncccc3C(=O)O)cc2F)c1	IC50	'='	87.9	nM	7.06			UO_0000065	19.80	0.37	2.58	9.88	False	CHEMBL3053598	Inhibition of Homo sapiens (human) dehydroorotate dihydrogenase using 2,6-dichlorophenol-indophenol as substrate after 10 min by spectrophotometric analysis	B	BAO_0000357	single protein format	Homo sapiens	None	None	None	None	CHEMBL1966	Dihydroorotate dehydrogenase	Homo sapiens	SINGLE PROTEIN	CHEMBL3046505	1	Scientific Literature	Med Chem Res	2012	None
CHEMBL3410587		0	469.87	1	5.99	24	CCOC(=O)c1sc(Nc2ccc(Cl)c(C(F)(F)F)c2)nc1NC(=O)c1ccccc1	IC50	'>'	10000.0	nM				UO_0000065					False	CHEMBL3413103	Inhibition of human DHODH using dihydroorotate substrate by DCIP assay	B	BAO_0000357	single protein format	Homo sapiens	None	None	None	None	CHEMBL1966	Dihydroorotate dehydrogenase	Homo sapiens	SINGLE PROTEIN	CHEMBL3407421	1	Scientific Literature	J. Med. Chem.	2015	None
CHEMBL1929438		0	384.82	0	4.48	13	CC/C(O)=C(\C#N)C(=O)Nc1ccc(-c2ccc(Cl)cc2)c(C(=O)OC)c1	IC50	'='	45.0	nM	7.35			UO_0000065	19.09	0.37	2.87	7.39	False	CHEMBL1930744	Inhibition of human dihydroorotate dehydrogenase	B	BAO_0000357	single protein format	Homo sapiens	None	None	None	None	CHEMBL1966	Dihydroorotate dehydrogenase	Homo sapiens	SINGLE PROTEIN	CHEMBL1926525	1	Scientific Literature	Bioorg. Med. Chem. Lett.	2011	None
CHEMBL1929449		0	394.38	0	3.55	24	CC/C(O)=C(\C#N)C(=O)Nc1ccc(-c2ccc3c(c2)OCO3)c(C(=O)OC)c1	IC50	'='	76.0	nM	7.12			UO_0000065	18.05	0.34	3.57	6.04	False	CHEMBL1930744	Inhibition of human dihydroorotate dehydrogenase	B	BAO_0000357	single protein format	Homo sapiens	None	None	None	None	CHEMBL1966	Dihydroorotate dehydrogenase	Homo sapiens	SINGLE PROTEIN	CHEMBL1926525	1	Scientific Literature	Bioorg. Med. Chem. Lett.	2011	None
CHEMBL1784579		0	269.26	0	1.91	35, DSM127	Cc1cc(Nc2ccc3c(c2)OCO3)n2ncnc2n1	IC50	'>'	100000.0	nM				UO_0000065					False	CHEMBL1785543	Inhibition of His6-tagged recombinant human dihydroorotate dehydrogenase expressed in Escherichia coli using L-dihydroorotate as substrate after 10 to 15 mins by DCIP dye-based assay	B	BAO_0000019	assay format	Homo sapiens	None	None	None	None	CHEMBL1966	Dihydroorotate dehydrogenase	Homo sapiens	SINGLE PROTEIN	CHEMBL1781999	1	Scientific Literature	J. Med. Chem.	2011	None
CHEMBL1957380		0	324.34	0	3.94	22	N#Cc1c(-c2ccc(-c3cccnc3)cc2)nc2ccncc2c1O	IC50	'='	5700.0	nM	5.24			UO_0000065	16.17	0.29	1.30	6.34	False	CHEMBL1960215	Inhibition of human recombinant DHODH transmembrane domain using 2,6-dichloroindophenol sodium, L-Dihydroorotic acid, and decylubiquinone as substrate mix after 30 mins by microplate reader	B	BAO_0000357	single protein format	Homo sapiens	None	None	None	None	CHEMBL1966	Dihydroorotate dehydrogenase	Homo sapiens	SINGLE PROTEIN	CHEMBL1955808	1	Scientific Literature	Bioorg. Med. Chem. Lett.	2012	None
CHEMBL3690104		0	300.45	0	4.37	BDBM120278	CCCNC(=S)c1ccc(-n2ccc3ccccc32)s1	IC50	'>'	30000.0	nM			248384	UO_0000065					False	CHEMBL3707959	Enzymatic Assays: Type 2 DHODH activity was monitored with either the direct assay measuring the formation of orotate or via a chromogen reduction assay using DCIP. Although the extinction coefficient and absorption wavelength are preferable for the chromogen reduction assay, the inorganic electron acceptor DCIP can be utilized by DHODH as the final electron acceptor in lieu of CoQn when the endo…	B	BAO_0000357	single protein format	Homo sapiens	None	None	None	None	CHEMBL1966	Dihydroorotate dehydrogenase	Homo sapiens	SINGLE PROTEIN	CHEMBL3639068	37	BindingDB Database		2014	None
CHEMBL222556		0	254.24	0	2.87	20, AN-829/41868376	O=c1cc(-c2ccc(O)c(O)c2)oc2ccccc12	IC50	'='	12380.0	nM	4.91			UO_0000065	19.30	0.35	2.04	6.94	False	CHEMBL2187569	Inhibition of human DHODH expressed in Escherichia coli BL21(DE3) using L-dihydroorotate as substrate after 10 mins by DCIP dye reduction assay	B	BAO_0000019	assay format	Homo sapiens	None	None	None	None	CHEMBL1966	Dihydroorotate dehydrogenase	Homo sapiens	SINGLE PROTEIN	CHEMBL2177103	1	Scientific Literature	J. Med. Chem.	2012	None
CHEMBL1956291		0	419.30	1	5.85	44, DSM196	Cc1cc(Nc2ccc(S(F)(F)(F)(F)F)cc2)n2nc(C(F)(F)F)nc2n1	IC50	'='	41000.0	nM	4.39			UO_0000065	10.46	0.22	-1.46	7.96	False	CHEMBL1961098	Inhibition of human C-terminal hexa-His tagged DHODH expressed in Escherichia coli by DCIP reduction assay	B	BAO_0000019	assay format	Homo sapiens	None	None	None	None	CHEMBL1966	Dihydroorotate dehydrogenase	Homo sapiens	SINGLE PROTEIN	CHEMBL1955725	1	Scientific Literature	J. Med. Chem.	2011	None
CHEMBL3286441		0	384.44	1	5.18	14	COc1ccc2nc(C(=O)Nc3ccc(-c4ccccc4)cc3)c(C)c(O)c2c1	IC50	'='	2280.0	nM	5.64			UO_0000065	14.68	0.27	0.46	7.90	False	CHEMBL3291895	Inhibition of recombinant human DHODH activity after 20 mins by DCIP dye based colorimetric analysis in presence of 1 mM L-dihydroorotate and 1 mM CqD	B	BAO_0000357	single protein format	Homo sapiens	None	None	None	None	CHEMBL1966	Dihydroorotate dehydrogenase	Homo sapiens	SINGLE PROTEIN	CHEMBL3286357	1	Scientific Literature	Eur. J. Med. Chem.	2014	None
CHEMBL3290846		0	504.39	2	6.60	24	Cc1c(C(=O)Nc2c(F)cc(-c3cccc(F)c3)cc2F)nc2ccc(C(F)(F)F)cc2c1C(=O)O	IC50	'='	3440.0	nM	5.46			UO_0000065	10.83	0.21	-1.14	6.89	False	CHEMBL3291895	Inhibition of recombinant human DHODH activity after 20 mins by DCIP dye based colorimetric analysis in presence of 1 mM L-dihydroorotate and 1 mM CqD	B	BAO_0000357	single protein format	Homo sapiens	None	None	None	None	CHEMBL1966	Dihydroorotate dehydrogenase	Homo sapiens	SINGLE PROTEIN	CHEMBL3286357	1	Scientific Literature	Eur. J. Med. Chem.	2014	None
CHEMBL2172227		0	276.30	0	2.95	13, DSM78	Cc1nc(Nc2cnc3ccccc3c2)c2nc[nH]c2n1	IC50						Not Determined						False	CHEMBL2175570	Inhibition of human DHODH expressed in Escherichia coli BL21(DE3) using 2,6-dichoroindophenol substrate by spectrophotometric analysis	B	BAO_0000019	assay format	Homo sapiens	None	None	None	None	CHEMBL1966	Dihydroorotate dehydrogenase	Homo sapiens	SINGLE PROTEIN	CHEMBL2169788	1	Scientific Literature	J. Med. Chem.	2012	None
CHEMBL3290837		0	492.38	1	6.48	12	Cc1c(C(=O)Nc2c(F)cc(-c3cccc(F)c3)cc2F)nc2ccc(OC(F)(F)F)cc2c1O	Inhibition	'='	8.11	%				UO_0000187					False	CHEMBL3291894	Inhibition of recombinant human DHODH activity at 10 uM after 20 mins by DCIP dye based colorimetric analysis in presence of 1 mM L-dihydroorotate and 1 mM CqD	B	BAO_0000357	single protein format	Homo sapiens	None	None	None	None	CHEMBL1966	Dihydroorotate dehydrogenase	Homo sapiens	SINGLE PROTEIN	CHEMBL3286357	1	Scientific Literature	Eur. J. Med. Chem.	2014	None
[truncated: 793 more rows]
