# Supplementary material for: PyRMD Studio: A Unified Suite for Next-Generation, AI-Powered Virtual Screening
Source: J Chem Inf Model. 2026 May 19;66(11):6197–203. doi: 10.1021/acs.jcim.6c00648 (PMC13250901; doi:10.1021/acs.jcim.6c00648)
Supplement: Supplementary file 1 [file ci6c00648_si_001.zip › DATA/reni_chembl.csv]

Molecule ChEMBL ID	Molecule Name	Molecule Max Phase	Molecular Weight	#RO5 Violations	AlogP	Compound Key	Smiles	Standard Type	Standard Relation	Standard Value	Standard Units	pChEMBL Value	Data Validity Comment	Comment	Uo Units	Ligand Efficiency BEI	Ligand Efficiency LE	Ligand Efficiency LLE	Ligand Efficiency SEI	Potential Duplicate	Assay ChEMBL ID	Assay Description	Assay Type	BAO Format ID	BAO Label	Assay Organism	Assay Tissue ChEMBL ID	Assay Tissue Name	Assay Cell Type	Assay Subcellular Fraction	Target ChEMBL ID	Target Name	Target Organism	Target Type	Document ChEMBL ID	Source ID	Source Description	Document Journal	Document Year	Cell ChEMBL ID
CHEMBL48722		0	756.00	2	4.48	45	CC(C)[C@H](C[C@H](O)[C@H](CC1CCCCC1)NC(=O)[C@H](Cc1c[nH]cn1)NC(=O)[C@H](Cc1ccccc1)NC(=O)OC(C)(C)C)NC(=O)OCCCN(C)C	IC50	'='	17.0	nM	7.77			UO_0000065	10.28	0.20	3.29	4.15	False	CHEMBL803387	In vitro potency against human plasma renin at a pH of 7.4	B	BAO_0000366	cell-free format	None	CHEMBL3559721	Plasma	None	None	CHEMBL286	Renin	Homo sapiens	SINGLE PROTEIN	CHEMBL1126033	1	Scientific Literature	J. Med. Chem.	1992	None
CHEMBL342864		0	666.82	1	2.20	23	CCN1C[C@@H]([C@H](O)[C@H](CC2CCCCC2)NC(=O)[C@H](Cc2cc[nH]n2)NC(=O)[C@@H](CC(=O)N2CCOCC2)Cc2ccccc2)OC1=O	IC50	'='	21.0	nM	7.68			UO_0000065	11.51	0.22	5.48	4.62	False	CHEMBL801598	Inhibition of human plasma renin at pH 7.4	B	BAO_0000366	cell-free format	None	CHEMBL3559721	Plasma	None	None	CHEMBL286	Renin	Homo sapiens	SINGLE PROTEIN	CHEMBL1126594	1	Scientific Literature	J. Med. Chem.	1993	None
CHEMBL143410		0	616.84	1	2.36	34	CC(C)C[C@H](O)[C@H](O)[C@H](CC1CCCCC1)NC(=O)[C@H](CN(C)C)NC(=O)[C@@H](CC(=O)N1CCOCC1)Cc1ccccc1	IC50	'='	210.0	nM	6.68			UO_0000065	10.83	0.21	4.32	5.08	False	CHEMBL801598	Inhibition of human plasma renin at pH 7.4	B	BAO_0000366	cell-free format	None	CHEMBL3559721	Plasma	None	None	CHEMBL286	Renin	Homo sapiens	SINGLE PROTEIN	CHEMBL1126594	1	Scientific Literature	J. Med. Chem.	1993	None
CHEMBL50412		0	651.91	1	4.68	23	CC(C)C[C@H](NC(=O)[C@H](Cc1ccccc1)NC(=O)OC(C)(C)C)C(=O)N[C@@H](CC1CCCCC1)[C@@H](O)CCS(=O)(=O)C(C)C	IC50	'='	77.0	nM	7.11			UO_0000065	10.91	0.22	2.43	4.71	False	CHEMBL803287	Inhibition against human plasma renin	B	BAO_0000366	cell-free format	Homo sapiens	CHEMBL3559721	Plasma	None	None	CHEMBL286	Renin	Homo sapiens	SINGLE PROTEIN	CHEMBL1123605	1	Scientific Literature	J. Med. Chem.	1987	None
CHEMBL343968		0	705.97	1	4.74	25	CC(C)C[C@H](O)[C@H](O)[C@H](CC1CCCCC1)NC(=O)[C@H](Cc1cscn1)NC(=O)[C@@H](CC(=O)N(C)CCc1ccccn1)Cc1ccccc1	IC50	'='	0.76	nM	9.12			UO_0000065	12.92	0.25	4.38	6.30	False	CHEMBL801750	In vitro inhibitory concentration against monkey plasma renin at pH 7.4	B	BAO_0000366	cell-free format	Cercopithecidae	CHEMBL3559721	Plasma	None	None	CHEMBL286	Renin	Homo sapiens	SINGLE PROTEIN	CHEMBL1126595	1	Scientific Literature	J. Med. Chem.	1993	None
CHEMBL327069		0	707.00	2	4.16	XXIII	CSC[C@H](NC(=O)[C@H](Cc1ccccc1)OC(=O)N1CCC(N)CC1)C(=O)N[C@@H](CC1CCCCC1)[C@@H](O)CCSc1nnc(C)s1	IC50	'='	16.0	nM	7.80			UO_0000065	11.03	0.23	3.64	4.88	False	CHEMBL879256	In vitro inhibitory activity against human plasma renin at pH 5.5 for suppression of angiotensin I formation.	B	BAO_0000366	cell-free format	None	CHEMBL3559721	Plasma	None	None	CHEMBL286	Renin	Homo sapiens	SINGLE PROTEIN	CHEMBL1126130	1	Scientific Literature	J. Med. Chem.	1992	None
CHEMBL295838		0	768.05	2	5.67	67	CCCC[C@H](O[C@@H](Cc1ccccc1)C(=O)N1CCC(OCOC)CC1)C(=O)N[C@@H](CC1CCCCC1)[C@@H](O)C[C@H](C(=O)NCCCn1ccnc1)C(C)C	IC50	'='	3.0	nM	8.52			UO_0000065	11.10	0.21	2.85	5.91	False	CHEMBL803387	In vitro potency against human plasma renin at a pH of 7.4	B	BAO_0000366	cell-free format	None	CHEMBL3559721	Plasma	None	None	CHEMBL286	Renin	Homo sapiens	SINGLE PROTEIN	CHEMBL1126033	1	Scientific Literature	J. Med. Chem.	1992	None
CHEMBL347741		0	643.89	1	4.92	7d	CC(C)SC[C@H](O)[C@H](CCC1CCCCC1)NC(=O)[C@H](Cc1c[nH]cn1)NC(=O)[C@H](Cc1ccccc1)NC(=O)OC(C)(C)C	IC50	'='	1500.0	nM	5.82			UO_0000065	9.04	0.18	0.90	4.00	False	CHEMBL873003	Inhibition of human renal renin at pH 6	B	BAO_0000357	single protein format	None	None	None	None	None	CHEMBL286	Renin	Homo sapiens	SINGLE PROTEIN	CHEMBL1124052	1	Scientific Literature	J. Med. Chem.	1988	None
CHEMBL3143681		0	583.69	1	3.86	II	CC(C)C[C@@H](C=O)NC(=O)[C@H](Cc1c[nH]cn1)NC(=O)[C@H](Cc1cccc2ccccc12)NC(=O)OCc1ccccc1	IC50	'='	1180.0	nM	5.93			UO_0000065	10.16	0.19	2.07	4.17	False	CHEMBL807520	Tested for the inhibition of human plasma renin	B	BAO_0000357	single protein format	None	CHEMBL3559721	Plasma	None	None	CHEMBL286	Renin	Homo sapiens	SINGLE PROTEIN	CHEMBL1123769	1	Scientific Literature	J. Med. Chem.	1987	None
CHEMBL537666		0	532.12	0	2.02	64	COCCCOc1cc(C[C@@H](C[C@H](N)[C@@H](O)C[C@@H](C)C(=O)NCCC(N)=O)C(C)C)ccc1OC.Cl	IC50	'='	7.0	nM	8.15			UO_0000065	16.45	0.32	6.13	5.58	False	CHEMBL895252	Inhibition of human renin	B	BAO_0000357	single protein format	Homo sapiens	None	None	None	None	CHEMBL286	Renin	Homo sapiens	SINGLE PROTEIN	CHEMBL1148801	1	Scientific Literature	J. Med. Chem.	2007	None
CHEMBL58859		0	773.93	2	1.99	20	CCN1C[C@@H]([C@H](O)[C@H](CC2CCCCC2)NC(=O)[C@H](Cc2c[nH]cn2)NC(=O)[C@H](Cc2ccc(OC)cc2)NC(=O)N(C)CCOCOCCOC)OC1=O	IC50	'='	1.7	nM	8.77			UO_0000065					False	CHEMBL701248	Inhibitory activity against purified human renal renin at pH 6.5	F	BAO_0000019	assay format	None	None	None	None	None	CHEMBL286	Renin	Homo sapiens	SINGLE PROTEIN	CHEMBL1124843	1	Scientific Literature	J. Med. Chem.	1990	None
CHEMBL3348541		0	677.89	2	4.95	55	CC(C)C[C@H](O)[C@H](O)[C@H](CC1CCCCC1)NC(=O)[C@H](Cc1c[nH]cn1)NC(=O)[C@H](Cc1cccc2ccccc12)NC(=O)OC(C)(C)C	Inhibition	'='	26.0	%				UO_0000187					False	CHEMBL806615	In vitro Inhibitory activity against Renin at 10e-9 (M)	B	BAO_0000357	single protein format	None	None	None	None	None	CHEMBL286	Renin	Homo sapiens	SINGLE PROTEIN	CHEMBL1124242	1	Scientific Literature	J. Med. Chem.	1988	None
CHEMBL2115484		0	713.92	2	2.24	48	CC(C)CNC(=O)[C@](O)(CN)C[C@H](O)[C@H](CC1CCCCC1)NC(=O)[C@H](Cc1c[nH]cn1)NC(=O)[C@H](Cc1ccccc1)NC(=O)OC(C)(C)C	IC50	'='	15.0	nM	7.82			UO_0000065	10.96	0.21	5.58	3.54	False	CHEMBL801606	Inhibition of human renin	B	BAO_0000357	single protein format	None	None	None	None	None	CHEMBL286	Renin	Homo sapiens	SINGLE PROTEIN	CHEMBL1123892	1	Scientific Literature	J. Med. Chem.	1987	None
CHEMBL538092		0	588.23	1	2.60	56	COCCCOc1cc(C[C@@H](C[C@H](N)[C@@H](O)C[C@@H](C)C(=O)NCCN2CCC(O)CC2)C(C)C)ccc1OC.Cl	IC50	'='	10.0	nM	8.00			UO_0000065	14.50	0.28	5.40	6.32	False	CHEMBL895231	Inhibition of human recombinant renin at pH 7.2 after 1 hr by radioimmunoassay method	B	BAO_0000357	single protein format	Homo sapiens	None	None	None	None	CHEMBL286	Renin	Homo sapiens	SINGLE PROTEIN	CHEMBL1148800	1	Scientific Literature	J. Med. Chem.	2007	None
CHEMBL536982		0	590.27	1	3.19	54	COCCCOc1cc(C[C@@H](C[C@H](N)[C@@H](O)C[C@@H](C)C(=O)NCCN2CCSCC2)C(C)C)ccc1OC.Cl	IC50	'='	2.0	nM	8.70			UO_0000065	15.71	0.31	5.51	8.18	False	CHEMBL895231	Inhibition of human recombinant renin at pH 7.2 after 1 hr by radioimmunoassay method	B	BAO_0000357	single protein format	Homo sapiens	None	None	None	None	CHEMBL286	Renin	Homo sapiens	SINGLE PROTEIN	CHEMBL1148800	1	Scientific Literature	J. Med. Chem.	2007	None
CHEMBL536748		0	574.20	1	2.48	50	COCCCOc1cc(C[C@@H](C[C@H](N)[C@@H](O)C[C@@H](C)C(=O)NCCN2CCOCC2)C(C)C)ccc1OC.Cl	IC50	'='	2.0	nM	8.70			UO_0000065	16.18	0.31	6.22	7.53	False	CHEMBL895231	Inhibition of human recombinant renin at pH 7.2 after 1 hr by radioimmunoassay method	B	BAO_0000357	single protein format	Homo sapiens	None	None	None	None	CHEMBL286	Renin	Homo sapiens	SINGLE PROTEIN	CHEMBL1148800	1	Scientific Literature	J. Med. Chem.	2007	None
CHEMBL534728		0	519.12	0	2.53	44	COCCCOc1cc(C[C@@H](C[C@H](N)[C@@H](O)C[C@@H](C)C(=O)NCCCO)C(C)C)ccc1OC.Cl	IC50	'='	2.0	nM	8.70			UO_0000065	18.02	0.35	6.17	7.06	False	CHEMBL895231	Inhibition of human recombinant renin at pH 7.2 after 1 hr by radioimmunoassay method	B	BAO_0000357	single protein format	Homo sapiens	None	None	None	None	CHEMBL286	Renin	Homo sapiens	SINGLE PROTEIN	CHEMBL1148800	1	Scientific Literature	J. Med. Chem.	2007	None
CHEMBL537655		0	531.18	0	4.34	39	CCCCNC(=O)[C@H](C)C[C@H](O)[C@@H](N)C[C@H](Cc1ccc(OC)c(OCCCOCC)c1)C(C)C.Cl	IC50	'='	3.0	nM	8.52			UO_0000065	17.23	0.33	4.18	8.27	False	CHEMBL895231	Inhibition of human recombinant renin at pH 7.2 after 1 hr by radioimmunoassay method	B	BAO_0000357	single protein format	Homo sapiens	None	None	None	None	CHEMBL286	Renin	Homo sapiens	SINGLE PROTEIN	CHEMBL1148800	1	Scientific Literature	J. Med. Chem.	2007	None
CHEMBL535408		0	517.11	0	3.08	28	CCCCNC(=O)[C@H](C)C[C@H](O)[C@@H](N)C[C@H](Cc1ccc(OC)c(OCC(=O)OC)c1)C(C)C.Cl	IC50	'='	4.0	nM	8.40			UO_0000065	17.47	0.34	5.32	6.99	False	CHEMBL895231	Inhibition of human recombinant renin at pH 7.2 after 1 hr by radioimmunoassay method	B	BAO_0000357	single protein format	Homo sapiens	None	None	None	None	CHEMBL286	Renin	Homo sapiens	SINGLE PROTEIN	CHEMBL1148800	1	Scientific Literature	J. Med. Chem.	2007	None
CHEMBL315992		0	793.03	3	0.19	32	Nc1nc(C[C@H](NC(=O)[C@H](Cc2ccccc2)NS(=O)(=O)N2CCOCC2)C(=O)N[C@@H](CC2CCCCC2)[C@@H](O)CC(=O)NCCN2CCOCC2)cs1	IC50	'='	3.4	nM	8.47			UO_0000065	10.68	0.21	8.28	3.89	False	CHEMBL801744	In vitro inhibition of monkey renin.	B	BAO_0000357	single protein format	Cercopithecidae	None	None	None	None	CHEMBL286	Renin	Homo sapiens	SINGLE PROTEIN	CHEMBL1125476	1	Scientific Literature	J. Med. Chem.	1992	None
CHEMBL297929		0	701.69	1	4.70	4	CCOC(=O)N[C@@H](Cc1ccc(I)cc1)C(=O)N[C@@H](CC(C)C)C(=O)N[C@@H](CC1CCCCC1)[C@@H](O)[C@@H](O)CC(C)C	IC50	'='	2.4	nM	8.62			UO_0000065	12.28	0.28	3.92	6.29	False	CHEMBL803395	In vitro inhibition of purified human renin at a pH of 6.0.	B	BAO_0000357	single protein format	None	None	None	None	None	CHEMBL286	Renin	Homo sapiens	SINGLE PROTEIN	CHEMBL1126031	1	Scientific Literature	J. Med. Chem.	1992	None
CHEMBL296588	PEPSTATIN	0	685.90	2	1.47	Pepstatin	CC(C)CC(=O)N[C@H](C(=O)N[C@H](C(=O)N[C@@H](CC(C)C)[C@@H](O)CC(=O)N[C@@H](C)C(=O)N[C@@H](CC(C)C)[C@@H](O)CC(=O)O)C(C)C)C(C)C	IC50	'='	15000.0	nM	4.82			UO_0000065	7.03	0.14	3.35	2.16	False	CHEMBL847095	In vitro inhibitory activity against monkey plasma renin	B	BAO_0000366	cell-free format	Cercopithecidae	CHEMBL3559721	Plasma	None	None	CHEMBL286	Renin	Homo sapiens	SINGLE PROTEIN	CHEMBL1123300	1	Scientific Literature	J. Med. Chem.	1986	None
CHEMBL300524		0	717.00	2	5.72	24	CCCC[C@H](O[C@@H](Cc1ccccc1)C(=O)N1CCC(OCOC)CC1)C(=O)N[C@@H](CC1CCCCC1)[C@@H](O)C[C@H](NC(=O)NCCC)C(C)C	IC50	'='	2.4	nM	8.62			UO_0000065	12.02	0.23	2.90	6.23	False	CHEMBL803388	In vitro activity against human renin (pH 6.0)	B	BAO_0000357	single protein format	None	None	None	None	None	CHEMBL286	Renin	Homo sapiens	SINGLE PROTEIN	CHEMBL1126033	1	Scientific Literature	J. Med. Chem.	1992	None
CHEMBL263725		0	715.03	2	5.75	4	CCCCNC(=O)[C@@H](C[C@H](O)[C@H](CC1CCCCC1)NC(=O)[C@H](CCCC)N[C@@H](Cc1ccccc1)C(=O)N1CCC(OCOC)CC1)C(C)C	IC50	'='	1.8	nM	8.74			UO_0000065	12.23	0.23	2.99	6.77	False	CHEMBL803388	In vitro activity against human renin (pH 6.0)	B	BAO_0000357	single protein format	None	None	None	None	None	CHEMBL286	Renin	Homo sapiens	SINGLE PROTEIN	CHEMBL1126033	1	Scientific Literature	J. Med. Chem.	1992	None
CHEMBL537888		0	546.15	1	2.28	70	COCCCOc1cc(C[C@@H](C[C@H](N)[C@@H](O)C[C@@H](C)C(=O)NCCNC(C)=O)C(C)C)ccc1OC.Cl	IC50	'='	0.3	nM	9.52			UO_0000065	18.68	0.36	7.24	7.21	False	CHEMBL895231	Inhibition of human recombinant renin at pH 7.2 after 1 hr by radioimmunoassay method	B	BAO_0000357	single protein format	Homo sapiens	None	None	None	None	CHEMBL286	Renin	Homo sapiens	SINGLE PROTEIN	CHEMBL1148800	1	Scientific Literature	J. Med. Chem.	2007	None
CHEMBL537668		0	560.18	1	2.67	66	CNC(=O)CCCNC(=O)[C@H](C)C[C@H](O)[C@@H](N)C[C@H](Cc1ccc(OC)c(OCCCOC)c1)C(C)C.Cl	IC50	'='	3.0	nM	8.52			UO_0000065	16.27	0.31	5.85	6.45	False	CHEMBL895231	Inhibition of human recombinant renin at pH 7.2 after 1 hr by radioimmunoassay method	B	BAO_0000357	single protein format	Homo sapiens	None	None	None	None	CHEMBL286	Renin	Homo sapiens	SINGLE PROTEIN	CHEMBL1148800	1	Scientific Literature	J. Med. Chem.	2007	None
CHEMBL557016		0	575.19	1	3.49	62	COCCCOc1cc(C[C@@H](C[C@H](N)[C@@H](O)C[C@@H](C)C(=O)NCCCCOC(C)=O)C(C)C)ccc1OC.Cl	IC50	'='	6.0	nM	8.22			UO_0000065	15.26	0.30	4.73	6.36	False	CHEMBL895231	Inhibition of human recombinant renin at pH 7.2 after 1 hr by radioimmunoassay method	B	BAO_0000357	single protein format	Homo sapiens	None	None	None	None	CHEMBL286	Renin	Homo sapiens	SINGLE PROTEIN	CHEMBL1148800	1	Scientific Literature	J. Med. Chem.	2007	None
CHEMBL535853		0	562.24	2	5.79	33	CCCCNC(=O)[C@H](C)C[C@H](O)[C@@H](N)C[C@H](Cc1ccc(C(C)(C)C)c(OCc2ccncc2)c1)C(C)C.Cl	IC50	'='	26.0	nM	7.58			UO_0000065	14.43	0.27	1.80	7.78	False	CHEMBL895231	Inhibition of human recombinant renin at pH 7.2 after 1 hr by radioimmunoassay method	B	BAO_0000357	single protein format	Homo sapiens	None	None	None	None	CHEMBL286	Renin	Homo sapiens	SINGLE PROTEIN	CHEMBL1148800	1	Scientific Literature	J. Med. Chem.	2007	None
CHEMBL557369		0	563.25	1	4.20	31	CCCCNC(=O)[C@H](C)C[C@H](O)[C@@H](N)C[C@H](Cc1ccc(C(C)(C)C)c(OCS(C)(=O)=O)c1)C(C)C.Cl	IC50	'='	13.0	nM	7.89			UO_0000065	14.97	0.30	3.69	6.64	False	CHEMBL895231	Inhibition of human recombinant renin at pH 7.2 after 1 hr by radioimmunoassay method	B	BAO_0000357	single protein format	Homo sapiens	None	None	None	None	CHEMBL286	Renin	Homo sapiens	SINGLE PROTEIN	CHEMBL1148800	1	Scientific Literature	J. Med. Chem.	2007	None
CHEMBL535185		0	571.16	1	2.29	76	COCCCOc1cc(C[C@@H](C[C@H](N)[C@@H](O)C[C@@H](C)C(=O)NCCCc2nnn[nH]2)C(C)C)ccc1OC.Cl	IC50	'='	4.0	nM	8.40			UO_0000065	15.71	0.30	6.11	5.33	False	CHEMBL895232	Inhibition of human plasma renin after 1 hr by radioimmunoassay method	B	BAO_0000366	cell-free format	Homo sapiens	CHEMBL3559721	Plasma	None	None	CHEMBL286	Renin	Homo sapiens	SINGLE PROTEIN	CHEMBL1148800	1	Scientific Literature	J. Med. Chem.	2007	None
CHEMBL300337	ENALKIREN	0	656.87	2	2.52	75, A-64662, Enalkiren	COc1ccc(C[C@H](NC(=O)CC(C)(C)N)C(=O)N[C@@H](Cc2c[nH]cn2)C(=O)N[C@@H](CC2CCCCC2)[C@@H](O)[C@@H](O)CC(C)C)cc1	IC50	'='	2.3	nM	8.64			UO_0000065	13.15	0.25	6.12	4.51	False	CHEMBL801754	Inhibitory activity against renin in monkey plasma at pH 7.7	B	BAO_0000357	single protein format	Cercopithecidae	CHEMBL3559721	Plasma	None	None	CHEMBL286	Renin	Homo sapiens	SINGLE PROTEIN	CHEMBL1126033	1	Scientific Literature	J. Med. Chem.	1992	None
CHEMBL30620		0	647.90	1	4.00	15e	CC(C)C[C@H](O)[C@H](O)[C@H](CC1CCCCC1)NC(=O)[C@H](Cc1cscn1)NC(=O)[C@@H]1[C@@H](c2ccccc2)[C@H]1S(=O)(=O)C(C)C	IC50	'='	7.9	nM	8.10			UO_0000065	12.51	0.25	4.10	5.56	False	CHEMBL803389	In vitro inhibition of human plasma renin at PH 7.4	B	BAO_0000357	single protein format	None	CHEMBL3559721	Plasma	None	None	CHEMBL286	Renin	Homo sapiens	SINGLE PROTEIN	CHEMBL1126210	1	Scientific Literature	Bioorg. Med. Chem. Lett.	1992	None
CHEMBL443253		0	606.87	1	4.49	16h	CCCC[C@H](NC(=O)[C@@H]1[C@@H](S(=O)(=O)C(C)C)[C@H]1c1ccccc1)C(=O)N[C@@H](CC1CCCCC1)[C@@H](O)[C@@H](O)CC(C)C	IC50	'='	160.0	nM	6.80			UO_0000065	11.20	0.22	2.31	5.12	False	CHEMBL803389	In vitro inhibition of human plasma renin at PH 7.4	B	BAO_0000357	single protein format	None	CHEMBL3559721	Plasma	None	None	CHEMBL286	Renin	Homo sapiens	SINGLE PROTEIN	CHEMBL1126210	1	Scientific Literature	Bioorg. Med. Chem. Lett.	1992	None
CHEMBL1560	CAPTOPRIL	4	217.29	0	0.63	table II	C[C@H](CS)C(=O)N1CCC[C@H]1C(=O)O	Ki	'='	1.7	nM	8.77			UO_0000065	40.36	0.86	8.14	15.22	False	CHEMBL803244	Antihypertensive activity against human renin	B	BAO_0000357	single protein format	Homo sapiens	None	None	None	None	CHEMBL286	Renin	Homo sapiens	SINGLE PROTEIN	CHEMBL1121806	1	Scientific Literature	J. Med. Chem.	1981	None
CHEMBL309127		0	669.93	2	5.46	8	CC(C)(C)OC(=O)N[C@@H](Cc1ccccc1)C(=O)N[C@@H](Cc1c[nH]cn1)C(=O)N[C@@H](CC1CCCCC1)[C@@H](O)CSC1CCCCC1	IC50	'='	4.0	nM	8.40			UO_0000065	12.54	0.24	2.94	5.77	False	CHEMBL803432	Evaluated in vitro for inhibitory potency against renin.	B	BAO_0000357	single protein format	None	None	None	None	None	CHEMBL286	Renin	Homo sapiens	SINGLE PROTEIN	CHEMBL1123652	1	Scientific Literature	J. Med. Chem.	1987	None
CHEMBL300724		0	661.87	1	3.21	21b	CCS(=O)(=O)CC[C@H](O)[C@H](CC1CCCCC1)NC(=O)[C@H](Cc1c[nH]cn1)NC(=O)[C@H](Cc1ccccc1)NC(=O)OC(C)(C)C	IC50	'='	28.0	nM	7.55			UO_0000065	11.41	0.22	4.34	4.21	False	CHEMBL803287	Inhibition against human plasma renin	B	BAO_0000366	cell-free format	Homo sapiens	CHEMBL3559721	Plasma	None	None	CHEMBL286	Renin	Homo sapiens	SINGLE PROTEIN	CHEMBL1123605	1	Scientific Literature	J. Med. Chem.	1987	None
CHEMBL3142228		0	694.94	1	3.55	28	CC(=O)NCCCC[C@H](NC(=O)[C@H](Cc1ccccc1)NC(=O)OC(C)(C)C)C(=O)N[C@@H](CC1CCCCC1)[C@@H](O)CS(=O)(=O)C(C)C	IC50	'='	300.0	nM	6.52			UO_0000065	9.39	0.19	2.97	3.62	False	CHEMBL803432	Evaluated in vitro for inhibitory potency against renin.	B	BAO_0000357	single protein format	None	None	None	None	None	CHEMBL286	Renin	Homo sapiens	SINGLE PROTEIN	CHEMBL1123652	1	Scientific Literature	J. Med. Chem.	1987	None
CHEMBL440650		0	793.09	2	7.28	21	CCC(C)CNC(=O)C[C@H](O)C(CC(C)C)NC(=O)C(CCCC/N=C(/NC#N)SC)NC(=O)C(Cc1cccc2ccccc12)Cc1cccc2ccccc12	IC50	'='	41.0	nM	7.39			UO_0000065	9.31	0.18	0.11	4.74	False	CHEMBL801755	Inhibitory activity against monkey plasma renin.	B	BAO_0000366	cell-free format	Cercopithecidae	CHEMBL3559721	Plasma	None	None	CHEMBL286	Renin	Homo sapiens	SINGLE PROTEIN	CHEMBL1125654	1	Scientific Literature	J. Med. Chem.	1991	None
CHEMBL440650		0	793.09	2	7.28	21	CCC(C)CNC(=O)C[C@H](O)C(CC(C)C)NC(=O)C(CCCC/N=C(/NC#N)SC)NC(=O)C(Cc1cccc2ccccc12)Cc1cccc2ccccc12	IC50	'='	19.0	nM	7.72			UO_0000065	9.74	0.19	0.44	4.96	False	CHEMBL806849	Inhibitory activity against human plasma renin	B	BAO_0000366	cell-free format	None	CHEMBL3559721	Plasma	None	None	CHEMBL286	Renin	Homo sapiens	SINGLE PROTEIN	CHEMBL1125654	1	Scientific Literature	J. Med. Chem.	1991	None
CHEMBL295687		0	618.86	1	4.62	19zd	CCC[C@H](O[C@@H](Cc1ccccc1)C(=O)N1CCC(OCOC)CC1)C(=O)N[C@@H](CC1CCCCC1)[C@@H](O)[C@@H](O)CC(C)C	IC50	'='	31.0	nM	7.51			UO_0000065	12.13	0.23	2.89	6.39	False	CHEMBL802393	In vitro potency against plasma renin at a pH of 7.4	B	BAO_0000366	cell-free format	None	CHEMBL3559721	Plasma	None	None	CHEMBL286	Renin	Homo sapiens	SINGLE PROTEIN	CHEMBL1126032	1	Scientific Literature	J. Med. Chem.	1992	None
CHEMBL48343		0	741.97	2	4.09	42	CC(C)[C@H](C[C@H](O)[C@H](CC1CCCCC1)NC(=O)[C@H](Cc1c[nH]cn1)NC(=O)[C@H](Cc1ccccc1)NC(=O)OC(C)(C)C)NC(=O)OCCN(C)C	IC50	'='	12.0	nM	7.92			UO_0000065	10.68	0.20	3.83	4.24	False	CHEMBL803387	In vitro potency against human plasma renin at a pH of 7.4	B	BAO_0000366	cell-free format	None	CHEMBL3559721	Plasma	None	None	CHEMBL286	Renin	Homo sapiens	SINGLE PROTEIN	CHEMBL1126033	1	Scientific Literature	J. Med. Chem.	1992	None
CHEMBL3144520		0	629.84	1	3.07	19	C=C(C[C@H](O)[C@H](CC1CCCCC1)NC(=O)[C@H](C)NC(=O)[C@H](Cc1ccccc1)NC(=O)OC(C)(C)C)C(=O)NCCN(C)C	IC50	'='	400.0	nM	6.40			UO_0000065	10.16	0.19	3.33	4.29	False	CHEMBL801606	Inhibition of human renin	B	BAO_0000357	single protein format	None	None	None	None	None	CHEMBL286	Renin	Homo sapiens	SINGLE PROTEIN	CHEMBL1123892	1	Scientific Literature	J. Med. Chem.	1987	None
CHEMBL264848		0	668.90	1	3.67	1	CC(C)C[C@H](O)[C@H](O)[C@H](CC1CCCCC1)NC(=O)[C@H](Cc1cscn1)NC(=O)[C@@H]1[C@@H](c2ccccc2)[C@H]1CC(=O)N1CCOCC1	IC50	'='	20.0	nM	7.70			UO_0000065	11.51	0.22	4.03	5.46	False	CHEMBL803389	In vitro inhibition of human plasma renin at PH 7.4	B	BAO_0000357	single protein format	None	CHEMBL3559721	Plasma	None	None	CHEMBL286	Renin	Homo sapiens	SINGLE PROTEIN	CHEMBL1126210	1	Scientific Literature	Bioorg. Med. Chem. Lett.	1992	None
CHEMBL3142206		0	677.86	1	2.80	32	CCOC(=O)N[C@H](C(=O)N[C@@H](Cc1c[nH]cn1)C(=O)N[C@@H](CC1CCCCC1)[C@@H](O)CS(=O)(=O)C(C)C)[C@@H](C)OCc1ccccc1	IC50	'='	20.0	nM	7.70			UO_0000065	11.36	0.22	4.90	4.08	False	CHEMBL803432	Evaluated in vitro for inhibitory potency against renin.	B	BAO_0000357	single protein format	None	None	None	None	None	CHEMBL286	Renin	Homo sapiens	SINGLE PROTEIN	CHEMBL1123652	1	Scientific Literature	J. Med. Chem.	1987	None
CHEMBL24315		0	817.07	1	4.17	11	CC(C)C[C@H](NC(=O)[C@H](Cc1ccccc1)NC(=O)CCCN1C(=O)CSc2ccncc21)C(=O)N[C@@H](CC1CCCCC1)[C@@H](O)CC(=O)NCCCn1ccnc1	IC50	'='	14.0	nM	7.85			UO_0000065	9.61	0.18	3.68	4.19	False	CHEMBL801712	Inhibition of human plasma renin at pH 65.0	B	BAO_0000366	cell-free format	Homo sapiens	CHEMBL3559721	Plasma	None	None	CHEMBL286	Renin	Homo sapiens	SINGLE PROTEIN	CHEMBL1150467	1	Scientific Literature	Bioorg. Med. Chem. Lett.	1994	None
CHEMBL30754		0	693.93	1	3.21	16d	COCOCCS(=O)(=O)[C@@H]1[C@@H](C(=O)N[C@@H](Cc2cscn2)C(=O)N[C@@H](CC2CCCCC2)[C@@H](O)[C@@H](O)CC(C)C)[C@@H]1c1ccccc1	IC50	'='	1.0	nM	9.00			UO_0000065	12.97	0.26	5.79	5.48	False	CHEMBL803392	In vitro inhibition of purified human renin at PH 6.0	B	BAO_0000357	single protein format	None	None	None	None	None	CHEMBL286	Renin	Homo sapiens	SINGLE PROTEIN	CHEMBL1126210	1	Scientific Literature	Bioorg. Med. Chem. Lett.	1992	None
CHEMBL3142219		0	643.89	1	4.78	9	CC(C)CSC[C@H](O)[C@H](CC1CCCCC1)NC(=O)[C@H](Cc1c[nH]cn1)NC(=O)[C@H](Cc1ccccc1)NC(=O)OC(C)(C)C	IC50	'='	6.5	nM	8.19			UO_0000065	12.72	0.25	3.41	5.63	False	CHEMBL803432	Evaluated in vitro for inhibitory potency against renin.	B	BAO_0000357	single protein format	None	None	None	None	None	CHEMBL286	Renin	Homo sapiens	SINGLE PROTEIN	CHEMBL1123652	1	Scientific Literature	J. Med. Chem.	1987	None
CHEMBL3144507		0	636.84	2	3.11	30	C=C(C[C@H](O)[C@H](CC1CCCCC1)NC(=O)[C@H](Cc1c[nH]cn1)NC(=O)[C@H](Cc1ccccc1)NC(C)=O)C(=O)NCCC(C)C	IC50	'='	4.0	nM	8.40			UO_0000065	13.19	0.25	5.29	5.08	False	CHEMBL801606	Inhibition of human renin	B	BAO_0000357	single protein format	None	None	None	None	None	CHEMBL286	Renin	Homo sapiens	SINGLE PROTEIN	CHEMBL1123892	1	Scientific Literature	J. Med. Chem.	1987	None
CHEMBL1790122		0	1151.38	None	None	3	CC[C@@H](C)[C@H](NC(=O)/C=C/[C@H](CC(C)C)NC(=O)[C@H](Cc1c[nH]cn1)NC(=O)[C@H](Cc1ccccc1)NC(=O)[C@H]1CCCN1C(=O)[C@H](Cc1c[nH]cn1)NC(=O)[C@H]1CCCN1)C(=O)N[C@@H](Cc1c[nH]cn1)C(=O)N[C@H](CCCCN)C(=O)O	IC50	'='	6200.0	nM	5.21			UO_0000065	4.52	None	None	None	False	CHEMBL801704	In vitro inhibitory activity against renin from lyophilized human plasma	B	BAO_0000366	cell-free format	None	CHEMBL3559721	Plasma	None	None	CHEMBL286	Renin	Homo sapiens	SINGLE PROTEIN	CHEMBL1124153	1	Scientific Literature	J. Med. Chem.	1988	None
CHEMBL2371853		0	1181.41	None	None	4	CC(C)C[C@H](NC(=O)[C@H](Cc1c[nH]cn1)NC(=O)[C@H](Cc1ccccc1)NC(=O)[C@@H]1CCCN1C(=O)[C@H](Cc1c[nH]cn1)NC(=O)[C@@H]1CCCN1)[C@@H](O)CC(=O)N[C@H](C(=O)N[C@@H](Cc1ccc(O)cc1)C(=O)N[C@@H](CCCCN)C(=O)O)C(C)C	IC50	'='	90.0	nM	7.05			UO_0000065	5.96	None	None	None	False	CHEMBL768881	Inhibitory potency on plasma renin obtained from cats	B	BAO_0000366	cell-free format	Felis catus	CHEMBL3559721	Plasma	None	None	CHEMBL286	Renin	Homo sapiens	SINGLE PROTEIN	CHEMBL1123793	1	Scientific Literature	J. Med. Chem.	1987	None
CHEMBL3143476		0	999.27	3	3.41	XIII	CC[C@H](C)[C@H](NC(=O)[C@@H](C[C@H](O)[C@H](CC1CCCCC1)NC(=O)[C@H](Cc1c[nH]cn1)N(C)C(=O)[C@H](Cc1ccccc1)NC(=O)[C@@H]1CCCN1C(=O)CC[C@H](N)C(=O)O)C(C)C)C(=O)NCc1ccccn1	IC50	'='	0.29	nM	9.54			UO_0000065	9.54	0.18	6.13	3.38	False	CHEMBL801701	Inhibition of human plasma renin.	B	BAO_0000366	cell-free format	Homo sapiens	CHEMBL3559721	Plasma	None	None	CHEMBL286	Renin	Homo sapiens	SINGLE PROTEIN	CHEMBL1125875	1	Scientific Literature	J. Med. Chem.	1991	None
CHEMBL1790497	DITEKIREN	0	930.20	2	4.70	XII	CC[C@H](C)[C@H](NC(=O)[C@@H](C[C@H](O)[C@H](CC(C)C)NC(=O)[C@H](Cc1c[nH]cn1)N(C)C(=O)[C@H](Cc1ccccc1)NC(=O)[C@@H]1CCCN1C(=O)OC(C)(C)C)C(C)C)C(=O)NCc1ccccn1	IC50	'='	2.6E-10	nM		Outside typical range		UO_0000065					False	CHEMBL801596	Inhibition of human plasma renin	B	BAO_0000366	cell-free format	Homo sapiens	CHEMBL3559721	Plasma	None	None	CHEMBL286	Renin	Homo sapiens	SINGLE PROTEIN	CHEMBL1123253	1	Scientific Literature	J. Med. Chem.	1986	None
CHEMBL310140		0	474.60	0	3.91	17	CCOC(=O)C(=O)C(CC1CCCCC1)NC(=O)[C@H](CC(C)C)NC(=O)OCc1ccccc1	IC50	'='	52000.0	nM	4.28			UO_0000065	9.03	0.17	0.37	3.87	False	CHEMBL799840	In vitro inhibitory potency against human kidney renin.	B	BAO_0000221	tissue-based format	None	CHEMBL3638241	Kidney	None	None	CHEMBL286	Renin	Homo sapiens	SINGLE PROTEIN	CHEMBL1126772	1	Scientific Literature	J. Med. Chem.	1993	None
CHEMBL1076450		0	631.98	2	8.26	8a	O=C(C1=C(c2ccc(CCCOc3c(F)ccc(F)c3Cl)cc2)C2(CC2)CNC1)N(Cc1cccc(Cl)c1Cl)C1CC1	IC50	'='	4000.0	nM	5.40			UO_0000065	8.54	0.18	-2.86	12.99	False	CHEMBL1110297	Inhibition of human rennin in human plasma assessed as accumulation of angiotensin 1 using human tetradecapeptide by immunoassay	B	BAO_0000366	cell-free format	Homo sapiens	CHEMBL3559721	Plasma	None	None	CHEMBL286	Renin	Homo sapiens	SINGLE PROTEIN	CHEMBL1154384	1	Scientific Literature	Bioorg. Med. Chem. Lett.	2009	None
CHEMBL1076460		0	641.92	2	8.12	10a	O=C(C1=C(c2ccc(CCCOc3c(F)ccc(F)c3Cl)cc2)C(F)(F)CNC1)N(Cc1cccc(Cl)c1Cl)C1CC1	IC50	'='	800.0	nM	6.10			UO_0000065	9.50	0.20	-2.02	14.67	False	CHEMBL1110296	Inhibition of human rennin in buffer assessed as accumulation of angiotensin 1 using human tetradecapeptide by immunoassay	B	BAO_0000357	single protein format	Homo sapiens	None	None	None	None	CHEMBL286	Renin	Homo sapiens	SINGLE PROTEIN	CHEMBL1154384	1	Scientific Literature	Bioorg. Med. Chem. Lett.	2009	None
CHEMBL1076453		0	622.16	2	6.23	1b	COc1cccc(CN(C(=O)C2=C(c3ccc(CCCOc4c(F)ccc(F)c4Cl)cc3)C[C@H]3CNC[C@H]2N3)C2CC2)c1C	IC50	'='	1.37	nM	8.86			UO_0000065	14.25	0.28	2.63	14.11	False	CHEMBL1110296	Inhibition of human rennin in buffer assessed as accumulation of angiotensin 1 using human tetradecapeptide by immunoassay	B	BAO_0000357	single protein format	Homo sapiens	None	None	None	None	CHEMBL286	Renin	Homo sapiens	SINGLE PROTEIN	CHEMBL1154384	1	Scientific Literature	Bioorg. Med. Chem. Lett.	2009	None
CHEMBL1076461		0	623.14	2	6.65	2b	COc1cccc(CN(C(=O)C2=C(c3ccc(CCCOc4c(F)ccc(F)c4Cl)cc3)C[C@H]3COC[C@H]2N3)C2CC2)c1C	IC50	'='	0.49	nM	9.31			UO_0000065	14.94	0.29	2.66	15.51	False	CHEMBL1110296	Inhibition of human rennin in buffer assessed as accumulation of angiotensin 1 using human tetradecapeptide by immunoassay	B	BAO_0000357	single protein format	Homo sapiens	None	None	None	None	CHEMBL286	Renin	Homo sapiens	SINGLE PROTEIN	CHEMBL1154384	1	Scientific Literature	Bioorg. Med. Chem. Lett.	2009	None
CHEMBL1076446		0	609.16	2	7.52	9b	COc1cccc(CN(C(=O)C2=C(c3ccc(CCCOc4c(F)ccc(F)c4Cl)cc3)C(C)(C)CNC2)C2CC2)c1C	IC50	'='	7400.0	nM	5.13			UO_0000065	8.42	0.16	-2.39	10.10	False	CHEMBL1110297	Inhibition of human rennin in human plasma assessed as accumulation of angiotensin 1 using human tetradecapeptide by immunoassay	B	BAO_0000366	cell-free format	Homo sapiens	CHEMBL3559721	Plasma	None	None	CHEMBL286	Renin	Homo sapiens	SINGLE PROTEIN	CHEMBL1154384	1	Scientific Literature	Bioorg. Med. Chem. Lett.	2009	None
CHEMBL1076464		0	617.08	2	7.13	10b	COc1cccc(CN(C(=O)C2=C(c3ccc(CCCOc4c(F)ccc(F)c4Cl)cc3)C(F)(F)CNC2)C2CC2)c1C	IC50						Not Determined						False	CHEMBL1110297	Inhibition of human rennin in human plasma assessed as accumulation of angiotensin 1 using human tetradecapeptide by immunoassay	B	BAO_0000366	cell-free format	Homo sapiens	CHEMBL3559721	Plasma	None	None	CHEMBL286	Renin	Homo sapiens	SINGLE PROTEIN	CHEMBL1154384	1	Scientific Literature	Bioorg. Med. Chem. Lett.	2009	None
CHEMBL3142798		0	763.97	2	2.65	16	CCC[C@H](NC(=O)[C@H](Cc1ccccc1)NC(=O)OC(C)(C)C)C(=O)N[C@@H](CC(C)C)[C@@H](O)CC(=O)N[C@@H](C)C(=O)N[C@@H](CC(C)C)[C@@H](O)CC(=O)OC	IC50	'='	51.29	nM	7.29			UO_0000065	9.54	0.18	4.64	3.29	False	CHEMBL857058	Inhibition of human plasma renin	B	BAO_0000366	cell-free format	None	CHEMBL3559721	Plasma	None	None	CHEMBL286	Renin	Homo sapiens	SINGLE PROTEIN	CHEMBL1123569	1	Scientific Literature	J. Med. Chem.	1987	None
CHEMBL3143957		0	857.93	2	1.62	19	Br.COC(=O)C[C@H](O)[C@H](CC(C)C)NC(=O)[C@H](C)NC(=O)C[C@H](O)[C@H](CC(C)C)NC(=O)[C@H](CCCCN)NC(=O)[C@H](Cc1ccccc1)NC(=O)CC(C)C	IC50	'>'	10000.0	nM				UO_0000065					False	CHEMBL764015	In vitro inhibitory activity against human plasma renin	B	BAO_0000366	cell-free format	None	CHEMBL3559721	Plasma	None	None	CHEMBL286	Renin	Homo sapiens	SINGLE PROTEIN	CHEMBL1123300	1	Scientific Literature	J. Med. Chem.	1986	None
CHEMBL47403		0	432.61	0	4.68	16	CCCCNC(=O)[C@H](C)C[C@H](O)C1C[C@@H](C)[C@@H](c2ccccc2)N1C(=O)OC(C)(C)C	IC50	'>'	100000.0	nM				UO_0000065					False	CHEMBL801592	Binding affinity towards human renin was determined	B	BAO_0000357	single protein format	None	None	None	None	None	CHEMBL286	Renin	Homo sapiens	SINGLE PROTEIN	CHEMBL1127931	1	Scientific Literature	Bioorg. Med. Chem. Lett.	1994	None
CHEMBL545630		0	486.05	0	1.54	16	COC(=O)[C@H](Cc1ccccc1)NC(=O)[C@@H](NC(=O)CC(O)CC(N)CC(C)C)C(C)C.Cl	Ki	'='	95000.0	nM	4.02			UO_0000065	8.95	0.17	2.48	3.08	False	CHEMBL872598	Inhibitory activity against human amniotic renin (competitive inhibition)	B	BAO_0000357	single protein format	None	None	None	None	None	CHEMBL286	Renin	Homo sapiens	SINGLE PROTEIN	CHEMBL1122371	1	Scientific Literature	J. Med. Chem.	1983	None
CHEMBL46115		0	781.05	2	6.38	32	CCCC[C@H](O[C@@H](Cc1ccccc1)C(=O)N1CCC(OCOC)CC1)C(=O)N[C@@H](CC1CCCCC1)[C@@H](O)C[C@H](NC(=O)OCCc1ccccn1)C(C)C	IC50	'='	40.0	nM	7.40			UO_0000065	9.47	0.18	1.02	4.98	False	CHEMBL803387	In vitro potency against human plasma renin at a pH of 7.4	B	BAO_0000366	cell-free format	None	CHEMBL3559721	Plasma	None	None	CHEMBL286	Renin	Homo sapiens	SINGLE PROTEIN	CHEMBL1126033	1	Scientific Literature	J. Med. Chem.	1992	None
CHEMBL355726		0	626.80	1	2.87	41	CN(C)C(=O)C[C@H](O)[C@H](CC1CCCCC1)NC(=O)[C@H](Cc1c[nH]cn1)NC(=O)[C@H](Cc1ccccc1)NC(=O)OC(C)(C)C	IC50	'='	45.0	nM	7.35			UO_0000065					False	CHEMBL803396	In vitro renin inhibition was measured at pH 7.4 by using human plasma renin assay	F	BAO_0000366	cell-free format	None	CHEMBL3559721	Plasma	None	None	CHEMBL286	Renin	Homo sapiens	SINGLE PROTEIN	CHEMBL1125921	1	Scientific Literature	J. Med. Chem.	1991	None
CHEMBL560682		0	495.66	0	2.51	36	CCCCNC(=O)[C@H](C)C[C@H](O)[C@H](CNC(C)C)NC(=O)c1ccc(OC)c(OCCCOC)c1	IC50	'='	670.0	nM	6.17			UO_0000065	12.46	0.24	3.66	5.23	False	CHEMBL1054383	Inhibition of purified recombinant human renin	B	BAO_0000357	single protein format	Homo sapiens	None	None	None	None	CHEMBL286	Renin	Homo sapiens	SINGLE PROTEIN	CHEMBL1154036	1	Scientific Literature	Bioorg. Med. Chem. Lett.	2009	None
CHEMBL442029		0	639.84	1	2.77	28	CC(C)C[C@H](O)[C@H](O)[C@H](CC1CCCCC1)NC(=O)[C@H](Cc1cc[nH]n1)NC(=O)[C@@H](CC(=O)N1CCOCC1)Cc1ccccc1	IC50	'='	3.5	nM	8.46			UO_0000065	13.22	0.25	5.69	5.39	False	CHEMBL801598	Inhibition of human plasma renin at pH 7.4	B	BAO_0000366	cell-free format	None	CHEMBL3559721	Plasma	None	None	CHEMBL286	Renin	Homo sapiens	SINGLE PROTEIN	CHEMBL1126594	1	Scientific Literature	J. Med. Chem.	1993	None
CHEMBL46607		0	654.87	1	3.28	24c	CC(C)C[C@H](O)[C@H](O)[C@H](CC1CCCCC1)NC(=O)[C@H](Cc1cscn1)NC(=O)[C@H]1[C@H](C(=O)N2CCOCC2)[C@@H]1c1ccccc1	IC50	'='	0.7	nM	9.15			UO_0000065	13.98	0.27	5.87	6.49	False	CHEMBL803395	In vitro inhibition of purified human renin at a pH of 6.0.	B	BAO_0000357	single protein format	None	None	None	None	None	CHEMBL286	Renin	Homo sapiens	SINGLE PROTEIN	CHEMBL1126031	1	Scientific Literature	J. Med. Chem.	1992	None
CHEMBL46607		0	654.87	1	3.28	24c	CC(C)C[C@H](O)[C@H](O)[C@H](CC1CCCCC1)NC(=O)[C@H](Cc1cscn1)NC(=O)[C@H]1[C@H](C(=O)N2CCOCC2)[C@@H]1c1ccccc1	IC50	'='	20.0	nM	7.70			UO_0000065	11.76	0.23	4.42	5.46	False	CHEMBL803394	In vitro potency against human plasma renin at pH 7.4	B	BAO_0000366	cell-free format	Homo sapiens	CHEMBL3559721	Plasma	None	None	CHEMBL286	Renin	Homo sapiens	SINGLE PROTEIN	CHEMBL1126031	1	Scientific Literature	J. Med. Chem.	1992	None
CHEMBL1076449		0	631.98	2	8.41	6a	O=C(C1=C(c2ccc(CCCOc3c(F)ccc(F)c3Cl)cc2)C[C@H]2CC[C@H]1N2)N(Cc1cccc(Cl)c1Cl)C1CC1	IC50	'='	0.55	nM	9.26			UO_0000065	14.65	0.30	0.85	22.27	False	CHEMBL1110296	Inhibition of human rennin in buffer assessed as accumulation of angiotensin 1 using human tetradecapeptide by immunoassay	B	BAO_0000357	single protein format	Homo sapiens	None	None	None	None	CHEMBL286	Renin	Homo sapiens	SINGLE PROTEIN	CHEMBL1154384	1	Scientific Literature	Bioorg. Med. Chem. Lett.	2009	None
CHEMBL1076445		0	696.04	2	7.04	4a	O=C(C1=C(c2ccc(CCCOc3c(F)ccc(F)c3Cl)cc2)C[C@H]2CS(=O)(=O)C[C@H]1N2)N(Cc1cccc(Cl)c1Cl)C1CC1	IC50	'='	6.4	nM	8.19			UO_0000065	11.77	0.25	1.15	10.82	False	CHEMBL1110296	Inhibition of human rennin in buffer assessed as accumulation of angiotensin 1 using human tetradecapeptide by immunoassay	B	BAO_0000357	single protein format	Homo sapiens	None	None	None	None	CHEMBL286	Renin	Homo sapiens	SINGLE PROTEIN	CHEMBL1154384	1	Scientific Literature	Bioorg. Med. Chem. Lett.	2009	None
CHEMBL1076444		0	646.00	2	8.80	3a	O=C(C1=C(c2ccc(CCCOc3c(F)ccc(F)c3Cl)cc2)C[C@H]2CCC[C@H]1N2)N(Cc1cccc(Cl)c1Cl)C1CC1	IC50	'='	1.1	nM	8.96			UO_0000065	13.87	0.28	0.16	21.55	False	CHEMBL1110296	Inhibition of human rennin in buffer assessed as accumulation of angiotensin 1 using human tetradecapeptide by immunoassay	B	BAO_0000357	single protein format	Homo sapiens	None	None	None	None	CHEMBL286	Renin	Homo sapiens	SINGLE PROTEIN	CHEMBL1154384	1	Scientific Literature	Bioorg. Med. Chem. Lett.	2009	None
CHEMBL1076447		0	655.21	2	6.38	5b	COc1cccc(CN(C(=O)C2=C(c3ccc(CCCOc4c(F)ccc(F)c4Cl)cc3)C[C@H]3C[S+]([O-])C[C@H]2N3)C2CC2)c1C	IC50	'='	64.0	nM	7.19			UO_0000065	10.98	0.22	0.81	10.60	False	CHEMBL1110296	Inhibition of human rennin in buffer assessed as accumulation of angiotensin 1 using human tetradecapeptide by immunoassay	B	BAO_0000357	single protein format	Homo sapiens	None	None	None	None	CHEMBL286	Renin	Homo sapiens	SINGLE PROTEIN	CHEMBL1154384	1	Scientific Literature	Bioorg. Med. Chem. Lett.	2009	None
CHEMBL420229		0	749.96	2	3.89	33	CC(C)CCNC(=O)[C@H](Cc1c[nH]c2ccccc12)NC(=O)[C@H](CCCCN)N1C(=O)CC[C@@H](NCc2ccccc2)C(=O)N[C@H](Cc2ccccc2)C1=O	IC50	'='	8200.0	nM	5.09			UO_0000065	6.78	0.13	1.20	2.85	False	CHEMBL806644	Inhibitory activity against porcine renin	B	BAO_0000357	single protein format	Canis lupus familiaris	None	None	None	None	CHEMBL286	Renin	Homo sapiens	SINGLE PROTEIN	CHEMBL1124914	1	Scientific Literature	J. Med. Chem.	1990	None
CHEMBL3144510		0	614.83	1	4.16	12	C=C(C[C@H](O)[C@H](CC1CCCCC1)NC(=O)[C@H](C)NC(=O)[C@H](Cc1ccccc1)NC(=O)OC(C)(C)C)C(=O)NCC(C)C	IC50	'='	10.0	nM	8.00			UO_0000065	13.01	0.25	3.84	5.48	False	CHEMBL801606	Inhibition of human renin	B	BAO_0000357	single protein format	None	None	None	None	None	CHEMBL286	Renin	Homo sapiens	SINGLE PROTEIN	CHEMBL1123892	1	Scientific Literature	J. Med. Chem.	1987	None
CHEMBL338024		0	702.85	2	2.00	4n	CC(C)(C)OC(=O)NC(Cc1ccccc1)C(=O)N[C@H]1COC(=O)CCC(CN2CCOCC2)OC(=O)[C@H](O)[C@H](CC2CCCCC2)NC1=O	IC50	'='	6400.0	nM	5.19			UO_0000065	7.39	0.14	3.19	2.86	False	CHEMBL801600	Inhibitory activity against human renin inhibition (at pH 7.4)	B	BAO_0000357	single protein format	None	None	None	None	None	CHEMBL286	Renin	Homo sapiens	SINGLE PROTEIN	CHEMBL1125312	1	Scientific Literature	J. Med. Chem.	1992	None
CHEMBL53139		0	730.03	1	4.90	8h	CCCCNC(=O)[C@@H](CC(O)[C@H](CC1CCCCC1)NC(=O)[C@H](Cc1c[nH]cn1)NC(=O)C(Cc1ccccc1)CS(=O)(=O)C(C)(C)C)C(C)C	IC50	'='	2.0	nM	8.70			UO_0000065	11.92	0.23	3.80	5.11	False	CHEMBL801066	In vitro inhibition of purified Human kidney renin (250 pg/mL) incubated with angiotensinogen at pH 7.2	B	BAO_0000221	tissue-based format	Homo sapiens	CHEMBL3638241	Kidney	None	None	CHEMBL286	Renin	Homo sapiens	SINGLE PROTEIN	CHEMBL1124210	1	Scientific Literature	J. Med. Chem.	1988	None
CHEMBL3142232		0	701.93	1	4.14	12	CC(C)(C)OC(=O)N[C@@H](Cc1ccccc1)C(=O)N[C@@H](Cc1c[nH]cn1)C(=O)N[C@@H](CC1CCCCC1)[C@@H](O)CS(=O)(=O)C1CCCCC1	IC50	'='	2.5	nM	8.60			UO_0000065	12.25	0.24	4.46	4.79	False	CHEMBL803432	Evaluated in vitro for inhibitory potency against renin.	B	BAO_0000357	single protein format	None	None	None	None	None	CHEMBL286	Renin	Homo sapiens	SINGLE PROTEIN	CHEMBL1123652	1	Scientific Literature	J. Med. Chem.	1987	None
CHEMBL341975		0	682.88	1	3.54	5	CCN1C[C@@H]([C@H](O)[C@H](CC2CCCCC2)NC(=O)[C@H](Cc2cccs2)NC(=O)[C@@H](CC(=O)N2CCOCC2)Cc2ccccc2)OC1=O	IC50	'='	1.5	nM	8.82			UO_0000065	12.92	0.25	5.28	6.42	False	CHEMBL878548	Compound was evaluated for the inhibitory concentration against purified human renal renin at pH 6.5	B	BAO_0000357	single protein format	None	None	None	None	None	CHEMBL286	Renin	Homo sapiens	SINGLE PROTEIN	CHEMBL1125910	1	Scientific Literature	J. Med. Chem.	1991	None
CHEMBL285779		0	610.80	2	6.20	rac-18	c1ccc(COCCCOc2ccc([C@H]3CCNC[C@@H]3OCc3ccc4ccc(OCCN5CCOCC5)cc4c3)cc2)cc1	IC50	'='	12.0	nM	7.92			UO_0000065	12.97	0.24	1.72	12.90	False	CHEMBL803424	Inhibitory activity against purified recombinant human renin	B	BAO_0000357	single protein format	None	None	None	None	None	CHEMBL286	Renin	Homo sapiens	SINGLE PROTEIN	CHEMBL1131714	1	Scientific Literature	Bioorg. Med. Chem. Lett.	1999	None
CHEMBL140722		0	699.96	1	3.47	51	COc1ccc(C[C@H](NC(=O)C2CCN(C)CC2)C(=O)N[C@@H](Cc2cscn2)C(=O)N[C@@H](CC2CCCCC2)[C@@H](O)[C@@H](O)CC(C)C)cc1	IC50	'='	170.0	nM	6.77			UO_0000065	9.67	0.19	3.30	4.42	False	CHEMBL801598	Inhibition of human plasma renin at pH 7.4	B	BAO_0000366	cell-free format	None	CHEMBL3559721	Plasma	None	None	CHEMBL286	Renin	Homo sapiens	SINGLE PROTEIN	CHEMBL1126594	1	Scientific Literature	J. Med. Chem.	1993	None
CHEMBL282757		0	639.76	2	1.58	34	[N-]=[N+]=NC[C@@H](O)[C@@H](O)[C@@H](CC1CCCCC1)NC(=O)[C@H](Cc1c[nH]cn1)NC(=O)[C@H](Cc1ccccc1)NC(=O)N1CCOCC1	IC50	'='	0.67	nM	9.17			UO_0000065	14.34	0.27	7.59	4.21	False	CHEMBL806847	Inhibitory activity against purified human plasma renin at pH 6.0	B	BAO_0000366	cell-free format	None	CHEMBL3559721	Plasma	None	None	CHEMBL286	Renin	Homo sapiens	SINGLE PROTEIN	CHEMBL1124504	1	Scientific Literature	J. Med. Chem.	1989	None
CHEMBL75117		0	640.83	2	2.31	3e	CC(C)C[C@H](O)[C@H](O)[C@H](CC1CCCCC1)NC(=O)[C@H](Cc1c[nH]cn1)NC(=O)[C@H](Cc1ccccc1)NC(=O)N1CCOCC1	IC50	'='	0.89	nM	9.05			UO_0000065	14.12	0.27	6.74	5.36	False	CHEMBL883523	Inhibition of human plasma renin (pH 7.4)	B	BAO_0000366	cell-free format	Homo sapiens	CHEMBL3559721	Plasma	None	None	CHEMBL286	Renin	Homo sapiens	SINGLE PROTEIN	CHEMBL1124308	1	Scientific Literature	J. Med. Chem.	1988	None
CHEMBL22411		0	703.93	2	6.29	1	CCC(C)CNC(=O)C[C@H](O)C(CC(C)C)NC(=O)C(Cc1c[nH]cn1)NC(=O)C(Cc1cccc2ccccc12)Cc1cccc2ccccc12	IC50	'='	85.0	nM	7.07			UO_0000065	10.04	0.19	0.78	5.19	False	CHEMBL801755	Inhibitory activity against monkey plasma renin.	B	BAO_0000366	cell-free format	Cercopithecidae	CHEMBL3559721	Plasma	None	None	CHEMBL286	Renin	Homo sapiens	SINGLE PROTEIN	CHEMBL1125654	1	Scientific Literature	J. Med. Chem.	1991	None
CHEMBL31466		0	481.64	1	6.49	rac-1a	c1ccc(COCCCOc2ccc([C@H]3CCNC[C@@H]3OCc3ccc4ccccc4c3)cc2)cc1	IC50	'='	1300.0	nM	5.89			UO_0000065	12.22	0.22	-0.60	14.82	True	CHEMBL803423	Inhibitory activity against human plasma renin	B	BAO_0000366	cell-free format	None	CHEMBL3559721	Plasma	None	None	CHEMBL286	Renin	Homo sapiens	SINGLE PROTEIN	CHEMBL1131714	1	Scientific Literature	Bioorg. Med. Chem. Lett.	1999	None
CHEMBL1092756		0	581.92	2	7.25	rac-11	NCC(Cc1ccc(CCCOc2c(F)ccc(F)c2Cl)cc1)C(=O)N(Cc1cccc(Cl)c1Cl)C1CC1	IC50	'='	0.79	nM	9.10			UO_0000065	15.64	0.33	1.85	16.38	False	CHEMBL1110677	Inhibition of human recombinant renin in PBS buffer at pH 7.4	B	BAO_0000357	single protein format	Homo sapiens	None	None	None	None	CHEMBL286	Renin	Homo sapiens	SINGLE PROTEIN	CHEMBL1156309	1	Scientific Literature	Bioorg. Med. Chem. Lett.	2010	None
CHEMBL1090982		0	672.04	2	9.08	25	O=C(C(CNCc1ccccc1)Cc1ccc(CCCOc2c(F)ccc(F)c2Cl)cc1)N(Cc1cccc(Cl)c1Cl)C1CC1	IC50	'='	260.0	nM	6.58			UO_0000065	9.80	0.20	-2.49	15.84	False	CHEMBL1110677	Inhibition of human recombinant renin in PBS buffer at pH 7.4	B	BAO_0000357	single protein format	Homo sapiens	None	None	None	None	CHEMBL286	Renin	Homo sapiens	SINGLE PROTEIN	CHEMBL1156309	1	Scientific Literature	Bioorg. Med. Chem. Lett.	2010	None
CHEMBL100946		0	761.06	1	4.35	2	CCCC[C@H](O[C@@H](Cc1ccccc1)C(=O)N1CCC(OCOC)CC1)C(=O)N[C@@H](CC1CCCCC1)[C@@H](O)C[C@H](C(=O)NCCCNCCO)C(C)C	IC50	'='	6.0	nM	8.22			UO_0000065	10.80	0.21	3.87	5.18	False	CHEMBL807522	Tested in vitro for its ability to inhibit the human plasma renin at pH of 7.4	B	BAO_0000366	cell-free format	None	CHEMBL3559721	Plasma	None	None	CHEMBL286	Renin	Homo sapiens	SINGLE PROTEIN	CHEMBL1127457	1	Scientific Literature	J. Med. Chem.	1994	None
CHEMBL113917		0	342.48	0	1.66	11	CC(=O)C(CC(C)C)[C@@H](O)CC(=O)N[C@H](C)C(=O)NCCC(C)C	IC50	'>'	330000.0	nM		Outside typical range		UO_0000065					False	CHEMBL795274	Inhibition of renin was measured using hog kidney renin and the radiolabeled synthetic substrate, H-Ile-His-Pro-Phe-His-Leu-[14C]Leu-Val-Tyr-Ser-OH	B	BAO_0000221	tissue-based format	Sus scrofa	CHEMBL3638241	Kidney	None	None	CHEMBL286	Renin	Homo sapiens	SINGLE PROTEIN	CHEMBL1121520	1	Scientific Literature	J. Med. Chem.	1980	None
CHEMBL3144530		0	671.92	1	4.09	20	C=C(C[C@H](O)[C@H](CC1CCCCC1)NC(=O)[C@H](C)NC(=O)[C@H](Cc1ccccc1)NC(=O)OC(C)(C)C)C(=O)NCC(C)(C)CN(C)C	IC50	'='	25.0	nM	7.60			UO_0000065	11.31	0.22	3.51	5.10	False	CHEMBL801606	Inhibition of human renin	B	BAO_0000357	single protein format	None	None	None	None	None	CHEMBL286	Renin	Homo sapiens	SINGLE PROTEIN	CHEMBL1123892	1	Scientific Literature	J. Med. Chem.	1987	None
CHEMBL263683		0	750.04	2	5.55	53	CCCC[C@H](N[C@@H](Cc1ccccc1)C(=O)N1CCC(OCOC)CC1)C(=O)N[C@@H](CC1CCCCC1)[C@@H](O)C[C@H](C(=O)NCc1ccccn1)C(C)C	IC50	'='	1000.0	nM	6.00			UO_0000065	8.00	0.15	0.45	4.22	False	CHEMBL795267	Tested in vitro for its ability to inhibit the ferret plasma renin	B	BAO_0000366	cell-free format	Mustela putorius furo	CHEMBL3559721	Plasma	None	None	CHEMBL286	Renin	Homo sapiens	SINGLE PROTEIN	CHEMBL1127457	1	Scientific Literature	J. Med. Chem.	1994	None
CHEMBL48537		0	631.90	1	4.58	19zf	CCCC[C@H](N[C@@H](Cc1ccccc1)C(=O)N1CCC(OCOC)CC1)C(=O)N[C@@H](CC1CCCCC1)[C@@H](O)[C@@H](O)CC(C)C	IC50	'='	17.0	nM	7.77			UO_0000065	12.30	0.24	3.19	6.46	False	CHEMBL802393	In vitro potency against plasma renin at a pH of 7.4	B	BAO_0000366	cell-free format	None	CHEMBL3559721	Plasma	None	None	CHEMBL286	Renin	Homo sapiens	SINGLE PROTEIN	CHEMBL1126032	1	Scientific Literature	J. Med. Chem.	1992	None
CHEMBL154795		0	796.92	2	3.55	25	CC[C@H](C)[C@H](NC(=O)C(F)(F)C(=O)C(CC(C)C)NC(=O)[C@H](Cc1c[nH]cn1)NC(=O)[C@H](Cc1ccccc1)NC(=O)OC(C)(C)C)C(=O)NCc1ccccn1	IC50	'='	1.4	nM	8.85			UO_0000065	11.11	0.21	5.30	4.15	False	CHEMBL801662	Inhibition of human renin at pH 6.0	B	BAO_0000357	single protein format	None	None	None	None	None	CHEMBL286	Renin	Homo sapiens	SINGLE PROTEIN	CHEMBL1124219	1	Scientific Literature	J. Med. Chem.	1988	None
CHEMBL125990		0	674.84	1	2.62	4t	CN(C)CC1CCCC(=O)OC[C@H](NC(=O)C(Cc2ccccc2)NC(=O)OC(C)(C)C)C(=O)N[C@@H](CC2CCCCC2)[C@@H](O)C(=O)O1	IC50	'='	86.0	nM	7.07			UO_0000065	10.47	0.20	4.45	4.09	False	CHEMBL801600	Inhibitory activity against human renin inhibition (at pH 7.4)	B	BAO_0000357	single protein format	None	None	None	None	None	CHEMBL286	Renin	Homo sapiens	SINGLE PROTEIN	CHEMBL1125312	1	Scientific Literature	J. Med. Chem.	1992	None
CHEMBL3143458		0	699.96	2	5.07	25	CC(C)CCC(=O)NCC[C@H](O)[C@H](CC1CCCCC1)NC(=O)[C@H](Cc1cscn1)NC(=O)[C@H](Cc1ccccc1)NC(=O)OC(C)(C)C	IC50	'='	10.0	nM	8.00			UO_0000065	11.43	0.22	2.93	5.04	False	CHEMBL801673	Inhibition of human renin	B	BAO_0000357	single protein format	None	None	None	None	None	CHEMBL286	Renin	Homo sapiens	SINGLE PROTEIN	CHEMBL1123785	1	Scientific Literature	J. Med. Chem.	1987	None
CHEMBL297628		0	673.92	1	3.63	26	CC(C)S(=O)(=O)CC[C@H](O)[C@H](CC1CCCCC1)NC(=O)[C@H](Cc1c[nH]cn1)NC(=O)[C@H](Cc1ccccc1)NC(=O)CC(C)(C)C	IC50	'='	19.0	nM	7.72			UO_0000065	11.46	0.22	4.09	4.53	False	CHEMBL803287	Inhibition against human plasma renin	B	BAO_0000366	cell-free format	Homo sapiens	CHEMBL3559721	Plasma	None	None	CHEMBL286	Renin	Homo sapiens	SINGLE PROTEIN	CHEMBL1123605	1	Scientific Literature	J. Med. Chem.	1987	None
CHEMBL3348534		0	551.73	2	2.57	57	CC(C)C[C@H](O)[C@H](O)[C@H](CC1CCCCC1)NC(=O)[C@H](Cc1c[nH]cn1)NC(=O)[C@H](C)NC(=O)OC(C)(C)C	IC50	'='	200.0	nM	6.70			UO_0000065	12.14	0.23	4.13	4.04	False	CHEMBL801710	In vitro inhibitory activity was tested against purified human renal renin	B	BAO_0000357	single protein format	None	None	None	None	None	CHEMBL286	Renin	Homo sapiens	SINGLE PROTEIN	CHEMBL1124242	1	Scientific Literature	J. Med. Chem.	1988	None
CHEMBL65206		0	726.95	2	2.73	5n	CN(C)CCn1nnnc1SC[C@H](O)[C@H](CC1CCCCC1)NC(=O)[C@H](Cc1c[nH]cn1)NC(=O)[C@H](Cc1ccccc1)NC(=O)OC(C)(C)C	IC50	'='	145.0	nM	6.84			UO_0000065	9.41	0.18	4.11	3.56	False	CHEMBL804787	The compound was tested in vitro for inhibition of human plasma renin.	B	BAO_0000366	cell-free format	None	CHEMBL3559721	Plasma	None	None	CHEMBL286	Renin	Homo sapiens	SINGLE PROTEIN	CHEMBL1126068	1	Scientific Literature	J. Med. Chem.	1992	None
CHEMBL3348557		0	613.80	2	3.41	40	CC(C)[C@H](O)[C@H](O)[C@H](CC1CCCCC1)NC(=O)[C@H](Cc1c[nH]cn1)NC(=O)[C@H](Cc1ccccc1)NC(=O)OC(C)(C)C	IC50	'='	1.5	nM	8.82			UO_0000065	14.38	0.27	5.41	5.33	False	CHEMBL801710	In vitro inhibitory activity was tested against purified human renal renin	B	BAO_0000357	single protein format	None	None	None	None	None	CHEMBL286	Renin	Homo sapiens	SINGLE PROTEIN	CHEMBL1124242	1	Scientific Literature	J. Med. Chem.	1988	None
CHEMBL59135		0	859.03	2	2.20	26	CCN1C[C@@H]([C@H](O)[C@H](CC2CCCCC2)NC(=O)[C@H](Cc2c[nH]cn2)NC(=O)[C@@H](CC(=O)N2C[C@H](OCOCCOC)[C@H](OCOCCOC)C2)Cc2ccccc2)OC1=O	IC50	'='	1.6	nM	8.80			UO_0000065					False	CHEMBL701248	Inhibitory activity against purified human renal renin at pH 6.5	F	BAO_0000019	assay format	None	None	None	None	None	CHEMBL286	Renin	Homo sapiens	SINGLE PROTEIN	CHEMBL1124843	1	Scientific Literature	J. Med. Chem.	1990	None
CHEMBL281134		0	811.11	3	5.41	26	C/N=C(\S)NCCCCC(NC(=O)C(Cc1cccc2ccccc12)Cc1cccc2ccccc12)C(=O)NC(CC(C)C)[C@@H](O)CC(=O)N1CCOC(CCN)C1	IC50	'='	125.0	nM	6.90			UO_0000065	8.51	0.16	1.49	4.36	False	CHEMBL801755	Inhibitory activity against monkey plasma renin.	B	BAO_0000366	cell-free format	Cercopithecidae	CHEMBL3559721	Plasma	None	None	CHEMBL286	Renin	Homo sapiens	SINGLE PROTEIN	CHEMBL1125654	1	Scientific Literature	J. Med. Chem.	1991	None
CHEMBL3144412		0	853.03	2	2.80	5	CC(C)C[C@H](NC(=O)C[C@H](O)[C@H](Cc1ccccc1)NC(=O)[C@H](Cc1c[nH]cn1)NC(=O)[C@H](Cc1ccccc1)NC(=O)OC(C)(C)C)C(=O)N[C@@H](Cc1ccccc1)C(N)=O	IC50	'='	45.0	nM	7.35			UO_0000065	8.61	0.16	4.55	2.98	False	CHEMBL872310	Inhibition of human plasma renin	B	BAO_0000366	cell-free format	Homo sapiens	CHEMBL3559721	Plasma	None	None	CHEMBL286	Renin	Homo sapiens	SINGLE PROTEIN	CHEMBL1122863	1	Scientific Literature	J. Med. Chem.	1985	None
CHEMBL393364		0	494.98	0	3.30	31-rac	CCc1nc(N)nc(N)c1-c1ccc2c(c1)N(CCNC(C)=O)C(=O)C(C)(c1cccc(Cl)c1)O2	IC50	'='	7.0	nM	8.15			UO_0000065	16.48	0.32	4.85	5.98	False	CHEMBL898576	Inhibition of human renin by fluorescent tGFP assay	B	BAO_0000357	single protein format	Homo sapiens	None	None	None	None	CHEMBL286	Renin	Homo sapiens	SINGLE PROTEIN	CHEMBL1149625	1	Scientific Literature	Bioorg. Med. Chem.	2007	None
CHEMBL3142328		0	778.95	3	0.72	30	COC(=O)C[C@H](O)[C@H](CC(C)C)NC(=O)[C@H](C)NC(=O)C[C@H](O)[C@H](CC(C)C)NC(=O)[C@H](CC(N)=O)NC(=O)[C@H](Cc1ccccc1)NC(=O)OC(C)(C)C	IC50	'='	1202.26	nM	5.92			UO_0000065	7.60	0.15	5.20	2.24	False	CHEMBL857058	Inhibition of human plasma renin	B	BAO_0000366	cell-free format	None	CHEMBL3559721	Plasma	None	None	CHEMBL286	Renin	Homo sapiens	SINGLE PROTEIN	CHEMBL1123569	1	Scientific Literature	J. Med. Chem.	1987	None
CHEMBL300711		0	746.05	1	4.88	35	CCCC[C@H](N[C@@H](Cc1ccccc1)C(=O)N1CCC(OCOC)CC1)C(=O)N[C@@H](CC1CCCCC1)[C@@H](O)C[C@H](NC(=O)OCCN(C)C)C(C)C	IC50	'='	1.5	nM	8.82			UO_0000065	11.83	0.23	3.94	6.23	False	CHEMBL803388	In vitro activity against human renin (pH 6.0)	B	BAO_0000357	single protein format	None	None	None	None	None	CHEMBL286	Renin	Homo sapiens	SINGLE PROTEIN	CHEMBL1126033	1	Scientific Literature	J. Med. Chem.	1992	None
CHEMBL3142296		0	465.59	0	1.51	2c	CC(C)C[C@H](NC(=O)[C@H](C)NC(=O)[C@H](Cc1ccccc1)NC(=O)OC(C)(C)C)[C@@H](O)CO	Inhibition	'='	65.0	%				UO_0000187					False	CHEMBL806616	In vitro inhibitory activity against renin at 10e-5 M	B	BAO_0000357	single protein format	Homo sapiens	None	None	None	None	CHEMBL286	Renin	Homo sapiens	SINGLE PROTEIN	CHEMBL1124242	1	Scientific Literature	J. Med. Chem.	1988	None
CHEMBL3143445		0	636.83	2	0.26	26	CCC[C@H](NC(=O)[C@H](Cc1ccccc1)NC(=O)[C@@H](N)[C@@H](C)CC)C(=O)N[C@@H](CC1CCCCC1)[C@@H](O)[C@@H](O)[C@H](O)[C@@H](O)CO	IC50	'='	120.0	nM	6.92			UO_0000065	10.87	0.21	6.66	3.23	False	CHEMBL803430	Concentration required for 50% inhibition of human kidney renin	B	BAO_0000357	single protein format	None	None	None	None	None	CHEMBL286	Renin	Homo sapiens	SINGLE PROTEIN	CHEMBL1126155	1	Scientific Literature	J. Med. Chem.	1992	None
CHEMBL329818		0	732.92	2	3.49	45	CCOC(=O)CCCCC(=O)N[C@@H](Cc1ccccc1)C(=O)N[C@@H](Cc1c[nH]cn1)C(=O)N[C@@H](CC1CCCCC1)[C@@H](O)[C@@H](O)CCc1ccccn1	IC50	'='	0.75	nM	9.12			UO_0000065	12.45	0.24	5.63	4.66	False	CHEMBL807682	In vitro inhibition of renin in human plasma	B	BAO_0000366	cell-free format	Homo sapiens	CHEMBL3559721	Plasma	None	None	CHEMBL286	Renin	Homo sapiens	SINGLE PROTEIN	CHEMBL1127052	1	Scientific Literature	J. Med. Chem.	1993	None
CHEMBL94762		0	701.91	2	2.84	38	NC1CCN(C(=O)C[C@@H](Cc2ccccc2)C(=O)N[C@@H](Cc2c[nH]cn2)C(=O)N[C@@H](CC2CCCCC2)[C@@H](O)[C@@H](O)CCc2ccccn2)CC1	IC50	'='	12.5	nM	7.90			UO_0000065	11.26	0.21	5.06	4.24	False	CHEMBL800433	Selectivity against sheep plasma renin	B	BAO_0000366	cell-free format	Ovis aries	CHEMBL3559721	Plasma	None	None	CHEMBL286	Renin	Homo sapiens	SINGLE PROTEIN	CHEMBL1127052	1	Scientific Literature	J. Med. Chem.	1993	None
CHEMBL50217		0	766.03	2	6.94	26	CCCC[C@H](O[C@@H](Cc1ccccc1)C(=O)N1CCC(OCOC)CC1)C(=O)N[C@@H](CC1CCCCC1)[C@@H](O)C[C@H](NC(=O)OCc1ccccc1)C(C)C	IC50	'='	83.0	nM	7.08			UO_0000065	9.24	0.18	0.14	5.22	False	CHEMBL803387	In vitro potency against human plasma renin at a pH of 7.4	B	BAO_0000366	cell-free format	None	CHEMBL3559721	Plasma	None	None	CHEMBL286	Renin	Homo sapiens	SINGLE PROTEIN	CHEMBL1126033	1	Scientific Literature	J. Med. Chem.	1992	None
CHEMBL3144144		0	649.86	1	2.93	54	CC(C)CCS(=O)(=O)C[C@@H](O)[C@@H](CC(C)C)NC(=O)[C@H](Cc1c[nH]cn1)NC(=O)[C@H](Cc1ccccc1)NC(=O)OC(C)(C)C	Inhibition	'='	94.0	%				UO_0000187					False	CHEMBL840509	Inhibition of human renal renin at the concentration of 10e-5 M.	B	BAO_0000357	single protein format	None	None	None	None	None	CHEMBL286	Renin	Homo sapiens	SINGLE PROTEIN	CHEMBL1123909	1	Scientific Literature	J. Med. Chem.	1987	None
CHEMBL537211		0	574.20	1	3.05	40	COCCCOc1cc(C[C@@H](C[C@H](N)[C@@H](O)C[C@H](C(=O)N[C@@H](C)CC(N)=O)C(C)C)C(C)C)ccc1OC.Cl	IC50	'='	1.0	nM	9.00			UO_0000065	16.74	0.32	5.95	6.16	False	CHEMBL895252	Inhibition of human renin	B	BAO_0000357	single protein format	Homo sapiens	None	None	None	None	CHEMBL286	Renin	Homo sapiens	SINGLE PROTEIN	CHEMBL1148801	1	Scientific Literature	J. Med. Chem.	2007	None
CHEMBL536761		0	576.18	1	1.63	36	COCCCOc1cc(C[C@@H](C[C@H](N)[C@@H](O)C[C@H](C(=O)N[C@@H](CO)C(N)=O)C(C)C)C(C)C)ccc1OC.Cl	IC50	'='	2.0	nM	8.70			UO_0000065	16.12	0.31	7.07	5.23	False	CHEMBL895252	Inhibition of human renin	B	BAO_0000357	single protein format	Homo sapiens	None	None	None	None	CHEMBL286	Renin	Homo sapiens	SINGLE PROTEIN	CHEMBL1148801	1	Scientific Literature	J. Med. Chem.	2007	None
CHEMBL3144116		0	557.76	1	4.31	16	CC(C)C[C@@H](NC(=O)[C@H](C)NC(=O)[C@H](Cc1ccccc1)NC(=O)OC(C)(C)C)[C@H](O)CSc1ccccc1	IC50	'='	8000.0	nM	5.10			UO_0000065	9.14	0.18	0.79	4.37	False	CHEMBL804779	Inhibition of human renal renin at the pH optimum 6.0.	B	BAO_0000357	single protein format	None	None	None	None	None	CHEMBL286	Renin	Homo sapiens	SINGLE PROTEIN	CHEMBL1123909	1	Scientific Literature	J. Med. Chem.	1987	None
CHEMBL3144111		0	621.80	1	2.29	52	CC(C)C[C@@H](NC(=O)[C@H](Cc1c[nH]cn1)NC(=O)[C@H](Cc1ccccc1)NC(=O)OC(C)(C)C)[C@H](O)CS(=O)(=O)C(C)C	Inhibition	'='	99.0	%				UO_0000187					False	CHEMBL840509	Inhibition of human renal renin at the concentration of 10e-5 M.	B	BAO_0000357	single protein format	None	None	None	None	None	CHEMBL286	Renin	Homo sapiens	SINGLE PROTEIN	CHEMBL1123909	1	Scientific Literature	J. Med. Chem.	1987	None
CHEMBL591579		0	551.17	2	5.03	6k	CCOC(=O)NCCC[C@@](O)(c1cccc(Cl)c1)[C@@H]1CCCN(C(=O)N[C@H](CNC)CC2CCCCC2)C1	IC50	'='	14.0	nM	7.85			UO_0000065	14.25	0.28	2.82	7.63	False	CHEMBL1039372	Inhibition of trypsin-activated human recombinant renin	B	BAO_0000357	single protein format	Homo sapiens	None	None	None	None	CHEMBL286	Renin	Homo sapiens	SINGLE PROTEIN	CHEMBL1153179	1	Scientific Literature	Bioorg. Med. Chem. Lett.	2010	None
CHEMBL109768		0	752.96	2	2.97	IV	CC[C@H](C)[C@H](NC(=O)C[C@H](O)[C@@H](CC1CCCCC1)NC(=O)CNC(=O)[C@@H](Cc1ccccc1)NC(=O)OC(C)(C)C)C(=O)NCc1cnc(C)nc1N	IC50	'='	2.5	nM	8.60			UO_0000065	11.42	0.22	5.63	3.79	False	CHEMBL848086	In vitro for inhibitory activity against human renin	B	BAO_0000357	single protein format	None	None	None	None	None	CHEMBL286	Renin	Homo sapiens	SINGLE PROTEIN	CHEMBL1125795	1	Scientific Literature	J. Med. Chem.	1991	None
CHEMBL314620		0	646.79	1	1.97	7	CC(C)CCNC(=O)[C@H](Cc1c[nH]c2ccccc12)NC(=O)[C@H](CCCCN)N1C(=O)COCC(=O)N[C@@H](Cc2ccccc2)C1=O	IC50	'='	2300.0	nM	5.64			UO_0000065	8.72	0.16	3.67	3.21	False	CHEMBL806846	Inhibition of human renin	B	BAO_0000357	single protein format	Homo sapiens	None	None	None	None	CHEMBL286	Renin	Homo sapiens	SINGLE PROTEIN	CHEMBL1124915	1	Scientific Literature	J. Med. Chem.	1990	None
CHEMBL1789966		0	701.91	2	2.96	20	CC[C@@H](C)[C@@H]1NCC(=O)N[C@@H](Cc2ccccc2)C(=O)N([C@@H](CCCCN)C(=O)N[C@@H](Cc2c[nH]c3ccccc23)C(=O)NCCC(C)C)C1=O	Inhibition	'='	58.0	%				UO_0000187					False	CHEMBL806620	Percent inhibition against human renin at the concentration of 10 uM	B	BAO_0000357	single protein format	None	None	None	None	None	CHEMBL286	Renin	Homo sapiens	SINGLE PROTEIN	CHEMBL1124915	1	Scientific Literature	J. Med. Chem.	1990	None
CHEMBL300504		0	732.99	2	4.13	48	CC(C)[C@H](C[C@H](O)[C@H](CC1CCCCC1)NC(=O)[C@H](Cc1c[nH]cn1)NC(=O)[C@H](Cc1ccccc1)NC(=O)OC(C)(C)C)NS(=O)(=O)C(C)C	IC50	'='	67.0	nM	7.17			UO_0000065	9.79	0.19	3.04	3.74	False	CHEMBL803388	In vitro activity against human renin (pH 6.0)	B	BAO_0000357	single protein format	None	None	None	None	None	CHEMBL286	Renin	Homo sapiens	SINGLE PROTEIN	CHEMBL1126033	1	Scientific Literature	J. Med. Chem.	1992	None
CHEMBL48624		0	787.10	2	5.10	65	CCCC[C@H](O[C@@H](Cc1ccccc1)C(=O)N1CCC(OCOC)CC1)C(=O)N[C@@H](CC1CCCCC1)[C@@H](O)C[C@H](C(=O)NCCCN1CCOCC1)C(C)C	IC50	'='	2.4	nM	8.62			UO_0000065	10.95	0.21	3.52	6.21	False	CHEMBL803388	In vitro activity against human renin (pH 6.0)	B	BAO_0000357	single protein format	None	None	None	None	None	CHEMBL286	Renin	Homo sapiens	SINGLE PROTEIN	CHEMBL1126033	1	Scientific Literature	J. Med. Chem.	1992	None
CHEMBL48624		0	787.10	2	5.10	65	CCCC[C@H](O[C@@H](Cc1ccccc1)C(=O)N1CCC(OCOC)CC1)C(=O)N[C@@H](CC1CCCCC1)[C@@H](O)C[C@H](C(=O)NCCCN1CCOCC1)C(C)C	IC50	'='	2.8	nM	8.55			UO_0000065	10.87	0.21	3.45	6.16	True	CHEMBL803387	In vitro potency against human plasma renin at a pH of 7.4	B	BAO_0000366	cell-free format	None	CHEMBL3559721	Plasma	None	None	CHEMBL286	Renin	Homo sapiens	SINGLE PROTEIN	CHEMBL1126033	1	Scientific Literature	J. Med. Chem.	1992	None
CHEMBL433291		0	760.97	2	3.81	5m	CC(C)(C)OC(=O)N[C@@H](Cc1ccccc1)C(=O)N[C@@H](Cc1c[nH]cn1)C(=O)N[C@@H](CC1CCCCC1)[C@@H](O)CSc1nnnn1CCc1ccncc1	IC50	'='	31.0	nM	7.51			UO_0000065	9.87	0.19	3.70	3.72	True	CHEMBL804787	The compound was tested in vitro for inhibition of human plasma renin.	B	BAO_0000366	cell-free format	None	CHEMBL3559721	Plasma	None	None	CHEMBL286	Renin	Homo sapiens	SINGLE PROTEIN	CHEMBL1126068	1	Scientific Literature	J. Med. Chem.	1992	None
CHEMBL295687		0	618.86	1	4.62	19zd	CCC[C@H](O[C@@H](Cc1ccccc1)C(=O)N1CCC(OCOC)CC1)C(=O)N[C@@H](CC1CCCCC1)[C@@H](O)[C@@H](O)CC(C)C	IC50	'='	1.4	nM	8.85			UO_0000065	14.31	0.27	4.23	7.53	False	CHEMBL802394	In vitro potency against purified renin at a pH of 6.0.	B	BAO_0000357	single protein format	None	None	None	None	None	CHEMBL286	Renin	Homo sapiens	SINGLE PROTEIN	CHEMBL1126032	1	Scientific Literature	J. Med. Chem.	1992	None
CHEMBL2115082		0	733.35	2	3.52	47	CC(C)CNC(=O)[C@@](O)(CCl)C[C@H](O)[C@H](CC1CCCCC1)NC(=O)[C@H](Cc1c[nH]cn1)NC(=O)[C@H](Cc1ccccc1)NC(=O)OC(C)(C)C	IC50	'='	20.0	nM	7.70			UO_0000065	10.50	0.21	4.18	3.95	False	CHEMBL801606	Inhibition of human renin	B	BAO_0000357	single protein format	None	None	None	None	None	CHEMBL286	Renin	Homo sapiens	SINGLE PROTEIN	CHEMBL1123892	1	Scientific Literature	J. Med. Chem.	1987	None
CHEMBL3143455		0	616.84	1	4.39	20	CC(C)CCC(=O)NCC[C@H](O)[C@H](CC1CCCCC1)NC(=O)[C@H](C)NC(=O)[C@H](Cc1ccccc1)NC(=O)OC(C)(C)C	IC50	'='	30.0	nM	7.52			UO_0000065	12.20	0.23	3.13	5.16	False	CHEMBL801673	Inhibition of human renin	B	BAO_0000357	single protein format	None	None	None	None	None	CHEMBL286	Renin	Homo sapiens	SINGLE PROTEIN	CHEMBL1123785	1	Scientific Literature	J. Med. Chem.	1987	None
CHEMBL2115083		0	739.92	2	3.59	44	CC(C)CNC(=O)[C@@](O)(CN=[N+]=[N-])C[C@H](O)[C@H](CC1CCCCC1)NC(=O)[C@H](Cc1c[nH]cn1)NC(=O)[C@H](Cc1ccccc1)NC(=O)OC(C)(C)C	IC50	'='	20.0	nM	7.70			UO_0000065	10.41	0.20	4.11	3.16	False	CHEMBL801606	Inhibition of human renin	B	BAO_0000357	single protein format	None	None	None	None	None	CHEMBL286	Renin	Homo sapiens	SINGLE PROTEIN	CHEMBL1123892	1	Scientific Literature	J. Med. Chem.	1987	None
CHEMBL122044		0	671.96	2	6.60	2g	C=C(C[C@H](O)[C@H](CC1CCCCC1)NC(=O)C(CCCCC)CC(O)[C@H](Cc1ccccc1)NC(=O)OC(C)(C)C)C(=O)NCC(C)C	IC50	'='	19.0	nM	7.72			UO_0000065	11.49	0.22	1.12	5.64	False	CHEMBL801702	In vitro inhibitory activity against human renal renin using radioimmunoassay for angiotensin I production	B	BAO_0000357	single protein format	None	None	None	None	None	CHEMBL286	Renin	Homo sapiens	SINGLE PROTEIN	CHEMBL1124956	1	Scientific Literature	J. Med. Chem.	1990	None
CHEMBL536531		0	560.18	1	2.66	34	COCCCOc1cc(C[C@@H](C[C@H](N)[C@@H](O)C[C@H](C(=O)N[C@@H](C)C(N)=O)C(C)C)C(C)C)ccc1OC.Cl	IC50	'='	4.0	nM	8.40			UO_0000065	16.04	0.31	5.74	5.75	False	CHEMBL895252	Inhibition of human renin	B	BAO_0000357	single protein format	Homo sapiens	None	None	None	None	CHEMBL286	Renin	Homo sapiens	SINGLE PROTEIN	CHEMBL1148801	1	Scientific Literature	J. Med. Chem.	2007	None
CHEMBL537433		0	503.12	0	3.56	36	CCCCNC(=O)[C@H](C)C[C@H](O)[C@@H](N)C[C@H](Cc1ccc(OC)c(OCCOC)c1)C(C)C.Cl	IC50	'='	38.0	nM	7.42			UO_0000065	15.90	0.31	3.86	7.20	False	CHEMBL895232	Inhibition of human plasma renin after 1 hr by radioimmunoassay method	B	BAO_0000366	cell-free format	Homo sapiens	CHEMBL3559721	Plasma	None	None	CHEMBL286	Renin	Homo sapiens	SINGLE PROTEIN	CHEMBL1148800	1	Scientific Literature	J. Med. Chem.	2007	None
CHEMBL540886		0	535.17	1	5.11	35	CCCCNC(=O)[C@H](C)C[C@H](O)[C@@H](N)C[C@H](Cc1ccc(OC)c(OCc2ccccc2)c1)C(C)C.Cl	IC50	'='	13.0	nM	7.89			UO_0000065	15.81	0.30	2.78	8.41	False	CHEMBL895232	Inhibition of human plasma renin after 1 hr by radioimmunoassay method	B	BAO_0000366	cell-free format	Homo sapiens	CHEMBL3559721	Plasma	None	None	CHEMBL286	Renin	Homo sapiens	SINGLE PROTEIN	CHEMBL1148800	1	Scientific Literature	J. Med. Chem.	2007	None
CHEMBL536085		0	516.12	0	2.66	30	CCCCNC(=O)[C@H](C)C[C@H](O)[C@@H](N)C[C@H](Cc1ccc(OC)c(OCC(=O)NC)c1)C(C)C.Cl	IC50	'='	95.0	nM	7.02			UO_0000065	14.64	0.28	4.36	5.71	False	CHEMBL895232	Inhibition of human plasma renin after 1 hr by radioimmunoassay method	B	BAO_0000366	cell-free format	Homo sapiens	CHEMBL3559721	Plasma	None	None	CHEMBL286	Renin	Homo sapiens	SINGLE PROTEIN	CHEMBL1148800	1	Scientific Literature	J. Med. Chem.	2007	None
CHEMBL3349390		0	812.02	2	3.09	14	COC(=O)CC(O)[C@H](CC(C)C)NC(=O)[C@H](C)NC(=O)CC(O)[C@H](CC(C)C)NC(=O)[C@H](Cc1ccccc1)NC(=O)[C@H](Cc1ccccc1)NC(=O)OC(C)(C)C	IC50	'='	3.5	nM	8.46			UO_0000065	10.41	0.20	5.37	3.82	False	CHEMBL801662	Inhibition of human renin at pH 6.0	B	BAO_0000357	single protein format	None	None	None	None	None	CHEMBL286	Renin	Homo sapiens	SINGLE PROTEIN	CHEMBL1124219	1	Scientific Literature	J. Med. Chem.	1988	None
CHEMBL2062121		0	710.88	2	0.47	U-72408E	CC[C@H](C)[C@H](NC(=O)C[C@H](O)[C@H](CC(C)C)NC(=O)[C@H](Cc1c[nH]cn1)NC(=O)[C@H](Cc1ccccc1)NC(=O)[C@@H]1CCCN1C(C)=O)C(N)=O	Kd	'='	98.0	nM	7.01			UO_0000065					False	CHEMBL803233	Dissociation constant (Kd) of renin inhibitor was determined over a temperature range of 8-37 degree by the fluorescence displacement assay	F	BAO_0000019	assay format	None	None	None	None	None	CHEMBL286	Renin	Homo sapiens	SINGLE PROTEIN	CHEMBL1124861	1	Scientific Literature	J. Med. Chem.	1990	None
CHEMBL3142272		0	475.63	0	3.07	3a	C[C@H](NC(=O)[C@H](Cc1ccccc1)NC(=O)OC(C)(C)C)C(=O)N[C@H](CO)CC1CCCCC1	IC50	'='	4000.0	nM	5.40			UO_0000065	11.35	0.22	2.33	4.62	False	CHEMBL801705	In vitro inhibitory activity against renin	B	BAO_0000357	single protein format	None	None	None	None	None	CHEMBL286	Renin	Homo sapiens	SINGLE PROTEIN	CHEMBL1124242	1	Scientific Literature	J. Med. Chem.	1988	None
CHEMBL285884		0	949.11	3	2.73	19A	O=C(Nc1nc([C@H](NC(=O)[C@H](Cc2ccccc2)NS(=O)(=O)N2CCOCC2)C(=O)N[C@@H](CC2CCCCC2)C(O)C(F)(F)C(=O)NCCN2CCOCC2)cs1)OCc1ccccc1	IC50	'='	164.0	nM	6.79			UO_0000065	7.15	0.14	4.06	2.95	False	CHEMBL801758	The concentration producing 50% inhibition of renin activity in monkey plasma was determined by radioimmunoassay.	B	BAO_0000366	cell-free format	Cercopithecidae	CHEMBL3559721	Plasma	None	None	CHEMBL286	Renin	Homo sapiens	SINGLE PROTEIN	CHEMBL1126021	1	Scientific Literature	J. Med. Chem.	1992	None
CHEMBL325329		0	830.52	2	2.44	XXIII	CC[C@H](C)[C@H](NC(=O)C[C@H](O)[C@H](CC1CCCCC1)NC(=O)CCNC(=O)[C@H](Cc1ccccc1)NC(=O)CCC[N+](C)(C)C)C(=O)NCc1cnc(C)nc1N.[Cl-]	IC50	'='	8.0	nM	8.10			UO_0000065	10.18	0.19	5.66	3.72	False	CHEMBL848086	In vitro for inhibitory activity against human renin	B	BAO_0000357	single protein format	None	None	None	None	None	CHEMBL286	Renin	Homo sapiens	SINGLE PROTEIN	CHEMBL1125795	1	Scientific Literature	J. Med. Chem.	1991	None
CHEMBL328927		0	410.60	0	4.55	10	CCCCNC(=O)C(C)C[C@H](O)[C@@H](N)C[C@@H](C)Cc1ccc(-c2ccccc2)cc1	IC50	'='	3000.0	nM	5.52			UO_0000065	13.45	0.25	0.97	7.33	False	CHEMBL807521	In vitro binding affinity for human renin at pH 7.2	B	BAO_0000357	single protein format	None	None	None	None	None	CHEMBL286	Renin	Homo sapiens	SINGLE PROTEIN	CHEMBL1129212	1	Scientific Literature	Bioorg. Med. Chem. Lett.	1997	None
CHEMBL54992		0	761.97	2	3.06	III	CC[C@H](C)[C@H](NC(=O)C[C@H](N)[C@H](CC(C)C)NC(=O)[C@H](Cc1c[nH]cn1)NC(=O)[C@H](Cc1ccccc1)NC(=O)OC(C)(C)C)C(=O)NCc1ccccn1	IC50	'='	15.0	nM	7.82			UO_0000065	10.27	0.19	4.76	3.52	False	CHEMBL801670	Inhibitory activity against human plasma renin.	B	BAO_0000366	cell-free format	None	CHEMBL3559721	Plasma	None	None	CHEMBL286	Renin	Homo sapiens	SINGLE PROTEIN	CHEMBL1123618	1	Scientific Literature	J. Med. Chem.	1987	None
CHEMBL497623		0	528.57	2	6.07	7g	CNC[C@H](CC1CCCCC1)NC(=O)N1CCC[C@@H]([C@@H](OCCCOC)c2cccc(Cl)c2Cl)C1	IC50	'='	609.0	nM	6.21			UO_0000065	11.76	0.24	0.15	9.89	False	CHEMBL957839	Inhibition of human recombinant renin	B	BAO_0000357	single protein format	Homo sapiens	None	None	None	None	CHEMBL286	Renin	Homo sapiens	SINGLE PROTEIN	CHEMBL1136958	1	Scientific Literature	Bioorg. Med. Chem. Lett.	2009	None
CHEMBL3143446		0	694.92	1	4.40	26	CC(C)CCC(=O)NCC[C@H](O)[C@H](CC1CCCCC1)NC(=O)[C@H](Cc1cnccn1)NC(=O)[C@H](Cc1ccccc1)NC(=O)OC(C)(C)C	IC50	'='	6.0	nM	8.22			UO_0000065	11.83	0.22	3.82	4.79	False	CHEMBL801673	Inhibition of human renin	B	BAO_0000357	single protein format	None	None	None	None	None	CHEMBL286	Renin	Homo sapiens	SINGLE PROTEIN	CHEMBL1123785	1	Scientific Literature	J. Med. Chem.	1987	None
CHEMBL52060		0	786.11	1	4.67	41	CCCC[C@H](N[C@@H](Cc1ccccc1)C(=O)N1CCC(OCOC)CC1)C(=O)N[C@@H](CC1CCCCC1)[C@@H](O)C[C@H](C(=O)NCCCN1CCOCC1)C(C)C	IC50	'='	290.0	nM	6.54			UO_0000065	8.32	0.16	1.87	4.61	False	CHEMBL795267	Tested in vitro for its ability to inhibit the ferret plasma renin	B	BAO_0000366	cell-free format	Mustela putorius furo	CHEMBL3559721	Plasma	None	None	CHEMBL286	Renin	Homo sapiens	SINGLE PROTEIN	CHEMBL1127457	1	Scientific Literature	J. Med. Chem.	1994	None
CHEMBL3085574		0	761.97	2	3.70	3	CC(C)C[C@H](NC(=O)C[C@H](O)[C@H](CC(C)C)NC(=O)[C@H](Cc1c[nH]cn1)NC(=O)[C@H](Cc1ccccc1)NC(=O)OC(C)(C)C)C(=O)NCc1ccccc1	IC50	'='	16.0	nM	7.80			UO_0000065	10.23	0.19	4.10	3.83	False	CHEMBL795931	Inhibition of renin	B	BAO_0000357	single protein format	Canis lupus familiaris	None	None	None	None	CHEMBL286	Renin	Homo sapiens	SINGLE PROTEIN	CHEMBL1123973	1	Scientific Literature	J. Med. Chem.	1988	None
CHEMBL3142734		0	554.71	1	0.10	14U	C=CC[C@H](NC(=O)[C@H](Cc1ccccc1)NS(=O)(=O)N1CCOCC1)C(=O)N[C@@H](C)[C@@H](O)[C@@H](O)CC(C)C	Affinity	'='	16.0	nM				UO_0000065					False	CHEMBL799837	Binding affinity against human renin enzyme	B	BAO_0000357	single protein format	None	None	None	None	None	CHEMBL286	Renin	Homo sapiens	SINGLE PROTEIN	CHEMBL1128604	1	Scientific Literature	J. Med. Chem.	1995	None
CHEMBL346684		0	633.86	2	5.45	6g	CC(C)SC[C@H](O)[C@@H](NC(=O)[C@H](C)NC(=O)[C@H](Cc1ccccc1)NC(=O)OC(C)(C)C)C(c1ccccc1)c1ccccc1	Inhibition	'='	11.0	%				UO_0000187					False	CHEMBL873003	Inhibition of human renal renin at pH 6	B	BAO_0000357	single protein format	None	None	None	None	None	CHEMBL286	Renin	Homo sapiens	SINGLE PROTEIN	CHEMBL1124052	1	Scientific Literature	J. Med. Chem.	1988	None
CHEMBL103365		0	571.72	2	0.31	H-His-Sta-Leu-Phe-NH2	CC(C)CC(NC(=O)[C@@H](N)Cc1c[nH]cn1)C(O)CC(=O)N[C@@H](CC(C)C)C(=O)N[C@@H](Cc1ccccc1)C(N)=O	IC50	'='	370000.0	nM		Outside typical range		UO_0000065					False	CHEMBL806641	In vitro inhibitory activity towards porcine kidney renin	B	BAO_0000221	tissue-based format	Sus scrofa	CHEMBL3638241	Kidney	None	None	CHEMBL286	Renin	Homo sapiens	SINGLE PROTEIN	CHEMBL1123947	1	Scientific Literature	J. Med. Chem.	1988	None
CHEMBL3349394		0	957.19	2	1.34	20	CC(C)C[C@H](NC(=O)CC(O)[C@H](CC(C)C)NC(=O)[C@H](C)NC(=O)[C@H](Cc1ccccc1)NC(=O)[C@@H]1CCCN1C(=O)[C@H](Cc1c[nH]cn1)NC(=O)C(C)C)C(=O)N[C@@H](Cc1ccccc1)C(N)=O	Ki	'='	99.0	nM	7.00			UO_0000065	7.32	0.14	5.66	2.44	False	CHEMBL803232	Inhibition of human renin at pH 7.4	B	BAO_0000357	single protein format	None	None	None	None	None	CHEMBL286	Renin	Homo sapiens	SINGLE PROTEIN	CHEMBL1124219	1	Scientific Literature	J. Med. Chem.	1988	None
CHEMBL59973		0	654.77	1	2.89	2f	CSC[C@H](NC(=O)[C@H](Cc1ccccc1)NC(=O)N1CCOCC1)C(=O)N[C@@H](CC1CCCCC1)[C@@H](O)P1(=O)OCCCO1	IC50	'='	8.4	nM	8.08			UO_0000065	12.33	0.25	5.19	5.19	False	CHEMBL795270	Compound was tested for the inhibition of guinea pig plasma renin	B	BAO_0000366	cell-free format	Cavia porcellus	CHEMBL3559721	Plasma	None	None	CHEMBL286	Renin	Homo sapiens	SINGLE PROTEIN	CHEMBL1127711	1	Scientific Literature	Bioorg. Med. Chem. Lett.	1994	None
CHEMBL3142205		0	611.80	1	2.24	21	CC(C)S(=O)(=O)C[C@H](O)[C@H](CC1CCCCC1)NC(=O)[C@H](CO)NC(=O)[C@H](Cc1ccccc1)NC(=O)OC(C)(C)C	IC50	'='	40.0	nM	7.40			UO_0000065	12.09	0.24	5.16	4.32	False	CHEMBL803432	Evaluated in vitro for inhibitory potency against renin.	B	BAO_0000357	single protein format	None	None	None	None	None	CHEMBL286	Renin	Homo sapiens	SINGLE PROTEIN	CHEMBL1123652	1	Scientific Literature	J. Med. Chem.	1987	None
CHEMBL437836		0	1052.29	None	None	SCRIP	CCC(C)(N)C(=O)N[C@@H](Cc1c[nH]cn1)C(=O)N1CCC[C@H]1C(=O)N[C@@H](Cc1ccccc1)C(=O)N[C@@H](Cc1c[nH]cn1)C(=O)NC(CC(C)C)C(O)CC(=O)N[C@@H](CC(C)C)C(=O)N[C@@H](Cc1ccccc1)C(N)=O	IC50	'='	16.0	nM	7.80			UO_0000065	7.41	None	None	None	False	CHEMBL801708	In vitro inhibitory activity against human plasma renin	B	BAO_0000366	cell-free format	None	CHEMBL3559721	Plasma	None	None	CHEMBL286	Renin	Homo sapiens	SINGLE PROTEIN	CHEMBL1123947	1	Scientific Literature	J. Med. Chem.	1988	None
CHEMBL448175		0	695.18	2	5.55	rac-26b	NC(=O)CCC(=O)N1CC2CC(c3ccc(CCCOc4c(F)ccc(F)c4F)cc3)=C(C(=O)N(Cc3ccccc3Cl)C3CC3)C(C1)N2	IC50	'='	0.55	nM	9.26			UO_0000065	13.32	0.26	3.71	8.82	False	CHEMBL975288	Inhibition of human recombinant rennin in buffer assessed as accumulation of angiotensin 1 using human tetradecapeptide by immunoassay	B	BAO_0000357	single protein format	Homo sapiens	None	None	None	None	CHEMBL286	Renin	Homo sapiens	SINGLE PROTEIN	CHEMBL1138622	1	Scientific Literature	J. Med. Chem.	2009	None
CHEMBL470878		0	655.02	2	6.64	25b	CC(=O)N1C[C@H]2N[C@H](CC(c3ccc(OCCOc4ccccc4Cl)cc3)=C2C(=O)N(Cc2cccc(Cl)c2Cl)C2CC2)C1	IC50	'='	4.9	nM	8.31			UO_0000065	12.69	0.26	1.67	11.69	False	CHEMBL975288	Inhibition of human recombinant rennin in buffer assessed as accumulation of angiotensin 1 using human tetradecapeptide by immunoassay	B	BAO_0000357	single protein format	Homo sapiens	None	None	None	None	CHEMBL286	Renin	Homo sapiens	SINGLE PROTEIN	CHEMBL1138622	1	Scientific Literature	J. Med. Chem.	2009	None
CHEMBL447104		0	620.58	2	5.99	25a	CC(=O)N1C[C@H]2N[C@H](CC(c3ccc(OCCOc4ccccc4)cc3)=C2C(=O)N(Cc2cccc(Cl)c2Cl)C2CC2)C1	IC50	'='	8.5	nM	8.07			UO_0000065	13.00	0.26	2.08	11.35	False	CHEMBL975288	Inhibition of human recombinant rennin in buffer assessed as accumulation of angiotensin 1 using human tetradecapeptide by immunoassay	B	BAO_0000357	single protein format	Homo sapiens	None	None	None	None	CHEMBL286	Renin	Homo sapiens	SINGLE PROTEIN	CHEMBL1138622	1	Scientific Literature	J. Med. Chem.	2009	None
CHEMBL454711		0	653.05	2	7.20	24b	CC(=O)N1C[C@H]2N[C@H](CC(c3ccc(CCCOc4ccccc4Cl)cc3)=C2C(=O)N(Cc2cccc(Cl)c2Cl)C2CC2)C1	IC50	'='	1.4	nM	8.85			UO_0000065	13.56	0.27	1.65	14.31	False	CHEMBL975288	Inhibition of human recombinant rennin in buffer assessed as accumulation of angiotensin 1 using human tetradecapeptide by immunoassay	B	BAO_0000357	single protein format	Homo sapiens	None	None	None	None	CHEMBL286	Renin	Homo sapiens	SINGLE PROTEIN	CHEMBL1138622	1	Scientific Literature	J. Med. Chem.	2009	None
CHEMBL509480		0	654.81	1	4.93	17l	COc1ccccc1COCCCOc1ccc(C2=C(C(=O)N(Cc3ccnc(C)c3OC)C3CC3)[C@H]3CN(C(C)=O)C[C@@H](C2)N3)cc1	IC50	'='	1.4	nM	8.85			UO_0000065	13.52	0.25	3.92	8.64	False	CHEMBL975288	Inhibition of human recombinant rennin in buffer assessed as accumulation of angiotensin 1 using human tetradecapeptide by immunoassay	B	BAO_0000357	single protein format	Homo sapiens	None	None	None	None	CHEMBL286	Renin	Homo sapiens	SINGLE PROTEIN	CHEMBL1138622	1	Scientific Literature	J. Med. Chem.	2009	None
CHEMBL503443		0	691.00	2	6.92	25k	CC(=O)N1C[C@H]2N[C@H](CC(c3ccc(OCCOc4c(F)ccc(F)c4Cl)cc3)=C2C(=O)N(Cc2cccc(Cl)c2Cl)C2CC2)C1	IC50	'='	34.0	nM	7.47			UO_0000065	10.81	0.22	0.55	10.50	False	CHEMBL975287	Inhibition of human recombinant rennin in human plasma assessed as accumulation of angiotensin 1 using human tetradecapeptide by immunoassay	B	BAO_0000357	single protein format	Homo sapiens	CHEMBL3559721	Plasma	None	None	CHEMBL286	Renin	Homo sapiens	SINGLE PROTEIN	CHEMBL1138622	1	Scientific Literature	J. Med. Chem.	2009	None
CHEMBL454711		0	653.05	2	7.20	24b	CC(=O)N1C[C@H]2N[C@H](CC(c3ccc(CCCOc4ccccc4Cl)cc3)=C2C(=O)N(Cc2cccc(Cl)c2Cl)C2CC2)C1	IC50	'='	188.0	nM	6.73			UO_0000065	10.30	0.21	-0.47	10.87	False	CHEMBL975287	Inhibition of human recombinant rennin in human plasma assessed as accumulation of angiotensin 1 using human tetradecapeptide by immunoassay	B	BAO_0000357	single protein format	Homo sapiens	CHEMBL3559721	Plasma	None	None	CHEMBL286	Renin	Homo sapiens	SINGLE PROTEIN	CHEMBL1138622	1	Scientific Literature	J. Med. Chem.	2009	None
CHEMBL50799		0	716.02	2	6.32	23	CCCCC(=O)N[C@@H](C[C@H](O)[C@H](CC1CCCCC1)NC(=O)[C@H](CCCC)O[C@@H](Cc1ccccc1)C(=O)N1CCC(OCOC)CC1)C(C)C	IC50	'='	5.3	nM	8.28			UO_0000065	11.56	0.22	1.96	6.55	False	CHEMBL803387	In vitro potency against human plasma renin at a pH of 7.4	B	BAO_0000366	cell-free format	None	CHEMBL3559721	Plasma	None	None	CHEMBL286	Renin	Homo sapiens	SINGLE PROTEIN	CHEMBL1126033	1	Scientific Literature	J. Med. Chem.	1992	None
CHEMBL2371853		0	1181.41	None	None	4	CC(C)C[C@H](NC(=O)[C@H](Cc1c[nH]cn1)NC(=O)[C@H](Cc1ccccc1)NC(=O)[C@@H]1CCCN1C(=O)[C@H](Cc1c[nH]cn1)NC(=O)[C@@H]1CCCN1)[C@@H](O)CC(=O)N[C@H](C(=O)N[C@@H](Cc1ccc(O)cc1)C(=O)N[C@@H](CCCCN)C(=O)O)C(C)C	IC50	'='	10.0	nM	8.00			UO_0000065	6.77	None	None	None	False	CHEMBL873004	Inhibitory activity against human plasma renin	B	BAO_0000366	cell-free format	None	CHEMBL3559721	Plasma	None	None	CHEMBL286	Renin	Homo sapiens	SINGLE PROTEIN	CHEMBL1123793	1	Scientific Literature	J. Med. Chem.	1987	None
CHEMBL511054		0	648.63	2	6.55	24e	COc1ccccc1OCCCc1ccc(C2=C(C(=O)N(Cc3cccc(Cl)c3Cl)C3CC3)[C@H]3CN(C(C)=O)C[C@@H](C2)N3)cc1	IC50	'='	19.0	nM	7.72			UO_0000065	11.90	0.23	1.17	10.86	False	CHEMBL975288	Inhibition of human recombinant rennin in buffer assessed as accumulation of angiotensin 1 using human tetradecapeptide by immunoassay	B	BAO_0000357	single protein format	Homo sapiens	None	None	None	None	CHEMBL286	Renin	Homo sapiens	SINGLE PROTEIN	CHEMBL1138622	1	Scientific Literature	J. Med. Chem.	2009	None
CHEMBL41954		0	412.62	0	4.82	30c	CCCCNC(=O)[C@H](C)C[C@H](O)[C@@H](N)CC(C)(C)CCc1cccc2ccccc12	IC50	'='	700.0	nM	6.16			UO_0000065	14.92	0.28	1.33	8.17	False	CHEMBL801063	In vitro binding affinity was tested against purified human renin at pH 7.2	B	BAO_0000357	single protein format	None	None	None	None	None	CHEMBL286	Renin	Homo sapiens	SINGLE PROTEIN	CHEMBL1129114	1	Scientific Literature	Bioorg. Med. Chem. Lett.	1996	None
CHEMBL262670		0	1296.50	None	None	Asp-Arg-Val-Tyr-Ile-His-Pro-Phe-His-Leu	CC[C@H](C)[C@H](NC(=O)[C@H](Cc1ccc(O)cc1)NC(=O)[C@@H](NC(=O)[C@H](CCCN=C(N)N)NC(=O)[C@@H](N)CC(=O)O)C(C)C)C(=O)N[C@@H](Cc1c[nH]cn1)C(=O)N1CCC[C@H]1C(=O)N[C@@H](Cc1ccccc1)C(=O)N[C@@H](Cc1c[nH]cn1)C(=O)N[C@@H](CC(C)C)C(=O)O	Km	'='	50000.0	nM				UO_0000065					False	CHEMBL801281	The compound was tested for its antihypertensive activity against human renin	F	BAO_0000019	assay format	None	None	None	None	None	CHEMBL286	Renin	Homo sapiens	SINGLE PROTEIN	CHEMBL1121806	1	Scientific Literature	J. Med. Chem.	1981	None
CHEMBL553558		0	531.18	0	4.34	41	CCCCNC(=O)[C@H](C)C[C@H](O)[C@@H](N)C[C@H](Cc1ccc(OC)c(OCCCCOC)c1)C(C)C.Cl	IC50	'='	22.0	nM	7.66			UO_0000065	15.48	0.30	3.32	7.43	False	CHEMBL895232	Inhibition of human plasma renin after 1 hr by radioimmunoassay method	B	BAO_0000366	cell-free format	Homo sapiens	CHEMBL3559721	Plasma	None	None	CHEMBL286	Renin	Homo sapiens	SINGLE PROTEIN	CHEMBL1148800	1	Scientific Literature	J. Med. Chem.	2007	None
CHEMBL49286		0	632.88	2	5.01	1	CCCC[C@H](O[C@@H](Cc1ccccc1)C(=O)N1CCC(OCOC)CC1)C(=O)N[C@@H](CC1CCCCC1)[C@@H](O)[C@@H](O)CC(C)C	IC50	'='	13.0	nM	7.89			UO_0000065	12.46	0.24	2.88	6.71	False	CHEMBL803387	In vitro potency against human plasma renin at a pH of 7.4	B	BAO_0000366	cell-free format	None	CHEMBL3559721	Plasma	None	None	CHEMBL286	Renin	Homo sapiens	SINGLE PROTEIN	CHEMBL1126033	1	Scientific Literature	J. Med. Chem.	1992	None
CHEMBL584284		0	367.49	0	3.20	34	COc1ccc(C2(C34CC5CC(CC(C5)C3)C4)N=C(N)N(C)C2=O)cc1C	IC50	'='	59500.0	nM	4.22			UO_0000065	11.50	0.21	1.03	6.22	False	CHEMBL1044554	Inhibition of human recombinant renin by FRET based peptide cleavage assay	B	BAO_0000357	single protein format	Homo sapiens	None	None	None	None	CHEMBL286	Renin	Homo sapiens	SINGLE PROTEIN	CHEMBL1156789	1	Scientific Literature	J. Med. Chem.	2010	None
CHEMBL97865		0	855.05	3	2.32	5	CC[C@H](C)[C@H](NC(=O)[C@@H](NC(=O)[C@H]1COCCCCCN(C(=O)[C@H](Cc2ccccc2)NC(=O)OC(C)(C)C)[C@H](C)C(=O)N1)C(C)C)C(=O)N[C@@H](Cc1c[nH]cn1)C(=O)OC	IC50	'='	69000.0	nM	4.16			UO_0000065	4.87	0.09	1.84	1.74	False	CHEMBL801674	Inhibitory activity against human renin	B	BAO_0000357	single protein format	None	None	None	None	None	CHEMBL286	Renin	Homo sapiens	SINGLE PROTEIN	CHEMBL1124022	1	Scientific Literature	J. Med. Chem.	1988	None
CHEMBL3142183		0	832.95	2	3.44	20	CC[C@H](C)[C@H](NC(=O)C(F)(F)[C@H](O)[C@H](Cc1ccccc1)NC(=O)[C@H](CC1N=CC=N1)NC(=O)[C@H](Cc1ccccc1)NC(=O)OC(C)(C)C)C(=O)NCc1ccccn1	IC50	'='	13.0	nM	7.89			UO_0000065	9.47	0.18	4.45	3.71	False	CHEMBL801604	Inhibition of human plasma renin	B	BAO_0000366	cell-free format	Homo sapiens	CHEMBL3559721	Plasma	None	None	CHEMBL286	Renin	Homo sapiens	SINGLE PROTEIN	CHEMBL1123252	1	Scientific Literature	J. Med. Chem.	1986	None
CHEMBL411885		0	616.76	1	3.95	1	COc1ccccc1COCCCOc1ccc(N2C(=O)CNC[C@@H]2COc2ccc3c(c2)N(CCNC(C)=O)CCC3)cc1	IC50	'='	0.4	nM	9.40			UO_0000065	15.24	0.29	5.45	9.25	False	CHEMBL880644	Inhibitory activity against renin in fluorescent tGFP assay	B	BAO_0000357	single protein format	Homo sapiens	None	None	None	None	CHEMBL286	Renin	Homo sapiens	SINGLE PROTEIN	CHEMBL1143457	1	Scientific Literature	Bioorg. Med. Chem. Lett.	2005	None
CHEMBL169718		0	698.99	2	6.42	27	CCCCNC(=O)[C@@H](C[C@H](O)[C@H](CC1CCCCC1)NC(=O)[C@H](CCCC)N1Cc2ccccc2C[C@H](NC(=O)OC(C)(C)C)C1=O)C(C)C	IC50	'='	1730.0	nM	5.76			UO_0000065	8.24	0.16	-0.66	4.20	False	CHEMBL801597	Compound was evaluated for the inhibition of human plasma renin at pH 7.4	B	BAO_0000366	cell-free format	None	CHEMBL3559721	Plasma	None	None	CHEMBL286	Renin	Homo sapiens	SINGLE PROTEIN	CHEMBL1125389	1	Scientific Literature	J. Med. Chem.	1992	None
CHEMBL62930		0	599.81	1	4.63	3	C=CC[C@H](NC(=O)[C@H]1Cc2ccccc2CN1C(=O)OC(C)(C)C)C(=O)N[C@@H](CC1CCCCC1)[C@@H](O)[C@@H](O)CC(C)C	IC50	'='	325.0	nM	6.49			UO_0000065	10.82	0.21	1.86	5.06	False	CHEMBL872980	In vitro inhibitory activity against monkey plasma renin	B	BAO_0000366	cell-free format	Cercopithecidae	CHEMBL3559721	Plasma	None	None	CHEMBL286	Renin	Homo sapiens	SINGLE PROTEIN	CHEMBL1127956	1	Scientific Literature	Bioorg. Med. Chem. Lett.	1994	None
CHEMBL90896		0	801.98	3	1.81	17	COC(=O)CC(O)[C@H](CC(C)C)NC(=O)[C@H](C)NC(=O)CC(O)[C@H](CC(C)C)NC(=O)[C@H](Cc1c[nH]cn1)NC(=O)[C@H](Cc1ccccc1)NC(=O)OC(C)(C)C	IC50	'='	1.8	nM	8.74			UO_0000065	10.90	0.21	6.93	3.50	False	CHEMBL801662	Inhibition of human renin at pH 6.0	B	BAO_0000357	single protein format	None	None	None	None	None	CHEMBL286	Renin	Homo sapiens	SINGLE PROTEIN	CHEMBL1124219	1	Scientific Literature	J. Med. Chem.	1988	None
CHEMBL3144147		0	661.87	1	3.21	57	CC(C)C[C@@H](NC(=O)[C@H](Cc1c[nH]cn1)NC(=O)[C@H](Cc1ccccc1)NC(=O)OC(C)(C)C)[C@H](O)CS(=O)(=O)C1CCCCC1	IC50	'='	90.0	nM	7.05			UO_0000065	10.65	0.21	3.84	3.92	False	CHEMBL804779	Inhibition of human renal renin at the pH optimum 6.0.	B	BAO_0000357	single protein format	None	None	None	None	None	CHEMBL286	Renin	Homo sapiens	SINGLE PROTEIN	CHEMBL1123909	1	Scientific Literature	J. Med. Chem.	1987	None
CHEMBL3144404		0	758.02	3	5.45	1	CC(C)C[C@@H](CNCc1ccccc1)NC(=O)C[C@H](O)[C@H](CC(C)C)NC(=O)[C@H](Cc1ccccc1)NC(=O)[C@H](Cc1ccccc1)NC(=O)OC(C)(C)C	Inhibition	'='	37.0	%				UO_0000187					False	CHEMBL873124	Compound was tested for inhibition of human plasma renin	B	BAO_0000366	cell-free format	None	CHEMBL3559721	Plasma	None	None	CHEMBL286	Renin	Homo sapiens	SINGLE PROTEIN	CHEMBL1122857	1	Scientific Literature	J. Med. Chem.	1985	None
CHEMBL297417		0	709.99	1	4.56	34	CCCC[C@H](O[C@@H](Cc1ccccc1)C(=O)N1CCC(OCOC)CC1)C(=O)N[C@@H](CC1CCCCC1)[C@@H](O)C[C@H](NS(C)(=O)=O)C(C)C	IC50	'='	4.3	nM	8.37			UO_0000065	11.78	0.23	3.81	5.83	False	CHEMBL803388	In vitro activity against human renin (pH 6.0)	B	BAO_0000357	single protein format	None	None	None	None	None	CHEMBL286	Renin	Homo sapiens	SINGLE PROTEIN	CHEMBL1126033	1	Scientific Literature	J. Med. Chem.	1992	None
CHEMBL46606		0	606.83	1	2.52	24e	CC[C@H]1[C@@H](C(=O)N[C@@H](Cc2cscn2)C(=O)N[C@@H](CC2CCCCC2)[C@@H](O)[C@@H](O)CC(C)C)[C@@H]1C(=O)N1CCOCC1	IC50	'='	610.0	nM	6.21			UO_0000065	10.24	0.20	3.69	4.40	False	CHEMBL803394	In vitro potency against human plasma renin at pH 7.4	B	BAO_0000366	cell-free format	Homo sapiens	CHEMBL3559721	Plasma	None	None	CHEMBL286	Renin	Homo sapiens	SINGLE PROTEIN	CHEMBL1126031	1	Scientific Literature	J. Med. Chem.	1992	None
CHEMBL313326		0	793.97	2	4.03	16	CC(C)CCNC(=O)[C@H](Cc1c[nH]c2ccccc12)NC(=O)[C@H](CCCCN)N1C(=O)CC[C@@H](NC(=O)OCc2ccccc2)C(=O)N[C@H](Cc2ccccc2)C1=O	IC50	'='	5800.0	nM	5.24			UO_0000065	6.60	0.12	1.21	2.56	False	CHEMBL806644	Inhibitory activity against porcine renin	B	BAO_0000357	single protein format	Canis lupus familiaris	None	None	None	None	CHEMBL286	Renin	Homo sapiens	SINGLE PROTEIN	CHEMBL1124914	1	Scientific Literature	J. Med. Chem.	1990	None
CHEMBL295507		0	599.84	1	4.88	12b	CC(C)C[C@H](NC(=O)[C@H](C)NC(=O)[C@H](Cc1ccccc1)NC(=O)OC(C)(C)C)[C@@H](O)CCSCCc1ccccc1	IC50	'='	4200.0	nM	5.38			UO_0000065	8.96	0.17	0.50	4.60	False	CHEMBL801660	Inhibition against purified human renin	B	BAO_0000357	single protein format	Homo sapiens	None	None	None	None	CHEMBL286	Renin	Homo sapiens	SINGLE PROTEIN	CHEMBL1123605	1	Scientific Literature	J. Med. Chem.	1987	None
CHEMBL313904		0	503.60	1	0.74	23	CC(C)(C)OC(=O)N[C@@H]1CCC(=O)N([C@@H](CCCCN)C(N)=O)C(=O)[C@@H](Cc2ccccc2)NC1=O	Inhibition						Not Active						False	CHEMBL806625	Tested for inhibition against human renin at a concentration of 100 uM; Inactive	B	BAO_0000357	single protein format	None	None	None	None	None	CHEMBL286	Renin	Homo sapiens	SINGLE PROTEIN	CHEMBL1124914	1	Scientific Literature	J. Med. Chem.	1990	None
CHEMBL193816		0	617.74	1	4.38	11	COCCCN1C(=O)CCc2ccc(OC[C@H]3CNCC(=O)N3c3ccc(OCCCOCc4ccccc4OC)cc3)cc21	IC50	'='	7.0	nM	8.15			UO_0000065	13.20	0.25	3.77	8.25	False	CHEMBL866269	Inhibition of renin	B	BAO_0000357	single protein format	Homo sapiens	None	None	None	None	CHEMBL286	Renin	Homo sapiens	SINGLE PROTEIN	CHEMBL1146987	1	Scientific Literature	Bioorg. Med. Chem. Lett.	2006	None
CHEMBL2371849		0	789.94	2	-0.87	17	CC(C)C[C@H](NC(=O)[C@H](Cc1c[nH]cn1)NC(=O)[C@H](Cc1ccccc1)NC(=O)[C@@H]1CCCN1C(=O)[C@H](Cc1c[nH]cn1)NC(=O)[C@@H]1CCCN1)[C@@H](O)CC(N)=O	IC50	'='	900.0	nM	6.05			UO_0000065	7.65	0.14	6.92	2.24	False	CHEMBL873004	Inhibitory activity against human plasma renin	B	BAO_0000366	cell-free format	None	CHEMBL3559721	Plasma	None	None	CHEMBL286	Renin	Homo sapiens	SINGLE PROTEIN	CHEMBL1123793	1	Scientific Literature	J. Med. Chem.	1987	None
CHEMBL2028954		0	1185.45	None	None	21	CC[C@H](C)[C@H](NC(=O)[C@H](CCCc1ccccc1)NC(=O)[C@H](Cc1c[nH]cn1)NC(=O)[C@H](Cc1ccccc1)NC(=O)[C@@H]1CCCN1C(=O)[C@H](Cc1c[nH]cn1)NC(=O)[C@@H]1CCCN1)C(=O)N[C@@H](Cc1c[nH]cn1)C(=O)N[C@@H](CCCCN)C(C)=O	IC50	'='	30.0	nM	7.52			UO_0000065	6.35	None	None	None	False	CHEMBL873004	Inhibitory activity against human plasma renin	B	BAO_0000366	cell-free format	None	CHEMBL3559721	Plasma	None	None	CHEMBL286	Renin	Homo sapiens	SINGLE PROTEIN	CHEMBL1123793	1	Scientific Literature	J. Med. Chem.	1987	None
CHEMBL112794		0	399.58	0	1.98	12a	CC(C)CCNC(=O)[C@@H](C)NC(=O)C[C@H](O)C(CC(C)C)NC(=O)CC(C)C	IC50	'>'	330000.0	nM		Outside typical range		UO_0000065					False	CHEMBL795274	Inhibition of renin was measured using hog kidney renin and the radiolabeled synthetic substrate, H-Ile-His-Pro-Phe-His-Leu-[14C]Leu-Val-Tyr-Ser-OH	B	BAO_0000221	tissue-based format	Sus scrofa	CHEMBL3638241	Kidney	None	None	CHEMBL286	Renin	Homo sapiens	SINGLE PROTEIN	CHEMBL1121520	1	Scientific Literature	J. Med. Chem.	1980	None
CHEMBL3142170		0	762.95	2	3.00	15	CC[C@H](C)[C@H](NC(=O)C[C@H](O)[C@H](CC(C)C)NC(=O)[C@H](CC1N=CC=N1)NC(=O)[C@H](Cc1ccccc1)NC(=O)OC(C)(C)C)C(=O)NCc1ccccn1	IC50	'='	1.7	nM	8.77			UO_0000065	11.49	0.22	5.77	4.13	False	CHEMBL801604	Inhibition of human plasma renin	B	BAO_0000366	cell-free format	Homo sapiens	CHEMBL3559721	Plasma	None	None	CHEMBL286	Renin	Homo sapiens	SINGLE PROTEIN	CHEMBL1123252	1	Scientific Literature	J. Med. Chem.	1986	None
CHEMBL87025		0	713.00	1	2.59	6	C=CC[C@H](NC(=O)[C@H](Cc1ccccc1)NS(=O)(=O)N1CCOCC1)C(=O)N[C@@H](CC1CCCCC1)[C@@H](O)C[C@H](O)C1SCCCS1	IC50	'='	0.2	nM	9.70			UO_0000065	13.60	0.28	7.11	6.17	False	CHEMBL801753	Inhibitory activity against monkey renin	B	BAO_0000357	single protein format	Cercopithecidae	None	None	None	None	CHEMBL286	Renin	Homo sapiens	SINGLE PROTEIN	CHEMBL1126790	1	Scientific Literature	J. Med. Chem.	1993	None
CHEMBL73980		0	429.61	0	3.93	12a	CCCCC(O)[C@H](CC1CCCCC1)NC(=O)Cc1nnc2c(CCC)nc(C)cn12	IC50	'>'	100000.0	nM				UO_0000065					False	CHEMBL807683	Tested in vitro for their ability to inhibit human renin incubated with human angiotensinogen	B	BAO_0000357	single protein format	None	None	None	None	None	CHEMBL286	Renin	Homo sapiens	SINGLE PROTEIN	CHEMBL1124892	1	Scientific Literature	J. Med. Chem.	1990	None
CHEMBL284690		0	610.80	2	6.20	rac-19	c1ccc(COCCCOc2ccc([C@H]3CCNC[C@@H]3OCc3ccc4cc(OCCN5CCOCC5)ccc4c3)cc2)cc1	Ratio	'='	64.0										False	CHEMBL851341	Ratio of IC50 against human plasma renin to that of purified recombinant human renin	B	BAO_0000357	single protein format	None	None	None	None	None	CHEMBL286	Renin	Homo sapiens	SINGLE PROTEIN	CHEMBL1131714	1	Scientific Literature	Bioorg. Med. Chem. Lett.	1999	None
CHEMBL23232		0	768.08	3	7.00	17	CCC(C)CNC(=O)C[C@H](O)C(CC(C)C)NC(=O)C(CCCC/N=C(/S)NC)NC(=O)C(Cc1cccc2ccccc12)Cc1cccc2ccccc12	IC50	'='	23.0	nM	7.64			UO_0000065	9.94	0.19	0.64	5.79	False	CHEMBL801755	Inhibitory activity against monkey plasma renin.	B	BAO_0000366	cell-free format	Cercopithecidae	CHEMBL3559721	Plasma	None	None	CHEMBL286	Renin	Homo sapiens	SINGLE PROTEIN	CHEMBL1125654	1	Scientific Literature	J. Med. Chem.	1991	None
CHEMBL216419		0	962.25	3	9.11	29	CC(C)CC(NC(=O)C[C@H](O)C(CC(C)C)NC(=O)C(CCCCNC(=O)OCc1ccccc1)NC(=O)C(Cc1cccc2ccccc12)Cc1cccc2ccccc12)C(=O)NCc1ccccc1	IC50	'='	2900.0	nM	5.54			UO_0000065	5.75	0.11	-3.57	3.17	False	CHEMBL806849	Inhibitory activity against human plasma renin	B	BAO_0000366	cell-free format	None	CHEMBL3559721	Plasma	None	None	CHEMBL286	Renin	Homo sapiens	SINGLE PROTEIN	CHEMBL1125654	1	Scientific Literature	J. Med. Chem.	1991	None
CHEMBL308335		0	455.65	0	4.32	12b	CCCc1nc(C)cn2c(CC(=O)N[C@@H](CC3CCCCC3)C(O)C3CCCCC3)nnc12	IC50	'='	32000.0	nM	4.50			UO_0000065	9.86	0.19	0.17	4.86	False	CHEMBL807683	Tested in vitro for their ability to inhibit human renin incubated with human angiotensinogen	B	BAO_0000357	single protein format	None	None	None	None	None	CHEMBL286	Renin	Homo sapiens	SINGLE PROTEIN	CHEMBL1124892	1	Scientific Literature	J. Med. Chem.	1990	None
CHEMBL88654		0	693.93	2	2.11	14	CC[C@@H](O)C[C@H](O)[C@H](CC1CCCCC1)NC(=O)[C@H](Cc1csc(N)c1)NC(=O)[C@H](Cc1ccccc1)NS(=O)(=O)N1CCOCC1	IC50	'='	0.3	nM	9.52			UO_0000065	13.72	0.28	7.41	5.19	False	CHEMBL801753	Inhibitory activity against monkey renin	B	BAO_0000357	single protein format	Cercopithecidae	None	None	None	None	CHEMBL286	Renin	Homo sapiens	SINGLE PROTEIN	CHEMBL1126790	1	Scientific Literature	J. Med. Chem.	1993	None
CHEMBL30495		0	630.85	1	3.20	16g	CC(C)C[C@H](O)[C@H](O)[C@H](CC1CCCCC1)NC(=O)[C@H](Cn1ccnc1)NC(=O)[C@@H]1[C@@H](S(=O)(=O)C(C)C)[C@H]1c1ccccc1	IC50	'='	2.5	nM	8.60			UO_0000065	13.64	0.27	5.40	5.71	False	CHEMBL803392	In vitro inhibition of purified human renin at PH 6.0	B	BAO_0000357	single protein format	None	None	None	None	None	CHEMBL286	Renin	Homo sapiens	SINGLE PROTEIN	CHEMBL1126210	1	Scientific Literature	Bioorg. Med. Chem. Lett.	1992	None
CHEMBL159336		0	619.76	1	2.92	7	COC(=O)C(O)C(CC(C)C)NC(=O)C(Cc1c[nH]cn1)NC(=O)C(CC(=O)N1CCCCC1)Cc1cccc2ccccc12	IC50	'='	420.0	nM	6.38			UO_0000065	10.29	0.19	3.46	4.15	False	CHEMBL795935	Inhibitory concentration was measured against plasma renin from dog	B	BAO_0000366	cell-free format	Canis lupus familiaris	CHEMBL3559721	Plasma	None	None	CHEMBL286	Renin	Homo sapiens	SINGLE PROTEIN	CHEMBL1124071	1	Scientific Literature	J. Med. Chem.	1988	None
CHEMBL295048		0	745.06	2	5.33	60	CCCC[C@H](O[C@@H](Cc1ccccc1)C(=O)N1CCC(OCOC)CC1)C(=O)N[C@@H](CC1CCCCC1)[C@@H](O)C[C@H](C(=O)NCCCN(C)C)C(C)C	IC50	'='	5.9	nM	8.23			UO_0000065	11.04	0.21	2.90	6.35	False	CHEMBL803387	In vitro potency against human plasma renin at a pH of 7.4	B	BAO_0000366	cell-free format	None	CHEMBL3559721	Plasma	None	None	CHEMBL286	Renin	Homo sapiens	SINGLE PROTEIN	CHEMBL1126033	1	Scientific Literature	J. Med. Chem.	1992	None
CHEMBL286245		0	606.87	1	4.35	16i	CC(C)C[C@H](NC(=O)[C@@H]1[C@@H](S(=O)(=O)C(C)C)[C@H]1c1ccccc1)C(=O)N[C@@H](CC1CCCCC1)[C@@H](O)[C@@H](O)CC(C)C	IC50	'='	370.0	nM	6.43			UO_0000065	10.60	0.21	2.08	4.84	False	CHEMBL803389	In vitro inhibition of human plasma renin at PH 7.4	B	BAO_0000357	single protein format	None	CHEMBL3559721	Plasma	None	None	CHEMBL286	Renin	Homo sapiens	SINGLE PROTEIN	CHEMBL1126210	1	Scientific Literature	Bioorg. Med. Chem. Lett.	1992	None
CHEMBL3142180		0	787.02	2	4.76	III	CC[C@H](C)[C@H](NC(=O)C[C@H](O)[C@H](CC(C)C)NC(=O)[C@H](Cc1ccccc1)NC(=O)C(C)(Cc1ccccc1)NC(=O)OC(C)(C)C)C(=O)NCc1ccccn1	IC50	'='	6800.0	nM	5.17			UO_0000065	6.57	0.12	0.41	2.75	False	CHEMBL801596	Inhibition of human plasma renin	B	BAO_0000366	cell-free format	Homo sapiens	CHEMBL3559721	Plasma	None	None	CHEMBL286	Renin	Homo sapiens	SINGLE PROTEIN	CHEMBL1123253	1	Scientific Literature	J. Med. Chem.	1986	None
CHEMBL3142181		0	787.02	1	4.72	II	CC[C@H](C)[C@H](NC(=O)C[C@H](O)[C@H](CC(C)C)NC(=O)[C@H](Cc1ccccc1)NC(=O)[C@H](Cc1ccccc1)N(C)C(=O)OC(C)(C)C)C(=O)NCc1ccccn1	IC50	'='	340.0	nM	6.47			UO_0000065	8.22	0.15	1.75	3.61	False	CHEMBL801596	Inhibition of human plasma renin	B	BAO_0000366	cell-free format	Homo sapiens	CHEMBL3559721	Plasma	None	None	CHEMBL286	Renin	Homo sapiens	SINGLE PROTEIN	CHEMBL1123253	1	Scientific Literature	J. Med. Chem.	1986	None
CHEMBL49172		0	767.07	2	5.24	71	CCCC[C@H](N[C@@H](Cc1ccccc1)C(=O)N1CCC(OCOC)CC1)C(=O)N[C@@H](CC1CCCCC1)[C@@H](O)C[C@H](C(=O)NCCCn1ccnc1)C(C)C	IC50	'='	7.6	nM	8.12			UO_0000065	10.58	0.20	2.88	5.52	True	CHEMBL803387	In vitro potency against human plasma renin at a pH of 7.4	B	BAO_0000366	cell-free format	None	CHEMBL3559721	Plasma	None	None	CHEMBL286	Renin	Homo sapiens	SINGLE PROTEIN	CHEMBL1126033	1	Scientific Literature	J. Med. Chem.	1992	None
CHEMBL298510		0	826.05	3	5.42	6j	CC(C)CC(NC(=O)[C@H](Cc1c[nH]cn1)NC(=O)[C@H](Cc1ccccc1)NC(=O)OC(C)(C)C)C(O)CC(=O)N[C@@H](CC(C)C)C(=O)NC(C)c1ccc2ccccc2c1	Ki	'='	230.0	nM	6.64			UO_0000065	8.04	0.15	1.22	3.26	False	CHEMBL803242	Inhibition of purified human kidney renin, radioimmunoassay using a synthetic tetradecapeptide renin substrate at 10e-9 M concentration	B	BAO_0000357	single protein format	None	None	None	None	None	CHEMBL286	Renin	Homo sapiens	SINGLE PROTEIN	CHEMBL1123620	1	Scientific Literature	J. Med. Chem.	1987	None
CHEMBL51935		0	757.07	2	5.43	63	CCCC[C@H](O[C@@H](Cc1ccccc1)C(=O)N1CCC(OCOC)CC1)C(=O)N[C@@H](CC1CCCCC1)[C@@H](O)C[C@H](C(=O)N1CCCN(C)CC1)C(C)C	IC50	'='	79.0	nM	7.10			UO_0000065	9.38	0.18	1.67	5.88	False	CHEMBL803387	In vitro potency against human plasma renin at a pH of 7.4	B	BAO_0000366	cell-free format	None	CHEMBL3559721	Plasma	None	None	CHEMBL286	Renin	Homo sapiens	SINGLE PROTEIN	CHEMBL1126033	1	Scientific Literature	J. Med. Chem.	1992	None
CHEMBL299605		0	768.01	2	4.63	43	CC(C)[C@H](C[C@H](O)[C@H](CC1CCCCC1)NC(=O)[C@H](Cc1c[nH]cn1)NC(=O)[C@H](Cc1ccccc1)NC(=O)OC(C)(C)C)NC(=O)OCCN1CCCC1	IC50	'='	28.0	nM	7.55			UO_0000065	9.83	0.19	2.92	4.04	False	CHEMBL803387	In vitro potency against human plasma renin at a pH of 7.4	B	BAO_0000366	cell-free format	None	CHEMBL3559721	Plasma	None	None	CHEMBL286	Renin	Homo sapiens	SINGLE PROTEIN	CHEMBL1126033	1	Scientific Literature	J. Med. Chem.	1992	None
CHEMBL3144505		0	644.85	1	3.76	33	CC(C)CCNC(=O)C1(C[C@H](O)[C@H](CC2CCCCC2)NC(=O)[C@H](C)NC(=O)[C@H](Cc2ccccc2)NC(=O)OC(C)(C)C)CO1	Inhibition	'='	61.0	%				UO_0000187					False	CHEMBL804793	Compound was evaluated for percent inhibition of renin at a concentration of 2.5*10e-8 M at 60 min preincubation time	B	BAO_0000357	single protein format	None	None	None	None	None	CHEMBL286	Renin	Homo sapiens	SINGLE PROTEIN	CHEMBL1123892	1	Scientific Literature	J. Med. Chem.	1987	None
CHEMBL101181		0	802.11	1	4.69	42	CCCC[C@H](N[C@@H](Cc1ccccc1)C(=O)N1CCC(OCOC)CC1)C(=O)N[C@@H](CC1CCCCC1)[C@@H](O)C[C@H](C(=O)NCCC[N+]1([O-])CCOCC1)C(C)C	IC50	'='	420.0	nM	6.38			UO_0000065					False	CHEMBL795268	Tested in vitro for its ability to inhibit the ferret plasma renin	F	BAO_0000366	cell-free format	Mustela putorius furo	CHEMBL3559721	Plasma	None	None	CHEMBL286	Renin	Homo sapiens	SINGLE PROTEIN	CHEMBL1127457	1	Scientific Literature	J. Med. Chem.	1994	None
CHEMBL71939		0	639.88	1	5.00	3	CC(C)C[C@H](O)[C@H](O)[C@H](CC1CCCCC1)NC(=O)[C@H](CC(C)C)C1=C(O)[C@@](CC(=O)N2CCOCC2)(Cc2ccccc2)N=C1	IC50	'='	600.0	nM	6.22			UO_0000065	9.72	0.18	1.22	4.72	False	CHEMBL800435	In vitro inhibitory concentration against renin	B	BAO_0000357	single protein format	None	None	None	None	None	CHEMBL286	Renin	Homo sapiens	SINGLE PROTEIN	CHEMBL1127784	1	Scientific Literature	J. Med. Chem.	1994	None
CHEMBL3142735		0	686.92	1	2.88	14P	C=CC[C@H](NC(=O)[C@H](Cc1ccccc1)NS(=O)(=O)N1CCOCC1)C(=O)N[C@@H](CCCCCc1ccccc1)[C@@H](O)[C@@H](O)CC(C)C	Affinity	'='	25.1	nM				UO_0000065					False	CHEMBL799837	Binding affinity against human renin enzyme	B	BAO_0000357	single protein format	None	None	None	None	None	CHEMBL286	Renin	Homo sapiens	SINGLE PROTEIN	CHEMBL1128604	1	Scientific Literature	J. Med. Chem.	1995	None
CHEMBL100431		0	521.70	1	2.03	16E	C=CC[C@@H](C(=O)N[C@@H](CC1CCCCC1)[C@@H](O)[C@@H](O)CC(C)C)N(C)C(=O)/C=C/C(=O)N1CCOCC1	Affinity	'='	5.0	nM				UO_0000065					False	CHEMBL799837	Binding affinity against human renin enzyme	B	BAO_0000357	single protein format	None	None	None	None	None	CHEMBL286	Renin	Homo sapiens	SINGLE PROTEIN	CHEMBL1128604	1	Scientific Literature	J. Med. Chem.	1995	None
CHEMBL3142721		0	588.81	1	1.46	16C	C=CC[C@H](NC(=O)[C@@H](NS(=O)(=O)N1CCOCC1)C(C)C)C(=O)N[C@@H](CC1CCCCC1)[C@@H](O)[C@@H](O)CC(C)C	Affinity	'='	1.4	nM				UO_0000065					False	CHEMBL799837	Binding affinity against human renin enzyme	B	BAO_0000357	single protein format	None	None	None	None	None	CHEMBL286	Renin	Homo sapiens	SINGLE PROTEIN	CHEMBL1128604	1	Scientific Literature	J. Med. Chem.	1995	None
CHEMBL293934		0	849.04	2	2.66	15	CC(C)CC(NC(=O)[C@H](Cc1c[nH]cn1)NC(=O)[C@H](Cc1ccccc1)NC(=O)OC(C)(C)C)C(O)CC(=O)N[C@@H](CC(C)C)C(=O)NC(Cc1cccc(CN)c1)C(=O)O	IC50	'='	880.0	nM	6.06			UO_0000065	7.13	0.14	3.40	2.27	False	CHEMBL878549	Concentration required for 50% inhibition of human plasma renin	B	BAO_0000366	cell-free format	None	CHEMBL3559721	Plasma	None	None	CHEMBL286	Renin	Homo sapiens	SINGLE PROTEIN	CHEMBL1123973	1	Scientific Literature	J. Med. Chem.	1988	None
CHEMBL3142806		0	860.11	3	3.18	42	COC(=O)C[C@H](O)[C@H](CC(C)C)NC(=O)[C@H](C)NC(=O)C[C@H](O)[C@H](CC(C)C)NC(=O)[C@H](Cc1c[nH]cn1)NC(=O)[C@H](CC12CC3CC(CC(C3)C1)C2)NC(=O)OC(C)(C)C	IC50	'='	650.0	nM	6.19			UO_0000065	7.19	0.14	3.01	2.47	False	CHEMBL878083	In vitro inhibitory activity against dog plasma renin	B	BAO_0000366	cell-free format	Canis lupus familiaris	CHEMBL3559721	Plasma	None	None	CHEMBL286	Renin	Homo sapiens	SINGLE PROTEIN	CHEMBL1123300	1	Scientific Literature	J. Med. Chem.	1986	None
CHEMBL49286		0	632.88	2	5.01	1	CCCC[C@H](O[C@@H](Cc1ccccc1)C(=O)N1CCC(OCOC)CC1)C(=O)N[C@@H](CC1CCCCC1)[C@@H](O)[C@@H](O)CC(C)C	IC50	'='	1.0	nM	9.00			UO_0000065	14.22	0.27	3.99	7.66	False	CHEMBL803388	In vitro activity against human renin (pH 6.0)	B	BAO_0000357	single protein format	None	None	None	None	None	CHEMBL286	Renin	Homo sapiens	SINGLE PROTEIN	CHEMBL1126033	1	Scientific Literature	J. Med. Chem.	1992	None
CHEMBL329808		0	737.97	2	2.25	50	NC1CCN(S(=O)(=O)C[C@@H](Cc2ccccc2)C(=O)N[C@@H](Cc2c[nH]cn2)C(=O)N[C@@H](CC2CCCCC2)[C@@H](O)[C@@H](O)CCc2ccccn2)CC1	IC50	'='	0.54	nM	9.27			UO_0000065	12.56	0.24	7.02	4.55	False	CHEMBL807682	In vitro inhibition of renin in human plasma	B	BAO_0000366	cell-free format	Homo sapiens	CHEMBL3559721	Plasma	None	None	CHEMBL286	Renin	Homo sapiens	SINGLE PROTEIN	CHEMBL1127052	1	Scientific Literature	J. Med. Chem.	1993	None
CHEMBL329808		0	737.97	2	2.25	50	NC1CCN(S(=O)(=O)C[C@@H](Cc2ccccc2)C(=O)N[C@@H](Cc2c[nH]cn2)C(=O)N[C@@H](CC2CCCCC2)[C@@H](O)[C@@H](O)CCc2ccccn2)CC1	IC50	'='	0.7	nM	9.15			UO_0000065	12.41	0.24	6.90	4.50	False	CHEMBL807523	In vitro inhibition of purified human kidney renin	B	BAO_0000221	tissue-based format	Homo sapiens	CHEMBL3638241	Kidney	None	None	CHEMBL286	Renin	Homo sapiens	SINGLE PROTEIN	CHEMBL1127052	1	Scientific Literature	J. Med. Chem.	1993	None
CHEMBL3142222		0	595.80	1	3.27	17	CC(C)S(=O)(=O)C[C@H](O)[C@H](CC1CCCCC1)NC(=O)[C@H](C)NC(=O)[C@H](Cc1ccccc1)NC(=O)OC(C)(C)C	IC50	'='	70.0	nM	7.16			UO_0000065	12.01	0.24	3.88	4.74	False	CHEMBL803432	Evaluated in vitro for inhibitory potency against renin.	B	BAO_0000357	single protein format	None	None	None	None	None	CHEMBL286	Renin	Homo sapiens	SINGLE PROTEIN	CHEMBL1123652	1	Scientific Literature	J. Med. Chem.	1987	None
CHEMBL3142229		0	652.90	1	3.38	27	CC(C)S(=O)(=O)C[C@H](O)[C@H](CC1CCCCC1)NC(=O)[C@H](CCCCN)NC(=O)[C@H](Cc1ccccc1)NC(=O)OC(C)(C)C	Inhibition	'='	34.0	%				UO_0000187					False	CHEMBL806614	Evaluated in vitro for inhibitory potency against renin at 10e-6 M	B	BAO_0000357	single protein format	None	None	None	None	None	CHEMBL286	Renin	Homo sapiens	SINGLE PROTEIN	CHEMBL1123652	1	Scientific Literature	J. Med. Chem.	1987	None
CHEMBL405817		0	913.07	2	3.41	20	CC[C@H](C)[C@H](NC(=O)C(CP(=O)(O)C(CC(C)C)NC(=O)[C@H](Cc1c[nH]cn1)N(C)C(=O)[C@H](Cc1ccccc1)NC(=O)OC(C)(C)C)C(C)C)C(=O)N[C@@H](Cc1c[nH]cn1)C(N)=O	IC50	'>'	30000.0	nM				UO_0000065					False	CHEMBL801699	In vitro inhibition against human plasma renin at pH 7.2 was determined	B	BAO_0000366	cell-free format	None	CHEMBL3559721	Plasma	None	None	CHEMBL286	Renin	Homo sapiens	SINGLE PROTEIN	CHEMBL1124603	1	Scientific Literature	J. Med. Chem.	1989	None
CHEMBL280536		0	653.95	1	4.41	15f	CC(C)C[C@H](O)[C@H](O)[C@H](CC1CCCCC1)NC(=O)[C@H](Cc1cscn1)NC(=O)[C@@H]1[C@@H](C2CCCCC2)[C@H]1S(=O)(=O)C(C)C	IC50	'='	0.79	nM	9.10			UO_0000065	13.92	0.28	4.69	6.25	False	CHEMBL803392	In vitro inhibition of purified human renin at PH 6.0	B	BAO_0000357	single protein format	None	None	None	None	None	CHEMBL286	Renin	Homo sapiens	SINGLE PROTEIN	CHEMBL1126210	1	Scientific Literature	Bioorg. Med. Chem. Lett.	1992	None
CHEMBL541135		0	547.13	1	3.01	59	COCCCOc1cc(C[C@@H](C[C@H](N)[C@@H](O)C[C@@H](C)C(=O)NCCCC(=O)O)C(C)C)ccc1OC.Cl	IC50	'='	3.0	nM	8.52			UO_0000065	16.69	0.32	5.51	6.07	False	CHEMBL895231	Inhibition of human recombinant renin at pH 7.2 after 1 hr by radioimmunoassay method	B	BAO_0000357	single protein format	Homo sapiens	None	None	None	None	CHEMBL286	Renin	Homo sapiens	SINGLE PROTEIN	CHEMBL1148800	1	Scientific Literature	J. Med. Chem.	2007	None
CHEMBL556976		0	622.27	1	1.88	55	COCCCOc1cc(C[C@@H](C[C@H](N)[C@@H](O)C[C@@H](C)C(=O)NCCN2CCS(=O)(=O)CC2)C(C)C)ccc1OC.Cl	IC50	'='	2.0	nM	8.70			UO_0000065	14.85	0.30	6.82	6.19	False	CHEMBL895231	Inhibition of human recombinant renin at pH 7.2 after 1 hr by radioimmunoassay method	B	BAO_0000357	single protein format	Homo sapiens	None	None	None	None	CHEMBL286	Renin	Homo sapiens	SINGLE PROTEIN	CHEMBL1148800	1	Scientific Literature	J. Med. Chem.	2007	None
CHEMBL536981		0	588.23	1	2.87	53	COCCCOc1cc(C[C@@H](C[C@H](N)[C@@H](O)C[C@@H](C)C(=O)NCCCN2CCOCC2)C(C)C)ccc1OC.Cl	IC50	'='	11.0	nM	7.96			UO_0000065	14.42	0.28	5.09	6.89	False	CHEMBL895231	Inhibition of human recombinant renin at pH 7.2 after 1 hr by radioimmunoassay method	B	BAO_0000357	single protein format	Homo sapiens	None	None	None	None	CHEMBL286	Renin	Homo sapiens	SINGLE PROTEIN	CHEMBL1148800	1	Scientific Literature	J. Med. Chem.	2007	None
CHEMBL536522		0	572.23	1	3.63	49	COCCCOc1cc(C[C@@H](C[C@H](N)[C@@H](O)C[C@@H](C)C(=O)NCCN2CCCCC2)C(C)C)ccc1OC.Cl	IC50	'='	22.0	nM	7.66			UO_0000065	14.29	0.28	4.03	7.21	False	CHEMBL895231	Inhibition of human recombinant renin at pH 7.2 after 1 hr by radioimmunoassay method	B	BAO_0000357	single protein format	Homo sapiens	None	None	None	None	CHEMBL286	Renin	Homo sapiens	SINGLE PROTEIN	CHEMBL1148800	1	Scientific Literature	J. Med. Chem.	2007	None
CHEMBL558790		0	503.12	0	3.29	40	CCCCNC(=O)[C@H](C)C[C@H](O)[C@@H](N)C[C@H](Cc1ccc(OC)c(OCCCO)c1)C(C)C.Cl	IC50	'='	6.0	nM	8.22			UO_0000065	17.62	0.34	4.93	7.21	False	CHEMBL895231	Inhibition of human recombinant renin at pH 7.2 after 1 hr by radioimmunoassay method	B	BAO_0000357	single protein format	Homo sapiens	None	None	None	None	CHEMBL286	Renin	Homo sapiens	SINGLE PROTEIN	CHEMBL1148800	1	Scientific Literature	J. Med. Chem.	2007	None
CHEMBL537433		0	503.12	0	3.56	36	CCCCNC(=O)[C@H](C)C[C@H](O)[C@@H](N)C[C@H](Cc1ccc(OC)c(OCCOC)c1)C(C)C.Cl	IC50	'='	11.0	nM	7.96			UO_0000065	17.05	0.33	4.40	7.72	False	CHEMBL895231	Inhibition of human recombinant renin at pH 7.2 after 1 hr by radioimmunoassay method	B	BAO_0000357	single protein format	Homo sapiens	None	None	None	None	CHEMBL286	Renin	Homo sapiens	SINGLE PROTEIN	CHEMBL1148800	1	Scientific Literature	J. Med. Chem.	2007	None
CHEMBL535633		0	537.16	1	2.91	32	CCCCNC(=O)[C@H](C)C[C@H](O)[C@@H](N)C[C@H](Cc1ccc(OC)c(OCS(C)(=O)=O)c1)C(C)C.Cl	IC50	'='	50.0	nM	7.30			UO_0000065	14.58	0.29	4.39	5.71	False	CHEMBL895231	Inhibition of human recombinant renin at pH 7.2 after 1 hr by radioimmunoassay method	B	BAO_0000357	single protein format	Homo sapiens	None	None	None	None	CHEMBL286	Renin	Homo sapiens	SINGLE PROTEIN	CHEMBL1148800	1	Scientific Literature	J. Med. Chem.	2007	None
CHEMBL536521		0	616.24	1	2.78	69	COCCCOc1cc(C[C@@H](C[C@H](N)[C@@H](O)C[C@@H](C)C(=O)NCCCC(=O)N2CCOCC2)C(C)C)ccc1OC.Cl	IC50	'='	2.0	nM	8.70			UO_0000065	15.00	0.29	5.92	6.56	False	CHEMBL895232	Inhibition of human plasma renin after 1 hr by radioimmunoassay method	B	BAO_0000366	cell-free format	Homo sapiens	CHEMBL3559721	Plasma	None	None	CHEMBL286	Renin	Homo sapiens	SINGLE PROTEIN	CHEMBL1148800	1	Scientific Literature	J. Med. Chem.	2007	None
CHEMBL537668		0	560.18	1	2.67	66	CNC(=O)CCCNC(=O)[C@H](C)C[C@H](O)[C@@H](N)C[C@H](Cc1ccc(OC)c(OCCCOC)c1)C(C)C.Cl	IC50	'='	2.0	nM	8.70			UO_0000065	16.61	0.32	6.03	6.58	False	CHEMBL895232	Inhibition of human plasma renin after 1 hr by radioimmunoassay method	B	BAO_0000366	cell-free format	Homo sapiens	CHEMBL3559721	Plasma	None	None	CHEMBL286	Renin	Homo sapiens	SINGLE PROTEIN	CHEMBL1148800	1	Scientific Literature	J. Med. Chem.	2007	None
CHEMBL394016		0	452.44	0	2.05	21	CCc1nc(N)nc(N)c1-c1ccc2c(c1)N(CCNC(C)=O)C(=O)C(C)(C(F)(F)F)O2	IC50	'='	17.0	nM	7.77			UO_0000065	17.17	0.33	5.72	5.69	False	CHEMBL898576	Inhibition of human renin by fluorescent tGFP assay	B	BAO_0000357	single protein format	Homo sapiens	None	None	None	None	CHEMBL286	Renin	Homo sapiens	SINGLE PROTEIN	CHEMBL1149625	1	Scientific Literature	Bioorg. Med. Chem.	2007	None
CHEMBL238892		0	357.41	0	1.63	6-rac	CCc1nc(N)nc(N)c1-c1ccc2c(c1)N(CCCOC)C(=O)CO2	IC50	'='	3900.0	nM	5.41			UO_0000065	15.13	0.28	3.78	4.64	False	CHEMBL898576	Inhibition of human renin by fluorescent tGFP assay	B	BAO_0000357	single protein format	Homo sapiens	None	None	None	None	CHEMBL286	Renin	Homo sapiens	SINGLE PROTEIN	CHEMBL1149625	1	Scientific Literature	Bioorg. Med. Chem.	2007	None
CHEMBL3142763		0	852.06	2	2.55	11	COC(=O)C[C@H](O)[C@H](CC(C)C)NC(=O)[C@H](C)NC(=O)C[C@H](O)[C@H](CC(C)C)NC(=O)[C@H](Cc1ccccc1)NC(=O)[C@H](Cc1ccccc1)NS(=O)(=O)c1ccccc1	IC50	'='	440.0	nM	6.36			UO_0000065	7.46	0.14	3.81	2.77	False	CHEMBL764015	In vitro inhibitory activity against human plasma renin	B	BAO_0000366	cell-free format	None	CHEMBL3559721	Plasma	None	None	CHEMBL286	Renin	Homo sapiens	SINGLE PROTEIN	CHEMBL1123300	1	Scientific Literature	J. Med. Chem.	1986	None
CHEMBL296588	PEPSTATIN	0	685.90	2	1.47	Pepstatin	CC(C)CC(=O)N[C@H](C(=O)N[C@H](C(=O)N[C@@H](CC(C)C)[C@@H](O)CC(=O)N[C@@H](C)C(=O)N[C@@H](CC(C)C)[C@@H](O)CC(=O)O)C(C)C)C(C)C	IC50	'='	6000.0	nM	5.22			UO_0000065	7.61	0.15	3.75	2.34	False	CHEMBL801604	Inhibition of human plasma renin	B	BAO_0000366	cell-free format	Homo sapiens	CHEMBL3559721	Plasma	None	None	CHEMBL286	Renin	Homo sapiens	SINGLE PROTEIN	CHEMBL1123252	1	Scientific Literature	J. Med. Chem.	1986	None
CHEMBL3142338		0	790.01	2	3.04	15	COC(=O)C[C@H](O)[C@H](CC(C)C)NC(=O)[C@H](C)NC(=O)C[C@H](O)[C@H](CC(C)C)NC(=O)C(NC(=O)[C@H](Cc1ccccc1)NC(=O)OC(C)(C)C)C1CCCC1	IC50	'='	37.15	nM	7.43			UO_0000065	9.40	0.18	4.39	3.35	False	CHEMBL857058	Inhibition of human plasma renin	B	BAO_0000366	cell-free format	None	CHEMBL3559721	Plasma	None	None	CHEMBL286	Renin	Homo sapiens	SINGLE PROTEIN	CHEMBL1123569	1	Scientific Literature	J. Med. Chem.	1987	None
CHEMBL3142322		0	855.04	3	2.88	32	COC(=O)C[C@H](O)[C@H](CC(C)C)NC(=O)[C@H](C)NC(=O)C[C@H](O)[C@H](CC(C)C)NC(=O)[C@H](CC(=O)Nc1ccccc1)NC(=O)[C@H](Cc1ccccc1)NC(=O)OC(C)(C)C	IC50	'='	1412.54	nM	5.85			UO_0000065	6.84	0.13	2.97	2.33	False	CHEMBL857058	Inhibition of human plasma renin	B	BAO_0000366	cell-free format	None	CHEMBL3559721	Plasma	None	None	CHEMBL286	Renin	Homo sapiens	SINGLE PROTEIN	CHEMBL1123569	1	Scientific Literature	J. Med. Chem.	1987	None
CHEMBL300442		0	806.02	2	3.62	6l	CC(C)CC(NC(=O)[C@H](Cc1c[nH]cn1)NC(=O)[C@H](Cc1ccccc1)NC(=O)OC(C)(C)C)C(O)CC(=O)N[C@@H](CC(C)C)C(=O)NC(C)C(O)c1ccccc1	Ki	'='	67.0	nM	7.17			UO_0000065	8.90	0.17	3.55	3.20	False	CHEMBL803241	Inhibition of purified human kidney renin, fluorometric assay using a synthetic tetradecapeptide renin substrate at 10e-9 M concentration	B	BAO_0000357	single protein format	None	None	None	None	None	CHEMBL286	Renin	Homo sapiens	SINGLE PROTEIN	CHEMBL1123620	1	Scientific Literature	J. Med. Chem.	1987	None
CHEMBL534728		0	519.12	0	2.53	44	COCCCOc1cc(C[C@@H](C[C@H](N)[C@@H](O)C[C@@H](C)C(=O)NCCCO)C(C)C)ccc1OC.Cl	IC50	'='	2.0	nM	8.70			UO_0000065	18.02	0.35	6.17	7.06	False	CHEMBL895232	Inhibition of human plasma renin after 1 hr by radioimmunoassay method	B	BAO_0000366	cell-free format	Homo sapiens	CHEMBL3559721	Plasma	None	None	CHEMBL286	Renin	Homo sapiens	SINGLE PROTEIN	CHEMBL1148800	1	Scientific Literature	J. Med. Chem.	2007	None
CHEMBL537434		0	517.15	0	3.95	38b	CCCCNC(=O)[C@@H](C)C[C@H](O)[C@@H](N)C[C@H](Cc1ccc(OC)c(OCCCOC)c1)C(C)C.Cl	IC50						Not Determined						False	CHEMBL895232	Inhibition of human plasma renin after 1 hr by radioimmunoassay method	B	BAO_0000366	cell-free format	Homo sapiens	CHEMBL3559721	Plasma	None	None	CHEMBL286	Renin	Homo sapiens	SINGLE PROTEIN	CHEMBL1148800	1	Scientific Literature	J. Med. Chem.	2007	None
CHEMBL23757		0	836.12	2	5.70	28	CS/C(=N\CCCCC(NC(=O)C(Cc1cccc2ccccc12)Cc1cccc2ccccc12)C(=O)NC(CC(C)C)[C@@H](O)CC(=O)N1CCOC(CCN)C1)NC#N	IC50						Not Determined						False	CHEMBL806850	Inhibitory activity against human plasma renin; C means not measured	B	BAO_0000366	cell-free format	Homo sapiens	CHEMBL3559721	Plasma	None	None	CHEMBL286	Renin	Homo sapiens	SINGLE PROTEIN	CHEMBL1125654	1	Scientific Literature	J. Med. Chem.	1991	None
CHEMBL3142807		0	767.97	3	1.62	40	CC[C@H](C)[C@H](NC(=O)OC(C)(C)C)C(=O)N[C@@H](Cc1c[nH]cn1)C(=O)N[C@@H](CC(C)C)[C@@H](O)CC(=O)N[C@@H](C)C(=O)N[C@@H](CC(C)C)[C@@H](O)CC(=O)OC	IC50	'='	350.0	nM	6.46			UO_0000065	8.41	0.16	4.84	2.58	False	CHEMBL764015	In vitro inhibitory activity against human plasma renin	B	BAO_0000366	cell-free format	None	CHEMBL3559721	Plasma	None	None	CHEMBL286	Renin	Homo sapiens	SINGLE PROTEIN	CHEMBL1123300	1	Scientific Literature	J. Med. Chem.	1986	None
CHEMBL306777		0	605.83	2	5.08	c	CCCCNC(=O)[C@@H](CC(O)C(CC1CCCCC1)NC(=O)Cc1nnc2c(CCC)nc(-c3cccnc3)cn12)C(C)C	IC50	'='	26.0	nM	7.58			UO_0000065	12.52	0.24	2.51	5.64	False	CHEMBL801703	Inhibition of human renin	B	BAO_0000357	single protein format	Homo sapiens	None	None	None	None	CHEMBL286	Renin	Homo sapiens	SINGLE PROTEIN	CHEMBL1124893	1	Scientific Literature	J. Med. Chem.	1990	None
CHEMBL74310		0	753.99	2	4.79	h	CCCc1nc(-c2cccnc2)cn2c(C(Cc3cccnc3)C(=O)NC(CC3CCCCC3)C(O)CC(C(=O)NCCN3CCOCC3)C(C)C)nnc12	IC50	'='	0.4	nM	9.40			UO_0000065	12.46	0.23	4.61	5.88	False	CHEMBL801703	Inhibition of human renin	B	BAO_0000357	single protein format	Homo sapiens	None	None	None	None	CHEMBL286	Renin	Homo sapiens	SINGLE PROTEIN	CHEMBL1124893	1	Scientific Literature	J. Med. Chem.	1990	None
CHEMBL307442		0	710.97	2	6.60	l	CCCCN(C)C(=O)C(CC(O)C(CC1CCCCC1)NC(=O)C(Cc1cccnc1)c1nnc2c(CCC)nc(-c3cccnc3)cn12)C(C)C	IC50	'='	41.0	nM	7.39			UO_0000065	10.39	0.19	0.79	5.33	False	CHEMBL801703	Inhibition of human renin	B	BAO_0000357	single protein format	Homo sapiens	None	None	None	None	CHEMBL286	Renin	Homo sapiens	SINGLE PROTEIN	CHEMBL1124893	1	Scientific Literature	J. Med. Chem.	1990	None
CHEMBL265486		0	712.94	2	5.23	k	CCCc1nc(-c2cccnc2)cn2c(C(Cc3cccnc3)C(=O)NC(CC3CCCCC3)C(O)CC(C(=O)NCCCCO)C(C)C)nnc12	IC50	'='	0.3	nM	9.52			UO_0000065	13.36	0.25	4.29	5.68	False	CHEMBL801703	Inhibition of human renin	B	BAO_0000357	single protein format	Homo sapiens	None	None	None	None	CHEMBL286	Renin	Homo sapiens	SINGLE PROTEIN	CHEMBL1124893	1	Scientific Literature	J. Med. Chem.	1990	None
CHEMBL417282		0	823.07	2	2.55	36	CS/C(=N\CCCCC(NC(=O)C(CC(=O)N1CCOCC1)Cc1cccc2ccccc12)C(=O)NC(CC(C)C)[C@@H](O)CC(=O)N1CCOC(CCN)C1)NC#N	IC50	'='	350.0	nM	6.46			UO_0000065	7.84	0.15	3.91	3.05	False	CHEMBL801755	Inhibitory activity against monkey plasma renin.	B	BAO_0000366	cell-free format	Cercopithecidae	CHEMBL3559721	Plasma	None	None	CHEMBL286	Renin	Homo sapiens	SINGLE PROTEIN	CHEMBL1125654	1	Scientific Literature	J. Med. Chem.	1991	None
CHEMBL23501		0	848.08	3	0.95	61a	CC(C)(C)OC(=O)NCC#CCC(NC(=O)C(Cc1ccccc1)NS(=O)(=O)N1CCOCC1)C(=O)NC(CC1CCCCC1)[C@@H](O)CC(=O)N1CCOC(CCN)C1	IC50						Not Determined						False	CHEMBL806851	Inhibitory activity against human plasma renin; G means not measured	B	BAO_0000366	cell-free format	Homo sapiens	CHEMBL3559721	Plasma	None	None	CHEMBL286	Renin	Homo sapiens	SINGLE PROTEIN	CHEMBL1125654	1	Scientific Literature	J. Med. Chem.	1991	None
CHEMBL427931		0	686.85	2	-0.43	34	N[C@H]1CC[C@@H](C(=O)N[C@@H](Cc2ccccc2)C(=O)NC(Cc2c[nH]cn2)C(=O)N[C@@H](CC2CCCCC2)[C@@H](O)[C@@H](O)[C@H](O)[C@H](O)CO)CC1	IC50	'='	22.0	nM	7.66			UO_0000065	11.15	0.21	8.09	3.15	False	CHEMBL803431	Concentration required for 50% inhibition of human plasma renin	B	BAO_0000366	cell-free format	None	CHEMBL3559721	Plasma	None	None	CHEMBL286	Renin	Homo sapiens	SINGLE PROTEIN	CHEMBL1126155	1	Scientific Literature	J. Med. Chem.	1992	None
CHEMBL318672		0	695.93	1	3.71	39	CC(C)(C)S(=O)(=O)C[C@@H](Cc1ccccc1)C(=O)N[C@@H](Cc1c[nH]cn1)C(=O)N[C@@H](CC1CCCCC1)[C@@H](O)[C@@H](O)CCc1ccccn1	IC50	'='	0.17	nM	9.77			UO_0000065	14.04	0.27	6.06	5.60	False	CHEMBL807523	In vitro inhibition of purified human kidney renin	B	BAO_0000221	tissue-based format	Homo sapiens	CHEMBL3638241	Kidney	None	None	CHEMBL286	Renin	Homo sapiens	SINGLE PROTEIN	CHEMBL1127052	1	Scientific Literature	J. Med. Chem.	1993	None
CHEMBL329818		0	732.92	2	3.49	45	CCOC(=O)CCCCC(=O)N[C@@H](Cc1ccccc1)C(=O)N[C@@H](Cc1c[nH]cn1)C(=O)N[C@@H](CC1CCCCC1)[C@@H](O)[C@@H](O)CCc1ccccn1	IC50	'='	0.69	nM	9.16			UO_0000065	12.50	0.24	5.67	4.68	False	CHEMBL807523	In vitro inhibition of purified human kidney renin	B	BAO_0000221	tissue-based format	Homo sapiens	CHEMBL3638241	Kidney	None	None	CHEMBL286	Renin	Homo sapiens	SINGLE PROTEIN	CHEMBL1127052	1	Scientific Literature	J. Med. Chem.	1993	None
CHEMBL94762		0	701.91	2	2.84	38	NC1CCN(C(=O)C[C@@H](Cc2ccccc2)C(=O)N[C@@H](Cc2c[nH]cn2)C(=O)N[C@@H](CC2CCCCC2)[C@@H](O)[C@@H](O)CCc2ccccn2)CC1	IC50	'='	15.0	nM	7.82			UO_0000065	11.15	0.21	4.98	4.19	False	CHEMBL795936	Selectivity against dog plasma renin	B	BAO_0000366	cell-free format	Canis lupus familiaris	CHEMBL3559721	Plasma	None	None	CHEMBL286	Renin	Homo sapiens	SINGLE PROTEIN	CHEMBL1127052	1	Scientific Literature	J. Med. Chem.	1993	None
CHEMBL499857		0	557.70	2	5.57	21p	CNC[C@H](CC1CCCCC1)NC(=O)N1CCC[C@@H]([C@@](O)(CCCCOC)c2cccc(OC(F)(F)F)c2)C1	IC50	'='	69.0	nM	7.16			UO_0000065	12.84	0.25	1.59	8.62	False	CHEMBL957839	Inhibition of human recombinant renin	B	BAO_0000357	single protein format	Homo sapiens	None	None	None	None	CHEMBL286	Renin	Homo sapiens	SINGLE PROTEIN	CHEMBL1136958	1	Scientific Literature	Bioorg. Med. Chem. Lett.	2009	None
CHEMBL519217		0	576.14	2	6.26	21r	COCCCC[C@@](O)(c1cccc(Cl)c1)[C@@H]1CCCN(C(=O)N[C@H](CNCC(F)(F)F)CC2CCCCC2)C1	IC50	'='	46.0	nM	7.34			UO_0000065	12.74	0.26	1.08	9.94	False	CHEMBL957839	Inhibition of human recombinant renin	B	BAO_0000357	single protein format	Homo sapiens	None	None	None	None	CHEMBL286	Renin	Homo sapiens	SINGLE PROTEIN	CHEMBL1136958	1	Scientific Literature	Bioorg. Med. Chem. Lett.	2009	None
CHEMBL495587		0	505.72	2	5.12	21u	CNC[C@H](CC1CCCCC1)NC(=O)N1CCC[C@@H]([C@@](O)(CCCCOC)c2cc(C)ccc2F)C1	IC50	'='	3.5	nM	8.46			UO_0000065	16.72	0.32	3.34	11.45	False	CHEMBL957839	Inhibition of human recombinant renin	B	BAO_0000357	single protein format	Homo sapiens	None	None	None	None	CHEMBL286	Renin	Homo sapiens	SINGLE PROTEIN	CHEMBL1136958	1	Scientific Literature	Bioorg. Med. Chem. Lett.	2009	None
CHEMBL3143675		0	585.71	1	3.65	1a	CC(C)C[C@@H](CO)NC(=O)[C@H](Cc1c[nH]cn1)NC(=O)[C@H](Cc1cccc2ccccc12)NC(=O)OCc1ccccc1	Inhibition	'='	61.0	%				UO_0000187					False	CHEMBL806617	In vitro inhibitory activity against renin at 10e-6 (M)	B	BAO_0000357	single protein format	None	None	None	None	None	CHEMBL286	Renin	Homo sapiens	SINGLE PROTEIN	CHEMBL1124242	1	Scientific Literature	J. Med. Chem.	1988	None
CHEMBL87389		0	722.98	2	2.14	23	CC(C)C[C@H](O)[C@H](O)[C@H](CC1CCCCC1)NC(=O)[C@H](CCc1csc(N)n1)NC(=O)[C@H](Cc1ccccc1)NS(=O)(=O)N1CCOCC1	IC50	'='	4.1	nM	8.39			UO_0000065	11.60	0.23	6.25	4.27	False	CHEMBL801744	In vitro inhibition of monkey renin.	B	BAO_0000357	single protein format	Cercopithecidae	None	None	None	None	CHEMBL286	Renin	Homo sapiens	SINGLE PROTEIN	CHEMBL1125476	1	Scientific Literature	J. Med. Chem.	1992	None
CHEMBL1790062		0	723.91	1	4.09	VII	CC[C@@H](C)[C@H](NC(=O)[C@@H](CC(O)[C@H](CC1CCCCC1)NC(=O)[C@@H](CC(=O)O)NC(=O)COc1ccccc1)C(C)C)C(=O)N(C)c1ccccn1	IC50	'='	0.34	nM	9.47			UO_0000065	13.08	0.25	5.38	5.06	False	CHEMBL801700	Inhibition of human plasma renin at pH 6	B	BAO_0000366	cell-free format	Homo sapiens	CHEMBL3559721	Plasma	None	None	CHEMBL286	Renin	Homo sapiens	SINGLE PROTEIN	CHEMBL1124758	1	Scientific Literature	J. Med. Chem.	1990	None
CHEMBL443469		0	644.21	2	5.87	17f	COc1ccccc1COCCCOc1ccc(C2=C(C(=O)N(Cc3ccccc3Cl)C3CC3)[C@H]3CN(C(C)=O)C[C@@H](C2)N3)cc1	IC50	'='	0.77	nM	9.11			UO_0000065	14.15	0.27	3.24	11.34	False	CHEMBL975288	Inhibition of human recombinant rennin in buffer assessed as accumulation of angiotensin 1 using human tetradecapeptide by immunoassay	B	BAO_0000357	single protein format	Homo sapiens	None	None	None	None	CHEMBL286	Renin	Homo sapiens	SINGLE PROTEIN	CHEMBL1138622	1	Scientific Literature	J. Med. Chem.	2009	None
CHEMBL508205		0	703.49	2	7.60	25g	CC(=O)N1C[C@H]2N[C@H](CC(c3ccc(OCCOc4c(Cl)cc(C)cc4Cl)cc3)=C2C(=O)N(Cc2cccc(Cl)c2Cl)C2CC2)C1	IC50	'='	7.1	nM	8.15			UO_0000065	11.58	0.24	0.55	11.46	False	CHEMBL975287	Inhibition of human recombinant rennin in human plasma assessed as accumulation of angiotensin 1 using human tetradecapeptide by immunoassay	B	BAO_0000357	single protein format	Homo sapiens	CHEMBL3559721	Plasma	None	None	CHEMBL286	Renin	Homo sapiens	SINGLE PROTEIN	CHEMBL1138622	1	Scientific Literature	J. Med. Chem.	2009	None
CHEMBL331085		0	659.82	1	3.72	4f	CC(C)CC1CCC(=O)OC[C@H](NC(=O)C(Cc2ccccc2)NC(=O)OC(C)(C)C)C(=O)N[C@@H](CC2CCCCC2)[C@@H](O)C(=O)O1	IC50	'='	6100.0	nM	5.21			UO_0000065	7.90	0.15	1.49	3.08	False	CHEMBL801600	Inhibitory activity against human renin inhibition (at pH 7.4)	B	BAO_0000357	single protein format	None	None	None	None	None	CHEMBL286	Renin	Homo sapiens	SINGLE PROTEIN	CHEMBL1125312	1	Scientific Literature	J. Med. Chem.	1992	None
CHEMBL352523		0	575.75	1	3.64	SCRIP	COC(=O)C(O)[C@H](CC1CCCCC1)NC(=O)C(CC(C)C)NC(=O)[C@H](Cc1ccccc1)NC(=O)OC(C)(C)C	IC50	'='	24.0	nM	7.62			UO_0000065	13.23	0.25	3.98	5.33	False	CHEMBL801593	Inhibition of human recombinant renin	B	BAO_0000357	single protein format	Homo sapiens	None	None	None	None	CHEMBL286	Renin	Homo sapiens	SINGLE PROTEIN	CHEMBL1125388	1	Scientific Literature	J. Med. Chem.	1992	None
CHEMBL277738		0	483.61	1	5.28	rac-41a	c1ccc(COCCCOc2ncc([C@H]3CCNC[C@@H]3OCc3ccc4ccccc4c3)cn2)cc1	IC50	'='	8200.0	nM	5.09			UO_0000065	10.52	0.19	-0.19	7.77	False	CHEMBL803423	Inhibitory activity against human plasma renin	B	BAO_0000366	cell-free format	None	CHEMBL3559721	Plasma	None	None	CHEMBL286	Renin	Homo sapiens	SINGLE PROTEIN	CHEMBL1131714	1	Scientific Literature	Bioorg. Med. Chem. Lett.	1999	None
CHEMBL125014		0	822.18	2	4.16	4r	CC(C)(C)OC(=O)NC(Cc1ccccc1)C(=O)N[C@H]1COC(=O)CCCC(CNC(=O)OCC(Cl)(Cl)Cl)OC(=O)[C@H](O)[C@H](CC2CCCCC2)NC1=O	IC50	'='	180.0	nM	6.75			UO_0000065	8.20	0.17	2.58	3.25	False	CHEMBL801600	Inhibitory activity against human renin inhibition (at pH 7.4)	B	BAO_0000357	single protein format	None	None	None	None	None	CHEMBL286	Renin	Homo sapiens	SINGLE PROTEIN	CHEMBL1125312	1	Scientific Literature	J. Med. Chem.	1992	None
CHEMBL312927		0	720.92	1	4.52	13	CC(C)CCNC(=O)[C@H](Cc1c[nH]c2ccccc12)NC(=O)[C@H](CCCCN)N1C(=O)C(c2ccccc2)CCC(=O)N[C@@H](Cc2ccccc2)C1=O	IC50	'='	1500.0	nM	5.82			UO_0000065	8.08	0.15	1.30	3.50	False	CHEMBL806846	Inhibition of human renin	B	BAO_0000357	single protein format	Homo sapiens	None	None	None	None	CHEMBL286	Renin	Homo sapiens	SINGLE PROTEIN	CHEMBL1124915	1	Scientific Literature	J. Med. Chem.	1990	None
CHEMBL3142255		0	625.85	2	5.25	65	CCOC(=O)N[C@@H](Cc1cccc2ccccc12)C(=O)N[C@@H](CC(C)C)C(=O)N[C@@H](CC1CCCCC1)[C@@H](O)[C@@H](O)CC(C)C	IC50	'='	0.25	nM	9.60			UO_0000065	15.34	0.29	4.35	7.01	False	CHEMBL801710	In vitro inhibitory activity was tested against purified human renal renin	B	BAO_0000357	single protein format	None	None	None	None	None	CHEMBL286	Renin	Homo sapiens	SINGLE PROTEIN	CHEMBL1124242	1	Scientific Literature	J. Med. Chem.	1988	None
CHEMBL113593		0	786.05	3	3.95	XII	CC[C@H](C)[C@H](NC(=O)C[C@H](O)[C@H](CC1CCCCC1)NC(=O)CSC[C@H](O)[C@H](Cc1ccccc1)NC(=O)OC(C)(C)C)C(=O)NCc1cnc(C)nc1N	IC50	'='	6.3	nM	8.20			UO_0000065	10.43	0.20	4.25	3.76	False	CHEMBL848086	In vitro for inhibitory activity against human renin	B	BAO_0000357	single protein format	None	None	None	None	None	CHEMBL286	Renin	Homo sapiens	SINGLE PROTEIN	CHEMBL1125795	1	Scientific Literature	J. Med. Chem.	1991	None
CHEMBL309128		0	796.01	2	1.94	5w	CN1CCN(C(=O)Cn2nnnc2SC[C@H](O)[C@H](CC2CCCCC2)NC(=O)[C@H](Cc2c[nH]cn2)NC(=O)[C@H](Cc2ccccc2)NC(=O)OC(C)(C)C)CC1	IC50	'='	359.0	nM	6.45			UO_0000065	8.10	0.16	4.50	3.03	False	CHEMBL804787	The compound was tested in vitro for inhibition of human plasma renin.	B	BAO_0000366	cell-free format	None	CHEMBL3559721	Plasma	None	None	CHEMBL286	Renin	Homo sapiens	SINGLE PROTEIN	CHEMBL1126068	1	Scientific Literature	J. Med. Chem.	1992	None
CHEMBL124843		0	601.87	2	5.52	13	C=C(C[C@H](O)[C@H](CC1CCCCC1)NC[C@H](C)C[C@@H](O)[C@H](Cc1ccccc1)NC(=O)OC(C)(C)C)C(=O)NCC(C)C	IC50	'>'	10000.0	nM				UO_0000065					False	CHEMBL801702	In vitro inhibitory activity against human renal renin using radioimmunoassay for angiotensin I production	B	BAO_0000357	single protein format	None	None	None	None	None	CHEMBL286	Renin	Homo sapiens	SINGLE PROTEIN	CHEMBL1124956	1	Scientific Literature	J. Med. Chem.	1990	None
CHEMBL313217		0	740.90	2	4.05	2	COC(=O)[C@H](CC(C)C)NC(=O)[C@H](Cc1c[nH]c2ccccc12)NC(=O)[C@H](CCCCN)NC(=O)[C@H](Cc1ccccc1)NC(=O)OCc1ccccc1	IC50	'='	31000.0	nM	4.51			UO_0000065	6.09	0.11	0.46	2.33	False	CHEMBL806846	Inhibition of human renin	B	BAO_0000357	single protein format	Homo sapiens	None	None	None	None	CHEMBL286	Renin	Homo sapiens	SINGLE PROTEIN	CHEMBL1124915	1	Scientific Literature	J. Med. Chem.	1990	None
CHEMBL316208		0	738.97	3	1.76	26	COc1ccc(C[C@H](NS(=O)(=O)N2CCOCC2)C(=O)N[C@@H](Cc2csc(N)n2)C(=O)N[C@@H](CC2CCCCC2)[C@@H](O)[C@@H](O)CC(C)C)cc1	IC50	'='	0.35	nM	9.46			UO_0000065	12.80	0.26	7.70	4.60	False	CHEMBL801744	In vitro inhibition of monkey renin.	B	BAO_0000357	single protein format	Cercopithecidae	None	None	None	None	CHEMBL286	Renin	Homo sapiens	SINGLE PROTEIN	CHEMBL1125476	1	Scientific Literature	J. Med. Chem.	1992	None
CHEMBL303699		0	784.00	3	1.85	5u	CN(C)CCNC(=O)Cn1nnnc1SC[C@H](O)[C@H](CC1CCCCC1)NC(=O)[C@H](Cc1c[nH]cn1)NC(=O)[C@H](Cc1ccccc1)NC(=O)OC(C)(C)C	IC50	'='	1290.0	nM	5.89			UO_0000065	7.51	0.15	4.04	2.66	False	CHEMBL804787	The compound was tested in vitro for inhibition of human plasma renin.	B	BAO_0000366	cell-free format	None	CHEMBL3559721	Plasma	None	None	CHEMBL286	Renin	Homo sapiens	SINGLE PROTEIN	CHEMBL1126068	1	Scientific Literature	J. Med. Chem.	1992	None
CHEMBL53112		0	852.09	3	5.49	6d	CC(C)CC(NC(=O)[C@H](Cc1c[nH]cn1)NC(=O)[C@H](Cc1ccccc1)NC(=O)OC(C)(C)C)C(O)CC(=O)N[C@@H](CC(C)C)C(=O)NC(Cc1ccccc1)c1ccccc1	Ki	'='	29.0	nM	7.54			UO_0000065	8.85	0.17	2.05	3.70	False	CHEMBL803241	Inhibition of purified human kidney renin, fluorometric assay using a synthetic tetradecapeptide renin substrate at 10e-9 M concentration	B	BAO_0000357	single protein format	None	None	None	None	None	CHEMBL286	Renin	Homo sapiens	SINGLE PROTEIN	CHEMBL1123620	1	Scientific Literature	J. Med. Chem.	1987	None
CHEMBL329009		0	491.72	0	3.68	25	CCCCNC(=O)C(C)C[C@H](O)[C@@H](N)C[C@H](Cc1ccc(C(C)(C)C)c(OCC(N)=O)c1)C(C)C	IC50	'='	20.0	nM	7.70			UO_0000065	15.66	0.30	4.02	6.03	False	CHEMBL807521	In vitro binding affinity for human renin at pH 7.2	B	BAO_0000357	single protein format	None	None	None	None	None	CHEMBL286	Renin	Homo sapiens	SINGLE PROTEIN	CHEMBL1129212	1	Scientific Literature	Bioorg. Med. Chem. Lett.	1997	None
CHEMBL313512		0	630.79	1	2.73	6	CC(C)CCNC(=O)[C@H](Cc1c[nH]c2ccccc12)NC(=O)[C@H](CCCCN)N1C(=O)CCC(=O)N[C@@H](Cc2ccccc2)C1=O	Inhibition	'='	53.0	%				UO_0000187					False	CHEMBL806620	Percent inhibition against human renin at the concentration of 10 uM	B	BAO_0000357	single protein format	None	None	None	None	None	CHEMBL286	Renin	Homo sapiens	SINGLE PROTEIN	CHEMBL1124915	1	Scientific Literature	J. Med. Chem.	1990	None
CHEMBL320726		0	822.02	2	2.34	XXVI	CC[C@H](C)[C@H](NC(=O)C[C@H](O)[C@H](CC1CCCCC1)NC(=O)CCNC(=O)[C@@H](Cc1ccccc1)NC(=O)N1CCC(C(=O)O)CC1)C(=O)NCc1cnc(C)nc1N	IC50	'='	1.15	nM	8.94			UO_0000065	10.87	0.21	6.60	3.46	False	CHEMBL848086	In vitro for inhibitory activity against human renin	B	BAO_0000357	single protein format	None	None	None	None	None	CHEMBL286	Renin	Homo sapiens	SINGLE PROTEIN	CHEMBL1125795	1	Scientific Literature	J. Med. Chem.	1991	None
CHEMBL89235		0	632.87	1	3.04	1a	CSC[C@H](NC(=O)[C@H](Cc1ccccc1)NC(=O)N1CCC(=O)CC1)C(=O)N[C@@H](CC1CCCCC1)[C@@H](O)[C@@H](O)CC(C)C	IC50	'='	0.3	nM	9.52			UO_0000065	15.05	0.30	6.48	6.43	False	CHEMBL801661	Inhibition against recombinant human renin (rHR)	B	BAO_0000357	single protein format	None	None	None	None	None	CHEMBL286	Renin	Homo sapiens	SINGLE PROTEIN	CHEMBL1128071	1	Scientific Literature	Bioorg. Med. Chem. Lett.	1995	None
CHEMBL359090		0	599.84	1	4.78	6h	Cc1cc(C)c(C[C@H](NC(=O)[C@H](C)NC(=O)[C@H](Cc2ccccc2)NC(=O)OC(C)(C)C)[C@@H](O)CSC(C)C)c(C)c1	Inhibition	'='	5.0	%				UO_0000187					False	CHEMBL873003	Inhibition of human renal renin at pH 6	B	BAO_0000357	single protein format	None	None	None	None	None	CHEMBL286	Renin	Homo sapiens	SINGLE PROTEIN	CHEMBL1124052	1	Scientific Literature	J. Med. Chem.	1988	None
CHEMBL88340		0	756.91	1	0.73	1	C=CC[C@H](NC(=O)[C@H](Cc1ccccc1)NS(=O)(=O)N1CCOCC1)C(=O)N[C@@H](CC1CCCCC1)[C@@H](O)C(F)(F)C(=O)NCCN1CCOCC1	IC50	'='	0.7	nM	9.15			UO_0000065	12.10	0.24	8.42	5.12	False	CHEMBL801753	Inhibitory activity against monkey renin	B	BAO_0000357	single protein format	Cercopithecidae	None	None	None	None	CHEMBL286	Renin	Homo sapiens	SINGLE PROTEIN	CHEMBL1126790	1	Scientific Literature	J. Med. Chem.	1993	None
CHEMBL3348525		0	662.85	2	1.19	13	CC[C@@H](O)C[C@H](O)[C@H](CC1CCCCC1)NC(=O)[C@H](Cc1c[nH]cn1)NC(=O)[C@H](Cc1ccccc1)NS(=O)(=O)N1CCOCC1	IC50	'='	1.1	nM	8.96			UO_0000065	13.52	0.27	7.77	4.82	False	CHEMBL801753	Inhibitory activity against monkey renin	B	BAO_0000357	single protein format	Cercopithecidae	None	None	None	None	CHEMBL286	Renin	Homo sapiens	SINGLE PROTEIN	CHEMBL1126790	1	Scientific Literature	J. Med. Chem.	1993	None
CHEMBL57121		0	762.95	2	3.10	4a	CC[C@H](C)[C@H](NC(=O)C[C@H](O)[C@H](CC(C)C)NC(=O)[C@H](Cc1c[nH]cn1)NC(=O)[C@H](Cc1ccccc1)NC(=O)OC(C)(C)C)C(=O)NCc1ccccn1	IC50	'='	1.7	nM	8.77			UO_0000065	11.49	0.22	5.67	4.05	True	CHEMBL806860	Plasma renin inhibitory activity was evaluated in lyophilized human plasma with 0.1%EDTA	B	BAO_0000366	cell-free format	None	CHEMBL3559721	Plasma	None	None	CHEMBL286	Renin	Homo sapiens	SINGLE PROTEIN	CHEMBL1123136	1	Scientific Literature	J. Med. Chem.	1985	None
CHEMBL3143510		0	525.65	1	2.29	8	COC(=O)[C@H](Cc1ccccc1)NC(=O)[C@@H](NC(=O)[C@H](CC(C)C)NC(=O)[C@H](O)c1ccccc1)C(C)C	Ki	'='	980000.0	nM		Outside typical range		UO_0000065					False	CHEMBL803240	Inhibition of human amniotic renin was tested and determined by Dixon plots	B	BAO_0000357	single protein format	None	None	None	None	None	CHEMBL286	Renin	Homo sapiens	SINGLE PROTEIN	CHEMBL1121455	1	Scientific Literature	J. Med. Chem.	1980	None
CHEMBL167426		0	720.95	3	5.09	43	CC(C)C[C@H](NC(=O)C[C@@H](O)C(CC1CCCCC1)NC(=O)/C=C/C(O)[C@H](Cc1ccccc1)NC(=O)OC(C)(C)C)C(=O)NCc1ccccc1	IC50	'='	90.0	nM	7.05			UO_0000065	9.77	0.19	1.96	4.24	False	CHEMBL804789	Inhibitory activity against human renin	B	BAO_0000357	single protein format	None	None	None	None	None	CHEMBL286	Renin	Homo sapiens	SINGLE PROTEIN	CHEMBL1124705	1	Scientific Literature	J. Med. Chem.	1990	None
CHEMBL127420		0	662.77	2	3.49	3	CCC(C)CNC(=O)CP(=O)(O)C(CC(C)C)NC(=O)C(Cc1c[nH]cn1)NC(=O)C(Cc1ccccc1)NC(=O)OC(C)(C)C	Inhibition	'='	3.3	%				UO_0000187					False	CHEMBL806622	Percent inhibition of compound against renin human plasma at 10 e-6 M	B	BAO_0000366	cell-free format	None	CHEMBL3559721	Plasma	None	None	CHEMBL286	Renin	Homo sapiens	SINGLE PROTEIN	CHEMBL1126919	1	Scientific Literature	J. Med. Chem.	1993	None
CHEMBL90683		0	582.76	1	0.86	15	CC[C@@H](O)C[C@H](O)[C@H](CC1CCCCC1)NC(=O)CNC(=O)[C@H](Cc1ccccc1)NS(=O)(=O)N1CCOCC1	IC50	'='	44.0	nM	7.36			UO_0000065	12.62	0.25	6.50	4.68	False	CHEMBL801753	Inhibitory activity against monkey renin	B	BAO_0000357	single protein format	Cercopithecidae	None	None	None	None	CHEMBL286	Renin	Homo sapiens	SINGLE PROTEIN	CHEMBL1126790	1	Scientific Literature	J. Med. Chem.	1993	None
CHEMBL23501		0	848.08	3	0.95	61b	CC(C)(C)OC(=O)NCC#CCC(NC(=O)C(Cc1ccccc1)NS(=O)(=O)N1CCOCC1)C(=O)NC(CC1CCCCC1)[C@@H](O)CC(=O)N1CCOC(CCN)C1	IC50						Not Determined						False	CHEMBL806851	Inhibitory activity against human plasma renin; G means not measured	B	BAO_0000366	cell-free format	Homo sapiens	CHEMBL3559721	Plasma	None	None	CHEMBL286	Renin	Homo sapiens	SINGLE PROTEIN	CHEMBL1125654	1	Scientific Literature	J. Med. Chem.	1991	None
CHEMBL76697		0	711.96	2	5.02	f	CCCc1nc(-c2cccnc2)cn2c(C(Cc3cccnc3)C(=O)NC(CC3CCCCC3)C(O)CC(C(=O)NCCN(C)C)C(C)C)nnc12	IC50	'='	8.6	nM	8.07			UO_0000065	11.33	0.21	3.05	5.36	False	CHEMBL801703	Inhibition of human renin	B	BAO_0000357	single protein format	Homo sapiens	None	None	None	None	CHEMBL286	Renin	Homo sapiens	SINGLE PROTEIN	CHEMBL1124893	1	Scientific Literature	J. Med. Chem.	1990	None
CHEMBL150298		0	589.80	1	3.61	7a	CC(C)C[C@H](NC(=O)[C@H](Cc1c[nH]cn1)NC(=O)[C@H](Cc1ccccc1)NC(=O)OC(C)(C)C)[C@@H](O)CSC(C)C	IC50	'='	81.0	nM	7.09			UO_0000065	12.02	0.24	3.48	4.88	False	CHEMBL873003	Inhibition of human renal renin at pH 6	B	BAO_0000357	single protein format	None	None	None	None	None	CHEMBL286	Renin	Homo sapiens	SINGLE PROTEIN	CHEMBL1124052	1	Scientific Literature	J. Med. Chem.	1988	None
CHEMBL2112609		0	615.86	2	5.04	2a	C=C(C[C@H](O)[C@H](CC1CCCCC1)NC(=O)[C@H](C)C[C@@H](O)[C@H](Cc1ccccc1)NC(=O)OC(C)(C)C)C(=O)NCC(C)C	IC50	'='	20.0	nM	7.70			UO_0000065	12.50	0.24	2.66	5.62	False	CHEMBL801702	In vitro inhibitory activity against human renal renin using radioimmunoassay for angiotensin I production	B	BAO_0000357	single protein format	None	None	None	None	None	CHEMBL286	Renin	Homo sapiens	SINGLE PROTEIN	CHEMBL1124956	1	Scientific Literature	J. Med. Chem.	1990	None
CHEMBL88415		0	711.87	1	2.65	4	C=CC[C@H](NC(=O)[C@H](Cc1ccccc1)NS(=O)(=O)N1CCOCC1)C(=O)N[C@@H](CC1CCCCC1)C(=O)C(F)(F)C(=O)NC[C@@H](C)CC	IC50	'='	0.8	nM	9.10			UO_0000065	12.78	0.25	6.45	5.58	False	CHEMBL801753	Inhibitory activity against monkey renin	B	BAO_0000357	single protein format	Cercopithecidae	None	None	None	None	CHEMBL286	Renin	Homo sapiens	SINGLE PROTEIN	CHEMBL1126790	1	Scientific Literature	J. Med. Chem.	1993	None
CHEMBL75683		0	654.85	2	2.44	3b	CC(C)C[C@H](O)[C@H](O)[C@H](CC1CCCCC1)NC(=O)[C@H](Cc1c[nH]cn1)NC(=O)[C@H](Cc1ccccc1)NC(=O)N1CCC(O)CC1	IC50	'='	0.42	nM	9.38			UO_0000065	14.32	0.27	6.94	5.21	False	CHEMBL804784	Inhibition of purified human renin (pH 6.0)	B	BAO_0000357	single protein format	Homo sapiens	None	None	None	None	CHEMBL286	Renin	Homo sapiens	SINGLE PROTEIN	CHEMBL1124308	1	Scientific Literature	J. Med. Chem.	1988	None
CHEMBL22420		0	849.15	2	7.78	24	CCC(C)CNC(=O)C[C@H](O)C(CC(C)C)NC(=O)C(CCCCNS(=O)(=O)c1ccc(C)cc1)NC(=O)C(Cc1cccc2ccccc12)Cc1cccc2ccccc12	Inhibition	'='	48.0	%				UO_0000187					False	CHEMBL879367	Inhibitory activity against monkey plasma renin was determined at 10e-5 M concentration	B	BAO_0000366	cell-free format	Cercopithecidae	CHEMBL3559721	Plasma	None	None	CHEMBL286	Renin	Homo sapiens	SINGLE PROTEIN	CHEMBL1125654	1	Scientific Literature	J. Med. Chem.	1991	None
CHEMBL3143478		0	865.13	2	3.33	XII	CC(C)CCNC(=O)[C@@H](C[C@H](O)[C@H](CC1CCCCC1)NC(=O)[C@H](Cc1c[nH]cn1)N(C)C(=O)[C@H](Cc1ccccc1)NC(=O)[C@@H]1CCCN1C(=O)CC[C@H](N)C(=O)O)C(C)C	IC50	'='	0.28	nM	9.55			UO_0000065	11.04	0.21	6.22	3.98	False	CHEMBL801701	Inhibition of human plasma renin.	B	BAO_0000366	cell-free format	Homo sapiens	CHEMBL3559721	Plasma	None	None	CHEMBL286	Renin	Homo sapiens	SINGLE PROTEIN	CHEMBL1125875	1	Scientific Literature	J. Med. Chem.	1991	None
CHEMBL333706		0	697.97	1	4.90	X	CC(C)(C)S(=O)(=O)C[C@@H](Cc1ccccc1)C(=O)N[C@@H](Cc1c[nH]cn1)C(=O)N[C@@H](CC1CCCCC1)[C@@H](O)CCSc1ccccn1	IC50	'='	46.0	nM	7.34			UO_0000065	10.51	0.21	2.44	4.76	False	CHEMBL879256	In vitro inhibitory activity against human plasma renin at pH 5.5 for suppression of angiotensin I formation.	B	BAO_0000366	cell-free format	None	CHEMBL3559721	Plasma	None	None	CHEMBL286	Renin	Homo sapiens	SINGLE PROTEIN	CHEMBL1126130	1	Scientific Literature	J. Med. Chem.	1992	None
CHEMBL141337		0	529.72	1	3.30	8d	CCOC(=O)CC(O)C(CC(C)C)NC(=O)C(NC(=O)C(NC(=O)OC(C)(C)C)C(C)(C)C)C(C)CC	IC50	'>'	10000.0	nM				UO_0000065					False	CHEMBL806854	In vitro inhibition of partially purified human renin at pH 6.0.	B	BAO_0000357	single protein format	None	None	None	None	None	CHEMBL286	Renin	Homo sapiens	SINGLE PROTEIN	CHEMBL1126596	1	Scientific Literature	J. Med. Chem.	1993	None
CHEMBL3142782		0	813.99	3	2.61	39	COC(=O)C[C@H](O)[C@H](CC(C)C)NC(=O)[C@H](C)NC(=O)C[C@H](O)[C@H](CC(C)C)NC(=O)[C@@H](NC(=O)[C@H](Cc1ccc(O)cc1)NC(=O)OCc1ccccc1)C(C)C	IC50	'='	2200.0	nM	5.66			UO_0000065	6.95	0.13	3.05	2.34	False	CHEMBL764015	In vitro inhibitory activity against human plasma renin	B	BAO_0000366	cell-free format	None	CHEMBL3559721	Plasma	None	None	CHEMBL286	Renin	Homo sapiens	SINGLE PROTEIN	CHEMBL1123300	1	Scientific Literature	J. Med. Chem.	1986	None
CHEMBL54677		0	523.68	2	3.46	6	CC(C)[C@@H](O)C[C@H](O)[C@H](CC1CCCCC1)NC(=O)[C@H](Cc1c[nH]cn1)NC(=O)c1cc2ccccc2[nH]1	IC50	'='	93.0	nM	7.03			UO_0000065	13.43	0.25	3.57	4.91	False	CHEMBL801751	In vitro renin inhibitory effect was evaluated for plasma renin activity (PRA) of monkey plasma, Expressed as IC50	B	BAO_0000366	cell-free format	Cercopithecidae	CHEMBL3559721	Plasma	None	None	CHEMBL286	Renin	Homo sapiens	SINGLE PROTEIN	CHEMBL1130485	1	Scientific Literature	Bioorg. Med. Chem. Lett.	1997	None
CHEMBL54677		0	523.68	2	3.46	6	CC(C)[C@@H](O)C[C@H](O)[C@H](CC1CCCCC1)NC(=O)[C@H](Cc1c[nH]cn1)NC(=O)c1cc2ccccc2[nH]1	IC50	'='	42.0	nM	7.38			UO_0000065	14.09	0.27	3.92	5.15	False	CHEMBL872690	In vitro renin inhibitory effect was evaluated for plasma renin activity (PRA) of marmoset plasma renin, Expressed as IC50	B	BAO_0000366	cell-free format	Callitrichinae	CHEMBL3559721	Plasma	None	None	CHEMBL286	Renin	Homo sapiens	SINGLE PROTEIN	CHEMBL1130485	1	Scientific Literature	Bioorg. Med. Chem. Lett.	1997	None
CHEMBL3143679		0	700.92	2	3.26	X	CC[C@H](C)CNC(=O)[C@H](C(C)C)[C@@H](O)[C@H](O)[C@H](CC(C)C)NC(=O)[C@H](Cc1c[nH]cn1)NC(=O)[C@H](Cc1ccccc1)NC(=O)OC(C)(C)C	IC50	'='	3400.0	nM	5.47			UO_0000065	7.80	0.15	2.21	2.81	False	CHEMBL807520	Tested for the inhibition of human plasma renin	B	BAO_0000357	single protein format	None	CHEMBL3559721	Plasma	None	None	CHEMBL286	Renin	Homo sapiens	SINGLE PROTEIN	CHEMBL1123769	1	Scientific Literature	J. Med. Chem.	1987	None
CHEMBL317595		0	596.79	1	1.27	14O	C=CCC(NC(=O)CNS(=O)(=O)N1CCOCC1)C(=O)N[C@@H](CCCCCc1ccccc1)[C@@H](O)[C@@H](O)CC(C)C	Affinity	'='	479.0	nM				UO_0000065					False	CHEMBL799837	Binding affinity against human renin enzyme	B	BAO_0000357	single protein format	None	None	None	None	None	CHEMBL286	Renin	Homo sapiens	SINGLE PROTEIN	CHEMBL1128604	1	Scientific Literature	J. Med. Chem.	1995	None
CHEMBL356842		0	473.61	0	3.28	4b	C[C@H](NC(=O)[C@H](Cc1ccccc1)NC(=O)OC(C)(C)C)C(=O)N[C@H](C=O)CC1CCCCC1	IC50	'='	460.0	nM	6.34			UO_0000065	13.38	0.25	3.06	5.58	False	CHEMBL873003	Inhibition of human renal renin at pH 6	B	BAO_0000357	single protein format	None	None	None	None	None	CHEMBL286	Renin	Homo sapiens	SINGLE PROTEIN	CHEMBL1124052	1	Scientific Literature	J. Med. Chem.	1988	None
CHEMBL67705		0	636.86	1	4.18	39	CC(C)S(=O)(=O)C[C@H](O)[C@H](CC1CCCCC1)NC(=O)C(Cc1c[nH]cn1)NC(=O)C(Cc1ccccc1)Cc1ccccc1	IC50	'='	70.0	nM	7.16			UO_0000065	11.23	0.22	2.97	5.07	False	CHEMBL803432	Evaluated in vitro for inhibitory potency against renin.	B	BAO_0000357	single protein format	None	None	None	None	None	CHEMBL286	Renin	Homo sapiens	SINGLE PROTEIN	CHEMBL1123652	1	Scientific Literature	J. Med. Chem.	1987	None
CHEMBL230262		0	383.50	0	2.97	14	CCc1nc(N)nc(N)c1-c1ccc2c(c1)N(CCCCC(=O)OC)CCC2	IC50	'='	91.0	nM	7.04			UO_0000065	18.36	0.34	4.07	6.56	False	CHEMBL889128	Inhibition of renin	B	BAO_0000357	single protein format	None	None	None	None	None	CHEMBL286	Renin	Homo sapiens	SINGLE PROTEIN	CHEMBL1145363	1	Scientific Literature	Bioorg. Med. Chem. Lett.	2007	None
CHEMBL417906		0	743.03	1	3.88	9	CC(C)C[C@H](O)[C@H](O)[C@H](CC1CCCCC1)NC(=O)[C@@H](CC(=O)N(CC(=O)N(C)CCN1CCOCC1)[C@@H](C)c1ccccc1)Cc1csc(N)n1	Koff	'='	4.81	M-1		Non standard unit for type							False	CHEMBL806463	Component acylation rate constant by the compound against Renin was determined	B	BAO_0000357	single protein format	None	None	None	None	None	CHEMBL286	Renin	Homo sapiens	SINGLE PROTEIN	CHEMBL1128576	1	Scientific Literature	J. Med. Chem.	1995	None
CHEMBL239527		0	371.44	0	2.02	12	CCc1nc(N)nc(N)c1-c1ccc2c(c1)N(CCCOC)C(=O)[C@H](C)O2	IC50	'='	1040.0	nM	5.98			UO_0000065	16.11	0.30	3.96	5.13	False	CHEMBL898576	Inhibition of human renin by fluorescent tGFP assay	B	BAO_0000357	single protein format	Homo sapiens	None	None	None	None	CHEMBL286	Renin	Homo sapiens	SINGLE PROTEIN	CHEMBL1149625	1	Scientific Literature	Bioorg. Med. Chem.	2007	None
CHEMBL239965		0	469.49	0	3.65	18-rac	CCc1nc(N)nc(N)c1-c1ccc2c(c1)N(CCCOC)C(=O)C(c1cccc(F)c1F)O2	IC50	'='	72.0	nM	7.14			UO_0000065	15.21	0.29	3.49	6.13	False	CHEMBL898576	Inhibition of human renin by fluorescent tGFP assay	B	BAO_0000357	single protein format	Homo sapiens	None	None	None	None	CHEMBL286	Renin	Homo sapiens	SINGLE PROTEIN	CHEMBL1149625	1	Scientific Literature	Bioorg. Med. Chem.	2007	None
CHEMBL424536		0	771.01	2	6.27	58	CC(C)C[C@H](NC(=O)OCc1ccccc1)C(=O)C[C@@H](Cc1ccccc1)C(=O)N[C@@H](CC(C)C)C(O)CC(=O)N[C@@H](CC(C)C)C(=O)NCc1ccccc1	IC50	'='	11000.0	nM	4.96			UO_0000065	6.43	0.12	-1.31	3.04	False	CHEMBL804789	Inhibitory activity against human renin	B	BAO_0000357	single protein format	None	None	None	None	None	CHEMBL286	Renin	Homo sapiens	SINGLE PROTEIN	CHEMBL1124705	1	Scientific Literature	J. Med. Chem.	1990	None
CHEMBL555920		0	631.20	1	3.67	3a	CCC[C@H](NC(=O)[C@H](Cc1ccc(OC)cc1)NC(=O)CC(C)C)C(=O)N[C@@H](CC1CCCCC1)C(=O)C(F)(F)CN.Cl	IC50	'='	16.0	nM	7.80			UO_0000065	13.11	0.25	4.13	5.58	False	CHEMBL803429	Concentration required to inhibit human plasma renin by 50% using radio-immunoassay was determined	B	BAO_0000366	cell-free format	None	CHEMBL3559721	Plasma	None	None	CHEMBL286	Renin	Homo sapiens	SINGLE PROTEIN	CHEMBL1126429	1	Scientific Literature	Bioorg. Med. Chem. Lett.	1992	None
CHEMBL3142217		0	773.01	1	4.95	24	CC(C)S(=O)(=O)C[C@H](O)[C@H](CC1CCCCC1)NC(=O)[C@H](CCCNC(=O)OCc1ccccc1)NC(=O)[C@H](Cc1ccccc1)NC(=O)OC(C)(C)C	IC50	'='	60.0	nM	7.22			UO_0000065	9.34	0.18	2.27	3.82	False	CHEMBL803432	Evaluated in vitro for inhibitory potency against renin.	B	BAO_0000357	single protein format	None	None	None	None	None	CHEMBL286	Renin	Homo sapiens	SINGLE PROTEIN	CHEMBL1123652	1	Scientific Literature	J. Med. Chem.	1987	None
CHEMBL55833		0	539.72	2	2.37	5	CC(C)[C@@H](O)C[C@H](O)[C@H](CC1CCCCC1)NC(=O)[C@H](Cc1c[nH]cn1)NC(=O)[C@@H]1Cc2ccccc2CN1	IC50	'='	420.0	nM	6.38			UO_0000065	11.81	0.22	4.01	4.58	False	CHEMBL803285	In vitro renin inhibitory effect was evaluated for plasma renin activity (PRA) of human plasma, Expressed as IC50	B	BAO_0000366	cell-free format	None	CHEMBL3559721	Plasma	None	None	CHEMBL286	Renin	Homo sapiens	SINGLE PROTEIN	CHEMBL1130485	1	Scientific Literature	Bioorg. Med. Chem. Lett.	1997	None
CHEMBL299824		0	654.87	1	3.28	24g	CC(C)C[C@H](O)[C@H](O)[C@H](CC1CCCCC1)NC(=O)[C@H](Cc1cscn1)NC(=O)[C@@H]1[C@H](c2ccccc2)[C@H]1C(=O)N1CCOCC1	IC50	'='	200.0	nM	6.70			UO_0000065	10.23	0.20	3.42	4.75	False	CHEMBL803395	In vitro inhibition of purified human renin at a pH of 6.0.	B	BAO_0000357	single protein format	None	None	None	None	None	CHEMBL286	Renin	Homo sapiens	SINGLE PROTEIN	CHEMBL1126031	1	Scientific Literature	J. Med. Chem.	1992	None
CHEMBL49862		0	656.89	1	3.50	29a	CC(C)C[C@H](O)[C@H](O)[C@H](CC1CCCCC1)NC(=O)[C@H](Cc1cscn1)NC(=O)[C@@H](CC(=O)N1CCOCC1)Cc1ccccc1	IC50	'='	8.3	nM	8.08			UO_0000065	12.30	0.24	4.58	5.73	True	CHEMBL803394	In vitro potency against human plasma renin at pH 7.4	B	BAO_0000366	cell-free format	Homo sapiens	CHEMBL3559721	Plasma	None	None	CHEMBL286	Renin	Homo sapiens	SINGLE PROTEIN	CHEMBL1126031	1	Scientific Literature	J. Med. Chem.	1992	None
CHEMBL357865		0	679.95	1	4.46	22a	CCC(C)[C@H](NC(=O)[C@H](CC1CCCCC1)NC(=O)N1CCN(C)CC1)C(=O)N[C@@H](Cc1ccc2ccccc2c1)[C@@H](O)[C@@H](O)CC(C)C	IC50	'>'	1000.0	nM				UO_0000065					False	CHEMBL806854	In vitro inhibition of partially purified human renin at pH 6.0.	B	BAO_0000357	single protein format	None	None	None	None	None	CHEMBL286	Renin	Homo sapiens	SINGLE PROTEIN	CHEMBL1126596	1	Scientific Literature	J. Med. Chem.	1993	None
CHEMBL93839		0	390.61	0	4.18	11	CCCCNC(=O)C(C)C[C@H](O)[C@@H](N)C[C@@H](C)Cc1ccc(C(C)(C)C)cc1	IC50	'='	2000.0	nM	5.70			UO_0000065	14.59	0.28	1.52	7.56	False	CHEMBL807521	In vitro binding affinity for human renin at pH 7.2	B	BAO_0000357	single protein format	None	None	None	None	None	CHEMBL286	Renin	Homo sapiens	SINGLE PROTEIN	CHEMBL1129212	1	Scientific Literature	Bioorg. Med. Chem. Lett.	1997	None
CHEMBL69913		0	663.90	2	6.15	2	CC(C)C[C@H](O)[C@H](O)[C@H](CC1CCCCC1)C1=C(O)[C@](CC(C)C)(C2=C(O)[C@@](CC(=O)N3CCOCC3)(Cc3ccccc3)N=C2)N=C1	IC50	'='	18000.0	nM	4.75			UO_0000065	7.15	0.13	-1.41	3.51	False	CHEMBL800435	In vitro inhibitory concentration against renin	B	BAO_0000357	single protein format	None	None	None	None	None	CHEMBL286	Renin	Homo sapiens	SINGLE PROTEIN	CHEMBL1127784	1	Scientific Literature	J. Med. Chem.	1994	None
CHEMBL312915		0	574.73	1	2.16	36	CC(C)C[C@H]1NC(=O)[C@H](Cc2c[nH]c3ccccc23)NC(=O)[C@@H](CCCCN)N(C(=O)[C@@H](N)Cc2ccccc2)C1=O	Inhibition						Not Active						False	CHEMBL806625	Tested for inhibition against human renin at a concentration of 100 uM; Inactive	B	BAO_0000357	single protein format	None	None	None	None	None	CHEMBL286	Renin	Homo sapiens	SINGLE PROTEIN	CHEMBL1124914	1	Scientific Literature	J. Med. Chem.	1990	None
CHEMBL298370		0	583.79	1	2.98	14c	CC(C)C[C@H](NC(=O)[C@H](C)NC(=O)[C@H](Cc1ccccc1)NC(=O)OC(C)(C)C)[C@@H](O)CCS(=O)(=O)CC(C)C	IC50	'='	3200.0	nM	5.50			UO_0000065	9.41	0.19	2.51	3.64	False	CHEMBL801660	Inhibition against purified human renin	B	BAO_0000357	single protein format	Homo sapiens	None	None	None	None	CHEMBL286	Renin	Homo sapiens	SINGLE PROTEIN	CHEMBL1123605	1	Scientific Literature	J. Med. Chem.	1987	None
CHEMBL354856		0	874.20	3	5.49	67	CC(C)CC(=O)N[C@H](CS[C@@H](Cc1ccccc1)C(=O)N[C@@H](CC(C)C)C(O)CC(=O)N[C@@H](C)C(=O)N[C@@H](CC(C)C)C(O)CC(=O)NCc1ccccc1)Cc1ccccc1	IC50	'='	7400.0	nM	5.13			UO_0000065	5.87	0.11	-0.36	2.76	False	CHEMBL804789	Inhibitory activity against human renin	B	BAO_0000357	single protein format	None	None	None	None	None	CHEMBL286	Renin	Homo sapiens	SINGLE PROTEIN	CHEMBL1124705	1	Scientific Literature	J. Med. Chem.	1990	None
CHEMBL2369991		0	795.00	2	1.09	40	CC(=O)NCSC[C@H]1NC(=O)[C@H](Cc2ccccc2)NC(=O)[C@H](CSCNC(C)=O)NC(=O)[C@@H](CC(C)C)NC(=O)[C@H](Cc2c[nH]c3ccccc23)NC1=O	Inhibition	'='	56.0	%				UO_0000187					False	CHEMBL806624	Tested for inhibition against human renin at a concentration of 100 uM	B	BAO_0000357	single protein format	None	None	None	None	None	CHEMBL286	Renin	Homo sapiens	SINGLE PROTEIN	CHEMBL1124914	1	Scientific Literature	J. Med. Chem.	1990	None
CHEMBL353306		0	592.74	1	3.17	12	COC(=O)C(O)[C@H](CC1CCCCC1)NC(=O)C(CC(C)C)NC(=O)[C@H](Cc1ccccc1)N1Cc2ncccc2C1=O	IC50	'='	207.0	nM	6.68			UO_0000065	11.28	0.21	3.51	4.85	False	CHEMBL801593	Inhibition of human recombinant renin	B	BAO_0000357	single protein format	Homo sapiens	None	None	None	None	CHEMBL286	Renin	Homo sapiens	SINGLE PROTEIN	CHEMBL1125388	1	Scientific Literature	J. Med. Chem.	1992	None
CHEMBL52833		0	714.03	2	5.24	8k	CCCCNC(=O)[C@@H](CC(O)[C@H](CC1CCCCC1)NC(=O)[C@H](Cc1c[nH]cn1)NC(=O)[C@H](Cc1ccccc1)C[S+]([O-])C(C)(C)C)C(C)C	IC50	'='	2.0	nM	8.70			UO_0000065	12.18	0.24	3.46	5.68	False	CHEMBL801066	In vitro inhibition of purified Human kidney renin (250 pg/mL) incubated with angiotensinogen at pH 7.2	B	BAO_0000221	tissue-based format	Homo sapiens	CHEMBL3638241	Kidney	None	None	CHEMBL286	Renin	Homo sapiens	SINGLE PROTEIN	CHEMBL1124210	1	Scientific Literature	J. Med. Chem.	1988	None
CHEMBL1957793		0	494.04	0	4.86	41	CCOC(=O)NCCc1ccccc1-c1ccc([C@H]2CNCC[C@@H]2c2ccn(C)c(=O)c2)c(Cl)c1	IC50	'='	11.0	nM	7.96			UO_0000065	16.11	0.31	3.10	11.00	False	CHEMBL1961075	Inhibition of human recombinant renin using DNP-Lys-His-Pro-Phe-His-Leu-Val-Ile-His-D,L-Amp as substrate after 3 hrs by fluorimetry	B	BAO_0000357	single protein format	Homo sapiens	None	None	None	None	CHEMBL286	Renin	Homo sapiens	SINGLE PROTEIN	CHEMBL1955789	1	Scientific Literature	Bioorg. Med. Chem. Lett.	2012	None
CHEMBL398584		0	496.52	0	2.93	26-rac	CCc1nc(N)nc(N)c1-c1ccc2c(c1)N(CCNC(C)=O)C(=O)C(C)(c1cc(F)cc(F)c1)O2	IC50	'='	1.0	nM	9.00			UO_0000065	18.13	0.34	6.07	6.60	True	CHEMBL898576	Inhibition of human renin by fluorescent tGFP assay	B	BAO_0000357	single protein format	Homo sapiens	None	None	None	None	CHEMBL286	Renin	Homo sapiens	SINGLE PROTEIN	CHEMBL1149625	1	Scientific Literature	Bioorg. Med. Chem.	2007	None
CHEMBL239746		0	469.49	0	3.65	17-rac	CCc1nc(N)nc(N)c1-c1ccc2c(c1)N(CCCOC)C(=O)C(c1cc(F)cc(F)c1)O2	IC50	'='	95.0	nM	7.02			UO_0000065	14.96	0.28	3.37	6.02	False	CHEMBL898576	Inhibition of human renin by fluorescent tGFP assay	B	BAO_0000357	single protein format	Homo sapiens	None	None	None	None	CHEMBL286	Renin	Homo sapiens	SINGLE PROTEIN	CHEMBL1149625	1	Scientific Literature	Bioorg. Med. Chem.	2007	None
CHEMBL31880		0	591.73	2	5.53	rac-25	O=S(=O)(O)OC[C@@H]1CNC[C@H](OCc2ccc3ccccc3c2)[C@H]1c1ccc(OCCCOCc2ccccc2)cc1	IC50	'='	1900.0	nM	5.72			UO_0000065	9.67	0.19	0.19	5.54	False	CHEMBL803423	Inhibitory activity against human plasma renin	B	BAO_0000366	cell-free format	None	CHEMBL3559721	Plasma	None	None	CHEMBL286	Renin	Homo sapiens	SINGLE PROTEIN	CHEMBL1131714	1	Scientific Literature	Bioorg. Med. Chem. Lett.	1999	None
CHEMBL54322		0	849.09	2	2.23	8b	CC[C@H](C)[C@H](NC(=O)[C@@H](CC(O)[C@H](CC(C)C)NC(=O)[C@H](Cc1c[nH]cn1)NC(=O)[C@H](Cc1ccccc1)NC(=O)C(C)(C)C)C(C)C)C(=O)N[C@@H](Cc1c[nH]cn1)C(N)=O	IC50	'='	20.0	nM	7.70			UO_0000065	9.07	0.17	5.47	2.89	False	CHEMBL801066	In vitro inhibition of purified Human kidney renin (250 pg/mL) incubated with angiotensinogen at pH 7.2	B	BAO_0000221	tissue-based format	Homo sapiens	CHEMBL3638241	Kidney	None	None	CHEMBL286	Renin	Homo sapiens	SINGLE PROTEIN	CHEMBL1124210	1	Scientific Literature	J. Med. Chem.	1988	None
CHEMBL3349365		0	812.02	2	3.09	5	COC(=O)CC(O)[C@H](CC(C)C)NC(=O)[C@H](C)NC(=O)CC(O)[C@H](CC(C)C)NC(=O)[C@H](Cc1ccccc1)NC(=O)[C@@H](Cc1ccccc1)NC(=O)OC(C)(C)C	IC50	'>'	10000.0	nM				UO_0000065					False	CHEMBL764015	In vitro inhibitory activity against human plasma renin	B	BAO_0000366	cell-free format	None	CHEMBL3559721	Plasma	None	None	CHEMBL286	Renin	Homo sapiens	SINGLE PROTEIN	CHEMBL1123300	1	Scientific Literature	J. Med. Chem.	1986	None
CHEMBL3142766		0	890.09	2	4.05	34	COC(=O)C[C@H](O)[C@H](CC(C)C)NC(=O)[C@H](C)NC(=O)C[C@H](O)[C@H](CC(C)C)NC(=O)[C@H](Cc1c[nH]c2ccccc12)NC(=O)[C@H](Cc1c[nH]c2ccccc12)NC(=O)OC(C)(C)C	IC50	'='	170.0	nM	6.77			UO_0000065	7.61	0.14	2.72	2.67	False	CHEMBL764016	In vitro inhibitory activity against man plasma renin	B	BAO_0000366	cell-free format	None	CHEMBL3559721	Plasma	None	None	CHEMBL286	Renin	Homo sapiens	SINGLE PROTEIN	CHEMBL1123300	1	Scientific Literature	J. Med. Chem.	1986	None
CHEMBL3897200		0	486.49	0	3.97	11	CCCCN(C(=O)c1cnc(C(C)(C)C)nc1NCc1ccco1)C1CCCNC1.Cl.Cl	IC50	'='	2.1	nM	8.68			UO_0000065	20.98	0.40	4.71	10.42	False	CHEMBL3859580	Inhibition of recombinant human renin expressed in FreeStyle 293 expression system using recombinant human angiotensinogen as substrate preincubated for 10 mins followed by substrate addition measured after 30 mins by ELISA	B	BAO_0000019	assay format	Homo sapiens	None	None	None	None	CHEMBL286	Renin	Homo sapiens	SINGLE PROTEIN	CHEMBL3856272	1	Scientific Literature	Bioorg Med Chem	2016	None
CHEMBL3926340		0	402.33	0	1.81	6	Cc1ncc(C(=O)N(C)C2CCCNC2)c(NCc2ccco2)n1.Cl.Cl	IC50	'>'	100000.0	nM				UO_0000065					False	CHEMBL3859579	Inhibition of recombinant human renin expressed in FreeStyle 293 expression system using FITC-epsilonAcp-Asp-Arg-Val-Tyr-Ile-His-Pro-Phe-His-Leu-Val-Ile-His-Asn-Arg-NH2 as substrate preincubated for 15 mins followed by substrate addition measured after 30 mins by microchip-type capillary electrophoresis method	B	BAO_0000019	assay format	Homo sapiens	None	None	None	None	CHEMBL286	Renin	Homo sapiens	SINGLE PROTEIN	CHEMBL3856272	1	Scientific Literature	Bioorg Med Chem	2016	None
CHEMBL341061		0	742.00	2	5.86	9	CN/C(S)=N\CCCCC(NC(=O)C(Cc1cccc2ccccc12)Cc1cccc2ccccc12)C(=O)NC(CC(C)C)C(O)CC(=O)N(C)OC	IC50	'='	10000.0	nM	5.00			UO_0000065	6.74	0.13	-0.86	3.78	False	CHEMBL806635	Inhibitory concentration against renin monkey plasma	B	BAO_0000366	cell-free format	Cercopithecidae	CHEMBL3559721	Plasma	None	None	CHEMBL286	Renin	Homo sapiens	SINGLE PROTEIN	CHEMBL1126919	1	Scientific Literature	J. Med. Chem.	1993	None
CHEMBL27307		0	641.81	2	1.38	2-[2-(2-{2-[2-Amino-3-(3H-imidazol-4-yl)-propionylamino]-4-methyl-pentanoylamino}-4-methyl-pentanoylamino)-3-methyl-butyrylamino]-3-phenyl-propionic acid methyl ester	COC(=O)[C@H](Cc1ccccc1)NC(=O)[C@@H](NC(=O)[C@H](CC(C)C)NC(=O)[C@H](CC(C)C)NC(=O)[C@@H](N)Cc1c[nH]cn1)C(C)C	Ki	'='	540000.0	nM		Outside typical range		UO_0000065					False	CHEMBL803235	Compound was evaluated for competitive Renin inhibitory activity against human amniotic renin; Competitive	B	BAO_0000357	single protein format	None	None	None	None	None	CHEMBL286	Renin	Homo sapiens	SINGLE PROTEIN	CHEMBL1122620	1	Scientific Literature	J. Med. Chem.	1984	None
CHEMBL3986004		0	486.49	0	3.83	13	CC(C)CN(C(=O)c1cnc(C(C)(C)C)nc1NCc1ccco1)[C@@H]1CCCNC1.Cl.Cl	IC50	'='	3.4	nM	8.47			UO_0000065	20.48	0.39	4.64	10.17	False	CHEMBL3859580	Inhibition of recombinant human renin expressed in FreeStyle 293 expression system using recombinant human angiotensinogen as substrate preincubated for 10 mins followed by substrate addition measured after 30 mins by ELISA	B	BAO_0000019	assay format	Homo sapiens	None	None	None	None	CHEMBL286	Renin	Homo sapiens	SINGLE PROTEIN	CHEMBL3856272	1	Scientific Literature	Bioorg Med Chem	2016	None
CHEMBL31404		0	573.69	2	5.30	rac-41b	COc1ccccc1COCCCOc1ncc([C@H]2CCNC[C@@H]2OCc2cc(OC)c3ccccc3c2OC)cn1	Ratio	'='	16.0										False	CHEMBL851341	Ratio of IC50 against human plasma renin to that of purified recombinant human renin	B	BAO_0000357	single protein format	None	None	None	None	None	CHEMBL286	Renin	Homo sapiens	SINGLE PROTEIN	CHEMBL1131714	1	Scientific Literature	Bioorg. Med. Chem. Lett.	1999	None
CHEMBL430539		0	571.71	2	6.51	rac-1b	COc1ccccc1COCCCOc1ccc([C@H]2CCNC[C@@H]2OCc2cc(OC)c3ccccc3c2OC)cc1	IC50	'='	0.087	nM	10.06			UO_0000065	17.60	0.33	3.55	14.92	False	CHEMBL803424	Inhibitory activity against purified recombinant human renin	B	BAO_0000357	single protein format	None	None	None	None	None	CHEMBL286	Renin	Homo sapiens	SINGLE PROTEIN	CHEMBL1131714	1	Scientific Literature	Bioorg. Med. Chem. Lett.	1999	None
CHEMBL285146		0	572.70	2	5.91	rac-40b	COc1ccccc1COCCCOc1ccc([C@H]2CCNC[C@@H]2OCc2cc(OC)c3ccccc3c2OC)cn1	Ratio	'='	220.0										False	CHEMBL851341	Ratio of IC50 against human plasma renin to that of purified recombinant human renin	B	BAO_0000357	single protein format	None	None	None	None	None	CHEMBL286	Renin	Homo sapiens	SINGLE PROTEIN	CHEMBL1131714	1	Scientific Literature	Bioorg. Med. Chem. Lett.	1999	None
CHEMBL1818069		0	545.12	1	3.90	8d	CCc1cccc(-c2c(Cl)cccc2[C@](O)(CCCCOC)[C@H]2CN(C(=O)[C@@H]3C[C@H](O)[C@H](N)C3)CCO2)c1	INH	'='	4.0	nM		Non standard unit for type		UO_0000065					False	CHEMBL1820131	Inhibition of human plasma renin using isovaleryl-Phe-Nle-Sta-Ala-Sta-OH as substrate after 90 mins by competitive radioimmunoassay	B	BAO_0000357	single protein format	Homo sapiens	CHEMBL3559721	Plasma	None	None	CHEMBL286	Renin	Homo sapiens	SINGLE PROTEIN	CHEMBL1817549	1	Scientific Literature	Bioorg. Med. Chem. Lett.	2011	None
CHEMBL1818064		0	525.67	1	3.24	7d	CC(=O)NCCC[C@@](O)(c1cccc(F)c1-c1cccc(C)c1)[C@@H]1CCCN(C(=O)[C@@H]2C[C@H](O)[C@H](N)C2)C1	INH	'='	1.7	nM		Non standard unit for type		UO_0000065					False	CHEMBL1820131	Inhibition of human plasma renin using isovaleryl-Phe-Nle-Sta-Ala-Sta-OH as substrate after 90 mins by competitive radioimmunoassay	B	BAO_0000357	single protein format	Homo sapiens	CHEMBL3559721	Plasma	None	None	CHEMBL286	Renin	Homo sapiens	SINGLE PROTEIN	CHEMBL1817549	1	Scientific Literature	Bioorg. Med. Chem. Lett.	2011	None
CHEMBL1818056		0	512.67	1	4.14	6g	COCCCC[C@@](O)(c1ccc(F)cc1-c1cccc(C)c1)[C@@H]1CCCN(C(=O)[C@@H]2C[C@H](O)[C@H](N)C2)C1	INH	'='	50.0	nM		Non standard unit for type		UO_0000065					False	CHEMBL1820131	Inhibition of human plasma renin using isovaleryl-Phe-Nle-Sta-Ala-Sta-OH as substrate after 90 mins by competitive radioimmunoassay	B	BAO_0000357	single protein format	Homo sapiens	CHEMBL3559721	Plasma	None	None	CHEMBL286	Renin	Homo sapiens	SINGLE PROTEIN	CHEMBL1817549	1	Scientific Literature	Bioorg. Med. Chem. Lett.	2011	None
CHEMBL1818054		0	515.09	1	4.35	6e	COCCCC[C@@](O)(c1ccccc1-c1cccc(Cl)c1)[C@@H]1CCCN(C(=O)[C@@H]2C[C@H](O)[C@H](N)C2)C1	INH	'='	79.0	nM		Non standard unit for type		UO_0000065					False	CHEMBL1820131	Inhibition of human plasma renin using isovaleryl-Phe-Nle-Sta-Ala-Sta-OH as substrate after 90 mins by competitive radioimmunoassay	B	BAO_0000357	single protein format	Homo sapiens	CHEMBL3559721	Plasma	None	None	CHEMBL286	Renin	Homo sapiens	SINGLE PROTEIN	CHEMBL1817549	1	Scientific Literature	Bioorg. Med. Chem. Lett.	2011	None
CHEMBL1818053		0	494.68	0	4.00	6d	COCCCC[C@@](O)(c1ccccc1-c1ccc(C)cc1)[C@@H]1CCCN(C(=O)[C@@H]2C[C@H](O)[C@H](N)C2)C1	INH	'='	405.0	nM		Non standard unit for type		UO_0000065					False	CHEMBL1820131	Inhibition of human plasma renin using isovaleryl-Phe-Nle-Sta-Ala-Sta-OH as substrate after 90 mins by competitive radioimmunoassay	B	BAO_0000357	single protein format	Homo sapiens	CHEMBL3559721	Plasma	None	None	CHEMBL286	Renin	Homo sapiens	SINGLE PROTEIN	CHEMBL1817549	1	Scientific Literature	Bioorg. Med. Chem. Lett.	2011	None
CHEMBL1818051		0	494.68	0	4.00	6b	COCCCC[C@@](O)(c1ccccc1-c1ccccc1C)[C@@H]1CCCN(C(=O)[C@@H]2C[C@H](O)[C@H](N)C2)C1	INH	'='	126.0	nM		Non standard unit for type		UO_0000065					False	CHEMBL1820131	Inhibition of human plasma renin using isovaleryl-Phe-Nle-Sta-Ala-Sta-OH as substrate after 90 mins by competitive radioimmunoassay	B	BAO_0000357	single protein format	Homo sapiens	CHEMBL3559721	Plasma	None	None	CHEMBL286	Renin	Homo sapiens	SINGLE PROTEIN	CHEMBL1817549	1	Scientific Literature	Bioorg. Med. Chem. Lett.	2011	None
CHEMBL284468		0	935.14	3	-0.12	7	CC[C@H](C)[C@H](NC(=O)CC(O)C(CC(C)C)NC(=O)[C@H](Cc1c[nH]cn1)NC(=O)[C@H](Cc1ccccc1)NC(=O)[C@@H]1CCCN1)C(=O)N[C@@H](Cc1c[nH]cn1)C(=O)N[C@@H](CCCCN)C(=O)O	IC50	'='	900.0	nM	6.05			UO_0000065	6.47	0.12	6.17	1.85	False	CHEMBL873004	Inhibitory activity against human plasma renin	B	BAO_0000366	cell-free format	None	CHEMBL3559721	Plasma	None	None	CHEMBL286	Renin	Homo sapiens	SINGLE PROTEIN	CHEMBL1123793	1	Scientific Literature	J. Med. Chem.	1987	None
CHEMBL78780		0	243.26	0	0.56	table II	C[C@H](CCC(=O)O)C(=O)N1CCC[C@H]1C(=O)O	Ki	'='	800.0	nM	6.10			UO_0000065	25.06	0.49	5.54	6.42	False	CHEMBL803244	Antihypertensive activity against human renin	B	BAO_0000357	single protein format	Homo sapiens	None	None	None	None	CHEMBL286	Renin	Homo sapiens	SINGLE PROTEIN	CHEMBL1121806	1	Scientific Literature	J. Med. Chem.	1981	None
CHEMBL2322210		0	294.40	0	3.31	(trans,rac)-4	CC(O)CN1CC2c3ccccc3Nc3ccccc3C2C1	Kd	'>'	500000.0	nM		Outside typical range		UO_0000065					False	CHEMBL2329603	Binding affinity to human recombinant renin by NMR titration analysis	B	BAO_0000357	single protein format	Homo sapiens	None	None	None	None	CHEMBL286	Renin	Homo sapiens	SINGLE PROTEIN	CHEMBL2321871	1	Scientific Literature	J. Med. Chem.	2013	None
CHEMBL147879		0	622.83	2	7.18	7l	CCCCNC(=O)[C@H](C)C[C@H](O)[C@H](CC1CCCCC1)NC(=O)[C@H](CCCC)OP(=O)(CCCc1ccccc1)OCC	IC50	'='	215.0	nM	6.67			UO_0000065	10.71	0.21	-0.51	5.85	False	CHEMBL801664	In vitro inhibition of human renin.	B	BAO_0000357	single protein format	None	None	None	None	None	CHEMBL286	Renin	Homo sapiens	SINGLE PROTEIN	CHEMBL1127696	1	Scientific Literature	J. Med. Chem.	1994	None
CHEMBL286413		0	604.82	2	7.90	rac-23	c1ccc(COCCCOc2ccc([C@H]3[C@H](CSc4ccncc4)CNC[C@@H]3OCc3ccc4ccccc4c3)cc2)cc1	IC50	'='	490.0	nM	6.31			UO_0000065	10.43	0.20	-1.59	11.99	False	CHEMBL803423	Inhibitory activity against human plasma renin	B	BAO_0000366	cell-free format	None	CHEMBL3559721	Plasma	None	None	CHEMBL286	Renin	Homo sapiens	SINGLE PROTEIN	CHEMBL1131714	1	Scientific Literature	Bioorg. Med. Chem. Lett.	1999	None
CHEMBL38846		0	744.89	2	5.43	19a	CC(C)Cc1nc(-c2ccccc2)cn2c(CC(=O)NC(CC3CCCCC3)C(=O)C(F)(F)C(=O)NC(CC(C)C)C(=O)NCc3ccccn3)nnc12	IC50	'='	1.9	nM	8.72			UO_0000065	11.71	0.22	3.29	5.44	False	CHEMBL801601	Inhibition of human renin	B	BAO_0000357	single protein format	Homo sapiens	None	None	None	None	CHEMBL286	Renin	Homo sapiens	SINGLE PROTEIN	CHEMBL1125716	1	Scientific Literature	J. Med. Chem.	1991	None
CHEMBL434969		0	742.00	2	5.86	39	CN/C(S)=N\CCCCC(NC(=O)C(Cc1cccc2ccccc12)Cc1cccc2ccccc12)C(=O)NC(CC(C)C)[C@@H](O)CC(=O)N(C)OC	IC50	'='	10560.0	nM	4.98			UO_0000065	6.71	0.13	-0.88	3.76	False	CHEMBL801755	Inhibitory activity against monkey plasma renin.	B	BAO_0000366	cell-free format	Cercopithecidae	CHEMBL3559721	Plasma	None	None	CHEMBL286	Renin	Homo sapiens	SINGLE PROTEIN	CHEMBL1125654	1	Scientific Literature	J. Med. Chem.	1991	None
CHEMBL23944		0	880.02	2	1.66	43	CC(C)CC(NC(=O)C(CCCCNC(=O)OCc1ccccc1)NC(=O)C(Cc1ccccc1)NS(=O)(=O)N1CCOCC1)C(=O)C(F)(F)C(=O)N1CCOC(CCN)C1	IC50						Not Determined						False	CHEMBL806850	Inhibitory activity against human plasma renin; C means not measured	B	BAO_0000366	cell-free format	Homo sapiens	CHEMBL3559721	Plasma	None	None	CHEMBL286	Renin	Homo sapiens	SINGLE PROTEIN	CHEMBL1125654	1	Scientific Literature	J. Med. Chem.	1991	None
CHEMBL431854		0	602.73	1	1.88	3	CC(C)(C)OC(=O)N[C@@H](Cc1ccccc1)C(=O)N[C@H]1CCC(=O)NCCOC(=O)[C@H](O)[C@H](CC2CCCCC2)NC1=O	IC50	'='	610.0	nM	6.21			UO_0000065	10.31	0.20	4.33	3.61	False	CHEMBL807684	The compound was evaluated in vitro for inhibition of human plasma renin at pH 7.4.	B	BAO_0000366	cell-free format	None	CHEMBL3559721	Plasma	None	None	CHEMBL286	Renin	Homo sapiens	SINGLE PROTEIN	CHEMBL1125196	1	Scientific Literature	J. Med. Chem.	1991	None
CHEMBL311568		0	585.79	2	5.05	43	CCCC(=O)C(=O)[C@H](CC1CCCCC1)NC(=O)[C@H](CC(C)C)NC(=O)[C@H](Cc1ccccc1)NC(=O)OC(C)(C)C	IC50	'='	52.0	nM	7.28			UO_0000065	12.43	0.24	2.23	5.57	False	CHEMBL799840	In vitro inhibitory potency against human kidney renin.	B	BAO_0000221	tissue-based format	None	CHEMBL3638241	Kidney	None	None	CHEMBL286	Renin	Homo sapiens	SINGLE PROTEIN	CHEMBL1126772	1	Scientific Literature	J. Med. Chem.	1993	None
CHEMBL313326		0	793.97	2	4.03	4	CC(C)CCNC(=O)[C@H](Cc1c[nH]c2ccccc12)NC(=O)[C@H](CCCCN)N1C(=O)CC[C@@H](NC(=O)OCc2ccccc2)C(=O)N[C@H](Cc2ccccc2)C1=O	IC50	'='	870.0	nM	6.06			UO_0000065	7.63	0.14	2.03	2.96	False	CHEMBL806846	Inhibition of human renin	B	BAO_0000357	single protein format	Homo sapiens	None	None	None	None	CHEMBL286	Renin	Homo sapiens	SINGLE PROTEIN	CHEMBL1124915	1	Scientific Literature	J. Med. Chem.	1990	None
CHEMBL92538		0	616.76	1	2.27	6	CC(C)(C)OC(=O)N[C@@H](Cc1ccccc1)C(=O)N[C@H]1CNC(=O)CCCCOC(=O)[C@H](O)[C@H](CC2CCCCC2)NC1=O	IC50	'='	590.0	nM	6.23			UO_0000065	10.10	0.19	3.96	3.62	True	CHEMBL807684	The compound was evaluated in vitro for inhibition of human plasma renin at pH 7.4.	B	BAO_0000366	cell-free format	None	CHEMBL3559721	Plasma	None	None	CHEMBL286	Renin	Homo sapiens	SINGLE PROTEIN	CHEMBL1125196	1	Scientific Literature	J. Med. Chem.	1991	None
CHEMBL273771		0	653.83	2	2.80	41	CCN1C[C@@H]([C@H](O)[C@H](CC2CCCCC2)NC(=O)[C@H](Cc2c[nH]cn2)NC(=O)[C@H](Cc2ccccc2)NC(=O)OC(C)(C)C)NC1=O	IC50	'='	1.2	nM	8.92			UO_0000065	13.64	0.26	6.12	5.02	False	CHEMBL801666	In vitro inhibition of purified human renal renin.	B	BAO_0000357	single protein format	None	None	None	None	None	CHEMBL286	Renin	Homo sapiens	SINGLE PROTEIN	CHEMBL1124786	1	Scientific Literature	J. Med. Chem.	1990	None
CHEMBL311998		0	581.80	1	4.83	44	CCCC(=O)C(=O)[C@H](CC1CCCCC1)NC(=O)[C@H](CC(C)C)NC(=O)[C@H](Cc1ccccc1)NC(=O)C1CCCC1	IC50	'='	28.0	nM	7.55			UO_0000065	12.98	0.25	2.72	6.22	False	CHEMBL799840	In vitro inhibitory potency against human kidney renin.	B	BAO_0000221	tissue-based format	None	CHEMBL3638241	Kidney	None	None	CHEMBL286	Renin	Homo sapiens	SINGLE PROTEIN	CHEMBL1126772	1	Scientific Literature	J. Med. Chem.	1993	None
CHEMBL445901		0	691.99	1	4.46	XXII	CSC[C@H](NC(=O)[C@H](Cc1ccccc1)OC(=O)N1CCC(N)CC1)C(=O)N[C@@H](CC1CCCCC1)[C@@H](O)CCSc1nccs1	IC50	'='	5.0	nM	8.30			UO_0000065	12.00	0.25	3.84	5.65	False	CHEMBL879256	In vitro inhibitory activity against human plasma renin at pH 5.5 for suppression of angiotensin I formation.	B	BAO_0000366	cell-free format	None	CHEMBL3559721	Plasma	None	None	CHEMBL286	Renin	Homo sapiens	SINGLE PROTEIN	CHEMBL1126130	1	Scientific Literature	J. Med. Chem.	1992	None
CHEMBL2437490		0	417.56	0	4.40	2	CCc1nc(N)nc(N)c1-c1ccc2c(c1)N(CCCOC)C(c1ccccc1)CC2	IC50	'='	58.0	nM	7.24			UO_0000065	17.33	0.32	2.84	8.01	False	CHEMBL2439340	Inhibition of renin (unknown origin)	B	BAO_0000357	single protein format	Homo sapiens	None	None	None	None	CHEMBL286	Renin	Homo sapiens	SINGLE PROTEIN	CHEMBL2434968	1	Scientific Literature	Bioorg. Med. Chem. Lett.	2013	None
CHEMBL286580		0	482.62	1	5.88	rac-40	c1ccc(COCCCOc2ccc([C@H]3CCNC[C@@H]3OCc3ccc4ccccc4c3)cc2)nc1	IC50	'='	210.0	nM	6.68			UO_0000065	13.84	0.25	0.80	12.69	False	CHEMBL801709	In vitro inhibitory activity against purified recombinant human renin	B	BAO_0000357	single protein format	None	None	None	None	None	CHEMBL286	Renin	Homo sapiens	SINGLE PROTEIN	CHEMBL1131713	1	Scientific Literature	Bioorg. Med. Chem. Lett.	1999	None
CHEMBL427931		0	686.85	2	-0.43	34	N[C@H]1CC[C@@H](C(=O)N[C@@H](Cc2ccccc2)C(=O)NC(Cc2c[nH]cn2)C(=O)N[C@@H](CC2CCCCC2)[C@@H](O)[C@@H](O)[C@H](O)[C@H](O)CO)CC1	IC50	'='	12.0	nM	7.92			UO_0000065	11.53	0.22	8.35	3.26	False	CHEMBL803430	Concentration required for 50% inhibition of human kidney renin	B	BAO_0000357	single protein format	None	None	None	None	None	CHEMBL286	Renin	Homo sapiens	SINGLE PROTEIN	CHEMBL1126155	1	Scientific Literature	J. Med. Chem.	1992	None
CHEMBL57352		0	762.95	2	3.10	4	CC(C)CC(NC(=O)[C@H](Cc1c[nH]cn1)NC(=O)[C@H](Cc1ccccc1)NC(=O)OC(C)(C)C)C(O)CC(=O)N[C@@H](CC(C)C)C(=O)NCc1ccccn1	IC50	'='	92.0	nM	7.04			UO_0000065	9.22	0.17	3.94	3.25	False	CHEMBL795931	Inhibition of renin	B	BAO_0000357	single protein format	Canis lupus familiaris	None	None	None	None	CHEMBL286	Renin	Homo sapiens	SINGLE PROTEIN	CHEMBL1123973	1	Scientific Literature	J. Med. Chem.	1988	None
CHEMBL558184		0	532.17	0	2.71	47	COCCCOc1cc(C[C@@H](C[C@H](N)[C@@H](O)C[C@@H](C)C(=O)NCCN(C)C)C(C)C)ccc1OC.Cl	IC50	'='	12.0	nM	7.92			UO_0000065	15.98	0.31	5.21	7.45	False	CHEMBL895232	Inhibition of human plasma renin after 1 hr by radioimmunoassay method	B	BAO_0000366	cell-free format	Homo sapiens	CHEMBL3559721	Plasma	None	None	CHEMBL286	Renin	Homo sapiens	SINGLE PROTEIN	CHEMBL1148800	1	Scientific Literature	J. Med. Chem.	2007	None
CHEMBL3953971		0	416.35	0	2.20	5	CCN(C(=O)c1cnc(C)nc1NCc1ccco1)C1CCNCC1.Cl.Cl	IC50	'>'	100000.0	nM				UO_0000065					False	CHEMBL3859579	Inhibition of recombinant human renin expressed in FreeStyle 293 expression system using FITC-epsilonAcp-Asp-Arg-Val-Tyr-Ile-His-Pro-Phe-His-Leu-Val-Ile-His-Asn-Arg-NH2 as substrate preincubated for 15 mins followed by substrate addition measured after 30 mins by microchip-type capillary electrophoresis method	B	BAO_0000019	assay format	Homo sapiens	None	None	None	None	CHEMBL286	Renin	Homo sapiens	SINGLE PROTEIN	CHEMBL3856272	1	Scientific Literature	Bioorg Med Chem	2016	None
CHEMBL2112272		0	556.79	1	3.51	7c	CC[C@H](C)[C@H](NC(=O)OC(C)(C)C)C(=O)N[C@H](C(=O)N[C@@H](CC(C)C)C(O)CC(=O)NCC(C)C)[C@@H](C)CC	IC50	'>'	10000.0	nM				UO_0000065					False	CHEMBL806854	In vitro inhibition of partially purified human renin at pH 6.0.	B	BAO_0000357	single protein format	None	None	None	None	None	CHEMBL286	Renin	Homo sapiens	SINGLE PROTEIN	CHEMBL1126596	1	Scientific Literature	J. Med. Chem.	1993	None
CHEMBL413099		0	473.62	1	2.30	13	CC(C)[C@@H](O)C[C@H](O)[C@H](CC1CCCCC1)NC(=O)[C@H](Cc1c[nH]cn1)NC(=O)c1ccc[nH]1	IC50	'='	3000.0	nM	5.52			UO_0000065	11.66	0.22	3.22	3.86	False	CHEMBL803285	In vitro renin inhibitory effect was evaluated for plasma renin activity (PRA) of human plasma, Expressed as IC50	B	BAO_0000366	cell-free format	None	CHEMBL3559721	Plasma	None	None	CHEMBL286	Renin	Homo sapiens	SINGLE PROTEIN	CHEMBL1130485	1	Scientific Literature	Bioorg. Med. Chem. Lett.	1997	None
CHEMBL557788		0	602.26	1	3.26	51	COCCCOc1cc(C[C@@H](C[C@H](N)[C@@H](O)C[C@@H](C)C(=O)NCCN2C[C@H](C)O[C@H](C)C2)C(C)C)ccc1OC.Cl	IC50	'='	8.0	nM	8.10			UO_0000065	14.31	0.28	4.84	7.01	False	CHEMBL895232	Inhibition of human plasma renin after 1 hr by radioimmunoassay method	B	BAO_0000366	cell-free format	Homo sapiens	CHEMBL3559721	Plasma	None	None	CHEMBL286	Renin	Homo sapiens	SINGLE PROTEIN	CHEMBL1148800	1	Scientific Literature	J. Med. Chem.	2007	None
CHEMBL537666		0	532.12	0	2.02	64	COCCCOc1cc(C[C@@H](C[C@H](N)[C@@H](O)C[C@@H](C)C(=O)NCCC(N)=O)C(C)C)ccc1OC.Cl	IC50	'='	7.0	nM	8.15			UO_0000065	16.45	0.32	6.13	5.58	True	CHEMBL895231	Inhibition of human recombinant renin at pH 7.2 after 1 hr by radioimmunoassay method	B	BAO_0000357	single protein format	Homo sapiens	None	None	None	None	CHEMBL286	Renin	Homo sapiens	SINGLE PROTEIN	CHEMBL1148800	1	Scientific Literature	J. Med. Chem.	2007	None
CHEMBL553558		0	531.18	0	4.34	41	CCCCNC(=O)[C@H](C)C[C@H](O)[C@@H](N)C[C@H](Cc1ccc(OC)c(OCCCCOC)c1)C(C)C.Cl	IC50	'='	2.0	nM	8.70			UO_0000065	17.58	0.34	4.36	8.44	False	CHEMBL895231	Inhibition of human recombinant renin at pH 7.2 after 1 hr by radioimmunoassay method	B	BAO_0000357	single protein format	Homo sapiens	None	None	None	None	CHEMBL286	Renin	Homo sapiens	SINGLE PROTEIN	CHEMBL1148800	1	Scientific Literature	J. Med. Chem.	2007	None
CHEMBL293351		0	762.95	2	3.10	5	CC(C)CC(NC(=O)[C@H](Cc1c[nH]cn1)NC(=O)[C@H](Cc1ccccc1)NC(=O)OC(C)(C)C)C(O)CC(=O)N[C@@H](CC(C)C)C(=O)NCc1ccncc1	IC50	'='	51.0	nM	7.29			UO_0000065	9.56	0.18	4.19	3.37	False	CHEMBL878549	Concentration required for 50% inhibition of human plasma renin	B	BAO_0000366	cell-free format	None	CHEMBL3559721	Plasma	None	None	CHEMBL286	Renin	Homo sapiens	SINGLE PROTEIN	CHEMBL1123973	1	Scientific Literature	J. Med. Chem.	1988	None
CHEMBL432280		0	626.76	2	3.06	26	CC(C)(C)OC(=O)N[C@@H](Cc1ccccc1)C(=O)N[C@@H](Cc1c[nH]cn1)C(=O)N[C@H](CC1CCCCC1)[C@H](O)[C@@H](O)CN=[N+]=[N-]	IC50	'='	26.0	nM	7.58			UO_0000065	12.10	0.23	4.53	3.54	False	CHEMBL806848	Inhibitory activity against purified human renal renin at pH 6.0	B	BAO_0000357	single protein format	None	None	None	None	None	CHEMBL286	Renin	Homo sapiens	SINGLE PROTEIN	CHEMBL1124504	1	Scientific Literature	J. Med. Chem.	1989	None
CHEMBL347901		0	521.66	2	1.24	14	CC(C)CNC(=O)[C@H](CCO)C[C@H](O)[C@H](Cc1ccccc1)NC(=O)C[C@H](NC(=O)CC(C)C)C(=O)O	Ki	'='	10900.0	nM	4.96			UO_0000065	9.51	0.18	3.72	3.01	False	CHEMBL803239	Compound was tested for inhibition of human renin	B	BAO_0000357	single protein format	None	None	None	None	None	CHEMBL286	Renin	Homo sapiens	SINGLE PROTEIN	CHEMBL1147418	1	Scientific Literature	Bioorg. Med. Chem. Lett.	2004	None
CHEMBL327891		0	458.63	0	1.24	10-A	CCCCNS(=O)(=O)C[C@H](O)[C@H](O)[C@H](CC1CCCCC1)NC(=O)CCc1c[nH]cn1	IC50	'>'	1000000.0	nM		Outside typical range		UO_0000065					False	CHEMBL804785	The compound was tested for its inhibitory activity against human renal renin at pH 7	B	BAO_0000357	single protein format	None	None	None	None	None	CHEMBL286	Renin	Homo sapiens	SINGLE PROTEIN	CHEMBL1127165	1	Scientific Literature	Bioorg. Med. Chem. Lett.	1993	None
CHEMBL127856		0	771.02	2	2.59	12	Nc1nc(CC(NC(=O)C(Cc2ccccc2)NS(=O)(=O)N2CCOCC2)C(=O)NC(CC2CCCCC2)C(O)CC(CO)Cc2ccccc2)cs1	IC50	'='	7.7	nM	8.11			UO_0000065	10.52	0.21	5.52	4.14	False	CHEMBL806635	Inhibitory concentration against renin monkey plasma	B	BAO_0000366	cell-free format	Cercopithecidae	CHEMBL3559721	Plasma	None	None	CHEMBL286	Renin	Homo sapiens	SINGLE PROTEIN	CHEMBL1126919	1	Scientific Literature	J. Med. Chem.	1993	None
CHEMBL230367		0	354.46	0	1.76	15	CCc1nc(N)nc(N)c1-c1ccc2c(c1)N(CCNC(C)=O)CCC2	IC50	'='	178.0	nM	6.75			UO_0000065	19.04	0.35	4.99	6.13	False	CHEMBL889128	Inhibition of renin	B	BAO_0000357	single protein format	None	None	None	None	None	CHEMBL286	Renin	Homo sapiens	SINGLE PROTEIN	CHEMBL1145363	1	Scientific Literature	Bioorg. Med. Chem. Lett.	2007	None
CHEMBL230261		0	369.47	0	2.58	13	CCc1nc(N)nc(N)c1-c1ccc2c(c1)N(CCCC(=O)OC)CCC2	IC50	'='	120.0	nM	6.92			UO_0000065	18.73	0.35	4.34	6.45	False	CHEMBL889128	Inhibition of renin	B	BAO_0000357	single protein format	None	None	None	None	None	CHEMBL286	Renin	Homo sapiens	SINGLE PROTEIN	CHEMBL1145363	1	Scientific Literature	Bioorg. Med. Chem. Lett.	2007	None
CHEMBL157575		0	549.67	2	1.72	17	CC(C)CNC(=O)[C@H](CCC(=O)O)C[C@H](O)[C@H](Cc1ccccc1)NC(=O)C[C@H](NC(=O)CC(C)C)C(=O)O	Ki	'='	73600.0	nM	4.13			UO_0000065	7.52	0.14	2.41	2.27	False	CHEMBL803239	Compound was tested for inhibition of human renin	B	BAO_0000357	single protein format	None	None	None	None	None	CHEMBL286	Renin	Homo sapiens	SINGLE PROTEIN	CHEMBL1147418	1	Scientific Literature	Bioorg. Med. Chem. Lett.	2004	None
CHEMBL288272		0	640.78	1	2.84	31	CN1C[C@@H]([C@H](O)[C@H](CC2CCCCC2)NC(=O)[C@H](Cc2c[nH]cn2)NC(=O)[C@H](Cc2ccccc2)NC(=O)OC(C)(C)C)OC1=O	IC50	'='	1.4	nM	8.85			UO_0000065	13.82	0.26	6.01	5.06	False	CHEMBL801666	In vitro inhibition of purified human renal renin.	B	BAO_0000357	single protein format	None	None	None	None	None	CHEMBL286	Renin	Homo sapiens	SINGLE PROTEIN	CHEMBL1124786	1	Scientific Literature	J. Med. Chem.	1990	None
CHEMBL77107		0	731.95	2	6.05	j	CCCc1nc(-c2cccnc2)cn2c(C(Cc3cccnc3)C(=O)NC(CC3CCCCC3)C(O)CC(C(=O)NCc3ccccn3)C(C)C)nnc12	IC50	'='	0.6	nM	9.22			UO_0000065	12.60	0.23	3.17	5.76	False	CHEMBL801703	Inhibition of human renin	B	BAO_0000357	single protein format	Homo sapiens	None	None	None	None	CHEMBL286	Renin	Homo sapiens	SINGLE PROTEIN	CHEMBL1124893	1	Scientific Literature	J. Med. Chem.	1990	None
CHEMBL1204164		0	541.13	1	1.93	19	COC(=O)[C@H](Cc1ccccc1)NC(=O)[C@@H](NC(=O)[C@H](CC(C)C)NC(=O)[C@@H](N)CC(C)C)C(C)C.Cl	Ki	'='	1140000.0	nM		Outside typical range		UO_0000065					False	CHEMBL883368	Competitive inhibition of renin from human amniotic protein	B	BAO_0000357	single protein format	None	None	None	None	None	CHEMBL286	Renin	Homo sapiens	SINGLE PROTEIN	CHEMBL1122063	1	Scientific Literature	J. Med. Chem.	1982	None
CHEMBL144812		0	537.68	2	5.62	8i	CCC[C@@H](OP(=O)(CCCc1ccccc1)OCC)C(=O)N[C@@H](CC1CCCCC1)[C@@H](O)[C@@H](O)C1CC1	IC50	'='	155.0	nM	6.81			UO_0000065	12.66	0.25	1.19	6.48	False	CHEMBL801664	In vitro inhibition of human renin.	B	BAO_0000357	single protein format	None	None	None	None	None	CHEMBL286	Renin	Homo sapiens	SINGLE PROTEIN	CHEMBL1127696	1	Scientific Literature	J. Med. Chem.	1994	None
CHEMBL432133		0	490.69	0	3.36	19q	CCNC(=O)[C@H](Cc1ccccc1)O[C@@H](C)C(=O)N[C@@H](CC1CCCCC1)[C@@H](O)[C@@H](O)CC(C)C	IC50	'='	130.0	nM	6.89			UO_0000065	14.03	0.27	3.53	6.38	False	CHEMBL802394	In vitro potency against purified renin at a pH of 6.0.	B	BAO_0000357	single protein format	None	None	None	None	None	CHEMBL286	Renin	Homo sapiens	SINGLE PROTEIN	CHEMBL1126032	1	Scientific Literature	J. Med. Chem.	1992	None
CHEMBL3144411		0	705.86	2	1.54	12	CC(C)C[C@H](NC(=O)C[C@H](O)[C@H](CC(C)C)NC(=O)[C@H](Cc1c[nH]cn1)NC(=O)COc1ccccc1)C(=O)N[C@@H](Cc1ccccc1)C(N)=O	Ki	'='	4100.0	nM	5.39			UO_0000065	7.63	0.14	3.85	2.48	False	CHEMBL883369	Inhibition of human kidney renin	B	BAO_0000357	single protein format	Homo sapiens	None	None	None	None	CHEMBL286	Renin	Homo sapiens	SINGLE PROTEIN	CHEMBL1122863	1	Scientific Literature	J. Med. Chem.	1985	None
CHEMBL3144135		0	549.78	1	4.19	32	CC(C)C[C@@H](NC(=O)[C@H](C)NC(=O)[C@H](Cc1ccccc1)NC(=O)OC(C)(C)C)[C@H](O)CSC1CCCC1	IC50	'='	1000.0	nM	6.00			UO_0000065	10.91	0.22	1.81	5.14	False	CHEMBL804779	Inhibition of human renal renin at the pH optimum 6.0.	B	BAO_0000357	single protein format	None	None	None	None	None	CHEMBL286	Renin	Homo sapiens	SINGLE PROTEIN	CHEMBL1123909	1	Scientific Literature	J. Med. Chem.	1987	None
CHEMBL3935225		0	444.41	0	3.02	8	CCN(C(=O)c1cnc(C(C)C)nc1NCc1ccco1)C1CCCNC1.Cl.Cl	IC50	'='	470.0	nM	6.33			UO_0000065	17.03	0.32	3.31	7.60	False	CHEMBL3859579	Inhibition of recombinant human renin expressed in FreeStyle 293 expression system using FITC-epsilonAcp-Asp-Arg-Val-Tyr-Ile-His-Pro-Phe-His-Leu-Val-Ile-His-Asn-Arg-NH2 as substrate preincubated for 15 mins followed by substrate addition measured after 30 mins by microchip-type capillary electrophoresis method	B	BAO_0000019	assay format	Homo sapiens	None	None	None	None	CHEMBL286	Renin	Homo sapiens	SINGLE PROTEIN	CHEMBL3856272	1	Scientific Literature	Bioorg Med Chem	2016	None
CHEMBL94827		0	804.99	1	2.71	44	CN(CCN(C)C(=O)N1CCOCC1)C(=O)O[C@@H](Cc1ccccc1)C(=O)N[C@@H](Cc1c[nH]cn1)C(=O)N[C@@H](CC1CCCCC1)[C@@H](O)[C@@H](O)CCc1ccccn1	IC50	'='	0.14	nM	9.85			UO_0000065	12.24	0.23	7.14	4.86	False	CHEMBL807682	In vitro inhibition of renin in human plasma	B	BAO_0000366	cell-free format	Homo sapiens	CHEMBL3559721	Plasma	None	None	CHEMBL286	Renin	Homo sapiens	SINGLE PROTEIN	CHEMBL1127052	1	Scientific Literature	J. Med. Chem.	1993	None
CHEMBL556783		0	586.21	1	3.06	51	COCCCOc1cc(C[C@@H](C[C@H](N)[C@@H](O)C[C@H](C(=O)NC[C@H]2CCC(=O)N2)C(C)C)C(C)C)ccc1OC.Cl	IC50	'='	2.0	nM	8.70			UO_0000065	15.82	0.30	5.64	6.58	False	CHEMBL895252	Inhibition of human renin	B	BAO_0000357	single protein format	Homo sapiens	None	None	None	None	CHEMBL286	Renin	Homo sapiens	SINGLE PROTEIN	CHEMBL1148801	1	Scientific Literature	J. Med. Chem.	2007	None
CHEMBL556570		0	574.20	1	2.90	42	COCCCOc1cc(C[C@@H](C[C@H](N)[C@@H](O)C[C@H](C(=O)NC[C@H](C)C(N)=O)C(C)C)C(C)C)ccc1OC.Cl	IC50	'='	1.0	nM	9.00			UO_0000065	16.74	0.32	6.10	6.16	False	CHEMBL895252	Inhibition of human renin	B	BAO_0000357	single protein format	Homo sapiens	None	None	None	None	CHEMBL286	Renin	Homo sapiens	SINGLE PROTEIN	CHEMBL1148801	1	Scientific Literature	J. Med. Chem.	2007	None
CHEMBL540892		0	545.21	1	4.58	28	CCCCNC(=O)[C@@H](C[C@H](O)[C@@H](N)C[C@H](Cc1ccc(OC)c(OCCCOC)c1)C(C)C)C(C)C.Cl	IC50	'='	1.0	nM	9.00			UO_0000065	17.69	0.34	4.42	8.73	False	CHEMBL895252	Inhibition of human renin	B	BAO_0000357	single protein format	Homo sapiens	None	None	None	None	CHEMBL286	Renin	Homo sapiens	SINGLE PROTEIN	CHEMBL1148801	1	Scientific Literature	J. Med. Chem.	2007	None
CHEMBL534505		0	588.23	1	3.16	44	CNC(=O)[C@@H](C)CNC(=O)[C@@H](C[C@H](O)[C@@H](N)C[C@H](Cc1ccc(OC)c(OCCCOC)c1)C(C)C)C(C)C.Cl	IC50	'='	2.0	nM	8.70			UO_0000065	15.77	0.30	5.54	6.58	False	CHEMBL895253	Inhibition of renin in human plasma	B	BAO_0000366	cell-free format	Homo sapiens	CHEMBL3559721	Plasma	None	None	CHEMBL286	Renin	Homo sapiens	SINGLE PROTEIN	CHEMBL1148801	1	Scientific Literature	J. Med. Chem.	2007	None
CHEMBL536993		0	574.20	1	2.92	38	CNC(=O)CCNC(=O)[C@@H](C[C@H](O)[C@@H](N)C[C@H](Cc1ccc(OC)c(OCCCOC)c1)C(C)C)C(C)C.Cl	IC50	'='	2.0	nM	8.70			UO_0000065	16.18	0.31	5.78	6.58	False	CHEMBL895253	Inhibition of renin in human plasma	B	BAO_0000366	cell-free format	Homo sapiens	CHEMBL3559721	Plasma	None	None	CHEMBL286	Renin	Homo sapiens	SINGLE PROTEIN	CHEMBL1148801	1	Scientific Literature	J. Med. Chem.	2007	None
CHEMBL536760		0	574.20	1	3.05	35	CC[C@H](NC(=O)[C@@H](C[C@H](O)[C@@H](N)C[C@H](Cc1ccc(OC)c(OCCCOC)c1)C(C)C)C(C)C)C(N)=O.Cl	IC50	'='	0.6	nM	9.22			UO_0000065	17.15	0.33	6.17	6.31	False	CHEMBL895253	Inhibition of renin in human plasma	B	BAO_0000366	cell-free format	Homo sapiens	CHEMBL3559721	Plasma	None	None	CHEMBL286	Renin	Homo sapiens	SINGLE PROTEIN	CHEMBL1148801	1	Scientific Literature	J. Med. Chem.	2007	None
CHEMBL3143445		0	636.83	2	0.26	26	CCC[C@H](NC(=O)[C@H](Cc1ccccc1)NC(=O)[C@@H](N)[C@@H](C)CC)C(=O)N[C@@H](CC1CCCCC1)[C@@H](O)[C@@H](O)[C@H](O)[C@@H](O)CO	IC50	'='	420.0	nM	6.38			UO_0000065	10.01	0.19	6.12	2.97	False	CHEMBL803431	Concentration required for 50% inhibition of human plasma renin	B	BAO_0000366	cell-free format	None	CHEMBL3559721	Plasma	None	None	CHEMBL286	Renin	Homo sapiens	SINGLE PROTEIN	CHEMBL1126155	1	Scientific Literature	J. Med. Chem.	1992	None
CHEMBL536082		0	588.23	1	3.31	48	CNC(=O)CCCNC(=O)[C@@H](C[C@H](O)[C@@H](N)C[C@H](Cc1ccc(OC)c(OCCCOC)c1)C(C)C)C(C)C.Cl	IC50	'='	0.8	nM	9.10			UO_0000065	16.49	0.32	5.79	6.88	False	CHEMBL895252	Inhibition of human renin	B	BAO_0000357	single protein format	Homo sapiens	None	None	None	None	CHEMBL286	Renin	Homo sapiens	SINGLE PROTEIN	CHEMBL1148801	1	Scientific Literature	J. Med. Chem.	2007	None
CHEMBL540885		0	574.20	1	3.05	41	COCCCOc1cc(C[C@@H](C[C@H](N)[C@@H](O)C[C@H](C(=O)N[C@H](C)CC(N)=O)C(C)C)C(C)C)ccc1OC.Cl	IC50	'='	6.0	nM	8.22			UO_0000065	15.29	0.30	5.17	5.63	False	CHEMBL895252	Inhibition of human renin	B	BAO_0000357	single protein format	Homo sapiens	None	None	None	None	CHEMBL286	Renin	Homo sapiens	SINGLE PROTEIN	CHEMBL1148801	1	Scientific Literature	J. Med. Chem.	2007	None
CHEMBL536530		0	630.31	1	3.89	55	COCCCOc1cc(C[C@@H](C[C@H](N)[C@@H](O)C[C@H](C(=O)NC(C)(C)CN2CCOCC2)C(C)C)C(C)C)ccc1OC.Cl	IC50	'='	27.0	nM	7.57			UO_0000065	12.75	0.25	3.68	6.55	False	CHEMBL895253	Inhibition of renin in human plasma	B	BAO_0000366	cell-free format	Homo sapiens	CHEMBL3559721	Plasma	None	None	CHEMBL286	Renin	Homo sapiens	SINGLE PROTEIN	CHEMBL1148801	1	Scientific Literature	J. Med. Chem.	2007	None
CHEMBL537211		0	574.20	1	3.05	40	COCCCOc1cc(C[C@@H](C[C@H](N)[C@@H](O)C[C@H](C(=O)N[C@@H](C)CC(N)=O)C(C)C)C(C)C)ccc1OC.Cl	IC50	'='	2.0	nM	8.70			UO_0000065	16.18	0.31	5.65	5.95	False	CHEMBL895253	Inhibition of renin in human plasma	B	BAO_0000366	cell-free format	Homo sapiens	CHEMBL3559721	Plasma	None	None	CHEMBL286	Renin	Homo sapiens	SINGLE PROTEIN	CHEMBL1148801	1	Scientific Literature	J. Med. Chem.	2007	None
CHEMBL536761		0	576.18	1	1.63	36	COCCCOc1cc(C[C@@H](C[C@H](N)[C@@H](O)C[C@H](C(=O)N[C@@H](CO)C(N)=O)C(C)C)C(C)C)ccc1OC.Cl	IC50	'='	3.0	nM	8.52			UO_0000065	15.79	0.31	6.89	5.12	False	CHEMBL895253	Inhibition of renin in human plasma	B	BAO_0000366	cell-free format	Homo sapiens	CHEMBL3559721	Plasma	None	None	CHEMBL286	Renin	Homo sapiens	SINGLE PROTEIN	CHEMBL1148801	1	Scientific Literature	J. Med. Chem.	2007	None
CHEMBL536748		0	574.20	1	2.48	50	COCCCOc1cc(C[C@@H](C[C@H](N)[C@@H](O)C[C@@H](C)C(=O)NCCN2CCOCC2)C(C)C)ccc1OC.Cl	IC50	'='	3.0	nM	8.52			UO_0000065	15.85	0.31	6.04	7.38	False	CHEMBL895232	Inhibition of human plasma renin after 1 hr by radioimmunoassay method	B	BAO_0000366	cell-free format	Homo sapiens	CHEMBL3559721	Plasma	None	None	CHEMBL286	Renin	Homo sapiens	SINGLE PROTEIN	CHEMBL1148800	1	Scientific Literature	J. Med. Chem.	2007	None
CHEMBL537667		0	546.15	1	2.41	65	COCCCOc1cc(C[C@@H](C[C@H](N)[C@@H](O)C[C@@H](C)C(=O)NCCCC(N)=O)C(C)C)ccc1OC.Cl	IC50	'='	1.0	nM	9.00			UO_0000065	17.66	0.34	6.59	6.16	False	CHEMBL895231	Inhibition of human recombinant renin at pH 7.2 after 1 hr by radioimmunoassay method	B	BAO_0000357	single protein format	Homo sapiens	None	None	None	None	CHEMBL286	Renin	Homo sapiens	SINGLE PROTEIN	CHEMBL1148800	1	Scientific Literature	J. Med. Chem.	2007	None
CHEMBL536294		0	533.11	0	2.62	58	COCCCOc1cc(C[C@@H](C[C@H](N)[C@@H](O)C[C@@H](C)C(=O)NCCC(=O)O)C(C)C)ccc1OC.Cl	IC50	'='	12.0	nM	7.92			UO_0000065	15.95	0.31	5.30	5.64	False	CHEMBL895231	Inhibition of human recombinant renin at pH 7.2 after 1 hr by radioimmunoassay method	B	BAO_0000357	single protein format	Homo sapiens	None	None	None	None	CHEMBL286	Renin	Homo sapiens	SINGLE PROTEIN	CHEMBL1148800	1	Scientific Literature	J. Med. Chem.	2007	None
CHEMBL557193		0	517.15	0	3.95	38a	CCCCNC(=O)[C@H](C)C[C@H](O)[C@@H](N)C[C@H](Cc1ccc(OC)c(OCCCOC)c1)C(C)C.Cl	IC50	'='	1.0	nM	9.00			UO_0000065	18.72	0.36	5.05	8.73	True	CHEMBL895231	Inhibition of human recombinant renin at pH 7.2 after 1 hr by radioimmunoassay method	B	BAO_0000357	single protein format	Homo sapiens	None	None	None	None	CHEMBL286	Renin	Homo sapiens	SINGLE PROTEIN	CHEMBL1148800	1	Scientific Literature	J. Med. Chem.	2007	None
CHEMBL536083		0	536.16	0	4.50	34	CCCCNC(=O)[C@H](C)C[C@H](O)[C@@H](N)C[C@H](Cc1ccc(OC)c(OCc2ccncc2)c1)C(C)C.Cl	IC50	'='	5.0	nM	8.30			UO_0000065	16.61	0.31	3.80	7.78	False	CHEMBL895231	Inhibition of human recombinant renin at pH 7.2 after 1 hr by radioimmunoassay method	B	BAO_0000357	single protein format	Homo sapiens	None	None	None	None	CHEMBL286	Renin	Homo sapiens	SINGLE PROTEIN	CHEMBL1148800	1	Scientific Literature	J. Med. Chem.	2007	None
CHEMBL406111		0	1083.30	None	None	1	CC(C)[C@H](NC(=O)[C@H](Cc1ccccc1)NC(=O)[C@H](Cc1ccccc1)NC(=O)[C@H](Cc1c[nH]cn1)NC(=O)[C@H](Cc1ccccc1)NC(=O)[C@@H]1CCCN1)C(=O)N[C@@H](Cc1ccc(O)cc1)C(=O)N[C@@H](CCCCN)C(N)=O	IC50	'='	100000.0	nM	4.00			UO_0000065	3.69	None	None	None	False	CHEMBL873004	Inhibitory activity against human plasma renin	B	BAO_0000366	cell-free format	None	CHEMBL3559721	Plasma	None	None	CHEMBL286	Renin	Homo sapiens	SINGLE PROTEIN	CHEMBL1123793	1	Scientific Literature	J. Med. Chem.	1987	None
CHEMBL3143479		0	888.17	2	3.59	XI	CC[C@H](C)[C@H](NC(=O)[C@@H](C[C@H](O)[C@H](CC1CCCCC1)NC(=O)[C@H](Cc1c[nH]cn1)N(C)C(=O)[C@H](Cc1ccccc1)NC(=O)CC(C)(C)N)C(C)C)C(=O)NCc1cccc[n+]1[O-]	IC50	'='	0.43	nM	9.37			UO_0000065	10.55	0.20	5.78	3.93	False	CHEMBL801701	Inhibition of human plasma renin.	B	BAO_0000366	cell-free format	Homo sapiens	CHEMBL3559721	Plasma	None	None	CHEMBL286	Renin	Homo sapiens	SINGLE PROTEIN	CHEMBL1125875	1	Scientific Literature	J. Med. Chem.	1991	None
CHEMBL123069		0	856.12	3	0.09	table I	COC(=O)[C@H](CCCN=C(N)N)NC(=O)CC(O)[C@H](CC(C)C)NC(=O)[C@H](C)NC(=O)CC(O)[C@H](CC(C)C)NC(=O)[C@@H](NC(=O)[C@@H](NC(=O)CC(C)C)C(C)C)C(C)C	Ki	'='	300.0	nM	6.52			UO_0000065	7.62	0.15	6.43	2.13	False	CHEMBL803244	Antihypertensive activity against human renin	B	BAO_0000357	single protein format	Homo sapiens	None	None	None	None	CHEMBL286	Renin	Homo sapiens	SINGLE PROTEIN	CHEMBL1121806	1	Scientific Literature	J. Med. Chem.	1981	None
CHEMBL3144149		0	571.76	1	3.90	48	CC(C)CC[C@@H](O)[C@@H](CC(C)C)NC(=O)[C@H](Cc1c[nH]cn1)NC(=O)[C@H](Cc1ccccc1)NC(=O)OC(C)(C)C	IC50	'='	1500.0	nM	5.82			UO_0000065	10.19	0.19	1.92	4.00	False	CHEMBL804779	Inhibition of human renal renin at the pH optimum 6.0.	B	BAO_0000357	single protein format	None	None	None	None	None	CHEMBL286	Renin	Homo sapiens	SINGLE PROTEIN	CHEMBL1123909	1	Scientific Literature	J. Med. Chem.	1987	None
CHEMBL1790103		0	679.95	2	5.09	III	CCCC[C@H](NC(=O)CCc1ccccc1)C(=O)N[C@@H](CC(C)C)[C@@H](O)C[C@H](C(=O)N[C@H](C(=O)NCc1ccccn1)[C@H](C)CC)C(C)C	IC50	'='	120.0	nM	6.92			UO_0000065	10.18	0.19	1.83	4.63	False	CHEMBL801667	Inhibitory activity against human plasma renin	B	BAO_0000366	cell-free format	None	CHEMBL3559721	Plasma	None	None	CHEMBL286	Renin	Homo sapiens	SINGLE PROTEIN	CHEMBL1124152	1	Scientific Literature	J. Med. Chem.	1988	None
CHEMBL25842		0	504.67	1	1.93	2-{2-[2-(2-Amino-4-methyl-pentanoylamino)-4-methyl-pentanoylamino]-3-methyl-butyrylamino}-3-phenyl-propionic acid methyl ester	COC(=O)[C@H](Cc1ccccc1)NC(=O)[C@@H](NC(=O)[C@H](CC(C)C)NC(=O)[C@@H](N)CC(C)C)C(C)C	Ki	'='	500000.0	nM		Outside typical range		UO_0000065					False	CHEMBL799834	Compound was evaluated for Non-competitive Renin inhibitory activity against hog kidney renin; Non competitive	B	BAO_0000221	tissue-based format	Sus scrofa	CHEMBL3638241	Kidney	None	None	CHEMBL286	Renin	Homo sapiens	SINGLE PROTEIN	CHEMBL1122620	1	Scientific Literature	J. Med. Chem.	1984	None
CHEMBL59887		0	770.92	2	2.16	24	CCN1C[C@@H]([C@H](O)[C@H](CC2CCCCC2)NC(=O)[C@H](Cc2c[nH]cn2)NC(=O)[C@@H](CC(=O)N2C[C@H](OCOC)[C@H](OCOC)C2)Cc2ccccc2)OC1=O	IC50	'='	2.7	nM	8.57			UO_0000065					False	CHEMBL701248	Inhibitory activity against purified human renal renin at pH 6.5	F	BAO_0000019	assay format	None	None	None	None	None	CHEMBL286	Renin	Homo sapiens	SINGLE PROTEIN	CHEMBL1124843	1	Scientific Literature	J. Med. Chem.	1990	None
CHEMBL274793		0	501.63	1	2.10	1	CC(C)C[C@@H](CO)NC(=O)[C@H](Cc1c[nH]cn1)NC(=O)[C@H](Cc1ccccc1)NC(=O)OC(C)(C)C	IC50	'='	16000.0	nM	4.80			UO_0000065	9.56	0.18	2.70	3.30	False	CHEMBL800434	Compound was evaluated for inhibitory activity against renin	B	BAO_0000357	single protein format	None	None	None	None	None	CHEMBL286	Renin	Homo sapiens	SINGLE PROTEIN	CHEMBL1153261	1	Scientific Literature	Bioorg. Med. Chem. Lett.	1992	None
CHEMBL3348533		0	617.79	2	2.42	58	CC(C)C[C@H](O)[C@H](O)[C@H](CC1CCCCC1)NC(=O)[C@H](Cc1c[nH]cn1)NC(=O)[C@H](CC1C=NC=N1)NC(=O)OC(C)(C)C	IC50	'='	55.0	nM	7.26			UO_0000065	11.75	0.23	4.84	3.81	False	CHEMBL801710	In vitro inhibitory activity was tested against purified human renal renin	B	BAO_0000357	single protein format	None	None	None	None	None	CHEMBL286	Renin	Homo sapiens	SINGLE PROTEIN	CHEMBL1124242	1	Scientific Literature	J. Med. Chem.	1988	None
CHEMBL284922		0	672.79	1	1.84	7	C=CC[C@H](NC(=O)[C@H](Cc1ccccc1)NS(=O)(=O)N1CCOCC1)C(=O)N[C@@H](CC1CCCCC1)C(O)C(F)(F)C(=O)OCC	IC50	'='	1.89	nM	8.72			UO_0000065	12.97	0.26	6.88	5.34	False	CHEMBL801758	The concentration producing 50% inhibition of renin activity in monkey plasma was determined by radioimmunoassay.	B	BAO_0000366	cell-free format	Cercopithecidae	CHEMBL3559721	Plasma	None	None	CHEMBL286	Renin	Homo sapiens	SINGLE PROTEIN	CHEMBL1126021	1	Scientific Literature	J. Med. Chem.	1992	None
CHEMBL60550	TERLAKIREN	0	620.81	1	2.26	1 (Terlakiren)	CSC[C@H](NC(=O)[C@H](Cc1ccccc1)NC(=O)N1CCOCC1)C(=O)N[C@@H](CC1CCCCC1)[C@@H](O)C(=O)OC(C)C	IC50	'='	0.7	nM	9.15			UO_0000065	14.75	0.29	6.89	6.26	False	CHEMBL803427	Compound was tested for the inhibition of human plasma renin(Hu Renin)	B	BAO_0000366	cell-free format	None	CHEMBL3559721	Plasma	None	None	CHEMBL286	Renin	Homo sapiens	SINGLE PROTEIN	CHEMBL1127711	1	Scientific Literature	Bioorg. Med. Chem. Lett.	1994	None
CHEMBL315136		0	923.08	3	3.07	19	COC(=O)[C@@H](C)NC(=O)[C@H](CC(C)C)NC(=O)[C@H](Cc1c[nH]c2ccccc12)NC(=O)[C@H](CCCCN)N1C(=O)CC[C@@H](NC(=O)OCc2ccccc2)C(=O)N[C@H](Cc2ccccc2)C1=O	IC50	'='	1100.0	nM	5.96			UO_0000065	6.46	0.12	2.89	2.29	False	CHEMBL806644	Inhibitory activity against porcine renin	B	BAO_0000357	single protein format	Canis lupus familiaris	None	None	None	None	CHEMBL286	Renin	Homo sapiens	SINGLE PROTEIN	CHEMBL1124914	1	Scientific Literature	J. Med. Chem.	1990	None
CHEMBL239085		0	460.54	0	2.65	34	CCc1nc(N)nc(N)c1-c1ccc2c(c1)N(CCNC(C)=O)C(=O)[C@@](C)(c1ccccc1)O2	IC50	'='	860.0	nM	6.07			UO_0000065	13.17	0.24	3.42	4.44	False	CHEMBL898576	Inhibition of human renin by fluorescent tGFP assay	B	BAO_0000357	single protein format	Homo sapiens	None	None	None	None	CHEMBL286	Renin	Homo sapiens	SINGLE PROTEIN	CHEMBL1149625	1	Scientific Literature	Bioorg. Med. Chem.	2007	None
CHEMBL239496		0	483.52	0	3.83	25	CCc1nc(N)nc(N)c1-c1ccc2c(c1)N(CCCOC)C(=O)C(C)(c1cc(F)cc(F)c1)O2	IC50	'='	7.0	nM	8.15			UO_0000065	16.87	0.32	4.32	6.99	True	CHEMBL898576	Inhibition of human renin by fluorescent tGFP assay	B	BAO_0000357	single protein format	Homo sapiens	None	None	None	None	CHEMBL286	Renin	Homo sapiens	SINGLE PROTEIN	CHEMBL1149625	1	Scientific Literature	Bioorg. Med. Chem.	2007	None
CHEMBL332513		0	244.25	0	-0.41	table II	C[C@H](CC(=O)NO)C(=O)N1CCC[C@H]1C(=O)O	Ki	'='	600.0	nM	6.22			UO_0000065	25.47	0.50	6.63	5.82	False	CHEMBL803244	Antihypertensive activity against human renin	B	BAO_0000357	single protein format	Homo sapiens	None	None	None	None	CHEMBL286	Renin	Homo sapiens	SINGLE PROTEIN	CHEMBL1121806	1	Scientific Literature	J. Med. Chem.	1981	None
CHEMBL300468		0	668.88	2	2.78	JTP-2724 (Text)	CC(C)[C@@H](O)C[C@H](O)[C@H](CC1CCCCC1)NC(=O)[C@H](Cc1c[nH]cn1)N(C)C(=O)[C@H](Cc1ccccc1)NC(=O)N1CCC(O)CC1	IC50	'='	0.68	nM	9.17			UO_0000065	13.71	0.26	6.39	5.36	False	CHEMBL803285	In vitro renin inhibitory effect was evaluated for plasma renin activity (PRA) of human plasma, Expressed as IC50	B	BAO_0000366	cell-free format	None	CHEMBL3559721	Plasma	None	None	CHEMBL286	Renin	Homo sapiens	SINGLE PROTEIN	CHEMBL1130485	1	Scientific Literature	Bioorg. Med. Chem. Lett.	1997	None
CHEMBL353412		0	743.04	2	6.60	57	CC(C)C[C@H](NC(=O)CC(O)[C@H](CC(C)C)NC(=O)[C@@H](CC(=O)[C@H](CC1CCCCC1)NC(=O)OC(C)(C)C)CC(C)C)C(=O)NCc1ccccc1	IC50	'='	26000.0	nM	4.58			UO_0000065	6.17	0.12	-2.01	2.81	False	CHEMBL804789	Inhibitory activity against human renin	B	BAO_0000357	single protein format	None	None	None	None	None	CHEMBL286	Renin	Homo sapiens	SINGLE PROTEIN	CHEMBL1124705	1	Scientific Literature	J. Med. Chem.	1990	None
CHEMBL196547		0	508.59	1	4.34	33	COc1ccccc1COCCCOc1ccc(N2C(=O)CNC[C@H]2COCc2ccc(F)cc2)cc1	IC50	'='	5590.0	nM	5.25			UO_0000065	10.33	0.19	0.91	7.58	False	CHEMBL880644	Inhibitory activity against renin in fluorescent tGFP assay	B	BAO_0000357	single protein format	Homo sapiens	None	None	None	None	CHEMBL286	Renin	Homo sapiens	SINGLE PROTEIN	CHEMBL1143457	1	Scientific Literature	Bioorg. Med. Chem. Lett.	2005	None
CHEMBL293196		0	730.03	1	4.90	CGP-38560	CCCCNC(=O)[C@@H](C[C@H](O)[C@H](CC1CCCCC1)NC(=O)[C@H](Cc1c[nH]cn1)NC(=O)[C@H](Cc1ccccc1)CS(=O)(=O)C(C)(C)C)C(C)C	IC50	'='	0.83	nM	9.08			UO_0000065	12.44	0.24	4.18	5.33	True	CHEMBL795926	Inhibition of monkey plasma renin	B	BAO_0000366	cell-free format	None	CHEMBL3559721	Plasma	None	None	CHEMBL286	Renin	Homo sapiens	SINGLE PROTEIN	CHEMBL1125270	1	Scientific Literature	J. Med. Chem.	1991	None
CHEMBL446741		0	668.11	2	6.92	rac-26f	COc1cccc(CN(C(=O)C2=C(c3ccc(CCN(C)Cc4c(Cl)ccc(Cl)c4Cl)cc3)CC3CNCC2N3)C2CC2)c1C	IC50	'='	120.0	nM	6.92			UO_0000065	10.36	0.21	0.00	12.18	False	CHEMBL975287	Inhibition of human recombinant rennin in human plasma assessed as accumulation of angiotensin 1 using human tetradecapeptide by immunoassay	B	BAO_0000357	single protein format	Homo sapiens	CHEMBL3559721	Plasma	None	None	CHEMBL286	Renin	Homo sapiens	SINGLE PROTEIN	CHEMBL1138622	1	Scientific Literature	J. Med. Chem.	2009	None
CHEMBL449779		0	691.00	2	6.92	25j	CC(=O)N1C[C@H]2N[C@H](CC(c3ccc(OCCOc4c(F)ccc(Cl)c4F)cc3)=C2C(=O)N(Cc2cccc(Cl)c2Cl)C2CC2)C1	IC50	'='	101.0	nM	7.00			UO_0000065	10.12	0.21	0.08	9.84	False	CHEMBL975287	Inhibition of human recombinant rennin in human plasma assessed as accumulation of angiotensin 1 using human tetradecapeptide by immunoassay	B	BAO_0000357	single protein format	Homo sapiens	CHEMBL3559721	Plasma	None	None	CHEMBL286	Renin	Homo sapiens	SINGLE PROTEIN	CHEMBL1138622	1	Scientific Literature	J. Med. Chem.	2009	None
CHEMBL509242		0	655.02	2	6.64	25c	CC(=O)N1C[C@H]2N[C@H](CC(c3ccc(OCCOc4cccc(Cl)c4)cc3)=C2C(=O)N(Cc2cccc(Cl)c2Cl)C2CC2)C1	IC50	'='	1100.0	nM	5.96			UO_0000065	9.10	0.18	-0.68	8.38	False	CHEMBL975287	Inhibition of human recombinant rennin in human plasma assessed as accumulation of angiotensin 1 using human tetradecapeptide by immunoassay	B	BAO_0000357	single protein format	Homo sapiens	CHEMBL3559721	Plasma	None	None	CHEMBL286	Renin	Homo sapiens	SINGLE PROTEIN	CHEMBL1138622	1	Scientific Literature	J. Med. Chem.	2009	None
CHEMBL196986		0	525.05	1	4.86	18	COc1ccccc1COCCCOc1ccc(N2C(=O)CNC[C@@H]2COCc2ccc(Cl)cc2)cc1	IC50	'='	300.0	nM	6.52			UO_0000065	12.42	0.24	1.66	9.42	False	CHEMBL880644	Inhibitory activity against renin in fluorescent tGFP assay	B	BAO_0000357	single protein format	Homo sapiens	None	None	None	None	CHEMBL286	Renin	Homo sapiens	SINGLE PROTEIN	CHEMBL1143457	1	Scientific Literature	Bioorg. Med. Chem. Lett.	2005	None
CHEMBL370804		0	508.59	1	4.34	25	COc1ccccc1COCCCOc1ccc(N2C(=O)CNC[C@@H]2COCc2ccccc2F)cc1	IC50	'='	230.0	nM	6.64			UO_0000065	13.05	0.25	2.30	9.58	False	CHEMBL880644	Inhibitory activity against renin in fluorescent tGFP assay	B	BAO_0000357	single protein format	Homo sapiens	None	None	None	None	CHEMBL286	Renin	Homo sapiens	SINGLE PROTEIN	CHEMBL1143457	1	Scientific Literature	Bioorg. Med. Chem. Lett.	2005	None
CHEMBL536981		0	588.23	1	2.87	53	COCCCOc1cc(C[C@@H](C[C@H](N)[C@@H](O)C[C@@H](C)C(=O)NCCCN2CCOCC2)C(C)C)ccc1OC.Cl	IC50	'='	10.0	nM	8.00			UO_0000065	14.50	0.28	5.13	6.93	False	CHEMBL895232	Inhibition of human plasma renin after 1 hr by radioimmunoassay method	B	BAO_0000366	cell-free format	Homo sapiens	CHEMBL3559721	Plasma	None	None	CHEMBL286	Renin	Homo sapiens	SINGLE PROTEIN	CHEMBL1148800	1	Scientific Literature	J. Med. Chem.	2007	None
CHEMBL540112		0	515.18	1	5.10	43	CCCCCOc1cc(C[C@@H](C[C@H](N)[C@@H](O)C[C@@H](C)C(=O)NCCCC)C(C)C)ccc1OC.Cl	IC50	'='	70.0	nM	7.16			UO_0000065	14.95	0.29	2.05	7.63	False	CHEMBL895232	Inhibition of human plasma renin after 1 hr by radioimmunoassay method	B	BAO_0000366	cell-free format	Homo sapiens	CHEMBL3559721	Plasma	None	None	CHEMBL286	Renin	Homo sapiens	SINGLE PROTEIN	CHEMBL1148800	1	Scientific Literature	J. Med. Chem.	2007	None
CHEMBL277738		0	483.61	1	5.28	rac-41a	c1ccc(COCCCOc2ncc([C@H]3CCNC[C@@H]3OCc3ccc4ccccc4c3)cn2)cc1	Ratio	'='	10.0										False	CHEMBL851341	Ratio of IC50 against human plasma renin to that of purified recombinant human renin	B	BAO_0000357	single protein format	None	None	None	None	None	CHEMBL286	Renin	Homo sapiens	SINGLE PROTEIN	CHEMBL1131714	1	Scientific Literature	Bioorg. Med. Chem. Lett.	1999	None
CHEMBL537655		0	531.18	0	4.34	39	CCCCNC(=O)[C@H](C)C[C@H](O)[C@@H](N)C[C@H](Cc1ccc(OC)c(OCCCOCC)c1)C(C)C.Cl	IC50	'='	20.0	nM	7.70			UO_0000065	15.56	0.30	3.36	7.47	False	CHEMBL895232	Inhibition of human plasma renin after 1 hr by radioimmunoassay method	B	BAO_0000366	cell-free format	Homo sapiens	CHEMBL3559721	Plasma	None	None	CHEMBL286	Renin	Homo sapiens	SINGLE PROTEIN	CHEMBL1148800	1	Scientific Literature	J. Med. Chem.	2007	None
CHEMBL350358		0	654.94	2	5.46	18	CCCCNC(=O)[C@@H](C[C@H](O)[C@H](CC1CCCCC1)NC(=O)[C@H](CCCC)N1CC[C@H](c2ccccc2)[C@H](NC(C)=O)C1=O)C(C)C	IC50	'='	21.0	nM	7.68			UO_0000065	11.72	0.22	2.22	6.01	False	CHEMBL801597	Compound was evaluated for the inhibition of human plasma renin at pH 7.4	B	BAO_0000366	cell-free format	None	CHEMBL3559721	Plasma	None	None	CHEMBL286	Renin	Homo sapiens	SINGLE PROTEIN	CHEMBL1125389	1	Scientific Literature	J. Med. Chem.	1992	None
CHEMBL535185		0	571.16	1	2.29	76	COCCCOc1cc(C[C@@H](C[C@H](N)[C@@H](O)C[C@@H](C)C(=O)NCCCc2nnn[nH]2)C(C)C)ccc1OC.Cl	IC50	'='	3.0	nM	8.52			UO_0000065	15.94	0.31	6.23	5.41	False	CHEMBL895231	Inhibition of human recombinant renin at pH 7.2 after 1 hr by radioimmunoassay method	B	BAO_0000357	single protein format	Homo sapiens	None	None	None	None	CHEMBL286	Renin	Homo sapiens	SINGLE PROTEIN	CHEMBL1148800	1	Scientific Literature	J. Med. Chem.	2007	None
CHEMBL556343		0	596.23	1	2.04	73	COCCCOc1cc(C[C@@H](C[C@H](N)[C@@H](O)C[C@@H](C)C(=O)NCCS(=O)(=O)N(C)C)C(C)C)ccc1OC.Cl	IC50	'='	2.0	nM	8.70			UO_0000065	15.54	0.31	6.66	6.19	False	CHEMBL895231	Inhibition of human recombinant renin at pH 7.2 after 1 hr by radioimmunoassay method	B	BAO_0000357	single protein format	Homo sapiens	None	None	None	None	CHEMBL286	Renin	Homo sapiens	SINGLE PROTEIN	CHEMBL1148800	1	Scientific Literature	J. Med. Chem.	2007	None
CHEMBL536296		0	561.16	1	3.10	60	CCOC(=O)CCNC(=O)[C@H](C)C[C@H](O)[C@@H](N)C[C@H](Cc1ccc(OC)c(OCCCOC)c1)C(C)C.Cl	IC50	'='	4.0	nM	8.40			UO_0000065	16.01	0.31	5.30	6.49	False	CHEMBL895231	Inhibition of human recombinant renin at pH 7.2 after 1 hr by radioimmunoassay method	B	BAO_0000357	single protein format	Homo sapiens	None	None	None	None	CHEMBL286	Renin	Homo sapiens	SINGLE PROTEIN	CHEMBL1148800	1	Scientific Literature	J. Med. Chem.	2007	None
CHEMBL557788		0	602.26	1	3.26	51	COCCCOc1cc(C[C@@H](C[C@H](N)[C@@H](O)C[C@@H](C)C(=O)NCCN2C[C@H](C)O[C@H](C)C2)C(C)C)ccc1OC.Cl	IC50	'='	2.0	nM	8.70			UO_0000065	15.37	0.30	5.44	7.53	False	CHEMBL895231	Inhibition of human recombinant renin at pH 7.2 after 1 hr by radioimmunoassay method	B	BAO_0000357	single protein format	Homo sapiens	None	None	None	None	CHEMBL286	Renin	Homo sapiens	SINGLE PROTEIN	CHEMBL1148800	1	Scientific Literature	J. Med. Chem.	2007	None
CHEMBL556766		0	528.18	0	3.68	1	CCCCNC(=O)[C@H](C)C[C@H](O)[C@@H](N)C[C@H](Cc1ccc(C(C)(C)C)c(OCC(N)=O)c1)C(C)C.Cl	IC50	'='	20.0	nM	7.70			UO_0000065	15.66	0.30	4.02	6.03	False	CHEMBL895231	Inhibition of human recombinant renin at pH 7.2 after 1 hr by radioimmunoassay method	B	BAO_0000357	single protein format	Homo sapiens	None	None	None	None	CHEMBL286	Renin	Homo sapiens	SINGLE PROTEIN	CHEMBL1148800	1	Scientific Literature	J. Med. Chem.	2007	None
CHEMBL536982		0	590.27	1	3.19	54	COCCCOc1cc(C[C@@H](C[C@H](N)[C@@H](O)C[C@@H](C)C(=O)NCCN2CCSCC2)C(C)C)ccc1OC.Cl	IC50	'='	10.0	nM	8.00			UO_0000065	14.45	0.29	4.81	7.53	False	CHEMBL895232	Inhibition of human plasma renin after 1 hr by radioimmunoassay method	B	BAO_0000366	cell-free format	Homo sapiens	CHEMBL3559721	Plasma	None	None	CHEMBL286	Renin	Homo sapiens	SINGLE PROTEIN	CHEMBL1148800	1	Scientific Literature	J. Med. Chem.	2007	None
CHEMBL301306		0	535.69	1	3.52	7	CC(C)[C@@H](O)C[C@H](O)[C@H](CC1CCCCC1)NC(=O)[C@H](Cc1c[nH]cn1)NC(=O)c1cc2ccccc2cn1	IC50	'='	790.0	nM	6.10			UO_0000065	11.39	0.21	2.58	4.35	False	CHEMBL803285	In vitro renin inhibitory effect was evaluated for plasma renin activity (PRA) of human plasma, Expressed as IC50	B	BAO_0000366	cell-free format	None	CHEMBL3559721	Plasma	None	None	CHEMBL286	Renin	Homo sapiens	SINGLE PROTEIN	CHEMBL1130485	1	Scientific Literature	Bioorg. Med. Chem. Lett.	1997	None
CHEMBL2115367		0	801.05	2	6.13	13b	CC(C)Cc1nc(-c2ccccc2)cn2c([C@H](Cc3cccnc3)C(=O)N[C@@H](CC3CCCCC3)C(N)CC(=O)NC(CC(C)C)C(=O)NCc3ccccn3)nnc12	IC50	'='	100.0	nM	7.00			UO_0000065	8.74	0.16	0.87	3.84	False	CHEMBL801601	Inhibition of human renin	B	BAO_0000357	single protein format	Homo sapiens	None	None	None	None	CHEMBL286	Renin	Homo sapiens	SINGLE PROTEIN	CHEMBL1125716	1	Scientific Literature	J. Med. Chem.	1991	None
CHEMBL60892		0	596.79	1	1.10	14	CC(C)C[C@H](O)[C@H](O)[C@H](CC1CCCCC1)NC(=O)CNC(=O)[C@H](Cc1ccccc1)NS(=O)(=O)N1CCOCC1	IC50	'='	3.6	nM	8.44			UO_0000065	14.15	0.28	7.34	5.37	False	CHEMBL872980	In vitro inhibitory activity against monkey plasma renin	B	BAO_0000366	cell-free format	Cercopithecidae	CHEMBL3559721	Plasma	None	None	CHEMBL286	Renin	Homo sapiens	SINGLE PROTEIN	CHEMBL1127956	1	Scientific Literature	Bioorg. Med. Chem. Lett.	1994	None
CHEMBL558370		0	543.19	1	4.37	27	CCCCNC(=O)[C@H](C)C[C@H](O)[C@@H](N)C[C@H](Cc1ccc(C(C)(C)C)c(OCC(=O)OC)c1)C(C)C.Cl	IC50	'='	6.0	nM	8.22			UO_0000065	16.23	0.31	3.85	7.42	False	CHEMBL895231	Inhibition of human recombinant renin at pH 7.2 after 1 hr by radioimmunoassay method	B	BAO_0000357	single protein format	Homo sapiens	None	None	None	None	CHEMBL286	Renin	Homo sapiens	SINGLE PROTEIN	CHEMBL1148800	1	Scientific Literature	J. Med. Chem.	2007	None
CHEMBL556343		0	596.23	1	2.04	73	COCCCOc1cc(C[C@@H](C[C@H](N)[C@@H](O)C[C@@H](C)C(=O)NCCS(=O)(=O)N(C)C)C(C)C)ccc1OC.Cl	IC50	'='	5.0	nM	8.30			UO_0000065	14.83	0.30	6.26	5.91	False	CHEMBL895232	Inhibition of human plasma renin after 1 hr by radioimmunoassay method	B	BAO_0000366	cell-free format	Homo sapiens	CHEMBL3559721	Plasma	None	None	CHEMBL286	Renin	Homo sapiens	SINGLE PROTEIN	CHEMBL1148800	1	Scientific Literature	J. Med. Chem.	2007	None
CHEMBL3321934		0	566.64	1	2.86	33	COc1ccc(CC(=O)NC(=N)N[C@H](CC2CCCCC2)C(=O)NCc2ccc(-c3nnn[nH]3)c(F)c2)cc1OC	IC50						Not Determined						False	CHEMBL3371147	Inhibition of human recombinant renin using quenched Dabcyl-g-Abu-IHPFHLVIHT-Edans peptide substrate by fluorescence-based assay	B	BAO_0000357	single protein format	Homo sapiens	None	None	None	None	CHEMBL286	Renin	Homo sapiens	SINGLE PROTEIN	CHEMBL3351526	1	Scientific Literature	Bioorg. Med. Chem. Lett.	2014	None
CHEMBL3321929		0	528.63	1	3.69	28	COc1ccc(CNC(=O)[C@@H](CC2CCCCC2)NC(=N)NC(=O)Cc2ccc(OC)c(OC)c2)cc1F	IC50	'='	13000.0	nM	4.89			UO_0000065	9.24	0.18	1.20	4.01	False	CHEMBL3371147	Inhibition of human recombinant renin using quenched Dabcyl-g-Abu-IHPFHLVIHT-Edans peptide substrate by fluorescence-based assay	B	BAO_0000357	single protein format	Homo sapiens	None	None	None	None	CHEMBL286	Renin	Homo sapiens	SINGLE PROTEIN	CHEMBL3351526	1	Scientific Literature	Bioorg. Med. Chem. Lett.	2014	None
CHEMBL3321940		0	627.54	1	3.48	39	COc1cc(Br)c(CC(=O)NC(=N)N[C@H](CC2CCCCC2)C(=O)NCc2cccc(-c3nnn[nH]3)c2)cc1OC	IC50						Not Determined						False	CHEMBL3371147	Inhibition of human recombinant renin using quenched Dabcyl-g-Abu-IHPFHLVIHT-Edans peptide substrate by fluorescence-based assay	B	BAO_0000357	single protein format	Homo sapiens	None	None	None	None	CHEMBL286	Renin	Homo sapiens	SINGLE PROTEIN	CHEMBL3351526	1	Scientific Literature	Bioorg. Med. Chem. Lett.	2014	None
CHEMBL262480		0	577.83	1	4.97	6d	CC(C)SC[C@H](O)[C@H](CCC1CCCCC1)NC(=O)[C@H](C)NC(=O)[C@H](Cc1ccccc1)NC(=O)OC(C)(C)C	Inhibition	'='	45.0	%				UO_0000187					False	CHEMBL801671	Inhibitory activity against human renal renin at pH 6 at concentration 10E-5 M	B	BAO_0000357	single protein format	None	None	None	None	None	CHEMBL286	Renin	Homo sapiens	SINGLE PROTEIN	CHEMBL1124052	1	Scientific Literature	J. Med. Chem.	1988	None
CHEMBL313442		0	677.83	2	0.90	37	CC(=O)NCSC[C@H]1NC(=O)[C@H](Cc2ccccc2)NC(=O)CNC(=O)[C@@H](CC(C)C)NC(=O)[C@H](Cc2c[nH]c3ccccc23)NC1=O	Inhibition						Not Active						False	CHEMBL806625	Tested for inhibition against human renin at a concentration of 100 uM; Inactive	B	BAO_0000357	single protein format	None	None	None	None	None	CHEMBL286	Renin	Homo sapiens	SINGLE PROTEIN	CHEMBL1124914	1	Scientific Literature	J. Med. Chem.	1990	None
CHEMBL116427		0	655.86	1	2.68	XXIX	CSC[C@H](NC(=O)[C@H](Cc1ccccc1)OC(=O)N1CCC(N)CC1)C(=O)N[C@@H](CC1CCCCC1)[C@@H](O)Cn1ccccc1=O	IC50	'='	41.0	nM	7.39			UO_0000065	11.26	0.22	4.71	4.74	False	CHEMBL879256	In vitro inhibitory activity against human plasma renin at pH 5.5 for suppression of angiotensin I formation.	B	BAO_0000366	cell-free format	None	CHEMBL3559721	Plasma	None	None	CHEMBL286	Renin	Homo sapiens	SINGLE PROTEIN	CHEMBL1126130	1	Scientific Literature	J. Med. Chem.	1992	None
CHEMBL12155		0	499.66	0	1.98	2b	CC(C)C[C@@H](CO)C(=O)N[C@H](Cc1c[nH]cn1)C(=O)N[C@H](Cc1ccccc1)C(=O)NCC(C)(C)C	IC50	'='	20000.0	nM	4.70			UO_0000065	9.40	0.18	2.72	3.45	False	CHEMBL800434	Compound was evaluated for inhibitory activity against renin	B	BAO_0000357	single protein format	None	None	None	None	None	CHEMBL286	Renin	Homo sapiens	SINGLE PROTEIN	CHEMBL1153261	1	Scientific Literature	Bioorg. Med. Chem. Lett.	1992	None
CHEMBL58153		0	654.83	1	0.65	4B	COC(=O)C(NC(=O)[C@H](Cc1ccccc1)NS(=O)(=O)N1CCOCC1)C(=O)N[C@@H](CC1CCCCC1)[C@@H](O)[C@H](O)CC(C)C	IC50	'='	0.14	nM	9.85			UO_0000065	15.05	0.30	9.20	5.37	False	CHEMBL795926	Inhibition of monkey plasma renin	B	BAO_0000366	cell-free format	None	CHEMBL3559721	Plasma	None	None	CHEMBL286	Renin	Homo sapiens	SINGLE PROTEIN	CHEMBL1125270	1	Scientific Literature	J. Med. Chem.	1991	None
CHEMBL3348535		0	571.76	1	3.90	31	CC(C)CC[C@H](O)[C@H](CC(C)C)NC(=O)[C@H](Cc1c[nH]cn1)NC(=O)[C@H](Cc1ccccc1)NC(=O)OC(C)(C)C	IC50	'='	1500.0	nM	5.82			UO_0000065	10.19	0.19	1.92	4.00	False	CHEMBL801710	In vitro inhibitory activity was tested against purified human renal renin	B	BAO_0000357	single protein format	None	None	None	None	None	CHEMBL286	Renin	Homo sapiens	SINGLE PROTEIN	CHEMBL1124242	1	Scientific Literature	J. Med. Chem.	1988	None
CHEMBL3142272		0	475.63	0	3.07	3a	C[C@H](NC(=O)[C@H](Cc1ccccc1)NC(=O)OC(C)(C)C)C(=O)N[C@H](CO)CC1CCCCC1	Inhibition	'='	73.0	%				UO_0000187					False	CHEMBL806616	In vitro inhibitory activity against renin at 10e-5 M	B	BAO_0000357	single protein format	Homo sapiens	None	None	None	None	CHEMBL286	Renin	Homo sapiens	SINGLE PROTEIN	CHEMBL1124242	1	Scientific Literature	J. Med. Chem.	1988	None
CHEMBL140422		0	617.81	2	5.61	23	CCP(=O)(CC)[C@H](O)[C@H](CC1CCCCC1)NC(=O)[C@H](CC(C)C)NC(=O)[C@H](Cc1ccccc1)NC(=O)C1CCCC1	IC50	'='	400.0	nM	6.40			UO_0000065	10.36	0.20	0.79	5.13	False	CHEMBL803435	Evaluation of inhibitory activity against human renin. value in parentheses indicate no. of determinations	B	BAO_0000357	single protein format	None	None	None	None	None	CHEMBL286	Renin	Homo sapiens	SINGLE PROTEIN	CHEMBL1128189	1	Scientific Literature	J. Med. Chem.	1995	None
CHEMBL557193		0	517.15	0	3.95	1	CCCCNC(=O)[C@H](C)C[C@H](O)[C@@H](N)C[C@H](Cc1ccc(OC)c(OCCCOC)c1)C(C)C.Cl	IC50	'='	1.0	nM	9.00			UO_0000065	18.72	0.36	5.05	8.73	False	CHEMBL895252	Inhibition of human renin	B	BAO_0000357	single protein format	Homo sapiens	None	None	None	None	CHEMBL286	Renin	Homo sapiens	SINGLE PROTEIN	CHEMBL1148801	1	Scientific Literature	J. Med. Chem.	2007	None
CHEMBL535855		0	602.26	1	3.55	47	CNC(=O)C(C)(C)CNC(=O)[C@@H](C[C@H](O)[C@@H](N)C[C@H](Cc1ccc(OC)c(OCCCOC)c1)C(C)C)C(C)C.Cl	IC50	'='	0.4	nM	9.40			UO_0000065	16.61	0.32	5.85	7.11	False	CHEMBL895252	Inhibition of human renin	B	BAO_0000357	single protein format	Homo sapiens	None	None	None	None	CHEMBL286	Renin	Homo sapiens	SINGLE PROTEIN	CHEMBL1148801	1	Scientific Literature	J. Med. Chem.	2007	None
CHEMBL537223		0	585.19	1	2.54	58	COCCCOc1cc(C[C@@H](C[C@H](N)[C@@H](O)C[C@H](C(=O)NCCc2nn[nH]n2)C(C)C)C(C)C)ccc1OC.Cl	IC50	'='	2.0	nM	8.70			UO_0000065	15.85	0.30	6.16	5.52	False	CHEMBL895253	Inhibition of renin in human plasma	B	BAO_0000366	cell-free format	Homo sapiens	CHEMBL3559721	Plasma	None	None	CHEMBL286	Renin	Homo sapiens	SINGLE PROTEIN	CHEMBL1148801	1	Scientific Literature	J. Med. Chem.	2007	None
CHEMBL536306		0	602.26	1	3.65	49	COCCCOc1cc(C[C@@H](C[C@H](N)[C@@H](O)C[C@H](C(=O)NCCCC(=O)N(C)C)C(C)C)C(C)C)ccc1OC.Cl	IC50	'='	4.0	nM	8.40			UO_0000065	14.84	0.29	4.75	6.81	False	CHEMBL895253	Inhibition of renin in human plasma	B	BAO_0000366	cell-free format	Homo sapiens	CHEMBL3559721	Plasma	None	None	CHEMBL286	Renin	Homo sapiens	SINGLE PROTEIN	CHEMBL1148801	1	Scientific Literature	J. Med. Chem.	2007	None
CHEMBL536992		0	574.20	1	3.05	37	COCCCOc1cc(C[C@@H](C[C@H](N)[C@@H](O)C[C@H](C(=O)NC(C)(C)C(N)=O)C(C)C)C(C)C)ccc1OC.Cl	IC50	'='	100.0	nM	7.00			UO_0000065	13.02	0.25	3.95	4.79	False	CHEMBL895253	Inhibition of renin in human plasma	B	BAO_0000366	cell-free format	Homo sapiens	CHEMBL3559721	Plasma	None	None	CHEMBL286	Renin	Homo sapiens	SINGLE PROTEIN	CHEMBL1148801	1	Scientific Literature	J. Med. Chem.	2007	None
CHEMBL558576		0	546.15	1	2.27	33	COCCCOc1cc(C[C@@H](C[C@H](N)[C@@H](O)C[C@H](C(=O)NCC(N)=O)C(C)C)C(C)C)ccc1OC.Cl	IC50	'='	10.0	nM	8.00			UO_0000065	15.70	0.30	5.73	5.47	False	CHEMBL895253	Inhibition of renin in human plasma	B	BAO_0000366	cell-free format	Homo sapiens	CHEMBL3559721	Plasma	None	None	CHEMBL286	Renin	Homo sapiens	SINGLE PROTEIN	CHEMBL1148801	1	Scientific Literature	J. Med. Chem.	2007	None
CHEMBL313513		0	793.97	2	3.30	29	CC(C)CCNC(=O)[C@H](Cc1c[nH]c2ccccc12)NC(=O)[C@H](CCCCN)N1C(=O)CC[C@@H](NC(=O)COc2ccccc2)C(=O)N[C@H](Cc2ccccc2)C1=O	Ratio	'='	19.2										False	CHEMBL849909	Ratio of inhibitory activity of porcine renin to that of human renin	B	BAO_0000357	single protein format	Canis lupus familiaris	None	None	None	None	CHEMBL286	Renin	Homo sapiens	SINGLE PROTEIN	CHEMBL1124914	1	Scientific Literature	J. Med. Chem.	1990	None
CHEMBL344032		0	619.78	2	5.15	29	CCP(=O)(OC)C(O)[C@H](CC1CCCCC1)NC(=O)[C@H](CC(C)C)NC(=O)[C@H](Cc1ccccc1)NC(=O)C1CCCC1	IC50	'='	44.0	nM	7.36			UO_0000065	11.87	0.23	2.21	5.50	False	CHEMBL803435	Evaluation of inhibitory activity against human renin. value in parentheses indicate no. of determinations	B	BAO_0000357	single protein format	None	None	None	None	None	CHEMBL286	Renin	Homo sapiens	SINGLE PROTEIN	CHEMBL1128189	1	Scientific Literature	J. Med. Chem.	1995	None
CHEMBL263531		0	686.92	1	2.71	41	CC(C)C[C@H](O)[C@H](O)[C@H](CC1CCCCC1)NC(=O)[C@H](Cc1ccccc1)NC(=O)[C@H](Cc1ccccc1)NS(=O)(=O)N1CCOCC1	IC50	'='	0.48	nM	9.32			UO_0000065	13.57	0.27	6.61	5.92	False	CHEMBL801744	In vitro inhibition of monkey renin.	B	BAO_0000357	single protein format	Cercopithecidae	None	None	None	None	CHEMBL286	Renin	Homo sapiens	SINGLE PROTEIN	CHEMBL1125476	1	Scientific Literature	J. Med. Chem.	1992	None
CHEMBL385618		0	957.19	2	1.34	15	CC(=O)N[C@@H](Cc1c[nH]cn1)C(=O)N1CCC[C@@H]1C(=O)N[C@@H](Cc1ccccc1)C(=O)N[C@H](C(=O)N[C@@H](CC(C)C)[C@@H](O)CC(=O)N[C@@H](CC(C)C)C(=O)N[C@@H](Cc1ccccc1)C(N)=O)C(C)C	IC50	'='	3.2	nM	8.49			UO_0000065	8.87	0.17	7.15	2.96	False	CHEMBL803426	Compound was tested for its inhibitory activity against human plasma renin	B	BAO_0000366	cell-free format	None	CHEMBL3559721	Plasma	None	None	CHEMBL286	Renin	Homo sapiens	SINGLE PROTEIN	CHEMBL1124191	1	Scientific Literature	J. Med. Chem.	1988	None
CHEMBL3907708		0	471.60	0	3.23	2	COC(=O)[C@H]1CNC[C@@H](N(CC(C)C)C(=O)c2cnc(C(C)(C)C)nc2NCc2ccco2)C1	IC50	'='	1.4	nM	8.85			UO_0000065	18.77	0.36	5.62	8.08	False	CHEMBL3859989	Inhibition of renin in human plasma by radioimmunoassay	B	BAO_0000366	cell-free format	Homo sapiens	CHEMBL3559721	Plasma	None	None	CHEMBL286	Renin	Homo sapiens	SINGLE PROTEIN	CHEMBL3856290	1	Scientific Literature	ACS Med Chem Lett	2016	None
CHEMBL3889771		0	515.74	1	3.83	9	CCCCCCc1nc(C(C)(C)C)ncc1C(=O)N(CC(C)C)[C@@H]1CNC[C@H](C(=O)N2CCOCC2)C1	IC50	'='	29.0	nM	7.54			UO_0000065	14.62	0.28	3.71	8.60	True	CHEMBL3859988	Inhibition of recombinant human preprorenin expressed in human 293F cells using angiotensinogen as substrate preincubated for 10 mins followed by substrate addition measured after 30 mins by ELISA	B	BAO_0000219	cell-based format	Homo sapiens	None	None	293F	None	CHEMBL286	Renin	Homo sapiens	SINGLE PROTEIN	CHEMBL3856290	1	Scientific Literature	ACS Med Chem Lett	2016	None
CHEMBL3916704		0	448.61	0	1.78	7	COCCCNc1nc(C(C)(C)C)ncc1C(=O)N(CC(C)C)[C@@H]1CNC[C@H](C(N)=O)C1	IC50	'='	1.4	nM	8.85			UO_0000065	19.74	0.38	7.07	7.23	False	CHEMBL3859988	Inhibition of recombinant human preprorenin expressed in human 293F cells using angiotensinogen as substrate preincubated for 10 mins followed by substrate addition measured after 30 mins by ELISA	B	BAO_0000219	cell-based format	Homo sapiens	None	None	293F	None	CHEMBL286	Renin	Homo sapiens	SINGLE PROTEIN	CHEMBL3856290	1	Scientific Literature	ACS Med Chem Lett	2016	None
CHEMBL305717		0	618.87	2	5.93	a	CCCCNC(=O)C(CC(O)C(CC1CCCCC1)NC(=O)Cc1nnc2c(CC(C)C)nc(-c3ccccc3)cn12)C(C)C	IC50	'='	30.0	nM	7.52			UO_0000065	12.16	0.23	1.59	6.19	False	CHEMBL801703	Inhibition of human renin	B	BAO_0000357	single protein format	Homo sapiens	None	None	None	None	CHEMBL286	Renin	Homo sapiens	SINGLE PROTEIN	CHEMBL1124893	1	Scientific Literature	J. Med. Chem.	1990	None
CHEMBL46022		0	573.82	1	3.83	19m	CCCC[C@H](N[C@@H](Cc1ccccc1)C(=O)N1CCOCC1)C(=O)N[C@@H](CC1CCCCC1)[C@@H](O)[C@@H](O)CC(C)C	IC50	'='	1200.0	nM	5.92			UO_0000065	10.32	0.20	2.09	5.33	False	CHEMBL802393	In vitro potency against plasma renin at a pH of 7.4	B	BAO_0000366	cell-free format	None	CHEMBL3559721	Plasma	None	None	CHEMBL286	Renin	Homo sapiens	SINGLE PROTEIN	CHEMBL1126032	1	Scientific Literature	J. Med. Chem.	1992	None
CHEMBL109429		0	769.00	2	3.32	XVI	CC[C@H](C)[C@H](NC(=O)[C@@H](C[C@H](O)[C@H](CC(C)C)NC(=O)CNC(=O)[C@H](Cc1ccccc1)NC(=O)OC(C)(C)C)C(C)C)C(=O)NCc1cnc(C)nc1N	IC50	'='	5.4	nM	8.27			UO_0000065	10.75	0.21	4.95	3.65	False	CHEMBL848086	In vitro for inhibitory activity against human renin	B	BAO_0000357	single protein format	None	None	None	None	None	CHEMBL286	Renin	Homo sapiens	SINGLE PROTEIN	CHEMBL1125795	1	Scientific Literature	J. Med. Chem.	1991	None
CHEMBL112778		0	768.01	2	4.55	XVIII	CC[C@H](C)[C@H](NC(=O)[C@@H](C[C@H](O)[C@H](CC(C)C)NC(=O)CCC(=O)[C@H](Cc1ccccc1)NC(=O)OC(C)(C)C)C(C)C)C(=O)NCc1cnc(C)nc1N	IC50	'='	5.1	nM	8.29			UO_0000065	10.80	0.21	3.74	3.86	False	CHEMBL872997	Compound was tested in vitro for inhibitory activity against human renin	B	BAO_0000357	single protein format	None	None	None	None	None	CHEMBL286	Renin	Homo sapiens	SINGLE PROTEIN	CHEMBL1125795	1	Scientific Literature	J. Med. Chem.	1991	None
CHEMBL3144128		0	621.82	2	5.05	59	CC(C)CC[C@@H](O)[C@@H](CC(C)C)NC(=O)[C@H](Cc1c[nH]cn1)NC(=O)[C@H](Cc1ccc2ccccc2c1)NC(=O)OC(C)(C)C	IC50	'='	600.0	nM	6.22			UO_0000065	10.01	0.19	1.17	4.28	False	CHEMBL804779	Inhibition of human renal renin at the pH optimum 6.0.	B	BAO_0000357	single protein format	None	None	None	None	None	CHEMBL286	Renin	Homo sapiens	SINGLE PROTEIN	CHEMBL1123909	1	Scientific Literature	J. Med. Chem.	1987	None
CHEMBL3144131		0	579.80	1	3.60	44	CC(C)C[C@@H](NC(=O)[C@H](C)NC(=O)[C@H](Cc1ccccc1)NC(=O)OC(C)(C)C)[C@H](O)C[S+]([O-])C1CCCCC1	Inhibition	'='	46.0	%				UO_0000187					False	CHEMBL840509	Inhibition of human renal renin at the concentration of 10e-5 M.	B	BAO_0000357	single protein format	None	None	None	None	None	CHEMBL286	Renin	Homo sapiens	SINGLE PROTEIN	CHEMBL1123909	1	Scientific Literature	J. Med. Chem.	1987	None
CHEMBL3142270		0	541.77	1	3.90	69	CCOC(=O)N[C@@H](CC(C)C)C(=O)N[C@@H](CC(C)C)C(=O)N[C@@H](CC1CCCCC1)[C@@H](O)[C@@H](O)CC(C)C	IC50	'='	2.0	nM	8.70			UO_0000065	16.06	0.31	4.80	6.35	False	CHEMBL801710	In vitro inhibitory activity was tested against purified human renal renin	B	BAO_0000357	single protein format	None	None	None	None	None	CHEMBL286	Renin	Homo sapiens	SINGLE PROTEIN	CHEMBL1124242	1	Scientific Literature	J. Med. Chem.	1988	None
CHEMBL320685		0	673.88	1	3.69	6a	CCOC(=O)CSC[C@H](O)[C@H](CC1CCCCC1)NC(=O)[C@H](Cc1c[nH]cn1)NC(=O)[C@H](Cc1ccccc1)NC(=O)OC(C)(C)C	IC50	'='	58.0	nM	7.24			UO_0000065	10.74	0.21	3.55	4.21	False	CHEMBL806852	Inhibition of human plasma renin	B	BAO_0000366	cell-free format	None	CHEMBL3559721	Plasma	None	None	CHEMBL286	Renin	Homo sapiens	SINGLE PROTEIN	CHEMBL1125495	1	Scientific Literature	J. Med. Chem.	1992	None
CHEMBL348921		0	716.96	2	5.96	29	CCCCNC(=O)[C@@H](C[C@H](O)[C@H](CC1CCCCC1)NC(=O)[C@H](CCCC)NC(=O)C(Cc1ccccc1)N1C(=O)c2ccccc2C1=O)C(C)C	IC50	'='	87.0	nM	7.06			UO_0000065	9.85	0.19	1.10	4.87	False	CHEMBL801597	Compound was evaluated for the inhibition of human plasma renin at pH 7.4	B	BAO_0000366	cell-free format	None	CHEMBL3559721	Plasma	None	None	CHEMBL286	Renin	Homo sapiens	SINGLE PROTEIN	CHEMBL1125389	1	Scientific Literature	J. Med. Chem.	1992	None
CHEMBL3142184		0	836.98	1	4.38	24	CC[C@H](C)[C@H](NC(=O)C(F)(F)C(=O)[C@H](CC1CCCCC1)NC(=O)[C@H](CC1N=CC=N1)NC(=O)[C@H](Cc1ccccc1)NC(=O)OC(C)(C)C)C(=O)NCc1ccccn1	IC50	'='	2.5	nM	8.60			UO_0000065	10.28	0.20	4.22	4.11	False	CHEMBL801604	Inhibition of human plasma renin	B	BAO_0000366	cell-free format	Homo sapiens	CHEMBL3559721	Plasma	None	None	CHEMBL286	Renin	Homo sapiens	SINGLE PROTEIN	CHEMBL1123252	1	Scientific Literature	J. Med. Chem.	1986	None
CHEMBL3348552		0	599.77	2	3.02	43	CCOC(=O)N[C@@H](Cc1ccccc1)C(=O)N[C@@H](Cc1c[nH]cn1)C(=O)N[C@@H](CC1CCCCC1)[C@@H](O)[C@@H](O)CC(C)C	IC50	'='	0.6	nM	9.22			UO_0000065	15.38	0.29	6.20	5.57	False	CHEMBL801710	In vitro inhibitory activity was tested against purified human renal renin	B	BAO_0000357	single protein format	None	None	None	None	None	CHEMBL286	Renin	Homo sapiens	SINGLE PROTEIN	CHEMBL1124242	1	Scientific Literature	J. Med. Chem.	1988	None
CHEMBL306228		0	636.86	1	1.91	26	C=CC[C@H](NC(=O)CNS(=O)(=O)N1CCOCC1)C(=O)N[C@@H](CC1CCC(Cc2ccccc2)CC1)[C@@H](O)[C@@H](O)CC(C)C	IC50	'='	202.0	nM	6.70			UO_0000065	10.51	0.21	4.78	4.26	False	CHEMBL801756	The compound was evaluated for inhibitory activity against monkey plasma renin.	B	BAO_0000366	cell-free format	Cercopithecidae	CHEMBL3559721	Plasma	None	None	CHEMBL286	Renin	Homo sapiens	SINGLE PROTEIN	CHEMBL1127130	1	Scientific Literature	Bioorg. Med. Chem. Lett.	1993	None
CHEMBL454732		0	689.03	2	7.47	24k	CC(=O)N1C[C@H]2N[C@H](CC(c3ccc(CCCOc4c(F)ccc(F)c4Cl)cc3)=C2C(=O)N(Cc2cccc(Cl)c2Cl)C2CC2)C1	IC50	'='	0.29	nM	9.54			UO_0000065	13.84	0.28	2.07	15.41	False	CHEMBL975288	Inhibition of human recombinant rennin in buffer assessed as accumulation of angiotensin 1 using human tetradecapeptide by immunoassay	B	BAO_0000357	single protein format	Homo sapiens	None	None	None	None	CHEMBL286	Renin	Homo sapiens	SINGLE PROTEIN	CHEMBL1138622	1	Scientific Literature	J. Med. Chem.	2009	None
CHEMBL447097		0	653.82	2	5.54	17k	COc1ccccc1COCCCOc1ccc(C2=C(C(=O)N(Cc3cccc(OC)c3C)C3CC3)[C@H]3CN(C(C)=O)C[C@@H](C2)N3)cc1	IC50	'='	29.0	nM	7.54			UO_0000065	11.53	0.21	2.00	8.42	False	CHEMBL975287	Inhibition of human recombinant rennin in human plasma assessed as accumulation of angiotensin 1 using human tetradecapeptide by immunoassay	B	BAO_0000357	single protein format	Homo sapiens	CHEMBL3559721	Plasma	None	None	CHEMBL286	Renin	Homo sapiens	SINGLE PROTEIN	CHEMBL1138622	1	Scientific Literature	J. Med. Chem.	2009	None
CHEMBL58270		0	714.91	2	1.46	9	CC(C)CC(NC(=O)[C@H](Cc1c[nH]cn1)NC(=O)[C@H](Cc1ccccc1)NC(=O)OC(C)(C)C)C(O)CC(=O)N[C@@H](CC(C)C)C(=O)NCCN	IC50	'='	140.0	nM	6.85			UO_0000065	9.59	0.18	5.39	2.98	False	CHEMBL878549	Concentration required for 50% inhibition of human plasma renin	B	BAO_0000366	cell-free format	None	CHEMBL3559721	Plasma	None	None	CHEMBL286	Renin	Homo sapiens	SINGLE PROTEIN	CHEMBL1123973	1	Scientific Literature	J. Med. Chem.	1988	None
CHEMBL301881		0	772.94	2	1.30	17	CC(C)CC(NC(=O)[C@H](Cc1c[nH]cn1)NC(=O)[C@H](Cc1ccccc1)NC(=O)OC(C)(C)C)C(O)CC(=O)N[C@@H](CC(C)C)C(=O)NCCC(N)C(=O)O	Inhibition	'='	22.0	%				UO_0000187					False	CHEMBL872591	Concentration required for 50% inhibition of renin; 10e-6 (nM)	B	BAO_0000357	single protein format	Canis lupus familiaris	None	None	None	None	CHEMBL286	Renin	Homo sapiens	SINGLE PROTEIN	CHEMBL1123973	1	Scientific Literature	J. Med. Chem.	1988	None
CHEMBL475671		0	674.55	2	6.41	25i	CC(=O)N1C[C@H]2N[C@H](CC(c3ccc(OCCOc4c(F)ccc(F)c4F)cc3)=C2C(=O)N(Cc2cccc(Cl)c2Cl)C2CC2)C1	IC50	'='	0.79	nM	9.10			UO_0000065	13.49	0.27	2.69	12.80	False	CHEMBL975288	Inhibition of human recombinant rennin in buffer assessed as accumulation of angiotensin 1 using human tetradecapeptide by immunoassay	B	BAO_0000357	single protein format	Homo sapiens	None	None	None	None	CHEMBL286	Renin	Homo sapiens	SINGLE PROTEIN	CHEMBL1138622	1	Scientific Literature	J. Med. Chem.	2009	None
CHEMBL452147		0	689.03	2	7.47	24j	CC(=O)N1C[C@H]2N[C@H](CC(c3ccc(CCCOc4c(F)ccc(Cl)c4F)cc3)=C2C(=O)N(Cc2cccc(Cl)c2Cl)C2CC2)C1	IC50	'='	0.28	nM	9.55			UO_0000065	13.86	0.28	2.08	15.44	False	CHEMBL975288	Inhibition of human recombinant rennin in buffer assessed as accumulation of angiotensin 1 using human tetradecapeptide by immunoassay	B	BAO_0000357	single protein format	Homo sapiens	None	None	None	None	CHEMBL286	Renin	Homo sapiens	SINGLE PROTEIN	CHEMBL1138622	1	Scientific Literature	J. Med. Chem.	2009	None
CHEMBL448175		0	695.18	2	5.55	rac-26b	NC(=O)CCC(=O)N1CC2CC(c3ccc(CCCOc4c(F)ccc(F)c4F)cc3)=C(C(=O)N(Cc3ccccc3Cl)C3CC3)C(C1)N2	IC50	'='	56.0	nM	7.25			UO_0000065	10.43	0.20	1.70	6.91	False	CHEMBL975287	Inhibition of human recombinant rennin in human plasma assessed as accumulation of angiotensin 1 using human tetradecapeptide by immunoassay	B	BAO_0000357	single protein format	Homo sapiens	CHEMBL3559721	Plasma	None	None	CHEMBL286	Renin	Homo sapiens	SINGLE PROTEIN	CHEMBL1138622	1	Scientific Literature	J. Med. Chem.	2009	None
CHEMBL26248		0	431.58	0	2.35	2-[2-(5-Amino-7-methyl-oct-3-enoylamino)-3-methyl-butyrylamino]-3-phenyl-propionic acid methyl ester	COC(=O)[C@H](Cc1ccccc1)NC(=O)[C@@H](NC(=O)C/C=C/[C@@H](N)CC(C)C)C(C)C	Ki	'='	400000.0	nM		Outside typical range		UO_0000065					False	CHEMBL803235	Compound was evaluated for competitive Renin inhibitory activity against human amniotic renin; Competitive	B	BAO_0000357	single protein format	None	None	None	None	None	CHEMBL286	Renin	Homo sapiens	SINGLE PROTEIN	CHEMBL1122620	1	Scientific Literature	J. Med. Chem.	1984	None
CHEMBL315181		0	735.93	2	3.15	17	CC(C)CCNC(=O)[C@H](Cc1c[nH]c2ccccc12)NC(=O)[C@H](CCCCN)N1C(=O)[C@H](Cc2ccccc2)NCC(=O)N[C@@H](Cc2ccccc2)C1=O	Inhibition	'='	52.0	%				UO_0000187					False	CHEMBL806621	Percent inhibition against human renin at the concentration of 100 uM	B	BAO_0000357	single protein format	None	None	None	None	None	CHEMBL286	Renin	Homo sapiens	SINGLE PROTEIN	CHEMBL1124915	1	Scientific Literature	J. Med. Chem.	1990	None
CHEMBL3142261		0	607.86	1	4.19	51	CSC[C@@H](NC(=O)[C@H](Cc1ccccc1)NC(=O)OC(C)(C)C)C(=O)N[C@@H](CC1CCCCC1)[C@@H](O)[C@@H](O)CC(C)C	IC50	'='	0.5	nM	9.30			UO_0000065	15.30	0.30	5.11	6.79	False	CHEMBL801710	In vitro inhibitory activity was tested against purified human renal renin	B	BAO_0000357	single protein format	None	None	None	None	None	CHEMBL286	Renin	Homo sapiens	SINGLE PROTEIN	CHEMBL1124242	1	Scientific Literature	J. Med. Chem.	1988	None
CHEMBL1790111		0	1210.50	None	None	7	CC[C@@H](C)[C@H](NC(=O)[C@@H](NC[C@H](CC(C)C)NC(=O)[C@H](Cc1c[nH]cn1)NC(=O)[C@H](Cc1ccccc1)NC(=O)[C@H]1CCCN1C(=O)[C@H](Cc1c[nH]cn1)NC(=O)[C@H]1CCCN1)C(C)C)C(=O)N[C@@H](Cc1c[nH]cn1)C(=O)N[C@H](CCCCN)C(=O)O	Relative potency	'='	200.0										False	CHEMBL801282	Inhibitory potency against renin relative to H-Pro-His-Pro-Phe-His-Phe-Phe-Val-Tyr-D-Lys-OH peptide	B	BAO_0000357	single protein format	None	None	None	None	None	CHEMBL286	Renin	Homo sapiens	SINGLE PROTEIN	CHEMBL1124153	1	Scientific Literature	J. Med. Chem.	1988	None
CHEMBL3348538		0	565.76	2	2.82	47	CCOC(=O)N[C@@H](CC(C)C)C(=O)N[C@@H](Cc1c[nH]cn1)C(=O)N[C@@H](CC1CCCCC1)[C@@H](O)[C@@H](O)CC(C)C	Inhibition	'='	3.0	%				UO_0000187					False	CHEMBL806615	In vitro Inhibitory activity against Renin at 10e-9 (M)	B	BAO_0000357	single protein format	None	None	None	None	None	CHEMBL286	Renin	Homo sapiens	SINGLE PROTEIN	CHEMBL1124242	1	Scientific Literature	J. Med. Chem.	1988	None
CHEMBL26076		0	589.77	1	3.67	IX	CC[C@@H](C)CNC(=O)[C@@H](NC(O)[C@@H](CC(=O)[C@H](CC(=O)O)NC(=O)COc1ccccc1)CC1CCCCC1)C(C)C	IC50	'='	5.2	nM	8.28			UO_0000065	14.05	0.27	4.61	5.38	False	CHEMBL801700	Inhibition of human plasma renin at pH 6	B	BAO_0000366	cell-free format	Homo sapiens	CHEMBL3559721	Plasma	None	None	CHEMBL286	Renin	Homo sapiens	SINGLE PROTEIN	CHEMBL1124758	1	Scientific Literature	J. Med. Chem.	1990	None
CHEMBL2115379		0	505.70	1	3.96	38	CC(C)CC[C@H](O)[C@H](CC(C)C)NC(=O)[C@H](C)NC(=O)[C@H](Cc1ccccc1)NC(=O)OC(C)(C)C	IC50	'='	2000.0	nM	5.70			UO_0000065	11.27	0.22	1.74	4.88	True	CHEMBL804779	Inhibition of human renal renin at the pH optimum 6.0.	B	BAO_0000357	single protein format	None	None	None	None	None	CHEMBL286	Renin	Homo sapiens	SINGLE PROTEIN	CHEMBL1123909	1	Scientific Literature	J. Med. Chem.	1987	None
CHEMBL1160990		0	829.91	2	1.11	35	CC(C)(N)CC(=O)N[C@@H](Cc1ccccc1)C(=O)N[C@H]1COC(=O)CCC[C@H](CN2CCOCC2)OC(=O)[C@H](O)[C@H](CC2CCCCC2)NC1=O.O=C(O)C(F)(F)F	IC50	'='	1.1	nM	8.96			UO_0000065	12.51	0.24	7.85	4.51	False	CHEMBL801600	Inhibitory activity against human renin inhibition (at pH 7.4)	B	BAO_0000357	single protein format	None	None	None	None	None	CHEMBL286	Renin	Homo sapiens	SINGLE PROTEIN	CHEMBL1125312	1	Scientific Literature	J. Med. Chem.	1992	None
CHEMBL283237		0	482.58	1	5.13	rac-28	O=C(OCCOc1ccc([C@H]2CCNC[C@@H]2OCc2ccc3ccccc3c2)cc1)c1cccnc1	IC50	'='	580.0	nM	6.24			UO_0000065	12.92	0.24	1.11	8.95	False	CHEMBL801709	In vitro inhibitory activity against purified recombinant human renin	B	BAO_0000357	single protein format	None	None	None	None	None	CHEMBL286	Renin	Homo sapiens	SINGLE PROTEIN	CHEMBL1131713	1	Scientific Literature	Bioorg. Med. Chem. Lett.	1999	None
CHEMBL3144129		0	621.82	2	5.05	58	CC(C)CC[C@@H](O)[C@@H](CC(C)C)NC(=O)[C@H](Cc1c[nH]cn1)NC(=O)[C@H](Cc1cccc2ccccc12)NC(=O)OC(C)(C)C	Inhibition	'='	93.0	%				UO_0000187					False	CHEMBL806469	The compound was tested for inhibition of human renal renin at the concentration of 10e-6 M	B	BAO_0000357	single protein format	None	None	None	None	None	CHEMBL286	Renin	Homo sapiens	SINGLE PROTEIN	CHEMBL1123909	1	Scientific Literature	J. Med. Chem.	1987	None
CHEMBL279862		0	659.82	1	3.86	3c	CCCCC1COC(=O)CC[C@H](NC(=O)C(Cc2ccccc2)NC(=O)OC(C)(C)C)C(=O)N[C@@H](CC2CCCCC2)[C@@H](O)C(=O)O1	IC50	'='	600.0	nM	6.22			UO_0000065	9.43	0.18	2.36	3.67	False	CHEMBL801600	Inhibitory activity against human renin inhibition (at pH 7.4)	B	BAO_0000357	single protein format	None	None	None	None	None	CHEMBL286	Renin	Homo sapiens	SINGLE PROTEIN	CHEMBL1125312	1	Scientific Literature	J. Med. Chem.	1992	None
CHEMBL264339		0	1050.28	None	None	9	CC[C@H](C)[C@H](NC(=O)CC(O)C(CC(C)C)NC(=O)[C@H](Cc1c[nH]cn1)NC(=O)[C@H](Cc1ccccc1)NC(=O)[C@@H]1CCCN1C(=O)[C@H](Cc1c[nH]cn1)NC(=O)[C@@H]1CCCN1)C(=O)NC(=O)[C@@H](N)Cc1ccccc1	IC50	'='	50.0	nM	7.30			UO_0000065	6.95	None	None	None	False	CHEMBL768883	Inhibitory potency on plasma renin obtained from mongrel dogs	B	BAO_0000366	cell-free format	Canis lupus familiaris	CHEMBL3559721	Plasma	None	None	CHEMBL286	Renin	Homo sapiens	SINGLE PROTEIN	CHEMBL1123793	1	Scientific Literature	J. Med. Chem.	1987	None
CHEMBL3144138		0	563.81	1	4.58	31	CC(C)C[C@@H](NC(=O)[C@H](C)NC(=O)[C@H](Cc1ccccc1)NC(=O)OC(C)(C)C)[C@H](O)CSC1CCCCC1	IC50	'='	800.0	nM	6.10			UO_0000065	10.81	0.21	1.52	5.22	False	CHEMBL804779	Inhibition of human renal renin at the pH optimum 6.0.	B	BAO_0000357	single protein format	None	None	None	None	None	CHEMBL286	Renin	Homo sapiens	SINGLE PROTEIN	CHEMBL1123909	1	Scientific Literature	J. Med. Chem.	1987	None
CHEMBL3144138		0	563.81	1	4.58	31	CC(C)C[C@@H](NC(=O)[C@H](C)NC(=O)[C@H](Cc1ccccc1)NC(=O)OC(C)(C)C)[C@H](O)CSC1CCCCC1	Inhibition	'='	94.0	%				UO_0000187					False	CHEMBL840509	Inhibition of human renal renin at the concentration of 10e-5 M.	B	BAO_0000357	single protein format	None	None	None	None	None	CHEMBL286	Renin	Homo sapiens	SINGLE PROTEIN	CHEMBL1123909	1	Scientific Literature	J. Med. Chem.	1987	None
CHEMBL99757		0	549.75	1	2.40	16I	C=CC[C@H](NC(=O)C1C(C(=O)N2CCOCC2)C1(C)C)C(=O)N[C@@H](CC1CCCCC1)[C@@H](O)[C@@H](O)CC(C)C	Affinity	'='	85.0	nM				UO_0000065					False	CHEMBL799837	Binding affinity against human renin enzyme	B	BAO_0000357	single protein format	None	None	None	None	None	CHEMBL286	Renin	Homo sapiens	SINGLE PROTEIN	CHEMBL1128604	1	Scientific Literature	J. Med. Chem.	1995	None
CHEMBL1790497	DITEKIREN	0	930.20	2	4.70	U-71038	CC[C@H](C)[C@H](NC(=O)[C@@H](C[C@H](O)[C@H](CC(C)C)NC(=O)[C@H](Cc1c[nH]cn1)N(C)C(=O)[C@H](Cc1ccccc1)NC(=O)[C@@H]1CCCN1C(=O)OC(C)(C)C)C(C)C)C(=O)NCc1ccccn1	IC50	'='	0.11	nM	9.96			UO_0000065	10.71	0.20	5.26	4.37	False	CHEMBL801708	In vitro inhibitory activity against human plasma renin	B	BAO_0000366	cell-free format	None	CHEMBL3559721	Plasma	None	None	CHEMBL286	Renin	Homo sapiens	SINGLE PROTEIN	CHEMBL1123947	1	Scientific Literature	J. Med. Chem.	1988	None
CHEMBL90896		0	801.98	3	1.81	15	COC(=O)CC(O)[C@H](CC(C)C)NC(=O)[C@H](C)NC(=O)CC(O)[C@H](CC(C)C)NC(=O)[C@H](Cc1c[nH]cn1)NC(=O)[C@H](Cc1ccccc1)NC(=O)OC(C)(C)C	IC50	'='	27.0	nM	7.57			UO_0000065	9.44	0.18	5.76	3.03	True	CHEMBL873641	Inhibition of man plasma renin activity	B	BAO_0000366	cell-free format	None	CHEMBL3559721	Plasma	None	None	CHEMBL286	Renin	Homo sapiens	SINGLE PROTEIN	CHEMBL1123300	1	Scientific Literature	J. Med. Chem.	1986	None
CHEMBL297928		0	668.90	1	3.36	24d	CC(C)C[C@H](O)[C@H](O)[C@H](CC1CCCCC1)NC(=O)[C@H](Cc1cscn1)NC(=O)[C@@H]1[C@@H](Cc2ccccc2)[C@H]1C(=O)N1CCOCC1	IC50	'='	25.0	nM	7.60			UO_0000065	11.37	0.22	4.24	5.39	False	CHEMBL803395	In vitro inhibition of purified human renin at a pH of 6.0.	B	BAO_0000357	single protein format	None	None	None	None	None	CHEMBL286	Renin	Homo sapiens	SINGLE PROTEIN	CHEMBL1126031	1	Scientific Literature	J. Med. Chem.	1992	None
CHEMBL333073		0	716.87	2	2.39	4o	CC(C)(C)OC(=O)NC(Cc1ccccc1)C(=O)N[C@H]1COC(=O)CCCC(CN2CCOCC2)OC(=O)[C@H](O)[C@H](CC2CCCCC2)NC1=O	IC50	'='	0.8	nM	9.10			UO_0000065	12.69	0.24	6.71	5.00	False	CHEMBL801600	Inhibitory activity against human renin inhibition (at pH 7.4)	B	BAO_0000357	single protein format	None	None	None	None	None	CHEMBL286	Renin	Homo sapiens	SINGLE PROTEIN	CHEMBL1125312	1	Scientific Literature	J. Med. Chem.	1992	None
CHEMBL3350322		0	689.85	1	3.47	1a	CC(C)OC(=O)[C@H](O)[C@H](CC1CCCCC1)NC(=O)[C@H](Cc1c[nH]cn1)NC(=O)[C@@H](CC(=O)N1CCOCC1)Cc1cccc2ccccc12	IC50	'='	4.7	nM	8.33			UO_0000065	12.07	0.23	4.86	5.11	False	CHEMBL807518	Tested for inhibition of human plasma renin	B	BAO_0000366	cell-free format	None	CHEMBL3559721	Plasma	None	None	CHEMBL286	Renin	Homo sapiens	SINGLE PROTEIN	CHEMBL1124974	1	Scientific Literature	J. Med. Chem.	1990	None
CHEMBL561141		0	494.63	0	2.03	9d	CCCCNC(=O)[C@H](C)C[C@H](O)[C@@H](N)CN(C(=O)c1ccc(OC)c(CNC(=O)OC)c1)C(C)C	IC50	'='	2.0	nM	8.70			UO_0000065	17.59	0.34	6.67	6.07	False	CHEMBL1054384	Inhibition of human plasma renin	B	BAO_0000366	cell-free format	Homo sapiens	CHEMBL3559721	Plasma	None	None	CHEMBL286	Renin	Homo sapiens	SINGLE PROTEIN	CHEMBL1154036	1	Scientific Literature	Bioorg. Med. Chem. Lett.	2009	None
CHEMBL560486		0	552.76	1	2.30	35	COCCCOc1cc(CN(C[C@H](N)[C@@H](O)C[C@H](C(=O)NCC(C)(C)C(N)=O)C(C)C)C(C)C)ccc1OC	IC50	'='	7.0	nM	8.15			UO_0000065	14.75	0.29	5.85	5.46	False	CHEMBL1054384	Inhibition of human plasma renin	B	BAO_0000366	cell-free format	Homo sapiens	CHEMBL3559721	Plasma	None	None	CHEMBL286	Renin	Homo sapiens	SINGLE PROTEIN	CHEMBL1154036	1	Scientific Literature	Bioorg. Med. Chem. Lett.	2009	None
CHEMBL2371230		0	491.63	0	1.58	4	COC(=O)[C@H](Cc1ccccc1)NC(=O)[C@@H](NC(=O)[C@H](CC(C)C)NC(=O)[C@@H](O)C(C)C)C(C)C	Ki	'='	300000.0	nM		Outside typical range		UO_0000065					False	CHEMBL803240	Inhibition of human amniotic renin was tested and determined by Dixon plots	B	BAO_0000357	single protein format	None	None	None	None	None	CHEMBL286	Renin	Homo sapiens	SINGLE PROTEIN	CHEMBL1121455	1	Scientific Literature	J. Med. Chem.	1980	None
CHEMBL3143514		0	539.67	1	2.16	6	COC(=O)[C@H](Cc1ccccc1)NC(=O)[C@@H](NC(=O)[C@H](CC(C)C)NC(=O)[C@@H](O)Cc1ccccc1)C(C)C	Ki	'='	670000.0	nM		Outside typical range		UO_0000065					False	CHEMBL803240	Inhibition of human amniotic renin was tested and determined by Dixon plots	B	BAO_0000357	single protein format	None	None	None	None	None	CHEMBL286	Renin	Homo sapiens	SINGLE PROTEIN	CHEMBL1121455	1	Scientific Literature	J. Med. Chem.	1980	None
CHEMBL1793900		0	705.99	2	5.43	IVa	CCCC[C@@H](C(=O)N[C@@H](CC(C)C)[C@@H](O)C[C@H](C(=O)N[C@H](C(=O)NCc1ccccn1)[C@@H](C)CC)C(C)C)N1CCC(Cc2ccccc2)C1=O	IC50	'='	14.0	nM	7.85			UO_0000065	11.12	0.21	2.42	5.58	False	CHEMBL801667	Inhibitory activity against human plasma renin	B	BAO_0000366	cell-free format	None	CHEMBL3559721	Plasma	None	None	CHEMBL286	Renin	Homo sapiens	SINGLE PROTEIN	CHEMBL1124152	1	Scientific Literature	J. Med. Chem.	1988	None
CHEMBL3318939		0	600.22	1	4.65	21.HCl	CCOC[C@@H](CC(C)C)NC(=O)[C@@H]1CNC[C@H](C(=O)N(c2cc(OCCCOC)c(C(C)C)cc2F)C2CC2)C1.Cl	IC50	'='	0.3	nM	9.52			UO_0000065	16.89	0.33	4.87	10.68	False	CHEMBL3365816	Inhibition of human recombinant renin using fluorescence-quenched RE(EDANS)IHPFHLVIHTK(Dabcyl)R substrate by fluorimetric assay	B	BAO_0000357	single protein format	Homo sapiens	None	None	None	None	CHEMBL286	Renin	Homo sapiens	SINGLE PROTEIN	CHEMBL3352242	1	Scientific Literature	ACS Med. Chem. Lett.	2014	None
CHEMBL31956		0	770.94	1	1.55	28	CCCC[C@H](NC(=O)[C@H](Cc1ccccc1)NS(=O)(=O)N1CCOCC1)C(=O)N[C@@H](CC1CCCCC1)C(=O)C(F)(F)C(=O)NCCN1CCOCC1	IC50	'='	0.35	nM	9.46			UO_0000065	12.27	0.24	7.91	5.39	False	CHEMBL801758	The concentration producing 50% inhibition of renin activity in monkey plasma was determined by radioimmunoassay.	B	BAO_0000366	cell-free format	Cercopithecidae	CHEMBL3559721	Plasma	None	None	CHEMBL286	Renin	Homo sapiens	SINGLE PROTEIN	CHEMBL1126021	1	Scientific Literature	J. Med. Chem.	1992	None
CHEMBL3142787		0	812.02	2	3.09	4	COC(=O)C[C@H](O)[C@H](CC(C)C)NC(=O)[C@H](C)NC(=O)C[C@H](O)[C@H](CC(C)C)NC(=O)[C@H](Cc1ccccc1)NC(=O)[C@H](Cc1ccccc1)NC(=O)OC(C)(C)C	IC50	'='	130.0	nM	6.89			UO_0000065	8.48	0.16	3.80	3.11	False	CHEMBL873635	In vitro inhibitory activity against monkey plasma renin	B	BAO_0000366	cell-free format	Cercopithecidae	CHEMBL3559721	Plasma	None	None	CHEMBL286	Renin	Homo sapiens	SINGLE PROTEIN	CHEMBL1123300	1	Scientific Literature	J. Med. Chem.	1986	None
CHEMBL3143456		0	668.88	2	3.94	18	CC(C)CCC(=O)NC[C@H](O)[C@H](CC1CCCCC1)NC(=O)[C@H](Cc1c[nH]cn1)NC(=O)[C@H](Cc1ccccc1)NC(=O)OC(C)(C)C	IC50	'='	35.0	nM	7.46			UO_0000065	11.15	0.21	3.52	4.27	False	CHEMBL801673	Inhibition of human renin	B	BAO_0000357	single protein format	None	None	None	None	None	CHEMBL286	Renin	Homo sapiens	SINGLE PROTEIN	CHEMBL1123785	1	Scientific Literature	J. Med. Chem.	1987	None
CHEMBL3348555		0	629.80	2	3.03	67	CCOC(=O)N[C@@H](Cc1ccc(OC)cc1)C(=O)N[C@@H](Cc1c[nH]cn1)C(=O)N[C@@H](CC1CCCCC1)[C@@H](O)[C@@H](O)CC(C)C	IC50	'='	1.5	nM	8.82			UO_0000065	14.01	0.27	5.79	5.05	False	CHEMBL801710	In vitro inhibitory activity was tested against purified human renal renin	B	BAO_0000357	single protein format	None	None	None	None	None	CHEMBL286	Renin	Homo sapiens	SINGLE PROTEIN	CHEMBL1124242	1	Scientific Literature	J. Med. Chem.	1988	None
CHEMBL431526		0	943.10	2	4.75	16	CC[C@H](C)[C@H](NC(=O)C(CP(=O)(O)C(CC(C)C)NC(=O)[C@H](Cc1c[nH]cn1)NC(=O)[C@H](Cc1ccccc1)NC(=O)OCc1ccccc1)C(C)C)C(=O)N[C@@H](Cc1ccccc1)C(N)=O	IC50	'='	5000.0	nM	5.30			UO_0000065	5.62	0.11	0.55	2.01	False	CHEMBL801699	In vitro inhibition against human plasma renin at pH 7.2 was determined	B	BAO_0000366	cell-free format	None	CHEMBL3559721	Plasma	None	None	CHEMBL286	Renin	Homo sapiens	SINGLE PROTEIN	CHEMBL1124603	1	Scientific Literature	J. Med. Chem.	1989	None
CHEMBL3144342		0	1342.56	None	None	23	CC[C@H](C)[C@H](NC(=O)[C@@H](CP(=O)(O)[C@@H](CC(C)C)NC(=O)[C@H](Cc1c[nH]cn1)NC(=O)[C@H](Cc1ccccc1)NC(=O)[C@H]1CCCN1C(=O)[C@H](CCCN=C(N)N)NC(=O)[C@H](CCCN=C(N)N)NC(=O)OCc1ccccc1)C(C)C)C(=O)N[C@@H](Cc1c[nH]cn1)C(N)=O	IC50	'='	100.0	nM	7.00			UO_0000065	5.21	None	None	None	False	CHEMBL801699	In vitro inhibition against human plasma renin at pH 7.2 was determined	B	BAO_0000366	cell-free format	None	CHEMBL3559721	Plasma	None	None	CHEMBL286	Renin	Homo sapiens	SINGLE PROTEIN	CHEMBL1124603	1	Scientific Literature	J. Med. Chem.	1989	None
CHEMBL496416		0	494.12	0	4.67	5	CNC[C@H](CC1CCCCC1)NC(=O)N1CCC[C@@H]([C@@](O)(CCCCO)c2cccc(Cl)c2)C1	IC50	'='	21.0	nM	7.68			UO_0000065	15.54	0.31	3.01	9.05	False	CHEMBL1039372	Inhibition of trypsin-activated human recombinant renin	B	BAO_0000357	single protein format	Homo sapiens	None	None	None	None	CHEMBL286	Renin	Homo sapiens	SINGLE PROTEIN	CHEMBL1153179	1	Scientific Literature	Bioorg. Med. Chem. Lett.	2010	None
CHEMBL590868		0	524.65	1	4.36	21i	CNC[C@H](CC1CCCCC1)NC(=O)N1CCC[C@@H]([C@@H](OCCNC(=O)OC)c2cccc(F)c2F)C1	IC50	'='	6.2	nM	8.21			UO_0000065	15.64	0.30	3.85	8.93	False	CHEMBL1039373	Inhibition of human recombinant renin assessed as decrease in plasma renin activity by competitive radioimmunoassay in presence of human plasma	B	BAO_0000357	single protein format	Homo sapiens	CHEMBL3559721	Plasma	None	None	CHEMBL286	Renin	Homo sapiens	SINGLE PROTEIN	CHEMBL1153179	1	Scientific Literature	Bioorg. Med. Chem. Lett.	2010	None
CHEMBL56982		0	724.96	1	2.60	10	CCCCCCOC(=O)C(NC(=O)[C@H](Cc1ccccc1)NS(=O)(=O)N1CCOCC1)C(=O)N[C@@H](CC1CCCCC1)[C@@H](O)[C@H](O)CC(C)C	IC50	'='	15.0	nM	7.82			UO_0000065	10.79	0.21	5.22	4.26	False	CHEMBL795926	Inhibition of monkey plasma renin	B	BAO_0000366	cell-free format	None	CHEMBL3559721	Plasma	None	None	CHEMBL286	Renin	Homo sapiens	SINGLE PROTEIN	CHEMBL1125270	1	Scientific Literature	J. Med. Chem.	1991	None
CHEMBL536749		0	602.26	1	3.26	52	COCCCOc1cc(C[C@@H](C[C@H](N)[C@@H](O)C[C@@H](C)C(=O)NCC(C)(C)N2CCOCC2)C(C)C)ccc1OC.Cl	IC50	'='	3.0	nM	8.52			UO_0000065	15.06	0.29	5.26	7.38	False	CHEMBL895232	Inhibition of human plasma renin after 1 hr by radioimmunoassay method	B	BAO_0000366	cell-free format	Homo sapiens	CHEMBL3559721	Plasma	None	None	CHEMBL286	Renin	Homo sapiens	SINGLE PROTEIN	CHEMBL1148800	1	Scientific Literature	J. Med. Chem.	2007	None
CHEMBL558790		0	503.12	0	3.29	40	CCCCNC(=O)[C@H](C)C[C@H](O)[C@@H](N)C[C@H](Cc1ccc(OC)c(OCCCO)c1)C(C)C.Cl	IC50	'='	36.0	nM	7.44			UO_0000065	15.95	0.31	4.15	6.53	False	CHEMBL895232	Inhibition of human plasma renin after 1 hr by radioimmunoassay method	B	BAO_0000366	cell-free format	Homo sapiens	CHEMBL3559721	Plasma	None	None	CHEMBL286	Renin	Homo sapiens	SINGLE PROTEIN	CHEMBL1148800	1	Scientific Literature	J. Med. Chem.	2007	None
CHEMBL410879		0	668.92	2	5.50	9	C=CCCCC(NC(=O)[C@H](Cc1ccccc1)NC(=O)OC(C)(C)C)C(=O)N[C@@H](CC1CCCCC1)[C@@H](O)CC(=C)C(=O)NCC(C)C	IC50	'='	18.0	nM	7.75			UO_0000065	11.58	0.22	2.24	5.31	False	CHEMBL801702	In vitro inhibitory activity against human renal renin using radioimmunoassay for angiotensin I production	B	BAO_0000357	single protein format	None	None	None	None	None	CHEMBL286	Renin	Homo sapiens	SINGLE PROTEIN	CHEMBL1124956	1	Scientific Literature	J. Med. Chem.	1990	None
CHEMBL119292		0	806.04	2	5.57	XII	CC(C)(C)OC(=O)NC1CCN(C(=O)O[C@@H](Cc2ccccc2)C(=O)N[C@@H](Cc2c[nH]cn2)C(=O)N[C@@H](CC2CCCCC2)[C@@H](O)CCSc2ccccn2)CC1	IC50	'='	230.0	nM	6.64			UO_0000065	8.24	0.16	1.07	3.53	False	CHEMBL879256	In vitro inhibitory activity against human plasma renin at pH 5.5 for suppression of angiotensin I formation.	B	BAO_0000366	cell-free format	None	CHEMBL3559721	Plasma	None	None	CHEMBL286	Renin	Homo sapiens	SINGLE PROTEIN	CHEMBL1126130	1	Scientific Literature	J. Med. Chem.	1992	None
CHEMBL162970		0	606.79	1	3.81	14	CC(C)S(=O)(=O)N(C)c1cc(C(=O)N[C@@H](Cc2ccccc2)[C@H](O)CNC2CC2)cc(C(=O)N[C@H](C)c2ccccc2)c1	IC50	'>'	50000.0	nM				UO_0000065					False	CHEMBL917722	Inhibition of renin	B	BAO_0000357	single protein format	Homo sapiens	None	None	None	None	CHEMBL286	Renin	Homo sapiens	SINGLE PROTEIN	CHEMBL1149268	1	Scientific Literature	J. Med. Chem.	2004	None
CHEMBL327068		0	648.81	1	3.86	VII	CC(C)(C)OC(=O)N[C@@H](Cc1ccccc1)C(=O)N[C@@H](Cc1c[nH]cn1)C(=O)NC(CC1CCCCC1)C(O)COc1ccccn1	IC50	'='	140.0	nM	6.85			UO_0000065	10.56	0.20	2.99	4.09	False	CHEMBL879256	In vitro inhibitory activity against human plasma renin at pH 5.5 for suppression of angiotensin I formation.	B	BAO_0000366	cell-free format	None	CHEMBL3559721	Plasma	None	None	CHEMBL286	Renin	Homo sapiens	SINGLE PROTEIN	CHEMBL1126130	1	Scientific Literature	J. Med. Chem.	1992	None
CHEMBL93516		0	434.64	0	2.32	9-A	CCCCNS(=O)(=O)C[C@H](O)[C@H](O)[C@H](CC1CCCCC1)NC(=O)CCC(C)C	IC50	'>'	1000000.0	nM		Outside typical range		UO_0000065					False	CHEMBL804785	The compound was tested for its inhibitory activity against human renal renin at pH 7	B	BAO_0000357	single protein format	None	None	None	None	None	CHEMBL286	Renin	Homo sapiens	SINGLE PROTEIN	CHEMBL1127165	1	Scientific Literature	Bioorg. Med. Chem. Lett.	1993	None
CHEMBL123941		0	618.90	2	6.01	11	CC(C)C[C@H](C[C@@H](O)[C@H](Cc1ccccc1)NC(=O)OC(C)(C)C)C(=O)N[C@@H](CC1CCCCC1)[C@@H](O)[C@@H](CO)CC(C)C	IC50	'='	6.0	nM	8.22			UO_0000065	13.28	0.26	2.21	6.42	False	CHEMBL801702	In vitro inhibitory activity against human renal renin using radioimmunoassay for angiotensin I production	B	BAO_0000357	single protein format	None	None	None	None	None	CHEMBL286	Renin	Homo sapiens	SINGLE PROTEIN	CHEMBL1124956	1	Scientific Literature	J. Med. Chem.	1990	None
CHEMBL3143425		0	691.81	1	4.66	18	CCOP(=O)(C[C@H](O)[C@H](CC1CCCCC1)NC(=O)[C@H](Cc1c[nH]cn1)NC(=O)[C@H](Cc1ccccc1)NC(=O)OC(C)(C)C)OCC	IC50	'='	72.0	nM	7.14			UO_0000065	10.32	0.20	2.48	3.95	False	CHEMBL804788	Inhibition of purified human renal renin at pH 6.	B	BAO_0000357	single protein format	Homo sapiens	None	None	None	None	CHEMBL286	Renin	Homo sapiens	SINGLE PROTEIN	CHEMBL1125041	1	Scientific Literature	J. Med. Chem.	1990	None
CHEMBL241458		0	521.49	2	5.13	47-rac	CCc1nc(N)nc(N)c1-c1ccc2c(c1)N(CCCC(F)(F)F)C(=O)C(C)(c1cc(F)cc(F)c1)O2	IC50	'='	141.0	nM	6.85			UO_0000065	13.14	0.25	1.72	6.38	True	CHEMBL898576	Inhibition of human renin by fluorescent tGFP assay	B	BAO_0000357	single protein format	Homo sapiens	None	None	None	None	CHEMBL286	Renin	Homo sapiens	SINGLE PROTEIN	CHEMBL1149625	1	Scientific Literature	Bioorg. Med. Chem.	2007	None
CHEMBL430372		0	433.51	0	3.37	14-rac	CCc1nc(N)nc(N)c1-c1ccc2c(c1)N(CCCOC)C(=O)C(c1ccccc1)O2	IC50	'='	220.0	nM	6.66			UO_0000065	15.36	0.28	3.29	5.71	False	CHEMBL898576	Inhibition of human renin by fluorescent tGFP assay	B	BAO_0000357	single protein format	Homo sapiens	None	None	None	None	CHEMBL286	Renin	Homo sapiens	SINGLE PROTEIN	CHEMBL1149625	1	Scientific Literature	Bioorg. Med. Chem.	2007	None
CHEMBL239319		0	357.46	0	2.49	9	CCc1nc(N)nc(N)c1-c1ccc2c(c1)N(CCCOC)C[C@H](C)O2	IC50	'='	310.0	nM	6.51			UO_0000065	18.21	0.34	4.02	6.54	False	CHEMBL898576	Inhibition of human renin by fluorescent tGFP assay	B	BAO_0000357	single protein format	Homo sapiens	None	None	None	None	CHEMBL286	Renin	Homo sapiens	SINGLE PROTEIN	CHEMBL1149625	1	Scientific Literature	Bioorg. Med. Chem.	2007	None
CHEMBL239100		0	357.46	0	2.49	7-rac	CCc1nc(N)nc(N)c1-c1ccc2c(c1)N(CCCOC)CC(C)O2	IC50	'='	235.0	nM	6.63			UO_0000065	18.54	0.35	4.14	6.66	False	CHEMBL898576	Inhibition of human renin by fluorescent tGFP assay	B	BAO_0000357	single protein format	Homo sapiens	None	None	None	None	CHEMBL286	Renin	Homo sapiens	SINGLE PROTEIN	CHEMBL1149625	1	Scientific Literature	Bioorg. Med. Chem.	2007	None
CHEMBL1790121		0	1306.54	None	None	2	CC[C@@H](C)[C@H](NC(=O)[C@H](Cc1ccccc1)NC(=O)[C@H](Cc1ccccc1)NC(=O)[C@H](Cc1c[nH]cn1)NC(=O)[C@H](Cc1ccccc1)NC(=O)[C@H]1CCCN1C(=O)[C@H](Cc1c[nH]cn1)NC(=O)[C@H]1CCCN1)C(=O)N[C@@H](Cc1c[nH]cn1)C(=O)N[C@H](CCCCN)C(=O)O	IC50	'='	170000.0	nM		Outside typical range		UO_0000065					False	CHEMBL801704	In vitro inhibitory activity against renin from lyophilized human plasma	B	BAO_0000366	cell-free format	None	CHEMBL3559721	Plasma	None	None	CHEMBL286	Renin	Homo sapiens	SINGLE PROTEIN	CHEMBL1124153	1	Scientific Literature	J. Med. Chem.	1988	None
CHEMBL56044		0	524.66	1	3.72	9	CC(C)[C@@H](O)C[C@H](O)[C@H](CC1CCCCC1)NC(=O)[C@H](Cc1c[nH]cn1)NC(=O)c1cc2ccccc2o1	IC50	'='	140.0	nM	6.85			UO_0000065	13.06	0.25	3.13	4.88	False	CHEMBL803285	In vitro renin inhibitory effect was evaluated for plasma renin activity (PRA) of human plasma, Expressed as IC50	B	BAO_0000366	cell-free format	None	CHEMBL3559721	Plasma	None	None	CHEMBL286	Renin	Homo sapiens	SINGLE PROTEIN	CHEMBL1130485	1	Scientific Literature	Bioorg. Med. Chem. Lett.	1997	None
CHEMBL1790066		0	684.83	1	2.84	XI	CC[C@@H](C)[C@H](NC(=O)[C@@H](CC(O)[C@H](CC(C)C)NC(=O)C(C(=O)COc1ccccc1)C(O)C(=O)O)C(C)C)C(=O)N(C)c1ccccn1	IC50	'='	0.7	nM	9.15			UO_0000065	13.37	0.26	6.31	4.68	False	CHEMBL801700	Inhibition of human plasma renin at pH 6	B	BAO_0000366	cell-free format	Homo sapiens	CHEMBL3559721	Plasma	None	None	CHEMBL286	Renin	Homo sapiens	SINGLE PROTEIN	CHEMBL1124758	1	Scientific Literature	J. Med. Chem.	1990	None
CHEMBL407670		0	1210.50	None	None	H-142	CC[C@H](C)[C@H](NC(=O)[C@@H](NC[C@H](CC(C)C)NC(=O)[C@H](Cc1c[nH]cn1)NC(=O)[C@H](Cc1ccccc1)NC(=O)[C@@H]1CCCN1C(=O)[C@H](Cc1c[nH]cn1)NC(=O)[C@@H]1CCCN1)C(C)C)C(=O)N[C@@H](Cc1c[nH]cn1)C(=O)N[C@@H](CCCCN)C(=O)O	IC50	'='	10.0	nM	8.00			UO_0000065	6.61	None	None	None	True	CHEMBL803436	Inhibition of Human plasma renin	B	BAO_0000366	cell-free format	None	CHEMBL3559721	Plasma	None	None	CHEMBL286	Renin	Homo sapiens	SINGLE PROTEIN	CHEMBL1124066	1	Scientific Literature	J. Med. Chem.	1988	None
CHEMBL3350036		0	653.86	2	5.93	20	CC[C@H](C)CNC(=O)C[C@H](O)[C@H](CC(C)C)NC(=O)C(NC(=O)C(Cc1cccc2ccccc12)Cc1cccc2ccccc12)OC	IC50	'='	180.0	nM	6.75			UO_0000065	10.32	0.19	0.81	5.78	False	CHEMBL806634	Inhibitory activity against monkey renin in vitro.	B	BAO_0000357	single protein format	Cercopithecidae	None	None	None	None	CHEMBL286	Renin	Homo sapiens	SINGLE PROTEIN	CHEMBL1126322	1	Scientific Literature	J. Med. Chem.	1992	None
CHEMBL405140		0	754.01	2	3.33	11d	CC(C)(C)OC(=O)N[C@@H](Cc1ccccc1)C(=O)N[C@@H](Cc1c[nH]cn1)C(=O)N[C@@H](CC1CCCCC1)[C@@H](O)CSCC(=O)NC1CN2CCC1CC2	IC50	'='	29.0	nM	7.54			UO_0000065	10.00	0.19	4.21	4.24	False	CHEMBL806852	Inhibition of human plasma renin	B	BAO_0000366	cell-free format	None	CHEMBL3559721	Plasma	None	None	CHEMBL286	Renin	Homo sapiens	SINGLE PROTEIN	CHEMBL1125495	1	Scientific Literature	J. Med. Chem.	1992	None
CHEMBL23160		0	782.11	3	7.39	49	CCC(C)CNC(=O)C[C@H](O)C(CC(C)C)NC(=O)C(CCCCC/N=C(\S)NC)NC(=O)C(Cc1cccc2ccccc12)Cc1cccc2ccccc12	IC50	'='	40.0	nM	7.40			UO_0000065	9.46	0.18	0.01	5.61	False	CHEMBL806849	Inhibitory activity against human plasma renin	B	BAO_0000366	cell-free format	None	CHEMBL3559721	Plasma	None	None	CHEMBL286	Renin	Homo sapiens	SINGLE PROTEIN	CHEMBL1125654	1	Scientific Literature	J. Med. Chem.	1991	None
CHEMBL3143418		0	663.75	1	3.88	15	COP(=O)(C[C@H](O)[C@H](CC1CCCCC1)NC(=O)[C@H](Cc1c[nH]cn1)NC(=O)[C@H](Cc1ccccc1)NC(=O)OC(C)(C)C)OC	IC50	'='	39.0	nM	7.41			UO_0000065	11.16	0.22	3.53	4.09	False	CHEMBL804788	Inhibition of purified human renal renin at pH 6.	B	BAO_0000357	single protein format	Homo sapiens	None	None	None	None	CHEMBL286	Renin	Homo sapiens	SINGLE PROTEIN	CHEMBL1125041	1	Scientific Literature	J. Med. Chem.	1990	None
CHEMBL3350032		0	680.89	2	5.42	40	CC[C@H](C)CNC(=O)C[C@H](O)[C@H](CC(C)C)NC(=O)C(NC(C)=O)NC(=O)C(Cc1cccc2ccccc12)Cc1cccc2ccccc12	IC50	'='	936.0	nM	6.03			UO_0000065	8.85	0.16	0.61	4.41	False	CHEMBL806634	Inhibitory activity against monkey renin in vitro.	B	BAO_0000357	single protein format	Cercopithecidae	None	None	None	None	CHEMBL286	Renin	Homo sapiens	SINGLE PROTEIN	CHEMBL1126322	1	Scientific Literature	J. Med. Chem.	1992	None
CHEMBL3350031		0	710.92	2	6.03	41	CCOC(=O)NC(NC(=O)C(Cc1cccc2ccccc12)Cc1cccc2ccccc12)C(=O)N[C@@H](CC(C)C)[C@@H](O)CC(=O)NC[C@@H](C)CC	IC50	'='	516.0	nM	6.29			UO_0000065	8.84	0.17	0.26	4.31	False	CHEMBL806634	Inhibitory activity against monkey renin in vitro.	B	BAO_0000357	single protein format	Cercopithecidae	None	None	None	None	CHEMBL286	Renin	Homo sapiens	SINGLE PROTEIN	CHEMBL1126322	1	Scientific Literature	J. Med. Chem.	1992	None
CHEMBL282913		0	796.13	3	7.78	51	CCC(C)CNC(=O)C[C@H](O)C(CC(C)C)NC(=O)C(CCCCCCN=C(S)NC)NC(=O)C(Cc1cccc2ccccc12)Cc1cccc2ccccc12	IC50	'='	44.0	nM	7.36			UO_0000065	9.24	0.18	-0.42	5.58	False	CHEMBL801755	Inhibitory activity against monkey plasma renin.	B	BAO_0000366	cell-free format	Cercopithecidae	CHEMBL3559721	Plasma	None	None	CHEMBL286	Renin	Homo sapiens	SINGLE PROTEIN	CHEMBL1125654	1	Scientific Literature	J. Med. Chem.	1991	None
CHEMBL3350015		0	667.89	2	6.32	22	CCOC(NC(=O)C(Cc1cccc2ccccc12)Cc1cccc2ccccc12)C(=O)N[C@@H](CC(C)C)[C@@H](O)CC(=O)NC[C@@H](C)CC	IC50	'>'	1000.0	nM				UO_0000065					False	CHEMBL806634	Inhibitory activity against monkey renin in vitro.	B	BAO_0000357	single protein format	Cercopithecidae	None	None	None	None	CHEMBL286	Renin	Homo sapiens	SINGLE PROTEIN	CHEMBL1126322	1	Scientific Literature	J. Med. Chem.	1992	None
CHEMBL509242		0	655.02	2	6.64	25c	CC(=O)N1C[C@H]2N[C@H](CC(c3ccc(OCCOc4cccc(Cl)c4)cc3)=C2C(=O)N(Cc2cccc(Cl)c2Cl)C2CC2)C1	IC50	'='	10.0	nM	8.00			UO_0000065	12.21	0.25	1.36	11.25	False	CHEMBL975288	Inhibition of human recombinant rennin in buffer assessed as accumulation of angiotensin 1 using human tetradecapeptide by immunoassay	B	BAO_0000357	single protein format	Homo sapiens	None	None	None	None	CHEMBL286	Renin	Homo sapiens	SINGLE PROTEIN	CHEMBL1138622	1	Scientific Literature	J. Med. Chem.	2009	None
CHEMBL352572		0	612.81	1	3.80	30	CC(C)CC(NC(=O)[C@H](Cc1ccccc1)N1CC2CCCN2C1=O)C(=O)N[C@@H](CC1CCCCC1)C(O)C(=O)OC(C)C	IC50	'='	141.0	nM	6.85			UO_0000065	11.18	0.21	3.05	5.34	False	CHEMBL801593	Inhibition of human recombinant renin	B	BAO_0000357	single protein format	Homo sapiens	None	None	None	None	CHEMBL286	Renin	Homo sapiens	SINGLE PROTEIN	CHEMBL1125388	1	Scientific Literature	J. Med. Chem.	1992	None
CHEMBL507560		0	701.52	2	8.16	24g	CC(=O)N1C[C@H]2N[C@H](CC(c3ccc(CCCOc4c(Cl)cc(C)cc4Cl)cc3)=C2C(=O)N(Cc2cccc(Cl)c2Cl)C2CC2)C1	IC50	'='	0.83	nM	9.08			UO_0000065	12.94	0.27	0.92	14.68	False	CHEMBL975288	Inhibition of human recombinant rennin in buffer assessed as accumulation of angiotensin 1 using human tetradecapeptide by immunoassay	B	BAO_0000357	single protein format	Homo sapiens	None	None	None	None	CHEMBL286	Renin	Homo sapiens	SINGLE PROTEIN	CHEMBL1138622	1	Scientific Literature	J. Med. Chem.	2009	None
CHEMBL443192		0	637.82	2	5.84	17i	COc1ccccc1COCCCOc1ccc(C2=C(C(=O)N(Cc3cccc(C)c3C)C3CC3)[C@H]3CN(C(C)=O)C[C@@H](C2)N3)cc1	IC50	'='	0.25	nM	9.60			UO_0000065	15.05	0.28	3.76	11.95	False	CHEMBL975288	Inhibition of human recombinant rennin in buffer assessed as accumulation of angiotensin 1 using human tetradecapeptide by immunoassay	B	BAO_0000357	single protein format	Homo sapiens	None	None	None	None	CHEMBL286	Renin	Homo sapiens	SINGLE PROTEIN	CHEMBL1138622	1	Scientific Literature	J. Med. Chem.	2009	None
CHEMBL505760		0	583.73	1	4.69	17c	COc1ccccc1COCCCOc1ccc(C2=C(C(=O)N(C)Cc3ccccc3)[C@H]3CN(C(C)=O)C[C@@H](C2)N3)cc1	IC50	'='	13.0	nM	7.89			UO_0000065	13.51	0.25	3.20	9.82	False	CHEMBL975288	Inhibition of human recombinant rennin in buffer assessed as accumulation of angiotensin 1 using human tetradecapeptide by immunoassay	B	BAO_0000357	single protein format	Homo sapiens	None	None	None	None	CHEMBL286	Renin	Homo sapiens	SINGLE PROTEIN	CHEMBL1138622	1	Scientific Literature	J. Med. Chem.	2009	None
CHEMBL470878		0	655.02	2	6.64	25b	CC(=O)N1C[C@H]2N[C@H](CC(c3ccc(OCCOc4ccccc4Cl)cc3)=C2C(=O)N(Cc2cccc(Cl)c2Cl)C2CC2)C1	IC50	'='	384.0	nM	6.42			UO_0000065	9.79	0.20	-0.22	9.02	False	CHEMBL975287	Inhibition of human recombinant rennin in human plasma assessed as accumulation of angiotensin 1 using human tetradecapeptide by immunoassay	B	BAO_0000357	single protein format	Homo sapiens	CHEMBL3559721	Plasma	None	None	CHEMBL286	Renin	Homo sapiens	SINGLE PROTEIN	CHEMBL1138622	1	Scientific Literature	J. Med. Chem.	2009	None
CHEMBL443469		0	644.21	2	5.87	17f	COc1ccccc1COCCCOc1ccc(C2=C(C(=O)N(Cc3ccccc3Cl)C3CC3)[C@H]3CN(C(C)=O)C[C@@H](C2)N3)cc1	IC50	'='	25.0	nM	7.60			UO_0000065	11.80	0.23	1.73	9.46	False	CHEMBL975287	Inhibition of human recombinant rennin in human plasma assessed as accumulation of angiotensin 1 using human tetradecapeptide by immunoassay	B	BAO_0000357	single protein format	Homo sapiens	CHEMBL3559721	Plasma	None	None	CHEMBL286	Renin	Homo sapiens	SINGLE PROTEIN	CHEMBL1138622	1	Scientific Literature	J. Med. Chem.	2009	None
CHEMBL501586		0	700.30	2	6.62	14c	COc1ccccc1COCCCOc1ccc(C2=C(C(=O)N(C)Cc3ccccc3Cl)[C@H]3CN(C(=O)Cc4cccs4)C[C@@H](C2)N3)cc1	IC50	'='	278.0	nM	6.56			UO_0000065	9.36	0.18	-0.06	8.16	False	CHEMBL975287	Inhibition of human recombinant rennin in human plasma assessed as accumulation of angiotensin 1 using human tetradecapeptide by immunoassay	B	BAO_0000357	single protein format	Homo sapiens	CHEMBL3559721	Plasma	None	None	CHEMBL286	Renin	Homo sapiens	SINGLE PROTEIN	CHEMBL1138622	1	Scientific Literature	J. Med. Chem.	2009	None
CHEMBL3350027		0	638.85	2	5.24	31	CC[C@H](C)CNC(=O)C[C@H](O)[C@H](CC(C)C)NC(=O)C(N)NC(=O)C(Cc1cccc2ccccc12)Cc1cccc2ccccc12	IC50	'>'	1000.0	nM				UO_0000065					False	CHEMBL806634	Inhibitory activity against monkey renin in vitro.	B	BAO_0000357	single protein format	Cercopithecidae	None	None	None	None	CHEMBL286	Renin	Homo sapiens	SINGLE PROTEIN	CHEMBL1126322	1	Scientific Literature	J. Med. Chem.	1992	None
CHEMBL1093286		0	632.07	2	7.85	29	COCCCc1ccc(Cl)c(CN(C(=O)[C@H](CN)Cc2ccc(CCCOc3c(Cl)cc(C)cc3Cl)cc2)C2CC2)c1	IC50	'='	0.09	nM	10.05			UO_0000065	15.89	0.33	2.20	15.51	False	CHEMBL1110677	Inhibition of human recombinant renin in PBS buffer at pH 7.4	B	BAO_0000357	single protein format	Homo sapiens	None	None	None	None	CHEMBL286	Renin	Homo sapiens	SINGLE PROTEIN	CHEMBL1156309	1	Scientific Literature	Bioorg. Med. Chem. Lett.	2010	None
CHEMBL1092524		0	613.03	2	7.73	35	Cc1cc(Cl)c(OCCCc2ccc(CC(CN)C(=O)N(Cc3cc(CCC#N)ccc3Cl)C3CC3)cc2)c(Cl)c1	IC50	'='	0.27	nM	9.57			UO_0000065	15.61	0.32	1.84	12.06	False	CHEMBL1110677	Inhibition of human recombinant renin in PBS buffer at pH 7.4	B	BAO_0000357	single protein format	Homo sapiens	None	None	None	None	CHEMBL286	Renin	Homo sapiens	SINGLE PROTEIN	CHEMBL1156309	1	Scientific Literature	Bioorg. Med. Chem. Lett.	2010	None
CHEMBL93724		0	583.79	1	3.22	17-A	CCCCNS(=O)(=O)C[C@@H](O)[C@H](O)[C@H](CC1CCCCC1)NC(=O)[C@H](CC(C)C)NC(=O)OCc1ccccc1	IC50	'='	52000.0	nM	4.28			UO_0000065	7.34	0.15	1.06	2.78	False	CHEMBL804785	The compound was tested for its inhibitory activity against human renal renin at pH 7	B	BAO_0000357	single protein format	None	None	None	None	None	CHEMBL286	Renin	Homo sapiens	SINGLE PROTEIN	CHEMBL1127165	1	Scientific Literature	Bioorg. Med. Chem. Lett.	1993	None
CHEMBL1093936		0	649.06	2	6.49	39	COCCCc1cc(CN(C(=O)C(CN)Cc2ccc(CCCOc3c(Cl)cc(C)cc3Cl)cc2)C2CC2)c(Cl)c[n+]1[O-]	IC50	'='	0.3	nM	9.52			UO_0000065	14.67	0.30	3.03	10.38	False	CHEMBL1110677	Inhibition of human recombinant renin in PBS buffer at pH 7.4	B	BAO_0000357	single protein format	Homo sapiens	None	None	None	None	CHEMBL286	Renin	Homo sapiens	SINGLE PROTEIN	CHEMBL1156309	1	Scientific Literature	Bioorg. Med. Chem. Lett.	2010	None
CHEMBL100965		0	718.90	2	1.03	H-Phe-His-Sta-Leu-Phe-NH2	CC(C)CC(NC(=O)[C@H](Cc1c[nH]cn1)NC(=O)[C@@H](N)Cc1ccccc1)C(O)CC(=O)N[C@@H](CC(C)C)C(=O)N[C@@H](Cc1ccccc1)C(N)=O	IC50	'='	1300.0	nM	5.89			UO_0000065	8.19	0.15	4.86	2.51	False	CHEMBL806641	In vitro inhibitory activity towards porcine kidney renin	B	BAO_0000221	tissue-based format	Sus scrofa	CHEMBL3638241	Kidney	None	None	CHEMBL286	Renin	Homo sapiens	SINGLE PROTEIN	CHEMBL1123947	1	Scientific Literature	J. Med. Chem.	1988	None
CHEMBL1093935		0	633.06	2	7.25	38	COCCCc1cc(CN(C(=O)C(CN)Cc2ccc(CCCOc3c(Cl)cc(C)cc3Cl)cc2)C2CC2)c(Cl)cn1	IC50	'='	0.19	nM	9.72			UO_0000065	15.36	0.32	2.47	12.51	False	CHEMBL1110677	Inhibition of human recombinant renin in PBS buffer at pH 7.4	B	BAO_0000357	single protein format	Homo sapiens	None	None	None	None	CHEMBL286	Renin	Homo sapiens	SINGLE PROTEIN	CHEMBL1156309	1	Scientific Literature	Bioorg. Med. Chem. Lett.	2010	None
CHEMBL58263		0	742.91	1	2.44	21	CCN1C[C@@H]([C@H](O)[C@H](CC2CCCCC2)NC(=O)[C@H](Cc2c[nH]cn2)NC(=O)[C@@H](CC(=O)N(C)CCOCOCCOC)Cc2ccccc2)OC1=O	IC50	'='	0.33	nM	9.48			UO_0000065					False	CHEMBL801752	Inhibitory activity against human plasma renin at pH 7.4	F	BAO_0000366	cell-free format	Cercopithecidae	CHEMBL3559721	Plasma	None	None	CHEMBL286	Renin	Homo sapiens	SINGLE PROTEIN	CHEMBL1124843	1	Scientific Literature	J. Med. Chem.	1990	None
CHEMBL333564		0	646.89	1	3.06	13, (CP-108671)	CNC1CCN(C(=O)C[C@@H](Cc2ccccc2)C(=O)N[C@@H](CSC)C(=O)N[C@@H](CC2CCCCC2)[C@@H](O)C(=O)OC(C)C)CC1	IC50	'='	4.0	nM	8.40			UO_0000065	12.98	0.25	5.34	6.13	False	CHEMBL806856	Inhibitory concentration against Renin	B	BAO_0000357	single protein format	None	None	None	None	None	CHEMBL286	Renin	Homo sapiens	SINGLE PROTEIN	CHEMBL1133572	1	Scientific Literature	J. Med. Chem.	2000	None
CHEMBL2112611		0	682.91	1	4.32	2l	C=C(C[C@H](O)[C@H](CC1CCCCC1)NC(=O)[C@@H](C[C@H](O)[C@H](Cc1ccccc1)NC(=O)OC(C)(C)C)Cn1ccnn1)C(=O)NCC(C)C	IC50	'='	2700.0	nM	5.57			UO_0000065	8.15	0.16	1.25	3.32	False	CHEMBL801702	In vitro inhibitory activity against human renal renin using radioimmunoassay for angiotensin I production	B	BAO_0000357	single protein format	None	None	None	None	None	CHEMBL286	Renin	Homo sapiens	SINGLE PROTEIN	CHEMBL1124956	1	Scientific Literature	J. Med. Chem.	1990	None
CHEMBL3142783		0	841.02	3	2.30	14	COC(=O)C[C@H](O)[C@H](CC(C)C)NC(=O)[C@H](C)NC(=O)C[C@H](O)[C@H](CC(C)C)NC(=O)[C@H](Cc1c[nH]cn1)NC(=O)[C@H](Cc1c[nH]c2ccccc12)NC(=O)OC(C)(C)C	IC50	'='	141.25	nM	6.85			UO_0000065	8.14	0.16	4.55	2.58	False	CHEMBL857058	Inhibition of human plasma renin	B	BAO_0000366	cell-free format	None	CHEMBL3559721	Plasma	None	None	CHEMBL286	Renin	Homo sapiens	SINGLE PROTEIN	CHEMBL1123569	1	Scientific Literature	J. Med. Chem.	1987	None
CHEMBL3144411		0	705.86	2	1.54	12	CC(C)C[C@H](NC(=O)C[C@H](O)[C@H](CC(C)C)NC(=O)[C@H](Cc1c[nH]cn1)NC(=O)COc1ccccc1)C(=O)N[C@@H](Cc1ccccc1)C(N)=O	IC50						Not Determined						False	CHEMBL795263	The compound was tested for inhibition of Renin; ND means not determined	B	BAO_0000357	single protein format	Canis lupus familiaris	None	None	None	None	CHEMBL286	Renin	Homo sapiens	SINGLE PROTEIN	CHEMBL1122863	1	Scientific Literature	J. Med. Chem.	1985	None
CHEMBL88593		0	542.74	1	1.43	1b	CSC[C@H](NC(=O)CNC(=O)N1CCC(=O)CC1)C(=O)N[C@@H](CC1CCCCC1)[C@@H](O)[C@@H](O)CC(C)C	IC50	'='	1200.0	nM	5.92			UO_0000065	10.91	0.22	4.49	4.00	False	CHEMBL801661	Inhibition against recombinant human renin (rHR)	B	BAO_0000357	single protein format	None	None	None	None	None	CHEMBL286	Renin	Homo sapiens	SINGLE PROTEIN	CHEMBL1128071	1	Scientific Literature	Bioorg. Med. Chem. Lett.	1995	None
CHEMBL73712		0	639.84	2	1.89	3c	CC(C)C[C@H](O)[C@H](O)[C@H](CC1CCCCC1)NC(=O)[C@H](Cc1c[nH]cn1)NC(=O)[C@H](Cc1ccccc1)NC(=O)N1CCNCC1	IC50	'='	0.65	nM	9.19			UO_0000065	14.36	0.27	7.30	5.35	False	CHEMBL804784	Inhibition of purified human renin (pH 6.0)	B	BAO_0000357	single protein format	Homo sapiens	None	None	None	None	CHEMBL286	Renin	Homo sapiens	SINGLE PROTEIN	CHEMBL1124308	1	Scientific Literature	J. Med. Chem.	1988	None
CHEMBL140731		0	685.98	1	4.05	19	CC(C)C[C@H](O)[C@H](O)[C@H](CC1CCCCC1)NC(=O)[C@H](Cc1cscn1)NC(=O)[C@@H](CC(=O)N(C)CCCN(C)C)Cc1ccccc1	IC50	'='	8.1	nM	8.09			UO_0000065	11.80	0.23	4.04	5.99	False	CHEMBL879242	Inhibitory concentration against human plasma renin at pH 7.4	B	BAO_0000366	cell-free format	None	CHEMBL3559721	Plasma	None	None	CHEMBL286	Renin	Homo sapiens	SINGLE PROTEIN	CHEMBL1126595	1	Scientific Literature	J. Med. Chem.	1993	None
CHEMBL54458		0	525.69	2	2.70	4	CC(C)[C@@H](O)C[C@H](O)[C@H](CC1CCCCC1)NC(=O)[C@H](Cc1c[nH]cn1)NC(=O)C1Cc2ccccc2N1	IC50	'='	880.0	nM	6.06			UO_0000065	11.52	0.22	3.36	4.34	False	CHEMBL803285	In vitro renin inhibitory effect was evaluated for plasma renin activity (PRA) of human plasma, Expressed as IC50	B	BAO_0000366	cell-free format	None	CHEMBL3559721	Plasma	None	None	CHEMBL286	Renin	Homo sapiens	SINGLE PROTEIN	CHEMBL1130485	1	Scientific Literature	Bioorg. Med. Chem. Lett.	1997	None
CHEMBL53112		0	852.09	3	5.49	6g	CC(C)CC(NC(=O)[C@H](Cc1c[nH]cn1)NC(=O)[C@H](Cc1ccccc1)NC(=O)OC(C)(C)C)C(O)CC(=O)N[C@@H](CC(C)C)C(=O)NC(Cc1ccccc1)c1ccccc1	IC50	'='	23.0	nM	7.64			UO_0000065	8.96	0.17	2.15	3.75	False	CHEMBL795272	Inhibition of hog kidney renin at 10e-9 M concentration	B	BAO_0000357	single protein format	Sus scrofa	None	None	None	None	CHEMBL286	Renin	Homo sapiens	SINGLE PROTEIN	CHEMBL1123620	1	Scientific Literature	J. Med. Chem.	1987	None
CHEMBL298510		0	826.05	3	5.42	6i	CC(C)CC(NC(=O)[C@H](Cc1c[nH]cn1)NC(=O)[C@H](Cc1ccccc1)NC(=O)OC(C)(C)C)C(O)CC(=O)N[C@@H](CC(C)C)C(=O)NC(C)c1ccc2ccccc2c1	IC50	'='	51.0	nM	7.29			UO_0000065	8.83	0.17	1.87	3.58	False	CHEMBL801590	Inhibition of human plasma renin at 10e-9 M concentration	B	BAO_0000357	single protein format	None	CHEMBL3559721	Plasma	None	None	CHEMBL286	Renin	Homo sapiens	SINGLE PROTEIN	CHEMBL1123620	1	Scientific Literature	J. Med. Chem.	1987	None
CHEMBL159462		0	655.80	1	3.26	12	COC(=O)C(O)C(CC(C)C)NC(=O)C(Cc1c[nH]cn1)NC(=O)C(CC(=O)NCCc1ccccc1)Cc1cccc2ccccc12	IC50	'>'	100000.0	nM				UO_0000065					False	CHEMBL806858	Inhibitory concentration against human renin	B	BAO_0000357	single protein format	Homo sapiens	None	None	None	None	CHEMBL286	Renin	Homo sapiens	SINGLE PROTEIN	CHEMBL1124071	1	Scientific Literature	J. Med. Chem.	1988	None
CHEMBL159462		0	655.80	1	3.26	5 (KRI-1177)	COC(=O)C(O)C(CC(C)C)NC(=O)C(Cc1c[nH]cn1)NC(=O)C(CC(=O)NCCc1ccccc1)Cc1cccc2ccccc12	IC50	'='	78.0	nM	7.11			UO_0000065	10.84	0.20	3.85	4.37	False	CHEMBL806858	Inhibitory concentration against human renin	B	BAO_0000357	single protein format	Homo sapiens	None	None	None	None	CHEMBL286	Renin	Homo sapiens	SINGLE PROTEIN	CHEMBL1124071	1	Scientific Literature	J. Med. Chem.	1988	None
CHEMBL8665		0	654.87	1	1.86	49a	CCCOC(NC(=O)[C@H](Cc1ccccc1)NS(=O)(=O)N1CCOCC1)C(=O)N[C@@H](CC1CCCCC1)[C@@H](O)[C@@H](O)CC(C)C	IC50	'='	0.21	nM	9.68			UO_0000065	14.78	0.29	7.82	5.81	False	CHEMBL806634	Inhibitory activity against monkey renin in vitro.	B	BAO_0000357	single protein format	Cercopithecidae	None	None	None	None	CHEMBL286	Renin	Homo sapiens	SINGLE PROTEIN	CHEMBL1126322	1	Scientific Literature	J. Med. Chem.	1992	None
CHEMBL318672		0	695.93	1	3.71	39	CC(C)(C)S(=O)(=O)C[C@@H](Cc1ccccc1)C(=O)N[C@@H](Cc1c[nH]cn1)C(=O)N[C@@H](CC1CCCCC1)[C@@H](O)[C@@H](O)CCc1ccccn1	IC50	'='	0.43	nM	9.37			UO_0000065	13.46	0.26	5.66	5.37	False	CHEMBL807682	In vitro inhibition of renin in human plasma	B	BAO_0000366	cell-free format	Homo sapiens	CHEMBL3559721	Plasma	None	None	CHEMBL286	Renin	Homo sapiens	SINGLE PROTEIN	CHEMBL1127052	1	Scientific Literature	J. Med. Chem.	1993	None
CHEMBL3143421		0	623.69	1	2.95	12	COP(=O)(C[C@H](O)[C@H](CC(C)C)NC(=O)[C@H](Cc1c[nH]cn1)NC(=O)[C@H](Cc1ccccc1)NC(=O)OC(C)(C)C)OC	IC50	'='	5100.0	nM	5.29			UO_0000065	8.49	0.17	2.34	2.92	False	CHEMBL804788	Inhibition of purified human renal renin at pH 6.	B	BAO_0000357	single protein format	Homo sapiens	None	None	None	None	CHEMBL286	Renin	Homo sapiens	SINGLE PROTEIN	CHEMBL1125041	1	Scientific Literature	J. Med. Chem.	1990	None
CHEMBL64454		0	499.70	0	2.98	6	C=CC[C@H](NC(=O)[C@@H]1Cc2ccccc2CN1)C(=O)N[C@@H](CC1CCCCC1)[C@@H](O)[C@@H](O)CC(C)C	IC50	'='	11.5	nM	7.94			UO_0000065	15.89	0.30	4.96	7.17	False	CHEMBL872980	In vitro inhibitory activity against monkey plasma renin	B	BAO_0000366	cell-free format	Cercopithecidae	CHEMBL3559721	Plasma	None	None	CHEMBL286	Renin	Homo sapiens	SINGLE PROTEIN	CHEMBL1127956	1	Scientific Literature	Bioorg. Med. Chem. Lett.	1994	None
CHEMBL431667		0	702.89	1	3.40	4u	CCN(CC)CC1CCCC(=O)OC[C@H](NC(=O)C(Cc2ccccc2)NC(=O)OC(C)(C)C)C(=O)N[C@@H](CC2CCCCC2)[C@@H](O)C(=O)O1	IC50	'='	7.0	nM	8.15			UO_0000065	11.60	0.22	4.75	4.72	False	CHEMBL801600	Inhibitory activity against human renin inhibition (at pH 7.4)	B	BAO_0000357	single protein format	None	None	None	None	None	CHEMBL286	Renin	Homo sapiens	SINGLE PROTEIN	CHEMBL1125312	1	Scientific Literature	J. Med. Chem.	1992	None
CHEMBL3144115		0	633.86	2	5.53	17	CC(C)C[C@@H](NC(=O)[C@H](Cc1ccccc1)NC(=O)[C@H](Cc1ccccc1)NC(=O)OC(C)(C)C)[C@H](O)CSc1ccccc1	Inhibition	'='	48.0	%				UO_0000187					False	CHEMBL840509	Inhibition of human renal renin at the concentration of 10e-5 M.	B	BAO_0000357	single protein format	None	None	None	None	None	CHEMBL286	Renin	Homo sapiens	SINGLE PROTEIN	CHEMBL1123909	1	Scientific Literature	J. Med. Chem.	1987	None
CHEMBL348469		0	563.81	1	4.58	6b	CC(C)SC[C@H](O)[C@H](CC1CCCCC1)NC(=O)[C@H](C)NC(=O)[C@H](Cc1ccccc1)NC(=O)OC(C)(C)C	IC50	'='	9.0	nM	8.05			UO_0000065	14.27	0.28	3.47	6.89	False	CHEMBL873003	Inhibition of human renal renin at pH 6	B	BAO_0000357	single protein format	None	None	None	None	None	CHEMBL286	Renin	Homo sapiens	SINGLE PROTEIN	CHEMBL1124052	1	Scientific Literature	J. Med. Chem.	1988	None
CHEMBL58153		0	654.83	1	0.65	4	COC(=O)C(NC(=O)[C@H](Cc1ccccc1)NS(=O)(=O)N1CCOCC1)C(=O)N[C@@H](CC1CCCCC1)[C@@H](O)[C@H](O)CC(C)C	IC50	'='	0.28	nM	9.55			UO_0000065	14.59	0.29	8.90	5.20	False	CHEMBL806857	Inhibitory concentration against human renin	B	BAO_0000357	single protein format	None	None	None	None	None	CHEMBL286	Renin	Homo sapiens	SINGLE PROTEIN	CHEMBL1125270	1	Scientific Literature	J. Med. Chem.	1991	None
CHEMBL264339		0	1050.28	None	None	9	CC[C@H](C)[C@H](NC(=O)CC(O)C(CC(C)C)NC(=O)[C@H](Cc1c[nH]cn1)NC(=O)[C@H](Cc1ccccc1)NC(=O)[C@@H]1CCCN1C(=O)[C@H](Cc1c[nH]cn1)NC(=O)[C@@H]1CCCN1)C(=O)NC(=O)[C@@H](N)Cc1ccccc1	IC50	'='	81.0	nM	7.09			UO_0000065	6.75	None	None	None	False	CHEMBL768881	Inhibitory potency on plasma renin obtained from cats	B	BAO_0000366	cell-free format	Felis catus	CHEMBL3559721	Plasma	None	None	CHEMBL286	Renin	Homo sapiens	SINGLE PROTEIN	CHEMBL1123793	1	Scientific Literature	J. Med. Chem.	1987	None
CHEMBL264339		0	1050.28	None	None	9	CC[C@H](C)[C@H](NC(=O)CC(O)C(CC(C)C)NC(=O)[C@H](Cc1c[nH]cn1)NC(=O)[C@H](Cc1ccccc1)NC(=O)[C@@H]1CCCN1C(=O)[C@H](Cc1c[nH]cn1)NC(=O)[C@@H]1CCCN1)C(=O)NC(=O)[C@@H](N)Cc1ccccc1	IC50	'='	200.0	nM	6.70			UO_0000065	6.38	None	None	None	False	CHEMBL764680	Inhibitory potency on plasma renin obtained from New Zealand white rabbits	B	BAO_0000366	cell-free format	Oryctolagus cuniculus	CHEMBL3559721	Plasma	None	None	CHEMBL286	Renin	Homo sapiens	SINGLE PROTEIN	CHEMBL1123793	1	Scientific Literature	J. Med. Chem.	1987	None
CHEMBL264339		0	1050.28	None	None	9	CC[C@H](C)[C@H](NC(=O)CC(O)C(CC(C)C)NC(=O)[C@H](Cc1c[nH]cn1)NC(=O)[C@H](Cc1ccccc1)NC(=O)[C@@H]1CCCN1C(=O)[C@H](Cc1c[nH]cn1)NC(=O)[C@@H]1CCCN1)C(=O)NC(=O)[C@@H](N)Cc1ccccc1	IC50	'='	3.0	nM	8.52			UO_0000065	8.11	None	None	None	False	CHEMBL764678	Inhibitory potency on plasma renin obtained from hypertensive humans	B	BAO_0000366	cell-free format	None	CHEMBL3559721	Plasma	None	None	CHEMBL286	Renin	Homo sapiens	SINGLE PROTEIN	CHEMBL1123793	1	Scientific Literature	J. Med. Chem.	1987	None
CHEMBL60210		0	499.70	0	2.98	5	C=CC[C@H](NC(=O)[C@H]1Cc2ccccc2CN1)C(=O)N[C@@H](CC1CCCCC1)[C@@H](O)[C@@H](O)CC(C)C	IC50	'='	373.0	nM	6.43			UO_0000065	12.86	0.24	3.45	5.81	False	CHEMBL872980	In vitro inhibitory activity against monkey plasma renin	B	BAO_0000366	cell-free format	Cercopithecidae	CHEMBL3559721	Plasma	None	None	CHEMBL286	Renin	Homo sapiens	SINGLE PROTEIN	CHEMBL1127956	1	Scientific Literature	Bioorg. Med. Chem. Lett.	1994	None
CHEMBL3144414		0	760.94	2	1.21	9	CC(=O)N[C@@H](Cc1ccccc1)C(=O)N[C@@H](Cc1c[nH]cn1)C(=O)N[C@@H](CC(C)C)[C@@H](O)CC(=O)N[C@@H](CC(C)C)C(=O)N[C@@H](Cc1ccccc1)C(N)=O	IC50	'='	140.0	nM	6.85			UO_0000065	9.01	0.17	5.64	2.89	False	CHEMBL795262	Inhibition of Renin	B	BAO_0000357	single protein format	Canis lupus familiaris	None	None	None	None	CHEMBL286	Renin	Homo sapiens	SINGLE PROTEIN	CHEMBL1122863	1	Scientific Literature	J. Med. Chem.	1985	None
CHEMBL143790		0	691.94	1	4.40	28	CC(C)C[C@H](O)[C@H](O)[C@H](CC1CCCCC1)NC(=O)[C@H](Cc1cscn1)NC(=O)[C@@H](CC(=O)NCCc1ccccn1)Cc1ccccc1	IC50	'='	37.0	nM	7.43			UO_0000065	10.74	0.21	3.03	4.84	False	CHEMBL879242	Inhibitory concentration against human plasma renin at pH 7.4	B	BAO_0000366	cell-free format	None	CHEMBL3559721	Plasma	None	None	CHEMBL286	Renin	Homo sapiens	SINGLE PROTEIN	CHEMBL1126595	1	Scientific Literature	J. Med. Chem.	1993	None
CHEMBL94677		0	736.98	2	3.19	42	N[C@H]1CC[C@@H](S(=O)(=O)C[C@@H](Cc2ccccc2)C(=O)N[C@@H](Cc2c[nH]cn2)C(=O)N[C@@H](CC2CCCCC2)[C@@H](O)[C@@H](O)CCc2ccccn2)CC1	IC50	'='	0.31	nM	9.51			UO_0000065	12.90	0.25	6.32	4.75	False	CHEMBL807523	In vitro inhibition of purified human kidney renin	B	BAO_0000221	tissue-based format	Homo sapiens	CHEMBL3638241	Kidney	None	None	CHEMBL286	Renin	Homo sapiens	SINGLE PROTEIN	CHEMBL1127052	1	Scientific Literature	J. Med. Chem.	1993	None
CHEMBL3142320		0	778.00	2	3.04	20	CCCC[C@H](NC(=O)[C@H](Cc1ccccc1)NC(=O)OC(C)(C)C)C(=O)N[C@@H](CC(C)C)[C@@H](O)CC(=O)N[C@@H](C)C(=O)N[C@@H](CC(C)C)[C@@H](O)CC(=O)OC	IC50	'='	120.23	nM	6.92			UO_0000065	8.89	0.17	3.88	3.12	False	CHEMBL857058	Inhibition of human plasma renin	B	BAO_0000366	cell-free format	None	CHEMBL3559721	Plasma	None	None	CHEMBL286	Renin	Homo sapiens	SINGLE PROTEIN	CHEMBL1123569	1	Scientific Literature	J. Med. Chem.	1987	None
CHEMBL126115		0	801.98	2	2.15	29	CC(C)(C)CC(=O)NCCOC(=O)NC(Cc1ccccc1)C(=O)N[C@H]1COC(=O)CCC[C@H](CN2CCOCC2)OC(=O)[C@H](O)[C@H](CC2CCCCC2)NC1=O	IC50	'='	0.23	nM	9.64			UO_0000065	12.02	0.23	7.49	4.57	False	CHEMBL801600	Inhibitory activity against human renin inhibition (at pH 7.4)	B	BAO_0000357	single protein format	None	None	None	None	None	CHEMBL286	Renin	Homo sapiens	SINGLE PROTEIN	CHEMBL1125312	1	Scientific Literature	J. Med. Chem.	1992	None
CHEMBL42342		0	854.98	2	4.46	27	COC(=O)C(CP(=O)(O)C(CC(C)C)NC(=O)CC(O)C(CC(C)C)NC(=O)[C@H](Cc1c[nH]cn1)NC(=O)[C@H](Cc1ccccc1)NC(=O)OCc1ccccc1)C(C)C	IC50	'>'	30000.0	nM				UO_0000065					False	CHEMBL801699	In vitro inhibition against human plasma renin at pH 7.2 was determined	B	BAO_0000366	cell-free format	None	CHEMBL3559721	Plasma	None	None	CHEMBL286	Renin	Homo sapiens	SINGLE PROTEIN	CHEMBL1124603	1	Scientific Literature	J. Med. Chem.	1989	None
CHEMBL3143442		0	636.83	2	0.26	27	CCC[C@H](NC(=O)[C@H](Cc1ccccc1)NC(=O)[C@@H](N)[C@@H](C)CC)C(=O)N[C@@H](CC1CCCCC1)[C@@H](O)[C@@H](O)[C@H](O)[C@H](O)CO	IC50	'='	50.0	nM	7.30			UO_0000065	11.46	0.22	7.04	3.40	False	CHEMBL803430	Concentration required for 50% inhibition of human kidney renin	B	BAO_0000357	single protein format	None	None	None	None	None	CHEMBL286	Renin	Homo sapiens	SINGLE PROTEIN	CHEMBL1126155	1	Scientific Literature	J. Med. Chem.	1992	None
CHEMBL53099		0	819.02	2	2.60	6b	CC(C)CC(NC(=O)[C@H](Cc1c[nH]cn1)NC(=O)[C@H](Cc1ccccc1)NC(=O)OC(C)(C)C)C(O)CC(=O)N[C@@H](CC(C)C)C(=O)N[C@@H](Cc1ccccc1)C(N)=O	Ki	'='	120.0	nM	6.92			UO_0000065	8.45	0.16	4.32	2.81	False	CHEMBL803243	Inhibition of purified human kidney renin, radioimmunoassay using the natural substrate partially pure angiotensinogen at 10e-9 M concentration	B	BAO_0000357	single protein format	None	None	None	None	None	CHEMBL286	Renin	Homo sapiens	SINGLE PROTEIN	CHEMBL1123620	1	Scientific Literature	J. Med. Chem.	1987	None
CHEMBL347572		0	862.09	3	2.93	12	CC[C@H](C)[C@H](NC(=O)CC(O)C(N)CC(C)CNC(=O)[C@H](Cc1c[nH]cn1)NC(=O)[C@H](Cc1ccccc1)OC[C@@H]1CCCN1C(=O)OC(C)(C)C)C(=O)NCc1ccccn1	IC50	'='	140000.0	nM		Outside typical range		UO_0000065					False	CHEMBL803436	Inhibition of Human plasma renin	B	BAO_0000366	cell-free format	None	CHEMBL3559721	Plasma	None	None	CHEMBL286	Renin	Homo sapiens	SINGLE PROTEIN	CHEMBL1124066	1	Scientific Literature	J. Med. Chem.	1988	None
CHEMBL96796		0	663.90	1	3.67	48	CCC[C@H](NC(=O)[C@@H](CC(=O)N1CCC(N)CC1)Cc1ccccc1)C(=O)N[C@@H](CC1CCCCC1)[C@@H](O)[C@@H](O)CCc1ccccn1	IC50	'='	1.3	nM	8.89			UO_0000065	13.38	0.25	5.22	5.63	False	CHEMBL807682	In vitro inhibition of renin in human plasma	B	BAO_0000366	cell-free format	Homo sapiens	CHEMBL3559721	Plasma	None	None	CHEMBL286	Renin	Homo sapiens	SINGLE PROTEIN	CHEMBL1127052	1	Scientific Literature	J. Med. Chem.	1993	None
CHEMBL298615		0	803.02	2	4.02	6	CC(C)C[C@H](NC(=O)CC(O)C(CC1CCCCC1)NC(=O)[C@H](Cc1c[nH]cn1)NC(=O)[C@H](Cc1ccccc1)NC(=O)OC(C)(C)C)C(=O)NCc1ccncc1	IC50	'='	6.7	nM	8.17			UO_0000065	10.18	0.19	4.15	3.77	False	CHEMBL765894	Inhibition of porcine kidney renin	B	BAO_0000357	single protein format	Sus scrofa	None	None	None	None	CHEMBL286	Renin	Homo sapiens	SINGLE PROTEIN	CHEMBL1123973	1	Scientific Literature	J. Med. Chem.	1988	None
CHEMBL93697		0	449.66	0	1.26	11-A	CCCCNS(=O)(=O)C[C@H](O)[C@H](O)[C@H](CC1CCCCC1)NC(=O)[C@@H](N)CC(C)C	IC50	'>'	1000000.0	nM		Outside typical range		UO_0000065					False	CHEMBL804785	The compound was tested for its inhibitory activity against human renal renin at pH 7	B	BAO_0000357	single protein format	None	None	None	None	None	CHEMBL286	Renin	Homo sapiens	SINGLE PROTEIN	CHEMBL1127165	1	Scientific Literature	Bioorg. Med. Chem. Lett.	1993	None
CHEMBL113841	ZANKIREN	0	705.99	1	2.83	32	CC(C)C[C@H](O)[C@H](O)[C@H](CC1CCCCC1)NC(=O)[C@H](Cc1cscn1)NC(=O)[C@H](Cc1ccccc1)CS(=O)(=O)N1CCN(C)CC1	IC50	'='	0.2	nM	9.70			UO_0000065	13.74	0.28	6.87	6.37	False	CHEMBL801711	In vitro inhibitory concentration against human plasma renin at pH 7.4	B	BAO_0000366	cell-free format	None	CHEMBL3559721	Plasma	None	None	CHEMBL286	Renin	Homo sapiens	SINGLE PROTEIN	CHEMBL1126595	1	Scientific Literature	J. Med. Chem.	1993	None
CHEMBL94762		0	701.91	2	2.84	38	NC1CCN(C(=O)C[C@@H](Cc2ccccc2)C(=O)N[C@@H](Cc2c[nH]cn2)C(=O)N[C@@H](CC2CCCCC2)[C@@H](O)[C@@H](O)CCc2ccccn2)CC1	IC50	'='	5.5	nM	8.26			UO_0000065	11.77	0.22	5.42	4.43	False	CHEMBL795271	Selectivity against guinea pig plasma renin	B	BAO_0000366	cell-free format	Cavia porcellus	CHEMBL3559721	Plasma	None	None	CHEMBL286	Renin	Homo sapiens	SINGLE PROTEIN	CHEMBL1127052	1	Scientific Literature	J. Med. Chem.	1993	None
CHEMBL266139		0	650.84	1	1.08	51	C#CCOC(NC(=O)[C@H](Cc1ccccc1)NS(=O)(=O)N1CCOCC1)C(=O)N[C@@H](CC1CCCCC1)[C@@H](O)[C@@H](O)CC(C)C	IC50	'='	0.52	nM	9.28			UO_0000065	14.26	0.28	8.20	5.57	False	CHEMBL806634	Inhibitory activity against monkey renin in vitro.	B	BAO_0000357	single protein format	Cercopithecidae	None	None	None	None	CHEMBL286	Renin	Homo sapiens	SINGLE PROTEIN	CHEMBL1126322	1	Scientific Literature	J. Med. Chem.	1992	None
CHEMBL89139		0	472.65	0	3.02	2c	CSC[C@H](NC(C)=O)C(=O)N[C@@H](Cc1ccc(-c2ccccc2)cc1)[C@@H](O)[C@@H](O)CC(C)C	IC50	'='	1100.0	nM	5.96			UO_0000065	12.61	0.25	2.94	6.04	False	CHEMBL801661	Inhibition against recombinant human renin (rHR)	B	BAO_0000357	single protein format	None	None	None	None	None	CHEMBL286	Renin	Homo sapiens	SINGLE PROTEIN	CHEMBL1128071	1	Scientific Literature	Bioorg. Med. Chem. Lett.	1995	None
CHEMBL85672		0	723.92	3	5.13	30	CC(C)C[C@H](O)[C@H](O)[C@H](CC1CCCCC1)NC(=O)[C@H](Cc1csc(N)n1)NC(=O)[C@H](Cc1ccccc1)NP(=O)(OC(C)C)OC(C)C	IC50	'='	0.91	nM	9.04			UO_0000065	12.49	0.25	3.91	4.88	False	CHEMBL801744	In vitro inhibition of monkey renin.	B	BAO_0000357	single protein format	Cercopithecidae	None	None	None	None	CHEMBL286	Renin	Homo sapiens	SINGLE PROTEIN	CHEMBL1125476	1	Scientific Literature	J. Med. Chem.	1992	None
CHEMBL299892		0	876.07	2	4.09	20	CC(C)C[C@H](NC(=O)CC(O)C(CC1CCCCC1)NC(=O)[C@H](Cc1c[nH]cn1)NC(=O)[C@H](Cc1ccccc1)NC(=O)OC(C)(C)C)C(=O)NCc1cccc(OCC(=O)O)c1	IC50	'='	1.4	nM	8.85			UO_0000065	10.11	0.19	4.76	3.54	False	CHEMBL878549	Concentration required for 50% inhibition of human plasma renin	B	BAO_0000366	cell-free format	None	CHEMBL3559721	Plasma	None	None	CHEMBL286	Renin	Homo sapiens	SINGLE PROTEIN	CHEMBL1123973	1	Scientific Literature	J. Med. Chem.	1988	None
CHEMBL56608		0	873.11	2	3.40	14	CC(C)C[C@H](NC(=O)CC(O)C(CC1CCCCC1)NC(=O)[C@H](Cc1c[nH]cn1)NC(=O)[C@H](Cc1ccccc1)NC(=O)OC(C)(C)C)C(=O)NCc1cccc(CN=C(N)N)c1	IC50	'='	9.0	nM	8.05			UO_0000065	9.22	0.17	4.65	3.00	False	CHEMBL765894	Inhibition of porcine kidney renin	B	BAO_0000357	single protein format	Sus scrofa	None	None	None	None	CHEMBL286	Renin	Homo sapiens	SINGLE PROTEIN	CHEMBL1123973	1	Scientific Literature	J. Med. Chem.	1988	None
CHEMBL47476		0	543.71	1	3.57	9a	CC(C)(C)OC(=O)N[C@@H](Cc1ccccc1)[C@H](O)CNC[C@@H](O)[C@H](Cc1ccccc1)NC(=O)OC(C)(C)C	IC50	'>'	100000.0	nM				UO_0000065					False	CHEMBL883524	The inhibitory concentration value was measured on Human renin at 100000 nM	B	BAO_0000357	single protein format	None	None	None	None	None	CHEMBL286	Renin	Homo sapiens	SINGLE PROTEIN	CHEMBL1127539	1	Scientific Literature	J. Med. Chem.	1994	None
CHEMBL41836		0	396.66	1	5.03	15a	CCCCNC(=O)[C@H](C)C[C@H](O)[C@@H](N)CC1CCCC(CCCC(C)(C)C)C1	IC50	'='	800.0	nM	6.10			UO_0000065	15.37	0.30	1.07	8.09	False	CHEMBL801063	In vitro binding affinity was tested against purified human renin at pH 7.2	B	BAO_0000357	single protein format	None	None	None	None	None	CHEMBL286	Renin	Homo sapiens	SINGLE PROTEIN	CHEMBL1129114	1	Scientific Literature	Bioorg. Med. Chem. Lett.	1996	None
CHEMBL279715		0	851.17	3	6.34	32	C/N=C(\S)NCCCCC(NC(=O)C(Cc1cccc2ccccc12)Cc1cccc2ccccc12)C(=O)NC(CC1CCCCC1)[C@@H](O)CC(=O)N1CCOC(CCN)C1	IC50	'='	29.0	nM	7.54			UO_0000065	8.86	0.17	1.20	4.76	False	CHEMBL801755	Inhibitory activity against monkey plasma renin.	B	BAO_0000366	cell-free format	Cercopithecidae	CHEMBL3559721	Plasma	None	None	CHEMBL286	Renin	Homo sapiens	SINGLE PROTEIN	CHEMBL1125654	1	Scientific Literature	J. Med. Chem.	1991	None
CHEMBL3142182		0	776.98	2	3.44	VI	CC[C@H](C)[C@H](NC(=O)C[C@H](O)[C@H](CC(C)C)NC(=O)[C@H](Cc1c[nH]cn1)NC(=O)[C@H](Cc1ccccc1)N(C)C(=O)OC(C)(C)C)C(=O)NCc1ccccn1	IC50	'='	720.0	nM	6.14			UO_0000065	7.91	0.15	2.70	2.96	False	CHEMBL801596	Inhibition of human plasma renin	B	BAO_0000366	cell-free format	Homo sapiens	CHEMBL3559721	Plasma	None	None	CHEMBL286	Renin	Homo sapiens	SINGLE PROTEIN	CHEMBL1123253	1	Scientific Literature	J. Med. Chem.	1986	None
CHEMBL34894		0	708.95	2	1.75	22	CC(C)C[C@H](O)[C@H](O)[C@H](CC1CCCCC1)NC(=O)[C@H](Cc1csc(N)n1)NC(=O)[C@H](Cc1ccccc1)NS(=O)(=O)N1CCOCC1	IC50	'='	0.36	nM	9.44			UO_0000065	13.32	0.27	7.69	4.81	True	CHEMBL801744	In vitro inhibition of monkey renin.	B	BAO_0000357	single protein format	Cercopithecidae	None	None	None	None	CHEMBL286	Renin	Homo sapiens	SINGLE PROTEIN	CHEMBL1125476	1	Scientific Literature	J. Med. Chem.	1992	None
CHEMBL347422		0	655.80	1	3.26	13	COC(=O)[C@H](O)C(CC(C)C)NC(=O)C(Cc1c[nH]cn1)NC(=O)C(CC(=O)NCCc1ccccc1)Cc1cccc2ccccc12	IC50	'='	3100.0	nM	5.51			UO_0000065	8.40	0.16	2.25	3.39	False	CHEMBL806858	Inhibitory concentration against human renin	B	BAO_0000357	single protein format	Homo sapiens	None	None	None	None	CHEMBL286	Renin	Homo sapiens	SINGLE PROTEIN	CHEMBL1124071	1	Scientific Literature	J. Med. Chem.	1988	None
CHEMBL304121		0	768.99	2	2.50	5o	CC(C)(C)OC(=O)N[C@@H](Cc1ccccc1)C(=O)N[C@@H](Cc1c[nH]cn1)C(=O)N[C@@H](CC1CCCCC1)[C@@H](O)CSc1nnnn1CCN1CCOCC1	IC50	'='	39.0	nM	7.41			UO_0000065	9.63	0.19	4.91	3.68	False	CHEMBL804787	The compound was tested in vitro for inhibition of human plasma renin.	B	BAO_0000366	cell-free format	None	CHEMBL3559721	Plasma	None	None	CHEMBL286	Renin	Homo sapiens	SINGLE PROTEIN	CHEMBL1126068	1	Scientific Literature	J. Med. Chem.	1992	None
CHEMBL93763		0	701.91	2	2.89	40	N[C@H]1CC[C@@H](C(=O)N[C@@H](Cc2ccccc2)C(=O)N[C@@H](Cc2c[nH]cn2)C(=O)N[C@@H](CC2CCCCC2)[C@@H](O)[C@@H](O)CCc2ccccn2)CC1	IC50	'='	0.47	nM	9.33			UO_0000065	13.29	0.25	6.44	4.77	False	CHEMBL807682	In vitro inhibition of renin in human plasma	B	BAO_0000366	cell-free format	Homo sapiens	CHEMBL3559721	Plasma	None	None	CHEMBL286	Renin	Homo sapiens	SINGLE PROTEIN	CHEMBL1127052	1	Scientific Literature	J. Med. Chem.	1993	None
CHEMBL300337	ENALKIREN	0	656.87	2	2.52	35	COc1ccc(C[C@H](NC(=O)CC(C)(C)N)C(=O)N[C@@H](Cc2c[nH]cn2)C(=O)N[C@@H](CC2CCCCC2)[C@@H](O)[C@@H](O)CC(C)C)cc1	IC50	'='	14.0	nM	7.85			UO_0000065	11.96	0.23	5.33	4.10	False	CHEMBL801598	Inhibition of human plasma renin at pH 7.4	B	BAO_0000366	cell-free format	None	CHEMBL3559721	Plasma	None	None	CHEMBL286	Renin	Homo sapiens	SINGLE PROTEIN	CHEMBL1126594	1	Scientific Literature	J. Med. Chem.	1993	None
CHEMBL344272		0	683.87	1	2.94	25	CCN1C[C@@H]([C@H](O)[C@H](CC2CCCCC2)NC(=O)[C@H](Cc2cscn2)NC(=O)[C@@H](CC(=O)N2CCOCC2)Cc2ccccc2)OC1=O	IC50	'='	8.1	nM	8.09			UO_0000065	11.83	0.23	5.15	5.38	True	CHEMBL801598	Inhibition of human plasma renin at pH 7.4	B	BAO_0000366	cell-free format	None	CHEMBL3559721	Plasma	None	None	CHEMBL286	Renin	Homo sapiens	SINGLE PROTEIN	CHEMBL1126594	1	Scientific Literature	J. Med. Chem.	1993	None
CHEMBL91847		0	600.76	1	2.68	8	CC(C)(C)OC(=O)N[C@@H](Cc1ccccc1)C(=O)N[C@H]1CCC(=O)NCCCC(=O)[C@H](O)[C@H](CC2CCCCC2)NC1=O	IC50	'='	14000.0	nM	4.85			UO_0000065	8.08	0.15	2.17	2.98	False	CHEMBL807684	The compound was evaluated in vitro for inhibition of human plasma renin at pH 7.4.	B	BAO_0000366	cell-free format	None	CHEMBL3559721	Plasma	None	None	CHEMBL286	Renin	Homo sapiens	SINGLE PROTEIN	CHEMBL1125196	1	Scientific Literature	J. Med. Chem.	1991	None
CHEMBL3142787		0	812.02	2	3.09	23	COC(=O)C[C@H](O)[C@H](CC(C)C)NC(=O)[C@H](C)NC(=O)C[C@H](O)[C@H](CC(C)C)NC(=O)[C@H](Cc1ccccc1)NC(=O)[C@H](Cc1ccccc1)NC(=O)OC(C)(C)C	IC50	'='	190.55	nM	6.72			UO_0000065	8.28	0.16	3.63	3.03	False	CHEMBL857058	Inhibition of human plasma renin	B	BAO_0000366	cell-free format	None	CHEMBL3559721	Plasma	None	None	CHEMBL286	Renin	Homo sapiens	SINGLE PROTEIN	CHEMBL1123569	1	Scientific Literature	J. Med. Chem.	1987	None
CHEMBL2371846		0	1169.40	None	None	5	CC[C@H](C)[C@H](NC(=O)C[C@H](O)[C@H](CC(C)C)NC(=O)[C@H](Cc1c[nH]cn1)NC(=O)[C@H](Cc1ccccc1)NC(=O)[C@@H]1CCCN1C(=O)[C@H](Cc1c[nH]cn1)NC(=O)[C@@H]1CCCN1)C(=O)N[C@@H](Cc1c[nH]cn1)C(=O)N[C@@H](CCCCN)C(=O)O	IC50	'='	8.0	nM	8.10			UO_0000065	6.92	None	None	None	False	CHEMBL873004	Inhibitory activity against human plasma renin	B	BAO_0000366	cell-free format	None	CHEMBL3559721	Plasma	None	None	CHEMBL286	Renin	Homo sapiens	SINGLE PROTEIN	CHEMBL1123793	1	Scientific Literature	J. Med. Chem.	1987	None
CHEMBL40909		0	398.55	0	3.44	18	CCCCNC(=O)[C@H](C)C[C@H](O)[C@@H](N)Cc1ccc(OCc2ccccc2)cc1	IC50	'='	32000.0	nM	4.50			UO_0000065	11.28	0.21	1.05	5.31	False	CHEMBL801063	In vitro binding affinity was tested against purified human renin at pH 7.2	B	BAO_0000357	single protein format	None	None	None	None	None	CHEMBL286	Renin	Homo sapiens	SINGLE PROTEIN	CHEMBL1129114	1	Scientific Literature	Bioorg. Med. Chem. Lett.	1996	None
CHEMBL2112255		0	609.89	2	5.60	20a	CC[C@H](C)[C@H](NC(=O)[C@H](CC1CCCCC1)NC(=O)OC(C)(C)C)C(=O)N[C@@H](CC1CCCCC1)[C@@H](O)[C@@H](O)CC(C)C	IC50	'<'	10.0	nM				UO_0000065					False	CHEMBL806854	In vitro inhibition of partially purified human renin at pH 6.0.	B	BAO_0000357	single protein format	None	None	None	None	None	CHEMBL286	Renin	Homo sapiens	SINGLE PROTEIN	CHEMBL1126596	1	Scientific Literature	J. Med. Chem.	1993	None
CHEMBL122124		0	630.91	2	6.32	10	C=CCCCC(C[C@@H](O)[C@H](Cc1ccccc1)NC(=O)OC(C)(C)C)C(=O)N[C@@H](CC1CCCCC1)[C@@H](O)[C@@H](CO)CC(C)C	IC50	'='	12.0	nM	7.92			UO_0000065	12.55	0.24	1.60	6.18	False	CHEMBL801702	In vitro inhibitory activity against human renal renin using radioimmunoassay for angiotensin I production	B	BAO_0000357	single protein format	None	None	None	None	None	CHEMBL286	Renin	Homo sapiens	SINGLE PROTEIN	CHEMBL1124956	1	Scientific Literature	J. Med. Chem.	1990	None
CHEMBL2371846		0	1169.40	None	None	5	CC[C@H](C)[C@H](NC(=O)C[C@H](O)[C@H](CC(C)C)NC(=O)[C@H](Cc1c[nH]cn1)NC(=O)[C@H](Cc1ccccc1)NC(=O)[C@@H]1CCCN1C(=O)[C@H](Cc1c[nH]cn1)NC(=O)[C@@H]1CCCN1)C(=O)N[C@@H](Cc1c[nH]cn1)C(=O)N[C@@H](CCCCN)C(=O)O	IC50	'='	8.0	nM	8.10			UO_0000065	6.92	None	None	None	False	CHEMBL764678	Inhibitory potency on plasma renin obtained from hypertensive humans	B	BAO_0000366	cell-free format	None	CHEMBL3559721	Plasma	None	None	CHEMBL286	Renin	Homo sapiens	SINGLE PROTEIN	CHEMBL1123793	1	Scientific Literature	J. Med. Chem.	1987	None
CHEMBL390196		0	645.79	2	5.51	1	COC[C@@H](O)CO[C@@H]1CNC[C@H](OCc2cc(OC)c3ccccc3c2)[C@H]1c1ccc(OCCCOCc2ccccc2OC)cc1	IC50	'='	0.067	nM	10.17			UO_0000065	15.75	0.30	4.66	10.50	True	CHEMBL889128	Inhibition of renin	B	BAO_0000357	single protein format	None	None	None	None	None	CHEMBL286	Renin	Homo sapiens	SINGLE PROTEIN	CHEMBL1145363	1	Scientific Literature	Bioorg. Med. Chem. Lett.	2007	None
CHEMBL1164643		0	440.89	0	1.97	174	COc1ccc(NC(=O)c2cccc(NC(=O)C[n+]3cccc(C(N)=O)c3)c2)cc1.[Cl-]	Inhibition	'='	0.0	%				UO_0000187					False	CHEMBL1169088	Inhibition of renin at 50 uM after 30 mins by fluorometric assay	B	BAO_0000357	single protein format	None	None	None	None	None	CHEMBL286	Renin	Homo sapiens	SINGLE PROTEIN	CHEMBL1165911	1	Scientific Literature	Bioorg. Med. Chem.	2010	None
CHEMBL3144113		0	585.81	1	4.49	25	CC(C)C[C@@H](NC(=O)[C@H](C)NC(=O)[C@H](Cc1ccccc1)NC(=O)OC(C)(C)C)[C@H](O)CSCCc1ccccc1	Inhibition	'='	73.0	%				UO_0000187					False	CHEMBL840509	Inhibition of human renal renin at the concentration of 10e-5 M.	B	BAO_0000357	single protein format	None	None	None	None	None	CHEMBL286	Renin	Homo sapiens	SINGLE PROTEIN	CHEMBL1123909	1	Scientific Literature	J. Med. Chem.	1987	None
CHEMBL345615		0	918.19	3	4.21	15	CC[C@H](C)[C@H](NC(=O)[C@@H](NCC(O)[C@H](CC(C)C)NC(=O)[C@H](Cc1c[nH]cn1)NC(=O)[C@H](Cc1ccccc1)OC[C@@H]1CCCN1C(=O)OC(C)(C)C)C(C)C)C(=O)NCc1ccccn1	IC50	'='	2300.0	nM	5.64			UO_0000065	6.14	0.12	1.43	2.46	False	CHEMBL803436	Inhibition of Human plasma renin	B	BAO_0000366	cell-free format	None	CHEMBL3559721	Plasma	None	None	CHEMBL286	Renin	Homo sapiens	SINGLE PROTEIN	CHEMBL1124066	1	Scientific Literature	J. Med. Chem.	1988	None
CHEMBL306338		0	639.84	1	2.77	3k	CC(C)C[C@H](O)[C@H](O)[C@H](CC1CCCCC1)NC(=O)[C@H](Cc1c[nH]cn1)NC(=O)[C@@H](CC(=O)N1CCOCC1)Cc1ccccc1	IC50	'='	1.3	nM	8.89			UO_0000065	13.89	0.26	6.12	5.66	False	CHEMBL883523	Inhibition of human plasma renin (pH 7.4)	B	BAO_0000366	cell-free format	Homo sapiens	CHEMBL3559721	Plasma	None	None	CHEMBL286	Renin	Homo sapiens	SINGLE PROTEIN	CHEMBL1124308	1	Scientific Literature	J. Med. Chem.	1988	None
CHEMBL438100		0	1037.28	None	None	29	CC[C@H](C)[C@H](NC(=O)CC(O)[C@H](CC(C)C)NC(=O)[C@H](Cc1c[nH]cn1)NC(=O)[C@H](Cc1ccccc1)NC(=O)[C@@H]1CCCN1C(=O)[C@H](Cc1c[nH]cn1)NC(=O)CC(C)C)C(=O)N[C@@H](Cc1ccccc1)C(N)=O	IC50	'='	1.9	nM	8.72			UO_0000065	8.41	None	None	None	False	CHEMBL801594	Compound was evaluated for the ability to inhibit human plasma renin.	B	BAO_0000366	cell-free format	None	CHEMBL3559721	Plasma	None	None	CHEMBL286	Renin	Homo sapiens	SINGLE PROTEIN	CHEMBL1122949	1	Scientific Literature	J. Med. Chem.	1985	None
CHEMBL55193		0	761.97	2	3.06	IV	CC[C@H](C)[C@H](NC(=O)C[C@@H](N)[C@H](CC(C)C)NC(=O)[C@H](Cc1c[nH]cn1)NC(=O)[C@H](Cc1ccccc1)NC(=O)OC(C)(C)C)C(=O)NCc1ccccn1	IC50	'='	480.0	nM	6.32			UO_0000065	8.29	0.16	3.26	2.84	False	CHEMBL801670	Inhibitory activity against human plasma renin.	B	BAO_0000366	cell-free format	None	CHEMBL3559721	Plasma	None	None	CHEMBL286	Renin	Homo sapiens	SINGLE PROTEIN	CHEMBL1123618	1	Scientific Literature	J. Med. Chem.	1987	None
CHEMBL31420		0	755.93	2	0.30	38	C=CC[C@H](NC(=O)[C@H](Cc1ccccc1)NS(=O)(=O)N1CCNCC1)C(=O)N[C@@H](CC1CCCCC1)C(O)C(F)(F)C(=O)NCCN1CCOCC1	IC50	'='	0.57	nM	9.24			UO_0000065	12.23	0.24	8.94	5.09	False	CHEMBL801758	The concentration producing 50% inhibition of renin activity in monkey plasma was determined by radioimmunoassay.	B	BAO_0000366	cell-free format	Cercopithecidae	CHEMBL3559721	Plasma	None	None	CHEMBL286	Renin	Homo sapiens	SINGLE PROTEIN	CHEMBL1126021	1	Scientific Literature	J. Med. Chem.	1992	None
CHEMBL23920		0	847.09	3	5.66	40	C/N=C(\S)NCCCCC(NC(=O)C(Cc1cccc2ccccc12)Cc1cccc2ccccc12)C(=O)NC(CC(C)C)[C@@H](O)C(F)(F)C(=O)N1CCOC(CCN)C1	IC50	'='	350.0	nM	6.46			UO_0000065	7.62	0.15	0.80	4.08	False	CHEMBL801755	Inhibitory activity against monkey plasma renin.	B	BAO_0000366	cell-free format	Cercopithecidae	CHEMBL3559721	Plasma	None	None	CHEMBL286	Renin	Homo sapiens	SINGLE PROTEIN	CHEMBL1125654	1	Scientific Literature	J. Med. Chem.	1991	None
CHEMBL423182		0	652.88	1	2.68	47	CC(C)C[C@H](O)[C@H](O)[C@H](CC1CCCCC1)NC(=O)[C@H](Cc1cc[nH]n1)NC(=O)[C@@H](CC(=O)N1CCN(C)CC1)Cc1ccccc1	IC50	'='	2.8	nM	8.55			UO_0000065	13.10	0.25	5.87	5.67	False	CHEMBL801598	Inhibition of human plasma renin at pH 7.4	B	BAO_0000366	cell-free format	None	CHEMBL3559721	Plasma	None	None	CHEMBL286	Renin	Homo sapiens	SINGLE PROTEIN	CHEMBL1126594	1	Scientific Literature	J. Med. Chem.	1993	None
CHEMBL3142774		0	846.04	2	3.49	2	COC(=O)C[C@H](O)[C@H](CC(C)C)NC(=O)[C@H](C)NC(=O)C[C@H](O)[C@H](CC(C)C)NC(=O)[C@H](Cc1ccccc1)NC(=O)[C@H](Cc1ccccc1)NC(=O)OCc1ccccc1	IC50	'='	3467.37	nM	5.46			UO_0000065	6.45	0.12	1.97	2.47	False	CHEMBL857058	Inhibition of human plasma renin	B	BAO_0000366	cell-free format	None	CHEMBL3559721	Plasma	None	None	CHEMBL286	Renin	Homo sapiens	SINGLE PROTEIN	CHEMBL1123569	1	Scientific Literature	J. Med. Chem.	1987	None
CHEMBL78805		0	229.23	0	0.17	table II	C[C@H](CC(=O)O)C(=O)N1CCC[C@H]1C(=O)O	Ki	'='	2500.0	nM	5.60			UO_0000065	24.44	0.48	5.43	5.90	False	CHEMBL803244	Antihypertensive activity against human renin	B	BAO_0000357	single protein format	Homo sapiens	None	None	None	None	CHEMBL286	Renin	Homo sapiens	SINGLE PROTEIN	CHEMBL1121806	1	Scientific Literature	J. Med. Chem.	1981	None
CHEMBL122803		0	657.94	2	6.21	2f	C=C(C[C@H](O)[C@H](CC1CCCCC1)NC(=O)C(CCCC)CC(O)[C@H](Cc1ccccc1)NC(=O)OC(C)(C)C)C(=O)NCC(C)C	IC50	'='	5.5	nM	8.26			UO_0000065	12.55	0.24	2.05	6.03	False	CHEMBL801702	In vitro inhibitory activity against human renal renin using radioimmunoassay for angiotensin I production	B	BAO_0000357	single protein format	None	None	None	None	None	CHEMBL286	Renin	Homo sapiens	SINGLE PROTEIN	CHEMBL1124956	1	Scientific Literature	J. Med. Chem.	1990	None
CHEMBL241032		0	512.52	1	3.15	42	CCc1nc(N)nc(N)c1-c1ccc2c(c1)N(CCNC(=O)OC)C(=O)C(C)(c1cc(F)cc(F)c1)O2	IC50	'='	2.0	nM	8.70			UO_0000065	16.97	0.32	5.55	5.97	False	CHEMBL898576	Inhibition of human renin by fluorescent tGFP assay	B	BAO_0000357	single protein format	Homo sapiens	None	None	None	None	CHEMBL286	Renin	Homo sapiens	SINGLE PROTEIN	CHEMBL1149625	1	Scientific Literature	Bioorg. Med. Chem.	2007	None
CHEMBL240813		0	532.57	1	2.34	41	CCc1nc(N)nc(N)c1-c1ccc2c(c1)N(CCNS(C)(=O)=O)C(=O)C(C)(c1cc(F)cc(F)c1)O2	IC50	'='	630.0	nM	6.20			UO_0000065	11.64	0.23	3.86	4.04	False	CHEMBL898576	Inhibition of human renin by fluorescent tGFP assay	B	BAO_0000357	single protein format	Homo sapiens	None	None	None	None	CHEMBL286	Renin	Homo sapiens	SINGLE PROTEIN	CHEMBL1149625	1	Scientific Literature	Bioorg. Med. Chem.	2007	None
CHEMBL398997		0	357.46	0	2.49	8	CCc1nc(N)nc(N)c1-c1ccc2c(c1)N(CCCOC)C[C@@H](C)O2	IC50	'='	325.0	nM	6.49			UO_0000065	18.15	0.34	4.00	6.52	False	CHEMBL898576	Inhibition of human renin by fluorescent tGFP assay	B	BAO_0000357	single protein format	Homo sapiens	None	None	None	None	CHEMBL286	Renin	Homo sapiens	SINGLE PROTEIN	CHEMBL1149625	1	Scientific Literature	Bioorg. Med. Chem.	2007	None
CHEMBL103733		0	741.97	1	4.09	37	CCCC[C@H](O[C@@H](Cc1ccccc1)C(=O)N1CCC(OCOC)CC1)C(=O)N[C@@H](CC1CCCCC1)[C@@H](O)C[C@H](C(=O)NCc1nn[nH]n1)C(C)C	IC50	'='	8.4	nM	8.08			UO_0000065	10.88	0.21	3.99	4.46	False	CHEMBL807522	Tested in vitro for its ability to inhibit the human plasma renin at pH of 7.4	B	BAO_0000366	cell-free format	None	CHEMBL3559721	Plasma	None	None	CHEMBL286	Renin	Homo sapiens	SINGLE PROTEIN	CHEMBL1127457	1	Scientific Literature	J. Med. Chem.	1994	None
CHEMBL551279		0	443.61	0	1.73	15	CCCCNC(=O)[C@H](C)C[C@H](O)[C@@H](N)CN(C(C)C)S(=O)(=O)c1ccc(OC)cc1	IC50						Not Determined						False	CHEMBL1054384	Inhibition of human plasma renin	B	BAO_0000366	cell-free format	Homo sapiens	CHEMBL3559721	Plasma	None	None	CHEMBL286	Renin	Homo sapiens	SINGLE PROTEIN	CHEMBL1154036	1	Scientific Literature	Bioorg. Med. Chem. Lett.	2009	None
CHEMBL557063		0	495.66	0	2.59	9a	CCCCNC(=O)[C@H](C)C[C@H](O)[C@@H](N)CN(C(=O)c1ccc(OC)c(OCCCOC)c1)C(C)C	IC50	'='	2.0	nM	8.70			UO_0000065	17.55	0.34	6.11	7.05	False	CHEMBL1054383	Inhibition of purified recombinant human renin	B	BAO_0000357	single protein format	Homo sapiens	None	None	None	None	CHEMBL286	Renin	Homo sapiens	SINGLE PROTEIN	CHEMBL1154036	1	Scientific Literature	Bioorg. Med. Chem. Lett.	2009	None
CHEMBL561407		0	493.69	0	3.15	9b	CCCCNC(=O)[C@H](C)C[C@H](O)[C@@H](N)CN(C(=O)c1ccc(OC)c(CCCCOC)c1)C(C)C	IC50	'='	15.0	nM	7.82			UO_0000065	15.85	0.31	4.67	6.86	False	CHEMBL1054384	Inhibition of human plasma renin	B	BAO_0000366	cell-free format	Homo sapiens	CHEMBL3559721	Plasma	None	None	CHEMBL286	Renin	Homo sapiens	SINGLE PROTEIN	CHEMBL1154036	1	Scientific Literature	Bioorg. Med. Chem. Lett.	2009	None
CHEMBL32239		0	813.02	1	3.66	42	C=CC[C@H](NC(=O)[C@H](Cc1ccccc1)NS(=O)(=O)N1CCN(C(=O)OC(C)(C)C)CC1)C(=O)N[C@@H](CC1CCCCC1)C(O)C(F)(F)C(=O)NC[C@@H](C)CC	IC50	'='	1.49	nM	8.83			UO_0000065	10.86	0.22	5.17	4.73	False	CHEMBL801758	The concentration producing 50% inhibition of renin activity in monkey plasma was determined by radioimmunoassay.	B	BAO_0000366	cell-free format	Cercopithecidae	CHEMBL3559721	Plasma	None	None	CHEMBL286	Renin	Homo sapiens	SINGLE PROTEIN	CHEMBL1126021	1	Scientific Literature	J. Med. Chem.	1992	None
CHEMBL2112259		0	713.92	2	4.57	12b	CC[C@H](C)[C@H](NC(=O)[C@H](CC1CCCCC1)NC(=O)OC(C)(C)C)C(=O)N[C@@H](Cc1c[nH]c2ccccc12)C(O)CC(=O)N[C@H](C(=O)O)C(C)C	IC50	'>'	10000.0	nM				UO_0000065					False	CHEMBL806854	In vitro inhibition of partially purified human renin at pH 6.0.	B	BAO_0000357	single protein format	None	None	None	None	None	CHEMBL286	Renin	Homo sapiens	SINGLE PROTEIN	CHEMBL1126596	1	Scientific Literature	J. Med. Chem.	1993	None
CHEMBL63022		0	599.81	1	4.63	4	C=CC[C@H](NC(=O)[C@@H]1Cc2ccccc2CN1C(=O)OC(C)(C)C)C(=O)N[C@@H](CC1CCCCC1)[C@@H](O)[C@@H](O)CC(C)C	IC50	'='	146.0	nM	6.84			UO_0000065	11.40	0.22	2.21	5.33	False	CHEMBL872980	In vitro inhibitory activity against monkey plasma renin	B	BAO_0000366	cell-free format	Cercopithecidae	CHEMBL3559721	Plasma	None	None	CHEMBL286	Renin	Homo sapiens	SINGLE PROTEIN	CHEMBL1127956	1	Scientific Literature	Bioorg. Med. Chem. Lett.	1994	None
CHEMBL1790063		0	667.85	1	3.33	III	CC[C@@H](C)[C@H](NC(=O)[C@@H](CC(O)[C@H](CC(C)C)NC(=O)[C@H](CC(=O)O)NC(=O)Cc1ccccc1)C(C)C)C(=O)N(C)c1ccccn1	IC50	'='	17.0	nM	7.77			UO_0000065	11.63	0.22	4.44	4.36	False	CHEMBL801700	Inhibition of human plasma renin at pH 6	B	BAO_0000366	cell-free format	Homo sapiens	CHEMBL3559721	Plasma	None	None	CHEMBL286	Renin	Homo sapiens	SINGLE PROTEIN	CHEMBL1124758	1	Scientific Literature	J. Med. Chem.	1990	None
CHEMBL2112258		0	645.89	1	4.42	16d	CC[C@H](C)[C@H](NC(=O)[C@H](CC1CCCCC1)NC(=O)OC(C)(C)C)C(=O)N[C@@H](CC(C)C)[C@@H](O)CC(=O)NCCc1ccccn1	IC50	'>'	1000.0	nM				UO_0000065					False	CHEMBL806854	In vitro inhibition of partially purified human renin at pH 6.0.	B	BAO_0000357	single protein format	None	None	None	None	None	CHEMBL286	Renin	Homo sapiens	SINGLE PROTEIN	CHEMBL1126596	1	Scientific Literature	J. Med. Chem.	1993	None
CHEMBL2062125		0	623.76	2	1.60	U-73777E	CC(=O)N[C@@H](Cc1ccccc1)C(=O)N[C@@H](Cc1c[nH]cn1)C(=O)N[C@H](CN[C@@H](Cc1ccccc1)C(N)=O)Cc1ccccc1	Kd	'='	220.0	nM	6.66			UO_0000065					False	CHEMBL803233	Dissociation constant (Kd) of renin inhibitor was determined over a temperature range of 8-37 degree by the fluorescence displacement assay	F	BAO_0000019	assay format	None	None	None	None	None	CHEMBL286	Renin	Homo sapiens	SINGLE PROTEIN	CHEMBL1124861	1	Scientific Literature	J. Med. Chem.	1990	None
CHEMBL22505		0	808.15	3	7.92	38	CCC(C)CNC(=O)C[C@H](O)C(CC1CCCCC1)NC(=O)C(CCCC/N=C(/S)NC)NC(=O)C(Cc1cccc2ccccc12)Cc1cccc2ccccc12	IC50	'='	47.0	nM	7.33			UO_0000065	9.07	0.17	-0.59	5.55	False	CHEMBL801755	Inhibitory activity against monkey plasma renin.	B	BAO_0000366	cell-free format	Cercopithecidae	CHEMBL3559721	Plasma	None	None	CHEMBL286	Renin	Homo sapiens	SINGLE PROTEIN	CHEMBL1125654	1	Scientific Literature	J. Med. Chem.	1991	None
CHEMBL386972		0	1100.33	None	None	31	CC[C@H](C)[C@H](NC(=O)[C@@H](CC(O)[C@H](CC(C)C)NC(=O)[C@H](Cc1c[nH]cn1)NC(=O)[C@H](Cc1ccccc1)NC(=O)[C@@H]1CCCN1C(=O)[C@H](Cc1c[nH]cn1)NC(=O)OC(C)(C)C)C(C)C)C(=O)N[C@@H](Cc1c[nH]cn1)C(=O)O	IC50	'='	0.7	nM	9.15			UO_0000065	8.32	None	None	None	False	CHEMBL801594	Compound was evaluated for the ability to inhibit human plasma renin.	B	BAO_0000366	cell-free format	None	CHEMBL3559721	Plasma	None	None	CHEMBL286	Renin	Homo sapiens	SINGLE PROTEIN	CHEMBL1122949	1	Scientific Literature	J. Med. Chem.	1985	None
CHEMBL384760		0	1190.37	None	None	table 1	CC(C)[C@H](NC(=O)[C@H](Cc1ccccc1)NC(=O)[C@H](Cc1ccccc1)NC(=O)[C@H](Cc1c[nH]cn1)NC(=O)[C@H](Cc1ccccc1)NC(=O)[C@H]1CCCN1C(=O)[C@H](Cc1c[nH]cn1)NC(=O)[C@H]1CCCN1)C(=O)N[C@@H](Cc1ccc(O)cc1)C(=O)O	Ki	'='	1000.0	nM	6.00			UO_0000065	5.04	None	None	None	False	CHEMBL803244	Antihypertensive activity against human renin	B	BAO_0000357	single protein format	Homo sapiens	None	None	None	None	CHEMBL286	Renin	Homo sapiens	SINGLE PROTEIN	CHEMBL1121806	1	Scientific Literature	J. Med. Chem.	1981	None
CHEMBL3085574		0	761.97	2	3.70	6a	CC(C)C[C@H](NC(=O)C[C@H](O)[C@H](CC(C)C)NC(=O)[C@H](Cc1c[nH]cn1)NC(=O)[C@H](Cc1ccccc1)NC(=O)OC(C)(C)C)C(=O)NCc1ccccc1	Ki	'='	70.0	nM	7.16			UO_0000065	9.39	0.18	3.45	3.51	False	CHEMBL803243	Inhibition of purified human kidney renin, radioimmunoassay using the natural substrate partially pure angiotensinogen at 10e-9 M concentration	B	BAO_0000357	single protein format	None	None	None	None	None	CHEMBL286	Renin	Homo sapiens	SINGLE PROTEIN	CHEMBL1123620	1	Scientific Literature	J. Med. Chem.	1987	None
CHEMBL3142167		0	720.88	2	1.59	71909E	CC(=O)N1CCC[C@H]1C(=O)N[C@@H](Cc1ccccc1)C(=O)N[C@@H](Cc1c[nH]cn1)C(=O)N[C@H](CN[C@@H](Cc1ccccc1)C(N)=O)Cc1ccccc1	Kd	'='	29.0	nM	7.54			UO_0000065					False	CHEMBL803233	Dissociation constant (Kd) of renin inhibitor was determined over a temperature range of 8-37 degree by the fluorescence displacement assay	F	BAO_0000019	assay format	None	None	None	None	None	CHEMBL286	Renin	Homo sapiens	SINGLE PROTEIN	CHEMBL1124861	1	Scientific Literature	J. Med. Chem.	1990	None
CHEMBL284451		0	626.76	2	3.06	25	CC(C)(C)OC(=O)N[C@@H](Cc1ccccc1)C(=O)N[C@@H](Cc1c[nH]cn1)C(=O)N[C@H](CC1CCCCC1)[C@H](O)[C@H](O)CN=[N+]=[N-]	IC50	'='	0.4	nM	9.40			UO_0000065	14.99	0.29	6.34	4.38	False	CHEMBL806848	Inhibitory activity against purified human renal renin at pH 6.0	B	BAO_0000357	single protein format	None	None	None	None	None	CHEMBL286	Renin	Homo sapiens	SINGLE PROTEIN	CHEMBL1124504	1	Scientific Literature	J. Med. Chem.	1989	None
CHEMBL1644463		0	858.10	2	5.15	42	CC(C)S[C@H](NC(=O)[C@@H](C[C@H](O)[C@@H]1COCc2cccc(c2)C(c2ccccc2)NC(=O)c2cc(cc(N(C)S(C)(=O)=O)c2)C(=O)N1)C(C)C)C(=O)NCc1ccccc1	Ki	'='	7.0	nM	8.15			UO_0000065	9.50	0.19	3.00	4.45	False	CHEMBL1647502	Inhibition of human plasma renin	B	BAO_0000366	cell-free format	Homo sapiens	CHEMBL3559721	Plasma	None	None	CHEMBL286	Renin	Homo sapiens	SINGLE PROTEIN	CHEMBL1641535	1	Scientific Literature	Bioorg. Med. Chem. Lett.	2011	None
CHEMBL300442		0	806.02	2	3.62	6l	CC(C)CC(NC(=O)[C@H](Cc1c[nH]cn1)NC(=O)[C@H](Cc1ccccc1)NC(=O)OC(C)(C)C)C(O)CC(=O)N[C@@H](CC(C)C)C(=O)NC(C)C(O)c1ccccc1	Ki	'='	36.0	nM	7.44			UO_0000065	9.24	0.18	3.82	3.33	False	CHEMBL803242	Inhibition of purified human kidney renin, radioimmunoassay using a synthetic tetradecapeptide renin substrate at 10e-9 M concentration	B	BAO_0000357	single protein format	None	None	None	None	None	CHEMBL286	Renin	Homo sapiens	SINGLE PROTEIN	CHEMBL1123620	1	Scientific Literature	J. Med. Chem.	1987	None
CHEMBL103940		0	769.12	2	6.92	49	CCCC[C@H](N[C@@H](Cc1ccccc1)C(=O)N1CCC(OCOC)CC1)C(=O)N[C@@H](CC1CCCCC1)[C@@H](O)C[C@H](C(=O)NCCC1CCCCC1)C(C)C	IC50	'='	40.0	nM	7.40			UO_0000065	9.62	0.18	0.48	5.72	False	CHEMBL879243	Tested in vitro for its ability to inhibit the human plasma renin	B	BAO_0000366	cell-free format	None	CHEMBL3559721	Plasma	None	None	CHEMBL286	Renin	Homo sapiens	SINGLE PROTEIN	CHEMBL1127457	1	Scientific Literature	J. Med. Chem.	1994	None
CHEMBL282899		0	825.02	2	4.00	27	CC(C)CC(NC(=O)C(CCCC/N=C(/N)N[N+](=O)[O-])NC(=O)C(Cc1cccc2ccccc12)Cc1cccc2ccccc12)[C@@H](O)CC(=O)N1CCOC(CCN)C1	IC50	'='	40.0	nM	7.40			UO_0000065	8.97	0.17	3.40	3.25	False	CHEMBL801755	Inhibitory activity against monkey plasma renin.	B	BAO_0000366	cell-free format	Cercopithecidae	CHEMBL3559721	Plasma	None	None	CHEMBL286	Renin	Homo sapiens	SINGLE PROTEIN	CHEMBL1125654	1	Scientific Literature	J. Med. Chem.	1991	None
CHEMBL45727		0	705.92	1	3.61	25	COc1ccc(C[C@H](NC(=O)OC(C)(C)C)C(=O)N[C@@H](Cc2c[nH]cn2)C(=O)N[C@@H](CC2CCCCC2)[C@@H](O)CCS(=O)(=O)C(C)C)cc1	IC50	'='	41.0	nM	7.39			UO_0000065	10.46	0.21	3.78	3.91	False	CHEMBL803287	Inhibition against human plasma renin	B	BAO_0000366	cell-free format	Homo sapiens	CHEMBL3559721	Plasma	None	None	CHEMBL286	Renin	Homo sapiens	SINGLE PROTEIN	CHEMBL1123605	1	Scientific Literature	J. Med. Chem.	1987	None
CHEMBL281043		0	681.92	1	4.65	16c	CC(C)C[C@H](O)[C@H](O)[C@H](CC1CCCCC1)NC(=O)[C@H](Cc1cscn1)NC(=O)[C@@H]1[C@@H](S(=O)(=O)c2ccccc2)[C@H]1c1ccccc1	IC50						Not Determined						False	CHEMBL803393	In vitro potency inhibiting human purified renin at PH 6.0 was determined; No data	B	BAO_0000357	single protein format	None	None	None	None	None	CHEMBL286	Renin	Homo sapiens	SINGLE PROTEIN	CHEMBL1126210	1	Scientific Literature	Bioorg. Med. Chem. Lett.	1992	None
CHEMBL431217		0	742.87	2	1.75	38	CCOC(=O)C(F)(F)C(=O)[C@H](CC1CCCCC1)NC(=O)[C@H](Cc1csc(N)n1)NC(=O)[C@H](Cc1ccccc1)NS(=O)(=O)N1CCOCC1	IC50	'='	0.54	nM	9.27			UO_0000065	12.48	0.25	7.52	4.65	False	CHEMBL801744	In vitro inhibition of monkey renin.	B	BAO_0000357	single protein format	Cercopithecidae	None	None	None	None	CHEMBL286	Renin	Homo sapiens	SINGLE PROTEIN	CHEMBL1125476	1	Scientific Literature	J. Med. Chem.	1992	None
CHEMBL319424		0	836.13	2	5.88	46	CCCC[C@H](N[C@@H](Cc1ccccc1)C(=O)N1CCC(OCOC)CC1)C(=O)N[C@@H](CC1CCCCC1)[C@@H](O)C[C@H](C(=O)NCCNC(=O)OCc1ccccc1)C(C)C	IC50	'='	17.0	nM	7.77			UO_0000065	9.29	0.18	1.89	4.64	False	CHEMBL879243	Tested in vitro for its ability to inhibit the human plasma renin	B	BAO_0000366	cell-free format	None	CHEMBL3559721	Plasma	None	None	CHEMBL286	Renin	Homo sapiens	SINGLE PROTEIN	CHEMBL1127457	1	Scientific Literature	J. Med. Chem.	1994	None
CHEMBL451603		0	621.17	2	5.85	rac-26e	COc1cccc(CN(C(=O)C2=C(c3ccc(CN(C)Cc4c(F)ccc(F)c4Cl)cc3)CC3CNCC2N3)C2CC2)c1C	IC50	'='	2.9	nM	8.54			UO_0000065	13.74	0.27	2.69	15.02	False	CHEMBL975288	Inhibition of human recombinant rennin in buffer assessed as accumulation of angiotensin 1 using human tetradecapeptide by immunoassay	B	BAO_0000357	single protein format	Homo sapiens	None	None	None	None	CHEMBL286	Renin	Homo sapiens	SINGLE PROTEIN	CHEMBL1138622	1	Scientific Literature	J. Med. Chem.	2009	None
CHEMBL503443		0	691.00	2	6.92	25k	CC(=O)N1C[C@H]2N[C@H](CC(c3ccc(OCCOc4c(F)ccc(F)c4Cl)cc3)=C2C(=O)N(Cc2cccc(Cl)c2Cl)C2CC2)C1	IC50	'='	0.33	nM	9.48			UO_0000065	13.72	0.28	2.56	13.33	False	CHEMBL975288	Inhibition of human recombinant rennin in buffer assessed as accumulation of angiotensin 1 using human tetradecapeptide by immunoassay	B	BAO_0000357	single protein format	Homo sapiens	None	None	None	None	CHEMBL286	Renin	Homo sapiens	SINGLE PROTEIN	CHEMBL1138622	1	Scientific Literature	J. Med. Chem.	2009	None
CHEMBL500811		0	646.99	2	7.22	(-)-26h	O=C(C1=C(c2ccc(CCCOc3c(F)ccc(F)c3Cl)cc2)C[C@H]2CNC[C@@H]1N2)N(Cc1cccc(Cl)c1Cl)C1CC1	IC50	'='	88.0	nM	7.06			UO_0000065	10.91	0.22	-0.16	13.16	False	CHEMBL975287	Inhibition of human recombinant rennin in human plasma assessed as accumulation of angiotensin 1 using human tetradecapeptide by immunoassay	B	BAO_0000357	single protein format	Homo sapiens	CHEMBL3559721	Plasma	None	None	CHEMBL286	Renin	Homo sapiens	SINGLE PROTEIN	CHEMBL1138622	1	Scientific Literature	J. Med. Chem.	2009	None
CHEMBL508161		0	569.70	1	4.34	17a	COc1ccccc1COCCCOc1ccc(C2=C(C(=O)NCc3ccccc3)[C@H]3CN(C(C)=O)C[C@@H](C2)N3)cc1	IC50	'='	7500.0	nM	5.12			UO_0000065	9.00	0.17	0.78	5.75	False	CHEMBL975287	Inhibition of human recombinant rennin in human plasma assessed as accumulation of angiotensin 1 using human tetradecapeptide by immunoassay	B	BAO_0000357	single protein format	Homo sapiens	CHEMBL3559721	Plasma	None	None	CHEMBL286	Renin	Homo sapiens	SINGLE PROTEIN	CHEMBL1138622	1	Scientific Literature	J. Med. Chem.	2009	None
CHEMBL58859		0	773.93	2	1.99	20	CCN1C[C@@H]([C@H](O)[C@H](CC2CCCCC2)NC(=O)[C@H](Cc2c[nH]cn2)NC(=O)[C@H](Cc2ccc(OC)cc2)NC(=O)N(C)CCOCOCCOC)OC1=O	IC50	'='	14.0	nM	7.85			UO_0000065					False	CHEMBL801669	Inhibitory activity against human plasma renin at pH 7.4	F	BAO_0000366	cell-free format	None	CHEMBL3559721	Plasma	None	None	CHEMBL286	Renin	Homo sapiens	SINGLE PROTEIN	CHEMBL1124843	1	Scientific Literature	J. Med. Chem.	1990	None
CHEMBL1092525		0	618.04	2	7.20	37	Cc1cc(Cl)c(OCCCc2ccc(CC(CN)C(=O)N(Cc3cc(CCCO)ccc3Cl)C3CC3)cc2)c(Cl)c1	IC50	'='	0.09	nM	10.05			UO_0000065	16.25	0.33	2.85	13.25	False	CHEMBL1110677	Inhibition of human recombinant renin in PBS buffer at pH 7.4	B	BAO_0000357	single protein format	Homo sapiens	None	None	None	None	CHEMBL286	Renin	Homo sapiens	SINGLE PROTEIN	CHEMBL1156309	1	Scientific Literature	Bioorg. Med. Chem. Lett.	2010	None
CHEMBL1092525		0	618.04	2	7.20	37	Cc1cc(Cl)c(OCCCc2ccc(CC(CN)C(=O)N(Cc3cc(CCCO)ccc3Cl)C3CC3)cc2)c(Cl)c1	IC50	'='	6.4	nM	8.19			UO_0000065	13.26	0.27	0.99	10.81	False	CHEMBL1110678	Inhibition of human recombinant renin in human citreated-plasma	B	BAO_0000357	single protein format	Homo sapiens	None	None	None	None	CHEMBL286	Renin	Homo sapiens	SINGLE PROTEIN	CHEMBL1156309	1	Scientific Literature	Bioorg. Med. Chem. Lett.	2010	None
CHEMBL67431		0	775.98	3	4.12	5l	CC(C)(C)OC(=O)N[C@@H](Cc1ccccc1)C(=O)N[C@@H](Cc1c[nH]cn1)C(=O)N[C@@H](CC1CCCCC1)[C@@H](O)CSc1nnnn1CCc1ccc(O)cc1	IC50	'='	33.0	nM	7.48			UO_0000065	9.64	0.19	3.36	3.58	False	CHEMBL804787	The compound was tested in vitro for inhibition of human plasma renin.	B	BAO_0000366	cell-free format	None	CHEMBL3559721	Plasma	None	None	CHEMBL286	Renin	Homo sapiens	SINGLE PROTEIN	CHEMBL1126068	1	Scientific Literature	J. Med. Chem.	1992	None
CHEMBL1093934		0	627.06	2	8.12	36	Cc1cc(Cl)c(OCCCc2ccc(C[C@@H](CN)C(=O)N(Cc3cc(CCCC#N)ccc3Cl)C3CC3)cc2)c(Cl)c1	IC50	'='	4.6	nM	8.34			UO_0000065	13.30	0.27	0.22	10.51	False	CHEMBL1110678	Inhibition of human recombinant renin in human citreated-plasma	B	BAO_0000357	single protein format	Homo sapiens	None	None	None	None	CHEMBL286	Renin	Homo sapiens	SINGLE PROTEIN	CHEMBL1156309	1	Scientific Literature	Bioorg. Med. Chem. Lett.	2010	None
CHEMBL1093285		0	632.07	2	7.85	rac-28	COCCCc1ccc(Cl)c(CN(C(=O)C(CN)Cc2ccc(CCCOc3c(Cl)cc(C)cc3Cl)cc2)C2CC2)c1	IC50	'='	5.8	nM	8.24			UO_0000065	13.03	0.27	0.39	12.71	False	CHEMBL1110678	Inhibition of human recombinant renin in human citreated-plasma	B	BAO_0000357	single protein format	Homo sapiens	None	None	None	None	CHEMBL286	Renin	Homo sapiens	SINGLE PROTEIN	CHEMBL1156309	1	Scientific Literature	Bioorg. Med. Chem. Lett.	2010	None
CHEMBL1093286		0	632.07	2	7.85	29	COCCCc1ccc(Cl)c(CN(C(=O)[C@H](CN)Cc2ccc(CCCOc3c(Cl)cc(C)cc3Cl)cc2)C2CC2)c1	IC50	'='	2.4	nM	8.62			UO_0000065	13.64	0.28	0.77	13.30	False	CHEMBL1110678	Inhibition of human recombinant renin in human citreated-plasma	B	BAO_0000357	single protein format	Homo sapiens	None	None	None	None	CHEMBL286	Renin	Homo sapiens	SINGLE PROTEIN	CHEMBL1156309	1	Scientific Literature	Bioorg. Med. Chem. Lett.	2010	None
CHEMBL1093936		0	649.06	2	6.49	39	COCCCc1cc(CN(C(=O)C(CN)Cc2ccc(CCCOc3c(Cl)cc(C)cc3Cl)cc2)C2CC2)c(Cl)c[n+]1[O-]	IC50	'='	1.8	nM	8.74			UO_0000065	13.47	0.28	2.25	9.53	False	CHEMBL1110678	Inhibition of human recombinant renin in human citreated-plasma	B	BAO_0000357	single protein format	Homo sapiens	None	None	None	None	CHEMBL286	Renin	Homo sapiens	SINGLE PROTEIN	CHEMBL1156309	1	Scientific Literature	Bioorg. Med. Chem. Lett.	2010	None
CHEMBL299055		0	698.86	1	2.42	19	CCN1C[C@@H]([C@H](O)[C@H](CC2CCCCC2)NC(=O)[C@H](Cc2c[nH]cn2)NC(=O)[C@@H](CC(=O)N(C)CCOCOC)Cc2ccccc2)OC1=O	IC50	'='	0.49	nM	9.31			UO_0000065					False	CHEMBL701248	Inhibitory activity against purified human renal renin at pH 6.5	F	BAO_0000019	assay format	None	None	None	None	None	CHEMBL286	Renin	Homo sapiens	SINGLE PROTEIN	CHEMBL1124843	1	Scientific Literature	J. Med. Chem.	1990	None
CHEMBL3142231		0	661.87	1	3.21	13	CC(C)S(=O)(=O)C[C@H](O)[C@H](CC1CCCCC1)NC(=O)[C@H](Cc1c[nH]cn1)NC(=O)[C@H](Cc1ccccc1)NC(=O)OC(C)(C)C	IC50	'='	2.0	nM	8.70			UO_0000065	13.14	0.26	5.49	4.84	False	CHEMBL803432	Evaluated in vitro for inhibitory potency against renin.	B	BAO_0000357	single protein format	None	None	None	None	None	CHEMBL286	Renin	Homo sapiens	SINGLE PROTEIN	CHEMBL1123652	1	Scientific Literature	J. Med. Chem.	1987	None
CHEMBL231043		0	753.02	1	4.57	1	CC(C)CCNC(=O)C[C@H](O)[C@H](CC1CCCCC1)NC(=O)[C@H](CC(C)C)NC(=O)[C@H](Cc1ccccc1)NC(=O)CC1CS(=O)(=O)c2ccccc21	IC50	'='	10.0	nM	8.00			UO_0000065	10.62	0.21	3.43	4.68	False	CHEMBL801712	Inhibition of human plasma renin at pH 65.0	B	BAO_0000366	cell-free format	Homo sapiens	CHEMBL3559721	Plasma	None	None	CHEMBL286	Renin	Homo sapiens	SINGLE PROTEIN	CHEMBL1150467	1	Scientific Literature	Bioorg. Med. Chem. Lett.	1994	None
CHEMBL61777		0	697.83	1	1.76	12	CCN1C[C@@H]([C@H](O)[C@H](CC2CCCCC2)NC(=O)[C@H](Cc2c[nH]cn2)NC(=O)[C@H](Cc2ccc(OC)cc2)NC(=O)N2CCOCC2)OC1=O	IC50	'='	3.4	nM	8.47			UO_0000065					False	CHEMBL701248	Inhibitory activity against purified human renal renin at pH 6.5	F	BAO_0000019	assay format	None	None	None	None	None	CHEMBL286	Renin	Homo sapiens	SINGLE PROTEIN	CHEMBL1124843	1	Scientific Literature	J. Med. Chem.	1990	None
CHEMBL285207		0	774.88	2	-0.68	23	COC(=O)[C@H](NC(=O)[C@H](Cc1ccccc1)NS(=O)(=O)N1CCOCC1)C(=O)N[C@@H](CC1CCCCC1)C(O)C(F)(F)C(=O)NCCN1CCOCC1	IC50	'='	0.62	nM	9.21			UO_0000065	11.88	0.24	9.89	4.49	False	CHEMBL801758	The concentration producing 50% inhibition of renin activity in monkey plasma was determined by radioimmunoassay.	B	BAO_0000366	cell-free format	Cercopithecidae	CHEMBL3559721	Plasma	None	None	CHEMBL286	Renin	Homo sapiens	SINGLE PROTEIN	CHEMBL1126021	1	Scientific Literature	J. Med. Chem.	1992	None
CHEMBL269752		0	1052.29	None	None	1	CC[C@](C)(N)C(=O)N[C@@H](Cc1c[nH]cn1)C(=O)N1CCC[C@H]1C(=O)N[C@@H](Cc1ccccc1)C(=O)N[C@@H](Cc1c[nH]cn1)C(=O)NC(CC(C)C)C(O)CC(=O)N[C@@H](CC(C)C)C(=O)N[C@@H](Cc1ccccc1)C(N)=O	IC50	'='	3.0	nM	8.52			UO_0000065	8.10	None	None	None	False	CHEMBL801590	Inhibition of human plasma renin at 10e-9 M concentration	B	BAO_0000357	single protein format	None	CHEMBL3559721	Plasma	None	None	CHEMBL286	Renin	Homo sapiens	SINGLE PROTEIN	CHEMBL1123620	1	Scientific Literature	J. Med. Chem.	1987	None
CHEMBL269752		0	1052.29	None	None	1	CC[C@](C)(N)C(=O)N[C@@H](Cc1c[nH]cn1)C(=O)N1CCC[C@H]1C(=O)N[C@@H](Cc1ccccc1)C(=O)N[C@@H](Cc1c[nH]cn1)C(=O)NC(CC(C)C)C(O)CC(=O)N[C@@H](CC(C)C)C(=O)N[C@@H](Cc1ccccc1)C(N)=O	Ki	'='	1.5	nM	8.82			UO_0000065	8.39	None	None	None	False	CHEMBL803243	Inhibition of purified human kidney renin, radioimmunoassay using the natural substrate partially pure angiotensinogen at 10e-9 M concentration	B	BAO_0000357	single protein format	None	None	None	None	None	CHEMBL286	Renin	Homo sapiens	SINGLE PROTEIN	CHEMBL1123620	1	Scientific Literature	J. Med. Chem.	1987	None
CHEMBL3144116		0	557.76	1	4.31	16	CC(C)C[C@@H](NC(=O)[C@H](C)NC(=O)[C@H](Cc1ccccc1)NC(=O)OC(C)(C)C)[C@H](O)CSc1ccccc1	Inhibition	'='	56.0	%				UO_0000187					False	CHEMBL840509	Inhibition of human renal renin at the concentration of 10e-5 M.	B	BAO_0000357	single protein format	None	None	None	None	None	CHEMBL286	Renin	Homo sapiens	SINGLE PROTEIN	CHEMBL1123909	1	Scientific Literature	J. Med. Chem.	1987	None
CHEMBL282899		0	825.02	2	4.00	27	CC(C)CC(NC(=O)C(CCCC/N=C(/N)N[N+](=O)[O-])NC(=O)C(Cc1cccc2ccccc12)Cc1cccc2ccccc12)[C@@H](O)CC(=O)N1CCOC(CCN)C1	IC50	'='	45.0	nM	7.35			UO_0000065	8.90	0.17	3.35	3.23	False	CHEMBL806849	Inhibitory activity against human plasma renin	B	BAO_0000366	cell-free format	None	CHEMBL3559721	Plasma	None	None	CHEMBL286	Renin	Homo sapiens	SINGLE PROTEIN	CHEMBL1125654	1	Scientific Literature	J. Med. Chem.	1991	None
CHEMBL344272		0	683.87	1	2.94	4	CCN1C[C@@H]([C@H](O)[C@H](CC2CCCCC2)NC(=O)[C@H](Cc2cscn2)NC(=O)[C@@H](CC(=O)N2CCOCC2)Cc2ccccc2)OC1=O	IC50	'='	0.6	nM	9.22			UO_0000065	13.48	0.26	6.28	6.13	False	CHEMBL878548	Compound was evaluated for the inhibitory concentration against purified human renal renin at pH 6.5	B	BAO_0000357	single protein format	None	None	None	None	None	CHEMBL286	Renin	Homo sapiens	SINGLE PROTEIN	CHEMBL1125910	1	Scientific Literature	J. Med. Chem.	1991	None
CHEMBL301881		0	772.94	2	1.30	17	CC(C)CC(NC(=O)[C@H](Cc1c[nH]cn1)NC(=O)[C@H](Cc1ccccc1)NC(=O)OC(C)(C)C)C(O)CC(=O)N[C@@H](CC(C)C)C(=O)NCCC(N)C(=O)O	Inhibition	'='	8.0	%				UO_0000187					False	CHEMBL806612	Concentration required for 50% inhibition of human plasma renin at 10e-6 nM of the compound	B	BAO_0000366	cell-free format	None	CHEMBL3559721	Plasma	None	None	CHEMBL286	Renin	Homo sapiens	SINGLE PROTEIN	CHEMBL1123973	1	Scientific Literature	J. Med. Chem.	1988	None
CHEMBL53099		0	819.02	2	2.60	2	CC(C)CC(NC(=O)[C@H](Cc1c[nH]cn1)NC(=O)[C@H](Cc1ccccc1)NC(=O)OC(C)(C)C)C(O)CC(=O)N[C@@H](CC(C)C)C(=O)N[C@@H](Cc1ccccc1)C(N)=O	IC50	'='	63.0	nM	7.20			UO_0000065	8.79	0.17	4.60	2.92	False	CHEMBL795272	Inhibition of hog kidney renin at 10e-9 M concentration	B	BAO_0000357	single protein format	Sus scrofa	None	None	None	None	CHEMBL286	Renin	Homo sapiens	SINGLE PROTEIN	CHEMBL1123620	1	Scientific Literature	J. Med. Chem.	1987	None
CHEMBL294158		0	805.97	2	3.33	18	CC(C)CC(NC(=O)[C@H](Cc1c[nH]cn1)NC(=O)[C@H](Cc1ccccc1)NC(=O)OC(C)(C)C)C(O)CC(=O)N[C@@H](CC(C)C)C(=O)NC(C(=O)O)c1ccccc1	Inhibition	'='	44.0	%				UO_0000187					False	CHEMBL806612	Concentration required for 50% inhibition of human plasma renin at 10e-6 nM of the compound	B	BAO_0000366	cell-free format	None	CHEMBL3559721	Plasma	None	None	CHEMBL286	Renin	Homo sapiens	SINGLE PROTEIN	CHEMBL1123973	1	Scientific Literature	J. Med. Chem.	1988	None
CHEMBL277437		0	927.14	2	10.35	20	CCC(C)CNC(=O)C[C@H](O)C(CC(C)C)NC(=O)C(CCCCNP(=O)(Oc1ccccc1)Oc1ccccc1)NC(=O)C(Cc1cccc2ccccc12)Cc1cccc2ccccc12	IC50	'='	740.0	nM	6.13			UO_0000065	6.61	0.12	-4.22	3.95	False	CHEMBL806849	Inhibitory activity against human plasma renin	B	BAO_0000366	cell-free format	None	CHEMBL3559721	Plasma	None	None	CHEMBL286	Renin	Homo sapiens	SINGLE PROTEIN	CHEMBL1125654	1	Scientific Literature	J. Med. Chem.	1991	None
CHEMBL406091		0	1178.37	None	None	26	CC[C@H](C)[C@H](NC(=O)[C@H](Cc1ccccc1)NC(=O)[C@H](Cc1ccccc1)NC(=O)[C@H](Cc1c[nH]cn1)NC(=O)[C@H](Cc1ccccc1)NC(=O)[C@@H]1CCCN1C(=O)[C@H](Cc1c[nH]cn1)NC(=O)[C@@H]1CCCN1)C(=O)N[C@@H](Cc1c[nH]cn1)C(=O)O	IC50	'='	7000.0	nM	5.16			UO_0000065	4.37	None	None	None	False	CHEMBL801594	Compound was evaluated for the ability to inhibit human plasma renin.	B	BAO_0000366	cell-free format	None	CHEMBL3559721	Plasma	None	None	CHEMBL286	Renin	Homo sapiens	SINGLE PROTEIN	CHEMBL1122949	1	Scientific Literature	J. Med. Chem.	1985	None
CHEMBL301129		0	796.41	2	4.36	6f	CC(C)CC(NC(=O)[C@H](Cc1c[nH]cn1)NC(=O)[C@H](Cc1ccccc1)NC(=O)OC(C)(C)C)C(O)CC(=O)N[C@@H](CC(C)C)C(=O)NCc1ccc(Cl)cc1	Ki	'='	50.0	nM	7.30			UO_0000065	9.17	0.18	2.94	3.59	False	CHEMBL803242	Inhibition of purified human kidney renin, radioimmunoassay using a synthetic tetradecapeptide renin substrate at 10e-9 M concentration	B	BAO_0000357	single protein format	None	None	None	None	None	CHEMBL286	Renin	Homo sapiens	SINGLE PROTEIN	CHEMBL1123620	1	Scientific Literature	J. Med. Chem.	1987	None
CHEMBL3142268		0	575.79	1	4.10	45	CCOC(=O)N[C@@H](Cc1ccccc1)C(=O)N[C@@H](CC(C)C)C(=O)N[C@@H](CC1CCCCC1)[C@@H](O)[C@@H](O)CC(C)C	Inhibition	'='	71.0	%				UO_0000187					False	CHEMBL883529	In vitro Inhibitory activity against Renin at at 10e-9 (M)	B	BAO_0000357	single protein format	None	None	None	None	None	CHEMBL286	Renin	Homo sapiens	SINGLE PROTEIN	CHEMBL1124242	1	Scientific Literature	J. Med. Chem.	1988	None
CHEMBL2115235		0	689.85	1	3.47	1d	CC(C)OC(=O)[C@H](O)[C@@H](CC1CCCCC1)NC(=O)[C@H](Cc1c[nH]cn1)NC(=O)[C@@H](CC(=O)N1CCOCC1)Cc1cccc2ccccc12	IC50	'='	2100.0	nM	5.68			UO_0000065	8.23	0.16	2.21	3.48	False	CHEMBL807518	Tested for inhibition of human plasma renin	B	BAO_0000366	cell-free format	None	CHEMBL3559721	Plasma	None	None	CHEMBL286	Renin	Homo sapiens	SINGLE PROTEIN	CHEMBL1124974	1	Scientific Literature	J. Med. Chem.	1990	None
CHEMBL324624		0	753.99	2	4.00	IX	CC[C@H](C)[C@H](NC(=O)C[C@H](O)[C@H](CC1CCCCC1)NC(=O)CC[C@H](O)[C@H](Cc1ccccc1)NC(=O)OC(C)(C)C)C(=O)NCc1cnc(C)nc1N	IC50	'='	4.2	nM	8.38			UO_0000065	11.11	0.21	4.38	3.84	False	CHEMBL848086	In vitro for inhibitory activity against human renin	B	BAO_0000357	single protein format	None	None	None	None	None	CHEMBL286	Renin	Homo sapiens	SINGLE PROTEIN	CHEMBL1125795	1	Scientific Literature	J. Med. Chem.	1991	None
CHEMBL150714		0	681.94	2	5.17	7f	CC(C)SC[C@H](O)[C@H](CC12CC3CC(CC(C3)C1)C2)NC(=O)[C@H](Cc1c[nH]cn1)NC(=O)[C@H](Cc1ccccc1)NC(=O)OC(C)(C)C	IC50	'='	2500.0	nM	5.60			UO_0000065	8.21	0.16	0.43	3.85	False	CHEMBL873003	Inhibition of human renal renin at pH 6	B	BAO_0000357	single protein format	None	None	None	None	None	CHEMBL286	Renin	Homo sapiens	SINGLE PROTEIN	CHEMBL1124052	1	Scientific Literature	J. Med. Chem.	1988	None
CHEMBL3350189		0	812.02	2	4.36	II	CC[C@H](C)[C@H](NC(=O)[C@H](C(C)C)[C@@H](O)[C@H](O)[C@H](CC1CCCCC1)NC(=O)[C@H](Cc1c[nH]cn1)NC(=O)COc1cccc2ccccc12)C(=O)NCc1ccccn1	Ki	'='	2.0	nM	8.70			UO_0000065	10.71	0.20	4.34	4.19	False	CHEMBL803234	Compound was evaluated for aspartyl protease inhibition selectivity relative to renin	B	BAO_0000357	single protein format	None	None	None	None	None	CHEMBL286	Renin	Homo sapiens	SINGLE PROTEIN	CHEMBL1127224	1	Scientific Literature	Bioorg. Med. Chem. Lett.	1993	None
CHEMBL3144103		0	607.82	2	5.46	21	CC(C)C[C@@H](NC(=O)[C@H](C)NC(=O)[C@H](Cc1ccccc1)NC(=O)OC(C)(C)C)[C@H](O)CSc1ccc2ccccc2c1	Inhibition	'='	23.0	%				UO_0000187					False	CHEMBL840509	Inhibition of human renal renin at the concentration of 10e-5 M.	B	BAO_0000357	single protein format	None	None	None	None	None	CHEMBL286	Renin	Homo sapiens	SINGLE PROTEIN	CHEMBL1123909	1	Scientific Literature	J. Med. Chem.	1987	None
CHEMBL297894		0	504.71	1	3.75	19b(more polar)	CCOC(=O)C(CCc1ccccc1)N[C@@H](C)C(=O)N[C@@H](CC1CCCCC1)[C@@H](O)[C@@H](O)CC(C)C	IC50	'='	150.0	nM	6.82			UO_0000065	13.52	0.26	3.07	6.32	False	CHEMBL802394	In vitro potency against purified renin at a pH of 6.0.	B	BAO_0000357	single protein format	None	None	None	None	None	CHEMBL286	Renin	Homo sapiens	SINGLE PROTEIN	CHEMBL1126032	1	Scientific Literature	J. Med. Chem.	1992	None
CHEMBL216386		0	1119.29	None	None	Glu-Trp-Pro-Arg-Pro-Gln-Ile-Pro-Pro	CC[C@H](C)[C@H](NC(=O)[C@H](CCC(N)=O)NC(=O)[C@@H]1CCCN1C(=O)[C@H](CCCN=C(N)N)NC(=O)[C@@H]1CCCN1C(=O)[C@H](Cc1c[nH]c2ccccc12)NC(=O)[C@@H](N)CCC(=O)O)C(=O)N1CCC[C@H]1C(=O)N1CCC[C@H]1C(=O)O	Ki	'='	800.0	nM	6.10			UO_0000065	5.45	None	None	None	False	CHEMBL803244	Antihypertensive activity against human renin	B	BAO_0000357	single protein format	Homo sapiens	None	None	None	None	CHEMBL286	Renin	Homo sapiens	SINGLE PROTEIN	CHEMBL1121806	1	Scientific Literature	J. Med. Chem.	1981	None
CHEMBL1088290		0	605.94	2	7.87	7a	O=C(C1=C(c2ccc(CCCOc3c(F)ccc(F)c3Cl)cc2)CCNC1)N(Cc1cccc(Cl)c1Cl)C1CC1	IC50	'='	1.2	nM	8.92			UO_0000065	14.72	0.30	1.05	21.46	False	CHEMBL1110296	Inhibition of human rennin in buffer assessed as accumulation of angiotensin 1 using human tetradecapeptide by immunoassay	B	BAO_0000357	single protein format	Homo sapiens	None	None	None	None	CHEMBL286	Renin	Homo sapiens	SINGLE PROTEIN	CHEMBL1154384	1	Scientific Literature	Bioorg. Med. Chem. Lett.	2009	None
CHEMBL1076443		0	647.98	2	7.64	2a	O=C(C1=C(c2ccc(CCCOc3c(F)ccc(F)c3Cl)cc2)C[C@H]2COC[C@H]1N2)N(Cc1cccc(Cl)c1Cl)C1CC1	IC50	'='	0.68	nM	9.17			UO_0000065	14.15	0.29	1.53	18.05	False	CHEMBL1110296	Inhibition of human rennin in buffer assessed as accumulation of angiotensin 1 using human tetradecapeptide by immunoassay	B	BAO_0000357	single protein format	Homo sapiens	None	None	None	None	CHEMBL286	Renin	Homo sapiens	SINGLE PROTEIN	CHEMBL1154384	1	Scientific Literature	Bioorg. Med. Chem. Lett.	2009	None
CHEMBL591341		0	488.67	0	4.08	21d	CNC[C@H](CC1CCCCC1)NC(=O)N1CCC[C@@H]([C@@H](OCCNC(=O)OC)c2ccccc2)C1	IC50	'='	1.17	nM	8.93			UO_0000065	18.28	0.35	4.85	9.72	False	CHEMBL1039372	Inhibition of trypsin-activated human recombinant renin	B	BAO_0000357	single protein format	Homo sapiens	None	None	None	None	CHEMBL286	Renin	Homo sapiens	SINGLE PROTEIN	CHEMBL1153179	1	Scientific Literature	Bioorg. Med. Chem. Lett.	2010	None
CHEMBL590388		0	541.11	1	4.87	21l	CNC[C@H](CC1CCCCC1)NC(=O)N1CCC[C@@H]([C@@H](OCCNC(=O)OC)c2cc(Cl)ccc2F)C1	IC50	'='	0.62	nM	9.21			UO_0000065	17.02	0.34	4.34	10.02	False	CHEMBL1039372	Inhibition of trypsin-activated human recombinant renin	B	BAO_0000357	single protein format	Homo sapiens	None	None	None	None	CHEMBL286	Renin	Homo sapiens	SINGLE PROTEIN	CHEMBL1153179	1	Scientific Literature	Bioorg. Med. Chem. Lett.	2010	None
CHEMBL1088290		0	605.94	2	7.87	7a	O=C(C1=C(c2ccc(CCCOc3c(F)ccc(F)c3Cl)cc2)CCNC1)N(Cc1cccc(Cl)c1Cl)C1CC1	IC50	'='	53.0	nM	7.28			UO_0000065	12.01	0.25	-0.59	17.50	False	CHEMBL1110297	Inhibition of human rennin in human plasma assessed as accumulation of angiotensin 1 using human tetradecapeptide by immunoassay	B	BAO_0000366	cell-free format	Homo sapiens	CHEMBL3559721	Plasma	None	None	CHEMBL286	Renin	Homo sapiens	SINGLE PROTEIN	CHEMBL1154384	1	Scientific Literature	Bioorg. Med. Chem. Lett.	2009	None
CHEMBL1076444		0	646.00	2	8.80	3a	O=C(C1=C(c2ccc(CCCOc3c(F)ccc(F)c3Cl)cc2)C[C@H]2CCC[C@H]1N2)N(Cc1cccc(Cl)c1Cl)C1CC1	IC50	'='	113.0	nM	6.95			UO_0000065	10.75	0.22	-1.85	16.71	False	CHEMBL1110297	Inhibition of human rennin in human plasma assessed as accumulation of angiotensin 1 using human tetradecapeptide by immunoassay	B	BAO_0000366	cell-free format	Homo sapiens	CHEMBL3559721	Plasma	None	None	CHEMBL286	Renin	Homo sapiens	SINGLE PROTEIN	CHEMBL1154384	1	Scientific Literature	Bioorg. Med. Chem. Lett.	2009	None
CHEMBL496827		0	503.73	1	4.68	21j	CNC[C@H](CC1CCCCC1)NC(=O)N1CCC[C@@H]([C@@](O)(CCCCOC)c2cccc(OC)c2)C1	IC50	'='	13.0	nM	7.89			UO_0000065	15.66	0.30	3.21	9.49	False	CHEMBL957839	Inhibition of human recombinant renin	B	BAO_0000357	single protein format	Homo sapiens	None	None	None	None	CHEMBL286	Renin	Homo sapiens	SINGLE PROTEIN	CHEMBL1136958	1	Scientific Literature	Bioorg. Med. Chem. Lett.	2009	None
CHEMBL496042		0	522.17	2	5.71	21q	CCNC[C@H](CC1CCCCC1)NC(=O)N1CCC[C@@H]([C@@](O)(CCCCOC)c2cccc(Cl)c2)C1	IC50	'='	6.0	nM	8.22			UO_0000065	15.75	0.31	2.51	11.14	False	CHEMBL957839	Inhibition of human recombinant renin	B	BAO_0000357	single protein format	Homo sapiens	None	None	None	None	CHEMBL286	Renin	Homo sapiens	SINGLE PROTEIN	CHEMBL1136958	1	Scientific Literature	Bioorg. Med. Chem. Lett.	2009	None
CHEMBL496232		0	491.69	0	4.81	21k	CNC[C@H](CC1CCCCC1)NC(=O)N1CCC[C@@H]([C@@](O)(CCCCOC)c2cccc(F)c2)C1	IC50	'='	47.0	nM	7.33			UO_0000065	14.90	0.29	2.52	9.93	False	CHEMBL957840	Inhibition of human recombinant renin in presence of human plasma by competitive radioimmunoassay	B	BAO_0000366	cell-free format	Homo sapiens	CHEMBL3559721	Plasma	None	None	CHEMBL286	Renin	Homo sapiens	SINGLE PROTEIN	CHEMBL1136958	1	Scientific Literature	Bioorg. Med. Chem. Lett.	2009	None
CHEMBL325721		0	667.92	1	4.84	XIV	CCCC(NC(=O)[C@H](Cc1ccccc1)OC(=O)N1CCC(N)CC1)C(=O)N[C@@H](CC1CCCCC1)[C@@H](O)CCSc1ccccn1	IC50	'='	37.0	nM	7.43			UO_0000065	11.13	0.22	2.59	5.06	False	CHEMBL879256	In vitro inhibitory activity against human plasma renin at pH 5.5 for suppression of angiotensin I formation.	B	BAO_0000366	cell-free format	None	CHEMBL3559721	Plasma	None	None	CHEMBL286	Renin	Homo sapiens	SINGLE PROTEIN	CHEMBL1126130	1	Scientific Literature	J. Med. Chem.	1992	None
CHEMBL1076448		0	607.14	2	7.28	8b	COc1cccc(CN(C(=O)C2=C(c3ccc(CCCOc4c(F)ccc(F)c4Cl)cc3)C3(CC3)CNC2)C2CC2)c1C	IC50	'='	210.0	nM	6.68			UO_0000065	11.00	0.21	-0.60	13.15	False	CHEMBL1110296	Inhibition of human rennin in buffer assessed as accumulation of angiotensin 1 using human tetradecapeptide by immunoassay	B	BAO_0000357	single protein format	Homo sapiens	None	None	None	None	CHEMBL286	Renin	Homo sapiens	SINGLE PROTEIN	CHEMBL1154384	1	Scientific Literature	Bioorg. Med. Chem. Lett.	2009	None
CHEMBL282914		0	811.98	3	0.86	37	CC(C)CC(NC(=O)C(CCCC/N=C(/N)N[N+](=O)[O-])NC(=O)C(CC(=O)N1CCOCC1)Cc1cccc2ccccc12)[C@@H](O)CC(=O)N1CCOC(CCN)C1	IC50						Not Determined						False	CHEMBL806850	Inhibitory activity against human plasma renin; C means not measured	B	BAO_0000366	cell-free format	Homo sapiens	CHEMBL3559721	Plasma	None	None	CHEMBL286	Renin	Homo sapiens	SINGLE PROTEIN	CHEMBL1125654	1	Scientific Literature	J. Med. Chem.	1991	None
CHEMBL279921		0	760.96	2	0.00	45	NCCC1CN(C(=O)C[C@H](O)C(CC2CCCCC2)NC(=O)C(Cc2c[nH]cn2)NC(=O)C(Cc2ccccc2)NS(=O)(=O)N2CCOCC2)CCO1	IC50	'='	5.0	nM	8.30			UO_0000065	10.91	0.21	None	3.75	False	CHEMBL801755	Inhibitory activity against monkey plasma renin.	B	BAO_0000366	cell-free format	Cercopithecidae	CHEMBL3559721	Plasma	None	None	CHEMBL286	Renin	Homo sapiens	SINGLE PROTEIN	CHEMBL1125654	1	Scientific Literature	J. Med. Chem.	1991	None
CHEMBL53099		0	819.02	2	2.60	2	CC(C)CC(NC(=O)[C@H](Cc1c[nH]cn1)NC(=O)[C@H](Cc1ccccc1)NC(=O)OC(C)(C)C)C(O)CC(=O)N[C@@H](CC(C)C)C(=O)N[C@@H](Cc1ccccc1)C(N)=O	IC50	'='	140.0	nM	6.85			UO_0000065	8.37	0.16	4.25	2.78	False	CHEMBL801590	Inhibition of human plasma renin at 10e-9 M concentration	B	BAO_0000357	single protein format	None	CHEMBL3559721	Plasma	None	None	CHEMBL286	Renin	Homo sapiens	SINGLE PROTEIN	CHEMBL1123620	1	Scientific Literature	J. Med. Chem.	1987	None
CHEMBL96203		0	814.11	2	3.99	11k	CC(C)CC(SC[C@H](O)[C@H](CC1CCCCC1)NC(=O)[C@H](Cc1c[nH]cn1)NC(=O)[C@H](Cc1ccccc1)NC(=O)OC(C)(C)C)C(=O)NCCN1CCOCC1	IC50	'='	73.0	nM	7.14			UO_0000065	8.77	0.17	3.15	3.82	False	CHEMBL806852	Inhibition of human plasma renin	B	BAO_0000366	cell-free format	None	CHEMBL3559721	Plasma	None	None	CHEMBL286	Renin	Homo sapiens	SINGLE PROTEIN	CHEMBL1125495	1	Scientific Literature	J. Med. Chem.	1992	None
CHEMBL263526		0	598.87	1	4.85	26	CCCCNC(=O)[C@@H](C[C@H](O)[C@H](CC1CCCCC1)NC(=O)[C@H](CCCC)N1Cc2ccccc2C[C@H](N)C1=O)C(C)C	IC50	'='	2040.0	nM	5.69			UO_0000065	9.50	0.18	0.84	4.56	False	CHEMBL801597	Compound was evaluated for the inhibition of human plasma renin at pH 7.4	B	BAO_0000366	cell-free format	None	CHEMBL3559721	Plasma	None	None	CHEMBL286	Renin	Homo sapiens	SINGLE PROTEIN	CHEMBL1125389	1	Scientific Literature	J. Med. Chem.	1992	None
CHEMBL300442		0	806.02	2	3.62	6l	CC(C)CC(NC(=O)[C@H](Cc1c[nH]cn1)NC(=O)[C@H](Cc1ccccc1)NC(=O)OC(C)(C)C)C(O)CC(=O)N[C@@H](CC(C)C)C(=O)NC(C)C(O)c1ccccc1	Ki	'='	220.0	nM	6.66			UO_0000065	8.26	0.16	3.04	2.97	False	CHEMBL803243	Inhibition of purified human kidney renin, radioimmunoassay using the natural substrate partially pure angiotensinogen at 10e-9 M concentration	B	BAO_0000357	single protein format	None	None	None	None	None	CHEMBL286	Renin	Homo sapiens	SINGLE PROTEIN	CHEMBL1123620	1	Scientific Literature	J. Med. Chem.	1987	None
CHEMBL353820		0	619.80	1	4.70	7	CCCC[C@H](NC(=O)[C@H](Cc1ccccc1)N1Cc2ccccc2C1=O)C(=O)N[C@@H](CC1CCCCC1)C(O)C(=O)OC(C)C	IC50	'='	16.0	nM	7.80			UO_0000065	12.58	0.24	3.10	6.23	False	CHEMBL801593	Inhibition of human recombinant renin	B	BAO_0000357	single protein format	Homo sapiens	None	None	None	None	CHEMBL286	Renin	Homo sapiens	SINGLE PROTEIN	CHEMBL1125388	1	Scientific Literature	J. Med. Chem.	1992	None
CHEMBL168374		0	763.98	2	4.28	66	CC(C)C[C@H](NC(=O)CC(O)[C@H](CC(C)C)NC(=O)[C@H](Cc1c[nH]cn1)N(O)C[C@H](Cc1ccccc1)NC(=O)OC(C)(C)C)C(=O)NCc1ccccc1	IC50	'='	6500.0	nM	5.19			UO_0000065	6.79	0.13	0.91	2.62	False	CHEMBL804789	Inhibitory activity against human renin	B	BAO_0000357	single protein format	None	None	None	None	None	CHEMBL286	Renin	Homo sapiens	SINGLE PROTEIN	CHEMBL1124705	1	Scientific Literature	J. Med. Chem.	1990	None
CHEMBL306275		0	637.82	1	2.99	3j	CC(C)C[C@H](O)[C@H](O)[C@H](CC1CCCCC1)NC(=O)[C@H](Cc1c[nH]cn1)NC(=O)/C(=C/c1ccccc1)CC(=O)N1CCOCC1	IC50	'='	2.1	nM	8.68			UO_0000065	13.61	0.26	5.69	5.53	False	CHEMBL883523	Inhibition of human plasma renin (pH 7.4)	B	BAO_0000366	cell-free format	Homo sapiens	CHEMBL3559721	Plasma	None	None	CHEMBL286	Renin	Homo sapiens	SINGLE PROTEIN	CHEMBL1124308	1	Scientific Literature	J. Med. Chem.	1988	None
CHEMBL297880		0	876.11	3	5.86	6k	C=C1c2ccccc2CC(NC(=O)[C@H](CC(C)C)NC(=O)CC(O)C(CC(C)C)NC(=O)[C@H](Cc2c[nH]cn2)NC(=O)[C@H](Cc2ccccc2)NC(=O)OC(C)(C)C)c2ccccc21	Ki	'='	520.0	nM	6.28			UO_0000065	7.17	0.13	0.42	3.09	False	CHEMBL803242	Inhibition of purified human kidney renin, radioimmunoassay using a synthetic tetradecapeptide renin substrate at 10e-9 M concentration	B	BAO_0000357	single protein format	None	None	None	None	None	CHEMBL286	Renin	Homo sapiens	SINGLE PROTEIN	CHEMBL1123620	1	Scientific Literature	J. Med. Chem.	1987	None
CHEMBL536522		0	572.23	1	3.63	49	COCCCOc1cc(C[C@@H](C[C@H](N)[C@@H](O)C[C@@H](C)C(=O)NCCN2CCCCC2)C(C)C)ccc1OC.Cl	IC50						Not Determined						False	CHEMBL895232	Inhibition of human plasma renin after 1 hr by radioimmunoassay method	B	BAO_0000366	cell-free format	Homo sapiens	CHEMBL3559721	Plasma	None	None	CHEMBL286	Renin	Homo sapiens	SINGLE PROTEIN	CHEMBL1148800	1	Scientific Literature	J. Med. Chem.	2007	None
CHEMBL536304		0	574.20	1	3.05	32	COCCCOc1cc(C[C@@H](C[C@H](N)[C@@H](O)C[C@H](C(=O)NCCCC(N)=O)C(C)C)C(C)C)ccc1OC.Cl	IC50	'='	0.7	nM	9.15			UO_0000065	17.02	0.33	6.10	6.26	False	CHEMBL895252	Inhibition of human renin	B	BAO_0000357	single protein format	Homo sapiens	None	None	None	None	CHEMBL286	Renin	Homo sapiens	SINGLE PROTEIN	CHEMBL1148801	1	Scientific Literature	J. Med. Chem.	2007	None
CHEMBL536084		0	560.18	1	2.66	30	COCCCOc1cc(C[C@@H](C[C@H](N)[C@@H](O)C[C@H](C(=O)NCCC(N)=O)C(C)C)C(C)C)ccc1OC.Cl	IC50	'='	1.0	nM	9.00			UO_0000065	17.18	0.33	6.34	6.16	False	CHEMBL895252	Inhibition of human renin	B	BAO_0000357	single protein format	Homo sapiens	None	None	None	None	CHEMBL286	Renin	Homo sapiens	SINGLE PROTEIN	CHEMBL1148801	1	Scientific Literature	J. Med. Chem.	2007	None
CHEMBL558379		0	630.31	1	3.89	54	COCCCOc1cc(C[C@@H](C[C@H](N)[C@@H](O)C[C@H](C(=O)NCC(C)(C)N2CCOCC2)C(C)C)C(C)C)ccc1OC.Cl	IC50	'='	2.0	nM	8.70			UO_0000065	14.65	0.28	4.81	7.53	False	CHEMBL895253	Inhibition of renin in human plasma	B	BAO_0000366	cell-free format	Homo sapiens	CHEMBL3559721	Plasma	None	None	CHEMBL286	Renin	Homo sapiens	SINGLE PROTEIN	CHEMBL1148801	1	Scientific Literature	J. Med. Chem.	2007	None
CHEMBL536529		0	586.21	1	3.06	50	COCCCOc1cc(C[C@@H](C[C@H](N)[C@@H](O)C[C@H](C(=O)NC[C@@H]2CCC(=O)N2)C(C)C)C(C)C)ccc1OC.Cl	IC50	'='	0.9	nM	9.05			UO_0000065	16.45	0.32	5.99	6.85	False	CHEMBL895253	Inhibition of renin in human plasma	B	BAO_0000366	cell-free format	Homo sapiens	CHEMBL3559721	Plasma	None	None	CHEMBL286	Renin	Homo sapiens	SINGLE PROTEIN	CHEMBL1148801	1	Scientific Literature	J. Med. Chem.	2007	None
CHEMBL557357		0	588.23	1	3.16	45	CNC(=O)[C@H](C)CNC(=O)[C@@H](C[C@H](O)[C@@H](N)C[C@H](Cc1ccc(OC)c(OCCCOC)c1)C(C)C)C(C)C.Cl	IC50	'='	3.0	nM	8.52			UO_0000065	15.45	0.30	5.36	6.45	False	CHEMBL895253	Inhibition of renin in human plasma	B	BAO_0000366	cell-free format	Homo sapiens	CHEMBL3559721	Plasma	None	None	CHEMBL286	Renin	Homo sapiens	SINGLE PROTEIN	CHEMBL1148801	1	Scientific Literature	J. Med. Chem.	2007	None
CHEMBL540885		0	574.20	1	3.05	41	COCCCOc1cc(C[C@@H](C[C@H](N)[C@@H](O)C[C@H](C(=O)N[C@H](C)CC(N)=O)C(C)C)C(C)C)ccc1OC.Cl	IC50	'='	57.0	nM	7.24			UO_0000065	13.47	0.26	4.19	4.96	False	CHEMBL895253	Inhibition of renin in human plasma	B	BAO_0000366	cell-free format	Homo sapiens	CHEMBL3559721	Plasma	None	None	CHEMBL286	Renin	Homo sapiens	SINGLE PROTEIN	CHEMBL1148801	1	Scientific Literature	J. Med. Chem.	2007	None
CHEMBL536531		0	560.18	1	2.66	34	COCCCOc1cc(C[C@@H](C[C@H](N)[C@@H](O)C[C@H](C(=O)N[C@@H](C)C(N)=O)C(C)C)C(C)C)ccc1OC.Cl	IC50	'='	12.0	nM	7.92			UO_0000065	15.12	0.29	5.26	5.42	False	CHEMBL895253	Inhibition of renin in human plasma	B	BAO_0000366	cell-free format	Homo sapiens	CHEMBL3559721	Plasma	None	None	CHEMBL286	Renin	Homo sapiens	SINGLE PROTEIN	CHEMBL1148801	1	Scientific Literature	J. Med. Chem.	2007	None
CHEMBL1091040		0	595.95	2	7.51	24	CNCC(Cc1ccc(CCCOc2c(F)ccc(F)c2Cl)cc1)C(=O)N(Cc1cccc(Cl)c1Cl)C1CC1	IC50	'='	350.0	nM	6.46			UO_0000065	10.83	0.23	-1.05	15.53	False	CHEMBL1110678	Inhibition of human recombinant renin in human citreated-plasma	B	BAO_0000357	single protein format	Homo sapiens	None	None	None	None	CHEMBL286	Renin	Homo sapiens	SINGLE PROTEIN	CHEMBL1156309	1	Scientific Literature	Bioorg. Med. Chem. Lett.	2010	None
CHEMBL557838		0	560.18	1	2.80	68	COCCCOc1cc(C[C@@H](C[C@H](N)[C@@H](O)C[C@@H](C)C(=O)NCCCCC(N)=O)C(C)C)ccc1OC.Cl	IC50	'='	2.0	nM	8.70			UO_0000065	16.61	0.32	5.90	5.95	False	CHEMBL895231	Inhibition of human recombinant renin at pH 7.2 after 1 hr by radioimmunoassay method	B	BAO_0000357	single protein format	Homo sapiens	None	None	None	None	CHEMBL286	Renin	Homo sapiens	SINGLE PROTEIN	CHEMBL1148800	1	Scientific Literature	J. Med. Chem.	2007	None
CHEMBL540112		0	515.18	1	5.10	43	CCCCCOc1cc(C[C@@H](C[C@H](N)[C@@H](O)C[C@@H](C)C(=O)NCCCC)C(C)C)ccc1OC.Cl	IC50	'='	4.0	nM	8.40			UO_0000065	17.54	0.34	3.30	8.95	False	CHEMBL895231	Inhibition of human recombinant renin at pH 7.2 after 1 hr by radioimmunoassay method	B	BAO_0000357	single protein format	Homo sapiens	None	None	None	None	CHEMBL286	Renin	Homo sapiens	SINGLE PROTEIN	CHEMBL1148800	1	Scientific Literature	J. Med. Chem.	2007	None
CHEMBL537434		0	517.15	0	3.95	38b	CCCCNC(=O)[C@@H](C)C[C@H](O)[C@@H](N)C[C@H](Cc1ccc(OC)c(OCCCOC)c1)C(C)C.Cl	IC50	'='	120.0	nM	6.92			UO_0000065	14.40	0.28	2.97	6.72	False	CHEMBL895231	Inhibition of human recombinant renin at pH 7.2 after 1 hr by radioimmunoassay method	B	BAO_0000357	single protein format	Homo sapiens	None	None	None	None	CHEMBL286	Renin	Homo sapiens	SINGLE PROTEIN	CHEMBL1148800	1	Scientific Literature	J. Med. Chem.	2007	None
CHEMBL536085		0	516.12	0	2.66	30	CCCCNC(=O)[C@H](C)C[C@H](O)[C@@H](N)C[C@H](Cc1ccc(OC)c(OCC(=O)NC)c1)C(C)C.Cl	IC50	'='	42.0	nM	7.38			UO_0000065	15.38	0.30	4.72	6.00	False	CHEMBL895231	Inhibition of human recombinant renin at pH 7.2 after 1 hr by radioimmunoassay method	B	BAO_0000357	single protein format	Homo sapiens	None	None	None	None	CHEMBL286	Renin	Homo sapiens	SINGLE PROTEIN	CHEMBL1148800	1	Scientific Literature	J. Med. Chem.	2007	None
CHEMBL556348		0	569.19	1	3.50	75	COCCCOc1cc(C[C@@H](C[C@H](N)[C@@H](O)C[C@@H](C)C(=O)NCCCc2c[nH]cn2)C(C)C)ccc1OC.Cl	IC50	'='	5.0	nM	8.30			UO_0000065	15.58	0.30	4.80	6.30	False	CHEMBL895232	Inhibition of human plasma renin after 1 hr by radioimmunoassay method	B	BAO_0000366	cell-free format	Homo sapiens	CHEMBL3559721	Plasma	None	None	CHEMBL286	Renin	Homo sapiens	SINGLE PROTEIN	CHEMBL1148800	1	Scientific Literature	J. Med. Chem.	2007	None
CHEMBL557838		0	560.18	1	2.80	68	COCCCOc1cc(C[C@@H](C[C@H](N)[C@@H](O)C[C@@H](C)C(=O)NCCCCC(N)=O)C(C)C)ccc1OC.Cl	IC50	'='	1.0	nM	9.00			UO_0000065	17.18	0.33	6.20	6.16	False	CHEMBL895232	Inhibition of human plasma renin after 1 hr by radioimmunoassay method	B	BAO_0000366	cell-free format	Homo sapiens	CHEMBL3559721	Plasma	None	None	CHEMBL286	Renin	Homo sapiens	SINGLE PROTEIN	CHEMBL1148800	1	Scientific Literature	J. Med. Chem.	2007	None
CHEMBL541135		0	547.13	1	3.01	59	COCCCOc1cc(C[C@@H](C[C@H](N)[C@@H](O)C[C@@H](C)C(=O)NCCCC(=O)O)C(C)C)ccc1OC.Cl	IC50	'='	10.0	nM	8.00			UO_0000065	15.67	0.30	4.99	5.70	False	CHEMBL895232	Inhibition of human plasma renin after 1 hr by radioimmunoassay method	B	BAO_0000366	cell-free format	Homo sapiens	CHEMBL3559721	Plasma	None	None	CHEMBL286	Renin	Homo sapiens	SINGLE PROTEIN	CHEMBL1148800	1	Scientific Literature	J. Med. Chem.	2007	None
CHEMBL535408		0	517.11	0	3.08	28	CCCCNC(=O)[C@H](C)C[C@H](O)[C@@H](N)C[C@H](Cc1ccc(OC)c(OCC(=O)OC)c1)C(C)C.Cl	IC50	'='	340.0	nM	6.47			UO_0000065	13.46	0.26	3.39	5.39	False	CHEMBL895232	Inhibition of human plasma renin after 1 hr by radioimmunoassay method	B	BAO_0000366	cell-free format	Homo sapiens	CHEMBL3559721	Plasma	None	None	CHEMBL286	Renin	Homo sapiens	SINGLE PROTEIN	CHEMBL1148800	1	Scientific Literature	J. Med. Chem.	2007	None
CHEMBL575697		0	601.83	2	6.78	3f	CC(C)[C@@H](NC(=O)[C@]12CCC(C)(C)C[C@@H]1C1=CC[C@@H]3[C@@](C)(CC(=O)O)[C@H](C(C)(C)C(=O)O)CC[C@@]3(C)[C@]1(C)CC2)C(=O)O	IC50	'>'	1663000.0	nM		Outside typical range		UO_0000065					False	CHEMBL1049240	Inhibition of renin by fluorimetric assay	B	BAO_0000357	single protein format	None	None	None	None	None	CHEMBL286	Renin	Homo sapiens	SINGLE PROTEIN	CHEMBL1154068	1	Scientific Literature	Eur. J. Med. Chem.	2009	None
CHEMBL346373		0	421.54	0	0.76	16	COC(=O)[C@H](Cc1ccccc1)NC(=O)[C@@H](NC(=O)[C@H](O)[C@@H](N)CC(C)C)C(C)C	Ki	'='	1010000.0	nM		Outside typical range		UO_0000065					False	CHEMBL883368	Competitive inhibition of renin from human amniotic protein	B	BAO_0000357	single protein format	None	None	None	None	None	CHEMBL286	Renin	Homo sapiens	SINGLE PROTEIN	CHEMBL1122063	1	Scientific Literature	J. Med. Chem.	1982	None
CHEMBL557193		0	517.15	0	3.95	38a	CCCCNC(=O)[C@H](C)C[C@H](O)[C@@H](N)C[C@H](Cc1ccc(OC)c(OCCCOC)c1)C(C)C.Cl	IC50	'='	1.0	nM	9.00			UO_0000065	18.72	0.36	5.05	8.73	True	CHEMBL895232	Inhibition of human plasma renin after 1 hr by radioimmunoassay method	B	BAO_0000366	cell-free format	Homo sapiens	CHEMBL3559721	Plasma	None	None	CHEMBL286	Renin	Homo sapiens	SINGLE PROTEIN	CHEMBL1148800	1	Scientific Literature	J. Med. Chem.	2007	None
CHEMBL556165		0	517.15	0	3.95	37	CCCCNC(=O)[C@H](C)C[C@H](O)[C@@H](N)C[C@H](Cc1ccc(OC)c(OCCOCC)c1)C(C)C.Cl	IC50	'='	32.0	nM	7.50			UO_0000065	15.59	0.30	3.54	7.27	False	CHEMBL895232	Inhibition of human plasma renin after 1 hr by radioimmunoassay method	B	BAO_0000366	cell-free format	Homo sapiens	CHEMBL3559721	Plasma	None	None	CHEMBL286	Renin	Homo sapiens	SINGLE PROTEIN	CHEMBL1148800	1	Scientific Literature	J. Med. Chem.	2007	None
CHEMBL558379		0	630.31	1	3.89	54	COCCCOc1cc(C[C@@H](C[C@H](N)[C@@H](O)C[C@H](C(=O)NCC(C)(C)N2CCOCC2)C(C)C)C(C)C)ccc1OC.Cl	IC50	'='	0.6	nM	9.22			UO_0000065	15.53	0.30	5.33	7.98	False	CHEMBL895252	Inhibition of human renin	B	BAO_0000357	single protein format	Homo sapiens	None	None	None	None	CHEMBL286	Renin	Homo sapiens	SINGLE PROTEIN	CHEMBL1148801	1	Scientific Literature	J. Med. Chem.	2007	None
CHEMBL3142172		0	798.93	2	3.25	17	CC[C@H](C)[C@H](NC(=O)C(F)(F)[C@H](O)[C@H](CC(C)C)NC(=O)[C@H](CC1N=CC=N1)NC(=O)[C@H](Cc1ccccc1)NC(=O)OC(C)(C)C)C(=O)NCc1ccccn1	IC50	'='	12.0	nM	7.92			UO_0000065	9.91	0.19	4.67	3.73	False	CHEMBL801604	Inhibition of human plasma renin	B	BAO_0000366	cell-free format	Homo sapiens	CHEMBL3559721	Plasma	None	None	CHEMBL286	Renin	Homo sapiens	SINGLE PROTEIN	CHEMBL1123252	1	Scientific Literature	J. Med. Chem.	1986	None
CHEMBL3142323		0	804.02	3	3.28	24	COC(=O)C[C@H](O)[C@H](CC(C)C)NC(=O)[C@H](C)NC(=O)C[C@H](O)[C@H](CC(C)C)NC(=O)C(NC(=O)[C@H](Cc1ccccc1)NC(=O)OC(C)(C)C)c1cccs1	IC50	'='	251.19	nM	6.60			UO_0000065	8.21	0.16	3.32	2.98	False	CHEMBL857058	Inhibition of human plasma renin	B	BAO_0000366	cell-free format	None	CHEMBL3559721	Plasma	None	None	CHEMBL286	Renin	Homo sapiens	SINGLE PROTEIN	CHEMBL1123569	1	Scientific Literature	J. Med. Chem.	1987	None
CHEMBL583608		0	429.46	0	3.29	38	NC1=NC(c2cccc(-c3cccnc3F)c2)(c2ccc3c(c2)OCO3)C2=NCCCN12	Inhibition	'='	24.0	%				UO_0000187					False	CHEMBL1048274	Inhibition of human recombinant renin at 50 uM by FRET	B	BAO_0000357	single protein format	Homo sapiens	None	None	None	None	CHEMBL286	Renin	Homo sapiens	SINGLE PROTEIN	CHEMBL1155232	1	Scientific Literature	J. Med. Chem.	2009	None
CHEMBL2115367		0	801.05	2	6.13	13a	CC(C)Cc1nc(-c2ccccc2)cn2c([C@H](Cc3cccnc3)C(=O)N[C@@H](CC3CCCCC3)C(N)CC(=O)NC(CC(C)C)C(=O)NCc3ccccn3)nnc12	IC50	'='	3.9	nM	8.41			UO_0000065	10.50	0.19	2.28	4.62	False	CHEMBL801601	Inhibition of human renin	B	BAO_0000357	single protein format	Homo sapiens	None	None	None	None	CHEMBL286	Renin	Homo sapiens	SINGLE PROTEIN	CHEMBL1125716	1	Scientific Literature	J. Med. Chem.	1991	None
CHEMBL306338		0	639.84	1	2.77	27	CC(C)C[C@H](O)[C@H](O)[C@H](CC1CCCCC1)NC(=O)[C@H](Cc1c[nH]cn1)NC(=O)[C@@H](CC(=O)N1CCOCC1)Cc1ccccc1	IC50	'='	1.6	nM	8.80			UO_0000065	13.75	0.26	6.03	5.61	False	CHEMBL801598	Inhibition of human plasma renin at pH 7.4	B	BAO_0000366	cell-free format	None	CHEMBL3559721	Plasma	None	None	CHEMBL286	Renin	Homo sapiens	SINGLE PROTEIN	CHEMBL1126594	1	Scientific Literature	J. Med. Chem.	1993	None
CHEMBL298510		0	826.05	3	5.42	6i	CC(C)CC(NC(=O)[C@H](Cc1c[nH]cn1)NC(=O)[C@H](Cc1ccccc1)NC(=O)OC(C)(C)C)C(O)CC(=O)N[C@@H](CC(C)C)C(=O)NC(C)c1ccc2ccccc2c1	Ki	'='	13.0	nM	7.89			UO_0000065	9.55	0.18	2.47	3.87	False	CHEMBL803242	Inhibition of purified human kidney renin, radioimmunoassay using a synthetic tetradecapeptide renin substrate at 10e-9 M concentration	B	BAO_0000357	single protein format	None	None	None	None	None	CHEMBL286	Renin	Homo sapiens	SINGLE PROTEIN	CHEMBL1123620	1	Scientific Literature	J. Med. Chem.	1987	None
CHEMBL330538		0	735.95	2	3.83	11a	CC(C)(C)OC(=O)N[C@@H](Cc1ccccc1)C(=O)N[C@@H](Cc1c[nH]cn1)C(=O)N[C@@H](CC1CCCCC1)[C@@H](O)CSCC(=O)NCc1ccncc1	Inhibition	'='	88.0	%				UO_0000187					False	CHEMBL879070	In vivo inhibition of plasma renin activity in sodium deficient rhesus monkeys after iv administration (dose 0.99 mg/kg, determined at peak deltaMAP).	F	BAO_0000218	organism-based format	Cercopithecidae	None	None	None	None	CHEMBL286	Renin	Homo sapiens	SINGLE PROTEIN	CHEMBL1125495	1	Scientific Literature	J. Med. Chem.	1992	None
CHEMBL352970		0	669.86	2	5.71	19	CC(C)CC(NC(=O)[C@H](Cc1ccccc1)N1Cc2cccc3cccc(c23)C1=O)C(=O)N[C@@H](CC1CCCCC1)C(O)C(=O)OC(C)C	IC50	'='	80.0	nM	7.10			UO_0000065	10.59	0.20	1.39	5.68	False	CHEMBL801593	Inhibition of human recombinant renin	B	BAO_0000357	single protein format	Homo sapiens	None	None	None	None	CHEMBL286	Renin	Homo sapiens	SINGLE PROTEIN	CHEMBL1125388	1	Scientific Literature	J. Med. Chem.	1992	None
CHEMBL287206		0	448.56	0	0.52	2-{2-[2-(2-Amino-4-methyl-pentanoylamino)-acetylamino]-3-methyl-butyrylamino}-3-phenyl-propionic acid methyl ester	COC(=O)[C@H](Cc1ccccc1)NC(=O)[C@@H](NC(=O)CNC(=O)[C@@H](N)CC(C)C)C(C)C	Ki						Not Determined						False	CHEMBL795275	Compound was evaluated for competitive Renin inhibitory activity against hog kidney renin; ND means not determined	B	BAO_0000221	tissue-based format	Sus scrofa	CHEMBL3638241	Kidney	None	None	CHEMBL286	Renin	Homo sapiens	SINGLE PROTEIN	CHEMBL1122620	1	Scientific Literature	J. Med. Chem.	1984	None
CHEMBL31466		0	481.64	1	6.49	rac-39	c1ccc(COCCCOc2ccc([C@H]3CCNC[C@@H]3OCc3ccc4ccccc4c3)cc2)cc1	IC50	'='	8.0	nM	8.10			UO_0000065	16.81	0.31	1.61	20.38	False	CHEMBL801709	In vitro inhibitory activity against purified recombinant human renin	B	BAO_0000357	single protein format	None	None	None	None	None	CHEMBL286	Renin	Homo sapiens	SINGLE PROTEIN	CHEMBL1131713	1	Scientific Literature	Bioorg. Med. Chem. Lett.	1999	None
CHEMBL297929		0	701.69	1	4.70	70	CCOC(=O)N[C@@H](Cc1ccc(I)cc1)C(=O)N[C@@H](CC(C)C)C(=O)N[C@@H](CC1CCCCC1)[C@@H](O)[C@@H](O)CC(C)C	IC50	'='	2.5	nM	8.60			UO_0000065	12.26	0.28	3.90	6.28	True	CHEMBL801710	In vitro inhibitory activity was tested against purified human renal renin	B	BAO_0000357	single protein format	None	None	None	None	None	CHEMBL286	Renin	Homo sapiens	SINGLE PROTEIN	CHEMBL1124242	1	Scientific Literature	J. Med. Chem.	1988	None
CHEMBL54886		0	791.99	2	3.71	6e	COc1ccc(CNC(=O)[C@H](CC(C)C)NC(=O)CC(O)C(CC(C)C)NC(=O)[C@H](Cc2c[nH]cn2)NC(=O)[C@H](Cc2ccccc2)NC(=O)OC(C)(C)C)cc1	Ki	'='	12.0	nM	7.92			UO_0000065	10.00	0.19	4.21	3.72	False	CHEMBL803243	Inhibition of purified human kidney renin, radioimmunoassay using the natural substrate partially pure angiotensinogen at 10e-9 M concentration	B	BAO_0000357	single protein format	None	None	None	None	None	CHEMBL286	Renin	Homo sapiens	SINGLE PROTEIN	CHEMBL1123620	1	Scientific Literature	J. Med. Chem.	1987	None
CHEMBL495087		0	491.61	1	5.08	16	CC(=O)Nc1ccc(CN2CCC3(CC2)C(NC2CCCCC2)=NC(=O)N3c2cccc(F)c2)cc1	IC50	'>'	100000.0	nM				UO_0000065					False	CHEMBL1032301	Inhibition of renin	B	BAO_0000357	single protein format	None	None	None	None	None	CHEMBL286	Renin	Homo sapiens	SINGLE PROTEIN	CHEMBL1140155	1	Scientific Literature	J. Med. Chem.	2008	None
CHEMBL418305		0	831.07	2	4.09	12	CC(C)C[C@H](NC(=O)CC(O)C(CC1CCCCC1)NC(=O)[C@H](Cc1c[nH]cn1)NC(=O)[C@H](Cc1ccccc1)NC(=O)OC(C)(C)C)C(=O)NCc1cccc(CN)c1	IC50	'='	8.3	nM	8.08			UO_0000065	9.72	0.18	3.99	3.52	False	CHEMBL765894	Inhibition of porcine kidney renin	B	BAO_0000357	single protein format	Sus scrofa	None	None	None	None	CHEMBL286	Renin	Homo sapiens	SINGLE PROTEIN	CHEMBL1123973	1	Scientific Literature	J. Med. Chem.	1988	None
CHEMBL418305		0	831.07	2	4.09	12	CC(C)C[C@H](NC(=O)CC(O)C(CC1CCCCC1)NC(=O)[C@H](Cc1c[nH]cn1)NC(=O)[C@H](Cc1ccccc1)NC(=O)OC(C)(C)C)C(=O)NCc1cccc(CN)c1	Inhibition	'='	90.0	%				UO_0000187					False	CHEMBL767882	Inhibition of plasma renin activity in dog 1 after oral administration after a period of 45 min	F	BAO_0000218	organism-based format	Canis lupus familiaris	CHEMBL3559721	Plasma	None	None	CHEMBL286	Renin	Homo sapiens	SINGLE PROTEIN	CHEMBL1123973	1	Scientific Literature	J. Med. Chem.	1988	None
CHEMBL418305		0	831.07	2	4.09	12	CC(C)C[C@H](NC(=O)CC(O)C(CC1CCCCC1)NC(=O)[C@H](Cc1c[nH]cn1)NC(=O)[C@H](Cc1ccccc1)NC(=O)OC(C)(C)C)C(=O)NCc1cccc(CN)c1	Inhibition	'='	96.0	%				UO_0000187					False	CHEMBL763029	Inhibition of plasma renin activity in dog 2 after oral administration after a period of 45 min	F	BAO_0000218	organism-based format	Canis lupus familiaris	CHEMBL3559721	Plasma	None	None	CHEMBL286	Renin	Homo sapiens	SINGLE PROTEIN	CHEMBL1123973	1	Scientific Literature	J. Med. Chem.	1988	None
CHEMBL418305		0	831.07	2	4.09	12	CC(C)C[C@H](NC(=O)CC(O)C(CC1CCCCC1)NC(=O)[C@H](Cc1c[nH]cn1)NC(=O)[C@H](Cc1ccccc1)NC(=O)OC(C)(C)C)C(=O)NCc1cccc(CN)c1	Inhibition	'='	96.0	%				UO_0000187					False	CHEMBL878084	Inhibition of plasma renin activity in dog 3 after oral administration after a period of 60 min	F	BAO_0000218	organism-based format	Canis lupus familiaris	CHEMBL3559721	Plasma	None	None	CHEMBL286	Renin	Homo sapiens	SINGLE PROTEIN	CHEMBL1123973	1	Scientific Literature	J. Med. Chem.	1988	None
CHEMBL418305		0	831.07	2	4.09	12	CC(C)C[C@H](NC(=O)CC(O)C(CC1CCCCC1)NC(=O)[C@H](Cc1c[nH]cn1)NC(=O)[C@H](Cc1ccccc1)NC(=O)OC(C)(C)C)C(=O)NCc1cccc(CN)c1	Inhibition	'='	82.0	%				UO_0000187					False	CHEMBL768884	Inhibition of plasma renin activity in dog 3 after oral administration a period of 120 min	F	BAO_0000218	organism-based format	Canis lupus familiaris	CHEMBL3559721	Plasma	None	None	CHEMBL286	Renin	Homo sapiens	SINGLE PROTEIN	CHEMBL1123973	1	Scientific Literature	J. Med. Chem.	1988	None
CHEMBL418305		0	831.07	2	4.09	12	CC(C)C[C@H](NC(=O)CC(O)C(CC1CCCCC1)NC(=O)[C@H](Cc1c[nH]cn1)NC(=O)[C@H](Cc1ccccc1)NC(=O)OC(C)(C)C)C(=O)NCc1cccc(CN)c1	Inhibition	'='	82.0	%				UO_0000187					False	CHEMBL768850	Inhibition of plasma renin activity in dog 1 after oral administration after a period of 90 min	F	BAO_0000218	organism-based format	Canis lupus familiaris	CHEMBL3559721	Plasma	None	None	CHEMBL286	Renin	Homo sapiens	SINGLE PROTEIN	CHEMBL1123973	1	Scientific Literature	J. Med. Chem.	1988	None
CHEMBL418305		0	831.07	2	4.09	12	CC(C)C[C@H](NC(=O)CC(O)C(CC1CCCCC1)NC(=O)[C@H](Cc1c[nH]cn1)NC(=O)[C@H](Cc1ccccc1)NC(=O)OC(C)(C)C)C(=O)NCc1cccc(CN)c1	Inhibition	'='	95.0	%				UO_0000187					False	CHEMBL768888	Inhibition of plasma renin activity in dog 3 after oral administration after a period of 15 min	F	BAO_0000218	organism-based format	Canis lupus familiaris	CHEMBL3559721	Plasma	None	None	CHEMBL286	Renin	Homo sapiens	SINGLE PROTEIN	CHEMBL1123973	1	Scientific Literature	J. Med. Chem.	1988	None
CHEMBL57492		0	680.87	1	1.20	9	C=CCOC(=O)C(NC(=O)[C@H](Cc1ccccc1)NS(=O)(=O)N1CCOCC1)C(=O)N[C@@H](CC1CCCCC1)[C@@H](O)[C@H](O)CC(C)C	IC50	'='	0.95	nM	9.02			UO_0000065	13.25	0.26	7.82	4.91	False	CHEMBL795926	Inhibition of monkey plasma renin	B	BAO_0000366	cell-free format	None	CHEMBL3559721	Plasma	None	None	CHEMBL286	Renin	Homo sapiens	SINGLE PROTEIN	CHEMBL1125270	1	Scientific Literature	J. Med. Chem.	1991	None
CHEMBL430959		0	574.80	1	4.26	19p	CCCC[C@H](O[C@@H](Cc1ccccc1)C(=O)N1CCOCC1)C(=O)N[C@@H](CC1CCCCC1)[C@@H](O)[C@@H](O)CC(C)C	IC50	'='	1000.0	nM	6.00			UO_0000065	10.44	0.20	1.74	5.54	False	CHEMBL802393	In vitro potency against plasma renin at a pH of 7.4	B	BAO_0000366	cell-free format	None	CHEMBL3559721	Plasma	None	None	CHEMBL286	Renin	Homo sapiens	SINGLE PROTEIN	CHEMBL1126032	1	Scientific Literature	J. Med. Chem.	1992	None
CHEMBL2115235		0	689.85	1	3.47	1d	CC(C)OC(=O)[C@H](O)[C@@H](CC1CCCCC1)NC(=O)[C@H](Cc1c[nH]cn1)NC(=O)[C@@H](CC(=O)N1CCOCC1)Cc1cccc2ccccc12	IC50	'='	3500.0	nM	5.46			UO_0000065	7.91	0.15	1.99	3.35	False	CHEMBL807519	Tested for inhibition of renin from human	B	BAO_0000357	single protein format	None	None	None	None	None	CHEMBL286	Renin	Homo sapiens	SINGLE PROTEIN	CHEMBL1124974	1	Scientific Literature	J. Med. Chem.	1990	None
CHEMBL2371853		0	1181.41	None	None	4	CC(C)C[C@H](NC(=O)[C@H](Cc1c[nH]cn1)NC(=O)[C@H](Cc1ccccc1)NC(=O)[C@@H]1CCCN1C(=O)[C@H](Cc1c[nH]cn1)NC(=O)[C@@H]1CCCN1)[C@@H](O)CC(=O)N[C@H](C(=O)N[C@@H](Cc1ccc(O)cc1)C(=O)N[C@@H](CCCCN)C(=O)O)C(C)C	IC50	'='	10.0	nM	8.00			UO_0000065	6.77	None	None	None	False	CHEMBL764678	Inhibitory potency on plasma renin obtained from hypertensive humans	B	BAO_0000366	cell-free format	None	CHEMBL3559721	Plasma	None	None	CHEMBL286	Renin	Homo sapiens	SINGLE PROTEIN	CHEMBL1123793	1	Scientific Literature	J. Med. Chem.	1987	None
CHEMBL295687		0	618.86	1	4.62	19zd	CCC[C@H](O[C@@H](Cc1ccccc1)C(=O)N1CCC(OCOC)CC1)C(=O)N[C@@H](CC1CCCCC1)[C@@H](O)[C@@H](O)CC(C)C	IC50	'='	5.5	nM	8.26			UO_0000065	13.35	0.26	3.64	7.03	False	CHEMBL803386	In vitro potency against purified renin at a pH of 7.4	B	BAO_0000357	single protein format	None	None	None	None	None	CHEMBL286	Renin	Homo sapiens	SINGLE PROTEIN	CHEMBL1126032	1	Scientific Literature	J. Med. Chem.	1992	None
CHEMBL50213		0	502.70	1	3.46	19s	CC(C)C[C@H](O)[C@H](O)[C@H](CC1CCCCC1)NC(=O)[C@H](C)O[C@@H](Cc1ccccc1)C(=O)N1CCC1	IC50	'='	5.5	nM	8.26			UO_0000065	16.43	0.31	4.80	8.33	False	CHEMBL802394	In vitro potency against purified renin at a pH of 6.0.	B	BAO_0000357	single protein format	None	None	None	None	None	CHEMBL286	Renin	Homo sapiens	SINGLE PROTEIN	CHEMBL1126032	1	Scientific Literature	J. Med. Chem.	1992	None
CHEMBL297894		0	504.71	1	3.75	19a(less polar)	CCOC(=O)C(CCc1ccccc1)N[C@@H](C)C(=O)N[C@@H](CC1CCCCC1)[C@@H](O)[C@@H](O)CC(C)C	IC50	'='	130.0	nM	6.89			UO_0000065	13.64	0.26	3.14	6.38	False	CHEMBL802394	In vitro potency against purified renin at a pH of 6.0.	B	BAO_0000357	single protein format	None	None	None	None	None	CHEMBL286	Renin	Homo sapiens	SINGLE PROTEIN	CHEMBL1126032	1	Scientific Literature	J. Med. Chem.	1992	None
CHEMBL438636		0	1318.55	None	None	table 1	CC(C)[C@H](NC(=O)[C@H](Cc1ccccc1)NC(=O)[C@H](Cc1ccccc1)NC(=O)[C@H](Cc1c[nH]cn1)NC(=O)[C@H](Cc1ccccc1)NC(=O)[C@@H]1CCCN1C(=O)[C@H](Cc1c[nH]cn1)NC(=O)[C@@H]1CCCN1)C(=O)N[C@@H](Cc1ccc(O)cc1)C(=O)N[C@@H](CCCCN)C(=O)O	Ki	'='	2000.0	nM	5.70			UO_0000065	4.32	None	None	None	False	CHEMBL803244	Antihypertensive activity against human renin	B	BAO_0000357	single protein format	Homo sapiens	None	None	None	None	CHEMBL286	Renin	Homo sapiens	SINGLE PROTEIN	CHEMBL1121806	1	Scientific Literature	J. Med. Chem.	1981	None
CHEMBL3144408		0	745.92	2	2.47	14	CC(C)C[C@H](NC(=O)C[C@H](O)[C@H](CC1CCCCC1)NC(=O)[C@H](Cc1c[nH]cn1)NC(=O)COc1ccccc1)C(=O)N[C@@H](Cc1ccccc1)C(N)=O	IC50	'='	1000.0	nM	6.00			UO_0000065	8.04	0.15	3.53	2.76	False	CHEMBL872310	Inhibition of human plasma renin	B	BAO_0000366	cell-free format	Homo sapiens	CHEMBL3559721	Plasma	None	None	CHEMBL286	Renin	Homo sapiens	SINGLE PROTEIN	CHEMBL1122863	1	Scientific Literature	J. Med. Chem.	1985	None
CHEMBL2371841		0	901.08	2	2.16	24	CC[C@H](C)[C@H](NC(=O)[C@H](CCCc1ccccc1)NC(=O)[C@H](Cc1c[nH]cn1)NC(=O)[C@H](Cc1cn(C=O)c2ccccc12)NC(=O)[C@@H]1CCCN1)C(=O)N[C@@H](Cc1ccccc1)C(N)=O	IC50	'='	67.0	nM	7.17			UO_0000065	7.96	0.15	5.01	2.85	False	CHEMBL873004	Inhibitory activity against human plasma renin	B	BAO_0000366	cell-free format	None	CHEMBL3559721	Plasma	None	None	CHEMBL286	Renin	Homo sapiens	SINGLE PROTEIN	CHEMBL1123793	1	Scientific Literature	J. Med. Chem.	1987	None
CHEMBL59973		0	654.77	1	2.89	2f	CSC[C@H](NC(=O)[C@H](Cc1ccccc1)NC(=O)N1CCOCC1)C(=O)N[C@@H](CC1CCCCC1)[C@@H](O)P1(=O)OCCCO1	IC50	'='	0.2	nM	9.70			UO_0000065	14.81	0.30	6.81	6.24	False	CHEMBL801746	Compound was tested for the inhibition of monkey plasma renin	B	BAO_0000366	cell-free format	Cercopithecidae	CHEMBL3559721	Plasma	None	None	CHEMBL286	Renin	Homo sapiens	SINGLE PROTEIN	CHEMBL1127711	1	Scientific Literature	Bioorg. Med. Chem. Lett.	1994	None
CHEMBL194658		0	558.60	2	5.22	21	COc1ccccc1COCCCOc1ccc(N2C(=O)CNC[C@@H]2COCc2ccccc2C(F)(F)F)cc1	IC50	'='	270.0	nM	6.57			UO_0000065	11.76	0.22	1.35	9.48	False	CHEMBL880644	Inhibitory activity against renin in fluorescent tGFP assay	B	BAO_0000357	single protein format	Homo sapiens	None	None	None	None	CHEMBL286	Renin	Homo sapiens	SINGLE PROTEIN	CHEMBL1143457	1	Scientific Literature	Bioorg. Med. Chem. Lett.	2005	None
CHEMBL195424		0	559.49	2	5.51	26	COc1ccccc1COCCCOc1ccc(N2C(=O)CNC[C@@H]2COCc2ccc(Cl)c(Cl)c2)cc1	IC50	'='	180.0	nM	6.75			UO_0000065	12.06	0.24	1.23	9.74	False	CHEMBL880644	Inhibitory activity against renin in fluorescent tGFP assay	B	BAO_0000357	single protein format	Homo sapiens	None	None	None	None	CHEMBL286	Renin	Homo sapiens	SINGLE PROTEIN	CHEMBL1143457	1	Scientific Literature	Bioorg. Med. Chem. Lett.	2005	None
CHEMBL196654		0	491.59	0	3.60	35	COc1ccccc1COCCCOc1ccc(N2C(=O)CNC[C@H]2COCc2cccnc2)cc1	IC50	'>'	10000.0	nM				UO_0000065					False	CHEMBL880644	Inhibitory activity against renin in fluorescent tGFP assay	B	BAO_0000357	single protein format	Homo sapiens	None	None	None	None	CHEMBL286	Renin	Homo sapiens	SINGLE PROTEIN	CHEMBL1143457	1	Scientific Literature	Bioorg. Med. Chem. Lett.	2005	None
CHEMBL1235625		0	396.33	1	5.26	9	Brc1ccc([C@H]2CCNC[C@@H]2OCc2ccc3ccccc3c2)cc1	IC50	'='	5000.0	nM	5.30			UO_0000065	13.38	0.29	0.04	24.93	False	CHEMBL1285355	Inhibition of human recombinant renin in buffer	B	BAO_0000357	single protein format	Homo sapiens	None	None	None	None	CHEMBL286	Renin	Homo sapiens	SINGLE PROTEIN	CHEMBL1275274	1	Scientific Literature	J. Med. Chem.	2010	None
CHEMBL127881		0	512.72	2	5.25	17	CC(C)CC(O)C(O)C(CC1CCCCC1)NC(=O)c1cccc(NC(=O)CSc2ccccc2)c1	Inhibition	'='	12.6	%				UO_0000187					False	CHEMBL806638	Percent inhibition of compound against renin monkey plasma at 10E-6 M	B	BAO_0000366	cell-free format	Cercopithecidae	CHEMBL3559721	Plasma	None	None	CHEMBL286	Renin	Homo sapiens	SINGLE PROTEIN	CHEMBL1126919	1	Scientific Literature	J. Med. Chem.	1993	None
CHEMBL85801		0	759.95	2	3.62	28	CC(C)CCNC(=O)[C@H](Cc1c[nH]c2ccccc12)NC(=O)[C@H](CCCCN)N1C(=O)CC[C@@H](NC(=O)OC(C)(C)C)C(=O)N[C@H](Cc2ccccc2)C1=O	IC50	'='	8500.0	nM	5.07			UO_0000065	6.67	0.13	1.45	2.48	False	CHEMBL806644	Inhibitory activity against porcine renin	B	BAO_0000357	single protein format	Canis lupus familiaris	None	None	None	None	CHEMBL286	Renin	Homo sapiens	SINGLE PROTEIN	CHEMBL1124914	1	Scientific Literature	J. Med. Chem.	1990	None
CHEMBL28132		0	772.91	1	0.74	30	CCCO[C@H](NC(=O)[C@H](Cc1ccccc1)NS(=O)(=O)N1CCOCC1)C(=O)N[C@@H](CC1CCCCC1)C(=O)C(F)(F)C(=O)NCCN1CCOCC1	IC50	'='	2.0	nM	8.70			UO_0000065	11.25	0.22	7.96	4.71	False	CHEMBL801758	The concentration producing 50% inhibition of renin activity in monkey plasma was determined by radioimmunoassay.	B	BAO_0000366	cell-free format	Cercopithecidae	CHEMBL3559721	Plasma	None	None	CHEMBL286	Renin	Homo sapiens	SINGLE PROTEIN	CHEMBL1126021	1	Scientific Literature	J. Med. Chem.	1992	None
CHEMBL289146		0	626.76	2	2.50	29	CC(C)(C)OC(=O)N[C@@H](Cc1ccccc1)C(=O)N[C@@H](Cc1c[nH]cn1)C(=O)N[C@@H](CC1CCCCC1)[C@@H](O)[C@@H]1CNC(=O)O1	IC50	'='	25.0	nM	7.60			UO_0000065	12.13	0.23	5.10	4.14	False	CHEMBL801665	In vitro inhibition of human plasma renin.	B	BAO_0000366	cell-free format	None	CHEMBL3559721	Plasma	None	None	CHEMBL286	Renin	Homo sapiens	SINGLE PROTEIN	CHEMBL1124786	1	Scientific Literature	J. Med. Chem.	1990	None
CHEMBL127931		0	752.01	2	4.78	1	CC(C)CC(NC(=O)CC(O)C(CC1CCCCC1)NC(=O)CCC(O)C(Cc1ccccc1)NC(=O)OC(C)(C)C)C(=O)NCc1cccc(CN)c1	IC50	'='	22.0	nM	7.66			UO_0000065	10.18	0.19	2.88	3.99	False	CHEMBL806855	Inhibitory concentration of compound against renin human plasma	B	BAO_0000366	cell-free format	None	CHEMBL3559721	Plasma	None	None	CHEMBL286	Renin	Homo sapiens	SINGLE PROTEIN	CHEMBL1126919	1	Scientific Literature	J. Med. Chem.	1993	None
CHEMBL39538		0	348.40	0	1.13	table II	C[C@H](NC(CCc1ccccc1)C(=O)O)C(=O)N1CCC[C@H]1C(=O)O	Ki	'='	1.2	nM	8.92			UO_0000065	25.61	0.49	7.79	8.34	False	CHEMBL803244	Antihypertensive activity against human renin	B	BAO_0000357	single protein format	Homo sapiens	None	None	None	None	CHEMBL286	Renin	Homo sapiens	SINGLE PROTEIN	CHEMBL1121806	1	Scientific Literature	J. Med. Chem.	1981	None
CHEMBL170804		0	378.49	1	5.79	11	O=c1cc(-c2ccccc2)oc(O)c1C(CC1CC1)SCc1ccccc1	IC50	'>'	10000.0	nM				UO_0000065					False	CHEMBL801591	Ability to inhibit the human recombinant renin aspartic protease enzyme	B	BAO_0000357	single protein format	None	None	None	None	None	CHEMBL286	Renin	Homo sapiens	SINGLE PROTEIN	CHEMBL1128706	1	Scientific Literature	J. Med. Chem.	1995	None
CHEMBL1790493		0	946.20	2	3.94	8a	CC[C@H](C)[C@H](NC(=O)[C@@H](C[C@H](O)[C@H](CC(C)C)NC(=O)[C@H](Cc1c[nH]cn1)N(C)C(=O)[C@H](Cc1ccccc1)NC(=O)[C@@H]1CCCN1C(=O)OC(C)(C)C)C(C)C)C(=O)NCc1cccc[n+]1[O-]	IC50	'='	0.33	nM	9.48			UO_0000065	10.02	0.19	5.54	3.92	False	CHEMBL801603	In vitro inhibition of human renin by radio-immuno assay of angiotensin I (ANG I)	B	BAO_0000357	single protein format	None	None	None	None	None	CHEMBL286	Renin	Homo sapiens	SINGLE PROTEIN	CHEMBL1125577	1	Scientific Literature	J. Med. Chem.	1991	None
CHEMBL2062129		0	613.76	2	0.48	U-72407E	CC[C@H](C)[C@H](NC(=O)C[C@H](O)[C@H](CC(C)C)NC(=O)[C@H](Cc1c[nH]cn1)NC(=O)[C@H](Cc1ccccc1)NC(C)=O)C(N)=O	Kd	'='	204.0	nM	6.69			UO_0000065					False	CHEMBL803233	Dissociation constant (Kd) of renin inhibitor was determined over a temperature range of 8-37 degree by the fluorescence displacement assay	F	BAO_0000019	assay format	None	None	None	None	None	CHEMBL286	Renin	Homo sapiens	SINGLE PROTEIN	CHEMBL1124861	1	Scientific Literature	J. Med. Chem.	1990	None
CHEMBL141848		0	694.94	1	4.00	23	CC(C)C[C@H](O)[C@H](O)[C@H](CC1CCCCC1)NC(=O)[C@H](Cc1cscn1)NC(=O)[C@@H](CC(=O)N(C)CCn1ccnc1)Cc1ccccc1	IC50	'='	1.3	nM	8.89			UO_0000065	12.79	0.25	4.89	5.94	False	CHEMBL879242	Inhibitory concentration against human plasma renin at pH 7.4	B	BAO_0000366	cell-free format	None	CHEMBL3559721	Plasma	None	None	CHEMBL286	Renin	Homo sapiens	SINGLE PROTEIN	CHEMBL1126595	1	Scientific Literature	J. Med. Chem.	1993	None
CHEMBL344640		0	699.91	1	3.30	40	CCN1C[C@@H]([C@H](O)[C@H](CC2CCCCC2)NC(=O)[C@H](Cc2cccs2)NC(=O)[C@H](Cc2ccc(OC)cc2)NC(=O)CC(C)(C)N)OC1=O	IC50	'='	69.0	nM	7.16			UO_0000065	10.23	0.20	3.86	4.16	False	CHEMBL801598	Inhibition of human plasma renin at pH 7.4	B	BAO_0000366	cell-free format	None	CHEMBL3559721	Plasma	None	None	CHEMBL286	Renin	Homo sapiens	SINGLE PROTEIN	CHEMBL1126594	1	Scientific Literature	J. Med. Chem.	1993	None
CHEMBL325041	BORTEZOMIB	4	384.25	None	None	1, bortezomib	CC(C)C[C@H](NC(=O)[C@H](Cc1ccccc1)NC(=O)c1cnccn1)B(O)O	Inhibition	'='	-1.0	%				UO_0000187					False	CHEMBL933394	Inhibition of human renin at 10 uM	B	BAO_0000357	single protein format	Homo sapiens	None	None	None	None	CHEMBL286	Renin	Homo sapiens	SINGLE PROTEIN	CHEMBL1141651	1	Scientific Literature	J. Med. Chem.	2008	None
CHEMBL3144141		0	537.77	1	3.91	28	CC(C)CSC[C@@H](O)[C@@H](CC(C)C)NC(=O)[C@H](C)NC(=O)[C@H](Cc1ccccc1)NC(=O)OC(C)(C)C	Inhibition	'='	89.0	%				UO_0000187					False	CHEMBL840509	Inhibition of human renal renin at the concentration of 10e-5 M.	B	BAO_0000357	single protein format	None	None	None	None	None	CHEMBL286	Renin	Homo sapiens	SINGLE PROTEIN	CHEMBL1123909	1	Scientific Literature	J. Med. Chem.	1987	None
CHEMBL3144107		0	635.83	1	2.54	53	CC(C)C[C@@H](NC(=O)[C@H](Cc1c[nH]cn1)NC(=O)[C@H](Cc1ccccc1)NC(=O)OC(C)(C)C)[C@H](O)CS(=O)(=O)CC(C)C	Inhibition	'='	98.0	%				UO_0000187					False	CHEMBL840509	Inhibition of human renal renin at the concentration of 10e-5 M.	B	BAO_0000357	single protein format	None	None	None	None	None	CHEMBL286	Renin	Homo sapiens	SINGLE PROTEIN	CHEMBL1123909	1	Scientific Literature	J. Med. Chem.	1987	None
CHEMBL2115366		0	801.05	2	6.13	13c	CC(C)Cc1nc(-c2ccccc2)cn2c([C@@H](Cc3cccnc3)C(=O)N[C@H](CC3CCCCC3)C(N)CC(=O)NC(CC(C)C)C(=O)NCc3ccccn3)nnc12	IC50	'='	6.1	nM	8.21			UO_0000065	10.25	0.19	2.08	4.51	False	CHEMBL801601	Inhibition of human renin	B	BAO_0000357	single protein format	Homo sapiens	None	None	None	None	CHEMBL286	Renin	Homo sapiens	SINGLE PROTEIN	CHEMBL1125716	1	Scientific Literature	J. Med. Chem.	1991	None
CHEMBL1795903		0	511.66	1	2.87	5	COCCCc1cc(CN(C(=O)[C@H]2CNCC[C@@H]2c2ccn(C)c(=O)c2)C2CC2)cc(OCCOC)c1	IC50	'='	12.0	nM	7.92			UO_0000065	15.48	0.29	5.05	9.66	True	CHEMBL1799737	Inhibition of human recombinant renin using Q-FRET substrate after 3 hrs by fluorescence assay	B	BAO_0000357	single protein format	Homo sapiens	None	None	None	None	CHEMBL286	Renin	Homo sapiens	SINGLE PROTEIN	CHEMBL1795332	1	Scientific Literature	Bioorg. Med. Chem. Lett.	2011	None
CHEMBL325241		0	685.96	1	4.40	XVII	CSCC(NC(=O)[C@H](Cc1ccccc1)OC(=O)N1CCC(N)CC1)C(=O)N[C@@H](CC1CCCCC1)[C@@H](O)CCSc1ccccn1	IC50	'='	9.3	nM	8.03			UO_0000065	11.71	0.23	3.63	5.47	False	CHEMBL879256	In vitro inhibitory activity against human plasma renin at pH 5.5 for suppression of angiotensin I formation.	B	BAO_0000366	cell-free format	None	CHEMBL3559721	Plasma	None	None	CHEMBL286	Renin	Homo sapiens	SINGLE PROTEIN	CHEMBL1126130	1	Scientific Literature	J. Med. Chem.	1992	None
CHEMBL92912		0	404.64	0	4.57	12	CCCCNC(=O)C(C)C[C@H](O)[C@@H](N)C[C@@H](CC)Cc1ccc(C(C)(C)C)cc1	IC50	'='	800.0	nM	6.10			UO_0000065	15.07	0.29	1.53	8.09	False	CHEMBL807521	In vitro binding affinity for human renin at pH 7.2	B	BAO_0000357	single protein format	None	None	None	None	None	CHEMBL286	Renin	Homo sapiens	SINGLE PROTEIN	CHEMBL1129212	1	Scientific Literature	Bioorg. Med. Chem. Lett.	1997	None
CHEMBL406168		0	1084.29	None	None	3	CC(C)CC(NC(=O)[C@H](Cc1c[nH]cn1)NC(=O)[C@H](Cc1ccccc1)NC(=O)[C@@H]1CCCN1C(=O)[C@@H](N)Cc1c[nH]cn1)C(O)CC(=O)N[C@H](C(=O)N[C@@H](Cc1ccc(O)cc1)C(=O)N[C@@H](CCCCN)C(=O)O)C(C)C	IC50	'='	400.0	nM	6.40			UO_0000065	5.90	None	None	None	False	CHEMBL873004	Inhibitory activity against human plasma renin	B	BAO_0000366	cell-free format	None	CHEMBL3559721	Plasma	None	None	CHEMBL286	Renin	Homo sapiens	SINGLE PROTEIN	CHEMBL1123793	1	Scientific Literature	J. Med. Chem.	1987	None
CHEMBL3350018		0	666.91	2	5.84	38	CC[C@H](C)CNC(=O)C[C@H](O)[C@H](CC(C)C)NC(=O)C(NC(=O)C(Cc1cccc2ccccc12)Cc1cccc2ccccc12)N(C)C	IC50	'='	74.0	nM	7.13			UO_0000065	10.69	0.20	1.29	6.44	False	CHEMBL806634	Inhibitory activity against monkey renin in vitro.	B	BAO_0000357	single protein format	Cercopithecidae	None	None	None	None	CHEMBL286	Renin	Homo sapiens	SINGLE PROTEIN	CHEMBL1126322	1	Scientific Literature	J. Med. Chem.	1992	None
CHEMBL3143452		0	668.88	2	3.94	33	CC(C)CCNC(=O)C[C@H](O)[C@H](CC1CCCCC1)NC(=O)[C@H](Cc1c[nH]cn1)NC(=O)[C@H](Cc1ccccc1)NC(=O)OC(C)(C)C	IC50	'='	5.0	nM	8.30			UO_0000065	12.41	0.24	4.36	4.76	False	CHEMBL801673	Inhibition of human renin	B	BAO_0000357	single protein format	None	None	None	None	None	CHEMBL286	Renin	Homo sapiens	SINGLE PROTEIN	CHEMBL1123785	1	Scientific Literature	J. Med. Chem.	1987	None
CHEMBL93163		0	434.67	0	4.53	18	CCCCNC(=O)[C@H](C)C[C@H](O)[C@@H](N)C[C@H](Cc1ccc(C(C)(C)C)c(O)c1)C(C)C	IC50	'='	130.0	nM	6.89			UO_0000065	15.84	0.30	2.36	7.20	False	CHEMBL807521	In vitro binding affinity for human renin at pH 7.2	B	BAO_0000357	single protein format	None	None	None	None	None	CHEMBL286	Renin	Homo sapiens	SINGLE PROTEIN	CHEMBL1129212	1	Scientific Literature	Bioorg. Med. Chem. Lett.	1997	None
CHEMBL417186		0	561.76	1	4.30	6	CC(C)CCC(=O)CC[C@H](O)[C@H](CC(C)C)NC(=O)[C@H](C)NC(=O)[C@H](Cc1ccccc1)NC(=O)OC(C)(C)C	IC50	'='	2400.0	nM	5.62			UO_0000065	10.00	0.19	1.32	4.20	False	CHEMBL801660	Inhibition against purified human renin	B	BAO_0000357	single protein format	Homo sapiens	None	None	None	None	CHEMBL286	Renin	Homo sapiens	SINGLE PROTEIN	CHEMBL1123605	1	Scientific Literature	J. Med. Chem.	1987	None
CHEMBL300036		0	647.84	1	2.82	27	CCOC(=O)N[C@@H](Cc1ccccc1)C(=O)N[C@@H](Cc1c[nH]cn1)C(=O)N[C@@H](CC1CCCCC1)[C@@H](O)CCS(=O)(=O)C(C)C	IC50	'='	10.0	nM	8.00			UO_0000065	12.35	0.24	5.18	4.45	False	CHEMBL801659	Inhibition against purified human renal renin	B	BAO_0000357	single protein format	Homo sapiens	None	None	None	None	CHEMBL286	Renin	Homo sapiens	SINGLE PROTEIN	CHEMBL1123605	1	Scientific Literature	J. Med. Chem.	1987	None
CHEMBL2322611		0	491.07	0	4.04	12a, (3S,4S)-12a	COCCCOc1cc(C(=O)N(C[C@@H]2CNC[C@H]2Cc2ccccc2)C(C)C)ccc1OC.Cl	IC50	'='	300.0	nM	6.52			UO_0000065	14.35	0.27	2.48	10.87	False	CHEMBL2330921	Inhibition of renin in human plasma using RE(EDANS)IHPFHLVIHTK(Dabcyl)R as substrate incubated for 1 hr prior to substrate addition measured after 2 hrs by FRET-based enzymatic assay	B	BAO_0000357	single protein format	Homo sapiens	CHEMBL3559721	Plasma	None	None	CHEMBL286	Renin	Homo sapiens	SINGLE PROTEIN	CHEMBL2321868	1	Scientific Literature	J. Med. Chem.	2013	None
CHEMBL30968		0	697.96	2	5.38	19	CO[C@@H](CC(C)C)[C@H](O)[C@H](CC1CCCCC1)NC(=O)[C@H](Cc1cscn1)NC(=O)C(Cc1ccccc1)CS(=O)(=O)c1ccccc1	IC50	'='	18.0	nM	7.75			UO_0000065	11.10	0.22	2.36	5.75	False	CHEMBL803389	In vitro inhibition of human plasma renin at PH 7.4	B	BAO_0000357	single protein format	None	CHEMBL3559721	Plasma	None	None	CHEMBL286	Renin	Homo sapiens	SINGLE PROTEIN	CHEMBL1126210	1	Scientific Literature	Bioorg. Med. Chem. Lett.	1992	None
CHEMBL144696		0	608.80	2	6.53	7c	CCCCNC(=O)[C@@H](C)C[C@@H](O)[C@@H](CC1CCCCC1)NC(=O)[C@H](CCCC)OP(=O)(O)CCCCc1ccccc1	IC50	'='	360.0	nM	6.44			UO_0000065	10.58	0.21	-0.09	5.16	False	CHEMBL801664	In vitro inhibition of human renin.	B	BAO_0000357	single protein format	None	None	None	None	None	CHEMBL286	Renin	Homo sapiens	SINGLE PROTEIN	CHEMBL1127696	1	Scientific Literature	J. Med. Chem.	1994	None
CHEMBL2052021		0	1005.27	2	4.87	CP-71362	CC(=O)O.CC(C)C[C@H](C[C@H](O)[C@H](CC1CCCCC1)NC(=O)[C@H](Cc1c[nH]cn1)NC(=O)[C@H](Cc1ccccc1)NC(=O)OC(C)(C)C)C(=O)N[C@@H](CCCCN)C(=O)N[C@@H](Cc1ccccc1)C(=O)O	IC50	'='	0.03	nM	10.52			UO_0000065	11.13	0.21	5.65	3.94	False	CHEMBL795928	Compound was tested for its inhibitory activity against dog plasma renin	B	BAO_0000366	cell-free format	Canis lupus familiaris	CHEMBL3559721	Plasma	None	None	CHEMBL286	Renin	Homo sapiens	SINGLE PROTEIN	CHEMBL1150545	1	Scientific Literature	Bioorg. Med. Chem. Lett.	1994	None
CHEMBL382977		0	675.89	1	3.60	Page 6608 (2)	CC(C)S(=O)(=O)CC[C@H](O)[C@H](CC1CCCCC1)NC(=O)[C@H](Cc1c[nH]cn1)NC(=O)[C@H](Cc1ccccc1)NC(=O)OC(C)(C)C	IC50	'='	7.6	nM	8.12			UO_0000065	12.01	0.24	4.52	4.52	False	CHEMBL882918	Inhibitory concentration against renin	B	BAO_0000357	single protein format	None	None	None	None	None	CHEMBL286	Renin	Homo sapiens	SINGLE PROTEIN	CHEMBL1141123	1	Scientific Literature	J. Med. Chem.	2005	None
CHEMBL92384		0	790.00	3	1.25	11g	CC(C)(C)OC(=O)N[C@@H](Cc1ccccc1)C(=O)N[C@@H](Cc1c[nH]cn1)C(=O)N[C@@H](CC1CCCCC1)[C@@H](O)CS(=O)(=O)CC(=O)NCCN1CCOCC1	IC50	'='	9.4	nM	8.03			UO_0000065	10.16	0.20	6.78	3.63	False	CHEMBL806852	Inhibition of human plasma renin	B	BAO_0000366	cell-free format	None	CHEMBL3559721	Plasma	None	None	CHEMBL286	Renin	Homo sapiens	SINGLE PROTEIN	CHEMBL1125495	1	Scientific Literature	J. Med. Chem.	1992	None
CHEMBL149692		0	645.95	2	6.39	6e	CC(C)SC[C@H](O)[C@@H](NC(=O)[C@H](C)NC(=O)[C@H](Cc1ccccc1)NC(=O)OC(C)(C)C)C(C1CCCCC1)C1CCCCC1	IC50						Not Determined						False	CHEMBL801672	Inhibitory activity against human renal renin at pH 6; No data	B	BAO_0000357	single protein format	None	None	None	None	None	CHEMBL286	Renin	Homo sapiens	SINGLE PROTEIN	CHEMBL1124052	1	Scientific Literature	J. Med. Chem.	1988	None
CHEMBL268309		0	1096.35	None	None	28	CC[C@H](C)[C@H](NC(=O)[C@H](CC(C)C)NC[C@H](CC(C)C)NC(=O)[C@H](Cc1c[nH]cn1)NC(=O)[C@H](Cc1ccccc1)NC(=O)[C@@H]1CCCN1C(=O)[C@H](Cc1c[nH]cn1)NC(=O)[C@@H]1CCCN1)C(=O)N[C@@H](Cc1c[nH]cn1)C(=O)O	IC50	'='	10.0	nM	8.00			UO_0000065	7.30	None	None	None	False	CHEMBL801594	Compound was evaluated for the ability to inhibit human plasma renin.	B	BAO_0000366	cell-free format	None	CHEMBL3559721	Plasma	None	None	CHEMBL286	Renin	Homo sapiens	SINGLE PROTEIN	CHEMBL1122949	1	Scientific Literature	J. Med. Chem.	1985	None
CHEMBL300498		0	868.09	2	4.98	6n	CC(C)CC(NC(=O)[C@H](Cc1c[nH]cn1)NC(=O)[C@H](Cc1ccccc1)NC(=O)OC(C)(C)C)C(O)CC(=O)N[C@@H](CC(C)C)C(=O)NC(c1ccccc1)C(O)c1ccccc1	Ki	'='	28.0	nM	7.55			UO_0000065	8.70	0.16	2.57	3.37	False	CHEMBL803241	Inhibition of purified human kidney renin, fluorometric assay using a synthetic tetradecapeptide renin substrate at 10e-9 M concentration	B	BAO_0000357	single protein format	None	None	None	None	None	CHEMBL286	Renin	Homo sapiens	SINGLE PROTEIN	CHEMBL1123620	1	Scientific Literature	J. Med. Chem.	1987	None
CHEMBL1790076		0	667.85	1	3.33	II	CC[C@@H](C)[C@H](NC(=O)[C@@H](CC(O)[C@H](CC(C)C)NC(=O)[C@@H](CC(=O)O)NC(=O)Cc1ccccc1)C(C)C)C(=O)N(C)c1ccccn1	IC50	'='	3.5	nM	8.46			UO_0000065	12.66	0.24	5.13	4.75	False	CHEMBL801700	Inhibition of human plasma renin at pH 6	B	BAO_0000366	cell-free format	Homo sapiens	CHEMBL3559721	Plasma	None	None	CHEMBL286	Renin	Homo sapiens	SINGLE PROTEIN	CHEMBL1124758	1	Scientific Literature	J. Med. Chem.	1990	None
CHEMBL2016937		0	408.81	0	4.38	11	O[C@]1(c2ccc(F)c(F)c2)CCNC[C@@H]1c1cc(-c2ccc(F)cc2Cl)no1	IC50	'='	2500.0	nM	5.60			UO_0000065	13.70	0.27	1.22	9.61	False	CHEMBL2020693	Inhibition of human recombinant renin using DNP-Lys-His-Pro-Phe-His-Leu-Val-Ile-His-D,L-Amp as substrate after 3 hrs by fluorescence analysis	B	BAO_0000357	single protein format	Homo sapiens	None	None	None	None	CHEMBL286	Renin	Homo sapiens	SINGLE PROTEIN	CHEMBL2016495	1	Scientific Literature	Bioorg. Med. Chem. Lett.	2012	None
CHEMBL2017106		0	475.92	0	3.92	22	CC(=O)NCCc1ccccc1-c1onc([C@H]2CNCC[C@]2(O)c2ccc(F)c(F)c2)c1Cl	IC50	'='	0.73	nM	9.14			UO_0000065	19.20	0.38	5.22	10.46	False	CHEMBL2020693	Inhibition of human recombinant renin using DNP-Lys-His-Pro-Phe-His-Leu-Val-Ile-His-D,L-Amp as substrate after 3 hrs by fluorescence analysis	B	BAO_0000357	single protein format	Homo sapiens	None	None	None	None	CHEMBL286	Renin	Homo sapiens	SINGLE PROTEIN	CHEMBL2016495	1	Scientific Literature	Bioorg. Med. Chem. Lett.	2012	None
CHEMBL2017111		0	547.40	1	3.56	27	CC(=O)NCCc1ccccc1-c1onc([C@H]2CNCC[C@]2(C(N)=O)c2ccc(F)c(F)c2)c1Br	IC50	'='	0.22	nM	9.66			UO_0000065	17.64	0.38	6.10	8.76	False	CHEMBL2020693	Inhibition of human recombinant renin using DNP-Lys-His-Pro-Phe-His-Leu-Val-Ile-His-D,L-Amp as substrate after 3 hrs by fluorescence analysis	B	BAO_0000357	single protein format	Homo sapiens	None	None	None	None	CHEMBL286	Renin	Homo sapiens	SINGLE PROTEIN	CHEMBL2016495	1	Scientific Literature	Bioorg. Med. Chem. Lett.	2012	None
CHEMBL2017112		0	594.45	1	3.40	28	CC(=O)NCCc1ccccc1-c1onc([C@H]2CNCC[C@]2(OCC(O)CO)c2ccc(F)c(F)c2)c1Br	IC50	'='	0.37	nM	9.43			UO_0000065	15.87	0.34	6.03	8.07	False	CHEMBL2020693	Inhibition of human recombinant renin using DNP-Lys-His-Pro-Phe-His-Leu-Val-Ile-His-D,L-Amp as substrate after 3 hrs by fluorescence analysis	B	BAO_0000357	single protein format	Homo sapiens	None	None	None	None	CHEMBL286	Renin	Homo sapiens	SINGLE PROTEIN	CHEMBL2016495	1	Scientific Literature	Bioorg. Med. Chem. Lett.	2012	None
CHEMBL591578		0	523.12	1	4.73	2	CNC[C@H](CC1CCCCC1)NC(=O)N1CCC[C@@H]([C@@H](OCCNC(=O)OC)c2cccc(Cl)c2)C1	IC50	'='	0.82	nM	9.09			UO_0000065	17.37	0.34	4.36	9.88	False	CHEMBL2027646	Inhibition of renin in human plasma assessed as formation of angiotensin1 product after 90 mins by competitive radioimmunoassay	B	BAO_0000357	single protein format	Homo sapiens	CHEMBL3559721	Plasma	None	None	CHEMBL286	Renin	Homo sapiens	SINGLE PROTEIN	CHEMBL2021852	1	Scientific Literature	ACS Med. Chem. Lett.	2011	None
CHEMBL357864		0	666.90	1	4.55	22b	CCC(C)[C@H](NC(=O)[C@H](CC1CCCCC1)NC(=O)N1CCOCC1)C(=O)N[C@@H](Cc1ccc2ccccc2c1)[C@@H](O)[C@@H](O)CC(C)C	IC50	'='	350.0	nM	6.46			UO_0000065	9.68	0.18	1.91	4.60	False	CHEMBL806854	In vitro inhibition of partially purified human renin at pH 6.0.	B	BAO_0000357	single protein format	None	None	None	None	None	CHEMBL286	Renin	Homo sapiens	SINGLE PROTEIN	CHEMBL1126596	1	Scientific Literature	J. Med. Chem.	1993	None
CHEMBL57268		0	792.00	2	2.60	8	CC(C)CC(NC(=O)[C@H](Cc1c[nH]cn1)NC(=O)[C@H](Cc1ccccc1)NC(=O)OC(C)(C)C)C(O)CC(=O)N[C@@H](CC(C)C)C(=O)NCC(N)c1ccccn1	IC50	'='	100.0	nM	7.00			UO_0000065	8.84	0.17	4.40	2.89	False	CHEMBL878549	Concentration required for 50% inhibition of human plasma renin	B	BAO_0000366	cell-free format	None	CHEMBL3559721	Plasma	None	None	CHEMBL286	Renin	Homo sapiens	SINGLE PROTEIN	CHEMBL1123973	1	Scientific Literature	J. Med. Chem.	1988	None
CHEMBL1791105		0	613.84	2	5.11	19b	CC[C@@H](C)[C@H](NC(=O)OC(C)(C)C)C(=O)N[C@H](C(=O)N[C@@H](Cc1cccc2ccccc12)[C@@H](O)[C@@H](O)CC(C)C)[C@H](C)CC	IC50	'>'	10000.0	nM				UO_0000065					False	CHEMBL806854	In vitro inhibition of partially purified human renin at pH 6.0.	B	BAO_0000357	single protein format	None	None	None	None	None	CHEMBL286	Renin	Homo sapiens	SINGLE PROTEIN	CHEMBL1126596	1	Scientific Literature	J. Med. Chem.	1993	None
CHEMBL57627		0	831.07	2	3.73	2	CC(C)CC(NC(=O)[C@H](Cc1c[nH]cn1)NC(=O)[C@H](Cc1ccccc1)NC(=O)OC(C)(C)C)C(O)CC(=O)N[C@@H](CC(C)C)C(=O)N1CCN(Cc2ccccc2)CC1	IC50	'='	310.0	nM	6.51			UO_0000065	7.83	0.15	2.78	3.29	False	CHEMBL795931	Inhibition of renin	B	BAO_0000357	single protein format	Canis lupus familiaris	None	None	None	None	CHEMBL286	Renin	Homo sapiens	SINGLE PROTEIN	CHEMBL1123973	1	Scientific Literature	J. Med. Chem.	1988	None
CHEMBL154897		0	563.69	1	1.81	15	CC(=O)OCC[C@H](C[C@H](O)[C@H](Cc1ccccc1)NC(=O)C[C@H](NC(=O)CC(C)C)C(=O)O)C(=O)NCC(C)C	Ki	'='	1900.0	nM	5.72			UO_0000065	10.15	0.20	3.91	3.34	False	CHEMBL803239	Compound was tested for inhibition of human renin	B	BAO_0000357	single protein format	None	None	None	None	None	CHEMBL286	Renin	Homo sapiens	SINGLE PROTEIN	CHEMBL1147418	1	Scientific Literature	Bioorg. Med. Chem. Lett.	2004	None
CHEMBL3143442		0	636.83	2	0.26	27	CCC[C@H](NC(=O)[C@H](Cc1ccccc1)NC(=O)[C@@H](N)[C@@H](C)CC)C(=O)N[C@@H](CC1CCCCC1)[C@@H](O)[C@@H](O)[C@H](O)[C@H](O)CO	IC50	'='	110.0	nM	6.96			UO_0000065	10.93	0.21	6.70	3.24	False	CHEMBL803431	Concentration required for 50% inhibition of human plasma renin	B	BAO_0000366	cell-free format	None	CHEMBL3559721	Plasma	None	None	CHEMBL286	Renin	Homo sapiens	SINGLE PROTEIN	CHEMBL1126155	1	Scientific Literature	J. Med. Chem.	1992	None
CHEMBL94797		0	573.78	1	2.31	18	CC(=O)N[C@H](C(=O)N[C@@H](Cc1ccccc1)[C@@H](O)CN(CC1CCCCC1)NC(=O)[C@@H](NC(C)=O)C(C)C)C(C)C	IC50	'>'	58000.0	nM				UO_0000065					False	CHEMBL804786	The compound was tested for its inhibitory activity against human renin	B	BAO_0000357	single protein format	None	None	None	None	None	CHEMBL286	Renin	Homo sapiens	SINGLE PROTEIN	CHEMBL1127172	1	Scientific Literature	Bioorg. Med. Chem. Lett.	1993	None
CHEMBL1276274		0	612.77	1	4.67	25	COc1ccccc1COCCCOc1ccc(C2=C(C(=O)N(Cc3ccnc(OC)c3C)C3CC3)[C@H]3CNC[C@@H](C2)N3)cc1	IC50	'='	18.0	nM	7.75			UO_0000065	12.64	0.24	3.07	8.22	False	CHEMBL1285354	Inhibition of renin in plasma	B	BAO_0000366	cell-free format	None	CHEMBL3559721	Plasma	None	None	CHEMBL286	Renin	Homo sapiens	SINGLE PROTEIN	CHEMBL1275274	1	Scientific Literature	J. Med. Chem.	2010	None
CHEMBL1276275		0	601.79	2	5.23	31, Ro-661168	COc1ccccc1COCCCOc1ccc([C@H]2CCNC[C@@H]2OCc2ccc3c(c2)N(CCNC(C)=O)CCC3)cc1	IC50	'='	0.6	nM	9.22			UO_0000065	15.32	0.29	3.99	11.34	False	CHEMBL1285354	Inhibition of renin in plasma	B	BAO_0000366	cell-free format	None	CHEMBL3559721	Plasma	None	None	CHEMBL286	Renin	Homo sapiens	SINGLE PROTEIN	CHEMBL1275274	1	Scientific Literature	J. Med. Chem.	2010	None
CHEMBL1276275		0	601.79	2	5.23	31, Ro-661168	COc1ccccc1COCCCOc1ccc([C@H]2CCNC[C@@H]2OCc2ccc3c(c2)N(CCNC(C)=O)CCC3)cc1	IC50	'='	0.039	nM	10.41			UO_0000065	17.30	0.32	5.18	12.80	False	CHEMBL1285355	Inhibition of human recombinant renin in buffer	B	BAO_0000357	single protein format	Homo sapiens	None	None	None	None	CHEMBL286	Renin	Homo sapiens	SINGLE PROTEIN	CHEMBL1275274	1	Scientific Literature	J. Med. Chem.	2010	None
CHEMBL1276276		0	631.77	1	4.85	43, Ro-657219	COc1ccccc1COCCCOc1ccc([C@H]2[C@H](OC[C@H](O)CO)CNC[C@@H]2OCc2cc(OC)c3ccccc3c2)cc1	IC50	'='	0.06	nM	10.22			UO_0000065	16.18	0.30	5.37	9.48	False	CHEMBL1285355	Inhibition of human recombinant renin in buffer	B	BAO_0000357	single protein format	Homo sapiens	None	None	None	None	CHEMBL286	Renin	Homo sapiens	SINGLE PROTEIN	CHEMBL1275274	1	Scientific Literature	J. Med. Chem.	2010	None
CHEMBL390196		0	645.79	2	5.51	44, Ro-661132	COC[C@@H](O)CO[C@@H]1CNC[C@H](OCc2cc(OC)c3ccccc3c2)[C@H]1c1ccc(OCCCOCc2ccccc2OC)cc1	IC50	'='	0.067	nM	10.17			UO_0000065	15.75	0.30	4.66	10.50	False	CHEMBL1285355	Inhibition of human recombinant renin in buffer	B	BAO_0000357	single protein format	Homo sapiens	None	None	None	None	CHEMBL286	Renin	Homo sapiens	SINGLE PROTEIN	CHEMBL1275274	1	Scientific Literature	J. Med. Chem.	2010	None
CHEMBL3144140		0	621.84	2	5.61	23	CC(C)C[C@@H](NC(=O)[C@H](C)NC(=O)[C@H](Cc1ccccc1)NC(=O)OC(C)(C)C)[C@H](O)CSCc1cccc2ccccc12	Inhibition	'='	48.0	%				UO_0000187					False	CHEMBL840509	Inhibition of human renal renin at the concentration of 10e-5 M.	B	BAO_0000357	single protein format	None	None	None	None	None	CHEMBL286	Renin	Homo sapiens	SINGLE PROTEIN	CHEMBL1123909	1	Scientific Literature	J. Med. Chem.	1987	None
CHEMBL264636		0	673.85	1	4.11	4j	CC(C)(C)CC1CCC(=O)OC[C@H](NC(=O)C(Cc2ccccc2)NC(=O)OC(C)(C)C)C(=O)N[C@@H](CC2CCCCC2)[C@@H](O)C(=O)O1	IC50	'>'	20000.0	nM				UO_0000065					False	CHEMBL801600	Inhibitory activity against human renin inhibition (at pH 7.4)	B	BAO_0000357	single protein format	None	None	None	None	None	CHEMBL286	Renin	Homo sapiens	SINGLE PROTEIN	CHEMBL1125312	1	Scientific Literature	J. Med. Chem.	1992	None
CHEMBL417919		0	541.67	2	3.59	15	CC(C)[C@@H](O)C[C@H](O)[C@H](CC1CCCCC1)NC(=O)[C@H](Cc1c[nH]cn1)NC(=O)c1cc2cc(F)ccc2[nH]1	IC50	'='	46.0	nM	7.34			UO_0000065	13.55	0.26	3.75	5.13	False	CHEMBL803285	In vitro renin inhibitory effect was evaluated for plasma renin activity (PRA) of human plasma, Expressed as IC50	B	BAO_0000366	cell-free format	None	CHEMBL3559721	Plasma	None	None	CHEMBL286	Renin	Homo sapiens	SINGLE PROTEIN	CHEMBL1130485	1	Scientific Literature	Bioorg. Med. Chem. Lett.	1997	None
CHEMBL3144121		0	521.70	1	3.19	40	CC(C)COC[C@@H](O)[C@@H](CC(C)C)NC(=O)[C@H](C)NC(=O)[C@H](Cc1ccccc1)NC(=O)OC(C)(C)C	Inhibition	'='	59.0	%				UO_0000187					False	CHEMBL840509	Inhibition of human renal renin at the concentration of 10e-5 M.	B	BAO_0000357	single protein format	None	None	None	None	None	CHEMBL286	Renin	Homo sapiens	SINGLE PROTEIN	CHEMBL1123909	1	Scientific Literature	J. Med. Chem.	1987	None
CHEMBL3144106		0	649.85	2	5.24	18	CC(C)C[C@@H](NC(=O)[C@H](Cc1ccc(O)cc1)NC(=O)[C@H](Cc1ccccc1)NC(=O)OC(C)(C)C)[C@H](O)CSc1ccccc1	Inhibition	'='	21.0	%				UO_0000187					False	CHEMBL840509	Inhibition of human renal renin at the concentration of 10e-5 M.	B	BAO_0000357	single protein format	None	None	None	None	None	CHEMBL286	Renin	Homo sapiens	SINGLE PROTEIN	CHEMBL1123909	1	Scientific Literature	J. Med. Chem.	1987	None
CHEMBL336932		0	652.88	1	2.61	42	CC(C)C[C@H](O)[C@H](O)[C@H](CC1CCCCC1)NC(=O)[C@H](Cn1cccn1)NC(=O)[C@@H](CC(=O)N1CCN(C)CC1)Cc1ccccc1	IC50	'='	18.0	nM	7.75			UO_0000065	11.86	0.23	5.13	5.53	False	CHEMBL801598	Inhibition of human plasma renin at pH 7.4	B	BAO_0000366	cell-free format	None	CHEMBL3559721	Plasma	None	None	CHEMBL286	Renin	Homo sapiens	SINGLE PROTEIN	CHEMBL1126594	1	Scientific Literature	J. Med. Chem.	1993	None
CHEMBL3085571		0	819.02	2	2.60	4	CC(C)C[C@H](NC(=O)C[C@H](O)[C@H](CC(C)C)NC(=O)[C@H](Cc1c[nH]cn1)NC(=O)[C@H](Cc1ccccc1)NC(=O)OC(C)(C)C)C(=O)N[C@@H](Cc1ccccc1)C(N)=O	IC50	'='	290.0	nM	6.54			UO_0000065	7.98	0.15	3.94	2.65	True	CHEMBL795262	Inhibition of Renin	B	BAO_0000357	single protein format	Canis lupus familiaris	None	None	None	None	CHEMBL286	Renin	Homo sapiens	SINGLE PROTEIN	CHEMBL1122863	1	Scientific Literature	J. Med. Chem.	1985	None
CHEMBL3144413		0	794.95	2	1.41	10	CC(=O)N[C@@H](Cc1ccccc1)C(=O)N[C@@H](Cc1c[nH]cn1)C(=O)N[C@@H](Cc1ccccc1)[C@@H](O)CC(=O)N[C@@H](CC(C)C)C(=O)N[C@@H](Cc1ccccc1)C(N)=O	IC50	'='	64.0	nM	7.19			UO_0000065	9.05	0.17	5.78	3.03	False	CHEMBL795262	Inhibition of Renin	B	BAO_0000357	single protein format	Canis lupus familiaris	None	None	None	None	CHEMBL286	Renin	Homo sapiens	SINGLE PROTEIN	CHEMBL1122863	1	Scientific Literature	J. Med. Chem.	1985	None
CHEMBL3143414		0	675.76	1	4.02	27	CC(C)(C)OC(=O)N[C@@H](Cc1ccccc1)C(=O)N[C@@H](Cc1c[nH]cn1)C(=O)N[C@@H](CC1CCCCC1)[C@@H](O)CP1(=O)OCCCO1	IC50	'='	80.0	nM	7.10			UO_0000065	10.50	0.21	3.08	3.92	False	CHEMBL804788	Inhibition of purified human renal renin at pH 6.	B	BAO_0000357	single protein format	Homo sapiens	None	None	None	None	CHEMBL286	Renin	Homo sapiens	SINGLE PROTEIN	CHEMBL1125041	1	Scientific Literature	J. Med. Chem.	1990	None
CHEMBL327190		0	688.87	1	2.75	43	O=C(N[C@@H](CC1CCCCC1)[C@@H](O)[C@@H](O)CCc1ccccn1)[C@H](Cc1c[nH]cn1)NC(=O)[C@@H](CC(=O)N1CCOCC1)Cc1ccccc1	IC50	'='	1.1	nM	8.96			UO_0000065	13.00	0.24	6.21	5.28	False	CHEMBL807682	In vitro inhibition of renin in human plasma	B	BAO_0000366	cell-free format	Homo sapiens	CHEMBL3559721	Plasma	None	None	CHEMBL286	Renin	Homo sapiens	SINGLE PROTEIN	CHEMBL1127052	1	Scientific Literature	J. Med. Chem.	1993	None
CHEMBL263293		0	1012.22	None	None	8	CC[C@H](C)[C@H](NC(=O)CC(O)C(N)CC(C)CNC(=O)[C@H](Cc1c[nH]cn1)NC(=O)[C@H](Cc1ccccc1)OC[C@@H]1CCCN1C(=O)[C@H](Cc1c[nH]cn1)NC(C)=O)C(=O)N[C@@H](Cc1ccccc1)C(=O)OC	IC50	'='	550000.0	nM		Outside typical range		UO_0000065					False	CHEMBL803436	Inhibition of Human plasma renin	B	BAO_0000366	cell-free format	None	CHEMBL3559721	Plasma	None	None	CHEMBL286	Renin	Homo sapiens	SINGLE PROTEIN	CHEMBL1124066	1	Scientific Literature	J. Med. Chem.	1988	None
CHEMBL410352		0	1194.40	None	None	28	CC[C@H](C)[C@H](NC(=O)CC(O)C(CC(C)C)NC(=O)[C@H](Cc1c[nH]cn1)NC(=O)[C@H](Cc1ccccc1)NC(=O)[C@@H]1CCCN1C(=O)[C@H](Cc1cn(C=O)c2ccccc12)NC(=O)[C@@H]1CCCN1)C(=O)N[C@@H](Cc1cn(C=O)c2ccccc12)C(N)=O	IC50	'='	16.0	nM	7.80			UO_0000065	6.53	None	None	None	False	CHEMBL873004	Inhibitory activity against human plasma renin	B	BAO_0000366	cell-free format	None	CHEMBL3559721	Plasma	None	None	CHEMBL286	Renin	Homo sapiens	SINGLE PROTEIN	CHEMBL1123793	1	Scientific Literature	J. Med. Chem.	1987	None
CHEMBL3142210		0	715.95	1	4.85	23	CC(C)S(=O)(=O)C[C@H](O)[C@H](CC1CCCCC1)NC(=O)[C@@H](NC(=O)[C@H](Cc1ccccc1)NC(=O)OC(C)(C)C)[C@@H](C)OCc1ccccc1	IC50	'='	6.0	nM	8.22			UO_0000065	11.48	0.22	3.37	5.13	False	CHEMBL803432	Evaluated in vitro for inhibitory potency against renin.	B	BAO_0000357	single protein format	None	None	None	None	None	CHEMBL286	Renin	Homo sapiens	SINGLE PROTEIN	CHEMBL1123652	1	Scientific Literature	J. Med. Chem.	1987	None
CHEMBL25842		0	504.67	1	1.93	2-{2-[2-(2-Amino-4-methyl-pentanoylamino)-4-methyl-pentanoylamino]-3-methyl-butyrylamino}-3-phenyl-propionic acid methyl ester	COC(=O)[C@H](Cc1ccccc1)NC(=O)[C@@H](NC(=O)[C@H](CC(C)C)NC(=O)[C@@H](N)CC(C)C)C(C)C	Ki	'='	1140000.0	nM		Outside typical range		UO_0000065					False	CHEMBL803235	Compound was evaluated for competitive Renin inhibitory activity against human amniotic renin; Competitive	B	BAO_0000357	single protein format	None	None	None	None	None	CHEMBL286	Renin	Homo sapiens	SINGLE PROTEIN	CHEMBL1122620	1	Scientific Literature	J. Med. Chem.	1984	None
CHEMBL94762		0	701.91	2	2.84	38	NC1CCN(C(=O)C[C@@H](Cc2ccccc2)C(=O)N[C@@H](Cc2c[nH]cn2)C(=O)N[C@@H](CC2CCCCC2)[C@@H](O)[C@@H](O)CCc2ccccn2)CC1	IC50	'='	0.24	nM	9.62			UO_0000065	13.71	0.26	6.78	5.16	False	CHEMBL806636	Selectivity against rhesus monkey plasma renin	B	BAO_0000366	cell-free format	Cercopithecidae	CHEMBL3559721	Plasma	None	None	CHEMBL286	Renin	Homo sapiens	SINGLE PROTEIN	CHEMBL1127052	1	Scientific Literature	J. Med. Chem.	1993	None
CHEMBL287176		0	568.72	1	1.80	2-(2-{5-[2-Amino-3-(3H-imidazol-4-yl)-propionylamino]-7-methyl-oct-3-enoylamino}-3-methyl-butyrylamino)-3-phenyl-propionic acid methyl ester	COC(=O)[C@H](Cc1ccccc1)NC(=O)[C@@H](NC(=O)C/C=C/[C@H](CC(C)C)NC(=O)[C@@H](N)Cc1c[nH]cn1)C(C)C	Ki	'='	146000.0	nM		Outside typical range		UO_0000065					False	CHEMBL795276	Compound was evaluated for competitive Renin inhibitory activity against hog kidney renin; Non competitive	B	BAO_0000221	tissue-based format	Sus scrofa	CHEMBL3638241	Kidney	None	None	CHEMBL286	Renin	Homo sapiens	SINGLE PROTEIN	CHEMBL1122620	1	Scientific Literature	J. Med. Chem.	1984	None
CHEMBL49174		0	590.80	1	3.84	19zb	COCOC1CCN(C(=O)[C@H](Cc2ccccc2)O[C@@H](C)C(=O)N[C@@H](CC2CCCCC2)[C@@H](O)[C@@H](O)CC(C)C)CC1	IC50	'='	340.0	nM	6.47			UO_0000065	10.95	0.21	2.63	5.50	False	CHEMBL802393	In vitro potency against plasma renin at a pH of 7.4	B	BAO_0000366	cell-free format	None	CHEMBL3559721	Plasma	None	None	CHEMBL286	Renin	Homo sapiens	SINGLE PROTEIN	CHEMBL1126032	1	Scientific Literature	J. Med. Chem.	1992	None
CHEMBL101075		0	764.06	2	5.59	57	CCCC[C@H](N[C@@H](Cc1ccccc1)C(=O)N1CCC(OCOC)CC1)C(=O)N[C@@H](CC1CCCCC1)[C@@H](O)C[C@H](C(=O)NCCc1ccccn1)C(C)C	IC50	'='	510.0	nM	6.29			UO_0000065	8.24	0.16	0.70	4.43	False	CHEMBL795267	Tested in vitro for its ability to inhibit the ferret plasma renin	B	BAO_0000366	cell-free format	Mustela putorius furo	CHEMBL3559721	Plasma	None	None	CHEMBL286	Renin	Homo sapiens	SINGLE PROTEIN	CHEMBL1127457	1	Scientific Literature	J. Med. Chem.	1994	None
CHEMBL352839		0	668.84	2	2.23	38	CC(C)(C)OC(=O)N[C@@H](Cc1ccccc1)C(=O)N[C@@H](Cc1c[nH]cn1)C(=O)N[C@@H](CC1CCCCC1)[C@@H](O)[C@@H]1CCN(CCO)C1=O	IC50	'='	7.7	nM	8.11			UO_0000065					False	CHEMBL803396	In vitro renin inhibition was measured at pH 7.4 by using human plasma renin assay	F	BAO_0000366	cell-free format	None	CHEMBL3559721	Plasma	None	None	CHEMBL286	Renin	Homo sapiens	SINGLE PROTEIN	CHEMBL1125921	1	Scientific Literature	J. Med. Chem.	1991	None
CHEMBL169870		0	664.85	1	3.42	28	C=C[C@H]1C[C@@H]([C@H](O)[C@H](CC2CCCCC2)NC(=O)[C@H](Cc2c[nH]cn2)NC(=O)[C@H](Cc2ccccc2)NC(=O)OC(C)(C)C)C(=O)N1C	IC50	'='	2.5	nM	8.60			UO_0000065					False	CHEMBL803396	In vitro renin inhibition was measured at pH 7.4 by using human plasma renin assay	F	BAO_0000366	cell-free format	None	CHEMBL3559721	Plasma	None	None	CHEMBL286	Renin	Homo sapiens	SINGLE PROTEIN	CHEMBL1125921	1	Scientific Literature	J. Med. Chem.	1991	None
CHEMBL171319		0	724.99	3	5.21	42	CC[C@H](C)CNC(=O)[C@@H](C[C@H](O)[C@H](CC1CCCCC1)NC(=O)[C@H](Cc1c[nH]cn1)NC(=O)[C@H](Cc1ccccc1)NC(=O)OC(C)(C)C)C(C)C	IC50	'='	1.5	nM	8.82			UO_0000065					False	CHEMBL803396	In vitro renin inhibition was measured at pH 7.4 by using human plasma renin assay	F	BAO_0000366	cell-free format	None	CHEMBL3559721	Plasma	None	None	CHEMBL286	Renin	Homo sapiens	SINGLE PROTEIN	CHEMBL1125921	1	Scientific Literature	J. Med. Chem.	1991	None
CHEMBL3348550		0	571.72	2	2.38	30	CC(C)(C)OC(=O)N[C@@H](Cc1ccccc1)C(=O)N[C@@H](Cc1c[nH]cn1)C(=O)N[C@@H](CC1CCCCC1)[C@@H](O)CO	IC50	'='	50.0	nM	7.30			UO_0000065	12.77	0.24	4.92	4.41	False	CHEMBL801710	In vitro inhibitory activity was tested against purified human renal renin	B	BAO_0000357	single protein format	None	None	None	None	None	CHEMBL286	Renin	Homo sapiens	SINGLE PROTEIN	CHEMBL1124242	1	Scientific Literature	J. Med. Chem.	1988	None
CHEMBL590623		0	541.11	1	4.87	21k	CNC[C@H](CC1CCCCC1)NC(=O)N1CCC[C@@H]([C@@H](OCCNC(=O)OC)c2cccc(Cl)c2F)C1	IC50	'='	3.4	nM	8.47			UO_0000065	15.65	0.31	3.60	9.21	False	CHEMBL1039373	Inhibition of human recombinant renin assessed as decrease in plasma renin activity by competitive radioimmunoassay in presence of human plasma	B	BAO_0000357	single protein format	Homo sapiens	CHEMBL3559721	Plasma	None	None	CHEMBL286	Renin	Homo sapiens	SINGLE PROTEIN	CHEMBL1153179	1	Scientific Literature	Bioorg. Med. Chem. Lett.	2010	None
CHEMBL3144414		0	760.94	2	1.21	9	CC(=O)N[C@@H](Cc1ccccc1)C(=O)N[C@@H](Cc1c[nH]cn1)C(=O)N[C@@H](CC(C)C)[C@@H](O)CC(=O)N[C@@H](CC(C)C)C(=O)N[C@@H](Cc1ccccc1)C(N)=O	IC50	'='	76.0	nM	7.12			UO_0000065	9.36	0.18	5.91	3.00	False	CHEMBL872310	Inhibition of human plasma renin	B	BAO_0000366	cell-free format	Homo sapiens	CHEMBL3559721	Plasma	None	None	CHEMBL286	Renin	Homo sapiens	SINGLE PROTEIN	CHEMBL1122863	1	Scientific Literature	J. Med. Chem.	1985	None
CHEMBL1076461		0	623.14	2	6.65	2b	COc1cccc(CN(C(=O)C2=C(c3ccc(CCCOc4c(F)ccc(F)c4Cl)cc3)C[C@H]3COC[C@H]2N3)C2CC2)c1C	IC50	'='	42.0	nM	7.38			UO_0000065	11.84	0.23	0.73	12.29	False	CHEMBL1110297	Inhibition of human rennin in human plasma assessed as accumulation of angiotensin 1 using human tetradecapeptide by immunoassay	B	BAO_0000366	cell-free format	Homo sapiens	CHEMBL3559721	Plasma	None	None	CHEMBL286	Renin	Homo sapiens	SINGLE PROTEIN	CHEMBL1154384	1	Scientific Literature	Bioorg. Med. Chem. Lett.	2009	None
CHEMBL3085571		0	819.02	2	2.60	1	CC(C)C[C@H](NC(=O)C[C@H](O)[C@H](CC(C)C)NC(=O)[C@H](Cc1c[nH]cn1)NC(=O)[C@H](Cc1ccccc1)NC(=O)OC(C)(C)C)C(=O)N[C@@H](Cc1ccccc1)C(N)=O	IC50	'='	140.0	nM	6.85			UO_0000065	8.37	0.16	4.25	2.78	False	CHEMBL878549	Concentration required for 50% inhibition of human plasma renin	B	BAO_0000366	cell-free format	None	CHEMBL3559721	Plasma	None	None	CHEMBL286	Renin	Homo sapiens	SINGLE PROTEIN	CHEMBL1123973	1	Scientific Literature	J. Med. Chem.	1988	None
CHEMBL92377		0	616.78	2	2.13	18-A	CCCCNS(=O)(=O)C[C@@H](O)[C@H](O)[C@H](CC1CCCCC1)NC(=O)[C@H](Cc1c[nH]cn1)NC(=O)c1cc2ccccc2[nH]1	IC50	'='	11.0	nM	7.96			UO_0000065	12.90	0.25	5.83	4.20	False	CHEMBL804785	The compound was tested for its inhibitory activity against human renal renin at pH 7	B	BAO_0000357	single protein format	None	None	None	None	None	CHEMBL286	Renin	Homo sapiens	SINGLE PROTEIN	CHEMBL1127165	1	Scientific Literature	Bioorg. Med. Chem. Lett.	1993	None
CHEMBL3349576		0	689.85	1	3.47	1c	CC(C)OC(=O)[C@H](O)[C@H](CC1CCCCC1)NC(=O)[C@@H](Cc1c[nH]cn1)NC(=O)[C@@H](CC(=O)N1CCOCC1)Cc1cccc2ccccc12	IC50	'='	2500.0	nM	5.60			UO_0000065	8.12	0.15	2.13	3.44	False	CHEMBL807519	Tested for inhibition of renin from human	B	BAO_0000357	single protein format	None	None	None	None	None	CHEMBL286	Renin	Homo sapiens	SINGLE PROTEIN	CHEMBL1124974	1	Scientific Literature	J. Med. Chem.	1990	None
CHEMBL266400		0	1211.48	None	None	3	CC[C@H](C)[C@H](NC(=O)[C@@H](OC[C@H](CC(C)C)NC(=O)[C@H](Cc1c[nH]cn1)NC(=O)[C@H](Cc1ccccc1)NC(=O)[C@@H]1CCCN1C(=O)[C@H](Cc1c[nH]cn1)NC(=O)[C@@H]1CCCN1)C(C)C)C(=O)N[C@@H](Cc1c[nH]cn1)C(=O)N[C@H](CCCCN)C(=O)O	IC50	'='	1700.0	nM	5.77			UO_0000065	4.76	None	None	None	False	CHEMBL803436	Inhibition of Human plasma renin	B	BAO_0000366	cell-free format	None	CHEMBL3559721	Plasma	None	None	CHEMBL286	Renin	Homo sapiens	SINGLE PROTEIN	CHEMBL1124066	1	Scientific Literature	J. Med. Chem.	1988	None
CHEMBL208112		0	645.80	2	5.02	7	COc1ccccc1COCCCOc1ccc(N2C(=O)CNC[C@@H]2COc2ccc3c(c2)N(CCOC(=O)C(C)C)CCC3)cc1	IC50	'='	550.0	nM	6.26			UO_0000065	9.69	0.18	1.24	6.34	False	CHEMBL866269	Inhibition of renin	B	BAO_0000357	single protein format	Homo sapiens	None	None	None	None	CHEMBL286	Renin	Homo sapiens	SINGLE PROTEIN	CHEMBL1146987	1	Scientific Literature	Bioorg. Med. Chem. Lett.	2006	None
CHEMBL2204732		0	609.16	0	3.31	15	CCOC[C@@H](CC(C)C)NC(=O)[C@@H]1CNC[C@H](N2CC(=O)N(c3ccccc3Cl)CC2(C)C)C1.O=C(O)/C=C/C(=O)O	IC50	'='	1.3	nM	8.89			UO_0000065	18.02	0.36	5.58	12.02	True	CHEMBL2214689	Inhibition of recombinant human renin using Arg-Glu(EDANS)-Ile-His-Pro-Phe-His-Leu-Val-Ile-His-Thr-Lys(DABCYL)-Arg as substrate incubated for 10 mins prior to substrate addition measured after 90 mins by fluorimetric analysis	B	BAO_0000357	single protein format	Homo sapiens	None	None	None	None	CHEMBL286	Renin	Homo sapiens	SINGLE PROTEIN	CHEMBL2203232	1	Scientific Literature	Bioorg. Med. Chem. Lett.	2012	None
CHEMBL2204328		0	673.81	2	1.24	10	CC(C)(C)C(=O)NCCOC(=O)N[C@@H](Cc1ccccc1)C(=O)N[C@H]1CCC(=O)NCCOC(=O)[C@H](O)[C@H](CC2CCCCC2)NC1=O	IC50	'='	56.0	nM	7.25			UO_0000065	10.76	0.21	6.01	3.60	False	CHEMBL2208606	Inhibition of renin	B	BAO_0000357	single protein format	None	None	None	None	None	CHEMBL286	Renin	Homo sapiens	SINGLE PROTEIN	CHEMBL2203227	1	Scientific Literature	J. Med. Chem.	2011	None
CHEMBL433024		0	656.91	2	5.33	8	C=C(C[C@H](O)[C@H](CC1CCCCC1)NC(=O)C(CCCC)NC(=O)[C@H](Cc1ccccc1)NC(=O)OC(C)(C)C)C(=O)NCC(C)C	IC50	'='	2.0	nM	8.70			UO_0000065	13.24	0.25	3.37	5.96	False	CHEMBL801702	In vitro inhibitory activity against human renal renin using radioimmunoassay for angiotensin I production	B	BAO_0000357	single protein format	None	None	None	None	None	CHEMBL286	Renin	Homo sapiens	SINGLE PROTEIN	CHEMBL1124956	1	Scientific Literature	J. Med. Chem.	1990	None
CHEMBL2371846		0	1169.40	None	None	5	CC[C@H](C)[C@H](NC(=O)C[C@H](O)[C@H](CC(C)C)NC(=O)[C@H](Cc1c[nH]cn1)NC(=O)[C@H](Cc1ccccc1)NC(=O)[C@@H]1CCCN1C(=O)[C@H](Cc1c[nH]cn1)NC(=O)[C@@H]1CCCN1)C(=O)N[C@@H](Cc1c[nH]cn1)C(=O)N[C@@H](CCCCN)C(=O)O	IC50	'='	500.0	nM	6.30			UO_0000065	5.39	None	None	None	False	CHEMBL768883	Inhibitory potency on plasma renin obtained from mongrel dogs	B	BAO_0000366	cell-free format	Canis lupus familiaris	CHEMBL3559721	Plasma	None	None	CHEMBL286	Renin	Homo sapiens	SINGLE PROTEIN	CHEMBL1123793	1	Scientific Literature	J. Med. Chem.	1987	None
CHEMBL119383		0	641.81	1	3.73	I	CC(C)OC(=O)CC(O)C(CC1CCCCC1)NC(=O)[C@H](Cc1c[nH]cn1)NC(=O)[C@H](Cc1ccccc1)NC(=O)OC(C)(C)C	IC50	'='	175.0	nM	6.76			UO_0000065	10.53	0.20	3.03	3.93	False	CHEMBL879256	In vitro inhibitory activity against human plasma renin at pH 5.5 for suppression of angiotensin I formation.	B	BAO_0000366	cell-free format	None	CHEMBL3559721	Plasma	None	None	CHEMBL286	Renin	Homo sapiens	SINGLE PROTEIN	CHEMBL1126130	1	Scientific Literature	J. Med. Chem.	1992	None
CHEMBL318113		0	729.98	2	5.10	6c	CCOC(=O)[C@@H](CC(C)C)SC[C@H](O)[C@H](CC1CCCCC1)NC(=O)[C@H](Cc1c[nH]cn1)NC(=O)[C@H](Cc1ccccc1)NC(=O)OC(C)(C)C	IC50	'='	305.0	nM	6.52			UO_0000065	8.93	0.17	1.42	3.79	False	CHEMBL806852	Inhibition of human plasma renin	B	BAO_0000366	cell-free format	None	CHEMBL3559721	Plasma	None	None	CHEMBL286	Renin	Homo sapiens	SINGLE PROTEIN	CHEMBL1125495	1	Scientific Literature	J. Med. Chem.	1992	None
CHEMBL417282		0	823.07	2	2.55	36	CS/C(=N\CCCCC(NC(=O)C(CC(=O)N1CCOCC1)Cc1cccc2ccccc12)C(=O)NC(CC(C)C)[C@@H](O)CC(=O)N1CCOC(CCN)C1)NC#N	IC50						Not Determined						False	CHEMBL806850	Inhibitory activity against human plasma renin; C means not measured	B	BAO_0000366	cell-free format	Homo sapiens	CHEMBL3559721	Plasma	None	None	CHEMBL286	Renin	Homo sapiens	SINGLE PROTEIN	CHEMBL1125654	1	Scientific Literature	J. Med. Chem.	1991	None
CHEMBL23542		0	830.15	3	8.89	19	CCC(C)CNC(=O)C[C@H](O)C(CC(C)C)NC(=O)C(CCCC/N=C(/S)Nc1ccccc1)NC(=O)C(Cc1cccc2ccccc12)Cc1cccc2ccccc12	IC50	'='	58.0	nM	7.24			UO_0000065	8.72	0.16	-1.65	5.49	False	CHEMBL806849	Inhibitory activity against human plasma renin	B	BAO_0000366	cell-free format	None	CHEMBL3559721	Plasma	None	None	CHEMBL286	Renin	Homo sapiens	SINGLE PROTEIN	CHEMBL1125654	1	Scientific Literature	J. Med. Chem.	1991	None
CHEMBL22411		0	703.93	2	6.29	1	CCC(C)CNC(=O)C[C@H](O)C(CC(C)C)NC(=O)C(Cc1c[nH]cn1)NC(=O)C(Cc1cccc2ccccc12)Cc1cccc2ccccc12	IC50	'='	61.0	nM	7.21			UO_0000065	10.25	0.19	0.92	5.30	False	CHEMBL806849	Inhibitory activity against human plasma renin	B	BAO_0000366	cell-free format	None	CHEMBL3559721	Plasma	None	None	CHEMBL286	Renin	Homo sapiens	SINGLE PROTEIN	CHEMBL1125654	1	Scientific Literature	J. Med. Chem.	1991	None
CHEMBL279917		0	708.94	2	5.85	46	CCC(C)CNC(=O)C[C@H](O)C(CC(C)C)NC(=O)C(CCNC(C)=O)NC(=O)C(Cc1cccc2ccccc12)Cc1cccc2ccccc12	IC50	'='	4150.0	nM	5.38			UO_0000065	7.59	0.14	-0.47	3.94	False	CHEMBL801755	Inhibitory activity against monkey plasma renin.	B	BAO_0000366	cell-free format	Cercopithecidae	CHEMBL3559721	Plasma	None	None	CHEMBL286	Renin	Homo sapiens	SINGLE PROTEIN	CHEMBL1125654	1	Scientific Literature	J. Med. Chem.	1991	None
CHEMBL265485		0	641.81	1	2.74	3i	CC(C)C[C@H](O)[C@H](O)[C@H](CC1CCCCC1)NC(=O)[C@H](Cc1c[nH]cn1)NC(=O)[C@H](Cc1ccccc1)OC(=O)N1CCOCC1	IC50	'='	3.0	nM	8.52			UO_0000065	13.28	0.25	5.78	5.13	False	CHEMBL883523	Inhibition of human plasma renin (pH 7.4)	B	BAO_0000366	cell-free format	Homo sapiens	CHEMBL3559721	Plasma	None	None	CHEMBL286	Renin	Homo sapiens	SINGLE PROTEIN	CHEMBL1124308	1	Scientific Literature	J. Med. Chem.	1988	None
CHEMBL306274		0	638.81	2	2.74	3l	CC(C)C[C@H](O)[C@H](O)[C@H](CC1CCCCC1)NC(=O)[C@H](Cc1c[nH]cn1)NC(=O)/C(=C/c1ccccc1)NC(=O)N1CCOCC1	IC50	'='	5.3	nM	8.28			UO_0000065	12.95	0.25	5.54	4.90	False	CHEMBL883523	Inhibition of human plasma renin (pH 7.4)	B	BAO_0000366	cell-free format	Homo sapiens	CHEMBL3559721	Plasma	None	None	CHEMBL286	Renin	Homo sapiens	SINGLE PROTEIN	CHEMBL1124308	1	Scientific Literature	J. Med. Chem.	1988	None
CHEMBL140704		0	683.85	2	1.96	38	CCN1C[C@@H]([C@H](O)[C@H](CC2CCCCC2)NC(=O)[C@H](Cc2c[nH]cn2)NC(=O)[C@H](Cc2ccc(OC)cc2)NC(=O)CC(C)(C)N)OC1=O	IC50	'='	17.0	nM	7.77			UO_0000065	11.36	0.22	5.81	3.87	False	CHEMBL801598	Inhibition of human plasma renin at pH 7.4	B	BAO_0000366	cell-free format	None	CHEMBL3559721	Plasma	None	None	CHEMBL286	Renin	Homo sapiens	SINGLE PROTEIN	CHEMBL1126594	1	Scientific Literature	J. Med. Chem.	1993	None
CHEMBL54411		0	845.10	2	4.17	6o	CC(C)CC(NC(=O)[C@H](Cc1c[nH]cn1)NC(=O)[C@H](Cc1ccccc1)NC(=O)OC(C)(C)C)C(O)CC(=O)N[C@@H](CC(C)C)C(=O)NC1CCN(Cc2ccccc2)CC1	IC50	'='	280.0	nM	6.55			UO_0000065	7.75	0.15	2.38	3.17	False	CHEMBL795272	Inhibition of hog kidney renin at 10e-9 M concentration	B	BAO_0000357	single protein format	Sus scrofa	None	None	None	None	CHEMBL286	Renin	Homo sapiens	SINGLE PROTEIN	CHEMBL1123620	1	Scientific Literature	J. Med. Chem.	1987	None
CHEMBL23793		0	732.97	2	5.85	55b	CCC(C)CNC(=O)C[C@H](O)C(CC(C)C)NC(=O)C(CC#CCNC(C)=O)NC(=O)C(Cc1cccc2ccccc12)Cc1cccc2ccccc12	IC50	'='	29.0	nM	7.54			UO_0000065	10.28	0.19	1.69	5.52	False	CHEMBL806849	Inhibitory activity against human plasma renin	B	BAO_0000366	cell-free format	None	CHEMBL3559721	Plasma	None	None	CHEMBL286	Renin	Homo sapiens	SINGLE PROTEIN	CHEMBL1125654	1	Scientific Literature	J. Med. Chem.	1991	None
CHEMBL22505		0	808.15	3	7.92	38	CCC(C)CNC(=O)C[C@H](O)C(CC1CCCCC1)NC(=O)C(CCCC/N=C(/S)NC)NC(=O)C(Cc1cccc2ccccc12)Cc1cccc2ccccc12	IC50						Not Determined						False	CHEMBL806850	Inhibitory activity against human plasma renin; C means not measured	B	BAO_0000366	cell-free format	Homo sapiens	CHEMBL3559721	Plasma	None	None	CHEMBL286	Renin	Homo sapiens	SINGLE PROTEIN	CHEMBL1125654	1	Scientific Literature	J. Med. Chem.	1991	None
CHEMBL3142263		0	637.86	2	5.07	49	CC(C)C[C@H](O)[C@H](O)[C@H](CC1CCCCC1)NC(=O)[C@H](Cc1ccccc1)NC(=O)[C@H](Cc1ccccc1)NC(=O)OC(C)(C)C	IC50	'='	1.5	nM	8.82			UO_0000065	13.83	0.26	3.75	6.44	False	CHEMBL801710	In vitro inhibitory activity was tested against purified human renal renin	B	BAO_0000357	single protein format	None	None	None	None	None	CHEMBL286	Renin	Homo sapiens	SINGLE PROTEIN	CHEMBL1124242	1	Scientific Literature	J. Med. Chem.	1988	None
CHEMBL3144508		0	654.89	2	5.09	16	C=C(C[C@H](O)[C@H](CC1CCCCC1)NC(=O)[C@H](C)NC(=O)[C@H](Cc1ccccc1)NC(=O)OC(C)(C)C)C(=O)NCC1CCCCC1	IC50	'='	50.0	nM	7.30			UO_0000065	11.15	0.21	2.21	5.01	False	CHEMBL801606	Inhibition of human renin	B	BAO_0000357	single protein format	None	None	None	None	None	CHEMBL286	Renin	Homo sapiens	SINGLE PROTEIN	CHEMBL1123892	1	Scientific Literature	J. Med. Chem.	1987	None
CHEMBL3144513		0	680.89	2	4.11	24	C=C(C[C@H](O)[C@H](CC1CCCCC1)NC(=O)[C@H](Cc1c[nH]cn1)NC(=O)[C@H](Cc1ccccc1)NC(=O)OC(C)(C)C)C(=O)NCC(C)C	IC50	'='	2.0	nM	8.70			UO_0000065	12.78	0.24	4.59	4.98	False	CHEMBL801606	Inhibition of human renin	B	BAO_0000357	single protein format	None	None	None	None	None	CHEMBL286	Renin	Homo sapiens	SINGLE PROTEIN	CHEMBL1123892	1	Scientific Literature	J. Med. Chem.	1987	None
CHEMBL14672		0	781.01	2	3.75	VI	CC[C@H](C)[C@H](NC(=O)C[C@H](O)[C@@H](CC1CCCCC1)NC(=O)CCCNC(=O)[C@@H](Cc1ccccc1)NC(=O)OC(C)(C)C)C(=O)NCc1cnc(C)nc1N	IC50	'='	28.5	nM	7.54			UO_0000065	9.66	0.18	3.80	3.33	False	CHEMBL848086	In vitro for inhibitory activity against human renin	B	BAO_0000357	single protein format	None	None	None	None	None	CHEMBL286	Renin	Homo sapiens	SINGLE PROTEIN	CHEMBL1125795	1	Scientific Literature	J. Med. Chem.	1991	None
CHEMBL63826		0	703.91	1	4.83	5e	CC(C)(C)OC(=O)N[C@@H](Cc1ccccc1)C(=O)N[C@@H](Cc1c[nH]cn1)C(=O)N[C@@H](CC1CCCCC1)[C@@H](O)CSc1ncc2ccccn12	IC50	'='	708.0	nM	6.15			UO_0000065	8.74	0.17	1.32	3.78	False	CHEMBL804787	The compound was tested in vitro for inhibition of human plasma renin.	B	BAO_0000366	cell-free format	None	CHEMBL3559721	Plasma	None	None	CHEMBL286	Renin	Homo sapiens	SINGLE PROTEIN	CHEMBL1126068	1	Scientific Literature	J. Med. Chem.	1992	None
CHEMBL296991		0	565.82	1	4.69	12a	CC(C)CCSCC[C@H](O)[C@H](CC(C)C)NC(=O)[C@H](C)NC(=O)[C@H](Cc1ccccc1)NC(=O)OC(C)(C)C	IC50	'='	5500.0	nM	5.26			UO_0000065	9.30	0.18	0.57	4.50	False	CHEMBL801660	Inhibition against purified human renin	B	BAO_0000357	single protein format	Homo sapiens	None	None	None	None	CHEMBL286	Renin	Homo sapiens	SINGLE PROTEIN	CHEMBL1123605	1	Scientific Literature	J. Med. Chem.	1987	None
CHEMBL301528		0	595.80	1	3.27	22b	CCS(=O)(=O)CC[C@H](O)[C@H](CC1CCCCC1)NC(=O)[C@H](C)NC(=O)[C@H](Cc1ccccc1)NC(=O)OC(C)(C)C	IC50	'='	1000.0	nM	6.00			UO_0000065	10.07	0.20	2.73	3.98	False	CHEMBL803287	Inhibition against human plasma renin	B	BAO_0000366	cell-free format	Homo sapiens	CHEMBL3559721	Plasma	None	None	CHEMBL286	Renin	Homo sapiens	SINGLE PROTEIN	CHEMBL1123605	1	Scientific Literature	J. Med. Chem.	1987	None
CHEMBL3216383		0	659.66	2	0.99	19	COC(=O)[C@@H](Cc1ccccc1)NC(=O)[C@H](NC(=O)CC(O)CC(CC(C)C)NC(=O)[C@@H](N)Cc1c[nH]cn1)C(C)C.Cl.Cl	Ki	'='	1000000.0	nM		Outside typical range		UO_0000065					False	CHEMBL799835	Inhibitory activity against hog kidney renin (Non-competitive inhibition)	B	BAO_0000221	tissue-based format	Sus scrofa	CHEMBL3638241	Kidney	None	None	CHEMBL286	Renin	Homo sapiens	SINGLE PROTEIN	CHEMBL1122371	1	Scientific Literature	J. Med. Chem.	1983	None
CHEMBL3216383		0	659.66	2	0.99	19	COC(=O)[C@@H](Cc1ccccc1)NC(=O)[C@H](NC(=O)CC(O)CC(CC(C)C)NC(=O)[C@@H](N)Cc1c[nH]cn1)C(C)C.Cl.Cl	Ki	'='	740000.0	nM		Outside typical range		UO_0000065					False	CHEMBL872598	Inhibitory activity against human amniotic renin (competitive inhibition)	B	BAO_0000357	single protein format	None	None	None	None	None	CHEMBL286	Renin	Homo sapiens	SINGLE PROTEIN	CHEMBL1122371	1	Scientific Literature	J. Med. Chem.	1983	None
CHEMBL433155		0	672.87	1	3.76	9	CCC(C)CNC(=O)[C@H](Cc1c[nH]c2ccccc12)NC(=O)[C@H](CCCCN)N1C(=O)[C@H](Cc2ccccc2)NC(=O)CCC(C)(C)C1=O	IC50	'='	1400.0	nM	5.85			UO_0000065	8.70	0.16	2.09	3.52	False	CHEMBL806846	Inhibition of human renin	B	BAO_0000357	single protein format	Homo sapiens	None	None	None	None	CHEMBL286	Renin	Homo sapiens	SINGLE PROTEIN	CHEMBL1124915	1	Scientific Literature	J. Med. Chem.	1990	None
CHEMBL327733		0	622.83	1	1.83	14A	C=CCC(NC(=O)CNS(=O)(=O)N1CCOCC1)C(=O)N[C@@H](CC1CCC(c2ccccc2)CC1)[C@@H](O)[C@@H](O)CC(C)C	Affinity	'='	60.0	nM				UO_0000065					False	CHEMBL799837	Binding affinity against human renin enzyme	B	BAO_0000357	single protein format	None	None	None	None	None	CHEMBL286	Renin	Homo sapiens	SINGLE PROTEIN	CHEMBL1128604	1	Scientific Literature	J. Med. Chem.	1995	None
CHEMBL292502		0	698.86	1	4.30	2d	CSC[C@H](NC(=O)[C@H](Cc1ccccc1)NC(=O)N1CCOCC1)C(=O)N[C@@H](CC1CCCCC1)C(O)P(=O)(OC(C)C)OC(C)C	IC50	'='	1400.0	nM	5.85			UO_0000065	8.38	0.17	1.55	3.76	False	CHEMBL803427	Compound was tested for the inhibition of human plasma renin(Hu Renin)	B	BAO_0000366	cell-free format	None	CHEMBL3559721	Plasma	None	None	CHEMBL286	Renin	Homo sapiens	SINGLE PROTEIN	CHEMBL1127711	1	Scientific Literature	Bioorg. Med. Chem. Lett.	1994	None
CHEMBL194652		0	559.49	2	5.51	27	COc1ccccc1COCCCOc1ccc(N2C(=O)CNC[C@@H]2COCc2cc(Cl)cc(Cl)c2)cc1	IC50	'='	180.0	nM	6.75			UO_0000065	12.06	0.24	1.23	9.74	False	CHEMBL880644	Inhibitory activity against renin in fluorescent tGFP assay	B	BAO_0000357	single protein format	Homo sapiens	None	None	None	None	CHEMBL286	Renin	Homo sapiens	SINGLE PROTEIN	CHEMBL1143457	1	Scientific Literature	Bioorg. Med. Chem. Lett.	2005	None
CHEMBL3143675		0	585.71	1	3.65	1a	CC(C)C[C@@H](CO)NC(=O)[C@H](Cc1c[nH]cn1)NC(=O)[C@H](Cc1cccc2ccccc12)NC(=O)OCc1ccccc1	IC50	'='	3600.0	nM	5.44			UO_0000065	9.29	0.17	1.79	3.74	False	CHEMBL801706	In vitro inhibitory activity against renin at 10e-6 (M)	B	BAO_0000357	single protein format	None	None	None	None	None	CHEMBL286	Renin	Homo sapiens	SINGLE PROTEIN	CHEMBL1124242	1	Scientific Literature	J. Med. Chem.	1988	None
CHEMBL54677		0	523.68	2	3.46	6	CC(C)[C@@H](O)C[C@H](O)[C@H](CC1CCCCC1)NC(=O)[C@H](Cc1c[nH]cn1)NC(=O)c1cc2ccccc2[nH]1	IC50	'='	45.0	nM	7.35			UO_0000065	14.03	0.26	3.89	5.13	False	CHEMBL803285	In vitro renin inhibitory effect was evaluated for plasma renin activity (PRA) of human plasma, Expressed as IC50	B	BAO_0000366	cell-free format	None	CHEMBL3559721	Plasma	None	None	CHEMBL286	Renin	Homo sapiens	SINGLE PROTEIN	CHEMBL1130485	1	Scientific Literature	Bioorg. Med. Chem. Lett.	1997	None
[truncated: 4,208 more rows]
