# Supplementary material for: PyRMD Studio: A Unified Suite for Next-Generation, AI-Powered Virtual Screening
Source: J Chem Inf Model. 2026 May 19;66(11):6197–203. doi: 10.1021/acs.jcim.6c00648 (PMC13250901; doi:10.1021/acs.jcim.6c00648)
Supplement: Supplementary file 1 [file ci6c00648_si_001.zip › DATA/rock1_chembl.csv]

Molecule ChEMBL ID	Molecule Name	Molecule Max Phase	Molecular Weight	#RO5 Violations	AlogP	Compound Key	Smiles	Standard Type	Standard Relation	Standard Value	Standard Units	pChEMBL Value	Data Validity Comment	Comment	Uo Units	Ligand Efficiency BEI	Ligand Efficiency LE	Ligand Efficiency LLE	Ligand Efficiency SEI	Potential Duplicate	Assay ChEMBL ID	Assay Description	Assay Type	BAO Format ID	BAO Label	Assay Organism	Assay Tissue ChEMBL ID	Assay Tissue Name	Assay Cell Type	Assay Subcellular Fraction	Target ChEMBL ID	Target Name	Target Organism	Target Type	Document ChEMBL ID	Source ID	Source Description	Document Journal	Document Year	Cell ChEMBL ID
CHEMBL377383		0	383.86	0	2.05	12	CCOc1nc(C(=O)NCc2ccc(S(C)(=O)=O)cc2)cc(N)c1Cl	Ki	'>'	9100.0	nM				UO_0000065					False	CHEMBL866672	Inhibition of Rock1	B	BAO_0000357	single protein format	Homo sapiens	None	None	None	None	CHEMBL3231	Rho-associated protein kinase 1	Homo sapiens	SINGLE PROTEIN	CHEMBL1138045	1	Scientific Literature	J. Med. Chem.	2006	None
CHEMBL1929238		0	554.54	2	5.23	27	CN(C)CCN1CCN(C(=O)c2cc(C(C)(C)C)sc2NC(=O)Nc2cccc(Cl)c2Cl)CCC1=O	IC50	'>'	30000.0	nM				UO_0000065					False	CHEMBL1931555	Inhibition of ROCK-1	B	BAO_0000357	single protein format	None	None	None	None	None	CHEMBL3231	Rho-associated protein kinase 1	Homo sapiens	SINGLE PROTEIN	CHEMBL1926590	1	Scientific Literature	Bioorg. Med. Chem. Lett.	2011	None
CHEMBL378627		0	448.50	0	1.92	18b	COc1cc(S(C)(=O)=O)c(OC)cc1CC(=O)Nc1cc(N)c(C#N)c(OC(C)C)n1	Ki	'>'	9100.0	nM				UO_0000065					False	CHEMBL862045	Inhibition of ROCK1	B	BAO_0000357	single protein format	Homo sapiens	None	None	None	None	CHEMBL3231	Rho-associated protein kinase 1	Homo sapiens	SINGLE PROTEIN	CHEMBL1148638	1	Scientific Literature	J. Med. Chem.	2006	None
CHEMBL1091356		0	640.79	1	4.61	27	CC(C)N1CCN(C(=O)c2ccc(NC(=O)Nc3ccc(-c4nc(C5CCOCC5)nc(N5C6CCC5COC6)n4)cc3)cc2)CC1	IC50	'<'	50000.0	nM				UO_0000065					False	CHEMBL1111614	Inhibition of ROCK1	B	BAO_0000357	single protein format	None	None	None	None	None	CHEMBL3231	Rho-associated protein kinase 1	Homo sapiens	SINGLE PROTEIN	CHEMBL1156955	1	Scientific Literature	Bioorg. Med. Chem. Lett.	2010	None
CHEMBL53753		0	330.19	0	3.57	PD-158780	CNc1cc2c(Nc3cccc(Br)c3)ncnc2cn1	Residual Activity	'='	110.0	%				UO_0000187					False	CHEMBL2219151	Millipore: Percentage of residual kinase activity of ROCK1 at 1uM relative to control. Control inhibitor: Staurosporine at 10.0uM. Buffer: 8 mM MOPS pH 7.0, 0.2 mM EDTA	B	BAO_0000357	single protein format	Homo sapiens	None	None	None	None	CHEMBL3231	Rho-associated protein kinase 1	Homo sapiens	SINGLE PROTEIN	CHEMBL2218924	1	Scientific Literature	Biochem. J.	2013	None
CHEMBL1080245		0	312.33	0	2.35	30	CC(=O)Nc1ccc2c(c1)nc(-c1nonc1N)n2C1CCC1	Ki	'>'	3300.0	nM				UO_0000065					False	CHEMBL1104159	Inhibition of ROCK1 assessed as decrease in NADH absorbance at 340 nm in the presence of	B	BAO_0000357	single protein format	None	None	None	None	None	CHEMBL3231	Rho-associated protein kinase 1	Homo sapiens	SINGLE PROTEIN	CHEMBL1153801	1	Scientific Literature	Bioorg. Med. Chem. Lett.	2009	None
CHEMBL1079208		0	243.27	0	2.25	11	CC(C)n1c(-c2nonc2N)nc2ccccc21	Ki	'='	1900.0	nM	5.72			UO_0000065	23.52	0.43	3.47	6.91	False	CHEMBL1104159	Inhibition of ROCK1 assessed as decrease in NADH absorbance at 340 nm in the presence of	B	BAO_0000357	single protein format	None	None	None	None	None	CHEMBL3231	Rho-associated protein kinase 1	Homo sapiens	SINGLE PROTEIN	CHEMBL1153801	1	Scientific Literature	Bioorg. Med. Chem. Lett.	2009	None
CHEMBL450487		0	369.39	0	1.20	11d	CCn1c(-c2nonc2N)nc2c(-c3cn[nH]c3)ncc(OCCCN)c21	IC50	'='	224.0	nM	6.65			UO_0000065	18.00	0.34	5.45	4.17	False	CHEMBL1028092	Inhibition of human recombinant ROCK1 expressed in Sf9 cells	B	BAO_0000219	cell-based format	Homo sapiens	None	None	Sf9	None	CHEMBL3231	Rho-associated protein kinase 1	Homo sapiens	SINGLE PROTEIN	CHEMBL1140130	1	Scientific Literature	J. Med. Chem.	2008	CHEMBL3308860
CHEMBL2333906		0	349.37	0	2.69	35	N[C@H](Cc1ccc(F)cc1)c1nc2ccc(-c3cn[nH]c3)cc2c(=O)[nH]1	IC50	'='	8.0	nM	8.10			UO_0000065	23.18	0.43	5.41	8.06	False	CHEMBL2346264	Inhibition of ROCK1 (unknown origin)	B	BAO_0000357	single protein format	Homo sapiens	None	None	None	None	CHEMBL3231	Rho-associated protein kinase 1	Homo sapiens	SINGLE PROTEIN	CHEMBL2331421	1	Scientific Literature	Bioorg. Med. Chem. Lett.	2013	None
CHEMBL591272		0	323.40	0	1.74	15	CN1CCCN(c2nc(-c3ccnc4[nH]ccc34)cnc2N)CC1	IC50	'='	1500.0	nM	5.82			UO_0000065	18.01	0.33	4.08	6.70	False	CHEMBL1074822	Inhibition of human recombinant ROCK1	B	BAO_0000357	single protein format	Homo sapiens	None	None	None	None	CHEMBL3231	Rho-associated protein kinase 1	Homo sapiens	SINGLE PROTEIN	CHEMBL1157736	1	Scientific Literature	Bioorg. Med. Chem. Lett.	2010	None
CHEMBL248757		0	471.93	0	4.27	25	N#Cc1ncc2nc1OCCCCOc1cc(NCc3cncs3)c(Cl)cc1NC(=O)N2	Ki	'>'	9105.0	nM				UO_0000065					False	CHEMBL941807	Inhibition of ROCK1	B	BAO_0000357	single protein format	None	None	None	None	None	CHEMBL3231	Rho-associated protein kinase 1	Homo sapiens	SINGLE PROTEIN	CHEMBL1140564	1	Scientific Literature	Bioorg. Med. Chem. Lett.	2007	None
CHEMBL1078717		0	215.22	0	1.21	9	Cn1c(-c2nonc2N)nc2ccccc21	Ki	'>'	3300.0	nM				UO_0000065					False	CHEMBL1104159	Inhibition of ROCK1 assessed as decrease in NADH absorbance at 340 nm in the presence of	B	BAO_0000357	single protein format	None	None	None	None	None	CHEMBL3231	Rho-associated protein kinase 1	Homo sapiens	SINGLE PROTEIN	CHEMBL1153801	1	Scientific Literature	Bioorg. Med. Chem. Lett.	2009	None
CHEMBL366984		0	212.21	0	2.15	3	c1ccc(Oc2ncnc3[nH]cnc23)cc1	Inhibition	'='	16.0	%				UO_0000187					False	CHEMBL831996	Inhibition of human Rho-dependent protein kinase-II at 30 uM	B	BAO_0000357	single protein format	Homo sapiens	None	None	None	None	CHEMBL3231	Rho-associated protein kinase 1	Homo sapiens	SINGLE PROTEIN	CHEMBL1141882	1	Scientific Literature	J. Med. Chem.	2005	None
CHEMBL175817		0	215.21	0	1.37	18	Fc1ccc(-[n+]2c[nH]c3ncncc32)cc1	Inhibition	'='	2.0	%				UO_0000187					False	CHEMBL831996	Inhibition of human Rho-dependent protein kinase-II at 30 uM	B	BAO_0000357	single protein format	Homo sapiens	None	None	None	None	CHEMBL3231	Rho-associated protein kinase 1	Homo sapiens	SINGLE PROTEIN	CHEMBL1141882	1	Scientific Literature	J. Med. Chem.	2005	None
CHEMBL1233300	HYDROXYFASUDIL	0	307.38	0	0.92	hydroxyfasudil	O=S(=O)(c1cccc2c(O)nccc12)N1CCCNCC1	Ki	'='	150.0	nM	6.82			UO_0000065	22.20	0.44	5.90	8.27	True	CHEMBL1063782	Inhibitory constant against ROCK1	B	BAO_0000357	single protein format	Homo sapiens	None	None	None	None	CHEMBL3231	Rho-associated protein kinase 1	Homo sapiens	SINGLE PROTEIN	CHEMBL1150974	1	Scientific Literature	J. Biol. Chem.	2006	None
CHEMBL1817866		0	122.17	0	1.29	8	c1n[nH]c2c1CCCC2	Inhibition	'='	25.0	%				UO_0000187					False	CHEMBL1820093	Inhibition of ROCK1 expressed in Escherichia coli or baculovirus-infected insect cells at 400 uM by IMAP assay	B	BAO_0000219	cell-based format	None	None	None	None	None	CHEMBL3231	Rho-associated protein kinase 1	Homo sapiens	SINGLE PROTEIN	CHEMBL1817560	1	Scientific Literature	J. Med. Chem.	2011	None
CHEMBL2218927		0	280.36	0	3.55	Tyrphostin AGL-2043	Cc1nc2cc3nc(-c4cccs4)cnc3cc2n1C	Residual Activity	'='	102.0	%				UO_0000187					False	CHEMBL2219151	Millipore: Percentage of residual kinase activity of ROCK1 at 1uM relative to control. Control inhibitor: Staurosporine at 10.0uM. Buffer: 8 mM MOPS pH 7.0, 0.2 mM EDTA	B	BAO_0000357	single protein format	Homo sapiens	None	None	None	None	CHEMBL3231	Rho-associated protein kinase 1	Homo sapiens	SINGLE PROTEIN	CHEMBL2218924	1	Scientific Literature	Biochem. J.	2013	None
CHEMBL7917	TYRPHOSTIN AG-1478	0	315.76	0	4.04	Tyrphostin AG-1478	COc1cc2ncnc(Nc3cccc(Cl)c3)c2cc1OC	Residual Activity	'='	112.0	%				UO_0000187					False	CHEMBL2219151	Millipore: Percentage of residual kinase activity of ROCK1 at 1uM relative to control. Control inhibitor: Staurosporine at 10.0uM. Buffer: 8 mM MOPS pH 7.0, 0.2 mM EDTA	B	BAO_0000357	single protein format	Homo sapiens	None	None	None	None	CHEMBL3231	Rho-associated protein kinase 1	Homo sapiens	SINGLE PROTEIN	CHEMBL2218924	1	Scientific Literature	Biochem. J.	2013	None
CHEMBL266325		0	346.39	0	4.59	D65476	CCCC(=O)Oc1ccc2[nH]c(C(=O)c3cc4ccccc4[nH]3)cc2c1	Residual Activity	'='	103.0	%				UO_0000187					False	CHEMBL2219151	Millipore: Percentage of residual kinase activity of ROCK1 at 1uM relative to control. Control inhibitor: Staurosporine at 10.0uM. Buffer: 8 mM MOPS pH 7.0, 0.2 mM EDTA	B	BAO_0000357	single protein format	Homo sapiens	None	None	None	None	CHEMBL3231	Rho-associated protein kinase 1	Homo sapiens	SINGLE PROTEIN	CHEMBL2218924	1	Scientific Literature	Biochem. J.	2013	None
CHEMBL259084	MLN-8054	1	476.87	1	5.87	MLN-8054	O=C(O)c1ccc(Nc2ncc3c(n2)-c2ccc(Cl)cc2C(c2c(F)cccc2F)=NC3)cc1	Kd	'>'	10000.0	nM				UO_0000065					False	CHEMBL1908712	Binding constant for ROCK1 kinase domain	B	BAO_0000357	single protein format	None	None	None	None	None	CHEMBL3231	Rho-associated protein kinase 1	Homo sapiens	SINGLE PROTEIN	CHEMBL1908390	1	Scientific Literature	Nat. Biotechnol.	2011	None
CHEMBL62965		0	256.70	0	2.98	5A1	Clc1ccc(-n2nncc2-c2ccncc2)cc1	Inhibition						Active						False	CHEMBL1941737	Inhibition of ROCK1 at 10 uM by colorimetric analysis	B	BAO_0000357	single protein format	None	None	None	None	None	CHEMBL3231	Rho-associated protein kinase 1	Homo sapiens	SINGLE PROTEIN	CHEMBL1938312	1	Scientific Literature	Bioorg. Med. Chem. Lett.	2012	None
CHEMBL522709	GSK-317315A	0	461.47	1	5.35	GSK317315A	COc1ccc2ncn(-c3cc(O[C@H](C)c4ccccc4C(F)(F)F)c(C(N)=O)s3)c2c1	Inhibition	'='	0.72	%				UO_0000187					False	CHEMBL1961924	GSK_PKIS: ROCK1 mean inhibition at 0.1 uM [Nanosyn]	B	BAO_0000357	single protein format	None	None	None	None	None	CHEMBL3231	Rho-associated protein kinase 1	Homo sapiens	SINGLE PROTEIN	CHEMBL1961873	16	GSK Published Kinase Inhibitor Set			None
CHEMBL1077375		0	1511.89	None	None	6b	N=C(N)NCCC[C@@H](NC(=O)[C@@H](CCCNC(=N)N)NC(=O)[C@@H](CCCNC(=N)N)NC(=O)[C@@H](CCCNC(=N)N)NC(=O)[C@@H](CCCNC(=N)N)NC(=O)[C@@H](CCCNC(=N)N)NC(=O)CCCCCNC(=O)[C@@H](CCCCN)NC(=O)CCCCCNC(=O)c1ccc(-c2ccnc(N)n2)s1)C(N)=O	Inhibition	'='	106.0	%				UO_0000187					False	CHEMBL1114119	Inhibition of ROCK1 at 100 nM relative to control	B	BAO_0000357	single protein format	None	None	None	None	None	CHEMBL3231	Rho-associated protein kinase 1	Homo sapiens	SINGLE PROTEIN	CHEMBL1154334	1	Scientific Literature	Bioorg. Med. Chem. Lett.	2009	None
CHEMBL1085214		0	275.76	0	3.90	1	Cc1c(-c2ccnc(N)n2)sc2ccc(Cl)cc12	IC50	'='	1500.0	nM	5.82			UO_0000065	21.12	0.44	1.92	11.24	False	CHEMBL1117720	Inhibition of ROCK1 assessed as ATP cunsumption	B	BAO_0000357	single protein format	None	None	None	None	None	CHEMBL3231	Rho-associated protein kinase 1	Homo sapiens	SINGLE PROTEIN	CHEMBL1155477	1	Scientific Literature	Bioorg. Med. Chem. Lett.	2010	None
CHEMBL575962		0	340.44	0	1.77	3A	c1cc(Nc2nc(NC3CCCC3)nc(N3CCNCC3)n2)ccn1	IC50	'='	890.0	nM	6.05			UO_0000065	17.77	0.33	4.28	6.66	False	CHEMBL1054435	Inhibition of ROCK1 by IMAP assay	B	BAO_0000357	single protein format	None	None	None	None	None	CHEMBL3231	Rho-associated protein kinase 1	Homo sapiens	SINGLE PROTEIN	CHEMBL1154592	1	Scientific Literature	Bioorg. Med. Chem. Lett.	2009	None
CHEMBL218869		0	379.38	0	2.83	6d	CCn1c(-c2nonc2N)nc2cnc(Oc3ccc(NC(C)=O)cc3)cc21	IC50	'='	90.0	nM	7.05			UO_0000065	18.57	0.34	4.22	5.26	False	CHEMBL912268	Inhibition of human ROCK1 in Sf9 cells	B	BAO_0000219	cell-based format	Homo sapiens	None	None	Sf9	None	CHEMBL3231	Rho-associated protein kinase 1	Homo sapiens	SINGLE PROTEIN	CHEMBL1139215	1	Scientific Literature	J. Med. Chem.	2007	CHEMBL3308860
CHEMBL374453	GSK-299115A	0	415.28	0	4.39	11	CC1=C(C(=O)Nc2ccc3[nH]ncc3c2)C(c2ccc(Cl)c(Cl)c2)CC(=O)N1	IC50	'='	8.0	nM	8.10			UO_0000065	19.50	0.39	3.71	9.32	False	CHEMBL912250	Inhibition of human recombinant ROCK1 expressed in Sf9 cells at 10 mM	B	BAO_0000219	cell-based format	Homo sapiens	None	None	Sf9	None	CHEMBL3231	Rho-associated protein kinase 1	Homo sapiens	SINGLE PROTEIN	CHEMBL1139217	1	Scientific Literature	J. Med. Chem.	2007	CHEMBL3308860
CHEMBL179768		0	336.39	0	4.16	58	Fc1ccc(Sc2ncnc3c2ncn3Cc2ccccc2)cc1	Inhibition	'='	5.0	%				UO_0000187					False	CHEMBL831996	Inhibition of human Rho-dependent protein kinase-II at 30 uM	B	BAO_0000357	single protein format	Homo sapiens	None	None	None	None	CHEMBL3231	Rho-associated protein kinase 1	Homo sapiens	SINGLE PROTEIN	CHEMBL1141882	1	Scientific Literature	J. Med. Chem.	2005	None
CHEMBL601834		0	312.42	0	1.75	20	CN1CCCN(c2nc(-c3ccncc3)cnc2N(C)C)CC1	IC50	'='	6500.0	nM	5.19			UO_0000065	16.60	0.31	3.44	10.72	False	CHEMBL1074822	Inhibition of human recombinant ROCK1	B	BAO_0000357	single protein format	Homo sapiens	None	None	None	None	CHEMBL3231	Rho-associated protein kinase 1	Homo sapiens	SINGLE PROTEIN	CHEMBL1157736	1	Scientific Literature	Bioorg. Med. Chem. Lett.	2010	None
CHEMBL208637		0	220.23	0	0.89	6a	CCOc1nc(NC(C)=O)cc(N)c1C#N	Ki	'>'	9100.0	nM				UO_0000065					False	CHEMBL862045	Inhibition of ROCK1	B	BAO_0000357	single protein format	Homo sapiens	None	None	None	None	CHEMBL3231	Rho-associated protein kinase 1	Homo sapiens	SINGLE PROTEIN	CHEMBL1148638	1	Scientific Literature	J. Med. Chem.	2006	None
CHEMBL3809020		0	558.57	1	3.92	12n	COc1cccc(OC)c1CNC(=O)c1cc(C2NC(=O)NC(C)=C2C(=O)Nc2ccc3[nH]ncc3c2)ccc1F	Inhibition	'='	0.0	%				UO_0000187					False	CHEMBL3811364	Inhibition of ROCK1 (unknown origin) at 10 uM by ADP-Glo kinase assay	B	BAO_0000357	single protein format	Homo sapiens	None	None	None	None	CHEMBL3231	Rho-associated protein kinase 1	Homo sapiens	SINGLE PROTEIN	CHEMBL3808388	1	Scientific Literature	J. Med. Chem.	2016	None
CHEMBL551140		0	342.33	0	2.73	28	Cc1ccc2c(c1)N(Cc1cc(F)cc3c1OCOC3)C(=O)/C2=N\O	Ki	'>'	30000.0	nM				UO_0000065					False	CHEMBL1063591	Inhibition of ROCK1	B	BAO_0000357	single protein format	None	None	None	None	None	CHEMBL3231	Rho-associated protein kinase 1	Homo sapiens	SINGLE PROTEIN	CHEMBL1153595	1	Scientific Literature	Bioorg. Med. Chem. Lett.	2009	None
CHEMBL521179	SR-3677	0	408.46	0	2.80	5, SR-3677	CN(C)CCOc1cc(-c2cn[nH]c2)ccc1NC(=O)C1COc2ccccc2O1	IC50	'='	56.0	nM	7.25			UO_0000065	17.75	0.33	4.45	8.17	True	CHEMBL1030556	Inhibition of ROCK1	B	BAO_0000357	single protein format	None	None	None	None	None	CHEMBL3231	Rho-associated protein kinase 1	Homo sapiens	SINGLE PROTEIN	CHEMBL1142492	1	Scientific Literature	J. Med. Chem.	2008	None
CHEMBL485598	GSK-317354A	0	494.45	1	5.12	16	CC1=C(C(=O)Nc2ccc3[nH]ncc3c2)C(c2ccc(F)cc2)N=C(c2ccc(C(F)(F)F)nc2)N1	IC50	'='	75.0	nM	7.12			UO_0000065	14.41	0.27	2.00	7.50	False	CHEMBL987092	Inhibition of human recombinant ROCK1 kinase expressed in insect Sf9 cells by SPA	B	BAO_0000219	cell-based format	Homo sapiens	None	None	Sf9	None	CHEMBL3231	Rho-associated protein kinase 1	Homo sapiens	SINGLE PROTEIN	CHEMBL1142520	1	Scientific Literature	J. Med. Chem.	2008	CHEMBL3308860
CHEMBL485612		0	508.92	1	4.90	27	COc1cc(C2=NC(c3ccc(Cl)cc3F)C(C(=O)Nc3cc4cn[nH]c4cc3F)=C(C)N2)ccn1	IC50	'='	6.0	nM	8.22			UO_0000065	16.16	0.31	3.32	7.88	False	CHEMBL987092	Inhibition of human recombinant ROCK1 kinase expressed in insect Sf9 cells by SPA	B	BAO_0000219	cell-based format	Homo sapiens	None	None	Sf9	None	CHEMBL3231	Rho-associated protein kinase 1	Homo sapiens	SINGLE PROTEIN	CHEMBL1142520	1	Scientific Literature	J. Med. Chem.	2008	CHEMBL3308860
CHEMBL561708		0	495.54	0	2.91	19	COC(=O)Nc1ccc(-c2nc(N3CCOCC3)c3cnn(C4CCN(C(=O)OC)CC4)c3n2)cc1	IC50	'>'	50000.0	nM				UO_0000065					False	CHEMBL1061348	Inhibition of ROCK1 after 1 hr by mobility shift electrophoresis assay	B	BAO_0000357	single protein format	None	None	None	None	None	CHEMBL3231	Rho-associated protein kinase 1	Homo sapiens	SINGLE PROTEIN	CHEMBL1151963	1	Scientific Literature	J. Med. Chem.	2009	None
CHEMBL367695		0	230.20	0	2.24	4	Fc1ccc(Oc2[nH]cnc3ncnc2-3)cc1	Inhibition	'='	9.0	%				UO_0000187					False	CHEMBL831996	Inhibition of human Rho-dependent protein kinase-II at 30 uM	B	BAO_0000357	single protein format	Homo sapiens	None	None	None	None	CHEMBL3231	Rho-associated protein kinase 1	Homo sapiens	SINGLE PROTEIN	CHEMBL1141882	1	Scientific Literature	J. Med. Chem.	2005	None
CHEMBL175600		0	228.28	0	2.50	7	c1ccc(Sc2ncnc3[nH]cnc23)cc1	Inhibition	'='	33.0	%				UO_0000187					False	CHEMBL831996	Inhibition of human Rho-dependent protein kinase-II at 30 uM	B	BAO_0000357	single protein format	Homo sapiens	None	None	None	None	CHEMBL3231	Rho-associated protein kinase 1	Homo sapiens	SINGLE PROTEIN	CHEMBL1141882	1	Scientific Literature	J. Med. Chem.	2005	None
CHEMBL362629		0	243.25	0	2.25	6	Cn1cnc2c(Nc3ccc(F)cc3)ncnc21	Inhibition	'='	7.0	%				UO_0000187					False	CHEMBL831996	Inhibition of human Rho-dependent protein kinase-II at 30 uM	B	BAO_0000357	single protein format	Homo sapiens	None	None	None	None	CHEMBL3231	Rho-associated protein kinase 1	Homo sapiens	SINGLE PROTEIN	CHEMBL1141882	1	Scientific Literature	J. Med. Chem.	2005	None
CHEMBL1082061		0	232.25	0	1.04	40	CC(C)Cn1cc(C#N)nc1-c1nonc1N	Ki	'>'	3300.0	nM				UO_0000065					False	CHEMBL1104159	Inhibition of ROCK1 assessed as decrease in NADH absorbance at 340 nm in the presence of	B	BAO_0000357	single protein format	None	None	None	None	None	CHEMBL3231	Rho-associated protein kinase 1	Homo sapiens	SINGLE PROTEIN	CHEMBL1153801	1	Scientific Literature	Bioorg. Med. Chem. Lett.	2009	None
CHEMBL589655		0	300.37	0	0.24	2	Nc1ncc(-c2ccncc2)nc1N1CCN(CCO)CC1	IC50	'='	4600.0	nM	5.34			UO_0000065	17.77	0.33	5.10	5.84	False	CHEMBL1074822	Inhibition of human recombinant ROCK1	B	BAO_0000357	single protein format	Homo sapiens	None	None	None	None	CHEMBL3231	Rho-associated protein kinase 1	Homo sapiens	SINGLE PROTEIN	CHEMBL1157736	1	Scientific Literature	Bioorg. Med. Chem. Lett.	2010	None
CHEMBL1085935		0	312.44	0	3.90	rac-40	Cc1c(-c2ccnc(N)n2)sc2ccc(C(N)C(C)C)cc12	IC50	'='	60.0	nM	7.22			UO_0000065	23.11	0.45	3.32	9.28	False	CHEMBL1117720	Inhibition of ROCK1 assessed as ATP cunsumption	B	BAO_0000357	single protein format	None	None	None	None	None	CHEMBL3231	Rho-associated protein kinase 1	Homo sapiens	SINGLE PROTEIN	CHEMBL1155477	1	Scientific Literature	Bioorg. Med. Chem. Lett.	2010	None
CHEMBL1086322		0	241.32	0	3.25	18	Cc1c(-c2ccnc(N)n2)sc2ccccc12	EC50	'>'	10000.0	nM				UO_0000065					False	CHEMBL1117723	Inhibition of ROCK1 in human GTM3 cells by impedance assay	B	BAO_0000219	cell-based format	Homo sapiens	None	None	GTM3	None	CHEMBL3231	Rho-associated protein kinase 1	Homo sapiens	SINGLE PROTEIN	CHEMBL1155477	1	Scientific Literature	Bioorg. Med. Chem. Lett.	2010	None
CHEMBL1085706		0	317.42	0	4.92	19	Cc1c(-c2ccnc(N)n2)sc2ccc(-c3ccccc3)cc12	Emax	'='	35.0	%				UO_0000187					False	CHEMBL1117724	Inhibition of ROCK1 assessed as ATP cunsumption at 96 uM relative to control	B	BAO_0000357	single protein format	None	None	None	None	None	CHEMBL3231	Rho-associated protein kinase 1	Homo sapiens	SINGLE PROTEIN	CHEMBL1155477	1	Scientific Literature	Bioorg. Med. Chem. Lett.	2010	None
CHEMBL1083142		0	259.76	0	4.93	11	Cc1c(-c2ccncc2)sc2ccc(Cl)cc12	Inhibition						Not Active						False	CHEMBL1117729	Inhibition of ROCK1 in human GTM3 cells up to 10 uM by impedance assay	B	BAO_0000219	cell-based format	Homo sapiens	None	None	GTM3	None	CHEMBL3231	Rho-associated protein kinase 1	Homo sapiens	SINGLE PROTEIN	CHEMBL1155477	1	Scientific Literature	Bioorg. Med. Chem. Lett.	2010	None
CHEMBL575759		0	402.51	0	2.39	3D	c1ccc2c(c1)CCC(Nc1nc(Nc3ccncc3)nc(N3CCNCC3)n1)C2	IC50	'='	23.0	nM	7.64			UO_0000065	18.98	0.35	5.25	8.40	False	CHEMBL1054435	Inhibition of ROCK1 by IMAP assay	B	BAO_0000357	single protein format	None	None	None	None	None	CHEMBL3231	Rho-associated protein kinase 1	Homo sapiens	SINGLE PROTEIN	CHEMBL1154592	1	Scientific Literature	Bioorg. Med. Chem. Lett.	2009	None
CHEMBL575973		0	388.48	0	2.00	4B	c1ccc(Nc2nc(NC3Cc4ccccc4C3)nc(N3CCNCC3)n2)nc1	IC50						Not Determined						False	CHEMBL1054436	Inhibition of ROCK1 in human THP1 cells assessed as inhibition of MCP1-induced cell migration	B	BAO_0000219	cell-based format	Homo sapiens	None	None	THP-1	None	CHEMBL3231	Rho-associated protein kinase 1	Homo sapiens	SINGLE PROTEIN	CHEMBL1154592	1	Scientific Literature	Bioorg. Med. Chem. Lett.	2009	CHEMBL3307574
CHEMBL572911		0	387.49	0	2.60	6C	c1ccc2c(c1)CC(Nc1nc(Nc3ccncc3)cc(N3CCNCC3)n1)C2	IC50						Not Determined						False	CHEMBL1054436	Inhibition of ROCK1 in human THP1 cells assessed as inhibition of MCP1-induced cell migration	B	BAO_0000219	cell-based format	Homo sapiens	None	None	THP-1	None	CHEMBL3231	Rho-associated protein kinase 1	Homo sapiens	SINGLE PROTEIN	CHEMBL1154592	1	Scientific Literature	Bioorg. Med. Chem. Lett.	2009	CHEMBL3307574
CHEMBL1080279		0	435.55	0	3.90	19h, SR-6494	COc1cccc(CN(CCN(C)C)C(=O)c2nc3ccc(-c4cn[nH]c4)cc3s2)c1	IC50	'='	3.5	nM	8.46			UO_0000065	19.41	0.37	4.56	11.37	False	CHEMBL1099847	Inhibition of ROCK1	B	BAO_0000357	single protein format	None	None	None	None	None	CHEMBL3231	Rho-associated protein kinase 1	Homo sapiens	SINGLE PROTEIN	CHEMBL1154368	1	Scientific Literature	Bioorg. Med. Chem. Lett.	2009	None
CHEMBL1234815		0	275.31	0	2.77	S2	Cn1nc(-c2ccc3ccccc3c2)c2c(N)ncnc21	Inhibition	'='	6.0	%				UO_0000187					False	CHEMBL1244278	Inhibition of ROCK1 at 1 uM after 60 mins by FRET assay in presence of 10 uM ATP	B	BAO_0000357	single protein format	None	None	None	None	None	CHEMBL3231	Rho-associated protein kinase 1	Homo sapiens	SINGLE PROTEIN	CHEMBL1240340	1	Scientific Literature	Nat. Chem. Biol.	2008	None
CHEMBL608533	MIDOSTAURIN	4	570.65	2	5.91	PKC-412	CO[C@@H]1[C@H](N(C)C(=O)c2ccccc2)C[C@H]2O[C@]1(C)n1c3ccccc3c3c4c(c5c6ccccc6n2c5c31)C(=O)NC4	Kd	'='	7800.0	nM	5.11			UO_0000065	8.95	0.16	-0.80	6.57	True	CHEMBL1244961	Binding affinity to ROCK1	B	BAO_0000357	single protein format	None	None	None	None	None	CHEMBL3231	Rho-associated protein kinase 1	Homo sapiens	SINGLE PROTEIN	CHEMBL1240346	1	Scientific Literature	Blood	2009	None
CHEMBL602706		0	284.37	0	1.26	3	CN1CCCN(c2nc(-c3ccncc3)cnc2N)CC1	IC50	'='	4600.0	nM	5.34			UO_0000065	18.77	0.35	4.08	7.50	False	CHEMBL1074822	Inhibition of human recombinant ROCK1	B	BAO_0000357	single protein format	Homo sapiens	None	None	None	None	CHEMBL3231	Rho-associated protein kinase 1	Homo sapiens	SINGLE PROTEIN	CHEMBL1157736	1	Scientific Literature	Bioorg. Med. Chem. Lett.	2010	None
CHEMBL589656		0	298.39	0	1.57	11	Cc1cc(-c2cnc(N)c(N3CCCN(C)CC3)n2)ccn1	IC50	'>'	100000.0	nM				UO_0000065					False	CHEMBL1074822	Inhibition of human recombinant ROCK1	B	BAO_0000357	single protein format	Homo sapiens	None	None	None	None	CHEMBL3231	Rho-associated protein kinase 1	Homo sapiens	SINGLE PROTEIN	CHEMBL1157736	1	Scientific Literature	Bioorg. Med. Chem. Lett.	2010	None
CHEMBL179751		0	242.31	0	2.51	11	Cn1cnc2c(Sc3ccccc3)ncnc21	Inhibition	'='	6.0	%				UO_0000187					False	CHEMBL831996	Inhibition of human Rho-dependent protein kinase-II at 30 uM	B	BAO_0000357	single protein format	Homo sapiens	None	None	None	None	CHEMBL3231	Rho-associated protein kinase 1	Homo sapiens	SINGLE PROTEIN	CHEMBL1141882	1	Scientific Literature	J. Med. Chem.	2005	None
CHEMBL369181		0	262.68	0	2.67	23	Fc1ccc(Cn2cnc3c(Cl)ncnc32)cc1	Inhibition	'='	0.0	%				UO_0000187					False	CHEMBL831996	Inhibition of human Rho-dependent protein kinase-II at 30 uM	B	BAO_0000357	single protein format	Homo sapiens	None	None	None	None	CHEMBL3231	Rho-associated protein kinase 1	Homo sapiens	SINGLE PROTEIN	CHEMBL1141882	1	Scientific Literature	J. Med. Chem.	2005	None
CHEMBL368896		0	304.33	0	3.84	41	Cn1c(-c2ccccc2)nc2c(-c3ccc(F)cc3)ncnc21	Inhibition	'='	0.0	%				UO_0000187					False	CHEMBL831996	Inhibition of human Rho-dependent protein kinase-II at 30 uM	B	BAO_0000357	single protein format	Homo sapiens	None	None	None	None	CHEMBL3231	Rho-associated protein kinase 1	Homo sapiens	SINGLE PROTEIN	CHEMBL1141882	1	Scientific Literature	J. Med. Chem.	2005	None
CHEMBL177060		0	396.50	0	3.59	53	Cn1c(-c2ccc(S(C)(=O)=O)cc2)nc2c(Sc3ccccc3)ncnc21	Inhibition	'='	5.0	%				UO_0000187					False	CHEMBL831996	Inhibition of human Rho-dependent protein kinase-II at 30 uM	B	BAO_0000357	single protein format	Homo sapiens	None	None	None	None	CHEMBL3231	Rho-associated protein kinase 1	Homo sapiens	SINGLE PROTEIN	CHEMBL1141882	1	Scientific Literature	J. Med. Chem.	2005	None
CHEMBL321749		0	225.25	0	2.11	5	Cn1cnc2c(Nc3ccccc3)ncnc21	Inhibition	'='	0.0	%				UO_0000187					False	CHEMBL831996	Inhibition of human Rho-dependent protein kinase-II at 30 uM	B	BAO_0000357	single protein format	Homo sapiens	None	None	None	None	CHEMBL3231	Rho-associated protein kinase 1	Homo sapiens	SINGLE PROTEIN	CHEMBL1141882	1	Scientific Literature	J. Med. Chem.	2005	None
CHEMBL367470		0	240.24	0	2.61	31	Fc1ccc(/C=C/c2[nH]cnc3ncnc2-3)cc1	Inhibition	'='	22.0	%				UO_0000187					False	CHEMBL831996	Inhibition of human Rho-dependent protein kinase-II at 30 uM	B	BAO_0000357	single protein format	Homo sapiens	None	None	None	None	CHEMBL3231	Rho-associated protein kinase 1	Homo sapiens	SINGLE PROTEIN	CHEMBL1141882	1	Scientific Literature	J. Med. Chem.	2005	None
CHEMBL177289		0	321.20	0	3.28	55	Cn1c(Br)nc2c(Sc3ccccc3)ncnc21	Inhibition	'='	0.0	%				UO_0000187					False	CHEMBL831996	Inhibition of human Rho-dependent protein kinase-II at 30 uM	B	BAO_0000357	single protein format	Homo sapiens	None	None	None	None	CHEMBL3231	Rho-associated protein kinase 1	Homo sapiens	SINGLE PROTEIN	CHEMBL1141882	1	Scientific Literature	J. Med. Chem.	2005	None
CHEMBL175730		0	274.32	0	2.79	16	Cn1cnc2c(SCc3ccc(F)cc3)ncnc21	Inhibition	'='	6.0	%				UO_0000187					False	CHEMBL831996	Inhibition of human Rho-dependent protein kinase-II at 30 uM	B	BAO_0000357	single protein format	Homo sapiens	None	None	None	None	CHEMBL3231	Rho-associated protein kinase 1	Homo sapiens	SINGLE PROTEIN	CHEMBL1141882	1	Scientific Literature	J. Med. Chem.	2005	None
CHEMBL368714		0	258.26	0	2.02	28	COc1ncnc2ncn(Cc3ccc(F)cc3)c12	Inhibition	'='	1.0	%				UO_0000187					False	CHEMBL831996	Inhibition of human Rho-dependent protein kinase-II at 30 uM	B	BAO_0000357	single protein format	Homo sapiens	None	None	None	None	CHEMBL3231	Rho-associated protein kinase 1	Homo sapiens	SINGLE PROTEIN	CHEMBL1141882	1	Scientific Literature	J. Med. Chem.	2005	None
CHEMBL1241578		0	348.20	0	3.12	PP487	CC(C)n1nc(-c2ccc(Br)c(O)c2)c2c(N)ncnc21	Inhibition	'='	6.0	%				UO_0000187					False	CHEMBL1244278	Inhibition of ROCK1 at 1 uM after 60 mins by FRET assay in presence of 10 uM ATP	B	BAO_0000357	single protein format	None	None	None	None	None	CHEMBL3231	Rho-associated protein kinase 1	Homo sapiens	SINGLE PROTEIN	CHEMBL1240340	1	Scientific Literature	Nat. Chem. Biol.	2008	None
CHEMBL2206014		0	429.50	1	5.06	16k	O=C1Nc2ccc(Cl)cc2/C1=C/c1cc(Br)c(O)c(Br)c1	Activity	'='	92.0	%				UO_0000187					False	CHEMBL3382233	Inhibition of human recombinant ROCK1 using Ulight-RRRSLLE substrate assessed as remaining enzyme activity at 1 uM after 30 mins relative to control	B	BAO_0000357	single protein format	Homo sapiens	None	None	None	None	CHEMBL3231	Rho-associated protein kinase 1	Homo sapiens	SINGLE PROTEIN	CHEMBL3352815	1	Scientific Literature	Bioorg. Med. Chem. Lett.	2014	None
CHEMBL604060		0	440.57	1	5.61	9l	Cc1n[nH]c2ccc(-c3cc(OC[C@@H](N)Cc4ccccc4)cnc3-c3ccsc3)cc12	IC50	'='	6000.0	nM	5.22			UO_0000065	11.85	0.22	-0.39	6.80	False	CHEMBL1071954	Inhibition of ROCK1	B	BAO_0000357	single protein format	None	None	None	None	None	CHEMBL3231	Rho-associated protein kinase 1	Homo sapiens	SINGLE PROTEIN	CHEMBL1153241	1	Scientific Literature	Bioorg. Med. Chem. Lett.	2010	None
CHEMBL595684		0	450.54	1	5.25	9c	Cc1n[nH]c2ccc(-c3cc(OC[C@@H](N)Cc4ccccc4)cnc3-c3cccc(O)c3)cc12	IC50	'>'	10000.0	nM				UO_0000065					False	CHEMBL1071954	Inhibition of ROCK1	B	BAO_0000357	single protein format	None	None	None	None	None	CHEMBL3231	Rho-associated protein kinase 1	Homo sapiens	SINGLE PROTEIN	CHEMBL1153241	1	Scientific Literature	Bioorg. Med. Chem. Lett.	2010	None
CHEMBL1087421		0	340.64	1	5.05	20	COc1cc2c(cc1Cl)C(c1ccc(Cl)c(Cl)c1)=NCC2	IC50	'>'	10000.0	nM				UO_0000065					False	CHEMBL1108494	Inhibition of ROCK1	B	BAO_0000357	single protein format	None	None	None	None	None	CHEMBL3231	Rho-associated protein kinase 1	Homo sapiens	SINGLE PROTEIN	CHEMBL1153754	1	Scientific Literature	Bioorg. Med. Chem. Lett.	2009	None
CHEMBL1083455		0	331.44	0	4.84	20	Cc1c(-c2ccnc(N)n2)sc2ccc(Cc3ccccc3)cc12	IC50	'='	580.0	nM	6.24			UO_0000065	18.82	0.35	1.40	12.04	False	CHEMBL1117720	Inhibition of ROCK1 assessed as ATP cunsumption	B	BAO_0000357	single protein format	None	None	None	None	None	CHEMBL3231	Rho-associated protein kinase 1	Homo sapiens	SINGLE PROTEIN	CHEMBL1155477	1	Scientific Literature	Bioorg. Med. Chem. Lett.	2010	None
CHEMBL1084792		0	389.48	0	4.63	27	COC(=O)c1cccc(Cc2ccc3sc(-c4ccnc(N)n4)c(C)c3c2)c1	IC50	'='	10000.0	nM	5.00			UO_0000065	12.84	0.24	0.37	6.40	False	CHEMBL1117720	Inhibition of ROCK1 assessed as ATP cunsumption	B	BAO_0000357	single protein format	None	None	None	None	None	CHEMBL3231	Rho-associated protein kinase 1	Homo sapiens	SINGLE PROTEIN	CHEMBL1155477	1	Scientific Literature	Bioorg. Med. Chem. Lett.	2010	None
CHEMBL1083967		0	312.44	0	4.05	rac-39	CCCC(N)c1ccc2sc(-c3ccnc(N)n3)c(C)c2c1	IC50	'='	20.0	nM	7.70			UO_0000065	24.64	0.48	3.65	9.89	False	CHEMBL1117720	Inhibition of ROCK1 assessed as ATP cunsumption	B	BAO_0000357	single protein format	None	None	None	None	None	CHEMBL3231	Rho-associated protein kinase 1	Homo sapiens	SINGLE PROTEIN	CHEMBL1155477	1	Scientific Literature	Bioorg. Med. Chem. Lett.	2010	None
CHEMBL1083352		0	346.46	0	4.30	rac-35	Cc1c(-c2ccnc(N)n2)sc2ccc(C(N)c3ccccc3)cc12	EC50	'='	1400.0	nM	5.85			UO_0000065	16.90	0.32	1.55	7.52	False	CHEMBL1117723	Inhibition of ROCK1 in human GTM3 cells by impedance assay	B	BAO_0000219	cell-based format	Homo sapiens	None	None	GTM3	None	CHEMBL3231	Rho-associated protein kinase 1	Homo sapiens	SINGLE PROTEIN	CHEMBL1155477	1	Scientific Literature	Bioorg. Med. Chem. Lett.	2010	None
CHEMBL1163566		0	488.95	0	4.66	5n	FC(F)(F)c1ccc(Cl)cc1CN1CCNc2ncc(-c3ccnc(N4CCNCC4)c3)cc21	Inhibition	'<'	50.0	%				UO_0000187					False	CHEMBL1166846	Inhibition of ROCK1 at 1 uM	B	BAO_0000357	single protein format	None	None	None	None	None	CHEMBL3231	Rho-associated protein kinase 1	Homo sapiens	SINGLE PROTEIN	CHEMBL1165965	1	Scientific Literature	Bioorg. Med. Chem.	2010	None
CHEMBL604684		0	464.57	1	5.56	9e	COc1ccccc1-c1ncc(OC[C@@H](N)Cc2ccccc2)cc1-c1ccc2[nH]nc(C)c2c1	IC50	'>'	10000.0	nM				UO_0000065					False	CHEMBL1071954	Inhibition of ROCK1	B	BAO_0000357	single protein format	None	None	None	None	None	CHEMBL3231	Rho-associated protein kinase 1	Homo sapiens	SINGLE PROTEIN	CHEMBL1153241	1	Scientific Literature	Bioorg. Med. Chem. Lett.	2010	None
CHEMBL591285		0	338.46	0	2.31	32	NCC1CCN(c2nc(-c3ccncc3)cnc2N2CCCC2)CC1	IC50	'='	130.0	nM	6.89			UO_0000065	20.35	0.38	4.58	9.68	False	CHEMBL1074822	Inhibition of human recombinant ROCK1	B	BAO_0000357	single protein format	Homo sapiens	None	None	None	None	CHEMBL3231	Rho-associated protein kinase 1	Homo sapiens	SINGLE PROTEIN	CHEMBL1157736	1	Scientific Literature	Bioorg. Med. Chem. Lett.	2010	None
CHEMBL602041		0	352.49	0	2.57	33	CNCC1CCN(c2nc(-c3ccncc3)cnc2N2CCCC2)CC1	IC50	'='	150.0	nM	6.82			UO_0000065	19.36	0.36	4.25	11.93	False	CHEMBL1074822	Inhibition of human recombinant ROCK1	B	BAO_0000357	single protein format	Homo sapiens	None	None	None	None	CHEMBL3231	Rho-associated protein kinase 1	Homo sapiens	SINGLE PROTEIN	CHEMBL1157736	1	Scientific Literature	Bioorg. Med. Chem. Lett.	2010	None
CHEMBL611386		0	328.42	0	0.72	37	CN(C)c1ncc(-c2ccncc2)nc1N1CCN(CCO)CC1	IC50	'='	1400.0	nM	5.85			UO_0000065	17.82	0.33	5.13	8.53	False	CHEMBL1074822	Inhibition of human recombinant ROCK1	B	BAO_0000357	single protein format	Homo sapiens	None	None	None	None	CHEMBL3231	Rho-associated protein kinase 1	Homo sapiens	SINGLE PROTEIN	CHEMBL1157736	1	Scientific Literature	Bioorg. Med. Chem. Lett.	2010	None
CHEMBL589337		0	328.42	0	1.08	22	CN1CCCN(c2nc(-c3ccncc3)cnc2NCCO)CC1	IC50	'='	42000.0	nM	4.38			UO_0000065	13.33	0.25	3.30	5.65	False	CHEMBL1074822	Inhibition of human recombinant ROCK1	B	BAO_0000357	single protein format	Homo sapiens	None	None	None	None	CHEMBL3231	Rho-associated protein kinase 1	Homo sapiens	SINGLE PROTEIN	CHEMBL1157736	1	Scientific Literature	Bioorg. Med. Chem. Lett.	2010	None
CHEMBL604934		0	349.44	0	2.03	35	c1cc(-c2cnc(N3CCCC3)c(N3CCNCC3)n2)c2cc[nH]c2n1	IC50	'='	34.0	nM	7.47			UO_0000065	21.37	0.39	5.44	10.24	False	CHEMBL1074822	Inhibition of human recombinant ROCK1	B	BAO_0000357	single protein format	Homo sapiens	None	None	None	None	CHEMBL3231	Rho-associated protein kinase 1	Homo sapiens	SINGLE PROTEIN	CHEMBL1157736	1	Scientific Literature	Bioorg. Med. Chem. Lett.	2010	None
CHEMBL602753		0	352.49	0	2.67	26	CN1CCCN(c2nc(-c3ccncc3)cnc2N2CCCCC2)CC1	IC50	'='	18000.0	nM	4.75			UO_0000065	13.46	0.25	2.07	9.81	False	CHEMBL1074822	Inhibition of human recombinant ROCK1	B	BAO_0000357	single protein format	Homo sapiens	None	None	None	None	CHEMBL3231	Rho-associated protein kinase 1	Homo sapiens	SINGLE PROTEIN	CHEMBL1157736	1	Scientific Literature	Bioorg. Med. Chem. Lett.	2010	None
CHEMBL477583	GW743024X	0	374.44	0	4.65	GW743024X	Cc1ccc(NC(=O)c2ccoc2)cc1-c1ccc(C(=O)NCC2CC2)cc1	Inhibition	'='	-0.4	%				UO_0000187					False	CHEMBL1961925	GSK_PKIS: ROCK1 mean inhibition at 1 uM [Nanosyn]	B	BAO_0000357	single protein format	None	None	None	None	None	CHEMBL3231	Rho-associated protein kinase 1	Homo sapiens	SINGLE PROTEIN	CHEMBL1961873	16	GSK Published Kinase Inhibitor Set			None
CHEMBL1909370	GW694234A	0	532.78	1	5.94	GW694234A	COC(=O)Nc1nc2cc(Oc3ccc(NC(=O)Nc4cccc(Br)c4)cc3)ccc2[nH]1.Cl	Inhibition	'='	2.54	%				UO_0000187					False	CHEMBL1961924	GSK_PKIS: ROCK1 mean inhibition at 0.1 uM [Nanosyn]	B	BAO_0000357	single protein format	None	None	None	None	None	CHEMBL3231	Rho-associated protein kinase 1	Homo sapiens	SINGLE PROTEIN	CHEMBL1961873	16	GSK Published Kinase Inhibitor Set			None
CHEMBL405021		0	277.33	0	3.58	SB-732941	O=C(Nc1n[nH]c2cc(-c3ccccc3)ccc12)C1CC1	Inhibition	'='	1.05	%				UO_0000187					False	CHEMBL1961925	GSK_PKIS: ROCK1 mean inhibition at 1 uM [Nanosyn]	B	BAO_0000357	single protein format	None	None	None	None	None	CHEMBL3231	Rho-associated protein kinase 1	Homo sapiens	SINGLE PROTEIN	CHEMBL1961873	16	GSK Published Kinase Inhibitor Set			None
CHEMBL1233300	HYDROXYFASUDIL	0	307.38	0	0.92	Hydroxy-Fasudil	O=S(=O)(c1cccc2c(O)nccc12)N1CCCNCC1	IC50	'='	758.58	nM	6.12			UO_0000065	19.91	0.40	5.20	7.42	False	CHEMBL1647664	Inhibition of ROCK-1 by Immobilized metal ion affinity-based fluorescence polarization assay	B	BAO_0000357	single protein format	None	None	None	None	None	CHEMBL3231	Rho-associated protein kinase 1	Homo sapiens	SINGLE PROTEIN	CHEMBL1641363	1	Scientific Literature	Bioorg. Med. Chem. Lett.	2011	None
CHEMBL382590	ANILINOQUINAZOLINE1	0	400.44	0	4.64	Aurora_Kinase_Inhibitor_II	COc1cc2ncnc(Nc3ccc(NC(=O)c4ccccc4)cc3)c2cc1OC	Residual Activity	'='	109.0	%				UO_0000187					False	CHEMBL2219152	Millipore: Percentage of residual kinase activity of ROCK1 at 10uM relative to control. Control inhibitor: Staurosporine at 10.0uM. Buffer: 8 mM MOPS pH 7.0, 0.2 mM EDTA	B	BAO_0000357	single protein format	Homo sapiens	None	None	None	None	CHEMBL3231	Rho-associated protein kinase 1	Homo sapiens	SINGLE PROTEIN	CHEMBL2218924	1	Scientific Literature	Biochem. J.	2013	None
CHEMBL483847		0	374.32	0	3.88	GNF_2	NC(=O)c1cccc(-c2cc(Nc3ccc(OC(F)(F)F)cc3)ncn2)c1	Residual Activity	'='	106.0	%				UO_0000187					False	CHEMBL2219152	Millipore: Percentage of residual kinase activity of ROCK1 at 10uM relative to control. Control inhibitor: Staurosporine at 10.0uM. Buffer: 8 mM MOPS pH 7.0, 0.2 mM EDTA	B	BAO_0000357	single protein format	Homo sapiens	None	None	None	None	CHEMBL3231	Rho-associated protein kinase 1	Homo sapiens	SINGLE PROTEIN	CHEMBL2218924	1	Scientific Literature	Biochem. J.	2013	None
CHEMBL605003		0	371.46	0	2.64	SU6656	CN(C)S(=O)(=O)c1ccc2c(c1)/C(=C/c1cc3c([nH]1)CCCC3)C(=O)N2	Residual Activity	'='	100.0	%				UO_0000187					False	CHEMBL2219152	Millipore: Percentage of residual kinase activity of ROCK1 at 10uM relative to control. Control inhibitor: Staurosporine at 10.0uM. Buffer: 8 mM MOPS pH 7.0, 0.2 mM EDTA	B	BAO_0000357	single protein format	Homo sapiens	None	None	None	None	CHEMBL3231	Rho-associated protein kinase 1	Homo sapiens	SINGLE PROTEIN	CHEMBL2218924	1	Scientific Literature	Biochem. J.	2013	None
CHEMBL179583		0	363.80	0	4.77	Chk2_Inhibitor_II	NC(=O)c1ccc2[nH]c(-c3ccc(Oc4ccc(Cl)cc4)cc3)nc2c1	Residual Activity	'='	118.0	%				UO_0000187					False	CHEMBL2219152	Millipore: Percentage of residual kinase activity of ROCK1 at 10uM relative to control. Control inhibitor: Staurosporine at 10.0uM. Buffer: 8 mM MOPS pH 7.0, 0.2 mM EDTA	B	BAO_0000357	single protein format	Homo sapiens	None	None	None	None	CHEMBL3231	Rho-associated protein kinase 1	Homo sapiens	SINGLE PROTEIN	CHEMBL2218924	1	Scientific Literature	Biochem. J.	2013	None
CHEMBL473773		0	376.21	0	3.86	WHI-P154	COc1cc2ncnc(Nc3ccc(O)c(Br)c3)c2cc1OC	Residual Activity	'='	102.0	%				UO_0000187					False	CHEMBL2219152	Millipore: Percentage of residual kinase activity of ROCK1 at 10uM relative to control. Control inhibitor: Staurosporine at 10.0uM. Buffer: 8 mM MOPS pH 7.0, 0.2 mM EDTA	B	BAO_0000357	single protein format	Homo sapiens	None	None	None	None	CHEMBL3231	Rho-associated protein kinase 1	Homo sapiens	SINGLE PROTEIN	CHEMBL2218924	1	Scientific Literature	Biochem. J.	2013	None
CHEMBL261454		0	272.31	0	3.69	LY-364947	c1ccc(-c2n[nH]cc2-c2ccnc3ccccc23)nc1	Residual Activity	'='	127.0	%				UO_0000187					False	CHEMBL2219152	Millipore: Percentage of residual kinase activity of ROCK1 at 10uM relative to control. Control inhibitor: Staurosporine at 10.0uM. Buffer: 8 mM MOPS pH 7.0, 0.2 mM EDTA	B	BAO_0000357	single protein format	Homo sapiens	None	None	None	None	CHEMBL3231	Rho-associated protein kinase 1	Homo sapiens	SINGLE PROTEIN	CHEMBL2218924	1	Scientific Literature	Biochem. J.	2013	None
CHEMBL261849	GW632580X	0	366.42	0	2.83	GW2580	COc1ccc(COc2ccc(Cc3cnc(N)nc3N)cc2OC)cc1	Residual Activity	'='	120.0	%				UO_0000187					False	CHEMBL2219152	Millipore: Percentage of residual kinase activity of ROCK1 at 10uM relative to control. Control inhibitor: Staurosporine at 10.0uM. Buffer: 8 mM MOPS pH 7.0, 0.2 mM EDTA	B	BAO_0000357	single protein format	Homo sapiens	None	None	None	None	CHEMBL3231	Rho-associated protein kinase 1	Homo sapiens	SINGLE PROTEIN	CHEMBL2218924	1	Scientific Literature	Biochem. J.	2013	None
CHEMBL92461		0	307.38	0	4.13	VEGF_Receptor_2_Kinase_Inhibitor_IV	COc1ccc(-c2cnc3c(-c4ccsc4)cnn3c2)cc1	Residual Activity	'='	109.0	%				UO_0000187					False	CHEMBL2219152	Millipore: Percentage of residual kinase activity of ROCK1 at 10uM relative to control. Control inhibitor: Staurosporine at 10.0uM. Buffer: 8 mM MOPS pH 7.0, 0.2 mM EDTA	B	BAO_0000357	single protein format	Homo sapiens	None	None	None	None	CHEMBL3231	Rho-associated protein kinase 1	Homo sapiens	SINGLE PROTEIN	CHEMBL2218924	1	Scientific Literature	Biochem. J.	2013	None
CHEMBL1802727		0	365.39	0	1.94	Indirubin_E804	O=C1Nc2ccccc2/C1=C1/Nc2ccccc2/C1=N\OCCC(O)CO	Residual Activity	'='	98.0	%				UO_0000187					False	CHEMBL2219152	Millipore: Percentage of residual kinase activity of ROCK1 at 10uM relative to control. Control inhibitor: Staurosporine at 10.0uM. Buffer: 8 mM MOPS pH 7.0, 0.2 mM EDTA	B	BAO_0000357	single protein format	Homo sapiens	None	None	None	None	CHEMBL3231	Rho-associated protein kinase 1	Homo sapiens	SINGLE PROTEIN	CHEMBL2218924	1	Scientific Literature	Biochem. J.	2013	None
CHEMBL56543		0	294.31	0	2.32	Tyrphostin_B42	N#C/C(=C\c1ccc(O)c(O)c1)C(=O)NCc1ccccc1	Residual Activity	'='	106.0	%				UO_0000187					False	CHEMBL2219151	Millipore: Percentage of residual kinase activity of ROCK1 at 1uM relative to control. Control inhibitor: Staurosporine at 10.0uM. Buffer: 8 mM MOPS pH 7.0, 0.2 mM EDTA	B	BAO_0000357	single protein format	Homo sapiens	None	None	None	None	CHEMBL3231	Rho-associated protein kinase 1	Homo sapiens	SINGLE PROTEIN	CHEMBL2218924	1	Scientific Literature	Biochem. J.	2013	None
CHEMBL382590	ANILINOQUINAZOLINE1	0	400.44	0	4.64	Aurora_Kinase_Inhibitor_II	COc1cc2ncnc(Nc3ccc(NC(=O)c4ccccc4)cc3)c2cc1OC	Residual Activity	'='	116.0	%				UO_0000187					False	CHEMBL2219151	Millipore: Percentage of residual kinase activity of ROCK1 at 1uM relative to control. Control inhibitor: Staurosporine at 10.0uM. Buffer: 8 mM MOPS pH 7.0, 0.2 mM EDTA	B	BAO_0000357	single protein format	Homo sapiens	None	None	None	None	CHEMBL3231	Rho-associated protein kinase 1	Homo sapiens	SINGLE PROTEIN	CHEMBL2218924	1	Scientific Literature	Biochem. J.	2013	None
CHEMBL406375		0	234.26	0	3.98	GTP_14564	c1ccc(-c2n[nH]c3c2oc2ccccc23)cc1	Residual Activity	'='	114.0	%				UO_0000187					False	CHEMBL2219151	Millipore: Percentage of residual kinase activity of ROCK1 at 1uM relative to control. Control inhibitor: Staurosporine at 10.0uM. Buffer: 8 mM MOPS pH 7.0, 0.2 mM EDTA	B	BAO_0000357	single protein format	Homo sapiens	None	None	None	None	CHEMBL3231	Rho-associated protein kinase 1	Homo sapiens	SINGLE PROTEIN	CHEMBL2218924	1	Scientific Literature	Biochem. J.	2013	None
CHEMBL478980		0	283.33	0	2.46	DNA_PK_Inhibitor_V	O=C(c1ccccc1)c1ccc(N2CCOCC2)cc1O	Residual Activity	'='	106.0	%				UO_0000187					False	CHEMBL2219151	Millipore: Percentage of residual kinase activity of ROCK1 at 1uM relative to control. Control inhibitor: Staurosporine at 10.0uM. Buffer: 8 mM MOPS pH 7.0, 0.2 mM EDTA	B	BAO_0000357	single protein format	Homo sapiens	None	None	None	None	CHEMBL3231	Rho-associated protein kinase 1	Homo sapiens	SINGLE PROTEIN	CHEMBL2218924	1	Scientific Literature	Biochem. J.	2013	None
CHEMBL7724	AG1295	0	234.30	0	3.91	Tyrphostin AG-1295	Cc1cc2ncc(-c3ccccc3)nc2cc1C	Residual Activity	'='	117.0	%				UO_0000187					False	CHEMBL2219151	Millipore: Percentage of residual kinase activity of ROCK1 at 1uM relative to control. Control inhibitor: Staurosporine at 10.0uM. Buffer: 8 mM MOPS pH 7.0, 0.2 mM EDTA	B	BAO_0000357	single protein format	Homo sapiens	None	None	None	None	CHEMBL3231	Rho-associated protein kinase 1	Homo sapiens	SINGLE PROTEIN	CHEMBL2218924	1	Scientific Literature	Biochem. J.	2013	None
CHEMBL563845		0	387.44	0	4.97	EGFR_ErbB_2_Inhibitor	COc1cc2ncnc(Nc3ccc(OCc4ccccc4)cc3)c2cc1OC	Residual Activity	'='	83.0	%				UO_0000187					False	CHEMBL2219151	Millipore: Percentage of residual kinase activity of ROCK1 at 1uM relative to control. Control inhibitor: Staurosporine at 10.0uM. Buffer: 8 mM MOPS pH 7.0, 0.2 mM EDTA	B	BAO_0000357	single protein format	Homo sapiens	None	None	None	None	CHEMBL3231	Rho-associated protein kinase 1	Homo sapiens	SINGLE PROTEIN	CHEMBL2218924	1	Scientific Literature	Biochem. J.	2013	None
CHEMBL13485	SU-11652	0	414.94	0	3.85	SU11652	CCN(CC)CCNC(=O)c1c(C)[nH]c(/C=C2\C(=O)Nc3ccc(Cl)cc32)c1C	Residual Activity	'='	101.0	%				UO_0000187					False	CHEMBL2219151	Millipore: Percentage of residual kinase activity of ROCK1 at 1uM relative to control. Control inhibitor: Staurosporine at 10.0uM. Buffer: 8 mM MOPS pH 7.0, 0.2 mM EDTA	B	BAO_0000357	single protein format	Homo sapiens	None	None	None	None	CHEMBL3231	Rho-associated protein kinase 1	Homo sapiens	SINGLE PROTEIN	CHEMBL2218924	1	Scientific Literature	Biochem. J.	2013	None
CHEMBL191003	JNJ-7706621	0	394.36	0	1.22	JNJ-7706621	Nc1nc(Nc2ccc(S(N)(=O)=O)cc2)nn1C(=O)c1c(F)cccc1F	Residual Activity	'='	65.0	%				UO_0000187					False	CHEMBL2219151	Millipore: Percentage of residual kinase activity of ROCK1 at 1uM relative to control. Control inhibitor: Staurosporine at 10.0uM. Buffer: 8 mM MOPS pH 7.0, 0.2 mM EDTA	B	BAO_0000357	single protein format	Homo sapiens	None	None	None	None	CHEMBL3231	Rho-associated protein kinase 1	Homo sapiens	SINGLE PROTEIN	CHEMBL2218924	1	Scientific Literature	Biochem. J.	2013	None
CHEMBL235658		0	349.41	1	5.16	MK2a_Inhibitor	O=C(CCCc1ccc(-c2ccccc2F)cc1)Nc1ccc(O)cc1	Residual Activity	'='	107.0	%				UO_0000187					False	CHEMBL2219151	Millipore: Percentage of residual kinase activity of ROCK1 at 1uM relative to control. Control inhibitor: Staurosporine at 10.0uM. Buffer: 8 mM MOPS pH 7.0, 0.2 mM EDTA	B	BAO_0000357	single protein format	Homo sapiens	None	None	None	None	CHEMBL3231	Rho-associated protein kinase 1	Homo sapiens	SINGLE PROTEIN	CHEMBL2218924	1	Scientific Literature	Biochem. J.	2013	None
CHEMBL359482		0	301.35	0	4.07	GSK_3_inhibitor_XIII	Cc1cc(Nc2nc(-c3ccccc3)nc3ccccc23)n[nH]1	Residual Activity	'='	120.0	%				UO_0000187					False	CHEMBL2219151	Millipore: Percentage of residual kinase activity of ROCK1 at 1uM relative to control. Control inhibitor: Staurosporine at 10.0uM. Buffer: 8 mM MOPS pH 7.0, 0.2 mM EDTA	B	BAO_0000357	single protein format	Homo sapiens	None	None	None	None	CHEMBL3231	Rho-associated protein kinase 1	Homo sapiens	SINGLE PROTEIN	CHEMBL2218924	1	Scientific Literature	Biochem. J.	2013	None
CHEMBL210618		0	356.38	0	2.13	JNK_inhibitor_VIII	CCOc1nc(NC(=O)Cc2cc(OC)ccc2OC)cc(N)c1C#N	Residual Activity	'='	116.0	%				UO_0000187					False	CHEMBL2219151	Millipore: Percentage of residual kinase activity of ROCK1 at 1uM relative to control. Control inhibitor: Staurosporine at 10.0uM. Buffer: 8 mM MOPS pH 7.0, 0.2 mM EDTA	B	BAO_0000357	single protein format	Homo sapiens	None	None	None	None	CHEMBL3231	Rho-associated protein kinase 1	Homo sapiens	SINGLE PROTEIN	CHEMBL2218924	1	Scientific Literature	Biochem. J.	2013	None
CHEMBL1221601		0	555.85	2	5.66	CGK733	O=C(NC(NC(=S)Nc1ccc(F)c([N+](=O)[O-])c1)C(Cl)(Cl)Cl)C(c1ccccc1)c1ccccc1	Residual Activity	'='	110.0	%				UO_0000187					False	CHEMBL2219151	Millipore: Percentage of residual kinase activity of ROCK1 at 1uM relative to control. Control inhibitor: Staurosporine at 10.0uM. Buffer: 8 mM MOPS pH 7.0, 0.2 mM EDTA	B	BAO_0000357	single protein format	Homo sapiens	None	None	None	None	CHEMBL3231	Rho-associated protein kinase 1	Homo sapiens	SINGLE PROTEIN	CHEMBL2218924	1	Scientific Literature	Biochem. J.	2013	None
CHEMBL2218938		0	328.34	0	3.04	ERK_Inhibitor_II_Negative_control	Oc1n[nH]c2nnc(-c3c(-c4ccccc4)nn4ccccc34)cc12	Residual Activity	'='	121.0	%				UO_0000187					False	CHEMBL2219151	Millipore: Percentage of residual kinase activity of ROCK1 at 1uM relative to control. Control inhibitor: Staurosporine at 10.0uM. Buffer: 8 mM MOPS pH 7.0, 0.2 mM EDTA	B	BAO_0000357	single protein format	Homo sapiens	None	None	None	None	CHEMBL3231	Rho-associated protein kinase 1	Homo sapiens	SINGLE PROTEIN	CHEMBL2218924	1	Scientific Literature	Biochem. J.	2013	None
CHEMBL281948	K-252A	0	467.48	0	3.66	K252a	COC(=O)[C@@]1(O)C[C@H]2O[C@]1(C)n1c3ccccc3c3c4c(c5c6ccccc6n2c5c31)C(=O)NC4	Residual Activity	'='	50.0	%				UO_0000187					False	CHEMBL2219151	Millipore: Percentage of residual kinase activity of ROCK1 at 1uM relative to control. Control inhibitor: Staurosporine at 10.0uM. Buffer: 8 mM MOPS pH 7.0, 0.2 mM EDTA	B	BAO_0000357	single protein format	Homo sapiens	None	None	None	None	CHEMBL3231	Rho-associated protein kinase 1	Homo sapiens	SINGLE PROTEIN	CHEMBL2218924	1	Scientific Literature	Biochem. J.	2013	None
CHEMBL304428		0	393.40	0	4.61	SB-218078	O=C1NC(=O)c2c1c1c3ccccc3n3c1c1c2c2ccccc2n1C1CCC3O1	Residual Activity	'='	110.0	%				UO_0000187					False	CHEMBL2219151	Millipore: Percentage of residual kinase activity of ROCK1 at 1uM relative to control. Control inhibitor: Staurosporine at 10.0uM. Buffer: 8 mM MOPS pH 7.0, 0.2 mM EDTA	B	BAO_0000357	single protein format	Homo sapiens	None	None	None	None	CHEMBL3231	Rho-associated protein kinase 1	Homo sapiens	SINGLE PROTEIN	CHEMBL2218924	1	Scientific Literature	Biochem. J.	2013	None
CHEMBL367625		0	385.90	0	3.93	CGP-74514A	CCn1cnc2c(Nc3cccc(Cl)c3)nc(N[C@@H]3CCCC[C@@H]3N)nc21	Residual Activity	'='	115.0	%				UO_0000187					False	CHEMBL2219151	Millipore: Percentage of residual kinase activity of ROCK1 at 1uM relative to control. Control inhibitor: Staurosporine at 10.0uM. Buffer: 8 mM MOPS pH 7.0, 0.2 mM EDTA	B	BAO_0000357	single protein format	Homo sapiens	None	None	None	None	CHEMBL3231	Rho-associated protein kinase 1	Homo sapiens	SINGLE PROTEIN	CHEMBL2218924	1	Scientific Literature	Biochem. J.	2013	None
CHEMBL261720		0	425.45	0	1.77	Cdk1_2_Inhibitor_III	Nc1nc(Nc2ccc(S(N)(=O)=O)cc2)nn1C(=S)Nc1c(F)cccc1F	Residual Activity	'='	6.0	%				UO_0000187					False	CHEMBL2219151	Millipore: Percentage of residual kinase activity of ROCK1 at 1uM relative to control. Control inhibitor: Staurosporine at 10.0uM. Buffer: 8 mM MOPS pH 7.0, 0.2 mM EDTA	B	BAO_0000357	single protein format	Homo sapiens	None	None	None	None	CHEMBL3231	Rho-associated protein kinase 1	Homo sapiens	SINGLE PROTEIN	CHEMBL2218924	1	Scientific Literature	Biochem. J.	2013	None
CHEMBL80713		0	400.48	0	1.82	Cdk2_Inhibitor_III	COc1ccc(CNc2nc(N(CCO)CCO)nc3c2ncn3C(C)C)cc1	Residual Activity	'='	121.0	%				UO_0000187					False	CHEMBL2219151	Millipore: Percentage of residual kinase activity of ROCK1 at 1uM relative to control. Control inhibitor: Staurosporine at 10.0uM. Buffer: 8 mM MOPS pH 7.0, 0.2 mM EDTA	B	BAO_0000357	single protein format	Homo sapiens	None	None	None	None	CHEMBL3231	Rho-associated protein kinase 1	Homo sapiens	SINGLE PROTEIN	CHEMBL2218924	1	Scientific Literature	Biochem. J.	2013	None
CHEMBL259389	QUINOXALINE1	0	185.19	0	1.09	Cdk1_5_Inhibitor	Nc1n[nH]c2nc3ccccc3nc12	Residual Activity	'='	116.0	%				UO_0000187					False	CHEMBL2219151	Millipore: Percentage of residual kinase activity of ROCK1 at 1uM relative to control. Control inhibitor: Staurosporine at 10.0uM. Buffer: 8 mM MOPS pH 7.0, 0.2 mM EDTA	B	BAO_0000357	single protein format	Homo sapiens	None	None	None	None	CHEMBL3231	Rho-associated protein kinase 1	Homo sapiens	SINGLE PROTEIN	CHEMBL2218924	1	Scientific Literature	Biochem. J.	2013	None
CHEMBL3809100		0	516.51	1	4.04	12c	CC1=C(C(=O)Nc2ccc3[nH]ncc3c2)C(c2ccc(F)c(C(=O)NCc3cccc(F)c3)c2)NC(=O)N1	IC50	'='	21.0	nM	7.68			UO_0000065	14.86	0.28	3.64	6.00	False	CHEMBL3811365	Inhibition of ROCK1 (unknown origin) by ADP-Glo kinase assay	B	BAO_0000357	single protein format	Homo sapiens	None	None	None	None	CHEMBL3231	Rho-associated protein kinase 1	Homo sapiens	SINGLE PROTEIN	CHEMBL3808388	1	Scientific Literature	J. Med. Chem.	2016	None
CHEMBL595143		0	541.68	2	5.72	24	COc1cc2c(Oc3ccc(-c4nc5ccccc5s4)cc3)ncnc2cc1OCCCN1CCN(C)CC1	Residual activity	'='	98.0	%				UO_0000187					False	CHEMBL1072505	Residual activity of ROCK1 at 0.1 uM by microplate scintillation counting	B	BAO_0000357	single protein format	None	None	None	None	None	CHEMBL3231	Rho-associated protein kinase 1	Homo sapiens	SINGLE PROTEIN	CHEMBL1152560	1	Scientific Literature	Bioorg. Med. Chem.	2009	None
CHEMBL493250		0	379.42	0	2.48	10	CCn1c(-c2nonc2N)nc2c(-c3ccccc3)ncc(OCCCN)c21	IC50						Not Determined						False	CHEMBL1028092	Inhibition of human recombinant ROCK1 expressed in Sf9 cells	B	BAO_0000219	cell-based format	Homo sapiens	None	None	Sf9	None	CHEMBL3231	Rho-associated protein kinase 1	Homo sapiens	SINGLE PROTEIN	CHEMBL1140130	1	Scientific Literature	J. Med. Chem.	2008	CHEMBL3308860
CHEMBL1079040		0	257.30	0	2.32	18	CC(C)Cn1c(-c2nonc2N)nc2ccccc21	Ki	'='	930.0	nM	6.03			UO_0000065	23.44	0.43	3.71	7.29	False	CHEMBL1104159	Inhibition of ROCK1 assessed as decrease in NADH absorbance at 340 nm in the presence of	B	BAO_0000357	single protein format	None	None	None	None	None	CHEMBL3231	Rho-associated protein kinase 1	Homo sapiens	SINGLE PROTEIN	CHEMBL1153801	1	Scientific Literature	Bioorg. Med. Chem. Lett.	2009	None
CHEMBL1078539		0	307.31	0	2.67	23	COc1ccccc1-n1c(-c2nonc2N)nc2ccccc21	Ki	'='	1300.0	nM	5.89			UO_0000065	19.15	0.35	3.22	6.40	False	CHEMBL1104159	Inhibition of ROCK1 assessed as decrease in NADH absorbance at 340 nm in the presence of	B	BAO_0000357	single protein format	None	None	None	None	None	CHEMBL3231	Rho-associated protein kinase 1	Homo sapiens	SINGLE PROTEIN	CHEMBL1153801	1	Scientific Literature	Bioorg. Med. Chem. Lett.	2009	None
CHEMBL1079243		0	283.33	0	2.84	35	CC(C)Cn1cc(-c2ccccc2)nc1-c1nonc1N	Ki	'>'	3300.0	nM				UO_0000065					False	CHEMBL1104159	Inhibition of ROCK1 assessed as decrease in NADH absorbance at 340 nm in the presence of	B	BAO_0000357	single protein format	None	None	None	None	None	CHEMBL3231	Rho-associated protein kinase 1	Homo sapiens	SINGLE PROTEIN	CHEMBL1153801	1	Scientific Literature	Bioorg. Med. Chem. Lett.	2009	None
CHEMBL1242373		0	401.50	0	4.99	SID103904348	Cc1cccc(NC(=O)Nc2ccc3c(c2)CCc2sc4ncnc(N)c4c2-3)c1	Ki	'='	794.33	nM	6.10		active	UO_0000065					False	CHEMBL1963814	PUBCHEM_BIOASSAY: Navigating the Kinome. (Class of assay: other) Panel member name: ROCK1	F	BAO_0000019	assay format	None	None	None	None	None	CHEMBL3231	Rho-associated protein kinase 1	Homo sapiens	SINGLE PROTEIN	CHEMBL1201862	7	PubChem BioAssays			None
CHEMBL2001239		0	438.80	0	3.40	SID103905496	Nc1ncnc(Nc2cc(CNC(=O)C(F)(F)F)c(O)c(-c3ccc(Cl)cc3)c2)n1	Ki	'='	1995.26	nM	5.70		active	UO_0000065					False	CHEMBL1963814	PUBCHEM_BIOASSAY: Navigating the Kinome. (Class of assay: other) Panel member name: ROCK1	F	BAO_0000019	assay format	None	None	None	None	None	CHEMBL3231	Rho-associated protein kinase 1	Homo sapiens	SINGLE PROTEIN	CHEMBL1201862	7	PubChem BioAssays			None
CHEMBL260092		0	441.42	0	4.66	SID103904742	Nc1ncnc2c1N=C(c1ccc(NC(=O)Nc3cccc(C(F)(F)F)c3)cc1)CCN2	Ki	'='	630.96	nM	6.20		active	UO_0000065					False	CHEMBL1963814	PUBCHEM_BIOASSAY: Navigating the Kinome. (Class of assay: other) Panel member name: ROCK1	F	BAO_0000019	assay format	None	None	None	None	None	CHEMBL3231	Rho-associated protein kinase 1	Homo sapiens	SINGLE PROTEIN	CHEMBL1201862	7	PubChem BioAssays			None
CHEMBL1988437		0	386.48	0	4.64	SID103905539	CNC(=O)c1ccccc1Sc1ccc2c(C=Cc3ccccn3)n[nH]c2c1	Ki	'>'	5011.87	nM			inactive	UO_0000065					False	CHEMBL1963814	PUBCHEM_BIOASSAY: Navigating the Kinome. (Class of assay: other) Panel member name: ROCK1	F	BAO_0000019	assay format	None	None	None	None	None	CHEMBL3231	Rho-associated protein kinase 1	Homo sapiens	SINGLE PROTEIN	CHEMBL1201862	7	PubChem BioAssays			None
CHEMBL1986756		0	360.34	0	4.86	SID103904878	CCc1ccc2c(NC(=O)Nc3cccc(C(F)(F)F)n3)ccnc2c1	Ki	'>'	3981.07	nM			inactive	UO_0000065					False	CHEMBL1963814	PUBCHEM_BIOASSAY: Navigating the Kinome. (Class of assay: other) Panel member name: ROCK1	F	BAO_0000019	assay format	None	None	None	None	None	CHEMBL3231	Rho-associated protein kinase 1	Homo sapiens	SINGLE PROTEIN	CHEMBL1201862	7	PubChem BioAssays			None
CHEMBL2000433		0	265.32	0	2.60	SID103905303	CCNNc1cc(C)c(C#N)c2nc3ccccc3n12	Ki	'>'	10000.0	nM			inactive	UO_0000065					False	CHEMBL1963814	PUBCHEM_BIOASSAY: Navigating the Kinome. (Class of assay: other) Panel member name: ROCK1	F	BAO_0000019	assay format	None	None	None	None	None	CHEMBL3231	Rho-associated protein kinase 1	Homo sapiens	SINGLE PROTEIN	CHEMBL1201862	7	PubChem BioAssays			None
CHEMBL396523		0	346.35	0	3.54	SID103904593	O=C(O)c1ccccc1Nc1ccnc(Nc2ccc3[nH]ncc3c2)n1	Ki	'='	199.53	nM	6.70		active	UO_0000065					False	CHEMBL1963814	PUBCHEM_BIOASSAY: Navigating the Kinome. (Class of assay: other) Panel member name: ROCK1	F	BAO_0000019	assay format	None	None	None	None	None	CHEMBL3231	Rho-associated protein kinase 1	Homo sapiens	SINGLE PROTEIN	CHEMBL1201862	7	PubChem BioAssays			None
CHEMBL1994830		0	344.78	0	4.37	SID103905372	Nc1nnc(-c2cc3c(Oc4ccc(Cl)cc4)cncc3s2)o1	Ki	'>'	10000.0	nM			inactive	UO_0000065					False	CHEMBL1963814	PUBCHEM_BIOASSAY: Navigating the Kinome. (Class of assay: other) Panel member name: ROCK1	F	BAO_0000019	assay format	None	None	None	None	None	CHEMBL3231	Rho-associated protein kinase 1	Homo sapiens	SINGLE PROTEIN	CHEMBL1201862	7	PubChem BioAssays			None
CHEMBL1994938		0	482.41	0	4.72	SID103904796	Nc1ncc(C=CC(=O)NCCCn2ccnc2)c2scc(-c3ccc(Br)cc3)c12	Ki	'>'	10000.0	nM			inactive	UO_0000065					False	CHEMBL1963814	PUBCHEM_BIOASSAY: Navigating the Kinome. (Class of assay: other) Panel member name: ROCK1	F	BAO_0000019	assay format	None	None	None	None	None	CHEMBL3231	Rho-associated protein kinase 1	Homo sapiens	SINGLE PROTEIN	CHEMBL1201862	7	PubChem BioAssays			None
CHEMBL2332076		0	366.42	0	3.33	14a	COc1cccc(C(CCO)NC(=O)Nc2ccc(-c3cn[nH]c3)cc2)c1	IC50	'='	11.0	nM	7.96			UO_0000065	21.72	0.40	4.63	8.02	False	CHEMBL2341176	Inhibition of ROCK1 (unknown origin) after 4 hrs by HTRF assay	B	BAO_0000357	single protein format	Homo sapiens	None	None	None	None	CHEMBL3231	Rho-associated protein kinase 1	Homo sapiens	SINGLE PROTEIN	CHEMBL2331531	1	Scientific Literature	J. Med. Chem.	2013	None
CHEMBL2332065		0	366.42	0	3.11	12e	COc1cccc(CN(CCO)C(=O)Nc2ccc(-c3cn[nH]c3)cc2)c1	IC50	'='	6.0	nM	8.22			UO_0000065	22.44	0.42	5.11	9.09	False	CHEMBL2341176	Inhibition of ROCK1 (unknown origin) after 4 hrs by HTRF assay	B	BAO_0000357	single protein format	Homo sapiens	None	None	None	None	CHEMBL3231	Rho-associated protein kinase 1	Homo sapiens	SINGLE PROTEIN	CHEMBL2331531	1	Scientific Literature	J. Med. Chem.	2013	None
CHEMBL179242		0	281.31	0	1.68	401	O=c1cc(N2CCOCC2)nc2c3ccccc3ccn12	Inhibition	'='	13.0	%				UO_0000187					False	CHEMBL941458	Inhibition of ROCK1 at 5 uM	B	BAO_0000357	single protein format	None	None	None	None	None	CHEMBL3231	Rho-associated protein kinase 1	Homo sapiens	SINGLE PROTEIN	CHEMBL1156476	1	Scientific Literature	J. Biol. Chem.	2007	None
CHEMBL1966722		0	411.91	0	3.59	SID103904450	O=C(NNC(=S)Nc1ccc(Cl)cc1)C(O)(c1ccccc1)c1ccccc1	Ki	'>'	10000.0	nM			inactive	UO_0000065					False	CHEMBL1963814	PUBCHEM_BIOASSAY: Navigating the Kinome. (Class of assay: other) Panel member name: ROCK1	F	BAO_0000019	assay format	None	None	None	None	None	CHEMBL3231	Rho-associated protein kinase 1	Homo sapiens	SINGLE PROTEIN	CHEMBL1201862	7	PubChem BioAssays			None
CHEMBL2005699		0	471.51	0	4.61	SID103904845	CC(C)(C)c1cc(NC(=O)C(=O)c2cccc3ccccc23)n(-c2ccc(OCC(=O)O)cc2)n1	Ki	'>'	3981.07	nM			inactive	UO_0000065					False	CHEMBL1963814	PUBCHEM_BIOASSAY: Navigating the Kinome. (Class of assay: other) Panel member name: ROCK1	F	BAO_0000019	assay format	None	None	None	None	None	CHEMBL3231	Rho-associated protein kinase 1	Homo sapiens	SINGLE PROTEIN	CHEMBL1201862	7	PubChem BioAssays			None
CHEMBL2006564		0	351.41	0	3.04	SID103905004	CCN(C(C)=O)c1ccc(Nc2nc(NC3CC3)c3nc[nH]c3n2)cc1	Ki	'='	316.23	nM	6.50		active	UO_0000065					False	CHEMBL1963814	PUBCHEM_BIOASSAY: Navigating the Kinome. (Class of assay: other) Panel member name: ROCK1	F	BAO_0000019	assay format	None	None	None	None	None	CHEMBL3231	Rho-associated protein kinase 1	Homo sapiens	SINGLE PROTEIN	CHEMBL1201862	7	PubChem BioAssays			None
CHEMBL1996931		0	366.85	0	3.74	SID103904574	O=C(NC(CO)Cc1ccc(Cl)cc1)c1ccc(-c2ccncc2)cc1	Ki	'='	1995.26	nM	5.70		active	UO_0000065					False	CHEMBL1963814	PUBCHEM_BIOASSAY: Navigating the Kinome. (Class of assay: other) Panel member name: ROCK1	F	BAO_0000019	assay format	None	None	None	None	None	CHEMBL3231	Rho-associated protein kinase 1	Homo sapiens	SINGLE PROTEIN	CHEMBL1201862	7	PubChem BioAssays			None
CHEMBL2004544		0	373.39	0	3.13	SID103905264	O=S(=O)(O)c1ccc(NCc2ccc3c(c2)OCO3)c2c(O)cccc12	Ki	'>'	10000.0	nM			inactive	UO_0000065					False	CHEMBL1963814	PUBCHEM_BIOASSAY: Navigating the Kinome. (Class of assay: other) Panel member name: ROCK1	F	BAO_0000019	assay format	None	None	None	None	None	CHEMBL3231	Rho-associated protein kinase 1	Homo sapiens	SINGLE PROTEIN	CHEMBL1201862	7	PubChem BioAssays			None
CHEMBL1965660		0	348.19	0	3.13	SID103904985	NC(=O)c1cc(-c2ccnc(N)n2)[nH]c1-c1ccc(Cl)cc1Cl	Ki	'='	125.89	nM	6.90		active	UO_0000065					False	CHEMBL1963814	PUBCHEM_BIOASSAY: Navigating the Kinome. (Class of assay: other) Panel member name: ROCK1	F	BAO_0000019	assay format	None	None	None	None	None	CHEMBL3231	Rho-associated protein kinase 1	Homo sapiens	SINGLE PROTEIN	CHEMBL1201862	7	PubChem BioAssays			None
CHEMBL1984162		0	527.63	2	5.72	SID103904784	COCCOC1CCC(n2nc(-c3ccc(Nc4nc5cc(C)cc(C)c5o4)cc3)c3c(N)ncnc32)CC1	Ki	'='	316.23	nM	6.50		active	UO_0000065					False	CHEMBL1963814	PUBCHEM_BIOASSAY: Navigating the Kinome. (Class of assay: other) Panel member name: ROCK1	F	BAO_0000019	assay format	None	None	None	None	None	CHEMBL3231	Rho-associated protein kinase 1	Homo sapiens	SINGLE PROTEIN	CHEMBL1201862	7	PubChem BioAssays			None
CHEMBL1682360		0	282.35	0	3.20	SID103904531	c1cc2[nH]ncc2cc1-c1cc(CN2CCCCC2)no1	Ki	'='	630.96	nM	6.20		active	UO_0000065					False	CHEMBL1963814	PUBCHEM_BIOASSAY: Navigating the Kinome. (Class of assay: other) Panel member name: ROCK1	F	BAO_0000019	assay format	None	None	None	None	None	CHEMBL3231	Rho-associated protein kinase 1	Homo sapiens	SINGLE PROTEIN	CHEMBL1201862	7	PubChem BioAssays			None
CHEMBL218719		0	414.39	0	4.10	10	CC1=C(C(=O)Nc2ccc3[nH]ncc3c2)C(c2ccc(C(F)(F)F)cc2)CC(=O)N1	IC50	'='	5.0	nM	8.30			UO_0000065	20.03	0.38	4.20	9.55	False	CHEMBL912250	Inhibition of human recombinant ROCK1 expressed in Sf9 cells at 10 mM	B	BAO_0000219	cell-based format	Homo sapiens	None	None	Sf9	None	CHEMBL3231	Rho-associated protein kinase 1	Homo sapiens	SINGLE PROTEIN	CHEMBL1139217	1	Scientific Literature	J. Med. Chem.	2007	CHEMBL3308860
CHEMBL493875		0	371.40	0	0.54	12d	CCn1c(-c2nonc2N)nc2c(C#CCCO)ncc(OCCCN)c21	IC50	'='	126.0	nM	6.90			UO_0000065	18.58	0.35	6.36	4.57	False	CHEMBL1028092	Inhibition of human recombinant ROCK1 expressed in Sf9 cells	B	BAO_0000219	cell-based format	Homo sapiens	None	None	Sf9	None	CHEMBL3231	Rho-associated protein kinase 1	Homo sapiens	SINGLE PROTEIN	CHEMBL1140130	1	Scientific Literature	J. Med. Chem.	2008	CHEMBL3308860
CHEMBL1079135		0	269.31	0	2.70	31	Cc1ccc2c(c1)nc(-c1nonc1N)n2C1CCC1	Ki	'>'	3300.0	nM				UO_0000065					False	CHEMBL1104159	Inhibition of ROCK1 assessed as decrease in NADH absorbance at 340 nm in the presence of	B	BAO_0000357	single protein format	None	None	None	None	None	CHEMBL3231	Rho-associated protein kinase 1	Homo sapiens	SINGLE PROTEIN	CHEMBL1153801	1	Scientific Literature	Bioorg. Med. Chem. Lett.	2009	None
CHEMBL210963		0	434.47	0	1.54	6s	CCOc1nc(NC(=O)Cc2cc(OC)c(S(C)(=O)=O)cc2OC)cc(N)c1C#N	Ki	'>'	9100.0	nM				UO_0000065					False	CHEMBL862045	Inhibition of ROCK1	B	BAO_0000357	single protein format	Homo sapiens	None	None	None	None	CHEMBL3231	Rho-associated protein kinase 1	Homo sapiens	SINGLE PROTEIN	CHEMBL1148638	1	Scientific Literature	J. Med. Chem.	2006	None
CHEMBL375877		0	322.33	0	2.88	6b	CCn1c(-c2nonc2N)nc2cnc(Oc3ccccc3)cc21	IC50	'='	30.0	nM	7.52			UO_0000065	23.34	0.43	4.64	7.17	False	CHEMBL912268	Inhibition of human ROCK1 in Sf9 cells	B	BAO_0000219	cell-based format	Homo sapiens	None	None	Sf9	None	CHEMBL3231	Rho-associated protein kinase 1	Homo sapiens	SINGLE PROTEIN	CHEMBL1139215	1	Scientific Literature	J. Med. Chem.	2007	CHEMBL3308860
CHEMBL218257		0	260.26	0	1.09	6a	CCn1c(-c2nonc2N)nc2cnc(OC)cc21	IC50	'='	4.4	nM	8.36			UO_0000065	32.11	0.60	7.27	7.97	False	CHEMBL912268	Inhibition of human ROCK1 in Sf9 cells	B	BAO_0000219	cell-based format	Homo sapiens	None	None	Sf9	None	CHEMBL3231	Rho-associated protein kinase 1	Homo sapiens	SINGLE PROTEIN	CHEMBL1139215	1	Scientific Literature	J. Med. Chem.	2007	CHEMBL3308860
CHEMBL220465	GSK-248233A	0	484.52	0	4.19	6h	CCn1c(-c2nonc2N)nc2cnc(Oc3cccc(NC(=O)c4ccc(N(C)C)cc4)c3)cc21	IC50	'='	2.0	nM	8.70			UO_0000065	17.95	0.33	4.51	6.34	False	CHEMBL912268	Inhibition of human ROCK1 in Sf9 cells	B	BAO_0000219	cell-based format	Homo sapiens	None	None	Sf9	None	CHEMBL3231	Rho-associated protein kinase 1	Homo sapiens	SINGLE PROTEIN	CHEMBL1139215	1	Scientific Literature	J. Med. Chem.	2007	CHEMBL3308860
CHEMBL1794062	GW577921A	0	302.76	0	4.09	GW577921A	COc1ccccc1Nc1ncc(-c2ccccc2)o1.Cl	Inhibition	'='	2.99	%				UO_0000187					False	CHEMBL1961924	GSK_PKIS: ROCK1 mean inhibition at 0.1 uM [Nanosyn]	B	BAO_0000357	single protein format	None	None	None	None	None	CHEMBL3231	Rho-associated protein kinase 1	Homo sapiens	SINGLE PROTEIN	CHEMBL1961873	16	GSK Published Kinase Inhibitor Set			None
CHEMBL270164	GW607117X	0	394.43	1	5.14	GW607117X	Cc1nnc(-c2ccc(C)c(-c3ccc(C(=O)Nc4cccc(C#N)c4)cc3)c2)o1	Inhibition	'='	-0.21	%				UO_0000187					False	CHEMBL1961924	GSK_PKIS: ROCK1 mean inhibition at 0.1 uM [Nanosyn]	B	BAO_0000357	single protein format	None	None	None	None	None	CHEMBL3231	Rho-associated protein kinase 1	Homo sapiens	SINGLE PROTEIN	CHEMBL1961873	16	GSK Published Kinase Inhibitor Set			None
CHEMBL1922125		0	422.49	0	4.96	38	COc1cccc(CNC(=O)c2cn(-c3ccccc3)c3cc(-c4cn[nH]c4)ccc23)c1	IC50	'='	21.0	nM	7.68			UO_0000065	18.17	0.33	2.72	10.67	False	CHEMBL1924422	Inhibition of ROCK1	B	BAO_0000357	single protein format	None	None	None	None	None	CHEMBL3231	Rho-associated protein kinase 1	Homo sapiens	SINGLE PROTEIN	CHEMBL1921670	1	Scientific Literature	Bioorg. Med. Chem. Lett.	2011	None
CHEMBL1834324		0	441.46	0	2.93	37	CC(C)[C@@H]1COc2c(NCCNc3ccccn3)c(F)c(N)c3c(=O)c(C(=O)O)cn1c23	Inhibition	'<'	35.0	%				UO_0000187					False	CHEMBL1837774	Inhibition of human ROCK1 in HL60 cells lysate at 10 uM using post probe-labeling by LC-MS/MS analysis relative to control	B	BAO_0000219	cell-based format	Homo sapiens	None	None	HL-60	None	CHEMBL3231	Rho-associated protein kinase 1	Homo sapiens	SINGLE PROTEIN	CHEMBL1833925	1	Scientific Literature	Bioorg. Med. Chem. Lett.	2011	CHEMBL3307654
CHEMBL103104	GW831090X	0	330.37	0	2.17	GW831090X	NS(=O)(=O)c1ccc(Nc2cc(-c3cccc(O)c3)n[nH]2)cc1	Inhibition	'='	1.47	%				UO_0000187					False	CHEMBL1961924	GSK_PKIS: ROCK1 mean inhibition at 0.1 uM [Nanosyn]	B	BAO_0000357	single protein format	None	None	None	None	None	CHEMBL3231	Rho-associated protein kinase 1	Homo sapiens	SINGLE PROTEIN	CHEMBL1961873	16	GSK Published Kinase Inhibitor Set			None
CHEMBL189459	GW833373X	0	396.43	1	5.04	GW833373X	Cc1ccc2c(-c3ccnc(Nc4ccccc4)n3)c(-c3ccc(F)cc3)nn2n1	Inhibition	'='	1.37	%				UO_0000187					False	CHEMBL1961925	GSK_PKIS: ROCK1 mean inhibition at 1 uM [Nanosyn]	B	BAO_0000357	single protein format	None	None	None	None	None	CHEMBL3231	Rho-associated protein kinase 1	Homo sapiens	SINGLE PROTEIN	CHEMBL1961873	16	GSK Published Kinase Inhibitor Set			None
CHEMBL233002		0	350.42	1	5.04	SB-814597	N#Cc1c(NC(=O)c2ccc(F)c3ccccc23)sc2c1CCCC2	Inhibition	'='	2.68	%				UO_0000187					False	CHEMBL1961925	GSK_PKIS: ROCK1 mean inhibition at 1 uM [Nanosyn]	B	BAO_0000357	single protein format	None	None	None	None	None	CHEMBL3231	Rho-associated protein kinase 1	Homo sapiens	SINGLE PROTEIN	CHEMBL1961873	16	GSK Published Kinase Inhibitor Set			None
CHEMBL185962		0	242.24	0	1.40	SB-736302	Nc1nonc1-c1nc2cnccc2n1C1CC1	Inhibition	'='	46.17	%				UO_0000187					False	CHEMBL1961924	GSK_PKIS: ROCK1 mean inhibition at 0.1 uM [Nanosyn]	B	BAO_0000357	single protein format	None	None	None	None	None	CHEMBL3231	Rho-associated protein kinase 1	Homo sapiens	SINGLE PROTEIN	CHEMBL1961873	16	GSK Published Kinase Inhibitor Set			None
CHEMBL66004	GW578748X	0	284.28	0	1.51	GW578748X	COc1cc(/C=N/Nc2ncnc3[nH]ncc23)ccc1O	Inhibition	'='	1.5	%				UO_0000187					False	CHEMBL1961924	GSK_PKIS: ROCK1 mean inhibition at 0.1 uM [Nanosyn]	B	BAO_0000357	single protein format	None	None	None	None	None	CHEMBL3231	Rho-associated protein kinase 1	Homo sapiens	SINGLE PROTEIN	CHEMBL1961873	16	GSK Published Kinase Inhibitor Set			None
CHEMBL1909403	GW569293E	0	547.47	0	4.41	GW569293E	O=C(O)/C=C/C(=O)O.OCCCNc1nccc(-c2c(-c3ccc(F)cc3)nn3cc(C(F)(F)F)ccc23)n1	Inhibition	'='	0.15	%				UO_0000187					False	CHEMBL1961924	GSK_PKIS: ROCK1 mean inhibition at 0.1 uM [Nanosyn]	B	BAO_0000357	single protein format	None	None	None	None	None	CHEMBL3231	Rho-associated protein kinase 1	Homo sapiens	SINGLE PROTEIN	CHEMBL1961873	16	GSK Published Kinase Inhibitor Set			None
CHEMBL1794061	GW627834A	0	297.74	0	3.96	GW627834A	Cl.N#Cc1cccc(Nc2ncc(-c3ccccc3)o2)c1	Inhibition	'='	0.71	%				UO_0000187					False	CHEMBL1961925	GSK_PKIS: ROCK1 mean inhibition at 1 uM [Nanosyn]	B	BAO_0000357	single protein format	None	None	None	None	None	CHEMBL3231	Rho-associated protein kinase 1	Homo sapiens	SINGLE PROTEIN	CHEMBL1961873	16	GSK Published Kinase Inhibitor Set			None
CHEMBL1909366	GW659386A	0	539.87	2	6.34	GW659386A	COC(=O)Nc1nc2cc(Oc3cccc(NC(=O)Nc4cc(C(F)(F)F)ccc4F)c3)ccc2[nH]1.Cl	Inhibition	'='	-0.55	%				UO_0000187					False	CHEMBL1961924	GSK_PKIS: ROCK1 mean inhibition at 0.1 uM [Nanosyn]	B	BAO_0000357	single protein format	None	None	None	None	None	CHEMBL3231	Rho-associated protein kinase 1	Homo sapiens	SINGLE PROTEIN	CHEMBL1961873	16	GSK Published Kinase Inhibitor Set			None
CHEMBL529066	GW574783B	0	599.54	2	6.00	GW574783B	CS(=O)(=O)CCNCc1ccc(-c2ccc3ncnc(Nc4ccc(OCc5ccccc5)c(Cl)c4)c3c2)o1.Cl	Inhibition	'='	1.32	%				UO_0000187					False	CHEMBL1961924	GSK_PKIS: ROCK1 mean inhibition at 0.1 uM [Nanosyn]	B	BAO_0000357	single protein format	None	None	None	None	None	CHEMBL3231	Rho-associated protein kinase 1	Homo sapiens	SINGLE PROTEIN	CHEMBL1961873	16	GSK Published Kinase Inhibitor Set			None
CHEMBL482326	GSK-1030062A	0	505.52	2	5.40	GSK1030062A	COc1cc2ncn(-c3cc(OCc4ccccc4C(F)(F)F)c(C(=O)N(C)C)s3)c2cc1OC	Inhibition	'='	0.34	%				UO_0000187					False	CHEMBL1961925	GSK_PKIS: ROCK1 mean inhibition at 1 uM [Nanosyn]	B	BAO_0000357	single protein format	None	None	None	None	None	CHEMBL3231	Rho-associated protein kinase 1	Homo sapiens	SINGLE PROTEIN	CHEMBL1961873	16	GSK Published Kinase Inhibitor Set			None
CHEMBL473629	GSK-204925A	0	423.49	0	3.82	GSK204925A	COc1cc2ncn(-c3cc(OCCc4ccccc4)c(C(N)=O)s3)c2cc1OC	Inhibition	'='	0.3	%				UO_0000187					False	CHEMBL1961925	GSK_PKIS: ROCK1 mean inhibition at 1 uM [Nanosyn]	B	BAO_0000357	single protein format	None	None	None	None	None	CHEMBL3231	Rho-associated protein kinase 1	Homo sapiens	SINGLE PROTEIN	CHEMBL1961873	16	GSK Published Kinase Inhibitor Set			None
CHEMBL1233882		0	304.36	0	3.20	PP102	CC(C)n1nc(-c2ccc3ncccc3c2)c2c(N)ncnc21	Inhibition	'='	9.0	%				UO_0000187					False	CHEMBL1244278	Inhibition of ROCK1 at 1 uM after 60 mins by FRET assay in presence of 10 uM ATP	B	BAO_0000357	single protein format	None	None	None	None	None	CHEMBL3231	Rho-associated protein kinase 1	Homo sapiens	SINGLE PROTEIN	CHEMBL1240340	1	Scientific Literature	Nat. Chem. Biol.	2008	None
CHEMBL330422		0	396.47	0	2.82	SB-226879	CN1CCC(n2cnc(-c3ccc(F)cc3)c2-c2ccnc(NCCO)n2)CC1	Inhibition	'='	4.39	%				UO_0000187					False	CHEMBL1961925	GSK_PKIS: ROCK1 mean inhibition at 1 uM [Nanosyn]	B	BAO_0000357	single protein format	None	None	None	None	None	CHEMBL3231	Rho-associated protein kinase 1	Homo sapiens	SINGLE PROTEIN	CHEMBL1961873	16	GSK Published Kinase Inhibitor Set			None
CHEMBL1909374	GW709042A	0	585.95	2	7.41	GW709042A	Cl.O=C(Nc1ccc(Oc2ccc3[nH]c(NC(=O)c4ccccc4)nc3c2)cc1)Nc1cc(C(F)(F)F)ccc1F	Inhibition	'='	6.36	%				UO_0000187					False	CHEMBL1961925	GSK_PKIS: ROCK1 mean inhibition at 1 uM [Nanosyn]	B	BAO_0000357	single protein format	None	None	None	None	None	CHEMBL3231	Rho-associated protein kinase 1	Homo sapiens	SINGLE PROTEIN	CHEMBL1961873	16	GSK Published Kinase Inhibitor Set			None
CHEMBL2348862		0	383.45	0	1.95	10b, CC214-2	CC(C)(O)c1ccc(-c2cnc3c(n2)N(CC2CCOCC2)CC(=O)N3)cn1	Activity	'='	106.0	%				UO_0000187					False	CHEMBL2351128	Inhibition of ROCK1 (unknown origin) assessed as remaining activity at 10 uM relative to control	B	BAO_0000357	single protein format	Homo sapiens	None	None	None	None	CHEMBL3231	Rho-associated protein kinase 1	Homo sapiens	SINGLE PROTEIN	CHEMBL2346597	1	Scientific Literature	Bioorg. Med. Chem. Lett.	2013	None
CHEMBL384407	GW616030X	0	620.11	2	6.38	GW616030X	CS(=O)(=O)CCN(CC#N)Cc1ccc(-c2ccc3ncnc(Nc4ccc(OCc5cccc(F)c5)c(Cl)c4)c3c2)o1	Inhibition	'='	0.99	%				UO_0000187					False	CHEMBL1961924	GSK_PKIS: ROCK1 mean inhibition at 0.1 uM [Nanosyn]	B	BAO_0000357	single protein format	None	None	None	None	None	CHEMBL3231	Rho-associated protein kinase 1	Homo sapiens	SINGLE PROTEIN	CHEMBL1961873	16	GSK Published Kinase Inhibitor Set			None
CHEMBL261440		0	313.31	0	3.86	SB-735465	O=C(Nc1n[nH]c2cc(-c3cc(F)ccc3F)ccc12)C1CC1	Inhibition	'='	2.49	%				UO_0000187					False	CHEMBL1961925	GSK_PKIS: ROCK1 mean inhibition at 1 uM [Nanosyn]	B	BAO_0000357	single protein format	None	None	None	None	None	CHEMBL3231	Rho-associated protein kinase 1	Homo sapiens	SINGLE PROTEIN	CHEMBL1961873	16	GSK Published Kinase Inhibitor Set			None
CHEMBL241517	GW856804X	0	433.92	0	4.65	GW856804X	Nc1ncc(-c2cccc(S(N)(=O)=O)c2)c2scc(-c3ccc(F)c(Cl)c3)c12	Inhibition	'='	1.47	%				UO_0000187					False	CHEMBL1961925	GSK_PKIS: ROCK1 mean inhibition at 1 uM [Nanosyn]	B	BAO_0000357	single protein format	None	None	None	None	None	CHEMBL3231	Rho-associated protein kinase 1	Homo sapiens	SINGLE PROTEIN	CHEMBL1961873	16	GSK Published Kinase Inhibitor Set			None
CHEMBL212250	GW615311X	0	644.12	2	8.00	GW615311X	O=S(=O)(CCOCc1ccc(-c2ccc3ncnc(Nc4ccc(OCc5cccc(F)c5)c(Cl)c4)c3c2)o1)c1ccccc1	Inhibition	'='	3.68	%				UO_0000187					False	CHEMBL1961925	GSK_PKIS: ROCK1 mean inhibition at 1 uM [Nanosyn]	B	BAO_0000357	single protein format	None	None	None	None	None	CHEMBL3231	Rho-associated protein kinase 1	Homo sapiens	SINGLE PROTEIN	CHEMBL1961873	16	GSK Published Kinase Inhibitor Set			None
CHEMBL1909393	GW583373A	0	595.55	2	6.43	GW583373A	Cl.[O-][S+]1CCN(Cc2ccc(-c3ccc4ncnc(Nc5ccc(OCc6ccccc6)c(Cl)c5)c4c3)o2)CC1	Inhibition	'='	0.9	%				UO_0000187					False	CHEMBL1961924	GSK_PKIS: ROCK1 mean inhibition at 0.1 uM [Nanosyn]	B	BAO_0000357	single protein format	None	None	None	None	None	CHEMBL3231	Rho-associated protein kinase 1	Homo sapiens	SINGLE PROTEIN	CHEMBL1961873	16	GSK Published Kinase Inhibitor Set			None
CHEMBL361894	GW806290X	0	346.35	0	2.70	GW806290X	c1cnn2ncc(-c3ccnc(Nc4ccc5c(c4)OCCO5)n3)c2c1	Inhibition	'='	1.28	%				UO_0000187					False	CHEMBL1961924	GSK_PKIS: ROCK1 mean inhibition at 0.1 uM [Nanosyn]	B	BAO_0000357	single protein format	None	None	None	None	None	CHEMBL3231	Rho-associated protein kinase 1	Homo sapiens	SINGLE PROTEIN	CHEMBL1961873	16	GSK Published Kinase Inhibitor Set			None
CHEMBL365286	GW549034X	0	229.24	0	1.69	10	CCn1c(-c2nonc2N)nc2ccccc21	Ki	'='	330.0	nM	6.48			UO_0000065	28.27	0.52	4.79	7.83	False	CHEMBL1104159	Inhibition of ROCK1 assessed as decrease in NADH absorbance at 340 nm in the presence of	B	BAO_0000357	single protein format	None	None	None	None	None	CHEMBL3231	Rho-associated protein kinase 1	Homo sapiens	SINGLE PROTEIN	CHEMBL1153801	1	Scientific Literature	Bioorg. Med. Chem. Lett.	2009	None
CHEMBL1079293		0	241.25	0	2.00	12	Nc1nonc1-c1nc2ccccc2n1C1CC1	Ki	'='	450.0	nM	6.35			UO_0000065	26.31	0.48	4.35	7.67	False	CHEMBL1104159	Inhibition of ROCK1 assessed as decrease in NADH absorbance at 340 nm in the presence of	B	BAO_0000357	single protein format	None	None	None	None	None	CHEMBL3231	Rho-associated protein kinase 1	Homo sapiens	SINGLE PROTEIN	CHEMBL1153801	1	Scientific Literature	Bioorg. Med. Chem. Lett.	2009	None
CHEMBL1078929		0	283.34	0	3.17	15	Nc1nonc1-c1nc2ccccc2n1C1CCCCC1	Ki	'='	720.0	nM	6.14			UO_0000065	21.68	0.40	2.97	7.42	False	CHEMBL1104159	Inhibition of ROCK1 assessed as decrease in NADH absorbance at 340 nm in the presence of	B	BAO_0000357	single protein format	None	None	None	None	None	CHEMBL3231	Rho-associated protein kinase 1	Homo sapiens	SINGLE PROTEIN	CHEMBL1153801	1	Scientific Literature	Bioorg. Med. Chem. Lett.	2009	None
CHEMBL481789		0	306.39	0	4.42	1d	COc1ccc2c(c1)SCc1cnc(-c3ccccc3)nc1-2	Inhibition	'='	-6.3	%				UO_0000187					False	CHEMBL3630464	Inhibition of human ROCK1 at 10 uM by kinase inhibition assay	B	BAO_0000357	single protein format	Homo sapiens	None	None	None	None	CHEMBL3231	Rho-associated protein kinase 1	Homo sapiens	SINGLE PROTEIN	CHEMBL3627617	1	Scientific Literature	Eur. J. Med. Chem.	2015	None
CHEMBL512076	GSK-192082A	0	566.06	2	5.63	GSK192082A	CCNC(=O)O[C@H]1CN[C@H](C#Cc2cc3ncnc(Nc4ccc(OCc5cccc(F)c5)c(Cl)c4)c3s2)C1	Inhibition	'='	0.96	%				UO_0000187					False	CHEMBL1961924	GSK_PKIS: ROCK1 mean inhibition at 0.1 uM [Nanosyn]	B	BAO_0000357	single protein format	None	None	None	None	None	CHEMBL3231	Rho-associated protein kinase 1	Homo sapiens	SINGLE PROTEIN	CHEMBL1961873	16	GSK Published Kinase Inhibitor Set			None
CHEMBL517907	GW680191X	0	438.55	0	3.15	GW680191X	C#Cc1cccc(Nc2ncnc3ccc(OCCCCNCCS(C)(=O)=O)cc23)c1	Inhibition	'='	1.86	%				UO_0000187					False	CHEMBL1961924	GSK_PKIS: ROCK1 mean inhibition at 0.1 uM [Nanosyn]	B	BAO_0000357	single protein format	None	None	None	None	None	CHEMBL3231	Rho-associated protein kinase 1	Homo sapiens	SINGLE PROTEIN	CHEMBL1961873	16	GSK Published Kinase Inhibitor Set			None
CHEMBL65884	GW817396X	0	362.37	0	3.41	GW817396X	COc1cccc(-n2ncc3c(N/N=C/c4ccc(F)cc4)ncnc32)c1	Inhibition	'='	1.0	%				UO_0000187					False	CHEMBL1961924	GSK_PKIS: ROCK1 mean inhibition at 0.1 uM [Nanosyn]	B	BAO_0000357	single protein format	None	None	None	None	None	CHEMBL3231	Rho-associated protein kinase 1	Homo sapiens	SINGLE PROTEIN	CHEMBL1961873	16	GSK Published Kinase Inhibitor Set			None
CHEMBL194062	GW572399X	0	315.35	0	2.73	GW572399X	NS(=O)(=O)c1ccc(Nc2ncc(-c3ccccc3)o2)cc1	Inhibition	'='	2.68	%				UO_0000187					False	CHEMBL1961925	GSK_PKIS: ROCK1 mean inhibition at 1 uM [Nanosyn]	B	BAO_0000357	single protein format	None	None	None	None	None	CHEMBL3231	Rho-associated protein kinase 1	Homo sapiens	SINGLE PROTEIN	CHEMBL1961873	16	GSK Published Kinase Inhibitor Set			None
CHEMBL479079	GW612286X	0	406.45	0	4.17	GW612286X	COc1cc(Nc2nccc(Nc3ccc4c(C)n[nH]c4c3)n2)cc(OC)c1OC	Inhibition	'='	2.06	%				UO_0000187					False	CHEMBL1961924	GSK_PKIS: ROCK1 mean inhibition at 0.1 uM [Nanosyn]	B	BAO_0000357	single protein format	None	None	None	None	None	CHEMBL3231	Rho-associated protein kinase 1	Homo sapiens	SINGLE PROTEIN	CHEMBL1961873	16	GSK Published Kinase Inhibitor Set			None
CHEMBL185939	GW828525X	0	490.45	1	5.39	GW828525X	FC(F)(F)c1ccc(-c2nn3ncccc3c2-c2ccnc(Nc3ccc4c(c3)OCCO4)n2)cc1	Inhibition	'='	2.51	%				UO_0000187					False	CHEMBL1961925	GSK_PKIS: ROCK1 mean inhibition at 1 uM [Nanosyn]	B	BAO_0000357	single protein format	None	None	None	None	None	CHEMBL3231	Rho-associated protein kinase 1	Homo sapiens	SINGLE PROTEIN	CHEMBL1961873	16	GSK Published Kinase Inhibitor Set			None
CHEMBL1888586		0	353.40	0	3.20	SB-223133	Nc1nccc(-c2c(-c3ccc(F)cc3)ncn2C2CCC(O)CC2)n1	Inhibition	'='	0.4	%				UO_0000187					False	CHEMBL1961924	GSK_PKIS: ROCK1 mean inhibition at 0.1 uM [Nanosyn]	B	BAO_0000357	single protein format	None	None	None	None	None	CHEMBL3231	Rho-associated protein kinase 1	Homo sapiens	SINGLE PROTEIN	CHEMBL1961873	16	GSK Published Kinase Inhibitor Set			None
CHEMBL368715		0	244.69	0	2.53	22	Clc1ncnc2ncn(Cc3ccccc3)c12	Inhibition	'='	6.0	%				UO_0000187					False	CHEMBL831996	Inhibition of human Rho-dependent protein kinase-II at 30 uM	B	BAO_0000357	single protein format	Homo sapiens	None	None	None	None	CHEMBL3231	Rho-associated protein kinase 1	Homo sapiens	SINGLE PROTEIN	CHEMBL1141882	1	Scientific Literature	J. Med. Chem.	2005	None
CHEMBL175528		0	262.68	0	2.67	24	Fc1ccc(Cn2cnc3ncnc(Cl)c32)cc1	Inhibition	'='	7.0	%				UO_0000187					False	CHEMBL831996	Inhibition of human Rho-dependent protein kinase-II at 30 uM	B	BAO_0000357	single protein format	Homo sapiens	None	None	None	None	CHEMBL3231	Rho-associated protein kinase 1	Homo sapiens	SINGLE PROTEIN	CHEMBL1141882	1	Scientific Literature	J. Med. Chem.	2005	None
CHEMBL426037		0	243.25	0	1.60	26	Nc1ncnc2c1ncn2Cc1ccc(F)cc1	Inhibition	'='	0.0	%				UO_0000187					False	CHEMBL831996	Inhibition of human Rho-dependent protein kinase-II at 30 uM	B	BAO_0000357	single protein format	Homo sapiens	None	None	None	None	CHEMBL3231	Rho-associated protein kinase 1	Homo sapiens	SINGLE PROTEIN	CHEMBL1141882	1	Scientific Literature	J. Med. Chem.	2005	None
CHEMBL367930		0	210.24	0	1.90	29	c1ccc(Cc2[nH]cnc3ncnc2-3)cc1	Inhibition	'='	1.0	%				UO_0000187					False	CHEMBL831996	Inhibition of human Rho-dependent protein kinase-II at 30 uM	B	BAO_0000357	single protein format	Homo sapiens	None	None	None	None	CHEMBL3231	Rho-associated protein kinase 1	Homo sapiens	SINGLE PROTEIN	CHEMBL1141882	1	Scientific Literature	J. Med. Chem.	2005	None
CHEMBL176186		0	236.28	0	2.53	32	Cn1cnc2c(/C=C/c3ccccc3)ncnc21	Inhibition	'='	0.0	%				UO_0000187					False	CHEMBL831996	Inhibition of human Rho-dependent protein kinase-II at 30 uM	B	BAO_0000357	single protein format	Homo sapiens	None	None	None	None	CHEMBL3231	Rho-associated protein kinase 1	Homo sapiens	SINGLE PROTEIN	CHEMBL1141882	1	Scientific Literature	J. Med. Chem.	2005	None
CHEMBL1086544		0	361.47	0	4.85	22	COc1cccc(Cc2ccc3sc(-c4ccnc(N)n4)c(C)c3c2)c1	IC50	'='	230.0	nM	6.64			UO_0000065	18.36	0.35	1.79	10.88	False	CHEMBL1117720	Inhibition of ROCK1 assessed as ATP cunsumption	B	BAO_0000357	single protein format	None	None	None	None	None	CHEMBL3231	Rho-associated protein kinase 1	Homo sapiens	SINGLE PROTEIN	CHEMBL1155477	1	Scientific Literature	Bioorg. Med. Chem. Lett.	2010	None
CHEMBL1084947		0	349.42	0	4.75	28	Cc1c(-c2ccnc(N)n2)sc2ccc(Oc3cccc(O)c3)cc12	IC50	'='	360.0	nM	6.44			UO_0000065	18.44	0.35	1.69	7.93	False	CHEMBL1117720	Inhibition of ROCK1 assessed as ATP cunsumption	B	BAO_0000357	single protein format	None	None	None	None	None	CHEMBL3231	Rho-associated protein kinase 1	Homo sapiens	SINGLE PROTEIN	CHEMBL1155477	1	Scientific Literature	Bioorg. Med. Chem. Lett.	2010	None
CHEMBL1086545		0	361.47	0	4.85	23	COc1ccc(Cc2ccc3sc(-c4ccnc(N)n4)c(C)c3c2)cc1	EC50	'>'	10000.0	nM				UO_0000065					False	CHEMBL1117723	Inhibition of ROCK1 in human GTM3 cells by impedance assay	B	BAO_0000219	cell-based format	Homo sapiens	None	None	GTM3	None	CHEMBL3231	Rho-associated protein kinase 1	Homo sapiens	SINGLE PROTEIN	CHEMBL1155477	1	Scientific Literature	Bioorg. Med. Chem. Lett.	2010	None
CHEMBL1082439		0	326.47	0	4.29	rac-41	Cc1c(-c2ccnc(N)n2)sc2ccc(C(N)CC(C)C)cc12	EC50	'='	1400.0	nM	5.85			UO_0000065	17.93	0.35	1.56	7.52	False	CHEMBL1117723	Inhibition of ROCK1 in human GTM3 cells by impedance assay	B	BAO_0000219	cell-based format	Homo sapiens	None	None	GTM3	None	CHEMBL3231	Rho-associated protein kinase 1	Homo sapiens	SINGLE PROTEIN	CHEMBL1155477	1	Scientific Literature	Bioorg. Med. Chem. Lett.	2010	None
CHEMBL1083455		0	331.44	0	4.84	20	Cc1c(-c2ccnc(N)n2)sc2ccc(Cc3ccccc3)cc12	Emax	'='	11.0	%				UO_0000187					False	CHEMBL1117725	Inhibition of ROCK1 assessed as ATP cunsumption at 10 uM relative to control	B	BAO_0000357	single protein format	None	None	None	None	None	CHEMBL3231	Rho-associated protein kinase 1	Homo sapiens	SINGLE PROTEIN	CHEMBL1155477	1	Scientific Literature	Bioorg. Med. Chem. Lett.	2010	None
CHEMBL1164180		0	502.97	1	5.00	5e	CN1CCN(c2ccc(-c3cnc4c(c3)N(Cc3cc(Cl)ccc3C(F)(F)F)CCN4)cn2)CC1	Inhibition	'<'	50.0	%				UO_0000187					False	CHEMBL1166846	Inhibition of ROCK1 at 1 uM	B	BAO_0000357	single protein format	None	None	None	None	None	CHEMBL3231	Rho-associated protein kinase 1	Homo sapiens	SINGLE PROTEIN	CHEMBL1165965	1	Scientific Literature	Bioorg. Med. Chem.	2010	None
CHEMBL1171523		0	506.57	2	5.20	3	CCN1CCN(Cc2ccc(NC(=O)c3ccc(C)c(C#Cc4cccnc4)c3)cc2C(F)(F)F)CC1	Inhibition	'='	43.0	%				UO_0000187					False	CHEMBL1175319	Inhibition of ROCK1 at 10 uM	B	BAO_0000357	single protein format	None	None	None	None	None	CHEMBL3231	Rho-associated protein kinase 1	Homo sapiens	SINGLE PROTEIN	CHEMBL1177794	1	Scientific Literature	Bioorg. Med. Chem. Lett.	2010	None
CHEMBL508307		0	602.07	2	5.24	9	CC(=O)N1CCN(C(=O)Cc2ccc(Nc3ncc(F)c(Nc4ccc(C(=O)Nc5ccccc5Cl)cc4)n3)cc2)CC1	Inhibition	'='	-8.0	%				UO_0000187					False	CHEMBL973497	Inhibition of ROCK1 at 1 uM	B	BAO_0000357	single protein format	None	None	None	None	None	CHEMBL3231	Rho-associated protein kinase 1	Homo sapiens	SINGLE PROTEIN	CHEMBL1138512	1	Scientific Literature	J. Med. Chem.	2009	None
CHEMBL406821		0	319.43	0	1.92	4, H-1152P	Cc1cncc2cccc(S(=O)(=O)N3CCCNC[C@@H]3C)c12	Ki	'='	6.0	nM	8.22			UO_0000065	25.74	0.51	6.30	13.20	False	CHEMBL1071706	Inhibition of human ROCK1 by homogenous luciferase assay	B	BAO_0000357	single protein format	Homo sapiens	None	None	None	None	CHEMBL3231	Rho-associated protein kinase 1	Homo sapiens	SINGLE PROTEIN	CHEMBL1157712	1	Scientific Literature	J. Med. Chem.	2010	None
CHEMBL38380	FASUDIL	3	291.38	0	1.22	1, HA-1077	O=S(=O)(c1cccc2cnccc12)N1CCCNCC1	IC50	'='	4300.0	nM	5.37			UO_0000065	18.42	0.37	4.15	8.61	False	CHEMBL1071706	Inhibition of human ROCK1 by homogenous luciferase assay	B	BAO_0000357	single protein format	Homo sapiens	None	None	None	None	CHEMBL3231	Rho-associated protein kinase 1	Homo sapiens	SINGLE PROTEIN	CHEMBL1157712	1	Scientific Literature	J. Med. Chem.	2010	None
CHEMBL1641799		0	358.42	0	4.26	18	CC(C)(C)c1cc(C(=O)O)c(NC(=O)Nc2ccc3[nH]ncc3c2)s1	Inhibition	'='	10.0	%				UO_0000187					False	CHEMBL1646804	Inhibition of ROCK1 at 10 uM	B	BAO_0000357	single protein format	None	None	None	None	None	CHEMBL3231	Rho-associated protein kinase 1	Homo sapiens	SINGLE PROTEIN	CHEMBL1641460	1	Scientific Literature	Bioorg. Med. Chem. Lett.	2011	None
CHEMBL520640		0	375.43	0	3.22	18	COc1ccc(C2=NC(C)C(C(=O)Nc3ccc4[nH]ncc4c3)=C(C)N2)cc1	IC50	'='	863.0	nM	6.06			UO_0000065	16.15	0.30	2.84	6.63	False	CHEMBL987092	Inhibition of human recombinant ROCK1 kinase expressed in insect Sf9 cells by SPA	B	BAO_0000219	cell-based format	Homo sapiens	None	None	Sf9	None	CHEMBL3231	Rho-associated protein kinase 1	Homo sapiens	SINGLE PROTEIN	CHEMBL1142520	1	Scientific Literature	J. Med. Chem.	2008	CHEMBL3308860
CHEMBL483401		0	495.35	1	5.41	22	CC1=C(C(=O)Nc2ccc3[nH]ncc3c2)C(c2ccc(Cl)cc2F)N=C(c2ccnc(Cl)c2)N1	IC50	'='	4.0	nM	8.40			UO_0000065	16.95	0.34	2.99	8.83	False	CHEMBL987092	Inhibition of human recombinant ROCK1 kinase expressed in insect Sf9 cells by SPA	B	BAO_0000219	cell-based format	Homo sapiens	None	None	Sf9	None	CHEMBL3231	Rho-associated protein kinase 1	Homo sapiens	SINGLE PROTEIN	CHEMBL1142520	1	Scientific Literature	J. Med. Chem.	2008	CHEMBL3308860
CHEMBL483395		0	426.46	0	4.10	12	CC1=C(C(=O)Nc2ccc3[nH]ncc3c2)C(c2ccc(F)cc2)N=C(c2ccncc2)N1	IC50	'='	8.0	nM	8.10			UO_0000065	18.99	0.35	4.00	8.52	False	CHEMBL987092	Inhibition of human recombinant ROCK1 kinase expressed in insect Sf9 cells by SPA	B	BAO_0000219	cell-based format	Homo sapiens	None	None	Sf9	None	CHEMBL3231	Rho-associated protein kinase 1	Homo sapiens	SINGLE PROTEIN	CHEMBL1142520	1	Scientific Literature	J. Med. Chem.	2008	CHEMBL3308860
CHEMBL1257282		0	382.44	0	1.62	54	Cc1c[nH]c2ncnc(N3CCN(C(=O)[C@H](N)Cc4ccc(F)cc4)CC3)c12	Inhibition	'>'	90.0	%				UO_0000187					False	CHEMBL1259597	Inhibition of ROCK1 at 1 uM	B	BAO_0000357	single protein format	None	None	None	None	None	CHEMBL3231	Rho-associated protein kinase 1	Homo sapiens	SINGLE PROTEIN	CHEMBL1255571	1	Scientific Literature	Bioorg. Med. Chem. Lett.	2010	None
CHEMBL1667963		0	306.39	0	0.80	3	Nc1nccc2c(S(=O)(=O)N3CCCNCC3)cccc12	IC50	'='	758.58	nM	6.12			UO_0000065	19.97	0.40	5.32	6.93	False	CHEMBL1670413	Inhibition of ROCK1 by IMAP assay	B	BAO_0000357	single protein format	None	None	None	None	None	CHEMBL3231	Rho-associated protein kinase 1	Homo sapiens	SINGLE PROTEIN	CHEMBL1667835	1	Scientific Literature	Bioorg. Med. Chem. Lett.	2011	None
CHEMBL1643574		0	333.43	0	3.86	2	Nc1nccc2cc(O[C@H]3CCCN(Cc4ccccc4)C3)ccc12	IC50	'='	776.25	nM	6.11			UO_0000065	18.32	0.33	2.25	11.89	False	CHEMBL1670415	Inhibition of ROCK1 in human THP cells assessed as inhibition of MCP1-induced cell migration	B	BAO_0000219	cell-based format	Homo sapiens	None	None	THP	None	CHEMBL3231	Rho-associated protein kinase 1	Homo sapiens	SINGLE PROTEIN	CHEMBL1667835	1	Scientific Literature	Bioorg. Med. Chem. Lett.	2011	None
CHEMBL1643368		0	243.31	0	1.95	23A	Nc1nccc2cc(O[C@H]3CCCNC3)ccc12	Ki	'='	37.15	nM	7.43			UO_0000065	30.54	0.56	5.48	12.35	False	CHEMBL1670412	Binding affinity to ROCK1	B	BAO_0000357	single protein format	None	None	None	None	None	CHEMBL3231	Rho-associated protein kinase 1	Homo sapiens	SINGLE PROTEIN	CHEMBL1667835	1	Scientific Literature	Bioorg. Med. Chem. Lett.	2011	None
CHEMBL1667973		0	230.27	0	1.27	14G	O=c1[nH]ccc2cc(O[C@@H]3CCNC3)ccc12	IC50	'='	870.96	nM	6.06			UO_0000065	26.32	0.49	4.79	11.20	False	CHEMBL1670413	Inhibition of ROCK1 by IMAP assay	B	BAO_0000357	single protein format	None	None	None	None	None	CHEMBL3231	Rho-associated protein kinase 1	Homo sapiens	SINGLE PROTEIN	CHEMBL1667835	1	Scientific Literature	Bioorg. Med. Chem. Lett.	2011	None
CHEMBL494882		0	367.41	0	1.57	12a	CCn1c(-c2nonc2N)nc2c(C#CC3CC3)ncc(OCCCN)c21	IC50	'='	1995.0	nM	5.70			UO_0000065	15.51	0.29	4.13	4.35	False	CHEMBL1028092	Inhibition of human recombinant ROCK1 expressed in Sf9 cells	B	BAO_0000219	cell-based format	Homo sapiens	None	None	Sf9	None	CHEMBL3231	Rho-associated protein kinase 1	Homo sapiens	SINGLE PROTEIN	CHEMBL1140130	1	Scientific Literature	J. Med. Chem.	2008	CHEMBL3308860
CHEMBL38380	FASUDIL	3	291.38	0	1.22	Fasudil	O=S(=O)(c1cccc2cnccc12)N1CCCNCC1	Ki	'='	100.0	nM	7.00			UO_0000065	24.02	0.48	5.78	11.24	False	CHEMBL1647666	Inhibition of ROCK-1	B	BAO_0000357	single protein format	None	None	None	None	None	CHEMBL3231	Rho-associated protein kinase 1	Homo sapiens	SINGLE PROTEIN	CHEMBL1641363	1	Scientific Literature	Bioorg. Med. Chem. Lett.	2011	None
CHEMBL559147	Y-27632	0	247.34	0	2.17	Y-27632	C[C@@H](N)[C@H]1CC[C@H](C(=O)Nc2ccncc2)CC1	IC50	'='	870.96	nM	6.06			UO_0000065	24.50	0.46	3.89	8.91	False	CHEMBL1647664	Inhibition of ROCK-1 by Immobilized metal ion affinity-based fluorescence polarization assay	B	BAO_0000357	single protein format	None	None	None	None	None	CHEMBL3231	Rho-associated protein kinase 1	Homo sapiens	SINGLE PROTEIN	CHEMBL1641363	1	Scientific Literature	Bioorg. Med. Chem. Lett.	2011	None
CHEMBL1909407		0	374.85	0	2.65	SB-220025-R	Cl.Nc1nccc(-c2c(-c3ccc(F)cc3)ncn2C2CCNCC2)n1	Inhibition	'='	0.03	%				UO_0000187					False	CHEMBL1961925	GSK_PKIS: ROCK1 mean inhibition at 1 uM [Nanosyn]	B	BAO_0000357	single protein format	None	None	None	None	None	CHEMBL3231	Rho-associated protein kinase 1	Homo sapiens	SINGLE PROTEIN	CHEMBL1961873	16	GSK Published Kinase Inhibitor Set			None
CHEMBL476259	GSK-1326255A	0	517.61	2	5.28	GSK1326255A	CCCN1CCC(c2ccc(Nc3nc(Nc4cc(F)ccc4C(N)=O)c4cc[nH]c4n3)c(OC)c2)CC1	Inhibition	'='	64.64	%				UO_0000187					False	CHEMBL1961925	GSK_PKIS: ROCK1 mean inhibition at 1 uM [Nanosyn]	B	BAO_0000357	single protein format	None	None	None	None	None	CHEMBL3231	Rho-associated protein kinase 1	Homo sapiens	SINGLE PROTEIN	CHEMBL1961873	16	GSK Published Kinase Inhibitor Set			None
CHEMBL477978	GW782907X	0	390.53	0	4.86	GW782907X	Cc1ccc(C(=O)NC2CCCCC2)cc1-c1ccc(C(=O)NCC2CC2)cc1	Inhibition	'='	1.64	%				UO_0000187					False	CHEMBL1961924	GSK_PKIS: ROCK1 mean inhibition at 0.1 uM [Nanosyn]	B	BAO_0000357	single protein format	None	None	None	None	None	CHEMBL3231	Rho-associated protein kinase 1	Homo sapiens	SINGLE PROTEIN	CHEMBL1961873	16	GSK Published Kinase Inhibitor Set			None
CHEMBL3238165		0	409.54	0	1.79	7	CC(=O)NCCCN1CCN(c2nc(-c3ccncc3)cnc2N2CCCC2)CC1	IC50	'='	346.0	nM	6.46			UO_0000065	15.78	0.29	4.67	8.34	False	CHEMBL3240143	Inhibition of truncated ROCK-1 (unknown origin)	B	BAO_0000357	single protein format	Homo sapiens	None	None	None	None	CHEMBL3231	Rho-associated protein kinase 1	Homo sapiens	SINGLE PROTEIN	CHEMBL3232974	1	Scientific Literature	Bioorg. Med. Chem. Lett.	2014	None
CHEMBL476351	GW775608X	0	470.57	0	4.29	GW775608X	Cc1ccc(NC(=O)c2ccnc(N3CCOCC3)c2)cc1-c1ccc(C(=O)NCC2CC2)cc1	Inhibition	'='	-1.2	%				UO_0000187					False	CHEMBL1961925	GSK_PKIS: ROCK1 mean inhibition at 1 uM [Nanosyn]	B	BAO_0000357	single protein format	None	None	None	None	None	CHEMBL3231	Rho-associated protein kinase 1	Homo sapiens	SINGLE PROTEIN	CHEMBL1961873	16	GSK Published Kinase Inhibitor Set			None
CHEMBL1909400		0	557.55	1	5.48	SB-284847-BT	Cc1cccc(Oc2nccc(-c3c(-c4ccc(F)cc4)ncn3C3CCNCC3)n2)c1C.O=C(O)C(F)(F)F	Inhibition	'='	1.8	%				UO_0000187					False	CHEMBL1961924	GSK_PKIS: ROCK1 mean inhibition at 0.1 uM [Nanosyn]	B	BAO_0000357	single protein format	None	None	None	None	None	CHEMBL3231	Rho-associated protein kinase 1	Homo sapiens	SINGLE PROTEIN	CHEMBL1961873	16	GSK Published Kinase Inhibitor Set			None
CHEMBL1994040		0	450.49	0	4.27	SID103904773	CC(C)(O)CNc1nccc(-c2c(-c3ccc(F)cc3F)nc3c(CC4CC4)nccn23)n1	Ki	'>'	10000.0	nM			inactive	UO_0000065					False	CHEMBL1963814	PUBCHEM_BIOASSAY: Navigating the Kinome. (Class of assay: other) Panel member name: ROCK1	F	BAO_0000019	assay format	None	None	None	None	None	CHEMBL3231	Rho-associated protein kinase 1	Homo sapiens	SINGLE PROTEIN	CHEMBL1201862	7	PubChem BioAssays			None
CHEMBL398951		0	415.50	0	3.41	SID103904813	N#Cc1ccc(-c2n[nH]c3c2Cc2ccc(OCCCCN4CCOCC4)cc2-3)cn1	Ki	'>'	5011.87	nM			inactive	UO_0000065					False	CHEMBL1963814	PUBCHEM_BIOASSAY: Navigating the Kinome. (Class of assay: other) Panel member name: ROCK1	F	BAO_0000019	assay format	None	None	None	None	None	CHEMBL3231	Rho-associated protein kinase 1	Homo sapiens	SINGLE PROTEIN	CHEMBL1201862	7	PubChem BioAssays			None
CHEMBL2000894		0	386.41	0	2.67	SID103905355	Cc1cc(O)ccc1-n1cc(C(=O)NN)c(=O)c2ccc(-c3ccncc3)cc21	Ki	'='	50.12	nM	7.30		active	UO_0000065					False	CHEMBL1963814	PUBCHEM_BIOASSAY: Navigating the Kinome. (Class of assay: other) Panel member name: ROCK1	F	BAO_0000019	assay format	None	None	None	None	None	CHEMBL3231	Rho-associated protein kinase 1	Homo sapiens	SINGLE PROTEIN	CHEMBL1201862	7	PubChem BioAssays			None
CHEMBL1987533		0	285.73	0	3.40	SID103904661	O=C(Cc1ccccc1Cl)Nc1ccc2cn[nH]c2c1	Ki	'>'	10000.0	nM			inactive	UO_0000065					False	CHEMBL1963814	PUBCHEM_BIOASSAY: Navigating the Kinome. (Class of assay: other) Panel member name: ROCK1	F	BAO_0000019	assay format	None	None	None	None	None	CHEMBL3231	Rho-associated protein kinase 1	Homo sapiens	SINGLE PROTEIN	CHEMBL1201862	7	PubChem BioAssays			None
CHEMBL2004438		0	423.40	1	5.54	SID103904371	Nc1c(-c2ccc(NC(=O)Nc3cccc(C(F)(F)F)c3)cc2)ccc2nccnc12	Ki	'>'	5011.87	nM			inactive	UO_0000065					False	CHEMBL1963814	PUBCHEM_BIOASSAY: Navigating the Kinome. (Class of assay: other) Panel member name: ROCK1	F	BAO_0000019	assay format	None	None	None	None	None	CHEMBL3231	Rho-associated protein kinase 1	Homo sapiens	SINGLE PROTEIN	CHEMBL1201862	7	PubChem BioAssays			None
CHEMBL1991640		0	399.42	0	4.13	SID103905583	O=c1[nH]sc2c1c(=O)c1cc(F)c(NCc3ccccc3)c(F)c1n2C1CC1	Ki	'>'	10000.0	nM			inactive	UO_0000065					False	CHEMBL1963814	PUBCHEM_BIOASSAY: Navigating the Kinome. (Class of assay: other) Panel member name: ROCK1	F	BAO_0000019	assay format	None	None	None	None	None	CHEMBL3231	Rho-associated protein kinase 1	Homo sapiens	SINGLE PROTEIN	CHEMBL1201862	7	PubChem BioAssays			None
CHEMBL1794061	GW627834A	0	297.74	0	3.96	GW627834A	Cl.N#Cc1cccc(Nc2ncc(-c3ccccc3)o2)c1	Inhibition	'='	0.04	%				UO_0000187					False	CHEMBL1961924	GSK_PKIS: ROCK1 mean inhibition at 0.1 uM [Nanosyn]	B	BAO_0000357	single protein format	None	None	None	None	None	CHEMBL3231	Rho-associated protein kinase 1	Homo sapiens	SINGLE PROTEIN	CHEMBL1961873	16	GSK Published Kinase Inhibitor Set			None
CHEMBL572881	MOTESANIB	3	373.46	0	4.04	AMG-706	CC1(C)CNc2cc(NC(=O)c3cccnc3NCc3ccncc3)ccc21	Kd	'>'	10000.0	nM				UO_0000065					False	CHEMBL1908712	Binding constant for ROCK1 kinase domain	B	BAO_0000357	single protein format	None	None	None	None	None	CHEMBL3231	Rho-associated protein kinase 1	Homo sapiens	SINGLE PROTEIN	CHEMBL1908390	1	Scientific Literature	Nat. Biotechnol.	2011	None
CHEMBL523823		0	280.67	0	1.81	19	CCn1c2cc(Cl)c(O)cc2c(=O)c2c(=O)o[nH]c21	Ki	'>'	9110.0	nM				UO_0000065					False	CHEMBL994972	Inhibition of Rock1	B	BAO_0000357	single protein format	None	None	None	None	None	CHEMBL3231	Rho-associated protein kinase 1	Homo sapiens	SINGLE PROTEIN	CHEMBL1144228	1	Scientific Literature	Bioorg. Med. Chem. Lett.	2008	None
CHEMBL1909399	GW352430A	0	457.94	0	2.28	GW352430A	Cl.NS(=O)(=O)c1ccc(N/N=C2\C(=O)Nc3cccc(CCc4ccncc4)c32)cc1	Inhibition	'='	1.51	%				UO_0000187					False	CHEMBL1961925	GSK_PKIS: ROCK1 mean inhibition at 1 uM [Nanosyn]	B	BAO_0000357	single protein format	None	None	None	None	None	CHEMBL3231	Rho-associated protein kinase 1	Homo sapiens	SINGLE PROTEIN	CHEMBL1961873	16	GSK Published Kinase Inhibitor Set			None
CHEMBL156987		0	377.18	0	3.17	SB-409513	O=C1NC(=O)C(c2cccc(Cl)c2)=C1Nc1ccc(Cl)c(C(=O)O)c1	Inhibition	'='	-0.01	%				UO_0000187					False	CHEMBL1961924	GSK_PKIS: ROCK1 mean inhibition at 0.1 uM [Nanosyn]	B	BAO_0000357	single protein format	None	None	None	None	None	CHEMBL3231	Rho-associated protein kinase 1	Homo sapiens	SINGLE PROTEIN	CHEMBL1961873	16	GSK Published Kinase Inhibitor Set			None
CHEMBL595373		0	512.64	2	6.57	25	COc1cc2c(Oc3ccc(-c4nc5ccccc5s4)cc3)ncnc2cc1OCCCN1CCCC1	Residual activity	'='	93.0	%				UO_0000187					False	CHEMBL1043798	Residual activity of ROCK1 at 1 uM by microplate scintillation counting	B	BAO_0000357	single protein format	None	None	None	None	None	CHEMBL3231	Rho-associated protein kinase 1	Homo sapiens	SINGLE PROTEIN	CHEMBL1152560	1	Scientific Literature	Bioorg. Med. Chem.	2009	None
CHEMBL1081312		0	319.37	0	3.07	PP121	Nc1ncnc2c1c(-c1cnc3[nH]ccc3c1)nn2C1CCCC1	Inhibition	'='	28.0	%				UO_0000187					False	CHEMBL1244278	Inhibition of ROCK1 at 1 uM after 60 mins by FRET assay in presence of 10 uM ATP	B	BAO_0000357	single protein format	None	None	None	None	None	CHEMBL3231	Rho-associated protein kinase 1	Homo sapiens	SINGLE PROTEIN	CHEMBL1240340	1	Scientific Literature	Nat. Chem. Biol.	2008	None
CHEMBL223367		0	431.88	0	3.51	22	N#Cc1ncc2nc1OCCCCCOc1cc(CCCO)c(Cl)cc1NC(=O)N2	Ki	'>'	10000.0	nM				UO_0000065					False	CHEMBL915366	Inhibition of Rock1	B	BAO_0000357	single protein format	Homo sapiens	None	None	None	None	CHEMBL3231	Rho-associated protein kinase 1	Homo sapiens	SINGLE PROTEIN	CHEMBL1142994	1	Scientific Literature	J. Med. Chem.	2007	None
CHEMBL399410		0	453.57	1	5.72	SB-437013	COc1ccc2cc(-c3c(-c4ccncc4)nc(-c4ccc([S+](C)[O-])cc4)n3C)ccc2c1	Inhibition	'='	0.49	%				UO_0000187					False	CHEMBL1961924	GSK_PKIS: ROCK1 mean inhibition at 0.1 uM [Nanosyn]	B	BAO_0000357	single protein format	None	None	None	None	None	CHEMBL3231	Rho-associated protein kinase 1	Homo sapiens	SINGLE PROTEIN	CHEMBL1961873	16	GSK Published Kinase Inhibitor Set			None
CHEMBL559147	Y-27632	0	247.34	0	2.17	Y-27632	C[C@@H](N)[C@H]1CC[C@H](C(=O)Nc2ccncc2)CC1	IC50	'='	150.0	nM	6.82			UO_0000065	27.59	0.52	4.65	10.03	False	CHEMBL1960787	Inhibition of human recombinant N-terminal his-tagged ROCK1 (3-543) expressed in baculovirus infected Sf9 cells using Biotin-Ahx-AKRRLSSLRA-CONH2 substrate and [gamma-33P]ATP after 90 mins by scintillation proximity assay	B	BAO_0000219	cell-based format	Homo sapiens	None	None	Sf9	None	CHEMBL3231	Rho-associated protein kinase 1	Homo sapiens	SINGLE PROTEIN	CHEMBL1955726	1	Scientific Literature	J. Pharmacol. Exp. Ther.	2007	CHEMBL3308860
CHEMBL1971519		0	227.24	0	2.95	SID103905029	Nc1n[nH]c2cccc(-c3ccc(F)cc3)c12	Ki	'='	501.19	nM	6.30		active	UO_0000065					False	CHEMBL1963814	PUBCHEM_BIOASSAY: Navigating the Kinome. (Class of assay: other) Panel member name: ROCK1	F	BAO_0000019	assay format	None	None	None	None	None	CHEMBL3231	Rho-associated protein kinase 1	Homo sapiens	SINGLE PROTEIN	CHEMBL1201862	7	PubChem BioAssays			None
CHEMBL2005886		0	479.97	0	3.86	SID103905488	Cc1cc(N2CCOCC2)cc2[nH]c(-c3c(NCC(O)c4cccc(Cl)c4)cc[nH]c3=O)nc12	Ki	'='	794.33	nM	6.10		active	UO_0000065					False	CHEMBL1963814	PUBCHEM_BIOASSAY: Navigating the Kinome. (Class of assay: other) Panel member name: ROCK1	F	BAO_0000019	assay format	None	None	None	None	None	CHEMBL3231	Rho-associated protein kinase 1	Homo sapiens	SINGLE PROTEIN	CHEMBL1201862	7	PubChem BioAssays			None
CHEMBL553	ERLOTINIB	4	393.44	0	3.41	2, Tarceva	C#Cc1cccc(Nc2ncnc3cc(OCCOC)c(OCCOC)cc23)c1	Ki	'>'	3981.07	nM			inactive	UO_0000065					False	CHEMBL1963814	PUBCHEM_BIOASSAY: Navigating the Kinome. (Class of assay: other) Panel member name: ROCK1	F	BAO_0000019	assay format	None	None	None	None	None	CHEMBL3231	Rho-associated protein kinase 1	Homo sapiens	SINGLE PROTEIN	CHEMBL1201862	7	PubChem BioAssays			None
CHEMBL1996345		0	295.37	0	2.81	SID103904821	N#Cc1ccc2nc(N)n(-c3nc4c(s3)CCCC4)c2c1	Ki	'>'	3981.07	nM			inactive	UO_0000065					False	CHEMBL1963814	PUBCHEM_BIOASSAY: Navigating the Kinome. (Class of assay: other) Panel member name: ROCK1	F	BAO_0000019	assay format	None	None	None	None	None	CHEMBL3231	Rho-associated protein kinase 1	Homo sapiens	SINGLE PROTEIN	CHEMBL1201862	7	PubChem BioAssays			None
CHEMBL1966425		0	442.52	0	4.81	SID103904648	CN(C)CCCOc1cc2c(c(-c3ccc(Nc4nc5ccccc5o4)cc3)c1)CNC2=O	Ki	'='	501.19	nM	6.30		active	UO_0000065					False	CHEMBL1963814	PUBCHEM_BIOASSAY: Navigating the Kinome. (Class of assay: other) Panel member name: ROCK1	F	BAO_0000019	assay format	None	None	None	None	None	CHEMBL3231	Rho-associated protein kinase 1	Homo sapiens	SINGLE PROTEIN	CHEMBL1201862	7	PubChem BioAssays			None
CHEMBL1993424		0	379.45	0	2.87	SID103905251	NS(=O)(=O)c1cccc(Nc2ncc3ccn(Cc4ccccc4)c3n2)c1	Ki	'>'	10000.0	nM			inactive	UO_0000065					False	CHEMBL1963814	PUBCHEM_BIOASSAY: Navigating the Kinome. (Class of assay: other) Panel member name: ROCK1	F	BAO_0000019	assay format	None	None	None	None	None	CHEMBL3231	Rho-associated protein kinase 1	Homo sapiens	SINGLE PROTEIN	CHEMBL1201862	7	PubChem BioAssays			None
CHEMBL1978267		0	616.75	2	6.42	SID103904434	CN(C)c1ccc(-c2nc3sccn3c2-c2ccnc(Nc3cccc(N4CCOCC4)c3)n2)cc1NC(=O)c1ccccc1	Ki	'>'	3981.07	nM			inactive	UO_0000065					False	CHEMBL1963814	PUBCHEM_BIOASSAY: Navigating the Kinome. (Class of assay: other) Panel member name: ROCK1	F	BAO_0000019	assay format	None	None	None	None	None	CHEMBL3231	Rho-associated protein kinase 1	Homo sapiens	SINGLE PROTEIN	CHEMBL1201862	7	PubChem BioAssays			None
CHEMBL1978166		0	525.72	2	7.54	SID103904271	Cc1cccc(NC(=O)Nc2ccc(-c3csc4c(C#CCCCCCCCCN)cnc(N)c34)cc2)c1	Ki	'='	199.53	nM	6.70		active	UO_0000065					False	CHEMBL1963814	PUBCHEM_BIOASSAY: Navigating the Kinome. (Class of assay: other) Panel member name: ROCK1	F	BAO_0000019	assay format	None	None	None	None	None	CHEMBL3231	Rho-associated protein kinase 1	Homo sapiens	SINGLE PROTEIN	CHEMBL1201862	7	PubChem BioAssays			None
CHEMBL1086736		0	295.30	0	1.39	54	COc1ccncc1C1=NNC(=O)/C1=N\Nc1ccccc1	Ki	'>'	4000.0	nM				UO_0000065					False	CHEMBL1102113	Inhibition of ROCK1	B	BAO_0000357	single protein format	None	None	None	None	None	CHEMBL3231	Rho-associated protein kinase 1	Homo sapiens	SINGLE PROTEIN	CHEMBL1154953	1	Scientific Literature	Bioorg. Med. Chem. Lett.	2010	None
CHEMBL1241674		0	308.35	0	2.84	PP242	CC(C)n1nc(-c2cc3cc(O)ccc3[nH]2)c2c(N)ncnc21	Inhibition	'='	-1.0	%				UO_0000187					False	CHEMBL1244278	Inhibition of ROCK1 at 1 uM after 60 mins by FRET assay in presence of 10 uM ATP	B	BAO_0000357	single protein format	None	None	None	None	None	CHEMBL3231	Rho-associated protein kinase 1	Homo sapiens	SINGLE PROTEIN	CHEMBL1240340	1	Scientific Literature	Nat. Chem. Biol.	2008	None
CHEMBL1079294		0	255.28	0	2.39	13	Nc1nonc1-c1nc2ccccc2n1C1CCC1	Ki	'='	180.0	nM	6.75			UO_0000065	26.42	0.48	4.35	8.15	False	CHEMBL1104159	Inhibition of ROCK1 assessed as decrease in NADH absorbance at 340 nm in the presence of	B	BAO_0000357	single protein format	None	None	None	None	None	CHEMBL3231	Rho-associated protein kinase 1	Homo sapiens	SINGLE PROTEIN	CHEMBL1153801	1	Scientific Literature	Bioorg. Med. Chem. Lett.	2009	None
CHEMBL1257283		0	390.49	0	1.66	55	Cc1c[nH]c2ncnc(N3CCN(C(=O)[C@H](N)C4Cc5ccccc5C4)CC3)c12	Inhibition	'>'	90.0	%				UO_0000187					False	CHEMBL1259597	Inhibition of ROCK1 at 1 uM	B	BAO_0000357	single protein format	None	None	None	None	None	CHEMBL3231	Rho-associated protein kinase 1	Homo sapiens	SINGLE PROTEIN	CHEMBL1255571	1	Scientific Literature	Bioorg. Med. Chem. Lett.	2010	None
CHEMBL476259	GSK-1326255A	0	517.61	2	5.28	GSK1326255A	CCCN1CCC(c2ccc(Nc3nc(Nc4cc(F)ccc4C(N)=O)c4cc[nH]c4n3)c(OC)c2)CC1	Inhibition	'='	17.16	%				UO_0000187					False	CHEMBL1961924	GSK_PKIS: ROCK1 mean inhibition at 0.1 uM [Nanosyn]	B	BAO_0000357	single protein format	None	None	None	None	None	CHEMBL3231	Rho-associated protein kinase 1	Homo sapiens	SINGLE PROTEIN	CHEMBL1961873	16	GSK Published Kinase Inhibitor Set			None
CHEMBL1909397	GW279320X	0	364.81	0	2.06	GW279320X	Cc1cc(Cl)cc2c1NC(=O)C2=NNc1ccc(S(N)(=O)=O)cc1	Inhibition	'='	0.46	%				UO_0000187					False	CHEMBL1961925	GSK_PKIS: ROCK1 mean inhibition at 1 uM [Nanosyn]	B	BAO_0000357	single protein format	None	None	None	None	None	CHEMBL3231	Rho-associated protein kinase 1	Homo sapiens	SINGLE PROTEIN	CHEMBL1961873	16	GSK Published Kinase Inhibitor Set			None
CHEMBL1909411		0	393.87	0	4.96	GI261520A	COc1ccc2ncnc(Nc3ccc(OCc4ccccc4)cc3)c2c1.Cl	Inhibition	'='	-0.47	%				UO_0000187					False	CHEMBL1961925	GSK_PKIS: ROCK1 mean inhibition at 1 uM [Nanosyn]	B	BAO_0000357	single protein format	None	None	None	None	None	CHEMBL3231	Rho-associated protein kinase 1	Homo sapiens	SINGLE PROTEIN	CHEMBL1961873	16	GSK Published Kinase Inhibitor Set			None
CHEMBL272026	GW290597X	0	467.51	0	1.12	GW290597X	NS(=O)(=O)c1ccc(N/N=C2\C(=O)Nc3ccc(C(=O)NCCCn4ccnc4)cc32)cc1	Inhibition	'='	2.63	%				UO_0000187					False	CHEMBL1961924	GSK_PKIS: ROCK1 mean inhibition at 0.1 uM [Nanosyn]	B	BAO_0000357	single protein format	None	None	None	None	None	CHEMBL3231	Rho-associated protein kinase 1	Homo sapiens	SINGLE PROTEIN	CHEMBL1961873	16	GSK Published Kinase Inhibitor Set			None
CHEMBL3410025		0	442.52	1	5.02	7i	Cc1[nH]c2ncnc(-c3ccc(NC(=O)Nc4cccc(C(=O)NC(C)C)c4)cc3)c2c1C	IC50	'>'	20000.0	nM				UO_0000065					False	CHEMBL3411301	Inhibition of human ROCK1 using KEAKEKRQEQIAKRRRLSSLRASTSKSGGSQK peptide substrate, ATP and [gamma33P]ATP	B	BAO_0000357	single protein format	Homo sapiens	None	None	None	None	CHEMBL3231	Rho-associated protein kinase 1	Homo sapiens	SINGLE PROTEIN	CHEMBL3407489	1	Scientific Literature	J. Med. Chem.	2015	None
CHEMBL3410036		0	387.44	0	3.96	18b	Cc1c[nH]c2ncnc(-c3ccc(NC(=O)N(CCO)c4ccccc4)cc3)c12	IC50	'='	5536.0	nM	5.26			UO_0000065	13.57	0.25	1.30	5.58	False	CHEMBL3411301	Inhibition of human ROCK1 using KEAKEKRQEQIAKRRRLSSLRASTSKSGGSQK peptide substrate, ATP and [gamma33P]ATP	B	BAO_0000357	single protein format	Homo sapiens	None	None	None	None	CHEMBL3231	Rho-associated protein kinase 1	Homo sapiens	SINGLE PROTEIN	CHEMBL3407489	1	Scientific Literature	J. Med. Chem.	2015	None
CHEMBL3410054		0	452.92	1	5.03	18t	Cc1[nH]c2ncnc(-c3ccc(NC(=O)N(CCN)c4ccc(Cl)cc4)c(F)c3)c2c1C	IC50						Not Determined						False	CHEMBL3411301	Inhibition of human ROCK1 using KEAKEKRQEQIAKRRRLSSLRASTSKSGGSQK peptide substrate, ATP and [gamma33P]ATP	B	BAO_0000357	single protein format	Homo sapiens	None	None	None	None	CHEMBL3231	Rho-associated protein kinase 1	Homo sapiens	SINGLE PROTEIN	CHEMBL3407489	1	Scientific Literature	J. Med. Chem.	2015	None
CHEMBL3410042		0	421.89	0	4.62	18h	Cc1c[nH]c2ncnc(-c3ccc(NC(=O)N(CCO)c4ccc(Cl)cc4)cc3)c12	IC50	'='	5915.0	nM	5.23			UO_0000065	12.39	0.24	0.61	5.55	False	CHEMBL3411301	Inhibition of human ROCK1 using KEAKEKRQEQIAKRRRLSSLRASTSKSGGSQK peptide substrate, ATP and [gamma33P]ATP	B	BAO_0000357	single protein format	Homo sapiens	None	None	None	None	CHEMBL3231	Rho-associated protein kinase 1	Homo sapiens	SINGLE PROTEIN	CHEMBL3407489	1	Scientific Literature	J. Med. Chem.	2015	None
CHEMBL1975208		0	348.33	0	0.78	SID103905292	CC(=O)NC1CCN(c2nc3[nH]cc(C(=O)O)c(=O)c3c(C)c2F)C1	Ki	'>'	10000.0	nM			inactive	UO_0000065					False	CHEMBL1963814	PUBCHEM_BIOASSAY: Navigating the Kinome. (Class of assay: other) Panel member name: ROCK1	F	BAO_0000019	assay format	None	None	None	None	None	CHEMBL3231	Rho-associated protein kinase 1	Homo sapiens	SINGLE PROTEIN	CHEMBL1201862	7	PubChem BioAssays			None
CHEMBL1972142		0	327.39	0	4.16	SID103904567	O=C(NCc1ccccc1)c1cccc(-c2cnc3[nH]ccc3c2)c1	Ki	'='	794.33	nM	6.10		active	UO_0000065					False	CHEMBL1963814	PUBCHEM_BIOASSAY: Navigating the Kinome. (Class of assay: other) Panel member name: ROCK1	F	BAO_0000019	assay format	None	None	None	None	None	CHEMBL3231	Rho-associated protein kinase 1	Homo sapiens	SINGLE PROTEIN	CHEMBL1201862	7	PubChem BioAssays			None
CHEMBL296586	KENPAULLONE	0	327.18	0	4.09	SID103905487	O=C1Cc2c([nH]c3ccc(Br)cc23)-c2ccccc2N1	Ki	'='	1995.26	nM	5.70		active	UO_0000065					False	CHEMBL1963814	PUBCHEM_BIOASSAY: Navigating the Kinome. (Class of assay: other) Panel member name: ROCK1	F	BAO_0000019	assay format	None	None	None	None	None	CHEMBL3231	Rho-associated protein kinase 1	Homo sapiens	SINGLE PROTEIN	CHEMBL1201862	7	PubChem BioAssays			None
CHEMBL1967719		0	353.22	0	4.65	SID103905314	O=C(C=Cc1ccc(Br)cc1)Nc1cccc2cnccc12	Ki	'='	3162.28	nM	5.50		active	UO_0000065					False	CHEMBL1963814	PUBCHEM_BIOASSAY: Navigating the Kinome. (Class of assay: other) Panel member name: ROCK1	F	BAO_0000019	assay format	None	None	None	None	None	CHEMBL3231	Rho-associated protein kinase 1	Homo sapiens	SINGLE PROTEIN	CHEMBL1201862	7	PubChem BioAssays			None
CHEMBL1972849		0	410.38	0	3.25	SID103905069	CC(C)(CO)c1nnc2ccc(-c3c(-c4ccc(F)cc4F)nc4occn34)nn12	Ki	'>'	10000.0	nM			inactive	UO_0000065					False	CHEMBL1963814	PUBCHEM_BIOASSAY: Navigating the Kinome. (Class of assay: other) Panel member name: ROCK1	F	BAO_0000019	assay format	None	None	None	None	None	CHEMBL3231	Rho-associated protein kinase 1	Homo sapiens	SINGLE PROTEIN	CHEMBL1201862	7	PubChem BioAssays			None
CHEMBL215152	AZD-1152-HQPA	0	507.57	1	3.50	SID103905345	CCN(CCO)CCCOc1ccc2c(Nc3cc(CC(=O)Nc4cccc(F)c4)[nH]n3)ncnc2c1	Ki	'>'	6309.57	nM			inactive	UO_0000065					False	CHEMBL1963814	PUBCHEM_BIOASSAY: Navigating the Kinome. (Class of assay: other) Panel member name: ROCK1	F	BAO_0000019	assay format	None	None	None	None	None	CHEMBL3231	Rho-associated protein kinase 1	Homo sapiens	SINGLE PROTEIN	CHEMBL1201862	7	PubChem BioAssays			None
CHEMBL484390		0	457.58	1	5.50	SID103905078	CCCCn1c(NC(=O)c2ccc(C#N)cc2)nc2cc(N(C)C(=O)C3CCCCC3)ccc21	Ki	'>'	10000.0	nM			inactive	UO_0000065					False	CHEMBL1963814	PUBCHEM_BIOASSAY: Navigating the Kinome. (Class of assay: other) Panel member name: ROCK1	F	BAO_0000019	assay format	None	None	None	None	None	CHEMBL3231	Rho-associated protein kinase 1	Homo sapiens	SINGLE PROTEIN	CHEMBL1201862	7	PubChem BioAssays			None
CHEMBL1996649		0	534.66	2	5.79	SID103904324	CCN(CC)CCCNC(=O)c1cnc(N)c2c(-c3ccc(NC(=O)Nc4cccc(F)c4)cc3)csc12	Ki	'='	1258.93	nM	5.90		active	UO_0000065					False	CHEMBL1963814	PUBCHEM_BIOASSAY: Navigating the Kinome. (Class of assay: other) Panel member name: ROCK1	F	BAO_0000019	assay format	None	None	None	None	None	CHEMBL3231	Rho-associated protein kinase 1	Homo sapiens	SINGLE PROTEIN	CHEMBL1201862	7	PubChem BioAssays			None
CHEMBL38380	FASUDIL	3	291.38	0	1.22	Fasudil	O=S(=O)(c1cccc2cnccc12)N1CCCNCC1	IC50	'='	3162.28	nM	5.50			UO_0000065	18.88	0.38	4.28	8.83	False	CHEMBL1647664	Inhibition of ROCK-1 by Immobilized metal ion affinity-based fluorescence polarization assay	B	BAO_0000357	single protein format	None	None	None	None	None	CHEMBL3231	Rho-associated protein kinase 1	Homo sapiens	SINGLE PROTEIN	CHEMBL1641363	1	Scientific Literature	Bioorg. Med. Chem. Lett.	2011	None
CHEMBL1983589		0	342.83	0	3.36	SID103904258	NC1CCC(Nc2cc(Cl)nc(-c3c[nH]c4ncccc34)n2)CC1	Ki	'='	6.31	nM	8.20		active	UO_0000065					False	CHEMBL1963814	PUBCHEM_BIOASSAY: Navigating the Kinome. (Class of assay: other) Panel member name: ROCK1	F	BAO_0000019	assay format	None	None	None	None	None	CHEMBL3231	Rho-associated protein kinase 1	Homo sapiens	SINGLE PROTEIN	CHEMBL1201862	7	PubChem BioAssays			None
CHEMBL1996604		0	340.40	0	3.60	SID103905211	COc1ccc(C=C2SC(=Nc3ccccc3)NC2=O)cc1OC	Ki	'>'	10000.0	nM			inactive	UO_0000065					False	CHEMBL1963814	PUBCHEM_BIOASSAY: Navigating the Kinome. (Class of assay: other) Panel member name: ROCK1	F	BAO_0000019	assay format	None	None	None	None	None	CHEMBL3231	Rho-associated protein kinase 1	Homo sapiens	SINGLE PROTEIN	CHEMBL1201862	7	PubChem BioAssays			None
CHEMBL1974803		0	356.59	0	4.57	SID103905458	O=c1[nH]c2cc(Cl)cc(Cl)c2c(-c2cc(Cl)ccc2O)c1O	Ki	'>'	10000.0	nM			inactive	UO_0000065					False	CHEMBL1963814	PUBCHEM_BIOASSAY: Navigating the Kinome. (Class of assay: other) Panel member name: ROCK1	F	BAO_0000019	assay format	None	None	None	None	None	CHEMBL3231	Rho-associated protein kinase 1	Homo sapiens	SINGLE PROTEIN	CHEMBL1201862	7	PubChem BioAssays			None
CHEMBL1966816		0	350.28	0	4.43	SID103904882	O=C(Nc1cccc(C(F)(F)F)n1)Nc1ccnc2c(F)cccc12	Ki	'>'	10000.0	nM			inactive	UO_0000065					False	CHEMBL1963814	PUBCHEM_BIOASSAY: Navigating the Kinome. (Class of assay: other) Panel member name: ROCK1	F	BAO_0000019	assay format	None	None	None	None	None	CHEMBL3231	Rho-associated protein kinase 1	Homo sapiens	SINGLE PROTEIN	CHEMBL1201862	7	PubChem BioAssays			None
CHEMBL2006450		0	328.80	0	4.41	SID103904262	CCCCC(=O)Nc1cc(-c2c[nH]c3ncccc23)cc(Cl)n1	Ki	'>'	31.62	nM			inactive	UO_0000065					False	CHEMBL1963814	PUBCHEM_BIOASSAY: Navigating the Kinome. (Class of assay: other) Panel member name: ROCK1	F	BAO_0000019	assay format	None	None	None	None	None	CHEMBL3231	Rho-associated protein kinase 1	Homo sapiens	SINGLE PROTEIN	CHEMBL1201862	7	PubChem BioAssays			None
CHEMBL363648	TAK-715	2	399.52	1	6.00	SID103905024	CCc1nc(-c2cccc(C)c2)c(-c2ccnc(NC(=O)c3ccccc3)c2)s1	Ki	'>'	10000.0	nM			inactive	UO_0000065					False	CHEMBL1963814	PUBCHEM_BIOASSAY: Navigating the Kinome. (Class of assay: other) Panel member name: ROCK1	F	BAO_0000019	assay format	None	None	None	None	None	CHEMBL3231	Rho-associated protein kinase 1	Homo sapiens	SINGLE PROTEIN	CHEMBL1201862	7	PubChem BioAssays			None
CHEMBL1972276		0	366.47	0	2.87	SID103904694	CCN(CC)CCCNc1cccc(-c2nc3c(C(N)=O)cccc3[nH]2)n1	Ki	'>'	10000.0	nM			inactive	UO_0000065					False	CHEMBL1963814	PUBCHEM_BIOASSAY: Navigating the Kinome. (Class of assay: other) Panel member name: ROCK1	F	BAO_0000019	assay format	None	None	None	None	None	CHEMBL3231	Rho-associated protein kinase 1	Homo sapiens	SINGLE PROTEIN	CHEMBL1201862	7	PubChem BioAssays			None
CHEMBL1967336		0	301.26	0	2.95	SID103904893	O=C(Nc1cnccn1)Nc1ccnc2c(F)cc(F)cc12	Ki	'>'	3981.07	nM			inactive	UO_0000065					False	CHEMBL1963814	PUBCHEM_BIOASSAY: Navigating the Kinome. (Class of assay: other) Panel member name: ROCK1	F	BAO_0000019	assay format	None	None	None	None	None	CHEMBL3231	Rho-associated protein kinase 1	Homo sapiens	SINGLE PROTEIN	CHEMBL1201862	7	PubChem BioAssays			None
CHEMBL1972290		0	287.75	0	2.65	SID103904221	NCCNc1cc(-c2c[nH]c3ncccc23)cc(Cl)n1	Ki	'='	31.62	nM	7.50		active	UO_0000065					False	CHEMBL1963814	PUBCHEM_BIOASSAY: Navigating the Kinome. (Class of assay: other) Panel member name: ROCK1	F	BAO_0000019	assay format	None	None	None	None	None	CHEMBL3231	Rho-associated protein kinase 1	Homo sapiens	SINGLE PROTEIN	CHEMBL1201862	7	PubChem BioAssays			None
CHEMBL2004025		0	425.46	0	2.48	SID103905521	COCOc1cccc(OCOC)c1-c1ccc(NS(C)(=O)=O)cc1C(=O)OC	Ki	'='	1995.26	nM	5.70		active	UO_0000065					False	CHEMBL1963814	PUBCHEM_BIOASSAY: Navigating the Kinome. (Class of assay: other) Panel member name: ROCK1	F	BAO_0000019	assay format	None	None	None	None	None	CHEMBL3231	Rho-associated protein kinase 1	Homo sapiens	SINGLE PROTEIN	CHEMBL1201862	7	PubChem BioAssays			None
CHEMBL2005718		0	365.85	0	2.24	SID103904222	CS(=O)(=O)NCCNc1cc(-c2c[nH]c3ncccc23)cc(Cl)n1	Ki	'='	39.81	nM	7.40		active	UO_0000065					False	CHEMBL1963814	PUBCHEM_BIOASSAY: Navigating the Kinome. (Class of assay: other) Panel member name: ROCK1	F	BAO_0000019	assay format	None	None	None	None	None	CHEMBL3231	Rho-associated protein kinase 1	Homo sapiens	SINGLE PROTEIN	CHEMBL1201862	7	PubChem BioAssays			None
CHEMBL1986603		0	451.51	0	3.75	SID103905597	Cc1cc(NC(=O)CCNC(=O)Nc2nc(C)c(-c3ccc(-n4cccn4)cc3)s2)no1	Ki	'>'	10000.0	nM			inactive	UO_0000065					False	CHEMBL1963814	PUBCHEM_BIOASSAY: Navigating the Kinome. (Class of assay: other) Panel member name: ROCK1	F	BAO_0000019	assay format	None	None	None	None	None	CHEMBL3231	Rho-associated protein kinase 1	Homo sapiens	SINGLE PROTEIN	CHEMBL1201862	7	PubChem BioAssays			None
CHEMBL1969126		0	379.37	0	4.87	SID103905066	CC(C)n1nnc2ccc(-c3c(-c4ccc(F)cc4F)nc4occn34)cc21	Ki	'>'	10000.0	nM			inactive	UO_0000065					False	CHEMBL1963814	PUBCHEM_BIOASSAY: Navigating the Kinome. (Class of assay: other) Panel member name: ROCK1	F	BAO_0000019	assay format	None	None	None	None	None	CHEMBL3231	Rho-associated protein kinase 1	Homo sapiens	SINGLE PROTEIN	CHEMBL1201862	7	PubChem BioAssays			None
CHEMBL1964644		0	278.29	0	2.37	SID103905106	O=C(NCc1ccccc1)Nc1ncc([N+](=O)[O-])s1	Ki	'>'	10000.0	nM			inactive	UO_0000065					False	CHEMBL1963814	PUBCHEM_BIOASSAY: Navigating the Kinome. (Class of assay: other) Panel member name: ROCK1	F	BAO_0000019	assay format	None	None	None	None	None	CHEMBL3231	Rho-associated protein kinase 1	Homo sapiens	SINGLE PROTEIN	CHEMBL1201862	7	PubChem BioAssays			None
CHEMBL477772	PAZOPANIB	4	437.53	0	3.14	SID103905642	Cc1ccc(Nc2nccc(N(C)c3ccc4c(C)n(C)nc4c3)n2)cc1S(N)(=O)=O	Ki	'>'	3981.07	nM			inactive	UO_0000065					False	CHEMBL1963814	PUBCHEM_BIOASSAY: Navigating the Kinome. (Class of assay: other) Panel member name: ROCK1	F	BAO_0000019	assay format	None	None	None	None	None	CHEMBL3231	Rho-associated protein kinase 1	Homo sapiens	SINGLE PROTEIN	CHEMBL1201862	7	PubChem BioAssays			None
CHEMBL1992732		0	411.43	1	1.00	SID103905628	CCOc1ccccc1C=NNC(=O)c1nnn(-c2nonc2N)c1N1CCCC1	Ki	'>'	10000.0	nM			inactive	UO_0000065					False	CHEMBL1963814	PUBCHEM_BIOASSAY: Navigating the Kinome. (Class of assay: other) Panel member name: ROCK1	F	BAO_0000019	assay format	None	None	None	None	None	CHEMBL3231	Rho-associated protein kinase 1	Homo sapiens	SINGLE PROTEIN	CHEMBL1201862	7	PubChem BioAssays			None
CHEMBL1972158		0	366.43	0	4.12	SID103904464	Nc1n[nH]c2ccc(-c3nnn(Cc4ccccc4)c3-c3ccccc3)cc12	Ki	'='	79.43	nM	7.10		active	UO_0000065					False	CHEMBL1963814	PUBCHEM_BIOASSAY: Navigating the Kinome. (Class of assay: other) Panel member name: ROCK1	F	BAO_0000019	assay format	None	None	None	None	None	CHEMBL3231	Rho-associated protein kinase 1	Homo sapiens	SINGLE PROTEIN	CHEMBL1201862	7	PubChem BioAssays			None
CHEMBL1974254		0	484.59	1	5.99	SID103904317	CCOc1ccc(NC(=O)Nc2ccc(-c3csc4c(-c5cnn(C)c5)cnc(N)c34)cc2)cc1	Ki	'='	398.11	nM	6.40		active	UO_0000065					False	CHEMBL1963814	PUBCHEM_BIOASSAY: Navigating the Kinome. (Class of assay: other) Panel member name: ROCK1	F	BAO_0000019	assay format	None	None	None	None	None	CHEMBL3231	Rho-associated protein kinase 1	Homo sapiens	SINGLE PROTEIN	CHEMBL1201862	7	PubChem BioAssays			None
CHEMBL1822054		0	460.88	0	3.34	10	CC(=O)Nc1cn2nc(-c3cnc(Cl)c(NS(=O)(=O)c4ccc(F)cc4)c3)ccc2n1	Activity	'='	81.0	%				UO_0000187					False	CHEMBL1826896	Activity of ROCK1 kinase at 1 uM	B	BAO_0000357	single protein format	None	None	None	None	None	CHEMBL3231	Rho-associated protein kinase 1	Homo sapiens	SINGLE PROTEIN	CHEMBL1821651	1	Scientific Literature	J. Med. Chem.	2011	None
CHEMBL1993584		0	371.44	0	4.11	SID103904750	OC(COc1cncc(C=Cc2ccncc2)c1)Cc1c[nH]c2ccccc12	Ki	'='	501.19	nM	6.30		active	UO_0000065					False	CHEMBL1963814	PUBCHEM_BIOASSAY: Navigating the Kinome. (Class of assay: other) Panel member name: ROCK1	F	BAO_0000019	assay format	None	None	None	None	None	CHEMBL3231	Rho-associated protein kinase 1	Homo sapiens	SINGLE PROTEIN	CHEMBL1201862	7	PubChem BioAssays			None
CHEMBL1997025		0	338.39	0	2.93	SID103904685	NC(=O)c1cccc2[nH]c(-c3ccc(C4CCCNC4)cc3F)nc12	Ki	'>'	10000.0	nM			inactive	UO_0000065					False	CHEMBL1963814	PUBCHEM_BIOASSAY: Navigating the Kinome. (Class of assay: other) Panel member name: ROCK1	F	BAO_0000019	assay format	None	None	None	None	None	CHEMBL3231	Rho-associated protein kinase 1	Homo sapiens	SINGLE PROTEIN	CHEMBL1201862	7	PubChem BioAssays			None
CHEMBL1975921		0	214.02	0	1.01	SID103904867	O=c1[nH]c2cc(Br)cnc2[nH]1	Ki	'='	50118.72	nM	4.30		active	UO_0000065					False	CHEMBL1963814	PUBCHEM_BIOASSAY: Navigating the Kinome. (Class of assay: other) Panel member name: ROCK1	F	BAO_0000019	assay format	None	None	None	None	None	CHEMBL3231	Rho-associated protein kinase 1	Homo sapiens	SINGLE PROTEIN	CHEMBL1201862	7	PubChem BioAssays			None
CHEMBL1975647		0	283.27	0	2.81	SID103904887	O=C(Nc1cnccn1)Nc1ccnc2c(F)cccc12	Ki	'>'	10000.0	nM			inactive	UO_0000065					False	CHEMBL1963814	PUBCHEM_BIOASSAY: Navigating the Kinome. (Class of assay: other) Panel member name: ROCK1	F	BAO_0000019	assay format	None	None	None	None	None	CHEMBL3231	Rho-associated protein kinase 1	Homo sapiens	SINGLE PROTEIN	CHEMBL1201862	7	PubChem BioAssays			None
CHEMBL1989471		0	252.32	0	3.51	SID103905460	Cc1ccnc2[nH]c3cc(C(C)C)ccc3c(=O)c12	Ki	'>'	3981.07	nM			inactive	UO_0000065					False	CHEMBL1963814	PUBCHEM_BIOASSAY: Navigating the Kinome. (Class of assay: other) Panel member name: ROCK1	F	BAO_0000019	assay format	None	None	None	None	None	CHEMBL3231	Rho-associated protein kinase 1	Homo sapiens	SINGLE PROTEIN	CHEMBL1201862	7	PubChem BioAssays			None
CHEMBL1989518		0	241.29	0	1.98	SID103904971	NCCOc1cncc(C=Cc2ccncc2)c1	Ki	'='	630.96	nM	6.20		active	UO_0000065					False	CHEMBL1963814	PUBCHEM_BIOASSAY: Navigating the Kinome. (Class of assay: other) Panel member name: ROCK1	F	BAO_0000019	assay format	None	None	None	None	None	CHEMBL3231	Rho-associated protein kinase 1	Homo sapiens	SINGLE PROTEIN	CHEMBL1201862	7	PubChem BioAssays			None
CHEMBL1985723		0	329.84	0	3.68	SID103904218	CC(C)(CN)CNc1cc(-c2c[nH]c3ncccc23)cc(Cl)n1	Ki	'='	25.12	nM	7.60		active	UO_0000065					False	CHEMBL1963814	PUBCHEM_BIOASSAY: Navigating the Kinome. (Class of assay: other) Panel member name: ROCK1	F	BAO_0000019	assay format	None	None	None	None	None	CHEMBL3231	Rho-associated protein kinase 1	Homo sapiens	SINGLE PROTEIN	CHEMBL1201862	7	PubChem BioAssays			None
CHEMBL1996176		0	210.24	0	2.51	SID103905116	O=C1Nc2ccccc2C1=Cc1ccc[nH]1	Ki	'>'	3981.07	nM			inactive	UO_0000065					False	CHEMBL1963814	PUBCHEM_BIOASSAY: Navigating the Kinome. (Class of assay: other) Panel member name: ROCK1	F	BAO_0000019	assay format	None	None	None	None	None	CHEMBL3231	Rho-associated protein kinase 1	Homo sapiens	SINGLE PROTEIN	CHEMBL1201862	7	PubChem BioAssays			None
CHEMBL485611		0	509.37	2	5.72	26	CC1=C(C(=O)Nc2ccc3[nH]nc(C)c3c2)C(c2ccc(Cl)cc2F)N=C(c2ccnc(Cl)c2)N1	IC50	'='	15.0	nM	7.82			UO_0000065	15.36	0.31	2.10	8.23	False	CHEMBL987092	Inhibition of human recombinant ROCK1 kinase expressed in insect Sf9 cells by SPA	B	BAO_0000219	cell-based format	Homo sapiens	None	None	Sf9	None	CHEMBL3231	Rho-associated protein kinase 1	Homo sapiens	SINGLE PROTEIN	CHEMBL1142520	1	Scientific Literature	J. Med. Chem.	2008	CHEMBL3308860
CHEMBL483568		0	493.46	1	5.72	14	CC1=C(C(=O)Nc2ccc3[nH]ncc3c2)C(c2ccc(F)cc2)N=C(c2cccc(C(F)(F)F)c2)N1	IC50	'='	288.0	nM	6.54			UO_0000065	13.25	0.25	0.82	7.96	False	CHEMBL987092	Inhibition of human recombinant ROCK1 kinase expressed in insect Sf9 cells by SPA	B	BAO_0000219	cell-based format	Homo sapiens	None	None	Sf9	None	CHEMBL3231	Rho-associated protein kinase 1	Homo sapiens	SINGLE PROTEIN	CHEMBL1142520	1	Scientific Literature	J. Med. Chem.	2008	CHEMBL3308860
CHEMBL1078427		0	302.30	0	2.53	20	N#Cc1ccccc1-n1c(-c2nonc2N)nc2ccccc21	Ki	'='	810.0	nM	6.09			UO_0000065	20.15	0.36	3.56	5.72	False	CHEMBL1104159	Inhibition of ROCK1 assessed as decrease in NADH absorbance at 340 nm in the presence of	B	BAO_0000357	single protein format	None	None	None	None	None	CHEMBL3231	Rho-associated protein kinase 1	Homo sapiens	SINGLE PROTEIN	CHEMBL1153801	1	Scientific Literature	Bioorg. Med. Chem. Lett.	2009	None
CHEMBL1988608		0	375.39	0	2.47	SID103904658	CC(=O)Nc1cccc(CNc2c(Nc3ccc4[nH]ncc4c3)c(=O)c2=O)c1	Ki	'='	31.62	nM	7.50		active	UO_0000065					False	CHEMBL1963814	PUBCHEM_BIOASSAY: Navigating the Kinome. (Class of assay: other) Panel member name: ROCK1	F	BAO_0000019	assay format	None	None	None	None	None	CHEMBL3231	Rho-associated protein kinase 1	Homo sapiens	SINGLE PROTEIN	CHEMBL1201862	7	PubChem BioAssays			None
CHEMBL2006481		0	296.33	0	2.84	SID103904549	O=C(c1cc(-c2ccc3[nH]ncc3c2)on1)N1CCCCC1	Ki	'>'	10000.0	nM			inactive	UO_0000065					False	CHEMBL1963814	PUBCHEM_BIOASSAY: Navigating the Kinome. (Class of assay: other) Panel member name: ROCK1	F	BAO_0000019	assay format	None	None	None	None	None	CHEMBL3231	Rho-associated protein kinase 1	Homo sapiens	SINGLE PROTEIN	CHEMBL1201862	7	PubChem BioAssays			None
CHEMBL1975534		0	363.16	0	-0.70	SID103905378	NCC(O)C(O)Cn1cc(I)c2c(N)ncnc21	Ki	'='	3981.07	nM	5.40		active	UO_0000065					False	CHEMBL1963814	PUBCHEM_BIOASSAY: Navigating the Kinome. (Class of assay: other) Panel member name: ROCK1	F	BAO_0000019	assay format	None	None	None	None	None	CHEMBL3231	Rho-associated protein kinase 1	Homo sapiens	SINGLE PROTEIN	CHEMBL1201862	7	PubChem BioAssays			None
CHEMBL175622		0	260.30	0	2.65	12	Cn1cnc2c(Sc3ccc(F)cc3)ncnc21	Inhibition	'='	6.0	%				UO_0000187					False	CHEMBL831996	Inhibition of human Rho-dependent protein kinase-II at 30 uM	B	BAO_0000357	single protein format	Homo sapiens	None	None	None	None	CHEMBL3231	Rho-associated protein kinase 1	Homo sapiens	SINGLE PROTEIN	CHEMBL1141882	1	Scientific Literature	J. Med. Chem.	2005	None
CHEMBL1230790		0	269.31	0	2.36	S1	CC(C)n1nc(-c2cccc(O)c2)c2c(N)ncnc21	Inhibition	'='	34.0	%				UO_0000187					False	CHEMBL1244278	Inhibition of ROCK1 at 1 uM after 60 mins by FRET assay in presence of 10 uM ATP	B	BAO_0000357	single protein format	None	None	None	None	None	CHEMBL3231	Rho-associated protein kinase 1	Homo sapiens	SINGLE PROTEIN	CHEMBL1240340	1	Scientific Literature	Nat. Chem. Biol.	2008	None
CHEMBL3322590		0	440.43	0	4.25	31h	O=C1Nc2cc(NC(=O)c3c[nH]cc(-c4ccccc4F)c3=O)ccc2/C1=C/c1ccc[nH]1	Inhibition	'='	0.0	%				UO_0000187					False	CHEMBL3365919	Inhibition of ROCK1 (unknown origin) at 1 uM by radioisotope-based P81 filter-binding assay	B	BAO_0000357	single protein format	Homo sapiens	None	None	None	None	CHEMBL3231	Rho-associated protein kinase 1	Homo sapiens	SINGLE PROTEIN	CHEMBL3351387	1	Scientific Literature	Eur. J. Med. Chem.	2014	None
CHEMBL3329684		0	588.64	1	4.06	54	COc1ccc(C(=O)NC(=O)Nc2ccc3c(c2)NC(=O)/C3=C\c2[nH]c(C)c(C(=O)NCCN3CCCC3)c2C)c(F)c1	Inhibition	'='	55.0	%				UO_0000187					False	CHEMBL3374444	Inhibition of ROCK1 (unknown origin) at 1 uM	B	BAO_0000357	single protein format	Homo sapiens	None	None	None	None	CHEMBL3231	Rho-associated protein kinase 1	Homo sapiens	SINGLE PROTEIN	CHEMBL3351479	1	Scientific Literature	Eur. J. Med. Chem.	2014	None
CHEMBL1999484		0	381.51	0	3.10	SID103904405	CNc1nc(C)c(-c2ccnc(Nc3ccc(N4CCNCC4)cc3)n2)s1	Ki	'='	100.0	nM	7.00		active	UO_0000065					False	CHEMBL1963814	PUBCHEM_BIOASSAY: Navigating the Kinome. (Class of assay: other) Panel member name: ROCK1	F	BAO_0000019	assay format	None	None	None	None	None	CHEMBL3231	Rho-associated protein kinase 1	Homo sapiens	SINGLE PROTEIN	CHEMBL1201862	7	PubChem BioAssays			None
CHEMBL2000481		0	463.52	0	2.08	SID103905096	NCCNS(=O)(=O)c1cccc(C(=O)Nc2ccc(-c3n[nH]c(=O)c4ccccc34)cc2)c1	Ki	'='	100.0	nM	7.00		active	UO_0000065					False	CHEMBL1963814	PUBCHEM_BIOASSAY: Navigating the Kinome. (Class of assay: other) Panel member name: ROCK1	F	BAO_0000019	assay format	None	None	None	None	None	CHEMBL3231	Rho-associated protein kinase 1	Homo sapiens	SINGLE PROTEIN	CHEMBL1201862	7	PubChem BioAssays			None
CHEMBL1971149		0	438.44	0	3.96	SID103904775	Cc1nccn2c(-c3ccnc(NCC(C)(C)C(=O)O)n3)c(-c3ccc(F)cc3F)nc12	Ki	'>'	10000.0	nM			inactive	UO_0000065					False	CHEMBL1963814	PUBCHEM_BIOASSAY: Navigating the Kinome. (Class of assay: other) Panel member name: ROCK1	F	BAO_0000019	assay format	None	None	None	None	None	CHEMBL3231	Rho-associated protein kinase 1	Homo sapiens	SINGLE PROTEIN	CHEMBL1201862	7	PubChem BioAssays			None
CHEMBL207400		0	317.65	0	2.80	SID103905391	Cn1nc(C(F)(F)F)c2c(=O)c3cc(Cl)ccc3n(O)c21	Ki	'>'	10000.0	nM			inactive	UO_0000065					False	CHEMBL1963814	PUBCHEM_BIOASSAY: Navigating the Kinome. (Class of assay: other) Panel member name: ROCK1	F	BAO_0000019	assay format	None	None	None	None	None	CHEMBL3231	Rho-associated protein kinase 1	Homo sapiens	SINGLE PROTEIN	CHEMBL1201862	7	PubChem BioAssays			None
CHEMBL1421720		0	274.37	0	3.54	SID103904704	O=C(Cc1cccs1)Nc1nc2ccccc2s1	Ki	'='	3162.28	nM	5.50		active	UO_0000065					False	CHEMBL1963814	PUBCHEM_BIOASSAY: Navigating the Kinome. (Class of assay: other) Panel member name: ROCK1	F	BAO_0000019	assay format	None	None	None	None	None	CHEMBL3231	Rho-associated protein kinase 1	Homo sapiens	SINGLE PROTEIN	CHEMBL1201862	7	PubChem BioAssays			None
CHEMBL1970314		0	263.30	0	2.58	SID103905443	NC(=O)c1cc(-c2cccc(N)c2)cc2cccnc12	Ki	'>'	10000.0	nM			inactive	UO_0000065					False	CHEMBL1963814	PUBCHEM_BIOASSAY: Navigating the Kinome. (Class of assay: other) Panel member name: ROCK1	F	BAO_0000019	assay format	None	None	None	None	None	CHEMBL3231	Rho-associated protein kinase 1	Homo sapiens	SINGLE PROTEIN	CHEMBL1201862	7	PubChem BioAssays			None
CHEMBL1981720		0	265.28	0	2.67	SID103904889	O=C(Nc1cnccn1)Nc1ccnc2ccccc12	Ki	'>'	10000.0	nM			inactive	UO_0000065					False	CHEMBL1963814	PUBCHEM_BIOASSAY: Navigating the Kinome. (Class of assay: other) Panel member name: ROCK1	F	BAO_0000019	assay format	None	None	None	None	None	CHEMBL3231	Rho-associated protein kinase 1	Homo sapiens	SINGLE PROTEIN	CHEMBL1201862	7	PubChem BioAssays			None
CHEMBL225519		0	213.24	0	1.36	SID103905167	O=C1NCCc2[nH]c(-c3ccncc3)cc21	Ki	'='	100.0	nM	7.00		active	UO_0000065					False	CHEMBL1963814	PUBCHEM_BIOASSAY: Navigating the Kinome. (Class of assay: other) Panel member name: ROCK1	F	BAO_0000019	assay format	None	None	None	None	None	CHEMBL3231	Rho-associated protein kinase 1	Homo sapiens	SINGLE PROTEIN	CHEMBL1201862	7	PubChem BioAssays			None
CHEMBL1990415		0	289.30	0	2.76	SID103905377	O=C(Nc1n[nH]c2nc3ccccc3cc12)c1ccncc1	Ki	'>'	10000.0	nM			inactive	UO_0000065					False	CHEMBL1963814	PUBCHEM_BIOASSAY: Navigating the Kinome. (Class of assay: other) Panel member name: ROCK1	F	BAO_0000019	assay format	None	None	None	None	None	CHEMBL3231	Rho-associated protein kinase 1	Homo sapiens	SINGLE PROTEIN	CHEMBL1201862	7	PubChem BioAssays			None
CHEMBL1964413		0	411.31	0	4.91	SID103904546	FC(F)(F)c1ccc(Cn2cc(-c3ccc4[nH]ncc4c3)nn2)c(C(F)(F)F)c1	Ki	'='	1584.89	nM	5.80		active	UO_0000065					False	CHEMBL1963814	PUBCHEM_BIOASSAY: Navigating the Kinome. (Class of assay: other) Panel member name: ROCK1	F	BAO_0000019	assay format	None	None	None	None	None	CHEMBL3231	Rho-associated protein kinase 1	Homo sapiens	SINGLE PROTEIN	CHEMBL1201862	7	PubChem BioAssays			None
CHEMBL1970317		0	458.52	1	5.73	SID103904314	Cn1cc(-c2cnc(N)c3c(-c4ccc(NC(=O)Nc5cccc(F)c5)cc4)csc23)cn1	Ki	'='	1995.26	nM	5.70		active	UO_0000065					False	CHEMBL1963814	PUBCHEM_BIOASSAY: Navigating the Kinome. (Class of assay: other) Panel member name: ROCK1	F	BAO_0000019	assay format	None	None	None	None	None	CHEMBL3231	Rho-associated protein kinase 1	Homo sapiens	SINGLE PROTEIN	CHEMBL1201862	7	PubChem BioAssays			None
CHEMBL258805	SU-9516	1	241.25	0	1.91	SU9516	COc1ccc2c(c1)/C(=C/c1cnc[nH]1)C(=O)N2	Residual Activity	'='	85.0	%				UO_0000187					False	CHEMBL2219152	Millipore: Percentage of residual kinase activity of ROCK1 at 10uM relative to control. Control inhibitor: Staurosporine at 10.0uM. Buffer: 8 mM MOPS pH 7.0, 0.2 mM EDTA	B	BAO_0000357	single protein format	Homo sapiens	None	None	None	None	CHEMBL3231	Rho-associated protein kinase 1	Homo sapiens	SINGLE PROTEIN	CHEMBL2218924	1	Scientific Literature	Biochem. J.	2013	None
CHEMBL1802728		0	422.53	0	4.54	NU6140	CCN(CC)C(=O)c1ccc(Nc2nc(OCC3CCCCC3)c3nc[nH]c3n2)cc1	Residual Activity	'='	23.0	%				UO_0000187					False	CHEMBL2219152	Millipore: Percentage of residual kinase activity of ROCK1 at 10uM relative to control. Control inhibitor: Staurosporine at 10.0uM. Buffer: 8 mM MOPS pH 7.0, 0.2 mM EDTA	B	BAO_0000357	single protein format	Homo sapiens	None	None	None	None	CHEMBL3231	Rho-associated protein kinase 1	Homo sapiens	SINGLE PROTEIN	CHEMBL2218924	1	Scientific Literature	Biochem. J.	2013	None
CHEMBL270724		0	463.75	0	4.83	TBCA	O=C(O)/C=C/c1cc(Br)c(Br)c(Br)c1Br	Residual Activity	'='	98.0	%				UO_0000187					False	CHEMBL2219152	Millipore: Percentage of residual kinase activity of ROCK1 at 10uM relative to control. Control inhibitor: Staurosporine at 10.0uM. Buffer: 8 mM MOPS pH 7.0, 0.2 mM EDTA	B	BAO_0000357	single protein format	Homo sapiens	None	None	None	None	CHEMBL3231	Rho-associated protein kinase 1	Homo sapiens	SINGLE PROTEIN	CHEMBL2218924	1	Scientific Literature	Biochem. J.	2013	None
CHEMBL446024	GW683003X	0	294.24	0	2.16	GW683003X	FC(F)(F)CNc1nccc(-c2cnn3ncccc23)n1	Inhibition	'='	-0.46	%				UO_0000187					False	CHEMBL1961924	GSK_PKIS: ROCK1 mean inhibition at 0.1 uM [Nanosyn]	B	BAO_0000357	single protein format	None	None	None	None	None	CHEMBL3231	Rho-associated protein kinase 1	Homo sapiens	SINGLE PROTEIN	CHEMBL1961873	16	GSK Published Kinase Inhibitor Set			None
CHEMBL271594	GW300653X	0	358.42	0	2.23	GW300653X	CC(C)c1ccc2c(c1)NC(=O)/C2=N/Nc1ccc(S(N)(=O)=O)cc1	Inhibition	'='	-1.28	%				UO_0000187					False	CHEMBL1961925	GSK_PKIS: ROCK1 mean inhibition at 1 uM [Nanosyn]	B	BAO_0000357	single protein format	None	None	None	None	None	CHEMBL3231	Rho-associated protein kinase 1	Homo sapiens	SINGLE PROTEIN	CHEMBL1961873	16	GSK Published Kinase Inhibitor Set			None
CHEMBL1909345		0	422.87	0	2.97	SB-686709-A	CCN1CCC(C(=O)Nc2n[nH]c3nnc(-c4cccc(F)c4F)cc23)CC1.Cl	Inhibition	'='	-0.9	%				UO_0000187					False	CHEMBL1961925	GSK_PKIS: ROCK1 mean inhibition at 1 uM [Nanosyn]	B	BAO_0000357	single protein format	None	None	None	None	None	CHEMBL3231	Rho-associated protein kinase 1	Homo sapiens	SINGLE PROTEIN	CHEMBL1961873	16	GSK Published Kinase Inhibitor Set			None
CHEMBL1767254		0	316.41	0	3.24	25, BI-98F10	NC(=O)c1ccsc1NC(=O)Cc1csc2ccccc12	Inhibition	'='	0.0	%				UO_0000187					False	CHEMBL1769810	Inhibition of ROCK1 at 25 uM by TR-FRET assay	B	BAO_0000357	single protein format	None	None	None	None	None	CHEMBL3231	Rho-associated protein kinase 1	Homo sapiens	SINGLE PROTEIN	CHEMBL1764959	1	Scientific Literature	Bioorg. Med. Chem.	2011	None
CHEMBL1765750		0	466.59	0	3.73	43b	CNc1nc(-c2ccc3c(N)n[nH]c3c2)cc(N2C[C@H](C)C[C@@H](N(C)C(=O)OC(C)(C)C)C2)n1	IC50	'>'	10000.0	nM				UO_0000065					False	CHEMBL1768782	Inhibition of ROCK1	B	BAO_0000357	single protein format	None	None	None	None	None	CHEMBL3231	Rho-associated protein kinase 1	Homo sapiens	SINGLE PROTEIN	CHEMBL1765070	1	Scientific Literature	J. Med. Chem.	2011	None
CHEMBL1834330		0	453.47	0	3.00	43	Nc1c(F)c(NCCNc2ccccn2)c2c3c1c(=O)c(C(=O)O)cn3C1(CCCC1)CO2	Inhibition	'<'	35.0	%				UO_0000187					False	CHEMBL1837774	Inhibition of human ROCK1 in HL60 cells lysate at 10 uM using post probe-labeling by LC-MS/MS analysis relative to control	B	BAO_0000219	cell-based format	Homo sapiens	None	None	HL-60	None	CHEMBL3231	Rho-associated protein kinase 1	Homo sapiens	SINGLE PROTEIN	CHEMBL1833925	1	Scientific Literature	Bioorg. Med. Chem. Lett.	2011	CHEMBL3307654
CHEMBL592701		0	356.47	0	1.76	24	COCCN(C)c1ncc(-c2ccncc2)nc1N1CCCN(C)CC1	IC50	'='	48000.0	nM	4.32			UO_0000065	12.12	0.23	2.56	7.50	False	CHEMBL1074822	Inhibition of human recombinant ROCK1	B	BAO_0000357	single protein format	Homo sapiens	None	None	None	None	CHEMBL3231	Rho-associated protein kinase 1	Homo sapiens	SINGLE PROTEIN	CHEMBL1157736	1	Scientific Literature	Bioorg. Med. Chem. Lett.	2010	None
CHEMBL591047		0	338.46	0	2.33	31	CNC1CCN(c2nc(-c3ccncc3)cnc2N2CCCC2)CC1	IC50	'='	1800.0	nM	5.75			UO_0000065	16.97	0.31	3.41	10.05	False	CHEMBL1074822	Inhibition of human recombinant ROCK1	B	BAO_0000357	single protein format	Homo sapiens	None	None	None	None	CHEMBL3231	Rho-associated protein kinase 1	Homo sapiens	SINGLE PROTEIN	CHEMBL1157736	1	Scientific Literature	Bioorg. Med. Chem. Lett.	2010	None
CHEMBL571581		0	476.58	1	5.65	6b	Cc1c(Nc2c(C#N)cncc2-c2cc3cc(CN4CCN(C)CC4)ccc3o2)ccc2[nH]ccc12	IC50	'>'	9000.0	nM				UO_0000065					False	CHEMBL1047201	Inhibition of ROCK1	B	BAO_0000357	single protein format	None	None	None	None	None	CHEMBL3231	Rho-associated protein kinase 1	Homo sapiens	SINGLE PROTEIN	CHEMBL1156015	1	Scientific Literature	Bioorg. Med. Chem. Lett.	2009	None
CHEMBL600849		0	273.34	0	0.59	14	CN1CCCN(c2nc(-c3cc[nH]n3)cnc2N)CC1	IC50	'='	37000.0	nM	4.43			UO_0000065	16.21	0.30	3.84	5.10	False	CHEMBL1074822	Inhibition of human recombinant ROCK1	B	BAO_0000357	single protein format	Homo sapiens	None	None	None	None	CHEMBL3231	Rho-associated protein kinase 1	Homo sapiens	SINGLE PROTEIN	CHEMBL1157736	1	Scientific Literature	Bioorg. Med. Chem. Lett.	2010	None
CHEMBL589577		0	323.40	0	1.74	18	CN1CCCN(c2nc(-c3ccc4cn[nH]c4c3)cnc2N)CC1	IC50	'>'	10000.0	nM				UO_0000065					False	CHEMBL1074822	Inhibition of human recombinant ROCK1	B	BAO_0000357	single protein format	Homo sapiens	None	None	None	None	CHEMBL3231	Rho-associated protein kinase 1	Homo sapiens	SINGLE PROTEIN	CHEMBL1157736	1	Scientific Literature	Bioorg. Med. Chem. Lett.	2010	None
CHEMBL589578		0	298.39	0	1.72	19	CNc1ncc(-c2ccncc2)nc1N1CCCN(C)CC1	IC50	'='	6900.0	nM	5.16			UO_0000065	17.30	0.32	3.44	9.03	False	CHEMBL1074822	Inhibition of human recombinant ROCK1	B	BAO_0000357	single protein format	Homo sapiens	None	None	None	None	CHEMBL3231	Rho-associated protein kinase 1	Homo sapiens	SINGLE PROTEIN	CHEMBL1157736	1	Scientific Literature	Bioorg. Med. Chem. Lett.	2010	None
CHEMBL188257	GW827106X	0	452.47	0	4.38	GW827106X	COc1ccc(-c2nn3ncccc3c2-c2ccnc(Nc3ccc4c(c3)OCCO4)n2)cc1	Inhibition	'='	0.84	%				UO_0000187					False	CHEMBL1961925	GSK_PKIS: ROCK1 mean inhibition at 1 uM [Nanosyn]	B	BAO_0000357	single protein format	None	None	None	None	None	CHEMBL3231	Rho-associated protein kinase 1	Homo sapiens	SINGLE PROTEIN	CHEMBL1961873	16	GSK Published Kinase Inhibitor Set			None
CHEMBL13868		0	507.57	2	6.66	SB-245392	Fc1ccc(-c2ncn(C3CCNCC3)c2-c2ccnc(Oc3ccc(Oc4ccccc4)cc3)n2)cc1	Inhibition	'='	2.39	%				UO_0000187					False	CHEMBL1961924	GSK_PKIS: ROCK1 mean inhibition at 0.1 uM [Nanosyn]	B	BAO_0000357	single protein format	None	None	None	None	None	CHEMBL3231	Rho-associated protein kinase 1	Homo sapiens	SINGLE PROTEIN	CHEMBL1961873	16	GSK Published Kinase Inhibitor Set			None
CHEMBL428877		0	443.53	1	5.43	SB-242719	CCc1ccc(Oc2nccc(-c3c(-c4ccc(F)cc4)ncn3C3CCNCC3)n2)cc1	Inhibition	'='	3.4	%				UO_0000187					False	CHEMBL1961925	GSK_PKIS: ROCK1 mean inhibition at 1 uM [Nanosyn]	B	BAO_0000357	single protein format	None	None	None	None	None	CHEMBL3231	Rho-associated protein kinase 1	Homo sapiens	SINGLE PROTEIN	CHEMBL1961873	16	GSK Published Kinase Inhibitor Set			None
CHEMBL205798	GW703087X	0	486.93	1	5.95	GW703087X	CC(=O)Nc1cccc(C#Cc2cncnc2Nc2ccc(OCc3cccc(F)c3)c(Cl)c2)c1	Inhibition	'='	0.67	%				UO_0000187					False	CHEMBL1961925	GSK_PKIS: ROCK1 mean inhibition at 1 uM [Nanosyn]	B	BAO_0000357	single protein format	None	None	None	None	None	CHEMBL3231	Rho-associated protein kinase 1	Homo sapiens	SINGLE PROTEIN	CHEMBL1961873	16	GSK Published Kinase Inhibitor Set			None
CHEMBL14014		0	433.46	1	5.00	SB-251505	Fc1ccc(-c2ncn(C3CCNCC3)c2-c2ccnc(Oc3cccc(F)c3)n2)cc1	Inhibition	'='	3.18	%				UO_0000187					False	CHEMBL1961924	GSK_PKIS: ROCK1 mean inhibition at 0.1 uM [Nanosyn]	B	BAO_0000357	single protein format	None	None	None	None	None	CHEMBL3231	Rho-associated protein kinase 1	Homo sapiens	SINGLE PROTEIN	CHEMBL1961873	16	GSK Published Kinase Inhibitor Set			None
CHEMBL608154		0	366.81	0	4.33	MLN-120B	COc1c(Cl)cc2c([nH]c3cnccc32)c1NC(=O)c1cccnc1C	Kd	'>'	10000.0	nM				UO_0000065					False	CHEMBL1908712	Binding constant for ROCK1 kinase domain	B	BAO_0000357	single protein format	None	None	None	None	None	CHEMBL3231	Rho-associated protein kinase 1	Homo sapiens	SINGLE PROTEIN	CHEMBL1908390	1	Scientific Literature	Nat. Biotechnol.	2011	None
CHEMBL554	LAPATINIB	4	581.07	2	6.14	Lapatinib	CS(=O)(=O)CCNCc1ccc(-c2ccc3ncnc(Nc4ccc(OCc5cccc(F)c5)c(Cl)c4)c3c2)o1	Kd	'>'	10000.0	nM				UO_0000065					False	CHEMBL1908712	Binding constant for ROCK1 kinase domain	B	BAO_0000357	single protein format	None	None	None	None	None	CHEMBL3231	Rho-associated protein kinase 1	Homo sapiens	SINGLE PROTEIN	CHEMBL1908390	1	Scientific Literature	Nat. Biotechnol.	2011	None
CHEMBL381604	GW799251X	0	446.87	0	4.36	GW799251X	Nc1nccc(C#Cc2cncnc2Nc2ccc(OCc3cccc(F)c3)c(Cl)c2)n1	Inhibition	'='	3.74	%				UO_0000187					False	CHEMBL1961925	GSK_PKIS: ROCK1 mean inhibition at 1 uM [Nanosyn]	B	BAO_0000357	single protein format	None	None	None	None	None	CHEMBL3231	Rho-associated protein kinase 1	Homo sapiens	SINGLE PROTEIN	CHEMBL1961873	16	GSK Published Kinase Inhibitor Set			None
CHEMBL269883	GW416981X	0	415.47	0	2.55	GW416981X	CC(C)COC(=O)c1ccc2c(c1)/C(=C/Nc1ccc(S(N)(=O)=O)cc1)C(=O)N2	Inhibition	'='	30.24	%				UO_0000187					False	CHEMBL1961925	GSK_PKIS: ROCK1 mean inhibition at 1 uM [Nanosyn]	B	BAO_0000357	single protein format	None	None	None	None	None	CHEMBL3231	Rho-associated protein kinase 1	Homo sapiens	SINGLE PROTEIN	CHEMBL1961873	16	GSK Published Kinase Inhibitor Set			None
CHEMBL1922044		0	444.54	0	3.70	34	COc1cccc(CN(CCN2CCCC2)C(=O)c2cc3ccc(-c4cn[nH]c4)nc3[nH]2)c1	IC50	'='	121.0	nM	6.92			UO_0000065	15.56	0.29	3.22	7.67	False	CHEMBL1924422	Inhibition of ROCK1	B	BAO_0000357	single protein format	None	None	None	None	None	CHEMBL3231	Rho-associated protein kinase 1	Homo sapiens	SINGLE PROTEIN	CHEMBL1921670	1	Scientific Literature	Bioorg. Med. Chem. Lett.	2011	None
CHEMBL1922128		0	404.47	0	3.35	41	COc1cccc(CNC(=O)c2cn(CCCO)c3cc(-c4cn[nH]c4)ccc23)c1	IC50	'='	3.0	nM	8.52			UO_0000065	21.07	0.39	5.17	9.25	False	CHEMBL1924422	Inhibition of ROCK1	B	BAO_0000357	single protein format	None	None	None	None	None	CHEMBL3231	Rho-associated protein kinase 1	Homo sapiens	SINGLE PROTEIN	CHEMBL1921670	1	Scientific Literature	Bioorg. Med. Chem. Lett.	2011	None
CHEMBL1922136		0	361.41	0	2.90	48	COc1cccc(CNC(=O)c2cn(C)c3nc(-c4cn[nH]c4)ccc23)c1	IC50	'<'	1.0	nM				UO_0000065					False	CHEMBL1924422	Inhibition of ROCK1	B	BAO_0000357	single protein format	None	None	None	None	None	CHEMBL3231	Rho-associated protein kinase 1	Homo sapiens	SINGLE PROTEIN	CHEMBL1921670	1	Scientific Literature	Bioorg. Med. Chem. Lett.	2011	None
CHEMBL1922139		0	445.52	0	3.33	51, SR7280	COc1cccc(CNC(=O)c2[nH]c3cc(-c4cn[nH]c4)ccc3c2CN2CCOCC2)c1	IC50	'='	40.0	nM	7.40			UO_0000065	16.61	0.31	4.07	7.77	False	CHEMBL1924422	Inhibition of ROCK1	B	BAO_0000357	single protein format	None	None	None	None	None	CHEMBL3231	Rho-associated protein kinase 1	Homo sapiens	SINGLE PROTEIN	CHEMBL1921670	1	Scientific Literature	Bioorg. Med. Chem. Lett.	2011	None
CHEMBL1667963		0	306.39	0	0.80	3	Nc1nccc2c(S(=O)(=O)N3CCCNCC3)cccc12	Ki	'='	34.67	nM	7.46			UO_0000065	24.35	0.49	6.66	8.45	False	CHEMBL1670412	Binding affinity to ROCK1	B	BAO_0000357	single protein format	None	None	None	None	None	CHEMBL3231	Rho-associated protein kinase 1	Homo sapiens	SINGLE PROTEIN	CHEMBL1667835	1	Scientific Literature	Bioorg. Med. Chem. Lett.	2011	None
CHEMBL1667980		0	258.32	0	2.03	16E	NC[C@H]1CC[C@@H](Oc2ccc3c(=O)[nH]ccc3c2)C1	IC50	'='	165.96	nM	6.78			UO_0000065	26.25	0.49	4.75	9.95	False	CHEMBL1670413	Inhibition of ROCK1 by IMAP assay	B	BAO_0000357	single protein format	None	None	None	None	None	CHEMBL3231	Rho-associated protein kinase 1	Homo sapiens	SINGLE PROTEIN	CHEMBL1667835	1	Scientific Literature	Bioorg. Med. Chem. Lett.	2011	None
CHEMBL1817868		0	196.21	0	1.79	10	c1ccc(-c2cnc3nccnn23)cc1	Inhibition	'='	0.0	%				UO_0000187					False	CHEMBL1820093	Inhibition of ROCK1 expressed in Escherichia coli or baculovirus-infected insect cells at 400 uM by IMAP assay	B	BAO_0000219	cell-based format	None	None	None	None	None	CHEMBL3231	Rho-associated protein kinase 1	Homo sapiens	SINGLE PROTEIN	CHEMBL1817560	1	Scientific Literature	J. Med. Chem.	2011	None
CHEMBL1817870		0	294.28	0	4.66	13	Cc1ccc(NC(=O)Nc2cccc(C(F)(F)F)c2)cc1	Inhibition	'='	7.0	%				UO_0000187					False	CHEMBL1820093	Inhibition of ROCK1 expressed in Escherichia coli or baculovirus-infected insect cells at 400 uM by IMAP assay	B	BAO_0000219	cell-based format	None	None	None	None	None	CHEMBL3231	Rho-associated protein kinase 1	Homo sapiens	SINGLE PROTEIN	CHEMBL1817560	1	Scientific Literature	J. Med. Chem.	2011	None
CHEMBL288441	BOSUTINIB	4	530.46	2	5.19	SKI-606	COc1cc(Nc2c(C#N)cnc3cc(OCCCN4CCN(C)CC4)c(OC)cc23)c(Cl)cc1Cl	Kd	'='	870.0	nM	6.06			UO_0000065	11.42	0.23	0.87	7.31	False	CHEMBL1908712	Binding constant for ROCK1 kinase domain	B	BAO_0000357	single protein format	None	None	None	None	None	CHEMBL3231	Rho-associated protein kinase 1	Homo sapiens	SINGLE PROTEIN	CHEMBL1908390	1	Scientific Literature	Nat. Biotechnol.	2011	None
CHEMBL379218		0	358.45	0	3.88	A-674563	Cc1n[nH]c2ccc(-c3cncc(OC[C@@H](N)Cc4ccccc4)c3)cc12	Kd	'='	37.0	nM	7.43			UO_0000065	20.73	0.38	3.55	9.67	False	CHEMBL1908712	Binding constant for ROCK1 kinase domain	B	BAO_0000357	single protein format	None	None	None	None	None	CHEMBL3231	Rho-associated protein kinase 1	Homo sapiens	SINGLE PROTEIN	CHEMBL1908390	1	Scientific Literature	Nat. Biotechnol.	2011	None
CHEMBL1973016		0	373.43	0	2.07	SID103905080	CS(=O)(=O)c1cccc(C(=O)Nc2nc3ccccc3n2CCCO)c1	Ki	'>'	3981.07	nM			inactive	UO_0000065					False	CHEMBL1963814	PUBCHEM_BIOASSAY: Navigating the Kinome. (Class of assay: other) Panel member name: ROCK1	F	BAO_0000019	assay format	None	None	None	None	None	CHEMBL3231	Rho-associated protein kinase 1	Homo sapiens	SINGLE PROTEIN	CHEMBL1201862	7	PubChem BioAssays			None
CHEMBL1986943		0	343.82	0	3.39	SID103904193	OC1CCC(Nc2nc(Cl)cc(-c3c[nH]c4ncccc34)n2)CC1	Ki	'='	7.943	nM	8.10		active	UO_0000065					False	CHEMBL1963814	PUBCHEM_BIOASSAY: Navigating the Kinome. (Class of assay: other) Panel member name: ROCK1	F	BAO_0000019	assay format	None	None	None	None	None	CHEMBL3231	Rho-associated protein kinase 1	Homo sapiens	SINGLE PROTEIN	CHEMBL1201862	7	PubChem BioAssays			None
CHEMBL379975		0	362.77	0	4.23	SID103905557	O=C1NC(=O)c2c1c(-c1ccccc1Cl)cc1[nH]c3ccc(O)cc3c21	Ki	'>'	1995.26	nM			inactive	UO_0000065					False	CHEMBL1963814	PUBCHEM_BIOASSAY: Navigating the Kinome. (Class of assay: other) Panel member name: ROCK1	F	BAO_0000019	assay format	None	None	None	None	None	CHEMBL3231	Rho-associated protein kinase 1	Homo sapiens	SINGLE PROTEIN	CHEMBL1201862	7	PubChem BioAssays			None
CHEMBL2006674		0	396.50	0	2.28	SID103905679	CCc1cnn2c(NCc3ccc[n+]([O-])c3)cc(N3CCCCC3CCO)nc12	Ki	'>'	3981.07	nM			inactive	UO_0000065					False	CHEMBL1963814	PUBCHEM_BIOASSAY: Navigating the Kinome. (Class of assay: other) Panel member name: ROCK1	F	BAO_0000019	assay format	None	None	None	None	None	CHEMBL3231	Rho-associated protein kinase 1	Homo sapiens	SINGLE PROTEIN	CHEMBL1201862	7	PubChem BioAssays			None
CHEMBL237571		0	483.59	1	5.69	SB-633825	COc1ccc2cc(-c3c(-c4ccncc4)nc(-c4ccc(S(C)(=O)=O)cc4C)n3C)ccc2c1	Inhibition	'='	10.57	%				UO_0000187					False	CHEMBL1961925	GSK_PKIS: ROCK1 mean inhibition at 1 uM [Nanosyn]	B	BAO_0000357	single protein format	None	None	None	None	None	CHEMBL3231	Rho-associated protein kinase 1	Homo sapiens	SINGLE PROTEIN	CHEMBL1961873	16	GSK Published Kinase Inhibitor Set			None
CHEMBL373751	GSK-319347A	0	469.54	0	3.96	GSK319347A	COc1cc2ncn(-c3cc(OCc4ccccc4S(C)(=O)=O)c(C#N)s3)c2cc1OC	Inhibition	'='	3.62	%				UO_0000187					False	CHEMBL1961924	GSK_PKIS: ROCK1 mean inhibition at 0.1 uM [Nanosyn]	B	BAO_0000357	single protein format	None	None	None	None	None	CHEMBL3231	Rho-associated protein kinase 1	Homo sapiens	SINGLE PROTEIN	CHEMBL1961873	16	GSK Published Kinase Inhibitor Set			None
CHEMBL185962		0	242.24	0	1.40	SB-736302	Nc1nonc1-c1nc2cnccc2n1C1CC1	Inhibition	'='	79.32	%				UO_0000187					False	CHEMBL1961925	GSK_PKIS: ROCK1 mean inhibition at 1 uM [Nanosyn]	B	BAO_0000357	single protein format	None	None	None	None	None	CHEMBL3231	Rho-associated protein kinase 1	Homo sapiens	SINGLE PROTEIN	CHEMBL1961873	16	GSK Published Kinase Inhibitor Set			None
CHEMBL1789963	GW406108X	0	400.22	1	5.02	GW406108X	O=C1Nc2ccc(C(=O)c3ccco3)cc2C1=Cc1cc(Cl)c(O)c(Cl)c1	Inhibition	'='	7.03	%				UO_0000187					False	CHEMBL1961925	GSK_PKIS: ROCK1 mean inhibition at 1 uM [Nanosyn]	B	BAO_0000357	single protein format	None	None	None	None	None	CHEMBL3231	Rho-associated protein kinase 1	Homo sapiens	SINGLE PROTEIN	CHEMBL1961873	16	GSK Published Kinase Inhibitor Set			None
CHEMBL524901	GW683109X	0	339.40	0	1.32	GW683109X	c1cnn2ncc(-c3ccnc(NCCCN4CCOCC4)n3)c2c1	Inhibition	'='	2.01	%				UO_0000187					False	CHEMBL1961924	GSK_PKIS: ROCK1 mean inhibition at 0.1 uM [Nanosyn]	B	BAO_0000357	single protein format	None	None	None	None	None	CHEMBL3231	Rho-associated protein kinase 1	Homo sapiens	SINGLE PROTEIN	CHEMBL1961873	16	GSK Published Kinase Inhibitor Set			None
CHEMBL1088752	LOSMAPIMOD	3	383.47	0	3.86	2	Cc1c(F)cc(C(=O)NC2CC2)cc1-c1ccc(C(=O)NCC(C)(C)C)cn1	Inhibition						Not Active						False	CHEMBL1785291	Inhibition of human ROCK1	B	BAO_0000357	single protein format	Homo sapiens	None	None	None	None	CHEMBL3231	Rho-associated protein kinase 1	Homo sapiens	SINGLE PROTEIN	CHEMBL1781916	1	Scientific Literature	J. Med. Chem.	2009	None
CHEMBL491473	CEDIRANIB	3	450.51	1	5.22	SID103905340	COc1cc2c(Oc3ccc4[nH]c(C)cc4c3F)ncnc2cc1OCCCN1CCCC1	Kd	'>'	10000.0	nM				UO_0000065					False	CHEMBL1908712	Binding constant for ROCK1 kinase domain	B	BAO_0000357	single protein format	None	None	None	None	None	CHEMBL3231	Rho-associated protein kinase 1	Homo sapiens	SINGLE PROTEIN	CHEMBL1908390	1	Scientific Literature	Nat. Biotechnol.	2011	None
CHEMBL1078245		0	307.31	0	2.67	25	COc1ccc(-n2c(-c3nonc3N)nc3ccccc32)cc1	Ki	'='	2100.0	nM	5.68			UO_0000065	18.48	0.34	3.01	6.17	False	CHEMBL1104159	Inhibition of ROCK1 assessed as decrease in NADH absorbance at 340 nm in the presence of	B	BAO_0000357	single protein format	None	None	None	None	None	CHEMBL3231	Rho-associated protein kinase 1	Homo sapiens	SINGLE PROTEIN	CHEMBL1153801	1	Scientific Literature	Bioorg. Med. Chem. Lett.	2009	None
CHEMBL1667969	SAR-407899	2	244.29	0	1.66	14C	O=c1[nH]ccc2cc(OC3CCNCC3)ccc12	IC50	'='	186.21	nM	6.73			UO_0000065	27.55	0.51	5.07	12.44	False	CHEMBL1670413	Inhibition of ROCK1 by IMAP assay	B	BAO_0000357	single protein format	None	None	None	None	None	CHEMBL3231	Rho-associated protein kinase 1	Homo sapiens	SINGLE PROTEIN	CHEMBL1667835	1	Scientific Literature	Bioorg. Med. Chem. Lett.	2011	None
CHEMBL941	IMATINIB	4	493.62	0	4.59	imatinib	Cc1ccc(NC(=O)c2ccc(CN3CCN(C)CC3)cc2)cc1Nc1nccc(-c2cccnc2)n1	Kd	'>'	10000.0	nM				UO_0000065					False	CHEMBL1908712	Binding constant for ROCK1 kinase domain	B	BAO_0000357	single protein format	None	None	None	None	None	CHEMBL3231	Rho-associated protein kinase 1	Homo sapiens	SINGLE PROTEIN	CHEMBL1908390	1	Scientific Literature	Nat. Biotechnol.	2011	None
CHEMBL506153	GW876790X	0	330.35	0	0.03	GW876790X	CCn1c(-c2nonc2N)nc2cncc(C(=O)NCCNC)c21	Inhibition	'='	91.58	%				UO_0000187					False	CHEMBL1961925	GSK_PKIS: ROCK1 mean inhibition at 1 uM [Nanosyn]	B	BAO_0000357	single protein format	None	None	None	None	None	CHEMBL3231	Rho-associated protein kinase 1	Homo sapiens	SINGLE PROTEIN	CHEMBL1961873	16	GSK Published Kinase Inhibitor Set			None
CHEMBL524057	GW683768X	0	280.34	0	2.32	GW683768X	CCc1nn2ncccc2c1-c1ccnc(NC2CC2)n1	Inhibition	'='	1.83	%				UO_0000187					False	CHEMBL1961925	GSK_PKIS: ROCK1 mean inhibition at 1 uM [Nanosyn]	B	BAO_0000357	single protein format	None	None	None	None	None	CHEMBL3231	Rho-associated protein kinase 1	Homo sapiens	SINGLE PROTEIN	CHEMBL1961873	16	GSK Published Kinase Inhibitor Set			None
CHEMBL1909406		0	333.82	0	3.86	SKF-86002-A2	Cl.Fc1ccc(-c2nc3n(c2-c2ccncc2)CCS3)cc1	Inhibition	'='	4.54	%				UO_0000187					False	CHEMBL1961925	GSK_PKIS: ROCK1 mean inhibition at 1 uM [Nanosyn]	B	BAO_0000357	single protein format	None	None	None	None	None	CHEMBL3231	Rho-associated protein kinase 1	Homo sapiens	SINGLE PROTEIN	CHEMBL1961873	16	GSK Published Kinase Inhibitor Set			None
CHEMBL1909359	GW771127A	0	459.96	0	2.83	GW771127A	Cc1c2ccc(N(C)c3ccnc(Nc4cccc(S(N)(=O)=O)c4)n3)cc2nn1C.Cl	Inhibition	'='	1.97	%				UO_0000187					False	CHEMBL1961925	GSK_PKIS: ROCK1 mean inhibition at 1 uM [Nanosyn]	B	BAO_0000357	single protein format	None	None	None	None	None	CHEMBL3231	Rho-associated protein kinase 1	Homo sapiens	SINGLE PROTEIN	CHEMBL1961873	16	GSK Published Kinase Inhibitor Set			None
CHEMBL189148	GW829055X	0	398.86	1	5.25	GW829055X	Clc1ccc(-c2nn3ncccc3c2-c2ccnc(Nc3ccccc3)n2)cc1	Inhibition	'='	4.03	%				UO_0000187					False	CHEMBL1961925	GSK_PKIS: ROCK1 mean inhibition at 1 uM [Nanosyn]	B	BAO_0000357	single protein format	None	None	None	None	None	CHEMBL3231	Rho-associated protein kinase 1	Homo sapiens	SINGLE PROTEIN	CHEMBL1961873	16	GSK Published Kinase Inhibitor Set			None
CHEMBL119385	NEFLAMAPIMOD	2	436.27	1	5.49	VX-745	O=c1ncn2nc(Sc3ccc(F)cc3F)ccc2c1-c1c(Cl)cccc1Cl	Kd	'>'	10000.0	nM				UO_0000065					False	CHEMBL1908712	Binding constant for ROCK1 kinase domain	B	BAO_0000357	single protein format	None	None	None	None	None	CHEMBL3231	Rho-associated protein kinase 1	Homo sapiens	SINGLE PROTEIN	CHEMBL1908390	1	Scientific Literature	Nat. Biotechnol.	2011	None
CHEMBL223360	LINIFANIB	3	375.41	0	4.90	ABT-869	Cc1ccc(F)c(NC(=O)Nc2ccc(-c3cccc4[nH]nc(N)c34)cc2)c1	Kd	'>'	10000.0	nM				UO_0000065					False	CHEMBL1908712	Binding constant for ROCK1 kinase domain	B	BAO_0000357	single protein format	None	None	None	None	None	CHEMBL3231	Rho-associated protein kinase 1	Homo sapiens	SINGLE PROTEIN	CHEMBL1908390	1	Scientific Literature	Nat. Biotechnol.	2011	None
CHEMBL3218009		0	325.40	0	3.11	5e	Nc1cccc(CNC(=O)Nc2nc(-c3ccncc3)cs2)c1	IC50	'='	50.0	nM	7.30			UO_0000065	22.44	0.43	4.19	7.86	True	CHEMBL3226385	Inhibition of N-terminal GST-tagged ROCK1 (1 to 535) (unknown origin) using KKRPQRRSNVF as substrate after 1 hr by Z-Lyte-based FRET assay	B	BAO_0000357	single protein format	Homo sapiens	None	None	None	None	CHEMBL3231	Rho-associated protein kinase 1	Homo sapiens	SINGLE PROTEIN	CHEMBL3217586	1	Scientific Literature	MedChemComm	2012	None
CHEMBL3238163		0	411.55	0	1.18	5	CN(C)CC(O)CN1CCN(c2nc(-c3ccncc3)cnc2N2CCCC2)CC1	IC50	'='	288.0	nM	6.54			UO_0000065	15.89	0.30	5.36	9.10	False	CHEMBL3240143	Inhibition of truncated ROCK-1 (unknown origin)	B	BAO_0000357	single protein format	Homo sapiens	None	None	None	None	CHEMBL3231	Rho-associated protein kinase 1	Homo sapiens	SINGLE PROTEIN	CHEMBL3232974	1	Scientific Literature	Bioorg. Med. Chem. Lett.	2014	None
CHEMBL3238168		0	308.39	0	2.13	10	Cc1n[nH]c2ccc(-c3cncc(N4CCCNCC4)n3)cc12	IC50	'='	140.0	nM	6.85			UO_0000065	22.22	0.41	4.72	9.83	False	CHEMBL3240143	Inhibition of truncated ROCK-1 (unknown origin)	B	BAO_0000357	single protein format	Homo sapiens	None	None	None	None	CHEMBL3231	Rho-associated protein kinase 1	Homo sapiens	SINGLE PROTEIN	CHEMBL3232974	1	Scientific Literature	Bioorg. Med. Chem. Lett.	2014	None
CHEMBL231623	GSK-620503A	0	307.33	0	3.24	GSK620503A	NC(=O)c1cc(-c2ccc(F)cc2)cc(-c2ccncc2)c1N	Inhibition	'='	-0.55	%				UO_0000187					False	CHEMBL1961924	GSK_PKIS: ROCK1 mean inhibition at 0.1 uM [Nanosyn]	B	BAO_0000357	single protein format	None	None	None	None	None	CHEMBL3231	Rho-associated protein kinase 1	Homo sapiens	SINGLE PROTEIN	CHEMBL1961873	16	GSK Published Kinase Inhibitor Set			None
CHEMBL275798		0	415.47	0	4.86	SB-239272	Fc1ccc(-c2ncn(C3CCNCC3)c2-c2ccnc(Oc3ccccc3)n2)cc1	Inhibition	'='	0.65	%				UO_0000187					False	CHEMBL1961924	GSK_PKIS: ROCK1 mean inhibition at 0.1 uM [Nanosyn]	B	BAO_0000357	single protein format	None	None	None	None	None	CHEMBL3231	Rho-associated protein kinase 1	Homo sapiens	SINGLE PROTEIN	CHEMBL1961873	16	GSK Published Kinase Inhibitor Set			None
CHEMBL603469	LESTAURTINIB	3	439.47	0	3.47	CEP-701	C[C@]12O[C@H](C[C@]1(O)CO)n1c3ccccc3c3c4c(c5c6ccccc6n2c5c31)CNC4=O	Kd	'='	56.0	nM	7.25			UO_0000065	16.50	0.30	3.78	8.18	True	CHEMBL1244961	Binding affinity to ROCK1	B	BAO_0000357	single protein format	None	None	None	None	None	CHEMBL3231	Rho-associated protein kinase 1	Homo sapiens	SINGLE PROTEIN	CHEMBL1240346	1	Scientific Literature	Blood	2009	None
CHEMBL1083965		0	284.39	0	3.27	rac-37	Cc1c(-c2ccnc(N)n2)sc2ccc(C(C)N)cc12	IC50	'='	400.0	nM	6.40			UO_0000065	22.50	0.44	3.13	8.22	False	CHEMBL1117720	Inhibition of ROCK1 assessed as ATP cunsumption	B	BAO_0000357	single protein format	None	None	None	None	None	CHEMBL3231	Rho-associated protein kinase 1	Homo sapiens	SINGLE PROTEIN	CHEMBL1155477	1	Scientific Literature	Bioorg. Med. Chem. Lett.	2010	None
CHEMBL1084947		0	349.42	0	4.75	28	Cc1c(-c2ccnc(N)n2)sc2ccc(Oc3cccc(O)c3)cc12	EC50	'>'	10000.0	nM				UO_0000065					False	CHEMBL1117723	Inhibition of ROCK1 in human GTM3 cells by impedance assay	B	BAO_0000219	cell-based format	Homo sapiens	None	None	GTM3	None	CHEMBL3231	Rho-associated protein kinase 1	Homo sapiens	SINGLE PROTEIN	CHEMBL1155477	1	Scientific Literature	Bioorg. Med. Chem. Lett.	2010	None
CHEMBL1085035		0	380.90	0	4.95	rac-33	Cc1c(-c2ccnc(N)n2)sc2ccc(C(N)c3cccc(Cl)c3)cc12	EC50	'='	2700.0	nM	5.57			UO_0000065	14.62	0.29	0.62	7.16	False	CHEMBL1117723	Inhibition of ROCK1 in human GTM3 cells by impedance assay	B	BAO_0000219	cell-based format	Homo sapiens	None	None	GTM3	None	CHEMBL3231	Rho-associated protein kinase 1	Homo sapiens	SINGLE PROTEIN	CHEMBL1155477	1	Scientific Literature	Bioorg. Med. Chem. Lett.	2010	None
CHEMBL1082758		0	347.44	0	4.55	25	Cc1c(-c2ccnc(N)n2)sc2ccc(Cc3cccc(O)c3)cc12	Emax	'='	50.0	%				UO_0000187					False	CHEMBL1117725	Inhibition of ROCK1 assessed as ATP cunsumption at 10 uM relative to control	B	BAO_0000357	single protein format	None	None	None	None	None	CHEMBL3231	Rho-associated protein kinase 1	Homo sapiens	SINGLE PROTEIN	CHEMBL1155477	1	Scientific Literature	Bioorg. Med. Chem. Lett.	2010	None
CHEMBL559147	Y-27632	0	247.34	0	2.17	Y-27632	C[C@@H](N)[C@H]1CC[C@H](C(=O)Nc2ccncc2)CC1	Ki	'='	25.12	nM	7.60			UO_0000065	30.73	0.58	5.43	11.17	False	CHEMBL1647666	Inhibition of ROCK-1	B	BAO_0000357	single protein format	None	None	None	None	None	CHEMBL3231	Rho-associated protein kinase 1	Homo sapiens	SINGLE PROTEIN	CHEMBL1641363	1	Scientific Literature	Bioorg. Med. Chem. Lett.	2011	None
CHEMBL3298512		0	275.35	0	2.88	3	C=CC(=O)[C@H](Cc1ccccc1)NC(=O)OC(C)(C)C	Inhibition	'='	-14.0	%		Outside typical range		UO_0000187					False	CHEMBL3364394	Inhibition of ROCK1 (unknown origin) at 1 uM in presence of 100 uM ATP	B	BAO_0000357	single protein format	Homo sapiens	None	None	None	None	CHEMBL3231	Rho-associated protein kinase 1	Homo sapiens	SINGLE PROTEIN	CHEMBL3297689	1	Scientific Literature	ACS Med. Chem. Lett.	2014	None
CHEMBL220243	GW406731X	0	283.33	0	3.36	GW406731X	COC(=O)c1cncc(/C=C/c2c(C)cc(O)cc2C)c1	Inhibition	'='	0.77	%				UO_0000187					False	CHEMBL1961924	GSK_PKIS: ROCK1 mean inhibition at 0.1 uM [Nanosyn]	B	BAO_0000357	single protein format	None	None	None	None	None	CHEMBL3231	Rho-associated protein kinase 1	Homo sapiens	SINGLE PROTEIN	CHEMBL1961873	16	GSK Published Kinase Inhibitor Set			None
CHEMBL361237	GW785804X	0	322.37	0	4.14	GW785804X	Nc1nc(-c2ccc(F)cc2)c(-c2ccc3ncccc3n2)s1	Inhibition	'='	0.86	%				UO_0000187					False	CHEMBL1961924	GSK_PKIS: ROCK1 mean inhibition at 0.1 uM [Nanosyn]	B	BAO_0000357	single protein format	None	None	None	None	None	CHEMBL3231	Rho-associated protein kinase 1	Homo sapiens	SINGLE PROTEIN	CHEMBL1961873	16	GSK Published Kinase Inhibitor Set			None
CHEMBL458415	GSK-2186269A	0	483.58	0	3.86	GSK2186269A	COc1cc2c(cc1Nc1nc(N3CCc4ccccc43)c3cc[nH]c3n1)N(C(=O)CN(C)C)CC2	Inhibition	'='	1.14	%				UO_0000187					False	CHEMBL1961925	GSK_PKIS: ROCK1 mean inhibition at 1 uM [Nanosyn]	B	BAO_0000357	single protein format	None	None	None	None	None	CHEMBL3231	Rho-associated protein kinase 1	Homo sapiens	SINGLE PROTEIN	CHEMBL1961873	16	GSK Published Kinase Inhibitor Set			None
CHEMBL495902	GW820759X	0	291.35	0	3.43	GW820759X	Cc1ccc(C(=O)NC2CC2)cc1-c1ccc2[nH]ncc2c1	Inhibition	'='	-0.64	%				UO_0000187					False	CHEMBL1961924	GSK_PKIS: ROCK1 mean inhibition at 0.1 uM [Nanosyn]	B	BAO_0000357	single protein format	None	None	None	None	None	CHEMBL3231	Rho-associated protein kinase 1	Homo sapiens	SINGLE PROTEIN	CHEMBL1961873	16	GSK Published Kinase Inhibitor Set			None
CHEMBL1909395	GW633459A	0	679.60	2	7.57	GW633459A	Cl.O=S(=O)(CCNCc1ccc(-c2ccc3ncnc(Nc4ccc(OCc5cccc(F)c5)c(Cl)c4)c3c2)o1)c1ccccc1	Inhibition	'='	3.67	%				UO_0000187					False	CHEMBL1961925	GSK_PKIS: ROCK1 mean inhibition at 1 uM [Nanosyn]	B	BAO_0000357	single protein format	None	None	None	None	None	CHEMBL3231	Rho-associated protein kinase 1	Homo sapiens	SINGLE PROTEIN	CHEMBL1961873	16	GSK Published Kinase Inhibitor Set			None
CHEMBL407113		0	356.41	0	2.23	SB-741905	NS(=O)(=O)c1cccc(-c2ccc3c(NC(=O)C4CC4)n[nH]c3c2)c1	Inhibition	'='	1.53	%				UO_0000187					False	CHEMBL1961925	GSK_PKIS: ROCK1 mean inhibition at 1 uM [Nanosyn]	B	BAO_0000357	single protein format	None	None	None	None	None	CHEMBL3231	Rho-associated protein kinase 1	Homo sapiens	SINGLE PROTEIN	CHEMBL1961873	16	GSK Published Kinase Inhibitor Set			None
CHEMBL1765735		0	420.52	0	2.46	(S)-21d	Nc1nc(-c2ccc3c(N)n[nH]c3c2)cc(N2CCC[C@H](C(=O)NC3CCCC3)C2)n1	IC50	'>'	10000.0	nM				UO_0000065					False	CHEMBL1768782	Inhibition of ROCK1	B	BAO_0000357	single protein format	None	None	None	None	None	CHEMBL3231	Rho-associated protein kinase 1	Homo sapiens	SINGLE PROTEIN	CHEMBL1765070	1	Scientific Literature	J. Med. Chem.	2011	None
CHEMBL3809913		0	526.57	1	4.52	12m	CC1=C(C(=O)Nc2ccc3[nH]ncc3c2)C(c2ccc(F)c(C(=O)NCc3c(C)cccc3C)c2)NC(=O)N1	IC50	'='	5800.0	nM	5.24			UO_0000065	9.94	0.18	0.72	4.09	False	CHEMBL3811365	Inhibition of ROCK1 (unknown origin) by ADP-Glo kinase assay	B	BAO_0000357	single protein format	Homo sapiens	None	None	None	None	CHEMBL3231	Rho-associated protein kinase 1	Homo sapiens	SINGLE PROTEIN	CHEMBL3808388	1	Scientific Literature	J. Med. Chem.	2016	None
CHEMBL575340		0	387.49	0	2.60	6A	c1ccc2c(c1)CC(Nc1cc(Nc3ccncc3)nc(N3CCNCC3)n1)C2	IC50	'='	12.0	nM	7.92			UO_0000065	20.44	0.37	5.32	10.15	False	CHEMBL1054436	Inhibition of ROCK1 in human THP1 cells assessed as inhibition of MCP1-induced cell migration	B	BAO_0000219	cell-based format	Homo sapiens	None	None	THP-1	None	CHEMBL3231	Rho-associated protein kinase 1	Homo sapiens	SINGLE PROTEIN	CHEMBL1154592	1	Scientific Literature	Bioorg. Med. Chem. Lett.	2009	CHEMBL3307574
CHEMBL578643		0	387.49	0	2.60	6B	c1ccc2c(c1)CC(Nc1cc(N3CCNCC3)nc(Nc3ccncc3)n1)C2	IC50	'='	154.0	nM	6.81			UO_0000065	17.58	0.32	4.21	8.73	False	CHEMBL1054436	Inhibition of ROCK1 in human THP1 cells assessed as inhibition of MCP1-induced cell migration	B	BAO_0000219	cell-based format	Homo sapiens	None	None	THP-1	None	CHEMBL3231	Rho-associated protein kinase 1	Homo sapiens	SINGLE PROTEIN	CHEMBL1154592	1	Scientific Literature	Bioorg. Med. Chem. Lett.	2009	CHEMBL3307574
CHEMBL573152		0	402.51	0	2.34	5B	CN1CCN(c2nc(Nc3ccncc3)nc(NC3Cc4ccccc4C3)n2)CC1	IC50						Not Determined						False	CHEMBL1054436	Inhibition of ROCK1 in human THP1 cells assessed as inhibition of MCP1-induced cell migration	B	BAO_0000219	cell-based format	Homo sapiens	None	None	THP-1	None	CHEMBL3231	Rho-associated protein kinase 1	Homo sapiens	SINGLE PROTEIN	CHEMBL1154592	1	Scientific Literature	Bioorg. Med. Chem. Lett.	2009	CHEMBL3307574
CHEMBL270544	GW396574X	0	370.43	0	2.53	GW396574X	CC(C)=Cc1cccc2c1/C(=N/Nc1ccc(S(N)(=O)=O)cc1)C(=O)N2	Inhibition	'='	10.07	%				UO_0000187					False	CHEMBL1961925	GSK_PKIS: ROCK1 mean inhibition at 1 uM [Nanosyn]	B	BAO_0000357	single protein format	None	None	None	None	None	CHEMBL3231	Rho-associated protein kinase 1	Homo sapiens	SINGLE PROTEIN	CHEMBL1961873	16	GSK Published Kinase Inhibitor Set			None
CHEMBL577177		0	390.50	0	2.25	5D	CNCCN(C)c1nc(Nc2ccncc2)nc(NC2Cc3ccccc3C2)n1	IC50						Not Determined						False	CHEMBL1054436	Inhibition of ROCK1 in human THP1 cells assessed as inhibition of MCP1-induced cell migration	B	BAO_0000219	cell-based format	Homo sapiens	None	None	THP-1	None	CHEMBL3231	Rho-associated protein kinase 1	Homo sapiens	SINGLE PROTEIN	CHEMBL1154592	1	Scientific Literature	Bioorg. Med. Chem. Lett.	2009	CHEMBL3307574
CHEMBL1834114		0	413.42	0	3.94	11	Nc1c(F)c(NCCCc2ccccc2)c(F)c2c1c(=O)c(C(=O)O)cn2C1CC1	Inhibition	'<'	35.0	%				UO_0000187					False	CHEMBL1837774	Inhibition of human ROCK1 in HL60 cells lysate at 10 uM using post probe-labeling by LC-MS/MS analysis relative to control	B	BAO_0000219	cell-based format	Homo sapiens	None	None	HL-60	None	CHEMBL3231	Rho-associated protein kinase 1	Homo sapiens	SINGLE PROTEIN	CHEMBL1833925	1	Scientific Literature	Bioorg. Med. Chem. Lett.	2011	CHEMBL3307654
CHEMBL1834318		0	443.45	0	3.59	28	Nc1c(F)c(NCCNc2ccccn2)c(F)c2c1c(=O)c(C(=O)O)cn2C1CCCC1	Inhibition	'<'	35.0	%				UO_0000187					False	CHEMBL1837774	Inhibition of human ROCK1 in HL60 cells lysate at 10 uM using post probe-labeling by LC-MS/MS analysis relative to control	B	BAO_0000219	cell-based format	Homo sapiens	None	None	HL-60	None	CHEMBL3231	Rho-associated protein kinase 1	Homo sapiens	SINGLE PROTEIN	CHEMBL1833925	1	Scientific Literature	Bioorg. Med. Chem. Lett.	2011	CHEMBL3307654
CHEMBL434729	GW829906X	0	446.44	1	5.92	GW829906X	Cc1ccc2c(-c3ccnc(Nc4cccc(C(F)(F)F)c4)n3)c(-c3ccccc3)nn2n1	Inhibition	'='	3.08	%				UO_0000187					False	CHEMBL1961924	GSK_PKIS: ROCK1 mean inhibition at 0.1 uM [Nanosyn]	B	BAO_0000357	single protein format	None	None	None	None	None	CHEMBL3231	Rho-associated protein kinase 1	Homo sapiens	SINGLE PROTEIN	CHEMBL1961873	16	GSK Published Kinase Inhibitor Set			None
CHEMBL1085706		0	317.42	0	4.92	19	Cc1c(-c2ccnc(N)n2)sc2ccc(-c3ccccc3)cc12	IC50	'='	4200.0	nM	5.38			UO_0000065	16.94	0.32	0.46	10.38	False	CHEMBL1117720	Inhibition of ROCK1 assessed as ATP cunsumption	B	BAO_0000357	single protein format	None	None	None	None	None	CHEMBL3231	Rho-associated protein kinase 1	Homo sapiens	SINGLE PROTEIN	CHEMBL1155477	1	Scientific Literature	Bioorg. Med. Chem. Lett.	2010	None
CHEMBL1082757		0	399.44	1	5.86	24	Cc1c(-c2ccnc(N)n2)sc2ccc(Cc3cccc(C(F)(F)F)c3)cc12	IC50	'='	8600.0	nM	5.07			UO_0000065	12.68	0.25	-0.79	9.78	False	CHEMBL1117720	Inhibition of ROCK1 assessed as ATP cunsumption	B	BAO_0000357	single protein format	None	None	None	None	None	CHEMBL3231	Rho-associated protein kinase 1	Homo sapiens	SINGLE PROTEIN	CHEMBL1155477	1	Scientific Literature	Bioorg. Med. Chem. Lett.	2010	None
CHEMBL1083351		0	360.49	0	4.61	rac-34	Cc1cccc(C(N)c2ccc3sc(-c4ccnc(N)n4)c(C)c3c2)c1	IC50	'='	50.0	nM	7.30			UO_0000065	20.25	0.38	2.69	9.38	False	CHEMBL1117720	Inhibition of ROCK1 assessed as ATP cunsumption	B	BAO_0000357	single protein format	None	None	None	None	None	CHEMBL3231	Rho-associated protein kinase 1	Homo sapiens	SINGLE PROTEIN	CHEMBL1155477	1	Scientific Literature	Bioorg. Med. Chem. Lett.	2010	None
CHEMBL513330	GW781673X	0	336.79	0	3.45	GW781673X	Clc1ccc(CNc2nccc(-c3cnn4ncccc34)n2)cc1	Inhibition	'='	0.21	%				UO_0000187					False	CHEMBL1961924	GSK_PKIS: ROCK1 mean inhibition at 0.1 uM [Nanosyn]	B	BAO_0000357	single protein format	None	None	None	None	None	CHEMBL3231	Rho-associated protein kinase 1	Homo sapiens	SINGLE PROTEIN	CHEMBL1961873	16	GSK Published Kinase Inhibitor Set			None
CHEMBL374453	GSK-299115A	0	415.28	0	4.39	GSK299115A	CC1=C(C(=O)Nc2ccc3[nH]ncc3c2)C(c2ccc(Cl)c(Cl)c2)CC(=O)N1	Inhibition	'='	91.85	%				UO_0000187					False	CHEMBL1961925	GSK_PKIS: ROCK1 mean inhibition at 1 uM [Nanosyn]	B	BAO_0000357	single protein format	None	None	None	None	None	CHEMBL3231	Rho-associated protein kinase 1	Homo sapiens	SINGLE PROTEIN	CHEMBL1961873	16	GSK Published Kinase Inhibitor Set			None
CHEMBL205966	GW659893X	0	444.90	1	5.57	GW659893X	Nc1ccc(C#Cc2cncnc2Nc2ccc(OCc3cccc(F)c3)c(Cl)c2)cc1	Inhibition	'='	2.72	%				UO_0000187					False	CHEMBL1961925	GSK_PKIS: ROCK1 mean inhibition at 1 uM [Nanosyn]	B	BAO_0000357	single protein format	None	None	None	None	None	CHEMBL3231	Rho-associated protein kinase 1	Homo sapiens	SINGLE PROTEIN	CHEMBL1961873	16	GSK Published Kinase Inhibitor Set			None
CHEMBL1083142		0	259.76	0	4.93	11	Cc1c(-c2ccncc2)sc2ccc(Cl)cc12	IC50	'='	28000.0	nM	4.55			UO_0000065	17.53	0.37	-0.38	35.32	False	CHEMBL1117720	Inhibition of ROCK1 assessed as ATP cunsumption	B	BAO_0000357	single protein format	None	None	None	None	None	CHEMBL3231	Rho-associated protein kinase 1	Homo sapiens	SINGLE PROTEIN	CHEMBL1155477	1	Scientific Literature	Bioorg. Med. Chem. Lett.	2010	None
CHEMBL1086545		0	361.47	0	4.85	23	COc1ccc(Cc2ccc3sc(-c4ccnc(N)n4)c(C)c3c2)cc1	IC50	'='	7200.0	nM	5.14			UO_0000065	14.23	0.27	0.29	8.43	False	CHEMBL1117720	Inhibition of ROCK1 assessed as ATP cunsumption	B	BAO_0000357	single protein format	None	None	None	None	None	CHEMBL3231	Rho-associated protein kinase 1	Homo sapiens	SINGLE PROTEIN	CHEMBL1155477	1	Scientific Literature	Bioorg. Med. Chem. Lett.	2010	None
CHEMBL1085035		0	380.90	0	4.95	rac-33	Cc1c(-c2ccnc(N)n2)sc2ccc(C(N)c3cccc(Cl)c3)cc12	IC50	'='	30.0	nM	7.52			UO_0000065	19.75	0.40	2.57	9.67	False	CHEMBL1117720	Inhibition of ROCK1 assessed as ATP cunsumption	B	BAO_0000357	single protein format	None	None	None	None	None	CHEMBL3231	Rho-associated protein kinase 1	Homo sapiens	SINGLE PROTEIN	CHEMBL1155477	1	Scientific Literature	Bioorg. Med. Chem. Lett.	2010	None
CHEMBL1083352		0	346.46	0	4.30	rac-35	Cc1c(-c2ccnc(N)n2)sc2ccc(C(N)c3ccccc3)cc12	IC50	'='	20.0	nM	7.70			UO_0000065	22.22	0.42	3.40	9.89	False	CHEMBL1117720	Inhibition of ROCK1 assessed as ATP cunsumption	B	BAO_0000357	single protein format	None	None	None	None	None	CHEMBL3231	Rho-associated protein kinase 1	Homo sapiens	SINGLE PROTEIN	CHEMBL1155477	1	Scientific Literature	Bioorg. Med. Chem. Lett.	2010	None
CHEMBL1082439		0	326.47	0	4.29	rac-41	Cc1c(-c2ccnc(N)n2)sc2ccc(C(N)CC(C)C)cc12	IC50	'='	30.0	nM	7.52			UO_0000065	23.04	0.45	3.23	9.67	False	CHEMBL1117720	Inhibition of ROCK1 assessed as ATP cunsumption	B	BAO_0000357	single protein format	None	None	None	None	None	CHEMBL3231	Rho-associated protein kinase 1	Homo sapiens	SINGLE PROTEIN	CHEMBL1155477	1	Scientific Literature	Bioorg. Med. Chem. Lett.	2010	None
CHEMBL1084795		0	376.49	0	4.31	rac-32	COc1ccc(C(N)c2ccc3sc(-c4ccnc(N)n4)c(C)c3c2)cc1	EC50	'='	2600.0	nM	5.58			UO_0000065	14.83	0.28	1.28	6.42	False	CHEMBL1117723	Inhibition of ROCK1 in human GTM3 cells by impedance assay	B	BAO_0000219	cell-based format	Homo sapiens	None	None	GTM3	None	CHEMBL3231	Rho-associated protein kinase 1	Homo sapiens	SINGLE PROTEIN	CHEMBL1155477	1	Scientific Literature	Bioorg. Med. Chem. Lett.	2010	None
CHEMBL1083351		0	360.49	0	4.61	rac-34	Cc1cccc(C(N)c2ccc3sc(-c4ccnc(N)n4)c(C)c3c2)c1	EC50	'='	1900.0	nM	5.72			UO_0000065	15.87	0.30	1.11	7.35	False	CHEMBL1117723	Inhibition of ROCK1 in human GTM3 cells by impedance assay	B	BAO_0000219	cell-based format	Homo sapiens	None	None	GTM3	None	CHEMBL3231	Rho-associated protein kinase 1	Homo sapiens	SINGLE PROTEIN	CHEMBL1155477	1	Scientific Literature	Bioorg. Med. Chem. Lett.	2010	None
CHEMBL1083351		0	360.49	0	4.61	rac-34	Cc1cccc(C(N)c2ccc3sc(-c4ccnc(N)n4)c(C)c3c2)c1	Emax	'='	67.0	%				UO_0000187					False	CHEMBL1117721	Inhibition of ROCK1 assessed as ATP cunsumption relative to control	B	BAO_0000357	single protein format	None	None	None	None	None	CHEMBL3231	Rho-associated protein kinase 1	Homo sapiens	SINGLE PROTEIN	CHEMBL1155477	1	Scientific Literature	Bioorg. Med. Chem. Lett.	2010	None
CHEMBL249089		0	416.28	0	2.43	3	O=S(=O)(c1cccc2c(I)cccc12)N1CCCNCC1	IC50	'='	38000.0	nM	4.42			UO_0000065	10.62	0.29	1.99	8.95	False	CHEMBL1117720	Inhibition of ROCK1 assessed as ATP cunsumption	B	BAO_0000357	single protein format	None	None	None	None	None	CHEMBL3231	Rho-associated protein kinase 1	Homo sapiens	SINGLE PROTEIN	CHEMBL1155477	1	Scientific Literature	Bioorg. Med. Chem. Lett.	2010	None
CHEMBL360302		0	227.29	0	3.06	9	c1ccc(Sc2[nH]cnc3nccc2-3)cc1	Inhibition	'='	36.0	%				UO_0000187					False	CHEMBL831996	Inhibition of human Rho-dependent protein kinase-II at 30 uM	B	BAO_0000357	single protein format	Homo sapiens	None	None	None	None	CHEMBL3231	Rho-associated protein kinase 1	Homo sapiens	SINGLE PROTEIN	CHEMBL1141882	1	Scientific Literature	J. Med. Chem.	2005	None
CHEMBL523057		0	368.40	0	1.81	11c	CCn1c(-c2nonc2N)nc2c(-c3cc[nH]c3)ncc(OCCCN)c21	IC50	'='	126.0	nM	6.90			UO_0000065	18.73	0.35	5.09	4.70	False	CHEMBL1028092	Inhibition of human recombinant ROCK1 expressed in Sf9 cells	B	BAO_0000219	cell-based format	Homo sapiens	None	None	Sf9	None	CHEMBL3231	Rho-associated protein kinase 1	Homo sapiens	SINGLE PROTEIN	CHEMBL1140130	1	Scientific Literature	J. Med. Chem.	2008	CHEMBL3308860
CHEMBL3338844		0	344.42	0	2.92	12	CN1CCN(c2nc(-c3ccc4[nH]ncc4c3)nc3ccccc23)CC1	IC50	'>'	1000.0	nM				UO_0000065					False	CHEMBL3383292	Inhibition of ROCK-1 (unknown origin)	B	BAO_0000357	single protein format	Homo sapiens	None	None	None	None	CHEMBL3231	Rho-associated protein kinase 1	Homo sapiens	SINGLE PROTEIN	CHEMBL3352074	1	Scientific Literature	Bioorg. Med. Chem. Lett.	2014	None
CHEMBL7944		0	244.69	0	2.53	21	Clc1ncnc2c1ncn2Cc1ccccc1	Inhibition	'='	3.0	%				UO_0000187					False	CHEMBL831996	Inhibition of human Rho-dependent protein kinase-II at 30 uM	B	BAO_0000357	single protein format	Homo sapiens	None	None	None	None	CHEMBL3231	Rho-associated protein kinase 1	Homo sapiens	SINGLE PROTEIN	CHEMBL1141882	1	Scientific Literature	J. Med. Chem.	2005	None
CHEMBL180020		0	318.41	0	4.03	57	c1ccc(Cn2cnc3c(Sc4ccccc4)ncnc32)cc1	Inhibition	'='	1.0	%				UO_0000187					False	CHEMBL831996	Inhibition of human Rho-dependent protein kinase-II at 30 uM	B	BAO_0000357	single protein format	Homo sapiens	None	None	None	None	CHEMBL3231	Rho-associated protein kinase 1	Homo sapiens	SINGLE PROTEIN	CHEMBL1141882	1	Scientific Literature	J. Med. Chem.	2005	None
CHEMBL180422		0	243.25	0	1.60	27	Nc1ncnc2ncn(Cc3ccc(F)cc3)c12	Inhibition	'='	6.0	%				UO_0000187					False	CHEMBL831996	Inhibition of human Rho-dependent protein kinase-II at 30 uM	B	BAO_0000357	single protein format	Homo sapiens	None	None	None	None	CHEMBL3231	Rho-associated protein kinase 1	Homo sapiens	SINGLE PROTEIN	CHEMBL1141882	1	Scientific Literature	J. Med. Chem.	2005	None
CHEMBL584291		0	389.46	0	1.97	3F	c1ccc2c(c1)CC(Oc1nc(Nc3ccncc3)nc(N3CCNCC3)n1)C2	IC50	'='	57.0	nM	7.24			UO_0000065	18.60	0.34	5.27	8.22	False	CHEMBL1054436	Inhibition of ROCK1 in human THP1 cells assessed as inhibition of MCP1-induced cell migration	B	BAO_0000219	cell-based format	Homo sapiens	None	None	THP-1	None	CHEMBL3231	Rho-associated protein kinase 1	Homo sapiens	SINGLE PROTEIN	CHEMBL1154592	1	Scientific Literature	Bioorg. Med. Chem. Lett.	2009	CHEMBL3307574
CHEMBL575765		0	402.51	0	2.39	5G	C[C@@H]1CNCCN1c1nc(Nc2ccncc2)nc(NC2Cc3ccccc3C2)n1	IC50						Not Determined						False	CHEMBL1054436	Inhibition of ROCK1 in human THP1 cells assessed as inhibition of MCP1-induced cell migration	B	BAO_0000219	cell-based format	Homo sapiens	None	None	THP-1	None	CHEMBL3231	Rho-associated protein kinase 1	Homo sapiens	SINGLE PROTEIN	CHEMBL1154592	1	Scientific Literature	Bioorg. Med. Chem. Lett.	2009	CHEMBL3307574
CHEMBL189353	GW809897X	0	571.49	2	6.48	GW809897X	CN(c1ccc(NC(=O)Nc2c(Cl)cccc2Cl)cc1)c1ccnc(Nc2cccc(CS(C)(=O)=O)c2)n1	Inhibition	'='	2.01	%				UO_0000187					False	CHEMBL1961925	GSK_PKIS: ROCK1 mean inhibition at 1 uM [Nanosyn]	B	BAO_0000357	single protein format	None	None	None	None	None	CHEMBL3231	Rho-associated protein kinase 1	Homo sapiens	SINGLE PROTEIN	CHEMBL1961873	16	GSK Published Kinase Inhibitor Set			None
CHEMBL468125		0	387.41	0	4.40	42	C[C@@H](Nc1c(Nc2ccnc(-c3ccccc3F)c2)c(=O)c1=O)c1ccccc1	IC50	'>'	50000.0	nM				UO_0000065					False	CHEMBL1011436	Inhibition of ROCK1	B	BAO_0000357	single protein format	None	None	None	None	None	CHEMBL3231	Rho-associated protein kinase 1	Homo sapiens	SINGLE PROTEIN	CHEMBL1136863	1	Scientific Literature	Bioorg. Med. Chem.	2009	None
CHEMBL481248		0	375.45	0	4.32	47	C[C@@H](Nc1c(Nc2ccnc(-c3ccsc3)c2)c(=O)c1=O)c1ccccc1	IC50	'>'	50000.0	nM				UO_0000065					False	CHEMBL1011436	Inhibition of ROCK1	B	BAO_0000357	single protein format	None	None	None	None	None	CHEMBL3231	Rho-associated protein kinase 1	Homo sapiens	SINGLE PROTEIN	CHEMBL1136863	1	Scientific Literature	Bioorg. Med. Chem.	2009	None
CHEMBL175603		0	246.27	0	2.64	8	Fc1ccc(Sc2ncnc3[nH]cnc23)cc1	Inhibition	'='	37.0	%				UO_0000187					False	CHEMBL831996	Inhibition of human Rho-dependent protein kinase-II at 30 uM	B	BAO_0000357	single protein format	Homo sapiens	None	None	None	None	CHEMBL3231	Rho-associated protein kinase 1	Homo sapiens	SINGLE PROTEIN	CHEMBL1141882	1	Scientific Literature	J. Med. Chem.	2005	None
CHEMBL1076721		0	295.30	0	1.39	39	COc1ccc(C2=NNC(=O)/C2=N\Nc2cccnc2)cc1	Ki	'>'	4000.0	nM				UO_0000065					False	CHEMBL1102113	Inhibition of ROCK1	B	BAO_0000357	single protein format	None	None	None	None	None	CHEMBL3231	Rho-associated protein kinase 1	Homo sapiens	SINGLE PROTEIN	CHEMBL1154953	1	Scientific Literature	Bioorg. Med. Chem. Lett.	2010	None
CHEMBL584291		0	389.46	0	1.97	3F	c1ccc2c(c1)CC(Oc1nc(Nc3ccncc3)nc(N3CCNCC3)n1)C2	IC50	'='	8.0	nM	8.10			UO_0000065	20.79	0.38	6.13	9.19	False	CHEMBL1054435	Inhibition of ROCK1 by IMAP assay	B	BAO_0000357	single protein format	None	None	None	None	None	CHEMBL3231	Rho-associated protein kinase 1	Homo sapiens	SINGLE PROTEIN	CHEMBL1154592	1	Scientific Literature	Bioorg. Med. Chem. Lett.	2009	None
CHEMBL572911		0	387.49	0	2.60	6C	c1ccc2c(c1)CC(Nc1nc(Nc3ccncc3)cc(N3CCNCC3)n1)C2	IC50	'='	1200.0	nM	5.92			UO_0000065	15.28	0.28	3.32	7.59	False	CHEMBL1054435	Inhibition of ROCK1 by IMAP assay	B	BAO_0000357	single protein format	None	None	None	None	None	CHEMBL3231	Rho-associated protein kinase 1	Homo sapiens	SINGLE PROTEIN	CHEMBL1154592	1	Scientific Literature	Bioorg. Med. Chem. Lett.	2009	None
CHEMBL477817		0	427.53	1	5.34	8	Cc1c(Nc2c(C#N)cnc3sc(/C=C/C(=O)N4CCCC4)cc23)ccc2[nH]ccc12	IC50	'>'	50000.0	nM				UO_0000065					False	CHEMBL982980	Inhibition of ROCK1	B	BAO_0000357	single protein format	None	None	None	None	None	CHEMBL3231	Rho-associated protein kinase 1	Homo sapiens	SINGLE PROTEIN	CHEMBL1155827	1	Scientific Literature	Bioorg. Med. Chem. Lett.	2008	None
CHEMBL1566648		0	278.11	0	2.49	5	O=C(Nc1ccncc1)c1cncc(Br)c1	IC50	'='	270000.0	nM	3.57			UO_0000065	12.83	0.30	1.08	6.50	True	CHEMBL2025930	Inhibition of human His-puritin-tagged ROCK1 expressed in Sf9 cells after 1 hr by FRET-based enzyme-coupled assay	B	BAO_0000219	cell-based format	Homo sapiens	None	None	Sf9	None	CHEMBL3231	Rho-associated protein kinase 1	Homo sapiens	SINGLE PROTEIN	CHEMBL2021814	1	Scientific Literature	J. Med. Chem.	2012	CHEMBL3308860
CHEMBL2023144		0	293.30	0	3.54	6	O=C(Nc1ccncc1)c1cnccc1-c1ccc(F)cc1	IC50	'>'	400000.0	nM				UO_0000065					False	CHEMBL2025930	Inhibition of human His-puritin-tagged ROCK1 expressed in Sf9 cells after 1 hr by FRET-based enzyme-coupled assay	B	BAO_0000219	cell-based format	Homo sapiens	None	None	Sf9	None	CHEMBL3231	Rho-associated protein kinase 1	Homo sapiens	SINGLE PROTEIN	CHEMBL2021814	1	Scientific Literature	J. Med. Chem.	2012	CHEMBL3308860
CHEMBL1765734		0	434.55	0	2.85	(S)-21c	Nc1nc(-c2ccc3c(N)n[nH]c3c2)cc(N2CCC[C@H](C(=O)NC3CCCCC3)C2)n1	IC50	'='	5011.87	nM	5.30			UO_0000065	12.20	0.23	2.45	3.82	False	CHEMBL1768782	Inhibition of ROCK1	B	BAO_0000357	single protein format	None	None	None	None	None	CHEMBL3231	Rho-associated protein kinase 1	Homo sapiens	SINGLE PROTEIN	CHEMBL1765070	1	Scientific Literature	J. Med. Chem.	2011	None
CHEMBL484967		0	333.44	0	3.49	20	NCc1ccc(-c2cc3ccncc3cc2OC2CCNCC2)cc1	IC50	'='	199.53	nM	6.70			UO_0000065	20.09	0.37	3.21	11.14	False	CHEMBL985027	Inhibition of Rock1	B	BAO_0000357	single protein format	None	None	None	None	None	CHEMBL3231	Rho-associated protein kinase 1	Homo sapiens	SINGLE PROTEIN	CHEMBL1138455	1	Scientific Literature	J. Med. Chem.	2009	None
CHEMBL595709		0	424.50	1	5.14	9j	Cc1n[nH]c2ccc(-c3cc(OC[C@@H](N)Cc4ccccc4)cnc3-c3ccoc3)cc12	IC50	'='	5200.0	nM	5.28			UO_0000065	12.45	0.23	0.14	5.87	False	CHEMBL1071954	Inhibition of ROCK1	B	BAO_0000357	single protein format	None	None	None	None	None	CHEMBL3231	Rho-associated protein kinase 1	Homo sapiens	SINGLE PROTEIN	CHEMBL1153241	1	Scientific Literature	Bioorg. Med. Chem. Lett.	2010	None
CHEMBL594517		0	468.53	1	5.39	9f	Cc1n[nH]c2ccc(-c3cc(OC[C@@H](N)Cc4ccccc4)cnc3-c3cc(F)ccc3O)cc12	IC50	'='	9800.0	nM	5.01			UO_0000065	10.69	0.20	-0.38	5.16	False	CHEMBL1071954	Inhibition of ROCK1	B	BAO_0000357	single protein format	None	None	None	None	None	CHEMBL3231	Rho-associated protein kinase 1	Homo sapiens	SINGLE PROTEIN	CHEMBL1153241	1	Scientific Literature	Bioorg. Med. Chem. Lett.	2010	None
CHEMBL593490		0	463.54	1	5.62	1	Cc1[nH]nc2ccc(-c3cc(OC[C@@H](N)Cc4c[nH]c5ccccc45)cnc3-c3ccoc3)cc12	IC50	'='	1580.0	nM	5.80			UO_0000065	12.52	0.23	0.18	5.49	False	CHEMBL1071321	Inhibition of ROCK1	B	BAO_0000357	single protein format	None	None	None	None	None	CHEMBL3231	Rho-associated protein kinase 1	Homo sapiens	SINGLE PROTEIN	CHEMBL1153227	1	Scientific Literature	Bioorg. Med. Chem. Lett.	2010	None
CHEMBL1516890	GW441756X	0	275.31	0	3.07	GW441756X	Cn1cc(C=C2C(=O)Nc3cccnc32)c2ccccc21	Inhibition	'='	5.28	%				UO_0000187					False	CHEMBL1961925	GSK_PKIS: ROCK1 mean inhibition at 1 uM [Nanosyn]	B	BAO_0000357	single protein format	None	None	None	None	None	CHEMBL3231	Rho-associated protein kinase 1	Homo sapiens	SINGLE PROTEIN	CHEMBL1961873	16	GSK Published Kinase Inhibitor Set			None
CHEMBL271843	GW275944X	0	330.37	0	1.41	GW275944X	Cc1ccc2c(c1)/C(=N/Nc1ccc(S(N)(=O)=O)cc1)C(=O)N2	Inhibition	'='	2.75	%				UO_0000187					False	CHEMBL1961925	GSK_PKIS: ROCK1 mean inhibition at 1 uM [Nanosyn]	B	BAO_0000357	single protein format	None	None	None	None	None	CHEMBL3231	Rho-associated protein kinase 1	Homo sapiens	SINGLE PROTEIN	CHEMBL1961873	16	GSK Published Kinase Inhibitor Set			None
CHEMBL575741		0	388.48	0	2.00	1A	c1ccc2c(c1)CC(Nc1nc(Nc3ccncc3)nc(N3CCNCC3)n1)C2	IC50	'='	30.0	nM	7.52			UO_0000065	19.36	0.35	5.52	8.28	False	CHEMBL1054436	Inhibition of ROCK1 in human THP1 cells assessed as inhibition of MCP1-induced cell migration	B	BAO_0000219	cell-based format	Homo sapiens	None	None	THP-1	None	CHEMBL3231	Rho-associated protein kinase 1	Homo sapiens	SINGLE PROTEIN	CHEMBL1154592	1	Scientific Literature	Bioorg. Med. Chem. Lett.	2009	CHEMBL3307574
CHEMBL575562		0	402.51	0	2.39	5F	C[C@H]1CN(c2nc(Nc3ccncc3)nc(NC3Cc4ccccc4C3)n2)CCN1	IC50	'='	135.0	nM	6.87			UO_0000065	17.07	0.31	4.48	7.56	False	CHEMBL1054435	Inhibition of ROCK1 by IMAP assay	B	BAO_0000357	single protein format	None	None	None	None	None	CHEMBL3231	Rho-associated protein kinase 1	Homo sapiens	SINGLE PROTEIN	CHEMBL1154592	1	Scientific Literature	Bioorg. Med. Chem. Lett.	2009	None
CHEMBL570126		0	453.35	0	3.49	14	Cc1c[nH]c2ncnc(N3CCN(/C(=N/C#N)Nc4cccc(Br)c4)[C@@H](C)C3)c12	IC50	'='	260.0	nM	6.58			UO_0000065	14.53	0.31	3.10	6.84	False	CHEMBL1036968	Inhibition of human ROCK1 expressed in baculovirus system	B	BAO_0000019	assay format	Homo sapiens	None	None	None	None	CHEMBL3231	Rho-associated protein kinase 1	Homo sapiens	SINGLE PROTEIN	CHEMBL1154624	1	Scientific Literature	J. Med. Chem.	2009	None
CHEMBL565452		0	471.34	0	3.63	22e	Cc1c[nH]c2ncnc(N3CCN(/C(=N/C#N)Nc4ccc(F)c(Br)c4)[C@@H](C)C3)c12	IC50	'='	310.0	nM	6.51			UO_0000065	13.81	0.30	2.88	6.76	False	CHEMBL1036968	Inhibition of human ROCK1 expressed in baculovirus system	B	BAO_0000019	assay format	Homo sapiens	None	None	None	None	CHEMBL3231	Rho-associated protein kinase 1	Homo sapiens	SINGLE PROTEIN	CHEMBL1154624	1	Scientific Literature	J. Med. Chem.	2009	None
CHEMBL2023158		0	333.39	0	3.60	24	O=C(Nc1ccc(-c2ccncc2)cc1)N[C@H](CO)c1ccccc1	IC50	'='	1690.0	nM	5.77			UO_0000065	17.31	0.32	2.17	7.77	True	CHEMBL2025930	Inhibition of human His-puritin-tagged ROCK1 expressed in Sf9 cells after 1 hr by FRET-based enzyme-coupled assay	B	BAO_0000219	cell-based format	Homo sapiens	None	None	Sf9	None	CHEMBL3231	Rho-associated protein kinase 1	Homo sapiens	SINGLE PROTEIN	CHEMBL2021814	1	Scientific Literature	J. Med. Chem.	2012	CHEMBL3308860
CHEMBL575962		0	340.44	0	1.77	3A	c1cc(Nc2nc(NC3CCCC3)nc(N3CCNCC3)n2)ccn1	IC50						Not Determined						False	CHEMBL1054436	Inhibition of ROCK1 in human THP1 cells assessed as inhibition of MCP1-induced cell migration	B	BAO_0000219	cell-based format	Homo sapiens	None	None	THP-1	None	CHEMBL3231	Rho-associated protein kinase 1	Homo sapiens	SINGLE PROTEIN	CHEMBL1154592	1	Scientific Literature	Bioorg. Med. Chem. Lett.	2009	CHEMBL3307574
CHEMBL575974		0	387.49	0	2.60	4C	c1ccc(Nc2nc(NC3Cc4ccccc4C3)nc(N3CCNCC3)n2)cc1	IC50	'='	7400.0	nM	5.13			UO_0000065	13.24	0.24	2.53	6.58	False	CHEMBL1054435	Inhibition of ROCK1 by IMAP assay	B	BAO_0000357	single protein format	None	None	None	None	None	CHEMBL3231	Rho-associated protein kinase 1	Homo sapiens	SINGLE PROTEIN	CHEMBL1154592	1	Scientific Literature	Bioorg. Med. Chem. Lett.	2009	None
CHEMBL575940		0	402.51	0	2.39	5E	C[C@@H]1CN(c2nc(Nc3ccncc3)nc(NC3Cc4ccccc4C3)n2)CCN1	IC50	'='	8.0	nM	8.10			UO_0000065	20.12	0.37	5.71	8.91	False	CHEMBL1054435	Inhibition of ROCK1 by IMAP assay	B	BAO_0000357	single protein format	None	None	None	None	None	CHEMBL3231	Rho-associated protein kinase 1	Homo sapiens	SINGLE PROTEIN	CHEMBL1154592	1	Scientific Literature	Bioorg. Med. Chem. Lett.	2009	None
CHEMBL575562		0	402.51	0	2.39	5F	C[C@H]1CN(c2nc(Nc3ccncc3)nc(NC3Cc4ccccc4C3)n2)CCN1	IC50						Not Determined						False	CHEMBL1054436	Inhibition of ROCK1 in human THP1 cells assessed as inhibition of MCP1-induced cell migration	B	BAO_0000219	cell-based format	Homo sapiens	None	None	THP-1	None	CHEMBL3231	Rho-associated protein kinase 1	Homo sapiens	SINGLE PROTEIN	CHEMBL1154592	1	Scientific Literature	Bioorg. Med. Chem. Lett.	2009	CHEMBL3307574
CHEMBL3934988		0	393.87	0	4.10	BDBM179540	C[C@@]1(Cc2ccc(C3C=CN=CC3)cc2)NC(=O)c2cc(Cl)ccc2NC1=O	IC50	'>'	10000.0	nM			326138	UO_0000065					False	CHEMBL3887235	Inhibition Assay: In a final reaction volume of 25 μL, ROCK-I (h, amino acids 17-535) (5-10 mU) was incubated with 8 mM MOPS pH 7.0, 0.2 mM EDTA, 30 μM KEAKEKRQEQIAKRRRLSSLRASTSKSGGSQK, 10 mM magnesium acetate and [γ-32P-ATP] (specific activity approx. 500 cpm/pmol, concentration as required). The reaction was initiated by the addition of the MgATP mix. After incubation for 40 minutes at room tem…	B	BAO_0000357	single protein format	Homo sapiens	None	None	None	None	CHEMBL3231	Rho-associated protein kinase 1	Homo sapiens	SINGLE PROTEIN	CHEMBL3886229	37	BindingDB Database		2015	None
CHEMBL2023145		0	293.30	0	3.54	BDBM50382702	O=C(Nc1ccncc1)c1cncc(-c2ccc(F)cc2)c1	IC50	'>'	4000000.0	nM		Outside typical range	417293	UO_0000065					False	CHEMBL3888818	FRET-Based Enzyme-Coupled Assay: A robust FRET-based, enzyme-coupled assay format, Z-Lyte® Kinase Assay Ser/Thr 13 Peptide Kit (Invitrogen, cat. PV3793), was employed in this study to monitor inhibition of ROCK1 (Invitrogen, cat. PV3691) and ROCK2 (Invitrogen, cat. PV3759) enzyme activities. Compounds were tested on three separate days with 8 point dilutions done in duplicate to determine the ave…	B	BAO_0000357	single protein format	None	None	None	None	None	CHEMBL3231	Rho-associated protein kinase 1	Homo sapiens	SINGLE PROTEIN	CHEMBL3886847	37	BindingDB Database		2016	None
CHEMBL3957734		0	492.48	1	5.98	BDBM197984	O=C(Nc1ccc(-c2n[nH]c(=O)c3ccccc23)cc1)c1csc(-c2ccc(C(F)(F)F)cc2)n1	IC50	'='	670.0	nM	6.17		351449	UO_0000065	12.54	0.24	0.19	7.04	False	CHEMBL3887751	In Vitro Assay: The effectiveness of compounds of the present invention as ROCK inhibitors can be determined in a 30 μL assay containing 20 mM HEPES, pH 7.5, 20 mM MgCl2, 0.015% Brij-35, 4 mM DTT, 5 μM ATP and 1.5 μM peptide substrate (FITC-AHA-AKRRRLSSLRA-OH). Compounds were dissolved in DMSO so that the final concentration of DMSO was <2%, and the reaction was initiated with Rho kinase variants…	B	BAO_0000357	single protein format	Homo sapiens	None	None	None	None	CHEMBL3231	Rho-associated protein kinase 1	Homo sapiens	SINGLE PROTEIN	CHEMBL3886438	37	BindingDB Database		2015	None
CHEMBL595373		0	512.64	2	6.57	25	COc1cc2c(Oc3ccc(-c4nc5ccccc5s4)cc3)ncnc2cc1OCCCN1CCCC1	Residual activity	'='	96.0	%				UO_0000187					False	CHEMBL1072505	Residual activity of ROCK1 at 0.1 uM by microplate scintillation counting	B	BAO_0000357	single protein format	None	None	None	None	None	CHEMBL3231	Rho-associated protein kinase 1	Homo sapiens	SINGLE PROTEIN	CHEMBL1152560	1	Scientific Literature	Bioorg. Med. Chem.	2009	None
CHEMBL1789962	GW643971X	0	374.40	0	3.03	GW643971X	COc1cc(C=NNc2ncnc3c2cnn3Cc2ccccc2)ccc1O	Inhibition	'='	5.87	%				UO_0000187					False	CHEMBL1961925	GSK_PKIS: ROCK1 mean inhibition at 1 uM [Nanosyn]	B	BAO_0000357	single protein format	None	None	None	None	None	CHEMBL3231	Rho-associated protein kinase 1	Homo sapiens	SINGLE PROTEIN	CHEMBL1961873	16	GSK Published Kinase Inhibitor Set			None
CHEMBL2023156		0	303.37	0	4.07	22	O=C(NCc1ccccc1)Nc1ccc(-c2ccncc2)cc1	IC50	'='	1150.0	nM	5.94			UO_0000065	19.58	0.35	1.87	10.99	True	CHEMBL2025930	Inhibition of human His-puritin-tagged ROCK1 expressed in Sf9 cells after 1 hr by FRET-based enzyme-coupled assay	B	BAO_0000219	cell-based format	Homo sapiens	None	None	Sf9	None	CHEMBL3231	Rho-associated protein kinase 1	Homo sapiens	SINGLE PROTEIN	CHEMBL2021814	1	Scientific Literature	J. Med. Chem.	2012	CHEMBL3308860
CHEMBL2023150		0	310.36	0	2.29	14	O=C(Nc1ccc2[nH]ncc2c1)N[C@H](CO)Cc1ccccc1	IC50	'='	4600.0	nM	5.34			UO_0000065	17.20	0.32	3.05	5.93	False	CHEMBL2025930	Inhibition of human His-puritin-tagged ROCK1 expressed in Sf9 cells after 1 hr by FRET-based enzyme-coupled assay	B	BAO_0000219	cell-based format	Homo sapiens	None	None	Sf9	None	CHEMBL3231	Rho-associated protein kinase 1	Homo sapiens	SINGLE PROTEIN	CHEMBL2021814	1	Scientific Literature	J. Med. Chem.	2012	CHEMBL3308860
CHEMBL387338		0	364.37	0	3.08	6o	CCn1c(-c2nonc2N)nc2cnc(Oc3cccc(C(C)=O)c3)cc21	IC50	'='	13.0	nM	7.89			UO_0000065	21.64	0.40	4.81	6.47	False	CHEMBL912268	Inhibition of human ROCK1 in Sf9 cells	B	BAO_0000219	cell-based format	Homo sapiens	None	None	Sf9	None	CHEMBL3231	Rho-associated protein kinase 1	Homo sapiens	SINGLE PROTEIN	CHEMBL1139215	1	Scientific Literature	J. Med. Chem.	2007	CHEMBL3308860
CHEMBL553336		0	292.50	0	3.60	7	O=C(O)c1cnc2c(Cl)cc(Cl)c(Cl)c2c1O	Activity	'='	85.0	%				UO_0000187					False	CHEMBL908911	Residual activity of ROCK1 at 10 uM in presence of 100 uM ATP relative to control	B	BAO_0000357	single protein format	Homo sapiens	None	None	None	None	CHEMBL3231	Rho-associated protein kinase 1	Homo sapiens	SINGLE PROTEIN	CHEMBL1137306	1	Scientific Literature	J. Med. Chem.	2006	None
CHEMBL2332069		0	419.53	0	4.22	12i	COc1cccc(CN(CCN2CCCC2)C(=O)Nc2ccc(-c3cn[nH]c3)cc2)c1	IC50	'='	13.0	nM	7.89			UO_0000065	18.80	0.35	3.67	10.73	False	CHEMBL2341176	Inhibition of ROCK1 (unknown origin) after 4 hrs by HTRF assay	B	BAO_0000357	single protein format	Homo sapiens	None	None	None	None	CHEMBL3231	Rho-associated protein kinase 1	Homo sapiens	SINGLE PROTEIN	CHEMBL2331531	1	Scientific Literature	J. Med. Chem.	2013	None
CHEMBL225282		0	266.30	0	2.88	12	O=C(NCc1ccccc1)Nc1ccc2[nH]ncc2c1	IC50	'='	13900.0	nM	4.86			UO_0000065	18.24	0.33	1.98	6.96	True	CHEMBL2025930	Inhibition of human His-puritin-tagged ROCK1 expressed in Sf9 cells after 1 hr by FRET-based enzyme-coupled assay	B	BAO_0000219	cell-based format	Homo sapiens	None	None	Sf9	None	CHEMBL3231	Rho-associated protein kinase 1	Homo sapiens	SINGLE PROTEIN	CHEMBL2021814	1	Scientific Literature	J. Med. Chem.	2012	CHEMBL3308860
CHEMBL2333365		0	455.51	0	3.22	28, XL388	Cc1c(C(=O)N2CCOc3ccc(-c4ccc(N)nc4)cc3C2)ccc(S(C)(=O)=O)c1F	IC50	'>'	10000.0	nM				UO_0000065					False	CHEMBL2345777	Inhibition of ROCK1 (unknown origin)	B	BAO_0000357	single protein format	Homo sapiens	None	None	None	None	CHEMBL3231	Rho-associated protein kinase 1	Homo sapiens	SINGLE PROTEIN	CHEMBL2331117	1	Scientific Literature	J. Med. Chem.	2013	None
CHEMBL2332059		0	363.47	0	3.89	14e	CN(C)CCC(NC(=O)Nc1ccc(-c2cn[nH]c2)cc1)c1ccccc1	IC50	'='	6.0	nM	8.22			UO_0000065	22.62	0.42	4.33	11.26	False	CHEMBL2341176	Inhibition of ROCK1 (unknown origin) after 4 hrs by HTRF assay	B	BAO_0000357	single protein format	Homo sapiens	None	None	None	None	CHEMBL3231	Rho-associated protein kinase 1	Homo sapiens	SINGLE PROTEIN	CHEMBL2331531	1	Scientific Literature	J. Med. Chem.	2013	None
CHEMBL494089	GSK-690693	1	425.49	0	1.58	3g, GSK-690693	CCn1c(-c2nonc2N)nc2c(C#CC(C)(C)O)ncc(OC[C@H]3CCCNC3)c21	IC50	'='	890.0	nM	6.05			UO_0000065	14.22	0.27	4.47	4.41	False	CHEMBL1028092	Inhibition of human recombinant ROCK1 expressed in Sf9 cells	B	BAO_0000219	cell-based format	Homo sapiens	None	None	Sf9	None	CHEMBL3231	Rho-associated protein kinase 1	Homo sapiens	SINGLE PROTEIN	CHEMBL1140130	1	Scientific Literature	J. Med. Chem.	2008	CHEMBL3308860
CHEMBL4112110		0	393.87	0	3.86	BDBM179539	CN1C(=O)[C@@H](CC2C=CC(c3ccncc3)=CC2)NC(=O)c2cc(Cl)ccc21	IC50	'='	1100.0	nM	5.96		326142	UO_0000065	15.13	0.29	2.10	9.56	False	CHEMBL3887236	Inhibition Assay: In a final reaction volume of 25 μL, ROCK-II (h, amino acids 11-552) (5-10 mU) was incubated with 50 mM Tris pH 7.5, 0.1 mM EGTA, 30 μM KEAKEKRQEQIAKRRRLSSLRASTSKSGGSQK, 10 mM magnesium acetate and [γ-32P-ATP] (specific activity approx. 500 cpm/pmol, concentration as required). The reaction was initiated by the addition of the MgATP mix. After incubation for 40 minutes at room t…	B	BAO_0000357	single protein format	Homo sapiens	None	None	None	None	CHEMBL3231	Rho-associated protein kinase 1	Homo sapiens	SINGLE PROTEIN	CHEMBL3886229	37	BindingDB Database		2015	None
CHEMBL222419	GSK-237701A	0	457.94	0	5.00	GSK237701A	COc1cc2ncn(-c3cc(O[C@H](C)c4ccccc4Cl)c(C(N)=O)s3)c2cc1OC	Inhibition	'='	3.85	%				UO_0000187					False	CHEMBL1961925	GSK_PKIS: ROCK1 mean inhibition at 1 uM [Nanosyn]	B	BAO_0000357	single protein format	None	None	None	None	None	CHEMBL3231	Rho-associated protein kinase 1	Homo sapiens	SINGLE PROTEIN	CHEMBL1961873	16	GSK Published Kinase Inhibitor Set			None
CHEMBL243907	GW673715X	0	445.48	1	5.74	GW673715X	CCc1cccc(NC(=O)Nc2ccc(Oc3ccc4nc(NC(=O)OC)[nH]c4c3)cc2)c1	Inhibition	'='	12.11	%				UO_0000187					False	CHEMBL1961924	GSK_PKIS: ROCK1 mean inhibition at 0.1 uM [Nanosyn]	B	BAO_0000357	single protein format	None	None	None	None	None	CHEMBL3231	Rho-associated protein kinase 1	Homo sapiens	SINGLE PROTEIN	CHEMBL1961873	16	GSK Published Kinase Inhibitor Set			None
CHEMBL3921800		0	381.44	0	4.79	BDBM197990	O=C(Nc1ccc(-c2c[nH]c(=O)c3ccccc23)cc1)N1CCc2ccccc21	IC50	'='	20.0	nM	7.70		351455	UO_0000065	20.18	0.36	2.91	11.81	False	CHEMBL3887751	In Vitro Assay: The effectiveness of compounds of the present invention as ROCK inhibitors can be determined in a 30 μL assay containing 20 mM HEPES, pH 7.5, 20 mM MgCl2, 0.015% Brij-35, 4 mM DTT, 5 μM ATP and 1.5 μM peptide substrate (FITC-AHA-AKRRRLSSLRA-OH). Compounds were dissolved in DMSO so that the final concentration of DMSO was <2%, and the reaction was initiated with Rho kinase variants…	B	BAO_0000357	single protein format	Homo sapiens	None	None	None	None	CHEMBL3231	Rho-associated protein kinase 1	Homo sapiens	SINGLE PROTEIN	CHEMBL3886438	37	BindingDB Database		2015	None
CHEMBL3963276		0	396.47	0	3.65	BDBM252240	C[C@H](NC(=O)c1cc(F)c(-c2cn[nH]c2)cc1OCCN(C)C)c1ccccc1	IC50	'='	1110.0	nM	5.96		439357	UO_0000065	15.02	0.28	2.30	8.48	False	CHEMBL3889185	In Vitro Assay: The effectiveness of compounds of the present invention as ROCK inhibitors can be determined in a 30 μL assay containing 20 mM HEPES, pH 7.5, 20 mM MgCl2, 0.015% Brij-35, 4 mM DTT, 5 μM ATP and 1.5 μM peptide substrate (FITC-AHA-AKRRRLSSLRA-OH). Compounds were dissolved in DMSO so that the final concentration of DMSO was <2%, and the reaction was initiated with Rho kinase variants…	B	BAO_0000357	single protein format	Homo sapiens	None	None	None	None	CHEMBL3231	Rho-associated protein kinase 1	Homo sapiens	SINGLE PROTEIN	CHEMBL3886981	37	BindingDB Database		2016	None
CHEMBL3957255		0	351.41	0	2.94	BDBM252019	COc1cc(C(=O)NC(CCO)c2ccccc2)ccc1-c1cn[nH]c1	IC50	'='	301.0	nM	6.52		439192	UO_0000065	18.56	0.34	3.58	7.48	False	CHEMBL3889185	In Vitro Assay: The effectiveness of compounds of the present invention as ROCK inhibitors can be determined in a 30 μL assay containing 20 mM HEPES, pH 7.5, 20 mM MgCl2, 0.015% Brij-35, 4 mM DTT, 5 μM ATP and 1.5 μM peptide substrate (FITC-AHA-AKRRRLSSLRA-OH). Compounds were dissolved in DMSO so that the final concentration of DMSO was <2%, and the reaction was initiated with Rho kinase variants…	B	BAO_0000357	single protein format	Homo sapiens	None	None	None	None	CHEMBL3231	Rho-associated protein kinase 1	Homo sapiens	SINGLE PROTEIN	CHEMBL3886981	37	BindingDB Database		2016	None
CHEMBL4110038		0	365.43	0	3.25	BDBM252202	COC[C@@H](NC(=O)c1ccc(-c2cn[nH]c2)c(C(C)O)c1)c1ccccc1	IC50	'='	287.0	nM	6.54		439321	UO_0000065	17.90	0.33	3.29	7.50	False	CHEMBL3889185	In Vitro Assay: The effectiveness of compounds of the present invention as ROCK inhibitors can be determined in a 30 μL assay containing 20 mM HEPES, pH 7.5, 20 mM MgCl2, 0.015% Brij-35, 4 mM DTT, 5 μM ATP and 1.5 μM peptide substrate (FITC-AHA-AKRRRLSSLRA-OH). Compounds were dissolved in DMSO so that the final concentration of DMSO was <2%, and the reaction was initiated with Rho kinase variants…	B	BAO_0000357	single protein format	Homo sapiens	None	None	None	None	CHEMBL3231	Rho-associated protein kinase 1	Homo sapiens	SINGLE PROTEIN	CHEMBL3886981	37	BindingDB Database		2016	None
CHEMBL3915358		0	351.41	0	2.94	BDBM251970	COc1cc(C(=O)N[C@H](C)[C@@H](O)c2ccccc2)ccc1-c1cn[nH]c1	IC50	'='	26.3	nM	7.58		439089	UO_0000065	21.57	0.40	4.64	8.69	False	CHEMBL3889185	In Vitro Assay: The effectiveness of compounds of the present invention as ROCK inhibitors can be determined in a 30 μL assay containing 20 mM HEPES, pH 7.5, 20 mM MgCl2, 0.015% Brij-35, 4 mM DTT, 5 μM ATP and 1.5 μM peptide substrate (FITC-AHA-AKRRRLSSLRA-OH). Compounds were dissolved in DMSO so that the final concentration of DMSO was <2%, and the reaction was initiated with Rho kinase variants…	B	BAO_0000357	single protein format	Homo sapiens	None	None	None	None	CHEMBL3231	Rho-associated protein kinase 1	Homo sapiens	SINGLE PROTEIN	CHEMBL3886981	37	BindingDB Database		2016	None
CHEMBL3912625		0	343.33	0	3.29	BDBM251980	COc1cc(C(=O)NCc2cc(F)cc(F)c2)ccc1-c1cn[nH]c1	IC50	'='	125.0	nM	6.90		439099	UO_0000065	20.11	0.38	3.61	10.30	False	CHEMBL3889185	In Vitro Assay: The effectiveness of compounds of the present invention as ROCK inhibitors can be determined in a 30 μL assay containing 20 mM HEPES, pH 7.5, 20 mM MgCl2, 0.015% Brij-35, 4 mM DTT, 5 μM ATP and 1.5 μM peptide substrate (FITC-AHA-AKRRRLSSLRA-OH). Compounds were dissolved in DMSO so that the final concentration of DMSO was <2%, and the reaction was initiated with Rho kinase variants…	B	BAO_0000357	single protein format	Homo sapiens	None	None	None	None	CHEMBL3231	Rho-associated protein kinase 1	Homo sapiens	SINGLE PROTEIN	CHEMBL3886981	37	BindingDB Database		2016	None
CHEMBL4110256		0	339.37	0	3.72	BDBM252009	COc1cccc([C@@H](C)NC(=O)c2ccc(-c3cn[nH]c3)cc2F)c1	IC50	'='	43.3	nM	7.36		439109	UO_0000065	21.70	0.40	3.64	10.99	False	CHEMBL3889185	In Vitro Assay: The effectiveness of compounds of the present invention as ROCK inhibitors can be determined in a 30 μL assay containing 20 mM HEPES, pH 7.5, 20 mM MgCl2, 0.015% Brij-35, 4 mM DTT, 5 μM ATP and 1.5 μM peptide substrate (FITC-AHA-AKRRRLSSLRA-OH). Compounds were dissolved in DMSO so that the final concentration of DMSO was <2%, and the reaction was initiated with Rho kinase variants…	B	BAO_0000357	single protein format	Homo sapiens	None	None	None	None	CHEMBL3231	Rho-associated protein kinase 1	Homo sapiens	SINGLE PROTEIN	CHEMBL3886981	37	BindingDB Database		2016	None
CHEMBL3904808		0	321.38	0	3.36	BDBM251988	COc1cc(C(=O)N(C)Cc2ccccc2)ccc1-c1cn[nH]c1	IC50	'='	1340.0	nM	5.87		439118	UO_0000065	18.27	0.33	2.51	10.09	False	CHEMBL3889185	In Vitro Assay: The effectiveness of compounds of the present invention as ROCK inhibitors can be determined in a 30 μL assay containing 20 mM HEPES, pH 7.5, 20 mM MgCl2, 0.015% Brij-35, 4 mM DTT, 5 μM ATP and 1.5 μM peptide substrate (FITC-AHA-AKRRRLSSLRA-OH). Compounds were dissolved in DMSO so that the final concentration of DMSO was <2%, and the reaction was initiated with Rho kinase variants…	B	BAO_0000357	single protein format	Homo sapiens	None	None	None	None	CHEMBL3231	Rho-associated protein kinase 1	Homo sapiens	SINGLE PROTEIN	CHEMBL3886981	37	BindingDB Database		2016	None
CHEMBL3957255		0	351.41	0	2.94	BDBM252019	COc1cc(C(=O)NC(CCO)c2ccccc2)ccc1-c1cn[nH]c1	IC50	'='	12.4	nM	7.91		439137	UO_0000065	22.50	0.42	4.97	9.06	False	CHEMBL3889185	In Vitro Assay: The effectiveness of compounds of the present invention as ROCK inhibitors can be determined in a 30 μL assay containing 20 mM HEPES, pH 7.5, 20 mM MgCl2, 0.015% Brij-35, 4 mM DTT, 5 μM ATP and 1.5 μM peptide substrate (FITC-AHA-AKRRRLSSLRA-OH). Compounds were dissolved in DMSO so that the final concentration of DMSO was <2%, and the reaction was initiated with Rho kinase variants…	B	BAO_0000357	single protein format	Homo sapiens	None	None	None	None	CHEMBL3231	Rho-associated protein kinase 1	Homo sapiens	SINGLE PROTEIN	CHEMBL3886981	37	BindingDB Database		2016	None
CHEMBL3973474		0	361.32	0	3.43	BDBM252020	COc1cc(C(=O)NCc2cc(F)cc(F)c2F)ccc1-c1cn[nH]c1	IC50	'='	38.5	nM	7.42		439138	UO_0000065	20.52	0.39	3.98	11.06	False	CHEMBL3889185	In Vitro Assay: The effectiveness of compounds of the present invention as ROCK inhibitors can be determined in a 30 μL assay containing 20 mM HEPES, pH 7.5, 20 mM MgCl2, 0.015% Brij-35, 4 mM DTT, 5 μM ATP and 1.5 μM peptide substrate (FITC-AHA-AKRRRLSSLRA-OH). Compounds were dissolved in DMSO so that the final concentration of DMSO was <2%, and the reaction was initiated with Rho kinase variants…	B	BAO_0000357	single protein format	Homo sapiens	None	None	None	None	CHEMBL3231	Rho-associated protein kinase 1	Homo sapiens	SINGLE PROTEIN	CHEMBL3886981	37	BindingDB Database		2016	None
CHEMBL3896978		0	343.33	0	3.29	BDBM252027	COc1cc(C(=O)NCc2c(F)cccc2F)ccc1-c1cn[nH]c1	IC50	'='	17.8	nM	7.75		439145	UO_0000065	22.57	0.42	4.46	11.56	False	CHEMBL3889185	In Vitro Assay: The effectiveness of compounds of the present invention as ROCK inhibitors can be determined in a 30 μL assay containing 20 mM HEPES, pH 7.5, 20 mM MgCl2, 0.015% Brij-35, 4 mM DTT, 5 μM ATP and 1.5 μM peptide substrate (FITC-AHA-AKRRRLSSLRA-OH). Compounds were dissolved in DMSO so that the final concentration of DMSO was <2%, and the reaction was initiated with Rho kinase variants…	B	BAO_0000357	single protein format	Homo sapiens	None	None	None	None	CHEMBL3231	Rho-associated protein kinase 1	Homo sapiens	SINGLE PROTEIN	CHEMBL3886981	37	BindingDB Database		2016	None
CHEMBL4111655		0	335.41	0	3.88	BDBM252036	COc1cccc([C@@H](C)NC(=O)c2ccc(-c3cn[nH]c3)c(C)c2)c1	IC50	'='	8.06	nM	8.09		439154	UO_0000065	24.13	0.44	4.21	12.08	False	CHEMBL3889185	In Vitro Assay: The effectiveness of compounds of the present invention as ROCK inhibitors can be determined in a 30 μL assay containing 20 mM HEPES, pH 7.5, 20 mM MgCl2, 0.015% Brij-35, 4 mM DTT, 5 μM ATP and 1.5 μM peptide substrate (FITC-AHA-AKRRRLSSLRA-OH). Compounds were dissolved in DMSO so that the final concentration of DMSO was <2%, and the reaction was initiated with Rho kinase variants…	B	BAO_0000357	single protein format	Homo sapiens	None	None	None	None	CHEMBL3231	Rho-associated protein kinase 1	Homo sapiens	SINGLE PROTEIN	CHEMBL3886981	37	BindingDB Database		2016	None
CHEMBL3898965		0	369.40	0	3.72	BDBM252068	COc1ccc(F)c(C(C)NC(=O)c2ccc(-c3cn[nH]c3)c(OC)c2)c1	IC50	'='	3.36	nM	8.47		439187	UO_0000065	22.94	0.43	4.75	11.11	False	CHEMBL3889185	In Vitro Assay: The effectiveness of compounds of the present invention as ROCK inhibitors can be determined in a 30 μL assay containing 20 mM HEPES, pH 7.5, 20 mM MgCl2, 0.015% Brij-35, 4 mM DTT, 5 μM ATP and 1.5 μM peptide substrate (FITC-AHA-AKRRRLSSLRA-OH). Compounds were dissolved in DMSO so that the final concentration of DMSO was <2%, and the reaction was initiated with Rho kinase variants…	B	BAO_0000357	single protein format	Homo sapiens	None	None	None	None	CHEMBL3231	Rho-associated protein kinase 1	Homo sapiens	SINGLE PROTEIN	CHEMBL3886981	37	BindingDB Database		2016	None
CHEMBL3965274		0	339.37	0	3.72	BDBM252087	COc1cc(C(=O)NC(C)c2ccccc2F)ccc1-c1cn[nH]c1	IC50	'='	3.17	nM	8.50		439205	UO_0000065	25.04	0.46	4.78	12.68	False	CHEMBL3889185	In Vitro Assay: The effectiveness of compounds of the present invention as ROCK inhibitors can be determined in a 30 μL assay containing 20 mM HEPES, pH 7.5, 20 mM MgCl2, 0.015% Brij-35, 4 mM DTT, 5 μM ATP and 1.5 μM peptide substrate (FITC-AHA-AKRRRLSSLRA-OH). Compounds were dissolved in DMSO so that the final concentration of DMSO was <2%, and the reaction was initiated with Rho kinase variants…	B	BAO_0000357	single protein format	Homo sapiens	None	None	None	None	CHEMBL3231	Rho-associated protein kinase 1	Homo sapiens	SINGLE PROTEIN	CHEMBL3886981	37	BindingDB Database		2016	None
CHEMBL3930850		0	373.82	0	4.12	BDBM252113	COc1cc(-c2c[nH]nc2C)ccc1C(=O)NCc1c(F)cccc1Cl	IC50	'='	14.2	nM	7.85		439231	UO_0000065	20.99	0.41	3.73	11.71	False	CHEMBL3889185	In Vitro Assay: The effectiveness of compounds of the present invention as ROCK inhibitors can be determined in a 30 μL assay containing 20 mM HEPES, pH 7.5, 20 mM MgCl2, 0.015% Brij-35, 4 mM DTT, 5 μM ATP and 1.5 μM peptide substrate (FITC-AHA-AKRRRLSSLRA-OH). Compounds were dissolved in DMSO so that the final concentration of DMSO was <2%, and the reaction was initiated with Rho kinase variants…	B	BAO_0000357	single protein format	Homo sapiens	None	None	None	None	CHEMBL3231	Rho-associated protein kinase 1	Homo sapiens	SINGLE PROTEIN	CHEMBL3886981	37	BindingDB Database		2016	None
CHEMBL3959761		0	351.41	0	2.42	BDBM252132	COc1cc(-c2cn[nH]c2)ccc1C(=O)N[C@H](CO)Cc1ccccc1	IC50	'='	9.8	nM	8.01		439251	UO_0000065	22.79	0.42	5.59	9.18	False	CHEMBL3889185	In Vitro Assay: The effectiveness of compounds of the present invention as ROCK inhibitors can be determined in a 30 μL assay containing 20 mM HEPES, pH 7.5, 20 mM MgCl2, 0.015% Brij-35, 4 mM DTT, 5 μM ATP and 1.5 μM peptide substrate (FITC-AHA-AKRRRLSSLRA-OH). Compounds were dissolved in DMSO so that the final concentration of DMSO was <2%, and the reaction was initiated with Rho kinase variants…	B	BAO_0000357	single protein format	Homo sapiens	None	None	None	None	CHEMBL3231	Rho-associated protein kinase 1	Homo sapiens	SINGLE PROTEIN	CHEMBL3886981	37	BindingDB Database		2016	None
CHEMBL567603		0	388.48	0	2.52	3E	c1ccc2c(c1)CCC2Nc1nc(Nc2ccncc2)nc(N2CCNCC2)n1	IC50	'='	185.0	nM	6.73			UO_0000065	17.33	0.32	4.21	7.41	False	CHEMBL1054435	Inhibition of ROCK1 by IMAP assay	B	BAO_0000357	single protein format	None	None	None	None	None	CHEMBL3231	Rho-associated protein kinase 1	Homo sapiens	SINGLE PROTEIN	CHEMBL1154592	1	Scientific Literature	Bioorg. Med. Chem. Lett.	2009	None
CHEMBL24828	VANDETANIB	4	475.36	1	5.00	Vandetanib	COc1cc2c(Nc3ccc(Br)cc3F)ncnc2cc1OCC1CCN(C)CC1	Kd	'>'	10000.0	nM				UO_0000065					False	CHEMBL1908712	Binding constant for ROCK1 kinase domain	B	BAO_0000357	single protein format	None	None	None	None	None	CHEMBL3231	Rho-associated protein kinase 1	Homo sapiens	SINGLE PROTEIN	CHEMBL1908390	1	Scientific Literature	Nat. Biotechnol.	2011	None
CHEMBL1908397	KW-2449	1	332.41	0	2.78	KW-2449	O=C(c1ccc(/C=C/c2n[nH]c3ccccc23)cc1)N1CCNCC1	Kd	'='	300.0	nM	6.52			UO_0000065	19.62	0.36	3.74	10.69	False	CHEMBL1908712	Binding constant for ROCK1 kinase domain	B	BAO_0000357	single protein format	None	None	None	None	None	CHEMBL3231	Rho-associated protein kinase 1	Homo sapiens	SINGLE PROTEIN	CHEMBL1908390	1	Scientific Literature	Nat. Biotechnol.	2011	None
CHEMBL483748	GSK-953913A	0	390.46	0	4.13	GSK953913A	NS(=O)(=O)c1ccc(-c2cc3ccncc3cc2OCc2ccccc2)cc1	Inhibition	'='	0.19	%				UO_0000187					False	CHEMBL1961924	GSK_PKIS: ROCK1 mean inhibition at 0.1 uM [Nanosyn]	B	BAO_0000357	single protein format	None	None	None	None	None	CHEMBL3231	Rho-associated protein kinase 1	Homo sapiens	SINGLE PROTEIN	CHEMBL1961873	16	GSK Published Kinase Inhibitor Set			None
CHEMBL1922026		0	346.39	0	3.50	8	COc1cccc(CNC(=O)c2cc3ccc(-c4cn[nH]c4)cc3[nH]2)c1	IC50	'='	19.0	nM	7.72			UO_0000065	22.29	0.41	4.22	9.33	False	CHEMBL1924422	Inhibition of ROCK1	B	BAO_0000357	single protein format	None	None	None	None	None	CHEMBL3231	Rho-associated protein kinase 1	Homo sapiens	SINGLE PROTEIN	CHEMBL1921670	1	Scientific Literature	Bioorg. Med. Chem. Lett.	2011	None
CHEMBL1922034		0	347.38	0	2.89	21, SR7355	COc1cccc(CNC(=O)c2cc3ccc(-c4cn[nH]c4)nc3[nH]2)c1	IC50	'='	12.0	nM	7.92			UO_0000065	22.80	0.42	5.03	8.28	True	CHEMBL1924422	Inhibition of ROCK1	B	BAO_0000357	single protein format	None	None	None	None	None	CHEMBL3231	Rho-associated protein kinase 1	Homo sapiens	SINGLE PROTEIN	CHEMBL1921670	1	Scientific Literature	Bioorg. Med. Chem. Lett.	2011	None
CHEMBL1080970		0	285.31	0	1.89	32	Nc1nonc1-c1nc2cc(CO)ccc2n1C1CCC1	Ki	'>'	3300.0	nM				UO_0000065					False	CHEMBL1104159	Inhibition of ROCK1 assessed as decrease in NADH absorbance at 340 nm in the presence of	B	BAO_0000357	single protein format	None	None	None	None	None	CHEMBL3231	Rho-associated protein kinase 1	Homo sapiens	SINGLE PROTEIN	CHEMBL1153801	1	Scientific Literature	Bioorg. Med. Chem. Lett.	2009	None
CHEMBL1077739		0	444.88	0	3.71	32	O=C(Nc1ccccc1Cl)c1cnc2ccc(C3CCNCC3)cn12.O=C(O)C(=O)O	Inhibition	'='	2.0	%				UO_0000187					False	CHEMBL1103230	Inhibition of ROCK1 at 5 uM	B	BAO_0000357	single protein format	None	None	None	None	None	CHEMBL3231	Rho-associated protein kinase 1	Homo sapiens	SINGLE PROTEIN	CHEMBL1154316	1	Scientific Literature	Bioorg. Med. Chem. Lett.	2009	None
CHEMBL206544	GW682841X	0	340.43	1	5.32	GW682841X	CC(C)c1ccc(-c2cc(-c3c[nH]nc3-c3ccccn3)ccn2)cc1	Inhibition	'='	1.96	%				UO_0000187					False	CHEMBL1961925	GSK_PKIS: ROCK1 mean inhibition at 1 uM [Nanosyn]	B	BAO_0000357	single protein format	None	None	None	None	None	CHEMBL3231	Rho-associated protein kinase 1	Homo sapiens	SINGLE PROTEIN	CHEMBL1961873	16	GSK Published Kinase Inhibitor Set			None
CHEMBL1794071		0	409.92	0	3.73	SB-614067-R	Cl.ON=C1CCc2cc(-c3nc(C4CCNCC4)[nH]c3-c3ccncc3)ccc21	Inhibition	'='	0.82	%				UO_0000187					False	CHEMBL1961925	GSK_PKIS: ROCK1 mean inhibition at 1 uM [Nanosyn]	B	BAO_0000357	single protein format	None	None	None	None	None	CHEMBL3231	Rho-associated protein kinase 1	Homo sapiens	SINGLE PROTEIN	CHEMBL1961873	16	GSK Published Kinase Inhibitor Set			None
CHEMBL181361	GW693481X	0	305.37	0	3.40	GW693481X	Nc1nc(-c2ccccn2)c(-c2ccc3ncccc3n2)s1	Inhibition	'='	0.46	%				UO_0000187					False	CHEMBL1961924	GSK_PKIS: ROCK1 mean inhibition at 0.1 uM [Nanosyn]	B	BAO_0000357	single protein format	None	None	None	None	None	CHEMBL3231	Rho-associated protein kinase 1	Homo sapiens	SINGLE PROTEIN	CHEMBL1961873	16	GSK Published Kinase Inhibitor Set			None
CHEMBL599163		0	354.46	0	1.25	3	OCCN1CCN(c2nc(-c3ccncc3)cnc2N2CCCC2)CC1	IC50	'='	570.0	nM	6.24			UO_0000065	17.62	0.33	4.99	9.10	False	CHEMBL3240143	Inhibition of truncated ROCK-1 (unknown origin)	B	BAO_0000357	single protein format	Homo sapiens	None	None	None	None	CHEMBL3231	Rho-associated protein kinase 1	Homo sapiens	SINGLE PROTEIN	CHEMBL3232974	1	Scientific Literature	Bioorg. Med. Chem. Lett.	2014	None
CHEMBL1643360		0	307.40	0	3.16	17F	COc1ccc(CCNCc2ccc3c(N)nccc3c2)cc1	IC50	'='	1000.0	nM	6.00			UO_0000065	19.52	0.36	2.84	9.97	False	CHEMBL1647664	Inhibition of ROCK-1 by Immobilized metal ion affinity-based fluorescence polarization assay	B	BAO_0000357	single protein format	None	None	None	None	None	CHEMBL3231	Rho-associated protein kinase 1	Homo sapiens	SINGLE PROTEIN	CHEMBL1641363	1	Scientific Literature	Bioorg. Med. Chem. Lett.	2011	None
CHEMBL551079		0	514.60	2	5.79	36	C[C@@H](Oc1cc(-c2cnc3ccccn23)sc1C(N)=O)c1ccc(CNC(C)(C)C)cc1OC(F)F	Inhibition	'<'	50.0	%				UO_0000187					False	CHEMBL1055111	Inhibition of ROCK-1 at 1 uM	B	BAO_0000357	single protein format	None	None	None	None	None	CHEMBL3231	Rho-associated protein kinase 1	Homo sapiens	SINGLE PROTEIN	CHEMBL1154027	1	Scientific Literature	Bioorg. Med. Chem. Lett.	2009	None
CHEMBL2205426		0	414.47	0	3.83	49	CC(C)(C)Nc1c(Nc2ccnc(Nc3ccc(-c4ccncc4)cc3)n2)c(=O)c1=O	Ki	'='	220.0	nM	6.66			UO_0000065	16.06	0.29	2.83	6.11	False	CHEMBL2209630	Inhibition of recombinant ROCK1 after 1 hr by scintillation counter analysis in presence of gamma-[33P]ATP	B	BAO_0000357	single protein format	None	None	None	None	None	CHEMBL3231	Rho-associated protein kinase 1	Homo sapiens	SINGLE PROTEIN	CHEMBL2203238	1	Scientific Literature	Bioorg. Med. Chem. Lett.	2012	None
CHEMBL483394		0	515.60	1	3.98	17	COc1ccc(C2=NC(c3ccc(S(C)(=O)=O)cc3)C(C(=O)Nc3ccc4[nH]ncc4c3)=C(C)N2)cc1	IC50	'='	150.0	nM	6.82			UO_0000065	13.23	0.25	2.84	5.44	False	CHEMBL987092	Inhibition of human recombinant ROCK1 kinase expressed in insect Sf9 cells by SPA	B	BAO_0000219	cell-based format	Homo sapiens	None	None	Sf9	None	CHEMBL3231	Rho-associated protein kinase 1	Homo sapiens	SINGLE PROTEIN	CHEMBL1142520	1	Scientific Literature	J. Med. Chem.	2008	CHEMBL3308860
CHEMBL3951004		0	373.36	0	3.30	BDBM251978	COc1cc(C(=O)NCc2ccc(F)c(OC)c2F)ccc1-c1cn[nH]c1	IC50	'='	64.0	nM	7.19		439097	UO_0000065	19.27	0.36	3.89	9.44	False	CHEMBL3889185	In Vitro Assay: The effectiveness of compounds of the present invention as ROCK inhibitors can be determined in a 30 μL assay containing 20 mM HEPES, pH 7.5, 20 mM MgCl2, 0.015% Brij-35, 4 mM DTT, 5 μM ATP and 1.5 μM peptide substrate (FITC-AHA-AKRRRLSSLRA-OH). Compounds were dissolved in DMSO so that the final concentration of DMSO was <2%, and the reaction was initiated with Rho kinase variants…	B	BAO_0000357	single protein format	Homo sapiens	None	None	None	None	CHEMBL3231	Rho-associated protein kinase 1	Homo sapiens	SINGLE PROTEIN	CHEMBL3886981	37	BindingDB Database		2016	None
CHEMBL3951271		0	337.38	0	3.02	BDBM252001	COc1cccc(CNC(=O)c2ccc(-c3cn[nH]c3)c(OC)c2)c1	IC50	'='	6.69	nM	8.18		439048	UO_0000065	24.23	0.45	5.15	10.72	False	CHEMBL3889185	In Vitro Assay: The effectiveness of compounds of the present invention as ROCK inhibitors can be determined in a 30 μL assay containing 20 mM HEPES, pH 7.5, 20 mM MgCl2, 0.015% Brij-35, 4 mM DTT, 5 μM ATP and 1.5 μM peptide substrate (FITC-AHA-AKRRRLSSLRA-OH). Compounds were dissolved in DMSO so that the final concentration of DMSO was <2%, and the reaction was initiated with Rho kinase variants…	B	BAO_0000357	single protein format	Homo sapiens	None	None	None	None	CHEMBL3231	Rho-associated protein kinase 1	Homo sapiens	SINGLE PROTEIN	CHEMBL3886981	37	BindingDB Database		2016	None
CHEMBL3960761		0	322.37	0	2.60	BDBM252142	COc1cccc(CNC(=O)c2ccc(-c3cn[nH]c3)cc2N)c1	IC50	'='	131.0	nM	6.88		439261	UO_0000065	21.35	0.39	4.28	7.40	False	CHEMBL3889185	In Vitro Assay: The effectiveness of compounds of the present invention as ROCK inhibitors can be determined in a 30 μL assay containing 20 mM HEPES, pH 7.5, 20 mM MgCl2, 0.015% Brij-35, 4 mM DTT, 5 μM ATP and 1.5 μM peptide substrate (FITC-AHA-AKRRRLSSLRA-OH). Compounds were dissolved in DMSO so that the final concentration of DMSO was <2%, and the reaction was initiated with Rho kinase variants…	B	BAO_0000357	single protein format	Homo sapiens	None	None	None	None	CHEMBL3231	Rho-associated protein kinase 1	Homo sapiens	SINGLE PROTEIN	CHEMBL3886981	37	BindingDB Database		2016	None
CHEMBL4109757		0	362.43	0	2.99	BDBM252180	CNC(=O)C[C@@H](NC(=O)c1ccc(-c2cn[nH]c2)c(C)c1)c1ccccc1	IC50	'='	41.1	nM	7.39		439299	UO_0000065	20.38	0.37	4.40	8.50	False	CHEMBL3889185	In Vitro Assay: The effectiveness of compounds of the present invention as ROCK inhibitors can be determined in a 30 μL assay containing 20 mM HEPES, pH 7.5, 20 mM MgCl2, 0.015% Brij-35, 4 mM DTT, 5 μM ATP and 1.5 μM peptide substrate (FITC-AHA-AKRRRLSSLRA-OH). Compounds were dissolved in DMSO so that the final concentration of DMSO was <2%, and the reaction was initiated with Rho kinase variants…	B	BAO_0000357	single protein format	Homo sapiens	None	None	None	None	CHEMBL3231	Rho-associated protein kinase 1	Homo sapiens	SINGLE PROTEIN	CHEMBL3886981	37	BindingDB Database		2016	None
CHEMBL4113161		0	428.51	0	2.50	BDBM252190	CCS(=O)(=O)NC[C@@H](NC(=O)c1ccc(-c2cn[nH]c2)c(OC)c1)c1ccccc1	IC50	'='	55.2	nM	7.26		439309	UO_0000065	16.94	0.33	4.76	6.41	False	CHEMBL3889185	In Vitro Assay: The effectiveness of compounds of the present invention as ROCK inhibitors can be determined in a 30 μL assay containing 20 mM HEPES, pH 7.5, 20 mM MgCl2, 0.015% Brij-35, 4 mM DTT, 5 μM ATP and 1.5 μM peptide substrate (FITC-AHA-AKRRRLSSLRA-OH). Compounds were dissolved in DMSO so that the final concentration of DMSO was <2%, and the reaction was initiated with Rho kinase variants…	B	BAO_0000357	single protein format	Homo sapiens	None	None	None	None	CHEMBL3231	Rho-associated protein kinase 1	Homo sapiens	SINGLE PROTEIN	CHEMBL3886981	37	BindingDB Database		2016	None
CHEMBL602937	FASCAPLYSIN	0	271.30	0	3.14	Fascaplysin	O=C1c2ccccc2-[n+]2ccc3c([nH]c4ccccc43)c21	Residual Activity	'='	126.0	%				UO_0000187					False	CHEMBL2219151	Millipore: Percentage of residual kinase activity of ROCK1 at 1uM relative to control. Control inhibitor: Staurosporine at 10.0uM. Buffer: 8 mM MOPS pH 7.0, 0.2 mM EDTA	B	BAO_0000357	single protein format	Homo sapiens	None	None	None	None	CHEMBL3231	Rho-associated protein kinase 1	Homo sapiens	SINGLE PROTEIN	CHEMBL2218924	1	Scientific Literature	Biochem. J.	2013	None
CHEMBL286721	AMINOPURVALANOL	0	403.92	0	3.82	Aminopurvalanol	CC(C)[C@H](CO)Nc1nc(Nc2cc(N)cc(Cl)c2)c2ncn(C(C)C)c2n1	Residual Activity	'='	84.0	%				UO_0000187					False	CHEMBL2219152	Millipore: Percentage of residual kinase activity of ROCK1 at 10uM relative to control. Control inhibitor: Staurosporine at 10.0uM. Buffer: 8 mM MOPS pH 7.0, 0.2 mM EDTA	B	BAO_0000357	single protein format	Homo sapiens	None	None	None	None	CHEMBL3231	Rho-associated protein kinase 1	Homo sapiens	SINGLE PROTEIN	CHEMBL2218924	1	Scientific Literature	Biochem. J.	2013	None
CHEMBL259389	QUINOXALINE1	0	185.19	0	1.09	Cdk1_5_Inhibitor	Nc1n[nH]c2nc3ccccc3nc12	Residual Activity	'='	103.0	%				UO_0000187					False	CHEMBL2219152	Millipore: Percentage of residual kinase activity of ROCK1 at 10uM relative to control. Control inhibitor: Staurosporine at 10.0uM. Buffer: 8 mM MOPS pH 7.0, 0.2 mM EDTA	B	BAO_0000357	single protein format	Homo sapiens	None	None	None	None	CHEMBL3231	Rho-associated protein kinase 1	Homo sapiens	SINGLE PROTEIN	CHEMBL2218924	1	Scientific Literature	Biochem. J.	2013	None
CHEMBL3985775		0	355.37	0	3.16	BDBM252025	COc1cc(CNC(=O)c2ccc(-c3cn[nH]c3)c(OC)c2)ccc1F	IC50	'='	26.0	nM	7.58		439143	UO_0000065	21.34	0.40	4.43	9.95	False	CHEMBL3889185	In Vitro Assay: The effectiveness of compounds of the present invention as ROCK inhibitors can be determined in a 30 μL assay containing 20 mM HEPES, pH 7.5, 20 mM MgCl2, 0.015% Brij-35, 4 mM DTT, 5 μM ATP and 1.5 μM peptide substrate (FITC-AHA-AKRRRLSSLRA-OH). Compounds were dissolved in DMSO so that the final concentration of DMSO was <2%, and the reaction was initiated with Rho kinase variants…	B	BAO_0000357	single protein format	Homo sapiens	None	None	None	None	CHEMBL3231	Rho-associated protein kinase 1	Homo sapiens	SINGLE PROTEIN	CHEMBL3886981	37	BindingDB Database		2016	None
CHEMBL1080902		0	324.34	0	2.01	37	COc1ccc(C2=NNC(=O)/C2=N\Nc2cccc(OC)c2)cc1	Ki	'>'	4000.0	nM				UO_0000065					False	CHEMBL1102113	Inhibition of ROCK1	B	BAO_0000357	single protein format	None	None	None	None	None	CHEMBL3231	Rho-associated protein kinase 1	Homo sapiens	SINGLE PROTEIN	CHEMBL1154953	1	Scientific Literature	Bioorg. Med. Chem. Lett.	2010	None
CHEMBL377193		0	292.29	0	3.29	Flt_3_Inhibitor_II	O=C(c1cc2cc(O)ccc2[nH]1)c1cc2cc(O)ccc2[nH]1	Residual Activity	'='	72.0	%				UO_0000187					False	CHEMBL2219152	Millipore: Percentage of residual kinase activity of ROCK1 at 10uM relative to control. Control inhibitor: Staurosporine at 10.0uM. Buffer: 8 mM MOPS pH 7.0, 0.2 mM EDTA	B	BAO_0000357	single protein format	Homo sapiens	None	None	None	None	CHEMBL3231	Rho-associated protein kinase 1	Homo sapiens	SINGLE PROTEIN	CHEMBL2218924	1	Scientific Literature	Biochem. J.	2013	None
CHEMBL2218925		0	343.22	0	4.15	VEGF_Receptor_2_Kinase_Inhibitor_II	O=C1Nc2ccc(Br)cc2/C1=C\c1cc2c([nH]1)CCCC2	Residual Activity	'='	116.0	%				UO_0000187					False	CHEMBL2219152	Millipore: Percentage of residual kinase activity of ROCK1 at 10uM relative to control. Control inhibitor: Staurosporine at 10.0uM. Buffer: 8 mM MOPS pH 7.0, 0.2 mM EDTA	B	BAO_0000357	single protein format	Homo sapiens	None	None	None	None	CHEMBL3231	Rho-associated protein kinase 1	Homo sapiens	SINGLE PROTEIN	CHEMBL2218924	1	Scientific Literature	Biochem. J.	2013	None
CHEMBL28324		0	721.86	2	5.13	KN_62	CN([C@@H](Cc1ccc(OS(=O)(=O)c2cccc3cnccc23)cc1)C(=O)N1CCN(c2ccccc2)CC1)S(=O)(=O)c1cccc2cnccc12	Residual Activity	'='	88.0	%				UO_0000187					False	CHEMBL2219152	Millipore: Percentage of residual kinase activity of ROCK1 at 10uM relative to control. Control inhibitor: Staurosporine at 10.0uM. Buffer: 8 mM MOPS pH 7.0, 0.2 mM EDTA	B	BAO_0000357	single protein format	Homo sapiens	None	None	None	None	CHEMBL3231	Rho-associated protein kinase 1	Homo sapiens	SINGLE PROTEIN	CHEMBL2218924	1	Scientific Literature	Biochem. J.	2013	None
CHEMBL403183		0	207.25	0	1.81	BAY-117082	Cc1ccc(S(=O)(=O)/C=C/C#N)cc1	Residual Activity	'='	106.0	%				UO_0000187					False	CHEMBL2219152	Millipore: Percentage of residual kinase activity of ROCK1 at 10uM relative to control. Control inhibitor: Staurosporine at 10.0uM. Buffer: 8 mM MOPS pH 7.0, 0.2 mM EDTA	B	BAO_0000357	single protein format	Homo sapiens	None	None	None	None	CHEMBL3231	Rho-associated protein kinase 1	Homo sapiens	SINGLE PROTEIN	CHEMBL2218924	1	Scientific Literature	Biochem. J.	2013	None
CHEMBL408982		0	249.34	0	3.06	TG003	CCN1/C(=C/C(C)=O)Sc2ccc(OC)cc21	Residual Activity	'='	93.0	%				UO_0000187					False	CHEMBL2219152	Millipore: Percentage of residual kinase activity of ROCK1 at 10uM relative to control. Control inhibitor: Staurosporine at 10.0uM. Buffer: 8 mM MOPS pH 7.0, 0.2 mM EDTA	B	BAO_0000357	single protein format	Homo sapiens	None	None	None	None	CHEMBL3231	Rho-associated protein kinase 1	Homo sapiens	SINGLE PROTEIN	CHEMBL2218924	1	Scientific Literature	Biochem. J.	2013	None
CHEMBL260138	ALSTERPAULLONE 2	0	346.35	0	3.69	Alsterpaullone_2	N#CCCc1ccc2c(c1)-c1[nH]c3ccc([N+](=O)[O-])cc3c1CC(=O)N2	Residual Activity	'='	24.0	%				UO_0000187					False	CHEMBL2219152	Millipore: Percentage of residual kinase activity of ROCK1 at 10uM relative to control. Control inhibitor: Staurosporine at 10.0uM. Buffer: 8 mM MOPS pH 7.0, 0.2 mM EDTA	B	BAO_0000357	single protein format	Homo sapiens	None	None	None	None	CHEMBL3231	Rho-associated protein kinase 1	Homo sapiens	SINGLE PROTEIN	CHEMBL2218924	1	Scientific Literature	Biochem. J.	2013	None
CHEMBL257167		0	279.30	0	2.14	TPCA_1	NC(=O)Nc1sc(-c2ccc(F)cc2)cc1C(N)=O	Residual Activity	'='	101.0	%				UO_0000187					False	CHEMBL2219152	Millipore: Percentage of residual kinase activity of ROCK1 at 10uM relative to control. Control inhibitor: Staurosporine at 10.0uM. Buffer: 8 mM MOPS pH 7.0, 0.2 mM EDTA	B	BAO_0000357	single protein format	Homo sapiens	None	None	None	None	CHEMBL3231	Rho-associated protein kinase 1	Homo sapiens	SINGLE PROTEIN	CHEMBL2218924	1	Scientific Literature	Biochem. J.	2013	None
CHEMBL3218011		0	326.38	0	3.23	BDBM199250	O=C(NCc1cccc(O)c1)Nc1nc(-c2ccncc2)cs1	IC50	'='	13.0	nM	7.89		354406	UO_0000065	24.16	0.47	4.66	9.05	False	CHEMBL3887786	Inhibition Assay: Attention was focused on exploring, in turn, the SAR around the phenyl ring A, branching and substitution at the benzylic position, urea linkage of 1aa, without varying the [4-(4-pyridinyl)-2-thiazolyl] terminus (FIG. 4). The [4-(4-pyridinyl)-2-thiazolyl] group was believed to act as a hinge-binding moiety with the nitrogen of the pyridyl H-bonding to the back bone NH of the hin…	B	BAO_0000357	single protein format	Homo sapiens	None	None	None	None	CHEMBL3231	Rho-associated protein kinase 1	Homo sapiens	SINGLE PROTEIN	CHEMBL3886451	37	BindingDB Database		2015	None
CHEMBL567603		0	388.48	0	2.52	3E	c1ccc2c(c1)CCC2Nc1nc(Nc2ccncc2)nc(N2CCNCC2)n1	IC50						Not Determined						False	CHEMBL1054436	Inhibition of ROCK1 in human THP1 cells assessed as inhibition of MCP1-induced cell migration	B	BAO_0000219	cell-based format	Homo sapiens	None	None	THP-1	None	CHEMBL3231	Rho-associated protein kinase 1	Homo sapiens	SINGLE PROTEIN	CHEMBL1154592	1	Scientific Literature	Bioorg. Med. Chem. Lett.	2009	CHEMBL3307574
CHEMBL575761		0	388.48	0	2.00	4A	c1cncc(Nc2nc(NC3Cc4ccccc4C3)nc(N3CCNCC3)n2)c1	IC50						Not Determined						False	CHEMBL1054436	Inhibition of ROCK1 in human THP1 cells assessed as inhibition of MCP1-induced cell migration	B	BAO_0000219	cell-based format	Homo sapiens	None	None	THP-1	None	CHEMBL3231	Rho-associated protein kinase 1	Homo sapiens	SINGLE PROTEIN	CHEMBL1154592	1	Scientific Literature	Bioorg. Med. Chem. Lett.	2009	CHEMBL3307574
CHEMBL575575		0	402.51	0	2.39	5H	C[C@H]1CNCCN1c1nc(Nc2ccncc2)nc(NC2Cc3ccccc3C2)n1	IC50	'='	87.0	nM	7.06			UO_0000065	17.54	0.32	4.67	7.77	False	CHEMBL1054435	Inhibition of ROCK1 by IMAP assay	B	BAO_0000357	single protein format	None	None	None	None	None	CHEMBL3231	Rho-associated protein kinase 1	Homo sapiens	SINGLE PROTEIN	CHEMBL1154592	1	Scientific Literature	Bioorg. Med. Chem. Lett.	2009	None
CHEMBL575940		0	402.51	0	2.39	5E	C[C@@H]1CN(c2nc(Nc3ccncc3)nc(NC3Cc4ccccc4C3)n2)CCN1	IC50	'='	26.0	nM	7.58			UO_0000065	18.84	0.35	5.20	8.35	False	CHEMBL1054436	Inhibition of ROCK1 in human THP1 cells assessed as inhibition of MCP1-induced cell migration	B	BAO_0000219	cell-based format	Homo sapiens	None	None	THP-1	None	CHEMBL3231	Rho-associated protein kinase 1	Homo sapiens	SINGLE PROTEIN	CHEMBL1154592	1	Scientific Literature	Bioorg. Med. Chem. Lett.	2009	CHEMBL3307574
CHEMBL575765		0	402.51	0	2.39	5G	C[C@@H]1CNCCN1c1nc(Nc2ccncc2)nc(NC2Cc3ccccc3C2)n1	IC50	'='	118.0	nM	6.93			UO_0000065	17.21	0.32	4.54	7.62	False	CHEMBL1054435	Inhibition of ROCK1 by IMAP assay	B	BAO_0000357	single protein format	None	None	None	None	None	CHEMBL3231	Rho-associated protein kinase 1	Homo sapiens	SINGLE PROTEIN	CHEMBL1154592	1	Scientific Literature	Bioorg. Med. Chem. Lett.	2009	None
CHEMBL575575		0	402.51	0	2.39	5H	C[C@H]1CNCCN1c1nc(Nc2ccncc2)nc(NC2Cc3ccccc3C2)n1	IC50						Not Determined						False	CHEMBL1054436	Inhibition of ROCK1 in human THP1 cells assessed as inhibition of MCP1-induced cell migration	B	BAO_0000219	cell-based format	Homo sapiens	None	None	THP-1	None	CHEMBL3231	Rho-associated protein kinase 1	Homo sapiens	SINGLE PROTEIN	CHEMBL1154592	1	Scientific Literature	Bioorg. Med. Chem. Lett.	2009	CHEMBL3307574
CHEMBL3218285		0	324.41	0	4.09	BDBM199289	C[C@H](NC(=O)Nc1nc(-c2ccncc2)cs1)c1ccccc1	IC50	'='	3560.0	nM	5.45		354444	UO_0000065	16.80	0.32	1.36	8.14	False	CHEMBL3887786	Inhibition Assay: Attention was focused on exploring, in turn, the SAR around the phenyl ring A, branching and substitution at the benzylic position, urea linkage of 1aa, without varying the [4-(4-pyridinyl)-2-thiazolyl] terminus (FIG. 4). The [4-(4-pyridinyl)-2-thiazolyl] group was believed to act as a hinge-binding moiety with the nitrogen of the pyridyl H-bonding to the back bone NH of the hin…	B	BAO_0000357	single protein format	Homo sapiens	None	None	None	None	CHEMBL3231	Rho-associated protein kinase 1	Homo sapiens	SINGLE PROTEIN	CHEMBL3886451	37	BindingDB Database		2015	None
CHEMBL3218277		0	324.41	0	4.09	BDBM199286	C[C@@H](NC(=O)Nc1nc(-c2ccncc2)cs1)c1ccccc1	IC50	'='	43.0	nM	7.37		354442	UO_0000065	22.71	0.44	3.28	11.01	False	CHEMBL3887786	Inhibition Assay: Attention was focused on exploring, in turn, the SAR around the phenyl ring A, branching and substitution at the benzylic position, urea linkage of 1aa, without varying the [4-(4-pyridinyl)-2-thiazolyl] terminus (FIG. 4). The [4-(4-pyridinyl)-2-thiazolyl] group was believed to act as a hinge-binding moiety with the nitrogen of the pyridyl H-bonding to the back bone NH of the hin…	B	BAO_0000357	single protein format	Homo sapiens	None	None	None	None	CHEMBL3231	Rho-associated protein kinase 1	Homo sapiens	SINGLE PROTEIN	CHEMBL3886451	37	BindingDB Database		2015	None
CHEMBL3954084		0	325.40	0	3.11	BDBM199247	Nc1ccc(CNC(=O)Nc2nc(-c3ccncc3)cs2)cc1	IC50	'='	45850.0	nM	4.34		354402	UO_0000065	13.33	0.26	1.23	4.67	False	CHEMBL3887786	Inhibition Assay: Attention was focused on exploring, in turn, the SAR around the phenyl ring A, branching and substitution at the benzylic position, urea linkage of 1aa, without varying the [4-(4-pyridinyl)-2-thiazolyl] terminus (FIG. 4). The [4-(4-pyridinyl)-2-thiazolyl] group was believed to act as a hinge-binding moiety with the nitrogen of the pyridyl H-bonding to the back bone NH of the hin…	B	BAO_0000357	single protein format	Homo sapiens	None	None	None	None	CHEMBL3231	Rho-associated protein kinase 1	Homo sapiens	SINGLE PROTEIN	CHEMBL3886451	37	BindingDB Database		2015	None
CHEMBL3968238		0	366.45	0	2.95	BDBM199325	O=C(Nc1nc(-c2ccncc2)cs1)N1CCN(c2cccnc2)CC1	IC50	'='	14010.0	nM	4.85		354482	UO_0000065	13.24	0.25	1.90	6.54	False	CHEMBL3887786	Inhibition Assay: Attention was focused on exploring, in turn, the SAR around the phenyl ring A, branching and substitution at the benzylic position, urea linkage of 1aa, without varying the [4-(4-pyridinyl)-2-thiazolyl] terminus (FIG. 4). The [4-(4-pyridinyl)-2-thiazolyl] group was believed to act as a hinge-binding moiety with the nitrogen of the pyridyl H-bonding to the back bone NH of the hin…	B	BAO_0000357	single protein format	Homo sapiens	None	None	None	None	CHEMBL3231	Rho-associated protein kinase 1	Homo sapiens	SINGLE PROTEIN	CHEMBL3886451	37	BindingDB Database		2015	None
CHEMBL3976768		0	383.43	0	2.79	BDBM199323	O=C(Nc1nc(-c2ccncc2)cs1)N1CCN(C(=O)c2ccco2)CC1	IC50	'='	35050.0	nM	4.46		354480	UO_0000065	11.62	0.23	1.67	4.87	False	CHEMBL3887786	Inhibition Assay: Attention was focused on exploring, in turn, the SAR around the phenyl ring A, branching and substitution at the benzylic position, urea linkage of 1aa, without varying the [4-(4-pyridinyl)-2-thiazolyl] terminus (FIG. 4). The [4-(4-pyridinyl)-2-thiazolyl] group was believed to act as a hinge-binding moiety with the nitrogen of the pyridyl H-bonding to the back bone NH of the hin…	B	BAO_0000357	single protein format	Homo sapiens	None	None	None	None	CHEMBL3231	Rho-associated protein kinase 1	Homo sapiens	SINGLE PROTEIN	CHEMBL3886451	37	BindingDB Database		2015	None
CHEMBL1170139		0	545.61	2	5.68	12	CCN1CCN(Cc2ccc(NC(=O)c3ccc(C)c(C#Cc4cnc5[nH]ccc5c4)c3)cc2C(F)(F)F)CC1	Inhibition	'='	60.0	%				UO_0000187					False	CHEMBL1175319	Inhibition of ROCK1 at 10 uM	B	BAO_0000357	single protein format	None	None	None	None	None	CHEMBL3231	Rho-associated protein kinase 1	Homo sapiens	SINGLE PROTEIN	CHEMBL1177794	1	Scientific Literature	Bioorg. Med. Chem. Lett.	2010	None
CHEMBL65884	GW817396X	0	362.37	0	3.41	GW817396X	COc1cccc(-n2ncc3c(N/N=C/c4ccc(F)cc4)ncnc32)c1	Inhibition	'='	1.49	%				UO_0000187					False	CHEMBL1961925	GSK_PKIS: ROCK1 mean inhibition at 1 uM [Nanosyn]	B	BAO_0000357	single protein format	None	None	None	None	None	CHEMBL3231	Rho-associated protein kinase 1	Homo sapiens	SINGLE PROTEIN	CHEMBL1961873	16	GSK Published Kinase Inhibitor Set			None
CHEMBL4128926		0	583.78	2	5.76	1j	CC(C)(C)NS(=O)(=O)c1ccc(-c2sc(C(=O)N[C@H]3C[C@H](C(=O)O)C3)nc2CC2CCCCC2)c2ccccc12	Inhibition	'='	-10.0	%				UO_0000187					False	CHEMBL4121600	Inhibition of recombinant N-terminal GST-tagged human ROCK1 catalytic domain (1 to 535 residues) expressed in baculovirus expression system at 10 uM in presence of ATP relative to control	B	BAO_0000019	assay format	Homo sapiens	None	None	None	None	CHEMBL3231	Rho-associated protein kinase 1	Homo sapiens	SINGLE PROTEIN	CHEMBL4118122	1	Scientific Literature	Bioorg Med Chem Lett	2018	None
CHEMBL3981137		0	391.35	0	3.91	BDBM251950	COc1cc(C(=O)NCc2ccccc2OC(F)(F)F)ccc1-c1cn[nH]c1	IC50	'='	85.8	nM	7.07		439069	UO_0000065	18.06	0.34	3.16	9.27	False	CHEMBL3889185	In Vitro Assay: The effectiveness of compounds of the present invention as ROCK inhibitors can be determined in a 30 μL assay containing 20 mM HEPES, pH 7.5, 20 mM MgCl2, 0.015% Brij-35, 4 mM DTT, 5 μM ATP and 1.5 μM peptide substrate (FITC-AHA-AKRRRLSSLRA-OH). Compounds were dissolved in DMSO so that the final concentration of DMSO was <2%, and the reaction was initiated with Rho kinase variants…	B	BAO_0000357	single protein format	Homo sapiens	None	None	None	None	CHEMBL3231	Rho-associated protein kinase 1	Homo sapiens	SINGLE PROTEIN	CHEMBL3886981	37	BindingDB Database		2016	None
CHEMBL3987001		0	341.80	0	3.67	BDBM251962	COc1cc(C(=O)NCc2cccc(Cl)c2)ccc1-c1cn[nH]c1	IC50	'='	124.0	nM	6.91		439081	UO_0000065	20.21	0.39	3.24	10.31	False	CHEMBL3889185	In Vitro Assay: The effectiveness of compounds of the present invention as ROCK inhibitors can be determined in a 30 μL assay containing 20 mM HEPES, pH 7.5, 20 mM MgCl2, 0.015% Brij-35, 4 mM DTT, 5 μM ATP and 1.5 μM peptide substrate (FITC-AHA-AKRRRLSSLRA-OH). Compounds were dissolved in DMSO so that the final concentration of DMSO was <2%, and the reaction was initiated with Rho kinase variants…	B	BAO_0000357	single protein format	Homo sapiens	None	None	None	None	CHEMBL3231	Rho-associated protein kinase 1	Homo sapiens	SINGLE PROTEIN	CHEMBL3886981	37	BindingDB Database		2016	None
CHEMBL3902021		0	351.41	0	2.94	BDBM251968	COc1cc(C(=O)N[C@@H](C)[C@H](O)c2ccccc2)ccc1-c1cn[nH]c1	IC50	'='	337.0	nM	6.47		439087	UO_0000065	18.42	0.34	3.53	7.42	False	CHEMBL3889185	In Vitro Assay: The effectiveness of compounds of the present invention as ROCK inhibitors can be determined in a 30 μL assay containing 20 mM HEPES, pH 7.5, 20 mM MgCl2, 0.015% Brij-35, 4 mM DTT, 5 μM ATP and 1.5 μM peptide substrate (FITC-AHA-AKRRRLSSLRA-OH). Compounds were dissolved in DMSO so that the final concentration of DMSO was <2%, and the reaction was initiated with Rho kinase variants…	B	BAO_0000357	single protein format	Homo sapiens	None	None	None	None	CHEMBL3231	Rho-associated protein kinase 1	Homo sapiens	SINGLE PROTEIN	CHEMBL3886981	37	BindingDB Database		2016	None
CHEMBL3946084		0	357.36	0	3.85	BDBM252070	COc1cc(C(=O)NC(C)c2c(F)cccc2F)ccc1-c1cn[nH]c1	IC50	'='	143.0	nM	6.84		439189	UO_0000065	19.15	0.36	2.99	10.21	False	CHEMBL3889185	In Vitro Assay: The effectiveness of compounds of the present invention as ROCK inhibitors can be determined in a 30 μL assay containing 20 mM HEPES, pH 7.5, 20 mM MgCl2, 0.015% Brij-35, 4 mM DTT, 5 μM ATP and 1.5 μM peptide substrate (FITC-AHA-AKRRRLSSLRA-OH). Compounds were dissolved in DMSO so that the final concentration of DMSO was <2%, and the reaction was initiated with Rho kinase variants…	B	BAO_0000357	single protein format	Homo sapiens	None	None	None	None	CHEMBL3231	Rho-associated protein kinase 1	Homo sapiens	SINGLE PROTEIN	CHEMBL3886981	37	BindingDB Database		2016	None
CHEMBL4107796		0	373.36	0	3.14	BDBM252089	O=C(N[C@H](CO)c1ccccc1)c1ccc(-c2cn[nH]c2)c(OC(F)F)c1	IC50	'='	17.1	nM	7.77		439207	UO_0000065	20.80	0.39	4.63	8.90	False	CHEMBL3889185	In Vitro Assay: The effectiveness of compounds of the present invention as ROCK inhibitors can be determined in a 30 μL assay containing 20 mM HEPES, pH 7.5, 20 mM MgCl2, 0.015% Brij-35, 4 mM DTT, 5 μM ATP and 1.5 μM peptide substrate (FITC-AHA-AKRRRLSSLRA-OH). Compounds were dissolved in DMSO so that the final concentration of DMSO was <2%, and the reaction was initiated with Rho kinase variants…	B	BAO_0000357	single protein format	Homo sapiens	None	None	None	None	CHEMBL3231	Rho-associated protein kinase 1	Homo sapiens	SINGLE PROTEIN	CHEMBL3886981	37	BindingDB Database		2016	None
CHEMBL3965274		0	339.37	0	3.72	BDBM252087	COc1cc(C(=O)NC(C)c2ccccc2F)ccc1-c1cn[nH]c1	IC50	'='	59.8	nM	7.22		439210	UO_0000065	21.28	0.39	3.50	10.78	False	CHEMBL3889185	In Vitro Assay: The effectiveness of compounds of the present invention as ROCK inhibitors can be determined in a 30 μL assay containing 20 mM HEPES, pH 7.5, 20 mM MgCl2, 0.015% Brij-35, 4 mM DTT, 5 μM ATP and 1.5 μM peptide substrate (FITC-AHA-AKRRRLSSLRA-OH). Compounds were dissolved in DMSO so that the final concentration of DMSO was <2%, and the reaction was initiated with Rho kinase variants…	B	BAO_0000357	single protein format	Homo sapiens	None	None	None	None	CHEMBL3231	Rho-associated protein kinase 1	Homo sapiens	SINGLE PROTEIN	CHEMBL3886981	37	BindingDB Database		2016	None
CHEMBL3890689		0	355.37	0	2.69	BDBM252133	COc1cc(-c2cn[nH]c2)ccc1C(=O)NC(CO)c1ccccc1F	IC50	'='	345.0	nM	6.46		439252	UO_0000065	18.18	0.34	3.77	7.41	False	CHEMBL3889185	In Vitro Assay: The effectiveness of compounds of the present invention as ROCK inhibitors can be determined in a 30 μL assay containing 20 mM HEPES, pH 7.5, 20 mM MgCl2, 0.015% Brij-35, 4 mM DTT, 5 μM ATP and 1.5 μM peptide substrate (FITC-AHA-AKRRRLSSLRA-OH). Compounds were dissolved in DMSO so that the final concentration of DMSO was <2%, and the reaction was initiated with Rho kinase variants…	B	BAO_0000357	single protein format	Homo sapiens	None	None	None	None	CHEMBL3231	Rho-associated protein kinase 1	Homo sapiens	SINGLE PROTEIN	CHEMBL3886981	37	BindingDB Database		2016	None
CHEMBL3965594		0	383.42	0	3.47	BDBM252140	COc1cc(-c2cn[nH]c2)ccc1C(=O)NC(c1ccccc1F)C(C)(C)O	IC50	'='	24.7	nM	7.61		439265	UO_0000065	19.84	0.37	4.14	8.72	False	CHEMBL3889185	In Vitro Assay: The effectiveness of compounds of the present invention as ROCK inhibitors can be determined in a 30 μL assay containing 20 mM HEPES, pH 7.5, 20 mM MgCl2, 0.015% Brij-35, 4 mM DTT, 5 μM ATP and 1.5 μM peptide substrate (FITC-AHA-AKRRRLSSLRA-OH). Compounds were dissolved in DMSO so that the final concentration of DMSO was <2%, and the reaction was initiated with Rho kinase variants…	B	BAO_0000357	single protein format	Homo sapiens	None	None	None	None	CHEMBL3231	Rho-associated protein kinase 1	Homo sapiens	SINGLE PROTEIN	CHEMBL3886981	37	BindingDB Database		2016	None
CHEMBL3964232		0	369.35	0	2.85	BDBM252170	COc1cc(C(=O)NCc2ccc(F)c(C(=O)O)c2)ccc1-c1cn[nH]c1	IC50	'='	39.2	nM	7.41		439289	UO_0000065	20.05	0.37	4.56	7.10	False	CHEMBL3889185	In Vitro Assay: The effectiveness of compounds of the present invention as ROCK inhibitors can be determined in a 30 μL assay containing 20 mM HEPES, pH 7.5, 20 mM MgCl2, 0.015% Brij-35, 4 mM DTT, 5 μM ATP and 1.5 μM peptide substrate (FITC-AHA-AKRRRLSSLRA-OH). Compounds were dissolved in DMSO so that the final concentration of DMSO was <2%, and the reaction was initiated with Rho kinase variants…	B	BAO_0000357	single protein format	Homo sapiens	None	None	None	None	CHEMBL3231	Rho-associated protein kinase 1	Homo sapiens	SINGLE PROTEIN	CHEMBL3886981	37	BindingDB Database		2016	None
CHEMBL4111334		0	420.51	0	3.13	BDBM252181	Cc1cc(C(=O)N[C@H](CC(=O)NCC(C)(C)O)c2ccccc2)ccc1-c1cn[nH]c1	IC50	'='	99.0	nM	7.00		439300	UO_0000065	16.66	0.31	3.87	6.54	False	CHEMBL3889185	In Vitro Assay: The effectiveness of compounds of the present invention as ROCK inhibitors can be determined in a 30 μL assay containing 20 mM HEPES, pH 7.5, 20 mM MgCl2, 0.015% Brij-35, 4 mM DTT, 5 μM ATP and 1.5 μM peptide substrate (FITC-AHA-AKRRRLSSLRA-OH). Compounds were dissolved in DMSO so that the final concentration of DMSO was <2%, and the reaction was initiated with Rho kinase variants…	B	BAO_0000357	single protein format	Homo sapiens	None	None	None	None	CHEMBL3231	Rho-associated protein kinase 1	Homo sapiens	SINGLE PROTEIN	CHEMBL3886981	37	BindingDB Database		2016	None
CHEMBL3983535		0	349.43	0	4.14	BDBM252195	COc1cc(C(=O)NCc2ccccc2C(C)C)ccc1-c1cn[nH]c1	IC50	'='	204.0	nM	6.69		439314	UO_0000065	19.15	0.35	2.55	9.98	False	CHEMBL3889185	In Vitro Assay: The effectiveness of compounds of the present invention as ROCK inhibitors can be determined in a 30 μL assay containing 20 mM HEPES, pH 7.5, 20 mM MgCl2, 0.015% Brij-35, 4 mM DTT, 5 μM ATP and 1.5 μM peptide substrate (FITC-AHA-AKRRRLSSLRA-OH). Compounds were dissolved in DMSO so that the final concentration of DMSO was <2%, and the reaction was initiated with Rho kinase variants…	B	BAO_0000357	single protein format	Homo sapiens	None	None	None	None	CHEMBL3231	Rho-associated protein kinase 1	Homo sapiens	SINGLE PROTEIN	CHEMBL3886981	37	BindingDB Database		2016	None
CHEMBL1989423		0	156.19	0	1.98	SID103905447	c1ccc2c(c1)Cc1c[nH]nc1-2	Ki	'='	50118.72	nM	4.30		active	UO_0000065					False	CHEMBL1963814	PUBCHEM_BIOASSAY: Navigating the Kinome. (Class of assay: other) Panel member name: ROCK1	F	BAO_0000019	assay format	None	None	None	None	None	CHEMBL3231	Rho-associated protein kinase 1	Homo sapiens	SINGLE PROTEIN	CHEMBL1201862	7	PubChem BioAssays			None
CHEMBL1967998		0	448.96	0	4.64	SID103904599	CCN1CCN(c2ccc(Nc3ncc(Cl)c(Nc4ccc5[nH]ncc5c4)n3)cc2)CC1	Ki	'='	251.19	nM	6.60		active	UO_0000065					False	CHEMBL1963814	PUBCHEM_BIOASSAY: Navigating the Kinome. (Class of assay: other) Panel member name: ROCK1	F	BAO_0000019	assay format	None	None	None	None	None	CHEMBL3231	Rho-associated protein kinase 1	Homo sapiens	SINGLE PROTEIN	CHEMBL1201862	7	PubChem BioAssays			None
CHEMBL1994321		0	505.63	1	4.40	SID103904304	Cc1cccc(NC(=O)Nc2ccc(-c3csc4c(C#CCNS(C)(=O)=O)cnc(N)c34)cc2)c1	Ki	'='	125.89	nM	6.90		active	UO_0000065					False	CHEMBL1963814	PUBCHEM_BIOASSAY: Navigating the Kinome. (Class of assay: other) Panel member name: ROCK1	F	BAO_0000019	assay format	None	None	None	None	None	CHEMBL3231	Rho-associated protein kinase 1	Homo sapiens	SINGLE PROTEIN	CHEMBL1201862	7	PubChem BioAssays			None
CHEMBL2004771		0	341.37	0	4.48	SID103904651	O=C1NCc2c1cccc2-c1ccc(Nc2nc3ccccc3o2)cc1	Ki	'='	79.43	nM	7.10		active	UO_0000065					False	CHEMBL1963814	PUBCHEM_BIOASSAY: Navigating the Kinome. (Class of assay: other) Panel member name: ROCK1	F	BAO_0000019	assay format	None	None	None	None	None	CHEMBL3231	Rho-associated protein kinase 1	Homo sapiens	SINGLE PROTEIN	CHEMBL1201862	7	PubChem BioAssays			None
CHEMBL116070		0	349.21	0	3.95	SID103905046	NC(=O)c1cc2c(Oc3ccc(Br)cc3)cncc2s1	Ki	'='	1258.93	nM	5.90		active	UO_0000065					False	CHEMBL1963814	PUBCHEM_BIOASSAY: Navigating the Kinome. (Class of assay: other) Panel member name: ROCK1	F	BAO_0000019	assay format	None	None	None	None	None	CHEMBL3231	Rho-associated protein kinase 1	Homo sapiens	SINGLE PROTEIN	CHEMBL1201862	7	PubChem BioAssays			None
CHEMBL394619		0	374.47	1	5.50	SID103904295	Cc1cccc(NC(=O)Nc2ccc(-c3csc4ccnc(N)c34)cc2)c1	Ki	'='	251.19	nM	6.60		active	UO_0000065					False	CHEMBL1963814	PUBCHEM_BIOASSAY: Navigating the Kinome. (Class of assay: other) Panel member name: ROCK1	F	BAO_0000019	assay format	None	None	None	None	None	CHEMBL3231	Rho-associated protein kinase 1	Homo sapiens	SINGLE PROTEIN	CHEMBL1201862	7	PubChem BioAssays			None
CHEMBL1996831		0	279.34	0	4.21	SID103904809	O=C(O)c1c2c(nc3ccccc13)C(=C1CCCC1)CC2	Ki	'>'	10000.0	nM			inactive	UO_0000065					False	CHEMBL1963814	PUBCHEM_BIOASSAY: Navigating the Kinome. (Class of assay: other) Panel member name: ROCK1	F	BAO_0000019	assay format	None	None	None	None	None	CHEMBL3231	Rho-associated protein kinase 1	Homo sapiens	SINGLE PROTEIN	CHEMBL1201862	7	PubChem BioAssays			None
CHEMBL1998470		0	314.78	0	4.02	SID103904252	CCCC(=O)Nc1cc(-c2c[nH]c3ncccc23)cc(Cl)n1	Ki	'>'	31.62	nM			inactive	UO_0000065					False	CHEMBL1963814	PUBCHEM_BIOASSAY: Navigating the Kinome. (Class of assay: other) Panel member name: ROCK1	F	BAO_0000019	assay format	None	None	None	None	None	CHEMBL3231	Rho-associated protein kinase 1	Homo sapiens	SINGLE PROTEIN	CHEMBL1201862	7	PubChem BioAssays			None
CHEMBL1725279	SP-600125	0	220.23	0	4.43	SID103905675	Oc1c2ccccc2c2c3c(cccc13)N=N2	Ki	'='	1995.26	nM	5.70		active	UO_0000065					False	CHEMBL1963814	PUBCHEM_BIOASSAY: Navigating the Kinome. (Class of assay: other) Panel member name: ROCK1	F	BAO_0000019	assay format	None	None	None	None	None	CHEMBL3231	Rho-associated protein kinase 1	Homo sapiens	SINGLE PROTEIN	CHEMBL1201862	7	PubChem BioAssays			None
CHEMBL1980704		0	345.43	0	4.13	SID103905204	Cc1cc2nnc(SCc3cn4ccccc4n3)n2c2ccccc12	Ki	'>'	10000.0	nM			inactive	UO_0000065					False	CHEMBL1963814	PUBCHEM_BIOASSAY: Navigating the Kinome. (Class of assay: other) Panel member name: ROCK1	F	BAO_0000019	assay format	None	None	None	None	None	CHEMBL3231	Rho-associated protein kinase 1	Homo sapiens	SINGLE PROTEIN	CHEMBL1201862	7	PubChem BioAssays			None
CHEMBL1966808		0	323.38	0	2.57	SID103904979	O=c1[nH]c2sc3c(c2c2nc(-c4ccncc4)nn12)CCCC3	Ki	'='	6309.57	nM	5.20		active	UO_0000065					False	CHEMBL1963814	PUBCHEM_BIOASSAY: Navigating the Kinome. (Class of assay: other) Panel member name: ROCK1	F	BAO_0000019	assay format	None	None	None	None	None	CHEMBL3231	Rho-associated protein kinase 1	Homo sapiens	SINGLE PROTEIN	CHEMBL1201862	7	PubChem BioAssays			None
CHEMBL1992231		0	325.30	0	3.20	SID103904615	O=C(O)c1ccccc1Nc1ncnc(Nc2ccc(F)cc2)n1	Ki	'>'	50.12	nM			inactive	UO_0000065					False	CHEMBL1963814	PUBCHEM_BIOASSAY: Navigating the Kinome. (Class of assay: other) Panel member name: ROCK1	F	BAO_0000019	assay format	None	None	None	None	None	CHEMBL3231	Rho-associated protein kinase 1	Homo sapiens	SINGLE PROTEIN	CHEMBL1201862	7	PubChem BioAssays			None
CHEMBL1991078		0	454.49	0	4.14	SID103904505	COc1ccc(C(=O)Nc2n[nH]c3ccc(-c4cn(Cc5ccccc5)nn4)cc23)cc1OC	Ki	'='	1258.93	nM	5.90		active	UO_0000065					False	CHEMBL1963814	PUBCHEM_BIOASSAY: Navigating the Kinome. (Class of assay: other) Panel member name: ROCK1	F	BAO_0000019	assay format	None	None	None	None	None	CHEMBL3231	Rho-associated protein kinase 1	Homo sapiens	SINGLE PROTEIN	CHEMBL1201862	7	PubChem BioAssays			None
CHEMBL1969502		0	344.37	0	3.15	SID103905055	O=C(Nc1cc2[nH]cc3cn[nH]c(=O)c(c1)c32)C1CC1c1ccccc1	Ki	'='	501.19	nM	6.30		active	UO_0000065					False	CHEMBL1963814	PUBCHEM_BIOASSAY: Navigating the Kinome. (Class of assay: other) Panel member name: ROCK1	F	BAO_0000019	assay format	None	None	None	None	None	CHEMBL3231	Rho-associated protein kinase 1	Homo sapiens	SINGLE PROTEIN	CHEMBL1201862	7	PubChem BioAssays			None
CHEMBL1971430		0	425.54	0	3.80	SID103905563	Cc1cccc(-c2c(-c3ccncc3)nc(NCC(N)Cc3ccccc3)n(C)c2=O)c1	Ki	'>'	10000.0	nM			inactive	UO_0000065					False	CHEMBL1963814	PUBCHEM_BIOASSAY: Navigating the Kinome. (Class of assay: other) Panel member name: ROCK1	F	BAO_0000019	assay format	None	None	None	None	None	CHEMBL3231	Rho-associated protein kinase 1	Homo sapiens	SINGLE PROTEIN	CHEMBL1201862	7	PubChem BioAssays			None
CHEMBL1967544		0	497.62	0	4.67	SID103905145	CN(C)c1cccc2c(S(=O)(=O)N(CCN)c3cncc(-c4ccc5cnccc5c4)c3)cccc12	Ki	'='	39.81	nM	7.40		active	UO_0000065					False	CHEMBL1963814	PUBCHEM_BIOASSAY: Navigating the Kinome. (Class of assay: other) Panel member name: ROCK1	F	BAO_0000019	assay format	None	None	None	None	None	CHEMBL3231	Rho-associated protein kinase 1	Homo sapiens	SINGLE PROTEIN	CHEMBL1201862	7	PubChem BioAssays			None
CHEMBL1993335		0	345.18	0	4.02	SID103904862	Cn1cc(-c2cc3nc(Br)cnc3[nH]2)c2cc(F)ccc21	Ki	'='	1258.93	nM	5.90		active	UO_0000065					False	CHEMBL1963814	PUBCHEM_BIOASSAY: Navigating the Kinome. (Class of assay: other) Panel member name: ROCK1	F	BAO_0000019	assay format	None	None	None	None	None	CHEMBL3231	Rho-associated protein kinase 1	Homo sapiens	SINGLE PROTEIN	CHEMBL1201862	7	PubChem BioAssays			None
CHEMBL443962		0	304.15	0	3.17	SID103904947	COc1ccc(-c2cnc3c(Br)cnn3c2)cc1	Ki	'>'	10000.0	nM			inactive	UO_0000065					False	CHEMBL1963814	PUBCHEM_BIOASSAY: Navigating the Kinome. (Class of assay: other) Panel member name: ROCK1	F	BAO_0000019	assay format	None	None	None	None	None	CHEMBL3231	Rho-associated protein kinase 1	Homo sapiens	SINGLE PROTEIN	CHEMBL1201862	7	PubChem BioAssays			None
CHEMBL1998680		0	514.58	1	3.63	SID103904844	CC(C)(C)c1cc(NC(=O)C(=O)c2cccc3ccccc23)n(-c2cccc(OCC(=O)NCCO)c2)n1	Ki	'>'	3981.07	nM			inactive	UO_0000065					False	CHEMBL1963814	PUBCHEM_BIOASSAY: Navigating the Kinome. (Class of assay: other) Panel member name: ROCK1	F	BAO_0000019	assay format	None	None	None	None	None	CHEMBL3231	Rho-associated protein kinase 1	Homo sapiens	SINGLE PROTEIN	CHEMBL1201862	7	PubChem BioAssays			None
CHEMBL592030		0	439.55	0	4.79	SID103904960	NCCCn1cc(-c2cc(-c3cc4ccccc4s3)c3[nH]ncc3c2)c2nc(N)ncc21	Ki	'='	79.43	nM	7.10		active	UO_0000065					False	CHEMBL1963814	PUBCHEM_BIOASSAY: Navigating the Kinome. (Class of assay: other) Panel member name: ROCK1	F	BAO_0000019	assay format	None	None	None	None	None	CHEMBL3231	Rho-associated protein kinase 1	Homo sapiens	SINGLE PROTEIN	CHEMBL1201862	7	PubChem BioAssays			None
CHEMBL1996791		0	359.17	0	1.49	SID103904789	Nc1ncnc2c1c(I)nn2C1CCC(O)CC1	Ki	'>'	10000.0	nM			inactive	UO_0000065					False	CHEMBL1963814	PUBCHEM_BIOASSAY: Navigating the Kinome. (Class of assay: other) Panel member name: ROCK1	F	BAO_0000019	assay format	None	None	None	None	None	CHEMBL3231	Rho-associated protein kinase 1	Homo sapiens	SINGLE PROTEIN	CHEMBL1201862	7	PubChem BioAssays			None
CHEMBL1996837		0	210.26	0	0.62	SID103905651	Cc1nn(C)c2sc(C(N)=O)c(N)c12	Ki	'='	12589.25	nM	4.90		active	UO_0000065					False	CHEMBL1963814	PUBCHEM_BIOASSAY: Navigating the Kinome. (Class of assay: other) Panel member name: ROCK1	F	BAO_0000019	assay format	None	None	None	None	None	CHEMBL3231	Rho-associated protein kinase 1	Homo sapiens	SINGLE PROTEIN	CHEMBL1201862	7	PubChem BioAssays			None
CHEMBL559147	Y-27632	0	247.34	0	2.17	Y27632	C[C@@H](N)[C@H]1CC[C@H](C(=O)Nc2ccncc2)CC1	Ki	'='	150.0	nM	6.82			UO_0000065	27.59	0.52	4.65	10.03	True	CHEMBL1063782	Inhibitory constant against ROCK1	B	BAO_0000357	single protein format	Homo sapiens	None	None	None	None	CHEMBL3231	Rho-associated protein kinase 1	Homo sapiens	SINGLE PROTEIN	CHEMBL1150974	1	Scientific Literature	J. Biol. Chem.	2006	None
CHEMBL3794389		0	453.54	0	4.89	60	Cc1ccc(C(=O)OCc2ccc(C(CN)C(=O)Nc3ccc4cnccc4c3)cc2)c(C)c1	Inhibition	'='	93.0	%				UO_0000187					False	CHEMBL3796591	Inhibition of human ROCK1 at 500 nM	B	BAO_0000357	single protein format	Homo sapiens	None	None	None	None	CHEMBL3231	Rho-associated protein kinase 1	Homo sapiens	SINGLE PROTEIN	CHEMBL3792347	1	Scientific Literature	Bioorg. Med. Chem. Lett.	2016	None
CHEMBL1990346		0	288.15	0	3.57	SID103905032	Nc1n[nH]c2cccc(-c3ccc(Br)cc3)c12	Ki	'='	794.33	nM	6.10		active	UO_0000065					False	CHEMBL1963814	PUBCHEM_BIOASSAY: Navigating the Kinome. (Class of assay: other) Panel member name: ROCK1	F	BAO_0000019	assay format	None	None	None	None	None	CHEMBL3231	Rho-associated protein kinase 1	Homo sapiens	SINGLE PROTEIN	CHEMBL1201862	7	PubChem BioAssays			None
CHEMBL477772	PAZOPANIB	4	437.53	0	3.14	Pazopanib	Cc1ccc(Nc2nccc(N(C)c3ccc4c(C)n(C)nc4c3)n2)cc1S(N)(=O)=O	Kd	'>'	10000.0	nM				UO_0000065					False	CHEMBL1908712	Binding constant for ROCK1 kinase domain	B	BAO_0000357	single protein format	None	None	None	None	None	CHEMBL3231	Rho-associated protein kinase 1	Homo sapiens	SINGLE PROTEIN	CHEMBL1908390	1	Scientific Literature	Nat. Biotechnol.	2011	None
CHEMBL386051		0	443.36	1	5.77	PD-173955	CSc1cccc(Nc2ncc3cc(-c4c(Cl)cccc4Cl)c(=O)n(C)c3n2)c1	Kd	'>'	10000.0	nM				UO_0000065					False	CHEMBL1908712	Binding constant for ROCK1 kinase domain	B	BAO_0000357	single protein format	None	None	None	None	None	CHEMBL3231	Rho-associated protein kinase 1	Homo sapiens	SINGLE PROTEIN	CHEMBL1908390	1	Scientific Literature	Nat. Biotechnol.	2011	None
CHEMBL220241	GSK-269962A	0	570.61	2	3.84	GSK269962A	CCn1c(-c2nonc2N)nc2cnc(Oc3cccc(NC(=O)c4ccc(OCCN5CCOCC5)cc4)c3)cc21	IC50	'='	1.6	nM	8.80			UO_0000065	15.41	0.29	4.96	5.65	False	CHEMBL1960787	Inhibition of human recombinant N-terminal his-tagged ROCK1 (3-543) expressed in baculovirus infected Sf9 cells using Biotin-Ahx-AKRRLSSLRA-CONH2 substrate and [gamma-33P]ATP after 90 mins by scintillation proximity assay	B	BAO_0000219	cell-based format	Homo sapiens	None	None	Sf9	None	CHEMBL3231	Rho-associated protein kinase 1	Homo sapiens	SINGLE PROTEIN	CHEMBL1955726	1	Scientific Literature	J. Pharmacol. Exp. Ther.	2007	CHEMBL3308860
CHEMBL1909367	GW680908A	0	587.94	2	5.38	GW680908A	COC(=O)Nc1nc2ccc(S(=O)(=O)c3ccc(NC(=O)Nc4cc(C(F)(F)F)ccc4F)cc3)cc2[nH]1.Cl	Inhibition	'='	0.44	%				UO_0000187					False	CHEMBL1961924	GSK_PKIS: ROCK1 mean inhibition at 0.1 uM [Nanosyn]	B	BAO_0000357	single protein format	None	None	None	None	None	CHEMBL3231	Rho-associated protein kinase 1	Homo sapiens	SINGLE PROTEIN	CHEMBL1961873	16	GSK Published Kinase Inhibitor Set			None
CHEMBL408982		0	249.34	0	3.06	TG003	CCN1/C(=C/C(C)=O)Sc2ccc(OC)cc21	Residual Activity	'='	106.0	%				UO_0000187					False	CHEMBL2219151	Millipore: Percentage of residual kinase activity of ROCK1 at 1uM relative to control. Control inhibitor: Staurosporine at 10.0uM. Buffer: 8 mM MOPS pH 7.0, 0.2 mM EDTA	B	BAO_0000357	single protein format	Homo sapiens	None	None	None	None	CHEMBL3231	Rho-associated protein kinase 1	Homo sapiens	SINGLE PROTEIN	CHEMBL2218924	1	Scientific Literature	Biochem. J.	2013	None
CHEMBL1331734		0	271.34	0	4.07	Cdk4_Inhibitor_II	COc1ccc(OC)c2c(=S)c3ccccc3[nH]c12	Residual Activity	'='	102.0	%				UO_0000187					False	CHEMBL2219152	Millipore: Percentage of residual kinase activity of ROCK1 at 10uM relative to control. Control inhibitor: Staurosporine at 10.0uM. Buffer: 8 mM MOPS pH 7.0, 0.2 mM EDTA	B	BAO_0000357	single protein format	Homo sapiens	None	None	None	None	CHEMBL3231	Rho-associated protein kinase 1	Homo sapiens	SINGLE PROTEIN	CHEMBL2218924	1	Scientific Literature	Biochem. J.	2013	None
CHEMBL261720		0	425.45	0	1.77	Cdk1_2_Inhibitor_III	Nc1nc(Nc2ccc(S(N)(=O)=O)cc2)nn1C(=S)Nc1c(F)cccc1F	Residual Activity	'='	1.0	%				UO_0000187					False	CHEMBL2219152	Millipore: Percentage of residual kinase activity of ROCK1 at 10uM relative to control. Control inhibitor: Staurosporine at 10.0uM. Buffer: 8 mM MOPS pH 7.0, 0.2 mM EDTA	B	BAO_0000357	single protein format	Homo sapiens	None	None	None	None	CHEMBL3231	Rho-associated protein kinase 1	Homo sapiens	SINGLE PROTEIN	CHEMBL2218924	1	Scientific Literature	Biochem. J.	2013	None
CHEMBL258721		0	473.36	0	4.50	RGB-286147	CC(C)c1nn(-c2c(Cl)cccc2Cl)c2nc(Cc3ccc(OCCO)cc3)[nH]c(=O)c12	Residual Activity	'='	108.0	%				UO_0000187					False	CHEMBL2219152	Millipore: Percentage of residual kinase activity of ROCK1 at 10uM relative to control. Control inhibitor: Staurosporine at 10.0uM. Buffer: 8 mM MOPS pH 7.0, 0.2 mM EDTA	B	BAO_0000357	single protein format	Homo sapiens	None	None	None	None	CHEMBL3231	Rho-associated protein kinase 1	Homo sapiens	SINGLE PROTEIN	CHEMBL2218924	1	Scientific Literature	Biochem. J.	2013	None
CHEMBL261131	DIACYLGLYCEROL KINASE INHIBITOR II	0	489.59	1	5.94	R-59949	O=c1c2ccccc2[nH]c(=S)n1CCN1CCC(=C(c2ccc(F)cc2)c2ccc(F)cc2)CC1	Residual Activity	'='	114.0	%				UO_0000187					False	CHEMBL2219151	Millipore: Percentage of residual kinase activity of ROCK1 at 1uM relative to control. Control inhibitor: Staurosporine at 10.0uM. Buffer: 8 mM MOPS pH 7.0, 0.2 mM EDTA	B	BAO_0000357	single protein format	Homo sapiens	None	None	None	None	CHEMBL3231	Rho-associated protein kinase 1	Homo sapiens	SINGLE PROTEIN	CHEMBL2218924	1	Scientific Literature	Biochem. J.	2013	None
CHEMBL328710		0	264.33	0	3.25	SU4312	CN(C)c1ccc(/C=C2\C(=O)Nc3ccccc32)cc1	Residual Activity	'='	132.0	%				UO_0000187					False	CHEMBL2219151	Millipore: Percentage of residual kinase activity of ROCK1 at 1uM relative to control. Control inhibitor: Staurosporine at 10.0uM. Buffer: 8 mM MOPS pH 7.0, 0.2 mM EDTA	B	BAO_0000357	single protein format	Homo sapiens	None	None	None	None	CHEMBL3231	Rho-associated protein kinase 1	Homo sapiens	SINGLE PROTEIN	CHEMBL2218924	1	Scientific Literature	Biochem. J.	2013	None
CHEMBL261131	DIACYLGLYCEROL KINASE INHIBITOR II	0	489.59	1	5.94	R-59949	O=c1c2ccccc2[nH]c(=S)n1CCN1CCC(=C(c2ccc(F)cc2)c2ccc(F)cc2)CC1	Residual Activity	'='	127.0	%				UO_0000187					False	CHEMBL2219152	Millipore: Percentage of residual kinase activity of ROCK1 at 10uM relative to control. Control inhibitor: Staurosporine at 10.0uM. Buffer: 8 mM MOPS pH 7.0, 0.2 mM EDTA	B	BAO_0000357	single protein format	Homo sapiens	None	None	None	None	CHEMBL3231	Rho-associated protein kinase 1	Homo sapiens	SINGLE PROTEIN	CHEMBL2218924	1	Scientific Literature	Biochem. J.	2013	None
CHEMBL2218932		0	340.59	0	4.85	PKR_Inhibitor_Negative_Control	O=C1Nc2ccc(Cl)cc2/C1=C/c1cc(Cl)c(O)c(Cl)c1	Residual Activity	'='	121.0	%				UO_0000187					False	CHEMBL2219152	Millipore: Percentage of residual kinase activity of ROCK1 at 10uM relative to control. Control inhibitor: Staurosporine at 10.0uM. Buffer: 8 mM MOPS pH 7.0, 0.2 mM EDTA	B	BAO_0000357	single protein format	Homo sapiens	None	None	None	None	CHEMBL3231	Rho-associated protein kinase 1	Homo sapiens	SINGLE PROTEIN	CHEMBL2218924	1	Scientific Literature	Biochem. J.	2013	None
CHEMBL83980	BOHEMINE	0	340.43	0	2.81	Bohemine	CC(C)n1cnc2c(NCc3ccccc3)nc(NCCCO)nc21	Residual Activity	'='	100.0	%				UO_0000187					False	CHEMBL2219152	Millipore: Percentage of residual kinase activity of ROCK1 at 10uM relative to control. Control inhibitor: Staurosporine at 10.0uM. Buffer: 8 mM MOPS pH 7.0, 0.2 mM EDTA	B	BAO_0000357	single protein format	Homo sapiens	None	None	None	None	CHEMBL3231	Rho-associated protein kinase 1	Homo sapiens	SINGLE PROTEIN	CHEMBL2218924	1	Scientific Literature	Biochem. J.	2013	None
CHEMBL155333		0	501.05	1	4.68	KN_93	COc1ccc(S(=O)(=O)N(CCO)c2ccccc2CN(C)C/C=C/c2ccc(Cl)cc2)cc1	Residual Activity	'='	124.0	%				UO_0000187					False	CHEMBL2219152	Millipore: Percentage of residual kinase activity of ROCK1 at 10uM relative to control. Control inhibitor: Staurosporine at 10.0uM. Buffer: 8 mM MOPS pH 7.0, 0.2 mM EDTA	B	BAO_0000357	single protein format	Homo sapiens	None	None	None	None	CHEMBL3231	Rho-associated protein kinase 1	Homo sapiens	SINGLE PROTEIN	CHEMBL2218924	1	Scientific Literature	Biochem. J.	2013	None
CHEMBL200381		0	404.84	1	5.04	Tpl2_Kinase_Inhibitor	N#Cc1cnc2cnc(NCc3cccnc3)cc2c1Nc1ccc(F)c(Cl)c1	Residual Activity	'='	37.0	%				UO_0000187					False	CHEMBL2219151	Millipore: Percentage of residual kinase activity of ROCK1 at 1uM relative to control. Control inhibitor: Staurosporine at 10.0uM. Buffer: 8 mM MOPS pH 7.0, 0.2 mM EDTA	B	BAO_0000357	single protein format	Homo sapiens	None	None	None	None	CHEMBL3231	Rho-associated protein kinase 1	Homo sapiens	SINGLE PROTEIN	CHEMBL2218924	1	Scientific Literature	Biochem. J.	2013	None
CHEMBL203644		0	355.76	0	3.52	EGFR_ErbB_2_ErbB_4_Inhibitor	CC#CC(=O)Nc1cc2c(Nc3ccc(F)c(Cl)c3)ncnc2cn1	Residual Activity	'='	116.0	%				UO_0000187					False	CHEMBL2219152	Millipore: Percentage of residual kinase activity of ROCK1 at 10uM relative to control. Control inhibitor: Staurosporine at 10.0uM. Buffer: 8 mM MOPS pH 7.0, 0.2 mM EDTA	B	BAO_0000357	single protein format	Homo sapiens	None	None	None	None	CHEMBL3231	Rho-associated protein kinase 1	Homo sapiens	SINGLE PROTEIN	CHEMBL2218924	1	Scientific Literature	Biochem. J.	2013	None
CHEMBL210833		0	360.44	0	3.00	Flt_3_inhibitor	COc1ccc(C(=O)Nc2sc3c(c2C(N)=O)CCCC3)cc1OC	Residual Activity	'='	119.0	%				UO_0000187					False	CHEMBL2219152	Millipore: Percentage of residual kinase activity of ROCK1 at 10uM relative to control. Control inhibitor: Staurosporine at 10.0uM. Buffer: 8 mM MOPS pH 7.0, 0.2 mM EDTA	B	BAO_0000357	single protein format	Homo sapiens	None	None	None	None	CHEMBL3231	Rho-associated protein kinase 1	Homo sapiens	SINGLE PROTEIN	CHEMBL2218924	1	Scientific Literature	Biochem. J.	2013	None
CHEMBL77456	TYRPHOSTIN 1	0	184.20	0	2.13	Tyrphostin_A1	COc1ccc(C=C(C#N)C#N)cc1	Residual Activity	'='	123.0	%				UO_0000187					False	CHEMBL2219152	Millipore: Percentage of residual kinase activity of ROCK1 at 10uM relative to control. Control inhibitor: Staurosporine at 10.0uM. Buffer: 8 mM MOPS pH 7.0, 0.2 mM EDTA	B	BAO_0000357	single protein format	Homo sapiens	None	None	None	None	CHEMBL3231	Rho-associated protein kinase 1	Homo sapiens	SINGLE PROTEIN	CHEMBL2218924	1	Scientific Literature	Biochem. J.	2013	None
CHEMBL56543		0	294.31	0	2.32	Tyrphostin_B42	N#C/C(=C\c1ccc(O)c(O)c1)C(=O)NCc1ccccc1	Residual Activity	'='	123.0	%				UO_0000187					False	CHEMBL2219152	Millipore: Percentage of residual kinase activity of ROCK1 at 10uM relative to control. Control inhibitor: Staurosporine at 10.0uM. Buffer: 8 mM MOPS pH 7.0, 0.2 mM EDTA	B	BAO_0000357	single protein format	Homo sapiens	None	None	None	None	CHEMBL3231	Rho-associated protein kinase 1	Homo sapiens	SINGLE PROTEIN	CHEMBL2218924	1	Scientific Literature	Biochem. J.	2013	None
CHEMBL2017214		0	422.56	0	3.12	8	CSc1ccccc1Nc1nc(N2CCNCC2)nc2c(NCC3CC3)ncnc12	IC50	'>'	40000.0	nM				UO_0000065					False	CHEMBL2019686	Inhibition of ROCK1	B	BAO_0000357	single protein format	None	None	None	None	None	CHEMBL3231	Rho-associated protein kinase 1	Homo sapiens	SINGLE PROTEIN	CHEMBL2016462	1	Scientific Literature	ACS Med. Chem. Lett.	2011	None
CHEMBL2023159		0	317.39	0	4.11	25	O=C(NCCc1ccccc1)Nc1ccc(-c2ccncc2)cc1	IC50	'='	2610.0	nM	5.58			UO_0000065	17.59	0.32	1.47	10.34	True	CHEMBL2025930	Inhibition of human His-puritin-tagged ROCK1 expressed in Sf9 cells after 1 hr by FRET-based enzyme-coupled assay	B	BAO_0000219	cell-based format	Homo sapiens	None	None	Sf9	None	CHEMBL3231	Rho-associated protein kinase 1	Homo sapiens	SINGLE PROTEIN	CHEMBL2021814	1	Scientific Literature	J. Med. Chem.	2012	CHEMBL3308860
CHEMBL588025	GW770249A	0	467.81	1	5.27	GW770249A	Cl.Nc1ncnc2occ(-c3ccc(NC(=O)Nc4cc(C(F)(F)F)ccc4F)cc3)c12	Inhibition	'='	1.07	%				UO_0000187					False	CHEMBL1961924	GSK_PKIS: ROCK1 mean inhibition at 0.1 uM [Nanosyn]	B	BAO_0000357	single protein format	None	None	None	None	None	CHEMBL3231	Rho-associated protein kinase 1	Homo sapiens	SINGLE PROTEIN	CHEMBL1961873	16	GSK Published Kinase Inhibitor Set			None
CHEMBL1794064	GSK-561866B	0	470.41	0	0.12	GSK561866B	CCn1c(-c2nonc2N)nc2c(C#CCN)ncc(OCCCN)c21.O=C(O)C(F)(F)F	Inhibition	'='	7.73	%				UO_0000187					False	CHEMBL1961924	GSK_PKIS: ROCK1 mean inhibition at 0.1 uM [Nanosyn]	B	BAO_0000357	single protein format	None	None	None	None	None	CHEMBL3231	Rho-associated protein kinase 1	Homo sapiens	SINGLE PROTEIN	CHEMBL1961873	16	GSK Published Kinase Inhibitor Set			None
CHEMBL210618		0	356.38	0	2.13	6o	CCOc1nc(NC(=O)Cc2cc(OC)ccc2OC)cc(N)c1C#N	Ki	'>'	9100.0	nM				UO_0000065					False	CHEMBL862045	Inhibition of ROCK1	B	BAO_0000357	single protein format	Homo sapiens	None	None	None	None	CHEMBL3231	Rho-associated protein kinase 1	Homo sapiens	SINGLE PROTEIN	CHEMBL1148638	1	Scientific Literature	J. Med. Chem.	2006	None
CHEMBL1794066	GSK-619487A	0	525.49	0	1.34	GSK619487A	CCn1c(-c2nonc2N)nc2c(C#CC(C)(C)O)ncc(OC3CCNCC3)c21.O=C(O)C(F)(F)F	Inhibition	'='	24.31	%				UO_0000187					False	CHEMBL1961925	GSK_PKIS: ROCK1 mean inhibition at 1 uM [Nanosyn]	B	BAO_0000357	single protein format	None	None	None	None	None	CHEMBL3231	Rho-associated protein kinase 1	Homo sapiens	SINGLE PROTEIN	CHEMBL1961873	16	GSK Published Kinase Inhibitor Set			None
CHEMBL187081	PYRAZOLOPYRIDAZINE 1	0	318.34	0	2.94	GW810576X	COc1cccc(Nc2nccc(-c3cnn4ncccc34)n2)c1	Inhibition	'='	-0.95	%				UO_0000187					False	CHEMBL1961924	GSK_PKIS: ROCK1 mean inhibition at 0.1 uM [Nanosyn]	B	BAO_0000357	single protein format	None	None	None	None	None	CHEMBL3231	Rho-associated protein kinase 1	Homo sapiens	SINGLE PROTEIN	CHEMBL1961873	16	GSK Published Kinase Inhibitor Set			None
CHEMBL1909392	GW580496A	0	643.99	2	6.11	GW580496A	CS(=O)(=O)CCNCc1ccc(-c2ccc3ncnc(Nc4ccc(OCc5ccccc5)c(Br)c4)c3c2)o1.Cl	Inhibition	'='	2.16	%				UO_0000187					False	CHEMBL1961925	GSK_PKIS: ROCK1 mean inhibition at 1 uM [Nanosyn]	B	BAO_0000357	single protein format	None	None	None	None	None	CHEMBL3231	Rho-associated protein kinase 1	Homo sapiens	SINGLE PROTEIN	CHEMBL1961873	16	GSK Published Kinase Inhibitor Set			None
CHEMBL102346		0	485.54	0	4.79	PDGF_RTK_Inhibitor_III	COc1cc2ncnc(N3CCN(C(=O)Nc4ccc(Oc5ccccc5)cc4)CC3)c2cc1OC	Residual Activity	'='	137.0	%				UO_0000187					False	CHEMBL2219152	Millipore: Percentage of residual kinase activity of ROCK1 at 10uM relative to control. Control inhibitor: Staurosporine at 10.0uM. Buffer: 8 mM MOPS pH 7.0, 0.2 mM EDTA	B	BAO_0000357	single protein format	Homo sapiens	None	None	None	None	CHEMBL3231	Rho-associated protein kinase 1	Homo sapiens	SINGLE PROTEIN	CHEMBL2218924	1	Scientific Literature	Biochem. J.	2013	None
CHEMBL405759		0	318.34	0	3.71	TWS119	Nc1cccc(-c2cc3c(Oc4cccc(O)c4)ncnc3[nH]2)c1	Residual Activity	'='	97.0	%				UO_0000187					False	CHEMBL2219152	Millipore: Percentage of residual kinase activity of ROCK1 at 10uM relative to control. Control inhibitor: Staurosporine at 10.0uM. Buffer: 8 mM MOPS pH 7.0, 0.2 mM EDTA	B	BAO_0000357	single protein format	Homo sapiens	None	None	None	None	CHEMBL3231	Rho-associated protein kinase 1	Homo sapiens	SINGLE PROTEIN	CHEMBL2218924	1	Scientific Literature	Biochem. J.	2013	None
CHEMBL507329	GW869810X	0	608.10	2	5.36	GW869810X	O=C(O[C@H]1CN[C@H](C#Cc2cc3ncnc(Nc4ccc(OCc5cccc(F)c5)c(Cl)c4)c3s2)C1)N1CCOCC1	Inhibition	'='	1.71	%				UO_0000187					False	CHEMBL1961925	GSK_PKIS: ROCK1 mean inhibition at 1 uM [Nanosyn]	B	BAO_0000357	single protein format	None	None	None	None	None	CHEMBL3231	Rho-associated protein kinase 1	Homo sapiens	SINGLE PROTEIN	CHEMBL1961873	16	GSK Published Kinase Inhibitor Set			None
CHEMBL76589		0	236.23	0	1.56	Tyrphostin AG-112	N#CC(C#N)=C(N)/C(C#N)=C/c1ccc(O)cc1	Residual Activity	'='	112.0	%				UO_0000187					False	CHEMBL2219151	Millipore: Percentage of residual kinase activity of ROCK1 at 1uM relative to control. Control inhibitor: Staurosporine at 10.0uM. Buffer: 8 mM MOPS pH 7.0, 0.2 mM EDTA	B	BAO_0000357	single protein format	Homo sapiens	None	None	None	None	CHEMBL3231	Rho-associated protein kinase 1	Homo sapiens	SINGLE PROTEIN	CHEMBL2218924	1	Scientific Literature	Biochem. J.	2013	None
CHEMBL157258		0	383.62	0	3.83	SB-390523	O=C1NC(=O)C(c2ccccc2Cl)=C1Nc1cc(Cl)c(O)c(Cl)c1	Inhibition	'='	0.56	%				UO_0000187					False	CHEMBL1961924	GSK_PKIS: ROCK1 mean inhibition at 0.1 uM [Nanosyn]	B	BAO_0000357	single protein format	None	None	None	None	None	CHEMBL3231	Rho-associated protein kinase 1	Homo sapiens	SINGLE PROTEIN	CHEMBL1961873	16	GSK Published Kinase Inhibitor Set			None
CHEMBL67241	GW794607X	0	372.44	0	3.48	GW794607X	CCCNc1cccc(-n2ncc3c(N/N=C/c4ccncc4)ncnc32)c1	Inhibition	'='	13.68	%				UO_0000187					False	CHEMBL1961925	GSK_PKIS: ROCK1 mean inhibition at 1 uM [Nanosyn]	B	BAO_0000357	single protein format	None	None	None	None	None	CHEMBL3231	Rho-associated protein kinase 1	Homo sapiens	SINGLE PROTEIN	CHEMBL1961873	16	GSK Published Kinase Inhibitor Set			None
CHEMBL373073	GW642138X	0	241.25	0	2.48	GW642138X	COc1ccc(-c2cc3c(N)ncnc3o2)cc1	Inhibition	'='	-0.42	%				UO_0000187					False	CHEMBL1961924	GSK_PKIS: ROCK1 mean inhibition at 0.1 uM [Nanosyn]	B	BAO_0000357	single protein format	None	None	None	None	None	CHEMBL3231	Rho-associated protein kinase 1	Homo sapiens	SINGLE PROTEIN	CHEMBL1961873	16	GSK Published Kinase Inhibitor Set			None
CHEMBL272414	GW416469X	0	358.42	0	1.81	GW416469X	CN(C)c1ccc2c(c1)/C(=C/Nc1ccc(S(N)(=O)=O)cc1)C(=O)N2	Inhibition	'='	0.76	%				UO_0000187					False	CHEMBL1961924	GSK_PKIS: ROCK1 mean inhibition at 0.1 uM [Nanosyn]	B	BAO_0000357	single protein format	None	None	None	None	None	CHEMBL3231	Rho-associated protein kinase 1	Homo sapiens	SINGLE PROTEIN	CHEMBL1961873	16	GSK Published Kinase Inhibitor Set			None
CHEMBL463931	GSK-2163632A	0	548.67	1	4.19	GSK2163632A	COc1cc2c(cc1Nc1nc(Nc3ccsc3C(N)=O)c3cc[nH]c3n1)N(C(=O)CN(C)C)CCC2(C)C	Inhibition	'='	66.55	%				UO_0000187					False	CHEMBL1961925	GSK_PKIS: ROCK1 mean inhibition at 1 uM [Nanosyn]	B	BAO_0000357	single protein format	None	None	None	None	None	CHEMBL3231	Rho-associated protein kinase 1	Homo sapiens	SINGLE PROTEIN	CHEMBL1961873	16	GSK Published Kinase Inhibitor Set			None
CHEMBL230597	GSK-586581A	0	381.46	0	3.07	GSK586581A	CS(=O)(=O)Nc1ccc(-c2cc(-c3ccccc3)cc(C(N)=O)c2N)cc1	Inhibition	'='	1.5	%				UO_0000187					False	CHEMBL1961924	GSK_PKIS: ROCK1 mean inhibition at 0.1 uM [Nanosyn]	B	BAO_0000357	single protein format	None	None	None	None	None	CHEMBL3231	Rho-associated protein kinase 1	Homo sapiens	SINGLE PROTEIN	CHEMBL1961873	16	GSK Published Kinase Inhibitor Set			None
CHEMBL258805	SU-9516	1	241.25	0	1.91	SU9516	COc1ccc2c(c1)/C(=C/c1cnc[nH]1)C(=O)N2	Residual Activity	'='	123.0	%				UO_0000187					False	CHEMBL2219151	Millipore: Percentage of residual kinase activity of ROCK1 at 1uM relative to control. Control inhibitor: Staurosporine at 10.0uM. Buffer: 8 mM MOPS pH 7.0, 0.2 mM EDTA	B	BAO_0000357	single protein format	Homo sapiens	None	None	None	None	CHEMBL3231	Rho-associated protein kinase 1	Homo sapiens	SINGLE PROTEIN	CHEMBL2218924	1	Scientific Literature	Biochem. J.	2013	None
CHEMBL71191		0	266.30	0	3.31	Tyrphostin AG-1296	COc1cc2ncc(-c3ccccc3)nc2cc1OC	Residual Activity	'='	109.0	%				UO_0000187					False	CHEMBL2219151	Millipore: Percentage of residual kinase activity of ROCK1 at 1uM relative to control. Control inhibitor: Staurosporine at 10.0uM. Buffer: 8 mM MOPS pH 7.0, 0.2 mM EDTA	B	BAO_0000357	single protein format	Homo sapiens	None	None	None	None	CHEMBL3231	Rho-associated protein kinase 1	Homo sapiens	SINGLE PROTEIN	CHEMBL2218924	1	Scientific Literature	Biochem. J.	2013	None
CHEMBL426526		0	441.45	0	4.13	6g	CCn1c(-c2nonc2N)nc2cnc(Oc3cccc(NC(=O)c4ccccc4)c3)cc21	IC50	'='	4.0	nM	8.40			UO_0000065	19.02	0.35	4.27	6.27	False	CHEMBL912268	Inhibition of human ROCK1 in Sf9 cells	B	BAO_0000219	cell-based format	Homo sapiens	None	None	Sf9	None	CHEMBL3231	Rho-associated protein kinase 1	Homo sapiens	SINGLE PROTEIN	CHEMBL1139215	1	Scientific Literature	J. Med. Chem.	2007	CHEMBL3308860
CHEMBL1233300	HYDROXYFASUDIL	0	307.38	0	0.92	Hydroxy-Fasudil	O=S(=O)(c1cccc2c(O)nccc12)N1CCCNCC1	Ki	'='	31.62	nM	7.50			UO_0000065	24.40	0.49	6.58	9.09	False	CHEMBL1647666	Inhibition of ROCK-1	B	BAO_0000357	single protein format	None	None	None	None	None	CHEMBL3231	Rho-associated protein kinase 1	Homo sapiens	SINGLE PROTEIN	CHEMBL1641363	1	Scientific Literature	Bioorg. Med. Chem. Lett.	2011	None
CHEMBL207247	GW807930X	0	500.96	2	5.63	GW807930X	CC(=O)NCc1cccc(C#Cc2cncnc2Nc2ccc(OCc3cccc(F)c3)c(Cl)c2)c1	Inhibition	'='	0.02	%				UO_0000187					False	CHEMBL1961924	GSK_PKIS: ROCK1 mean inhibition at 0.1 uM [Nanosyn]	B	BAO_0000357	single protein format	None	None	None	None	None	CHEMBL3231	Rho-associated protein kinase 1	Homo sapiens	SINGLE PROTEIN	CHEMBL1961873	16	GSK Published Kinase Inhibitor Set			None
CHEMBL1398474		0	344.89	1	5.71	Akt_Inhibitor_X	CCN(CC)CCCCN1c2ccccc2Oc2ccc(Cl)cc21	Residual Activity	'='	121.0	%				UO_0000187					False	CHEMBL2219152	Millipore: Percentage of residual kinase activity of ROCK1 at 10uM relative to control. Control inhibitor: Staurosporine at 10.0uM. Buffer: 8 mM MOPS pH 7.0, 0.2 mM EDTA	B	BAO_0000357	single protein format	Homo sapiens	None	None	None	None	CHEMBL3231	Rho-associated protein kinase 1	Homo sapiens	SINGLE PROTEIN	CHEMBL2218924	1	Scientific Literature	Biochem. J.	2013	None
CHEMBL235641		0	268.30	0	2.51	PKR_Inhibitor	O=C1Nc2ccc3ncsc3c2/C1=C/c1c[nH]cn1	Residual Activity	'='	23.0	%				UO_0000187					False	CHEMBL2219152	Millipore: Percentage of residual kinase activity of ROCK1 at 10uM relative to control. Control inhibitor: Staurosporine at 10.0uM. Buffer: 8 mM MOPS pH 7.0, 0.2 mM EDTA	B	BAO_0000357	single protein format	Homo sapiens	None	None	None	None	CHEMBL3231	Rho-associated protein kinase 1	Homo sapiens	SINGLE PROTEIN	CHEMBL2218924	1	Scientific Literature	Biochem. J.	2013	None
CHEMBL1331734		0	271.34	0	4.07	Cdk4_Inhibitor_II	COc1ccc(OC)c2c(=S)c3ccccc3[nH]c12	Residual Activity	'='	122.0	%				UO_0000187					False	CHEMBL2219151	Millipore: Percentage of residual kinase activity of ROCK1 at 1uM relative to control. Control inhibitor: Staurosporine at 10.0uM. Buffer: 8 mM MOPS pH 7.0, 0.2 mM EDTA	B	BAO_0000357	single protein format	Homo sapiens	None	None	None	None	CHEMBL3231	Rho-associated protein kinase 1	Homo sapiens	SINGLE PROTEIN	CHEMBL2218924	1	Scientific Literature	Biochem. J.	2013	None
CHEMBL91730		0	365.80	1	5.10	p38_Inhibitor	Oc1c(-c2ccc(F)cc2)c(-c2ccncc2)nn1-c1ccc(Cl)cc1	Residual Activity	'='	122.0	%				UO_0000187					False	CHEMBL2219151	Millipore: Percentage of residual kinase activity of ROCK1 at 1uM relative to control. Control inhibitor: Staurosporine at 10.0uM. Buffer: 8 mM MOPS pH 7.0, 0.2 mM EDTA	B	BAO_0000357	single protein format	Homo sapiens	None	None	None	None	CHEMBL3231	Rho-associated protein kinase 1	Homo sapiens	SINGLE PROTEIN	CHEMBL2218924	1	Scientific Literature	Biochem. J.	2013	None
CHEMBL179583		0	363.80	0	4.77	Chk2_Inhibitor_II	NC(=O)c1ccc2[nH]c(-c3ccc(Oc4ccc(Cl)cc4)cc3)nc2c1	Residual Activity	'='	123.0	%				UO_0000187					False	CHEMBL2219151	Millipore: Percentage of residual kinase activity of ROCK1 at 1uM relative to control. Control inhibitor: Staurosporine at 10.0uM. Buffer: 8 mM MOPS pH 7.0, 0.2 mM EDTA	B	BAO_0000357	single protein format	Homo sapiens	None	None	None	None	CHEMBL3231	Rho-associated protein kinase 1	Homo sapiens	SINGLE PROTEIN	CHEMBL2218924	1	Scientific Literature	Biochem. J.	2013	None
CHEMBL1802727		0	365.39	0	1.94	Indirubin_E804	O=C1Nc2ccccc2/C1=C1/Nc2ccccc2/C1=N\OCCC(O)CO	Residual Activity	'='	114.0	%				UO_0000187					False	CHEMBL2219151	Millipore: Percentage of residual kinase activity of ROCK1 at 1uM relative to control. Control inhibitor: Staurosporine at 10.0uM. Buffer: 8 mM MOPS pH 7.0, 0.2 mM EDTA	B	BAO_0000357	single protein format	Homo sapiens	None	None	None	None	CHEMBL3231	Rho-associated protein kinase 1	Homo sapiens	SINGLE PROTEIN	CHEMBL2218924	1	Scientific Literature	Biochem. J.	2013	None
CHEMBL405759		0	318.34	0	3.71	TWS119	Nc1cccc(-c2cc3c(Oc4cccc(O)c4)ncnc3[nH]2)c1	Residual Activity	'='	110.0	%				UO_0000187					False	CHEMBL2219151	Millipore: Percentage of residual kinase activity of ROCK1 at 1uM relative to control. Control inhibitor: Staurosporine at 10.0uM. Buffer: 8 mM MOPS pH 7.0, 0.2 mM EDTA	B	BAO_0000357	single protein format	Homo sapiens	None	None	None	None	CHEMBL3231	Rho-associated protein kinase 1	Homo sapiens	SINGLE PROTEIN	CHEMBL2218924	1	Scientific Literature	Biochem. J.	2013	None
CHEMBL1614773		0	325.38	0	1.41	(R)-18a	C[C@@H]1COCCN1c1cc(-c2ccc3c(N)[nH]nc3c2)nc(N)n1	IC50	'='	15848.93	nM	4.80			UO_0000065	14.75	0.27	3.39	4.03	False	CHEMBL1768782	Inhibition of ROCK1	B	BAO_0000357	single protein format	None	None	None	None	None	CHEMBL3231	Rho-associated protein kinase 1	Homo sapiens	SINGLE PROTEIN	CHEMBL1765070	1	Scientific Literature	J. Med. Chem.	2011	None
CHEMBL1765736		0	442.53	0	3.43	(3R,6S)-28a	C[C@H]1CC[C@@H](C(=O)Nc2ccccc2)CN1c1cc(-c2ccc3c(N)n[nH]c3c2)nc(N)n1	IC50	'='	3162.28	nM	5.50			UO_0000065	12.43	0.23	2.07	3.96	False	CHEMBL1768782	Inhibition of ROCK1	B	BAO_0000357	single protein format	None	None	None	None	None	CHEMBL3231	Rho-associated protein kinase 1	Homo sapiens	SINGLE PROTEIN	CHEMBL1765070	1	Scientific Literature	J. Med. Chem.	2011	None
CHEMBL1765745		0	428.50	0	2.58	(+/-)-37a	Nc1nc(-c2ccc3c(N)n[nH]c3c2)cc(N2CCCC(NC(=O)c3ccccc3)C2)n1	IC50	'>'	10000.0	nM				UO_0000065					False	CHEMBL1768782	Inhibition of ROCK1	B	BAO_0000357	single protein format	None	None	None	None	None	CHEMBL3231	Rho-associated protein kinase 1	Homo sapiens	SINGLE PROTEIN	CHEMBL1765070	1	Scientific Literature	J. Med. Chem.	2011	None
CHEMBL304428		0	393.40	0	4.61	SB-218078	O=C1NC(=O)c2c1c1c3ccccc3n3c1c1c2c2ccccc2n1C1CCC3O1	Residual Activity	'='	95.0	%				UO_0000187					False	CHEMBL2219152	Millipore: Percentage of residual kinase activity of ROCK1 at 10uM relative to control. Control inhibitor: Staurosporine at 10.0uM. Buffer: 8 mM MOPS pH 7.0, 0.2 mM EDTA	B	BAO_0000357	single protein format	Homo sapiens	None	None	None	None	CHEMBL3231	Rho-associated protein kinase 1	Homo sapiens	SINGLE PROTEIN	CHEMBL2218924	1	Scientific Literature	Biochem. J.	2013	None
CHEMBL50894	ALSTERPAULLONE	0	293.28	0	3.24	SID528841	O=C1Cc2c([nH]c3ccc([N+](=O)[O-])cc23)-c2ccccc2N1	Residual Activity	'='	89.0	%				UO_0000187					False	CHEMBL2219152	Millipore: Percentage of residual kinase activity of ROCK1 at 10uM relative to control. Control inhibitor: Staurosporine at 10.0uM. Buffer: 8 mM MOPS pH 7.0, 0.2 mM EDTA	B	BAO_0000357	single protein format	Homo sapiens	None	None	None	None	CHEMBL3231	Rho-associated protein kinase 1	Homo sapiens	SINGLE PROTEIN	CHEMBL2218924	1	Scientific Literature	Biochem. J.	2013	None
CHEMBL404941		0	311.34	0	3.21	SU5607	COc1cc(OC)c(/C=C2\C(=O)Nc3ccccc32)c(OC)c1	Residual Activity	'='	126.0	%				UO_0000187					False	CHEMBL2219152	Millipore: Percentage of residual kinase activity of ROCK1 at 10uM relative to control. Control inhibitor: Staurosporine at 10.0uM. Buffer: 8 mM MOPS pH 7.0, 0.2 mM EDTA	B	BAO_0000357	single protein format	Homo sapiens	None	None	None	None	CHEMBL3231	Rho-associated protein kinase 1	Homo sapiens	SINGLE PROTEIN	CHEMBL2218924	1	Scientific Literature	Biochem. J.	2013	None
CHEMBL203644		0	355.76	0	3.52	EGFR_ErbB_2_ErbB_4_Inhibitor	CC#CC(=O)Nc1cc2c(Nc3ccc(F)c(Cl)c3)ncnc2cn1	Residual Activity	'='	99.0	%				UO_0000187					False	CHEMBL2219151	Millipore: Percentage of residual kinase activity of ROCK1 at 1uM relative to control. Control inhibitor: Staurosporine at 10.0uM. Buffer: 8 mM MOPS pH 7.0, 0.2 mM EDTA	B	BAO_0000357	single protein format	Homo sapiens	None	None	None	None	CHEMBL3231	Rho-associated protein kinase 1	Homo sapiens	SINGLE PROTEIN	CHEMBL2218924	1	Scientific Literature	Biochem. J.	2013	None
CHEMBL258844		0	551.65	2	6.32	Akti_1_2	O=c1[nH]c2ccccc2n1C1CCN(Cc2ccc(-c3nc4cc5[nH]cnc5cc4nc3-c3ccccc3)cc2)CC1	Residual Activity	'='	114.0	%				UO_0000187					False	CHEMBL2219151	Millipore: Percentage of residual kinase activity of ROCK1 at 1uM relative to control. Control inhibitor: Staurosporine at 10.0uM. Buffer: 8 mM MOPS pH 7.0, 0.2 mM EDTA	B	BAO_0000357	single protein format	Homo sapiens	None	None	None	None	CHEMBL3231	Rho-associated protein kinase 1	Homo sapiens	SINGLE PROTEIN	CHEMBL2218924	1	Scientific Literature	Biochem. J.	2013	None
CHEMBL483747	GSK-980961A	0	390.46	0	4.13	GSK980961A	NS(=O)(=O)c1cccc(-c2cc3ccncc3cc2OCc2ccccc2)c1	Inhibition	'='	2.75	%				UO_0000187					False	CHEMBL1961925	GSK_PKIS: ROCK1 mean inhibition at 1 uM [Nanosyn]	B	BAO_0000357	single protein format	None	None	None	None	None	CHEMBL3231	Rho-associated protein kinase 1	Homo sapiens	SINGLE PROTEIN	CHEMBL1961873	16	GSK Published Kinase Inhibitor Set			None
CHEMBL2062290		0	598.48	0	4.51	SB-739245-AC	CCN1CCC(CC(=O)Nc2n[nH]c3nc(-c4cccs4)c(Br)cc23)CC1.O=C(O)C(O)C(O)C(=O)O	Inhibition	'='	0.12	%				UO_0000187					False	CHEMBL1961924	GSK_PKIS: ROCK1 mean inhibition at 0.1 uM [Nanosyn]	B	BAO_0000357	single protein format	None	None	None	None	None	CHEMBL3231	Rho-associated protein kinase 1	Homo sapiens	SINGLE PROTEIN	CHEMBL1961873	16	GSK Published Kinase Inhibitor Set			None
CHEMBL92461		0	307.38	0	4.13	VEGF_Receptor_2_Kinase_Inhibitor_IV	COc1ccc(-c2cnc3c(-c4ccsc4)cnn3c2)cc1	Residual Activity	'='	105.0	%				UO_0000187					False	CHEMBL2219151	Millipore: Percentage of residual kinase activity of ROCK1 at 1uM relative to control. Control inhibitor: Staurosporine at 10.0uM. Buffer: 8 mM MOPS pH 7.0, 0.2 mM EDTA	B	BAO_0000357	single protein format	Homo sapiens	None	None	None	None	CHEMBL3231	Rho-associated protein kinase 1	Homo sapiens	SINGLE PROTEIN	CHEMBL2218924	1	Scientific Literature	Biochem. J.	2013	None
CHEMBL284861		0	222.27	0	0.66	GSK_3b_Inhibitor_I	Cn1sc(=O)n(Cc2ccccc2)c1=O	Residual Activity	'='	111.0	%				UO_0000187					False	CHEMBL2219151	Millipore: Percentage of residual kinase activity of ROCK1 at 1uM relative to control. Control inhibitor: Staurosporine at 10.0uM. Buffer: 8 mM MOPS pH 7.0, 0.2 mM EDTA	B	BAO_0000357	single protein format	Homo sapiens	None	None	None	None	CHEMBL3231	Rho-associated protein kinase 1	Homo sapiens	SINGLE PROTEIN	CHEMBL2218924	1	Scientific Literature	Biochem. J.	2013	None
CHEMBL413188	ISOGRANULATIMIDE	0	276.26	0	1.85	Isogranulatimide	O=C1NC(=O)c2c1c1c3ccccc3[nH]c1n1cncc21	Residual Activity	'='	96.0	%				UO_0000187					False	CHEMBL2219152	Millipore: Percentage of residual kinase activity of ROCK1 at 10uM relative to control. Control inhibitor: Staurosporine at 10.0uM. Buffer: 8 mM MOPS pH 7.0, 0.2 mM EDTA	B	BAO_0000357	single protein format	Homo sapiens	None	None	None	None	CHEMBL3231	Rho-associated protein kinase 1	Homo sapiens	SINGLE PROTEIN	CHEMBL2218924	1	Scientific Literature	Biochem. J.	2013	None
CHEMBL373419		0	337.34	0	2.46	6f	CCn1c(-c2nonc2N)nc2cnc(Oc3cccc(N)c3)cc21	IC50	'='	18.0	nM	7.75			UO_0000065	22.96	0.42	5.28	5.92	False	CHEMBL912268	Inhibition of human ROCK1 in Sf9 cells	B	BAO_0000219	cell-based format	Homo sapiens	None	None	Sf9	None	CHEMBL3231	Rho-associated protein kinase 1	Homo sapiens	SINGLE PROTEIN	CHEMBL1139215	1	Scientific Literature	J. Med. Chem.	2007	CHEMBL3308860
CHEMBL2442389		0	296.32	0	3.79	FNH28	COc1cc(-c2cc(=O)c3cc(C)cc(C)c3o2)ccc1O	Inhibition						Not Active						False	CHEMBL2447756	Inhibition of ROCK1 (unknown origin) at 10 uM	B	BAO_0000357	single protein format	Homo sapiens	None	None	None	None	CHEMBL3231	Rho-associated protein kinase 1	Homo sapiens	SINGLE PROTEIN	CHEMBL2440115	1	Scientific Literature	Bioorg. Med. Chem.	2013	None
CHEMBL2333894		0	351.80	0	3.01	46	NC(c1cccc(Cl)c1)c1nc2ccc(-c3cn[nH]c3)cc2c(=O)[nH]1	IC50	'='	15.0	nM	7.82			UO_0000065	22.24	0.43	4.81	7.79	False	CHEMBL2346264	Inhibition of ROCK1 (unknown origin)	B	BAO_0000357	single protein format	Homo sapiens	None	None	None	None	CHEMBL3231	Rho-associated protein kinase 1	Homo sapiens	SINGLE PROTEIN	CHEMBL2331421	1	Scientific Literature	Bioorg. Med. Chem. Lett.	2013	None
CHEMBL605003		0	371.46	0	2.64	SU6656	CN(C)S(=O)(=O)c1ccc2c(c1)/C(=C/c1cc3c([nH]1)CCCC3)C(=O)N2	Residual Activity	'='	132.0	%				UO_0000187					False	CHEMBL2219151	Millipore: Percentage of residual kinase activity of ROCK1 at 1uM relative to control. Control inhibitor: Staurosporine at 10.0uM. Buffer: 8 mM MOPS pH 7.0, 0.2 mM EDTA	B	BAO_0000357	single protein format	Homo sapiens	None	None	None	None	CHEMBL3231	Rho-associated protein kinase 1	Homo sapiens	SINGLE PROTEIN	CHEMBL2218924	1	Scientific Literature	Biochem. J.	2013	None
CHEMBL523859		0	475.55	0	2.54	3d	CCn1c(-c2nonc2N)nc2c(C#CC(C)(C)O)ncc(OCC[C@@H](N)Cc3ccccc3)c21	IC50	'='	1260.0	nM	5.90			UO_0000065	12.41	0.23	3.36	3.90	False	CHEMBL1028092	Inhibition of human recombinant ROCK1 expressed in Sf9 cells	B	BAO_0000219	cell-based format	Homo sapiens	None	None	Sf9	None	CHEMBL3231	Rho-associated protein kinase 1	Homo sapiens	SINGLE PROTEIN	CHEMBL1140130	1	Scientific Literature	J. Med. Chem.	2008	CHEMBL3308860
CHEMBL3649655		0	380.84	0	3.05	BDBM130371	CN1C(=O)[C@@H](Cc2ccc(-c3cn[nH]c3)cc2)NC(=O)c2cc(Cl)ccc21	IC50	'>'	30000.0	nM			262157	UO_0000065					False	CHEMBL3706010	Inhibition Assay: In a final reaction volume of 25 μL, ROCK-I (h, amino acids 17-535) (5-10 mU) was incubated with 8 mM MOPS pH 7.0, 0.2 mM EDTA, 30 μM KEAKEKRQEQIAKRRRLSSLRASTSKSGGSQK, 10 mM magnesium acetate and [γ-32P-ATP] (specific activity approx. 500 cpm/pmol, concentration as required). The reaction was initiated by the addition of the MgATP mix. After incubation for 40 minutes at room tem…	B	BAO_0000357	single protein format	Homo sapiens	None	None	None	None	CHEMBL3231	Rho-associated protein kinase 1	Homo sapiens	SINGLE PROTEIN	CHEMBL3638405	37	BindingDB Database		2014	None
CHEMBL1614774		0	430.47	0	2.03	(S)-21a	Nc1nc(-c2ccc3c(N)[nH]nc3c2)cc(N2CCO[C@H](C(=O)Nc3ccccc3)C2)n1	IC50	'='	794.33	nM	6.10			UO_0000065	14.17	0.26	4.07	4.12	False	CHEMBL1768782	Inhibition of ROCK1	B	BAO_0000357	single protein format	None	None	None	None	None	CHEMBL3231	Rho-associated protein kinase 1	Homo sapiens	SINGLE PROTEIN	CHEMBL1765070	1	Scientific Literature	J. Med. Chem.	2011	None
CHEMBL111364		0	404.51	1	6.17	ML_3403	CSc1nc(-c2ccc(F)cc2)c(-c2ccnc(NC(C)c3ccccc3)c2)[nH]1	Residual Activity	'='	115.0	%				UO_0000187					False	CHEMBL2219151	Millipore: Percentage of residual kinase activity of ROCK1 at 1uM relative to control. Control inhibitor: Staurosporine at 10.0uM. Buffer: 8 mM MOPS pH 7.0, 0.2 mM EDTA	B	BAO_0000357	single protein format	Homo sapiens	None	None	None	None	CHEMBL3231	Rho-associated protein kinase 1	Homo sapiens	SINGLE PROTEIN	CHEMBL2218924	1	Scientific Literature	Biochem. J.	2013	None
CHEMBL3809584		0	540.60	1	4.54	20	CC1=C(C(=O)N(C)c2ccc3[nH]ncc3c2)C(c2ccc(F)c(C(=O)NCc3c(C)cccc3C)c2)NC(=O)N1	IC50	'='	2100.0	nM	5.68			UO_0000065	10.50	0.19	1.14	4.76	False	CHEMBL3811365	Inhibition of ROCK1 (unknown origin) by ADP-Glo kinase assay	B	BAO_0000357	single protein format	Homo sapiens	None	None	None	None	CHEMBL3231	Rho-associated protein kinase 1	Homo sapiens	SINGLE PROTEIN	CHEMBL3808388	1	Scientific Literature	J. Med. Chem.	2016	None
CHEMBL3581123		0	311.37	0	3.09	13	O=C(Cc1cccc(O)c1)Nc1nc(-c2ccncc2)cs1	Ki	'='	28.0	nM	7.55			UO_0000065	24.26	0.47	4.46	10.06	False	CHEMBL3585197	Inhibition of ROCK1 (6 to 553 amino acids) (unknown origin) using Lys-Lys-Arg-Asn-Arg-Thr-Leu-Ser-Val as substrate preincubated for 15 mins followed by ATP addition by pyruvate kinase/lactate dehydrogenase coupled assay	B	BAO_0000357	single protein format	Homo sapiens	None	None	None	None	CHEMBL3231	Rho-associated protein kinase 1	Homo sapiens	SINGLE PROTEIN	CHEMBL3580640	1	Scientific Literature	J. Med. Chem.	2015	None
CHEMBL3581118		0	313.36	0	3.53	7	O=C(Cc1cccc(F)c1)Nc1nc(-c2ccncc2)cs1	Ki	'='	120.0	nM	6.92			UO_0000065	22.09	0.43	3.39	12.61	False	CHEMBL3585197	Inhibition of ROCK1 (6 to 553 amino acids) (unknown origin) using Lys-Lys-Arg-Asn-Arg-Thr-Leu-Ser-Val as substrate preincubated for 15 mins followed by ATP addition by pyruvate kinase/lactate dehydrogenase coupled assay	B	BAO_0000357	single protein format	Homo sapiens	None	None	None	None	CHEMBL3231	Rho-associated protein kinase 1	Homo sapiens	SINGLE PROTEIN	CHEMBL3580640	1	Scientific Literature	J. Med. Chem.	2015	None
CHEMBL3581120		0	325.39	0	3.39	9	COc1ccccc1CC(=O)Nc1nc(-c2ccncc2)cs1	Ki	'>'	2500.0	nM				UO_0000065					False	CHEMBL3585197	Inhibition of ROCK1 (6 to 553 amino acids) (unknown origin) using Lys-Lys-Arg-Asn-Arg-Thr-Leu-Ser-Val as substrate preincubated for 15 mins followed by ATP addition by pyruvate kinase/lactate dehydrogenase coupled assay	B	BAO_0000357	single protein format	Homo sapiens	None	None	None	None	CHEMBL3231	Rho-associated protein kinase 1	Homo sapiens	SINGLE PROTEIN	CHEMBL3580640	1	Scientific Literature	J. Med. Chem.	2015	None
CHEMBL1689372		0	360.46	0	4.32	6d	CCOc1ccc(-c2csc3ncnc(SCCC(=O)O)c23)cc1	Activity	'='	115.0	%				UO_0000187					False	CHEMBL1694384	Inhibition of recombinant human Rock1 kinase assessed as residual activity at 10 uM in presence of 100 uM ATP	B	BAO_0000357	single protein format	Homo sapiens	None	None	None	None	CHEMBL3231	Rho-associated protein kinase 1	Homo sapiens	SINGLE PROTEIN	CHEMBL1687878	1	Scientific Literature	Eur. J. Med. Chem.	2011	None
CHEMBL2332073		0	433.56	0	4.61	12m	COc1cccc(CN(CCN2CCCCC2)C(=O)Nc2ccc(-c3cn[nH]c3)cc2)c1	IC50	'='	14.0	nM	7.85			UO_0000065	18.11	0.34	3.24	10.69	False	CHEMBL2341176	Inhibition of ROCK1 (unknown origin) after 4 hrs by HTRF assay	B	BAO_0000357	single protein format	Homo sapiens	None	None	None	None	CHEMBL3231	Rho-associated protein kinase 1	Homo sapiens	SINGLE PROTEIN	CHEMBL2331531	1	Scientific Literature	J. Med. Chem.	2013	None
CHEMBL302449	GO-6976	0	378.44	0	4.60	Go-6976	Cn1c2ccccc2c2c3c(c4c5ccccc5n(CCC#N)c4c21)CNC3=O	Residual Activity	'='	97.0	%				UO_0000187					False	CHEMBL2219152	Millipore: Percentage of residual kinase activity of ROCK1 at 10uM relative to control. Control inhibitor: Staurosporine at 10.0uM. Buffer: 8 mM MOPS pH 7.0, 0.2 mM EDTA	B	BAO_0000357	single protein format	Homo sapiens	None	None	None	None	CHEMBL3231	Rho-associated protein kinase 1	Homo sapiens	SINGLE PROTEIN	CHEMBL2218924	1	Scientific Literature	Biochem. J.	2013	None
CHEMBL76589		0	236.23	0	1.56	Tyrphostin AG-112	N#CC(C#N)=C(N)/C(C#N)=C/c1ccc(O)cc1	Residual Activity	'='	113.0	%				UO_0000187					False	CHEMBL2219152	Millipore: Percentage of residual kinase activity of ROCK1 at 10uM relative to control. Control inhibitor: Staurosporine at 10.0uM. Buffer: 8 mM MOPS pH 7.0, 0.2 mM EDTA	B	BAO_0000357	single protein format	Homo sapiens	None	None	None	None	CHEMBL3231	Rho-associated protein kinase 1	Homo sapiens	SINGLE PROTEIN	CHEMBL2218924	1	Scientific Literature	Biochem. J.	2013	None
CHEMBL7724	AG1295	0	234.30	0	3.91	Tyrphostin AG-1295	Cc1cc2ncc(-c3ccccc3)nc2cc1C	Residual Activity	'='	123.0	%				UO_0000187					False	CHEMBL2219152	Millipore: Percentage of residual kinase activity of ROCK1 at 10uM relative to control. Control inhibitor: Staurosporine at 10.0uM. Buffer: 8 mM MOPS pH 7.0, 0.2 mM EDTA	B	BAO_0000357	single protein format	Homo sapiens	None	None	None	None	CHEMBL3231	Rho-associated protein kinase 1	Homo sapiens	SINGLE PROTEIN	CHEMBL2218924	1	Scientific Literature	Biochem. J.	2013	None
CHEMBL383899	ANILINOPYRIMIDINE1	0	413.40	1	5.33	Aurora_Kinase_Inhibitor_III	O=C(Nc1cccc(Nc2nccc(Nc3cccc(C(F)(F)F)c3)n2)c1)C1CC1	Residual Activity	'='	127.0	%				UO_0000187					False	CHEMBL2219152	Millipore: Percentage of residual kinase activity of ROCK1 at 10uM relative to control. Control inhibitor: Staurosporine at 10.0uM. Buffer: 8 mM MOPS pH 7.0, 0.2 mM EDTA	B	BAO_0000357	single protein format	Homo sapiens	None	None	None	None	CHEMBL3231	Rho-associated protein kinase 1	Homo sapiens	SINGLE PROTEIN	CHEMBL2218924	1	Scientific Literature	Biochem. J.	2013	None
CHEMBL2218936		0	567.11	1	4.31	Met_Kinase_Inhibitor	CC1=C(C(=O)N2CCN(C)CC2)C(C)=C(/C=C2\C(=O)Nc3ccc(S(=O)(=O)N(C)c4cccc(Cl)c4)cc32)C1	Residual Activity	'='	110.0	%				UO_0000187					False	CHEMBL2219152	Millipore: Percentage of residual kinase activity of ROCK1 at 10uM relative to control. Control inhibitor: Staurosporine at 10.0uM. Buffer: 8 mM MOPS pH 7.0, 0.2 mM EDTA	B	BAO_0000357	single protein format	Homo sapiens	None	None	None	None	CHEMBL3231	Rho-associated protein kinase 1	Homo sapiens	SINGLE PROTEIN	CHEMBL2218924	1	Scientific Literature	Biochem. J.	2013	None
CHEMBL64758		0	404.22	0	4.60	Cdk4_Inhibitor	O=C1NC(=O)c2c1c1c3ccccc3[nH]c1c1[nH]c3cc(Br)ccc3c21	Residual Activity	'='	93.0	%				UO_0000187					False	CHEMBL2219152	Millipore: Percentage of residual kinase activity of ROCK1 at 10uM relative to control. Control inhibitor: Staurosporine at 10.0uM. Buffer: 8 mM MOPS pH 7.0, 0.2 mM EDTA	B	BAO_0000357	single protein format	Homo sapiens	None	None	None	None	CHEMBL3231	Rho-associated protein kinase 1	Homo sapiens	SINGLE PROTEIN	CHEMBL2218924	1	Scientific Literature	Biochem. J.	2013	None
CHEMBL111364		0	404.51	1	6.17	ML_3403	CSc1nc(-c2ccc(F)cc2)c(-c2ccnc(NC(C)c3ccccc3)c2)[nH]1	Residual Activity	'='	96.0	%				UO_0000187					False	CHEMBL2219152	Millipore: Percentage of residual kinase activity of ROCK1 at 10uM relative to control. Control inhibitor: Staurosporine at 10.0uM. Buffer: 8 mM MOPS pH 7.0, 0.2 mM EDTA	B	BAO_0000357	single protein format	Homo sapiens	None	None	None	None	CHEMBL3231	Rho-associated protein kinase 1	Homo sapiens	SINGLE PROTEIN	CHEMBL2218924	1	Scientific Literature	Biochem. J.	2013	None
CHEMBL290904		0	284.34	0	3.13	Cdk4_inhibitor_III	Cc1ccc(NC2=CC(=O)c3sc(C)nc3C2=O)cc1	Residual Activity	'='	102.0	%				UO_0000187					False	CHEMBL2219152	Millipore: Percentage of residual kinase activity of ROCK1 at 10uM relative to control. Control inhibitor: Staurosporine at 10.0uM. Buffer: 8 mM MOPS pH 7.0, 0.2 mM EDTA	B	BAO_0000357	single protein format	Homo sapiens	None	None	None	None	CHEMBL3231	Rho-associated protein kinase 1	Homo sapiens	SINGLE PROTEIN	CHEMBL2218924	1	Scientific Literature	Biochem. J.	2013	None
CHEMBL261425		0	294.74	0	4.31	Cdk1_Inhibitor	O=C1Nc2ccccc2/C1=C\c1c(Cl)[nH]c2ccccc12	Residual Activity	'='	95.0	%				UO_0000187					False	CHEMBL2219152	Millipore: Percentage of residual kinase activity of ROCK1 at 10uM relative to control. Control inhibitor: Staurosporine at 10.0uM. Buffer: 8 mM MOPS pH 7.0, 0.2 mM EDTA	B	BAO_0000357	single protein format	Homo sapiens	None	None	None	None	CHEMBL3231	Rho-associated protein kinase 1	Homo sapiens	SINGLE PROTEIN	CHEMBL2218924	1	Scientific Literature	Biochem. J.	2013	None
CHEMBL75680	ALOISINE A	0	267.33	0	3.67	Aloisine_A	CCCCc1c(-c2ccc(O)cc2)[nH]c2nccnc12	Residual Activity	'='	112.0	%				UO_0000187					False	CHEMBL2219152	Millipore: Percentage of residual kinase activity of ROCK1 at 10uM relative to control. Control inhibitor: Staurosporine at 10.0uM. Buffer: 8 mM MOPS pH 7.0, 0.2 mM EDTA	B	BAO_0000357	single protein format	Homo sapiens	None	None	None	None	CHEMBL3231	Rho-associated protein kinase 1	Homo sapiens	SINGLE PROTEIN	CHEMBL2218924	1	Scientific Literature	Biochem. J.	2013	None
CHEMBL23327	PURVALANOLA	0	388.90	0	4.23	Purvalanol_A	CC(C)[C@H](CO)Nc1nc(Nc2cccc(Cl)c2)c2ncn(C(C)C)c2n1	Residual Activity	'='	96.0	%				UO_0000187					False	CHEMBL2219152	Millipore: Percentage of residual kinase activity of ROCK1 at 10uM relative to control. Control inhibitor: Staurosporine at 10.0uM. Buffer: 8 mM MOPS pH 7.0, 0.2 mM EDTA	B	BAO_0000357	single protein format	Homo sapiens	None	None	None	None	CHEMBL3231	Rho-associated protein kinase 1	Homo sapiens	SINGLE PROTEIN	CHEMBL2218924	1	Scientific Literature	Biochem. J.	2013	None
CHEMBL306498	ALOISINE	0	281.36	0	3.98	Aloisine	CCCCc1c(-c2ccc(OC)cc2)[nH]c2nccnc12	Residual Activity	'='	102.0	%				UO_0000187					False	CHEMBL2219152	Millipore: Percentage of residual kinase activity of ROCK1 at 10uM relative to control. Control inhibitor: Staurosporine at 10.0uM. Buffer: 8 mM MOPS pH 7.0, 0.2 mM EDTA	B	BAO_0000357	single protein format	Homo sapiens	None	None	None	None	CHEMBL3231	Rho-associated protein kinase 1	Homo sapiens	SINGLE PROTEIN	CHEMBL2218924	1	Scientific Literature	Biochem. J.	2013	None
CHEMBL379787		0	395.42	0	2.53	IRAK_1_4_Inhibitor	O=C(Nc1nc2ccccc2n1CCN1CCOCC1)c1cccc([N+](=O)[O-])c1	Residual Activity	'='	109.0	%				UO_0000187					False	CHEMBL2219151	Millipore: Percentage of residual kinase activity of ROCK1 at 1uM relative to control. Control inhibitor: Staurosporine at 10.0uM. Buffer: 8 mM MOPS pH 7.0, 0.2 mM EDTA	B	BAO_0000357	single protein format	Homo sapiens	None	None	None	None	CHEMBL3231	Rho-associated protein kinase 1	Homo sapiens	SINGLE PROTEIN	CHEMBL2218924	1	Scientific Literature	Biochem. J.	2013	None
CHEMBL522502		0	356.43	0	4.66	NF_kB_Activation_Inhibitor	Nc1ccc2ncnc(NCCc3ccc(Oc4ccccc4)cc3)c2c1	Residual Activity	'='	100.0	%				UO_0000187					False	CHEMBL2219152	Millipore: Percentage of residual kinase activity of ROCK1 at 10uM relative to control. Control inhibitor: Staurosporine at 10.0uM. Buffer: 8 mM MOPS pH 7.0, 0.2 mM EDTA	B	BAO_0000357	single protein format	Homo sapiens	None	None	None	None	CHEMBL3231	Rho-associated protein kinase 1	Homo sapiens	SINGLE PROTEIN	CHEMBL2218924	1	Scientific Literature	Biochem. J.	2013	None
CHEMBL278041	SB-202190	0	331.35	0	4.65	SB-202190	Oc1ccc(-c2nc(-c3ccc(F)cc3)c(-c3ccncc3)[nH]2)cc1	Residual Activity	'='	100.0	%				UO_0000187					False	CHEMBL2219152	Millipore: Percentage of residual kinase activity of ROCK1 at 10uM relative to control. Control inhibitor: Staurosporine at 10.0uM. Buffer: 8 mM MOPS pH 7.0, 0.2 mM EDTA	B	BAO_0000357	single protein format	Homo sapiens	None	None	None	None	CHEMBL3231	Rho-associated protein kinase 1	Homo sapiens	SINGLE PROTEIN	CHEMBL2218924	1	Scientific Literature	Biochem. J.	2013	None
CHEMBL2325741	CAPIVASERTIB	3	428.92	0	2.15	64, AZD5363	NC1(C(=O)N[C@@H](CCO)c2ccc(Cl)cc2)CCN(c2ncnc3[nH]ccc23)CC1	IC50	'='	470.0	nM	6.33			UO_0000065	14.75	0.29	4.18	5.27	False	CHEMBL2330651	Inhibition of ROCK1 (unknown origin) using FITC-labeled peptide as substrate after 1 hr by caliper off-chip incubation mobility shift assay	B	BAO_0000357	single protein format	Homo sapiens	None	None	None	None	CHEMBL3231	Rho-associated protein kinase 1	Homo sapiens	SINGLE PROTEIN	CHEMBL2321772	1	Scientific Literature	J. Med. Chem.	2013	None
CHEMBL1909352	GW441806A	0	329.79	0	2.75	GW441806A	Cc1cc(O)cc(C)c1/C=C/c1cncc(-c2nn[nH]n2)c1.Cl	Inhibition	'='	1.86	%				UO_0000187					False	CHEMBL1961925	GSK_PKIS: ROCK1 mean inhibition at 1 uM [Nanosyn]	B	BAO_0000357	single protein format	None	None	None	None	None	CHEMBL3231	Rho-associated protein kinase 1	Homo sapiens	SINGLE PROTEIN	CHEMBL1961873	16	GSK Published Kinase Inhibitor Set			None
CHEMBL1956068	GW296115X	0	385.38	0	3.86	GW296115X	COc1ccc2[nH]c3c4[nH]c5ccc(OC)cc5c4c4c(c3c2c1)C(=O)NC4=O	Inhibition	'='	1.15	%				UO_0000187					False	CHEMBL1961924	GSK_PKIS: ROCK1 mean inhibition at 0.1 uM [Nanosyn]	B	BAO_0000357	single protein format	None	None	None	None	None	CHEMBL3231	Rho-associated protein kinase 1	Homo sapiens	SINGLE PROTEIN	CHEMBL1961873	16	GSK Published Kinase Inhibitor Set			None
CHEMBL1909415	GW693881A	0	487.39	1	6.80	GW693881A	Cl.Fc1cccc(COc2ccc(Nc3ncnc4cc(-c5ccc[nH]5)sc34)cc2Cl)c1	Inhibition	'='	0.2	%				UO_0000187					False	CHEMBL1961924	GSK_PKIS: ROCK1 mean inhibition at 0.1 uM [Nanosyn]	B	BAO_0000357	single protein format	None	None	None	None	None	CHEMBL3231	Rho-associated protein kinase 1	Homo sapiens	SINGLE PROTEIN	CHEMBL1961873	16	GSK Published Kinase Inhibitor Set			None
CHEMBL397570		0	300.36	0	3.89	SB-347804	N#Cc1c(NC(=O)c2ccc(F)cc2)sc2c1CCCC2	Inhibition	'='	1.82	%				UO_0000187					False	CHEMBL1961925	GSK_PKIS: ROCK1 mean inhibition at 1 uM [Nanosyn]	B	BAO_0000357	single protein format	None	None	None	None	None	CHEMBL3231	Rho-associated protein kinase 1	Homo sapiens	SINGLE PROTEIN	CHEMBL1961873	16	GSK Published Kinase Inhibitor Set			None
CHEMBL1909349	GSK-1007102B	0	561.52	0	2.28	GSK1007102B	CCn1c(-c2nonc2N)nc2c(C#CC(C)(C)O)nc(O[C@@H](CN)c3ccccc3)cc21.O=C(O)C(F)(F)F	Inhibition	'='	9.16	%				UO_0000187					False	CHEMBL1961924	GSK_PKIS: ROCK1 mean inhibition at 0.1 uM [Nanosyn]	B	BAO_0000357	single protein format	None	None	None	None	None	CHEMBL3231	Rho-associated protein kinase 1	Homo sapiens	SINGLE PROTEIN	CHEMBL1961873	16	GSK Published Kinase Inhibitor Set			None
CHEMBL1096290	GSK-1000163A	0	395.47	0	1.80	GSK1000163A	CCn1c(-c2nonc2N)nc2c(C#CC(C)(C)O)nc(CN3CCCC3)cc21	Inhibition	'='	0.15	%				UO_0000187					False	CHEMBL1961924	GSK_PKIS: ROCK1 mean inhibition at 0.1 uM [Nanosyn]	B	BAO_0000357	single protein format	None	None	None	None	None	CHEMBL3231	Rho-associated protein kinase 1	Homo sapiens	SINGLE PROTEIN	CHEMBL1961873	16	GSK Published Kinase Inhibitor Set			None
CHEMBL517507	GW782912X	0	362.47	0	4.08	GW782912X	Cc1ccc(C(=O)NC2CCC2)cc1-c1ccc(C(=O)NCC2CC2)cc1	Inhibition	'='	1.32	%				UO_0000187					False	CHEMBL1961925	GSK_PKIS: ROCK1 mean inhibition at 1 uM [Nanosyn]	B	BAO_0000357	single protein format	None	None	None	None	None	CHEMBL3231	Rho-associated protein kinase 1	Homo sapiens	SINGLE PROTEIN	CHEMBL1961873	16	GSK Published Kinase Inhibitor Set			None
CHEMBL604483		0	559.67	2	5.86	23	COc1cc2c(Oc3ccc(-c4nc5ccccc5s4)cc3F)ncnc2cc1OCCCN1CCN(C)CC1	Residual activity	'='	105.0	%				UO_0000187					False	CHEMBL1043798	Residual activity of ROCK1 at 1 uM by microplate scintillation counting	B	BAO_0000357	single protein format	None	None	None	None	None	CHEMBL3231	Rho-associated protein kinase 1	Homo sapiens	SINGLE PROTEIN	CHEMBL1152560	1	Scientific Literature	Bioorg. Med. Chem.	2009	None
CHEMBL188247	GW832467X	0	504.47	2	5.70	GW832467X	Cc1ccc2c(-c3ccnc(Nc4ccc5c(c4)OCCO5)n3)c(-c3ccc(C(F)(F)F)cc3)nn2n1	Inhibition	'='	0.76	%				UO_0000187					False	CHEMBL1961924	GSK_PKIS: ROCK1 mean inhibition at 0.1 uM [Nanosyn]	B	BAO_0000357	single protein format	None	None	None	None	None	CHEMBL3231	Rho-associated protein kinase 1	Homo sapiens	SINGLE PROTEIN	CHEMBL1961873	16	GSK Published Kinase Inhibitor Set			None
CHEMBL175665		0	354.38	0	4.30	60	Fc1ccc(Cn2cnc3c(Sc4ccc(F)cc4)ncnc32)cc1	Inhibition	'='	0.0	%				UO_0000187					False	CHEMBL831996	Inhibition of human Rho-dependent protein kinase-II at 30 uM	B	BAO_0000357	single protein format	Homo sapiens	None	None	None	None	CHEMBL3231	Rho-associated protein kinase 1	Homo sapiens	SINGLE PROTEIN	CHEMBL1141882	1	Scientific Literature	J. Med. Chem.	2005	None
CHEMBL175816		0	197.22	0	1.23	17	c1ccc(-[n+]2c[nH]c3ncncc32)cc1	Inhibition	'='	0.0	%				UO_0000187					False	CHEMBL831996	Inhibition of human Rho-dependent protein kinase-II at 30 uM	B	BAO_0000357	single protein format	Homo sapiens	None	None	None	None	CHEMBL3231	Rho-associated protein kinase 1	Homo sapiens	SINGLE PROTEIN	CHEMBL1141882	1	Scientific Literature	J. Med. Chem.	2005	None
CHEMBL369622		0	211.25	0	1.29	19	c1ccc(C[n+]2c[nH]c3ncncc32)cc1	Inhibition	'='	7.0	%				UO_0000187					False	CHEMBL831996	Inhibition of human Rho-dependent protein kinase-II at 30 uM	B	BAO_0000357	single protein format	Homo sapiens	None	None	None	None	CHEMBL3231	Rho-associated protein kinase 1	Homo sapiens	SINGLE PROTEIN	CHEMBL1141882	1	Scientific Literature	J. Med. Chem.	2005	None
CHEMBL397434		0	242.31	0	2.65	13	c1ccc(CSc2ncnc3[nH]cnc23)cc1	Inhibition	'='	28.0	%				UO_0000187					False	CHEMBL831996	Inhibition of human Rho-dependent protein kinase-II at 30 uM	B	BAO_0000357	single protein format	Homo sapiens	None	None	None	None	CHEMBL3231	Rho-associated protein kinase 1	Homo sapiens	SINGLE PROTEIN	CHEMBL1141882	1	Scientific Literature	J. Med. Chem.	2005	None
CHEMBL605733		0	484.99	1	5.91	9h	Cc1n[nH]c2ccc(-c3cc(OC[C@@H](N)Cc4ccccc4)cnc3-c3cc(Cl)ccc3O)cc12	IC50	'='	7600.0	nM	5.12			UO_0000065	10.56	0.20	-0.79	5.27	False	CHEMBL1071954	Inhibition of ROCK1	B	BAO_0000357	single protein format	None	None	None	None	None	CHEMBL3231	Rho-associated protein kinase 1	Homo sapiens	SINGLE PROTEIN	CHEMBL1153241	1	Scientific Literature	Bioorg. Med. Chem. Lett.	2010	None
CHEMBL237570		0	467.59	1	6.02	SB-630812	COc1ccc2cc(-c3c(-c4ccncc4)nc(-c4ccc([S+](C)[O-])cc4C)n3C)ccc2c1	Inhibition	'='	-0.59	%				UO_0000187					False	CHEMBL1961925	GSK_PKIS: ROCK1 mean inhibition at 1 uM [Nanosyn]	B	BAO_0000357	single protein format	None	None	None	None	None	CHEMBL3231	Rho-associated protein kinase 1	Homo sapiens	SINGLE PROTEIN	CHEMBL1961873	16	GSK Published Kinase Inhibitor Set			None
CHEMBL2402081		0	432.46	0	3.10	37	CC[C@@H]1C(=O)N(C)c2cnc(-n3ccnc3-c3ccc(F)cc3)nc2N1c1ccn(C)n1	Inhibition	'='	4.0	%				UO_0000187					False	CHEMBL2406303	Inhibition of ROCK1 (unknown origin) at 10 uM relative to control	B	BAO_0000357	single protein format	Homo sapiens	None	None	None	None	CHEMBL3231	Rho-associated protein kinase 1	Homo sapiens	SINGLE PROTEIN	CHEMBL2401733	1	Scientific Literature	Bioorg. Med. Chem. Lett.	2013	None
CHEMBL1090360		0	587.71	2	6.28	26	O=C(Cc1ccccc1)Nc1cccc(-c2nc3sccn3c2-c2ccnc(Nc3cccc(N4CCOCC4)c3)n2)c1	IC50	'>'	1000.0	nM				UO_0000065					False	CHEMBL1109672	Inhibition of ROCK1	B	BAO_0000357	single protein format	None	None	None	None	None	CHEMBL3231	Rho-associated protein kinase 1	Homo sapiens	SINGLE PROTEIN	CHEMBL1156213	1	Scientific Literature	Bioorg. Med. Chem. Lett.	2010	None
CHEMBL603469	LESTAURTINIB	3	439.47	0	3.47	CEP-701	C[C@]12O[C@H](C[C@]1(O)CO)n1c3ccccc3c3c4c(c5c6ccccc6n2c5c31)CNC4=O	Kd	'='	56.0	nM	7.25			UO_0000065	16.50	0.30	3.78	8.18	False	CHEMBL1908712	Binding constant for ROCK1 kinase domain	B	BAO_0000357	single protein format	None	None	None	None	None	CHEMBL3231	Rho-associated protein kinase 1	Homo sapiens	SINGLE PROTEIN	CHEMBL1908390	1	Scientific Literature	Nat. Biotechnol.	2011	None
CHEMBL177784		0	310.38	0	2.25	56	Cn1c(C#CCCO)nc2c(Sc3ccccc3)ncnc21	Inhibition	'='	0.0	%				UO_0000187					False	CHEMBL831996	Inhibition of human Rho-dependent protein kinase-II at 30 uM	B	BAO_0000357	single protein format	Homo sapiens	None	None	None	None	CHEMBL3231	Rho-associated protein kinase 1	Homo sapiens	SINGLE PROTEIN	CHEMBL1141882	1	Scientific Literature	J. Med. Chem.	2005	None
CHEMBL176245		0	336.39	0	4.16	59	Fc1ccc(Cn2cnc3c(Sc4ccccc4)ncnc32)cc1	Inhibition	'='	2.0	%				UO_0000187					False	CHEMBL831996	Inhibition of human Rho-dependent protein kinase-II at 30 uM	B	BAO_0000357	single protein format	Homo sapiens	None	None	None	None	CHEMBL3231	Rho-associated protein kinase 1	Homo sapiens	SINGLE PROTEIN	CHEMBL1141882	1	Scientific Literature	J. Med. Chem.	2005	None
CHEMBL1650061		0	171.20	0	2.22	2	c1ccc(Nc2ncccn2)cc1	Inhibition	'='	10.0	%				UO_0000187					False	CHEMBL1820093	Inhibition of ROCK1 expressed in Escherichia coli or baculovirus-infected insect cells at 400 uM by IMAP assay	B	BAO_0000219	cell-based format	None	None	None	None	None	CHEMBL3231	Rho-associated protein kinase 1	Homo sapiens	SINGLE PROTEIN	CHEMBL1817560	1	Scientific Literature	J. Med. Chem.	2011	None
CHEMBL2420573		0	455.56	0	4.41	36	O=C(NC1(c2ccccc2)CCC1)c1ccc2nc(N[C@H]3CC[C@H](O)CC3)c3nccn3c2c1	Inhibition	'<'	35.0	%				UO_0000187					False	CHEMBL2424232	Inhibition of ROCK1 in human PC3 cell lysates at 10 uM using desthiobiotin-tagged ATP probe AX9989 followed by trypsinization by LC/MS analysis	B	BAO_0000357	single protein format	Homo sapiens	None	None	PC-3	None	CHEMBL3231	Rho-associated protein kinase 1	Homo sapiens	SINGLE PROTEIN	CHEMBL2417377	1	Scientific Literature	Bioorg. Med. Chem. Lett.	2013	CHEMBL3307570
CHEMBL2420572		0	441.54	0	4.02	35	O=C(NC1(c2ccccc2)CC1)c1ccc2nc(N[C@H]3CC[C@H](O)CC3)c3nccn3c2c1	Inhibition	'<'	35.0	%				UO_0000187					False	CHEMBL2424232	Inhibition of ROCK1 in human PC3 cell lysates at 10 uM using desthiobiotin-tagged ATP probe AX9989 followed by trypsinization by LC/MS analysis	B	BAO_0000357	single protein format	Homo sapiens	None	None	PC-3	None	CHEMBL3231	Rho-associated protein kinase 1	Homo sapiens	SINGLE PROTEIN	CHEMBL2417377	1	Scientific Literature	Bioorg. Med. Chem. Lett.	2013	CHEMBL3307570
CHEMBL514499	GW843682X	0	477.46	0	4.80	GW843682X	COc1cc2ncn(-c3cc(OCc4ccccc4C(F)(F)F)c(C(N)=O)s3)c2cc1OC	Inhibition	'='	1.68	%				UO_0000187					False	CHEMBL1961924	GSK_PKIS: ROCK1 mean inhibition at 0.1 uM [Nanosyn]	B	BAO_0000357	single protein format	None	None	None	None	None	CHEMBL3231	Rho-associated protein kinase 1	Homo sapiens	SINGLE PROTEIN	CHEMBL1961873	16	GSK Published Kinase Inhibitor Set			None
CHEMBL1909390	GW576609A	0	691.10	2	6.57	GW576609A	O=C(O)C(F)(F)F.[O-][S+]1CCN(Cc2ccc(-c3ccc4ncnc(Nc5ccc(OCc6cccc(F)c6)c(Cl)c5)c4c3)o2)CC1	Inhibition	'='	4.37	%				UO_0000187					False	CHEMBL1961925	GSK_PKIS: ROCK1 mean inhibition at 1 uM [Nanosyn]	B	BAO_0000357	single protein format	None	None	None	None	None	CHEMBL3231	Rho-associated protein kinase 1	Homo sapiens	SINGLE PROTEIN	CHEMBL1961873	16	GSK Published Kinase Inhibitor Set			None
CHEMBL268885	GSK-711701A	0	416.89	0	3.43	GSK711701A	COc1c(C(N)=O)cc(-c2ccc(Cl)cc2)cc1-c1ccc(S(N)(=O)=O)cc1	Inhibition	'='	3.19	%				UO_0000187					False	CHEMBL1961925	GSK_PKIS: ROCK1 mean inhibition at 1 uM [Nanosyn]	B	BAO_0000357	single protein format	None	None	None	None	None	CHEMBL3231	Rho-associated protein kinase 1	Homo sapiens	SINGLE PROTEIN	CHEMBL1961873	16	GSK Published Kinase Inhibitor Set			None
CHEMBL220465	GSK-248233A	0	484.52	0	4.19	GSK248233A	CCn1c(-c2nonc2N)nc2cnc(Oc3cccc(NC(=O)c4ccc(N(C)C)cc4)c3)cc21	Inhibition	'='	85.47	%				UO_0000187					False	CHEMBL1961924	GSK_PKIS: ROCK1 mean inhibition at 0.1 uM [Nanosyn]	B	BAO_0000357	single protein format	None	None	None	None	None	CHEMBL3231	Rho-associated protein kinase 1	Homo sapiens	SINGLE PROTEIN	CHEMBL1961873	16	GSK Published Kinase Inhibitor Set			None
CHEMBL206544	GW682841X	0	340.43	1	5.32	GW682841X	CC(C)c1ccc(-c2cc(-c3c[nH]nc3-c3ccccn3)ccn2)cc1	Inhibition	'='	0.38	%				UO_0000187					False	CHEMBL1961924	GSK_PKIS: ROCK1 mean inhibition at 0.1 uM [Nanosyn]	B	BAO_0000357	single protein format	None	None	None	None	None	CHEMBL3231	Rho-associated protein kinase 1	Homo sapiens	SINGLE PROTEIN	CHEMBL1961873	16	GSK Published Kinase Inhibitor Set			None
CHEMBL1909349	GSK-1007102B	0	561.52	0	2.28	GSK1007102B	CCn1c(-c2nonc2N)nc2c(C#CC(C)(C)O)nc(O[C@@H](CN)c3ccccc3)cc21.O=C(O)C(F)(F)F	Inhibition	'='	51.72	%				UO_0000187					False	CHEMBL1961925	GSK_PKIS: ROCK1 mean inhibition at 1 uM [Nanosyn]	B	BAO_0000357	single protein format	None	None	None	None	None	CHEMBL3231	Rho-associated protein kinase 1	Homo sapiens	SINGLE PROTEIN	CHEMBL1961873	16	GSK Published Kinase Inhibitor Set			None
CHEMBL1794058	GW278681X	0	329.38	0	2.46	GW278681X	CS(=O)(=O)Nc1ccc(N/C=C2\C(=O)Nc3ccccc32)cc1	Inhibition	'='	1.4	%				UO_0000187					False	CHEMBL1961925	GSK_PKIS: ROCK1 mean inhibition at 1 uM [Nanosyn]	B	BAO_0000357	single protein format	None	None	None	None	None	CHEMBL3231	Rho-associated protein kinase 1	Homo sapiens	SINGLE PROTEIN	CHEMBL1961873	16	GSK Published Kinase Inhibitor Set			None
CHEMBL1765727		0	325.38	0	1.41	(S)-18a	C[C@H]1COCCN1c1cc(-c2ccc3c(N)n[nH]c3c2)nc(N)n1	IC50	'='	15848.93	nM	4.80			UO_0000065	14.75	0.27	3.39	4.03	False	CHEMBL1768782	Inhibition of ROCK1	B	BAO_0000357	single protein format	None	None	None	None	None	CHEMBL3231	Rho-associated protein kinase 1	Homo sapiens	SINGLE PROTEIN	CHEMBL1765070	1	Scientific Literature	J. Med. Chem.	2011	None
CHEMBL3666715		0	468.52	0	4.06	BDBM140990	COCCNC(=O)COc1cccc(-c2nc(Nc3ccc4[nH]ncc4c3)c3ccccc3n2)c1	IC50	'>'	10000.0	nM			276297	UO_0000065					False	CHEMBL3708003	Binding Assay: ROCK-II inhibitory activity can be measured using the ROCK-II Assay Kit (Molecular Devices, inc.; Sunnyvale, Calif.).	B	BAO_0000357	single protein format	Homo sapiens	None	None	None	None	CHEMBL3231	Rho-associated protein kinase 1	Homo sapiens	SINGLE PROTEIN	CHEMBL3639077	37	BindingDB Database		2014	None
CHEMBL27577	SALICYLAMIDE	0	137.14	0	0.49	4	NC(=O)c1ccccc1O	Activity	'='	34.0	%				UO_0000187					False	CHEMBL1647663	Displacement of Y-27632 from ROCK-1 assessed as drop in intensity of binding signals by NMR competition experiment	B	BAO_0000357	single protein format	None	None	None	None	None	CHEMBL3231	Rho-associated protein kinase 1	Homo sapiens	SINGLE PROTEIN	CHEMBL1641363	1	Scientific Literature	Bioorg. Med. Chem. Lett.	2011	None
CHEMBL1643357		0	293.37	0	2.99	17C	Nc1nccc2cc(CNCCOc3ccccc3)ccc12	IC50	'='	588.84	nM	6.23			UO_0000065	21.24	0.39	3.24	10.35	False	CHEMBL1647664	Inhibition of ROCK-1 by Immobilized metal ion affinity-based fluorescence polarization assay	B	BAO_0000357	single protein format	None	None	None	None	None	CHEMBL3231	Rho-associated protein kinase 1	Homo sapiens	SINGLE PROTEIN	CHEMBL1641363	1	Scientific Literature	Bioorg. Med. Chem. Lett.	2011	None
CHEMBL372474	GW678313X	0	452.51	1	5.69	GW678313X	CCS(=O)(=O)c1ccc(OC)c(Nc2ncc(-c3cccc(-c4ccccc4F)c3)o2)c1	Inhibition	'='	-2.02	%				UO_0000187					False	CHEMBL1961924	GSK_PKIS: ROCK1 mean inhibition at 0.1 uM [Nanosyn]	B	BAO_0000357	single protein format	None	None	None	None	None	CHEMBL3231	Rho-associated protein kinase 1	Homo sapiens	SINGLE PROTEIN	CHEMBL1961873	16	GSK Published Kinase Inhibitor Set			None
CHEMBL63728	GW644007X	0	326.36	0	2.57	GW644007X	COc1cc(/C=N/Nc2ncnc3c2cnn3C(C)C)ccc1O	Inhibition	'='	4.3	%				UO_0000187					False	CHEMBL1961925	GSK_PKIS: ROCK1 mean inhibition at 1 uM [Nanosyn]	B	BAO_0000357	single protein format	None	None	None	None	None	CHEMBL3231	Rho-associated protein kinase 1	Homo sapiens	SINGLE PROTEIN	CHEMBL1961873	16	GSK Published Kinase Inhibitor Set			None
CHEMBL231623	GSK-620503A	0	307.33	0	3.24	GSK620503A	NC(=O)c1cc(-c2ccc(F)cc2)cc(-c2ccncc2)c1N	Inhibition	'='	1.76	%				UO_0000187					False	CHEMBL1961925	GSK_PKIS: ROCK1 mean inhibition at 1 uM [Nanosyn]	B	BAO_0000357	single protein format	None	None	None	None	None	CHEMBL3231	Rho-associated protein kinase 1	Homo sapiens	SINGLE PROTEIN	CHEMBL1961873	16	GSK Published Kinase Inhibitor Set			None
CHEMBL1789963	GW406108X	0	400.22	1	5.02	GW406108X	O=C1Nc2ccc(C(=O)c3ccco3)cc2C1=Cc1cc(Cl)c(O)c(Cl)c1	Inhibition	'='	1.44	%				UO_0000187					False	CHEMBL1961924	GSK_PKIS: ROCK1 mean inhibition at 0.1 uM [Nanosyn]	B	BAO_0000357	single protein format	None	None	None	None	None	CHEMBL3231	Rho-associated protein kinase 1	Homo sapiens	SINGLE PROTEIN	CHEMBL1961873	16	GSK Published Kinase Inhibitor Set			None
CHEMBL189459	GW833373X	0	396.43	1	5.04	GW833373X	Cc1ccc2c(-c3ccnc(Nc4ccccc4)n3)c(-c3ccc(F)cc3)nn2n1	Inhibition	'='	1.01	%				UO_0000187					False	CHEMBL1961924	GSK_PKIS: ROCK1 mean inhibition at 0.1 uM [Nanosyn]	B	BAO_0000357	single protein format	None	None	None	None	None	CHEMBL3231	Rho-associated protein kinase 1	Homo sapiens	SINGLE PROTEIN	CHEMBL1961873	16	GSK Published Kinase Inhibitor Set			None
CHEMBL218720	GSK-466314A	0	428.41	0	4.41	GSK466314A	CC1=C(C(=O)Nc2ccc3[nH]nc(C)c3c2)C(c2ccc(C(F)(F)F)cc2)CC(=O)N1	Inhibition	'='	67.79	%				UO_0000187					False	CHEMBL1961924	GSK_PKIS: ROCK1 mean inhibition at 0.1 uM [Nanosyn]	B	BAO_0000357	single protein format	None	None	None	None	None	CHEMBL3231	Rho-associated protein kinase 1	Homo sapiens	SINGLE PROTEIN	CHEMBL1961873	16	GSK Published Kinase Inhibitor Set			None
CHEMBL427058	GSK-466317A	0	448.83	0	4.75	GSK466317A	CC1=C(C(=O)Nc2cc(Cl)c3[nH]ncc3c2)C(c2ccc(C(F)(F)F)cc2)CC(=O)N1	Inhibition	'='	70.68	%				UO_0000187					False	CHEMBL1961924	GSK_PKIS: ROCK1 mean inhibition at 0.1 uM [Nanosyn]	B	BAO_0000357	single protein format	None	None	None	None	None	CHEMBL3231	Rho-associated protein kinase 1	Homo sapiens	SINGLE PROTEIN	CHEMBL1961873	16	GSK Published Kinase Inhibitor Set			None
CHEMBL1082440		0	319.43	0	1.92	2, HMN-1152	Cc1cncc2cccc(S(=O)(=O)N3CCCNCC3C)c12	IC50	'='	30.0	nM	7.52			UO_0000065	23.55	0.47	5.60	12.08	False	CHEMBL1117720	Inhibition of ROCK1 assessed as ATP cunsumption	B	BAO_0000357	single protein format	None	None	None	None	None	CHEMBL3231	Rho-associated protein kinase 1	Homo sapiens	SINGLE PROTEIN	CHEMBL1155477	1	Scientific Literature	Bioorg. Med. Chem. Lett.	2010	None
CHEMBL361227		0	229.22	0	2.19	2	Fc1ccc(Nc2[nH]cnc3ncnc2-3)cc1	Inhibition	'='	52.0	%				UO_0000187					False	CHEMBL831996	Inhibition of human Rho-dependent protein kinase-II at 30 uM	B	BAO_0000357	single protein format	Homo sapiens	None	None	None	None	CHEMBL3231	Rho-associated protein kinase 1	Homo sapiens	SINGLE PROTEIN	CHEMBL1141882	1	Scientific Literature	J. Med. Chem.	2005	None
CHEMBL180373		0	398.49	0	4.06	52	Cn1c(-c2ccc([S+](C)[O-])cc2)nc2c(Sc3ccc(F)cc3)ncnc21	Inhibition	'='	0.0	%				UO_0000187					False	CHEMBL831996	Inhibition of human Rho-dependent protein kinase-II at 30 uM	B	BAO_0000357	single protein format	Homo sapiens	None	None	None	None	CHEMBL3231	Rho-associated protein kinase 1	Homo sapiens	SINGLE PROTEIN	CHEMBL1141882	1	Scientific Literature	J. Med. Chem.	2005	None
CHEMBL175451		0	260.30	0	2.74	14	Fc1ccc(CSc2[nH]cnc3ncnc2-3)cc1	Inhibition	'='	18.0	%				UO_0000187					False	CHEMBL831996	Inhibition of human Rho-dependent protein kinase-II at 30 uM	B	BAO_0000357	single protein format	Homo sapiens	None	None	None	None	CHEMBL3231	Rho-associated protein kinase 1	Homo sapiens	SINGLE PROTEIN	CHEMBL1141882	1	Scientific Literature	J. Med. Chem.	2005	None
CHEMBL189657		0	230.23	0	1.08	2	CCn1c(-c2nonc2N)nc2cnccc21	IC50	'='	13.0	nM	7.89			UO_0000065	34.25	0.63	6.81	8.24	False	CHEMBL828501	Inhibitory concentration against selected kinase ROCK1	B	BAO_0000357	single protein format	Homo sapiens	None	None	None	None	CHEMBL3231	Rho-associated protein kinase 1	Homo sapiens	SINGLE PROTEIN	CHEMBL1139578	1	Scientific Literature	Bioorg. Med. Chem. Lett.	2005	None
CHEMBL175868		0	364.50	0	4.90	49	CSc1ccc(-c2nc3c(Sc4ccccc4)ncnc3n2C)cc1	Inhibition	'='	0.0	%				UO_0000187					False	CHEMBL831996	Inhibition of human Rho-dependent protein kinase-II at 30 uM	B	BAO_0000357	single protein format	Homo sapiens	None	None	None	None	CHEMBL3231	Rho-associated protein kinase 1	Homo sapiens	SINGLE PROTEIN	CHEMBL1141882	1	Scientific Literature	J. Med. Chem.	2005	None
CHEMBL176384		0	256.33	0	2.66	15	Cn1cnc2c(SCc3ccccc3)ncnc21	Inhibition	'='	1.0	%				UO_0000187					False	CHEMBL831996	Inhibition of human Rho-dependent protein kinase-II at 30 uM	B	BAO_0000357	single protein format	Homo sapiens	None	None	None	None	CHEMBL3231	Rho-associated protein kinase 1	Homo sapiens	SINGLE PROTEIN	CHEMBL1141882	1	Scientific Literature	J. Med. Chem.	2005	None
CHEMBL365297	GW827099X	0	440.44	0	4.51	GW827099X	Fc1ccc(-c2nn3ncccc3c2-c2ccnc(Nc3ccc4c(c3)OCCO4)n2)cc1	Inhibition	'='	-0.74	%				UO_0000187					False	CHEMBL1961924	GSK_PKIS: ROCK1 mean inhibition at 0.1 uM [Nanosyn]	B	BAO_0000357	single protein format	None	None	None	None	None	CHEMBL3231	Rho-associated protein kinase 1	Homo sapiens	SINGLE PROTEIN	CHEMBL1961873	16	GSK Published Kinase Inhibitor Set			None
CHEMBL2331562		0	336.40	0	3.10	12o	O=C(Nc1ccc(-c2cn[nH]c2)cc1)N(CCO)Cc1ccccc1	IC50	'='	33.0	nM	7.48			UO_0000065	22.24	0.41	4.38	9.21	False	CHEMBL2341176	Inhibition of ROCK1 (unknown origin) after 4 hrs by HTRF assay	B	BAO_0000357	single protein format	Homo sapiens	None	None	None	None	CHEMBL3231	Rho-associated protein kinase 1	Homo sapiens	SINGLE PROTEIN	CHEMBL2331531	1	Scientific Literature	J. Med. Chem.	2013	None
CHEMBL226345	ADENINE	3	135.13	0	-0.06	61	Nc1ncnc2[nH]cnc12	Inhibition	'='	28.0	%				UO_0000187					False	CHEMBL831996	Inhibition of human Rho-dependent protein kinase-II at 30 uM	B	BAO_0000357	single protein format	Homo sapiens	None	None	None	None	CHEMBL3231	Rho-associated protein kinase 1	Homo sapiens	SINGLE PROTEIN	CHEMBL1141882	1	Scientific Literature	J. Med. Chem.	2005	None
CHEMBL1979883		0	455.59	1	5.41	SID103904280	Cc1cccc(NC(=O)Nc2ccc(-c3csc4c(C#CCN(C)C)cnc(N)c34)cc2)c1	Ki	'='	199.53	nM	6.70		active	UO_0000065					False	CHEMBL1963814	PUBCHEM_BIOASSAY: Navigating the Kinome. (Class of assay: other) Panel member name: ROCK1	F	BAO_0000019	assay format	None	None	None	None	None	CHEMBL3231	Rho-associated protein kinase 1	Homo sapiens	SINGLE PROTEIN	CHEMBL1201862	7	PubChem BioAssays			None
CHEMBL218720	GSK-466314A	0	428.41	0	4.41	13	CC1=C(C(=O)Nc2ccc3[nH]nc(C)c3c2)C(c2ccc(C(F)(F)F)cc2)CC(=O)N1	IC50	'='	9.0	nM	8.05			UO_0000065	18.78	0.35	3.64	9.26	False	CHEMBL912250	Inhibition of human recombinant ROCK1 expressed in Sf9 cells at 10 mM	B	BAO_0000219	cell-based format	Homo sapiens	None	None	Sf9	None	CHEMBL3231	Rho-associated protein kinase 1	Homo sapiens	SINGLE PROTEIN	CHEMBL1139217	1	Scientific Literature	J. Med. Chem.	2007	CHEMBL3308860
CHEMBL493911		0	329.36	0	1.21	20	CCn1c(-c2nonc2N)nc2cncc(OC3CCNCC3)c21	IC50	'='	8.0	nM	8.10			UO_0000065	24.58	0.46	6.89	6.93	False	CHEMBL1111485	Inhibition of ROCK1	B	BAO_0000357	single protein format	None	None	None	None	None	CHEMBL3231	Rho-associated protein kinase 1	Homo sapiens	SINGLE PROTEIN	CHEMBL1155389	1	Scientific Literature	J. Med. Chem.	2010	None
CHEMBL2420562		0	443.55	0	4.48	25	CC[C@@H](NC(=O)c1ccc2nc(N[C@H]3CC[C@H](O)CC3)c3nccn3c2c1)c1ccccc1	Inhibition	'<'	35.0	%				UO_0000187					False	CHEMBL2424232	Inhibition of ROCK1 in human PC3 cell lysates at 10 uM using desthiobiotin-tagged ATP probe AX9989 followed by trypsinization by LC/MS analysis	B	BAO_0000357	single protein format	Homo sapiens	None	None	PC-3	None	CHEMBL3231	Rho-associated protein kinase 1	Homo sapiens	SINGLE PROTEIN	CHEMBL2417377	1	Scientific Literature	Bioorg. Med. Chem. Lett.	2013	CHEMBL3307570
CHEMBL1789941	RUXOLITINIB	4	306.37	0	3.47	INCB18424	N#CC[C@H](C1CCCC1)n1cc(-c2ncnc3[nH]ccc23)cn1	Kd	'='	60.0	nM	7.22			UO_0000065	23.57	0.43	3.75	8.68	False	CHEMBL1908712	Binding constant for ROCK1 kinase domain	B	BAO_0000357	single protein format	None	None	None	None	None	CHEMBL3231	Rho-associated protein kinase 1	Homo sapiens	SINGLE PROTEIN	CHEMBL1908390	1	Scientific Literature	Nat. Biotechnol.	2011	None
CHEMBL453510		0	371.40	0	0.54	3c	CCn1c(-c2nonc2N)nc2c(C#CC(C)(C)O)ncc(OCCN)c21	IC50	'='	500.0	nM	6.30			UO_0000065	16.97	0.32	5.76	4.17	False	CHEMBL1028092	Inhibition of human recombinant ROCK1 expressed in Sf9 cells	B	BAO_0000219	cell-based format	Homo sapiens	None	None	Sf9	None	CHEMBL3231	Rho-associated protein kinase 1	Homo sapiens	SINGLE PROTEIN	CHEMBL1140130	1	Scientific Literature	J. Med. Chem.	2008	CHEMBL3308860
CHEMBL1231533		0	285.23	0	2.33	AS-604850	O=C1NC(=O)/C(=C/c2ccc3c(c2)OC(F)(F)O3)S1	Residual Activity	'='	116.0	%				UO_0000187					False	CHEMBL2219152	Millipore: Percentage of residual kinase activity of ROCK1 at 10uM relative to control. Control inhibitor: Staurosporine at 10.0uM. Buffer: 8 mM MOPS pH 7.0, 0.2 mM EDTA	B	BAO_0000357	single protein format	Homo sapiens	None	None	None	None	CHEMBL3231	Rho-associated protein kinase 1	Homo sapiens	SINGLE PROTEIN	CHEMBL2218924	1	Scientific Literature	Biochem. J.	2013	None
CHEMBL3218020		0	368.46	0	4.31	5p	CC(C)Oc1cccc(CNC(=O)Nc2nc(-c3ccncc3)cs2)c1	IC50	'='	13000.0	nM	4.89			UO_0000065	13.26	0.26	0.58	6.42	True	CHEMBL3226385	Inhibition of N-terminal GST-tagged ROCK1 (1 to 535) (unknown origin) using KKRPQRRSNVF as substrate after 1 hr by Z-Lyte-based FRET assay	B	BAO_0000357	single protein format	Homo sapiens	None	None	None	None	CHEMBL3231	Rho-associated protein kinase 1	Homo sapiens	SINGLE PROTEIN	CHEMBL3217586	1	Scientific Literature	MedChemComm	2012	None
CHEMBL259084	MLN-8054	1	476.87	1	5.87	MLN-8054	O=C(O)c1ccc(Nc2ncc3c(n2)-c2ccc(Cl)cc2C(c2c(F)cccc2F)=NC3)cc1	Activity	'='	120.0	%				UO_0000187					False	CHEMBL922159	Activity of human ROCK1 kinase at 1 uM	B	BAO_0000357	single protein format	Homo sapiens	None	None	None	None	CHEMBL3231	Rho-associated protein kinase 1	Homo sapiens	SINGLE PROTEIN	CHEMBL1147076	1	Scientific Literature	Proc. Natl. Acad. Sci. U.S.A.	2007	None
CHEMBL38380	FASUDIL	3	291.38	0	1.22	1, HA-1077	O=S(=O)(c1cccc2cnccc12)N1CCCNCC1	Ki	'='	530.0	nM	6.28			UO_0000065	21.54	0.43	5.06	10.07	True	CHEMBL1071706	Inhibition of human ROCK1 by homogenous luciferase assay	B	BAO_0000357	single protein format	Homo sapiens	None	None	None	None	CHEMBL3231	Rho-associated protein kinase 1	Homo sapiens	SINGLE PROTEIN	CHEMBL1157712	1	Scientific Literature	J. Med. Chem.	2010	None
CHEMBL2386917		0	290.33	0	2.40	8	Cc1cccc2nc(Cn3cnc4ccccc43)cc(=O)n12	Inhibition						Not Active						False	CHEMBL2388474	Inhibition of ROCK1 (unknown origin)	B	BAO_0000357	single protein format	Homo sapiens	None	None	None	None	CHEMBL3231	Rho-associated protein kinase 1	Homo sapiens	SINGLE PROTEIN	CHEMBL2385076	1	Scientific Literature	Bioorg. Med. Chem. Lett.	2013	None
CHEMBL1078930		0	255.28	0	2.08	16	Nc1nonc1-c1nc2ccccc2n1CC1CC1	Ki	'='	360.0	nM	6.44			UO_0000065	25.24	0.46	4.36	7.79	False	CHEMBL1104159	Inhibition of ROCK1 assessed as decrease in NADH absorbance at 340 nm in the presence of	B	BAO_0000357	single protein format	None	None	None	None	None	CHEMBL3231	Rho-associated protein kinase 1	Homo sapiens	SINGLE PROTEIN	CHEMBL1153801	1	Scientific Literature	Bioorg. Med. Chem. Lett.	2009	None
CHEMBL273611		0	459.48	0	4.59	SB-250715	Fc1ccc(-c2ncn(C3CCNCC3)c2-c2ccnc(Oc3ccc4c(c3)OCO4)n2)cc1	Inhibition	'='	5.2	%				UO_0000187					False	CHEMBL1961925	GSK_PKIS: ROCK1 mean inhibition at 1 uM [Nanosyn]	B	BAO_0000357	single protein format	None	None	None	None	None	CHEMBL3231	Rho-associated protein kinase 1	Homo sapiens	SINGLE PROTEIN	CHEMBL1961873	16	GSK Published Kinase Inhibitor Set			None
CHEMBL485556		0	472.55	0	3.58	SID103905075	CN(C(=O)C1CCCCC1)c1ccc2c(c1)nc(NC(=O)c1ccc(C#N)cc1)n2CCC(N)=O	Ki	'>'	10000.0	nM			inactive	UO_0000065					False	CHEMBL1963814	PUBCHEM_BIOASSAY: Navigating the Kinome. (Class of assay: other) Panel member name: ROCK1	F	BAO_0000019	assay format	None	None	None	None	None	CHEMBL3231	Rho-associated protein kinase 1	Homo sapiens	SINGLE PROTEIN	CHEMBL1201862	7	PubChem BioAssays			None
CHEMBL1975900		0	348.19	0	3.34	SID103905263	O=c1c(NCc2ccc(Cl)c(Cl)c2)c(Nc2ccncc2)c1=O	Ki	'='	79.43	nM	7.10		active	UO_0000065					False	CHEMBL1963814	PUBCHEM_BIOASSAY: Navigating the Kinome. (Class of assay: other) Panel member name: ROCK1	F	BAO_0000019	assay format	None	None	None	None	None	CHEMBL3231	Rho-associated protein kinase 1	Homo sapiens	SINGLE PROTEIN	CHEMBL1201862	7	PubChem BioAssays			None
CHEMBL1973098		0	267.33	0	1.89	SID103905205	COc1cc(C=C2SC(=S)NC2=O)ccc1O	Ki	'>'	10000.0	nM			inactive	UO_0000065					False	CHEMBL1963814	PUBCHEM_BIOASSAY: Navigating the Kinome. (Class of assay: other) Panel member name: ROCK1	F	BAO_0000019	assay format	None	None	None	None	None	CHEMBL3231	Rho-associated protein kinase 1	Homo sapiens	SINGLE PROTEIN	CHEMBL1201862	7	PubChem BioAssays			None
CHEMBL1968406		0	415.52	1	5.25	SID103904361	CCc1cccc(NC(=O)Nc2ccc3c(c2)CCc2sc4ncnc(N)c4c2-3)c1	Ki	'='	316.23	nM	6.50		active	UO_0000065					False	CHEMBL1963814	PUBCHEM_BIOASSAY: Navigating the Kinome. (Class of assay: other) Panel member name: ROCK1	F	BAO_0000019	assay format	None	None	None	None	None	CHEMBL3231	Rho-associated protein kinase 1	Homo sapiens	SINGLE PROTEIN	CHEMBL1201862	7	PubChem BioAssays			None
CHEMBL2002479		0	448.91	0	4.86	SID103904647	NCCCOc1cc2c(c(-c3ccc(Nc4nc5ccc(Cl)cc5o4)cc3)c1)CNC2=O	Ki	'='	158.49	nM	6.80		active	UO_0000065					False	CHEMBL1963814	PUBCHEM_BIOASSAY: Navigating the Kinome. (Class of assay: other) Panel member name: ROCK1	F	BAO_0000019	assay format	None	None	None	None	None	CHEMBL3231	Rho-associated protein kinase 1	Homo sapiens	SINGLE PROTEIN	CHEMBL1201862	7	PubChem BioAssays			None
CHEMBL2000832		0	483.50	1	5.45	SID103904711	COc1cc(-c2ccc3c(c2)Nc2ccc(C(=O)NCc4cccc(F)c4)cc2NC3=O)ccc1O	Ki	'='	5011.87	nM	5.30		active	UO_0000065					False	CHEMBL1963814	PUBCHEM_BIOASSAY: Navigating the Kinome. (Class of assay: other) Panel member name: ROCK1	F	BAO_0000019	assay format	None	None	None	None	None	CHEMBL3231	Rho-associated protein kinase 1	Homo sapiens	SINGLE PROTEIN	CHEMBL1201862	7	PubChem BioAssays			None
CHEMBL1992125		0	407.47	0	4.03	SID103905213	COc1cc(Nc2ncnc(N3CCCc4cc(C)ccc43)n2)cc(OC)c1OC	Ki	'='	3162.28	nM	5.50		active	UO_0000065					False	CHEMBL1963814	PUBCHEM_BIOASSAY: Navigating the Kinome. (Class of assay: other) Panel member name: ROCK1	F	BAO_0000019	assay format	None	None	None	None	None	CHEMBL3231	Rho-associated protein kinase 1	Homo sapiens	SINGLE PROTEIN	CHEMBL1201862	7	PubChem BioAssays			None
CHEMBL2000934		0	360.34	0	4.86	SID103904876	CCc1ccc2nccc(NC(=O)Nc3cccc(C(F)(F)F)n3)c2c1	Ki	'>'	3981.07	nM			inactive	UO_0000065					False	CHEMBL1963814	PUBCHEM_BIOASSAY: Navigating the Kinome. (Class of assay: other) Panel member name: ROCK1	F	BAO_0000019	assay format	None	None	None	None	None	CHEMBL3231	Rho-associated protein kinase 1	Homo sapiens	SINGLE PROTEIN	CHEMBL1201862	7	PubChem BioAssays			None
CHEMBL1984367		0	376.49	0	4.29	SID103905001	CN(C)c1ccc(CNC(=O)c2cc3c(-c4ccccc4)n[nH]c3s2)cc1	Ki	'>'	10000.0	nM			inactive	UO_0000065					False	CHEMBL1963814	PUBCHEM_BIOASSAY: Navigating the Kinome. (Class of assay: other) Panel member name: ROCK1	F	BAO_0000019	assay format	None	None	None	None	None	CHEMBL3231	Rho-associated protein kinase 1	Homo sapiens	SINGLE PROTEIN	CHEMBL1201862	7	PubChem BioAssays			None
CHEMBL1988387		0	506.54	2	6.19	SID103904292	Cn1cc(-c2cnc(N)c3c(-c4ccc(NC(=O)Nc5ccc(OC(F)F)cc5)cc4)csc23)cn1	Ki	'='	125.89	nM	6.90		active	UO_0000065					False	CHEMBL1963814	PUBCHEM_BIOASSAY: Navigating the Kinome. (Class of assay: other) Panel member name: ROCK1	F	BAO_0000019	assay format	None	None	None	None	None	CHEMBL3231	Rho-associated protein kinase 1	Homo sapiens	SINGLE PROTEIN	CHEMBL1201862	7	PubChem BioAssays			None
CHEMBL1973868		0	222.25	0	3.00	SID103905613	Oc1cnc2ccc(-c3ccncc3)cc2c1	Ki	'='	316.23	nM	6.50		active	UO_0000065					False	CHEMBL1963814	PUBCHEM_BIOASSAY: Navigating the Kinome. (Class of assay: other) Panel member name: ROCK1	F	BAO_0000019	assay format	None	None	None	None	None	CHEMBL3231	Rho-associated protein kinase 1	Homo sapiens	SINGLE PROTEIN	CHEMBL1201862	7	PubChem BioAssays			None
CHEMBL1970074		0	410.40	1	6.20	SID103904358	Cc1n[nH]c2cccc(-c3ccc(NC(=O)Nc4cccc(C(F)(F)F)c4)cc3)c12	Ki	'='	1584.89	nM	5.80		active	UO_0000065					False	CHEMBL1963814	PUBCHEM_BIOASSAY: Navigating the Kinome. (Class of assay: other) Panel member name: ROCK1	F	BAO_0000019	assay format	None	None	None	None	None	CHEMBL3231	Rho-associated protein kinase 1	Homo sapiens	SINGLE PROTEIN	CHEMBL1201862	7	PubChem BioAssays			None
CHEMBL24828	VANDETANIB	4	475.36	1	5.00	SID103905338	COc1cc2c(Nc3ccc(Br)cc3F)ncnc2cc1OCC1CCN(C)CC1	Ki	'>'	3981.07	nM			inactive	UO_0000065					False	CHEMBL1963814	PUBCHEM_BIOASSAY: Navigating the Kinome. (Class of assay: other) Panel member name: ROCK1	F	BAO_0000019	assay format	None	None	None	None	None	CHEMBL3231	Rho-associated protein kinase 1	Homo sapiens	SINGLE PROTEIN	CHEMBL1201862	7	PubChem BioAssays			None
CHEMBL1966842		0	589.73	2	6.51	SID103904408	COc1ccc(CN(C)C)cc1Nc1nccc(-c2c(-c3cccc(NC(=O)Cc4ccccc4)c3)nc3sccn23)n1	Ki	'>'	3981.07	nM			inactive	UO_0000065					False	CHEMBL1963814	PUBCHEM_BIOASSAY: Navigating the Kinome. (Class of assay: other) Panel member name: ROCK1	F	BAO_0000019	assay format	None	None	None	None	None	CHEMBL3231	Rho-associated protein kinase 1	Homo sapiens	SINGLE PROTEIN	CHEMBL1201862	7	PubChem BioAssays			None
CHEMBL1984363		0	374.42	0	4.44	SID103905034	Cc1cc(NC(=O)Cc2ccc(-c3cccc4[nH]nc(N)c34)cc2)ccc1F	Ki	'='	501.19	nM	6.30		active	UO_0000065					False	CHEMBL1963814	PUBCHEM_BIOASSAY: Navigating the Kinome. (Class of assay: other) Panel member name: ROCK1	F	BAO_0000019	assay format	None	None	None	None	None	CHEMBL3231	Rho-associated protein kinase 1	Homo sapiens	SINGLE PROTEIN	CHEMBL1201862	7	PubChem BioAssays			None
CHEMBL103115	GW831091X	0	348.36	0	2.31	GW831091X	NS(=O)(=O)c1ccc(Nc2cc(-c3ccc(O)c(F)c3)n[nH]2)cc1	Inhibition	'='	-0.2	%				UO_0000187					False	CHEMBL1961924	GSK_PKIS: ROCK1 mean inhibition at 0.1 uM [Nanosyn]	B	BAO_0000357	single protein format	None	None	None	None	None	CHEMBL3231	Rho-associated protein kinase 1	Homo sapiens	SINGLE PROTEIN	CHEMBL1961873	16	GSK Published Kinase Inhibitor Set			None
CHEMBL1233300	HYDROXYFASUDIL	0	307.38	0	0.92	3, hydroxyfasudil	O=S(=O)(c1cccc2c(O)nccc12)N1CCCNCC1	Ki	'='	150.0	nM	6.82			UO_0000065	22.20	0.44	5.90	8.27	True	CHEMBL1071706	Inhibition of human ROCK1 by homogenous luciferase assay	B	BAO_0000357	single protein format	Homo sapiens	None	None	None	None	CHEMBL3231	Rho-associated protein kinase 1	Homo sapiens	SINGLE PROTEIN	CHEMBL1157712	1	Scientific Literature	J. Med. Chem.	2010	None
CHEMBL210032		0	252.28	0	2.16	24	CC(=O)Nc1cc(N)c(C#N)c(-c2ccccc2)n1	Ki	'>'	9100.0	nM				UO_0000065					False	CHEMBL862045	Inhibition of ROCK1	B	BAO_0000357	single protein format	Homo sapiens	None	None	None	None	CHEMBL3231	Rho-associated protein kinase 1	Homo sapiens	SINGLE PROTEIN	CHEMBL1148638	1	Scientific Literature	J. Med. Chem.	2006	None
CHEMBL3581149		0	339.42	0	3.58	40	COc1cccc(CC(=O)Nc2cc(-c3ccnc(N)c3)cs2)c1	Ki	'='	22.0	nM	7.66			UO_0000065	22.56	0.44	4.08	9.91	False	CHEMBL3585197	Inhibition of ROCK1 (6 to 553 amino acids) (unknown origin) using Lys-Lys-Arg-Asn-Arg-Thr-Leu-Ser-Val as substrate preincubated for 15 mins followed by ATP addition by pyruvate kinase/lactate dehydrogenase coupled assay	B	BAO_0000357	single protein format	Homo sapiens	None	None	None	None	CHEMBL3231	Rho-associated protein kinase 1	Homo sapiens	SINGLE PROTEIN	CHEMBL3580640	1	Scientific Literature	J. Med. Chem.	2015	None
CHEMBL3581115		0	299.33	0	3.60	4	O=C(Nc1nc(-c2ccncc2)cs1)c1ccccc1F	Ki	'='	1100.0	nM	5.96			UO_0000065	19.91	0.39	2.36	10.86	False	CHEMBL3585197	Inhibition of ROCK1 (6 to 553 amino acids) (unknown origin) using Lys-Lys-Arg-Asn-Arg-Thr-Leu-Ser-Val as substrate preincubated for 15 mins followed by ATP addition by pyruvate kinase/lactate dehydrogenase coupled assay	B	BAO_0000357	single protein format	Homo sapiens	None	None	None	None	CHEMBL3231	Rho-associated protein kinase 1	Homo sapiens	SINGLE PROTEIN	CHEMBL3580640	1	Scientific Literature	J. Med. Chem.	2015	None
CHEMBL2152768		0	504.61	1	4.13	3	CC(C)(O)C1CCN(Cc2ccc3nc(-c4c(F)ccc5[nH]ccc45)nc(N4CCOCC4)c3n2)CC1	Inhibition	'='	0.7	%				UO_0000187					False	CHEMBL2157614	Inhibition of ROCK1 at 1 uM	B	BAO_0000357	single protein format	None	None	None	None	None	CHEMBL3231	Rho-associated protein kinase 1	Homo sapiens	SINGLE PROTEIN	CHEMBL2151019	1	Scientific Literature	Bioorg. Med. Chem. Lett.	2012	None
CHEMBL194009		0	200.24	0	2.24	5	Nc1ncccc1OCc1ccccc1	Inhibition	'='	64.0	%				UO_0000187					False	CHEMBL1820093	Inhibition of ROCK1 expressed in Escherichia coli or baculovirus-infected insect cells at 400 uM by IMAP assay	B	BAO_0000219	cell-based format	None	None	None	None	None	CHEMBL3231	Rho-associated protein kinase 1	Homo sapiens	SINGLE PROTEIN	CHEMBL1817560	1	Scientific Literature	J. Med. Chem.	2011	None
CHEMBL590238		0	342.45	0	1.74	23	COCCNc1ncc(-c2ccncc2)nc1N1CCCN(C)CC1	IC50	'='	10000.0	nM	5.00			UO_0000065	14.60	0.27	3.26	7.53	False	CHEMBL1074822	Inhibition of human recombinant ROCK1	B	BAO_0000357	single protein format	Homo sapiens	None	None	None	None	CHEMBL3231	Rho-associated protein kinase 1	Homo sapiens	SINGLE PROTEIN	CHEMBL1157736	1	Scientific Literature	Bioorg. Med. Chem. Lett.	2010	None
CHEMBL1345690		0	319.32	0	3.33	1, NQDI-1	CCOC(=O)c1c(O)nc2cccc3c2c1-c1ccccc1C3=O	Activity	'='	100.0	%				UO_0000187					False	CHEMBL1767757	Inhibition of ROCK1 assessed as residual activity at 25 uM after 20 mins using Long S6 kinase substrate peptide for [gamma-33P]ATP incorporation by liquid scintillation counting	B	BAO_0000357	single protein format	None	None	None	None	None	CHEMBL3231	Rho-associated protein kinase 1	Homo sapiens	SINGLE PROTEIN	CHEMBL1765037	1	Scientific Literature	J. Med. Chem.	2011	None
CHEMBL565612	SOTRASTAURIN	2	438.49	0	2.43	1	CN1CCN(c2nc(C3=C(c4c[nH]c5ccccc45)C(=O)NC3=O)c3ccccc3n2)CC1	IC50	'>'	10000.0	nM				UO_0000065					False	CHEMBL1040953	Inhibition of human recombinant ROCK1	B	BAO_0000357	single protein format	Homo sapiens	None	None	None	None	CHEMBL3231	Rho-associated protein kinase 1	Homo sapiens	SINGLE PROTEIN	CHEMBL1156112	1	Scientific Literature	J. Med. Chem.	2009	None
CHEMBL1083966		0	298.42	0	3.66	rac-38	CCC(N)c1ccc2sc(-c3ccnc(N)n3)c(C)c2c1	EC50	'='	1700.0	nM	5.77			UO_0000065	19.33	0.38	2.11	7.41	False	CHEMBL1117723	Inhibition of ROCK1 in human GTM3 cells by impedance assay	B	BAO_0000219	cell-based format	Homo sapiens	None	None	GTM3	None	CHEMBL3231	Rho-associated protein kinase 1	Homo sapiens	SINGLE PROTEIN	CHEMBL1155477	1	Scientific Literature	Bioorg. Med. Chem. Lett.	2010	None
CHEMBL1083073		0	376.49	0	4.31	rac-30	COc1cccc(C(N)c2ccc3sc(-c4ccnc(N)n4)c(C)c3c2)c1	Emax	'='	46.0	%				UO_0000187					False	CHEMBL1117721	Inhibition of ROCK1 assessed as ATP cunsumption relative to control	B	BAO_0000357	single protein format	None	None	None	None	None	CHEMBL3231	Rho-associated protein kinase 1	Homo sapiens	SINGLE PROTEIN	CHEMBL1155477	1	Scientific Literature	Bioorg. Med. Chem. Lett.	2010	None
CHEMBL38380	FASUDIL	3	291.38	0	1.22	1, HA-1077	O=S(=O)(c1cccc2cnccc12)N1CCCNCC1	IC50	'='	660.0	nM	6.18			UO_0000065	21.21	0.42	4.96	9.92	False	CHEMBL1117929	Inhibition of ROCK1	B	BAO_0000357	single protein format	None	None	None	None	None	CHEMBL3231	Rho-associated protein kinase 1	Homo sapiens	SINGLE PROTEIN	CHEMBL1155525	1	Scientific Literature	Bioorg. Med. Chem. Lett.	2010	None
CHEMBL1086078		0	289.79	0	4.36	7	CNc1nccc(-c2sc3ccc(Cl)cc3c2C)n1	IC50	'='	1200.0	nM	5.92			UO_0000065	20.43	0.43	1.56	15.66	False	CHEMBL1117720	Inhibition of ROCK1 assessed as ATP cunsumption	B	BAO_0000357	single protein format	None	None	None	None	None	CHEMBL3231	Rho-associated protein kinase 1	Homo sapiens	SINGLE PROTEIN	CHEMBL1155477	1	Scientific Literature	Bioorg. Med. Chem. Lett.	2010	None
CHEMBL1825138		0	450.35	1	5.04	SID103905245	CC(Oc1cc(-c2cnn(C3CCNCC3)c2)cnc1N)c1c(Cl)ccc(F)c1Cl	Ki	'>'	1000.0	nM			inactive	UO_0000065					False	CHEMBL1963814	PUBCHEM_BIOASSAY: Navigating the Kinome. (Class of assay: other) Panel member name: ROCK1	F	BAO_0000019	assay format	None	None	None	None	None	CHEMBL3231	Rho-associated protein kinase 1	Homo sapiens	SINGLE PROTEIN	CHEMBL1201862	7	PubChem BioAssays			None
CHEMBL2001228		0	626.12	2	7.14	SID103904407	O=C(Nc1cccc(-c2nc3sccn3c2-c2ccnc(Nc3cccc(N4CCOCC4)c3)n2)c1Cl)c1ccccc1F	Ki	'>'	3981.07	nM			inactive	UO_0000065					False	CHEMBL1963814	PUBCHEM_BIOASSAY: Navigating the Kinome. (Class of assay: other) Panel member name: ROCK1	F	BAO_0000019	assay format	None	None	None	None	None	CHEMBL3231	Rho-associated protein kinase 1	Homo sapiens	SINGLE PROTEIN	CHEMBL1201862	7	PubChem BioAssays			None
CHEMBL2006581		0	384.85	0	1.29	SID103905388	CCOc1nc(C(=O)NCc2ccccc2S(N)(=O)=O)cc(N)c1Cl	Ki	'>'	10000.0	nM			inactive	UO_0000065					False	CHEMBL1963814	PUBCHEM_BIOASSAY: Navigating the Kinome. (Class of assay: other) Panel member name: ROCK1	F	BAO_0000019	assay format	None	None	None	None	None	CHEMBL3231	Rho-associated protein kinase 1	Homo sapiens	SINGLE PROTEIN	CHEMBL1201862	7	PubChem BioAssays			None
CHEMBL2005186		0	452.52	0	4.82	SID103905007	CC(C)NC(=O)COc1cccc(-c2nc(Nc3ccc4[nH]ncc4c3)c3ccccc3n2)c1	Ki	'='	501.19	nM	6.30		active	UO_0000065					False	CHEMBL1963814	PUBCHEM_BIOASSAY: Navigating the Kinome. (Class of assay: other) Panel member name: ROCK1	F	BAO_0000019	assay format	None	None	None	None	None	CHEMBL3231	Rho-associated protein kinase 1	Homo sapiens	SINGLE PROTEIN	CHEMBL1201862	7	PubChem BioAssays			None
CHEMBL1969561		0	374.45	0	3.35	SID103904515	CC(C)N(C)C(=O)c1c(-c2ccc3[nH]ncc3c2)nnn1Cc1ccccc1	Ki	'='	316.23	nM	6.50		active	UO_0000065					False	CHEMBL1963814	PUBCHEM_BIOASSAY: Navigating the Kinome. (Class of assay: other) Panel member name: ROCK1	F	BAO_0000019	assay format	None	None	None	None	None	CHEMBL3231	Rho-associated protein kinase 1	Homo sapiens	SINGLE PROTEIN	CHEMBL1201862	7	PubChem BioAssays			None
CHEMBL1997924		0	362.46	0	4.65	SID103905272	c1ccc(CNc2nc(Nc3cc(C4CC4)[nH]n3)c3sccc3n2)cc1	Ki	'='	501.19	nM	6.30		active	UO_0000065					False	CHEMBL1963814	PUBCHEM_BIOASSAY: Navigating the Kinome. (Class of assay: other) Panel member name: ROCK1	F	BAO_0000019	assay format	None	None	None	None	None	CHEMBL3231	Rho-associated protein kinase 1	Homo sapiens	SINGLE PROTEIN	CHEMBL1201862	7	PubChem BioAssays			None
CHEMBL2002240		0	302.34	0	3.31	SID103905190	CC(=O)Nc1cc(N)c(C#N)c(-c2ccc3ccccc3c2)n1	Ki	'>'	10000.0	nM			inactive	UO_0000065					False	CHEMBL1963814	PUBCHEM_BIOASSAY: Navigating the Kinome. (Class of assay: other) Panel member name: ROCK1	F	BAO_0000019	assay format	None	None	None	None	None	CHEMBL3231	Rho-associated protein kinase 1	Homo sapiens	SINGLE PROTEIN	CHEMBL1201862	7	PubChem BioAssays			None
CHEMBL1991143		0	339.78	0	3.85	SID103905392	Cc1ccc(-n2nc(C)c3c(=O)c4cc(Cl)ccc4n(O)c32)cc1	Ki	'>'	10000.0	nM			inactive	UO_0000065					False	CHEMBL1963814	PUBCHEM_BIOASSAY: Navigating the Kinome. (Class of assay: other) Panel member name: ROCK1	F	BAO_0000019	assay format	None	None	None	None	None	CHEMBL3231	Rho-associated protein kinase 1	Homo sapiens	SINGLE PROTEIN	CHEMBL1201862	7	PubChem BioAssays			None
CHEMBL404367		0	372.43	0	4.17	SID103904339	Cc1cccc(NC(=O)Nc2ccc(-c3cncc4c3c(N)nn4C)cc2)c1	Ki	'='	794.33	nM	6.10		active	UO_0000065					False	CHEMBL1963814	PUBCHEM_BIOASSAY: Navigating the Kinome. (Class of assay: other) Panel member name: ROCK1	F	BAO_0000019	assay format	None	None	None	None	None	CHEMBL3231	Rho-associated protein kinase 1	Homo sapiens	SINGLE PROTEIN	CHEMBL1201862	7	PubChem BioAssays			None
CHEMBL594750		0	440.55	0	4.00	9n	Cc1n[nH]c2ccc(-c3cc(OC[C@@H](N)Cc4ccccc4)cnc3C#CC(C)(C)O)cc12	IC50	'>'	10000.0	nM				UO_0000065					False	CHEMBL1071954	Inhibition of ROCK1	B	BAO_0000357	single protein format	None	None	None	None	None	CHEMBL3231	Rho-associated protein kinase 1	Homo sapiens	SINGLE PROTEIN	CHEMBL1153241	1	Scientific Literature	Bioorg. Med. Chem. Lett.	2010	None
CHEMBL591287		0	310.41	0	1.55	29	c1cc(-c2cnc(N3CCCC3)c(N3CCNCC3)n2)ccn1	IC50	'='	610.0	nM	6.21			UO_0000065	20.02	0.37	4.66	10.87	False	CHEMBL1074822	Inhibition of human recombinant ROCK1	B	BAO_0000357	single protein format	Homo sapiens	None	None	None	None	CHEMBL3231	Rho-associated protein kinase 1	Homo sapiens	SINGLE PROTEIN	CHEMBL1157736	1	Scientific Literature	Bioorg. Med. Chem. Lett.	2010	None
CHEMBL189657		0	230.23	0	1.08	SB-729743	CCn1c(-c2nonc2N)nc2cnccc21	IC50	'<'	10.0	nM				UO_0000065					False	CHEMBL1960787	Inhibition of human recombinant N-terminal his-tagged ROCK1 (3-543) expressed in baculovirus infected Sf9 cells using Biotin-Ahx-AKRRLSSLRA-CONH2 substrate and [gamma-33P]ATP after 90 mins by scintillation proximity assay	B	BAO_0000219	cell-based format	Homo sapiens	None	None	Sf9	None	CHEMBL3231	Rho-associated protein kinase 1	Homo sapiens	SINGLE PROTEIN	CHEMBL1955726	1	Scientific Literature	J. Pharmacol. Exp. Ther.	2007	CHEMBL3308860
CHEMBL1092754		0	455.47	0	3.28	9k	Cn1cc(/C=C2\Oc3cccc(O)c3C2=O)c2c(-c3ccc(C(=O)NCCO)cc3)ccnc21	IC50	'='	50000.0	nM	4.30			UO_0000065	9.44	0.17	1.02	3.78	False	CHEMBL1110587	Inhibition of ROCK1	B	BAO_0000357	single protein format	None	None	None	None	None	CHEMBL3231	Rho-associated protein kinase 1	Homo sapiens	SINGLE PROTEIN	CHEMBL1156283	1	Scientific Literature	Bioorg. Med. Chem. Lett.	2010	None
CHEMBL292785		0	259.31	0	3.62	12	CC(C)(C)c1cc(NC(=O)Nc2ccccc2)no1	Inhibition	'='	9.0	%				UO_0000187					False	CHEMBL1820093	Inhibition of ROCK1 expressed in Escherichia coli or baculovirus-infected insect cells at 400 uM by IMAP assay	B	BAO_0000219	cell-based format	None	None	None	None	None	CHEMBL3231	Rho-associated protein kinase 1	Homo sapiens	SINGLE PROTEIN	CHEMBL1817560	1	Scientific Literature	J. Med. Chem.	2011	None
CHEMBL1794069	GSK-571989A	0	525.07	2	5.70	GSK571989A	C[C@@H](Oc1cc(-n2cnc3ccc(OCC4CCN(C)CC4)cc32)sc1C(N)=O)c1ccccc1Cl	Inhibition	'='	7.23	%				UO_0000187					False	CHEMBL1961925	GSK_PKIS: ROCK1 mean inhibition at 1 uM [Nanosyn]	B	BAO_0000357	single protein format	None	None	None	None	None	CHEMBL3231	Rho-associated protein kinase 1	Homo sapiens	SINGLE PROTEIN	CHEMBL1961873	16	GSK Published Kinase Inhibitor Set			None
CHEMBL249697	BMS-345541	0	255.32	0	1.87	BMS-345541	Cc1ccc2nc(NCCN)c3ncc(C)n3c2c1	Kd	'>'	10000.0	nM				UO_0000065					False	CHEMBL1908712	Binding constant for ROCK1 kinase domain	B	BAO_0000357	single protein format	None	None	None	None	None	CHEMBL3231	Rho-associated protein kinase 1	Homo sapiens	SINGLE PROTEIN	CHEMBL1908390	1	Scientific Literature	Nat. Biotechnol.	2011	None
CHEMBL231013	GSK-605714A	0	228.25	0	1.86	GSK605714A	COc1ccc(-c2ccncc2)cc1C(N)=O	Inhibition	'='	4.76	%				UO_0000187					False	CHEMBL1961925	GSK_PKIS: ROCK1 mean inhibition at 1 uM [Nanosyn]	B	BAO_0000357	single protein format	None	None	None	None	None	CHEMBL3231	Rho-associated protein kinase 1	Homo sapiens	SINGLE PROTEIN	CHEMBL1961873	16	GSK Published Kinase Inhibitor Set			None
CHEMBL1909368	GW683134A	0	575.91	2	7.00	GW683134A	Cl.O=C(Nc1ccc(Oc2ccc3[nH]c(NC(=O)c4ccco4)nc3c2)cc1)Nc1cc(C(F)(F)F)ccc1F	Inhibition	'='	26.51	%				UO_0000187					False	CHEMBL1961925	GSK_PKIS: ROCK1 mean inhibition at 1 uM [Nanosyn]	B	BAO_0000357	single protein format	None	None	None	None	None	CHEMBL3231	Rho-associated protein kinase 1	Homo sapiens	SINGLE PROTEIN	CHEMBL1961873	16	GSK Published Kinase Inhibitor Set			None
CHEMBL426800	GW785404X	0	247.23	0	1.83	GW785404X	CCn1c(-c2nonc2N)nc2ccc(F)cc21	Inhibition	'='	2.21	%				UO_0000187					False	CHEMBL1961924	GSK_PKIS: ROCK1 mean inhibition at 0.1 uM [Nanosyn]	B	BAO_0000357	single protein format	None	None	None	None	None	CHEMBL3231	Rho-associated protein kinase 1	Homo sapiens	SINGLE PROTEIN	CHEMBL1961873	16	GSK Published Kinase Inhibitor Set			None
CHEMBL189353	GW809897X	0	571.49	2	6.48	GW809897X	CN(c1ccc(NC(=O)Nc2c(Cl)cccc2Cl)cc1)c1ccnc(Nc2cccc(CS(C)(=O)=O)c2)n1	Inhibition	'='	0.85	%				UO_0000187					False	CHEMBL1961924	GSK_PKIS: ROCK1 mean inhibition at 0.1 uM [Nanosyn]	B	BAO_0000357	single protein format	None	None	None	None	None	CHEMBL3231	Rho-associated protein kinase 1	Homo sapiens	SINGLE PROTEIN	CHEMBL1961873	16	GSK Published Kinase Inhibitor Set			None
CHEMBL275200		0	471.58	1	6.16	SB-278538	CC(C)(C)c1ccc(Oc2nccc(-c3c(-c4ccc(F)cc4)ncn3C3CCNCC3)n2)cc1	Inhibition	'='	4.05	%				UO_0000187					False	CHEMBL1961925	GSK_PKIS: ROCK1 mean inhibition at 1 uM [Nanosyn]	B	BAO_0000357	single protein format	None	None	None	None	None	CHEMBL3231	Rho-associated protein kinase 1	Homo sapiens	SINGLE PROTEIN	CHEMBL1961873	16	GSK Published Kinase Inhibitor Set			None
CHEMBL373598		0	447.88	0	3.35	16a	N#Cc1ncc2nc1OCCCCCOc1cc(OCCCO)c(Cl)cc1NC(=O)N2	Ki	'>'	10000.0	nM				UO_0000065					False	CHEMBL915366	Inhibition of Rock1	B	BAO_0000357	single protein format	Homo sapiens	None	None	None	None	CHEMBL3231	Rho-associated protein kinase 1	Homo sapiens	SINGLE PROTEIN	CHEMBL1142994	1	Scientific Literature	J. Med. Chem.	2007	None
CHEMBL1667977		0	258.32	0	2.18	16B	N[C@H]1CCC[C@H](Oc2ccc3c(=O)[nH]ccc3c2)C1	IC50	'='	31.62	nM	7.50			UO_0000065	29.03	0.54	5.32	11.01	False	CHEMBL1670413	Inhibition of ROCK1 by IMAP assay	B	BAO_0000357	single protein format	None	None	None	None	None	CHEMBL3231	Rho-associated protein kinase 1	Homo sapiens	SINGLE PROTEIN	CHEMBL1667835	1	Scientific Literature	Bioorg. Med. Chem. Lett.	2011	None
CHEMBL1667971		0	258.32	0	2.05	14E	O=c1[nH]ccc2cc(OC3CCCNCC3)ccc12	IC50	'='	331.13	nM	6.48			UO_0000065	25.09	0.47	4.43	11.97	False	CHEMBL1670413	Inhibition of ROCK1 by IMAP assay	B	BAO_0000357	single protein format	None	None	None	None	None	CHEMBL3231	Rho-associated protein kinase 1	Homo sapiens	SINGLE PROTEIN	CHEMBL1667835	1	Scientific Literature	Bioorg. Med. Chem. Lett.	2011	None
CHEMBL185710		0	230.23	0	1.08	SB-738561	CCn1c(-c2nonc2N)nc2ccncc21	Inhibition	'='	1.94	%				UO_0000187					False	CHEMBL1961924	GSK_PKIS: ROCK1 mean inhibition at 0.1 uM [Nanosyn]	B	BAO_0000357	single protein format	None	None	None	None	None	CHEMBL3231	Rho-associated protein kinase 1	Homo sapiens	SINGLE PROTEIN	CHEMBL1961873	16	GSK Published Kinase Inhibitor Set			None
CHEMBL483402		0	490.93	0	4.76	23	COc1cc(C2=NC(c3ccc(Cl)cc3F)C(C(=O)Nc3ccc4[nH]ncc4c3)=C(C)N2)ccn1	IC50	'='	2.0	nM	8.70			UO_0000065	17.72	0.34	3.94	8.34	False	CHEMBL987092	Inhibition of human recombinant ROCK1 kinase expressed in insect Sf9 cells by SPA	B	BAO_0000219	cell-based format	Homo sapiens	None	None	Sf9	None	CHEMBL3231	Rho-associated protein kinase 1	Homo sapiens	SINGLE PROTEIN	CHEMBL1142520	1	Scientific Literature	J. Med. Chem.	2008	CHEMBL3308860
CHEMBL520848		0	459.91	1	5.36	10	CC1=C(C(=O)Nc2ccc3[nH]ncc3c2)C(c2ccc(F)cc2)N=C(c2ccc(Cl)cc2)N1	IC50	'='	129.0	nM	6.89			UO_0000065	14.98	0.29	1.53	8.38	False	CHEMBL987092	Inhibition of human recombinant ROCK1 kinase expressed in insect Sf9 cells by SPA	B	BAO_0000219	cell-based format	Homo sapiens	None	None	Sf9	None	CHEMBL3231	Rho-associated protein kinase 1	Homo sapiens	SINGLE PROTEIN	CHEMBL1142520	1	Scientific Literature	J. Med. Chem.	2008	CHEMBL3308860
CHEMBL1997129		0	315.38	0	3.53	SID103905259	O=C1NCCc2[nH]c(-c3ccnc(C=Cc4ccccc4)c3)cc21	Ki	'='	251.19	nM	6.60		active	UO_0000065					False	CHEMBL1963814	PUBCHEM_BIOASSAY: Navigating the Kinome. (Class of assay: other) Panel member name: ROCK1	F	BAO_0000019	assay format	None	None	None	None	None	CHEMBL3231	Rho-associated protein kinase 1	Homo sapiens	SINGLE PROTEIN	CHEMBL1201862	7	PubChem BioAssays			None
CHEMBL207253		0	305.77	0	2.69	SID103905545	CCCOn1c2ccc(Cl)cc2c(=O)c2c(C)nn(C)c21	Ki	'>'	10000.0	nM			inactive	UO_0000065					False	CHEMBL1963814	PUBCHEM_BIOASSAY: Navigating the Kinome. (Class of assay: other) Panel member name: ROCK1	F	BAO_0000019	assay format	None	None	None	None	None	CHEMBL3231	Rho-associated protein kinase 1	Homo sapiens	SINGLE PROTEIN	CHEMBL1201862	7	PubChem BioAssays			None
CHEMBL1983640		0	499.55	0	4.85	SID103904282	Cc1ccc(F)c(NC(=O)Nc2ccc(-c3coc4c(C#CCN5CCOCC5)cnc(N)c34)cc2)c1	Ki	'='	630.96	nM	6.20		active	UO_0000065					False	CHEMBL1963814	PUBCHEM_BIOASSAY: Navigating the Kinome. (Class of assay: other) Panel member name: ROCK1	F	BAO_0000019	assay format	None	None	None	None	None	CHEMBL3231	Rho-associated protein kinase 1	Homo sapiens	SINGLE PROTEIN	CHEMBL1201862	7	PubChem BioAssays			None
CHEMBL2005828		0	359.39	0	4.42	SID103904329	Cc1ccc(NC(=O)Nc2ccc(-c3coc4ncnc(N)c34)cc2)cc1	Ki	'='	1000.0	nM	6.00		active	UO_0000065					False	CHEMBL1963814	PUBCHEM_BIOASSAY: Navigating the Kinome. (Class of assay: other) Panel member name: ROCK1	F	BAO_0000019	assay format	None	None	None	None	None	CHEMBL3231	Rho-associated protein kinase 1	Homo sapiens	SINGLE PROTEIN	CHEMBL1201862	7	PubChem BioAssays			None
CHEMBL1972221		0	386.48	0	3.73	SID103905136	CCCS(=O)(=O)Nc1ccc(-c2ccc3[nH]nc(NC(=O)CC)c3c2)cc1	Ki	'>'	10000.0	nM			inactive	UO_0000065					False	CHEMBL1963814	PUBCHEM_BIOASSAY: Navigating the Kinome. (Class of assay: other) Panel member name: ROCK1	F	BAO_0000019	assay format	None	None	None	None	None	CHEMBL3231	Rho-associated protein kinase 1	Homo sapiens	SINGLE PROTEIN	CHEMBL1201862	7	PubChem BioAssays			None
CHEMBL1971534		0	178.22	0	1.40	SID103905040	NC(=O)c1cc2ccncc2s1	Ki	'='	1584.89	nM	5.80		active	UO_0000065					False	CHEMBL1963814	PUBCHEM_BIOASSAY: Navigating the Kinome. (Class of assay: other) Panel member name: ROCK1	F	BAO_0000019	assay format	None	None	None	None	None	CHEMBL3231	Rho-associated protein kinase 1	Homo sapiens	SINGLE PROTEIN	CHEMBL1201862	7	PubChem BioAssays			None
CHEMBL1995172		0	235.08	0	2.74	SID103905581	Brc1ccc2c(c1)-c1[nH]ncc1C2	Ki	'>'	6309.57	nM			inactive	UO_0000065					False	CHEMBL1963814	PUBCHEM_BIOASSAY: Navigating the Kinome. (Class of assay: other) Panel member name: ROCK1	F	BAO_0000019	assay format	None	None	None	None	None	CHEMBL3231	Rho-associated protein kinase 1	Homo sapiens	SINGLE PROTEIN	CHEMBL1201862	7	PubChem BioAssays			None
CHEMBL1964307		0	356.43	0	4.30	SID103905033	Cc1cccc(NC(=O)Cc2ccc(-c3cccc4[nH]nc(N)c34)cc2)c1	Ki	'='	316.23	nM	6.50		active	UO_0000065					False	CHEMBL1963814	PUBCHEM_BIOASSAY: Navigating the Kinome. (Class of assay: other) Panel member name: ROCK1	F	BAO_0000019	assay format	None	None	None	None	None	CHEMBL3231	Rho-associated protein kinase 1	Homo sapiens	SINGLE PROTEIN	CHEMBL1201862	7	PubChem BioAssays			None
CHEMBL1977604		0	381.40	0	2.18	SID103905241	CC1CSc2c(C(=O)O)c(=O)c3cc(F)c(N4CCC(N)C4)c(F)c3n21	Ki	'>'	10000.0	nM			inactive	UO_0000065					False	CHEMBL1963814	PUBCHEM_BIOASSAY: Navigating the Kinome. (Class of assay: other) Panel member name: ROCK1	F	BAO_0000019	assay format	None	None	None	None	None	CHEMBL3231	Rho-associated protein kinase 1	Homo sapiens	SINGLE PROTEIN	CHEMBL1201862	7	PubChem BioAssays			None
CHEMBL7939	CGP-53353	0	365.34	0	4.34	CGP-53353	O=C1NC(=O)c2cc(Nc3ccc(F)cc3)c(Nc3ccc(F)cc3)cc21	Residual Activity	'='	123.0	%				UO_0000187					False	CHEMBL2219152	Millipore: Percentage of residual kinase activity of ROCK1 at 10uM relative to control. Control inhibitor: Staurosporine at 10.0uM. Buffer: 8 mM MOPS pH 7.0, 0.2 mM EDTA	B	BAO_0000357	single protein format	Homo sapiens	None	None	None	None	CHEMBL3231	Rho-associated protein kinase 1	Homo sapiens	SINGLE PROTEIN	CHEMBL2218924	1	Scientific Literature	Biochem. J.	2013	None
CHEMBL104468		0	281.31	0	2.78	NU7026	O=c1cc(N2CCOCC2)oc2c1ccc1ccccc12	Residual Activity	'='	127.0	%				UO_0000187					False	CHEMBL2219152	Millipore: Percentage of residual kinase activity of ROCK1 at 10uM relative to control. Control inhibitor: Staurosporine at 10.0uM. Buffer: 8 mM MOPS pH 7.0, 0.2 mM EDTA	B	BAO_0000357	single protein format	Homo sapiens	None	None	None	None	CHEMBL3231	Rho-associated protein kinase 1	Homo sapiens	SINGLE PROTEIN	CHEMBL2218924	1	Scientific Literature	Biochem. J.	2013	None
CHEMBL120077		0	325.34	0	3.88	JNJ-10198409	COc1cc2c(cc1OC)-c1n[nH]c(Nc3cccc(F)c3)c1C2	Residual Activity	'='	129.0	%				UO_0000187					False	CHEMBL2219152	Millipore: Percentage of residual kinase activity of ROCK1 at 10uM relative to control. Control inhibitor: Staurosporine at 10.0uM. Buffer: 8 mM MOPS pH 7.0, 0.2 mM EDTA	B	BAO_0000357	single protein format	Homo sapiens	None	None	None	None	CHEMBL3231	Rho-associated protein kinase 1	Homo sapiens	SINGLE PROTEIN	CHEMBL2218924	1	Scientific Literature	Biochem. J.	2013	None
CHEMBL259850		0	308.32	0	2.38	AR_A0_14418	COc1ccc(CNC(=O)Nc2ncc([N+](=O)[O-])s2)cc1	Residual Activity	'='	95.0	%				UO_0000187					False	CHEMBL2219152	Millipore: Percentage of residual kinase activity of ROCK1 at 10uM relative to control. Control inhibitor: Staurosporine at 10.0uM. Buffer: 8 mM MOPS pH 7.0, 0.2 mM EDTA	B	BAO_0000357	single protein format	Homo sapiens	None	None	None	None	CHEMBL3231	Rho-associated protein kinase 1	Homo sapiens	SINGLE PROTEIN	CHEMBL2218924	1	Scientific Literature	Biochem. J.	2013	None
CHEMBL101683		0	337.81	0	4.60	VEGF_Receptor_Tyrosine_Kinase_Inhibitor_II	O=C(Nc1ccc(Cl)cc1)c1ccccc1NCc1ccncc1	Residual Activity	'='	111.0	%				UO_0000187					False	CHEMBL2219152	Millipore: Percentage of residual kinase activity of ROCK1 at 10uM relative to control. Control inhibitor: Staurosporine at 10.0uM. Buffer: 8 mM MOPS pH 7.0, 0.2 mM EDTA	B	BAO_0000357	single protein format	Homo sapiens	None	None	None	None	CHEMBL3231	Rho-associated protein kinase 1	Homo sapiens	SINGLE PROTEIN	CHEMBL2218924	1	Scientific Literature	Biochem. J.	2013	None
CHEMBL2218936		0	567.11	1	4.31	Met_Kinase_Inhibitor	CC1=C(C(=O)N2CCN(C)CC2)C(C)=C(/C=C2\C(=O)Nc3ccc(S(=O)(=O)N(C)c4cccc(Cl)c4)cc32)C1	Residual Activity	'='	123.0	%				UO_0000187					False	CHEMBL2219151	Millipore: Percentage of residual kinase activity of ROCK1 at 1uM relative to control. Control inhibitor: Staurosporine at 10.0uM. Buffer: 8 mM MOPS pH 7.0, 0.2 mM EDTA	B	BAO_0000357	single protein format	Homo sapiens	None	None	None	None	CHEMBL3231	Rho-associated protein kinase 1	Homo sapiens	SINGLE PROTEIN	CHEMBL2218924	1	Scientific Literature	Biochem. J.	2013	None
CHEMBL1909355	GW461104A	0	528.46	0	4.42	GW461104A	CS(=O)(=O)CCNCc1nc(-c2ccc3ncnc(Nc4ccc(F)c(Cl)c4)c3c2)cs1.Cl	Inhibition	'='	2.92	%				UO_0000187					False	CHEMBL1961925	GSK_PKIS: ROCK1 mean inhibition at 1 uM [Nanosyn]	B	BAO_0000357	single protein format	None	None	None	None	None	CHEMBL3231	Rho-associated protein kinase 1	Homo sapiens	SINGLE PROTEIN	CHEMBL1961873	16	GSK Published Kinase Inhibitor Set			None
CHEMBL1164181		0	469.42	0	4.63	5g	CN1CCN(c2ccc(-c3cnc4c(c3)N(Cc3cc(Cl)ccc3Cl)CCN4)cn2)CC1	Inhibition	'<'	50.0	%				UO_0000187					False	CHEMBL1166846	Inhibition of ROCK1 at 1 uM	B	BAO_0000357	single protein format	None	None	None	None	None	CHEMBL3231	Rho-associated protein kinase 1	Homo sapiens	SINGLE PROTEIN	CHEMBL1165965	1	Scientific Literature	Bioorg. Med. Chem.	2010	None
CHEMBL13868		0	507.57	2	6.66	SB-245392	Fc1ccc(-c2ncn(C3CCNCC3)c2-c2ccnc(Oc3ccc(Oc4ccccc4)cc3)n2)cc1	Inhibition	'='	1.68	%				UO_0000187					False	CHEMBL1961925	GSK_PKIS: ROCK1 mean inhibition at 1 uM [Nanosyn]	B	BAO_0000357	single protein format	None	None	None	None	None	CHEMBL3231	Rho-associated protein kinase 1	Homo sapiens	SINGLE PROTEIN	CHEMBL1961873	16	GSK Published Kinase Inhibitor Set			None
CHEMBL38380	FASUDIL	3	291.38	0	1.22	Fasudil	O=S(=O)(c1cccc2cnccc12)N1CCCNCC1	IC50	'='	300.0	nM	6.52			UO_0000065	22.39	0.45	5.30	10.47	False	CHEMBL1960787	Inhibition of human recombinant N-terminal his-tagged ROCK1 (3-543) expressed in baculovirus infected Sf9 cells using Biotin-Ahx-AKRRLSSLRA-CONH2 substrate and [gamma-33P]ATP after 90 mins by scintillation proximity assay	B	BAO_0000219	cell-based format	Homo sapiens	None	None	Sf9	None	CHEMBL3231	Rho-associated protein kinase 1	Homo sapiens	SINGLE PROTEIN	CHEMBL1955726	1	Scientific Literature	J. Pharmacol. Exp. Ther.	2007	CHEMBL3308860
CHEMBL1765741		0	444.50	0	2.42	34a	C[C@@H]1CO[C@H](C(=O)Nc2ccccc2)CN1c1cc(-c2ccc3c(N)n[nH]c3c2)nc(N)n1	IC50	'='	158.49	nM	6.80			UO_0000065	15.30	0.28	4.38	4.59	False	CHEMBL1768782	Inhibition of ROCK1	B	BAO_0000357	single protein format	None	None	None	None	None	CHEMBL3231	Rho-associated protein kinase 1	Homo sapiens	SINGLE PROTEIN	CHEMBL1765070	1	Scientific Literature	J. Med. Chem.	2011	None
CHEMBL1765758		0	302.34	0	2.85	12c	Nc1nc(-c2ccccc2)cc(-c2ccc3c(N)n[nH]c3c2)n1	IC50	'>'	10000.0	nM				UO_0000065					False	CHEMBL1768782	Inhibition of ROCK1	B	BAO_0000357	single protein format	None	None	None	None	None	CHEMBL3231	Rho-associated protein kinase 1	Homo sapiens	SINGLE PROTEIN	CHEMBL1765070	1	Scientific Literature	J. Med. Chem.	2011	None
CHEMBL1765761		0	283.34	0	2.00	12g	CC(C)Nc1cc(-c2ccc3c(N)n[nH]c3c2)nc(N)n1	IC50	'>'	10000.0	nM				UO_0000065					False	CHEMBL1768782	Inhibition of ROCK1	B	BAO_0000357	single protein format	None	None	None	None	None	CHEMBL3231	Rho-associated protein kinase 1	Homo sapiens	SINGLE PROTEIN	CHEMBL1765070	1	Scientific Literature	J. Med. Chem.	2011	None
CHEMBL1614772		0	311.35	0	1.02	12k	Nc1nc(-c2ccc3c(N)[nH]nc3c2)cc(N2CCOCC2)n1	IC50	'>'	10000.0	nM				UO_0000065					False	CHEMBL1768782	Inhibition of ROCK1	B	BAO_0000357	single protein format	None	None	None	None	None	CHEMBL3231	Rho-associated protein kinase 1	Homo sapiens	SINGLE PROTEIN	CHEMBL1765070	1	Scientific Literature	J. Med. Chem.	2011	None
CHEMBL36450		0	236.27	0	3.71	SC-68376	Cc1nc(-c2ccccc2)c(-c2ccncc2)o1	Residual Activity	'='	124.0	%				UO_0000187					False	CHEMBL2219151	Millipore: Percentage of residual kinase activity of ROCK1 at 1uM relative to control. Control inhibitor: Staurosporine at 10.0uM. Buffer: 8 mM MOPS pH 7.0, 0.2 mM EDTA	B	BAO_0000357	single protein format	Homo sapiens	None	None	None	None	CHEMBL3231	Rho-associated protein kinase 1	Homo sapiens	SINGLE PROTEIN	CHEMBL2218924	1	Scientific Literature	Biochem. J.	2013	None
CHEMBL290904		0	284.34	0	3.13	Cdk4_inhibitor_III	Cc1ccc(NC2=CC(=O)c3sc(C)nc3C2=O)cc1	Residual Activity	'='	117.0	%				UO_0000187					False	CHEMBL2219151	Millipore: Percentage of residual kinase activity of ROCK1 at 1uM relative to control. Control inhibitor: Staurosporine at 10.0uM. Buffer: 8 mM MOPS pH 7.0, 0.2 mM EDTA	B	BAO_0000357	single protein format	Homo sapiens	None	None	None	None	CHEMBL3231	Rho-associated protein kinase 1	Homo sapiens	SINGLE PROTEIN	CHEMBL2218924	1	Scientific Literature	Biochem. J.	2013	None
CHEMBL1076555		0	302.79	0	4.91	SKI_II	Oc1ccc(Nc2nc(-c3ccc(Cl)cc3)cs2)cc1	Residual Activity	'='	122.0	%				UO_0000187					False	CHEMBL2219151	Millipore: Percentage of residual kinase activity of ROCK1 at 1uM relative to control. Control inhibitor: Staurosporine at 10.0uM. Buffer: 8 mM MOPS pH 7.0, 0.2 mM EDTA	B	BAO_0000357	single protein format	Homo sapiens	None	None	None	None	CHEMBL3231	Rho-associated protein kinase 1	Homo sapiens	SINGLE PROTEIN	CHEMBL2218924	1	Scientific Literature	Biochem. J.	2013	None
CHEMBL1240703	CGP-52421	0	586.65	2	5.40	CGP-52421	CO[C@@H]1[C@H](N(C)C(=O)c2ccccc2)C[C@H]2O[C@]1(C)n1c3ccccc3c3c4c(c5c6ccccc6n2c5c31)C(=O)N[C@H]4O	Kd	'>'	10000.0	nM				UO_0000065					False	CHEMBL1244961	Binding affinity to ROCK1	B	BAO_0000357	single protein format	None	None	None	None	None	CHEMBL3231	Rho-associated protein kinase 1	Homo sapiens	SINGLE PROTEIN	CHEMBL1240346	1	Scientific Literature	Blood	2009	None
CHEMBL367018		0	414.49	0	3.72	54	Cn1c(-c2ccc(S(C)(=O)=O)cc2)nc2c(Sc3ccc(F)cc3)ncnc21	Inhibition	'='	0.0	%				UO_0000187					False	CHEMBL831996	Inhibition of human Rho-dependent protein kinase-II at 30 uM	B	BAO_0000357	single protein format	Homo sapiens	None	None	None	None	CHEMBL3231	Rho-associated protein kinase 1	Homo sapiens	SINGLE PROTEIN	CHEMBL1141882	1	Scientific Literature	J. Med. Chem.	2005	None
CHEMBL3218290		0	354.44	0	4.10	(S)-14f	COc1cccc([C@H](C)NC(=O)Nc2nc(-c3ccncc3)cs2)c1	IC50	'='	18700.0	nM	4.73			UO_0000065	13.34	0.26	0.63	6.21	False	CHEMBL3226385	Inhibition of N-terminal GST-tagged ROCK1 (1 to 535) (unknown origin) using KKRPQRRSNVF as substrate after 1 hr by Z-Lyte-based FRET assay	B	BAO_0000357	single protein format	Homo sapiens	None	None	None	None	CHEMBL3231	Rho-associated protein kinase 1	Homo sapiens	SINGLE PROTEIN	CHEMBL3217586	1	Scientific Literature	MedChemComm	2012	None
CHEMBL573151		0	387.49	0	3.58	5A	c1ccc2c(c1)CC(Nc1nc(Nc3ccncc3)nc(N3CCCCC3)n1)C2	IC50	'='	8300.0	nM	5.08			UO_0000065	13.11	0.24	1.50	6.44	False	CHEMBL1054435	Inhibition of ROCK1 by IMAP assay	B	BAO_0000357	single protein format	None	None	None	None	None	CHEMBL3231	Rho-associated protein kinase 1	Homo sapiens	SINGLE PROTEIN	CHEMBL1154592	1	Scientific Literature	Bioorg. Med. Chem. Lett.	2009	None
CHEMBL3338837		0	294.36	0	2.24	5	CC(C)(N)CNc1nc(-c2ccncc2)nc2cnccc12	IC50	'='	12.0	nM	7.92			UO_0000065	26.91	0.49	5.68	8.84	False	CHEMBL3383292	Inhibition of ROCK-1 (unknown origin)	B	BAO_0000357	single protein format	Homo sapiens	None	None	None	None	CHEMBL3231	Rho-associated protein kinase 1	Homo sapiens	SINGLE PROTEIN	CHEMBL3352074	1	Scientific Literature	Bioorg. Med. Chem. Lett.	2014	None
CHEMBL3338840		0	330.40	0	2.58	8	c1ccc2c(N3CCNCC3)nc(-c3ccc4[nH]ncc4c3)nc2c1	IC50	'='	39.0	nM	7.41			UO_0000065	22.42	0.40	4.83	10.63	False	CHEMBL3383292	Inhibition of ROCK-1 (unknown origin)	B	BAO_0000357	single protein format	Homo sapiens	None	None	None	None	CHEMBL3231	Rho-associated protein kinase 1	Homo sapiens	SINGLE PROTEIN	CHEMBL3352074	1	Scientific Literature	Bioorg. Med. Chem. Lett.	2014	None
CHEMBL1643574		0	333.43	0	3.86	2	Nc1nccc2cc(O[C@H]3CCCN(Cc4ccccc4)C3)ccc12	pKi						Not Determined						False	CHEMBL1670412	Binding affinity to ROCK1	B	BAO_0000357	single protein format	None	None	None	None	None	CHEMBL3231	Rho-associated protein kinase 1	Homo sapiens	SINGLE PROTEIN	CHEMBL1667835	1	Scientific Literature	Bioorg. Med. Chem. Lett.	2011	None
CHEMBL196022	GW642125X	0	241.25	0	2.48	GW642125X	COc1ccc(-c2coc3ncnc(N)c23)cc1	Inhibition	'='	3.01	%				UO_0000187					False	CHEMBL1961924	GSK_PKIS: ROCK1 mean inhibition at 0.1 uM [Nanosyn]	B	BAO_0000357	single protein format	None	None	None	None	None	CHEMBL3231	Rho-associated protein kinase 1	Homo sapiens	SINGLE PROTEIN	CHEMBL1961873	16	GSK Published Kinase Inhibitor Set			None
CHEMBL188434		0	342.41	0	0.92	26, SB-747651A	CCn1c(-c2nonc2N)nc2cncc(CNC3CCNCC3)c21	IC50	'='	100.0	nM	7.00			UO_0000065	20.44	0.38	6.08	5.85	False	CHEMBL828501	Inhibitory concentration against selected kinase ROCK1	B	BAO_0000357	single protein format	Homo sapiens	None	None	None	None	CHEMBL3231	Rho-associated protein kinase 1	Homo sapiens	SINGLE PROTEIN	CHEMBL1139578	1	Scientific Literature	Bioorg. Med. Chem. Lett.	2005	None
CHEMBL595143		0	541.68	2	5.72	24	COc1cc2c(Oc3ccc(-c4nc5ccccc5s4)cc3)ncnc2cc1OCCCN1CCN(C)CC1	Residual activity	'='	68.0	%				UO_0000187					False	CHEMBL1071358	Residual activity of ROCK1 at 10 uM by microplate scintillation counting	B	BAO_0000357	single protein format	None	None	None	None	None	CHEMBL3231	Rho-associated protein kinase 1	Homo sapiens	SINGLE PROTEIN	CHEMBL1152560	1	Scientific Literature	Bioorg. Med. Chem.	2009	None
CHEMBL1922027		0	404.47	0	3.35	18	COc1cccc(CNC(=O)c2cc3ccc(-c4cn[nH]c4)cc3n2CCCO)c1	IC50	'='	88.0	nM	7.06			UO_0000065	17.44	0.32	3.71	7.65	False	CHEMBL1924422	Inhibition of ROCK1	B	BAO_0000357	single protein format	None	None	None	None	None	CHEMBL3231	Rho-associated protein kinase 1	Homo sapiens	SINGLE PROTEIN	CHEMBL1921670	1	Scientific Literature	Bioorg. Med. Chem. Lett.	2011	None
CHEMBL1331627		0	133.15	0	1.15	6	Nc1[nH]nc2ccccc12	Inhibition	'='	65.0	%				UO_0000187					False	CHEMBL1820093	Inhibition of ROCK1 expressed in Escherichia coli or baculovirus-infected insect cells at 400 uM by IMAP assay	B	BAO_0000219	cell-based format	None	None	None	None	None	CHEMBL3231	Rho-associated protein kinase 1	Homo sapiens	SINGLE PROTEIN	CHEMBL1817560	1	Scientific Literature	J. Med. Chem.	2011	None
CHEMBL574738	AST-487	1	529.57	2	5.11	AST-487	CCN1CCN(Cc2ccc(NC(=O)Nc3ccc(Oc4cc(NC)ncn4)cc3)cc2C(F)(F)F)CC1	Kd	'='	1500.0	nM	5.82			UO_0000065	11.00	0.21	0.71	6.15	False	CHEMBL1908712	Binding constant for ROCK1 kinase domain	B	BAO_0000357	single protein format	None	None	None	None	None	CHEMBL3231	Rho-associated protein kinase 1	Homo sapiens	SINGLE PROTEIN	CHEMBL1908390	1	Scientific Literature	Nat. Biotechnol.	2011	None
CHEMBL1785004		0	451.45	1	5.14	SB-253228	Fc1ccc(-c2ncn(C3CCNCC3)c2-c2ccnc(Oc3ccc(F)c(F)c3)n2)cc1	Inhibition	'='	1.38	%				UO_0000187					False	CHEMBL1961924	GSK_PKIS: ROCK1 mean inhibition at 0.1 uM [Nanosyn]	B	BAO_0000357	single protein format	None	None	None	None	None	CHEMBL3231	Rho-associated protein kinase 1	Homo sapiens	SINGLE PROTEIN	CHEMBL1961873	16	GSK Published Kinase Inhibitor Set			None
CHEMBL1908394	GSK-461364	1	543.62	2	5.09	GSK-461364A	C[C@@H](Oc1cc(-n2cnc3ccc(CN4CCN(C)CC4)cc32)sc1C(N)=O)c1ccccc1C(F)(F)F	Kd	'='	4900.0	nM	5.31			UO_0000065	9.77	0.19	0.22	6.93	False	CHEMBL1908712	Binding constant for ROCK1 kinase domain	B	BAO_0000357	single protein format	None	None	None	None	None	CHEMBL3231	Rho-associated protein kinase 1	Homo sapiens	SINGLE PROTEIN	CHEMBL1908390	1	Scientific Literature	Nat. Biotechnol.	2011	None
CHEMBL188794	GW829115X	0	496.88	1	6.28	GW829115X	COc1ccc(-c2nn3ncccc3c2-c2ccnc(Nc3ccc(Cl)c(C(F)(F)F)c3)n2)cc1	Inhibition	'='	1.25	%				UO_0000187					False	CHEMBL1961924	GSK_PKIS: ROCK1 mean inhibition at 0.1 uM [Nanosyn]	B	BAO_0000357	single protein format	None	None	None	None	None	CHEMBL3231	Rho-associated protein kinase 1	Homo sapiens	SINGLE PROTEIN	CHEMBL1961873	16	GSK Published Kinase Inhibitor Set			None
CHEMBL269883	GW416981X	0	415.47	0	2.55	GW416981X	CC(C)COC(=O)c1ccc2c(c1)/C(=C/Nc1ccc(S(N)(=O)=O)cc1)C(=O)N2	Inhibition	'='	4.52	%				UO_0000187					False	CHEMBL1961924	GSK_PKIS: ROCK1 mean inhibition at 0.1 uM [Nanosyn]	B	BAO_0000357	single protein format	None	None	None	None	None	CHEMBL3231	Rho-associated protein kinase 1	Homo sapiens	SINGLE PROTEIN	CHEMBL1961873	16	GSK Published Kinase Inhibitor Set			None
CHEMBL1096290	GSK-1000163A	0	395.47	0	1.80	GSK1000163A	CCn1c(-c2nonc2N)nc2c(C#CC(C)(C)O)nc(CN3CCCC3)cc21	Inhibition	'='	0.94	%				UO_0000187					False	CHEMBL1961925	GSK_PKIS: ROCK1 mean inhibition at 1 uM [Nanosyn]	B	BAO_0000357	single protein format	None	None	None	None	None	CHEMBL3231	Rho-associated protein kinase 1	Homo sapiens	SINGLE PROTEIN	CHEMBL1961873	16	GSK Published Kinase Inhibitor Set			None
CHEMBL409892	GW305178X	0	367.39	0	1.65	GW305178X	NS(=O)(=O)c1ccc(N/N=C2\C(=O)Nc3ccc4ncccc4c32)cc1	Inhibition	'='	7.13	%				UO_0000187					False	CHEMBL1961924	GSK_PKIS: ROCK1 mean inhibition at 0.1 uM [Nanosyn]	B	BAO_0000357	single protein format	None	None	None	None	None	CHEMBL3231	Rho-associated protein kinase 1	Homo sapiens	SINGLE PROTEIN	CHEMBL1961873	16	GSK Published Kinase Inhibitor Set			None
CHEMBL365072		0	258.29	0	1.65	SB-751148	CCc1nccc2c1nc(-c1nonc1N)n2CC	Inhibition	'='	1.09	%				UO_0000187					False	CHEMBL1961924	GSK_PKIS: ROCK1 mean inhibition at 0.1 uM [Nanosyn]	B	BAO_0000357	single protein format	None	None	None	None	None	CHEMBL3231	Rho-associated protein kinase 1	Homo sapiens	SINGLE PROTEIN	CHEMBL1961873	16	GSK Published Kinase Inhibitor Set			None
CHEMBL1785003		0	486.55	0	4.28	SB-264866	NC(=O)CCc1ccccc1Oc1nccc(-c2c(-c3ccc(F)cc3)ncn2C2CCNCC2)n1	Inhibition	'='	0.72	%				UO_0000187					False	CHEMBL1961925	GSK_PKIS: ROCK1 mean inhibition at 1 uM [Nanosyn]	B	BAO_0000357	single protein format	None	None	None	None	None	CHEMBL3231	Rho-associated protein kinase 1	Homo sapiens	SINGLE PROTEIN	CHEMBL1961873	16	GSK Published Kinase Inhibitor Set			None
CHEMBL1909393	GW583373A	0	595.55	2	6.43	GW583373A	Cl.[O-][S+]1CCN(Cc2ccc(-c3ccc4ncnc(Nc5ccc(OCc6ccccc6)c(Cl)c5)c4c3)o2)CC1	Inhibition	'='	1.73	%				UO_0000187					False	CHEMBL1961925	GSK_PKIS: ROCK1 mean inhibition at 1 uM [Nanosyn]	B	BAO_0000357	single protein format	None	None	None	None	None	CHEMBL3231	Rho-associated protein kinase 1	Homo sapiens	SINGLE PROTEIN	CHEMBL1961873	16	GSK Published Kinase Inhibitor Set			None
CHEMBL1909361	GW830365A	0	576.12	1	2.99	GW830365A	CN(c1ccc(NC(=O)NCCN2CCOCC2)cc1)c1ccnc(Nc2ccc(CS(C)(=O)=O)cc2)n1.Cl	Inhibition	'='	8.01	%				UO_0000187					False	CHEMBL1961925	GSK_PKIS: ROCK1 mean inhibition at 1 uM [Nanosyn]	B	BAO_0000357	single protein format	None	None	None	None	None	CHEMBL3231	Rho-associated protein kinase 1	Homo sapiens	SINGLE PROTEIN	CHEMBL1961873	16	GSK Published Kinase Inhibitor Set			None
CHEMBL1794065	GSK-554170A	0	539.52	0	1.58	GSK554170A	CCn1c(-c2nonc2N)nc2c(C#CC(C)(C)O)ncc(OCC3CCNCC3)c21.O=C(O)C(F)(F)F	Inhibition	'='	1.94	%				UO_0000187					False	CHEMBL1961924	GSK_PKIS: ROCK1 mean inhibition at 0.1 uM [Nanosyn]	B	BAO_0000357	single protein format	None	None	None	None	None	CHEMBL3231	Rho-associated protein kinase 1	Homo sapiens	SINGLE PROTEIN	CHEMBL1961873	16	GSK Published Kinase Inhibitor Set			None
CHEMBL95502		0	394.50	0	4.21	SB-221466	CC1(C)CC(n2cnc(-c3ccc(F)cc3)c2-c2ccnc(N)n2)CC(C)(C)N1	Inhibition	'='	1.34	%				UO_0000187					False	CHEMBL1961924	GSK_PKIS: ROCK1 mean inhibition at 0.1 uM [Nanosyn]	B	BAO_0000357	single protein format	None	None	None	None	None	CHEMBL3231	Rho-associated protein kinase 1	Homo sapiens	SINGLE PROTEIN	CHEMBL1961873	16	GSK Published Kinase Inhibitor Set			None
CHEMBL417804		0	445.50	0	4.87	SB-251527	COc1ccccc1Oc1nccc(-c2c(-c3ccc(F)cc3)ncn2C2CCNCC2)n1	Inhibition	'='	6.23	%				UO_0000187					False	CHEMBL1961925	GSK_PKIS: ROCK1 mean inhibition at 1 uM [Nanosyn]	B	BAO_0000357	single protein format	None	None	None	None	None	CHEMBL3231	Rho-associated protein kinase 1	Homo sapiens	SINGLE PROTEIN	CHEMBL1961873	16	GSK Published Kinase Inhibitor Set			None
CHEMBL188784	GW828529X	0	468.39	1	5.89	GW828529X	Fc1ccc(Nc2nccc(-c3c(-c4ccc(C(F)(F)F)cc4)nn4ncccc34)n2)cc1F	Inhibition	'='	0.45	%				UO_0000187					False	CHEMBL1961924	GSK_PKIS: ROCK1 mean inhibition at 0.1 uM [Nanosyn]	B	BAO_0000357	single protein format	None	None	None	None	None	CHEMBL3231	Rho-associated protein kinase 1	Homo sapiens	SINGLE PROTEIN	CHEMBL1961873	16	GSK Published Kinase Inhibitor Set			None
CHEMBL1794056	GW301789X	0	303.32	0	2.67	GW301789X	O=C1Nc2ccccc2/C1=C/Nc1ccc(-n2cncn2)cc1	Inhibition	'='	1.71	%				UO_0000187					False	CHEMBL1961925	GSK_PKIS: ROCK1 mean inhibition at 1 uM [Nanosyn]	B	BAO_0000357	single protein format	None	None	None	None	None	CHEMBL3231	Rho-associated protein kinase 1	Homo sapiens	SINGLE PROTEIN	CHEMBL1961873	16	GSK Published Kinase Inhibitor Set			None
CHEMBL176553	GW631581B	0	296.33	0	4.10	GW631581B	COc1cc(Nc2ncc(-c3ccccc3)o2)cc(OC)c1	Inhibition	'='	2.6	%				UO_0000187					False	CHEMBL1961925	GSK_PKIS: ROCK1 mean inhibition at 1 uM [Nanosyn]	B	BAO_0000357	single protein format	None	None	None	None	None	CHEMBL3231	Rho-associated protein kinase 1	Homo sapiens	SINGLE PROTEIN	CHEMBL1961873	16	GSK Published Kinase Inhibitor Set			None
CHEMBL269450		0	433.46	1	5.00	SB-242717	Fc1ccc(Oc2nccc(-c3c(-c4ccc(F)cc4)ncn3C3CCNCC3)n2)cc1	Inhibition	'='	1.58	%				UO_0000187					False	CHEMBL1961925	GSK_PKIS: ROCK1 mean inhibition at 1 uM [Nanosyn]	B	BAO_0000357	single protein format	None	None	None	None	None	CHEMBL3231	Rho-associated protein kinase 1	Homo sapiens	SINGLE PROTEIN	CHEMBL1961873	16	GSK Published Kinase Inhibitor Set			None
CHEMBL359730		0	211.23	0	2.10	1	c1ccc(Nc2ncnc3[nH]cnc23)cc1	Inhibition	'='	48.0	%				UO_0000187					False	CHEMBL831996	Inhibition of human Rho-dependent protein kinase-II at 30 uM	B	BAO_0000357	single protein format	Homo sapiens	None	None	None	None	CHEMBL3231	Rho-associated protein kinase 1	Homo sapiens	SINGLE PROTEIN	CHEMBL1141882	1	Scientific Literature	J. Med. Chem.	2005	None
CHEMBL2332063		0	394.48	0	3.08	20	COc1cccc(CN(CCN(C)C)C(=O)Nc2ccc(-c3cn[nH]c3)cn2)c1	IC50	'='	10.0	nM	8.00			UO_0000065	20.28	0.38	4.92	9.26	False	CHEMBL2341176	Inhibition of ROCK1 (unknown origin) after 4 hrs by HTRF assay	B	BAO_0000357	single protein format	Homo sapiens	None	None	None	None	CHEMBL3231	Rho-associated protein kinase 1	Homo sapiens	SINGLE PROTEIN	CHEMBL2331531	1	Scientific Literature	J. Med. Chem.	2013	None
CHEMBL428690	ALVOCIDIB	3	401.85	0	3.30	Flavopiridol	CN1CC[C@H](c2c(O)cc(O)c3c(=O)cc(-c4ccccc4Cl)oc23)[C@H](O)C1	Kd	'='	1200.0	nM	5.92			UO_0000065	14.73	0.29	2.62	6.29	False	CHEMBL1908712	Binding constant for ROCK1 kinase domain	B	BAO_0000357	single protein format	None	None	None	None	None	CHEMBL3231	Rho-associated protein kinase 1	Homo sapiens	SINGLE PROTEIN	CHEMBL1908390	1	Scientific Literature	Nat. Biotechnol.	2011	None
CHEMBL1667970		0	258.32	0	2.05	14D	O=c1[nH]ccc2cc(O[C@H]3CCCNCC3)ccc12	IC50	'='	57.54	nM	7.24			UO_0000065	28.03	0.52	5.19	13.38	False	CHEMBL1670413	Inhibition of ROCK1 by IMAP assay	B	BAO_0000357	single protein format	None	None	None	None	None	CHEMBL3231	Rho-associated protein kinase 1	Homo sapiens	SINGLE PROTEIN	CHEMBL1667835	1	Scientific Literature	Bioorg. Med. Chem. Lett.	2011	None
CHEMBL367389		0	318.41	0	4.18	44	Cn1c(-c2ccccc2)nc2c(Sc3ccccc3)ncnc21	Inhibition	'='	1.0	%				UO_0000187					False	CHEMBL831996	Inhibition of human Rho-dependent protein kinase-II at 30 uM	B	BAO_0000357	single protein format	Homo sapiens	None	None	None	None	CHEMBL3231	Rho-associated protein kinase 1	Homo sapiens	SINGLE PROTEIN	CHEMBL1141882	1	Scientific Literature	J. Med. Chem.	2005	None
CHEMBL175541		0	336.40	0	4.32	45	Cn1c(-c2ccccc2)nc2c(Sc3ccc(F)cc3)ncnc21	Inhibition	'='	9.0	%				UO_0000187					False	CHEMBL831996	Inhibition of human Rho-dependent protein kinase-II at 30 uM	B	BAO_0000357	single protein format	Homo sapiens	None	None	None	None	CHEMBL3231	Rho-associated protein kinase 1	Homo sapiens	SINGLE PROTEIN	CHEMBL1141882	1	Scientific Literature	J. Med. Chem.	2005	None
CHEMBL485598	GSK-317354A	0	494.45	1	5.12	GSK317354A	CC1=C(C(=O)Nc2ccc3[nH]ncc3c2)C(c2ccc(F)cc2)N=C(c2ccc(C(F)(F)F)nc2)N1	Inhibition	'='	31.34	%				UO_0000187					False	CHEMBL1961924	GSK_PKIS: ROCK1 mean inhibition at 0.1 uM [Nanosyn]	B	BAO_0000357	single protein format	None	None	None	None	None	CHEMBL3231	Rho-associated protein kinase 1	Homo sapiens	SINGLE PROTEIN	CHEMBL1961873	16	GSK Published Kinase Inhibitor Set			None
CHEMBL405042	GW335962X	0	329.38	0	2.13	GW335962X	C/C(Nc1ccc(S(N)(=O)=O)cc1)=C1/C(=O)Nc2ccccc21	Inhibition	'='	2.38	%				UO_0000187					False	CHEMBL1961924	GSK_PKIS: ROCK1 mean inhibition at 0.1 uM [Nanosyn]	B	BAO_0000357	single protein format	None	None	None	None	None	CHEMBL3231	Rho-associated protein kinase 1	Homo sapiens	SINGLE PROTEIN	CHEMBL1961873	16	GSK Published Kinase Inhibitor Set			None
CHEMBL1969483		0	630.78	2	6.35	SID103904427	CN(C)c1ccc(-c2nc3sccn3c2-c2ccnc(Nc3cccc(N4CCOCC4)c3)n2)cc1NC(=O)Cc1ccccc1	Ki	'>'	3981.07	nM			inactive	UO_0000065					False	CHEMBL1963814	PUBCHEM_BIOASSAY: Navigating the Kinome. (Class of assay: other) Panel member name: ROCK1	F	BAO_0000019	assay format	None	None	None	None	None	CHEMBL3231	Rho-associated protein kinase 1	Homo sapiens	SINGLE PROTEIN	CHEMBL1201862	7	PubChem BioAssays			None
CHEMBL1985406		0	315.32	0	4.25	SID103905036	CCCC(=O)Nc1n[nH]c2ccc(-c3cccc(F)c3F)cc12	Ki	'>'	10000.0	nM			inactive	UO_0000065					False	CHEMBL1963814	PUBCHEM_BIOASSAY: Navigating the Kinome. (Class of assay: other) Panel member name: ROCK1	F	BAO_0000019	assay format	None	None	None	None	None	CHEMBL3231	Rho-associated protein kinase 1	Homo sapiens	SINGLE PROTEIN	CHEMBL1201862	7	PubChem BioAssays			None
CHEMBL1973138		0	579.70	2	5.52	SID103905555	Cc1c(NC(=O)c2ccc(C(C)(C)C)cc2)cccc1-c1cc(Nc2ccc(C(=O)N3CCOCC3)cn2)c(=O)n(C)c1	Ki	'>'	3981.07	nM			inactive	UO_0000065					False	CHEMBL1963814	PUBCHEM_BIOASSAY: Navigating the Kinome. (Class of assay: other) Panel member name: ROCK1	F	BAO_0000019	assay format	None	None	None	None	None	CHEMBL3231	Rho-associated protein kinase 1	Homo sapiens	SINGLE PROTEIN	CHEMBL1201862	7	PubChem BioAssays			None
CHEMBL1969151		0	370.89	0	3.96	SID103904199	CN(C)C1CCC(Nc2nc(Cl)cc(-c3c[nH]c4ncccc34)n2)CC1	Ki	'='	1.259	nM	8.90		active	UO_0000065					False	CHEMBL1963814	PUBCHEM_BIOASSAY: Navigating the Kinome. (Class of assay: other) Panel member name: ROCK1	F	BAO_0000019	assay format	None	None	None	None	None	CHEMBL3231	Rho-associated protein kinase 1	Homo sapiens	SINGLE PROTEIN	CHEMBL1201862	7	PubChem BioAssays			None
CHEMBL1978014		0	415.50	0	2.91	SID103904547	CN1CCC(C(=O)n2nc(N)c3cc(-c4cn(Cc5ccccc5)nn4)ccc32)CC1	Ki	'>'	10000.0	nM			inactive	UO_0000065					False	CHEMBL1963814	PUBCHEM_BIOASSAY: Navigating the Kinome. (Class of assay: other) Panel member name: ROCK1	F	BAO_0000019	assay format	None	None	None	None	None	CHEMBL3231	Rho-associated protein kinase 1	Homo sapiens	SINGLE PROTEIN	CHEMBL1201862	7	PubChem BioAssays			None
CHEMBL1974617		0	215.21	0	1.71	SID103904506	OCc1cc(-c2ccc3[nH]ncc3c2)on1	Ki	'='	398.11	nM	6.40		active	UO_0000065					False	CHEMBL1963814	PUBCHEM_BIOASSAY: Navigating the Kinome. (Class of assay: other) Panel member name: ROCK1	F	BAO_0000019	assay format	None	None	None	None	None	CHEMBL3231	Rho-associated protein kinase 1	Homo sapiens	SINGLE PROTEIN	CHEMBL1201862	7	PubChem BioAssays			None
CHEMBL1970104		0	290.37	0	4.40	SID103904904	CC(C)(C)c1ccc2nc(-c3n[nH]c4ccccc34)[nH]c2c1	Ki	'='	501.19	nM	6.30		active	UO_0000065					False	CHEMBL1963814	PUBCHEM_BIOASSAY: Navigating the Kinome. (Class of assay: other) Panel member name: ROCK1	F	BAO_0000019	assay format	None	None	None	None	None	CHEMBL3231	Rho-associated protein kinase 1	Homo sapiens	SINGLE PROTEIN	CHEMBL1201862	7	PubChem BioAssays			None
CHEMBL1982506		0	258.23	0	1.14	SID103905550	COc1cc2cnc3c(c2cc1OC)C(=O)NC3=O	Ki	'>'	10000.0	nM			inactive	UO_0000065					False	CHEMBL1963814	PUBCHEM_BIOASSAY: Navigating the Kinome. (Class of assay: other) Panel member name: ROCK1	F	BAO_0000019	assay format	None	None	None	None	None	CHEMBL3231	Rho-associated protein kinase 1	Homo sapiens	SINGLE PROTEIN	CHEMBL1201862	7	PubChem BioAssays			None
CHEMBL1976093		0	419.51	0	3.99	SID103904757	CN(C)CC(C)(C)CNc1nccc(-c2c(-c3ccc(F)cc3)nc3cnccn23)n1	Ki	'>'	10000.0	nM			inactive	UO_0000065					False	CHEMBL1963814	PUBCHEM_BIOASSAY: Navigating the Kinome. (Class of assay: other) Panel member name: ROCK1	F	BAO_0000019	assay format	None	None	None	None	None	CHEMBL3231	Rho-associated protein kinase 1	Homo sapiens	SINGLE PROTEIN	CHEMBL1201862	7	PubChem BioAssays			None
CHEMBL1727312		0	210.24	0	3.00	SID103904709	O=C1Nc2ccccc2Nc2ccccc21	Ki	'>'	10000.0	nM			inactive	UO_0000065					False	CHEMBL1963814	PUBCHEM_BIOASSAY: Navigating the Kinome. (Class of assay: other) Panel member name: ROCK1	F	BAO_0000019	assay format	None	None	None	None	None	CHEMBL3231	Rho-associated protein kinase 1	Homo sapiens	SINGLE PROTEIN	CHEMBL1201862	7	PubChem BioAssays			None
CHEMBL2006631		0	393.47	0	3.91	SID103904717	CN(C)S(=O)(=O)c1ccccc1-c1ccc2c(c1)Nc1ccccc1NC2=O	Ki	'>'	10000.0	nM			inactive	UO_0000065					False	CHEMBL1963814	PUBCHEM_BIOASSAY: Navigating the Kinome. (Class of assay: other) Panel member name: ROCK1	F	BAO_0000019	assay format	None	None	None	None	None	CHEMBL3231	Rho-associated protein kinase 1	Homo sapiens	SINGLE PROTEIN	CHEMBL1201862	7	PubChem BioAssays			None
CHEMBL1977134		0	532.48	2	6.04	SID103904270	Nc1c(-c2ccc(NC(=O)Nc3cccc(C(F)(F)F)c3)cc2)cnc2c(-c3ccc4c(c3)OCO4)cnn12	Ki	'>'	3981.07	nM			inactive	UO_0000065					False	CHEMBL1963814	PUBCHEM_BIOASSAY: Navigating the Kinome. (Class of assay: other) Panel member name: ROCK1	F	BAO_0000019	assay format	None	None	None	None	None	CHEMBL3231	Rho-associated protein kinase 1	Homo sapiens	SINGLE PROTEIN	CHEMBL1201862	7	PubChem BioAssays			None
CHEMBL2000685		0	708.80	2	1.02	SID103904743	CC(=NNC(=N)N)c1cc(NC(=O)c2cccc(C(=O)Nc3cc(C(C)=NNC(=N)N)cc(C(C)=NNC(=N)N)c3)c2)cc(C(C)=NNC(=N)N)c1	Ki	'='	125.89	nM	6.90		active	UO_0000065					False	CHEMBL1963814	PUBCHEM_BIOASSAY: Navigating the Kinome. (Class of assay: other) Panel member name: ROCK1	F	BAO_0000019	assay format	None	None	None	None	None	CHEMBL3231	Rho-associated protein kinase 1	Homo sapiens	SINGLE PROTEIN	CHEMBL1201862	7	PubChem BioAssays			None
CHEMBL2004692		0	380.39	0	1.72	SID103905142	Nc1nonc1-n1nnc(C(=O)NN=Cc2cccs2)c1-c1ccccc1	Ki	'='	5011.87	nM	5.30		active	UO_0000065					False	CHEMBL1963814	PUBCHEM_BIOASSAY: Navigating the Kinome. (Class of assay: other) Panel member name: ROCK1	F	BAO_0000019	assay format	None	None	None	None	None	CHEMBL3231	Rho-associated protein kinase 1	Homo sapiens	SINGLE PROTEIN	CHEMBL1201862	7	PubChem BioAssays			None
CHEMBL340384		0	391.81	0	3.51	SID103905354	NC(=O)c1cn(-c2ccc(O)cc2Cl)c2cc(-c3ccncc3)ccc2c1=O	Ki	'='	12.59	nM	7.90		active	UO_0000065					False	CHEMBL1963814	PUBCHEM_BIOASSAY: Navigating the Kinome. (Class of assay: other) Panel member name: ROCK1	F	BAO_0000019	assay format	None	None	None	None	None	CHEMBL3231	Rho-associated protein kinase 1	Homo sapiens	SINGLE PROTEIN	CHEMBL1201862	7	PubChem BioAssays			None
CHEMBL1988692		0	268.32	0	1.99	SID103905397	CC(C)NC1=NNC(=O)C1=Cc1cc2ccccc2[nH]1	Ki	'>'	3981.07	nM			inactive	UO_0000065					False	CHEMBL1963814	PUBCHEM_BIOASSAY: Navigating the Kinome. (Class of assay: other) Panel member name: ROCK1	F	BAO_0000019	assay format	None	None	None	None	None	CHEMBL3231	Rho-associated protein kinase 1	Homo sapiens	SINGLE PROTEIN	CHEMBL1201862	7	PubChem BioAssays			None
CHEMBL101253	VATALANIB	3	346.82	1	5.01	PTK-787	Clc1ccc(Nc2nnc(Cc3ccncc3)c3ccccc23)cc1	Kd	'>'	10000.0	nM				UO_0000065					False	CHEMBL1908712	Binding constant for ROCK1 kinase domain	B	BAO_0000357	single protein format	None	None	None	None	None	CHEMBL3231	Rho-associated protein kinase 1	Homo sapiens	SINGLE PROTEIN	CHEMBL1908390	1	Scientific Literature	Nat. Biotechnol.	2011	None
CHEMBL261849	GW632580X	0	366.42	0	2.83	SID103905623	COc1ccc(COc2ccc(Cc3cnc(N)nc3N)cc2OC)cc1	Inhibition	'='	2.35	%				UO_0000187					False	CHEMBL1961924	GSK_PKIS: ROCK1 mean inhibition at 0.1 uM [Nanosyn]	B	BAO_0000357	single protein format	None	None	None	None	None	CHEMBL3231	Rho-associated protein kinase 1	Homo sapiens	SINGLE PROTEIN	CHEMBL1961873	16	GSK Published Kinase Inhibitor Set			None
CHEMBL514162	GW852849X	0	443.91	0	4.44	GW852849X	COc1cc2ncn(-c3cc(OCc4ccccc4Cl)c(C(N)=O)s3)c2cc1OC	Inhibition	'='	-0.3	%				UO_0000187					False	CHEMBL1961924	GSK_PKIS: ROCK1 mean inhibition at 0.1 uM [Nanosyn]	B	BAO_0000357	single protein format	None	None	None	None	None	CHEMBL3231	Rho-associated protein kinase 1	Homo sapiens	SINGLE PROTEIN	CHEMBL1961873	16	GSK Published Kinase Inhibitor Set			None
CHEMBL354676	DIPHENYLUREA	0	212.25	0	3.33	SID103904380	O=C(Nc1ccccc1)Nc1ccccc1	Inhibition	'='	5.0	%				UO_0000187					False	CHEMBL1820093	Inhibition of ROCK1 expressed in Escherichia coli or baculovirus-infected insect cells at 400 uM by IMAP assay	B	BAO_0000219	cell-based format	None	None	None	None	None	CHEMBL3231	Rho-associated protein kinase 1	Homo sapiens	SINGLE PROTEIN	CHEMBL1817560	1	Scientific Literature	J. Med. Chem.	2011	None
CHEMBL466496		0	293.33	0	2.59	17	C[C@@H](Nc1c(Nc2ccncc2)c(=O)c1=O)c1ccccc1	IC50	'='	60.0	nM	7.22			UO_0000065	24.62	0.45	4.63	10.16	False	CHEMBL1011436	Inhibition of ROCK1	B	BAO_0000357	single protein format	None	None	None	None	None	CHEMBL3231	Rho-associated protein kinase 1	Homo sapiens	SINGLE PROTEIN	CHEMBL1136863	1	Scientific Literature	Bioorg. Med. Chem.	2009	None
CHEMBL1080995		0	526.67	1	4.90	15	Cc1ncc(C#N)c(Nc2ccc3[nH]ccc3c2C)c1/C=C/c1cccc(S(=O)(=O)N2CCN(C)CC2)c1	IC50	'>'	50000.0	nM				UO_0000065					False	CHEMBL1113990	Inhibition of ROCK1	B	BAO_0000357	single protein format	None	None	None	None	None	CHEMBL3231	Rho-associated protein kinase 1	Homo sapiens	SINGLE PROTEIN	CHEMBL1154390	1	Scientific Literature	Bioorg. Med. Chem. Lett.	2009	None
CHEMBL1078538		0	302.30	0	2.53	22	N#Cc1ccc(-n2c(-c3nonc3N)nc3ccccc32)cc1	Ki	'>'	2500.0	nM				UO_0000065					False	CHEMBL1104159	Inhibition of ROCK1 assessed as decrease in NADH absorbance at 340 nm in the presence of	B	BAO_0000357	single protein format	None	None	None	None	None	CHEMBL3231	Rho-associated protein kinase 1	Homo sapiens	SINGLE PROTEIN	CHEMBL1153801	1	Scientific Literature	Bioorg. Med. Chem. Lett.	2009	None
CHEMBL1087650		0	474.57	0	4.72	25	CN1C[C@@H]2C[C@H]1CN2c1ccc(-c2ccnc3c(-c4cccc(O)c4)c(-c4ccncc4)nn23)cc1	IC50	'='	17600.0	nM	4.75			UO_0000065	10.02	0.18	0.03	6.81	False	CHEMBL1115864	Inhibition of ROCK1	B	BAO_0000357	single protein format	None	None	None	None	None	CHEMBL3231	Rho-associated protein kinase 1	Homo sapiens	SINGLE PROTEIN	CHEMBL1154392	1	Scientific Literature	Bioorg. Med. Chem. Lett.	2009	None
CHEMBL519965		0	373.44	0	0.49	12	NCCNS(=O)(=O)c1ccc(-c2ccnc3[nH]c(CC(N)=O)cc23)cc1	IC50	'='	10000.0	nM	5.00			UO_0000065	13.39	0.26	4.51	3.47	False	CHEMBL983956	Inhibition of human recombinant ROCK1	B	BAO_0000357	single protein format	Homo sapiens	None	None	None	None	CHEMBL3231	Rho-associated protein kinase 1	Homo sapiens	SINGLE PROTEIN	CHEMBL1138461	1	Scientific Literature	Bioorg. Med. Chem. Lett.	2009	None
CHEMBL1080071		0	270.30	0	1.98	27	Nc1ccc2c(c1)nc(-c1nonc1N)n2C1CCC1	Ki	'='	85.0	nM	7.07			UO_0000065	26.16	0.48	5.09	6.50	False	CHEMBL1104159	Inhibition of ROCK1 assessed as decrease in NADH absorbance at 340 nm in the presence of	B	BAO_0000357	single protein format	None	None	None	None	None	CHEMBL3231	Rho-associated protein kinase 1	Homo sapiens	SINGLE PROTEIN	CHEMBL1153801	1	Scientific Literature	Bioorg. Med. Chem. Lett.	2009	None
CHEMBL263796	GW445014X	0	307.18	0	3.92	GW445014X	CNC(=O)c1cncc(/C=C/c2c(Cl)cccc2Cl)c1	Inhibition	'='	1.46	%				UO_0000187					False	CHEMBL1961924	GSK_PKIS: ROCK1 mean inhibition at 0.1 uM [Nanosyn]	B	BAO_0000357	single protein format	None	None	None	None	None	CHEMBL3231	Rho-associated protein kinase 1	Homo sapiens	SINGLE PROTEIN	CHEMBL1961873	16	GSK Published Kinase Inhibitor Set			None
CHEMBL1909365	GW607049C	0	617.56	2	6.69	GW607049C	COC(=O)Nc1nc2ccc(Sc3ccc(NC(=O)Nc4cc(C(F)(F)F)ccc4F)cc3)cc2[nH]1.O=S(=O)(O)O	Inhibition	'='	-0.72	%				UO_0000187					False	CHEMBL1961925	GSK_PKIS: ROCK1 mean inhibition at 1 uM [Nanosyn]	B	BAO_0000357	single protein format	None	None	None	None	None	CHEMBL3231	Rho-associated protein kinase 1	Homo sapiens	SINGLE PROTEIN	CHEMBL1961873	16	GSK Published Kinase Inhibitor Set			None
CHEMBL1909343		0	394.31	0	1.76	SB-675259-M	O=C(Nc1n[nH]c2nnc(-c3cccnc3)cc12)C1CC1.O=C(O)C(F)(F)F	Inhibition	'='	1.3	%				UO_0000187					False	CHEMBL1961925	GSK_PKIS: ROCK1 mean inhibition at 1 uM [Nanosyn]	B	BAO_0000357	single protein format	None	None	None	None	None	CHEMBL3231	Rho-associated protein kinase 1	Homo sapiens	SINGLE PROTEIN	CHEMBL1961873	16	GSK Published Kinase Inhibitor Set			None
CHEMBL388978	STAUROSPORINE	0	466.54	0	4.35	staurosporine	CN[C@@H]1C[C@H]2O[C@@](C)([C@@H]1OC)n1c3ccccc3c3c4c(c5c6ccccc6n2c5c31)C(=O)NC4	IC50	'='	1.1	nM	8.96			UO_0000065	19.20	0.35	4.61	12.90	False	CHEMBL973460	Inhibition of ROCK1	B	BAO_0000357	single protein format	None	None	None	None	None	CHEMBL3231	Rho-associated protein kinase 1	Homo sapiens	SINGLE PROTEIN	CHEMBL1138507	1	Scientific Literature	J. Med. Chem.	2009	None
CHEMBL520308		0	345.42	0	2.15	16	Cc1cc2c(-c3ccc(S(=O)(=O)N(C)CCO)cc3)ccnc2[nH]1	IC50	'>'	10000.0	nM				UO_0000065					False	CHEMBL983956	Inhibition of human recombinant ROCK1	B	BAO_0000357	single protein format	Homo sapiens	None	None	None	None	CHEMBL3231	Rho-associated protein kinase 1	Homo sapiens	SINGLE PROTEIN	CHEMBL1138461	1	Scientific Literature	Bioorg. Med. Chem. Lett.	2009	None
CHEMBL467079		0	322.32	0	1.06	32	NC(=O)C(Nc1c(Nc2ccncc2)c(=O)c1=O)c1ccccc1	IC50						Not Determined						False	CHEMBL1011436	Inhibition of ROCK1	B	BAO_0000357	single protein format	None	None	None	None	None	CHEMBL3231	Rho-associated protein kinase 1	Homo sapiens	SINGLE PROTEIN	CHEMBL1136863	1	Scientific Literature	Bioorg. Med. Chem.	2009	None
CHEMBL2022281		0	199.21	0	1.73	1	O=C(Nc1ccncc1)c1ccccn1	Inhibition	'='	35.0	%				UO_0000187					False	CHEMBL2025929	Inhibition of human His-puritin-tagged ROCK1 expressed in Sf9 cells at 400 uM after 1 hr by FRET-based enzyme-coupled assay	B	BAO_0000219	cell-based format	Homo sapiens	None	None	Sf9	None	CHEMBL3231	Rho-associated protein kinase 1	Homo sapiens	SINGLE PROTEIN	CHEMBL2021814	1	Scientific Literature	J. Med. Chem.	2012	CHEMBL3308860
CHEMBL2023145		0	293.30	0	3.54	7	O=C(Nc1ccncc1)c1cncc(-c2ccc(F)cc2)c1	IC50	'>'	400000.0	nM				UO_0000065					False	CHEMBL2025930	Inhibition of human His-puritin-tagged ROCK1 expressed in Sf9 cells after 1 hr by FRET-based enzyme-coupled assay	B	BAO_0000219	cell-based format	Homo sapiens	None	None	Sf9	None	CHEMBL3231	Rho-associated protein kinase 1	Homo sapiens	SINGLE PROTEIN	CHEMBL2021814	1	Scientific Literature	J. Med. Chem.	2012	CHEMBL3308860
CHEMBL3218023		0	328.37	0	3.67	5s	O=C(NCc1ccc(F)cc1)Nc1nc(-c2ccncc2)cs1	IC50	'='	570.0	nM	6.24			UO_0000065	19.02	0.37	2.57	9.33	True	CHEMBL3226385	Inhibition of N-terminal GST-tagged ROCK1 (1 to 535) (unknown origin) using KKRPQRRSNVF as substrate after 1 hr by Z-Lyte-based FRET assay	B	BAO_0000357	single protein format	Homo sapiens	None	None	None	None	CHEMBL3231	Rho-associated protein kinase 1	Homo sapiens	SINGLE PROTEIN	CHEMBL3217586	1	Scientific Literature	MedChemComm	2012	None
CHEMBL3218025		0	344.83	0	4.18	5v	O=C(NCc1ccc(Cl)cc1)Nc1nc(-c2ccncc2)cs1	IC50	'='	2400.0	nM	5.62			UO_0000065	16.30	0.33	1.44	8.40	False	CHEMBL3226385	Inhibition of N-terminal GST-tagged ROCK1 (1 to 535) (unknown origin) using KKRPQRRSNVF as substrate after 1 hr by Z-Lyte-based FRET assay	B	BAO_0000357	single protein format	Homo sapiens	None	None	None	None	CHEMBL3231	Rho-associated protein kinase 1	Homo sapiens	SINGLE PROTEIN	CHEMBL3217586	1	Scientific Literature	MedChemComm	2012	None
CHEMBL3218275		0	354.44	0	3.56	5aa	COc1cccc(CNC(=O)N(C)c2nc(-c3ccncc3)cs2)c1	IC50	'='	30.0	nM	7.52			UO_0000065	21.22	0.41	3.96	11.17	False	CHEMBL3226385	Inhibition of N-terminal GST-tagged ROCK1 (1 to 535) (unknown origin) using KKRPQRRSNVF as substrate after 1 hr by Z-Lyte-based FRET assay	B	BAO_0000357	single protein format	Homo sapiens	None	None	None	None	CHEMBL3231	Rho-associated protein kinase 1	Homo sapiens	SINGLE PROTEIN	CHEMBL3217586	1	Scientific Literature	MedChemComm	2012	None
CHEMBL3218279		0	338.44	0	4.48	(R)-14c	CC[C@@H](NC(=O)Nc1nc(-c2ccncc2)cs1)c1ccccc1	IC50	'='	90.0	nM	7.05			UO_0000065	20.82	0.40	2.57	10.53	True	CHEMBL3226385	Inhibition of N-terminal GST-tagged ROCK1 (1 to 535) (unknown origin) using KKRPQRRSNVF as substrate after 1 hr by Z-Lyte-based FRET assay	B	BAO_0000357	single protein format	Homo sapiens	None	None	None	None	CHEMBL3231	Rho-associated protein kinase 1	Homo sapiens	SINGLE PROTEIN	CHEMBL3217586	1	Scientific Literature	MedChemComm	2012	None
CHEMBL3218296		0	342.40	0	4.23	(+/-)-14g	CC(NC(=O)Nc1nc(-c2ccncc2)cs1)c1cccc(F)c1	IC50	'='	430.0	nM	6.37			UO_0000065	18.59	0.36	2.14	9.52	True	CHEMBL3226385	Inhibition of N-terminal GST-tagged ROCK1 (1 to 535) (unknown origin) using KKRPQRRSNVF as substrate after 1 hr by Z-Lyte-based FRET assay	B	BAO_0000357	single protein format	Homo sapiens	None	None	None	None	CHEMBL3231	Rho-associated protein kinase 1	Homo sapiens	SINGLE PROTEIN	CHEMBL3217586	1	Scientific Literature	MedChemComm	2012	None
CHEMBL1789962	GW643971X	0	374.40	0	3.03	GW643971X	COc1cc(C=NNc2ncnc3c2cnn3Cc2ccccc2)ccc1O	Inhibition	'='	1.47	%				UO_0000187					False	CHEMBL1961924	GSK_PKIS: ROCK1 mean inhibition at 0.1 uM [Nanosyn]	B	BAO_0000357	single protein format	None	None	None	None	None	CHEMBL3231	Rho-associated protein kinase 1	Homo sapiens	SINGLE PROTEIN	CHEMBL1961873	16	GSK Published Kinase Inhibitor Set			None
CHEMBL187081	PYRAZOLOPYRIDAZINE 1	0	318.34	0	2.94	GW810576X	COc1cccc(Nc2nccc(-c3cnn4ncccc34)n2)c1	Inhibition	'='	6.3	%				UO_0000187					False	CHEMBL1961925	GSK_PKIS: ROCK1 mean inhibition at 1 uM [Nanosyn]	B	BAO_0000357	single protein format	None	None	None	None	None	CHEMBL3231	Rho-associated protein kinase 1	Homo sapiens	SINGLE PROTEIN	CHEMBL1961873	16	GSK Published Kinase Inhibitor Set			None
CHEMBL95207		0	352.42	0	3.00	SB-220455	CN1CCC(n2cnc(-c3ccc(F)cc3)c2-c2ccnc(N)n2)CC1	Inhibition	'='	1.34	%				UO_0000187					False	CHEMBL1961925	GSK_PKIS: ROCK1 mean inhibition at 1 uM [Nanosyn]	B	BAO_0000357	single protein format	None	None	None	None	None	CHEMBL3231	Rho-associated protein kinase 1	Homo sapiens	SINGLE PROTEIN	CHEMBL1961873	16	GSK Published Kinase Inhibitor Set			None
CHEMBL519881	GW861893X	0	483.53	1	5.66	GW861893X	COc1cc(Nc2ncc3c(C)nc(-c4cccc(Oc5ccccc5)c4)n3n2)cc(OC)c1OC	Inhibition	'='	1.17	%				UO_0000187					False	CHEMBL1961925	GSK_PKIS: ROCK1 mean inhibition at 1 uM [Nanosyn]	B	BAO_0000357	single protein format	None	None	None	None	None	CHEMBL3231	Rho-associated protein kinase 1	Homo sapiens	SINGLE PROTEIN	CHEMBL1961873	16	GSK Published Kinase Inhibitor Set			None
CHEMBL14014		0	433.46	1	5.00	SB-251505	Fc1ccc(-c2ncn(C3CCNCC3)c2-c2ccnc(Oc3cccc(F)c3)n2)cc1	Inhibition	'='	4.1	%				UO_0000187					False	CHEMBL1961925	GSK_PKIS: ROCK1 mean inhibition at 1 uM [Nanosyn]	B	BAO_0000357	single protein format	None	None	None	None	None	CHEMBL3231	Rho-associated protein kinase 1	Homo sapiens	SINGLE PROTEIN	CHEMBL1961873	16	GSK Published Kinase Inhibitor Set			None
CHEMBL1882194	GW780056X	0	373.46	0	3.77	GW780056X	CCN(CC)Cc1ccc(Nc2nccc(-c3cnn4ncccc34)n2)cc1	Inhibition	'='	2.36	%				UO_0000187					False	CHEMBL1961924	GSK_PKIS: ROCK1 mean inhibition at 0.1 uM [Nanosyn]	B	BAO_0000357	single protein format	None	None	None	None	None	CHEMBL3231	Rho-associated protein kinase 1	Homo sapiens	SINGLE PROTEIN	CHEMBL1961873	16	GSK Published Kinase Inhibitor Set			None
CHEMBL219544	7-DEAZAGUANINE	0	150.14	0	-0.39	9	Nc1nc2c(c(=O)[nH]1)CC=N2	Activity	'='	68.0	%				UO_0000187					False	CHEMBL1647663	Displacement of Y-27632 from ROCK-1 assessed as drop in intensity of binding signals by NMR competition experiment	B	BAO_0000357	single protein format	None	None	None	None	None	CHEMBL3231	Rho-associated protein kinase 1	Homo sapiens	SINGLE PROTEIN	CHEMBL1641363	1	Scientific Literature	Bioorg. Med. Chem. Lett.	2011	None
CHEMBL1643355		0	173.22	0	1.28	17A	NCc1ccc2c(N)nccc2c1	IC50	'='	7762.47	nM	5.11			UO_0000065	29.50	0.54	3.83	7.87	False	CHEMBL1647664	Inhibition of ROCK-1 by Immobilized metal ion affinity-based fluorescence polarization assay	B	BAO_0000357	single protein format	None	None	None	None	None	CHEMBL3231	Rho-associated protein kinase 1	Homo sapiens	SINGLE PROTEIN	CHEMBL1641363	1	Scientific Literature	Bioorg. Med. Chem. Lett.	2011	None
CHEMBL1643571		0	243.31	0	1.95	23B	Nc1nccc2cc(O[C@@H]3CCCNC3)ccc12	IC50	'='	1949.84	nM	5.71			UO_0000065	23.47	0.43	3.76	9.49	False	CHEMBL1647664	Inhibition of ROCK-1 by Immobilized metal ion affinity-based fluorescence polarization assay	B	BAO_0000357	single protein format	None	None	None	None	None	CHEMBL3231	Rho-associated protein kinase 1	Homo sapiens	SINGLE PROTEIN	CHEMBL1641363	1	Scientific Literature	Bioorg. Med. Chem. Lett.	2011	None
CHEMBL1909363	GSK-269962B	0	607.07	2	3.84	GSK269962B	CCn1c(-c2nonc2N)nc2cnc(Oc3cccc(NC(=O)c4ccc(OCCN5CCOCC5)cc4)c3)cc21.Cl	Inhibition	'='	92.08	%				UO_0000187					False	CHEMBL1961924	GSK_PKIS: ROCK1 mean inhibition at 0.1 uM [Nanosyn]	B	BAO_0000357	single protein format	None	None	None	None	None	CHEMBL3231	Rho-associated protein kinase 1	Homo sapiens	SINGLE PROTEIN	CHEMBL1961873	16	GSK Published Kinase Inhibitor Set			None
CHEMBL218859	GW445012X	0	266.34	0	3.23	GW445012X	CNC(=O)c1cncc(/C=C/c2c(C)cccc2C)c1	Inhibition	'='	-0.35	%				UO_0000187					False	CHEMBL1961924	GSK_PKIS: ROCK1 mean inhibition at 0.1 uM [Nanosyn]	B	BAO_0000357	single protein format	None	None	None	None	None	CHEMBL3231	Rho-associated protein kinase 1	Homo sapiens	SINGLE PROTEIN	CHEMBL1961873	16	GSK Published Kinase Inhibitor Set			None
CHEMBL189415	GW819077X	0	432.41	1	5.62	GW819077X	FC(F)(F)c1cccc(Nc2nccc(-c3cnn4nc(-c5ccccc5)ccc34)n2)c1	Inhibition	'='	0.77	%				UO_0000187					False	CHEMBL1961924	GSK_PKIS: ROCK1 mean inhibition at 0.1 uM [Nanosyn]	B	BAO_0000357	single protein format	None	None	None	None	None	CHEMBL3231	Rho-associated protein kinase 1	Homo sapiens	SINGLE PROTEIN	CHEMBL1961873	16	GSK Published Kinase Inhibitor Set			None
CHEMBL1909376		0	378.82	0	0.13	SB-759335-B	CCn1c(-c2nonc2N)nc2cncc(C(=O)N3CCNCC3)c21.Cl	Inhibition	'='	2.34	%				UO_0000187					False	CHEMBL1961924	GSK_PKIS: ROCK1 mean inhibition at 0.1 uM [Nanosyn]	B	BAO_0000357	single protein format	None	None	None	None	None	CHEMBL3231	Rho-associated protein kinase 1	Homo sapiens	SINGLE PROTEIN	CHEMBL1961873	16	GSK Published Kinase Inhibitor Set			None
CHEMBL410072	GW301784X	0	445.50	0	0.85	GW301784X	CC(C)(CO)CNC(=O)c1ccc2c(c1)/C(=N/Nc1ccc(S(N)(=O)=O)cc1)C(=O)N2	Inhibition	'='	5.01	%				UO_0000187					False	CHEMBL1961925	GSK_PKIS: ROCK1 mean inhibition at 1 uM [Nanosyn]	B	BAO_0000357	single protein format	None	None	None	None	None	CHEMBL3231	Rho-associated protein kinase 1	Homo sapiens	SINGLE PROTEIN	CHEMBL1961873	16	GSK Published Kinase Inhibitor Set			None
CHEMBL220244	GW427984X	0	296.37	0	3.28	GW427984X	Cc1cc(O)cc(C)c1/C=C/c1cncc(C(=O)N(C)C)c1	Inhibition	'='	0.55	%				UO_0000187					False	CHEMBL1961924	GSK_PKIS: ROCK1 mean inhibition at 0.1 uM [Nanosyn]	B	BAO_0000357	single protein format	None	None	None	None	None	CHEMBL3231	Rho-associated protein kinase 1	Homo sapiens	SINGLE PROTEIN	CHEMBL1961873	16	GSK Published Kinase Inhibitor Set			None
CHEMBL189415	GW819077X	0	432.41	1	5.62	GW819077X	FC(F)(F)c1cccc(Nc2nccc(-c3cnn4nc(-c5ccccc5)ccc34)n2)c1	Inhibition	'='	0.48	%				UO_0000187					False	CHEMBL1961925	GSK_PKIS: ROCK1 mean inhibition at 1 uM [Nanosyn]	B	BAO_0000357	single protein format	None	None	None	None	None	CHEMBL3231	Rho-associated protein kinase 1	Homo sapiens	SINGLE PROTEIN	CHEMBL1961873	16	GSK Published Kinase Inhibitor Set			None
CHEMBL495902	GW820759X	0	291.35	0	3.43	GW820759X	Cc1ccc(C(=O)NC2CC2)cc1-c1ccc2[nH]ncc2c1	Inhibition	'='	6.16	%				UO_0000187					False	CHEMBL1961925	GSK_PKIS: ROCK1 mean inhibition at 1 uM [Nanosyn]	B	BAO_0000357	single protein format	None	None	None	None	None	CHEMBL3231	Rho-associated protein kinase 1	Homo sapiens	SINGLE PROTEIN	CHEMBL1961873	16	GSK Published Kinase Inhibitor Set			None
CHEMBL511765	GSK-2213727A	0	506.54	1	3.50	GSK2213727A	COc1cc(C)c(NC(=O)CN(C)C)cc1Nc1nc(Nc2cccc(F)c2C(N)=O)c2cc[nH]c2n1	Inhibition	'='	11.41	%				UO_0000187					False	CHEMBL1961925	GSK_PKIS: ROCK1 mean inhibition at 1 uM [Nanosyn]	B	BAO_0000357	single protein format	None	None	None	None	None	CHEMBL3231	Rho-associated protein kinase 1	Homo sapiens	SINGLE PROTEIN	CHEMBL1961873	16	GSK Published Kinase Inhibitor Set			None
CHEMBL475761	GW784684X	0	564.09	2	6.81	GW784684X	CN1CCN(Cc2ccc(-c3cc4ncnc(Nc5ccc(OCc6cccc(F)c6)c(Cl)c5)c4s3)o2)CC1	Inhibition	'='	1.65	%				UO_0000187					False	CHEMBL1961924	GSK_PKIS: ROCK1 mean inhibition at 0.1 uM [Nanosyn]	B	BAO_0000357	single protein format	None	None	None	None	None	CHEMBL3231	Rho-associated protein kinase 1	Homo sapiens	SINGLE PROTEIN	CHEMBL1961873	16	GSK Published Kinase Inhibitor Set			None
CHEMBL1922127		0	431.54	0	3.78	40	COc1cccc(CN(CCN(C)C)C(=O)c2cn(C)c3cc(-c4cn[nH]c4)ccc23)c1	IC50	'='	9.0	nM	8.05			UO_0000065	18.64	0.34	4.27	12.12	False	CHEMBL1924422	Inhibition of ROCK1	B	BAO_0000357	single protein format	None	None	None	None	None	CHEMBL3231	Rho-associated protein kinase 1	Homo sapiens	SINGLE PROTEIN	CHEMBL1921670	1	Scientific Literature	Bioorg. Med. Chem. Lett.	2011	None
CHEMBL531804	GW301888X	0	395.47	0	4.30	GW301888X	CN(C)c1cc2c(Nc3ccc4nc(Cc5ccccc5)[nH]c4c3)ncnc2cn1	Inhibition	'='	2.36	%				UO_0000187					False	CHEMBL1961925	GSK_PKIS: ROCK1 mean inhibition at 1 uM [Nanosyn]	B	BAO_0000357	single protein format	None	None	None	None	None	CHEMBL3231	Rho-associated protein kinase 1	Homo sapiens	SINGLE PROTEIN	CHEMBL1961873	16	GSK Published Kinase Inhibitor Set			None
CHEMBL3218011		0	326.38	0	3.23	5g	O=C(NCc1cccc(O)c1)Nc1nc(-c2ccncc2)cs1	IC50	'='	8.0	nM	8.10			UO_0000065	24.81	0.48	4.87	9.29	True	CHEMBL3226385	Inhibition of N-terminal GST-tagged ROCK1 (1 to 535) (unknown origin) using KKRPQRRSNVF as substrate after 1 hr by Z-Lyte-based FRET assay	B	BAO_0000357	single protein format	Homo sapiens	None	None	None	None	CHEMBL3231	Rho-associated protein kinase 1	Homo sapiens	SINGLE PROTEIN	CHEMBL3217586	1	Scientific Literature	MedChemComm	2012	None
[truncated: 3,220 more rows]
