# Supplementary material for: PyRMD Studio: A Unified Suite for Next-Generation, AI-Powered Virtual Screening
Source: J Chem Inf Model. 2026 May 19;66(11):6197–203. doi: 10.1021/acs.jcim.6c00648 (PMC13250901; doi:10.1021/acs.jcim.6c00648)
Supplement: Supplementary file 1 [file ci6c00648_si_001.zip › DATA/rock2_chembl.csv]

Molecule ChEMBL ID	Molecule Name	Molecule Max Phase	Molecular Weight	#RO5 Violations	AlogP	Compound Key	Smiles	Standard Type	Standard Relation	Standard Value	Standard Units	pChEMBL Value	Data Validity Comment	Comment	Uo Units	Ligand Efficiency BEI	Ligand Efficiency LE	Ligand Efficiency LLE	Ligand Efficiency SEI	Potential Duplicate	Assay ChEMBL ID	Assay Description	Assay Type	BAO Format ID	BAO Label	Assay Organism	Assay Tissue ChEMBL ID	Assay Tissue Name	Assay Cell Type	Assay Subcellular Fraction	Target ChEMBL ID	Target Name	Target Organism	Target Type	Document ChEMBL ID	Source ID	Source Description	Document Journal	Document Year	Cell ChEMBL ID
CHEMBL272267		0	516.99	1	4.07	24	Cn1c2cc(C(=O)NCCN3CCCC3)c(O)cc2c2c3c(c(-c4ccccc4Cl)cc21)C(=O)NC3=O	Inhibition	'='	66.0	%				UO_0000187					False	CHEMBL948240	Inhibition of ROCK2 at 10 uM	B	BAO_0000357	single protein format	None	None	None	None	None	CHEMBL2973	Rho-associated protein kinase 2	Homo sapiens	SINGLE PROTEIN	CHEMBL1143190	1	Scientific Literature	Bioorg. Med. Chem. Lett.	2008	None
CHEMBL1088392		0	300.70	0	3.74	7,BSc3923	O=C1Nc2ccc(Cl)cc2/C1=C\c1ccccc1[N+](=O)[O-]	Inhibition						Not Active						False	CHEMBL1108318	Inhibition of ROCK2	B	BAO_0000357	single protein format	None	None	None	None	None	CHEMBL2973	Rho-associated protein kinase 2	Homo sapiens	SINGLE PROTEIN	CHEMBL1157898	1	Scientific Literature	Bioorg. Med. Chem. Lett.	2010	None
CHEMBL1088529		0	335.77	0	3.08	8,BSc3922	O=C1Nc2ccc(Cl)cc2/C1=C\c1ccccc1S(=O)(=O)O	Inhibition						Not Active						False	CHEMBL1108318	Inhibition of ROCK2	B	BAO_0000357	single protein format	None	None	None	None	None	CHEMBL2973	Rho-associated protein kinase 2	Homo sapiens	SINGLE PROTEIN	CHEMBL1157898	1	Scientific Literature	Bioorg. Med. Chem. Lett.	2010	None
CHEMBL379975		0	362.77	0	4.23	7	O=C1NC(=O)c2c1c(-c1ccccc1Cl)cc1[nH]c3ccc(O)cc3c21	Inhibition	'='	29.0	%				UO_0000187					False	CHEMBL996952	Inhibition of ROCK2 at 10 uM	B	BAO_0000357	single protein format	None	None	None	None	None	CHEMBL2973	Rho-associated protein kinase 2	Homo sapiens	SINGLE PROTEIN	CHEMBL1156685	1	Scientific Literature	Eur. J. Med. Chem.	2008	None
CHEMBL1788116		0	600.50	0	3.94	59	N#C/C(=C1/Nc2ccccc2S1)c1ccnc(NCCc2cccnc2)n1.O=C(O)C(F)(F)F.O=C(O)C(F)(F)F	IC50	'='	10000.0	nM	5.00			UO_0000065	13.42	0.25	1.06	5.78	False	CHEMBL832884	Inhibition of protein kinase ROCK2; Range is 5-10	B	BAO_0000357	single protein format	None	None	None	None	None	CHEMBL2973	Rho-associated protein kinase 2	Homo sapiens	SINGLE PROTEIN	CHEMBL1140315	1	Scientific Literature	J. Med. Chem.	2005	None
CHEMBL103115	GW831091X	0	348.36	0	2.31	GW831091X	NS(=O)(=O)c1ccc(Nc2cc(-c3ccc(O)c(F)c3)n[nH]2)cc1	Inhibition	'='	-1.97	%				UO_0000187					False	CHEMBL1961926	GSK_PKIS: ROCK2 mean inhibition at 0.1 uM [Nanosyn]	B	BAO_0000357	single protein format	None	None	None	None	None	CHEMBL2973	Rho-associated protein kinase 2	Homo sapiens	SINGLE PROTEIN	CHEMBL1961873	16	GSK Published Kinase Inhibitor Set			None
CHEMBL213451		0	323.33	0	3.62	43	CCNc1nnc2ccc(-c3ocnc3-c3ccc(F)cc3)cn12	IC50	'>'	10000.0	nM				UO_0000065					False	CHEMBL869149	Inhibition of ROCK2	B	BAO_0000357	single protein format	Homo sapiens	None	None	None	None	CHEMBL2973	Rho-associated protein kinase 2	Homo sapiens	SINGLE PROTEIN	CHEMBL1145312	1	Scientific Literature	Bioorg. Med. Chem. Lett.	2006	None
CHEMBL517561		0	362.36	0	3.72	26	Nc1nccc(-c2ccc3nc(C4COc5ccc(F)cc5C4)oc3c2)n1	IC50	'='	15.0	nM	7.82			UO_0000065	21.59	0.40	4.10	8.99	False	CHEMBL1009210	Inhibition of ROCK2	B	BAO_0000357	single protein format	None	None	None	None	None	CHEMBL2973	Rho-associated protein kinase 2	Homo sapiens	SINGLE PROTEIN	CHEMBL1152196	1	Scientific Literature	Bioorg. Med. Chem. Lett.	2008	None
CHEMBL455659		0	316.36	0	3.67	3	c1ccc2c(c1)CC(c1nc3ccc(-c4cn[nH]c4)cc3[nH]1)CO2	IC50	'='	86.0	nM	7.07			UO_0000065	22.33	0.40	3.40	10.61	False	CHEMBL1009212	Inhibition of ROCK2 assessed as myosin light chain phosphorylation by cell-based assay	B	BAO_0000219	cell-based format	None	None	None	None	None	CHEMBL2973	Rho-associated protein kinase 2	Homo sapiens	SINGLE PROTEIN	CHEMBL1152196	1	Scientific Literature	Bioorg. Med. Chem. Lett.	2008	None
CHEMBL197239		0	429.50	1	5.55	31{48}	O=c1cc(N2CCOCC2)oc2cc(-c3cccc4c3Oc3ccccc3S4)ccc12	Activity						Not Determined						False	CHEMBL860402	Inhibitory activity against ROCK-II at 10 uM	B	BAO_0000357	single protein format	Homo sapiens	None	None	None	None	CHEMBL2973	Rho-associated protein kinase 2	Homo sapiens	SINGLE PROTEIN	CHEMBL1141870	1	Scientific Literature	J. Med. Chem.	2005	None
CHEMBL378370		0	429.88	0	3.49	24	COc1cc2ncnc(Nc3cccc(Cl)c3F)c2cc1CN(C)C1CCNC1=O	IC50	'>'	10000.0	nM				UO_0000065					False	CHEMBL870120	Inhibition of ROCK2	B	BAO_0000357	single protein format	Homo sapiens	None	None	None	None	CHEMBL2973	Rho-associated protein kinase 2	Homo sapiens	SINGLE PROTEIN	CHEMBL1147701	1	Scientific Literature	Bioorg. Med. Chem. Lett.	2006	None
CHEMBL377772		0	443.91	0	4.01	12	COc1cc2ncnc(Nc3cccc(Cl)c3F)c2cc1CN1CCC[C@H]1CC(N)=O	IC50	'>'	10000.0	nM				UO_0000065					False	CHEMBL870120	Inhibition of ROCK2	B	BAO_0000357	single protein format	Homo sapiens	None	None	None	None	CHEMBL2973	Rho-associated protein kinase 2	Homo sapiens	SINGLE PROTEIN	CHEMBL1147701	1	Scientific Literature	Bioorg. Med. Chem. Lett.	2006	None
CHEMBL2325741	CAPIVASERTIB	3	428.92	0	2.15	64, AZD5363	NC1(C(=O)N[C@@H](CCO)c2ccc(Cl)cc2)CCN(c2ncnc3[nH]ccc23)CC1	Inhibition	'>'	75.0	%				UO_0000187					False	CHEMBL2330665	Inhibition of ROCK2 (unknown origin) at 1 uM	B	BAO_0000357	single protein format	Homo sapiens	None	None	None	None	CHEMBL2973	Rho-associated protein kinase 2	Homo sapiens	SINGLE PROTEIN	CHEMBL2321772	1	Scientific Literature	J. Med. Chem.	2013	None
CHEMBL590810		0	425.49	0	3.78	43	N#Cc1ccc(NC(=O)NCc2cccc(C(=O)Nc3ccc4c(c3)CNCC4)c2)cc1	IC50	'='	48.0	nM	7.32			UO_0000065	17.20	0.31	3.54	6.90	False	CHEMBL1066168	Inhibition of human ROCK2 by IMAP assay	B	BAO_0000357	single protein format	Homo sapiens	None	None	None	None	CHEMBL2973	Rho-associated protein kinase 2	Homo sapiens	SINGLE PROTEIN	CHEMBL1157712	1	Scientific Literature	J. Med. Chem.	2010	None
CHEMBL589337		0	328.42	0	1.08	22	CN1CCCN(c2nc(-c3ccncc3)cnc2NCCO)CC1	IC50	'='	3000.0	nM	5.52			UO_0000065	16.82	0.31	4.44	7.13	False	CHEMBL1074823	Inhibition of human recombinant ROCK2	B	BAO_0000357	single protein format	Homo sapiens	None	None	None	None	CHEMBL2973	Rho-associated protein kinase 2	Homo sapiens	SINGLE PROTEIN	CHEMBL1157736	1	Scientific Literature	Bioorg. Med. Chem. Lett.	2010	None
CHEMBL1083749		0	381.86	0	3.43	18-rac	Cc1cccc(C2CNCC2C(=O)Nc2cc3cc[nH]c(=O)c3cc2Cl)c1	IC50	'='	5.0	nM	8.30			UO_0000065	21.74	0.42	4.87	11.22	False	CHEMBL1120081	Inhibition of ROCK2 by luciferase based ATP detection assay	B	BAO_0000357	single protein format	None	None	None	None	None	CHEMBL2973	Rho-associated protein kinase 2	Homo sapiens	SINGLE PROTEIN	CHEMBL1155533	1	Scientific Literature	Bioorg. Med. Chem. Lett.	2010	None
CHEMBL480586		0	349.39	0	3.28	18	COc1cc(-c2cn[nH]c2)ccc1NC(=O)C1COc2ccccc2C1	IC50	'='	3.0	nM	8.52			UO_0000065	24.39	0.45	5.24	11.18	False	CHEMBL942694	Inhibition of ROCK2	B	BAO_0000357	single protein format	None	None	None	None	None	CHEMBL2973	Rho-associated protein kinase 2	Homo sapiens	SINGLE PROTEIN	CHEMBL1141010	1	Scientific Literature	Bioorg. Med. Chem. Lett.	2008	None
CHEMBL475601		0	349.39	0	3.28	26	COc1ccc2c(c1)CC(C(=O)Nc1ccc(-c3cn[nH]c3)cc1)CO2	IC50	'='	3.0	nM	8.52			UO_0000065	24.39	0.45	5.24	11.18	False	CHEMBL942694	Inhibition of ROCK2	B	BAO_0000357	single protein format	None	None	None	None	None	CHEMBL2973	Rho-associated protein kinase 2	Homo sapiens	SINGLE PROTEIN	CHEMBL1141010	1	Scientific Literature	Bioorg. Med. Chem. Lett.	2008	None
CHEMBL482309		0	333.39	0	3.57	29	Cc1ccc2c(c1)CC(C(=O)Nc1ccc(-c3cn[nH]c3)cc1)CO2	IC50	'='	10.0	nM	8.00			UO_0000065	24.00	0.44	4.43	11.94	False	CHEMBL942694	Inhibition of ROCK2	B	BAO_0000357	single protein format	None	None	None	None	None	CHEMBL2973	Rho-associated protein kinase 2	Homo sapiens	SINGLE PROTEIN	CHEMBL1141010	1	Scientific Literature	Bioorg. Med. Chem. Lett.	2008	None
CHEMBL442574		0	363.37	0	2.96	30	O=C(O)c1ccc2c(c1)CC(C(=O)Nc1ccc(-c3cn[nH]c3)cc1)CO2	IC50	'='	30.0	nM	7.52			UO_0000065	20.70	0.38	4.56	7.21	False	CHEMBL942694	Inhibition of ROCK2	B	BAO_0000357	single protein format	None	None	None	None	None	CHEMBL2973	Rho-associated protein kinase 2	Homo sapiens	SINGLE PROTEIN	CHEMBL1141010	1	Scientific Literature	Bioorg. Med. Chem. Lett.	2008	None
CHEMBL519304		0	379.42	0	3.28	36	COc1ccc2c(c1)CC(C(=O)Nc1ccc(-c3cn[nH]c3)c(OC)c1)CO2	IC50	'='	3.0	nM	8.52			UO_0000065	22.46	0.42	5.24	9.97	False	CHEMBL942694	Inhibition of ROCK2	B	BAO_0000357	single protein format	None	None	None	None	None	CHEMBL2973	Rho-associated protein kinase 2	Homo sapiens	SINGLE PROTEIN	CHEMBL1141010	1	Scientific Literature	Bioorg. Med. Chem. Lett.	2008	None
CHEMBL481545		0	424.48	0	3.35	41	CN(C)CCOc1cc(-c2cn[nH]c2)ccc1NC(=O)C1COc2ccc(F)cc2C1	IC50	'<'	2.0	nM				UO_0000065					False	CHEMBL942694	Inhibition of ROCK2	B	BAO_0000357	single protein format	None	None	None	None	None	CHEMBL2973	Rho-associated protein kinase 2	Homo sapiens	SINGLE PROTEIN	CHEMBL1141010	1	Scientific Literature	Bioorg. Med. Chem. Lett.	2008	None
CHEMBL455658		0	319.36	0	3.27	2	O=C(Nc1ccc(-c2cn[nH]c2)cc1)C1COc2ccccc2C1	IC50	'='	25.0	nM	7.60			UO_0000065	23.80	0.43	4.33	11.34	False	CHEMBL942698	Inhibition of ROCK2 assessed as myosin light chain phosphorylation by cell-based assay	B	BAO_0000219	cell-based format	None	None	None	None	None	CHEMBL2973	Rho-associated protein kinase 2	Homo sapiens	SINGLE PROTEIN	CHEMBL1141010	1	Scientific Literature	Bioorg. Med. Chem. Lett.	2008	None
CHEMBL480586		0	349.39	0	3.28	18	COc1cc(-c2cn[nH]c2)ccc1NC(=O)C1COc2ccccc2C1	IC50	'='	6.0	nM	8.22			UO_0000065	23.53	0.43	4.94	10.78	False	CHEMBL942698	Inhibition of ROCK2 assessed as myosin light chain phosphorylation by cell-based assay	B	BAO_0000219	cell-based format	None	None	None	None	None	CHEMBL2973	Rho-associated protein kinase 2	Homo sapiens	SINGLE PROTEIN	CHEMBL1141010	1	Scientific Literature	Bioorg. Med. Chem. Lett.	2008	None
CHEMBL481509		0	447.54	0	2.90	34	CN(C)CCN(C)C(=O)c1ccc2c(c1)CC(C(=O)Nc1ccc(-c3cn[nH]c3)cc1)CO2	IC50	'='	1500.0	nM	5.82			UO_0000065	13.01	0.24	2.92	6.43	False	CHEMBL942698	Inhibition of ROCK2 assessed as myosin light chain phosphorylation by cell-based assay	B	BAO_0000219	cell-based format	None	None	None	None	None	CHEMBL2973	Rho-associated protein kinase 2	Homo sapiens	SINGLE PROTEIN	CHEMBL1141010	1	Scientific Literature	Bioorg. Med. Chem. Lett.	2008	None
CHEMBL482336		0	436.51	0	3.22	38	COc1ccc2c(c1)CC(C(=O)Nc1ccc(-c3cn[nH]c3)cc1OCCN(C)C)CO2	IC50	'<'	6.0	nM				UO_0000065					False	CHEMBL942698	Inhibition of ROCK2 assessed as myosin light chain phosphorylation by cell-based assay	B	BAO_0000219	cell-based format	None	None	None	None	None	CHEMBL2973	Rho-associated protein kinase 2	Homo sapiens	SINGLE PROTEIN	CHEMBL1141010	1	Scientific Literature	Bioorg. Med. Chem. Lett.	2008	None
CHEMBL519959		0	383.84	0	3.93	43	COc1cc(-c2cn[nH]c2)ccc1NC(=O)C1COc2ccc(Cl)cc2C1	IC50	'='	66.0	nM	7.18			UO_0000065	18.71	0.36	3.25	9.42	False	CHEMBL942698	Inhibition of ROCK2 assessed as myosin light chain phosphorylation by cell-based assay	B	BAO_0000219	cell-based format	None	None	None	None	None	CHEMBL2973	Rho-associated protein kinase 2	Homo sapiens	SINGLE PROTEIN	CHEMBL1141010	1	Scientific Literature	Bioorg. Med. Chem. Lett.	2008	None
CHEMBL207130		0	486.98	0	3.56	32	COc1cc2ncnc(Nc3cccc(Cl)c3F)c2cc1CN(C)C1(C(N)=O)CCN(C)CC1	IC50	'>'	10000.0	nM				UO_0000065					False	CHEMBL870120	Inhibition of ROCK2	B	BAO_0000357	single protein format	Homo sapiens	None	None	None	None	CHEMBL2973	Rho-associated protein kinase 2	Homo sapiens	SINGLE PROTEIN	CHEMBL1147701	1	Scientific Literature	Bioorg. Med. Chem. Lett.	2006	None
CHEMBL191410		0	366.47	1	5.25	19	c1csc(-c2nc3cc4c(cc3nc2-c2cccs2)OCCCO4)c1	Inhibition	'='	32.0	%				UO_0000187					False	CHEMBL836157	In vitro percent inhibition of Protein kinase ROCK2 at 10 uM concentration of compound dissolved in 100% DMSO using 5''-[gamma-33P]-triphosphate	B	BAO_0000357	single protein format	None	None	None	None	None	CHEMBL2973	Rho-associated protein kinase 2	Homo sapiens	SINGLE PROTEIN	CHEMBL1140238	1	Scientific Literature	Bioorg. Med. Chem. Lett.	2005	None
CHEMBL196964		0	297.31	0	2.89	31{20}	O=c1cc(N2CCOCC2)oc2cc(-c3ccco3)ccc12	Activity						Not Determined						False	CHEMBL860402	Inhibitory activity against ROCK-II at 10 uM	B	BAO_0000357	single protein format	Homo sapiens	None	None	None	None	CHEMBL2973	Rho-associated protein kinase 2	Homo sapiens	SINGLE PROTEIN	CHEMBL1141870	1	Scientific Literature	J. Med. Chem.	2005	None
CHEMBL260417		0	373.21	0	3.44	4	O=C(Nc1n[nH]c2nc(-c3ccc(O)cc3)c(Br)cc12)C1CC1	Inhibition	'='	4.0	%				UO_0000187					False	CHEMBL770790	Inhibition of ROKa, ROCK II at 10 uM	B	BAO_0000357	single protein format	None	None	None	None	None	CHEMBL2973	Rho-associated protein kinase 2	Homo sapiens	SINGLE PROTEIN	CHEMBL1136207	1	Scientific Literature	Bioorg. Med. Chem. Lett.	2003	None
CHEMBL257834		0	548.71	1	4.21	32	CC(C)(C)CN1CCC(NC(=O)c2csc(NC(=O)c3ccc4cc5n(c4c3)C3(CCC3)CNC5=O)n2)CC1	Inhibition	'='	63.0	%				UO_0000187					False	CHEMBL949035	Inhibition of ROCK2 at 10 uM	B	BAO_0000357	single protein format	None	None	None	None	None	CHEMBL2973	Rho-associated protein kinase 2	Homo sapiens	SINGLE PROTEIN	CHEMBL1143865	1	Scientific Literature	Bioorg. Med. Chem. Lett.	2008	None
CHEMBL1214141		0	547.54	2	6.08	2, GNF-7	Cc1ccc(Nc2ncc3c(n2)N(C)C(=O)N(c2cc(NC(=O)c4cccc(C(F)(F)F)c4)ccc2C)C3)cn1	Inhibition	'='	2.0	%				UO_0000187					False	CHEMBL1217235	Inhibition of human ROCK-2 at 10 uM	B	BAO_0000357	single protein format	Homo sapiens	None	None	None	None	CHEMBL2973	Rho-associated protein kinase 2	Homo sapiens	SINGLE PROTEIN	CHEMBL1212824	1	Scientific Literature	J. Med. Chem.	2010	None
CHEMBL397521		0	1312.57	None	None	ARC-659-1b	N=C(N)NCCC[C@H](NC(=O)[C@H](CCCNC(=N)N)NC(=O)[C@H](CCCNC(=N)N)NC(=O)[C@H](CCCNC(=N)N)NC(=O)[C@H](CCCNC(=N)N)NC(=O)[C@H](CCCNC(=N)N)NC(=O)CCCCCNC(=O)[C@@H]1C[C@@H](O)[C@H](n2cnc3c(N)ncnc32)C1)C(N)=O	Activity	'='	1.0	%				UO_0000187					False	CHEMBL899235	Inhibition of ROCK2 assessed as residual activity at 1 uM	B	BAO_0000357	single protein format	None	None	None	None	None	CHEMBL2973	Rho-associated protein kinase 2	Homo sapiens	SINGLE PROTEIN	CHEMBL1149703	1	Scientific Literature	Bioorg. Med. Chem. Lett.	2007	None
CHEMBL499624		0	490.61	0	4.44	CER-0262696	O=C(NC1Cc2ccccc2C1)c1cccc(Nc2ccnc(N3CCN(c4ccccc4)CC3)n2)c1	Inhibition	'='	1.0	%				UO_0000187					False	CHEMBL953388	Inhibition of ROCK2 at 10 uM by HTRF assay relative to control	B	BAO_0000357	single protein format	None	None	None	None	None	CHEMBL2973	Rho-associated protein kinase 2	Homo sapiens	SINGLE PROTEIN	CHEMBL1150387	1	Scientific Literature	J. Med. Chem.	2008	None
CHEMBL482722		0	406.49	0	2.95	CER-0263084	Cc1cccc(Oc2ccnc(N3CCC[C@H]3C(=O)NCCCn3ccnc3)n2)c1	Inhibition	'='	0.0	%				UO_0000187					False	CHEMBL953388	Inhibition of ROCK2 at 10 uM by HTRF assay relative to control	B	BAO_0000357	single protein format	None	None	None	None	None	CHEMBL2973	Rho-associated protein kinase 2	Homo sapiens	SINGLE PROTEIN	CHEMBL1150387	1	Scientific Literature	J. Med. Chem.	2008	None
CHEMBL483518		0	448.53	0	2.84	CER-0262897	COc1cccc(Nc2cc(N3CCC[C@H]3C(=O)NCCc3ccc(O)cc3)nc(N)n2)c1	Inhibition	'='	0.0	%				UO_0000187					False	CHEMBL953388	Inhibition of ROCK2 at 10 uM by HTRF assay relative to control	B	BAO_0000357	single protein format	None	None	None	None	None	CHEMBL2973	Rho-associated protein kinase 2	Homo sapiens	SINGLE PROTEIN	CHEMBL1150387	1	Scientific Literature	J. Med. Chem.	2008	None
CHEMBL215803		0	403.44	0	2.91	14	C[C@@H]1C[C@H]2CN1CCn1nc3c(cccc3c1O)-c1nc3c(cccc3nc1O)O2	IC50	'>'	1000.0	nM				UO_0000065					False	CHEMBL910948	Inhibition of ROCK2	B	BAO_0000357	single protein format	Homo sapiens	None	None	None	None	CHEMBL2973	Rho-associated protein kinase 2	Homo sapiens	SINGLE PROTEIN	CHEMBL1149510	1	Scientific Literature	Bioorg. Med. Chem. Lett.	2006	None
CHEMBL239150		0	415.29	0	2.71	SR-899	O=C(C(O)c1ccc(Br)cc1)N1CCN(c2ccc3[nH]ncc3c2)CC1	IC50	'='	100.0	nM	7.00			UO_0000065	16.86	0.37	4.29	9.66	False	CHEMBL887137	Inhibition of ROCK2	B	BAO_0000357	single protein format	None	None	None	None	None	CHEMBL2973	Rho-associated protein kinase 2	Homo sapiens	SINGLE PROTEIN	CHEMBL1139200	1	Scientific Literature	Bioorg. Med. Chem. Lett.	2007	None
CHEMBL399410		0	453.57	1	5.72	SB-437013	COc1ccc2cc(-c3c(-c4ccncc4)nc(-c4ccc([S+](C)[O-])cc4)n3C)ccc2c1	Inhibition	'='	2.12	%				UO_0000187					False	CHEMBL1961926	GSK_PKIS: ROCK2 mean inhibition at 0.1 uM [Nanosyn]	B	BAO_0000357	single protein format	None	None	None	None	None	CHEMBL2973	Rho-associated protein kinase 2	Homo sapiens	SINGLE PROTEIN	CHEMBL1961873	16	GSK Published Kinase Inhibitor Set			None
CHEMBL179453	GW622055X	0	392.86	0	4.54	GW622055X	CCS(=O)(=O)c1ccc(OC)c(Nc2ncc(-c3ccccc3Cl)o2)c1	Inhibition	'='	1.15	%				UO_0000187					False	CHEMBL1961926	GSK_PKIS: ROCK2 mean inhibition at 0.1 uM [Nanosyn]	B	BAO_0000357	single protein format	None	None	None	None	None	CHEMBL2973	Rho-associated protein kinase 2	Homo sapiens	SINGLE PROTEIN	CHEMBL1961873	16	GSK Published Kinase Inhibitor Set			None
CHEMBL38380	FASUDIL	3	291.38	0	1.22	Fasudil	O=S(=O)(c1cccc2cnccc12)N1CCCNCC1	Inhibition						Active						False	CHEMBL1960788	Inhibition of human ROCK2	B	BAO_0000357	single protein format	Homo sapiens	None	None	None	None	CHEMBL2973	Rho-associated protein kinase 2	Homo sapiens	SINGLE PROTEIN	CHEMBL1955726	1	Scientific Literature	J. Pharmacol. Exp. Ther.	2007	None
CHEMBL2333888		0	433.54	0	3.40	68	CN(C)CCN(C)c1nc([C@H](N)Cc2cccc(F)c2)nc2ccc(-c3cn[nH]c3)cc12	IC50	'='	627.0	nM	6.20			UO_0000065	14.31	0.26	2.80	7.13	False	CHEMBL2346267	Inhibition of human recombinant 6-His-tagged ROCK2 expressed in baculovirus-infected Sf9 cells using LCB-AKRRRLSSLRA-NH2 as substrate after 25 mins by TR-FRET assay	B	BAO_0000219	cell-based format	Homo sapiens	None	None	Sf9	None	CHEMBL2973	Rho-associated protein kinase 2	Homo sapiens	SINGLE PROTEIN	CHEMBL2331421	1	Scientific Literature	Bioorg. Med. Chem. Lett.	2013	CHEMBL3308860
CHEMBL2333884		0	484.95	0	3.94	61	NCc1ccc(C(=O)NC(c2ccc(Cl)cc2)c2nc3ccc(-c4cn[nH]c4)cc3c(=O)[nH]2)cc1	IC50	'='	18.0	nM	7.75			UO_0000065	15.97	0.30	3.80	5.98	False	CHEMBL2346267	Inhibition of human recombinant 6-His-tagged ROCK2 expressed in baculovirus-infected Sf9 cells using LCB-AKRRRLSSLRA-NH2 as substrate after 25 mins by TR-FRET assay	B	BAO_0000219	cell-based format	Homo sapiens	None	None	Sf9	None	CHEMBL2973	Rho-associated protein kinase 2	Homo sapiens	SINGLE PROTEIN	CHEMBL2331421	1	Scientific Literature	Bioorg. Med. Chem. Lett.	2013	CHEMBL3308860
CHEMBL2333912		0	367.36	0	2.83	41	N[C@H](Cc1ccc(F)c(F)c1)c1nc2ccc(-c3cn[nH]c3)cc2c(=O)[nH]1	IC50	'='	7.0	nM	8.15			UO_0000065	22.20	0.41	5.32	8.12	False	CHEMBL2346267	Inhibition of human recombinant 6-His-tagged ROCK2 expressed in baculovirus-infected Sf9 cells using LCB-AKRRRLSSLRA-NH2 as substrate after 25 mins by TR-FRET assay	B	BAO_0000219	cell-based format	Homo sapiens	None	None	Sf9	None	CHEMBL2973	Rho-associated protein kinase 2	Homo sapiens	SINGLE PROTEIN	CHEMBL2331421	1	Scientific Literature	Bioorg. Med. Chem. Lett.	2013	CHEMBL3308860
CHEMBL2333907		0	379.39	0	2.70	36	COc1cc(-c2cn[nH]c2)cc2c(=O)[nH]c([C@@H](N)Cc3cccc(F)c3)nc12	IC50	'='	8.0	nM	8.10			UO_0000065	21.34	0.39	5.40	7.38	False	CHEMBL2346267	Inhibition of human recombinant 6-His-tagged ROCK2 expressed in baculovirus-infected Sf9 cells using LCB-AKRRRLSSLRA-NH2 as substrate after 25 mins by TR-FRET assay	B	BAO_0000219	cell-based format	Homo sapiens	None	None	Sf9	None	CHEMBL2973	Rho-associated protein kinase 2	Homo sapiens	SINGLE PROTEIN	CHEMBL2331421	1	Scientific Literature	Bioorg. Med. Chem. Lett.	2013	CHEMBL3308860
CHEMBL2333905		0	349.37	0	2.69	34	N[C@@H](Cc1ccc(F)cc1)c1nc2ccc(-c3cn[nH]c3)cc2c(=O)[nH]1	IC50	'='	9.0	nM	8.05			UO_0000065	23.03	0.42	5.36	8.01	False	CHEMBL2346267	Inhibition of human recombinant 6-His-tagged ROCK2 expressed in baculovirus-infected Sf9 cells using LCB-AKRRRLSSLRA-NH2 as substrate after 25 mins by TR-FRET assay	B	BAO_0000219	cell-based format	Homo sapiens	None	None	Sf9	None	CHEMBL2973	Rho-associated protein kinase 2	Homo sapiens	SINGLE PROTEIN	CHEMBL2331421	1	Scientific Literature	Bioorg. Med. Chem. Lett.	2013	CHEMBL3308860
CHEMBL2325743		0	398.90	0	2.79	34	C[C@H](NC(=O)C1(N)CCN(c2ncnc3[nH]ccc23)CC1)c1ccc(Cl)cc1	IC50	'='	55.0	nM	7.26			UO_0000065	18.20	0.35	4.47	7.26	False	CHEMBL2330882	Inhibition of recombinant ROCK2 (unknown origin) using 5-FAM-labeled peptide as substrate after 1 hr by caliper off-chip incubation mobility shift assay	B	BAO_0000357	single protein format	Homo sapiens	None	None	None	None	CHEMBL2973	Rho-associated protein kinase 2	Homo sapiens	SINGLE PROTEIN	CHEMBL2321772	1	Scientific Literature	J. Med. Chem.	2013	None
CHEMBL1080137		0	333.42	0	4.41	6d	c1ccc2c(c1)CC(c1nc3ccc(-c4cn[nH]c4)cc3s1)CO2	IC50	'='	1550.0	nM	5.81			UO_0000065	17.42	0.33	1.40	11.44	False	CHEMBL1102487	Inhibition of ROCK2 assessed as myosin light chain phosphorylation by cell-based assay	B	BAO_0000219	cell-based format	None	None	None	None	None	CHEMBL2973	Rho-associated protein kinase 2	Homo sapiens	SINGLE PROTEIN	CHEMBL1154368	1	Scientific Literature	Bioorg. Med. Chem. Lett.	2009	None
CHEMBL1081184		0	367.86	1	5.06	6o	Clc1ccc2c(c1)CC(c1nc3ccc(-c4cn[nH]c4)cc3s1)CO2	IC50						Not Determined						False	CHEMBL1102487	Inhibition of ROCK2 assessed as myosin light chain phosphorylation by cell-based assay	B	BAO_0000219	cell-based format	None	None	None	None	None	CHEMBL2973	Rho-associated protein kinase 2	Homo sapiens	SINGLE PROTEIN	CHEMBL1154368	1	Scientific Literature	Bioorg. Med. Chem. Lett.	2009	None
CHEMBL1080104		0	334.40	0	3.62	19a	O=C(NCc1ccccc1)c1nc2ccc(-c3cn[nH]c3)cc2s1	IC50						Not Determined						False	CHEMBL1102487	Inhibition of ROCK2 assessed as myosin light chain phosphorylation by cell-based assay	B	BAO_0000219	cell-based format	None	None	None	None	None	CHEMBL2973	Rho-associated protein kinase 2	Homo sapiens	SINGLE PROTEIN	CHEMBL1154368	1	Scientific Literature	Bioorg. Med. Chem. Lett.	2009	None
CHEMBL1081194		0	352.39	0	3.76	19c	O=C(NCc1cccc(F)c1)c1nc2ccc(-c3cn[nH]c3)cc2s1	IC50						Not Determined						False	CHEMBL1102487	Inhibition of ROCK2 assessed as myosin light chain phosphorylation by cell-based assay	B	BAO_0000219	cell-based format	None	None	None	None	None	CHEMBL2973	Rho-associated protein kinase 2	Homo sapiens	SINGLE PROTEIN	CHEMBL1154368	1	Scientific Literature	Bioorg. Med. Chem. Lett.	2009	None
CHEMBL1080286		0	404.50	0	4.50	19f	COc1cccc(CN(C(=O)c2nc3ccc(-c4cn[nH]c4)cc3s2)C2CC2)c1	IC50						Not Determined						False	CHEMBL1102487	Inhibition of ROCK2 assessed as myosin light chain phosphorylation by cell-based assay	B	BAO_0000219	cell-based format	None	None	None	None	None	CHEMBL2973	Rho-associated protein kinase 2	Homo sapiens	SINGLE PROTEIN	CHEMBL1154368	1	Scientific Literature	Bioorg. Med. Chem. Lett.	2009	None
CHEMBL1081193		0	364.43	0	3.63	19b	COc1cccc(CNC(=O)c2nc3ccc(-c4cn[nH]c4)cc3s2)c1	IC50	'='	18.0	nM	7.75			UO_0000065	21.25	0.41	4.11	9.69	False	CHEMBL1102485	Inhibition of ROCK2	B	BAO_0000357	single protein format	None	None	None	None	None	CHEMBL2973	Rho-associated protein kinase 2	Homo sapiens	SINGLE PROTEIN	CHEMBL1154368	1	Scientific Literature	Bioorg. Med. Chem. Lett.	2009	None
CHEMBL1080279		0	435.55	0	3.90	19h, SR-6494	COc1cccc(CN(CCN(C)C)C(=O)c2nc3ccc(-c4cn[nH]c4)cc3s2)c1	IC50	'='	0.4	nM	9.40			UO_0000065	21.58	0.41	5.50	12.64	False	CHEMBL1102485	Inhibition of ROCK2	B	BAO_0000357	single protein format	None	None	None	None	None	CHEMBL2973	Rho-associated protein kinase 2	Homo sapiens	SINGLE PROTEIN	CHEMBL1154368	1	Scientific Literature	Bioorg. Med. Chem. Lett.	2009	None
CHEMBL238945		0	302.38	0	1.23	SR-895	CC(C)[C@@H](O)C(=O)N1CCN(c2ccc3[nH]ncc3c2)CC1	IC50	'='	3900.0	nM	5.41			UO_0000065	17.89	0.34	4.18	7.46	False	CHEMBL887137	Inhibition of ROCK2	B	BAO_0000357	single protein format	None	None	None	None	None	CHEMBL2973	Rho-associated protein kinase 2	Homo sapiens	SINGLE PROTEIN	CHEMBL1139200	1	Scientific Literature	Bioorg. Med. Chem. Lett.	2007	None
CHEMBL1080136		0	358.47	1	5.39	6c	Cc1cc(-c2ccc3nc(C4COc5ccccc5C4)sc3c2)ccn1	IC50	'='	1200.0	nM	5.92			UO_0000065	16.52	0.31	0.53	16.91	False	CHEMBL1102485	Inhibition of ROCK2	B	BAO_0000357	single protein format	None	None	None	None	None	CHEMBL2973	Rho-associated protein kinase 2	Homo sapiens	SINGLE PROTEIN	CHEMBL1154368	1	Scientific Literature	Bioorg. Med. Chem. Lett.	2009	None
CHEMBL1076298		0	363.44	0	4.41	6m	COc1ccc2c(c1)CC(c1nc3ccc(-c4cn[nH]c4)cc3s1)CO2	IC50	'='	45.0	nM	7.35			UO_0000065	20.21	0.39	2.94	12.24	False	CHEMBL1102485	Inhibition of ROCK2	B	BAO_0000357	single protein format	None	None	None	None	None	CHEMBL2973	Rho-associated protein kinase 2	Homo sapiens	SINGLE PROTEIN	CHEMBL1154368	1	Scientific Literature	Bioorg. Med. Chem. Lett.	2009	None
CHEMBL1079919		0	391.45	0	4.19	6q	COC(=O)c1ccc2c(c1)CC(c1nc3ccc(-c4cn[nH]c4)cc3s1)CO2	IC50	'='	59.0	nM	7.23			UO_0000065	18.47	0.35	3.04	9.38	False	CHEMBL1102485	Inhibition of ROCK2	B	BAO_0000357	single protein format	None	None	None	None	None	CHEMBL2973	Rho-associated protein kinase 2	Homo sapiens	SINGLE PROTEIN	CHEMBL1154368	1	Scientific Literature	Bioorg. Med. Chem. Lett.	2009	None
CHEMBL247067		0	529.64	2	5.20	9a	CN(C)c1cc2cc(n1)CCCn1cc(c3ccccc31)C1=C(C(=O)NC1=O)c1cn(c3ccccc13)CCC2	Inhibition	'='	103.0	%				UO_0000187					False	CHEMBL887018	Inhibition of human ROCK2 at 1 uM relative to control	B	BAO_0000357	single protein format	Homo sapiens	None	None	None	None	CHEMBL2973	Rho-associated protein kinase 2	Homo sapiens	SINGLE PROTEIN	CHEMBL1139192	1	Scientific Literature	Bioorg. Med. Chem. Lett.	2007	None
CHEMBL595143		0	541.68	2	5.72	24	COc1cc2c(Oc3ccc(-c4nc5ccccc5s4)cc3)ncnc2cc1OCCCN1CCN(C)CC1	Residual activity	'='	98.0	%				UO_0000187					False	CHEMBL1072506	Residual activity of ROCK2 at 0.1 uM by microplate scintillation counting	B	BAO_0000357	single protein format	None	None	None	None	None	CHEMBL2973	Rho-associated protein kinase 2	Homo sapiens	SINGLE PROTEIN	CHEMBL1152560	1	Scientific Literature	Bioorg. Med. Chem.	2009	None
CHEMBL279185		0	1330.54	None	None	5	N=C(N)NCCC[C@@H](NC(=O)[C@@H](CCCNC(=N)N)NC(=O)[C@@H](CCCNC(=N)N)NC(=O)[C@@H](CCCNC(=N)N)NC(=O)[C@@H](CCCNC(=N)N)NC(=O)[C@@H](CCCNC(=N)N)NC(=O)CCCCCNC(=O)[C@H]1O[C@@H](n2cnc3c(N)ncnc32)[C@H](O)[C@@H]1O)C(N)=O	Activity	'='	0.0	%				UO_0000187					False	CHEMBL873778	Percent residual activity, relative to control, of ROCK-II at 1 uM concentration of inhibitor in presence of 20 uM ATP	B	BAO_0000357	single protein format	Homo sapiens	None	None	None	None	CHEMBL2973	Rho-associated protein kinase 2	Homo sapiens	SINGLE PROTEIN	CHEMBL1137240	1	Scientific Literature	J. Med. Chem.	2006	None
CHEMBL203138		0	398.23	0	3.02	24	CCONC(=O)c1cn(C)c(=O)c(C)c1Nc1ccc(Br)cc1F	Inhibition	'='	13.0	%				UO_0000187					False	CHEMBL870643	Inhibition of ROCK 2 at 10 uM	B	BAO_0000357	single protein format	Homo sapiens	None	None	None	None	CHEMBL2973	Rho-associated protein kinase 2	Homo sapiens	SINGLE PROTEIN	CHEMBL1147738	1	Scientific Literature	J. Med. Chem.	2006	None
CHEMBL1968705		0	535.65	2	6.13	BDBM140996	CCCC(=O)Nc1cccc(-c2nc(Nc3ccc4[nH]ncc4c3)c3cc(OCCN4CCCC4)ccc3n2)c1	IC50	'='	0.000012	nM		Outside typical range	276244	UO_0000065					False	CHEMBL3705523	Binding Assay: ROCK-II inhibitory activity can be measured using the ROCK-II Assay Kit (Molecular Devices, inc.; Sunnyvale, Calif.).	B	BAO_0000357	single protein format	Homo sapiens	None	None	None	None	CHEMBL2973	Rho-associated protein kinase 2	Homo sapiens	SINGLE PROTEIN	CHEMBL3639077	37	BindingDB Database		2014	None
CHEMBL3797874		0	491.60	0	3.08	3	CN(C)C(=O)Oc1cccc(NC(=O)C2(CN)CCN(c3ncnc4[nH]c5c(c34)CCCC5)CC2)c1	IC50	'>'	1000.0	nM				UO_0000065					False	CHEMBL3801112	Inhibition of human ROCK2 using KEAKEKRQEQIAKRRRLSSLRASTSKSGGSQK as substrate preincubated for 20 mins followed by [gamma-33P]-ATP/10 uM ATP addition measured after 120 mins by radiometric assay	B	BAO_0000357	single protein format	Homo sapiens	None	None	None	None	CHEMBL2973	Rho-associated protein kinase 2	Homo sapiens	SINGLE PROTEIN	CHEMBL3797110	1	Scientific Literature	MedChemComm	2016	None
CHEMBL3799326		0	465.56	0	2.82	2	Cc1[nH]c2ncnc(N3CCC(CN)(C(=O)Nc4cccc(OC(=O)N(C)C)c4)CC3)c2c1C	IC50	'>'	1000.0	nM				UO_0000065					False	CHEMBL3801112	Inhibition of human ROCK2 using KEAKEKRQEQIAKRRRLSSLRASTSKSGGSQK as substrate preincubated for 20 mins followed by [gamma-33P]-ATP/10 uM ATP addition measured after 120 mins by radiometric assay	B	BAO_0000357	single protein format	Homo sapiens	None	None	None	None	CHEMBL2973	Rho-associated protein kinase 2	Homo sapiens	SINGLE PROTEIN	CHEMBL3797110	1	Scientific Literature	MedChemComm	2016	None
CHEMBL485214		0	321.34	0	2.86	3	O=C(Nc1ccc(-c2c[nH]cn2)cc1)C1COc2ccccc2O1	IC50	'='	1.5	nM	8.82			UO_0000065	27.46	0.50	5.96	11.57	False	CHEMBL1031376	Inhibition of ROCK2	B	BAO_0000357	single protein format	None	None	None	None	None	CHEMBL2973	Rho-associated protein kinase 2	Homo sapiens	SINGLE PROTEIN	CHEMBL1142492	1	Scientific Literature	J. Med. Chem.	2008	None
CHEMBL192974		0	488.59	1	5.67	5b	COC(=O)Cc1csc(-c2nc3cc4ccccc4cc3nc2-c2cc(CC(=O)OC)cs2)c1	Inhibition	'='	4.0	%				UO_0000187					False	CHEMBL836157	In vitro percent inhibition of Protein kinase ROCK2 at 10 uM concentration of compound dissolved in 100% DMSO using 5''-[gamma-33P]-triphosphate	B	BAO_0000357	single protein format	None	None	None	None	None	CHEMBL2973	Rho-associated protein kinase 2	Homo sapiens	SINGLE PROTEIN	CHEMBL1140238	1	Scientific Literature	Bioorg. Med. Chem. Lett.	2005	None
CHEMBL190143		0	516.64	2	6.45	5c	COC(=O)CCc1ccc(-c2nc3cc4ccccc4cc3nc2-c2ccc(CCC(=O)OC)s2)s1	Inhibition	'='	5.0	%				UO_0000187					False	CHEMBL836157	In vitro percent inhibition of Protein kinase ROCK2 at 10 uM concentration of compound dissolved in 100% DMSO using 5''-[gamma-33P]-triphosphate	B	BAO_0000357	single protein format	None	None	None	None	None	CHEMBL2973	Rho-associated protein kinase 2	Homo sapiens	SINGLE PROTEIN	CHEMBL1140238	1	Scientific Literature	Bioorg. Med. Chem. Lett.	2005	None
CHEMBL520103		0	367.38	0	3.41	40	COc1cc(-c2cn[nH]c2)ccc1NC(=O)C1COc2ccc(F)cc2C1	IC50	'='	3.0	nM	8.52			UO_0000065	23.20	0.43	5.11	11.18	False	CHEMBL942694	Inhibition of ROCK2	B	BAO_0000357	single protein format	None	None	None	None	None	CHEMBL2973	Rho-associated protein kinase 2	Homo sapiens	SINGLE PROTEIN	CHEMBL1141010	1	Scientific Literature	Bioorg. Med. Chem. Lett.	2008	None
CHEMBL573339	PI-103	0	348.36	0	2.98	PI-103	Oc1cccc(-c2nc(N3CCOCC3)c3oc4ncccc4c3n2)c1	Activity	'='	76.0	%				UO_0000187					False	CHEMBL1063671	Percentage ROCK2 activity remaining in the presence of 1uM inhibitor	B	BAO_0000357	single protein format	Homo sapiens	None	None	None	None	CHEMBL2973	Rho-associated protein kinase 2	Homo sapiens	SINGLE PROTEIN	CHEMBL1150976	1	Scientific Literature	Biochem. J.	2007	None
CHEMBL478629	DORSOMORPHIN	0	399.50	0	4.32	C	c1cc(-c2cnn3cc(-c4ccc(OCCN5CCCCC5)cc4)cnc23)ccn1	Activity	'='	67.0	%				UO_0000187					False	CHEMBL1063671	Percentage ROCK2 activity remaining in the presence of 1uM inhibitor	B	BAO_0000357	single protein format	Homo sapiens	None	None	None	None	CHEMBL2973	Rho-associated protein kinase 2	Homo sapiens	SINGLE PROTEIN	CHEMBL1150976	1	Scientific Literature	Biochem. J.	2007	None
CHEMBL559147	Y-27632	0	247.34	0	2.17	Y-27632	C[C@@H](N)[C@H]1CC[C@H](C(=O)Nc2ccncc2)CC1	Activity	'='	7.0	%			Antagonist	UO_0000187					False	CHEMBL1063774	Percentage ROCK2 activity remaining in the presence of 10uM inhibitor	B	BAO_0000357	single protein format	Homo sapiens	None	None	None	None	CHEMBL2973	Rho-associated protein kinase 2	Homo sapiens	SINGLE PROTEIN	CHEMBL1150976	1	Scientific Literature	Biochem. J.	2007	None
CHEMBL485213		0	332.36	0	3.53	2	O=C(Nc1ccc(-c2ccncc2)cc1)C1COc2ccccc2O1	IC50	'='	46.0	nM	7.34			UO_0000065	22.08	0.40	3.81	12.14	False	CHEMBL1031376	Inhibition of ROCK2	B	BAO_0000357	single protein format	None	None	None	None	None	CHEMBL2973	Rho-associated protein kinase 2	Homo sapiens	SINGLE PROTEIN	CHEMBL1142492	1	Scientific Literature	J. Med. Chem.	2008	None
CHEMBL572910		0	450.93	0	3.09	Table 2, R3C1	Cl.Nc1ncc(-c2ccc(C(=O)N[C@@H]3CCNC3)cc2)nc1Oc1ccc2cc[nH]c2c1	Inhibition	'='	37.0	%				UO_0000187					False	CHEMBL1052149	Inhibition of recombinant ROCK2 at 20 uM by [gamma-33P]ATP based assay	B	BAO_0000357	single protein format	None	None	None	None	None	CHEMBL2973	Rho-associated protein kinase 2	Homo sapiens	SINGLE PROTEIN	CHEMBL1154188	1	Scientific Literature	J. Med. Chem.	2009	None
CHEMBL208286		0	433.87	0	2.45	28	COc1cc2ncnc(Nc3cccc(Cl)c3F)c2cc1CN(C)[C@@H](CO)C(N)=O	IC50	'>'	10000.0	nM				UO_0000065					False	CHEMBL870120	Inhibition of ROCK2	B	BAO_0000357	single protein format	Homo sapiens	None	None	None	None	CHEMBL2973	Rho-associated protein kinase 2	Homo sapiens	SINGLE PROTEIN	CHEMBL1147701	1	Scientific Literature	Bioorg. Med. Chem. Lett.	2006	None
CHEMBL380006		0	445.93	0	4.08	23	COc1cc2ncnc(Nc3cccc(Cl)c3F)c2cc1CN(C)[C@H](C)C(=O)N(C)C	IC50	'>'	10000.0	nM				UO_0000065					False	CHEMBL870120	Inhibition of ROCK2	B	BAO_0000357	single protein format	Homo sapiens	None	None	None	None	CHEMBL2973	Rho-associated protein kinase 2	Homo sapiens	SINGLE PROTEIN	CHEMBL1147701	1	Scientific Literature	Bioorg. Med. Chem. Lett.	2006	None
CHEMBL206955		0	429.88	0	3.62	4	COc1cc2ncnc(Nc3ccc(F)c(Cl)c3)c2cc1CN1CCC[C@@H]1C(N)=O	IC50	'>'	10000.0	nM				UO_0000065					False	CHEMBL870120	Inhibition of ROCK2	B	BAO_0000357	single protein format	Homo sapiens	None	None	None	None	CHEMBL2973	Rho-associated protein kinase 2	Homo sapiens	SINGLE PROTEIN	CHEMBL1147701	1	Scientific Literature	Bioorg. Med. Chem. Lett.	2006	None
CHEMBL3794389		0	453.54	0	4.89	60	Cc1ccc(C(=O)OCc2ccc(C(CN)C(=O)Nc3ccc4cnccc4c3)cc2)c(C)c1	Inhibition	'='	93.0	%				UO_0000187					False	CHEMBL3796592	Inhibition of human ROCK2 at 500 nM	B	BAO_0000357	single protein format	Homo sapiens	None	None	None	None	CHEMBL2973	Rho-associated protein kinase 2	Homo sapiens	SINGLE PROTEIN	CHEMBL3792347	1	Scientific Literature	Bioorg. Med. Chem. Lett.	2016	None
CHEMBL3613624		0	493.61	0	3.42	27	Cc1[nH]c2ncnc(N3CCC(CN(C)C)(C(=O)Nc4cccc(OC(=O)N(C)C)c4)CC3)c2c1C	IC50	'>'	1000.0	nM				UO_0000065					False	CHEMBL3615478	Inhibition of ROCK2 (unknown origin) by radiometric assay	B	BAO_0000357	single protein format	Homo sapiens	None	None	None	None	CHEMBL2973	Rho-associated protein kinase 2	Homo sapiens	SINGLE PROTEIN	CHEMBL3611979	1	Scientific Literature	Bioorg. Med. Chem. Lett.	2015	None
CHEMBL3794389		0	453.54	0	4.89	60	Cc1ccc(C(=O)OCc2ccc(C(CN)C(=O)Nc3ccc4cnccc4c3)cc2)c(C)c1	Ki	'='	4.2	nM	8.38			UO_0000065	18.47	0.34	3.49	8.88	False	CHEMBL3796494	Inhibition of ROCK2 (unknown origin) using RSK2 peptide (KKRNRTLTK) as substrate after 180 mins by luminescent kinase assay	B	BAO_0000357	single protein format	Homo sapiens	None	None	None	None	CHEMBL2973	Rho-associated protein kinase 2	Homo sapiens	SINGLE PROTEIN	CHEMBL3792347	1	Scientific Literature	Bioorg. Med. Chem. Lett.	2016	None
CHEMBL3793538		0	305.38	0	3.31	6	NCCC(C(=O)Nc1ccc2cnccc2c1)c1ccccc1	Ki	'='	1.5	nM	8.82			UO_0000065	28.89	0.52	5.51	12.97	False	CHEMBL3796494	Inhibition of ROCK2 (unknown origin) using RSK2 peptide (KKRNRTLTK) as substrate after 180 mins by luminescent kinase assay	B	BAO_0000357	single protein format	Homo sapiens	None	None	None	None	CHEMBL2973	Rho-associated protein kinase 2	Homo sapiens	SINGLE PROTEIN	CHEMBL3792347	1	Scientific Literature	Bioorg. Med. Chem. Lett.	2016	None
CHEMBL575754		0	234.26	0	3.61	8	O=Cc1c[nH]c2ccc3c4ccccc4[nH]c3c12	Activity	'='	86.0	%				UO_0000187					False	CHEMBL1056857	Inhibition of ROCK2 assessed as residual enzyme activity at 10 uM relative to untreated control	B	BAO_0000357	single protein format	None	None	None	None	None	CHEMBL2973	Rho-associated protein kinase 2	Homo sapiens	SINGLE PROTEIN	CHEMBL1154186	1	Scientific Literature	J. Med. Chem.	2009	None
CHEMBL1163566		0	488.95	0	4.66	5n	FC(F)(F)c1ccc(Cl)cc1CN1CCNc2ncc(-c3ccnc(N4CCNCC4)c3)cc21	Inhibition	'='	76.0	%				UO_0000187					False	CHEMBL1166847	Inhibition of ROCK2 at 1 uM	B	BAO_0000357	single protein format	None	None	None	None	None	CHEMBL2973	Rho-associated protein kinase 2	Homo sapiens	SINGLE PROTEIN	CHEMBL1165965	1	Scientific Literature	Bioorg. Med. Chem.	2010	None
CHEMBL1077598		0	788.01	2	-0.75	3	N=C(N)NCCC[C@@H](NC(=O)[C@@H](CCCNC(=N)N)NC(=O)CCCCCNC(=O)[C@@H](CCCCN)NC(=O)CCCCCNC(=O)c1ccccc1)C(N)=O	Kd	'='	8000.0	nM	5.10			UO_0000065	6.47	0.12	5.85	1.51	False	CHEMBL1110413	Displacement of ARC583 from ROCK2	B	BAO_0000357	single protein format	None	None	None	None	None	CHEMBL2973	Rho-associated protein kinase 2	Homo sapiens	SINGLE PROTEIN	CHEMBL1154334	1	Scientific Literature	Bioorg. Med. Chem. Lett.	2009	None
CHEMBL1077372		0	897.06	3	-2.50	9	N=C(N)NCCC[C@@H](NC(=O)[C@@H](CCCNC(=N)N)NC(=O)CCCCCNC(=O)[C@@H](CCCCN)NC(=O)CCCCCNC(=O)c1cn(-c2ncnc3[nH]cnc23)nn1)C(N)=O	Kd	'='	800.0	nM	6.10			UO_0000065	6.80	0.13	8.60	1.44	False	CHEMBL1110413	Displacement of ARC583 from ROCK2	B	BAO_0000357	single protein format	None	None	None	None	None	CHEMBL2973	Rho-associated protein kinase 2	Homo sapiens	SINGLE PROTEIN	CHEMBL1154334	1	Scientific Literature	Bioorg. Med. Chem. Lett.	2009	None
CHEMBL1080138		0	347.44	0	4.71	6e	Cc1n[nH]cc1-c1ccc2nc(C3COc4ccccc4C3)sc2c1	IC50	'='	25.0	nM	7.60			UO_0000065	21.88	0.42	2.89	14.96	False	CHEMBL1102485	Inhibition of ROCK2	B	BAO_0000357	single protein format	None	None	None	None	None	CHEMBL2973	Rho-associated protein kinase 2	Homo sapiens	SINGLE PROTEIN	CHEMBL1154368	1	Scientific Literature	Bioorg. Med. Chem. Lett.	2009	None
CHEMBL1080135		0	344.44	1	5.08	6b	c1ccc2c(c1)CC(c1nc3ccc(-c4ccncc4)cc3s1)CO2	IC50						Not Determined						False	CHEMBL1102487	Inhibition of ROCK2 assessed as myosin light chain phosphorylation by cell-based assay	B	BAO_0000219	cell-based format	None	None	None	None	None	CHEMBL2973	Rho-associated protein kinase 2	Homo sapiens	SINGLE PROTEIN	CHEMBL1154368	1	Scientific Literature	Bioorg. Med. Chem. Lett.	2009	None
CHEMBL1081349		0	363.44	0	4.41	6h	COc1cc(-c2cn[nH]c2)cc2sc(C3COc4ccccc4C3)nc12	IC50	'='	1241.0	nM	5.91			UO_0000065	16.25	0.31	1.50	9.84	False	CHEMBL1102487	Inhibition of ROCK2 assessed as myosin light chain phosphorylation by cell-based assay	B	BAO_0000219	cell-based format	None	None	None	None	None	CHEMBL2973	Rho-associated protein kinase 2	Homo sapiens	SINGLE PROTEIN	CHEMBL1154368	1	Scientific Literature	Bioorg. Med. Chem. Lett.	2009	None
CHEMBL1081001		0	422.51	0	3.98	19g	COCCN(Cc1cccc(OC)c1)C(=O)c1nc2ccc(-c3cn[nH]c3)cc2s1	IC50	'='	871.0	nM	6.06			UO_0000065	14.34	0.28	2.08	7.54	False	CHEMBL1102487	Inhibition of ROCK2 assessed as myosin light chain phosphorylation by cell-based assay	B	BAO_0000219	cell-based format	None	None	None	None	None	CHEMBL2973	Rho-associated protein kinase 2	Homo sapiens	SINGLE PROTEIN	CHEMBL1154368	1	Scientific Literature	Bioorg. Med. Chem. Lett.	2009	None
CHEMBL1077369		0	887.13	3	-0.65	6a	N=C(N)NCCC[C@@H](NC(=O)[C@@H](CCCNC(=N)N)NC(=O)CCCCCNC(=O)[C@@H](CCCCN)NC(=O)CCCCCNC(=O)c1ccc(-c2ccnc(N)n2)s1)C(N)=O	Kd	'<'	3.0	nM				UO_0000065					False	CHEMBL1110413	Displacement of ARC583 from ROCK2	B	BAO_0000357	single protein format	None	None	None	None	None	CHEMBL2973	Rho-associated protein kinase 2	Homo sapiens	SINGLE PROTEIN	CHEMBL1154334	1	Scientific Literature	Bioorg. Med. Chem. Lett.	2009	None
CHEMBL1080137		0	333.42	0	4.41	6d	c1ccc2c(c1)CC(c1nc3ccc(-c4cn[nH]c4)cc3s1)CO2	IC50	'='	11.0	nM	7.96			UO_0000065	23.87	0.45	3.55	15.67	False	CHEMBL1102485	Inhibition of ROCK2	B	BAO_0000357	single protein format	None	None	None	None	None	CHEMBL2973	Rho-associated protein kinase 2	Homo sapiens	SINGLE PROTEIN	CHEMBL1154368	1	Scientific Literature	Bioorg. Med. Chem. Lett.	2009	None
CHEMBL1081312		0	319.37	0	3.07	PP121	Nc1ncnc2c1c(-c1cnc3[nH]ccc3c1)nn2C1CCCC1	Inhibition	'='	21.0	%				UO_0000187					False	CHEMBL1244279	Inhibition of ROCK2 at 1 uM after 60 mins by FRET assay in presence of 10 uM ATP	B	BAO_0000357	single protein format	None	None	None	None	None	CHEMBL2973	Rho-associated protein kinase 2	Homo sapiens	SINGLE PROTEIN	CHEMBL1240340	1	Scientific Literature	Nat. Chem. Biol.	2008	None
CHEMBL481731		0	367.38	0	3.41	21	COc1cc(-c2cn[nH]c2)c(F)cc1NC(=O)C1COc2ccccc2C1	IC50	'='	5.0	nM	8.30			UO_0000065	22.60	0.42	4.89	10.89	False	CHEMBL942694	Inhibition of ROCK2	B	BAO_0000357	single protein format	None	None	None	None	None	CHEMBL2973	Rho-associated protein kinase 2	Homo sapiens	SINGLE PROTEIN	CHEMBL1141010	1	Scientific Literature	Bioorg. Med. Chem. Lett.	2008	None
CHEMBL482163		0	445.52	0	2.65	35	CN1CCN(C(=O)c2ccc3c(c2)CC(C(=O)Nc2ccc(-c4cn[nH]c4)cc2)CO3)CC1	IC50	'='	78.0	nM	7.11			UO_0000065	15.95	0.29	4.46	7.85	False	CHEMBL942694	Inhibition of ROCK2	B	BAO_0000357	single protein format	None	None	None	None	None	CHEMBL2973	Rho-associated protein kinase 2	Homo sapiens	SINGLE PROTEIN	CHEMBL1141010	1	Scientific Literature	Bioorg. Med. Chem. Lett.	2008	None
CHEMBL519101		0	337.35	0	3.41	19	O=C(Nc1ccc(-c2cn[nH]c2)cc1F)C1COc2ccccc2C1	IC50	'='	80.0	nM	7.10			UO_0000065	21.04	0.39	3.69	10.59	False	CHEMBL942698	Inhibition of ROCK2 assessed as myosin light chain phosphorylation by cell-based assay	B	BAO_0000219	cell-based format	None	None	None	None	None	CHEMBL2973	Rho-associated protein kinase 2	Homo sapiens	SINGLE PROTEIN	CHEMBL1141010	1	Scientific Literature	Bioorg. Med. Chem. Lett.	2008	None
CHEMBL482163		0	445.52	0	2.65	35	CN1CCN(C(=O)c2ccc3c(c2)CC(C(=O)Nc2ccc(-c4cn[nH]c4)cc2)CO3)CC1	IC50						Not Determined						False	CHEMBL942698	Inhibition of ROCK2 assessed as myosin light chain phosphorylation by cell-based assay	B	BAO_0000219	cell-based format	None	None	None	None	None	CHEMBL2973	Rho-associated protein kinase 2	Homo sapiens	SINGLE PROTEIN	CHEMBL1141010	1	Scientific Literature	Bioorg. Med. Chem. Lett.	2008	None
CHEMBL442574		0	363.37	0	2.96	30	O=C(O)c1ccc2c(c1)CC(C(=O)Nc1ccc(-c3cn[nH]c3)cc1)CO2	IC50	'='	751.0	nM	6.12			UO_0000065	16.85	0.31	3.16	5.87	False	CHEMBL942698	Inhibition of ROCK2 assessed as myosin light chain phosphorylation by cell-based assay	B	BAO_0000219	cell-based format	None	None	None	None	None	CHEMBL2973	Rho-associated protein kinase 2	Homo sapiens	SINGLE PROTEIN	CHEMBL1141010	1	Scientific Literature	Bioorg. Med. Chem. Lett.	2008	None
CHEMBL210928		0	443.91	0	2.32	35	CCOc1nc(NC(=O)Cc2cc(OC)c(S(C)(=O)=O)cc2OC)cc(N)c1Cl	Ki	'>'	7500.0	nM				UO_0000065					False	CHEMBL862046	Inhibition of ROCK2	B	BAO_0000357	single protein format	Homo sapiens	None	None	None	None	CHEMBL2973	Rho-associated protein kinase 2	Homo sapiens	SINGLE PROTEIN	CHEMBL1148638	1	Scientific Literature	J. Med. Chem.	2006	None
CHEMBL1667965		0	318.42	0	4.28	8B	c1ccc(CN2CCC[C@H](Oc3ccc4cnccc4c3)C2)cc1	IC50	'='	79.43	nM	7.10			UO_0000065	22.30	0.40	2.82	28.00	False	CHEMBL1670414	Inhibition of ROCK2 by IMAP assay	B	BAO_0000357	single protein format	None	None	None	None	None	CHEMBL2973	Rho-associated protein kinase 2	Homo sapiens	SINGLE PROTEIN	CHEMBL1667835	1	Scientific Literature	Bioorg. Med. Chem. Lett.	2011	None
CHEMBL574737	UCN-01	2	482.54	0	3.84	UCN-01	CN[C@@H]1C[C@H]2O[C@@](C)([C@@H]1OC)n1c3ccccc3c3c4c(c5c6ccccc6n2c5c31)C(=O)N[C@H]4O	Activity	'='	86.0	%				UO_0000187					False	CHEMBL1063773	Percentage ROCK2 activity remaining in the presence of 0.01uM inhibitor	B	BAO_0000357	single protein format	Homo sapiens	None	None	None	None	CHEMBL2973	Rho-associated protein kinase 2	Homo sapiens	SINGLE PROTEIN	CHEMBL1150976	1	Scientific Literature	Biochem. J.	2007	None
CHEMBL590313		0	323.40	0	1.74	17	CN1CCCN(c2nc(-c3ccc4[nH]ncc4c3)cnc2N)CC1	IC50	'='	950.0	nM	6.02			UO_0000065	18.62	0.34	4.28	6.93	False	CHEMBL1074823	Inhibition of human recombinant ROCK2	B	BAO_0000357	single protein format	Homo sapiens	None	None	None	None	CHEMBL2973	Rho-associated protein kinase 2	Homo sapiens	SINGLE PROTEIN	CHEMBL1157736	1	Scientific Literature	Bioorg. Med. Chem. Lett.	2010	None
CHEMBL589336		0	340.48	0	2.53	21	CCN(CC)c1ncc(-c2ccncc2)nc1N1CCCN(C)CC1	IC50	'='	6700.0	nM	5.17			UO_0000065	15.20	0.28	2.64	10.69	False	CHEMBL1074823	Inhibition of human recombinant ROCK2	B	BAO_0000357	single protein format	Homo sapiens	None	None	None	None	CHEMBL2973	Rho-associated protein kinase 2	Homo sapiens	SINGLE PROTEIN	CHEMBL1157736	1	Scientific Literature	Bioorg. Med. Chem. Lett.	2010	None
CHEMBL1682545		0	292.37	0	4.43	9d	c1ccc(Nc2nc(-c3ccc4[nH]ncc4c3)cs2)cc1	Ki	'='	864.0	nM	6.06			UO_0000065	20.74	0.39	1.63	11.31	False	CHEMBL1685436	Inhibition of Rock2	B	BAO_0000357	single protein format	None	None	None	None	None	CHEMBL2973	Rho-associated protein kinase 2	Homo sapiens	SINGLE PROTEIN	CHEMBL1681650	1	Scientific Literature	Bioorg. Med. Chem. Lett.	2011	None
CHEMBL376505		0	476.79	0	4.68	2c	CN(C)c1nc2c(Br)c(Br)c(Br)c(Br)c2[nH]1	Inhibition	'='	69.0	%				UO_0000187					False	CHEMBL920466	Inhibition of ROCK2 at 10 uM relative to control	B	BAO_0000357	single protein format	Homo sapiens	None	None	None	None	CHEMBL2973	Rho-associated protein kinase 2	Homo sapiens	SINGLE PROTEIN	CHEMBL1149250	1	Scientific Literature	J. Med. Chem.	2004	None
CHEMBL239772		0	370.84	0	2.60	SR-887	O=C([C@H](O)c1ccccc1Cl)N1CCN(c2ccc3[nH]ncc3c2)CC1	IC50	'='	1200.0	nM	5.92			UO_0000065	15.97	0.31	3.32	8.17	False	CHEMBL887137	Inhibition of ROCK2	B	BAO_0000357	single protein format	None	None	None	None	None	CHEMBL2973	Rho-associated protein kinase 2	Homo sapiens	SINGLE PROTEIN	CHEMBL1139200	1	Scientific Literature	Bioorg. Med. Chem. Lett.	2007	None
CHEMBL238762		0	287.37	0	1.31	SR-1448	C[C@H](N)C(=O)N1CCC(Nc2ccc3[nH]ncc3c2)CC1	IC50	'='	6000.0	nM	5.22			UO_0000065	18.17	0.34	3.91	6.00	False	CHEMBL887137	Inhibition of ROCK2	B	BAO_0000357	single protein format	None	None	None	None	None	CHEMBL2973	Rho-associated protein kinase 2	Homo sapiens	SINGLE PROTEIN	CHEMBL1139200	1	Scientific Literature	Bioorg. Med. Chem. Lett.	2007	None
CHEMBL241064		0	350.42	0	2.70	SR-706	O=C([C@H](O)c1ccccc1)N1CCC(Nc2ccc3[nH]ncc3c2)CC1	IC50	'='	770.0	nM	6.11			UO_0000065	17.45	0.32	3.41	7.52	False	CHEMBL887137	Inhibition of ROCK2	B	BAO_0000357	single protein format	None	None	None	None	None	CHEMBL2973	Rho-associated protein kinase 2	Homo sapiens	SINGLE PROTEIN	CHEMBL1139200	1	Scientific Literature	Bioorg. Med. Chem. Lett.	2007	None
CHEMBL239149		0	336.39	0	1.95	SR-897	O=C([C@H](O)c1ccccc1)N1CCN(c2ccc3[nH]ncc3c2)CC1	IC50	'='	800.0	nM	6.10			UO_0000065	18.12	0.33	4.15	8.41	False	CHEMBL887137	Inhibition of ROCK2	B	BAO_0000357	single protein format	None	None	None	None	None	CHEMBL2973	Rho-associated protein kinase 2	Homo sapiens	SINGLE PROTEIN	CHEMBL1139200	1	Scientific Literature	Bioorg. Med. Chem. Lett.	2007	None
CHEMBL1233654		0	291.38	0	1.22	H-7	C[C@H]1CNCCN1S(=O)(=O)c1cccc2cnccc12	Activity	'='	16.0	%			Antagonist	UO_0000187					False	CHEMBL1063774	Percentage ROCK2 activity remaining in the presence of 10uM inhibitor	B	BAO_0000357	single protein format	Homo sapiens	None	None	None	None	CHEMBL2973	Rho-associated protein kinase 2	Homo sapiens	SINGLE PROTEIN	CHEMBL1150976	1	Scientific Literature	Biochem. J.	2007	None
CHEMBL213423		0	358.32	0	4.59	21	CC(C)c1nnc2ccc(-c3ocnc3-c3cc(F)c(F)cc3F)cn12	IC50	'>'	10000.0	nM				UO_0000065					False	CHEMBL869149	Inhibition of ROCK2	B	BAO_0000357	single protein format	Homo sapiens	None	None	None	None	CHEMBL2973	Rho-associated protein kinase 2	Homo sapiens	SINGLE PROTEIN	CHEMBL1145312	1	Scientific Literature	Bioorg. Med. Chem. Lett.	2006	None
CHEMBL1222414		0	321.81	0	2.88	10	CC(C)(C)C[C@H](N)C(=O)Nc1cc2cc[nH]c(=O)c2cc1Cl	IC50	'='	845.0	nM	6.07			UO_0000065	18.87	0.38	3.19	6.90	False	CHEMBL1228286	Inhibition of ROCK2	B	BAO_0000357	single protein format	None	None	None	None	None	CHEMBL2973	Rho-associated protein kinase 2	Homo sapiens	SINGLE PROTEIN	CHEMBL1221307	1	Scientific Literature	Bioorg. Med. Chem. Lett.	2010	None
CHEMBL1222415		0	321.81	0	2.88	11, enantiomer	CC(C)(C)C[C@@H](N)C(=O)Nc1cc2cc[nH]c(=O)c2cc1Cl	IC50	'='	110.0	nM	6.96			UO_0000065	21.62	0.43	4.08	7.91	False	CHEMBL1228286	Inhibition of ROCK2	B	BAO_0000357	single protein format	None	None	None	None	None	CHEMBL2973	Rho-associated protein kinase 2	Homo sapiens	SINGLE PROTEIN	CHEMBL1221307	1	Scientific Literature	Bioorg. Med. Chem. Lett.	2010	None
CHEMBL1222482		0	291.74	0	1.87	15	O=C(Nc1cc2cc[nH]c(=O)c2cc1Cl)[C@H]1CCCN1	IC50	'='	130.0	nM	6.89			UO_0000065	23.60	0.47	5.02	9.31	False	CHEMBL1228286	Inhibition of ROCK2	B	BAO_0000357	single protein format	None	None	None	None	None	CHEMBL2973	Rho-associated protein kinase 2	Homo sapiens	SINGLE PROTEIN	CHEMBL1221307	1	Scientific Literature	Bioorg. Med. Chem. Lett.	2010	None
CHEMBL1222571		0	319.79	0	2.64	22, cis	N[C@H]1CC[C@@H](C(=O)Nc2cc3cc[nH]c(=O)c3cc2Cl)CC1	IC50	'='	15.0	nM	7.82			UO_0000065	24.47	0.49	5.18	8.89	False	CHEMBL1228286	Inhibition of ROCK2	B	BAO_0000357	single protein format	None	None	None	None	None	CHEMBL2973	Rho-associated protein kinase 2	Homo sapiens	SINGLE PROTEIN	CHEMBL1221307	1	Scientific Literature	Bioorg. Med. Chem. Lett.	2010	None
CHEMBL1650533		0	463.01	0	3.22	1	CCN(Cc1cc(Nc2nc(C)cn3c(-c4cn[nH]c4)cnc23)sn1)C(C)(C)CO.Cl	IC50	'>'	100.0	nM				UO_0000065					False	CHEMBL1656185	Inhibition of ROCK2	B	BAO_0000357	single protein format	None	None	None	None	None	CHEMBL2973	Rho-associated protein kinase 2	Homo sapiens	SINGLE PROTEIN	CHEMBL1649074	1	Scientific Literature	J. Med. Chem.	2011	None
CHEMBL1215304		0	475.59	0	3.46	35	COc1ccc2c(c1)C[C@H](C(=O)Nc1ccc(-c3cn[nH]c3)cc1OCC1CCN(C)CC1)NC2	IC50	'<'	1.0	nM				UO_0000065					False	CHEMBL1219161	Inhibition of ROCK2	B	BAO_0000357	single protein format	None	None	None	None	None	CHEMBL2973	Rho-associated protein kinase 2	Homo sapiens	SINGLE PROTEIN	CHEMBL1212924	1	Scientific Literature	J. Med. Chem.	2010	None
CHEMBL1212964		0	435.53	0	2.68	32	COc1ccc2c(c1)CN[C@@H](C(=O)Nc1ccc(-c3cn[nH]c3)cc1OCCN(C)C)C2	IC50						Not Determined						False	CHEMBL1219164	Inhibition of ROCK2 assessed as myosin light chain phosphorylation by cell-based assay	B	BAO_0000219	cell-based format	None	None	None	None	None	CHEMBL2973	Rho-associated protein kinase 2	Homo sapiens	SINGLE PROTEIN	CHEMBL1212924	1	Scientific Literature	J. Med. Chem.	2010	None
CHEMBL1215593		0	508.60	1	2.61	50	CN(C)CCOc1cc(-c2cn[nH]c2)c(F)cc1NC(=O)[C@H]1Cc2ccccc2CN1C(=O)CN(C)C	IC50						Not Determined						False	CHEMBL1219164	Inhibition of ROCK2 assessed as myosin light chain phosphorylation by cell-based assay	B	BAO_0000219	cell-based format	None	None	None	None	None	CHEMBL2973	Rho-associated protein kinase 2	Homo sapiens	SINGLE PROTEIN	CHEMBL1212924	1	Scientific Literature	J. Med. Chem.	2010	None
CHEMBL1083747		0	446.73	0	3.89	16-rac	O=C(Nc1cc2cc[nH]c(=O)c2cc1Cl)C1CNCC1c1cccc(Br)c1	IC50	'='	2.0	nM	8.70			UO_0000065	19.47	0.44	4.81	11.76	False	CHEMBL1120081	Inhibition of ROCK2 by luciferase based ATP detection assay	B	BAO_0000357	single protein format	None	None	None	None	None	CHEMBL2973	Rho-associated protein kinase 2	Homo sapiens	SINGLE PROTEIN	CHEMBL1155533	1	Scientific Literature	Bioorg. Med. Chem. Lett.	2010	None
CHEMBL1215237		0	435.53	0	2.68	30	COc1ccc2c(c1)C[C@@H](C(=O)Nc1ccc(-c3cn[nH]c3)cc1OCCN(C)C)NC2	IC50	'='	10.0	nM	8.00			UO_0000065	18.37	0.34	5.32	8.74	False	CHEMBL1219161	Inhibition of ROCK2	B	BAO_0000357	single protein format	None	None	None	None	None	CHEMBL2973	Rho-associated protein kinase 2	Homo sapiens	SINGLE PROTEIN	CHEMBL1212924	1	Scientific Literature	J. Med. Chem.	2010	None
CHEMBL1085773		0	409.92	0	4.25	20-rac	CC(C)c1cccc(C2CNCC2C(=O)Nc2cc3cc[nH]c(=O)c3cc2Cl)c1	IC50	'='	6.0	nM	8.22			UO_0000065	20.06	0.39	3.97	11.11	False	CHEMBL1120081	Inhibition of ROCK2 by luciferase based ATP detection assay	B	BAO_0000357	single protein format	None	None	None	None	None	CHEMBL2973	Rho-associated protein kinase 2	Homo sapiens	SINGLE PROTEIN	CHEMBL1155533	1	Scientific Literature	Bioorg. Med. Chem. Lett.	2010	None
CHEMBL474619		0	454.53	0	4.24	1	COc1cc(O)ccc1-c1ccc2c(-c3nc4c(N5CCN(C)CC5)cccc4[nH]3)n[nH]c2c1	Inhibition	'<'	50.0	%				UO_0000187					False	CHEMBL942628	Inhibition of Rock2 at 10 uM	B	BAO_0000357	single protein format	None	None	None	None	None	CHEMBL2973	Rho-associated protein kinase 2	Homo sapiens	SINGLE PROTEIN	CHEMBL1143269	1	Scientific Literature	Bioorg. Med. Chem. Lett.	2009	None
CHEMBL482363		0	383.84	0	3.93	42	COc1cc(NC(=O)C2COc3ccc(Cl)cc3C2)ccc1-c1cn[nH]c1	IC50	'='	38.0	nM	7.42			UO_0000065	19.33	0.38	3.49	9.73	False	CHEMBL942698	Inhibition of ROCK2 assessed as myosin light chain phosphorylation by cell-based assay	B	BAO_0000219	cell-based format	None	None	None	None	None	CHEMBL2973	Rho-associated protein kinase 2	Homo sapiens	SINGLE PROTEIN	CHEMBL1141010	1	Scientific Literature	Bioorg. Med. Chem. Lett.	2008	None
CHEMBL383871		0	345.78	0	3.86	14,BSc3925	COc1cc(/C=C2/C(=O)Nc3ccc(Cl)cc32)cc(OC)c1OC	Inhibition						Not Active						False	CHEMBL1108318	Inhibition of ROCK2	B	BAO_0000357	single protein format	None	None	None	None	None	CHEMBL2973	Rho-associated protein kinase 2	Homo sapiens	SINGLE PROTEIN	CHEMBL1157898	1	Scientific Literature	Bioorg. Med. Chem. Lett.	2010	None
CHEMBL567391		0	536.89	1	4.90	Table 2, R1C1	CC(Oc1nc(-c2ccc(C(=O)NCC3CCCNC3)cc2)cnc1N)c1c(Cl)cccc1Cl.Cl	Inhibition	'='	42.0	%				UO_0000187					False	CHEMBL1052149	Inhibition of recombinant ROCK2 at 20 uM by [gamma-33P]ATP based assay	B	BAO_0000357	single protein format	None	None	None	None	None	CHEMBL2973	Rho-associated protein kinase 2	Homo sapiens	SINGLE PROTEIN	CHEMBL1154188	1	Scientific Literature	J. Med. Chem.	2009	None
CHEMBL583042		0	500.36	2	5.43	11e	Cc1cnc(Nc2ccc(F)cc2Cl)nc1-c1c[nH]c(C(=O)N[C@H](CO)c2cccc(Cl)c2)c1	Inhibition	'='	57.0	%				UO_0000187					False	CHEMBL1041419	Inhibition of ROCK 2 at 2 uM	B	BAO_0000357	single protein format	None	None	None	None	None	CHEMBL2973	Rho-associated protein kinase 2	Homo sapiens	SINGLE PROTEIN	CHEMBL1154622	1	Scientific Literature	J. Med. Chem.	2009	None
CHEMBL480585		0	349.39	0	3.28	17	COc1cc(NC(=O)C2COc3ccccc3C2)ccc1-c1cn[nH]c1	IC50	'='	7.0	nM	8.15			UO_0000065	23.34	0.43	4.87	10.70	False	CHEMBL942698	Inhibition of ROCK2 assessed as myosin light chain phosphorylation by cell-based assay	B	BAO_0000219	cell-based format	None	None	None	None	None	CHEMBL2973	Rho-associated protein kinase 2	Homo sapiens	SINGLE PROTEIN	CHEMBL1141010	1	Scientific Literature	Bioorg. Med. Chem. Lett.	2008	None
CHEMBL482310		0	390.44	0	2.97	32	CN(C)C(=O)c1ccc2c(c1)CC(C(=O)Nc1ccc(-c3cn[nH]c3)cc1)CO2	IC50	'='	500.0	nM	6.30			UO_0000065	16.14	0.30	3.33	7.22	False	CHEMBL942698	Inhibition of ROCK2 assessed as myosin light chain phosphorylation by cell-based assay	B	BAO_0000219	cell-based format	None	None	None	None	None	CHEMBL2973	Rho-associated protein kinase 2	Homo sapiens	SINGLE PROTEIN	CHEMBL1141010	1	Scientific Literature	Bioorg. Med. Chem. Lett.	2008	None
CHEMBL602706		0	284.37	0	1.26	3	CN1CCCN(c2nc(-c3ccncc3)cnc2N)CC1	IC50	'='	2500.0	nM	5.60			UO_0000065	19.70	0.36	4.34	7.87	False	CHEMBL1074823	Inhibition of human recombinant ROCK2	B	BAO_0000357	single protein format	Homo sapiens	None	None	None	None	CHEMBL2973	Rho-associated protein kinase 2	Homo sapiens	SINGLE PROTEIN	CHEMBL1157736	1	Scientific Literature	Bioorg. Med. Chem. Lett.	2010	None
CHEMBL592702		0	338.46	0	2.28	25	CN1CCCN(c2nc(-c3ccncc3)cnc2N2CCCC2)CC1	IC50	'='	330.0	nM	6.48			UO_0000065	19.15	0.35	4.20	13.39	False	CHEMBL1074823	Inhibition of human recombinant ROCK2	B	BAO_0000357	single protein format	Homo sapiens	None	None	None	None	CHEMBL2973	Rho-associated protein kinase 2	Homo sapiens	SINGLE PROTEIN	CHEMBL1157736	1	Scientific Literature	Bioorg. Med. Chem. Lett.	2010	None
CHEMBL591986		0	324.43	0	1.94	28	c1cc(-c2cnc(N3CCCC3)c(N3CCCNCC3)n2)ccn1	IC50	'='	39.0	nM	7.41			UO_0000065	22.84	0.42	5.47	12.96	False	CHEMBL1074823	Inhibition of human recombinant ROCK2	B	BAO_0000357	single protein format	Homo sapiens	None	None	None	None	CHEMBL2973	Rho-associated protein kinase 2	Homo sapiens	SINGLE PROTEIN	CHEMBL1157736	1	Scientific Literature	Bioorg. Med. Chem. Lett.	2010	None
CHEMBL379300	A-443654	0	397.48	0	4.36	A-443654	Cc1n[nH]c2ccc(-c3cncc(OC[C@@H](N)Cc4c[nH]c5ccccc45)c3)cc12	Inhibition	'='	100.0	%				UO_0000187					False	CHEMBL1251679	Inhibition of ROCK2 at 1 uM in presence of 10 uM ATP by Select Screen kinase assay relative to untreated control	B	BAO_0000357	single protein format	None	None	None	None	None	CHEMBL2973	Rho-associated protein kinase 2	Homo sapiens	SINGLE PROTEIN	CHEMBL1250448	1	Scientific Literature	Nat. Chem. Biol.	2009	None
CHEMBL307152		0	494.60	0	4.68	14m	Cn1ccc2ccc3c4[nH]c5c(CCCN[C@H]6CC[C@H](O)CC6)cccc5c4c4c(c3c21)C(=O)NC4=O	Control	'='	62.0	%				UO_0000187					False	CHEMBL769160	Inhibition of Protein kinase ROCK2 at 500 nM	B	BAO_0000357	single protein format	None	None	None	None	None	CHEMBL2973	Rho-associated protein kinase 2	Homo sapiens	SINGLE PROTEIN	CHEMBL1136094	1	Scientific Literature	Bioorg. Med. Chem. Lett.	2003	None
CHEMBL1909398	GW282536X	0	330.37	0	1.41	GW282536X	Cc1cccc2c1NC(=O)/C2=N\Nc1ccc(S(N)(=O)=O)cc1	Inhibition	'='	1.59	%				UO_0000187					False	CHEMBL1961927	GSK_PKIS: ROCK2 mean inhibition at 1 uM [Nanosyn]	B	BAO_0000357	single protein format	None	None	None	None	None	CHEMBL2973	Rho-associated protein kinase 2	Homo sapiens	SINGLE PROTEIN	CHEMBL1961873	16	GSK Published Kinase Inhibitor Set			None
CHEMBL525893		0	395.42	0	3.99	25	Cc1ccn(-c2ccc(-c3ncco3)cc2)c(=O)c1-c1ccc2nc(N)ncc2c1	Inhibition	'>'	50.0	%				UO_0000187					False	CHEMBL958253	Inhibition of ROCK2 at 1 uM relative to control	B	BAO_0000357	single protein format	None	None	None	None	None	CHEMBL2973	Rho-associated protein kinase 2	Homo sapiens	SINGLE PROTEIN	CHEMBL1150317	1	Scientific Literature	J. Med. Chem.	2008	None
CHEMBL272414	GW416469X	0	358.42	0	1.81	GW416469X	CN(C)c1ccc2c(c1)/C(=C/Nc1ccc(S(N)(=O)=O)cc1)C(=O)N2	Inhibition	'='	5.46	%				UO_0000187					False	CHEMBL1961926	GSK_PKIS: ROCK2 mean inhibition at 0.1 uM [Nanosyn]	B	BAO_0000357	single protein format	None	None	None	None	None	CHEMBL2973	Rho-associated protein kinase 2	Homo sapiens	SINGLE PROTEIN	CHEMBL1961873	16	GSK Published Kinase Inhibitor Set			None
CHEMBL559147	Y-27632	0	247.34	0	2.17	Y-27632	C[C@@H](N)[C@H]1CC[C@H](C(=O)Nc2ccncc2)CC1	IC50	'='	245.47	nM	6.61			UO_0000065	26.72	0.50	4.44	9.72	False	CHEMBL1647667	Inhibition of ROCK-2 by Immobilized metal ion affinity-based fluorescence polarization assay	B	BAO_0000357	single protein format	None	None	None	None	None	CHEMBL2973	Rho-associated protein kinase 2	Homo sapiens	SINGLE PROTEIN	CHEMBL1641363	1	Scientific Literature	Bioorg. Med. Chem. Lett.	2011	None
CHEMBL1644642		0	476.58	1	5.44	38	O=c1n(Cc2ccncc2)nc(-c2ccnc(NC3CCCCC3)c2)n1-c1ccc2ccccc2c1	Inhibition	'='	6.0	%				UO_0000187					False	CHEMBL1648821	Inhibition of ROCK2 at 10 uM after 60 mins by TR-FRET assay	B	BAO_0000357	single protein format	None	None	None	None	None	CHEMBL2973	Rho-associated protein kinase 2	Homo sapiens	SINGLE PROTEIN	CHEMBL1641539	1	Scientific Literature	Bioorg. Med. Chem. Lett.	2011	None
CHEMBL359999	GW801372X	0	348.37	0	2.95	GW801372X	COc1cc(Nc2nccc(-c3cnn4ncccc34)n2)cc(OC)c1	Inhibition	'='	15.03	%				UO_0000187					False	CHEMBL1961927	GSK_PKIS: ROCK2 mean inhibition at 1 uM [Nanosyn]	B	BAO_0000357	single protein format	None	None	None	None	None	CHEMBL2973	Rho-associated protein kinase 2	Homo sapiens	SINGLE PROTEIN	CHEMBL1961873	16	GSK Published Kinase Inhibitor Set			None
CHEMBL1644615		0	478.56	0	4.28	37	O=c1n(Cc2ccccn2)nc(-c2ccnc(NC3CCOCC3)c2)n1-c1ccc2ccccc2c1	Inhibition	'='	5.0	%				UO_0000187					False	CHEMBL1648821	Inhibition of ROCK2 at 10 uM after 60 mins by TR-FRET assay	B	BAO_0000357	single protein format	None	None	None	None	None	CHEMBL2973	Rho-associated protein kinase 2	Homo sapiens	SINGLE PROTEIN	CHEMBL1641539	1	Scientific Literature	Bioorg. Med. Chem. Lett.	2011	None
CHEMBL1644618		0	385.47	0	4.52	10	O=c1[nH]nc(-c2ccnc(NC3CCCCC3)c2)n1-c1ccc2ccccc2c1	Inhibition	'='	15.0	%				UO_0000187					False	CHEMBL1648821	Inhibition of ROCK2 at 10 uM after 60 mins by TR-FRET assay	B	BAO_0000357	single protein format	None	None	None	None	None	CHEMBL2973	Rho-associated protein kinase 2	Homo sapiens	SINGLE PROTEIN	CHEMBL1641539	1	Scientific Literature	Bioorg. Med. Chem. Lett.	2011	None
CHEMBL1234815		0	275.31	0	2.77	S2	Cn1nc(-c2ccc3ccccc3c2)c2c(N)ncnc21	Inhibition	'='	9.0	%				UO_0000187					False	CHEMBL1244279	Inhibition of ROCK2 at 1 uM after 60 mins by FRET assay in presence of 10 uM ATP	B	BAO_0000357	single protein format	None	None	None	None	None	CHEMBL2973	Rho-associated protein kinase 2	Homo sapiens	SINGLE PROTEIN	CHEMBL1240340	1	Scientific Literature	Nat. Chem. Biol.	2008	None
CHEMBL1336	SORAFENIB	4	464.83	1	5.55	Sorafenib	CNC(=O)c1cc(Oc2ccc(NC(=O)Nc3ccc(Cl)c(C(F)(F)F)c3)cc2)ccn1	Kd	'>'	10000.0	nM				UO_0000065					True	CHEMBL1244962	Binding affinity to ROCK2	B	BAO_0000357	single protein format	None	None	None	None	None	CHEMBL2973	Rho-associated protein kinase 2	Homo sapiens	SINGLE PROTEIN	CHEMBL1240346	1	Scientific Literature	Blood	2009	None
CHEMBL221959	TOFACITINIB	4	312.38	0	1.54	CP-690550	C[C@@H]1CCN(C(=O)CC#N)C[C@@H]1N(C)c1ncnc2[nH]ccc12	IC50	'='	3400.0	nM	5.47			UO_0000065	17.51	0.32	3.93	6.15	True	CHEMBL1016952	Inhibition of ROCK2	B	BAO_0000357	single protein format	None	None	None	None	None	CHEMBL2973	Rho-associated protein kinase 2	Homo sapiens	SINGLE PROTEIN	CHEMBL1152817	1	Scientific Literature	Science	2003	None
CHEMBL1083114		0	251.67	0	1.08	5	NCC(=O)Nc1cc2cc[nH]c(=O)c2cc1Cl	IC50	'='	120.0	nM	6.92			UO_0000065	27.50	0.56	5.84	7.87	False	CHEMBL1228286	Inhibition of ROCK2	B	BAO_0000357	single protein format	None	None	None	None	None	CHEMBL2973	Rho-associated protein kinase 2	Homo sapiens	SINGLE PROTEIN	CHEMBL1221307	1	Scientific Literature	Bioorg. Med. Chem. Lett.	2010	None
CHEMBL1222413		0	307.78	0	2.49	9, enantiomer	CC(C)C[C@@H](N)C(=O)Nc1cc2cc[nH]c(=O)c2cc1Cl	IC50	'='	19.0	nM	7.72			UO_0000065	25.09	0.50	5.23	8.78	False	CHEMBL1228286	Inhibition of ROCK2	B	BAO_0000357	single protein format	None	None	None	None	None	CHEMBL2973	Rho-associated protein kinase 2	Homo sapiens	SINGLE PROTEIN	CHEMBL1221307	1	Scientific Literature	Bioorg. Med. Chem. Lett.	2010	None
CHEMBL576349	IC261	0	311.34	0	3.21	1,BSC-3930,IC261	COc1cc(OC)c(C=C2C(=O)Nc3ccccc32)c(OC)c1	Inhibition						Not Active						False	CHEMBL1108318	Inhibition of ROCK2	B	BAO_0000357	single protein format	None	None	None	None	None	CHEMBL2973	Rho-associated protein kinase 2	Homo sapiens	SINGLE PROTEIN	CHEMBL1157898	1	Scientific Literature	Bioorg. Med. Chem. Lett.	2010	None
CHEMBL3666715		0	468.52	0	4.06	BDBM140990	COCCNC(=O)COc1cccc(-c2nc(Nc3ccc4[nH]ncc4c3)c3ccccc3n2)c1	IC50	'='	150.0	nM	6.82		276289	UO_0000065	14.56	0.27	2.76	5.98	False	CHEMBL3705523	Binding Assay: ROCK-II inhibitory activity can be measured using the ROCK-II Assay Kit (Molecular Devices, inc.; Sunnyvale, Calif.).	B	BAO_0000357	single protein format	Homo sapiens	None	None	None	None	CHEMBL2973	Rho-associated protein kinase 2	Homo sapiens	SINGLE PROTEIN	CHEMBL3639077	37	BindingDB Database		2014	None
CHEMBL1085083		0	291.74	0	1.73	10	O=C(Nc1cc2cc[nH]c(=O)c2cc1Cl)[C@@H]1CCNC1	IC50	'='	67.0	nM	7.17			UO_0000065	24.59	0.49	5.44	9.70	True	CHEMBL1120081	Inhibition of ROCK2 by luciferase based ATP detection assay	B	BAO_0000357	single protein format	None	None	None	None	None	CHEMBL2973	Rho-associated protein kinase 2	Homo sapiens	SINGLE PROTEIN	CHEMBL1155533	1	Scientific Literature	Bioorg. Med. Chem. Lett.	2010	None
CHEMBL1085341		0	305.77	0	2.12	11	O=C(Nc1cc2cc[nH]c(=O)c2cc1Cl)[C@@H]1CCCNC1	IC50	'='	47.0	nM	7.33			UO_0000065	23.97	0.48	5.21	9.90	False	CHEMBL1120081	Inhibition of ROCK2 by luciferase based ATP detection assay	B	BAO_0000357	single protein format	None	None	None	None	None	CHEMBL2973	Rho-associated protein kinase 2	Homo sapiens	SINGLE PROTEIN	CHEMBL1155533	1	Scientific Literature	Bioorg. Med. Chem. Lett.	2010	None
CHEMBL1084323		0	367.84	0	3.05	13	O=C(Nc1cc2cc[nH]c(=O)c2cc1Cl)C1(c2ccccc2)CCNC1	IC50	'='	240.0	nM	6.62			UO_0000065	18.00	0.35	3.57	8.95	False	CHEMBL1120081	Inhibition of ROCK2 by luciferase based ATP detection assay	B	BAO_0000357	single protein format	None	None	None	None	None	CHEMBL2973	Rho-associated protein kinase 2	Homo sapiens	SINGLE PROTEIN	CHEMBL1155533	1	Scientific Literature	Bioorg. Med. Chem. Lett.	2010	None
CHEMBL281957		0	484.43	1	6.54	43	CCN(CC)C/C=C/c1nc(O)c2c(ccc3nc(Nc4c(Cl)cccc4Cl)n(C)c32)c1C	IC50	'>'	1000.0	nM				UO_0000065					False	CHEMBL769161	Inhibition of Protein kinase ROCK2	B	BAO_0000357	single protein format	None	None	None	None	None	CHEMBL2973	Rho-associated protein kinase 2	Homo sapiens	SINGLE PROTEIN	CHEMBL1136753	1	Scientific Literature	J. Med. Chem.	2003	None
CHEMBL1086297		0	279.30	0	2.10	1	O=C(Cc1ccccc1)Nc1ccc2c(=O)[nH]cnc2c1	IC50	'='	2900.0	nM	5.54			UO_0000065	19.83	0.36	3.44	7.40	False	CHEMBL1117927	Inhibition of ROCK2	B	BAO_0000357	single protein format	None	None	None	None	None	CHEMBL2973	Rho-associated protein kinase 2	Homo sapiens	SINGLE PROTEIN	CHEMBL1155525	1	Scientific Literature	Bioorg. Med. Chem. Lett.	2010	None
CHEMBL1085343		0	280.28	0	1.75	4	O=C(Cc1ccccc1)Nc1ccc2c(c1)C(=O)NC2=O	IC50	'>'	10000.0	nM				UO_0000065					False	CHEMBL1117927	Inhibition of ROCK2	B	BAO_0000357	single protein format	None	None	None	None	None	CHEMBL2973	Rho-associated protein kinase 2	Homo sapiens	SINGLE PROTEIN	CHEMBL1155525	1	Scientific Literature	Bioorg. Med. Chem. Lett.	2010	None
CHEMBL1084052		0	294.31	0	3.28	12	O=C(Nc1ccc2c(=O)[nH]ccc2c1)OCc1ccccc1	IC50	'='	360.0	nM	6.44			UO_0000065	21.89	0.40	3.16	9.05	False	CHEMBL1117927	Inhibition of ROCK2	B	BAO_0000357	single protein format	None	None	None	None	None	CHEMBL2973	Rho-associated protein kinase 2	Homo sapiens	SINGLE PROTEIN	CHEMBL1155525	1	Scientific Literature	Bioorg. Med. Chem. Lett.	2010	None
CHEMBL410261		0	477.95	0	4.57	14	CN(C)CCCOc1cc2c(cc1O)c1c3c(c(-c4ccccc4Cl)cc1n2C)C(=O)NC3=O	Inhibition	'='	63.0	%				UO_0000187					False	CHEMBL948240	Inhibition of ROCK2 at 10 uM	B	BAO_0000357	single protein format	None	None	None	None	None	CHEMBL2973	Rho-associated protein kinase 2	Homo sapiens	SINGLE PROTEIN	CHEMBL1143190	1	Scientific Literature	Bioorg. Med. Chem. Lett.	2008	None
CHEMBL604249		0	431.54	0	4.25	33	COc1ccc(C(=O)NCc2cccc(C(=O)Nc3ccc(CN(C)C)cc3)c2)cc1C	IC50	'='	92.0	nM	7.04			UO_0000065	16.30	0.30	2.79	9.96	False	CHEMBL1071707	Inhibition of human ROCK2 by homogenous luciferase assay	B	BAO_0000357	single protein format	Homo sapiens	None	None	None	None	CHEMBL2973	Rho-associated protein kinase 2	Homo sapiens	SINGLE PROTEIN	CHEMBL1157712	1	Scientific Literature	J. Med. Chem.	2010	None
CHEMBL595143		0	541.68	2	5.72	24	COc1cc2c(Oc3ccc(-c4nc5ccccc5s4)cc3)ncnc2cc1OCCCN1CCN(C)CC1	Residual activity	'='	101.0	%				UO_0000187					False	CHEMBL1043799	Residual activity of ROCK2 at 1 uM by microplate scintillation counting	B	BAO_0000357	single protein format	None	None	None	None	None	CHEMBL2973	Rho-associated protein kinase 2	Homo sapiens	SINGLE PROTEIN	CHEMBL1152560	1	Scientific Literature	Bioorg. Med. Chem.	2009	None
CHEMBL1077739		0	444.88	0	3.71	32	O=C(Nc1ccccc1Cl)c1cnc2ccc(C3CCNCC3)cn12.O=C(O)C(=O)O	Inhibition	'='	3.0	%				UO_0000187					False	CHEMBL1103231	Inhibition of ROCK2 at 5 uM	B	BAO_0000357	single protein format	None	None	None	None	None	CHEMBL2973	Rho-associated protein kinase 2	Homo sapiens	SINGLE PROTEIN	CHEMBL1154316	1	Scientific Literature	Bioorg. Med. Chem. Lett.	2009	None
CHEMBL158208		0	328.76	0	2.83	6b	COc1ccc(C2=C(Nc3cccc(Cl)c3)C(=O)NC2=O)cc1	Inhibition	'='	-7.0	%				UO_0000187					False	CHEMBL770789	Inhibition of ROKa, ROCK II at 10 uM	B	BAO_0000357	single protein format	Homo sapiens	None	None	None	None	CHEMBL2973	Rho-associated protein kinase 2	Homo sapiens	SINGLE PROTEIN	CHEMBL1134212	1	Scientific Literature	Bioorg. Med. Chem. Lett.	2001	None
CHEMBL520331		0	506.65	1	4.22	CER-0262469	CN(C)c1ccc(C(=O)N2CCN(c3ncnc4c3CN(Cc3ccccc3)CC4)CC2)c2ccccc12	Inhibition	'='	0.0	%				UO_0000187					False	CHEMBL953388	Inhibition of ROCK2 at 10 uM by HTRF assay relative to control	B	BAO_0000357	single protein format	None	None	None	None	None	CHEMBL2973	Rho-associated protein kinase 2	Homo sapiens	SINGLE PROTEIN	CHEMBL1150387	1	Scientific Literature	J. Med. Chem.	2008	None
CHEMBL519311		0	419.57	0	0.82	CER-0263216	CN(C)CC(C)(C)CNC(=O)C1CCN(c2cc(N3CCOCC3)nc(N)n2)CC1	Inhibition	'='	0.0	%				UO_0000187					False	CHEMBL953388	Inhibition of ROCK2 at 10 uM by HTRF assay relative to control	B	BAO_0000357	single protein format	None	None	None	None	None	CHEMBL2973	Rho-associated protein kinase 2	Homo sapiens	SINGLE PROTEIN	CHEMBL1150387	1	Scientific Literature	J. Med. Chem.	2008	None
CHEMBL482721		0	393.45	0	3.14	CER-0263106	Cc1cccc(Oc2ccnc(N3CCN(C(=O)c4c(C)noc4C)CC3)n2)c1	Inhibition	'='	0.0	%				UO_0000187					False	CHEMBL953388	Inhibition of ROCK2 at 10 uM by HTRF assay relative to control	B	BAO_0000357	single protein format	None	None	None	None	None	CHEMBL2973	Rho-associated protein kinase 2	Homo sapiens	SINGLE PROTEIN	CHEMBL1150387	1	Scientific Literature	J. Med. Chem.	2008	None
CHEMBL485524		0	419.49	0	2.01	CER-0262864	Nc1nc(Nc2ccc(C(=O)NCCc3ccncc3)cc2)cc(N2CCOCC2)n1	Inhibition	'='	1.0	%				UO_0000187					False	CHEMBL953388	Inhibition of ROCK2 at 10 uM by HTRF assay relative to control	B	BAO_0000357	single protein format	None	None	None	None	None	CHEMBL2973	Rho-associated protein kinase 2	Homo sapiens	SINGLE PROTEIN	CHEMBL1150387	1	Scientific Literature	J. Med. Chem.	2008	None
CHEMBL6291	BISINDOLYLMALEIMIDE IX	0	457.56	0	3.72	Ro-318220	Cn1cc(C2=C(c3cn(CCCSC(=N)N)c4ccccc34)C(=O)NC2=O)c2ccccc21	Activity	'='	88.0	%				UO_0000187					False	CHEMBL1063670	Percentage ROCK2 activity remaining in the presence of 0.1uM inhibitor	B	BAO_0000357	single protein format	Homo sapiens	None	None	None	None	CHEMBL2973	Rho-associated protein kinase 2	Homo sapiens	SINGLE PROTEIN	CHEMBL1150976	1	Scientific Literature	Biochem. J.	2007	None
CHEMBL2332093		0	366.42	0	2.79	8b	COc1cccc(CNC(=O)N(CCO)c2ccc(-c3cn[nH]c3)cc2)c1	IC50	'='	611.0	nM	6.21			UO_0000065	16.96	0.31	3.42	6.87	False	CHEMBL2341182	Inhibition of ROCK2 (unknown origin) after 4 hrs by HTRF assay	B	BAO_0000357	single protein format	Homo sapiens	None	None	None	None	CHEMBL2973	Rho-associated protein kinase 2	Homo sapiens	SINGLE PROTEIN	CHEMBL2331531	1	Scientific Literature	J. Med. Chem.	2013	None
CHEMBL2332075		0	354.39	0	3.24	12p	O=C(Nc1ccc(-c2cn[nH]c2)cc1F)N(CCO)Cc1ccccc1	IC50	'='	14.0	nM	7.85			UO_0000065	22.16	0.41	4.61	9.67	True	CHEMBL2341182	Inhibition of ROCK2 (unknown origin) after 4 hrs by HTRF assay	B	BAO_0000357	single protein format	Homo sapiens	None	None	None	None	CHEMBL2973	Rho-associated protein kinase 2	Homo sapiens	SINGLE PROTEIN	CHEMBL2331531	1	Scientific Literature	J. Med. Chem.	2013	None
CHEMBL2332069		0	419.53	0	4.22	12i	COc1cccc(CN(CCN2CCCC2)C(=O)Nc2ccc(-c3cn[nH]c3)cc2)c1	IC50	'='	3.0	nM	8.52			UO_0000065	20.32	0.38	4.30	11.60	True	CHEMBL2341182	Inhibition of ROCK2 (unknown origin) after 4 hrs by HTRF assay	B	BAO_0000357	single protein format	Homo sapiens	None	None	None	None	CHEMBL2973	Rho-associated protein kinase 2	Homo sapiens	SINGLE PROTEIN	CHEMBL2331531	1	Scientific Literature	J. Med. Chem.	2013	None
CHEMBL1684226		0	388.43	0	3.35	46	COc1cc(-c2cn[nH]c2)cc2c(=O)[nH]c(C3COc4ccc(C)cc4C3)nc12	IC50	'='	5.0	nM	8.30			UO_0000065	21.37	0.39	4.95	8.94	False	CHEMBL1686688	Inhibition of ROCK2 by HTRF assay	B	BAO_0000357	single protein format	None	None	None	None	None	CHEMBL2973	Rho-associated protein kinase 2	Homo sapiens	SINGLE PROTEIN	CHEMBL1681768	1	Scientific Literature	Bioorg. Med. Chem. Lett.	2011	None
CHEMBL1908842		0	460.58	0	3.76	23, JNJ-28312141	CN(C)CC(=O)N1CCC(c2ccc(NC(=O)c3nc(C#N)c[nH]3)c(C3=CCCCC3)c2)CC1	Inhibition	'<'	50.0	%				UO_0000187					False	CHEMBL2161420	Inhibition of ROCK-2 at 1 uM	B	BAO_0000357	single protein format	None	None	None	None	None	CHEMBL2973	Rho-associated protein kinase 2	Homo sapiens	SINGLE PROTEIN	CHEMBL2157860	1	Scientific Literature	J. Med. Chem.	2011	None
CHEMBL462193		0	358.40	0	3.89	27	Cc1ccc2c(c1)CC(c1nc3ccc(-c4ccnc(N)n4)cc3o1)CO2	IC50	'='	78.0	nM	7.11			UO_0000065	19.83	0.36	3.22	8.16	False	CHEMBL1009210	Inhibition of ROCK2	B	BAO_0000357	single protein format	None	None	None	None	None	CHEMBL2973	Rho-associated protein kinase 2	Homo sapiens	SINGLE PROTEIN	CHEMBL1152196	1	Scientific Literature	Bioorg. Med. Chem. Lett.	2008	None
CHEMBL1971141		0	345.40	0	4.40	SID103904383	Cc1cccc(NC(=O)Nc2ccc(-c3cccc(C(N)=O)c3)cc2)c1	Ki	'>'	7943.28	nM			inactive	UO_0000065					False	CHEMBL1963722	PUBCHEM_BIOASSAY: Navigating the Kinome. (Class of assay: other) Panel member name: ROCK2	F	BAO_0000019	assay format	None	None	None	None	None	CHEMBL2973	Rho-associated protein kinase 2	Homo sapiens	SINGLE PROTEIN	CHEMBL1201862	7	PubChem BioAssays			None
CHEMBL2001957		0	490.46	0	4.36	SID103904765	CC(C)(CO)CNc1nccc(-c2c(-c3ccc(F)cc3)nc3c(OCC(F)(F)F)nccn23)n1	Ki	'>'	7943.28	nM			inactive	UO_0000065					False	CHEMBL1963722	PUBCHEM_BIOASSAY: Navigating the Kinome. (Class of assay: other) Panel member name: ROCK2	F	BAO_0000019	assay format	None	None	None	None	None	CHEMBL2973	Rho-associated protein kinase 2	Homo sapiens	SINGLE PROTEIN	CHEMBL1201862	7	PubChem BioAssays			None
CHEMBL1986970		0	390.45	0	2.59	SID103904516	COCCN(C)C(=O)c1c(-c2ccc3[nH]ncc3c2)nnn1Cc1ccccc1	Ki	'='	31.62	nM	7.50		active	UO_0000065					False	CHEMBL1963722	PUBCHEM_BIOASSAY: Navigating the Kinome. (Class of assay: other) Panel member name: ROCK2	F	BAO_0000019	assay format	None	None	None	None	None	CHEMBL2973	Rho-associated protein kinase 2	Homo sapiens	SINGLE PROTEIN	CHEMBL1201862	7	PubChem BioAssays			None
CHEMBL446637		0	610.19	2	5.59	CER-0262586	O=C(c1nc(SCc2ccc(Cl)cc2)n2ccccc12)N1CCN(c2ncnc3c2CN(Cc2ccccc2)CC3)CC1	Inhibition	'='	0.0	%				UO_0000187					False	CHEMBL953388	Inhibition of ROCK2 at 10 uM by HTRF assay relative to control	B	BAO_0000357	single protein format	None	None	None	None	None	CHEMBL2973	Rho-associated protein kinase 2	Homo sapiens	SINGLE PROTEIN	CHEMBL1150387	1	Scientific Literature	J. Med. Chem.	2008	None
CHEMBL302449	GO-6976	0	378.44	0	4.60	GO-6976	Cn1c2ccccc2c2c3c(c4c5ccccc5n(CCC#N)c4c21)CNC3=O	Activity	'='	53.0	%				UO_0000187					False	CHEMBL1063670	Percentage ROCK2 activity remaining in the presence of 0.1uM inhibitor	B	BAO_0000357	single protein format	Homo sapiens	None	None	None	None	CHEMBL2973	Rho-associated protein kinase 2	Homo sapiens	SINGLE PROTEIN	CHEMBL1150976	1	Scientific Literature	Biochem. J.	2007	None
CHEMBL1684206		0	458.52	0	2.32	28	CN(C)CCNC(=O)c1ccc2c(c1)CC(c1nc3ccc(-c4cn[nH]c4)cc3c(=O)[nH]1)CO2	IC50	'<'	1.0	nM				UO_0000065					False	CHEMBL1686688	Inhibition of ROCK2 by HTRF assay	B	BAO_0000357	single protein format	None	None	None	None	None	CHEMBL2973	Rho-associated protein kinase 2	Homo sapiens	SINGLE PROTEIN	CHEMBL1681768	1	Scientific Literature	Bioorg. Med. Chem. Lett.	2011	None
CHEMBL379156		0	305.29	0	3.12	26	O=C1NC(=O)/C(=C/c2ccc(-c3ccc(F)cc3O)o2)S1	Activity	'='	90.0	%				UO_0000187					False	CHEMBL862831	Residual activity at human ROCK2 at 10 uM in presence of 10 uM ATP relative to control	B	BAO_0000357	single protein format	Homo sapiens	None	None	None	None	CHEMBL2973	Rho-associated protein kinase 2	Homo sapiens	SINGLE PROTEIN	CHEMBL1138050	1	Scientific Literature	J. Med. Chem.	2006	None
CHEMBL199416		0	363.44	0	4.51	31{12}	O=c1cc(N2CCOCC2)oc2cc(-c3csc4ccccc34)ccc12	Activity						Not Determined						False	CHEMBL860402	Inhibitory activity against ROCK-II at 10 uM	B	BAO_0000357	single protein format	Homo sapiens	None	None	None	None	CHEMBL2973	Rho-associated protein kinase 2	Homo sapiens	SINGLE PROTEIN	CHEMBL1141870	1	Scientific Literature	J. Med. Chem.	2005	None
CHEMBL3666756		0	436.52	1	6.05	BDBM141034	CCCCC(=O)Nc1cccc(-c2nc(Nc3ccc4[nH]ncc4c3)c3ccccc3n2)c1	IC50	'='	0.000029	nM		Outside typical range	276280	UO_0000065					False	CHEMBL3705523	Binding Assay: ROCK-II inhibitory activity can be measured using the ROCK-II Assay Kit (Molecular Devices, inc.; Sunnyvale, Calif.).	B	BAO_0000357	single protein format	Homo sapiens	None	None	None	None	CHEMBL2973	Rho-associated protein kinase 2	Homo sapiens	SINGLE PROTEIN	CHEMBL3639077	37	BindingDB Database		2014	None
CHEMBL437885		0	386.86	0	4.77	3	COc1cc2ncnc(Nc3cccc(Cl)c3F)c2cc1CN1CCCC1	IC50	'>'	10000.0	nM				UO_0000065					False	CHEMBL870120	Inhibition of ROCK2	B	BAO_0000357	single protein format	Homo sapiens	None	None	None	None	CHEMBL2973	Rho-associated protein kinase 2	Homo sapiens	SINGLE PROTEIN	CHEMBL1147701	1	Scientific Literature	Bioorg. Med. Chem. Lett.	2006	None
CHEMBL2333120		0	315.38	0	1.39	33	CC(C)Nc1c(C(N)=O)nnc2cc(N3CCOCC3)ccc12	Inhibition	'='	78.0	%				UO_0000187					False	CHEMBL2339638	Inhibition of ROCK2 (unknown origin) at 10 uM relative to control	B	BAO_0000357	single protein format	Homo sapiens	None	None	None	None	CHEMBL2973	Rho-associated protein kinase 2	Homo sapiens	SINGLE PROTEIN	CHEMBL2331489	1	Scientific Literature	Bioorg. Med. Chem. Lett.	2013	None
CHEMBL2333112		0	307.36	0	2.61	25	CC(C)Nc1c(C(N)=O)nnc2cc(-c3ccncc3)ccc12	Inhibition	'='	97.0	%				UO_0000187					False	CHEMBL2339638	Inhibition of ROCK2 (unknown origin) at 10 uM relative to control	B	BAO_0000357	single protein format	Homo sapiens	None	None	None	None	CHEMBL2973	Rho-associated protein kinase 2	Homo sapiens	SINGLE PROTEIN	CHEMBL2331489	1	Scientific Literature	Bioorg. Med. Chem. Lett.	2013	None
CHEMBL237571		0	483.59	1	5.69	SB-633825	COc1ccc2cc(-c3c(-c4ccncc4)nc(-c4ccc(S(C)(=O)=O)cc4C)n3C)ccc2c1	Inhibition	'='	12.3	%				UO_0000187					False	CHEMBL1961927	GSK_PKIS: ROCK2 mean inhibition at 1 uM [Nanosyn]	B	BAO_0000357	single protein format	None	None	None	None	None	CHEMBL2973	Rho-associated protein kinase 2	Homo sapiens	SINGLE PROTEIN	CHEMBL1961873	16	GSK Published Kinase Inhibitor Set			None
CHEMBL207584		0	429.88	0	3.62	6	COc1cc2ncnc(Nc3cccc(Cl)c3F)c2cc1CN1CCC[C@H]1C(N)=O	IC50	'>'	10000.0	nM				UO_0000065					False	CHEMBL870120	Inhibition of ROCK2	B	BAO_0000357	single protein format	Homo sapiens	None	None	None	None	CHEMBL2973	Rho-associated protein kinase 2	Homo sapiens	SINGLE PROTEIN	CHEMBL1147701	1	Scientific Literature	Bioorg. Med. Chem. Lett.	2006	None
CHEMBL385426	GW450241X	0	294.40	0	3.74	GW450241X	CCc1cccc(CC)c1/C=C/c1cncc(C(=O)NC)c1	Inhibition	'='	-0.13	%				UO_0000187					False	CHEMBL1961927	GSK_PKIS: ROCK2 mean inhibition at 1 uM [Nanosyn]	B	BAO_0000357	single protein format	None	None	None	None	None	CHEMBL2973	Rho-associated protein kinase 2	Homo sapiens	SINGLE PROTEIN	CHEMBL1961873	16	GSK Published Kinase Inhibitor Set			None
CHEMBL1909379		0	387.87	0	4.84	GR-269666A	Cl.c1ccc(Cc2nc3ccc(Nc4ncnc5ccccc45)cc3[nH]2)cc1	Inhibition	'='	2.34	%				UO_0000187					False	CHEMBL1961926	GSK_PKIS: ROCK2 mean inhibition at 0.1 uM [Nanosyn]	B	BAO_0000357	single protein format	None	None	None	None	None	CHEMBL2973	Rho-associated protein kinase 2	Homo sapiens	SINGLE PROTEIN	CHEMBL1961873	16	GSK Published Kinase Inhibitor Set			None
CHEMBL379601		0	403.85	0	3.09	19	COc1cc2ncnc(Nc3cccc(Cl)c3F)c2cc1CN(C)CC(N)=O	IC50	'>'	10000.0	nM				UO_0000065					False	CHEMBL870120	Inhibition of ROCK2	B	BAO_0000357	single protein format	Homo sapiens	None	None	None	None	CHEMBL2973	Rho-associated protein kinase 2	Homo sapiens	SINGLE PROTEIN	CHEMBL1147701	1	Scientific Literature	Bioorg. Med. Chem. Lett.	2006	None
CHEMBL207445		0	461.93	0	3.50	30	COCC[C@@H](C(N)=O)N(C)Cc1cc2c(Nc3cccc(Cl)c3F)ncnc2cc1OC	IC50	'>'	10000.0	nM				UO_0000065					False	CHEMBL870120	Inhibition of ROCK2	B	BAO_0000357	single protein format	Homo sapiens	None	None	None	None	CHEMBL2973	Rho-associated protein kinase 2	Homo sapiens	SINGLE PROTEIN	CHEMBL1147701	1	Scientific Literature	Bioorg. Med. Chem. Lett.	2006	None
CHEMBL188247	GW832467X	0	504.47	2	5.70	GW832467X	Cc1ccc2c(-c3ccnc(Nc4ccc5c(c4)OCCO5)n3)c(-c3ccc(C(F)(F)F)cc3)nn2n1	Inhibition	'='	1.89	%				UO_0000187					False	CHEMBL1961927	GSK_PKIS: ROCK2 mean inhibition at 1 uM [Nanosyn]	B	BAO_0000357	single protein format	None	None	None	None	None	CHEMBL2973	Rho-associated protein kinase 2	Homo sapiens	SINGLE PROTEIN	CHEMBL1961873	16	GSK Published Kinase Inhibitor Set			None
CHEMBL1909408	GSK-200398A	0	616.15	1	4.38	GSK200398A	Cl.O=C(O[C@H]1CN[C@H](C#Cc2cc3ncnc(Nc4ccc5c(cnn5Cc5ccccc5)c4)c3s2)C1)N1CCOCC1	Inhibition	'='	-1.02	%				UO_0000187					False	CHEMBL1961926	GSK_PKIS: ROCK2 mean inhibition at 0.1 uM [Nanosyn]	B	BAO_0000357	single protein format	None	None	None	None	None	CHEMBL2973	Rho-associated protein kinase 2	Homo sapiens	SINGLE PROTEIN	CHEMBL1961873	16	GSK Published Kinase Inhibitor Set			None
CHEMBL1909342		0	395.44	0	1.77	SB-657836-AAA	N#Cc1c(NC(=O)CN2CCOCC2)sc2c1CCCC2.O=C(O)C(=O)O	Inhibition	'='	5.37	%				UO_0000187					False	CHEMBL1961926	GSK_PKIS: ROCK2 mean inhibition at 0.1 uM [Nanosyn]	B	BAO_0000357	single protein format	None	None	None	None	None	CHEMBL2973	Rho-associated protein kinase 2	Homo sapiens	SINGLE PROTEIN	CHEMBL1961873	16	GSK Published Kinase Inhibitor Set			None
CHEMBL261440		0	313.31	0	3.86	SB-735465	O=C(Nc1n[nH]c2cc(-c3cc(F)ccc3F)ccc12)C1CC1	Inhibition	'='	1.39	%				UO_0000187					False	CHEMBL1961926	GSK_PKIS: ROCK2 mean inhibition at 0.1 uM [Nanosyn]	B	BAO_0000357	single protein format	None	None	None	None	None	CHEMBL2973	Rho-associated protein kinase 2	Homo sapiens	SINGLE PROTEIN	CHEMBL1961873	16	GSK Published Kinase Inhibitor Set			None
CHEMBL1909396	GW768505A	0	573.93	2	6.95	GW768505A	COc1ccc(-c2oc3ncnc(N)c3c2-c2ccc(NC(=O)Nc3cc(C(F)(F)F)ccc3F)cc2)cc1.Cl	Inhibition	'='	41.83	%				UO_0000187					False	CHEMBL1961927	GSK_PKIS: ROCK2 mean inhibition at 1 uM [Nanosyn]	B	BAO_0000357	single protein format	None	None	None	None	None	CHEMBL2973	Rho-associated protein kinase 2	Homo sapiens	SINGLE PROTEIN	CHEMBL1961873	16	GSK Published Kinase Inhibitor Set			None
CHEMBL3666728		0	608.75	2	5.68	BDBM141005	CCCC(=O)Nc1cccc(-c2nc(Nc3ccc4[nH]ncc4c3)c3cc(OCCN4CC[C@H](N(C)C)C4)c(OC)cc3n2)c1	IC50	'='	0.000018	nM		Outside typical range	276278	UO_0000065					False	CHEMBL3705523	Binding Assay: ROCK-II inhibitory activity can be measured using the ROCK-II Assay Kit (Molecular Devices, inc.; Sunnyvale, Calif.).	B	BAO_0000357	single protein format	Homo sapiens	None	None	None	None	CHEMBL2973	Rho-associated protein kinase 2	Homo sapiens	SINGLE PROTEIN	CHEMBL3639077	37	BindingDB Database		2014	None
CHEMBL3666726		0	526.60	2	5.69	BDBM141003	CCCC(=O)Nc1cccc(-c2nc(Nc3ccc4[nH]ncc4c3)c3cc(OCCOC)c(OC)cc3n2)c1	IC50	'='	0.000061	nM		Outside typical range	276273	UO_0000065					False	CHEMBL3705523	Binding Assay: ROCK-II inhibitory activity can be measured using the ROCK-II Assay Kit (Molecular Devices, inc.; Sunnyvale, Calif.).	B	BAO_0000357	single protein format	Homo sapiens	None	None	None	None	CHEMBL2973	Rho-associated protein kinase 2	Homo sapiens	SINGLE PROTEIN	CHEMBL3639077	37	BindingDB Database		2014	None
CHEMBL263796	GW445014X	0	307.18	0	3.92	GW445014X	CNC(=O)c1cncc(/C=C/c2c(Cl)cccc2Cl)c1	Inhibition	'='	0.61	%				UO_0000187					False	CHEMBL1961926	GSK_PKIS: ROCK2 mean inhibition at 0.1 uM [Nanosyn]	B	BAO_0000357	single protein format	None	None	None	None	None	CHEMBL2973	Rho-associated protein kinase 2	Homo sapiens	SINGLE PROTEIN	CHEMBL1961873	16	GSK Published Kinase Inhibitor Set			None
CHEMBL156263		0	294.31	0	2.17	SB-376719	COc1ccccc1C1=C(Nc2ccccc2)C(=O)NC1=O	Inhibition	'='	3.16	%				UO_0000187					False	CHEMBL1961926	GSK_PKIS: ROCK2 mean inhibition at 0.1 uM [Nanosyn]	B	BAO_0000357	single protein format	None	None	None	None	None	CHEMBL2973	Rho-associated protein kinase 2	Homo sapiens	SINGLE PROTEIN	CHEMBL1961873	16	GSK Published Kinase Inhibitor Set			None
CHEMBL218720	GSK-466314A	0	428.41	0	4.41	GSK466314A	CC1=C(C(=O)Nc2ccc3[nH]nc(C)c3c2)C(c2ccc(C(F)(F)F)cc2)CC(=O)N1	Inhibition	'='	83.79	%				UO_0000187					False	CHEMBL1961927	GSK_PKIS: ROCK2 mean inhibition at 1 uM [Nanosyn]	B	BAO_0000357	single protein format	None	None	None	None	None	CHEMBL2973	Rho-associated protein kinase 2	Homo sapiens	SINGLE PROTEIN	CHEMBL1961873	16	GSK Published Kinase Inhibitor Set			None
CHEMBL1909407		0	374.85	0	2.65	SB-220025-R	Cl.Nc1nccc(-c2c(-c3ccc(F)cc3)ncn2C2CCNCC2)n1	Inhibition	'='	-3.31	%				UO_0000187					False	CHEMBL1961926	GSK_PKIS: ROCK2 mean inhibition at 0.1 uM [Nanosyn]	B	BAO_0000357	single protein format	None	None	None	None	None	CHEMBL2973	Rho-associated protein kinase 2	Homo sapiens	SINGLE PROTEIN	CHEMBL1961873	16	GSK Published Kinase Inhibitor Set			None
CHEMBL3911320		0	340.81	0	3.78	13	Nc1n[nH]c2ccc(C(=O)N3CCC[C@H]3c3ccc(Cl)cc3)cc12	IC50	'='	1330.0	nM	5.88			UO_0000065	17.24	0.33	2.10	7.83	False	CHEMBL3854813	Inhibition of ROCK-2 (unknown origin)	B	BAO_0000357	single protein format	Homo sapiens	None	None	None	None	CHEMBL2973	Rho-associated protein kinase 2	Homo sapiens	SINGLE PROTEIN	CHEMBL3853318	1	Scientific Literature	J Med Chem	2016	None
CHEMBL3984494		0	338.39	0	3.65	17	Nc1n[nH]c2ccc(C(=O)N3CCCC[C@H]3c3ccc(F)cc3)cc12	Inhibition	'='	22.0	%				UO_0000187					False	CHEMBL3854820	Inhibition of ROCK-2 (unknown origin) at 1 uM relative to control	B	BAO_0000357	single protein format	Homo sapiens	None	None	None	None	CHEMBL2973	Rho-associated protein kinase 2	Homo sapiens	SINGLE PROTEIN	CHEMBL3853318	1	Scientific Literature	J Med Chem	2016	None
CHEMBL3955876		0	340.81	0	3.43	18	Nc1n[nH]c2ccc(C(=O)N3CC[C@@H](c4ccc(Cl)cc4)C3)cc12	Inhibition	'='	20.0	%				UO_0000187					False	CHEMBL3854820	Inhibition of ROCK-2 (unknown origin) at 1 uM relative to control	B	BAO_0000357	single protein format	Homo sapiens	None	None	None	None	CHEMBL2973	Rho-associated protein kinase 2	Homo sapiens	SINGLE PROTEIN	CHEMBL3853318	1	Scientific Literature	J Med Chem	2016	None
CHEMBL189231		0	284.32	0	2.57	SB-734117	Nc1nonc1-c1nc2cnccc2n1C1CCCCC1	Inhibition	'='	42.41	%				UO_0000187					False	CHEMBL1961926	GSK_PKIS: ROCK2 mean inhibition at 0.1 uM [Nanosyn]	B	BAO_0000357	single protein format	None	None	None	None	None	CHEMBL2973	Rho-associated protein kinase 2	Homo sapiens	SINGLE PROTEIN	CHEMBL1961873	16	GSK Published Kinase Inhibitor Set			None
CHEMBL462011		0	504.97	1	3.77	55	CN(C)CCNC(=O)CCn1c2ccc(O)cc2c2c3c(c(-c4ccccc4Cl)cc21)C(=O)NC3=O	Inhibition	'='	100.0	%				UO_0000187					False	CHEMBL996952	Inhibition of ROCK2 at 10 uM	B	BAO_0000357	single protein format	None	None	None	None	None	CHEMBL2973	Rho-associated protein kinase 2	Homo sapiens	SINGLE PROTEIN	CHEMBL1156685	1	Scientific Literature	Eur. J. Med. Chem.	2008	None
CHEMBL460940		0	511.94	1	3.17	62	CS(=O)(=O)NC(=O)CCn1c2ccc(O)cc2c2c3c(c(-c4ccccc4Cl)cc21)C(=O)NC3=O	Inhibition	'='	58.0	%				UO_0000187					False	CHEMBL996952	Inhibition of ROCK2 at 10 uM	B	BAO_0000357	single protein format	None	None	None	None	None	CHEMBL2973	Rho-associated protein kinase 2	Homo sapiens	SINGLE PROTEIN	CHEMBL1156685	1	Scientific Literature	Eur. J. Med. Chem.	2008	None
CHEMBL1079782		0	360.44	0	4.05	6a	Nc1nccc(-c2ccc3nc(C4COc5ccccc5C4)sc3c2)n1	IC50	'='	1500.0	nM	5.82			UO_0000065	16.16	0.31	1.77	7.88	False	CHEMBL1102487	Inhibition of ROCK2 assessed as myosin light chain phosphorylation by cell-based assay	B	BAO_0000219	cell-based format	None	None	None	None	None	CHEMBL2973	Rho-associated protein kinase 2	Homo sapiens	SINGLE PROTEIN	CHEMBL1154368	1	Scientific Literature	Bioorg. Med. Chem. Lett.	2009	None
CHEMBL1081174		0	351.41	0	4.54	6g	Fc1cc(-c2cn[nH]c2)cc2sc(C3COc4ccccc4C3)nc12	IC50	'>'	2700.0	nM				UO_0000065					False	CHEMBL1102487	Inhibition of ROCK2 assessed as myosin light chain phosphorylation by cell-based assay	B	BAO_0000219	cell-based format	None	None	None	None	None	CHEMBL2973	Rho-associated protein kinase 2	Homo sapiens	SINGLE PROTEIN	CHEMBL1154368	1	Scientific Literature	Bioorg. Med. Chem. Lett.	2009	None
CHEMBL1081182		0	433.58	0	4.40	6l	CN(C)CCN(C)c1cc(-c2cn[nH]c2)cc2sc(C3COc4ccccc4C3)nc12	IC50	'='	365.0	nM	6.44			UO_0000065	14.85	0.28	2.04	11.24	False	CHEMBL1102487	Inhibition of ROCK2 assessed as myosin light chain phosphorylation by cell-based assay	B	BAO_0000219	cell-based format	None	None	None	None	None	CHEMBL2973	Rho-associated protein kinase 2	Homo sapiens	SINGLE PROTEIN	CHEMBL1154368	1	Scientific Literature	Bioorg. Med. Chem. Lett.	2009	None
CHEMBL475761	GW784684X	0	564.09	2	6.81	GW784684X	CN1CCN(Cc2ccc(-c3cc4ncnc(Nc5ccc(OCc6cccc(F)c6)c(Cl)c5)c4s3)o2)CC1	Inhibition	'='	8.24	%				UO_0000187					False	CHEMBL1961927	GSK_PKIS: ROCK2 mean inhibition at 1 uM [Nanosyn]	B	BAO_0000357	single protein format	None	None	None	None	None	CHEMBL2973	Rho-associated protein kinase 2	Homo sapiens	SINGLE PROTEIN	CHEMBL1961873	16	GSK Published Kinase Inhibitor Set			None
CHEMBL1088901		0	428.33	0	4.42	3f	CN(C)CCCC(=O)Nc1ccc2ncnc(Nc3cccc(Br)c3)c2c1	Activity	'='	95.0	%				UO_0000187					False	CHEMBL1105200	Inhibition of ROCK2 at 10 uM assessed as residual activity by [33P]ATP radioactive filter binding assay relative to control	B	BAO_0000357	single protein format	None	None	None	None	None	CHEMBL2973	Rho-associated protein kinase 2	Homo sapiens	SINGLE PROTEIN	CHEMBL1156950	1	Scientific Literature	J. Med. Chem.	2010	None
CHEMBL397771		0	555.68	2	5.74	9b	O=C1NC(=O)C2=C1c1cn(c3ccccc13)CCCc1cc(nc(N3CCCC3)c1)CCCn1cc2c2ccccc21	Inhibition	'='	107.0	%				UO_0000187					False	CHEMBL887018	Inhibition of human ROCK2 at 1 uM relative to control	B	BAO_0000357	single protein format	Homo sapiens	None	None	None	None	CHEMBL2973	Rho-associated protein kinase 2	Homo sapiens	SINGLE PROTEIN	CHEMBL1139192	1	Scientific Literature	Bioorg. Med. Chem. Lett.	2007	None
CHEMBL240867		0	414.31	0	2.67	SR-1362	NC(C(=O)N1CCN(c2ccc3[nH]ncc3c2)CC1)c1ccc(Br)cc1	IC50	'='	90.0	nM	7.05			UO_0000065	17.01	0.37	4.38	9.00	False	CHEMBL887137	Inhibition of ROCK2	B	BAO_0000357	single protein format	None	None	None	None	None	CHEMBL2973	Rho-associated protein kinase 2	Homo sapiens	SINGLE PROTEIN	CHEMBL1139200	1	Scientific Literature	Bioorg. Med. Chem. Lett.	2007	None
CHEMBL240646		0	349.44	0	1.78	SR-1357	N[C@H](Cc1ccccc1)C(=O)N1CCN(c2ccc3[nH]ncc3c2)CC1	IC50	'='	380.0	nM	6.42			UO_0000065	18.37	0.34	4.64	8.20	False	CHEMBL887137	Inhibition of ROCK2	B	BAO_0000357	single protein format	None	None	None	None	None	CHEMBL2973	Rho-associated protein kinase 2	Homo sapiens	SINGLE PROTEIN	CHEMBL1139200	1	Scientific Literature	Bioorg. Med. Chem. Lett.	2007	None
CHEMBL591116		0	445.52	0	3.42	47	CN(C)Cc1ccc(NC(=O)c2cccc(CNC(=O)Nc3ccc(C(N)=O)cc3)c2)cc1	IC50	'='	14.0	nM	7.85			UO_0000065	17.63	0.33	4.43	6.74	False	CHEMBL1066168	Inhibition of human ROCK2 by IMAP assay	B	BAO_0000357	single protein format	Homo sapiens	None	None	None	None	CHEMBL2973	Rho-associated protein kinase 2	Homo sapiens	SINGLE PROTEIN	CHEMBL1157712	1	Scientific Literature	J. Med. Chem.	2010	None
CHEMBL589117		0	412.49	0	3.80	37	CN(C)Cc1ccc(NC(=O)c2cccc(CNC(=O)c3ccc(C#N)cc3)c2)cc1	IC50	'>'	6500.0	nM				UO_0000065					False	CHEMBL1066168	Inhibition of human ROCK2 by IMAP assay	B	BAO_0000357	single protein format	Homo sapiens	None	None	None	None	CHEMBL2973	Rho-associated protein kinase 2	Homo sapiens	SINGLE PROTEIN	CHEMBL1157712	1	Scientific Literature	J. Med. Chem.	2010	None
CHEMBL590323		0	417.51	0	3.94	30	COc1cccc(C(=O)NCc2cccc(C(=O)Nc3ccc(CN(C)C)cc3)c2)c1	IC50	'>'	7000.0	nM				UO_0000065					False	CHEMBL1066168	Inhibition of human ROCK2 by IMAP assay	B	BAO_0000357	single protein format	Homo sapiens	None	None	None	None	CHEMBL2973	Rho-associated protein kinase 2	Homo sapiens	SINGLE PROTEIN	CHEMBL1157712	1	Scientific Literature	J. Med. Chem.	2010	None
CHEMBL306865	GW784752X	0	345.37	0	2.67	GW784752X	COc1cccc(-n2ncc3c(N/N=C/c4ccncc4)ncnc32)c1	Inhibition	'='	19.39	%				UO_0000187					False	CHEMBL1961927	GSK_PKIS: ROCK2 mean inhibition at 1 uM [Nanosyn]	B	BAO_0000357	single protein format	None	None	None	None	None	CHEMBL2973	Rho-associated protein kinase 2	Homo sapiens	SINGLE PROTEIN	CHEMBL1961873	16	GSK Published Kinase Inhibitor Set			None
CHEMBL269985	GW701032X	0	413.48	0	4.96	GW701032X	COc1ccc(CNC(=O)c2ccc(-c3cc(-c4nnc(C)o4)ccc3C)cc2)cc1	Inhibition	'='	4.11	%				UO_0000187					False	CHEMBL1961926	GSK_PKIS: ROCK2 mean inhibition at 0.1 uM [Nanosyn]	B	BAO_0000357	single protein format	None	None	None	None	None	CHEMBL2973	Rho-associated protein kinase 2	Homo sapiens	SINGLE PROTEIN	CHEMBL1961873	16	GSK Published Kinase Inhibitor Set			None
CHEMBL212382		0	354.36	0	4.63	64	CC(C)(C)c1nnc2ccc(-c3ocnc3-c3ccc(F)cc3F)cn12	IC50	'>'	10000.0	nM				UO_0000065					False	CHEMBL869149	Inhibition of ROCK2	B	BAO_0000357	single protein format	Homo sapiens	None	None	None	None	CHEMBL2973	Rho-associated protein kinase 2	Homo sapiens	SINGLE PROTEIN	CHEMBL1145312	1	Scientific Literature	Bioorg. Med. Chem. Lett.	2006	None
CHEMBL1215527		0	477.58	0	3.93	49	CN(C)CCOc1cc(-c2cn[nH]c2)c(F)cc1NC(=O)[C@H]1Cc2ccccc2CN1CC1CC1	IC50	'='	29.0	nM	7.54			UO_0000065	15.78	0.29	3.61	10.26	False	CHEMBL1219161	Inhibition of ROCK2	B	BAO_0000357	single protein format	None	None	None	None	None	CHEMBL2973	Rho-associated protein kinase 2	Homo sapiens	SINGLE PROTEIN	CHEMBL1212924	1	Scientific Literature	J. Med. Chem.	2010	None
CHEMBL1215169		0	439.95	0	3.32	27	CN(C)CCOc1cc(-c2cn[nH]c2)ccc1NC(=O)[C@H]1Cc2cc(Cl)ccc2CN1	IC50	'='	7.0	nM	8.15			UO_0000065	18.54	0.36	4.83	9.91	False	CHEMBL1219161	Inhibition of ROCK2	B	BAO_0000357	single protein format	None	None	None	None	None	CHEMBL2973	Rho-associated protein kinase 2	Homo sapiens	SINGLE PROTEIN	CHEMBL1212924	1	Scientific Literature	J. Med. Chem.	2010	None
CHEMBL1215092		0	405.50	0	2.67	23	CN(C)CCOc1cc(-c2cn[nH]c2)ccc1NC(=O)[C@H]1Cc2ccccc2CN1	IC50	'='	7.0	nM	8.15			UO_0000065	20.11	0.37	5.48	9.91	False	CHEMBL1219161	Inhibition of ROCK2	B	BAO_0000357	single protein format	None	None	None	None	None	CHEMBL2973	Rho-associated protein kinase 2	Homo sapiens	SINGLE PROTEIN	CHEMBL1212924	1	Scientific Literature	J. Med. Chem.	2010	None
CHEMBL452598		0	391.41	0	3.47	32	COc1ccc2c(c1)CC(c1nc3c(F)cc(-c4ccnc(N)n4)cc3[nH]1)CO2	IC50	'<'	1.0	nM				UO_0000065					False	CHEMBL1009210	Inhibition of ROCK2	B	BAO_0000357	single protein format	None	None	None	None	None	CHEMBL2973	Rho-associated protein kinase 2	Homo sapiens	SINGLE PROTEIN	CHEMBL1152196	1	Scientific Literature	Bioorg. Med. Chem. Lett.	2008	None
CHEMBL454654		0	343.39	0	3.32	19	Nc1nccc(-c2ccc3nc(C4COc5ccccc5C4)[nH]c3c2)n1	IC50	'='	66.0	nM	7.18			UO_0000065	20.91	0.38	3.86	8.00	False	CHEMBL1009212	Inhibition of ROCK2 assessed as myosin light chain phosphorylation by cell-based assay	B	BAO_0000219	cell-based format	None	None	None	None	None	CHEMBL2973	Rho-associated protein kinase 2	Homo sapiens	SINGLE PROTEIN	CHEMBL1152196	1	Scientific Literature	Bioorg. Med. Chem. Lett.	2008	None
CHEMBL517891		0	402.45	0	4.37	24	CC(C)Oc1ccc2c(c1)CC(c1nc3ccc(-c4ccnc(N)n4)cc3o1)CO2	IC50						Not Determined						False	CHEMBL1009212	Inhibition of ROCK2 assessed as myosin light chain phosphorylation by cell-based assay	B	BAO_0000219	cell-based format	None	None	None	None	None	CHEMBL2973	Rho-associated protein kinase 2	Homo sapiens	SINGLE PROTEIN	CHEMBL1152196	1	Scientific Literature	Bioorg. Med. Chem. Lett.	2008	None
CHEMBL455446		0	476.54	0	4.25	31	Nc1nccc(-c2ccc3nc(C4COc5ccc(C(=O)NCc6ccccc6)cc5C4)[nH]c3c2)n1	IC50	'='	23.0	nM	7.64			UO_0000065	16.03	0.29	3.39	6.43	False	CHEMBL1009212	Inhibition of ROCK2 assessed as myosin light chain phosphorylation by cell-based assay	B	BAO_0000219	cell-based format	None	None	None	None	None	CHEMBL2973	Rho-associated protein kinase 2	Homo sapiens	SINGLE PROTEIN	CHEMBL1152196	1	Scientific Literature	Bioorg. Med. Chem. Lett.	2008	None
CHEMBL452598		0	391.41	0	3.47	32	COc1ccc2c(c1)CC(c1nc3c(F)cc(-c4ccnc(N)n4)cc3[nH]1)CO2	IC50	'<'	6.0	nM				UO_0000065					False	CHEMBL1009212	Inhibition of ROCK2 assessed as myosin light chain phosphorylation by cell-based assay	B	BAO_0000219	cell-based format	None	None	None	None	None	CHEMBL2973	Rho-associated protein kinase 2	Homo sapiens	SINGLE PROTEIN	CHEMBL1152196	1	Scientific Literature	Bioorg. Med. Chem. Lett.	2008	None
CHEMBL1215452		0	479.61	0	3.31	42	COc1ccc2c(c1)C[C@H](C(=O)Nc1ccc(-c3cn[nH]c3)cc1SCCC(=O)N(C)C)NC2	IC50	'='	4.0	nM	8.40			UO_0000065	17.51	0.34	5.09	8.45	False	CHEMBL1219161	Inhibition of ROCK2	B	BAO_0000357	single protein format	None	None	None	None	None	CHEMBL2973	Rho-associated protein kinase 2	Homo sapiens	SINGLE PROTEIN	CHEMBL1212924	1	Scientific Literature	J. Med. Chem.	2010	None
CHEMBL1085342		0	381.86	0	3.44	12	O=C(Nc1cc2cc[nH]c(=O)c2cc1Cl)C1(c2ccccc2)CCNCC1	IC50	'='	230.0	nM	6.64			UO_0000065	17.38	0.34	3.20	8.97	False	CHEMBL1120081	Inhibition of ROCK2 by luciferase based ATP detection assay	B	BAO_0000357	single protein format	None	None	None	None	None	CHEMBL2973	Rho-associated protein kinase 2	Homo sapiens	SINGLE PROTEIN	CHEMBL1155533	1	Scientific Literature	Bioorg. Med. Chem. Lett.	2010	None
CHEMBL1084110		0	385.83	0	3.26	28-rac	O=C(Nc1cc2cc[nH]c(=O)c2cc1Cl)C1CNCC1c1ccc(F)cc1	IC50	'='	9.0	nM	8.05			UO_0000065	20.85	0.41	4.79	10.87	False	CHEMBL1120081	Inhibition of ROCK2 by luciferase based ATP detection assay	B	BAO_0000357	single protein format	None	None	None	None	None	CHEMBL2973	Rho-associated protein kinase 2	Homo sapiens	SINGLE PROTEIN	CHEMBL1155533	1	Scientific Literature	Bioorg. Med. Chem. Lett.	2010	None
CHEMBL1165499		0	436.51	0	3.61	5d	CN1CCN(c2ccc(-c3cnc4c(c3)N(Cc3cc(F)ccc3F)CCN4)cn2)CC1	Inhibition	'<'	50.0	%				UO_0000187					False	CHEMBL1166847	Inhibition of ROCK2 at 1 uM	B	BAO_0000357	single protein format	None	None	None	None	None	CHEMBL2973	Rho-associated protein kinase 2	Homo sapiens	SINGLE PROTEIN	CHEMBL1165965	1	Scientific Literature	Bioorg. Med. Chem.	2010	None
CHEMBL1222572		0	305.77	0	2.25	23, cis	N[C@@H]1CC[C@H](C(=O)Nc2cc3cc[nH]c(=O)c3cc2Cl)C1	IC50	'='	310.0	nM	6.51			UO_0000065	21.29	0.42	4.26	7.40	False	CHEMBL1228286	Inhibition of ROCK2	B	BAO_0000357	single protein format	None	None	None	None	None	CHEMBL2973	Rho-associated protein kinase 2	Homo sapiens	SINGLE PROTEIN	CHEMBL1221307	1	Scientific Literature	Bioorg. Med. Chem. Lett.	2010	None
CHEMBL1170139		0	545.61	2	5.68	12	CCN1CCN(Cc2ccc(NC(=O)c3ccc(C)c(C#Cc4cnc5[nH]ccc5c4)c3)cc2C(F)(F)F)CC1	Inhibition	'='	18.0	%				UO_0000187					False	CHEMBL1175320	Inhibition of ROCK2 at 10 uM	B	BAO_0000357	single protein format	None	None	None	None	None	CHEMBL2973	Rho-associated protein kinase 2	Homo sapiens	SINGLE PROTEIN	CHEMBL1177794	1	Scientific Literature	Bioorg. Med. Chem. Lett.	2010	None
CHEMBL1171523		0	506.57	2	5.20	3	CCN1CCN(Cc2ccc(NC(=O)c3ccc(C)c(C#Cc4cccnc4)c3)cc2C(F)(F)F)CC1	Inhibition	'='	19.0	%				UO_0000187					False	CHEMBL1175320	Inhibition of ROCK2 at 10 uM	B	BAO_0000357	single protein format	None	None	None	None	None	CHEMBL2973	Rho-associated protein kinase 2	Homo sapiens	SINGLE PROTEIN	CHEMBL1177794	1	Scientific Literature	Bioorg. Med. Chem. Lett.	2010	None
CHEMBL497049		0	467.57	1	5.39	45	COC(=O)c1ccc2c(c1)NC(=O)/C2=C(\Nc1ccc(CN2CCCCC2)cc1)c1ccccc1	Activity						Not Active						False	CHEMBL1018058	Inhibition of human ROCK2 at 10 umol/L	B	BAO_0000357	single protein format	Homo sapiens	None	None	None	None	CHEMBL2973	Rho-associated protein kinase 2	Homo sapiens	SINGLE PROTEIN	CHEMBL1137777	1	Scientific Literature	J. Med. Chem.	2009	None
CHEMBL502835	NINTEDANIB	4	539.64	1	3.62	3, BIBF1120	COC(=O)c1ccc2c(c1)NC(=O)/C2=C(\Nc1ccc(N(C)C(=O)CN2CCN(C)CC2)cc1)c1ccccc1	Activity						Not Active						False	CHEMBL1018058	Inhibition of human ROCK2 at 10 umol/L	B	BAO_0000357	single protein format	Homo sapiens	None	None	None	None	CHEMBL2973	Rho-associated protein kinase 2	Homo sapiens	SINGLE PROTEIN	CHEMBL1137777	1	Scientific Literature	J. Med. Chem.	2009	None
CHEMBL394993		0	370.84	0	2.60	SR-890	O=C(C(O)c1ccc(Cl)cc1)N1CCN(c2ccc3[nH]ncc3c2)CC1	IC50	'='	190.0	nM	6.72			UO_0000065	18.12	0.35	4.12	9.28	False	CHEMBL887137	Inhibition of ROCK2	B	BAO_0000357	single protein format	None	None	None	None	None	CHEMBL2973	Rho-associated protein kinase 2	Homo sapiens	SINGLE PROTEIN	CHEMBL1139200	1	Scientific Literature	Bioorg. Med. Chem. Lett.	2007	None
CHEMBL238744		0	370.84	0	2.60	SR-889	O=C([C@H](O)c1cccc(Cl)c1)N1CCN(c2ccc3[nH]ncc3c2)CC1	IC50	'='	1000.0	nM	6.00			UO_0000065	16.18	0.32	3.40	8.28	False	CHEMBL887137	Inhibition of ROCK2	B	BAO_0000357	single protein format	None	None	None	None	None	CHEMBL2973	Rho-associated protein kinase 2	Homo sapiens	SINGLE PROTEIN	CHEMBL1139200	1	Scientific Literature	Bioorg. Med. Chem. Lett.	2007	None
CHEMBL480746		0	355.34	0	3.54	20	O=C(Nc1cc(F)c(-c2cn[nH]c2)c(F)c1)C1COc2ccccc2C1	IC50	'='	15.0	nM	7.82			UO_0000065	22.02	0.41	4.28	11.68	False	CHEMBL942698	Inhibition of ROCK2 assessed as myosin light chain phosphorylation by cell-based assay	B	BAO_0000219	cell-based format	None	None	None	None	None	CHEMBL2973	Rho-associated protein kinase 2	Homo sapiens	SINGLE PROTEIN	CHEMBL1141010	1	Scientific Literature	Bioorg. Med. Chem. Lett.	2008	None
CHEMBL1215303		0	348.41	0	2.74	34	COc1ccc2c(c1)C[C@H](C(=O)Nc1ccc(-c3cn[nH]c3)cc1)NC2	IC50						Not Determined						False	CHEMBL1219164	Inhibition of ROCK2 assessed as myosin light chain phosphorylation by cell-based assay	B	BAO_0000219	cell-based format	None	None	None	None	None	CHEMBL2973	Rho-associated protein kinase 2	Homo sapiens	SINGLE PROTEIN	CHEMBL1212924	1	Scientific Literature	J. Med. Chem.	2010	None
CHEMBL2178352		0	468.61	1	5.18	9e	CN1CCN(c2ccc(Nc3ncc4nc(Nc5ccccc5)n(C5CCCC5)c4n3)cc2)CC1	IC50	'>'	10000.0	nM				UO_0000065					False	CHEMBL2183199	Inhibition of human recombinant ROCK2 by radiometric kinase assay	B	BAO_0000357	single protein format	Homo sapiens	None	None	None	None	CHEMBL2973	Rho-associated protein kinase 2	Homo sapiens	SINGLE PROTEIN	CHEMBL2177100	1	Scientific Literature	J. Med. Chem.	2012	None
CHEMBL455659		0	316.36	0	3.67	3	c1ccc2c(c1)CC(c1nc3ccc(-c4cn[nH]c4)cc3[nH]1)CO2	IC50	'='	27.0	nM	7.57			UO_0000065	23.92	0.43	3.90	11.37	False	CHEMBL1009210	Inhibition of ROCK2	B	BAO_0000357	single protein format	None	None	None	None	None	CHEMBL2973	Rho-associated protein kinase 2	Homo sapiens	SINGLE PROTEIN	CHEMBL1152196	1	Scientific Literature	Bioorg. Med. Chem. Lett.	2008	None
CHEMBL461338		0	374.40	0	3.59	22	COc1ccc2c(c1)CC(c1nc3ccc(-c4ccnc(N)n4)cc3o1)CO2	IC50	'='	46.0	nM	7.34			UO_0000065	19.60	0.36	3.75	7.62	False	CHEMBL1009212	Inhibition of ROCK2 assessed as myosin light chain phosphorylation by cell-based assay	B	BAO_0000219	cell-based format	None	None	None	None	None	CHEMBL2973	Rho-associated protein kinase 2	Homo sapiens	SINGLE PROTEIN	CHEMBL1152196	1	Scientific Literature	Bioorg. Med. Chem. Lett.	2008	None
CHEMBL518665		0	402.41	0	3.37	29	COC(=O)c1ccc2c(c1)CC(c1nc3ccc(-c4ccnc(N)n4)cc3o1)CO2	IC50						Not Determined						False	CHEMBL1009212	Inhibition of ROCK2 assessed as myosin light chain phosphorylation by cell-based assay	B	BAO_0000219	cell-based format	None	None	None	None	None	CHEMBL2973	Rho-associated protein kinase 2	Homo sapiens	SINGLE PROTEIN	CHEMBL1152196	1	Scientific Literature	Bioorg. Med. Chem. Lett.	2008	None
CHEMBL519123		0	321.34	0	2.86	1	O=C(Nc1ccc(-c2cn[nH]c2)cc1)C1COc2ccccc2O1	IC50	'='	2.0	nM	8.70			UO_0000065	27.07	0.50	5.84	11.41	False	CHEMBL942694	Inhibition of ROCK2	B	BAO_0000357	single protein format	None	None	None	None	None	CHEMBL2973	Rho-associated protein kinase 2	Homo sapiens	SINGLE PROTEIN	CHEMBL1141010	1	Scientific Literature	Bioorg. Med. Chem. Lett.	2008	None
CHEMBL480585		0	349.39	0	3.28	17	COc1cc(NC(=O)C2COc3ccccc3C2)ccc1-c1cn[nH]c1	IC50	'='	4.0	nM	8.40			UO_0000065	24.04	0.44	5.12	11.02	False	CHEMBL942694	Inhibition of ROCK2	B	BAO_0000357	single protein format	None	None	None	None	None	CHEMBL2973	Rho-associated protein kinase 2	Homo sapiens	SINGLE PROTEIN	CHEMBL1141010	1	Scientific Literature	Bioorg. Med. Chem. Lett.	2008	None
CHEMBL474425		0	406.49	0	3.21	23	CN(C)CCOc1cc(-c2cn[nH]c2)ccc1NC(=O)C1COc2ccccc2C1	IC50	'='	3.0	nM	8.52			UO_0000065	20.97	0.39	5.31	10.72	False	CHEMBL942694	Inhibition of ROCK2	B	BAO_0000357	single protein format	None	None	None	None	None	CHEMBL2973	Rho-associated protein kinase 2	Homo sapiens	SINGLE PROTEIN	CHEMBL1141010	1	Scientific Literature	Bioorg. Med. Chem. Lett.	2008	None
CHEMBL481553		0	440.93	0	3.86	44	CN(C)CCOc1cc(-c2cn[nH]c2)ccc1NC(=O)C1COc2ccc(Cl)cc2C1	IC50	'='	5.0	nM	8.30			UO_0000065	18.83	0.37	4.44	10.44	False	CHEMBL942694	Inhibition of ROCK2	B	BAO_0000357	single protein format	None	None	None	None	None	CHEMBL2973	Rho-associated protein kinase 2	Homo sapiens	SINGLE PROTEIN	CHEMBL1141010	1	Scientific Literature	Bioorg. Med. Chem. Lett.	2008	None
CHEMBL481889		0	363.42	0	3.58	45	COc1cc(NC(=O)C2COc3ccc(C)cc3C2)ccc1-c1cn[nH]c1	IC50	'='	12.0	nM	7.92			UO_0000065	21.80	0.40	4.34	10.39	False	CHEMBL942694	Inhibition of ROCK2	B	BAO_0000357	single protein format	None	None	None	None	None	CHEMBL2973	Rho-associated protein kinase 2	Homo sapiens	SINGLE PROTEIN	CHEMBL1141010	1	Scientific Literature	Bioorg. Med. Chem. Lett.	2008	None
CHEMBL481735		0	420.51	0	3.52	47	Cc1ccc2c(c1)CC(C(=O)Nc1ccc(-c3cn[nH]c3)cc1OCCN(C)C)CO2	IC50	'='	16.0	nM	7.80			UO_0000065	18.54	0.34	4.28	9.81	False	CHEMBL942698	Inhibition of ROCK2 assessed as myosin light chain phosphorylation by cell-based assay	B	BAO_0000219	cell-based format	None	None	None	None	None	CHEMBL2973	Rho-associated protein kinase 2	Homo sapiens	SINGLE PROTEIN	CHEMBL1141010	1	Scientific Literature	Bioorg. Med. Chem. Lett.	2008	None
CHEMBL484707		0	445.61	1	6.05	CER-0263959	Cc1cccc(N(C)c2cc(Nc3cccc(C(=O)N(CC(C)C)CC(C)C)c3)ncn2)c1	Inhibition	'='	0.0	%				UO_0000187					False	CHEMBL953388	Inhibition of ROCK2 at 10 uM by HTRF assay relative to control	B	BAO_0000357	single protein format	None	None	None	None	None	CHEMBL2973	Rho-associated protein kinase 2	Homo sapiens	SINGLE PROTEIN	CHEMBL1150387	1	Scientific Literature	J. Med. Chem.	2008	None
CHEMBL1684217		0	464.53	0	4.75	39	COc1ccc2c(c1)CC(c1nc(NCc3ccccn3)c3cc(-c4cn[nH]c4)ccc3n1)CO2	IC50	'>'	5000.0	nM				UO_0000065					False	CHEMBL1686688	Inhibition of ROCK2 by HTRF assay	B	BAO_0000357	single protein format	None	None	None	None	None	CHEMBL2973	Rho-associated protein kinase 2	Homo sapiens	SINGLE PROTEIN	CHEMBL1681768	1	Scientific Literature	Bioorg. Med. Chem. Lett.	2011	None
CHEMBL475613		0	353.81	0	3.92	28	O=C(Nc1ccc(-c2cn[nH]c2)cc1)C1COc2ccc(Cl)cc2C1	IC50	'='	5.0	nM	8.30			UO_0000065	23.46	0.45	4.38	12.39	False	CHEMBL942694	Inhibition of ROCK2	B	BAO_0000357	single protein format	None	None	None	None	None	CHEMBL2973	Rho-associated protein kinase 2	Homo sapiens	SINGLE PROTEIN	CHEMBL1141010	1	Scientific Literature	Bioorg. Med. Chem. Lett.	2008	None
CHEMBL481735		0	420.51	0	3.52	47	Cc1ccc2c(c1)CC(C(=O)Nc1ccc(-c3cn[nH]c3)cc1OCCN(C)C)CO2	IC50	'<'	2.0	nM				UO_0000065					False	CHEMBL942694	Inhibition of ROCK2	B	BAO_0000357	single protein format	None	None	None	None	None	CHEMBL2973	Rho-associated protein kinase 2	Homo sapiens	SINGLE PROTEIN	CHEMBL1141010	1	Scientific Literature	Bioorg. Med. Chem. Lett.	2008	None
CHEMBL518665		0	402.41	0	3.37	29	COC(=O)c1ccc2c(c1)CC(c1nc3ccc(-c4ccnc(N)n4)cc3o1)CO2	IC50	'='	24.0	nM	7.62			UO_0000065	18.94	0.35	4.25	6.72	False	CHEMBL1009210	Inhibition of ROCK2	B	BAO_0000357	single protein format	None	None	None	None	None	CHEMBL2973	Rho-associated protein kinase 2	Homo sapiens	SINGLE PROTEIN	CHEMBL1152196	1	Scientific Literature	Bioorg. Med. Chem. Lett.	2008	None
CHEMBL1257283		0	390.49	0	1.66	55	Cc1c[nH]c2ncnc(N3CCN(C(=O)[C@H](N)C4Cc5ccccc5C4)CC3)c12	Inhibition	'>'	90.0	%				UO_0000187					False	CHEMBL1259606	Inhibition of ROCK2 at 1 uM	B	BAO_0000357	single protein format	None	None	None	None	None	CHEMBL2973	Rho-associated protein kinase 2	Homo sapiens	SINGLE PROTEIN	CHEMBL1255571	1	Scientific Literature	Bioorg. Med. Chem. Lett.	2010	None
CHEMBL508541		0	433.90	0	4.31	37	CNCCCn1c2ccc(O)cc2c2c3c(c(-c4ccccc4Cl)cc21)C(=O)NC3=O	Inhibition	'='	22.0	%				UO_0000187					False	CHEMBL996952	Inhibition of ROCK2 at 10 uM	B	BAO_0000357	single protein format	None	None	None	None	None	CHEMBL2973	Rho-associated protein kinase 2	Homo sapiens	SINGLE PROTEIN	CHEMBL1156685	1	Scientific Literature	Eur. J. Med. Chem.	2008	None
CHEMBL471163		0	455.30	0	4.74	17	O=C1NC(=O)c2c1c(-c1c(Cl)cccc1Cl)cc1c2c2cc(O)ccc2n1CCCO	Inhibition	'='	13.0	%				UO_0000187					False	CHEMBL996952	Inhibition of ROCK2 at 10 uM	B	BAO_0000357	single protein format	None	None	None	None	None	CHEMBL2973	Rho-associated protein kinase 2	Homo sapiens	SINGLE PROTEIN	CHEMBL1156685	1	Scientific Literature	Eur. J. Med. Chem.	2008	None
CHEMBL189104		0	544.70	2	7.23	5d	COC(=O)CCCc1ccc(-c2nc3cc4ccccc4cc3nc2-c2ccc(CCCC(=O)OC)s2)s1	Inhibition	'='	5.0	%				UO_0000187					False	CHEMBL836157	In vitro percent inhibition of Protein kinase ROCK2 at 10 uM concentration of compound dissolved in 100% DMSO using 5''-[gamma-33P]-triphosphate	B	BAO_0000357	single protein format	None	None	None	None	None	CHEMBL2973	Rho-associated protein kinase 2	Homo sapiens	SINGLE PROTEIN	CHEMBL1140238	1	Scientific Literature	Bioorg. Med. Chem. Lett.	2005	None
CHEMBL484521		0	460.38	0	3.59	CER-0263706	COC[C@@H]1CCCN1C(=O)C1CCCN1c1cc(Nc2cccc(Br)c2)ncn1	Inhibition	'='	0.0	%				UO_0000187					False	CHEMBL953388	Inhibition of ROCK2 at 10 uM by HTRF assay relative to control	B	BAO_0000357	single protein format	None	None	None	None	None	CHEMBL2973	Rho-associated protein kinase 2	Homo sapiens	SINGLE PROTEIN	CHEMBL1150387	1	Scientific Literature	J. Med. Chem.	2008	None
CHEMBL1682353		0	289.34	0	3.18	4k	Cc1cccc(Cn2cc(-c3ccc4[nH]ncc4c3)nn2)c1	Ki	'='	375.0	nM	6.43			UO_0000065	22.21	0.40	3.25	10.82	False	CHEMBL1685408	Inhibition of Rock2 after 1 hr using biotinylated longS peptide as substrate	B	BAO_0000357	single protein format	None	None	None	None	None	CHEMBL2973	Rho-associated protein kinase 2	Homo sapiens	SINGLE PROTEIN	CHEMBL1681644	1	Scientific Literature	Bioorg. Med. Chem. Lett.	2011	None
CHEMBL1682356		0	344.21	0	4.18	4n	Clc1cc(Cl)cc(Cn2cc(-c3ccc4[nH]ncc4c3)nn2)c1	Ki	'='	41.0	nM	7.39			UO_0000065	21.46	0.44	3.21	12.44	False	CHEMBL1685408	Inhibition of Rock2 after 1 hr using biotinylated longS peptide as substrate	B	BAO_0000357	single protein format	None	None	None	None	None	CHEMBL2973	Rho-associated protein kinase 2	Homo sapiens	SINGLE PROTEIN	CHEMBL1681644	1	Scientific Literature	Bioorg. Med. Chem. Lett.	2011	None
CHEMBL1682543		0	216.27	0	2.27	9b	Nc1nc(-c2ccc3[nH]ncc3c2)cs1	Ki	'='	909.0	nM	6.04			UO_0000065	27.93	0.55	3.77	8.94	False	CHEMBL1685436	Inhibition of Rock2	B	BAO_0000357	single protein format	None	None	None	None	None	CHEMBL2973	Rho-associated protein kinase 2	Homo sapiens	SINGLE PROTEIN	CHEMBL1681650	1	Scientific Literature	Bioorg. Med. Chem. Lett.	2011	None
CHEMBL1682547		0	320.42	0	4.34	9f	c1ccc(CCNc2nc(-c3ccc4[nH]ncc4c3)cs2)cc1	Ki	'='	364.0	nM	6.44			UO_0000065	20.10	0.38	2.10	12.01	False	CHEMBL1685436	Inhibition of Rock2	B	BAO_0000357	single protein format	None	None	None	None	None	CHEMBL2973	Rho-associated protein kinase 2	Homo sapiens	SINGLE PROTEIN	CHEMBL1681650	1	Scientific Literature	Bioorg. Med. Chem. Lett.	2011	None
CHEMBL1682548		0	368.46	1	6.10	9g	c1ccc(Nc2nc(-c3ccc4[nH]ncc4c3)c(-c3ccccc3)s2)cc1	Ki	'='	1413.0	nM	5.85			UO_0000065	15.88	0.30	-0.25	10.91	False	CHEMBL1685436	Inhibition of Rock2	B	BAO_0000357	single protein format	None	None	None	None	None	CHEMBL2973	Rho-associated protein kinase 2	Homo sapiens	SINGLE PROTEIN	CHEMBL1681650	1	Scientific Literature	Bioorg. Med. Chem. Lett.	2011	None
CHEMBL1215171		0	435.53	0	2.68	29	COc1ccc2c(c1)C[C@H](C(=O)Nc1ccc(-c3cn[nH]c3)cc1OCCN(C)C)NC2	IC50	'='	51.0	nM	7.29			UO_0000065	16.74	0.31	4.61	7.97	False	CHEMBL1219161	Inhibition of ROCK2	B	BAO_0000357	single protein format	None	None	None	None	None	CHEMBL2973	Rho-associated protein kinase 2	Homo sapiens	SINGLE PROTEIN	CHEMBL1212924	1	Scientific Literature	J. Med. Chem.	2010	None
CHEMBL1215594		0	481.57	0	3.55	51	CCN1Cc2ccc(OC)cc2C[C@@H]1C(=O)Nc1cc(F)c(-c2cn[nH]c2)cc1OCCN(C)C	IC50	'='	32.0	nM	7.50			UO_0000065	15.56	0.29	3.94	9.06	False	CHEMBL1219164	Inhibition of ROCK2 assessed as myosin light chain phosphorylation by cell-based assay	B	BAO_0000219	cell-based format	None	None	None	None	None	CHEMBL2973	Rho-associated protein kinase 2	Homo sapiens	SINGLE PROTEIN	CHEMBL1212924	1	Scientific Literature	J. Med. Chem.	2010	None
CHEMBL1215093		0	405.50	0	2.67	24	CN(C)CCOc1cc(-c2cn[nH]c2)ccc1NC(=O)[C@@H]1Cc2ccccc2CN1	IC50	'='	32.0	nM	7.50			UO_0000065	18.48	0.34	4.82	9.11	False	CHEMBL1219164	Inhibition of ROCK2 assessed as myosin light chain phosphorylation by cell-based assay	B	BAO_0000219	cell-based format	None	None	None	None	None	CHEMBL2973	Rho-associated protein kinase 2	Homo sapiens	SINGLE PROTEIN	CHEMBL1212924	1	Scientific Literature	J. Med. Chem.	2010	None
CHEMBL1215093		0	405.50	0	2.67	24	CN(C)CCOc1cc(-c2cn[nH]c2)ccc1NC(=O)[C@@H]1Cc2ccccc2CN1	IC50	'='	7.0	nM	8.15			UO_0000065	20.11	0.37	5.48	9.91	False	CHEMBL1219161	Inhibition of ROCK2	B	BAO_0000357	single protein format	None	None	None	None	None	CHEMBL2973	Rho-associated protein kinase 2	Homo sapiens	SINGLE PROTEIN	CHEMBL1212924	1	Scientific Literature	J. Med. Chem.	2010	None
CHEMBL573177		0	464.96	0	3.34	Table 2, R2C1	Cl.Nc1ncc(-c2ccc(C(=O)NCC3CCNC3)cc2)nc1Oc1ccc2cc[nH]c2c1	Inhibition	'='	98.0	%				UO_0000187					False	CHEMBL1052149	Inhibition of recombinant ROCK2 at 20 uM by [gamma-33P]ATP based assay	B	BAO_0000357	single protein format	None	None	None	None	None	CHEMBL2973	Rho-associated protein kinase 2	Homo sapiens	SINGLE PROTEIN	CHEMBL1154188	1	Scientific Literature	J. Med. Chem.	2009	None
CHEMBL1215527		0	477.58	0	3.93	49	CN(C)CCOc1cc(-c2cn[nH]c2)c(F)cc1NC(=O)[C@H]1Cc2ccccc2CN1CC1CC1	IC50	'='	18.0	nM	7.75			UO_0000065	16.22	0.30	3.81	10.54	False	CHEMBL1219164	Inhibition of ROCK2 assessed as myosin light chain phosphorylation by cell-based assay	B	BAO_0000219	cell-based format	None	None	None	None	None	CHEMBL2973	Rho-associated protein kinase 2	Homo sapiens	SINGLE PROTEIN	CHEMBL1212924	1	Scientific Literature	J. Med. Chem.	2010	None
CHEMBL506153	GW876790X	0	330.35	0	0.03	GW876790X	CCn1c(-c2nonc2N)nc2cncc(C(=O)NCCNC)c21	Inhibition	'='	90.41	%				UO_0000187					False	CHEMBL1961927	GSK_PKIS: ROCK2 mean inhibition at 1 uM [Nanosyn]	B	BAO_0000357	single protein format	None	None	None	None	None	CHEMBL2973	Rho-associated protein kinase 2	Homo sapiens	SINGLE PROTEIN	CHEMBL1961873	16	GSK Published Kinase Inhibitor Set			None
CHEMBL519349		0	381.48	0	2.83	CER-0263740	COC[C@@H]1CCCN1C(=O)[C@@H]1CCCN1c1nccc(Nc2ccccc2)n1	Inhibition	'='	3.0	%				UO_0000187					False	CHEMBL953388	Inhibition of ROCK2 at 10 uM by HTRF assay relative to control	B	BAO_0000357	single protein format	None	None	None	None	None	CHEMBL2973	Rho-associated protein kinase 2	Homo sapiens	SINGLE PROTEIN	CHEMBL1150387	1	Scientific Literature	J. Med. Chem.	2008	None
CHEMBL483715		0	459.51	0	3.31	CER-0264311	COc1ccc(-c2noc(CN3CCN(c4cc(Nc5cccc(O)c5)ncn4)CC3)n2)cc1	Inhibition	'='	0.0	%				UO_0000187					False	CHEMBL953388	Inhibition of ROCK2 at 10 uM by HTRF assay relative to control	B	BAO_0000357	single protein format	None	None	None	None	None	CHEMBL2973	Rho-associated protein kinase 2	Homo sapiens	SINGLE PROTEIN	CHEMBL1150387	1	Scientific Literature	J. Med. Chem.	2008	None
CHEMBL483318		0	435.53	0	3.48	CER-0263930	Cc1cccc(Nc2cc(Nc3cccc(C(=O)N(CC(C)O)CC(C)O)c3)ncn2)c1	Inhibition	'='	2.0	%				UO_0000187					False	CHEMBL953388	Inhibition of ROCK2 at 10 uM by HTRF assay relative to control	B	BAO_0000357	single protein format	None	None	None	None	None	CHEMBL2973	Rho-associated protein kinase 2	Homo sapiens	SINGLE PROTEIN	CHEMBL1150387	1	Scientific Literature	J. Med. Chem.	2008	None
CHEMBL526526		0	439.56	0	2.38	CER-0262770	COc1cccc(Nc2cc(N3CCC[C@H]3C(=O)NCCN3CCCCC3)nc(N)n2)c1	Inhibition	'='	0.0	%				UO_0000187					False	CHEMBL953388	Inhibition of ROCK2 at 10 uM by HTRF assay relative to control	B	BAO_0000357	single protein format	None	None	None	None	None	CHEMBL2973	Rho-associated protein kinase 2	Homo sapiens	SINGLE PROTEIN	CHEMBL1150387	1	Scientific Literature	J. Med. Chem.	2008	None
CHEMBL260015		0	441.54	0	3.82	15d	c1ccc(-c2nn3c(c2-c2ccnc4cc(OCCN5CCOCC5)ccc24)CCC3)nc1	Inhibition	'<'	50.0	%				UO_0000187					False	CHEMBL928289	Inhibition of Rock2 at 20 uM	B	BAO_0000357	single protein format	None	None	None	None	None	CHEMBL2973	Rho-associated protein kinase 2	Homo sapiens	SINGLE PROTEIN	CHEMBL1144852	1	Scientific Literature	J. Med. Chem.	2008	None
CHEMBL525385		0	1571.87	None	None	22, ARC-1028	N=C(N)NCCC[C@@H](NC(=O)[C@@H](CCCNC(=N)N)NC(=O)[C@@H](CCCNC(=N)N)NC(=O)[C@@H](CCCNC(=N)N)NC(=O)[C@@H](CCCNC(=N)N)NC(=O)[C@@H](CCCNC(=N)N)NC(=O)CCCCCNC(=O)[C@@H](CCCCN)NC(=O)CCCCCNC(=O)[C@H]1O[C@@H](n2cnc3c(N)ncnc32)[C@H](O)[C@@H]1O)C(N)=O	Inhibition	'='	104.0	%				UO_0000187					False	CHEMBL1011949	Inhibition of ROCK2 at 100 nM relative to control	B	BAO_0000357	single protein format	None	None	None	None	None	CHEMBL2973	Rho-associated protein kinase 2	Homo sapiens	SINGLE PROTEIN	CHEMBL1139385	1	Scientific Literature	J. Med. Chem.	2009	None
CHEMBL482309		0	333.39	0	3.57	29	Cc1ccc2c(c1)CC(C(=O)Nc1ccc(-c3cn[nH]c3)cc1)CO2	IC50	'='	4000.0	nM	5.40			UO_0000065	16.19	0.29	1.83	8.06	False	CHEMBL942698	Inhibition of ROCK2 assessed as myosin light chain phosphorylation by cell-based assay	B	BAO_0000219	cell-based format	None	None	None	None	None	CHEMBL2973	Rho-associated protein kinase 2	Homo sapiens	SINGLE PROTEIN	CHEMBL1141010	1	Scientific Literature	Bioorg. Med. Chem. Lett.	2008	None
CHEMBL475601		0	349.39	0	3.28	26	COc1ccc2c(c1)CC(C(=O)Nc1ccc(-c3cn[nH]c3)cc1)CO2	IC50	'='	38.0	nM	7.42			UO_0000065	21.24	0.39	4.14	9.73	False	CHEMBL942698	Inhibition of ROCK2 assessed as myosin light chain phosphorylation by cell-based assay	B	BAO_0000219	cell-based format	None	None	None	None	None	CHEMBL2973	Rho-associated protein kinase 2	Homo sapiens	SINGLE PROTEIN	CHEMBL1141010	1	Scientific Literature	Bioorg. Med. Chem. Lett.	2008	None
CHEMBL502827		0	480.60	1	6.09	CER-0263673	Cc1cccc(N(C)c2cc(Nc3ccc(CC(=O)Nc4ccc5ncsc5c4)cc3)ncn2)c1	Inhibition	'='	22.0	%				UO_0000187					False	CHEMBL953388	Inhibition of ROCK2 at 10 uM by HTRF assay relative to control	B	BAO_0000357	single protein format	None	None	None	None	None	CHEMBL2973	Rho-associated protein kinase 2	Homo sapiens	SINGLE PROTEIN	CHEMBL1150387	1	Scientific Literature	J. Med. Chem.	2008	None
CHEMBL191384		0	372.46	0	3.94	AS-601245	N#C/C(=C1/Nc2ccccc2S1)c1ccnc(NCCc2cccnc2)n1	Activity	'='	32.0	%			Antagonist	UO_0000187					False	CHEMBL1063774	Percentage ROCK2 activity remaining in the presence of 10uM inhibitor	B	BAO_0000357	single protein format	Homo sapiens	None	None	None	None	CHEMBL2973	Rho-associated protein kinase 2	Homo sapiens	SINGLE PROTEIN	CHEMBL1150976	1	Scientific Literature	Biochem. J.	2007	None
CHEMBL322970		0	359.73	0	2.43	SB-415286	O=C1NC(=O)C(c2ccccc2[N+](=O)[O-])=C1Nc1ccc(O)c(Cl)c1	Activity	'='	79.0	%				UO_0000187					False	CHEMBL1063774	Percentage ROCK2 activity remaining in the presence of 10uM inhibitor	B	BAO_0000357	single protein format	Homo sapiens	None	None	None	None	CHEMBL2973	Rho-associated protein kinase 2	Homo sapiens	SINGLE PROTEIN	CHEMBL1150976	1	Scientific Literature	Biochem. J.	2007	None
CHEMBL265470		0	374.35	0	3.29	STO-609	CC(=O)O.O=C(O)c1ccc2c3c1cccc3c(=O)n1c3ccccc3nc21	Activity	'='	99.0	%				UO_0000187					False	CHEMBL1063671	Percentage ROCK2 activity remaining in the presence of 1uM inhibitor	B	BAO_0000357	single protein format	Homo sapiens	None	None	None	None	CHEMBL2973	Rho-associated protein kinase 2	Homo sapiens	SINGLE PROTEIN	CHEMBL1150976	1	Scientific Literature	Biochem. J.	2007	None
CHEMBL191384		0	372.46	0	3.94	AS-601245	N#C/C(=C1/Nc2ccccc2S1)c1ccnc(NCCc2cccnc2)n1	Activity	'='	80.0	%				UO_0000187					False	CHEMBL1063671	Percentage ROCK2 activity remaining in the presence of 1uM inhibitor	B	BAO_0000357	single protein format	Homo sapiens	None	None	None	None	CHEMBL2973	Rho-associated protein kinase 2	Homo sapiens	SINGLE PROTEIN	CHEMBL1150976	1	Scientific Literature	Biochem. J.	2007	None
CHEMBL340807	HARMALINE	0	214.27	0	2.54	Harmaline	COc1ccc2c3c([nH]c2c1)C(C)=NCC3	Activity	'='	79.0	%				UO_0000187					False	CHEMBL1063671	Percentage ROCK2 activity remaining in the presence of 1uM inhibitor	B	BAO_0000357	single protein format	Homo sapiens	None	None	None	None	CHEMBL2973	Rho-associated protein kinase 2	Homo sapiens	SINGLE PROTEIN	CHEMBL1150976	1	Scientific Literature	Biochem. J.	2007	None
CHEMBL306380		0	281.36	0	3.14	PP1	Cc1ccc(-c2nn(C(C)(C)C)c3ncnc(N)c23)cc1	Activity	'='	81.0	%				UO_0000187					False	CHEMBL1063671	Percentage ROCK2 activity remaining in the presence of 1uM inhibitor	B	BAO_0000357	single protein format	Homo sapiens	None	None	None	None	CHEMBL2973	Rho-associated protein kinase 2	Homo sapiens	SINGLE PROTEIN	CHEMBL1150976	1	Scientific Literature	Biochem. J.	2007	None
CHEMBL1682340		0	281.36	0	3.27	3f	c1cc2[nH]ncc2cc1-n1cc(CC2CCCCC2)nn1	Ki	'='	100.0	nM	7.00			UO_0000065	24.88	0.46	3.73	11.79	False	CHEMBL1685408	Inhibition of Rock2 after 1 hr using biotinylated longS peptide as substrate	B	BAO_0000357	single protein format	None	None	None	None	None	CHEMBL2973	Rho-associated protein kinase 2	Homo sapiens	SINGLE PROTEIN	CHEMBL1681644	1	Scientific Literature	Bioorg. Med. Chem. Lett.	2011	None
CHEMBL1682354		0	344.20	0	4.18	4l	Clc1cccc(Cn2cc(-c3ccc4[nH]ncc4c3)nn2)c1Cl	Ki	'='	15.0	nM	7.82			UO_0000065	22.73	0.46	3.64	13.17	False	CHEMBL1685408	Inhibition of Rock2 after 1 hr using biotinylated longS peptide as substrate	B	BAO_0000357	single protein format	None	None	None	None	None	CHEMBL2973	Rho-associated protein kinase 2	Homo sapiens	SINGLE PROTEIN	CHEMBL1681644	1	Scientific Literature	Bioorg. Med. Chem. Lett.	2011	None
CHEMBL1682357		0	275.31	0	3.81	5a	c1ccc(Cc2cc(-c3ccc4[nH]ncc4c3)on2)cc1	Ki	'='	28.0	nM	7.55			UO_0000065	27.43	0.49	3.74	13.81	False	CHEMBL1685408	Inhibition of Rock2 after 1 hr using biotinylated longS peptide as substrate	B	BAO_0000357	single protein format	None	None	None	None	None	CHEMBL2973	Rho-associated protein kinase 2	Homo sapiens	SINGLE PROTEIN	CHEMBL1681644	1	Scientific Literature	Bioorg. Med. Chem. Lett.	2011	None
CHEMBL505915	GSK-1751853A	0	601.69	1	3.61	GSK1751853A	COc1cc2c(cc1Nc1nc(Nc3cccc(F)c3C(N)=O)c3cc[nH]c3n1)N(C(=O)CN1CCN(C(C)C)CC1)CC2	Inhibition	'='	0.62	%				UO_0000187					False	CHEMBL1961926	GSK_PKIS: ROCK2 mean inhibition at 0.1 uM [Nanosyn]	B	BAO_0000357	single protein format	None	None	None	None	None	CHEMBL2973	Rho-associated protein kinase 2	Homo sapiens	SINGLE PROTEIN	CHEMBL1961873	16	GSK Published Kinase Inhibitor Set			None
CHEMBL1230790		0	269.31	0	2.36	S1	CC(C)n1nc(-c2cccc(O)c2)c2c(N)ncnc21	Inhibition	'='	71.0	%				UO_0000187					False	CHEMBL1244279	Inhibition of ROCK2 at 1 uM after 60 mins by FRET assay in presence of 10 uM ATP	B	BAO_0000357	single protein format	None	None	None	None	None	CHEMBL2973	Rho-associated protein kinase 2	Homo sapiens	SINGLE PROTEIN	CHEMBL1240340	1	Scientific Literature	Nat. Chem. Biol.	2008	None
CHEMBL519617		0	410.54	1	5.72	26b	CSc1nc(-c2ccc(F)cc2)c(-c2ccnc(NCCc3cccs3)c2)[nH]1	Inhibition	'='	0.0	%				UO_0000187					False	CHEMBL1013133	Inhibition of human ROCK2 at 10 uM	B	BAO_0000357	single protein format	Homo sapiens	None	None	None	None	CHEMBL2973	Rho-associated protein kinase 2	Homo sapiens	SINGLE PROTEIN	CHEMBL1155084	1	Scientific Literature	J. Med. Chem.	2008	None
CHEMBL1215593		0	508.60	1	2.61	50	CN(C)CCOc1cc(-c2cn[nH]c2)c(F)cc1NC(=O)[C@H]1Cc2ccccc2CN1C(=O)CN(C)C	IC50	'='	775.0	nM	6.11			UO_0000065	12.01	0.23	3.50	6.51	False	CHEMBL1219161	Inhibition of ROCK2	B	BAO_0000357	single protein format	None	None	None	None	None	CHEMBL2973	Rho-associated protein kinase 2	Homo sapiens	SINGLE PROTEIN	CHEMBL1212924	1	Scientific Literature	J. Med. Chem.	2010	None
CHEMBL1215238		0	449.56	0	3.07	31	CCOc1ccc2c(c1)CC(C(=O)Nc1ccc(-c3cn[nH]c3)cc1OCCN(C)C)NC2	IC50	'='	156.0	nM	6.81			UO_0000065	15.14	0.28	3.74	7.44	False	CHEMBL1219161	Inhibition of ROCK2	B	BAO_0000357	single protein format	None	None	None	None	None	CHEMBL2973	Rho-associated protein kinase 2	Homo sapiens	SINGLE PROTEIN	CHEMBL1212924	1	Scientific Literature	J. Med. Chem.	2010	None
CHEMBL517507	GW782912X	0	362.47	0	4.08	GW782912X	Cc1ccc(C(=O)NC2CCC2)cc1-c1ccc(C(=O)NCC2CC2)cc1	Inhibition	'='	-0.46	%				UO_0000187					False	CHEMBL1961927	GSK_PKIS: ROCK2 mean inhibition at 1 uM [Nanosyn]	B	BAO_0000357	single protein format	None	None	None	None	None	CHEMBL2973	Rho-associated protein kinase 2	Homo sapiens	SINGLE PROTEIN	CHEMBL1961873	16	GSK Published Kinase Inhibitor Set			None
CHEMBL1215171		0	435.53	0	2.68	29	COc1ccc2c(c1)C[C@H](C(=O)Nc1ccc(-c3cn[nH]c3)cc1OCCN(C)C)NC2	IC50						Not Determined						False	CHEMBL1219164	Inhibition of ROCK2 assessed as myosin light chain phosphorylation by cell-based assay	B	BAO_0000219	cell-based format	None	None	None	None	None	CHEMBL2973	Rho-associated protein kinase 2	Homo sapiens	SINGLE PROTEIN	CHEMBL1212924	1	Scientific Literature	J. Med. Chem.	2010	None
CHEMBL1215303		0	348.41	0	2.74	34	COc1ccc2c(c1)C[C@H](C(=O)Nc1ccc(-c3cn[nH]c3)cc1)NC2	IC50	'='	334.0	nM	6.48			UO_0000065	18.59	0.34	3.74	8.19	False	CHEMBL1219161	Inhibition of ROCK2	B	BAO_0000357	single protein format	None	None	None	None	None	CHEMBL2973	Rho-associated protein kinase 2	Homo sapiens	SINGLE PROTEIN	CHEMBL1212924	1	Scientific Literature	J. Med. Chem.	2010	None
CHEMBL485568		0	288.35	0	1.98	11	CC(=O)Nc1ccc(-c2cn[nH]c2)cc1OCCN(C)C	IC50	'='	760.0	nM	6.12			UO_0000065	21.22	0.40	4.14	8.71	False	CHEMBL1031376	Inhibition of ROCK2	B	BAO_0000357	single protein format	None	None	None	None	None	CHEMBL2973	Rho-associated protein kinase 2	Homo sapiens	SINGLE PROTEIN	CHEMBL1142492	1	Scientific Literature	J. Med. Chem.	2008	None
CHEMBL510515		0	339.38	0	2.98	1	O=C(Nc1nc(-c2ccncc2)cs1)C1COc2ccccc2O1	IC50	'='	7.2	nM	8.14			UO_0000065	23.99	0.46	5.16	11.10	False	CHEMBL1031376	Inhibition of ROCK2	B	BAO_0000357	single protein format	None	None	None	None	None	CHEMBL2973	Rho-associated protein kinase 2	Homo sapiens	SINGLE PROTEIN	CHEMBL1142492	1	Scientific Literature	J. Med. Chem.	2008	None
CHEMBL595373		0	512.64	2	6.57	25	COc1cc2c(Oc3ccc(-c4nc5ccccc5s4)cc3)ncnc2cc1OCCCN1CCCC1	Residual activity	'='	93.0	%				UO_0000187					False	CHEMBL1043799	Residual activity of ROCK2 at 1 uM by microplate scintillation counting	B	BAO_0000357	single protein format	None	None	None	None	None	CHEMBL2973	Rho-associated protein kinase 2	Homo sapiens	SINGLE PROTEIN	CHEMBL1152560	1	Scientific Literature	Bioorg. Med. Chem.	2009	None
CHEMBL239816		0	428.33	0	3.43	SR-1459	NC(C(=O)N1CCC(Nc2ccc3[nH]ncc3c2)CC1)c1ccc(Br)cc1	IC50	'='	13.0	nM	7.89			UO_0000065	18.41	0.40	4.46	9.06	False	CHEMBL887137	Inhibition of ROCK2	B	BAO_0000357	single protein format	None	None	None	None	None	CHEMBL2973	Rho-associated protein kinase 2	Homo sapiens	SINGLE PROTEIN	CHEMBL1139200	1	Scientific Literature	Bioorg. Med. Chem. Lett.	2007	None
CHEMBL240645		0	369.86	0	2.56	SR-1353	NC(C(=O)N1CCN(c2ccc3[nH]ncc3c2)CC1)c1cccc(Cl)c1	IC50	'='	760.0	nM	6.12			UO_0000065	16.54	0.32	3.56	7.82	False	CHEMBL887137	Inhibition of ROCK2	B	BAO_0000357	single protein format	None	None	None	None	None	CHEMBL2973	Rho-associated protein kinase 2	Homo sapiens	SINGLE PROTEIN	CHEMBL1139200	1	Scientific Literature	Bioorg. Med. Chem. Lett.	2007	None
CHEMBL189657		0	230.23	0	1.08	SB-729743	CCn1c(-c2nonc2N)nc2cnccc21	IC50	'<'	10.0	nM				UO_0000065					False	CHEMBL1960788	Inhibition of human ROCK2	B	BAO_0000357	single protein format	Homo sapiens	None	None	None	None	CHEMBL2973	Rho-associated protein kinase 2	Homo sapiens	SINGLE PROTEIN	CHEMBL1955726	1	Scientific Literature	J. Pharmacol. Exp. Ther.	2007	None
CHEMBL475761	GW784684X	0	564.09	2	6.81	GW784684X	CN1CCN(Cc2ccc(-c3cc4ncnc(Nc5ccc(OCc6cccc(F)c6)c(Cl)c5)c4s3)o2)CC1	Inhibition	'='	3.91	%				UO_0000187					False	CHEMBL1961926	GSK_PKIS: ROCK2 mean inhibition at 0.1 uM [Nanosyn]	B	BAO_0000357	single protein format	None	None	None	None	None	CHEMBL2973	Rho-associated protein kinase 2	Homo sapiens	SINGLE PROTEIN	CHEMBL1961873	16	GSK Published Kinase Inhibitor Set			None
CHEMBL566515		0	417.43	0	2.35	66	COc1ccccc1-n1c(-c2cc(O)ccc2C)cn2c3c(=O)[nH]c(=O)n(C)c3nc12	Activity	'='	77.0	%				UO_0000187					False	CHEMBL1057683	Inhibition of ROCK2 assessed as remaining enzyme activity at 1 uM relative to DMSO	B	BAO_0000357	single protein format	None	None	None	None	None	CHEMBL2973	Rho-associated protein kinase 2	Homo sapiens	SINGLE PROTEIN	CHEMBL1154183	1	Scientific Literature	J. Med. Chem.	2009	None
CHEMBL1909367	GW680908A	0	587.94	2	5.38	GW680908A	COC(=O)Nc1nc2ccc(S(=O)(=O)c3ccc(NC(=O)Nc4cc(C(F)(F)F)ccc4F)cc3)cc2[nH]1.Cl	Inhibition	'='	-0.72	%				UO_0000187					False	CHEMBL1961927	GSK_PKIS: ROCK2 mean inhibition at 1 uM [Nanosyn]	B	BAO_0000357	single protein format	None	None	None	None	None	CHEMBL2973	Rho-associated protein kinase 2	Homo sapiens	SINGLE PROTEIN	CHEMBL1961873	16	GSK Published Kinase Inhibitor Set			None
CHEMBL1909369	GW693917A	0	556.93	2	7.07	GW693917A	COC(=O)Nc1nc2ccc(Oc3ccc(NC(=O)Nc4cc(C(F)(F)F)ccc4F)cc3)cc2s1.Cl	Inhibition	'='	1.17	%				UO_0000187					False	CHEMBL1961927	GSK_PKIS: ROCK2 mean inhibition at 1 uM [Nanosyn]	B	BAO_0000357	single protein format	None	None	None	None	None	CHEMBL2973	Rho-associated protein kinase 2	Homo sapiens	SINGLE PROTEIN	CHEMBL1961873	16	GSK Published Kinase Inhibitor Set			None
CHEMBL1085139		0	326.78	0	3.75	18	O=C(CCc1ccccc1)Nc1cc2cc[nH]c(=O)c2cc1Cl	IC50	'='	280.0	nM	6.55			UO_0000065	20.05	0.39	2.80	10.58	False	CHEMBL1117927	Inhibition of ROCK2	B	BAO_0000357	single protein format	None	None	None	None	None	CHEMBL2973	Rho-associated protein kinase 2	Homo sapiens	SINGLE PROTEIN	CHEMBL1155525	1	Scientific Literature	Bioorg. Med. Chem. Lett.	2010	None
CHEMBL1085140		0	318.80	0	4.09	19	O=C(CC1CCCCC1)Nc1cc2cc[nH]c(=O)c2cc1Cl	IC50	'='	430.0	nM	6.37			UO_0000065	19.97	0.40	2.28	10.28	False	CHEMBL1117927	Inhibition of ROCK2	B	BAO_0000357	single protein format	None	None	None	None	None	CHEMBL2973	Rho-associated protein kinase 2	Homo sapiens	SINGLE PROTEIN	CHEMBL1155525	1	Scientific Literature	Bioorg. Med. Chem. Lett.	2010	None
CHEMBL1085141		0	327.77	0	2.82	20	NC(C(=O)Nc1cc2cc[nH]c(=O)c2cc1Cl)c1ccccc1	IC50	'='	26.0	nM	7.58			UO_0000065	23.14	0.45	4.77	8.62	False	CHEMBL1228286	Inhibition of ROCK2	B	BAO_0000357	single protein format	None	None	None	None	None	CHEMBL2973	Rho-associated protein kinase 2	Homo sapiens	SINGLE PROTEIN	CHEMBL1221307	1	Scientific Literature	Bioorg. Med. Chem. Lett.	2010	None
CHEMBL1222484		0	291.74	0	1.73	17	O=C(Nc1cc2cc[nH]c(=O)c2cc1Cl)[C@H]1CCNC1	IC50	'='	180.0	nM	6.75			UO_0000065	23.12	0.46	5.01	9.12	False	CHEMBL1228286	Inhibition of ROCK2	B	BAO_0000357	single protein format	None	None	None	None	None	CHEMBL2973	Rho-associated protein kinase 2	Homo sapiens	SINGLE PROTEIN	CHEMBL1221307	1	Scientific Literature	Bioorg. Med. Chem. Lett.	2010	None
CHEMBL1085083		0	291.74	0	1.73	18	O=C(Nc1cc2cc[nH]c(=O)c2cc1Cl)[C@@H]1CCNC1	IC50	'='	67.0	nM	7.17			UO_0000065	24.59	0.49	5.44	9.70	False	CHEMBL1228286	Inhibition of ROCK2	B	BAO_0000357	single protein format	None	None	None	None	None	CHEMBL2973	Rho-associated protein kinase 2	Homo sapiens	SINGLE PROTEIN	CHEMBL1221307	1	Scientific Literature	Bioorg. Med. Chem. Lett.	2010	None
CHEMBL297394		0	947.12	3	-4.02	15, ARC-1012	N=C(N)NCCC[C@@H](NC(=O)[C@@H](CCCNC(=N)N)NC(=O)CCCCCNC(=O)[C@@H](CCCCN)NC(=O)CCCCCNC(=O)[C@H]1O[C@@H](n2cnc3c(N)ncnc32)[C@H](O)[C@@H]1O)C(N)=O	Kd	'='	1.4	nM	8.85			UO_0000065	9.35	0.18	12.87	1.93	False	CHEMBL1011047	Binding affinity to ROCK2 by fluorescence polarization assay	B	BAO_0000357	single protein format	None	None	None	None	None	CHEMBL2973	Rho-associated protein kinase 2	Homo sapiens	SINGLE PROTEIN	CHEMBL1139385	1	Scientific Literature	J. Med. Chem.	2009	None
CHEMBL474425		0	406.49	0	3.21	23	CN(C)CCOc1cc(-c2cn[nH]c2)ccc1NC(=O)C1COc2ccccc2C1	IC50	'='	6.0	nM	8.22			UO_0000065	20.23	0.37	5.01	10.34	False	CHEMBL942698	Inhibition of ROCK2 assessed as myosin light chain phosphorylation by cell-based assay	B	BAO_0000219	cell-based format	None	None	None	None	None	CHEMBL2973	Rho-associated protein kinase 2	Homo sapiens	SINGLE PROTEIN	CHEMBL1141010	1	Scientific Literature	Bioorg. Med. Chem. Lett.	2008	None
CHEMBL288441	BOSUTINIB	4	530.46	2	5.19	SKI-606	COc1cc(Nc2c(C#N)cnc3cc(OCCCN4CCN(C)CC4)c(OC)cc23)c(Cl)cc1Cl	Kd	'='	360.0	nM	6.44			UO_0000065	12.15	0.24	1.25	7.77	False	CHEMBL1908666	Binding constant for ROCK2 kinase domain	B	BAO_0000357	single protein format	None	None	None	None	None	CHEMBL2973	Rho-associated protein kinase 2	Homo sapiens	SINGLE PROTEIN	CHEMBL1908390	1	Scientific Literature	Nat. Biotechnol.	2011	None
CHEMBL185238	GW786460X	0	287.33	0	3.39	GW786460X	Cc1cccc(-c2n[nH]cc2-c2ccc3ncccc3n2)n1	Inhibition	'='	-0.18	%				UO_0000187					False	CHEMBL1961927	GSK_PKIS: ROCK2 mean inhibition at 1 uM [Nanosyn]	B	BAO_0000357	single protein format	None	None	None	None	None	CHEMBL2973	Rho-associated protein kinase 2	Homo sapiens	SINGLE PROTEIN	CHEMBL1961873	16	GSK Published Kinase Inhibitor Set			None
CHEMBL1909378		0	420.86	0	3.63	SB-431542-A	Cl.NC(=O)c1ccc(-c2nc(-c3ccccn3)c(-c3ccc4c(c3)OCO4)[nH]2)cc1	Inhibition	'='	2.09	%				UO_0000187					False	CHEMBL1961926	GSK_PKIS: ROCK2 mean inhibition at 0.1 uM [Nanosyn]	B	BAO_0000357	single protein format	None	None	None	None	None	CHEMBL2973	Rho-associated protein kinase 2	Homo sapiens	SINGLE PROTEIN	CHEMBL1961873	16	GSK Published Kinase Inhibitor Set			None
CHEMBL517507	GW782912X	0	362.47	0	4.08	GW782912X	Cc1ccc(C(=O)NC2CCC2)cc1-c1ccc(C(=O)NCC2CC2)cc1	Inhibition	'='	1.03	%				UO_0000187					False	CHEMBL1961926	GSK_PKIS: ROCK2 mean inhibition at 0.1 uM [Nanosyn]	B	BAO_0000357	single protein format	None	None	None	None	None	CHEMBL2973	Rho-associated protein kinase 2	Homo sapiens	SINGLE PROTEIN	CHEMBL1961873	16	GSK Published Kinase Inhibitor Set			None
CHEMBL362155	GW827102X	0	490.45	1	5.39	GW827102X	FC(F)(F)c1cccc(-c2nn3ncccc3c2-c2ccnc(Nc3ccc4c(c3)OCCO4)n2)c1	Inhibition	'='	0.0	%				UO_0000187					False	CHEMBL1961926	GSK_PKIS: ROCK2 mean inhibition at 0.1 uM [Nanosyn]	B	BAO_0000357	single protein format	None	None	None	None	None	CHEMBL2973	Rho-associated protein kinase 2	Homo sapiens	SINGLE PROTEIN	CHEMBL1961873	16	GSK Published Kinase Inhibitor Set			None
CHEMBL3347669		0	389.48	0	4.72	44	Nc1ncnc2c1sc1cc(-c3cccc(NC(=O)N4CCCC4)c3)ccc12	Inhibition	'='	10.0	%				UO_0000187					False	CHEMBL3391355	Inhibition of ROCK2 (unknown origin) at 1 uM	B	BAO_0000357	single protein format	Homo sapiens	None	None	None	None	CHEMBL2973	Rho-associated protein kinase 2	Homo sapiens	SINGLE PROTEIN	CHEMBL3390844	1	Scientific Literature	MedChemComm	2011	None
CHEMBL1215022		0	326.79	0	3.37	20	NC(C(=O)Nc1ccc(-c2cn[nH]c2)cc1)c1ccc(Cl)cc1	IC50	'='	1.0	nM	9.00			UO_0000065	27.54	0.53	5.63	10.74	False	CHEMBL1219161	Inhibition of ROCK2	B	BAO_0000357	single protein format	None	None	None	None	None	CHEMBL2973	Rho-associated protein kinase 2	Homo sapiens	SINGLE PROTEIN	CHEMBL1212924	1	Scientific Literature	J. Med. Chem.	2010	None
CHEMBL3410038		0	405.43	0	4.10	18d	Cc1c[nH]c2ncnc(-c3ccc(NC(=O)N(CCO)c4cccc(F)c4)cc3)c12	IC50	'='	1898.0	nM	5.72			UO_0000065	14.11	0.26	1.62	6.08	False	CHEMBL3411299	Inhibition of human ROCK2 using KEAKEKRQEQIAKRRRLSSLRASTSKSGGSQK peptide substrate, ATP and [gamma33P]ATP	B	BAO_0000357	single protein format	Homo sapiens	None	None	None	None	CHEMBL2973	Rho-associated protein kinase 2	Homo sapiens	SINGLE PROTEIN	CHEMBL3407489	1	Scientific Literature	J. Med. Chem.	2015	None
CHEMBL3410047		0	417.47	0	3.97	18m	COc1cccc(N(CCO)C(=O)Nc2ccc(-c3ncnc4[nH]cc(C)c34)cc2)c1	IC50	'='	3219.0	nM	5.49			UO_0000065	13.16	0.24	1.52	5.31	False	CHEMBL3411299	Inhibition of human ROCK2 using KEAKEKRQEQIAKRRRLSSLRASTSKSGGSQK peptide substrate, ATP and [gamma33P]ATP	B	BAO_0000357	single protein format	Homo sapiens	None	None	None	None	CHEMBL2973	Rho-associated protein kinase 2	Homo sapiens	SINGLE PROTEIN	CHEMBL3407489	1	Scientific Literature	J. Med. Chem.	2015	None
CHEMBL3410037		0	405.43	0	4.10	18c	Cc1c[nH]c2ncnc(-c3ccc(NC(=O)N(CCO)c4ccccc4F)cc3)c12	IC50	'='	1605.0	nM	5.79			UO_0000065	14.29	0.26	1.69	6.16	False	CHEMBL3411299	Inhibition of human ROCK2 using KEAKEKRQEQIAKRRRLSSLRASTSKSGGSQK peptide substrate, ATP and [gamma33P]ATP	B	BAO_0000357	single protein format	Homo sapiens	None	None	None	None	CHEMBL2973	Rho-associated protein kinase 2	Homo sapiens	SINGLE PROTEIN	CHEMBL3407489	1	Scientific Literature	J. Med. Chem.	2015	None
CHEMBL3410040		0	421.89	0	4.62	18f	Cc1c[nH]c2ncnc(-c3ccc(NC(=O)N(CCO)c4ccccc4Cl)cc3)c12	IC50	'='	3339.0	nM	5.48			UO_0000065	12.98	0.25	0.86	5.82	False	CHEMBL3411299	Inhibition of human ROCK2 using KEAKEKRQEQIAKRRRLSSLRASTSKSGGSQK peptide substrate, ATP and [gamma33P]ATP	B	BAO_0000357	single protein format	Homo sapiens	None	None	None	None	CHEMBL2973	Rho-associated protein kinase 2	Homo sapiens	SINGLE PROTEIN	CHEMBL3407489	1	Scientific Literature	J. Med. Chem.	2015	None
CHEMBL3410048		0	417.47	0	3.97	18n	COc1ccc(N(CCO)C(=O)Nc2ccc(-c3ncnc4[nH]cc(C)c34)cc2)cc1	IC50	'>'	10000.0	nM				UO_0000065					False	CHEMBL3411299	Inhibition of human ROCK2 using KEAKEKRQEQIAKRRRLSSLRASTSKSGGSQK peptide substrate, ATP and [gamma33P]ATP	B	BAO_0000357	single protein format	Homo sapiens	None	None	None	None	CHEMBL2973	Rho-associated protein kinase 2	Homo sapiens	SINGLE PROTEIN	CHEMBL3407489	1	Scientific Literature	J. Med. Chem.	2015	None
CHEMBL560813		0	333.31	0	2.84	SID103904886	N#Cc1cnc(NC(=O)Nc2ccc3cc(C(=O)O)ccc3c2)cn1	Ki	'>'	7943.28	nM			inactive	UO_0000065					False	CHEMBL1963722	PUBCHEM_BIOASSAY: Navigating the Kinome. (Class of assay: other) Panel member name: ROCK2	F	BAO_0000019	assay format	None	None	None	None	None	CHEMBL2973	Rho-associated protein kinase 2	Homo sapiens	SINGLE PROTEIN	CHEMBL1201862	7	PubChem BioAssays			None
CHEMBL207400		0	317.65	0	2.80	SID103905391	Cn1nc(C(F)(F)F)c2c(=O)c3cc(Cl)ccc3n(O)c21	Ki	'>'	7943.28	nM			inactive	UO_0000065					False	CHEMBL1963722	PUBCHEM_BIOASSAY: Navigating the Kinome. (Class of assay: other) Panel member name: ROCK2	F	BAO_0000019	assay format	None	None	None	None	None	CHEMBL2973	Rho-associated protein kinase 2	Homo sapiens	SINGLE PROTEIN	CHEMBL1201862	7	PubChem BioAssays			None
CHEMBL1993243		0	353.40	0	3.03	SID103905095	CNC(=O)C=Cc1cnc(N)c2c(-c3ccc4c(c3)OCO4)csc12	Ki	'>'	7943.28	nM			inactive	UO_0000065					False	CHEMBL1963722	PUBCHEM_BIOASSAY: Navigating the Kinome. (Class of assay: other) Panel member name: ROCK2	F	BAO_0000019	assay format	None	None	None	None	None	CHEMBL2973	Rho-associated protein kinase 2	Homo sapiens	SINGLE PROTEIN	CHEMBL1201862	7	PubChem BioAssays			None
CHEMBL1992922		0	284.32	0	1.39	SID103904209	OCC(CO)Nc1ncnc2[nH]cc(-c3ccccc3)c12	Ki	'='	1584.89	nM	5.80		active	UO_0000065					False	CHEMBL1963722	PUBCHEM_BIOASSAY: Navigating the Kinome. (Class of assay: other) Panel member name: ROCK2	F	BAO_0000019	assay format	None	None	None	None	None	CHEMBL2973	Rho-associated protein kinase 2	Homo sapiens	SINGLE PROTEIN	CHEMBL1201862	7	PubChem BioAssays			None
CHEMBL1988370		0	453.59	1	5.31	SID103904996	Nc1ncnc2c1c(-c1cccc(OCc3ccccc3)c1)cn2C1CC(CN2CCCC2)C1	Ki	'='	1000.0	nM	6.00		active	UO_0000065					False	CHEMBL1963722	PUBCHEM_BIOASSAY: Navigating the Kinome. (Class of assay: other) Panel member name: ROCK2	F	BAO_0000019	assay format	None	None	None	None	None	CHEMBL2973	Rho-associated protein kinase 2	Homo sapiens	SINGLE PROTEIN	CHEMBL1201862	7	PubChem BioAssays			None
CHEMBL1641990		0	450.34	0	4.67	9	CN(C)C/C=C/C(=O)Nc1ccc2c(C#N)cnc(Nc3cccc(Br)c3)c2c1	Activity	'='	100.0	%				UO_0000187					False	CHEMBL1648759	Inhibition of ROCK2 assessed as residual activity at 10 uM	B	BAO_0000357	single protein format	None	None	None	None	None	CHEMBL2973	Rho-associated protein kinase 2	Homo sapiens	SINGLE PROTEIN	CHEMBL1641579	1	Scientific Literature	Bioorg. Med. Chem.	2011	None
CHEMBL196764		0	313.38	0	3.36	31{16}	O=c1cc(N2CCOCC2)oc2cc(-c3ccsc3)ccc12	Activity						Not Determined						False	CHEMBL860402	Inhibitory activity against ROCK-II at 10 uM	B	BAO_0000357	single protein format	Homo sapiens	None	None	None	None	CHEMBL2973	Rho-associated protein kinase 2	Homo sapiens	SINGLE PROTEIN	CHEMBL1141870	1	Scientific Literature	J. Med. Chem.	2005	None
CHEMBL199051		0	367.83	0	4.45	31{47}	O=c1cc(N2CCOCC2)oc2cc(/C=C/c3ccc(Cl)cc3)ccc12	Activity						Not Determined						False	CHEMBL860402	Inhibitory activity against ROCK-II at 10 uM	B	BAO_0000357	single protein format	Homo sapiens	None	None	None	None	CHEMBL2973	Rho-associated protein kinase 2	Homo sapiens	SINGLE PROTEIN	CHEMBL1141870	1	Scientific Literature	J. Med. Chem.	2005	None
CHEMBL382501		0	413.47	0	4.88	31{51}	O=c1cc(N2CCOCC2)oc2cc(-c3ccc(OCc4ccccc4)cc3)ccc12	Activity						Not Determined						False	CHEMBL860402	Inhibitory activity against ROCK-II at 10 uM	B	BAO_0000357	single protein format	Homo sapiens	None	None	None	None	CHEMBL2973	Rho-associated protein kinase 2	Homo sapiens	SINGLE PROTEIN	CHEMBL1141870	1	Scientific Literature	J. Med. Chem.	2005	None
CHEMBL2004365		0	459.57	0	0.99	SID103905320	CCOC(=O)C1=C(N)n2c(sc(=Cc3cccs3)c2=O)=C(C(N)=O)C1c1cccs1	Ki	'>'	7943.28	nM			inactive	UO_0000065					False	CHEMBL1963722	PUBCHEM_BIOASSAY: Navigating the Kinome. (Class of assay: other) Panel member name: ROCK2	F	BAO_0000019	assay format	None	None	None	None	None	CHEMBL2973	Rho-associated protein kinase 2	Homo sapiens	SINGLE PROTEIN	CHEMBL1201862	7	PubChem BioAssays			None
CHEMBL458997		0	468.95	0	3.82	SID103904601	CNC(=O)c1ccccc1Nc1nc(Nc2ccc(N3CCOCC3)cc2OC)ncc1Cl	Ki	'>'	6309.57	nM			inactive	UO_0000065					False	CHEMBL1963722	PUBCHEM_BIOASSAY: Navigating the Kinome. (Class of assay: other) Panel member name: ROCK2	F	BAO_0000019	assay format	None	None	None	None	None	CHEMBL2973	Rho-associated protein kinase 2	Homo sapiens	SINGLE PROTEIN	CHEMBL1201862	7	PubChem BioAssays			None
CHEMBL1971021		0	439.44	1	5.88	SID103904332	Cc1cc(C)cc(NC(=O)Nc2ccc(-c3cccc4c3CNC4=O)c(C(F)(F)F)c2)c1	Ki	'='	39.81	nM	7.40		active	UO_0000065					False	CHEMBL1963722	PUBCHEM_BIOASSAY: Navigating the Kinome. (Class of assay: other) Panel member name: ROCK2	F	BAO_0000019	assay format	None	None	None	None	None	CHEMBL2973	Rho-associated protein kinase 2	Homo sapiens	SINGLE PROTEIN	CHEMBL1201862	7	PubChem BioAssays			None
CHEMBL1982660		0	362.31	0	4.30	SID103904872	COc1ccc2c(NC(=O)Nc3cccc(C(F)(F)F)n3)ccnc2c1	Ki	'>'	7943.28	nM			inactive	UO_0000065					False	CHEMBL1963722	PUBCHEM_BIOASSAY: Navigating the Kinome. (Class of assay: other) Panel member name: ROCK2	F	BAO_0000019	assay format	None	None	None	None	None	CHEMBL2973	Rho-associated protein kinase 2	Homo sapiens	SINGLE PROTEIN	CHEMBL1201862	7	PubChem BioAssays			None
CHEMBL1994693		0	387.47	0	4.68	SID103904349	Nc1ncnc2sc3c(c12)-c1ccc(NC(=O)Nc2ccccc2)cc1CC3	Ki	'='	316.23	nM	6.50		active	UO_0000065					False	CHEMBL1963722	PUBCHEM_BIOASSAY: Navigating the Kinome. (Class of assay: other) Panel member name: ROCK2	F	BAO_0000019	assay format	None	None	None	None	None	CHEMBL2973	Rho-associated protein kinase 2	Homo sapiens	SINGLE PROTEIN	CHEMBL1201862	7	PubChem BioAssays			None
CHEMBL424872		0	374.42	0	1.27	SID103905191	CCOc1nc(C(=O)NCc2ccc(S(C)(=O)=O)cc2)cc(N)c1C#N	Ki	'>'	5011.87	nM			inactive	UO_0000065					False	CHEMBL1963722	PUBCHEM_BIOASSAY: Navigating the Kinome. (Class of assay: other) Panel member name: ROCK2	F	BAO_0000019	assay format	None	None	None	None	None	CHEMBL2973	Rho-associated protein kinase 2	Homo sapiens	SINGLE PROTEIN	CHEMBL1201862	7	PubChem BioAssays			None
CHEMBL1992231		0	325.30	0	3.20	SID103904615	O=C(O)c1ccccc1Nc1ncnc(Nc2ccc(F)cc2)n1	Ki	'>'	5011.87	nM			inactive	UO_0000065					False	CHEMBL1963722	PUBCHEM_BIOASSAY: Navigating the Kinome. (Class of assay: other) Panel member name: ROCK2	F	BAO_0000019	assay format	None	None	None	None	None	CHEMBL2973	Rho-associated protein kinase 2	Homo sapiens	SINGLE PROTEIN	CHEMBL1201862	7	PubChem BioAssays			None
CHEMBL1981410		0	455.44	1	5.12	SID103904744	CNc1ncnc2c1N=C(c1ccc(NC(=O)Nc3cccc(C(F)(F)F)c3)cc1)CCN2	Ki	'='	1584.89	nM	5.80		active	UO_0000065					False	CHEMBL1963722	PUBCHEM_BIOASSAY: Navigating the Kinome. (Class of assay: other) Panel member name: ROCK2	F	BAO_0000019	assay format	None	None	None	None	None	CHEMBL2973	Rho-associated protein kinase 2	Homo sapiens	SINGLE PROTEIN	CHEMBL1201862	7	PubChem BioAssays			None
CHEMBL1991434		0	388.22	0	3.81	SID103905415	COc1ccc(C=C2C(=O)ON=C2c2ccc(Br)cc2)cc1OC	Ki	'>'	7943.28	nM			inactive	UO_0000065					False	CHEMBL1963722	PUBCHEM_BIOASSAY: Navigating the Kinome. (Class of assay: other) Panel member name: ROCK2	F	BAO_0000019	assay format	None	None	None	None	None	CHEMBL2973	Rho-associated protein kinase 2	Homo sapiens	SINGLE PROTEIN	CHEMBL1201862	7	PubChem BioAssays			None
CHEMBL1969151		0	370.89	0	3.96	SID103904199	CN(C)C1CCC(Nc2nc(Cl)cc(-c3c[nH]c4ncccc34)n2)CC1	Ki	'='	2.512	nM	8.60		active	UO_0000065					False	CHEMBL1963722	PUBCHEM_BIOASSAY: Navigating the Kinome. (Class of assay: other) Panel member name: ROCK2	F	BAO_0000019	assay format	None	None	None	None	None	CHEMBL2973	Rho-associated protein kinase 2	Homo sapiens	SINGLE PROTEIN	CHEMBL1201862	7	PubChem BioAssays			None
CHEMBL1964804		0	343.41	0	2.22	SID103904475	CS(=O)(=O)NCCOc1cncc(-c2ccc3cnccc3c2)c1	Ki	'='	158.49	nM	6.80		active	UO_0000065					False	CHEMBL1963722	PUBCHEM_BIOASSAY: Navigating the Kinome. (Class of assay: other) Panel member name: ROCK2	F	BAO_0000019	assay format	None	None	None	None	None	CHEMBL2973	Rho-associated protein kinase 2	Homo sapiens	SINGLE PROTEIN	CHEMBL1201862	7	PubChem BioAssays			None
CHEMBL274064	SB-220025	0	338.39	0	2.65	SID103905253	Nc1nccc(-c2c(-c3ccc(F)cc3)ncn2C2CCNCC2)n1	Ki	'>'	7943.28	nM			inactive	UO_0000065					False	CHEMBL1963722	PUBCHEM_BIOASSAY: Navigating the Kinome. (Class of assay: other) Panel member name: ROCK2	F	BAO_0000019	assay format	None	None	None	None	None	CHEMBL2973	Rho-associated protein kinase 2	Homo sapiens	SINGLE PROTEIN	CHEMBL1201862	7	PubChem BioAssays			None
CHEMBL1975490		0	414.47	0	4.21	SID103904650	NCCCOc1cc2c(c(-c3ccc(Nc4nc5ccccc5o4)cc3)c1)CNC2=O	Ki	'='	251.19	nM	6.60		active	UO_0000065					False	CHEMBL1963722	PUBCHEM_BIOASSAY: Navigating the Kinome. (Class of assay: other) Panel member name: ROCK2	F	BAO_0000019	assay format	None	None	None	None	None	CHEMBL2973	Rho-associated protein kinase 2	Homo sapiens	SINGLE PROTEIN	CHEMBL1201862	7	PubChem BioAssays			None
CHEMBL1989957		0	264.33	0	3.31	SID103905451	OCCNc1cc2cc(-c3ccccc3)ccc2cn1	Ki	'>'	7943.28	nM			inactive	UO_0000065					False	CHEMBL1963722	PUBCHEM_BIOASSAY: Navigating the Kinome. (Class of assay: other) Panel member name: ROCK2	F	BAO_0000019	assay format	None	None	None	None	None	CHEMBL2973	Rho-associated protein kinase 2	Homo sapiens	SINGLE PROTEIN	CHEMBL1201862	7	PubChem BioAssays			None
CHEMBL1986139		0	261.74	0	4.09	SID103905168	Clc1csc2ncnc(Nc3ccccc3)c12	Ki	'>'	7943.28	nM			inactive	UO_0000065					False	CHEMBL1963722	PUBCHEM_BIOASSAY: Navigating the Kinome. (Class of assay: other) Panel member name: ROCK2	F	BAO_0000019	assay format	None	None	None	None	None	CHEMBL2973	Rho-associated protein kinase 2	Homo sapiens	SINGLE PROTEIN	CHEMBL1201862	7	PubChem BioAssays			None
CHEMBL1985580		0	394.48	0	4.31	SID103904969	NC(Cc1cccc2ccccc12)C(=O)Nc1cncc(C=Cc2ccncc2)c1	Ki	'='	25.12	nM	7.60		active	UO_0000065					False	CHEMBL1963722	PUBCHEM_BIOASSAY: Navigating the Kinome. (Class of assay: other) Panel member name: ROCK2	F	BAO_0000019	assay format	None	None	None	None	None	CHEMBL2973	Rho-associated protein kinase 2	Homo sapiens	SINGLE PROTEIN	CHEMBL1201862	7	PubChem BioAssays			None
CHEMBL1682360		0	282.35	0	3.20	SID103904531	c1cc2[nH]ncc2cc1-c1cc(CN2CCCCC2)no1	Ki	'='	199.53	nM	6.70		active	UO_0000065					False	CHEMBL1963722	PUBCHEM_BIOASSAY: Navigating the Kinome. (Class of assay: other) Panel member name: ROCK2	F	BAO_0000019	assay format	None	None	None	None	None	CHEMBL2973	Rho-associated protein kinase 2	Homo sapiens	SINGLE PROTEIN	CHEMBL1201862	7	PubChem BioAssays			None
CHEMBL1989805		0	380.39	0	0.01	SID103905319	N#CC1=C(N)n2c(sc(=Cc3ccco3)c2=O)=C(C(N)=O)C1c1ccco1	Ki	'>'	7943.28	nM			inactive	UO_0000065					False	CHEMBL1963722	PUBCHEM_BIOASSAY: Navigating the Kinome. (Class of assay: other) Panel member name: ROCK2	F	BAO_0000019	assay format	None	None	None	None	None	CHEMBL2973	Rho-associated protein kinase 2	Homo sapiens	SINGLE PROTEIN	CHEMBL1201862	7	PubChem BioAssays			None
CHEMBL1983945		0	383.45	0	3.64	SID103904683	NC(Cc1c[nH]c2ccccc12)C(=O)Nc1cncc(C=Cc2ccncc2)c1	Ki	'='	3.981	nM	8.40		active	UO_0000065					False	CHEMBL1963722	PUBCHEM_BIOASSAY: Navigating the Kinome. (Class of assay: other) Panel member name: ROCK2	F	BAO_0000019	assay format	None	None	None	None	None	CHEMBL2973	Rho-associated protein kinase 2	Homo sapiens	SINGLE PROTEIN	CHEMBL1201862	7	PubChem BioAssays			None
CHEMBL2005548		0	487.34	1	5.08	SID103905266	CC(C)(C)OC(=O)n1ncc2cc(Nc3c(NCc4ccc(Cl)cc4Cl)c(=O)c3=O)ccc21	Ki	'='	25.12	nM	7.60		active	UO_0000065					False	CHEMBL1963722	PUBCHEM_BIOASSAY: Navigating the Kinome. (Class of assay: other) Panel member name: ROCK2	F	BAO_0000019	assay format	None	None	None	None	None	CHEMBL2973	Rho-associated protein kinase 2	Homo sapiens	SINGLE PROTEIN	CHEMBL1201862	7	PubChem BioAssays			None
CHEMBL1991180		0	388.34	1	-0.06	SID103905665	COCc1nnn(-c2nonc2N)c1C(=O)NN=C(C)c1ccc(O)cc1O	Ki	'='	630.96	nM	6.20		active	UO_0000065					False	CHEMBL1963722	PUBCHEM_BIOASSAY: Navigating the Kinome. (Class of assay: other) Panel member name: ROCK2	F	BAO_0000019	assay format	None	None	None	None	None	CHEMBL2973	Rho-associated protein kinase 2	Homo sapiens	SINGLE PROTEIN	CHEMBL1201862	7	PubChem BioAssays			None
CHEMBL2012519		0	364.39	0	1.52	L-783277	COc1cc(O)c2c(c1)CCC[C@H](O)[C@H](O)C(=O)/C=C\C[C@H](C)OC2=O	IC50	'>'	10000.0	nM				UO_0000065					False	CHEMBL1656539	Inhibition of ROCK2 by Caliper mobility shift assay	B	BAO_0000357	single protein format	None	None	None	None	None	CHEMBL2973	Rho-associated protein kinase 2	Homo sapiens	SINGLE PROTEIN	CHEMBL1649097	1	Scientific Literature	ACS Med. Chem. Lett.	2011	None
CHEMBL1190711		0	390.40	0	2.65	SID103905231	COc1ccc(-c2cc3nccn3c(Nc3ncccc3C(N)=O)n2)cc1OC	Ki	'='	31.62	nM	7.50		active	UO_0000065					False	CHEMBL1963722	PUBCHEM_BIOASSAY: Navigating the Kinome. (Class of assay: other) Panel member name: ROCK2	F	BAO_0000019	assay format	None	None	None	None	None	CHEMBL2973	Rho-associated protein kinase 2	Homo sapiens	SINGLE PROTEIN	CHEMBL1201862	7	PubChem BioAssays			None
CHEMBL1992555		0	407.41	0	3.98	SID103905294	O=C(NN=Cc1ccc(Sc2nc3ccccc3[nH]2)o1)c1cccc([N+](=O)[O-])c1	Ki	'='	251.19	nM	6.60		active	UO_0000065					False	CHEMBL1963722	PUBCHEM_BIOASSAY: Navigating the Kinome. (Class of assay: other) Panel member name: ROCK2	F	BAO_0000019	assay format	None	None	None	None	None	CHEMBL2973	Rho-associated protein kinase 2	Homo sapiens	SINGLE PROTEIN	CHEMBL1201862	7	PubChem BioAssays			None
CHEMBL1988173		0	425.94	0	3.90	SID103904448	Cc1cc(Cl)ccc1NC(=S)NNC(=O)C(O)(c1ccccc1)c1ccccc1	Ki	'='	5011.87	nM	5.30		active	UO_0000065					False	CHEMBL1963722	PUBCHEM_BIOASSAY: Navigating the Kinome. (Class of assay: other) Panel member name: ROCK2	F	BAO_0000019	assay format	None	None	None	None	None	CHEMBL2973	Rho-associated protein kinase 2	Homo sapiens	SINGLE PROTEIN	CHEMBL1201862	7	PubChem BioAssays			None
CHEMBL38380	FASUDIL	3	291.38	0	1.22	SID103905390	O=S(=O)(c1cccc2cnccc12)N1CCCNCC1	Ki	'='	50.12	nM	7.30		active	UO_0000065					False	CHEMBL1963722	PUBCHEM_BIOASSAY: Navigating the Kinome. (Class of assay: other) Panel member name: ROCK2	F	BAO_0000019	assay format	None	None	None	None	None	CHEMBL2973	Rho-associated protein kinase 2	Homo sapiens	SINGLE PROTEIN	CHEMBL1201862	7	PubChem BioAssays			None
CHEMBL1985095		0	439.50	0	3.92	SID103904962	NC(=O)Cn1cc(-c2cc(-c3cc4ccccc4s3)c3[nH]ncc3c2)c2nc(N)ncc21	Ki	'='	316.23	nM	6.50		active	UO_0000065					False	CHEMBL1963722	PUBCHEM_BIOASSAY: Navigating the Kinome. (Class of assay: other) Panel member name: ROCK2	F	BAO_0000019	assay format	None	None	None	None	None	CHEMBL2973	Rho-associated protein kinase 2	Homo sapiens	SINGLE PROTEIN	CHEMBL1201862	7	PubChem BioAssays			None
CHEMBL1975208		0	348.33	0	0.78	SID103905292	CC(=O)NC1CCN(c2nc3[nH]cc(C(=O)O)c(=O)c3c(C)c2F)C1	Ki	'>'	7943.28	nM			inactive	UO_0000065					False	CHEMBL1963722	PUBCHEM_BIOASSAY: Navigating the Kinome. (Class of assay: other) Panel member name: ROCK2	F	BAO_0000019	assay format	None	None	None	None	None	CHEMBL2973	Rho-associated protein kinase 2	Homo sapiens	SINGLE PROTEIN	CHEMBL1201862	7	PubChem BioAssays			None
CHEMBL520451		0	478.55	0	3.07	CER-0264356	O=C(CN1CCN(c2ncnc3c2CN(Cc2ccccc2)CC3)CC1)Nc1cc(F)ccc1F	Inhibition	'='	0.0	%				UO_0000187					False	CHEMBL953388	Inhibition of ROCK2 at 10 uM by HTRF assay relative to control	B	BAO_0000357	single protein format	None	None	None	None	None	CHEMBL2973	Rho-associated protein kinase 2	Homo sapiens	SINGLE PROTEIN	CHEMBL1150387	1	Scientific Literature	J. Med. Chem.	2008	None
CHEMBL1641992		0	493.41	0	4.19	11	CN1CCN(CCC(=O)Nc2ccc3c(C#N)cnc(Nc4cccc(Br)c4)c3c2)CC1	Activity	'='	100.0	%				UO_0000187					False	CHEMBL1648759	Inhibition of ROCK2 assessed as residual activity at 10 uM	B	BAO_0000357	single protein format	None	None	None	None	None	CHEMBL2973	Rho-associated protein kinase 2	Homo sapiens	SINGLE PROTEIN	CHEMBL1641579	1	Scientific Literature	Bioorg. Med. Chem.	2011	None
CHEMBL1289926	AXITINIB	4	386.48	0	4.64	AG-013736	CNC(=O)c1ccccc1Sc1ccc2c(/C=C/c3ccccn3)n[nH]c2c1	Kd	'>'	10000.0	nM				UO_0000065					False	CHEMBL1908666	Binding constant for ROCK2 kinase domain	B	BAO_0000357	single protein format	None	None	None	None	None	CHEMBL2973	Rho-associated protein kinase 2	Homo sapiens	SINGLE PROTEIN	CHEMBL1908390	1	Scientific Literature	Nat. Biotechnol.	2011	None
CHEMBL496073		0	467.53	1	6.14	21x	CC(C)(C)c1cccc(NC(=O)Nc2ccc(Oc3ccnc4[nH]c(=O)[nH]c34)c3ccccc23)c1	Residual_activity	'='	75.0	%				UO_0000187					False	CHEMBL1003314	Inhibition of ROCK2 at 1 uM relative to control	B	BAO_0000357	single protein format	None	None	None	None	None	CHEMBL2973	Rho-associated protein kinase 2	Homo sapiens	SINGLE PROTEIN	CHEMBL1136991	1	Scientific Literature	J. Med. Chem.	2009	None
CHEMBL507936		0	369.43	0	4.83	SID103904369	Cc1cccc(NC(=O)Nc2ccc(-c3ccc4nccnc4c3N)cc2)c1	Ki	'='	398.11	nM	6.40		active	UO_0000065					False	CHEMBL1963722	PUBCHEM_BIOASSAY: Navigating the Kinome. (Class of assay: other) Panel member name: ROCK2	F	BAO_0000019	assay format	None	None	None	None	None	CHEMBL2973	Rho-associated protein kinase 2	Homo sapiens	SINGLE PROTEIN	CHEMBL1201862	7	PubChem BioAssays			None
CHEMBL1975128		0	416.23	0	3.06	SID103904465	Nc1n[nH]c2ccc(-c3nnn(Cc4ccccc4)c3I)cc12	Ki	'='	79.43	nM	7.10		active	UO_0000065					False	CHEMBL1963722	PUBCHEM_BIOASSAY: Navigating the Kinome. (Class of assay: other) Panel member name: ROCK2	F	BAO_0000019	assay format	None	None	None	None	None	CHEMBL2973	Rho-associated protein kinase 2	Homo sapiens	SINGLE PROTEIN	CHEMBL1201862	7	PubChem BioAssays			None
CHEMBL3402461		0	436.56	0	3.75	21	COc1cccc(CN(C)C(=O)Nc2ccc(-c3cn[nH]c3)cc2N(C)CCN(C)C)c1	IC50	'='	8.0	nM	8.10			UO_0000065	18.55	0.35	4.35	10.55	False	CHEMBL3404496	Inhibition of ROCK2 (unknown origin) using STK2 substrate after 4 hrs by HTRF mode	B	BAO_0000357	single protein format	Homo sapiens	None	None	None	None	CHEMBL2973	Rho-associated protein kinase 2	Homo sapiens	SINGLE PROTEIN	CHEMBL3400131	1	Scientific Literature	Bioorg. Med. Chem.	2015	None
CHEMBL3402463		0	463.58	0	4.61	23	CCN(Cc1cccc(OC)c1)C(=O)Nc1ccc(-c2cn[nH]c2)cc1OCCN1CCCC1	IC50	'<'	1.0	nM				UO_0000065					False	CHEMBL3404496	Inhibition of ROCK2 (unknown origin) using STK2 substrate after 4 hrs by HTRF mode	B	BAO_0000357	single protein format	Homo sapiens	None	None	None	None	CHEMBL2973	Rho-associated protein kinase 2	Homo sapiens	SINGLE PROTEIN	CHEMBL3400131	1	Scientific Literature	Bioorg. Med. Chem.	2015	None
CHEMBL2332088		0	352.39	0	3.42	34	COc1cccc(OC)c1CNC(=O)Nc1ccc(-c2cn[nH]c2)cc1	IC50	'='	924.7	nM	6.03			UO_0000065	17.12	0.32	2.61	6.84	False	CHEMBL3404496	Inhibition of ROCK2 (unknown origin) using STK2 substrate after 4 hrs by HTRF mode	B	BAO_0000357	single protein format	Homo sapiens	None	None	None	None	CHEMBL2973	Rho-associated protein kinase 2	Homo sapiens	SINGLE PROTEIN	CHEMBL3400131	1	Scientific Literature	Bioorg. Med. Chem.	2015	None
CHEMBL2332078		0	306.37	0	3.44	27	O=C(NCCc1ccccc1)Nc1ccc(-c2cn[nH]c2)cc1	IC50	'='	88.0	nM	7.06			UO_0000065	23.03	0.42	3.62	10.11	False	CHEMBL3404496	Inhibition of ROCK2 (unknown origin) using STK2 substrate after 4 hrs by HTRF mode	B	BAO_0000357	single protein format	Homo sapiens	None	None	None	None	CHEMBL2973	Rho-associated protein kinase 2	Homo sapiens	SINGLE PROTEIN	CHEMBL3400131	1	Scientific Literature	Bioorg. Med. Chem.	2015	None
CHEMBL3402449		0	349.39	0	3.06	9	COc1cccc(CNC(=O)Nc2ccc(-c3ccnc(N)n3)cc2)c1	IC50	'='	13.0	nM	7.89			UO_0000065	22.57	0.41	4.83	7.72	False	CHEMBL3404496	Inhibition of ROCK2 (unknown origin) using STK2 substrate after 4 hrs by HTRF mode	B	BAO_0000357	single protein format	Homo sapiens	None	None	None	None	CHEMBL2973	Rho-associated protein kinase 2	Homo sapiens	SINGLE PROTEIN	CHEMBL3400131	1	Scientific Literature	Bioorg. Med. Chem.	2015	None
CHEMBL3402468		0	260.30	0	1.21	39	CNC(=O)N(CCO)c1ccc(-c2cn[nH]c2)cc1	IC50	'='	611.0	nM	6.21			UO_0000065	23.87	0.45	5.00	7.65	False	CHEMBL3404496	Inhibition of ROCK2 (unknown origin) using STK2 substrate after 4 hrs by HTRF mode	B	BAO_0000357	single protein format	Homo sapiens	None	None	None	None	CHEMBL2973	Rho-associated protein kinase 2	Homo sapiens	SINGLE PROTEIN	CHEMBL3400131	1	Scientific Literature	Bioorg. Med. Chem.	2015	None
CHEMBL3330401		0	436.49	0	3.20	63	COC(C(=O)Nc1ccc2[nH]nc(-c3cccc(S(N)(=O)=O)c3)c2c1)c1ccccc1	Inhibition	'='	12.0	%				UO_0000187					False	CHEMBL3369112	Inhibition of human ROCK2 at 1 uM by radiometric Assay	B	BAO_0000357	single protein format	Homo sapiens	None	None	None	None	CHEMBL2973	Rho-associated protein kinase 2	Homo sapiens	SINGLE PROTEIN	CHEMBL3352261	1	Scientific Literature	Bioorg. Med. Chem.	2014	None
CHEMBL1081174		0	351.41	0	4.54	6g	Fc1cc(-c2cn[nH]c2)cc2sc(C3COc4ccccc4C3)nc12	IC50	'='	14.0	nM	7.85			UO_0000065	22.35	0.43	3.31	15.46	False	CHEMBL1102485	Inhibition of ROCK2	B	BAO_0000357	single protein format	None	None	None	None	None	CHEMBL2973	Rho-associated protein kinase 2	Homo sapiens	SINGLE PROTEIN	CHEMBL1154368	1	Scientific Literature	Bioorg. Med. Chem. Lett.	2009	None
CHEMBL1081182		0	433.58	0	4.40	6l	CN(C)CCN(C)c1cc(-c2cn[nH]c2)cc2sc(C3COc4ccccc4C3)nc12	IC50	'='	51.0	nM	7.29			UO_0000065	16.82	0.32	2.89	12.73	False	CHEMBL1102485	Inhibition of ROCK2	B	BAO_0000357	single protein format	None	None	None	None	None	CHEMBL2973	Rho-associated protein kinase 2	Homo sapiens	SINGLE PROTEIN	CHEMBL1154368	1	Scientific Literature	Bioorg. Med. Chem. Lett.	2009	None
CHEMBL1079920		0	447.56	0	3.70	6r	CN(C)CCNC(=O)c1ccc2c(c1)CC(c1nc3ccc(-c4cn[nH]c4)cc3s1)CO2	IC50	'='	7.0	nM	8.15			UO_0000065	18.22	0.35	4.45	9.81	False	CHEMBL1102485	Inhibition of ROCK2	B	BAO_0000357	single protein format	None	None	None	None	None	CHEMBL2973	Rho-associated protein kinase 2	Homo sapiens	SINGLE PROTEIN	CHEMBL1154368	1	Scientific Literature	Bioorg. Med. Chem. Lett.	2009	None
CHEMBL1080635		0	351.41	0	4.54	6p	Fc1ccc2c(c1)CC(c1nc3ccc(-c4cn[nH]c4)cc3s1)CO2	IC50	'='	38.0	nM	7.42			UO_0000065	21.12	0.41	2.88	14.61	False	CHEMBL1102485	Inhibition of ROCK2	B	BAO_0000357	single protein format	None	None	None	None	None	CHEMBL2973	Rho-associated protein kinase 2	Homo sapiens	SINGLE PROTEIN	CHEMBL1154368	1	Scientific Literature	Bioorg. Med. Chem. Lett.	2009	None
CHEMBL1985723		0	329.84	0	3.68	SID103904218	CC(C)(CN)CNc1cc(-c2c[nH]c3ncccc23)cc(Cl)n1	Ki	'='	794.33	nM	6.10		active	UO_0000065					False	CHEMBL1963722	PUBCHEM_BIOASSAY: Navigating the Kinome. (Class of assay: other) Panel member name: ROCK2	F	BAO_0000019	assay format	None	None	None	None	None	CHEMBL2973	Rho-associated protein kinase 2	Homo sapiens	SINGLE PROTEIN	CHEMBL1201862	7	PubChem BioAssays			None
CHEMBL178737		0	496.53	0	2.12	SID103905565	O=C1NC(=O)C(c2cnc3ccccn23)=C1c1cn2c3c(cccc13)CN(C(=O)N1CCOCC1)CC2	Ki	'>'	7943.28	nM			inactive	UO_0000065					False	CHEMBL1963722	PUBCHEM_BIOASSAY: Navigating the Kinome. (Class of assay: other) Panel member name: ROCK2	F	BAO_0000019	assay format	None	None	None	None	None	CHEMBL2973	Rho-associated protein kinase 2	Homo sapiens	SINGLE PROTEIN	CHEMBL1201862	7	PubChem BioAssays			None
CHEMBL1989708		0	498.61	1	5.74	SID103904354	Cc1cccc(NC(=O)Nc2ccc(-c3csc4c(-c5cnn(CC(C)O)c5)cnc(N)c34)cc2)c1	Ki	'='	79.43	nM	7.10		active	UO_0000065					False	CHEMBL1963722	PUBCHEM_BIOASSAY: Navigating the Kinome. (Class of assay: other) Panel member name: ROCK2	F	BAO_0000019	assay format	None	None	None	None	None	CHEMBL2973	Rho-associated protein kinase 2	Homo sapiens	SINGLE PROTEIN	CHEMBL1201862	7	PubChem BioAssays			None
CHEMBL24828	VANDETANIB	4	475.36	1	5.00	SID103905338	COc1cc2c(Nc3ccc(Br)cc3F)ncnc2cc1OCC1CCN(C)CC1	Ki	'='	100.0	nM	7.00		active	UO_0000065					False	CHEMBL1963722	PUBCHEM_BIOASSAY: Navigating the Kinome. (Class of assay: other) Panel member name: ROCK2	F	BAO_0000019	assay format	None	None	None	None	None	CHEMBL2973	Rho-associated protein kinase 2	Homo sapiens	SINGLE PROTEIN	CHEMBL1201862	7	PubChem BioAssays			None
CHEMBL86943		0	310.35	0	3.30	VEGF_Receptor_2_Kinase_Inhibitor_I	CCOC(=O)c1c(C)[nH]c(/C=C2\C(=O)Nc3ccccc32)c1C	Residual Activity	'='	103.0	%				UO_0000187					False	CHEMBL2219153	Millipore: Percentage of residual kinase activity of ROCK2 at 1uM relative to control. Control inhibitor: Staurosporine at 10.0uM. Buffer: 50 mM Tris pH 7.5, 0.1 mM EGTA	B	BAO_0000357	single protein format	Homo sapiens	None	None	None	None	CHEMBL2973	Rho-associated protein kinase 2	Homo sapiens	SINGLE PROTEIN	CHEMBL2218924	1	Scientific Literature	Biochem. J.	2013	None
CHEMBL104468		0	281.31	0	2.78	NU7026	O=c1cc(N2CCOCC2)oc2c1ccc1ccccc12	Residual Activity	'='	99.0	%				UO_0000187					False	CHEMBL2219153	Millipore: Percentage of residual kinase activity of ROCK2 at 1uM relative to control. Control inhibitor: Staurosporine at 10.0uM. Buffer: 50 mM Tris pH 7.5, 0.1 mM EGTA	B	BAO_0000357	single protein format	Homo sapiens	None	None	None	None	CHEMBL2973	Rho-associated protein kinase 2	Homo sapiens	SINGLE PROTEIN	CHEMBL2218924	1	Scientific Literature	Biochem. J.	2013	None
CHEMBL174426		0	354.21	0	4.02	BPIQ_I	Cn1cnc2cc3c(Nc4cccc(Br)c4)ncnc3cc21	Residual Activity	'='	93.0	%				UO_0000187					False	CHEMBL2219153	Millipore: Percentage of residual kinase activity of ROCK2 at 1uM relative to control. Control inhibitor: Staurosporine at 10.0uM. Buffer: 50 mM Tris pH 7.5, 0.1 mM EGTA	B	BAO_0000357	single protein format	Homo sapiens	None	None	None	None	CHEMBL2973	Rho-associated protein kinase 2	Homo sapiens	SINGLE PROTEIN	CHEMBL2218924	1	Scientific Literature	Biochem. J.	2013	None
CHEMBL388978	STAUROSPORINE	0	466.54	0	4.35	Staurosporine	CN[C@@H]1C[C@H]2O[C@@](C)([C@@H]1OC)n1c3ccccc3c3c4c(c5c6ccccc6n2c5c31)C(=O)NC4	Residual Activity	'='	2.0	%				UO_0000187					False	CHEMBL2219153	Millipore: Percentage of residual kinase activity of ROCK2 at 1uM relative to control. Control inhibitor: Staurosporine at 10.0uM. Buffer: 50 mM Tris pH 7.5, 0.1 mM EGTA	B	BAO_0000357	single protein format	Homo sapiens	None	None	None	None	CHEMBL2973	Rho-associated protein kinase 2	Homo sapiens	SINGLE PROTEIN	CHEMBL2218924	1	Scientific Literature	Biochem. J.	2013	None
CHEMBL65063		0	211.23	0	1.40	PP3	Nc1ncnc2c1cnn2-c1ccccc1	Residual Activity	'='	92.0	%				UO_0000187					False	CHEMBL2219153	Millipore: Percentage of residual kinase activity of ROCK2 at 1uM relative to control. Control inhibitor: Staurosporine at 10.0uM. Buffer: 50 mM Tris pH 7.5, 0.1 mM EGTA	B	BAO_0000357	single protein format	Homo sapiens	None	None	None	None	CHEMBL2973	Rho-associated protein kinase 2	Homo sapiens	SINGLE PROTEIN	CHEMBL2218924	1	Scientific Literature	Biochem. J.	2013	None
CHEMBL226838		0	335.41	0	4.47	SB-505124	Cc1cccc(-c2[nH]c(C(C)(C)C)nc2-c2ccc3c(c2)OCO3)n1	Residual Activity	'='	103.0	%				UO_0000187					False	CHEMBL2219153	Millipore: Percentage of residual kinase activity of ROCK2 at 1uM relative to control. Control inhibitor: Staurosporine at 10.0uM. Buffer: 50 mM Tris pH 7.5, 0.1 mM EGTA	B	BAO_0000357	single protein format	Homo sapiens	None	None	None	None	CHEMBL2973	Rho-associated protein kinase 2	Homo sapiens	SINGLE PROTEIN	CHEMBL2218924	1	Scientific Literature	Biochem. J.	2013	None
CHEMBL608533	MIDOSTAURIN	4	570.65	2	5.91	PKC_412	CO[C@@H]1[C@H](N(C)C(=O)c2ccccc2)C[C@H]2O[C@]1(C)n1c3ccccc3c3c4c(c5c6ccccc6n2c5c31)C(=O)NC4	Residual Activity	'='	79.0	%				UO_0000187					False	CHEMBL2219153	Millipore: Percentage of residual kinase activity of ROCK2 at 1uM relative to control. Control inhibitor: Staurosporine at 10.0uM. Buffer: 50 mM Tris pH 7.5, 0.1 mM EGTA	B	BAO_0000357	single protein format	Homo sapiens	None	None	None	None	CHEMBL2973	Rho-associated protein kinase 2	Homo sapiens	SINGLE PROTEIN	CHEMBL2218924	1	Scientific Literature	Biochem. J.	2013	None
CHEMBL464552		0	532.58	1	3.40	GSK-1838705A	CNC(=O)c1c(F)cccc1Nc1nc(Nc2cc3c(cc2OC)CCN3C(=O)CN(C)C)nc2[nH]ccc12	Kd	'>'	10000.0	nM				UO_0000065					False	CHEMBL1908666	Binding constant for ROCK2 kinase domain	B	BAO_0000357	single protein format	None	None	None	None	None	CHEMBL2973	Rho-associated protein kinase 2	Homo sapiens	SINGLE PROTEIN	CHEMBL1908390	1	Scientific Literature	Nat. Biotechnol.	2011	None
CHEMBL1684209		0	492.54	0	3.40	31	O=C(NCCc1ccccn1)c1ccc2c(c1)CC(c1nc3ccc(-c4cn[nH]c4)cc3c(=O)[nH]1)CO2	IC50	'<'	1.0	nM				UO_0000065					False	CHEMBL1686688	Inhibition of ROCK2 by HTRF assay	B	BAO_0000357	single protein format	None	None	None	None	None	CHEMBL2973	Rho-associated protein kinase 2	Homo sapiens	SINGLE PROTEIN	CHEMBL1681768	1	Scientific Literature	Bioorg. Med. Chem. Lett.	2011	None
CHEMBL67241	GW794607X	0	372.44	0	3.48	GW794607X	CCCNc1cccc(-n2ncc3c(N/N=C/c4ccncc4)ncnc32)c1	Inhibition	'='	28.15	%				UO_0000187					False	CHEMBL1961927	GSK_PKIS: ROCK2 mean inhibition at 1 uM [Nanosyn]	B	BAO_0000357	single protein format	None	None	None	None	None	CHEMBL2973	Rho-associated protein kinase 2	Homo sapiens	SINGLE PROTEIN	CHEMBL1961873	16	GSK Published Kinase Inhibitor Set			None
CHEMBL505187	GSK-718429A	0	528.62	2	7.34	GSK718429A	CCn1cc(-c2ccnc3[nH]ccc23)c(-c2cccc(NC(=O)Nc3ccc(OCc4ccccc4)cc3)c2)n1	Inhibition	'='	15.86	%				UO_0000187					False	CHEMBL1961927	GSK_PKIS: ROCK2 mean inhibition at 1 uM [Nanosyn]	B	BAO_0000357	single protein format	None	None	None	None	None	CHEMBL2973	Rho-associated protein kinase 2	Homo sapiens	SINGLE PROTEIN	CHEMBL1961873	16	GSK Published Kinase Inhibitor Set			None
CHEMBL434729	GW829906X	0	446.44	1	5.92	GW829906X	Cc1ccc2c(-c3ccnc(Nc4cccc(C(F)(F)F)c4)n3)c(-c3ccccc3)nn2n1	Inhibition	'='	3.33	%				UO_0000187					False	CHEMBL1961927	GSK_PKIS: ROCK2 mean inhibition at 1 uM [Nanosyn]	B	BAO_0000357	single protein format	None	None	None	None	None	CHEMBL2973	Rho-associated protein kinase 2	Homo sapiens	SINGLE PROTEIN	CHEMBL1961873	16	GSK Published Kinase Inhibitor Set			None
CHEMBL1834114		0	413.42	0	3.94	11	Nc1c(F)c(NCCCc2ccccc2)c(F)c2c1c(=O)c(C(=O)O)cn2C1CC1	Inhibition	'<'	35.0	%				UO_0000187					False	CHEMBL1837775	Inhibition of human ROCK2 in HL60 cells lysate at 10 uM using post probe-labeling by LC-MS/MS analysis relative to control	B	BAO_0000219	cell-based format	Homo sapiens	None	None	HL-60	None	CHEMBL2973	Rho-associated protein kinase 2	Homo sapiens	SINGLE PROTEIN	CHEMBL1833925	1	Scientific Literature	Bioorg. Med. Chem. Lett.	2011	CHEMBL3307654
CHEMBL1765740		0	462.60	0	3.70	(3S,6R)-28d, GSK-2334470	CNc1nc(-c2ccc3c(N)n[nH]c3c2)cc(N2C[C@@H](C(=O)NC3CCCCC3)CC[C@H]2C)n1	Activity	'='	26.0	%				UO_0000187					False	CHEMBL1768976	Inhibition of human ROCK2 assessed as residual activity at 10 uM	B	BAO_0000357	single protein format	Homo sapiens	None	None	None	None	CHEMBL2973	Rho-associated protein kinase 2	Homo sapiens	SINGLE PROTEIN	CHEMBL1765070	1	Scientific Literature	J. Med. Chem.	2011	None
CHEMBL567174		0	478.98	0	3.73	Table 2, R5C1	Cl.Nc1ncc(-c2ccc(C(=O)NCC3CCCNC3)cc2)nc1Oc1ccc2cc[nH]c2c1	Inhibition	'='	98.0	%				UO_0000187					False	CHEMBL1052149	Inhibition of recombinant ROCK2 at 20 uM by [gamma-33P]ATP based assay	B	BAO_0000357	single protein format	None	None	None	None	None	CHEMBL2973	Rho-associated protein kinase 2	Homo sapiens	SINGLE PROTEIN	CHEMBL1154188	1	Scientific Literature	J. Med. Chem.	2009	None
CHEMBL565286		0	276.30	0	3.09	6	O=C1OC(/C=C/c2ccccc2)=N/C1=C\c1cccnc1	Inhibition						Not Active						False	CHEMBL1040615	Inhibition of ROCK2 at 10 uM	B	BAO_0000357	single protein format	None	None	None	None	None	CHEMBL2973	Rho-associated protein kinase 2	Homo sapiens	SINGLE PROTEIN	CHEMBL1154675	1	Scientific Literature	J. Med. Chem.	2009	None
CHEMBL584980		0	206.25	0	3.80	7	c1ccc2c(c1)[nH]c1c2ccc2cc[nH]c21	Activity	'='	86.0	%				UO_0000187					False	CHEMBL1056857	Inhibition of ROCK2 assessed as residual enzyme activity at 10 uM relative to untreated control	B	BAO_0000357	single protein format	None	None	None	None	None	CHEMBL2973	Rho-associated protein kinase 2	Homo sapiens	SINGLE PROTEIN	CHEMBL1154186	1	Scientific Literature	J. Med. Chem.	2009	None
CHEMBL263664		0	341.85	0	3.15	2, CCT128930	NC1(Cc2ccc(Cl)cc2)CCN(c2ncnc3[nH]ccc23)CC1	Inhibition	'='	96.0	%				UO_0000187					False	CHEMBL1074364	Inhibition of ROCK2 at 1 uM	B	BAO_0000357	single protein format	None	None	None	None	None	CHEMBL2973	Rho-associated protein kinase 2	Homo sapiens	SINGLE PROTEIN	CHEMBL1157584	1	Scientific Literature	J. Med. Chem.	2010	None
CHEMBL600236		0	323.40	0	1.74	16	CN1CCCN(c2nc(-c3cccc4[nH]ncc34)cnc2N)CC1	IC50	'='	2500.0	nM	5.60			UO_0000065	17.32	0.32	3.86	6.44	False	CHEMBL1074823	Inhibition of human recombinant ROCK2	B	BAO_0000357	single protein format	Homo sapiens	None	None	None	None	CHEMBL2973	Rho-associated protein kinase 2	Homo sapiens	SINGLE PROTEIN	CHEMBL1157736	1	Scientific Literature	Bioorg. Med. Chem. Lett.	2010	None
CHEMBL589656		0	298.39	0	1.57	11	Cc1cc(-c2cnc(N)c(N3CCCN(C)CC3)n2)ccn1	IC50	'>'	100000.0	nM				UO_0000065					False	CHEMBL1074823	Inhibition of human recombinant ROCK2	B	BAO_0000357	single protein format	Homo sapiens	None	None	None	None	CHEMBL2973	Rho-associated protein kinase 2	Homo sapiens	SINGLE PROTEIN	CHEMBL1157736	1	Scientific Literature	Bioorg. Med. Chem. Lett.	2010	None
CHEMBL234838	GW572738X	0	300.36	0	3.89	GW572738X	N#Cc1c(NC(=O)c2ccccc2F)sc2c1CCCC2	Inhibition	'='	0.55	%				UO_0000187					False	CHEMBL1961927	GSK_PKIS: ROCK2 mean inhibition at 1 uM [Nanosyn]	B	BAO_0000357	single protein format	None	None	None	None	None	CHEMBL2973	Rho-associated protein kinase 2	Homo sapiens	SINGLE PROTEIN	CHEMBL1961873	16	GSK Published Kinase Inhibitor Set			None
CHEMBL1909364	GW589961A	0	488.33	1	5.83	GW589961A	COC(=O)Nc1nc2ccc(Oc3ccc(NC(=O)Nc4cccc(Cl)c4)cc3)cc2[nH]1.Cl	Inhibition	'='	5.68	%				UO_0000187					False	CHEMBL1961927	GSK_PKIS: ROCK2 mean inhibition at 1 uM [Nanosyn]	B	BAO_0000357	single protein format	None	None	None	None	None	CHEMBL2973	Rho-associated protein kinase 2	Homo sapiens	SINGLE PROTEIN	CHEMBL1961873	16	GSK Published Kinase Inhibitor Set			None
CHEMBL417804		0	445.50	0	4.87	SB-251527	COc1ccccc1Oc1nccc(-c2c(-c3ccc(F)cc3)ncn2C2CCNCC2)n1	Inhibition	'='	3.92	%				UO_0000187					False	CHEMBL1961926	GSK_PKIS: ROCK2 mean inhibition at 0.1 uM [Nanosyn]	B	BAO_0000357	single protein format	None	None	None	None	None	CHEMBL2973	Rho-associated protein kinase 2	Homo sapiens	SINGLE PROTEIN	CHEMBL1961873	16	GSK Published Kinase Inhibitor Set			None
CHEMBL273564	GW795493X	0	413.36	1	5.13	GW795493X	Nc1ncnc2occ(-c3ccc(NC(=O)Nc4cccc(C(F)(F)F)c4)cc3)c12	Inhibition	'='	11.11	%				UO_0000187					False	CHEMBL1961926	GSK_PKIS: ROCK2 mean inhibition at 0.1 uM [Nanosyn]	B	BAO_0000357	single protein format	None	None	None	None	None	CHEMBL2973	Rho-associated protein kinase 2	Homo sapiens	SINGLE PROTEIN	CHEMBL1961873	16	GSK Published Kinase Inhibitor Set			None
CHEMBL1909355	GW461104A	0	528.46	0	4.42	GW461104A	CS(=O)(=O)CCNCc1nc(-c2ccc3ncnc(Nc4ccc(F)c(Cl)c4)c3c2)cs1.Cl	Inhibition	'='	5.8	%				UO_0000187					False	CHEMBL1961927	GSK_PKIS: ROCK2 mean inhibition at 1 uM [Nanosyn]	B	BAO_0000357	single protein format	None	None	None	None	None	CHEMBL2973	Rho-associated protein kinase 2	Homo sapiens	SINGLE PROTEIN	CHEMBL1961873	16	GSK Published Kinase Inhibitor Set			None
CHEMBL223460		0	466.91	0	2.96	18d	CS(=O)(=O)Nc1cc2c(cc1Cl)NC(=O)Nc1cnc(C#N)c(n1)OCCCCCO2	Ki	'>'	10000.0	nM				UO_0000065					False	CHEMBL915367	Inhibition of Rock2	B	BAO_0000357	single protein format	Homo sapiens	None	None	None	None	CHEMBL2973	Rho-associated protein kinase 2	Homo sapiens	SINGLE PROTEIN	CHEMBL1142994	1	Scientific Literature	J. Med. Chem.	2007	None
CHEMBL574236		0	401.43	0	2.65	54	COc1ccccc1-n1c(-c2ccccc2C)cn2c3c(=O)[nH]c(=O)n(C)c3nc12	Activity	'='	94.0	%				UO_0000187					False	CHEMBL1049419	Inhibition of ROCK2 assessed as remaining enzyme activity at 3 uM relative to DMSO	B	BAO_0000357	single protein format	None	None	None	None	None	CHEMBL2973	Rho-associated protein kinase 2	Homo sapiens	SINGLE PROTEIN	CHEMBL1154183	1	Scientific Literature	J. Med. Chem.	2009	None
CHEMBL1991138		0	453.59	1	5.15	SID103905464	Nc1nccn2c(C3CC(CN4CCCC4)C3)nc(-c3cccc(OCc4ccccc4)c3)c12	Ki	'='	398.11	nM	6.40		active	UO_0000065					False	CHEMBL1963722	PUBCHEM_BIOASSAY: Navigating the Kinome. (Class of assay: other) Panel member name: ROCK2	F	BAO_0000019	assay format	None	None	None	None	None	CHEMBL2973	Rho-associated protein kinase 2	Homo sapiens	SINGLE PROTEIN	CHEMBL1201862	7	PubChem BioAssays			None
CHEMBL1682359		0	227.27	0	3.17	SID103904543	CCCc1cc(-c2ccc3[nH]ncc3c2)on1	Ki	'='	79.43	nM	7.10		active	UO_0000065					False	CHEMBL1963722	PUBCHEM_BIOASSAY: Navigating the Kinome. (Class of assay: other) Panel member name: ROCK2	F	BAO_0000019	assay format	None	None	None	None	None	CHEMBL2973	Rho-associated protein kinase 2	Homo sapiens	SINGLE PROTEIN	CHEMBL1201862	7	PubChem BioAssays			None
CHEMBL1982271		0	427.94	0	3.07	SID103904235	CN(C)CC(=O)NC1CCC(Nc2nc(Cl)cc(-c3c[nH]c4ncccc34)n2)CC1	Ki	'='	7.943	nM	8.10		active	UO_0000065					False	CHEMBL1963722	PUBCHEM_BIOASSAY: Navigating the Kinome. (Class of assay: other) Panel member name: ROCK2	F	BAO_0000019	assay format	None	None	None	None	None	CHEMBL2973	Rho-associated protein kinase 2	Homo sapiens	SINGLE PROTEIN	CHEMBL1201862	7	PubChem BioAssays			None
CHEMBL1088751	PH-797804	2	477.31	0	4.43	SID103905624	CNC(=O)c1ccc(C)c(-n2c(C)cc(OCc3ccc(F)cc3F)c(Br)c2=O)c1	Ki	'='	5011.87	nM	5.30		active	UO_0000065					False	CHEMBL1963722	PUBCHEM_BIOASSAY: Navigating the Kinome. (Class of assay: other) Panel member name: ROCK2	F	BAO_0000019	assay format	None	None	None	None	None	CHEMBL2973	Rho-associated protein kinase 2	Homo sapiens	SINGLE PROTEIN	CHEMBL1201862	7	PubChem BioAssays			None
CHEMBL1979577		0	455.59	1	5.59	SID103904303	Cc1cccc(NC(=O)Nc2ccc(-c3csc4c(C#CC(C)(C)N)cnc(N)c34)cc2)c1	Ki	'='	25.12	nM	7.60		active	UO_0000065					False	CHEMBL1963722	PUBCHEM_BIOASSAY: Navigating the Kinome. (Class of assay: other) Panel member name: ROCK2	F	BAO_0000019	assay format	None	None	None	None	None	CHEMBL2973	Rho-associated protein kinase 2	Homo sapiens	SINGLE PROTEIN	CHEMBL1201862	7	PubChem BioAssays			None
CHEMBL2004438		0	423.40	1	5.54	SID103904371	Nc1c(-c2ccc(NC(=O)Nc3cccc(C(F)(F)F)c3)cc2)ccc2nccnc12	Ki	'='	630.96	nM	6.20		active	UO_0000065					False	CHEMBL1963722	PUBCHEM_BIOASSAY: Navigating the Kinome. (Class of assay: other) Panel member name: ROCK2	F	BAO_0000019	assay format	None	None	None	None	None	CHEMBL2973	Rho-associated protein kinase 2	Homo sapiens	SINGLE PROTEIN	CHEMBL1201862	7	PubChem BioAssays			None
CHEMBL397114		0	273.34	0	0.56	SR-1360	C[C@@H](N)C(=O)N1CCN(c2ccc3[nH]ncc3c2)CC1	IC50	'>'	10000.0	nM				UO_0000065					False	CHEMBL887137	Inhibition of ROCK2	B	BAO_0000357	single protein format	None	None	None	None	None	CHEMBL2973	Rho-associated protein kinase 2	Homo sapiens	SINGLE PROTEIN	CHEMBL1139200	1	Scientific Literature	Bioorg. Med. Chem. Lett.	2007	None
CHEMBL272026	GW290597X	0	467.51	0	1.12	GW290597X	NS(=O)(=O)c1ccc(N/N=C2\C(=O)Nc3ccc(C(=O)NCCCn4ccnc4)cc32)cc1	Inhibition	'='	5.67	%				UO_0000187					False	CHEMBL1961926	GSK_PKIS: ROCK2 mean inhibition at 0.1 uM [Nanosyn]	B	BAO_0000357	single protein format	None	None	None	None	None	CHEMBL2973	Rho-associated protein kinase 2	Homo sapiens	SINGLE PROTEIN	CHEMBL1961873	16	GSK Published Kinase Inhibitor Set			None
CHEMBL388978	STAUROSPORINE	0	466.54	0	4.35	Staurosporine	CN[C@@H]1C[C@H]2O[C@@](C)([C@@H]1OC)n1c3ccccc3c3c4c(c5c6ccccc6n2c5c31)C(=O)NC4	Kd	'='	0.24	nM	9.62			UO_0000065	20.62	0.38	5.27	13.85	False	CHEMBL1908666	Binding constant for ROCK2 kinase domain	B	BAO_0000357	single protein format	None	None	None	None	None	CHEMBL2973	Rho-associated protein kinase 2	Homo sapiens	SINGLE PROTEIN	CHEMBL1908390	1	Scientific Literature	Nat. Biotechnol.	2011	None
CHEMBL215152	AZD-1152-HQPA	0	507.57	1	3.50	AZD-1152 HQPA	CCN(CCO)CCCOc1ccc2c(Nc3cc(CC(=O)Nc4cccc(F)c4)[nH]n3)ncnc2c1	Kd	'>'	10000.0	nM				UO_0000065					False	CHEMBL1908666	Binding constant for ROCK2 kinase domain	B	BAO_0000357	single protein format	None	None	None	None	None	CHEMBL2973	Rho-associated protein kinase 2	Homo sapiens	SINGLE PROTEIN	CHEMBL1908390	1	Scientific Literature	Nat. Biotechnol.	2011	None
CHEMBL3689432		0	366.46	0	3.01	BDBM107941	OCCOc1cccc(CN2CCC[C@@H](Nc3ccc4[nH]ncc4c3)C2)c1	IC50	'='	406.0	nM	6.39		227860	UO_0000065	17.44	0.32	3.38	8.71	False	CHEMBL3705637	Kinase Inhibition Assay: Inhibition of ROCK2 activity was determined using the IMAP Screening Express Kit (Molecular Devices product number #8073). ROCK2 kinase (UpstateChemicon #14-451) and Flourescein tagged substrate peptide Fl-AKRRRLSSLRA (Molecular Devices product number R7184).	B	BAO_0000357	single protein format	Homo sapiens	None	None	None	None	CHEMBL2973	Rho-associated protein kinase 2	Homo sapiens	SINGLE PROTEIN	CHEMBL3639066	37	BindingDB Database		2013	None
CHEMBL3689456		0	380.49	0	3.40	BDBM107967	C[C@@H](O)COc1cccc(CN2CCC[C@H](Nc3ccc4[nH]ncc4c3)C2)c1	IC50	'='	1400.0	nM	5.85		227884	UO_0000065	15.39	0.29	2.45	7.97	False	CHEMBL3705637	Kinase Inhibition Assay: Inhibition of ROCK2 activity was determined using the IMAP Screening Express Kit (Molecular Devices product number #8073). ROCK2 kinase (UpstateChemicon #14-451) and Flourescein tagged substrate peptide Fl-AKRRRLSSLRA (Molecular Devices product number R7184).	B	BAO_0000357	single protein format	Homo sapiens	None	None	None	None	CHEMBL2973	Rho-associated protein kinase 2	Homo sapiens	SINGLE PROTEIN	CHEMBL3639066	37	BindingDB Database		2013	None
CHEMBL1938659		0	517.68	1	2.68	25	CC(C)(C)NS(=O)(=O)c1ccc(-c2cc3c(N)ncc(C(=O)NCCN4CCOCC4)c3s2)cc1	Inhibition	'='	20.0	%				UO_0000187					False	CHEMBL1941457	Inhibition of ROCK2 at 1 uM	B	BAO_0000357	single protein format	None	None	None	None	None	CHEMBL2973	Rho-associated protein kinase 2	Homo sapiens	SINGLE PROTEIN	CHEMBL1938231	1	Scientific Literature	J. Med. Chem.	2011	None
CHEMBL525385		0	1571.87	None	None	ARC-1028	N=C(N)NCCC[C@@H](NC(=O)[C@@H](CCCNC(=N)N)NC(=O)[C@@H](CCCNC(=N)N)NC(=O)[C@@H](CCCNC(=N)N)NC(=O)[C@@H](CCCNC(=N)N)NC(=O)[C@@H](CCCNC(=N)N)NC(=O)CCCCCNC(=O)[C@@H](CCCCN)NC(=O)CCCCCNC(=O)[C@H]1O[C@@H](n2cnc3c(N)ncnc32)[C@H](O)[C@@H]1O)C(N)=O	Kd	'='	0.021	nM	10.68			UO_0000065	6.79	None	None	None	False	CHEMBL2024961	Displacement of fluorescent-ARC-1063 from His6-tagged recombinant human ROCK2 by luminescence intensity assay	B	BAO_0000357	single protein format	Homo sapiens	None	None	None	None	CHEMBL2973	Rho-associated protein kinase 2	Homo sapiens	SINGLE PROTEIN	CHEMBL2021921	1	Scientific Literature	Bioorg. Med. Chem. Lett.	2012	None
CHEMBL3680703		0	490.61	0	3.83	BDBM119901	CN1CCc2nc(NC(=O)c3cccc(CNC(=O)c4csc(-c5ccncc5)n4)c3)sc2C1	IC50	'='	5.8	nM	8.24		247043	UO_0000065	16.79	0.33	4.41	8.23	False	CHEMBL3705212	Luciferin-Luciferase Assay: The activity of ROCKII (1-543) kinase is measured utilizing Cambrex PKLight ATP Detection Reagent, a homogeneous assay technology using luciferin-luciferase to quantify residual ATP. The assay is performed in 384-well low-volume, white, non-binding surface microtiter plates (Corning). The assay buffer is 25 mM HEPES, pH 7.5, 10 mM MgCl2, 50 mM KCl, 0.2% BSA, 0.01% CHAP…	B	BAO_0000357	single protein format	Homo sapiens	None	None	None	None	CHEMBL2973	Rho-associated protein kinase 2	Homo sapiens	SINGLE PROTEIN	CHEMBL3638681	37	BindingDB Database		2014	None
CHEMBL3680803		0	483.60	0	4.38	BDBM120003	CN1CCc2ccc(NC(=O)c3cccc(CNC(=O)c4nc(-c5cccnc5)cs4)c3)cc2C1	IC50	'='	11.9	nM	7.92		247114	UO_0000065	16.39	0.31	3.54	9.09	False	CHEMBL3705212	Luciferin-Luciferase Assay: The activity of ROCKII (1-543) kinase is measured utilizing Cambrex PKLight ATP Detection Reagent, a homogeneous assay technology using luciferin-luciferase to quantify residual ATP. The assay is performed in 384-well low-volume, white, non-binding surface microtiter plates (Corning). The assay buffer is 25 mM HEPES, pH 7.5, 10 mM MgCl2, 50 mM KCl, 0.2% BSA, 0.01% CHAP…	B	BAO_0000357	single protein format	Homo sapiens	None	None	None	None	CHEMBL2973	Rho-associated protein kinase 2	Homo sapiens	SINGLE PROTEIN	CHEMBL3638681	37	BindingDB Database		2014	None
CHEMBL3680711		0	490.61	0	3.66	BDBM119909	N[C@@H]1CCc2nc(NC(=O)c3cccc(CNC(=O)c4csc(-c5ccncc5)n4)c3)sc2C1	IC50	'='	4.8	nM	8.32		247132	UO_0000065	16.96	0.33	4.66	6.77	False	CHEMBL3705211	IMAP Assay: This assay is performed using FAM S6 substrate peptide (Catalogue #R7184) and IMAP FP Screening Express Kit detection reagents from Molecular Devices (Sunnyvale, Calif.) in IMAP kinase reaction buffer (Tris-HCl, pH 7.2, 10 mM MgCl2, 0.05% NaN3, 0.1% phosphate-free BSA) containing 1 mM DTT. Test compounds dissolved in neat DMSO at 0.3 mg/mL are serially diluted 1 to 3 for concentration…	B	BAO_0000357	single protein format	Homo sapiens	None	None	None	None	CHEMBL2973	Rho-associated protein kinase 2	Homo sapiens	SINGLE PROTEIN	CHEMBL3638681	37	BindingDB Database		2014	None
CHEMBL3680763		0	484.59	0	3.68	BDBM119961	CN1CCc2nc(NC(=O)c3cccc(CNC(=O)c4cc5cc(C#N)ccc5n4C)c3)sc2C1	IC50	'='	11.0	nM	7.96		247171	UO_0000065	16.42	0.31	4.28	7.72	False	CHEMBL3705211	IMAP Assay: This assay is performed using FAM S6 substrate peptide (Catalogue #R7184) and IMAP FP Screening Express Kit detection reagents from Molecular Devices (Sunnyvale, Calif.) in IMAP kinase reaction buffer (Tris-HCl, pH 7.2, 10 mM MgCl2, 0.05% NaN3, 0.1% phosphate-free BSA) containing 1 mM DTT. Test compounds dissolved in neat DMSO at 0.3 mg/mL are serially diluted 1 to 3 for concentration…	B	BAO_0000357	single protein format	Homo sapiens	None	None	None	None	CHEMBL2973	Rho-associated protein kinase 2	Homo sapiens	SINGLE PROTEIN	CHEMBL3638681	37	BindingDB Database		2014	None
CHEMBL3680763		0	484.59	0	3.68	BDBM119961	CN1CCc2nc(NC(=O)c3cccc(CNC(=O)c4cc5cc(C#N)ccc5n4C)c3)sc2C1	IC50	'='	3.8	nM	8.42		247092	UO_0000065	17.38	0.33	4.74	8.17	False	CHEMBL3705212	Luciferin-Luciferase Assay: The activity of ROCKII (1-543) kinase is measured utilizing Cambrex PKLight ATP Detection Reagent, a homogeneous assay technology using luciferin-luciferase to quantify residual ATP. The assay is performed in 384-well low-volume, white, non-binding surface microtiter plates (Corning). The assay buffer is 25 mM HEPES, pH 7.5, 10 mM MgCl2, 50 mM KCl, 0.2% BSA, 0.01% CHAP…	B	BAO_0000357	single protein format	Homo sapiens	None	None	None	None	CHEMBL2973	Rho-associated protein kinase 2	Homo sapiens	SINGLE PROTEIN	CHEMBL3638681	37	BindingDB Database		2014	None
CHEMBL3680790		0	558.67	1	2.80	BDBM119988	Cc1nnnn1-c1ccc(C(=O)NCc2cccc(C(=O)Nc3nc4c(s3)C[C@@H](N3CCOCC3)CC4)c2)cc1	IC50	'='	0.35	nM	9.46		247196	UO_0000065	16.93	0.32	6.66	7.44	False	CHEMBL3705211	IMAP Assay: This assay is performed using FAM S6 substrate peptide (Catalogue #R7184) and IMAP FP Screening Express Kit detection reagents from Molecular Devices (Sunnyvale, Calif.) in IMAP kinase reaction buffer (Tris-HCl, pH 7.2, 10 mM MgCl2, 0.05% NaN3, 0.1% phosphate-free BSA) containing 1 mM DTT. Test compounds dissolved in neat DMSO at 0.3 mg/mL are serially diluted 1 to 3 for concentration…	B	BAO_0000357	single protein format	Homo sapiens	None	None	None	None	CHEMBL2973	Rho-associated protein kinase 2	Homo sapiens	SINGLE PROTEIN	CHEMBL3638681	37	BindingDB Database		2014	None
CHEMBL3402441		0	322.37	0	3.41	1	COc1ccccc1CNC(=O)Nc1ccc(-c2cn[nH]c2)cc1	IC50	'='	26.0	nM	7.58			UO_0000065	23.53	0.43	4.18	9.60	False	CHEMBL3404496	Inhibition of ROCK2 (unknown origin) using STK2 substrate after 4 hrs by HTRF mode	B	BAO_0000357	single protein format	Homo sapiens	None	None	None	None	CHEMBL2973	Rho-associated protein kinase 2	Homo sapiens	SINGLE PROTEIN	CHEMBL3400131	1	Scientific Literature	Bioorg. Med. Chem.	2015	None
CHEMBL3402453		0	352.39	0	3.42	13	COc1cccc(CNC(=O)Nc2ccc(-c3cn[nH]c3)cc2OC)c1	IC50	'<'	1.0	nM				UO_0000065					False	CHEMBL3404496	Inhibition of ROCK2 (unknown origin) using STK2 substrate after 4 hrs by HTRF mode	B	BAO_0000357	single protein format	Homo sapiens	None	None	None	None	CHEMBL2973	Rho-associated protein kinase 2	Homo sapiens	SINGLE PROTEIN	CHEMBL3400131	1	Scientific Literature	Bioorg. Med. Chem.	2015	None
CHEMBL3689461		0	413.55	0	3.40	BDBM107972	CCS(=O)(=O)Nc1cccc(CN2CCC[C@@H](Nc3ccc4[nH]ncc4c3)C2)c1	IC50	'='	135.0	nM	6.87		227889	UO_0000065	16.61	0.32	3.47	7.62	False	CHEMBL3705637	Kinase Inhibition Assay: Inhibition of ROCK2 activity was determined using the IMAP Screening Express Kit (Molecular Devices product number #8073). ROCK2 kinase (UpstateChemicon #14-451) and Flourescein tagged substrate peptide Fl-AKRRRLSSLRA (Molecular Devices product number R7184).	B	BAO_0000357	single protein format	Homo sapiens	None	None	None	None	CHEMBL2973	Rho-associated protein kinase 2	Homo sapiens	SINGLE PROTEIN	CHEMBL3639066	37	BindingDB Database		2013	None
CHEMBL3689489		0	317.44	0	4.23	BDBM108011	Cc1ccc(CN2CC[C@@H](Nc3cccc4cnccc34)C2)cc1	IC50	'='	29.9	nM	7.52		227917	UO_0000065	23.70	0.43	3.29	26.72	False	CHEMBL3705637	Kinase Inhibition Assay: Inhibition of ROCK2 activity was determined using the IMAP Screening Express Kit (Molecular Devices product number #8073). ROCK2 kinase (UpstateChemicon #14-451) and Flourescein tagged substrate peptide Fl-AKRRRLSSLRA (Molecular Devices product number R7184).	B	BAO_0000357	single protein format	Homo sapiens	None	None	None	None	CHEMBL2973	Rho-associated protein kinase 2	Homo sapiens	SINGLE PROTEIN	CHEMBL3639066	37	BindingDB Database		2013	None
CHEMBL3689491		0	337.85	0	4.57	BDBM108013	Clc1ccc(CN2CC[C@@H](Nc3cccc4cnccc34)C2)cc1	IC50	'='	120.0	nM	6.92		227919	UO_0000065	20.48	0.39	2.35	24.58	False	CHEMBL3705637	Kinase Inhibition Assay: Inhibition of ROCK2 activity was determined using the IMAP Screening Express Kit (Molecular Devices product number #8073). ROCK2 kinase (UpstateChemicon #14-451) and Flourescein tagged substrate peptide Fl-AKRRRLSSLRA (Molecular Devices product number R7184).	B	BAO_0000357	single protein format	Homo sapiens	None	None	None	None	CHEMBL2973	Rho-associated protein kinase 2	Homo sapiens	SINGLE PROTEIN	CHEMBL3639066	37	BindingDB Database		2013	None
CHEMBL3689499		0	396.52	0	3.29	BDBM108021	CS(=O)(=O)Nc1cccc(CN2CC[C@H](Nc3cccc4cnccc34)C2)c1	IC50	'='	3240.0	nM	5.49		227927	UO_0000065	13.84	0.27	2.20	7.39	False	CHEMBL3705637	Kinase Inhibition Assay: Inhibition of ROCK2 activity was determined using the IMAP Screening Express Kit (Molecular Devices product number #8073). ROCK2 kinase (UpstateChemicon #14-451) and Flourescein tagged substrate peptide Fl-AKRRRLSSLRA (Molecular Devices product number R7184).	B	BAO_0000357	single protein format	Homo sapiens	None	None	None	None	CHEMBL2973	Rho-associated protein kinase 2	Homo sapiens	SINGLE PROTEIN	CHEMBL3639066	37	BindingDB Database		2013	None
CHEMBL3689506		0	446.55	0	3.16	BDBM108029	O=C(COc1cccc(CN2CC[C@@H](Nc3cccc4cnccc34)C2)c1)N1CCOCC1	IC50	'='	383.0	nM	6.42		227934	UO_0000065	14.37	0.27	3.26	9.59	False	CHEMBL3705637	Kinase Inhibition Assay: Inhibition of ROCK2 activity was determined using the IMAP Screening Express Kit (Molecular Devices product number #8073). ROCK2 kinase (UpstateChemicon #14-451) and Flourescein tagged substrate peptide Fl-AKRRRLSSLRA (Molecular Devices product number R7184).	B	BAO_0000357	single protein format	Homo sapiens	None	None	None	None	CHEMBL2973	Rho-associated protein kinase 2	Homo sapiens	SINGLE PROTEIN	CHEMBL3639066	37	BindingDB Database		2013	None
CHEMBL3689423		0	346.43	0	3.33	BDBM107932	C#Cc1ccc(CN2CCCC(Nc3ccc4[nH]ncc4c3)C2)cc1O	IC50	'='	7310.0	nM	5.14		227851	UO_0000065	14.83	0.27	1.81	8.00	False	CHEMBL3705637	Kinase Inhibition Assay: Inhibition of ROCK2 activity was determined using the IMAP Screening Express Kit (Molecular Devices product number #8073). ROCK2 kinase (UpstateChemicon #14-451) and Flourescein tagged substrate peptide Fl-AKRRRLSSLRA (Molecular Devices product number R7184).	B	BAO_0000357	single protein format	Homo sapiens	None	None	None	None	CHEMBL2973	Rho-associated protein kinase 2	Homo sapiens	SINGLE PROTEIN	CHEMBL3639066	37	BindingDB Database		2013	None
CHEMBL3689470		0	303.41	0	3.92	BDBM107992	c1ccc(CN2CCC(Nc3cccc4cnccc34)C2)cc1	IC50	'='	73.9	nM	7.13		227898	UO_0000065	23.50	0.42	3.21	25.32	False	CHEMBL3705637	Kinase Inhibition Assay: Inhibition of ROCK2 activity was determined using the IMAP Screening Express Kit (Molecular Devices product number #8073). ROCK2 kinase (UpstateChemicon #14-451) and Flourescein tagged substrate peptide Fl-AKRRRLSSLRA (Molecular Devices product number R7184).	B	BAO_0000357	single protein format	Homo sapiens	None	None	None	None	CHEMBL2973	Rho-associated protein kinase 2	Homo sapiens	SINGLE PROTEIN	CHEMBL3639066	37	BindingDB Database		2013	None
CHEMBL3689483		0	343.47	0	4.80	BDBM108005	c1cc(N[C@H]2CCN(Cc3ccc(C4CC4)cc3)C2)c2ccncc2c1	IC50	'='	4080.0	nM	5.39		227911	UO_0000065	15.69	0.28	0.59	19.14	False	CHEMBL3705637	Kinase Inhibition Assay: Inhibition of ROCK2 activity was determined using the IMAP Screening Express Kit (Molecular Devices product number #8073). ROCK2 kinase (UpstateChemicon #14-451) and Flourescein tagged substrate peptide Fl-AKRRRLSSLRA (Molecular Devices product number R7184).	B	BAO_0000357	single protein format	Homo sapiens	None	None	None	None	CHEMBL2973	Rho-associated protein kinase 2	Homo sapiens	SINGLE PROTEIN	CHEMBL3639066	37	BindingDB Database		2013	None
CHEMBL3394105		0	480.57	1	5.91	6l	CC(=O)Nc1cc(-c2c(-c3ccc(F)cc3)nc(S/C=C\C(=O)O)n2C2CCCCC2)ccn1	Inhibition	'<'	50.0	%				UO_0000187					False	CHEMBL3396182	Inhibition of ROCK2 (unknown origin) at 5.5 uM by Caliper Mobility Shift Assay	B	BAO_0000357	single protein format	Homo sapiens	None	None	None	None	CHEMBL2973	Rho-associated protein kinase 2	Homo sapiens	SINGLE PROTEIN	CHEMBL3393036	1	Scientific Literature	J. Med. Chem.	2015	None
CHEMBL1951441		0	390.45	0	3.51	7c	CC(C)NC(=O)c1cccc(NC(=O)Nc2ccc(-c3ccnc(N)n3)cc2)c1	IC50	'='	166.0	nM	6.78			UO_0000065	17.36	0.32	3.27	5.56	False	CHEMBL3411299	Inhibition of human ROCK2 using KEAKEKRQEQIAKRRRLSSLRASTSKSGGSQK peptide substrate, ATP and [gamma33P]ATP	B	BAO_0000357	single protein format	Homo sapiens	None	None	None	None	CHEMBL2973	Rho-associated protein kinase 2	Homo sapiens	SINGLE PROTEIN	CHEMBL3407489	1	Scientific Literature	J. Med. Chem.	2015	None
CHEMBL3410050		0	420.90	0	4.58	18p	Cc1c[nH]c2ncnc(-c3ccc(NC(=O)N(CCN)c4ccc(Cl)cc4)cc3)c12	IC50	'='	460.0	nM	6.34			UO_0000065	15.06	0.29	1.76	6.34	False	CHEMBL3411299	Inhibition of human ROCK2 using KEAKEKRQEQIAKRRRLSSLRASTSKSGGSQK peptide substrate, ATP and [gamma33P]ATP	B	BAO_0000357	single protein format	Homo sapiens	None	None	None	None	CHEMBL2973	Rho-associated protein kinase 2	Homo sapiens	SINGLE PROTEIN	CHEMBL3407489	1	Scientific Literature	J. Med. Chem.	2015	None
CHEMBL3410051		0	444.54	0	4.54	18q	COc1ccc(N(CCN(C)C)C(=O)Nc2ccc(-c3ncnc4[nH]cc(C)c34)cc2)cc1	IC50	'>'	10000.0	nM				UO_0000065					False	CHEMBL3411299	Inhibition of human ROCK2 using KEAKEKRQEQIAKRRRLSSLRASTSKSGGSQK peptide substrate, ATP and [gamma33P]ATP	B	BAO_0000357	single protein format	Homo sapiens	None	None	None	None	CHEMBL2973	Rho-associated protein kinase 2	Homo sapiens	SINGLE PROTEIN	CHEMBL3407489	1	Scientific Literature	J. Med. Chem.	2015	None
CHEMBL272026	GW290597X	0	467.51	0	1.12	GW290597X	NS(=O)(=O)c1ccc(N/N=C2\C(=O)Nc3ccc(C(=O)NCCCn4ccnc4)cc32)cc1	Inhibition	'='	25.39	%				UO_0000187					False	CHEMBL1961927	GSK_PKIS: ROCK2 mean inhibition at 1 uM [Nanosyn]	B	BAO_0000357	single protein format	None	None	None	None	None	CHEMBL2973	Rho-associated protein kinase 2	Homo sapiens	SINGLE PROTEIN	CHEMBL1961873	16	GSK Published Kinase Inhibitor Set			None
CHEMBL1909395	GW633459A	0	679.60	2	7.57	GW633459A	Cl.O=S(=O)(CCNCc1ccc(-c2ccc3ncnc(Nc4ccc(OCc5cccc(F)c5)c(Cl)c4)c3c2)o1)c1ccccc1	Inhibition	'='	3.77	%				UO_0000187					False	CHEMBL1961926	GSK_PKIS: ROCK2 mean inhibition at 0.1 uM [Nanosyn]	B	BAO_0000357	single protein format	None	None	None	None	None	CHEMBL2973	Rho-associated protein kinase 2	Homo sapiens	SINGLE PROTEIN	CHEMBL1961873	16	GSK Published Kinase Inhibitor Set			None
CHEMBL456252	GSK-2110236A	0	520.62	1	3.45	GSK2110236A	COc1cc2c(cc1Nc1nc(Nc3ccsc3C(N)=O)c3cc[nH]c3n1)N(C(=O)CN(C)C)CCC2	Inhibition	'='	23.21	%				UO_0000187					False	CHEMBL1961927	GSK_PKIS: ROCK2 mean inhibition at 1 uM [Nanosyn]	B	BAO_0000357	single protein format	None	None	None	None	None	CHEMBL2973	Rho-associated protein kinase 2	Homo sapiens	SINGLE PROTEIN	CHEMBL1961873	16	GSK Published Kinase Inhibitor Set			None
CHEMBL516908	GW796920X	0	362.47	0	4.54	GW796920X	Cc1ccc(NC(=O)CC2CC2)cc1-c1ccc(C(=O)NCC2CC2)cc1	Inhibition	'='	5.25	%				UO_0000187					False	CHEMBL1961927	GSK_PKIS: ROCK2 mean inhibition at 1 uM [Nanosyn]	B	BAO_0000357	single protein format	None	None	None	None	None	CHEMBL2973	Rho-associated protein kinase 2	Homo sapiens	SINGLE PROTEIN	CHEMBL1961873	16	GSK Published Kinase Inhibitor Set			None
CHEMBL267228		0	371.40	0	4.03	SB-431533	OCc1ccc(-c2nc(-c3ccccn3)c(-c3ccc4c(c3)OCO4)[nH]2)cc1	Inhibition	'='	1.44	%				UO_0000187					False	CHEMBL1961927	GSK_PKIS: ROCK2 mean inhibition at 1 uM [Nanosyn]	B	BAO_0000357	single protein format	None	None	None	None	None	CHEMBL2973	Rho-associated protein kinase 2	Homo sapiens	SINGLE PROTEIN	CHEMBL1961873	16	GSK Published Kinase Inhibitor Set			None
CHEMBL1909410	GSK-259178A	0	728.70	2	5.27	GSK259178A	O=C(O)C(F)(F)F.O=C(O[C@H]1CN[C@H](C#Cc2cc3ncnc(Nc4ccc5c(ccn5Cc5cc(F)ccc5F)c4)c3s2)C1)N1CCOCC1	Inhibition	'='	5.23	%				UO_0000187					False	CHEMBL1961927	GSK_PKIS: ROCK2 mean inhibition at 1 uM [Nanosyn]	B	BAO_0000357	single protein format	None	None	None	None	None	CHEMBL2973	Rho-associated protein kinase 2	Homo sapiens	SINGLE PROTEIN	CHEMBL1961873	16	GSK Published Kinase Inhibitor Set			None
CHEMBL581096	GW440139A	0	363.85	1	5.05	GW440139A	Cc1ccc(O)cc1Nc1ccnc2cc(-c3ccccn3)ccc12.Cl	Inhibition	'='	0.33	%				UO_0000187					False	CHEMBL1961927	GSK_PKIS: ROCK2 mean inhibition at 1 uM [Nanosyn]	B	BAO_0000357	single protein format	None	None	None	None	None	CHEMBL2973	Rho-associated protein kinase 2	Homo sapiens	SINGLE PROTEIN	CHEMBL1961873	16	GSK Published Kinase Inhibitor Set			None
CHEMBL1085344		0	252.28	0	2.14	5	O=C(Cc1ccccc1)Nc1ccc2[nH]nnc2c1	Inhibition						Not Active						False	CHEMBL1117928	Inhibition of ROCK2 up to 10 uM	B	BAO_0000357	single protein format	None	None	None	None	None	CHEMBL2973	Rho-associated protein kinase 2	Homo sapiens	SINGLE PROTEIN	CHEMBL1155525	1	Scientific Literature	Bioorg. Med. Chem. Lett.	2010	None
CHEMBL109944		0	377.40	0	2.35	9f	COCCCn1cc(C2=C(c3ccccc3O)C(=O)NC2=O)c2cccnc21	Activity	'='	100.0	%				UO_0000187					False	CHEMBL770787	Inhibition of ROCK-II	B	BAO_0000357	single protein format	Homo sapiens	None	None	None	None	CHEMBL2973	Rho-associated protein kinase 2	Homo sapiens	SINGLE PROTEIN	CHEMBL1146654	1	Scientific Literature	Bioorg. Med. Chem. Lett.	2004	None
CHEMBL270164	GW607117X	0	394.43	1	5.14	GW607117X	Cc1nnc(-c2ccc(C)c(-c3ccc(C(=O)Nc4cccc(C#N)c4)cc3)c2)o1	Inhibition	'='	-0.03	%				UO_0000187					False	CHEMBL1961926	GSK_PKIS: ROCK2 mean inhibition at 0.1 uM [Nanosyn]	B	BAO_0000357	single protein format	None	None	None	None	None	CHEMBL2973	Rho-associated protein kinase 2	Homo sapiens	SINGLE PROTEIN	CHEMBL1961873	16	GSK Published Kinase Inhibitor Set			None
CHEMBL1794071		0	409.92	0	3.73	SB-614067-R	Cl.ON=C1CCc2cc(-c3nc(C4CCNCC4)[nH]c3-c3ccncc3)ccc21	Inhibition	'='	-1.08	%				UO_0000187					False	CHEMBL1961926	GSK_PKIS: ROCK2 mean inhibition at 0.1 uM [Nanosyn]	B	BAO_0000357	single protein format	None	None	None	None	None	CHEMBL2973	Rho-associated protein kinase 2	Homo sapiens	SINGLE PROTEIN	CHEMBL1961873	16	GSK Published Kinase Inhibitor Set			None
CHEMBL1909372	GW700494A	0	622.07	2	6.21	GW700494A	CN1CCN(CCCNc2nc3ccc(Oc4ccc(NC(=O)Nc5cc(C(F)(F)F)ccc5F)cc4)cc3[nH]2)CC1.Cl	Inhibition	'='	0.43	%				UO_0000187					False	CHEMBL1961926	GSK_PKIS: ROCK2 mean inhibition at 0.1 uM [Nanosyn]	B	BAO_0000357	single protein format	None	None	None	None	None	CHEMBL2973	Rho-associated protein kinase 2	Homo sapiens	SINGLE PROTEIN	CHEMBL1961873	16	GSK Published Kinase Inhibitor Set			None
CHEMBL2024651		0	975.19	3	-3.86	IX, ARC-3006	C=C(N)NCCC[C@@H](NC(=O)[C@@H](CCCNC(=N)N)NC(=O)CCCCCNC(=O)[C@@H](CCCCN)NC(=O)CNC(=O)CNCC(=O)NCCNS(=O)(=O)c1cccc2cnccc12)C(N)=O	Kd						Not Determined						False	CHEMBL2024934	Displacement of fluorescent-ARC-1042 from His6-tagged recombinant human ROCK2 by fluorescence anisotropy assay	B	BAO_0000357	single protein format	Homo sapiens	None	None	None	None	CHEMBL2973	Rho-associated protein kinase 2	Homo sapiens	SINGLE PROTEIN	CHEMBL2021921	1	Scientific Literature	Bioorg. Med. Chem. Lett.	2012	None
CHEMBL176857	GW442130X	0	502.16	2	5.48	GW442130X	COc1ccccc1-c1cc(/C=C2\C(=O)Nc3ncc(Br)cc32)cc(Br)c1O	Inhibition	'='	1.89	%				UO_0000187					False	CHEMBL1961926	GSK_PKIS: ROCK2 mean inhibition at 0.1 uM [Nanosyn]	B	BAO_0000357	single protein format	None	None	None	None	None	CHEMBL2973	Rho-associated protein kinase 2	Homo sapiens	SINGLE PROTEIN	CHEMBL1961873	16	GSK Published Kinase Inhibitor Set			None
CHEMBL514162	GW852849X	0	443.91	0	4.44	GW852849X	COc1cc2ncn(-c3cc(OCc4ccccc4Cl)c(C(N)=O)s3)c2cc1OC	Inhibition	'='	-0.16	%				UO_0000187					False	CHEMBL1961926	GSK_PKIS: ROCK2 mean inhibition at 0.1 uM [Nanosyn]	B	BAO_0000357	single protein format	None	None	None	None	None	CHEMBL2973	Rho-associated protein kinase 2	Homo sapiens	SINGLE PROTEIN	CHEMBL1961873	16	GSK Published Kinase Inhibitor Set			None
CHEMBL3356433		0	451.53	0	2.51	28, LX7101	Cc1c[nH]c2ncnc(N3CCC(CN)(C(=O)Nc4cccc(OC(=O)N(C)C)c4)CC3)c12	IC50	'='	340.0	nM	6.47			UO_0000065	14.33	0.27	3.96	5.00	False	CHEMBL3378491	Inhibition of human Rock2 assessed as incorporation of P33 from ATP into biotinylated-cofilin substrate by scintillation counting analysis in presence of 200 uM ATP	B	BAO_0000357	single protein format	Homo sapiens	None	None	None	None	CHEMBL2973	Rho-associated protein kinase 2	Homo sapiens	SINGLE PROTEIN	CHEMBL3352182	1	Scientific Literature	ACS Med. Chem. Lett.	2015	None
CHEMBL1969372		0	364.38	0	3.05	SID103904758	COCCNc1nccc(-c2c(-c3ccc(F)cc3)nc3cnccn23)n1	Ki	'>'	7943.28	nM			inactive	UO_0000065					False	CHEMBL1963722	PUBCHEM_BIOASSAY: Navigating the Kinome. (Class of assay: other) Panel member name: ROCK2	F	BAO_0000019	assay format	None	None	None	None	None	CHEMBL2973	Rho-associated protein kinase 2	Homo sapiens	SINGLE PROTEIN	CHEMBL1201862	7	PubChem BioAssays			None
CHEMBL1983449		0	307.35	0	2.65	SID103904951	Cc1ccc(CNc2c(Nc3ccncc3)c(=O)c2=O)cc1C	Ki	'='	501.19	nM	6.30		active	UO_0000065					False	CHEMBL1963722	PUBCHEM_BIOASSAY: Navigating the Kinome. (Class of assay: other) Panel member name: ROCK2	F	BAO_0000019	assay format	None	None	None	None	None	CHEMBL2973	Rho-associated protein kinase 2	Homo sapiens	SINGLE PROTEIN	CHEMBL1201862	7	PubChem BioAssays			None
CHEMBL426445		0	388.47	1	5.94	13	O=C(O)c1ccc2cc3nc(-c4cccs4)c(-c4cccs4)nc3cc2c1	Inhibition	'='	15.0	%				UO_0000187					False	CHEMBL836157	In vitro percent inhibition of Protein kinase ROCK2 at 10 uM concentration of compound dissolved in 100% DMSO using 5''-[gamma-33P]-triphosphate	B	BAO_0000357	single protein format	None	None	None	None	None	CHEMBL2973	Rho-associated protein kinase 2	Homo sapiens	SINGLE PROTEIN	CHEMBL1140238	1	Scientific Literature	Bioorg. Med. Chem. Lett.	2005	None
CHEMBL1951350		0	459.51	0	3.59	7e	CCn1c(=O)[nH]c2ncnc(-c3ccc(NC(=O)Nc4cccc(C(=O)NC(C)C)c4)cc3)c21	IC50	'='	247.0	nM	6.61			UO_0000065	14.38	0.27	3.02	4.94	False	CHEMBL3411299	Inhibition of human ROCK2 using KEAKEKRQEQIAKRRRLSSLRASTSKSGGSQK peptide substrate, ATP and [gamma33P]ATP	B	BAO_0000357	single protein format	Homo sapiens	None	None	None	None	CHEMBL2973	Rho-associated protein kinase 2	Homo sapiens	SINGLE PROTEIN	CHEMBL3407489	1	Scientific Literature	J. Med. Chem.	2015	None
CHEMBL3410028		0	343.39	0	4.58	10a	Cc1c[nH]c2ncnc(-c3ccc(NC(=O)Nc4ccccc4)cc3)c12	IC50	'='	2358.0	nM	5.63			UO_0000065	16.39	0.30	1.05	6.80	False	CHEMBL3411299	Inhibition of human ROCK2 using KEAKEKRQEQIAKRRRLSSLRASTSKSGGSQK peptide substrate, ATP and [gamma33P]ATP	B	BAO_0000357	single protein format	Homo sapiens	None	None	None	None	CHEMBL2973	Rho-associated protein kinase 2	Homo sapiens	SINGLE PROTEIN	CHEMBL3407489	1	Scientific Literature	J. Med. Chem.	2015	None
CHEMBL1215377		0	422.49	0	2.76	38	COCCOc1cc(-c2cn[nH]c2)ccc1NC(=O)[C@H]1Cc2cc(OC)ccc2CN1	IC50	'='	339.0	nM	6.47			UO_0000065	15.31	0.29	3.71	6.64	False	CHEMBL1219164	Inhibition of ROCK2 assessed as myosin light chain phosphorylation by cell-based assay	B	BAO_0000219	cell-based format	None	None	None	None	None	CHEMBL2973	Rho-associated protein kinase 2	Homo sapiens	SINGLE PROTEIN	CHEMBL1212924	1	Scientific Literature	J. Med. Chem.	2010	None
CHEMBL1215305		0	461.57	0	3.21	36	COc1ccc2c(c1)C[C@H](C(=O)Nc1ccc(-c3cn[nH]c3)cc1OCCN1CCCC1)NC2	IC50	'='	218.0	nM	6.66			UO_0000065	14.43	0.27	3.45	7.28	False	CHEMBL1219164	Inhibition of ROCK2 assessed as myosin light chain phosphorylation by cell-based assay	B	BAO_0000219	cell-based format	None	None	None	None	None	CHEMBL2973	Rho-associated protein kinase 2	Homo sapiens	SINGLE PROTEIN	CHEMBL1212924	1	Scientific Literature	J. Med. Chem.	2010	None
CHEMBL398951		0	415.50	0	3.41	SID103904813	N#Cc1ccc(-c2n[nH]c3c2Cc2ccc(OCCCCN4CCOCC4)cc2-3)cn1	Ki	'>'	7943.28	nM			inactive	UO_0000065					False	CHEMBL1963722	PUBCHEM_BIOASSAY: Navigating the Kinome. (Class of assay: other) Panel member name: ROCK2	F	BAO_0000019	assay format	None	None	None	None	None	CHEMBL2973	Rho-associated protein kinase 2	Homo sapiens	SINGLE PROTEIN	CHEMBL1201862	7	PubChem BioAssays			None
CHEMBL1223500		0	307.78	0	2.49	8	CC(C)C[C@H](N)C(=O)Nc1cc2cc[nH]c(=O)c2cc1Cl	IC50	'='	340.0	nM	6.47			UO_0000065	21.02	0.42	3.98	7.35	False	CHEMBL1228286	Inhibition of ROCK2	B	BAO_0000357	single protein format	None	None	None	None	None	CHEMBL2973	Rho-associated protein kinase 2	Homo sapiens	SINGLE PROTEIN	CHEMBL1221307	1	Scientific Literature	Bioorg. Med. Chem. Lett.	2010	None
CHEMBL1222483		0	291.74	0	1.87	16	O=C(Nc1cc2cc[nH]c(=O)c2cc1Cl)[C@@H]1CCCN1	IC50	'='	35.0	nM	7.46			UO_0000065	25.56	0.51	5.59	10.08	False	CHEMBL1228286	Inhibition of ROCK2	B	BAO_0000357	single protein format	None	None	None	None	None	CHEMBL2973	Rho-associated protein kinase 2	Homo sapiens	SINGLE PROTEIN	CHEMBL1221307	1	Scientific Literature	Bioorg. Med. Chem. Lett.	2010	None
CHEMBL3264108		0	425.47	1	6.12	52b	CCCP(=O)(Cc1cccc(Nc2cc(-c3ccccc3OC)ncn2)c1)OCC	Inhibition	'='	7.0	%				UO_0000187					False	CHEMBL3267957	Inhibition of ROCK2 (unknown origin) at 1 uM	B	BAO_0000357	single protein format	Homo sapiens	None	None	None	None	CHEMBL2973	Rho-associated protein kinase 2	Homo sapiens	SINGLE PROTEIN	CHEMBL3259517	1	Scientific Literature	J. Med. Chem.	2014	None
CHEMBL1979718		0	345.41	0	3.68	SID103905662	Cc1c(C)n(Cc2ccccc2)c2ccc(C(=O)Nc3nc[nH]n3)cc12	Ki	'='	125.89	nM	6.90		active	UO_0000065					False	CHEMBL1963722	PUBCHEM_BIOASSAY: Navigating the Kinome. (Class of assay: other) Panel member name: ROCK2	F	BAO_0000019	assay format	None	None	None	None	None	CHEMBL2973	Rho-associated protein kinase 2	Homo sapiens	SINGLE PROTEIN	CHEMBL1201862	7	PubChem BioAssays			None
CHEMBL1975647		0	283.27	0	2.81	SID103904887	O=C(Nc1cnccn1)Nc1ccnc2c(F)cccc12	Ki	'>'	7943.28	nM			inactive	UO_0000065					False	CHEMBL1963722	PUBCHEM_BIOASSAY: Navigating the Kinome. (Class of assay: other) Panel member name: ROCK2	F	BAO_0000019	assay format	None	None	None	None	None	CHEMBL2973	Rho-associated protein kinase 2	Homo sapiens	SINGLE PROTEIN	CHEMBL1201862	7	PubChem BioAssays			None
CHEMBL1998585		0	447.42	1	5.74	SID103904277	Nc1ncnc2scc(-c3ccc(NC(=O)Nc4cc(C(F)(F)F)ccc4F)cc3)c12	Ki	'='	501.19	nM	6.30		active	UO_0000065					False	CHEMBL1963722	PUBCHEM_BIOASSAY: Navigating the Kinome. (Class of assay: other) Panel member name: ROCK2	F	BAO_0000019	assay format	None	None	None	None	None	CHEMBL2973	Rho-associated protein kinase 2	Homo sapiens	SINGLE PROTEIN	CHEMBL1201862	7	PubChem BioAssays			None
CHEMBL1990635		0	388.43	1	5.76	SID103905478	CC1CCCN1CCc1cc2cc(-c3ccc(OC(F)(F)F)cc3)ccc2[nH]1	Ki	'='	2511.89	nM	5.60		active	UO_0000065					False	CHEMBL1963722	PUBCHEM_BIOASSAY: Navigating the Kinome. (Class of assay: other) Panel member name: ROCK2	F	BAO_0000019	assay format	None	None	None	None	None	CHEMBL2973	Rho-associated protein kinase 2	Homo sapiens	SINGLE PROTEIN	CHEMBL1201862	7	PubChem BioAssays			None
CHEMBL1998112		0	389.42	0	3.26	SID103905233	COc1ccc(-c2cc3nccn3c(Nc3ccccc3C(N)=O)n2)cc1OC	Ki	'>'	7943.28	nM			inactive	UO_0000065					False	CHEMBL1963722	PUBCHEM_BIOASSAY: Navigating the Kinome. (Class of assay: other) Panel member name: ROCK2	F	BAO_0000019	assay format	None	None	None	None	None	CHEMBL2973	Rho-associated protein kinase 2	Homo sapiens	SINGLE PROTEIN	CHEMBL1201862	7	PubChem BioAssays			None
CHEMBL1972290		0	287.75	0	2.65	SID103904221	NCCNc1cc(-c2c[nH]c3ncccc23)cc(Cl)n1	Ki	'='	15.85	nM	7.80		active	UO_0000065					False	CHEMBL1963722	PUBCHEM_BIOASSAY: Navigating the Kinome. (Class of assay: other) Panel member name: ROCK2	F	BAO_0000019	assay format	None	None	None	None	None	CHEMBL2973	Rho-associated protein kinase 2	Homo sapiens	SINGLE PROTEIN	CHEMBL1201862	7	PubChem BioAssays			None
CHEMBL1982880		0	347.38	0	3.55	SID103904922	COc1ccc(OC)c(Nc2ccc3nnc(-c4ccccc4)n3n2)c1	Ki	'>'	7943.28	nM			inactive	UO_0000065					False	CHEMBL1963722	PUBCHEM_BIOASSAY: Navigating the Kinome. (Class of assay: other) Panel member name: ROCK2	F	BAO_0000019	assay format	None	None	None	None	None	CHEMBL2973	Rho-associated protein kinase 2	Homo sapiens	SINGLE PROTEIN	CHEMBL1201862	7	PubChem BioAssays			None
CHEMBL3700965		0	541.68	2	5.45	BDBM169557	CN(C)[C@H]1CCc2nc(NC(=O)c3cccc([C@H]4CCCN4C(=O)c4ccc(-c5cnco5)cc4)c3)sc2C1	IC50	'='	2.1	nM	8.68		313500	UO_0000065	16.02	0.30	3.23	9.48	False	CHEMBL3705771	IMAP Assay: This assay is performed using FAM S6 substrate peptide (Catalogue #R7184) and IMAP FP Screening Express Kit detection reagents from Molecular Devices (Sunnyvale, CA) in IMAP kinase reaction buffer (Tris-HCl, pH 7.2, 10 mM MgC12 , 0.05% NaN3, 0.1% phosphate-free BSA) containing 1 mM DTT. Test compounds dissolved in neat DMSO at 0.3 mg/mL are serially diluted 1 to 3 for concentration re…	B	BAO_0000357	single protein format	Homo sapiens	None	None	None	None	CHEMBL2973	Rho-associated protein kinase 2	Homo sapiens	SINGLE PROTEIN	CHEMBL3638410	37	BindingDB Database		2015	None
CHEMBL1084107		0	355.83	0	3.42	23	CN(C)C(C(=O)Nc1cc2cc[nH]c(=O)c2cc1Cl)c1ccccc1	IC50	'='	26.0	nM	7.58			UO_0000065	21.32	0.41	4.17	11.63	False	CHEMBL1117927	Inhibition of ROCK2	B	BAO_0000357	single protein format	None	None	None	None	None	CHEMBL2973	Rho-associated protein kinase 2	Homo sapiens	SINGLE PROTEIN	CHEMBL1155525	1	Scientific Literature	Bioorg. Med. Chem. Lett.	2010	None
CHEMBL3427183		0	274.30	0	1.89	15	O=C(O)[C@H]1CSC(c2ccc3cccc(O)c3n2)=N1	Activity	'='	88.0	%				UO_0000187					False	CHEMBL3427826	Inhibition of ROCK2 (unknown origin) assessed as remaining activity at 100 uM by radioactive filter binding assay in presence of [33P]-ATP relative to control	B	BAO_0000357	single protein format	Homo sapiens	None	None	None	None	CHEMBL2973	Rho-associated protein kinase 2	Homo sapiens	SINGLE PROTEIN	CHEMBL3425453	1	Scientific Literature	Eur. J. Med. Chem.	2015	None
CHEMBL3427172		0	294.36	0	2.04	4	COC(=O)[C@@H]1CSC(c2nc3ccc(O)cc3s2)=N1	Activity	'='	60.0	%				UO_0000187					False	CHEMBL3427826	Inhibition of ROCK2 (unknown origin) assessed as remaining activity at 100 uM by radioactive filter binding assay in presence of [33P]-ATP relative to control	B	BAO_0000357	single protein format	Homo sapiens	None	None	None	None	CHEMBL2973	Rho-associated protein kinase 2	Homo sapiens	SINGLE PROTEIN	CHEMBL3425453	1	Scientific Literature	Eur. J. Med. Chem.	2015	None
CHEMBL3402466		0	322.37	0	3.41	30	COc1cccc(CNC(=O)Nc2ccc(-c3cn[nH]c3)cc2)c1	IC50	'='	2.0	nM	8.70			UO_0000065	26.98	0.50	5.29	11.01	False	CHEMBL3404496	Inhibition of ROCK2 (unknown origin) using STK2 substrate after 4 hrs by HTRF mode	B	BAO_0000357	single protein format	Homo sapiens	None	None	None	None	CHEMBL2973	Rho-associated protein kinase 2	Homo sapiens	SINGLE PROTEIN	CHEMBL3400131	1	Scientific Literature	Bioorg. Med. Chem.	2015	None
CHEMBL2332078		0	306.37	0	3.44	27	O=C(NCCc1ccccc1)Nc1ccc(-c2cn[nH]c2)cc1	IC50	'='	88.1	nM	7.05			UO_0000065	23.03	0.42	3.62	10.11	False	CHEMBL3404496	Inhibition of ROCK2 (unknown origin) using STK2 substrate after 4 hrs by HTRF mode	B	BAO_0000357	single protein format	Homo sapiens	None	None	None	None	CHEMBL2973	Rho-associated protein kinase 2	Homo sapiens	SINGLE PROTEIN	CHEMBL3400131	1	Scientific Literature	Bioorg. Med. Chem.	2015	None
CHEMBL2381116		0	450.52	0	2.37	39	COc1ccc2c(c1)C(=O)N(c1nc(C(=O)Nc3cnccc3N3CCNCC3)cs1)C2	IC50	'='	6800.0	nM	5.17			UO_0000065	11.47	0.22	2.80	5.18	False	CHEMBL2384677	Inhibition of human ROCK2	B	BAO_0000357	single protein format	Homo sapiens	None	None	None	None	CHEMBL2973	Rho-associated protein kinase 2	Homo sapiens	SINGLE PROTEIN	CHEMBL2380296	1	Scientific Literature	Bioorg. Med. Chem. Lett.	2013	None
CHEMBL2336379		0	306.37	0	0.90	16g	CC[C@@H](CO)Nc1nc(NC(=N)N)c2ncn(C(C)C)c2n1	Activity	'='	65.0	%				UO_0000187					False	CHEMBL2341620	Inhibition of recombinant ROCK2 (unknown origin) assessed as residual activity using [gamma-33P]ATP as substrate at 1 uM	B	BAO_0000357	single protein format	Homo sapiens	None	None	None	None	CHEMBL2973	Rho-associated protein kinase 2	Homo sapiens	SINGLE PROTEIN	CHEMBL2331324	1	Scientific Literature	Eur. J. Med. Chem.	2013	None
CHEMBL2325730		0	427.90	0	1.25	53	NC(=O)C(NC(=O)C1(N)CCN(c2ncnc3[nH]ccc23)CC1)c1ccc(Cl)cc1	IC50	'='	351.0	nM	6.46			UO_0000065	15.08	0.29	5.20	4.51	False	CHEMBL2330882	Inhibition of recombinant ROCK2 (unknown origin) using 5-FAM-labeled peptide as substrate after 1 hr by caliper off-chip incubation mobility shift assay	B	BAO_0000357	single protein format	Homo sapiens	None	None	None	None	CHEMBL2973	Rho-associated protein kinase 2	Homo sapiens	SINGLE PROTEIN	CHEMBL2321772	1	Scientific Literature	J. Med. Chem.	2013	None
CHEMBL359963	GW805758X	0	330.40	0	4.05	GW805758X	CC(C)c1ccc(Nc2nccc(-c3cnn4ncccc34)n2)cc1	Inhibition	'='	5.29	%				UO_0000187					False	CHEMBL1961926	GSK_PKIS: ROCK2 mean inhibition at 0.1 uM [Nanosyn]	B	BAO_0000357	single protein format	None	None	None	None	None	CHEMBL2973	Rho-associated protein kinase 2	Homo sapiens	SINGLE PROTEIN	CHEMBL1961873	16	GSK Published Kinase Inhibitor Set			None
CHEMBL475761	GW784684X	0	564.09	2	6.81	GW784684X	CN1CCN(Cc2ccc(-c3cc4ncnc(Nc5ccc(OCc6cccc(F)c6)c(Cl)c5)c4s3)o2)CC1	Inhibition	'='	1.84	%				UO_0000187					False	CHEMBL1961926	GSK_PKIS: ROCK2 mean inhibition at 0.1 uM [Nanosyn]	B	BAO_0000357	single protein format	None	None	None	None	None	CHEMBL2973	Rho-associated protein kinase 2	Homo sapiens	SINGLE PROTEIN	CHEMBL1961873	16	GSK Published Kinase Inhibitor Set			None
CHEMBL233001	GW620972X	0	332.43	0	4.90	GW620972X	N#Cc1c(NC(=O)c2cccc3ccccc23)sc2c1CCCC2	Inhibition	'='	1.81	%				UO_0000187					False	CHEMBL1961926	GSK_PKIS: ROCK2 mean inhibition at 0.1 uM [Nanosyn]	B	BAO_0000357	single protein format	None	None	None	None	None	CHEMBL2973	Rho-associated protein kinase 2	Homo sapiens	SINGLE PROTEIN	CHEMBL1961873	16	GSK Published Kinase Inhibitor Set			None
CHEMBL479038	GW806776X	0	334.42	0	3.39	GW806776X	O=C(NCC1CC1)c1ccc(-c2cccc(C(=O)NC3CC3)c2)cc1	Inhibition	'='	1.11	%				UO_0000187					False	CHEMBL1961927	GSK_PKIS: ROCK2 mean inhibition at 1 uM [Nanosyn]	B	BAO_0000357	single protein format	None	None	None	None	None	CHEMBL2973	Rho-associated protein kinase 2	Homo sapiens	SINGLE PROTEIN	CHEMBL1961873	16	GSK Published Kinase Inhibitor Set			None
CHEMBL1909365	GW607049C	0	617.56	2	6.69	GW607049C	COC(=O)Nc1nc2ccc(Sc3ccc(NC(=O)Nc4cc(C(F)(F)F)ccc4F)cc3)cc2[nH]1.O=S(=O)(O)O	Inhibition	'='	-0.19	%				UO_0000187					False	CHEMBL1961927	GSK_PKIS: ROCK2 mean inhibition at 1 uM [Nanosyn]	B	BAO_0000357	single protein format	None	None	None	None	None	CHEMBL2973	Rho-associated protein kinase 2	Homo sapiens	SINGLE PROTEIN	CHEMBL1961873	16	GSK Published Kinase Inhibitor Set			None
CHEMBL3402455		0	340.36	0	3.55	15	COc1cccc(CNC(=O)Nc2ccc(-c3cn[nH]c3)cc2F)c1	IC50	'<'	1.0	nM				UO_0000065					False	CHEMBL3404496	Inhibition of ROCK2 (unknown origin) using STK2 substrate after 4 hrs by HTRF mode	B	BAO_0000357	single protein format	Homo sapiens	None	None	None	None	CHEMBL2973	Rho-associated protein kinase 2	Homo sapiens	SINGLE PROTEIN	CHEMBL3400131	1	Scientific Literature	Bioorg. Med. Chem.	2015	None
CHEMBL2325737		0	414.90	0	1.76	60	NC1(C(=O)NC(CO)c2ccc(Cl)cc2)CCN(c2ncnc3[nH]ccc23)CC1	IC50	'='	89.0	nM	7.05			UO_0000065	16.99	0.33	5.29	5.87	False	CHEMBL2330882	Inhibition of recombinant ROCK2 (unknown origin) using 5-FAM-labeled peptide as substrate after 1 hr by caliper off-chip incubation mobility shift assay	B	BAO_0000357	single protein format	Homo sapiens	None	None	None	None	CHEMBL2973	Rho-associated protein kinase 2	Homo sapiens	SINGLE PROTEIN	CHEMBL2321772	1	Scientific Literature	J. Med. Chem.	2013	None
CHEMBL2332079		0	320.40	0	3.83	28	O=C(NCCCc1ccccc1)Nc1ccc(-c2cn[nH]c2)cc1	IC50	'='	1016.25	nM	5.99			UO_0000065	18.70	0.34	2.16	8.58	False	CHEMBL3404496	Inhibition of ROCK2 (unknown origin) using STK2 substrate after 4 hrs by HTRF mode	B	BAO_0000357	single protein format	Homo sapiens	None	None	None	None	CHEMBL2973	Rho-associated protein kinase 2	Homo sapiens	SINGLE PROTEIN	CHEMBL3400131	1	Scientific Literature	Bioorg. Med. Chem.	2015	None
CHEMBL3402475		0	334.42	0	4.52	D3	CC(C)N(Cc1ccccc1)C(=O)Nc1ccc(-c2cn[nH]c2)cc1	IC50	'='	8.0	nM	8.10			UO_0000065	24.21	0.44	3.58	13.27	False	CHEMBL3404496	Inhibition of ROCK2 (unknown origin) using STK2 substrate after 4 hrs by HTRF mode	B	BAO_0000357	single protein format	Homo sapiens	None	None	None	None	CHEMBL2973	Rho-associated protein kinase 2	Homo sapiens	SINGLE PROTEIN	CHEMBL3400131	1	Scientific Literature	Bioorg. Med. Chem.	2015	None
CHEMBL3402462		0	437.54	0	4.08	22	CCN(Cc1cccc(OC)c1)C(=O)Nc1ccc(-c2cn[nH]c2)cc1OCCN(C)C	IC50	'='	2.999	nM	8.52			UO_0000065	19.48	0.36	4.44	10.30	False	CHEMBL3404496	Inhibition of ROCK2 (unknown origin) using STK2 substrate after 4 hrs by HTRF mode	B	BAO_0000357	single protein format	Homo sapiens	None	None	None	None	CHEMBL2973	Rho-associated protein kinase 2	Homo sapiens	SINGLE PROTEIN	CHEMBL3400131	1	Scientific Literature	Bioorg. Med. Chem.	2015	None
CHEMBL383246		0	515.03	1	4.33	33	COc1cc2ncnc(Nc3cccc(Cl)c3F)c2cc1CN(C)C1(C(N)=O)CCN(C(C)C)CC1	IC50	'>'	10000.0	nM				UO_0000065					False	CHEMBL870120	Inhibition of ROCK2	B	BAO_0000357	single protein format	Homo sapiens	None	None	None	None	CHEMBL2973	Rho-associated protein kinase 2	Homo sapiens	SINGLE PROTEIN	CHEMBL1147701	1	Scientific Literature	Bioorg. Med. Chem. Lett.	2006	None
CHEMBL379905		0	447.90	0	3.11	29	COC[C@@H](C(N)=O)N(C)Cc1cc2c(Nc3cccc(Cl)c3F)ncnc2cc1OC	IC50	'>'	10000.0	nM				UO_0000065					False	CHEMBL870120	Inhibition of ROCK2	B	BAO_0000357	single protein format	Homo sapiens	None	None	None	None	CHEMBL2973	Rho-associated protein kinase 2	Homo sapiens	SINGLE PROTEIN	CHEMBL1147701	1	Scientific Literature	Bioorg. Med. Chem. Lett.	2006	None
CHEMBL210618		0	356.38	0	2.13	6o	CCOc1nc(NC(=O)Cc2cc(OC)ccc2OC)cc(N)c1C#N	Ki	'>'	7500.0	nM				UO_0000065					False	CHEMBL862046	Inhibition of ROCK2	B	BAO_0000357	single protein format	Homo sapiens	None	None	None	None	CHEMBL2973	Rho-associated protein kinase 2	Homo sapiens	SINGLE PROTEIN	CHEMBL1148638	1	Scientific Literature	J. Med. Chem.	2006	None
CHEMBL377383		0	383.86	0	2.05	12	CCOc1nc(C(=O)NCc2ccc(S(C)(=O)=O)cc2)cc(N)c1Cl	Ki	'>'	7500.0	nM				UO_0000065					False	CHEMBL866673	Inhibition of Rock2	B	BAO_0000357	single protein format	Homo sapiens	None	None	None	None	CHEMBL2973	Rho-associated protein kinase 2	Homo sapiens	SINGLE PROTEIN	CHEMBL1138045	1	Scientific Literature	J. Med. Chem.	2006	None
CHEMBL2332081		0	307.35	0	3.87	5f	O=C(Nc1ccc(-c2cn[nH]c2)cc1)OCCc1ccccc1	IC50	'='	55.0	nM	7.26			UO_0000065	23.62	0.43	3.39	10.83	False	CHEMBL2341182	Inhibition of ROCK2 (unknown origin) after 4 hrs by HTRF assay	B	BAO_0000357	single protein format	Homo sapiens	None	None	None	None	CHEMBL2973	Rho-associated protein kinase 2	Homo sapiens	SINGLE PROTEIN	CHEMBL2331531	1	Scientific Literature	J. Med. Chem.	2013	None
CHEMBL2332066		0	380.45	0	3.77	12f	COCCN(Cc1cccc(OC)c1)C(=O)Nc1ccc(-c2cn[nH]c2)cc1	IC50	'='	17.0	nM	7.77			UO_0000065	20.42	0.38	4.00	9.78	True	CHEMBL2341182	Inhibition of ROCK2 (unknown origin) after 4 hrs by HTRF assay	B	BAO_0000357	single protein format	Homo sapiens	None	None	None	None	CHEMBL2973	Rho-associated protein kinase 2	Homo sapiens	SINGLE PROTEIN	CHEMBL2331531	1	Scientific Literature	J. Med. Chem.	2013	None
CHEMBL2332088		0	352.39	0	3.42	5n	COc1cccc(OC)c1CNC(=O)Nc1ccc(-c2cn[nH]c2)cc1	IC50	'='	924.0	nM	6.03			UO_0000065	17.12	0.32	2.61	6.84	True	CHEMBL2341182	Inhibition of ROCK2 (unknown origin) after 4 hrs by HTRF assay	B	BAO_0000357	single protein format	Homo sapiens	None	None	None	None	CHEMBL2973	Rho-associated protein kinase 2	Homo sapiens	SINGLE PROTEIN	CHEMBL2331531	1	Scientific Literature	J. Med. Chem.	2013	None
CHEMBL2332077		0	278.32	0	3.72	5a	O=C(Nc1ccccc1)Nc1ccc(-c2cn[nH]c2)cc1	IC50	'='	304.0	nM	6.52			UO_0000065	23.42	0.42	2.80	9.34	False	CHEMBL2341182	Inhibition of ROCK2 (unknown origin) after 4 hrs by HTRF assay	B	BAO_0000357	single protein format	Homo sapiens	None	None	None	None	CHEMBL2973	Rho-associated protein kinase 2	Homo sapiens	SINGLE PROTEIN	CHEMBL2331531	1	Scientific Literature	J. Med. Chem.	2013	None
CHEMBL2332082		0	291.35	0	3.65	5g	O=C(CCc1ccccc1)Nc1ccc(-c2cn[nH]c2)cc1	IC50	'='	24.0	nM	7.62			UO_0000065	26.15	0.47	3.97	13.19	False	CHEMBL2341182	Inhibition of ROCK2 (unknown origin) after 4 hrs by HTRF assay	B	BAO_0000357	single protein format	Homo sapiens	None	None	None	None	CHEMBL2973	Rho-associated protein kinase 2	Homo sapiens	SINGLE PROTEIN	CHEMBL2331531	1	Scientific Literature	J. Med. Chem.	2013	None
CHEMBL2332073		0	433.56	0	4.61	12m	COc1cccc(CN(CCN2CCCCC2)C(=O)Nc2ccc(-c3cn[nH]c3)cc2)c1	IC50	'='	5.0	nM	8.30			UO_0000065	19.15	0.35	3.69	11.30	True	CHEMBL2341182	Inhibition of ROCK2 (unknown origin) after 4 hrs by HTRF assay	B	BAO_0000357	single protein format	Homo sapiens	None	None	None	None	CHEMBL2973	Rho-associated protein kinase 2	Homo sapiens	SINGLE PROTEIN	CHEMBL2331531	1	Scientific Literature	J. Med. Chem.	2013	None
CHEMBL3402461		0	436.56	0	3.75	21	COc1cccc(CN(C)C(=O)Nc2ccc(-c3cn[nH]c3)cc2N(C)CCN(C)C)c1	IC50	'='	7.998	nM	8.10			UO_0000065	18.55	0.35	4.35	10.55	False	CHEMBL3404496	Inhibition of ROCK2 (unknown origin) using STK2 substrate after 4 hrs by HTRF mode	B	BAO_0000357	single protein format	Homo sapiens	None	None	None	None	CHEMBL2973	Rho-associated protein kinase 2	Homo sapiens	SINGLE PROTEIN	CHEMBL3400131	1	Scientific Literature	Bioorg. Med. Chem.	2015	None
CHEMBL263796	GW445014X	0	307.18	0	3.92	GW445014X	CNC(=O)c1cncc(/C=C/c2c(Cl)cccc2Cl)c1	Inhibition	'='	1.93	%				UO_0000187					False	CHEMBL1961927	GSK_PKIS: ROCK2 mean inhibition at 1 uM [Nanosyn]	B	BAO_0000357	single protein format	None	None	None	None	None	CHEMBL2973	Rho-associated protein kinase 2	Homo sapiens	SINGLE PROTEIN	CHEMBL1961873	16	GSK Published Kinase Inhibitor Set			None
CHEMBL2332098		0	350.42	0	4.14	43	CCN(Cc1cccc(OC)c1)C(=O)Nc1ccc(-c2cn[nH]c2)cc1	IC50	'='	1.0	nM	9.00			UO_0000065	25.68	0.47	4.86	12.81	False	CHEMBL3404496	Inhibition of ROCK2 (unknown origin) using STK2 substrate after 4 hrs by HTRF mode	B	BAO_0000357	single protein format	Homo sapiens	None	None	None	None	CHEMBL2973	Rho-associated protein kinase 2	Homo sapiens	SINGLE PROTEIN	CHEMBL3400131	1	Scientific Literature	Bioorg. Med. Chem.	2015	None
CHEMBL3402442		0	322.37	0	3.41	2	COc1ccc(CNC(=O)Nc2ccc(-c3cn[nH]c3)cc2)cc1	IC50	'='	2747.89	nM	5.56			UO_0000065	17.25	0.32	2.15	7.04	False	CHEMBL3404496	Inhibition of ROCK2 (unknown origin) using STK2 substrate after 4 hrs by HTRF mode	B	BAO_0000357	single protein format	Homo sapiens	None	None	None	None	CHEMBL2973	Rho-associated protein kinase 2	Homo sapiens	SINGLE PROTEIN	CHEMBL3400131	1	Scientific Literature	Bioorg. Med. Chem.	2015	None
CHEMBL3792888		0	321.38	0	2.41	29	NCC(C(=O)Nc1ccc2cnccc2c1)c1ccc(CO)cc1	Inhibition	'='	100.0	%				UO_0000187					False	CHEMBL3796592	Inhibition of human ROCK2 at 500 nM	B	BAO_0000357	single protein format	Homo sapiens	None	None	None	None	CHEMBL2973	Rho-associated protein kinase 2	Homo sapiens	SINGLE PROTEIN	CHEMBL3792347	1	Scientific Literature	Bioorg. Med. Chem. Lett.	2016	None
CHEMBL160585		0	320.35	0	2.13	8a	COc1ccccc1C1=C(N2CCc3ccccc32)C(=O)NC1=O	Inhibition	'='	0.0	%				UO_0000187					False	CHEMBL770789	Inhibition of ROKa, ROCK II at 10 uM	B	BAO_0000357	single protein format	Homo sapiens	None	None	None	None	CHEMBL2973	Rho-associated protein kinase 2	Homo sapiens	SINGLE PROTEIN	CHEMBL1134212	1	Scientific Literature	Bioorg. Med. Chem. Lett.	2001	None
CHEMBL201426		0	402.20	0	2.85	22	CCONC(=O)c1cn(C)c(=O)c(F)c1Nc1ccc(Br)cc1F	Inhibition	'='	4.0	%				UO_0000187					False	CHEMBL870643	Inhibition of ROCK 2 at 10 uM	B	BAO_0000357	single protein format	Homo sapiens	None	None	None	None	CHEMBL2973	Rho-associated protein kinase 2	Homo sapiens	SINGLE PROTEIN	CHEMBL1147738	1	Scientific Literature	J. Med. Chem.	2006	None
CHEMBL3628627		0	684.77	3	5.33	4	CS(=O)(=O)c1cccc(Nc2nccc(-c3sc(N4CCOCC4)nc3-c3cccc(NS(=O)(=O)c4c(F)cccc4F)c3)n2)c1	Inhibition	'='	14.82	%				UO_0000187					False	CHEMBL3631324	Inhibition of ROCK2 (unknown origin) at 10 uM after 120 mins P33 radiolabeled kinase activity assay	B	BAO_0000357	single protein format	Homo sapiens	None	None	None	None	CHEMBL2973	Rho-associated protein kinase 2	Homo sapiens	SINGLE PROTEIN	CHEMBL3627608	1	Scientific Literature	Bioorg. Med. Chem.	2015	None
CHEMBL603469	LESTAURTINIB	3	439.47	0	3.47	CEP-701	C[C@]12O[C@H](C[C@]1(O)CO)n1c3ccccc3c3c4c(c5c6ccccc6n2c5c31)CNC4=O	Kd	'='	71.0	nM	7.15			UO_0000065	16.27	0.30	3.68	8.06	True	CHEMBL1244962	Binding affinity to ROCK2	B	BAO_0000357	single protein format	None	None	None	None	None	CHEMBL2973	Rho-associated protein kinase 2	Homo sapiens	SINGLE PROTEIN	CHEMBL1240346	1	Scientific Literature	Blood	2009	None
CHEMBL3975326		0	324.36	0	3.26	15	Nc1n[nH]c2ccc(C(=O)N3CCC[C@H]3c3ccc(F)cc3)cc12	Inhibition	'='	27.0	%				UO_0000187					False	CHEMBL3854820	Inhibition of ROCK-2 (unknown origin) at 1 uM relative to control	B	BAO_0000357	single protein format	Homo sapiens	None	None	None	None	CHEMBL2973	Rho-associated protein kinase 2	Homo sapiens	SINGLE PROTEIN	CHEMBL3853318	1	Scientific Literature	J Med Chem	2016	None
CHEMBL575565		0	464.96	0	3.48	Table 2, R6C1	Cl.Nc1ncc(-c2ccc(C(=O)NCC3CCCN3)cc2)nc1Oc1ccc2cc[nH]c2c1	Inhibition	'='	97.0	%				UO_0000187					False	CHEMBL1052149	Inhibition of recombinant ROCK2 at 20 uM by [gamma-33P]ATP based assay	B	BAO_0000357	single protein format	None	None	None	None	None	CHEMBL2973	Rho-associated protein kinase 2	Homo sapiens	SINGLE PROTEIN	CHEMBL1154188	1	Scientific Literature	J. Med. Chem.	2009	None
CHEMBL1077370		0	865.10	2	0.31	7	N=C(N)NCCC[C@@H](NC(=O)[C@@H](CCCNC(=N)N)NC(=O)CCCCCNC(=O)[C@@H](CCCCN)NC(=O)CCCCCNC(=O)c1cccc(-c2ccncc2)c1)C(N)=O	Kd	'='	3.8	nM	8.42			UO_0000065	9.73	0.19	8.11	2.40	False	CHEMBL1110413	Displacement of ARC583 from ROCK2	B	BAO_0000357	single protein format	None	None	None	None	None	CHEMBL2973	Rho-associated protein kinase 2	Homo sapiens	SINGLE PROTEIN	CHEMBL1154334	1	Scientific Literature	Bioorg. Med. Chem. Lett.	2009	None
CHEMBL1077371		0	881.10	3	-0.71	8	N=C(N)NCCC[C@@H](NC(=O)[C@@H](CCCNC(=N)N)NC(=O)CCCCCNC(=O)[C@@H](CCCCN)NC(=O)CCCCCNC(=O)c1cccc(-c2ccnc(N)n2)c1)C(N)=O	Kd	'='	36.0	nM	7.44			UO_0000065	8.45	0.16	8.15	1.91	False	CHEMBL1110413	Displacement of ARC583 from ROCK2	B	BAO_0000357	single protein format	None	None	None	None	None	CHEMBL2973	Rho-associated protein kinase 2	Homo sapiens	SINGLE PROTEIN	CHEMBL1154334	1	Scientific Literature	Bioorg. Med. Chem. Lett.	2009	None
CHEMBL498112		0	497.41	1	6.00	21u	O=C(Nc1cc(C(F)(F)F)ccc1F)Nc1ccc(Oc2ccnc3[nH]c(=O)[nH]c23)c2ccccc12	Residual_activity	'='	75.0	%				UO_0000187					False	CHEMBL1003314	Inhibition of ROCK2 at 1 uM relative to control	B	BAO_0000357	single protein format	None	None	None	None	None	CHEMBL2973	Rho-associated protein kinase 2	Homo sapiens	SINGLE PROTEIN	CHEMBL1136991	1	Scientific Literature	J. Med. Chem.	2009	None
CHEMBL1909360	GW830263A	0	665.22	1	4.56	GW830263A	CN1CCN(C(=O)c2ccc(NC(=O)Nc3ccc(N(C)c4ccnc(Nc5ccc(CS(C)(=O)=O)cc5)n4)cc3)cc2)CC1.Cl	Inhibition	'='	52.0	%				UO_0000187					False	CHEMBL1961927	GSK_PKIS: ROCK2 mean inhibition at 1 uM [Nanosyn]	B	BAO_0000357	single protein format	None	None	None	None	None	CHEMBL2973	Rho-associated protein kinase 2	Homo sapiens	SINGLE PROTEIN	CHEMBL1961873	16	GSK Published Kinase Inhibitor Set			None
CHEMBL379300	A-443654	0	397.48	0	4.36	A-443654	Cc1n[nH]c2ccc(-c3cncc(OC[C@@H](N)Cc4c[nH]c5ccccc45)c3)cc12	Activity	'='	48.0	%			Antagonist	UO_0000187					False	CHEMBL1063773	Percentage ROCK2 activity remaining in the presence of 0.01uM inhibitor	B	BAO_0000357	single protein format	Homo sapiens	None	None	None	None	CHEMBL2973	Rho-associated protein kinase 2	Homo sapiens	SINGLE PROTEIN	CHEMBL1150976	1	Scientific Literature	Biochem. J.	2007	None
CHEMBL1084324		0	381.86	0	3.51	14-rac	O=C(Nc1cc2cc[nH]c(=O)c2cc1Cl)C1CNCCC1c1ccccc1	IC50	'='	6.0	nM	8.22			UO_0000065	21.53	0.42	4.71	11.11	False	CHEMBL1120081	Inhibition of ROCK2 by luciferase based ATP detection assay	B	BAO_0000357	single protein format	None	None	None	None	None	CHEMBL2973	Rho-associated protein kinase 2	Homo sapiens	SINGLE PROTEIN	CHEMBL1155533	1	Scientific Literature	Bioorg. Med. Chem. Lett.	2010	None
CHEMBL373367		0	354.46	1	5.10	15	COc1cc2nc(-c3cccs3)c(-c3cccs3)nc2cc1OC	Inhibition	'='	2.0	%				UO_0000187					False	CHEMBL836157	In vitro percent inhibition of Protein kinase ROCK2 at 10 uM concentration of compound dissolved in 100% DMSO using 5''-[gamma-33P]-triphosphate	B	BAO_0000357	single protein format	None	None	None	None	None	CHEMBL2973	Rho-associated protein kinase 2	Homo sapiens	SINGLE PROTEIN	CHEMBL1140238	1	Scientific Literature	Bioorg. Med. Chem. Lett.	2005	None
CHEMBL1951349		0	413.48	1	5.01	7d	CC(C)NC(=O)c1cccc(NC(=O)Nc2ccc(-c3ccnc4[nH]ccc34)cc2)c1	IC50	'='	132.0	nM	6.88			UO_0000065	16.64	0.30	1.87	6.96	False	CHEMBL3411299	Inhibition of human ROCK2 using KEAKEKRQEQIAKRRRLSSLRASTSKSGGSQK peptide substrate, ATP and [gamma33P]ATP	B	BAO_0000357	single protein format	Homo sapiens	None	None	None	None	CHEMBL2973	Rho-associated protein kinase 2	Homo sapiens	SINGLE PROTEIN	CHEMBL3407489	1	Scientific Literature	J. Med. Chem.	2015	None
CHEMBL1909363	GSK-269962B	0	607.07	2	3.84	GSK269962B	CCn1c(-c2nonc2N)nc2cnc(Oc3cccc(NC(=O)c4ccc(OCCN5CCOCC5)cc4)c3)cc21.Cl	Inhibition	'='	90.45	%				UO_0000187					False	CHEMBL1961927	GSK_PKIS: ROCK2 mean inhibition at 1 uM [Nanosyn]	B	BAO_0000357	single protein format	None	None	None	None	None	CHEMBL2973	Rho-associated protein kinase 2	Homo sapiens	SINGLE PROTEIN	CHEMBL1961873	16	GSK Published Kinase Inhibitor Set			None
CHEMBL1081183		0	347.44	0	4.71	6n	Cc1ccc2c(c1)CC(c1nc3ccc(-c4cn[nH]c4)cc3s1)CO2	IC50	'='	93.0	nM	7.03			UO_0000065	20.24	0.38	2.32	13.84	False	CHEMBL1102485	Inhibition of ROCK2	B	BAO_0000357	single protein format	None	None	None	None	None	CHEMBL2973	Rho-associated protein kinase 2	Homo sapiens	SINGLE PROTEIN	CHEMBL1154368	1	Scientific Literature	Bioorg. Med. Chem. Lett.	2009	None
CHEMBL1080104		0	334.40	0	3.62	19a	O=C(NCc1ccccc1)c1nc2ccc(-c3cn[nH]c3)cc2s1	IC50	'='	53.0	nM	7.28			UO_0000065	21.76	0.41	3.66	10.30	False	CHEMBL1102485	Inhibition of ROCK2	B	BAO_0000357	single protein format	None	None	None	None	None	CHEMBL2973	Rho-associated protein kinase 2	Homo sapiens	SINGLE PROTEIN	CHEMBL1154368	1	Scientific Literature	Bioorg. Med. Chem. Lett.	2009	None
CHEMBL1081195		0	378.46	0	3.97	19d	COc1cccc(CN(C)C(=O)c2nc3ccc(-c4cn[nH]c4)cc3s2)c1	IC50						Not Determined						False	CHEMBL1102487	Inhibition of ROCK2 assessed as myosin light chain phosphorylation by cell-based assay	B	BAO_0000219	cell-based format	None	None	None	None	None	CHEMBL2973	Rho-associated protein kinase 2	Homo sapiens	SINGLE PROTEIN	CHEMBL1154368	1	Scientific Literature	Bioorg. Med. Chem. Lett.	2009	None
CHEMBL590323		0	417.51	0	3.94	30	COc1cccc(C(=O)NCc2cccc(C(=O)Nc3ccc(CN(C)C)cc3)c2)c1	IC50	'>'	7000000.0	nM		Outside typical range		UO_0000065					False	CHEMBL1071707	Inhibition of human ROCK2 by homogenous luciferase assay	B	BAO_0000357	single protein format	Homo sapiens	None	None	None	None	CHEMBL2973	Rho-associated protein kinase 2	Homo sapiens	SINGLE PROTEIN	CHEMBL1157712	1	Scientific Literature	J. Med. Chem.	2010	None
CHEMBL596708		0	389.46	0	2.99	10	COc1ccc(C(=O)NCc2cccc(C(=O)NCCc3ccncc3)c2)cc1	IC50	'>'	7000000.0	nM		Outside typical range		UO_0000065					False	CHEMBL1071707	Inhibition of human ROCK2 by homogenous luciferase assay	B	BAO_0000357	single protein format	Homo sapiens	None	None	None	None	CHEMBL2973	Rho-associated protein kinase 2	Homo sapiens	SINGLE PROTEIN	CHEMBL1157712	1	Scientific Literature	J. Med. Chem.	2010	None
CHEMBL589117		0	412.49	0	3.80	37	CN(C)Cc1ccc(NC(=O)c2cccc(CNC(=O)c3ccc(C#N)cc3)c2)cc1	IC50	'='	1700000.0	nM		Outside typical range		UO_0000065					False	CHEMBL1071707	Inhibition of human ROCK2 by homogenous luciferase assay	B	BAO_0000357	single protein format	Homo sapiens	None	None	None	None	CHEMBL2973	Rho-associated protein kinase 2	Homo sapiens	SINGLE PROTEIN	CHEMBL1157712	1	Scientific Literature	J. Med. Chem.	2010	None
CHEMBL589844		0	405.50	0	3.60	41	N#Cc1ccc(NC(=O)NCc2cccc(NC(=O)CCC3CCCNC3)c2)cc1	IC50	'='	110000.0	nM		Outside typical range		UO_0000065					False	CHEMBL1071707	Inhibition of human ROCK2 by homogenous luciferase assay	B	BAO_0000357	single protein format	Homo sapiens	None	None	None	None	CHEMBL2973	Rho-associated protein kinase 2	Homo sapiens	SINGLE PROTEIN	CHEMBL1157712	1	Scientific Literature	J. Med. Chem.	2010	None
CHEMBL597126		0	445.52	0	3.53	16	COc1ccc(C(=O)NCc2cccc(C(=O)Nc3ccc4c(c3)CCNC4)c2)cc1OC	IC50	'='	100000.0	nM	4.00			UO_0000065	8.98	0.17	0.47	4.51	False	CHEMBL1071707	Inhibition of human ROCK2 by homogenous luciferase assay	B	BAO_0000357	single protein format	Homo sapiens	None	None	None	None	CHEMBL2973	Rho-associated protein kinase 2	Homo sapiens	SINGLE PROTEIN	CHEMBL1157712	1	Scientific Literature	J. Med. Chem.	2010	None
CHEMBL297394		0	947.12	3	-4.02	1, ARC-1012	N=C(N)NCCC[C@@H](NC(=O)[C@@H](CCCNC(=N)N)NC(=O)CCCCCNC(=O)[C@@H](CCCCN)NC(=O)CCCCCNC(=O)[C@H]1O[C@@H](n2cnc3c(N)ncnc32)[C@H](O)[C@@H]1O)C(N)=O	Kd	'<'	3.0	nM				UO_0000065					False	CHEMBL1110413	Displacement of ARC583 from ROCK2	B	BAO_0000357	single protein format	None	None	None	None	None	CHEMBL2973	Rho-associated protein kinase 2	Homo sapiens	SINGLE PROTEIN	CHEMBL1154334	1	Scientific Literature	Bioorg. Med. Chem. Lett.	2009	None
CHEMBL1077375		0	1511.89	None	None	6b	N=C(N)NCCC[C@@H](NC(=O)[C@@H](CCCNC(=N)N)NC(=O)[C@@H](CCCNC(=N)N)NC(=O)[C@@H](CCCNC(=N)N)NC(=O)[C@@H](CCCNC(=N)N)NC(=O)[C@@H](CCCNC(=N)N)NC(=O)CCCCCNC(=O)[C@@H](CCCCN)NC(=O)CCCCCNC(=O)c1ccc(-c2ccnc(N)n2)s1)C(N)=O	Inhibition	'='	106.0	%				UO_0000187					False	CHEMBL1114120	Inhibition of ROCK2 at 100 nM relative to control	B	BAO_0000357	single protein format	None	None	None	None	None	CHEMBL2973	Rho-associated protein kinase 2	Homo sapiens	SINGLE PROTEIN	CHEMBL1154334	1	Scientific Literature	Bioorg. Med. Chem. Lett.	2009	None
CHEMBL160586		0	387.74	0	2.43	6d	O=C1NC(=O)C(c2ccccc2[N+](=O)[O-])=C1Nc1ccc(Cl)c(C(=O)O)c1	Inhibition	'='	0.0	%				UO_0000187					False	CHEMBL770789	Inhibition of ROKa, ROCK II at 10 uM	B	BAO_0000357	single protein format	Homo sapiens	None	None	None	None	CHEMBL2973	Rho-associated protein kinase 2	Homo sapiens	SINGLE PROTEIN	CHEMBL1134212	1	Scientific Literature	Bioorg. Med. Chem. Lett.	2001	None
CHEMBL259850		0	308.32	0	2.38	AR-A0-14418	COc1ccc(CNC(=O)Nc2ncc([N+](=O)[O-])s2)cc1	Activity	'='	83.0	%				UO_0000187					False	CHEMBL1063774	Percentage ROCK2 activity remaining in the presence of 10uM inhibitor	B	BAO_0000357	single protein format	Homo sapiens	None	None	None	None	CHEMBL2973	Rho-associated protein kinase 2	Homo sapiens	SINGLE PROTEIN	CHEMBL1150976	1	Scientific Literature	Biochem. J.	2007	None
CHEMBL573578		0	331.42	0	3.91	NM-PP1	CC(C)(C)n1nc(Cc2cccc3ccccc23)c2c(N)ncnc21	Activity	'='	77.0	%				UO_0000187					False	CHEMBL1063774	Percentage ROCK2 activity remaining in the presence of 10uM inhibitor	B	BAO_0000357	single protein format	Homo sapiens	None	None	None	None	CHEMBL2973	Rho-associated protein kinase 2	Homo sapiens	SINGLE PROTEIN	CHEMBL1150976	1	Scientific Literature	Biochem. J.	2007	None
CHEMBL186526		0	389.46	0	4.27	ZM-336372	Cc1ccc(NC(=O)c2cccc(N(C)C)c2)cc1NC(=O)c1ccc(O)cc1	Activity	'='	96.0	%				UO_0000187					False	CHEMBL1063774	Percentage ROCK2 activity remaining in the presence of 10uM inhibitor	B	BAO_0000357	single protein format	Homo sapiens	None	None	None	None	CHEMBL2973	Rho-associated protein kinase 2	Homo sapiens	SINGLE PROTEIN	CHEMBL1150976	1	Scientific Literature	Biochem. J.	2007	None
CHEMBL258844		0	551.65	2	6.32	Akt-I-1,2	O=c1[nH]c2ccccc2n1C1CCN(Cc2ccc(-c3nc4cc5[nH]cnc5cc4nc3-c3ccccc3)cc2)CC1	Activity	'='	92.0	%				UO_0000187					False	CHEMBL1063774	Percentage ROCK2 activity remaining in the presence of 10uM inhibitor	B	BAO_0000357	single protein format	Homo sapiens	None	None	None	None	CHEMBL2973	Rho-associated protein kinase 2	Homo sapiens	SINGLE PROTEIN	CHEMBL1150976	1	Scientific Literature	Biochem. J.	2007	None
CHEMBL515414		0	342.37	0	2.52	FMK	Cc1ccc(-c2c(C(=O)CF)n(CCCO)c3ncnc(N)c23)cc1	Activity	'='	86.0	%				UO_0000187					False	CHEMBL1060218	Percentage ROCK2 activity remaining in the presence of 3uM inhibitor	B	BAO_0000357	single protein format	Homo sapiens	None	None	None	None	CHEMBL2973	Rho-associated protein kinase 2	Homo sapiens	SINGLE PROTEIN	CHEMBL1150976	1	Scientific Literature	Biochem. J.	2007	None
CHEMBL1240885		0	244.23	0	1.82	CGP-57380	Nc1ncnc2[nH]nc(Nc3ccc(F)cc3)c12	Activity	'='	97.0	%				UO_0000187					False	CHEMBL1063671	Percentage ROCK2 activity remaining in the presence of 1uM inhibitor	B	BAO_0000357	single protein format	Homo sapiens	None	None	None	None	CHEMBL2973	Rho-associated protein kinase 2	Homo sapiens	SINGLE PROTEIN	CHEMBL1150976	1	Scientific Literature	Biochem. J.	2007	None
CHEMBL50894	ALSTERPAULLONE	0	293.28	0	3.24	Alsterpaullone	O=C1Cc2c([nH]c3ccc([N+](=O)[O-])cc23)-c2ccccc2N1	Activity	'='	87.0	%				UO_0000187					False	CHEMBL1063671	Percentage ROCK2 activity remaining in the presence of 1uM inhibitor	B	BAO_0000357	single protein format	Homo sapiens	None	None	None	None	CHEMBL2973	Rho-associated protein kinase 2	Homo sapiens	SINGLE PROTEIN	CHEMBL1150976	1	Scientific Literature	Biochem. J.	2007	None
CHEMBL406821		0	319.43	0	1.92	H-1152	Cc1cncc2cccc(S(=O)(=O)N3CCCNC[C@@H]3C)c12	Activity	'='	3.0	%			Antagonist	UO_0000187					False	CHEMBL1063671	Percentage ROCK2 activity remaining in the presence of 1uM inhibitor	B	BAO_0000357	single protein format	Homo sapiens	None	None	None	None	CHEMBL2973	Rho-associated protein kinase 2	Homo sapiens	SINGLE PROTEIN	CHEMBL1150976	1	Scientific Literature	Biochem. J.	2007	None
CHEMBL605003		0	371.46	0	2.64	SU-6656	CN(C)S(=O)(=O)c1ccc2c(c1)/C(=C/c1cc3c([nH]1)CCCC3)C(=O)N2	Activity	'='	64.0	%				UO_0000187					False	CHEMBL1063671	Percentage ROCK2 activity remaining in the presence of 1uM inhibitor	B	BAO_0000357	single protein format	Homo sapiens	None	None	None	None	CHEMBL2973	Rho-associated protein kinase 2	Homo sapiens	SINGLE PROTEIN	CHEMBL1150976	1	Scientific Literature	Biochem. J.	2007	None
CHEMBL608532		0	537.62	2	5.61	KT-5720	CCCCCCOC(=O)[C@@]1(O)C[C@H]2O[C@]1(C)n1c3ccccc3c3c4c(c5c6ccccc6n2c5c31)C(=O)NC4	Activity	'='	73.0	%				UO_0000187					False	CHEMBL1063671	Percentage ROCK2 activity remaining in the presence of 1uM inhibitor	B	BAO_0000357	single protein format	Homo sapiens	None	None	None	None	CHEMBL2973	Rho-associated protein kinase 2	Homo sapiens	SINGLE PROTEIN	CHEMBL1150976	1	Scientific Literature	Biochem. J.	2007	None
CHEMBL102714	SB-216763	0	371.22	0	4.05	SB-216763	Cn1cc(C2=C(c3ccc(Cl)cc3Cl)C(=O)NC2=O)c2ccccc21	Activity	'='	101.0	%				UO_0000187					False	CHEMBL1063775	Percentage ROCK2 activity remaining in the presence of 2uM inhibitor	B	BAO_0000357	single protein format	Homo sapiens	None	None	None	None	CHEMBL2973	Rho-associated protein kinase 2	Homo sapiens	SINGLE PROTEIN	CHEMBL1150976	1	Scientific Literature	Biochem. J.	2007	None
CHEMBL1086669		0	299.71	0	3.56	9,BSc3928	O=C1Nc2ccc(Cl)cc2/C1=C\c1ccc2c(c1)OCO2	Inhibition						Not Active						False	CHEMBL1108318	Inhibition of ROCK2	B	BAO_0000357	single protein format	None	None	None	None	None	CHEMBL2973	Rho-associated protein kinase 2	Homo sapiens	SINGLE PROTEIN	CHEMBL1157898	1	Scientific Literature	Bioorg. Med. Chem. Lett.	2010	None
CHEMBL521479		0	402.50	0	3.29	CER-0264064	CN(CCc1ccccn1)C(=O)[C@@H]1CCCN1c1nccc(Nc2ccccc2)n1	Inhibition	'='	0.0	%				UO_0000187					False	CHEMBL953388	Inhibition of ROCK2 at 10 uM by HTRF assay relative to control	B	BAO_0000357	single protein format	None	None	None	None	None	CHEMBL2973	Rho-associated protein kinase 2	Homo sapiens	SINGLE PROTEIN	CHEMBL1150387	1	Scientific Literature	J. Med. Chem.	2008	None
CHEMBL410456		0	398.42	0	3.68	D4476	NC(=O)c1ccc(-c2nc(-c3ccc4c(c3)OCCO4)c(-c3ccccn3)[nH]2)cc1	Activity	'='	105.0	%				UO_0000187					False	CHEMBL1063774	Percentage ROCK2 activity remaining in the presence of 10uM inhibitor	B	BAO_0000357	single protein format	Homo sapiens	None	None	None	None	CHEMBL2973	Rho-associated protein kinase 2	Homo sapiens	SINGLE PROTEIN	CHEMBL1150976	1	Scientific Literature	Biochem. J.	2007	None
CHEMBL573107		0	391.42	0	3.42	BI-D1870	CC(C)CCN1c2nc(Nc3cc(F)c(O)c(F)c3)ncc2N(C)C(=O)C1C	Activity	'='	84.0	%				UO_0000187					False	CHEMBL1063670	Percentage ROCK2 activity remaining in the presence of 0.1uM inhibitor	B	BAO_0000357	single protein format	Homo sapiens	None	None	None	None	CHEMBL2973	Rho-associated protein kinase 2	Homo sapiens	SINGLE PROTEIN	CHEMBL1150976	1	Scientific Literature	Biochem. J.	2007	None
CHEMBL501459		0	475.62	0	4.89	CER-0262716	CN(C)CC(C)(C)CNC(=O)c1cccc(Nc2nccc(Nc3ccc4ncsc4c3)n2)c1	Inhibition	'='	29.0	%				UO_0000187					False	CHEMBL953388	Inhibition of ROCK2 at 10 uM by HTRF assay relative to control	B	BAO_0000357	single protein format	None	None	None	None	None	CHEMBL2973	Rho-associated protein kinase 2	Homo sapiens	SINGLE PROTEIN	CHEMBL1150387	1	Scientific Literature	J. Med. Chem.	2008	None
CHEMBL572878	TOZASERTIB	2	464.60	0	3.50	VX-680/MK-0457	Cc1cc(Nc2cc(N3CCN(C)CC3)nc(Sc3ccc(NC(=O)C4CC4)cc3)n2)n[nH]1	Activity	'='	86.0	%				UO_0000187					False	CHEMBL1063671	Percentage ROCK2 activity remaining in the presence of 1uM inhibitor	B	BAO_0000357	single protein format	Homo sapiens	None	None	None	None	CHEMBL2973	Rho-associated protein kinase 2	Homo sapiens	SINGLE PROTEIN	CHEMBL1150976	1	Scientific Literature	Biochem. J.	2007	None
CHEMBL296586	KENPAULLONE	0	327.18	0	4.09	Kenpaullone	O=C1Cc2c([nH]c3ccc(Br)cc23)-c2ccccc2N1	Activity	'='	42.0	%			Antagonist	UO_0000187					False	CHEMBL1063671	Percentage ROCK2 activity remaining in the presence of 1uM inhibitor	B	BAO_0000357	single protein format	Homo sapiens	None	None	None	None	CHEMBL2973	Rho-associated protein kinase 2	Homo sapiens	SINGLE PROTEIN	CHEMBL1150976	1	Scientific Literature	Biochem. J.	2007	None
CHEMBL395942		0	288.35	0	1.35	SR-705	C[C@H](O)C(=O)N1CCC(Nc2ccc3[nH]ncc3c2)CC1	IC50	'='	10000.0	nM	5.00			UO_0000065	17.34	0.33	3.65	6.15	False	CHEMBL887137	Inhibition of ROCK2	B	BAO_0000357	single protein format	None	None	None	None	None	CHEMBL2973	Rho-associated protein kinase 2	Homo sapiens	SINGLE PROTEIN	CHEMBL1139200	1	Scientific Literature	Bioorg. Med. Chem. Lett.	2007	None
CHEMBL597127		0	425.53	0	2.75	17	COc1ccc(C(=O)NCc2cccc(C(=O)NCCC3CCCNC3)c2)cc1OC	IC50	'='	53.0	nM	7.28			UO_0000065	17.10	0.32	4.53	8.20	False	CHEMBL1071707	Inhibition of human ROCK2 by homogenous luciferase assay	B	BAO_0000357	single protein format	Homo sapiens	None	None	None	None	CHEMBL2973	Rho-associated protein kinase 2	Homo sapiens	SINGLE PROTEIN	CHEMBL1157712	1	Scientific Literature	J. Med. Chem.	2010	None
CHEMBL392064		0	384.87	0	3.35	SR-709	O=C([C@@H](O)c1ccccc1Cl)N1CCC(Nc2ccc3[nH]ncc3c2)CC1	IC50	'='	1700.0	nM	5.77			UO_0000065	14.99	0.29	2.42	7.10	False	CHEMBL887137	Inhibition of ROCK2	B	BAO_0000357	single protein format	None	None	None	None	None	CHEMBL2973	Rho-associated protein kinase 2	Homo sapiens	SINGLE PROTEIN	CHEMBL1139200	1	Scientific Literature	Bioorg. Med. Chem. Lett.	2007	None
CHEMBL473420	GSK-1030058A	0	492.48	1	5.49	GSK1030058A	COC(=O)c1sc(-n2cnc3cc(OC)c(OC)cc32)cc1OCc1ccccc1C(F)(F)F	Inhibition	'='	1.69	%				UO_0000187					False	CHEMBL1961926	GSK_PKIS: ROCK2 mean inhibition at 0.1 uM [Nanosyn]	B	BAO_0000357	single protein format	None	None	None	None	None	CHEMBL2973	Rho-associated protein kinase 2	Homo sapiens	SINGLE PROTEIN	CHEMBL1961873	16	GSK Published Kinase Inhibitor Set			None
CHEMBL1090360		0	587.71	2	6.28	26	O=C(Cc1ccccc1)Nc1cccc(-c2nc3sccn3c2-c2ccnc(Nc3cccc(N4CCOCC4)c3)n2)c1	IC50	'>'	1000.0	nM				UO_0000065					False	CHEMBL1109671	Inhibition of ROCK2	B	BAO_0000357	single protein format	None	None	None	None	None	CHEMBL2973	Rho-associated protein kinase 2	Homo sapiens	SINGLE PROTEIN	CHEMBL1156213	1	Scientific Literature	Bioorg. Med. Chem. Lett.	2010	None
CHEMBL2062290		0	598.48	0	4.51	SB-739245-AC	CCN1CCC(CC(=O)Nc2n[nH]c3nc(-c4cccs4)c(Br)cc23)CC1.O=C(O)C(O)C(O)C(=O)O	Inhibition	'='	0.3	%				UO_0000187					False	CHEMBL1961927	GSK_PKIS: ROCK2 mean inhibition at 1 uM [Nanosyn]	B	BAO_0000357	single protein format	None	None	None	None	None	CHEMBL2973	Rho-associated protein kinase 2	Homo sapiens	SINGLE PROTEIN	CHEMBL1961873	16	GSK Published Kinase Inhibitor Set			None
CHEMBL1077599		0	831.04	2	-1.65	4	N=C(N)NCCC[C@@H](NC(=O)[C@@H](CCCNC(=N)N)NC(=O)CCCCCNC(=O)[C@@H](CCCCN)NC(=O)CCCCCNC(=O)c1ccc(C(N)=O)cc1)C(N)=O	Kd	'='	177.0	nM	6.75			UO_0000065	8.12	0.16	8.40	1.77	False	CHEMBL1110413	Displacement of ARC583 from ROCK2	B	BAO_0000357	single protein format	None	None	None	None	None	CHEMBL2973	Rho-associated protein kinase 2	Homo sapiens	SINGLE PROTEIN	CHEMBL1154334	1	Scientific Literature	Bioorg. Med. Chem. Lett.	2009	None
CHEMBL1916359		0	419.67	1	6.30	20	[O-][n+]1ccc2c(-c3ccc(F)cc3Cl)ccnc2c1-c1c(Cl)cccc1Cl	IC50	'>'	10000.0	nM				UO_0000065					False	CHEMBL1919626	Inhibition of human ROCK-2	B	BAO_0000357	single protein format	Homo sapiens	None	None	None	None	CHEMBL2973	Rho-associated protein kinase 2	Homo sapiens	SINGLE PROTEIN	CHEMBL1914450	1	Scientific Literature	J. Med. Chem.	2011	None
CHEMBL482326	GSK-1030062A	0	505.52	2	5.40	GSK1030062A	COc1cc2ncn(-c3cc(OCc4ccccc4C(F)(F)F)c(C(=O)N(C)C)s3)c2cc1OC	Inhibition	'='	1.56	%				UO_0000187					False	CHEMBL1961927	GSK_PKIS: ROCK2 mean inhibition at 1 uM [Nanosyn]	B	BAO_0000357	single protein format	None	None	None	None	None	CHEMBL2973	Rho-associated protein kinase 2	Homo sapiens	SINGLE PROTEIN	CHEMBL1961873	16	GSK Published Kinase Inhibitor Set			None
CHEMBL567173		0	206.25	0	3.80	5	c1ccc2c(c1)[nH]c1c3cc[nH]c3ccc21	Activity	'='	89.0	%				UO_0000187					False	CHEMBL1056857	Inhibition of ROCK2 assessed as residual enzyme activity at 10 uM relative to untreated control	B	BAO_0000357	single protein format	None	None	None	None	None	CHEMBL2973	Rho-associated protein kinase 2	Homo sapiens	SINGLE PROTEIN	CHEMBL1154186	1	Scientific Literature	J. Med. Chem.	2009	None
CHEMBL2023154		0	280.33	0	2.93	BDBM50382686	O=C(NCCc1ccccc1)Nc1ccc2[nH]ncc2c1	IC50	'='	670.0	nM	6.17		417325	UO_0000065	22.02	0.40	3.24	8.84	False	CHEMBL3888819	FRET-Based Enzyme-Coupled Assay: A robust FRET-based, enzyme-coupled assay format, Z-Lyte® Kinase Assay Ser/Thr 13 Peptide Kit (Invitrogen, cat. PV3793), was employed in this study to monitor inhibition of ROCK1 (Invitrogen, cat. PV3691) and ROCK2 (Invitrogen, cat. PV3759) enzyme activities. Compounds were tested on three separate days with 8 point dilutions done in duplicate to determine the ave…	B	BAO_0000357	single protein format	None	None	None	None	None	CHEMBL2973	Rho-associated protein kinase 2	Homo sapiens	SINGLE PROTEIN	CHEMBL3886847	37	BindingDB Database		2016	None
CHEMBL3935660		0	424.50	0	4.83	BDBM197987	O=C(Nc1ccc(-c2n[nH]c(=O)c3ccccc23)cc1)c1ccc(N2CCCCC2)cc1	IC50	'='	2.1	nM	8.68		351465	UO_0000065	20.44	0.37	3.85	11.11	False	CHEMBL3887752	In Vitro Assay: The effectiveness of compounds of the present invention as ROCK inhibitors can be determined in a 30 μL assay containing 20 mM HEPES, pH 7.5, 20 mM MgCl2, 0.015% Brij-35, 4 mM DTT, 5 μM ATP and 1.5 μM peptide substrate (FITC-AHA-AKRRRLSSLRA-OH). Compounds were dissolved in DMSO so that the final concentration of DMSO was <2%, and the reaction was initiated with Rho kinase variants…	B	BAO_0000357	single protein format	Homo sapiens	None	None	None	None	CHEMBL2973	Rho-associated protein kinase 2	Homo sapiens	SINGLE PROTEIN	CHEMBL3886438	37	BindingDB Database		2015	None
CHEMBL405145		0	294.31	0	2.68	5	O=C(Nc1n[nH]c2nc(-c3ccc(O)cc3)ccc12)C1CC1	Inhibition	'='	41.0	%				UO_0000187					False	CHEMBL770790	Inhibition of ROKa, ROCK II at 10 uM	B	BAO_0000357	single protein format	None	None	None	None	None	CHEMBL2973	Rho-associated protein kinase 2	Homo sapiens	SINGLE PROTEIN	CHEMBL1136207	1	Scientific Literature	Bioorg. Med. Chem. Lett.	2003	None
CHEMBL2024653		0	1003.25	None	None	XI, ARC-3007	C=C(N)NCCC[C@@H](NC(=O)[C@@H](CCCNC(=N)N)NC(=O)CCCCCNC(=O)[C@@H](CCCCN)NC(=O)CCCNC(=O)CNCC(=O)NCCNS(=O)(=O)c1cccc2cnccc12)C(N)=O	IC50	'<'	31622.78	nM				UO_0000065					False	CHEMBL2024934	Displacement of fluorescent-ARC-1042 from His6-tagged recombinant human ROCK2 by fluorescence anisotropy assay	B	BAO_0000357	single protein format	Homo sapiens	None	None	None	None	CHEMBL2973	Rho-associated protein kinase 2	Homo sapiens	SINGLE PROTEIN	CHEMBL2021921	1	Scientific Literature	Bioorg. Med. Chem. Lett.	2012	None
CHEMBL271715		0	550.01	1	3.80	19	O=C1NC(=O)c2c1c(-c1ccccc1Cl)cc1c2c2cc(O)c(OCCCN3CCOCC3)cc2n1CCO	Inhibition	'='	70.0	%				UO_0000187					False	CHEMBL948240	Inhibition of ROCK2 at 10 uM	B	BAO_0000357	single protein format	None	None	None	None	None	CHEMBL2973	Rho-associated protein kinase 2	Homo sapiens	SINGLE PROTEIN	CHEMBL1143190	1	Scientific Literature	Bioorg. Med. Chem. Lett.	2008	None
CHEMBL2332090		0	352.39	0	3.42	5p	COc1cc(CNC(=O)Nc2ccc(-c3cn[nH]c3)cc2)cc(OC)c1	IC50	'='	281.0	nM	6.55			UO_0000065	18.59	0.34	3.13	7.42	True	CHEMBL2341182	Inhibition of ROCK2 (unknown origin) after 4 hrs by HTRF assay	B	BAO_0000357	single protein format	Homo sapiens	None	None	None	None	CHEMBL2973	Rho-associated protein kinase 2	Homo sapiens	SINGLE PROTEIN	CHEMBL2331531	1	Scientific Literature	J. Med. Chem.	2013	None
CHEMBL509032	TAE-684	0	614.22	2	5.02	TAE684	COc1cc(N2CCC(N3CCN(C)CC3)CC2)ccc1Nc1ncc(Cl)c(Nc2ccccc2S(=O)(=O)C(C)C)n1	Activity	'='	40.0	%				UO_0000187					False	CHEMBL2015805	Inhibition of ROCK 2 assessed as residual activity at 10 uM relative to control	B	BAO_0000357	single protein format	None	None	None	None	None	CHEMBL2973	Rho-associated protein kinase 2	Homo sapiens	SINGLE PROTEIN	CHEMBL2010643	1	Scientific Literature	Bioorg. Med. Chem. Lett.	2012	None
CHEMBL2332092		0	336.40	0	3.43	8a	COc1cccc(CNC(=O)N(C)c2ccc(-c3cn[nH]c3)cc2)c1	IC50	'='	87.0	nM	7.06			UO_0000065	20.99	0.39	3.63	10.05	False	CHEMBL2341182	Inhibition of ROCK2 (unknown origin) after 4 hrs by HTRF assay	B	BAO_0000357	single protein format	Homo sapiens	None	None	None	None	CHEMBL2973	Rho-associated protein kinase 2	Homo sapiens	SINGLE PROTEIN	CHEMBL2331531	1	Scientific Literature	J. Med. Chem.	2013	None
CHEMBL17551		0	133.15	0	1.15	8	Nc1ccc2[nH]ncc2c1	IC50	'='	119700.0	nM	3.92			UO_0000065	29.45	0.54	2.77	7.17	True	CHEMBL2025931	Inhibition of ROCK2 after 1 hr by FRET-based enzyme-coupled assay	B	BAO_0000357	single protein format	None	None	None	None	None	CHEMBL2973	Rho-associated protein kinase 2	Homo sapiens	SINGLE PROTEIN	CHEMBL2021814	1	Scientific Literature	J. Med. Chem.	2012	None
CHEMBL193232		0	396.45	0	4.31	20	O=C(O)C1COc2cc3nc(-c4cccs4)c(-c4cccs4)nc3cc2O1	Inhibition	'='	-1.0	%				UO_0000187					False	CHEMBL836157	In vitro percent inhibition of Protein kinase ROCK2 at 10 uM concentration of compound dissolved in 100% DMSO using 5''-[gamma-33P]-triphosphate	B	BAO_0000357	single protein format	None	None	None	None	None	CHEMBL2973	Rho-associated protein kinase 2	Homo sapiens	SINGLE PROTEIN	CHEMBL1140238	1	Scientific Literature	Bioorg. Med. Chem. Lett.	2005	None
CHEMBL376967		0	474.97	0	3.41	27	COc1cc2ncnc(Nc3cccc(Cl)c3F)c2cc1CN(CCN(C)C)[C@@H](C)C(N)=O	IC50	'>'	10000.0	nM				UO_0000065					False	CHEMBL870120	Inhibition of ROCK2	B	BAO_0000357	single protein format	Homo sapiens	None	None	None	None	CHEMBL2973	Rho-associated protein kinase 2	Homo sapiens	SINGLE PROTEIN	CHEMBL1147701	1	Scientific Literature	Bioorg. Med. Chem. Lett.	2006	None
CHEMBL2325985		0	475.00	0	4.01	38	NC1(C(=O)NC(Cc2ccccc2)c2ccc(Cl)cc2)CCN(c2ncnc3[nH]ccc23)CC1	IC50	'='	586.0	nM	6.23			UO_0000065	13.12	0.25	2.22	6.24	False	CHEMBL2330882	Inhibition of recombinant ROCK2 (unknown origin) using 5-FAM-labeled peptide as substrate after 1 hr by caliper off-chip incubation mobility shift assay	B	BAO_0000357	single protein format	Homo sapiens	None	None	None	None	CHEMBL2973	Rho-associated protein kinase 2	Homo sapiens	SINGLE PROTEIN	CHEMBL2321772	1	Scientific Literature	J. Med. Chem.	2013	None
CHEMBL2332083		0	318.38	0	3.67	5h	O=C(Nc1ccc(-c2cn[nH]c2)cc1)N1CCc2ccccc2C1	IC50	'='	280.0	nM	6.55			UO_0000065	20.58	0.37	2.88	10.74	True	CHEMBL2341182	Inhibition of ROCK2 (unknown origin) after 4 hrs by HTRF assay	B	BAO_0000357	single protein format	Homo sapiens	None	None	None	None	CHEMBL2973	Rho-associated protein kinase 2	Homo sapiens	SINGLE PROTEIN	CHEMBL2331531	1	Scientific Literature	J. Med. Chem.	2013	None
CHEMBL2332085		0	352.39	0	3.42	5k	COc1cccc(CNC(=O)Nc2ccc(-c3cn[nH]c3)cc2)c1OC	IC50	'='	253.0	nM	6.60			UO_0000065	18.72	0.35	3.18	7.47	True	CHEMBL2341182	Inhibition of ROCK2 (unknown origin) after 4 hrs by HTRF assay	B	BAO_0000357	single protein format	Homo sapiens	None	None	None	None	CHEMBL2973	Rho-associated protein kinase 2	Homo sapiens	SINGLE PROTEIN	CHEMBL2331531	1	Scientific Literature	J. Med. Chem.	2013	None
CHEMBL2331562		0	336.40	0	3.10	12o	O=C(Nc1ccc(-c2cn[nH]c2)cc1)N(CCO)Cc1ccccc1	IC50	'='	12.0	nM	7.92			UO_0000065	23.55	0.43	4.82	9.75	True	CHEMBL2341182	Inhibition of ROCK2 (unknown origin) after 4 hrs by HTRF assay	B	BAO_0000357	single protein format	Homo sapiens	None	None	None	None	CHEMBL2973	Rho-associated protein kinase 2	Homo sapiens	SINGLE PROTEIN	CHEMBL2331531	1	Scientific Literature	J. Med. Chem.	2013	None
CHEMBL2332080		0	293.33	0	3.83	5e	O=C(Nc1ccc(-c2cn[nH]c2)cc1)OCc1ccccc1	IC50	'='	7.0	nM	8.15			UO_0000065	27.80	0.51	4.32	12.17	False	CHEMBL2341182	Inhibition of ROCK2 (unknown origin) after 4 hrs by HTRF assay	B	BAO_0000357	single protein format	Homo sapiens	None	None	None	None	CHEMBL2973	Rho-associated protein kinase 2	Homo sapiens	SINGLE PROTEIN	CHEMBL2331531	1	Scientific Literature	J. Med. Chem.	2013	None
CHEMBL2332070		0	433.56	0	4.61	12j	COc1cccc(CN(CCCN2CCCC2)C(=O)Nc2ccc(-c3cn[nH]c3)cc2)c1	IC50	'='	5.0	nM	8.30			UO_0000065	19.15	0.35	3.69	11.30	True	CHEMBL2341182	Inhibition of ROCK2 (unknown origin) after 4 hrs by HTRF assay	B	BAO_0000357	single protein format	Homo sapiens	None	None	None	None	CHEMBL2973	Rho-associated protein kinase 2	Homo sapiens	SINGLE PROTEIN	CHEMBL2331531	1	Scientific Literature	J. Med. Chem.	2013	None
CHEMBL2325731		0	469.98	0	2.24	54	CN(C)C(=O)CC(NC(=O)C1(N)CCN(c2ncnc3[nH]ccc23)CC1)c1ccc(Cl)cc1	IC50	'='	266.0	nM	6.58			UO_0000065	13.99	0.27	4.34	5.47	False	CHEMBL2330882	Inhibition of recombinant ROCK2 (unknown origin) using 5-FAM-labeled peptide as substrate after 1 hr by caliper off-chip incubation mobility shift assay	B	BAO_0000357	single protein format	Homo sapiens	None	None	None	None	CHEMBL2973	Rho-associated protein kinase 2	Homo sapiens	SINGLE PROTEIN	CHEMBL2321772	1	Scientific Literature	J. Med. Chem.	2013	None
CHEMBL2332072		0	449.56	0	3.84	12l	COc1cccc(CN(CCCN2CCOCC2)C(=O)Nc2ccc(-c3cn[nH]c3)cc2)c1	IC50	'='	4.0	nM	8.40			UO_0000065	18.68	0.35	4.56	10.15	True	CHEMBL2341182	Inhibition of ROCK2 (unknown origin) after 4 hrs by HTRF assay	B	BAO_0000357	single protein format	Homo sapiens	None	None	None	None	CHEMBL2973	Rho-associated protein kinase 2	Homo sapiens	SINGLE PROTEIN	CHEMBL2331531	1	Scientific Literature	J. Med. Chem.	2013	None
CHEMBL222419	GSK-237701A	0	457.94	0	5.00	GSK237701A	COc1cc2ncn(-c3cc(O[C@H](C)c4ccccc4Cl)c(C(N)=O)s3)c2cc1OC	Inhibition	'='	13.56	%				UO_0000187					False	CHEMBL1961927	GSK_PKIS: ROCK2 mean inhibition at 1 uM [Nanosyn]	B	BAO_0000357	single protein format	None	None	None	None	None	CHEMBL2973	Rho-associated protein kinase 2	Homo sapiens	SINGLE PROTEIN	CHEMBL1961873	16	GSK Published Kinase Inhibitor Set			None
CHEMBL1909394	GW621823A	0	659.61	2	7.26	GW621823A	CCCN(CCS(C)(=O)=O)Cc1ccc(-c2ccc3ncnc(Nc4ccc(OCc5cccc(F)c5)c(Cl)c4)c3c2)o1.Cl	Inhibition	'='	2.01	%				UO_0000187					False	CHEMBL1961927	GSK_PKIS: ROCK2 mean inhibition at 1 uM [Nanosyn]	B	BAO_0000357	single protein format	None	None	None	None	None	CHEMBL2973	Rho-associated protein kinase 2	Homo sapiens	SINGLE PROTEIN	CHEMBL1961873	16	GSK Published Kinase Inhibitor Set			None
CHEMBL517907	GW680191X	0	438.55	0	3.15	GW680191X	C#Cc1cccc(Nc2ncnc3ccc(OCCCCNCCS(C)(=O)=O)cc23)c1	Inhibition	'='	6.92	%				UO_0000187					False	CHEMBL1961927	GSK_PKIS: ROCK2 mean inhibition at 1 uM [Nanosyn]	B	BAO_0000357	single protein format	None	None	None	None	None	CHEMBL2973	Rho-associated protein kinase 2	Homo sapiens	SINGLE PROTEIN	CHEMBL1961873	16	GSK Published Kinase Inhibitor Set			None
CHEMBL188784	GW828529X	0	468.39	1	5.89	GW828529X	Fc1ccc(Nc2nccc(-c3c(-c4ccc(C(F)(F)F)cc4)nn4ncccc34)n2)cc1F	Inhibition	'='	2.36	%				UO_0000187					False	CHEMBL1961927	GSK_PKIS: ROCK2 mean inhibition at 1 uM [Nanosyn]	B	BAO_0000357	single protein format	None	None	None	None	None	CHEMBL2973	Rho-associated protein kinase 2	Homo sapiens	SINGLE PROTEIN	CHEMBL1961873	16	GSK Published Kinase Inhibitor Set			None
CHEMBL362558	LY-2090314	2	512.55	1	3.42	SID103905564	O=C1NC(=O)C(c2cnc3ccccn23)=C1c1cn2c3c(cc(F)cc13)CN(C(=O)N1CCCCC1)CC2	Ki	'>'	7943.28	nM			inactive	UO_0000065					False	CHEMBL1963722	PUBCHEM_BIOASSAY: Navigating the Kinome. (Class of assay: other) Panel member name: ROCK2	F	BAO_0000019	assay format	None	None	None	None	None	CHEMBL2973	Rho-associated protein kinase 2	Homo sapiens	SINGLE PROTEIN	CHEMBL1201862	7	PubChem BioAssays			None
CHEMBL1968380		0	521.67	1	3.56	SID103904638	CCC1C(=O)N(C)c2cnc(Nc3ccc(C(=O)NC4CCN(C)CC4)cc3OC)nc2N1C1CCCC1	Ki	'>'	7943.28	nM			inactive	UO_0000065					False	CHEMBL1963722	PUBCHEM_BIOASSAY: Navigating the Kinome. (Class of assay: other) Panel member name: ROCK2	F	BAO_0000019	assay format	None	None	None	None	None	CHEMBL2973	Rho-associated protein kinase 2	Homo sapiens	SINGLE PROTEIN	CHEMBL1201862	7	PubChem BioAssays			None
CHEMBL2006493		0	282.22	0	3.33	SID103905619	O=C1CCCc2oc3cc(C(F)(F)F)ccc3c(=O)c21	Ki	'>'	7943.28	nM			inactive	UO_0000065					False	CHEMBL1963722	PUBCHEM_BIOASSAY: Navigating the Kinome. (Class of assay: other) Panel member name: ROCK2	F	BAO_0000019	assay format	None	None	None	None	None	CHEMBL2973	Rho-associated protein kinase 2	Homo sapiens	SINGLE PROTEIN	CHEMBL1201862	7	PubChem BioAssays			None
CHEMBL1996510		0	424.46	0	2.09	SID103905057	O=C1NC(=O)C(c2c[nH]c3ccccc23)=C1c1nc(N2CCNCC2)nc2ccccc12	Ki	'>'	3981.07	nM			inactive	UO_0000065					False	CHEMBL1963722	PUBCHEM_BIOASSAY: Navigating the Kinome. (Class of assay: other) Panel member name: ROCK2	F	BAO_0000019	assay format	None	None	None	None	None	CHEMBL2973	Rho-associated protein kinase 2	Homo sapiens	SINGLE PROTEIN	CHEMBL1201862	7	PubChem BioAssays			None
CHEMBL1990821		0	427.54	1	6.78	SID103905170	Cc1cc(C)c(C)c(OCCCc2c(C(=O)O)[nH]c3c(-c4ccccc4C)cccc23)c1	Ki	'>'	7943.28	nM			inactive	UO_0000065					False	CHEMBL1963722	PUBCHEM_BIOASSAY: Navigating the Kinome. (Class of assay: other) Panel member name: ROCK2	F	BAO_0000019	assay format	None	None	None	None	None	CHEMBL2973	Rho-associated protein kinase 2	Homo sapiens	SINGLE PROTEIN	CHEMBL1201862	7	PubChem BioAssays			None
CHEMBL306380		0	281.36	0	3.14	SID103904783	Cc1ccc(-c2nn(C(C)(C)C)c3ncnc(N)c23)cc1	Ki	'='	3162.28	nM	5.50		active	UO_0000065					False	CHEMBL1963722	PUBCHEM_BIOASSAY: Navigating the Kinome. (Class of assay: other) Panel member name: ROCK2	F	BAO_0000019	assay format	None	None	None	None	None	CHEMBL2973	Rho-associated protein kinase 2	Homo sapiens	SINGLE PROTEIN	CHEMBL1201862	7	PubChem BioAssays			None
CHEMBL1682357		0	275.31	0	3.81	SID103904525	c1ccc(Cc2cc(-c3ccc4[nH]ncc4c3)on2)cc1	Ki	'='	39.81	nM	7.40		active	UO_0000065					False	CHEMBL1963722	PUBCHEM_BIOASSAY: Navigating the Kinome. (Class of assay: other) Panel member name: ROCK2	F	BAO_0000019	assay format	None	None	None	None	None	CHEMBL2973	Rho-associated protein kinase 2	Homo sapiens	SINGLE PROTEIN	CHEMBL1201862	7	PubChem BioAssays			None
CHEMBL1966087		0	267.33	0	2.39	SID103904970	C(=Cc1cncc(OC2CCNC2)c1)c1ccncc1	Ki	'='	199.53	nM	6.70		active	UO_0000065					False	CHEMBL1963722	PUBCHEM_BIOASSAY: Navigating the Kinome. (Class of assay: other) Panel member name: ROCK2	F	BAO_0000019	assay format	None	None	None	None	None	CHEMBL2973	Rho-associated protein kinase 2	Homo sapiens	SINGLE PROTEIN	CHEMBL1201862	7	PubChem BioAssays			None
CHEMBL1997340		0	312.33	0	1.81	SID103904524	O=C(c1cc(-c2ccc3[nH]ncc3c2)on1)N1CCCC(O)C1	Ki	'='	2511.89	nM	5.60		active	UO_0000065					False	CHEMBL1963722	PUBCHEM_BIOASSAY: Navigating the Kinome. (Class of assay: other) Panel member name: ROCK2	F	BAO_0000019	assay format	None	None	None	None	None	CHEMBL2973	Rho-associated protein kinase 2	Homo sapiens	SINGLE PROTEIN	CHEMBL1201862	7	PubChem BioAssays			None
CHEMBL607535	MEISOINDIGO	0	276.30	0	2.53	2	CN1C(=O)/C(=C2/C(=O)Nc3ccccc32)c2ccccc21	Inhibition	'='	0.0	%				UO_0000187					False	CHEMBL1066099	Inhibition of ROCK2 at 10 uM	B	BAO_0000357	single protein format	None	None	None	None	None	CHEMBL2973	Rho-associated protein kinase 2	Homo sapiens	SINGLE PROTEIN	CHEMBL1152632	1	Scientific Literature	Bioorg. Med. Chem.	2009	None
CHEMBL34241	ROTTLERIN	0	516.55	2	5.40	Rottlerin	CC(=O)c1c(O)c(C)c(O)c(Cc2c(O)c3c(c(C(=O)/C=C/c4ccccc4)c2O)OC(C)(C)C=C3)c1O	Activity	'='	90.0	%				UO_0000187					False	CHEMBL1063774	Percentage ROCK2 activity remaining in the presence of 10uM inhibitor	B	BAO_0000357	single protein format	Homo sapiens	None	None	None	None	CHEMBL2973	Rho-associated protein kinase 2	Homo sapiens	SINGLE PROTEIN	CHEMBL1150976	1	Scientific Literature	Biochem. J.	2007	None
CHEMBL34704		0	380.50	0	3.12	U-0126	N#CC(=C(/N)Sc1ccccc1N)/C(C#N)=C(\N)Sc1ccccc1N	Activity	'='	81.0	%				UO_0000187					False	CHEMBL1063774	Percentage ROCK2 activity remaining in the presence of 10uM inhibitor	B	BAO_0000357	single protein format	Homo sapiens	None	None	None	None	CHEMBL2973	Rho-associated protein kinase 2	Homo sapiens	SINGLE PROTEIN	CHEMBL1150976	1	Scientific Literature	Biochem. J.	2007	None
CHEMBL379300	A-443654	0	397.48	0	4.36	A-443654	Cc1n[nH]c2ccc(-c3cncc(OC[C@@H](N)Cc4c[nH]c5ccccc45)c3)cc12	Activity	'='	8.0	%			Antagonist	UO_0000187					False	CHEMBL1063670	Percentage ROCK2 activity remaining in the presence of 0.1uM inhibitor	B	BAO_0000357	single protein format	Homo sapiens	None	None	None	None	CHEMBL2973	Rho-associated protein kinase 2	Homo sapiens	SINGLE PROTEIN	CHEMBL1150976	1	Scientific Literature	Biochem. J.	2007	None
CHEMBL3980726		0	419.53	0	2.80	BDBM251941	COc1cc(C(=O)NC(CN2CCN(C)CC2)c2ccccc2)ccc1-c1cn[nH]c1	IC50	'='	77.1	nM	7.11		439376	UO_0000065	16.95	0.31	4.31	9.68	False	CHEMBL3889186	In Vitro Assay: The effectiveness of compounds of the present invention as ROCK inhibitors can be determined in a 30 μL assay containing 20 mM HEPES, pH 7.5, 20 mM MgCl2, 0.015% Brij-35, 4 mM DTT, 5 μM ATP and 1.5 μM peptide substrate (FITC-AHA-AKRRRLSSLRA-OH). Compounds were dissolved in DMSO so that the final concentration of DMSO was <2%, and the reaction was initiated with Rho kinase variants…	B	BAO_0000357	single protein format	Homo sapiens	None	None	None	None	CHEMBL2973	Rho-associated protein kinase 2	Homo sapiens	SINGLE PROTEIN	CHEMBL3886981	37	BindingDB Database		2016	None
CHEMBL3911197		0	379.45	0	3.21	BDBM251994	COc1cc(C(=O)NCc2ccc3nc(N)sc3c2)ccc1-c1cn[nH]c1	IC50	'='	401.0	nM	6.40		439440	UO_0000065	16.86	0.32	3.19	6.04	False	CHEMBL3889186	In Vitro Assay: The effectiveness of compounds of the present invention as ROCK inhibitors can be determined in a 30 μL assay containing 20 mM HEPES, pH 7.5, 20 mM MgCl2, 0.015% Brij-35, 4 mM DTT, 5 μM ATP and 1.5 μM peptide substrate (FITC-AHA-AKRRRLSSLRA-OH). Compounds were dissolved in DMSO so that the final concentration of DMSO was <2%, and the reaction was initiated with Rho kinase variants…	B	BAO_0000357	single protein format	Homo sapiens	None	None	None	None	CHEMBL2973	Rho-associated protein kinase 2	Homo sapiens	SINGLE PROTEIN	CHEMBL3886981	37	BindingDB Database		2016	None
CHEMBL3906535		0	420.69	0	4.43	BDBM251973	COc1cc(C(=O)NCc2ccc(Br)cc2Cl)ccc1-c1cn[nH]c1	IC50	'='	4.69	nM	8.33		439408	UO_0000065	19.80	0.45	3.90	12.43	False	CHEMBL3889186	In Vitro Assay: The effectiveness of compounds of the present invention as ROCK inhibitors can be determined in a 30 μL assay containing 20 mM HEPES, pH 7.5, 20 mM MgCl2, 0.015% Brij-35, 4 mM DTT, 5 μM ATP and 1.5 μM peptide substrate (FITC-AHA-AKRRRLSSLRA-OH). Compounds were dissolved in DMSO so that the final concentration of DMSO was <2%, and the reaction was initiated with Rho kinase variants…	B	BAO_0000357	single protein format	Homo sapiens	None	None	None	None	CHEMBL2973	Rho-associated protein kinase 2	Homo sapiens	SINGLE PROTEIN	CHEMBL3886981	37	BindingDB Database		2016	None
CHEMBL502835	NINTEDANIB	4	539.64	1	3.62	BIBF-1120	COC(=O)c1ccc2c(c1)NC(=O)/C2=C(\Nc1ccc(N(C)C(=O)CN2CCN(C)CC2)cc1)c1ccccc1	Kd	'>'	10000.0	nM				UO_0000065					False	CHEMBL1908666	Binding constant for ROCK2 kinase domain	B	BAO_0000357	single protein format	None	None	None	None	None	CHEMBL2973	Rho-associated protein kinase 2	Homo sapiens	SINGLE PROTEIN	CHEMBL1908390	1	Scientific Literature	Nat. Biotechnol.	2011	None
CHEMBL508975		0	331.38	0	4.25	17	Cc1[nH]ncc1-c1ccc2nc(C3COc4ccccc4C3)oc2c1	IC50	'='	9.0	nM	8.05			UO_0000065	24.28	0.44	3.80	12.58	False	CHEMBL1009210	Inhibition of ROCK2	B	BAO_0000357	single protein format	None	None	None	None	None	CHEMBL2973	Rho-associated protein kinase 2	Homo sapiens	SINGLE PROTEIN	CHEMBL1152196	1	Scientific Literature	Bioorg. Med. Chem. Lett.	2008	None
CHEMBL453635		0	330.39	0	3.98	16	Cc1[nH]ncc1-c1ccc2nc(C3COc4ccccc4C3)[nH]c2c1	IC50						Not Determined						False	CHEMBL1009212	Inhibition of ROCK2 assessed as myosin light chain phosphorylation by cell-based assay	B	BAO_0000219	cell-based format	None	None	None	None	None	CHEMBL2973	Rho-associated protein kinase 2	Homo sapiens	SINGLE PROTEIN	CHEMBL1152196	1	Scientific Literature	Bioorg. Med. Chem. Lett.	2008	None
CHEMBL517891		0	402.45	0	4.37	24	CC(C)Oc1ccc2c(c1)CC(c1nc3ccc(-c4ccnc(N)n4)cc3o1)CO2	IC50	'='	294.0	nM	6.53			UO_0000065	16.23	0.30	2.16	6.78	False	CHEMBL1009210	Inhibition of ROCK2	B	BAO_0000357	single protein format	None	None	None	None	None	CHEMBL2973	Rho-associated protein kinase 2	Homo sapiens	SINGLE PROTEIN	CHEMBL1152196	1	Scientific Literature	Bioorg. Med. Chem. Lett.	2008	None
CHEMBL508975		0	331.38	0	4.25	17	Cc1[nH]ncc1-c1ccc2nc(C3COc4ccccc4C3)oc2c1	IC50	'='	533.0	nM	6.27			UO_0000065	18.93	0.34	2.02	9.81	False	CHEMBL1009212	Inhibition of ROCK2 assessed as myosin light chain phosphorylation by cell-based assay	B	BAO_0000219	cell-based format	None	None	None	None	None	CHEMBL2973	Rho-associated protein kinase 2	Homo sapiens	SINGLE PROTEIN	CHEMBL1152196	1	Scientific Literature	Bioorg. Med. Chem. Lett.	2008	None
CHEMBL454624		0	344.37	0	3.59	20	Nc1nccc(-c2ccc3nc(C4COc5ccccc5C4)oc3c2)n1	IC50						Not Determined						False	CHEMBL1009212	Inhibition of ROCK2 assessed as myosin light chain phosphorylation by cell-based assay	B	BAO_0000219	cell-based format	None	None	None	None	None	CHEMBL2973	Rho-associated protein kinase 2	Homo sapiens	SINGLE PROTEIN	CHEMBL1152196	1	Scientific Literature	Bioorg. Med. Chem. Lett.	2008	None
CHEMBL517561		0	362.36	0	3.72	26	Nc1nccc(-c2ccc3nc(C4COc5ccc(F)cc5C4)oc3c2)n1	IC50	'='	28.0	nM	7.55			UO_0000065	20.84	0.38	3.83	8.68	False	CHEMBL1009212	Inhibition of ROCK2 assessed as myosin light chain phosphorylation by cell-based assay	B	BAO_0000219	cell-based format	None	None	None	None	None	CHEMBL2973	Rho-associated protein kinase 2	Homo sapiens	SINGLE PROTEIN	CHEMBL1152196	1	Scientific Literature	Bioorg. Med. Chem. Lett.	2008	None
CHEMBL1081194		0	352.39	0	3.76	19c	O=C(NCc1cccc(F)c1)c1nc2ccc(-c3cn[nH]c3)cc2s1	IC50	'='	72.0	nM	7.14			UO_0000065	20.27	0.39	3.38	10.11	False	CHEMBL1102485	Inhibition of ROCK2	B	BAO_0000357	single protein format	None	None	None	None	None	CHEMBL2973	Rho-associated protein kinase 2	Homo sapiens	SINGLE PROTEIN	CHEMBL1154368	1	Scientific Literature	Bioorg. Med. Chem. Lett.	2009	None
CHEMBL1081184		0	367.86	1	5.06	6o	Clc1ccc2c(c1)CC(c1nc3ccc(-c4cn[nH]c4)cc3s1)CO2	IC50	'='	75.0	nM	7.12			UO_0000065	19.37	0.39	2.06	14.03	False	CHEMBL1102485	Inhibition of ROCK2	B	BAO_0000357	single protein format	None	None	None	None	None	CHEMBL2973	Rho-associated protein kinase 2	Homo sapiens	SINGLE PROTEIN	CHEMBL1154368	1	Scientific Literature	Bioorg. Med. Chem. Lett.	2009	None
CHEMBL608533	MIDOSTAURIN	4	570.65	2	5.91	PKC-412	CO[C@@H]1[C@H](N(C)C(=O)c2ccccc2)C[C@H]2O[C@]1(C)n1c3ccccc3c3c4c(c5c6ccccc6n2c5c31)C(=O)NC4	Kd	'='	2300.0	nM	5.64			UO_0000065	9.88	0.18	-0.27	7.25	False	CHEMBL1908666	Binding constant for ROCK2 kinase domain	B	BAO_0000357	single protein format	None	None	None	None	None	CHEMBL2973	Rho-associated protein kinase 2	Homo sapiens	SINGLE PROTEIN	CHEMBL1908390	1	Scientific Literature	Nat. Biotechnol.	2011	None
CHEMBL104264		0	446.37	0	3.58	H89	O=S(=O)(NCCNC/C=C/c1ccc(Br)cc1)c1cccc2cnccc12	Kd	'='	24.0	nM	7.62			UO_0000065	17.07	0.39	4.04	10.72	False	CHEMBL2024961	Displacement of fluorescent-ARC-1063 from His6-tagged recombinant human ROCK2 by luminescence intensity assay	B	BAO_0000357	single protein format	Homo sapiens	None	None	None	None	CHEMBL2973	Rho-associated protein kinase 2	Homo sapiens	SINGLE PROTEIN	CHEMBL2021921	1	Scientific Literature	Bioorg. Med. Chem. Lett.	2012	None
CHEMBL1983589		0	342.83	0	3.36	SID103904258	NC1CCC(Nc2cc(Cl)nc(-c3c[nH]c4ncccc34)n2)CC1	Ki	'='	3.162	nM	8.50		active	UO_0000065					False	CHEMBL1963722	PUBCHEM_BIOASSAY: Navigating the Kinome. (Class of assay: other) Panel member name: ROCK2	F	BAO_0000019	assay format	None	None	None	None	None	CHEMBL2973	Rho-associated protein kinase 2	Homo sapiens	SINGLE PROTEIN	CHEMBL1201862	7	PubChem BioAssays			None
CHEMBL437747		0	513.52	2	6.94	SID103905437	CCCn1c(C2CCNCC2)nc(-c2ccc(Cl)c(Cl)c2)c1-c1ccnc(NC2CCCCC2)n1	Ki	'>'	7943.28	nM			inactive	UO_0000065					False	CHEMBL1963722	PUBCHEM_BIOASSAY: Navigating the Kinome. (Class of assay: other) Panel member name: ROCK2	F	BAO_0000019	assay format	None	None	None	None	None	CHEMBL2973	Rho-associated protein kinase 2	Homo sapiens	SINGLE PROTEIN	CHEMBL1201862	7	PubChem BioAssays			None
CHEMBL2000508		0	295.34	0	4.26	SID103905065	Fc1ccc(-c2nc3sccn3c2-c2ccncc2)cc1	Ki	'>'	7943.28	nM			inactive	UO_0000065					False	CHEMBL1963722	PUBCHEM_BIOASSAY: Navigating the Kinome. (Class of assay: other) Panel member name: ROCK2	F	BAO_0000019	assay format	None	None	None	None	None	CHEMBL2973	Rho-associated protein kinase 2	Homo sapiens	SINGLE PROTEIN	CHEMBL1201862	7	PubChem BioAssays			None
CHEMBL2002456		0	282.35	0	3.38	SID103904496	CC(C)(C)Oc1cc(-c2ccncc2)cc2[nH]nc(N)c12	Ki	'='	50.12	nM	7.30		active	UO_0000065					False	CHEMBL1963722	PUBCHEM_BIOASSAY: Navigating the Kinome. (Class of assay: other) Panel member name: ROCK2	F	BAO_0000019	assay format	None	None	None	None	None	CHEMBL2973	Rho-associated protein kinase 2	Homo sapiens	SINGLE PROTEIN	CHEMBL1201862	7	PubChem BioAssays			None
CHEMBL1461728		0	255.25	0	2.95	SID47198987	O=C(Nc1ccc2[nH]ncc2c1)c1cccc(F)c1	Ki	'='	1584.89	nM	5.80		active	UO_0000065					False	CHEMBL1963722	PUBCHEM_BIOASSAY: Navigating the Kinome. (Class of assay: other) Panel member name: ROCK2	F	BAO_0000019	assay format	None	None	None	None	None	CHEMBL2973	Rho-associated protein kinase 2	Homo sapiens	SINGLE PROTEIN	CHEMBL1201862	7	PubChem BioAssays			None
CHEMBL109981		0	476.53	0	3.53	14	COc1ccccc1C1=C(c2cn(CCCNC(=O)OC(C)(C)C)c3ncccc23)C(=O)NC1=O	Activity	'='	78.0	%				UO_0000187					False	CHEMBL770787	Inhibition of ROCK-II	B	BAO_0000357	single protein format	Homo sapiens	None	None	None	None	CHEMBL2973	Rho-associated protein kinase 2	Homo sapiens	SINGLE PROTEIN	CHEMBL1146654	1	Scientific Literature	Bioorg. Med. Chem. Lett.	2004	None
CHEMBL483748	GSK-953913A	0	390.46	0	4.13	GSK953913A	NS(=O)(=O)c1ccc(-c2cc3ccncc3cc2OCc2ccccc2)cc1	Inhibition	'='	2.48	%				UO_0000187					False	CHEMBL1961926	GSK_PKIS: ROCK2 mean inhibition at 0.1 uM [Nanosyn]	B	BAO_0000357	single protein format	None	None	None	None	None	CHEMBL2973	Rho-associated protein kinase 2	Homo sapiens	SINGLE PROTEIN	CHEMBL1961873	16	GSK Published Kinase Inhibitor Set			None
CHEMBL394438		0	369.86	0	2.56	SR-1351	NC(C(=O)N1CCN(c2ccc3[nH]ncc3c2)CC1)c1ccc(Cl)cc1	IC50	'='	190.0	nM	6.72			UO_0000065	18.17	0.35	4.16	8.59	False	CHEMBL887137	Inhibition of ROCK2	B	BAO_0000357	single protein format	None	None	None	None	None	CHEMBL2973	Rho-associated protein kinase 2	Homo sapiens	SINGLE PROTEIN	CHEMBL1139200	1	Scientific Literature	Bioorg. Med. Chem. Lett.	2007	None
CHEMBL1922034		0	347.38	0	2.89	21, SR7355	COc1cccc(CNC(=O)c2cc3ccc(-c4cn[nH]c4)nc3[nH]2)c1	IC50	'='	2.0	nM	8.70			UO_0000065	25.04	0.46	5.81	9.09	False	CHEMBL1924421	Inhibition of ROCK2	B	BAO_0000357	single protein format	None	None	None	None	None	CHEMBL2973	Rho-associated protein kinase 2	Homo sapiens	SINGLE PROTEIN	CHEMBL1921670	1	Scientific Literature	Bioorg. Med. Chem. Lett.	2011	None
CHEMBL1922037		0	467.53	0	4.42	27	COc1cccc(CNC(=O)c2cc3ccc(-c4cn[nH]c4)nc3n2Cc2cccc(OC)c2)c1	IC50	'='	4400.0	nM	5.36			UO_0000065	11.46	0.21	0.94	5.69	False	CHEMBL1924421	Inhibition of ROCK2	B	BAO_0000357	single protein format	None	None	None	None	None	CHEMBL2973	Rho-associated protein kinase 2	Homo sapiens	SINGLE PROTEIN	CHEMBL1921670	1	Scientific Literature	Bioorg. Med. Chem. Lett.	2011	None
CHEMBL1922127		0	431.54	0	3.78	40	COc1cccc(CN(CCN(C)C)C(=O)c2cn(C)c3cc(-c4cn[nH]c4)ccc23)c1	IC50	'='	1.0	nM	9.00			UO_0000065	20.86	0.38	5.22	13.56	False	CHEMBL1924421	Inhibition of ROCK2	B	BAO_0000357	single protein format	None	None	None	None	None	CHEMBL2973	Rho-associated protein kinase 2	Homo sapiens	SINGLE PROTEIN	CHEMBL1921670	1	Scientific Literature	Bioorg. Med. Chem. Lett.	2011	None
CHEMBL1923177		0	336.42	0	3.59	43	O=C(NCCc1cccs1)c1c[nH]c2cc(-c3cn[nH]c3)ccc12	IC50	'='	3.0	nM	8.52			UO_0000065	25.33	0.48	4.93	11.58	False	CHEMBL1925273	Inhibition of human 6-His-tagged ROCK2 expressed in Sf9 cells	B	BAO_0000219	cell-based format	Homo sapiens	None	None	Sf9	None	CHEMBL2973	Rho-associated protein kinase 2	Homo sapiens	SINGLE PROTEIN	CHEMBL1921667	1	Scientific Literature	Bioorg. Med. Chem. Lett.	2011	CHEMBL3308860
CHEMBL1923161		0	372.43	0	3.75	28	COc1cccc(CNC(=O)c2cc3ccc(-c4ccnc(N)c4)cc3[nH]2)c1	IC50	'='	1200.0	nM	5.92			UO_0000065	15.90	0.29	2.17	6.36	False	CHEMBL1925273	Inhibition of human 6-His-tagged ROCK2 expressed in Sf9 cells	B	BAO_0000219	cell-based format	Homo sapiens	None	None	Sf9	None	CHEMBL2973	Rho-associated protein kinase 2	Homo sapiens	SINGLE PROTEIN	CHEMBL1921667	1	Scientific Literature	Bioorg. Med. Chem. Lett.	2011	CHEMBL3308860
CHEMBL1923171		0	400.36	0	4.39	37	O=C(NCc1cccc(OC(F)(F)F)c1)c1c[nH]c2cc(-c3cn[nH]c3)ccc12	IC50	'='	220.0	nM	6.66			UO_0000065	16.63	0.31	2.27	8.04	False	CHEMBL1925273	Inhibition of human 6-His-tagged ROCK2 expressed in Sf9 cells	B	BAO_0000219	cell-based format	Homo sapiens	None	None	Sf9	None	CHEMBL2973	Rho-associated protein kinase 2	Homo sapiens	SINGLE PROTEIN	CHEMBL1921667	1	Scientific Literature	Bioorg. Med. Chem. Lett.	2011	CHEMBL3308860
CHEMBL92361		0	292.29	0	2.56	CGP-029482	O=C(O)Cc1c2ccccc2n2c1[nH]c(=O)c1ccccc12	Activity	'='	94.0	%				UO_0000187					False	CHEMBL1062037	Percent residual ROCK-II activity in the presence of 10uM inhibitor	B	BAO_0000357	single protein format	None	None	None	None	None	CHEMBL2973	Rho-associated protein kinase 2	Homo sapiens	SINGLE PROTEIN	CHEMBL1150975	1	Scientific Literature	Biochem. J.	2003	None
CHEMBL289277	EMODIN	0	270.24	0	1.89	Emodin	Cc1cc(O)c2c(c1)C(=O)c1cc(O)cc(O)c1C2=O	Activity	'='	90.0	%				UO_0000187					False	CHEMBL1062037	Percent residual ROCK-II activity in the presence of 10uM inhibitor	B	BAO_0000357	single protein format	None	None	None	None	None	CHEMBL2973	Rho-associated protein kinase 2	Homo sapiens	SINGLE PROTEIN	CHEMBL1150975	1	Scientific Literature	Biochem. J.	2003	None
CHEMBL1077600		0	846.05	2	-1.26	5	N=C(N)NCCC[C@@H](NC(=O)[C@@H](CCCNC(=N)N)NC(=O)CCCCCNC(=O)[C@@H](CCCCN)NC(=O)CCCCCNC(=O)Nc1ccc(C(N)=O)cc1)C(N)=O	Kd	'='	6100.0	nM	5.21			UO_0000065	6.16	0.12	6.47	1.33	False	CHEMBL1110413	Displacement of ARC583 from ROCK2	B	BAO_0000357	single protein format	None	None	None	None	None	CHEMBL2973	Rho-associated protein kinase 2	Homo sapiens	SINGLE PROTEIN	CHEMBL1154334	1	Scientific Literature	Bioorg. Med. Chem. Lett.	2009	None
CHEMBL269883	GW416981X	0	415.47	0	2.55	GW416981X	CC(C)COC(=O)c1ccc2c(c1)/C(=C/Nc1ccc(S(N)(=O)=O)cc1)C(=O)N2	Inhibition	'='	6.15	%				UO_0000187					False	CHEMBL1961926	GSK_PKIS: ROCK2 mean inhibition at 0.1 uM [Nanosyn]	B	BAO_0000357	single protein format	None	None	None	None	None	CHEMBL2973	Rho-associated protein kinase 2	Homo sapiens	SINGLE PROTEIN	CHEMBL1961873	16	GSK Published Kinase Inhibitor Set			None
CHEMBL1684195		0	342.36	0	3.25	20	O=c1[nH]c(C2=Cc3ccccc3OC2)nc2ccc(-c3cn[nH]c3)cc12	IC50	'>'	5000.0	nM				UO_0000065					False	CHEMBL1686688	Inhibition of ROCK2 by HTRF assay	B	BAO_0000357	single protein format	None	None	None	None	None	CHEMBL2973	Rho-associated protein kinase 2	Homo sapiens	SINGLE PROTEIN	CHEMBL1681768	1	Scientific Literature	Bioorg. Med. Chem. Lett.	2011	None
CHEMBL1684196		0	344.37	0	3.38	21	O=c1[nH]c(C2CCc3ccccc3O2)nc2ccc(-c3cn[nH]c3)cc12	IC50	'='	2.0	nM	8.70			UO_0000065	25.26	0.46	5.32	10.40	False	CHEMBL1686688	Inhibition of ROCK2 by HTRF assay	B	BAO_0000357	single protein format	None	None	None	None	None	CHEMBL2973	Rho-associated protein kinase 2	Homo sapiens	SINGLE PROTEIN	CHEMBL1681768	1	Scientific Literature	Bioorg. Med. Chem. Lett.	2011	None
CHEMBL3798256		0	446.44	0	2.65	6a	CN(C)S(=O)(=O)Nc1ccc(F)c(Nc2ncccc2-c2ncnc3[nH]cnc23)c1F	Activity	'='	92.0	%				UO_0000187					False	CHEMBL3802052	Inhibition of partial length wild type human ROCK2 expressed in mammalian system assessed as enzyme activity at 1 uM relative to control	B	BAO_0000019	assay format	Homo sapiens	None	None	None	None	CHEMBL2973	Rho-associated protein kinase 2	Homo sapiens	SINGLE PROTEIN	CHEMBL3797029	1	Scientific Literature	Bioorg. Med. Chem.	2016	None
CHEMBL1976328		0	388.50	1	5.81	SID103904381	Cc1cc(C)cc(NC(=O)Nc2ccc(-c3cccc4snc(N)c34)cc2)c1	Ki	'='	199.53	nM	6.70		active	UO_0000065					False	CHEMBL1963722	PUBCHEM_BIOASSAY: Navigating the Kinome. (Class of assay: other) Panel member name: ROCK2	F	BAO_0000019	assay format	None	None	None	None	None	CHEMBL2973	Rho-associated protein kinase 2	Homo sapiens	SINGLE PROTEIN	CHEMBL1201862	7	PubChem BioAssays			None
CHEMBL1998470		0	314.78	0	4.02	SID103904252	CCCC(=O)Nc1cc(-c2c[nH]c3ncccc23)cc(Cl)n1	Ki	'='	39.81	nM	7.40		active	UO_0000065					False	CHEMBL1963722	PUBCHEM_BIOASSAY: Navigating the Kinome. (Class of assay: other) Panel member name: ROCK2	F	BAO_0000019	assay format	None	None	None	None	None	CHEMBL2973	Rho-associated protein kinase 2	Homo sapiens	SINGLE PROTEIN	CHEMBL1201862	7	PubChem BioAssays			None
CHEMBL209534		0	297.32	0	1.26	SID103904794	CCOc1nc(C(=O)NCc2cccnc2)cc(N)c1C#N	Ki	'='	7943.28	nM	5.10		active	UO_0000065					False	CHEMBL1963722	PUBCHEM_BIOASSAY: Navigating the Kinome. (Class of assay: other) Panel member name: ROCK2	F	BAO_0000019	assay format	None	None	None	None	None	CHEMBL2973	Rho-associated protein kinase 2	Homo sapiens	SINGLE PROTEIN	CHEMBL1201862	7	PubChem BioAssays			None
CHEMBL494666		0	418.54	1	6.56	22c	CCC(Nc1cc(-c2[nH]c(SC)nc2-c2ccc(F)cc2)ccn1)c1ccccc1	Inhibition	'='	0.0	%				UO_0000187					False	CHEMBL1013133	Inhibition of human ROCK2 at 10 uM	B	BAO_0000357	single protein format	Homo sapiens	None	None	None	None	CHEMBL2973	Rho-associated protein kinase 2	Homo sapiens	SINGLE PROTEIN	CHEMBL1155084	1	Scientific Literature	J. Med. Chem.	2008	None
CHEMBL2006580		0	277.74	0	3.79	SID103905085	Oc1ccc(Nc2ncnc3scc(Cl)c23)cc1	Ki	'>'	7943.28	nM			inactive	UO_0000065					False	CHEMBL1963722	PUBCHEM_BIOASSAY: Navigating the Kinome. (Class of assay: other) Panel member name: ROCK2	F	BAO_0000019	assay format	None	None	None	None	None	CHEMBL2973	Rho-associated protein kinase 2	Homo sapiens	SINGLE PROTEIN	CHEMBL1201862	7	PubChem BioAssays			None
CHEMBL1997554		0	373.34	0	4.08	SID103904613	NC(=O)c1ccccc1Nc1nc(Nc2ccccc2)ncc1C(F)(F)F	Ki	'='	501.19	nM	6.30		active	UO_0000065					False	CHEMBL1963722	PUBCHEM_BIOASSAY: Navigating the Kinome. (Class of assay: other) Panel member name: ROCK2	F	BAO_0000019	assay format	None	None	None	None	None	CHEMBL2973	Rho-associated protein kinase 2	Homo sapiens	SINGLE PROTEIN	CHEMBL1201862	7	PubChem BioAssays			None
CHEMBL2003341		0	387.27	0	4.52	SID103904553	O=C(NC(CO)c1cc(Cl)cc(Cl)c1)c1ccc(-c2ccncc2)cc1	Ki	'='	25.12	nM	7.60		active	UO_0000065					False	CHEMBL1963722	PUBCHEM_BIOASSAY: Navigating the Kinome. (Class of assay: other) Panel member name: ROCK2	F	BAO_0000019	assay format	None	None	None	None	None	CHEMBL2973	Rho-associated protein kinase 2	Homo sapiens	SINGLE PROTEIN	CHEMBL1201862	7	PubChem BioAssays			None
CHEMBL1997433		0	496.57	1	5.68	BDBM140998	CCCC(=O)Nc1cccc(-c2nc(Nc3ccc4[nH]ncc4c3)c3cc(OCCOC)ccc3n2)c1	IC50	'='	0.000032	nM		Outside typical range	276252	UO_0000065					False	CHEMBL3705523	Binding Assay: ROCK-II inhibitory activity can be measured using the ROCK-II Assay Kit (Molecular Devices, inc.; Sunnyvale, Calif.).	B	BAO_0000357	single protein format	Homo sapiens	None	None	None	None	CHEMBL2973	Rho-associated protein kinase 2	Homo sapiens	SINGLE PROTEIN	CHEMBL3639077	37	BindingDB Database		2014	None
CHEMBL2023714		0	1301.60	None	None	ARC-903	N=C(N)NCCC[C@@H](NC(=O)[C@@H](CCCNC(=N)N)NC(=O)[C@@H](CCCNC(=N)N)NC(=O)[C@@H](CCCNC(=N)N)NC(=O)[C@@H](CCCNC(=N)N)NC(=O)[C@@H](CCCNC(=N)N)NC(=O)CCCCCNCCNS(=O)(=O)c1cccc2cnccc12)C(N)=O	Kd	'<'	0.5	nM				UO_0000065					False	CHEMBL2024951	Displacement of fluorescent-ARC-583/ARC-1042/ARC-1059 from His6-tagged recombinant human ROCK2 by fluorescence anisotropy assay	B	BAO_0000357	single protein format	Homo sapiens	None	None	None	None	CHEMBL2973	Rho-associated protein kinase 2	Homo sapiens	SINGLE PROTEIN	CHEMBL2021921	1	Scientific Literature	Bioorg. Med. Chem. Lett.	2012	None
CHEMBL2204495		0	399.43	1	5.11	1, GSK2578215A	O=C(Nc1cccnc1)c1cc(-c2ccnc(F)c2)ccc1OCc1ccccc1	Activity	'='	85.0	%				UO_0000187					False	CHEMBL2213190	Inhibition of ROCK 2 assessed as residual activity at 10 uM	B	BAO_0000357	single protein format	None	None	None	None	None	CHEMBL2973	Rho-associated protein kinase 2	Homo sapiens	SINGLE PROTEIN	CHEMBL2203081	1	Scientific Literature	Bioorg. Med. Chem. Lett.	2012	None
CHEMBL518964		0	412.58	1	6.63	28o	CSc1nc(-c2ccc(F)cc2)c(-c2ccnc(NC(C)CCCC(C)C)c2)[nH]1	Inhibition	'='	0.0	%				UO_0000187					False	CHEMBL1013133	Inhibition of human ROCK2 at 10 uM	B	BAO_0000357	single protein format	Homo sapiens	None	None	None	None	CHEMBL2973	Rho-associated protein kinase 2	Homo sapiens	SINGLE PROTEIN	CHEMBL1155084	1	Scientific Literature	J. Med. Chem.	2008	None
CHEMBL3965421		0	341.80	0	3.67	BDBM251961	COc1cc(C(=O)NCc2ccc(Cl)cc2)ccc1-c1cn[nH]c1	IC50	'='	4.93	nM	8.31		439396	UO_0000065	24.30	0.47	4.64	12.40	False	CHEMBL3889186	In Vitro Assay: The effectiveness of compounds of the present invention as ROCK inhibitors can be determined in a 30 μL assay containing 20 mM HEPES, pH 7.5, 20 mM MgCl2, 0.015% Brij-35, 4 mM DTT, 5 μM ATP and 1.5 μM peptide substrate (FITC-AHA-AKRRRLSSLRA-OH). Compounds were dissolved in DMSO so that the final concentration of DMSO was <2%, and the reaction was initiated with Rho kinase variants…	B	BAO_0000357	single protein format	Homo sapiens	None	None	None	None	CHEMBL2973	Rho-associated protein kinase 2	Homo sapiens	SINGLE PROTEIN	CHEMBL3886981	37	BindingDB Database		2016	None
CHEMBL3926788		0	373.36	0	3.30	BDBM251979	COc1cc(C(=O)NCc2c(F)ccc(OC)c2F)ccc1-c1cn[nH]c1	IC50	'='	5.35	nM	8.27		439414	UO_0000065	22.15	0.42	4.97	10.85	False	CHEMBL3889186	In Vitro Assay: The effectiveness of compounds of the present invention as ROCK inhibitors can be determined in a 30 μL assay containing 20 mM HEPES, pH 7.5, 20 mM MgCl2, 0.015% Brij-35, 4 mM DTT, 5 μM ATP and 1.5 μM peptide substrate (FITC-AHA-AKRRRLSSLRA-OH). Compounds were dissolved in DMSO so that the final concentration of DMSO was <2%, and the reaction was initiated with Rho kinase variants…	B	BAO_0000357	single protein format	Homo sapiens	None	None	None	None	CHEMBL2973	Rho-associated protein kinase 2	Homo sapiens	SINGLE PROTEIN	CHEMBL3886981	37	BindingDB Database		2016	None
CHEMBL3958305		0	364.40	0	2.37	BDBM252012	CNC(=O)c1cccc(CNC(=O)c2ccc(-c3cn[nH]c3)c(OC)c2)c1	IC50	'='	0.85	nM	9.07		439428	UO_0000065	24.89	0.46	6.70	9.44	False	CHEMBL3889186	In Vitro Assay: The effectiveness of compounds of the present invention as ROCK inhibitors can be determined in a 30 μL assay containing 20 mM HEPES, pH 7.5, 20 mM MgCl2, 0.015% Brij-35, 4 mM DTT, 5 μM ATP and 1.5 μM peptide substrate (FITC-AHA-AKRRRLSSLRA-OH). Compounds were dissolved in DMSO so that the final concentration of DMSO was <2%, and the reaction was initiated with Rho kinase variants…	B	BAO_0000357	single protein format	Homo sapiens	None	None	None	None	CHEMBL2973	Rho-associated protein kinase 2	Homo sapiens	SINGLE PROTEIN	CHEMBL3886981	37	BindingDB Database		2016	None
CHEMBL3925445		0	436.51	0	4.08	BDBM251939	COc1cc(C(=O)NC(COC(=O)NC(C)(C)C)c2ccccc2)ccc1-c1cn[nH]c1	IC50	'='	36.0	nM	7.44		439374	UO_0000065	17.05	0.32	3.36	7.07	False	CHEMBL3889186	In Vitro Assay: The effectiveness of compounds of the present invention as ROCK inhibitors can be determined in a 30 μL assay containing 20 mM HEPES, pH 7.5, 20 mM MgCl2, 0.015% Brij-35, 4 mM DTT, 5 μM ATP and 1.5 μM peptide substrate (FITC-AHA-AKRRRLSSLRA-OH). Compounds were dissolved in DMSO so that the final concentration of DMSO was <2%, and the reaction was initiated with Rho kinase variants…	B	BAO_0000357	single protein format	Homo sapiens	None	None	None	None	CHEMBL2973	Rho-associated protein kinase 2	Homo sapiens	SINGLE PROTEIN	CHEMBL3886981	37	BindingDB Database		2016	None
CHEMBL3986384		0	323.35	0	2.72	BDBM251959	COc1cc(C(=O)NCc2ccccc2O)ccc1-c1cn[nH]c1	IC50	'='	5.62	nM	8.25		439394	UO_0000065	25.51	0.47	5.53	9.46	False	CHEMBL3889186	In Vitro Assay: The effectiveness of compounds of the present invention as ROCK inhibitors can be determined in a 30 μL assay containing 20 mM HEPES, pH 7.5, 20 mM MgCl2, 0.015% Brij-35, 4 mM DTT, 5 μM ATP and 1.5 μM peptide substrate (FITC-AHA-AKRRRLSSLRA-OH). Compounds were dissolved in DMSO so that the final concentration of DMSO was <2%, and the reaction was initiated with Rho kinase variants…	B	BAO_0000357	single protein format	Homo sapiens	None	None	None	None	CHEMBL2973	Rho-associated protein kinase 2	Homo sapiens	SINGLE PROTEIN	CHEMBL3886981	37	BindingDB Database		2016	None
CHEMBL4110456		0	395.46	0	3.60	BDBM252244	COCCOc1cc(-c2cn[nH]c2)ccc1C(=O)N[C@H](C)c1cccc(OC)c1	IC50	'='	3.37	nM	8.47		439677	UO_0000065	21.42	0.40	4.87	9.91	False	CHEMBL3889186	In Vitro Assay: The effectiveness of compounds of the present invention as ROCK inhibitors can be determined in a 30 μL assay containing 20 mM HEPES, pH 7.5, 20 mM MgCl2, 0.015% Brij-35, 4 mM DTT, 5 μM ATP and 1.5 μM peptide substrate (FITC-AHA-AKRRRLSSLRA-OH). Compounds were dissolved in DMSO so that the final concentration of DMSO was <2%, and the reaction was initiated with Rho kinase variants…	B	BAO_0000357	single protein format	Homo sapiens	None	None	None	None	CHEMBL2973	Rho-associated protein kinase 2	Homo sapiens	SINGLE PROTEIN	CHEMBL3886981	37	BindingDB Database		2016	None
CHEMBL4114112		0	381.43	0	2.95	BDBM252245	COc1cccc([C@@H](C)NC(=O)c2ccc(-c3cn[nH]c3)cc2OCCO)c1	IC50	'='	2.31	nM	8.64		439678	UO_0000065	22.64	0.42	5.69	8.95	False	CHEMBL3889186	In Vitro Assay: The effectiveness of compounds of the present invention as ROCK inhibitors can be determined in a 30 μL assay containing 20 mM HEPES, pH 7.5, 20 mM MgCl2, 0.015% Brij-35, 4 mM DTT, 5 μM ATP and 1.5 μM peptide substrate (FITC-AHA-AKRRRLSSLRA-OH). Compounds were dissolved in DMSO so that the final concentration of DMSO was <2%, and the reaction was initiated with Rho kinase variants…	B	BAO_0000357	single protein format	Homo sapiens	None	None	None	None	CHEMBL2973	Rho-associated protein kinase 2	Homo sapiens	SINGLE PROTEIN	CHEMBL3886981	37	BindingDB Database		2016	None
CHEMBL2218926		0	305.17	0	3.88	Tyrphostin AG-1024	CC(C)(C)c1cc(C=C(C#N)C#N)cc(Br)c1O	Residual Activity	'='	115.0	%				UO_0000187					False	CHEMBL2219153	Millipore: Percentage of residual kinase activity of ROCK2 at 1uM relative to control. Control inhibitor: Staurosporine at 10.0uM. Buffer: 50 mM Tris pH 7.5, 0.1 mM EGTA	B	BAO_0000357	single protein format	Homo sapiens	None	None	None	None	CHEMBL2973	Rho-associated protein kinase 2	Homo sapiens	SINGLE PROTEIN	CHEMBL2218924	1	Scientific Literature	Biochem. J.	2013	None
CHEMBL7917	TYRPHOSTIN AG-1478	0	315.76	0	4.04	Tyrphostin AG-1478	COc1cc2ncnc(Nc3cccc(Cl)c3)c2cc1OC	Residual Activity	'='	103.0	%				UO_0000187					False	CHEMBL2219153	Millipore: Percentage of residual kinase activity of ROCK2 at 1uM relative to control. Control inhibitor: Staurosporine at 10.0uM. Buffer: 50 mM Tris pH 7.5, 0.1 mM EGTA	B	BAO_0000357	single protein format	Homo sapiens	None	None	None	None	CHEMBL2973	Rho-associated protein kinase 2	Homo sapiens	SINGLE PROTEIN	CHEMBL2218924	1	Scientific Literature	Biochem. J.	2013	None
CHEMBL596380		0	193.16	0	1.66	Syk_Inhibitor_III	O=[N+]([O-])/C=C/c1ccc2c(c1)OCO2	Residual Activity	'='	99.0	%				UO_0000187					False	CHEMBL2219153	Millipore: Percentage of residual kinase activity of ROCK2 at 1uM relative to control. Control inhibitor: Staurosporine at 10.0uM. Buffer: 50 mM Tris pH 7.5, 0.1 mM EGTA	B	BAO_0000357	single protein format	Homo sapiens	None	None	None	None	CHEMBL2973	Rho-associated protein kinase 2	Homo sapiens	SINGLE PROTEIN	CHEMBL2218924	1	Scientific Literature	Biochem. J.	2013	None
CHEMBL258805	SU-9516	1	241.25	0	1.91	SU9516	COc1ccc2c(c1)/C(=C/c1cnc[nH]1)C(=O)N2	Residual Activity	'='	94.0	%				UO_0000187					False	CHEMBL2219153	Millipore: Percentage of residual kinase activity of ROCK2 at 1uM relative to control. Control inhibitor: Staurosporine at 10.0uM. Buffer: 50 mM Tris pH 7.5, 0.1 mM EGTA	B	BAO_0000357	single protein format	Homo sapiens	None	None	None	None	CHEMBL2973	Rho-associated protein kinase 2	Homo sapiens	SINGLE PROTEIN	CHEMBL2218924	1	Scientific Literature	Biochem. J.	2013	None
CHEMBL377193		0	292.29	0	3.29	Flt_3_Inhibitor_II	O=C(c1cc2cc(O)ccc2[nH]1)c1cc2cc(O)ccc2[nH]1	Residual Activity	'='	24.0	%				UO_0000187					False	CHEMBL2219154	Millipore: Percentage of residual kinase activity of ROCK2 at 10uM relative to control. Control inhibitor: Staurosporine at 10.0uM. Buffer: 50 mM Tris pH 7.5, 0.1 mM EGTA	B	BAO_0000357	single protein format	Homo sapiens	None	None	None	None	CHEMBL2973	Rho-associated protein kinase 2	Homo sapiens	SINGLE PROTEIN	CHEMBL2218924	1	Scientific Literature	Biochem. J.	2013	None
CHEMBL120077		0	325.34	0	3.88	JNJ-10198409	COc1cc2c(cc1OC)-c1n[nH]c(Nc3cccc(F)c3)c1C2	Residual Activity	'='	70.0	%				UO_0000187					False	CHEMBL2219154	Millipore: Percentage of residual kinase activity of ROCK2 at 10uM relative to control. Control inhibitor: Staurosporine at 10.0uM. Buffer: 50 mM Tris pH 7.5, 0.1 mM EGTA	B	BAO_0000357	single protein format	Homo sapiens	None	None	None	None	CHEMBL2973	Rho-associated protein kinase 2	Homo sapiens	SINGLE PROTEIN	CHEMBL2218924	1	Scientific Literature	Biochem. J.	2013	None
CHEMBL1317546		0	221.26	0	1.43	IC86621	CC(=O)c1ccc(N2CCOCC2)cc1O	Residual Activity	'='	87.0	%				UO_0000187					False	CHEMBL2219154	Millipore: Percentage of residual kinase activity of ROCK2 at 10uM relative to control. Control inhibitor: Staurosporine at 10.0uM. Buffer: 50 mM Tris pH 7.5, 0.1 mM EGTA	B	BAO_0000357	single protein format	Homo sapiens	None	None	None	None	CHEMBL2973	Rho-associated protein kinase 2	Homo sapiens	SINGLE PROTEIN	CHEMBL2218924	1	Scientific Literature	Biochem. J.	2013	None
CHEMBL3943471		0	357.36	0	3.60	BDBM251997	COc1cc(C(=O)NCc2c(F)ccc(C)c2F)ccc1-c1cn[nH]c1	IC50	'='	2.97	nM	8.53		439443	UO_0000065	23.86	0.45	4.93	12.73	False	CHEMBL3889186	In Vitro Assay: The effectiveness of compounds of the present invention as ROCK inhibitors can be determined in a 30 μL assay containing 20 mM HEPES, pH 7.5, 20 mM MgCl2, 0.015% Brij-35, 4 mM DTT, 5 μM ATP and 1.5 μM peptide substrate (FITC-AHA-AKRRRLSSLRA-OH). Compounds were dissolved in DMSO so that the final concentration of DMSO was <2%, and the reaction was initiated with Rho kinase variants…	B	BAO_0000357	single protein format	Homo sapiens	None	None	None	None	CHEMBL2973	Rho-associated protein kinase 2	Homo sapiens	SINGLE PROTEIN	CHEMBL3886981	37	BindingDB Database		2016	None
CHEMBL3948586		0	377.78	0	3.95	BDBM252017	COc1cc(C(=O)NCc2c(F)ccc(F)c2Cl)ccc1-c1cn[nH]c1	IC50	'='	3.99	nM	8.40		439451	UO_0000065	22.23	0.44	4.45	12.53	False	CHEMBL3889186	In Vitro Assay: The effectiveness of compounds of the present invention as ROCK inhibitors can be determined in a 30 μL assay containing 20 mM HEPES, pH 7.5, 20 mM MgCl2, 0.015% Brij-35, 4 mM DTT, 5 μM ATP and 1.5 μM peptide substrate (FITC-AHA-AKRRRLSSLRA-OH). Compounds were dissolved in DMSO so that the final concentration of DMSO was <2%, and the reaction was initiated with Rho kinase variants…	B	BAO_0000357	single protein format	Homo sapiens	None	None	None	None	CHEMBL2973	Rho-associated protein kinase 2	Homo sapiens	SINGLE PROTEIN	CHEMBL3886981	37	BindingDB Database		2016	None
CHEMBL261131	DIACYLGLYCEROL KINASE INHIBITOR II	0	489.59	1	5.94	R-59949	O=c1c2ccccc2[nH]c(=S)n1CCN1CCC(=C(c2ccc(F)cc2)c2ccc(F)cc2)CC1	Residual Activity	'='	86.0	%				UO_0000187					False	CHEMBL2219154	Millipore: Percentage of residual kinase activity of ROCK2 at 10uM relative to control. Control inhibitor: Staurosporine at 10.0uM. Buffer: 50 mM Tris pH 7.5, 0.1 mM EGTA	B	BAO_0000357	single protein format	Homo sapiens	None	None	None	None	CHEMBL2973	Rho-associated protein kinase 2	Homo sapiens	SINGLE PROTEIN	CHEMBL2218924	1	Scientific Literature	Biochem. J.	2013	None
CHEMBL328710		0	264.33	0	3.25	SU4312	CN(C)c1ccc(/C=C2\C(=O)Nc3ccccc32)cc1	Residual Activity	'='	38.0	%				UO_0000187					False	CHEMBL2219154	Millipore: Percentage of residual kinase activity of ROCK2 at 10uM relative to control. Control inhibitor: Staurosporine at 10.0uM. Buffer: 50 mM Tris pH 7.5, 0.1 mM EGTA	B	BAO_0000357	single protein format	Homo sapiens	None	None	None	None	CHEMBL2973	Rho-associated protein kinase 2	Homo sapiens	SINGLE PROTEIN	CHEMBL2218924	1	Scientific Literature	Biochem. J.	2013	None
CHEMBL559147	Y-27632	0	247.34	0	2.17	Y-27632	C[C@@H](N)[C@H]1CC[C@H](C(=O)Nc2ccncc2)CC1	Residual Activity	'='	4.0	%				UO_0000187					False	CHEMBL2219154	Millipore: Percentage of residual kinase activity of ROCK2 at 10uM relative to control. Control inhibitor: Staurosporine at 10.0uM. Buffer: 50 mM Tris pH 7.5, 0.1 mM EGTA	B	BAO_0000357	single protein format	Homo sapiens	None	None	None	None	CHEMBL2973	Rho-associated protein kinase 2	Homo sapiens	SINGLE PROTEIN	CHEMBL2218924	1	Scientific Literature	Biochem. J.	2013	None
CHEMBL83980	BOHEMINE	0	340.43	0	2.81	Bohemine	CC(C)n1cnc2c(NCc3ccccc3)nc(NCCCO)nc21	Residual Activity	'='	90.0	%				UO_0000187					False	CHEMBL2219154	Millipore: Percentage of residual kinase activity of ROCK2 at 10uM relative to control. Control inhibitor: Staurosporine at 10.0uM. Buffer: 50 mM Tris pH 7.5, 0.1 mM EGTA	B	BAO_0000357	single protein format	Homo sapiens	None	None	None	None	CHEMBL2973	Rho-associated protein kinase 2	Homo sapiens	SINGLE PROTEIN	CHEMBL2218924	1	Scientific Literature	Biochem. J.	2013	None
CHEMBL284861		0	222.27	0	0.66	GSK_3b_Inhibitor_I	Cn1sc(=O)n(Cc2ccccc2)c1=O	Residual Activity	'='	83.0	%				UO_0000187					False	CHEMBL2219154	Millipore: Percentage of residual kinase activity of ROCK2 at 10uM relative to control. Control inhibitor: Staurosporine at 10.0uM. Buffer: 50 mM Tris pH 7.5, 0.1 mM EGTA	B	BAO_0000357	single protein format	Homo sapiens	None	None	None	None	CHEMBL2973	Rho-associated protein kinase 2	Homo sapiens	SINGLE PROTEIN	CHEMBL2218924	1	Scientific Literature	Biochem. J.	2013	None
CHEMBL155333		0	501.05	1	4.68	KN_93	COc1ccc(S(=O)(=O)N(CCO)c2ccccc2CN(C)C/C=C/c2ccc(Cl)cc2)cc1	Residual Activity	'='	91.0	%				UO_0000187					False	CHEMBL2219154	Millipore: Percentage of residual kinase activity of ROCK2 at 10uM relative to control. Control inhibitor: Staurosporine at 10.0uM. Buffer: 50 mM Tris pH 7.5, 0.1 mM EGTA	B	BAO_0000357	single protein format	Homo sapiens	None	None	None	None	CHEMBL2973	Rho-associated protein kinase 2	Homo sapiens	SINGLE PROTEIN	CHEMBL2218924	1	Scientific Literature	Biochem. J.	2013	None
CHEMBL405759		0	318.34	0	3.71	TWS119	Nc1cccc(-c2cc3c(Oc4cccc(O)c4)ncnc3[nH]2)c1	Residual Activity	'='	87.0	%				UO_0000187					False	CHEMBL2219154	Millipore: Percentage of residual kinase activity of ROCK2 at 10uM relative to control. Control inhibitor: Staurosporine at 10.0uM. Buffer: 50 mM Tris pH 7.5, 0.1 mM EGTA	B	BAO_0000357	single protein format	Homo sapiens	None	None	None	None	CHEMBL2973	Rho-associated protein kinase 2	Homo sapiens	SINGLE PROTEIN	CHEMBL2218924	1	Scientific Literature	Biochem. J.	2013	None
CHEMBL1802728		0	422.53	0	4.54	NU6140	CCN(CC)C(=O)c1ccc(Nc2nc(OCC3CCCCC3)c3nc[nH]c3n2)cc1	Residual Activity	'='	4.0	%				UO_0000187					False	CHEMBL2219154	Millipore: Percentage of residual kinase activity of ROCK2 at 10uM relative to control. Control inhibitor: Staurosporine at 10.0uM. Buffer: 50 mM Tris pH 7.5, 0.1 mM EGTA	B	BAO_0000357	single protein format	Homo sapiens	None	None	None	None	CHEMBL2973	Rho-associated protein kinase 2	Homo sapiens	SINGLE PROTEIN	CHEMBL2218924	1	Scientific Literature	Biochem. J.	2013	None
CHEMBL258805	SU-9516	1	241.25	0	1.91	SU9516	COc1ccc2c(c1)/C(=C/c1cnc[nH]1)C(=O)N2	Residual Activity	'='	36.0	%				UO_0000187					False	CHEMBL2219154	Millipore: Percentage of residual kinase activity of ROCK2 at 10uM relative to control. Control inhibitor: Staurosporine at 10.0uM. Buffer: 50 mM Tris pH 7.5, 0.1 mM EGTA	B	BAO_0000357	single protein format	Homo sapiens	None	None	None	None	CHEMBL2973	Rho-associated protein kinase 2	Homo sapiens	SINGLE PROTEIN	CHEMBL2218924	1	Scientific Literature	Biochem. J.	2013	None
CHEMBL3218006		0	340.41	0	3.54	BDBM199236	COc1cccc(CNC(=O)Nc2nc(-c3ccncc3)cs2)c1	IC50	'='	14.0	nM	7.85		354491	UO_0000065	23.07	0.45	4.31	10.32	False	CHEMBL3887787	Inhibition Assay: Attention was focused on exploring, in turn, the SAR around the phenyl ring A, branching and substitution at the benzylic position, urea linkage of 1aa, without varying the [4-(4-pyridinyl)-2-thiazolyl] terminus (FIG. 4). The [4-(4-pyridinyl)-2-thiazolyl] group was believed to act as a hinge-binding moiety with the nitrogen of the pyridyl H-bonding to the back bone NH of the hin…	B	BAO_0000357	single protein format	Homo sapiens	None	None	None	None	CHEMBL2973	Rho-associated protein kinase 2	Homo sapiens	SINGLE PROTEIN	CHEMBL3886451	37	BindingDB Database		2015	None
CHEMBL3926492		0	311.37	0	2.92	BDBM199283	O=C(NCc1cccnc1)Nc1nc(-c2ccncc2)cs1	IC50	'='	490.0	nM	6.31		354529	UO_0000065	20.26	0.39	3.39	7.91	False	CHEMBL3887787	Inhibition Assay: Attention was focused on exploring, in turn, the SAR around the phenyl ring A, branching and substitution at the benzylic position, urea linkage of 1aa, without varying the [4-(4-pyridinyl)-2-thiazolyl] terminus (FIG. 4). The [4-(4-pyridinyl)-2-thiazolyl] group was believed to act as a hinge-binding moiety with the nitrogen of the pyridyl H-bonding to the back bone NH of the hin…	B	BAO_0000357	single protein format	Homo sapiens	None	None	None	None	CHEMBL2973	Rho-associated protein kinase 2	Homo sapiens	SINGLE PROTEIN	CHEMBL3886451	37	BindingDB Database		2015	None
CHEMBL3666732		0	436.52	1	5.90	BDBM141009	CC(C)(C)C(=O)Nc1ccccc1-c1nc(Nc2ccc3[nH]ncc3c2)c2ccccc2n1	IC50	'>'	0.1	nM			276215	UO_0000065					False	CHEMBL3705523	Binding Assay: ROCK-II inhibitory activity can be measured using the ROCK-II Assay Kit (Molecular Devices, inc.; Sunnyvale, Calif.).	B	BAO_0000357	single protein format	Homo sapiens	None	None	None	None	CHEMBL2973	Rho-associated protein kinase 2	Homo sapiens	SINGLE PROTEIN	CHEMBL3639077	37	BindingDB Database		2014	None
CHEMBL3932202		0	376.39	0	4.13	BDBM199263	O=C(NCc1cccc(OC(F)F)c1)Nc1nc(-c2ccncc2)cs1	IC50	'='	350.0	nM	6.46		354512	UO_0000065	17.15	0.34	2.33	8.48	False	CHEMBL3887787	Inhibition Assay: Attention was focused on exploring, in turn, the SAR around the phenyl ring A, branching and substitution at the benzylic position, urea linkage of 1aa, without varying the [4-(4-pyridinyl)-2-thiazolyl] terminus (FIG. 4). The [4-(4-pyridinyl)-2-thiazolyl] group was believed to act as a hinge-binding moiety with the nitrogen of the pyridyl H-bonding to the back bone NH of the hin…	B	BAO_0000357	single protein format	Homo sapiens	None	None	None	None	CHEMBL2973	Rho-associated protein kinase 2	Homo sapiens	SINGLE PROTEIN	CHEMBL3886451	37	BindingDB Database		2015	None
CHEMBL3218013		0	326.38	0	3.23	BDBM199257	O=C(NCc1ccc(O)cc1)Nc1nc(-c2ccncc2)cs1	IC50	'='	140.0	nM	6.85		354507	UO_0000065	21.00	0.41	3.62	7.87	False	CHEMBL3887787	Inhibition Assay: Attention was focused on exploring, in turn, the SAR around the phenyl ring A, branching and substitution at the benzylic position, urea linkage of 1aa, without varying the [4-(4-pyridinyl)-2-thiazolyl] terminus (FIG. 4). The [4-(4-pyridinyl)-2-thiazolyl] group was believed to act as a hinge-binding moiety with the nitrogen of the pyridyl H-bonding to the back bone NH of the hin…	B	BAO_0000357	single protein format	Homo sapiens	None	None	None	None	CHEMBL2973	Rho-associated protein kinase 2	Homo sapiens	SINGLE PROTEIN	CHEMBL3886451	37	BindingDB Database		2015	None
CHEMBL3639656		0	410.44	1	5.10	BDBM141014	COC(=O)Nc1ccccc1-c1nc(Nc2ccc3[nH]ncc3c2)c2ccccc2n1	IC50	'='	0.0029	nM		Outside typical range	276231	UO_0000065					False	CHEMBL3705523	Binding Assay: ROCK-II inhibitory activity can be measured using the ROCK-II Assay Kit (Molecular Devices, inc.; Sunnyvale, Calif.).	B	BAO_0000357	single protein format	Homo sapiens	None	None	None	None	CHEMBL2973	Rho-associated protein kinase 2	Homo sapiens	SINGLE PROTEIN	CHEMBL3639077	37	BindingDB Database		2014	None
CHEMBL4129817		0	477.54	0	3.62	6	C[C@@H]1CC(=O)Nc2ncnc(N3CCC(c4nc(C(F)(F)F)cn4CCN4CCCC4)CC3)c21	IC50	'>'	20000.0	nM				UO_0000065					False	CHEMBL4121775	Inhibition of histidine-tagged human recombinant ROCK2 (11 to 552 residues) expressed in insect cells using RFARKGSLRQKNV substrate incubated for 60 mins measured at apparent ATP Km level by kinase ADP-FP assay	B	BAO_0000219	cell-based format	Homo sapiens	None	None	None	None	CHEMBL2973	Rho-associated protein kinase 2	Homo sapiens	SINGLE PROTEIN	CHEMBL4118128	1	Scientific Literature	Bioorg Med Chem Lett	2018	None
CHEMBL589118		0	405.50	0	3.00	38	N#Cc1cccc(NC(=O)NCc2cccc(C(=O)NCCC3CCCNC3)c2)c1	IC50	'='	89.0	nM	7.05			UO_0000065	17.39	0.32	4.05	6.65	False	CHEMBL1071707	Inhibition of human ROCK2 by homogenous luciferase assay	B	BAO_0000357	single protein format	Homo sapiens	None	None	None	None	CHEMBL2973	Rho-associated protein kinase 2	Homo sapiens	SINGLE PROTEIN	CHEMBL1157712	1	Scientific Literature	J. Med. Chem.	2010	None
CHEMBL590826		0	399.45	0	3.59	45	N#Cc1ccc(NC(=O)NCc2cccc(C(=O)Nc3ccc(CN)cc3)c2)cc1	IC50	'='	70000.0	nM	4.16			UO_0000065	10.40	0.19	0.56	3.46	False	CHEMBL1071707	Inhibition of human ROCK2 by homogenous luciferase assay	B	BAO_0000357	single protein format	Homo sapiens	None	None	None	None	CHEMBL2973	Rho-associated protein kinase 2	Homo sapiens	SINGLE PROTEIN	CHEMBL1157712	1	Scientific Literature	J. Med. Chem.	2010	None
CHEMBL3338838		0	333.40	0	2.72	6	CC(C)(N)CNc1nc(-c2ccc3[nH]ncc3c2)nc2cnccc12	IC50	'='	23.0	nM	7.64			UO_0000065	22.91	0.42	4.92	7.25	False	CHEMBL3386997	Inhibition of human recombinant ROCK-2 using KEAKEKRQEQIAKRRRLSSLRASTSKSGGSQK as substrate after 40 mins by scintillation counting analysis	B	BAO_0000357	single protein format	Homo sapiens	None	None	None	None	CHEMBL2973	Rho-associated protein kinase 2	Homo sapiens	SINGLE PROTEIN	CHEMBL3352074	1	Scientific Literature	Bioorg. Med. Chem. Lett.	2014	None
CHEMBL3793353		0	286.38	0	2.65	35; Y-30141	C[C@@H](N)[C@H]1CC[C@H](C(=O)Nc2ccnc3[nH]ccc23)CC1	IC50	'='	10.0	nM	8.00			UO_0000065	27.93	0.52	5.35	9.55	False	CHEMBL3796432	Inhibition of ROCK-2 (unknown origin)	B	BAO_0000357	single protein format	Homo sapiens	None	None	None	None	CHEMBL2973	Rho-associated protein kinase 2	Homo sapiens	SINGLE PROTEIN	CHEMBL3792387	1	Scientific Literature	Bioorg. Med. Chem. Lett.	2016	None
CHEMBL3091673		0	459.51	0	2.92	3	COc1cc2c(cc1OC)CN(CC(=O)Nc1ccc3c(c1)/C(=C/c1cnc[nH]1)C(=O)N3)CC2	Inhibition	'='	-5.0	%				UO_0000187					False	CHEMBL3737500	Inhibition of ROCK2 (unknown origin) at 1 uM by selectscreen kinase profiling assay in presence of ATP	B	BAO_0000357	single protein format	Homo sapiens	None	None	None	None	CHEMBL2973	Rho-associated protein kinase 2	Homo sapiens	SINGLE PROTEIN	CHEMBL3734692	1	Scientific Literature	Eur. J. Med. Chem.	2015	None
CHEMBL3700934		0	556.69	1	4.83	BDBM169506	N#Cc1cccc(NC(=O)N2CCC[C@@H]2c2cccc(C(=O)Nc3nc4c(s3)C[C@@H](N3CCOCC3)CC4)c2)c1	IC50	'='	0.6	nM	9.22		313485	UO_0000065	16.57	0.31	4.39	8.34	False	CHEMBL3705771	IMAP Assay: This assay is performed using FAM S6 substrate peptide (Catalogue #R7184) and IMAP FP Screening Express Kit detection reagents from Molecular Devices (Sunnyvale, CA) in IMAP kinase reaction buffer (Tris-HCl, pH 7.2, 10 mM MgC12 , 0.05% NaN3, 0.1% phosphate-free BSA) containing 1 mM DTT. Test compounds dissolved in neat DMSO at 0.3 mg/mL are serially diluted 1 to 3 for concentration re…	B	BAO_0000357	single protein format	Homo sapiens	None	None	None	None	CHEMBL2973	Rho-associated protein kinase 2	Homo sapiens	SINGLE PROTEIN	CHEMBL3638410	37	BindingDB Database		2015	None
CHEMBL405021		0	277.33	0	3.58	SB-732941	O=C(Nc1n[nH]c2cc(-c3ccccc3)ccc12)C1CC1	Inhibition	'='	2.59	%				UO_0000187					False	CHEMBL1961926	GSK_PKIS: ROCK2 mean inhibition at 0.1 uM [Nanosyn]	B	BAO_0000357	single protein format	None	None	None	None	None	CHEMBL2973	Rho-associated protein kinase 2	Homo sapiens	SINGLE PROTEIN	CHEMBL1961873	16	GSK Published Kinase Inhibitor Set			None
CHEMBL427159	GW827396X	0	430.42	0	4.88	GW827396X	COc1ccc(-c2nn3ncccc3c2-c2ccnc(Nc3ccc(F)c(F)c3)n2)cc1	Inhibition	'='	6.06	%				UO_0000187					False	CHEMBL1961927	GSK_PKIS: ROCK2 mean inhibition at 1 uM [Nanosyn]	B	BAO_0000357	single protein format	None	None	None	None	None	CHEMBL2973	Rho-associated protein kinase 2	Homo sapiens	SINGLE PROTEIN	CHEMBL1961873	16	GSK Published Kinase Inhibitor Set			None
CHEMBL3700902		0	447.52	0	3.27	BDBM169468	CN1CCc2nc(NC(=O)c3cccc(OCC(=O)Nc4ccc(C#N)cc4)c3)sc2C1	IC50	'='	23.4	nM	7.63		313372	UO_0000065	17.05	0.33	4.36	7.11	False	CHEMBL3705831	Luciferin-Luciferase Assay: The activity of ROCKII (1-543) kinase was measured utilizing Cambrex PKLight ATP Detection Reagent, a homogeneous assay technology using luciferin-luciferase to quantify residual ATP. The assay was performed in 384-well low-volume, white, non- binding surface micro titer plates (Corning). The assay buffer was 25 mM HEPES, pH 7.5, 10 mM MgCl2, 50 mM KC1, 0.2% BSA, 0.01%…	B	BAO_0000357	single protein format	Homo sapiens	None	None	None	None	CHEMBL2973	Rho-associated protein kinase 2	Homo sapiens	SINGLE PROTEIN	CHEMBL3638410	37	BindingDB Database		2015	None
CHEMBL3700970		0	480.59	0	3.89	BDBM169564	COc1ccc(C(=O)N[C@H](C)c2cccc(C(=O)Nc3nc4c(s3)CN(C)CC4)c2)cc1OC	IC50	'='	3.1	nM	8.51		313430	UO_0000065	17.70	0.34	4.62	9.17	False	CHEMBL3705831	Luciferin-Luciferase Assay: The activity of ROCKII (1-543) kinase was measured utilizing Cambrex PKLight ATP Detection Reagent, a homogeneous assay technology using luciferin-luciferase to quantify residual ATP. The assay was performed in 384-well low-volume, white, non- binding surface micro titer plates (Corning). The assay buffer was 25 mM HEPES, pH 7.5, 10 mM MgCl2, 50 mM KC1, 0.2% BSA, 0.01%…	B	BAO_0000357	single protein format	Homo sapiens	None	None	None	None	CHEMBL2973	Rho-associated protein kinase 2	Homo sapiens	SINGLE PROTEIN	CHEMBL3638410	37	BindingDB Database		2015	None
CHEMBL3700981		0	500.63	2	5.01	BDBM169578	CN1CCc2nc(NC(=O)c3cccc(C4CCCCN4C(=O)Nc4cccc(C#N)c4)c3)sc2C1	IC50	'='	39.3	nM	7.41		313438	UO_0000065	14.79	0.28	2.40	7.31	False	CHEMBL3705831	Luciferin-Luciferase Assay: The activity of ROCKII (1-543) kinase was measured utilizing Cambrex PKLight ATP Detection Reagent, a homogeneous assay technology using luciferin-luciferase to quantify residual ATP. The assay was performed in 384-well low-volume, white, non- binding surface micro titer plates (Corning). The assay buffer was 25 mM HEPES, pH 7.5, 10 mM MgCl2, 50 mM KC1, 0.2% BSA, 0.01%…	B	BAO_0000357	single protein format	Homo sapiens	None	None	None	None	CHEMBL2973	Rho-associated protein kinase 2	Homo sapiens	SINGLE PROTEIN	CHEMBL3638410	37	BindingDB Database		2015	None
CHEMBL3700930		0	506.67	2	5.06	BDBM169502	CCCN[C@H]1CCc2nc(NC(=O)c3cccc([C@@H](C)NC(=O)c4ccc(OC)c(C)c4)c3)sc2C1	IC50	'='	0.4	nM	9.40		313483	UO_0000065	18.55	0.36	4.34	10.18	False	CHEMBL3705771	IMAP Assay: This assay is performed using FAM S6 substrate peptide (Catalogue #R7184) and IMAP FP Screening Express Kit detection reagents from Molecular Devices (Sunnyvale, CA) in IMAP kinase reaction buffer (Tris-HCl, pH 7.2, 10 mM MgC12 , 0.05% NaN3, 0.1% phosphate-free BSA) containing 1 mM DTT. Test compounds dissolved in neat DMSO at 0.3 mg/mL are serially diluted 1 to 3 for concentration re…	B	BAO_0000357	single protein format	Homo sapiens	None	None	None	None	CHEMBL2973	Rho-associated protein kinase 2	Homo sapiens	SINGLE PROTEIN	CHEMBL3638410	37	BindingDB Database		2015	None
CHEMBL3700971		0	522.67	2	5.06	BDBM169565	CCCC[C@@H](NC(=O)c1ccc(OC)c(OC)c1)c1cccc(C(=O)Nc2nc3c(s2)CN(C)CC3)c1	IC50	'='	11.0	nM	7.96		313506	UO_0000065	15.23	0.29	2.90	8.58	False	CHEMBL3705771	IMAP Assay: This assay is performed using FAM S6 substrate peptide (Catalogue #R7184) and IMAP FP Screening Express Kit detection reagents from Molecular Devices (Sunnyvale, CA) in IMAP kinase reaction buffer (Tris-HCl, pH 7.2, 10 mM MgC12 , 0.05% NaN3, 0.1% phosphate-free BSA) containing 1 mM DTT. Test compounds dissolved in neat DMSO at 0.3 mg/mL are serially diluted 1 to 3 for concentration re…	B	BAO_0000357	single protein format	Homo sapiens	None	None	None	None	CHEMBL2973	Rho-associated protein kinase 2	Homo sapiens	SINGLE PROTEIN	CHEMBL3638410	37	BindingDB Database		2015	None
CHEMBL3704374		0	582.73	1	4.75	BDBM169589	O=C(Nc1nc2c(s1)C[C@@H](N1CCOCC1)CC2)c1cccc([C@H]2CCCN2C(=O)c2ccc(-n3ccnc3)cc2)c1	IC50	'='	8.3	nM	8.08		313519	UO_0000065	13.87	0.26	3.33	8.73	False	CHEMBL3705771	IMAP Assay: This assay is performed using FAM S6 substrate peptide (Catalogue #R7184) and IMAP FP Screening Express Kit detection reagents from Molecular Devices (Sunnyvale, CA) in IMAP kinase reaction buffer (Tris-HCl, pH 7.2, 10 mM MgC12 , 0.05% NaN3, 0.1% phosphate-free BSA) containing 1 mM DTT. Test compounds dissolved in neat DMSO at 0.3 mg/mL are serially diluted 1 to 3 for concentration re…	B	BAO_0000357	single protein format	Homo sapiens	None	None	None	None	CHEMBL2973	Rho-associated protein kinase 2	Homo sapiens	SINGLE PROTEIN	CHEMBL3638410	37	BindingDB Database		2015	None
CHEMBL1614701	SELUMETINIB	3	457.69	0	3.53	AZD-6244/ARRY-886	Cn1cnc2c(F)c(Nc3ccc(Br)cc3Cl)c(C(=O)NOCCO)cc21	Kd	'>'	10000.0	nM				UO_0000065					False	CHEMBL1908666	Binding constant for ROCK2 kinase domain	B	BAO_0000357	single protein format	None	None	None	None	None	CHEMBL2973	Rho-associated protein kinase 2	Homo sapiens	SINGLE PROTEIN	CHEMBL1908390	1	Scientific Literature	Nat. Biotechnol.	2011	None
CHEMBL4111337		0	305.38	0	3.88	BDBM252013	Cc1cc(C(=O)N[C@H](C)c2ccccc2)ccc1-c1cn[nH]c1	IC50	'='	3.51	nM	8.46		439447	UO_0000065	27.69	0.50	4.57	14.63	False	CHEMBL3889186	In Vitro Assay: The effectiveness of compounds of the present invention as ROCK inhibitors can be determined in a 30 μL assay containing 20 mM HEPES, pH 7.5, 20 mM MgCl2, 0.015% Brij-35, 4 mM DTT, 5 μM ATP and 1.5 μM peptide substrate (FITC-AHA-AKRRRLSSLRA-OH). Compounds were dissolved in DMSO so that the final concentration of DMSO was <2%, and the reaction was initiated with Rho kinase variants…	B	BAO_0000357	single protein format	Homo sapiens	None	None	None	None	CHEMBL2973	Rho-associated protein kinase 2	Homo sapiens	SINGLE PROTEIN	CHEMBL3886981	37	BindingDB Database		2016	None
CHEMBL2333882		0	436.90	0	2.73	59	CN(C)CC(=O)NC(c1ccc(Cl)cc1)c1nc2ccc(-c3cn[nH]c3)cc2c(=O)[nH]1	IC50	'<'	1.0	nM				UO_0000065					False	CHEMBL2346267	Inhibition of human recombinant 6-His-tagged ROCK2 expressed in baculovirus-infected Sf9 cells using LCB-AKRRRLSSLRA-NH2 as substrate after 25 mins by TR-FRET assay	B	BAO_0000219	cell-based format	Homo sapiens	None	None	Sf9	None	CHEMBL2973	Rho-associated protein kinase 2	Homo sapiens	SINGLE PROTEIN	CHEMBL2331421	1	Scientific Literature	Bioorg. Med. Chem. Lett.	2013	CHEMBL3308860
CHEMBL2333894		0	351.80	0	3.01	46	NC(c1cccc(Cl)c1)c1nc2ccc(-c3cn[nH]c3)cc2c(=O)[nH]1	IC50	'='	13.0	nM	7.89			UO_0000065	22.42	0.43	4.88	7.85	False	CHEMBL2346267	Inhibition of human recombinant 6-His-tagged ROCK2 expressed in baculovirus-infected Sf9 cells using LCB-AKRRRLSSLRA-NH2 as substrate after 25 mins by TR-FRET assay	B	BAO_0000219	cell-based format	Homo sapiens	None	None	Sf9	None	CHEMBL2973	Rho-associated protein kinase 2	Homo sapiens	SINGLE PROTEIN	CHEMBL2331421	1	Scientific Literature	Bioorg. Med. Chem. Lett.	2013	CHEMBL3308860
CHEMBL2333913		0	365.82	0	3.21	42	N[C@H](Cc1cccc(Cl)c1)c1nc2ccc(-c3cn[nH]c3)cc2c(=O)[nH]1	IC50	'='	13.0	nM	7.89			UO_0000065	21.56	0.41	4.68	7.85	False	CHEMBL2346267	Inhibition of human recombinant 6-His-tagged ROCK2 expressed in baculovirus-infected Sf9 cells using LCB-AKRRRLSSLRA-NH2 as substrate after 25 mins by TR-FRET assay	B	BAO_0000219	cell-based format	Homo sapiens	None	None	Sf9	None	CHEMBL2973	Rho-associated protein kinase 2	Homo sapiens	SINGLE PROTEIN	CHEMBL2331421	1	Scientific Literature	Bioorg. Med. Chem. Lett.	2013	CHEMBL3308860
CHEMBL2334285		0	342.40	0	3.23	21	N[C@@H](Cc1ccccc1)c1nc2ccc(-c3ccncc3)cc2c(=O)[nH]1	IC50	'='	52.0	nM	7.28			UO_0000065	21.27	0.38	4.05	8.60	False	CHEMBL2346267	Inhibition of human recombinant 6-His-tagged ROCK2 expressed in baculovirus-infected Sf9 cells using LCB-AKRRRLSSLRA-NH2 as substrate after 25 mins by TR-FRET assay	B	BAO_0000219	cell-based format	Homo sapiens	None	None	Sf9	None	CHEMBL2973	Rho-associated protein kinase 2	Homo sapiens	SINGLE PROTEIN	CHEMBL2331421	1	Scientific Literature	Bioorg. Med. Chem. Lett.	2013	CHEMBL3308860
CHEMBL2333900		0	477.57	0	4.71	52, 65	COc1ccc([C@@H]2CN(Cc3ccccc3)C[C@H]2c2nc3ccc(-c4cn[nH]c4)cc3c(=O)[nH]2)cc1	IC50	'='	88.0	nM	7.06			UO_0000065	14.77	0.27	2.35	8.12	False	CHEMBL2346267	Inhibition of human recombinant 6-His-tagged ROCK2 expressed in baculovirus-infected Sf9 cells using LCB-AKRRRLSSLRA-NH2 as substrate after 25 mins by TR-FRET assay	B	BAO_0000219	cell-based format	Homo sapiens	None	None	Sf9	None	CHEMBL2973	Rho-associated protein kinase 2	Homo sapiens	SINGLE PROTEIN	CHEMBL2331421	1	Scientific Literature	Bioorg. Med. Chem. Lett.	2013	CHEMBL3308860
CHEMBL554	LAPATINIB	4	581.07	2	6.14	SID103905567	CS(=O)(=O)CCNCc1ccc(-c2ccc3ncnc(Nc4ccc(OCc5cccc(F)c5)c(Cl)c4)c3c2)o1	Ki	'>'	3981.07	nM			inactive	UO_0000065					False	CHEMBL1963722	PUBCHEM_BIOASSAY: Navigating the Kinome. (Class of assay: other) Panel member name: ROCK2	F	BAO_0000019	assay format	None	None	None	None	None	CHEMBL2973	Rho-associated protein kinase 2	Homo sapiens	SINGLE PROTEIN	CHEMBL1201862	7	PubChem BioAssays			None
CHEMBL3680768		0	506.66	1	4.20	BDBM119966	CN(C)[C@H]1CCc2nc(NC(=O)c3cccc(CNC(=O)c4ccc(-c5cn[nH]c5)s4)c3)sc2C1	IC50	'='	0.22	nM	9.66		247176	UO_0000065	19.06	0.38	5.46	9.38	False	CHEMBL3705211	IMAP Assay: This assay is performed using FAM S6 substrate peptide (Catalogue #R7184) and IMAP FP Screening Express Kit detection reagents from Molecular Devices (Sunnyvale, Calif.) in IMAP kinase reaction buffer (Tris-HCl, pH 7.2, 10 mM MgCl2, 0.05% NaN3, 0.1% phosphate-free BSA) containing 1 mM DTT. Test compounds dissolved in neat DMSO at 0.3 mg/mL are serially diluted 1 to 3 for concentration…	B	BAO_0000357	single protein format	Homo sapiens	None	None	None	None	CHEMBL2973	Rho-associated protein kinase 2	Homo sapiens	SINGLE PROTEIN	CHEMBL3638681	37	BindingDB Database		2014	None
CHEMBL3666752		0	367.41	0	4.93	BDBM141030	COc1ccccc1-c1nc(Nc2ccc3[nH]ncc3c2)c2ccccc2n1	IC50	'>'	0.1	nM			276234	UO_0000065					False	CHEMBL3705523	Binding Assay: ROCK-II inhibitory activity can be measured using the ROCK-II Assay Kit (Molecular Devices, inc.; Sunnyvale, Calif.).	B	BAO_0000357	single protein format	Homo sapiens	None	None	None	None	CHEMBL2973	Rho-associated protein kinase 2	Homo sapiens	SINGLE PROTEIN	CHEMBL3639077	37	BindingDB Database		2014	None
CHEMBL211378		0	360.38	0	3.82	SID103904365	Cc1cccc(NC(=O)Nc2ccc(-c3noc4ncnc(N)c34)cc2)c1	Ki	'='	1584.89	nM	5.80		active	UO_0000065					False	CHEMBL1963722	PUBCHEM_BIOASSAY: Navigating the Kinome. (Class of assay: other) Panel member name: ROCK2	F	BAO_0000019	assay format	None	None	None	None	None	CHEMBL2973	Rho-associated protein kinase 2	Homo sapiens	SINGLE PROTEIN	CHEMBL1201862	7	PubChem BioAssays			None
CHEMBL375284		0	342.40	1	5.18	SID103904328	Cc1cccc(NC(=O)Nc2ccc(-c3cccc4[nH]ncc34)cc2)c1	Ki	'='	398.11	nM	6.40		active	UO_0000065					False	CHEMBL1963722	PUBCHEM_BIOASSAY: Navigating the Kinome. (Class of assay: other) Panel member name: ROCK2	F	BAO_0000019	assay format	None	None	None	None	None	CHEMBL2973	Rho-associated protein kinase 2	Homo sapiens	SINGLE PROTEIN	CHEMBL1201862	7	PubChem BioAssays			None
CHEMBL1974935		0	370.46	0	4.08	SID103904749	NC(COc1cncc(C=Cc2ccncc2)c1)Cc1c[nH]c2ccccc12	Ki	'='	15.85	nM	7.80		active	UO_0000065					False	CHEMBL1963722	PUBCHEM_BIOASSAY: Navigating the Kinome. (Class of assay: other) Panel member name: ROCK2	F	BAO_0000019	assay format	None	None	None	None	None	CHEMBL2973	Rho-associated protein kinase 2	Homo sapiens	SINGLE PROTEIN	CHEMBL1201862	7	PubChem BioAssays			None
CHEMBL1641989		0	452.36	0	4.89	8	CN(C)CCCC(=O)Nc1ccc2c(C#N)cnc(Nc3cccc(Br)c3)c2c1	Activity	'='	100.0	%				UO_0000187					False	CHEMBL1648759	Inhibition of ROCK2 assessed as residual activity at 10 uM	B	BAO_0000357	single protein format	None	None	None	None	None	CHEMBL2973	Rho-associated protein kinase 2	Homo sapiens	SINGLE PROTEIN	CHEMBL1641579	1	Scientific Literature	Bioorg. Med. Chem.	2011	None
CHEMBL1908396		0	480.55	1	5.39	Ki-20227	COc1cc(Oc2ccnc3cc(OC)c(OC)cc23)ccc1NC(=O)NC(C)c1nccs1	Kd	'>'	10000.0	nM				UO_0000065					False	CHEMBL1908666	Binding constant for ROCK2 kinase domain	B	BAO_0000357	single protein format	None	None	None	None	None	CHEMBL2973	Rho-associated protein kinase 2	Homo sapiens	SINGLE PROTEIN	CHEMBL1908390	1	Scientific Literature	Nat. Biotechnol.	2011	None
CHEMBL484324		0	437.55	0	4.95	CER-0262468	Cc1cccc(Nc2ncnc3c2CN(C(=O)c2ccc(N(C)C)c4ccccc24)CC3)c1	Inhibition	'='	1.0	%				UO_0000187					False	CHEMBL953388	Inhibition of ROCK2 at 10 uM by HTRF assay relative to control	B	BAO_0000357	single protein format	None	None	None	None	None	CHEMBL2973	Rho-associated protein kinase 2	Homo sapiens	SINGLE PROTEIN	CHEMBL1150387	1	Scientific Literature	J. Med. Chem.	2008	None
CHEMBL482910		0	402.52	0	1.49	CER-0262839	Nc1nc(N2CCOCC2)cc(N2CCC(C(=O)NCc3cccs3)CC2)n1	Inhibition	'='	1.0	%				UO_0000187					False	CHEMBL953388	Inhibition of ROCK2 at 10 uM by HTRF assay relative to control	B	BAO_0000357	single protein format	None	None	None	None	None	CHEMBL2973	Rho-associated protein kinase 2	Homo sapiens	SINGLE PROTEIN	CHEMBL1150387	1	Scientific Literature	J. Med. Chem.	2008	None
CHEMBL1956071		0	342.36	0	0.26	SB-7720770-B	CCn1c(-c2nonc2N)nc2cncc(C(=O)N3CC[C@H](N)C3)c21	IC50	'='	6.0	nM	8.22			UO_0000065	24.02	0.45	7.96	5.79	False	CHEMBL1960788	Inhibition of human ROCK2	B	BAO_0000357	single protein format	Homo sapiens	None	None	None	None	CHEMBL2973	Rho-associated protein kinase 2	Homo sapiens	SINGLE PROTEIN	CHEMBL1955726	1	Scientific Literature	J. Pharmacol. Exp. Ther.	2007	None
CHEMBL359999	GW801372X	0	348.37	0	2.95	GW801372X	COc1cc(Nc2nccc(-c3cnn4ncccc34)n2)cc(OC)c1	Inhibition	'='	2.33	%				UO_0000187					False	CHEMBL1961926	GSK_PKIS: ROCK2 mean inhibition at 0.1 uM [Nanosyn]	B	BAO_0000357	single protein format	None	None	None	None	None	CHEMBL2973	Rho-associated protein kinase 2	Homo sapiens	SINGLE PROTEIN	CHEMBL1961873	16	GSK Published Kinase Inhibitor Set			None
CHEMBL382590	ANILINOQUINAZOLINE1	0	400.44	0	4.64	Aurora_Kinase_Inhibitor_II	COc1cc2ncnc(Nc3ccc(NC(=O)c4ccccc4)cc3)c2cc1OC	Residual Activity	'='	126.0	%				UO_0000187					False	CHEMBL2219153	Millipore: Percentage of residual kinase activity of ROCK2 at 1uM relative to control. Control inhibitor: Staurosporine at 10.0uM. Buffer: 50 mM Tris pH 7.5, 0.1 mM EGTA	B	BAO_0000357	single protein format	Homo sapiens	None	None	None	None	CHEMBL2973	Rho-associated protein kinase 2	Homo sapiens	SINGLE PROTEIN	CHEMBL2218924	1	Scientific Literature	Biochem. J.	2013	None
CHEMBL10	SB-203580	0	377.44	0	4.68	SB-203580	C[S+]([O-])c1ccc(-c2nc(-c3ccc(F)cc3)c(-c3ccncc3)[nH]2)cc1	Residual Activity	'='	119.0	%				UO_0000187					False	CHEMBL2219153	Millipore: Percentage of residual kinase activity of ROCK2 at 1uM relative to control. Control inhibitor: Staurosporine at 10.0uM. Buffer: 50 mM Tris pH 7.5, 0.1 mM EGTA	B	BAO_0000357	single protein format	Homo sapiens	None	None	None	None	CHEMBL2973	Rho-associated protein kinase 2	Homo sapiens	SINGLE PROTEIN	CHEMBL2218924	1	Scientific Literature	Biochem. J.	2013	None
CHEMBL91730		0	365.80	1	5.10	p38_Inhibitor	Oc1c(-c2ccc(F)cc2)c(-c2ccncc2)nn1-c1ccc(Cl)cc1	Residual Activity	'='	98.0	%				UO_0000187					False	CHEMBL2219153	Millipore: Percentage of residual kinase activity of ROCK2 at 1uM relative to control. Control inhibitor: Staurosporine at 10.0uM. Buffer: 50 mM Tris pH 7.5, 0.1 mM EGTA	B	BAO_0000357	single protein format	Homo sapiens	None	None	None	None	CHEMBL2973	Rho-associated protein kinase 2	Homo sapiens	SINGLE PROTEIN	CHEMBL2218924	1	Scientific Literature	Biochem. J.	2013	None
CHEMBL17331	PD-169316	0	360.35	0	4.85	PD-169316	O=[N+]([O-])c1ccc(-c2nc(-c3ccc(F)cc3)c(-c3ccncc3)[nH]2)cc1	Residual Activity	'='	87.0	%				UO_0000187					False	CHEMBL2219153	Millipore: Percentage of residual kinase activity of ROCK2 at 1uM relative to control. Control inhibitor: Staurosporine at 10.0uM. Buffer: 50 mM Tris pH 7.5, 0.1 mM EGTA	B	BAO_0000357	single protein format	Homo sapiens	None	None	None	None	CHEMBL2973	Rho-associated protein kinase 2	Homo sapiens	SINGLE PROTEIN	CHEMBL2218924	1	Scientific Literature	Biochem. J.	2013	None
CHEMBL1182777		0	314.30	0	3.29	STO_609	O=C(O)c1ccc2c3c1cccc3c(=O)n1c3ccccc3nc21	Residual Activity	'='	119.0	%				UO_0000187					False	CHEMBL2219153	Millipore: Percentage of residual kinase activity of ROCK2 at 1uM relative to control. Control inhibitor: Staurosporine at 10.0uM. Buffer: 50 mM Tris pH 7.5, 0.1 mM EGTA	B	BAO_0000357	single protein format	Homo sapiens	None	None	None	None	CHEMBL2973	Rho-associated protein kinase 2	Homo sapiens	SINGLE PROTEIN	CHEMBL2218924	1	Scientific Literature	Biochem. J.	2013	None
CHEMBL266487	RO-316233	0	327.34	0	3.22	BIM4	O=C1NC(=O)C(c2c[nH]c3ccccc23)=C1c1c[nH]c2ccccc12	Residual Activity	'='	105.0	%				UO_0000187					False	CHEMBL2219153	Millipore: Percentage of residual kinase activity of ROCK2 at 1uM relative to control. Control inhibitor: Staurosporine at 10.0uM. Buffer: 50 mM Tris pH 7.5, 0.1 mM EGTA	B	BAO_0000357	single protein format	Homo sapiens	None	None	None	None	CHEMBL2973	Rho-associated protein kinase 2	Homo sapiens	SINGLE PROTEIN	CHEMBL2218924	1	Scientific Literature	Biochem. J.	2013	None
CHEMBL261849	GW632580X	0	366.42	0	2.83	GW2580	COc1ccc(COc2ccc(Cc3cnc(N)nc3N)cc2OC)cc1	Residual Activity	'='	88.0	%				UO_0000187					False	CHEMBL2219153	Millipore: Percentage of residual kinase activity of ROCK2 at 1uM relative to control. Control inhibitor: Staurosporine at 10.0uM. Buffer: 50 mM Tris pH 7.5, 0.1 mM EGTA	B	BAO_0000357	single protein format	Homo sapiens	None	None	None	None	CHEMBL2973	Rho-associated protein kinase 2	Homo sapiens	SINGLE PROTEIN	CHEMBL2218924	1	Scientific Literature	Biochem. J.	2013	None
CHEMBL235641		0	268.30	0	2.51	PKR_Inhibitor	O=C1Nc2ccc3ncsc3c2/C1=C/c1c[nH]cn1	Residual Activity	'='	5.0	%				UO_0000187					False	CHEMBL2219153	Millipore: Percentage of residual kinase activity of ROCK2 at 1uM relative to control. Control inhibitor: Staurosporine at 10.0uM. Buffer: 50 mM Tris pH 7.5, 0.1 mM EGTA	B	BAO_0000357	single protein format	Homo sapiens	None	None	None	None	CHEMBL2973	Rho-associated protein kinase 2	Homo sapiens	SINGLE PROTEIN	CHEMBL2218924	1	Scientific Literature	Biochem. J.	2013	None
CHEMBL1231533		0	285.23	0	2.33	AS-604850	O=C1NC(=O)/C(=C/c2ccc3c(c2)OC(F)(F)O3)S1	Residual Activity	'='	113.0	%				UO_0000187					False	CHEMBL2219153	Millipore: Percentage of residual kinase activity of ROCK2 at 1uM relative to control. Control inhibitor: Staurosporine at 10.0uM. Buffer: 50 mM Tris pH 7.5, 0.1 mM EGTA	B	BAO_0000357	single protein format	Homo sapiens	None	None	None	None	CHEMBL2973	Rho-associated protein kinase 2	Homo sapiens	SINGLE PROTEIN	CHEMBL2218924	1	Scientific Literature	Biochem. J.	2013	None
CHEMBL281948	K-252A	0	467.48	0	3.66	K252a	COC(=O)[C@@]1(O)C[C@H]2O[C@]1(C)n1c3ccccc3c3c4c(c5c6ccccc6n2c5c31)C(=O)NC4	Residual Activity	'='	15.0	%				UO_0000187					False	CHEMBL2219153	Millipore: Percentage of residual kinase activity of ROCK2 at 1uM relative to control. Control inhibitor: Staurosporine at 10.0uM. Buffer: 50 mM Tris pH 7.5, 0.1 mM EGTA	B	BAO_0000357	single protein format	Homo sapiens	None	None	None	None	CHEMBL2973	Rho-associated protein kinase 2	Homo sapiens	SINGLE PROTEIN	CHEMBL2218924	1	Scientific Literature	Biochem. J.	2013	None
CHEMBL1076555		0	302.79	0	4.91	SKI_II	Oc1ccc(Nc2nc(-c3ccc(Cl)cc3)cs2)cc1	Residual Activity	'='	100.0	%				UO_0000187					False	CHEMBL2219153	Millipore: Percentage of residual kinase activity of ROCK2 at 1uM relative to control. Control inhibitor: Staurosporine at 10.0uM. Buffer: 50 mM Tris pH 7.5, 0.1 mM EGTA	B	BAO_0000357	single protein format	Homo sapiens	None	None	None	None	CHEMBL2973	Rho-associated protein kinase 2	Homo sapiens	SINGLE PROTEIN	CHEMBL2218924	1	Scientific Literature	Biochem. J.	2013	None
CHEMBL221271		0	318.25	0	1.28	ERK_Inhibitor_III	N/C(=N\[N+](=O)[O-])N/N=C\c1ccc(-c2cccc([N+](=O)[O-])c2)o1	Residual Activity	'='	115.0	%				UO_0000187					False	CHEMBL2219153	Millipore: Percentage of residual kinase activity of ROCK2 at 1uM relative to control. Control inhibitor: Staurosporine at 10.0uM. Buffer: 50 mM Tris pH 7.5, 0.1 mM EGTA	B	BAO_0000357	single protein format	Homo sapiens	None	None	None	None	CHEMBL2973	Rho-associated protein kinase 2	Homo sapiens	SINGLE PROTEIN	CHEMBL2218924	1	Scientific Literature	Biochem. J.	2013	None
CHEMBL86943		0	310.35	0	3.30	VEGF_Receptor_2_Kinase_Inhibitor_I	CCOC(=O)c1c(C)[nH]c(/C=C2\C(=O)Nc3ccccc32)c1C	Residual Activity	'='	85.0	%				UO_0000187					False	CHEMBL2219154	Millipore: Percentage of residual kinase activity of ROCK2 at 10uM relative to control. Control inhibitor: Staurosporine at 10.0uM. Buffer: 50 mM Tris pH 7.5, 0.1 mM EGTA	B	BAO_0000357	single protein format	Homo sapiens	None	None	None	None	CHEMBL2973	Rho-associated protein kinase 2	Homo sapiens	SINGLE PROTEIN	CHEMBL2218924	1	Scientific Literature	Biochem. J.	2013	None
CHEMBL2218925		0	343.22	0	4.15	VEGF_Receptor_2_Kinase_Inhibitor_II	O=C1Nc2ccc(Br)cc2/C1=C\c1cc2c([nH]1)CCCC2	Residual Activity	'='	82.0	%				UO_0000187					False	CHEMBL2219154	Millipore: Percentage of residual kinase activity of ROCK2 at 10uM relative to control. Control inhibitor: Staurosporine at 10.0uM. Buffer: 50 mM Tris pH 7.5, 0.1 mM EGTA	B	BAO_0000357	single protein format	Homo sapiens	None	None	None	None	CHEMBL2973	Rho-associated protein kinase 2	Homo sapiens	SINGLE PROTEIN	CHEMBL2218924	1	Scientific Literature	Biochem. J.	2013	None
CHEMBL2218931		0	376.48	0	1.11	Glycyl_H_1152	Cc1cncc2cccc(S(=O)(=O)N3CCCN(C(=O)CN)C[C@H]3C)c12	Residual Activity	'='	-1.0	%				UO_0000187					False	CHEMBL2219154	Millipore: Percentage of residual kinase activity of ROCK2 at 10uM relative to control. Control inhibitor: Staurosporine at 10.0uM. Buffer: 50 mM Tris pH 7.5, 0.1 mM EGTA	B	BAO_0000357	single protein format	Homo sapiens	None	None	None	None	CHEMBL2973	Rho-associated protein kinase 2	Homo sapiens	SINGLE PROTEIN	CHEMBL2218924	1	Scientific Literature	Biochem. J.	2013	None
CHEMBL7463	GF-109203	0	412.49	0	3.64	BIM1	CN(C)CCCn1cc(C2=C(c3c[nH]c4ccccc34)C(=O)NC2=O)c2ccccc21	Residual Activity	'='	88.0	%				UO_0000187					False	CHEMBL2219154	Millipore: Percentage of residual kinase activity of ROCK2 at 10uM relative to control. Control inhibitor: Staurosporine at 10.0uM. Buffer: 50 mM Tris pH 7.5, 0.1 mM EGTA	B	BAO_0000357	single protein format	Homo sapiens	None	None	None	None	CHEMBL2973	Rho-associated protein kinase 2	Homo sapiens	SINGLE PROTEIN	CHEMBL2218924	1	Scientific Literature	Biochem. J.	2013	None
CHEMBL102346		0	485.54	0	4.79	PDGF_RTK_Inhibitor_III	COc1cc2ncnc(N3CCN(C(=O)Nc4ccc(Oc5ccccc5)cc4)CC3)c2cc1OC	Residual Activity	'='	87.0	%				UO_0000187					False	CHEMBL2219154	Millipore: Percentage of residual kinase activity of ROCK2 at 10uM relative to control. Control inhibitor: Staurosporine at 10.0uM. Buffer: 50 mM Tris pH 7.5, 0.1 mM EGTA	B	BAO_0000357	single protein format	Homo sapiens	None	None	None	None	CHEMBL2973	Rho-associated protein kinase 2	Homo sapiens	SINGLE PROTEIN	CHEMBL2218924	1	Scientific Literature	Biochem. J.	2013	None
CHEMBL1398474		0	344.89	1	5.71	Akt_Inhibitor_X	CCN(CC)CCCCN1c2ccccc2Oc2ccc(Cl)cc21	Residual Activity	'='	91.0	%				UO_0000187					False	CHEMBL2219154	Millipore: Percentage of residual kinase activity of ROCK2 at 10uM relative to control. Control inhibitor: Staurosporine at 10.0uM. Buffer: 50 mM Tris pH 7.5, 0.1 mM EGTA	B	BAO_0000357	single protein format	Homo sapiens	None	None	None	None	CHEMBL2973	Rho-associated protein kinase 2	Homo sapiens	SINGLE PROTEIN	CHEMBL2218924	1	Scientific Literature	Biochem. J.	2013	None
CHEMBL199050		0	357.41	0	4.45	31{23}	O=c1cc(N2CCOCC2)oc2cc(-c3cccc4ccccc34)ccc12	Activity						Not Determined						False	CHEMBL860402	Inhibitory activity against ROCK-II at 10 uM	B	BAO_0000357	single protein format	Homo sapiens	None	None	None	None	CHEMBL2973	Rho-associated protein kinase 2	Homo sapiens	SINGLE PROTEIN	CHEMBL1141870	1	Scientific Literature	J. Med. Chem.	2005	None
CHEMBL2023152		0	310.36	0	2.94	16	COc1ccc(CCNC(=O)Nc2ccc3[nH]ncc3c2)cc1	IC50	'='	800.0	nM	6.10			UO_0000065	19.64	0.36	3.16	7.71	True	CHEMBL2025931	Inhibition of ROCK2 after 1 hr by FRET-based enzyme-coupled assay	B	BAO_0000357	single protein format	None	None	None	None	None	CHEMBL2973	Rho-associated protein kinase 2	Homo sapiens	SINGLE PROTEIN	CHEMBL2021814	1	Scientific Literature	J. Med. Chem.	2012	None
CHEMBL179453	GW622055X	0	392.86	0	4.54	GW622055X	CCS(=O)(=O)c1ccc(OC)c(Nc2ncc(-c3ccccc3Cl)o2)c1	Inhibition	'='	2.53	%				UO_0000187					False	CHEMBL1961927	GSK_PKIS: ROCK2 mean inhibition at 1 uM [Nanosyn]	B	BAO_0000357	single protein format	None	None	None	None	None	CHEMBL2973	Rho-associated protein kinase 2	Homo sapiens	SINGLE PROTEIN	CHEMBL1961873	16	GSK Published Kinase Inhibitor Set			None
CHEMBL442363	GW809885X	0	373.42	0	3.36	GW809885X	COc1cccc(-n2nc(C)c3c(N/N=C(\C)c4ccncc4)ncnc32)c1	Inhibition	'='	-1.33	%				UO_0000187					False	CHEMBL1961927	GSK_PKIS: ROCK2 mean inhibition at 1 uM [Nanosyn]	B	BAO_0000357	single protein format	None	None	None	None	None	CHEMBL2973	Rho-associated protein kinase 2	Homo sapiens	SINGLE PROTEIN	CHEMBL1961873	16	GSK Published Kinase Inhibitor Set			None
CHEMBL1909400		0	557.55	1	5.48	SB-284847-BT	Cc1cccc(Oc2nccc(-c3c(-c4ccc(F)cc4)ncn3C3CCNCC3)n2)c1C.O=C(O)C(F)(F)F	Inhibition	'='	2.54	%				UO_0000187					False	CHEMBL1961926	GSK_PKIS: ROCK2 mean inhibition at 0.1 uM [Nanosyn]	B	BAO_0000357	single protein format	None	None	None	None	None	CHEMBL2973	Rho-associated protein kinase 2	Homo sapiens	SINGLE PROTEIN	CHEMBL1961873	16	GSK Published Kinase Inhibitor Set			None
CHEMBL1566648		0	278.11	0	2.49	5	O=C(Nc1ccncc1)c1cncc(Br)c1	IC50	'='	357200.0	nM	3.45			UO_0000065	12.39	0.29	0.96	6.28	True	CHEMBL2025931	Inhibition of ROCK2 after 1 hr by FRET-based enzyme-coupled assay	B	BAO_0000357	single protein format	None	None	None	None	None	CHEMBL2973	Rho-associated protein kinase 2	Homo sapiens	SINGLE PROTEIN	CHEMBL2021814	1	Scientific Literature	J. Med. Chem.	2012	None
CHEMBL176857	GW442130X	0	502.16	2	5.48	GW442130X	COc1ccccc1-c1cc(/C=C2\C(=O)Nc3ncc(Br)cc32)cc(Br)c1O	Inhibition	'='	2.15	%				UO_0000187					False	CHEMBL1961927	GSK_PKIS: ROCK2 mean inhibition at 1 uM [Nanosyn]	B	BAO_0000357	single protein format	None	None	None	None	None	CHEMBL2973	Rho-associated protein kinase 2	Homo sapiens	SINGLE PROTEIN	CHEMBL1961873	16	GSK Published Kinase Inhibitor Set			None
CHEMBL187985		0	299.34	0	1.68	SB-744941	CCn1c(-c2nonc2N)nc2c(N3CCCC3)nccc21	Inhibition	'='	30.65	%				UO_0000187					False	CHEMBL1961927	GSK_PKIS: ROCK2 mean inhibition at 1 uM [Nanosyn]	B	BAO_0000357	single protein format	None	None	None	None	None	CHEMBL2973	Rho-associated protein kinase 2	Homo sapiens	SINGLE PROTEIN	CHEMBL1961873	16	GSK Published Kinase Inhibitor Set			None
CHEMBL261440		0	313.31	0	3.86	SB-735465	O=C(Nc1n[nH]c2cc(-c3cc(F)ccc3F)ccc12)C1CC1	Inhibition	'='	2.28	%				UO_0000187					False	CHEMBL1961927	GSK_PKIS: ROCK2 mean inhibition at 1 uM [Nanosyn]	B	BAO_0000357	single protein format	None	None	None	None	None	CHEMBL2973	Rho-associated protein kinase 2	Homo sapiens	SINGLE PROTEIN	CHEMBL1961873	16	GSK Published Kinase Inhibitor Set			None
CHEMBL102936		0	370.43	0	2.95	SB-742865	CS(=O)(=O)Nc1ccc(-c2ccc3c(NC(=O)C4CC4)n[nH]c3c2)cc1	Inhibition	'='	-0.32	%				UO_0000187					False	CHEMBL1961927	GSK_PKIS: ROCK2 mean inhibition at 1 uM [Nanosyn]	B	BAO_0000357	single protein format	None	None	None	None	None	CHEMBL2973	Rho-associated protein kinase 2	Homo sapiens	SINGLE PROTEIN	CHEMBL1961873	16	GSK Published Kinase Inhibitor Set			None
CHEMBL102346		0	485.54	0	4.79	PDGF_RTK_Inhibitor_III	COc1cc2ncnc(N3CCN(C(=O)Nc4ccc(Oc5ccccc5)cc4)CC3)c2cc1OC	Residual Activity	'='	98.0	%				UO_0000187					False	CHEMBL2219153	Millipore: Percentage of residual kinase activity of ROCK2 at 1uM relative to control. Control inhibitor: Staurosporine at 10.0uM. Buffer: 50 mM Tris pH 7.5, 0.1 mM EGTA	B	BAO_0000357	single protein format	Homo sapiens	None	None	None	None	CHEMBL2973	Rho-associated protein kinase 2	Homo sapiens	SINGLE PROTEIN	CHEMBL2218924	1	Scientific Literature	Biochem. J.	2013	None
CHEMBL380071		0	194.24	0	3.23	Rockout	c1ccc2c(-c3ccncc3)c[nH]c2c1	Residual Activity	'='	37.0	%				UO_0000187					False	CHEMBL2219153	Millipore: Percentage of residual kinase activity of ROCK2 at 1uM relative to control. Control inhibitor: Staurosporine at 10.0uM. Buffer: 50 mM Tris pH 7.5, 0.1 mM EGTA	B	BAO_0000357	single protein format	Homo sapiens	None	None	None	None	CHEMBL2973	Rho-associated protein kinase 2	Homo sapiens	SINGLE PROTEIN	CHEMBL2218924	1	Scientific Literature	Biochem. J.	2013	None
CHEMBL384073	GSK-180736A	0	365.37	0	2.97	GSK180736A	CC1=C(C(=O)Nc2ccc3[nH]ncc3c2)C(c2ccc(F)cc2)NC(=O)N1	Inhibition	'='	74.54	%				UO_0000187					False	CHEMBL1961927	GSK_PKIS: ROCK2 mean inhibition at 1 uM [Nanosyn]	B	BAO_0000357	single protein format	None	None	None	None	None	CHEMBL2973	Rho-associated protein kinase 2	Homo sapiens	SINGLE PROTEIN	CHEMBL1961873	16	GSK Published Kinase Inhibitor Set			None
CHEMBL1909343		0	394.31	0	1.76	SB-675259-M	O=C(Nc1n[nH]c2nnc(-c3cccnc3)cc12)C1CC1.O=C(O)C(F)(F)F	Inhibition	'='	0.06	%				UO_0000187					False	CHEMBL1961926	GSK_PKIS: ROCK2 mean inhibition at 0.1 uM [Nanosyn]	B	BAO_0000357	single protein format	None	None	None	None	None	CHEMBL2973	Rho-associated protein kinase 2	Homo sapiens	SINGLE PROTEIN	CHEMBL1961873	16	GSK Published Kinase Inhibitor Set			None
CHEMBL2218931		0	376.48	0	1.11	Glycyl_H_1152	Cc1cncc2cccc(S(=O)(=O)N3CCCN(C(=O)CN)C[C@H]3C)c12	Residual Activity	'='	1.0	%				UO_0000187					False	CHEMBL2219153	Millipore: Percentage of residual kinase activity of ROCK2 at 1uM relative to control. Control inhibitor: Staurosporine at 10.0uM. Buffer: 50 mM Tris pH 7.5, 0.1 mM EGTA	B	BAO_0000357	single protein format	Homo sapiens	None	None	None	None	CHEMBL2973	Rho-associated protein kinase 2	Homo sapiens	SINGLE PROTEIN	CHEMBL2218924	1	Scientific Literature	Biochem. J.	2013	None
CHEMBL2218934		0	257.27	0	1.95	PI3_Kg_Inhibitor	O=C1NC(=O)/C(=C\c2ccc3nccnc3c2)S1	Residual Activity	'='	95.0	%				UO_0000187					False	CHEMBL2219153	Millipore: Percentage of residual kinase activity of ROCK2 at 1uM relative to control. Control inhibitor: Staurosporine at 10.0uM. Buffer: 50 mM Tris pH 7.5, 0.1 mM EGTA	B	BAO_0000357	single protein format	Homo sapiens	None	None	None	None	CHEMBL2973	Rho-associated protein kinase 2	Homo sapiens	SINGLE PROTEIN	CHEMBL2218924	1	Scientific Literature	Biochem. J.	2013	None
CHEMBL379787		0	395.42	0	2.53	IRAK_1_4_Inhibitor	O=C(Nc1nc2ccccc2n1CCN1CCOCC1)c1cccc([N+](=O)[O-])c1	Residual Activity	'='	83.0	%				UO_0000187					False	CHEMBL2219154	Millipore: Percentage of residual kinase activity of ROCK2 at 10uM relative to control. Control inhibitor: Staurosporine at 10.0uM. Buffer: 50 mM Tris pH 7.5, 0.1 mM EGTA	B	BAO_0000357	single protein format	Homo sapiens	None	None	None	None	CHEMBL2973	Rho-associated protein kinase 2	Homo sapiens	SINGLE PROTEIN	CHEMBL2218924	1	Scientific Literature	Biochem. J.	2013	None
CHEMBL1794068	GSK-326090A	0	558.63	2	6.07	GSK326090A	C[C@@H](Oc1cc(-n2cnc3ccc(OCC4CCN(C)CC4)cc32)sc1C(N)=O)c1ccccc1C(F)(F)F	Inhibition	'='	12.04	%				UO_0000187					False	CHEMBL1961927	GSK_PKIS: ROCK2 mean inhibition at 1 uM [Nanosyn]	B	BAO_0000357	single protein format	None	None	None	None	None	CHEMBL2973	Rho-associated protein kinase 2	Homo sapiens	SINGLE PROTEIN	CHEMBL1961873	16	GSK Published Kinase Inhibitor Set			None
CHEMBL218932	GW432441X	0	339.40	0	2.95	GW432441X	CNC(=O)Oc1cc(C)c(/C=C/c2cncc(C(=O)NC)c2)c(C)c1	Inhibition	'='	3.24	%				UO_0000187					False	CHEMBL1961927	GSK_PKIS: ROCK2 mean inhibition at 1 uM [Nanosyn]	B	BAO_0000357	single protein format	None	None	None	None	None	CHEMBL2973	Rho-associated protein kinase 2	Homo sapiens	SINGLE PROTEIN	CHEMBL1961873	16	GSK Published Kinase Inhibitor Set			None
CHEMBL3427176		0	308.38	0	2.34	8	COC(=O)[C@@H]1CSC(c2nc3ccc(OC)cc3s2)=N1	Activity	'='	69.0	%				UO_0000187					False	CHEMBL3427826	Inhibition of ROCK2 (unknown origin) assessed as remaining activity at 100 uM by radioactive filter binding assay in presence of [33P]-ATP relative to control	B	BAO_0000357	single protein format	Homo sapiens	None	None	None	None	CHEMBL2973	Rho-associated protein kinase 2	Homo sapiens	SINGLE PROTEIN	CHEMBL3425453	1	Scientific Literature	Eur. J. Med. Chem.	2015	None
CHEMBL517171	GSK-1713088A	0	568.05	2	5.60	GSK1713088A	CCCN1CCC(Oc2cc(Nc3nc(Nc4cccc(F)c4C(N)=O)c4cc[nH]c4n3)c(OC)cc2Cl)CC1	Inhibition	'='	7.48	%				UO_0000187					False	CHEMBL1961927	GSK_PKIS: ROCK2 mean inhibition at 1 uM [Nanosyn]	B	BAO_0000357	single protein format	None	None	None	None	None	CHEMBL2973	Rho-associated protein kinase 2	Homo sapiens	SINGLE PROTEIN	CHEMBL1961873	16	GSK Published Kinase Inhibitor Set			None
CHEMBL522709	GSK-317315A	0	461.47	1	5.35	GSK317315A	COc1ccc2ncn(-c3cc(O[C@H](C)c4ccccc4C(F)(F)F)c(C(N)=O)s3)c2c1	Inhibition	'='	-0.01	%				UO_0000187					False	CHEMBL1961926	GSK_PKIS: ROCK2 mean inhibition at 0.1 uM [Nanosyn]	B	BAO_0000357	single protein format	None	None	None	None	None	CHEMBL2973	Rho-associated protein kinase 2	Homo sapiens	SINGLE PROTEIN	CHEMBL1961873	16	GSK Published Kinase Inhibitor Set			None
CHEMBL156987		0	377.18	0	3.17	SB-409513	O=C1NC(=O)C(c2cccc(Cl)c2)=C1Nc1ccc(Cl)c(C(=O)O)c1	Inhibition	'='	4.98	%				UO_0000187					False	CHEMBL1961927	GSK_PKIS: ROCK2 mean inhibition at 1 uM [Nanosyn]	B	BAO_0000357	single protein format	None	None	None	None	None	CHEMBL2973	Rho-associated protein kinase 2	Homo sapiens	SINGLE PROTEIN	CHEMBL1961873	16	GSK Published Kinase Inhibitor Set			None
CHEMBL10	SB-203580	0	377.44	0	4.68	SB-203580	C[S+]([O-])c1ccc(-c2nc(-c3ccc(F)cc3)c(-c3ccncc3)[nH]2)cc1	Residual Activity	'='	100.0	%				UO_0000187					False	CHEMBL2219154	Millipore: Percentage of residual kinase activity of ROCK2 at 10uM relative to control. Control inhibitor: Staurosporine at 10.0uM. Buffer: 50 mM Tris pH 7.5, 0.1 mM EGTA	B	BAO_0000357	single protein format	Homo sapiens	None	None	None	None	CHEMBL2973	Rho-associated protein kinase 2	Homo sapiens	SINGLE PROTEIN	CHEMBL2218924	1	Scientific Literature	Biochem. J.	2013	None
CHEMBL259551		0	327.35	0	2.92	FR-180204	Nc1n[nH]c2nnc(-c3c(-c4ccccc4)nn4ccccc34)cc12	Residual Activity	'='	90.0	%				UO_0000187					False	CHEMBL2219154	Millipore: Percentage of residual kinase activity of ROCK2 at 10uM relative to control. Control inhibitor: Staurosporine at 10.0uM. Buffer: 50 mM Tris pH 7.5, 0.1 mM EGTA	B	BAO_0000357	single protein format	Homo sapiens	None	None	None	None	CHEMBL2973	Rho-associated protein kinase 2	Homo sapiens	SINGLE PROTEIN	CHEMBL2218924	1	Scientific Literature	Biochem. J.	2013	None
CHEMBL260138	ALSTERPAULLONE 2	0	346.35	0	3.69	Alsterpaullone_2	N#CCCc1ccc2c(c1)-c1[nH]c3ccc([N+](=O)[O-])cc3c1CC(=O)N2	Residual Activity	'='	7.0	%				UO_0000187					False	CHEMBL2219154	Millipore: Percentage of residual kinase activity of ROCK2 at 10uM relative to control. Control inhibitor: Staurosporine at 10.0uM. Buffer: 50 mM Tris pH 7.5, 0.1 mM EGTA	B	BAO_0000357	single protein format	Homo sapiens	None	None	None	None	CHEMBL2973	Rho-associated protein kinase 2	Homo sapiens	SINGLE PROTEIN	CHEMBL2218924	1	Scientific Literature	Biochem. J.	2013	None
CHEMBL1909341	GW641155A	0	364.83	1	5.88	GW641155A	Cl.c1ccc(Oc2ccc(Nc3ncc(-c4ccccc4)o3)cc2)cc1	Inhibition	'='	4.11	%				UO_0000187					False	CHEMBL1961927	GSK_PKIS: ROCK2 mean inhibition at 1 uM [Nanosyn]	B	BAO_0000357	single protein format	None	None	None	None	None	CHEMBL2973	Rho-associated protein kinase 2	Homo sapiens	SINGLE PROTEIN	CHEMBL1961873	16	GSK Published Kinase Inhibitor Set			None
CHEMBL271843	GW275944X	0	330.37	0	1.41	GW275944X	Cc1ccc2c(c1)/C(=N/Nc1ccc(S(N)(=O)=O)cc1)C(=O)N2	Inhibition	'='	-0.99	%				UO_0000187					False	CHEMBL1961926	GSK_PKIS: ROCK2 mean inhibition at 0.1 uM [Nanosyn]	B	BAO_0000357	single protein format	None	None	None	None	None	CHEMBL2973	Rho-associated protein kinase 2	Homo sapiens	SINGLE PROTEIN	CHEMBL1961873	16	GSK Published Kinase Inhibitor Set			None
CHEMBL367625		0	385.90	0	3.93	CGP-74514A	CCn1cnc2c(Nc3cccc(Cl)c3)nc(N[C@@H]3CCCC[C@@H]3N)nc21	Residual Activity	'='	53.0	%				UO_0000187					False	CHEMBL2219154	Millipore: Percentage of residual kinase activity of ROCK2 at 10uM relative to control. Control inhibitor: Staurosporine at 10.0uM. Buffer: 50 mM Tris pH 7.5, 0.1 mM EGTA	B	BAO_0000357	single protein format	Homo sapiens	None	None	None	None	CHEMBL2973	Rho-associated protein kinase 2	Homo sapiens	SINGLE PROTEIN	CHEMBL2218924	1	Scientific Literature	Biochem. J.	2013	None
CHEMBL223360	LINIFANIB	3	375.41	0	4.90	SID103904340	Cc1ccc(F)c(NC(=O)Nc2ccc(-c3cccc4[nH]nc(N)c34)cc2)c1	Ki	'='	2511.89	nM	5.60		active	UO_0000065					False	CHEMBL1963722	PUBCHEM_BIOASSAY: Navigating the Kinome. (Class of assay: other) Panel member name: ROCK2	F	BAO_0000019	assay format	None	None	None	None	None	CHEMBL2973	Rho-associated protein kinase 2	Homo sapiens	SINGLE PROTEIN	CHEMBL1201862	7	PubChem BioAssays			None
CHEMBL1976134		0	234.26	0	3.11	SID103905212	c1cc2cc(-c3ccc4cn[nH]c4c3)cnc2[nH]1	Ki	'='	2511.89	nM	5.60		active	UO_0000065					False	CHEMBL1963722	PUBCHEM_BIOASSAY: Navigating the Kinome. (Class of assay: other) Panel member name: ROCK2	F	BAO_0000019	assay format	None	None	None	None	None	CHEMBL2973	Rho-associated protein kinase 2	Homo sapiens	SINGLE PROTEIN	CHEMBL1201862	7	PubChem BioAssays			None
CHEMBL2006581		0	384.85	0	1.29	SID103905388	CCOc1nc(C(=O)NCc2ccccc2S(N)(=O)=O)cc(N)c1Cl	Ki	'>'	7943.28	nM			inactive	UO_0000065					False	CHEMBL1963722	PUBCHEM_BIOASSAY: Navigating the Kinome. (Class of assay: other) Panel member name: ROCK2	F	BAO_0000019	assay format	None	None	None	None	None	CHEMBL2973	Rho-associated protein kinase 2	Homo sapiens	SINGLE PROTEIN	CHEMBL1201862	7	PubChem BioAssays			None
CHEMBL1967094		0	367.86	0	4.87	SID103904999	O=C(NCc1ccc(Cl)cc1)c1cc2c(-c3ccccc3)n[nH]c2s1	Ki	'>'	7943.28	nM			inactive	UO_0000065					False	CHEMBL1963722	PUBCHEM_BIOASSAY: Navigating the Kinome. (Class of assay: other) Panel member name: ROCK2	F	BAO_0000019	assay format	None	None	None	None	None	CHEMBL2973	Rho-associated protein kinase 2	Homo sapiens	SINGLE PROTEIN	CHEMBL1201862	7	PubChem BioAssays			None
CHEMBL2336377		0	306.37	0	0.90	16e	CC[C@H](CO)Nc1nc(NC(=N)N)c2ncn(C(C)C)c2n1	Activity	'='	61.0	%				UO_0000187					False	CHEMBL2341620	Inhibition of recombinant ROCK2 (unknown origin) assessed as residual activity using [gamma-33P]ATP as substrate at 1 uM	B	BAO_0000357	single protein format	Homo sapiens	None	None	None	None	CHEMBL2973	Rho-associated protein kinase 2	Homo sapiens	SINGLE PROTEIN	CHEMBL2331324	1	Scientific Literature	Eur. J. Med. Chem.	2013	None
CHEMBL1909374	GW709042A	0	585.95	2	7.41	GW709042A	Cl.O=C(Nc1ccc(Oc2ccc3[nH]c(NC(=O)c4ccccc4)nc3c2)cc1)Nc1cc(C(F)(F)F)ccc1F	Inhibition	'='	3.35	%				UO_0000187					False	CHEMBL1961926	GSK_PKIS: ROCK2 mean inhibition at 0.1 uM [Nanosyn]	B	BAO_0000357	single protein format	None	None	None	None	None	CHEMBL2973	Rho-associated protein kinase 2	Homo sapiens	SINGLE PROTEIN	CHEMBL1961873	16	GSK Published Kinase Inhibitor Set			None
CHEMBL270724		0	463.75	0	4.83	TBCA	O=C(O)/C=C/c1cc(Br)c(Br)c(Br)c1Br	Residual Activity	'='	93.0	%				UO_0000187					False	CHEMBL2219154	Millipore: Percentage of residual kinase activity of ROCK2 at 10uM relative to control. Control inhibitor: Staurosporine at 10.0uM. Buffer: 50 mM Tris pH 7.5, 0.1 mM EGTA	B	BAO_0000357	single protein format	Homo sapiens	None	None	None	None	CHEMBL2973	Rho-associated protein kinase 2	Homo sapiens	SINGLE PROTEIN	CHEMBL2218924	1	Scientific Literature	Biochem. J.	2013	None
CHEMBL191105		0	287.33	0	1.02	SB-751399	CN(C)CCCn1c(-c2nonc2N)nc2cnccc21	Inhibition	'='	11.61	%				UO_0000187					False	CHEMBL1961926	GSK_PKIS: ROCK2 mean inhibition at 0.1 uM [Nanosyn]	B	BAO_0000357	single protein format	None	None	None	None	None	CHEMBL2973	Rho-associated protein kinase 2	Homo sapiens	SINGLE PROTEIN	CHEMBL1961873	16	GSK Published Kinase Inhibitor Set			None
CHEMBL3427174		0	294.36	0	2.25	6	COc1ccc2nc(C3=N[C@H](C(=O)O)CS3)sc2c1	Activity	'='	72.0	%				UO_0000187					False	CHEMBL3427826	Inhibition of ROCK2 (unknown origin) assessed as remaining activity at 100 uM by radioactive filter binding assay in presence of [33P]-ATP relative to control	B	BAO_0000357	single protein format	Homo sapiens	None	None	None	None	CHEMBL2973	Rho-associated protein kinase 2	Homo sapiens	SINGLE PROTEIN	CHEMBL3425453	1	Scientific Literature	Eur. J. Med. Chem.	2015	None
CHEMBL1682542		0	215.28	0	2.99	9a	Cc1nc(-c2ccc3[nH]ncc3c2)cs1	Ki	'='	513.0	nM	6.29			UO_0000065	29.22	0.57	3.30	15.13	False	CHEMBL1685436	Inhibition of Rock2	B	BAO_0000357	single protein format	None	None	None	None	None	CHEMBL2973	Rho-associated protein kinase 2	Homo sapiens	SINGLE PROTEIN	CHEMBL1681650	1	Scientific Literature	Bioorg. Med. Chem. Lett.	2011	None
CHEMBL521179	SR-3677	0	408.46	0	2.80	5, SR-3677	CN(C)CCOc1cc(-c2cn[nH]c2)ccc1NC(=O)C1COc2ccccc2O1	Inhibition	'<'	10.0	%				UO_0000187					False	CHEMBL995022	Inhibition of ROCK2 at 3 uM	B	BAO_0000357	single protein format	None	None	None	None	None	CHEMBL2973	Rho-associated protein kinase 2	Homo sapiens	SINGLE PROTEIN	CHEMBL1142492	1	Scientific Literature	J. Med. Chem.	2008	None
CHEMBL2440745		0	389.46	0	4.03	13	CCCOC(=O)c1cccc(-c2cc(C(=O)Nc3ccncc3)ccc2CN)c1	IC50	'='	1.4	nM	8.85			UO_0000065	22.73	0.42	4.82	9.39	False	CHEMBL2444040	Inhibition of ROCK2 (unknown origin) using long S6 kinase peptide as substrate by radiometric assay	B	BAO_0000357	single protein format	Homo sapiens	None	None	None	None	CHEMBL2973	Rho-associated protein kinase 2	Homo sapiens	SINGLE PROTEIN	CHEMBL2440036	1	Scientific Literature	Bioorg. Med. Chem. Lett.	2013	None
CHEMBL2440737		0	449.48	0	3.93	32	NCc1ccc(C(=O)Nc2ccncc2F)cc1-c1cccc(C(=O)OCC2CCCO2)c1	IC50	'='	2.5	nM	8.60			UO_0000065	19.14	0.36	4.67	8.31	True	CHEMBL2444040	Inhibition of ROCK2 (unknown origin) using long S6 kinase peptide as substrate by radiometric assay	B	BAO_0000357	single protein format	Homo sapiens	None	None	None	None	CHEMBL2973	Rho-associated protein kinase 2	Homo sapiens	SINGLE PROTEIN	CHEMBL2440036	1	Scientific Literature	Bioorg. Med. Chem. Lett.	2013	None
CHEMBL3774885		0	401.47	0	3.03	39	Cn1cc(-c2ccc(Cc3n[nH]c4ccc(C(=O)N5CCOCC5)cc34)cc2)cn1	Activity	'='	-4.0	%				UO_0000187					False	CHEMBL3777753	Inhibition of N-terminal His6-tagged recombinant human ROCK2 expressed in baculovirus infected insect Sf9 cells assessed as remaining activity at 1 uM relative to control	B	BAO_0000219	cell-based format	Homo sapiens	None	None	Sf9	None	CHEMBL2973	Rho-associated protein kinase 2	Homo sapiens	SINGLE PROTEIN	CHEMBL3774357	1	Scientific Literature	Bioorg. Med. Chem. Lett.	2016	CHEMBL3308860
CHEMBL1682541		0	311.35	0	3.94	8b	c1ccc(-c2c(-c3ccc4[nH]ncc4c3)nc3ncccn23)cc1	Ki	'='	6.0	nM	8.22			UO_0000065	26.41	0.47	4.28	13.97	False	CHEMBL1685436	Inhibition of Rock2	B	BAO_0000357	single protein format	None	None	None	None	None	CHEMBL2973	Rho-associated protein kinase 2	Homo sapiens	SINGLE PROTEIN	CHEMBL1681650	1	Scientific Literature	Bioorg. Med. Chem. Lett.	2011	None
CHEMBL1682546		0	306.39	0	4.30	9e	c1ccc(CNc2nc(-c3ccc4[nH]ncc4c3)cs2)cc1	Ki	'='	136.0	nM	6.87			UO_0000065	22.41	0.43	2.57	12.81	False	CHEMBL1685436	Inhibition of Rock2	B	BAO_0000357	single protein format	None	None	None	None	None	CHEMBL2973	Rho-associated protein kinase 2	Homo sapiens	SINGLE PROTEIN	CHEMBL1681650	1	Scientific Literature	Bioorg. Med. Chem. Lett.	2011	None
CHEMBL1684227		0	402.45	0	3.60	47	COc1ccc2c(c1)CC(c1nc3c(OC)cc(-c4cn[nH]c4)cc3c(=O)[nH]1)CC2	IC50	'='	11.0	nM	7.96			UO_0000065	19.78	0.36	4.36	8.57	False	CHEMBL1686688	Inhibition of ROCK2 by HTRF assay	B	BAO_0000357	single protein format	None	None	None	None	None	CHEMBL2973	Rho-associated protein kinase 2	Homo sapiens	SINGLE PROTEIN	CHEMBL1681768	1	Scientific Literature	Bioorg. Med. Chem. Lett.	2011	None
CHEMBL1684228		0	376.37	0	2.83	48	COc1cc(-c2cn[nH]c2)cc2c(=O)[nH]c(C3COc4ccccc4O3)nc12	IC50	'='	2.0	nM	8.70			UO_0000065	23.11	0.42	5.87	8.52	False	CHEMBL1686688	Inhibition of ROCK2 by HTRF assay	B	BAO_0000357	single protein format	None	None	None	None	None	CHEMBL2973	Rho-associated protein kinase 2	Homo sapiens	SINGLE PROTEIN	CHEMBL1681768	1	Scientific Literature	Bioorg. Med. Chem. Lett.	2011	None
CHEMBL2007064		0	310.35	0	3.14	SID103905113	Cc1[nH]c(C=C2C(=O)Nc3ccccc32)c(C)c1CCC(=O)O	Ki	'='	3981.07	nM	5.40		active	UO_0000065					False	CHEMBL1963722	PUBCHEM_BIOASSAY: Navigating the Kinome. (Class of assay: other) Panel member name: ROCK2	F	BAO_0000019	assay format	None	None	None	None	None	CHEMBL2973	Rho-associated protein kinase 2	Homo sapiens	SINGLE PROTEIN	CHEMBL1201862	7	PubChem BioAssays			None
CHEMBL1981047		0	474.57	0	2.64	SID103905608	COC(C(=O)N1Cc2[nH]nc(NC(=O)c3ccc(N4CCN(C)CC4)cc3)c2C1)c1ccccc1	Ki	'>'	7943.28	nM			inactive	UO_0000065					False	CHEMBL1963722	PUBCHEM_BIOASSAY: Navigating the Kinome. (Class of assay: other) Panel member name: ROCK2	F	BAO_0000019	assay format	None	None	None	None	None	CHEMBL2973	Rho-associated protein kinase 2	Homo sapiens	SINGLE PROTEIN	CHEMBL1201862	7	PubChem BioAssays			None
CHEMBL1975357		0	365.48	1	5.79	SID103905644	CC(C)(C)OC(=O)n1cc(-c2cncn2C2CCCCC2)c2ccccc21	Ki	'>'	7943.28	nM			inactive	UO_0000065					False	CHEMBL1963722	PUBCHEM_BIOASSAY: Navigating the Kinome. (Class of assay: other) Panel member name: ROCK2	F	BAO_0000019	assay format	None	None	None	None	None	CHEMBL2973	Rho-associated protein kinase 2	Homo sapiens	SINGLE PROTEIN	CHEMBL1201862	7	PubChem BioAssays			None
CHEMBL243088		0	322.32	0	3.37	SID103904594	O=C(O)c1ccccc1Nc1ccnc(Nc2cccc(O)c2)n1	Ki	'='	1584.89	nM	5.80		active	UO_0000065					False	CHEMBL1963722	PUBCHEM_BIOASSAY: Navigating the Kinome. (Class of assay: other) Panel member name: ROCK2	F	BAO_0000019	assay format	None	None	None	None	None	CHEMBL2973	Rho-associated protein kinase 2	Homo sapiens	SINGLE PROTEIN	CHEMBL1201862	7	PubChem BioAssays			None
CHEMBL1998414		0	319.82	0	3.56	SID103905000	Cc1n[nH]c2sc(C(=O)NCCc3ccc(Cl)cc3)cc12	Ki	'>'	7943.28	nM			inactive	UO_0000065					False	CHEMBL1963722	PUBCHEM_BIOASSAY: Navigating the Kinome. (Class of assay: other) Panel member name: ROCK2	F	BAO_0000019	assay format	None	None	None	None	None	CHEMBL2973	Rho-associated protein kinase 2	Homo sapiens	SINGLE PROTEIN	CHEMBL1201862	7	PubChem BioAssays			None
CHEMBL2001998		0	457.54	0	2.64	SID103904816	CNC(=O)N1CCN(CCCOc2ccc3c(c2)-c2[nH]nc(-c4ccc(C#N)nc4)c2C3)CC1	Ki	'>'	7943.28	nM			inactive	UO_0000065					False	CHEMBL1963722	PUBCHEM_BIOASSAY: Navigating the Kinome. (Class of assay: other) Panel member name: ROCK2	F	BAO_0000019	assay format	None	None	None	None	None	CHEMBL2973	Rho-associated protein kinase 2	Homo sapiens	SINGLE PROTEIN	CHEMBL1201862	7	PubChem BioAssays			None
CHEMBL1982753		0	359.86	0	3.26	SID103904807	NC(=O)c1ccc(NC2CCCCC2N)nc1Nc1cccc(Cl)c1	Ki	'='	251.19	nM	6.60		active	UO_0000065					False	CHEMBL1963722	PUBCHEM_BIOASSAY: Navigating the Kinome. (Class of assay: other) Panel member name: ROCK2	F	BAO_0000019	assay format	None	None	None	None	None	CHEMBL2973	Rho-associated protein kinase 2	Homo sapiens	SINGLE PROTEIN	CHEMBL1201862	7	PubChem BioAssays			None
CHEMBL2000104		0	346.43	0	2.86	SID103905051	CCS(=O)(=O)c1ccc(-c2cncc3sc(C(N)=O)cc23)cc1	Ki	'='	3162.28	nM	5.50		active	UO_0000065					False	CHEMBL1963722	PUBCHEM_BIOASSAY: Navigating the Kinome. (Class of assay: other) Panel member name: ROCK2	F	BAO_0000019	assay format	None	None	None	None	None	CHEMBL2973	Rho-associated protein kinase 2	Homo sapiens	SINGLE PROTEIN	CHEMBL1201862	7	PubChem BioAssays			None
CHEMBL1986499		0	384.42	0	4.26	SID103904466	Nc1n[nH]c2ccc(-c3nnn(Cc4ccccc4)c3-c3ccc(F)cc3)cc12	Ki	'='	15.85	nM	7.80		active	UO_0000065					False	CHEMBL1963722	PUBCHEM_BIOASSAY: Navigating the Kinome. (Class of assay: other) Panel member name: ROCK2	F	BAO_0000019	assay format	None	None	None	None	None	CHEMBL2973	Rho-associated protein kinase 2	Homo sapiens	SINGLE PROTEIN	CHEMBL1201862	7	PubChem BioAssays			None
CHEMBL1968151		0	269.29	0	1.69	SID103904980	O=c1[nH]c2sccc2c2nc(-c3ccncc3)nn12	Ki	'='	501.19	nM	6.30		active	UO_0000065					False	CHEMBL1963722	PUBCHEM_BIOASSAY: Navigating the Kinome. (Class of assay: other) Panel member name: ROCK2	F	BAO_0000019	assay format	None	None	None	None	None	CHEMBL2973	Rho-associated protein kinase 2	Homo sapiens	SINGLE PROTEIN	CHEMBL1201862	7	PubChem BioAssays			None
CHEMBL1987054		0	548.05	2	6.07	SID103904785	COCCOC1CCC(n2nc(-c3ccc(Nc4nc5cc(C)cc(Cl)c5o4)cc3)c3c(N)ncnc32)CC1	Ki	'='	79.43	nM	7.10		active	UO_0000065					False	CHEMBL1963722	PUBCHEM_BIOASSAY: Navigating the Kinome. (Class of assay: other) Panel member name: ROCK2	F	BAO_0000019	assay format	None	None	None	None	None	CHEMBL2973	Rho-associated protein kinase 2	Homo sapiens	SINGLE PROTEIN	CHEMBL1201862	7	PubChem BioAssays			None
CHEMBL2005631		0	449.51	0	5.00	SID103904310	CNC(=O)c1cnc(N)c2c(-c3ccc(NC(=O)Nc4cc(C)ccc4F)cc3)csc12	Ki	'='	794.33	nM	6.10		active	UO_0000065					False	CHEMBL1963722	PUBCHEM_BIOASSAY: Navigating the Kinome. (Class of assay: other) Panel member name: ROCK2	F	BAO_0000019	assay format	None	None	None	None	None	CHEMBL2973	Rho-associated protein kinase 2	Homo sapiens	SINGLE PROTEIN	CHEMBL1201862	7	PubChem BioAssays			None
CHEMBL1236126		0	440.46	0	3.53	SID103905081	CC(C)(C)C(=O)Oc1ccc2c(c1)nc(NC(=O)c1cccc([N+](=O)[O-])c1)n2CCCO	Ki	'>'	7943.28	nM			inactive	UO_0000065					False	CHEMBL1963722	PUBCHEM_BIOASSAY: Navigating the Kinome. (Class of assay: other) Panel member name: ROCK2	F	BAO_0000019	assay format	None	None	None	None	None	CHEMBL2973	Rho-associated protein kinase 2	Homo sapiens	SINGLE PROTEIN	CHEMBL1201862	7	PubChem BioAssays			None
CHEMBL1985566		0	560.65	2	6.20	SID103904722	COc1cc(-c2ccc3c(c2)Nc2ccc(CCOc4ccc(N5CCOCC5)cc4)cc2NC3=O)ccc1CC#N	Ki	'>'	7943.28	nM			inactive	UO_0000065					False	CHEMBL1963722	PUBCHEM_BIOASSAY: Navigating the Kinome. (Class of assay: other) Panel member name: ROCK2	F	BAO_0000019	assay format	None	None	None	None	None	CHEMBL2973	Rho-associated protein kinase 2	Homo sapiens	SINGLE PROTEIN	CHEMBL1201862	7	PubChem BioAssays			None
CHEMBL1994526		0	247.34	0	2.17	SID103904954	CC(N)C1CCC(C(=O)Nc2ccncc2)CC1	Ki	'='	79.43	nM	7.10		active	UO_0000065					False	CHEMBL1963722	PUBCHEM_BIOASSAY: Navigating the Kinome. (Class of assay: other) Panel member name: ROCK2	F	BAO_0000019	assay format	None	None	None	None	None	CHEMBL2973	Rho-associated protein kinase 2	Homo sapiens	SINGLE PROTEIN	CHEMBL1201862	7	PubChem BioAssays			None
CHEMBL1996208		0	316.37	0	0.62	SID103905498	NNc1cc(N2CCOCC2)nc(OCCc2ccccn2)n1	Ki	'>'	5011.87	nM			inactive	UO_0000065					False	CHEMBL1963722	PUBCHEM_BIOASSAY: Navigating the Kinome. (Class of assay: other) Panel member name: ROCK2	F	BAO_0000019	assay format	None	None	None	None	None	CHEMBL2973	Rho-associated protein kinase 2	Homo sapiens	SINGLE PROTEIN	CHEMBL1201862	7	PubChem BioAssays			None
CHEMBL231209		0	378.43	1	5.33	SID103904347	Nc1nccc2scc(-c3ccc(NC(=O)Nc4cccc(F)c4)cc3)c12	Ki	'='	316.23	nM	6.50		active	UO_0000065					False	CHEMBL1963722	PUBCHEM_BIOASSAY: Navigating the Kinome. (Class of assay: other) Panel member name: ROCK2	F	BAO_0000019	assay format	None	None	None	None	None	CHEMBL2973	Rho-associated protein kinase 2	Homo sapiens	SINGLE PROTEIN	CHEMBL1201862	7	PubChem BioAssays			None
CHEMBL1976220		0	439.34	1	5.95	SID103904362	Nc1nccc2scc(-c3ccc(NC(=O)Nc4cccc(Br)c4)cc3)c12	Ki	'='	100.0	nM	7.00		active	UO_0000065					False	CHEMBL1963722	PUBCHEM_BIOASSAY: Navigating the Kinome. (Class of assay: other) Panel member name: ROCK2	F	BAO_0000019	assay format	None	None	None	None	None	CHEMBL2973	Rho-associated protein kinase 2	Homo sapiens	SINGLE PROTEIN	CHEMBL1201862	7	PubChem BioAssays			None
CHEMBL369969		0	346.39	0	3.78	31{36}	O=c1cc(N2CCOCC2)oc2cc(-c3ccc4[nH]ccc4c3)ccc12	Activity						Not Determined						False	CHEMBL860402	Inhibitory activity against ROCK-II at 10 uM	B	BAO_0000357	single protein format	Homo sapiens	None	None	None	None	CHEMBL2973	Rho-associated protein kinase 2	Homo sapiens	SINGLE PROTEIN	CHEMBL1141870	1	Scientific Literature	J. Med. Chem.	2005	None
CHEMBL382823		0	461.93	0	3.50	26	COCCN(Cc1cc2c(Nc3cccc(Cl)c3F)ncnc2cc1OC)[C@@H](C)C(N)=O	IC50	'>'	10000.0	nM				UO_0000065					False	CHEMBL870120	Inhibition of ROCK2	B	BAO_0000357	single protein format	Homo sapiens	None	None	None	None	CHEMBL2973	Rho-associated protein kinase 2	Homo sapiens	SINGLE PROTEIN	CHEMBL1147701	1	Scientific Literature	Bioorg. Med. Chem. Lett.	2006	None
CHEMBL207687		0	417.87	0	3.48	21	COc1cc2ncnc(Nc3cccc(Cl)c3F)c2cc1CN(C)[C@@H](C)C(N)=O	IC50	'>'	10000.0	nM				UO_0000065					False	CHEMBL870120	Inhibition of ROCK2	B	BAO_0000357	single protein format	Homo sapiens	None	None	None	None	CHEMBL2973	Rho-associated protein kinase 2	Homo sapiens	SINGLE PROTEIN	CHEMBL1147701	1	Scientific Literature	Bioorg. Med. Chem. Lett.	2006	None
CHEMBL382638		0	429.88	0	3.62	5	COc1cc2ncnc(Nc3ccc(F)c(Cl)c3)c2cc1CN1CCC[C@H]1C(N)=O	IC50	'>'	10000.0	nM				UO_0000065					False	CHEMBL870120	Inhibition of ROCK2	B	BAO_0000357	single protein format	Homo sapiens	None	None	None	None	CHEMBL2973	Rho-associated protein kinase 2	Homo sapiens	SINGLE PROTEIN	CHEMBL1147701	1	Scientific Literature	Bioorg. Med. Chem. Lett.	2006	None
CHEMBL371968		0	313.38	0	3.36	31{17}	O=c1cc(N2CCOCC2)oc2cc(-c3cccs3)ccc12	Activity						Not Determined						False	CHEMBL860402	Inhibitory activity against ROCK-II at 10 uM	B	BAO_0000357	single protein format	Homo sapiens	None	None	None	None	CHEMBL2973	Rho-associated protein kinase 2	Homo sapiens	SINGLE PROTEIN	CHEMBL1141870	1	Scientific Literature	J. Med. Chem.	2005	None
CHEMBL198740		0	358.40	0	3.84	31{37}	O=c1cc(N2CCOCC2)oc2cc(-c3ccc4ncccc4c3)ccc12	Activity						Not Determined						False	CHEMBL860402	Inhibitory activity against ROCK-II at 10 uM	B	BAO_0000357	single protein format	Homo sapiens	None	None	None	None	CHEMBL2973	Rho-associated protein kinase 2	Homo sapiens	SINGLE PROTEIN	CHEMBL1141870	1	Scientific Literature	J. Med. Chem.	2005	None
CHEMBL198801		0	413.50	1	5.66	31{38}	O=c1cc(N2CCOCC2)oc2cc(-c3cccc4c3sc3ccccc34)ccc12	Activity						Not Determined						False	CHEMBL860402	Inhibitory activity against ROCK-II at 10 uM	B	BAO_0000357	single protein format	Homo sapiens	None	None	None	None	CHEMBL2973	Rho-associated protein kinase 2	Homo sapiens	SINGLE PROTEIN	CHEMBL1141870	1	Scientific Literature	J. Med. Chem.	2005	None
CHEMBL3694787		0	320.82	0	4.13	BDBM128293	CC(C)(C)OC(=O)N1CCC(C#N)(c2ccc(Cl)cc2)CC1	IC50	'<'	100.0	nM			259194	UO_0000065					False	CHEMBL3706000	Inhibition Assay: In a final reaction volume of 25 ul, ROCK-II (h) (5-10 mU) is incubated with 50 mM Tris pH 7.5, 0.1 mM EGTA, 30 uM KEAKEKRQEQIAKRRRLSSLRASTSKSGGSQK (SEQ ID NO:1), 10 mM MgAcetate and [gamma-33P-ATP] (specific activity approx. 500 cpm/pmol, concentration as required). The reaction is initiated by the addition of the MgATP mix. After incubation for 40 minutes at room temperature, …	B	BAO_0000357	single protein format	Homo sapiens	None	None	None	None	CHEMBL2973	Rho-associated protein kinase 2	Homo sapiens	SINGLE PROTEIN	CHEMBL3639337	37	BindingDB Database		2014	None
CHEMBL598439		0	341.85	0	3.15	BDBM50307981	NC1(Cc2ccccc2Cl)CCN(c2ncnc3[nH]ccc23)CC1	IC50	'>'	1000.0	nM			259199	UO_0000065					False	CHEMBL3706000	Inhibition Assay: In a final reaction volume of 25 ul, ROCK-II (h) (5-10 mU) is incubated with 50 mM Tris pH 7.5, 0.1 mM EGTA, 30 uM KEAKEKRQEQIAKRRRLSSLRASTSKSGGSQK (SEQ ID NO:1), 10 mM MgAcetate and [gamma-33P-ATP] (specific activity approx. 500 cpm/pmol, concentration as required). The reaction is initiated by the addition of the MgATP mix. After incubation for 40 minutes at room temperature, …	B	BAO_0000357	single protein format	Homo sapiens	None	None	None	None	CHEMBL2973	Rho-associated protein kinase 2	Homo sapiens	SINGLE PROTEIN	CHEMBL3639337	37	BindingDB Database		2014	None
CHEMBL3649657		0	402.45	0	2.66	BDBM130373	COc1ccc2c(c1)C(=O)N[C@@H](Cc1ccc(-c3ccnc(N)c3)cc1)C(=O)N2C	IC50	'='	2400.0	nM	5.62		262164	UO_0000065	13.96	0.26	2.96	5.76	False	CHEMBL3706009	Inhibition Assay: In a final reaction volume of 25 uL, ROCK-II (h, amino acids 11-552) (5-10 mU) was incubated with 50 mM Tris pH 7.5, 0.1 mM EGTA, 30 [uM KEAKEKRQEQIAKRRRLSSLRASTSKSGGSQK, 10 mM magnesium acetate and gamma-32P-ATP] (specific activity approx. 500 cpm/pmol, concentration as required). The reaction was initiated by the addition of the MgATP mix. After incubation for 40 minutes at ro…	B	BAO_0000357	single protein format	Homo sapiens	None	None	None	None	CHEMBL2973	Rho-associated protein kinase 2	Homo sapiens	SINGLE PROTEIN	CHEMBL3638405	37	BindingDB Database		2014	None
CHEMBL1990212		0	381.82	0	4.21	SID103904923	COc1cc(OC)c(Nc2ccc3nnc(-c4ccccc4)n3n2)cc1Cl	Ki	'>'	7943.28	nM			inactive	UO_0000065					False	CHEMBL1963722	PUBCHEM_BIOASSAY: Navigating the Kinome. (Class of assay: other) Panel member name: ROCK2	F	BAO_0000019	assay format	None	None	None	None	None	CHEMBL2973	Rho-associated protein kinase 2	Homo sapiens	SINGLE PROTEIN	CHEMBL1201862	7	PubChem BioAssays			None
CHEMBL1973098		0	267.33	0	1.89	SID103905205	COc1cc(C=C2SC(=S)NC2=O)ccc1O	Ki	'>'	7943.28	nM			inactive	UO_0000065					False	CHEMBL1963722	PUBCHEM_BIOASSAY: Navigating the Kinome. (Class of assay: other) Panel member name: ROCK2	F	BAO_0000019	assay format	None	None	None	None	None	CHEMBL2973	Rho-associated protein kinase 2	Homo sapiens	SINGLE PROTEIN	CHEMBL1201862	7	PubChem BioAssays			None
CHEMBL1998068		0	316.79	0	3.73	SID103904250	COCC(C)Nc1cc(-c2c[nH]c3ncccc23)cc(Cl)n1	Ki	'='	7.943	nM	8.10		active	UO_0000065					False	CHEMBL1963722	PUBCHEM_BIOASSAY: Navigating the Kinome. (Class of assay: other) Panel member name: ROCK2	F	BAO_0000019	assay format	None	None	None	None	None	CHEMBL2973	Rho-associated protein kinase 2	Homo sapiens	SINGLE PROTEIN	CHEMBL1201862	7	PubChem BioAssays			None
CHEMBL1972276		0	366.47	0	2.87	SID103904694	CCN(CC)CCCNc1cccc(-c2nc3c(C(N)=O)cccc3[nH]2)n1	Ki	'>'	7943.28	nM			inactive	UO_0000065					False	CHEMBL1963722	PUBCHEM_BIOASSAY: Navigating the Kinome. (Class of assay: other) Panel member name: ROCK2	F	BAO_0000019	assay format	None	None	None	None	None	CHEMBL2973	Rho-associated protein kinase 2	Homo sapiens	SINGLE PROTEIN	CHEMBL1201862	7	PubChem BioAssays			None
CHEMBL1977148		0	500.58	2	5.05	SID103904318	COc1ccc(NC(=O)Nc2ccc(-c3csc4c(-c5cnn(CCO)c5)cnc(N)c34)cc2)cc1	Ki	'>'	7943.28	nM			inactive	UO_0000065					False	CHEMBL1963722	PUBCHEM_BIOASSAY: Navigating the Kinome. (Class of assay: other) Panel member name: ROCK2	F	BAO_0000019	assay format	None	None	None	None	None	CHEMBL2973	Rho-associated protein kinase 2	Homo sapiens	SINGLE PROTEIN	CHEMBL1201862	7	PubChem BioAssays			None
CHEMBL491473	CEDIRANIB	3	450.51	1	5.22	SID103905340	COc1cc2c(Oc3ccc4[nH]c(C)cc4c3F)ncnc2cc1OCCCN1CCCC1	Ki	'>'	5011.87	nM			inactive	UO_0000065					False	CHEMBL1963722	PUBCHEM_BIOASSAY: Navigating the Kinome. (Class of assay: other) Panel member name: ROCK2	F	BAO_0000019	assay format	None	None	None	None	None	CHEMBL2973	Rho-associated protein kinase 2	Homo sapiens	SINGLE PROTEIN	CHEMBL1201862	7	PubChem BioAssays			None
CHEMBL101253	VATALANIB	3	346.82	1	5.01	SID103905548	Clc1ccc(Nc2nnc(Cc3ccncc3)c3ccccc23)cc1	Ki	'>'	3981.07	nM			inactive	UO_0000065					False	CHEMBL1963722	PUBCHEM_BIOASSAY: Navigating the Kinome. (Class of assay: other) Panel member name: ROCK2	F	BAO_0000019	assay format	None	None	None	None	None	CHEMBL2973	Rho-associated protein kinase 2	Homo sapiens	SINGLE PROTEIN	CHEMBL1201862	7	PubChem BioAssays			None
CHEMBL3238164		0	425.54	0	0.76	6	CC(=O)NCC(O)CN1CCN(c2nc(-c3ccncc3)cnc2N2CCCC2)CC1	IC50	'='	68.0	nM	7.17			UO_0000065	16.84	0.32	6.41	7.33	False	CHEMBL3240142	Inhibition of truncated ROCK-2 (unknown origin) after 60 mins by IMAP assay	B	BAO_0000357	single protein format	Homo sapiens	None	None	None	None	CHEMBL2973	Rho-associated protein kinase 2	Homo sapiens	SINGLE PROTEIN	CHEMBL3232974	1	Scientific Literature	Bioorg. Med. Chem. Lett.	2014	None
CHEMBL223367		0	431.88	0	3.51	SID103905150	N#Cc1ncc2nc1OCCCCCOc1cc(CCCO)c(Cl)cc1NC(=O)N2	Ki	'>'	7943.28	nM			inactive	UO_0000065					False	CHEMBL1963722	PUBCHEM_BIOASSAY: Navigating the Kinome. (Class of assay: other) Panel member name: ROCK2	F	BAO_0000019	assay format	None	None	None	None	None	CHEMBL2973	Rho-associated protein kinase 2	Homo sapiens	SINGLE PROTEIN	CHEMBL1201862	7	PubChem BioAssays			None
CHEMBL1983195		0	376.42	1	5.02	SID103905270	CCN(CC)C(=O)Nc1ccc2nc(-c3ccco3)c(-c3ccco3)nc2c1	Ki	'>'	7943.28	nM			inactive	UO_0000065					False	CHEMBL1963722	PUBCHEM_BIOASSAY: Navigating the Kinome. (Class of assay: other) Panel member name: ROCK2	F	BAO_0000019	assay format	None	None	None	None	None	CHEMBL2973	Rho-associated protein kinase 2	Homo sapiens	SINGLE PROTEIN	CHEMBL1201862	7	PubChem BioAssays			None
CHEMBL1979883		0	455.59	1	5.41	SID103904280	Cc1cccc(NC(=O)Nc2ccc(-c3csc4c(C#CCN(C)C)cnc(N)c34)cc2)c1	Ki	'='	63.1	nM	7.20		active	UO_0000065					False	CHEMBL1963722	PUBCHEM_BIOASSAY: Navigating the Kinome. (Class of assay: other) Panel member name: ROCK2	F	BAO_0000019	assay format	None	None	None	None	None	CHEMBL2973	Rho-associated protein kinase 2	Homo sapiens	SINGLE PROTEIN	CHEMBL1201862	7	PubChem BioAssays			None
CHEMBL1989518		0	241.29	0	1.98	SID103904971	NCCOc1cncc(C=Cc2ccncc2)c1	Ki	'='	316.23	nM	6.50		active	UO_0000065					False	CHEMBL1963722	PUBCHEM_BIOASSAY: Navigating the Kinome. (Class of assay: other) Panel member name: ROCK2	F	BAO_0000019	assay format	None	None	None	None	None	CHEMBL2973	Rho-associated protein kinase 2	Homo sapiens	SINGLE PROTEIN	CHEMBL1201862	7	PubChem BioAssays			None
CHEMBL1980178		0	384.87	0	3.53	SID103904230	CC(=O)NC1CCCC(Nc2nc(Cl)cc(-c3c[nH]c4ncccc34)n2)C1	Ki	'='	79.43	nM	7.10		active	UO_0000065					False	CHEMBL1963722	PUBCHEM_BIOASSAY: Navigating the Kinome. (Class of assay: other) Panel member name: ROCK2	F	BAO_0000019	assay format	None	None	None	None	None	CHEMBL2973	Rho-associated protein kinase 2	Homo sapiens	SINGLE PROTEIN	CHEMBL1201862	7	PubChem BioAssays			None
CHEMBL1977814		0	319.79	0	2.93	SID103905544	Cc1nn(C)c2c1c(=O)c1cc(Cl)ccc1n2OCC(C)C	Ki	'>'	7943.28	nM			inactive	UO_0000065					False	CHEMBL1963722	PUBCHEM_BIOASSAY: Navigating the Kinome. (Class of assay: other) Panel member name: ROCK2	F	BAO_0000019	assay format	None	None	None	None	None	CHEMBL2973	Rho-associated protein kinase 2	Homo sapiens	SINGLE PROTEIN	CHEMBL1201862	7	PubChem BioAssays			None
CHEMBL261849	GW632580X	0	366.42	0	2.83	GW2580	COc1ccc(COc2ccc(Cc3cnc(N)nc3N)cc2OC)cc1	Residual Activity	'='	78.0	%				UO_0000187					False	CHEMBL2219154	Millipore: Percentage of residual kinase activity of ROCK2 at 10uM relative to control. Control inhibitor: Staurosporine at 10.0uM. Buffer: 50 mM Tris pH 7.5, 0.1 mM EGTA	B	BAO_0000357	single protein format	Homo sapiens	None	None	None	None	CHEMBL2973	Rho-associated protein kinase 2	Homo sapiens	SINGLE PROTEIN	CHEMBL2218924	1	Scientific Literature	Biochem. J.	2013	None
CHEMBL596674		0	331.46	1	5.32	ZM-39923	CC(C)N(CCC(=O)c1ccc2ccccc2c1)Cc1ccccc1	Residual Activity	'='	82.0	%				UO_0000187					False	CHEMBL2219154	Millipore: Percentage of residual kinase activity of ROCK2 at 10uM relative to control. Control inhibitor: Staurosporine at 10.0uM. Buffer: 50 mM Tris pH 7.5, 0.1 mM EGTA	B	BAO_0000357	single protein format	Homo sapiens	None	None	None	None	CHEMBL2973	Rho-associated protein kinase 2	Homo sapiens	SINGLE PROTEIN	CHEMBL2218924	1	Scientific Literature	Biochem. J.	2013	None
CHEMBL3680694		0	472.57	0	3.50	BDBM119891	CN1CCc2nc(NC(=O)c3cccc(CNC(=O)c4ccc(-n5ccnc5)cc4)c3)sc2C1	IC50	'='	1.9	nM	8.72		247116	UO_0000065	18.45	0.35	5.22	9.46	False	CHEMBL3705211	IMAP Assay: This assay is performed using FAM S6 substrate peptide (Catalogue #R7184) and IMAP FP Screening Express Kit detection reagents from Molecular Devices (Sunnyvale, Calif.) in IMAP kinase reaction buffer (Tris-HCl, pH 7.2, 10 mM MgCl2, 0.05% NaN3, 0.1% phosphate-free BSA) containing 1 mM DTT. Test compounds dissolved in neat DMSO at 0.3 mg/mL are serially diluted 1 to 3 for concentration…	B	BAO_0000357	single protein format	Homo sapiens	None	None	None	None	CHEMBL2973	Rho-associated protein kinase 2	Homo sapiens	SINGLE PROTEIN	CHEMBL3638681	37	BindingDB Database		2014	None
CHEMBL3680752		0	511.65	1	4.81	BDBM119950	CN(C)[C@H]1CCc2nc(NC(=O)c3cccc(CNC(=O)c4ccc(-c5ccncc5)cc4)c3)sc2C1	IC50	'='	0.22	nM	9.66		247164	UO_0000065	18.88	0.36	4.85	11.07	False	CHEMBL3705211	IMAP Assay: This assay is performed using FAM S6 substrate peptide (Catalogue #R7184) and IMAP FP Screening Express Kit detection reagents from Molecular Devices (Sunnyvale, Calif.) in IMAP kinase reaction buffer (Tris-HCl, pH 7.2, 10 mM MgCl2, 0.05% NaN3, 0.1% phosphate-free BSA) containing 1 mM DTT. Test compounds dissolved in neat DMSO at 0.3 mg/mL are serially diluted 1 to 3 for concentration…	B	BAO_0000357	single protein format	Homo sapiens	None	None	None	None	CHEMBL2973	Rho-associated protein kinase 2	Homo sapiens	SINGLE PROTEIN	CHEMBL3638681	37	BindingDB Database		2014	None
CHEMBL3680695		0	465.56	0	4.25	BDBM119892	CN1CCc2ccc(NC(=O)c3cccc(CNC(=O)c4cccc(-c5cn[nH]c5)c4)c3)cc2C1	IC50	'='	4.0	nM	8.40		247036	UO_0000065	18.04	0.33	4.15	9.32	False	CHEMBL3705212	Luciferin-Luciferase Assay: The activity of ROCKII (1-543) kinase is measured utilizing Cambrex PKLight ATP Detection Reagent, a homogeneous assay technology using luciferin-luciferase to quantify residual ATP. The assay is performed in 384-well low-volume, white, non-binding surface microtiter plates (Corning). The assay buffer is 25 mM HEPES, pH 7.5, 10 mM MgCl2, 50 mM KCl, 0.2% BSA, 0.01% CHAP…	B	BAO_0000357	single protein format	Homo sapiens	None	None	None	None	CHEMBL2973	Rho-associated protein kinase 2	Homo sapiens	SINGLE PROTEIN	CHEMBL3638681	37	BindingDB Database		2014	None
CHEMBL3680705		0	490.61	0	3.66	BDBM119903	N[C@H]1CCc2nc(NC(=O)c3cccc(CNC(=O)c4ccc(-c5csnn5)cc4)c3)sc2C1	IC50	'='	7.6	nM	8.12		247045	UO_0000065	16.55	0.33	4.46	6.61	False	CHEMBL3705212	Luciferin-Luciferase Assay: The activity of ROCKII (1-543) kinase is measured utilizing Cambrex PKLight ATP Detection Reagent, a homogeneous assay technology using luciferin-luciferase to quantify residual ATP. The assay is performed in 384-well low-volume, white, non-binding surface microtiter plates (Corning). The assay buffer is 25 mM HEPES, pH 7.5, 10 mM MgCl2, 50 mM KCl, 0.2% BSA, 0.01% CHAP…	B	BAO_0000357	single protein format	Homo sapiens	None	None	None	None	CHEMBL2973	Rho-associated protein kinase 2	Homo sapiens	SINGLE PROTEIN	CHEMBL3638681	37	BindingDB Database		2014	None
CHEMBL3680713		0	490.61	0	3.66	BDBM119911	N[C@H]1CCc2nc(NC(=O)c3cccc(CNC(=O)c4csc(-c5ccncc5)n4)c3)sc2C1	IC50	'='	1.1	nM	8.96		247053	UO_0000065	18.26	0.36	5.30	7.29	False	CHEMBL3705212	Luciferin-Luciferase Assay: The activity of ROCKII (1-543) kinase is measured utilizing Cambrex PKLight ATP Detection Reagent, a homogeneous assay technology using luciferin-luciferase to quantify residual ATP. The assay is performed in 384-well low-volume, white, non-binding surface microtiter plates (Corning). The assay buffer is 25 mM HEPES, pH 7.5, 10 mM MgCl2, 50 mM KCl, 0.2% BSA, 0.01% CHAP…	B	BAO_0000357	single protein format	Homo sapiens	None	None	None	None	CHEMBL2973	Rho-associated protein kinase 2	Homo sapiens	SINGLE PROTEIN	CHEMBL3638681	37	BindingDB Database		2014	None
CHEMBL3680724		0	482.54	0	2.60	BDBM119922	CN1CCc2ccc(NC(=O)c3cccc(CNC(=O)c4cn5ccc(C(N)=O)cc5n4)c3)cc2C1	IC50	'='	2.9	nM	8.54		247064	UO_0000065	17.69	0.32	5.94	7.01	False	CHEMBL3705212	Luciferin-Luciferase Assay: The activity of ROCKII (1-543) kinase is measured utilizing Cambrex PKLight ATP Detection Reagent, a homogeneous assay technology using luciferin-luciferase to quantify residual ATP. The assay is performed in 384-well low-volume, white, non-binding surface microtiter plates (Corning). The assay buffer is 25 mM HEPES, pH 7.5, 10 mM MgCl2, 50 mM KCl, 0.2% BSA, 0.01% CHAP…	B	BAO_0000357	single protein format	Homo sapiens	None	None	None	None	CHEMBL2973	Rho-associated protein kinase 2	Homo sapiens	SINGLE PROTEIN	CHEMBL3638681	37	BindingDB Database		2014	None
CHEMBL3680734		0	476.58	0	4.92	BDBM119932	CN1CCc2ccc(NC(=O)c3cccc(CNC(=O)c4cccc(-c5ccncc5)c4)c3)cc2C1	IC50	'='	44.5	nM	7.35		247073	UO_0000065	15.43	0.28	2.43	9.89	False	CHEMBL3705212	Luciferin-Luciferase Assay: The activity of ROCKII (1-543) kinase is measured utilizing Cambrex PKLight ATP Detection Reagent, a homogeneous assay technology using luciferin-luciferase to quantify residual ATP. The assay is performed in 384-well low-volume, white, non-binding surface microtiter plates (Corning). The assay buffer is 25 mM HEPES, pH 7.5, 10 mM MgCl2, 50 mM KCl, 0.2% BSA, 0.01% CHAP…	B	BAO_0000357	single protein format	Homo sapiens	None	None	None	None	CHEMBL2973	Rho-associated protein kinase 2	Homo sapiens	SINGLE PROTEIN	CHEMBL3638681	37	BindingDB Database		2014	None
CHEMBL3680770		0	481.55	0	4.42	BDBM119968	CN1CCc2ccc(NC(=O)c3cccc(CNC(=O)c4cc5cccc(O)c5cc4O)c3)cc2C1	IC50	'='	80.0	nM	7.10		247095	UO_0000065	14.74	0.27	2.68	6.96	False	CHEMBL3705212	Luciferin-Luciferase Assay: The activity of ROCKII (1-543) kinase is measured utilizing Cambrex PKLight ATP Detection Reagent, a homogeneous assay technology using luciferin-luciferase to quantify residual ATP. The assay is performed in 384-well low-volume, white, non-binding surface microtiter plates (Corning). The assay buffer is 25 mM HEPES, pH 7.5, 10 mM MgCl2, 50 mM KCl, 0.2% BSA, 0.01% CHAP…	B	BAO_0000357	single protein format	Homo sapiens	None	None	None	None	CHEMBL2973	Rho-associated protein kinase 2	Homo sapiens	SINGLE PROTEIN	CHEMBL3638681	37	BindingDB Database		2014	None
CHEMBL3680783		0	465.56	0	4.25	BDBM119981	CN1CCc2ccc(NC(=O)c3cccc(CNC(=O)c4ccc(-c5cc[nH]n5)cc4)c3)cc2C1	IC50	'='	8.1	nM	8.09		247100	UO_0000065	17.38	0.32	3.84	8.98	False	CHEMBL3705212	Luciferin-Luciferase Assay: The activity of ROCKII (1-543) kinase is measured utilizing Cambrex PKLight ATP Detection Reagent, a homogeneous assay technology using luciferin-luciferase to quantify residual ATP. The assay is performed in 384-well low-volume, white, non-binding surface microtiter plates (Corning). The assay buffer is 25 mM HEPES, pH 7.5, 10 mM MgCl2, 50 mM KCl, 0.2% BSA, 0.01% CHAP…	B	BAO_0000357	single protein format	Homo sapiens	None	None	None	None	CHEMBL2973	Rho-associated protein kinase 2	Homo sapiens	SINGLE PROTEIN	CHEMBL3638681	37	BindingDB Database		2014	None
CHEMBL3680703		0	490.61	0	3.83	BDBM119901	CN1CCc2nc(NC(=O)c3cccc(CNC(=O)c4csc(-c5ccncc5)n4)c3)sc2C1	IC50	'='	37.0	nM	7.43		247125	UO_0000065	15.15	0.30	3.60	7.42	False	CHEMBL3705211	IMAP Assay: This assay is performed using FAM S6 substrate peptide (Catalogue #R7184) and IMAP FP Screening Express Kit detection reagents from Molecular Devices (Sunnyvale, Calif.) in IMAP kinase reaction buffer (Tris-HCl, pH 7.2, 10 mM MgCl2, 0.05% NaN3, 0.1% phosphate-free BSA) containing 1 mM DTT. Test compounds dissolved in neat DMSO at 0.3 mg/mL are serially diluted 1 to 3 for concentration…	B	BAO_0000357	single protein format	Homo sapiens	None	None	None	None	CHEMBL2973	Rho-associated protein kinase 2	Homo sapiens	SINGLE PROTEIN	CHEMBL3638681	37	BindingDB Database		2014	None
CHEMBL3680735		0	482.61	0	4.98	BDBM119933	CN1CCc2ccc(NC(=O)c3cccc(CNC(=O)c4ccc(-c5ccncc5)s4)c3)cc2C1	IC50	'='	0.25	nM	9.60		247149	UO_0000065	19.90	0.37	4.62	12.92	False	CHEMBL3705211	IMAP Assay: This assay is performed using FAM S6 substrate peptide (Catalogue #R7184) and IMAP FP Screening Express Kit detection reagents from Molecular Devices (Sunnyvale, Calif.) in IMAP kinase reaction buffer (Tris-HCl, pH 7.2, 10 mM MgCl2, 0.05% NaN3, 0.1% phosphate-free BSA) containing 1 mM DTT. Test compounds dissolved in neat DMSO at 0.3 mg/mL are serially diluted 1 to 3 for concentration…	B	BAO_0000357	single protein format	Homo sapiens	None	None	None	None	CHEMBL2973	Rho-associated protein kinase 2	Homo sapiens	SINGLE PROTEIN	CHEMBL3638681	37	BindingDB Database		2014	None
CHEMBL193172		0	406.49	1	5.05	23	COc1cc2nc3nc(-c4cccs4)c(-c4cccs4)nc3nc2cc1OC	Inhibition	'='	-1.0	%				UO_0000187					False	CHEMBL836157	In vitro percent inhibition of Protein kinase ROCK2 at 10 uM concentration of compound dissolved in 100% DMSO using 5''-[gamma-33P]-triphosphate	B	BAO_0000357	single protein format	None	None	None	None	None	CHEMBL2973	Rho-associated protein kinase 2	Homo sapiens	SINGLE PROTEIN	CHEMBL1140238	1	Scientific Literature	Bioorg. Med. Chem. Lett.	2005	None
CHEMBL228133		0	389.89	0	4.34	4	Clc1ccc(C2(c3ccc(-c4ncnc5[nH]cnc45)cc3)CCNCC2)cc1	Inhibition	'='	97.0	%				UO_0000187					False	CHEMBL3136300	Inhibition of human ROCK2 catalytic domain expressed in baculovirus assessed as substrate phosphorylation using fluorescence-labelled peptides as substrate at 0.2 uM after 90 mins by microfluidic peptide phosphorylation assay	B	BAO_0000019	assay format	Homo sapiens	None	None	None	None	CHEMBL2973	Rho-associated protein kinase 2	Homo sapiens	SINGLE PROTEIN	CHEMBL3132769	1	Scientific Literature	MedChemComm	2014	None
CHEMBL241270		0	384.87	0	3.35	SR-710	O=C([C@@H](O)c1cccc(Cl)c1)N1CCC(Nc2ccc3[nH]ncc3c2)CC1	IC50	'='	350.0	nM	6.46			UO_0000065	16.77	0.33	3.11	7.95	False	CHEMBL887137	Inhibition of ROCK2	B	BAO_0000357	single protein format	None	None	None	None	None	CHEMBL2973	Rho-associated protein kinase 2	Homo sapiens	SINGLE PROTEIN	CHEMBL1139200	1	Scientific Literature	Bioorg. Med. Chem. Lett.	2007	None
CHEMBL255427		0	503.99	2	5.11	15	Cn1c2cc(OCCCN3CCCC3)c(O)cc2c2c3c(c(-c4ccccc4Cl)cc21)C(=O)NC3=O	Inhibition	'='	42.0	%				UO_0000187					False	CHEMBL948240	Inhibition of ROCK2 at 10 uM	B	BAO_0000357	single protein format	None	None	None	None	None	CHEMBL2973	Rho-associated protein kinase 2	Homo sapiens	SINGLE PROTEIN	CHEMBL1143190	1	Scientific Literature	Bioorg. Med. Chem. Lett.	2008	None
CHEMBL1233300	HYDROXYFASUDIL	0	307.38	0	0.92	Hydroxy-Fasudil	O=S(=O)(c1cccc2c(O)nccc12)N1CCCNCC1	IC50	'='	575.44	nM	6.24			UO_0000065	20.30	0.41	5.32	7.56	False	CHEMBL1647667	Inhibition of ROCK-2 by Immobilized metal ion affinity-based fluorescence polarization assay	B	BAO_0000357	single protein format	None	None	None	None	None	CHEMBL2973	Rho-associated protein kinase 2	Homo sapiens	SINGLE PROTEIN	CHEMBL1641363	1	Scientific Literature	Bioorg. Med. Chem. Lett.	2011	None
CHEMBL1076555		0	302.79	0	4.91	SKI_II	Oc1ccc(Nc2nc(-c3ccc(Cl)cc3)cs2)cc1	Residual Activity	'='	102.0	%				UO_0000187					False	CHEMBL2219154	Millipore: Percentage of residual kinase activity of ROCK2 at 10uM relative to control. Control inhibitor: Staurosporine at 10.0uM. Buffer: 50 mM Tris pH 7.5, 0.1 mM EGTA	B	BAO_0000357	single protein format	Homo sapiens	None	None	None	None	CHEMBL2973	Rho-associated protein kinase 2	Homo sapiens	SINGLE PROTEIN	CHEMBL2218924	1	Scientific Literature	Biochem. J.	2013	None
CHEMBL233001	GW620972X	0	332.43	0	4.90	JNK_Inhibitor_IX	N#Cc1c(NC(=O)c2cccc3ccccc23)sc2c1CCCC2	Residual Activity	'='	99.0	%				UO_0000187					False	CHEMBL2219154	Millipore: Percentage of residual kinase activity of ROCK2 at 10uM relative to control. Control inhibitor: Staurosporine at 10.0uM. Buffer: 50 mM Tris pH 7.5, 0.1 mM EGTA	B	BAO_0000357	single protein format	Homo sapiens	None	None	None	None	CHEMBL2973	Rho-associated protein kinase 2	Homo sapiens	SINGLE PROTEIN	CHEMBL2218924	1	Scientific Literature	Biochem. J.	2013	None
CHEMBL2218927		0	280.36	0	3.55	Tyrphostin AGL-2043	Cc1nc2cc3nc(-c4cccs4)cnc3cc2n1C	Residual Activity	'='	113.0	%				UO_0000187					False	CHEMBL2219153	Millipore: Percentage of residual kinase activity of ROCK2 at 1uM relative to control. Control inhibitor: Staurosporine at 10.0uM. Buffer: 50 mM Tris pH 7.5, 0.1 mM EGTA	B	BAO_0000357	single protein format	Homo sapiens	None	None	None	None	CHEMBL2973	Rho-associated protein kinase 2	Homo sapiens	SINGLE PROTEIN	CHEMBL2218924	1	Scientific Literature	Biochem. J.	2013	None
CHEMBL188762		0	371.24	0	4.48	PD-174265	CCC(=O)Nc1ccc2ncnc(Nc3cccc(Br)c3)c2c1	Residual Activity	'='	89.0	%				UO_0000187					False	CHEMBL2219153	Millipore: Percentage of residual kinase activity of ROCK2 at 1uM relative to control. Control inhibitor: Staurosporine at 10.0uM. Buffer: 50 mM Tris pH 7.5, 0.1 mM EGTA	B	BAO_0000357	single protein format	Homo sapiens	None	None	None	None	CHEMBL2973	Rho-associated protein kinase 2	Homo sapiens	SINGLE PROTEIN	CHEMBL2218924	1	Scientific Literature	Biochem. J.	2013	None
CHEMBL1186409		0	487.65	1	7.32	AG_G_60025	CC[n+]1c(/C=C/N(C)c2ccccc2)n(-c2ccccc2)c2ccc(-c3nc4ccccc4s3)cc21	Residual Activity	'='	103.0	%				UO_0000187					False	CHEMBL2219153	Millipore: Percentage of residual kinase activity of ROCK2 at 1uM relative to control. Control inhibitor: Staurosporine at 10.0uM. Buffer: 50 mM Tris pH 7.5, 0.1 mM EGTA	B	BAO_0000357	single protein format	Homo sapiens	None	None	None	None	CHEMBL2973	Rho-associated protein kinase 2	Homo sapiens	SINGLE PROTEIN	CHEMBL2218924	1	Scientific Literature	Biochem. J.	2013	None
CHEMBL1289494	TIVOZANIB	4	454.87	1	5.64	Tivozanib	COc1cc2nccc(Oc3ccc(NC(=O)Nc4cc(C)on4)c(Cl)c3)c2cc1OC	Residual Activity	'='	76.0	%				UO_0000187					False	CHEMBL2219153	Millipore: Percentage of residual kinase activity of ROCK2 at 1uM relative to control. Control inhibitor: Staurosporine at 10.0uM. Buffer: 50 mM Tris pH 7.5, 0.1 mM EGTA	B	BAO_0000357	single protein format	Homo sapiens	None	None	None	None	CHEMBL2973	Rho-associated protein kinase 2	Homo sapiens	SINGLE PROTEIN	CHEMBL2218924	1	Scientific Literature	Biochem. J.	2013	None
CHEMBL1398474		0	344.89	1	5.71	Akt_Inhibitor_X	CCN(CC)CCCCN1c2ccccc2Oc2ccc(Cl)cc21	Residual Activity	'='	110.0	%				UO_0000187					False	CHEMBL2219153	Millipore: Percentage of residual kinase activity of ROCK2 at 1uM relative to control. Control inhibitor: Staurosporine at 10.0uM. Buffer: 50 mM Tris pH 7.5, 0.1 mM EGTA	B	BAO_0000357	single protein format	Homo sapiens	None	None	None	None	CHEMBL2973	Rho-associated protein kinase 2	Homo sapiens	SINGLE PROTEIN	CHEMBL2218924	1	Scientific Literature	Biochem. J.	2013	None
CHEMBL261131	DIACYLGLYCEROL KINASE INHIBITOR II	0	489.59	1	5.94	R-59949	O=c1c2ccccc2[nH]c(=S)n1CCN1CCC(=C(c2ccc(F)cc2)c2ccc(F)cc2)CC1	Residual Activity	'='	109.0	%				UO_0000187					False	CHEMBL2219153	Millipore: Percentage of residual kinase activity of ROCK2 at 1uM relative to control. Control inhibitor: Staurosporine at 10.0uM. Buffer: 50 mM Tris pH 7.5, 0.1 mM EGTA	B	BAO_0000357	single protein format	Homo sapiens	None	None	None	None	CHEMBL2973	Rho-associated protein kinase 2	Homo sapiens	SINGLE PROTEIN	CHEMBL2218924	1	Scientific Literature	Biochem. J.	2013	None
CHEMBL406375		0	234.26	0	3.98	GTP_14564	c1ccc(-c2n[nH]c3c2oc2ccccc23)cc1	Residual Activity	'='	97.0	%				UO_0000187					False	CHEMBL2219153	Millipore: Percentage of residual kinase activity of ROCK2 at 1uM relative to control. Control inhibitor: Staurosporine at 10.0uM. Buffer: 50 mM Tris pH 7.5, 0.1 mM EGTA	B	BAO_0000357	single protein format	Homo sapiens	None	None	None	None	CHEMBL2973	Rho-associated protein kinase 2	Homo sapiens	SINGLE PROTEIN	CHEMBL2218924	1	Scientific Literature	Biochem. J.	2013	None
CHEMBL408982		0	249.34	0	3.06	TG003	CCN1/C(=C/C(C)=O)Sc2ccc(OC)cc21	Residual Activity	'='	78.0	%				UO_0000187					False	CHEMBL2219153	Millipore: Percentage of residual kinase activity of ROCK2 at 1uM relative to control. Control inhibitor: Staurosporine at 10.0uM. Buffer: 50 mM Tris pH 7.5, 0.1 mM EGTA	B	BAO_0000357	single protein format	Homo sapiens	None	None	None	None	CHEMBL2973	Rho-associated protein kinase 2	Homo sapiens	SINGLE PROTEIN	CHEMBL2218924	1	Scientific Literature	Biochem. J.	2013	None
CHEMBL404939		0	289.67	0	1.67	MEK_Inhibitor_II	O=C1C(Cl)=C(N2C(=O)CCC2=O)C(=O)c2ccccc21	Residual Activity	'='	45.0	%				UO_0000187					False	CHEMBL2219153	Millipore: Percentage of residual kinase activity of ROCK2 at 1uM relative to control. Control inhibitor: Staurosporine at 10.0uM. Buffer: 50 mM Tris pH 7.5, 0.1 mM EGTA	B	BAO_0000357	single protein format	Homo sapiens	None	None	None	None	CHEMBL2973	Rho-associated protein kinase 2	Homo sapiens	SINGLE PROTEIN	CHEMBL2218924	1	Scientific Literature	Biochem. J.	2013	None
CHEMBL233001	GW620972X	0	332.43	0	4.90	JNK_Inhibitor_IX	N#Cc1c(NC(=O)c2cccc3ccccc23)sc2c1CCCC2	Residual Activity	'='	113.0	%				UO_0000187					False	CHEMBL2219153	Millipore: Percentage of residual kinase activity of ROCK2 at 1uM relative to control. Control inhibitor: Staurosporine at 10.0uM. Buffer: 50 mM Tris pH 7.5, 0.1 mM EGTA	B	BAO_0000357	single protein format	Homo sapiens	None	None	None	None	CHEMBL2973	Rho-associated protein kinase 2	Homo sapiens	SINGLE PROTEIN	CHEMBL2218924	1	Scientific Literature	Biochem. J.	2013	None
CHEMBL65063		0	211.23	0	1.40	PP3	Nc1ncnc2c1cnn2-c1ccccc1	Residual Activity	'='	66.0	%				UO_0000187					False	CHEMBL2219154	Millipore: Percentage of residual kinase activity of ROCK2 at 10uM relative to control. Control inhibitor: Staurosporine at 10.0uM. Buffer: 50 mM Tris pH 7.5, 0.1 mM EGTA	B	BAO_0000357	single protein format	Homo sapiens	None	None	None	None	CHEMBL2973	Rho-associated protein kinase 2	Homo sapiens	SINGLE PROTEIN	CHEMBL2218924	1	Scientific Literature	Biochem. J.	2013	None
CHEMBL266325		0	346.39	0	4.59	D65476	CCCC(=O)Oc1ccc2[nH]c(C(=O)c3cc4ccccc4[nH]3)cc2c1	Residual Activity	'='	83.0	%				UO_0000187					False	CHEMBL2219154	Millipore: Percentage of residual kinase activity of ROCK2 at 10uM relative to control. Control inhibitor: Staurosporine at 10.0uM. Buffer: 50 mM Tris pH 7.5, 0.1 mM EGTA	B	BAO_0000357	single protein format	Homo sapiens	None	None	None	None	CHEMBL2973	Rho-associated protein kinase 2	Homo sapiens	SINGLE PROTEIN	CHEMBL2218924	1	Scientific Literature	Biochem. J.	2013	None
CHEMBL35820		0	388.26	0	4.93	56	CCOc1cc2ncnc(Nc3cccc(Br)c3)c2cc1OCC	Residual Activity	'='	70.0	%				UO_0000187					False	CHEMBL2219154	Millipore: Percentage of residual kinase activity of ROCK2 at 10uM relative to control. Control inhibitor: Staurosporine at 10.0uM. Buffer: 50 mM Tris pH 7.5, 0.1 mM EGTA	B	BAO_0000357	single protein format	Homo sapiens	None	None	None	None	CHEMBL2973	Rho-associated protein kinase 2	Homo sapiens	SINGLE PROTEIN	CHEMBL2218924	1	Scientific Literature	Biochem. J.	2013	None
CHEMBL366266		0	411.47	0	3.41	PKC_beta_inhibitor	O=C1NC(=O)C(c2cn(CCCn3ccnc3)c3ccccc23)=C1Nc1ccccc1	Residual Activity	'='	77.0	%				UO_0000187					False	CHEMBL2219154	Millipore: Percentage of residual kinase activity of ROCK2 at 10uM relative to control. Control inhibitor: Staurosporine at 10.0uM. Buffer: 50 mM Tris pH 7.5, 0.1 mM EGTA	B	BAO_0000357	single protein format	Homo sapiens	None	None	None	None	CHEMBL2973	Rho-associated protein kinase 2	Homo sapiens	SINGLE PROTEIN	CHEMBL2218924	1	Scientific Literature	Biochem. J.	2013	None
CHEMBL1684200		0	374.40	0	3.04	25	COc1ccc2c(c1)CC(c1nc3ccc(-c4cn[nH]c4)cc3c(=O)[nH]1)CO2	IC50	'='	2.0	nM	8.70			UO_0000065	23.23	0.42	5.66	9.36	False	CHEMBL1686688	Inhibition of ROCK2 by HTRF assay	B	BAO_0000357	single protein format	None	None	None	None	None	CHEMBL2973	Rho-associated protein kinase 2	Homo sapiens	SINGLE PROTEIN	CHEMBL1681768	1	Scientific Literature	Bioorg. Med. Chem. Lett.	2011	None
CHEMBL2325987		0	382.44	0	2.27	40	CC(NC(=O)C1(N)CCN(c2ncnc3[nH]ccc23)CC1)c1ccc(F)cc1	IC50	'='	135.0	nM	6.87			UO_0000065	17.96	0.34	4.60	6.87	False	CHEMBL2330882	Inhibition of recombinant ROCK2 (unknown origin) using 5-FAM-labeled peptide as substrate after 1 hr by caliper off-chip incubation mobility shift assay	B	BAO_0000357	single protein format	Homo sapiens	None	None	None	None	CHEMBL2973	Rho-associated protein kinase 2	Homo sapiens	SINGLE PROTEIN	CHEMBL2321772	1	Scientific Literature	J. Med. Chem.	2013	None
CHEMBL1794056	GW301789X	0	303.32	0	2.67	GW301789X	O=C1Nc2ccccc2/C1=C/Nc1ccc(-n2cncn2)cc1	Inhibition	'='	7.17	%				UO_0000187					False	CHEMBL1961927	GSK_PKIS: ROCK2 mean inhibition at 1 uM [Nanosyn]	B	BAO_0000357	single protein format	None	None	None	None	None	CHEMBL2973	Rho-associated protein kinase 2	Homo sapiens	SINGLE PROTEIN	CHEMBL1961873	16	GSK Published Kinase Inhibitor Set			None
CHEMBL1929238		0	554.54	2	5.23	27	CN(C)CCN1CCN(C(=O)c2cc(C(C)(C)C)sc2NC(=O)Nc2cccc(Cl)c2Cl)CCC1=O	IC50	'>'	30000.0	nM				UO_0000065					False	CHEMBL1931556	Inhibition of ROCK-2	B	BAO_0000357	single protein format	None	None	None	None	None	CHEMBL2973	Rho-associated protein kinase 2	Homo sapiens	SINGLE PROTEIN	CHEMBL1926590	1	Scientific Literature	Bioorg. Med. Chem. Lett.	2011	None
CHEMBL3704397		0	519.63	1	3.72	BDBM169623	COCCN(C)C1CCc2nc(NC(=O)c3cccc(OCC(=O)Nc4ccc(C#N)cc4)c3)sc2C1	IC50	'='	7.2	nM	8.14		313468	UO_0000065	15.67	0.30	4.42	6.98	False	CHEMBL3705831	Luciferin-Luciferase Assay: The activity of ROCKII (1-543) kinase was measured utilizing Cambrex PKLight ATP Detection Reagent, a homogeneous assay technology using luciferin-luciferase to quantify residual ATP. The assay was performed in 384-well low-volume, white, non- binding surface micro titer plates (Corning). The assay buffer was 25 mM HEPES, pH 7.5, 10 mM MgCl2, 50 mM KC1, 0.2% BSA, 0.01%…	B	BAO_0000357	single protein format	Homo sapiens	None	None	None	None	CHEMBL2973	Rho-associated protein kinase 2	Homo sapiens	SINGLE PROTEIN	CHEMBL3638410	37	BindingDB Database		2015	None
CHEMBL3700919		0	486.60	0	4.45	BDBM169489	N#Cc1cccc(NC(=O)N2CCC[C@@H]2c2cccc(C(=O)Nc3nc4c(s3)C[C@H](N)CC4)c2)c1	IC50	'='	1.0	nM	9.00		313476	UO_0000065	18.50	0.35	4.55	7.25	False	CHEMBL3705771	IMAP Assay: This assay is performed using FAM S6 substrate peptide (Catalogue #R7184) and IMAP FP Screening Express Kit detection reagents from Molecular Devices (Sunnyvale, CA) in IMAP kinase reaction buffer (Tris-HCl, pH 7.2, 10 mM MgC12 , 0.05% NaN3, 0.1% phosphate-free BSA) containing 1 mM DTT. Test compounds dissolved in neat DMSO at 0.3 mg/mL are serially diluted 1 to 3 for concentration re…	B	BAO_0000357	single protein format	Homo sapiens	None	None	None	None	CHEMBL2973	Rho-associated protein kinase 2	Homo sapiens	SINGLE PROTEIN	CHEMBL3638410	37	BindingDB Database		2015	None
CHEMBL3700935		0	512.64	2	5.22	BDBM169507	CN1CCc2nc(NC(=O)c3cccc([C@H]4CCCN4C(=O)c4ccc5cc(O)ccc5c4)c3)sc2C1	IC50	'='	4.0	nM	8.40		313486	UO_0000065	16.38	0.31	3.18	9.79	False	CHEMBL3705771	IMAP Assay: This assay is performed using FAM S6 substrate peptide (Catalogue #R7184) and IMAP FP Screening Express Kit detection reagents from Molecular Devices (Sunnyvale, CA) in IMAP kinase reaction buffer (Tris-HCl, pH 7.2, 10 mM MgC12 , 0.05% NaN3, 0.1% phosphate-free BSA) containing 1 mM DTT. Test compounds dissolved in neat DMSO at 0.3 mg/mL are serially diluted 1 to 3 for concentration re…	B	BAO_0000357	single protein format	Homo sapiens	None	None	None	None	CHEMBL2973	Rho-associated protein kinase 2	Homo sapiens	SINGLE PROTEIN	CHEMBL3638410	37	BindingDB Database		2015	None
CHEMBL3700944		0	530.68	1	4.88	BDBM169521	CN1CCc2nc(NC(=O)c3cccc([C@H]4CCCN4C(=O)c4csc(-c5cccnc5)n4)c3)sc2C1	IC50	'='	13.0	nM	7.89		313491	UO_0000065	14.86	0.29	3.01	8.64	False	CHEMBL3705771	IMAP Assay: This assay is performed using FAM S6 substrate peptide (Catalogue #R7184) and IMAP FP Screening Express Kit detection reagents from Molecular Devices (Sunnyvale, CA) in IMAP kinase reaction buffer (Tris-HCl, pH 7.2, 10 mM MgC12 , 0.05% NaN3, 0.1% phosphate-free BSA) containing 1 mM DTT. Test compounds dissolved in neat DMSO at 0.3 mg/mL are serially diluted 1 to 3 for concentration re…	B	BAO_0000357	single protein format	Homo sapiens	None	None	None	None	CHEMBL2973	Rho-associated protein kinase 2	Homo sapiens	SINGLE PROTEIN	CHEMBL3638410	37	BindingDB Database		2015	None
CHEMBL3700948		0	530.68	1	4.88	BDBM169525	CN1CCc2nc(NC(=O)c3cccc([C@H]4CCCN4C(=O)c4csc(-c5ccncc5)n4)c3)sc2C1	IC50	'='	16.0	nM	7.80		313492	UO_0000065	14.69	0.29	2.92	8.54	False	CHEMBL3705771	IMAP Assay: This assay is performed using FAM S6 substrate peptide (Catalogue #R7184) and IMAP FP Screening Express Kit detection reagents from Molecular Devices (Sunnyvale, CA) in IMAP kinase reaction buffer (Tris-HCl, pH 7.2, 10 mM MgC12 , 0.05% NaN3, 0.1% phosphate-free BSA) containing 1 mM DTT. Test compounds dissolved in neat DMSO at 0.3 mg/mL are serially diluted 1 to 3 for concentration re…	B	BAO_0000357	single protein format	Homo sapiens	None	None	None	None	CHEMBL2973	Rho-associated protein kinase 2	Homo sapiens	SINGLE PROTEIN	CHEMBL3638410	37	BindingDB Database		2015	None
CHEMBL176553	GW631581B	0	296.33	0	4.10	GW631581B	COc1cc(Nc2ncc(-c3ccccc3)o2)cc(OC)c1	Inhibition	'='	-3.98	%				UO_0000187					False	CHEMBL1961927	GSK_PKIS: ROCK2 mean inhibition at 1 uM [Nanosyn]	B	BAO_0000357	single protein format	None	None	None	None	None	CHEMBL2973	Rho-associated protein kinase 2	Homo sapiens	SINGLE PROTEIN	CHEMBL1961873	16	GSK Published Kinase Inhibitor Set			None
CHEMBL38380	FASUDIL	3	291.38	0	1.22	3	O=S(=O)(c1cccc2cnccc12)N1CCCNCC1	IC50	'='	320.0	nM	6.50			UO_0000065	22.29	0.44	5.27	10.43	True	CHEMBL3226384	Inhibition of ROCK2 (unknown origin)	B	BAO_0000357	single protein format	Homo sapiens	None	None	None	None	CHEMBL2973	Rho-associated protein kinase 2	Homo sapiens	SINGLE PROTEIN	CHEMBL3217586	1	Scientific Literature	MedChemComm	2012	None
CHEMBL3689424		0	380.49	0	3.40	BDBM107933	OCCCOc1cccc(CN2CCCC(Nc3ccc4[nH]ncc4c3)C2)c1	IC50	'='	274.0	nM	6.56		227852	UO_0000065	17.25	0.32	3.16	8.94	False	CHEMBL3705637	Kinase Inhibition Assay: Inhibition of ROCK2 activity was determined using the IMAP Screening Express Kit (Molecular Devices product number #8073). ROCK2 kinase (UpstateChemicon #14-451) and Flourescein tagged substrate peptide Fl-AKRRRLSSLRA (Molecular Devices product number R7184).	B	BAO_0000357	single protein format	Homo sapiens	None	None	None	None	CHEMBL2973	Rho-associated protein kinase 2	Homo sapiens	SINGLE PROTEIN	CHEMBL3639066	37	BindingDB Database		2013	None
CHEMBL3689448		0	389.50	0	3.59	BDBM107958	OCCn1ccc2ccc(CN3CCC[C@H](Nc4ccc5[nH]ncc5c4)C3)cc21	IC50	'='	242.0	nM	6.62		227876	UO_0000065	16.99	0.31	3.03	9.57	False	CHEMBL3705637	Kinase Inhibition Assay: Inhibition of ROCK2 activity was determined using the IMAP Screening Express Kit (Molecular Devices product number #8073). ROCK2 kinase (UpstateChemicon #14-451) and Flourescein tagged substrate peptide Fl-AKRRRLSSLRA (Molecular Devices product number R7184).	B	BAO_0000357	single protein format	Homo sapiens	None	None	None	None	CHEMBL2973	Rho-associated protein kinase 2	Homo sapiens	SINGLE PROTEIN	CHEMBL3639066	37	BindingDB Database		2013	None
CHEMBL3689351		0	393.54	0	3.58	BDBM107856	CN(C)CCCOc1ccc(CN2CCC(Nc3ccc4[nH]ncc4c3)C2)cc1	IC50	'='	3440.0	nM	5.46		227776	UO_0000065	13.88	0.26	1.88	9.68	False	CHEMBL3705637	Kinase Inhibition Assay: Inhibition of ROCK2 activity was determined using the IMAP Screening Express Kit (Molecular Devices product number #8073). ROCK2 kinase (UpstateChemicon #14-451) and Flourescein tagged substrate peptide Fl-AKRRRLSSLRA (Molecular Devices product number R7184).	B	BAO_0000357	single protein format	Homo sapiens	None	None	None	None	CHEMBL2973	Rho-associated protein kinase 2	Homo sapiens	SINGLE PROTEIN	CHEMBL3639066	37	BindingDB Database		2013	None
CHEMBL3689478		0	386.33	1	5.62	BDBM108000	Clc1ccc(CN2CCCC(Nc3cccc4cnccc34)C2)cc1Cl	IC50	'='	1670.0	nM	5.78		227906	UO_0000065	14.95	0.30	0.16	20.52	False	CHEMBL3705637	Kinase Inhibition Assay: Inhibition of ROCK2 activity was determined using the IMAP Screening Express Kit (Molecular Devices product number #8073). ROCK2 kinase (UpstateChemicon #14-451) and Flourescein tagged substrate peptide Fl-AKRRRLSSLRA (Molecular Devices product number R7184).	B	BAO_0000357	single protein format	Homo sapiens	None	None	None	None	CHEMBL2973	Rho-associated protein kinase 2	Homo sapiens	SINGLE PROTEIN	CHEMBL3639066	37	BindingDB Database		2013	None
CHEMBL3689494		0	337.85	0	4.57	BDBM108016	Clc1ccc(CN2CC[C@H](Nc3cccc4cnccc34)C2)cc1	IC50	'='	2460.0	nM	5.61		227922	UO_0000065	16.60	0.32	1.04	19.92	False	CHEMBL3705637	Kinase Inhibition Assay: Inhibition of ROCK2 activity was determined using the IMAP Screening Express Kit (Molecular Devices product number #8073). ROCK2 kinase (UpstateChemicon #14-451) and Flourescein tagged substrate peptide Fl-AKRRRLSSLRA (Molecular Devices product number R7184).	B	BAO_0000357	single protein format	Homo sapiens	None	None	None	None	CHEMBL2973	Rho-associated protein kinase 2	Homo sapiens	SINGLE PROTEIN	CHEMBL3639066	37	BindingDB Database		2013	None
CHEMBL3689455		0	382.46	0	2.33	BDBM107966	OC(O)COc1cccc(CN2CCC[C@H](Nc3ccc4[nH]ncc4c3)C2)c1	IC50	'='	323.0	nM	6.49		227883	UO_0000065	16.97	0.32	4.16	6.93	False	CHEMBL3705637	Kinase Inhibition Assay: Inhibition of ROCK2 activity was determined using the IMAP Screening Express Kit (Molecular Devices product number #8073). ROCK2 kinase (UpstateChemicon #14-451) and Flourescein tagged substrate peptide Fl-AKRRRLSSLRA (Molecular Devices product number R7184).	B	BAO_0000357	single protein format	Homo sapiens	None	None	None	None	CHEMBL2973	Rho-associated protein kinase 2	Homo sapiens	SINGLE PROTEIN	CHEMBL3639066	37	BindingDB Database		2013	None
CHEMBL3689381		0	366.46	0	3.01	BDBM107888	OCCOc1cccc(CN2CCCC(Nc3ccc4[nH]ncc4c3)C2)c1	IC50	'='	328.0	nM	6.48		227807	UO_0000065	17.69	0.33	3.47	8.83	False	CHEMBL3705637	Kinase Inhibition Assay: Inhibition of ROCK2 activity was determined using the IMAP Screening Express Kit (Molecular Devices product number #8073). ROCK2 kinase (UpstateChemicon #14-451) and Flourescein tagged substrate peptide Fl-AKRRRLSSLRA (Molecular Devices product number R7184).	B	BAO_0000357	single protein format	Homo sapiens	None	None	None	None	CHEMBL2973	Rho-associated protein kinase 2	Homo sapiens	SINGLE PROTEIN	CHEMBL3639066	37	BindingDB Database		2013	None
[truncated: 4,588 more rows]
