# Supplementary material for: PyRMD Studio: A Unified Suite for Next-Generation, AI-Powered Virtual Screening
Source: J Chem Inf Model. 2026 May 19;66(11):6197–203. doi: 10.1021/acs.jcim.6c00648 (PMC13250901; doi:10.1021/acs.jcim.6c00648)
Supplement: Supplementary file 1 [file ci6c00648_si_001.zip › DATA/s1p1_chembl.csv]

Molecule ChEMBL ID	Molecule Name	Molecule Max Phase	Molecular Weight	#RO5 Violations	AlogP	Compound Key	Smiles	Standard Type	Standard Relation	Standard Value	Standard Units	pChEMBL Value	Data Validity Comment	Comment	Uo Units	Ligand Efficiency BEI	Ligand Efficiency LE	Ligand Efficiency LLE	Ligand Efficiency SEI	Potential Duplicate	Assay ChEMBL ID	Assay Description	Assay Type	BAO Format ID	BAO Label	Assay Organism	Assay Tissue ChEMBL ID	Assay Tissue Name	Assay Cell Type	Assay Subcellular Fraction	Target ChEMBL ID	Target Name	Target Organism	Target Type	Document ChEMBL ID	Source ID	Source Description	Document Journal	Document Year	Cell ChEMBL ID
CHEMBL1097184		0	460.98	0	4.27	8bn	CCC/N=C1\S/C(=C\c2ccc(OCC(O)CO)c(Cl)c2)C(=O)N1c1ccccc1C	EC50	'='	12.0	nM	7.92			UO_0000065	17.18	0.35	3.65	9.62	False	CHEMBL1108345	Agonist activity at human recombinant S1P1 receptor expressed in CHO cells by GTPgammaS binding assay	B	BAO_0000219	cell-based format	Homo sapiens	None	None	CHO	None	CHEMBL4333	Sphingosine 1-phosphate receptor Edg-1	Homo sapiens	SINGLE PROTEIN	CHEMBL1157829	1	Scientific Literature	J. Med. Chem.	2010	CHEMBL3308072
CHEMBL1096676		0	396.51	0	4.33	8bg	CC(C)/N=C1\S/C(=C\c2ccc(OCCCO)cc2)C(=O)N1c1ccccc1	EC50	'='	58.0	nM	7.24			UO_0000065	18.25	0.35	2.91	11.65	False	CHEMBL1108345	Agonist activity at human recombinant S1P1 receptor expressed in CHO cells by GTPgammaS binding assay	B	BAO_0000219	cell-based format	Homo sapiens	None	None	CHO	None	CHEMBL4333	Sphingosine 1-phosphate receptor Edg-1	Homo sapiens	SINGLE PROTEIN	CHEMBL1157829	1	Scientific Literature	J. Med. Chem.	2010	CHEMBL3308072
CHEMBL1097801		0	382.49	0	3.94	8bf	CC(C)/N=C1\S/C(=C\c2ccc(OCCO)cc2)C(=O)N1c1ccccc1	EC50	'='	95.0	nM	7.02			UO_0000065	18.36	0.36	3.08	11.30	False	CHEMBL1108345	Agonist activity at human recombinant S1P1 receptor expressed in CHO cells by GTPgammaS binding assay	B	BAO_0000219	cell-based format	Homo sapiens	None	None	CHO	None	CHEMBL4333	Sphingosine 1-phosphate receptor Edg-1	Homo sapiens	SINGLE PROTEIN	CHEMBL1157829	1	Scientific Literature	J. Med. Chem.	2010	CHEMBL3308072
CHEMBL1097843		0	366.49	0	4.11	8bd	CC(C)/N=C1\S/C(=C\c2ccc(CCO)cc2)C(=O)N1c1ccccc1	EC50	'='	102.0	nM	6.99			UO_0000065	19.08	0.37	2.88	13.22	False	CHEMBL1108345	Agonist activity at human recombinant S1P1 receptor expressed in CHO cells by GTPgammaS binding assay	B	BAO_0000219	cell-based format	Homo sapiens	None	None	CHO	None	CHEMBL4333	Sphingosine 1-phosphate receptor Edg-1	Homo sapiens	SINGLE PROTEIN	CHEMBL1157829	1	Scientific Literature	J. Med. Chem.	2010	CHEMBL3308072
CHEMBL1096340		0	354.43	0	3.98	8ay	CC(C)/N=C1\S/C(=C\c2ccc(O)c(O)c2)C(=O)N1c1ccccc1	EC50	'>'	10000.0	nM				UO_0000065					False	CHEMBL1108345	Agonist activity at human recombinant S1P1 receptor expressed in CHO cells by GTPgammaS binding assay	B	BAO_0000219	cell-based format	Homo sapiens	None	None	CHO	None	CHEMBL4333	Sphingosine 1-phosphate receptor Edg-1	Homo sapiens	SINGLE PROTEIN	CHEMBL1157829	1	Scientific Literature	J. Med. Chem.	2010	CHEMBL3308072
CHEMBL1098202		0	382.49	0	4.59	8as	COc1ccc(/C=C2\S/C(=N\C(C)C)N(c3ccccc3)C2=O)cc1OC	EC50	'='	224.0	nM	6.65			UO_0000065	17.39	0.34	2.06	13.01	False	CHEMBL1108345	Agonist activity at human recombinant S1P1 receptor expressed in CHO cells by GTPgammaS binding assay	B	BAO_0000219	cell-based format	Homo sapiens	None	None	CHO	None	CHEMBL4333	Sphingosine 1-phosphate receptor Edg-1	Homo sapiens	SINGLE PROTEIN	CHEMBL1157829	1	Scientific Literature	J. Med. Chem.	2010	CHEMBL3308072
CHEMBL1098201		0	352.46	0	4.58	8ar	COc1ccc(/C=C2\S/C(=N\C(C)C)N(c3ccccc3)C2=O)cc1	EC50	'='	201.0	nM	6.70			UO_0000065	19.00	0.37	2.12	15.98	False	CHEMBL1108345	Agonist activity at human recombinant S1P1 receptor expressed in CHO cells by GTPgammaS binding assay	B	BAO_0000219	cell-based format	Homo sapiens	None	None	CHO	None	CHEMBL4333	Sphingosine 1-phosphate receptor Edg-1	Homo sapiens	SINGLE PROTEIN	CHEMBL1157829	1	Scientific Literature	J. Med. Chem.	2010	CHEMBL3308072
CHEMBL1098811		0	338.43	0	4.28	8an	CC(C)/N=C1\S/C(=C\c2ccc(O)cc2)C(=O)N1c1ccccc1	EC50	'='	122.0	nM	6.91			UO_0000065	20.43	0.39	2.63	13.07	False	CHEMBL1108345	Agonist activity at human recombinant S1P1 receptor expressed in CHO cells by GTPgammaS binding assay	B	BAO_0000219	cell-based format	Homo sapiens	None	None	CHO	None	CHEMBL4333	Sphingosine 1-phosphate receptor Edg-1	Homo sapiens	SINGLE PROTEIN	CHEMBL1157829	1	Scientific Literature	J. Med. Chem.	2010	CHEMBL3308072
CHEMBL1097537		0	400.93	1	5.49	8z	CCc1ccccc1N1C(=O)/C(=C/c2ccc(O)c(Cl)c2)S/C1=N\C(C)C	EC50	'='	124.0	nM	6.91			UO_0000065	17.23	0.35	1.42	13.06	False	CHEMBL1108345	Agonist activity at human recombinant S1P1 receptor expressed in CHO cells by GTPgammaS binding assay	B	BAO_0000219	cell-based format	Homo sapiens	None	None	CHO	None	CHEMBL4333	Sphingosine 1-phosphate receptor Edg-1	Homo sapiens	SINGLE PROTEIN	CHEMBL1157829	1	Scientific Literature	J. Med. Chem.	2010	CHEMBL3308072
CHEMBL208838		0	453.49	1	5.43	22f	O=C(O)C[C@@H]1CN[C@@H](c2ccc(-c3noc(-c4ccc([C@@H]5CCC(F)(F)C5)cc4)n3)cc2)C1	IC50	'='	1.2	nM	8.92			UO_0000065	19.67	0.37	3.49	10.11	False	CHEMBL864688	Displacement of [33P]S1P from human S1P1 receptor expressed in CHO cells	B	BAO_0000219	cell-based format	Homo sapiens	None	None	CHO	None	CHEMBL4333	Sphingosine 1-phosphate receptor Edg-1	Homo sapiens	SINGLE PROTEIN	CHEMBL1138904	1	Scientific Literature	Bioorg. Med. Chem. Lett.	2006	CHEMBL3308072
CHEMBL361915		0	497.45	None	None	9b	CCCCCCCCc1ccc2[nH]c([C@H](N)COP(=O)(O)O)nc2c1.COC(=O)C(F)(F)F	EC50	'='	21.0	nM	7.68			UO_0000065	15.43	None	None	None	False	CHEMBL832506	In vitro binding affinity towards human Sphingosine 1-phosphate receptor 1 expressed in HEK293T cells was determined using [gamma-35S]-GTP as radioligand; partial agonist	B	BAO_0000219	cell-based format	Homo sapiens	None	None	HEK-293T	None	CHEMBL4333	Sphingosine 1-phosphate receptor Edg-1	Homo sapiens	SINGLE PROTEIN	CHEMBL1137873	1	Scientific Literature	Bioorg. Med. Chem. Lett.	2004	CHEMBL3706569
CHEMBL225155		0	379.48	0	4.04	S1P	CCCCCCCCCCCCC/C=C/[C@@H](O)[C@@H](N)COP(=O)(O)O	EC50	'='	20.0	nM	7.70			UO_0000065	20.29	0.42	3.66	6.81	False	CHEMBL830044	In vitro binding affinity towards human Sphingosine 1-phosphate receptor 1 expressed in HEK293T cells was determined using [gamma-35S]-GTP as radioligand	B	BAO_0000219	cell-based format	Homo sapiens	None	None	HEK-293T	None	CHEMBL4333	Sphingosine 1-phosphate receptor Edg-1	Homo sapiens	SINGLE PROTEIN	CHEMBL1137873	1	Scientific Literature	Bioorg. Med. Chem. Lett.	2004	CHEMBL3706569
CHEMBL473562		0	428.47	0	3.58	11m	C[C@](N)(COP(=O)(O)O)C(=O)Nc1ccc(OCCCCC2CCCCC2)cc1	IC50	'='	1.2	nM	8.92			UO_0000065	20.82	0.42	5.34	6.80	False	CHEMBL980648	Displacement of [33P]sphingosine-1-phosphate from human S1P1 receptor	B	BAO_0000357	single protein format	Homo sapiens	None	None	None	None	CHEMBL4333	Sphingosine 1-phosphate receptor Edg-1	Homo sapiens	SINGLE PROTEIN	CHEMBL1138585	1	Scientific Literature	Bioorg. Med. Chem. Lett.	2009	None
CHEMBL210785		0	405.50	0	4.87	11b	CC(C)Cc1ccc(-c2nc(-c3ccc([C@@H]4CC[C@@H](CC(=O)O)N4)cc3)no2)cc1	Activity						Agonist						False	CHEMBL871184	Activity at S1P1 receptor by [35S]GTP-gammaS binding assay	F	BAO_0000019	assay format	Homo sapiens	None	None	None	None	CHEMBL4333	Sphingosine 1-phosphate receptor Edg-1	Homo sapiens	SINGLE PROTEIN	CHEMBL1147803	1	Scientific Literature	Bioorg. Med. Chem. Lett.	2006	None
CHEMBL225155		0	379.48	0	4.04	S1P	CCCCCCCCCCCCC/C=C/[C@@H](O)[C@@H](N)COP(=O)(O)O	EC50	'='	4.5	nM	8.35			UO_0000065	22.00	0.46	4.31	7.39	True	CHEMBL800920	In vitro binding affinity towards human Sphingosine 1-phosphate receptor 1 expressed in HEK293T cells using [gamma-35S]-GTP as radioligand. (Experiment 2)	B	BAO_0000219	cell-based format	None	None	None	HEK-293T	None	CHEMBL4333	Sphingosine 1-phosphate receptor Edg-1	Homo sapiens	SINGLE PROTEIN	CHEMBL1136274	1	Scientific Literature	Bioorg. Med. Chem. Lett.	2003	CHEMBL3706569
CHEMBL209076		0	453.49	1	5.57	20 diastereomer-1	O=C(O)C[C@@H]1CC[C@H](c2ccc(-c3noc(-c4ccc([C@@H]5CCC(F)(F)C5)cc4)n3)cc2)N1	IC50	'='	0.64	nM	9.19			UO_0000065	20.27	0.38	3.62	10.42	False	CHEMBL866347	Displacement of [33P]S1P from S1P1 expressed in CHO cells	B	BAO_0000219	cell-based format	Homo sapiens	None	None	CHO	None	CHEMBL4333	Sphingosine 1-phosphate receptor Edg-1	Homo sapiens	SINGLE PROTEIN	CHEMBL1147803	1	Scientific Literature	Bioorg. Med. Chem. Lett.	2006	CHEMBL3308072
CHEMBL1092284		0	457.46	0	4.19	5-P	Cc1ccc(Oc2ccc(-c3ccc(CCC(N)(CO)COP(=O)(O)O)cc3)cc2)cc1	EC50	'='	1.8	nM	8.74			UO_0000065					False	CHEMBL1111629	Agonist activity at human S1P1 receptor expressed in human Chem1 cells assessed as intracellular calcium mobilization	F	BAO_0000219	cell-based format	Homo sapiens	None	None	Chem1	None	CHEMBL4333	Sphingosine 1-phosphate receptor Edg-1	Homo sapiens	SINGLE PROTEIN	CHEMBL1156200	1	Scientific Literature	J. Med. Chem.	2010	None
CHEMBL1092577		0	457.89	0	3.92	3c-P	CCCCOc1ccc(-c2ccc(CCC(N)(CO)COP(=O)(O)O)c(Cl)c2)cc1	EC50	'='	0.62	nM	9.21			UO_0000065					False	CHEMBL1111629	Agonist activity at human S1P1 receptor expressed in human Chem1 cells assessed as intracellular calcium mobilization	F	BAO_0000219	cell-based format	Homo sapiens	None	None	Chem1	None	CHEMBL4333	Sphingosine 1-phosphate receptor Edg-1	Homo sapiens	SINGLE PROTEIN	CHEMBL1156200	1	Scientific Literature	J. Med. Chem.	2010	None
CHEMBL425563		0	447.48	1	5.53	3	O=C(O)C1CN(Cc2ccc(OCc3cc(-c4ccccc4)c(C(F)(F)F)s3)cc2)C1	IC50	'='	1.2	nM	8.92			UO_0000065	19.94	0.39	3.39	17.92	False	CHEMBL868516	Inhibition of [33P]S1P binding to S1P1 receptor expressed in CHO cells	B	BAO_0000219	cell-based format	Homo sapiens	None	None	CHO	None	CHEMBL4333	Sphingosine 1-phosphate receptor Edg-1	Homo sapiens	SINGLE PROTEIN	CHEMBL1138937	1	Scientific Literature	Bioorg. Med. Chem. Lett.	2006	CHEMBL3308072
CHEMBL1089005		0	397.50	0	4.52	(2S,2'R)-6	CCCCCCCCc1ccc2c(c1)CC[C@@H]([C@](C)(N)COP(=O)(O)O)C2	EC50	'='	19.72	nM	7.71			UO_0000065					False	CHEMBL1110629	Agonist activity at human S1P1 receptor assessed as effect on calcium mobilization by Gi dependent whole cell assay	F	BAO_0000019	assay format	Homo sapiens	None	None	None	None	CHEMBL4333	Sphingosine 1-phosphate receptor Edg-1	Homo sapiens	SINGLE PROTEIN	CHEMBL1156285	1	Scientific Literature	Bioorg. Med. Chem. Lett.	2010	None
CHEMBL2207770		0	417.46	0	3.65	3	COCCN(C(=O)c1cccc(F)c1)c1nnc(-c2ccc(OC)c(OC)c2)s1	Emax	'='	90.0	%				UO_0000187					False	CHEMBL2211876	Agonist activity at S1P1 receptor by [35S]GTPgammaS binding assay relative to control	F	BAO_0000019	assay format	None	None	None	None	None	CHEMBL4333	Sphingosine 1-phosphate receptor Edg-1	Homo sapiens	SINGLE PROTEIN	CHEMBL2203187	1	Scientific Literature	Bioorg. Med. Chem. Lett.	2012	None
CHEMBL2207769		0	368.46	0	4.06	2	CCCCN(C(=O)c1cccc(OC)c1)c1nnc(-c2ccncc2)s1	Emax	'='	82.0	%				UO_0000187					False	CHEMBL2211876	Agonist activity at S1P1 receptor by [35S]GTPgammaS binding assay relative to control	F	BAO_0000019	assay format	None	None	None	None	None	CHEMBL4333	Sphingosine 1-phosphate receptor Edg-1	Homo sapiens	SINGLE PROTEIN	CHEMBL2203187	1	Scientific Literature	Bioorg. Med. Chem. Lett.	2012	None
CHEMBL2207784		0	466.54	0	3.92	24	O=C(O)C1CN(Cc2ccc(-c3nnc(N(CC4CC4)C(=O)c4ccccc4F)s3)cc2)C1	EC50	'='	1.6	nM	8.80			UO_0000065					False	CHEMBL2211877	Agonist activity at S1P1 receptor by [35S]GTPgammaS binding assay	F	BAO_0000019	assay format	None	None	None	None	None	CHEMBL4333	Sphingosine 1-phosphate receptor Edg-1	Homo sapiens	SINGLE PROTEIN	CHEMBL2203187	1	Scientific Literature	Bioorg. Med. Chem. Lett.	2012	None
CHEMBL211505		0	391.43	0	4.39	1a	Cc1cc(CCC(=O)O)ccc1-c1noc(-c2ccc(OC(C)C)c(C#N)c2)n1	EC50	'='	0.1	nM	10.00			UO_0000065					False	CHEMBL863677	Agonist activity at S1P1 receptor assessed as induction of [35S]GTP-gamma-S binding	F	BAO_0000019	assay format	Homo sapiens	None	None	None	None	CHEMBL4333	Sphingosine 1-phosphate receptor Edg-1	Homo sapiens	SINGLE PROTEIN	CHEMBL1138961	1	Scientific Literature	Bioorg. Med. Chem. Lett.	2006	None
CHEMBL224800		0	477.50	1	5.54	26	COc1cc(CN2CC(C(=O)O)C2)ccc1OCc1cc(-c2ccccc2)c(C(F)(F)F)s1	EC50	'='	47.0	nM	7.33		Agonist	UO_0000065					False	CHEMBL913926	Activity at human S1P1 receptor expressed in CHO cells by [35S]GTPgammaS binding assay	F	BAO_0000219	cell-based format	Homo sapiens	None	None	CHO	None	CHEMBL4333	Sphingosine 1-phosphate receptor Edg-1	Homo sapiens	SINGLE PROTEIN	CHEMBL1149292	1	Scientific Literature	J. Med. Chem.	2004	CHEMBL3308072
CHEMBL225155		0	379.48	0	4.04	S1P	CCCCCCCCCCCCC/C=C/[C@@H](O)[C@@H](N)COP(=O)(O)O	EC50	'='	25.3	nM	7.60			UO_0000065	20.02	0.42	3.56	6.72	False	CHEMBL1108371	Agonist activity at human recombinant S1P1 receptor expressed in HEK cells by GTPgammaS binding assay	B	BAO_0000219	cell-based format	Homo sapiens	None	None	HEK293	None	CHEMBL4333	Sphingosine 1-phosphate receptor Edg-1	Homo sapiens	SINGLE PROTEIN	CHEMBL1157829	1	Scientific Literature	J. Med. Chem.	2010	CHEMBL3307715
CHEMBL208924		0	434.41	1	5.54	13a	Cc1cc(CCC(=O)O)ccc1-c1noc(-c2ccc(OC(C)C)c(C(F)(F)F)c2)n1	EC50	'='	0.09	nM	10.05			UO_0000065					False	CHEMBL866632	Agonist activity at S1P1 receptor expressed in CHO cells measured as S1P-induced [35S]GTP-gamma-S uptake	F	BAO_0000219	cell-based format	Homo sapiens	None	None	CHO	None	CHEMBL4333	Sphingosine 1-phosphate receptor Edg-1	Homo sapiens	SINGLE PROTEIN	CHEMBL1138937	1	Scientific Literature	Bioorg. Med. Chem. Lett.	2006	CHEMBL3308072
CHEMBL208168		0	390.48	1	5.78	14	Cc1cc(CCC(=O)O)ccc1-c1noc(-c2ccc(C3CCCCC3)cc2)n1	EC50	'='	0.5	nM	9.30			UO_0000065					False	CHEMBL866632	Agonist activity at S1P1 receptor expressed in CHO cells measured as S1P-induced [35S]GTP-gamma-S uptake	F	BAO_0000219	cell-based format	Homo sapiens	None	None	CHO	None	CHEMBL4333	Sphingosine 1-phosphate receptor Edg-1	Homo sapiens	SINGLE PROTEIN	CHEMBL1138937	1	Scientific Literature	Bioorg. Med. Chem. Lett.	2006	CHEMBL3308072
CHEMBL206940		0	400.86	1	5.17	13e	Cc1cc(CCC(=O)O)ccc1-c1noc(-c2ccc(OC(C)C)c(Cl)c2)n1	EC50	'='	0.2	nM	9.70			UO_0000065					False	CHEMBL866632	Agonist activity at S1P1 receptor expressed in CHO cells measured as S1P-induced [35S]GTP-gamma-S uptake	F	BAO_0000219	cell-based format	Homo sapiens	None	None	CHO	None	CHEMBL4333	Sphingosine 1-phosphate receptor Edg-1	Homo sapiens	SINGLE PROTEIN	CHEMBL1138937	1	Scientific Literature	Bioorg. Med. Chem. Lett.	2006	CHEMBL3308072
CHEMBL1091103		0	413.50	0	3.49	(2'R)-3-P isomer 2	CCCCCCCCc1ccc2c(c1)CC[C@@H](C(N)(CO)COP(=O)(O)O)C2	EC50	'='	1.95	nM	8.71			UO_0000065					False	CHEMBL1110631	Agonist activity at human S1P1 receptor assessed as effect on calcium mobilization by Gq dependent whole cell assay	F	BAO_0000019	assay format	Homo sapiens	None	None	None	None	CHEMBL4333	Sphingosine 1-phosphate receptor Edg-1	Homo sapiens	SINGLE PROTEIN	CHEMBL1156285	1	Scientific Literature	Bioorg. Med. Chem. Lett.	2010	None
CHEMBL564231		0	411.44	0	3.92	VPC45070	CCCCCCCCc1ccc(-c2noc(C(C)(N)COP(=O)(O)O)n2)cc1	Ratio	'='	0.89										False	CHEMBL1051867	Ratio of agonistic Emax for S1P to compound for human S1P1 receptor by [35S]GTPgammaS binding assay	F	BAO_0000019	assay format	Homo sapiens	None	None	None	None	CHEMBL4333	Sphingosine 1-phosphate receptor Edg-1	Homo sapiens	SINGLE PROTEIN	CHEMBL1153511	1	Scientific Literature	Bioorg. Med. Chem.	2009	None
CHEMBL559245		0	411.44	0	3.92	VPC46023	CCCCCCCCc1ccc(-c2nc(C(C)(N)COP(=O)(O)O)no2)cc1	Ratio	'='	1.0										False	CHEMBL1051867	Ratio of agonistic Emax for S1P to compound for human S1P1 receptor by [35S]GTPgammaS binding assay	F	BAO_0000019	assay format	Homo sapiens	None	None	None	None	CHEMBL4333	Sphingosine 1-phosphate receptor Edg-1	Homo sapiens	SINGLE PROTEIN	CHEMBL1153511	1	Scientific Literature	Bioorg. Med. Chem.	2009	None
CHEMBL228138		0	356.45	0	3.90	26	CCCCCCCCc1cccc(NC[C@H](N)CCP(=O)(O)O)c1	EC50	'='	30.0	nM	7.52			UO_0000065					False	CHEMBL914103	Activity at human S1P1 receptor expressed in HEK293T cells by [35S]GTP-gamma-S binding assay	F	BAO_0000219	cell-based format	Homo sapiens	None	None	HEK-293T	None	CHEMBL4333	Sphingosine 1-phosphate receptor Edg-1	Homo sapiens	SINGLE PROTEIN	CHEMBL1144572	1	Scientific Literature	Bioorg. Med. Chem.	2007	CHEMBL3706569
CHEMBL225155		0	379.48	0	4.04	S1P	CCCCCCCCCCCCC/C=C/[C@@H](O)[C@@H](N)COP(=O)(O)O	IC50	'='	0.78	nM	9.11			UO_0000065	24.00	0.50	5.07	8.06	False	CHEMBL1108112	Displacement of [33P]sphingosine-1-phosphate from human S1P1 receptor expressed in HEK293T cells after 60 mins by scintillation counting	B	BAO_0000219	cell-based format	Homo sapiens	None	None	HEK-293T	None	CHEMBL4333	Sphingosine 1-phosphate receptor Edg-1	Homo sapiens	SINGLE PROTEIN	CHEMBL1156167	1	Scientific Literature	Bioorg. Med. Chem. Lett.	2010	CHEMBL3706569
CHEMBL208224		0	404.51	1	6.17	17a	Cc1cc(CCCC(=O)O)ccc1-c1noc(-c2ccc(C3CCCCC3)cc2)n1	EC50	'='	14.0	nM	7.85			UO_0000065					False	CHEMBL866632	Agonist activity at S1P1 receptor expressed in CHO cells measured as S1P-induced [35S]GTP-gamma-S uptake	F	BAO_0000219	cell-based format	Homo sapiens	None	None	CHO	None	CHEMBL4333	Sphingosine 1-phosphate receptor Edg-1	Homo sapiens	SINGLE PROTEIN	CHEMBL1138937	1	Scientific Literature	Bioorg. Med. Chem. Lett.	2006	CHEMBL3308072
CHEMBL211689		0	420.39	1	5.15	13b	CCOc1ccc(-c2nc(-c3ccc(CCC(=O)O)cc3C)no2)cc1C(F)(F)F	EC50	'='	0.4	nM	9.40			UO_0000065					False	CHEMBL866632	Agonist activity at S1P1 receptor expressed in CHO cells measured as S1P-induced [35S]GTP-gamma-S uptake	F	BAO_0000219	cell-based format	Homo sapiens	None	None	CHO	None	CHEMBL4333	Sphingosine 1-phosphate receptor Edg-1	Homo sapiens	SINGLE PROTEIN	CHEMBL1138937	1	Scientific Literature	Bioorg. Med. Chem. Lett.	2006	CHEMBL3308072
CHEMBL433593		0	497.45	0	3.75	18	CCCCCCCCc1ccc2[nH]c(C(C)(N)COP(=O)(O)O)nc2c1.O=C(O)C(F)(F)F	EC50	'='	1000.0	nM	6.00			UO_0000065	15.65	0.32	2.25	4.94	False	CHEMBL832506	In vitro binding affinity towards human Sphingosine 1-phosphate receptor 1 expressed in HEK293T cells was determined using [gamma-35S]-GTP as radioligand; partial agonist	B	BAO_0000219	cell-based format	Homo sapiens	None	None	HEK-293T	None	CHEMBL4333	Sphingosine 1-phosphate receptor Edg-1	Homo sapiens	SINGLE PROTEIN	CHEMBL1137873	1	Scientific Literature	Bioorg. Med. Chem. Lett.	2004	CHEMBL3706569
CHEMBL185066		0	389.56	1	6.11	8	CCCCCCCCCCCCCCC1CCCN1CCCP(=O)(O)O	IC50	'='	1100.0	nM	5.96			UO_0000065	15.30	0.31	-0.15	9.81	False	CHEMBL833009	Inhibition of [33P]-S1P binding to human Sphingosine 1-phosphate receptor 1 expressed on CHO cell membranes	B	BAO_0000219	cell-based format	Homo sapiens	None	None	CHO	None	CHEMBL4333	Sphingosine 1-phosphate receptor Edg-1	Homo sapiens	SINGLE PROTEIN	CHEMBL1137868	1	Scientific Literature	Bioorg. Med. Chem. Lett.	2004	CHEMBL3308072
CHEMBL187061		0	389.56	1	6.11	12	CCCCCCCCCCCCCC1CCCCN1CCCP(=O)(O)O	IC50	'='	200.0	nM	6.70			UO_0000065	17.20	0.35	0.59	11.02	False	CHEMBL833009	Inhibition of [33P]-S1P binding to human Sphingosine 1-phosphate receptor 1 expressed on CHO cell membranes	B	BAO_0000219	cell-based format	Homo sapiens	None	None	CHO	None	CHEMBL4333	Sphingosine 1-phosphate receptor Edg-1	Homo sapiens	SINGLE PROTEIN	CHEMBL1137868	1	Scientific Literature	Bioorg. Med. Chem. Lett.	2004	CHEMBL3308072
CHEMBL331054		0	371.46	0	4.39	23	CCCCCCCCOc1ccc(CNCCCP(=O)(O)O)cc1C	IC50	'='	0.5	nM	9.30			UO_0000065	25.04	0.51	4.91	11.80	False	CHEMBL800922	Binding affinity to human sphingosine 1-phosphate receptor 1 expressed in CHO cells was determined by using [33P]-S1P as radioligand	B	BAO_0000219	cell-based format	None	None	None	CHO	None	CHEMBL4333	Sphingosine 1-phosphate receptor Edg-1	Homo sapiens	SINGLE PROTEIN	CHEMBL1147471	1	Scientific Literature	Bioorg. Med. Chem. Lett.	2004	CHEMBL3308072
CHEMBL225155		0	379.48	0	4.04	S1P	CCCCCCCCCCCCC/C=C/[C@@H](O)[C@@H](N)COP(=O)(O)O	Inhibition						Active						False	CHEMBL1220613	Agonist activity at human S1P1 receptor expressed in CHO cells assessed as inhibition of forskolin-stimulated cAMP formation at 1 uM after 20 mins	F	BAO_0000219	cell-based format	Homo sapiens	None	None	CHO	None	CHEMBL4333	Sphingosine 1-phosphate receptor Edg-1	Homo sapiens	SINGLE PROTEIN	CHEMBL1212718	1	Scientific Literature	Nat. Chem. Biol.	2009	CHEMBL3308072
CHEMBL228138		0	356.45	0	3.90	26	CCCCCCCCc1cccc(NC[C@H](N)CCP(=O)(O)O)c1	Emax	'='	0.56	%				UO_0000187					False	CHEMBL915589	Efficacy at human S1P1 receptor expressed in HEK293T cells relative to S1P	F	BAO_0000219	cell-based format	Homo sapiens	None	None	HEK-293T	None	CHEMBL4333	Sphingosine 1-phosphate receptor Edg-1	Homo sapiens	SINGLE PROTEIN	CHEMBL1144572	1	Scientific Literature	Bioorg. Med. Chem.	2007	CHEMBL3706569
CHEMBL118860		0	355.46	0	4.64	24	CCCCCCCCCc1ccc(CNCCCP(=O)(O)O)cc1	IC50	'='	0.6	nM	9.22			UO_0000065	25.94	0.52	4.58	13.26	False	CHEMBL800921	Binding affinity to human Sphingosine 1-phosphate receptor 1 expressed in CHO cells was determined by using [33P]-S1P as radioligand	B	BAO_0000219	cell-based format	None	None	None	CHO	None	CHEMBL4333	Sphingosine 1-phosphate receptor Edg-1	Homo sapiens	SINGLE PROTEIN	CHEMBL1147470	1	Scientific Literature	Bioorg. Med. Chem. Lett.	2004	CHEMBL3308072
CHEMBL224799		0	461.51	1	5.92	19	O=C(O)C1CCN(Cc2ccc(OCc3cc(-c4ccccc4)c(C(F)(F)F)s3)cc2)C1	EC50	'='	2.4	nM	8.62		Agonist	UO_0000065					False	CHEMBL913926	Activity at human S1P1 receptor expressed in CHO cells by [35S]GTPgammaS binding assay	F	BAO_0000219	cell-based format	Homo sapiens	None	None	CHO	None	CHEMBL4333	Sphingosine 1-phosphate receptor Edg-1	Homo sapiens	SINGLE PROTEIN	CHEMBL1149292	1	Scientific Literature	J. Med. Chem.	2004	CHEMBL3308072
CHEMBL426191		0	516.37	2	6.84	28	O=C(O)C1CN(Cc2cc(Cl)c(OCc3cc(-c4ccccc4)c(C(F)(F)F)s3)c(Cl)c2)C1	EC50	'='	2.7	nM	8.57		Agonist	UO_0000065					False	CHEMBL913926	Activity at human S1P1 receptor expressed in CHO cells by [35S]GTPgammaS binding assay	F	BAO_0000219	cell-based format	Homo sapiens	None	None	CHO	None	CHEMBL4333	Sphingosine 1-phosphate receptor Edg-1	Homo sapiens	SINGLE PROTEIN	CHEMBL1149292	1	Scientific Literature	J. Med. Chem.	2004	CHEMBL3308072
CHEMBL224571		0	481.92	1	6.18	22	O=C(O)C1CN(Cc2ccc(OCc3cc(-c4ccccc4)c(C(F)(F)F)s3)c(Cl)c2)C1	IC50	'='	3.2	nM	8.49		Antagonist	UO_0000065	17.63	0.36	2.31	17.07	False	CHEMBL913919	Displacement of [33P]sphingosine 1 phosphate from human S1P1 receptor expressed in CHO cells	B	BAO_0000219	cell-based format	Homo sapiens	None	None	CHO	None	CHEMBL4333	Sphingosine 1-phosphate receptor Edg-1	Homo sapiens	SINGLE PROTEIN	CHEMBL1149292	1	Scientific Literature	J. Med. Chem.	2004	CHEMBL3308072
CHEMBL225575		0	485.49	1	5.67	15	O=C(O)C1CN(Cc2ccc(-c3noc(-c4cc(-c5ccccc5)c(C(F)(F)F)s4)n3)cc2)C1	EC50	'='	0.2	nM	9.70		Agonist	UO_0000065					True	CHEMBL913926	Activity at human S1P1 receptor expressed in CHO cells by [35S]GTPgammaS binding assay	F	BAO_0000219	cell-based format	Homo sapiens	None	None	CHO	None	CHEMBL4333	Sphingosine 1-phosphate receptor Edg-1	Homo sapiens	SINGLE PROTEIN	CHEMBL1149292	1	Scientific Literature	J. Med. Chem.	2004	CHEMBL3308072
CHEMBL1370884		0	331.44	0	4.17	SID4258029	O=S1(=O)C=C(Sc2nc3ccccc3s2)c2ccccc21	IC50	'='	12570.0	nM	4.90		Not Active	UO_0000065					False	CHEMBL1614525	PUBCHEM_BIOASSAY: Fluorescence-based counterscreen assay for S1P4 antagonists: Cell-based dose response high throughput screening assay to identify antagonists of the Sphingosine 1-Phosphate Receptor 1 (S1P1). (Class of assay: confirmatory) [Related pubchem assays: 1524 (Confirmation screen.), 1510 (Primary screen.)]	F	BAO_0000019	assay format	Homo sapiens	None	None	None	None	CHEMBL4333	Sphingosine 1-phosphate receptor Edg-1	Homo sapiens	SINGLE PROTEIN	CHEMBL1201862	7	PubChem BioAssays			None
CHEMBL1603615		0	408.30	1	5.21	SID22401126	O=C(Nc1ccccc1)Nc1cc(OCC(F)(F)F)cc(OCC(F)(F)F)c1	IC50	'>'	49800.0	nM			Not Active	UO_0000065					False	CHEMBL1614525	PUBCHEM_BIOASSAY: Fluorescence-based counterscreen assay for S1P4 antagonists: Cell-based dose response high throughput screening assay to identify antagonists of the Sphingosine 1-Phosphate Receptor 1 (S1P1). (Class of assay: confirmatory) [Related pubchem assays: 1524 (Confirmation screen.), 1510 (Primary screen.)]	F	BAO_0000019	assay format	Homo sapiens	None	None	None	None	CHEMBL4333	Sphingosine 1-phosphate receptor Edg-1	Homo sapiens	SINGLE PROTEIN	CHEMBL1201862	7	PubChem BioAssays			None
CHEMBL184349		0	367.47	0	4.73	5	CCCCCCCCCc1ccc(CN2CCC(P(=O)(O)O)C2)cc1	IC50	'='	6.9	nM	8.16		Antagonist	UO_0000065	22.21	0.45	3.43	13.43	False	CHEMBL913919	Displacement of [33P]sphingosine 1 phosphate from human S1P1 receptor expressed in CHO cells	B	BAO_0000219	cell-based format	Homo sapiens	None	None	CHO	None	CHEMBL4333	Sphingosine 1-phosphate receptor Edg-1	Homo sapiens	SINGLE PROTEIN	CHEMBL1149292	1	Scientific Literature	J. Med. Chem.	2004	CHEMBL3308072
CHEMBL425563		0	447.48	1	5.53	18	O=C(O)C1CN(Cc2ccc(OCc3cc(-c4ccccc4)c(C(F)(F)F)s3)cc2)C1	IC50	'='	1.2	nM	8.92		Antagonist	UO_0000065	19.94	0.39	3.39	17.92	True	CHEMBL913919	Displacement of [33P]sphingosine 1 phosphate from human S1P1 receptor expressed in CHO cells	B	BAO_0000219	cell-based format	Homo sapiens	None	None	CHO	None	CHEMBL4333	Sphingosine 1-phosphate receptor Edg-1	Homo sapiens	SINGLE PROTEIN	CHEMBL1149292	1	Scientific Literature	J. Med. Chem.	2004	CHEMBL3308072
CHEMBL1426792		0	369.38	0	4.20	SID17408681	COc1ccc(C(=O)/C(=C\c2ccco2)N2C=CC=CC2=C(C#N)C#N)cc1	IC50	'='	9374.0	nM	5.03		Active	UO_0000065					False	CHEMBL1614525	PUBCHEM_BIOASSAY: Fluorescence-based counterscreen assay for S1P4 antagonists: Cell-based dose response high throughput screening assay to identify antagonists of the Sphingosine 1-Phosphate Receptor 1 (S1P1). (Class of assay: confirmatory) [Related pubchem assays: 1524 (Confirmation screen.), 1510 (Primary screen.)]	F	BAO_0000019	assay format	Homo sapiens	None	None	None	None	CHEMBL4333	Sphingosine 1-phosphate receptor Edg-1	Homo sapiens	SINGLE PROTEIN	CHEMBL1201862	7	PubChem BioAssays			None
CHEMBL1332881		0	326.31	0	2.52	SID24783123	O=C1c2cccc3c([N+](=O)[O-])ccc(c23)C(=O)N1CC1CCCO1	IC50	'='	3723.0	nM	5.43		Active	UO_0000065					False	CHEMBL1614525	PUBCHEM_BIOASSAY: Fluorescence-based counterscreen assay for S1P4 antagonists: Cell-based dose response high throughput screening assay to identify antagonists of the Sphingosine 1-Phosphate Receptor 1 (S1P1). (Class of assay: confirmatory) [Related pubchem assays: 1524 (Confirmation screen.), 1510 (Primary screen.)]	F	BAO_0000019	assay format	Homo sapiens	None	None	None	None	CHEMBL4333	Sphingosine 1-phosphate receptor Edg-1	Homo sapiens	SINGLE PROTEIN	CHEMBL1201862	7	PubChem BioAssays			None
CHEMBL586135		0	295.35	0	3.04	SID3713089	Cc1ccc(Nc2cc(C)nn2-c2nc(C)cc(O)n2)cc1	IC50	'='	764.0	nM	6.12		Active	UO_0000065					False	CHEMBL1614525	PUBCHEM_BIOASSAY: Fluorescence-based counterscreen assay for S1P4 antagonists: Cell-based dose response high throughput screening assay to identify antagonists of the Sphingosine 1-Phosphate Receptor 1 (S1P1). (Class of assay: confirmatory) [Related pubchem assays: 1524 (Confirmation screen.), 1510 (Primary screen.)]	F	BAO_0000019	assay format	Homo sapiens	None	None	None	None	CHEMBL4333	Sphingosine 1-phosphate receptor Edg-1	Homo sapiens	SINGLE PROTEIN	CHEMBL1201862	7	PubChem BioAssays			None
CHEMBL1385784		0	361.23	0	4.86	SID26661844	CC(=O)n1cc(N(C(=O)CCl)c2ccc(Cl)cc2)c2ccccc21	IC50	'='	7322.0	nM	5.13		Active	UO_0000065					False	CHEMBL1614525	PUBCHEM_BIOASSAY: Fluorescence-based counterscreen assay for S1P4 antagonists: Cell-based dose response high throughput screening assay to identify antagonists of the Sphingosine 1-Phosphate Receptor 1 (S1P1). (Class of assay: confirmatory) [Related pubchem assays: 1524 (Confirmation screen.), 1510 (Primary screen.)]	F	BAO_0000019	assay format	Homo sapiens	None	None	None	None	CHEMBL4333	Sphingosine 1-phosphate receptor Edg-1	Homo sapiens	SINGLE PROTEIN	CHEMBL1201862	7	PubChem BioAssays			None
CHEMBL1503962		0	463.32	0	3.90	SID17401933	COC(=O)c1ccc2c(c1)C(C)(C)C(/C=C/c1ccccc1O)=[N+]2C.[I-]	IC50	'='	4763.0	nM	5.32		Active	UO_0000065					False	CHEMBL1614525	PUBCHEM_BIOASSAY: Fluorescence-based counterscreen assay for S1P4 antagonists: Cell-based dose response high throughput screening assay to identify antagonists of the Sphingosine 1-Phosphate Receptor 1 (S1P1). (Class of assay: confirmatory) [Related pubchem assays: 1524 (Confirmation screen.), 1510 (Primary screen.)]	F	BAO_0000019	assay format	Homo sapiens	None	None	None	None	CHEMBL4333	Sphingosine 1-phosphate receptor Edg-1	Homo sapiens	SINGLE PROTEIN	CHEMBL1201862	7	PubChem BioAssays			None
CHEMBL1370681		0	374.34	0	2.50	SID14743053	COC(=O)CCS(=O)(=O)c1nc(-c2ccccc2)cc(C(F)(F)F)n1	IC50	'='	28400.0	nM	4.55		Not Active	UO_0000065					False	CHEMBL1614525	PUBCHEM_BIOASSAY: Fluorescence-based counterscreen assay for S1P4 antagonists: Cell-based dose response high throughput screening assay to identify antagonists of the Sphingosine 1-Phosphate Receptor 1 (S1P1). (Class of assay: confirmatory) [Related pubchem assays: 1524 (Confirmation screen.), 1510 (Primary screen.)]	F	BAO_0000019	assay format	Homo sapiens	None	None	None	None	CHEMBL4333	Sphingosine 1-phosphate receptor Edg-1	Homo sapiens	SINGLE PROTEIN	CHEMBL1201862	7	PubChem BioAssays			None
CHEMBL241104		0	616.82	2	9.11	20c	CCCCCCCCCCC#CC(O)c1ccccc1-c1ccc(Sc2ccc(OCCC)cc2)c(S(=O)(=O)[O-])c1.[Na+]	IC50	'='	190.0	nM	6.72			UO_0000065					False	CHEMBL887205	Antagonist activity at human S1P1 receptor expressed in CHO cell membrane by cAMP assay	F	BAO_0000219	cell-based format	Homo sapiens	None	None	CHO	None	CHEMBL4333	Sphingosine 1-phosphate receptor Edg-1	Homo sapiens	SINGLE PROTEIN	CHEMBL1139900	1	Scientific Literature	Bioorg. Med. Chem.	2007	CHEMBL3308072
CHEMBL239867		0	586.73	2	8.36	14a	CCCCCCCCCCC#CC(O)c1ccccc1-c1ccc(Oc2ccc(OCC)cc2)c(S(=O)(=O)[O-])c1.[Na+]	IC50	'='	400.0	nM	6.40			UO_0000065					False	CHEMBL887205	Antagonist activity at human S1P1 receptor expressed in CHO cell membrane by cAMP assay	F	BAO_0000219	cell-based format	Homo sapiens	None	None	CHO	None	CHEMBL4333	Sphingosine 1-phosphate receptor Edg-1	Homo sapiens	SINGLE PROTEIN	CHEMBL1139900	1	Scientific Literature	Bioorg. Med. Chem.	2007	CHEMBL3308072
CHEMBL228049		0	329.38	0	3.08	18b	CCCCCCc1ccc(OC[C@H](N)CCP(=O)(O)O)cc1	EC50	'='	140.0	nM	6.85			UO_0000065					False	CHEMBL914103	Activity at human S1P1 receptor expressed in HEK293T cells by [35S]GTP-gamma-S binding assay	F	BAO_0000219	cell-based format	Homo sapiens	None	None	HEK-293T	None	CHEMBL4333	Sphingosine 1-phosphate receptor Edg-1	Homo sapiens	SINGLE PROTEIN	CHEMBL1144572	1	Scientific Literature	Bioorg. Med. Chem.	2007	CHEMBL3706569
CHEMBL228137		0	358.42	0	3.90	19	CCCCCCCCc1ccc(OC[C@@H](O)CCP(=O)(O)O)cc1	Emax	'='	0.43	%				UO_0000187					False	CHEMBL915589	Efficacy at human S1P1 receptor expressed in HEK293T cells relative to S1P	F	BAO_0000219	cell-based format	Homo sapiens	None	None	HEK-293T	None	CHEMBL4333	Sphingosine 1-phosphate receptor Edg-1	Homo sapiens	SINGLE PROTEIN	CHEMBL1144572	1	Scientific Literature	Bioorg. Med. Chem.	2007	CHEMBL3706569
CHEMBL228049		0	329.38	0	3.08	18b	CCCCCCc1ccc(OC[C@H](N)CCP(=O)(O)O)cc1	Emax	'='	0.64	%				UO_0000187					False	CHEMBL915589	Efficacy at human S1P1 receptor expressed in HEK293T cells relative to S1P	F	BAO_0000219	cell-based format	Homo sapiens	None	None	HEK-293T	None	CHEMBL4333	Sphingosine 1-phosphate receptor Edg-1	Homo sapiens	SINGLE PROTEIN	CHEMBL1144572	1	Scientific Literature	Bioorg. Med. Chem.	2007	CHEMBL3706569
CHEMBL210520		0	431.54	1	5.72	15	O=C(O)C[C@@H]1CC[C@H](c2ccc(-c3noc(-c4ccc(C5CCCCC5)cc4)n3)cc2)N1	IC50	'='	0.7	nM	9.15			UO_0000065	21.21	0.39	3.43	10.37	False	CHEMBL866347	Displacement of [33P]S1P from S1P1 expressed in CHO cells	B	BAO_0000219	cell-based format	Homo sapiens	None	None	CHO	None	CHEMBL4333	Sphingosine 1-phosphate receptor Edg-1	Homo sapiens	SINGLE PROTEIN	CHEMBL1147803	1	Scientific Literature	Bioorg. Med. Chem. Lett.	2006	CHEMBL3308072
CHEMBL2207782		0	440.50	0	3.53	22	CCN(C(=O)c1ccccc1F)c1nnc(-c2ccc(CN3CC(C(=O)O)C3)cc2)s1	EC50	'='	44.0	nM	7.36			UO_0000065					False	CHEMBL2211877	Agonist activity at S1P1 receptor by [35S]GTPgammaS binding assay	F	BAO_0000019	assay format	None	None	None	None	None	CHEMBL4333	Sphingosine 1-phosphate receptor Edg-1	Homo sapiens	SINGLE PROTEIN	CHEMBL2203187	1	Scientific Literature	Bioorg. Med. Chem. Lett.	2012	None
CHEMBL78539		0	381.49	0	4.27	7c	CCCCCCCCCCCCCCC[C@H](O)[C@@H](N)COP(=O)(O)O	Relative binding affinity	'='	12.0	%				UO_0000187					False	CHEMBL677463	In vitro binding affinity towards Endothelial differentiation G-protein coupled receptor 1 in CHO cells using [3H]S1P as radioligand relative to SIP	B	BAO_0000219	cell-based format	None	None	None	CHO	None	CHEMBL4333	Sphingosine 1-phosphate receptor Edg-1	Homo sapiens	SINGLE PROTEIN	CHEMBL1136264	1	Scientific Literature	Bioorg. Med. Chem. Lett.	2003	CHEMBL3308072
CHEMBL190865		0	509.46	0	4.09	12	CCCCCCCCc1ccc(-c2c[nH]c([C@@H](N)COP(=O)(O)O)n2)cc1.O=C(O)C(F)(F)F	EC50	'='	4.0	nM	8.40			UO_0000065	21.24	0.42	4.31	6.91	False	CHEMBL830091	Effective concentration against sphingosine-1-phosphate receptor 1 determined by a [c-35S]-GTP binding assay	B	BAO_0000357	single protein format	Homo sapiens	None	None	None	None	CHEMBL4333	Sphingosine 1-phosphate receptor Edg-1	Homo sapiens	SINGLE PROTEIN	CHEMBL1140276	1	Scientific Literature	Bioorg. Med. Chem. Lett.	2005	None
CHEMBL196534		0	417.51	0	4.97	33	O=C(O)C1CN(Cc2ccc(-c3noc(-c4ccc(C5CCCCC5)cc4)n3)cc2)C1	IC50	'='	1.4	nM	8.85			UO_0000065	21.21	0.39	3.88	11.14	False	CHEMBL880429	Concentration required for displacement of [33P]-labeled S1P from human sphingosine 1-phosphate receptor 1 expressed in CHO cells	B	BAO_0000219	cell-based format	Homo sapiens	None	None	CHO	None	CHEMBL4333	Sphingosine 1-phosphate receptor Edg-1	Homo sapiens	SINGLE PROTEIN	CHEMBL1141096	1	Scientific Literature	J. Med. Chem.	2005	CHEMBL3308072
CHEMBL1221649		0	342.38	0	2.64	SID24257742	CCCCCCc1cccc(NC(=O)[C@H](N)CCP(=O)(O)O)c1	Ki	'='	77.0	nM	7.11		Active	UO_0000065					False	CHEMBL1614205	PUBCHEM_BIOASSAY: Cell-membrane dose response assay to identify antagonists of the Sphingosine 1-Phosphate receptor 1 (S1P1). (Class of assay: confirmatory)	F	BAO_0000019	assay format	Homo sapiens	None	None	None	None	CHEMBL4333	Sphingosine 1-phosphate receptor Edg-1	Homo sapiens	SINGLE PROTEIN	CHEMBL1201862	7	PubChem BioAssays			None
CHEMBL227852		0	356.40	0	3.03	12c	CCCCCCCc1cccc(NC(=O)[C@H](N)CCP(=O)(O)O)c1	Emax	'='	0.0	%				UO_0000187					False	CHEMBL915589	Efficacy at human S1P1 receptor expressed in HEK293T cells relative to S1P	F	BAO_0000219	cell-based format	Homo sapiens	None	None	HEK-293T	None	CHEMBL4333	Sphingosine 1-phosphate receptor Edg-1	Homo sapiens	SINGLE PROTEIN	CHEMBL1144572	1	Scientific Literature	Bioorg. Med. Chem.	2007	CHEMBL3706569
CHEMBL3121961		0	511.69	2	5.86	106	CCc1cc(-c2noc(-c3sc(CC)c4c3CCC(C)(C)C4)n2)cc(C)c1OCCNCCC(=O)O	Emax	'>'	85.0	%				UO_0000187					False	CHEMBL3123883	Agonist activity at human recombinant S1P1 receptor expressed in CHO cells assessed as membrane-bound 35S-GTPgammaS at 10 uM incubated 30 mins prior to substrate addition measured after 1 hr by topcount scintillation counting analysis relative to control	B	BAO_0000219	cell-based format	Homo sapiens	None	None	CHO	None	CHEMBL4333	Sphingosine 1-phosphate receptor Edg-1	Homo sapiens	SINGLE PROTEIN	CHEMBL3120099	1	Scientific Literature	J. Med. Chem.	2014	CHEMBL3308072
CHEMBL3121962		0	475.65	0	3.84	4	Cc1cc(CCC(=O)c2sc(C)c(CC(C)C)c2C)cc(C)c1OCC(O)CNC(=O)CO	Emax	'>'	85.0	%				UO_0000187					False	CHEMBL3123883	Agonist activity at human recombinant S1P1 receptor expressed in CHO cells assessed as membrane-bound 35S-GTPgammaS at 10 uM incubated 30 mins prior to substrate addition measured after 1 hr by topcount scintillation counting analysis relative to control	B	BAO_0000219	cell-based format	Homo sapiens	None	None	CHO	None	CHEMBL4333	Sphingosine 1-phosphate receptor Edg-1	Homo sapiens	SINGLE PROTEIN	CHEMBL3120099	1	Scientific Literature	J. Med. Chem.	2014	CHEMBL3308072
CHEMBL3121984		0	459.65	0	3.89	53, (1:1)-epimeric mixture	CCc1sc(C(=O)CCc2cc(C)c(OCC(O)CO)c(C)c2)c2c1C[C@@H](N(C)C)CC2	EC50	'='	1600.0	nM	5.80			UO_0000065	12.61	0.25	1.91	8.28	False	CHEMBL3123885	Agonist activity at human recombinant S1P1 receptor expressed in CHO cells assessed as membrane-bound 35S-GTPgammaS incubated 30 mins prior to substrate addition measured after 1 hr by topcount scintillation counting analysis	B	BAO_0000219	cell-based format	Homo sapiens	None	None	CHO	None	CHEMBL4333	Sphingosine 1-phosphate receptor Edg-1	Homo sapiens	SINGLE PROTEIN	CHEMBL3120099	1	Scientific Literature	J. Med. Chem.	2014	CHEMBL3308072
CHEMBL3121980		0	470.68	1	5.52	49	CCc1sc(C(=O)CCc2cc(C)c(OC[C@@H](O)CO)c(C)c2)c2c1CC1(CCCC1)CC2	EC50	'='	0.4	nM	9.40			UO_0000065	19.97	0.39	3.88	14.08	False	CHEMBL3123885	Agonist activity at human recombinant S1P1 receptor expressed in CHO cells assessed as membrane-bound 35S-GTPgammaS incubated 30 mins prior to substrate addition measured after 1 hr by topcount scintillation counting analysis	B	BAO_0000219	cell-based format	Homo sapiens	None	None	CHO	None	CHEMBL4333	Sphingosine 1-phosphate receptor Edg-1	Homo sapiens	SINGLE PROTEIN	CHEMBL3120099	1	Scientific Literature	J. Med. Chem.	2014	CHEMBL3308072
CHEMBL114606		0	387.46	0	3.32	FTY720-P	CCCCCCCCc1ccc(CCC(N)(CO)COP(=O)(O)O)cc1	EC50	'='	1.3	nM	8.89			UO_0000065					False	CHEMBL914103	Activity at human S1P1 receptor expressed in HEK293T cells by [35S]GTP-gamma-S binding assay	F	BAO_0000219	cell-based format	Homo sapiens	None	None	HEK-293T	None	CHEMBL4333	Sphingosine 1-phosphate receptor Edg-1	Homo sapiens	SINGLE PROTEIN	CHEMBL1144572	1	Scientific Literature	Bioorg. Med. Chem.	2007	CHEMBL3706569
CHEMBL3121980		0	470.68	1	5.52	49	CCc1sc(C(=O)CCc2cc(C)c(OC[C@@H](O)CO)c(C)c2)c2c1CC1(CCCC1)CC2	Emax	'>'	85.0	%				UO_0000187					False	CHEMBL3123883	Agonist activity at human recombinant S1P1 receptor expressed in CHO cells assessed as membrane-bound 35S-GTPgammaS at 10 uM incubated 30 mins prior to substrate addition measured after 1 hr by topcount scintillation counting analysis relative to control	B	BAO_0000219	cell-based format	Homo sapiens	None	None	CHO	None	CHEMBL4333	Sphingosine 1-phosphate receptor Edg-1	Homo sapiens	SINGLE PROTEIN	CHEMBL3120099	1	Scientific Literature	J. Med. Chem.	2014	CHEMBL3308072
CHEMBL3122001		0	527.69	1	4.26	42	CCc1cc(-c2noc(-c3sc(CC)c4c3CCC(C)(C)C4)n2)cc(C)c1OC[C@@H](O)CNC(=O)CO	Emax	'>'	85.0	%				UO_0000187					False	CHEMBL3123883	Agonist activity at human recombinant S1P1 receptor expressed in CHO cells assessed as membrane-bound 35S-GTPgammaS at 10 uM incubated 30 mins prior to substrate addition measured after 1 hr by topcount scintillation counting analysis relative to control	B	BAO_0000219	cell-based format	Homo sapiens	None	None	CHO	None	CHEMBL4333	Sphingosine 1-phosphate receptor Edg-1	Homo sapiens	SINGLE PROTEIN	CHEMBL3120099	1	Scientific Literature	J. Med. Chem.	2014	CHEMBL3308072
CHEMBL3120183		0	468.66	1	6.42	104	CCc1cc(-c2noc(-c3sc(CC)c4c3CCC(C)(C)C4)n2)cc(C)c1OC[C@@H](C)CO	EC50	'='	2.4	nM	8.62			UO_0000065	18.39	0.36	2.20	12.61	False	CHEMBL3123885	Agonist activity at human recombinant S1P1 receptor expressed in CHO cells assessed as membrane-bound 35S-GTPgammaS incubated 30 mins prior to substrate addition measured after 1 hr by topcount scintillation counting analysis	B	BAO_0000219	cell-based format	Homo sapiens	None	None	CHO	None	CHEMBL4333	Sphingosine 1-phosphate receptor Edg-1	Homo sapiens	SINGLE PROTEIN	CHEMBL3120099	1	Scientific Literature	J. Med. Chem.	2014	CHEMBL3308072
CHEMBL3121969		0	459.57	0	3.13	87	Cc1cc(-c2noc(-c3ccc(CC(C)C)s3)n2)cc(C)c1OCC(O)CNC(=O)CO	EC50	'='	0.6	nM	9.22			UO_0000065	20.07	0.39	6.09	7.83	False	CHEMBL3123885	Agonist activity at human recombinant S1P1 receptor expressed in CHO cells assessed as membrane-bound 35S-GTPgammaS incubated 30 mins prior to substrate addition measured after 1 hr by topcount scintillation counting analysis	B	BAO_0000219	cell-based format	Homo sapiens	None	None	CHO	None	CHEMBL4333	Sphingosine 1-phosphate receptor Edg-1	Homo sapiens	SINGLE PROTEIN	CHEMBL3120099	1	Scientific Literature	J. Med. Chem.	2014	CHEMBL3308072
CHEMBL1087282		0	336.40	0	3.35	41	O=C(Nc1ccc2[nH]ncc2c1)c1cc(NC2CCCCC2)ncn1	EC50	'='	2710.0	nM	5.57			UO_0000065					True	CHEMBL1101383	Agonist activity at S1P1 receptor expressed in CHO cells after 60 mins by [35S]-GTPgammaS binding assay	F	BAO_0000219	cell-based format	None	None	None	CHO	None	CHEMBL4333	Sphingosine 1-phosphate receptor Edg-1	Homo sapiens	SINGLE PROTEIN	CHEMBL1154985	1	Scientific Literature	Bioorg. Med. Chem. Lett.	2010	CHEMBL3308072
CHEMBL1090422		0	451.57	0	3.79	58	CN(CC(=O)O)Cc1ccc(NC(=O)c2cc(N(CC3CC3)C3CCCCC3)ncn2)cc1	EC50	'='	94.0	nM	7.03			UO_0000065					True	CHEMBL1101383	Agonist activity at S1P1 receptor expressed in CHO cells after 60 mins by [35S]-GTPgammaS binding assay	F	BAO_0000219	cell-based format	None	None	None	CHO	None	CHEMBL4333	Sphingosine 1-phosphate receptor Edg-1	Homo sapiens	SINGLE PROTEIN	CHEMBL1154985	1	Scientific Literature	Bioorg. Med. Chem. Lett.	2010	CHEMBL3308072
CHEMBL3121996		0	529.74	1	4.75	37	CCCc1sc(C(=O)CCc2cc(C)c(OC[C@@H](O)CNC(=O)CO)c(CC)c2)c2c1CC(C)(C)CC2	EC50	'='	1.3	nM	8.89			UO_0000065	16.77	0.33	4.14	9.27	False	CHEMBL3123885	Agonist activity at human recombinant S1P1 receptor expressed in CHO cells assessed as membrane-bound 35S-GTPgammaS incubated 30 mins prior to substrate addition measured after 1 hr by topcount scintillation counting analysis	B	BAO_0000219	cell-based format	Homo sapiens	None	None	CHO	None	CHEMBL4333	Sphingosine 1-phosphate receptor Edg-1	Homo sapiens	SINGLE PROTEIN	CHEMBL3120099	1	Scientific Literature	J. Med. Chem.	2014	CHEMBL3308072
CHEMBL3122011		0	473.68	0	4.33	30	Cc1cc(CCC(=O)c2sc(C)c3c2CCC(C)(C)C3)cc(C)c1OCC(O)CNCCO	EC50	'='	14.0	nM	7.85			UO_0000065	16.58	0.33	3.52	9.97	False	CHEMBL3123885	Agonist activity at human recombinant S1P1 receptor expressed in CHO cells assessed as membrane-bound 35S-GTPgammaS incubated 30 mins prior to substrate addition measured after 1 hr by topcount scintillation counting analysis	B	BAO_0000219	cell-based format	Homo sapiens	None	None	CHO	None	CHEMBL4333	Sphingosine 1-phosphate receptor Edg-1	Homo sapiens	SINGLE PROTEIN	CHEMBL3120099	1	Scientific Literature	J. Med. Chem.	2014	CHEMBL3308072
CHEMBL211255		0	365.43	0	4.32	19d	Cc1cc(CCC(=O)O)ccc1-c1noc(-c2ccc(CC(C)C)nc2)n1	EC50	'='	88.0	nM	7.06			UO_0000065					False	CHEMBL866632	Agonist activity at S1P1 receptor expressed in CHO cells measured as S1P-induced [35S]GTP-gamma-S uptake	F	BAO_0000219	cell-based format	Homo sapiens	None	None	CHO	None	CHEMBL4333	Sphingosine 1-phosphate receptor Edg-1	Homo sapiens	SINGLE PROTEIN	CHEMBL1138937	1	Scientific Literature	Bioorg. Med. Chem. Lett.	2006	CHEMBL3308072
CHEMBL210224		0	365.43	0	4.47	19a	CCCCc1ccc(-c2nc(-c3ccc(CCC(=O)O)cc3C)no2)nc1	EC50	'='	16.0	nM	7.80			UO_0000065					False	CHEMBL866632	Agonist activity at S1P1 receptor expressed in CHO cells measured as S1P-induced [35S]GTP-gamma-S uptake	F	BAO_0000219	cell-based format	Homo sapiens	None	None	CHO	None	CHEMBL4333	Sphingosine 1-phosphate receptor Edg-1	Homo sapiens	SINGLE PROTEIN	CHEMBL1138937	1	Scientific Literature	Bioorg. Med. Chem. Lett.	2006	CHEMBL3308072
CHEMBL379589		0	390.44	0	4.12	3n	Cc1cc(CCC(=O)O)ccc1-c1nc(-c2ccc(OC(C)C)c(C#N)c2)n[nH]1	EC50	'='	380.0	nM	6.42			UO_0000065					False	CHEMBL863677	Agonist activity at S1P1 receptor assessed as induction of [35S]GTP-gamma-S binding	F	BAO_0000019	assay format	Homo sapiens	None	None	None	None	CHEMBL4333	Sphingosine 1-phosphate receptor Edg-1	Homo sapiens	SINGLE PROTEIN	CHEMBL1138961	1	Scientific Literature	Bioorg. Med. Chem. Lett.	2006	None
CHEMBL3311348		0	449.48	0	3.85	2b-P	Cc1ccc(CCCC(=O)c2ccc(COC[C@@](C)(N)COP(=O)(O)O)c(C)c2)cc1	EC50	'='	3.0	nM	8.52			UO_0000065					False	CHEMBL3367912	Agonist activity at human S1P1 receptor expressed in CHOK1 cell membranes by [35S]GTPgammaS binding assay	F	BAO_0000219	cell-based format	Homo sapiens	None	None	CHO-K1	None	CHEMBL4333	Sphingosine 1-phosphate receptor Edg-1	Homo sapiens	SINGLE PROTEIN	CHEMBL3351694	1	Scientific Literature	Bioorg. Med. Chem.	2014	CHEMBL3307512
CHEMBL210855		0	420.53	1	5.77	3g	Cc1cc(CCC(=O)O)ccc1-c1nc(C)c(-c2ccc(OC(C)C)c(C#N)c2)s1	EC50	'>'	3600.0	nM				UO_0000065					False	CHEMBL863677	Agonist activity at S1P1 receptor assessed as induction of [35S]GTP-gamma-S binding	F	BAO_0000019	assay format	Homo sapiens	None	None	None	None	CHEMBL4333	Sphingosine 1-phosphate receptor Edg-1	Homo sapiens	SINGLE PROTEIN	CHEMBL1138961	1	Scientific Literature	Bioorg. Med. Chem. Lett.	2006	None
CHEMBL363076		0	403.45	0	3.46	7a	CCCCCCCCc1ccc2[nH]c([C@@H](N)CO)nc2c1.O=C(O)C(F)(F)F	EC50	'='	2100.0	nM	5.68			UO_0000065	19.62	0.37	2.22	7.58	False	CHEMBL832506	In vitro binding affinity towards human Sphingosine 1-phosphate receptor 1 expressed in HEK293T cells was determined using [gamma-35S]-GTP as radioligand; partial agonist	B	BAO_0000219	cell-based format	Homo sapiens	None	None	HEK-293T	None	CHEMBL4333	Sphingosine 1-phosphate receptor Edg-1	Homo sapiens	SINGLE PROTEIN	CHEMBL1137873	1	Scientific Literature	Bioorg. Med. Chem. Lett.	2004	CHEMBL3706569
CHEMBL186921		0	375.53	1	5.77	40b (trans)	CCCCCCCCCCCCCCNC1CCCC(P(=O)(O)O)C1	IC50	'='	82.0	nM	7.09			UO_0000065	18.87	0.39	1.32	10.19	False	CHEMBL833009	Inhibition of [33P]-S1P binding to human Sphingosine 1-phosphate receptor 1 expressed on CHO cell membranes	B	BAO_0000219	cell-based format	Homo sapiens	None	None	CHO	None	CHEMBL4333	Sphingosine 1-phosphate receptor Edg-1	Homo sapiens	SINGLE PROTEIN	CHEMBL1137868	1	Scientific Literature	Bioorg. Med. Chem. Lett.	2004	CHEMBL3308072
CHEMBL3358955		0	457.49	1	6.86	12a, enantoimer 1	O=C(O)CC1CCn2c1cc1cc(OCc3ccc(C4CCCC4)c(C(F)(F)F)c3)ccc12	EC50	'='	2.5	nM	8.60			UO_0000065	18.80	0.36	1.74	16.72	False	CHEMBL3380140	Agonist activity at human S1P1 receptor by beta-arrestin recruitment assay	B	BAO_0000357	single protein format	Homo sapiens	None	None	None	None	CHEMBL4333	Sphingosine 1-phosphate receptor Edg-1	Homo sapiens	SINGLE PROTEIN	CHEMBL3352004	1	Scientific Literature	ACS Med. Chem. Lett.	2014	None
CHEMBL3359519		0	447.45	1	5.99	18b, enantiomer-2	CC(C)Oc1ccc(COc2ccc3c(c2)cc2n3CCC2CC(=O)O)cc1C(F)(F)F	Emax	'='	104.0	%				UO_0000187					False	CHEMBL3380141	Agonist activity at human S1P1 receptor by beta-arrestin recruitment assay relative to S1P	B	BAO_0000357	single protein format	Homo sapiens	None	None	None	None	CHEMBL4333	Sphingosine 1-phosphate receptor Edg-1	Homo sapiens	SINGLE PROTEIN	CHEMBL3352004	1	Scientific Literature	ACS Med. Chem. Lett.	2014	None
CHEMBL3359520		0	404.47	0	4.84	19a, enantoimer 1	CC(C)Oc1ccc(COc2ccc3c(c2)cc2n3CCC2CC(=O)O)cc1C#N	EC50	'='	1.5	nM	8.82			UO_0000065					False	CHEMBL3380138	Agonist activity at human S1P1 receptor assessed as cAMP accumulation by HTRF assay	F	BAO_0000019	assay format	Homo sapiens	None	None	None	None	CHEMBL4333	Sphingosine 1-phosphate receptor Edg-1	Homo sapiens	SINGLE PROTEIN	CHEMBL3352004	1	Scientific Literature	ACS Med. Chem. Lett.	2014	None
CHEMBL475495		0	402.43	0	3.19	12a	CCCCCCCCOc1ccc(NC(=O)[C@@](C)(N)COP(=O)(O)O)cc1	EC50	'='	2.4	nM	8.62			UO_0000065					False	CHEMBL1029040	Agonist activity at human S1P1 receptor assessed as stimulation of [35S]GTPgammaS binding	F	BAO_0000019	assay format	Homo sapiens	None	None	None	None	CHEMBL4333	Sphingosine 1-phosphate receptor Edg-1	Homo sapiens	SINGLE PROTEIN	CHEMBL1149075	1	Scientific Literature	Bioorg. Med. Chem. Lett.	2009	None
CHEMBL199791		0	337.40	0	2.87	S1P	CCCCCCCCCC/C=C/[C@@H](O)[C@@H](N)COP(=O)(O)O	EC50	'='	1.0	nM	9.00			UO_0000065					False	CHEMBL864561	Binding potency at human S1P1 receptor by [35S]GTP-gamma-S binding assay	F	BAO_0000019	assay format	Homo sapiens	None	None	None	None	CHEMBL4333	Sphingosine 1-phosphate receptor Edg-1	Homo sapiens	SINGLE PROTEIN	CHEMBL1148539	1	Scientific Literature	Bioorg. Med. Chem. Lett.	2006	None
CHEMBL199754		0	515.50	1	3.41	NBD-S1P 13	N[C@@H](COP(=O)(O)O)[C@H](O)/C=C/CCCCCCCCCCNc1ccc([N+](=O)[O-])c2nonc12	Emax	'='	67.0	%				UO_0000187					False	CHEMBL864564	Efficacy at human S1P1 receptor by [35S]GTP-gamma-S binding assay	F	BAO_0000019	assay format	Homo sapiens	None	None	None	None	CHEMBL4333	Sphingosine 1-phosphate receptor Edg-1	Homo sapiens	SINGLE PROTEIN	CHEMBL1148539	1	Scientific Literature	Bioorg. Med. Chem. Lett.	2006	None
CHEMBL1221649		0	342.38	0	2.64	SID26542332	CCCCCCc1cccc(NC(=O)[C@H](N)CCP(=O)(O)O)c1	Ki	'='	4630.0	nM	5.33		Active	UO_0000065					False	CHEMBL1614205	PUBCHEM_BIOASSAY: Cell-membrane dose response assay to identify antagonists of the Sphingosine 1-Phosphate receptor 1 (S1P1). (Class of assay: confirmatory)	F	BAO_0000019	assay format	Homo sapiens	None	None	None	None	CHEMBL4333	Sphingosine 1-phosphate receptor Edg-1	Homo sapiens	SINGLE PROTEIN	CHEMBL1201862	7	PubChem BioAssays			None
CHEMBL208718		0	405.52	1	5.27	2f	Cc1cc(CCC(=O)O)ccc1-c1nnc(-c2ccc(CC(C)C)c(C#N)c2)s1	EC50	'='	0.16	nM	9.80			UO_0000065					False	CHEMBL863677	Agonist activity at S1P1 receptor assessed as induction of [35S]GTP-gamma-S binding	F	BAO_0000019	assay format	Homo sapiens	None	None	None	None	CHEMBL4333	Sphingosine 1-phosphate receptor Edg-1	Homo sapiens	SINGLE PROTEIN	CHEMBL1138961	1	Scientific Literature	Bioorg. Med. Chem. Lett.	2006	None
CHEMBL1971132		0	365.35	0	3.80	26	O=C(O)C1CN(Cc2ccc(OCc3cccc(C(F)(F)F)c3)cc2)C1	IC50	'='	1060.0	nM	5.97			UO_0000065	16.35	0.31	2.17	12.00	False	CHEMBL3744617	Agonist activity at S1P1 receptor (unknown origin) expressed in CHO cell membranes after 30 mins by GTPgammaS binding based MFB method	B	BAO_0000219	cell-based format	Homo sapiens	None	None	CHO	None	CHEMBL4333	Sphingosine 1-phosphate receptor Edg-1	Homo sapiens	SINGLE PROTEIN	CHEMBL3739276	1	Scientific Literature	J. Med. Chem.	2015	CHEMBL3308072
CHEMBL3794064		0	470.41	0	4.59	6d; BMS-520	O=C(O)C1CN(Cc2ccc(-c3noc(-c4onc(-c5ccccc5)c4C(F)(F)F)n3)cc2)C1	Activity	'='	20.0	%				UO_0000187					False	CHEMBL3803256	Induction of internalization of C-terminal GFP-fused human S1P1 receptor expressed in CHO cell membranes assessed as remaining receptor level in cell membrane at 4.6 nM preincubated for 50 mins followed by compound washout measured at 4 hrs relative to control	B	BAO_0000219	cell-based format	Homo sapiens	None	None	CHO	None	CHEMBL4333	Sphingosine 1-phosphate receptor Edg-1	Homo sapiens	SINGLE PROTEIN	CHEMBL3797106	1	Scientific Literature	J. Med. Chem.	2016	CHEMBL3308072
CHEMBL601062		0	331.42	0	4.32	19	Cc1nn(C(=O)/C=C/c2cccc3[nH]ccc23)c2c1[C@H]1[C@@H](C2)C1(C)C	Emax	'='	90.0	%				UO_0000187					False	CHEMBL1071142	Agonist activity at human SIP1 receptor expressed in CHO cells at 10 uM by [35S]GTPgammaS binding assay relative to S1P	F	BAO_0000219	cell-based format	Homo sapiens	None	None	CHO	None	CHEMBL4333	Sphingosine 1-phosphate receptor Edg-1	Homo sapiens	SINGLE PROTEIN	CHEMBL1153175	1	Scientific Literature	Bioorg. Med. Chem. Lett.	2010	CHEMBL3308072
CHEMBL563746		0	410.45	0	4.53	VPC92249	CCCCCCCCc1ccc(-c2coc(C(C)(N)COP(=O)(O)O)n2)cc1	Ratio EC50	'='	4.28										False	CHEMBL1051866	Ratio of agonistic EC50 for S1P to compound for human S1P1 receptor by [35S]GTPgammaS binding assay	F	BAO_0000019	assay format	Homo sapiens	None	None	None	None	CHEMBL4333	Sphingosine 1-phosphate receptor Edg-1	Homo sapiens	SINGLE PROTEIN	CHEMBL1153511	1	Scientific Literature	Bioorg. Med. Chem.	2009	None
CHEMBL432067		0	357.43	0	3.96	6	CCCCCCCCc1ccc(CCC(N)COP(=O)(O)O)cc1	IC50	'='	0.76	nM	9.12			UO_0000065	25.51	0.52	5.16	9.83	True	CHEMBL806167	Inhibition of [33P]-S1P binding to human Sphingosine 1-phosphate receptor 1 expressed on CHO cell membranes	B	BAO_0000219	cell-based format	Homo sapiens	None	None	CHO	None	CHEMBL4333	Sphingosine 1-phosphate receptor Edg-1	Homo sapiens	SINGLE PROTEIN	CHEMBL1147451	1	Scientific Literature	Bioorg. Med. Chem. Lett.	2004	CHEMBL3308072
CHEMBL115713		0	371.46	0	3.74	20	CCCCCCCCc1ccc(CC[C@@H](N)C[C@H](O)P(=O)(O)O)cc1	IC50	'='	0.1	nM	10.00			UO_0000065	26.92	0.55	6.26	9.64	True	CHEMBL800921	Binding affinity to human Sphingosine 1-phosphate receptor 1 expressed in CHO cells was determined by using [33P]-S1P as radioligand	B	BAO_0000219	cell-based format	None	None	None	CHO	None	CHEMBL4333	Sphingosine 1-phosphate receptor Edg-1	Homo sapiens	SINGLE PROTEIN	CHEMBL1147470	1	Scientific Literature	Bioorg. Med. Chem. Lett.	2004	CHEMBL3308072
CHEMBL515917		0	445.46	0	3.76	11s	C[C@](N)(COP(=O)(O)O)c1nc(-c2ccc(OCCCCc3ccccc3)cc2)c[nH]1	EC50	'='	7.3	nM	8.14			UO_0000065					False	CHEMBL980652	Agonist activity at human S1P1 receptor assessed as stimulation of [35S]GTPgammaS binding	F	BAO_0000019	assay format	Homo sapiens	None	None	None	None	CHEMBL4333	Sphingosine 1-phosphate receptor Edg-1	Homo sapiens	SINGLE PROTEIN	CHEMBL1138585	1	Scientific Literature	Bioorg. Med. Chem. Lett.	2009	None
CHEMBL190006		0	387.46	0	3.32	(R)-FTY720-P	CCCCCCCCc1ccc(CC[C@@](N)(CO)COP(=O)(O)O)cc1	EC50	'='	23.25	nM	7.63			UO_0000065					False	CHEMBL1110629	Agonist activity at human S1P1 receptor assessed as effect on calcium mobilization by Gi dependent whole cell assay	F	BAO_0000019	assay format	Homo sapiens	None	None	None	None	CHEMBL4333	Sphingosine 1-phosphate receptor Edg-1	Homo sapiens	SINGLE PROTEIN	CHEMBL1156285	1	Scientific Literature	Bioorg. Med. Chem. Lett.	2010	None
CHEMBL1089004		0	397.50	0	4.52	(2R,2'R)-6	CCCCCCCCc1ccc2c(c1)CC[C@@H]([C@@](C)(N)COP(=O)(O)O)C2	EC50	'='	5.62	nM	8.25			UO_0000065					False	CHEMBL1110631	Agonist activity at human S1P1 receptor assessed as effect on calcium mobilization by Gq dependent whole cell assay	F	BAO_0000019	assay format	Homo sapiens	None	None	None	None	CHEMBL4333	Sphingosine 1-phosphate receptor Edg-1	Homo sapiens	SINGLE PROTEIN	CHEMBL1156285	1	Scientific Literature	Bioorg. Med. Chem. Lett.	2010	None
CHEMBL1094503		0	378.93	1	5.06	8p	CC(C)/N=C1\S/C(=C\c2ccc(O)c(Cl)c2)C(=O)N1C1CCCCC1	EC50	'='	10.0	nM	8.00			UO_0000065	21.11	0.44	2.94	15.12	False	CHEMBL1108345	Agonist activity at human recombinant S1P1 receptor expressed in CHO cells by GTPgammaS binding assay	B	BAO_0000219	cell-based format	Homo sapiens	None	None	CHO	None	CHEMBL4333	Sphingosine 1-phosphate receptor Edg-1	Homo sapiens	SINGLE PROTEIN	CHEMBL1157829	1	Scientific Literature	J. Med. Chem.	2010	CHEMBL3308072
CHEMBL475253		0	498.52	0	4.52	11p	C[C@](N)(COP(=O)(O)O)C(=O)Nc1ccc(OCCCCc2ccc(-c3ccccc3)cc2)cc1	EC50	'='	2.67	nM	8.57			UO_0000065					False	CHEMBL980652	Agonist activity at human S1P1 receptor assessed as stimulation of [35S]GTPgammaS binding	F	BAO_0000019	assay format	Homo sapiens	None	None	None	None	CHEMBL4333	Sphingosine 1-phosphate receptor Edg-1	Homo sapiens	SINGLE PROTEIN	CHEMBL1138585	1	Scientific Literature	Bioorg. Med. Chem. Lett.	2009	None
CHEMBL1094831		0	336.84	0	3.91	8s	C=CCN1C(=O)/C(=C/c2ccc(O)c(Cl)c2)S/C1=N\C(C)C	EC50	'='	55.0	nM	7.26			UO_0000065	21.55	0.45	3.35	13.72	False	CHEMBL1108345	Agonist activity at human recombinant S1P1 receptor expressed in CHO cells by GTPgammaS binding assay	B	BAO_0000219	cell-based format	Homo sapiens	None	None	CHO	None	CHEMBL4333	Sphingosine 1-phosphate receptor Edg-1	Homo sapiens	SINGLE PROTEIN	CHEMBL1157829	1	Scientific Literature	J. Med. Chem.	2010	CHEMBL3308072
CHEMBL1098356		0	330.80	0	4.10	8b	N=C1S/C(=C\c2ccc(O)c(Cl)c2)C(=O)N1c1ccccc1	EC50	'>'	10000.0	nM				UO_0000065					False	CHEMBL1108345	Agonist activity at human recombinant S1P1 receptor expressed in CHO cells by GTPgammaS binding assay	B	BAO_0000219	cell-based format	Homo sapiens	None	None	CHO	None	CHEMBL4333	Sphingosine 1-phosphate receptor Edg-1	Homo sapiens	SINGLE PROTEIN	CHEMBL1157829	1	Scientific Literature	J. Med. Chem.	2010	CHEMBL3308072
CHEMBL325193		0	355.46	0	4.29	25	CCCCCCCCc1ccc(CCNCCCP(=O)(O)O)cc1	IC50	'='	6.3	nM	8.20			UO_0000065	23.07	0.47	3.91	11.79	False	CHEMBL800921	Binding affinity to human Sphingosine 1-phosphate receptor 1 expressed in CHO cells was determined by using [33P]-S1P as radioligand	B	BAO_0000219	cell-based format	None	None	None	CHO	None	CHEMBL4333	Sphingosine 1-phosphate receptor Edg-1	Homo sapiens	SINGLE PROTEIN	CHEMBL1147470	1	Scientific Literature	Bioorg. Med. Chem. Lett.	2004	CHEMBL3308072
CHEMBL1080881		0	364.45	0	3.68	48	Cc1cc2[nH]ncc2cc1NC(=O)c1cc(N(C)C2CCCCC2)ncn1	EC50	'='	211.0	nM	6.68			UO_0000065					True	CHEMBL1101383	Agonist activity at S1P1 receptor expressed in CHO cells after 60 mins by [35S]-GTPgammaS binding assay	F	BAO_0000219	cell-based format	None	None	None	CHO	None	CHEMBL4333	Sphingosine 1-phosphate receptor Edg-1	Homo sapiens	SINGLE PROTEIN	CHEMBL1154985	1	Scientific Literature	Bioorg. Med. Chem. Lett.	2010	CHEMBL3308072
CHEMBL1084930		0	371.54	0	3.96	3	CCCCCCCOc1ccc(CC[C@](C)(N)CCS(=O)(=O)O)cc1	EC50	'='	110.0	nM	6.96			UO_0000065	18.73	0.38	3.00	7.76	False	CHEMBL1101461	Agonist activity at human S1P1 receptor expressed in CHO cells assessed as induction of [S35]GTPgammaS binding	B	BAO_0000219	cell-based format	Homo sapiens	None	None	CHO	None	CHEMBL4333	Sphingosine 1-phosphate receptor Edg-1	Homo sapiens	SINGLE PROTEIN	CHEMBL1155374	1	Scientific Literature	Bioorg. Med. Chem. Lett.	2010	CHEMBL3308072
CHEMBL208682		0	362.43	1	5.46	9a	Cc1cc(C(=O)O)ccc1-c1noc(-c2ccc(C3CCCCC3)cc2)n1	EC50	'='	467.0	nM	6.33			UO_0000065					False	CHEMBL866632	Agonist activity at S1P1 receptor expressed in CHO cells measured as S1P-induced [35S]GTP-gamma-S uptake	F	BAO_0000219	cell-based format	Homo sapiens	None	None	CHO	None	CHEMBL4333	Sphingosine 1-phosphate receptor Edg-1	Homo sapiens	SINGLE PROTEIN	CHEMBL1138937	1	Scientific Literature	Bioorg. Med. Chem. Lett.	2006	CHEMBL3308072
CHEMBL1086171		0	307.43	0	3.77	7	CCCCCCCOc1ccc(CC[C@](C)(N)C(=O)O)cc1	EC50	'='	44.0	nM	7.36			UO_0000065	23.93	0.46	3.59	10.14	False	CHEMBL1101461	Agonist activity at human S1P1 receptor expressed in CHO cells assessed as induction of [S35]GTPgammaS binding	B	BAO_0000219	cell-based format	Homo sapiens	None	None	CHO	None	CHEMBL4333	Sphingosine 1-phosphate receptor Edg-1	Homo sapiens	SINGLE PROTEIN	CHEMBL1155374	1	Scientific Literature	Bioorg. Med. Chem. Lett.	2010	CHEMBL3308072
CHEMBL475405		0	470.46	0	3.74	11c	C[C@](N)(COP(=O)(O)O)C(=O)Nc1ccc(OCCc2ccc(-c3ccccc3)cc2)cc1	EC50	'='	56.1	nM	7.25			UO_0000065					False	CHEMBL980652	Agonist activity at human S1P1 receptor assessed as stimulation of [35S]GTPgammaS binding	F	BAO_0000019	assay format	Homo sapiens	None	None	None	None	CHEMBL4333	Sphingosine 1-phosphate receptor Edg-1	Homo sapiens	SINGLE PROTEIN	CHEMBL1138585	1	Scientific Literature	Bioorg. Med. Chem. Lett.	2009	None
CHEMBL424254		0	337.48	0	4.88	36	CCCCCCCCCc1ccc(CNCC(F)CC(=O)O)cc1	IC50	'='	41.0	nM	7.39			UO_0000065	21.89	0.42	2.51	14.98	False	CHEMBL800921	Binding affinity to human Sphingosine 1-phosphate receptor 1 expressed in CHO cells was determined by using [33P]-S1P as radioligand	B	BAO_0000219	cell-based format	None	None	None	CHO	None	CHEMBL4333	Sphingosine 1-phosphate receptor Edg-1	Homo sapiens	SINGLE PROTEIN	CHEMBL1147470	1	Scientific Literature	Bioorg. Med. Chem. Lett.	2004	CHEMBL3308072
CHEMBL516035		0	452.44	0	2.86	11k	COc1ccc(CCCCOc2ccc(NC(=O)[C@@](C)(N)COP(=O)(O)O)cc2)cc1	IC50	'='	4.75	nM	8.32			UO_0000065	18.40	0.37	5.46	5.93	False	CHEMBL980648	Displacement of [33P]sphingosine-1-phosphate from human S1P1 receptor	B	BAO_0000357	single protein format	Homo sapiens	None	None	None	None	CHEMBL4333	Sphingosine 1-phosphate receptor Edg-1	Homo sapiens	SINGLE PROTEIN	CHEMBL1138585	1	Scientific Literature	Bioorg. Med. Chem. Lett.	2009	None
CHEMBL473360		0	428.45	0	2.92	11l	C[C@](N)(COP(=O)(O)O)C(=O)Nc1ccc(OCCCCc2cccs2)cc1	IC50	'='	30.0	nM	7.52			UO_0000065	17.56	0.37	4.60	5.74	False	CHEMBL980648	Displacement of [33P]sphingosine-1-phosphate from human S1P1 receptor	B	BAO_0000357	single protein format	Homo sapiens	None	None	None	None	CHEMBL4333	Sphingosine 1-phosphate receptor Edg-1	Homo sapiens	SINGLE PROTEIN	CHEMBL1138585	1	Scientific Literature	Bioorg. Med. Chem. Lett.	2009	None
CHEMBL224799		0	461.51	1	5.92	19	O=C(O)C1CCN(Cc2ccc(OCc3cc(-c4ccccc4)c(C(F)(F)F)s3)cc2)C1	IC50	'='	4.3	nM	8.37		Antagonist	UO_0000065	18.13	0.36	2.45	16.81	False	CHEMBL913919	Displacement of [33P]sphingosine 1 phosphate from human S1P1 receptor expressed in CHO cells	B	BAO_0000219	cell-based format	Homo sapiens	None	None	CHO	None	CHEMBL4333	Sphingosine 1-phosphate receptor Edg-1	Homo sapiens	SINGLE PROTEIN	CHEMBL1149292	1	Scientific Literature	J. Med. Chem.	2004	CHEMBL3308072
CHEMBL224853		0	475.53	1	6.15	27	Cc1cc(CN2CC(C(=O)O)C2)cc(C)c1OCc1cc(-c2ccccc2)c(C(F)(F)F)s1	EC50	'='	1.3	nM	8.89		Agonist	UO_0000065					False	CHEMBL913926	Activity at human S1P1 receptor expressed in CHO cells by [35S]GTPgammaS binding assay	F	BAO_0000219	cell-based format	Homo sapiens	None	None	CHO	None	CHEMBL4333	Sphingosine 1-phosphate receptor Edg-1	Homo sapiens	SINGLE PROTEIN	CHEMBL1149292	1	Scientific Literature	J. Med. Chem.	2004	CHEMBL3308072
CHEMBL224571		0	481.92	1	6.18	22	O=C(O)C1CN(Cc2ccc(OCc3cc(-c4ccccc4)c(C(F)(F)F)s3)c(Cl)c2)C1	EC50	'='	1.4	nM	8.85		Agonist	UO_0000065					False	CHEMBL913926	Activity at human S1P1 receptor expressed in CHO cells by [35S]GTPgammaS binding assay	F	BAO_0000219	cell-based format	Homo sapiens	None	None	CHO	None	CHEMBL4333	Sphingosine 1-phosphate receptor Edg-1	Homo sapiens	SINGLE PROTEIN	CHEMBL1149292	1	Scientific Literature	J. Med. Chem.	2004	CHEMBL3308072
CHEMBL379612		0	406.51	1	5.46	3e	Cc1cc(CCC(=O)O)ccc1-c1cnc(-c2ccc(OC(C)C)c(C#N)c2)s1	EC50	'='	14.0	nM	7.85			UO_0000065					False	CHEMBL863677	Agonist activity at S1P1 receptor assessed as induction of [35S]GTP-gamma-S binding	F	BAO_0000019	assay format	Homo sapiens	None	None	None	None	CHEMBL4333	Sphingosine 1-phosphate receptor Edg-1	Homo sapiens	SINGLE PROTEIN	CHEMBL1138961	1	Scientific Literature	Bioorg. Med. Chem. Lett.	2006	None
CHEMBL210841		0	423.45	0	3.53	2q	Cc1cc(CCC(=O)O)ccc1-c1nnc(-c2ccc(OCC(=O)O)c(C#N)c2)s1	EC50	'='	360.0	nM	6.44			UO_0000065					False	CHEMBL863677	Agonist activity at S1P1 receptor assessed as induction of [35S]GTP-gamma-S binding	F	BAO_0000019	assay format	Homo sapiens	None	None	None	None	CHEMBL4333	Sphingosine 1-phosphate receptor Edg-1	Homo sapiens	SINGLE PROTEIN	CHEMBL1138961	1	Scientific Literature	Bioorg. Med. Chem. Lett.	2006	None
CHEMBL195025		0	411.46	0	4.59	34	O=C(O)C1CN(Cc2ccc(-c3noc(-c4ccc(-c5ccccc5)cc4)n3)cc2)C1	IC50	'='	1.7	nM	8.77			UO_0000065	21.31	0.39	4.18	11.04	False	CHEMBL880429	Concentration required for displacement of [33P]-labeled S1P from human sphingosine 1-phosphate receptor 1 expressed in CHO cells	B	BAO_0000219	cell-based format	Homo sapiens	None	None	CHO	None	CHEMBL4333	Sphingosine 1-phosphate receptor Edg-1	Homo sapiens	SINGLE PROTEIN	CHEMBL1141096	1	Scientific Literature	J. Med. Chem.	2005	CHEMBL3308072
CHEMBL212266		0	407.50	0	4.86	2d	CCCOc1ccc(-c2nnc(-c3ccc(CCC(=O)O)cc3C)s2)cc1C#N	EC50	'='	3.4	nM	8.47			UO_0000065					False	CHEMBL863677	Agonist activity at S1P1 receptor assessed as induction of [35S]GTP-gamma-S binding	F	BAO_0000019	assay format	Homo sapiens	None	None	None	None	CHEMBL4333	Sphingosine 1-phosphate receptor Edg-1	Homo sapiens	SINGLE PROTEIN	CHEMBL1138961	1	Scientific Literature	Bioorg. Med. Chem. Lett.	2006	None
CHEMBL210936		0	402.49	1	5.34	3d	Cc1cc(CCC(=O)O)ccc1-c1ccc(-c2ccc(OC(C)C)c(C#N)c2)n1C	EC50	'>'	10000.0	nM				UO_0000065					False	CHEMBL863677	Agonist activity at S1P1 receptor assessed as induction of [35S]GTP-gamma-S binding	F	BAO_0000019	assay format	Homo sapiens	None	None	None	None	CHEMBL4333	Sphingosine 1-phosphate receptor Edg-1	Homo sapiens	SINGLE PROTEIN	CHEMBL1138961	1	Scientific Literature	Bioorg. Med. Chem. Lett.	2006	None
CHEMBL1098447		0	386.90	1	5.32	8h	CCC(C)/N=C1\S/C(=C\c2ccc(O)c(Cl)c2)C(=O)N1c1ccccc1	EC50	'='	102.0	nM	6.99			UO_0000065	18.07	0.37	1.67	13.22	False	CHEMBL1108345	Agonist activity at human recombinant S1P1 receptor expressed in CHO cells by GTPgammaS binding assay	B	BAO_0000219	cell-based format	Homo sapiens	None	None	CHO	None	CHEMBL4333	Sphingosine 1-phosphate receptor Edg-1	Homo sapiens	SINGLE PROTEIN	CHEMBL1157829	1	Scientific Literature	J. Med. Chem.	2010	CHEMBL3308072
CHEMBL1098013		0	369.45	0	3.35	2	COc1cc(/C=C2\S/C(=N\N(C)C)N(c3ccccc3)C2=O)ccc1O	EC50	'='	200.0	nM	6.70			UO_0000065	18.13	0.35	3.35	10.25	False	CHEMBL1108345	Agonist activity at human recombinant S1P1 receptor expressed in CHO cells by GTPgammaS binding assay	B	BAO_0000219	cell-based format	Homo sapiens	None	None	CHO	None	CHEMBL4333	Sphingosine 1-phosphate receptor Edg-1	Homo sapiens	SINGLE PROTEIN	CHEMBL1157829	1	Scientific Literature	J. Med. Chem.	2010	CHEMBL3308072
CHEMBL1683043		0	355.48	0	4.09	9b	O=C(O)CCNCCCc1ccc(OCCCCc2ccccc2)cc1	EC50	'='	1500.0	nM	5.82			UO_0000065					False	CHEMBL1685768	Agonist activity at human S1P1 receptor expressed in CHO cells assessed as intracellular calcium levels	F	BAO_0000219	cell-based format	Homo sapiens	None	None	CHO	None	CHEMBL4333	Sphingosine 1-phosphate receptor Edg-1	Homo sapiens	SINGLE PROTEIN	CHEMBL1681667	1	Scientific Literature	Bioorg. Med. Chem. Lett.	2011	CHEMBL3308072
CHEMBL115714		0	371.46	0	3.74	21	CCCCCCCCc1ccc(CC[C@H](N)C[C@H](O)P(=O)(O)O)cc1	IC50	'='	17.0	nM	7.77			UO_0000065	20.92	0.42	4.03	7.49	False	CHEMBL806167	Inhibition of [33P]-S1P binding to human Sphingosine 1-phosphate receptor 1 expressed on CHO cell membranes	B	BAO_0000219	cell-based format	Homo sapiens	None	None	CHO	None	CHEMBL4333	Sphingosine 1-phosphate receptor Edg-1	Homo sapiens	SINGLE PROTEIN	CHEMBL1147451	1	Scientific Literature	Bioorg. Med. Chem. Lett.	2004	CHEMBL3308072
CHEMBL199754		0	515.50	1	3.41	NBD-S1P 13	N[C@@H](COP(=O)(O)O)[C@H](O)/C=C/CCCCCCCCCCNc1ccc([N+](=O)[O-])c2nonc12	EC50	'='	63.1	nM	7.20			UO_0000065					False	CHEMBL864561	Binding potency at human S1P1 receptor by [35S]GTP-gamma-S binding assay	F	BAO_0000019	assay format	Homo sapiens	None	None	None	None	CHEMBL4333	Sphingosine 1-phosphate receptor Edg-1	Homo sapiens	SINGLE PROTEIN	CHEMBL1148539	1	Scientific Literature	Bioorg. Med. Chem. Lett.	2006	None
CHEMBL1565208		0	299.33	0	1.68	SID26527932	NC(=O)C1CCN(C(=O)c2cc(-c3ccccc3)on2)CC1	EC50	'>'	50000.0	nM			Not Active	UO_0000065					False	CHEMBL1613881	PUBCHEM_BIOASSAY: Dose Response Cell-Based Assay for Agonists of the Sphingosine 1-Phosphate Receptor 1 (S1P1): Purchased Analogues. (Class of assay: confirmatory) [Related pubchem assays: 1192, 373, 439 ]	F	BAO_0000219	cell-based format	Homo sapiens	None	None	None	None	CHEMBL4333	Sphingosine 1-phosphate receptor Edg-1	Homo sapiens	SINGLE PROTEIN	CHEMBL1201862	7	PubChem BioAssays			None
CHEMBL601701		0	371.46	0	2.49	16	Cc1nn(C(=O)/C=C/c2ccc(S(N)(=O)=O)cc2)c2c1[C@H]1[C@@H](C2)C1(C)C	EC50	'='	119.0	nM	6.92			UO_0000065					False	CHEMBL1071141	Agonist activity at human SIP1 receptor expressed in CHO cells by [35S]GTPgammaS binding assay	F	BAO_0000219	cell-based format	Homo sapiens	None	None	CHO	None	CHEMBL4333	Sphingosine 1-phosphate receptor Edg-1	Homo sapiens	SINGLE PROTEIN	CHEMBL1153175	1	Scientific Literature	Bioorg. Med. Chem. Lett.	2010	CHEMBL3308072
CHEMBL374614		0	441.26	1	7.46	9	FC(F)(F)c1sc(-c2nc(-c3ccc(Cl)cc3Cl)no2)cc1-c1ccccc1	IC50	'='	78.0	nM	7.11		Antagonist	UO_0000065	16.11	0.35	-0.35	18.26	False	CHEMBL913919	Displacement of [33P]sphingosine 1 phosphate from human S1P1 receptor expressed in CHO cells	B	BAO_0000219	cell-based format	Homo sapiens	None	None	CHO	None	CHEMBL4333	Sphingosine 1-phosphate receptor Edg-1	Homo sapiens	SINGLE PROTEIN	CHEMBL1149292	1	Scientific Literature	J. Med. Chem.	2004	CHEMBL3308072
CHEMBL114606		0	387.46	0	3.32	2	CCCCCCCCc1ccc(CCC(N)(CO)COP(=O)(O)O)cc1	EC50	'='	0.3	nM	9.52		Agonist	UO_0000065					False	CHEMBL913926	Activity at human S1P1 receptor expressed in CHO cells by [35S]GTPgammaS binding assay	F	BAO_0000219	cell-based format	Homo sapiens	None	None	CHO	None	CHEMBL4333	Sphingosine 1-phosphate receptor Edg-1	Homo sapiens	SINGLE PROTEIN	CHEMBL1149292	1	Scientific Literature	J. Med. Chem.	2004	CHEMBL3308072
CHEMBL473016		0	476.49	0	3.80	11h	C[C@](N)(COP(=O)(O)O)C(=O)Nc1ccc(OCCc2ccc(-c3cccs3)cc2)cc1	IC50	'='	21.0	nM	7.68			UO_0000065	16.11	0.33	3.88	5.86	False	CHEMBL980648	Displacement of [33P]sphingosine-1-phosphate from human S1P1 receptor	B	BAO_0000357	single protein format	Homo sapiens	None	None	None	None	CHEMBL4333	Sphingosine 1-phosphate receptor Edg-1	Homo sapiens	SINGLE PROTEIN	CHEMBL1138585	1	Scientific Literature	Bioorg. Med. Chem. Lett.	2009	None
CHEMBL470511		0	459.48	0	4.15	11t	C[C@](N)(COP(=O)(O)O)c1nc(-c2ccc(OCCCCCc3ccccc3)cc2)c[nH]1	EC50	'='	10.2	nM	7.99			UO_0000065					False	CHEMBL980652	Agonist activity at human S1P1 receptor assessed as stimulation of [35S]GTPgammaS binding	F	BAO_0000019	assay format	Homo sapiens	None	None	None	None	CHEMBL4333	Sphingosine 1-phosphate receptor Edg-1	Homo sapiens	SINGLE PROTEIN	CHEMBL1138585	1	Scientific Literature	Bioorg. Med. Chem. Lett.	2009	None
CHEMBL2315819		0	418.46	0	4.58	3f	CCCCCCCCOc1ccc(NC(=O)[C@@](C)(N)CC(=O)O)cc1C(F)(F)F	IC50	'='	95.0	nM	7.02			UO_0000065	16.78	0.33	2.44	6.91	False	CHEMBL2317283	Displacement of [33P]S1P from human S1P1 receptor expressed in HEK293T cells after 1 hr by liquid scintillation counting analysis	B	BAO_0000219	cell-based format	Homo sapiens	None	None	HEK-293T	None	CHEMBL4333	Sphingosine 1-phosphate receptor Edg-1	Homo sapiens	SINGLE PROTEIN	CHEMBL2311443	1	Scientific Literature	Bioorg. Med. Chem. Lett.	2013	CHEMBL3706569
CHEMBL2315822		0	466.46	1	6.36	13c	O=C(O)CCc1nc(-c2ccc(OCc3ccc(-c4ccccc4)cc3)c(C(F)(F)F)c2)c[nH]1	IC50	'='	3000.0	nM	5.52			UO_0000065	11.84	0.22	-0.84	7.34	False	CHEMBL2317283	Displacement of [33P]S1P from human S1P1 receptor expressed in HEK293T cells after 1 hr by liquid scintillation counting analysis	B	BAO_0000219	cell-based format	Homo sapiens	None	None	HEK-293T	None	CHEMBL4333	Sphingosine 1-phosphate receptor Edg-1	Homo sapiens	SINGLE PROTEIN	CHEMBL2311443	1	Scientific Literature	Bioorg. Med. Chem. Lett.	2013	CHEMBL3706569
CHEMBL2315821		0	481.47	1	5.82	13b	N[C@@H](CC(=O)O)c1nc(-c2ccc(OCc3ccc(-c4ccccc4)cc3)c(C(F)(F)F)c2)c[nH]1	EC50	'='	161.0	nM	6.79			UO_0000065					False	CHEMBL2317289	Agonist activity at human S1P1 receptor expressed in HEK293T cells assessed as stimulation of [35S]GTPgammaS binding	F	BAO_0000219	cell-based format	Homo sapiens	None	None	HEK-293T	None	CHEMBL4333	Sphingosine 1-phosphate receptor Edg-1	Homo sapiens	SINGLE PROTEIN	CHEMBL2311443	1	Scientific Literature	Bioorg. Med. Chem. Lett.	2013	CHEMBL3706569
CHEMBL225155		0	379.48	0	4.04	S1P	CCCCCCCCCCCCC/C=C/[C@@H](O)[C@@H](N)COP(=O)(O)O	EC50	'='	5.6	nM	8.25			UO_0000065					False	CHEMBL2317289	Agonist activity at human S1P1 receptor expressed in HEK293T cells assessed as stimulation of [35S]GTPgammaS binding	F	BAO_0000219	cell-based format	Homo sapiens	None	None	HEK-293T	None	CHEMBL4333	Sphingosine 1-phosphate receptor Edg-1	Homo sapiens	SINGLE PROTEIN	CHEMBL2311443	1	Scientific Literature	Bioorg. Med. Chem. Lett.	2013	CHEMBL3706569
CHEMBL470511		0	459.48	0	4.15	11t	C[C@](N)(COP(=O)(O)O)c1nc(-c2ccc(OCCCCCc3ccccc3)cc2)c[nH]1	IC50	'='	0.2	nM	9.70			UO_0000065	21.11	0.41	5.55	7.42	False	CHEMBL980648	Displacement of [33P]sphingosine-1-phosphate from human S1P1 receptor	B	BAO_0000357	single protein format	Homo sapiens	None	None	None	None	CHEMBL4333	Sphingosine 1-phosphate receptor Edg-1	Homo sapiens	SINGLE PROTEIN	CHEMBL1138585	1	Scientific Literature	Bioorg. Med. Chem. Lett.	2009	None
CHEMBL515921		0	420.42	0	3.33	12b	CCCCCCCCOc1ccc(NC(=O)[C@@](C)(N)COP(=O)(O)O)cc1F	IC50	'='	0.14	nM	9.85			UO_0000065	23.44	0.48	6.52	7.52	False	CHEMBL1029035	Displacement of [33P]sphingosine-1-phosphate from human S1P1 receptor	B	BAO_0000357	single protein format	Homo sapiens	None	None	None	None	CHEMBL4333	Sphingosine 1-phosphate receptor Edg-1	Homo sapiens	SINGLE PROTEIN	CHEMBL1149075	1	Scientific Literature	Bioorg. Med. Chem. Lett.	2009	None
CHEMBL474689		0	425.47	0	4.10	12d	CCCCCCCCOc1ccc(-c2c[nH]c([C@@](C)(N)COP(=O)(O)O)n2)cc1	IC50	'='	0.26	nM	9.59			UO_0000065	22.53	0.45	5.49	7.33	False	CHEMBL1029035	Displacement of [33P]sphingosine-1-phosphate from human S1P1 receptor	B	BAO_0000357	single protein format	Homo sapiens	None	None	None	None	CHEMBL4333	Sphingosine 1-phosphate receptor Edg-1	Homo sapiens	SINGLE PROTEIN	CHEMBL1149075	1	Scientific Literature	Bioorg. Med. Chem. Lett.	2009	None
CHEMBL473269		0	443.46	0	4.24	12e	CCCCCCCCOc1ccc(-c2c[nH]c([C@@](C)(N)COP(=O)(O)O)n2)cc1F	EC50	'='	0.45	nM	9.35			UO_0000065					False	CHEMBL1029040	Agonist activity at human S1P1 receptor assessed as stimulation of [35S]GTPgammaS binding	F	BAO_0000019	assay format	Homo sapiens	None	None	None	None	CHEMBL4333	Sphingosine 1-phosphate receptor Edg-1	Homo sapiens	SINGLE PROTEIN	CHEMBL1149075	1	Scientific Literature	Bioorg. Med. Chem. Lett.	2009	None
CHEMBL514189		0	444.42	0	3.23	11b	C[C@](N)(COP(=O)(O)O)C(=O)Nc1ccc(OCCc2cccc3ccccc23)cc1	IC50	'='	220.0	nM	6.66			UO_0000065	14.98	0.29	3.43	5.08	False	CHEMBL980648	Displacement of [33P]sphingosine-1-phosphate from human S1P1 receptor	B	BAO_0000357	single protein format	Homo sapiens	None	None	None	None	CHEMBL4333	Sphingosine 1-phosphate receptor Edg-1	Homo sapiens	SINGLE PROTEIN	CHEMBL1138585	1	Scientific Literature	Bioorg. Med. Chem. Lett.	2009	None
CHEMBL603441		0	328.44	0	3.34	7	Cc1nn(S(=O)(=O)/C=C/c2ccccc2)c2c1[C@H]1[C@@H](C2)C1(C)C	Emax	'='	7.0	%				UO_0000187					False	CHEMBL1071142	Agonist activity at human SIP1 receptor expressed in CHO cells at 10 uM by [35S]GTPgammaS binding assay relative to S1P	F	BAO_0000219	cell-based format	Homo sapiens	None	None	CHO	None	CHEMBL4333	Sphingosine 1-phosphate receptor Edg-1	Homo sapiens	SINGLE PROTEIN	CHEMBL1153175	1	Scientific Literature	Bioorg. Med. Chem. Lett.	2010	CHEMBL3308072
CHEMBL590383		0	293.37	0	3.24	17	Cc1nn(C(=O)/C=C/c2ccncc2)c2c1[C@H]1[C@@H](C2)C1(C)C	Emax	'='	92.0	%				UO_0000187					False	CHEMBL1071142	Agonist activity at human SIP1 receptor expressed in CHO cells at 10 uM by [35S]GTPgammaS binding assay relative to S1P	F	BAO_0000219	cell-based format	Homo sapiens	None	None	CHO	None	CHEMBL4333	Sphingosine 1-phosphate receptor Edg-1	Homo sapiens	SINGLE PROTEIN	CHEMBL1153175	1	Scientific Literature	Bioorg. Med. Chem. Lett.	2010	CHEMBL3308072
CHEMBL190006		0	387.46	0	3.32	FTY720-P	CCCCCCCCc1ccc(CC[C@@](N)(CO)COP(=O)(O)O)cc1	EC50	'='	0.14	nM	9.85			UO_0000065	25.43	0.52	6.53	8.72	False	CHEMBL1101461	Agonist activity at human S1P1 receptor expressed in CHO cells assessed as induction of [S35]GTPgammaS binding	B	BAO_0000219	cell-based format	Homo sapiens	None	None	CHO	None	CHEMBL4333	Sphingosine 1-phosphate receptor Edg-1	Homo sapiens	SINGLE PROTEIN	CHEMBL1155374	1	Scientific Literature	Bioorg. Med. Chem. Lett.	2010	CHEMBL3308072
CHEMBL1077288		0	335.49	0	4.55	6	CCCCCCCOc1ccc(CC[C@](C)(N)CCC(=O)O)cc1	EC50	'='	240.0	nM	6.62			UO_0000065	19.73	0.38	2.07	9.12	False	CHEMBL1101461	Agonist activity at human S1P1 receptor expressed in CHO cells assessed as induction of [S35]GTPgammaS binding	B	BAO_0000219	cell-based format	Homo sapiens	None	None	CHO	None	CHEMBL4333	Sphingosine 1-phosphate receptor Edg-1	Homo sapiens	SINGLE PROTEIN	CHEMBL1155374	1	Scientific Literature	Bioorg. Med. Chem. Lett.	2010	CHEMBL3308072
CHEMBL118815		0	508.43	2	6.02	40	CCCCCCCCCCCOc1c(Br)cc(CNCCCP(=O)(O)O)cc1OC	IC50	'='	1.2	nM	8.92			UO_0000065	17.55	0.41	2.90	10.13	False	CHEMBL800922	Binding affinity to human sphingosine 1-phosphate receptor 1 expressed in CHO cells was determined by using [33P]-S1P as radioligand	B	BAO_0000219	cell-based format	None	None	None	CHO	None	CHEMBL4333	Sphingosine 1-phosphate receptor Edg-1	Homo sapiens	SINGLE PROTEIN	CHEMBL1147471	1	Scientific Literature	Bioorg. Med. Chem. Lett.	2004	CHEMBL3308072
CHEMBL116981		0	389.48	1	5.13	20	CCCCCCc1ccc(-c2ccc(CNCCCP(=O)(O)O)cc2)cc1	IC50	'='	0.9	nM	9.05			UO_0000065	23.23	0.46	3.92	13.00	False	CHEMBL800922	Binding affinity to human sphingosine 1-phosphate receptor 1 expressed in CHO cells was determined by using [33P]-S1P as radioligand	B	BAO_0000219	cell-based format	None	None	None	CHO	None	CHEMBL4333	Sphingosine 1-phosphate receptor Edg-1	Homo sapiens	SINGLE PROTEIN	CHEMBL1147471	1	Scientific Literature	Bioorg. Med. Chem. Lett.	2004	CHEMBL3308072
CHEMBL3605542		0	398.41	0	3.51	30	CCn1c([C@@H](C)NS(=O)(=O)c2cccnc2)nc2ccc(C(F)(F)F)cc21	EC50	'='	30.0	nM	7.52			UO_0000065	18.88	0.38	4.01	9.79	False	CHEMBL3607180	Antagonist activity against human S1P1 receptor expressed in human U2OS cells co-expressing GFP assessed as inhibition of S1P-induced receptor translocation	B	BAO_0000219	cell-based format	Homo sapiens	None	None	U2OS	None	CHEMBL4333	Sphingosine 1-phosphate receptor Edg-1	Homo sapiens	SINGLE PROTEIN	CHEMBL3603779	1	Scientific Literature	J. Med. Chem.	2015	CHEMBL3307757
CHEMBL422074		0	486.42	0	2.96	9b	CCCCCCCCc1ccc(NC(=O)[C@H](N)COP(=O)(O)O)cc1.O=C(O)C(F)(F)F	EC50	'='	58.0	nM	7.24			UO_0000065	19.43	0.40	4.28	5.94	False	CHEMBL805799	In vitro binding affinity towards human Sphingosine 1-phosphate receptor 1 expressed in HEK293T cells using [gamma-35S]-GTP as radioligand	B	BAO_0000219	cell-based format	Homo sapiens	None	None	HEK-293T	None	CHEMBL4333	Sphingosine 1-phosphate receptor Edg-1	Homo sapiens	SINGLE PROTEIN	CHEMBL1136274	1	Scientific Literature	Bioorg. Med. Chem. Lett.	2003	CHEMBL3706569
CHEMBL1221649		0	342.38	0	2.64	2a	CCCCCCc1cccc(NC(=O)[C@H](N)CCP(=O)(O)O)c1	Ki	'='	77.0	nM	7.11			UO_0000065					False	CHEMBL1226735	Antagonist activity at human S1P1 receptor expressed in CHO cells assessed as inhibition of S1P-induced [35S]GTPgamma binding	F	BAO_0000219	cell-based format	Homo sapiens	None	None	CHO	None	CHEMBL4333	Sphingosine 1-phosphate receptor Edg-1	Homo sapiens	SINGLE PROTEIN	CHEMBL1221186	1	Scientific Literature	Nat. Chem. Biol.	2006	CHEMBL3308072
CHEMBL3754018		0	461.88	0	4.21	10i	Cc1cc(-c2nc(-c3cc(F)c(OC[C@H]4COC(=O)N4)cc3Cl)no2)cc(NC(C)C)n1	EC50	'='	0.6	nM	9.22			UO_0000065	19.97	0.39	5.01	8.28	False	CHEMBL3757927	Agonist activity at human S1P1 receptor expressed in EDG1-bla U2OS cells incubated for 18 hrs prior to GenBlazer substrate addition by beta-arrestin recruitment assay	B	BAO_0000219	cell-based format	Homo sapiens	None	None	U2OS	None	CHEMBL4333	Sphingosine 1-phosphate receptor Edg-1	Homo sapiens	SINGLE PROTEIN	CHEMBL3751734	1	Scientific Literature	Bioorg. Med. Chem. Lett.	2016	CHEMBL3307757
CHEMBL3754430		0	478.98	0	4.72	6p	Cc1cc(-c2nnc(-c3cc(F)c(OC[C@H]4OCC[C@@H]4O)cc3Cl)s2)cc(NC(C)C)n1	EC50	'='	250.0	nM	6.60			UO_0000065	13.78	0.28	1.88	7.39	False	CHEMBL3757927	Agonist activity at human S1P1 receptor expressed in EDG1-bla U2OS cells incubated for 18 hrs prior to GenBlazer substrate addition by beta-arrestin recruitment assay	B	BAO_0000219	cell-based format	Homo sapiens	None	None	U2OS	None	CHEMBL4333	Sphingosine 1-phosphate receptor Edg-1	Homo sapiens	SINGLE PROTEIN	CHEMBL3751734	1	Scientific Literature	Bioorg. Med. Chem. Lett.	2016	CHEMBL3307757
CHEMBL371758		0	607.65	2	5.89	10d	C[C@@](N)(CCc1ccc(OCCCCCCCCCCCNc2ccc([N+](=O)[O-])c3nonc23)cc1)COP(=O)(O)O	EC50	'='	1.0	nM	9.00			UO_0000065					False	CHEMBL864561	Binding potency at human S1P1 receptor by [35S]GTP-gamma-S binding assay	F	BAO_0000019	assay format	Homo sapiens	None	None	None	None	CHEMBL4333	Sphingosine 1-phosphate receptor Edg-1	Homo sapiens	SINGLE PROTEIN	CHEMBL1148539	1	Scientific Literature	Bioorg. Med. Chem. Lett.	2006	None
CHEMBL1095833		0	460.98	0	4.27	8bo, ACT-128800	CCC/N=C1\S/C(=C\c2ccc(OC[C@@H](O)CO)c(Cl)c2)C(=O)N1c1ccccc1C	EC50	'='	9.1	nM	8.04			UO_0000065	17.44	0.35	3.77	9.76	False	CHEMBL1108345	Agonist activity at human recombinant S1P1 receptor expressed in CHO cells by GTPgammaS binding assay	B	BAO_0000219	cell-based format	Homo sapiens	None	None	CHO	None	CHEMBL4333	Sphingosine 1-phosphate receptor Edg-1	Homo sapiens	SINGLE PROTEIN	CHEMBL1157829	1	Scientific Literature	J. Med. Chem.	2010	CHEMBL3308072
CHEMBL1097803		0	423.58	0	4.90	8bk	CC(C)/N=C1\S/C(=C\c2ccc(OCCCN(C)C)cc2)C(=O)N1c1ccccc1	EC50	'='	343.0	nM	6.46			UO_0000065	15.26	0.29	1.56	14.32	False	CHEMBL1108345	Agonist activity at human recombinant S1P1 receptor expressed in CHO cells by GTPgammaS binding assay	B	BAO_0000219	cell-based format	Homo sapiens	None	None	CHO	None	CHEMBL4333	Sphingosine 1-phosphate receptor Edg-1	Homo sapiens	SINGLE PROTEIN	CHEMBL1157829	1	Scientific Literature	J. Med. Chem.	2010	CHEMBL3308072
CHEMBL1097802		0	382.49	0	3.94	8bj	CC(C)/N=C1\S/C(=C\c2cccc(OCCO)c2)C(=O)N1c1ccccc1	EC50	'='	1414.0	nM	5.85			UO_0000065	15.29	0.30	1.91	9.42	False	CHEMBL1108345	Agonist activity at human recombinant S1P1 receptor expressed in CHO cells by GTPgammaS binding assay	B	BAO_0000219	cell-based format	Homo sapiens	None	None	CHO	None	CHEMBL4333	Sphingosine 1-phosphate receptor Edg-1	Homo sapiens	SINGLE PROTEIN	CHEMBL1157829	1	Scientific Literature	J. Med. Chem.	2010	CHEMBL3308072
CHEMBL1097800		0	380.51	0	4.50	8be	CC(C)/N=C1\S/C(=C\c2ccc(CCCO)cc2)C(=O)N1c1ccccc1	EC50	'='	98.0	nM	7.01			UO_0000065	18.42	0.35	2.51	13.25	False	CHEMBL1108345	Agonist activity at human recombinant S1P1 receptor expressed in CHO cells by GTPgammaS binding assay	B	BAO_0000219	cell-based format	Homo sapiens	None	None	CHO	None	CHEMBL4333	Sphingosine 1-phosphate receptor Edg-1	Homo sapiens	SINGLE PROTEIN	CHEMBL1157829	1	Scientific Literature	J. Med. Chem.	2010	CHEMBL3308072
CHEMBL1097526		0	336.46	0	4.88	8az	Cc1ccccc1/C=C1\S/C(=N\C(C)C)N(c2ccccc2)C1=O	EC50	'='	6452.0	nM	5.19			UO_0000065	15.43	0.30	0.31	15.89	False	CHEMBL1108345	Agonist activity at human recombinant S1P1 receptor expressed in CHO cells by GTPgammaS binding assay	B	BAO_0000219	cell-based format	Homo sapiens	None	None	CHO	None	CHEMBL4333	Sphingosine 1-phosphate receptor Edg-1	Homo sapiens	SINGLE PROTEIN	CHEMBL1157829	1	Scientific Literature	J. Med. Chem.	2010	CHEMBL3308072
CHEMBL1094885		0	356.42	0	4.42	8ao	CC(C)/N=C1\S/C(=C\c2ccc(O)c(F)c2)C(=O)N1c1ccccc1	EC50	'='	225.0	nM	6.65			UO_0000065	18.65	0.36	2.23	12.57	False	CHEMBL1108345	Agonist activity at human recombinant S1P1 receptor expressed in CHO cells by GTPgammaS binding assay	B	BAO_0000219	cell-based format	Homo sapiens	None	None	CHO	None	CHEMBL4333	Sphingosine 1-phosphate receptor Edg-1	Homo sapiens	SINGLE PROTEIN	CHEMBL1157829	1	Scientific Literature	J. Med. Chem.	2010	CHEMBL3308072
CHEMBL1096542		0	428.99	1	5.75	8al	CC(C)/N=C1\S/C(=C\c2ccc(O)c(Cl)c2)C(=O)N1CCCCc1ccccc1	EC50	'='	1815.0	nM	5.74			UO_0000065	13.38	0.27	-0.01	10.85	False	CHEMBL1108345	Agonist activity at human recombinant S1P1 receptor expressed in CHO cells by GTPgammaS binding assay	B	BAO_0000219	cell-based format	Homo sapiens	None	None	CHO	None	CHEMBL4333	Sphingosine 1-phosphate receptor Edg-1	Homo sapiens	SINGLE PROTEIN	CHEMBL1157829	1	Scientific Literature	J. Med. Chem.	2010	CHEMBL3308072
CHEMBL1098450		0	384.89	1	5.08	8k	O=C1/C(=C/c2ccc(O)c(Cl)c2)S/C(=N\C2CCC2)N1c1ccccc1	EC50	'='	202.0	nM	6.70			UO_0000065	17.39	0.35	1.61	12.66	False	CHEMBL1108345	Agonist activity at human recombinant S1P1 receptor expressed in CHO cells by GTPgammaS binding assay	B	BAO_0000219	cell-based format	Homo sapiens	None	None	CHO	None	CHEMBL4333	Sphingosine 1-phosphate receptor Edg-1	Homo sapiens	SINGLE PROTEIN	CHEMBL1157829	1	Scientific Literature	J. Med. Chem.	2010	CHEMBL3308072
CHEMBL119382		0	395.44	0	2.97	21	CCCCCCCn1nnc(-c2ccc(CNCCCP(=O)(O)O)cc2)n1	IC50	'='	0.5	nM	9.30			UO_0000065	23.52	0.47	6.33	8.22	False	CHEMBL800922	Binding affinity to human sphingosine 1-phosphate receptor 1 expressed in CHO cells was determined by using [33P]-S1P as radioligand	B	BAO_0000219	cell-based format	None	None	None	CHO	None	CHEMBL4333	Sphingosine 1-phosphate receptor Edg-1	Homo sapiens	SINGLE PROTEIN	CHEMBL1147471	1	Scientific Literature	Bioorg. Med. Chem. Lett.	2004	CHEMBL3308072
CHEMBL1097527		0	356.88	1	5.23	8ba	CC(C)/N=C1\S/C(=C\c2ccccc2Cl)C(=O)N1c1ccccc1	EC50	'>'	10000.0	nM				UO_0000065					False	CHEMBL1108345	Agonist activity at human recombinant S1P1 receptor expressed in CHO cells by GTPgammaS binding assay	B	BAO_0000219	cell-based format	Homo sapiens	None	None	CHO	None	CHEMBL4333	Sphingosine 1-phosphate receptor Edg-1	Homo sapiens	SINGLE PROTEIN	CHEMBL1157829	1	Scientific Literature	J. Med. Chem.	2010	CHEMBL3308072
CHEMBL1095995		0	352.46	0	4.59	8ap	Cc1cc(/C=C2\S/C(=N\C(C)C)N(c3ccccc3)C2=O)ccc1O	EC50	'='	37.0	nM	7.43			UO_0000065	21.09	0.41	2.84	14.05	False	CHEMBL1108345	Agonist activity at human recombinant S1P1 receptor expressed in CHO cells by GTPgammaS binding assay	B	BAO_0000219	cell-based format	Homo sapiens	None	None	CHO	None	CHEMBL4333	Sphingosine 1-phosphate receptor Edg-1	Homo sapiens	SINGLE PROTEIN	CHEMBL1157829	1	Scientific Literature	J. Med. Chem.	2010	CHEMBL3308072
CHEMBL1096541		0	400.93	0	4.97	8ak	CC(C)/N=C1\S/C(=C\c2ccc(O)c(Cl)c2)C(=O)N1CCc1ccccc1	EC50	'='	925.0	nM	6.03			UO_0000065	15.05	0.31	1.06	11.41	False	CHEMBL1108345	Agonist activity at human recombinant S1P1 receptor expressed in CHO cells by GTPgammaS binding assay	B	BAO_0000219	cell-based format	Homo sapiens	None	None	CHO	None	CHEMBL4333	Sphingosine 1-phosphate receptor Edg-1	Homo sapiens	SINGLE PROTEIN	CHEMBL1157829	1	Scientific Literature	J. Med. Chem.	2010	CHEMBL3308072
CHEMBL1097103		0	372.88	0	4.93	8e	CCC/N=C1\S/C(=C\c2ccc(O)c(Cl)c2)C(=O)N1c1ccccc1	EC50	'='	67.0	nM	7.17			UO_0000065	19.24	0.39	2.24	13.56	False	CHEMBL1108345	Agonist activity at human recombinant S1P1 receptor expressed in CHO cells by GTPgammaS binding assay	B	BAO_0000219	cell-based format	Homo sapiens	None	None	CHO	None	CHEMBL4333	Sphingosine 1-phosphate receptor Edg-1	Homo sapiens	SINGLE PROTEIN	CHEMBL1157829	1	Scientific Literature	J. Med. Chem.	2010	CHEMBL3308072
CHEMBL1089004		0	397.50	0	4.52	(2R,2'R)-6	CCCCCCCCc1ccc2c(c1)CC[C@@H]([C@@](C)(N)COP(=O)(O)O)C2	EC50	'='	0.088	nM	10.06			UO_0000065					False	CHEMBL1110629	Agonist activity at human S1P1 receptor assessed as effect on calcium mobilization by Gi dependent whole cell assay	F	BAO_0000019	assay format	Homo sapiens	None	None	None	None	CHEMBL4333	Sphingosine 1-phosphate receptor Edg-1	Homo sapiens	SINGLE PROTEIN	CHEMBL1156285	1	Scientific Literature	Bioorg. Med. Chem. Lett.	2010	None
CHEMBL224005		0	461.51	1	5.84	24	Cc1cc(CN2CC(C(=O)O)C2)ccc1OCc1cc(-c2ccccc2)c(C(F)(F)F)s1	EC50	'='	0.8	nM	9.10		Agonist	UO_0000065					False	CHEMBL913926	Activity at human S1P1 receptor expressed in CHO cells by [35S]GTPgammaS binding assay	F	BAO_0000219	cell-based format	Homo sapiens	None	None	CHO	None	CHEMBL4333	Sphingosine 1-phosphate receptor Edg-1	Homo sapiens	SINGLE PROTEIN	CHEMBL1149292	1	Scientific Literature	J. Med. Chem.	2004	CHEMBL3308072
CHEMBL224720		0	440.37	1	7.17	10	FC(F)(F)c1cccc(-c2noc(-c3cc(-c4ccccc4)c(C(F)(F)F)s3)n2)c1	IC50	'='	37.0	nM	7.43		Antagonist	UO_0000065	16.88	0.34	0.26	19.10	True	CHEMBL913919	Displacement of [33P]sphingosine 1 phosphate from human S1P1 receptor expressed in CHO cells	B	BAO_0000219	cell-based format	Homo sapiens	None	None	CHO	None	CHEMBL4333	Sphingosine 1-phosphate receptor Edg-1	Homo sapiens	SINGLE PROTEIN	CHEMBL1149292	1	Scientific Literature	J. Med. Chem.	2004	CHEMBL3308072
CHEMBL226612		0	432.47	0	4.43	13	CCCCCCCCCCc1ccc(NC(=O)[C@H](N)CC(F)OP(=O)(O)O)cc1	Emax	'='	0.99	%				UO_0000187					False	CHEMBL915589	Efficacy at human S1P1 receptor expressed in HEK293T cells relative to S1P	F	BAO_0000219	cell-based format	Homo sapiens	None	None	HEK-293T	None	CHEMBL4333	Sphingosine 1-phosphate receptor Edg-1	Homo sapiens	SINGLE PROTEIN	CHEMBL1144572	1	Scientific Literature	Bioorg. Med. Chem.	2007	CHEMBL3706569
CHEMBL1095833		0	460.98	0	4.27	8bo, ACT-128800	CCC/N=C1\S/C(=C\c2ccc(OC[C@@H](O)CO)c(Cl)c2)C(=O)N1c1ccccc1C	EC50	'='	5.7	nM	8.24			UO_0000065	17.88	0.36	3.97	10.01	False	CHEMBL1108371	Agonist activity at human recombinant S1P1 receptor expressed in HEK cells by GTPgammaS binding assay	B	BAO_0000219	cell-based format	Homo sapiens	None	None	HEK293	None	CHEMBL4333	Sphingosine 1-phosphate receptor Edg-1	Homo sapiens	SINGLE PROTEIN	CHEMBL1157829	1	Scientific Literature	J. Med. Chem.	2010	CHEMBL3307715
CHEMBL441826		0	494.41	1	5.63	39	CCCCCCCCCCOc1c(Br)cc(CNCCCP(=O)(O)O)cc1OC	IC50	'='	0.4	nM	9.40			UO_0000065	19.01	0.44	3.77	10.68	False	CHEMBL800922	Binding affinity to human sphingosine 1-phosphate receptor 1 expressed in CHO cells was determined by using [33P]-S1P as radioligand	B	BAO_0000219	cell-based format	None	None	None	CHO	None	CHEMBL4333	Sphingosine 1-phosphate receptor Edg-1	Homo sapiens	SINGLE PROTEIN	CHEMBL1147471	1	Scientific Literature	Bioorg. Med. Chem. Lett.	2004	CHEMBL3308072
CHEMBL84540		0	407.53	0	4.69	14b	CCCCCCCCCCCCC/C=C/[C@@H](O)[C@H](COP(=O)(O)O)NCC	% binding	'='	51.4	%				UO_0000187					False	CHEMBL807603	Percent binding affinity to displace radioligand [3H]SIP from Sphingosine 1-phosphate receptor Edg-1 expressed in CHO cells	B	BAO_0000219	cell-based format	None	None	None	CHO	None	CHEMBL4333	Sphingosine 1-phosphate receptor Edg-1	Homo sapiens	SINGLE PROTEIN	CHEMBL1148251	1	Scientific Literature	Bioorg. Med. Chem. Lett.	2004	CHEMBL3308072
CHEMBL2311582		0	402.46	0	4.74	3g	CCCCCCCCc1ccc(NC(=O)[C@@](C)(N)CC(=O)O)cc1C(F)(F)F	IC50	'='	370.0	nM	6.43			UO_0000065	15.98	0.31	1.69	6.96	False	CHEMBL2317283	Displacement of [33P]S1P from human S1P1 receptor expressed in HEK293T cells after 1 hr by liquid scintillation counting analysis	B	BAO_0000219	cell-based format	Homo sapiens	None	None	HEK-293T	None	CHEMBL4333	Sphingosine 1-phosphate receptor Edg-1	Homo sapiens	SINGLE PROTEIN	CHEMBL2311443	1	Scientific Literature	Bioorg. Med. Chem. Lett.	2013	CHEMBL3706569
CHEMBL2315814		0	336.43	0	3.17	3a	CCCCCCCCOc1ccc(NC(=O)[C@@H](N)CC(=O)O)cc1	EC50	'='	164.0	nM	6.79			UO_0000065					False	CHEMBL2317289	Agonist activity at human S1P1 receptor expressed in HEK293T cells assessed as stimulation of [35S]GTPgammaS binding	F	BAO_0000219	cell-based format	Homo sapiens	None	None	HEK-293T	None	CHEMBL4333	Sphingosine 1-phosphate receptor Edg-1	Homo sapiens	SINGLE PROTEIN	CHEMBL2311443	1	Scientific Literature	Bioorg. Med. Chem. Lett.	2013	CHEMBL3706569
CHEMBL227371		0	372.40	0	2.96	VPC23019	CCCCCCCCc1ccc(NC(=O)[C@H](N)COP(=O)(O)O)cc1	Activity						Not Active						False	CHEMBL914103	Activity at human S1P1 receptor expressed in HEK293T cells by [35S]GTP-gamma-S binding assay	F	BAO_0000219	cell-based format	Homo sapiens	None	None	HEK-293T	None	CHEMBL4333	Sphingosine 1-phosphate receptor Edg-1	Homo sapiens	SINGLE PROTEIN	CHEMBL1144572	1	Scientific Literature	Bioorg. Med. Chem.	2007	CHEMBL3706569
CHEMBL1779905		0	420.29	1	5.49	4z	Cc1cc(OCCO)cc(C)c1NC(=O)c1ccc(-c2cc(Cl)ccc2Cl)o1	Inhibition	'='	35.0	%				UO_0000187					False	CHEMBL1781184	Inhibition of S1P1 receptor at 25 uM	B	BAO_0000357	single protein format	None	None	None	None	None	CHEMBL4333	Sphingosine 1-phosphate receptor Edg-1	Homo sapiens	SINGLE PROTEIN	CHEMBL1777724	1	Scientific Literature	Bioorg. Med. Chem. Lett.	2011	None
CHEMBL1213480	(S)-FTY720P	0	373.43	0	2.93	FTY720P	CCCCCCCCc1ccc(C[C@](N)(CO)COP(=O)(O)O)cc1	Activity						Active						False	CHEMBL1220615	Induction of human S1P1 receptor internalization expressed in CHO cells pretreated at 1 uM for 1 hr measured after 5 hrs washout period	B	BAO_0000219	cell-based format	Homo sapiens	None	None	CHO	None	CHEMBL4333	Sphingosine 1-phosphate receptor Edg-1	Homo sapiens	SINGLE PROTEIN	CHEMBL1212718	1	Scientific Literature	Nat. Chem. Biol.	2009	CHEMBL3308072
CHEMBL1213480	(S)-FTY720P	0	373.43	0	2.93	FTY720P	CCCCCCCCc1ccc(C[C@](N)(CO)COP(=O)(O)O)cc1	Activity						Active						False	CHEMBL1220627	Induction of S1P1 receptor internalization expressed in HUVEC cells at 1 uM for 1 hr measured after 4 hrs washout period	B	BAO_0000219	cell-based format	None	None	None	HUVEC	None	CHEMBL4333	Sphingosine 1-phosphate receptor Edg-1	Homo sapiens	SINGLE PROTEIN	CHEMBL1212718	1	Scientific Literature	Nat. Chem. Biol.	2009	CHEMBL3307501
CHEMBL1213480	(S)-FTY720P	0	373.43	0	2.93	FTY720P	CCCCCCCCc1ccc(C[C@](N)(CO)COP(=O)(O)O)cc1	Activity						Active						False	CHEMBL1220629	Induction of S1P1 receptor internalization expressed in HUVEC assessed as phosphorylation of extracellular regulated kinase at 1 uM after 1 hr measured after 5 hrs washout period	B	BAO_0000219	cell-based format	None	None	None	HUVEC	None	CHEMBL4333	Sphingosine 1-phosphate receptor Edg-1	Homo sapiens	SINGLE PROTEIN	CHEMBL1212718	1	Scientific Literature	Nat. Chem. Biol.	2009	CHEMBL3307501
CHEMBL1213480	(S)-FTY720P	0	373.43	0	2.93	FTY720P	CCCCCCCCc1ccc(C[C@](N)(CO)COP(=O)(O)O)cc1	Activity						Active						False	CHEMBL1220633	Induction of S1P1 receptor internalization expressed in HUVEC assessed as phosphorylation of extracellular regulated kinase at 10 nM	B	BAO_0000219	cell-based format	None	None	None	HUVEC	None	CHEMBL4333	Sphingosine 1-phosphate receptor Edg-1	Homo sapiens	SINGLE PROTEIN	CHEMBL1212718	1	Scientific Literature	Nat. Chem. Biol.	2009	CHEMBL3307501
CHEMBL2057282		0	514.09	2	6.21	17e	CCc1c(CCN2CCC(C(=O)O)CC2)cccc1-c1nsc(-c2ccc(OC(C)C)c(Cl)c2)n1	EC50	'='	0.1585	nM	9.80			UO_0000065					False	CHEMBL2061652	Agonist activity against S1P1 receptor by cell based FRET assay	F	BAO_0000219	cell-based format	Homo sapiens	None	None	None	None	CHEMBL4333	Sphingosine 1-phosphate receptor Edg-1	Homo sapiens	SINGLE PROTEIN	CHEMBL2057096	1	Scientific Literature	J. Med. Chem.	2012	None
CHEMBL2178810		0	529.06	2	5.59	5	Cc1cc(S(=O)(=O)Nc2cccc(-c3cc(C)c(C(=O)N(C)[C@@H](C)C(=O)O)c(C)c3)c2)c(C)cc1Cl	IC50	'='	6.1	nM	8.21			UO_0000065					False	CHEMBL2183709	Antagonist activity at human S1P1R receptor expressed in CHO cell membranes by [35S]GTPgamma binding assay	F	BAO_0000219	cell-based format	Homo sapiens	None	None	CHO	None	CHEMBL4333	Sphingosine 1-phosphate receptor Edg-1	Homo sapiens	SINGLE PROTEIN	CHEMBL2176995	1	Scientific Literature	J. Med. Chem.	2012	CHEMBL3308072
CHEMBL2021555		0	637.51	0	4.26	VPC44218	CCCCCCCCc1ccc(-c2cnc([C@@](C)(N)COP(=O)(O)O)[nH]2)cc1.O=C(O)C(F)(F)F.O=C(O)C(F)(F)F	Ratio EC50	'='	1.09										False	CHEMBL1051866	Ratio of agonistic EC50 for S1P to compound for human S1P1 receptor by [35S]GTPgammaS binding assay	F	BAO_0000019	assay format	Homo sapiens	None	None	None	None	CHEMBL4333	Sphingosine 1-phosphate receptor Edg-1	Homo sapiens	SINGLE PROTEIN	CHEMBL1153511	1	Scientific Literature	Bioorg. Med. Chem.	2009	None
CHEMBL2315814		0	336.43	0	3.17	3a	CCCCCCCCOc1ccc(NC(=O)[C@@H](N)CC(=O)O)cc1	IC50	'='	14.4	nM	7.84			UO_0000065	23.31	0.45	4.67	7.71	False	CHEMBL2317283	Displacement of [33P]S1P from human S1P1 receptor expressed in HEK293T cells after 1 hr by liquid scintillation counting analysis	B	BAO_0000219	cell-based format	Homo sapiens	None	None	HEK-293T	None	CHEMBL4333	Sphingosine 1-phosphate receptor Edg-1	Homo sapiens	SINGLE PROTEIN	CHEMBL2311443	1	Scientific Literature	Bioorg. Med. Chem. Lett.	2013	CHEMBL3706569
CHEMBL1349615		0	343.17	0	4.06	SID87544106	Cc1ccc(OCCOc2ccc(Cl)cc2Cl)c([N+](=O)[O-])n1	EC50	'>'	50000.0	nM			inactive	UO_0000065					False	CHEMBL1738320	PUBCHEM_BIOASSAY: Late-stage fluorescence-based dose-response cell-based assay to identify agonists of the Sphingosine 1-Phosphate Receptor 4 (S1P4): Sphingosine 1-Phosphate Receptor 1 (S1P1) counterscreen assay. (Class of assay: confirmatory) [Related pubchem assays (depositor defined):AID1509, AID1523, AID1563, AID1686, AID1701, AID1801, AID463107, AID463225, AID504400]	F	BAO_0000219	cell-based format	Homo sapiens	None	None	None	None	CHEMBL4333	Sphingosine 1-phosphate receptor Edg-1	Homo sapiens	SINGLE PROTEIN	CHEMBL1201862	7	PubChem BioAssays			None
CHEMBL1089558		0	459.43	0	3.54	3f-P	CCCCOc1cc(F)c(-c2ccc(CCC(N)(CO)COP(=O)(O)O)cc2)cc1F	EC50	'='	1.2	nM	8.92			UO_0000065					False	CHEMBL1111629	Agonist activity at human S1P1 receptor expressed in human Chem1 cells assessed as intracellular calcium mobilization	F	BAO_0000219	cell-based format	Homo sapiens	None	None	Chem1	None	CHEMBL4333	Sphingosine 1-phosphate receptor Edg-1	Homo sapiens	SINGLE PROTEIN	CHEMBL1156200	1	Scientific Literature	J. Med. Chem.	2010	None
CHEMBL1093574		0	477.88	0	4.53	3j-P	NC(CO)(CCc1ccc(-c2ccc(Oc3ccccc3)cc2)cc1Cl)COP(=O)(O)O	EC50	'='	4.7	nM	8.33			UO_0000065					False	CHEMBL1111629	Agonist activity at human S1P1 receptor expressed in human Chem1 cells assessed as intracellular calcium mobilization	F	BAO_0000219	cell-based format	Homo sapiens	None	None	Chem1	None	CHEMBL4333	Sphingosine 1-phosphate receptor Edg-1	Homo sapiens	SINGLE PROTEIN	CHEMBL1156200	1	Scientific Literature	J. Med. Chem.	2010	None
CHEMBL1090223		0	491.91	0	4.32	3k-P	NC(CO)(CCc1ccc(-c2ccc(OCc3ccccc3)cc2)cc1Cl)COP(=O)(O)O	EC50	'='	1.6	nM	8.80			UO_0000065					False	CHEMBL1111629	Agonist activity at human S1P1 receptor expressed in human Chem1 cells assessed as intracellular calcium mobilization	F	BAO_0000219	cell-based format	Homo sapiens	None	None	Chem1	None	CHEMBL4333	Sphingosine 1-phosphate receptor Edg-1	Homo sapiens	SINGLE PROTEIN	CHEMBL1156200	1	Scientific Literature	J. Med. Chem.	2010	None
CHEMBL1089475		0	491.52	0	4.68	6d-P	Cc1ccc(Sc2ccc(-c3ccc(CCC(N)(CO)COP(=O)(O)O)cc3)c(F)c2)cc1	EC50	'='	3.0	nM	8.52			UO_0000065					False	CHEMBL1111629	Agonist activity at human S1P1 receptor expressed in human Chem1 cells assessed as intracellular calcium mobilization	F	BAO_0000219	cell-based format	Homo sapiens	None	None	Chem1	None	CHEMBL4333	Sphingosine 1-phosphate receptor Edg-1	Homo sapiens	SINGLE PROTEIN	CHEMBL1156200	1	Scientific Literature	J. Med. Chem.	2010	None
CHEMBL114606		0	387.46	0	3.32	1-P, FTY20-P	CCCCCCCCc1ccc(CCC(N)(CO)COP(=O)(O)O)cc1	EC50	'='	0.35	nM	9.46			UO_0000065					False	CHEMBL1111629	Agonist activity at human S1P1 receptor expressed in human Chem1 cells assessed as intracellular calcium mobilization	F	BAO_0000219	cell-based format	Homo sapiens	None	None	Chem1	None	CHEMBL4333	Sphingosine 1-phosphate receptor Edg-1	Homo sapiens	SINGLE PROTEIN	CHEMBL1156200	1	Scientific Literature	J. Med. Chem.	2010	None
CHEMBL224853		0	475.53	1	6.15	27	Cc1cc(CN2CC(C(=O)O)C2)cc(C)c1OCc1cc(-c2ccccc2)c(C(F)(F)F)s1	IC50	'='	4.0	nM	8.40		Antagonist	UO_0000065	17.66	0.35	2.25	16.87	False	CHEMBL913919	Displacement of [33P]sphingosine 1 phosphate from human S1P1 receptor expressed in CHO cells	B	BAO_0000219	cell-based format	Homo sapiens	None	None	CHO	None	CHEMBL4333	Sphingosine 1-phosphate receptor Edg-1	Homo sapiens	SINGLE PROTEIN	CHEMBL1149292	1	Scientific Literature	J. Med. Chem.	2004	CHEMBL3308072
CHEMBL1091103		0	413.50	0	3.49	(2'R)-3-P isomer 2	CCCCCCCCc1ccc2c(c1)CC[C@@H](C(N)(CO)COP(=O)(O)O)C2	EC50	'='	133.0	nM	6.88			UO_0000065					False	CHEMBL1110631	Agonist activity at human S1P1 receptor assessed as effect on calcium mobilization by Gq dependent whole cell assay	F	BAO_0000019	assay format	Homo sapiens	None	None	None	None	CHEMBL4333	Sphingosine 1-phosphate receptor Edg-1	Homo sapiens	SINGLE PROTEIN	CHEMBL1156285	1	Scientific Literature	Bioorg. Med. Chem. Lett.	2010	None
CHEMBL247698		0	399.47	0	3.51	16	CCCCCCCCc1ccc([C@H]2C[C@H](CO)N[C@@H]2COP(=O)(O)O)cc1	EC50	'>'	1000.0	nM				UO_0000065					False	CHEMBL902400	Activity at human recombinant S1P1 receptor expressed in CHO cells assessed as increase in calcium release by FLIPR assay	F	BAO_0000219	cell-based format	Homo sapiens	None	None	CHO	None	CHEMBL4333	Sphingosine 1-phosphate receptor Edg-1	Homo sapiens	SINGLE PROTEIN	CHEMBL1138396	1	Scientific Literature	Bioorg. Med. Chem. Lett.	2007	CHEMBL3308072
CHEMBL224005		0	461.51	1	5.84	24	Cc1cc(CN2CC(C(=O)O)C2)ccc1OCc1cc(-c2ccccc2)c(C(F)(F)F)s1	IC50	'='	1.8	nM	8.74		Antagonist	UO_0000065	18.95	0.37	2.90	17.57	False	CHEMBL913919	Displacement of [33P]sphingosine 1 phosphate from human S1P1 receptor expressed in CHO cells	B	BAO_0000219	cell-based format	Homo sapiens	None	None	CHO	None	CHEMBL4333	Sphingosine 1-phosphate receptor Edg-1	Homo sapiens	SINGLE PROTEIN	CHEMBL1149292	1	Scientific Literature	J. Med. Chem.	2004	CHEMBL3308072
CHEMBL1081080		0	284.32	0	2.32	9	Cc1cc(O)ccc1NC(=O)c1cc(NC2CC2)ncn1	EC50	'>'	20000.0	nM				UO_0000065					False	CHEMBL1101383	Agonist activity at S1P1 receptor expressed in CHO cells after 60 mins by [35S]-GTPgammaS binding assay	F	BAO_0000219	cell-based format	None	None	None	CHO	None	CHEMBL4333	Sphingosine 1-phosphate receptor Edg-1	Homo sapiens	SINGLE PROTEIN	CHEMBL1154985	1	Scientific Literature	Bioorg. Med. Chem. Lett.	2010	CHEMBL3308072
CHEMBL1081269		0	340.43	0	3.88	14	Cc1cc(O)ccc1NC(=O)c1cc(NC2CCCCCC2)ncn1	EC50	'='	973.0	nM	6.01			UO_0000065					False	CHEMBL1101383	Agonist activity at S1P1 receptor expressed in CHO cells after 60 mins by [35S]-GTPgammaS binding assay	F	BAO_0000219	cell-based format	None	None	None	CHO	None	CHEMBL4333	Sphingosine 1-phosphate receptor Edg-1	Homo sapiens	SINGLE PROTEIN	CHEMBL1154985	1	Scientific Literature	Bioorg. Med. Chem. Lett.	2010	CHEMBL3308072
CHEMBL1081270		0	326.40	0	3.20	15	CN(c1cc(C(=O)Nc2ccc(O)cc2)ncn1)C1CCCCC1	EC50	'='	700.0	nM	6.16			UO_0000065					True	CHEMBL1101383	Agonist activity at S1P1 receptor expressed in CHO cells after 60 mins by [35S]-GTPgammaS binding assay	F	BAO_0000219	cell-based format	None	None	None	CHO	None	CHEMBL4333	Sphingosine 1-phosphate receptor Edg-1	Homo sapiens	SINGLE PROTEIN	CHEMBL1154985	1	Scientific Literature	Bioorg. Med. Chem. Lett.	2010	CHEMBL3308072
CHEMBL1081655		0	330.36	0	3.32	21	O=C(Nc1ccc(O)cc1F)c1cc(NC2CCCCC2)ncn1	EC50	'='	440.0	nM	6.36			UO_0000065					True	CHEMBL1101383	Agonist activity at S1P1 receptor expressed in CHO cells after 60 mins by [35S]-GTPgammaS binding assay	F	BAO_0000219	cell-based format	None	None	None	CHO	None	CHEMBL4333	Sphingosine 1-phosphate receptor Edg-1	Homo sapiens	SINGLE PROTEIN	CHEMBL1154985	1	Scientific Literature	Bioorg. Med. Chem. Lett.	2010	CHEMBL3308072
CHEMBL1087651		0	380.37	0	4.20	23	O=C(Nc1ccc(O)cc1C(F)(F)F)c1cc(NC2CCCCC2)ncn1	EC50	'='	382.0	nM	6.42			UO_0000065					False	CHEMBL1101383	Agonist activity at S1P1 receptor expressed in CHO cells after 60 mins by [35S]-GTPgammaS binding assay	F	BAO_0000219	cell-based format	None	None	None	CHO	None	CHEMBL4333	Sphingosine 1-phosphate receptor Edg-1	Homo sapiens	SINGLE PROTEIN	CHEMBL1154985	1	Scientific Literature	Bioorg. Med. Chem. Lett.	2010	CHEMBL3308072
CHEMBL1611676		0	418.50	0	4.08	SID160844007	COc1cc([N+](=O)[O-])c(OC)cc1SCc1nnc(S)n1-c1ccc(C)cc1	IC50	'>'	50000.0	nM			inactive	UO_0000065					False	CHEMBL3215257	PubChem BioAssay. Late-stage counterscreen for antagonists of kappa opioid receptor 1 (OPRK1): fluorescence-based cell-based dose response assay to identify antagonists of Sphingosine 1-Phosphate Receptor 1 (S1P1). (Class of assay: confirmatory)	F	BAO_0000219	cell-based format	None	None	None	None	None	CHEMBL4333	Sphingosine 1-phosphate receptor Edg-1	Homo sapiens	SINGLE PROTEIN	CHEMBL1201862	7	PubChem BioAssays			None
CHEMBL1213480	(S)-FTY720P	0	373.43	0	2.93	FTY720P	CCCCCCCCc1ccc(C[C@](N)(CO)COP(=O)(O)O)cc1	Activity						Active						False	CHEMBL1220612	Induction of human S1P1 receptor internalization expressed in CHO cells at 1 uM after 60 mins	B	BAO_0000219	cell-based format	Homo sapiens	None	None	CHO	None	CHEMBL4333	Sphingosine 1-phosphate receptor Edg-1	Homo sapiens	SINGLE PROTEIN	CHEMBL1212718	1	Scientific Literature	Nat. Chem. Biol.	2009	CHEMBL3308072
CHEMBL209076		0	453.49	1	5.57	20 diastereomer-1	O=C(O)C[C@@H]1CC[C@H](c2ccc(-c3noc(-c4ccc([C@@H]5CCC(F)(F)C5)cc4)n3)cc2)N1	Activity						Agonist						False	CHEMBL871184	Activity at S1P1 receptor by [35S]GTP-gammaS binding assay	F	BAO_0000019	assay format	Homo sapiens	None	None	None	None	CHEMBL4333	Sphingosine 1-phosphate receptor Edg-1	Homo sapiens	SINGLE PROTEIN	CHEMBL1147803	1	Scientific Literature	Bioorg. Med. Chem. Lett.	2006	None
CHEMBL209076		0	453.49	1	5.57	20 diastereomer-1	O=C(O)C[C@@H]1CC[C@H](c2ccc(-c3noc(-c4ccc([C@@H]5CCC(F)(F)C5)cc4)n3)cc2)N1	Activity						Agonist						False	CHEMBL871184	Activity at S1P1 receptor by [35S]GTP-gammaS binding assay	F	BAO_0000019	assay format	Homo sapiens	None	None	None	None	CHEMBL4333	Sphingosine 1-phosphate receptor Edg-1	Homo sapiens	SINGLE PROTEIN	CHEMBL1147803	1	Scientific Literature	Bioorg. Med. Chem. Lett.	2006	None
CHEMBL2368517		0	370.43	0	3.42	12f	CCCCCCCCc1cccc(NC(=O)[C@@H](N)CCP(=O)(O)O)c1	Emax	'='	0.0	%				UO_0000187					False	CHEMBL915589	Efficacy at human S1P1 receptor expressed in HEK293T cells relative to S1P	F	BAO_0000219	cell-based format	Homo sapiens	None	None	HEK-293T	None	CHEMBL4333	Sphingosine 1-phosphate receptor Edg-1	Homo sapiens	SINGLE PROTEIN	CHEMBL1144572	1	Scientific Literature	Bioorg. Med. Chem.	2007	CHEMBL3706569
CHEMBL227371		0	372.40	0	2.96	VPC23019	CCCCCCCCc1ccc(NC(=O)[C@H](N)COP(=O)(O)O)cc1	Emax	'='	0.0	%				UO_0000187					False	CHEMBL915589	Efficacy at human S1P1 receptor expressed in HEK293T cells relative to S1P	F	BAO_0000219	cell-based format	Homo sapiens	None	None	HEK-293T	None	CHEMBL4333	Sphingosine 1-phosphate receptor Edg-1	Homo sapiens	SINGLE PROTEIN	CHEMBL1144572	1	Scientific Literature	Bioorg. Med. Chem.	2007	CHEMBL3706569
CHEMBL228102		0	372.40	0	2.96	VPC22173	CCCCCCCCc1cccc(NC(=O)[C@H](N)COP(=O)(O)O)c1	Emax	'='	1.1	%				UO_0000187					False	CHEMBL915589	Efficacy at human S1P1 receptor expressed in HEK293T cells relative to S1P	F	BAO_0000219	cell-based format	Homo sapiens	None	None	HEK-293T	None	CHEMBL4333	Sphingosine 1-phosphate receptor Edg-1	Homo sapiens	SINGLE PROTEIN	CHEMBL1144572	1	Scientific Literature	Bioorg. Med. Chem.	2007	CHEMBL3706569
CHEMBL389033		0	370.43	0	3.42	12d, VPC44116	CCCCCCCCc1cccc(NC(=O)[C@H](N)CCP(=O)(O)O)c1	Ki	'='	30.0	nM	7.52			UO_0000065	20.31	0.41	4.10	6.68	False	CHEMBL915594	Displacement of [32P]S1P from human S1P1 receptor expressed in HEK293T cells	B	BAO_0000219	cell-based format	Homo sapiens	None	None	HEK-293T	None	CHEMBL4333	Sphingosine 1-phosphate receptor Edg-1	Homo sapiens	SINGLE PROTEIN	CHEMBL1144572	1	Scientific Literature	Bioorg. Med. Chem.	2007	CHEMBL3706569
CHEMBL1938930		0	467.57	0	4.64	11b	O=C(O)C1CN(Cc2ccc(-c3nc4ccc(C(=O)N5CCCCCC5)cc4s3)c(F)c2)C1	EC50	'='	2720.0	nM	5.57			UO_0000065					False	CHEMBL1941545	Agonist activity at human S1P1 receptor expressed in U20S cells coexpressing eGFP assessed as receptor internalization after 1 hr by microscopy analysis	F	BAO_0000219	cell-based format	Homo sapiens	None	None	U2OS	None	CHEMBL4333	Sphingosine 1-phosphate receptor Edg-1	Homo sapiens	SINGLE PROTEIN	CHEMBL1938383	1	Scientific Literature	Bioorg. Med. Chem. Lett.	2012	CHEMBL3307757
CHEMBL1938934		0	485.61	0	4.54	(-)-11f, enantiomer	CCC1SCCN1C(=O)c1ccc2nc(-c3ccc(CN4CC(C(=O)O)C4)cc3F)sc2c1	EC50	'='	150.0	nM	6.82			UO_0000065					False	CHEMBL1941545	Agonist activity at human S1P1 receptor expressed in U20S cells coexpressing eGFP assessed as receptor internalization after 1 hr by microscopy analysis	F	BAO_0000219	cell-based format	Homo sapiens	None	None	U2OS	None	CHEMBL4333	Sphingosine 1-phosphate receptor Edg-1	Homo sapiens	SINGLE PROTEIN	CHEMBL1938383	1	Scientific Literature	Bioorg. Med. Chem. Lett.	2012	CHEMBL3307757
CHEMBL190865		0	509.46	0	4.09	12	CCCCCCCCc1ccc(-c2c[nH]c([C@@H](N)COP(=O)(O)O)n2)cc1.O=C(O)C(F)(F)F	Emax	'='	0.69										False	CHEMBL830223	Maximal efficacy against sphingosine-1-phosphate receptor 1 determined by a [c-35S]-GTP binding assay	B	BAO_0000357	single protein format	Homo sapiens	None	None	None	None	CHEMBL4333	Sphingosine 1-phosphate receptor Edg-1	Homo sapiens	SINGLE PROTEIN	CHEMBL1140276	1	Scientific Literature	Bioorg. Med. Chem. Lett.	2005	None
CHEMBL207580		0	391.47	0	4.48	9a	CC(C)Cc1ccc(-c2nc(-c3ccc([C@H]4CC[C@@H](C(=O)O)N4)cc3)no2)cc1	IC50	'='	75.0	nM	7.12			UO_0000065	18.20	0.34	2.64	8.07	False	CHEMBL866347	Displacement of [33P]S1P from S1P1 expressed in CHO cells	B	BAO_0000219	cell-based format	Homo sapiens	None	None	CHO	None	CHEMBL4333	Sphingosine 1-phosphate receptor Edg-1	Homo sapiens	SINGLE PROTEIN	CHEMBL1147803	1	Scientific Literature	Bioorg. Med. Chem. Lett.	2006	CHEMBL3308072
CHEMBL323617		0	395.44	0	3.91	22	CCCCCCCc1nc(-c2ccc(CNCCCP(=O)(O)O)cc2)no1	IC50	'='	0.5	nM	9.30			UO_0000065	23.52	0.47	5.39	8.57	False	CHEMBL800922	Binding affinity to human sphingosine 1-phosphate receptor 1 expressed in CHO cells was determined by using [33P]-S1P as radioligand	B	BAO_0000219	cell-based format	None	None	None	CHO	None	CHEMBL4333	Sphingosine 1-phosphate receptor Edg-1	Homo sapiens	SINGLE PROTEIN	CHEMBL1147471	1	Scientific Literature	Bioorg. Med. Chem. Lett.	2004	CHEMBL3308072
CHEMBL209566		0	365.43	0	4.32	19b	Cc1cc(CCC(=O)O)ccc1-c1noc(-c2ccc(CC(C)C)cn2)n1	EC50	'='	3.4	nM	8.47			UO_0000065					False	CHEMBL866632	Agonist activity at S1P1 receptor expressed in CHO cells measured as S1P-induced [35S]GTP-gamma-S uptake	F	BAO_0000219	cell-based format	Homo sapiens	None	None	CHO	None	CHEMBL4333	Sphingosine 1-phosphate receptor Edg-1	Homo sapiens	SINGLE PROTEIN	CHEMBL1138937	1	Scientific Literature	Bioorg. Med. Chem. Lett.	2006	CHEMBL3308072
CHEMBL381872		0	431.41	0	4.41	35	O=C(O)C1CN(Cc2ccc(-c3noc(-c4ccc(CCC(F)(F)F)cc4)n3)cc2)C1	IC50	'='	0.4	nM	9.40			UO_0000065	21.78	0.41	4.99	11.83	False	CHEMBL880429	Concentration required for displacement of [33P]-labeled S1P from human sphingosine 1-phosphate receptor 1 expressed in CHO cells	B	BAO_0000219	cell-based format	Homo sapiens	None	None	CHO	None	CHEMBL4333	Sphingosine 1-phosphate receptor Edg-1	Homo sapiens	SINGLE PROTEIN	CHEMBL1141096	1	Scientific Literature	J. Med. Chem.	2005	CHEMBL3308072
CHEMBL195141		0	391.47	0	4.22	21	CC(C)(C)c1ccc(-c2nc(-c3ccc(CN4CC(C(=O)O)C4)cc3)no2)cc1	IC50	'='	3.8	nM	8.42			UO_0000065	21.51	0.40	4.20	10.60	False	CHEMBL880429	Concentration required for displacement of [33P]-labeled S1P from human sphingosine 1-phosphate receptor 1 expressed in CHO cells	B	BAO_0000219	cell-based format	Homo sapiens	None	None	CHO	None	CHEMBL4333	Sphingosine 1-phosphate receptor Edg-1	Homo sapiens	SINGLE PROTEIN	CHEMBL1141096	1	Scientific Literature	J. Med. Chem.	2005	CHEMBL3308072
CHEMBL3893180		0	473.53	0	4.09	212	CC(C)Oc1ccc(-c2nc(-c3cccc4c3CC[C@@H]4NC(=O)N3CCOCC3)no2)cc1C#N	EC50	'='	0.05	nM	10.30			UO_0000065	21.75	0.40	6.21	9.07	False	CHEMBL3880183	Agonist activity at human S1P1 expressed in CRE-bla CHOK1 cells assessed as inhibition of forskolin-induced cAMP formation preincubated for 4 hrs followed by FRET-based beta-lactamase fluorescent substrate addition measured after 2 hrs	B	BAO_0000219	cell-based format	Homo sapiens	None	None	CHO-K1	None	CHEMBL4333	Sphingosine 1-phosphate receptor Edg-1	Homo sapiens	SINGLE PROTEIN	CHEMBL3879904	38	Patent Bioactivity Data		2013	CHEMBL3307512
CHEMBL3913638		0	472.55	0	3.79	222	CC(C)Oc1ccc(-c2nc(-c3cccc4c3CC[C@H]4NC(=O)N3CC[C@H](N)C3)no2)cc1C#N	EC50	'='	0.5	nM	9.30			UO_0000065	19.68	0.36	5.51	7.14	False	CHEMBL3880183	Agonist activity at human S1P1 expressed in CRE-bla CHOK1 cells assessed as inhibition of forskolin-induced cAMP formation preincubated for 4 hrs followed by FRET-based beta-lactamase fluorescent substrate addition measured after 2 hrs	B	BAO_0000219	cell-based format	Homo sapiens	None	None	CHO-K1	None	CHEMBL4333	Sphingosine 1-phosphate receptor Edg-1	Homo sapiens	SINGLE PROTEIN	CHEMBL3879904	38	Patent Bioactivity Data		2013	CHEMBL3307512
CHEMBL3932346		0	543.62	2	5.03	225	COC(=O)CC1CCN(C(=O)N[C@@H]2CCc3c(-c4noc(-c5ccc(OC(C)C)c(C#N)c5)n4)cccc32)CC1	EC50	'='	0.5	nM	9.30			UO_0000065	17.11	0.32	4.27	7.12	False	CHEMBL3880183	Agonist activity at human S1P1 expressed in CRE-bla CHOK1 cells assessed as inhibition of forskolin-induced cAMP formation preincubated for 4 hrs followed by FRET-based beta-lactamase fluorescent substrate addition measured after 2 hrs	B	BAO_0000219	cell-based format	Homo sapiens	None	None	CHO-K1	None	CHEMBL4333	Sphingosine 1-phosphate receptor Edg-1	Homo sapiens	SINGLE PROTEIN	CHEMBL3879904	38	Patent Bioactivity Data		2013	CHEMBL3307512
CHEMBL3957491		0	473.53	0	3.83	231	CC(C)Oc1ccc(-c2nc(-c3cccc4c3CC[C@H]4NC(=O)N3CC[C@H](O)C3)no2)cc1C#N	EC50	'='	0.05	nM	10.30			UO_0000065	21.75	0.40	6.47	8.27	False	CHEMBL3880183	Agonist activity at human S1P1 expressed in CRE-bla CHOK1 cells assessed as inhibition of forskolin-induced cAMP formation preincubated for 4 hrs followed by FRET-based beta-lactamase fluorescent substrate addition measured after 2 hrs	B	BAO_0000219	cell-based format	Homo sapiens	None	None	CHO-K1	None	CHEMBL4333	Sphingosine 1-phosphate receptor Edg-1	Homo sapiens	SINGLE PROTEIN	CHEMBL3879904	38	Patent Bioactivity Data		2013	CHEMBL3307512
CHEMBL3964055		0	515.57	1	4.56	238	CC(C)Oc1ccc(-c2nc(-c3cccc4c3CC[C@H]4NC(=O)N3CCC(C(=O)O)CC3)no2)cc1C#N	EC50	'='	0.05	nM	10.30			UO_0000065	19.98	0.37	5.74	7.28	False	CHEMBL3880183	Agonist activity at human S1P1 expressed in CRE-bla CHOK1 cells assessed as inhibition of forskolin-induced cAMP formation preincubated for 4 hrs followed by FRET-based beta-lactamase fluorescent substrate addition measured after 2 hrs	B	BAO_0000219	cell-based format	Homo sapiens	None	None	CHO-K1	None	CHEMBL4333	Sphingosine 1-phosphate receptor Edg-1	Homo sapiens	SINGLE PROTEIN	CHEMBL3879904	38	Patent Bioactivity Data		2013	CHEMBL3307512
CHEMBL119233		0	355.46	0	4.29	26	CCCCCCCc1ccc(CCCNCCCP(=O)(O)O)cc1	IC50	'='	5.3	nM	8.28			UO_0000065	23.28	0.47	3.99	11.90	False	CHEMBL800921	Binding affinity to human Sphingosine 1-phosphate receptor 1 expressed in CHO cells was determined by using [33P]-S1P as radioligand	B	BAO_0000219	cell-based format	None	None	None	CHO	None	CHEMBL4333	Sphingosine 1-phosphate receptor Edg-1	Homo sapiens	SINGLE PROTEIN	CHEMBL1147470	1	Scientific Literature	Bioorg. Med. Chem. Lett.	2004	CHEMBL3308072
CHEMBL3984513		0	458.52	0	4.15	36, Racemic mixture	COC(=O)C1CN(C2CCc3c(-c4noc(-c5ccc(OC(C)C)c(C#N)c5)n4)cccc32)C1	EC50	'='	0.05	nM	10.30			UO_0000065	22.47	0.41	6.15	10.15	False	CHEMBL3880183	Agonist activity at human S1P1 expressed in CRE-bla CHOK1 cells assessed as inhibition of forskolin-induced cAMP formation preincubated for 4 hrs followed by FRET-based beta-lactamase fluorescent substrate addition measured after 2 hrs	B	BAO_0000219	cell-based format	Homo sapiens	None	None	CHO-K1	None	CHEMBL4333	Sphingosine 1-phosphate receptor Edg-1	Homo sapiens	SINGLE PROTEIN	CHEMBL3879904	38	Patent Bioactivity Data		2013	CHEMBL3307512
CHEMBL3907353		0	444.54	0	4.51	16, Racemic mixture	CC(C)Oc1ccc(-c2nc(-c3cccc4c3CCC4N3CCC(O)CC3)no2)cc1C#N	EC50	'='	0.05	nM	10.30			UO_0000065	23.17	0.43	5.79	10.80	False	CHEMBL3880183	Agonist activity at human S1P1 expressed in CRE-bla CHOK1 cells assessed as inhibition of forskolin-induced cAMP formation preincubated for 4 hrs followed by FRET-based beta-lactamase fluorescent substrate addition measured after 2 hrs	B	BAO_0000219	cell-based format	Homo sapiens	None	None	CHO-K1	None	CHEMBL4333	Sphingosine 1-phosphate receptor Edg-1	Homo sapiens	SINGLE PROTEIN	CHEMBL3879904	38	Patent Bioactivity Data		2013	CHEMBL3307512
CHEMBL3915065		0	404.39	1	5.19	8	CC(C)Oc1ccc(-c2nc(-c3cccc4c3CC[C@@H]4O)no2)cc1C(F)(F)F	EC50	'='	0.05	nM	10.30			UO_0000065	25.47	0.49	5.11	15.06	False	CHEMBL3880183	Agonist activity at human S1P1 expressed in CRE-bla CHOK1 cells assessed as inhibition of forskolin-induced cAMP formation preincubated for 4 hrs followed by FRET-based beta-lactamase fluorescent substrate addition measured after 2 hrs	B	BAO_0000219	cell-based format	Homo sapiens	None	None	CHO-K1	None	CHEMBL4333	Sphingosine 1-phosphate receptor Edg-1	Homo sapiens	SINGLE PROTEIN	CHEMBL3879904	38	Patent Bioactivity Data		2013	CHEMBL3307512
CHEMBL1160958		0	339.46	0	4.76	30	CCCCCCCCCc1ccc(CNCCCP(O)O)cc1	IC50	'='	12.0	nM	7.92			UO_0000065	23.33	0.47	3.16	15.09	False	CHEMBL800921	Binding affinity to human Sphingosine 1-phosphate receptor 1 expressed in CHO cells was determined by using [33P]-S1P as radioligand	B	BAO_0000219	cell-based format	None	None	None	CHO	None	CHEMBL4333	Sphingosine 1-phosphate receptor Edg-1	Homo sapiens	SINGLE PROTEIN	CHEMBL1147470	1	Scientific Literature	Bioorg. Med. Chem. Lett.	2004	CHEMBL3308072
CHEMBL1938945		0	423.39	0	4.87	13	Cn1cc(C(=O)Nc2cnc(-c3ccccc3)c(C(F)(F)F)c2)c(=O)c2ccccc21	EC50	'='	2900.0	nM	5.54			UO_0000065					False	CHEMBL1941557	Agonist activity at human S1P1 receptor expressed in human U2OS cells co-expressing eGFP assessed as receptor internalization into cytoplasm using Hoechst dye staining	F	BAO_0000219	cell-based format	Homo sapiens	None	None	U2OS	None	CHEMBL4333	Sphingosine 1-phosphate receptor Edg-1	Homo sapiens	SINGLE PROTEIN	CHEMBL1938299	1	Scientific Literature	Bioorg. Med. Chem. Lett.	2012	CHEMBL3307757
CHEMBL421234		0	307.42	0	4.19	8	CCCCCCCCCCCCC(N)CCP(=O)(O)O	IC50	'='	150.0	nM	6.82			UO_0000065	22.20	0.47	2.63	8.17	False	CHEMBL800921	Binding affinity to human Sphingosine 1-phosphate receptor 1 expressed in CHO cells was determined by using [33P]-S1P as radioligand	B	BAO_0000219	cell-based format	None	None	None	CHO	None	CHEMBL4333	Sphingosine 1-phosphate receptor Edg-1	Homo sapiens	SINGLE PROTEIN	CHEMBL1147470	1	Scientific Literature	Bioorg. Med. Chem. Lett.	2004	CHEMBL3308072
CHEMBL3800496		0	518.57	1	3.19	7f	CCc1cc(-c2noc(-c3cc(OC)nc(-c4ccccc4)c3)n2)cc(C)c1OC[C@@H](O)CNC(=O)CO	EC50	'='	28.0	nM	7.55			UO_0000065	14.56	0.27	4.36	5.40	False	CHEMBL3804199	Agonist activity at human recombinant S1PR1 expressed in CHO cell membranes incubated for 30 mins by [35S]GTPgammaS binding assay in presence of GDP	B	BAO_0000219	cell-based format	Homo sapiens	None	None	CHO	None	CHEMBL4333	Sphingosine 1-phosphate receptor Edg-1	Homo sapiens	SINGLE PROTEIN	CHEMBL3797143	1	Scientific Literature	Eur. J. Med. Chem.	2016	CHEMBL3308072
CHEMBL3797626		0	510.59	1	3.18	7d	CCc1cc(-c2noc(-c3cc(OC)nc(C4CCCC4)c3)n2)cc(C)c1OC[C@@H](O)CNC(=O)CO	EC50	'='	0.6	nM	9.22			UO_0000065	18.06	0.34	6.04	6.60	False	CHEMBL3804199	Agonist activity at human recombinant S1PR1 expressed in CHO cell membranes incubated for 30 mins by [35S]GTPgammaS binding assay in presence of GDP	B	BAO_0000219	cell-based format	Homo sapiens	None	None	CHO	None	CHEMBL4333	Sphingosine 1-phosphate receptor Edg-1	Homo sapiens	SINGLE PROTEIN	CHEMBL3797143	1	Scientific Literature	Eur. J. Med. Chem.	2016	CHEMBL3308072
CHEMBL3799872		0	498.58	0	2.72	7b	CCc1cc(-c2noc(-c3cc(CC(C)C)nc(OC)c3)n2)cc(C)c1OC[C@@H](O)CNC(=O)CO	EC50	'='	0.3	nM	9.52			UO_0000065	19.10	0.36	6.80	6.81	False	CHEMBL3804199	Agonist activity at human recombinant S1PR1 expressed in CHO cell membranes incubated for 30 mins by [35S]GTPgammaS binding assay in presence of GDP	B	BAO_0000219	cell-based format	Homo sapiens	None	None	CHO	None	CHEMBL4333	Sphingosine 1-phosphate receptor Edg-1	Homo sapiens	SINGLE PROTEIN	CHEMBL3797143	1	Scientific Literature	Eur. J. Med. Chem.	2016	CHEMBL3308072
CHEMBL118508		0	387.46	0	4.09	24	CCCCCCCCOc1ccc(CNCCCP(=O)(O)O)cc1OC	IC50	'='	1.9	nM	8.72			UO_0000065	22.51	0.46	4.63	9.91	False	CHEMBL800922	Binding affinity to human sphingosine 1-phosphate receptor 1 expressed in CHO cells was determined by using [33P]-S1P as radioligand	B	BAO_0000219	cell-based format	None	None	None	CHO	None	CHEMBL4333	Sphingosine 1-phosphate receptor Edg-1	Homo sapiens	SINGLE PROTEIN	CHEMBL1147471	1	Scientific Literature	Bioorg. Med. Chem. Lett.	2004	CHEMBL3308072
CHEMBL116953		0	542.53	0	4.53	9d	CCCCCCCCCCCCc1ccc(NC(=O)[C@H](N)COP(=O)(O)O)cc1.O=C(O)C(F)(F)F	EC50	'='	130.0	nM	6.89			UO_0000065	16.07	0.32	2.36	5.65	False	CHEMBL805799	In vitro binding affinity towards human Sphingosine 1-phosphate receptor 1 expressed in HEK293T cells using [gamma-35S]-GTP as radioligand	B	BAO_0000219	cell-based format	Homo sapiens	None	None	HEK-293T	None	CHEMBL4333	Sphingosine 1-phosphate receptor Edg-1	Homo sapiens	SINGLE PROTEIN	CHEMBL1136274	1	Scientific Literature	Bioorg. Med. Chem. Lett.	2003	CHEMBL3706569
CHEMBL3969600		0	473.58	0	4.51	60	CCN(CC)C(=O)CN[C@@H]1CCc2c(-c3noc(-c4ccc(OC(C)C)c(C#N)c4)n3)cccc21	EC50	'='	0.5	nM	9.30			UO_0000065	19.64	0.36	4.79	8.92	False	CHEMBL3880183	Agonist activity at human S1P1 expressed in CRE-bla CHOK1 cells assessed as inhibition of forskolin-induced cAMP formation preincubated for 4 hrs followed by FRET-based beta-lactamase fluorescent substrate addition measured after 2 hrs	B	BAO_0000219	cell-based format	Homo sapiens	None	None	CHO-K1	None	CHEMBL4333	Sphingosine 1-phosphate receptor Edg-1	Homo sapiens	SINGLE PROTEIN	CHEMBL3879904	38	Patent Bioactivity Data		2013	CHEMBL3307512
CHEMBL3954409		0	544.59	1	4.73	80	CC(C)Oc1ccc(-c2nc(-c3cccc4c3CC[C@H]4NS(=O)(=O)c3ccc(C(=O)O)cc3)no2)cc1C#N	EC50	'>'	5.0	nM				UO_0000065					False	CHEMBL3880183	Agonist activity at human S1P1 expressed in CRE-bla CHOK1 cells assessed as inhibition of forskolin-induced cAMP formation preincubated for 4 hrs followed by FRET-based beta-lactamase fluorescent substrate addition measured after 2 hrs	B	BAO_0000219	cell-based format	Homo sapiens	None	None	CHO-K1	None	CHEMBL4333	Sphingosine 1-phosphate receptor Edg-1	Homo sapiens	SINGLE PROTEIN	CHEMBL3879904	38	Patent Bioactivity Data		2013	CHEMBL3307512
CHEMBL3942324		0	362.39	0	2.55	102, Racemic mixture	N#Cc1cc(-c2nc(-c3cccc4c3CCC4NCCO)no2)ccc1O	EC50	'>'	5.0	nM				UO_0000065					False	CHEMBL3880183	Agonist activity at human S1P1 expressed in CRE-bla CHOK1 cells assessed as inhibition of forskolin-induced cAMP formation preincubated for 4 hrs followed by FRET-based beta-lactamase fluorescent substrate addition measured after 2 hrs	B	BAO_0000219	cell-based format	Homo sapiens	None	None	CHO-K1	None	CHEMBL4333	Sphingosine 1-phosphate receptor Edg-1	Homo sapiens	SINGLE PROTEIN	CHEMBL3879904	38	Patent Bioactivity Data		2013	CHEMBL3307512
CHEMBL3950582		0	432.48	0	4.11	63	CC(C)Oc1ccc(-c2nc(-c3cccc4c3CC[C@H]4N[C@H](C)C(=O)O)no2)cc1C#N	EC50	'<'	0.05	nM				UO_0000065					False	CHEMBL3880183	Agonist activity at human S1P1 expressed in CRE-bla CHOK1 cells assessed as inhibition of forskolin-induced cAMP formation preincubated for 4 hrs followed by FRET-based beta-lactamase fluorescent substrate addition measured after 2 hrs	B	BAO_0000219	cell-based format	Homo sapiens	None	None	CHO-K1	None	CHEMBL4333	Sphingosine 1-phosphate receptor Edg-1	Homo sapiens	SINGLE PROTEIN	CHEMBL3879904	38	Patent Bioactivity Data		2013	CHEMBL3307512
CHEMBL3921214		0	481.98	0	3.73	90	CC(C)Oc1ccc(-c2nc(-c3cccc4c3CC[C@H]4NCC(=O)N(C)C)no2)cc1C#N.Cl	EC50	'='	0.13	nM	9.89			UO_0000065	22.19	0.41	6.16	9.48	False	CHEMBL3880183	Agonist activity at human S1P1 expressed in CRE-bla CHOK1 cells assessed as inhibition of forskolin-induced cAMP formation preincubated for 4 hrs followed by FRET-based beta-lactamase fluorescent substrate addition measured after 2 hrs	B	BAO_0000219	cell-based format	Homo sapiens	None	None	CHO-K1	None	CHEMBL4333	Sphingosine 1-phosphate receptor Edg-1	Homo sapiens	SINGLE PROTEIN	CHEMBL3879904	38	Patent Bioactivity Data		2013	CHEMBL3307512
CHEMBL3947288		0	406.46	0	4.61	142	CC(C)Oc1ccc(-c2nc(-c3cccc4c3CC[C@@H]4NCCF)no2)cc1C#N	EC50	'='	0.05	nM	10.30			UO_0000065	25.34	0.47	5.69	12.27	False	CHEMBL3880183	Agonist activity at human S1P1 expressed in CRE-bla CHOK1 cells assessed as inhibition of forskolin-induced cAMP formation preincubated for 4 hrs followed by FRET-based beta-lactamase fluorescent substrate addition measured after 2 hrs	B	BAO_0000219	cell-based format	Homo sapiens	None	None	CHO-K1	None	CHEMBL4333	Sphingosine 1-phosphate receptor Edg-1	Homo sapiens	SINGLE PROTEIN	CHEMBL3879904	38	Patent Bioactivity Data		2013	CHEMBL3307512
CHEMBL3937491		0	450.54	1	5.84	157	CC(C)Oc1ccc(-c2nc(-c3cccc4c3CC[C@@H]4NCc3ccccc3)no2)cc1C#N	EC50	'='	0.5	nM	9.30			UO_0000065	20.64	0.37	3.46	11.08	False	CHEMBL3880183	Agonist activity at human S1P1 expressed in CRE-bla CHOK1 cells assessed as inhibition of forskolin-induced cAMP formation preincubated for 4 hrs followed by FRET-based beta-lactamase fluorescent substrate addition measured after 2 hrs	B	BAO_0000219	cell-based format	Homo sapiens	None	None	CHO-K1	None	CHEMBL4333	Sphingosine 1-phosphate receptor Edg-1	Homo sapiens	SINGLE PROTEIN	CHEMBL3879904	38	Patent Bioactivity Data		2013	CHEMBL3307512
CHEMBL3964817		0	507.62	1	3.67	168	CC(C)Oc1ccc(-c2nc(-c3cccc4c3CC[C@H]4NS(=O)(=O)CCN3CCC3)no2)cc1C#N	EC50	'='	0.05	nM	10.30			UO_0000065	20.29	0.39	6.63	8.49	False	CHEMBL3880183	Agonist activity at human S1P1 expressed in CRE-bla CHOK1 cells assessed as inhibition of forskolin-induced cAMP formation preincubated for 4 hrs followed by FRET-based beta-lactamase fluorescent substrate addition measured after 2 hrs	B	BAO_0000219	cell-based format	Homo sapiens	None	None	CHO-K1	None	CHEMBL4333	Sphingosine 1-phosphate receptor Edg-1	Homo sapiens	SINGLE PROTEIN	CHEMBL3879904	38	Patent Bioactivity Data		2013	CHEMBL3307512
CHEMBL3932006		0	482.52	0	3.05	184	CC(C)Oc1ccc(-c2nc(-c3cccc4c3CC[C@H]4NS(=O)(=O)CC(=O)O)no2)cc1C#N	EC50	'<'	0.05	nM				UO_0000065					False	CHEMBL3880183	Agonist activity at human S1P1 expressed in CRE-bla CHOK1 cells assessed as inhibition of forskolin-induced cAMP formation preincubated for 4 hrs followed by FRET-based beta-lactamase fluorescent substrate addition measured after 2 hrs	B	BAO_0000219	cell-based format	Homo sapiens	None	None	CHO-K1	None	CHEMBL4333	Sphingosine 1-phosphate receptor Edg-1	Homo sapiens	SINGLE PROTEIN	CHEMBL3879904	38	Patent Bioactivity Data		2013	CHEMBL3307512
CHEMBL3891967		0	496.55	0	3.44	185	CC(C)Oc1ccc(-c2nc(-c3cccc4c3CC[C@@H]4NS(=O)(=O)CCC(=O)O)no2)cc1C#N	EC50	'<'	0.05	nM				UO_0000065					False	CHEMBL3880183	Agonist activity at human S1P1 expressed in CRE-bla CHOK1 cells assessed as inhibition of forskolin-induced cAMP formation preincubated for 4 hrs followed by FRET-based beta-lactamase fluorescent substrate addition measured after 2 hrs	B	BAO_0000219	cell-based format	Homo sapiens	None	None	CHO-K1	None	CHEMBL4333	Sphingosine 1-phosphate receptor Edg-1	Homo sapiens	SINGLE PROTEIN	CHEMBL3879904	38	Patent Bioactivity Data		2013	CHEMBL3307512
CHEMBL3970705		0	565.65	1	2.95	193	CC(C)Oc1ccc(-c2nc(-c3cccc4c3CC[C@@H]4NS(=O)(=O)CC(=O)N3CCC(O)CC3)no2)cc1C#N	EC50	'='	0.05	nM	10.30			UO_0000065	18.21	0.35	7.35	6.49	False	CHEMBL3880183	Agonist activity at human S1P1 expressed in CRE-bla CHOK1 cells assessed as inhibition of forskolin-induced cAMP formation preincubated for 4 hrs followed by FRET-based beta-lactamase fluorescent substrate addition measured after 2 hrs	B	BAO_0000219	cell-based format	Homo sapiens	None	None	CHO-K1	None	CHEMBL4333	Sphingosine 1-phosphate receptor Edg-1	Homo sapiens	SINGLE PROTEIN	CHEMBL3879904	38	Patent Bioactivity Data		2013	CHEMBL3307512
CHEMBL3952397		0	388.47	0	4.61	210	CC(C)Oc1ccc(-c2nc(-c3cccc4c3CC[C@@H]4N(C)C)no2)cc1C#N	EC50	'='	0.5	nM	9.30			UO_0000065	23.94	0.44	4.69	12.37	False	CHEMBL3880183	Agonist activity at human S1P1 expressed in CRE-bla CHOK1 cells assessed as inhibition of forskolin-induced cAMP formation preincubated for 4 hrs followed by FRET-based beta-lactamase fluorescent substrate addition measured after 2 hrs	B	BAO_0000219	cell-based format	Homo sapiens	None	None	CHO-K1	None	CHEMBL4333	Sphingosine 1-phosphate receptor Edg-1	Homo sapiens	SINGLE PROTEIN	CHEMBL3879904	38	Patent Bioactivity Data		2013	CHEMBL3307512
CHEMBL3940245		0	429.52	0	3.95	47, Racemic mixture	CC(C)Oc1ccc(-c2nc(-c3cccc4c3CCC4N3CCNCC3)no2)cc1C#N	EC50	'='	0.05	nM	10.30			UO_0000065	23.98	0.44	6.35	11.81	False	CHEMBL3880183	Agonist activity at human S1P1 expressed in CRE-bla CHOK1 cells assessed as inhibition of forskolin-induced cAMP formation preincubated for 4 hrs followed by FRET-based beta-lactamase fluorescent substrate addition measured after 2 hrs	B	BAO_0000219	cell-based format	Homo sapiens	None	None	CHO-K1	None	CHEMBL4333	Sphingosine 1-phosphate receptor Edg-1	Homo sapiens	SINGLE PROTEIN	CHEMBL3879904	38	Patent Bioactivity Data		2013	CHEMBL3307512
CHEMBL3947411		0	495.61	0	3.53	77	CC(C)Oc1ccc(-c2nc(-c3cccc4c3CC[C@H]4NS(=O)(=O)CCN(C)C)no2)cc1C#N	EC50	'='	0.05	nM	10.30			UO_0000065	20.78	0.40	6.77	8.49	False	CHEMBL3880183	Agonist activity at human S1P1 expressed in CRE-bla CHOK1 cells assessed as inhibition of forskolin-induced cAMP formation preincubated for 4 hrs followed by FRET-based beta-lactamase fluorescent substrate addition measured after 2 hrs	B	BAO_0000219	cell-based format	Homo sapiens	None	None	CHO-K1	None	CHEMBL4333	Sphingosine 1-phosphate receptor Edg-1	Homo sapiens	SINGLE PROTEIN	CHEMBL3879904	38	Patent Bioactivity Data		2013	CHEMBL3307512
CHEMBL3981224		0	418.50	0	4.29	88	COCCN[C@@H]1CCc2c(-c3noc(-c4ccc(OC(C)C)c(C#N)c4)n3)cccc21	EC50	'='	0.5	nM	9.30			UO_0000065	22.22	0.41	5.01	9.98	False	CHEMBL3880183	Agonist activity at human S1P1 expressed in CRE-bla CHOK1 cells assessed as inhibition of forskolin-induced cAMP formation preincubated for 4 hrs followed by FRET-based beta-lactamase fluorescent substrate addition measured after 2 hrs	B	BAO_0000219	cell-based format	Homo sapiens	None	None	CHO-K1	None	CHEMBL4333	Sphingosine 1-phosphate receptor Edg-1	Homo sapiens	SINGLE PROTEIN	CHEMBL3879904	38	Patent Bioactivity Data		2013	CHEMBL3307512
CHEMBL3915866		0	537.64	1	3.04	174	CC(C)Oc1ccc(-c2nc(-c3cccc4c3CC[C@@H]4NS(=O)(=O)CCN3CC[C@H](O)C3)no2)cc1C#N	EC50	'='	0.5	nM	9.30			UO_0000065	17.30	0.33	6.26	6.57	False	CHEMBL3880183	Agonist activity at human S1P1 expressed in CRE-bla CHOK1 cells assessed as inhibition of forskolin-induced cAMP formation preincubated for 4 hrs followed by FRET-based beta-lactamase fluorescent substrate addition measured after 2 hrs	B	BAO_0000219	cell-based format	Homo sapiens	None	None	CHO-K1	None	CHEMBL4333	Sphingosine 1-phosphate receptor Edg-1	Homo sapiens	SINGLE PROTEIN	CHEMBL3879904	38	Patent Bioactivity Data		2013	CHEMBL3307512
CHEMBL3952253		0	438.51	0	3.60	70	CC(C)Oc1ccc(-c2nc(-c3cccc4c3CC[C@H]4NS(C)(=O)=O)no2)cc1C#N	EC50	'='	0.05	nM	10.30			UO_0000065	23.49	0.45	6.70	8.72	False	CHEMBL3880183	Agonist activity at human S1P1 expressed in CRE-bla CHOK1 cells assessed as inhibition of forskolin-induced cAMP formation preincubated for 4 hrs followed by FRET-based beta-lactamase fluorescent substrate addition measured after 2 hrs	B	BAO_0000219	cell-based format	Homo sapiens	None	None	CHO-K1	None	CHEMBL4333	Sphingosine 1-phosphate receptor Edg-1	Homo sapiens	SINGLE PROTEIN	CHEMBL3879904	38	Patent Bioactivity Data		2013	CHEMBL3307512
CHEMBL332667		0	515.22	2	5.61	32	CCCCCCCCOc1c(Br)cc(CNCCCP(=O)(O)O)cc1Br	IC50	'='	1.3	nM	8.89			UO_0000065	17.25	0.47	3.28	11.28	False	CHEMBL800922	Binding affinity to human sphingosine 1-phosphate receptor 1 expressed in CHO cells was determined by using [33P]-S1P as radioligand	B	BAO_0000219	cell-based format	None	None	None	CHO	None	CHEMBL4333	Sphingosine 1-phosphate receptor Edg-1	Homo sapiens	SINGLE PROTEIN	CHEMBL1147471	1	Scientific Literature	Bioorg. Med. Chem. Lett.	2004	CHEMBL3308072
CHEMBL227851		0	370.43	0	3.42	12b, VPC44152	CCCCCCCCc1ccc(NC(=O)[C@H](N)CCP(=O)(O)O)cc1	Emax	'='	0.93	%				UO_0000187					False	CHEMBL915589	Efficacy at human S1P1 receptor expressed in HEK293T cells relative to S1P	F	BAO_0000219	cell-based format	Homo sapiens	None	None	HEK-293T	None	CHEMBL4333	Sphingosine 1-phosphate receptor Edg-1	Homo sapiens	SINGLE PROTEIN	CHEMBL1144572	1	Scientific Literature	Bioorg. Med. Chem.	2007	CHEMBL3706569
CHEMBL325408		0	522.54	0	4.02	5c	CCCCCCCCCCCCCCCCNC(=O)[C@@H](N)COP(=O)(O)O.O=C(O)C(F)(F)F	EC50	'='	1805.0	nM	5.74			UO_0000065	14.06	0.29	1.72	4.71	False	CHEMBL805799	In vitro binding affinity towards human Sphingosine 1-phosphate receptor 1 expressed in HEK293T cells using [gamma-35S]-GTP as radioligand	B	BAO_0000219	cell-based format	Homo sapiens	None	None	HEK-293T	None	CHEMBL4333	Sphingosine 1-phosphate receptor Edg-1	Homo sapiens	SINGLE PROTEIN	CHEMBL1136274	1	Scientific Literature	Bioorg. Med. Chem. Lett.	2003	CHEMBL3706569
CHEMBL228102		0	372.40	0	2.96	VPC22173	CCCCCCCCc1cccc(NC(=O)[C@H](N)COP(=O)(O)O)c1	EC50	'='	58.0	nM	7.24			UO_0000065					False	CHEMBL914103	Activity at human S1P1 receptor expressed in HEK293T cells by [35S]GTP-gamma-S binding assay	F	BAO_0000219	cell-based format	Homo sapiens	None	None	HEK-293T	None	CHEMBL4333	Sphingosine 1-phosphate receptor Edg-1	Homo sapiens	SINGLE PROTEIN	CHEMBL1144572	1	Scientific Literature	Bioorg. Med. Chem.	2007	CHEMBL3706569
CHEMBL1076723		0	346.82	0	3.83	22	O=C(Nc1ccc(O)cc1Cl)c1cc(NC2CCCCC2)ncn1	EC50	'='	390.0	nM	6.41			UO_0000065					True	CHEMBL1101383	Agonist activity at S1P1 receptor expressed in CHO cells after 60 mins by [35S]-GTPgammaS binding assay	F	BAO_0000219	cell-based format	None	None	None	CHO	None	CHEMBL4333	Sphingosine 1-phosphate receptor Edg-1	Homo sapiens	SINGLE PROTEIN	CHEMBL1154985	1	Scientific Literature	Bioorg. Med. Chem. Lett.	2010	CHEMBL3308072
CHEMBL1087770		0	340.43	0	3.01	25	O=C(Nc1ccc(CCO)cc1)c1cc(NC2CCCCC2)ncn1	EC50	'>'	20000.0	nM				UO_0000065					False	CHEMBL1101383	Agonist activity at S1P1 receptor expressed in CHO cells after 60 mins by [35S]-GTPgammaS binding assay	F	BAO_0000219	cell-based format	None	None	None	CHO	None	CHEMBL4333	Sphingosine 1-phosphate receptor Edg-1	Homo sapiens	SINGLE PROTEIN	CHEMBL1154985	1	Scientific Literature	Bioorg. Med. Chem. Lett.	2010	CHEMBL3308072
CHEMBL1087139		0	389.48	0	2.85	28	CS(=O)(=O)Nc1ccc(NC(=O)c2cc(NC3CCCCC3)ncn2)cc1	EC50	'='	960.0	nM	6.02			UO_0000065					True	CHEMBL1101383	Agonist activity at S1P1 receptor expressed in CHO cells after 60 mins by [35S]-GTPgammaS binding assay	F	BAO_0000219	cell-based format	None	None	None	CHO	None	CHEMBL4333	Sphingosine 1-phosphate receptor Edg-1	Homo sapiens	SINGLE PROTEIN	CHEMBL1154985	1	Scientific Literature	Bioorg. Med. Chem. Lett.	2010	CHEMBL3308072
CHEMBL239650		0	586.73	2	8.36	13a	CCCCCCCCCCC#CC(O)c1cccc(-c2ccc(Oc3ccc(OCC)cc3)c(S(=O)(=O)[O-])c2)c1.[Na+]	IC50	'='	4600.0	nM	5.34			UO_0000065					False	CHEMBL887205	Antagonist activity at human S1P1 receptor expressed in CHO cell membrane by cAMP assay	F	BAO_0000219	cell-based format	Homo sapiens	None	None	CHO	None	CHEMBL4333	Sphingosine 1-phosphate receptor Edg-1	Homo sapiens	SINGLE PROTEIN	CHEMBL1139900	1	Scientific Literature	Bioorg. Med. Chem.	2007	CHEMBL3308072
CHEMBL226612		0	432.47	0	4.43	13	CCCCCCCCCCc1ccc(NC(=O)[C@H](N)CC(F)OP(=O)(O)O)cc1	EC50	'='	2.1	nM	8.68			UO_0000065					False	CHEMBL914103	Activity at human S1P1 receptor expressed in HEK293T cells by [35S]GTP-gamma-S binding assay	F	BAO_0000219	cell-based format	Homo sapiens	None	None	HEK-293T	None	CHEMBL4333	Sphingosine 1-phosphate receptor Edg-1	Homo sapiens	SINGLE PROTEIN	CHEMBL1144572	1	Scientific Literature	Bioorg. Med. Chem.	2007	CHEMBL3706569
CHEMBL1092191		0	514.47	1	3.44	16b	C[C@](N)(COP(=O)(O)O)C(=O)Nc1ccc(OCCc2ccc(-c3ccccc3)cc2)c(C(=O)O)c1	IC50	'>'	10000.0	nM				UO_0000065					False	CHEMBL1108112	Displacement of [33P]sphingosine-1-phosphate from human S1P1 receptor expressed in HEK293T cells after 60 mins by scintillation counting	B	BAO_0000219	cell-based format	Homo sapiens	None	None	HEK-293T	None	CHEMBL4333	Sphingosine 1-phosphate receptor Edg-1	Homo sapiens	SINGLE PROTEIN	CHEMBL1156167	1	Scientific Literature	Bioorg. Med. Chem. Lett.	2010	CHEMBL3706569
CHEMBL1089127		0	549.36	1	4.50	16g	C[C@](N)(COP(=O)(O)O)C(=O)Nc1ccc(OCCc2ccc(-c3ccccc3)cc2)c(Br)c1	IC50	'='	1.3	nM	8.89			UO_0000065	16.18	0.36	4.39	6.78	False	CHEMBL1108112	Displacement of [33P]sphingosine-1-phosphate from human S1P1 receptor expressed in HEK293T cells after 60 mins by scintillation counting	B	BAO_0000219	cell-based format	Homo sapiens	None	None	HEK-293T	None	CHEMBL4333	Sphingosine 1-phosphate receptor Edg-1	Homo sapiens	SINGLE PROTEIN	CHEMBL1156167	1	Scientific Literature	Bioorg. Med. Chem. Lett.	2010	CHEMBL3706569
CHEMBL1093424		0	484.49	0	4.05	16h	Cc1cc(NC(=O)[C@@](C)(N)COP(=O)(O)O)ccc1OCCc1ccc(-c2ccccc2)cc1	IC50	'='	6.0	nM	8.22			UO_0000065	16.97	0.33	4.17	6.27	False	CHEMBL1108112	Displacement of [33P]sphingosine-1-phosphate from human S1P1 receptor expressed in HEK293T cells after 60 mins by scintillation counting	B	BAO_0000219	cell-based format	Homo sapiens	None	None	HEK-293T	None	CHEMBL4333	Sphingosine 1-phosphate receptor Edg-1	Homo sapiens	SINGLE PROTEIN	CHEMBL1156167	1	Scientific Literature	Bioorg. Med. Chem. Lett.	2010	CHEMBL3706569
CHEMBL114606		0	387.46	0	3.32	1-P; FTY-P	CCCCCCCCc1ccc(CCC(N)(CO)COP(=O)(O)O)cc1	IC50	'='	0.014	nM	10.85			UO_0000065	28.01	0.57	7.53	9.60	False	CHEMBL3807062	Displacement of 33-P-S1P from from human S1P receptor expressed in CHO cell membranes after 50 mins by scintillation counting	B	BAO_0000219	cell-based format	Homo sapiens	None	None	CHO	None	CHEMBL4333	Sphingosine 1-phosphate receptor Edg-1	Homo sapiens	SINGLE PROTEIN	CHEMBL3804777	1	Scientific Literature	ACS Med. Chem. Lett.	2016	CHEMBL3308072
CHEMBL397081		0	634.79	2	6.93	35c	CCCCOc1ccc(Sc2ccc(-c3ccccc3C(O)C#CCOCCCCCCCO)cc2S(=O)(=O)[O-])cc1.[Na+]	IC50	'='	500.0	nM	6.30			UO_0000065					False	CHEMBL887206	Antagonist activity at human S1P1 receptor expressed in CHO cell membrane by FLIPR assay	F	BAO_0000219	cell-based format	Homo sapiens	None	None	CHO	None	CHEMBL4333	Sphingosine 1-phosphate receptor Edg-1	Homo sapiens	SINGLE PROTEIN	CHEMBL1139900	1	Scientific Literature	Bioorg. Med. Chem.	2007	CHEMBL3308072
CHEMBL112655		0	371.46	0	3.39	9	CCCCCCCCc1ccc(CCC(N)C(O)CP(=O)(O)O)cc1	IC50	'='	14.0	nM	7.85			UO_0000065	21.14	0.43	4.46	7.57	False	CHEMBL806167	Inhibition of [33P]-S1P binding to human Sphingosine 1-phosphate receptor 1 expressed on CHO cell membranes	B	BAO_0000219	cell-based format	Homo sapiens	None	None	CHO	None	CHEMBL4333	Sphingosine 1-phosphate receptor Edg-1	Homo sapiens	SINGLE PROTEIN	CHEMBL1147451	1	Scientific Literature	Bioorg. Med. Chem. Lett.	2004	CHEMBL3308072
CHEMBL225155		0	379.48	0	4.04	S1P	CCCCCCCCCCCCC/C=C/[C@@H](O)[C@@H](N)COP(=O)(O)O	IC50	'='	0.16	nM	9.80			UO_0000065	25.81	0.54	5.76	8.67	False	CHEMBL806167	Inhibition of [33P]-S1P binding to human Sphingosine 1-phosphate receptor 1 expressed on CHO cell membranes	B	BAO_0000219	cell-based format	Homo sapiens	None	None	CHO	None	CHEMBL4333	Sphingosine 1-phosphate receptor Edg-1	Homo sapiens	SINGLE PROTEIN	CHEMBL1147451	1	Scientific Literature	Bioorg. Med. Chem. Lett.	2004	CHEMBL3308072
CHEMBL1341981		0	423.54	0	3.96	SID862668	Cc1ccccc1CS(=O)(=O)c1nnc([C@H](CC(C)C)NC(=O)OC(C)(C)C)o1	IC50	'='	38920.0	nM	4.41		Not Active	UO_0000065					False	CHEMBL1614525	PUBCHEM_BIOASSAY: Fluorescence-based counterscreen assay for S1P4 antagonists: Cell-based dose response high throughput screening assay to identify antagonists of the Sphingosine 1-Phosphate Receptor 1 (S1P1). (Class of assay: confirmatory) [Related pubchem assays: 1524 (Confirmation screen.), 1510 (Primary screen.)]	F	BAO_0000019	assay format	Homo sapiens	None	None	None	None	CHEMBL4333	Sphingosine 1-phosphate receptor Edg-1	Homo sapiens	SINGLE PROTEIN	CHEMBL1201862	7	PubChem BioAssays			None
CHEMBL1558021		0	381.26	0	1.89	SID24830473	O=C(Cn1ncc(Cl)c(Cl)c1=O)N1CCN(Cc2ccccc2)CC1	IC50	'='	9927.0	nM	5.00		Active	UO_0000065					False	CHEMBL1614525	PUBCHEM_BIOASSAY: Fluorescence-based counterscreen assay for S1P4 antagonists: Cell-based dose response high throughput screening assay to identify antagonists of the Sphingosine 1-Phosphate Receptor 1 (S1P1). (Class of assay: confirmatory) [Related pubchem assays: 1524 (Confirmation screen.), 1510 (Primary screen.)]	F	BAO_0000019	assay format	Homo sapiens	None	None	None	None	CHEMBL4333	Sphingosine 1-phosphate receptor Edg-1	Homo sapiens	SINGLE PROTEIN	CHEMBL1201862	7	PubChem BioAssays			None
CHEMBL1423626		0	285.31	0	1.69	SID26726822	C=CCn1c(O)nnc1Sc1ncc([N+](=O)[O-])s1	IC50	'='	18090.0	nM	4.74		Not Active	UO_0000065					False	CHEMBL1614525	PUBCHEM_BIOASSAY: Fluorescence-based counterscreen assay for S1P4 antagonists: Cell-based dose response high throughput screening assay to identify antagonists of the Sphingosine 1-Phosphate Receptor 1 (S1P1). (Class of assay: confirmatory) [Related pubchem assays: 1524 (Confirmation screen.), 1510 (Primary screen.)]	F	BAO_0000019	assay format	Homo sapiens	None	None	None	None	CHEMBL4333	Sphingosine 1-phosphate receptor Edg-1	Homo sapiens	SINGLE PROTEIN	CHEMBL1201862	7	PubChem BioAssays			None
CHEMBL1344225		0	399.30	0	3.93	SID14729216	COc1ccc(NC(=O)/C(Cl)=C(/Cl)[S+]([O-])Cc2ccc(C)cc2)cn1	IC50	'='	4455.0	nM	5.35		Active	UO_0000065					False	CHEMBL1614525	PUBCHEM_BIOASSAY: Fluorescence-based counterscreen assay for S1P4 antagonists: Cell-based dose response high throughput screening assay to identify antagonists of the Sphingosine 1-Phosphate Receptor 1 (S1P1). (Class of assay: confirmatory) [Related pubchem assays: 1524 (Confirmation screen.), 1510 (Primary screen.)]	F	BAO_0000019	assay format	Homo sapiens	None	None	None	None	CHEMBL4333	Sphingosine 1-phosphate receptor Edg-1	Homo sapiens	SINGLE PROTEIN	CHEMBL1201862	7	PubChem BioAssays			None
CHEMBL1651717		0	415.46	1	5.35	3	O=C(O)C1CN(Cc2ccc(-c3cc4cc(Cc5ccccc5)ccc4o3)c(F)c2)C1	EC50	'='	57.0	nM	7.24			UO_0000065					False	CHEMBL1680635	Agonist activity at human S1P1 receptor expressed in human U2OS cells co-expressing eGFP assessed as receptor internalization after 1 hr	F	BAO_0000219	cell-based format	Homo sapiens	None	None	U2OS	None	CHEMBL4333	Sphingosine 1-phosphate receptor Edg-1	Homo sapiens	SINGLE PROTEIN	CHEMBL1671835	1	Scientific Literature	ACS Med. Chem. Lett.	2011	CHEMBL3307757
CHEMBL1651850		0	432.52	1	5.21	11	O=C(O)C1CN(Cc2ccc(-c3nc4cc(Cc5ccccc5)ccc4s3)c(F)c2)C1	EC50	'='	42.0	nM	7.38			UO_0000065					False	CHEMBL1680635	Agonist activity at human S1P1 receptor expressed in human U2OS cells co-expressing eGFP assessed as receptor internalization after 1 hr	F	BAO_0000219	cell-based format	Homo sapiens	None	None	U2OS	None	CHEMBL4333	Sphingosine 1-phosphate receptor Edg-1	Homo sapiens	SINGLE PROTEIN	CHEMBL1671835	1	Scientific Literature	ACS Med. Chem. Lett.	2011	CHEMBL3307757
CHEMBL1613578		0	320.75	0	1.22	SID24788055	O=C(CCl)Nc1cc(SCC(O)CO)cc([N+](=O)[O-])c1	IC50	'='	4463.0	nM	5.35		Active	UO_0000065					False	CHEMBL1614525	PUBCHEM_BIOASSAY: Fluorescence-based counterscreen assay for S1P4 antagonists: Cell-based dose response high throughput screening assay to identify antagonists of the Sphingosine 1-Phosphate Receptor 1 (S1P1). (Class of assay: confirmatory) [Related pubchem assays: 1524 (Confirmation screen.), 1510 (Primary screen.)]	F	BAO_0000019	assay format	Homo sapiens	None	None	None	None	CHEMBL4333	Sphingosine 1-phosphate receptor Edg-1	Homo sapiens	SINGLE PROTEIN	CHEMBL1201862	7	PubChem BioAssays			None
CHEMBL1365696		0	423.54	0	3.96	SID864233	CCC(C)[C@@H](NC(=O)OC(C)(C)C)c1nnc(S(=O)(=O)Cc2cccc(C)c2)o1	IC50	'>'	49800.0	nM			Not Active	UO_0000065					False	CHEMBL1614525	PUBCHEM_BIOASSAY: Fluorescence-based counterscreen assay for S1P4 antagonists: Cell-based dose response high throughput screening assay to identify antagonists of the Sphingosine 1-Phosphate Receptor 1 (S1P1). (Class of assay: confirmatory) [Related pubchem assays: 1524 (Confirmation screen.), 1510 (Primary screen.)]	F	BAO_0000019	assay format	Homo sapiens	None	None	None	None	CHEMBL4333	Sphingosine 1-phosphate receptor Edg-1	Homo sapiens	SINGLE PROTEIN	CHEMBL1201862	7	PubChem BioAssays			None
CHEMBL603442		0	368.48	1	5.51	10	Cc1nn(C(=O)/C=C/c2ccc(-c3ccccc3)cc2)c2c1[C@H]1[C@@H](C2)C1(C)C	EC50	'='	280.0	nM	6.55			UO_0000065					False	CHEMBL1071141	Agonist activity at human SIP1 receptor expressed in CHO cells by [35S]GTPgammaS binding assay	F	BAO_0000219	cell-based format	Homo sapiens	None	None	CHO	None	CHEMBL4333	Sphingosine 1-phosphate receptor Edg-1	Homo sapiens	SINGLE PROTEIN	CHEMBL1153175	1	Scientific Literature	Bioorg. Med. Chem. Lett.	2010	CHEMBL3308072
CHEMBL118265		0	321.44	0	4.45	20	CCCCCCCCCCCCCNCCCP(=O)(O)O	IC50	'='	2.5	nM	8.60			UO_0000065	26.76	0.56	4.15	12.37	False	CHEMBL800921	Binding affinity to human Sphingosine 1-phosphate receptor 1 expressed in CHO cells was determined by using [33P]-S1P as radioligand	B	BAO_0000219	cell-based format	None	None	None	CHO	None	CHEMBL4333	Sphingosine 1-phosphate receptor Edg-1	Homo sapiens	SINGLE PROTEIN	CHEMBL1147470	1	Scientific Literature	Bioorg. Med. Chem. Lett.	2004	CHEMBL3308072
CHEMBL514170		0	479.47	0	4.61	11r	C[C@](N)(COP(=O)(O)O)c1nc(-c2ccc(OCc3ccc(-c4ccccc4)cc3)cc2)c[nH]1	EC50	'='	37.2	nM	7.43			UO_0000065					False	CHEMBL980652	Agonist activity at human S1P1 receptor assessed as stimulation of [35S]GTPgammaS binding	F	BAO_0000019	assay format	Homo sapiens	None	None	None	None	CHEMBL4333	Sphingosine 1-phosphate receptor Edg-1	Homo sapiens	SINGLE PROTEIN	CHEMBL1138585	1	Scientific Literature	Bioorg. Med. Chem. Lett.	2009	None
CHEMBL225155		0	379.48	0	4.04	S1P	CCCCCCCCCCCCC/C=C/[C@@H](O)[C@@H](N)COP(=O)(O)O	Activity						Active						False	CHEMBL1220612	Induction of human S1P1 receptor internalization expressed in CHO cells at 1 uM after 60 mins	B	BAO_0000219	cell-based format	Homo sapiens	None	None	CHO	None	CHEMBL4333	Sphingosine 1-phosphate receptor Edg-1	Homo sapiens	SINGLE PROTEIN	CHEMBL1212718	1	Scientific Literature	Nat. Chem. Biol.	2009	CHEMBL3308072
CHEMBL225155		0	379.48	0	4.04	S1P	CCCCCCCCCCCCC/C=C/[C@@H](O)[C@@H](N)COP(=O)(O)O	Inhibition						Active						False	CHEMBL1220614	Agonist activity at human S1P1 receptor expressed in CHO cells assessed as inhibition of forskolin-stimulated cAMP formation at 1 uM after 60 mins	F	BAO_0000219	cell-based format	Homo sapiens	None	None	CHO	None	CHEMBL4333	Sphingosine 1-phosphate receptor Edg-1	Homo sapiens	SINGLE PROTEIN	CHEMBL1212718	1	Scientific Literature	Nat. Chem. Biol.	2009	CHEMBL3308072
CHEMBL1213480	(S)-FTY720P	0	373.43	0	2.93	FTY720P	CCCCCCCCc1ccc(C[C@](N)(CO)COP(=O)(O)O)cc1	Activity						Not Active						False	CHEMBL1220632	Induction of S1P1 receptor internalization expressed in HUVEC assessed as phosphorylation of extracellular regulated kinase at 1 to 100 nM	B	BAO_0000219	cell-based format	None	None	None	HUVEC	None	CHEMBL4333	Sphingosine 1-phosphate receptor Edg-1	Homo sapiens	SINGLE PROTEIN	CHEMBL1212718	1	Scientific Literature	Nat. Chem. Biol.	2009	CHEMBL3307501
CHEMBL1096788		0	358.85	0	4.54	8d	CC/N=C1\S/C(=C\c2ccc(O)c(Cl)c2)C(=O)N1c1ccccc1	EC50	'='	186.0	nM	6.73			UO_0000065	18.76	0.38	2.19	12.72	False	CHEMBL1108345	Agonist activity at human recombinant S1P1 receptor expressed in CHO cells by GTPgammaS binding assay	B	BAO_0000219	cell-based format	Homo sapiens	None	None	CHO	None	CHEMBL4333	Sphingosine 1-phosphate receptor Edg-1	Homo sapiens	SINGLE PROTEIN	CHEMBL1157829	1	Scientific Literature	J. Med. Chem.	2010	CHEMBL3308072
CHEMBL1213480	(S)-FTY720P	0	373.43	0	2.93	FTY720P	CCCCCCCCc1ccc(C[C@](N)(CO)COP(=O)(O)O)cc1	Inhibition						Active						False	CHEMBL1220624	Agonist activity at S1P1 receptor expressed in HUVEC cells assessed as inhibition of forskolin-stimulated cAMP formation at 1 uM for 1 hr	F	BAO_0000219	cell-based format	None	None	None	HUVEC	None	CHEMBL4333	Sphingosine 1-phosphate receptor Edg-1	Homo sapiens	SINGLE PROTEIN	CHEMBL1212718	1	Scientific Literature	Nat. Chem. Biol.	2009	CHEMBL3307501
CHEMBL1081654		0	326.40	0	3.49	20	Cc1cc(O)ccc1NC(=O)c1cc(NC2CCCCC2)ncn1	EC50	'='	1160.0	nM	5.94			UO_0000065					True	CHEMBL1101383	Agonist activity at S1P1 receptor expressed in CHO cells after 60 mins by [35S]-GTPgammaS binding assay	F	BAO_0000219	cell-based format	None	None	None	CHO	None	CHEMBL4333	Sphingosine 1-phosphate receptor Edg-1	Homo sapiens	SINGLE PROTEIN	CHEMBL1154985	1	Scientific Literature	Bioorg. Med. Chem. Lett.	2010	CHEMBL3308072
CHEMBL1081645		0	380.49	0	4.29	18	Cc1cc(O)ccc1NC(=O)c1cc(N(CC2CC2)C2CCCCC2)ncn1	EC50	'='	25.0	nM	7.60			UO_0000065					True	CHEMBL1101383	Agonist activity at S1P1 receptor expressed in CHO cells after 60 mins by [35S]-GTPgammaS binding assay	F	BAO_0000219	cell-based format	None	None	None	CHO	None	CHEMBL4333	Sphingosine 1-phosphate receptor Edg-1	Homo sapiens	SINGLE PROTEIN	CHEMBL1154985	1	Scientific Literature	Bioorg. Med. Chem. Lett.	2010	CHEMBL3308072
CHEMBL1081081		0	300.36	0	2.95	10	Cc1cc(O)ccc1NC(=O)c1cc(NC(C)(C)C)ncn1	EC50	'>'	20000.0	nM				UO_0000065					False	CHEMBL1101383	Agonist activity at S1P1 receptor expressed in CHO cells after 60 mins by [35S]-GTPgammaS binding assay	F	BAO_0000219	cell-based format	None	None	None	CHO	None	CHEMBL4333	Sphingosine 1-phosphate receptor Edg-1	Homo sapiens	SINGLE PROTEIN	CHEMBL1154985	1	Scientific Literature	Bioorg. Med. Chem. Lett.	2010	CHEMBL3308072
CHEMBL1084929		0	373.43	0	3.80	1-P	CCCCCCCOc1ccc(CC[C@](C)(N)COP(=O)(O)O)cc1	EC50	'='	0.85	nM	9.07			UO_0000065	24.29	0.50	5.27	8.89	False	CHEMBL1101461	Agonist activity at human S1P1 receptor expressed in CHO cells assessed as induction of [S35]GTPgammaS binding	B	BAO_0000219	cell-based format	Homo sapiens	None	None	CHO	None	CHEMBL4333	Sphingosine 1-phosphate receptor Edg-1	Homo sapiens	SINGLE PROTEIN	CHEMBL1155374	1	Scientific Literature	Bioorg. Med. Chem. Lett.	2010	CHEMBL3308072
CHEMBL1080880		0	338.42	0	3.23	47	CCCN(CCC)c1cc(C(=O)Nc2ccc3[nH]ncc3c2)ncn1	EC50	'='	7.0	nM	8.15			UO_0000065					True	CHEMBL1101383	Agonist activity at S1P1 receptor expressed in CHO cells after 60 mins by [35S]-GTPgammaS binding assay	F	BAO_0000219	cell-based format	None	None	None	CHO	None	CHEMBL4333	Sphingosine 1-phosphate receptor Edg-1	Homo sapiens	SINGLE PROTEIN	CHEMBL1154985	1	Scientific Literature	Bioorg. Med. Chem. Lett.	2010	CHEMBL3308072
CHEMBL1672569		0	466.97	1	5.86	25	O=C(O)C1CN(Cc2ccc(-c3nc4cc(Cc5ccc(Cl)cc5)ccc4s3)c(F)c2)C1	Efficacy	'='	117.0	%				UO_0000187					False	CHEMBL1680636	Agonist activity at human S1P1 receptor expressed in human U2OS cells co-expressing eGFP assessed as receptor internalization after 1 hr relative to 1-(4-(6-benzylbenzofuran-2-yl)-3-fluorobenzyl)azetidine-3-carboxylic acid	F	BAO_0000219	cell-based format	Homo sapiens	None	None	U2OS	None	CHEMBL4333	Sphingosine 1-phosphate receptor Edg-1	Homo sapiens	SINGLE PROTEIN	CHEMBL1671835	1	Scientific Literature	ACS Med. Chem. Lett.	2011	CHEMBL3307757
CHEMBL334038		0	514.48	0	3.74	9c	CCCCCCCCCCc1ccc(NC(=O)[C@H](N)COP(=O)(O)O)cc1.O=C(O)C(F)(F)F	EC50	'='	8.6	nM	8.07			UO_0000065	20.14	0.41	4.33	6.62	False	CHEMBL805799	In vitro binding affinity towards human Sphingosine 1-phosphate receptor 1 expressed in HEK293T cells using [gamma-35S]-GTP as radioligand	B	BAO_0000219	cell-based format	Homo sapiens	None	None	HEK-293T	None	CHEMBL4333	Sphingosine 1-phosphate receptor Edg-1	Homo sapiens	SINGLE PROTEIN	CHEMBL1136274	1	Scientific Literature	Bioorg. Med. Chem. Lett.	2003	CHEMBL3706569
CHEMBL378300		0	405.50	0	4.73	22a	CC(C)Cc1ccc(-c2nc(-c3ccc([C@H]4C[C@H](CC(=O)O)CN4)cc3)no2)cc1	IC50	'='	5.7	nM	8.24			UO_0000065	20.33	0.38	3.51	9.34	False	CHEMBL864688	Displacement of [33P]S1P from human S1P1 receptor expressed in CHO cells	B	BAO_0000219	cell-based format	Homo sapiens	None	None	CHO	None	CHEMBL4333	Sphingosine 1-phosphate receptor Edg-1	Homo sapiens	SINGLE PROTEIN	CHEMBL1138904	1	Scientific Literature	Bioorg. Med. Chem. Lett.	2006	CHEMBL3308072
CHEMBL1369655		0	401.27	0	3.29	SID14729217	COc1ccc(NC(=O)/C(Cl)=C(/Cl)S(=O)(=O)Cc2ccccc2)cn1	IC50	'='	8147.0	nM	5.09		Active	UO_0000065					False	CHEMBL1614525	PUBCHEM_BIOASSAY: Fluorescence-based counterscreen assay for S1P4 antagonists: Cell-based dose response high throughput screening assay to identify antagonists of the Sphingosine 1-Phosphate Receptor 1 (S1P1). (Class of assay: confirmatory) [Related pubchem assays: 1524 (Confirmation screen.), 1510 (Primary screen.)]	F	BAO_0000019	assay format	Homo sapiens	None	None	None	None	CHEMBL4333	Sphingosine 1-phosphate receptor Edg-1	Homo sapiens	SINGLE PROTEIN	CHEMBL1201862	7	PubChem BioAssays			None
CHEMBL1309232		0	415.30	0	3.60	SID14728984	COc1ccc(NC(=O)/C(Cl)=C(/Cl)S(=O)(=O)Cc2ccc(C)cc2)cn1	IC50	'='	7068.0	nM	5.15		Active	UO_0000065					False	CHEMBL1614525	PUBCHEM_BIOASSAY: Fluorescence-based counterscreen assay for S1P4 antagonists: Cell-based dose response high throughput screening assay to identify antagonists of the Sphingosine 1-Phosphate Receptor 1 (S1P1). (Class of assay: confirmatory) [Related pubchem assays: 1524 (Confirmation screen.), 1510 (Primary screen.)]	F	BAO_0000019	assay format	Homo sapiens	None	None	None	None	CHEMBL4333	Sphingosine 1-phosphate receptor Edg-1	Homo sapiens	SINGLE PROTEIN	CHEMBL1201862	7	PubChem BioAssays			None
CHEMBL1485010		0	406.01	0	2.72	SID14729821	O=C(OCn1ncc(Br)c(Br)c1=O)c1ccc(F)cc1	IC50	'='	13630.0	nM	4.87		Not Active	UO_0000065					False	CHEMBL1614525	PUBCHEM_BIOASSAY: Fluorescence-based counterscreen assay for S1P4 antagonists: Cell-based dose response high throughput screening assay to identify antagonists of the Sphingosine 1-Phosphate Receptor 1 (S1P1). (Class of assay: confirmatory) [Related pubchem assays: 1524 (Confirmation screen.), 1510 (Primary screen.)]	F	BAO_0000019	assay format	Homo sapiens	None	None	None	None	CHEMBL4333	Sphingosine 1-phosphate receptor Edg-1	Homo sapiens	SINGLE PROTEIN	CHEMBL1201862	7	PubChem BioAssays			None
CHEMBL114976		0	371.46	0	3.74	22	CCCCCCCCc1ccc(CC[C@H](N)C[C@@H](O)P(=O)(O)O)cc1	IC50	'='	15.0	nM	7.82			UO_0000065	21.06	0.43	4.08	7.54	False	CHEMBL806167	Inhibition of [33P]-S1P binding to human Sphingosine 1-phosphate receptor 1 expressed on CHO cell membranes	B	BAO_0000219	cell-based format	Homo sapiens	None	None	CHO	None	CHEMBL4333	Sphingosine 1-phosphate receptor Edg-1	Homo sapiens	SINGLE PROTEIN	CHEMBL1147451	1	Scientific Literature	Bioorg. Med. Chem. Lett.	2004	CHEMBL3308072
CHEMBL1672567		0	466.97	1	5.86	23	O=C(O)C1CN(Cc2ccc(-c3nc4cc(Cc5ccccc5Cl)ccc4s3)c(F)c2)C1	EC50	'='	42.0	nM	7.38			UO_0000065					False	CHEMBL1680635	Agonist activity at human S1P1 receptor expressed in human U2OS cells co-expressing eGFP assessed as receptor internalization after 1 hr	F	BAO_0000219	cell-based format	Homo sapiens	None	None	U2OS	None	CHEMBL4333	Sphingosine 1-phosphate receptor Edg-1	Homo sapiens	SINGLE PROTEIN	CHEMBL1671835	1	Scientific Literature	ACS Med. Chem. Lett.	2011	CHEMBL3307757
CHEMBL1651850		0	432.52	1	5.21	3a	O=C(O)C1CN(Cc2ccc(-c3nc4cc(Cc5ccccc5)ccc4s3)c(F)c2)C1	Efficacy	'='	102.0	%				UO_0000187					True	CHEMBL1655489	Induction of human GFP-tagged chimeric S1P1R internalization in human U2Os cells by fluorescence microscopy relative to 1-(4-(6-benzylbenzofuran-2-yl)-3-fluorobenzyl)azetidine-3-carboxylic acid	B	BAO_0000219	cell-based format	Homo sapiens	None	None	U2OS	None	CHEMBL4333	Sphingosine 1-phosphate receptor Edg-1	Homo sapiens	SINGLE PROTEIN	CHEMBL1649108	1	Scientific Literature	ACS Med. Chem. Lett.	2011	CHEMBL3307757
CHEMBL1492648		0	302.28	0	2.57	SID4241889	CS(=O)(=O)c1nc(-c2ccccc2)cc(C(F)(F)F)n1	IC50	'='	16700.0	nM	4.78		Not Active	UO_0000065					False	CHEMBL1614525	PUBCHEM_BIOASSAY: Fluorescence-based counterscreen assay for S1P4 antagonists: Cell-based dose response high throughput screening assay to identify antagonists of the Sphingosine 1-Phosphate Receptor 1 (S1P1). (Class of assay: confirmatory) [Related pubchem assays: 1524 (Confirmation screen.), 1510 (Primary screen.)]	F	BAO_0000019	assay format	Homo sapiens	None	None	None	None	CHEMBL4333	Sphingosine 1-phosphate receptor Edg-1	Homo sapiens	SINGLE PROTEIN	CHEMBL1201862	7	PubChem BioAssays			None
CHEMBL516380		0	484.49	0	4.05	11d	Cc1ccccc1-c1ccc(CCOc2ccc(NC(=O)[C@@](C)(N)COP(=O)(O)O)cc2)cc1	IC50	'='	0.78	nM	9.11			UO_0000065	18.80	0.37	5.06	6.95	False	CHEMBL980648	Displacement of [33P]sphingosine-1-phosphate from human S1P1 receptor	B	BAO_0000357	single protein format	Homo sapiens	None	None	None	None	CHEMBL4333	Sphingosine 1-phosphate receptor Edg-1	Homo sapiens	SINGLE PROTEIN	CHEMBL1138585	1	Scientific Literature	Bioorg. Med. Chem. Lett.	2009	None
CHEMBL475247		0	495.47	0	3.61	11f	C[C@](N)(COP(=O)(O)O)C(=O)Nc1ccc(OCCc2ccc(-c3ccccc3C#N)cc2)cc1	IC50	'='	12.0	nM	7.92			UO_0000065	15.99	0.31	4.31	5.11	False	CHEMBL980648	Displacement of [33P]sphingosine-1-phosphate from human S1P1 receptor	B	BAO_0000357	single protein format	Homo sapiens	None	None	None	None	CHEMBL4333	Sphingosine 1-phosphate receptor Edg-1	Homo sapiens	SINGLE PROTEIN	CHEMBL1138585	1	Scientific Literature	Bioorg. Med. Chem. Lett.	2009	None
CHEMBL209484		0	455.82	1	5.11	19g	Cc1cc(CCC(=O)O)ccc1-c1noc(-c2cnc(OC(C)C(F)(F)F)c(Cl)c2)n1	EC50	'='	0.1	nM	10.00			UO_0000065					False	CHEMBL866632	Agonist activity at S1P1 receptor expressed in CHO cells measured as S1P-induced [35S]GTP-gamma-S uptake	F	BAO_0000219	cell-based format	Homo sapiens	None	None	CHO	None	CHEMBL4333	Sphingosine 1-phosphate receptor Edg-1	Homo sapiens	SINGLE PROTEIN	CHEMBL1138937	1	Scientific Literature	Bioorg. Med. Chem. Lett.	2006	CHEMBL3308072
CHEMBL247766		0	403.44	0	4.56	22	Cc1cc([C@H]2C[C@H]2C(=O)O)ccc1-c1noc(-c2ccc(OC(C)C)c(C#N)c2)n1	EC50	'='	0.8	nM	9.10			UO_0000065					False	CHEMBL902464	Displacement of [35S]GTPgammaS from human S1P1 receptor expressed in CHO cells	F	BAO_0000219	cell-based format	Homo sapiens	None	None	CHO	None	CHEMBL4333	Sphingosine 1-phosphate receptor Edg-1	Homo sapiens	SINGLE PROTEIN	CHEMBL1138410	1	Scientific Literature	Bioorg. Med. Chem. Lett.	2007	CHEMBL3308072
CHEMBL190006		0	387.46	0	3.32	2	CCCCCCCCc1ccc(CC[C@@](N)(CO)COP(=O)(O)O)cc1	EC50	'='	0.68	nM	9.17			UO_0000065					False	CHEMBL902400	Activity at human recombinant S1P1 receptor expressed in CHO cells assessed as increase in calcium release by FLIPR assay	F	BAO_0000219	cell-based format	Homo sapiens	None	None	CHO	None	CHEMBL4333	Sphingosine 1-phosphate receptor Edg-1	Homo sapiens	SINGLE PROTEIN	CHEMBL1138396	1	Scientific Literature	Bioorg. Med. Chem. Lett.	2007	CHEMBL3308072
CHEMBL1213480	(S)-FTY720P	0	373.43	0	2.93	FTY720P	CCCCCCCCc1ccc(C[C@](N)(CO)COP(=O)(O)O)cc1	Inhibition						Not Active						False	CHEMBL1220617	Agonist activity at internalized human S1P1 receptor expressed in CHO cells assessed as inhibition of forskolin-stimulated cAMP formation pretreated at 10 nM for 1 hr measured after 5 hrs washout peroid	F	BAO_0000219	cell-based format	Homo sapiens	None	None	CHO	None	CHEMBL4333	Sphingosine 1-phosphate receptor Edg-1	Homo sapiens	SINGLE PROTEIN	CHEMBL1212718	1	Scientific Literature	Nat. Chem. Biol.	2009	CHEMBL3308072
CHEMBL2178812		0	544.07	1	4.57	11	Cc1cc(S(=O)(=O)Nc2cccc(-c3cc(C)c(C(=O)N[C@@H](CCN)C(=O)O)c(C)c3)c2)c(C)cc1Cl	IC50	'='	2.1	nM	8.68			UO_0000065					False	CHEMBL2183709	Antagonist activity at human S1P1R receptor expressed in CHO cell membranes by [35S]GTPgamma binding assay	F	BAO_0000219	cell-based format	Homo sapiens	None	None	CHO	None	CHEMBL4333	Sphingosine 1-phosphate receptor Edg-1	Homo sapiens	SINGLE PROTEIN	CHEMBL2176995	1	Scientific Literature	J. Med. Chem.	2012	CHEMBL3308072
CHEMBL515917		0	445.46	0	3.76	11s	C[C@](N)(COP(=O)(O)O)c1nc(-c2ccc(OCCCCc3ccccc3)cc2)c[nH]1	IC50	'='	0.9	nM	9.05			UO_0000065	20.31	0.40	5.29	6.92	False	CHEMBL980648	Displacement of [33P]sphingosine-1-phosphate from human S1P1 receptor	B	BAO_0000357	single protein format	Homo sapiens	None	None	None	None	CHEMBL4333	Sphingosine 1-phosphate receptor Edg-1	Homo sapiens	SINGLE PROTEIN	CHEMBL1138585	1	Scientific Literature	Bioorg. Med. Chem. Lett.	2009	None
CHEMBL1980392		0	354.48	0	3.80	SID103911650	CC/N=C1/S/C(=C/c2cc(C)n(-c3ccccn3)c2C)C(=O)N1CC	EC50		103.0	nM			active	UO_0000065					False	CHEMBL1963914	PUBCHEM_BIOASSAY: Late-stage fluorescence-based dose-response cell-based counterscreen assay to identify agonists of the Sphingosine 1-Phosphate Receptor 4 (S1P4): Sphingosine 1-Phosphate Receptor 1 (S1P1) agonist assay Set 2. (Class of assay: confirmatory)	F	BAO_0000219	cell-based format	None	None	None	None	None	CHEMBL4333	Sphingosine 1-phosphate receptor Edg-1	Homo sapiens	SINGLE PROTEIN	CHEMBL1201862	7	PubChem BioAssays			None
CHEMBL1910662		0	371.48	0	4.55	SID103911210	CC/N=C1\S/C(=C\c2cc(C)n(-c3ccccc3F)c2C)C(=O)N1CC	EC50	'>'	25000.0	nM			inactive	UO_0000065					False	CHEMBL1963914	PUBCHEM_BIOASSAY: Late-stage fluorescence-based dose-response cell-based counterscreen assay to identify agonists of the Sphingosine 1-Phosphate Receptor 4 (S1P4): Sphingosine 1-Phosphate Receptor 1 (S1P1) agonist assay Set 2. (Class of assay: confirmatory)	F	BAO_0000219	cell-based format	None	None	None	None	None	CHEMBL4333	Sphingosine 1-phosphate receptor Edg-1	Homo sapiens	SINGLE PROTEIN	CHEMBL1201862	7	PubChem BioAssays			None
CHEMBL187692		0	373.56	1	6.49	26 (cis)	CCCCCCCCCCCCCC1CCCC(CCP(C)(=O)O)N1	IC50	'='	16.0	nM	7.80			UO_0000065	20.87	0.43	1.31	15.80	False	CHEMBL833009	Inhibition of [33P]-S1P binding to human Sphingosine 1-phosphate receptor 1 expressed on CHO cell membranes	B	BAO_0000219	cell-based format	Homo sapiens	None	None	CHO	None	CHEMBL4333	Sphingosine 1-phosphate receptor Edg-1	Homo sapiens	SINGLE PROTEIN	CHEMBL1137868	1	Scientific Literature	Bioorg. Med. Chem. Lett.	2004	CHEMBL3308072
CHEMBL324820		0	401.48	0	4.48	25	CCCCCCCCOc1ccc(CNCCCP(=O)(O)O)cc1OCC	IC50	'='	2.5	nM	8.60			UO_0000065	21.43	0.44	4.12	9.77	False	CHEMBL800922	Binding affinity to human sphingosine 1-phosphate receptor 1 expressed in CHO cells was determined by using [33P]-S1P as radioligand	B	BAO_0000219	cell-based format	None	None	None	CHO	None	CHEMBL4333	Sphingosine 1-phosphate receptor Edg-1	Homo sapiens	SINGLE PROTEIN	CHEMBL1147471	1	Scientific Literature	Bioorg. Med. Chem. Lett.	2004	CHEMBL3308072
CHEMBL1396471		0	389.52	0	4.92	SID48426257	O=C(CSc1nnc(-c2ccco2)o1)N(C1CCCCC1)C1CCCCC1	EC50	'='	278.0	nM	6.56		Active	UO_0000065					False	CHEMBL1613881	PUBCHEM_BIOASSAY: Dose Response Cell-Based Assay for Agonists of the Sphingosine 1-Phosphate Receptor 1 (S1P1): Purchased Analogues. (Class of assay: confirmatory) [Related pubchem assays: 1192, 373, 439 ]	F	BAO_0000219	cell-based format	Homo sapiens	None	None	None	None	CHEMBL4333	Sphingosine 1-phosphate receptor Edg-1	Homo sapiens	SINGLE PROTEIN	CHEMBL1201862	7	PubChem BioAssays			None
CHEMBL1797505		0	379.50	0	4.51	5i	O=C(O)C1CCN(C/C=C/c2ccc(OCCCc3ccccc3)cc2)CC1	EC50	'='	2400.0	nM	5.62			UO_0000065					False	CHEMBL1799857	Agonist activity at human S1P1 receptor expressed in CHO cells assessed as intracellular calcium levels	F	BAO_0000219	cell-based format	Homo sapiens	None	None	CHO	None	CHEMBL4333	Sphingosine 1-phosphate receptor Edg-1	Homo sapiens	SINGLE PROTEIN	CHEMBL1795342	1	Scientific Literature	Bioorg. Med. Chem. Lett.	2011	CHEMBL3308072
CHEMBL206940		0	400.86	1	5.17	1b	Cc1cc(CCC(=O)O)ccc1-c1noc(-c2ccc(OC(C)C)c(Cl)c2)n1	EC50	'='	0.15	nM	9.82			UO_0000065					False	CHEMBL863677	Agonist activity at S1P1 receptor assessed as induction of [35S]GTP-gamma-S binding	F	BAO_0000019	assay format	Homo sapiens	None	None	None	None	CHEMBL4333	Sphingosine 1-phosphate receptor Edg-1	Homo sapiens	SINGLE PROTEIN	CHEMBL1138961	1	Scientific Literature	Bioorg. Med. Chem. Lett.	2006	None
CHEMBL117723		0	466.35	0	4.85	35	CCCCCCCCOc1c(Br)cc(CNCCCP(=O)(O)O)cc1OC	IC50	'='	4.1	nM	8.39			UO_0000065	17.98	0.42	3.54	9.53	True	CHEMBL800922	Binding affinity to human sphingosine 1-phosphate receptor 1 expressed in CHO cells was determined by using [33P]-S1P as radioligand	B	BAO_0000219	cell-based format	None	None	None	CHO	None	CHEMBL4333	Sphingosine 1-phosphate receptor Edg-1	Homo sapiens	SINGLE PROTEIN	CHEMBL1147471	1	Scientific Literature	Bioorg. Med. Chem. Lett.	2004	CHEMBL3308072
CHEMBL115970		0	369.44	0	4.28	17	CCCCCCCCC(=O)c1ccc(CNCCCP(=O)(O)O)cc1	IC50	'='	0.9	nM	9.05			UO_0000065	24.49	0.49	4.77	10.44	False	CHEMBL800922	Binding affinity to human sphingosine 1-phosphate receptor 1 expressed in CHO cells was determined by using [33P]-S1P as radioligand	B	BAO_0000219	cell-based format	None	None	None	CHO	None	CHEMBL4333	Sphingosine 1-phosphate receptor Edg-1	Homo sapiens	SINGLE PROTEIN	CHEMBL1147471	1	Scientific Literature	Bioorg. Med. Chem. Lett.	2004	CHEMBL3308072
CHEMBL2037131		0	495.46	0	4.89	21	Cn1cc(C(=O)Nc2ccc(-c3ccccc3)c(C(F)(F)F)c2)c(=O)c2cnc(CCC(=O)O)cc21	Efficacy	'='	88.0	%				UO_0000187					False	CHEMBL2038510	Agonist activity at human S1P1 receptor expressed in human U2OS cells co-expressing eGFP assessed as receptor internalization after 1 hr relative to 1-(4-(6-benzylbenzofuran-2-yl)-3-fluorobenzyl)azetidine-3-carboxylic acid	F	BAO_0000219	cell-based format	Homo sapiens	None	None	U2OS	None	CHEMBL4333	Sphingosine 1-phosphate receptor Edg-1	Homo sapiens	SINGLE PROTEIN	CHEMBL2034924	1	Scientific Literature	ACS Med. Chem. Lett.	2012	CHEMBL3307757
CHEMBL117723		0	466.35	0	4.85	4	CCCCCCCCOc1c(Br)cc(CNCCCP(=O)(O)O)cc1OC	IC50	'='	4.1	nM	8.39		Antagonist	UO_0000065	17.98	0.42	3.54	9.53	False	CHEMBL913919	Displacement of [33P]sphingosine 1 phosphate from human S1P1 receptor expressed in CHO cells	B	BAO_0000219	cell-based format	Homo sapiens	None	None	CHO	None	CHEMBL4333	Sphingosine 1-phosphate receptor Edg-1	Homo sapiens	SINGLE PROTEIN	CHEMBL1149292	1	Scientific Literature	J. Med. Chem.	2004	CHEMBL3308072
CHEMBL1221650		0	342.38	0	2.64	2b	CCCCCCc1cccc(NC(=O)[C@@H](N)CCP(=O)(O)O)c1	Ki	'='	2840.0	nM	5.55			UO_0000065					False	CHEMBL1226736	Antagonist activity at human S1P1 receptor expressed in CHO cells assessed as inhibition of SEW2871-induced [35S]GTPgamma binding	F	BAO_0000219	cell-based format	Homo sapiens	None	None	CHO	None	CHEMBL4333	Sphingosine 1-phosphate receptor Edg-1	Homo sapiens	SINGLE PROTEIN	CHEMBL1221186	1	Scientific Literature	Nat. Chem. Biol.	2006	CHEMBL3308072
CHEMBL1413076		0	222.29	0	2.39	SID26535053	Cc1cc(C(=O)N(C)C2CCCCC2)no1	EC50	'>'	50000.0	nM			Not Active	UO_0000065					False	CHEMBL1613881	PUBCHEM_BIOASSAY: Dose Response Cell-Based Assay for Agonists of the Sphingosine 1-Phosphate Receptor 1 (S1P1): Purchased Analogues. (Class of assay: confirmatory) [Related pubchem assays: 1192, 373, 439 ]	F	BAO_0000219	cell-based format	Homo sapiens	None	None	None	None	CHEMBL4333	Sphingosine 1-phosphate receptor Edg-1	Homo sapiens	SINGLE PROTEIN	CHEMBL1201862	7	PubChem BioAssays			None
CHEMBL1081646		0	314.39	0	3.06	19	CCCN(CCC)c1cc(C(=O)Nc2ccc(O)cc2)ncn1	EC50	'='	375.0	nM	6.43			UO_0000065					False	CHEMBL1101383	Agonist activity at S1P1 receptor expressed in CHO cells after 60 mins by [35S]-GTPgammaS binding assay	F	BAO_0000219	cell-based format	None	None	None	CHO	None	CHEMBL4333	Sphingosine 1-phosphate receptor Edg-1	Homo sapiens	SINGLE PROTEIN	CHEMBL1154985	1	Scientific Literature	Bioorg. Med. Chem. Lett.	2010	CHEMBL3308072
CHEMBL518292	ISOVELLERAL	0	232.32	0	2.77	SID14719329	CC1(C)C[C@H]2[C@H](C=C(C=O)[C@]3(C=O)C[C@]23C)C1	IC50	'='	4962.0	nM	5.30		Active	UO_0000065					False	CHEMBL1614525	PUBCHEM_BIOASSAY: Fluorescence-based counterscreen assay for S1P4 antagonists: Cell-based dose response high throughput screening assay to identify antagonists of the Sphingosine 1-Phosphate Receptor 1 (S1P1). (Class of assay: confirmatory) [Related pubchem assays: 1524 (Confirmation screen.), 1510 (Primary screen.)]	F	BAO_0000019	assay format	Homo sapiens	None	None	None	None	CHEMBL4333	Sphingosine 1-phosphate receptor Edg-1	Homo sapiens	SINGLE PROTEIN	CHEMBL1201862	7	PubChem BioAssays			None
CHEMBL1480031		0	361.81	0	2.94	SID24790799	CS(=O)(=O)c1ncc(Cl)c(C(=O)Nc2ccc3ccccc3c2)n1	IC50	'>'	5530.0	nM			Not Active	UO_0000065					False	CHEMBL1614525	PUBCHEM_BIOASSAY: Fluorescence-based counterscreen assay for S1P4 antagonists: Cell-based dose response high throughput screening assay to identify antagonists of the Sphingosine 1-Phosphate Receptor 1 (S1P1). (Class of assay: confirmatory) [Related pubchem assays: 1524 (Confirmation screen.), 1510 (Primary screen.)]	F	BAO_0000019	assay format	Homo sapiens	None	None	None	None	CHEMBL4333	Sphingosine 1-phosphate receptor Edg-1	Homo sapiens	SINGLE PROTEIN	CHEMBL1201862	7	PubChem BioAssays			None
CHEMBL1529115		0	391.47	0	2.15	SID24825327	Cc1ccc(NC(=O)C2=C(c3ccccc3)S(=O)(=O)CCS2(=O)=O)cc1	IC50	'='	68800.0	nM	4.16		Not Active	UO_0000065					False	CHEMBL1614525	PUBCHEM_BIOASSAY: Fluorescence-based counterscreen assay for S1P4 antagonists: Cell-based dose response high throughput screening assay to identify antagonists of the Sphingosine 1-Phosphate Receptor 1 (S1P1). (Class of assay: confirmatory) [Related pubchem assays: 1524 (Confirmation screen.), 1510 (Primary screen.)]	F	BAO_0000019	assay format	Homo sapiens	None	None	None	None	CHEMBL4333	Sphingosine 1-phosphate receptor Edg-1	Homo sapiens	SINGLE PROTEIN	CHEMBL1201862	7	PubChem BioAssays			None
CHEMBL1485168		0	304.40	0	3.41	SID3712888	Cc1ccc(S(=O)(=O)Nc2cccc3ncccc23)s1	IC50	'='	1188.0	nM	5.92		Active	UO_0000065					False	CHEMBL1614525	PUBCHEM_BIOASSAY: Fluorescence-based counterscreen assay for S1P4 antagonists: Cell-based dose response high throughput screening assay to identify antagonists of the Sphingosine 1-Phosphate Receptor 1 (S1P1). (Class of assay: confirmatory) [Related pubchem assays: 1524 (Confirmation screen.), 1510 (Primary screen.)]	F	BAO_0000019	assay format	Homo sapiens	None	None	None	None	CHEMBL4333	Sphingosine 1-phosphate receptor Edg-1	Homo sapiens	SINGLE PROTEIN	CHEMBL1201862	7	PubChem BioAssays			None
CHEMBL1537489		0	466.54	0	4.35	SID11532977	CN[C@H]1C[C@H]2O[C@@](C)([C@H]1OC)n1c3ccccc3c3c4c(c5c6ccccc6n2c5c31)C(=O)NC4	IC50	'='	662.0	nM	6.18		Active	UO_0000065					False	CHEMBL1614525	PUBCHEM_BIOASSAY: Fluorescence-based counterscreen assay for S1P4 antagonists: Cell-based dose response high throughput screening assay to identify antagonists of the Sphingosine 1-Phosphate Receptor 1 (S1P1). (Class of assay: confirmatory) [Related pubchem assays: 1524 (Confirmation screen.), 1510 (Primary screen.)]	F	BAO_0000019	assay format	Homo sapiens	None	None	None	None	CHEMBL4333	Sphingosine 1-phosphate receptor Edg-1	Homo sapiens	SINGLE PROTEIN	CHEMBL1201862	7	PubChem BioAssays			None
CHEMBL610198		0	241.08	0	2.54	SID17505437	O=c1c(Cl)c(Cl)cnn1-c1ccccc1	IC50	'='	8706.0	nM	5.06		Active	UO_0000065					False	CHEMBL1614525	PUBCHEM_BIOASSAY: Fluorescence-based counterscreen assay for S1P4 antagonists: Cell-based dose response high throughput screening assay to identify antagonists of the Sphingosine 1-Phosphate Receptor 1 (S1P1). (Class of assay: confirmatory) [Related pubchem assays: 1524 (Confirmation screen.), 1510 (Primary screen.)]	F	BAO_0000019	assay format	Homo sapiens	None	None	None	None	CHEMBL4333	Sphingosine 1-phosphate receptor Edg-1	Homo sapiens	SINGLE PROTEIN	CHEMBL1201862	7	PubChem BioAssays			None
CHEMBL1447306		0	328.38	0	3.43	SID24781057	CC1=NNC(=O)/C1=C\c1cn(-c2ccccc2)nc1-c1ccccc1	IC50	'='	6832.0	nM	5.17		Active	UO_0000065					False	CHEMBL1614525	PUBCHEM_BIOASSAY: Fluorescence-based counterscreen assay for S1P4 antagonists: Cell-based dose response high throughput screening assay to identify antagonists of the Sphingosine 1-Phosphate Receptor 1 (S1P1). (Class of assay: confirmatory) [Related pubchem assays: 1524 (Confirmation screen.), 1510 (Primary screen.)]	F	BAO_0000019	assay format	Homo sapiens	None	None	None	None	CHEMBL4333	Sphingosine 1-phosphate receptor Edg-1	Homo sapiens	SINGLE PROTEIN	CHEMBL1201862	7	PubChem BioAssays			None
CHEMBL1610831		0	320.31	0	4.11	SID14732094	O=C(/C=C/c1ccccc1)CC(O)(c1ccccc1)C(F)(F)F	IC50	'='	25880.0	nM	4.59		Not Active	UO_0000065					False	CHEMBL1614525	PUBCHEM_BIOASSAY: Fluorescence-based counterscreen assay for S1P4 antagonists: Cell-based dose response high throughput screening assay to identify antagonists of the Sphingosine 1-Phosphate Receptor 1 (S1P1). (Class of assay: confirmatory) [Related pubchem assays: 1524 (Confirmation screen.), 1510 (Primary screen.)]	F	BAO_0000019	assay format	Homo sapiens	None	None	None	None	CHEMBL4333	Sphingosine 1-phosphate receptor Edg-1	Homo sapiens	SINGLE PROTEIN	CHEMBL1201862	7	PubChem BioAssays			None
CHEMBL1425921		0	371.42	0	3.63	SID17386195	Cc1ccc(-c2nc(NC(=O)c3nn(C)cc3[N+](=O)[O-])sc2C)cc1C	IC50	'='	18100.0	nM	4.74		Not Active	UO_0000065					False	CHEMBL1614525	PUBCHEM_BIOASSAY: Fluorescence-based counterscreen assay for S1P4 antagonists: Cell-based dose response high throughput screening assay to identify antagonists of the Sphingosine 1-Phosphate Receptor 1 (S1P1). (Class of assay: confirmatory) [Related pubchem assays: 1524 (Confirmation screen.), 1510 (Primary screen.)]	F	BAO_0000019	assay format	Homo sapiens	None	None	None	None	CHEMBL4333	Sphingosine 1-phosphate receptor Edg-1	Homo sapiens	SINGLE PROTEIN	CHEMBL1201862	7	PubChem BioAssays			None
CHEMBL1535546		0	391.88	0	3.03	SID3715971	CN1/C(=C/C(=O)c2nc(S(C)(=O)=O)ncc2Cl)C(C)(C)c2ccccc21	IC50	'='	11870.0	nM	4.93		Not Active	UO_0000065					False	CHEMBL1614525	PUBCHEM_BIOASSAY: Fluorescence-based counterscreen assay for S1P4 antagonists: Cell-based dose response high throughput screening assay to identify antagonists of the Sphingosine 1-Phosphate Receptor 1 (S1P1). (Class of assay: confirmatory) [Related pubchem assays: 1524 (Confirmation screen.), 1510 (Primary screen.)]	F	BAO_0000019	assay format	Homo sapiens	None	None	None	None	CHEMBL4333	Sphingosine 1-phosphate receptor Edg-1	Homo sapiens	SINGLE PROTEIN	CHEMBL1201862	7	PubChem BioAssays			None
CHEMBL1496231		0	352.35	0	2.39	SID26659756	COC(CNC(=O)c1ccc2c3c(onc13)-c1ccccc1C2=O)OC	IC50	'='	15090.0	nM	4.82		Not Active	UO_0000065					False	CHEMBL1614525	PUBCHEM_BIOASSAY: Fluorescence-based counterscreen assay for S1P4 antagonists: Cell-based dose response high throughput screening assay to identify antagonists of the Sphingosine 1-Phosphate Receptor 1 (S1P1). (Class of assay: confirmatory) [Related pubchem assays: 1524 (Confirmation screen.), 1510 (Primary screen.)]	F	BAO_0000019	assay format	Homo sapiens	None	None	None	None	CHEMBL4333	Sphingosine 1-phosphate receptor Edg-1	Homo sapiens	SINGLE PROTEIN	CHEMBL1201862	7	PubChem BioAssays			None
CHEMBL1543295		0	371.27	0	4.34	SID14729036	O=S(=O)(c1ccc(Cl)c(Cl)c1)c1snnc1-c1ccccc1	IC50	'='	4287.0	nM	5.37		Active	UO_0000065					False	CHEMBL1614525	PUBCHEM_BIOASSAY: Fluorescence-based counterscreen assay for S1P4 antagonists: Cell-based dose response high throughput screening assay to identify antagonists of the Sphingosine 1-Phosphate Receptor 1 (S1P1). (Class of assay: confirmatory) [Related pubchem assays: 1524 (Confirmation screen.), 1510 (Primary screen.)]	F	BAO_0000019	assay format	Homo sapiens	None	None	None	None	CHEMBL4333	Sphingosine 1-phosphate receptor Edg-1	Homo sapiens	SINGLE PROTEIN	CHEMBL1201862	7	PubChem BioAssays			None
CHEMBL1585527		0	338.84	0	4.78	SID24837982	Oc1c(C(c2ccccc2Cl)N2CCCC2)ccc2cccnc12	IC50	'='	5926.0	nM	5.23		Active	UO_0000065					False	CHEMBL1614525	PUBCHEM_BIOASSAY: Fluorescence-based counterscreen assay for S1P4 antagonists: Cell-based dose response high throughput screening assay to identify antagonists of the Sphingosine 1-Phosphate Receptor 1 (S1P1). (Class of assay: confirmatory) [Related pubchem assays: 1524 (Confirmation screen.), 1510 (Primary screen.)]	F	BAO_0000019	assay format	Homo sapiens	None	None	None	None	CHEMBL4333	Sphingosine 1-phosphate receptor Edg-1	Homo sapiens	SINGLE PROTEIN	CHEMBL1201862	7	PubChem BioAssays			None
CHEMBL1334062		0	303.71	0	0.69	SID14723875	Cn1nc(-c2ccc(Cl)cc2)nc2c(=O)n(C)c(=O)nc1-2	IC50	'='	2343.0	nM	5.63		Active	UO_0000065					False	CHEMBL1614525	PUBCHEM_BIOASSAY: Fluorescence-based counterscreen assay for S1P4 antagonists: Cell-based dose response high throughput screening assay to identify antagonists of the Sphingosine 1-Phosphate Receptor 1 (S1P1). (Class of assay: confirmatory) [Related pubchem assays: 1524 (Confirmation screen.), 1510 (Primary screen.)]	F	BAO_0000019	assay format	Homo sapiens	None	None	None	None	CHEMBL4333	Sphingosine 1-phosphate receptor Edg-1	Homo sapiens	SINGLE PROTEIN	CHEMBL1201862	7	PubChem BioAssays			None
CHEMBL1526855		0	331.80	0	3.70	SID26658886	CC(=O)N(C1=C(Cl)C(=O)c2ccccc2C1=O)C1CCCCC1	IC50	'='	9504.0	nM	5.02		Active	UO_0000065					False	CHEMBL1614525	PUBCHEM_BIOASSAY: Fluorescence-based counterscreen assay for S1P4 antagonists: Cell-based dose response high throughput screening assay to identify antagonists of the Sphingosine 1-Phosphate Receptor 1 (S1P1). (Class of assay: confirmatory) [Related pubchem assays: 1524 (Confirmation screen.), 1510 (Primary screen.)]	F	BAO_0000019	assay format	Homo sapiens	None	None	None	None	CHEMBL4333	Sphingosine 1-phosphate receptor Edg-1	Homo sapiens	SINGLE PROTEIN	CHEMBL1201862	7	PubChem BioAssays			None
CHEMBL187692		0	373.56	1	6.49	26 (trans)	CCCCCCCCCCCCCC1CCCC(CCP(C)(=O)O)N1	IC50	'='	4.9	nM	8.31			UO_0000065	22.24	0.45	1.82	16.85	False	CHEMBL833009	Inhibition of [33P]-S1P binding to human Sphingosine 1-phosphate receptor 1 expressed on CHO cell membranes	B	BAO_0000219	cell-based format	Homo sapiens	None	None	CHO	None	CHEMBL4333	Sphingosine 1-phosphate receptor Edg-1	Homo sapiens	SINGLE PROTEIN	CHEMBL1137868	1	Scientific Literature	Bioorg. Med. Chem. Lett.	2004	CHEMBL3308072
CHEMBL391870		0	446.43	1	5.71	18a	Cc1cc([C@@H]2C[C@H]2C(=O)O)ccc1-c1noc(-c2ccc(OC(C)C)c(C(F)(F)F)c2)n1	EC50	'='	0.21	nM	9.68			UO_0000065					False	CHEMBL902464	Displacement of [35S]GTPgammaS from human S1P1 receptor expressed in CHO cells	F	BAO_0000219	cell-based format	Homo sapiens	None	None	CHO	None	CHEMBL4333	Sphingosine 1-phosphate receptor Edg-1	Homo sapiens	SINGLE PROTEIN	CHEMBL1138410	1	Scientific Literature	Bioorg. Med. Chem. Lett.	2007	CHEMBL3308072
CHEMBL3402530		0	418.95	0	4.08	13	Cc1nnc(C(Cc2ccccc2)NS(=O)(=O)c2ccc(Cl)cc2)n1C(C)C	EC50	'='	6340.0	nM	5.20			UO_0000065	12.41	0.25	1.12	6.76	False	CHEMBL3405777	Antagonist activity against S1P1R in human U2OS cells expressing beta-arrestin/green fluorescent protein assessed as effect on S1P-induced beta-arrestin GFP relocalization incubated for 30 mins by Hoechst 33342 staining based receptor translocation assay	B	BAO_0000219	cell-based format	Homo sapiens	None	None	U2OS	None	CHEMBL4333	Sphingosine 1-phosphate receptor Edg-1	Homo sapiens	SINGLE PROTEIN	CHEMBL3399941	1	Scientific Literature	Bioorg. Med. Chem. Lett.	2015	CHEMBL3307757
CHEMBL3402545		0	342.85	0	2.55	32	CCc1nnc(C(C)NS(=O)(=O)c2ccc(Cl)cc2)n1CC	EC50	'='	410.0	nM	6.39			UO_0000065	18.63	0.40	3.84	8.31	False	CHEMBL3405777	Antagonist activity against S1P1R in human U2OS cells expressing beta-arrestin/green fluorescent protein assessed as effect on S1P-induced beta-arrestin GFP relocalization incubated for 30 mins by Hoechst 33342 staining based receptor translocation assay	B	BAO_0000219	cell-based format	Homo sapiens	None	None	U2OS	None	CHEMBL4333	Sphingosine 1-phosphate receptor Edg-1	Homo sapiens	SINGLE PROTEIN	CHEMBL3399941	1	Scientific Literature	Bioorg. Med. Chem. Lett.	2015	CHEMBL3307757
CHEMBL3402546		0	342.85	0	2.55	33	CCc1nnc([C@@H](C)NS(=O)(=O)c2ccc(Cl)cc2)n1CC	EC50	'='	250.0	nM	6.60			UO_0000065	19.26	0.41	4.05	8.59	True	CHEMBL3405777	Antagonist activity against S1P1R in human U2OS cells expressing beta-arrestin/green fluorescent protein assessed as effect on S1P-induced beta-arrestin GFP relocalization incubated for 30 mins by Hoechst 33342 staining based receptor translocation assay	B	BAO_0000219	cell-based format	Homo sapiens	None	None	U2OS	None	CHEMBL4333	Sphingosine 1-phosphate receptor Edg-1	Homo sapiens	SINGLE PROTEIN	CHEMBL3399941	1	Scientific Literature	Bioorg. Med. Chem. Lett.	2015	CHEMBL3307757
CHEMBL515603		0	442.41	0	3.91	11a	C[C@](N)(COP(=O)(O)O)C(=O)Nc1ccc(Oc2ccc(-c3ccccc3)cc2)cc1	IC50	'='	186.0	nM	6.73			UO_0000065	15.21	0.30	2.82	5.13	False	CHEMBL980648	Displacement of [33P]sphingosine-1-phosphate from human S1P1 receptor	B	BAO_0000357	single protein format	Homo sapiens	None	None	None	None	CHEMBL4333	Sphingosine 1-phosphate receptor Edg-1	Homo sapiens	SINGLE PROTEIN	CHEMBL1138585	1	Scientific Literature	Bioorg. Med. Chem. Lett.	2009	None
CHEMBL475405		0	470.46	0	3.74	11c	C[C@](N)(COP(=O)(O)O)C(=O)Nc1ccc(OCCc2ccc(-c3ccccc3)cc2)cc1	IC50	'='	1.05	nM	8.98			UO_0000065	19.09	0.37	5.24	6.85	True	CHEMBL980648	Displacement of [33P]sphingosine-1-phosphate from human S1P1 receptor	B	BAO_0000357	single protein format	Homo sapiens	None	None	None	None	CHEMBL4333	Sphingosine 1-phosphate receptor Edg-1	Homo sapiens	SINGLE PROTEIN	CHEMBL1138585	1	Scientific Literature	Bioorg. Med. Chem. Lett.	2009	None
CHEMBL473563		0	456.44	0	3.70	11n	C[C@](N)(COP(=O)(O)O)C(=O)Nc1ccc(OCc2ccc(-c3ccccc3)cc2)cc1	IC50	'='	2.5	nM	8.60			UO_0000065	18.85	0.37	4.90	6.56	False	CHEMBL980648	Displacement of [33P]sphingosine-1-phosphate from human S1P1 receptor	B	BAO_0000357	single protein format	Homo sapiens	None	None	None	None	CHEMBL4333	Sphingosine 1-phosphate receptor Edg-1	Homo sapiens	SINGLE PROTEIN	CHEMBL1138585	1	Scientific Literature	Bioorg. Med. Chem. Lett.	2009	None
CHEMBL514170		0	479.47	0	4.61	11r	C[C@](N)(COP(=O)(O)O)c1nc(-c2ccc(OCc3ccc(-c4ccccc4)cc3)cc2)c[nH]1	IC50	'='	1.03	nM	8.99			UO_0000065	18.74	0.36	4.38	6.88	True	CHEMBL980648	Displacement of [33P]sphingosine-1-phosphate from human S1P1 receptor	B	BAO_0000357	single protein format	Homo sapiens	None	None	None	None	CHEMBL4333	Sphingosine 1-phosphate receptor Edg-1	Homo sapiens	SINGLE PROTEIN	CHEMBL1138585	1	Scientific Literature	Bioorg. Med. Chem. Lett.	2009	None
CHEMBL3358920	ETRASIMOD	3	457.49	1	6.93	(R)-4, APD334	O=C(O)C[C@H]1CCc2c1[nH]c1ccc(OCc3ccc(C4CCCC4)c(C(F)(F)F)c3)cc21	IC50	'='	1.88	nM	8.73			UO_0000065	19.07	0.36	1.80	14.00	False	CHEMBL3380989	Induction of internalization of HA-tagged human S1P1 receptor expressed in CHO cells	B	BAO_0000219	cell-based format	Homo sapiens	None	None	CHO	None	CHEMBL4333	Sphingosine 1-phosphate receptor Edg-1	Homo sapiens	SINGLE PROTEIN	CHEMBL3352115	1	Scientific Literature	ACS Med. Chem. Lett.	2014	CHEMBL3308072
CHEMBL3358912		0	457.49	1	6.93	15	O=C(O)CC1CCc2c1[nH]c1ccc(OCc3ccc(C4CCCC4)c(C(F)(F)F)c3)cc21	Emax	'='	104.0	%				UO_0000187					False	CHEMBL3380331	Agonist activity at human S1P1 receptor assessed as cAMP accumulation by HTRF assay relative to S1P	F	BAO_0000019	assay format	Homo sapiens	None	None	None	None	CHEMBL4333	Sphingosine 1-phosphate receptor Edg-1	Homo sapiens	SINGLE PROTEIN	CHEMBL3352115	1	Scientific Literature	ACS Med. Chem. Lett.	2014	None
CHEMBL3358911		0	471.52	1	7.32	14	O=C(O)CC1CCc2c1[nH]c1ccc(OCc3ccc(C4CCCCC4)c(C(F)(F)F)c3)cc21	Emax	'='	96.0	%				UO_0000187					False	CHEMBL3380331	Agonist activity at human S1P1 receptor assessed as cAMP accumulation by HTRF assay relative to S1P	F	BAO_0000019	assay format	Homo sapiens	None	None	None	None	CHEMBL4333	Sphingosine 1-phosphate receptor Edg-1	Homo sapiens	SINGLE PROTEIN	CHEMBL3352115	1	Scientific Literature	ACS Med. Chem. Lett.	2014	None
CHEMBL1374788		0	397.26	0	2.21	SID22406089	CCc1ccccc1NC(=O)CN(C)C(=O)Cn1ncc(Cl)c(Cl)c1=O	IC50	'='	13640.0	nM	4.87		Not Active	UO_0000065					False	CHEMBL1614525	PUBCHEM_BIOASSAY: Fluorescence-based counterscreen assay for S1P4 antagonists: Cell-based dose response high throughput screening assay to identify antagonists of the Sphingosine 1-Phosphate Receptor 1 (S1P1). (Class of assay: confirmatory) [Related pubchem assays: 1524 (Confirmation screen.), 1510 (Primary screen.)]	F	BAO_0000019	assay format	Homo sapiens	None	None	None	None	CHEMBL4333	Sphingosine 1-phosphate receptor Edg-1	Homo sapiens	SINGLE PROTEIN	CHEMBL1201862	7	PubChem BioAssays			None
CHEMBL590383		0	293.37	0	3.24	17	Cc1nn(C(=O)/C=C/c2ccncc2)c2c1[C@H]1[C@@H](C2)C1(C)C	EC50	'='	7.0	nM	8.15			UO_0000065					False	CHEMBL1071141	Agonist activity at human SIP1 receptor expressed in CHO cells by [35S]GTPgammaS binding assay	F	BAO_0000219	cell-based format	Homo sapiens	None	None	CHO	None	CHEMBL4333	Sphingosine 1-phosphate receptor Edg-1	Homo sapiens	SINGLE PROTEIN	CHEMBL1153175	1	Scientific Literature	Bioorg. Med. Chem. Lett.	2010	CHEMBL3308072
CHEMBL211806		0	406.36	0	4.76	13c	COc1ccc(-c2nc(-c3ccc(CCC(=O)O)cc3C)no2)cc1C(F)(F)F	EC50	'='	3.2	nM	8.49			UO_0000065					False	CHEMBL866632	Agonist activity at S1P1 receptor expressed in CHO cells measured as S1P-induced [35S]GTP-gamma-S uptake	F	BAO_0000219	cell-based format	Homo sapiens	None	None	CHO	None	CHEMBL4333	Sphingosine 1-phosphate receptor Edg-1	Homo sapiens	SINGLE PROTEIN	CHEMBL1138937	1	Scientific Literature	Bioorg. Med. Chem. Lett.	2006	CHEMBL3308072
CHEMBL2011710		0	356.43	0	4.19	11c	CCCCN(C(=O)c1ccccc1F)c1nnc(-c2cccnc2)s1	EC50	'='	316.23	nM	6.50			UO_0000065					False	CHEMBL2016148	Agonist activity at human S1P1 receptor expressed in human U2OS cells assessed as beta-arrestin-mediated receptor internalization by beta-lactamase reporter assay	F	BAO_0000219	cell-based format	Homo sapiens	None	None	U2OS	None	CHEMBL4333	Sphingosine 1-phosphate receptor Edg-1	Homo sapiens	SINGLE PROTEIN	CHEMBL2010738	1	Scientific Literature	Bioorg. Med. Chem. Lett.	2012	CHEMBL3307757
CHEMBL564231		0	411.44	0	3.92	VPC45070	CCCCCCCCc1ccc(-c2noc(C(C)(N)COP(=O)(O)O)n2)cc1	Ratio EC50	'='	24.4										False	CHEMBL1051866	Ratio of agonistic EC50 for S1P to compound for human S1P1 receptor by [35S]GTPgammaS binding assay	F	BAO_0000019	assay format	Homo sapiens	None	None	None	None	CHEMBL4333	Sphingosine 1-phosphate receptor Edg-1	Homo sapiens	SINGLE PROTEIN	CHEMBL1153511	1	Scientific Literature	Bioorg. Med. Chem.	2009	None
CHEMBL377855		0	461.51	1	6.14	16	O=C(O)CC1CNC(c2ccc(OCc3cc(-c4ccccc4)c(C(F)(F)F)s3)cc2)C1	IC50	'='	2.2	nM	8.66			UO_0000065	18.76	0.37	2.52	14.78	False	CHEMBL864688	Displacement of [33P]S1P from human S1P1 receptor expressed in CHO cells	B	BAO_0000219	cell-based format	Homo sapiens	None	None	CHO	None	CHEMBL4333	Sphingosine 1-phosphate receptor Edg-1	Homo sapiens	SINGLE PROTEIN	CHEMBL1138904	1	Scientific Literature	Bioorg. Med. Chem. Lett.	2006	CHEMBL3308072
CHEMBL210942		0	499.37	1	5.47	13l	Cc1cc(CCC(=O)O)ccc1-c1noc(-c2ccc(OC(C(F)(F)F)C(F)(F)F)c(C#N)c2)n1	EC50	'='	0.1	nM	10.00			UO_0000065					False	CHEMBL866632	Agonist activity at S1P1 receptor expressed in CHO cells measured as S1P-induced [35S]GTP-gamma-S uptake	F	BAO_0000219	cell-based format	Homo sapiens	None	None	CHO	None	CHEMBL4333	Sphingosine 1-phosphate receptor Edg-1	Homo sapiens	SINGLE PROTEIN	CHEMBL1138937	1	Scientific Literature	Bioorg. Med. Chem. Lett.	2006	CHEMBL3308072
CHEMBL378436		0	445.40	0	4.93	13k	Cc1cc(CCC(=O)O)ccc1-c1noc(-c2ccc(OC(C)C(F)(F)F)c(C#N)c2)n1	EC50	'='	0.03	nM	10.52			UO_0000065					False	CHEMBL866632	Agonist activity at S1P1 receptor expressed in CHO cells measured as S1P-induced [35S]GTP-gamma-S uptake	F	BAO_0000219	cell-based format	Homo sapiens	None	None	CHO	None	CHEMBL4333	Sphingosine 1-phosphate receptor Edg-1	Homo sapiens	SINGLE PROTEIN	CHEMBL1138937	1	Scientific Literature	Bioorg. Med. Chem. Lett.	2006	CHEMBL3308072
CHEMBL2022706		0	460.56	1	5.94	9	CCc1cc(CN2CC(C(=O)O)C2)sc1-c1cc(-c2ccc(Oc3ccccc3)cc2)on1	EC50	'='	22.0	nM	7.66			UO_0000065	16.63	0.32	1.72	10.10	False	CHEMBL2027356	Agonist activity at human S1P1 receptor by [S35]GTPgammaS binding assay	B	BAO_0000357	single protein format	Homo sapiens	None	None	None	None	CHEMBL4333	Sphingosine 1-phosphate receptor Edg-1	Homo sapiens	SINGLE PROTEIN	CHEMBL2021897	1	Scientific Literature	Bioorg. Med. Chem. Lett.	2012	None
CHEMBL2022705		0	460.56	1	5.94	13	CCc1cc(CN2CC(C(=O)O)C2)sc1-c1cc(-c2ccc(Oc3ccccc3)cc2)no1	EC50	'='	15.0	nM	7.82			UO_0000065	16.99	0.32	1.88	10.32	False	CHEMBL2027356	Agonist activity at human S1P1 receptor by [S35]GTPgammaS binding assay	B	BAO_0000357	single protein format	Homo sapiens	None	None	None	None	CHEMBL4333	Sphingosine 1-phosphate receptor Edg-1	Homo sapiens	SINGLE PROTEIN	CHEMBL2021897	1	Scientific Literature	Bioorg. Med. Chem. Lett.	2012	None
CHEMBL2022909		0	440.63	1	6.05	24i	CCc1cc(CN2CC(C(=O)O)C2)sc1-c1ncc(-c2ccc(C(C)C)c(C)c2)s1	EC50	'='	3.5	nM	8.46			UO_0000065	19.19	0.38	2.41	15.83	False	CHEMBL2027356	Agonist activity at human S1P1 receptor by [S35]GTPgammaS binding assay	B	BAO_0000357	single protein format	Homo sapiens	None	None	None	None	CHEMBL4333	Sphingosine 1-phosphate receptor Edg-1	Homo sapiens	SINGLE PROTEIN	CHEMBL2021897	1	Scientific Literature	Bioorg. Med. Chem. Lett.	2012	None
CHEMBL2018454		0	537.62	1	4.89	1	CN(CC(=O)NC(COCc1ccccc1)C(=O)Nc1ccc(Oc2ccccc2)cc1)C(=O)c1ccccc1	IC50	'='	718.0	nM	6.14			UO_0000065					False	CHEMBL2020534	Antagonist activity at S1P1 receptor expressed in HEK293 cells assessed as inhibition of S1P-induced cAMP response after 90 mins by spectrophotometry	F	BAO_0000219	cell-based format	None	None	None	HEK293	None	CHEMBL4333	Sphingosine 1-phosphate receptor Edg-1	Homo sapiens	SINGLE PROTEIN	CHEMBL2016445	1	Scientific Literature	J. Med. Chem.	2012	CHEMBL3307715
CHEMBL2018454		0	537.62	1	4.89	1	CN(CC(=O)NC(COCc1ccccc1)C(=O)Nc1ccc(Oc2ccccc2)cc1)C(=O)c1ccccc1	IC50	'='	2800.0	nM	5.55			UO_0000065					False	CHEMBL2020535	Antagonist activity at S1P1 receptor expressed in HEK293 cells assessed as inhibition of S1P-induced tango beta-arrestin recruitment preincubated for 30 mins prior S1P addition measured after 16 to 18 hrs by luciferase reporter gene assay	F	BAO_0000219	cell-based format	None	None	None	HEK293	None	CHEMBL4333	Sphingosine 1-phosphate receptor Edg-1	Homo sapiens	SINGLE PROTEIN	CHEMBL2016445	1	Scientific Literature	J. Med. Chem.	2012	CHEMBL3307715
CHEMBL3799701		0	458.52	0	4.92	5e	CCCCc1c(-c2nc(-c3ccc(CN4CC(C(=O)O)C4)cc3)no2)noc1-c1ccccc1	EC50	'='	0.27	nM	9.57			UO_0000065	20.87	0.38	4.65	9.07	False	CHEMBL3801746	Agonist activity at human S1P1 receptor expressed in CHO cell membranes after 45 mins by [35S]-GTPgammaS binding assay	B	BAO_0000219	cell-based format	Homo sapiens	None	None	CHO	None	CHEMBL4333	Sphingosine 1-phosphate receptor Edg-1	Homo sapiens	SINGLE PROTEIN	CHEMBL3797106	1	Scientific Literature	J. Med. Chem.	2016	CHEMBL3308072
CHEMBL3800513		0	444.49	0	4.70	5g	CC(C)c1c(-c2nc(-c3ccc(CN4CC(C(=O)O)C4)cc3)no2)noc1-c1ccccc1	EC50	'='	1.3	nM	8.89			UO_0000065	19.99	0.37	4.19	8.42	False	CHEMBL3801746	Agonist activity at human S1P1 receptor expressed in CHO cell membranes after 45 mins by [35S]-GTPgammaS binding assay	B	BAO_0000219	cell-based format	Homo sapiens	None	None	CHO	None	CHEMBL4333	Sphingosine 1-phosphate receptor Edg-1	Homo sapiens	SINGLE PROTEIN	CHEMBL3797106	1	Scientific Literature	J. Med. Chem.	2016	CHEMBL3308072
CHEMBL78452		0	443.99	1	5.35	5a	CCCCCCCCCCCCC/C=C/[C@@H](O)[C@@H](N)COP(=O)(OC)OC.Cl	Relative binding affinity						Not Active						False	CHEMBL677464	In vitro binding affinity towards Endothelial differentiation G-protein coupled receptor 1 in CHO cells using [3H]S1P as radioligand relative to SIP; Not active	B	BAO_0000219	cell-based format	None	None	None	CHO	None	CHEMBL4333	Sphingosine 1-phosphate receptor Edg-1	Homo sapiens	SINGLE PROTEIN	CHEMBL1136264	1	Scientific Literature	Bioorg. Med. Chem. Lett.	2003	CHEMBL3308072
CHEMBL1797509		0	405.54	0	4.82	10d	CC1=C(CN2CC(C(=O)O)C2)CCc2cc(OCCCCc3ccccc3)ccc21	EC50	'='	2.9	nM	8.54			UO_0000065					False	CHEMBL1799857	Agonist activity at human S1P1 receptor expressed in CHO cells assessed as intracellular calcium levels	F	BAO_0000219	cell-based format	Homo sapiens	None	None	CHO	None	CHEMBL4333	Sphingosine 1-phosphate receptor Edg-1	Homo sapiens	SINGLE PROTEIN	CHEMBL1795342	1	Scientific Literature	Bioorg. Med. Chem. Lett.	2011	CHEMBL3308072
CHEMBL1651854		0	432.52	1	5.21	4a	O=C(O)C1CN(Cc2ccc(-c3nc4ccc(Cc5ccccc5)cc4s3)c(F)c2)C1	EC50	'='	221.0	nM	6.66			UO_0000065	15.39	0.29	1.45	12.46	True	CHEMBL1655488	Induction of human GFP-tagged chimeric S1P1R internalization in human U2Os cells by fluorescence microscopy	B	BAO_0000219	cell-based format	Homo sapiens	None	None	U2OS	None	CHEMBL4333	Sphingosine 1-phosphate receptor Edg-1	Homo sapiens	SINGLE PROTEIN	CHEMBL1649108	1	Scientific Literature	ACS Med. Chem. Lett.	2011	CHEMBL3307757
CHEMBL1651700		0	363.46	0	4.96	1	CCCCc1ccc2oc(-c3ccc(CN4CC(C(=O)O)C4)cc3)cc2c1	EC50	'='	350.0	nM	6.46			UO_0000065					False	CHEMBL1657527	Agonist activity at human S1P1R expressed in CHO cells assessed as stimulation of [35S]GTPgammaS binding	F	BAO_0000219	cell-based format	Homo sapiens	None	None	CHO	None	CHEMBL4333	Sphingosine 1-phosphate receptor Edg-1	Homo sapiens	SINGLE PROTEIN	CHEMBL1649104	1	Scientific Literature	ACS Med. Chem. Lett.	2011	CHEMBL3308072
CHEMBL1651703		0	389.50	1	5.66	4	O=C(O)C1CN(Cc2ccc(-c3cc4cc(C5CCCCC5)ccc4o3)cc2)C1	EC50	'='	600.0	nM	6.22			UO_0000065					False	CHEMBL1657527	Agonist activity at human S1P1R expressed in CHO cells assessed as stimulation of [35S]GTPgammaS binding	F	BAO_0000219	cell-based format	Homo sapiens	None	None	CHO	None	CHEMBL4333	Sphingosine 1-phosphate receptor Edg-1	Homo sapiens	SINGLE PROTEIN	CHEMBL1649104	1	Scientific Literature	ACS Med. Chem. Lett.	2011	CHEMBL3308072
CHEMBL1651708		0	390.48	0	4.61	9	O=C(O)C1CN(Cc2ccc(-c3cc4cc(N5CCCCC5)ccc4o3)cc2)C1	EC50	'='	1500.0	nM	5.82			UO_0000065					False	CHEMBL1657527	Agonist activity at human S1P1R expressed in CHO cells assessed as stimulation of [35S]GTPgammaS binding	F	BAO_0000219	cell-based format	Homo sapiens	None	None	CHO	None	CHEMBL4333	Sphingosine 1-phosphate receptor Edg-1	Homo sapiens	SINGLE PROTEIN	CHEMBL1649104	1	Scientific Literature	ACS Med. Chem. Lett.	2011	CHEMBL3308072
CHEMBL1651715		0	390.48	1	5.06	16	O=C(O)C1CN(Cc2ccc(-c3cc4cc(C5CCCCC5)ccc4o3)nc2)C1	EC50	'='	720.0	nM	6.14			UO_0000065					False	CHEMBL1657527	Agonist activity at human S1P1R expressed in CHO cells assessed as stimulation of [35S]GTPgammaS binding	F	BAO_0000219	cell-based format	Homo sapiens	None	None	CHO	None	CHEMBL4333	Sphingosine 1-phosphate receptor Edg-1	Homo sapiens	SINGLE PROTEIN	CHEMBL1649104	1	Scientific Literature	ACS Med. Chem. Lett.	2011	CHEMBL3308072
CHEMBL1651714		0	413.90	1	5.45	15	CCCCOc1ccc2oc(-c3ccc(CN4CC(C(=O)O)C4)cc3Cl)cc2c1	Efficacy	'='	104.0	%				UO_0000187					False	CHEMBL1657530	Induction of human GFP-tagged chimeric S1P1R internalization in human U2Os cells by fluorescence microscopy relative to 1-(4-(6-benzylbenzofuran-2-yl)-3-fluorobenzyl)azetidine-3-carboxylic acid	B	BAO_0000219	cell-based format	Homo sapiens	None	None	U2OS	None	CHEMBL4333	Sphingosine 1-phosphate receptor Edg-1	Homo sapiens	SINGLE PROTEIN	CHEMBL1649104	1	Scientific Literature	ACS Med. Chem. Lett.	2011	CHEMBL3307757
CHEMBL1651720		0	395.43	0	4.54	21	O=C(O)C1CN(Cc2ccc(-c3cc4cc(OCC5CC5)ccc4o3)c(F)c2)C1	Efficacy	'='	156.0	%				UO_0000187					False	CHEMBL1657530	Induction of human GFP-tagged chimeric S1P1R internalization in human U2Os cells by fluorescence microscopy relative to 1-(4-(6-benzylbenzofuran-2-yl)-3-fluorobenzyl)azetidine-3-carboxylic acid	B	BAO_0000219	cell-based format	Homo sapiens	None	None	U2OS	None	CHEMBL4333	Sphingosine 1-phosphate receptor Edg-1	Homo sapiens	SINGLE PROTEIN	CHEMBL1649104	1	Scientific Literature	ACS Med. Chem. Lett.	2011	CHEMBL3307757
CHEMBL1651714		0	413.90	1	5.45	15	CCCCOc1ccc2oc(-c3ccc(CN4CC(C(=O)O)C4)cc3Cl)cc2c1	EC50	'='	158.0	nM	6.80			UO_0000065	16.43	0.32	1.35	10.81	False	CHEMBL1657529	Induction of human GFP-tagged chimeric S1P1R internalization in human U2Os cells by fluorescence microscopy	B	BAO_0000219	cell-based format	Homo sapiens	None	None	U2OS	None	CHEMBL4333	Sphingosine 1-phosphate receptor Edg-1	Homo sapiens	SINGLE PROTEIN	CHEMBL1649104	1	Scientific Literature	ACS Med. Chem. Lett.	2011	CHEMBL3307757
CHEMBL1095833		0	460.98	0	4.27	8bo, ACT-128800	CCC/N=C1\S/C(=C\c2ccc(OC[C@@H](O)CO)c(Cl)c2)C(=O)N1c1ccccc1C	IC50	'='	6.0	nM	8.22			UO_0000065	17.84	0.36	3.95	9.98	False	CHEMBL1111160	Displacement of [33P]S1P from human recombinant S1P1 receptor expressed in HEK cells by scintillation counting	B	BAO_0000219	cell-based format	Homo sapiens	None	None	HEK293	None	CHEMBL4333	Sphingosine 1-phosphate receptor Edg-1	Homo sapiens	SINGLE PROTEIN	CHEMBL1157829	1	Scientific Literature	J. Med. Chem.	2010	CHEMBL3307715
CHEMBL208648		0	467.52	1	5.82	22h	O=C(O)C[C@@H]1CN[C@@H](c2ccc(-c3noc(-c4ccc(C5CCC(F)(F)CC5)cc4)n3)cc2)C1	IC50	'='	2.0	nM	8.70			UO_0000065	18.61	0.35	2.88	9.86	False	CHEMBL864688	Displacement of [33P]S1P from human S1P1 receptor expressed in CHO cells	B	BAO_0000219	cell-based format	Homo sapiens	None	None	CHO	None	CHEMBL4333	Sphingosine 1-phosphate receptor Edg-1	Homo sapiens	SINGLE PROTEIN	CHEMBL1138904	1	Scientific Literature	Bioorg. Med. Chem. Lett.	2006	CHEMBL3308072
CHEMBL211006		0	417.51	1	5.19	22c	O=C(O)C[C@@H]1CN[C@@H](c2ccc(-c3noc(-c4ccc(C5CCCC5)cc4)n3)cc2)C1	IC50	'='	1.0	nM	9.00			UO_0000065	21.56	0.40	3.81	10.20	False	CHEMBL864688	Displacement of [33P]S1P from human S1P1 receptor expressed in CHO cells	B	BAO_0000219	cell-based format	Homo sapiens	None	None	CHO	None	CHEMBL4333	Sphingosine 1-phosphate receptor Edg-1	Homo sapiens	SINGLE PROTEIN	CHEMBL1138904	1	Scientific Literature	Bioorg. Med. Chem. Lett.	2006	CHEMBL3308072
CHEMBL211505		0	391.43	0	4.39	13i	Cc1cc(CCC(=O)O)ccc1-c1noc(-c2ccc(OC(C)C)c(C#N)c2)n1	EC50	'<'	0.08	nM				UO_0000065					False	CHEMBL866632	Agonist activity at S1P1 receptor expressed in CHO cells measured as S1P-induced [35S]GTP-gamma-S uptake	F	BAO_0000219	cell-based format	Homo sapiens	None	None	CHO	None	CHEMBL4333	Sphingosine 1-phosphate receptor Edg-1	Homo sapiens	SINGLE PROTEIN	CHEMBL1138937	1	Scientific Literature	Bioorg. Med. Chem. Lett.	2006	CHEMBL3308072
CHEMBL1950566		0	447.54	0	4.79	6	O=C(O)CNCCc1ccc(-c2nc3ccc(C4(c5ccccc5)CC4)nc3s2)c(F)c1	EC50	'='	2.0	nM	8.70			UO_0000065					False	CHEMBL1955294	Agonist activity at eGFP-tagged human S1P1 receptor expressed in U2OS cells assessed as receptor internalization after 1 hr by Hoechst dye-based microscopic analysis	F	BAO_0000219	cell-based format	Homo sapiens	None	None	U2OS	None	CHEMBL4333	Sphingosine 1-phosphate receptor Edg-1	Homo sapiens	SINGLE PROTEIN	CHEMBL1949573	1	Scientific Literature	Bioorg. Med. Chem. Lett.	2012	CHEMBL3307757
CHEMBL366208	FINGOLIMOD PHOSPHATE	0	387.46	0	3.32	2, FTY720-P	CCCCCCCCc1ccc(CC[C@](N)(CO)COP(=O)(O)O)cc1	EC50	'='	0.37	nM	9.43			UO_0000065					True	CHEMBL1952569	Agonist activity at human S1P1 receptor expressed in CHO-K1 cells by [35S]GTPgammaS binding assay	F	BAO_0000219	cell-based format	Homo sapiens	None	None	CHO-K1	None	CHEMBL4333	Sphingosine 1-phosphate receptor Edg-1	Homo sapiens	SINGLE PROTEIN	CHEMBL1949603	1	Scientific Literature	ACS Med. Chem. Lett.	2011	CHEMBL3307512
CHEMBL1951304		0	461.54	1	5.34	10b, CS-200	CCc1cc(CN2CC(C(=O)O)C2)sc1-c1noc(-c2ccc(Oc3ccccc3)cc2)n1	EC50	'='	4.0	nM	8.40			UO_0000065					True	CHEMBL1953076	Agonist activity at human S1P1 receptor assessed as stimulation of [35S]GTPgamma binding	F	BAO_0000019	assay format	Homo sapiens	None	None	None	None	CHEMBL4333	Sphingosine 1-phosphate receptor Edg-1	Homo sapiens	SINGLE PROTEIN	CHEMBL1949506	1	Scientific Literature	Bioorg. Med. Chem. Lett.	2012	None
CHEMBL376624		0	650.88	2	8.98	34Z	CCCCCCCCCCCCCCCCOc1ccc(/C(=N\NS(=O)(=O)c2cccc(C(=O)O)c2)c2ccccc2)cc1OC	Inhibition	'='	1.0	%				UO_0000187					False	CHEMBL912000	Activity at human S1P1 receptor assessed as inhibition of S1P-induced intracellular calcium mobilization in CHO-K1 cells at 10 uM	F	BAO_0000219	cell-based format	Homo sapiens	None	None	CHO-K1	None	CHEMBL4333	Sphingosine 1-phosphate receptor Edg-1	Homo sapiens	SINGLE PROTEIN	CHEMBL1141397	1	Scientific Literature	J. Med. Chem.	2007	CHEMBL3307512
CHEMBL218447		0	664.87	2	8.67	33E	CCCCCCCCCCCCCCCCOc1ccc(/C(=N/NS(=O)(=O)c2cc(C(=O)O)cc(C(=O)O)c2)c2ccccc2)cc1	Inhibition	'='	17.2	%				UO_0000187					False	CHEMBL912000	Activity at human S1P1 receptor assessed as inhibition of S1P-induced intracellular calcium mobilization in CHO-K1 cells at 10 uM	F	BAO_0000219	cell-based format	Homo sapiens	None	None	CHO-K1	None	CHEMBL4333	Sphingosine 1-phosphate receptor Edg-1	Homo sapiens	SINGLE PROTEIN	CHEMBL1141397	1	Scientific Literature	J. Med. Chem.	2007	CHEMBL3307512
CHEMBL389880		0	465.47	1	5.67	23	O=C(O)C1CN(Cc2ccc(OCc3cc(-c4ccccc4)c(C(F)(F)F)s3)c(F)c2)C1	EC50	'='	1.3	nM	8.89		Agonist	UO_0000065					False	CHEMBL913926	Activity at human S1P1 receptor expressed in CHO cells by [35S]GTPgammaS binding assay	F	BAO_0000219	cell-based format	Homo sapiens	None	None	CHO	None	CHEMBL4333	Sphingosine 1-phosphate receptor Edg-1	Homo sapiens	SINGLE PROTEIN	CHEMBL1149292	1	Scientific Literature	J. Med. Chem.	2004	CHEMBL3308072
CHEMBL224599		0	526.37	2	6.29	21	O=C(O)C1CN(Cc2ccc(OCc3cc(-c4ccccc4)c(C(F)(F)F)s3)c(Br)c2)C1	EC50	'='	3.3	nM	8.48		Agonist	UO_0000065					False	CHEMBL913926	Activity at human S1P1 receptor expressed in CHO cells by [35S]GTPgammaS binding assay	F	BAO_0000219	cell-based format	Homo sapiens	None	None	CHO	None	CHEMBL4333	Sphingosine 1-phosphate receptor Edg-1	Homo sapiens	SINGLE PROTEIN	CHEMBL1149292	1	Scientific Literature	J. Med. Chem.	2004	CHEMBL3308072
CHEMBL1300662		0	278.27	0	1.07	SID4244583	C=CCn1c(=O)c(C#N)cc2c(=O)n3ccccc3nc21	EC50	'='	24600.0	nM	4.61		inactive	UO_0000065					False	CHEMBL1613883	PUBCHEM_BIOASSAY: Fluorescence-based counterscreen assay for S1P4 agonists: Cell-based dose response high throughput screening assay to identify agonists of the Sphingosine 1-Phosphate Receptor 1 (S1P1). (Class of assay: confirmatory) [Related pubchem assays (depositor defined):AID1509, AID1523, AID1801, AID463107, AID463118, AID463119, AID463122, AID463123, AID463129, AID463225, AID504400, AID50…	F	BAO_0000019	assay format	Homo sapiens	None	None	None	None	CHEMBL4333	Sphingosine 1-phosphate receptor Edg-1	Homo sapiens	SINGLE PROTEIN	CHEMBL1201862	7	PubChem BioAssays			None
CHEMBL3973465		0	385.41	0	4.54	BDBM192124	O=c1cc(-c2noc(CCC3(c4cc(F)cc(F)c4)CCCCC3)n2)cc[nH]1	IC50	'='	13.0	nM	7.89		344015	UO_0000065	20.46	0.38	3.35	10.99	True	CHEMBL3887587	null: Membranes were prepared from CHO cells expressing human S1P1. Cells pellets (1x108 cells/pellet) were suspended in buffer containing 20 mM HEPES, pH 7.5, 50 mM NaCl, 2 mM EDTA and Protease Inhibitor cocktail (Roche), and disrupted on ice using the Polytron homogenizer. The homogenate was centrifuged at 20,000 rpm (48,000 g) and the supernatant was discarded. The membrane pellets were resusp…	B	BAO_0000219	cell-based format	Homo sapiens	None	None	CHO	None	CHEMBL4333	Sphingosine 1-phosphate receptor Edg-1	Homo sapiens	SINGLE PROTEIN	CHEMBL3886365	37	BindingDB Database		2015	CHEMBL3308072
CHEMBL3934569		0	399.44	0	4.85	BDBM192123	Cc1ccc(-c2noc(CCC3(c4cc(F)cc(F)c4)CCCCC3)n2)c(=O)[nH]1	IC50	'='	1300.0	nM	5.89		344014	UO_0000065	14.74	0.28	1.04	8.20	False	CHEMBL3887587	null: Membranes were prepared from CHO cells expressing human S1P1. Cells pellets (1x108 cells/pellet) were suspended in buffer containing 20 mM HEPES, pH 7.5, 50 mM NaCl, 2 mM EDTA and Protease Inhibitor cocktail (Roche), and disrupted on ice using the Polytron homogenizer. The homogenate was centrifuged at 20,000 rpm (48,000 g) and the supernatant was discarded. The membrane pellets were resusp…	B	BAO_0000219	cell-based format	Homo sapiens	None	None	CHO	None	CHEMBL4333	Sphingosine 1-phosphate receptor Edg-1	Homo sapiens	SINGLE PROTEIN	CHEMBL3886365	37	BindingDB Database		2015	CHEMBL3308072
CHEMBL3686140		0	529.48	1	3.71	BDBM131715	CN(C)C(=O)CCNC(=O)C(O)c1ccc(-c2noc(-c3onc(-c4ccccc4)c3C(F)(F)F)n2)cc1	IC50	'='	0.3	nM	9.52		263894	UO_0000065	17.99	0.34	5.81	7.08	False	CHEMBL3705475	Binding Assay: Membranes were prepared from CHO cells expressing human S1P1. Cells were dissociated in buffer containing 20 mM HEPES, pH 7.5, 50 mM NaCl, 2 mM EDTA and Protease Inhibitor cocktail (Roche), and disrupted on ice using the Polytron homogenizer. The homogenate was centrifuged at 20,000 rpm (48,000 G) and the supernatant was discarded. The membrane pellets were resuspended in buffer co…	B	BAO_0000219	cell-based format	Homo sapiens	None	None	CHO	None	CHEMBL4333	Sphingosine 1-phosphate receptor Edg-1	Homo sapiens	SINGLE PROTEIN	CHEMBL3638508	37	BindingDB Database		2014	CHEMBL3308072
CHEMBL1651853		0	433.51	0	4.60	3d	O=C(O)C1CN(Cc2ccc(-c3nc4cc(Cc5ccccc5)cnc4s3)c(F)c2)C1	Efficacy	'='	125.0	%				UO_0000187					False	CHEMBL1655489	Induction of human GFP-tagged chimeric S1P1R internalization in human U2Os cells by fluorescence microscopy relative to 1-(4-(6-benzylbenzofuran-2-yl)-3-fluorobenzyl)azetidine-3-carboxylic acid	B	BAO_0000219	cell-based format	Homo sapiens	None	None	U2OS	None	CHEMBL4333	Sphingosine 1-phosphate receptor Edg-1	Homo sapiens	SINGLE PROTEIN	CHEMBL1649108	1	Scientific Literature	ACS Med. Chem. Lett.	2011	CHEMBL3307757
CHEMBL1651857		0	433.51	0	4.60	4d	O=C(O)C1CN(Cc2ccc(-c3nc4ccc(Cc5ccccc5)nc4s3)c(F)c2)C1	Efficacy	'='	92.0	%				UO_0000187					False	CHEMBL1655489	Induction of human GFP-tagged chimeric S1P1R internalization in human U2Os cells by fluorescence microscopy relative to 1-(4-(6-benzylbenzofuran-2-yl)-3-fluorobenzyl)azetidine-3-carboxylic acid	B	BAO_0000219	cell-based format	Homo sapiens	None	None	U2OS	None	CHEMBL4333	Sphingosine 1-phosphate receptor Edg-1	Homo sapiens	SINGLE PROTEIN	CHEMBL1649108	1	Scientific Literature	ACS Med. Chem. Lett.	2011	CHEMBL3307757
CHEMBL1651856		0	433.51	0	4.60	4c	O=C(O)C1CN(Cc2ccc(-c3nc4cnc(Cc5ccccc5)cc4s3)c(F)c2)C1	EC50	'='	3980.0	nM	5.40			UO_0000065	12.46	0.24	0.80	8.14	False	CHEMBL1655488	Induction of human GFP-tagged chimeric S1P1R internalization in human U2Os cells by fluorescence microscopy	B	BAO_0000219	cell-based format	Homo sapiens	None	None	U2OS	None	CHEMBL4333	Sphingosine 1-phosphate receptor Edg-1	Homo sapiens	SINGLE PROTEIN	CHEMBL1649108	1	Scientific Literature	ACS Med. Chem. Lett.	2011	CHEMBL3307757
CHEMBL1651855		0	433.51	0	4.60	4b	O=C(O)C1CN(Cc2ccc(-c3nc4ncc(Cc5ccccc5)cc4s3)c(F)c2)C1	EC50	'='	1600.0	nM	5.80			UO_0000065	13.37	0.26	1.20	8.74	False	CHEMBL1655488	Induction of human GFP-tagged chimeric S1P1R internalization in human U2Os cells by fluorescence microscopy	B	BAO_0000219	cell-based format	Homo sapiens	None	None	U2OS	None	CHEMBL4333	Sphingosine 1-phosphate receptor Edg-1	Homo sapiens	SINGLE PROTEIN	CHEMBL1649108	1	Scientific Literature	ACS Med. Chem. Lett.	2011	CHEMBL3307757
CHEMBL1651862		0	473.57	1	5.48	5e	O=C(O)C1CN(Cc2ccc(-c3nc4ccc(C5(c6ccccc6)CCC5)nc4s3)c(F)c2)C1	EC50	'='	119.0	nM	6.92			UO_0000065	14.62	0.28	1.44	10.44	False	CHEMBL1655488	Induction of human GFP-tagged chimeric S1P1R internalization in human U2Os cells by fluorescence microscopy	B	BAO_0000219	cell-based format	Homo sapiens	None	None	U2OS	None	CHEMBL4333	Sphingosine 1-phosphate receptor Edg-1	Homo sapiens	SINGLE PROTEIN	CHEMBL1649108	1	Scientific Literature	ACS Med. Chem. Lett.	2011	CHEMBL3307757
CHEMBL1651858		0	447.54	1	5.17	5a	C[C@@H](c1ccccc1)c1ccc2nc(-c3ccc(CN4CC(C(=O)O)C4)cc3F)sc2n1	EC50	'='	35.0	nM	7.46			UO_0000065	16.66	0.32	2.29	11.24	False	CHEMBL1655488	Induction of human GFP-tagged chimeric S1P1R internalization in human U2Os cells by fluorescence microscopy	B	BAO_0000219	cell-based format	Homo sapiens	None	None	U2OS	None	CHEMBL4333	Sphingosine 1-phosphate receptor Edg-1	Homo sapiens	SINGLE PROTEIN	CHEMBL1649108	1	Scientific Literature	ACS Med. Chem. Lett.	2011	CHEMBL3307757
CHEMBL1651850		0	432.52	1	5.21	1	O=C(O)C1CN(Cc2ccc(-c3nc4cc(Cc5ccccc5)ccc4s3)c(F)c2)C1	Efficacy	'='	102.0	%				UO_0000187					False	CHEMBL1941546	Agonist activity at human S1P1 receptor expressed in U20S cells coexpressing eGFP assessed as receptor internalization after 1 hr by microscopy analysis relative to S1P1	F	BAO_0000219	cell-based format	Homo sapiens	None	None	U2OS	None	CHEMBL4333	Sphingosine 1-phosphate receptor Edg-1	Homo sapiens	SINGLE PROTEIN	CHEMBL1938383	1	Scientific Literature	Bioorg. Med. Chem. Lett.	2012	CHEMBL3307757
CHEMBL1938929		0	453.54	0	4.24	11a	O=C(O)C1CN(Cc2ccc(-c3nc4ccc(C(=O)N5CCCCC5)cc4s3)c(F)c2)C1	Efficacy	'='	95.0	%				UO_0000187					False	CHEMBL1941546	Agonist activity at human S1P1 receptor expressed in U20S cells coexpressing eGFP assessed as receptor internalization after 1 hr by microscopy analysis relative to S1P1	F	BAO_0000219	cell-based format	Homo sapiens	None	None	U2OS	None	CHEMBL4333	Sphingosine 1-phosphate receptor Edg-1	Homo sapiens	SINGLE PROTEIN	CHEMBL1938383	1	Scientific Literature	Bioorg. Med. Chem. Lett.	2012	CHEMBL3307757
CHEMBL1086170		0	371.46	0	4.25	4	CCCCCCCOc1ccc(CC[C@](C)(N)CCP(=O)(O)O)cc1	EC50	'='	20.0	nM	7.70			UO_0000065	20.73	0.42	3.45	8.30	False	CHEMBL1101461	Agonist activity at human S1P1 receptor expressed in CHO cells assessed as induction of [S35]GTPgammaS binding	B	BAO_0000219	cell-based format	Homo sapiens	None	None	CHO	None	CHEMBL4333	Sphingosine 1-phosphate receptor Edg-1	Homo sapiens	SINGLE PROTEIN	CHEMBL1155374	1	Scientific Literature	Bioorg. Med. Chem. Lett.	2010	CHEMBL3308072
CHEMBL2018463		0	498.55	1	5.50	10	O=C(Cc1ccccc1F)N[C@@H](COCc1ccccc1)C(=O)Nc1ccc(Oc2ccccc2)cc1	IC50	'='	500.0	nM	6.30			UO_0000065					False	CHEMBL2020534	Antagonist activity at S1P1 receptor expressed in HEK293 cells assessed as inhibition of S1P-induced cAMP response after 90 mins by spectrophotometry	F	BAO_0000219	cell-based format	None	None	None	HEK293	None	CHEMBL4333	Sphingosine 1-phosphate receptor Edg-1	Homo sapiens	SINGLE PROTEIN	CHEMBL2016445	1	Scientific Literature	J. Med. Chem.	2012	CHEMBL3307715
CHEMBL2018572		0	517.54	1	4.45	ent-37	O=C(Nc1ccc(Oc2ccc(F)cc2)cc1)[C@H]1C[C@H](Cc2ccc(F)cc2)CN1C(=O)Cn1ccnn1	IC50	'>'	1000.0	nM				UO_0000065					False	CHEMBL2020534	Antagonist activity at S1P1 receptor expressed in HEK293 cells assessed as inhibition of S1P-induced cAMP response after 90 mins by spectrophotometry	F	BAO_0000219	cell-based format	None	None	None	HEK293	None	CHEMBL4333	Sphingosine 1-phosphate receptor Edg-1	Homo sapiens	SINGLE PROTEIN	CHEMBL2016445	1	Scientific Literature	J. Med. Chem.	2012	CHEMBL3307715
CHEMBL2336063		0	466.50	1	5.85	24	C/C(=N\OCc1ccc(C2CCCCC2)c(C(F)(F)F)c1)c1ccc(CNCCC(=O)O)o1	Emax	'='	100.0	%				UO_0000187					False	CHEMBL2341526	Agonist activity at human S1P1 receptor transfected in CHO cells at 10 uM incubated for 10 to 15 mins prior to GTPgamma35S addition measured after 120 mins by GTPgamma35S binding assay relative to S1P	B	BAO_0000219	cell-based format	Homo sapiens	None	None	CHO	None	CHEMBL4333	Sphingosine 1-phosphate receptor Edg-1	Homo sapiens	SINGLE PROTEIN	CHEMBL2331139	1	Scientific Literature	ACS Med. Chem. Lett.	2013	CHEMBL3308072
CHEMBL1468847		0	317.56	0	3.09	SID14719127	O=C(Cn1ncc(Cl)c(Cl)c1=O)c1ccc(Cl)cc1	IC50	'='	7276.0	nM	5.14		Active	UO_0000065					False	CHEMBL1614525	PUBCHEM_BIOASSAY: Fluorescence-based counterscreen assay for S1P4 antagonists: Cell-based dose response high throughput screening assay to identify antagonists of the Sphingosine 1-Phosphate Receptor 1 (S1P1). (Class of assay: confirmatory) [Related pubchem assays: 1524 (Confirmation screen.), 1510 (Primary screen.)]	F	BAO_0000019	assay format	Homo sapiens	None	None	None	None	CHEMBL4333	Sphingosine 1-phosphate receptor Edg-1	Homo sapiens	SINGLE PROTEIN	CHEMBL1201862	7	PubChem BioAssays			None
CHEMBL1547643		0	352.33	0	4.45	SID14736196	O=C(/C=C/c1ccccc1)CC(O)(c1ccccc1)C(F)(F)C(F)F	IC50	'='	30600.0	nM	4.51		Not Active	UO_0000065					False	CHEMBL1614525	PUBCHEM_BIOASSAY: Fluorescence-based counterscreen assay for S1P4 antagonists: Cell-based dose response high throughput screening assay to identify antagonists of the Sphingosine 1-Phosphate Receptor 1 (S1P1). (Class of assay: confirmatory) [Related pubchem assays: 1524 (Confirmation screen.), 1510 (Primary screen.)]	F	BAO_0000019	assay format	Homo sapiens	None	None	None	None	CHEMBL4333	Sphingosine 1-phosphate receptor Edg-1	Homo sapiens	SINGLE PROTEIN	CHEMBL1201862	7	PubChem BioAssays			None
CHEMBL1367316		0	254.27	0	0.07	SID14731249	COc1cccc(-n2nnnc2S(C)(=O)=O)c1	IC50	'='	23650.0	nM	4.63		Not Active	UO_0000065					False	CHEMBL1614525	PUBCHEM_BIOASSAY: Fluorescence-based counterscreen assay for S1P4 antagonists: Cell-based dose response high throughput screening assay to identify antagonists of the Sphingosine 1-Phosphate Receptor 1 (S1P1). (Class of assay: confirmatory) [Related pubchem assays: 1524 (Confirmation screen.), 1510 (Primary screen.)]	F	BAO_0000019	assay format	Homo sapiens	None	None	None	None	CHEMBL4333	Sphingosine 1-phosphate receptor Edg-1	Homo sapiens	SINGLE PROTEIN	CHEMBL1201862	7	PubChem BioAssays			None
CHEMBL3341785		0	547.91	1	2.18	29	N[C@H](COc1cc(Cl)c(-c2nc(N3CCN(C(=O)C4CCCC4)CC3)no2)cc1F)COP(=O)(O)O	EC50	'='	0.5	nM	9.30			UO_0000065	16.98	0.35	7.12	5.65	False	CHEMBL3387231	Agonist activity at human S1P1 receptor expressed in human EDG1-bla U2OS cells after 18 hrs by beta-arrestin recruitment assay	B	BAO_0000219	cell-based format	Homo sapiens	None	None	U2OS	None	CHEMBL4333	Sphingosine 1-phosphate receptor Edg-1	Homo sapiens	SINGLE PROTEIN	CHEMBL3351264	1	Scientific Literature	Bioorg. Med. Chem. Lett.	2014	CHEMBL3307757
CHEMBL1486934		0	282.33	0	0.85	SID4265676	CCCS(=O)(=O)c1nnnn1-c1cccc(OC)c1	IC50	'='	20060.0	nM	4.70		Not Active	UO_0000065					False	CHEMBL1614525	PUBCHEM_BIOASSAY: Fluorescence-based counterscreen assay for S1P4 antagonists: Cell-based dose response high throughput screening assay to identify antagonists of the Sphingosine 1-Phosphate Receptor 1 (S1P1). (Class of assay: confirmatory) [Related pubchem assays: 1524 (Confirmation screen.), 1510 (Primary screen.)]	F	BAO_0000019	assay format	Homo sapiens	None	None	None	None	CHEMBL4333	Sphingosine 1-phosphate receptor Edg-1	Homo sapiens	SINGLE PROTEIN	CHEMBL1201862	7	PubChem BioAssays			None
CHEMBL2048298		0	442.48	0	4.98	28	CC(C)Oc1ccc(-c2nc(-c3ccc4c(c3)cc3n4CCC3CC(=O)O)no2)cc1C#N	EC50	'='	0.61	nM	9.21			UO_0000065					False	CHEMBL2049904	Agonist activity against human S1P1 assessed as accumulation of cAMP by HTRF assay	F	BAO_0000019	assay format	Homo sapiens	None	None	None	None	CHEMBL4333	Sphingosine 1-phosphate receptor Edg-1	Homo sapiens	SINGLE PROTEIN	CHEMBL2046302	1	Scientific Literature	Bioorg. Med. Chem. Lett.	2012	None
CHEMBL3400911		0	392.50	0	4.71	31	CC(C)(C)c1ccc(COc2ccc3[nH]c4c(c3c2)CCNC4CC(=O)O)cc1	EC50	'='	19.0	nM	7.72			UO_0000065	19.67	0.36	3.01	10.38	False	CHEMBL3404799	Agonist activity at human S1P1 receptor assessed as change in cAMP level by homogeneous time resolved fluorescence cyclase assay	B	BAO_0000357	single protein format	Homo sapiens	None	None	None	None	CHEMBL4333	Sphingosine 1-phosphate receptor Edg-1	Homo sapiens	SINGLE PROTEIN	CHEMBL3399954	1	Scientific Literature	Bioorg. Med. Chem. Lett.	2015	None
CHEMBL3400908		0	471.40	1	6.61	52	O=C(O)CC1CCCn2c1cc1cc(OCc3cc(C(F)(F)F)cc(C(F)(F)F)c3)ccc12	EC50	'='	22.0	nM	7.66			UO_0000065	16.24	0.32	1.05	14.88	False	CHEMBL3404799	Agonist activity at human S1P1 receptor assessed as change in cAMP level by homogeneous time resolved fluorescence cyclase assay	B	BAO_0000357	single protein format	Homo sapiens	None	None	None	None	CHEMBL4333	Sphingosine 1-phosphate receptor Edg-1	Homo sapiens	SINGLE PROTEIN	CHEMBL3399954	1	Scientific Literature	Bioorg. Med. Chem. Lett.	2015	None
CHEMBL3403622		0	473.49	1	6.51	rac-16	O=C(O)CC1OCCc2c1[nH]c1ccc(OCc3ccc(C4CCCC4)c(C(F)(F)F)c3)cc21	Emax	'='	102.0	%				UO_0000187					False	CHEMBL3404800	Agonist activity at human S1P1 receptor assessed as change in cAMP level by homogeneous time resolved fluorescence cyclase assay relative to S1P	B	BAO_0000357	single protein format	Homo sapiens	None	None	None	None	CHEMBL4333	Sphingosine 1-phosphate receptor Edg-1	Homo sapiens	SINGLE PROTEIN	CHEMBL3399954	1	Scientific Literature	Bioorg. Med. Chem. Lett.	2015	None
CHEMBL2048290		0	468.39	1	5.16	20	N#Cc1cc(-c2nc(-c3ccc4[nH]c5c(c4c3)CCC5CC(=O)O)no2)ccc1OC(F)(F)F	EC50	'='	3.2	nM	8.49			UO_0000065					False	CHEMBL2049904	Agonist activity against human S1P1 assessed as accumulation of cAMP by HTRF assay	F	BAO_0000019	assay format	Homo sapiens	None	None	None	None	CHEMBL4333	Sphingosine 1-phosphate receptor Edg-1	Homo sapiens	SINGLE PROTEIN	CHEMBL2046302	1	Scientific Literature	Bioorg. Med. Chem. Lett.	2012	None
CHEMBL225155		0	379.48	0	4.04	S1P	CCCCCCCCCCCCC/C=C/[C@@H](O)[C@@H](N)COP(=O)(O)O	EC50	'='	0.1	nM	10.00			UO_0000065	26.35	0.55	5.96	8.85	False	CHEMBL1111160	Displacement of [33P]S1P from human recombinant S1P1 receptor expressed in HEK cells by scintillation counting	B	BAO_0000219	cell-based format	Homo sapiens	None	None	HEK293	None	CHEMBL4333	Sphingosine 1-phosphate receptor Edg-1	Homo sapiens	SINGLE PROTEIN	CHEMBL1157829	1	Scientific Literature	J. Med. Chem.	2010	CHEMBL3307715
CHEMBL3640914		0	444.37	0	3.83	BDBM112678	N[C@@H]1COc2cc(-c3noc(-c4onc(-c5ccccc5)c4C(F)(F)F)n3)ccc2[C@@H]1O	IC50	'='	39.0	nM	7.41		233943	UO_0000065	16.67	0.32	3.58	6.15	False	CHEMBL3706087	Binding Assay: Membranes were prepared from CHO cells expressing human S1P1. Cells were dissociated in buffer containing 20 mM HEPES, pH 7.5, 50 mM NaCl, 2 mM EDTA and Protease Inhibitor cocktail (Roche), and disrupted on ice using the Polytron homogenizer. The homogenate was centrifuged at 20,000 rpm (48,000 G) and the supernatant was discarded. The membrane pellets were resuspended in buffer co…	B	BAO_0000219	cell-based format	Homo sapiens	None	None	CHO	None	CHEMBL4333	Sphingosine 1-phosphate receptor Edg-1	Homo sapiens	SINGLE PROTEIN	CHEMBL3638795	37	BindingDB Database		2014	CHEMBL3308072
CHEMBL3640923		0	570.52	2	5.10	BDBM112687	O=C(O)[C@@H]1CCC[C@@H](N[C@@H]2COc3cc(-c4noc(-c5onc(-c6ccccc6)c5C(F)(F)F)n4)ccc3[C@@H]2O)C1	IC50	'='	6.6	nM	8.18		233952	UO_0000065	14.34	0.27	3.08	5.69	False	CHEMBL3706087	Binding Assay: Membranes were prepared from CHO cells expressing human S1P1. Cells were dissociated in buffer containing 20 mM HEPES, pH 7.5, 50 mM NaCl, 2 mM EDTA and Protease Inhibitor cocktail (Roche), and disrupted on ice using the Polytron homogenizer. The homogenate was centrifuged at 20,000 rpm (48,000 G) and the supernatant was discarded. The membrane pellets were resuspended in buffer co…	B	BAO_0000219	cell-based format	Homo sapiens	None	None	CHO	None	CHEMBL4333	Sphingosine 1-phosphate receptor Edg-1	Homo sapiens	SINGLE PROTEIN	CHEMBL3638795	37	BindingDB Database		2014	CHEMBL3308072
CHEMBL3403634		0	462.47	1	5.15	66	CC(C)Oc1ccc(COc2ccc3c(c2)cc2n3CCNC2CC(=O)O)cc1C(F)(F)F	Emax	'='	99.0	%				UO_0000187					False	CHEMBL3404800	Agonist activity at human S1P1 receptor assessed as change in cAMP level by homogeneous time resolved fluorescence cyclase assay relative to S1P	B	BAO_0000357	single protein format	Homo sapiens	None	None	None	None	CHEMBL4333	Sphingosine 1-phosphate receptor Edg-1	Homo sapiens	SINGLE PROTEIN	CHEMBL3399954	1	Scientific Literature	Bioorg. Med. Chem. Lett.	2015	None
CHEMBL3344427		0	466.94	0	3.38	10p	CC1(C)CC(C(=O)N2CCN(c3noc(-c4cc(F)c(OCCCO)cc4Cl)n3)CC2)C1	EC50	'='	1100.0	nM	5.96			UO_0000065	12.76	0.25	2.58	6.48	False	CHEMBL3387231	Agonist activity at human S1P1 receptor expressed in human EDG1-bla U2OS cells after 18 hrs by beta-arrestin recruitment assay	B	BAO_0000219	cell-based format	Homo sapiens	None	None	U2OS	None	CHEMBL4333	Sphingosine 1-phosphate receptor Edg-1	Homo sapiens	SINGLE PROTEIN	CHEMBL3351264	1	Scientific Literature	Bioorg. Med. Chem. Lett.	2014	CHEMBL3307757
CHEMBL3358920	ETRASIMOD	3	457.49	1	6.93	(R)-4, APD334	O=C(O)C[C@H]1CCc2c1[nH]c1ccc(OCc3ccc(C4CCCC4)c(C(F)(F)F)c3)cc21	Emax	'='	110.0	%				UO_0000187					False	CHEMBL3380999	Agonist activity at human S1P1 receptor by beta-arrestin recruitment assay relative to S1P	B	BAO_0000357	single protein format	Homo sapiens	None	None	None	None	CHEMBL4333	Sphingosine 1-phosphate receptor Edg-1	Homo sapiens	SINGLE PROTEIN	CHEMBL3352115	1	Scientific Literature	ACS Med. Chem. Lett.	2014	None
CHEMBL1439384		0	328.73	0	2.48	SID26727034	COc1ccc([N+](=O)[O-])c(S(=O)(=O)c2ccc(Cl)cc2)n1	IC50	'='	4732.0	nM	5.33		Active	UO_0000065					False	CHEMBL1614525	PUBCHEM_BIOASSAY: Fluorescence-based counterscreen assay for S1P4 antagonists: Cell-based dose response high throughput screening assay to identify antagonists of the Sphingosine 1-Phosphate Receptor 1 (S1P1). (Class of assay: confirmatory) [Related pubchem assays: 1524 (Confirmation screen.), 1510 (Primary screen.)]	F	BAO_0000019	assay format	Homo sapiens	None	None	None	None	CHEMBL4333	Sphingosine 1-phosphate receptor Edg-1	Homo sapiens	SINGLE PROTEIN	CHEMBL1201862	7	PubChem BioAssays			None
CHEMBL1981103		0	401.55	0	2.93	SID24841449	CC1=CC2/C=C(\C)CCC(O)C(O)/C=C/C(=O)C23C(=O)NC(CC(C)C)C3C1C	IC50	'='	17620.0	nM	4.75		Not Active	UO_0000065					False	CHEMBL1614525	PUBCHEM_BIOASSAY: Fluorescence-based counterscreen assay for S1P4 antagonists: Cell-based dose response high throughput screening assay to identify antagonists of the Sphingosine 1-Phosphate Receptor 1 (S1P1). (Class of assay: confirmatory) [Related pubchem assays: 1524 (Confirmation screen.), 1510 (Primary screen.)]	F	BAO_0000019	assay format	Homo sapiens	None	None	None	None	CHEMBL4333	Sphingosine 1-phosphate receptor Edg-1	Homo sapiens	SINGLE PROTEIN	CHEMBL1201862	7	PubChem BioAssays			None
CHEMBL1440300		0	374.68	0	4.73	SID24819407	O=C(Nc1ccccc1Cl)/C(Cl)=C(\Cl)[S+]([O-])c1ccccc1	IC50	'='	10270.0	nM	4.99		Not Active	UO_0000065					False	CHEMBL1614525	PUBCHEM_BIOASSAY: Fluorescence-based counterscreen assay for S1P4 antagonists: Cell-based dose response high throughput screening assay to identify antagonists of the Sphingosine 1-Phosphate Receptor 1 (S1P1). (Class of assay: confirmatory) [Related pubchem assays: 1524 (Confirmation screen.), 1510 (Primary screen.)]	F	BAO_0000019	assay format	Homo sapiens	None	None	None	None	CHEMBL4333	Sphingosine 1-phosphate receptor Edg-1	Homo sapiens	SINGLE PROTEIN	CHEMBL1201862	7	PubChem BioAssays			None
CHEMBL1608392		0	254.29	0	3.70	SID17506421	CN(c1ccccc1)c1ccc(/C=C/[N+](=O)[O-])cc1	IC50	'='	16110.0	nM	4.79		Not Active	UO_0000065					False	CHEMBL1614525	PUBCHEM_BIOASSAY: Fluorescence-based counterscreen assay for S1P4 antagonists: Cell-based dose response high throughput screening assay to identify antagonists of the Sphingosine 1-Phosphate Receptor 1 (S1P1). (Class of assay: confirmatory) [Related pubchem assays: 1524 (Confirmation screen.), 1510 (Primary screen.)]	F	BAO_0000019	assay format	Homo sapiens	None	None	None	None	CHEMBL4333	Sphingosine 1-phosphate receptor Edg-1	Homo sapiens	SINGLE PROTEIN	CHEMBL1201862	7	PubChem BioAssays			None
CHEMBL579318		0	346.34	0	2.69	SID17514622	Cc1oc2c(c1C(=O)NCc1cccnc1)C(=O)c1ccccc1C2=O	IC50	'='	3655.0	nM	5.44		Active	UO_0000065					False	CHEMBL1614525	PUBCHEM_BIOASSAY: Fluorescence-based counterscreen assay for S1P4 antagonists: Cell-based dose response high throughput screening assay to identify antagonists of the Sphingosine 1-Phosphate Receptor 1 (S1P1). (Class of assay: confirmatory) [Related pubchem assays: 1524 (Confirmation screen.), 1510 (Primary screen.)]	F	BAO_0000019	assay format	Homo sapiens	None	None	None	None	CHEMBL4333	Sphingosine 1-phosphate receptor Edg-1	Homo sapiens	SINGLE PROTEIN	CHEMBL1201862	7	PubChem BioAssays			None
CHEMBL1343392		0	313.14	0	2.67	SID17402824	Cc1ccc(C(=O)OCn2ncc(Cl)c(Cl)c2=O)cc1	IC50	'='	10610.0	nM	4.97		Not Active	UO_0000065					False	CHEMBL1614525	PUBCHEM_BIOASSAY: Fluorescence-based counterscreen assay for S1P4 antagonists: Cell-based dose response high throughput screening assay to identify antagonists of the Sphingosine 1-Phosphate Receptor 1 (S1P1). (Class of assay: confirmatory) [Related pubchem assays: 1524 (Confirmation screen.), 1510 (Primary screen.)]	F	BAO_0000019	assay format	Homo sapiens	None	None	None	None	CHEMBL4333	Sphingosine 1-phosphate receptor Edg-1	Homo sapiens	SINGLE PROTEIN	CHEMBL1201862	7	PubChem BioAssays			None
CHEMBL1334984		0	424.00	0	2.86	SID14729820	O=C(OCn1ncc(Br)c(Br)c1=O)c1c(F)cccc1F	IC50	'='	7959.0	nM	5.10		Active	UO_0000065					False	CHEMBL1614525	PUBCHEM_BIOASSAY: Fluorescence-based counterscreen assay for S1P4 antagonists: Cell-based dose response high throughput screening assay to identify antagonists of the Sphingosine 1-Phosphate Receptor 1 (S1P1). (Class of assay: confirmatory) [Related pubchem assays: 1524 (Confirmation screen.), 1510 (Primary screen.)]	F	BAO_0000019	assay format	Homo sapiens	None	None	None	None	CHEMBL4333	Sphingosine 1-phosphate receptor Edg-1	Homo sapiens	SINGLE PROTEIN	CHEMBL1201862	7	PubChem BioAssays			None
CHEMBL1572001		0	287.75	0	3.06	SID24820674	CC(C)(C)c1ccc(-n2nc(C#N)c(Cl)cc2=O)cc1	IC50	'='	9035.0	nM	5.04		Active	UO_0000065					False	CHEMBL1614525	PUBCHEM_BIOASSAY: Fluorescence-based counterscreen assay for S1P4 antagonists: Cell-based dose response high throughput screening assay to identify antagonists of the Sphingosine 1-Phosphate Receptor 1 (S1P1). (Class of assay: confirmatory) [Related pubchem assays: 1524 (Confirmation screen.), 1510 (Primary screen.)]	F	BAO_0000019	assay format	Homo sapiens	None	None	None	None	CHEMBL4333	Sphingosine 1-phosphate receptor Edg-1	Homo sapiens	SINGLE PROTEIN	CHEMBL1201862	7	PubChem BioAssays			None
CHEMBL590384		0	293.37	0	3.24	18	Cc1nn(C(=O)/C=C/c2cccnc2)c2c1[C@H]1[C@@H](C2)C1(C)C	EC50	'='	17.0	nM	7.77			UO_0000065					False	CHEMBL1071141	Agonist activity at human SIP1 receptor expressed in CHO cells by [35S]GTPgammaS binding assay	F	BAO_0000219	cell-based format	Homo sapiens	None	None	CHO	None	CHEMBL4333	Sphingosine 1-phosphate receptor Edg-1	Homo sapiens	SINGLE PROTEIN	CHEMBL1153175	1	Scientific Literature	Bioorg. Med. Chem. Lett.	2010	CHEMBL3308072
CHEMBL334213		0	335.47	0	4.84	3	CCCCCCCCCCCCCCNCCCP(=O)(O)O	IC50	'='	2.3	nM	8.64		Antagonist	UO_0000065	25.75	0.54	3.80	12.42	False	CHEMBL913919	Displacement of [33P]sphingosine 1 phosphate from human S1P1 receptor expressed in CHO cells	B	BAO_0000219	cell-based format	Homo sapiens	None	None	CHO	None	CHEMBL4333	Sphingosine 1-phosphate receptor Edg-1	Homo sapiens	SINGLE PROTEIN	CHEMBL1149292	1	Scientific Literature	J. Med. Chem.	2004	CHEMBL3308072
CHEMBL220756		0	582.68	2	5.56	31Z	CCCCCCCCOc1ccc(/C(=N\NS(=O)(=O)c2cc(C(=O)O)cc(C(=O)O)c2)c2ccccc2)cc1OC	Inhibition	'='	32.9	%				UO_0000187					False	CHEMBL912000	Activity at human S1P1 receptor assessed as inhibition of S1P-induced intracellular calcium mobilization in CHO-K1 cells at 10 uM	F	BAO_0000219	cell-based format	Homo sapiens	None	None	CHO-K1	None	CHEMBL4333	Sphingosine 1-phosphate receptor Edg-1	Homo sapiens	SINGLE PROTEIN	CHEMBL1141397	1	Scientific Literature	J. Med. Chem.	2007	CHEMBL3307512
CHEMBL1592813		0	346.21	1	5.81	SID87357346	Cc1ccccc1NC(=O)c1ccc(-c2cc(Cl)ccc2Cl)o1	IC50	'>'	25000.0	nM			inactive	UO_0000065					False	CHEMBL1614025	PUBCHEM_BIOASSAY: Late stage counterscreen assay for S1P4 antagonists: Fluorescence dose response cell-based screening assay for antagonists of the Sphingosine 1-Phosphate Receptor 1 (S1P1). (Class of assay: confirmatory) [Related pubchem assays (depositor defined):AID1510, AID1524, AID1692, AID1853, AID2332, AID489009, AID489017]	F	BAO_0000219	cell-based format	Homo sapiens	None	None	None	None	CHEMBL4333	Sphingosine 1-phosphate receptor Edg-1	Homo sapiens	SINGLE PROTEIN	CHEMBL1201862	7	PubChem BioAssays			None
CHEMBL227371		0	372.40	0	2.96	VPC23019	CCCCCCCCc1ccc(NC(=O)[C@H](N)COP(=O)(O)O)cc1	Ki	'='	30.0	nM	7.52			UO_0000065	20.20	0.41	4.56	6.17	False	CHEMBL915594	Displacement of [32P]S1P from human S1P1 receptor expressed in HEK293T cells	B	BAO_0000219	cell-based format	Homo sapiens	None	None	HEK-293T	None	CHEMBL4333	Sphingosine 1-phosphate receptor Edg-1	Homo sapiens	SINGLE PROTEIN	CHEMBL1144572	1	Scientific Literature	Bioorg. Med. Chem.	2007	CHEMBL3706569
CHEMBL389012		0	372.37	1	6.15	8	FC(F)(F)c1sc(-c2nc(-c3ccccc3)no2)cc1-c1ccccc1	IC50	'='	25.0	nM	7.60		Antagonist	UO_0000065	20.42	0.40	1.45	19.53	False	CHEMBL913919	Displacement of [33P]sphingosine 1 phosphate from human S1P1 receptor expressed in CHO cells	B	BAO_0000219	cell-based format	Homo sapiens	None	None	CHO	None	CHEMBL4333	Sphingosine 1-phosphate receptor Edg-1	Homo sapiens	SINGLE PROTEIN	CHEMBL1149292	1	Scientific Literature	J. Med. Chem.	2004	CHEMBL3308072
CHEMBL3401388		0	507.61	2	6.99	22	CCC(CC)CC1(O)CCN(C(=O)Nc2cc(Oc3ccncc3)cc(Oc3ccc(F)cc3)c2)CC1	IC50	'>'	10000.0	nM				UO_0000065					False	CHEMBL3407044	Displacement of [33P]-S1P from human S1P1 receptor expressed in CHOK1 cells after 60 mins by scintillation counting analysis	B	BAO_0000219	cell-based format	Homo sapiens	None	None	CHO-K1	None	CHEMBL4333	Sphingosine 1-phosphate receptor Edg-1	Homo sapiens	SINGLE PROTEIN	CHEMBL3400022	1	Scientific Literature	Bioorg. Med. Chem. Lett.	2015	CHEMBL3307512
CHEMBL2017803		0	403.94	0	4.47	7	COc1ccccc1C(=O)NC(=S)Nc1ccc(N2CCCCC2)c(Cl)c1	EC50	'='	430.0	nM	6.37			UO_0000065					False	CHEMBL2020234	Agonist activity at human S1P1 expressed in U2OS cells coexpressing eGFP assessed as receptor internalization after 1 hr by microscopic analysis	F	BAO_0000219	cell-based format	Homo sapiens	None	None	U2OS	None	CHEMBL4333	Sphingosine 1-phosphate receptor Edg-1	Homo sapiens	SINGLE PROTEIN	CHEMBL2016555	1	Scientific Literature	ACS Med. Chem. Lett.	2011	CHEMBL3307757
CHEMBL1938952		0	415.37	0	4.74	8	COc1ccncc1C(=O)NC(=O)Nc1ccc(-c2ccccc2)c(C(F)(F)F)c1	Efficacy	'='	96.0	%				UO_0000187					True	CHEMBL2020235	Agonist activity at human S1P1 expressed in U2OS cells coexpressing eGFP assessed as receptor internalization after 1 hr by microscopic analysis relative to 1-(4-(6-benzylbenzofuran-2-yl)-3-fluorobenzyl)azetidine-3-carboxylic acid	F	BAO_0000219	cell-based format	Homo sapiens	None	None	U2OS	None	CHEMBL4333	Sphingosine 1-phosphate receptor Edg-1	Homo sapiens	SINGLE PROTEIN	CHEMBL2016555	1	Scientific Literature	ACS Med. Chem. Lett.	2011	CHEMBL3307757
CHEMBL3311354		0	463.51	0	4.16	2h-P	Cc1ccc(CCCC(=O)c2cc(C)c(COC[C@@](C)(N)COP(=O)(O)O)cc2C)cc1	EC50	'='	6.5	nM	8.19			UO_0000065					True	CHEMBL3367912	Agonist activity at human S1P1 receptor expressed in CHOK1 cell membranes by [35S]GTPgammaS binding assay	F	BAO_0000219	cell-based format	Homo sapiens	None	None	CHO-K1	None	CHEMBL4333	Sphingosine 1-phosphate receptor Edg-1	Homo sapiens	SINGLE PROTEIN	CHEMBL3351694	1	Scientific Literature	Bioorg. Med. Chem.	2014	CHEMBL3307512
CHEMBL3344435		0	466.90	0	3.22	26	O=C(O)CCOc1cc(Cl)c(-c2nc(N3CCN(C(=O)C4CCCC4)CC3)no2)cc1F	EC50	'='	240.0	nM	6.62			UO_0000065	14.18	0.28	3.40	6.07	False	CHEMBL3387231	Agonist activity at human S1P1 receptor expressed in human EDG1-bla U2OS cells after 18 hrs by beta-arrestin recruitment assay	B	BAO_0000219	cell-based format	Homo sapiens	None	None	U2OS	None	CHEMBL4333	Sphingosine 1-phosphate receptor Edg-1	Homo sapiens	SINGLE PROTEIN	CHEMBL3351264	1	Scientific Literature	Bioorg. Med. Chem. Lett.	2014	CHEMBL3307757
CHEMBL3890236		0	354.45	0	3.16	BDBM183687	CCCN(CC1CC1)c1cc(C(=O)Nc2ccc(CO)cc2C)ncn1	Ki	'='	43.0	nM	7.37		331410	UO_0000065	20.78	0.39	4.21	9.40	False	CHEMBL3887320	Binding Assay: Membranes were prepared from CHO cells expressing S1P1 or S1P3 for use in ligand and 35S-GTPgammaS binding studies. Cells were suspended in 50 mM TRIS, pH 7.4, 2 mM EDTA, 250 mM Sucrose (buffer A) and 1x Complete protease inhibitor cocktail (Roche), and disrupted at 4° C. by nitrogen decompression using a cell disruption bomb (Parr Instrument). Following centrifugation at 1000 RPM …	B	BAO_0000219	cell-based format	Homo sapiens	None	None	CHO	None	CHEMBL4333	Sphingosine 1-phosphate receptor Edg-1	Homo sapiens	SINGLE PROTEIN	CHEMBL3886274	37	BindingDB Database		2015	CHEMBL3308072
CHEMBL3937270		0	361.45	0	4.05	BDBM183663	CN(c1cc(C(=O)Nc2ccnc3ccccc23)ncn1)C1CCCCC1	EC50	'='	1350.0	nM	5.87		331458	UO_0000065	16.24	0.30	1.82	8.27	False	CHEMBL3887321	35S-GTPgammaS Binding: Measurements of 35S-GTPgammaS Binding: Membranes (1 to 10 ug protein) prepared as described above, were incubated in 96-well Scintiplates (PerkinElmer) with test compounds diluted in DMSO, in 180 ul of 20 mM HEPES, pH 7.4, 10 mM MgCl2, 2 ug/well Saponin, 0.2% fatty acid free BSA (Assay buffer), 140 mM NaCl and 1.7 uM GDP. The assay was initiated with the addition of 20 ul o…	B	BAO_0000019	assay format	Homo sapiens	None	None	None	None	CHEMBL4333	Sphingosine 1-phosphate receptor Edg-1	Homo sapiens	SINGLE PROTEIN	CHEMBL3886274	37	BindingDB Database		2015	None
CHEMBL3960272		0	439.90	1	6.32	BDBM197664	Oc1ccc2c(c1)CCc1c-2noc1-c1cc(-c2ccccc2Cl)n(-c2ccccc2)n1	EC50	'='	250.0	nM	6.60		350987	UO_0000065	15.01	0.28	0.28	10.30	False	CHEMBL3887738	GTPgammaS Binding Assay: Compounds were loaded in a 384 Falcon v-bottom plate (0.5 ul/well in a 11 point, 3-fold dilution). Membranes prepared from S1P1/CHO cells or EDG3-Ga15-bla HEK293T cells were added to the compound plate (40 ul/well, final protein 3 ug/well) with multidrop. [35S]GTP (1250 Ci/mmol, Perkin Elmer) was diluted in assay buffer: 20 mM HEPES, pH7.5, 10 mM MgCl2, 150 mM NaCl, 1 mM …	B	BAO_0000219	cell-based format	Homo sapiens	None	None	CHO	None	CHEMBL4333	Sphingosine 1-phosphate receptor Edg-1	Homo sapiens	SINGLE PROTEIN	CHEMBL3886431	37	BindingDB Database		2015	CHEMBL3308072
CHEMBL3967775		0	511.50	1	4.97	BDBM197669	OCC1COCCN1Cc1ccc2c(c1)CCc1c-2noc1-c1noc(-c2ccccc2)c1C(F)(F)F	IC50	'='	600.0	nM	6.22		350969	UO_0000065	12.16	0.23	1.25	7.34	False	CHEMBL3887737	Binding Assay: Membranes were prepared from CHO cells expressing human S1P1. Cells pellets (1^108cells/pellet) were suspended in buffer containing 20 mM HEPES, pH 7.5, 50 mM NaCl, 2 mM EDTA and Protease Inhibitor cocktail (Roche), and disrupted on ice using the Polytron homogenizer. The homogenate was centrifuged at 20,000 rpm (48,000 g) and the supernatant was discarded. The membrane pellets wer…	B	BAO_0000219	cell-based format	Homo sapiens	None	None	CHO	None	CHEMBL4333	Sphingosine 1-phosphate receptor Edg-1	Homo sapiens	SINGLE PROTEIN	CHEMBL3886431	37	BindingDB Database		2015	CHEMBL3308072
CHEMBL3960272		0	439.90	1	6.32	BDBM197664	Oc1ccc2c(c1)CCc1c-2noc1-c1cc(-c2ccccc2Cl)n(-c2ccccc2)n1	IC50	'='	250.0	nM	6.60		350964	UO_0000065	15.01	0.28	0.28	10.30	False	CHEMBL3887737	Binding Assay: Membranes were prepared from CHO cells expressing human S1P1. Cells pellets (1^108cells/pellet) were suspended in buffer containing 20 mM HEPES, pH 7.5, 50 mM NaCl, 2 mM EDTA and Protease Inhibitor cocktail (Roche), and disrupted on ice using the Polytron homogenizer. The homogenate was centrifuged at 20,000 rpm (48,000 g) and the supernatant was discarded. The membrane pellets wer…	B	BAO_0000219	cell-based format	Homo sapiens	None	None	CHO	None	CHEMBL4333	Sphingosine 1-phosphate receptor Edg-1	Homo sapiens	SINGLE PROTEIN	CHEMBL3886431	37	BindingDB Database		2015	CHEMBL3308072
CHEMBL3891908		0	319.40	1	5.01	BDBM197665	CC(C)Cc1ccc(-c2onc3c2CCc2cc(O)ccc2-3)cc1	IC50	'='	1600.0	nM	5.80		350965	UO_0000065	18.15	0.33	0.79	12.53	False	CHEMBL3887737	Binding Assay: Membranes were prepared from CHO cells expressing human S1P1. Cells pellets (1^108cells/pellet) were suspended in buffer containing 20 mM HEPES, pH 7.5, 50 mM NaCl, 2 mM EDTA and Protease Inhibitor cocktail (Roche), and disrupted on ice using the Polytron homogenizer. The homogenate was centrifuged at 20,000 rpm (48,000 g) and the supernatant was discarded. The membrane pellets wer…	B	BAO_0000219	cell-based format	Homo sapiens	None	None	CHO	None	CHEMBL4333	Sphingosine 1-phosphate receptor Edg-1	Homo sapiens	SINGLE PROTEIN	CHEMBL3886431	37	BindingDB Database		2015	CHEMBL3308072
CHEMBL196149		0	391.47	0	4.22	9	CC(C)(C)c1ccc(-c2nnc(-c3ccc(CN4CC(C(=O)O)C4)cc3)o2)cc1	IC50	'='	100.0	nM	7.00			UO_0000065	17.88	0.33	2.78	8.81	True	CHEMBL880429	Concentration required for displacement of [33P]-labeled S1P from human sphingosine 1-phosphate receptor 1 expressed in CHO cells	B	BAO_0000219	cell-based format	Homo sapiens	None	None	CHO	None	CHEMBL4333	Sphingosine 1-phosphate receptor Edg-1	Homo sapiens	SINGLE PROTEIN	CHEMBL1141096	1	Scientific Literature	J. Med. Chem.	2005	CHEMBL3308072
CHEMBL3403634		0	462.47	1	5.15	66	CC(C)Oc1ccc(COc2ccc3c(c2)cc2n3CCNC2CC(=O)O)cc1C(F)(F)F	EC50	'='	0.67	nM	9.17			UO_0000065	19.84	0.38	4.02	12.62	False	CHEMBL3404799	Agonist activity at human S1P1 receptor assessed as change in cAMP level by homogeneous time resolved fluorescence cyclase assay	B	BAO_0000357	single protein format	Homo sapiens	None	None	None	None	CHEMBL4333	Sphingosine 1-phosphate receptor Edg-1	Homo sapiens	SINGLE PROTEIN	CHEMBL3399954	1	Scientific Literature	Bioorg. Med. Chem. Lett.	2015	None
CHEMBL1720563		0	350.60	0	4.97	SID87544123	FCc1ccc(OCCOc2ccc(Cl)cc2Cl)c(Cl)n1	EC50	'>'	50000.0	nM			inactive	UO_0000065					False	CHEMBL1738320	PUBCHEM_BIOASSAY: Late-stage fluorescence-based dose-response cell-based assay to identify agonists of the Sphingosine 1-Phosphate Receptor 4 (S1P4): Sphingosine 1-Phosphate Receptor 1 (S1P1) counterscreen assay. (Class of assay: confirmatory) [Related pubchem assays (depositor defined):AID1509, AID1523, AID1563, AID1686, AID1701, AID1801, AID463107, AID463225, AID504400]	F	BAO_0000219	cell-based format	Homo sapiens	None	None	None	None	CHEMBL4333	Sphingosine 1-phosphate receptor Edg-1	Homo sapiens	SINGLE PROTEIN	CHEMBL1201862	7	PubChem BioAssays			None
CHEMBL3358917		0	445.48	1	6.47	20	CC(C)Cc1ccc(COc2ccc3[nH]c4c(c3c2)CCC4CC(=O)O)cc1C(F)(F)F	Emax	'='	103.0	%				UO_0000187					False	CHEMBL3380331	Agonist activity at human S1P1 receptor assessed as cAMP accumulation by HTRF assay relative to S1P	F	BAO_0000019	assay format	Homo sapiens	None	None	None	None	CHEMBL4333	Sphingosine 1-phosphate receptor Edg-1	Homo sapiens	SINGLE PROTEIN	CHEMBL3352115	1	Scientific Literature	ACS Med. Chem. Lett.	2014	None
CHEMBL3358905		0	457.37	1	6.29	8	O=C(O)CC1CCc2c1[nH]c1ccc(OCc3cc(C(F)(F)F)cc(C(F)(F)F)c3)cc21	Emax	'='	98.0	%				UO_0000187					False	CHEMBL3380331	Agonist activity at human S1P1 receptor assessed as cAMP accumulation by HTRF assay relative to S1P	F	BAO_0000019	assay format	Homo sapiens	None	None	None	None	CHEMBL4333	Sphingosine 1-phosphate receptor Edg-1	Homo sapiens	SINGLE PROTEIN	CHEMBL3352115	1	Scientific Literature	ACS Med. Chem. Lett.	2014	None
CHEMBL225155		0	379.48	0	4.04	S1P	CCCCCCCCCCCCC/C=C/[C@@H](O)[C@@H](N)COP(=O)(O)O	Activity						Active						False	CHEMBL3373714	Agonist activity at S1P receptor in human C4-2B cells assessed as increase in proliferation at 100 nM after 24 hrs by [3H]-thymidine incorporation assay	B	BAO_0000219	cell-based format	Homo sapiens	None	None	None	None	CHEMBL4333	Sphingosine 1-phosphate receptor Edg-1	Homo sapiens	SINGLE PROTEIN	CHEMBL3351815	1	Scientific Literature	Bioorg. Med. Chem.	2014	None
CHEMBL473238		0	484.49	0	4.13	11o	C[C@](N)(COP(=O)(O)O)C(=O)Nc1ccc(OCCCc2ccc(-c3ccccc3)cc2)cc1	IC50	'='	0.9	nM	9.05			UO_0000065	18.67	0.36	4.92	6.90	False	CHEMBL980648	Displacement of [33P]sphingosine-1-phosphate from human S1P1 receptor	B	BAO_0000357	single protein format	Homo sapiens	None	None	None	None	CHEMBL4333	Sphingosine 1-phosphate receptor Edg-1	Homo sapiens	SINGLE PROTEIN	CHEMBL1138585	1	Scientific Literature	Bioorg. Med. Chem. Lett.	2009	None
CHEMBL423691		0	494.49	0	3.24	5b	CCCCCCCCCCCCCCNC(=O)[C@@H](N)COP(=O)(O)O.O=C(O)C(F)(F)F	EC50	'='	397.0	nM	6.40			UO_0000065	16.82	0.35	3.16	5.25	False	CHEMBL805799	In vitro binding affinity towards human Sphingosine 1-phosphate receptor 1 expressed in HEK293T cells using [gamma-35S]-GTP as radioligand	B	BAO_0000219	cell-based format	Homo sapiens	None	None	HEK-293T	None	CHEMBL4333	Sphingosine 1-phosphate receptor Edg-1	Homo sapiens	SINGLE PROTEIN	CHEMBL1136274	1	Scientific Literature	Bioorg. Med. Chem. Lett.	2003	CHEMBL3706569
CHEMBL225155		0	379.48	0	4.04	S1P	CCCCCCCCCCCCC/C=C/[C@@H](O)[C@@H](N)COP(=O)(O)O	EC50	'='	0.9	nM	9.05			UO_0000065	23.84	0.49	5.01	8.00	False	CHEMBL800919	In vitro binding affinity towards human Sphingosine 1-phosphate receptor 1 expressed in HEK293T cells using [gamma-35S]-GTP as radioligand (Experiment 1)	B	BAO_0000219	cell-based format	None	None	None	HEK-293T	None	CHEMBL4333	Sphingosine 1-phosphate receptor Edg-1	Homo sapiens	SINGLE PROTEIN	CHEMBL1136274	1	Scientific Literature	Bioorg. Med. Chem. Lett.	2003	CHEMBL3706569
CHEMBL2022902		0	442.61	1	5.40	24b	CCc1cc(CN2CC(C(=O)O)C2)sc1-c1ncc(-c2ccc(OC(C)C)cc2)s1	EC50	'='	10.0	nM	8.00			UO_0000065	18.07	0.36	2.60	12.77	False	CHEMBL2027356	Agonist activity at human S1P1 receptor by [S35]GTPgammaS binding assay	B	BAO_0000357	single protein format	Homo sapiens	None	None	None	None	CHEMBL4333	Sphingosine 1-phosphate receptor Edg-1	Homo sapiens	SINGLE PROTEIN	CHEMBL2021897	1	Scientific Literature	Bioorg. Med. Chem. Lett.	2012	None
CHEMBL2018175		0	425.87	1	5.27	6b	CC(C)Oc1ccc(-c2nc(-c3ccc4ccn(CCC(=O)O)c4c3)no2)cc1Cl	EC50	'='	398.11	nM	6.40			UO_0000065					False	CHEMBL2020024	Agonist activity at S1P1 receptor by Tango assay	F	BAO_0000019	assay format	None	None	None	None	None	CHEMBL4333	Sphingosine 1-phosphate receptor Edg-1	Homo sapiens	SINGLE PROTEIN	CHEMBL2016540	1	Scientific Literature	Bioorg. Med. Chem. Lett.	2012	None
CHEMBL2022708		0	460.56	1	5.94	23	CCc1cc(CN2CC(C(=O)O)C2)sc1-c1ncc(-c2ccc(Oc3ccccc3)cc2)o1	EC50	'='	90.0	nM	7.05			UO_0000065	15.30	0.29	1.11	9.30	False	CHEMBL2027356	Agonist activity at human S1P1 receptor by [S35]GTPgammaS binding assay	B	BAO_0000357	single protein format	Homo sapiens	None	None	None	None	CHEMBL4333	Sphingosine 1-phosphate receptor Edg-1	Homo sapiens	SINGLE PROTEIN	CHEMBL2021897	1	Scientific Literature	Bioorg. Med. Chem. Lett.	2012	None
CHEMBL2018470		0	468.51	0	4.19	18	O=C(Cc1cnc[nH]1)N[C@@H](COCc1ccccc1)C(=O)Nc1ccc2oc3ccccc3c2c1	IC50	'>'	10000.0	nM				UO_0000065					False	CHEMBL2020534	Antagonist activity at S1P1 receptor expressed in HEK293 cells assessed as inhibition of S1P-induced cAMP response after 90 mins by spectrophotometry	F	BAO_0000219	cell-based format	None	None	None	HEK293	None	CHEMBL4333	Sphingosine 1-phosphate receptor Edg-1	Homo sapiens	SINGLE PROTEIN	CHEMBL2016445	1	Scientific Literature	J. Med. Chem.	2012	CHEMBL3307715
CHEMBL3754266		0	475.91	0	3.61	10l	Cc1cc(-c2nc(-c3cc(F)c(OC[C@H]4CNC(=O)CO4)cc3Cl)no2)cc(NC(C)C)n1	EC50	'='	14.0	nM	7.85			UO_0000065	16.50	0.33	4.24	7.05	False	CHEMBL3757927	Agonist activity at human S1P1 receptor expressed in EDG1-bla U2OS cells incubated for 18 hrs prior to GenBlazer substrate addition by beta-arrestin recruitment assay	B	BAO_0000219	cell-based format	Homo sapiens	None	None	U2OS	None	CHEMBL4333	Sphingosine 1-phosphate receptor Edg-1	Homo sapiens	SINGLE PROTEIN	CHEMBL3751734	1	Scientific Literature	Bioorg. Med. Chem. Lett.	2016	CHEMBL3307757
CHEMBL2018484		0	499.55	0	4.31	34	O=C(Nc1ccc(Oc2ccc(F)cc2)cc1)[C@@H]1C[C@@H](Cc2ccccc2)CN1C(=O)Cn1cncn1	IC50	'='	6.8	nM	8.17			UO_0000065					False	CHEMBL2020534	Antagonist activity at S1P1 receptor expressed in HEK293 cells assessed as inhibition of S1P-induced cAMP response after 90 mins by spectrophotometry	F	BAO_0000219	cell-based format	None	None	None	HEK293	None	CHEMBL4333	Sphingosine 1-phosphate receptor Edg-1	Homo sapiens	SINGLE PROTEIN	CHEMBL2016445	1	Scientific Literature	J. Med. Chem.	2012	CHEMBL3307715
CHEMBL114606		0	387.46	0	3.32	1-P; FTY-P	CCCCCCCCc1ccc(CCC(N)(CO)COP(=O)(O)O)cc1	EC50	'='	0.005	nM		Outside typical range		UO_0000065					False	CHEMBL3807063	Agonist activity at human S1P1 receptor expressed in CHO cells assessed as cAMP accumulation after 30 mins by HTRF analysis	B	BAO_0000219	cell-based format	Homo sapiens	None	None	CHO	None	CHEMBL4333	Sphingosine 1-phosphate receptor Edg-1	Homo sapiens	SINGLE PROTEIN	CHEMBL3804777	1	Scientific Literature	ACS Med. Chem. Lett.	2016	CHEMBL3308072
CHEMBL114606		0	387.46	0	3.32	1-P; FTY-P	CCCCCCCCc1ccc(CCC(N)(CO)COP(=O)(O)O)cc1	EC50	'='	0.377	nM	9.42			UO_0000065	24.32	0.50	6.10	8.34	False	CHEMBL3807066	Agonist activity at human S1P1 receptor by GTPgammaS binding assay	B	BAO_0000357	single protein format	Homo sapiens	None	None	None	None	CHEMBL4333	Sphingosine 1-phosphate receptor Edg-1	Homo sapiens	SINGLE PROTEIN	CHEMBL3804777	1	Scientific Literature	ACS Med. Chem. Lett.	2016	None
CHEMBL206939		0	379.44	0	4.08	2b	COc1ccc(-c2nnc(-c3ccc(CCC(=O)O)cc3C)s2)cc1C#N	EC50	'='	97.0	nM	7.01			UO_0000065					False	CHEMBL863677	Agonist activity at S1P1 receptor assessed as induction of [35S]GTP-gamma-S binding	F	BAO_0000019	assay format	Homo sapiens	None	None	None	None	CHEMBL4333	Sphingosine 1-phosphate receptor Edg-1	Homo sapiens	SINGLE PROTEIN	CHEMBL1138961	1	Scientific Literature	Bioorg. Med. Chem. Lett.	2006	None
CHEMBL3605557		0	424.41	0	2.78	46	CCn1c([C@@H](C)NS(=O)(=O)c2ccc(C#N)nc2)nc2cnc(C(F)(F)F)cc21	EC50	'='	7.0	nM	8.15			UO_0000065	19.21	0.38	5.37	7.18	False	CHEMBL3607180	Antagonist activity against human S1P1 receptor expressed in human U2OS cells co-expressing GFP assessed as inhibition of S1P-induced receptor translocation	B	BAO_0000219	cell-based format	Homo sapiens	None	None	U2OS	None	CHEMBL4333	Sphingosine 1-phosphate receptor Edg-1	Homo sapiens	SINGLE PROTEIN	CHEMBL3603779	1	Scientific Literature	J. Med. Chem.	2015	CHEMBL3307757
CHEMBL203475		0	565.56	1	4.72	10c	C[C@@](N)(CCc1ccc(OCCCCCCCCNc2ccc([N+](=O)[O-])c3nonc23)cc1)COP(=O)(O)O	EC50	'='	19.95	nM	7.70			UO_0000065					False	CHEMBL864561	Binding potency at human S1P1 receptor by [35S]GTP-gamma-S binding assay	F	BAO_0000019	assay format	Homo sapiens	None	None	None	None	CHEMBL4333	Sphingosine 1-phosphate receptor Edg-1	Homo sapiens	SINGLE PROTEIN	CHEMBL1148539	1	Scientific Literature	Bioorg. Med. Chem. Lett.	2006	None
CHEMBL371758		0	607.65	2	5.89	10d	C[C@@](N)(CCc1ccc(OCCCCCCCCCCCNc2ccc([N+](=O)[O-])c3nonc23)cc1)COP(=O)(O)O	Emax	'='	82.0	%				UO_0000187					False	CHEMBL864564	Efficacy at human S1P1 receptor by [35S]GTP-gamma-S binding assay	F	BAO_0000019	assay format	Homo sapiens	None	None	None	None	CHEMBL4333	Sphingosine 1-phosphate receptor Edg-1	Homo sapiens	SINGLE PROTEIN	CHEMBL1148539	1	Scientific Literature	Bioorg. Med. Chem. Lett.	2006	None
CHEMBL377828		0	431.54	1	5.58	22d	O=C(O)C[C@@H]1CN[C@@H](c2ccc(-c3noc(-c4ccc(C5CCCCC5)cc4)n3)cc2)C1	IC50	'='	1.4	nM	8.85			UO_0000065	20.52	0.38	3.27	10.03	False	CHEMBL864688	Displacement of [33P]S1P from human S1P1 receptor expressed in CHO cells	B	BAO_0000219	cell-based format	Homo sapiens	None	None	CHO	None	CHEMBL4333	Sphingosine 1-phosphate receptor Edg-1	Homo sapiens	SINGLE PROTEIN	CHEMBL1138904	1	Scientific Literature	Bioorg. Med. Chem. Lett.	2006	CHEMBL3308072
CHEMBL210797		0	389.45	1	5.60	3c	Cc1cc(CCC(=O)O)ccc1-c1ccc(-c2ccc(OC(C)C)c(C#N)c2)o1	EC50	'>'	10000.0	nM				UO_0000065					False	CHEMBL863677	Agonist activity at S1P1 receptor assessed as induction of [35S]GTP-gamma-S binding	F	BAO_0000019	assay format	Homo sapiens	None	None	None	None	CHEMBL4333	Sphingosine 1-phosphate receptor Edg-1	Homo sapiens	SINGLE PROTEIN	CHEMBL1138961	1	Scientific Literature	Bioorg. Med. Chem. Lett.	2006	None
CHEMBL380235		0	461.47	1	5.40	2o	Cc1cc(CCC(=O)O)ccc1-c1nnc(-c2ccc(OCCC(F)(F)F)c(C#N)c2)s1	EC50	'='	7.7	nM	8.11			UO_0000065					False	CHEMBL863677	Agonist activity at S1P1 receptor assessed as induction of [35S]GTP-gamma-S binding	F	BAO_0000019	assay format	Homo sapiens	None	None	None	None	CHEMBL4333	Sphingosine 1-phosphate receptor Edg-1	Homo sapiens	SINGLE PROTEIN	CHEMBL1138961	1	Scientific Literature	Bioorg. Med. Chem. Lett.	2006	None
CHEMBL444799		0	429.45	0	4.71	2m	Cc1cc(CCC(=O)O)ccc1-c1nnc(-c2ccc(OCC(F)F)c(C#N)c2)s1	EC50	'='	1.1	nM	8.96			UO_0000065					False	CHEMBL863677	Agonist activity at S1P1 receptor assessed as induction of [35S]GTP-gamma-S binding	F	BAO_0000019	assay format	Homo sapiens	None	None	None	None	CHEMBL4333	Sphingosine 1-phosphate receptor Edg-1	Homo sapiens	SINGLE PROTEIN	CHEMBL1138961	1	Scientific Literature	Bioorg. Med. Chem. Lett.	2006	None
CHEMBL379556		0	367.41	0	4.21	2k	Cc1cc(CCC(=O)O)ccc1-c1nnc(-c2ccc(F)c(C#N)c2)s1	EC50	'='	570.0	nM	6.24			UO_0000065					False	CHEMBL863677	Agonist activity at S1P1 receptor assessed as induction of [35S]GTP-gamma-S binding	F	BAO_0000019	assay format	Homo sapiens	None	None	None	None	CHEMBL4333	Sphingosine 1-phosphate receptor Edg-1	Homo sapiens	SINGLE PROTEIN	CHEMBL1138961	1	Scientific Literature	Bioorg. Med. Chem. Lett.	2006	None
CHEMBL208897		0	393.47	0	4.47	2c	CCOc1ccc(-c2nnc(-c3ccc(CCC(=O)O)cc3C)s2)cc1C#N	EC50	'='	2.1	nM	8.68			UO_0000065					False	CHEMBL863677	Agonist activity at S1P1 receptor assessed as induction of [35S]GTP-gamma-S binding	F	BAO_0000019	assay format	Homo sapiens	None	None	None	None	CHEMBL4333	Sphingosine 1-phosphate receptor Edg-1	Homo sapiens	SINGLE PROTEIN	CHEMBL1138961	1	Scientific Literature	Bioorg. Med. Chem. Lett.	2006	None
CHEMBL225575		0	485.49	1	5.67	15	O=C(O)C1CN(Cc2ccc(-c3noc(-c4cc(-c5ccccc5)c(C(F)(F)F)s4)n3)cc2)C1	IC50	'='	8.3	nM	8.08		Antagonist	UO_0000065	16.64	0.32	2.41	10.17	False	CHEMBL913919	Displacement of [33P]sphingosine 1 phosphate from human S1P1 receptor expressed in CHO cells	B	BAO_0000219	cell-based format	Homo sapiens	None	None	CHO	None	CHEMBL4333	Sphingosine 1-phosphate receptor Edg-1	Homo sapiens	SINGLE PROTEIN	CHEMBL1149292	1	Scientific Literature	J. Med. Chem.	2004	CHEMBL3308072
CHEMBL377767		0	407.50	0	4.86	2e	Cc1cc(CCC(=O)O)ccc1-c1nnc(-c2ccc(OC(C)C)c(C#N)c2)s1	EC50	'='	0.2	nM	9.70			UO_0000065					False	CHEMBL863677	Agonist activity at S1P1 receptor assessed as induction of [35S]GTP-gamma-S binding	F	BAO_0000019	assay format	Homo sapiens	None	None	None	None	CHEMBL4333	Sphingosine 1-phosphate receptor Edg-1	Homo sapiens	SINGLE PROTEIN	CHEMBL1138961	1	Scientific Literature	Bioorg. Med. Chem. Lett.	2006	None
CHEMBL3184427		0	365.52	1	5.18	SID160844004	COc1ccccc1C1CCN(Cc2ccc3c(c2)CCC(C)(C)O3)CC1	IC50	'>'	50000.0	nM			inactive	UO_0000065					False	CHEMBL3215257	PubChem BioAssay. Late-stage counterscreen for antagonists of kappa opioid receptor 1 (OPRK1): fluorescence-based cell-based dose response assay to identify antagonists of Sphingosine 1-Phosphate Receptor 1 (S1P1). (Class of assay: confirmatory)	F	BAO_0000219	cell-based format	None	None	None	None	None	CHEMBL4333	Sphingosine 1-phosphate receptor Edg-1	Homo sapiens	SINGLE PROTEIN	CHEMBL1201862	7	PubChem BioAssays			None
CHEMBL3186911		0	396.49	0	3.95	SID160844006	CCOC(=O)c1ccc(N2CC3CCCCN3C2c2cccc(OC)c2O)cc1	IC50	'>'	50000.0	nM			inactive	UO_0000065					False	CHEMBL3215257	PubChem BioAssay. Late-stage counterscreen for antagonists of kappa opioid receptor 1 (OPRK1): fluorescence-based cell-based dose response assay to identify antagonists of Sphingosine 1-Phosphate Receptor 1 (S1P1). (Class of assay: confirmatory)	F	BAO_0000219	cell-based format	None	None	None	None	None	CHEMBL4333	Sphingosine 1-phosphate receptor Edg-1	Homo sapiens	SINGLE PROTEIN	CHEMBL1201862	7	PubChem BioAssays			None
CHEMBL84123		0	427.52	0	4.57	25a	CCCCCCCCCCCc1ccc(/C=C/[C@@H](O)[C@@H](N)COP(=O)(O)O)cc1	% binding	'='	115.0	%				UO_0000187					False	CHEMBL807603	Percent binding affinity to displace radioligand [3H]SIP from Sphingosine 1-phosphate receptor Edg-1 expressed in CHO cells	B	BAO_0000219	cell-based format	None	None	None	CHO	None	CHEMBL4333	Sphingosine 1-phosphate receptor Edg-1	Homo sapiens	SINGLE PROTEIN	CHEMBL1148251	1	Scientific Literature	Bioorg. Med. Chem. Lett.	2004	CHEMBL3308072
CHEMBL371985		0	375.43	0	3.80	30	O=C(O)C1CN(Cc2ccc(-c3noc(-c4ccc(C5CC5)cc4)n3)cc2)C1	IC50	'='	4.5	nM	8.35			UO_0000065	22.23	0.41	4.55	10.50	False	CHEMBL880429	Concentration required for displacement of [33P]-labeled S1P from human sphingosine 1-phosphate receptor 1 expressed in CHO cells	B	BAO_0000219	cell-based format	Homo sapiens	None	None	CHO	None	CHEMBL4333	Sphingosine 1-phosphate receptor Edg-1	Homo sapiens	SINGLE PROTEIN	CHEMBL1141096	1	Scientific Literature	J. Med. Chem.	2005	CHEMBL3308072
CHEMBL432813		0	401.48	0	4.40	33	CCCCCCCCOc1c(C)cc(CNCCCP(=O)(O)O)cc1OC	IC50	'='	2.3	nM	8.64			UO_0000065	21.52	0.44	4.24	9.81	False	CHEMBL800922	Binding affinity to human sphingosine 1-phosphate receptor 1 expressed in CHO cells was determined by using [33P]-S1P as radioligand	B	BAO_0000219	cell-based format	None	None	None	CHO	None	CHEMBL4333	Sphingosine 1-phosphate receptor Edg-1	Homo sapiens	SINGLE PROTEIN	CHEMBL1147471	1	Scientific Literature	Bioorg. Med. Chem. Lett.	2004	CHEMBL3308072
CHEMBL119760		0	321.44	0	4.58	14	CCCCCCCCCCCCCC(N)CCP(=O)(O)O	IC50	'='	25.0	nM	7.60			UO_0000065	23.65	0.49	3.02	9.10	False	CHEMBL800921	Binding affinity to human Sphingosine 1-phosphate receptor 1 expressed in CHO cells was determined by using [33P]-S1P as radioligand	B	BAO_0000219	cell-based format	None	None	None	CHO	None	CHEMBL4333	Sphingosine 1-phosphate receptor Edg-1	Homo sapiens	SINGLE PROTEIN	CHEMBL1147470	1	Scientific Literature	Bioorg. Med. Chem. Lett.	2004	CHEMBL3308072
CHEMBL1651851		0	433.51	0	4.60	3b	O=C(O)C1CN(Cc2ccc(-c3nc4nc(Cc5ccccc5)ccc4s3)c(F)c2)C1	Efficacy	'='	106.0	%				UO_0000187					False	CHEMBL1655489	Induction of human GFP-tagged chimeric S1P1R internalization in human U2Os cells by fluorescence microscopy relative to 1-(4-(6-benzylbenzofuran-2-yl)-3-fluorobenzyl)azetidine-3-carboxylic acid	B	BAO_0000219	cell-based format	Homo sapiens	None	None	U2OS	None	CHEMBL4333	Sphingosine 1-phosphate receptor Edg-1	Homo sapiens	SINGLE PROTEIN	CHEMBL1649108	1	Scientific Literature	ACS Med. Chem. Lett.	2011	CHEMBL3307757
CHEMBL1076743		0	391.50	0	2.31	35	CCCN(CCC)c1cc(C(=O)Nc2ccc(S(N)(=O)=O)cc2C)ncn1	EC50	'='	36.0	nM	7.44			UO_0000065					True	CHEMBL1101383	Agonist activity at S1P1 receptor expressed in CHO cells after 60 mins by [35S]-GTPgammaS binding assay	F	BAO_0000219	cell-based format	None	None	None	CHO	None	CHEMBL4333	Sphingosine 1-phosphate receptor Edg-1	Homo sapiens	SINGLE PROTEIN	CHEMBL1154985	1	Scientific Literature	Bioorg. Med. Chem. Lett.	2010	CHEMBL3308072
CHEMBL1221649		0	342.38	0	2.64	2a	CCCCCCc1cccc(NC(=O)[C@H](N)CCP(=O)(O)O)c1	Ki	'='	18.0	nM	7.75			UO_0000065					False	CHEMBL1226736	Antagonist activity at human S1P1 receptor expressed in CHO cells assessed as inhibition of SEW2871-induced [35S]GTPgamma binding	F	BAO_0000219	cell-based format	Homo sapiens	None	None	CHO	None	CHEMBL4333	Sphingosine 1-phosphate receptor Edg-1	Homo sapiens	SINGLE PROTEIN	CHEMBL1221186	1	Scientific Literature	Nat. Chem. Biol.	2006	CHEMBL3308072
CHEMBL596053		0	274.41	0	4.10	9	CCCCCCC(=O)n1nc(C)c2c1C[C@@H]1[C@H]2C1(C)C	Emax	'='	25.0	%				UO_0000187					False	CHEMBL1071142	Agonist activity at human SIP1 receptor expressed in CHO cells at 10 uM by [35S]GTPgammaS binding assay relative to S1P	F	BAO_0000219	cell-based format	Homo sapiens	None	None	CHO	None	CHEMBL4333	Sphingosine 1-phosphate receptor Edg-1	Homo sapiens	SINGLE PROTEIN	CHEMBL1153175	1	Scientific Literature	Bioorg. Med. Chem. Lett.	2010	CHEMBL3308072
CHEMBL474407		0	504.91	1	4.39	11e	C[C@](N)(COP(=O)(O)O)C(=O)Nc1ccc(OCCc2ccc(-c3ccccc3Cl)cc2)cc1	IC50	'='	0.84	nM	9.08			UO_0000065	17.97	0.36	4.69	6.92	False	CHEMBL980648	Displacement of [33P]sphingosine-1-phosphate from human S1P1 receptor	B	BAO_0000357	single protein format	Homo sapiens	None	None	None	None	CHEMBL4333	Sphingosine 1-phosphate receptor Edg-1	Homo sapiens	SINGLE PROTEIN	CHEMBL1138585	1	Scientific Literature	Bioorg. Med. Chem. Lett.	2009	None
CHEMBL473238		0	484.49	0	4.13	11o	C[C@](N)(COP(=O)(O)O)C(=O)Nc1ccc(OCCCc2ccc(-c3ccccc3)cc2)cc1	EC50	'='	1.1	nM	8.96			UO_0000065					False	CHEMBL980652	Agonist activity at human S1P1 receptor assessed as stimulation of [35S]GTPgammaS binding	F	BAO_0000019	assay format	Homo sapiens	None	None	None	None	CHEMBL4333	Sphingosine 1-phosphate receptor Edg-1	Homo sapiens	SINGLE PROTEIN	CHEMBL1138585	1	Scientific Literature	Bioorg. Med. Chem. Lett.	2009	None
CHEMBL1213480	(S)-FTY720P	0	373.43	0	2.93	FTY720P	CCCCCCCCc1ccc(C[C@](N)(CO)COP(=O)(O)O)cc1	Activity						Active						False	CHEMBL1220630	Agonist activity at S1P1 receptor expressed in primary rat astrocytes assessed as inhibition of forskolin-stimulated cAMP formation at 1 uM 1 hr measured after 5 hrs washout period	F	BAO_0000219	cell-based format	None	None	None	None	None	CHEMBL4333	Sphingosine 1-phosphate receptor Edg-1	Homo sapiens	SINGLE PROTEIN	CHEMBL1212718	1	Scientific Literature	Nat. Chem. Biol.	2009	None
CHEMBL187712		0	509.46	0	4.09	6	CCCCCCCCc1ccc(-c2c[nH]c([C@H](N)COP(=O)(O)O)n2)cc1.O=C(O)C(F)(F)F	EC50	'='	7.0	nM	8.15			UO_0000065	20.62	0.41	4.06	6.71	False	CHEMBL830091	Effective concentration against sphingosine-1-phosphate receptor 1 determined by a [c-35S]-GTP binding assay	B	BAO_0000357	single protein format	Homo sapiens	None	None	None	None	CHEMBL4333	Sphingosine 1-phosphate receptor Edg-1	Homo sapiens	SINGLE PROTEIN	CHEMBL1140276	1	Scientific Literature	Bioorg. Med. Chem. Lett.	2005	None
CHEMBL118783		0	452.33	0	4.46	37	CCCCCCCOc1c(Br)cc(CNCCCP(=O)(O)O)cc1OC	IC50	'='	13.0	nM	7.89			UO_0000065	17.43	0.41	3.43	8.96	False	CHEMBL800922	Binding affinity to human sphingosine 1-phosphate receptor 1 expressed in CHO cells was determined by using [33P]-S1P as radioligand	B	BAO_0000219	cell-based format	None	None	None	CHO	None	CHEMBL4333	Sphingosine 1-phosphate receptor Edg-1	Homo sapiens	SINGLE PROTEIN	CHEMBL1147471	1	Scientific Literature	Bioorg. Med. Chem. Lett.	2004	CHEMBL3308072
CHEMBL1080863		0	351.41	0	2.77	44	CN(c1cc(C(=O)Nc2ccc3[nH]nnc3c2)ncn1)C1CCCCC1	EC50	'='	7300.0	nM	5.14			UO_0000065					False	CHEMBL1101383	Agonist activity at S1P1 receptor expressed in CHO cells after 60 mins by [35S]-GTPgammaS binding assay	F	BAO_0000219	cell-based format	None	None	None	CHO	None	CHEMBL4333	Sphingosine 1-phosphate receptor Edg-1	Homo sapiens	SINGLE PROTEIN	CHEMBL1154985	1	Scientific Literature	Bioorg. Med. Chem. Lett.	2010	CHEMBL3308072
CHEMBL1083828		0	477.61	0	4.10	60	Cc1cc(CN2CC(C(=O)O)C2)ccc1NC(=O)c1cc(N(CC2CC2)C2CCCCC2)ncn1	EC50	'='	3.0	nM	8.52			UO_0000065					False	CHEMBL1101383	Agonist activity at S1P1 receptor expressed in CHO cells after 60 mins by [35S]-GTPgammaS binding assay	F	BAO_0000219	cell-based format	None	None	None	CHO	None	CHEMBL4333	Sphingosine 1-phosphate receptor Edg-1	Homo sapiens	SINGLE PROTEIN	CHEMBL1154985	1	Scientific Literature	Bioorg. Med. Chem. Lett.	2010	CHEMBL3308072
CHEMBL3403619		0	472.51	1	6.08	22a, enantiomer-1	O=C(O)CC1NCCc2c1[nH]c1ccc(OCc3ccc(C4CCCC4)c(C(F)(F)F)c3)cc21	EC50	'='	0.03	nM	10.52			UO_0000065	22.27	0.42	4.44	14.15	False	CHEMBL3404799	Agonist activity at human S1P1 receptor assessed as change in cAMP level by homogeneous time resolved fluorescence cyclase assay	B	BAO_0000357	single protein format	Homo sapiens	None	None	None	None	CHEMBL4333	Sphingosine 1-phosphate receptor Edg-1	Homo sapiens	SINGLE PROTEIN	CHEMBL3399954	1	Scientific Literature	Bioorg. Med. Chem. Lett.	2015	None
CHEMBL3400910		0	460.50	1	5.63	32	CC(C)Cc1ccc(COc2ccc3[nH]c4c(c3c2)CCNC4CC(=O)O)cc1C(F)(F)F	EC50	'='	0.04	nM	10.40			UO_0000065	22.58	0.43	4.77	13.99	False	CHEMBL3404799	Agonist activity at human S1P1 receptor assessed as change in cAMP level by homogeneous time resolved fluorescence cyclase assay	B	BAO_0000357	single protein format	Homo sapiens	None	None	None	None	CHEMBL4333	Sphingosine 1-phosphate receptor Edg-1	Homo sapiens	SINGLE PROTEIN	CHEMBL3399954	1	Scientific Literature	Bioorg. Med. Chem. Lett.	2015	None
CHEMBL3400907		0	444.41	1	5.34	53	N#Cc1cc(COc2ccc3c(c2)cc2n3CCCC2CC(=O)O)cc(OC(F)(F)F)c1	EC50	'='	25.0	nM	7.60			UO_0000065	17.11	0.32	2.26	9.00	False	CHEMBL3404799	Agonist activity at human S1P1 receptor assessed as change in cAMP level by homogeneous time resolved fluorescence cyclase assay	B	BAO_0000357	single protein format	Homo sapiens	None	None	None	None	CHEMBL4333	Sphingosine 1-phosphate receptor Edg-1	Homo sapiens	SINGLE PROTEIN	CHEMBL3399954	1	Scientific Literature	Bioorg. Med. Chem. Lett.	2015	None
CHEMBL3341932		0	466.86	0	3.32	20p	NC(CO)(CCc1ccc(-c2coc(Cc3ccc(Cl)cc3)n2)cc1)COP(=O)(O)O	EC50	'='	17.8	nM	7.75			UO_0000065	16.60	0.34	4.43	5.57	False	CHEMBL3366172	Agonist activity at human S1P1 receptor expressed in CHO cells preincubated for 2 hrs before IP1 addition by IP1-HTRF assay	B	BAO_0000219	cell-based format	Homo sapiens	None	None	CHO	None	CHEMBL4333	Sphingosine 1-phosphate receptor Edg-1	Homo sapiens	SINGLE PROTEIN	CHEMBL3352708	1	Scientific Literature	Eur. J. Med. Chem.	2014	CHEMBL3308072
CHEMBL537849		0	461.93	0	3.24	28	CCCCCCCCc1ccc(-c2c[nH]c(C(N)(CO)COP(=O)(O)O)n2)cc1.Cl	EC50	'='	7.9	nM	8.10			UO_0000065	19.04	0.38	4.86	5.72	False	CHEMBL830091	Effective concentration against sphingosine-1-phosphate receptor 1 determined by a [c-35S]-GTP binding assay	B	BAO_0000357	single protein format	Homo sapiens	None	None	None	None	CHEMBL4333	Sphingosine 1-phosphate receptor Edg-1	Homo sapiens	SINGLE PROTEIN	CHEMBL1140276	1	Scientific Literature	Bioorg. Med. Chem. Lett.	2005	None
CHEMBL1836169		0	446.51	0	4.20	8	Cc1c(-c2noc(-c3ccc(OC(C)C)c(C#N)c3)n2)ccc2c1CCN(CCC(=O)O)C2	Emax	'='	94.0	%				UO_0000187					False	CHEMBL1839346	Agonist activity at human S1P1 receptor expressed in CHO-K1 EDG1 cells expressing beta-arrestin 2 after 105 mins by chemi-luminescence assay relative to control	F	BAO_0000219	cell-based format	Homo sapiens	None	None	CHO-K1	None	CHEMBL4333	Sphingosine 1-phosphate receptor Edg-1	Homo sapiens	SINGLE PROTEIN	CHEMBL1833884	1	Scientific Literature	J. Med. Chem.	2011	CHEMBL3307512
CHEMBL183688		0	375.53	1	5.42	33	CCCCCCCCCCCCCCC1CC(O)(P(C)(=O)O)CCN1	IC50	'='	260.0	nM	6.58			UO_0000065	17.54	0.36	1.17	9.47	False	CHEMBL833009	Inhibition of [33P]-S1P binding to human Sphingosine 1-phosphate receptor 1 expressed on CHO cell membranes	B	BAO_0000219	cell-based format	Homo sapiens	None	None	CHO	None	CHEMBL4333	Sphingosine 1-phosphate receptor Edg-1	Homo sapiens	SINGLE PROTEIN	CHEMBL1137868	1	Scientific Literature	Bioorg. Med. Chem. Lett.	2004	CHEMBL3308072
CHEMBL1916399		0	472.38	0	3.93	1	N#Cc1cc(OC(F)(F)F)cc(-c2nc(-c3ccc4c(c3)CCN4C(=O)CCC(=O)O)no2)c1	EC50	'='	31.0	nM	7.51			UO_0000065					False	CHEMBL1920398	Agonist activity at recombinant human S1P1 receptor expressed in HEK293 cells after 2 hrs by beta-arrestin assay	F	BAO_0000219	cell-based format	Homo sapiens	None	None	HEK293	None	CHEMBL4333	Sphingosine 1-phosphate receptor Edg-1	Homo sapiens	SINGLE PROTEIN	CHEMBL1914334	1	Scientific Literature	Bioorg. Med. Chem. Lett.	2011	CHEMBL3307715
CHEMBL1916559		0	499.37	1	5.20	20	O=C(O)CCC(=O)N1CCc2cc(-c3noc(-c4cc(C(F)(F)F)cc(C(F)(F)F)c4)n3)ccc21	EC50	'='	39.0	nM	7.41			UO_0000065					False	CHEMBL1920398	Agonist activity at recombinant human S1P1 receptor expressed in HEK293 cells after 2 hrs by beta-arrestin assay	F	BAO_0000219	cell-based format	Homo sapiens	None	None	HEK293	None	CHEMBL4333	Sphingosine 1-phosphate receptor Edg-1	Homo sapiens	SINGLE PROTEIN	CHEMBL1914334	1	Scientific Literature	Bioorg. Med. Chem. Lett.	2011	CHEMBL3307715
CHEMBL372066		0	405.50	0	4.61	22	CCC(C)(C)c1ccc(-c2nc(-c3ccc(CN4CC(C(=O)O)C4)cc3)no2)cc1	IC50	'='	1.3	nM	8.89			UO_0000065	21.91	0.40	4.28	11.18	False	CHEMBL880429	Concentration required for displacement of [33P]-labeled S1P from human sphingosine 1-phosphate receptor 1 expressed in CHO cells	B	BAO_0000219	cell-based format	Homo sapiens	None	None	CHO	None	CHEMBL4333	Sphingosine 1-phosphate receptor Edg-1	Homo sapiens	SINGLE PROTEIN	CHEMBL1141096	1	Scientific Literature	J. Med. Chem.	2005	CHEMBL3308072
CHEMBL2018485		0	517.54	1	4.45	35	O=C(Nc1ccc(Oc2ccc(F)cc2)cc1)[C@@H]1C[C@@H](Cc2ccc(F)cc2)CN1C(=O)Cn1cncn1	IC50	'='	13.0	nM	7.89			UO_0000065					False	CHEMBL2020535	Antagonist activity at S1P1 receptor expressed in HEK293 cells assessed as inhibition of S1P-induced tango beta-arrestin recruitment preincubated for 30 mins prior S1P addition measured after 16 to 18 hrs by luciferase reporter gene assay	F	BAO_0000219	cell-based format	None	None	None	HEK293	None	CHEMBL4333	Sphingosine 1-phosphate receptor Edg-1	Homo sapiens	SINGLE PROTEIN	CHEMBL2016445	1	Scientific Literature	J. Med. Chem.	2012	CHEMBL3307715
CHEMBL2018472		0	469.55	0	4.04	20	O=C(Cc1cnc[nH]1)N[C@@H](COCc1ccccc1)C(=O)Nc1ccc(Nc2ccccc2)cc1	IC50	'='	743.0	nM	6.13			UO_0000065					False	CHEMBL2020534	Antagonist activity at S1P1 receptor expressed in HEK293 cells assessed as inhibition of S1P-induced cAMP response after 90 mins by spectrophotometry	F	BAO_0000219	cell-based format	None	None	None	HEK293	None	CHEMBL4333	Sphingosine 1-phosphate receptor Edg-1	Homo sapiens	SINGLE PROTEIN	CHEMBL2016445	1	Scientific Literature	J. Med. Chem.	2012	CHEMBL3307715
CHEMBL1091103		0	413.50	0	3.49	(2'R)-3-P isomer 2	CCCCCCCCc1ccc2c(c1)CC[C@@H](C(N)(CO)COP(=O)(O)O)C2	EC50	'='	0.344	nM	9.46			UO_0000065					False	CHEMBL1110629	Agonist activity at human S1P1 receptor assessed as effect on calcium mobilization by Gi dependent whole cell assay	F	BAO_0000019	assay format	Homo sapiens	None	None	None	None	CHEMBL4333	Sphingosine 1-phosphate receptor Edg-1	Homo sapiens	SINGLE PROTEIN	CHEMBL1156285	1	Scientific Literature	Bioorg. Med. Chem. Lett.	2010	None
CHEMBL1096872		0	386.90	1	5.24	8bl	CCC/N=C1\S/C(=C\c2ccc(O)c(Cl)c2)C(=O)N1c1ccccc1C	EC50	'='	19.0	nM	7.72			UO_0000065	19.96	0.41	2.48	14.60	False	CHEMBL1108345	Agonist activity at human recombinant S1P1 receptor expressed in CHO cells by GTPgammaS binding assay	B	BAO_0000219	cell-based format	Homo sapiens	None	None	CHO	None	CHEMBL4333	Sphingosine 1-phosphate receptor Edg-1	Homo sapiens	SINGLE PROTEIN	CHEMBL1157829	1	Scientific Literature	J. Med. Chem.	2010	CHEMBL3308072
CHEMBL1094248		0	386.90	0	4.93	8aj	CC(C)/N=C1\S/C(=C\c2ccc(O)c(Cl)c2)C(=O)N1Cc1ccccc1	EC50	'='	630.0	nM	6.20			UO_0000065	16.03	0.33	1.27	11.72	False	CHEMBL1108345	Agonist activity at human recombinant S1P1 receptor expressed in CHO cells by GTPgammaS binding assay	B	BAO_0000219	cell-based format	Homo sapiens	None	None	CHO	None	CHEMBL4333	Sphingosine 1-phosphate receptor Edg-1	Homo sapiens	SINGLE PROTEIN	CHEMBL1157829	1	Scientific Literature	J. Med. Chem.	2010	CHEMBL3308072
CHEMBL1094247		0	373.87	0	4.33	8ai	CC(C)/N=C1\S/C(=C\c2ccc(O)c(Cl)c2)C(=O)N1c1cccnc1	EC50	'='	356.0	nM	6.45			UO_0000065	17.25	0.35	2.12	9.80	False	CHEMBL1108345	Agonist activity at human recombinant S1P1 receptor expressed in CHO cells by GTPgammaS binding assay	B	BAO_0000219	cell-based format	Homo sapiens	None	None	CHO	None	CHEMBL4333	Sphingosine 1-phosphate receptor Edg-1	Homo sapiens	SINGLE PROTEIN	CHEMBL1157829	1	Scientific Literature	J. Med. Chem.	2010	CHEMBL3308072
CHEMBL1950563		0	447.54	1	5.14	5b	O=C(O)CCNCc1ccc(-c2nc3ccc(C4(c5ccccc5)CC4)nc3s2)c(F)c1	EC50	'='	3.0	nM	8.52			UO_0000065					False	CHEMBL1955294	Agonist activity at eGFP-tagged human S1P1 receptor expressed in U2OS cells assessed as receptor internalization after 1 hr by Hoechst dye-based microscopic analysis	F	BAO_0000219	cell-based format	Homo sapiens	None	None	U2OS	None	CHEMBL4333	Sphingosine 1-phosphate receptor Edg-1	Homo sapiens	SINGLE PROTEIN	CHEMBL1949573	1	Scientific Literature	Bioorg. Med. Chem. Lett.	2012	CHEMBL3307757
CHEMBL1950570		0	476.53	0	4.32	7d	N[C@H](CC(=O)Nc1ccc(-c2nc3ccc(C4(c5ccccc5)CC4)nc3s2)c(F)c1)C(=O)O	Efficacy	'='	110.0	%				UO_0000187					False	CHEMBL1955295	Agonist activity at eGFP-tagged human S1P1 receptor expressed in U2OS cells assessed as receptor internalization after 1 hr by Hoechst dye-based microscopic analysis relative to 1 uM 1-(4-(6-benzylbenzofuran-2-yl)-3-fluorobenzyl)azetidine-3- carboxylic acid	F	BAO_0000219	cell-based format	Homo sapiens	None	None	U2OS	None	CHEMBL4333	Sphingosine 1-phosphate receptor Edg-1	Homo sapiens	SINGLE PROTEIN	CHEMBL1949573	1	Scientific Literature	Bioorg. Med. Chem. Lett.	2012	CHEMBL3307757
CHEMBL1424562		0	363.85	0	3.61	SID17410587	O=C(Nc1ccccc1)c1nnsc1[S+]([O-])c1ccc(Cl)cc1	IC50	'>'	49800.0	nM			Not Active	UO_0000065					False	CHEMBL1614525	PUBCHEM_BIOASSAY: Fluorescence-based counterscreen assay for S1P4 antagonists: Cell-based dose response high throughput screening assay to identify antagonists of the Sphingosine 1-Phosphate Receptor 1 (S1P1). (Class of assay: confirmatory) [Related pubchem assays: 1524 (Confirmation screen.), 1510 (Primary screen.)]	F	BAO_0000019	assay format	Homo sapiens	None	None	None	None	CHEMBL4333	Sphingosine 1-phosphate receptor Edg-1	Homo sapiens	SINGLE PROTEIN	CHEMBL1201862	7	PubChem BioAssays			None
CHEMBL1935580		0	442.00	0	4.68	6g	CC1=C(CN2CC(C(=O)O)C2)CCc2cc(OCC(C)Cc3ccccc3)ccc21.Cl	EC50	'='	0.66	nM	9.18			UO_0000065					False	CHEMBL1936575	Agonist activity at human S1P1 receptor expressed in CHO cells assessed as induction of intracellular calcium level	F	BAO_0000219	cell-based format	Homo sapiens	None	None	CHO	None	CHEMBL4333	Sphingosine 1-phosphate receptor Edg-1	Homo sapiens	SINGLE PROTEIN	CHEMBL1932994	1	Scientific Literature	Bioorg. Med. Chem. Lett.	2012	CHEMBL3308072
CHEMBL1097535		0	400.93	1	5.55	8x	Cc1cccc(N2C(=O)/C(=C/c3ccc(O)c(Cl)c3)S/C2=N\C(C)C)c1C	EC50	'='	72.0	nM	7.14			UO_0000065	17.82	0.36	1.59	13.50	False	CHEMBL1108345	Agonist activity at human recombinant S1P1 receptor expressed in CHO cells by GTPgammaS binding assay	B	BAO_0000219	cell-based format	Homo sapiens	None	None	CHO	None	CHEMBL4333	Sphingosine 1-phosphate receptor Edg-1	Homo sapiens	SINGLE PROTEIN	CHEMBL1157829	1	Scientific Literature	J. Med. Chem.	2010	CHEMBL3308072
CHEMBL1098142		0	386.90	1	5.24	8v	Cc1ccc(N2C(=O)/C(=C/c3ccc(O)c(Cl)c3)S/C2=N\C(C)C)cc1	EC50	'='	78.0	nM	7.11			UO_0000065	18.37	0.37	1.87	13.44	False	CHEMBL1108345	Agonist activity at human recombinant S1P1 receptor expressed in CHO cells by GTPgammaS binding assay	B	BAO_0000219	cell-based format	Homo sapiens	None	None	CHO	None	CHEMBL4333	Sphingosine 1-phosphate receptor Edg-1	Homo sapiens	SINGLE PROTEIN	CHEMBL1157829	1	Scientific Literature	J. Med. Chem.	2010	CHEMBL3308072
CHEMBL1094699		0	402.90	0	4.94	8af	COc1cccc(N2C(=O)/C(=C/c3ccc(O)c(Cl)c3)S/C2=N\C(C)C)c1	EC50	'='	259.0	nM	6.59			UO_0000065	16.35	0.33	1.65	10.60	False	CHEMBL1108345	Agonist activity at human recombinant S1P1 receptor expressed in CHO cells by GTPgammaS binding assay	B	BAO_0000219	cell-based format	Homo sapiens	None	None	CHO	None	CHEMBL4333	Sphingosine 1-phosphate receptor Edg-1	Homo sapiens	SINGLE PROTEIN	CHEMBL1157829	1	Scientific Literature	J. Med. Chem.	2010	CHEMBL3308072
CHEMBL2018311		0	391.38	0	3.67	7g	O=C(O)CCc1c[nH]c2c(-c3noc(-c4ccc5c(c4)OCCO5)n3)cccc12	EC50	'>'	3162.28	nM				UO_0000065					False	CHEMBL2020024	Agonist activity at S1P1 receptor by Tango assay	F	BAO_0000019	assay format	None	None	None	None	None	CHEMBL4333	Sphingosine 1-phosphate receptor Edg-1	Homo sapiens	SINGLE PROTEIN	CHEMBL2016540	1	Scientific Literature	Bioorg. Med. Chem. Lett.	2012	None
CHEMBL2018474		0	468.56	0	4.89	22	O=C(Cc1cnc[nH]1)N[C@@H](CCCc1ccccc1)C(=O)Nc1ccc(Oc2ccccc2)cc1	IC50	'='	14.0	nM	7.85			UO_0000065					False	CHEMBL2020534	Antagonist activity at S1P1 receptor expressed in HEK293 cells assessed as inhibition of S1P-induced cAMP response after 90 mins by spectrophotometry	F	BAO_0000219	cell-based format	None	None	None	HEK293	None	CHEMBL4333	Sphingosine 1-phosphate receptor Edg-1	Homo sapiens	SINGLE PROTEIN	CHEMBL2016445	1	Scientific Literature	J. Med. Chem.	2012	CHEMBL3307715
CHEMBL2018571		0	517.54	1	4.45	37, XL541	O=C(Nc1ccc(Oc2ccc(F)cc2)cc1)[C@@H]1C[C@@H](Cc2ccc(F)cc2)CN1C(=O)Cn1ccnn1	IC50	'='	5.8	nM	8.24			UO_0000065					False	CHEMBL2020534	Antagonist activity at S1P1 receptor expressed in HEK293 cells assessed as inhibition of S1P-induced cAMP response after 90 mins by spectrophotometry	F	BAO_0000219	cell-based format	None	None	None	HEK293	None	CHEMBL4333	Sphingosine 1-phosphate receptor Edg-1	Homo sapiens	SINGLE PROTEIN	CHEMBL2016445	1	Scientific Literature	J. Med. Chem.	2012	CHEMBL3307715
CHEMBL1935577		0	445.96	0	4.57	6d	CC1=C(CN2CC(C(=O)O)C2)CCc2cc(OCCCc3cccc(F)c3)ccc21.Cl	EC50	'='	4.0	nM	8.40			UO_0000065					False	CHEMBL1936575	Agonist activity at human S1P1 receptor expressed in CHO cells assessed as induction of intracellular calcium level	F	BAO_0000219	cell-based format	Homo sapiens	None	None	CHO	None	CHEMBL4333	Sphingosine 1-phosphate receptor Edg-1	Homo sapiens	SINGLE PROTEIN	CHEMBL1932994	1	Scientific Literature	Bioorg. Med. Chem. Lett.	2012	CHEMBL3308072
CHEMBL1935586		0	488.04	1	5.46	6m	CC1=C(CN2CC(C(=O)O)C2)CCc2cc(OC[C@H](Cc3ccc(F)cc3)C(C)C)ccc21.Cl	EC50	'='	4.5	nM	8.35			UO_0000065					False	CHEMBL1936575	Agonist activity at human S1P1 receptor expressed in CHO cells assessed as induction of intracellular calcium level	F	BAO_0000219	cell-based format	Homo sapiens	None	None	CHO	None	CHEMBL4333	Sphingosine 1-phosphate receptor Edg-1	Homo sapiens	SINGLE PROTEIN	CHEMBL1932994	1	Scientific Literature	Bioorg. Med. Chem. Lett.	2012	CHEMBL3308072
CHEMBL1935667		0	354.41	0	2.47	1f	Cc1ccccc1COc1ccc(CCC2(C(N)=O)COC(=O)N2)cc1	EC50						Not Active						False	CHEMBL1938048	Agonist activity at EGFP-tagged S1P1 receptor expressed in human UOS2 cells assessed as receptor internalization in endosomes after 60 mins	F	BAO_0000219	cell-based format	Homo sapiens	None	None	UOS2	None	CHEMBL4333	Sphingosine 1-phosphate receptor Edg-1	Homo sapiens	SINGLE PROTEIN	CHEMBL1933023	1	Scientific Literature	Bioorg. Med. Chem. Lett.	2012	None
CHEMBL544665	FINGOLIMOD HYDROCHLORIDE	4	343.94	0	3.20	FTY720	CCCCCCCCc1ccc(CCC(N)(CO)CO)cc1.Cl	EC50	'='	3000.0	nM	5.52			UO_0000065					False	CHEMBL1938048	Agonist activity at EGFP-tagged S1P1 receptor expressed in human UOS2 cells assessed as receptor internalization in endosomes after 60 mins	F	BAO_0000219	cell-based format	Homo sapiens	None	None	UOS2	None	CHEMBL4333	Sphingosine 1-phosphate receptor Edg-1	Homo sapiens	SINGLE PROTEIN	CHEMBL1933023	1	Scientific Literature	Bioorg. Med. Chem. Lett.	2012	None
CHEMBL544665	FINGOLIMOD HYDROCHLORIDE	4	343.94	0	3.20	FTY720	CCCCCCCCc1ccc(CCC(N)(CO)CO)cc1.Cl	Emax	'='	54.0	%				UO_0000187					False	CHEMBL1938050	Agonist activity at EGFP-tagged S1P1 receptor expressed in human UOS2 cells assessed as receptor internalization in endosomes at 10 uM after 60 mins relative to S1P	F	BAO_0000219	cell-based format	Homo sapiens	None	None	UOS2	None	CHEMBL4333	Sphingosine 1-phosphate receptor Edg-1	Homo sapiens	SINGLE PROTEIN	CHEMBL1933023	1	Scientific Literature	Bioorg. Med. Chem. Lett.	2012	None
CHEMBL1935673		0	387.62	0	4.17	8g	Cc1ccc(OCCOc2ccc(Cl)cc2Br)c([N+](=O)[O-])n1	EC50						Not Active						False	CHEMBL1937255	Agonist activity at S1P1R up to 25 uM	F	BAO_0000019	assay format	None	None	None	None	None	CHEMBL4333	Sphingosine 1-phosphate receptor Edg-1	Homo sapiens	SINGLE PROTEIN	CHEMBL1932962	1	Scientific Literature	Bioorg. Med. Chem. Lett.	2012	None
CHEMBL601062		0	331.42	0	4.32	19	Cc1nn(C(=O)/C=C/c2cccc3[nH]ccc23)c2c1[C@H]1[C@@H](C2)C1(C)C	EC50	'='	2.0	nM	8.70			UO_0000065					False	CHEMBL1071141	Agonist activity at human SIP1 receptor expressed in CHO cells by [35S]GTPgammaS binding assay	F	BAO_0000219	cell-based format	Homo sapiens	None	None	CHO	None	CHEMBL4333	Sphingosine 1-phosphate receptor Edg-1	Homo sapiens	SINGLE PROTEIN	CHEMBL1153175	1	Scientific Literature	Bioorg. Med. Chem. Lett.	2010	CHEMBL3308072
CHEMBL589402		0	292.38	0	3.84	5	Cc1nn(C(=O)/C=C/c2ccccc2)c2c1[C@H]1[C@@H](C2)C1(C)C	Emax	'='	82.0	%				UO_0000187					False	CHEMBL1071142	Agonist activity at human SIP1 receptor expressed in CHO cells at 10 uM by [35S]GTPgammaS binding assay relative to S1P	F	BAO_0000219	cell-based format	Homo sapiens	None	None	CHO	None	CHEMBL4333	Sphingosine 1-phosphate receptor Edg-1	Homo sapiens	SINGLE PROTEIN	CHEMBL1153175	1	Scientific Literature	Bioorg. Med. Chem. Lett.	2010	CHEMBL3308072
CHEMBL1910663		0	373.45	0	3.13	15h	Cc1cc(/C=C2\S/C(=N\CCO)N(C)C2=O)c(C)n1-c1ccccc1F	Efficacy	'='	20.0	%				UO_0000187					False	CHEMBL1912141	Agonist activity at S1P1 receptor at 8.3 uM	F	BAO_0000019	assay format	None	None	None	None	None	CHEMBL4333	Sphingosine 1-phosphate receptor Edg-1	Homo sapiens	SINGLE PROTEIN	CHEMBL1909558	1	Scientific Literature	Bioorg. Med. Chem. Lett.	2011	None
CHEMBL1951147		0	491.52	1	5.73	9a	O=C(O)C1CN(Cc2cc(-c3noc(-c4cc(-c5ccccc5)c(C(F)(F)F)s4)n3)cs2)C1	EC50	'='	6.5	nM	8.19			UO_0000065					False	CHEMBL1953076	Agonist activity at human S1P1 receptor assessed as stimulation of [35S]GTPgamma binding	F	BAO_0000019	assay format	Homo sapiens	None	None	None	None	CHEMBL4333	Sphingosine 1-phosphate receptor Edg-1	Homo sapiens	SINGLE PROTEIN	CHEMBL1949506	1	Scientific Literature	Bioorg. Med. Chem. Lett.	2012	None
CHEMBL1951306		0	475.57	1	5.90	10d	CC(C)c1cc(CN2CC(C(=O)O)C2)sc1-c1noc(-c2ccc(Oc3ccccc3)cc2)n1	EC50	'='	75.0	nM	7.12			UO_0000065					False	CHEMBL1953076	Agonist activity at human S1P1 receptor assessed as stimulation of [35S]GTPgamma binding	F	BAO_0000019	assay format	Homo sapiens	None	None	None	None	CHEMBL4333	Sphingosine 1-phosphate receptor Edg-1	Homo sapiens	SINGLE PROTEIN	CHEMBL1949506	1	Scientific Literature	Bioorg. Med. Chem. Lett.	2012	None
CHEMBL1951149		0	417.49	0	4.65	9c	O=C(O)C1CN(Cc2cc(-c3noc(-c4ccc(-c5ccccc5)cc4)n3)cs2)C1	EC50	'='	30.0	nM	7.52			UO_0000065					False	CHEMBL1953076	Agonist activity at human S1P1 receptor assessed as stimulation of [35S]GTPgamma binding	F	BAO_0000019	assay format	Homo sapiens	None	None	None	None	CHEMBL4333	Sphingosine 1-phosphate receptor Edg-1	Homo sapiens	SINGLE PROTEIN	CHEMBL1949506	1	Scientific Literature	Bioorg. Med. Chem. Lett.	2012	None
CHEMBL1951152		0	433.49	0	4.77	9f	O=C(O)C1CN(Cc2cc(-c3noc(-c4ccc(Oc5ccccc5)cc4)n3)cs2)C1	EC50	'='	8.5	nM	8.07			UO_0000065					False	CHEMBL1953076	Agonist activity at human S1P1 receptor assessed as stimulation of [35S]GTPgamma binding	F	BAO_0000019	assay format	Homo sapiens	None	None	None	None	CHEMBL4333	Sphingosine 1-phosphate receptor Edg-1	Homo sapiens	SINGLE PROTEIN	CHEMBL1949506	1	Scientific Literature	Bioorg. Med. Chem. Lett.	2012	None
CHEMBL1950481		0	433.51	0	4.75	5a	O=C(O)CNCc1ccc(-c2nc3ccc(C4(c5ccccc5)CC4)nc3s2)c(F)c1	EC50	'='	3.0	nM	8.52			UO_0000065					False	CHEMBL1955294	Agonist activity at eGFP-tagged human S1P1 receptor expressed in U2OS cells assessed as receptor internalization after 1 hr by Hoechst dye-based microscopic analysis	F	BAO_0000219	cell-based format	Homo sapiens	None	None	U2OS	None	CHEMBL4333	Sphingosine 1-phosphate receptor Edg-1	Homo sapiens	SINGLE PROTEIN	CHEMBL1949573	1	Scientific Literature	Bioorg. Med. Chem. Lett.	2012	CHEMBL3307757
CHEMBL1950563		0	447.54	1	5.14	5b	O=C(O)CCNCc1ccc(-c2nc3ccc(C4(c5ccccc5)CC4)nc3s2)c(F)c1	Efficacy	'='	96.0	%				UO_0000187					False	CHEMBL1955295	Agonist activity at eGFP-tagged human S1P1 receptor expressed in U2OS cells assessed as receptor internalization after 1 hr by Hoechst dye-based microscopic analysis relative to 1 uM 1-(4-(6-benzylbenzofuran-2-yl)-3-fluorobenzyl)azetidine-3- carboxylic acid	F	BAO_0000219	cell-based format	Homo sapiens	None	None	U2OS	None	CHEMBL4333	Sphingosine 1-phosphate receptor Edg-1	Homo sapiens	SINGLE PROTEIN	CHEMBL1949573	1	Scientific Literature	Bioorg. Med. Chem. Lett.	2012	CHEMBL3307757
CHEMBL1950564		0	461.56	1	5.53	5c	O=C(O)CCCNCc1ccc(-c2nc3ccc(C4(c5ccccc5)CC4)nc3s2)c(F)c1	Efficacy	'='	128.0	%				UO_0000187					False	CHEMBL1955295	Agonist activity at eGFP-tagged human S1P1 receptor expressed in U2OS cells assessed as receptor internalization after 1 hr by Hoechst dye-based microscopic analysis relative to 1 uM 1-(4-(6-benzylbenzofuran-2-yl)-3-fluorobenzyl)azetidine-3- carboxylic acid	F	BAO_0000219	cell-based format	Homo sapiens	None	None	U2OS	None	CHEMBL4333	Sphingosine 1-phosphate receptor Edg-1	Homo sapiens	SINGLE PROTEIN	CHEMBL1949573	1	Scientific Literature	Bioorg. Med. Chem. Lett.	2012	CHEMBL3307757
CHEMBL1950573		0	447.54	0	4.92	8b	N[C@@H](CCc1ccc(-c2nc3ccc(C4(c5ccccc5)CC4)nc3s2)c(F)c1)C(=O)O	Efficacy	'='	115.0	%				UO_0000187					False	CHEMBL1955295	Agonist activity at eGFP-tagged human S1P1 receptor expressed in U2OS cells assessed as receptor internalization after 1 hr by Hoechst dye-based microscopic analysis relative to 1 uM 1-(4-(6-benzylbenzofuran-2-yl)-3-fluorobenzyl)azetidine-3- carboxylic acid	F	BAO_0000219	cell-based format	Homo sapiens	None	None	U2OS	None	CHEMBL4333	Sphingosine 1-phosphate receptor Edg-1	Homo sapiens	SINGLE PROTEIN	CHEMBL1949573	1	Scientific Literature	Bioorg. Med. Chem. Lett.	2012	CHEMBL3307757
CHEMBL208786		0	318.42	1	5.76	5	Cc1ccccc1-c1noc(-c2ccc(C3CCCCC3)cc2)n1	EC50	'='	2.4	nM	8.62			UO_0000065					False	CHEMBL866632	Agonist activity at S1P1 receptor expressed in CHO cells measured as S1P-induced [35S]GTP-gamma-S uptake	F	BAO_0000219	cell-based format	Homo sapiens	None	None	CHO	None	CHEMBL4333	Sphingosine 1-phosphate receptor Edg-1	Homo sapiens	SINGLE PROTEIN	CHEMBL1138937	1	Scientific Literature	Bioorg. Med. Chem. Lett.	2006	CHEMBL3308072
CHEMBL1951307		0	447.52	1	5.08	10e	Cc1cc(-c2noc(-c3ccc(Oc4ccccc4)cc3)n2)sc1CN1CC(C(=O)O)C1	EC50	'='	25.0	nM	7.60			UO_0000065					False	CHEMBL1953076	Agonist activity at human S1P1 receptor assessed as stimulation of [35S]GTPgamma binding	F	BAO_0000019	assay format	Homo sapiens	None	None	None	None	CHEMBL4333	Sphingosine 1-phosphate receptor Edg-1	Homo sapiens	SINGLE PROTEIN	CHEMBL1949506	1	Scientific Literature	Bioorg. Med. Chem. Lett.	2012	None
CHEMBL1951308		0	461.54	1	5.34	10f	CCc1cc(-c2noc(-c3ccc(Oc4ccccc4)cc3)n2)sc1CN1CC(C(=O)O)C1	EC50	'='	12.0	nM	7.92			UO_0000065					False	CHEMBL1953076	Agonist activity at human S1P1 receptor assessed as stimulation of [35S]GTPgamma binding	F	BAO_0000019	assay format	Homo sapiens	None	None	None	None	CHEMBL4333	Sphingosine 1-phosphate receptor Edg-1	Homo sapiens	SINGLE PROTEIN	CHEMBL1949506	1	Scientific Literature	Bioorg. Med. Chem. Lett.	2012	None
CHEMBL378054		0	405.45	0	4.78	13j	CC[C@H](C)Oc1ccc(-c2nc(-c3ccc(CCC(=O)O)cc3C)no2)cc1C#N	EC50	'='	0.07	nM	10.15			UO_0000065					False	CHEMBL866632	Agonist activity at S1P1 receptor expressed in CHO cells measured as S1P-induced [35S]GTP-gamma-S uptake	F	BAO_0000219	cell-based format	Homo sapiens	None	None	CHO	None	CHEMBL4333	Sphingosine 1-phosphate receptor Edg-1	Homo sapiens	SINGLE PROTEIN	CHEMBL1138937	1	Scientific Literature	Bioorg. Med. Chem. Lett.	2006	CHEMBL3308072
CHEMBL2032305		0	360.80	0	4.35	5d	CC(C)Oc1ccc(-c2nc3cc(CCC(=O)O)cnc3o2)cc1Cl	EC50	'>'	3162.28	nM				UO_0000065					False	CHEMBL2034279	Agonist activity at SIP1 receptor by tango assay	F	BAO_0000019	assay format	None	None	None	None	None	CHEMBL4333	Sphingosine 1-phosphate receptor Edg-1	Homo sapiens	SINGLE PROTEIN	CHEMBL2029246	1	Scientific Literature	Bioorg. Med. Chem. Lett.	2012	None
CHEMBL2032309		0	436.43	1	5.88	15b	CC(C)Oc1ccc(-c2nc3cc(CCCCCC(=O)O)cnc3o2)cc1C(F)(F)F	EC50	'='	19.95	nM	7.70			UO_0000065					False	CHEMBL2034279	Agonist activity at SIP1 receptor by tango assay	F	BAO_0000019	assay format	None	None	None	None	None	CHEMBL4333	Sphingosine 1-phosphate receptor Edg-1	Homo sapiens	SINGLE PROTEIN	CHEMBL2029246	1	Scientific Literature	Bioorg. Med. Chem. Lett.	2012	None
CHEMBL2032434		0	494.51	1	6.83	17g	O=C(O)CCN1CCC(c2ccc3oc(-c4ccc(-c5ccccc5)c(C(F)(F)F)c4)nc3c2)CC1	EC50	'='	0.07943	nM	10.10			UO_0000065					False	CHEMBL2034279	Agonist activity at SIP1 receptor by tango assay	F	BAO_0000019	assay format	None	None	None	None	None	CHEMBL4333	Sphingosine 1-phosphate receptor Edg-1	Homo sapiens	SINGLE PROTEIN	CHEMBL2029246	1	Scientific Literature	Bioorg. Med. Chem. Lett.	2012	None
CHEMBL2032437		0	508.54	2	6.91	17j	O=C(O)C1CCN(CCCc2ccc3oc(-c4ccc(-c5ccccc5)c(C(F)(F)F)c4)nc3c2)CC1	EC50	'='	0.7943	nM	9.10			UO_0000065					False	CHEMBL2034279	Agonist activity at SIP1 receptor by tango assay	F	BAO_0000019	assay format	None	None	None	None	None	CHEMBL4333	Sphingosine 1-phosphate receptor Edg-1	Homo sapiens	SINGLE PROTEIN	CHEMBL2029246	1	Scientific Literature	Bioorg. Med. Chem. Lett.	2012	None
CHEMBL2037119		0	452.43	0	4.97	9	Cn1cc(C(=O)Nc2ccc(-c3ccccc3)c(C(F)(F)F)c2)c(=O)c2ccc(CO)cc21	Efficacy	'='	125.0	%				UO_0000187					False	CHEMBL2038510	Agonist activity at human S1P1 receptor expressed in human U2OS cells co-expressing eGFP assessed as receptor internalization after 1 hr relative to 1-(4-(6-benzylbenzofuran-2-yl)-3-fluorobenzyl)azetidine-3-carboxylic acid	F	BAO_0000219	cell-based format	Homo sapiens	None	None	U2OS	None	CHEMBL4333	Sphingosine 1-phosphate receptor Edg-1	Homo sapiens	SINGLE PROTEIN	CHEMBL2034924	1	Scientific Literature	ACS Med. Chem. Lett.	2012	CHEMBL3307757
CHEMBL397080		0	606.74	2	6.15	35b	CCCCOc1ccc(Sc2ccc(-c3ccccc3C(O)C#CCOCCCCCO)cc2S(=O)(=O)[O-])cc1.[Na+]	IC50	'='	340.0	nM	6.47			UO_0000065					False	CHEMBL887205	Antagonist activity at human S1P1 receptor expressed in CHO cell membrane by cAMP assay	F	BAO_0000219	cell-based format	Homo sapiens	None	None	CHO	None	CHEMBL4333	Sphingosine 1-phosphate receptor Edg-1	Homo sapiens	SINGLE PROTEIN	CHEMBL1139900	1	Scientific Literature	Bioorg. Med. Chem.	2007	CHEMBL3308072
CHEMBL239868		0	586.73	2	8.36	14b	CCCCCCCCCCC#CC(O)c1ccccc1-c1ccc(Oc2cccc(OCC)c2)c(S(=O)(=O)[O-])c1.[Na+]	IC50	'>'	17000.0	nM				UO_0000065					False	CHEMBL887205	Antagonist activity at human S1P1 receptor expressed in CHO cell membrane by cAMP assay	F	BAO_0000219	cell-based format	Homo sapiens	None	None	CHO	None	CHEMBL4333	Sphingosine 1-phosphate receptor Edg-1	Homo sapiens	SINGLE PROTEIN	CHEMBL1139900	1	Scientific Literature	Bioorg. Med. Chem.	2007	CHEMBL3308072
CHEMBL2037119		0	452.43	0	4.97	9	Cn1cc(C(=O)Nc2ccc(-c3ccccc3)c(C(F)(F)F)c2)c(=O)c2ccc(CO)cc21	EC50	'='	18.0	nM	7.75			UO_0000065					False	CHEMBL2038509	Agonist activity at human S1P1 receptor expressed in human U2OS cells co-expressing eGFP assessed as receptor internalization after 1 hr	F	BAO_0000219	cell-based format	Homo sapiens	None	None	U2OS	None	CHEMBL4333	Sphingosine 1-phosphate receptor Edg-1	Homo sapiens	SINGLE PROTEIN	CHEMBL2034924	1	Scientific Literature	ACS Med. Chem. Lett.	2012	CHEMBL3307757
CHEMBL2037124		0	466.46	1	5.01	14	Cn1cc(C(=O)Nc2ccc(-c3ccccc3)c(C(F)(F)F)c2)c(=O)c2ccc(CCO)cc21	Efficacy	'='	118.0	%				UO_0000187					False	CHEMBL2038510	Agonist activity at human S1P1 receptor expressed in human U2OS cells co-expressing eGFP assessed as receptor internalization after 1 hr relative to 1-(4-(6-benzylbenzofuran-2-yl)-3-fluorobenzyl)azetidine-3-carboxylic acid	F	BAO_0000219	cell-based format	Homo sapiens	None	None	U2OS	None	CHEMBL4333	Sphingosine 1-phosphate receptor Edg-1	Homo sapiens	SINGLE PROTEIN	CHEMBL2034924	1	Scientific Literature	ACS Med. Chem. Lett.	2012	CHEMBL3307757
CHEMBL429810		0	592.76	2	8.42	12a	CCCCCCCCCCC#CC(O)c1sccc1-c1ccc(Oc2ccc(OCC)cc2)c(S(=O)(=O)[O-])c1.[Na+]	IC50	'='	1300.0	nM	5.89			UO_0000065					False	CHEMBL887205	Antagonist activity at human S1P1 receptor expressed in CHO cell membrane by cAMP assay	F	BAO_0000219	cell-based format	Homo sapiens	None	None	CHO	None	CHEMBL4333	Sphingosine 1-phosphate receptor Edg-1	Homo sapiens	SINGLE PROTEIN	CHEMBL1139900	1	Scientific Literature	Bioorg. Med. Chem.	2007	CHEMBL3308072
CHEMBL1081268		0	320.35	0	3.49	BDBM50313318	Cc1ccccc1Nc1cc(C(=O)Nc2ccc(O)cc2)ncn1	Ki	'='	840.0	nM	6.08		331394	UO_0000065	18.97	0.35	2.59	6.97	False	CHEMBL3887320	Binding Assay: Membranes were prepared from CHO cells expressing S1P1 or S1P3 for use in ligand and 35S-GTPgammaS binding studies. Cells were suspended in 50 mM TRIS, pH 7.4, 2 mM EDTA, 250 mM Sucrose (buffer A) and 1x Complete protease inhibitor cocktail (Roche), and disrupted at 4° C. by nitrogen decompression using a cell disruption bomb (Parr Instrument). Following centrifugation at 1000 RPM …	B	BAO_0000219	cell-based format	Homo sapiens	None	None	CHO	None	CHEMBL4333	Sphingosine 1-phosphate receptor Edg-1	Homo sapiens	SINGLE PROTEIN	CHEMBL3886274	37	BindingDB Database		2015	CHEMBL3308072
CHEMBL1087282		0	336.40	0	3.35	BDBM50313346	O=C(Nc1ccc2[nH]ncc2c1)c1cc(NC2CCCCC2)ncn1	Ki	'='	458.0	nM	6.34		331395	UO_0000065	18.84	0.35	2.99	6.63	False	CHEMBL3887320	Binding Assay: Membranes were prepared from CHO cells expressing S1P1 or S1P3 for use in ligand and 35S-GTPgammaS binding studies. Cells were suspended in 50 mM TRIS, pH 7.4, 2 mM EDTA, 250 mM Sucrose (buffer A) and 1x Complete protease inhibitor cocktail (Roche), and disrupted at 4° C. by nitrogen decompression using a cell disruption bomb (Parr Instrument). Following centrifugation at 1000 RPM …	B	BAO_0000219	cell-based format	Homo sapiens	None	None	CHO	None	CHEMBL4333	Sphingosine 1-phosphate receptor Edg-1	Homo sapiens	SINGLE PROTEIN	CHEMBL3886274	37	BindingDB Database		2015	CHEMBL3308072
CHEMBL3922396		0	340.43	0	3.80	BDBM183646	Cc1cc(NC(=O)c2cc(NC3CCCCC3)ncn2)c(C)cc1O	EC50	'='	1440.0	nM	5.84		331425	UO_0000065	17.16	0.32	2.04	6.70	False	CHEMBL3887321	35S-GTPgammaS Binding: Measurements of 35S-GTPgammaS Binding: Membranes (1 to 10 ug protein) prepared as described above, were incubated in 96-well Scintiplates (PerkinElmer) with test compounds diluted in DMSO, in 180 ul of 20 mM HEPES, pH 7.4, 10 mM MgCl2, 2 ug/well Saponin, 0.2% fatty acid free BSA (Assay buffer), 140 mM NaCl and 1.7 uM GDP. The assay was initiated with the addition of 20 ul o…	B	BAO_0000019	assay format	Homo sapiens	None	None	None	None	CHEMBL4333	Sphingosine 1-phosphate receptor Edg-1	Homo sapiens	SINGLE PROTEIN	CHEMBL3886274	37	BindingDB Database		2015	None
CHEMBL3986819		0	507.68	2	5.05	BDBM183681	CN(CC(=O)OC(C)(C)C)Cc1ccc(NC(=O)c2cc(N(CC3CC3)C3CCCCC3)ncn2)cc1	EC50	'='	2690.0	nM	5.57		331490	UO_0000065	10.97	0.21	0.52	6.35	False	CHEMBL3887321	35S-GTPgammaS Binding: Measurements of 35S-GTPgammaS Binding: Membranes (1 to 10 ug protein) prepared as described above, were incubated in 96-well Scintiplates (PerkinElmer) with test compounds diluted in DMSO, in 180 ul of 20 mM HEPES, pH 7.4, 10 mM MgCl2, 2 ug/well Saponin, 0.2% fatty acid free BSA (Assay buffer), 140 mM NaCl and 1.7 uM GDP. The assay was initiated with the addition of 20 ul o…	B	BAO_0000019	assay format	Homo sapiens	None	None	None	None	CHEMBL4333	Sphingosine 1-phosphate receptor Edg-1	Homo sapiens	SINGLE PROTEIN	CHEMBL3886274	37	BindingDB Database		2015	None
CHEMBL241050		0	448.44	1	5.78	7a	Cc1cc(CC(C)C(=O)O)ccc1-c1noc(-c2ccc(OC(C)C)c(C(F)(F)F)c2)n1	EC50	'='	0.3	nM	9.52			UO_0000065					False	CHEMBL902464	Displacement of [35S]GTPgammaS from human S1P1 receptor expressed in CHO cells	F	BAO_0000219	cell-based format	Homo sapiens	None	None	CHO	None	CHEMBL4333	Sphingosine 1-phosphate receptor Edg-1	Homo sapiens	SINGLE PROTEIN	CHEMBL1138410	1	Scientific Literature	Bioorg. Med. Chem. Lett.	2007	CHEMBL3308072
CHEMBL3914648		0	389.50	0	4.76	BDBM183723	O=C(Nc1cccc2[nH]ccc12)c1cc(N(CC2CC2)C2CCCCC2)ncn1	EC50	'='	6.0	nM	8.22		331540	UO_0000065	21.11	0.39	3.46	11.12	False	CHEMBL3887321	35S-GTPgammaS Binding: Measurements of 35S-GTPgammaS Binding: Membranes (1 to 10 ug protein) prepared as described above, were incubated in 96-well Scintiplates (PerkinElmer) with test compounds diluted in DMSO, in 180 ul of 20 mM HEPES, pH 7.4, 10 mM MgCl2, 2 ug/well Saponin, 0.2% fatty acid free BSA (Assay buffer), 140 mM NaCl and 1.7 uM GDP. The assay was initiated with the addition of 20 ul o…	B	BAO_0000019	assay format	Homo sapiens	None	None	None	None	CHEMBL4333	Sphingosine 1-phosphate receptor Edg-1	Homo sapiens	SINGLE PROTEIN	CHEMBL3886274	37	BindingDB Database		2015	None
CHEMBL3909829		0	437.59	0	3.62	BDBM183737	CCCN(CC1CC1)c1cc(C(=O)Nc2ccc(CN3CCC(O)CC3)cc2C)ncn1	EC50	'='	1410.0	nM	5.85		331554	UO_0000065	13.37	0.25	2.23	7.17	False	CHEMBL3887321	35S-GTPgammaS Binding: Measurements of 35S-GTPgammaS Binding: Membranes (1 to 10 ug protein) prepared as described above, were incubated in 96-well Scintiplates (PerkinElmer) with test compounds diluted in DMSO, in 180 ul of 20 mM HEPES, pH 7.4, 10 mM MgCl2, 2 ug/well Saponin, 0.2% fatty acid free BSA (Assay buffer), 140 mM NaCl and 1.7 uM GDP. The assay was initiated with the addition of 20 ul o…	B	BAO_0000019	assay format	Homo sapiens	None	None	None	None	CHEMBL4333	Sphingosine 1-phosphate receptor Edg-1	Homo sapiens	SINGLE PROTEIN	CHEMBL3886274	37	BindingDB Database		2015	None
CHEMBL247699		0	399.47	0	3.51	18	CCCCCCCCc1ccc([C@@H]2C[C@@H](COP(=O)(O)O)N[C@H]2CO)cc1	EC50	'>'	1000.0	nM				UO_0000065					False	CHEMBL902400	Activity at human recombinant S1P1 receptor expressed in CHO cells assessed as increase in calcium release by FLIPR assay	F	BAO_0000219	cell-based format	Homo sapiens	None	None	CHO	None	CHEMBL4333	Sphingosine 1-phosphate receptor Edg-1	Homo sapiens	SINGLE PROTEIN	CHEMBL1138396	1	Scientific Literature	Bioorg. Med. Chem. Lett.	2007	CHEMBL3308072
CHEMBL2017811		0	436.31	0	4.62	19	COc1ccccc1C(=O)NC(=O)Nc1ccc(OCC(F)(F)F)c(C(F)(F)F)c1	EC50	'='	6.8	nM	8.17			UO_0000065					False	CHEMBL2020234	Agonist activity at human S1P1 expressed in U2OS cells coexpressing eGFP assessed as receptor internalization after 1 hr by microscopic analysis	F	BAO_0000219	cell-based format	Homo sapiens	None	None	U2OS	None	CHEMBL4333	Sphingosine 1-phosphate receptor Edg-1	Homo sapiens	SINGLE PROTEIN	CHEMBL2016555	1	Scientific Literature	ACS Med. Chem. Lett.	2011	CHEMBL3307757
CHEMBL1938952		0	415.37	0	4.74	8	COc1ccncc1C(=O)NC(=O)Nc1ccc(-c2ccccc2)c(C(F)(F)F)c1	EC50	'='	35.0	nM	7.46			UO_0000065					True	CHEMBL2020234	Agonist activity at human S1P1 expressed in U2OS cells coexpressing eGFP assessed as receptor internalization after 1 hr by microscopic analysis	F	BAO_0000219	cell-based format	Homo sapiens	None	None	U2OS	None	CHEMBL4333	Sphingosine 1-phosphate receptor Edg-1	Homo sapiens	SINGLE PROTEIN	CHEMBL2016555	1	Scientific Literature	ACS Med. Chem. Lett.	2011	CHEMBL3307757
CHEMBL2017803		0	403.94	0	4.47	7	COc1ccccc1C(=O)NC(=S)Nc1ccc(N2CCCCC2)c(Cl)c1	Efficacy	'='	87.0	%				UO_0000187					False	CHEMBL2020235	Agonist activity at human S1P1 expressed in U2OS cells coexpressing eGFP assessed as receptor internalization after 1 hr by microscopic analysis relative to 1-(4-(6-benzylbenzofuran-2-yl)-3-fluorobenzyl)azetidine-3-carboxylic acid	F	BAO_0000219	cell-based format	Homo sapiens	None	None	U2OS	None	CHEMBL4333	Sphingosine 1-phosphate receptor Edg-1	Homo sapiens	SINGLE PROTEIN	CHEMBL2016555	1	Scientific Literature	ACS Med. Chem. Lett.	2011	CHEMBL3307757
CHEMBL2017810		0	380.37	0	4.80	18	COc1ccccc1C(=O)NC(=O)Nc1ccc(C(C)C)c(C(F)(F)F)c1	Efficacy	'='	110.0	%				UO_0000187					False	CHEMBL2020235	Agonist activity at human S1P1 expressed in U2OS cells coexpressing eGFP assessed as receptor internalization after 1 hr by microscopic analysis relative to 1-(4-(6-benzylbenzofuran-2-yl)-3-fluorobenzyl)azetidine-3-carboxylic acid	F	BAO_0000219	cell-based format	Homo sapiens	None	None	U2OS	None	CHEMBL4333	Sphingosine 1-phosphate receptor Edg-1	Homo sapiens	SINGLE PROTEIN	CHEMBL2016555	1	Scientific Literature	ACS Med. Chem. Lett.	2011	CHEMBL3307757
CHEMBL1081271		0	340.43	0	3.51	16	Cc1cc(O)ccc1NC(=O)c1cc(N(C)C2CCCCC2)ncn1	EC50	'='	655.0	nM	6.18			UO_0000065					False	CHEMBL1101383	Agonist activity at S1P1 receptor expressed in CHO cells after 60 mins by [35S]-GTPgammaS binding assay	F	BAO_0000219	cell-based format	None	None	None	CHO	None	CHEMBL4333	Sphingosine 1-phosphate receptor Edg-1	Homo sapiens	SINGLE PROTEIN	CHEMBL1154985	1	Scientific Literature	Bioorg. Med. Chem. Lett.	2010	CHEMBL3308072
CHEMBL1088177		0	443.57	0	3.23	33	Cc1cc(S(N)(=O)=O)ccc1NC(=O)c1cc(N(CC2CC2)C2CCCCC2)ncn1	EC50	'='	1.6	nM	8.80			UO_0000065					False	CHEMBL1101383	Agonist activity at S1P1 receptor expressed in CHO cells after 60 mins by [35S]-GTPgammaS binding assay	F	BAO_0000219	cell-based format	None	None	None	CHO	None	CHEMBL4333	Sphingosine 1-phosphate receptor Edg-1	Homo sapiens	SINGLE PROTEIN	CHEMBL1154985	1	Scientific Literature	Bioorg. Med. Chem. Lett.	2010	CHEMBL3308072
CHEMBL1082868		0	461.54	0	2.03	52	CCCN(CC1CC1)c1cc(C(=O)Nc2ccc(S(=O)(=O)NCC(=O)O)cc2C)ncn1	EC50	'='	208.0	nM	6.68			UO_0000065					True	CHEMBL1101383	Agonist activity at S1P1 receptor expressed in CHO cells after 60 mins by [35S]-GTPgammaS binding assay	F	BAO_0000219	cell-based format	None	None	None	CHO	None	CHEMBL4333	Sphingosine 1-phosphate receptor Edg-1	Homo sapiens	SINGLE PROTEIN	CHEMBL1154985	1	Scientific Literature	Bioorg. Med. Chem. Lett.	2010	CHEMBL3308072
CHEMBL1090065		0	489.60	0	2.81	56	CCCN(CC1CC1)c1cc(C(=O)Nc2ccc(S(=O)(=O)NCCCC(=O)O)cc2C)ncn1	EC50	'='	238.0	nM	6.62			UO_0000065					True	CHEMBL1101383	Agonist activity at S1P1 receptor expressed in CHO cells after 60 mins by [35S]-GTPgammaS binding assay	F	BAO_0000219	cell-based format	None	None	None	CHO	None	CHEMBL4333	Sphingosine 1-phosphate receptor Edg-1	Homo sapiens	SINGLE PROTEIN	CHEMBL1154985	1	Scientific Literature	Bioorg. Med. Chem. Lett.	2010	CHEMBL3308072
CHEMBL589402		0	292.38	0	3.84	5	Cc1nn(C(=O)/C=C/c2ccccc2)c2c1[C@H]1[C@@H](C2)C1(C)C	EC50	'='	34.0	nM	7.47			UO_0000065					False	CHEMBL1071141	Agonist activity at human SIP1 receptor expressed in CHO cells by [35S]GTPgammaS binding assay	F	BAO_0000219	cell-based format	Homo sapiens	None	None	CHO	None	CHEMBL4333	Sphingosine 1-phosphate receptor Edg-1	Homo sapiens	SINGLE PROTEIN	CHEMBL1153175	1	Scientific Literature	Bioorg. Med. Chem. Lett.	2010	CHEMBL3308072
CHEMBL607829		0	298.43	0	4.26	11	Cc1nn(C(=O)/C=C/C2CCCCC2)c2c1[C@H]1[C@@H](C2)C1(C)C	EC50	'>'	10000.0	nM				UO_0000065					False	CHEMBL1071141	Agonist activity at human SIP1 receptor expressed in CHO cells by [35S]GTPgammaS binding assay	F	BAO_0000219	cell-based format	Homo sapiens	None	None	CHO	None	CHEMBL4333	Sphingosine 1-phosphate receptor Edg-1	Homo sapiens	SINGLE PROTEIN	CHEMBL1153175	1	Scientific Literature	Bioorg. Med. Chem. Lett.	2010	CHEMBL3308072
CHEMBL425602		0	445.44	1	5.02	22e	O=C(O)C[C@@H]1CN[C@@H](c2ccc(-c3noc(-c4ccc(CCC(F)(F)F)cc4)n3)cc2)C1	IC50	'='	5.5	nM	8.26			UO_0000065	18.54	0.35	3.24	9.36	False	CHEMBL864688	Displacement of [33P]S1P from human S1P1 receptor expressed in CHO cells	B	BAO_0000219	cell-based format	Homo sapiens	None	None	CHO	None	CHEMBL4333	Sphingosine 1-phosphate receptor Edg-1	Homo sapiens	SINGLE PROTEIN	CHEMBL1138904	1	Scientific Literature	Bioorg. Med. Chem. Lett.	2006	CHEMBL3308072
CHEMBL210345		0	391.43	0	3.31	3h	Cc1cc(CCC(=O)O)ccc1-c1nnn(-c2ccc(OC(C)C)c(C#N)c2)n1	EC50	'='	1.6	nM	8.80			UO_0000065					False	CHEMBL863677	Agonist activity at S1P1 receptor assessed as induction of [35S]GTP-gamma-S binding	F	BAO_0000019	assay format	Homo sapiens	None	None	None	None	CHEMBL4333	Sphingosine 1-phosphate receptor Edg-1	Homo sapiens	SINGLE PROTEIN	CHEMBL1138961	1	Scientific Literature	Bioorg. Med. Chem. Lett.	2006	None
CHEMBL211826		0	419.51	0	4.86	2h	Cc1cc(CCC(=O)O)ccc1-c1nnc(-c2ccc(OCC3CC3)c(C#N)c2)s1	EC50	'='	0.61	nM	9.21			UO_0000065					False	CHEMBL863677	Agonist activity at S1P1 receptor assessed as induction of [35S]GTP-gamma-S binding	F	BAO_0000019	assay format	Homo sapiens	None	None	None	None	CHEMBL4333	Sphingosine 1-phosphate receptor Edg-1	Homo sapiens	SINGLE PROTEIN	CHEMBL1138961	1	Scientific Literature	Bioorg. Med. Chem. Lett.	2006	None
CHEMBL379380		0	431.37	0	4.54	13m	Cc1cc(CCC(=O)O)ccc1-c1noc(-c2ccc(OCC(F)(F)F)c(C#N)c2)n1	EC50	'='	0.11	nM	9.96			UO_0000065					False	CHEMBL866632	Agonist activity at S1P1 receptor expressed in CHO cells measured as S1P-induced [35S]GTP-gamma-S uptake	F	BAO_0000219	cell-based format	Homo sapiens	None	None	CHO	None	CHEMBL4333	Sphingosine 1-phosphate receptor Edg-1	Homo sapiens	SINGLE PROTEIN	CHEMBL1138937	1	Scientific Literature	Bioorg. Med. Chem. Lett.	2006	CHEMBL3308072
CHEMBL224549		0	515.48	2	6.55	20	O=C(O)C1CN(Cc2ccc(OCc3cc(-c4ccccc4)c(C(F)(F)F)s3)c(C(F)(F)F)c2)C1	EC50	'='	5.9	nM	8.23		Agonist	UO_0000065					False	CHEMBL913926	Activity at human S1P1 receptor expressed in CHO cells by [35S]GTPgammaS binding assay	F	BAO_0000219	cell-based format	Homo sapiens	None	None	CHO	None	CHEMBL4333	Sphingosine 1-phosphate receptor Edg-1	Homo sapiens	SINGLE PROTEIN	CHEMBL1149292	1	Scientific Literature	J. Med. Chem.	2004	CHEMBL3308072
CHEMBL2032300		0	425.87	1	5.27	1	CC(C)Oc1ccc(-c2nc(-c3cccc4c3ccn4CCC(=O)O)no2)cc1Cl	EC50	'='	0.01	nM	11.00			UO_0000065					False	CHEMBL2034279	Agonist activity at SIP1 receptor by tango assay	F	BAO_0000019	assay format	None	None	None	None	None	CHEMBL4333	Sphingosine 1-phosphate receptor Edg-1	Homo sapiens	SINGLE PROTEIN	CHEMBL2029246	1	Scientific Literature	Bioorg. Med. Chem. Lett.	2012	None
CHEMBL1087140		0	353.43	0	3.43	29	CC(=O)Nc1ccc(NC(=O)c2cc(NC3CCCCC3)ncn2)cc1	EC50	'>'	20000.0	nM				UO_0000065					False	CHEMBL1101383	Agonist activity at S1P1 receptor expressed in CHO cells after 60 mins by [35S]-GTPgammaS binding assay	F	BAO_0000219	cell-based format	None	None	None	CHO	None	CHEMBL4333	Sphingosine 1-phosphate receptor Edg-1	Homo sapiens	SINGLE PROTEIN	CHEMBL1154985	1	Scientific Literature	Bioorg. Med. Chem. Lett.	2010	CHEMBL3308072
CHEMBL1080384		0	501.61	1	2.95	51	Cc1cc(S(=O)(=O)NCC(=O)O)ccc1NC(=O)c1cc(N(CC2CC2)C2CCCCC2)ncn1	EC50	'='	12.0	nM	7.92			UO_0000065					True	CHEMBL1101383	Agonist activity at S1P1 receptor expressed in CHO cells after 60 mins by [35S]-GTPgammaS binding assay	F	BAO_0000219	cell-based format	None	None	None	CHO	None	CHEMBL4333	Sphingosine 1-phosphate receptor Edg-1	Homo sapiens	SINGLE PROTEIN	CHEMBL1154985	1	Scientific Literature	Bioorg. Med. Chem. Lett.	2010	CHEMBL3308072
CHEMBL194419		0	391.47	0	4.12	5	CC(C)Cc1ccc(-c2nc(-c3ccc(CN4CC(C(=O)O)C4)cc3)no2)cc1	IC50	'='	0.6	nM	9.22			UO_0000065	23.56	0.43	5.10	11.61	True	CHEMBL864688	Displacement of [33P]S1P from human S1P1 receptor expressed in CHO cells	B	BAO_0000219	cell-based format	Homo sapiens	None	None	CHO	None	CHEMBL4333	Sphingosine 1-phosphate receptor Edg-1	Homo sapiens	SINGLE PROTEIN	CHEMBL1138904	1	Scientific Literature	Bioorg. Med. Chem. Lett.	2006	CHEMBL3308072
CHEMBL2032436		0	494.51	1	6.52	17i	O=C(O)C1CCN(CCc2ccc3oc(-c4ccc(-c5ccccc5)c(C(F)(F)F)c4)nc3c2)CC1	EC50	'='	0.1585	nM	9.80			UO_0000065					False	CHEMBL2034279	Agonist activity at SIP1 receptor by tango assay	F	BAO_0000019	assay format	None	None	None	None	None	CHEMBL4333	Sphingosine 1-phosphate receptor Edg-1	Homo sapiens	SINGLE PROTEIN	CHEMBL2029246	1	Scientific Literature	Bioorg. Med. Chem. Lett.	2012	None
CHEMBL2037118		0	452.43	0	4.97	8	Cn1cc(C(=O)Nc2ccc(-c3ccccc3)c(C(F)(F)F)c2)c(=O)c2cccc(CO)c21	Efficacy	'='	104.0	%				UO_0000187					False	CHEMBL2038510	Agonist activity at human S1P1 receptor expressed in human U2OS cells co-expressing eGFP assessed as receptor internalization after 1 hr relative to 1-(4-(6-benzylbenzofuran-2-yl)-3-fluorobenzyl)azetidine-3-carboxylic acid	F	BAO_0000219	cell-based format	Homo sapiens	None	None	U2OS	None	CHEMBL4333	Sphingosine 1-phosphate receptor Edg-1	Homo sapiens	SINGLE PROTEIN	CHEMBL2034924	1	Scientific Literature	ACS Med. Chem. Lett.	2012	CHEMBL3307757
CHEMBL2037122		0	451.45	0	4.94	12	Cn1cc(C(=O)Nc2ccc(-c3ccccc3)c(C(F)(F)F)c2)c(=O)c2cccc(CN)c21	Efficacy	'='	118.0	%				UO_0000187					False	CHEMBL2038510	Agonist activity at human S1P1 receptor expressed in human U2OS cells co-expressing eGFP assessed as receptor internalization after 1 hr relative to 1-(4-(6-benzylbenzofuran-2-yl)-3-fluorobenzyl)azetidine-3-carboxylic acid	F	BAO_0000219	cell-based format	Homo sapiens	None	None	U2OS	None	CHEMBL4333	Sphingosine 1-phosphate receptor Edg-1	Homo sapiens	SINGLE PROTEIN	CHEMBL2034924	1	Scientific Literature	ACS Med. Chem. Lett.	2012	CHEMBL3307757
CHEMBL2037130		0	535.52	1	4.99	20	Cn1cc(C(=O)Nc2ccc(-c3ccccc3)c(C(F)(F)F)c2)c(=O)c2ccc(CN3CC(C(=O)O)C3)cc21	Efficacy	'='	108.0	%				UO_0000187					False	CHEMBL2038510	Agonist activity at human S1P1 receptor expressed in human U2OS cells co-expressing eGFP assessed as receptor internalization after 1 hr relative to 1-(4-(6-benzylbenzofuran-2-yl)-3-fluorobenzyl)azetidine-3-carboxylic acid	F	BAO_0000219	cell-based format	Homo sapiens	None	None	U2OS	None	CHEMBL4333	Sphingosine 1-phosphate receptor Edg-1	Homo sapiens	SINGLE PROTEIN	CHEMBL2034924	1	Scientific Literature	ACS Med. Chem. Lett.	2012	CHEMBL3307757
CHEMBL241147		0	636.83	2	9.48	2	CCCCCCCCCCCCCCCCCC1=NN(c2ccc(Oc3ccc(OCC)cc3)c(S(=O)(=O)[O-])c2)C(=O)C1.[Na+]	IC50	'='	17000.0	nM	4.77			UO_0000065					False	CHEMBL887205	Antagonist activity at human S1P1 receptor expressed in CHO cell membrane by cAMP assay	F	BAO_0000219	cell-based format	Homo sapiens	None	None	CHO	None	CHEMBL4333	Sphingosine 1-phosphate receptor Edg-1	Homo sapiens	SINGLE PROTEIN	CHEMBL1139900	1	Scientific Literature	Bioorg. Med. Chem.	2007	CHEMBL3308072
CHEMBL396365		0	690.90	2	8.49	35e	CCCCOc1ccc(Sc2ccc(-c3ccccc3C(O)C#CCOCCCCCCCCCCCO)cc2S(=O)(=O)[O-])cc1.[Na+]	IC50	'='	130.0	nM	6.89			UO_0000065					False	CHEMBL887205	Antagonist activity at human S1P1 receptor expressed in CHO cell membrane by cAMP assay	F	BAO_0000219	cell-based format	Homo sapiens	None	None	CHO	None	CHEMBL4333	Sphingosine 1-phosphate receptor Edg-1	Homo sapiens	SINGLE PROTEIN	CHEMBL1139900	1	Scientific Literature	Bioorg. Med. Chem.	2007	CHEMBL3308072
CHEMBL239876		0	662.85	2	7.71	35d	CCCCOc1ccc(Sc2ccc(-c3ccccc3C(O)C#CCOCCCCCCCCCO)cc2S(=O)(=O)[O-])cc1.[Na+]	IC50	'='	98.0	nM	7.01			UO_0000065					False	CHEMBL887205	Antagonist activity at human S1P1 receptor expressed in CHO cell membrane by cAMP assay	F	BAO_0000219	cell-based format	Homo sapiens	None	None	CHO	None	CHEMBL4333	Sphingosine 1-phosphate receptor Edg-1	Homo sapiens	SINGLE PROTEIN	CHEMBL1139900	1	Scientific Literature	Bioorg. Med. Chem.	2007	CHEMBL3308072
CHEMBL397081		0	634.79	2	6.93	35c	CCCCOc1ccc(Sc2ccc(-c3ccccc3C(O)C#CCOCCCCCCCO)cc2S(=O)(=O)[O-])cc1.[Na+]	IC50	'='	31.0	nM	7.51			UO_0000065					False	CHEMBL887205	Antagonist activity at human S1P1 receptor expressed in CHO cell membrane by cAMP assay	F	BAO_0000219	cell-based format	Homo sapiens	None	None	CHO	None	CHEMBL4333	Sphingosine 1-phosphate receptor Edg-1	Homo sapiens	SINGLE PROTEIN	CHEMBL1139900	1	Scientific Literature	Bioorg. Med. Chem.	2007	CHEMBL3308072
CHEMBL239873		0	686.96	2	11.06	20f	CCCCCCCCCCC#CC(O)c1ccccc1-c1ccc(Sc2ccc(OCCCCCCCC)cc2)c(S(=O)(=O)[O-])c1.[Na+]	IC50	'>'	2400.0	nM				UO_0000065					False	CHEMBL887205	Antagonist activity at human S1P1 receptor expressed in CHO cell membrane by cAMP assay	F	BAO_0000219	cell-based format	Homo sapiens	None	None	CHO	None	CHEMBL4333	Sphingosine 1-phosphate receptor Edg-1	Homo sapiens	SINGLE PROTEIN	CHEMBL1139900	1	Scientific Literature	Bioorg. Med. Chem.	2007	CHEMBL3308072
CHEMBL3922396		0	340.43	0	3.80	BDBM183646	Cc1cc(NC(=O)c2cc(NC3CCCCC3)ncn2)c(C)cc1O	Ki	'='	740.0	nM	6.13		331389	UO_0000065	18.01	0.33	2.33	7.04	False	CHEMBL3887320	Binding Assay: Membranes were prepared from CHO cells expressing S1P1 or S1P3 for use in ligand and 35S-GTPgammaS binding studies. Cells were suspended in 50 mM TRIS, pH 7.4, 2 mM EDTA, 250 mM Sucrose (buffer A) and 1x Complete protease inhibitor cocktail (Roche), and disrupted at 4° C. by nitrogen decompression using a cell disruption bomb (Parr Instrument). Following centrifugation at 1000 RPM …	B	BAO_0000219	cell-based format	Homo sapiens	None	None	CHO	None	CHEMBL4333	Sphingosine 1-phosphate receptor Edg-1	Homo sapiens	SINGLE PROTEIN	CHEMBL3886274	37	BindingDB Database		2015	CHEMBL3308072
CHEMBL1080684		0	350.43	0	3.37	BDBM50313347	CN(c1cc(C(=O)Nc2ccc3[nH]ncc3c2)ncn1)C1CCCCC1	EC50	'='	418.0	nM	6.38		331450	UO_0000065	18.20	0.34	3.01	7.35	False	CHEMBL3887321	35S-GTPgammaS Binding: Measurements of 35S-GTPgammaS Binding: Membranes (1 to 10 ug protein) prepared as described above, were incubated in 96-well Scintiplates (PerkinElmer) with test compounds diluted in DMSO, in 180 ul of 20 mM HEPES, pH 7.4, 10 mM MgCl2, 2 ug/well Saponin, 0.2% fatty acid free BSA (Assay buffer), 140 mM NaCl and 1.7 uM GDP. The assay was initiated with the addition of 20 ul o…	B	BAO_0000019	assay format	Homo sapiens	None	None	None	None	CHEMBL4333	Sphingosine 1-phosphate receptor Edg-1	Homo sapiens	SINGLE PROTEIN	CHEMBL3886274	37	BindingDB Database		2015	None
CHEMBL1087770		0	340.43	0	3.01	BDBM50313330	O=C(Nc1ccc(CCO)cc1)c1cc(NC2CCCCC2)ncn1	EC50	'='	4450.0	nM	5.35		331467	UO_0000065	15.72	0.29	2.34	6.14	False	CHEMBL3887321	35S-GTPgammaS Binding: Measurements of 35S-GTPgammaS Binding: Membranes (1 to 10 ug protein) prepared as described above, were incubated in 96-well Scintiplates (PerkinElmer) with test compounds diluted in DMSO, in 180 ul of 20 mM HEPES, pH 7.4, 10 mM MgCl2, 2 ug/well Saponin, 0.2% fatty acid free BSA (Assay buffer), 140 mM NaCl and 1.7 uM GDP. The assay was initiated with the addition of 20 ul o…	B	BAO_0000019	assay format	Homo sapiens	None	None	None	None	CHEMBL4333	Sphingosine 1-phosphate receptor Edg-1	Homo sapiens	SINGLE PROTEIN	CHEMBL3886274	37	BindingDB Database		2015	None
CHEMBL1081079		0	312.37	0	3.18	BDBM50313313	O=C(Nc1ccc(O)cc1)c1cc(NC2CCCCC2)ncn1	EC50	'='	1780.0	nM	5.75		331468	UO_0000065	18.41	0.34	2.57	6.60	False	CHEMBL3887321	35S-GTPgammaS Binding: Measurements of 35S-GTPgammaS Binding: Membranes (1 to 10 ug protein) prepared as described above, were incubated in 96-well Scintiplates (PerkinElmer) with test compounds diluted in DMSO, in 180 ul of 20 mM HEPES, pH 7.4, 10 mM MgCl2, 2 ug/well Saponin, 0.2% fatty acid free BSA (Assay buffer), 140 mM NaCl and 1.7 uM GDP. The assay was initiated with the addition of 20 ul o…	B	BAO_0000019	assay format	Homo sapiens	None	None	None	None	CHEMBL4333	Sphingosine 1-phosphate receptor Edg-1	Homo sapiens	SINGLE PROTEIN	CHEMBL3886274	37	BindingDB Database		2015	None
CHEMBL3974061		0	425.53	0	3.23	BDBM183699	CCCN(CC1CC1)c1cc(C(=O)Nc2ccc(CNCCC(=O)O)cc2C)ncn1	EC50	'='	33.0	nM	7.48		331511	UO_0000065	17.58	0.33	4.25	6.96	False	CHEMBL3887321	35S-GTPgammaS Binding: Measurements of 35S-GTPgammaS Binding: Membranes (1 to 10 ug protein) prepared as described above, were incubated in 96-well Scintiplates (PerkinElmer) with test compounds diluted in DMSO, in 180 ul of 20 mM HEPES, pH 7.4, 10 mM MgCl2, 2 ug/well Saponin, 0.2% fatty acid free BSA (Assay buffer), 140 mM NaCl and 1.7 uM GDP. The assay was initiated with the addition of 20 ul o…	B	BAO_0000019	assay format	Homo sapiens	None	None	None	None	CHEMBL4333	Sphingosine 1-phosphate receptor Edg-1	Homo sapiens	SINGLE PROTEIN	CHEMBL3886274	37	BindingDB Database		2015	None
CHEMBL3978790		0	412.47	0	4.12	BDBM183719	O=C(Nc1ccc(C(=O)O)c(F)c1)c1cc(N(CC2CC2)C2CCCCC2)ncn1	EC50	'='	4360.0	nM	5.36		331536	UO_0000065	13.00	0.24	1.24	5.62	False	CHEMBL3887321	35S-GTPgammaS Binding: Measurements of 35S-GTPgammaS Binding: Membranes (1 to 10 ug protein) prepared as described above, were incubated in 96-well Scintiplates (PerkinElmer) with test compounds diluted in DMSO, in 180 ul of 20 mM HEPES, pH 7.4, 10 mM MgCl2, 2 ug/well Saponin, 0.2% fatty acid free BSA (Assay buffer), 140 mM NaCl and 1.7 uM GDP. The assay was initiated with the addition of 20 ul o…	B	BAO_0000019	assay format	Homo sapiens	None	None	None	None	CHEMBL4333	Sphingosine 1-phosphate receptor Edg-1	Homo sapiens	SINGLE PROTEIN	CHEMBL3886274	37	BindingDB Database		2015	None
CHEMBL3975330		0	422.49	0	3.25	BDBM183726	CCCN(CC1CC1)c1cc(C(=O)Nc2ccc3[nH]nc(CCC(=O)O)c3c2)ncn1	EC50	'='	1710.0	nM	5.77		331543	UO_0000065	13.65	0.25	2.52	4.65	False	CHEMBL3887321	35S-GTPgammaS Binding: Measurements of 35S-GTPgammaS Binding: Membranes (1 to 10 ug protein) prepared as described above, were incubated in 96-well Scintiplates (PerkinElmer) with test compounds diluted in DMSO, in 180 ul of 20 mM HEPES, pH 7.4, 10 mM MgCl2, 2 ug/well Saponin, 0.2% fatty acid free BSA (Assay buffer), 140 mM NaCl and 1.7 uM GDP. The assay was initiated with the addition of 20 ul o…	B	BAO_0000019	assay format	Homo sapiens	None	None	None	None	CHEMBL4333	Sphingosine 1-phosphate receptor Edg-1	Homo sapiens	SINGLE PROTEIN	CHEMBL3886274	37	BindingDB Database		2015	None
CHEMBL3923488		0	472.97	0	3.28	BDBM190524	CCCCOc1ccc(-c2nc(-c3ccc4c(c3)CCN4CC(N)(CO)CO)no2)cc1Cl	EC50	'='	34.5	nM	7.46		340860	UO_0000065	15.78	0.31	4.18	6.33	False	CHEMBL3887500	[35S]-GTPgamaS Binding Assay: Selected Compounds of the Examples were evaluated at Millipore Corporation, USA, using S1P1 receptor; [35S]-GTPgamaS binding assay. A [35S]-GTPgamaS binding assay at Millipore was conducted by GPCR Profiler Custom Service Laboratory, Temecula, Calif., Millipore, Inc. to monitor dose-dependent agonist selectivity for selected Examples against the S1P1 receptors. The a…	B	BAO_0000219	cell-based format	Homo sapiens	None	None	CHO.K1	None	CHEMBL4333	Sphingosine 1-phosphate receptor Edg-1	Homo sapiens	SINGLE PROTEIN	CHEMBL3886175	37	BindingDB Database		2015	None
CHEMBL3968014		0	411.51	0	2.84	BDBM183701	CCCN(CC1CC1)c1cc(C(=O)Nc2ccc(CNCC(=O)O)cc2C)ncn1	Ki	'='	8.0	nM	8.10		331415	UO_0000065	19.68	0.37	5.26	7.54	False	CHEMBL3887320	Binding Assay: Membranes were prepared from CHO cells expressing S1P1 or S1P3 for use in ligand and 35S-GTPgammaS binding studies. Cells were suspended in 50 mM TRIS, pH 7.4, 2 mM EDTA, 250 mM Sucrose (buffer A) and 1x Complete protease inhibitor cocktail (Roche), and disrupted at 4° C. by nitrogen decompression using a cell disruption bomb (Parr Instrument). Following centrifugation at 1000 RPM …	B	BAO_0000219	cell-based format	Homo sapiens	None	None	CHO	None	CHEMBL4333	Sphingosine 1-phosphate receptor Edg-1	Homo sapiens	SINGLE PROTEIN	CHEMBL3886274	37	BindingDB Database		2015	CHEMBL3308072
CHEMBL1081654		0	326.40	0	3.49	BDBM50313325	Cc1cc(O)ccc1NC(=O)c1cc(NC2CCCCC2)ncn1	EC50	'='	1160.0	nM	5.94		331417	UO_0000065	18.18	0.34	2.45	6.81	False	CHEMBL3887321	35S-GTPgammaS Binding: Measurements of 35S-GTPgammaS Binding: Membranes (1 to 10 ug protein) prepared as described above, were incubated in 96-well Scintiplates (PerkinElmer) with test compounds diluted in DMSO, in 180 ul of 20 mM HEPES, pH 7.4, 10 mM MgCl2, 2 ug/well Saponin, 0.2% fatty acid free BSA (Assay buffer), 140 mM NaCl and 1.7 uM GDP. The assay was initiated with the addition of 20 ul o…	B	BAO_0000019	assay format	Homo sapiens	None	None	None	None	CHEMBL4333	Sphingosine 1-phosphate receptor Edg-1	Homo sapiens	SINGLE PROTEIN	CHEMBL3886274	37	BindingDB Database		2015	None
CHEMBL3906861		0	340.43	0	3.80	BDBM183645	Cc1c(O)ccc(NC(=O)c2cc(NC3CCCCC3)ncn2)c1C	EC50	'='	1040.0	nM	5.98		331424	UO_0000065	17.57	0.33	2.18	6.87	False	CHEMBL3887321	35S-GTPgammaS Binding: Measurements of 35S-GTPgammaS Binding: Membranes (1 to 10 ug protein) prepared as described above, were incubated in 96-well Scintiplates (PerkinElmer) with test compounds diluted in DMSO, in 180 ul of 20 mM HEPES, pH 7.4, 10 mM MgCl2, 2 ug/well Saponin, 0.2% fatty acid free BSA (Assay buffer), 140 mM NaCl and 1.7 uM GDP. The assay was initiated with the addition of 20 ul o…	B	BAO_0000019	assay format	Homo sapiens	None	None	None	None	CHEMBL4333	Sphingosine 1-phosphate receptor Edg-1	Homo sapiens	SINGLE PROTEIN	CHEMBL3886274	37	BindingDB Database		2015	None
CHEMBL3968786		0	347.42	0	4.02	BDBM183650	O=C(Nc1ccnc2ccccc12)c1cc(NC2CCCCC2)ncn1	EC50	'='	1070.0	nM	5.97		331431	UO_0000065	17.19	0.31	1.95	7.48	False	CHEMBL3887321	35S-GTPgammaS Binding: Measurements of 35S-GTPgammaS Binding: Membranes (1 to 10 ug protein) prepared as described above, were incubated in 96-well Scintiplates (PerkinElmer) with test compounds diluted in DMSO, in 180 ul of 20 mM HEPES, pH 7.4, 10 mM MgCl2, 2 ug/well Saponin, 0.2% fatty acid free BSA (Assay buffer), 140 mM NaCl and 1.7 uM GDP. The assay was initiated with the addition of 20 ul o…	B	BAO_0000019	assay format	Homo sapiens	None	None	None	None	CHEMBL4333	Sphingosine 1-phosphate receptor Edg-1	Homo sapiens	SINGLE PROTEIN	CHEMBL3886274	37	BindingDB Database		2015	None
CHEMBL1081269		0	340.43	0	3.88	BDBM50313319	Cc1cc(O)ccc1NC(=O)c1cc(NC2CCCCCC2)ncn1	EC50	'='	970.0	nM	6.01		331438	UO_0000065	17.66	0.33	2.13	6.90	False	CHEMBL3887321	35S-GTPgammaS Binding: Measurements of 35S-GTPgammaS Binding: Membranes (1 to 10 ug protein) prepared as described above, were incubated in 96-well Scintiplates (PerkinElmer) with test compounds diluted in DMSO, in 180 ul of 20 mM HEPES, pH 7.4, 10 mM MgCl2, 2 ug/well Saponin, 0.2% fatty acid free BSA (Assay buffer), 140 mM NaCl and 1.7 uM GDP. The assay was initiated with the addition of 20 ul o…	B	BAO_0000019	assay format	Homo sapiens	None	None	None	None	CHEMBL4333	Sphingosine 1-phosphate receptor Edg-1	Homo sapiens	SINGLE PROTEIN	CHEMBL3886274	37	BindingDB Database		2015	None
CHEMBL1076708		0	354.45	0	3.90	BDBM50313322	CCN(c1cc(C(=O)Nc2ccc(O)cc2C)ncn1)C1CCCCC1	EC50	'='	400.0	nM	6.40		331440	UO_0000065	18.05	0.34	2.50	8.17	False	CHEMBL3887321	35S-GTPgammaS Binding: Measurements of 35S-GTPgammaS Binding: Membranes (1 to 10 ug protein) prepared as described above, were incubated in 96-well Scintiplates (PerkinElmer) with test compounds diluted in DMSO, in 180 ul of 20 mM HEPES, pH 7.4, 10 mM MgCl2, 2 ug/well Saponin, 0.2% fatty acid free BSA (Assay buffer), 140 mM NaCl and 1.7 uM GDP. The assay was initiated with the addition of 20 ul o…	B	BAO_0000019	assay format	Homo sapiens	None	None	None	None	CHEMBL4333	Sphingosine 1-phosphate receptor Edg-1	Homo sapiens	SINGLE PROTEIN	CHEMBL3886274	37	BindingDB Database		2015	None
CHEMBL3913545		0	479.63	0	4.32	BDBM183680	CCC(NCc1ccc(NC(=O)c2cc(N(CC3CC3)C3CCCCC3)ncn2)cc1)C(=O)OC	EC50	'='	2160.0	nM	5.67		331489	UO_0000065	11.81	0.22	1.35	5.87	False	CHEMBL3887321	35S-GTPgammaS Binding: Measurements of 35S-GTPgammaS Binding: Membranes (1 to 10 ug protein) prepared as described above, were incubated in 96-well Scintiplates (PerkinElmer) with test compounds diluted in DMSO, in 180 ul of 20 mM HEPES, pH 7.4, 10 mM MgCl2, 2 ug/well Saponin, 0.2% fatty acid free BSA (Assay buffer), 140 mM NaCl and 1.7 uM GDP. The assay was initiated with the addition of 20 ul o…	B	BAO_0000019	assay format	Homo sapiens	None	None	None	None	CHEMBL4333	Sphingosine 1-phosphate receptor Edg-1	Homo sapiens	SINGLE PROTEIN	CHEMBL3886274	37	BindingDB Database		2015	None
CHEMBL3981078		0	339.44	0	2.81	BDBM183690	CCCN(CC1CC1)c1cc(C(=O)Nc2ccc(CN)cc2)ncn1	EC50	'='	101.0	nM	7.00		331502	UO_0000065	20.61	0.38	4.19	8.31	False	CHEMBL3887321	35S-GTPgammaS Binding: Measurements of 35S-GTPgammaS Binding: Membranes (1 to 10 ug protein) prepared as described above, were incubated in 96-well Scintiplates (PerkinElmer) with test compounds diluted in DMSO, in 180 ul of 20 mM HEPES, pH 7.4, 10 mM MgCl2, 2 ug/well Saponin, 0.2% fatty acid free BSA (Assay buffer), 140 mM NaCl and 1.7 uM GDP. The assay was initiated with the addition of 20 ul o…	B	BAO_0000019	assay format	Homo sapiens	None	None	None	None	CHEMBL4333	Sphingosine 1-phosphate receptor Edg-1	Homo sapiens	SINGLE PROTEIN	CHEMBL3886274	37	BindingDB Database		2015	None
CHEMBL3929418		0	515.64	1	3.29	BDBM183702	Cc1cc(S(=O)(=O)N(C)CC(=O)O)ccc1NC(=O)c1cc(N(CC2CC2)C2CCCCC2)ncn1	EC50	'='	127.0	nM	6.90		331515	UO_0000065	13.37	0.26	3.61	5.19	False	CHEMBL3887321	35S-GTPgammaS Binding: Measurements of 35S-GTPgammaS Binding: Membranes (1 to 10 ug protein) prepared as described above, were incubated in 96-well Scintiplates (PerkinElmer) with test compounds diluted in DMSO, in 180 ul of 20 mM HEPES, pH 7.4, 10 mM MgCl2, 2 ug/well Saponin, 0.2% fatty acid free BSA (Assay buffer), 140 mM NaCl and 1.7 uM GDP. The assay was initiated with the addition of 20 ul o…	B	BAO_0000019	assay format	Homo sapiens	None	None	None	None	CHEMBL4333	Sphingosine 1-phosphate receptor Edg-1	Homo sapiens	SINGLE PROTEIN	CHEMBL3886274	37	BindingDB Database		2015	None
CHEMBL3981250		0	350.43	0	3.23	BDBM183722	CCCN(CC1CC1)c1cc(C(=O)Nc2ccc3[nH]cnc3c2)ncn1	EC50	'='	2755.0	nM	5.56		331539	UO_0000065	15.87	0.29	2.33	6.41	False	CHEMBL3887321	35S-GTPgammaS Binding: Measurements of 35S-GTPgammaS Binding: Membranes (1 to 10 ug protein) prepared as described above, were incubated in 96-well Scintiplates (PerkinElmer) with test compounds diluted in DMSO, in 180 ul of 20 mM HEPES, pH 7.4, 10 mM MgCl2, 2 ug/well Saponin, 0.2% fatty acid free BSA (Assay buffer), 140 mM NaCl and 1.7 uM GDP. The assay was initiated with the addition of 20 ul o…	B	BAO_0000019	assay format	Homo sapiens	None	None	None	None	CHEMBL4333	Sphingosine 1-phosphate receptor Edg-1	Homo sapiens	SINGLE PROTEIN	CHEMBL3886274	37	BindingDB Database		2015	None
CHEMBL210520		0	431.54	1	5.72	15	O=C(O)C[C@@H]1CC[C@H](c2ccc(-c3noc(-c4ccc(C5CCCCC5)cc4)n3)cc2)N1	Activity						Agonist						False	CHEMBL871184	Activity at S1P1 receptor by [35S]GTP-gammaS binding assay	F	BAO_0000019	assay format	Homo sapiens	None	None	None	None	CHEMBL4333	Sphingosine 1-phosphate receptor Edg-1	Homo sapiens	SINGLE PROTEIN	CHEMBL1147803	1	Scientific Literature	Bioorg. Med. Chem. Lett.	2006	None
CHEMBL3973573		0	334.50	0	2.63	BDBM190499	CCCCCCCCc1ccc2c(c1)CCN2CC(N)(CO)CO	EC50	'='	2110.0	nM	5.68		340835	UO_0000065	16.97	0.32	3.05	8.14	False	CHEMBL3887500	[35S]-GTPgamaS Binding Assay: Selected Compounds of the Examples were evaluated at Millipore Corporation, USA, using S1P1 receptor; [35S]-GTPgamaS binding assay. A [35S]-GTPgamaS binding assay at Millipore was conducted by GPCR Profiler Custom Service Laboratory, Temecula, Calif., Millipore, Inc. to monitor dose-dependent agonist selectivity for selected Examples against the S1P1 receptors. The a…	B	BAO_0000219	cell-based format	Homo sapiens	None	None	CHO.K1	None	CHEMBL4333	Sphingosine 1-phosphate receptor Edg-1	Homo sapiens	SINGLE PROTEIN	CHEMBL3886175	37	BindingDB Database		2015	None
CHEMBL1938937		0	422.41	1	5.48	7	Cn1cc(C(=O)Nc2ccc(-c3ccccc3)c(C(F)(F)F)c2)c(=O)c2ccccc21	Efficacy	'='	105.0	%				UO_0000187					False	CHEMBL2038510	Agonist activity at human S1P1 receptor expressed in human U2OS cells co-expressing eGFP assessed as receptor internalization after 1 hr relative to 1-(4-(6-benzylbenzofuran-2-yl)-3-fluorobenzyl)azetidine-3-carboxylic acid	F	BAO_0000219	cell-based format	Homo sapiens	None	None	U2OS	None	CHEMBL4333	Sphingosine 1-phosphate receptor Edg-1	Homo sapiens	SINGLE PROTEIN	CHEMBL2034924	1	Scientific Literature	ACS Med. Chem. Lett.	2012	CHEMBL3307757
CHEMBL2037128		0	494.47	1	5.49	18	Cn1cc(C(=O)Nc2ccc(-c3ccccc3)c(C(F)(F)F)c2)c(=O)c2ccc(CCC(=O)O)cc21	EC50	'='	4.0	nM	8.40			UO_0000065					False	CHEMBL2038509	Agonist activity at human S1P1 receptor expressed in human U2OS cells co-expressing eGFP assessed as receptor internalization after 1 hr	F	BAO_0000219	cell-based format	Homo sapiens	None	None	U2OS	None	CHEMBL4333	Sphingosine 1-phosphate receptor Edg-1	Homo sapiens	SINGLE PROTEIN	CHEMBL2034924	1	Scientific Literature	ACS Med. Chem. Lett.	2012	CHEMBL3307757
CHEMBL3945943		0	458.95	0	2.89	BDBM190527	CC(C)Oc1ccc(-c2nc(-c3ccc4c(c3)CCN4CC(N)(CO)CO)no2)cc1Cl	EC50	'='	3.5	nM	8.46		340863	UO_0000065	18.42	0.36	5.57	7.17	False	CHEMBL3887500	[35S]-GTPgamaS Binding Assay: Selected Compounds of the Examples were evaluated at Millipore Corporation, USA, using S1P1 receptor; [35S]-GTPgamaS binding assay. A [35S]-GTPgamaS binding assay at Millipore was conducted by GPCR Profiler Custom Service Laboratory, Temecula, Calif., Millipore, Inc. to monitor dose-dependent agonist selectivity for selected Examples against the S1P1 receptors. The a…	B	BAO_0000219	cell-based format	Homo sapiens	None	None	CHO.K1	None	CHEMBL4333	Sphingosine 1-phosphate receptor Edg-1	Homo sapiens	SINGLE PROTEIN	CHEMBL3886175	37	BindingDB Database		2015	None
CHEMBL3699128		0	457.37	1	6.31	BDBM139211	FC(F)(F)Oc1ccccc1-c1noc(-c2ccc(N3CCCCC3)c(C(F)(F)F)c2)n1	Ki	'='	54.0	nM	7.27		273473	UO_0000065	15.89	0.31	0.96	14.14	False	CHEMBL3706114	In Vitro Assay: Receptor binding assay: Membranes were prepared from CHO cells expressing S1P1 or S1P3 for use in ligand and 35S-GTPgammaS binding studies. Cells were suspended in 50 mM TRIS, pH 7.4, 2 mM EDTA, 250 mM Sucrose (buffer A) and 1x Complete protease inhibitor cocktail (Roche), and disrupted at 4 C. by nitrogen decompression using a cell disruption bomb (Parr Instrument). Following cen…	B	BAO_0000219	cell-based format	Homo sapiens	None	None	CHO	None	CHEMBL4333	Sphingosine 1-phosphate receptor Edg-1	Homo sapiens	SINGLE PROTEIN	CHEMBL3638399	37	BindingDB Database		2014	CHEMBL3308072
CHEMBL2018573		0	517.54	1	4.45	38	O=C(Nc1ccc(Oc2ccc(F)cc2)cc1)[C@@H]1C[C@@H](Cc2ccc(F)cc2)CN1C(=O)Cn1nccn1	IC50	'='	21.0	nM	7.68			UO_0000065					False	CHEMBL2020535	Antagonist activity at S1P1 receptor expressed in HEK293 cells assessed as inhibition of S1P-induced tango beta-arrestin recruitment preincubated for 30 mins prior S1P addition measured after 16 to 18 hrs by luciferase reporter gene assay	F	BAO_0000219	cell-based format	None	None	None	HEK293	None	CHEMBL4333	Sphingosine 1-phosphate receptor Edg-1	Homo sapiens	SINGLE PROTEIN	CHEMBL2016445	1	Scientific Literature	J. Med. Chem.	2012	CHEMBL3307715
CHEMBL188260		0	329.49	0	4.15	17	CCCCCCCCc1ccc(-c2c[nH]c(C(C)(N)CO)n2)cc1	Emax	'='	0.0										False	CHEMBL830223	Maximal efficacy against sphingosine-1-phosphate receptor 1 determined by a [c-35S]-GTP binding assay	B	BAO_0000357	single protein format	Homo sapiens	None	None	None	None	CHEMBL4333	Sphingosine 1-phosphate receptor Edg-1	Homo sapiens	SINGLE PROTEIN	CHEMBL1140276	1	Scientific Literature	Bioorg. Med. Chem. Lett.	2005	None
CHEMBL391581		0	403.44	0	4.56	18b'	Cc1cc([C@@H]2C[C@H]2C(=O)O)ccc1-c1noc(-c2ccc(OC(C)C)c(C#N)c2)n1	EC50	'='	0.31	nM	9.51			UO_0000065					False	CHEMBL902464	Displacement of [35S]GTPgammaS from human S1P1 receptor expressed in CHO cells	F	BAO_0000219	cell-based format	Homo sapiens	None	None	CHO	None	CHEMBL4333	Sphingosine 1-phosphate receptor Edg-1	Homo sapiens	SINGLE PROTEIN	CHEMBL1138410	1	Scientific Literature	Bioorg. Med. Chem. Lett.	2007	CHEMBL3308072
CHEMBL1091630		0	441.44	0	3.40	3g-P	CCCCOc1ccc(-c2ccc(CCC(N)(CO)COP(=O)(O)O)cc2)cc1F	EC50	'='	1.3	nM	8.89			UO_0000065					False	CHEMBL1111629	Agonist activity at human S1P1 receptor expressed in human Chem1 cells assessed as intracellular calcium mobilization	F	BAO_0000219	cell-based format	Homo sapiens	None	None	Chem1	None	CHEMBL4333	Sphingosine 1-phosphate receptor Edg-1	Homo sapiens	SINGLE PROTEIN	CHEMBL1156200	1	Scientific Literature	J. Med. Chem.	2010	None
CHEMBL1651860		0	461.56	1	5.34	5c	CC(C)(c1ccccc1)c1ccc2nc(-c3ccc(CN4CC(C(=O)O)C4)cc3F)sc2n1	Efficacy	'='	103.0	%				UO_0000187					False	CHEMBL1655489	Induction of human GFP-tagged chimeric S1P1R internalization in human U2Os cells by fluorescence microscopy relative to 1-(4-(6-benzylbenzofuran-2-yl)-3-fluorobenzyl)azetidine-3-carboxylic acid	B	BAO_0000219	cell-based format	Homo sapiens	None	None	U2OS	None	CHEMBL4333	Sphingosine 1-phosphate receptor Edg-1	Homo sapiens	SINGLE PROTEIN	CHEMBL1649108	1	Scientific Literature	ACS Med. Chem. Lett.	2011	CHEMBL3307757
CHEMBL1651861		0	459.55	1	5.09	5d, AMG-369	O=C(O)C1CN(Cc2ccc(-c3nc4ccc(C5(c6ccccc6)CC5)nc4s3)c(F)c2)C1	Efficacy	'='	98.0	%				UO_0000187					True	CHEMBL1655489	Induction of human GFP-tagged chimeric S1P1R internalization in human U2Os cells by fluorescence microscopy relative to 1-(4-(6-benzylbenzofuran-2-yl)-3-fluorobenzyl)azetidine-3-carboxylic acid	B	BAO_0000219	cell-based format	Homo sapiens	None	None	U2OS	None	CHEMBL4333	Sphingosine 1-phosphate receptor Edg-1	Homo sapiens	SINGLE PROTEIN	CHEMBL1649108	1	Scientific Literature	ACS Med. Chem. Lett.	2011	CHEMBL3307757
CHEMBL1093573		0	443.44	0	3.88	3i-P	NC(CO)(CCc1ccc(-c2ccc(Oc3ccccc3)cc2)cc1)COP(=O)(O)O	EC50	'='	21.0	nM	7.68			UO_0000065					False	CHEMBL1111629	Agonist activity at human S1P1 receptor expressed in human Chem1 cells assessed as intracellular calcium mobilization	F	BAO_0000219	cell-based format	Homo sapiens	None	None	Chem1	None	CHEMBL4333	Sphingosine 1-phosphate receptor Edg-1	Homo sapiens	SINGLE PROTEIN	CHEMBL1156200	1	Scientific Literature	J. Med. Chem.	2010	None
CHEMBL1935581		0	442.00	0	4.82	6h	CC1=C(CN2CC(C(=O)O)C2)CCc2cc(OC(C)CCc3ccccc3)ccc21.Cl	EC50	'='	20.0	nM	7.70			UO_0000065					False	CHEMBL1936575	Agonist activity at human S1P1 receptor expressed in CHO cells assessed as induction of intracellular calcium level	F	BAO_0000219	cell-based format	Homo sapiens	None	None	CHO	None	CHEMBL4333	Sphingosine 1-phosphate receptor Edg-1	Homo sapiens	SINGLE PROTEIN	CHEMBL1932994	1	Scientific Literature	Bioorg. Med. Chem. Lett.	2012	CHEMBL3308072
CHEMBL2037120		0	452.43	0	4.97	10	Cn1cc(C(=O)Nc2ccc(-c3ccccc3)c(C(F)(F)F)c2)c(=O)c2cc(CO)ccc21	Efficacy	'='	46.0	%				UO_0000187					False	CHEMBL2038510	Agonist activity at human S1P1 receptor expressed in human U2OS cells co-expressing eGFP assessed as receptor internalization after 1 hr relative to 1-(4-(6-benzylbenzofuran-2-yl)-3-fluorobenzyl)azetidine-3-carboxylic acid	F	BAO_0000219	cell-based format	Homo sapiens	None	None	U2OS	None	CHEMBL4333	Sphingosine 1-phosphate receptor Edg-1	Homo sapiens	SINGLE PROTEIN	CHEMBL2034924	1	Scientific Literature	ACS Med. Chem. Lett.	2012	CHEMBL3307757
CHEMBL2032308		0	403.87	0	4.91	15a	CC(C)Oc1ncc(-c2nc3cc(CCCCCC(=O)O)cnc3o2)cc1Cl	EC50	'='	1000.0	nM	6.00			UO_0000065					False	CHEMBL2034279	Agonist activity at SIP1 receptor by tango assay	F	BAO_0000019	assay format	None	None	None	None	None	CHEMBL4333	Sphingosine 1-phosphate receptor Edg-1	Homo sapiens	SINGLE PROTEIN	CHEMBL2029246	1	Scientific Literature	Bioorg. Med. Chem. Lett.	2012	None
CHEMBL2037122		0	451.45	0	4.94	12	Cn1cc(C(=O)Nc2ccc(-c3ccccc3)c(C(F)(F)F)c2)c(=O)c2cccc(CN)c21	EC50	'='	81.0	nM	7.09			UO_0000065					False	CHEMBL2038509	Agonist activity at human S1P1 receptor expressed in human U2OS cells co-expressing eGFP assessed as receptor internalization after 1 hr	F	BAO_0000219	cell-based format	Homo sapiens	None	None	U2OS	None	CHEMBL4333	Sphingosine 1-phosphate receptor Edg-1	Homo sapiens	SINGLE PROTEIN	CHEMBL2034924	1	Scientific Literature	ACS Med. Chem. Lett.	2012	CHEMBL3307757
CHEMBL2037132		0	453.42	0	4.36	22	Cn1cc(C(=O)Nc2ccc(-c3ccccc3)c(C(F)(F)F)c2)c(=O)c2cnc(CO)cc21	EC50	'='	18.0	nM	7.75			UO_0000065					False	CHEMBL2038509	Agonist activity at human S1P1 receptor expressed in human U2OS cells co-expressing eGFP assessed as receptor internalization after 1 hr	F	BAO_0000219	cell-based format	Homo sapiens	None	None	U2OS	None	CHEMBL4333	Sphingosine 1-phosphate receptor Edg-1	Homo sapiens	SINGLE PROTEIN	CHEMBL2034924	1	Scientific Literature	ACS Med. Chem. Lett.	2012	CHEMBL3307757
CHEMBL1093686		0	397.50	0	4.52	(2R,2'S)-6	CCCCCCCCc1ccc2c(c1)CC[C@H]([C@@](C)(N)COP(=O)(O)O)C2	EC50	'='	1.79	nM	8.75			UO_0000065					False	CHEMBL1110631	Agonist activity at human S1P1 receptor assessed as effect on calcium mobilization by Gq dependent whole cell assay	F	BAO_0000019	assay format	Homo sapiens	None	None	None	None	CHEMBL4333	Sphingosine 1-phosphate receptor Edg-1	Homo sapiens	SINGLE PROTEIN	CHEMBL1156285	1	Scientific Literature	Bioorg. Med. Chem. Lett.	2010	None
CHEMBL3742304		0	277.36	0	2.77	9	CCCCCOc1ccc(CN2CC(C(=O)O)C2)cc1	IC50	'='	3030.0	nM	5.52			UO_0000065	19.90	0.38	2.75	11.09	False	CHEMBL3744622	Displacement of [33P]S1P from S1P1 receptor (unknown origin) expressed in HEK cell membranes after 45 to 60 mins by scintillation counting based RLB method	B	BAO_0000219	cell-based format	Homo sapiens	None	None	HEK293	None	CHEMBL4333	Sphingosine 1-phosphate receptor Edg-1	Homo sapiens	SINGLE PROTEIN	CHEMBL3739276	1	Scientific Literature	J. Med. Chem.	2015	CHEMBL3307715
CHEMBL3740090		0	277.36	0	2.63	10	CC(C)CCOc1ccc(CN2CC(C(=O)O)C2)cc1	IC50	'='	3460.0	nM	5.46			UO_0000065	19.69	0.37	2.83	10.97	False	CHEMBL3744622	Displacement of [33P]S1P from S1P1 receptor (unknown origin) expressed in HEK cell membranes after 45 to 60 mins by scintillation counting based RLB method	B	BAO_0000219	cell-based format	Homo sapiens	None	None	HEK293	None	CHEMBL4333	Sphingosine 1-phosphate receptor Edg-1	Homo sapiens	SINGLE PROTEIN	CHEMBL3739276	1	Scientific Literature	J. Med. Chem.	2015	CHEMBL3307715
CHEMBL3741298		0	384.23	0	4.23	58	O=C(O)C1CN(Cc2ccc(OCc3ccc(Cl)c(Cl)c3)cc2F)C1	IC50	'='	472.0	nM	6.33			UO_0000065	16.46	0.35	2.10	12.71	False	CHEMBL3744617	Agonist activity at S1P1 receptor (unknown origin) expressed in CHO cell membranes after 30 mins by GTPgammaS binding based MFB method	B	BAO_0000219	cell-based format	Homo sapiens	None	None	CHO	None	CHEMBL4333	Sphingosine 1-phosphate receptor Edg-1	Homo sapiens	SINGLE PROTEIN	CHEMBL3739276	1	Scientific Literature	J. Med. Chem.	2015	CHEMBL3308072
CHEMBL1998478		0	383.34	0	3.94	60	O=C(O)C1CN(Cc2ccc(OCc3cccc(C(F)(F)F)c3)cc2F)C1	IC50	'='	680.0	nM	6.17			UO_0000065	16.09	0.31	2.23	12.39	False	CHEMBL3744617	Agonist activity at S1P1 receptor (unknown origin) expressed in CHO cell membranes after 30 mins by GTPgammaS binding based MFB method	B	BAO_0000219	cell-based format	Homo sapiens	None	None	CHO	None	CHEMBL4333	Sphingosine 1-phosphate receptor Edg-1	Homo sapiens	SINGLE PROTEIN	CHEMBL3739276	1	Scientific Literature	J. Med. Chem.	2015	CHEMBL3308072
CHEMBL366208	FINGOLIMOD PHOSPHATE	0	387.46	0	3.32	2, FTY720-P	CCCCCCCCc1ccc(CC[C@](N)(CO)COP(=O)(O)O)cc1	EC50	'='	0.37	nM	9.43			UO_0000065	24.34	0.50	6.11	8.35	False	CHEMBL1960546	Agonist activity at human S1P1 receptor expressed in CHO-K1 cells assessed as induction of GTPgammaS binding	B	BAO_0000219	cell-based format	Homo sapiens	None	None	CHO-K1	None	CHEMBL4333	Sphingosine 1-phosphate receptor Edg-1	Homo sapiens	SINGLE PROTEIN	CHEMBL1955716	1	Scientific Literature	Eur. J. Med. Chem.	2012	CHEMBL3307512
CHEMBL1683042		0	341.45	0	3.70	9a	O=C(O)CCNCCCc1ccc(OCCCc2ccccc2)cc1	EC50	'='	2600.0	nM	5.58			UO_0000065					False	CHEMBL1685768	Agonist activity at human S1P1 receptor expressed in CHO cells assessed as intracellular calcium levels	F	BAO_0000219	cell-based format	Homo sapiens	None	None	CHO	None	CHEMBL4333	Sphingosine 1-phosphate receptor Edg-1	Homo sapiens	SINGLE PROTEIN	CHEMBL1681667	1	Scientific Literature	Bioorg. Med. Chem. Lett.	2011	CHEMBL3308072
CHEMBL224720		0	440.37	1	7.17	SEW-2871	FC(F)(F)c1cccc(-c2noc(-c3cc(-c4ccccc4)c(C(F)(F)F)s3)n2)c1	IC50	'='	37.0	nM	7.43			UO_0000065	16.88	0.34	0.26	19.10	False	CHEMBL1657525	Displacement of [33P]S1P from human S1P1R expressed in CHO cell membranes	B	BAO_0000219	cell-based format	Homo sapiens	None	None	CHO	None	CHEMBL4333	Sphingosine 1-phosphate receptor Edg-1	Homo sapiens	SINGLE PROTEIN	CHEMBL1649104	1	Scientific Literature	ACS Med. Chem. Lett.	2011	CHEMBL3308072
CHEMBL1651858		0	447.54	1	5.17	5a	C[C@@H](c1ccccc1)c1ccc2nc(-c3ccc(CN4CC(C(=O)O)C4)cc3F)sc2n1	Efficacy	'='	99.0	%				UO_0000187					False	CHEMBL1655489	Induction of human GFP-tagged chimeric S1P1R internalization in human U2Os cells by fluorescence microscopy relative to 1-(4-(6-benzylbenzofuran-2-yl)-3-fluorobenzyl)azetidine-3-carboxylic acid	B	BAO_0000219	cell-based format	Homo sapiens	None	None	U2OS	None	CHEMBL4333	Sphingosine 1-phosphate receptor Edg-1	Homo sapiens	SINGLE PROTEIN	CHEMBL1649108	1	Scientific Literature	ACS Med. Chem. Lett.	2011	CHEMBL3307757
CHEMBL396847		0	644.88	2	9.67	25c	CCCCCCCCCCC#CC(C)(O)c1ccccc1-c1ccc(Sc2ccc(OCCCC)cc2)c(S(=O)(=O)[O-])c1.[Na+]	IC50	'='	1000.0	nM	6.00			UO_0000065					False	CHEMBL887205	Antagonist activity at human S1P1 receptor expressed in CHO cell membrane by cAMP assay	F	BAO_0000219	cell-based format	Homo sapiens	None	None	CHO	None	CHEMBL4333	Sphingosine 1-phosphate receptor Edg-1	Homo sapiens	SINGLE PROTEIN	CHEMBL1139900	1	Scientific Literature	Bioorg. Med. Chem.	2007	CHEMBL3308072
CHEMBL2059688		0	519.59	2	5.80	17d	CCc1c(CCN2CC(C(=O)O)C2)cccc1-c1nsc(-c2ccc(OC(C)C)c(C(F)(F)F)c2)n1	EC50	'='	0.2512	nM	9.60			UO_0000065					False	CHEMBL2061652	Agonist activity against S1P1 receptor by cell based FRET assay	F	BAO_0000219	cell-based format	Homo sapiens	None	None	None	None	CHEMBL4333	Sphingosine 1-phosphate receptor Edg-1	Homo sapiens	SINGLE PROTEIN	CHEMBL2057096	1	Scientific Literature	J. Med. Chem.	2012	None
CHEMBL2057283		0	486.04	1	5.43	17f	CCc1c(CCN2CC(C(=O)O)C2)cccc1-c1nsc(-c2ccc(OC(C)C)c(Cl)c2)n1	EC50	'='	0.2512	nM	9.60			UO_0000065					False	CHEMBL2061652	Agonist activity against S1P1 receptor by cell based FRET assay	F	BAO_0000219	cell-based format	Homo sapiens	None	None	None	None	CHEMBL4333	Sphingosine 1-phosphate receptor Edg-1	Homo sapiens	SINGLE PROTEIN	CHEMBL2057096	1	Scientific Literature	J. Med. Chem.	2012	None
CHEMBL2057288		0	458.68	1	6.53	17j	CCc1c(CCN2CCCCC2)cccc1-c1nsc(-c2ccc(CC(C)C)c(C#N)c2)n1	EC50	'='	1584.89	nM	5.80			UO_0000065					False	CHEMBL2061652	Agonist activity against S1P1 receptor by cell based FRET assay	F	BAO_0000219	cell-based format	Homo sapiens	None	None	None	None	CHEMBL4333	Sphingosine 1-phosphate receptor Edg-1	Homo sapiens	SINGLE PROTEIN	CHEMBL2057096	1	Scientific Literature	J. Med. Chem.	2012	None
CHEMBL2059673		0	518.61	2	5.61	5e	CCc1c(CCCC(=O)O)cccc1-c1nsc(-c2ccc(N3CCN(C)CC3)c(C(F)(F)F)c2)n1	EC50	'>'	3162.28	nM				UO_0000065					False	CHEMBL2061652	Agonist activity against S1P1 receptor by cell based FRET assay	F	BAO_0000219	cell-based format	Homo sapiens	None	None	None	None	CHEMBL4333	Sphingosine 1-phosphate receptor Edg-1	Homo sapiens	SINGLE PROTEIN	CHEMBL2057096	1	Scientific Literature	J. Med. Chem.	2012	None
CHEMBL3634484		0	375.48	0	4.44	25	NC(CO)(CO)CCCCCCCCCCc1ccc(C(F)(F)F)cc1	Activity						Active						False	CHEMBL3637134	Agonist activity at human sphingosin-1-phosphate receptor 1 expressed in CHO cells assessed as phosphorylation status of p44/42 MAPK after 2.5 mins by Western blotting	B	BAO_0000219	cell-based format	Homo sapiens	None	None	CHO	None	CHEMBL4333	Sphingosine 1-phosphate receptor Edg-1	Homo sapiens	SINGLE PROTEIN	CHEMBL3632553	1	Scientific Literature	Bioorg. Med. Chem. Lett.	2015	CHEMBL3308072
CHEMBL3634487		0	397.43	0	4.12	28	NC(CO)(CO)CCCCCCCCCCc1c(F)c(F)c(F)c(F)c1F	Activity						Active						False	CHEMBL3637136	Agonist activity at human sphingosin-1-phosphate receptor 1 expressed in CHO cells assessed as phosphorylation status of p44/42 MAPK after 10 mins by Western blotting	B	BAO_0000219	cell-based format	Homo sapiens	None	None	CHO	None	CHEMBL4333	Sphingosine 1-phosphate receptor Edg-1	Homo sapiens	SINGLE PROTEIN	CHEMBL3632553	1	Scientific Literature	Bioorg. Med. Chem. Lett.	2015	CHEMBL3308072
CHEMBL2021555		0	637.51	0	4.26	VPC44218	CCCCCCCCc1ccc(-c2cnc([C@@](C)(N)COP(=O)(O)O)[nH]2)cc1.O=C(O)C(F)(F)F.O=C(O)C(F)(F)F	Ratio	'='	0.87										False	CHEMBL1051867	Ratio of agonistic Emax for S1P to compound for human S1P1 receptor by [35S]GTPgammaS binding assay	F	BAO_0000019	assay format	Homo sapiens	None	None	None	None	CHEMBL4333	Sphingosine 1-phosphate receptor Edg-1	Homo sapiens	SINGLE PROTEIN	CHEMBL1153511	1	Scientific Literature	Bioorg. Med. Chem.	2009	None
CHEMBL364899		0	391.47	0	4.22	B	CC(C)(C)c1ccc(-c2noc(-c3ccc(CN4CC(C(=O)O)C4)cc3)n2)cc1	IC50	'='	8.2	nM	8.09			UO_0000065	20.66	0.38	3.87	10.18	False	CHEMBL1657525	Displacement of [33P]S1P from human S1P1R expressed in CHO cell membranes	B	BAO_0000219	cell-based format	Homo sapiens	None	None	CHO	None	CHEMBL4333	Sphingosine 1-phosphate receptor Edg-1	Homo sapiens	SINGLE PROTEIN	CHEMBL1649104	1	Scientific Literature	ACS Med. Chem. Lett.	2011	CHEMBL3308072
CHEMBL1651705		0	411.50	1	5.40	6	O=C(O)C1CN(Cc2ccc(-c3cc4cc(CCc5ccccc5)ccc4o3)cc2)C1	EC50	'='	580.0	nM	6.24			UO_0000065					False	CHEMBL1657527	Agonist activity at human S1P1R expressed in CHO cells assessed as stimulation of [35S]GTPgammaS binding	F	BAO_0000219	cell-based format	Homo sapiens	None	None	CHO	None	CHEMBL4333	Sphingosine 1-phosphate receptor Edg-1	Homo sapiens	SINGLE PROTEIN	CHEMBL1649104	1	Scientific Literature	ACS Med. Chem. Lett.	2011	CHEMBL3308072
CHEMBL3699116		0	334.42	1	5.46	BDBM139199	COc1ccccc1-c1noc(-c2ccc(C3CCCCC3)cc2)n1	Ki	'='	20.0	nM	7.70		273461	UO_0000065	23.02	0.42	2.24	15.99	False	CHEMBL3706114	In Vitro Assay: Receptor binding assay: Membranes were prepared from CHO cells expressing S1P1 or S1P3 for use in ligand and 35S-GTPgammaS binding studies. Cells were suspended in 50 mM TRIS, pH 7.4, 2 mM EDTA, 250 mM Sucrose (buffer A) and 1x Complete protease inhibitor cocktail (Roche), and disrupted at 4 C. by nitrogen decompression using a cell disruption bomb (Parr Instrument). Following cen…	B	BAO_0000219	cell-based format	Homo sapiens	None	None	CHO	None	CHEMBL4333	Sphingosine 1-phosphate receptor Edg-1	Homo sapiens	SINGLE PROTEIN	CHEMBL3638399	37	BindingDB Database		2014	CHEMBL3308072
CHEMBL3699119		0	412.42	0	4.84	BDBM139202	COc1ccc(F)cc1-c1noc(-c2ccc(N3CCCCC3C)c([N+](=O)[O-])c2)n1	Ki	'='	1.0	nM	9.00		273464	UO_0000065	21.82	0.41	4.16	9.52	False	CHEMBL3706114	In Vitro Assay: Receptor binding assay: Membranes were prepared from CHO cells expressing S1P1 or S1P3 for use in ligand and 35S-GTPgammaS binding studies. Cells were suspended in 50 mM TRIS, pH 7.4, 2 mM EDTA, 250 mM Sucrose (buffer A) and 1x Complete protease inhibitor cocktail (Roche), and disrupted at 4 C. by nitrogen decompression using a cell disruption bomb (Parr Instrument). Following cen…	B	BAO_0000219	cell-based format	Homo sapiens	None	None	CHO	None	CHEMBL4333	Sphingosine 1-phosphate receptor Edg-1	Homo sapiens	SINGLE PROTEIN	CHEMBL3638399	37	BindingDB Database		2014	CHEMBL3308072
CHEMBL3671042		0	440.89	1	5.50	BDBM127533	Cc1cc([C@H](Nc2ccc(C)c(CN3CC(C(=O)O)C3)c2C)C(F)(F)F)ccc1Cl	IC50	'='	1.0	nM	9.00		257976	UO_0000065	20.41	0.41	3.50	17.12	False	CHEMBL3706056	Receptor Calcium FLIPR Antagonist Assay: The assay measures intracellular changes of Ca2+ mediated by the synthetic probing agonist 3-{[2-(2-Trifluoromethyl-biphenyl-4-yl)-benzo[b]thiophen-5-ylmethyl]-amino}-propionic acid (GNF-AC-1) in the HeLa-S1P1/Galpha16 cell clone 1: HeLa (human cervix carcinoma, ATCC CCL2) cells stably expressing N-terminally myc-tagged human S1P1 receptors (GenBank access…	B	BAO_0000219	cell-based format	Homo sapiens	None	None	None	None	CHEMBL4333	Sphingosine 1-phosphate receptor Edg-1	Homo sapiens	SINGLE PROTEIN	CHEMBL3638859	37	BindingDB Database		2014	None
CHEMBL1083841		0	425.60	0	2.75	18	CCCCCCCOc1ccc(CC[C@](C)(N)CCN2CC(=O)NS2(=O)=O)cc1	EC50	'='	460.0	nM	6.34			UO_0000065	14.89	0.30	3.59	6.23	False	CHEMBL1101461	Agonist activity at human S1P1 receptor expressed in CHO cells assessed as induction of [S35]GTPgammaS binding	B	BAO_0000219	cell-based format	Homo sapiens	None	None	CHO	None	CHEMBL4333	Sphingosine 1-phosphate receptor Edg-1	Homo sapiens	SINGLE PROTEIN	CHEMBL1155374	1	Scientific Literature	Bioorg. Med. Chem. Lett.	2010	CHEMBL3308072
CHEMBL3699111		0	356.43	1	5.70	BDBM139194	COc1ccccc1-c1noc(-c2ccc(-c3ccccc3C)c(C)c2)n1	Ki	'='	16.0	nM	7.80		273456	UO_0000065	21.87	0.39	2.10	16.19	False	CHEMBL3706114	In Vitro Assay: Receptor binding assay: Membranes were prepared from CHO cells expressing S1P1 or S1P3 for use in ligand and 35S-GTPgammaS binding studies. Cells were suspended in 50 mM TRIS, pH 7.4, 2 mM EDTA, 250 mM Sucrose (buffer A) and 1x Complete protease inhibitor cocktail (Roche), and disrupted at 4 C. by nitrogen decompression using a cell disruption bomb (Parr Instrument). Following cen…	B	BAO_0000219	cell-based format	Homo sapiens	None	None	CHO	None	CHEMBL4333	Sphingosine 1-phosphate receptor Edg-1	Homo sapiens	SINGLE PROTEIN	CHEMBL3638399	37	BindingDB Database		2014	CHEMBL3308072
CHEMBL3671053		0	414.98	1	5.73	BDBM127544	CC[C@@H](Nc1ccc(C)c(CN2CC[C@@H](C(=O)O)C2)c1)c1cc(C)c(Cl)c(C)c1	IC50	'='	1.0	nM	9.00		257987	UO_0000065	21.69	0.42	3.27	17.12	False	CHEMBL3706056	Receptor Calcium FLIPR Antagonist Assay: The assay measures intracellular changes of Ca2+ mediated by the synthetic probing agonist 3-{[2-(2-Trifluoromethyl-biphenyl-4-yl)-benzo[b]thiophen-5-ylmethyl]-amino}-propionic acid (GNF-AC-1) in the HeLa-S1P1/Galpha16 cell clone 1: HeLa (human cervix carcinoma, ATCC CCL2) cells stably expressing N-terminally myc-tagged human S1P1 receptors (GenBank access…	B	BAO_0000219	cell-based format	Homo sapiens	None	None	None	None	CHEMBL4333	Sphingosine 1-phosphate receptor Edg-1	Homo sapiens	SINGLE PROTEIN	CHEMBL3638859	37	BindingDB Database		2014	None
CHEMBL3935426		0	348.45	0	4.55	BDBM192135	Nc1ncccc1-c1noc(CCC2(c3ccccc3)CCCCC2)n1	IC50	'='	1.9	nM	8.72		344026	UO_0000065	25.03	0.46	4.17	11.21	False	CHEMBL3887587	null: Membranes were prepared from CHO cells expressing human S1P1. Cells pellets (1x108 cells/pellet) were suspended in buffer containing 20 mM HEPES, pH 7.5, 50 mM NaCl, 2 mM EDTA and Protease Inhibitor cocktail (Roche), and disrupted on ice using the Polytron homogenizer. The homogenate was centrifuged at 20,000 rpm (48,000 g) and the supernatant was discarded. The membrane pellets were resusp…	B	BAO_0000219	cell-based format	Homo sapiens	None	None	CHO	None	CHEMBL4333	Sphingosine 1-phosphate receptor Edg-1	Homo sapiens	SINGLE PROTEIN	CHEMBL3886365	37	BindingDB Database		2015	CHEMBL3308072
CHEMBL225155		0	379.48	0	4.04	S1P	CCCCCCCCCCCCC/C=C/[C@@H](O)[C@@H](N)COP(=O)(O)O	EC50	'='	5.6	nM	8.25			UO_0000065					True	CHEMBL1108118	Antagonist activity at human S1P1 receptor expressed in HEK293T cells assessed as inhibition of sphingosine-1-phosphate-induced gamma-[35S]GTP binding after 30 mins by scintillation counting	F	BAO_0000219	cell-based format	Homo sapiens	None	None	HEK-293T	None	CHEMBL4333	Sphingosine 1-phosphate receptor Edg-1	Homo sapiens	SINGLE PROTEIN	CHEMBL1156167	1	Scientific Literature	Bioorg. Med. Chem. Lett.	2010	CHEMBL3706569
CHEMBL115131		0	355.54	0	4.13	15	CCCCCCCCc1ccc(CCC(N)CCS(=O)(=O)O)cc1	IC50	'='	1700.0	nM	5.77			UO_0000065	16.23	0.33	1.64	7.18	False	CHEMBL806167	Inhibition of [33P]-S1P binding to human Sphingosine 1-phosphate receptor 1 expressed on CHO cell membranes	B	BAO_0000219	cell-based format	Homo sapiens	None	None	CHO	None	CHEMBL4333	Sphingosine 1-phosphate receptor Edg-1	Homo sapiens	SINGLE PROTEIN	CHEMBL1147451	1	Scientific Literature	Bioorg. Med. Chem. Lett.	2004	CHEMBL3308072
CHEMBL91283		0	724.90	None	None	10	CCCCCCCCc1ccc(CCC(N)/C=C/P(=O)(O)O)cc1.CCCCCCCCc1ccc(CCC(N)C(O)CP(=O)(O)O)cc1	IC50	'='	14.0	nM	7.85			UO_0000065	10.83	None	None	None	False	CHEMBL806167	Inhibition of [33P]-S1P binding to human Sphingosine 1-phosphate receptor 1 expressed on CHO cell membranes	B	BAO_0000219	cell-based format	Homo sapiens	None	None	CHO	None	CHEMBL4333	Sphingosine 1-phosphate receptor Edg-1	Homo sapiens	SINGLE PROTEIN	CHEMBL1147451	1	Scientific Literature	Bioorg. Med. Chem. Lett.	2004	CHEMBL3308072
CHEMBL3906369		0	333.44	0	4.97	BDBM192146	c1ccc(C2(CCc3nc(-c4cccnc4)no3)CCCCC2)cc1	EC50	'='	100.0	nM	7.00		344042	UO_0000065	20.99	0.38	2.03	13.51	False	CHEMBL3887588	GTPgammaS Binding Assay: Compounds were loaded in a 384 Falcon v-bottom plate (0.5 ul/well in a 11 point, 3-fold dilution). Membranes prepared from S1P1/CHO cells or EDG3-Ga15-bla HEK293T cells were added to the compound plate (40 ul/well, final protein 3 ug/well) with MULTIDROP. [35S]GTP (1250 Ci/mmol, Perkin Elmer) was diluted in assay buffer: 20 mM HEPES, pH7.5, 10 mM MgCl2, 150 mM NaCl, 1 mM …	B	BAO_0000219	cell-based format	Homo sapiens	None	None	CHO	None	CHEMBL4333	Sphingosine 1-phosphate receptor Edg-1	Homo sapiens	SINGLE PROTEIN	CHEMBL3886365	37	BindingDB Database		2015	CHEMBL3308072
CHEMBL1090829		0	561.50	2	5.67	21a-P	C[C@](N)(COP(=O)(O)O)c1nc(-c2ccc(OCCc3ccc(-c4ccccc4)cc3)c(C(F)(F)F)c2)c[nH]1	EC50	'='	22.4	nM	7.65			UO_0000065					False	CHEMBL1108118	Antagonist activity at human S1P1 receptor expressed in HEK293T cells assessed as inhibition of sphingosine-1-phosphate-induced gamma-[35S]GTP binding after 30 mins by scintillation counting	F	BAO_0000219	cell-based format	Homo sapiens	None	None	HEK-293T	None	CHEMBL4333	Sphingosine 1-phosphate receptor Edg-1	Homo sapiens	SINGLE PROTEIN	CHEMBL1156167	1	Scientific Literature	Bioorg. Med. Chem. Lett.	2010	CHEMBL3706569
CHEMBL3634484		0	375.48	0	4.44	25	NC(CO)(CO)CCCCCCCCCCc1ccc(C(F)(F)F)cc1	Activity						Active						False	CHEMBL3637135	Agonist activity at human sphingosin-1-phosphate receptor 1 expressed in CHO cells assessed as phosphorylation status of p44/42 MAPK after 5 mins by Western blotting	B	BAO_0000219	cell-based format	Homo sapiens	None	None	CHO	None	CHEMBL4333	Sphingosine 1-phosphate receptor Edg-1	Homo sapiens	SINGLE PROTEIN	CHEMBL3632553	1	Scientific Literature	Bioorg. Med. Chem. Lett.	2015	CHEMBL3308072
CHEMBL114606		0	387.46	0	3.32	2	CCCCCCCCc1ccc(CCC(N)(CO)COP(=O)(O)O)cc1	IC50	'='	0.28	nM	9.55			UO_0000065	24.66	0.50	6.23	8.45	True	CHEMBL806167	Inhibition of [33P]-S1P binding to human Sphingosine 1-phosphate receptor 1 expressed on CHO cell membranes	B	BAO_0000219	cell-based format	Homo sapiens	None	None	CHO	None	CHEMBL4333	Sphingosine 1-phosphate receptor Edg-1	Homo sapiens	SINGLE PROTEIN	CHEMBL1147451	1	Scientific Literature	Bioorg. Med. Chem. Lett.	2004	CHEMBL3308072
CHEMBL3341917		0	432.41	0	3.05	20a	Cc1ccc(-c2nc(-c3ccc(CCC(N)(CO)COP(=O)(O)O)cc3)co2)cc1	EC50	'='	12.8	nM	7.89			UO_0000065	18.25	0.36	4.84	5.68	False	CHEMBL3366172	Agonist activity at human S1P1 receptor expressed in CHO cells preincubated for 2 hrs before IP1 addition by IP1-HTRF assay	B	BAO_0000219	cell-based format	Homo sapiens	None	None	CHO	None	CHEMBL4333	Sphingosine 1-phosphate receptor Edg-1	Homo sapiens	SINGLE PROTEIN	CHEMBL3352708	1	Scientific Literature	Eur. J. Med. Chem.	2014	CHEMBL3308072
CHEMBL3342002		0	432.42	0	1.97	12a	Cc1ccc(-n2cc(-c3ccc(CCC(N)(CO)COP(=O)(O)O)cc3)nn2)cc1	EC50	'='	111.0	nM	6.96			UO_0000065	16.08	0.32	4.98	4.84	False	CHEMBL3366172	Agonist activity at human S1P1 receptor expressed in CHO cells preincubated for 2 hrs before IP1 addition by IP1-HTRF assay	B	BAO_0000219	cell-based format	Homo sapiens	None	None	CHO	None	CHEMBL4333	Sphingosine 1-phosphate receptor Edg-1	Homo sapiens	SINGLE PROTEIN	CHEMBL3352708	1	Scientific Literature	Eur. J. Med. Chem.	2014	CHEMBL3308072
CHEMBL3341926		0	443.40	0	2.61	20j	N#Cc1ccc(-c2nc(-c3ccc(CCC(N)(CO)COP(=O)(O)O)cc3)co2)cc1	EC50	'='	147.6	nM	6.83			UO_0000065	15.41	0.30	4.22	4.20	False	CHEMBL3366172	Agonist activity at human S1P1 receptor expressed in CHO cells preincubated for 2 hrs before IP1 addition by IP1-HTRF assay	B	BAO_0000219	cell-based format	Homo sapiens	None	None	CHO	None	CHEMBL4333	Sphingosine 1-phosphate receptor Edg-1	Homo sapiens	SINGLE PROTEIN	CHEMBL3352708	1	Scientific Literature	Eur. J. Med. Chem.	2014	CHEMBL3308072
CHEMBL3341927		0	408.35	0	2.33	20k	NC(CO)(CCc1ccc(-c2coc(-c3ccco3)n2)cc1)COP(=O)(O)O	EC50	'='	69.5	nM	7.16			UO_0000065	17.53	0.35	4.83	4.70	False	CHEMBL3366172	Agonist activity at human S1P1 receptor expressed in CHO cells preincubated for 2 hrs before IP1 addition by IP1-HTRF assay	B	BAO_0000219	cell-based format	Homo sapiens	None	None	CHO	None	CHEMBL4333	Sphingosine 1-phosphate receptor Edg-1	Homo sapiens	SINGLE PROTEIN	CHEMBL3352708	1	Scientific Literature	Eur. J. Med. Chem.	2014	CHEMBL3308072
CHEMBL3341931		0	450.40	0	2.80	20o	NC(CO)(CCc1ccc(-c2coc(Cc3ccc(F)cc3)n2)cc1)COP(=O)(O)O	EC50	'='	54.5	nM	7.26			UO_0000065	16.13	0.32	4.46	5.22	False	CHEMBL3366172	Agonist activity at human S1P1 receptor expressed in CHO cells preincubated for 2 hrs before IP1 addition by IP1-HTRF assay	B	BAO_0000219	cell-based format	Homo sapiens	None	None	CHO	None	CHEMBL4333	Sphingosine 1-phosphate receptor Edg-1	Homo sapiens	SINGLE PROTEIN	CHEMBL3352708	1	Scientific Literature	Eur. J. Med. Chem.	2014	CHEMBL3308072
CHEMBL3360379		0	455.94	0	4.72	22a	CC(C)Oc1ccc(-c2nc(-c3cccc4c3CCN(CCC(=O)O)CC4)no2)cc1Cl	EC50	'='	158.49	nM	6.80			UO_0000065					False	CHEMBL3381246	Agonist activity at human S1P1R expressed in RH7777 membranes assessed as [35S]GTPgammaS binding after 30 mins	F	BAO_0000249	cell membrane format	Homo sapiens	None	None	None	None	CHEMBL4333	Sphingosine 1-phosphate receptor Edg-1	Homo sapiens	SINGLE PROTEIN	CHEMBL3352346	1	Scientific Literature	J. Med. Chem.	2014	None
CHEMBL1651853		0	433.51	0	4.60	3d	O=C(O)C1CN(Cc2ccc(-c3nc4cc(Cc5ccccc5)cnc4s3)c(F)c2)C1	EC50	'='	138.0	nM	6.86			UO_0000065	15.82	0.30	2.26	10.34	False	CHEMBL1655488	Induction of human GFP-tagged chimeric S1P1R internalization in human U2Os cells by fluorescence microscopy	B	BAO_0000219	cell-based format	Homo sapiens	None	None	U2OS	None	CHEMBL4333	Sphingosine 1-phosphate receptor Edg-1	Homo sapiens	SINGLE PROTEIN	CHEMBL1649108	1	Scientific Literature	ACS Med. Chem. Lett.	2011	CHEMBL3307757
CHEMBL4100785		0	403.52	0	4.22	13c	CC1=C(CN2CC(C(=O)O)C2)CCc2cc(OCC3Cc4ccccc4C3)ccc21	EC50	'='	7.9	nM	8.10			UO_0000065	20.08	0.37	3.88	16.28	False	CHEMBL4032272	Agonist activity at human S1P1 receptor expressed in CHO-K1 cells assessed as increase in S1P-stimulated calcium influx preincubated for 5 mins followed by S1P stimulation measured every 3 secs by fluorescence method	B	BAO_0000219	cell-based format	Homo sapiens	None	None	None	None	CHEMBL4333	Sphingosine 1-phosphate receptor Edg-1	Homo sapiens	SINGLE PROTEIN	CHEMBL4028892	1	Scientific Literature	J Med Chem	2017	None
CHEMBL1779918		0	327.41	0	4.89	15	Cc1ccsc1-c1ccc(C(=O)Nc2c(C)cc(O)cc2C)o1	Inhibition	'='	75.0	%				UO_0000187					False	CHEMBL1781184	Inhibition of S1P1 receptor at 25 uM	B	BAO_0000357	single protein format	None	None	None	None	None	CHEMBL4333	Sphingosine 1-phosphate receptor Edg-1	Homo sapiens	SINGLE PROTEIN	CHEMBL1777724	1	Scientific Literature	Bioorg. Med. Chem. Lett.	2011	None
CHEMBL3896813		0	348.53	0	2.63	BDBM190512	CCCCCCCCc1ccc2c(c1)CCN(CC(N)(CO)CO)C2	EC50	'>'	510.0	nM			340848	UO_0000065					False	CHEMBL3887500	[35S]-GTPgamaS Binding Assay: Selected Compounds of the Examples were evaluated at Millipore Corporation, USA, using S1P1 receptor; [35S]-GTPgamaS binding assay. A [35S]-GTPgamaS binding assay at Millipore was conducted by GPCR Profiler Custom Service Laboratory, Temecula, Calif., Millipore, Inc. to monitor dose-dependent agonist selectivity for selected Examples against the S1P1 receptors. The a…	B	BAO_0000219	cell-based format	Homo sapiens	None	None	CHO.K1	None	CHEMBL4333	Sphingosine 1-phosphate receptor Edg-1	Homo sapiens	SINGLE PROTEIN	CHEMBL3886175	37	BindingDB Database		2015	None
CHEMBL3941765		0	454.53	0	2.25	BDBM190503	CCOc1ccc(-c2nc(-c3cccc4c3CCN4CC(N)(CO)CO)no2)cc1OCC	EC50	'='	6.8	nM	8.17		340839	UO_0000065	17.97	0.34	5.92	6.43	False	CHEMBL3887500	[35S]-GTPgamaS Binding Assay: Selected Compounds of the Examples were evaluated at Millipore Corporation, USA, using S1P1 receptor; [35S]-GTPgamaS binding assay. A [35S]-GTPgamaS binding assay at Millipore was conducted by GPCR Profiler Custom Service Laboratory, Temecula, Calif., Millipore, Inc. to monitor dose-dependent agonist selectivity for selected Examples against the S1P1 receptors. The a…	B	BAO_0000219	cell-based format	Homo sapiens	None	None	CHO.K1	None	CHEMBL4333	Sphingosine 1-phosphate receptor Edg-1	Homo sapiens	SINGLE PROTEIN	CHEMBL3886175	37	BindingDB Database		2015	None
CHEMBL3944892		0	450.58	0	3.35	BDBM190520	CCCc1ccc(-c2nc(-c3cccc4c3CCN4CC(N)(CO)CO)no2)cc1CCC	EC50	'='	2.4	nM	8.62		340856	UO_0000065	19.13	0.36	5.27	7.93	False	CHEMBL3887500	[35S]-GTPgamaS Binding Assay: Selected Compounds of the Examples were evaluated at Millipore Corporation, USA, using S1P1 receptor; [35S]-GTPgamaS binding assay. A [35S]-GTPgamaS binding assay at Millipore was conducted by GPCR Profiler Custom Service Laboratory, Temecula, Calif., Millipore, Inc. to monitor dose-dependent agonist selectivity for selected Examples against the S1P1 receptors. The a…	B	BAO_0000219	cell-based format	Homo sapiens	None	None	CHO.K1	None	CHEMBL4333	Sphingosine 1-phosphate receptor Edg-1	Homo sapiens	SINGLE PROTEIN	CHEMBL3886175	37	BindingDB Database		2015	None
CHEMBL1910654		0	413.48	0	3.57	3	N[C@H](CNC(=O)c1cc2c(-c3ccccc3Cc3ccccc3)cccc2[nH]1)C(=O)O	EC50	'>'	10000.0	nM				UO_0000065					False	CHEMBL1913363	Agonist activity at S1P1 receptor	F	BAO_0000019	assay format	None	None	None	None	None	CHEMBL4333	Sphingosine 1-phosphate receptor Edg-1	Homo sapiens	SINGLE PROTEIN	CHEMBL1909558	1	Scientific Literature	Bioorg. Med. Chem. Lett.	2011	None
CHEMBL119239		0	373.43	0	3.79	26	CCCCCCCCOc1ccc(CNCCCP(=O)(O)O)cc1O	IC50	'='	14.0	nM	7.85			UO_0000065	21.03	0.43	4.06	7.93	False	CHEMBL800922	Binding affinity to human sphingosine 1-phosphate receptor 1 expressed in CHO cells was determined by using [33P]-S1P as radioligand	B	BAO_0000219	cell-based format	None	None	None	CHO	None	CHEMBL4333	Sphingosine 1-phosphate receptor Edg-1	Homo sapiens	SINGLE PROTEIN	CHEMBL1147471	1	Scientific Literature	Bioorg. Med. Chem. Lett.	2004	CHEMBL3308072
CHEMBL1651865		0	458.56	1	5.70	6	O=C(O)C1CN(Cc2ccc(-c3nc4ccc(C5(c6ccccc6)CC5)cc4s3)c(F)c2)C1	Efficacy	'='	93.0	%				UO_0000187					False	CHEMBL1655489	Induction of human GFP-tagged chimeric S1P1R internalization in human U2Os cells by fluorescence microscopy relative to 1-(4-(6-benzylbenzofuran-2-yl)-3-fluorobenzyl)azetidine-3-carboxylic acid	B	BAO_0000219	cell-based format	Homo sapiens	None	None	U2OS	None	CHEMBL4333	Sphingosine 1-phosphate receptor Edg-1	Homo sapiens	SINGLE PROTEIN	CHEMBL1649108	1	Scientific Literature	ACS Med. Chem. Lett.	2011	CHEMBL3307757
CHEMBL1651850		0	432.52	1	5.21	3a	O=C(O)C1CN(Cc2ccc(-c3nc4cc(Cc5ccccc5)ccc4s3)c(F)c2)C1	EC50	'='	41.0	nM	7.39			UO_0000065	17.08	0.33	2.18	13.83	True	CHEMBL1655488	Induction of human GFP-tagged chimeric S1P1R internalization in human U2Os cells by fluorescence microscopy	B	BAO_0000219	cell-based format	Homo sapiens	None	None	U2OS	None	CHEMBL4333	Sphingosine 1-phosphate receptor Edg-1	Homo sapiens	SINGLE PROTEIN	CHEMBL1649108	1	Scientific Literature	ACS Med. Chem. Lett.	2011	CHEMBL3307757
CHEMBL1935663		0	362.47	0	3.32	1a	CCCCCCCCOc1ccc(CCC2(C(N)=O)COC(=O)N2)cc1	EC50	'='	2840.0	nM	5.55			UO_0000065					False	CHEMBL1938048	Agonist activity at EGFP-tagged S1P1 receptor expressed in human UOS2 cells assessed as receptor internalization in endosomes after 60 mins	F	BAO_0000219	cell-based format	Homo sapiens	None	None	UOS2	None	CHEMBL4333	Sphingosine 1-phosphate receptor Edg-1	Homo sapiens	SINGLE PROTEIN	CHEMBL1933023	1	Scientific Literature	Bioorg. Med. Chem. Lett.	2012	None
CHEMBL1720563		0	350.60	0	4.97	22aa, CYM50260	FCc1ccc(OCCOc2ccc(Cl)cc2Cl)c(Cl)n1	EC50						Not Active						False	CHEMBL1937255	Agonist activity at S1P1R up to 25 uM	F	BAO_0000019	assay format	None	None	None	None	None	CHEMBL4333	Sphingosine 1-phosphate receptor Edg-1	Homo sapiens	SINGLE PROTEIN	CHEMBL1932962	1	Scientific Literature	Bioorg. Med. Chem. Lett.	2012	None
CHEMBL326346		0	305.46	0	4.32	13	CCCCCCCCc1ccc(CCC(N)CC(=O)O)cc1	IC50	'='	1900.0	nM	5.72			UO_0000065	18.73	0.36	1.40	9.04	True	CHEMBL806167	Inhibition of [33P]-S1P binding to human Sphingosine 1-phosphate receptor 1 expressed on CHO cell membranes	B	BAO_0000219	cell-based format	Homo sapiens	None	None	CHO	None	CHEMBL4333	Sphingosine 1-phosphate receptor Edg-1	Homo sapiens	SINGLE PROTEIN	CHEMBL1147451	1	Scientific Literature	Bioorg. Med. Chem. Lett.	2004	CHEMBL3308072
CHEMBL2018310		0	393.40	0	3.92	7f	COc1ccc(-c2nc(-c3cccc4c(CCC(=O)O)c[nH]c34)no2)cc1OC	EC50	'='	1258.93	nM	5.90			UO_0000065					False	CHEMBL2020024	Agonist activity at S1P1 receptor by Tango assay	F	BAO_0000019	assay format	None	None	None	None	None	CHEMBL4333	Sphingosine 1-phosphate receptor Edg-1	Homo sapiens	SINGLE PROTEIN	CHEMBL2016540	1	Scientific Literature	Bioorg. Med. Chem. Lett.	2012	None
CHEMBL2018314		0	339.40	0	4.28	7j	O=C(O)CCc1c[nH]c2c(-c3noc(C4CCCCC4)n3)cccc12	EC50	'>'	10000.0	nM				UO_0000065					False	CHEMBL2020024	Agonist activity at S1P1 receptor by Tango assay	F	BAO_0000019	assay format	None	None	None	None	None	CHEMBL4333	Sphingosine 1-phosphate receptor Edg-1	Homo sapiens	SINGLE PROTEIN	CHEMBL2016540	1	Scientific Literature	Bioorg. Med. Chem. Lett.	2012	None
CHEMBL2018321		0	438.92	1	5.00	8f	CNC(=O)CCc1c[nH]c2c(-c3noc(-c4ccc(OC(C)C)c(Cl)c4)n3)cccc12	EC50	'='	0.03981	nM	10.40			UO_0000065					False	CHEMBL2020024	Agonist activity at S1P1 receptor by Tango assay	F	BAO_0000019	assay format	None	None	None	None	None	CHEMBL4333	Sphingosine 1-phosphate receptor Edg-1	Homo sapiens	SINGLE PROTEIN	CHEMBL2016540	1	Scientific Literature	Bioorg. Med. Chem. Lett.	2012	None
CHEMBL2018326		0	467.95	1	6.40	9d	CC(C)Oc1ccc(-c2nc(-c3cccc4c(CCC(=O)O)cn(C(C)C)c34)no2)cc1Cl	EC50	'='	19.95	nM	7.70			UO_0000065					False	CHEMBL2020024	Agonist activity at S1P1 receptor by Tango assay	F	BAO_0000019	assay format	None	None	None	None	None	CHEMBL4333	Sphingosine 1-phosphate receptor Edg-1	Homo sapiens	SINGLE PROTEIN	CHEMBL2016540	1	Scientific Literature	Bioorg. Med. Chem. Lett.	2012	None
CHEMBL1161691		0	389.47	0	2.62	2 (FTY720 phosphate)	CCCCCCCCc1ccc(CCC(N)(CO)CO[PH](O)(O)O)cc1	IC50	'='	0.28	nM	9.55			UO_0000065	24.53	0.50	6.93	8.22	False	CHEMBL833009	Inhibition of [33P]-S1P binding to human Sphingosine 1-phosphate receptor 1 expressed on CHO cell membranes	B	BAO_0000219	cell-based format	Homo sapiens	None	None	CHO	None	CHEMBL4333	Sphingosine 1-phosphate receptor Edg-1	Homo sapiens	SINGLE PROTEIN	CHEMBL1137868	1	Scientific Literature	Bioorg. Med. Chem. Lett.	2004	CHEMBL3308072
CHEMBL3402539		0	391.88	0	3.55	22	CCc1nnc(C(Cc2ccccc2)NS(=O)(=O)c2ccc(Cl)cc2)o1	EC50	'='	15200.0	nM	4.82			UO_0000065	12.29	0.25	1.27	5.66	False	CHEMBL3405777	Antagonist activity against S1P1R in human U2OS cells expressing beta-arrestin/green fluorescent protein assessed as effect on S1P-induced beta-arrestin GFP relocalization incubated for 30 mins by Hoechst 33342 staining based receptor translocation assay	B	BAO_0000219	cell-based format	Homo sapiens	None	None	U2OS	None	CHEMBL4333	Sphingosine 1-phosphate receptor Edg-1	Homo sapiens	SINGLE PROTEIN	CHEMBL3399941	1	Scientific Literature	Bioorg. Med. Chem. Lett.	2015	CHEMBL3307757
CHEMBL2207771		0	374.85	0	3.55	4	COCCN(C(=O)c1ccccc1Cl)c1nnc(-c2ccncc2)s1	EC50	'='	6600.0	nM	5.18			UO_0000065					False	CHEMBL2211877	Agonist activity at S1P1 receptor by [35S]GTPgammaS binding assay	F	BAO_0000019	assay format	None	None	None	None	None	CHEMBL4333	Sphingosine 1-phosphate receptor Edg-1	Homo sapiens	SINGLE PROTEIN	CHEMBL2203187	1	Scientific Literature	Bioorg. Med. Chem. Lett.	2012	None
CHEMBL2207787		0	451.55	0	3.56	27	CCCCN(C(=O)c1cccnc1)c1nnc(-c2ccc(CN3CC(C(=O)O)C3)cc2)s1	EC50	'='	47.0	nM	7.33			UO_0000065					False	CHEMBL2211877	Agonist activity at S1P1 receptor by [35S]GTPgammaS binding assay	F	BAO_0000019	assay format	None	None	None	None	None	CHEMBL4333	Sphingosine 1-phosphate receptor Edg-1	Homo sapiens	SINGLE PROTEIN	CHEMBL2203187	1	Scientific Literature	Bioorg. Med. Chem. Lett.	2012	None
CHEMBL378562		0	401.85	0	4.56	1d	Cc1cc(CCC(=O)O)ccc1-c1nnc(-c2cnc(OC(C)C)c(Cl)c2)o1	EC50	'='	19.0	nM	7.72			UO_0000065					False	CHEMBL863677	Agonist activity at S1P1 receptor assessed as induction of [35S]GTP-gamma-S binding	F	BAO_0000019	assay format	Homo sapiens	None	None	None	None	CHEMBL4333	Sphingosine 1-phosphate receptor Edg-1	Homo sapiens	SINGLE PROTEIN	CHEMBL1138961	1	Scientific Literature	Bioorg. Med. Chem. Lett.	2006	None
CHEMBL379660		0	405.52	1	6.07	3l	Cc1cc(CCC(=O)O)ccc1-c1csc(-c2ccc(OC(C)C)c(C#N)c2)c1	EC50	'='	1200.0	nM	5.92			UO_0000065					False	CHEMBL863677	Agonist activity at S1P1 receptor assessed as induction of [35S]GTP-gamma-S binding	F	BAO_0000019	assay format	Homo sapiens	None	None	None	None	CHEMBL4333	Sphingosine 1-phosphate receptor Edg-1	Homo sapiens	SINGLE PROTEIN	CHEMBL1138961	1	Scientific Literature	Bioorg. Med. Chem. Lett.	2006	None
CHEMBL208875		0	411.46	0	4.42	2l	Cc1cc(CCC(=O)O)ccc1-c1nnc(-c2ccc(OCCF)c(C#N)c2)s1	EC50	'='	9.5	nM	8.02			UO_0000065					False	CHEMBL863677	Agonist activity at S1P1 receptor assessed as induction of [35S]GTP-gamma-S binding	F	BAO_0000019	assay format	Homo sapiens	None	None	None	None	CHEMBL4333	Sphingosine 1-phosphate receptor Edg-1	Homo sapiens	SINGLE PROTEIN	CHEMBL1138961	1	Scientific Literature	Bioorg. Med. Chem. Lett.	2006	None
CHEMBL1993778		0	277.31	0	1.06	SID26670887	C/C(=N/NC(N)=S)c1cc2ccc(O)cc2oc1=O	EC50	'='	93500.0	nM	4.03		inactive	UO_0000065					False	CHEMBL1613883	PUBCHEM_BIOASSAY: Fluorescence-based counterscreen assay for S1P4 agonists: Cell-based dose response high throughput screening assay to identify agonists of the Sphingosine 1-Phosphate Receptor 1 (S1P1). (Class of assay: confirmatory) [Related pubchem assays (depositor defined):AID1509, AID1523, AID1801, AID463107, AID463118, AID463119, AID463122, AID463123, AID463129, AID463225, AID504400, AID50…	F	BAO_0000019	assay format	Homo sapiens	None	None	None	None	CHEMBL4333	Sphingosine 1-phosphate receptor Edg-1	Homo sapiens	SINGLE PROTEIN	CHEMBL1201862	7	PubChem BioAssays			None
CHEMBL1467763		0	406.44	0	1.85	SID24833131	CNC(=O)c1[nH]cnc1C(=O)N[C@@H](Cc1ccccc1)C(=O)OCc1ccccc1	EC50	'='	3130.0	nM	5.50		Active	UO_0000065					False	CHEMBL1613883	PUBCHEM_BIOASSAY: Fluorescence-based counterscreen assay for S1P4 agonists: Cell-based dose response high throughput screening assay to identify agonists of the Sphingosine 1-Phosphate Receptor 1 (S1P1). (Class of assay: confirmatory) [Related pubchem assays (depositor defined):AID1509, AID1523, AID1801, AID463107, AID463118, AID463119, AID463122, AID463123, AID463129, AID463225, AID504400, AID50…	F	BAO_0000019	assay format	Homo sapiens	None	None	None	None	CHEMBL4333	Sphingosine 1-phosphate receptor Edg-1	Homo sapiens	SINGLE PROTEIN	CHEMBL1201862	7	PubChem BioAssays			None
CHEMBL1503105		0	334.33	0	3.27	SID7974724	CC(=O)Oc1ccc2cc(-c3nc4ccccc4n3C)c(=O)oc2c1	EC50	'>'	49800.0	nM			inactive	UO_0000065					False	CHEMBL1613883	PUBCHEM_BIOASSAY: Fluorescence-based counterscreen assay for S1P4 agonists: Cell-based dose response high throughput screening assay to identify agonists of the Sphingosine 1-Phosphate Receptor 1 (S1P1). (Class of assay: confirmatory) [Related pubchem assays (depositor defined):AID1509, AID1523, AID1801, AID463107, AID463118, AID463119, AID463122, AID463123, AID463129, AID463225, AID504400, AID50…	F	BAO_0000019	assay format	Homo sapiens	None	None	None	None	CHEMBL4333	Sphingosine 1-phosphate receptor Edg-1	Homo sapiens	SINGLE PROTEIN	CHEMBL1201862	7	PubChem BioAssays			None
CHEMBL1531320		0	285.25	0	2.02	SID4255191	O=C(NCc1ccco1)c1cc2ccc(O)cc2oc1=O	EC50	'='	5050.0	nM	5.30		Active	UO_0000065					False	CHEMBL1613883	PUBCHEM_BIOASSAY: Fluorescence-based counterscreen assay for S1P4 agonists: Cell-based dose response high throughput screening assay to identify agonists of the Sphingosine 1-Phosphate Receptor 1 (S1P1). (Class of assay: confirmatory) [Related pubchem assays (depositor defined):AID1509, AID1523, AID1801, AID463107, AID463118, AID463119, AID463122, AID463123, AID463129, AID463225, AID504400, AID50…	F	BAO_0000019	assay format	Homo sapiens	None	None	None	None	CHEMBL4333	Sphingosine 1-phosphate receptor Edg-1	Homo sapiens	SINGLE PROTEIN	CHEMBL1201862	7	PubChem BioAssays			None
CHEMBL1427987		0	411.44	0	3.03	SID3714251	Cn1c(SCC(=O)c2ccc3c(c2)OCO3)nnc1C1COc2ccccc2O1	EC50	'>'	49800.0	nM			inactive	UO_0000065					False	CHEMBL1613883	PUBCHEM_BIOASSAY: Fluorescence-based counterscreen assay for S1P4 agonists: Cell-based dose response high throughput screening assay to identify agonists of the Sphingosine 1-Phosphate Receptor 1 (S1P1). (Class of assay: confirmatory) [Related pubchem assays (depositor defined):AID1509, AID1523, AID1801, AID463107, AID463118, AID463119, AID463122, AID463123, AID463129, AID463225, AID504400, AID50…	F	BAO_0000019	assay format	Homo sapiens	None	None	None	None	CHEMBL4333	Sphingosine 1-phosphate receptor Edg-1	Homo sapiens	SINGLE PROTEIN	CHEMBL1201862	7	PubChem BioAssays			None
CHEMBL358644		0	221.24	0	1.13	SID17409004	NC(=S)c1cc2ccc(O)cc2oc1=O	EC50	'='	52900.0	nM	4.28		inactive	UO_0000065					False	CHEMBL1613883	PUBCHEM_BIOASSAY: Fluorescence-based counterscreen assay for S1P4 agonists: Cell-based dose response high throughput screening assay to identify agonists of the Sphingosine 1-Phosphate Receptor 1 (S1P1). (Class of assay: confirmatory) [Related pubchem assays (depositor defined):AID1509, AID1523, AID1801, AID463107, AID463118, AID463119, AID463122, AID463123, AID463129, AID463225, AID504400, AID50…	F	BAO_0000019	assay format	Homo sapiens	None	None	None	None	CHEMBL4333	Sphingosine 1-phosphate receptor Edg-1	Homo sapiens	SINGLE PROTEIN	CHEMBL1201862	7	PubChem BioAssays			None
CHEMBL1580856		0	448.52	0	3.23	SID24833129	CC(C)C[C@H](NC(=O)c1[nH]cnc1C(=O)NCc1ccccc1)C(=O)OCc1ccccc1	EC50	'>'	49800.0	nM			inactive	UO_0000065					False	CHEMBL1613883	PUBCHEM_BIOASSAY: Fluorescence-based counterscreen assay for S1P4 agonists: Cell-based dose response high throughput screening assay to identify agonists of the Sphingosine 1-Phosphate Receptor 1 (S1P1). (Class of assay: confirmatory) [Related pubchem assays (depositor defined):AID1509, AID1523, AID1801, AID463107, AID463118, AID463119, AID463122, AID463123, AID463129, AID463225, AID504400, AID50…	F	BAO_0000019	assay format	Homo sapiens	None	None	None	None	CHEMBL4333	Sphingosine 1-phosphate receptor Edg-1	Homo sapiens	SINGLE PROTEIN	CHEMBL1201862	7	PubChem BioAssays			None
CHEMBL2336066		0	555.44	2	7.02	27	C/C(=N\OCc1ccc(C2CCCCC2)c(C(F)(F)F)c1)c1ccc(CNCCC(=O)O)c(Br)c1	EC50	'='	0.4	nM	9.40			UO_0000065	16.92	0.37	2.38	13.25	False	CHEMBL2341528	Agonist activity at human S1P1 receptor transfected in CHO cells incubated for 10 to 15 mins prior to GTPgamma35S addition measured after 120 mins by GTPgamma35S binding assay	B	BAO_0000219	cell-based format	Homo sapiens	None	None	CHO	None	CHEMBL4333	Sphingosine 1-phosphate receptor Edg-1	Homo sapiens	SINGLE PROTEIN	CHEMBL2331139	1	Scientific Literature	ACS Med. Chem. Lett.	2013	CHEMBL3308072
CHEMBL2336065		0	510.98	2	6.91	26	C/C(=N\OCc1ccc(C2CCCCC2)c(C(F)(F)F)c1)c1ccc(CNCCC(=O)O)c(Cl)c1	EC50	'='	0.6	nM	9.22			UO_0000065	18.05	0.36	2.31	13.00	False	CHEMBL2341528	Agonist activity at human S1P1 receptor transfected in CHO cells incubated for 10 to 15 mins prior to GTPgamma35S addition measured after 120 mins by GTPgamma35S binding assay	B	BAO_0000219	cell-based format	Homo sapiens	None	None	CHO	None	CHEMBL4333	Sphingosine 1-phosphate receptor Edg-1	Homo sapiens	SINGLE PROTEIN	CHEMBL2331139	1	Scientific Literature	ACS Med. Chem. Lett.	2013	CHEMBL3308072
CHEMBL2368517		0	370.43	0	3.42	12f	CCCCCCCCc1cccc(NC(=O)[C@@H](N)CCP(=O)(O)O)c1	Activity						Not Active						False	CHEMBL914103	Activity at human S1P1 receptor expressed in HEK293T cells by [35S]GTP-gamma-S binding assay	F	BAO_0000219	cell-based format	Homo sapiens	None	None	HEK-293T	None	CHEMBL4333	Sphingosine 1-phosphate receptor Edg-1	Homo sapiens	SINGLE PROTEIN	CHEMBL1144572	1	Scientific Literature	Bioorg. Med. Chem.	2007	CHEMBL3706569
CHEMBL227530		0	370.43	0	3.42	12e	CCCCCCCCc1ccc(NC(=O)[C@@H](N)CCP(=O)(O)O)cc1	EC50	'='	1200.0	nM	5.92			UO_0000065					False	CHEMBL914103	Activity at human S1P1 receptor expressed in HEK293T cells by [35S]GTP-gamma-S binding assay	F	BAO_0000219	cell-based format	Homo sapiens	None	None	HEK-293T	None	CHEMBL4333	Sphingosine 1-phosphate receptor Edg-1	Homo sapiens	SINGLE PROTEIN	CHEMBL1144572	1	Scientific Literature	Bioorg. Med. Chem.	2007	CHEMBL3706569
CHEMBL389033		0	370.43	0	3.42	12d, VPC44116	CCCCCCCCc1cccc(NC(=O)[C@H](N)CCP(=O)(O)O)c1	Activity						Not Active						False	CHEMBL914103	Activity at human S1P1 receptor expressed in HEK293T cells by [35S]GTP-gamma-S binding assay	F	BAO_0000219	cell-based format	Homo sapiens	None	None	HEK-293T	None	CHEMBL4333	Sphingosine 1-phosphate receptor Edg-1	Homo sapiens	SINGLE PROTEIN	CHEMBL1144572	1	Scientific Literature	Bioorg. Med. Chem.	2007	CHEMBL3706569
CHEMBL1087142		0	389.48	0	2.43	31	Cc1cc(S(N)(=O)=O)ccc1NC(=O)c1cc(NC2CCCCC2)ncn1	EC50	'='	440.0	nM	6.36			UO_0000065					True	CHEMBL1101383	Agonist activity at S1P1 receptor expressed in CHO cells after 60 mins by [35S]-GTPgammaS binding assay	F	BAO_0000219	cell-based format	None	None	None	CHO	None	CHEMBL4333	Sphingosine 1-phosphate receptor Edg-1	Homo sapiens	SINGLE PROTEIN	CHEMBL1154985	1	Scientific Literature	Bioorg. Med. Chem. Lett.	2010	CHEMBL3308072
CHEMBL1087910		0	379.51	0	3.74	39	NCc1ccc(NC(=O)c2cc(N(CC3CC3)C3CCCCC3)ncn2)cc1	EC50	'='	39.0	nM	7.41			UO_0000065					True	CHEMBL1101383	Agonist activity at S1P1 receptor expressed in CHO cells after 60 mins by [35S]-GTPgammaS binding assay	F	BAO_0000219	cell-based format	None	None	None	CHO	None	CHEMBL4333	Sphingosine 1-phosphate receptor Edg-1	Homo sapiens	SINGLE PROTEIN	CHEMBL1154985	1	Scientific Literature	Bioorg. Med. Chem. Lett.	2010	CHEMBL3308072
CHEMBL1595015		0	319.28	0	2.94	SID17406747	O=C1c2cccc3c([N+](=O)[O-])ccc(c23)C(=O)N1c1ccccn1	IC50	'='	2285.0	nM	5.64		Active	UO_0000065					False	CHEMBL1614525	PUBCHEM_BIOASSAY: Fluorescence-based counterscreen assay for S1P4 antagonists: Cell-based dose response high throughput screening assay to identify antagonists of the Sphingosine 1-Phosphate Receptor 1 (S1P1). (Class of assay: confirmatory) [Related pubchem assays: 1524 (Confirmation screen.), 1510 (Primary screen.)]	F	BAO_0000019	assay format	Homo sapiens	None	None	None	None	CHEMBL4333	Sphingosine 1-phosphate receptor Edg-1	Homo sapiens	SINGLE PROTEIN	CHEMBL1201862	7	PubChem BioAssays			None
CHEMBL1566808		0	429.82	0	3.01	SID24826667	CN(CCC#N)C(=O)COC(=O)c1ccccc1C(=O)c1ccc(Cl)c([N+](=O)[O-])c1	IC50	'='	9725.0	nM	5.01		Active	UO_0000065					False	CHEMBL1614525	PUBCHEM_BIOASSAY: Fluorescence-based counterscreen assay for S1P4 antagonists: Cell-based dose response high throughput screening assay to identify antagonists of the Sphingosine 1-Phosphate Receptor 1 (S1P1). (Class of assay: confirmatory) [Related pubchem assays: 1524 (Confirmation screen.), 1510 (Primary screen.)]	F	BAO_0000019	assay format	Homo sapiens	None	None	None	None	CHEMBL4333	Sphingosine 1-phosphate receptor Edg-1	Homo sapiens	SINGLE PROTEIN	CHEMBL1201862	7	PubChem BioAssays			None
CHEMBL1301125		0	487.94	0	4.50	SID14718840	COC(=O)C[C@]1(C(=O)OC)CN(C#N)N(c2ccc(Cl)cc2)C12c1ccccc1-c1ccccc12	IC50	'='	5390.0	nM	5.27		Active	UO_0000065					False	CHEMBL1614525	PUBCHEM_BIOASSAY: Fluorescence-based counterscreen assay for S1P4 antagonists: Cell-based dose response high throughput screening assay to identify antagonists of the Sphingosine 1-Phosphate Receptor 1 (S1P1). (Class of assay: confirmatory) [Related pubchem assays: 1524 (Confirmation screen.), 1510 (Primary screen.)]	F	BAO_0000019	assay format	Homo sapiens	None	None	None	None	CHEMBL4333	Sphingosine 1-phosphate receptor Edg-1	Homo sapiens	SINGLE PROTEIN	CHEMBL1201862	7	PubChem BioAssays			None
CHEMBL1362503		0	327.17	0	2.96	SID26665132	CCOC(=O)C(=Cc1ccc(Br)cc1)C(=O)OCC	IC50	'='	9768.0	nM	5.01		Active	UO_0000065					False	CHEMBL1614525	PUBCHEM_BIOASSAY: Fluorescence-based counterscreen assay for S1P4 antagonists: Cell-based dose response high throughput screening assay to identify antagonists of the Sphingosine 1-Phosphate Receptor 1 (S1P1). (Class of assay: confirmatory) [Related pubchem assays: 1524 (Confirmation screen.), 1510 (Primary screen.)]	F	BAO_0000019	assay format	Homo sapiens	None	None	None	None	CHEMBL4333	Sphingosine 1-phosphate receptor Edg-1	Homo sapiens	SINGLE PROTEIN	CHEMBL1201862	7	PubChem BioAssays			None
CHEMBL325247		0	438.30	0	4.07	36	CCCCCCOc1c(Br)cc(CNCCCP(=O)(O)O)cc1OC	IC50	'='	7.3	nM	8.14			UO_0000065	18.56	0.44	4.07	9.24	False	CHEMBL800922	Binding affinity to human sphingosine 1-phosphate receptor 1 expressed in CHO cells was determined by using [33P]-S1P as radioligand	B	BAO_0000219	cell-based format	None	None	None	CHO	None	CHEMBL4333	Sphingosine 1-phosphate receptor Edg-1	Homo sapiens	SINGLE PROTEIN	CHEMBL1147471	1	Scientific Literature	Bioorg. Med. Chem. Lett.	2004	CHEMBL3308072
CHEMBL3974061		0	425.53	0	3.23	BDBM183699	CCCN(CC1CC1)c1cc(C(=O)Nc2ccc(CNCCC(=O)O)cc2C)ncn1	Ki	'='	9.0	nM	8.05		331413	UO_0000065	18.91	0.35	4.82	7.49	False	CHEMBL3887320	Binding Assay: Membranes were prepared from CHO cells expressing S1P1 or S1P3 for use in ligand and 35S-GTPgammaS binding studies. Cells were suspended in 50 mM TRIS, pH 7.4, 2 mM EDTA, 250 mM Sucrose (buffer A) and 1x Complete protease inhibitor cocktail (Roche), and disrupted at 4° C. by nitrogen decompression using a cell disruption bomb (Parr Instrument). Following centrifugation at 1000 RPM …	B	BAO_0000219	cell-based format	Homo sapiens	None	None	CHO	None	CHEMBL4333	Sphingosine 1-phosphate receptor Edg-1	Homo sapiens	SINGLE PROTEIN	CHEMBL3886274	37	BindingDB Database		2015	CHEMBL3308072
CHEMBL2207770		0	417.46	0	3.65	3	COCCN(C(=O)c1cccc(F)c1)c1nnc(-c2ccc(OC)c(OC)c2)s1	EC50	'='	9000.0	nM	5.05			UO_0000065					False	CHEMBL2211877	Agonist activity at S1P1 receptor by [35S]GTPgammaS binding assay	F	BAO_0000019	assay format	None	None	None	None	None	CHEMBL4333	Sphingosine 1-phosphate receptor Edg-1	Homo sapiens	SINGLE PROTEIN	CHEMBL2203187	1	Scientific Literature	Bioorg. Med. Chem. Lett.	2012	None
CHEMBL2207793		0	513.06	2	5.44	33	CCCCN(C(=O)c1ccccc1Cl)c1nnc(-c2cc(C)c(CN3CC(C(=O)O)C3)c(C)c2)s1	EC50	'='	0.5	nM	9.30			UO_0000065					False	CHEMBL2211877	Agonist activity at S1P1 receptor by [35S]GTPgammaS binding assay	F	BAO_0000019	assay format	None	None	None	None	None	CHEMBL4333	Sphingosine 1-phosphate receptor Edg-1	Homo sapiens	SINGLE PROTEIN	CHEMBL2203187	1	Scientific Literature	Bioorg. Med. Chem. Lett.	2012	None
CHEMBL1683047		0	353.46	0	4.17	12c	C/C(=C\CNCCC(=O)O)c1ccc(OCCCc2ccccc2)cc1	EC50	'='	21.0	nM	7.68			UO_0000065					False	CHEMBL1685768	Agonist activity at human S1P1 receptor expressed in CHO cells assessed as intracellular calcium levels	F	BAO_0000219	cell-based format	Homo sapiens	None	None	CHO	None	CHEMBL4333	Sphingosine 1-phosphate receptor Edg-1	Homo sapiens	SINGLE PROTEIN	CHEMBL1681667	1	Scientific Literature	Bioorg. Med. Chem. Lett.	2011	CHEMBL3308072
CHEMBL3686139		0	474.40	0	3.22	BDBM131714	O=C(NCCO)C(O)c1ccc(-c2noc(-c3onc(-c4ccccc4)c3C(F)(F)F)n2)cc1	IC50	'='	0.85	nM	9.07		263893	UO_0000065	19.12	0.36	5.85	6.74	False	CHEMBL3705475	Binding Assay: Membranes were prepared from CHO cells expressing human S1P1. Cells were dissociated in buffer containing 20 mM HEPES, pH 7.5, 50 mM NaCl, 2 mM EDTA and Protease Inhibitor cocktail (Roche), and disrupted on ice using the Polytron homogenizer. The homogenate was centrifuged at 20,000 rpm (48,000 G) and the supernatant was discarded. The membrane pellets were resuspended in buffer co…	B	BAO_0000219	cell-based format	Homo sapiens	None	None	CHO	None	CHEMBL4333	Sphingosine 1-phosphate receptor Edg-1	Homo sapiens	SINGLE PROTEIN	CHEMBL3638508	37	BindingDB Database		2014	CHEMBL3308072
CHEMBL3360365		0	369.85	0	4.49	14a	CC(C)Oc1ccc(-c2nc(-c3cccc4c3CCNC4)no2)cc1Cl	EC50	'='	39.81	nM	7.40			UO_0000065					False	CHEMBL3381246	Agonist activity at human S1P1R expressed in RH7777 membranes assessed as [35S]GTPgammaS binding after 30 mins	F	BAO_0000249	cell membrane format	Homo sapiens	None	None	None	None	CHEMBL4333	Sphingosine 1-phosphate receptor Edg-1	Homo sapiens	SINGLE PROTEIN	CHEMBL3352346	1	Scientific Literature	J. Med. Chem.	2014	None
CHEMBL3676129		0	489.91	0	4.09	BDBM130393	O=C(O)C1CN(Cc2ccc(-c3noc(C(F)(F)C(O)C4(c5ccc(Cl)cc5)CC4)n3)cc2)C1	IC50	'='	135.3	nM	6.87		262210	UO_0000065	14.02	0.28	2.78	6.89	False	CHEMBL3705958	Binding Assay: Membranes were prepared from CHO cells expressing human S1P1. Cells pellets (1x 108 cells/pellet) were suspended in buffer containing 20 mM HEPES, pH 7.5, 50 mM NaCl, 2 mM EDTA and Protease Inhibitor cocktail (Roche), and disrupted on ice using the Polytron homogenizer. The homogenate was centrifuged at 20,000 rpm (48,000 g) and the supernatant was discarded. The membrane pellets w…	B	BAO_0000219	cell-based format	Homo sapiens	None	None	CHO	None	CHEMBL4333	Sphingosine 1-phosphate receptor Edg-1	Homo sapiens	SINGLE PROTEIN	CHEMBL3638983	37	BindingDB Database		2014	CHEMBL3308072
CHEMBL3701810		0	406.44	1	6.05	BDBM129576	Fc1ccc(F)c(-c2noc(-c3cnn(C4CCCCC4)c3-c3ccccc3)n2)c1	Ki	'='	9.0	nM	8.05		261203	UO_0000065	19.80	0.37	2.00	14.18	False	CHEMBL3705394	Receptor Binding Assay: Receptor binding assay: Membranes were prepared from CHO cells expressing S1P1 or S1P3 for use in ligand and 355-GTPgammaS binding studies. Cells were suspended in 50 mM TRIS, pH 7.4, 2 mM EDTA, 250 mM Sucrose (buffer A) and 1x Complete protease inhibitor cocktail (Roche), and disrupted at 4 C. by N2 decompression using a cell disruption bomb (Parr Instrument). Following c…	B	BAO_0000219	cell-based format	Homo sapiens	None	None	CHO	None	CHEMBL4333	Sphingosine 1-phosphate receptor Edg-1	Homo sapiens	SINGLE PROTEIN	CHEMBL3638863	37	BindingDB Database		2014	CHEMBL3308072
CHEMBL3701833		0	468.55	0	4.11	BDBM129599	COCc1c(-c2nc(-c3cccc(COCCCC(=O)CO)c3)no2)cnn1C1CCCCC1	Ki	'='	253.0	nM	6.60		261226	UO_0000065	14.08	0.26	2.49	5.86	False	CHEMBL3705394	Receptor Binding Assay: Receptor binding assay: Membranes were prepared from CHO cells expressing S1P1 or S1P3 for use in ligand and 355-GTPgammaS binding studies. Cells were suspended in 50 mM TRIS, pH 7.4, 2 mM EDTA, 250 mM Sucrose (buffer A) and 1x Complete protease inhibitor cocktail (Roche), and disrupted at 4 C. by N2 decompression using a cell disruption bomb (Parr Instrument). Following c…	B	BAO_0000219	cell-based format	Homo sapiens	None	None	CHO	None	CHEMBL4333	Sphingosine 1-phosphate receptor Edg-1	Homo sapiens	SINGLE PROTEIN	CHEMBL3638863	37	BindingDB Database		2014	CHEMBL3308072
CHEMBL3671058		0	374.91	1	5.00	BDBM127549	Cc1ccc(N[C@H](C)c2cc(C)c(Cl)c(C)c2)cc1CNCCC(=O)O	IC50	'='	1.6	nM	8.80		257992	UO_0000065	23.46	0.46	3.80	14.33	False	CHEMBL3706056	Receptor Calcium FLIPR Antagonist Assay: The assay measures intracellular changes of Ca2+ mediated by the synthetic probing agonist 3-{[2-(2-Trifluoromethyl-biphenyl-4-yl)-benzo[b]thiophen-5-ylmethyl]-amino}-propionic acid (GNF-AC-1) in the HeLa-S1P1/Galpha16 cell clone 1: HeLa (human cervix carcinoma, ATCC CCL2) cells stably expressing N-terminally myc-tagged human S1P1 receptors (GenBank access…	B	BAO_0000219	cell-based format	Homo sapiens	None	None	None	None	CHEMBL4333	Sphingosine 1-phosphate receptor Edg-1	Homo sapiens	SINGLE PROTEIN	CHEMBL3638859	37	BindingDB Database		2014	None
CHEMBL3671077		0	426.87	1	5.19	BDBM127572	Cc1cc([C@H](Nc2ccc(C)c(CN3CC(C(=O)O)C3)c2)C(F)(F)F)ccc1Cl	IC50	'='	0.1	nM	10.00		258012	UO_0000065	23.43	0.47	4.81	19.02	False	CHEMBL3706056	Receptor Calcium FLIPR Antagonist Assay: The assay measures intracellular changes of Ca2+ mediated by the synthetic probing agonist 3-{[2-(2-Trifluoromethyl-biphenyl-4-yl)-benzo[b]thiophen-5-ylmethyl]-amino}-propionic acid (GNF-AC-1) in the HeLa-S1P1/Galpha16 cell clone 1: HeLa (human cervix carcinoma, ATCC CCL2) cells stably expressing N-terminally myc-tagged human S1P1 receptors (GenBank access…	B	BAO_0000219	cell-based format	Homo sapiens	None	None	None	None	CHEMBL4333	Sphingosine 1-phosphate receptor Edg-1	Homo sapiens	SINGLE PROTEIN	CHEMBL3638859	37	BindingDB Database		2014	None
CHEMBL3671087		0	402.97	1	5.64	BDBM127583	CC[C@@H](Nc1ccc(C)c(CNC[C@H](C)C(=O)O)c1)c1cc(C)c(Cl)c(C)c1	IC50	'='	3.9	nM	8.41		258022	UO_0000065	20.87	0.41	2.77	13.70	False	CHEMBL3706056	Receptor Calcium FLIPR Antagonist Assay: The assay measures intracellular changes of Ca2+ mediated by the synthetic probing agonist 3-{[2-(2-Trifluoromethyl-biphenyl-4-yl)-benzo[b]thiophen-5-ylmethyl]-amino}-propionic acid (GNF-AC-1) in the HeLa-S1P1/Galpha16 cell clone 1: HeLa (human cervix carcinoma, ATCC CCL2) cells stably expressing N-terminally myc-tagged human S1P1 receptors (GenBank access…	B	BAO_0000219	cell-based format	Homo sapiens	None	None	None	None	CHEMBL4333	Sphingosine 1-phosphate receptor Edg-1	Homo sapiens	SINGLE PROTEIN	CHEMBL3638859	37	BindingDB Database		2014	None
CHEMBL541890		0	478.00	0	3.35	30	CCCCCCCCc1ccc(-c2c[nH]c(C(N)(CO)COP(O)(O)=S)n2)cc1.Cl	Emax	'='	0.66										False	CHEMBL830223	Maximal efficacy against sphingosine-1-phosphate receptor 1 determined by a [c-35S]-GTP binding assay	B	BAO_0000357	single protein format	Homo sapiens	None	None	None	None	CHEMBL4333	Sphingosine 1-phosphate receptor Edg-1	Homo sapiens	SINGLE PROTEIN	CHEMBL1140276	1	Scientific Literature	Bioorg. Med. Chem. Lett.	2005	None
CHEMBL541890		0	478.00	0	3.35	30	CCCCCCCCc1ccc(-c2c[nH]c(C(N)(CO)COP(O)(O)=S)n2)cc1.Cl	EC50	'='	150.0	nM	6.82			UO_0000065	15.46	0.32	3.47	5.48	False	CHEMBL830091	Effective concentration against sphingosine-1-phosphate receptor 1 determined by a [c-35S]-GTP binding assay	B	BAO_0000357	single protein format	Homo sapiens	None	None	None	None	CHEMBL4333	Sphingosine 1-phosphate receptor Edg-1	Homo sapiens	SINGLE PROTEIN	CHEMBL1140276	1	Scientific Literature	Bioorg. Med. Chem. Lett.	2005	None
CHEMBL3640916		0	542.47	1	4.32	BDBM112680	O=C(O)C1CC(N[C@H]2COc3cc(-c4noc(-c5onc(-c6ccccc6)c5C(F)(F)F)n4)ccc3[C@H]2O)C1	IC50	'='	24.0	nM	7.62		233945	UO_0000065	14.05	0.27	3.30	5.30	False	CHEMBL3706087	Binding Assay: Membranes were prepared from CHO cells expressing human S1P1. Cells were dissociated in buffer containing 20 mM HEPES, pH 7.5, 50 mM NaCl, 2 mM EDTA and Protease Inhibitor cocktail (Roche), and disrupted on ice using the Polytron homogenizer. The homogenate was centrifuged at 20,000 rpm (48,000 G) and the supernatant was discarded. The membrane pellets were resuspended in buffer co…	B	BAO_0000219	cell-based format	Homo sapiens	None	None	CHO	None	CHEMBL4333	Sphingosine 1-phosphate receptor Edg-1	Homo sapiens	SINGLE PROTEIN	CHEMBL3638795	37	BindingDB Database		2014	CHEMBL3308072
CHEMBL3640917		0	542.47	1	4.33	BDBM112681	O=C(O)C1(CN[C@@H]2COc3cc(-c4noc(-c5onc(-c6ccccc6)c5C(F)(F)F)n4)ccc3[C@@H]2O)CC1	IC50	'='	13.0	nM	7.89		233946	UO_0000065	14.54	0.28	3.56	5.49	False	CHEMBL3706087	Binding Assay: Membranes were prepared from CHO cells expressing human S1P1. Cells were dissociated in buffer containing 20 mM HEPES, pH 7.5, 50 mM NaCl, 2 mM EDTA and Protease Inhibitor cocktail (Roche), and disrupted on ice using the Polytron homogenizer. The homogenate was centrifuged at 20,000 rpm (48,000 G) and the supernatant was discarded. The membrane pellets were resuspended in buffer co…	B	BAO_0000219	cell-based format	Homo sapiens	None	None	CHO	None	CHEMBL4333	Sphingosine 1-phosphate receptor Edg-1	Homo sapiens	SINGLE PROTEIN	CHEMBL3638795	37	BindingDB Database		2014	CHEMBL3308072
CHEMBL2336090		0	470.49	1	5.88	5	C/C(=N\OCc1ccc(-c2ccccc2)cc1C(F)(F)F)c1ccc(CNCCC(=O)O)cc1	Emax						Not Active						False	CHEMBL2341526	Agonist activity at human S1P1 receptor transfected in CHO cells at 10 uM incubated for 10 to 15 mins prior to GTPgamma35S addition measured after 120 mins by GTPgamma35S binding assay relative to S1P	B	BAO_0000219	cell-based format	Homo sapiens	None	None	CHO	None	CHEMBL4333	Sphingosine 1-phosphate receptor Edg-1	Homo sapiens	SINGLE PROTEIN	CHEMBL2331139	1	Scientific Literature	ACS Med. Chem. Lett.	2013	CHEMBL3308072
CHEMBL2336074		0	416.52	1	5.17	8	C/C(=N\OCc1ccc(-c2ccc(C)cc2)cc1)c1ccc(CNCCC(=O)O)cc1	EC50	'='	640.0	nM	6.19			UO_0000065	14.87	0.27	1.02	8.73	False	CHEMBL2341528	Agonist activity at human S1P1 receptor transfected in CHO cells incubated for 10 to 15 mins prior to GTPgamma35S addition measured after 120 mins by GTPgamma35S binding assay	B	BAO_0000219	cell-based format	Homo sapiens	None	None	CHO	None	CHEMBL4333	Sphingosine 1-phosphate receptor Edg-1	Homo sapiens	SINGLE PROTEIN	CHEMBL2331139	1	Scientific Literature	ACS Med. Chem. Lett.	2013	CHEMBL3308072
CHEMBL225155		0	379.48	0	4.04	sphingosine-P	CCCCCCCCCCCCC/C=C/[C@@H](O)[C@@H](N)COP(=O)(O)O	EC50	'='	0.55	nM	9.26			UO_0000065					False	CHEMBL902400	Activity at human recombinant S1P1 receptor expressed in CHO cells assessed as increase in calcium release by FLIPR assay	F	BAO_0000219	cell-based format	Homo sapiens	None	None	CHO	None	CHEMBL4333	Sphingosine 1-phosphate receptor Edg-1	Homo sapiens	SINGLE PROTEIN	CHEMBL1138396	1	Scientific Literature	Bioorg. Med. Chem. Lett.	2007	CHEMBL3308072
CHEMBL247901		0	399.47	0	3.51	19	CCCCCCCCc1ccc([C@@H]2C[C@@H](CO)N[C@H]2COP(=O)(O)O)cc1	EC50	'>'	1000.0	nM				UO_0000065					False	CHEMBL902400	Activity at human recombinant S1P1 receptor expressed in CHO cells assessed as increase in calcium release by FLIPR assay	F	BAO_0000219	cell-based format	Homo sapiens	None	None	CHO	None	CHEMBL4333	Sphingosine 1-phosphate receptor Edg-1	Homo sapiens	SINGLE PROTEIN	CHEMBL1138396	1	Scientific Literature	Bioorg. Med. Chem. Lett.	2007	CHEMBL3308072
CHEMBL203475		0	565.56	1	4.72	10c	C[C@@](N)(CCc1ccc(OCCCCCCCCNc2ccc([N+](=O)[O-])c3nonc23)cc1)COP(=O)(O)O	Emax	'='	76.0	%				UO_0000187					False	CHEMBL864564	Efficacy at human S1P1 receptor by [35S]GTP-gamma-S binding assay	F	BAO_0000019	assay format	Homo sapiens	None	None	None	None	CHEMBL4333	Sphingosine 1-phosphate receptor Edg-1	Homo sapiens	SINGLE PROTEIN	CHEMBL1148539	1	Scientific Literature	Bioorg. Med. Chem. Lett.	2006	None
CHEMBL3121978		0	472.69	1	5.77	47	CCc1sc(C(=O)CCc2cc(C)c(OC[C@@H](O)CO)c(C)c2)c2c1CC(CC)(CC)CC2	Emax	'>'	85.0	%				UO_0000187					False	CHEMBL3123883	Agonist activity at human recombinant S1P1 receptor expressed in CHO cells assessed as membrane-bound 35S-GTPgammaS at 10 uM incubated 30 mins prior to substrate addition measured after 1 hr by topcount scintillation counting analysis relative to control	B	BAO_0000219	cell-based format	Homo sapiens	None	None	CHO	None	CHEMBL4333	Sphingosine 1-phosphate receptor Edg-1	Homo sapiens	SINGLE PROTEIN	CHEMBL3120099	1	Scientific Literature	J. Med. Chem.	2014	CHEMBL3308072
CHEMBL3121987		0	525.67	1	4.02	56	CCc1cc(-c2noc(-c3sc(CC)c4c3CCC3(CC3)C4)n2)cc(C)c1OC[C@@H](O)CNC(=O)CO	Emax	'>'	85.0	%				UO_0000187					False	CHEMBL3123883	Agonist activity at human recombinant S1P1 receptor expressed in CHO cells assessed as membrane-bound 35S-GTPgammaS at 10 uM incubated 30 mins prior to substrate addition measured after 1 hr by topcount scintillation counting analysis relative to control	B	BAO_0000219	cell-based format	Homo sapiens	None	None	CHO	None	CHEMBL4333	Sphingosine 1-phosphate receptor Edg-1	Homo sapiens	SINGLE PROTEIN	CHEMBL3120099	1	Scientific Literature	J. Med. Chem.	2014	CHEMBL3308072
CHEMBL3121986		0	555.74	2	5.04	55	CCc1cc(-c2noc(-c3sc(CC)c4c3CCC(CC)(CC)C4)n2)cc(C)c1OC[C@@H](O)CNC(=O)CO	Emax	'>'	85.0	%				UO_0000187					False	CHEMBL3123883	Agonist activity at human recombinant S1P1 receptor expressed in CHO cells assessed as membrane-bound 35S-GTPgammaS at 10 uM incubated 30 mins prior to substrate addition measured after 1 hr by topcount scintillation counting analysis relative to control	B	BAO_0000219	cell-based format	Homo sapiens	None	None	CHO	None	CHEMBL4333	Sphingosine 1-phosphate receptor Edg-1	Homo sapiens	SINGLE PROTEIN	CHEMBL3120099	1	Scientific Literature	J. Med. Chem.	2014	CHEMBL3308072
CHEMBL3121977		0	444.64	0	4.99	46	CCc1sc(C(=O)CCc2cc(C)c(OC[C@@H](O)CO)c(C)c2)c2c1CC(C)(C)CC2	Emax	'>'	85.0	%				UO_0000187					False	CHEMBL3123883	Agonist activity at human recombinant S1P1 receptor expressed in CHO cells assessed as membrane-bound 35S-GTPgammaS at 10 uM incubated 30 mins prior to substrate addition measured after 1 hr by topcount scintillation counting analysis relative to control	B	BAO_0000219	cell-based format	Homo sapiens	None	None	CHO	None	CHEMBL4333	Sphingosine 1-phosphate receptor Edg-1	Homo sapiens	SINGLE PROTEIN	CHEMBL3120099	1	Scientific Literature	J. Med. Chem.	2014	CHEMBL3308072
CHEMBL3121994		0	501.69	1	4.11	35	CCc1cc(CCC(=O)c2sc(C)c3c2CCC(C)(C)C3)cc(C)c1OCC(O)CNC(=O)CO	Emax	'>'	85.0	%				UO_0000187					False	CHEMBL3123883	Agonist activity at human recombinant S1P1 receptor expressed in CHO cells assessed as membrane-bound 35S-GTPgammaS at 10 uM incubated 30 mins prior to substrate addition measured after 1 hr by topcount scintillation counting analysis relative to control	B	BAO_0000219	cell-based format	Homo sapiens	None	None	CHO	None	CHEMBL4333	Sphingosine 1-phosphate receptor Edg-1	Homo sapiens	SINGLE PROTEIN	CHEMBL3120099	1	Scientific Literature	J. Med. Chem.	2014	CHEMBL3308072
CHEMBL3105484		0	485.65	0	3.63	2, (1:1)-epimeric mixture	Cc1cc(CCC(=O)c2sc(C)c3c2C[C@@H]2[C@H]3C2(C)C)cc(C)c1OCC(O)CNC(=O)CO	Emax	'>'	85.0	%				UO_0000187					False	CHEMBL3123883	Agonist activity at human recombinant S1P1 receptor expressed in CHO cells assessed as membrane-bound 35S-GTPgammaS at 10 uM incubated 30 mins prior to substrate addition measured after 1 hr by topcount scintillation counting analysis relative to control	B	BAO_0000219	cell-based format	Homo sapiens	None	None	CHO	None	CHEMBL4333	Sphingosine 1-phosphate receptor Edg-1	Homo sapiens	SINGLE PROTEIN	CHEMBL3120099	1	Scientific Literature	J. Med. Chem.	2014	CHEMBL3308072
CHEMBL2207779		0	482.58	0	4.70	19	CCCCN(C(=O)c1ccccc1F)c1nnc(-c2ccc(CN3CCC(C(=O)O)C3)cc2)s1	EC50	'='	1.3	nM	8.89			UO_0000065					False	CHEMBL2211877	Agonist activity at S1P1 receptor by [35S]GTPgammaS binding assay	F	BAO_0000019	assay format	None	None	None	None	None	CHEMBL4333	Sphingosine 1-phosphate receptor Edg-1	Homo sapiens	SINGLE PROTEIN	CHEMBL2203187	1	Scientific Literature	Bioorg. Med. Chem. Lett.	2012	None
CHEMBL363008		0	377.51	0	4.51	20	CCCCCCCCCCCCCCN1CCC(C(O)P(=O)(O)O)C1	IC50	'='	50.0	nM	7.30			UO_0000065	19.34	0.40	2.79	9.01	False	CHEMBL833009	Inhibition of [33P]-S1P binding to human Sphingosine 1-phosphate receptor 1 expressed on CHO cell membranes	B	BAO_0000219	cell-based format	Homo sapiens	None	None	CHO	None	CHEMBL4333	Sphingosine 1-phosphate receptor Edg-1	Homo sapiens	SINGLE PROTEIN	CHEMBL1137868	1	Scientific Literature	Bioorg. Med. Chem. Lett.	2004	CHEMBL3308072
CHEMBL117130		0	373.43	0	3.28	2	CCCCCCCCc1ccc(CCC(N)(CO)OP(=O)(O)O)cc1	IC50	'='	0.3	nM	9.52			UO_0000065	25.50	0.52	6.24	8.43	False	CHEMBL800921	Binding affinity to human Sphingosine 1-phosphate receptor 1 expressed in CHO cells was determined by using [33P]-S1P as radioligand	B	BAO_0000219	cell-based format	None	None	None	CHO	None	CHEMBL4333	Sphingosine 1-phosphate receptor Edg-1	Homo sapiens	SINGLE PROTEIN	CHEMBL1147470	1	Scientific Literature	Bioorg. Med. Chem. Lett.	2004	CHEMBL3308072
CHEMBL3121988		0	553.73	1	4.80	57	CCc1cc(-c2noc(-c3sc(CC)c4c3CCC3(CCCC3)C4)n2)cc(C)c1OC[C@@H](O)CNC(=O)CO	Emax	'>'	85.0	%				UO_0000187					False	CHEMBL3123883	Agonist activity at human recombinant S1P1 receptor expressed in CHO cells assessed as membrane-bound 35S-GTPgammaS at 10 uM incubated 30 mins prior to substrate addition measured after 1 hr by topcount scintillation counting analysis relative to control	B	BAO_0000219	cell-based format	Homo sapiens	None	None	CHO	None	CHEMBL4333	Sphingosine 1-phosphate receptor Edg-1	Homo sapiens	SINGLE PROTEIN	CHEMBL3120099	1	Scientific Literature	J. Med. Chem.	2014	CHEMBL3308072
CHEMBL3122009		0	457.68	1	5.35	28	Cc1cc(CCC(=O)c2sc(C)c3c2CCC(C)(C)C3)cc(C)c1OCCCNCCO	Emax	'>'	85.0	%				UO_0000187					False	CHEMBL3123883	Agonist activity at human recombinant S1P1 receptor expressed in CHO cells assessed as membrane-bound 35S-GTPgammaS at 10 uM incubated 30 mins prior to substrate addition measured after 1 hr by topcount scintillation counting analysis relative to control	B	BAO_0000219	cell-based format	Homo sapiens	None	None	CHO	None	CHEMBL4333	Sphingosine 1-phosphate receptor Edg-1	Homo sapiens	SINGLE PROTEIN	CHEMBL3120099	1	Scientific Literature	J. Med. Chem.	2014	CHEMBL3308072
CHEMBL2336081		0	484.52	1	6.19	15	C/C(=N\OCc1ccc(-c2ccc(C)cc2)c(C(F)(F)F)c1)c1ccc(CNCCC(=O)O)cc1	EC50	'='	94.0	nM	7.03			UO_0000065	14.50	0.27	0.84	9.91	False	CHEMBL2341528	Agonist activity at human S1P1 receptor transfected in CHO cells incubated for 10 to 15 mins prior to GTPgamma35S addition measured after 120 mins by GTPgamma35S binding assay	B	BAO_0000219	cell-based format	Homo sapiens	None	None	CHO	None	CHEMBL4333	Sphingosine 1-phosphate receptor Edg-1	Homo sapiens	SINGLE PROTEIN	CHEMBL2331139	1	Scientific Literature	ACS Med. Chem. Lett.	2013	CHEMBL3308072
CHEMBL311863		0	381.49	0	4.27	7b	CCCCCCCCCCCCCCC[C@H](O)[C@H](N)COP(=O)(O)O	Relative binding affinity						Not Active						False	CHEMBL677464	In vitro binding affinity towards Endothelial differentiation G-protein coupled receptor 1 in CHO cells using [3H]S1P as radioligand relative to SIP; Not active	B	BAO_0000219	cell-based format	None	None	None	CHO	None	CHEMBL4333	Sphingosine 1-phosphate receptor Edg-1	Homo sapiens	SINGLE PROTEIN	CHEMBL1136264	1	Scientific Literature	Bioorg. Med. Chem. Lett.	2003	CHEMBL3308072
CHEMBL1938928		0	447.49	0	4.24	9c	O=C(c1ccc2nc(-c3ccc(CN4CC(C(=O)O)C4)cc3F)sc2c1)c1ccccn1	EC50	'='	1300.0	nM	5.89			UO_0000065					False	CHEMBL1941545	Agonist activity at human S1P1 receptor expressed in U20S cells coexpressing eGFP assessed as receptor internalization after 1 hr by microscopy analysis	F	BAO_0000219	cell-based format	Homo sapiens	None	None	U2OS	None	CHEMBL4333	Sphingosine 1-phosphate receptor Edg-1	Homo sapiens	SINGLE PROTEIN	CHEMBL1938383	1	Scientific Literature	Bioorg. Med. Chem. Lett.	2012	CHEMBL3307757
CHEMBL1935584		0	459.99	0	4.82	6k	CC1=C(CN2CC(C(=O)O)C2)CCc2cc(OC[C@@H](C)Cc3ccc(F)cc3)ccc21.Cl	EC50	'='	0.37	nM	9.43			UO_0000065					False	CHEMBL1936575	Agonist activity at human S1P1 receptor expressed in CHO cells assessed as induction of intracellular calcium level	F	BAO_0000219	cell-based format	Homo sapiens	None	None	CHO	None	CHEMBL4333	Sphingosine 1-phosphate receptor Edg-1	Homo sapiens	SINGLE PROTEIN	CHEMBL1932994	1	Scientific Literature	Bioorg. Med. Chem. Lett.	2012	CHEMBL3308072
CHEMBL426688		0	435.50	1	5.47	17	O=C(O)C[C@@H]1CC[C@H](c2ccc(-c3noc(-c4ccc(C5CCCC5)c(F)c4)n3)cc2)N1	IC50	'='	2.0	nM	8.70			UO_0000065	19.97	0.37	3.23	9.86	False	CHEMBL866347	Displacement of [33P]S1P from S1P1 expressed in CHO cells	B	BAO_0000219	cell-based format	Homo sapiens	None	None	CHO	None	CHEMBL4333	Sphingosine 1-phosphate receptor Edg-1	Homo sapiens	SINGLE PROTEIN	CHEMBL1147803	1	Scientific Literature	Bioorg. Med. Chem. Lett.	2006	CHEMBL3308072
CHEMBL2207788		0	464.59	0	4.10	28	CCCCN(C(=O)Cc1ccccc1)c1nnc(-c2ccc(CN3CC(C(=O)O)C3)cc2)s1	EC50	'='	2.0	nM	8.70			UO_0000065					False	CHEMBL2211877	Agonist activity at S1P1 receptor by [35S]GTPgammaS binding assay	F	BAO_0000019	assay format	None	None	None	None	None	CHEMBL4333	Sphingosine 1-phosphate receptor Edg-1	Homo sapiens	SINGLE PROTEIN	CHEMBL2203187	1	Scientific Literature	Bioorg. Med. Chem. Lett.	2012	None
CHEMBL2207789		0	486.54	0	4.45	29	CCCCN(C(=O)c1c(F)cccc1F)c1nnc(-c2ccc(CN3CC(C(=O)O)C3)cc2)s1	Efficacy	'='	38.0	%				UO_0000187					False	CHEMBL2211875	Agonist activity at S1P1 receptor at 10 uM by [35S]GTPgammaS binding assay relative to control	F	BAO_0000019	assay format	None	None	None	None	None	CHEMBL4333	Sphingosine 1-phosphate receptor Edg-1	Homo sapiens	SINGLE PROTEIN	CHEMBL2203187	1	Scientific Literature	Bioorg. Med. Chem. Lett.	2012	None
CHEMBL2207790		0	450.56	0	4.17	30	CCCCN(C(=O)c1ccccc1)c1nnc(-c2ccc(CN3CC(C(=O)O)C3)cc2)s1	EC50	'='	1.0	nM	9.00			UO_0000065					False	CHEMBL2211877	Agonist activity at S1P1 receptor by [35S]GTPgammaS binding assay	F	BAO_0000019	assay format	None	None	None	None	None	CHEMBL4333	Sphingosine 1-phosphate receptor Edg-1	Homo sapiens	SINGLE PROTEIN	CHEMBL2203187	1	Scientific Literature	Bioorg. Med. Chem. Lett.	2012	None
CHEMBL3928616		0	367.88	1	5.62	BDBM192134	Clc1cc(-c2noc(CCC3(c4ccccc4)CCCCC3)n2)ccn1	EC50	'='	50.0	nM	7.30		344040	UO_0000065	19.85	0.38	1.68	14.09	False	CHEMBL3887588	GTPgammaS Binding Assay: Compounds were loaded in a 384 Falcon v-bottom plate (0.5 ul/well in a 11 point, 3-fold dilution). Membranes prepared from S1P1/CHO cells or EDG3-Ga15-bla HEK293T cells were added to the compound plate (40 ul/well, final protein 3 ug/well) with MULTIDROP. [35S]GTP (1250 Ci/mmol, Perkin Elmer) was diluted in assay buffer: 20 mM HEPES, pH7.5, 10 mM MgCl2, 150 mM NaCl, 1 mM …	B	BAO_0000219	cell-based format	Homo sapiens	None	None	CHO	None	CHEMBL4333	Sphingosine 1-phosphate receptor Edg-1	Homo sapiens	SINGLE PROTEIN	CHEMBL3886365	37	BindingDB Database		2015	CHEMBL3308072
CHEMBL1604434		0	455.54	0	3.30	SID17403590	CCOC(=O)c1c(-n2c(C)cc(/C=C3\C(=O)NC(=O)N(C)C3=O)c2C)sc2c1CCCC2	EC50	'>'	49800.0	nM			inactive	UO_0000065					False	CHEMBL1613883	PUBCHEM_BIOASSAY: Fluorescence-based counterscreen assay for S1P4 agonists: Cell-based dose response high throughput screening assay to identify agonists of the Sphingosine 1-Phosphate Receptor 1 (S1P1). (Class of assay: confirmatory) [Related pubchem assays (depositor defined):AID1509, AID1523, AID1801, AID463107, AID463118, AID463119, AID463122, AID463123, AID463129, AID463225, AID504400, AID50…	F	BAO_0000019	assay format	Homo sapiens	None	None	None	None	CHEMBL4333	Sphingosine 1-phosphate receptor Edg-1	Homo sapiens	SINGLE PROTEIN	CHEMBL1201862	7	PubChem BioAssays			None
[truncated: 3,033 more rows]
