# Supplementary material for: PyRMD Studio: A Unified Suite for Next-Generation, AI-Powered Virtual Screening
Source: J Chem Inf Model. 2026 May 19;66(11):6197–203. doi: 10.1021/acs.jcim.6c00648 (PMC13250901; doi:10.1021/acs.jcim.6c00648)
Supplement: Supplementary file 1 [file ci6c00648_si_001.zip › DATA/src_chembl.csv]

Molecule ChEMBL ID	Molecule Name	Molecule Max Phase	Molecular Weight	#RO5 Violations	AlogP	Compound Key	Smiles	Standard Type	Standard Relation	Standard Value	Standard Units	pChEMBL Value	Data Validity Comment	Comment	Uo Units	Ligand Efficiency BEI	Ligand Efficiency LE	Ligand Efficiency LLE	Ligand Efficiency SEI	Potential Duplicate	Assay ChEMBL ID	Assay Description	Assay Type	BAO Format ID	BAO Label	Assay Organism	Assay Tissue ChEMBL ID	Assay Tissue Name	Assay Cell Type	Assay Subcellular Fraction	Target ChEMBL ID	Target Name	Target Organism	Target Type	Document ChEMBL ID	Source ID	Source Description	Document Journal	Document Year	Cell ChEMBL ID
CHEMBL83774		0	385.42	0	3.81	6a	CCOc1c(OC)cc(Nc2ncnc3cc(OC)c(OC)cc23)cc1OC	IC50	'='	340.0	nM	6.47			UO_0000065	16.78	0.32	2.66	7.70	False	CHEMBL809579	In vitro inhibition of c-src tyrosine kinase.	B	BAO_0000357	single protein format	None	None	None	None	None	CHEMBL267	Tyrosine-protein kinase SRC	Homo sapiens	SINGLE PROTEIN	CHEMBL1132804	1	Scientific Literature	Bioorg. Med. Chem. Lett.	2000	None
CHEMBL3143230		0	760.69	2	0.00	5	CC[C@H](C)[C@H](NC(=O)[C@H](CCC(=O)O)NC(=O)[C@H](CCC(=O)O)NC(=O)[C@H](C)Cc1ccc(OP(=O)(O)O)cc1)C(=O)N[C@@H](CCC(=O)O)C(=O)O	IC50	'='	20000.0	nM	4.70			UO_0000065	6.18	0.12	None	1.41	False	CHEMBL844770	Binding affinity to p60 src SH2 domain.	B	BAO_0000357	single protein format	None	None	None	None	None	CHEMBL267	Tyrosine-protein kinase SRC	Homo sapiens	SINGLE PROTEIN	CHEMBL1129087	1	Scientific Literature	Bioorg. Med. Chem. Lett.	1996	None
CHEMBL168921		0	395.46	0	3.57	4g	CC(C)(C)OC(=O)N1CCC(n2cc(-c3cccc(O)c3)c3c(N)ncnc32)C1	IC50	'='	5.0	nM	8.30			UO_0000065	20.99	0.39	4.73	7.79	False	CHEMBL822437	Inhibition of p60 c-Src tyrosine kinase enzyme activity in liquid-phase tyrosine phosphorylation assay at 830 ng/mL	B	BAO_0000357	single protein format	None	None	None	None	None	CHEMBL267	Tyrosine-protein kinase SRC	Homo sapiens	SINGLE PROTEIN	CHEMBL1134003	1	Scientific Literature	Bioorg. Med. Chem. Lett.	2001	None
CHEMBL475817		0	469.25	1	5.49	39	Nc1ncc(NC(=O)c2cc(NC(=O)c3cccc(C(F)(F)F)c3)ccc2Cl)cc1Cl	IC50	'>'	30000.0	nM				UO_0000065					False	CHEMBL947784	Inhibition of Src	B	BAO_0000357	single protein format	None	None	None	None	None	CHEMBL267	Tyrosine-protein kinase SRC	Homo sapiens	SINGLE PROTEIN	CHEMBL1143270	1	Scientific Literature	Bioorg. Med. Chem. Lett.	2009	None
CHEMBL454403		0	409.42	1	5.27	22	Cc1cc(-n2cc(-c3ccccc3NCc3ccncc3)nn2)ccc1C(F)(F)F	Inhibition	'<'	30.0	%				UO_0000187					False	CHEMBL960830	Inhibition of Src at 10 uM	B	BAO_0000357	single protein format	None	None	None	None	None	CHEMBL267	Tyrosine-protein kinase SRC	Homo sapiens	SINGLE PROTEIN	CHEMBL1153264	1	Scientific Literature	Bioorg. Med. Chem. Lett.	2009	None
CHEMBL491871		0	429.83	1	5.61	19	FC(F)(F)c1ccc(-n2cc(-c3ccccc3NCc3ccncc3)nn2)cc1Cl	Inhibition	'<'	30.0	%				UO_0000187					False	CHEMBL960830	Inhibition of Src at 10 uM	B	BAO_0000357	single protein format	None	None	None	None	None	CHEMBL267	Tyrosine-protein kinase SRC	Homo sapiens	SINGLE PROTEIN	CHEMBL1153264	1	Scientific Literature	Bioorg. Med. Chem. Lett.	2009	None
CHEMBL522304		0	395.39	0	4.96	11	FC(F)(F)c1ccc(-n2cc(-c3ccccc3NCc3ccncc3)nn2)cc1	Inhibition	'<'	30.0	%				UO_0000187					False	CHEMBL960830	Inhibition of Src at 10 uM	B	BAO_0000357	single protein format	None	None	None	None	None	CHEMBL267	Tyrosine-protein kinase SRC	Homo sapiens	SINGLE PROTEIN	CHEMBL1153264	1	Scientific Literature	Bioorg. Med. Chem. Lett.	2009	None
CHEMBL489329		0	361.84	0	4.59	4	Clc1cccc(-n2cc(-c3ccccc3NCc3cccnc3)nn2)c1	Inhibition	'<'	30.0	%				UO_0000187					False	CHEMBL960830	Inhibition of Src at 10 uM	B	BAO_0000357	single protein format	None	None	None	None	None	CHEMBL267	Tyrosine-protein kinase SRC	Homo sapiens	SINGLE PROTEIN	CHEMBL1153264	1	Scientific Literature	Bioorg. Med. Chem. Lett.	2009	None
CHEMBL2420927		0	288.36	0	0.44	33	OC1CCC2(CCN(c3ncnc4[nH]cnc34)CC2)NC1	Inhibition	'='	38.0	%				UO_0000187					False	CHEMBL2424134	Inhibition of SRC (unknown origin) at 30 uM by microfluidic mobility shift assay relative to control	B	BAO_0000357	single protein format	Homo sapiens	None	None	None	None	CHEMBL267	Tyrosine-protein kinase SRC	Homo sapiens	SINGLE PROTEIN	CHEMBL2417369	1	Scientific Literature	Bioorg. Med. Chem.	2013	None
CHEMBL2420913		0	272.36	0	1.32	16	c1nc(N2CCCC3(CCNCC3)C2)c2nc[nH]c2n1	Inhibition	'='	19.0	%				UO_0000187					False	CHEMBL2424134	Inhibition of SRC (unknown origin) at 30 uM by microfluidic mobility shift assay relative to control	B	BAO_0000357	single protein format	Homo sapiens	None	None	None	None	CHEMBL267	Tyrosine-protein kinase SRC	Homo sapiens	SINGLE PROTEIN	CHEMBL2417369	1	Scientific Literature	Bioorg. Med. Chem.	2013	None
CHEMBL1172770		0	373.85	0	1.86	6e	OCCN1CCN(c2nc(Nc3ccc(Cl)cc3)c3nc[nH]c3n2)CC1	IC50	'='	690.0	nM	6.16			UO_0000065	16.48	0.32	4.30	6.61	False	CHEMBL1177350	Inhibition cSRC	B	BAO_0000357	single protein format	None	None	None	None	None	CHEMBL267	Tyrosine-protein kinase SRC	Homo sapiens	SINGLE PROTEIN	CHEMBL1177660	1	Scientific Literature	Bioorg. Med. Chem.	2010	None
CHEMBL293913		0	594.72	2	7.39	10t	Cn1c(SSc2c(C(=O)Nc3ccccc3)c3ccc(O)cc3n2C)c(C(=O)Nc2ccccc2)c2ccc(O)cc21	IC50	'='	5100.0	nM	5.29			UO_0000065	8.90	0.17	-2.10	4.88	False	CHEMBL843949	Inhibition of tyrosine phosphorylation activity of the pp60v-src tyrosine kinase, protein from v-src baculovirus-infected insect cells	B	BAO_0000019	assay format	None	None	None	None	None	CHEMBL267	Tyrosine-protein kinase SRC	Homo sapiens	SINGLE PROTEIN	CHEMBL1127560	1	Scientific Literature	J. Med. Chem.	1994	None
CHEMBL335025		0	433.90	1	5.99	13	COc1cc(Nc2c(C#N)cnc3cc4cc(OC)c(OC)cc4cc23)c(C)cc1Cl	IC50	'='	210.0	nM	6.68			UO_0000065					True	CHEMBL677167	Inhibition of Src-transformed fibroblast cell proliferation	F	BAO_0000219	cell-based format	None	None	None	Fibroblast	None	CHEMBL267	Tyrosine-protein kinase SRC	Homo sapiens	SINGLE PROTEIN	CHEMBL1136058	1	Scientific Literature	Bioorg. Med. Chem. Lett.	2002	CHEMBL3308065
CHEMBL127331		0	383.84	0	4.84	14	COc1cc(Nc2c(C#N)cnc3cc(OC)c(OC)cc23)c(C)cc1Cl	IC50	'='	2400.0	nM	5.62			UO_0000065					False	CHEMBL677167	Inhibition of Src-transformed fibroblast cell proliferation	F	BAO_0000219	cell-based format	None	None	None	Fibroblast	None	CHEMBL267	Tyrosine-protein kinase SRC	Homo sapiens	SINGLE PROTEIN	CHEMBL1136058	1	Scientific Literature	Bioorg. Med. Chem. Lett.	2002	CHEMBL3308065
CHEMBL3142986		0	804.70	3	-0.54	2	CC[C@H](C)[C@H](NC(=O)[C@H](CCC(=O)O)NC(=O)[C@H](CCC(=O)O)NC(=O)[C@@H](CC(=O)O)Cc1ccc(OP(=O)(O)O)cc1)C(=O)N[C@@H](CCC(=O)O)C(=O)O	IC50	'='	400.0	nM	6.40			UO_0000065	7.95	0.16	6.94	1.73	False	CHEMBL806416	Inhibition of [125I]phosphopeptide binding to Src SH2 domain.	B	BAO_0000357	single protein format	None	None	None	None	None	CHEMBL267	Tyrosine-protein kinase SRC	Homo sapiens	SINGLE PROTEIN	CHEMBL1130428	1	Scientific Literature	J. Med. Chem.	1997	None
CHEMBL491263		0	518.96	0	2.57	1	CO[C@@H]1[C@@H](CN)O[C@@H]2[C@H]([C@H]1O)n1c3ccccc3c3c4c(c5c6ccccc6n2c5c31)C(=O)NC4=O.Cl	Inhibition	'='	35.0	%				UO_0000187					False	CHEMBL938941	Inhibition of Src at 1 uM	B	BAO_0000357	single protein format	None	None	None	None	None	CHEMBL267	Tyrosine-protein kinase SRC	Homo sapiens	SINGLE PROTEIN	CHEMBL1137685	1	Scientific Literature	Eur. J. Med. Chem.	2009	None
CHEMBL552860		0	335.83	0	3.11	14	CN(C)CCC(=O)c1ccc(OCc2ccccc2)c(O)c1.Cl	IC50	'>'	50000.0	nM				UO_0000065					False	CHEMBL816861	In vitro inhibition of the c-src tyrosine kinase activity in A431 membranes using angiotensin II as phosphate acceptor as substrate	B	BAO_0000249	cell membrane format	None	None	None	None	None	CHEMBL267	Tyrosine-protein kinase SRC	Homo sapiens	SINGLE PROTEIN	CHEMBL1128740	1	Scientific Literature	J. Med. Chem.	1995	None
CHEMBL299477		0	803.71	3	-1.13	1	CC[C@H](C)[C@H](NC(=O)[C@H](CCC(=O)O)NC(=O)[C@H](CCC(=O)O)NC(=O)[C@H](Cc1ccc(OP(=O)(O)O)cc1)NC(C)=O)C(=O)N[C@@H](CCC(=O)O)C(=O)O	IC50	'='	500.0	nM	6.30			UO_0000065	7.84	0.16	7.43	1.74	False	CHEMBL806416	Inhibition of [125I]phosphopeptide binding to Src SH2 domain.	B	BAO_0000357	single protein format	None	None	None	None	None	CHEMBL267	Tyrosine-protein kinase SRC	Homo sapiens	SINGLE PROTEIN	CHEMBL1130428	1	Scientific Literature	J. Med. Chem.	1997	None
CHEMBL1088121		0	483.40	1	5.90	12	COc1cc(Nc2c(C#N)cnc3cc(/C=C/CCN4CCOCC4)ccc23)c(Cl)cc1Cl	IC50	'='	15.0	nM	7.82			UO_0000065	16.19	0.32	1.92	11.11	False	CHEMBL1105693	Inhibition of human recombinant Src after 70 mins by FRET assay	B	BAO_0000357	single protein format	Homo sapiens	None	None	None	None	CHEMBL267	Tyrosine-protein kinase SRC	Homo sapiens	SINGLE PROTEIN	CHEMBL1157919	1	Scientific Literature	Bioorg. Med. Chem. Lett.	2010	None
CHEMBL1790987		0	650.69	2	-1.73	4	CC[C@H](C)[C@H](NC(=O)[C@H](C)NC(=O)[C@H](CC(=O)O)NC(=O)[C@H](CCC(=O)O)NC(C)=O)C(=O)N[C@@H](Cc1ccc(O)cc1)C(N)=O	Km	'='	880000.0	nM				UO_0000065					False	CHEMBL630683	Michaelis-Menten (Km) constant for peptide phosphorylation by pp60src	B	BAO_0000357	single protein format	None	None	None	None	None	CHEMBL267	Tyrosine-protein kinase SRC	Homo sapiens	SINGLE PROTEIN	CHEMBL1128328	1	Scientific Literature	J. Med. Chem.	1995	None
CHEMBL211852		0	448.91	0	4.11	12p	CN(C)c1ccc(Nc2ncc3c(n2)N2CCC(=O)N2C(c2cc(O)ccc2Cl)=C3)cc1	IC50	'='	273.0	nM	6.56			UO_0000065	14.62	0.28	2.45	7.74	False	CHEMBL869827	Inhibition of human recombinant Src in presence of 10 mM ATP	B	BAO_0000357	single protein format	Homo sapiens	None	None	None	None	CHEMBL267	Tyrosine-protein kinase SRC	Homo sapiens	SINGLE PROTEIN	CHEMBL1146848	1	Scientific Literature	Bioorg. Med. Chem. Lett.	2006	None
CHEMBL67608		0	826.87	2	8.32	4d	COc1ccc(C2Sc3ccccc3N(CC(=O)NCc3cccc4ccccc34)C(=O)C2NC(=O)c2cc3cc(OP(=O)(O)OCc4ccccc4)ccc3[nH]2)cc1	IC50	'='	32000.0	nM	4.50			UO_0000065	5.44	0.10	-3.83	2.82	False	CHEMBL808041	Binding affinity was determined on Src protein tyrosine kinase SH2 domain using fluorescence polarization assay with 2% DMSO in buffer solution	B	BAO_0000357	single protein format	None	None	None	None	None	CHEMBL267	Tyrosine-protein kinase SRC	Homo sapiens	SINGLE PROTEIN	CHEMBL1133907	1	Scientific Literature	Bioorg. Med. Chem. Lett.	2001	None
CHEMBL50371		0	422.54	0	3.33	15	CN(C)c1cc(-c2cc3cnc(N)nc3nc2NC(=O)NC(C)(C)C)cc(N(C)C)c1	log(10^6/IC50)	'='	1.3										False	CHEMBL929919	Inhibition of cSrc	B	BAO_0000357	single protein format	None	None	None	None	None	CHEMBL267	Tyrosine-protein kinase SRC	Homo sapiens	SINGLE PROTEIN	CHEMBL1143173	1	Scientific Literature	Bioorg. Med. Chem.	2008	None
CHEMBL432314		0	596.56	2	7.38	14	CCN(CC)CCOc1ccc(Nc2ncc3cc(-c4c(Cl)cccc4Cl)c(NC(=O)NC(C)(C)C)nc3n2)cc1	log(10^6/IC50)	'='	4.62										False	CHEMBL929919	Inhibition of cSrc	B	BAO_0000357	single protein format	None	None	None	None	None	CHEMBL267	Tyrosine-protein kinase SRC	Homo sapiens	SINGLE PROTEIN	CHEMBL1143173	1	Scientific Literature	Bioorg. Med. Chem.	2008	None
CHEMBL104857		0	559.46	1	3.20	7l	COc1cccc(-c2cn(-c3ccc(C(=O)NCCCP(=O)(O)CP(=O)(O)O)cc3)c3ncnc(N)c23)c1	IC50	'='	250.0	nM	6.60			UO_0000065	11.80	0.24	3.40	3.48	False	CHEMBL805362	In vitro inhibition of Src protein tyrosine kinase using the Scintillation proximity kinase assay.	B	BAO_0000357	single protein format	Oryctolagus cuniculus	None	None	None	None	CHEMBL267	Tyrosine-protein kinase SRC	Homo sapiens	SINGLE PROTEIN	CHEMBL1136208	1	Scientific Literature	Bioorg. Med. Chem. Lett.	2003	None
CHEMBL296540		0	312.33	0	1.59	18	COc1cc(OC)cc(-c2cc3cnc(N)nc3n(C)c2=O)c1	log(10^6/IC50)	'='	1.3										False	CHEMBL929919	Inhibition of cSrc	B	BAO_0000357	single protein format	None	None	None	None	None	CHEMBL267	Tyrosine-protein kinase SRC	Homo sapiens	SINGLE PROTEIN	CHEMBL1143173	1	Scientific Literature	Bioorg. Med. Chem.	2008	None
CHEMBL48809		0	424.51	0	3.99	16	CCOc1cc(OCC)cc(-c2cc3cnc(N)nc3nc2NC(=O)NC(C)(C)C)c1	log(10^6/IC50)	'='	1.3										False	CHEMBL929919	Inhibition of cSrc	B	BAO_0000357	single protein format	None	None	None	None	None	CHEMBL267	Tyrosine-protein kinase SRC	Homo sapiens	SINGLE PROTEIN	CHEMBL1143173	1	Scientific Literature	Bioorg. Med. Chem.	2008	None
CHEMBL106379		0	511.45	2	6.37	9q	CCN(CC)CCOc1ccc(Nc2ccc3cc(-c4c(Cl)cccc4Cl)c(=O)n(C)c3n2)cc1	IC50	'='	29000.0	nM	4.54			UO_0000065	8.87	0.18	-1.83	7.64	False	CHEMBL818902	Inhibitory activity against avian c-Src tyrosine kinase was determined.	B	BAO_0000357	single protein format	Aves	None	None	None	None	CHEMBL267	Tyrosine-protein kinase SRC	Homo sapiens	SINGLE PROTEIN	CHEMBL1133618	1	Scientific Literature	J. Med. Chem.	2000	None
CHEMBL318519		0	426.30	1	5.66	7p	COc1ccc(Nc2cc3c(cn2)cc(-c2c(Cl)cccc2Cl)c(=O)n3C)cc1	IC50	'='	1800.0	nM	5.75			UO_0000065	13.48	0.27	0.08	10.23	False	CHEMBL818902	Inhibitory activity against avian c-Src tyrosine kinase was determined.	B	BAO_0000357	single protein format	Aves	None	None	None	None	CHEMBL267	Tyrosine-protein kinase SRC	Homo sapiens	SINGLE PROTEIN	CHEMBL1133618	1	Scientific Literature	J. Med. Chem.	2000	None
CHEMBL107372		0	320.18	0	3.49	9a	Cn1c(=O)c(-c2c(Cl)cccc2Cl)cc2ccc(N)nc21	IC50	'>'	50000.0	nM				UO_0000065					False	CHEMBL818902	Inhibitory activity against avian c-Src tyrosine kinase was determined.	B	BAO_0000357	single protein format	Aves	None	None	None	None	CHEMBL267	Tyrosine-protein kinase SRC	Homo sapiens	SINGLE PROTEIN	CHEMBL1133618	1	Scientific Literature	J. Med. Chem.	2000	None
CHEMBL277236		0	560.50	2	1.13	21	NC(=O)[C@H](Cc1c[nH]c2ccccc12)NC(=O)C(CCC(=O)O)NC(=O)CCc1ccc(OP(=O)(O)O)cc1	IC50	'='	21300.0	nM	4.67			UO_0000065	8.33	0.16	3.54	2.11	False	CHEMBL844770	Binding affinity to p60 src SH2 domain.	B	BAO_0000357	single protein format	None	None	None	None	None	CHEMBL267	Tyrosine-protein kinase SRC	Homo sapiens	SINGLE PROTEIN	CHEMBL1129087	1	Scientific Literature	Bioorg. Med. Chem. Lett.	1996	None
CHEMBL107472		0	335.19	0	3.34	6b	CNc1ncc2cc(-c3c(Cl)cccc3Cl)c(=O)n(C)c2n1	IC50	'='	750.0	nM	6.12			UO_0000065	18.27	0.38	2.78	10.24	False	CHEMBL818902	Inhibitory activity against avian c-Src tyrosine kinase was determined.	B	BAO_0000357	single protein format	Aves	None	None	None	None	CHEMBL267	Tyrosine-protein kinase SRC	Homo sapiens	SINGLE PROTEIN	CHEMBL1133618	1	Scientific Literature	J. Med. Chem.	2000	None
CHEMBL101464		0	332.23	0	4.71	15	Brc1cccc(Nc2ncc(-c3ccccc3)s2)n1	Selectivity	'='	840.0										False	CHEMBL806439	Selectivity for Src protein tyrosine kinase over (KDR) kinase insert domain receptor	B	BAO_0000357	single protein format	None	None	None	None	None	CHEMBL267	Tyrosine-protein kinase SRC	Homo sapiens	SINGLE PROTEIN	CHEMBL1146769	1	Scientific Literature	Bioorg. Med. Chem. Lett.	2004	None
CHEMBL48172		0	448.35	0	3.44	6k	Cn1c(=O)c(-c2c(Cl)cccc2Cl)cc2cnc(NCCCN3CCOCC3)nc21	IC50	'='	530.0	nM	6.28			UO_0000065	14.00	0.29	2.84	8.68	False	CHEMBL818902	Inhibitory activity against avian c-Src tyrosine kinase was determined.	B	BAO_0000357	single protein format	Aves	None	None	None	None	CHEMBL267	Tyrosine-protein kinase SRC	Homo sapiens	SINGLE PROTEIN	CHEMBL1133618	1	Scientific Literature	J. Med. Chem.	2000	None
CHEMBL49596		0	321.17	0	2.88	6a	Cn1c(=O)c(-c2c(Cl)cccc2Cl)cc2cnc(N)nc21	IC50	'='	260.0	nM	6.58			UO_0000065	20.50	0.43	3.71	8.92	False	CHEMBL818902	Inhibitory activity against avian c-Src tyrosine kinase was determined.	B	BAO_0000357	single protein format	Aves	None	None	None	None	CHEMBL267	Tyrosine-protein kinase SRC	Homo sapiens	SINGLE PROTEIN	CHEMBL1133618	1	Scientific Literature	J. Med. Chem.	2000	None
CHEMBL508515		0	413.48	0	4.00	39	CN(C)CCCn1c2ccc(O)cc2c2c3c(c(-c4ccccc4)cc21)C(=O)NC3=O	IC50	'='	5600.0	nM	5.25			UO_0000065	12.70	0.23	1.25	7.04	False	CHEMBL996963	Inhibition of c-Src	B	BAO_0000357	single protein format	None	None	None	None	None	CHEMBL267	Tyrosine-protein kinase SRC	Homo sapiens	SINGLE PROTEIN	CHEMBL1156685	1	Scientific Literature	Eur. J. Med. Chem.	2008	None
CHEMBL488899		0	422.44	0	3.95	33	O=C1NC(=O)c2c1c(-c1ccccc1)cc1c2c2cc(O)ccc2n1CCn1ccnc1	IC50	'='	27000.0	nM	4.57			UO_0000065	10.81	0.19	0.62	5.12	False	CHEMBL996963	Inhibition of c-Src	B	BAO_0000357	single protein format	None	None	None	None	None	CHEMBL267	Tyrosine-protein kinase SRC	Homo sapiens	SINGLE PROTEIN	CHEMBL1156685	1	Scientific Literature	Eur. J. Med. Chem.	2008	None
CHEMBL210928		0	443.91	0	2.32	35	CCOc1nc(NC(=O)Cc2cc(OC)c(S(C)(=O)=O)cc2OC)cc(N)c1Cl	Ki	'>'	1900.0	nM				UO_0000065					False	CHEMBL862049	Inhibition of Src	B	BAO_0000357	single protein format	Homo sapiens	None	None	None	None	CHEMBL267	Tyrosine-protein kinase SRC	Homo sapiens	SINGLE PROTEIN	CHEMBL1148638	1	Scientific Literature	J. Med. Chem.	2006	None
CHEMBL24262		0	462.46	0	2.55	21 (trans)	O=C(N[C@H]1CSCCN(C/C=C/c2ccccc2)C1=O)c1ccc(OP(=O)(O)O)cc1	IC50	'='	2800.0	nM	5.55			UO_0000065	12.01	0.24	3.00	4.78	False	CHEMBL823232	Binding affinity towards p60 Src tyrosine kinase using scintillation proximity assay	B	BAO_0000357	single protein format	None	None	None	None	None	CHEMBL267	Tyrosine-protein kinase SRC	Homo sapiens	SINGLE PROTEIN	CHEMBL1135878	1	Scientific Literature	Bioorg. Med. Chem. Lett.	2002	None
CHEMBL302113		0	916.99	2	8.98	3n	COc1ccc(C2Sc3ccccc3N(CC(=O)Nc3cccc4ccccc34)C(=O)C2NC(=O)[C@H](Cc2ccc(OP(=O)(O)OCc3ccccc3)cc2)NC(=O)OC(C)(C)C)cc1	IC50	'='	23000.0	nM	4.64			UO_0000065	5.06	0.10	-4.34	2.55	False	CHEMBL808041	Binding affinity was determined on Src protein tyrosine kinase SH2 domain using fluorescence polarization assay with 2% DMSO in buffer solution	B	BAO_0000357	single protein format	None	None	None	None	None	CHEMBL267	Tyrosine-protein kinase SRC	Homo sapiens	SINGLE PROTEIN	CHEMBL1133907	1	Scientific Literature	Bioorg. Med. Chem. Lett.	2001	None
CHEMBL103667	DORAMAPIMOD	2	527.67	2	5.99	2, BIRB-796	Cc1ccc(-n2nc(C(C)(C)C)cc2NC(=O)Nc2ccc(OCCN3CCOCC3)c3ccccc23)cc1	IC50	'='	35000.0	nM	4.46			UO_0000065	8.44	0.16	-1.53	5.53	False	CHEMBL1932837	Inhibition of c-SRC	B	BAO_0000357	single protein format	None	None	None	None	None	CHEMBL267	Tyrosine-protein kinase SRC	Homo sapiens	SINGLE PROTEIN	CHEMBL1926590	1	Scientific Literature	Bioorg. Med. Chem. Lett.	2011	None
CHEMBL1097088		0	332.38	0	4.48	20b	Nc1cc(F)ccc1Nc1ccc2c(c1)CC(=O)c1ccccc1C2	Inhibition						Not Active						False	CHEMBL1108245	Inhibition of SRC at 10 uM	B	BAO_0000357	single protein format	None	None	None	None	None	CHEMBL267	Tyrosine-protein kinase SRC	Homo sapiens	SINGLE PROTEIN	CHEMBL1157789	1	Scientific Literature	Bioorg. Med. Chem. Lett.	2010	None
CHEMBL1098461		0	317.35	0	4.37	24a	Nc1ccccc1Nc1ccc2c(c1)Oc1ccccc1NC2=O	Inhibition						Not Active						False	CHEMBL1108245	Inhibition of SRC at 10 uM	B	BAO_0000357	single protein format	None	None	None	None	None	CHEMBL267	Tyrosine-protein kinase SRC	Homo sapiens	SINGLE PROTEIN	CHEMBL1157789	1	Scientific Literature	Bioorg. Med. Chem. Lett.	2010	None
CHEMBL54574		0	472.61	0	2.15	1c	CN(C)CCCc1c(/C=C2\C(=O)Nc3ccc(S(=O)(=O)NCCO)cc32)[nH]c2c1CCCC2	IC50	'='	240.0	nM	6.62			UO_0000065	14.01	0.27	4.47	5.78	False	CHEMBL805371	Inhibitory activity against Src protein tyrosine kinase	B	BAO_0000357	single protein format	None	None	None	None	None	CHEMBL267	Tyrosine-protein kinase SRC	Homo sapiens	SINGLE PROTEIN	CHEMBL1146690	1	Scientific Literature	Bioorg. Med. Chem. Lett.	2004	None
CHEMBL86531		0	415.47	0	2.05	9c	NS(=O)(=O)c1ccc2c(c1)/C(=C/c1[nH]c3c(c1CCC(=O)O)CCCC3)C(=O)N2	IC50	'='	680.0	nM	6.17			UO_0000065	14.84	0.29	4.12	4.33	False	CHEMBL843061	Evaluated for inhibitory activity towards p60 c-Src tyrosine kinase	B	BAO_0000357	single protein format	None	None	None	None	None	CHEMBL267	Tyrosine-protein kinase SRC	Homo sapiens	SINGLE PROTEIN	CHEMBL1133768	1	Scientific Literature	J. Med. Chem.	2000	None
CHEMBL302113		0	916.99	2	8.98	3n	COc1ccc(C2Sc3ccccc3N(CC(=O)Nc3cccc4ccccc34)C(=O)C2NC(=O)[C@H](Cc2ccc(OP(=O)(O)OCc3ccccc3)cc2)NC(=O)OC(C)(C)C)cc1	IC50	'='	26000.0	nM	4.58			UO_0000065	5.00	0.10	-4.39	2.52	False	CHEMBL808041	Binding affinity was determined on Src protein tyrosine kinase SH2 domain using fluorescence polarization assay with 2% DMSO in buffer solution	B	BAO_0000357	single protein format	None	None	None	None	None	CHEMBL267	Tyrosine-protein kinase SRC	Homo sapiens	SINGLE PROTEIN	CHEMBL1133907	1	Scientific Literature	Bioorg. Med. Chem. Lett.	2001	None
CHEMBL419682		0	370.45	1	5.06	4g	COc1cccc(-c2ccc3c(c2)NC(=O)/C3=C\c2cc3c([nH]2)CCCC3)c1	IC50	'>'	20000.0	nM				UO_0000065					False	CHEMBL843061	Evaluated for inhibitory activity towards p60 c-Src tyrosine kinase	B	BAO_0000357	single protein format	None	None	None	None	None	CHEMBL267	Tyrosine-protein kinase SRC	Homo sapiens	SINGLE PROTEIN	CHEMBL1133768	1	Scientific Literature	J. Med. Chem.	2000	None
CHEMBL179802		0	436.47	0	4.67	7	COc1cc(Nc2c(C#N)cnc3cc(C#Cc4cccnc4)ccc23)cc(OC)c1OC	IC50	'='	89.0	nM	7.05			UO_0000065	16.15	0.29	2.38	7.90	False	CHEMBL832714	Inhibition of human Src kinase	B	BAO_0000357	single protein format	Homo sapiens	None	None	None	None	CHEMBL267	Tyrosine-protein kinase SRC	Homo sapiens	SINGLE PROTEIN	CHEMBL1142051	1	Scientific Literature	Bioorg. Med. Chem. Lett.	2005	None
CHEMBL7775		0	343.39	0	4.08	14	CN(c1ccccc1)c1cc2c(cc1Nc1ccccc1)C(=O)NC2=O	IC50	'='	1000.0	nM	6.00			UO_0000065	17.47	0.32	1.92	9.77	False	CHEMBL821534	Inhibitory activity against c-src tyrosine kinase	B	BAO_0000357	single protein format	None	None	None	None	None	CHEMBL267	Tyrosine-protein kinase SRC	Homo sapiens	SINGLE PROTEIN	CHEMBL1127678	1	Scientific Literature	J. Med. Chem.	1994	None
CHEMBL301863		0	536.67	1	4.50	1e	CN(C)CCCc1c(/C=C2\C(=O)Nc3ccc(S(=O)(=O)NCc4ccc(F)cc4)cc32)[nH]c2c1CCCC2	IC50	'='	1200.0	nM	5.92			UO_0000065	11.03	0.21	1.42	6.28	False	CHEMBL805371	Inhibitory activity against Src protein tyrosine kinase	B	BAO_0000357	single protein format	None	None	None	None	None	CHEMBL267	Tyrosine-protein kinase SRC	Homo sapiens	SINGLE PROTEIN	CHEMBL1146690	1	Scientific Literature	Bioorg. Med. Chem. Lett.	2004	None
CHEMBL57467		0	539.70	1	2.78	3i	CCC(=O)N1CCN(CCCc2c(/C=C3\C(=O)Nc4ccc(S(=O)(=O)NC)cc43)[nH]c3c2CCCC3)CC1	IC50	'='	300.0	nM	6.52			UO_0000065	12.09	0.23	3.74	5.69	False	CHEMBL805371	Inhibitory activity against Src protein tyrosine kinase	B	BAO_0000357	single protein format	None	None	None	None	None	CHEMBL267	Tyrosine-protein kinase SRC	Homo sapiens	SINGLE PROTEIN	CHEMBL1146690	1	Scientific Literature	Bioorg. Med. Chem. Lett.	2004	None
CHEMBL210032		0	252.28	0	2.16	24	CC(=O)Nc1cc(N)c(C#N)c(-c2ccccc2)n1	Ki	'>'	1900.0	nM				UO_0000065					False	CHEMBL862049	Inhibition of Src	B	BAO_0000357	single protein format	Homo sapiens	None	None	None	None	CHEMBL267	Tyrosine-protein kinase SRC	Homo sapiens	SINGLE PROTEIN	CHEMBL1148638	1	Scientific Literature	J. Med. Chem.	2006	None
CHEMBL338448		0	570.65	2	5.91	20	CO[C@H]1[C@@H](N(C)C(=O)c2ccccc2)C[C@@H]2O[C@@]1(C)n1c3ccccc3c3c4c(c5c6ccccc6n2c5c31)C(=O)NC4	IC50	'='	800.0	nM	6.10			UO_0000065	10.68	0.19	0.19	7.84	False	CHEMBL806345	Inhibition of Src tyrosine kinase	B	BAO_0000357	single protein format	None	None	None	None	None	CHEMBL267	Tyrosine-protein kinase SRC	Homo sapiens	SINGLE PROTEIN	CHEMBL1127758	1	Scientific Literature	Bioorg. Med. Chem. Lett.	1994	None
CHEMBL509737		0	389.28	0	4.17	16	O=C(Nc1ccccc1Br)c1nscc1NCc1ccncc1	Inhibition	'<'	30.0	%				UO_0000187					False	CHEMBL1034907	Inhibition of Src at 10 uM by HTRF assay	B	BAO_0000357	single protein format	None	None	None	None	None	CHEMBL267	Tyrosine-protein kinase SRC	Homo sapiens	SINGLE PROTEIN	CHEMBL1136839	1	Scientific Literature	Bioorg. Med. Chem. Lett.	2009	None
CHEMBL80769		0	480.46	0	2.03	3a	CC(=O)N[C@@H](Cc1ccc(OP(=O)(O)O)cc1)C(=O)NCc1nc(CC2CCCCC2)no1	IC50	'='	896000.0	nM		Outside typical range		UO_0000065					False	CHEMBL806420	Binding affinity against Src-homology 2 (SRC SH2).	B	BAO_0000357	single protein format	None	None	None	None	None	CHEMBL267	Tyrosine-protein kinase SRC	Homo sapiens	SINGLE PROTEIN	CHEMBL1132393	1	Scientific Literature	Bioorg. Med. Chem. Lett.	1999	None
CHEMBL565286		0	276.30	0	3.09	10	O=C1OC(/C=C/c2ccccc2)=N/C1=C\c1cccnc1	Inhibition	'='	5.0	%				UO_0000187					False	CHEMBL1113456	Inhibition of SRC at 10 uM	B	BAO_0000357	single protein format	None	None	None	None	None	CHEMBL267	Tyrosine-protein kinase SRC	Homo sapiens	SINGLE PROTEIN	CHEMBL1156313	1	Scientific Literature	Bioorg. Med. Chem.	2010	None
CHEMBL470780		0	296.40	0	4.27	23	Cc1cc(C)cc(Nc2nccc(-c3ncc(C)s3)n2)c1	Ki	'='	348.0	nM	6.46			UO_0000065	21.79	0.42	2.19	12.74	False	CHEMBL945312	Inhibition of SRC	B	BAO_0000357	single protein format	None	None	None	None	None	CHEMBL267	Tyrosine-protein kinase SRC	Homo sapiens	SINGLE PROTEIN	CHEMBL1152268	1	Scientific Literature	Bioorg. Med. Chem. Lett.	2008	None
CHEMBL509161		0	282.37	0	3.96	17	Cc1cc(C)cc(Nc2nccc(-c3nccs3)n2)c1	Ki	'='	1062.0	nM	5.97			UO_0000065	21.16	0.41	2.01	11.78	False	CHEMBL945312	Inhibition of SRC	B	BAO_0000357	single protein format	None	None	None	None	None	CHEMBL267	Tyrosine-protein kinase SRC	Homo sapiens	SINGLE PROTEIN	CHEMBL1152268	1	Scientific Literature	Bioorg. Med. Chem. Lett.	2008	None
CHEMBL130751		0	556.43	1	2.56	8	CC(=O)N[C@@H](Cc1ccc(OP(=O)(O)O)cc1)C(=O)NCCc1nc(Cc2ccc(C(F)(F)F)cc2)no1	IC50	'>'	500000.0	nM		Outside typical range		UO_0000065					False	CHEMBL806414	Binding affinity against Src SH2 domain	B	BAO_0000357	single protein format	Escherichia coli	None	None	None	None	CHEMBL267	Tyrosine-protein kinase SRC	Homo sapiens	SINGLE PROTEIN	CHEMBL1132280	1	Scientific Literature	J. Med. Chem.	1999	None
CHEMBL1421	DASATINIB	4	488.02	0	3.31	2, BMS-354825	Cc1nc(Nc2ncc(C(=O)Nc3c(C)cccc3Cl)s2)cc(N2CCN(CCO)CC2)n1	IC50	'='	0.5	nM	9.30			UO_0000065	19.06	0.38	5.99	8.73	False	CHEMBL910556	Inhibition of Src in presence of ATP	B	BAO_0000357	single protein format	Homo sapiens	None	None	None	None	CHEMBL267	Tyrosine-protein kinase SRC	Homo sapiens	SINGLE PROTEIN	CHEMBL1137331	1	Scientific Literature	J. Med. Chem.	2006	None
CHEMBL404367		0	372.43	0	4.17	12a	Cc1cccc(NC(=O)Nc2ccc(-c3cncc4c3c(N)nn4C)cc2)c1	IC50	'>'	12500.0	nM				UO_0000065					False	CHEMBL930130	Inhibition of SRC by HTRF assay	B	BAO_0000357	single protein format	None	None	None	None	None	CHEMBL267	Tyrosine-protein kinase SRC	Homo sapiens	SINGLE PROTEIN	CHEMBL1142252	1	Scientific Literature	Bioorg. Med. Chem. Lett.	2008	None
CHEMBL214308		0	532.43	2	6.03	7c	COc1cc(Nc2c(C#N)cnc3cc(C#Cc4cccc(CN(C)C)n4)c(OC)cc23)c(Cl)cc1Cl	IC50	'='	4.5	nM	8.35			UO_0000065	15.68	0.31	2.32	10.02	False	CHEMBL869797	Inhibition of human recombinant Src	B	BAO_0000357	single protein format	Homo sapiens	None	None	None	None	CHEMBL267	Tyrosine-protein kinase SRC	Homo sapiens	SINGLE PROTEIN	CHEMBL1146015	1	Scientific Literature	Bioorg. Med. Chem. Lett.	2006	None
CHEMBL211647		0	546.46	2	6.42	26a	CCOc1cc2c(Nc3cc(OC)c(Cl)cc3Cl)c(C#N)cnc2cc1C#Cc1cccc(CN(C)C)n1	IC50	'='	3.6	nM	8.44			UO_0000065	15.45	0.30	2.02	10.14	False	CHEMBL869797	Inhibition of human recombinant Src	B	BAO_0000357	single protein format	Homo sapiens	None	None	None	None	CHEMBL267	Tyrosine-protein kinase SRC	Homo sapiens	SINGLE PROTEIN	CHEMBL1146015	1	Scientific Literature	Bioorg. Med. Chem. Lett.	2006	None
CHEMBL450675	BONDUCELLIN	0	282.30	0	3.06	17	COc1ccc(/C=C2\COc3cc(O)ccc3C2=O)cc1	Inhibition	'='	0.0	%				UO_0000187					False	CHEMBL986511	Inhibition of c-Src at 10 uM by ELISA	B	BAO_0000357	single protein format	None	None	None	None	None	CHEMBL267	Tyrosine-protein kinase SRC	Homo sapiens	SINGLE PROTEIN	CHEMBL1155833	1	Scientific Literature	J. Med. Chem.	2008	None
CHEMBL1095626		0	437.50	0	2.32	24a	COC(=O)N1CCC(n2ncc3c(N4CCOCC4)nc(-c4ccc(N)cc4)nc32)CC1	IC50	'>'	50000.0	nM				UO_0000065					False	CHEMBL1104652	Inhibition of SRC	B	BAO_0000357	single protein format	None	None	None	None	None	CHEMBL267	Tyrosine-protein kinase SRC	Homo sapiens	SINGLE PROTEIN	CHEMBL1157009	1	Scientific Literature	J. Med. Chem.	2009	None
CHEMBL2205394		0	242.23	0	-0.79	8h	OC[C@H]1O[C@@H](Oc2ccc(O)cc2)[C@H](O)[C@@H]1O	IC50	'='	272100.0	nM		Outside typical range		UO_0000065					False	CHEMBL2210030	Inhibition of GST-tagged c-Src preincubated for 30 mins measured after 60 mins	B	BAO_0000357	single protein format	None	None	None	None	None	CHEMBL267	Tyrosine-protein kinase SRC	Homo sapiens	SINGLE PROTEIN	CHEMBL2203061	1	Scientific Literature	Bioorg. Med. Chem.	2012	None
CHEMBL2205389		0	240.25	0	-0.19	9e	Cc1ccc(O[C@H]2O[C@H](CO)[C@@H](O)[C@H]2O)cc1	IC50						Not Determined						False	CHEMBL2210030	Inhibition of GST-tagged c-Src preincubated for 30 mins measured after 60 mins	B	BAO_0000357	single protein format	None	None	None	None	None	CHEMBL267	Tyrosine-protein kinase SRC	Homo sapiens	SINGLE PROTEIN	CHEMBL2203061	1	Scientific Literature	Bioorg. Med. Chem.	2012	None
CHEMBL541995		0	324.29	0	2.49	3	O=C1C(O)=C(c2ccc(O)c(O)c2)C(=O)C(O)=C1c1ccccc1	IC50	'='	14500.0	nM	4.84			UO_0000065	14.92	0.28	2.35	4.21	False	CHEMBL974769	Inhibition of His-tagged human src kinase expressed in Sf9 cells by DELFIA assay	B	BAO_0000219	cell-based format	Homo sapiens	None	None	Sf9	None	CHEMBL267	Tyrosine-protein kinase SRC	Homo sapiens	SINGLE PROTEIN	CHEMBL1158694	1	Scientific Literature	J. Nat. Prod.	2005	CHEMBL3308860
CHEMBL230232		0	472.71	1	5.14	51	N#Cc1cnc2c(Br)cc(NCc3c[nH]nn3)cc2c1Nc1ccc(F)c(Cl)c1	IC50	'='	40800.0	nM	4.39			UO_0000065	9.29	0.21	-0.75	4.29	False	CHEMBL896202	Inhibition of Src	B	BAO_0000357	single protein format	Homo sapiens	None	None	None	None	CHEMBL267	Tyrosine-protein kinase SRC	Homo sapiens	SINGLE PROTEIN	CHEMBL1148782	1	Scientific Literature	J. Med. Chem.	2007	None
CHEMBL436817		0	427.27	1	5.63	11	N#Cc1cnc2c(Cl)cc(NCc3cnc[nH]3)cc2c1Nc1ccc(F)c(Cl)c1	IC50	'='	19900.0	nM	4.70			UO_0000065	11.00	0.22	-0.93	5.26	False	CHEMBL896202	Inhibition of Src	B	BAO_0000357	single protein format	Homo sapiens	None	None	None	None	CHEMBL267	Tyrosine-protein kinase SRC	Homo sapiens	SINGLE PROTEIN	CHEMBL1148782	1	Scientific Literature	J. Med. Chem.	2007	None
CHEMBL539739		0	516.46	3	1.96	3m	CC(C)(C)OC(=O)N[C@@H](CC(N)=O)C(=O)Oc1c(-c2ccc(O)c(O)c2)oc2cc(O)cc(O)c2c1=O	Inhibition	'='	50.8	%				UO_0000187					False	CHEMBL1029457	Inhibition of Src at 10 uM	B	BAO_0000357	single protein format	None	None	None	None	None	CHEMBL267	Tyrosine-protein kinase SRC	Homo sapiens	SINGLE PROTEIN	CHEMBL1158361	1	Scientific Literature	Eur. J. Med. Chem.	2009	None
CHEMBL406845		0	301.78	0	3.48	PP2	CC(C)(C)n1nc(-c2ccc(Cl)cc2)c2c(N)ncnc21	Inhibition	'='	99.0	%				UO_0000187					True	CHEMBL1029457	Inhibition of Src at 10 uM	B	BAO_0000357	single protein format	None	None	None	None	None	CHEMBL267	Tyrosine-protein kinase SRC	Homo sapiens	SINGLE PROTEIN	CHEMBL1158361	1	Scientific Literature	Eur. J. Med. Chem.	2009	None
CHEMBL56109		0	527.69	1	1.84	3o	CNS(=O)(=O)c1ccc2c(c1)/C(=C/c1[nH]c3c(c1CCCN1CCN(CCO)CC1)CCCC3)C(=O)N2	IC50	'='	3000.0	nM	5.52			UO_0000065	10.47	0.20	3.68	4.69	False	CHEMBL805372	Inhibitory activity against cellular Src protein tyrosine kinase using the actin ring assay	B	BAO_0000357	single protein format	None	None	None	None	None	CHEMBL267	Tyrosine-protein kinase SRC	Homo sapiens	SINGLE PROTEIN	CHEMBL1146690	1	Scientific Literature	Bioorg. Med. Chem. Lett.	2004	None
CHEMBL49596		0	321.17	0	2.88	1	Cn1c(=O)c(-c2c(Cl)cccc2Cl)cc2cnc(N)nc21	log(10^6/IC50)	'='	3.59										False	CHEMBL929919	Inhibition of cSrc	B	BAO_0000357	single protein format	None	None	None	None	None	CHEMBL267	Tyrosine-protein kinase SRC	Homo sapiens	SINGLE PROTEIN	CHEMBL1143173	1	Scientific Literature	Bioorg. Med. Chem.	2008	None
CHEMBL462527		0	435.43	0	4.80	27	O=C(Nc1cccc(C(F)(F)F)c1)c1nscc1NCCc1ccc2c(c1)OCO2	Inhibition	'<'	30.0	%				UO_0000187					False	CHEMBL1034907	Inhibition of Src at 10 uM by HTRF assay	B	BAO_0000357	single protein format	None	None	None	None	None	CHEMBL267	Tyrosine-protein kinase SRC	Homo sapiens	SINGLE PROTEIN	CHEMBL1136839	1	Scientific Literature	Bioorg. Med. Chem. Lett.	2009	None
CHEMBL454868		0	428.44	0	4.93	10d	CP(C)(=O)c1ccc(Nc2ncnc3c2ncn3/C=C/c2cccc3[nH]ccc23)cc1	IC50	'='	198.0	nM	6.70			UO_0000065	15.65	0.30	1.77	7.58	True	CHEMBL976274	Inhibition of human Src kinase by TR-FRET assay	B	BAO_0000357	single protein format	Homo sapiens	None	None	None	None	CHEMBL267	Tyrosine-protein kinase SRC	Homo sapiens	SINGLE PROTEIN	CHEMBL1139396	1	Scientific Literature	Bioorg. Med. Chem. Lett.	2008	None
CHEMBL322689		0	447.32	1	5.21	16	COCCOc1cc2c(cc1OC)Cc1c(Nc3ccc(Cl)cc3Cl)ncnc1N2	IC50	'='	16.0	nM	7.80			UO_0000065	17.43	0.35	2.59	10.06	False	CHEMBL805895	Inhibition of Src protein tyrosine kinase	B	BAO_0000357	single protein format	None	None	None	None	None	CHEMBL267	Tyrosine-protein kinase SRC	Homo sapiens	SINGLE PROTEIN	CHEMBL1136195	1	Scientific Literature	Bioorg. Med. Chem. Lett.	2003	None
CHEMBL322689		0	447.32	1	5.21	16	COCCOc1cc2c(cc1OC)Cc1c(Nc3ccc(Cl)cc3Cl)ncnc1N2	IC50	'='	120.0	nM	6.92			UO_0000065					False	CHEMBL808216	Inhibition of Src protein tyrosine kinase dependent cellular proliferation	F	BAO_0000019	assay format	None	None	None	None	None	CHEMBL267	Tyrosine-protein kinase SRC	Homo sapiens	SINGLE PROTEIN	CHEMBL1136195	1	Scientific Literature	Bioorg. Med. Chem. Lett.	2003	None
CHEMBL404115		0	381.48	1	5.29	2	CC[C@@H](C)Nc1nc2ccc(-c3c(-c4ccccc4F)n[nH]c3N)cc2s1	Inhibition	'<='	20.0	%				UO_0000187					False	CHEMBL928839	Inhibition of Src at 10 uM	B	BAO_0000357	single protein format	None	None	None	None	None	CHEMBL267	Tyrosine-protein kinase SRC	Homo sapiens	SINGLE PROTEIN	CHEMBL1141535	1	Scientific Literature	Bioorg. Med. Chem. Lett.	2008	None
CHEMBL24720	ALPHA HYDROXY BENZYLPHOSPHONATE	0	188.12	0	0.86	3a	O=P(O)(O)C(O)c1ccccc1	IC50	'>'	10000000.0	nM		Outside typical range		UO_0000065					False	CHEMBL808038	The compound was evaluated for its binding affinity towards phosphotyrosine binding pocket of Src protein tyrosine kinase SH2 domain	B	BAO_0000357	single protein format	None	None	None	None	None	CHEMBL267	Tyrosine-protein kinase SRC	Homo sapiens	SINGLE PROTEIN	CHEMBL1135868	1	Scientific Literature	Bioorg. Med. Chem. Lett.	2002	None
CHEMBL1088679		0	499.40	1	5.52	9a	COc1cc(Nc2c(C#N)cnc3cc(/C=C/CN4CCOCC4)c(OC)cc23)c(Cl)cc1Cl	IC50	'='	260.0	nM	6.58			UO_0000065	13.19	0.26	1.07	8.27	False	CHEMBL1105694	Inhibition of Src-mediated cell proliferation in rat Rat-2 fibroblasts after 4 days by MTS assay	B	BAO_0000019	assay format	None	None	None	None	None	CHEMBL267	Tyrosine-protein kinase SRC	Homo sapiens	SINGLE PROTEIN	CHEMBL1157919	1	Scientific Literature	Bioorg. Med. Chem. Lett.	2010	None
CHEMBL2333444		0	410.54	0	4.14	30	CN1c2ccc(NCc3ccc(C(C)(C)C)cc3)cc2-c2c(cnn2C)S1(=O)=O	IC50	'>'	10000.0	nM				UO_0000065					False	CHEMBL2345798	Inhibition of Src (unknown origin)	B	BAO_0000357	single protein format	Homo sapiens	None	None	None	None	CHEMBL267	Tyrosine-protein kinase SRC	Homo sapiens	SINGLE PROTEIN	CHEMBL2331389	1	Scientific Literature	Bioorg. Med. Chem. Lett.	2013	None
CHEMBL72338		0	363.37	0	3.89	9aa	O=C(CCc1ccccc1)n1c2cc(O)c(O)cc2c2ccc(O)c(O)c21	IC50	'='	400.0	nM	6.40			UO_0000065	17.61	0.32	2.51	6.22	False	CHEMBL816866	Tested for in vitro inhibitory activity against tyrosine protein kinase pp60 c-src	B	BAO_0000357	single protein format	None	None	None	None	None	CHEMBL267	Tyrosine-protein kinase SRC	Homo sapiens	SINGLE PROTEIN	CHEMBL1127577	1	Scientific Literature	J. Med. Chem.	1994	None
CHEMBL434369		0	431.54	0	4.33	12k	CCN(CC)CCNc1cc(Nc2cc(O)ccc2C)nc(-n2cnc3ccccc32)n1	IC50	'='	162.0	nM	6.79			UO_0000065	15.74	0.29	2.46	7.45	False	CHEMBL908549	Inhibition of human recombinant Src by ProFlour assay	B	BAO_0000357	single protein format	Homo sapiens	None	None	None	None	CHEMBL267	Tyrosine-protein kinase SRC	Homo sapiens	SINGLE PROTEIN	CHEMBL1146149	1	Scientific Literature	Bioorg. Med. Chem. Lett.	2006	None
CHEMBL295806		0	492.48	0	4.01	6b	O=C(OC1CCCC1Cc1ccc(O)cc1)c1cc(O)c(C(=O)c2c(O)cccc2C(=O)O)c(O)c1	IC50	'>'	12500.0	nM				UO_0000065					False	CHEMBL807850	Inhibition of src Protein Tyrosine Kinase	B	BAO_0000357	single protein format	None	None	None	None	None	CHEMBL267	Tyrosine-protein kinase SRC	Homo sapiens	SINGLE PROTEIN	CHEMBL1129461	1	Scientific Literature	J. Med. Chem.	1996	None
CHEMBL82431		0	364.45	0	3.81	16	Cc1cccc(-c2cc3cnc(N)nc3nc2NC(=O)NC(C)(C)C)c1C	IC50	'='	4170.0	nM	5.38			UO_0000065	14.76	0.27	1.57	5.08	False	CHEMBL823440	Inhibitory activity against cytosolic c-Src	B	BAO_0000357	single protein format	None	None	None	None	None	CHEMBL267	Tyrosine-protein kinase SRC	Homo sapiens	SINGLE PROTEIN	CHEMBL1130533	1	Scientific Literature	Bioorg. Med. Chem. Lett.	1997	None
CHEMBL306081		0	272.74	0	3.97	13	Cc1[nH]c2ncnc(Nc3cccc(Cl)c3)c2c1C	IC50	'>'	100000.0	nM				UO_0000065					False	CHEMBL822805	Inhibition of tyrosine kinase c-Src	B	BAO_0000357	single protein format	None	None	None	None	None	CHEMBL267	Tyrosine-protein kinase SRC	Homo sapiens	SINGLE PROTEIN	CHEMBL1129072	1	Scientific Literature	J. Med. Chem.	1996	None
CHEMBL400211		0	430.36	1	5.93	18	CSc1nc(Nc2cccc(Cl)c2)c2cnn(CC(Cl)c3ccccc3)c2n1	Ki	'='	600.0	nM	6.22			UO_0000065	14.46	0.30	0.29	11.18	True	CHEMBL899855	Inhibition of human recombinant Src	B	BAO_0000357	single protein format	Homo sapiens	None	None	None	None	CHEMBL267	Tyrosine-protein kinase SRC	Homo sapiens	SINGLE PROTEIN	CHEMBL1137614	1	Scientific Literature	J. Med. Chem.	2007	None
CHEMBL241540		0	427.94	1	5.28	15	CSc1nc(NCc2ccc(F)cc2)c2cnn(CC(Cl)c3ccccc3)c2n1	Ki	'='	4600.0	nM	5.34			UO_0000065	12.47	0.25	0.06	9.59	True	CHEMBL899855	Inhibition of human recombinant Src	B	BAO_0000357	single protein format	Homo sapiens	None	None	None	None	CHEMBL267	Tyrosine-protein kinase SRC	Homo sapiens	SINGLE PROTEIN	CHEMBL1137614	1	Scientific Literature	J. Med. Chem.	2007	None
CHEMBL235756		0	441.96	1	5.32	2	CSc1nc(NCCc2cccc(F)c2)c2cnn(CC(Cl)c3ccccc3)c2n1	Ki	'='	13000.0	nM	4.89			UO_0000065	11.06	0.22	-0.43	8.78	True	CHEMBL899855	Inhibition of human recombinant Src	B	BAO_0000357	single protein format	Homo sapiens	None	None	None	None	CHEMBL267	Tyrosine-protein kinase SRC	Homo sapiens	SINGLE PROTEIN	CHEMBL1137614	1	Scientific Literature	J. Med. Chem.	2007	None
CHEMBL241749		0	444.39	1	5.79	16	CSc1nc(NCc2ccccc2)c2cnn(CC(Cl)c3ccc(Cl)cc3)c2n1	Ki	'='	3000.0	nM	5.52			UO_0000065	12.43	0.26	-0.27	9.93	True	CHEMBL899855	Inhibition of human recombinant Src	B	BAO_0000357	single protein format	Homo sapiens	None	None	None	None	CHEMBL267	Tyrosine-protein kinase SRC	Homo sapiens	SINGLE PROTEIN	CHEMBL1137614	1	Scientific Literature	J. Med. Chem.	2007	None
CHEMBL307982		0	344.42	1	5.05	5	CC(C)n1cc(-c2ccc(Oc3ccccc3)cc2)c2c(N)ncnc21	IC50	'='	48.0	nM	7.32			UO_0000065	21.25	0.38	2.27	11.10	False	CHEMBL844999	Inhibition of src at 5 mM ATP	B	BAO_0000357	single protein format	Homo sapiens	None	None	None	None	CHEMBL267	Tyrosine-protein kinase SRC	Homo sapiens	SINGLE PROTEIN	CHEMBL1132739	1	Scientific Literature	Bioorg. Med. Chem. Lett.	2000	None
CHEMBL132089		0	305.17	0	3.77	9	Nc1cc2nc(N)c(-c3c(Cl)cccc3Cl)cc2cn1	IC50	'='	680.0	nM	6.17			UO_0000065	20.21	0.42	2.40	7.93	False	CHEMBL818901	Inhibition of the phosphorylation of a random glutamate-tyrosine (4:1) copolymer by isolated avian c-Src protein.	B	BAO_0000357	single protein format	Aves	None	None	None	None	CHEMBL267	Tyrosine-protein kinase SRC	Homo sapiens	SINGLE PROTEIN	CHEMBL1133506	1	Scientific Literature	J. Med. Chem.	2000	None
CHEMBL24811		0	298.28	0	3.58	2b	O=Cc1ccccc1OP(=O)(O)OCC1CCCCC1	IC50	'='	2300000.0	nM		Outside typical range		UO_0000065					True	CHEMBL808038	The compound was evaluated for its binding affinity towards phosphotyrosine binding pocket of Src protein tyrosine kinase SH2 domain	B	BAO_0000357	single protein format	None	None	None	None	None	CHEMBL267	Tyrosine-protein kinase SRC	Homo sapiens	SINGLE PROTEIN	CHEMBL1135868	1	Scientific Literature	Bioorg. Med. Chem. Lett.	2002	None
CHEMBL206575		0	406.87	0	4.99	19, BAS01373578	Cc1ccc(N2NC(=O)/C(=C/c3ccc(-c4ccc(C)c(Cl)c4)o3)C2=O)cc1C	Ki	'='	1000.0	nM	6.00			UO_0000065	14.75	0.28	1.01	9.59	False	CHEMBL859156	Binding affinity to human recombinant Src	B	BAO_0000357	single protein format	Homo sapiens	None	None	None	None	CHEMBL267	Tyrosine-protein kinase SRC	Homo sapiens	SINGLE PROTEIN	CHEMBL1148493	1	Scientific Literature	J. Med. Chem.	2006	None
CHEMBL207986		0	435.29	0	4.18	6, BAS0338872	O=C(Nc1nnc(CCc2ccccc2)s1)c1ccccc1I	Ki	'='	2000.0	nM	5.70			UO_0000065	13.09	0.34	1.52	10.38	True	CHEMBL859156	Binding affinity to human recombinant Src	B	BAO_0000357	single protein format	Homo sapiens	None	None	None	None	CHEMBL267	Tyrosine-protein kinase SRC	Homo sapiens	SINGLE PROTEIN	CHEMBL1148493	1	Scientific Literature	J. Med. Chem.	2006	None
CHEMBL168835		0	374.23	1	5.17	2q	COc1cc2ncc(C#N)c(Nc3ccc(Cl)c(Cl)c3)c2cc1OC	IC50	'='	57.0	nM	7.24			UO_0000065	19.36	0.40	2.07	10.78	False	CHEMBL807314	Inhibitory activity against human c-Src Kinase was measured using ELISA assay	B	BAO_0000357	single protein format	None	None	None	None	None	CHEMBL267	Tyrosine-protein kinase SRC	Homo sapiens	SINGLE PROTEIN	CHEMBL1134365	1	Scientific Literature	J. Med. Chem.	2001	None
CHEMBL134191		0	589.59	1	2.41	4h	CC(=O)N[C@@H](Cc1ccc(OP(=O)(O)O)cc1)C(=O)N[C@@H](CCC(N)=O)c1nc(CC2C=CC(C)=CC2(C)C)no1	IC50	'='	312000.0	nM		Outside typical range		UO_0000065					False	CHEMBL806414	Binding affinity against Src SH2 domain	B	BAO_0000357	single protein format	Escherichia coli	None	None	None	None	CHEMBL267	Tyrosine-protein kinase SRC	Homo sapiens	SINGLE PROTEIN	CHEMBL1132280	1	Scientific Literature	J. Med. Chem.	1999	None
CHEMBL133511		0	506.43	1	2.20	5h	CC(=O)N[C@@H](Cc1ccc(OP(=O)(O)O)cc1)C(=O)N[C@@H](C)c1nc(Cc2ccc(F)cc2)no1	IC50	'='	200000.0	nM		Outside typical range		UO_0000065					False	CHEMBL806414	Binding affinity against Src SH2 domain	B	BAO_0000357	single protein format	Escherichia coli	None	None	None	None	CHEMBL267	Tyrosine-protein kinase SRC	Homo sapiens	SINGLE PROTEIN	CHEMBL1132280	1	Scientific Literature	J. Med. Chem.	1999	None
CHEMBL220037		0	392.82	0	4.98	2a	N#Cc1cnc2ccc(NCc3c[nH]cn3)cc2c1Nc1ccc(F)c(Cl)c1	Activity						Not Active						False	CHEMBL898031	Inhibition of Src kinase at 40 uM	B	BAO_0000357	single protein format	None	None	None	None	None	CHEMBL267	Tyrosine-protein kinase SRC	Homo sapiens	SINGLE PROTEIN	CHEMBL1149691	1	Scientific Literature	Bioorg. Med. Chem.	2007	None
CHEMBL168955		0	339.78	0	4.52	2k	COc1cc2ncc(C#N)c(Nc3ccccc3Cl)c2cc1OC	IC50	'='	95.0	nM	7.02			UO_0000065	20.67	0.40	2.50	10.45	False	CHEMBL807314	Inhibitory activity against human c-Src Kinase was measured using ELISA assay	B	BAO_0000357	single protein format	None	None	None	None	None	CHEMBL267	Tyrosine-protein kinase SRC	Homo sapiens	SINGLE PROTEIN	CHEMBL1134365	1	Scientific Literature	J. Med. Chem.	2001	None
CHEMBL343050		0	576.59	2	1.21	21	CC(=O)N[C@@H](Cc1ccc(OP(=O)(O)O)cc1)C(=O)N[C@H](C(=O)N[C@@H](C)C(=O)NCCc1ccccc1)C(C)C	IC50	'='	17800.0	nM	4.75			UO_0000065	8.24	0.16	3.54	2.59	False	CHEMBL768942	Affinity for SH2 domain of src in Sf9 insect cells	B	BAO_0000219	cell-based format	None	None	None	Sf9	None	CHEMBL267	Tyrosine-protein kinase SRC	Homo sapiens	SINGLE PROTEIN	CHEMBL1131295	1	Scientific Literature	J. Med. Chem.	1998	CHEMBL3308860
CHEMBL346770		0	620.71	2	7.33	7x	Cn1c(SSc2c(C(=O)c3ccc(C(=O)O)cc3)c3ccccc3n2C)c(C(=O)c2ccc(C(=O)O)cc2)c2ccccc21	IC50	'='	4000.0	nM	5.40			UO_0000065	8.70	0.17	-1.93	4.55	False	CHEMBL843184	Inhibitory concentration of the against pp60v-src tyrosine kinase obtained from v-src baculovirus-infected insect cells	B	BAO_0000019	assay format	None	None	None	None	None	CHEMBL267	Tyrosine-protein kinase SRC	Homo sapiens	SINGLE PROTEIN	CHEMBL1128344	1	Scientific Literature	J. Med. Chem.	1995	None
CHEMBL158797		0	558.68	2	1.64	7e	Cn1c(SSc2c(C(=O)NCC(O)CO)c3ccccc3n2C)c(C(=O)NCC(O)CO)c2ccccc21	IC50	'='	22500.0	nM	4.65			UO_0000065	8.32	0.17	3.01	3.12	False	CHEMBL843184	Inhibitory concentration of the against pp60v-src tyrosine kinase obtained from v-src baculovirus-infected insect cells	B	BAO_0000019	assay format	None	None	None	None	None	CHEMBL267	Tyrosine-protein kinase SRC	Homo sapiens	SINGLE PROTEIN	CHEMBL1128344	1	Scientific Literature	J. Med. Chem.	1995	None
CHEMBL223971		0	431.52	0	3.36	90	COCCOCC#Cc1cc(-c2n[nH]c3c2Cc2ccc(Cn4cncn4)cc2-3)cs1	IC50	'>'	50000.0	nM				UO_0000065					False	CHEMBL914202	Inhibition of Src	B	BAO_0000357	single protein format	Homo sapiens	None	None	None	None	CHEMBL267	Tyrosine-protein kinase SRC	Homo sapiens	SINGLE PROTEIN	CHEMBL1147155	1	Scientific Literature	J. Med. Chem.	2007	None
CHEMBL345211		0	526.60	1	3.10	7d	Cn1c(SSc2c(C(=O)NCC(=O)O)c3ccccc3n2C)c(C(=O)NCC(=O)O)c2ccccc21	IC50	'='	1000.0	nM	6.00			UO_0000065	11.39	0.23	2.90	4.21	False	CHEMBL843184	Inhibitory concentration of the against pp60v-src tyrosine kinase obtained from v-src baculovirus-infected insect cells	B	BAO_0000019	assay format	None	None	None	None	None	CHEMBL267	Tyrosine-protein kinase SRC	Homo sapiens	SINGLE PROTEIN	CHEMBL1128344	1	Scientific Literature	J. Med. Chem.	1995	None
CHEMBL345622		0	574.78	2	8.10	7u	Cn1c(SSc2c(C(=O)Nc3cccs3)c3ccccc3n2C)c(C(=O)Nc2cccs2)c2ccccc21	IC50	'>'	50000.0	nM				UO_0000065					False	CHEMBL843184	Inhibitory concentration of the against pp60v-src tyrosine kinase obtained from v-src baculovirus-infected insect cells	B	BAO_0000019	assay format	None	None	None	None	None	CHEMBL267	Tyrosine-protein kinase SRC	Homo sapiens	SINGLE PROTEIN	CHEMBL1128344	1	Scientific Literature	J. Med. Chem.	1995	None
CHEMBL291979		0	612.74	2	7.72	10n	Cn1c(SSc2c(C(=O)Nc3ccccc3)c3cc(C#N)ccc3n2C)c(C(=O)Nc2ccccc2)c2cc(C#N)ccc21	IC50	'='	4500.0	nM	5.35			UO_0000065	8.73	0.17	-2.37	4.62	False	CHEMBL843949	Inhibition of tyrosine phosphorylation activity of the pp60v-src tyrosine kinase, protein from v-src baculovirus-infected insect cells	B	BAO_0000019	assay format	None	None	None	None	None	CHEMBL267	Tyrosine-protein kinase SRC	Homo sapiens	SINGLE PROTEIN	CHEMBL1127560	1	Scientific Literature	J. Med. Chem.	1994	None
CHEMBL92361		0	292.29	0	2.56	CGP-029482	O=C(O)Cc1c2ccccc2n2c1[nH]c(=O)c1ccccc12	Activity	'='	80.0	%				UO_0000187					False	CHEMBL1063696	Percent residual c-Src activity in the presence of 10uM inhibitor	B	BAO_0000357	single protein format	None	None	None	None	None	CHEMBL267	Tyrosine-protein kinase SRC	Homo sapiens	SINGLE PROTEIN	CHEMBL1150975	1	Scientific Literature	Biochem. J.	2003	None
CHEMBL248392		0	458.56	0	4.18	29	COc1cc2c(N[C@@H]3C[C@H]3c3ccccc3)c(C#N)cnc2cc1OCCCN1CCOCC1	Ki	'='	45.0	nM	7.35			UO_0000065	16.02	0.30	3.17	9.22	False	CHEMBL923927	Inhibition of SRC	B	BAO_0000357	single protein format	None	None	None	None	None	CHEMBL267	Tyrosine-protein kinase SRC	Homo sapiens	SINGLE PROTEIN	CHEMBL1140464	1	Scientific Literature	Bioorg. Med. Chem. Lett.	2007	None
CHEMBL70750		0	321.33	0	3.67	9d	Oc1cc2c3cc(O)c(O)cc3n(Cc3ccccc3)c2cc1O	IC50	'='	7000.0	nM	5.16			UO_0000065	16.04	0.29	1.48	6.00	False	CHEMBL816866	Tested for in vitro inhibitory activity against tyrosine protein kinase pp60 c-src	B	BAO_0000357	single protein format	None	None	None	None	None	CHEMBL267	Tyrosine-protein kinase SRC	Homo sapiens	SINGLE PROTEIN	CHEMBL1127577	1	Scientific Literature	J. Med. Chem.	1994	None
CHEMBL451544		0	232.21	0	0.41	12	O=C(O)C(c1ccc(O)cc1)S(=O)(=O)O	IC50	'='	190000.0	nM	3.72			UO_0000065	16.03	0.34	3.31	3.33	False	CHEMBL809534	Binding affinity towards Src protein tyrosine kinase SH2 domain protein using scintillation proximity binding assay (SPA)	B	BAO_0000357	single protein format	None	None	None	None	None	CHEMBL267	Tyrosine-protein kinase SRC	Homo sapiens	SINGLE PROTEIN	CHEMBL1135454	1	Scientific Literature	J. Med. Chem.	2002	None
CHEMBL23794		0	674.60	2	-0.48	pYEEI	CC[C@H](C)[C@H](NC(=O)[C@H](CCC(=O)O)NC(=O)[C@H](CCC(=O)O)NC(=O)[C@H](Cc1ccc(OP(=O)(O)O)cc1)NC(C)=O)C(=O)O	IC50	'='	9.0	nM	8.05			UO_0000065	11.93	0.24	8.53	2.73	False	CHEMBL809531	Binding affinity for Src protein tyrosine kinase SH2 domain using surface plasmon resonance (SPR) assay	B	BAO_0000357	single protein format	None	None	None	None	None	CHEMBL267	Tyrosine-protein kinase SRC	Homo sapiens	SINGLE PROTEIN	CHEMBL1135454	1	Scientific Literature	J. Med. Chem.	2002	None
CHEMBL1095627		0	479.59	0	3.48	24c	CC(C)(C)OC(=O)N1CCC(n2ncc3c(N4CCOCC4)nc(-c4ccc(N)cc4)nc32)CC1	IC50	'>'	50000.0	nM				UO_0000065					False	CHEMBL1104652	Inhibition of SRC	B	BAO_0000357	single protein format	None	None	None	None	None	CHEMBL267	Tyrosine-protein kinase SRC	Homo sapiens	SINGLE PROTEIN	CHEMBL1157009	1	Scientific Literature	J. Med. Chem.	2009	None
CHEMBL2371237		0	673.61	2	-1.08	Ac-pYEEI-NH2	CC(=O)N[C@@H](Cc1ccc(OP(=O)(O)O)cc1)C(=O)N[C@@H](CCC(=O)O)C(=O)N[C@@H](CCC(=O)O)C(=O)N[C@@H](CC(C)C)C(N)=O	IC50	'='	5000.0	nM	5.30			UO_0000065	7.87	0.16	6.38	1.76	False	CHEMBL806413	Inhibition of binding to Src SH2 domain	B	BAO_0000357	single protein format	None	None	None	None	None	CHEMBL267	Tyrosine-protein kinase SRC	Homo sapiens	SINGLE PROTEIN	CHEMBL1134353	1	Scientific Literature	J. Med. Chem.	2001	None
CHEMBL1088680		0	513.43	2	5.91	9b	COc1cc(Nc2c(C#N)cnc3cc(/C=C/CCN4CCOCC4)c(OC)cc23)c(Cl)cc1Cl	IC50	'='	4.8	nM	8.32			UO_0000065	16.20	0.32	2.41	10.45	False	CHEMBL1105693	Inhibition of human recombinant Src after 70 mins by FRET assay	B	BAO_0000357	single protein format	Homo sapiens	None	None	None	None	CHEMBL267	Tyrosine-protein kinase SRC	Homo sapiens	SINGLE PROTEIN	CHEMBL1157919	1	Scientific Literature	Bioorg. Med. Chem. Lett.	2010	None
CHEMBL100551		0	477.35	1	5.22	12	COCCOc1cc2c(cc1OC)Cc1c(Nc3cc(OC)c(Cl)cc3Cl)ncnc1N2	IC50	'='	28.0	nM	7.55			UO_0000065					False	CHEMBL808216	Inhibition of Src protein tyrosine kinase dependent cellular proliferation	F	BAO_0000019	assay format	None	None	None	None	None	CHEMBL267	Tyrosine-protein kinase SRC	Homo sapiens	SINGLE PROTEIN	CHEMBL1136195	1	Scientific Literature	Bioorg. Med. Chem. Lett.	2003	None
CHEMBL434105		0	425.49	0	2.93	3f	CC(C)(C)OC(=O)N1C[C@H](n2cc(-c3ccc(O)cc3)c3c(N)ncnc32)C[C@@H]1CO	IC50	'='	350.0	nM	6.46			UO_0000065	15.17	0.28	3.53	5.09	False	CHEMBL822437	Inhibition of p60 c-Src tyrosine kinase enzyme activity in liquid-phase tyrosine phosphorylation assay at 830 ng/mL	B	BAO_0000357	single protein format	None	None	None	None	None	CHEMBL267	Tyrosine-protein kinase SRC	Homo sapiens	SINGLE PROTEIN	CHEMBL1134003	1	Scientific Literature	Bioorg. Med. Chem. Lett.	2001	None
CHEMBL40798		0	375.93	0	4.74	7d	CCCCNc1nc(SC)nc2c1cnn2CC(Cl)c1ccccc1	Ki	'='	1700.0	nM	5.77			UO_0000065	15.35	0.32	1.03	10.37	False	CHEMBL962772	Inhibition of human recombinant c-Src by filter-binding assay	B	BAO_0000357	single protein format	Homo sapiens	None	None	None	None	CHEMBL267	Tyrosine-protein kinase SRC	Homo sapiens	SINGLE PROTEIN	CHEMBL1140987	1	Scientific Literature	Eur. J. Med. Chem.	2008	None
CHEMBL443929		0	379.89	0	4.49	8b	CCCNc1nc(SC)nc2c1cnn2CC(Cl)c1ccc(F)cc1	Ki	'='	2610.0	nM	5.58			UO_0000065	14.70	0.31	1.09	10.04	False	CHEMBL962772	Inhibition of human recombinant c-Src by filter-binding assay	B	BAO_0000357	single protein format	Homo sapiens	None	None	None	None	CHEMBL267	Tyrosine-protein kinase SRC	Homo sapiens	SINGLE PROTEIN	CHEMBL1140987	1	Scientific Literature	Eur. J. Med. Chem.	2008	None
CHEMBL454119		0	393.92	0	4.88	8c	CCCCNc1nc(SC)nc2c1cnn2CC(Cl)c1ccc(F)cc1	Ki	'='	5020.0	nM	5.30			UO_0000065	13.45	0.28	0.42	9.53	False	CHEMBL962772	Inhibition of human recombinant c-Src by filter-binding assay	B	BAO_0000357	single protein format	Homo sapiens	None	None	None	None	CHEMBL267	Tyrosine-protein kinase SRC	Homo sapiens	SINGLE PROTEIN	CHEMBL1140987	1	Scientific Literature	Eur. J. Med. Chem.	2008	None
CHEMBL473726		0	406.92	0	4.48	10c	CN(C)c1nc(NCc2ccccc2)c2cnn(CC(Cl)c3ccccc3)c2n1	Ki	'='	4220.0	nM	5.38			UO_0000065	13.21	0.25	0.89	9.13	False	CHEMBL962772	Inhibition of human recombinant c-Src by filter-binding assay	B	BAO_0000357	single protein format	Homo sapiens	None	None	None	None	CHEMBL267	Tyrosine-protein kinase SRC	Homo sapiens	SINGLE PROTEIN	CHEMBL1140987	1	Scientific Literature	Eur. J. Med. Chem.	2008	None
CHEMBL280763		0	494.48	0	4.14	27	O=C(N[C@H]1CCCCN(Cc2ccc(-c3ccccc3)cc2)C1=O)c1ccc(OP(=O)(O)O)cc1	IC50	'='	1500.0	nM	5.82			UO_0000065	11.78	0.23	1.68	5.01	False	CHEMBL823232	Binding affinity towards p60 Src tyrosine kinase using scintillation proximity assay	B	BAO_0000357	single protein format	None	None	None	None	None	CHEMBL267	Tyrosine-protein kinase SRC	Homo sapiens	SINGLE PROTEIN	CHEMBL1135878	1	Scientific Literature	Bioorg. Med. Chem. Lett.	2002	None
CHEMBL352619		0	409.49	0	3.87	4e	COc1ccc(-c2cn(C3CCN(C(=O)OC(C)(C)C)C3)c3ncnc(N)c23)cc1	IC50	'='	400.0	nM	6.40			UO_0000065	15.62	0.29	2.53	6.70	False	CHEMBL822437	Inhibition of p60 c-Src tyrosine kinase enzyme activity in liquid-phase tyrosine phosphorylation assay at 830 ng/mL	B	BAO_0000357	single protein format	None	None	None	None	None	CHEMBL267	Tyrosine-protein kinase SRC	Homo sapiens	SINGLE PROTEIN	CHEMBL1134003	1	Scientific Literature	Bioorg. Med. Chem. Lett.	2001	None
CHEMBL285441		0	622.64	1	3.00	13	CC(=O)N[C@@H](Cc1ccc(OP(=O)(O)O)cc1)C(=O)N[C@H]1CSCCN(Cc2ccc(-c3ccccc3C#N)cc2)C1=O	IC50	'='	315.0	nM	6.50			UO_0000065	10.44	0.21	3.50	3.85	False	CHEMBL823232	Binding affinity towards p60 Src tyrosine kinase using scintillation proximity assay	B	BAO_0000357	single protein format	None	None	None	None	None	CHEMBL267	Tyrosine-protein kinase SRC	Homo sapiens	SINGLE PROTEIN	CHEMBL1135878	1	Scientific Literature	Bioorg. Med. Chem. Lett.	2002	None
CHEMBL288311		0	302.22	0	-0.31	(L)-1	CC(=O)N[C@@H](Cc1ccc(OP(=O)(O)O)cc1)C(N)=O	ID50	'='	1.0	mM		Non standard unit for type		UO_0000063					False	CHEMBL809574	In vitro binding to Src SH2 domain	B	BAO_0000357	single protein format	None	None	None	None	None	CHEMBL267	Tyrosine-protein kinase SRC	Homo sapiens	SINGLE PROTEIN	CHEMBL1128673	1	Scientific Literature	J. Med. Chem.	1995	None
CHEMBL26131		0	593.62	1	3.88	14	CC(=O)N[C@@H](Cc1ccc(OP(=O)(O)O)cc1)C(=O)N[C@H]1CCCCN(Cc2ccc(-c3ccc(C)cc3)cc2)C1=O	IC50	'='	2160.0	nM	5.67			UO_0000065	9.54	0.18	1.79	3.90	False	CHEMBL823232	Binding affinity towards p60 Src tyrosine kinase using scintillation proximity assay	B	BAO_0000357	single protein format	None	None	None	None	None	CHEMBL267	Tyrosine-protein kinase SRC	Homo sapiens	SINGLE PROTEIN	CHEMBL1135878	1	Scientific Literature	Bioorg. Med. Chem. Lett.	2002	None
CHEMBL210390		0	409.49	0	4.31	10y	Nc1cc2cc(-c3cncc(OC[C@@H](N)Cc4c[nH]c5ccccc45)c3)ccc2cn1	IC50	'='	480.0	nM	6.32			UO_0000065	15.43	0.28	2.01	6.14	False	CHEMBL861330	Inhibition of SRC at 5 uM ATP	B	BAO_0000357	single protein format	Homo sapiens	None	None	None	None	CHEMBL267	Tyrosine-protein kinase SRC	Homo sapiens	SINGLE PROTEIN	CHEMBL1147830	1	Scientific Literature	Bioorg. Med. Chem. Lett.	2006	None
CHEMBL207471		0	245.67	0	2.21	PP2	Nc1[nH]cnc2nnc(-c3ccc(Cl)cc3)c1-2	Ki	'='	500.0	nM	6.30			UO_0000065	25.65	0.51	4.09	7.83	False	CHEMBL859156	Binding affinity to human recombinant Src	B	BAO_0000357	single protein format	Homo sapiens	None	None	None	None	CHEMBL267	Tyrosine-protein kinase SRC	Homo sapiens	SINGLE PROTEIN	CHEMBL1148493	1	Scientific Literature	J. Med. Chem.	2006	None
CHEMBL378903		0	309.39	0	3.58	4, BAS0338868	O=C(Nc1nnc(CCc2ccccc2)s1)c1ccccc1	Ki	'='	2900.0	nM	5.54			UO_0000065	17.90	0.34	1.96	10.09	True	CHEMBL859156	Binding affinity to human recombinant Src	B	BAO_0000357	single protein format	Homo sapiens	None	None	None	None	CHEMBL267	Tyrosine-protein kinase SRC	Homo sapiens	SINGLE PROTEIN	CHEMBL1148493	1	Scientific Literature	J. Med. Chem.	2006	None
CHEMBL204342		0	367.48	0	3.40	4a	CCSc1nc(N2CCOCC2)c2cnn(/C=C\c3ccccc3)c2n1	Ki						Not Active						False	CHEMBL864338	Inhibitory activity against Src in cell free assay	B	BAO_0000357	single protein format	Homo sapiens	None	None	None	None	CHEMBL267	Tyrosine-protein kinase SRC	Homo sapiens	SINGLE PROTEIN	CHEMBL1138181	1	Scientific Literature	J. Med. Chem.	2006	None
CHEMBL518166		0	510.54	2	6.25	12j	Cc1cccc(C)c1/C=C/n1cnc2c(Nc3ccc(P(C)(C)=O)cc3)nc(Oc3cccnc3)nc21	IC50	'<'	0.46	nM				UO_0000065					False	CHEMBL976274	Inhibition of human Src kinase by TR-FRET assay	B	BAO_0000357	single protein format	Homo sapiens	None	None	None	None	CHEMBL267	Tyrosine-protein kinase SRC	Homo sapiens	SINGLE PROTEIN	CHEMBL1139396	1	Scientific Literature	Bioorg. Med. Chem. Lett.	2008	None
CHEMBL510893		0	443.45	0	4.63	10f	Cc1ccc2[nH]ncc2c1/C=C/n1cnc2c(Nc3ccc(P(C)(C)=O)cc3)ncnc21	IC50	'<'	0.46	nM				UO_0000065					False	CHEMBL976274	Inhibition of human Src kinase by TR-FRET assay	B	BAO_0000357	single protein format	Homo sapiens	None	None	None	None	CHEMBL267	Tyrosine-protein kinase SRC	Homo sapiens	SINGLE PROTEIN	CHEMBL1139396	1	Scientific Literature	Bioorg. Med. Chem. Lett.	2008	None
CHEMBL223873		0	314.39	0	4.76	6a	Cc1cccc(C)c1Nc1ncc(-c2ccccc2)n2cncc12	Inhibition	'='	10.6	%				UO_0000187					False	CHEMBL919724	Inhibition of cSrc in COS7 cells at 1 uM by ELISA	B	BAO_0000219	cell-based format	Homo sapiens	None	None	COS-7	None	CHEMBL267	Tyrosine-protein kinase SRC	Homo sapiens	SINGLE PROTEIN	CHEMBL1144561	1	Scientific Literature	Bioorg. Med. Chem.	2007	CHEMBL3307648
CHEMBL227753		0	441.58	1	5.48	14c	Cc1cccc(C)c1Nc1ncc(-c2ccc(OCC3CCCN(C)C3)cc2)n2cncc12	IC50	'='	20.0	nM	7.70			UO_0000065	17.44	0.32	2.22	14.08	False	CHEMBL918284	Inhibition of cSrc by coupled spectrophotometric enzyme assay	B	BAO_0000357	single protein format	Homo sapiens	None	None	None	None	CHEMBL267	Tyrosine-protein kinase SRC	Homo sapiens	SINGLE PROTEIN	CHEMBL1144561	1	Scientific Literature	Bioorg. Med. Chem.	2007	None
CHEMBL3392187		0	469.06	0	4.57	13a	Cc1cccc(C)c1Nc1ncc(-c2ccc(CN3CCN(C)CC3)s2)n2cncc12.Cl	Inhibition	'='	28.7	%				UO_0000187					False	CHEMBL919724	Inhibition of cSrc in COS7 cells at 1 uM by ELISA	B	BAO_0000219	cell-based format	Homo sapiens	None	None	COS-7	None	CHEMBL267	Tyrosine-protein kinase SRC	Homo sapiens	SINGLE PROTEIN	CHEMBL1144561	1	Scientific Literature	Bioorg. Med. Chem.	2007	CHEMBL3307648
CHEMBL534947		0	464.01	1	5.23	14e	Cc1cccc(C)c1Nc1ncc(-c2cccc(OCCN3CCCC3)c2)n2cncc12.Cl	IC50	'='	1000.0	nM	6.00			UO_0000065	14.03	0.26	0.77	10.97	False	CHEMBL919725	Inhibition of cSrc in COS7 cells by ELISA	B	BAO_0000219	cell-based format	Homo sapiens	None	None	COS-7	None	CHEMBL267	Tyrosine-protein kinase SRC	Homo sapiens	SINGLE PROTEIN	CHEMBL1144561	1	Scientific Literature	Bioorg. Med. Chem.	2007	CHEMBL3307648
CHEMBL1087216		0	534.45	2	6.80	6c	COc1cc(Nc2c(C#N)cnc3cc(/C=C/c4cccc(CN(C)C)n4)c(OC)cc23)c(Cl)cc1Cl	IC50	'='	28.0	nM	7.55			UO_0000065	14.13	0.28	0.75	9.07	False	CHEMBL1105694	Inhibition of Src-mediated cell proliferation in rat Rat-2 fibroblasts after 4 days by MTS assay	B	BAO_0000019	assay format	None	None	None	None	None	CHEMBL267	Tyrosine-protein kinase SRC	Homo sapiens	SINGLE PROTEIN	CHEMBL1157919	1	Scientific Literature	Bioorg. Med. Chem. Lett.	2010	None
CHEMBL347161		0	650.74	2	7.37	7n	Cn1c(SSc2c(C(=O)Nc3ccc(C(=O)O)cc3)c3ccccc3n2C)c(C(=O)Nc2ccc(C(=O)O)cc2)c2ccccc21	IC50	'='	4300.0	nM	5.37			UO_0000065	8.25	0.16	-2.00	3.76	False	CHEMBL843184	Inhibitory concentration of the against pp60v-src tyrosine kinase obtained from v-src baculovirus-infected insect cells	B	BAO_0000019	assay format	None	None	None	None	None	CHEMBL267	Tyrosine-protein kinase SRC	Homo sapiens	SINGLE PROTEIN	CHEMBL1128344	1	Scientific Literature	J. Med. Chem.	1995	None
CHEMBL300321		0	438.55	0	3.06	2a	CNS(=O)(=O)c1ccc2c(c1)/C(=C/c1[nH]c3ccccc3c1CCCN(C)C)C(=O)N2	IC50	'='	200.0	nM	6.70			UO_0000065	15.28	0.30	3.64	7.10	False	CHEMBL805371	Inhibitory activity against Src protein tyrosine kinase	B	BAO_0000357	single protein format	None	None	None	None	None	CHEMBL267	Tyrosine-protein kinase SRC	Homo sapiens	SINGLE PROTEIN	CHEMBL1146690	1	Scientific Literature	Bioorg. Med. Chem. Lett.	2004	None
CHEMBL204964		0	400.32	0	4.34	7j	BrC(Cn1ncc2c(N3CCCCCC3)ncnc21)c1ccccc1	Ki						Not Determined						False	CHEMBL864338	Inhibitory activity against Src in cell free assay	B	BAO_0000357	single protein format	Homo sapiens	None	None	None	None	CHEMBL267	Tyrosine-protein kinase SRC	Homo sapiens	SINGLE PROTEIN	CHEMBL1138181	1	Scientific Literature	J. Med. Chem.	2006	None
CHEMBL83847		0	375.93	0	4.37	1c	CCN(CC)c1nc(SC)nc2c1cnn2CC(Cl)c1ccccc1	Ki	'='	500.0	nM	6.30			UO_0000065	16.76	0.34	1.93	13.45	True	CHEMBL864338	Inhibitory activity against Src in cell free assay	B	BAO_0000357	single protein format	Homo sapiens	None	None	None	None	CHEMBL267	Tyrosine-protein kinase SRC	Homo sapiens	SINGLE PROTEIN	CHEMBL1138181	1	Scientific Literature	J. Med. Chem.	2006	None
CHEMBL158805		0	678.79	2	6.73	7h	Cn1c(SSc2c(C(=O)NCc3ccc(C(=O)O)cc3)c3ccccc3n2C)c(C(=O)NCc2ccc(C(=O)O)cc2)c2ccccc21	IC50	'='	800.0	nM	6.10			UO_0000065	8.98	0.17	-0.63	4.27	False	CHEMBL843184	Inhibitory concentration of the against pp60v-src tyrosine kinase obtained from v-src baculovirus-infected insect cells	B	BAO_0000019	assay format	None	None	None	None	None	CHEMBL267	Tyrosine-protein kinase SRC	Homo sapiens	SINGLE PROTEIN	CHEMBL1128344	1	Scientific Literature	J. Med. Chem.	1995	None
CHEMBL41397		0	293.37	0	3.67	5c	CCCCNc1ncnc2c1cnn2/C=C\c1ccccc1	Ki						Not Active						False	CHEMBL864338	Inhibitory activity against Src in cell free assay	B	BAO_0000357	single protein format	Homo sapiens	None	None	None	None	CHEMBL267	Tyrosine-protein kinase SRC	Homo sapiens	SINGLE PROTEIN	CHEMBL1138181	1	Scientific Literature	J. Med. Chem.	2006	None
CHEMBL1085733		0	571.61	2	5.67	4b	CN1CCN(c2ccc(-c3cnn4c(N)c(-c5ccc(NC(=O)c6ccc(C(F)(F)F)cc6)cc5)cnc34)cc2)CC1	IC50	'='	1000.0	nM	6.00			UO_0000065	10.50	0.20	0.33	6.54	False	CHEMBL1120228	Inhibition of SRC	B	BAO_0000357	single protein format	None	None	None	None	None	CHEMBL267	Tyrosine-protein kinase SRC	Homo sapiens	SINGLE PROTEIN	CHEMBL1158604	1	Scientific Literature	Bioorg. Med. Chem. Lett.	2010	None
CHEMBL7052		0	187.20	0	1.93	8	Oc1cc(Nc2ccccc2)ncn1	IC50	'='	1550000.0	nM		Outside typical range		UO_0000065					False	CHEMBL822438	Inhibition of cellular oncogene pp60 c-src	B	BAO_0000357	single protein format	None	None	None	None	None	CHEMBL267	Tyrosine-protein kinase SRC	Homo sapiens	SINGLE PROTEIN	CHEMBL1128884	1	Scientific Literature	Bioorg. Med. Chem. Lett.	1995	None
CHEMBL101917		0	374.23	1	5.17	1a	COc1cc2ncc(C#N)c(Nc3ccc(Cl)cc3Cl)c2cc1OC	IC50	'='	30.0	nM	7.52			UO_0000065	20.10	0.41	2.35	11.20	True	CHEMBL818278	Inhibition against Src kinase	B	BAO_0000357	single protein format	None	None	None	None	None	CHEMBL267	Tyrosine-protein kinase SRC	Homo sapiens	SINGLE PROTEIN	CHEMBL1134270	1	Scientific Literature	J. Med. Chem.	2001	None
CHEMBL98385		0	267.36	0	4.26	13	Cc1cccc(Nc2ncc(-c3ccccc3)s2)n1	Selectivity	'='	760.0										False	CHEMBL806439	Selectivity for Src protein tyrosine kinase over (KDR) kinase insert domain receptor	B	BAO_0000357	single protein format	None	None	None	None	None	CHEMBL267	Tyrosine-protein kinase SRC	Homo sapiens	SINGLE PROTEIN	CHEMBL1146769	1	Scientific Literature	Bioorg. Med. Chem. Lett.	2004	None
CHEMBL388978	STAUROSPORINE	0	466.54	0	4.35	Staurosporine	CN[C@@H]1C[C@H]2O[C@@](C)([C@@H]1OC)n1c3ccccc3c3c4c(c5c6ccccc6n2c5c31)C(=O)NC4	IC50	'='	1920.0	nM	5.72			UO_0000065	12.25	0.22	1.37	8.23	False	CHEMBL868837	Inhibition of SRC kinase at 1.0 mM ATP	B	BAO_0000357	single protein format	Homo sapiens	None	None	None	None	CHEMBL267	Tyrosine-protein kinase SRC	Homo sapiens	SINGLE PROTEIN	CHEMBL1146102	1	Scientific Literature	Bioorg. Med. Chem. Lett.	2006	None
CHEMBL56569		0	428.51	0	1.71	3d	CNS(=O)(=O)c1ccc2c(c1)/C(=C/c1[nH]c3c(c1CCC(N)=O)CCCC3)C(=O)N2	IC50	'='	30.0	nM	7.52			UO_0000065	17.56	0.34	5.81	5.61	False	CHEMBL805371	Inhibitory activity against Src protein tyrosine kinase	B	BAO_0000357	single protein format	None	None	None	None	None	CHEMBL267	Tyrosine-protein kinase SRC	Homo sapiens	SINGLE PROTEIN	CHEMBL1146690	1	Scientific Literature	Bioorg. Med. Chem. Lett.	2004	None
CHEMBL107071		0	334.21	0	3.95	7b	CNc1cc2c(cn1)cc(-c1c(Cl)cccc1Cl)c(=O)n2C	IC50	'='	420.0	nM	6.38			UO_0000065	19.08	0.40	2.43	13.59	False	CHEMBL818902	Inhibitory activity against avian c-Src tyrosine kinase was determined.	B	BAO_0000357	single protein format	Aves	None	None	None	None	CHEMBL267	Tyrosine-protein kinase SRC	Homo sapiens	SINGLE PROTEIN	CHEMBL1133618	1	Scientific Literature	J. Med. Chem.	2000	None
CHEMBL134004		0	668.51	1	4.58	14c	C[C@H](NC(=O)[C@H](Cc1ccc(OP(=O)(O)O)cc1)NC(=O)Cc1ccc(F)c(F)c1)c1nc(Cc2ccc(C(F)(F)F)cc2)no1	IC50	'='	130000.0	nM		Outside typical range		UO_0000065					False	CHEMBL806414	Binding affinity against Src SH2 domain	B	BAO_0000357	single protein format	Escherichia coli	None	None	None	None	CHEMBL267	Tyrosine-protein kinase SRC	Homo sapiens	SINGLE PROTEIN	CHEMBL1132280	1	Scientific Literature	J. Med. Chem.	1999	None
CHEMBL131229		0	671.57	1	4.78	14f	C[C@H](NC(=O)[C@H](Cc1ccc(OP(=O)(O)O)cc1)NC(=O)Cc1c[nH]c2ccccc12)c1nc(Cc2ccc(C(F)(F)F)cc2)no1	IC50	'='	62000.0	nM	4.21			UO_0000065	6.27	0.12	-0.57	2.34	False	CHEMBL806414	Binding affinity against Src SH2 domain	B	BAO_0000357	single protein format	Escherichia coli	None	None	None	None	CHEMBL267	Tyrosine-protein kinase SRC	Homo sapiens	SINGLE PROTEIN	CHEMBL1132280	1	Scientific Literature	J. Med. Chem.	1999	None
CHEMBL358786		0	295.29	0	3.21	2c	O=C(Nc1ccc(O)cc1)c1cc2cccc(O)c2cc1O	Inhibition	'='	60.0	%				UO_0000187					False	CHEMBL823857	Inhibition of human purified recombinant pp60c-src tyrosine kinase at 100 uM	B	BAO_0000357	single protein format	None	None	None	None	None	CHEMBL267	Tyrosine-protein kinase SRC	Homo sapiens	SINGLE PROTEIN	CHEMBL1133076	1	Scientific Literature	Bioorg. Med. Chem. Lett.	2000	None
CHEMBL145062		0	309.32	0	3.51	2j	COc1ccc(NC(=O)c2cc3cccc(O)c3cc2O)cc1	IC50						Not Determined						False	CHEMBL823239	Inhibition of human purified recombinant pp60c-src tyrosine kinase	B	BAO_0000357	single protein format	None	None	None	None	None	CHEMBL267	Tyrosine-protein kinase SRC	Homo sapiens	SINGLE PROTEIN	CHEMBL1133076	1	Scientific Literature	Bioorg. Med. Chem. Lett.	2000	None
CHEMBL288441	BOSUTINIB	4	530.46	2	5.19	1b	COc1cc(Nc2c(C#N)cnc3cc(OCCCN4CCN(C)CC4)c(OC)cc23)c(Cl)cc1Cl	IC50	'='	3.6	nM	8.44			UO_0000065	15.92	0.32	3.25	10.19	True	CHEMBL806430	Enzyme inhibitory activity against recombinant human Src protein tyrosine kinase	B	BAO_0000357	single protein format	None	None	None	None	None	CHEMBL267	Tyrosine-protein kinase SRC	Homo sapiens	SINGLE PROTEIN	CHEMBL1147551	1	Scientific Literature	Bioorg. Med. Chem. Lett.	2004	None
CHEMBL541307		0	406.91	0	1.80	20	CN(C)CC(CNNC(N)=O)C(=O)c1ccc(OCc2ccccc2)cc1.Cl	IC50	'>'	100000.0	nM				UO_0000065					False	CHEMBL816861	In vitro inhibition of the c-src tyrosine kinase activity in A431 membranes using angiotensin II as phosphate acceptor as substrate	B	BAO_0000249	cell membrane format	None	None	None	None	None	CHEMBL267	Tyrosine-protein kinase SRC	Homo sapiens	SINGLE PROTEIN	CHEMBL1128740	1	Scientific Literature	J. Med. Chem.	1995	None
CHEMBL62176		0	282.37	0	3.19	9a	CN1C(=S)C(C(=O)Nc2ccccc2)c2ccccc21	IC50	'='	9700.0	nM	5.01			UO_0000065	17.75	0.34	1.82	15.50	False	CHEMBL843949	Inhibition of tyrosine phosphorylation activity of the pp60v-src tyrosine kinase, protein from v-src baculovirus-infected insect cells	B	BAO_0000019	assay format	None	None	None	None	None	CHEMBL267	Tyrosine-protein kinase SRC	Homo sapiens	SINGLE PROTEIN	CHEMBL1127560	1	Scientific Literature	J. Med. Chem.	1994	None
CHEMBL284997		0	232.13	0	0.94	1h	COC(=O)c1ccc(OP(=O)(O)O)cc1	IC50	'='	4000000.0	nM		Outside typical range		UO_0000065					False	CHEMBL808038	The compound was evaluated for its binding affinity towards phosphotyrosine binding pocket of Src protein tyrosine kinase SH2 domain	B	BAO_0000357	single protein format	None	None	None	None	None	CHEMBL267	Tyrosine-protein kinase SRC	Homo sapiens	SINGLE PROTEIN	CHEMBL1135868	1	Scientific Literature	Bioorg. Med. Chem. Lett.	2002	None
CHEMBL367440		0	916.97	3	-1.71	2	CC(=O)N[C@H]1CSSC[C@@H](C(=O)O)NC(=O)[C@H]2CCCN2C(=O)[C@H](C(C)C)NC(=O)[C@@H](CC(N)=O)NC(=O)[C@H](C(C)C)NC(=O)[C@@H](Cc2ccc(OP(=O)(O)O)cc2)NC1=O	IC50	'='	38000.0	nM	4.42			UO_0000065	4.82	0.10	6.13	1.29	False	CHEMBL809573	Inhibitory activity against binding of Src protein tyrosine kinase SH2 domain to biotinylated EPQY*EEIPI Peptide by ELISA.	B	BAO_0000357	single protein format	None	None	None	None	None	CHEMBL267	Tyrosine-protein kinase SRC	Homo sapiens	SINGLE PROTEIN	CHEMBL1132170	1	Scientific Literature	J. Med. Chem.	1999	None
CHEMBL347160		0	562.72	2	7.31	6g	O=C(NCc1ccccc1)c1c(SSc2[nH]c3ccccc3c2C(=O)NCc2ccccc2)[nH]c2ccccc12	IC50	'='	16300.0	nM	4.79			UO_0000065	8.51	0.16	-2.52	5.33	False	CHEMBL843184	Inhibitory concentration of the against pp60v-src tyrosine kinase obtained from v-src baculovirus-infected insect cells	B	BAO_0000019	assay format	None	None	None	None	None	CHEMBL267	Tyrosine-protein kinase SRC	Homo sapiens	SINGLE PROTEIN	CHEMBL1128344	1	Scientific Literature	J. Med. Chem.	1995	None
CHEMBL207130		0	486.98	0	3.56	32	COc1cc2ncnc(Nc3cccc(Cl)c3F)c2cc1CN(C)C1(C(N)=O)CCN(C)CC1	IC50	'>'	10000.0	nM				UO_0000065					False	CHEMBL870114	Inhibition of Src	B	BAO_0000357	single protein format	Homo sapiens	None	None	None	None	CHEMBL267	Tyrosine-protein kinase SRC	Homo sapiens	SINGLE PROTEIN	CHEMBL1147701	1	Scientific Literature	Bioorg. Med. Chem. Lett.	2006	None
CHEMBL208048		0	445.93	0	4.26	25	COc1cc2ncnc(Nc3cccc(Cl)c3F)c2cc1CN(C(C)C)[C@@H](C)C(N)=O	IC50	'>'	10000.0	nM				UO_0000065					False	CHEMBL870114	Inhibition of Src	B	BAO_0000357	single protein format	Homo sapiens	None	None	None	None	CHEMBL267	Tyrosine-protein kinase SRC	Homo sapiens	SINGLE PROTEIN	CHEMBL1147701	1	Scientific Literature	Bioorg. Med. Chem. Lett.	2006	None
CHEMBL207235		0	459.91	0	3.25	8	COc1cc2ncnc(Nc3cccc(Cl)c3F)c2cc1CN1C[C@H](OC)C[C@@H]1C(N)=O	IC50	'>'	10000.0	nM				UO_0000065					False	CHEMBL870114	Inhibition of Src	B	BAO_0000357	single protein format	Homo sapiens	None	None	None	None	CHEMBL267	Tyrosine-protein kinase SRC	Homo sapiens	SINGLE PROTEIN	CHEMBL1147701	1	Scientific Literature	Bioorg. Med. Chem. Lett.	2006	None
CHEMBL419171		0	563.49	2	6.72	15d	COc1cc(Nc2c(C#N)cnc3cc(-c4cccc(CCN5CCOCC5)c4)c(OC)cc23)c(Cl)cc1Cl	IC50	'='	74.0	nM	7.13			UO_0000065	12.65	0.25	0.41	8.95	False	CHEMBL882727	Inhibitory concentration against Src protein tyrosine kinase	B	BAO_0000357	single protein format	None	None	None	None	None	CHEMBL267	Tyrosine-protein kinase SRC	Homo sapiens	SINGLE PROTEIN	CHEMBL1134917	1	Scientific Literature	Bioorg. Med. Chem. Lett.	2002	None
CHEMBL30432	GW282974X	0	395.47	0	4.23	3B	CN(C)c1cc2c(Nc3ccc4c(cnn4Cc4ccccc4)c3)ncnc2cn1	IC50	'>'	50000.0	nM				UO_0000065					False	CHEMBL806423	Inhibition of Src kinase	B	BAO_0000357	single protein format	None	None	None	None	None	CHEMBL267	Tyrosine-protein kinase SRC	Homo sapiens	SINGLE PROTEIN	CHEMBL1134080	1	Scientific Literature	Bioorg. Med. Chem. Lett.	2001	None
CHEMBL208118		0	417.87	0	3.48	20	COc1cc2ncnc(Nc3cccc(Cl)c3F)c2cc1CN(C)[C@H](C)C(N)=O	IC50	'>'	10000.0	nM				UO_0000065					False	CHEMBL870114	Inhibition of Src	B	BAO_0000357	single protein format	Homo sapiens	None	None	None	None	CHEMBL267	Tyrosine-protein kinase SRC	Homo sapiens	SINGLE PROTEIN	CHEMBL1147701	1	Scientific Literature	Bioorg. Med. Chem. Lett.	2006	None
CHEMBL208292		0	429.88	0	3.62	7	COc1cc2ncnc(Nc3cccc(Cl)c3F)c2cc1CN1CCC[C@@H]1C(N)=O	IC50	'>'	10000.0	nM				UO_0000065					False	CHEMBL870114	Inhibition of Src	B	BAO_0000357	single protein format	Homo sapiens	None	None	None	None	CHEMBL267	Tyrosine-protein kinase SRC	Homo sapiens	SINGLE PROTEIN	CHEMBL1147701	1	Scientific Literature	Bioorg. Med. Chem. Lett.	2006	None
CHEMBL207584		0	429.88	0	3.62	6	COc1cc2ncnc(Nc3cccc(Cl)c3F)c2cc1CN1CCC[C@H]1C(N)=O	IC50	'>'	10000.0	nM				UO_0000065					False	CHEMBL870114	Inhibition of Src	B	BAO_0000357	single protein format	Homo sapiens	None	None	None	None	CHEMBL267	Tyrosine-protein kinase SRC	Homo sapiens	SINGLE PROTEIN	CHEMBL1147701	1	Scientific Literature	Bioorg. Med. Chem. Lett.	2006	None
CHEMBL60391		0	538.50	2	6.64	16	COc1cc(Nc2c(C#N)cnc3cc(-c4cc(CN5CCN(C)CC5)cs4)ccc23)c(Cl)cc1Cl	IC50	'='	3.8	nM	8.42			UO_0000065	15.64	0.32	1.78	13.07	False	CHEMBL806425	Inhibition of Src kinase in yeast-based screen	B	BAO_0000357	single protein format	Saccharomyces cerevisiae	None	None	None	None	CHEMBL267	Tyrosine-protein kinase SRC	Homo sapiens	SINGLE PROTEIN	CHEMBL1135194	1	Scientific Literature	Bioorg. Med. Chem. Lett.	2002	None
CHEMBL1790810		0	600.52	2	-0.96	11	CC[C@@H](C)[C@H](NC(=O)C[C@@H]1NC(=O)[C@H](CCC(=O)O)NC(=O)[C@H](Cc2ccc(OP(=O)(O)O)cc2)NC1=O)C(=O)O	IC50	'='	1500.0	nM	5.82			UO_0000065	9.70	0.19	6.78	2.26	False	CHEMBL821541	Concentration of compound required for inhibiting the binding of the fluorescent probe to the c-Src tyrosine kinase SH2 domain by 50%	B	BAO_0000357	single protein format	None	None	None	None	None	CHEMBL267	Tyrosine-protein kinase SRC	Homo sapiens	SINGLE PROTEIN	CHEMBL1148323	1	Scientific Literature	J. Med. Chem.	2004	None
CHEMBL60200		0	590.77	2	8.59	10i	Cc1ccc2c(c1)c(C(=O)Nc1ccccc1)c(SSc1c(C(=O)Nc3ccccc3)c3cc(C)ccc3n1C)n2C	IC50	'>'	100000.0	nM				UO_0000065					False	CHEMBL843949	Inhibition of tyrosine phosphorylation activity of the pp60v-src tyrosine kinase, protein from v-src baculovirus-infected insect cells	B	BAO_0000019	assay format	None	None	None	None	None	CHEMBL267	Tyrosine-protein kinase SRC	Homo sapiens	SINGLE PROTEIN	CHEMBL1127560	1	Scientific Literature	J. Med. Chem.	1994	None
CHEMBL334891		0	522.88	1	2.71	5b	CC(=O)N[C@@H](Cc1ccc(OP(=O)(O)O)cc1)C(=O)N[C@@H](C)c1nc(Cc2ccc(Cl)cc2)no1	IC50	'='	66000.0	nM	4.18			UO_0000065	8.00	0.16	1.47	2.55	False	CHEMBL806414	Binding affinity against Src SH2 domain	B	BAO_0000357	single protein format	Escherichia coli	None	None	None	None	CHEMBL267	Tyrosine-protein kinase SRC	Homo sapiens	SINGLE PROTEIN	CHEMBL1132280	1	Scientific Literature	J. Med. Chem.	1999	None
CHEMBL142604		0	311.29	0	2.91	2d	O=C(Nc1ccc(O)cc1O)c1cc2cccc(O)c2cc1O	Inhibition	'='	14.0	%				UO_0000187					False	CHEMBL823857	Inhibition of human purified recombinant pp60c-src tyrosine kinase at 100 uM	B	BAO_0000357	single protein format	None	None	None	None	None	CHEMBL267	Tyrosine-protein kinase SRC	Homo sapiens	SINGLE PROTEIN	CHEMBL1133076	1	Scientific Literature	Bioorg. Med. Chem. Lett.	2000	None
CHEMBL316967		0	573.33	1	2.34	12b	CC(=O)N[C@@H](Cc1ccc(OP(=O)(O)O)cc1)C(=O)N[C@@H](CO)c1nc(Cc2ccc(Cl)c(Cl)c2)no1	IC50	'='	75000.0	nM	4.12			UO_0000065	7.19	0.15	1.78	2.24	False	CHEMBL806414	Binding affinity against Src SH2 domain	B	BAO_0000357	single protein format	Escherichia coli	None	None	None	None	CHEMBL267	Tyrosine-protein kinase SRC	Homo sapiens	SINGLE PROTEIN	CHEMBL1132280	1	Scientific Literature	J. Med. Chem.	1999	None
CHEMBL428182		0	535.49	2	0.91	8	CC(=O)N[C@@H](Cc1ccc(OP(=O)(O)O)cc1)C(=O)N[C@@H](CCC(=O)O)C(=O)NCCc1ccccc1	IC50	'='	9100.0	nM	5.04			UO_0000065	9.41	0.19	4.13	2.63	False	CHEMBL808037	Inhibition of [125I]-labeled phosphopeptide binding to a Src protein tyrosine kinase SH2 domain.	B	BAO_0000357	single protein format	None	None	None	None	None	CHEMBL267	Tyrosine-protein kinase SRC	Homo sapiens	SINGLE PROTEIN	CHEMBL1129917	1	Scientific Literature	Bioorg. Med. Chem. Lett.	1997	None
CHEMBL218656		0	455.61	1	6.08	37	CCN(CC)CCOc1ccc(Nc2nnc3cc(-c4c(C)cccc4C)cc(C)c3n2)cc1	IC50	'='	10.0	nM	8.00			UO_0000065	17.56	0.32	1.92	12.66	True	CHEMBL905921	Inhibition of Src	B	BAO_0000357	single protein format	Homo sapiens	None	None	None	None	CHEMBL267	Tyrosine-protein kinase SRC	Homo sapiens	SINGLE PROTEIN	CHEMBL1143794	1	Scientific Literature	Bioorg. Med. Chem. Lett.	2007	None
CHEMBL230509		0	518.64	1	3.61	35	Cc1cc2nc(Nc3ccc(S(=O)(=O)NCCN4CCCC4)cc3)nnc2cc1-c1ccccc1CO	IC50	'='	72.0	nM	7.14			UO_0000065	13.77	0.26	3.53	5.94	True	CHEMBL905921	Inhibition of Src	B	BAO_0000357	single protein format	Homo sapiens	None	None	None	None	CHEMBL267	Tyrosine-protein kinase SRC	Homo sapiens	SINGLE PROTEIN	CHEMBL1143794	1	Scientific Literature	Bioorg. Med. Chem. Lett.	2007	None
CHEMBL230999		0	439.56	1	5.53	13	Cc1cccc(C)c1-c1ccc2nc(Nc3ccc(OCCN4CCCC4)cc3)nnc2c1	IC50	'='	15.0	nM	7.82			UO_0000065	17.80	0.32	2.29	12.39	True	CHEMBL905921	Inhibition of Src	B	BAO_0000357	single protein format	Homo sapiens	None	None	None	None	CHEMBL267	Tyrosine-protein kinase SRC	Homo sapiens	SINGLE PROTEIN	CHEMBL1143794	1	Scientific Literature	Bioorg. Med. Chem. Lett.	2007	None
CHEMBL230793		0	490.01	1	5.88	8	COc1ccc(Cl)cc1-c1cc(C)c2nc(Nc3ccc(OCCN4CCCC4)cc3)nnc2c1	IC50	'='	1200.0	nM	5.92			UO_0000065	12.08	0.23	0.04	8.18	True	CHEMBL905921	Inhibition of Src	B	BAO_0000357	single protein format	Homo sapiens	None	None	None	None	CHEMBL267	Tyrosine-protein kinase SRC	Homo sapiens	SINGLE PROTEIN	CHEMBL1143794	1	Scientific Literature	Bioorg. Med. Chem. Lett.	2007	None
CHEMBL367276		0	781.84	2	0.14	26	CCCCNC(=O)[C@@H]1CCCN1C(=O)[C@@H](NC(=O)[C@H](CC(N)=O)NC(=O)[C@@H](NC(=O)[C@H](Cc1ccc(OP(=O)(O)O)cc1)NC(=O)CC)C(C)C)C(C)C	IC50	'>'	100000.0	nM				UO_0000065					False	CHEMBL809573	Inhibitory activity against binding of Src protein tyrosine kinase SH2 domain to biotinylated EPQY*EEIPI Peptide by ELISA.	B	BAO_0000357	single protein format	None	None	None	None	None	CHEMBL267	Tyrosine-protein kinase SRC	Homo sapiens	SINGLE PROTEIN	CHEMBL1132170	1	Scientific Literature	J. Med. Chem.	1999	None
CHEMBL175225		0	266.13	0	2.94	5d	Oc1cc2cccc[n+]2c2c(Cl)cccc12.[Cl-]	IC50						Not Active						False	CHEMBL843062	Inhibition of p60 c-Src tyrosine kinase (No inhibition)	B	BAO_0000357	single protein format	None	None	None	None	None	CHEMBL267	Tyrosine-protein kinase SRC	Homo sapiens	SINGLE PROTEIN	CHEMBL1130296	1	Scientific Literature	Bioorg. Med. Chem. Lett.	1997	None
CHEMBL46851		0	632.56	2	-0.66	pTyr-Glu-Glu-Ile	CC[C@H](C)[C@H](NC(=O)[C@H](CCC(=O)O)NC(=O)[C@H](CCC(=O)O)NC(=O)[C@@H](N)Cc1ccc(OP(=O)(O)O)cc1)C(=O)O	IC50	'='	5600.0	nM	5.25			UO_0000065	8.30	0.17	5.91	1.80	False	CHEMBL806418	Binding affinity against Src SH2 domain in competitive fluorescence polarization assay	B	BAO_0000357	single protein format	None	None	None	None	None	CHEMBL267	Tyrosine-protein kinase SRC	Homo sapiens	SINGLE PROTEIN	CHEMBL1133687	1	Scientific Literature	J. Med. Chem.	2000	None
CHEMBL397691		0	520.63	1	4.57	33	Cc1cc(F)ccc1-c1cc2nnc(Nc3ccc(S(=O)(=O)NCCN4CCCC4)cc3)nc2cc1C	IC50	'='	20.0	nM	7.70			UO_0000065	14.79	0.28	3.13	7.69	True	CHEMBL905921	Inhibition of Src	B	BAO_0000357	single protein format	Homo sapiens	None	None	None	None	CHEMBL267	Tyrosine-protein kinase SRC	Homo sapiens	SINGLE PROTEIN	CHEMBL1143794	1	Scientific Literature	Bioorg. Med. Chem. Lett.	2007	None
CHEMBL231338		0	556.61	2	5.14	31	Cc1cc2nc(Nc3ccc(S(=O)(=O)NCCN4CCCC4)cc3)nnc2cc1-c1ccccc1C(F)(F)F	IC50	'='	67.0	nM	7.17			UO_0000065	12.89	0.25	2.03	7.17	True	CHEMBL905921	Inhibition of Src	B	BAO_0000357	single protein format	Homo sapiens	None	None	None	None	CHEMBL267	Tyrosine-protein kinase SRC	Homo sapiens	SINGLE PROTEIN	CHEMBL1143794	1	Scientific Literature	Bioorg. Med. Chem. Lett.	2007	None
CHEMBL425997		0	412.52	0	2.45	28	Cc1ccc2nnc(Nc3ccc(S(=O)(=O)NCCN4CCCC4)cc3)nc2c1	IC50	'>'	10000.0	nM				UO_0000065					False	CHEMBL905921	Inhibition of Src	B	BAO_0000357	single protein format	Homo sapiens	None	None	None	None	CHEMBL267	Tyrosine-protein kinase SRC	Homo sapiens	SINGLE PROTEIN	CHEMBL1143794	1	Scientific Literature	Bioorg. Med. Chem. Lett.	2007	None
CHEMBL230918		0	488.62	0	4.12	27	Cc1cc2nc(Nc3ccc(S(=O)(=O)NCCN4CCCC4)cc3)nnc2cc1-c1ccccc1	IC50	'='	315.0	nM	6.50			UO_0000065	13.31	0.25	2.38	6.49	True	CHEMBL905921	Inhibition of Src	B	BAO_0000357	single protein format	Homo sapiens	None	None	None	None	CHEMBL267	Tyrosine-protein kinase SRC	Homo sapiens	SINGLE PROTEIN	CHEMBL1143794	1	Scientific Literature	Bioorg. Med. Chem. Lett.	2007	None
CHEMBL231524		0	538.08	1	4.35	21	Cc1cc(-c2cc(N)ccc2Cl)cc2nnc(Nc3ccc(S(=O)(=O)NCCN4CCCC4)cc3)nc12	IC50	'='	51.0	nM	7.29			UO_0000065	13.55	0.27	2.94	5.78	True	CHEMBL905921	Inhibition of Src	B	BAO_0000357	single protein format	Homo sapiens	None	None	None	None	CHEMBL267	Tyrosine-protein kinase SRC	Homo sapiens	SINGLE PROTEIN	CHEMBL1143794	1	Scientific Literature	Bioorg. Med. Chem. Lett.	2007	None
CHEMBL338194		0	560.48	1	4.55	31f	COc1cc(Nc2c(C#N)cnc3cc(OCCCN4CCN(CCO)CC4)c(OC)cc23)c(Cl)cc1Cl	IC50	'='	0.76	nM	9.12			UO_0000065	16.27	0.33	4.57	8.84	False	CHEMBL818278	Inhibition against Src kinase	B	BAO_0000357	single protein format	None	None	None	None	None	CHEMBL267	Tyrosine-protein kinase SRC	Homo sapiens	SINGLE PROTEIN	CHEMBL1134270	1	Scientific Literature	J. Med. Chem.	2001	None
CHEMBL172973		0	316.36	0	3.68	1e	COc1cccc(-c2cn(-c3ccccc3)c3ncnc(N)c23)c1	IC50	'='	3300.0	nM	5.48			UO_0000065	17.33	0.31	1.80	8.31	False	CHEMBL821536	Tested for inhibition of protein tyrosine kinase c-Src phosphorylation in intact cells	B	BAO_0000219	cell-based format	None	None	None	None	None	CHEMBL267	Tyrosine-protein kinase SRC	Homo sapiens	SINGLE PROTEIN	CHEMBL1133080	1	Scientific Literature	Bioorg. Med. Chem. Lett.	2000	None
CHEMBL13318		0	635.61	2	1.88	20	CC(=O)N[C@@H](Cc1ccc(OP(=O)(O)O)cc1)C(=O)N[C@@H](CCC(=O)O)C(=O)N(CCCC(=O)O)CCCc1ccccc1	IC50	'='	2000.0	nM	5.70			UO_0000065	8.97	0.18	3.82	2.59	False	CHEMBL808037	Inhibition of [125I]-labeled phosphopeptide binding to a Src protein tyrosine kinase SH2 domain.	B	BAO_0000357	single protein format	None	None	None	None	None	CHEMBL267	Tyrosine-protein kinase SRC	Homo sapiens	SINGLE PROTEIN	CHEMBL1129917	1	Scientific Literature	Bioorg. Med. Chem. Lett.	1997	None
CHEMBL307087		0	477.35	1	6.74	2a	COc1cc(Nc2c(C#N)cnc3cc(/C=C/c4ccncc4)c(OC)cc23)c(Cl)cc1Cl	IC50	'='	80.0	nM	7.10			UO_0000065					False	CHEMBL833029	Inhibition of Src-dependent cell proliferation	F	BAO_0000019	assay format	None	None	None	None	None	CHEMBL267	Tyrosine-protein kinase SRC	Homo sapiens	SINGLE PROTEIN	CHEMBL1142051	1	Scientific Literature	Bioorg. Med. Chem. Lett.	2005	None
CHEMBL181405		0	392.46	1	5.73	6b	COc1ccc(C)c(Nc2c(C#N)cnc3cc(/C=C/c4ccncc4)ccc23)c1	IC50	'='	21.0	nM	7.68			UO_0000065	19.56	0.35	1.95	10.84	False	CHEMBL832714	Inhibition of human Src kinase	B	BAO_0000357	single protein format	Homo sapiens	None	None	None	None	CHEMBL267	Tyrosine-protein kinase SRC	Homo sapiens	SINGLE PROTEIN	CHEMBL1142051	1	Scientific Literature	Bioorg. Med. Chem. Lett.	2005	None
CHEMBL360499		0	478.34	1	6.13	18b	COc1cc(Cl)c(Cl)c(Nc2c(C#N)cnc3cc(/C=C/c4cnccn4)c(OC)cc23)c1	IC50	'='	10.0	nM	8.00			UO_0000065	16.72	0.33	1.87	8.61	False	CHEMBL832714	Inhibition of human Src kinase	B	BAO_0000357	single protein format	Homo sapiens	None	None	None	None	CHEMBL267	Tyrosine-protein kinase SRC	Homo sapiens	SINGLE PROTEIN	CHEMBL1142051	1	Scientific Literature	Bioorg. Med. Chem. Lett.	2005	None
CHEMBL181408		0	463.32	1	5.97	20a	COc1cc(Nc2c(C#N)cnc3cc(/C=C/c4cc[n+]([O-])cc4)ccc23)c(Cl)cc1Cl	IC50	'='	56.0	nM	7.25			UO_0000065					False	CHEMBL833029	Inhibition of Src-dependent cell proliferation	F	BAO_0000019	assay format	None	None	None	None	None	CHEMBL267	Tyrosine-protein kinase SRC	Homo sapiens	SINGLE PROTEIN	CHEMBL1142051	1	Scientific Literature	Bioorg. Med. Chem. Lett.	2005	None
CHEMBL45827		0	532.52	2	6.45	10	CCN(CC)CCCCNc1ncc2cc(-c3c(Cl)cccc3Cl)c(NC(=O)NC(C)(C)C)nc2n1	log(10^6/IC50)	'='	4.64										False	CHEMBL929919	Inhibition of cSrc	B	BAO_0000357	single protein format	None	None	None	None	None	CHEMBL267	Tyrosine-protein kinase SRC	Homo sapiens	SINGLE PROTEIN	CHEMBL1143173	1	Scientific Literature	Bioorg. Med. Chem.	2008	None
CHEMBL402288		0	379.87	0	4.88	6o	O=C(Nc1nnc(SCc2cccc(F)c2)s1)c1ccccc1Cl	Ki	'='	718.0	nM	6.14			UO_0000065	16.17	0.35	1.26	11.20	False	CHEMBL932075	Inhibition of recombinant human c-Src	B	BAO_0000357	single protein format	Homo sapiens	None	None	None	None	CHEMBL267	Tyrosine-protein kinase SRC	Homo sapiens	SINGLE PROTEIN	CHEMBL1142311	1	Scientific Literature	Bioorg. Med. Chem. Lett.	2008	None
CHEMBL272947		0	391.91	0	4.74	6j	COc1ccc(CSc2nnc(NC(=O)c3ccc(Cl)cc3)s2)cc1	Ki	'='	199.0	nM	6.70			UO_0000065	17.10	0.37	1.96	10.45	False	CHEMBL932075	Inhibition of recombinant human c-Src	B	BAO_0000357	single protein format	Homo sapiens	None	None	None	None	CHEMBL267	Tyrosine-protein kinase SRC	Homo sapiens	SINGLE PROTEIN	CHEMBL1142311	1	Scientific Literature	Bioorg. Med. Chem. Lett.	2008	None
CHEMBL104215		0	504.38	1	3.26	4c	Nc1ncnc2c1c(-c1cccc(O)c1)cn2-c1ccc(CCOP(=O)(O)CP(=O)(O)O)cc1	IC50	'='	60.0	nM	7.22			UO_0000065	14.32	0.29	3.96	3.99	False	CHEMBL805362	In vitro inhibition of Src protein tyrosine kinase using the Scintillation proximity kinase assay.	B	BAO_0000357	single protein format	Oryctolagus cuniculus	None	None	None	None	CHEMBL267	Tyrosine-protein kinase SRC	Homo sapiens	SINGLE PROTEIN	CHEMBL1136208	1	Scientific Literature	Bioorg. Med. Chem. Lett.	2003	None
CHEMBL258127		0	387.48	1	5.24	15	COc1ccc(NCCNc2cc(C)nc3c2ccc2ccccc23)cc1OC	Activity						Active						False	CHEMBL933175	Inhibition of interaction between human Src-SH3 domain and PRP2 at 800 uM by fluorescence polarization technique	B	BAO_0000357	single protein format	Homo sapiens	None	None	None	None	CHEMBL267	Tyrosine-protein kinase SRC	Homo sapiens	SINGLE PROTEIN	CHEMBL1142315	1	Scientific Literature	Bioorg. Med. Chem. Lett.	2008	None
CHEMBL301860		0	466.59	0	4.75	1k	CC(C)N1CCC(n2cc(C3=C(c4cn(C)c5ccccc45)C(=O)NC3=O)c3ccccc32)CC1	IC50						Not Determined						False	CHEMBL805369	Inhibition of Src protein tyrosine kinase (Not tested)	B	BAO_0000357	single protein format	None	None	None	None	None	CHEMBL267	Tyrosine-protein kinase SRC	Homo sapiens	SINGLE PROTEIN	CHEMBL1136405	1	Scientific Literature	Bioorg. Med. Chem. Lett.	2003	None
CHEMBL7914		0	357.41	0	4.67	5	Cc1ccc(Nc2cc3c(cc2Nc2ccc(C)cc2)C(=O)NC3=O)cc1	IC50	'>'	100000.0	nM				UO_0000065					False	CHEMBL821534	Inhibitory activity against c-src tyrosine kinase	B	BAO_0000357	single protein format	None	None	None	None	None	CHEMBL267	Tyrosine-protein kinase SRC	Homo sapiens	SINGLE PROTEIN	CHEMBL1127678	1	Scientific Literature	J. Med. Chem.	1994	None
CHEMBL522387		0	399.50	1	5.55	1c	CC(C)(C)c1cc(NC(=O)Nc2cccc3ccccc23)n(-c2cccc(N)c2)n1	Activity	'='	26.0	%				UO_0000187					False	CHEMBL1220467	Binding affinity to wild type cSrc at 50 uM by fluorescence based binding assay relative to imatinib	B	BAO_0000357	single protein format	None	None	None	None	None	CHEMBL267	Tyrosine-protein kinase SRC	Homo sapiens	SINGLE PROTEIN	CHEMBL1212717	1	Scientific Literature	Nat. Chem. Biol.	2009	None
CHEMBL291359		0	678.79	2	7.82	10x	CC(=O)Oc1cccc2c(C(=O)Nc3ccccc3)c(SSc3c(C(=O)Nc4ccccc4)c4cccc(OC(C)=O)c4n3C)n(C)c12	IC50	'='	11100.0	nM	4.96			UO_0000065	7.30	0.14	-2.87	4.11	False	CHEMBL843949	Inhibition of tyrosine phosphorylation activity of the pp60v-src tyrosine kinase, protein from v-src baculovirus-infected insect cells	B	BAO_0000019	assay format	None	None	None	None	None	CHEMBL267	Tyrosine-protein kinase SRC	Homo sapiens	SINGLE PROTEIN	CHEMBL1127560	1	Scientific Literature	J. Med. Chem.	1994	None
CHEMBL340177		0	418.28	1	5.57	1d	CCOc1cc(Nc2c(C#N)cnc3cc(OC)c(OC)cc23)c(Cl)cc1Cl	IC50	'='	1200.0	nM	5.92			UO_0000065	14.16	0.29	0.35	7.75	False	CHEMBL818278	Inhibition against Src kinase	B	BAO_0000357	single protein format	None	None	None	None	None	CHEMBL267	Tyrosine-protein kinase SRC	Homo sapiens	SINGLE PROTEIN	CHEMBL1134270	1	Scientific Literature	J. Med. Chem.	2001	None
CHEMBL329886		0	723.73	2	-0.90	Ac-YEEIE	CC[C@H](C)[C@H](NC(=O)[C@H](CCC(=O)O)NC(=O)[C@H](CCC(=O)O)NC(=O)[C@H](Cc1ccc(O)cc1)NC(C)=O)C(=O)N[C@@H](CCC(=O)O)C(=O)O	IC50	'>'	200000.0	nM		Outside typical range		UO_0000065					False	CHEMBL683013	Affinity for GST- Src-SH2 domain in ELISA	B	BAO_0000357	single protein format	None	None	None	None	None	CHEMBL267	Tyrosine-protein kinase SRC	Homo sapiens	SINGLE PROTEIN	CHEMBL1135345	1	Scientific Literature	Bioorg. Med. Chem. Lett.	2002	None
CHEMBL310243		0	329.20	0	4.35	32	C=CCOc1ccc2c(ncn2-c2ccccc2)c1Br	IC50	'>'	50000.0	nM				UO_0000065					False	CHEMBL822804	Inhibition of [32P]ATP incorporated (phosphorylation) into glutamate-tyrosine copolymer substrate by avian c-Src tyrosine kinase	B	BAO_0000357	single protein format	None	None	None	None	None	CHEMBL267	Tyrosine-protein kinase SRC	Homo sapiens	SINGLE PROTEIN	CHEMBL1132255	1	Scientific Literature	J. Med. Chem.	1999	None
CHEMBL297011		0	564.59	2	0.03	5	CC[C@H](C)[C@H](NC(=O)[C@H](CCC(=O)O)NC(=O)[C@H](CCC(=O)O)NC(=O)CCc1cccc(C(=O)O)c1)C(N)=O	IC50	'='	250000.0	nM		Outside typical range		UO_0000065					False	CHEMBL818888	Binding affinity for wild type Src SH2 domain using BIAcore binding assay	B	BAO_0000357	single protein format	None	None	None	None	None	CHEMBL267	Tyrosine-protein kinase SRC	Homo sapiens	SINGLE PROTEIN	CHEMBL1134113	1	Scientific Literature	Bioorg. Med. Chem. Lett.	2001	None
CHEMBL268825		0	459.98	1	5.87	3	Cc1cc(-c2ccccc2Cl)cc2nnc(Nc3ccc(OCCN4CCCC4)cc3)nc12	Ki	'='	35.0	nM	7.46			UO_0000065	16.21	0.31	1.59	11.80	False	CHEMBL923937	Inhibition of Src	B	BAO_0000357	single protein format	None	None	None	None	None	CHEMBL267	Tyrosine-protein kinase SRC	Homo sapiens	SINGLE PROTEIN	CHEMBL1140465	1	Scientific Literature	Bioorg. Med. Chem. Lett.	2007	None
CHEMBL230686		0	494.43	1	6.53	2	Cc1cc(-c2c(Cl)cccc2Cl)cc2nnc(Nc3ccc(OCCN4CCCC4)cc3)nc12	Ki	'='	11.0	nM	7.96			UO_0000065	16.10	0.32	1.43	12.60	False	CHEMBL923937	Inhibition of Src	B	BAO_0000357	single protein format	None	None	None	None	None	CHEMBL267	Tyrosine-protein kinase SRC	Homo sapiens	SINGLE PROTEIN	CHEMBL1140465	1	Scientific Literature	Bioorg. Med. Chem. Lett.	2007	None
CHEMBL227376		0	238.29	0	3.09	11	Cc1cccc(C)c1Nc1nccn2cncc12	Inhibition						Not Determined						False	CHEMBL919724	Inhibition of cSrc in COS7 cells at 1 uM by ELISA	B	BAO_0000219	cell-based format	Homo sapiens	None	None	COS-7	None	CHEMBL267	Tyrosine-protein kinase SRC	Homo sapiens	SINGLE PROTEIN	CHEMBL1144561	1	Scientific Literature	Bioorg. Med. Chem.	2007	CHEMBL3307648
CHEMBL311937		0	673.61	2	-1.08	pYEEINH2	CC[C@H](C)[C@H](NC(=O)[C@H](CCC(=O)O)NC(=O)[C@H](CCC(=O)O)NC(=O)[C@H](Cc1ccc(OP(=O)(O)O)cc1)NC(C)=O)C(N)=O	IC50	'='	150.0	nM	6.82			UO_0000065	10.13	0.20	7.90	2.27	False	CHEMBL808768	Binding affinity for Src SH2 domain in scintillation proximity binding assay (SPA)	B	BAO_0000357	single protein format	None	None	None	None	None	CHEMBL267	Tyrosine-protein kinase SRC	Homo sapiens	SINGLE PROTEIN	CHEMBL1135454	1	Scientific Literature	J. Med. Chem.	2002	None
CHEMBL3392187		0	469.06	0	4.57	13a	Cc1cccc(C)c1Nc1ncc(-c2ccc(CN3CCN(C)CC3)s2)n2cncc12.Cl	IC50	'='	305.0	nM	6.52			UO_0000065	15.06	0.29	1.95	13.38	False	CHEMBL918284	Inhibition of cSrc by coupled spectrophotometric enzyme assay	B	BAO_0000357	single protein format	Homo sapiens	None	None	None	None	CHEMBL267	Tyrosine-protein kinase SRC	Homo sapiens	SINGLE PROTEIN	CHEMBL1144561	1	Scientific Literature	Bioorg. Med. Chem.	2007	None
CHEMBL227699		0	427.55	1	5.23	14b	Cc1cccc(C)c1Nc1ncc(-c2ccc(OCCN3CCCC3)cc2)n2cncc12	IC50	'='	15.0	nM	7.82			UO_0000065	18.30	0.33	2.59	14.31	False	CHEMBL918284	Inhibition of cSrc by coupled spectrophotometric enzyme assay	B	BAO_0000357	single protein format	Homo sapiens	None	None	None	None	CHEMBL267	Tyrosine-protein kinase SRC	Homo sapiens	SINGLE PROTEIN	CHEMBL1144561	1	Scientific Literature	Bioorg. Med. Chem.	2007	None
CHEMBL551079		0	514.60	2	5.79	36	C[C@@H](Oc1cc(-c2cnc3ccccn23)sc1C(N)=O)c1ccc(CNC(C)(C)C)cc1OC(F)F	Inhibition	'<'	50.0	%				UO_0000187					False	CHEMBL1060991	Inhibition of cSRC at 1 uM	B	BAO_0000357	single protein format	None	None	None	None	None	CHEMBL267	Tyrosine-protein kinase SRC	Homo sapiens	SINGLE PROTEIN	CHEMBL1154027	1	Scientific Literature	Bioorg. Med. Chem. Lett.	2009	None
CHEMBL325949		0	283.29	0	1.91	10m	Nc1cccc(-c2cc(=O)c3c(N)c(O)c(N)cc3o2)c1	IC50	'='	38400.0	nM	4.42			UO_0000065	15.59	0.29	2.51	3.44	False	CHEMBL843190	Inhibition of in vitro protein-tyrosine kinase activity of p60v-src enzyme in presence of 5 uM ATP.	B	BAO_0000357	single protein format	None	None	None	None	None	CHEMBL267	Tyrosine-protein kinase SRC	Homo sapiens	SINGLE PROTEIN	CHEMBL1127357	1	Scientific Literature	J. Med. Chem.	1994	None
CHEMBL324563		0	328.24	0	2.98	8l	O=c1cc(-c2ccc([N+](=O)[O-])cc2)oc2c([N+](=O)[O-])c(O)ccc12	IC50						Not Determined						False	CHEMBL843191	Inhibition of protein-tyrosine kinase activity of p60v-src enzyme in presence of 5 uM ATP.	B	BAO_0000357	single protein format	None	None	None	None	None	CHEMBL267	Tyrosine-protein kinase SRC	Homo sapiens	SINGLE PROTEIN	CHEMBL1127357	1	Scientific Literature	J. Med. Chem.	1994	None
CHEMBL57323		0	364.45	0	3.81	4c	Cc1cccc(C)c1-c1cc2cnc(N)nc2nc1NC(=O)NC(C)(C)C	IC50	'='	110.0	nM	6.96			UO_0000065	19.09	0.35	3.15	6.58	True	CHEMBL822802	Inhibition of C-src tyrosine kinase	B	BAO_0000357	single protein format	None	None	None	None	None	CHEMBL267	Tyrosine-protein kinase SRC	Homo sapiens	SINGLE PROTEIN	CHEMBL1130094	1	Scientific Literature	J. Med. Chem.	1997	None
CHEMBL52513		0	442.59	0	2.79	1a	CNS(=O)(=O)c1ccc2c(c1)/C(=C/c1[nH]c3c(c1CCCN(C)C)CCCC3)C(=O)N2	IC50	'='	100.0	nM	7.00			UO_0000065	15.82	0.31	4.21	7.42	False	CHEMBL805371	Inhibitory activity against Src protein tyrosine kinase	B	BAO_0000357	single protein format	None	None	None	None	None	CHEMBL267	Tyrosine-protein kinase SRC	Homo sapiens	SINGLE PROTEIN	CHEMBL1146690	1	Scientific Literature	Bioorg. Med. Chem. Lett.	2004	None
CHEMBL295902		0	663.68	3	-2.11	1	COC(=O)C(=O)C(=O)c1ccc(CC(NC(C)=O)C(=O)N[C@@H](CCC(=O)O)C(=O)N[C@H](C(=O)N[C@@H](CC(C)C)C(N)=O)[C@@H](C)O)cc1	IC50	'='	8600.0	nM	5.07			UO_0000065	7.63	0.15	7.18	1.83	False	CHEMBL818888	Binding affinity for wild type Src SH2 domain using BIAcore binding assay	B	BAO_0000357	single protein format	None	None	None	None	None	CHEMBL267	Tyrosine-protein kinase SRC	Homo sapiens	SINGLE PROTEIN	CHEMBL1134113	1	Scientific Literature	Bioorg. Med. Chem. Lett.	2001	None
CHEMBL292819		0	393.49	0	3.58	1m	CN(C)CCCc1c(/C=C2\C(=O)Nc3ccc(C(=O)O)cc32)[nH]c2c1CCCC2	IC50	'='	700.0	nM	6.16			UO_0000065	15.64	0.29	2.57	7.20	False	CHEMBL805371	Inhibitory activity against Src protein tyrosine kinase	B	BAO_0000357	single protein format	None	None	None	None	None	CHEMBL267	Tyrosine-protein kinase SRC	Homo sapiens	SINGLE PROTEIN	CHEMBL1146690	1	Scientific Literature	Bioorg. Med. Chem. Lett.	2004	None
CHEMBL13321		0	519.54	1	2.24	9	CCC[C@H](NC(=O)[C@H](Cc1ccc(OP(=O)(O)O)cc1)NC(C)=O)C(=O)NCCCc1ccccc1	IC50	'='	12000.0	nM	4.92			UO_0000065	9.47	0.19	2.68	3.19	False	CHEMBL808037	Inhibition of [125I]-labeled phosphopeptide binding to a Src protein tyrosine kinase SH2 domain.	B	BAO_0000357	single protein format	None	None	None	None	None	CHEMBL267	Tyrosine-protein kinase SRC	Homo sapiens	SINGLE PROTEIN	CHEMBL1129917	1	Scientific Literature	Bioorg. Med. Chem. Lett.	1997	None
CHEMBL301143		0	456.57	0	2.13	3c	CNS(=O)(=O)c1ccc2c(c1)/C(=C/c1[nH]c3c(c1CN1CCOCC1)CCCC3)C(=O)N2	IC50	'='	10.0	nM	8.00			UO_0000065	17.52	0.34	5.87	7.73	False	CHEMBL805371	Inhibitory activity against Src protein tyrosine kinase	B	BAO_0000357	single protein format	None	None	None	None	None	CHEMBL267	Tyrosine-protein kinase SRC	Homo sapiens	SINGLE PROTEIN	CHEMBL1146690	1	Scientific Literature	Bioorg. Med. Chem. Lett.	2004	None
CHEMBL23794		0	674.60	2	-0.48	pYEEI	CC[C@H](C)[C@H](NC(=O)[C@H](CCC(=O)O)NC(=O)[C@H](CCC(=O)O)NC(=O)[C@H](Cc1ccc(OP(=O)(O)O)cc1)NC(C)=O)C(=O)O	IC50	'='	150.0	nM	6.82			UO_0000065	10.12	0.20	7.30	2.31	False	CHEMBL843063	Binding affinity for p60 c-Src SH2 domain by scintillation proximity assay (SPA)	B	BAO_0000357	single protein format	None	None	None	None	None	CHEMBL267	Tyrosine-protein kinase SRC	Homo sapiens	SINGLE PROTEIN	CHEMBL1135301	1	Scientific Literature	Bioorg. Med. Chem. Lett.	2002	None
CHEMBL293712		0	497.67	0	2.47	3g	CNS(=O)(=O)c1ccc2c(c1)/C(=C/c1[nH]c3c(c1CCCN1CCN(C)CC1)CCCC3)C(=O)N2	IC50	'='	70.0	nM	7.16			UO_0000065	14.38	0.28	4.68	7.34	False	CHEMBL805371	Inhibitory activity against Src protein tyrosine kinase	B	BAO_0000357	single protein format	None	None	None	None	None	CHEMBL267	Tyrosine-protein kinase SRC	Homo sapiens	SINGLE PROTEIN	CHEMBL1146690	1	Scientific Literature	Bioorg. Med. Chem. Lett.	2004	None
CHEMBL422397		0	559.60	1	3.25	7	CCCCc1ccc(CN2CCCC[C@H](NC(=O)[C@H](Cc3ccc(OP(=O)(O)O)cc3)NC(C)=O)C2=O)cc1	IC50	'='	7800.0	nM	5.11			UO_0000065	9.13	0.18	1.86	3.52	False	CHEMBL823232	Binding affinity towards p60 Src tyrosine kinase using scintillation proximity assay	B	BAO_0000357	single protein format	None	None	None	None	None	CHEMBL267	Tyrosine-protein kinase SRC	Homo sapiens	SINGLE PROTEIN	CHEMBL1135878	1	Scientific Literature	Bioorg. Med. Chem. Lett.	2002	None
CHEMBL373582		0	426.33	1	6.89	11	COc1cc(Nc2c(C#N)cnc3cc(-c4ccccc4)sc23)c(Cl)cc1Cl	IC50	'='	250.0	nM	6.60			UO_0000065	15.49	0.32	-0.29	11.39	False	CHEMBL914868	Inhibition of Src kinase	B	BAO_0000357	single protein format	Homo sapiens	None	None	None	None	CHEMBL267	Tyrosine-protein kinase SRC	Homo sapiens	SINGLE PROTEIN	CHEMBL1149293	1	Scientific Literature	J. Med. Chem.	2004	None
CHEMBL373582		0	426.33	1	6.89	11	COc1cc(Nc2c(C#N)cnc3cc(-c4ccccc4)sc23)c(Cl)cc1Cl	IC50	'>'	10000.0	nM				UO_0000065					False	CHEMBL914869	Inhibition of Src-mediated proliferation of rat 2 fibroblasts	F	BAO_0000019	assay format	Homo sapiens	None	None	None	None	CHEMBL267	Tyrosine-protein kinase SRC	Homo sapiens	SINGLE PROTEIN	CHEMBL1149293	1	Scientific Literature	J. Med. Chem.	2004	None
CHEMBL69174		0	380.31	0	3.21	9t	O=C(c1cccc([N+](=O)[O-])c1)n1c2cc(O)c(O)cc2c2ccc(O)c(O)c21	IC50	'='	600.0	nM	6.22			UO_0000065	16.36	0.30	3.01	4.26	False	CHEMBL816866	Tested for in vitro inhibitory activity against tyrosine protein kinase pp60 c-src	B	BAO_0000357	single protein format	None	None	None	None	None	CHEMBL267	Tyrosine-protein kinase SRC	Homo sapiens	SINGLE PROTEIN	CHEMBL1127577	1	Scientific Literature	J. Med. Chem.	1994	None
CHEMBL217092	SARACATINIB	3	542.04	1	3.94	33, AZD-0530	CN1CCN(CCOc2cc(OC3CCOCC3)c3c(Nc4c(Cl)ccc5c4OCO5)ncnc3c2)CC1	IC50	'='	2.7	nM	8.57			UO_0000065	15.81	0.31	4.63	9.47	True	CHEMBL855513	Inhibition of human c-Src in NIH3T3 cells	B	BAO_0000219	cell-based format	Homo sapiens	None	None	NIH3T3	None	CHEMBL267	Tyrosine-protein kinase SRC	Homo sapiens	SINGLE PROTEIN	CHEMBL1137334	1	Scientific Literature	J. Med. Chem.	2006	CHEMBL3307716
CHEMBL386996		0	511.55	1	3.57	32	CC(=O)N1CCN(CCOc2cc(OC(C)C)c3c(Nc4c(F)ccc5c4OCO5)ncnc3c2)CC1	IC50	'='	20.0	nM	7.70			UO_0000065	15.05	0.28	4.13	7.83	False	CHEMBL855513	Inhibition of human c-Src in NIH3T3 cells	B	BAO_0000219	cell-based format	Homo sapiens	None	None	NIH3T3	None	CHEMBL267	Tyrosine-protein kinase SRC	Homo sapiens	SINGLE PROTEIN	CHEMBL1137334	1	Scientific Literature	J. Med. Chem.	2006	CHEMBL3307716
CHEMBL215682		0	392.80	0	4.94	23	Clc1ccc2c(c1Nc1ncnc3cccc(Oc4ccncc4)c13)OCO2	IC50	'='	55.0	nM	7.26			UO_0000065	18.48	0.35	2.32	9.26	False	CHEMBL855513	Inhibition of human c-Src in NIH3T3 cells	B	BAO_0000219	cell-based format	Homo sapiens	None	None	NIH3T3	None	CHEMBL267	Tyrosine-protein kinase SRC	Homo sapiens	SINGLE PROTEIN	CHEMBL1137334	1	Scientific Literature	J. Med. Chem.	2006	CHEMBL3307716
CHEMBL222806		0	525.46	2	6.73	22	COc1cc(Nc2c(C#N)cnc3c(-c4ccc(CN5CCOCC5)cc4)csc23)c(Cl)cc1Cl	IC50	'>'	10000.0	nM				UO_0000065					False	CHEMBL914868	Inhibition of Src kinase	B	BAO_0000357	single protein format	Homo sapiens	None	None	None	None	CHEMBL267	Tyrosine-protein kinase SRC	Homo sapiens	SINGLE PROTEIN	CHEMBL1149293	1	Scientific Literature	J. Med. Chem.	2004	None
CHEMBL222548		0	524.48	2	6.65	16	COc1cc(Nc2c(C#N)cnc3cc(-c4cccc(N5CCN(C)CC5)c4)sc23)c(Cl)cc1Cl	IC50	'='	1200.0	nM	5.92			UO_0000065					False	CHEMBL914869	Inhibition of Src-mediated proliferation of rat 2 fibroblasts	F	BAO_0000019	assay format	Homo sapiens	None	None	None	None	CHEMBL267	Tyrosine-protein kinase SRC	Homo sapiens	SINGLE PROTEIN	CHEMBL1149293	1	Scientific Literature	J. Med. Chem.	2004	None
CHEMBL302483		0	259.22	0	1.92	5b	Oc1cc2nc(O)c3c(O)c(O)ccc3c2cc1O	IC50	'='	900.0	nM	6.05			UO_0000065	23.32	0.43	4.13	5.30	False	CHEMBL816866	Tested for in vitro inhibitory activity against tyrosine protein kinase pp60 c-src	B	BAO_0000357	single protein format	None	None	None	None	None	CHEMBL267	Tyrosine-protein kinase SRC	Homo sapiens	SINGLE PROTEIN	CHEMBL1127577	1	Scientific Literature	J. Med. Chem.	1994	None
CHEMBL13326		0	563.54	2	1.48	7	CCc1ccccc1CCNC(=O)[C@H](CCC(=O)O)NC(=O)[C@H](Cc1ccc(OP(=O)(O)O)cc1)NC(C)=O	IC50	'='	4600.0	nM	5.34			UO_0000065	9.47	0.19	3.86	2.79	False	CHEMBL808037	Inhibition of [125I]-labeled phosphopeptide binding to a Src protein tyrosine kinase SH2 domain.	B	BAO_0000357	single protein format	None	None	None	None	None	CHEMBL267	Tyrosine-protein kinase SRC	Homo sapiens	SINGLE PROTEIN	CHEMBL1129917	1	Scientific Literature	Bioorg. Med. Chem. Lett.	1997	None
CHEMBL299763		0	396.45	0	3.21	28	COc1cc(OC)cc(-c2cc3cnc(N)nc3nc2NC(=O)NC(C)(C)C)c1	IC50	'>'	50000.0	nM				UO_0000065					True	CHEMBL823440	Inhibitory activity against cytosolic c-Src	B	BAO_0000357	single protein format	None	None	None	None	None	CHEMBL267	Tyrosine-protein kinase SRC	Homo sapiens	SINGLE PROTEIN	CHEMBL1130533	1	Scientific Literature	Bioorg. Med. Chem. Lett.	1997	None
CHEMBL213988		0	537.47	2	6.70	21	COc1cc(Nc2c(C#N)cnc3cc(C#Cc4ccc(CN(C)C)s4)c(OC)cc23)c(Cl)cc1Cl	IC50	'='	390.0	nM	6.41			UO_0000065					False	CHEMBL869798	Inhibition of Src dependent proliferation	F	BAO_0000019	assay format	None	None	None	None	None	CHEMBL267	Tyrosine-protein kinase SRC	Homo sapiens	SINGLE PROTEIN	CHEMBL1146015	1	Scientific Literature	Bioorg. Med. Chem. Lett.	2006	None
CHEMBL378484		0	601.54	2	5.76	17b	COc1cc(Nc2c(C#N)cnc3cc(C#Cc4cccc(CCN5CCN(C)CC5)n4)c(OC)cc23)c(Cl)cc1Cl	IC50	'='	81.0	nM	7.09			UO_0000065					False	CHEMBL869798	Inhibition of Src dependent proliferation	F	BAO_0000019	assay format	None	None	None	None	None	CHEMBL267	Tyrosine-protein kinase SRC	Homo sapiens	SINGLE PROTEIN	CHEMBL1146015	1	Scientific Literature	Bioorg. Med. Chem. Lett.	2006	None
CHEMBL25826	PARATOULENE PHOSPHATE	0	579.59	1	3.57	1	CC(=O)N[C@@H](Cc1ccc(OP(=O)(O)O)cc1)C(=O)N[C@H]1CCCCN(Cc2ccc(-c3ccccc3)cc2)C1=O	IC50	'='	9000.0	nM	5.05	Potential transcription error		UO_0000065					True	CHEMBL808768	Binding affinity for Src SH2 domain in scintillation proximity binding assay (SPA)	B	BAO_0000357	single protein format	None	None	None	None	None	CHEMBL267	Tyrosine-protein kinase SRC	Homo sapiens	SINGLE PROTEIN	CHEMBL1135454	1	Scientific Literature	J. Med. Chem.	2002	None
CHEMBL287306		0	202.10	0	0.97	6	O=Cc1cccc(OP(=O)(O)O)c1	IC50	'='	2100000.0	nM	2.68			UO_0000065	13.25	0.28	1.71	3.19	False	CHEMBL809531	Binding affinity for Src protein tyrosine kinase SH2 domain using surface plasmon resonance (SPR) assay	B	BAO_0000357	single protein format	None	None	None	None	None	CHEMBL267	Tyrosine-protein kinase SRC	Homo sapiens	SINGLE PROTEIN	CHEMBL1135454	1	Scientific Literature	J. Med. Chem.	2002	None
CHEMBL287306		0	202.10	0	0.97	6	O=Cc1cccc(OP(=O)(O)O)c1	IC50	'='	600000.0	nM	3.22			UO_0000065	15.94	0.34	2.25	3.84	False	CHEMBL808768	Binding affinity for Src SH2 domain in scintillation proximity binding assay (SPA)	B	BAO_0000357	single protein format	None	None	None	None	None	CHEMBL267	Tyrosine-protein kinase SRC	Homo sapiens	SINGLE PROTEIN	CHEMBL1135454	1	Scientific Literature	J. Med. Chem.	2002	None
CHEMBL266442		0	1201.48	None	None	4	CC(=O)N[C@@H](Cc1ccc(O)cc1)C(=O)N[C@H](C(=O)N[C@@H](Cc1ccc2ccccc2c1)C(=O)NCC(=O)N[C@@H](CO)C(=O)N[C@@H](Cc1ccccc1)C(=O)N[C@@H](CS)C(=O)N[C@@H](CCCCN)C(=O)N[C@@H](CCCCN)C(N)=O)C(C)(C)S	IC50	'='	2700.0	nM	5.57			UO_0000065	4.63	None	None	None	False	CHEMBL816863	Inhibition of c-Src tyrosine kinase.	B	BAO_0000357	single protein format	None	None	None	None	None	CHEMBL267	Tyrosine-protein kinase SRC	Homo sapiens	SINGLE PROTEIN	CHEMBL1131256	1	Scientific Literature	J. Med. Chem.	1998	None
CHEMBL544770		0	319.83	0	3.40	10	CN(C)CCC(=O)c1ccc(OCc2ccccc2)cc1.Cl	IC50	'>'	100000.0	nM				UO_0000065					False	CHEMBL816861	In vitro inhibition of the c-src tyrosine kinase activity in A431 membranes using angiotensin II as phosphate acceptor as substrate	B	BAO_0000249	cell membrane format	None	None	None	None	None	CHEMBL267	Tyrosine-protein kinase SRC	Homo sapiens	SINGLE PROTEIN	CHEMBL1128740	1	Scientific Literature	J. Med. Chem.	1995	None
CHEMBL445319		0	532.43	2	6.03	13	COc1cc(Nc2c(C#N)cnc3cc(C#Cc4cncc(CN(C)C)c4)c(OC)cc23)c(Cl)cc1Cl	IC50	'='	150.0	nM	6.82			UO_0000065					False	CHEMBL869798	Inhibition of Src dependent proliferation	F	BAO_0000019	assay format	None	None	None	None	None	CHEMBL267	Tyrosine-protein kinase SRC	Homo sapiens	SINGLE PROTEIN	CHEMBL1146015	1	Scientific Literature	Bioorg. Med. Chem. Lett.	2006	None
CHEMBL212629		0	587.51	2	5.72	7d	COc1cc(Nc2c(C#N)cnc3cc(C#Cc4ccc(CN5CCN(C)CC5)cn4)c(OC)cc23)c(Cl)cc1Cl	IC50	'='	9.0	nM	8.05			UO_0000065	13.69	0.27	2.33	9.30	False	CHEMBL869797	Inhibition of human recombinant Src	B	BAO_0000357	single protein format	Homo sapiens	None	None	None	None	CHEMBL267	Tyrosine-protein kinase SRC	Homo sapiens	SINGLE PROTEIN	CHEMBL1146015	1	Scientific Literature	Bioorg. Med. Chem. Lett.	2006	None
CHEMBL213988		0	537.47	2	6.70	21	COc1cc(Nc2c(C#N)cnc3cc(C#Cc4ccc(CN(C)C)s4)c(OC)cc23)c(Cl)cc1Cl	IC50	'='	15.0	nM	7.82			UO_0000065	14.56	0.30	1.12	11.11	False	CHEMBL869797	Inhibition of human recombinant Src	B	BAO_0000357	single protein format	Homo sapiens	None	None	None	None	CHEMBL267	Tyrosine-protein kinase SRC	Homo sapiens	SINGLE PROTEIN	CHEMBL1146015	1	Scientific Literature	Bioorg. Med. Chem. Lett.	2006	None
CHEMBL445319		0	532.43	2	6.03	13	COc1cc(Nc2c(C#N)cnc3cc(C#Cc4cncc(CN(C)C)c4)c(OC)cc23)c(Cl)cc1Cl	IC50	'='	3.6	nM	8.44			UO_0000065	15.86	0.31	2.41	10.14	False	CHEMBL869797	Inhibition of human recombinant Src	B	BAO_0000357	single protein format	Homo sapiens	None	None	None	None	CHEMBL267	Tyrosine-protein kinase SRC	Homo sapiens	SINGLE PROTEIN	CHEMBL1146015	1	Scientific Literature	Bioorg. Med. Chem. Lett.	2006	None
CHEMBL219964		0	497.38	1	6.50	22	COc1cc(Nc2c(C#N)cnc3cc(-c4coc(CN(C)C)c4)c(OC)cc23)c(Cl)cc1Cl	IC50	'='	21.0	nM	7.68			UO_0000065					False	CHEMBL910456	Antiproliferative activity against Src-transformed rat2 fibroblast cells	F	BAO_0000219	cell-based format	None	None	None	Fibroblast	None	CHEMBL267	Tyrosine-protein kinase SRC	Homo sapiens	SINGLE PROTEIN	CHEMBL1138859	1	Scientific Literature	J. Med. Chem.	2006	CHEMBL3308065
CHEMBL220348		0	522.44	2	6.17	20	COc1cc(Nc2c(C#N)cnc3ccc(-c4coc(CN5CCN(C)CC5)c4)cc23)c(Cl)cc1Cl	IC50	'='	2800.0	nM	5.55			UO_0000065					False	CHEMBL910456	Antiproliferative activity against Src-transformed rat2 fibroblast cells	F	BAO_0000219	cell-based format	None	None	None	Fibroblast	None	CHEMBL267	Tyrosine-protein kinase SRC	Homo sapiens	SINGLE PROTEIN	CHEMBL1138859	1	Scientific Literature	J. Med. Chem.	2006	CHEMBL3308065
CHEMBL305223		0	413.41	0	2.71	9y	CS(=O)(=O)c1ccc(C(=O)n2c3cc(O)c(O)cc3c3ccc(O)c(O)c32)cc1	IC50	'='	400.0	nM	6.40			UO_0000065	15.48	0.30	3.69	4.67	False	CHEMBL816866	Tested for in vitro inhibitory activity against tyrosine protein kinase pp60 c-src	B	BAO_0000357	single protein format	None	None	None	None	None	CHEMBL267	Tyrosine-protein kinase SRC	Homo sapiens	SINGLE PROTEIN	CHEMBL1127577	1	Scientific Literature	J. Med. Chem.	1994	None
CHEMBL182201		0	468.51	1	5.45	10b	COc1cc2c(Nc3cc(OC)c(OC)c(OC)c3)c(C#N)cnc2cc1/C=C/c1ccncc1	IC50	'='	17.0	nM	7.77			UO_0000065	16.58	0.30	2.32	7.89	False	CHEMBL832714	Inhibition of human Src kinase	B	BAO_0000357	single protein format	Homo sapiens	None	None	None	None	CHEMBL267	Tyrosine-protein kinase SRC	Homo sapiens	SINGLE PROTEIN	CHEMBL1142051	1	Scientific Literature	Bioorg. Med. Chem. Lett.	2005	None
CHEMBL305234		0	394.34	0	2.93	5g	O=c1c2cc(O)c(O)cc2c2cc(O)c(O)cc2n1Cc1ccc([N+](=O)[O-])cc1	IC50	'='	900.0	nM	6.05			UO_0000065	15.33	0.28	3.12	4.14	False	CHEMBL816866	Tested for in vitro inhibitory activity against tyrosine protein kinase pp60 c-src	B	BAO_0000357	single protein format	None	None	None	None	None	CHEMBL267	Tyrosine-protein kinase SRC	Homo sapiens	SINGLE PROTEIN	CHEMBL1127577	1	Scientific Literature	J. Med. Chem.	1994	None
CHEMBL101917		0	374.23	1	5.17	19	COc1cc2ncc(C#N)c(Nc3ccc(Cl)cc3Cl)c2cc1OC	IC50	'='	38.0	nM	7.42			UO_0000065	19.83	0.41	2.25	11.05	False	CHEMBL805364	Inhibition of Src protein tyrosine kinase	B	BAO_0000357	single protein format	None	None	None	None	None	CHEMBL267	Tyrosine-protein kinase SRC	Homo sapiens	SINGLE PROTEIN	CHEMBL1136058	1	Scientific Literature	Bioorg. Med. Chem. Lett.	2002	None
CHEMBL306785		0	259.22	0	1.92	5a	Oc1cc2nc(O)c3cc(O)c(O)cc3c2cc1O	IC50	'='	1000.0	nM	6.00			UO_0000065	23.15	0.43	4.08	5.26	False	CHEMBL816866	Tested for in vitro inhibitory activity against tyrosine protein kinase pp60 c-src	B	BAO_0000357	single protein format	None	None	None	None	None	CHEMBL267	Tyrosine-protein kinase SRC	Homo sapiens	SINGLE PROTEIN	CHEMBL1127577	1	Scientific Literature	J. Med. Chem.	1994	None
CHEMBL281316		0	554.38	1	4.51	25	O=C(N[C@H]1CCCCN(Cc2cc(C(F)(F)F)cc(C(F)(F)F)c2)C1=O)c1ccc(OP(=O)(O)O)cc1	IC50	'='	10400.0	nM	4.98			UO_0000065	8.99	0.18	0.47	4.29	False	CHEMBL823232	Binding affinity towards p60 Src tyrosine kinase using scintillation proximity assay	B	BAO_0000357	single protein format	None	None	None	None	None	CHEMBL267	Tyrosine-protein kinase SRC	Homo sapiens	SINGLE PROTEIN	CHEMBL1135878	1	Scientific Literature	Bioorg. Med. Chem. Lett.	2002	None
CHEMBL247866		0	442.56	1	5.85	32	CC(C)Nc1ncnc2oc(-c3ccc(OCCN4CCCC4)cc3)c(-c3ccccc3)c12	IC50	'='	914.0	nM	6.04			UO_0000065	13.65	0.25	0.19	9.52	False	CHEMBL902557	Inhibition of Src	B	BAO_0000357	single protein format	None	None	None	None	None	CHEMBL267	Tyrosine-protein kinase SRC	Homo sapiens	SINGLE PROTEIN	CHEMBL1139142	1	Scientific Literature	Bioorg. Med. Chem. Lett.	2007	None
CHEMBL101081		0	563.49	2	6.72	15e	COc1cc(Nc2c(C#N)cnc3cc(-c4ccc(CCN5CCOCC5)cc4)c(OC)cc23)c(Cl)cc1Cl	IC50	'='	11.0	nM	7.96			UO_0000065	14.12	0.28	1.24	9.99	False	CHEMBL882727	Inhibitory concentration against Src protein tyrosine kinase	B	BAO_0000357	single protein format	None	None	None	None	None	CHEMBL267	Tyrosine-protein kinase SRC	Homo sapiens	SINGLE PROTEIN	CHEMBL1134917	1	Scientific Literature	Bioorg. Med. Chem. Lett.	2002	None
CHEMBL71206		0	418.23	0	4.33	5j	O=c1c2c(O)c(O)ccc2c2cc(O)c(O)cc2n1Cc1ccc(Cl)c(Cl)c1	IC50	'='	197000.0	nM		Outside typical range		UO_0000065					False	CHEMBL816866	Tested for in vitro inhibitory activity against tyrosine protein kinase pp60 c-src	B	BAO_0000357	single protein format	None	None	None	None	None	CHEMBL267	Tyrosine-protein kinase SRC	Homo sapiens	SINGLE PROTEIN	CHEMBL1127577	1	Scientific Literature	J. Med. Chem.	1994	None
CHEMBL214775		0	571.68	2	6.52	37	COc1ccc(N(C(=O)Oc2c(C)cccc2C)c2ccnc(Nc3ccc(OCCCN(C)C)cc3)n2)c(OC)c1	IC50	'='	4.0	nM	8.40			UO_0000065	14.69	0.27	1.88	8.54	False	CHEMBL870978	Inhibition of Src	B	BAO_0000357	single protein format	Homo sapiens	None	None	None	None	CHEMBL267	Tyrosine-protein kinase SRC	Homo sapiens	SINGLE PROTEIN	CHEMBL1145338	1	Scientific Literature	J. Med. Chem.	2006	None
CHEMBL386760		0	686.81	3	6.22	43	COc1ccc(N(C(=O)Oc2c(C)cccc2C)c2ccnc(Nc3cc(OC)c(OCCCN4CCN(C)CC4)c(OC)c3)n2)c(OC)c1	IC50	'='	1.0	nM	9.00			UO_0000065	13.10	0.25	2.78	7.50	False	CHEMBL870978	Inhibition of Src	B	BAO_0000357	single protein format	Homo sapiens	None	None	None	None	CHEMBL267	Tyrosine-protein kinase SRC	Homo sapiens	SINGLE PROTEIN	CHEMBL1145338	1	Scientific Literature	J. Med. Chem.	2006	None
CHEMBL400310		0	320.31	0	2.94	2o	O=C1Cc2cnn(-c3ccc([N+](=O)[O-])cc3)c2-c2ccccc2N1	Inhibition	'<='	40.0	%				UO_0000187					False	CHEMBL886300	Inhibition of SRC at 10 uM	B	BAO_0000357	single protein format	None	None	None	None	None	CHEMBL267	Tyrosine-protein kinase SRC	Homo sapiens	SINGLE PROTEIN	CHEMBL1139946	1	Scientific Literature	Eur. J. Med. Chem.	2007	None
CHEMBL398877		0	331.42	0	4.33	2i	CC(C)(C)c1ccc(-n2ncc3c2-c2ccccc2NC(=O)C3)cc1	Inhibition	'<='	40.0	%				UO_0000187					False	CHEMBL886300	Inhibition of SRC at 10 uM	B	BAO_0000357	single protein format	None	None	None	None	None	CHEMBL267	Tyrosine-protein kinase SRC	Homo sapiens	SINGLE PROTEIN	CHEMBL1139946	1	Scientific Literature	Eur. J. Med. Chem.	2007	None
CHEMBL248558		0	305.34	0	3.04	2e	COc1ccc(-n2ncc3c2-c2ccccc2NC(=O)C3)cc1	Inhibition	'<='	40.0	%				UO_0000187					False	CHEMBL886300	Inhibition of SRC at 10 uM	B	BAO_0000357	single protein format	None	None	None	None	None	CHEMBL267	Tyrosine-protein kinase SRC	Homo sapiens	SINGLE PROTEIN	CHEMBL1139946	1	Scientific Literature	Eur. J. Med. Chem.	2007	None
CHEMBL3706663		0	425.34	0	1.75	9	Nc1ncnc2c1c(-c1cccc(O)c1)nn2-c1cccc(P(=O)(O)CC(=O)O)c1	IC50	'='	20.0	nM	7.70			UO_0000065	18.10	0.35	5.95	4.68	False	CHEMBL805362	In vitro inhibition of Src protein tyrosine kinase using the Scintillation proximity kinase assay.	B	BAO_0000357	single protein format	Oryctolagus cuniculus	None	None	None	None	CHEMBL267	Tyrosine-protein kinase SRC	Homo sapiens	SINGLE PROTEIN	CHEMBL1136208	1	Scientific Literature	Bioorg. Med. Chem. Lett.	2003	None
CHEMBL283465		0	537.53	1	3.57	28	N#Cc1ccccc1-c1ccc(CN2CCSC[C@H](NC(=O)c3ccc(OP(=O)(O)O)cc3)C2=O)cc1	IC50	'='	2460.0	nM	5.61			UO_0000065	10.43	0.21	2.04	4.01	False	CHEMBL823232	Binding affinity towards p60 Src tyrosine kinase using scintillation proximity assay	B	BAO_0000357	single protein format	None	None	None	None	None	CHEMBL267	Tyrosine-protein kinase SRC	Homo sapiens	SINGLE PROTEIN	CHEMBL1135878	1	Scientific Literature	Bioorg. Med. Chem. Lett.	2002	None
CHEMBL2205390		0	256.25	0	-0.49	8f	COc1cccc(O[C@@H]2O[C@H](CO)[C@@H](O)[C@H]2O)c1	IC50	'='	95000.0	nM	4.02			UO_0000065	15.70	0.31	4.51	4.55	False	CHEMBL2210030	Inhibition of GST-tagged c-Src preincubated for 30 mins measured after 60 mins	B	BAO_0000357	single protein format	None	None	None	None	None	CHEMBL267	Tyrosine-protein kinase SRC	Homo sapiens	SINGLE PROTEIN	CHEMBL2203061	1	Scientific Literature	Bioorg. Med. Chem.	2012	None
CHEMBL2205388		0	240.25	0	-0.19	8e	Cc1ccc(O[C@@H]2O[C@H](CO)[C@@H](O)[C@H]2O)cc1	IC50	'='	143400.0	nM		Outside typical range		UO_0000065					False	CHEMBL2210030	Inhibition of GST-tagged c-Src preincubated for 30 mins measured after 60 mins	B	BAO_0000357	single protein format	None	None	None	None	None	CHEMBL267	Tyrosine-protein kinase SRC	Homo sapiens	SINGLE PROTEIN	CHEMBL2203061	1	Scientific Literature	Bioorg. Med. Chem.	2012	None
CHEMBL20867		0	395.47	1	5.15	31	Cc1ccc(C(=O)Nc2ccc(C)c(Nc3nccc(-c4cccnc4)n3)c2)cc1	IC50	'>'	100000.0	nM				UO_0000065					False	CHEMBL872195	Inhibitory concentration against Src kinase	B	BAO_0000357	single protein format	Homo sapiens	None	None	None	None	CHEMBL267	Tyrosine-protein kinase SRC	Homo sapiens	SINGLE PROTEIN	CHEMBL1140446	1	Scientific Literature	J. Med. Chem.	2005	None
CHEMBL91829	RUBOXISTAURIN	3	468.56	0	3.51	LY-333531	CN(C)C[C@@H]1CCn2cc(c3ccccc32)C2=C(C(=O)NC2=O)c2cn(c3ccccc23)CCO1	Kd						Not Active						False	CHEMBL861049	Average Binding Constant for SRC; NA=Not Active at 10 uM	B	BAO_0000357	single protein format	Homo sapiens	None	None	None	None	CHEMBL267	Tyrosine-protein kinase SRC	Homo sapiens	SINGLE PROTEIN	CHEMBL1144455	1	Scientific Literature	Nat. Biotechnol.	2005	None
CHEMBL202830		0	454.53	0	3.40	9g	CN1CCN(Cc2ccc(NC(=O)c3cc(-c4ccc5nccnc5c4)cnc3O)cc2)CC1	IC50						Not Determined						False	CHEMBL865228	Inhibitory activity against Src	B	BAO_0000357	single protein format	Homo sapiens	None	None	None	None	CHEMBL267	Tyrosine-protein kinase SRC	Homo sapiens	SINGLE PROTEIN	CHEMBL1149386	1	Scientific Literature	J. Med. Chem.	2006	None
CHEMBL201553		0	473.60	0	4.37	9f	Cc1nc2cc(-c3cnc(O)c(C(=O)Nc4ccc(CN5CCN(C)CC5)cc4)c3)ccc2s1	IC50						Not Determined						False	CHEMBL865228	Inhibitory activity against Src	B	BAO_0000357	single protein format	Homo sapiens	None	None	None	None	CHEMBL267	Tyrosine-protein kinase SRC	Homo sapiens	SINGLE PROTEIN	CHEMBL1149386	1	Scientific Literature	J. Med. Chem.	2006	None
CHEMBL248757		0	471.93	0	4.27	25	N#Cc1ncc2nc1OCCCCOc1cc(NCc3cncs3)c(Cl)cc1NC(=O)N2	Ki	'>'	1936.0	nM				UO_0000065					False	CHEMBL941812	Inhibition of SRC	B	BAO_0000357	single protein format	None	None	None	None	None	CHEMBL267	Tyrosine-protein kinase SRC	Homo sapiens	SINGLE PROTEIN	CHEMBL1140564	1	Scientific Literature	Bioorg. Med. Chem. Lett.	2007	None
CHEMBL64231		0	404.56	1	6.37	14	Cn1c(SSCc2ccccc2)c(C(=O)Nc2ccccc2)c2ccccc21	IC50	'>'	100000.0	nM				UO_0000065					False	CHEMBL843949	Inhibition of tyrosine phosphorylation activity of the pp60v-src tyrosine kinase, protein from v-src baculovirus-infected insect cells	B	BAO_0000019	assay format	None	None	None	None	None	CHEMBL267	Tyrosine-protein kinase SRC	Homo sapiens	SINGLE PROTEIN	CHEMBL1127560	1	Scientific Literature	J. Med. Chem.	1994	None
CHEMBL104153		0	427.29	1	5.05	6p	COc1ccc(Nc2ncc3cc(-c4c(Cl)cccc4Cl)c(=O)n(C)c3n2)cc1	IC50	'='	20.0	nM	7.70			UO_0000065	18.02	0.36	2.65	11.15	False	CHEMBL818902	Inhibitory activity against avian c-Src tyrosine kinase was determined.	B	BAO_0000357	single protein format	Aves	None	None	None	None	CHEMBL267	Tyrosine-protein kinase SRC	Homo sapiens	SINGLE PROTEIN	CHEMBL1133618	1	Scientific Literature	J. Med. Chem.	2000	None
CHEMBL55788		0	424.50	0	3.62	1a	Cn1cc(C2=C(c3cn(C4CCNCC4)c4ccccc34)C(=O)NC2=O)c2ccccc21	IC50						Not Determined						False	CHEMBL805369	Inhibition of Src protein tyrosine kinase (Not tested)	B	BAO_0000357	single protein format	None	None	None	None	None	CHEMBL267	Tyrosine-protein kinase SRC	Homo sapiens	SINGLE PROTEIN	CHEMBL1136405	1	Scientific Literature	Bioorg. Med. Chem. Lett.	2003	None
CHEMBL430090		0	442.40	1	5.75	50	COc1ccc(-c2ccc(NC(=O)Nc3cccc(C(F)(F)F)c3)cc2)c2c(N)noc12	IC50	'>'	50000.0	nM				UO_0000065					False	CHEMBL947979	Inhibition of SRC by HTRF assay	B	BAO_0000357	single protein format	None	None	None	None	None	CHEMBL267	Tyrosine-protein kinase SRC	Homo sapiens	SINGLE PROTEIN	CHEMBL1142358	1	Scientific Literature	J. Med. Chem.	2008	None
CHEMBL230597	GSK-586581A	0	381.46	0	3.07	GSK586581A	CS(=O)(=O)Nc1ccc(-c2cc(-c3ccccc3)cc(C(N)=O)c2N)cc1	Inhibition	'='	4.51	%				UO_0000187					False	CHEMBL1962171	GSK_PKIS: SRC mean inhibition at 1 uM [Nanosyn]	B	BAO_0000357	single protein format	None	None	None	None	None	CHEMBL267	Tyrosine-protein kinase SRC	Homo sapiens	SINGLE PROTEIN	CHEMBL1961873	16	GSK Published Kinase Inhibitor Set			None
CHEMBL311135		0	546.47	1	1.90	4d	CC(=O)N[C@@H](Cc1ccc(OP(=O)(O)O)cc1)C(=O)N[C@@H](CCC(=O)O)c1nc(Cc2ccccc2)no1	IC50	'='	92000.0	nM	4.04			UO_0000065	7.39	0.15	2.14	2.01	False	CHEMBL806420	Binding affinity against Src-homology 2 (SRC SH2).	B	BAO_0000357	single protein format	None	None	None	None	None	CHEMBL267	Tyrosine-protein kinase SRC	Homo sapiens	SINGLE PROTEIN	CHEMBL1132393	1	Scientific Literature	Bioorg. Med. Chem. Lett.	1999	None
CHEMBL223360	LINIFANIB	3	375.41	0	4.90	17p, ABT-869	Cc1ccc(F)c(NC(=O)Nc2ccc(-c3cccc4[nH]nc(N)c34)cc2)c1	IC50	'='	50000.0	nM	4.30			UO_0000065	11.46	0.21	-0.60	4.49	False	CHEMBL919915	Inhibition of SRC	B	BAO_0000357	single protein format	Homo sapiens	None	None	None	None	CHEMBL267	Tyrosine-protein kinase SRC	Homo sapiens	SINGLE PROTEIN	CHEMBL1142982	1	Scientific Literature	J. Med. Chem.	2007	None
CHEMBL236384		0	372.48	0	4.64	30	N#Cc1cnc2cnc(NCc3cccnc3)cc2c1NC1CCCCCC1	IC50	'='	38000.0	nM	4.42			UO_0000065	11.87	0.22	-0.22	5.11	False	CHEMBL898030	Inhibition of Src kinase	B	BAO_0000357	single protein format	None	None	None	None	None	CHEMBL267	Tyrosine-protein kinase SRC	Homo sapiens	SINGLE PROTEIN	CHEMBL1149691	1	Scientific Literature	Bioorg. Med. Chem.	2007	None
CHEMBL60391		0	538.50	2	6.64	16	COc1cc(Nc2c(C#N)cnc3cc(-c4cc(CN5CCN(C)CC5)cs4)ccc23)c(Cl)cc1Cl	IC50	'='	69.0	nM	7.16			UO_0000065					False	CHEMBL806424	Inhibition of Src-dependent cell proliferation	F	BAO_0000019	assay format	Saccharomyces cerevisiae	None	None	None	None	CHEMBL267	Tyrosine-protein kinase SRC	Homo sapiens	SINGLE PROTEIN	CHEMBL1135194	1	Scientific Literature	Bioorg. Med. Chem. Lett.	2002	None
CHEMBL376993		0	385.51	0	4.31	8, BAS09534324	COc1cc(SC)ccc1C(=O)Nc1nnc(CCc2ccccc2)s1	Ki	'='	4100.0	nM	5.39			UO_0000065	13.97	0.28	1.08	8.40	False	CHEMBL859156	Binding affinity to human recombinant Src	B	BAO_0000357	single protein format	Homo sapiens	None	None	None	None	CHEMBL267	Tyrosine-protein kinase SRC	Homo sapiens	SINGLE PROTEIN	CHEMBL1148493	1	Scientific Literature	J. Med. Chem.	2006	None
CHEMBL206046		0	435.29	0	4.18	5, BAS0338876	O=C(Nc1nnc(CCc2ccccc2)s1)c1ccc(I)cc1	ID50	'>'	2.0	nM		Non standard unit for type		UO_0000065					False	CHEMBL859156	Binding affinity to human recombinant Src	B	BAO_0000357	single protein format	Homo sapiens	None	None	None	None	CHEMBL267	Tyrosine-protein kinase SRC	Homo sapiens	SINGLE PROTEIN	CHEMBL1148493	1	Scientific Literature	J. Med. Chem.	2006	None
CHEMBL103838		0	556.43	1	3.08	1b	CC(=O)N[C@@H](Cc1ccc(OP(=O)(O)O)cc1)C(=O)N[C@@H](C)c1nc(Cc2ccc(C(F)(F)F)cc2)no1	IC50	'='	72000.0	nM	4.14			UO_0000065	7.45	0.15	1.06	2.53	False	CHEMBL805363	Affinity for Src protein tyrosine kinase	B	BAO_0000357	single protein format	None	None	None	None	None	CHEMBL267	Tyrosine-protein kinase SRC	Homo sapiens	SINGLE PROTEIN	CHEMBL1131855	1	Scientific Literature	Bioorg. Med. Chem. Lett.	1999	None
CHEMBL209617		0	390.18	0	2.75	13, BAS00387347	O=C1NN(c2ccc(I)cc2)C(=O)/C1=C\c1ccccc1	Ki	'='	4300.0	nM	5.37			UO_0000065	13.75	0.35	2.62	10.86	False	CHEMBL859156	Binding affinity to human recombinant Src	B	BAO_0000357	single protein format	Homo sapiens	None	None	None	None	CHEMBL267	Tyrosine-protein kinase SRC	Homo sapiens	SINGLE PROTEIN	CHEMBL1148493	1	Scientific Literature	J. Med. Chem.	2006	None
CHEMBL299763		0	396.45	0	3.21	4e	COc1cc(OC)cc(-c2cc3cnc(N)nc3nc2NC(=O)NC(C)(C)C)c1	IC50	'>'	50000.0	nM				UO_0000065					True	CHEMBL822802	Inhibition of C-src tyrosine kinase	B	BAO_0000357	single protein format	None	None	None	None	None	CHEMBL267	Tyrosine-protein kinase SRC	Homo sapiens	SINGLE PROTEIN	CHEMBL1130094	1	Scientific Literature	J. Med. Chem.	1997	None
CHEMBL27085		0	373.24	1	5.48	20	Cc1nc(O)c2c(ccc3[nH]c(Nc4c(Cl)cccc4Cl)nc32)c1C	IC50	'='	12.0	nM	7.92			UO_0000065	21.22	0.43	2.44	10.73	False	CHEMBL818270	Inhibition of c-SRC with 1 uM ATP	B	BAO_0000357	single protein format	None	None	None	None	None	CHEMBL267	Tyrosine-protein kinase SRC	Homo sapiens	SINGLE PROTEIN	CHEMBL1135526	1	Scientific Literature	J. Med. Chem.	2002	None
CHEMBL89010		0	308.34	0	3.08	4d	O=C1Nc2ccc(C(=O)O)cc2/C1=C/c1cc2c([nH]1)CCCC2	IC50	'='	120.0	nM	6.92			UO_0000065	22.45	0.41	3.84	8.42	False	CHEMBL843061	Evaluated for inhibitory activity towards p60 c-Src tyrosine kinase	B	BAO_0000357	single protein format	None	None	None	None	None	CHEMBL267	Tyrosine-protein kinase SRC	Homo sapiens	SINGLE PROTEIN	CHEMBL1133768	1	Scientific Literature	J. Med. Chem.	2000	None
CHEMBL409892	GW305178X	0	367.39	0	1.65	GW305178X	NS(=O)(=O)c1ccc(N/N=C2\C(=O)Nc3ccc4ncccc4c32)cc1	Inhibition	'='	71.06	%				UO_0000187					False	CHEMBL1962171	GSK_PKIS: SRC mean inhibition at 1 uM [Nanosyn]	B	BAO_0000357	single protein format	None	None	None	None	None	CHEMBL267	Tyrosine-protein kinase SRC	Homo sapiens	SINGLE PROTEIN	CHEMBL1961873	16	GSK Published Kinase Inhibitor Set			None
CHEMBL552859		0	331.84	0	3.57	2	C=C(CN(C)C)C(=O)c1ccc(OCc2ccccc2)cc1.Cl	IC50	'>'	100000.0	nM				UO_0000065					False	CHEMBL816861	In vitro inhibition of the c-src tyrosine kinase activity in A431 membranes using angiotensin II as phosphate acceptor as substrate	B	BAO_0000249	cell membrane format	None	None	None	None	None	CHEMBL267	Tyrosine-protein kinase SRC	Homo sapiens	SINGLE PROTEIN	CHEMBL1128740	1	Scientific Literature	J. Med. Chem.	1995	None
CHEMBL112925		0	252.27	0	2.62	10a	Nc1ccc(-c2cc(=O)c3cc(N)ccc3o2)cc1	IC50	'='	28800.0	nM	4.54			UO_0000065	18.00	0.33	1.92	5.52	False	CHEMBL843190	Inhibition of in vitro protein-tyrosine kinase activity of p60v-src enzyme in presence of 5 uM ATP.	B	BAO_0000357	single protein format	None	None	None	None	None	CHEMBL267	Tyrosine-protein kinase SRC	Homo sapiens	SINGLE PROTEIN	CHEMBL1127357	1	Scientific Literature	J. Med. Chem.	1994	None
CHEMBL295601		0	568.73	1	4.39	11	COc1cc(-c2nn([C@H]3CC[C@H](N4CCN(C)CC4)CC3)c3ncnc(N)c23)ccc1NC(=O)CCc1ccccc1	IC50	'='	155.0	nM	6.81			UO_0000065	11.97	0.22	2.42	5.95	True	CHEMBL698890	Inhibition of human src kinase.	B	BAO_0000357	single protein format	Homo sapiens	None	None	None	None	CHEMBL267	Tyrosine-protein kinase SRC	Homo sapiens	SINGLE PROTEIN	CHEMBL1135159	1	Scientific Literature	Bioorg. Med. Chem. Lett.	2002	None
CHEMBL3681314		0	489.53	0	4.58	15	Cc1nc2cc(-n3ncc(C(=O)c4cc5ccc(CN6CCC(F)(F)CC6)cc5[nH]4)c3N)ccc2[nH]1	IC50	'='	390.0	nM	6.41			UO_0000065	13.09	0.24	1.83	5.90	False	CHEMBL3861875	Inhibition of human SRC by time-resolved fluorescence or time-resolved fluorescence assay	B	BAO_0000357	single protein format	Homo sapiens	None	None	None	None	CHEMBL267	Tyrosine-protein kinase SRC	Homo sapiens	SINGLE PROTEIN	CHEMBL3860107	1	Scientific Literature	J Med Chem	2016	None
CHEMBL3907479		0	356.39	0	3.35	8; CH5183284; Debio 1347	Cc1nc2ccc(-n3ncc(C(=O)c4cc5ccccc5[nH]4)c3N)cc2[nH]1	IC50	'='	5900.0	nM	5.23			UO_0000065	14.67	0.26	1.88	4.96	False	CHEMBL3861875	Inhibition of human SRC by time-resolved fluorescence or time-resolved fluorescence assay	B	BAO_0000357	single protein format	Homo sapiens	None	None	None	None	CHEMBL267	Tyrosine-protein kinase SRC	Homo sapiens	SINGLE PROTEIN	CHEMBL3860107	1	Scientific Literature	J Med Chem	2016	None
CHEMBL77261		0	282.34	0	3.18	12	OCCCCOc1ccc2c(c1)ncn2-c1ccccc1	IC50	'='	25000.0	nM	4.60			UO_0000065	16.30	0.30	1.42	9.73	False	CHEMBL822804	Inhibition of [32P]ATP incorporated (phosphorylation) into glutamate-tyrosine copolymer substrate by avian c-Src tyrosine kinase	B	BAO_0000357	single protein format	None	None	None	None	None	CHEMBL267	Tyrosine-protein kinase SRC	Homo sapiens	SINGLE PROTEIN	CHEMBL1132255	1	Scientific Literature	J. Med. Chem.	1999	None
CHEMBL284362		0	229.17	0	1.96	Fragment 17	CCc1ccc(NC(=O)P(=O)(O)O)cc1	IC50	'='	4400000.0	nM	2.36			UO_0000065	10.28	0.21	0.40	2.72	False	CHEMBL823240	Inhibitory activity against SH2 domain of human p60 c-Src tyrosine kinase using surface plasmon resonance (SPR) assay.	B	BAO_0000357	single protein format	None	None	None	None	None	CHEMBL267	Tyrosine-protein kinase SRC	Homo sapiens	SINGLE PROTEIN	CHEMBL1145907	1	Scientific Literature	J. Med. Chem.	2003	None
CHEMBL7735		0	276.30	0	3.59	39	O=C(c1cc2ccccc2[nH]1)c1cc2cc(O)ccc2[nH]1	IC50	'>'	30000.0	nM				UO_0000065					False	CHEMBL808765	Inhibition of Src protein tyrosine kinase	B	BAO_0000357	single protein format	None	None	None	None	None	CHEMBL267	Tyrosine-protein kinase SRC	Homo sapiens	SINGLE PROTEIN	CHEMBL1135728	1	Scientific Literature	J. Med. Chem.	2002	None
CHEMBL6976		0	273.29	0	1.45	1e	COc1cc2c(cc1OC)Nc1ncn(C)c(=O)c1C2	IC50	'='	1200.0	nM	5.92			UO_0000065	21.66	0.40	4.47	9.06	False	CHEMBL822438	Inhibition of cellular oncogene pp60 c-src	B	BAO_0000357	single protein format	None	None	None	None	None	CHEMBL267	Tyrosine-protein kinase SRC	Homo sapiens	SINGLE PROTEIN	CHEMBL1128884	1	Scientific Literature	Bioorg. Med. Chem. Lett.	1995	None
CHEMBL154969		0	498.63	0	4.67	10g	CONC(=O)CCc1c(SSc2[nH]c3ccccc3c2CCC(=O)NOC)[nH]c2ccccc12	IC50	'='	2900.0	nM	5.54			UO_0000065	11.11	0.22	0.87	5.12	False	CHEMBL843948	Inhibition of the tyrosine kinase activity of the product encoded by pp60 v-src.	B	BAO_0000357	single protein format	None	None	None	None	None	CHEMBL267	Tyrosine-protein kinase SRC	Homo sapiens	SINGLE PROTEIN	CHEMBL1127622	1	Scientific Literature	J. Med. Chem.	1994	None
CHEMBL197287		0	487.99	0	4.32	32	COc1cnc(Cl)c(Nc2ncnc3cc(OCCCN4CCOCC4)cc(OC(C)C)c23)c1	IC50	'='	5.0	nM	8.30			UO_0000065	17.01	0.33	3.98	9.14	False	CHEMBL863345	Inhibitory activity against c-Src kinase	B	BAO_0000357	single protein format	Homo sapiens	None	None	None	None	CHEMBL267	Tyrosine-protein kinase SRC	Homo sapiens	SINGLE PROTEIN	CHEMBL1141956	1	Scientific Literature	Bioorg. Med. Chem. Lett.	2005	None
CHEMBL371688		0	487.00	0	3.84	23c	COc1ccc(Cl)c(Nc2ncnc3cc(OCCN4CCN(C)CC4)cc(OC(C)C)c23)n1	IC50	'='	70.0	nM	7.16			UO_0000065					False	CHEMBL854323	Inhibition of Src-transfected 3T3 cell proliferation	F	BAO_0000219	cell-based format	Homo sapiens	None	None	3T3	None	CHEMBL267	Tyrosine-protein kinase SRC	Homo sapiens	SINGLE PROTEIN	CHEMBL1141956	1	Scientific Literature	Bioorg. Med. Chem. Lett.	2005	CHEMBL3833622
CHEMBL200231		0	487.99	0	4.32	22a	COc1ccc(Cl)c(Nc2ncnc3cc(OCCCN4CCOCC4)cc(OC(C)C)c23)n1	IC50	'<'	4.0	nM				UO_0000065					False	CHEMBL863345	Inhibitory activity against c-Src kinase	B	BAO_0000357	single protein format	Homo sapiens	None	None	None	None	CHEMBL267	Tyrosine-protein kinase SRC	Homo sapiens	SINGLE PROTEIN	CHEMBL1141956	1	Scientific Literature	Bioorg. Med. Chem. Lett.	2005	None
CHEMBL57143		0	526.70	1	2.72	4o	CCS(=O)(=O)c1ccc2c(c1)/C(=C/c1[nH]c3c(c1CCCN1CCN(CCO)CC1)CCCC3)C(=O)N2	IC50	'='	1700.0	nM	5.77			UO_0000065	10.95	0.21	3.05	5.46	False	CHEMBL805372	Inhibitory activity against cellular Src protein tyrosine kinase using the actin ring assay	B	BAO_0000357	single protein format	None	None	None	None	None	CHEMBL267	Tyrosine-protein kinase SRC	Homo sapiens	SINGLE PROTEIN	CHEMBL1146690	1	Scientific Literature	Bioorg. Med. Chem. Lett.	2004	None
CHEMBL50977		0	306.15	0	3.30	2	Cn1c(=O)c(-c2c(Cl)cccc2Cl)cc2cncnc21	log(10^6/IC50)	'='	2.0										False	CHEMBL929919	Inhibition of cSrc	B	BAO_0000357	single protein format	None	None	None	None	None	CHEMBL267	Tyrosine-protein kinase SRC	Homo sapiens	SINGLE PROTEIN	CHEMBL1143173	1	Scientific Literature	Bioorg. Med. Chem.	2008	None
CHEMBL80073		0	296.28	0	2.58	8TO	N=c1oc2cc(O)ccc2cc1C(=O)Nc1ccccc1O	IC50	'='	0.6	ug.mL-1				UO_0000274					False	CHEMBL843060	Inhibitory activity against p60 c-Src tyrosine kinase	B	BAO_0000357	single protein format	None	None	None	None	None	CHEMBL267	Tyrosine-protein kinase SRC	Homo sapiens	SINGLE PROTEIN	CHEMBL1152042	1	Scientific Literature	Bioorg. Med. Chem. Lett.	1995	None
CHEMBL2425649		0	407.48	0	2.04	8	O=C([C@H]1CC[C@H](Nc2nccc(-n3nnc4ccccc43)n2)CC1)N1CCOCC1	Inhibition	'<'	50.0	%				UO_0000187					False	CHEMBL2429468	Competitive binding affinity to SRC (unknown origin) at 10 uM in presence of ATP relative to control	B	BAO_0000357	single protein format	Homo sapiens	None	None	None	None	CHEMBL267	Tyrosine-protein kinase SRC	Homo sapiens	SINGLE PROTEIN	CHEMBL2424622	1	Scientific Literature	Bioorg. Med. Chem. Lett.	2013	None
CHEMBL2430324		0	294.31	0	3.07	MRT00055778	CC(=O)Nc1nccc(-c2c(-c3ccccc3)noc2C)n1	Activity	'='	91.94	%				UO_0000187					False	CHEMBL2434376	Inhibition of human SRC assessed as residual activity at 10 uM relative to control	B	BAO_0000357	single protein format	Homo sapiens	None	None	None	None	CHEMBL267	Tyrosine-protein kinase SRC	Homo sapiens	SINGLE PROTEIN	CHEMBL2429821	1	Scientific Literature	Bioorg. Med. Chem. Lett.	2013	None
CHEMBL363575		0	524.48	2	6.30	7	COc1cc(Nc2c(C#N)cnc3cc(-c4ccc(CN5CCNCC5)cc4)sc23)c(Cl)cc1Cl	IC50	'='	7.2	nM	8.14			UO_0000065	15.53	0.32	1.84	11.12	False	CHEMBL832953	Inhibition of Src protein tyrosine kinase in LANCE format enzyme assay	B	BAO_0000357	single protein format	None	None	None	None	None	CHEMBL267	Tyrosine-protein kinase SRC	Homo sapiens	SINGLE PROTEIN	CHEMBL1144446	1	Scientific Literature	J. Med. Chem.	2005	None
CHEMBL2430323		0	266.30	0	2.89	MRT00033659	CC(=O)Nc1cccc(-c2cnc3[nH]nc(C)c3c2)c1	Activity	'='	65.01	%				UO_0000187					False	CHEMBL2434208	Inhibition of human SRC assessed as residual activity at 1 uM relative to control	B	BAO_0000357	single protein format	Homo sapiens	None	None	None	None	CHEMBL267	Tyrosine-protein kinase SRC	Homo sapiens	SINGLE PROTEIN	CHEMBL2429821	1	Scientific Literature	Bioorg. Med. Chem. Lett.	2013	None
CHEMBL80873		0	210.24	0	2.73	5	Oc1ccc2c(c1)ncn2-c1ccccc1	IC50	'>'	50000.0	nM				UO_0000065					False	CHEMBL822804	Inhibition of [32P]ATP incorporated (phosphorylation) into glutamate-tyrosine copolymer substrate by avian c-Src tyrosine kinase	B	BAO_0000357	single protein format	None	None	None	None	None	CHEMBL267	Tyrosine-protein kinase SRC	Homo sapiens	SINGLE PROTEIN	CHEMBL1132255	1	Scientific Literature	J. Med. Chem.	1999	None
CHEMBL355353		0	418.68	1	5.28	2v	COc1cc2ncc(C#N)c(Nc3ccc(Br)cc3Cl)c2cc1OC	IC50	'='	15.0	nM	7.82			UO_0000065	18.69	0.43	2.54	11.65	False	CHEMBL807314	Inhibitory activity against human c-Src Kinase was measured using ELISA assay	B	BAO_0000357	single protein format	None	None	None	None	None	CHEMBL267	Tyrosine-protein kinase SRC	Homo sapiens	SINGLE PROTEIN	CHEMBL1134365	1	Scientific Literature	J. Med. Chem.	2001	None
CHEMBL352829		0	365.44	0	2.54	2g	CCOC(=O)C[C@H]1C[C@@H](n2cc(-c3ccccc3)c3c(N)ncnc32)CN1	IC50	'='	15.0	nM	7.82			UO_0000065	21.41	0.40	5.28	8.23	False	CHEMBL822437	Inhibition of p60 c-Src tyrosine kinase enzyme activity in liquid-phase tyrosine phosphorylation assay at 830 ng/mL	B	BAO_0000357	single protein format	None	None	None	None	None	CHEMBL267	Tyrosine-protein kinase SRC	Homo sapiens	SINGLE PROTEIN	CHEMBL1134003	1	Scientific Literature	Bioorg. Med. Chem. Lett.	2001	None
CHEMBL1076533		0	435.49	0	4.70	15i	Cc1ccc(C(=O)Nc2ccccc2)cc1Nc1nc2ccccc2n1-c1cc(N)ncn1	IC50	'='	6168.0	nM	5.21			UO_0000065	11.96	0.22	0.51	4.70	False	CHEMBL1113980	Inhibition of Tel-fused SRC expressed in mouse BAF3 cells	B	BAO_0000219	cell-based format	None	None	None	BaF3	None	CHEMBL267	Tyrosine-protein kinase SRC	Homo sapiens	SINGLE PROTEIN	CHEMBL1154389	1	Scientific Literature	Bioorg. Med. Chem. Lett.	2009	CHEMBL3307634
CHEMBL353630		0	409.49	0	3.22	3a	CC(C)(C)OC(=O)N1C[C@@H](n2cc(-c3ccccc3)c3c(N)ncnc32)C[C@@H]1CO	IC50	'='	130.0	nM	6.89			UO_0000065	16.82	0.31	3.67	6.47	False	CHEMBL822437	Inhibition of p60 c-Src tyrosine kinase enzyme activity in liquid-phase tyrosine phosphorylation assay at 830 ng/mL	B	BAO_0000357	single protein format	None	None	None	None	None	CHEMBL267	Tyrosine-protein kinase SRC	Homo sapiens	SINGLE PROTEIN	CHEMBL1134003	1	Scientific Literature	Bioorg. Med. Chem. Lett.	2001	None
CHEMBL198650		0	566.49	2	5.95	17d	COc1cc(Nc2c(C#N)cnc3cc4cc(OCCN5CCN(C)CC5)c(OC)cc4cc23)c(Cl)cc1Cl	IC50	'='	0.29	nM	9.54			UO_0000065	16.84	0.33	3.59	11.51	False	CHEMBL881508	Inhibitory concentration against Src kinase	B	BAO_0000357	single protein format	Homo sapiens	None	None	None	None	CHEMBL267	Tyrosine-protein kinase SRC	Homo sapiens	SINGLE PROTEIN	CHEMBL1141082	1	Scientific Literature	J. Med. Chem.	2005	None
CHEMBL425872		0	445.31	1	5.96	15a	COc1cc(Cl)c(Cl)c(Nc2c(C#N)cnc3ccc(C#Cc4cccnc4)cc23)c1	IC50	'='	440.0	nM	6.36			UO_0000065	14.27	0.28	0.40	8.97	False	CHEMBL832714	Inhibition of human Src kinase	B	BAO_0000357	single protein format	Homo sapiens	None	None	None	None	CHEMBL267	Tyrosine-protein kinase SRC	Homo sapiens	SINGLE PROTEIN	CHEMBL1142051	1	Scientific Literature	Bioorg. Med. Chem. Lett.	2005	None
CHEMBL372219		0	552.53	2	6.68	21	COc1cc(Nc2c(C#N)cnc3cc(-c4ccc(CCN5CCN(C)CC5)cc4)sc23)c(Cl)cc1Cl	IC50	'='	630.0	nM	6.20			UO_0000065					False	CHEMBL834682	Inhibition of c-Src transformed rat fibroblast proliferation	F	BAO_0000019	assay format	Rattus norvegicus	None	None	None	None	CHEMBL267	Tyrosine-protein kinase SRC	Homo sapiens	SINGLE PROTEIN	CHEMBL1144446	1	Scientific Literature	J. Med. Chem.	2005	None
CHEMBL327958		0	584.65	1	2.28	15	CCCCN(CCCC)C(=O)[C@H](C)NC(=O)[C@@H](NC(=O)[C@H](Cc1ccc(OP(=O)(O)O)cc1)NC(C)=O)C(C)C	IC50	'='	12500.0	nM	4.90			UO_0000065	8.39	0.17	2.62	2.81	False	CHEMBL768942	Affinity for SH2 domain of src in Sf9 insect cells	B	BAO_0000219	cell-based format	None	None	None	Sf9	None	CHEMBL267	Tyrosine-protein kinase SRC	Homo sapiens	SINGLE PROTEIN	CHEMBL1131295	1	Scientific Literature	J. Med. Chem.	1998	CHEMBL3308860
CHEMBL3109010		0	309.37	0	2.53	38	CC(C)(C)n1nc(-c2cnc3ccccc3c2)c(C(N)=O)c1N	IC50	'>'	10000.0	nM				UO_0000065					False	CHEMBL3110677	Inhibition of Src (unknown origin)	B	BAO_0000357	single protein format	Homo sapiens	None	None	None	None	CHEMBL267	Tyrosine-protein kinase SRC	Homo sapiens	SINGLE PROTEIN	CHEMBL3108667	1	Scientific Literature	ACS Med. Chem. Lett.	2014	None
CHEMBL155278		0	306.39	0	4.48	59	Cc1cccc(Nc2ncnc3c2sc2ccc(N)cc23)c1	Inhibition	'='	47.0	%				UO_0000187					False	CHEMBL821539	Inhibition of c-Src tyrosine kinase at 50 uM	B	BAO_0000357	single protein format	None	None	None	None	None	CHEMBL267	Tyrosine-protein kinase SRC	Homo sapiens	SINGLE PROTEIN	CHEMBL1132555	1	Scientific Literature	J. Med. Chem.	1999	None
CHEMBL145229		0	295.29	0	3.21	2b	O=C(Nc1cccc(O)c1)c1cc2cccc(O)c2cc1O	IC50	'='	150000.0	nM		Outside typical range		UO_0000065					False	CHEMBL823238	Inhibition of human purified recombinant pp60c-src tyrosine kinase	B	BAO_0000357	single protein format	Homo sapiens	None	None	None	None	CHEMBL267	Tyrosine-protein kinase SRC	Homo sapiens	SINGLE PROTEIN	CHEMBL1133076	1	Scientific Literature	Bioorg. Med. Chem. Lett.	2000	None
CHEMBL192909		0	460.54	1	5.49	6b	O=C(O)Cc1csc(-c2nc3cc4ccccc4cc3nc2-c2cc(CC(=O)O)cs2)c1	Inhibition	'='	29.0	%				UO_0000187					False	CHEMBL836163	In vitro percent inhibition of c-Src tyrosine kinase at 10 uM concentration of compound dissolved in 100% DMSO using 5''-[gamma-33P]-triphosphate	B	BAO_0000357	single protein format	None	None	None	None	None	CHEMBL267	Tyrosine-protein kinase SRC	Homo sapiens	SINGLE PROTEIN	CHEMBL1140238	1	Scientific Literature	Bioorg. Med. Chem. Lett.	2005	None
CHEMBL266154		0	322.32	0	3.06	9h	Oc1cc2c3cc(O)c(O)cc3n(Cc3cccnc3)c2cc1O	IC50	'='	8000.0	nM	5.10			UO_0000065	15.81	0.29	2.04	5.16	False	CHEMBL816866	Tested for in vitro inhibitory activity against tyrosine protein kinase pp60 c-src	B	BAO_0000357	single protein format	None	None	None	None	None	CHEMBL267	Tyrosine-protein kinase SRC	Homo sapiens	SINGLE PROTEIN	CHEMBL1127577	1	Scientific Literature	J. Med. Chem.	1994	None
CHEMBL426990		0	511.43	2	6.73	2	COc1cc(Nc2c(C#N)cnc3cc(-c4ccc(N5CCOCC5)cc4)sc23)c(Cl)cc1Cl	IC50	'='	34.0	nM	7.47			UO_0000065	14.60	0.30	0.74	10.61	False	CHEMBL832953	Inhibition of Src protein tyrosine kinase in LANCE format enzyme assay	B	BAO_0000357	single protein format	None	None	None	None	None	CHEMBL267	Tyrosine-protein kinase SRC	Homo sapiens	SINGLE PROTEIN	CHEMBL1144446	1	Scientific Literature	J. Med. Chem.	2005	None
CHEMBL194992		0	497.41	1	6.60	16	COc1cc(Nc2c(C#N)cnc3cc(-c4ccc(C(=O)N(C)C)cc4)sc23)c(Cl)cc1Cl	IC50	'='	23.0	nM	7.64			UO_0000065	15.36	0.32	1.04	9.76	False	CHEMBL832953	Inhibition of Src protein tyrosine kinase in LANCE format enzyme assay	B	BAO_0000357	single protein format	None	None	None	None	None	CHEMBL267	Tyrosine-protein kinase SRC	Homo sapiens	SINGLE PROTEIN	CHEMBL1144446	1	Scientific Literature	J. Med. Chem.	2005	None
CHEMBL422564		0	442.90	0	3.86	25	Clc1ccc2c(c1Nc1ncnc3cc(OCCCN4CCOCC4)ccc13)OCO2	IC50	'='	450.0	nM	6.35			UO_0000065					False	CHEMBL806525	Inhibition of c-Src transfected 3T3 cell proliferation	F	BAO_0000219	cell-based format	None	None	None	3T3	None	CHEMBL267	Tyrosine-protein kinase SRC	Homo sapiens	SINGLE PROTEIN	CHEMBL1148412	1	Scientific Literature	J. Med. Chem.	2004	CHEMBL3833622
CHEMBL311937		0	673.61	2	-1.08	1	CC[C@H](C)[C@H](NC(=O)[C@H](CCC(=O)O)NC(=O)[C@H](CCC(=O)O)NC(=O)[C@H](Cc1ccc(OP(=O)(O)O)cc1)NC(C)=O)C(N)=O	IC50	'='	6000.0	nM	5.22			UO_0000065	7.75	0.16	6.30	1.74	True	CHEMBL806415	Inhibition of binding to Src SH2 domain	B	BAO_0000357	single protein format	None	None	None	None	None	CHEMBL267	Tyrosine-protein kinase SRC	Homo sapiens	SINGLE PROTEIN	CHEMBL1131840	1	Scientific Literature	Bioorg. Med. Chem. Lett.	1999	None
CHEMBL416444		0	345.41	0	3.43	6	NCCn1cc(-c2ccc(Oc3ccccc3)cc2)c2c(N)ncnc21	IC50	'='	32340.0	nM	4.49			UO_0000065	13.00	0.24	1.06	4.88	False	CHEMBL806433	Inhibition of Src protein tyrosine kinase	B	BAO_0000357	single protein format	Homo sapiens	None	None	None	None	CHEMBL267	Tyrosine-protein kinase SRC	Homo sapiens	SINGLE PROTEIN	CHEMBL1135158	1	Scientific Literature	Bioorg. Med. Chem. Lett.	2002	None
CHEMBL1076195		0	576.75	2	6.96	22b	CCN(CC)CCCCNc1cc(-n2c(Nc3cc(C(=O)Nc4cccc(C)c4)ccc3C)nc3ccccc32)ncn1	IC50						Not Determined						False	CHEMBL1113977	Inhibition of SRC	B	BAO_0000357	single protein format	None	None	None	None	None	CHEMBL267	Tyrosine-protein kinase SRC	Homo sapiens	SINGLE PROTEIN	CHEMBL1154389	1	Scientific Literature	Bioorg. Med. Chem. Lett.	2009	None
CHEMBL1076200		0	629.69	2	5.80	22g	Cc1ccc(C(=O)Nc2cccc(C(F)(F)F)c2)cc1Nc1nc2ccccc2n1-c1cc(NCCN2CCN(C)CC2)ncn1	IC50	'='	458.0	nM	6.34			UO_0000065	10.07	0.19	0.54	6.14	False	CHEMBL1113977	Inhibition of SRC	B	BAO_0000357	single protein format	None	None	None	None	None	CHEMBL267	Tyrosine-protein kinase SRC	Homo sapiens	SINGLE PROTEIN	CHEMBL1154389	1	Scientific Literature	Bioorg. Med. Chem. Lett.	2009	None
CHEMBL400113		0	354.21	0	3.80	2m	O=C1Cc2cnn(-c3ccccc3Br)c2-c2ccccc2N1	Inhibition	'<='	40.0	%				UO_0000187					False	CHEMBL886300	Inhibition of SRC at 10 uM	B	BAO_0000357	single protein format	None	None	None	None	None	CHEMBL267	Tyrosine-protein kinase SRC	Homo sapiens	SINGLE PROTEIN	CHEMBL1139946	1	Scientific Literature	Eur. J. Med. Chem.	2007	None
CHEMBL120185		0	472.57	0	4.12	59	CN1CCN(c2ccc3c(n2)nc(-c2ccc(F)cc2)n3-c2ccnc(NC3CCCC3)n2)CC1	IC50	'>'	10000.0	nM				UO_0000065					False	CHEMBL803384	Inhibition of human c-Src	B	BAO_0000357	single protein format	Homo sapiens	None	None	None	None	CHEMBL267	Tyrosine-protein kinase SRC	Homo sapiens	SINGLE PROTEIN	CHEMBL1147483	1	Scientific Literature	Bioorg. Med. Chem. Lett.	2004	None
CHEMBL69650		0	464.35	1	7.03	12	CCOC(=O)c1cnc2cc(/C=C/c3ccncc3)ccc2c1Nc1ccc(Cl)cc1Cl	IC50	'='	12000.0	nM	4.92			UO_0000065	10.60	0.21	-2.11	7.68	False	CHEMBL806430	Enzyme inhibitory activity against recombinant human Src protein tyrosine kinase	B	BAO_0000357	single protein format	None	None	None	None	None	CHEMBL267	Tyrosine-protein kinase SRC	Homo sapiens	SINGLE PROTEIN	CHEMBL1147551	1	Scientific Literature	Bioorg. Med. Chem. Lett.	2004	None
CHEMBL369360		0	472.93	0	3.87	19	COc1cc2c(Nc3c(Cl)ccc4c3OCO4)ncnc2cc1OCCCN1CCOCC1	IC50	'='	100.0	nM	7.00			UO_0000065					False	CHEMBL806525	Inhibition of c-Src transfected 3T3 cell proliferation	F	BAO_0000219	cell-based format	None	None	None	3T3	None	CHEMBL267	Tyrosine-protein kinase SRC	Homo sapiens	SINGLE PROTEIN	CHEMBL1148412	1	Scientific Literature	J. Med. Chem.	2004	CHEMBL3833622
CHEMBL332882		0	336.79	0	4.00	28	Nc1cccc(-c2[nH]nc3ncnc(Nc4cccc(Cl)c4)c23)c1	IC50	'>'	10000.0	nM				UO_0000065					False	CHEMBL816862	Inhibitory activity against c-Src tyrosine kinase	B	BAO_0000357	single protein format	None	None	None	None	None	CHEMBL267	Tyrosine-protein kinase SRC	Homo sapiens	SINGLE PROTEIN	CHEMBL1130217	1	Scientific Literature	J. Med. Chem.	1997	None
CHEMBL217493		0	527.07	2	5.85	8	COc1ccc(Cl)c(Nc2ncnc3cc(OCCCN4CCOCC4)cc(OC4CCCCC4)c23)c1	IC50	'='	20.0	nM	7.70			UO_0000065	14.61	0.28	1.85	9.87	False	CHEMBL855513	Inhibition of human c-Src in NIH3T3 cells	B	BAO_0000219	cell-based format	Homo sapiens	None	None	NIH3T3	None	CHEMBL267	Tyrosine-protein kinase SRC	Homo sapiens	SINGLE PROTEIN	CHEMBL1137334	1	Scientific Literature	J. Med. Chem.	2006	CHEMBL3307716
CHEMBL2436193		0	310.36	0	2.96	18	O=C1N(c2ccccc2)c2nc[nH]c(=O)c2C2CCCCCN12	Inhibition	'='	81.0	%				UO_0000187					False	CHEMBL2439450	Inhibition of c-Src (unknown origin) using [33P]-ATP as substrate at 10 uM after 30 mins by scintillation counting analysis relative to control	B	BAO_0000357	single protein format	Homo sapiens	None	None	None	None	CHEMBL267	Tyrosine-protein kinase SRC	Homo sapiens	SINGLE PROTEIN	CHEMBL2434883	1	Scientific Literature	Eur. J. Med. Chem.	2013	None
CHEMBL217090		0	527.02	2	5.18	15	Clc1ccc2c(c1Nc1ncnc3cc(OCCCN4CCCC4)cc(OC4CCOCC4)c13)OCO2	IC50	'='	65.0	nM	7.19			UO_0000065					False	CHEMBL855536	Antiproliferative activity against mouse NIH3T3 cell line transfected with c-SRC	F	BAO_0000219	cell-based format	Homo sapiens	None	None	NIH3T3	None	CHEMBL267	Tyrosine-protein kinase SRC	Homo sapiens	SINGLE PROTEIN	CHEMBL1137334	1	Scientific Literature	J. Med. Chem.	2006	CHEMBL3307716
CHEMBL266188		0	492.58	0	4.18	17	c1cc(Nc2ncnc3cc(OCCN4CCCC4)cc(OC4CCOCC4)c23)c2c(c1)OCCO2	IC50	'='	85.0	nM	7.07			UO_0000065	14.35	0.27	2.89	8.11	False	CHEMBL855513	Inhibition of human c-Src in NIH3T3 cells	B	BAO_0000219	cell-based format	Homo sapiens	None	None	NIH3T3	None	CHEMBL267	Tyrosine-protein kinase SRC	Homo sapiens	SINGLE PROTEIN	CHEMBL1137334	1	Scientific Literature	J. Med. Chem.	2006	CHEMBL3307716
CHEMBL214665		0	442.90	0	4.24	6	COc1cc(OC2CCN(C)CC2)c2c(Nc3c(Cl)ccc4c3OCO4)ncnc2c1	IC50	'='	150.0	nM	6.82			UO_0000065					False	CHEMBL855536	Antiproliferative activity against mouse NIH3T3 cell line transfected with c-SRC	F	BAO_0000219	cell-based format	Homo sapiens	None	None	NIH3T3	None	CHEMBL267	Tyrosine-protein kinase SRC	Homo sapiens	SINGLE PROTEIN	CHEMBL1137334	1	Scientific Literature	J. Med. Chem.	2006	CHEMBL3307716
CHEMBL69544		0	414.51	1	5.73	8	COCc1c(-c2ccc(Oc3ccccc3)cc2)c2c(N)ncnc2n1C1CCCC1	IC50						Not Determined						False	CHEMBL844998	Inhibition of c-src at 1 mM ATP (not tested)	B	BAO_0000357	single protein format	Homo sapiens	None	None	None	None	CHEMBL267	Tyrosine-protein kinase SRC	Homo sapiens	SINGLE PROTEIN	CHEMBL1132740	1	Scientific Literature	Bioorg. Med. Chem. Lett.	2000	None
CHEMBL262721		0	422.49	0	3.63	13	COc1cc(OC2CCN(C)CC2)c2c(Nc3cccc4c3OCCO4)ncnc2c1	IC50	'='	6400.0	nM	5.19			UO_0000065					False	CHEMBL855536	Antiproliferative activity against mouse NIH3T3 cell line transfected with c-SRC	F	BAO_0000219	cell-based format	Homo sapiens	None	None	NIH3T3	None	CHEMBL267	Tyrosine-protein kinase SRC	Homo sapiens	SINGLE PROTEIN	CHEMBL1137334	1	Scientific Literature	J. Med. Chem.	2006	CHEMBL3307716
CHEMBL263947		0	470.96	1	5.02	27	CC(C)Oc1cc(OC2CCN(C)CC2)c2c(Nc3c(Cl)ccc4c3OCO4)ncnc2c1	IC50						Not Determined						False	CHEMBL855536	Antiproliferative activity against mouse NIH3T3 cell line transfected with c-SRC	F	BAO_0000219	cell-based format	Homo sapiens	None	None	NIH3T3	None	CHEMBL267	Tyrosine-protein kinase SRC	Homo sapiens	SINGLE PROTEIN	CHEMBL1137334	1	Scientific Literature	J. Med. Chem.	2006	CHEMBL3307716
CHEMBL216599		0	492.41	1	6.16	17	CN1CCN(Cc2cc(-c3ccc4c(Nc5ccc(Cl)cc5Cl)c(C#N)cnc4c3)co2)CC1	IC50	'='	260.0	nM	6.58			UO_0000065					False	CHEMBL910456	Antiproliferative activity against Src-transformed rat2 fibroblast cells	F	BAO_0000219	cell-based format	None	None	None	Fibroblast	None	CHEMBL267	Tyrosine-protein kinase SRC	Homo sapiens	SINGLE PROTEIN	CHEMBL1138859	1	Scientific Literature	J. Med. Chem.	2006	CHEMBL3308065
CHEMBL134354		0	395.46	0	3.82	15	COc1cc(OC)cc(-c2cc3cnc(N)cc3nc2NC(=O)NC(C)(C)C)c1	IC50	'>'	50000.0	nM				UO_0000065					False	CHEMBL818901	Inhibition of the phosphorylation of a random glutamate-tyrosine (4:1) copolymer by isolated avian c-Src protein.	B	BAO_0000357	single protein format	Aves	None	None	None	None	CHEMBL267	Tyrosine-protein kinase SRC	Homo sapiens	SINGLE PROTEIN	CHEMBL1133506	1	Scientific Literature	J. Med. Chem.	2000	None
CHEMBL470527		0	381.44	0	2.24	38	CCOC(=O)C[C@@H]1C[C@H](n2cc(-c3ccc(O)cc3)c3c(N)ncnc32)CN1	IC50	'='	5.012	nM	8.30			UO_0000065	21.76	0.40	6.06	7.20	False	CHEMBL978937	Inhibition of c-Src	B	BAO_0000357	single protein format	None	None	None	None	None	CHEMBL267	Tyrosine-protein kinase SRC	Homo sapiens	SINGLE PROTEIN	CHEMBL1138565	1	Scientific Literature	Eur. J. Med. Chem.	2009	None
CHEMBL471575		0	325.37	0	1.28	42	Nc1ncnc2c1c(-c1ccc(O)cc1)cn2[C@@H]1CN[C@H](CO)C1	IC50	'='	50.12	nM	7.30			UO_0000065	22.44	0.42	6.02	6.68	False	CHEMBL978937	Inhibition of c-Src	B	BAO_0000357	single protein format	None	None	None	None	None	CHEMBL267	Tyrosine-protein kinase SRC	Homo sapiens	SINGLE PROTEIN	CHEMBL1138565	1	Scientific Literature	Eur. J. Med. Chem.	2009	None
CHEMBL513563		0	381.44	0	2.24	45	CCOC(=O)C[C@@H]1C[C@@H](n2cc(-c3ccc(O)cc3)c3c(N)ncnc32)CN1	IC50	'='	100.0	nM	7.00			UO_0000065	18.35	0.34	4.76	6.07	False	CHEMBL978937	Inhibition of c-Src	B	BAO_0000357	single protein format	None	None	None	None	None	CHEMBL267	Tyrosine-protein kinase SRC	Homo sapiens	SINGLE PROTEIN	CHEMBL1138565	1	Scientific Literature	Eur. J. Med. Chem.	2009	None
CHEMBL262276		0	381.44	0	2.20	54	COC(=O)CN1CCC(n2cc(-c3cccc(O)c3)c3c(N)ncnc32)CC1	IC50	'='	1.0	nM	9.00			UO_0000065	23.59	0.44	6.80	8.45	False	CHEMBL978937	Inhibition of c-Src	B	BAO_0000357	single protein format	None	None	None	None	None	CHEMBL267	Tyrosine-protein kinase SRC	Homo sapiens	SINGLE PROTEIN	CHEMBL1138565	1	Scientific Literature	Eur. J. Med. Chem.	2009	None
CHEMBL169200		0	367.45	0	2.32	60	COc1cccc(-c2cn(C3CCN(CCO)CC3)c3ncnc(N)c23)c1	IC50	'='	25.12	nM	7.60			UO_0000065	20.68	0.38	5.28	8.50	False	CHEMBL978937	Inhibition of c-Src	B	BAO_0000357	single protein format	None	None	None	None	None	CHEMBL267	Tyrosine-protein kinase SRC	Homo sapiens	SINGLE PROTEIN	CHEMBL1138565	1	Scientific Literature	Eur. J. Med. Chem.	2009	None
CHEMBL472822		0	329.84	0	4.02	85	CCCCNc1ncnc2c1cnn2CC(Cl)c1ccccc1	Ki	'='	1995.26	nM	5.70			UO_0000065	17.28	0.34	1.68	10.25	False	CHEMBL978937	Inhibition of c-Src	B	BAO_0000357	single protein format	None	None	None	None	None	CHEMBL267	Tyrosine-protein kinase SRC	Homo sapiens	SINGLE PROTEIN	CHEMBL1138565	1	Scientific Literature	Eur. J. Med. Chem.	2009	None
CHEMBL382012		0	372.27	0	3.56	94	BrC(Cn1ncc2c(N3CCCC3)ncnc21)c1ccccc1	Ki	'='	10000.0	nM	5.00			UO_0000065	13.43	0.30	1.44	10.67	False	CHEMBL978937	Inhibition of c-Src	B	BAO_0000357	single protein format	None	None	None	None	None	CHEMBL267	Tyrosine-protein kinase SRC	Homo sapiens	SINGLE PROTEIN	CHEMBL1138565	1	Scientific Literature	Eur. J. Med. Chem.	2009	None
CHEMBL40798		0	375.93	0	4.74	104	CCCCNc1nc(SC)nc2c1cnn2CC(Cl)c1ccccc1	Ki	'='	1995.26	nM	5.70			UO_0000065	15.16	0.31	0.96	10.25	False	CHEMBL978937	Inhibition of c-Src	B	BAO_0000357	single protein format	None	None	None	None	None	CHEMBL267	Tyrosine-protein kinase SRC	Homo sapiens	SINGLE PROTEIN	CHEMBL1138565	1	Scientific Literature	Eur. J. Med. Chem.	2009	None
CHEMBL84020		0	375.93	0	4.74	109	CCCNc1nc(SCC)nc2c1cnn2CC(Cl)c1ccccc1	Ki	'='	630.96	nM	6.20			UO_0000065	16.49	0.34	1.46	11.15	False	CHEMBL978937	Inhibition of c-Src	B	BAO_0000357	single protein format	None	None	None	None	None	CHEMBL267	Tyrosine-protein kinase SRC	Homo sapiens	SINGLE PROTEIN	CHEMBL1138565	1	Scientific Literature	Eur. J. Med. Chem.	2009	None
CHEMBL320417		0	360.42	0	3.21	2	COc1cccc(-c2cn(-c3ccc(CCO)cc3)c3ncnc(N)c23)c1	IC50	'='	100.0	nM	7.00			UO_0000065	19.42	0.35	3.79	8.12	True	CHEMBL978937	Inhibition of c-Src	B	BAO_0000357	single protein format	None	None	None	None	None	CHEMBL267	Tyrosine-protein kinase SRC	Homo sapiens	SINGLE PROTEIN	CHEMBL1138565	1	Scientific Literature	Eur. J. Med. Chem.	2009	None
CHEMBL369014		0	358.40	0	3.85	8	CCOC(=O)c1ccc(-c2cn(-c3ccccc3)c3ncnc(N)c23)cc1	IC50	'='	10000.0	nM	5.00			UO_0000065	13.95	0.25	1.15	6.02	True	CHEMBL978937	Inhibition of c-Src	B	BAO_0000357	single protein format	None	None	None	None	None	CHEMBL267	Tyrosine-protein kinase SRC	Homo sapiens	SINGLE PROTEIN	CHEMBL1138565	1	Scientific Literature	Eur. J. Med. Chem.	2009	None
CHEMBL367442		0	316.36	0	3.16	11	Nc1ncnc2c1c(-c1ccccc1)cn2-c1ccc(CO)cc1	IC50	'='	19.95	nM	7.70			UO_0000065	24.34	0.44	4.54	10.01	True	CHEMBL978937	Inhibition of c-Src	B	BAO_0000357	single protein format	None	None	None	None	None	CHEMBL267	Tyrosine-protein kinase SRC	Homo sapiens	SINGLE PROTEIN	CHEMBL1138565	1	Scientific Literature	Eur. J. Med. Chem.	2009	None
CHEMBL173453		0	359.43	0	2.75	15	Nc1ncnc2c1c(-c1ccccc1)cn2-c1ccc(CNCCO)cc1	IC50	'='	31.62	nM	7.50			UO_0000065	20.87	0.38	4.75	8.43	True	CHEMBL978937	Inhibition of c-Src	B	BAO_0000357	single protein format	None	None	None	None	None	CHEMBL267	Tyrosine-protein kinase SRC	Homo sapiens	SINGLE PROTEIN	CHEMBL1138565	1	Scientific Literature	Eur. J. Med. Chem.	2009	None
CHEMBL470746		0	387.49	0	3.78	20	COc1cccc(-c2cn(-c3ccc(CCN(C)C)cc3)c3ncnc(N)c23)c1	IC50	'='	39.81	nM	7.40			UO_0000065	19.10	0.35	3.62	10.69	True	CHEMBL978937	Inhibition of c-Src	B	BAO_0000357	single protein format	None	None	None	None	None	CHEMBL267	Tyrosine-protein kinase SRC	Homo sapiens	SINGLE PROTEIN	CHEMBL1138565	1	Scientific Literature	Eur. J. Med. Chem.	2009	None
CHEMBL470925		0	403.49	0	2.80	21	COc1cccc(-c2cn(-c3ccc(CCNCCO)cc3)c3ncnc(N)c23)c1	IC50	'='	19.95	nM	7.70			UO_0000065	19.08	0.35	4.90	7.84	True	CHEMBL978937	Inhibition of c-Src	B	BAO_0000357	single protein format	None	None	None	None	None	CHEMBL267	Tyrosine-protein kinase SRC	Homo sapiens	SINGLE PROTEIN	CHEMBL1138565	1	Scientific Literature	Eur. J. Med. Chem.	2009	None
CHEMBL475413		0	426.48	0	3.95	32	COc1cccc(-c2cn(-c3ccc(OCCn4ccnc4)cc3)c3ncnc(N)c23)c1	IC50	'='	125.89	nM	6.90			UO_0000065	16.18	0.29	2.95	7.42	True	CHEMBL978937	Inhibition of c-Src	B	BAO_0000357	single protein format	None	None	None	None	None	CHEMBL267	Tyrosine-protein kinase SRC	Homo sapiens	SINGLE PROTEIN	CHEMBL1138565	1	Scientific Literature	Eur. J. Med. Chem.	2009	None
CHEMBL26166		0	285.11	0	2.29	4g	O=C(Nc1ccccc1OC(F)(F)F)P(=O)(O)O	IC50	'='	4000000.0	nM		Outside typical range		UO_0000065					False	CHEMBL808038	The compound was evaluated for its binding affinity towards phosphotyrosine binding pocket of Src protein tyrosine kinase SH2 domain	B	BAO_0000357	single protein format	None	None	None	None	None	CHEMBL267	Tyrosine-protein kinase SRC	Homo sapiens	SINGLE PROTEIN	CHEMBL1135868	1	Scientific Literature	Bioorg. Med. Chem. Lett.	2002	None
CHEMBL220931		0	516.67	2	5.20	45	Cc1cccc(C)c1-c1cc(C)c2nc(Nc3cccc(NS(=O)(=O)CCN4CCCC4)c3)nnc2c1	IC50	'='	26.0	nM	7.58			UO_0000065	14.68	0.28	2.39	7.58	False	CHEMBL908982	Inhibition of human recombinant Src kinase	B	BAO_0000357	single protein format	Homo sapiens	None	None	None	None	CHEMBL267	Tyrosine-protein kinase SRC	Homo sapiens	SINGLE PROTEIN	CHEMBL1139689	1	Scientific Literature	Bioorg. Med. Chem. Lett.	2006	None
CHEMBL218656		0	455.61	1	6.08	35	CCN(CC)CCOc1ccc(Nc2nnc3cc(-c4c(C)cccc4C)cc(C)c3n2)cc1	IC50	'='	10.0	nM	8.00			UO_0000065	17.56	0.32	1.92	12.66	True	CHEMBL908982	Inhibition of human recombinant Src kinase	B	BAO_0000357	single protein format	Homo sapiens	None	None	None	None	CHEMBL267	Tyrosine-protein kinase SRC	Homo sapiens	SINGLE PROTEIN	CHEMBL1139689	1	Scientific Literature	Bioorg. Med. Chem. Lett.	2006	None
CHEMBL384877		0	266.26	0	2.00	8	Nc1nnc2cc(-c3ccc4c(c3)OCO4)ccc2n1	IC50	'='	12000.0	nM	4.92			UO_0000065	18.48	0.34	2.92	5.92	False	CHEMBL908982	Inhibition of human recombinant Src kinase	B	BAO_0000357	single protein format	Homo sapiens	None	None	None	None	CHEMBL267	Tyrosine-protein kinase SRC	Homo sapiens	SINGLE PROTEIN	CHEMBL1139689	1	Scientific Literature	Bioorg. Med. Chem. Lett.	2006	None
CHEMBL201307		0	580.69	1	4.63	46	COc1cc2c(Nc3ncc(CC(=O)Nc4cccc(F)c4)s3)ncnc2cc1OCCCN1CCC(CO)CC1	IC50	'='	3000.0	nM	5.52			UO_0000065	9.51	0.18	0.89	4.54	False	CHEMBL862117	Inhibitory activity against SRC	B	BAO_0000357	single protein format	Homo sapiens	None	None	None	None	CHEMBL267	Tyrosine-protein kinase SRC	Homo sapiens	SINGLE PROTEIN	CHEMBL1149372	1	Scientific Literature	J. Med. Chem.	2006	None
CHEMBL381206		0	487.00	0	4.92	10	COc1ccc(Cl)c(Nc2ncnc3cc(OCCCN4CCOCC4)cc(OC(C)C)c23)c1	IC50	'='	40.0	nM	7.40			UO_0000065	15.19	0.30	2.48	9.49	False	CHEMBL855513	Inhibition of human c-Src in NIH3T3 cells	B	BAO_0000219	cell-based format	Homo sapiens	None	None	NIH3T3	None	CHEMBL267	Tyrosine-protein kinase SRC	Homo sapiens	SINGLE PROTEIN	CHEMBL1137334	1	Scientific Literature	J. Med. Chem.	2006	CHEMBL3307716
CHEMBL214665		0	442.90	0	4.24	6	COc1cc(OC2CCN(C)CC2)c2c(Nc3c(Cl)ccc4c3OCO4)ncnc2c1	IC50	'='	10.0	nM	8.00			UO_0000065	18.06	0.35	3.76	10.26	False	CHEMBL855513	Inhibition of human c-Src in NIH3T3 cells	B	BAO_0000219	cell-based format	Homo sapiens	None	None	NIH3T3	None	CHEMBL267	Tyrosine-protein kinase SRC	Homo sapiens	SINGLE PROTEIN	CHEMBL1137334	1	Scientific Literature	J. Med. Chem.	2006	CHEMBL3307716
CHEMBL385533		0	385.85	0	4.59	2	COc1ccc(Cl)c(Nc2ncnc3cccc(OC4CCOCC4)c23)c1	IC50	'='	400.0	nM	6.40			UO_0000065	16.58	0.32	1.81	9.77	False	CHEMBL855513	Inhibition of human c-Src in NIH3T3 cells	B	BAO_0000219	cell-based format	Homo sapiens	None	None	NIH3T3	None	CHEMBL267	Tyrosine-protein kinase SRC	Homo sapiens	SINGLE PROTEIN	CHEMBL1137334	1	Scientific Literature	J. Med. Chem.	2006	CHEMBL3307716
CHEMBL213762		0	484.98	1	5.26	29	CC(C)COc1cc(OC2CCN(C)CC2)c2c(Nc3c(Cl)ccc4c3OCO4)ncnc2c1	IC50	'='	100.0	nM	7.00			UO_0000065					False	CHEMBL855536	Antiproliferative activity against mouse NIH3T3 cell line transfected with c-SRC	F	BAO_0000219	cell-based format	Homo sapiens	None	None	NIH3T3	None	CHEMBL267	Tyrosine-protein kinase SRC	Homo sapiens	SINGLE PROTEIN	CHEMBL1137334	1	Scientific Literature	J. Med. Chem.	2006	CHEMBL3307716
CHEMBL217464		0	474.92	0	4.58	28	CN1CCC(Oc2cc(OCCF)cc3ncnc(Nc4c(Cl)ccc5c4OCO5)c23)CC1	IC50	'='	70.0	nM	7.16			UO_0000065					False	CHEMBL855536	Antiproliferative activity against mouse NIH3T3 cell line transfected with c-SRC	F	BAO_0000219	cell-based format	Homo sapiens	None	None	NIH3T3	None	CHEMBL267	Tyrosine-protein kinase SRC	Homo sapiens	SINGLE PROTEIN	CHEMBL1137334	1	Scientific Literature	J. Med. Chem.	2006	CHEMBL3307716
CHEMBL262371		0	542.08	1	4.61	21	COc1ccc(Cl)c(Nc2ncnc3cc(OCCCN4CCN(C)CC4)cc(OC4CCOCC4)c23)c1	IC50	'='	220.0	nM	6.66			UO_0000065					False	CHEMBL855536	Antiproliferative activity against mouse NIH3T3 cell line transfected with c-SRC	F	BAO_0000219	cell-based format	Homo sapiens	None	None	NIH3T3	None	CHEMBL267	Tyrosine-protein kinase SRC	Homo sapiens	SINGLE PROTEIN	CHEMBL1137334	1	Scientific Literature	J. Med. Chem.	2006	CHEMBL3307716
CHEMBL266188		0	492.58	0	4.18	17	c1cc(Nc2ncnc3cc(OCCN4CCCC4)cc(OC4CCOCC4)c23)c2c(c1)OCCO2	IC50	'='	1100.0	nM	5.96			UO_0000065					False	CHEMBL855536	Antiproliferative activity against mouse NIH3T3 cell line transfected with c-SRC	F	BAO_0000219	cell-based format	Homo sapiens	None	None	NIH3T3	None	CHEMBL267	Tyrosine-protein kinase SRC	Homo sapiens	SINGLE PROTEIN	CHEMBL1137334	1	Scientific Literature	J. Med. Chem.	2006	CHEMBL3307716
CHEMBL21156		0	309.34	0	3.99	6	CC(C)(C)c1nc2c3ccc(F)cc3c3c(=O)[nH]ccc3c2[nH]1	IC50	'>'	8000.0	nM				UO_0000065					False	CHEMBL808762	Inhibition of Src protein tyrosine kinase	B	BAO_0000357	single protein format	None	None	None	None	None	CHEMBL267	Tyrosine-protein kinase SRC	Homo sapiens	SINGLE PROTEIN	CHEMBL1135866	1	Scientific Literature	Bioorg. Med. Chem. Lett.	2002	None
CHEMBL405681		0	1064.31	None	None	23	CC(=O)N[C@H]1C(=O)N[C@@H](Cc2ccc3ccccc3c2)C(=O)NCC(=O)N[C@@H](CO)C(=O)N[C@H](Cc2ccccc2)C(=O)N[C@@H](C(=O)N[C@@H](CCCCN)C(=O)N[C@@H](CCCN=C(N)N)C(N)=O)CSSC1(C)C	IC50	'='	1600.0	nM	5.80			UO_0000065	5.45	None	None	None	False	CHEMBL816864	Inhibition of c-Src tyrosine kinase against 100 uM cdc2 substrate	B	BAO_0000357	single protein format	Homo sapiens	None	None	None	None	CHEMBL267	Tyrosine-protein kinase SRC	Homo sapiens	SINGLE PROTEIN	CHEMBL1131256	1	Scientific Literature	J. Med. Chem.	1998	None
CHEMBL57323		0	364.45	0	3.81	15	Cc1cccc(C)c1-c1cc2cnc(N)nc2nc1NC(=O)NC(C)(C)C	IC50	'='	110.0	nM	6.96			UO_0000065	19.09	0.35	3.15	6.58	False	CHEMBL823440	Inhibitory activity against cytosolic c-Src	B	BAO_0000357	single protein format	None	None	None	None	None	CHEMBL267	Tyrosine-protein kinase SRC	Homo sapiens	SINGLE PROTEIN	CHEMBL1130533	1	Scientific Literature	Bioorg. Med. Chem. Lett.	1997	None
CHEMBL288441	BOSUTINIB	4	530.46	2	5.19	1, SKI-606	COc1cc(Nc2c(C#N)cnc3cc(OCCCN4CCN(C)CC4)c(OC)cc23)c(Cl)cc1Cl	IC50	'='	100.0	nM	7.00			UO_0000065					True	CHEMBL910456	Antiproliferative activity against Src-transformed rat2 fibroblast cells	F	BAO_0000219	cell-based format	None	None	None	Fibroblast	None	CHEMBL267	Tyrosine-protein kinase SRC	Homo sapiens	SINGLE PROTEIN	CHEMBL1138859	1	Scientific Literature	J. Med. Chem.	2006	CHEMBL3308065
CHEMBL230613		0	469.59	1	5.07	38	Cc1cccc(C)c1-c1cc(C)c2nc(Nc3cccc(OCCN4CCOCC4)c3)nnc2c1	IC50	'='	33.0	nM	7.48			UO_0000065	15.93	0.29	2.41	10.33	False	CHEMBL905921	Inhibition of Src	B	BAO_0000357	single protein format	Homo sapiens	None	None	None	None	CHEMBL267	Tyrosine-protein kinase SRC	Homo sapiens	SINGLE PROTEIN	CHEMBL1143794	1	Scientific Literature	Bioorg. Med. Chem. Lett.	2007	None
CHEMBL230792		0	490.01	1	5.88	6	COc1cccc(Cl)c1-c1cc(C)c2nc(Nc3ccc(OCCN4CCCC4)cc3)nnc2c1	IC50	'='	505.0	nM	6.30			UO_0000065	12.85	0.25	0.42	8.70	True	CHEMBL905921	Inhibition of Src	B	BAO_0000357	single protein format	Homo sapiens	None	None	None	None	CHEMBL267	Tyrosine-protein kinase SRC	Homo sapiens	SINGLE PROTEIN	CHEMBL1143794	1	Scientific Literature	Bioorg. Med. Chem. Lett.	2007	None
CHEMBL153419		0	291.38	0	4.46	51	c1ccc(CNc2ncnc3c2sc2ccccc23)cc1	Inhibition	'='	0.0	%				UO_0000187					False	CHEMBL821539	Inhibition of c-Src tyrosine kinase at 50 uM	B	BAO_0000357	single protein format	None	None	None	None	None	CHEMBL267	Tyrosine-protein kinase SRC	Homo sapiens	SINGLE PROTEIN	CHEMBL1132555	1	Scientific Literature	J. Med. Chem.	1999	None
CHEMBL379218		0	358.45	0	3.88	11g	Cc1n[nH]c2ccc(-c3cncc(OC[C@@H](N)Cc4ccccc4)c3)cc12	Ki	'='	13000.0	nM	4.89			UO_0000065	13.63	0.25	1.01	6.36	False	CHEMBL866214	Inhibition of SRC	B	BAO_0000357	single protein format	Homo sapiens	None	None	None	None	CHEMBL267	Tyrosine-protein kinase SRC	Homo sapiens	SINGLE PROTEIN	CHEMBL1137422	1	Scientific Literature	Bioorg. Med. Chem. Lett.	2006	None
CHEMBL75868		0	551.54	1	1.83	5e	CC(=O)N[C@@H](Cc1ccc(OP(=O)(O)O)cc1)C(=O)N[C@@H](CCC(N)=O)c1nc(CC2CCCCC2)no1	IC50	'='	2780000.0	nM		Outside typical range		UO_0000065					False	CHEMBL806420	Binding affinity against Src-homology 2 (SRC SH2).	B	BAO_0000357	single protein format	None	None	None	None	None	CHEMBL267	Tyrosine-protein kinase SRC	Homo sapiens	SINGLE PROTEIN	CHEMBL1132393	1	Scientific Literature	Bioorg. Med. Chem. Lett.	1999	None
CHEMBL1790802		0	614.55	2	-0.57	7	CC[C@@H](C)[C@H](NC(=O)CC[C@@H]1NC(=O)[C@H](CCC(=O)O)NC(=O)[C@H](Cc2ccc(OP(=O)(O)O)cc2)NC1=O)C(=O)O	IC50	'='	1100.0	nM	5.96			UO_0000065	9.70	0.19	6.53	2.31	False	CHEMBL821541	Concentration of compound required for inhibiting the binding of the fluorescent probe to the c-Src tyrosine kinase SH2 domain by 50%	B	BAO_0000357	single protein format	None	None	None	None	None	CHEMBL267	Tyrosine-protein kinase SRC	Homo sapiens	SINGLE PROTEIN	CHEMBL1148323	1	Scientific Literature	J. Med. Chem.	2004	None
CHEMBL379431		0	502.41	2	6.02	26b	COc1cc(Nc2c(C#N)cnc3cc(C#Cc4cccc(CN(C)C)n4)ccc23)c(Cl)cc1Cl	IC50	'='	22.0	nM	7.66			UO_0000065	15.24	0.30	1.64	10.34	False	CHEMBL869797	Inhibition of human recombinant Src	B	BAO_0000357	single protein format	Homo sapiens	None	None	None	None	CHEMBL267	Tyrosine-protein kinase SRC	Homo sapiens	SINGLE PROTEIN	CHEMBL1146015	1	Scientific Literature	Bioorg. Med. Chem. Lett.	2006	None
CHEMBL374248		0	340.43	1	5.36	Table 1, R3C1; Table 2, R2C1	Cc1cccc(C)c1-c1cc(C)c2nc(Nc3ccccc3)nnc2c1	IC50	'='	294.0	nM	6.53			UO_0000065	19.19	0.34	1.17	12.88	True	CHEMBL3883087	Inhibition of human recombinant c-Src using PTK2 substrate incubated for 90 mins by luciferase-based assay	B	BAO_0000357	single protein format	Homo sapiens	None	None	None	None	CHEMBL267	Tyrosine-protein kinase SRC	Homo sapiens	SINGLE PROTEIN	CHEMBL3882733	38	Patent Bioactivity Data		2008	None
CHEMBL374868		0	368.48	1	5.98	Table 1, R23C1	Cc1ccc(C)c(Nc2nnc3cc(-c4c(C)cccc4C)cc(C)c3n2)c1	IC50	'>'	10000.0	nM				UO_0000065					True	CHEMBL3883087	Inhibition of human recombinant c-Src using PTK2 substrate incubated for 90 mins by luciferase-based assay	B	BAO_0000357	single protein format	Homo sapiens	None	None	None	None	CHEMBL267	Tyrosine-protein kinase SRC	Homo sapiens	SINGLE PROTEIN	CHEMBL3882733	38	Patent Bioactivity Data		2008	None
CHEMBL497033		0	506.61	2	6.39	3b	Cc1cccc(-n2nc(C(C)(C)C)cc2NC(=O)Nc2ccc(Nc3ncnc4ccc(N)cc34)cc2)c1	Activity	'='	11.0	%				UO_0000187					False	CHEMBL1000627	Binding affinity to human SRC at 5 uM	B	BAO_0000357	single protein format	Homo sapiens	None	None	None	None	CHEMBL267	Tyrosine-protein kinase SRC	Homo sapiens	SINGLE PROTEIN	CHEMBL1136966	1	Scientific Literature	J. Med. Chem.	2009	None
CHEMBL510516		0	562.68	2	7.16	3c	CCC(=O)Nc1ccc2ncnc(Nc3ccc(NC(=O)Nc4cc(C(C)(C)C)nn4-c4cccc(C)c4)cc3)c2c1	Activity						Active						False	CHEMBL997170	Inhibition of cSrc in human PC3 cells assessed as reduction of phosphorylated FAK Y576/Y577 level at 1 to 10 uM after 5 hrs by immunoblot	F	BAO_0000219	cell-based format	Homo sapiens	None	None	PC-3	None	CHEMBL267	Tyrosine-protein kinase SRC	Homo sapiens	SINGLE PROTEIN	CHEMBL1136966	1	Scientific Literature	J. Med. Chem.	2009	CHEMBL3307570
CHEMBL365906		0	549.54	1	1.81	10c	COC(=O)c1cc(OCC(=O)N[C@@H](Cc2ccccc2)C(=O)NCc2ccc3c(c2)OCO3)cc(C(=O)OC)n1	IC50	'='	396000.0	nM		Outside typical range		UO_0000065					False	CHEMBL831481	Inhibition of fluorescent (GpYEEI) binding to Src protein tyrosine kinase SH2 domain	B	BAO_0000357	single protein format	None	None	None	None	None	CHEMBL267	Tyrosine-protein kinase SRC	Homo sapiens	SINGLE PROTEIN	CHEMBL1137152	1	Scientific Literature	Bioorg. Med. Chem. Lett.	2004	None
CHEMBL48172		0	448.35	0	3.44	20	Cn1c(=O)c(-c2c(Cl)cccc2Cl)cc2cnc(NCCCN3CCOCC3)nc21	log(10^6/IC50)	'='	3.28										False	CHEMBL929919	Inhibition of cSrc	B	BAO_0000357	single protein format	None	None	None	None	None	CHEMBL267	Tyrosine-protein kinase SRC	Homo sapiens	SINGLE PROTEIN	CHEMBL1143173	1	Scientific Literature	Bioorg. Med. Chem.	2008	None
CHEMBL183397		0	535.55	1	2.09	10d	COC(=O)c1cc(OCC(=O)N[C@@H](Cc2ccccc2)C(=O)NCc2cccc(OC)c2)cc(C(=O)OC)n1	IC50	'='	663000.0	nM		Outside typical range		UO_0000065					False	CHEMBL831481	Inhibition of fluorescent (GpYEEI) binding to Src protein tyrosine kinase SH2 domain	B	BAO_0000357	single protein format	None	None	None	None	None	CHEMBL267	Tyrosine-protein kinase SRC	Homo sapiens	SINGLE PROTEIN	CHEMBL1137152	1	Scientific Literature	Bioorg. Med. Chem. Lett.	2004	None
CHEMBL360940	Copper complex	0	572.01	None	None	11b		IC50	'='	20000.0	nM	4.70			UO_0000065	8.21	None	None	None	False	CHEMBL831481	Inhibition of fluorescent (GpYEEI) binding to Src protein tyrosine kinase SH2 domain	B	BAO_0000357	single protein format	None	None	None	None	None	CHEMBL267	Tyrosine-protein kinase SRC	Homo sapiens	SINGLE PROTEIN	CHEMBL1137152	1	Scientific Literature	Bioorg. Med. Chem. Lett.	2004	None
CHEMBL1098462		0	335.34	0	4.51	24b	Nc1cc(F)ccc1Nc1ccc2c(c1)Oc1ccccc1NC2=O	Inhibition						Not Active						False	CHEMBL1108245	Inhibition of SRC at 10 uM	B	BAO_0000357	single protein format	None	None	None	None	None	CHEMBL267	Tyrosine-protein kinase SRC	Homo sapiens	SINGLE PROTEIN	CHEMBL1157789	1	Scientific Literature	Bioorg. Med. Chem. Lett.	2010	None
CHEMBL80091		0	296.28	0	2.58	18AN	N=c1oc2c(O)c(O)ccc2cc1C(=O)Nc1ccccc1	IC50	'>'	20.0	ug.mL-1				UO_0000274					False	CHEMBL843060	Inhibitory activity against p60 c-Src tyrosine kinase	B	BAO_0000357	single protein format	None	None	None	None	None	CHEMBL267	Tyrosine-protein kinase SRC	Homo sapiens	SINGLE PROTEIN	CHEMBL1152042	1	Scientific Literature	Bioorg. Med. Chem. Lett.	1995	None
CHEMBL1097087		0	314.39	0	4.34	20a	Nc1ccccc1Nc1ccc2c(c1)CC(=O)c1ccccc1C2	Inhibition						Not Active						False	CHEMBL1108245	Inhibition of SRC at 10 uM	B	BAO_0000357	single protein format	None	None	None	None	None	CHEMBL267	Tyrosine-protein kinase SRC	Homo sapiens	SINGLE PROTEIN	CHEMBL1157789	1	Scientific Literature	Bioorg. Med. Chem. Lett.	2010	None
CHEMBL340914		0	558.51	2	5.97	31c	COc1cc(Nc2c(C#N)cnc3cc(OCCCN4CC(C)N(C)C(C)C4)c(OC)cc23)c(Cl)cc1Cl	IC50	'='	1.4	nM	8.85			UO_0000065	15.85	0.32	2.88	10.68	False	CHEMBL818278	Inhibition against Src kinase	B	BAO_0000357	single protein format	None	None	None	None	None	CHEMBL267	Tyrosine-protein kinase SRC	Homo sapiens	SINGLE PROTEIN	CHEMBL1134270	1	Scientific Literature	J. Med. Chem.	2001	None
CHEMBL131245		0	476.58	0	4.59	2f	COc1cc(Nc2c(C#N)cnc3cc(OCCCN4CCOCC4)c(OC)cc23)c(C)cc1C	IC50	'='	1.7	nM	8.77			UO_0000065	18.40	0.34	4.18	9.87	False	CHEMBL818278	Inhibition against Src kinase	B	BAO_0000357	single protein format	None	None	None	None	None	CHEMBL267	Tyrosine-protein kinase SRC	Homo sapiens	SINGLE PROTEIN	CHEMBL1134270	1	Scientific Literature	J. Med. Chem.	2001	None
CHEMBL144193		0	282.30	0	2.51	2j	O=C(NCc1ccccc1O)c1cc2cc(O)ccc2[nH]1	Inhibition	'='	24.0	%				UO_0000187					False	CHEMBL823859	Percent inhibition determined against human recombinant p60 c-Src tyrosine kinase at 100 uM	B	BAO_0000357	single protein format	None	None	None	None	None	CHEMBL267	Tyrosine-protein kinase SRC	Homo sapiens	SINGLE PROTEIN	CHEMBL1133411	1	Scientific Literature	Bioorg. Med. Chem. Lett.	2000	None
CHEMBL209045		0	975.13	3	1.13	30	CC[C@H](C)[C@H](NC(=O)[C@H](CS)NC(C)=O)C(=O)N[C@H]1Cc2ccc(cc2)NC(=O)CCC(=O)NCCCC[C@@H](C(=O)N[C@@H](Cc2ccc(O)cc2)C(=O)N[C@@H](Cc2ccc(O)cc2)C(=O)O)NC1=O	IC50	'='	1900.0	nM	5.72			UO_0000065	5.87	0.11	4.59	1.84	False	CHEMBL859180	Inhibition of SRC using polyE4Y as substrate	B	BAO_0000357	single protein format	Homo sapiens	None	None	None	None	CHEMBL267	Tyrosine-protein kinase SRC	Homo sapiens	SINGLE PROTEIN	CHEMBL1148522	1	Scientific Literature	J. Med. Chem.	2006	None
CHEMBL1791368		0	903.07	3	1.12	16, Ac-CIYKF(4-CN)Y	CC[C@H](C)[C@H](NC(=O)[C@H](CS)NC(C)=O)C(=O)N[C@@H](Cc1ccc(O)cc1)C(=O)N[C@@H](CCCCN)C(=O)N[C@@H](Cc1ccc(C#N)cc1)C(=O)N[C@@H](Cc1ccc(O)cc1)C(=O)O	IC50	'='	6000.0	nM	5.22			UO_0000065	5.78	0.11	4.10	1.73	False	CHEMBL859180	Inhibition of SRC using polyE4Y as substrate	B	BAO_0000357	single protein format	Homo sapiens	None	None	None	None	CHEMBL267	Tyrosine-protein kinase SRC	Homo sapiens	SINGLE PROTEIN	CHEMBL1148522	1	Scientific Literature	J. Med. Chem.	2006	None
CHEMBL1791358		0	923.06	3	1.15	2, Ac-CIYKF(4-NO2)Y	CC[C@H](C)[C@H](NC(=O)[C@H](CS)NC(C)=O)C(=O)N[C@@H](Cc1ccc(O)cc1)C(=O)N[C@@H](CCCCN)C(=O)N[C@@H](Cc1ccc([N+](=O)[O-])cc1)C(=O)N[C@@H](Cc1ccc(O)cc1)C(=O)O	IC50	'='	530.0	nM	6.28			UO_0000065	6.80	0.13	5.13	1.95	False	CHEMBL859180	Inhibition of SRC using polyE4Y as substrate	B	BAO_0000357	single protein format	Homo sapiens	None	None	None	None	CHEMBL267	Tyrosine-protein kinase SRC	Homo sapiens	SINGLE PROTEIN	CHEMBL1148522	1	Scientific Literature	J. Med. Chem.	2006	None
CHEMBL231220		0	539.06	1	4.48	19	Cc1cc(-c2c(O)cccc2Cl)cc2nnc(Nc3ccc(S(=O)(=O)NCCN4CCCC4)cc3)nc12	IC50	'='	13.0	nM	7.89			UO_0000065	14.63	0.29	3.41	6.55	True	CHEMBL905921	Inhibition of Src	B	BAO_0000357	single protein format	Homo sapiens	None	None	None	None	CHEMBL267	Tyrosine-protein kinase SRC	Homo sapiens	SINGLE PROTEIN	CHEMBL1143794	1	Scientific Literature	Bioorg. Med. Chem. Lett.	2007	None
CHEMBL200381		0	404.84	1	5.04	2p	N#Cc1cnc2cnc(NCc3cccnc3)cc2c1Nc1ccc(F)c(Cl)c1	IC50	'>'	400000.0	nM		Outside typical range		UO_0000065					False	CHEMBL860331	Inhibitory activity against Src	B	BAO_0000357	single protein format	None	None	None	None	None	CHEMBL267	Tyrosine-protein kinase SRC	Homo sapiens	SINGLE PROTEIN	CHEMBL1141937	1	Scientific Literature	Bioorg. Med. Chem. Lett.	2005	None
CHEMBL133246		0	566.57	2	-3.63	6	CC(=O)N[C@@H](CCC(=O)O)C(=O)NCC(=O)N[C@H](C(=O)N[C@@H](Cc1ccc(O)cc1)C(=O)NCC(N)=O)[C@@H](C)O	CPM x1000	'='	89.5										False	CHEMBL844768	Incorporation of 32P into phosphopeptide product (3 mM) in pp60c-src phosphorylation assay	B	BAO_0000357	single protein format	None	None	None	None	None	CHEMBL267	Tyrosine-protein kinase SRC	Homo sapiens	SINGLE PROTEIN	CHEMBL1128328	1	Scientific Literature	J. Med. Chem.	1995	None
CHEMBL304362		0	411.41	0	4.97	9r	O=C(c1ccc(-c2ccccc2)cc1)n1c2cc(O)c(O)cc2c2ccc(O)c(O)c21	IC50	'='	600.0	nM	6.22			UO_0000065	15.12	0.27	1.25	6.05	False	CHEMBL816866	Tested for in vitro inhibitory activity against tyrosine protein kinase pp60 c-src	B	BAO_0000357	single protein format	None	None	None	None	None	CHEMBL267	Tyrosine-protein kinase SRC	Homo sapiens	SINGLE PROTEIN	CHEMBL1127577	1	Scientific Literature	J. Med. Chem.	1994	None
CHEMBL383955		0	516.05	1	4.10	50a	O=C(NCc1ccc(S(=O)(=O)N2CCC(n3nnc4ccccc43)CC2)s1)c1ccc(Cl)cc1	Activity	'='	67.0	%				UO_0000187					False	CHEMBL853554	Percentage activity of human cSRC in the presence of 10 uM of compound and 10 uM of ATP in comparison with control	B	BAO_0000357	single protein format	Homo sapiens	None	None	None	None	CHEMBL267	Tyrosine-protein kinase SRC	Homo sapiens	SINGLE PROTEIN	CHEMBL1137942	1	Scientific Literature	J. Med. Chem.	2004	None
CHEMBL216599		0	492.41	1	6.16	17	CN1CCN(Cc2cc(-c3ccc4c(Nc5ccc(Cl)cc5Cl)c(C#N)cnc4c3)co2)CC1	IC50	'='	11.0	nM	7.96			UO_0000065	16.16	0.32	1.80	11.65	False	CHEMBL911086	Inhibition of Src	B	BAO_0000357	single protein format	Homo sapiens	None	None	None	None	CHEMBL267	Tyrosine-protein kinase SRC	Homo sapiens	SINGLE PROTEIN	CHEMBL1138859	1	Scientific Literature	J. Med. Chem.	2006	None
CHEMBL397998		0	491.42	0	3.21	29	Cc1cc2nc(Nc3ccc(S(=O)(=O)NCCN4CCCC4)cc3)nnc2cc1Br	IC50	'>'	10000.0	nM				UO_0000065					True	CHEMBL905921	Inhibition of Src	B	BAO_0000357	single protein format	Homo sapiens	None	None	None	None	CHEMBL267	Tyrosine-protein kinase SRC	Homo sapiens	SINGLE PROTEIN	CHEMBL1143794	1	Scientific Literature	Bioorg. Med. Chem. Lett.	2007	None
CHEMBL230816		0	516.67	1	4.73	26	Cc1cc2nc(Nc3ccc(S(=O)(=O)NCCN4CCCC4)cc3)nnc2cc1-c1c(C)cccc1C	IC50	'='	11.0	nM	7.96			UO_0000065	15.40	0.29	3.23	7.95	False	CHEMBL905921	Inhibition of Src	B	BAO_0000357	single protein format	Homo sapiens	None	None	None	None	CHEMBL267	Tyrosine-protein kinase SRC	Homo sapiens	SINGLE PROTEIN	CHEMBL1143794	1	Scientific Literature	Bioorg. Med. Chem. Lett.	2007	None
CHEMBL306771		0	960.19	3	-2.56	12	CC1(C)SSC[C@H](C(=O)N[C@@H](CCCCN)C(=O)N[C@@H](CCCCN)C(N)=O)NC(=O)[C@@H](Cc2ccccc2)NC(=O)[C@H](CO)NC(=O)CNC(=O)[C@H](Cc2ccc(O)cc2)NC(=O)[C@H]1N	IC50	'='	14400.0	nM	4.84			UO_0000065	5.04	0.10	7.40	1.33	False	CHEMBL816863	Inhibition of c-Src tyrosine kinase.	B	BAO_0000357	single protein format	None	None	None	None	None	CHEMBL267	Tyrosine-protein kinase SRC	Homo sapiens	SINGLE PROTEIN	CHEMBL1131256	1	Scientific Literature	J. Med. Chem.	1998	None
CHEMBL413526		0	614.03	1	4.22	15	CC(=O)N[C@@H](Cc1ccc(OP(=O)(O)O)cc1)C(=O)N[C@H]1CCCCN(Cc2ccc(-c3ccc(Cl)cc3)cc2)C1=O	IC50	'='	1300.0	nM	5.89			UO_0000065	9.59	0.19	1.67	4.05	False	CHEMBL823232	Binding affinity towards p60 Src tyrosine kinase using scintillation proximity assay	B	BAO_0000357	single protein format	None	None	None	None	None	CHEMBL267	Tyrosine-protein kinase SRC	Homo sapiens	SINGLE PROTEIN	CHEMBL1135878	1	Scientific Literature	Bioorg. Med. Chem. Lett.	2002	None
CHEMBL518204		0	413.37	1	5.30	26	O=C(Nc1cccc(C(F)(F)F)c1)c1nscc1NCc1ccc(F)c(F)c1	Inhibition	'<'	30.0	%				UO_0000187					False	CHEMBL1034907	Inhibition of Src at 10 uM by HTRF assay	B	BAO_0000357	single protein format	None	None	None	None	None	CHEMBL267	Tyrosine-protein kinase SRC	Homo sapiens	SINGLE PROTEIN	CHEMBL1136839	1	Scientific Literature	Bioorg. Med. Chem. Lett.	2009	None
CHEMBL282342		0	335.46	0	3.51	12	CN(C)c1ccc(-c2cc3ncccc3c(NCCCCN)n2)cc1	Activity	'='	1.0	%				UO_0000187					False	CHEMBL1035875	Binding affinity to human SRC at 10 uM relative to control	B	BAO_0000357	single protein format	Homo sapiens	None	None	None	None	CHEMBL267	Tyrosine-protein kinase SRC	Homo sapiens	SINGLE PROTEIN	CHEMBL1151712	1	Scientific Literature	J. Med. Chem.	2008	None
CHEMBL25950		0	291.20	0	1.42	4h	COc1cc(NC(=O)P(=O)(O)O)cc(OC)c1OC	IC50	'='	2100000.0	nM		Outside typical range		UO_0000065					False	CHEMBL808038	The compound was evaluated for its binding affinity towards phosphotyrosine binding pocket of Src protein tyrosine kinase SH2 domain	B	BAO_0000357	single protein format	None	None	None	None	None	CHEMBL267	Tyrosine-protein kinase SRC	Homo sapiens	SINGLE PROTEIN	CHEMBL1135868	1	Scientific Literature	Bioorg. Med. Chem. Lett.	2002	None
CHEMBL24745		0	224.15	0	2.31	1r	O=P(O)(O)Oc1cccc2ccccc12	IC50	'='	1000000.0	nM		Outside typical range		UO_0000065					False	CHEMBL808038	The compound was evaluated for its binding affinity towards phosphotyrosine binding pocket of Src protein tyrosine kinase SH2 domain	B	BAO_0000357	single protein format	None	None	None	None	None	CHEMBL267	Tyrosine-protein kinase SRC	Homo sapiens	SINGLE PROTEIN	CHEMBL1135868	1	Scientific Literature	Bioorg. Med. Chem. Lett.	2002	None
CHEMBL231251		0	496.62	1	5.49	52	CC(=O)Nc1cc(-c2c(C)cccc2C)cc2nnc(Nc3ccc(OCCN4CCCC4)cc3)nc12	IC50	'='	14.0	nM	7.85			UO_0000065	15.81	0.29	2.36	8.51	False	CHEMBL905921	Inhibition of Src	B	BAO_0000357	single protein format	Homo sapiens	None	None	None	None	CHEMBL267	Tyrosine-protein kinase SRC	Homo sapiens	SINGLE PROTEIN	CHEMBL1143794	1	Scientific Literature	Bioorg. Med. Chem. Lett.	2007	None
CHEMBL230718		0	496.66	1	5.38	43	Cc1cccc(C)c1-c1cc(C)c2nc(Nc3ccc(OCC(C)N4CCN(C)CC4)cc3)nnc2c1	IC50	'='	36.0	nM	7.44			UO_0000065	14.99	0.27	2.06	11.21	False	CHEMBL905921	Inhibition of Src	B	BAO_0000357	single protein format	Homo sapiens	None	None	None	None	CHEMBL267	Tyrosine-protein kinase SRC	Homo sapiens	SINGLE PROTEIN	CHEMBL1143794	1	Scientific Literature	Bioorg. Med. Chem. Lett.	2007	None
CHEMBL304340		0	687.90	2	7.56	3o	COc1ccc(C2Sc3ccccc3N(CCCC3CCCCC3)C(=O)C2NC(=O)[C@H](Cc2ccc(O)cc2)NC(=O)OC(C)(C)C)cc1	IC50	'='	20000.0	nM	4.70			UO_0000065	6.83	0.13	-2.86	4.01	False	CHEMBL808041	Binding affinity was determined on Src protein tyrosine kinase SH2 domain using fluorescence polarization assay with 2% DMSO in buffer solution	B	BAO_0000357	single protein format	None	None	None	None	None	CHEMBL267	Tyrosine-protein kinase SRC	Homo sapiens	SINGLE PROTEIN	CHEMBL1133907	1	Scientific Literature	Bioorg. Med. Chem. Lett.	2001	None
CHEMBL79808		0	468.60	1	5.66	7	COC(=O)CCc1c(SSc2[nH]c3ccccc3c2CCC(=O)OC)[nH]c2ccccc12	IC50	'='	3500.0	nM	5.46			UO_0000065	11.64	0.23	-0.20	6.48	False	CHEMBL843948	Inhibition of the tyrosine kinase activity of the product encoded by pp60 v-src.	B	BAO_0000357	single protein format	None	None	None	None	None	CHEMBL267	Tyrosine-protein kinase SRC	Homo sapiens	SINGLE PROTEIN	CHEMBL1127622	1	Scientific Literature	J. Med. Chem.	1994	None
CHEMBL1160760		0	571.60	1	3.82	5	CC(=O)N[C@@H](Cc1ccc(C(F)(F)P(=O)(O)O)cc1)C(=O)N[C@H]1CCCCN(CCCC2CCCCC2)C1=O	IC50	'='	340.0	nM	6.47			UO_0000065	11.32	0.23	2.65	4.75	False	CHEMBL823231	Inhibitory concentration against SH2 domain of human p60 Src tyrosine kinase	B	BAO_0000357	single protein format	Homo sapiens	None	None	None	None	CHEMBL267	Tyrosine-protein kinase SRC	Homo sapiens	SINGLE PROTEIN	CHEMBL1135493	1	Scientific Literature	J. Med. Chem.	2002	None
CHEMBL245798		0	428.54	0	4.56	31	COc1cc2c(N[C@@H]3C[C@H]3c3ccccc3)c(C#N)cnc2cc1OC1CCN(C)CC1	Ki	'>'	10000.0	nM				UO_0000065					False	CHEMBL923927	Inhibition of SRC	B	BAO_0000357	single protein format	None	None	None	None	None	CHEMBL267	Tyrosine-protein kinase SRC	Homo sapiens	SINGLE PROTEIN	CHEMBL1140464	1	Scientific Literature	Bioorg. Med. Chem. Lett.	2007	None
CHEMBL248045		0	315.38	0	4.08	21	COc1ccc2c(N[C@@H]3C[C@H]3c3ccccc3)c(C#N)cnc2c1	Ki	'='	170.0	nM	6.77			UO_0000065	21.46	0.39	2.69	11.68	False	CHEMBL923927	Inhibition of SRC	B	BAO_0000357	single protein format	None	None	None	None	None	CHEMBL267	Tyrosine-protein kinase SRC	Homo sapiens	SINGLE PROTEIN	CHEMBL1140464	1	Scientific Literature	Bioorg. Med. Chem. Lett.	2007	None
CHEMBL302325		0	416.37	0	2.76	9ff	O=[N+]([O-])c1ccc(S(=O)(=O)n2c3cc(O)c(O)cc3c3ccc(O)c(O)c32)cc1	IC50	'='	12000.0	nM	4.92			UO_0000065	11.82	0.23	2.16	3.02	False	CHEMBL816866	Tested for in vitro inhibitory activity against tyrosine protein kinase pp60 c-src	B	BAO_0000357	single protein format	None	None	None	None	None	CHEMBL267	Tyrosine-protein kinase SRC	Homo sapiens	SINGLE PROTEIN	CHEMBL1127577	1	Scientific Literature	J. Med. Chem.	1994	None
CHEMBL3426222		0	604.68	2	5.11	1g	CCN1CCN(Cc2ccc(NC(=O)c3ccc(C)c(C#Cc4nn(C(C)C)c5ncnc(N)c45)c3)cc2C(F)(F)F)CC1	IC50	'='	2.0	nM	8.70			UO_0000065	14.39	0.27	3.59	8.27	False	CHEMBL3429862	Inhibition of human Src	B	BAO_0000357	single protein format	Homo sapiens	None	None	None	None	CHEMBL267	Tyrosine-protein kinase SRC	Homo sapiens	SINGLE PROTEIN	CHEMBL3425429	1	Scientific Literature	J. Med. Chem.	2015	None
CHEMBL215943		0	535.57	2	5.62	47	Cc1ccc(C(=O)Nc2cccc(C(F)(F)F)c2)cc1-c1ccc2nc(NCCN3CCOCC3)ncc2c1	IC50	'='	2.0	nM	8.70			UO_0000065	16.24	0.30	3.08	10.96	False	CHEMBL871537	Inhibition of Src by HTRF kinase assay	B	BAO_0000357	single protein format	Homo sapiens	None	None	None	None	CHEMBL267	Tyrosine-protein kinase SRC	Homo sapiens	SINGLE PROTEIN	CHEMBL1149344	1	Scientific Literature	J. Med. Chem.	2006	None
CHEMBL211647		0	546.46	2	6.42	26a	CCOc1cc2c(Nc3cc(OC)c(Cl)cc3Cl)c(C#N)cnc2cc1C#Cc1cccc(CN(C)C)n1	IC50	'='	86.0	nM	7.07			UO_0000065					False	CHEMBL869798	Inhibition of Src dependent proliferation	F	BAO_0000019	assay format	None	None	None	None	None	CHEMBL267	Tyrosine-protein kinase SRC	Homo sapiens	SINGLE PROTEIN	CHEMBL1146015	1	Scientific Literature	Bioorg. Med. Chem. Lett.	2006	None
CHEMBL212818		0	531.44	2	6.64	24a	COc1cc(Nc2c(C#N)cnc3cc(C#Cc4cccc(CN(C)C)c4)c(OC)cc23)c(Cl)cc1Cl	IC50	'='	9.9	nM	8.00			UO_0000065	15.06	0.30	1.36	11.37	False	CHEMBL869797	Inhibition of human recombinant Src	B	BAO_0000357	single protein format	Homo sapiens	None	None	None	None	CHEMBL267	Tyrosine-protein kinase SRC	Homo sapiens	SINGLE PROTEIN	CHEMBL1146015	1	Scientific Literature	Bioorg. Med. Chem. Lett.	2006	None
CHEMBL1171837	PONATINIB	4	532.57	1	4.46	ponatinib	Cc1ccc(C(=O)Nc2ccc(CN3CCN(C)CC3)c(C(F)(F)F)c2)cc1C#Cc1cnc2cccnn12	IC50	'='	3.0	nM	8.52			UO_0000065	16.00	0.30	4.06	12.96	False	CHEMBL3429862	Inhibition of human Src	B	BAO_0000357	single protein format	Homo sapiens	None	None	None	None	CHEMBL267	Tyrosine-protein kinase SRC	Homo sapiens	SINGLE PROTEIN	CHEMBL3425429	1	Scientific Literature	J. Med. Chem.	2015	None
CHEMBL374868		0	368.48	1	5.98	28	Cc1ccc(C)c(Nc2nnc3cc(-c4c(C)cccc4C)cc(C)c3n2)c1	IC50	'>'	50000.0	nM				UO_0000065					False	CHEMBL908982	Inhibition of human recombinant Src kinase	B	BAO_0000357	single protein format	Homo sapiens	None	None	None	None	CHEMBL267	Tyrosine-protein kinase SRC	Homo sapiens	SINGLE PROTEIN	CHEMBL1139689	1	Scientific Literature	Bioorg. Med. Chem. Lett.	2006	None
CHEMBL218160		0	391.48	1	5.91	18	Cc1cccc(C)c1-c1cc(C)c2nc(Nc3cccc4cccnc34)nnc2c1	IC50	'>'	50000.0	nM				UO_0000065					False	CHEMBL908982	Inhibition of human recombinant Src kinase	B	BAO_0000357	single protein format	Homo sapiens	None	None	None	None	CHEMBL267	Tyrosine-protein kinase SRC	Homo sapiens	SINGLE PROTEIN	CHEMBL1139689	1	Scientific Literature	Bioorg. Med. Chem. Lett.	2006	None
CHEMBL287216		0	189.11	0	0.74	1i	Nc1ccc(OP(=O)(O)O)cc1	IC50	'='	600000.0	nM		Outside typical range		UO_0000065					False	CHEMBL808038	The compound was evaluated for its binding affinity towards phosphotyrosine binding pocket of Src protein tyrosine kinase SH2 domain	B	BAO_0000357	single protein format	None	None	None	None	None	CHEMBL267	Tyrosine-protein kinase SRC	Homo sapiens	SINGLE PROTEIN	CHEMBL1135868	1	Scientific Literature	Bioorg. Med. Chem. Lett.	2002	None
CHEMBL250821		0	557.05	1	4.62	BDBM50221549	Cc1cc(-c2c(Cl)ccc(O)c2F)cc2nnc(Nc3ccc(S(=O)(=O)NCCN4CCCC4)cc3)nc12	IC50	'='	0.7	nM	9.15		213861	UO_0000065	16.43	0.33	4.53	7.61	False	CHEMBL3705261	Luciferase-Based Assay: Recombinant human c-Src or Yes (28 ng/well, Panvera/Invitrogen, Madison Wis.), ATP (3 μM), a tyrosine kinase substrate (PTK2, 250 μM, Promega Corp., Madison Wis.), and test agents (at concentrations ranging from about 1 nM/l to about 100 μM/l), in the presence of Src kinase reaction buffer (Upstate USA, Lake Placid N.Y.). After reacting for about 90 minutes at room tempera…	B	BAO_0000357	single protein format	None	None	None	None	None	CHEMBL267	Tyrosine-protein kinase SRC	Homo sapiens	SINGLE PROTEIN	CHEMBL3639196	37	BindingDB Database		2013	None
CHEMBL3648043		0	523.47	2	5.68	BDBM97845	Cc1cc(-c2c(Cl)cccc2Cl)cc2nnc(Nc3cccc(OCCN4CCN(C)CC4)c3)nc12	IC50	'='	27.4	nM	7.56		213703	UO_0000065	14.45	0.29	1.88	11.39	False	CHEMBL3705261	Luciferase-Based Assay: Recombinant human c-Src or Yes (28 ng/well, Panvera/Invitrogen, Madison Wis.), ATP (3 μM), a tyrosine kinase substrate (PTK2, 250 μM, Promega Corp., Madison Wis.), and test agents (at concentrations ranging from about 1 nM/l to about 100 μM/l), in the presence of Src kinase reaction buffer (Upstate USA, Lake Placid N.Y.). After reacting for about 90 minutes at room tempera…	B	BAO_0000357	single protein format	None	None	None	None	None	CHEMBL267	Tyrosine-protein kinase SRC	Homo sapiens	SINGLE PROTEIN	CHEMBL3639196	37	BindingDB Database		2013	None
CHEMBL72035		0	389.33	0	4.68	9l	Oc1cc2c3ccc(O)c(O)c3n(Cc3ccc(C(F)(F)F)cc3)c2cc1O	IC50	'='	9000.0	nM	5.05			UO_0000065	12.96	0.25	0.37	5.88	False	CHEMBL816866	Tested for in vitro inhibitory activity against tyrosine protein kinase pp60 c-src	B	BAO_0000357	single protein format	None	None	None	None	None	CHEMBL267	Tyrosine-protein kinase SRC	Homo sapiens	SINGLE PROTEIN	CHEMBL1127577	1	Scientific Literature	J. Med. Chem.	1994	None
CHEMBL80513		0	284.31	0	2.92	18	O=C(O)CC(CC(=O)O)(c1ccccc1)c1ccccc1	IC50						Not Active						False	CHEMBL808036	Binding affinity for Src SH2 domain in scintillation proximity binding assay (SPA) - inactive	B	BAO_0000357	single protein format	None	None	None	None	None	CHEMBL267	Tyrosine-protein kinase SRC	Homo sapiens	SINGLE PROTEIN	CHEMBL1135454	1	Scientific Literature	J. Med. Chem.	2002	None
CHEMBL1336	SORAFENIB	4	464.83	1	5.55	Sorafenib	CNC(=O)c1cc(Oc2ccc(NC(=O)Nc3ccc(Cl)c(C(F)(F)F)c3)cc2)ccn1	Kd						Not Active						False	CHEMBL3801095	Inhibition of SRC (unknown origin)	B	BAO_0000357	single protein format	Homo sapiens	None	None	None	None	CHEMBL267	Tyrosine-protein kinase SRC	Homo sapiens	SINGLE PROTEIN	CHEMBL3797082	1	Scientific Literature	MedChemComm	2016	None
CHEMBL493169		0	362.36	0	2.97	27	FC(F)(F)c1cccc(-c2nnc3ccc(NC4CCNCC4)nn23)c1	Ki	'>'	4000.0	nM				UO_0000065					False	CHEMBL1025482	Inhibition of SRC	B	BAO_0000357	single protein format	None	None	None	None	None	CHEMBL267	Tyrosine-protein kinase SRC	Homo sapiens	SINGLE PROTEIN	CHEMBL1136908	1	Scientific Literature	Bioorg. Med. Chem. Lett.	2009	None
CHEMBL551031		0	515.50	2	6.17	3d	Cc1ccc(NC(=O)c2cccc(C(F)(F)F)c2)cc1/C=C/n1cnc2c(Nc3cccnc3)ncnc21	IC50	'='	9300.0	nM	5.03			UO_0000065	9.76	0.18	-1.14	5.15	False	CHEMBL1031881	Inhibition of human Src kinase by TR-FRET assay	B	BAO_0000357	single protein format	Homo sapiens	None	None	None	None	CHEMBL267	Tyrosine-protein kinase SRC	Homo sapiens	SINGLE PROTEIN	CHEMBL1158470	1	Scientific Literature	J. Med. Chem.	2009	None
CHEMBL267004		0	185.19	0	1.77	7	Oc1[nH]cnc2nc3ccccc3c1-2	IC50	'='	293000.0	nM		Outside typical range		UO_0000065					False	CHEMBL822438	Inhibition of cellular oncogene pp60 c-src	B	BAO_0000357	single protein format	None	None	None	None	None	CHEMBL267	Tyrosine-protein kinase SRC	Homo sapiens	SINGLE PROTEIN	CHEMBL1128884	1	Scientific Literature	Bioorg. Med. Chem. Lett.	1995	None
CHEMBL437529		0	1057.03	None	None	14	CC[C@H](C)[C@H](NC(=O)[C@H](CCC(=O)O)NC(=O)[C@H](Cc1ccc(OC(C(=O)O)C(=O)O)cc1)NC(=O)[C@H](Cc1ccc(OC(C(=O)O)C(=O)O)cc1)NC(=O)[C@H](CCC(N)=O)NC(C)=O)C(=O)N1CCC[C@H]1C(N)=O	IC50	'='	22800.0	nM	4.64			UO_0000065					False	CHEMBL808044	Inhibitory activity against Src protein tyrosine kinase SH2 domain	F	BAO_0000019	assay format	None	None	None	None	None	CHEMBL267	Tyrosine-protein kinase SRC	Homo sapiens	SINGLE PROTEIN	CHEMBL1128327	1	Scientific Literature	J. Med. Chem.	1995	None
CHEMBL558557	CAFTARIC ACID	0	312.23	0	-0.45	4	O=C(/C=C/c1ccc(O)c(O)c1)O[C@@H](C(=O)O)[C@@H](O)C(=O)O	FC	'='	2.0										False	CHEMBL1024393	Ratio of IC50 for drug to IC50 for rosmarinic acid against SH2 domain of SRC	B	BAO_0000357	single protein format	None	None	None	None	None	CHEMBL267	Tyrosine-protein kinase SRC	Homo sapiens	SINGLE PROTEIN	CHEMBL1158427	1	Scientific Literature	Bioorg. Med. Chem. Lett.	2009	None
CHEMBL552038		0	316.37	0	4.15	4	Cc1cc(Nc2nc(Nc3ccccc3)nc3ccccc23)n[nH]1	Ki	'='	393.0	nM	6.41			UO_0000065	20.25	0.36	2.26	8.16	False	CHEMBL1031297	Inhibition of Src	B	BAO_0000357	single protein format	None	None	None	None	None	CHEMBL267	Tyrosine-protein kinase SRC	Homo sapiens	SINGLE PROTEIN	CHEMBL1158437	1	Scientific Literature	Bioorg. Med. Chem. Lett.	2009	None
CHEMBL564290		0	393.47	0	4.57	17	COc1ccc(Sc2nc(Nc3cc(C)[nH]n3)c3ccccc3n2)cc1OC	Ki	'='	2180.0	nM	5.66			UO_0000065	14.39	0.28	1.09	6.66	False	CHEMBL1031297	Inhibition of Src	B	BAO_0000357	single protein format	None	None	None	None	None	CHEMBL267	Tyrosine-protein kinase SRC	Homo sapiens	SINGLE PROTEIN	CHEMBL1158437	1	Scientific Literature	Bioorg. Med. Chem. Lett.	2009	None
CHEMBL560158		0	376.45	0	4.21	25	CC(=O)Nc1ccc(Sc2nc(Nc3cc[nH]n3)c3ccccc3n2)cc1	Ki	'='	277.0	nM	6.56			UO_0000065	17.42	0.33	2.35	6.86	False	CHEMBL1031297	Inhibition of Src	B	BAO_0000357	single protein format	None	None	None	None	None	CHEMBL267	Tyrosine-protein kinase SRC	Homo sapiens	SINGLE PROTEIN	CHEMBL1158437	1	Scientific Literature	Bioorg. Med. Chem. Lett.	2009	None
CHEMBL173453		0	359.43	0	2.75	1q	Nc1ncnc2c1c(-c1ccccc1)cn2-c1ccc(CNCCO)cc1	IC50	'='	700.0	nM	6.16			UO_0000065	17.12	0.31	3.40	6.92	False	CHEMBL821536	Tested for inhibition of protein tyrosine kinase c-Src phosphorylation in intact cells	B	BAO_0000219	cell-based format	None	None	None	None	None	CHEMBL267	Tyrosine-protein kinase SRC	Homo sapiens	SINGLE PROTEIN	CHEMBL1133080	1	Scientific Literature	Bioorg. Med. Chem. Lett.	2000	None
CHEMBL373367		0	354.46	1	5.10	15	COc1cc2nc(-c3cccs3)c(-c3cccs3)nc2cc1OC	Inhibition	'='	10.0	%				UO_0000187					False	CHEMBL836163	In vitro percent inhibition of c-Src tyrosine kinase at 10 uM concentration of compound dissolved in 100% DMSO using 5''-[gamma-33P]-triphosphate	B	BAO_0000357	single protein format	None	None	None	None	None	CHEMBL267	Tyrosine-protein kinase SRC	Homo sapiens	SINGLE PROTEIN	CHEMBL1140238	1	Scientific Literature	Bioorg. Med. Chem. Lett.	2005	None
CHEMBL145578		0	218.21	0	2.04	1a	COC(=O)c1cc2cccc(O)c2cc1O	IC50						Not Determined						False	CHEMBL823239	Inhibition of human purified recombinant pp60c-src tyrosine kinase	B	BAO_0000357	single protein format	None	None	None	None	None	CHEMBL267	Tyrosine-protein kinase SRC	Homo sapiens	SINGLE PROTEIN	CHEMBL1133076	1	Scientific Literature	Bioorg. Med. Chem. Lett.	2000	None
CHEMBL359186		0	309.32	0	2.89	2q	O=C(NCc1ccccc1O)c1cc2ccc(O)cc2cc1O	Inhibition	'='	42.0	%				UO_0000187					False	CHEMBL823857	Inhibition of human purified recombinant pp60c-src tyrosine kinase at 100 uM	B	BAO_0000357	single protein format	None	None	None	None	None	CHEMBL267	Tyrosine-protein kinase SRC	Homo sapiens	SINGLE PROTEIN	CHEMBL1133076	1	Scientific Literature	Bioorg. Med. Chem. Lett.	2000	None
CHEMBL114568		0	268.27	0	2.33	10l	Nc1ccc(-c2cc(=O)c3ccc(O)c(N)c3o2)cc1	IC50	'>'	50000.0	nM				UO_0000065					False	CHEMBL843190	Inhibition of in vitro protein-tyrosine kinase activity of p60v-src enzyme in presence of 5 uM ATP.	B	BAO_0000357	single protein format	None	None	None	None	None	CHEMBL267	Tyrosine-protein kinase SRC	Homo sapiens	SINGLE PROTEIN	CHEMBL1127357	1	Scientific Literature	J. Med. Chem.	1994	None
CHEMBL3593723		0	292.43	0	4.67	5	CN1CCCCC1CCn1c2ccccc2c2ccccc21	Activity	'='	100.0	%				UO_0000187					False	CHEMBL3815867	Inhibition of recombinant human N-terminal poly His/GST-tagged SRC expressed in baculovirus infected insect cells using KVEKIGEGTYGVVYK peptide substrate assessed as residual activity at 100 uM by [gamma32P]ATP filter binding assay relative to control	B	BAO_0000219	cell-based format	Homo sapiens	None	None	None	None	CHEMBL267	Tyrosine-protein kinase SRC	Homo sapiens	SINGLE PROTEIN	CHEMBL3813687	1	Scientific Literature	Bioorg. Med. Chem.	2016	None
CHEMBL312385		0	506.60	2	5.14	19a	COc1cc2c(Nc3cc(OC)c(OC)c(OC)c3)c(C#N)cnc2cc1OCCCN1CCCCC1	IC50	'='	1300.0	nM	5.89			UO_0000065					False	CHEMBL785002	Inhibition of c-Src transformed Rat2 fibroblast cell proliferation in anchorage independent assay	F	BAO_0000219	cell-based format	Rattus norvegicus	None	None	Fibroblast	None	CHEMBL267	Tyrosine-protein kinase SRC	Homo sapiens	SINGLE PROTEIN	CHEMBL1132804	1	Scientific Literature	Bioorg. Med. Chem. Lett.	2000	CHEMBL3308065
CHEMBL388978	STAUROSPORINE	0	466.54	0	4.35	Staurosporine	CN[C@@H]1C[C@H]2O[C@@](C)([C@@H]1OC)n1c3ccccc3c3c4c(c5c6ccccc6n2c5c31)C(=O)NC4	IC50	'='	4.7	nM	8.33			UO_0000065	17.85	0.32	3.98	11.99	False	CHEMBL3820673	Inhibition of SRC (unknown origin) incubated for 1 hr by spectrophotometric analysis	B	BAO_0000357	single protein format	Homo sapiens	None	None	None	None	CHEMBL267	Tyrosine-protein kinase SRC	Homo sapiens	SINGLE PROTEIN	CHEMBL3817824	1	Scientific Literature	Bioorg. Med. Chem.	2016	None
CHEMBL418274		0	349.48	0	3.88	1l	CN(C)CCCc1c(/C=C2\C(=O)Nc3ccccc32)[nH]c2c1CCCC2	IC50	'='	3300.0	nM	5.48			UO_0000065	15.68	0.29	1.60	11.39	False	CHEMBL805371	Inhibitory activity against Src protein tyrosine kinase	B	BAO_0000357	single protein format	None	None	None	None	None	CHEMBL267	Tyrosine-protein kinase SRC	Homo sapiens	SINGLE PROTEIN	CHEMBL1146690	1	Scientific Literature	Bioorg. Med. Chem. Lett.	2004	None
CHEMBL385958		0	478.55	0	4.13	14	c1cc(Nc2ncnc3cc(OCCN4CCCC4)cc(OC4CCOCC4)c23)c2c(c1)OCO2	IC50	'='	800.0	nM	6.10			UO_0000065					False	CHEMBL855536	Antiproliferative activity against mouse NIH3T3 cell line transfected with c-SRC	F	BAO_0000219	cell-based format	Homo sapiens	None	None	NIH3T3	None	CHEMBL267	Tyrosine-protein kinase SRC	Homo sapiens	SINGLE PROTEIN	CHEMBL1137334	1	Scientific Literature	J. Med. Chem.	2006	CHEMBL3307716
CHEMBL384260		0	408.46	0	3.58	12	COc1cc(OC2CCN(C)CC2)c2c(Nc3cccc4c3OCO4)ncnc2c1	IC50	'='	4500.0	nM	5.35			UO_0000065					False	CHEMBL855536	Antiproliferative activity against mouse NIH3T3 cell line transfected with c-SRC	F	BAO_0000219	cell-based format	Homo sapiens	None	None	NIH3T3	None	CHEMBL267	Tyrosine-protein kinase SRC	Homo sapiens	SINGLE PROTEIN	CHEMBL1137334	1	Scientific Literature	J. Med. Chem.	2006	CHEMBL3307716
CHEMBL1790812		0	632.56	2	-0.66	8a	CC[C@@H](C)[C@H](NC(=O)[C@H](CCC(=O)O)NC(=O)CC[C@H](NC(=O)[C@@H](N)Cc1ccc(OP(=O)(O)O)cc1)C(=O)O)C(=O)O	IC50	'>'	100000.0	nM				UO_0000065					False	CHEMBL821541	Concentration of compound required for inhibiting the binding of the fluorescent probe to the c-Src tyrosine kinase SH2 domain by 50%	B	BAO_0000357	single protein format	None	None	None	None	None	CHEMBL267	Tyrosine-protein kinase SRC	Homo sapiens	SINGLE PROTEIN	CHEMBL1148323	1	Scientific Literature	J. Med. Chem.	2004	None
CHEMBL384304	RG-547	2	441.46	0	1.41	39, R547	COc1ccc(F)c(F)c1C(=O)c1cnc(NC2CCN(S(C)(=O)=O)CC2)nc1N	Ki	'>'	5000.0	nM				UO_0000065					False	CHEMBL908847	Inhibition of SRC	B	BAO_0000357	single protein format	Homo sapiens	None	None	None	None	CHEMBL267	Tyrosine-protein kinase SRC	Homo sapiens	SINGLE PROTEIN	CHEMBL1137323	1	Scientific Literature	J. Med. Chem.	2006	None
CHEMBL217088		0	345.79	0	4.05	39	COc1ccc(Cl)c(Nc2ncnc3cc(OC)cc(OC)c23)c1	IC50	'='	3700.0	nM	5.43			UO_0000065	15.71	0.31	1.38	8.29	False	CHEMBL855513	Inhibition of human c-Src in NIH3T3 cells	B	BAO_0000219	cell-based format	Homo sapiens	None	None	NIH3T3	None	CHEMBL267	Tyrosine-protein kinase SRC	Homo sapiens	SINGLE PROTEIN	CHEMBL1137334	1	Scientific Literature	J. Med. Chem.	2006	CHEMBL3307716
CHEMBL217977		0	428.92	0	4.52	38	COc1ccc(Cl)c(Nc2ncnc3ccc(OC)c(OC4CCN(C)CC4)c23)c1	IC50	'='	540.0	nM	6.27			UO_0000065	14.61	0.29	1.75	9.12	False	CHEMBL855513	Inhibition of human c-Src in NIH3T3 cells	B	BAO_0000219	cell-based format	Homo sapiens	None	None	NIH3T3	None	CHEMBL267	Tyrosine-protein kinase SRC	Homo sapiens	SINGLE PROTEIN	CHEMBL1137334	1	Scientific Literature	J. Med. Chem.	2006	CHEMBL3307716
CHEMBL214376		0	484.98	1	5.41	30	CC(C)Oc1cc(OCCCN2CCCC2)cc2ncnc(Nc3c(Cl)ccc4c3OCO4)c12	IC50	'<'	4.0	nM				UO_0000065					False	CHEMBL855513	Inhibition of human c-Src in NIH3T3 cells	B	BAO_0000219	cell-based format	Homo sapiens	None	None	NIH3T3	None	CHEMBL267	Tyrosine-protein kinase SRC	Homo sapiens	SINGLE PROTEIN	CHEMBL1137334	1	Scientific Literature	J. Med. Chem.	2006	CHEMBL3307716
CHEMBL216703		0	515.01	1	4.30	9	COc1ccc(Cl)c(Nc2ncnc3cc(OCCCN4CCOCC4)cc(OC4CCOC4)c23)c1	IC50	'<'	4.0	nM				UO_0000065					False	CHEMBL855513	Inhibition of human c-Src in NIH3T3 cells	B	BAO_0000219	cell-based format	Homo sapiens	None	None	NIH3T3	None	CHEMBL267	Tyrosine-protein kinase SRC	Homo sapiens	SINGLE PROTEIN	CHEMBL1137334	1	Scientific Literature	J. Med. Chem.	2006	CHEMBL3307716
CHEMBL394518		0	461.52	1	5.50	Table 1, R59C1	Cc1cc(-c2c(F)cccc2F)cc2nnc(Nc3ccc(OCCN4CCCC4)cc3)nc12	IC50	'='	208.0	nM	6.68			UO_0000065	14.48	0.27	1.18	10.58	True	CHEMBL3883087	Inhibition of human recombinant c-Src using PTK2 substrate incubated for 90 mins by luciferase-based assay	B	BAO_0000357	single protein format	Homo sapiens	None	None	None	None	CHEMBL267	Tyrosine-protein kinase SRC	Homo sapiens	SINGLE PROTEIN	CHEMBL3882733	38	Patent Bioactivity Data		2008	None
CHEMBL3651194		0	530.70	2	5.08	Table 1, R110C1	Cc1cccc(C)c1-c1cc(C)c2nc(Nc3ccc(S(=O)(=O)N(C)CCN4CCCC4)cc3)nnc2c1	IC50	'='	25.5	nM	7.59			UO_0000065	14.31	0.27	2.51	8.32	True	CHEMBL3883087	Inhibition of human recombinant c-Src using PTK2 substrate incubated for 90 mins by luciferase-based assay	B	BAO_0000357	single protein format	Homo sapiens	None	None	None	None	CHEMBL267	Tyrosine-protein kinase SRC	Homo sapiens	SINGLE PROTEIN	CHEMBL3882733	38	Patent Bioactivity Data		2008	None
CHEMBL3651205		0	440.55	0	4.92	Table 1, R129C1	Cc1ccncc1-c1cc2nnc(Nc3ccc(OCCN4CCCC4)cc3)nc2cc1C	IC50	'='	44.3	nM	7.35			UO_0000065	16.69	0.30	2.43	9.67	True	CHEMBL3883087	Inhibition of human recombinant c-Src using PTK2 substrate incubated for 90 mins by luciferase-based assay	B	BAO_0000357	single protein format	Homo sapiens	None	None	None	None	CHEMBL267	Tyrosine-protein kinase SRC	Homo sapiens	SINGLE PROTEIN	CHEMBL3882733	38	Patent Bioactivity Data		2008	None
CHEMBL106966		0	418.46	0	2.87	26	COc1cc2ncnc(N3CCN(C(=O)Nc4ccc(C#N)cc4)CC3)c2cc1OC	IC50	'>'	30000.0	nM				UO_0000065					False	CHEMBL873261	Inhibition of Src protein tyrosine kinase	B	BAO_0000357	single protein format	None	None	None	None	None	CHEMBL267	Tyrosine-protein kinase SRC	Homo sapiens	SINGLE PROTEIN	CHEMBL1135502	1	Scientific Literature	J. Med. Chem.	2002	None
CHEMBL431342		0	467.62	1	6.44	10 (cis)	Nc1ncnc2c1c(-c1ccc(Oc3ccccc3)cc1)cn2[C@H]1CC[C@H](N2CCCCC2)CC1	IC50	'='	5460.0	nM	5.26			UO_0000065	11.25	0.21	-1.18	7.61	False	CHEMBL806433	Inhibition of Src protein tyrosine kinase	B	BAO_0000357	single protein format	Homo sapiens	None	None	None	None	CHEMBL267	Tyrosine-protein kinase SRC	Homo sapiens	SINGLE PROTEIN	CHEMBL1135158	1	Scientific Literature	Bioorg. Med. Chem. Lett.	2002	None
CHEMBL456559		0	174.63	0	0.02	14	Cl.Nc1cc(N)c(N)cc1N	Activity						Not Active						False	CHEMBL939568	Inhibition of recombinant c-Src at 1 uM	B	BAO_0000357	single protein format	None	None	None	None	None	CHEMBL267	Tyrosine-protein kinase SRC	Homo sapiens	SINGLE PROTEIN	CHEMBL1140207	1	Scientific Literature	J. Med. Chem.	2008	None
CHEMBL304304		0	622.64	1	3.00	19	CC(=O)N[C@@H](Cc1ccc(OP(=O)(O)O)cc1)C(=O)N[C@H]1CSCCN(Cc2cccc(-c3ccccc3C#N)c2)C1=O	IC50	'='	300.0	nM	6.52			UO_0000065	10.48	0.21	3.52	3.86	False	CHEMBL808041	Binding affinity was determined on Src protein tyrosine kinase SH2 domain using fluorescence polarization assay with 2% DMSO in buffer solution	B	BAO_0000357	single protein format	None	None	None	None	None	CHEMBL267	Tyrosine-protein kinase SRC	Homo sapiens	SINGLE PROTEIN	CHEMBL1133907	1	Scientific Literature	Bioorg. Med. Chem. Lett.	2001	None
CHEMBL190143		0	516.64	2	6.45	5c	COC(=O)CCc1ccc(-c2nc3cc4ccccc4cc3nc2-c2ccc(CCC(=O)OC)s2)s1	Inhibition	'='	19.0	%				UO_0000187					False	CHEMBL836163	In vitro percent inhibition of c-Src tyrosine kinase at 10 uM concentration of compound dissolved in 100% DMSO using 5''-[gamma-33P]-triphosphate	B	BAO_0000357	single protein format	None	None	None	None	None	CHEMBL267	Tyrosine-protein kinase SRC	Homo sapiens	SINGLE PROTEIN	CHEMBL1140238	1	Scientific Literature	Bioorg. Med. Chem. Lett.	2005	None
CHEMBL3648017		0	409.32	1	6.67	Table 1, R34C1	Cc1cccc(C)c1-c1cc(C)c2nc(Nc3ccc(Cl)c(Cl)c3)nnc2c1	IC50	'>'	10000.0	nM				UO_0000065					False	CHEMBL3883087	Inhibition of human recombinant c-Src using PTK2 substrate incubated for 90 mins by luciferase-based assay	B	BAO_0000357	single protein format	Homo sapiens	None	None	None	None	CHEMBL267	Tyrosine-protein kinase SRC	Homo sapiens	SINGLE PROTEIN	CHEMBL3882733	38	Patent Bioactivity Data		2008	None
CHEMBL230615		0	482.63	0	4.99	Table 1, R66C1; Table 2, R9C1	Cc1cccc(C)c1-c1cc(C)c2nc(Nc3cccc(OCCN4CCN(C)CC4)c3)nnc2c1	IC50	'='	39.5	nM	7.40			UO_0000065	15.34	0.28	2.41	11.15	True	CHEMBL3883087	Inhibition of human recombinant c-Src using PTK2 substrate incubated for 90 mins by luciferase-based assay	B	BAO_0000357	single protein format	Homo sapiens	None	None	None	None	CHEMBL267	Tyrosine-protein kinase SRC	Homo sapiens	SINGLE PROTEIN	CHEMBL3882733	38	Patent Bioactivity Data		2008	None
CHEMBL3648037		0	496.66	1	5.38	Table 1, R68C1; Table 1, R11C1	Cc1cccc(C)c1-c1cc(C)c2nc(Nc3ccc(OCCCN4CCN(C)CC4)cc3)nnc2c1	IC50	'='	35.8	nM	7.45			UO_0000065	14.99	0.27	2.07	11.21	True	CHEMBL3883087	Inhibition of human recombinant c-Src using PTK2 substrate incubated for 90 mins by luciferase-based assay	B	BAO_0000357	single protein format	Homo sapiens	None	None	None	None	CHEMBL267	Tyrosine-protein kinase SRC	Homo sapiens	SINGLE PROTEIN	CHEMBL3882733	38	Patent Bioactivity Data		2008	None
CHEMBL3648038		0	361.41	0	4.36	Table 1, R69C1	COc1ccc(Nc2nnc3cc(-c4c(C)noc4C)cc(C)c3n2)cc1	IC50	'='	11700.0	nM	4.93			UO_0000065	13.65	0.25	0.57	5.74	True	CHEMBL3883087	Inhibition of human recombinant c-Src using PTK2 substrate incubated for 90 mins by luciferase-based assay	B	BAO_0000357	single protein format	Homo sapiens	None	None	None	None	CHEMBL267	Tyrosine-protein kinase SRC	Homo sapiens	SINGLE PROTEIN	CHEMBL3882733	38	Patent Bioactivity Data		2008	None
CHEMBL3648045		0	537.50	2	6.07	Table 1, R78C1	Cc1cc(-c2c(Cl)cccc2Cl)cc2nnc(Nc3ccc(OCCCN4CCN(C)CC4)cc3)nc12	IC50	'='	25.2	nM	7.60			UO_0000065	14.14	0.28	1.53	11.44	True	CHEMBL3883087	Inhibition of human recombinant c-Src using PTK2 substrate incubated for 90 mins by luciferase-based assay	B	BAO_0000357	single protein format	Homo sapiens	None	None	None	None	CHEMBL267	Tyrosine-protein kinase SRC	Homo sapiens	SINGLE PROTEIN	CHEMBL3882733	38	Patent Bioactivity Data		2008	None
CHEMBL3648046		0	537.50	2	6.07	Table 1, R79C1	Cc1cc(-c2c(Cl)cccc2Cl)cc2nnc(Nc3cccc(OCCCN4CCN(C)CC4)c3)nc12	IC50	'='	28.8	nM	7.54			UO_0000065	14.03	0.28	1.47	11.35	True	CHEMBL3883087	Inhibition of human recombinant c-Src using PTK2 substrate incubated for 90 mins by luciferase-based assay	B	BAO_0000357	single protein format	Homo sapiens	None	None	None	None	CHEMBL267	Tyrosine-protein kinase SRC	Homo sapiens	SINGLE PROTEIN	CHEMBL3882733	38	Patent Bioactivity Data		2008	None
CHEMBL3651200		0	500.56	1	4.67	Table 1, R121C1	Cc1cccc(C)c1-c1cc([N+](=O)[O-])c2nc(Nc3ccc(OCCN4CCCC4)cc3)n[n+]([O-])c2c1	IC50	'='	32.0	nM	7.50			UO_0000065	14.97	0.28	2.82	6.23	True	CHEMBL3883087	Inhibition of human recombinant c-Src using PTK2 substrate incubated for 90 mins by luciferase-based assay	B	BAO_0000357	single protein format	Homo sapiens	None	None	None	None	CHEMBL267	Tyrosine-protein kinase SRC	Homo sapiens	SINGLE PROTEIN	CHEMBL3882733	38	Patent Bioactivity Data		2008	None
CHEMBL3651268		0	571.53	2	5.77	Table 1, R215C1	Cc1cc(-c2c(Cl)cccc2Cl)cc2nnc(Nc3ccc(S(=O)(=O)N(C)CCN4CCCC4)cc3)nc12	IC50	'='	44.2	nM	7.36			UO_0000065	12.87	0.26	1.58	8.05	True	CHEMBL3883087	Inhibition of human recombinant c-Src using PTK2 substrate incubated for 90 mins by luciferase-based assay	B	BAO_0000357	single protein format	Homo sapiens	None	None	None	None	CHEMBL267	Tyrosine-protein kinase SRC	Homo sapiens	SINGLE PROTEIN	CHEMBL3882733	38	Patent Bioactivity Data		2008	None
CHEMBL3651274		0	556.52	2	6.31	Table 1, R222C1	Cc1cc(-c2c(Cl)cccc2Cl)cc2nnc(Nc3ccc(S(=O)(=O)CCCN4CCCC4)cc3)nc12	IC50	'='	21.6	nM	7.67			UO_0000065	13.77	0.28	1.36	8.70	True	CHEMBL3883087	Inhibition of human recombinant c-Src using PTK2 substrate incubated for 90 mins by luciferase-based assay	B	BAO_0000357	single protein format	Homo sapiens	None	None	None	None	CHEMBL267	Tyrosine-protein kinase SRC	Homo sapiens	SINGLE PROTEIN	CHEMBL3882733	38	Patent Bioactivity Data		2008	None
CHEMBL271990		0	518.02	2	5.80	Table 1, R245C1	CC(=O)Oc1ccc(Cl)c(-c2cc(C)c3nc(Nc4ccc(OCCN5CCCC5)cc4)nnc3c2)c1	IC50	'='	53.2	nM	7.27			UO_0000065	14.04	0.27	1.47	8.13	True	CHEMBL3883087	Inhibition of human recombinant c-Src using PTK2 substrate incubated for 90 mins by luciferase-based assay	B	BAO_0000357	single protein format	Homo sapiens	None	None	None	None	CHEMBL267	Tyrosine-protein kinase SRC	Homo sapiens	SINGLE PROTEIN	CHEMBL3882733	38	Patent Bioactivity Data		2008	None
CHEMBL424449		0	646.23	1	3.58	5k	CC(=O)N[C@@H](Cc1ccc(OP(=O)(O)O)cc1)C(=O)N[C@@H](C)c1nc(Cc2ccc(Br)c(Br)c2)no1	IC50	'='	39000.0	nM	4.41			UO_0000065	6.82	0.17	0.83	2.69	False	CHEMBL806414	Binding affinity against Src SH2 domain	B	BAO_0000357	single protein format	Escherichia coli	None	None	None	None	CHEMBL267	Tyrosine-protein kinase SRC	Homo sapiens	SINGLE PROTEIN	CHEMBL1132280	1	Scientific Literature	J. Med. Chem.	1999	None
CHEMBL334539		0	671.57	1	4.78	10	CC(=O)N[C@@H](Cc1ccc(OP(=O)(O)O)cc1)C(=O)N[C@@H](Cc1c[nH]c2ccccc12)c1nc(Cc2ccc(C(F)(F)F)cc2)no1	IC50	'='	92000.0	nM	4.04			UO_0000065	6.01	0.12	-0.74	2.25	False	CHEMBL806414	Binding affinity against Src SH2 domain	B	BAO_0000357	single protein format	Escherichia coli	None	None	None	None	CHEMBL267	Tyrosine-protein kinase SRC	Homo sapiens	SINGLE PROTEIN	CHEMBL1132280	1	Scientific Literature	J. Med. Chem.	1999	None
CHEMBL122182		0	352.79	0	4.20	13	Oc1ccc(Nc2[nH]nc3ncnc(Nc4cccc(Cl)c4)c23)cc1	IC50	'='	400.0	nM	6.40			UO_0000065	18.14	0.35	2.20	6.48	False	CHEMBL816862	Inhibitory activity against c-Src tyrosine kinase	B	BAO_0000357	single protein format	None	None	None	None	None	CHEMBL267	Tyrosine-protein kinase SRC	Homo sapiens	SINGLE PROTEIN	CHEMBL1130217	1	Scientific Literature	J. Med. Chem.	1997	None
CHEMBL231568		0	507.98	2	5.24	22	CNC(=O)c1cc(Oc2ccc3oc(Nc4ccc(Cl)c(OC[C@@H]5CCCN5C)c4)nc3c2)ccn1	IC50	'='	720.0	nM	6.14			UO_0000065	12.09	0.23	0.90	6.04	False	CHEMBL895908	Inhibition of Src kinase	B	BAO_0000357	single protein format	Homo sapiens	None	None	None	None	CHEMBL267	Tyrosine-protein kinase SRC	Homo sapiens	SINGLE PROTEIN	CHEMBL1148766	1	Scientific Literature	J. Med. Chem.	2007	None
CHEMBL281774		0	559.60	1	3.20	5	CC(=O)N[C@@H](Cc1ccc(OP(=O)(O)O)cc1)C(=O)N[C@H]1CCCCN(Cc2ccc(C(C)(C)C)cc2)C1=O	IC50	'='	2300.0	nM	5.64			UO_0000065	10.08	0.20	2.44	3.88	False	CHEMBL823232	Binding affinity towards p60 Src tyrosine kinase using scintillation proximity assay	B	BAO_0000357	single protein format	None	None	None	None	None	CHEMBL267	Tyrosine-protein kinase SRC	Homo sapiens	SINGLE PROTEIN	CHEMBL1135878	1	Scientific Literature	Bioorg. Med. Chem. Lett.	2002	None
CHEMBL25186		0	232.13	0	0.98	4	COc1cccc(C=O)c1OP(=O)(O)O	IC50	'='	95000.0	nM	4.02			UO_0000065	17.33	0.37	3.04	4.32	False	CHEMBL809532	Binding affinity for Src protein tyrosine kinase SH2 domain using scintillation proximity binding assay (SPA)	B	BAO_0000357	single protein format	None	None	None	None	None	CHEMBL267	Tyrosine-protein kinase SRC	Homo sapiens	SINGLE PROTEIN	CHEMBL1135454	1	Scientific Literature	J. Med. Chem.	2002	None
CHEMBL76937		0	518.55	1	3.24	1g	CC(C)(NC(=O)CCc1ccc(O)c(P(=O)(O)O)c1)c1ccc(OCC2CCCCC2)c(C(N)=O)c1	IC50	'>'	500000.0	nM		Outside typical range		UO_0000065					False	CHEMBL806419	Inhibition of binding to Src SH2 domain	B	BAO_0000357	single protein format	None	None	None	None	None	CHEMBL267	Tyrosine-protein kinase SRC	Homo sapiens	SINGLE PROTEIN	CHEMBL1133935	1	Scientific Literature	Bioorg. Med. Chem. Lett.	2001	None
CHEMBL230654		0	469.35	1	6.58	40	CCCc1[nH]cnc1CNc1cc(Cl)c2ncc(C#N)c(Nc3ccc(F)c(Cl)c3)c2c1	IC50	'>'	40000.0	nM				UO_0000065					False	CHEMBL896202	Inhibition of Src	B	BAO_0000357	single protein format	Homo sapiens	None	None	None	None	CHEMBL267	Tyrosine-protein kinase SRC	Homo sapiens	SINGLE PROTEIN	CHEMBL1148782	1	Scientific Literature	J. Med. Chem.	2007	None
CHEMBL520160		0	416.53	0	3.57	16	Cc1cc2c(Nc3ccccn3)c(C#N)cnc2cc1OCCCN1CCN(C)CC1	IC50	'='	75.9	nM	7.12			UO_0000065	17.09	0.31	3.55	9.21	False	CHEMBL956511	Inhibition of human recombinant cSrc by ELISA	B	BAO_0000357	single protein format	Homo sapiens	None	None	None	None	CHEMBL267	Tyrosine-protein kinase SRC	Homo sapiens	SINGLE PROTEIN	CHEMBL1150398	1	Scientific Literature	Bioorg. Med. Chem.	2008	None
CHEMBL26128	PHENYL DIHYDROGEN PHOSPHATE	0	174.09	0	1.16	2	O=P(O)(O)Oc1ccccc1	IC50	'='	300000.0	nM	3.52			UO_0000065	20.24	0.44	2.36	5.28	False	CHEMBL809532	Binding affinity for Src protein tyrosine kinase SH2 domain using scintillation proximity binding assay (SPA)	B	BAO_0000357	single protein format	None	None	None	None	None	CHEMBL267	Tyrosine-protein kinase SRC	Homo sapiens	SINGLE PROTEIN	CHEMBL1135454	1	Scientific Literature	J. Med. Chem.	2002	None
CHEMBL336741		0	668.75	2	-0.35	8	CC[C@H](C)[C@H](NC(C)=O)C(=O)N[C@@H](Cc1ccc(O)cc1)C(=O)NCC(=O)N[C@@H](CCC(=O)O)C(=O)N[C@@H](Cc1ccccc1)C(N)=O	CPM x1000	'='	497.1										False	CHEMBL844767	Incorporation of 32P into phosphopeptide product (1 mM) in pp60c-src phosphorylation assay	B	BAO_0000357	single protein format	None	None	None	None	None	CHEMBL267	Tyrosine-protein kinase SRC	Homo sapiens	SINGLE PROTEIN	CHEMBL1128328	1	Scientific Literature	J. Med. Chem.	1995	None
CHEMBL379308		0	513.09	1	3.24	17, BAS00387275	O=C1NN(c2ccc(I)cc2)C(=O)/C1=C\c1cc2c(cc1Br)OCO2	Ki	'='	500.0	nM	6.30			UO_0000065	12.28	0.34	3.06	9.28	False	CHEMBL859156	Binding affinity to human recombinant Src	B	BAO_0000357	single protein format	Homo sapiens	None	None	None	None	CHEMBL267	Tyrosine-protein kinase SRC	Homo sapiens	SINGLE PROTEIN	CHEMBL1148493	1	Scientific Literature	J. Med. Chem.	2006	None
CHEMBL432359		0	585.66	1	3.42	27	CC(=O)N[C@@H](Cc1ccc(CC(=O)O)c(C(=O)O)c1)C(=O)N[C@H]1CCCCN(Cc2ccc(-c3ccccc3)cc2)C1=O	IC50	'='	450.0	nM	6.35			UO_0000065	10.84	0.20	2.93	4.15	True	CHEMBL873263	Binding affinity towards Src protein tyrosine kinase SH2 domain using surface plasmon resonance (SPR) assay	B	BAO_0000357	single protein format	None	None	None	None	None	CHEMBL267	Tyrosine-protein kinase SRC	Homo sapiens	SINGLE PROTEIN	CHEMBL1135454	1	Scientific Literature	J. Med. Chem.	2002	None
CHEMBL50371		0	422.54	0	3.33	31	CN(C)c1cc(-c2cc3cnc(N)nc3nc2NC(=O)NC(C)(C)C)cc(N(C)C)c1	IC50	'>'	50000.0	nM				UO_0000065					False	CHEMBL823440	Inhibitory activity against cytosolic c-Src	B	BAO_0000357	single protein format	None	None	None	None	None	CHEMBL267	Tyrosine-protein kinase SRC	Homo sapiens	SINGLE PROTEIN	CHEMBL1130533	1	Scientific Literature	Bioorg. Med. Chem. Lett.	1997	None
CHEMBL169202		0	465.55	0	4.18	2a	CCOC(=O)C[C@H]1C[C@H](n2cc(-c3ccccc3)c3c(N)ncnc32)CN1C(=O)OC(C)(C)C	IC50	'='	410.0	nM	6.39			UO_0000065	13.72	0.26	2.21	5.67	False	CHEMBL822437	Inhibition of p60 c-Src tyrosine kinase enzyme activity in liquid-phase tyrosine phosphorylation assay at 830 ng/mL	B	BAO_0000357	single protein format	None	None	None	None	None	CHEMBL267	Tyrosine-protein kinase SRC	Homo sapiens	SINGLE PROTEIN	CHEMBL1134003	1	Scientific Literature	Bioorg. Med. Chem. Lett.	2001	None
CHEMBL281775		0	585.62	1	3.63	18	CC(=O)N[C@@H](Cc1ccc(OP(=O)(O)O)cc1)C(=O)N[C@H]1CCCCN(Cc2ccc(-c3cccs3)cc2)C1=O	IC50	'='	3.0	nM	8.52			UO_0000065	14.55	0.29	4.89	5.87	False	CHEMBL823232	Binding affinity towards p60 Src tyrosine kinase using scintillation proximity assay	B	BAO_0000357	single protein format	None	None	None	None	None	CHEMBL267	Tyrosine-protein kinase SRC	Homo sapiens	SINGLE PROTEIN	CHEMBL1135878	1	Scientific Literature	Bioorg. Med. Chem. Lett.	2002	None
CHEMBL60816		0	293.29	0	3.19	22	O=[N+]([O-])c1cccc(Nc2nccc(-c3ccccn3)n2)c1	IC50	'>'	100000.0	nM				UO_0000065					False	CHEMBL822803	Inhibition of c-Src-tyrosine kinase.	B	BAO_0000357	single protein format	None	None	None	None	None	CHEMBL267	Tyrosine-protein kinase SRC	Homo sapiens	SINGLE PROTEIN	CHEMBL1130562	1	Scientific Literature	Bioorg. Med. Chem. Lett.	1997	None
CHEMBL92729		0	442.52	0	3.85	20b	COc1ccc(C)c(Nc2c(C#N)cnc3cc4c(cc23)ncn4CCN2CCOCC2)c1	IC50	'='	120.0	nM	6.92			UO_0000065	15.64	0.29	3.07	7.84	False	CHEMBL806432	Inhibition of Src protein tyrosine kinase activity	B	BAO_0000357	single protein format	None	None	None	None	None	CHEMBL267	Tyrosine-protein kinase SRC	Homo sapiens	SINGLE PROTEIN	CHEMBL1135352	1	Scientific Literature	Bioorg. Med. Chem. Lett.	2002	None
CHEMBL330351		0	476.97	0	4.50	20c	COc1cc(Nc2c(C#N)cnc3cc4c(cc23)ncn4CCN2CCOCC2)c(C)cc1Cl	IC50	'='	29.0	nM	7.54			UO_0000065	15.80	0.30	3.04	8.54	False	CHEMBL806432	Inhibition of Src protein tyrosine kinase activity	B	BAO_0000357	single protein format	None	None	None	None	None	CHEMBL267	Tyrosine-protein kinase SRC	Homo sapiens	SINGLE PROTEIN	CHEMBL1135352	1	Scientific Literature	Bioorg. Med. Chem. Lett.	2002	None
CHEMBL3651208		0	503.63	1	3.70	Table 1, R132C1	Cc1cc2nc(Nc3ccc(S(=O)(=O)NCCN4CCCC4)cc3)nnc2cc1-c1ccccc1N	IC50	'='	91.8	nM	7.04			UO_0000065	13.97	0.27	3.34	5.58	True	CHEMBL3883087	Inhibition of human recombinant c-Src using PTK2 substrate incubated for 90 mins by luciferase-based assay	B	BAO_0000357	single protein format	Homo sapiens	None	None	None	None	CHEMBL267	Tyrosine-protein kinase SRC	Homo sapiens	SINGLE PROTEIN	CHEMBL3882733	38	Patent Bioactivity Data		2008	None
CHEMBL3651229		0	524.67	1	3.67	Table 1, R159C1	Cc1cc2nc(Nc3ccc(S(=O)(=O)NCCN4CCCC4)cc3)nnc2cc1-c1ccc(CO)s1	IC50	'='	1730.0	nM	5.76			UO_0000065	10.98	0.22	2.09	4.79	True	CHEMBL3883087	Inhibition of human recombinant c-Src using PTK2 substrate incubated for 90 mins by luciferase-based assay	B	BAO_0000357	single protein format	Homo sapiens	None	None	None	None	CHEMBL267	Tyrosine-protein kinase SRC	Homo sapiens	SINGLE PROTEIN	CHEMBL3882733	38	Patent Bioactivity Data		2008	None
CHEMBL3651230		0	504.62	1	3.82	Table 1, R160C1	Cc1ccccc1-c1cc2nnc(Nc3ccc(S(=O)(=O)NCCN4CCCC4)cc3)nc2cc1O	IC50	'='	117.0	nM	6.93			UO_0000065	13.74	0.26	3.11	5.76	True	CHEMBL3883087	Inhibition of human recombinant c-Src using PTK2 substrate incubated for 90 mins by luciferase-based assay	B	BAO_0000357	single protein format	Homo sapiens	None	None	None	None	CHEMBL267	Tyrosine-protein kinase SRC	Homo sapiens	SINGLE PROTEIN	CHEMBL3882733	38	Patent Bioactivity Data		2008	None
CHEMBL3651237		0	420.86	0	4.46	Table 1, R167C1	CC(=O)Nc1ccc(Nc2nnc3cc(-c4cc(O)ccc4Cl)cc(C)c3n2)cn1	IC50	'='	118.4	nM	6.93			UO_0000065	16.46	0.32	2.47	6.13	True	CHEMBL3883087	Inhibition of human recombinant c-Src using PTK2 substrate incubated for 90 mins by luciferase-based assay	B	BAO_0000357	single protein format	Homo sapiens	None	None	None	None	CHEMBL267	Tyrosine-protein kinase SRC	Homo sapiens	SINGLE PROTEIN	CHEMBL3882733	38	Patent Bioactivity Data		2008	None
CHEMBL304290		0	522.44	2	9.00	16	COc1cc(Nc2c(C#N)cnc3cc(/C=C/c4ccc(-c5ccccc5)cc4)ccc23)c(Cl)cc1Cl	IC50	'='	2300.0	nM	5.64			UO_0000065	10.79	0.21	-3.36	9.73	False	CHEMBL806430	Enzyme inhibitory activity against recombinant human Src protein tyrosine kinase	B	BAO_0000357	single protein format	None	None	None	None	None	CHEMBL267	Tyrosine-protein kinase SRC	Homo sapiens	SINGLE PROTEIN	CHEMBL1147551	1	Scientific Literature	Bioorg. Med. Chem. Lett.	2004	None
CHEMBL58483		0	324.34	0	1.76	15k	O=C1Nc2cccc(CCO)c2/C1=C/c1[nH]cc2c1CCOC2=O	IC50	'>'	20000.0	nM				UO_0000065					False	CHEMBL805373	Inhibitory activity was tested against Src protein tyrosine kinase	B	BAO_0000357	single protein format	None	None	None	None	None	CHEMBL267	Tyrosine-protein kinase SRC	Homo sapiens	SINGLE PROTEIN	CHEMBL1136528	1	Scientific Literature	Bioorg. Med. Chem. Lett.	2003	None
CHEMBL56236		0	392.51	0	4.43	19	Cc1cc(C)c(C)c(-c2cc3cnc(N)nc3nc2NC(=O)NC(C)(C)C)c1C	IC50	'>'	50000.0	nM				UO_0000065					False	CHEMBL823440	Inhibitory activity against cytosolic c-Src	B	BAO_0000357	single protein format	None	None	None	None	None	CHEMBL267	Tyrosine-protein kinase SRC	Homo sapiens	SINGLE PROTEIN	CHEMBL1130533	1	Scientific Literature	Bioorg. Med. Chem. Lett.	1997	None
CHEMBL300171		0	494.19	0	4.72	8	CC(C)(C)NC(=O)Nc1nc2nc(N)ncc2cc1-c1c(Br)cccc1Br	IC50	'='	210.0	nM	6.68			UO_0000065	13.51	0.34	1.96	6.31	False	CHEMBL823440	Inhibitory activity against cytosolic c-Src	B	BAO_0000357	single protein format	None	None	None	None	None	CHEMBL267	Tyrosine-protein kinase SRC	Homo sapiens	SINGLE PROTEIN	CHEMBL1130533	1	Scientific Literature	Bioorg. Med. Chem. Lett.	1997	None
CHEMBL135629		0	608.61	2	-2.76	3	CC(=O)N[C@@H](CC(=O)O)C(=O)N[C@@H](C)C(=O)N[C@@H](CCC(=O)O)C(=O)N[C@@H](Cc1ccc(O)cc1)C(=O)N[C@@H](C)C(N)=O	CPM x1000	'='	23.5										False	CHEMBL844768	Incorporation of 32P into phosphopeptide product (3 mM) in pp60c-src phosphorylation assay	B	BAO_0000357	single protein format	None	None	None	None	None	CHEMBL267	Tyrosine-protein kinase SRC	Homo sapiens	SINGLE PROTEIN	CHEMBL1128328	1	Scientific Literature	J. Med. Chem.	1995	None
CHEMBL135629		0	608.61	2	-2.76	3	CC(=O)N[C@@H](CC(=O)O)C(=O)N[C@@H](C)C(=O)N[C@@H](CCC(=O)O)C(=O)N[C@@H](Cc1ccc(O)cc1)C(=O)N[C@@H](C)C(N)=O	Vmax						Not Determined						False	CHEMBL639173	Maximum enzyme velocity(Vmax) of peptide phosphorylation by pp60src (Not tested)	F	BAO_0000019	assay format	None	None	None	None	None	CHEMBL267	Tyrosine-protein kinase SRC	Homo sapiens	SINGLE PROTEIN	CHEMBL1128328	1	Scientific Literature	J. Med. Chem.	1995	None
CHEMBL3793972		0	358.78	0	2.55	12	O=c1c2cc3c(cc2ncn1CC(O)c1cccc(Cl)c1)OCCO3	Inhibition	'='	0.0	%				UO_0000187					False	CHEMBL3796157	Inhibition of human Src using myelin basic protein as substrate at 1 uM measured after 20 mins at 30 degC by liquid scintillation counting method in presence of [gamma-32P]-ATP	B	BAO_0000357	single protein format	Homo sapiens	None	None	None	None	CHEMBL267	Tyrosine-protein kinase SRC	Homo sapiens	SINGLE PROTEIN	CHEMBL3792341	1	Scientific Literature	Eur. J. Med. Chem.	2016	None
CHEMBL239140		0	469.37	1	5.48	6	COc1cc(Nc2c(C#N)cnc3cc(C#CCCN(C)C)c(OC)cc23)c(Cl)cc1Cl	IC50	'='	4.9	nM	8.31			UO_0000065					False	CHEMBL885859	Inhibition of Src activity	F	BAO_0000019	assay format	None	None	None	None	None	CHEMBL267	Tyrosine-protein kinase SRC	Homo sapiens	SINGLE PROTEIN	CHEMBL1139073	1	Scientific Literature	Bioorg. Med. Chem. Lett.	2007	None
CHEMBL3739586		0	443.51	1	6.16	10e	Cc1ccc(-n2cc3c(-c4c[nH]c(-c5ccccc5)c4-c4ccccc4)nnc(O)c3n2)cc1	Inhibition	'='	21.0	%				UO_0000187					False	CHEMBL3744319	Inhibition of SRC (unknown origin) at 30 uM by microfluidic assay relative to control	B	BAO_0000357	single protein format	Homo sapiens	None	None	None	None	CHEMBL267	Tyrosine-protein kinase SRC	Homo sapiens	SINGLE PROTEIN	CHEMBL3739348	1	Scientific Literature	MedChemComm	2015	None
CHEMBL245800		0	390.49	1	5.20	33	N#Cc1cnc2ccc(-c3ccc(CN)cc3)cc2c1N[C@@H]1C[C@H]1c1ccccc1	Ki	'='	86.0	nM	7.07			UO_0000065	18.09	0.32	1.87	9.45	False	CHEMBL923927	Inhibition of SRC	B	BAO_0000357	single protein format	None	None	None	None	None	CHEMBL267	Tyrosine-protein kinase SRC	Homo sapiens	SINGLE PROTEIN	CHEMBL1140464	1	Scientific Literature	Bioorg. Med. Chem. Lett.	2007	None
CHEMBL77067		0	545.49	1	1.30	4a	CC(=O)N[C@@H](Cc1ccc(OP(=O)(O)O)cc1)C(=O)N[C@@H](CCC(N)=O)c1nc(Cc2ccccc2)no1	IC50	'='	72000.0	nM	4.14			UO_0000065	7.59	0.15	2.84	2.00	False	CHEMBL806414	Binding affinity against Src SH2 domain	B	BAO_0000357	single protein format	Escherichia coli	None	None	None	None	CHEMBL267	Tyrosine-protein kinase SRC	Homo sapiens	SINGLE PROTEIN	CHEMBL1132280	1	Scientific Literature	J. Med. Chem.	1999	None
CHEMBL21162		0	415.88	1	5.50	7	Cc1ccc(NC(=O)c2ccc(Cl)cc2)cc1Nc1nccc(-c2cccnc2)n1	IC50	'>'	100000.0	nM				UO_0000065					True	CHEMBL818272	Inhibition of tyrosine kinase(c-Src)	B	BAO_0000357	single protein format	None	None	None	None	None	CHEMBL267	Tyrosine-protein kinase SRC	Homo sapiens	SINGLE PROTEIN	CHEMBL1159186	1	Scientific Literature	Bioorg. Med. Chem. Lett.	1996	None
CHEMBL124660	TANDUTINIB	2	562.72	2	5.03	75	COc1cc2c(N3CCN(C(=O)Nc4ccc(OC(C)C)cc4)CC3)ncnc2cc1OCCCN1CCCCC1	IC50	'='	30000.0	nM	4.52			UO_0000065	8.04	0.15	-0.51	4.90	False	CHEMBL808767	Inhibition of Src protein tyrosine kinase	B	BAO_0000357	single protein format	None	None	None	None	None	CHEMBL267	Tyrosine-protein kinase SRC	Homo sapiens	SINGLE PROTEIN	CHEMBL1135998	1	Scientific Literature	J. Med. Chem.	2002	None
CHEMBL81474		0	364.45	0	3.81	17	Cc1cc(C)cc(-c2cc3cnc(N)nc3nc2NC(=O)NC(C)(C)C)c1	IC50	'>'	50000.0	nM				UO_0000065					False	CHEMBL823440	Inhibitory activity against cytosolic c-Src	B	BAO_0000357	single protein format	None	None	None	None	None	CHEMBL267	Tyrosine-protein kinase SRC	Homo sapiens	SINGLE PROTEIN	CHEMBL1130533	1	Scientific Literature	Bioorg. Med. Chem. Lett.	1997	None
CHEMBL7432		0	361.40	0	3.35	53	CN(C)CC(=O)Oc1ccc2[nH]c(C(=O)c3cc4ccccc4[nH]3)cc2c1	IC50	'>'	30000.0	nM				UO_0000065					False	CHEMBL808765	Inhibition of Src protein tyrosine kinase	B	BAO_0000357	single protein format	None	None	None	None	None	CHEMBL267	Tyrosine-protein kinase SRC	Homo sapiens	SINGLE PROTEIN	CHEMBL1135728	1	Scientific Literature	J. Med. Chem.	2002	None
CHEMBL286678		0	202.10	0	0.97	1n	O=Cc1ccccc1OP(=O)(O)O	IC50	'='	200000.0	nM		Outside typical range		UO_0000065					False	CHEMBL808038	The compound was evaluated for its binding affinity towards phosphotyrosine binding pocket of Src protein tyrosine kinase SH2 domain	B	BAO_0000357	single protein format	None	None	None	None	None	CHEMBL267	Tyrosine-protein kinase SRC	Homo sapiens	SINGLE PROTEIN	CHEMBL1135868	1	Scientific Literature	Bioorg. Med. Chem. Lett.	2002	None
CHEMBL596352		0	362.87	0	3.85	39	O=C(CBr)c1scc(Br)c1Br	Inhibition	'='	66.0	%				UO_0000187					False	CHEMBL1048681	Inhibition of Src at 10 uM	B	BAO_0000357	single protein format	None	None	None	None	None	CHEMBL267	Tyrosine-protein kinase SRC	Homo sapiens	SINGLE PROTEIN	CHEMBL1152606	1	Scientific Literature	Bioorg. Med. Chem.	2009	None
CHEMBL3740492		0	443.50	1	7.49	18	Cc1c(C(=O)c2coc3c2cc(O)c2ccccc23)[nH]c(-c2ccccc2)c1-c1ccccc1	Inhibition	'='	21.0	%				UO_0000187					False	CHEMBL3744319	Inhibition of SRC (unknown origin) at 30 uM by microfluidic assay relative to control	B	BAO_0000357	single protein format	Homo sapiens	None	None	None	None	CHEMBL267	Tyrosine-protein kinase SRC	Homo sapiens	SINGLE PROTEIN	CHEMBL3739348	1	Scientific Literature	MedChemComm	2015	None
CHEMBL1791361		0	952.06	3	1.35	9, Ac-CIF(4-NO2)KF(4-NO2)Y	CC[C@H](C)[C@H](NC(=O)[C@H](CS)NC(C)=O)C(=O)N[C@@H](Cc1ccc([N+](=O)[O-])cc1)C(=O)N[C@@H](CCCCN)C(=O)N[C@@H](Cc1ccc([N+](=O)[O-])cc1)C(=O)N[C@@H](Cc1ccc(O)cc1)C(=O)O	IC50	'='	1400.0	nM	5.85			UO_0000065	6.15	0.12	4.50	1.70	False	CHEMBL859180	Inhibition of SRC using polyE4Y as substrate	B	BAO_0000357	single protein format	Homo sapiens	None	None	None	None	CHEMBL267	Tyrosine-protein kinase SRC	Homo sapiens	SINGLE PROTEIN	CHEMBL1148522	1	Scientific Literature	J. Med. Chem.	2006	None
CHEMBL1791358		0	923.06	3	1.15	2, Ac-CIYKF(4-NO2)Y	CC[C@H](C)[C@H](NC(=O)[C@H](CS)NC(C)=O)C(=O)N[C@@H](Cc1ccc(O)cc1)C(=O)N[C@@H](CCCCN)C(=O)N[C@@H](Cc1ccc([N+](=O)[O-])cc1)C(=O)N[C@@H](Cc1ccc(O)cc1)C(=O)O	Ki	'='	210.0	nM	6.68			UO_0000065	7.23	0.14	5.53	2.08	False	CHEMBL859179	Inhibition of SRC in presence of ATP	B	BAO_0000357	single protein format	Homo sapiens	None	None	None	None	CHEMBL267	Tyrosine-protein kinase SRC	Homo sapiens	SINGLE PROTEIN	CHEMBL1148522	1	Scientific Literature	J. Med. Chem.	2006	None
CHEMBL3800138		0	355.36	0	1.42	14	COC(Cn1nc(-c2ccc3oc(N)nc3c2)c2c(N)ncnc21)OC	IC50	'>'	100000.0	nM				UO_0000065					False	CHEMBL3802997	Inhibition of human SRC using (poly [Glu, Tyr] 4:1) as substrate assessed as incorporation of 33P in substrate by [gamma33P] ATP-based kinase assay	B	BAO_0000357	single protein format	Homo sapiens	None	None	None	None	CHEMBL267	Tyrosine-protein kinase SRC	Homo sapiens	SINGLE PROTEIN	CHEMBL3797068	1	Scientific Literature	MedChemComm	2016	None
CHEMBL3799359		0	277.33	0	3.69	9g	Cc1cc(N/N=C/c2ccc(O)cc2)nc2ccccc12	Inhibition	'='	21.0	%				UO_0000187					False	CHEMBL3803243	Inhibition of full length human recombinant N-terminal His6-tagged SRC expressed in baculovirus infected sf21 cells using KVEKIGEGTYGVVYK as substrate at 100 uM incubated for 10 mins by scintillation counting method relative to control	B	BAO_0000219	cell-based format	Homo sapiens	None	None	Sf21	None	CHEMBL267	Tyrosine-protein kinase SRC	Homo sapiens	SINGLE PROTEIN	CHEMBL3797082	1	Scientific Literature	MedChemComm	2016	CHEMBL4106362
CHEMBL298566		0	497.66	0	3.57	4n	CCS(=O)(=O)c1ccc2c(c1)/C(=C/c1[nH]c3c(c1CCCN1CCC(O)CC1)CCCC3)C(=O)N2	IC50	'='	70.0	nM	7.16			UO_0000065	14.38	0.28	3.58	6.98	False	CHEMBL805371	Inhibitory activity against Src protein tyrosine kinase	B	BAO_0000357	single protein format	None	None	None	None	None	CHEMBL267	Tyrosine-protein kinase SRC	Homo sapiens	SINGLE PROTEIN	CHEMBL1146690	1	Scientific Literature	Bioorg. Med. Chem. Lett.	2004	None
CHEMBL69344		0	431.33	1	6.59	7a	N#Cc1cnc2cc(/C=C/c3ccncc3)ccc2c1NCc1ccc(Cl)cc1Cl	IC50	'='	1000.0	nM	6.00			UO_0000065	13.91	0.27	-0.59	9.74	False	CHEMBL806430	Enzyme inhibitory activity against recombinant human Src protein tyrosine kinase	B	BAO_0000357	single protein format	None	None	None	None	None	CHEMBL267	Tyrosine-protein kinase SRC	Homo sapiens	SINGLE PROTEIN	CHEMBL1147551	1	Scientific Literature	Bioorg. Med. Chem. Lett.	2004	None
CHEMBL1170748		0	291.31	0	2.28	32h	OCc1cccc(-c2cn3c(-c4cn[nH]c4)cnc3cn2)c1	Inhibition	'='	97.0	%				UO_0000187					False	CHEMBL1174003	Inhibition of SRC at 10 uM by mobility shift assay	B	BAO_0000357	single protein format	None	None	None	None	None	CHEMBL267	Tyrosine-protein kinase SRC	Homo sapiens	SINGLE PROTEIN	CHEMBL1177828	1	Scientific Literature	Bioorg. Med. Chem. Lett.	2010	None
CHEMBL417764		0	357.44	0	2.29	3a	CNS(=O)(=O)c1ccc2c(c1)/C(=C/c1cc3c([nH]1)CCCC3)C(=O)N2	IC50	'='	2100.0	nM	5.68			UO_0000065	15.88	0.31	3.39	6.24	False	CHEMBL805371	Inhibitory activity against Src protein tyrosine kinase	B	BAO_0000357	single protein format	None	None	None	None	None	CHEMBL267	Tyrosine-protein kinase SRC	Homo sapiens	SINGLE PROTEIN	CHEMBL1146690	1	Scientific Literature	Bioorg. Med. Chem. Lett.	2004	None
CHEMBL3426225		0	576.63	1	4.16	1j	CCn1nc(C#Cc2cc(C(=O)Nc3ccc(CN4CCN(C)CC4)c(C(F)(F)F)c3)ccc2C)c2c(N)ncnc21	Inhibition						Dose-dependent effect						False	CHEMBL3428253	Inhibition of Src phosphorylation in human MDA-MB-231 cells after 20 hrs by Western blot analysis	B	BAO_0000219	cell-based format	Homo sapiens	None	None	MDA-MB-231	None	CHEMBL267	Tyrosine-protein kinase SRC	Homo sapiens	SINGLE PROTEIN	CHEMBL3425429	1	Scientific Literature	J. Med. Chem.	2015	CHEMBL3307960
CHEMBL455164		0	432.39	0	4.67	9e	CSc1nc(N2CCCCC2)c2cnn(CC(Br)c3ccccc3)c2n1	Ki	'='	320.0	nM	6.50			UO_0000065	15.02	0.34	1.82	13.87	False	CHEMBL962772	Inhibition of human recombinant c-Src by filter-binding assay	B	BAO_0000357	single protein format	Homo sapiens	None	None	None	None	CHEMBL267	Tyrosine-protein kinase SRC	Homo sapiens	SINGLE PROTEIN	CHEMBL1140987	1	Scientific Literature	Eur. J. Med. Chem.	2008	None
CHEMBL21162		0	415.88	1	5.50	19	Cc1ccc(NC(=O)c2ccc(Cl)cc2)cc1Nc1nccc(-c2cccnc2)n1	IC50	'>'	100000.0	nM				UO_0000065					False	CHEMBL822803	Inhibition of c-Src-tyrosine kinase.	B	BAO_0000357	single protein format	None	None	None	None	None	CHEMBL267	Tyrosine-protein kinase SRC	Homo sapiens	SINGLE PROTEIN	CHEMBL1130562	1	Scientific Literature	Bioorg. Med. Chem. Lett.	1997	None
CHEMBL99352		0	263.30	0	2.43	11	CNC(=O)C1=C(c2ccccc2)c2ccccc2C1=O	Inhibition	'='	16.0	%				UO_0000187					False	CHEMBL822809	Inhibitory activity against c-src tyrosine kinase at 50 uM	B	BAO_0000357	single protein format	None	None	None	None	None	CHEMBL267	Tyrosine-protein kinase SRC	Homo sapiens	SINGLE PROTEIN	CHEMBL1129223	1	Scientific Literature	Bioorg. Med. Chem. Lett.	1997	None
CHEMBL173799		0	517.38	1	3.97	20	COc1cc2c(Nc3c(Br)ccc4c3OCO4)ncnc2cc1OCCCN1CCOCC1	IC50	'<'	4.0	nM				UO_0000065					False	CHEMBL809577	In vitro inhibitory concentration against src-tyrosine kinase	B	BAO_0000357	single protein format	None	None	None	None	None	CHEMBL267	Tyrosine-protein kinase SRC	Homo sapiens	SINGLE PROTEIN	CHEMBL1148412	1	Scientific Literature	J. Med. Chem.	2004	None
CHEMBL230720		0	467.58	0	3.91	46	Cc1cccc(C)c1-c1cc(C)c2nc(Nc3ccc(C(=O)NN4CCNCC4)cc3)nnc2c1	IC50	'='	13.0	nM	7.89			UO_0000065	16.87	0.31	3.98	8.30	False	CHEMBL905921	Inhibition of Src	B	BAO_0000357	single protein format	Homo sapiens	None	None	None	None	CHEMBL267	Tyrosine-protein kinase SRC	Homo sapiens	SINGLE PROTEIN	CHEMBL1143794	1	Scientific Literature	Bioorg. Med. Chem. Lett.	2007	None
CHEMBL230830		0	468.61	1	5.57	51	CNc1cc(-c2c(C)cccc2C)cc2nnc(Nc3ccc(OCCN4CCCC4)cc3)nc12	IC50	'='	10.0	nM	8.00			UO_0000065	17.07	0.31	2.43	10.64	False	CHEMBL905921	Inhibition of Src	B	BAO_0000357	single protein format	Homo sapiens	None	None	None	None	CHEMBL267	Tyrosine-protein kinase SRC	Homo sapiens	SINGLE PROTEIN	CHEMBL1143794	1	Scientific Literature	Bioorg. Med. Chem. Lett.	2007	None
CHEMBL332612		0	351.80	0	4.08	17	Nc1ccc(Nc2[nH]nc3ncnc(Nc4cccc(Cl)c4)c23)cc1	IC50	'='	2400.0	nM	5.62			UO_0000065	15.97	0.31	1.54	5.38	False	CHEMBL816862	Inhibitory activity against c-Src tyrosine kinase	B	BAO_0000357	single protein format	None	None	None	None	None	CHEMBL267	Tyrosine-protein kinase SRC	Homo sapiens	SINGLE PROTEIN	CHEMBL1130217	1	Scientific Literature	J. Med. Chem.	1997	None
CHEMBL519976		0	268.28	0	1.72	7	COc1ncnc2c1ncn2CC(=O)c1ccccc1	Inhibition						Not Active						False	CHEMBL949885	Inhibition of SRC	B	BAO_0000357	single protein format	None	None	None	None	None	CHEMBL267	Tyrosine-protein kinase SRC	Homo sapiens	SINGLE PROTEIN	CHEMBL1137681	1	Scientific Literature	Eur. J. Med. Chem.	2009	None
CHEMBL42853		0	665.62	2	1.98	39	CC(=O)NC(Cc1ccc(P(=O)(O)O)c(P(=O)(O)O)c1)C(=O)N[C@H]1CCCCc2cc(OCC3CCCCC3)c(C(N)=O)cc21	IC50	'='	300.0	nM	6.52			UO_0000065	9.80	0.20	4.54	2.89	False	CHEMBL805367	Inhibition of Src protein tyrosine kinase	B	BAO_0000357	single protein format	None	None	None	None	None	CHEMBL267	Tyrosine-protein kinase SRC	Homo sapiens	SINGLE PROTEIN	CHEMBL1135909	1	Scientific Literature	J. Med. Chem.	2002	None
CHEMBL482499		0	486.65	1	5.09	19	Cc1ccc2nc(Nc3c(C#N)cnc4cc(OCCCN5CCN(C)CC5)c(C)cc34)sc2c1	IC50	'='	646.0	nM	6.19			UO_0000065	12.72	0.24	1.10	8.01	False	CHEMBL956511	Inhibition of human recombinant cSrc by ELISA	B	BAO_0000357	single protein format	Homo sapiens	None	None	None	None	CHEMBL267	Tyrosine-protein kinase SRC	Homo sapiens	SINGLE PROTEIN	CHEMBL1150398	1	Scientific Literature	Bioorg. Med. Chem.	2008	None
CHEMBL41773		0	577.68	1	3.89	38	CC(=O)NC(Cc1ccc(C(=O)O)c(C=O)c1)C(=O)N[C@H]1CCCCc2cc(OCC3CCCCC3)c(C(N)=O)cc21	IC50	'='	5500.0	nM	5.26			UO_0000065					False	CHEMBL809571	Inhibition of binding to Src SH2 domain	F	BAO_0000019	assay format	None	None	None	None	None	CHEMBL267	Tyrosine-protein kinase SRC	Homo sapiens	SINGLE PROTEIN	CHEMBL1135909	1	Scientific Literature	J. Med. Chem.	2002	None
CHEMBL246166		0	469.52	0	4.25	20c	COC(=O)C(=O)Nc1cccc2c1Cc1c-2n[nH]c1-c1csc(C#CCOc2ccccc2)c1	IC50	'>'	50000.0	nM				UO_0000065					False	CHEMBL906399	Inhibition of Src by HTRF assay	B	BAO_0000357	single protein format	None	None	None	None	None	CHEMBL267	Tyrosine-protein kinase SRC	Homo sapiens	SINGLE PROTEIN	CHEMBL1139908	1	Scientific Literature	Bioorg. Med. Chem. Lett.	2007	None
CHEMBL369360		0	472.93	0	3.87	19	COc1cc2c(Nc3c(Cl)ccc4c3OCO4)ncnc2cc1OCCCN1CCOCC1	IC50	'<'	4.0	nM				UO_0000065					False	CHEMBL809577	In vitro inhibitory concentration against src-tyrosine kinase	B	BAO_0000357	single protein format	None	None	None	None	None	CHEMBL267	Tyrosine-protein kinase SRC	Homo sapiens	SINGLE PROTEIN	CHEMBL1148412	1	Scientific Literature	J. Med. Chem.	2004	None
CHEMBL158328		0	205.28	0	2.14	10v	CC(=O)C1C(=S)N(C)c2ccccc21	FC50	'>'	50.0	uM				UO_0000064					False	CHEMBL843183	Inhibition of v-src from baculovirus culture	B	BAO_0000357	single protein format	None	None	None	None	None	CHEMBL267	Tyrosine-protein kinase SRC	Homo sapiens	SINGLE PROTEIN	CHEMBL1128344	1	Scientific Literature	J. Med. Chem.	1995	None
CHEMBL42136		0	501.41	2	5.89	2	COc1cc(Nc2c(C#N)cnc3cc(OCC4CCN(C)CC4)c(OC)cc23)c(Cl)cc1Cl	IC50	'='	7.0	nM	8.15			UO_0000065	16.26	0.33	2.26	10.24	False	CHEMBL806427	Inhibition of recombinant human Src kinase	B	BAO_0000357	single protein format	Homo sapiens	None	None	None	None	CHEMBL267	Tyrosine-protein kinase SRC	Homo sapiens	SINGLE PROTEIN	CHEMBL1149194	1	Scientific Literature	J. Med. Chem.	2004	None
CHEMBL3651240		0	459.53	1	5.06	Table 1, R171C1	Cc1cc2nc(Nc3ccc(OCCN4CCCC4)cc3)nnc2cc1-c1cc(O)ccc1F	IC50	'='	13.7	nM	7.86			UO_0000065	17.11	0.32	2.80	9.43	True	CHEMBL3883087	Inhibition of human recombinant c-Src using PTK2 substrate incubated for 90 mins by luciferase-based assay	B	BAO_0000357	single protein format	Homo sapiens	None	None	None	None	CHEMBL267	Tyrosine-protein kinase SRC	Homo sapiens	SINGLE PROTEIN	CHEMBL3882733	38	Patent Bioactivity Data		2008	None
CHEMBL250019		0	553.09	1	4.82	Table 1, R192C1; Table 2, R40C1	Cc1cc(-c2cc(O)ccc2Cl)cc2nnc(Nc3ccc(S(=O)(=O)N(C)CCN4CCCC4)cc3)nc12	IC50	'='	3.0	nM	8.52			UO_0000065	15.41	0.31	3.70	7.64	True	CHEMBL3883087	Inhibition of human recombinant c-Src using PTK2 substrate incubated for 90 mins by luciferase-based assay	B	BAO_0000357	single protein format	Homo sapiens	None	None	None	None	CHEMBL267	Tyrosine-protein kinase SRC	Homo sapiens	SINGLE PROTEIN	CHEMBL3882733	38	Patent Bioactivity Data		2008	None
CHEMBL250623		0	511.01	1	3.70	Table 1, R199C1	Cc1cc(-c2cc(O)ccc2Cl)cc2nnc(Nc3ccc(S(=O)(=O)N4CCNCC4)cc3)nc12	IC50	'='	6.6	nM	8.18			UO_0000065	16.01	0.32	4.48	6.80	True	CHEMBL3883087	Inhibition of human recombinant c-Src using PTK2 substrate incubated for 90 mins by luciferase-based assay	B	BAO_0000357	single protein format	Homo sapiens	None	None	None	None	CHEMBL267	Tyrosine-protein kinase SRC	Homo sapiens	SINGLE PROTEIN	CHEMBL3882733	38	Patent Bioactivity Data		2008	None
CHEMBL231316		0	527.65	1	4.30	Table 1, R202C1	Cc1ccc(C#N)cc1-c1cc(C)c2nc(Nc3ccc(S(=O)(=O)NCCN4CCCC4)cc3)nnc2c1	IC50	'='	25.2	nM	7.60			UO_0000065	14.40	0.27	3.30	6.13	True	CHEMBL3883087	Inhibition of human recombinant c-Src using PTK2 substrate incubated for 90 mins by luciferase-based assay	B	BAO_0000357	single protein format	Homo sapiens	None	None	None	None	CHEMBL267	Tyrosine-protein kinase SRC	Homo sapiens	SINGLE PROTEIN	CHEMBL3882733	38	Patent Bioactivity Data		2008	None
CHEMBL3651263		0	482.59	1	5.18	Table 1, R204C1	CC(=O)Nc1cccc(-c2cc(C)c3nc(Nc4ccc(OCCN5CCCC5)cc4)nnc3c2)c1	IC50	'='	3977.0	nM	5.40			UO_0000065	11.19	0.20	0.22	5.85	True	CHEMBL3883087	Inhibition of human recombinant c-Src using PTK2 substrate incubated for 90 mins by luciferase-based assay	B	BAO_0000357	single protein format	Homo sapiens	None	None	None	None	CHEMBL267	Tyrosine-protein kinase SRC	Homo sapiens	SINGLE PROTEIN	CHEMBL3882733	38	Patent Bioactivity Data		2008	None
CHEMBL296534		0	373.42	0	3.55	7	Nc1ncnc2c1c(-c1ccc(Oc3ccccc3)cc1)cn2C1CNOC1	IC50	'='	390.0	nM	6.41			UO_0000065	17.16	0.31	2.86	7.35	False	CHEMBL806433	Inhibition of Src protein tyrosine kinase	B	BAO_0000357	single protein format	Homo sapiens	None	None	None	None	CHEMBL267	Tyrosine-protein kinase SRC	Homo sapiens	SINGLE PROTEIN	CHEMBL1135158	1	Scientific Literature	Bioorg. Med. Chem. Lett.	2002	None
CHEMBL1087513		0	518.50	2	6.15	13a	COc1cc(-n2c(Nc3cc(NC(=O)c4cccc(C(F)(F)F)c4)ccc3C)nc3ccccc32)ncn1	IC50	'>'	2500.0	nM				UO_0000065					False	CHEMBL1113977	Inhibition of SRC	B	BAO_0000357	single protein format	None	None	None	None	None	CHEMBL267	Tyrosine-protein kinase SRC	Homo sapiens	SINGLE PROTEIN	CHEMBL1154389	1	Scientific Literature	Bioorg. Med. Chem. Lett.	2009	None
CHEMBL1165511		0	385.81	0	4.83	4, SI178	Fc1ccc(C(Cl)Cn2ncc3c(Nc4cccc(F)c4)ncnc32)cc1	Inhibition						Active						False	CHEMBL1166968	Competitive inhibition of histidine-tagged human recombinant SRC expressed in baculovirus system by Lineweaver-Burke plot analysis using KVEKIGEGTYGVVYK as substrate	B	BAO_0000019	assay format	Homo sapiens	None	None	None	None	CHEMBL267	Tyrosine-protein kinase SRC	Homo sapiens	SINGLE PROTEIN	CHEMBL1165915	1	Scientific Literature	Bioorg. Med. Chem.	2010	None
CHEMBL1079945		0	503.49	2	5.72	7b	Cc1ccc(NC(=O)c2cccc(C(F)(F)F)c2)cc1Nc1nc2ccccc2n1-c1cc(N)ncn1	IC50	'='	450.0	nM	6.35			UO_0000065	12.61	0.23	0.63	5.73	False	CHEMBL1113977	Inhibition of SRC	B	BAO_0000357	single protein format	None	None	None	None	None	CHEMBL267	Tyrosine-protein kinase SRC	Homo sapiens	SINGLE PROTEIN	CHEMBL1154389	1	Scientific Literature	Bioorg. Med. Chem. Lett.	2009	None
CHEMBL1076196		0	575.72	2	5.09	22c	Cc1cccc(NC(=O)c2ccc(C)c(Nc3nc4ccccc4n3-c3cc(NCCN4CCN(C)CC4)ncn3)c2)c1	IC50						Not Determined						False	CHEMBL1113977	Inhibition of SRC	B	BAO_0000357	single protein format	None	None	None	None	None	CHEMBL267	Tyrosine-protein kinase SRC	Homo sapiens	SINGLE PROTEIN	CHEMBL1154389	1	Scientific Literature	Bioorg. Med. Chem. Lett.	2009	None
CHEMBL1096459		0	314.39	0	4.34	16a	Nc1ccccc1Nc1ccc2c(c1)Cc1ccccc1CC2=O	Inhibition						Not Active						False	CHEMBL1108245	Inhibition of SRC at 10 uM	B	BAO_0000357	single protein format	None	None	None	None	None	CHEMBL267	Tyrosine-protein kinase SRC	Homo sapiens	SINGLE PROTEIN	CHEMBL1157789	1	Scientific Literature	Bioorg. Med. Chem. Lett.	2010	None
CHEMBL1082876		0	516.91	2	5.05	7a	C[C@H](O)CNc1nccc(-n2ccnc2-c2cccc(NC(=O)c3ccc(Cl)c(C(F)(F)F)c3)c2)n1	Inhibition	'<='	0.0	%				UO_0000187					False	CHEMBL1101913	Inhibition of c-Src at 10 uM	B	BAO_0000357	single protein format	None	None	None	None	None	CHEMBL267	Tyrosine-protein kinase SRC	Homo sapiens	SINGLE PROTEIN	CHEMBL1155370	1	Scientific Literature	Bioorg. Med. Chem. Lett.	2010	None
CHEMBL21215		0	291.36	0	3.63	11	CNc1ccc(C)c(Nc2nccc(-c3cccnc3)n2)c1	IC50						Not Determined						False	CHEMBL818273	Inhibition of tyrosine kinase(c-Src); Not determined	B	BAO_0000357	single protein format	None	None	None	None	None	CHEMBL267	Tyrosine-protein kinase SRC	Homo sapiens	SINGLE PROTEIN	CHEMBL1159186	1	Scientific Literature	Bioorg. Med. Chem. Lett.	1996	None
CHEMBL415625		0	522.44	2	6.17	7	COc1cc(Nc2c(C#N)cnc3cc(-c4ccc(CN5CCN(C)CC5)o4)ccc23)c(Cl)cc1Cl	IC50	'='	120.0	nM	6.92			UO_0000065					False	CHEMBL910456	Antiproliferative activity against Src-transformed rat2 fibroblast cells	F	BAO_0000219	cell-based format	None	None	None	Fibroblast	None	CHEMBL267	Tyrosine-protein kinase SRC	Homo sapiens	SINGLE PROTEIN	CHEMBL1138859	1	Scientific Literature	J. Med. Chem.	2006	CHEMBL3308065
CHEMBL255324		0	424.32	0	4.98	6f	O=C(Nc1nnc(SCc2ccc(Br)cc2)s1)c1ccc(F)cc1	Ki	'='	221.0	nM	6.66			UO_0000065	15.69	0.38	1.68	12.13	False	CHEMBL932075	Inhibition of recombinant human c-Src	B	BAO_0000357	single protein format	Homo sapiens	None	None	None	None	CHEMBL267	Tyrosine-protein kinase SRC	Homo sapiens	SINGLE PROTEIN	CHEMBL1142311	1	Scientific Literature	Bioorg. Med. Chem. Lett.	2008	None
CHEMBL207986		0	435.29	0	4.18	3	O=C(Nc1nnc(CCc2ccccc2)s1)c1ccccc1I	Ki	'='	2000.0	nM	5.70			UO_0000065	13.09	0.34	1.52	10.38	False	CHEMBL932075	Inhibition of recombinant human c-Src	B	BAO_0000357	single protein format	Homo sapiens	None	None	None	None	CHEMBL267	Tyrosine-protein kinase SRC	Homo sapiens	SINGLE PROTEIN	CHEMBL1142311	1	Scientific Literature	Bioorg. Med. Chem. Lett.	2008	None
CHEMBL352010		0	564.70	2	6.76	7s	Cn1c(SSc2c(C(=O)Nc3cccnc3)c3ccccc3n2C)c(C(=O)Nc2cccnc2)c2ccccc21	IC50	'>'	50000.0	nM				UO_0000065					False	CHEMBL843184	Inhibitory concentration of the against pp60v-src tyrosine kinase obtained from v-src baculovirus-infected insect cells	B	BAO_0000019	assay format	None	None	None	None	None	CHEMBL267	Tyrosine-protein kinase SRC	Homo sapiens	SINGLE PROTEIN	CHEMBL1128344	1	Scientific Literature	J. Med. Chem.	1995	None
CHEMBL346499		0	561.57	1	3.14	3	CC(=O)N[C@@H](Cc1ccc(OP(=O)(O)O)cc1)C(=O)N[C@@H](C)c1ccc(OCC2CCCCC2)c(C(N)=O)c1	IC50	'='	2200.0	nM	5.66			UO_0000065	10.07	0.20	2.52	3.19	False	CHEMBL806413	Inhibition of binding to Src SH2 domain	B	BAO_0000357	single protein format	None	None	None	None	None	CHEMBL267	Tyrosine-protein kinase SRC	Homo sapiens	SINGLE PROTEIN	CHEMBL1134353	1	Scientific Literature	J. Med. Chem.	2001	None
CHEMBL474709		0	361.43	0	3.95	17	O=C(Nc1ccc2ccccc2n1)c1nscc1NCc1ccncc1	Inhibition	'<'	30.0	%				UO_0000187					False	CHEMBL1034907	Inhibition of Src at 10 uM by HTRF assay	B	BAO_0000357	single protein format	None	None	None	None	None	CHEMBL267	Tyrosine-protein kinase SRC	Homo sapiens	SINGLE PROTEIN	CHEMBL1136839	1	Scientific Literature	Bioorg. Med. Chem. Lett.	2009	None
CHEMBL1086736		0	295.30	0	1.39	54	COc1ccncc1C1=NNC(=O)/C1=N\Nc1ccccc1	Ki	'>'	4000.0	nM				UO_0000065					False	CHEMBL1102114	Inhibition of SRC	B	BAO_0000357	single protein format	None	None	None	None	None	CHEMBL267	Tyrosine-protein kinase SRC	Homo sapiens	SINGLE PROTEIN	CHEMBL1154953	1	Scientific Literature	Bioorg. Med. Chem. Lett.	2010	None
CHEMBL475570		0	282.37	0	3.96	22	Cc1ccc(C)c(Nc2nccc(-c3nccs3)n2)c1	Ki	'='	153.0	nM	6.82			UO_0000065	24.14	0.47	2.86	13.44	False	CHEMBL945312	Inhibition of SRC	B	BAO_0000357	single protein format	None	None	None	None	None	CHEMBL267	Tyrosine-protein kinase SRC	Homo sapiens	SINGLE PROTEIN	CHEMBL1152268	1	Scientific Literature	Bioorg. Med. Chem. Lett.	2008	None
CHEMBL1230790		0	269.31	0	2.36	S1	CC(C)n1nc(-c2cccc(O)c2)c2c(N)ncnc21	Inhibition	'='	98.0	%				UO_0000187					False	CHEMBL1244291	Inhibition of SRC at 1 uM after 60 mins by FRET assay in presence of 10 uM ATP	B	BAO_0000357	single protein format	None	None	None	None	None	CHEMBL267	Tyrosine-protein kinase SRC	Homo sapiens	SINGLE PROTEIN	CHEMBL1240340	1	Scientific Literature	Nat. Chem. Biol.	2008	None
CHEMBL1234815		0	275.31	0	2.77	S2	Cn1nc(-c2ccc3ccccc3c2)c2c(N)ncnc21	Inhibition	'='	50.0	%				UO_0000187					False	CHEMBL1244291	Inhibition of SRC at 1 uM after 60 mins by FRET assay in presence of 10 uM ATP	B	BAO_0000357	single protein format	None	None	None	None	None	CHEMBL267	Tyrosine-protein kinase SRC	Homo sapiens	SINGLE PROTEIN	CHEMBL1240340	1	Scientific Literature	Nat. Chem. Biol.	2008	None
CHEMBL1075628		0	593.74	2	4.40	7l	Cc1ccc(NC(=O)c2cc(CN3CCN(C)CC3)n(C(C)(C)C)n2)cc1Nc1nc2ccccc2n1-c1cc(N)ncn1	IC50	'='	177.0	nM	6.75			UO_0000065	11.37	0.21	2.35	5.00	False	CHEMBL1113977	Inhibition of SRC	B	BAO_0000357	single protein format	None	None	None	None	None	CHEMBL267	Tyrosine-protein kinase SRC	Homo sapiens	SINGLE PROTEIN	CHEMBL1154389	1	Scientific Literature	Bioorg. Med. Chem. Lett.	2009	None
CHEMBL1087636		0	546.56	2	5.51	13b	Cc1ccc(NC(=O)c2cccc(C(F)(F)F)c2)cc1Nc1nc2ccccc2n1-c1cc(NCCN)ncn1	IC50						Not Determined						False	CHEMBL1113977	Inhibition of SRC	B	BAO_0000357	single protein format	None	None	None	None	None	CHEMBL267	Tyrosine-protein kinase SRC	Homo sapiens	SINGLE PROTEIN	CHEMBL1154389	1	Scientific Literature	Bioorg. Med. Chem. Lett.	2009	None
CHEMBL1076477		0	629.69	2	5.80	13n	Cc1ccc(NC(=O)c2cccc(C(F)(F)F)c2)cc1Nc1nc2ccccc2n1-c1cc(NCCN2CCN(C)CC2)ncn1	IC50	'='	305.0	nM	6.52			UO_0000065	10.35	0.19	0.72	6.31	False	CHEMBL1113977	Inhibition of SRC	B	BAO_0000357	single protein format	None	None	None	None	None	CHEMBL267	Tyrosine-protein kinase SRC	Homo sapiens	SINGLE PROTEIN	CHEMBL1154389	1	Scientific Literature	Bioorg. Med. Chem. Lett.	2009	None
CHEMBL346180		0	309.32	0	2.89	2o	O=C(NCc1ccccc1O)c1cc2cccc(O)c2cc1O	Inhibition	'='	41.0	%				UO_0000187					False	CHEMBL823856	Inhibition of human purified recombinant p60 c-Src tyrosine kinase at 100 uM	B	BAO_0000357	single protein format	Homo sapiens	None	None	None	None	CHEMBL267	Tyrosine-protein kinase SRC	Homo sapiens	SINGLE PROTEIN	CHEMBL1133076	1	Scientific Literature	Bioorg. Med. Chem. Lett.	2000	None
CHEMBL1076193		0	583.58	2	6.21	15m	Cc1cn(-c2cc(NC(=O)c3ccc(C)c(Nc4nc5ccccc5n4-c4cc(N)ncn4)c3)cc(C(F)(F)F)c2)cn1	IC50	'='	107.0	nM	6.97			UO_0000065	11.94	0.22	0.76	5.42	False	CHEMBL1113980	Inhibition of Tel-fused SRC expressed in mouse BAF3 cells	B	BAO_0000219	cell-based format	None	None	None	BaF3	None	CHEMBL267	Tyrosine-protein kinase SRC	Homo sapiens	SINGLE PROTEIN	CHEMBL1154389	1	Scientific Literature	Bioorg. Med. Chem. Lett.	2009	CHEMBL3307634
CHEMBL1076198		0	602.67	2	6.89	22e	Cc1ccc(C(=O)Nc2cccc(C(F)(F)F)c2)cc1Nc1nc2ccccc2n1-c1cc(NCCCCN(C)C)ncn1	IC50	'='	556.0	nM	6.25			UO_0000065	10.38	0.19	-0.64	6.25	False	CHEMBL1113980	Inhibition of Tel-fused SRC expressed in mouse BAF3 cells	B	BAO_0000219	cell-based format	None	None	None	BaF3	None	CHEMBL267	Tyrosine-protein kinase SRC	Homo sapiens	SINGLE PROTEIN	CHEMBL1154389	1	Scientific Literature	Bioorg. Med. Chem. Lett.	2009	CHEMBL3307634
CHEMBL475739		0	407.90	0	3.50	8d	CSc1nc(N2CCOCC2)c2cnn(CC(Cl)c3ccc(F)cc3)c2n1	Ki	'='	3320.0	nM	5.48			UO_0000065	13.43	0.28	1.98	9.77	False	CHEMBL962772	Inhibition of human recombinant c-Src by filter-binding assay	B	BAO_0000357	single protein format	Homo sapiens	None	None	None	None	CHEMBL267	Tyrosine-protein kinase SRC	Homo sapiens	SINGLE PROTEIN	CHEMBL1140987	1	Scientific Literature	Eur. J. Med. Chem.	2008	None
CHEMBL1087002		0	449.52	1	5.01	15a	Cc1cccc(NC(=O)c2ccc(C)c(Nc3nc4ccccc4n3-c3cc(N)ncn3)c2)c1	IC50						Not Determined						False	CHEMBL1113977	Inhibition of SRC	B	BAO_0000357	single protein format	None	None	None	None	None	CHEMBL267	Tyrosine-protein kinase SRC	Homo sapiens	SINGLE PROTEIN	CHEMBL1154389	1	Scientific Literature	Bioorg. Med. Chem. Lett.	2009	None
CHEMBL1076199		0	630.72	2	7.67	22f	CCN(CC)CCCCNc1cc(-n2c(Nc3cc(C(=O)Nc4cccc(C(F)(F)F)c4)ccc3C)nc3ccccc32)ncn1	IC50	'='	274.0	nM	6.56			UO_0000065	10.40	0.19	-1.11	6.56	False	CHEMBL1113977	Inhibition of SRC	B	BAO_0000357	single protein format	None	None	None	None	None	CHEMBL267	Tyrosine-protein kinase SRC	Homo sapiens	SINGLE PROTEIN	CHEMBL1154389	1	Scientific Literature	Bioorg. Med. Chem. Lett.	2009	None
CHEMBL1079946		0	504.38	2	6.01	7c	Cc1ccc(NC(=O)c2cc(Cl)cc(Cl)c2)cc1Nc1nc2ccccc2n1-c1cc(N)ncn1	IC50	'='	9693.0	nM	5.01			UO_0000065	9.94	0.20	-1.00	4.53	False	CHEMBL1113980	Inhibition of Tel-fused SRC expressed in mouse BAF3 cells	B	BAO_0000219	cell-based format	None	None	None	BaF3	None	CHEMBL267	Tyrosine-protein kinase SRC	Homo sapiens	SINGLE PROTEIN	CHEMBL1154389	1	Scientific Literature	Bioorg. Med. Chem. Lett.	2009	CHEMBL3307634
CHEMBL1075628		0	593.74	2	4.40	7l	Cc1ccc(NC(=O)c2cc(CN3CCN(C)CC3)n(C(C)(C)C)n2)cc1Nc1nc2ccccc2n1-c1cc(N)ncn1	IC50	'='	249.0	nM	6.60			UO_0000065	11.12	0.20	2.20	4.89	False	CHEMBL1113980	Inhibition of Tel-fused SRC expressed in mouse BAF3 cells	B	BAO_0000219	cell-based format	None	None	None	BaF3	None	CHEMBL267	Tyrosine-protein kinase SRC	Homo sapiens	SINGLE PROTEIN	CHEMBL1154389	1	Scientific Literature	Bioorg. Med. Chem. Lett.	2009	CHEMBL3307634
CHEMBL1076469		0	602.66	2	6.89	13f	Cc1ccc(NC(=O)c2cccc(C(F)(F)F)c2)cc1Nc1nc2ccccc2n1-c1cc(NCCCCN(C)C)ncn1	IC50	'='	1211.0	nM	5.92			UO_0000065	9.82	0.18	-0.97	5.92	False	CHEMBL1113980	Inhibition of Tel-fused SRC expressed in mouse BAF3 cells	B	BAO_0000219	cell-based format	None	None	None	BaF3	None	CHEMBL267	Tyrosine-protein kinase SRC	Homo sapiens	SINGLE PROTEIN	CHEMBL1154389	1	Scientific Literature	Bioorg. Med. Chem. Lett.	2009	CHEMBL3307634
CHEMBL1087128		0	491.60	1	6.00	15c	Cc1ccc(C(=O)Nc2cccc(C(C)(C)C)c2)cc1Nc1nc2ccccc2n1-c1cc(N)ncn1	IC50	'='	202.0	nM	6.70			UO_0000065	13.62	0.25	0.69	6.04	False	CHEMBL1113980	Inhibition of Tel-fused SRC expressed in mouse BAF3 cells	B	BAO_0000219	cell-based format	None	None	None	BaF3	None	CHEMBL267	Tyrosine-protein kinase SRC	Homo sapiens	SINGLE PROTEIN	CHEMBL1154389	1	Scientific Literature	Bioorg. Med. Chem. Lett.	2009	CHEMBL3307634
CHEMBL1087524		0	503.49	2	5.72	15f	Cc1ccc(C(=O)Nc2cccc(C(F)(F)F)c2)cc1Nc1nc2ccccc2n1-c1cc(N)ncn1	IC50	'>'	10000.0	nM				UO_0000065					False	CHEMBL1113980	Inhibition of Tel-fused SRC expressed in mouse BAF3 cells	B	BAO_0000219	cell-based format	None	None	None	BaF3	None	CHEMBL267	Tyrosine-protein kinase SRC	Homo sapiens	SINGLE PROTEIN	CHEMBL1154389	1	Scientific Literature	Bioorg. Med. Chem. Lett.	2009	CHEMBL3307634
CHEMBL1076202		0	556.55	2	6.46	22i	Cc1ccc(C(=O)Nc2cccc(C(F)(F)F)c2)cc1Nc1nc2ccccc2n1-c1cc(NCCC#N)ncn1	IC50	'='	1223.0	nM	5.91			UO_0000065	10.62	0.20	-0.55	4.90	False	CHEMBL1113980	Inhibition of Tel-fused SRC expressed in mouse BAF3 cells	B	BAO_0000219	cell-based format	None	None	None	BaF3	None	CHEMBL267	Tyrosine-protein kinase SRC	Homo sapiens	SINGLE PROTEIN	CHEMBL1154389	1	Scientific Literature	Bioorg. Med. Chem. Lett.	2009	CHEMBL3307634
CHEMBL1076203		0	644.71	2	5.58	22k	Cc1ccc(C(=O)Nc2cccc(C(F)(F)F)c2)cc1Nc1nc2ccccc2n1-c1ncnc(NCCCN2CCN(C)CC2)n1	IC50	'='	117.0	nM	6.93			UO_0000065	10.75	0.20	1.35	5.97	False	CHEMBL1113980	Inhibition of Tel-fused SRC expressed in mouse BAF3 cells	B	BAO_0000219	cell-based format	None	None	None	BaF3	None	CHEMBL267	Tyrosine-protein kinase SRC	Homo sapiens	SINGLE PROTEIN	CHEMBL1154389	1	Scientific Literature	Bioorg. Med. Chem. Lett.	2009	CHEMBL3307634
CHEMBL388434		0	302.29	0	3.06	10	O=C1NC(=O)c2c1c1c(O)cccc1c1[nH]c3ccccc3c21	Inhibition	'='	35.0	%				UO_0000187					False	CHEMBL895123	Inhibition of Src at 10 uM	B	BAO_0000357	single protein format	None	None	None	None	None	CHEMBL267	Tyrosine-protein kinase SRC	Homo sapiens	SINGLE PROTEIN	CHEMBL1148789	1	Scientific Literature	J. Med. Chem.	2007	None
CHEMBL248393		0	471.61	0	4.10	30	COc1cc2c(N[C@@H]3C[C@H]3c3ccccc3)c(C#N)cnc2cc1OCCCN1CCN(C)CC1	Ki	'='	27.0	nM	7.57			UO_0000065	16.05	0.30	3.47	10.28	False	CHEMBL923927	Inhibition of SRC	B	BAO_0000357	single protein format	None	None	None	None	None	CHEMBL267	Tyrosine-protein kinase SRC	Homo sapiens	SINGLE PROTEIN	CHEMBL1140464	1	Scientific Literature	Bioorg. Med. Chem. Lett.	2007	None
CHEMBL76250		0	516.58	1	4.60	2b	CC[C@H](NC(=O)[C@H](Cc1ccc(OP(=O)(O)O)cc1)NC(C)=O)c1cccc(CC2CCCCC2)c1	IC50	'='	306000.0	nM		Outside typical range		UO_0000065					False	CHEMBL806415	Inhibition of binding to Src SH2 domain	B	BAO_0000357	single protein format	None	None	None	None	None	CHEMBL267	Tyrosine-protein kinase SRC	Homo sapiens	SINGLE PROTEIN	CHEMBL1131840	1	Scientific Literature	Bioorg. Med. Chem. Lett.	1999	None
CHEMBL248220		0	421.50	1	5.66	23	COc1cc2ncc(C#N)c(N[C@@H]3C[C@H]3c3ccccc3)c2cc1OCc1ccccc1	Ki	'='	330.0	nM	6.48			UO_0000065	15.38	0.28	0.82	9.65	False	CHEMBL923927	Inhibition of SRC	B	BAO_0000357	single protein format	None	None	None	None	None	CHEMBL267	Tyrosine-protein kinase SRC	Homo sapiens	SINGLE PROTEIN	CHEMBL1140464	1	Scientific Literature	Bioorg. Med. Chem. Lett.	2007	None
CHEMBL249928		0	493.95	0	3.83	8a	CN(CCOc1cccc2ncnc(Nc3ccc(OCc4ccccn4)c(Cl)c3)c12)C(=O)CO	IC50	'>'	1000.0	nM				UO_0000065					False	CHEMBL924160	Inhibition of Src	B	BAO_0000357	single protein format	None	None	None	None	None	CHEMBL267	Tyrosine-protein kinase SRC	Homo sapiens	SINGLE PROTEIN	CHEMBL1140495	1	Scientific Literature	Bioorg. Med. Chem. Lett.	2007	None
CHEMBL355102		0	472.97	0	4.54	6	CCOc1ccc(Cl)c(Nc2ncnc3cc(OCCCN4CCOCC4)c(OC)cc23)c1	IC50	'='	963.0	nM	6.02			UO_0000065	12.72	0.25	1.48	7.72	False	CHEMBL809577	In vitro inhibitory concentration against src-tyrosine kinase	B	BAO_0000357	single protein format	None	None	None	None	None	CHEMBL267	Tyrosine-protein kinase SRC	Homo sapiens	SINGLE PROTEIN	CHEMBL1148412	1	Scientific Literature	J. Med. Chem.	2004	None
CHEMBL352977		0	468.94	0	4.88	9	COc1cc2c(Nc3c(Cl)ccc4occc34)ncnc2cc1OCCCN1CCOCC1	IC50	'='	310.0	nM	6.51			UO_0000065					False	CHEMBL806525	Inhibition of c-Src transfected 3T3 cell proliferation	F	BAO_0000219	cell-based format	None	None	None	3T3	None	CHEMBL267	Tyrosine-protein kinase SRC	Homo sapiens	SINGLE PROTEIN	CHEMBL1148412	1	Scientific Literature	J. Med. Chem.	2004	CHEMBL3833622
CHEMBL171125		0	438.48	0	3.21	18	COc1cc2c(Nc3cccc4c3OCO4)ncnc2cc1OCCCN1CCOCC1	IC50	'='	310.0	nM	6.51			UO_0000065					False	CHEMBL806525	Inhibition of c-Src transfected 3T3 cell proliferation	F	BAO_0000219	cell-based format	None	None	None	3T3	None	CHEMBL267	Tyrosine-protein kinase SRC	Homo sapiens	SINGLE PROTEIN	CHEMBL1148412	1	Scientific Literature	J. Med. Chem.	2004	CHEMBL3833622
CHEMBL1241489		0	303.37	0	3.81	PP226	CC(C)n1nc(-c2ccc3ccccc3c2)c2c(N)ncnc21	IC50						Not Determined						False	CHEMBL1243974	Inhibition of recombinant c-Src by radioactive phosphotransfer assay in presence of 10 uM ATP	B	BAO_0000357	single protein format	None	None	None	None	None	CHEMBL267	Tyrosine-protein kinase SRC	Homo sapiens	SINGLE PROTEIN	CHEMBL1240340	1	Scientific Literature	Nat. Chem. Biol.	2008	None
CHEMBL1241358		0	256.23	0	1.51	PP213	Nc1ncnc2[nH]nc(-c3ccc([N+](=O)[O-])cc3)c12	IC50						Not Determined						False	CHEMBL1243974	Inhibition of recombinant c-Src by radioactive phosphotransfer assay in presence of 10 uM ATP	B	BAO_0000357	single protein format	None	None	None	None	None	CHEMBL267	Tyrosine-protein kinase SRC	Homo sapiens	SINGLE PROTEIN	CHEMBL1240340	1	Scientific Literature	Nat. Chem. Biol.	2008	None
CHEMBL257167		0	279.30	0	2.14	3	NC(=O)Nc1sc(-c2ccc(F)cc2)cc1C(N)=O	Activity	'='	1.1	%				UO_0000187					False	CHEMBL1035875	Binding affinity to human SRC at 10 uM relative to control	B	BAO_0000357	single protein format	Homo sapiens	None	None	None	None	CHEMBL267	Tyrosine-protein kinase SRC	Homo sapiens	SINGLE PROTEIN	CHEMBL1151712	1	Scientific Literature	J. Med. Chem.	2008	None
CHEMBL73937		0	335.36	0	3.97	9o	Cc1cccc(Cn2c3cc(O)c(O)cc3c3ccc(O)c(O)c32)c1	IC50	'='	1700.0	nM	5.77			UO_0000065	17.20	0.32	1.80	6.72	False	CHEMBL816866	Tested for in vitro inhibitory activity against tyrosine protein kinase pp60 c-src	B	BAO_0000357	single protein format	None	None	None	None	None	CHEMBL267	Tyrosine-protein kinase SRC	Homo sapiens	SINGLE PROTEIN	CHEMBL1127577	1	Scientific Literature	J. Med. Chem.	1994	None
CHEMBL6246	ELLAGIC ACID	2	302.19	0	1.31	1, ellagic acid	O=c1oc2c(O)c(O)cc3c(=O)oc4c(O)c(O)cc1c4c23	IC50	'='	300.0	nM	6.52			UO_0000065	21.59	0.40	5.21	4.62	False	CHEMBL816866	Tested for in vitro inhibitory activity against tyrosine protein kinase pp60 c-src	B	BAO_0000357	single protein format	None	None	None	None	None	CHEMBL267	Tyrosine-protein kinase SRC	Homo sapiens	SINGLE PROTEIN	CHEMBL1127577	1	Scientific Literature	J. Med. Chem.	1994	None
CHEMBL288441	BOSUTINIB	4	530.46	2	5.19	SKI-606	COc1cc(Nc2c(C#N)cnc3cc(OCCCN4CCN(C)CC4)c(OC)cc23)c(Cl)cc1Cl	IC50	'='	100.0	nM	7.00			UO_0000065					True	CHEMBL885033	Inhibitory activity against non-receptor tyrosine kinase Src in cell assay	F	BAO_0000019	assay format	Homo sapiens	None	None	None	None	CHEMBL267	Tyrosine-protein kinase SRC	Homo sapiens	SINGLE PROTEIN	CHEMBL1140394	1	Scientific Literature	Bioorg. Med. Chem. Lett.	2005	None
CHEMBL454922		0	403.98	1	5.52	8o	CCCCNc1nc(SCCC)nc2c1cnn2CC(Cl)c1ccccc1	Ki	'='	2560.0	nM	5.59			UO_0000065	13.84	0.28	0.07	10.05	False	CHEMBL962772	Inhibition of human recombinant c-Src by filter-binding assay	B	BAO_0000357	single protein format	Homo sapiens	None	None	None	None	CHEMBL267	Tyrosine-protein kinase SRC	Homo sapiens	SINGLE PROTEIN	CHEMBL1140987	1	Scientific Literature	Eur. J. Med. Chem.	2008	None
CHEMBL454144		0	406.35	0	4.51	9a	CCCNc1nc(SC)nc2c1cnn2CC(Br)c1ccccc1	Ki	'='	2550.0	nM	5.59			UO_0000065	13.77	0.32	1.08	10.05	False	CHEMBL962772	Inhibition of human recombinant c-Src by filter-binding assay	B	BAO_0000357	single protein format	Homo sapiens	None	None	None	None	CHEMBL267	Tyrosine-protein kinase SRC	Homo sapiens	SINGLE PROTEIN	CHEMBL1140987	1	Scientific Literature	Eur. J. Med. Chem.	2008	None
CHEMBL473517		0	468.42	1	5.34	9h	CSc1nc(NCCc2ccccc2)c2cnn(CC(Br)c3ccccc3)c2n1	Ki	'='	2800.0	nM	5.55			UO_0000065	11.85	0.26	0.21	9.98	False	CHEMBL962772	Inhibition of human recombinant c-Src by filter-binding assay	B	BAO_0000357	single protein format	Homo sapiens	None	None	None	None	CHEMBL267	Tyrosine-protein kinase SRC	Homo sapiens	SINGLE PROTEIN	CHEMBL1140987	1	Scientific Literature	Eur. J. Med. Chem.	2008	None
CHEMBL72682		0	287.27	0	2.00	5c	CCn1c(=O)c2cc(O)c(O)cc2c2cc(O)c(O)cc21	IC50	'='	4100.0	nM	5.39			UO_0000065	18.75	0.35	3.39	5.23	False	CHEMBL816866	Tested for in vitro inhibitory activity against tyrosine protein kinase pp60 c-src	B	BAO_0000357	single protein format	None	None	None	None	None	CHEMBL267	Tyrosine-protein kinase SRC	Homo sapiens	SINGLE PROTEIN	CHEMBL1127577	1	Scientific Literature	J. Med. Chem.	1994	None
CHEMBL242753		0	458.52	1	5.35	43	O=C(NCc1ccncc1)c1ccc2c(c1)Cc1c(-c3ccc(-c4ccc(O)cc4)cc3)n[nH]c1-2	IC50	'>'	50000.0	nM				UO_0000065					False	CHEMBL891250	Inhibition of SRC by radiometric assay	B	BAO_0000357	single protein format	Homo sapiens	None	None	None	None	CHEMBL267	Tyrosine-protein kinase SRC	Homo sapiens	SINGLE PROTEIN	CHEMBL1147174	1	Scientific Literature	Bioorg. Med. Chem.	2007	None
CHEMBL80192		0	178.19	0	1.43	17	Cc1ccc(CC(=O)O)c(C=O)c1	IC50	'='	385000.0	nM	3.42			UO_0000065	19.16	0.36	1.98	6.28	False	CHEMBL808768	Binding affinity for Src SH2 domain in scintillation proximity binding assay (SPA)	B	BAO_0000357	single protein format	None	None	None	None	None	CHEMBL267	Tyrosine-protein kinase SRC	Homo sapiens	SINGLE PROTEIN	CHEMBL1135454	1	Scientific Literature	J. Med. Chem.	2002	None
CHEMBL310313		0	595.55	1	2.46	4i	CC(=O)N[C@@H](Cc1ccc(OP(=O)(O)O)cc1)C(=O)N[C@@H](CCC(N)=O)c1nc(Cc2cccc3ccccc23)no1	IC50	'='	135000.0	nM		Outside typical range		UO_0000065					False	CHEMBL806414	Binding affinity against Src SH2 domain	B	BAO_0000357	single protein format	Escherichia coli	None	None	None	None	CHEMBL267	Tyrosine-protein kinase SRC	Homo sapiens	SINGLE PROTEIN	CHEMBL1132280	1	Scientific Literature	J. Med. Chem.	1999	None
CHEMBL395664		0	566.73	2	5.65	25	COc1cc(-c2csc3c(/C=C/CNC4CCNCC4)cnc(N)c23)ccc1NC(=O)c1cc2ccccc2n1C	IC50	'='	14400.0	nM	4.84			UO_0000065	8.54	0.16	-0.81	4.56	False	CHEMBL897109	Inhibition of Src	B	BAO_0000357	single protein format	None	None	None	None	None	CHEMBL267	Tyrosine-protein kinase SRC	Homo sapiens	SINGLE PROTEIN	CHEMBL1148846	1	Scientific Literature	Bioorg. Med. Chem. Lett.	2007	None
CHEMBL395665		0	580.76	2	6.17	26	COc1cc(-c2csc3c(/C=C/CN[C@H]4CC[C@H](N)CC4)cnc(N)c23)ccc1NC(=O)c1cc2ccccc2n1C	IC50	'='	19700.0	nM	4.71			UO_0000065	8.10	0.15	-1.46	3.91	False	CHEMBL897109	Inhibition of Src	B	BAO_0000357	single protein format	None	None	None	None	None	CHEMBL267	Tyrosine-protein kinase SRC	Homo sapiens	SINGLE PROTEIN	CHEMBL1148846	1	Scientific Literature	Bioorg. Med. Chem. Lett.	2007	None
CHEMBL334026		0	372.21	1	5.20	31	Clc1cccc(Nc2[nH]nc3ncnc(Oc4cccc(Cl)c4)c23)c1	IC50	'>'	10000.0	nM				UO_0000065					False	CHEMBL816862	Inhibitory activity against c-Src tyrosine kinase	B	BAO_0000357	single protein format	None	None	None	None	None	CHEMBL267	Tyrosine-protein kinase SRC	Homo sapiens	SINGLE PROTEIN	CHEMBL1130217	1	Scientific Literature	J. Med. Chem.	1997	None
CHEMBL121796		0	350.81	0	4.31	19	Clc1cccc(Nc2[nH]cnc3nnc(NCc4ccccc4)c2-3)c1	IC50	'>'	10000.0	nM				UO_0000065					False	CHEMBL816862	Inhibitory activity against c-Src tyrosine kinase	B	BAO_0000357	single protein format	None	None	None	None	None	CHEMBL267	Tyrosine-protein kinase SRC	Homo sapiens	SINGLE PROTEIN	CHEMBL1130217	1	Scientific Literature	J. Med. Chem.	1997	None
CHEMBL69230		0	447.33	1	6.73	5a	COc1cc(Nc2c(C#N)cnc3cc(/C=C/c4ccncc4)ccc23)c(Cl)cc1Cl	IC50	'='	9.9	nM	8.00			UO_0000065	17.89	0.35	1.27	11.30	True	CHEMBL806430	Enzyme inhibitory activity against recombinant human Src protein tyrosine kinase	B	BAO_0000357	single protein format	None	None	None	None	None	CHEMBL267	Tyrosine-protein kinase SRC	Homo sapiens	SINGLE PROTEIN	CHEMBL1147551	1	Scientific Literature	Bioorg. Med. Chem. Lett.	2004	None
CHEMBL320374		0	557.22	1	2.65	7	Cn1c(=O)c(-c2c(Cl)cccc2Cl)cc2cnc(Nc3ccc(P(=O)(O)O)c(P(=O)(O)O)c3)nc21	IC50	'='	1300.0	nM	5.89			UO_0000065	10.56	0.23	3.24	3.37	False	CHEMBL806436	Inhibition of Src protein tyrosine kinase	B	BAO_0000357	single protein format	Homo sapiens	None	None	None	None	CHEMBL267	Tyrosine-protein kinase SRC	Homo sapiens	SINGLE PROTEIN	CHEMBL1136210	1	Scientific Literature	Bioorg. Med. Chem. Lett.	2003	None
CHEMBL429525		0	834.01	3	0.86	22	CC[C@H](C)[C@@H]1NC(=O)[C@H](CS)NC(=O)[C@H](Cc2ccc(O)cc2)NC(=O)[C@H](Cc2ccc(O)cc2)NC(=O)[C@H](CCCCN)NC(=O)[C@H](Cc2ccc(O)cc2)NC1=O	IC50	'='	6400.0	nM	5.19			UO_0000065	6.23	0.12	4.33	1.99	False	CHEMBL859180	Inhibition of SRC using polyE4Y as substrate	B	BAO_0000357	single protein format	Homo sapiens	None	None	None	None	CHEMBL267	Tyrosine-protein kinase SRC	Homo sapiens	SINGLE PROTEIN	CHEMBL1148522	1	Scientific Literature	J. Med. Chem.	2006	None
CHEMBL210963		0	434.47	0	1.54	6s	CCOc1nc(NC(=O)Cc2cc(OC)c(S(C)(=O)=O)cc2OC)cc(N)c1C#N	Ki	'>'	1900.0	nM				UO_0000065					False	CHEMBL862049	Inhibition of Src	B	BAO_0000357	single protein format	Homo sapiens	None	None	None	None	CHEMBL267	Tyrosine-protein kinase SRC	Homo sapiens	SINGLE PROTEIN	CHEMBL1148638	1	Scientific Literature	J. Med. Chem.	2006	None
CHEMBL286939		0	261.17	0	0.11	(L)-pTyr	N[C@@H](Cc1ccc(OP(=O)(O)O)cc1)C(=O)O	ID50	'='	3.5	mM		Non standard unit for type		UO_0000063					False	CHEMBL883642	In vitro binding to Src SH2 domain	B	BAO_0000357	single protein format	None	None	None	None	None	CHEMBL267	Tyrosine-protein kinase SRC	Homo sapiens	SINGLE PROTEIN	CHEMBL1128673	1	Scientific Literature	J. Med. Chem.	1995	None
CHEMBL263721		0	605.58	2	1.37	1c	CC(=O)NC(Cc1ccc(OCC(=O)O)c(P(=O)(O)O)c1)C(=O)NCc1ccc(OCC2CCCCC2)c(C(N)=O)c1	IC50	'='	378000.0	nM		Outside typical range		UO_0000065					False	CHEMBL806419	Inhibition of binding to Src SH2 domain	B	BAO_0000357	single protein format	None	None	None	None	None	CHEMBL267	Tyrosine-protein kinase SRC	Homo sapiens	SINGLE PROTEIN	CHEMBL1133935	1	Scientific Literature	Bioorg. Med. Chem. Lett.	2001	None
CHEMBL346553		0	648.76	2	7.50	7y	COC(=O)c1ccc(C(=O)c2c(SSc3c(C(=O)c4ccc(C(=O)OC)cc4)c4ccccc4n3C)n(C)c3ccccc23)cc1	IC50	'='	7100.0	nM	5.15			UO_0000065	7.94	0.15	-2.35	5.33	False	CHEMBL843184	Inhibitory concentration of the against pp60v-src tyrosine kinase obtained from v-src baculovirus-infected insect cells	B	BAO_0000019	assay format	None	None	None	None	None	CHEMBL267	Tyrosine-protein kinase SRC	Homo sapiens	SINGLE PROTEIN	CHEMBL1128344	1	Scientific Literature	J. Med. Chem.	1995	None
CHEMBL132006		0	630.33	1	1.63	12g	CC(=O)N[C@@H](Cc1ccc(OP(=O)(O)O)cc1)C(=O)N[C@@H](CO)c1nc(Cc2ccc(I)cc2)no1	IC50	'='	37000.0	nM	4.43			UO_0000065	7.03	0.17	2.80	2.41	False	CHEMBL806414	Binding affinity against Src SH2 domain	B	BAO_0000357	single protein format	Escherichia coli	None	None	None	None	CHEMBL267	Tyrosine-protein kinase SRC	Homo sapiens	SINGLE PROTEIN	CHEMBL1132280	1	Scientific Literature	J. Med. Chem.	1999	None
CHEMBL307062		0	278.36	0	3.89	35	Cc1cccc(Nc2ncnc3[nH]c4c(c23)CCCC4)c1	IC50	'>'	100000.0	nM				UO_0000065					False	CHEMBL822805	Inhibition of tyrosine kinase c-Src	B	BAO_0000357	single protein format	None	None	None	None	None	CHEMBL267	Tyrosine-protein kinase SRC	Homo sapiens	SINGLE PROTEIN	CHEMBL1129072	1	Scientific Literature	J. Med. Chem.	1996	None
CHEMBL1081090		0	465.52	0	4.71	15h	COc1cccc(NC(=O)c2ccc(C)c(Nc3nc4ccccc4n3-c3cc(N)ncn3)c2)c1	IC50	'='	4389.0	nM	5.36			UO_0000065	11.51	0.21	0.65	4.47	False	CHEMBL1113980	Inhibition of Tel-fused SRC expressed in mouse BAF3 cells	B	BAO_0000219	cell-based format	None	None	None	BaF3	None	CHEMBL267	Tyrosine-protein kinase SRC	Homo sapiens	SINGLE PROTEIN	CHEMBL1154389	1	Scientific Literature	Bioorg. Med. Chem. Lett.	2009	CHEMBL3307634
CHEMBL307152		0	494.60	0	4.68	14m	Cn1ccc2ccc3c4[nH]c5c(CCCN[C@H]6CC[C@H](O)CC6)cccc5c4c4c(c3c21)C(=O)NC4=O	Control	'='	100.0	%				UO_0000187					False	CHEMBL818276	Inhibition of c-Src protein tyrosine kinase at 100 nM	B	BAO_0000357	single protein format	None	None	None	None	None	CHEMBL267	Tyrosine-protein kinase SRC	Homo sapiens	SINGLE PROTEIN	CHEMBL1136094	1	Scientific Literature	Bioorg. Med. Chem. Lett.	2003	None
CHEMBL121190		0	260.69	0	2.28	6	Nc1[nH]cnc2nnc(Nc3cccc(Cl)c3)c1-2	IC50	'='	6000.0	nM	5.22			UO_0000065	20.03	0.40	2.94	5.64	False	CHEMBL816862	Inhibitory activity against c-Src tyrosine kinase	B	BAO_0000357	single protein format	None	None	None	None	None	CHEMBL267	Tyrosine-protein kinase SRC	Homo sapiens	SINGLE PROTEIN	CHEMBL1130217	1	Scientific Literature	J. Med. Chem.	1997	None
CHEMBL306315		0	294.75	0	4.51	44	Clc1cccc(Nc2ncnc3[nH]c4ccccc4c23)c1	IC50	'>'	100000.0	nM				UO_0000065					False	CHEMBL822808	Inhibition of tyrosine kinase c-Src	B	BAO_0000357	single protein format	None	None	None	None	None	CHEMBL267	Tyrosine-protein kinase SRC	Homo sapiens	SINGLE PROTEIN	CHEMBL1129072	1	Scientific Literature	J. Med. Chem.	1996	None
CHEMBL1096672		0	299.37	0	4.76	16d	O=C1Cc2ccccc2Cc2cc(Nc3ccccc3)ccc21	Inhibition						Not Active						False	CHEMBL1108245	Inhibition of SRC at 10 uM	B	BAO_0000357	single protein format	None	None	None	None	None	CHEMBL267	Tyrosine-protein kinase SRC	Homo sapiens	SINGLE PROTEIN	CHEMBL1157789	1	Scientific Literature	Bioorg. Med. Chem. Lett.	2010	None
CHEMBL7600		0	348.36	0	3.43	67	COCC(=O)Oc1ccc2[nH]c(C(=O)c3cc4ccccc4[nH]3)cc2c1	IC50	'>'	30000.0	nM				UO_0000065					False	CHEMBL808765	Inhibition of Src protein tyrosine kinase	B	BAO_0000357	single protein format	None	None	None	None	None	CHEMBL267	Tyrosine-protein kinase SRC	Homo sapiens	SINGLE PROTEIN	CHEMBL1135728	1	Scientific Literature	J. Med. Chem.	2002	None
CHEMBL413460		0	1677.98	None	None	26	N=C(N)NCCC[C@@H](NC(=O)CCCCCNC(=O)[C@H]1O[C@@H](n2cnc3c(N)ncnc32)[C@H](O)[C@@H]1O)C(=O)N[C@H](CCCNC(=N)N)C(=O)N[C@H](CCCNC(=N)N)C(=O)N[C@H](CCCNC(=N)N)C(=O)N[C@H](CCCNC(=N)N)C(=O)N[C@H](CCCNC(=N)N)C(=O)NC(=O)CCCCCNCCNS(=O)(=O)c1cccc2cnccc12	Activity	'='	88.0	%				UO_0000187					False	CHEMBL873766	Percent residual activity, relative to control, of Src at 1 uM concentration of inhibitor in presence of 50 uM ATP	B	BAO_0000357	single protein format	Homo sapiens	None	None	None	None	CHEMBL267	Tyrosine-protein kinase SRC	Homo sapiens	SINGLE PROTEIN	CHEMBL1137240	1	Scientific Literature	J. Med. Chem.	2006	None
CHEMBL336451		0	700.80	2	0.41	5	CSCC[C@H](NC(=O)[C@@H]1CCCN1C(=O)[C@@H](NC(=O)[C@@H](N)Cc1ccc(OP(=O)(O)O)cc1)C(C)C)C(=O)N[C@@H](CC(C)C)C(N)=O	IC50						Not Determined						False	CHEMBL768943	Affinity for SH2 domain of src in Sf9 insect cells (Not determined)	B	BAO_0000219	cell-based format	None	None	None	Sf9	None	CHEMBL267	Tyrosine-protein kinase SRC	Homo sapiens	SINGLE PROTEIN	CHEMBL1131295	1	Scientific Literature	J. Med. Chem.	1998	CHEMBL3308860
CHEMBL68300		0	613.71	1	4.01	11	CC(C)(C)OC(=O)N[C@@H](Cc1ccc(OP(=O)(O)O)cc1)C(=O)NC1CSCCN(CCCC2CCCCC2)C1=O	IC50	'='	115000.0	nM		Outside typical range		UO_0000065					False	CHEMBL808041	Binding affinity was determined on Src protein tyrosine kinase SH2 domain using fluorescence polarization assay with 2% DMSO in buffer solution	B	BAO_0000357	single protein format	None	None	None	None	None	CHEMBL267	Tyrosine-protein kinase SRC	Homo sapiens	SINGLE PROTEIN	CHEMBL1133907	1	Scientific Literature	Bioorg. Med. Chem. Lett.	2001	None
CHEMBL260861		0	502.58	1	3.48	6l	COc1cc(Nc2nn3c(N[C@H](CO)Cc4ccccc4)cc(C4CC4)nc3c2C(N)=O)cc(OC)c1	IC50	'='	100.0	nM	7.00			UO_0000065	13.93	0.26	3.52	5.15	False	CHEMBL938462	Inhibition of human cSrc in COS7 cells by ELISA	B	BAO_0000219	cell-based format	Homo sapiens	None	None	COS-7	None	CHEMBL267	Tyrosine-protein kinase SRC	Homo sapiens	SINGLE PROTEIN	CHEMBL1143964	1	Scientific Literature	Bioorg. Med. Chem.	2008	CHEMBL3307648
CHEMBL260861		0	502.58	1	3.48	6l	COc1cc(Nc2nn3c(N[C@H](CO)Cc4ccccc4)cc(C4CC4)nc3c2C(N)=O)cc(OC)c1	Inhibition	'='	100.0	%				UO_0000187					False	CHEMBL938463	Inhibition of human cSrc in COS7 cells at 1 uM by ELISA	B	BAO_0000219	cell-based format	Homo sapiens	None	None	COS-7	None	CHEMBL267	Tyrosine-protein kinase SRC	Homo sapiens	SINGLE PROTEIN	CHEMBL1143964	1	Scientific Literature	Bioorg. Med. Chem.	2008	CHEMBL3307648
CHEMBL218842		0	396.54	1	6.70	19	CCCCc1ccc(Nc2nnc3cc(-c4c(C)cccc4C)cc(C)c3n2)cc1	IC50	'>'	50000.0	nM				UO_0000065					False	CHEMBL908982	Inhibition of human recombinant Src kinase	B	BAO_0000357	single protein format	Homo sapiens	None	None	None	None	CHEMBL267	Tyrosine-protein kinase SRC	Homo sapiens	SINGLE PROTEIN	CHEMBL1139689	1	Scientific Literature	Bioorg. Med. Chem. Lett.	2006	None
CHEMBL376052		0	270.72	0	3.24	11	Cc1cc(-c2ccccc2Cl)cc2nnc(N)nc12	IC50	'>'	50000.0	nM				UO_0000065					False	CHEMBL908982	Inhibition of human recombinant Src kinase	B	BAO_0000357	single protein format	Homo sapiens	None	None	None	None	CHEMBL267	Tyrosine-protein kinase SRC	Homo sapiens	SINGLE PROTEIN	CHEMBL1139689	1	Scientific Literature	Bioorg. Med. Chem. Lett.	2006	None
CHEMBL218049		0	488.62	0	3.95	50	Cc1cccc(C)c1-c1cc(C)c2nc(Nc3cccc(S(=O)(=O)N4CCNCC4)c3)nnc2c1	IC50	'='	480.0	nM	6.32			UO_0000065	12.93	0.25	2.37	6.31	False	CHEMBL908982	Inhibition of human recombinant Src kinase	B	BAO_0000357	single protein format	Homo sapiens	None	None	None	None	CHEMBL267	Tyrosine-protein kinase SRC	Homo sapiens	SINGLE PROTEIN	CHEMBL1139689	1	Scientific Literature	Bioorg. Med. Chem. Lett.	2006	None
CHEMBL49658		0	472.39	1	5.23	12	CC(C)(C)NC(=O)Nc1nc2nc(N)ncc2cc1-c1cc(C(F)(F)F)cc(C(F)(F)F)c1	IC50	'>'	50000.0	nM				UO_0000065					False	CHEMBL823440	Inhibitory activity against cytosolic c-Src	B	BAO_0000357	single protein format	None	None	None	None	None	CHEMBL267	Tyrosine-protein kinase SRC	Homo sapiens	SINGLE PROTEIN	CHEMBL1130533	1	Scientific Literature	Bioorg. Med. Chem. Lett.	1997	None
CHEMBL388978	STAUROSPORINE	0	466.54	0	4.35	Staurosporin	CN[C@@H]1C[C@H]2O[C@@](C)([C@@H]1OC)n1c3ccccc3c3c4c(c5c6ccccc6n2c5c31)C(=O)NC4	IC50	'='	70.0	nM	7.16			UO_0000065	15.34	0.28	2.80	10.30	False	CHEMBL805366	Inhibition of Src protein tyrosine kinase	B	BAO_0000357	single protein format	None	None	None	None	None	CHEMBL267	Tyrosine-protein kinase SRC	Homo sapiens	SINGLE PROTEIN	CHEMBL1135998	1	Scientific Literature	J. Med. Chem.	2002	None
CHEMBL75182		0	539.63	1	3.13	1j	CC(=O)NC(Cc1ccc(OCC(=O)O)cc1)C(=O)N[C@@H](C)c1ccc(OCC2CCCCC2)c(C(N)=O)c1	IC50	'='	370000.0	nM		Outside typical range		UO_0000065					False	CHEMBL806419	Inhibition of binding to Src SH2 domain	B	BAO_0000357	single protein format	None	None	None	None	None	CHEMBL267	Tyrosine-protein kinase SRC	Homo sapiens	SINGLE PROTEIN	CHEMBL1133935	1	Scientific Literature	Bioorg. Med. Chem. Lett.	2001	None
CHEMBL55683		0	293.29	0	3.19	36	O=[N+]([O-])c1cccc(Nc2nccc(-c3ccncc3)n2)c1	IC50	'>'	100000.0	nM				UO_0000065					False	CHEMBL822803	Inhibition of c-Src-tyrosine kinase.	B	BAO_0000357	single protein format	None	None	None	None	None	CHEMBL267	Tyrosine-protein kinase SRC	Homo sapiens	SINGLE PROTEIN	CHEMBL1130562	1	Scientific Literature	Bioorg. Med. Chem. Lett.	1997	None
CHEMBL312055		0	366.43	0	3.20	26	COc1ccc(-c2cc3cnc(N)nc3nc2NC(=O)NC(C)(C)C)cc1	IC50	'>'	50000.0	nM				UO_0000065					False	CHEMBL823440	Inhibitory activity against cytosolic c-Src	B	BAO_0000357	single protein format	None	None	None	None	None	CHEMBL267	Tyrosine-protein kinase SRC	Homo sapiens	SINGLE PROTEIN	CHEMBL1130533	1	Scientific Literature	Bioorg. Med. Chem. Lett.	1997	None
CHEMBL55496		0	498.65	0	2.68	3n	CNS(=O)(=O)c1ccc2c(c1)/C(=C/c1[nH]c3c(c1CCCN1CCC(O)CC1)CCCC3)C(=O)N2	IC50	'='	50.0	nM	7.30			UO_0000065	14.64	0.28	4.62	6.37	False	CHEMBL805371	Inhibitory activity against Src protein tyrosine kinase	B	BAO_0000357	single protein format	None	None	None	None	None	CHEMBL267	Tyrosine-protein kinase SRC	Homo sapiens	SINGLE PROTEIN	CHEMBL1146690	1	Scientific Literature	Bioorg. Med. Chem. Lett.	2004	None
CHEMBL359432		0	279.30	0	3.50	2v	O=C(Nc1cccc(O)c1)c1ccc2cc(O)ccc2c1	IC50						Not Determined						False	CHEMBL823239	Inhibition of human purified recombinant pp60c-src tyrosine kinase	B	BAO_0000357	single protein format	None	None	None	None	None	CHEMBL267	Tyrosine-protein kinase SRC	Homo sapiens	SINGLE PROTEIN	CHEMBL1133076	1	Scientific Literature	Bioorg. Med. Chem. Lett.	2000	None
CHEMBL230686		0	494.43	1	6.53	4	Cc1cc(-c2c(Cl)cccc2Cl)cc2nnc(Nc3ccc(OCCN4CCCC4)cc3)nc12	IC50	'='	14.0	nM	7.85			UO_0000065	15.88	0.32	1.32	12.43	False	CHEMBL932925	Inhibition of Src	B	BAO_0000357	single protein format	None	None	None	None	None	CHEMBL267	Tyrosine-protein kinase SRC	Homo sapiens	SINGLE PROTEIN	CHEMBL1144020	1	Scientific Literature	J. Med. Chem.	2008	None
CHEMBL141878		0	218.21	0	2.04	1c	COC(=O)c1cc2cc(O)ccc2cc1O	Inhibition	'='	19.0	%				UO_0000187					False	CHEMBL823857	Inhibition of human purified recombinant pp60c-src tyrosine kinase at 100 uM	B	BAO_0000357	single protein format	None	None	None	None	None	CHEMBL267	Tyrosine-protein kinase SRC	Homo sapiens	SINGLE PROTEIN	CHEMBL1133076	1	Scientific Literature	Bioorg. Med. Chem. Lett.	2000	None
CHEMBL125898		0	564.69	1	3.88	76	COc1cc2c(N3CCN(C(=O)Nc4ccc(OC(C)C)cc4)CC3)ncnc2cc1OCCCN1CCOCC1	IC50	'>'	30000.0	nM				UO_0000065					False	CHEMBL808767	Inhibition of Src protein tyrosine kinase	B	BAO_0000357	single protein format	None	None	None	None	None	CHEMBL267	Tyrosine-protein kinase SRC	Homo sapiens	SINGLE PROTEIN	CHEMBL1135998	1	Scientific Literature	J. Med. Chem.	2002	None
CHEMBL608738		0	433.31	1	5.92	5	CC(Oc1ccc2ncc(/C=C/C(=O)N(C)C)cc2c1)c1c(Cl)ccc(F)c1Cl	IC50	'>'	50000.0	nM				UO_0000065					False	CHEMBL1066395	Inhibition of recombinant Src by TR-FRET assay	B	BAO_0000357	single protein format	None	None	None	None	None	CHEMBL267	Tyrosine-protein kinase SRC	Homo sapiens	SINGLE PROTEIN	CHEMBL1156877	1	Scientific Literature	Bioorg. Med. Chem. Lett.	2010	None
CHEMBL403776		0	523.64	1	2.90	17a	CN1CCN(CCc2ccc(Nc3ncc4c(=O)c(C(N)=O)cn(-c5ccc6c(c5)CCC6)c4n3)cc2)CC1	IC50	'='	5900.0	nM	5.23			UO_0000065	9.99	0.18	2.33	4.78	False	CHEMBL943612	Inhibition of Src by fluorescence polarization competition immunoassay	B	BAO_0000357	single protein format	None	None	None	None	None	CHEMBL267	Tyrosine-protein kinase SRC	Homo sapiens	SINGLE PROTEIN	CHEMBL1140940	1	Scientific Literature	J. Med. Chem.	2009	None
CHEMBL259200		0	490.56	0	3.68	6f	COc1cc(Nc2nn3c(N[C@@H](CO)C(C)C)cc(-c4ccccc4)nc3c2C(N)=O)cc(OC)c1	Inhibition						Not Determined						False	CHEMBL938463	Inhibition of human cSrc in COS7 cells at 1 uM by ELISA	B	BAO_0000219	cell-based format	Homo sapiens	None	None	COS-7	None	CHEMBL267	Tyrosine-protein kinase SRC	Homo sapiens	SINGLE PROTEIN	CHEMBL1143964	1	Scientific Literature	Bioorg. Med. Chem.	2008	CHEMBL3307648
CHEMBL260114		0	413.48	0	2.05	1a	COc1cc(Nc2nn3c(NCC(C)(C)N)cc(C)nc3c2C(N)=O)cc(OC)c1	IC50	'='	175.0	nM	6.76			UO_0000065	16.34	0.31	4.71	4.76	False	CHEMBL938461	Inhibition of human cSrc	B	BAO_0000357	single protein format	Homo sapiens	None	None	None	None	CHEMBL267	Tyrosine-protein kinase SRC	Homo sapiens	SINGLE PROTEIN	CHEMBL1143964	1	Scientific Literature	Bioorg. Med. Chem.	2008	None
CHEMBL444324		0	413.47	0	4.59	6d	COc1cc2ncnc(Nc3cc(OC)c(OC(C)(C)C)c(OC)c3)c2cc1OC	IC50	'='	2700.0	nM	5.57			UO_0000065	13.47	0.25	0.98	6.63	False	CHEMBL809579	In vitro inhibition of c-src tyrosine kinase.	B	BAO_0000357	single protein format	None	None	None	None	None	CHEMBL267	Tyrosine-protein kinase SRC	Homo sapiens	SINGLE PROTEIN	CHEMBL1132804	1	Scientific Literature	Bioorg. Med. Chem. Lett.	2000	None
CHEMBL425371		0	508.48	2	6.63	37	CN1CCN(Cc2ccc(-c3cc4ncc(C#N)c(Nc5ccc(Cl)cc5Cl)c4s3)cc2)CC1	IC50	'='	4000.0	nM	5.40			UO_0000065					True	CHEMBL914869	Inhibition of Src-mediated proliferation of rat 2 fibroblasts	F	BAO_0000019	assay format	Homo sapiens	None	None	None	None	CHEMBL267	Tyrosine-protein kinase SRC	Homo sapiens	SINGLE PROTEIN	CHEMBL1149293	1	Scientific Literature	J. Med. Chem.	2004	None
CHEMBL405893		0	456.55	0	3.14	6g	COc1cc(Nc2nn3c(N[C@@H](CO)C(C)C)cc(C(C)C)nc3c2C(N)=O)cc(OC)c1	IC50	'='	41.0	nM	7.39			UO_0000065	16.18	0.31	4.25	5.43	False	CHEMBL938461	Inhibition of human cSrc	B	BAO_0000357	single protein format	Homo sapiens	None	None	None	None	CHEMBL267	Tyrosine-protein kinase SRC	Homo sapiens	SINGLE PROTEIN	CHEMBL1143964	1	Scientific Literature	Bioorg. Med. Chem.	2008	None
CHEMBL410296		0	428.49	0	2.33	6d	COc1cc(Nc2nn3c(N[C@H](CO)C(C)C)cc(C)nc3c2C(N)=O)cc(OC)c1	IC50	'='	1210.0	nM	5.92			UO_0000065	13.81	0.26	3.59	4.35	False	CHEMBL938461	Inhibition of human cSrc	B	BAO_0000357	single protein format	Homo sapiens	None	None	None	None	CHEMBL267	Tyrosine-protein kinase SRC	Homo sapiens	SINGLE PROTEIN	CHEMBL1143964	1	Scientific Literature	Bioorg. Med. Chem.	2008	None
CHEMBL398288		0	354.21	0	3.80	2b	O=C1Cc2cnn(-c3ccc(Br)cc3)c2-c2ccccc2N1	Inhibition	'<='	40.0	%				UO_0000187					False	CHEMBL886300	Inhibition of SRC at 10 uM	B	BAO_0000357	single protein format	None	None	None	None	None	CHEMBL267	Tyrosine-protein kinase SRC	Homo sapiens	SINGLE PROTEIN	CHEMBL1139946	1	Scientific Literature	Eur. J. Med. Chem.	2007	None
CHEMBL246356		0	528.47	2	5.57	5	CNc1ncnc(-c2cccnc2Oc2cc(NC(=O)c3cccc(OC(F)(F)C(F)F)c3)ccc2C)n1	IC50	'='	2195.0	nM	5.66			UO_0000065	10.71	0.20	0.09	5.09	False	CHEMBL887086	Inhibition of Src by radioactive filtration assay	B	BAO_0000357	single protein format	None	None	None	None	None	CHEMBL267	Tyrosine-protein kinase SRC	Homo sapiens	SINGLE PROTEIN	CHEMBL1139197	1	Scientific Literature	Bioorg. Med. Chem. Lett.	2007	None
CHEMBL261188		0	503.56	1	2.88	6o	COc1cc(Nc2nn3c(N[C@H](CO)Cc4cccnc4)cc(C4CC4)nc3c2C(N)=O)cc(OC)c1	IC50	'='	5.0	nM	8.30			UO_0000065	16.48	0.31	5.42	5.57	False	CHEMBL938461	Inhibition of human cSrc	B	BAO_0000357	single protein format	Homo sapiens	None	None	None	None	CHEMBL267	Tyrosine-protein kinase SRC	Homo sapiens	SINGLE PROTEIN	CHEMBL1143964	1	Scientific Literature	Bioorg. Med. Chem.	2008	None
CHEMBL260024		0	428.49	0	2.33	6e	COc1cc(Nc2nn3c(N[C@@H](CO)C(C)C)cc(C)nc3c2C(N)=O)cc(OC)c1	IC50	'='	432.0	nM	6.37			UO_0000065	14.85	0.28	4.03	4.68	False	CHEMBL938461	Inhibition of human cSrc	B	BAO_0000357	single protein format	Homo sapiens	None	None	None	None	CHEMBL267	Tyrosine-protein kinase SRC	Homo sapiens	SINGLE PROTEIN	CHEMBL1143964	1	Scientific Literature	Bioorg. Med. Chem.	2008	None
CHEMBL259200		0	490.56	0	3.68	6f	COc1cc(Nc2nn3c(N[C@@H](CO)C(C)C)cc(-c4ccccc4)nc3c2C(N)=O)cc(OC)c1	IC50						Not Determined						False	CHEMBL938462	Inhibition of human cSrc in COS7 cells by ELISA	B	BAO_0000219	cell-based format	Homo sapiens	None	None	COS-7	None	CHEMBL267	Tyrosine-protein kinase SRC	Homo sapiens	SINGLE PROTEIN	CHEMBL1143964	1	Scientific Literature	Bioorg. Med. Chem.	2008	CHEMBL3307648
CHEMBL410296		0	428.49	0	2.33	6d	COc1cc(Nc2nn3c(N[C@H](CO)C(C)C)cc(C)nc3c2C(N)=O)cc(OC)c1	IC50						Not Determined						False	CHEMBL938462	Inhibition of human cSrc in COS7 cells by ELISA	B	BAO_0000219	cell-based format	Homo sapiens	None	None	COS-7	None	CHEMBL267	Tyrosine-protein kinase SRC	Homo sapiens	SINGLE PROTEIN	CHEMBL1143964	1	Scientific Literature	Bioorg. Med. Chem.	2008	CHEMBL3307648
CHEMBL412273		0	400.44	0	1.69	6c	COc1cc(Nc2nn3c(N[C@@H](C)CO)cc(C)nc3c2C(N)=O)cc(OC)c1	IC50						Not Determined						False	CHEMBL938462	Inhibition of human cSrc in COS7 cells by ELISA	B	BAO_0000219	cell-based format	Homo sapiens	None	None	COS-7	None	CHEMBL267	Tyrosine-protein kinase SRC	Homo sapiens	SINGLE PROTEIN	CHEMBL1143964	1	Scientific Literature	Bioorg. Med. Chem.	2008	CHEMBL3307648
CHEMBL260114		0	413.48	0	2.05	1a	COc1cc(Nc2nn3c(NCC(C)(C)N)cc(C)nc3c2C(N)=O)cc(OC)c1	IC50	'='	900.0	nM	6.05			UO_0000065	14.62	0.28	4.00	4.26	False	CHEMBL938462	Inhibition of human cSrc in COS7 cells by ELISA	B	BAO_0000219	cell-based format	Homo sapiens	None	None	COS-7	None	CHEMBL267	Tyrosine-protein kinase SRC	Homo sapiens	SINGLE PROTEIN	CHEMBL1143964	1	Scientific Literature	Bioorg. Med. Chem.	2008	CHEMBL3307648
CHEMBL412139		0	399.46	0	1.66	1c	COc1cc(Nc2nn3c(NC[C@H](C)N)cc(C)nc3c2C(N)=O)cc(OC)c1	IC50						Not Determined						False	CHEMBL938462	Inhibition of human cSrc in COS7 cells by ELISA	B	BAO_0000219	cell-based format	Homo sapiens	None	None	COS-7	None	CHEMBL267	Tyrosine-protein kinase SRC	Homo sapiens	SINGLE PROTEIN	CHEMBL1143964	1	Scientific Literature	Bioorg. Med. Chem.	2008	CHEMBL3307648
CHEMBL190546		0	327.34	0	3.90	1	O=C1NCc2c1c1c3ccc(O)cc3[nH]c1c1[nH]c3ccccc3c21	Inhibition	'<'	50.0	%				UO_0000187					False	CHEMBL834027	Inhibition of protein tyrosine kinase mediated [gamma-32P]-ATP incorporation at 0.1 ug/mL in src-transformed NIH3T3	B	BAO_0000357	single protein format	None	None	None	None	None	CHEMBL267	Tyrosine-protein kinase SRC	Homo sapiens	SINGLE PROTEIN	CHEMBL1145273	1	Scientific Literature	Bioorg. Med. Chem. Lett.	2005	None
CHEMBL56669		0	361.45	0	4.80	5	CCCCCC(=O)Nc1cccc(Nc2nccc(-c3cccnc3)n2)c1	IC50	'='	3700.0	nM	5.43			UO_0000065	15.03	0.27	0.63	6.81	False	CHEMBL822803	Inhibition of c-Src-tyrosine kinase.	B	BAO_0000357	single protein format	None	None	None	None	None	CHEMBL267	Tyrosine-protein kinase SRC	Homo sapiens	SINGLE PROTEIN	CHEMBL1130562	1	Scientific Literature	Bioorg. Med. Chem. Lett.	1997	None
CHEMBL1160323		0	419.41	0	4.05	7	O=C(NCc1ccc(OCC2CCCCC2)cc1)c1ccc(OP(=O)(O)O)cc1	IC50	'>'	100000.0	nM				UO_0000065					False	CHEMBL812675	Binding affinity for Human pp60c-src SH2 domain	B	BAO_0000357	single protein format	Homo sapiens	None	None	None	None	CHEMBL267	Tyrosine-protein kinase SRC	Homo sapiens	SINGLE PROTEIN	CHEMBL1133309	1	Scientific Literature	Bioorg. Med. Chem. Lett.	2000	None
CHEMBL319516		0	643.57	2	1.70	9	CC(=O)N[C@@H](Cc1ccc(P(=O)(O)O)c(P(=O)(O)O)c1)C(=O)N[C@H]1CCCCN(Cc2ccc(-c3ccccc3)cc2)C1=O	IC50	'='	2000.0	nM	5.70			UO_0000065	8.86	0.18	4.00	2.94	False	CHEMBL823240	Inhibitory activity against SH2 domain of human p60 c-Src tyrosine kinase using surface plasmon resonance (SPR) assay.	B	BAO_0000357	single protein format	None	None	None	None	None	CHEMBL267	Tyrosine-protein kinase SRC	Homo sapiens	SINGLE PROTEIN	CHEMBL1145907	1	Scientific Literature	J. Med. Chem.	2003	None
CHEMBL474293		0	378.38	0	4.42	7	O=C(Nc1ccc(C(F)(F)F)cc1)c1nscc1NCc1cccnc1	Inhibition	'<'	30.0	%				UO_0000187					False	CHEMBL1034907	Inhibition of Src at 10 uM by HTRF assay	B	BAO_0000357	single protein format	None	None	None	None	None	CHEMBL267	Tyrosine-protein kinase SRC	Homo sapiens	SINGLE PROTEIN	CHEMBL1136839	1	Scientific Literature	Bioorg. Med. Chem. Lett.	2009	None
CHEMBL263528		0	366.43	0	1.51	5b	NC(=O)CN1CCC(n2cc(-c3cccc(O)c3)c3c(N)ncnc32)CC1	IC50	'='	1.0	nM	9.00			UO_0000065	24.56	0.46	7.49	7.30	True	CHEMBL822437	Inhibition of p60 c-Src tyrosine kinase enzyme activity in liquid-phase tyrosine phosphorylation assay at 830 ng/mL	B	BAO_0000357	single protein format	None	None	None	None	None	CHEMBL267	Tyrosine-protein kinase SRC	Homo sapiens	SINGLE PROTEIN	CHEMBL1134003	1	Scientific Literature	Bioorg. Med. Chem. Lett.	2001	None
CHEMBL190546		0	327.34	0	3.90	1	O=C1NCc2c1c1c3ccc(O)cc3[nH]c1c1[nH]c3ccccc3c21	Inhibition	'>'	80.0	%				UO_0000187					False	CHEMBL835481	Inhibition of protein tyrosine kinase mediated [gamma-32P]-ATP incorporation at 10 ug/mL in src-transformed NIH3T3	B	BAO_0000357	single protein format	None	None	None	None	None	CHEMBL267	Tyrosine-protein kinase SRC	Homo sapiens	SINGLE PROTEIN	CHEMBL1145273	1	Scientific Literature	Bioorg. Med. Chem. Lett.	2005	None
CHEMBL432359		0	585.66	1	3.42	9	CC(=O)N[C@@H](Cc1ccc(CC(=O)O)c(C(=O)O)c1)C(=O)N[C@H]1CCCCN(Cc2ccc(-c3ccccc3)cc2)C1=O	IC50	'='	450.0	nM	6.35			UO_0000065	10.84	0.20	2.93	4.15	True	CHEMBL823231	Inhibitory concentration against SH2 domain of human p60 Src tyrosine kinase	B	BAO_0000357	single protein format	Homo sapiens	None	None	None	None	CHEMBL267	Tyrosine-protein kinase SRC	Homo sapiens	SINGLE PROTEIN	CHEMBL1135493	1	Scientific Literature	J. Med. Chem.	2002	None
CHEMBL56645		0	416.55	0	2.53	2b	CNS(=O)(=O)c1ccc2c(c1)/C(=C/c1[nH]c(C)c(C)c1CCCN(C)C)C(=O)N2	IC50	'='	1000.0	nM	6.00			UO_0000065	14.40	0.28	3.47	6.36	False	CHEMBL805371	Inhibitory activity against Src protein tyrosine kinase	B	BAO_0000357	single protein format	None	None	None	None	None	CHEMBL267	Tyrosine-protein kinase SRC	Homo sapiens	SINGLE PROTEIN	CHEMBL1146690	1	Scientific Literature	Bioorg. Med. Chem. Lett.	2004	None
CHEMBL20867		0	395.47	1	5.15	4	Cc1ccc(C(=O)Nc2ccc(C)c(Nc3nccc(-c4cccnc4)n3)c2)cc1	IC50	'>'	100000.0	nM				UO_0000065					True	CHEMBL822803	Inhibition of c-Src-tyrosine kinase.	B	BAO_0000357	single protein format	None	None	None	None	None	CHEMBL267	Tyrosine-protein kinase SRC	Homo sapiens	SINGLE PROTEIN	CHEMBL1130562	1	Scientific Literature	Bioorg. Med. Chem. Lett.	1997	None
CHEMBL144535		0	282.30	0	2.51	2u	O=C(NCc1cccc(O)c1)c1cc2ccc(O)cc2[nH]1	Inhibition	'='	56.0	%				UO_0000187					False	CHEMBL823859	Percent inhibition determined against human recombinant p60 c-Src tyrosine kinase at 100 uM	B	BAO_0000357	single protein format	None	None	None	None	None	CHEMBL267	Tyrosine-protein kinase SRC	Homo sapiens	SINGLE PROTEIN	CHEMBL1133411	1	Scientific Literature	Bioorg. Med. Chem. Lett.	2000	None
CHEMBL389422		0	441.58	1	5.48	14d	Cc1cccc(C)c1Nc1ncc(-c2cccc(OCC3CCCN(C)C3)c2)n2cncc12	IC50	'='	19.0	nM	7.72			UO_0000065	17.49	0.32	2.24	14.12	False	CHEMBL918284	Inhibition of cSrc by coupled spectrophotometric enzyme assay	B	BAO_0000357	single protein format	Homo sapiens	None	None	None	None	CHEMBL267	Tyrosine-protein kinase SRC	Homo sapiens	SINGLE PROTEIN	CHEMBL1144561	1	Scientific Literature	Bioorg. Med. Chem.	2007	None
CHEMBL64814		0	296.39	0	4.15	12	CSc1c(C(=O)Nc2ccccc2)c2ccccc2n1C	IC50	'>'	50000.0	nM				UO_0000065					False	CHEMBL843949	Inhibition of tyrosine phosphorylation activity of the pp60v-src tyrosine kinase, protein from v-src baculovirus-infected insect cells	B	BAO_0000019	assay format	None	None	None	None	None	CHEMBL267	Tyrosine-protein kinase SRC	Homo sapiens	SINGLE PROTEIN	CHEMBL1127560	1	Scientific Literature	J. Med. Chem.	1994	None
CHEMBL315753		0	336.39	0	3.40	9a	O=C(O)CCc1c(/C=C2\C(=O)Nc3ccccc32)[nH]c2c1CCCC2	IC50	'='	1890.0	nM	5.72			UO_0000065	17.01	0.31	2.32	6.96	False	CHEMBL843061	Evaluated for inhibitory activity towards p60 c-Src tyrosine kinase	B	BAO_0000357	single protein format	None	None	None	None	None	CHEMBL267	Tyrosine-protein kinase SRC	Homo sapiens	SINGLE PROTEIN	CHEMBL1133768	1	Scientific Literature	J. Med. Chem.	2000	None
CHEMBL146113		0	296.33	0	3.07	2z (S)	C[C@H](NC(=O)c1cc2cc(O)ccc2[nH]1)c1cccc(O)c1	Inhibition	'='	13.0	%				UO_0000187					False	CHEMBL823859	Percent inhibition determined against human recombinant p60 c-Src tyrosine kinase at 100 uM	B	BAO_0000357	single protein format	None	None	None	None	None	CHEMBL267	Tyrosine-protein kinase SRC	Homo sapiens	SINGLE PROTEIN	CHEMBL1133411	1	Scientific Literature	Bioorg. Med. Chem. Lett.	2000	None
CHEMBL102727		0	562.50	2	5.94	15n	COc1cc(Nc2c(C#N)cnc3cc(-c4ccc(CN5CCN(CCO)CC5)cc4)ccc23)c(Cl)cc1Cl	IC50	'='	4.7	nM	8.33			UO_0000065	14.81	0.29	2.39	9.84	False	CHEMBL882727	Inhibitory concentration against Src protein tyrosine kinase	B	BAO_0000357	single protein format	None	None	None	None	None	CHEMBL267	Tyrosine-protein kinase SRC	Homo sapiens	SINGLE PROTEIN	CHEMBL1134917	1	Scientific Literature	Bioorg. Med. Chem. Lett.	2002	None
CHEMBL436968		0	486.96	0	4.25	31	CC(C)Oc1cc(OCCN2CCOCC2)cc2ncnc(Nc3c(Cl)ccc4c3OCO4)c12	IC50	'='	5.0	nM	8.30			UO_0000065	17.05	0.33	4.05	9.52	False	CHEMBL855513	Inhibition of human c-Src in NIH3T3 cells	B	BAO_0000219	cell-based format	Homo sapiens	None	None	NIH3T3	None	CHEMBL267	Tyrosine-protein kinase SRC	Homo sapiens	SINGLE PROTEIN	CHEMBL1137334	1	Scientific Literature	J. Med. Chem.	2006	CHEMBL3307716
CHEMBL217091		0	422.83	0	4.95	24	COc1cc(Oc2ccncc2)c2c(Nc3c(Cl)ccc4c3OCO4)ncnc2c1	IC50	'='	9.5	nM	8.02			UO_0000065	18.97	0.37	3.07	9.16	False	CHEMBL855513	Inhibition of human c-Src in NIH3T3 cells	B	BAO_0000219	cell-based format	Homo sapiens	None	None	NIH3T3	None	CHEMBL267	Tyrosine-protein kinase SRC	Homo sapiens	SINGLE PROTEIN	CHEMBL1137334	1	Scientific Literature	J. Med. Chem.	2006	CHEMBL3307716
CHEMBL200217		0	529.04	1	4.69	7	COc1ccc(Cl)c(Nc2ncnc3cc(OCCCN4CCOCC4)cc(OC4CCOCC4)c23)c1	IC50	'='	20.0	nM	7.70			UO_0000065	14.55	0.28	3.01	8.83	False	CHEMBL855513	Inhibition of human c-Src in NIH3T3 cells	B	BAO_0000219	cell-based format	Homo sapiens	None	None	NIH3T3	None	CHEMBL267	Tyrosine-protein kinase SRC	Homo sapiens	SINGLE PROTEIN	CHEMBL1137334	1	Scientific Literature	J. Med. Chem.	2006	CHEMBL3307716
CHEMBL385240		0	428.92	0	4.52	5	COc1ccc(Cl)c(Nc2ncnc3cc(OC)cc(OC4CCN(C)CC4)c23)c1	IC50	'='	30.0	nM	7.52			UO_0000065	17.54	0.34	3.00	10.94	False	CHEMBL855513	Inhibition of human c-Src in NIH3T3 cells	B	BAO_0000219	cell-based format	Homo sapiens	None	None	NIH3T3	None	CHEMBL267	Tyrosine-protein kinase SRC	Homo sapiens	SINGLE PROTEIN	CHEMBL1137334	1	Scientific Literature	J. Med. Chem.	2006	CHEMBL3307716
CHEMBL387093		0	497.98	0	4.07	20	Clc1ccc2c(c1Nc1ncnc3cc(OCCN4CCCC4)cc(N4CCOCC4)c13)OCO2	IC50	'='	630.0	nM	6.20			UO_0000065					False	CHEMBL855536	Antiproliferative activity against mouse NIH3T3 cell line transfected with c-SRC	F	BAO_0000219	cell-based format	Homo sapiens	None	None	NIH3T3	None	CHEMBL267	Tyrosine-protein kinase SRC	Homo sapiens	SINGLE PROTEIN	CHEMBL1137334	1	Scientific Literature	J. Med. Chem.	2006	CHEMBL3307716
CHEMBL216105		0	527.02	2	5.03	18	CN1CCC(COc2cc(OC3CCOCC3)c3c(Nc4c(Cl)ccc5c4OCO5)ncnc3c2)CC1	IC50	'='	80.0	nM	7.10			UO_0000065					False	CHEMBL855536	Antiproliferative activity against mouse NIH3T3 cell line transfected with c-SRC	F	BAO_0000219	cell-based format	Homo sapiens	None	None	NIH3T3	None	CHEMBL267	Tyrosine-protein kinase SRC	Homo sapiens	SINGLE PROTEIN	CHEMBL1137334	1	Scientific Literature	J. Med. Chem.	2006	CHEMBL3307716
CHEMBL385563		0	512.99	1	4.79	16	Clc1ccc2c(c1Nc1ncnc3cc(OCCN4CCCC4)cc(OC4CCOCC4)c13)OCO2	IC50	'='	150.0	nM	6.82			UO_0000065					False	CHEMBL855536	Antiproliferative activity against mouse NIH3T3 cell line transfected with c-SRC	F	BAO_0000219	cell-based format	Homo sapiens	None	None	NIH3T3	None	CHEMBL267	Tyrosine-protein kinase SRC	Homo sapiens	SINGLE PROTEIN	CHEMBL1137334	1	Scientific Literature	J. Med. Chem.	2006	CHEMBL3307716
CHEMBL274732		0	438.58	0	2.90	5l	COCCN(C)CCN1CCC(n2cc(-c3cccc(OC)c3)c3c(N)ncnc32)CC1	IC50	'='	47.0	nM	7.33			UO_0000065	16.71	0.31	4.43	8.97	False	CHEMBL822437	Inhibition of p60 c-Src tyrosine kinase enzyme activity in liquid-phase tyrosine phosphorylation assay at 830 ng/mL	B	BAO_0000357	single protein format	None	None	None	None	None	CHEMBL267	Tyrosine-protein kinase SRC	Homo sapiens	SINGLE PROTEIN	CHEMBL1134003	1	Scientific Literature	Bioorg. Med. Chem. Lett.	2001	None
CHEMBL3392166		0	440.02	1	5.41	13b	Cc1cccc(C)c1Nc1ncc(-c2ccc(CN3CCCC3)s2)n2cncc12.Cl	IC50	'='	820.0	nM	6.09			UO_0000065	15.08	0.29	0.68	13.39	False	CHEMBL919725	Inhibition of cSrc in COS7 cells by ELISA	B	BAO_0000219	cell-based format	Homo sapiens	None	None	COS-7	None	CHEMBL267	Tyrosine-protein kinase SRC	Homo sapiens	SINGLE PROTEIN	CHEMBL1144561	1	Scientific Literature	Bioorg. Med. Chem.	2007	CHEMBL3307648
CHEMBL3392187		0	469.06	0	4.57	13a	Cc1cccc(C)c1Nc1ncc(-c2ccc(CN3CCN(C)CC3)s2)n2cncc12.Cl	IC50	'='	2300.0	nM	5.64			UO_0000065	13.03	0.25	1.07	11.58	False	CHEMBL919725	Inhibition of cSrc in COS7 cells by ELISA	B	BAO_0000219	cell-based format	Homo sapiens	None	None	COS-7	None	CHEMBL267	Tyrosine-protein kinase SRC	Homo sapiens	SINGLE PROTEIN	CHEMBL1144561	1	Scientific Literature	Bioorg. Med. Chem.	2007	CHEMBL3307648
CHEMBL389422		0	441.58	1	5.48	14d	Cc1cccc(C)c1Nc1ncc(-c2cccc(OCC3CCCN(C)C3)c2)n2cncc12	IC50	'='	740.0	nM	6.13			UO_0000065	13.88	0.25	0.65	11.21	False	CHEMBL919725	Inhibition of cSrc in COS7 cells by ELISA	B	BAO_0000219	cell-based format	Homo sapiens	None	None	COS-7	None	CHEMBL267	Tyrosine-protein kinase SRC	Homo sapiens	SINGLE PROTEIN	CHEMBL1144561	1	Scientific Literature	Bioorg. Med. Chem.	2007	CHEMBL3307648
CHEMBL172514		0	424.55	0	2.56	5k	COCCNCCN1CCC(n2cc(-c3cccc(OC)c3)c3c(N)ncnc32)CC1	IC50	'='	15.0	nM	7.82			UO_0000065	18.43	0.34	5.26	8.65	False	CHEMBL822437	Inhibition of p60 c-Src tyrosine kinase enzyme activity in liquid-phase tyrosine phosphorylation assay at 830 ng/mL	B	BAO_0000357	single protein format	None	None	None	None	None	CHEMBL267	Tyrosine-protein kinase SRC	Homo sapiens	SINGLE PROTEIN	CHEMBL1134003	1	Scientific Literature	Bioorg. Med. Chem. Lett.	2001	None
CHEMBL227906		0	344.42	0	4.77	12a	COc1cccc(-c2cnc(Nc3c(C)cccc3C)c3cncn23)c1	Inhibition	'='	18.9	%				UO_0000187					False	CHEMBL919724	Inhibition of cSrc in COS7 cells at 1 uM by ELISA	B	BAO_0000219	cell-based format	Homo sapiens	None	None	COS-7	None	CHEMBL267	Tyrosine-protein kinase SRC	Homo sapiens	SINGLE PROTEIN	CHEMBL1144561	1	Scientific Literature	Bioorg. Med. Chem.	2007	CHEMBL3307648
CHEMBL388820		0	382.39	1	5.78	12e	Cc1cccc(C)c1Nc1ncc(-c2ccc(C(F)(F)F)cc2)n2cncc12	Inhibition	'='	7.0	%				UO_0000187					False	CHEMBL919724	Inhibition of cSrc in COS7 cells at 1 uM by ELISA	B	BAO_0000219	cell-based format	Homo sapiens	None	None	COS-7	None	CHEMBL267	Tyrosine-protein kinase SRC	Homo sapiens	SINGLE PROTEIN	CHEMBL1144561	1	Scientific Literature	Bioorg. Med. Chem.	2007	CHEMBL3307648
CHEMBL224691		0	352.80	1	5.24	18b	Cc1cccc(Cl)c1Nc1ncc(-c2ccc(F)cc2)n2cncc12	Inhibition	'='	5.8	%				UO_0000187					False	CHEMBL919724	Inhibition of cSrc in COS7 cells at 1 uM by ELISA	B	BAO_0000219	cell-based format	Homo sapiens	None	None	COS-7	None	CHEMBL267	Tyrosine-protein kinase SRC	Homo sapiens	SINGLE PROTEIN	CHEMBL1144561	1	Scientific Literature	Bioorg. Med. Chem.	2007	CHEMBL3307648
CHEMBL1684662		0	352.40	0	4.53	4g	O=C(Cc1ccc2cc(-c3n[nH]c4cccnc34)[nH]c2c1)c1ccccc1	Inhibition	'='	10.0	%				UO_0000187					False	CHEMBL1685900	Inhibition of c-SRC at 1 uM	B	BAO_0000357	single protein format	None	None	None	None	None	CHEMBL267	Tyrosine-protein kinase SRC	Homo sapiens	SINGLE PROTEIN	CHEMBL1681705	1	Scientific Literature	Bioorg. Med. Chem. Lett.	2011	None
CHEMBL2370829		0	683.74	2	1.45	9	CCCC[C@H](NC(=O)[C@@H]1CCCN1C(=O)[C@@H](NC(=O)[C@@H](N)Cc1ccc(OP(=O)(O)O)cc1)C(C)C)C(=O)N[C@@H](CC(C)C)C(=O)O	IC50	'>'	10000.0	nM				UO_0000065					False	CHEMBL768942	Affinity for SH2 domain of src in Sf9 insect cells	B	BAO_0000219	cell-based format	None	None	None	Sf9	None	CHEMBL267	Tyrosine-protein kinase SRC	Homo sapiens	SINGLE PROTEIN	CHEMBL1131295	1	Scientific Literature	J. Med. Chem.	1998	CHEMBL3308860
CHEMBL539942		0	576.59	2	1.21	20	CC(=O)N[C@@H](Cc1ccc(OP(=O)(O)O)cc1)C(=O)N[C@H](C(=O)N[C@H](C)C(=O)NCCc1ccccc1)C(C)C	IC50	'='	8600.0	nM	5.07			UO_0000065	8.79	0.17	3.86	2.77	False	CHEMBL768942	Affinity for SH2 domain of src in Sf9 insect cells	B	BAO_0000219	cell-based format	None	None	None	Sf9	None	CHEMBL267	Tyrosine-protein kinase SRC	Homo sapiens	SINGLE PROTEIN	CHEMBL1131295	1	Scientific Literature	J. Med. Chem.	1998	CHEMBL3308860
CHEMBL374376		0	385.47	0	4.46	12i	Cc1cccc(C)c1Nc1ncc(-c2ccc(C(=O)N(C)C)cc2)n2cncc12	IC50	'='	52.0	nM	7.28			UO_0000065	18.90	0.34	2.82	11.65	False	CHEMBL918284	Inhibition of cSrc by coupled spectrophotometric enzyme assay	B	BAO_0000357	single protein format	Homo sapiens	None	None	None	None	CHEMBL267	Tyrosine-protein kinase SRC	Homo sapiens	SINGLE PROTEIN	CHEMBL1144561	1	Scientific Literature	Bioorg. Med. Chem.	2007	None
CHEMBL389451		0	374.44	0	4.77	12c	COc1ccc(-c2cnc(Nc3c(C)cccc3C)c3cncn23)cc1OC	Inhibition	'='	16.4	%				UO_0000187					False	CHEMBL919724	Inhibition of cSrc in COS7 cells at 1 uM by ELISA	B	BAO_0000219	cell-based format	Homo sapiens	None	None	COS-7	None	CHEMBL267	Tyrosine-protein kinase SRC	Homo sapiens	SINGLE PROTEIN	CHEMBL1144561	1	Scientific Literature	Bioorg. Med. Chem.	2007	CHEMBL3307648
CHEMBL3392166		0	440.02	1	5.41	13b	Cc1cccc(C)c1Nc1ncc(-c2ccc(CN3CCCC3)s2)n2cncc12.Cl	Inhibition	'='	57.6	%				UO_0000187					False	CHEMBL919724	Inhibition of cSrc in COS7 cells at 1 uM by ELISA	B	BAO_0000219	cell-based format	Homo sapiens	None	None	COS-7	None	CHEMBL267	Tyrosine-protein kinase SRC	Homo sapiens	SINGLE PROTEIN	CHEMBL1144561	1	Scientific Literature	Bioorg. Med. Chem.	2007	CHEMBL3307648
CHEMBL519395	ALTERNARIENONIC ACID	0	278.26	0	1.21	10	COc1cc(O)c(C(=O)O)c(C2=C(C)C[C@@H](O)C2=O)c1	IC50	'='	4.6	ug.mL-1				UO_0000274					False	CHEMBL962871	Inhibition of recombinant SRC	B	BAO_0000357	single protein format	None	None	None	None	None	CHEMBL267	Tyrosine-protein kinase SRC	Homo sapiens	SINGLE PROTEIN	CHEMBL1157406	1	Scientific Literature	J. Nat. Prod.	2008	None
CHEMBL296185		0	484.62	0	2.56	3f	CNS(=O)(=O)c1ccc2c(c1)/C(=C/c1[nH]c3c(c1CCCN1CCOCC1)CCCC3)C(=O)N2	IC50	'='	100.0	nM	7.00			UO_0000065	14.44	0.28	4.44	6.76	False	CHEMBL805372	Inhibitory activity against cellular Src protein tyrosine kinase using the actin ring assay	B	BAO_0000357	single protein format	None	None	None	None	None	CHEMBL267	Tyrosine-protein kinase SRC	Homo sapiens	SINGLE PROTEIN	CHEMBL1146690	1	Scientific Literature	Bioorg. Med. Chem. Lett.	2004	None
CHEMBL105436		0	417.51	0	3.14	1t	COc1cccc(-c2cn(-c3ccc(CCN(C)CCO)cc3)c3ncnc(N)c23)c1	IC50	'='	200.0	nM	6.70			UO_0000065	16.05	0.30	3.56	7.49	False	CHEMBL821536	Tested for inhibition of protein tyrosine kinase c-Src phosphorylation in intact cells	B	BAO_0000219	cell-based format	None	None	None	None	None	CHEMBL267	Tyrosine-protein kinase SRC	Homo sapiens	SINGLE PROTEIN	CHEMBL1133080	1	Scientific Literature	Bioorg. Med. Chem. Lett.	2000	None
CHEMBL66442		0	661.76	2	5.58	10	CC(C)(C)OC(=O)N[C@H](Cc1ccc(OP(=O)(O)O)cc1)C(=O)NC1CSc2ccccc2N(CCCC2CCCCC2)C1=O	IC50	'='	18000.0	nM	4.75			UO_0000065	7.17	0.14	-0.84	3.07	False	CHEMBL808039	Binding affinity for Src protein tyrosine kinase SH2 domain	B	BAO_0000357	single protein format	None	None	None	None	None	CHEMBL267	Tyrosine-protein kinase SRC	Homo sapiens	SINGLE PROTEIN	CHEMBL1133907	1	Scientific Literature	Bioorg. Med. Chem. Lett.	2001	None
CHEMBL103838		0	556.43	1	3.08	5f	CC(=O)N[C@@H](Cc1ccc(OP(=O)(O)O)cc1)C(=O)N[C@@H](C)c1nc(Cc2ccc(C(F)(F)F)cc2)no1	IC50	'='	210000.0	nM		Outside typical range		UO_0000065					False	CHEMBL806414	Binding affinity against Src SH2 domain	B	BAO_0000357	single protein format	Escherichia coli	None	None	None	None	CHEMBL267	Tyrosine-protein kinase SRC	Homo sapiens	SINGLE PROTEIN	CHEMBL1132280	1	Scientific Literature	J. Med. Chem.	1999	None
CHEMBL145607		0	323.35	0	3.19	2n	COc1ccc(CNC(=O)c2cc3ccc(O)cc3cc2O)cc1	IC50						Not Determined						False	CHEMBL823239	Inhibition of human purified recombinant pp60c-src tyrosine kinase	B	BAO_0000357	single protein format	None	None	None	None	None	CHEMBL267	Tyrosine-protein kinase SRC	Homo sapiens	SINGLE PROTEIN	CHEMBL1133076	1	Scientific Literature	Bioorg. Med. Chem. Lett.	2000	None
CHEMBL107247		0	433.38	1	5.05	9e	CCN(CC)CCCNc1ccc2cc(-c3c(Cl)cccc3Cl)c(=O)n(C)c2n1	IC50	'>'	50000.0	nM				UO_0000065					False	CHEMBL818902	Inhibitory activity against avian c-Src tyrosine kinase was determined.	B	BAO_0000357	single protein format	Aves	None	None	None	None	CHEMBL267	Tyrosine-protein kinase SRC	Homo sapiens	SINGLE PROTEIN	CHEMBL1133618	1	Scientific Literature	J. Med. Chem.	2000	None
CHEMBL336864		0	682.59	2	5.45	14e	C[C@H](NC(=O)[C@H](Cc1ccc(OP(=O)(O)O)cc1)NC(=O)Cc1ccc2ccccc2c1)c1nc(Cc2ccc(C(F)(F)F)cc2)no1	IC50	'='	49000.0	nM	4.31			UO_0000065	6.31	0.12	-1.14	2.63	False	CHEMBL806414	Binding affinity against Src SH2 domain	B	BAO_0000357	single protein format	Escherichia coli	None	None	None	None	CHEMBL267	Tyrosine-protein kinase SRC	Homo sapiens	SINGLE PROTEIN	CHEMBL1132280	1	Scientific Literature	J. Med. Chem.	1999	None
CHEMBL407279		0	604.72	2	4.58	29	COc1cc(Nc2ncc3c(=O)n(-c4c(C)cccc4C)c4nc5ccccc5n4c3n2)ccc1OCCN1CCN(C)CC1	IC50	'='	240.0	nM	6.62			UO_0000065	10.95	0.20	2.04	6.49	False	CHEMBL934188	Inhibition of Src by HTRF assay	B	BAO_0000357	single protein format	None	None	None	None	None	CHEMBL267	Tyrosine-protein kinase SRC	Homo sapiens	SINGLE PROTEIN	CHEMBL1143254	1	Scientific Literature	J. Med. Chem.	2008	None
CHEMBL410295		0	530.64	1	4.69	25	Cc1cccc(C)c1-n1c(=O)c2cnc(Nc3ccc(N4CCN(C)CC4)cc3)nc2n2c3ccccc3nc12	IC50	'='	120.0	nM	6.92			UO_0000065	13.04	0.24	2.23	8.28	False	CHEMBL934188	Inhibition of Src by HTRF assay	B	BAO_0000357	single protein format	None	None	None	None	None	CHEMBL267	Tyrosine-protein kinase SRC	Homo sapiens	SINGLE PROTEIN	CHEMBL1143254	1	Scientific Literature	J. Med. Chem.	2008	None
CHEMBL204343		0	374.29	0	4.17	7d	CCCCNc1ncnc2c1cnn2CC(Br)c1ccccc1	Ki	'='	2900.0	nM	5.54			UO_0000065	14.79	0.33	1.37	9.95	False	CHEMBL864338	Inhibitory activity against Src in cell free assay	B	BAO_0000357	single protein format	Homo sapiens	None	None	None	None	CHEMBL267	Tyrosine-protein kinase SRC	Homo sapiens	SINGLE PROTEIN	CHEMBL1138181	1	Scientific Literature	J. Med. Chem.	2006	None
CHEMBL380459		0	381.51	0	3.79	3e	CSc1nc(N2CC(C)OC(C)C2)c2cnn(/C=C\c3ccccc3)c2n1	Ki						Not Active						False	CHEMBL864338	Inhibitory activity against Src in cell free assay	B	BAO_0000357	single protein format	Homo sapiens	None	None	None	None	CHEMBL267	Tyrosine-protein kinase SRC	Homo sapiens	SINGLE PROTEIN	CHEMBL1138181	1	Scientific Literature	J. Med. Chem.	2006	None
CHEMBL13462		0	569.59	1	2.37	21	CC(=O)N[C@@H](Cc1ccc(OP(=O)(O)O)cc1)C(=O)N[C@@H](CCC(=O)O)C(=O)N(C)CCCC1CCCCC1	IC50	'='	1700.0	nM	5.77			UO_0000065	10.13	0.20	3.40	3.16	False	CHEMBL808037	Inhibition of [125I]-labeled phosphopeptide binding to a Src protein tyrosine kinase SH2 domain.	B	BAO_0000357	single protein format	None	None	None	None	None	CHEMBL267	Tyrosine-protein kinase SRC	Homo sapiens	SINGLE PROTEIN	CHEMBL1129917	1	Scientific Literature	Bioorg. Med. Chem. Lett.	1997	None
CHEMBL305639		0	643.69	1	3.14	29	COC(=O)c1cc(C[C@H](NC(C)=O)C(=O)N[C@H]2CCCCN(Cc3ccc(-c4ccccc4)cc3)C2=O)ccc1C(C(=O)O)C(=O)O	IC50	'='	556.0	nM	6.25			UO_0000065	9.72	0.18	3.11	3.49	False	CHEMBL873263	Binding affinity towards Src protein tyrosine kinase SH2 domain using surface plasmon resonance (SPR) assay	B	BAO_0000357	single protein format	None	None	None	None	None	CHEMBL267	Tyrosine-protein kinase SRC	Homo sapiens	SINGLE PROTEIN	CHEMBL1135454	1	Scientific Literature	J. Med. Chem.	2002	None
CHEMBL496862		0	494.64	1	5.70	5	CCN(C)C(=O)c1ccc2c(c1)NC(=O)/C2=C(\Nc1ccc(CN2CCCCC2)cc1)c1ccccc1	Inhibition	'='	86.0	%				UO_0000187					False	CHEMBL1274095	Inhibition of Src at 1 uM	B	BAO_0000357	single protein format	None	None	None	None	None	CHEMBL267	Tyrosine-protein kinase SRC	Homo sapiens	SINGLE PROTEIN	CHEMBL1268952	1	Scientific Literature	J. Med. Chem.	2010	None
CHEMBL58436		0	358.41	0	3.56	20	c1cc(Nc2nccc(-c3cccnc3)n2)cc(OCCn2ccnc2)c1	IC50	'='	4900.0	nM	5.31			UO_0000065	14.81	0.27	1.75	6.83	False	CHEMBL822803	Inhibition of c-Src-tyrosine kinase.	B	BAO_0000357	single protein format	None	None	None	None	None	CHEMBL267	Tyrosine-protein kinase SRC	Homo sapiens	SINGLE PROTEIN	CHEMBL1130562	1	Scientific Literature	Bioorg. Med. Chem. Lett.	1997	None
CHEMBL336957		0	629.60	2	-0.68	Ac-pYDVL-NH2	CC(=O)N[C@@H](Cc1ccc(OP(=O)(O)O)cc1)C(=O)N[C@@H](CC(=O)O)C(=O)N[C@H](C(=O)N[C@@H](CC(C)C)C(N)=O)C(C)C	IC50	'='	261000.0	nM		Outside typical range		UO_0000065					False	CHEMBL806414	Binding affinity against Src SH2 domain	B	BAO_0000357	single protein format	Escherichia coli	None	None	None	None	CHEMBL267	Tyrosine-protein kinase SRC	Homo sapiens	SINGLE PROTEIN	CHEMBL1132280	1	Scientific Literature	J. Med. Chem.	1999	None
CHEMBL286678		0	202.10	0	0.97	3	O=Cc1ccccc1OP(=O)(O)O	IC50	'='	80000.0	nM	4.10			UO_0000065	20.27	0.43	3.13	4.89	False	CHEMBL808768	Binding affinity for Src SH2 domain in scintillation proximity binding assay (SPA)	B	BAO_0000357	single protein format	None	None	None	None	None	CHEMBL267	Tyrosine-protein kinase SRC	Homo sapiens	SINGLE PROTEIN	CHEMBL1135454	1	Scientific Literature	J. Med. Chem.	2002	None
CHEMBL388978	STAUROSPORINE	0	466.54	0	4.35	Staurosporine	CN[C@@H]1C[C@H]2O[C@@](C)([C@@H]1OC)n1c3ccccc3c3c4c(c5c6ccccc6n2c5c31)C(=O)NC4	IC50	'='	3000.0	nM	5.52			UO_0000065	11.84	0.22	1.17	7.95	False	CHEMBL843187	Inhibition of human p60 c-src	B	BAO_0000357	single protein format	Homo sapiens	None	None	None	None	CHEMBL267	Tyrosine-protein kinase SRC	Homo sapiens	SINGLE PROTEIN	CHEMBL1126671	1	Scientific Literature	J. Med. Chem.	1993	None
CHEMBL477769		0	334.32	0	1.56	3	CO[C@H]1c2ccc(O)c(O)c2OC[C@]1(O)Cc1ccc(O)c(O)c1	Inhibition	'='	25.7	%				UO_0000187					False	CHEMBL986511	Inhibition of c-Src at 10 uM by ELISA	B	BAO_0000357	single protein format	None	None	None	None	None	CHEMBL267	Tyrosine-protein kinase SRC	Homo sapiens	SINGLE PROTEIN	CHEMBL1155833	1	Scientific Literature	J. Med. Chem.	2008	None
CHEMBL311937		0	673.61	2	-1.08	pYEEINH2	CC[C@H](C)[C@H](NC(=O)[C@H](CCC(=O)O)NC(=O)[C@H](CCC(=O)O)NC(=O)[C@H](Cc1ccc(OP(=O)(O)O)cc1)NC(C)=O)C(N)=O	IC50	'='	1.0	nM	9.00			UO_0000065	13.36	0.27	10.08	2.99	False	CHEMBL809531	Binding affinity for Src protein tyrosine kinase SH2 domain using surface plasmon resonance (SPR) assay	B	BAO_0000357	single protein format	None	None	None	None	None	CHEMBL267	Tyrosine-protein kinase SRC	Homo sapiens	SINGLE PROTEIN	CHEMBL1135454	1	Scientific Literature	J. Med. Chem.	2002	None
CHEMBL274532		0	1123.37	None	None	19	CC1(C)SSC[C@H](C(=O)N[C@@H](CCCCN)C(=O)N[C@@H](CCCCN)C(N)=O)NC(=O)[C@@H](Cc2ccccc2)NC(=O)[C@H](CO)NC(=O)CNC(=O)[C@H](Cc2ccc(O)cc2)NC(=O)[C@@H]1NC(=O)[C@@H](N)Cc1ccc(O)cc1	IC50	'='	2800.0	nM	5.55			UO_0000065	4.94	None	None	None	False	CHEMBL816863	Inhibition of c-Src tyrosine kinase.	B	BAO_0000357	single protein format	None	None	None	None	None	CHEMBL267	Tyrosine-protein kinase SRC	Homo sapiens	SINGLE PROTEIN	CHEMBL1131256	1	Scientific Literature	J. Med. Chem.	1998	None
CHEMBL529663		0	364.40	0	3.23	2	COc1cc(C2=C(c3c[nH]c4ccccc34)CNC2=O)cc(OC)c1OC	IC50	'='	14000.0	nM	4.85			UO_0000065	13.32	0.25	1.62	6.69	False	CHEMBL957976	Inhibition of human recombinant SRC	B	BAO_0000357	single protein format	Homo sapiens	None	None	None	None	CHEMBL267	Tyrosine-protein kinase SRC	Homo sapiens	SINGLE PROTEIN	CHEMBL1157465	1	Scientific Literature	J. Med. Chem.	2008	None
CHEMBL497033		0	506.61	2	6.39	3b	Cc1cccc(-n2nc(C(C)(C)C)cc2NC(=O)Nc2ccc(Nc3ncnc4ccc(N)cc34)cc2)c1	T1/2	'='	0.01675	hr				UO_0000032					False	CHEMBL995338	Binding affinity to acrylodan-labeled cSrc assessed as dissociation half life at 100 nM	B	BAO_0000357	single protein format	None	None	None	None	None	CHEMBL267	Tyrosine-protein kinase SRC	Homo sapiens	SINGLE PROTEIN	CHEMBL1136966	1	Scientific Literature	J. Med. Chem.	2009	None
CHEMBL258805	SU-9516	1	241.25	0	1.91	1 SU-9516	COc1ccc2c(c1)/C(=C/c1cnc[nH]1)C(=O)N2	IC50	'='	11000.0	nM	4.96			UO_0000065	20.55	0.38	3.05	7.40	False	CHEMBL805373	Inhibitory activity was tested against Src protein tyrosine kinase	B	BAO_0000357	single protein format	None	None	None	None	None	CHEMBL267	Tyrosine-protein kinase SRC	Homo sapiens	SINGLE PROTEIN	CHEMBL1136528	1	Scientific Literature	Bioorg. Med. Chem. Lett.	2003	None
CHEMBL78555		0	406.53	0	4.74	20	Cc1c(C)c(C)c(-c2cc3cnc(N)nc3nc2NC(=O)NC(C)(C)C)c(C)c1C	IC50	'>'	50000.0	nM				UO_0000065					False	CHEMBL823440	Inhibitory activity against cytosolic c-Src	B	BAO_0000357	single protein format	None	None	None	None	None	CHEMBL267	Tyrosine-protein kinase SRC	Homo sapiens	SINGLE PROTEIN	CHEMBL1130533	1	Scientific Literature	Bioorg. Med. Chem. Lett.	1997	None
CHEMBL62701		0	564.70	2	6.76	10z	Cn1c(SSc2c(C(=O)Nc3ccccc3)c3cccnc3n2C)c(C(=O)Nc2ccccc2)c2cccnc21	IC50	'='	5200.0	nM	5.28			UO_0000065	9.36	0.18	-1.48	5.63	False	CHEMBL843949	Inhibition of tyrosine phosphorylation activity of the pp60v-src tyrosine kinase, protein from v-src baculovirus-infected insect cells	B	BAO_0000019	assay format	None	None	None	None	None	CHEMBL267	Tyrosine-protein kinase SRC	Homo sapiens	SINGLE PROTEIN	CHEMBL1127560	1	Scientific Literature	J. Med. Chem.	1994	None
CHEMBL359226		0	280.33	0	3.11	2v	COc1ccc(CNC(=O)c2cc3ccccc3[nH]2)cc1	Inhibition	'='	4.0	%				UO_0000187					False	CHEMBL823859	Percent inhibition determined against human recombinant p60 c-Src tyrosine kinase at 100 uM	B	BAO_0000357	single protein format	None	None	None	None	None	CHEMBL267	Tyrosine-protein kinase SRC	Homo sapiens	SINGLE PROTEIN	CHEMBL1133411	1	Scientific Literature	Bioorg. Med. Chem. Lett.	2000	None
CHEMBL42136		0	501.41	2	5.89	18	COc1cc(Nc2c(C#N)cnc3cc(OCC4CCN(C)CC4)c(OC)cc23)c(Cl)cc1Cl	IC50	'='	2.0	nM	8.70			UO_0000065	17.35	0.35	2.81	10.92	False	CHEMBL806435	Inhibition of Src protein tyrosine kinase	B	BAO_0000357	single protein format	None	None	None	None	None	CHEMBL267	Tyrosine-protein kinase SRC	Homo sapiens	SINGLE PROTEIN	CHEMBL1136330	1	Scientific Literature	Bioorg. Med. Chem. Lett.	2003	None
CHEMBL295902		0	663.68	3	-2.11	1	COC(=O)C(=O)C(=O)c1ccc(CC(NC(C)=O)C(=O)N[C@@H](CCC(=O)O)C(=O)N[C@H](C(=O)N[C@@H](CC(C)C)C(N)=O)[C@@H](C)O)cc1	Selectivity						Active						False	CHEMBL809576	Selectivity for Src SH2 domain compared to Cys188Ala Src SH2 domain mutants	B	BAO_0000357	single protein format	None	None	None	None	None	CHEMBL267	Tyrosine-protein kinase SRC	Homo sapiens	SINGLE PROTEIN	CHEMBL1134113	1	Scientific Literature	Bioorg. Med. Chem. Lett.	2001	None
CHEMBL1421	DASATINIB	4	488.02	0	3.31	BMS-354825	Cc1nc(Nc2ncc(C(=O)Nc3c(C)cccc3Cl)s2)cc(N2CCN(CCO)CC2)n1	IC50	'='	14.0	nM	7.85			UO_0000065	16.09	0.33	4.54	7.37	False	CHEMBL1022370	Inhibition of Src kinase	B	BAO_0000357	single protein format	None	None	None	None	None	CHEMBL267	Tyrosine-protein kinase SRC	Homo sapiens	SINGLE PROTEIN	CHEMBL1153429	1	Scientific Literature	Bioorg. Med. Chem.	2009	None
CHEMBL1421	DASATINIB	4	488.02	0	3.31	BMS-354825	Cc1nc(Nc2ncc(C(=O)Nc3c(C)cccc3Cl)s2)cc(N2CCN(CCO)CC2)n1	IC50	'='	0.6	nM	9.22			UO_0000065	18.90	0.38	5.91	8.66	True	CHEMBL1022370	Inhibition of Src kinase	B	BAO_0000357	single protein format	None	None	None	None	None	CHEMBL267	Tyrosine-protein kinase SRC	Homo sapiens	SINGLE PROTEIN	CHEMBL1153429	1	Scientific Literature	Bioorg. Med. Chem.	2009	None
CHEMBL2420922		0	345.47	0	2.39	25	O=S(=O)(c1cccc2cnccc12)N1CCCC2(CCCNC2)C1	Inhibition	'='	21.0	%				UO_0000187					False	CHEMBL2424134	Inhibition of SRC (unknown origin) at 30 uM by microfluidic mobility shift assay relative to control	B	BAO_0000357	single protein format	Homo sapiens	None	None	None	None	CHEMBL267	Tyrosine-protein kinase SRC	Homo sapiens	SINGLE PROTEIN	CHEMBL2417369	1	Scientific Literature	Bioorg. Med. Chem.	2013	None
CHEMBL2420917		0	345.47	0	2.53	20	O=S(=O)(c1cccc2cnccc12)N1CCC2(CCCCN2)CC1	Inhibition	'='	12.0	%				UO_0000187					False	CHEMBL2424134	Inhibition of SRC (unknown origin) at 30 uM by microfluidic mobility shift assay relative to control	B	BAO_0000357	single protein format	Homo sapiens	None	None	None	None	CHEMBL267	Tyrosine-protein kinase SRC	Homo sapiens	SINGLE PROTEIN	CHEMBL2417369	1	Scientific Literature	Bioorg. Med. Chem.	2013	None
CHEMBL516312		0	339.36	0	3.75	2	N#Cc1ccc(-c2cnc3[nH]cc(NC(=O)c4cccnc4)c3c2)cc1	Activity						Not Evaluated						False	CHEMBL1035875	Binding affinity to human SRC at 10 uM relative to control	B	BAO_0000357	single protein format	Homo sapiens	None	None	None	None	CHEMBL267	Tyrosine-protein kinase SRC	Homo sapiens	SINGLE PROTEIN	CHEMBL1151712	1	Scientific Literature	J. Med. Chem.	2008	None
CHEMBL577784	BX-795	0	591.48	1	4.75	BX-795	O=C(NCCCNc1nc(Nc2cccc(NC(=O)N3CCCC3)c2)ncc1I)c1cccs1	Inhibition	'='	30.0	%				UO_0000187					False	CHEMBL1251692	Inhibition of SRC N1 at 1 uM in presence of 10 uM ATP by Select Screen kinase assay relative to untreated control	B	BAO_0000357	single protein format	None	None	None	None	None	CHEMBL267	Tyrosine-protein kinase SRC	Homo sapiens	SINGLE PROTEIN	CHEMBL1250448	1	Scientific Literature	Nat. Chem. Biol.	2009	None
CHEMBL354289		0	501.41	2	5.39	27	COc1cc2c(Nc3ccc(Cl)cc3Cl)c(C#N)cnc2cc1OCCCN1CCC(O)CC1	IC50	'='	1400.0	nM	5.85			UO_0000065					False	CHEMBL783717	Inhibition of Src-transformed rat fibroblast proliferation in anchorage independent assay	F	BAO_0000019	assay format	Rattus norvegicus	None	None	None	None	CHEMBL267	Tyrosine-protein kinase SRC	Homo sapiens	SINGLE PROTEIN	CHEMBL1134365	1	Scientific Literature	J. Med. Chem.	2001	None
CHEMBL1171533		0	265.28	0	1.52	23	Cn1cc(-c2cnc3ncc(-c4cn[nH]c4)cn23)cn1	Inhibition	'='	46.0	%				UO_0000187					False	CHEMBL1174003	Inhibition of SRC at 10 uM by mobility shift assay	B	BAO_0000357	single protein format	None	None	None	None	None	CHEMBL267	Tyrosine-protein kinase SRC	Homo sapiens	SINGLE PROTEIN	CHEMBL1177828	1	Scientific Literature	Bioorg. Med. Chem. Lett.	2010	None
CHEMBL328229		0	530.63	1	4.74	5	O=C1NC(=O)C2=C1c1cn(c3ccccc13)CCO[C@H](CNCc1ccccc1)CCn1cc2c2ccccc21	IC50	'>'	100000.0	nM				UO_0000065					False	CHEMBL808764	Inhibition of src kinase	B	BAO_0000357	single protein format	None	None	None	None	None	CHEMBL267	Tyrosine-protein kinase SRC	Homo sapiens	SINGLE PROTEIN	CHEMBL1129363	1	Scientific Literature	J. Med. Chem.	1996	None
CHEMBL171373		0	436.51	0	3.42	12	COc1cc2c(Nc3cccc4c3OCC4)ncnc2cc1OCCCN1CCOCC1	IC50	'='	433.0	nM	6.36			UO_0000065	14.58	0.27	2.94	8.16	False	CHEMBL809577	In vitro inhibitory concentration against src-tyrosine kinase	B	BAO_0000357	single protein format	None	None	None	None	None	CHEMBL267	Tyrosine-protein kinase SRC	Homo sapiens	SINGLE PROTEIN	CHEMBL1148412	1	Scientific Literature	J. Med. Chem.	2004	None
CHEMBL129795	ISOLIQUIRITIGENIN	0	256.26	0	2.70	21	O=C(/C=C/c1ccc(O)cc1)c1ccc(O)cc1O	Inhibition	'='	0.0	%				UO_0000187					False	CHEMBL986511	Inhibition of c-Src at 10 uM by ELISA	B	BAO_0000357	single protein format	None	None	None	None	None	CHEMBL267	Tyrosine-protein kinase SRC	Homo sapiens	SINGLE PROTEIN	CHEMBL1155833	1	Scientific Literature	J. Med. Chem.	2008	None
CHEMBL166447		0	421.28	1	5.48	15	CCOC(=O)c1cnc2cc(OC)c(OC)cc2c1Nc1ccc(Cl)cc1Cl	Inhibition	'<'	20.0	%				UO_0000187					False	CHEMBL806412	Inhibition of Src Kinase at 1 uM	B	BAO_0000357	single protein format	Homo sapiens	None	None	None	None	CHEMBL267	Tyrosine-protein kinase SRC	Homo sapiens	SINGLE PROTEIN	CHEMBL1134365	1	Scientific Literature	J. Med. Chem.	2001	None
CHEMBL57581		0	397.76	1	5.78	35	FC(F)C(F)(F)Oc1cccc(Nc2nccc(-c3ccc(Cl)cc3)n2)c1	IC50	'>'	100000.0	nM				UO_0000065					False	CHEMBL822803	Inhibition of c-Src-tyrosine kinase.	B	BAO_0000357	single protein format	None	None	None	None	None	CHEMBL267	Tyrosine-protein kinase SRC	Homo sapiens	SINGLE PROTEIN	CHEMBL1130562	1	Scientific Literature	Bioorg. Med. Chem. Lett.	1997	None
CHEMBL273628		0	598.59	2	0.89	3	CC(=O)N[C@@H](Cc1ccc(OP(=O)(O)O)cc1)C(=O)N[C@@H](CCC(=O)O)C(=O)N[C@H](CCC1CCCCC1)C(N)=O	IC50	'='	1800.0	nM	5.75			UO_0000065	9.60	0.19	4.85	2.45	False	CHEMBL806416	Inhibition of [125I]phosphopeptide binding to Src SH2 domain.	B	BAO_0000357	single protein format	None	None	None	None	None	CHEMBL267	Tyrosine-protein kinase SRC	Homo sapiens	SINGLE PROTEIN	CHEMBL1130428	1	Scientific Literature	J. Med. Chem.	1997	None
CHEMBL292866		0	368.40	0	3.93	30	O=C(Nc1cccc(Nc2nccc(-c3cccnc3)n2)c1)c1ccccn1	IC50	'='	90000.0	nM	4.05			UO_0000065	10.98	0.20	0.12	4.36	False	CHEMBL822803	Inhibition of c-Src-tyrosine kinase.	B	BAO_0000357	single protein format	None	None	None	None	None	CHEMBL267	Tyrosine-protein kinase SRC	Homo sapiens	SINGLE PROTEIN	CHEMBL1130562	1	Scientific Literature	Bioorg. Med. Chem. Lett.	1997	None
CHEMBL523320		0	409.42	1	5.27	21	Cc1ccc(-n2cc(-c3ccccc3NCc3ccncc3)nn2)cc1C(F)(F)F	Inhibition	'<'	30.0	%				UO_0000187					False	CHEMBL960830	Inhibition of Src at 10 uM	B	BAO_0000357	single protein format	None	None	None	None	None	CHEMBL267	Tyrosine-protein kinase SRC	Homo sapiens	SINGLE PROTEIN	CHEMBL1153264	1	Scientific Literature	Bioorg. Med. Chem. Lett.	2009	None
CHEMBL312048		0	439.73	1	5.15	7	CC(C)(C)NC(=O)Nc1nc2nc(N)ncc2cc1-c1c(Cl)ccc(Cl)c1Cl	IC50	'='	1410.0	nM	5.85			UO_0000065	13.31	0.29	0.70	5.53	False	CHEMBL823440	Inhibitory activity against cytosolic c-Src	B	BAO_0000357	single protein format	None	None	None	None	None	CHEMBL267	Tyrosine-protein kinase SRC	Homo sapiens	SINGLE PROTEIN	CHEMBL1130533	1	Scientific Literature	Bioorg. Med. Chem. Lett.	1997	None
CHEMBL941	IMATINIB	4	493.62	0	4.59	1	Cc1ccc(NC(=O)c2ccc(CN3CCN(C)CC3)cc2)cc1Nc1nccc(-c2cccnc2)n1	IC50	'>'	100000.0	nM				UO_0000065					True	CHEMBL822803	Inhibition of c-Src-tyrosine kinase.	B	BAO_0000357	single protein format	None	None	None	None	None	CHEMBL267	Tyrosine-protein kinase SRC	Homo sapiens	SINGLE PROTEIN	CHEMBL1130562	1	Scientific Literature	Bioorg. Med. Chem. Lett.	1997	None
CHEMBL288999		0	652.65	3	-1.63	3	CC[C@H](C)[C@H](NC(=O)[C@H](CCC(=O)O)NC(=O)[C@H](CCC(=O)O)NC(=O)CCc1ccc(C(=O)C(O)(O)C(=O)OC)cc1)C(N)=O	IC50	'='	20000.0	nM	4.70			UO_0000065	7.20	0.14	6.33	1.63	False	CHEMBL818888	Binding affinity for wild type Src SH2 domain using BIAcore binding assay	B	BAO_0000357	single protein format	None	None	None	None	None	CHEMBL267	Tyrosine-protein kinase SRC	Homo sapiens	SINGLE PROTEIN	CHEMBL1134113	1	Scientific Literature	Bioorg. Med. Chem. Lett.	2001	None
CHEMBL288999		0	652.65	3	-1.63	3	CC[C@H](C)[C@H](NC(=O)[C@H](CCC(=O)O)NC(=O)[C@H](CCC(=O)O)NC(=O)CCc1ccc(C(=O)C(O)(O)C(=O)OC)cc1)C(N)=O	Selectivity						Active						False	CHEMBL809576	Selectivity for Src SH2 domain compared to Cys188Ala Src SH2 domain mutants	B	BAO_0000357	single protein format	None	None	None	None	None	CHEMBL267	Tyrosine-protein kinase SRC	Homo sapiens	SINGLE PROTEIN	CHEMBL1134113	1	Scientific Literature	Bioorg. Med. Chem. Lett.	2001	None
CHEMBL308164		0	591.55	2	1.70	1i	CC(=O)NC(Cc1ccc(OCC(=O)O)c(P(=O)(O)O)c1)C(=O)Nc1ccc(OCC2CCCCC2)c(C(N)=O)c1	IC50	'>'	500000.0	nM		Outside typical range		UO_0000065					False	CHEMBL806419	Inhibition of binding to Src SH2 domain	B	BAO_0000357	single protein format	None	None	None	None	None	CHEMBL267	Tyrosine-protein kinase SRC	Homo sapiens	SINGLE PROTEIN	CHEMBL1133935	1	Scientific Literature	Bioorg. Med. Chem. Lett.	2001	None
CHEMBL294692		0	632.60	2	1.64	7	CC(=O)N[C@@H](Cc1ccc(C(F)(F)P(=O)(O)O)cc1)C(=O)N[C@@H](CCC(=O)O)C(=O)N[C@@H](CCC1CCCCC1)C(N)=O	IC50	'='	30000.0	nM	4.52			UO_0000065	7.15	0.14	2.88	2.01	False	CHEMBL762577	Inhibition of [35S]-labeled SH2-GST Src binding to phospho-PDGF receptor intracellular domain	B	BAO_0000219	cell-based format	None	None	None	None	None	CHEMBL267	Tyrosine-protein kinase SRC	Homo sapiens	SINGLE PROTEIN	CHEMBL1130490	1	Scientific Literature	Bioorg. Med. Chem. Lett.	1997	None
CHEMBL381279		0	277.33	0	3.03	5b	C(=C\n1ncc2c(NC3CC3)ncnc21)\c1ccccc1	Ki	'='	9200.0	nM	5.04			UO_0000065	18.16	0.33	2.01	9.05	False	CHEMBL864338	Inhibitory activity against Src in cell free assay	B	BAO_0000357	single protein format	Homo sapiens	None	None	None	None	CHEMBL267	Tyrosine-protein kinase SRC	Homo sapiens	SINGLE PROTEIN	CHEMBL1138181	1	Scientific Literature	J. Med. Chem.	2006	None
CHEMBL380942		0	351.48	0	4.17	3c	CSc1nc(N2CCCCC2)c2cnn(/C=C\c3ccccc3)c2n1	Ki						Not Active						False	CHEMBL864338	Inhibitory activity against Src in cell free assay	B	BAO_0000357	single protein format	Homo sapiens	None	None	None	None	CHEMBL267	Tyrosine-protein kinase SRC	Homo sapiens	SINGLE PROTEIN	CHEMBL1138181	1	Scientific Literature	J. Med. Chem.	2006	None
CHEMBL289298		0	387.94	0	4.52	1f	CSc1nc(N2CCCCC2)c2cnn(CC(Cl)c3ccccc3)c2n1	Ki	'='	2400.0	nM	5.62			UO_0000065	14.49	0.30	1.10	12.00	True	CHEMBL864338	Inhibitory activity against Src in cell free assay	B	BAO_0000357	single protein format	Homo sapiens	None	None	None	None	CHEMBL267	Tyrosine-protein kinase SRC	Homo sapiens	SINGLE PROTEIN	CHEMBL1138181	1	Scientific Literature	J. Med. Chem.	2006	None
CHEMBL431614		0	373.91	0	4.13	1e	CSc1nc(N2CCCC2)c2cnn(CC(Cl)c3ccccc3)c2n1	Ki						Not Determined						False	CHEMBL864338	Inhibitory activity against Src in cell free assay	B	BAO_0000357	single protein format	Homo sapiens	None	None	None	None	CHEMBL267	Tyrosine-protein kinase SRC	Homo sapiens	SINGLE PROTEIN	CHEMBL1138181	1	Scientific Literature	J. Med. Chem.	2006	None
CHEMBL491680		0	361.84	0	4.59	10	Clc1ccc(-n2cc(-c3ccccc3NCc3ccncc3)nn2)cc1	Inhibition	'<'	30.0	%				UO_0000187					False	CHEMBL960830	Inhibition of Src at 10 uM	B	BAO_0000357	single protein format	None	None	None	None	None	CHEMBL267	Tyrosine-protein kinase SRC	Homo sapiens	SINGLE PROTEIN	CHEMBL1153264	1	Scientific Literature	Bioorg. Med. Chem. Lett.	2009	None
CHEMBL561708		0	495.54	0	2.91	19	COC(=O)Nc1ccc(-c2nc(N3CCOCC3)c3cnn(C4CCN(C(=O)OC)CC4)c3n2)cc1	IC50	'>'	50000.0	nM				UO_0000065					False	CHEMBL1061350	Inhibition of SRC after 1 hr by mobility shift electrophoresis assay	B	BAO_0000357	single protein format	None	None	None	None	None	CHEMBL267	Tyrosine-protein kinase SRC	Homo sapiens	SINGLE PROTEIN	CHEMBL1151963	1	Scientific Literature	J. Med. Chem.	2009	None
CHEMBL552385		0	402.31	1	5.86	14	Cc1cc(Nc2nc(Sc3ccc(Cl)c(Cl)c3)nc3ccccc23)n[nH]1	Ki	'>'	38.0	nM				UO_0000065					False	CHEMBL1031297	Inhibition of Src	B	BAO_0000357	single protein format	None	None	None	None	None	CHEMBL267	Tyrosine-protein kinase SRC	Homo sapiens	SINGLE PROTEIN	CHEMBL1158437	1	Scientific Literature	Bioorg. Med. Chem. Lett.	2009	None
CHEMBL556460		0	448.55	1	5.90	20	Cc1cc(Nc2nc(Sc3ccc(NC(=O)OC(C)(C)C)cc3)nc3ccccc23)n[nH]1	Ki	'>'	3000.0	nM				UO_0000065					False	CHEMBL1031297	Inhibition of Src	B	BAO_0000357	single protein format	None	None	None	None	None	CHEMBL267	Tyrosine-protein kinase SRC	Homo sapiens	SINGLE PROTEIN	CHEMBL1158437	1	Scientific Literature	Bioorg. Med. Chem. Lett.	2009	None
CHEMBL309800		0	230.16	0	1.59	7	Cc1cc(C=O)cc(C)c1OP(=O)(O)O	IC50	'='	5000000.0	nM	2.30			UO_0000065	10.00	0.21	0.71	2.74	False	CHEMBL809533	Binding affinity for Src protein tyrosine kinase SH2 domain using surface plasmon resonance (SPR) assay	B	BAO_0000357	single protein format	None	None	None	None	None	CHEMBL267	Tyrosine-protein kinase SRC	Homo sapiens	SINGLE PROTEIN	CHEMBL1135454	1	Scientific Literature	J. Med. Chem.	2002	None
CHEMBL100172		0	477.35	1	5.22	13	COCCOc1cc2c(cc1OC)Nc1ncnc(Nc3cc(OC)c(Cl)cc3Cl)c1C2	IC50	'='	140.0	nM	6.85			UO_0000065					False	CHEMBL808216	Inhibition of Src protein tyrosine kinase dependent cellular proliferation	F	BAO_0000019	assay format	None	None	None	None	None	CHEMBL267	Tyrosine-protein kinase SRC	Homo sapiens	SINGLE PROTEIN	CHEMBL1136195	1	Scientific Literature	Bioorg. Med. Chem. Lett.	2003	None
CHEMBL3085230		0	565.51	2	3.72	3b	N[C@H]1CC[C@H](Nc2nc(Nc3ccc(C(P(=O)(O)O)P(=O)(O)O)cc3)c3ncn(C4CCCC4)c3n2)CC1	IC50	'='	22000.0	nM	4.66			UO_0000065					False	CHEMBL805361	Inhibition of Src-mediated dentine resorption in rabbit-osteoclast assay	F	BAO_0000221	tissue-based format	Oryctolagus cuniculus	CHEMBL3987705	Dentine	None	None	CHEMBL267	Tyrosine-protein kinase SRC	Homo sapiens	SINGLE PROTEIN	CHEMBL1136209	1	Scientific Literature	Bioorg. Med. Chem. Lett.	2003	None
CHEMBL280668		0	572.42	1	4.07	24	O=C(N[C@H]1CSCCN(Cc2cc(C(F)(F)F)cc(C(F)(F)F)c2)C1=O)c1ccc(OP(=O)(O)O)cc1	IC50	'='	9800.0	nM	5.01			UO_0000065	8.75	0.18	0.94	4.31	False	CHEMBL823232	Binding affinity towards p60 Src tyrosine kinase using scintillation proximity assay	B	BAO_0000357	single protein format	None	None	None	None	None	CHEMBL267	Tyrosine-protein kinase SRC	Homo sapiens	SINGLE PROTEIN	CHEMBL1135878	1	Scientific Literature	Bioorg. Med. Chem. Lett.	2002	None
CHEMBL418652		0	539.49	2	6.85	15	COc1cc(Nc2c(C#N)cnc3cc(-c4csc(CN5CCC(O)CC5)c4)ccc23)c(Cl)cc1Cl	IC50	'='	120.0	nM	6.92			UO_0000065					False	CHEMBL806424	Inhibition of Src-dependent cell proliferation	F	BAO_0000019	assay format	Saccharomyces cerevisiae	None	None	None	None	CHEMBL267	Tyrosine-protein kinase SRC	Homo sapiens	SINGLE PROTEIN	CHEMBL1135194	1	Scientific Literature	Bioorg. Med. Chem. Lett.	2002	None
CHEMBL25186		0	232.13	0	0.98	1q	COc1cccc(C=O)c1OP(=O)(O)O	IC50	'='	900000.0	nM		Outside typical range		UO_0000065					True	CHEMBL808038	The compound was evaluated for its binding affinity towards phosphotyrosine binding pocket of Src protein tyrosine kinase SH2 domain	B	BAO_0000357	single protein format	None	None	None	None	None	CHEMBL267	Tyrosine-protein kinase SRC	Homo sapiens	SINGLE PROTEIN	CHEMBL1135868	1	Scientific Literature	Bioorg. Med. Chem. Lett.	2002	None
CHEMBL144532		0	282.30	0	3.13	2b	COc1cccc(NC(=O)c2cc3cc(O)ccc3[nH]2)c1	Inhibition	'='	21.0	%				UO_0000187					False	CHEMBL823859	Percent inhibition determined against human recombinant p60 c-Src tyrosine kinase at 100 uM	B	BAO_0000357	single protein format	None	None	None	None	None	CHEMBL267	Tyrosine-protein kinase SRC	Homo sapiens	SINGLE PROTEIN	CHEMBL1133411	1	Scientific Literature	Bioorg. Med. Chem. Lett.	2000	None
CHEMBL171558		0	434.50	0	4.23	8	COc1cc2c(Nc3cccc4occc34)ncnc2cc1OCCCN1CCOCC1	IC50	'='	16.0	nM	7.80			UO_0000065	17.94	0.33	3.57	9.52	False	CHEMBL809577	In vitro inhibitory concentration against src-tyrosine kinase	B	BAO_0000357	single protein format	None	None	None	None	None	CHEMBL267	Tyrosine-protein kinase SRC	Homo sapiens	SINGLE PROTEIN	CHEMBL1148412	1	Scientific Literature	J. Med. Chem.	2004	None
CHEMBL422531		0	494.69	1	5.49	10h	CN(C)C(=O)CCc1c(SSc2[nH]c3ccccc3c2CCC(=O)N(C)C)[nH]c2ccccc12	IC50	'='	1200.0	nM	5.92			UO_0000065	11.97	0.24	0.43	8.20	False	CHEMBL843948	Inhibition of the tyrosine kinase activity of the product encoded by pp60 v-src.	B	BAO_0000357	single protein format	None	None	None	None	None	CHEMBL267	Tyrosine-protein kinase SRC	Homo sapiens	SINGLE PROTEIN	CHEMBL1127622	1	Scientific Literature	J. Med. Chem.	1994	None
CHEMBL354751		0	391.28	1	5.58	9	COc1cc2ncc(C#N)c(Sc3ccc(Cl)cc3Cl)c2cc1OC	IC50	'='	2200.0	nM	5.66			UO_0000065	14.46	0.31	0.08	10.26	False	CHEMBL807314	Inhibitory activity against human c-Src Kinase was measured using ELISA assay	B	BAO_0000357	single protein format	None	None	None	None	None	CHEMBL267	Tyrosine-protein kinase SRC	Homo sapiens	SINGLE PROTEIN	CHEMBL1134365	1	Scientific Literature	J. Med. Chem.	2001	None
CHEMBL3330850		0	429.94	0	3.12	4	CNC(=O)c1ccccc1Nc1nc(Nc2nc3c(s2)CCNCC3)ncc1Cl	Inhibition	'='	20.7	%				UO_0000187					False	CHEMBL3383513	Inhibition of purified c-Src (unknown origin) at 1 uM after 60 mins by ELISA kinase assay	B	BAO_0000357	single protein format	Homo sapiens	None	None	None	None	CHEMBL267	Tyrosine-protein kinase SRC	Homo sapiens	SINGLE PROTEIN	CHEMBL3352334	1	Scientific Literature	Eur. J. Med. Chem.	2014	None
CHEMBL1165499		0	436.51	0	3.61	5d	CN1CCN(c2ccc(-c3cnc4c(c3)N(Cc3cc(F)ccc3F)CCN4)cn2)CC1	Inhibition	'<'	50.0	%				UO_0000187					False	CHEMBL1167704	Inhibition of SRC at 1 uM	B	BAO_0000357	single protein format	None	None	None	None	None	CHEMBL267	Tyrosine-protein kinase SRC	Homo sapiens	SINGLE PROTEIN	CHEMBL1165965	1	Scientific Literature	Bioorg. Med. Chem.	2010	None
CHEMBL114814		0	283.29	0	1.91	10j	Nc1ccc(-c2cc(=O)c3c(N)c(O)c(N)cc3o2)cc1	IC50	'>'	50000.0	nM				UO_0000065					False	CHEMBL843190	Inhibition of in vitro protein-tyrosine kinase activity of p60v-src enzyme in presence of 5 uM ATP.	B	BAO_0000357	single protein format	None	None	None	None	None	CHEMBL267	Tyrosine-protein kinase SRC	Homo sapiens	SINGLE PROTEIN	CHEMBL1127357	1	Scientific Literature	J. Med. Chem.	1994	None
CHEMBL481968		0	559.24	1	4.00	6c	O=C(N/N=C/c1cc(C(=O)O)c(Nc2ccc(I)cc2F)c(F)c1F)c1ccc(CO)o1	IC50	'='	100.0	nM	7.00			UO_0000065	12.52	0.30	3.00	5.64	False	CHEMBL1011760	Binding affinity to SRC	B	BAO_0000357	single protein format	None	None	None	None	None	CHEMBL267	Tyrosine-protein kinase SRC	Homo sapiens	SINGLE PROTEIN	CHEMBL1139272	1	Scientific Literature	Bioorg. Med. Chem. Lett.	2009	None
CHEMBL190546		0	327.34	0	3.90	1	O=C1NCc2c1c1c3ccc(O)cc3[nH]c1c1[nH]c3ccccc3c21	Inhibition	'='	80.0	%				UO_0000187					False	CHEMBL835475	Inhibition of protein tyrosine kinase mediated [gamma-32P]-ATP incorporation at 1 ug/mL in src-transformed NIH3T3	B	BAO_0000357	single protein format	None	None	None	None	None	CHEMBL267	Tyrosine-protein kinase SRC	Homo sapiens	SINGLE PROTEIN	CHEMBL1145273	1	Scientific Literature	Bioorg. Med. Chem. Lett.	2005	None
CHEMBL535	SUNITINIB	4	398.48	0	3.33	16,Sunitinib	CCN(CC)CCNC(=O)c1c(C)[nH]c(/C=C2\C(=O)Nc3ccc(F)cc32)c1C	Inhibition						Not Active						False	CHEMBL1108322	Inhibition of SRC	B	BAO_0000357	single protein format	None	None	None	None	None	CHEMBL267	Tyrosine-protein kinase SRC	Homo sapiens	SINGLE PROTEIN	CHEMBL1157898	1	Scientific Literature	Bioorg. Med. Chem. Lett.	2010	None
CHEMBL43577		0	471.39	1	5.89	19	COc1cc2c(Nc3ccc(Cl)cc3Cl)c(C#N)cnc2cc1OCC1CCN(C)CC1	IC50	'='	6.6	nM	8.18			UO_0000065	17.35	0.35	2.29	11.62	False	CHEMBL806435	Inhibition of Src protein tyrosine kinase	B	BAO_0000357	single protein format	None	None	None	None	None	CHEMBL267	Tyrosine-protein kinase SRC	Homo sapiens	SINGLE PROTEIN	CHEMBL1136330	1	Scientific Literature	Bioorg. Med. Chem. Lett.	2003	None
CHEMBL454873		0	460.52	1	5.13	12a	Cc1cccc(C)c1/C=C/n1cnc2c(Nc3ccc(P(C)(C)=O)cc3)nc(N(C)C)nc21	IC50	'='	3.74	nM	8.43			UO_0000065	18.30	0.35	3.30	11.10	False	CHEMBL976274	Inhibition of human Src kinase by TR-FRET assay	B	BAO_0000357	single protein format	Homo sapiens	None	None	None	None	CHEMBL267	Tyrosine-protein kinase SRC	Homo sapiens	SINGLE PROTEIN	CHEMBL1139396	1	Scientific Literature	Bioorg. Med. Chem. Lett.	2008	None
CHEMBL495727	AT-9283	2	381.44	0	2.07	16, AT9283	O=C(Nc1c[nH]nc1-c1nc2ccc(CN3CCOCC3)cc2[nH]1)NC1CC1	IC50	'='	10.0	nM	8.00			UO_0000065	20.97	0.39	5.93	7.21	False	CHEMBL1009918	Inhibition of SRC T341M mutant	B	BAO_0000019	assay format	Homo sapiens	None	None	None	None	CHEMBL267	Tyrosine-protein kinase SRC	Homo sapiens	SINGLE PROTEIN	CHEMBL1139387	1	Scientific Literature	J. Med. Chem.	2009	None
CHEMBL77242		0	323.40	0	2.74	19	c1ccc(-n2cnc3cc(OCCN4CCOCC4)ccc32)cc1	IC50	'='	50000.0	nM	4.30			UO_0000065	13.30	0.24	1.56	10.88	False	CHEMBL822804	Inhibition of [32P]ATP incorporated (phosphorylation) into glutamate-tyrosine copolymer substrate by avian c-Src tyrosine kinase	B	BAO_0000357	single protein format	None	None	None	None	None	CHEMBL267	Tyrosine-protein kinase SRC	Homo sapiens	SINGLE PROTEIN	CHEMBL1132255	1	Scientific Literature	J. Med. Chem.	1999	None
CHEMBL366201		0	488.59	1	6.27	6c	O=C(O)CCc1ccc(-c2nc3cc4ccccc4cc3nc2-c2ccc(CCC(=O)O)s2)s1	Inhibition	'='	70.0	%				UO_0000187					False	CHEMBL836163	In vitro percent inhibition of c-Src tyrosine kinase at 10 uM concentration of compound dissolved in 100% DMSO using 5''-[gamma-33P]-triphosphate	B	BAO_0000357	single protein format	None	None	None	None	None	CHEMBL267	Tyrosine-protein kinase SRC	Homo sapiens	SINGLE PROTEIN	CHEMBL1140238	1	Scientific Literature	Bioorg. Med. Chem. Lett.	2005	None
CHEMBL300549		0	514.63	2	5.54	1c	Cn1cc(C2=C(c3cn(C4CCN(Cc5ccccc5)CC4)c4ccccc34)C(=O)NC2=O)c2ccccc21	IC50	'>'	100000.0	nM				UO_0000065					False	CHEMBL805368	Inhibition of Src protein tyrosine kinase	B	BAO_0000357	single protein format	None	None	None	None	None	CHEMBL267	Tyrosine-protein kinase SRC	Homo sapiens	SINGLE PROTEIN	CHEMBL1136405	1	Scientific Literature	Bioorg. Med. Chem. Lett.	2003	None
CHEMBL129968		0	532.47	2	5.44	31n	COc1cc(Nc2c(C#N)cnc3cc(OCCCN(C)CCN(C)C)c(OC)cc23)c(Cl)cc1Cl	IC50	'='	2.3	nM	8.64			UO_0000065	16.22	0.33	3.20	10.42	False	CHEMBL818278	Inhibition against Src kinase	B	BAO_0000357	single protein format	None	None	None	None	None	CHEMBL267	Tyrosine-protein kinase SRC	Homo sapiens	SINGLE PROTEIN	CHEMBL1134270	1	Scientific Literature	J. Med. Chem.	2001	None
CHEMBL1242471		0	285.31	0	2.01	PP341	CCOc1ccc(-c2n[nH]c3ncnc(N)c23)cc1OC	IC50	'='	100000.0	nM	4.00			UO_0000065	14.02	0.26	1.99	4.04	False	CHEMBL1243974	Inhibition of recombinant c-Src by radioactive phosphotransfer assay in presence of 10 uM ATP	B	BAO_0000357	single protein format	None	None	None	None	None	CHEMBL267	Tyrosine-protein kinase SRC	Homo sapiens	SINGLE PROTEIN	CHEMBL1240340	1	Scientific Literature	Nat. Chem. Biol.	2008	None
CHEMBL1242752		0	327.39	0	3.06	PP305	CCOc1cc(-c2nn(C(C)C)c3ncnc(N)c23)ccc1OC	IC50	'='	2000.0	nM	5.70			UO_0000065	17.41	0.32	2.64	6.47	False	CHEMBL1243974	Inhibition of recombinant c-Src by radioactive phosphotransfer assay in presence of 10 uM ATP	B	BAO_0000357	single protein format	None	None	None	None	None	CHEMBL267	Tyrosine-protein kinase SRC	Homo sapiens	SINGLE PROTEIN	CHEMBL1240340	1	Scientific Literature	Nat. Chem. Biol.	2008	None
CHEMBL1241356		0	226.24	0	1.18	PP211	Nc1ccc(-c2n[nH]c3ncnc(N)c23)cc1	IC50						Not Determined						False	CHEMBL1243974	Inhibition of recombinant c-Src by radioactive phosphotransfer assay in presence of 10 uM ATP	B	BAO_0000357	single protein format	None	None	None	None	None	CHEMBL267	Tyrosine-protein kinase SRC	Homo sapiens	SINGLE PROTEIN	CHEMBL1240340	1	Scientific Literature	Nat. Chem. Biol.	2008	None
CHEMBL295601		0	568.73	1	4.39	1	COc1cc(-c2nn([C@H]3CC[C@H](N4CCN(C)CC4)CC3)c3ncnc(N)c23)ccc1NC(=O)CCc1ccccc1	IC50	'='	155.0	nM	6.81			UO_0000065	11.97	0.22	2.42	5.95	False	CHEMBL806434	Inhibition of Src protein tyrosine kinase activity with 1 mM ATP and biotinylated lck peptide	B	BAO_0000357	single protein format	Homo sapiens	None	None	None	None	CHEMBL267	Tyrosine-protein kinase SRC	Homo sapiens	SINGLE PROTEIN	CHEMBL1146742	1	Scientific Literature	Bioorg. Med. Chem. Lett.	2004	None
CHEMBL1084106		0	367.84	0	3.61	22	O=C(Nc1cc2cc[nH]c(=O)c2cc1Cl)C(NC1CC1)c1ccccc1	Inhibition	'='	88.0	%				UO_0000187					False	CHEMBL1118076	Inhibition of SRC at 3 uM	B	BAO_0000357	single protein format	None	None	None	None	None	CHEMBL267	Tyrosine-protein kinase SRC	Homo sapiens	SINGLE PROTEIN	CHEMBL1155525	1	Scientific Literature	Bioorg. Med. Chem. Lett.	2010	None
CHEMBL584980		0	206.25	0	3.80	7	c1ccc2c(c1)[nH]c1c2ccc2cc[nH]c21	Activity	'='	98.0	%				UO_0000187					False	CHEMBL1051388	Inhibition of Src assessed as residual enzyme activity at 10 uM relative to untreated control	B	BAO_0000357	single protein format	None	None	None	None	None	CHEMBL267	Tyrosine-protein kinase SRC	Homo sapiens	SINGLE PROTEIN	CHEMBL1154186	1	Scientific Literature	J. Med. Chem.	2009	None
CHEMBL1076478		0	643.72	2	6.19	13o	Cc1ccc(NC(=O)c2cccc(C(F)(F)F)c2)cc1Nc1nc2ccccc2n1-c1cc(NCCCN2CCN(C)CC2)ncn1	IC50	'='	128.0	nM	6.89			UO_0000065	10.71	0.20	0.70	6.68	False	CHEMBL1113977	Inhibition of SRC	B	BAO_0000357	single protein format	None	None	None	None	None	CHEMBL267	Tyrosine-protein kinase SRC	Homo sapiens	SINGLE PROTEIN	CHEMBL1154389	1	Scientific Literature	Bioorg. Med. Chem. Lett.	2009	None
CHEMBL1080930		0	478.52	0	3.80	15k	Cc1ccc(C(=O)Nc2cccc(C(N)=O)c2)cc1Nc1nc2ccccc2n1-c1cc(N)ncn1	IC50						Not Determined						False	CHEMBL1113977	Inhibition of SRC	B	BAO_0000357	single protein format	None	None	None	None	None	CHEMBL267	Tyrosine-protein kinase SRC	Homo sapiens	SINGLE PROTEIN	CHEMBL1154389	1	Scientific Literature	Bioorg. Med. Chem. Lett.	2009	None
CHEMBL1076472		0	600.65	2	6.69	13i	Cc1ccc(NC(=O)c2cccc(C(F)(F)F)c2)cc1Nc1nc2ccccc2n1-c1cc(NCCC2CCCN2)ncn1	IC50	'='	903.0	nM	6.04			UO_0000065	10.06	0.19	-0.65	5.56	False	CHEMBL1113980	Inhibition of Tel-fused SRC expressed in mouse BAF3 cells	B	BAO_0000219	cell-based format	None	None	None	BaF3	None	CHEMBL267	Tyrosine-protein kinase SRC	Homo sapiens	SINGLE PROTEIN	CHEMBL1154389	1	Scientific Literature	Bioorg. Med. Chem. Lett.	2009	CHEMBL3307634
CHEMBL146605		0	309.32	0	3.51	2i	COc1cccc(NC(=O)c2cc3cccc(O)c3cc2O)c1	Inhibition	'='	33.0	%				UO_0000187					False	CHEMBL823857	Inhibition of human purified recombinant pp60c-src tyrosine kinase at 100 uM	B	BAO_0000357	single protein format	None	None	None	None	None	CHEMBL267	Tyrosine-protein kinase SRC	Homo sapiens	SINGLE PROTEIN	CHEMBL1133076	1	Scientific Literature	Bioorg. Med. Chem. Lett.	2000	None
CHEMBL1163566		0	488.95	0	4.66	5n	FC(F)(F)c1ccc(Cl)cc1CN1CCNc2ncc(-c3ccnc(N4CCNCC4)c3)cc21	Inhibition	'<'	50.0	%				UO_0000187					False	CHEMBL1167704	Inhibition of SRC at 1 uM	B	BAO_0000357	single protein format	None	None	None	None	None	CHEMBL267	Tyrosine-protein kinase SRC	Homo sapiens	SINGLE PROTEIN	CHEMBL1165965	1	Scientific Literature	Bioorg. Med. Chem.	2010	None
CHEMBL407143		0	628.62	1	4.82	13b	CC(=O)N[C@@H](Cc1ccc(OP(=O)(O)O)cc1)C(=O)N[C@@H](CCc1ccccc1)c1nc(Cc2ccc3ccccc3c2)no1	IC50	'='	78000.0	nM	4.11			UO_0000065	6.53	0.12	-0.71	2.51	False	CHEMBL806414	Binding affinity against Src SH2 domain	B	BAO_0000357	single protein format	Escherichia coli	None	None	None	None	CHEMBL267	Tyrosine-protein kinase SRC	Homo sapiens	SINGLE PROTEIN	CHEMBL1132280	1	Scientific Literature	J. Med. Chem.	1999	None
CHEMBL484950		0	390.47	0	4.51	21	CC(=O)Nc1ccc(Sc2nc(Nc3cc(C)n[nH]3)c3ccccc3n2)cc1	Ki	'='	1258.0	nM	5.90			UO_0000065	15.11	0.29	1.39	6.17	True	CHEMBL1031297	Inhibition of Src	B	BAO_0000357	single protein format	None	None	None	None	None	CHEMBL267	Tyrosine-protein kinase SRC	Homo sapiens	SINGLE PROTEIN	CHEMBL1158437	1	Scientific Literature	Bioorg. Med. Chem. Lett.	2009	None
CHEMBL306019		0	346.34	0	3.54	9j	N#Cc1ccc(Cn2c3cc(O)c(O)cc3c3ccc(O)c(O)c32)cc1	IC50	'='	400.0	nM	6.40			UO_0000065	18.47	0.34	2.86	5.84	False	CHEMBL816866	Tested for in vitro inhibitory activity against tyrosine protein kinase pp60 c-src	B	BAO_0000357	single protein format	None	None	None	None	None	CHEMBL267	Tyrosine-protein kinase SRC	Homo sapiens	SINGLE PROTEIN	CHEMBL1127577	1	Scientific Literature	J. Med. Chem.	1994	None
CHEMBL595545		0	2030.37	None	None	4	CO[C@@H]1[C@H](N(C)C(=O)CCC(=O)NCCC(=O)NCCC(=O)NCCC(=O)NCCC(=O)NCCC(=O)NCCC(=O)NCCC(=O)N[C@H]2CSSC[C@@H](C(=O)NCC(N)=O)NC(=O)CNC(=O)[C@H](Cc3ccccc3)NC(=O)[C@H](C(C)C)NC(=O)[C@H](CCCNC(=N)N)NC(=O)[C@H](Cc3ccccc3)NC(=O)[C@H](C(C)C)NC2=O)C[C@H]2O[C@]1(C)n1c3ccccc3c3c4c(c5c6ccccc6n2c5c31)C(=O)NC4	Activity	'='	100.0	%				UO_0000187					False	CHEMBL1050474	Binding affinity to human SRC at 200 nM by cell-based competition binding assay relative to control in presence of DTT	B	BAO_0000219	cell-based format	Homo sapiens	None	None	None	None	CHEMBL267	Tyrosine-protein kinase SRC	Homo sapiens	SINGLE PROTEIN	CHEMBL1152541	1	Scientific Literature	Bioorg. Med. Chem.	2009	None
CHEMBL1170317		0	272.31	0	3.46	20	c1ccc(-c2cnc3cnc(-c4ccncc4)cn23)cc1	Inhibition	'='	35.0	%				UO_0000187					False	CHEMBL1174003	Inhibition of SRC at 10 uM by mobility shift assay	B	BAO_0000357	single protein format	None	None	None	None	None	CHEMBL267	Tyrosine-protein kinase SRC	Homo sapiens	SINGLE PROTEIN	CHEMBL1177828	1	Scientific Literature	Bioorg. Med. Chem. Lett.	2010	None
CHEMBL78794		0	180.16	0	0.94	9	O=C(O)C(C(=O)O)c1ccccc1	IC50	'='	200000.0	nM	3.70			UO_0000065	20.53	0.39	2.76	4.96	False	CHEMBL808768	Binding affinity for Src SH2 domain in scintillation proximity binding assay (SPA)	B	BAO_0000357	single protein format	None	None	None	None	None	CHEMBL267	Tyrosine-protein kinase SRC	Homo sapiens	SINGLE PROTEIN	CHEMBL1135454	1	Scientific Literature	J. Med. Chem.	2002	None
CHEMBL420839		0	475.33	1	5.27	15	COCCOc1cc2nc3ncnc(Nc4cc(OC)c(Cl)cc4Cl)c3cc2cc1OC	Inhibition	'='	35.0	%				UO_0000187					False	CHEMBL805896	Inhibition of Src protein tyrosine kinase	B	BAO_0000357	single protein format	None	None	None	None	None	CHEMBL267	Tyrosine-protein kinase SRC	Homo sapiens	SINGLE PROTEIN	CHEMBL1136195	1	Scientific Literature	Bioorg. Med. Chem. Lett.	2003	None
CHEMBL214035		0	532.43	2	6.03	7a	COc1cc(Nc2c(C#N)cnc3cc(C#Cc4cc(CN(C)C)ccn4)c(OC)cc23)c(Cl)cc1Cl	IC50	'='	18.0	nM	7.75			UO_0000065	14.55	0.29	1.71	9.30	False	CHEMBL869797	Inhibition of human recombinant Src	B	BAO_0000357	single protein format	Homo sapiens	None	None	None	None	CHEMBL267	Tyrosine-protein kinase SRC	Homo sapiens	SINGLE PROTEIN	CHEMBL1146015	1	Scientific Literature	Bioorg. Med. Chem. Lett.	2006	None
CHEMBL208861		0	493.57	0	4.73	28b	COc1cc(Nc2c(C#N)cnc3cc(C#Cc4cccc(CN(C)C)n4)ccc23)cc(OC)c1OC	IC50	'='	120.0	nM	6.92			UO_0000065	14.02	0.26	2.19	7.48	False	CHEMBL869797	Inhibition of human recombinant Src	B	BAO_0000357	single protein format	Homo sapiens	None	None	None	None	CHEMBL267	Tyrosine-protein kinase SRC	Homo sapiens	SINGLE PROTEIN	CHEMBL1146015	1	Scientific Literature	Bioorg. Med. Chem. Lett.	2006	None
CHEMBL609010		0	1952.21	None	None	7	CO[C@@H]1[C@H](N(C)C(=O)CCC(=O)NCCC(=O)NCCC(=O)NCCC(=O)NCCC(=O)NCCC(=O)NCCC(=O)NCCC(=O)N[C@H]2CNC(=O)C[C@@H](C(N)=O)NC(=O)CNC(=O)[C@H](Cc3ccccc3)NC(=O)[C@H](C(C)C)NC(=O)[C@H](CCCNC(=N)N)NC(=O)[C@H](Cc3ccccc3)NC(=O)[C@H](C(C)C)NC2=O)C[C@H]2O[C@]1(C)n1c3ccccc3c3c4c(c5c6ccccc6n2c5c31)C(=O)NC4	Activity	'='	100.0	%				UO_0000187					False	CHEMBL1045145	Binding affinity to human SRC at 50 nM by cell-based competition binding assay relative to control in presence of DTT	B	BAO_0000219	cell-based format	Homo sapiens	None	None	None	None	CHEMBL267	Tyrosine-protein kinase SRC	Homo sapiens	SINGLE PROTEIN	CHEMBL1152541	1	Scientific Literature	Bioorg. Med. Chem.	2009	None
CHEMBL211460		0	538.65	2	5.93	25	COc1ccccc1N(C(=O)Oc1c(C)cccc1C)c1ccnc(Nc2ccc(N3CCN(C)CC3)cc2)n1	IC50	'='	4.0	nM	8.40			UO_0000065	15.59	0.29	2.47	10.11	False	CHEMBL870978	Inhibition of Src	B	BAO_0000357	single protein format	Homo sapiens	None	None	None	None	CHEMBL267	Tyrosine-protein kinase SRC	Homo sapiens	SINGLE PROTEIN	CHEMBL1145338	1	Scientific Literature	J. Med. Chem.	2006	None
CHEMBL316967		0	573.33	1	2.34	1c	CC(=O)N[C@@H](Cc1ccc(OP(=O)(O)O)cc1)C(=O)N[C@@H](CO)c1nc(Cc2ccc(Cl)c(Cl)c2)no1	IC50	'='	75000.0	nM	4.12			UO_0000065	7.19	0.15	1.78	2.24	True	CHEMBL805363	Affinity for Src protein tyrosine kinase	B	BAO_0000357	single protein format	None	None	None	None	None	CHEMBL267	Tyrosine-protein kinase SRC	Homo sapiens	SINGLE PROTEIN	CHEMBL1131855	1	Scientific Literature	Bioorg. Med. Chem. Lett.	1999	None
CHEMBL476986	SAPPANCHALCONE	0	286.28	0	2.71	20	COc1cc(O)ccc1C(=O)/C=C/c1ccc(O)c(O)c1	Inhibition	'='	33.3	%				UO_0000187					False	CHEMBL986511	Inhibition of c-Src at 10 uM by ELISA	B	BAO_0000357	single protein format	None	None	None	None	None	CHEMBL267	Tyrosine-protein kinase SRC	Homo sapiens	SINGLE PROTEIN	CHEMBL1155833	1	Scientific Literature	J. Med. Chem.	2008	None
CHEMBL293712		0	497.67	0	2.47	3g	CNS(=O)(=O)c1ccc2c(c1)/C(=C/c1[nH]c3c(c1CCCN1CCN(C)CC1)CCCC3)C(=O)N2	IC50	'='	100.0	nM	7.00			UO_0000065	14.07	0.27	4.53	7.18	False	CHEMBL805372	Inhibitory activity against cellular Src protein tyrosine kinase using the actin ring assay	B	BAO_0000357	single protein format	None	None	None	None	None	CHEMBL267	Tyrosine-protein kinase SRC	Homo sapiens	SINGLE PROTEIN	CHEMBL1146690	1	Scientific Literature	Bioorg. Med. Chem. Lett.	2004	None
CHEMBL331979		0	513.53	1	3.01	6	CN(CCCC1CCCCC1)C(=O)[C@H](CCC(=O)O)NC(=O)NCc1ccc(OP(=O)(O)O)cc1	IC50	'='	12000.0	nM	4.92			UO_0000065	9.58	0.19	1.91	2.97	False	CHEMBL806416	Inhibition of [125I]phosphopeptide binding to Src SH2 domain.	B	BAO_0000357	single protein format	None	None	None	None	None	CHEMBL267	Tyrosine-protein kinase SRC	Homo sapiens	SINGLE PROTEIN	CHEMBL1130428	1	Scientific Literature	J. Med. Chem.	1997	None
CHEMBL1242115		0	381.47	0	2.49	PP30	CC(C)n1nc(-c2cccc(C(=O)NC3=NCCS3)c2)c2c(N)ncnc21	IC50	'='	3200.0	nM	5.50			UO_0000065	14.40	0.28	3.00	4.95	False	CHEMBL1243974	Inhibition of recombinant c-Src by radioactive phosphotransfer assay in presence of 10 uM ATP	B	BAO_0000357	single protein format	None	None	None	None	None	CHEMBL267	Tyrosine-protein kinase SRC	Homo sapiens	SINGLE PROTEIN	CHEMBL1240340	1	Scientific Literature	Nat. Chem. Biol.	2008	None
CHEMBL1241944		0	294.32	0	2.23	PP155	CC(C)n1nc(-c2ccc(C#N)c(O)c2)c2c(N)ncnc21	IC50	'='	408.0	nM	6.39			UO_0000065	21.71	0.40	4.16	5.62	False	CHEMBL1243974	Inhibition of recombinant c-Src by radioactive phosphotransfer assay in presence of 10 uM ATP	B	BAO_0000357	single protein format	None	None	None	None	None	CHEMBL267	Tyrosine-protein kinase SRC	Homo sapiens	SINGLE PROTEIN	CHEMBL1240340	1	Scientific Literature	Nat. Chem. Biol.	2008	None
CHEMBL1241490		0	293.33	0	3.40	PP96	CC(C)n1nc(-c2ccc3occc3c2)c2c(N)ncnc21	IC50	'='	238.0	nM	6.62			UO_0000065	22.58	0.41	3.22	8.00	False	CHEMBL1243974	Inhibition of recombinant c-Src by radioactive phosphotransfer assay in presence of 10 uM ATP	B	BAO_0000357	single protein format	None	None	None	None	None	CHEMBL267	Tyrosine-protein kinase SRC	Homo sapiens	SINGLE PROTEIN	CHEMBL1240340	1	Scientific Literature	Nat. Chem. Biol.	2008	None
CHEMBL172574		0	325.37	0	1.28	3d	Nc1ncnc2c1c(-c1ccc(O)cc1)cn2[C@@H]1CN[C@@H](CO)C1	IC50	'='	95.0	nM	7.02			UO_0000065	21.58	0.40	5.74	6.43	False	CHEMBL822437	Inhibition of p60 c-Src tyrosine kinase enzyme activity in liquid-phase tyrosine phosphorylation assay at 830 ng/mL	B	BAO_0000357	single protein format	None	None	None	None	None	CHEMBL267	Tyrosine-protein kinase SRC	Homo sapiens	SINGLE PROTEIN	CHEMBL1134003	1	Scientific Literature	Bioorg. Med. Chem. Lett.	2001	None
CHEMBL517907	GW680191X	0	438.55	0	3.15	GW680191X	C#Cc1cccc(Nc2ncnc3ccc(OCCCCNCCS(C)(=O)=O)cc23)c1	Inhibition	'='	1.2	%				UO_0000187					False	CHEMBL1962170	GSK_PKIS: SRC mean inhibition at 0.1 uM [Nanosyn]	B	BAO_0000357	single protein format	None	None	None	None	None	CHEMBL267	Tyrosine-protein kinase SRC	Homo sapiens	SINGLE PROTEIN	CHEMBL1961873	16	GSK Published Kinase Inhibitor Set			None
CHEMBL26128	PHENYL DIHYDROGEN PHOSPHATE	0	174.09	0	1.16	Fragment 5	O=P(O)(O)Oc1ccccc1	IC50	'='	3500000.0	nM	2.46			UO_0000065	14.11	0.30	1.30	3.68	False	CHEMBL823240	Inhibitory activity against SH2 domain of human p60 c-Src tyrosine kinase using surface plasmon resonance (SPR) assay.	B	BAO_0000357	single protein format	None	None	None	None	None	CHEMBL267	Tyrosine-protein kinase SRC	Homo sapiens	SINGLE PROTEIN	CHEMBL1145907	1	Scientific Literature	J. Med. Chem.	2003	None
CHEMBL596674		0	331.46	1	5.32	ZM-39923	CC(C)N(CCC(=O)c1ccc2ccccc2c1)Cc1ccccc1	Residual Activity	'='	86.0	%				UO_0000187					False	CHEMBL2219342	Millipore: Percentage of residual kinase activity of SRC at 10uM relative to control. Control inhibitor: Staurosporine at 10.0uM. Buffer: 8 mM MOPS pH 7.0, 0.2 mM EDTA	B	BAO_0000357	single protein format	Homo sapiens	None	None	None	None	CHEMBL267	Tyrosine-protein kinase SRC	Homo sapiens	SINGLE PROTEIN	CHEMBL2218924	1	Scientific Literature	Biochem. J.	2013	None
CHEMBL1317546		0	221.26	0	1.43	IC86621	CC(=O)c1ccc(N2CCOCC2)cc1O	Residual Activity	'='	93.0	%				UO_0000187					False	CHEMBL2219342	Millipore: Percentage of residual kinase activity of SRC at 10uM relative to control. Control inhibitor: Staurosporine at 10.0uM. Buffer: 8 mM MOPS pH 7.0, 0.2 mM EDTA	B	BAO_0000357	single protein format	Homo sapiens	None	None	None	None	CHEMBL267	Tyrosine-protein kinase SRC	Homo sapiens	SINGLE PROTEIN	CHEMBL2218924	1	Scientific Literature	Biochem. J.	2013	None
CHEMBL1909372	GW700494A	0	622.07	2	6.21	GW700494A	CN1CCN(CCCNc2nc3ccc(Oc4ccc(NC(=O)Nc5cc(C(F)(F)F)ccc5F)cc4)cc3[nH]2)CC1.Cl	Inhibition	'='	3.58	%				UO_0000187					False	CHEMBL1962171	GSK_PKIS: SRC mean inhibition at 1 uM [Nanosyn]	B	BAO_0000357	single protein format	None	None	None	None	None	CHEMBL267	Tyrosine-protein kinase SRC	Homo sapiens	SINGLE PROTEIN	CHEMBL1961873	16	GSK Published Kinase Inhibitor Set			None
CHEMBL1221700		0	346.43	0	4.80	5	C=CC(=O)Nc1ccc2ncnc(Nc3ccc(C(C)(C)C)cc3)c2c1	IC50	'='	5290.0	nM	5.28			UO_0000065	15.23	0.28	0.48	7.89	False	CHEMBL1226202	Inhibition of c-src S345C mutant by radioactive phosphotransfer assay	B	BAO_0000019	assay format	Homo sapiens	None	None	None	None	CHEMBL267	Tyrosine-protein kinase SRC	Homo sapiens	SINGLE PROTEIN	CHEMBL1221199	1	Scientific Literature	Nat. Chem. Biol.	2007	None
CHEMBL1242209		0	318.38	0	3.51	PP133	Cc1ccc2ccc(-c3nn(C(C)C)c4ncnc(N)c34)cc2n1	IC50	'='	550.0	nM	6.26			UO_0000065	19.66	0.36	2.75	7.59	False	CHEMBL1243974	Inhibition of recombinant c-Src by radioactive phosphotransfer assay in presence of 10 uM ATP	B	BAO_0000357	single protein format	None	None	None	None	None	CHEMBL267	Tyrosine-protein kinase SRC	Homo sapiens	SINGLE PROTEIN	CHEMBL1240340	1	Scientific Literature	Nat. Chem. Biol.	2008	None
CHEMBL1242664		0	318.38	0	3.67	PP124	Nc1ncnc2c1c(-c1ccc3cc[nH]c3c1)nn2C1CCCC1	IC50	'='	17.0	nM	7.77			UO_0000065	24.40	0.44	4.10	9.10	False	CHEMBL1243974	Inhibition of recombinant c-Src by radioactive phosphotransfer assay in presence of 10 uM ATP	B	BAO_0000357	single protein format	None	None	None	None	None	CHEMBL267	Tyrosine-protein kinase SRC	Homo sapiens	SINGLE PROTEIN	CHEMBL1240340	1	Scientific Literature	Nat. Chem. Biol.	2008	None
CHEMBL1241764		0	343.34	0	2.88	SBL07	CC(=O)Oc1ccc(CNc2ccc3c(c2)OCO3)cc1OC(C)=O	IC50						Not Determined						False	CHEMBL1243631	Inhibition of human GST-fused Src-mediated Poly Glu4Tyr phosphorylation by ELISA	B	BAO_0000357	single protein format	Homo sapiens	None	None	None	None	CHEMBL267	Tyrosine-protein kinase SRC	Homo sapiens	SINGLE PROTEIN	CHEMBL1240326	1	Scientific Literature	Eur. J. Pharmacol.	2007	None
CHEMBL1242470		0	326.34	0	2.61	PP471	N#CCCCCn1nc(-c2ccc(F)c(O)c2)c2c(N)ncnc21	IC50	'='	18.0	nM	7.75			UO_0000065	23.73	0.44	5.13	6.82	False	CHEMBL1243974	Inhibition of recombinant c-Src by radioactive phosphotransfer assay in presence of 10 uM ATP	B	BAO_0000357	single protein format	None	None	None	None	None	CHEMBL267	Tyrosine-protein kinase SRC	Homo sapiens	SINGLE PROTEIN	CHEMBL1240340	1	Scientific Literature	Nat. Chem. Biol.	2008	None
CHEMBL1241271		0	255.28	0	1.63	PP333	Cc1ccc(-c2nn(C)c3ncnc(N)c23)cc1O	IC50	'='	96.0	nM	7.02			UO_0000065	27.49	0.50	5.39	7.81	False	CHEMBL1243974	Inhibition of recombinant c-Src by radioactive phosphotransfer assay in presence of 10 uM ATP	B	BAO_0000357	single protein format	None	None	None	None	None	CHEMBL267	Tyrosine-protein kinase SRC	Homo sapiens	SINGLE PROTEIN	CHEMBL1240340	1	Scientific Literature	Nat. Chem. Biol.	2008	None
CHEMBL80030		0	389.43	0	2.45	7	C=C(CN(C)C)C(=O)c1ccc(OS(=O)(=O)c2ccc(C(=O)O)cc2)cc1	IC50	'>'	100000.0	nM				UO_0000065					False	CHEMBL816861	In vitro inhibition of the c-src tyrosine kinase activity in A431 membranes using angiotensin II as phosphate acceptor as substrate	B	BAO_0000249	cell membrane format	None	None	None	None	None	CHEMBL267	Tyrosine-protein kinase SRC	Homo sapiens	SINGLE PROTEIN	CHEMBL1128740	1	Scientific Literature	J. Med. Chem.	1995	None
CHEMBL148630		0	292.23	0	3.20	Fragment 18	O=Cc1ccccc1OP(=O)(O)OCc1ccccc1	IC50	'='	1200000.0	nM	2.92			UO_0000065	9.99	0.20	-0.28	4.01	False	CHEMBL823240	Inhibitory activity against SH2 domain of human p60 c-Src tyrosine kinase using surface plasmon resonance (SPR) assay.	B	BAO_0000357	single protein format	None	None	None	None	None	CHEMBL267	Tyrosine-protein kinase SRC	Homo sapiens	SINGLE PROTEIN	CHEMBL1145907	1	Scientific Literature	J. Med. Chem.	2003	None
CHEMBL64704		0	312.24	0	3.28	8a	O=c1cc(-c2ccc([N+](=O)[O-])cc2)oc2ccc([N+](=O)[O-])cc12	IC50						Not Determined						False	CHEMBL843191	Inhibition of protein-tyrosine kinase activity of p60v-src enzyme in presence of 5 uM ATP.	B	BAO_0000357	single protein format	None	None	None	None	None	CHEMBL267	Tyrosine-protein kinase SRC	Homo sapiens	SINGLE PROTEIN	CHEMBL1127357	1	Scientific Literature	J. Med. Chem.	1994	None
CHEMBL137060		0	587.64	2	-0.12	7	CSCC[C@H](NC(=O)[C@@H]1CCCN1C(=O)[C@@H](NC(=O)[C@@H](N)Cc1ccc(OP(=O)(O)O)cc1)C(C)C)C(N)=O	IC50						Not Determined						False	CHEMBL768943	Affinity for SH2 domain of src in Sf9 insect cells (Not determined)	B	BAO_0000219	cell-based format	None	None	None	Sf9	None	CHEMBL267	Tyrosine-protein kinase SRC	Homo sapiens	SINGLE PROTEIN	CHEMBL1131295	1	Scientific Literature	J. Med. Chem.	1998	CHEMBL3308860
CHEMBL167033		0	344.20	1	5.17	2e	COc1ccc2c(Nc3ccc(Cl)cc3Cl)c(C#N)cnc2c1	IC50	'='	200.0	nM	6.70			UO_0000065	19.46	0.40	1.53	11.56	False	CHEMBL807314	Inhibitory activity against human c-Src Kinase was measured using ELISA assay	B	BAO_0000357	single protein format	None	None	None	None	None	CHEMBL267	Tyrosine-protein kinase SRC	Homo sapiens	SINGLE PROTEIN	CHEMBL1134365	1	Scientific Literature	J. Med. Chem.	2001	None
CHEMBL92361		0	292.29	0	2.56	4	O=C(O)Cc1c2ccccc2n2c1[nH]c(=O)c1ccccc12	Inhibition	'='	0.0	%				UO_0000187					False	CHEMBL772797	Inhibition of Protein kinase Src at 10 uM	B	BAO_0000357	single protein format	None	None	None	None	None	CHEMBL267	Tyrosine-protein kinase SRC	Homo sapiens	SINGLE PROTEIN	CHEMBL1144893	1	Scientific Literature	J. Med. Chem.	2003	None
CHEMBL1241682		0	318.38	0	3.51	PP118	Cc1ccc2cc(-c3nn(C(C)C)c4ncnc(N)c34)ccc2n1	IC50	'='	100000.0	nM	4.00			UO_0000065	12.56	0.23	0.49	4.85	False	CHEMBL1243974	Inhibition of recombinant c-Src by radioactive phosphotransfer assay in presence of 10 uM ATP	B	BAO_0000357	single protein format	None	None	None	None	None	CHEMBL267	Tyrosine-protein kinase SRC	Homo sapiens	SINGLE PROTEIN	CHEMBL1240340	1	Scientific Literature	Nat. Chem. Biol.	2008	None
CHEMBL1242663		0	338.80	0	3.86	PP134	CC(C)n1nc(-c2cc3ccccc3nc2Cl)c2c(N)ncnc21	IC50	'='	2100.0	nM	5.68			UO_0000065	16.76	0.32	1.82	6.88	False	CHEMBL1243974	Inhibition of recombinant c-Src by radioactive phosphotransfer assay in presence of 10 uM ATP	B	BAO_0000357	single protein format	None	None	None	None	None	CHEMBL267	Tyrosine-protein kinase SRC	Homo sapiens	SINGLE PROTEIN	CHEMBL1240340	1	Scientific Literature	Nat. Chem. Biol.	2008	None
CHEMBL1241683		0	338.80	0	3.86	PP130	CC(C)n1nc(-c2ccc3nc(Cl)ccc3c2)c2c(N)ncnc21	IC50	'='	2700.0	nM	5.57			UO_0000065	16.44	0.32	1.71	6.75	False	CHEMBL1243974	Inhibition of recombinant c-Src by radioactive phosphotransfer assay in presence of 10 uM ATP	B	BAO_0000357	single protein format	None	None	None	None	None	CHEMBL267	Tyrosine-protein kinase SRC	Homo sapiens	SINGLE PROTEIN	CHEMBL1240340	1	Scientific Literature	Nat. Chem. Biol.	2008	None
CHEMBL29197		0	360.21	0	4.15	PD-153035	COc1cc2ncnc(Nc3cccc(Br)c3)c2cc1OC	IC50	'='	1400.0	nM	5.85			UO_0000065	16.25	0.36	1.70	10.40	False	CHEMBL816862	Inhibitory activity against c-Src tyrosine kinase	B	BAO_0000357	single protein format	None	None	None	None	None	CHEMBL267	Tyrosine-protein kinase SRC	Homo sapiens	SINGLE PROTEIN	CHEMBL1130217	1	Scientific Literature	J. Med. Chem.	1997	None
CHEMBL1644616		0	304.38	0	4.15	1	S=c1[nH]nc(-c2ccncc2)n1-c1ccc2ccccc2c1	Inhibition	'='	93.0	%				UO_0000187					False	CHEMBL1648382	Inhibition of human c-SRC at 10 uM after 60 mins by TR-FRET assay	B	BAO_0000357	single protein format	Homo sapiens	None	None	None	None	CHEMBL267	Tyrosine-protein kinase SRC	Homo sapiens	SINGLE PROTEIN	CHEMBL1641539	1	Scientific Literature	Bioorg. Med. Chem. Lett.	2011	None
CHEMBL501458		0	570.64	2	5.73	21	Cc1cc2c(Nc3nc4ccc(OCC(F)(F)F)cc4s3)c(C#N)cnc2cc1OCCCN1CCN(C)CC1	IC50	'='	111.0	nM	6.96			UO_0000065	12.19	0.24	1.22	8.04	False	CHEMBL956511	Inhibition of human recombinant cSrc by ELISA	B	BAO_0000357	single protein format	Homo sapiens	None	None	None	None	CHEMBL267	Tyrosine-protein kinase SRC	Homo sapiens	SINGLE PROTEIN	CHEMBL1150398	1	Scientific Literature	Bioorg. Med. Chem.	2008	None
CHEMBL168829		0	279.35	0	2.21	4b	Nc1ncnc2c1c(-c1ccccc1)cn2C1CCNC1	IC50	'='	230.0	nM	6.64			UO_0000065	23.76	0.43	4.43	9.65	False	CHEMBL822437	Inhibition of p60 c-Src tyrosine kinase enzyme activity in liquid-phase tyrosine phosphorylation assay at 830 ng/mL	B	BAO_0000357	single protein format	None	None	None	None	None	CHEMBL267	Tyrosine-protein kinase SRC	Homo sapiens	SINGLE PROTEIN	CHEMBL1134003	1	Scientific Literature	Bioorg. Med. Chem. Lett.	2001	None
CHEMBL355891		0	381.44	0	2.11	4n	COC(=O)CN1CCC(n2cc(-c3cccc(OC)c3)c3c(N)ncnc32)C1	IC50	'='	50.0	nM	7.30			UO_0000065	19.14	0.36	5.19	7.65	False	CHEMBL822437	Inhibition of p60 c-Src tyrosine kinase enzyme activity in liquid-phase tyrosine phosphorylation assay at 830 ng/mL	B	BAO_0000357	single protein format	None	None	None	None	None	CHEMBL267	Tyrosine-protein kinase SRC	Homo sapiens	SINGLE PROTEIN	CHEMBL1134003	1	Scientific Literature	Bioorg. Med. Chem. Lett.	2001	None
CHEMBL1081312		0	319.37	0	3.07	PP121	Nc1ncnc2c1c(-c1cnc3[nH]ccc3c1)nn2C1CCCC1	Inhibition	'='	95.0	%				UO_0000187					False	CHEMBL1244291	Inhibition of SRC at 1 uM after 60 mins by FRET assay in presence of 10 uM ATP	B	BAO_0000357	single protein format	None	None	None	None	None	CHEMBL267	Tyrosine-protein kinase SRC	Homo sapiens	SINGLE PROTEIN	CHEMBL1240340	1	Scientific Literature	Nat. Chem. Biol.	2008	None
CHEMBL1241492		0	295.31	0	2.19	PP44	CC(C)n1nc(-c2ccc3nonc3c2)c2c(N)ncnc21	IC50	'='	3000.0	nM	5.52			UO_0000065	18.70	0.34	3.33	5.09	False	CHEMBL1243974	Inhibition of recombinant c-Src by radioactive phosphotransfer assay in presence of 10 uM ATP	B	BAO_0000357	single protein format	None	None	None	None	None	CHEMBL267	Tyrosine-protein kinase SRC	Homo sapiens	SINGLE PROTEIN	CHEMBL1240340	1	Scientific Literature	Nat. Chem. Biol.	2008	None
CHEMBL1241949		0	319.37	0	2.79	PP146	CC(C)n1nc(-c2ccc3nc(N)ccc3c2)c2c(N)ncnc21	IC50	'='	7600.0	nM	5.12			UO_0000065	16.03	0.29	2.33	4.72	False	CHEMBL1243974	Inhibition of recombinant c-Src by radioactive phosphotransfer assay in presence of 10 uM ATP	B	BAO_0000357	single protein format	None	None	None	None	None	CHEMBL267	Tyrosine-protein kinase SRC	Homo sapiens	SINGLE PROTEIN	CHEMBL1240340	1	Scientific Literature	Nat. Chem. Biol.	2008	None
CHEMBL1242033		0	419.49	0	4.55	PP145	CC(C)n1nc(-c2ccc3nccc(NC(=O)OC(C)(C)C)c3c2)c2c(N)ncnc21	IC50	'='	12000.0	nM	4.92			UO_0000065	11.73	0.22	0.37	4.07	False	CHEMBL1243974	Inhibition of recombinant c-Src by radioactive phosphotransfer assay in presence of 10 uM ATP	B	BAO_0000357	single protein format	None	None	None	None	None	CHEMBL267	Tyrosine-protein kinase SRC	Homo sapiens	SINGLE PROTEIN	CHEMBL1240340	1	Scientific Literature	Nat. Chem. Biol.	2008	None
CHEMBL1242376		0	374.24	0	3.66	PP493	Nc1ncnc2c1c(-c1ccc(Br)c(O)c1)nn2C1CCCC1	IC50	'='	11.0	nM	7.96			UO_0000065	21.27	0.47	4.30	8.86	False	CHEMBL1243974	Inhibition of recombinant c-Src by radioactive phosphotransfer assay in presence of 10 uM ATP	B	BAO_0000357	single protein format	None	None	None	None	None	CHEMBL267	Tyrosine-protein kinase SRC	Homo sapiens	SINGLE PROTEIN	CHEMBL1240340	1	Scientific Literature	Nat. Chem. Biol.	2008	None
CHEMBL290308		0	446.55	0	4.90	21	COc1ccc(C)c(Nc2c(C#N)cnc3cc(OCC4CCN(C)CC4)c(OC)cc23)c1	IC50	'='	24.0	nM	7.62			UO_0000065	17.06	0.32	2.72	9.57	False	CHEMBL806427	Inhibition of recombinant human Src kinase	B	BAO_0000357	single protein format	Homo sapiens	None	None	None	None	CHEMBL267	Tyrosine-protein kinase SRC	Homo sapiens	SINGLE PROTEIN	CHEMBL1149194	1	Scientific Literature	J. Med. Chem.	2004	None
CHEMBL2325906		0	297.36	0	2.50	3h	C[C@H](NC(=O)c1c[nH]c2ncc(C3CC3)nc12)C(C)(C)C#N	Inhibition	'='	1.0	%				UO_0000187					False	CHEMBL2329056	Inhibition of SRC (unknown origin) at 1 uM	B	BAO_0000357	single protein format	Homo sapiens	None	None	None	None	CHEMBL267	Tyrosine-protein kinase SRC	Homo sapiens	SINGLE PROTEIN	CHEMBL2321829	1	Scientific Literature	J. Med. Chem.	2013	None
CHEMBL192652		0	544.53	2	6.70	2b	COc1cc(Nc2c(C#N)cnc3cc(-c4ccc(CN5CCN(C)CC5)s4)sc23)c(Cl)cc1Cl	IC50	'='	25.0	nM	7.60			UO_0000065	13.96	0.30	0.90	11.80	False	CHEMBL884219	Inhibitory activity against non-receptor tyrosine kinase Src in enzyme assay	B	BAO_0000357	single protein format	Homo sapiens	None	None	None	None	CHEMBL267	Tyrosine-protein kinase SRC	Homo sapiens	SINGLE PROTEIN	CHEMBL1140394	1	Scientific Literature	Bioorg. Med. Chem. Lett.	2005	None
CHEMBL372178		0	545.52	2	6.10	9	COc1cc(Nc2c(C#N)cnc3cc(-c4csc(CN5CCN(C)CC5)n4)sc23)c(Cl)cc1Cl	IC50	'='	56.0	nM	7.25			UO_0000065	13.29	0.28	1.15	9.38	False	CHEMBL884219	Inhibitory activity against non-receptor tyrosine kinase Src in enzyme assay	B	BAO_0000357	single protein format	Homo sapiens	None	None	None	None	CHEMBL267	Tyrosine-protein kinase SRC	Homo sapiens	SINGLE PROTEIN	CHEMBL1140394	1	Scientific Literature	Bioorg. Med. Chem. Lett.	2005	None
CHEMBL197713		0	557.65	1	4.66	17i	COc1cc2cc3c(Nc4cc(OC)c(OC)c(OC)c4)c(C#N)cnc3cc2cc1OCCN1CCN(C)CC1	IC50	'='	270.0	nM	6.57			UO_0000065					False	CHEMBL856253	Inhibitory concentration against Src-transformed fibroblast proliferation	F	BAO_0000019	assay format	Rattus norvegicus	None	None	None	None	CHEMBL267	Tyrosine-protein kinase SRC	Homo sapiens	SINGLE PROTEIN	CHEMBL1141082	1	Scientific Literature	J. Med. Chem.	2005	None
CHEMBL335025		0	433.90	1	5.99	1	COc1cc(Nc2c(C#N)cnc3cc4cc(OC)c(OC)cc4cc23)c(C)cc1Cl	IC50	'='	1.4	nM	8.85			UO_0000065	20.41	0.39	2.86	11.59	False	CHEMBL881508	Inhibitory concentration against Src kinase	B	BAO_0000357	single protein format	Homo sapiens	None	None	None	None	CHEMBL267	Tyrosine-protein kinase SRC	Homo sapiens	SINGLE PROTEIN	CHEMBL1141082	1	Scientific Literature	J. Med. Chem.	2005	None
CHEMBL1242291		0	317.35	0	3.18	PP217	Nc1ncnc2[nH]nc(-c3cccc(OCc4ccccc4)c3)c12	IC50						Not Determined						False	CHEMBL1243974	Inhibition of recombinant c-Src by radioactive phosphotransfer assay in presence of 10 uM ATP	B	BAO_0000357	single protein format	None	None	None	None	None	CHEMBL267	Tyrosine-protein kinase SRC	Homo sapiens	SINGLE PROTEIN	CHEMBL1240340	1	Scientific Literature	Nat. Chem. Biol.	2008	None
CHEMBL1241676		0	329.79	0	3.55	PP371	Nc1ncnc2c1c(-c1ccc(Cl)c(O)c1)nn2C1CCCC1	IC50	'='	0.12	nM	9.92			UO_0000065	30.08	0.59	6.37	11.04	False	CHEMBL1243974	Inhibition of recombinant c-Src by radioactive phosphotransfer assay in presence of 10 uM ATP	B	BAO_0000357	single protein format	None	None	None	None	None	CHEMBL267	Tyrosine-protein kinase SRC	Homo sapiens	SINGLE PROTEIN	CHEMBL1240340	1	Scientific Literature	Nat. Chem. Biol.	2008	None
CHEMBL1242027		0	319.31	0	2.94	PP63	COc1cc(F)c(-c2nn(C(C)C)c3ncnc(N)c23)cc1F	IC50	'='	476.0	nM	6.32			UO_0000065	19.80	0.38	3.38	8.02	False	CHEMBL1243974	Inhibition of recombinant c-Src by radioactive phosphotransfer assay in presence of 10 uM ATP	B	BAO_0000357	single protein format	None	None	None	None	None	CHEMBL267	Tyrosine-protein kinase SRC	Homo sapiens	SINGLE PROTEIN	CHEMBL1240340	1	Scientific Literature	Nat. Chem. Biol.	2008	None
CHEMBL1242029		0	283.34	0	2.67	PP49	COc1cccc(-c2nn(C(C)C)c3ncnc(N)c23)c1	IC50	'='	160.0	nM	6.80			UO_0000065	23.98	0.44	4.13	8.62	False	CHEMBL1243974	Inhibition of recombinant c-Src by radioactive phosphotransfer assay in presence of 10 uM ATP	B	BAO_0000357	single protein format	None	None	None	None	None	CHEMBL267	Tyrosine-protein kinase SRC	Homo sapiens	SINGLE PROTEIN	CHEMBL1240340	1	Scientific Literature	Nat. Chem. Biol.	2008	None
CHEMBL1242754		0	304.36	0	3.20	PP105	CC(C)n1nc(-c2cnc3ccccc3c2)c2c(N)ncnc21	IC50	'='	1530.0	nM	5.82			UO_0000065	19.11	0.35	2.62	7.05	False	CHEMBL1243974	Inhibition of recombinant c-Src by radioactive phosphotransfer assay in presence of 10 uM ATP	B	BAO_0000357	single protein format	None	None	None	None	None	CHEMBL267	Tyrosine-protein kinase SRC	Homo sapiens	SINGLE PROTEIN	CHEMBL1240340	1	Scientific Literature	Nat. Chem. Biol.	2008	None
CHEMBL1240676		0	255.28	0	2.59	SBL03	Oc1ccc(CNc2ccc3cn[nH]c3c2)cc1O	IC50						Not Determined						False	CHEMBL1243631	Inhibition of human GST-fused Src-mediated Poly Glu4Tyr phosphorylation by ELISA	B	BAO_0000357	single protein format	Homo sapiens	None	None	None	None	CHEMBL267	Tyrosine-protein kinase SRC	Homo sapiens	SINGLE PROTEIN	CHEMBL1240326	1	Scientific Literature	Eur. J. Pharmacol.	2007	None
CHEMBL1241669		0	377.40	0	3.59	SBL04	Oc1ccc(CN(Cc2ccc(O)c(O)c2)c2ccc3cn[nH]c3c2)cc1O	IC50						Not Determined						False	CHEMBL1243631	Inhibition of human GST-fused Src-mediated Poly Glu4Tyr phosphorylation by ELISA	B	BAO_0000357	single protein format	Homo sapiens	None	None	None	None	CHEMBL267	Tyrosine-protein kinase SRC	Homo sapiens	SINGLE PROTEIN	CHEMBL1240326	1	Scientific Literature	Eur. J. Pharmacol.	2007	None
CHEMBL1240677		0	265.31	0	3.86	SBL05	Oc1ccc(CNc2ccc3ccccc3c2)cc1O	IC50						Not Determined						False	CHEMBL1243631	Inhibition of human GST-fused Src-mediated Poly Glu4Tyr phosphorylation by ELISA	B	BAO_0000357	single protein format	Homo sapiens	None	None	None	None	CHEMBL267	Tyrosine-protein kinase SRC	Homo sapiens	SINGLE PROTEIN	CHEMBL1240326	1	Scientific Literature	Eur. J. Pharmacol.	2007	None
CHEMBL29198		0	328.26	0	0.18	(+/-)-3b	CC(=O)N[C@H](C(N)=O)[C@H]1CCc2cc(OP(=O)(O)O)ccc21	ID50	'>'	3.0	mM		Non standard unit for type		UO_0000063					False	CHEMBL809574	In vitro binding to Src SH2 domain	B	BAO_0000357	single protein format	None	None	None	None	None	CHEMBL267	Tyrosine-protein kinase SRC	Homo sapiens	SINGLE PROTEIN	CHEMBL1128673	1	Scientific Literature	J. Med. Chem.	1995	None
CHEMBL1241675		0	319.37	0	2.84	PP162	Nc1ncnc2c1c(-c1ccn3ccnc3c1)nn2C1CCCC1	IC50	'='	11000.0	nM	4.96			UO_0000065	15.53	0.28	2.12	5.70	False	CHEMBL1243974	Inhibition of recombinant c-Src by radioactive phosphotransfer assay in presence of 10 uM ATP	B	BAO_0000357	single protein format	None	None	None	None	None	CHEMBL267	Tyrosine-protein kinase SRC	Homo sapiens	SINGLE PROTEIN	CHEMBL1240340	1	Scientific Literature	Nat. Chem. Biol.	2008	None
CHEMBL3706656		0	511.26	1	4.41	7	C[C@H](NC(=O)c1cc2cc(OP(=O)(O)O)ccc2[nH]1)c1nc(Cc2ccc(Cl)c(Cl)c2)no1	IC50	'='	81000.0	nM	4.09			UO_0000065	8.00	0.17	-0.32	2.72	False	CHEMBL805363	Affinity for Src protein tyrosine kinase	B	BAO_0000357	single protein format	None	None	None	None	None	CHEMBL267	Tyrosine-protein kinase SRC	Homo sapiens	SINGLE PROTEIN	CHEMBL1131855	1	Scientific Literature	Bioorg. Med. Chem. Lett.	1999	None
CHEMBL168682		0	402.24	0	4.68	12	COc1cc2ncc(C#N)c(NC(=O)c3ccc(Cl)cc3Cl)c2cc1OC	Inhibition	'<'	20.0	%				UO_0000187					False	CHEMBL806337	Inhibition of Src Kinase at 1 uM	B	BAO_0000357	single protein format	Homo sapiens	None	None	None	None	CHEMBL267	Tyrosine-protein kinase SRC	Homo sapiens	SINGLE PROTEIN	CHEMBL1134365	1	Scientific Literature	J. Med. Chem.	2001	None
CHEMBL2218927		0	280.36	0	3.55	Tyrphostin AGL-2043	Cc1nc2cc3nc(-c4cccs4)cnc3cc2n1C	Residual Activity	'='	78.0	%				UO_0000187					False	CHEMBL2219341	Millipore: Percentage of residual kinase activity of SRC at 1uM relative to control. Control inhibitor: Staurosporine at 10.0uM. Buffer: 8 mM MOPS pH 7.0, 0.2 mM EDTA	B	BAO_0000357	single protein format	Homo sapiens	None	None	None	None	CHEMBL267	Tyrosine-protein kinase SRC	Homo sapiens	SINGLE PROTEIN	CHEMBL2218924	1	Scientific Literature	Biochem. J.	2013	None
CHEMBL168862		0	374.23	1	5.17	2o	COc1cc2ncc(C#N)c(Nc3c(Cl)cccc3Cl)c2cc1OC	IC50	'='	61.0	nM	7.21			UO_0000065	19.28	0.39	2.04	10.74	False	CHEMBL807314	Inhibitory activity against human c-Src Kinase was measured using ELISA assay	B	BAO_0000357	single protein format	None	None	None	None	None	CHEMBL267	Tyrosine-protein kinase SRC	Homo sapiens	SINGLE PROTEIN	CHEMBL1134365	1	Scientific Literature	J. Med. Chem.	2001	None
CHEMBL166650		0	600.55	2	5.36	23	N#Cc1cnc2cc(OCCCN3CCOCC3)c(OCCCN3CCOCC3)cc2c1Nc1ccc(Cl)cc1Cl	IC50	'='	19.0	nM	7.72			UO_0000065	12.86	0.26	2.36	8.38	False	CHEMBL807314	Inhibitory activity against human c-Src Kinase was measured using ELISA assay	B	BAO_0000357	single protein format	None	None	None	None	None	CHEMBL267	Tyrosine-protein kinase SRC	Homo sapiens	SINGLE PROTEIN	CHEMBL1134365	1	Scientific Literature	J. Med. Chem.	2001	None
CHEMBL1233881		0	325.37	0	2.82	PP494	COc1ccc(-c2nn(C3CCC3)c3ncnc(N)c23)cc1OC	Inhibition	'='	69.0	%				UO_0000187					False	CHEMBL1244292	Inhibition of SRC N1 domain at 1 uM after 60 mins by FRET assay in presence of 10 uM ATP	B	BAO_0000357	single protein format	None	None	None	None	None	CHEMBL267	Tyrosine-protein kinase SRC	Homo sapiens	SINGLE PROTEIN	CHEMBL1240340	1	Scientific Literature	Nat. Chem. Biol.	2008	None
CHEMBL1230790		0	269.31	0	2.36	S1	CC(C)n1nc(-c2cccc(O)c2)c2c(N)ncnc21	Inhibition	'='	96.0	%				UO_0000187					False	CHEMBL1244313	Inhibition of SRC N2 domain at 1 uM after 60 mins by FRET assay in presence of 10 uM ATP	B	BAO_0000357	single protein format	None	None	None	None	None	CHEMBL267	Tyrosine-protein kinase SRC	Homo sapiens	SINGLE PROTEIN	CHEMBL1240340	1	Scientific Literature	Nat. Chem. Biol.	2008	None
CHEMBL1242852		0	392.46	0	4.39	PP86	CC(C)n1nc(-c2ccc3c(ccn3C(=O)OC(C)(C)C)c2)c2c(N)ncnc21	IC50	'='	46.0	nM	7.34			UO_0000065	18.70	0.35	2.95	7.28	False	CHEMBL1243974	Inhibition of recombinant c-Src by radioactive phosphotransfer assay in presence of 10 uM ATP	B	BAO_0000357	single protein format	None	None	None	None	None	CHEMBL267	Tyrosine-protein kinase SRC	Homo sapiens	SINGLE PROTEIN	CHEMBL1240340	1	Scientific Literature	Nat. Chem. Biol.	2008	None
CHEMBL1242199		0	313.34	0	3.04	PP79	Nc1ncnc2c1c(-c1cc(O)cc(F)c1)nn2C1CCCC1	IC50	'='	5.0	nM	8.30			UO_0000065	26.49	0.49	5.26	9.24	False	CHEMBL1243974	Inhibition of recombinant c-Src by radioactive phosphotransfer assay in presence of 10 uM ATP	B	BAO_0000357	single protein format	None	None	None	None	None	CHEMBL267	Tyrosine-protein kinase SRC	Homo sapiens	SINGLE PROTEIN	CHEMBL1240340	1	Scientific Literature	Nat. Chem. Biol.	2008	None
CHEMBL1241481		0	398.47	0	4.01	PP20	COc1cc(-c2nn(C(C)C)c3ncnc(N)c23)ccc1NC(=O)OC(C)(C)C	IC50	'<'	1.0	nM				UO_0000065					False	CHEMBL1243974	Inhibition of recombinant c-Src by radioactive phosphotransfer assay in presence of 10 uM ATP	B	BAO_0000357	single protein format	None	None	None	None	None	CHEMBL267	Tyrosine-protein kinase SRC	Homo sapiens	SINGLE PROTEIN	CHEMBL1240340	1	Scientific Literature	Nat. Chem. Biol.	2008	None
CHEMBL55410		0	483.64	0	2.13	3h	CNS(=O)(=O)c1ccc2c(c1)/C(=C/c1[nH]c3c(c1CCCN1CCNCC1)CCCC3)C(=O)N2	IC50	'='	200.0	nM	6.70			UO_0000065	13.85	0.27	4.57	6.30	False	CHEMBL805371	Inhibitory activity against Src protein tyrosine kinase	B	BAO_0000357	single protein format	None	None	None	None	None	CHEMBL267	Tyrosine-protein kinase SRC	Homo sapiens	SINGLE PROTEIN	CHEMBL1146690	1	Scientific Literature	Bioorg. Med. Chem. Lett.	2004	None
CHEMBL102801		0	551.28	1	3.31	8	Cn1c(=O)c(-c2c(Cl)cccc2Cl)cc2cnc(Nc3ccc(OCC(=O)O)c(P(=O)(O)O)c3)nc21	IC50	'='	200.0	nM	6.70			UO_0000065	12.15	0.25	3.39	4.09	False	CHEMBL806436	Inhibition of Src protein tyrosine kinase	B	BAO_0000357	single protein format	Homo sapiens	None	None	None	None	CHEMBL267	Tyrosine-protein kinase SRC	Homo sapiens	SINGLE PROTEIN	CHEMBL1136210	1	Scientific Literature	Bioorg. Med. Chem. Lett.	2003	None
CHEMBL1240567		0	255.24	0	1.33	PP233	Nc1ncnc2[nH]nc(-c3ccc4c(c3)OCO4)c12	IC50						Not Determined						False	CHEMBL1243974	Inhibition of recombinant c-Src by radioactive phosphotransfer assay in presence of 10 uM ATP	B	BAO_0000357	single protein format	None	None	None	None	None	CHEMBL267	Tyrosine-protein kinase SRC	Homo sapiens	SINGLE PROTEIN	CHEMBL1240340	1	Scientific Literature	Nat. Chem. Biol.	2008	None
CHEMBL1242666		0	320.36	0	2.95	PP43	CC(C)n1nc(-c2ccc3c(C=O)c[nH]c3c2)c2c(N)ncnc21	IC50	'='	1200.0	nM	5.92			UO_0000065	18.48	0.34	2.97	5.78	False	CHEMBL1243974	Inhibition of recombinant c-Src by radioactive phosphotransfer assay in presence of 10 uM ATP	B	BAO_0000357	single protein format	None	None	None	None	None	CHEMBL267	Tyrosine-protein kinase SRC	Homo sapiens	SINGLE PROTEIN	CHEMBL1240340	1	Scientific Literature	Nat. Chem. Biol.	2008	None
CHEMBL288441	BOSUTINIB	4	530.46	2	5.19	SKI-606	COc1cc(Nc2c(C#N)cnc3cc(OCCCN4CCN(C)CC4)c(OC)cc23)c(Cl)cc1Cl	IC50	'='	3.8	nM	8.42			UO_0000065	15.87	0.32	3.23	10.16	True	CHEMBL884219	Inhibitory activity against non-receptor tyrosine kinase Src in enzyme assay	B	BAO_0000357	single protein format	Homo sapiens	None	None	None	None	CHEMBL267	Tyrosine-protein kinase SRC	Homo sapiens	SINGLE PROTEIN	CHEMBL1140394	1	Scientific Literature	Bioorg. Med. Chem. Lett.	2005	None
CHEMBL193695		0	539.49	2	6.04	13	COc1cc(Nc2c(C#N)cnc3cc(-c4cccc(CN5CCN(C)CC5)n4)sc23)c(Cl)cc1Cl	IC50	'='	1900.0	nM	5.72			UO_0000065					False	CHEMBL885033	Inhibitory activity against non-receptor tyrosine kinase Src in cell assay	F	BAO_0000019	assay format	Homo sapiens	None	None	None	None	CHEMBL267	Tyrosine-protein kinase SRC	Homo sapiens	SINGLE PROTEIN	CHEMBL1140394	1	Scientific Literature	Bioorg. Med. Chem. Lett.	2005	None
CHEMBL424664		0	530.03	1	4.09	13	COc1ccc(Cl)c(Nc2ncnc3cc(OCCCN4CCOCC4)cc(OC4CCOCC4)c23)n1	IC50	'='	5.0	nM	8.30			UO_0000065	15.66	0.31	4.21	8.29	False	CHEMBL863345	Inhibitory activity against c-Src kinase	B	BAO_0000357	single protein format	Homo sapiens	None	None	None	None	CHEMBL267	Tyrosine-protein kinase SRC	Homo sapiens	SINGLE PROTEIN	CHEMBL1141956	1	Scientific Literature	Bioorg. Med. Chem. Lett.	2005	None
CHEMBL197186		0	530.03	1	4.09	33	COc1cc(Nc2ncnc3cc(OCCCN4CCOCC4)cc(OC4CCOCC4)c23)c(Cl)cn1	IC50						Not Determined						False	CHEMBL854323	Inhibition of Src-transfected 3T3 cell proliferation	F	BAO_0000219	cell-based format	Homo sapiens	None	None	3T3	None	CHEMBL267	Tyrosine-protein kinase SRC	Homo sapiens	SINGLE PROTEIN	CHEMBL1141956	1	Scientific Literature	Bioorg. Med. Chem. Lett.	2005	CHEMBL3833622
CHEMBL462528		0	446.33	0	4.54	28	O=C(Nc1cccc(Br)c1)c1nscc1NCCc1ccc2c(c1)OCO2	Inhibition	'<'	30.0	%				UO_0000187					False	CHEMBL1034907	Inhibition of Src at 10 uM by HTRF assay	B	BAO_0000357	single protein format	None	None	None	None	None	CHEMBL267	Tyrosine-protein kinase SRC	Homo sapiens	SINGLE PROTEIN	CHEMBL1136839	1	Scientific Literature	Bioorg. Med. Chem. Lett.	2009	None
CHEMBL439675	LYCOGARUBIN B	0	429.43	0	4.59	3	COC(=O)c1[nH]c(C(=O)OC)c(-c2c[nH]c3ccc(O)cc23)c1-c1c[nH]c2ccccc12	Inhibition	'<'	50.0	%				UO_0000187					False	CHEMBL834027	Inhibition of protein tyrosine kinase mediated [gamma-32P]-ATP incorporation at 0.1 ug/mL in src-transformed NIH3T3	B	BAO_0000357	single protein format	None	None	None	None	None	CHEMBL267	Tyrosine-protein kinase SRC	Homo sapiens	SINGLE PROTEIN	CHEMBL1145273	1	Scientific Literature	Bioorg. Med. Chem. Lett.	2005	None
CHEMBL295528		0	596.78	2	5.12	13	COc1cc(-c2nn([C@H]3CC[C@H](N4CCN(C)CC4)CC3)c3ncnc(N)c23)ccc1NC(=O)CC(C)(C)c1ccccc1	IC50	'='	115.0	nM	6.94			UO_0000065	11.63	0.22	1.82	6.06	False	CHEMBL698890	Inhibition of human src kinase.	B	BAO_0000357	single protein format	Homo sapiens	None	None	None	None	CHEMBL267	Tyrosine-protein kinase SRC	Homo sapiens	SINGLE PROTEIN	CHEMBL1135159	1	Scientific Literature	Bioorg. Med. Chem. Lett.	2002	None
CHEMBL3758602		0	381.83	0	3.91	15	CC1(C)OCc2c(Nc3n[nH]c4c(Cl)cccc34)nc(-c3cn[nH]c3)nc21	Inhibition	'='	66.5	%				UO_0000187					False	CHEMBL3761199	Inhibition of SRC (unknown origin) at 100 nM	B	BAO_0000357	single protein format	Homo sapiens	None	None	None	None	CHEMBL267	Tyrosine-protein kinase SRC	Homo sapiens	SINGLE PROTEIN	CHEMBL3758169	1	Scientific Literature	Bioorg. Med. Chem. Lett.	2016	None
CHEMBL1096460		0	335.35	1	5.04	16b	O=C1Cc2ccccc2Cc2cc(Nc3ccc(F)cc3F)ccc21	Inhibition						Not Active						False	CHEMBL1108245	Inhibition of SRC at 10 uM	B	BAO_0000357	single protein format	None	None	None	None	None	CHEMBL267	Tyrosine-protein kinase SRC	Homo sapiens	SINGLE PROTEIN	CHEMBL1157789	1	Scientific Literature	Bioorg. Med. Chem. Lett.	2010	None
CHEMBL3651276		0	492.05	1	6.29	BDBM97956	Cc1cc(-c2cc(O)ccc2Cl)cc2nnc(Nc3cccc(SCCN4CCCC4)c3)nc12	IC50	'='	3.4	nM	8.47		213856	UO_0000065	17.21	0.34	2.18	11.42	False	CHEMBL3705261	Luciferase-Based Assay: Recombinant human c-Src or Yes (28 ng/well, Panvera/Invitrogen, Madison Wis.), ATP (3 μM), a tyrosine kinase substrate (PTK2, 250 μM, Promega Corp., Madison Wis.), and test agents (at concentrations ranging from about 1 nM/l to about 100 μM/l), in the presence of Src kinase reaction buffer (Upstate USA, Lake Placid N.Y.). After reacting for about 90 minutes at room tempera…	B	BAO_0000357	single protein format	None	None	None	None	None	CHEMBL267	Tyrosine-protein kinase SRC	Homo sapiens	SINGLE PROTEIN	CHEMBL3639196	37	BindingDB Database		2013	None
CHEMBL3651202		0	503.01	1	4.79	BDBM97881	COc1ccc(Cl)c(-c2cc3nnc(Nc4ccc(C(=O)N5CCN(C)CC5)cc4)nc3cc2C)c1	IC50	'='	560.0	nM	6.25		213752	UO_0000065	12.43	0.24	1.46	7.49	False	CHEMBL3705261	Luciferase-Based Assay: Recombinant human c-Src or Yes (28 ng/well, Panvera/Invitrogen, Madison Wis.), ATP (3 μM), a tyrosine kinase substrate (PTK2, 250 μM, Promega Corp., Madison Wis.), and test agents (at concentrations ranging from about 1 nM/l to about 100 μM/l), in the presence of Src kinase reaction buffer (Upstate USA, Lake Placid N.Y.). After reacting for about 90 minutes at room tempera…	B	BAO_0000357	single protein format	None	None	None	None	None	CHEMBL267	Tyrosine-protein kinase SRC	Homo sapiens	SINGLE PROTEIN	CHEMBL3639196	37	BindingDB Database		2013	None
CHEMBL550825		0	330.40	0	4.17	5	Cc1cc(Nc2nc(N(C)c3ccccc3)nc3ccccc23)n[nH]1	Ki	'='	1059.0	nM	5.97			UO_0000065	18.08	0.33	1.81	8.57	False	CHEMBL1031297	Inhibition of Src	B	BAO_0000357	single protein format	None	None	None	None	None	CHEMBL267	Tyrosine-protein kinase SRC	Homo sapiens	SINGLE PROTEIN	CHEMBL1158437	1	Scientific Literature	Bioorg. Med. Chem. Lett.	2009	None
CHEMBL1096442		0	284.36	0	4.68	25	O=C1Cc2ccccc2Cc2cc(-c3ccccc3)ccc21	Inhibition						Not Active						False	CHEMBL1108245	Inhibition of SRC at 10 uM	B	BAO_0000357	single protein format	None	None	None	None	None	CHEMBL267	Tyrosine-protein kinase SRC	Homo sapiens	SINGLE PROTEIN	CHEMBL1157789	1	Scientific Literature	Bioorg. Med. Chem. Lett.	2010	None
CHEMBL1097171		0	313.40	0	4.63	26	O=C1Cc2ccccc2Cc2cc(NCc3ccccc3)ccc21	Inhibition						Not Active						False	CHEMBL1108245	Inhibition of SRC at 10 uM	B	BAO_0000357	single protein format	None	None	None	None	None	CHEMBL267	Tyrosine-protein kinase SRC	Homo sapiens	SINGLE PROTEIN	CHEMBL1157789	1	Scientific Literature	Bioorg. Med. Chem. Lett.	2010	None
CHEMBL425371		0	508.48	2	6.63	37	CN1CCN(Cc2ccc(-c3cc4ncc(C#N)c(Nc5ccc(Cl)cc5Cl)c4s3)cc2)CC1	IC50	'='	50.0	nM	7.30			UO_0000065	14.36	0.29	0.67	13.23	True	CHEMBL914868	Inhibition of Src kinase	B	BAO_0000357	single protein format	Homo sapiens	None	None	None	None	CHEMBL267	Tyrosine-protein kinase SRC	Homo sapiens	SINGLE PROTEIN	CHEMBL1149293	1	Scientific Literature	J. Med. Chem.	2004	None
CHEMBL224856		0	522.51	2	6.50	39	CN1CCN(Cc2ccc(-c3cc4ncc(C#N)c(CNc5ccc(Cl)cc5Cl)c4s3)cc2)CC1	IC50	'>'	10000.0	nM				UO_0000065					False	CHEMBL914869	Inhibition of Src-mediated proliferation of rat 2 fibroblasts	F	BAO_0000019	assay format	Homo sapiens	None	None	None	None	CHEMBL267	Tyrosine-protein kinase SRC	Homo sapiens	SINGLE PROTEIN	CHEMBL1149293	1	Scientific Literature	J. Med. Chem.	2004	None
CHEMBL358759		0	309.32	0	2.89	2u	O=C(NCc1cccc(O)c1)c1cc2cc(O)ccc2cc1O	IC50						Not Determined						False	CHEMBL823239	Inhibition of human purified recombinant pp60c-src tyrosine kinase	B	BAO_0000357	single protein format	None	None	None	None	None	CHEMBL267	Tyrosine-protein kinase SRC	Homo sapiens	SINGLE PROTEIN	CHEMBL1133076	1	Scientific Literature	Bioorg. Med. Chem. Lett.	2000	None
CHEMBL76963		0	559.52	1	1.50	4k	CC(=O)N[C@@H](Cc1ccc(OP(=O)(O)O)cc1)C(=O)N[C@@H](CCC(N)=O)c1nc(CCc2ccccc2)no1	IC50	'='	156000.0	nM		Outside typical range		UO_0000065					False	CHEMBL806414	Binding affinity against Src SH2 domain	B	BAO_0000357	single protein format	Escherichia coli	None	None	None	None	CHEMBL267	Tyrosine-protein kinase SRC	Homo sapiens	SINGLE PROTEIN	CHEMBL1132280	1	Scientific Literature	J. Med. Chem.	1999	None
CHEMBL1813604		0	164.17	0	0.14	10	Cc1cc2[nH]nc(N)c2c(=O)[nH]1	Inhibition	'='	14.0	%				UO_0000187					False	CHEMBL1815732	Inhibition of SRC at 30 uM by microfluidic mobility shift assay	B	BAO_0000357	single protein format	None	None	None	None	None	CHEMBL267	Tyrosine-protein kinase SRC	Homo sapiens	SINGLE PROTEIN	CHEMBL1811853	1	Scientific Literature	Bioorg. Med. Chem.	2011	None
CHEMBL1813628		0	284.32	0	1.83	34	COc1ccc(-c2c(C)[nH]c(=O)c3c(N)nn(C)c23)cc1	Inhibition	'='	15.0	%				UO_0000187					False	CHEMBL1815732	Inhibition of SRC at 30 uM by microfluidic mobility shift assay	B	BAO_0000357	single protein format	None	None	None	None	None	CHEMBL267	Tyrosine-protein kinase SRC	Homo sapiens	SINGLE PROTEIN	CHEMBL1811853	1	Scientific Literature	Bioorg. Med. Chem.	2011	None
CHEMBL1813780		0	380.45	0	1.64	40	CC(=O)Nc1nn(C)c2cc(-c3ccc(N4CCN(C)CC4)cc3)[nH]c(=O)c12	Inhibition	'='	20.0	%				UO_0000187					False	CHEMBL1815732	Inhibition of SRC at 30 uM by microfluidic mobility shift assay	B	BAO_0000357	single protein format	None	None	None	None	None	CHEMBL267	Tyrosine-protein kinase SRC	Homo sapiens	SINGLE PROTEIN	CHEMBL1811853	1	Scientific Literature	Bioorg. Med. Chem.	2011	None
CHEMBL1813782		0	247.30	0	0.70	42	Cc1cc2c(c(N)nn2C)c(N2CCOCC2)n1	Inhibition	'='	7.0	%				UO_0000187					False	CHEMBL1815732	Inhibition of SRC at 30 uM by microfluidic mobility shift assay	B	BAO_0000357	single protein format	None	None	None	None	None	CHEMBL267	Tyrosine-protein kinase SRC	Homo sapiens	SINGLE PROTEIN	CHEMBL1811853	1	Scientific Literature	Bioorg. Med. Chem.	2011	None
CHEMBL1813620		0	178.19	0	0.15	26	Cc1cc2c(c(N)nn2C)c(=O)[nH]1	Inhibition	'='	9.0	%				UO_0000187					False	CHEMBL1815732	Inhibition of SRC at 30 uM by microfluidic mobility shift assay	B	BAO_0000357	single protein format	None	None	None	None	None	CHEMBL267	Tyrosine-protein kinase SRC	Homo sapiens	SINGLE PROTEIN	CHEMBL1811853	1	Scientific Literature	Bioorg. Med. Chem.	2011	None
CHEMBL941	IMATINIB	4	493.62	0	4.59	Imatinib	Cc1ccc(NC(=O)c2ccc(CN3CCN(C)CC3)cc2)cc1Nc1nccc(-c2cccnc2)n1	Kd	'>'	10000.0	nM				UO_0000065					True	CHEMBL1061927	Binding constant for SRC kinase domain	B	BAO_0000357	single protein format	Homo sapiens	None	None	None	None	CHEMBL267	Tyrosine-protein kinase SRC	Homo sapiens	SINGLE PROTEIN	CHEMBL1150977	1	Scientific Literature	Nat. Biotechnol.	2008	None
CHEMBL408655		0	1057.27	None	None	22	CC1(C)SSC[C@H](C(=O)N[C@@H](CCCN=C(N)N)C(N)=O)NC(=O)[C@@H](Cc2ccccc2)NC(=O)[C@H](CO)NC(=O)CNC(=O)[C@H](Cc2ccc3ccccc3c2)NC(=O)[C@@H]1NC(=O)[C@@H](N)Cc1ccc(O)cc1	IC50	'='	3300.0	nM	5.48			UO_0000065	5.18	None	None	None	False	CHEMBL816863	Inhibition of c-Src tyrosine kinase.	B	BAO_0000357	single protein format	None	None	None	None	None	CHEMBL267	Tyrosine-protein kinase SRC	Homo sapiens	SINGLE PROTEIN	CHEMBL1131256	1	Scientific Literature	J. Med. Chem.	1998	None
CHEMBL488840		0	417.45	1	5.06	10a	Cc1cccc(C)c1/C=C/n1cnc2c(Nc3ccc(P(C)(C)=O)cc3)ncnc21	IC50	'='	8.31	nM	8.08			UO_0000065	19.36	0.37	3.02	11.11	False	CHEMBL976274	Inhibition of human Src kinase by TR-FRET assay	B	BAO_0000357	single protein format	Homo sapiens	None	None	None	None	CHEMBL267	Tyrosine-protein kinase SRC	Homo sapiens	SINGLE PROTEIN	CHEMBL1139396	1	Scientific Literature	Bioorg. Med. Chem. Lett.	2008	None
CHEMBL520540		0	515.64	2	7.75	7a	CCCP(=O)(CCC)c1ccc(Nc2nc(C(C)C)nc3c2ncn3/C=C\c2c(C)cccc2C)cc1	IC50	'='	6.58	nM	8.18			UO_0000065	15.87	0.30	0.43	11.25	False	CHEMBL976274	Inhibition of human Src kinase by TR-FRET assay	B	BAO_0000357	single protein format	Homo sapiens	None	None	None	None	CHEMBL267	Tyrosine-protein kinase SRC	Homo sapiens	SINGLE PROTEIN	CHEMBL1139396	1	Scientific Literature	Bioorg. Med. Chem. Lett.	2008	None
CHEMBL510891		0	423.84	1	5.10	10c	CP(C)(=O)c1ccc(Nc2ncnc3c2ncn3/C=C/c2ccccc2Cl)cc1	IC50	'='	126.0	nM	6.90			UO_0000065	16.28	0.32	1.80	9.49	False	CHEMBL976274	Inhibition of human Src kinase by TR-FRET assay	B	BAO_0000357	single protein format	Homo sapiens	None	None	None	None	CHEMBL267	Tyrosine-protein kinase SRC	Homo sapiens	SINGLE PROTEIN	CHEMBL1139396	1	Scientific Literature	Bioorg. Med. Chem. Lett.	2008	None
CHEMBL120703		0	451.92	1	5.84	16	CC(C)(C)OC(=O)Nc1ccc(Nc2[nH]nc3ncnc(Nc4cccc(Cl)c4)c23)cc1	IC50	'>'	10000.0	nM				UO_0000065					False	CHEMBL816862	Inhibitory activity against c-Src tyrosine kinase	B	BAO_0000357	single protein format	None	None	None	None	None	CHEMBL267	Tyrosine-protein kinase SRC	Homo sapiens	SINGLE PROTEIN	CHEMBL1130217	1	Scientific Literature	J. Med. Chem.	1997	None
CHEMBL76625		0	495.54	0	3.10	3a	CC(=O)N[C@@H](Cc1ccc(OP(=O)(O)O)cc1)C(=O)NCc1nc(CC2CCCCC2)cs1	IC50	'='	483000.0	nM		Outside typical range		UO_0000065					True	CHEMBL806415	Inhibition of binding to Src SH2 domain	B	BAO_0000357	single protein format	None	None	None	None	None	CHEMBL267	Tyrosine-protein kinase SRC	Homo sapiens	SINGLE PROTEIN	CHEMBL1131840	1	Scientific Literature	Bioorg. Med. Chem. Lett.	1999	None
CHEMBL353070		0	467.96	0	4.62	17	COc1cc2c(Nc3cccc4c(Cl)c[nH]c34)ncnc2cc1OCCCN1CCOCC1	IC50	'='	20.0	nM	7.70			UO_0000065	16.45	0.32	3.08	9.11	False	CHEMBL809577	In vitro inhibitory concentration against src-tyrosine kinase	B	BAO_0000357	single protein format	None	None	None	None	None	CHEMBL267	Tyrosine-protein kinase SRC	Homo sapiens	SINGLE PROTEIN	CHEMBL1148412	1	Scientific Literature	J. Med. Chem.	2004	None
CHEMBL323660		0	252.27	0	2.62	10b	Nc1ccc(-c2cc(=O)c3cccc(N)c3o2)cc1	IC50	'>'	50000.0	nM				UO_0000065					False	CHEMBL843190	Inhibition of in vitro protein-tyrosine kinase activity of p60v-src enzyme in presence of 5 uM ATP.	B	BAO_0000357	single protein format	None	None	None	None	None	CHEMBL267	Tyrosine-protein kinase SRC	Homo sapiens	SINGLE PROTEIN	CHEMBL1127357	1	Scientific Literature	J. Med. Chem.	1994	None
CHEMBL1081678		0	438.23	0	3.05	12r	Cc1cc(OCc2ccc(F)cc2F)c(Br)c(=O)n1-c1cnc(CO)cn1	Inhibition	'<'	50.0	%				UO_0000187					False	CHEMBL1101767	Inhibition of SRC at 10 uM	B	BAO_0000357	single protein format	None	None	None	None	None	CHEMBL267	Tyrosine-protein kinase SRC	Homo sapiens	SINGLE PROTEIN	CHEMBL1154277	1	Scientific Literature	Bioorg. Med. Chem. Lett.	2009	None
CHEMBL475156		0	419.49	0	2.99	29	COCCNCCOc1cccc(-n2cc(-c3cccc(O)c3)c3c(N)ncnc32)c1	IC50	'='	7.943	nM	8.10			UO_0000065	19.31	0.36	5.11	7.54	False	CHEMBL3069803	Inhibition of c-Src kinase (unknown origin)	B	BAO_0000357	single protein format	Homo sapiens	None	None	None	None	CHEMBL267	Tyrosine-protein kinase SRC	Homo sapiens	SINGLE PROTEIN	CHEMBL3045133	1	Scientific Literature	Med Chem Res	2013	None
CHEMBL49658		0	472.39	1	5.23	22	CC(C)(C)NC(=O)Nc1nc2nc(N)ncc2cc1-c1cc(C(F)(F)F)cc(C(F)(F)F)c1	log(10^6/IC50)	'='	1.3										False	CHEMBL929919	Inhibition of cSrc	B	BAO_0000357	single protein format	None	None	None	None	None	CHEMBL267	Tyrosine-protein kinase SRC	Homo sapiens	SINGLE PROTEIN	CHEMBL1143173	1	Scientific Literature	Bioorg. Med. Chem.	2008	None
CHEMBL299763		0	396.45	0	3.21	17	COc1cc(OC)cc(-c2cc3cnc(N)nc3nc2NC(=O)NC(C)(C)C)c1	log(10^6/IC50)	'='	1.3										False	CHEMBL929919	Inhibition of cSrc	B	BAO_0000357	single protein format	None	None	None	None	None	CHEMBL267	Tyrosine-protein kinase SRC	Homo sapiens	SINGLE PROTEIN	CHEMBL1143173	1	Scientific Literature	Bioorg. Med. Chem.	2008	None
CHEMBL51283		0	495.41	0	4.80	9	CN1CCN(c2ccc(Nc3ncc4cc(-c5c(Cl)cccc5Cl)c(=O)n(C)c4n3)cc2)CC1	log(10^6/IC50)	'='	5.0										False	CHEMBL929919	Inhibition of cSrc	B	BAO_0000357	single protein format	None	None	None	None	None	CHEMBL267	Tyrosine-protein kinase SRC	Homo sapiens	SINGLE PROTEIN	CHEMBL1143173	1	Scientific Literature	Bioorg. Med. Chem.	2008	None
CHEMBL50470		0	434.37	0	4.45	6	CCN(CC)CCCNc1ncc2cc(-c3c(Cl)cccc3Cl)c(=O)n(C)c2n1	log(10^6/IC50)	'='	3.02										False	CHEMBL929919	Inhibition of cSrc	B	BAO_0000357	single protein format	None	None	None	None	None	CHEMBL267	Tyrosine-protein kinase SRC	Homo sapiens	SINGLE PROTEIN	CHEMBL1143173	1	Scientific Literature	Bioorg. Med. Chem.	2008	None
CHEMBL299347		0	349.22	0	3.37	4	CN(C)c1ncc2cc(-c3c(Cl)cccc3Cl)c(=O)n(C)c2n1	log(10^6/IC50)	'='	1.3										False	CHEMBL929919	Inhibition of cSrc	B	BAO_0000357	single protein format	None	None	None	None	None	CHEMBL267	Tyrosine-protein kinase SRC	Homo sapiens	SINGLE PROTEIN	CHEMBL1143173	1	Scientific Literature	Bioorg. Med. Chem.	2008	None
CHEMBL227699		0	427.55	1	5.23	14b	Cc1cccc(C)c1Nc1ncc(-c2ccc(OCCN3CCCC3)cc2)n2cncc12	Inhibition	'='	51.6	%				UO_0000187					False	CHEMBL919724	Inhibition of cSrc in COS7 cells at 1 uM by ELISA	B	BAO_0000219	cell-based format	Homo sapiens	None	None	COS-7	None	CHEMBL267	Tyrosine-protein kinase SRC	Homo sapiens	SINGLE PROTEIN	CHEMBL1144561	1	Scientific Literature	Bioorg. Med. Chem.	2007	CHEMBL3307648
CHEMBL284616	CHLOROGENIC ACID	2	354.31	1	-0.65	26	O=C(/C=C/c1ccc(O)c(O)c1)O[C@@H]1C[C@](O)(C(=O)O)C[C@@H](O)[C@H]1O	Inhibition	'='	3.0	%				UO_0000187					False	CHEMBL1024397	Inhibition of SRC SH2 domain at 200 uM	B	BAO_0000357	single protein format	None	None	None	None	None	CHEMBL267	Tyrosine-protein kinase SRC	Homo sapiens	SINGLE PROTEIN	CHEMBL1158427	1	Scientific Literature	Bioorg. Med. Chem. Lett.	2009	None
CHEMBL106442		0	555.25	1	4.08	5	Cn1c(=O)c(-c2c(Cl)cccc2Cl)cc2cnc(Nc3cccc(P(=O)(O)CP(=O)(O)O)c3)nc21	IC50	'='	77.0	nM	7.11			UO_0000065	12.81	0.28	3.03	4.60	False	CHEMBL806436	Inhibition of Src protein tyrosine kinase	B	BAO_0000357	single protein format	Homo sapiens	None	None	None	None	CHEMBL267	Tyrosine-protein kinase SRC	Homo sapiens	SINGLE PROTEIN	CHEMBL1136210	1	Scientific Literature	Bioorg. Med. Chem. Lett.	2003	None
CHEMBL2312303		0	505.45	1	4.49	31	O=C(NCCCN1CCCC1=O)c1cnc(NCc2cc(Cl)ccc2Cl)nc1NC1CCCC1	IC50	'>'	30000.0	nM				UO_0000065					False	CHEMBL2317041	Inhibition of SRC (unknown origin)	B	BAO_0000357	single protein format	Homo sapiens	None	None	None	None	CHEMBL267	Tyrosine-protein kinase SRC	Homo sapiens	SINGLE PROTEIN	CHEMBL2311468	1	Scientific Literature	Bioorg. Med. Chem. Lett.	2013	None
CHEMBL2312301		0	466.59	0	3.19	29	COc1ccccc1CNc1ncc(C(=O)NCCCN2CCCC2=O)c(NC2CCCC2)n1	IC50	'>'	30000.0	nM				UO_0000065					False	CHEMBL2317041	Inhibition of SRC (unknown origin)	B	BAO_0000357	single protein format	Homo sapiens	None	None	None	None	CHEMBL267	Tyrosine-protein kinase SRC	Homo sapiens	SINGLE PROTEIN	CHEMBL2311468	1	Scientific Literature	Bioorg. Med. Chem. Lett.	2013	None
CHEMBL51573		0	320.18	0	3.61	3	Cc1ncc2cc(-c3c(Cl)cccc3Cl)c(=O)n(C)c2n1	log(10^6/IC50)	'='	1.3										False	CHEMBL929919	Inhibition of cSrc	B	BAO_0000357	single protein format	None	None	None	None	None	CHEMBL267	Tyrosine-protein kinase SRC	Homo sapiens	SINGLE PROTEIN	CHEMBL1143173	1	Scientific Literature	Bioorg. Med. Chem.	2008	None
CHEMBL1261	CITRIC ACID	4	192.12	0	-1.25	Fragment 2	O=C(O)CC(O)(CC(=O)O)C(=O)O	IC50	'>'	40000000.0	nM		Outside typical range		UO_0000065					False	CHEMBL823240	Inhibitory activity against SH2 domain of human p60 c-Src tyrosine kinase using surface plasmon resonance (SPR) assay.	B	BAO_0000357	single protein format	None	None	None	None	None	CHEMBL267	Tyrosine-protein kinase SRC	Homo sapiens	SINGLE PROTEIN	CHEMBL1145907	1	Scientific Literature	J. Med. Chem.	2003	None
CHEMBL408683		0	352.40	0	1.12	4m	NC(=O)CN1CCC(n2cc(-c3cccc(O)c3)c3c(N)ncnc32)C1	IC50	'='	4.0	nM	8.40			UO_0000065	23.83	0.44	7.28	6.81	False	CHEMBL822437	Inhibition of p60 c-Src tyrosine kinase enzyme activity in liquid-phase tyrosine phosphorylation assay at 830 ng/mL	B	BAO_0000357	single protein format	None	None	None	None	None	CHEMBL267	Tyrosine-protein kinase SRC	Homo sapiens	SINGLE PROTEIN	CHEMBL1134003	1	Scientific Literature	Bioorg. Med. Chem. Lett.	2001	None
CHEMBL101917		0	374.23	1	5.17	2a	COc1cc2ncc(C#N)c(Nc3ccc(Cl)cc3Cl)c2cc1OC	IC50	'='	23.0	nM	7.64			UO_0000065	20.41	0.42	2.47	11.37	False	CHEMBL807311	Inhibition of Src Kinase at 0.1 mM ATP	B	BAO_0000357	single protein format	Homo sapiens	None	None	None	None	CHEMBL267	Tyrosine-protein kinase SRC	Homo sapiens	SINGLE PROTEIN	CHEMBL1134365	1	Scientific Literature	J. Med. Chem.	2001	None
CHEMBL456198		0	463.38	0	4.38	4	O=C(CCN1C(=O)/C(=C/c2cccc(Br)c2)SC1=S)Nc1ccccc1O	Activity						Not Active						False	CHEMBL995083	Inhibition of c-Src upto 100 uM	B	BAO_0000357	single protein format	None	None	None	None	None	CHEMBL267	Tyrosine-protein kinase SRC	Homo sapiens	SINGLE PROTEIN	CHEMBL1142494	1	Scientific Literature	J. Med. Chem.	2008	None
CHEMBL2152966		0	351.35	0	4.74	29b	O=C1c2ccc(Nc3ccc(F)cc3F)cc2CCc2c(O)cccc21	Inhibition						Not Active						False	CHEMBL2155540	Inhibition of SRC at 10 uM	B	BAO_0000357	single protein format	None	None	None	None	None	CHEMBL267	Tyrosine-protein kinase SRC	Homo sapiens	SINGLE PROTEIN	CHEMBL2150974	1	Scientific Literature	J. Med. Chem.	2012	None
CHEMBL388978	STAUROSPORINE	0	466.54	0	4.35	Staurosporine	CN[C@@H]1C[C@H]2O[C@@](C)([C@@H]1OC)n1c3ccccc3c3c4c(c5c6ccccc6n2c5c31)C(=O)NC4	IC50	'='	300.0	nM	6.52			UO_0000065	13.98	0.25	2.17	9.39	False	CHEMBL2210030	Inhibition of GST-tagged c-Src preincubated for 30 mins measured after 60 mins	B	BAO_0000357	single protein format	None	None	None	None	None	CHEMBL267	Tyrosine-protein kinase SRC	Homo sapiens	SINGLE PROTEIN	CHEMBL2203061	1	Scientific Literature	Bioorg. Med. Chem.	2012	None
CHEMBL68729		0	444.32	1	6.57	20	COc1cc(Nc2c(C#N)cnc3cc(C#Cc4ccccc4)ccc23)c(Cl)cc1Cl	IC50	'='	320.0	nM	6.50			UO_0000065	14.62	0.29	-0.08	11.21	False	CHEMBL806430	Enzyme inhibitory activity against recombinant human Src protein tyrosine kinase	B	BAO_0000357	single protein format	None	None	None	None	None	CHEMBL267	Tyrosine-protein kinase SRC	Homo sapiens	SINGLE PROTEIN	CHEMBL1147551	1	Scientific Literature	Bioorg. Med. Chem. Lett.	2004	None
CHEMBL158275		0	590.77	2	7.33	7g	Cn1c(SSc2c(C(=O)NCc3ccccc3)c3ccccc3n2C)c(C(=O)NCc2ccccc2)c2ccccc21	IC50	'='	8000.0	nM	5.10			UO_0000065	8.63	0.17	-2.23	7.49	False	CHEMBL843184	Inhibitory concentration of the against pp60v-src tyrosine kinase obtained from v-src baculovirus-infected insect cells	B	BAO_0000019	assay format	None	None	None	None	None	CHEMBL267	Tyrosine-protein kinase SRC	Homo sapiens	SINGLE PROTEIN	CHEMBL1128344	1	Scientific Literature	J. Med. Chem.	1995	None
CHEMBL102000		0	433.30	1	5.20	7	COc1cc(Nc2ncnc3c2Cc2cc(OC)c(OC)cc2N3)c(Cl)cc1Cl	IC50	'='	190.0	nM	6.72			UO_0000065					False	CHEMBL808216	Inhibition of Src protein tyrosine kinase dependent cellular proliferation	F	BAO_0000019	assay format	None	None	None	None	None	CHEMBL267	Tyrosine-protein kinase SRC	Homo sapiens	SINGLE PROTEIN	CHEMBL1136195	1	Scientific Literature	Bioorg. Med. Chem. Lett.	2003	None
CHEMBL288441	BOSUTINIB	4	530.46	2	5.19	18	COc1cc(Nc2c(C#N)cnc3cc(OCCCN4CCN(C)CC4)c(OC)cc23)c(Cl)cc1Cl	IC50	'='	1.2	nM	8.92			UO_0000065	16.82	0.34	3.73	10.76	True	CHEMBL805895	Inhibition of Src protein tyrosine kinase	B	BAO_0000357	single protein format	None	None	None	None	None	CHEMBL267	Tyrosine-protein kinase SRC	Homo sapiens	SINGLE PROTEIN	CHEMBL1136195	1	Scientific Literature	Bioorg. Med. Chem. Lett.	2003	None
CHEMBL56359		0	373.44	0	4.60	8	O=C(Nc1cccc(Nc2nccc(-c3cccnc3)n2)c1)c1cccs1	IC50	'='	3000.0	nM	5.52			UO_0000065	14.79	0.28	0.92	6.92	False	CHEMBL822803	Inhibition of c-Src-tyrosine kinase.	B	BAO_0000357	single protein format	None	None	None	None	None	CHEMBL267	Tyrosine-protein kinase SRC	Homo sapiens	SINGLE PROTEIN	CHEMBL1130562	1	Scientific Literature	Bioorg. Med. Chem. Lett.	1997	None
CHEMBL168462		0	325.37	0	1.28	3h	Nc1ncnc2c1c(-c1ccc(O)cc1)cn2[C@H]1CN[C@@H](CO)C1	IC50	'='	50.0	nM	7.30			UO_0000065	22.44	0.42	6.02	6.68	False	CHEMBL822437	Inhibition of p60 c-Src tyrosine kinase enzyme activity in liquid-phase tyrosine phosphorylation assay at 830 ng/mL	B	BAO_0000357	single protein format	None	None	None	None	None	CHEMBL267	Tyrosine-protein kinase SRC	Homo sapiens	SINGLE PROTEIN	CHEMBL1134003	1	Scientific Literature	Bioorg. Med. Chem. Lett.	2001	None
CHEMBL56904		0	479.59	0	4.28	2	CN1CCN(Cc2ccc(C(=O)Nc3cccc(Nc4nccc(-c5cccnc5)n4)c3)cc2)CC1	IC50	'='	7800.0	nM	5.11			UO_0000065	10.65	0.19	0.83	5.92	False	CHEMBL822803	Inhibition of c-Src-tyrosine kinase.	B	BAO_0000357	single protein format	None	None	None	None	None	CHEMBL267	Tyrosine-protein kinase SRC	Homo sapiens	SINGLE PROTEIN	CHEMBL1130562	1	Scientific Literature	Bioorg. Med. Chem. Lett.	1997	None
CHEMBL578172		0	429.48	1	5.88	1d	CC(C)(C)c1cc(NC(=O)Nc2cccc3ccccc23)n(-c2cccc([N+](=O)[O-])c2)n1	Activity	'='	34.0	%				UO_0000187					False	CHEMBL1220467	Binding affinity to wild type cSrc at 50 uM by fluorescence based binding assay relative to imatinib	B	BAO_0000357	single protein format	None	None	None	None	None	CHEMBL267	Tyrosine-protein kinase SRC	Homo sapiens	SINGLE PROTEIN	CHEMBL1212717	1	Scientific Literature	Nat. Chem. Biol.	2009	None
CHEMBL278103		0	277.33	0	3.17	24	Cc1ccc(N)cc1Nc1nccc(-c2cccnc2)n1	IC50	'>'	100000.0	nM				UO_0000065					False	CHEMBL822803	Inhibition of c-Src-tyrosine kinase.	B	BAO_0000357	single protein format	None	None	None	None	None	CHEMBL267	Tyrosine-protein kinase SRC	Homo sapiens	SINGLE PROTEIN	CHEMBL1130562	1	Scientific Literature	Bioorg. Med. Chem. Lett.	1997	None
CHEMBL314627		0	593.74	1	4.56	7, A-420983	COc1cc(-c2nn([C@H]3CC[C@H](N4CCN(C)CC4)CC3)c3ncnc(N)c23)ccc1NC(=O)c1cc2ccccc2n1C	IC50	'='	70.0	nM	7.16			UO_0000065	12.05	0.22	2.59	5.99	False	CHEMBL806434	Inhibition of Src protein tyrosine kinase activity with 1 mM ATP and biotinylated lck peptide	B	BAO_0000357	single protein format	Homo sapiens	None	None	None	None	CHEMBL267	Tyrosine-protein kinase SRC	Homo sapiens	SINGLE PROTEIN	CHEMBL1146742	1	Scientific Literature	Bioorg. Med. Chem. Lett.	2004	None
CHEMBL522629		0	361.84	0	4.59	3	Clc1cccc(-n2cc(-c3ccccc3NCc3ccncc3)nn2)c1	Inhibition	'<'	30.0	%				UO_0000187					False	CHEMBL960830	Inhibition of Src at 10 uM	B	BAO_0000357	single protein format	None	None	None	None	None	CHEMBL267	Tyrosine-protein kinase SRC	Homo sapiens	SINGLE PROTEIN	CHEMBL1153264	1	Scientific Literature	Bioorg. Med. Chem. Lett.	2009	None
CHEMBL168319		0	402.28	1	5.95	2i	CCOc1cc2ncc(C#N)c(Nc3ccc(Cl)cc3Cl)c2cc1OCC	IC50	'='	11.0	nM	7.96			UO_0000065	19.78	0.40	2.01	11.85	False	CHEMBL807314	Inhibitory activity against human c-Src Kinase was measured using ELISA assay	B	BAO_0000357	single protein format	None	None	None	None	None	CHEMBL267	Tyrosine-protein kinase SRC	Homo sapiens	SINGLE PROTEIN	CHEMBL1134365	1	Scientific Literature	J. Med. Chem.	2001	None
CHEMBL122245		0	380.84	0	4.37	22	COc1ccc(CNc2[nH]nc3ncnc(Nc4cccc(Cl)c4)c23)cc1	IC50	'>'	10000.0	nM				UO_0000065					False	CHEMBL816862	Inhibitory activity against c-Src tyrosine kinase	B	BAO_0000357	single protein format	None	None	None	None	None	CHEMBL267	Tyrosine-protein kinase SRC	Homo sapiens	SINGLE PROTEIN	CHEMBL1130217	1	Scientific Literature	J. Med. Chem.	1997	None
CHEMBL169065		0	395.46	0	2.50	5e	COC(=O)CN1CCC(n2cc(-c3cccc(OC)c3)c3c(N)ncnc32)CC1	IC50	'='	84.0	nM	7.08			UO_0000065	17.89	0.33	4.58	7.41	False	CHEMBL822437	Inhibition of p60 c-Src tyrosine kinase enzyme activity in liquid-phase tyrosine phosphorylation assay at 830 ng/mL	B	BAO_0000357	single protein format	None	None	None	None	None	CHEMBL267	Tyrosine-protein kinase SRC	Homo sapiens	SINGLE PROTEIN	CHEMBL1134003	1	Scientific Literature	Bioorg. Med. Chem. Lett.	2001	None
CHEMBL405059		0	612.70	1	3.06	13	CCCCCN(CCCCC)C(=O)[C@H](C)NC(=O)[C@@H](NC(=O)[C@H](Cc1ccc(OP(=O)(O)O)cc1)NC(C)=O)C(C)C	IC50	'='	2700.0	nM	5.57			UO_0000065	9.09	0.18	2.51	3.19	False	CHEMBL768942	Affinity for SH2 domain of src in Sf9 insect cells	B	BAO_0000219	cell-based format	None	None	None	Sf9	None	CHEMBL267	Tyrosine-protein kinase SRC	Homo sapiens	SINGLE PROTEIN	CHEMBL1131295	1	Scientific Literature	J. Med. Chem.	1998	CHEMBL3308860
CHEMBL258726		0	312.41	0	4.08	K00012, TX-1123	CC(C)(C)c1cc(C=C2C(=O)C=CC2=O)cc(C(C)(C)C)c1O	IC50	'='	2200.0	nM	5.66			UO_0000065	18.11	0.34	1.58	10.41	False	CHEMBL939372	Inhibition of Src	B	BAO_0000357	single protein format	None	None	None	None	None	CHEMBL267	Tyrosine-protein kinase SRC	Homo sapiens	SINGLE PROTEIN	CHEMBL1145498	1	Scientific Literature	Proc. Natl. Acad. Sci. U.S.A.	2007	None
CHEMBL136380		0	582.63	2	1.94	23	CC(=O)N[C@@H](Cc1ccc(OP(=O)(O)O)cc1)C(=O)N[C@H](C(=O)N[C@@H](C)C(=O)NCCC1CCCCC1)C(C)C	IC50	'='	18400.0	nM	4.74			UO_0000065	8.13	0.16	2.80	2.59	False	CHEMBL768942	Affinity for SH2 domain of src in Sf9 insect cells	B	BAO_0000219	cell-based format	None	None	None	Sf9	None	CHEMBL267	Tyrosine-protein kinase SRC	Homo sapiens	SINGLE PROTEIN	CHEMBL1131295	1	Scientific Literature	J. Med. Chem.	1998	CHEMBL3308860
CHEMBL337230		0	722.75	3	-4.37	5	CC(=O)NCC(=O)N[C@@H](CCC(=O)O)C(=O)NCC(=O)N[C@H](C(=O)N[C@@H](Cc1ccc(O)cc1)C(=O)NCC(=O)N[C@H](C(N)=O)C(C)C)[C@@H](C)O	Vmax						Not Determined						False	CHEMBL639173	Maximum enzyme velocity(Vmax) of peptide phosphorylation by pp60src (Not tested)	F	BAO_0000019	assay format	None	None	None	None	None	CHEMBL267	Tyrosine-protein kinase SRC	Homo sapiens	SINGLE PROTEIN	CHEMBL1128328	1	Scientific Literature	J. Med. Chem.	1995	None
CHEMBL192052		0	489.45	1	7.02	40	COc1cc(Nc2c(C#N)cnc3cc(-c4csc(CN(C)C)c4)sc23)c(Cl)cc1Cl	IC50	'='	690.0	nM	6.16			UO_0000065					False	CHEMBL834682	Inhibition of c-Src transformed rat fibroblast proliferation	F	BAO_0000019	assay format	Rattus norvegicus	None	None	None	None	CHEMBL267	Tyrosine-protein kinase SRC	Homo sapiens	SINGLE PROTEIN	CHEMBL1144446	1	Scientific Literature	J. Med. Chem.	2005	None
CHEMBL241750		0	427.94	1	5.28	17	CSc1nc(NCc2ccccc2)c2cnn(CC(Cl)c3ccc(F)cc3)c2n1	Ki	'='	35000.0	nM	4.46			UO_0000065	10.41	0.21	-0.82	8.01	True	CHEMBL899855	Inhibition of human recombinant Src	B	BAO_0000357	single protein format	Homo sapiens	None	None	None	None	CHEMBL267	Tyrosine-protein kinase SRC	Homo sapiens	SINGLE PROTEIN	CHEMBL1137614	1	Scientific Literature	J. Med. Chem.	2007	None
CHEMBL391724		0	427.94	1	5.28	13	CSc1nc(NCc2ccccc2F)c2cnn(CC(Cl)c3ccccc3)c2n1	Ki	'='	21000.0	nM	4.68			UO_0000065	10.93	0.22	-0.60	8.41	True	CHEMBL899855	Inhibition of human recombinant Src	B	BAO_0000357	single protein format	Homo sapiens	None	None	None	None	CHEMBL267	Tyrosine-protein kinase SRC	Homo sapiens	SINGLE PROTEIN	CHEMBL1137614	1	Scientific Literature	J. Med. Chem.	2007	None
[truncated: 8,506 more rows]
