# Supplementary material for: PyRMD Studio: A Unified Suite for Next-Generation, AI-Powered Virtual Screening
Source: J Chem Inf Model. 2026 May 19;66(11):6197–203. doi: 10.1021/acs.jcim.6c00648 (PMC13250901; doi:10.1021/acs.jcim.6c00648)
Supplement: Supplementary file 1 [file ci6c00648_si_001.zip › DATA/tgfr1_chembl.csv]

Molecule ChEMBL ID	Molecule Name	Molecule Max Phase	Molecular Weight	#RO5 Violations	AlogP	Compound Key	Smiles	Standard Type	Standard Relation	Standard Value	Standard Units	pChEMBL Value	Data Validity Comment	Comment	Uo Units	Ligand Efficiency BEI	Ligand Efficiency LE	Ligand Efficiency LLE	Ligand Efficiency SEI	Potential Duplicate	Assay ChEMBL ID	Assay Description	Assay Type	BAO Format ID	BAO Label	Assay Organism	Assay Tissue ChEMBL ID	Assay Tissue Name	Assay Cell Type	Assay Subcellular Fraction	Target ChEMBL ID	Target Name	Target Organism	Target Type	Document ChEMBL ID	Source ID	Source Description	Document Journal	Document Year	Cell ChEMBL ID
CHEMBL1171402		0	421.53	1	5.71	28e	Cc1cccc(-c2nn(C(=S)Nc3ccccc3)cc2-c2ccc3ncccc3c2)n1	Inhibition	'='	22.0	%				UO_0000187					False	CHEMBL1175511	Inhibition of human ALK5 activity in human HaCaT cells assessed as inhibition of TGF-beta-induced SBE-luciferase reporter activity at 0.1 uM after 18 to 24 hrs by luminescence assay relative to control	B	BAO_0000219	cell-based format	Homo sapiens	None	None	HaCaT	None	CHEMBL4439	TGF-beta receptor type I	Homo sapiens	SINGLE PROTEIN	CHEMBL1177784	1	Scientific Literature	Bioorg. Med. Chem. Lett.	2010	CHEMBL3308509
CHEMBL1171765		0	401.47	1	5.39	17	Cc1cccc(-c2nn(Cc3cccc(C#N)c3)cc2-c2ccnc3ccccc23)n1	Inhibition	'='	89.0	%				UO_0000187					False	CHEMBL1175510	Inhibition of human ALK5 activity in human HaCaT cells assessed as inhibition of TGF-beta-induced ARE-luciferase reporter activity at 0.1 uM after 18 to 24 hrs by luminescence assay relative to control	B	BAO_0000219	cell-based format	Homo sapiens	None	None	HaCaT	None	CHEMBL4439	TGF-beta receptor type I	Homo sapiens	SINGLE PROTEIN	CHEMBL1177784	1	Scientific Literature	Bioorg. Med. Chem. Lett.	2010	CHEMBL3308509
CHEMBL1172160		0	446.54	1	5.59	16a	Cc1cccc(-c2nn(C(=S)Nc3cccc(C#N)c3)cc2-c2ccnc3ccccc23)n1	Inhibition	'='	36.0	%				UO_0000187					False	CHEMBL1175510	Inhibition of human ALK5 activity in human HaCaT cells assessed as inhibition of TGF-beta-induced ARE-luciferase reporter activity at 0.1 uM after 18 to 24 hrs by luminescence assay relative to control	B	BAO_0000219	cell-based format	Homo sapiens	None	None	HaCaT	None	CHEMBL4439	TGF-beta receptor type I	Homo sapiens	SINGLE PROTEIN	CHEMBL1177784	1	Scientific Literature	Bioorg. Med. Chem. Lett.	2010	CHEMBL3308509
CHEMBL401570		0	343.43	0	4.69	3, SB-525334	Cc1cccc(-c2[nH]c(C(C)(C)C)nc2-c2ccc3nccnc3c2)n1	Inhibition	'='	39.0	%				UO_0000187					False	CHEMBL1175163	Inhibition of human ALK5 activity in human HaCaT cells assessed as inhibition of TGF-beta-induced p3TP-luciferase reporter activity at 0.1 uM after 18 to 24 hrs by luminescence assay relative to control	B	BAO_0000219	cell-based format	Homo sapiens	None	None	HaCaT	None	CHEMBL4439	TGF-beta receptor type I	Homo sapiens	SINGLE PROTEIN	CHEMBL1177784	1	Scientific Literature	Bioorg. Med. Chem. Lett.	2010	CHEMBL3308509
CHEMBL1172364		0	446.54	1	5.59	28b	Cc1cccc(-c2nn(C(=S)Nc3ccc(C#N)cc3)cc2-c2ccc3ncccc3c2)n1	Inhibition	'='	6.0	%				UO_0000187					False	CHEMBL1175163	Inhibition of human ALK5 activity in human HaCaT cells assessed as inhibition of TGF-beta-induced p3TP-luciferase reporter activity at 0.1 uM after 18 to 24 hrs by luminescence assay relative to control	B	BAO_0000219	cell-based format	Homo sapiens	None	None	HaCaT	None	CHEMBL4439	TGF-beta receptor type I	Homo sapiens	SINGLE PROTEIN	CHEMBL1177784	1	Scientific Literature	Bioorg. Med. Chem. Lett.	2010	CHEMBL3308509
CHEMBL551021		0	387.40	0	3.42	6g2	NC(=O)c1ccc(-c2cc(-c3ccc(O)c(O)c3)n(-c3ccccc3O)n2)cc1	Inhibition	'='	21.0	%				UO_0000187					False	CHEMBL1062746	Inhibition of ALK5 expressed in CHO cells assessed as inhibition of TGF-beta-induced Smad2 phosphorylation at 1 uM	B	BAO_0000219	cell-based format	None	None	None	CHO	None	CHEMBL4439	TGF-beta receptor type I	Homo sapiens	SINGLE PROTEIN	CHEMBL1154039	1	Scientific Literature	Bioorg. Med. Chem. Lett.	2009	CHEMBL3308072
CHEMBL563042		0	373.39	0	4.15	6m2	NC(=O)c1ccc(-c2cc(-c3ccc(F)cc3)n(-c3ccccc3O)n2)cc1	Activity						Not Active						False	CHEMBL1062746	Inhibition of ALK5 expressed in CHO cells assessed as inhibition of TGF-beta-induced Smad2 phosphorylation at 1 uM	B	BAO_0000219	cell-based format	None	None	None	CHO	None	CHEMBL4439	TGF-beta receptor type I	Homo sapiens	SINGLE PROTEIN	CHEMBL1154039	1	Scientific Literature	Bioorg. Med. Chem. Lett.	2009	CHEMBL3308072
CHEMBL481338		0	385.40	0	4.07	20e	COc1nccc(-c2c(-c3ccc(F)cc3)ncn2Cc2cccc(C#N)c2)n1	IC50	'>'	1000.0	nM				UO_0000065					False	CHEMBL1013161	Inhibition of GST fused human recombinant ALK5 expressed in Sf9 cells by radioisotopic protein kinase assay	B	BAO_0000219	cell-based format	Homo sapiens	None	None	Sf9	None	CHEMBL4439	TGF-beta receptor type I	Homo sapiens	SINGLE PROTEIN	CHEMBL1155059	1	Scientific Literature	Bioorg. Med. Chem. Lett.	2008	CHEMBL3308860
CHEMBL559618		0	417.44	0	4.46	6h	COc1ccc(-c2cc(-c3ccc(C(N)=O)cc3)nn2-c2ccccc2F)cc1OC	Inhibition	'='	42.8	%				UO_0000187					False	CHEMBL1062753	Inhibition of ALK5 expressed in baculovirus/Sf9 cells assessed as inhibition of receptor autophosphorylation at 1 uM after 3 hrs	B	BAO_0000219	cell-based format	None	None	None	Sf9	None	CHEMBL4439	TGF-beta receptor type I	Homo sapiens	SINGLE PROTEIN	CHEMBL1154039	1	Scientific Literature	Bioorg. Med. Chem. Lett.	2009	CHEMBL3308860
CHEMBL1231533		0	285.23	0	2.33	AS-604850	O=C1NC(=O)/C(=C/c2ccc3c(c2)OC(F)(F)O3)S1	Residual Activity	'='	89.0	%				UO_0000187					False	CHEMBL2219208	Millipore: Percentage of residual kinase activity of TGFBR1 at 10uM relative to control. Control inhibitor: Phosphoric acid* at 0.3uM. Buffer: 8 mM MOPS pH 7.0, 0.2 mM EDTA, 1 mM MnCl2	B	BAO_0000357	single protein format	Homo sapiens	None	None	None	None	CHEMBL4439	TGF-beta receptor type I	Homo sapiens	SINGLE PROTEIN	CHEMBL2218924	1	Scientific Literature	Biochem. J.	2013	None
CHEMBL204170		0	315.38	0	3.45	12a	Cn1cnc2ccc(-c3c(-c4ccccn4)nn4c3CCC4)cc21	IC50	'='	8.0	nM	8.10			UO_0000065					False	CHEMBL861567	Inhibition of TGFbeta R1 induced transcriptional activation of p3TP-Lux in mink Mv1Lu lung cells	F	BAO_0000219	cell-based format	Mustela	None	None	Mv1Lu	None	CHEMBL4439	TGF-beta receptor type I	Homo sapiens	SINGLE PROTEIN	CHEMBL1138200	1	Scientific Literature	J. Med. Chem.	2006	None
CHEMBL204966		0	329.41	0	3.75	11a	Cc1cccc(-c2nn3c(c2-c2ccc4ncn(C)c4c2)CCC3)n1	IC50	'='	29.0	nM	7.54			UO_0000065					False	CHEMBL861567	Inhibition of TGFbeta R1 induced transcriptional activation of p3TP-Lux in mink Mv1Lu lung cells	F	BAO_0000219	cell-based format	Mustela	None	None	Mv1Lu	None	CHEMBL4439	TGF-beta receptor type I	Homo sapiens	SINGLE PROTEIN	CHEMBL1138200	1	Scientific Literature	J. Med. Chem.	2006	None
CHEMBL387748		0	417.48	0	4.87	5	Cc1cccc(-c2[nH]c(CNc3cccc(C#N)c3)nc2-c2ccc3nccnc3c2)n1	IC50	'='	12.0	nM	7.92			UO_0000065					False	CHEMBL1107780	Antagonistic activity at TGFBR1	F	BAO_0000019	assay format	None	None	None	None	None	CHEMBL4439	TGF-beta receptor type I	Homo sapiens	SINGLE PROTEIN	CHEMBL1155424	1	Scientific Literature	Bioorg. Med. Chem. Lett.	2010	None
CHEMBL445934		0	409.45	0	4.66	18	Cc1cccc(-c2[nH]c(NCc3ccc(C#N)cc3)nc2-c2ccc3c(c2)OCO3)n1	logIC50	'='	-0.815										False	CHEMBL1107780	Antagonistic activity at TGFBR1	F	BAO_0000019	assay format	None	None	None	None	None	CHEMBL4439	TGF-beta receptor type I	Homo sapiens	SINGLE PROTEIN	CHEMBL1155424	1	Scientific Literature	Bioorg. Med. Chem. Lett.	2010	None
CHEMBL229546		0	417.48	0	4.87	6	Cc1cccc(-c2[nH]c(CNc3ccc(C#N)cc3)nc2-c2ccc3nccnc3c2)n1	logIC50	'='	-1.377										False	CHEMBL1107780	Antagonistic activity at TGFBR1	F	BAO_0000019	assay format	None	None	None	None	None	CHEMBL4439	TGF-beta receptor type I	Homo sapiens	SINGLE PROTEIN	CHEMBL1155424	1	Scientific Literature	Bioorg. Med. Chem. Lett.	2010	None
CHEMBL440403		0	452.54	0	4.83	15j	Cc1cccc(-c2sc(NCc3ccc(C(N)=O)cc3)nc2-c2ccc3nccnc3c2)n1	Activity	'='	29.0	%				UO_0000187					False	CHEMBL935199	Inhibition of TGF-beta-induced ALK5 in human HaCaT cells assessed as SBE-luciferase activity at 0.1 uM	B	BAO_0000219	cell-based format	Homo sapiens	None	None	HaCaT	None	CHEMBL4439	TGF-beta receptor type I	Homo sapiens	SINGLE PROTEIN	CHEMBL1143116	1	Scientific Literature	Bioorg. Med. Chem. Lett.	2008	CHEMBL3308509
CHEMBL204061		0	300.37	0	4.04	3	c1ccc(-c2nn3c(c2-c2ccc4[nH]ccc4c2)CCC3)nc1	IC50						Not Determined						False	CHEMBL861567	Inhibition of TGFbeta R1 induced transcriptional activation of p3TP-Lux in mink Mv1Lu lung cells	F	BAO_0000219	cell-based format	Mustela	None	None	Mv1Lu	None	CHEMBL4439	TGF-beta receptor type I	Homo sapiens	SINGLE PROTEIN	CHEMBL1138200	1	Scientific Literature	J. Med. Chem.	2006	None
CHEMBL373751	GSK-319347A	0	469.54	0	3.96	12e	COc1cc2ncn(-c3cc(OCc4ccccc4S(C)(=O)=O)c(C#N)s3)c2cc1OC	IC50	'<'	5011.87	nM				UO_0000065					False	CHEMBL910218	Inhibition of Alk5	B	BAO_0000357	single protein format	Homo sapiens	None	None	None	None	CHEMBL4439	TGF-beta receptor type I	Homo sapiens	SINGLE PROTEIN	CHEMBL1146152	1	Scientific Literature	Bioorg. Med. Chem. Lett.	2006	None
CHEMBL6250		0	385.38	0	4.23	11	O=C(O)c1ccc(-c2nc(-c3ccc4c(c3)OCO4)c(-c3ccccn3)[nH]2)cc1	IC50	'='	170.0	nM	6.77			UO_0000065	17.57	0.32	2.54	6.96	True	CHEMBL642728	Inhibition of Activin like receptor kinase 5, TGF beta type I receptor	B	BAO_0000357	single protein format	None	None	None	None	None	CHEMBL4439	TGF-beta receptor type I	Homo sapiens	SINGLE PROTEIN	CHEMBL1135833	1	Scientific Literature	J. Med. Chem.	2002	None
CHEMBL338196		0	312.38	0	4.56	10	c1ccc(-c2n[nH]c(C3CC3)c2-c2ccnc3ccccc23)nc1	IC50	'='	94.0	nM	7.03			UO_0000065					False	CHEMBL728561	In vitro inhibition of transforming growth factor- beta dependent luciferase production in mink lung cells (p3TP Lux)	F	BAO_0000219	cell-based format	Mink	None	None	lung	None	CHEMBL4439	TGF-beta receptor type I	Homo sapiens	SINGLE PROTEIN	CHEMBL1145076	1	Scientific Literature	J. Med. Chem.	2003	None
CHEMBL562347		0	412.45	0	3.78	14e	Cc1cccc(-c2nc(-c3ccc(C(N)=O)cc3)cn2-c2ccc3c(c2)OCCO3)n1	Inhibition	'='	3.5	%				UO_0000187					False	CHEMBL1062752	Inhibition of ALK5 expressed in baculovirus/Sf9 cells assessed as inhibition of receptor autophosphorylation at 0.1 uM after 3 hrs	B	BAO_0000219	cell-based format	None	None	None	Sf9	None	CHEMBL4439	TGF-beta receptor type I	Homo sapiens	SINGLE PROTEIN	CHEMBL1154039	1	Scientific Literature	Bioorg. Med. Chem. Lett.	2009	CHEMBL3308860
CHEMBL560346		0	401.40	0	4.17	6b	NC(=O)c1ccc(-c2cc(-c3ccc4c(c3)OCO4)n(-c3ccccc3F)n2)cc1	Inhibition	'='	9.9	%				UO_0000187					False	CHEMBL1062752	Inhibition of ALK5 expressed in baculovirus/Sf9 cells assessed as inhibition of receptor autophosphorylation at 0.1 uM after 3 hrs	B	BAO_0000219	cell-based format	None	None	None	Sf9	None	CHEMBL4439	TGF-beta receptor type I	Homo sapiens	SINGLE PROTEIN	CHEMBL1154039	1	Scientific Literature	Bioorg. Med. Chem. Lett.	2009	CHEMBL3308860
CHEMBL1164957		0	419.49	0	4.69	18	Cc1cccc(-c2[nH]c(Cc3cccc(C(N)=O)c3)nc2-c2ccc3ncccc3c2)n1	Inhibition	'='	66.0	%				UO_0000187					False	CHEMBL1166745	Inhibition of human ALK5 activity in human HaCaT cells assessed as inhibition of TGF-beta-induced p3TP-luciferase reporter activity at 0.05 uM relative to control	B	BAO_0000219	cell-based format	Homo sapiens	None	None	HaCaT	None	CHEMBL4439	TGF-beta receptor type I	Homo sapiens	SINGLE PROTEIN	CHEMBL1165953	1	Scientific Literature	Bioorg. Med. Chem.	2010	CHEMBL3308509
CHEMBL1164957		0	419.49	0	4.69	18	Cc1cccc(-c2[nH]c(Cc3cccc(C(N)=O)c3)nc2-c2ccc3ncccc3c2)n1	Inhibition	'='	22.0	%				UO_0000187					False	CHEMBL1166741	Inhibition of human ALK5 activity in human HaCaT cells assessed as inhibition of TGF-beta-induced SBE-luciferase reporter activity at 0.1 uM relative to control	B	BAO_0000219	cell-based format	Homo sapiens	None	None	HaCaT	None	CHEMBL4439	TGF-beta receptor type I	Homo sapiens	SINGLE PROTEIN	CHEMBL1165953	1	Scientific Literature	Bioorg. Med. Chem.	2010	CHEMBL3308509
CHEMBL229547		0	431.50	1	5.13	13g	CCc1cccc(-c2[nH]c(CNc3cccc(C#N)c3)nc2-c2ccc3nccnc3c2)n1	Activity	'='	62.0	%				UO_0000187					False	CHEMBL889562	Inhibition of TGF-beta induced ALK5 activity in HaCaT cells assessed as SBE luciferase reporter activity at 0.1 uM relative to control	F	BAO_0000219	cell-based format	Homo sapiens	None	None	HaCaT	None	CHEMBL4439	TGF-beta receptor type I	Homo sapiens	SINGLE PROTEIN	CHEMBL1145400	1	Scientific Literature	J. Med. Chem.	2007	CHEMBL3308509
CHEMBL387748		0	417.48	0	4.87	13e	Cc1cccc(-c2[nH]c(CNc3cccc(C#N)c3)nc2-c2ccc3nccnc3c2)n1	IC50	'='	12.0	nM	7.92			UO_0000065	18.97	0.34	3.05	7.68	True	CHEMBL889560	Inhibition of human recombinant ALK5 phosphorylation expressed in Sf9 cells	B	BAO_0000219	cell-based format	Homo sapiens	None	None	Sf9	None	CHEMBL4439	TGF-beta receptor type I	Homo sapiens	SINGLE PROTEIN	CHEMBL1145400	1	Scientific Literature	J. Med. Chem.	2007	CHEMBL3308860
CHEMBL226734		0	409.45	0	4.66	17a	Cc1cccc(-c2[nH]c(NCc3cccc(C#N)c3)nc2-c2ccc3c(c2)OCO3)n1	Activity	'='	33.0	%				UO_0000187					False	CHEMBL889561	Inhibition of TGF-beta induced ALK5 activity in HaCaT cells assessed as p3TP-luciferase reporter activity at 0.1 uM relative to control	F	BAO_0000219	cell-based format	Homo sapiens	None	None	HaCaT	None	CHEMBL4439	TGF-beta receptor type I	Homo sapiens	SINGLE PROTEIN	CHEMBL1145400	1	Scientific Literature	J. Med. Chem.	2007	CHEMBL3308509
CHEMBL1170139		0	545.61	2	5.68	12	CCN1CCN(Cc2ccc(NC(=O)c3ccc(C)c(C#Cc4cnc5[nH]ccc5c4)c3)cc2C(F)(F)F)CC1	Inhibition	'='	100.0	%				UO_0000187					False	CHEMBL1175094	Inhibition of TGFBR1 at 10 uM	B	BAO_0000357	single protein format	None	None	None	None	None	CHEMBL4439	TGF-beta receptor type I	Homo sapiens	SINGLE PROTEIN	CHEMBL1177794	1	Scientific Literature	Bioorg. Med. Chem. Lett.	2010	None
CHEMBL202730		0	386.50	0	3.86	17f	CN(C)CCCn1cnc2ccc(-c3c(-c4ccccn4)nn4c3CCC4)cc21	IC50	'='	398.0	nM	6.40			UO_0000065	16.56	0.30	2.54	12.36	False	CHEMBL861562	Inhibition of recombinant human TGFbeta R1 expressed in Sf9 cells	B	BAO_0000219	cell-based format	Homo sapiens	None	None	Sf9	None	CHEMBL4439	TGF-beta receptor type I	Homo sapiens	SINGLE PROTEIN	CHEMBL1138200	1	Scientific Literature	J. Med. Chem.	2006	CHEMBL3308860
CHEMBL260923		0	405.30	1	5.18	7e	Cc1cccc(-c2nn3c(c2-c2ccnc4ccc(Br)cc24)CCC3)n1	IC50	'='	89.0	nM	7.05			UO_0000065	17.40	0.37	1.87	16.17	False	CHEMBL928261	Inhibition of TGFbeta type receptor 1 ALK5 (T204D) expressed in Sf9 cells	B	BAO_0000219	cell-based format	None	None	None	Sf9	None	CHEMBL4439	TGF-beta receptor type I	Homo sapiens	SINGLE PROTEIN	CHEMBL1144852	1	Scientific Literature	J. Med. Chem.	2008	CHEMBL3308860
CHEMBL126676		0	271.32	0	4.29	3	c1ccc(-c2n[nH]cc2-c2ccnc3ccccc23)cc1	IC50	'='	1200.0	nM	5.92			UO_0000065					False	CHEMBL728561	In vitro inhibition of transforming growth factor- beta dependent luciferase production in mink lung cells (p3TP Lux)	F	BAO_0000219	cell-based format	Mink	None	None	lung	None	CHEMBL4439	TGF-beta receptor type I	Homo sapiens	SINGLE PROTEIN	CHEMBL1145076	1	Scientific Literature	J. Med. Chem.	2003	None
CHEMBL436944		0	411.47	0	3.67	13c	O=C(c1ccc(-c2cc(-c3c[nH]nc3-c3ccccn3)ccn2)cc1)N1CCOCC1	IC50	'='	123.0	nM	6.91			UO_0000065	16.79	0.30	3.24	8.23	False	CHEMBL860750	Displacement of rhodamine green fluorescently labeled ATP from recombinant GST-ALK5 by FP assay	B	BAO_0000357	single protein format	Homo sapiens	None	None	None	None	CHEMBL4439	TGF-beta receptor type I	Homo sapiens	SINGLE PROTEIN	CHEMBL1146081	1	Scientific Literature	J. Med. Chem.	2006	None
CHEMBL186966		0	304.38	0	4.00	12	Nc1nc(-c2ccccn2)c(-c2ccc3ccccc3n2)s1	IC50	'>'	10000.0	nM				UO_0000065					False	CHEMBL829583	Stimulation of Transforming growth factor beta receptor I kinase in HepG2 cells	F	BAO_0000219	cell-based format	Homo sapiens	None	None	HepG2	None	CHEMBL4439	TGF-beta receptor type I	Homo sapiens	SINGLE PROTEIN	CHEMBL1138735	1	Scientific Literature	J. Med. Chem.	2004	CHEMBL3307718
CHEMBL425177		0	319.39	0	3.71	14b	Cc1ccc2nccc(-c3sc(N)nc3-c3ccccn3)c2n1	IC50	'='	260.0	nM	6.58			UO_0000065					False	CHEMBL829583	Stimulation of Transforming growth factor beta receptor I kinase in HepG2 cells	F	BAO_0000219	cell-based format	Homo sapiens	None	None	HepG2	None	CHEMBL4439	TGF-beta receptor type I	Homo sapiens	SINGLE PROTEIN	CHEMBL1138735	1	Scientific Literature	J. Med. Chem.	2004	CHEMBL3307718
CHEMBL229598		0	441.49	0	4.14	13k	CCc1cccc(-c2[nH]c(CNc3cccc(C(N)=O)c3)nc2-c2ccc3c(c2)OCO3)n1	Activity	'='	30.0	%				UO_0000187					False	CHEMBL889561	Inhibition of TGF-beta induced ALK5 activity in HaCaT cells assessed as p3TP-luciferase reporter activity at 0.1 uM relative to control	F	BAO_0000219	cell-based format	Homo sapiens	None	None	HaCaT	None	CHEMBL4439	TGF-beta receptor type I	Homo sapiens	SINGLE PROTEIN	CHEMBL1145400	1	Scientific Literature	J. Med. Chem.	2007	CHEMBL3308509
CHEMBL229597		0	427.46	0	3.89	13j	Cc1cccc(-c2[nH]c(CNc3ccc(C(N)=O)cc3)nc2-c2ccc3c(c2)OCO3)n1	Activity	'='	55.0	%				UO_0000187					False	CHEMBL889561	Inhibition of TGF-beta induced ALK5 activity in HaCaT cells assessed as p3TP-luciferase reporter activity at 0.1 uM relative to control	F	BAO_0000219	cell-based format	Homo sapiens	None	None	HaCaT	None	CHEMBL4439	TGF-beta receptor type I	Homo sapiens	SINGLE PROTEIN	CHEMBL1145400	1	Scientific Literature	J. Med. Chem.	2007	CHEMBL3308509
CHEMBL376119		0	449.52	0	4.36	13o	CCc1cccc(-c2[nH]c(CNc3cccc(C(N)=O)c3)nc2-c2ccc3nccnc3c2)n1	Activity	'='	95.0	%				UO_0000187					False	CHEMBL889562	Inhibition of TGF-beta induced ALK5 activity in HaCaT cells assessed as SBE luciferase reporter activity at 0.1 uM relative to control	F	BAO_0000219	cell-based format	Homo sapiens	None	None	HaCaT	None	CHEMBL4439	TGF-beta receptor type I	Homo sapiens	SINGLE PROTEIN	CHEMBL1145400	1	Scientific Literature	J. Med. Chem.	2007	CHEMBL3308509
CHEMBL229599		0	435.49	0	4.10	13m	Cc1cccc(-c2[nH]c(CNc3cccc(C(N)=O)c3)nc2-c2ccc3nccnc3c2)n1	Activity	'='	95.0	%				UO_0000187					False	CHEMBL889562	Inhibition of TGF-beta induced ALK5 activity in HaCaT cells assessed as SBE luciferase reporter activity at 0.1 uM relative to control	F	BAO_0000219	cell-based format	Homo sapiens	None	None	HaCaT	None	CHEMBL4439	TGF-beta receptor type I	Homo sapiens	SINGLE PROTEIN	CHEMBL1145400	1	Scientific Literature	J. Med. Chem.	2007	CHEMBL3308509
CHEMBL229495		0	409.45	0	4.66	13b	Cc1cccc(-c2[nH]c(CNc3ccc(C#N)cc3)nc2-c2ccc3c(c2)OCO3)n1	Activity	'='	35.0	%				UO_0000187					False	CHEMBL889562	Inhibition of TGF-beta induced ALK5 activity in HaCaT cells assessed as SBE luciferase reporter activity at 0.1 uM relative to control	F	BAO_0000219	cell-based format	Homo sapiens	None	None	HaCaT	None	CHEMBL4439	TGF-beta receptor type I	Homo sapiens	SINGLE PROTEIN	CHEMBL1145400	1	Scientific Literature	J. Med. Chem.	2007	CHEMBL3308509
CHEMBL552429		0	383.38	0	4.95	13g	N#Cc1ccc(-c2cn(-c3ccc4c(c3)OCO4)c(-c3ccccc3F)n2)cc1	Inhibition	'='	2.7	%				UO_0000187					False	CHEMBL1062752	Inhibition of ALK5 expressed in baculovirus/Sf9 cells assessed as inhibition of receptor autophosphorylation at 0.1 uM after 3 hrs	B	BAO_0000219	cell-based format	None	None	None	Sf9	None	CHEMBL4439	TGF-beta receptor type I	Homo sapiens	SINGLE PROTEIN	CHEMBL1154039	1	Scientific Literature	Bioorg. Med. Chem. Lett.	2009	CHEMBL3308860
CHEMBL552428		0	401.40	0	4.17	14g	NC(=O)c1ccc(-c2cn(-c3ccc4c(c3)OCO4)c(-c3ccccc3F)n2)cc1	Inhibition	'='	15.8	%				UO_0000187					False	CHEMBL1062746	Inhibition of ALK5 expressed in CHO cells assessed as inhibition of TGF-beta-induced Smad2 phosphorylation at 1 uM	B	BAO_0000219	cell-based format	None	None	None	CHO	None	CHEMBL4439	TGF-beta receptor type I	Homo sapiens	SINGLE PROTEIN	CHEMBL1154039	1	Scientific Literature	Bioorg. Med. Chem. Lett.	2009	CHEMBL3308072
CHEMBL562347		0	412.45	0	3.78	14e	Cc1cccc(-c2nc(-c3ccc(C(N)=O)cc3)cn2-c2ccc3c(c2)OCCO3)n1	Inhibition	'='	28.2	%				UO_0000187					False	CHEMBL1062746	Inhibition of ALK5 expressed in CHO cells assessed as inhibition of TGF-beta-induced Smad2 phosphorylation at 1 uM	B	BAO_0000219	cell-based format	None	None	None	CHO	None	CHEMBL4439	TGF-beta receptor type I	Homo sapiens	SINGLE PROTEIN	CHEMBL1154039	1	Scientific Literature	Bioorg. Med. Chem. Lett.	2009	CHEMBL3308072
CHEMBL560207		0	380.41	0	4.51	13c	Cc1cccc(-c2nc(-c3ccc(C#N)cc3)cn2-c2ccc3c(c2)OCO3)n1	Inhibition	'='	41.4	%				UO_0000187					False	CHEMBL1062746	Inhibition of ALK5 expressed in CHO cells assessed as inhibition of TGF-beta-induced Smad2 phosphorylation at 1 uM	B	BAO_0000219	cell-based format	None	None	None	CHO	None	CHEMBL4439	TGF-beta receptor type I	Homo sapiens	SINGLE PROTEIN	CHEMBL1154039	1	Scientific Literature	Bioorg. Med. Chem. Lett.	2009	CHEMBL3308072
CHEMBL558665		0	384.40	0	3.43	14a	NC(=O)c1ccc(-c2cn(-c3ccc4c(c3)OCO4)c(-c3ccccn3)n2)cc1	Inhibition	'='	20.9	%				UO_0000187					False	CHEMBL1062746	Inhibition of ALK5 expressed in CHO cells assessed as inhibition of TGF-beta-induced Smad2 phosphorylation at 1 uM	B	BAO_0000219	cell-based format	None	None	None	CHO	None	CHEMBL4439	TGF-beta receptor type I	Homo sapiens	SINGLE PROTEIN	CHEMBL1154039	1	Scientific Literature	Bioorg. Med. Chem. Lett.	2009	CHEMBL3308072
CHEMBL563823		0	387.41	0	4.45	6m	COc1ccccc1-n1nc(-c2ccc(C(N)=O)cc2)cc1-c1ccc(F)cc1	Activity						Not Active						False	CHEMBL1062746	Inhibition of ALK5 expressed in CHO cells assessed as inhibition of TGF-beta-induced Smad2 phosphorylation at 1 uM	B	BAO_0000219	cell-based format	None	None	None	CHO	None	CHEMBL4439	TGF-beta receptor type I	Homo sapiens	SINGLE PROTEIN	CHEMBL1154039	1	Scientific Literature	Bioorg. Med. Chem. Lett.	2009	CHEMBL3308072
CHEMBL564502		0	358.38	0	3.84	6l	NC(=O)c1ccc(-c2cc(-c3ccc(F)cc3)n(-c3ccccn3)n2)cc1	Activity						Not Active						False	CHEMBL1062746	Inhibition of ALK5 expressed in CHO cells assessed as inhibition of TGF-beta-induced Smad2 phosphorylation at 1 uM	B	BAO_0000219	cell-based format	None	None	None	CHO	None	CHEMBL4439	TGF-beta receptor type I	Homo sapiens	SINGLE PROTEIN	CHEMBL1154039	1	Scientific Literature	Bioorg. Med. Chem. Lett.	2009	CHEMBL3308072
CHEMBL559420		0	382.42	0	4.49	5i	COc1ccc(-c2cc(-c3ccc(C#N)cc3)nn2-c2ccccn2)cc1OC	Activity						Not Active						False	CHEMBL1062746	Inhibition of ALK5 expressed in CHO cells assessed as inhibition of TGF-beta-induced Smad2 phosphorylation at 1 uM	B	BAO_0000219	cell-based format	None	None	None	CHO	None	CHEMBL4439	TGF-beta receptor type I	Homo sapiens	SINGLE PROTEIN	CHEMBL1154039	1	Scientific Literature	Bioorg. Med. Chem. Lett.	2009	CHEMBL3308072
CHEMBL565038		0	384.40	0	3.43	6a	NC(=O)c1ccc(-c2cc(-c3ccc4c(c3)OCO4)n(-c3ccccn3)n2)cc1	Inhibition	'='	15.4	%				UO_0000187					False	CHEMBL1062746	Inhibition of ALK5 expressed in CHO cells assessed as inhibition of TGF-beta-induced Smad2 phosphorylation at 1 uM	B	BAO_0000219	cell-based format	None	None	None	CHO	None	CHEMBL4439	TGF-beta receptor type I	Homo sapiens	SINGLE PROTEIN	CHEMBL1154039	1	Scientific Literature	Bioorg. Med. Chem. Lett.	2009	CHEMBL3308072
CHEMBL1835525		0	454.52	0	3.31	14i	Cc1cccc(-c2nn(C(=S)Nc3cccc(C(N)=O)c3)cc2-c2ccc3ncnn3c2)n1	IC50	'='	4280.0	nM	5.37			UO_0000065	11.81	0.22	2.06	4.63	False	CHEMBL1837693	Inhibition of human recombinant p38alpha expressed in Escherichia coli using ATF2 as a substrate by radioisotopic protein kinase assay	B	BAO_0000019	assay format	Homo sapiens	None	None	None	None	CHEMBL4439	TGF-beta receptor type I	Homo sapiens	SINGLE PROTEIN	CHEMBL1833794	1	Scientific Literature	Bioorg. Med. Chem. Lett.	2011	None
CHEMBL1835534		0	429.48	0	4.35	14r	Cc1cccc(-c2nn(C(=S)Nc3ccccc3F)cc2-c2ccc3ncnn3c2)n1	IC50	'='	5.39	nM	8.27			UO_0000065	19.25	0.36	3.92	11.34	False	CHEMBL1837692	Inhibition of human recombinant GST-fused ALK5 expressed in Sf9 cells using casein as a substrate by radioisotopic protein kinase assay	B	BAO_0000219	cell-based format	Homo sapiens	None	None	Sf9	None	CHEMBL4439	TGF-beta receptor type I	Homo sapiens	SINGLE PROTEIN	CHEMBL1833794	1	Scientific Literature	Bioorg. Med. Chem. Lett.	2011	CHEMBL3308860
CHEMBL1835522		0	441.52	0	4.22	14f	COc1cccc(NC(=S)n2cc(-c3ccc4ncnn4c3)c(-c3cccc(C)n3)n2)c1	IC50	'='	2.26	nM	8.65			UO_0000065	19.58	0.37	4.43	10.52	False	CHEMBL1837692	Inhibition of human recombinant GST-fused ALK5 expressed in Sf9 cells using casein as a substrate by radioisotopic protein kinase assay	B	BAO_0000219	cell-based format	Homo sapiens	None	None	Sf9	None	CHEMBL4439	TGF-beta receptor type I	Homo sapiens	SINGLE PROTEIN	CHEMBL1833794	1	Scientific Literature	Bioorg. Med. Chem. Lett.	2011	CHEMBL3308860
CHEMBL1835518		0	429.48	0	4.35	14b	Cc1cccc(-c2nn(C(=S)Nc3cccc(F)c3)cc2-c2ccc3ncnn3c2)n1	IC50	'='	4.43	nM	8.35			UO_0000065	19.45	0.37	4.00	11.45	False	CHEMBL1837692	Inhibition of human recombinant GST-fused ALK5 expressed in Sf9 cells using casein as a substrate by radioisotopic protein kinase assay	B	BAO_0000219	cell-based format	Homo sapiens	None	None	Sf9	None	CHEMBL4439	TGF-beta receptor type I	Homo sapiens	SINGLE PROTEIN	CHEMBL1833794	1	Scientific Literature	Bioorg. Med. Chem. Lett.	2011	CHEMBL3308860
CHEMBL1835522		0	441.52	0	4.22	14f	COc1cccc(NC(=S)n2cc(-c3ccc4ncnn4c3)c(-c3cccc(C)n3)n2)c1	Inhibition	'='	8.0	%				UO_0000187					False	CHEMBL1837687	Inhibition of human ALK5 activity in human HaCaT cells assessed as inhibition of TGFbeta-induced p3TP-luciferase reporter activity at 100 nM relative to control	B	BAO_0000219	cell-based format	Homo sapiens	None	None	HaCaT	None	CHEMBL4439	TGF-beta receptor type I	Homo sapiens	SINGLE PROTEIN	CHEMBL1833794	1	Scientific Literature	Bioorg. Med. Chem. Lett.	2011	CHEMBL3308509
CHEMBL1835529		0	479.49	1	5.23	14m	Cc1cccc(-c2nn(C(=S)Nc3ccc(C(F)(F)F)cc3)cc2-c2ccc3ncnn3c2)n1	Inhibition	'='	6.0	%				UO_0000187					False	CHEMBL1837687	Inhibition of human ALK5 activity in human HaCaT cells assessed as inhibition of TGFbeta-induced p3TP-luciferase reporter activity at 100 nM relative to control	B	BAO_0000219	cell-based format	Homo sapiens	None	None	HaCaT	None	CHEMBL4439	TGF-beta receptor type I	Homo sapiens	SINGLE PROTEIN	CHEMBL1833794	1	Scientific Literature	Bioorg. Med. Chem. Lett.	2011	CHEMBL3308509
CHEMBL411292		0	434.53	1	5.61	14i	Cc1cccc(-c2sc(NCc3cccc(C#N)c3)nc2-c2ccc3nccnc3c2)n1	Activity	'='	2.0	%				UO_0000187					False	CHEMBL935200	Inhibition of TGF-beta-induced ALK5 in human HaCaT cells assessed as p3TP-luciferase activity at 0.1 uM	B	BAO_0000219	cell-based format	Homo sapiens	None	None	HaCaT	None	CHEMBL4439	TGF-beta receptor type I	Homo sapiens	SINGLE PROTEIN	CHEMBL1143116	1	Scientific Literature	Bioorg. Med. Chem. Lett.	2008	CHEMBL3308509
CHEMBL403733		0	430.49	0	4.31	15b	NC(=O)c1ccc(CNc2nc(-c3ccc4c(c3)OCO4)c(-c3ccccn3)s2)cc1	Activity	'='	82.0	%				UO_0000187					False	CHEMBL935199	Inhibition of TGF-beta-induced ALK5 in human HaCaT cells assessed as SBE-luciferase activity at 0.1 uM	B	BAO_0000219	cell-based format	Homo sapiens	None	None	HaCaT	None	CHEMBL4439	TGF-beta receptor type I	Homo sapiens	SINGLE PROTEIN	CHEMBL1143116	1	Scientific Literature	Bioorg. Med. Chem. Lett.	2008	CHEMBL3308509
CHEMBL271728		0	434.53	1	5.61	14j	Cc1cccc(-c2sc(NCc3ccc(C#N)cc3)nc2-c2ccc3nccnc3c2)n1	Activity	'='	5.0	%				UO_0000187					False	CHEMBL935201	Inhibition of TGF-beta-induced ALK5 in human HaCaT cells assessed as ARE-luciferase activity at 0.1 uM	B	BAO_0000219	cell-based format	Homo sapiens	None	None	HaCaT	None	CHEMBL4439	TGF-beta receptor type I	Homo sapiens	SINGLE PROTEIN	CHEMBL1143116	1	Scientific Literature	Bioorg. Med. Chem. Lett.	2008	CHEMBL3308509
CHEMBL411292		0	434.53	1	5.61	14i	Cc1cccc(-c2sc(NCc3cccc(C#N)c3)nc2-c2ccc3nccnc3c2)n1	Activity	'='	4.0	%				UO_0000187					False	CHEMBL935201	Inhibition of TGF-beta-induced ALK5 in human HaCaT cells assessed as ARE-luciferase activity at 0.1 uM	B	BAO_0000219	cell-based format	Homo sapiens	None	None	HaCaT	None	CHEMBL4439	TGF-beta receptor type I	Homo sapiens	SINGLE PROTEIN	CHEMBL1143116	1	Scientific Literature	Bioorg. Med. Chem. Lett.	2008	CHEMBL3308509
CHEMBL272590		0	420.50	1	5.30	14g	N#Cc1cccc(CNc2nc(-c3ccc4nccnc4c3)c(-c3ccccn3)s2)c1	Activity	'='	5.0	%				UO_0000187					False	CHEMBL935201	Inhibition of TGF-beta-induced ALK5 in human HaCaT cells assessed as ARE-luciferase activity at 0.1 uM	B	BAO_0000219	cell-based format	Homo sapiens	None	None	HaCaT	None	CHEMBL4439	TGF-beta receptor type I	Homo sapiens	SINGLE PROTEIN	CHEMBL1143116	1	Scientific Literature	Bioorg. Med. Chem. Lett.	2008	CHEMBL3308509
CHEMBL1835623		0	447.47	0	4.49	14x	Cc1cccc(-c2nn(C(=S)Nc3cc(F)cc(F)c3)cc2-c2ccc3ncnn3c2)n1	Inhibition	'='	6.0	%				UO_0000187					False	CHEMBL1837687	Inhibition of human ALK5 activity in human HaCaT cells assessed as inhibition of TGFbeta-induced p3TP-luciferase reporter activity at 100 nM relative to control	B	BAO_0000219	cell-based format	Homo sapiens	None	None	HaCaT	None	CHEMBL4439	TGF-beta receptor type I	Homo sapiens	SINGLE PROTEIN	CHEMBL1833794	1	Scientific Literature	Bioorg. Med. Chem. Lett.	2011	CHEMBL3308509
CHEMBL1835627		0	439.55	0	4.83	14ab	Cc1cc(C)cc(NC(=S)n2cc(-c3ccc4ncnn4c3)c(-c3cccc(C)n3)n2)c1	Inhibition	'='	9.0	%				UO_0000187					False	CHEMBL1837687	Inhibition of human ALK5 activity in human HaCaT cells assessed as inhibition of TGFbeta-induced p3TP-luciferase reporter activity at 100 nM relative to control	B	BAO_0000219	cell-based format	Homo sapiens	None	None	HaCaT	None	CHEMBL4439	TGF-beta receptor type I	Homo sapiens	SINGLE PROTEIN	CHEMBL1833794	1	Scientific Literature	Bioorg. Med. Chem. Lett.	2011	CHEMBL3308509
CHEMBL1835628		0	547.49	2	6.25	14ac	Cc1cccc(-c2nn(C(=S)Nc3cc(C(F)(F)F)cc(C(F)(F)F)c3)cc2-c2ccc3ncnn3c2)n1	Inhibition	'='	8.0	%				UO_0000187					False	CHEMBL1837687	Inhibition of human ALK5 activity in human HaCaT cells assessed as inhibition of TGFbeta-induced p3TP-luciferase reporter activity at 100 nM relative to control	B	BAO_0000219	cell-based format	Homo sapiens	None	None	HaCaT	None	CHEMBL4439	TGF-beta receptor type I	Homo sapiens	SINGLE PROTEIN	CHEMBL1833794	1	Scientific Literature	Bioorg. Med. Chem. Lett.	2011	CHEMBL3308509
CHEMBL492634		0	420.48	0	4.08	6, IN-1130	Cc1cccc(-c2[nH]c(Cc3cccc(C(N)=O)c3)nc2-c2ccc3nccnc3c2)n1	Inhibition	'='	20.0	%				UO_0000187					True	CHEMBL1837687	Inhibition of human ALK5 activity in human HaCaT cells assessed as inhibition of TGFbeta-induced p3TP-luciferase reporter activity at 100 nM relative to control	B	BAO_0000219	cell-based format	Homo sapiens	None	None	HaCaT	None	CHEMBL4439	TGF-beta receptor type I	Homo sapiens	SINGLE PROTEIN	CHEMBL1833794	1	Scientific Literature	Bioorg. Med. Chem. Lett.	2011	CHEMBL3308509
CHEMBL1824446		0	371.87	0	4.47	1, SBe505124	Cc1cccc(-c2[nH]c(C(C)(C)C)nc2-c2ccc3c(c2)OCO3)n1.Cl	Inhibition						Dose-dependent effect						False	CHEMBL1828084	Inhibition of human ALK5 activity in human HaCaT cells assessed as inhibition of TGFbeta-induced p3TP-luciferase reporter activity after 24 hrs by luminescence assay	B	BAO_0000219	cell-based format	Homo sapiens	None	None	HaCaT	None	CHEMBL4439	TGF-beta receptor type I	Homo sapiens	SINGLE PROTEIN	CHEMBL1821641	1	Scientific Literature	Eur. J. Med. Chem.	2011	CHEMBL3308509
CHEMBL1828640		0	302.34	0	2.93	9g	Cn1cc(-c2cc(-c3c[nH]nc3-c3ccccn3)ccn2)cn1	Inhibition	'='	1.0	%				UO_0000187					False	CHEMBL1831609	Inhibition of TGF-beta1 signaling expressed in human HEK293 cells transfected with luciferase and FAST-2 gene expression vector A3-LUX at 1 uM after 16 hrs by luciferase reporter gene assay relative to control	B	BAO_0000219	cell-based format	None	None	None	HEK293	None	CHEMBL4439	TGF-beta receptor type I	Homo sapiens	SINGLE PROTEIN	CHEMBL1828567	1	Scientific Literature	Bioorg. Med. Chem. Lett.	2011	CHEMBL3307715
CHEMBL1829510		0	328.38	0	4.21	9q	COc1ccccc1-c1cc(-c2c[nH]nc2-c2ccccn2)ccn1	Inhibition	'='	54.0	%				UO_0000187					False	CHEMBL1831609	Inhibition of TGF-beta1 signaling expressed in human HEK293 cells transfected with luciferase and FAST-2 gene expression vector A3-LUX at 1 uM after 16 hrs by luciferase reporter gene assay relative to control	B	BAO_0000219	cell-based format	None	None	None	HEK293	None	CHEMBL4439	TGF-beta receptor type I	Homo sapiens	SINGLE PROTEIN	CHEMBL1828567	1	Scientific Literature	Bioorg. Med. Chem. Lett.	2011	CHEMBL3307715
CHEMBL1829505		0	288.31	0	2.72	9i	c1ccc(-c2n[nH]cc2-c2ccnc(-n3ccnc3)c2)nc1	Inhibition	'='	50.0	%				UO_0000187					False	CHEMBL1831610	Inhibition of TGF-beta1 signaling in human HEK293 cells transfected with luciferase and FAST-2 gene expression vector A3-LUX at 100 nM after 16 hrs by luciferase reporter gene assay relative to control	B	BAO_0000219	cell-based format	None	None	None	HEK293	None	CHEMBL4439	TGF-beta receptor type I	Homo sapiens	SINGLE PROTEIN	CHEMBL1828567	1	Scientific Literature	Bioorg. Med. Chem. Lett.	2011	CHEMBL3307715
CHEMBL205151		0	399.45	0	3.58	13a	COCCNC(=O)c1ccc(-c2cc(-c3c[nH]nc3-c3ccccn3)ccn2)cc1	IC50	'='	91.0	nM	7.04			UO_0000065	17.63	0.32	3.46	7.59	True	CHEMBL860750	Displacement of rhodamine green fluorescently labeled ATP from recombinant GST-ALK5 by FP assay	B	BAO_0000357	single protein format	Homo sapiens	None	None	None	None	CHEMBL4439	TGF-beta receptor type I	Homo sapiens	SINGLE PROTEIN	CHEMBL1146081	1	Scientific Literature	J. Med. Chem.	2006	None
CHEMBL2435039		0	393.45	0	3.18	25b	Cc1cccc(-c2nc(CNC(=O)NC(C)C)cn2-c2ccc3c(c2)OCO3)n1	Inhibition	'='	83.23	%				UO_0000187					False	CHEMBL2437526	Inhibition of TGFbeta-induced downstream transcriptional activation of ALK5 (unknown origin) expressed in CHO-HIR cells assessed as intracellular translocation of EGFP-Smad2 at 10 uM after 2 hrs by luciferase assay	B	BAO_0000219	cell-based format	Homo sapiens	None	None	CHO-HIR	None	CHEMBL4439	TGF-beta receptor type I	Homo sapiens	SINGLE PROTEIN	CHEMBL2434835	1	Scientific Literature	Bioorg. Med. Chem. Lett.	2013	None
CHEMBL2435043		0	351.36	0	3.15	18	CCOC(=O)c1cn(-c2ccc3c(c2)OCO3)c(-c2cccc(C)n2)n1	Inhibition	'='	88.76	%				UO_0000187					False	CHEMBL2437526	Inhibition of TGFbeta-induced downstream transcriptional activation of ALK5 (unknown origin) expressed in CHO-HIR cells assessed as intracellular translocation of EGFP-Smad2 at 10 uM after 2 hrs by luciferase assay	B	BAO_0000219	cell-based format	Homo sapiens	None	None	CHO-HIR	None	CHEMBL4439	TGF-beta receptor type I	Homo sapiens	SINGLE PROTEIN	CHEMBL2434835	1	Scientific Literature	Bioorg. Med. Chem. Lett.	2013	None
CHEMBL440084	SB-431542	0	384.40	0	3.63	SB431542	NC(=O)c1ccc(-c2nc(-c3ccccn3)c(-c3ccc4c(c3)OCO4)[nH]2)cc1	Inhibition	'='	96.52	%				UO_0000187					False	CHEMBL2437527	Inhibition of TGFbeta-induced downstream transcriptional activation of ALK5 (unknown origin) expressed in CHO-HIR cells assessed as intracellular translocation of EGFP-Smad2 at 3 uM after 2 hrs by luciferase assay	B	BAO_0000219	cell-based format	Homo sapiens	None	None	CHO-HIR	None	CHEMBL4439	TGF-beta receptor type I	Homo sapiens	SINGLE PROTEIN	CHEMBL2434835	1	Scientific Literature	Bioorg. Med. Chem. Lett.	2013	None
CHEMBL2435045		0	438.44	0	3.77	21	Cc1cccc(-c2nc(CN3C(=O)c4ccccc4C3=O)cn2-c2ccc3c(c2)OCO3)n1	Inhibition	'='	60.0	%				UO_0000187					False	CHEMBL2437527	Inhibition of TGFbeta-induced downstream transcriptional activation of ALK5 (unknown origin) expressed in CHO-HIR cells assessed as intracellular translocation of EGFP-Smad2 at 3 uM after 2 hrs by luciferase assay	B	BAO_0000219	cell-based format	Homo sapiens	None	None	CHO-HIR	None	CHEMBL4439	TGF-beta receptor type I	Homo sapiens	SINGLE PROTEIN	CHEMBL2434835	1	Scientific Literature	Bioorg. Med. Chem. Lett.	2013	None
CHEMBL2435037		0	322.32	0	2.07	28	Cc1cccc(-c2nc(C(N)=O)cn2-c2ccc3c(c2)OCO3)n1	Inhibition	'='	16.19	%				UO_0000187					False	CHEMBL2437532	Inhibition of TGFbeta-induced downstream transcriptional activation of ALK5 (unknown origin) expressed in CHO-HIR cells assessed as intracellular translocation of EGFP-Smad2 at 1 uM after 2 hrs by luciferase assay	B	BAO_0000219	cell-based format	Homo sapiens	None	None	CHO-HIR	None	CHEMBL4439	TGF-beta receptor type I	Homo sapiens	SINGLE PROTEIN	CHEMBL2434835	1	Scientific Literature	Bioorg. Med. Chem. Lett.	2013	None
CHEMBL2435040		0	421.46	0	2.51	25c	Cc1cccc(-c2nc(CNC(=O)N3CCOCC3)cn2-c2ccc3c(c2)OCO3)n1	Inhibition	'='	7.27	%				UO_0000187					False	CHEMBL2437528	Inhibition of TGFbeta-induced downstream transcriptional activation of ALK5 (unknown origin) expressed in CHO-HIR cells assessed as intracellular translocation of EGFP-Smad2 at 0.3 uM after 2 hrs by luciferase assay	B	BAO_0000219	cell-based format	Homo sapiens	None	None	CHO-HIR	None	CHEMBL4439	TGF-beta receptor type I	Homo sapiens	SINGLE PROTEIN	CHEMBL2434835	1	Scientific Literature	Bioorg. Med. Chem. Lett.	2013	None
CHEMBL2435043		0	351.36	0	3.15	18	CCOC(=O)c1cn(-c2ccc3c(c2)OCO3)c(-c2cccc(C)n2)n1	Inhibition	'='	11.72	%				UO_0000187					False	CHEMBL2437528	Inhibition of TGFbeta-induced downstream transcriptional activation of ALK5 (unknown origin) expressed in CHO-HIR cells assessed as intracellular translocation of EGFP-Smad2 at 0.3 uM after 2 hrs by luciferase assay	B	BAO_0000219	cell-based format	Homo sapiens	None	None	CHO-HIR	None	CHEMBL4439	TGF-beta receptor type I	Homo sapiens	SINGLE PROTEIN	CHEMBL2434835	1	Scientific Literature	Bioorg. Med. Chem. Lett.	2013	None
CHEMBL2435036		0	427.46	0	3.68	27c	Cc1cccc(-c2nc(CNc3ccc(C(N)=O)cc3)cn2-c2ccc3c(c2)OCO3)n1	Inhibition	'='	22.09	%				UO_0000187					False	CHEMBL2437529	Inhibition of TGFbeta-induced downstream transcriptional activation of ALK5 (unknown origin) expressed in CHO-HIR cells assessed as intracellular translocation of EGFP-Smad2 at 0.1 uM after 2 hrs by luciferase assay	B	BAO_0000219	cell-based format	Homo sapiens	None	None	CHO-HIR	None	CHEMBL4439	TGF-beta receptor type I	Homo sapiens	SINGLE PROTEIN	CHEMBL2434835	1	Scientific Literature	Bioorg. Med. Chem. Lett.	2013	None
CHEMBL440084	SB-431542	0	384.40	0	3.63	SB431542	NC(=O)c1ccc(-c2nc(-c3ccccn3)c(-c3ccc4c(c3)OCO4)[nH]2)cc1	Inhibition	'='	15.8	%				UO_0000187					False	CHEMBL2437533	Inhibition of TGFbeta-induced downstream transcriptional activation of ALK5 (unknown origin) expressed in CHO-HIR cells assessed as intracellular translocation of EGFP-Smad2 at 0.03 uM after 2 hrs by luciferase assay	B	BAO_0000219	cell-based format	Homo sapiens	None	None	CHO-HIR	None	CHEMBL4439	TGF-beta receptor type I	Homo sapiens	SINGLE PROTEIN	CHEMBL2434835	1	Scientific Literature	Bioorg. Med. Chem. Lett.	2013	None
CHEMBL2435039		0	393.45	0	3.18	25b	Cc1cccc(-c2nc(CNC(=O)NC(C)C)cn2-c2ccc3c(c2)OCO3)n1	Inhibition	'='	-3.64	%				UO_0000187					False	CHEMBL2437533	Inhibition of TGFbeta-induced downstream transcriptional activation of ALK5 (unknown origin) expressed in CHO-HIR cells assessed as intracellular translocation of EGFP-Smad2 at 0.03 uM after 2 hrs by luciferase assay	B	BAO_0000219	cell-based format	Homo sapiens	None	None	CHO-HIR	None	CHEMBL4439	TGF-beta receptor type I	Homo sapiens	SINGLE PROTEIN	CHEMBL2434835	1	Scientific Literature	Bioorg. Med. Chem. Lett.	2013	None
CHEMBL440084	SB-431542	0	384.40	0	3.63	SB431542	NC(=O)c1ccc(-c2nc(-c3ccccn3)c(-c3ccc4c(c3)OCO4)[nH]2)cc1	Inhibition	'='	84.75	%				UO_0000187					False	CHEMBL2437532	Inhibition of TGFbeta-induced downstream transcriptional activation of ALK5 (unknown origin) expressed in CHO-HIR cells assessed as intracellular translocation of EGFP-Smad2 at 1 uM after 2 hrs by luciferase assay	B	BAO_0000219	cell-based format	Homo sapiens	None	None	CHO-HIR	None	CHEMBL4439	TGF-beta receptor type I	Homo sapiens	SINGLE PROTEIN	CHEMBL2434835	1	Scientific Literature	Bioorg. Med. Chem. Lett.	2013	None
CHEMBL2435035		0	409.45	0	4.46	27b	Cc1cccc(-c2nc(CNc3ccc(C#N)cc3)cn2-c2ccc3c(c2)OCO3)n1	Inhibition	'='	62.7	%				UO_0000187					False	CHEMBL2437532	Inhibition of TGFbeta-induced downstream transcriptional activation of ALK5 (unknown origin) expressed in CHO-HIR cells assessed as intracellular translocation of EGFP-Smad2 at 1 uM after 2 hrs by luciferase assay	B	BAO_0000219	cell-based format	Homo sapiens	None	None	CHO-HIR	None	CHEMBL4439	TGF-beta receptor type I	Homo sapiens	SINGLE PROTEIN	CHEMBL2434835	1	Scientific Literature	Bioorg. Med. Chem. Lett.	2013	None
CHEMBL2435041		0	427.46	0	4.29	25d	Cc1cccc(-c2nc(CNC(=O)Nc3ccccc3)cn2-c2ccc3c(c2)OCO3)n1	Inhibition	'='	48.64	%				UO_0000187					False	CHEMBL2437532	Inhibition of TGFbeta-induced downstream transcriptional activation of ALK5 (unknown origin) expressed in CHO-HIR cells assessed as intracellular translocation of EGFP-Smad2 at 1 uM after 2 hrs by luciferase assay	B	BAO_0000219	cell-based format	Homo sapiens	None	None	CHO-HIR	None	CHEMBL4439	TGF-beta receptor type I	Homo sapiens	SINGLE PROTEIN	CHEMBL2434835	1	Scientific Literature	Bioorg. Med. Chem. Lett.	2013	None
CHEMBL2435037		0	322.32	0	2.07	28	Cc1cccc(-c2nc(C(N)=O)cn2-c2ccc3c(c2)OCO3)n1	IC50	'='	3820.0	nM	5.42			UO_0000065	16.81	0.31	3.35	5.87	False	CHEMBL2437531	Inhibition of TGFbeta-induced downstream transcriptional activation of ALK5 (unknown origin) expressed in CHO-HIR cells assessed as intracellular translocation of EGFP-Smad2 after 2 hrs by luciferase assay	B	BAO_0000219	cell-based format	Homo sapiens	None	None	CHO-HIR	None	CHEMBL4439	TGF-beta receptor type I	Homo sapiens	SINGLE PROTEIN	CHEMBL2434835	1	Scientific Literature	Bioorg. Med. Chem. Lett.	2013	None
CHEMBL229654		0	435.49	0	4.10	13n	Cc1cccc(-c2[nH]c(CNc3ccc(C(N)=O)cc3)nc2-c2ccc3nccnc3c2)n1	IC50	'='	75.0	nM	7.12			UO_0000065	16.36	0.29	3.02	5.82	True	CHEMBL889560	Inhibition of human recombinant ALK5 phosphorylation expressed in Sf9 cells	B	BAO_0000219	cell-based format	Homo sapiens	None	None	Sf9	None	CHEMBL4439	TGF-beta receptor type I	Homo sapiens	SINGLE PROTEIN	CHEMBL1145400	1	Scientific Literature	J. Med. Chem.	2007	CHEMBL3308860
CHEMBL229497		0	423.48	0	4.91	13d	CCc1cccc(-c2[nH]c(CNc3ccc(C#N)cc3)nc2-c2ccc3c(c2)OCO3)n1	IC50	'='	360.0	nM	6.44			UO_0000065	15.22	0.28	1.53	6.72	True	CHEMBL889560	Inhibition of human recombinant ALK5 phosphorylation expressed in Sf9 cells	B	BAO_0000219	cell-based format	Homo sapiens	None	None	Sf9	None	CHEMBL4439	TGF-beta receptor type I	Homo sapiens	SINGLE PROTEIN	CHEMBL1145400	1	Scientific Literature	J. Med. Chem.	2007	CHEMBL3308860
CHEMBL229599		0	435.49	0	4.10	13m	Cc1cccc(-c2[nH]c(CNc3cccc(C(N)=O)c3)nc2-c2ccc3nccnc3c2)n1	Activity	'='	63.0	%				UO_0000187					False	CHEMBL889561	Inhibition of TGF-beta induced ALK5 activity in HaCaT cells assessed as p3TP-luciferase reporter activity at 0.1 uM relative to control	F	BAO_0000219	cell-based format	Homo sapiens	None	None	HaCaT	None	CHEMBL4439	TGF-beta receptor type I	Homo sapiens	SINGLE PROTEIN	CHEMBL1145400	1	Scientific Literature	J. Med. Chem.	2007	CHEMBL3308509
CHEMBL425177		0	319.39	0	3.71	86	Cc1ccc2nccc(-c3sc(N)nc3-c3ccccn3)c2n1	IC50	'='	380.0	nM	6.42			UO_0000065	20.10	0.38	2.71	8.28	False	CHEMBL1048115	Inhibition of TGFR1	B	BAO_0000357	single protein format	None	None	None	None	None	CHEMBL4439	TGF-beta receptor type I	Homo sapiens	SINGLE PROTEIN	CHEMBL1155322	1	Scientific Literature	Eur. J. Med. Chem.	2009	None
CHEMBL566440		0	301.39	0	2.94	106	Fc1ccc(C2C(c3ccncc3)NC3SCCN32)cc1	IC50	'='	50000.0	nM	4.30			UO_0000065	14.27	0.28	1.36	15.27	False	CHEMBL1048115	Inhibition of TGFR1	B	BAO_0000357	single protein format	None	None	None	None	None	CHEMBL4439	TGF-beta receptor type I	Homo sapiens	SINGLE PROTEIN	CHEMBL1155322	1	Scientific Literature	Eur. J. Med. Chem.	2009	None
CHEMBL1237161		0	433.94	0	4.03	12b	Cl.c1ccc(-c2n[nH]cc2-c2ccnc(-c3ccc(CN4CCOCC4)cc3)c2)nc1	IC50	'='	42.0	nM	7.38			UO_0000065	18.56	0.34	3.35	11.02	False	CHEMBL860750	Displacement of rhodamine green fluorescently labeled ATP from recombinant GST-ALK5 by FP assay	B	BAO_0000357	single protein format	Homo sapiens	None	None	None	None	CHEMBL4439	TGF-beta receptor type I	Homo sapiens	SINGLE PROTEIN	CHEMBL1146081	1	Scientific Literature	J. Med. Chem.	2006	None
CHEMBL206544	GW682841X	0	340.43	1	5.32	1l	CC(C)c1ccc(-c2cc(-c3c[nH]nc3-c3ccccn3)ccn2)cc1	IC50	'='	32.0	nM	7.50			UO_0000065	22.02	0.39	2.17	13.76	False	CHEMBL860750	Displacement of rhodamine green fluorescently labeled ATP from recombinant GST-ALK5 by FP assay	B	BAO_0000357	single protein format	Homo sapiens	None	None	None	None	CHEMBL4439	TGF-beta receptor type I	Homo sapiens	SINGLE PROTEIN	CHEMBL1146081	1	Scientific Literature	J. Med. Chem.	2006	None
CHEMBL382799		0	328.38	0	4.21	1g	COc1cccc(-c2cc(-c3c[nH]nc3-c3ccccn3)ccn2)c1	IC50	'='	115.0	nM	6.94			UO_0000065	21.13	0.38	2.73	10.90	True	CHEMBL860750	Displacement of rhodamine green fluorescently labeled ATP from recombinant GST-ALK5 by FP assay	B	BAO_0000357	single protein format	Homo sapiens	None	None	None	None	CHEMBL4439	TGF-beta receptor type I	Homo sapiens	SINGLE PROTEIN	CHEMBL1146081	1	Scientific Literature	J. Med. Chem.	2006	None
CHEMBL359724		0	304.38	0	4.00	2	Nc1nc(-c2cccnc2)c(-c2ccnc3ccccc23)s1	IC50	'='	3980.0	nM	5.40			UO_0000065	17.74	0.34	1.40	8.35	False	CHEMBL831006	Binding affinity to Activin A receptor type II-like kinase (ALK5) in fluorescence polarization binding assay; Range is (2.423-6.540)	B	BAO_0000357	single protein format	Homo sapiens	None	None	None	None	CHEMBL4439	TGF-beta receptor type I	Homo sapiens	SINGLE PROTEIN	CHEMBL1138735	1	Scientific Literature	J. Med. Chem.	2004	None
CHEMBL572878	TOZASERTIB	2	464.60	0	3.50	9, MK-0457	Cc1cc(Nc2cc(N3CCN(C)CC3)nc(Sc3ccc(NC(=O)C4CC4)cc3)n2)n[nH]1	Activity						Not Evaluated						False	CHEMBL1035861	Binding affinity to human TGFBR1 at 10 uM relative to control	B	BAO_0000357	single protein format	Homo sapiens	None	None	None	None	CHEMBL4439	TGF-beta receptor type I	Homo sapiens	SINGLE PROTEIN	CHEMBL1151712	1	Scientific Literature	J. Med. Chem.	2008	None
CHEMBL260015		0	441.54	0	3.82	15d	c1ccc(-c2nn3c(c2-c2ccnc4cc(OCCN5CCOCC5)ccc24)CCC3)nc1	IC50	'='	69.0	nM	7.16			UO_0000065	16.22	0.30	3.34	10.97	False	CHEMBL928261	Inhibition of TGFbeta type receptor 1 ALK5 (T204D) expressed in Sf9 cells	B	BAO_0000219	cell-based format	None	None	None	Sf9	None	CHEMBL4439	TGF-beta receptor type I	Homo sapiens	SINGLE PROTEIN	CHEMBL1144852	1	Scientific Literature	J. Med. Chem.	2008	CHEMBL3308860
CHEMBL260239		0	461.57	1	5.96	23	CN(C)Cc1ccc(Oc2ccc3c(-c4c(-c5ccccn5)nn5c4CCC5)ccnc3c2)cc1	IC50	'='	750.0	nM	6.12			UO_0000065	13.27	0.24	0.16	10.92	False	CHEMBL928261	Inhibition of TGFbeta type receptor 1 ALK5 (T204D) expressed in Sf9 cells	B	BAO_0000219	cell-based format	None	None	None	Sf9	None	CHEMBL4439	TGF-beta receptor type I	Homo sapiens	SINGLE PROTEIN	CHEMBL1144852	1	Scientific Literature	J. Med. Chem.	2008	CHEMBL3308860
CHEMBL125846		0	253.28	0	3.59	16	Cc1cccc(-c2[nH]ncc2-c2ccc(F)cc2)n1	IC50	'='	70.0	nM	7.16			UO_0000065	28.25	0.51	3.56	17.21	False	CHEMBL814457	In vitro inhibitory activity against human Transforming growth factor beta-1 receptor kinase (TGF-beta RIK)	B	BAO_0000357	single protein format	None	None	None	None	None	CHEMBL4439	TGF-beta receptor type I	Homo sapiens	SINGLE PROTEIN	CHEMBL1145076	1	Scientific Literature	J. Med. Chem.	2003	None
CHEMBL574621		0	353.38	0	4.04	7	COc1cc(Nc2cc(Oc3cccnc3)ccn2)cc(OC)c1OC	IC50	'>'	5800.0	nM				UO_0000065					False	CHEMBL1041190	Inhibition of ALK5 in human MDA-MB-468 cells assessed as inhibition of nuclear translocation of GFP-2/Smad2 fusion reporter gene after 90 mins by Hoechst 3342 staining-based cellomics arrayscan imaging analysis	B	BAO_0000219	cell-based format	Homo sapiens	None	None	MDA-MB-468	None	CHEMBL4439	TGF-beta receptor type I	Homo sapiens	SINGLE PROTEIN	CHEMBL1155219	1	Scientific Literature	J. Med. Chem.	2009	CHEMBL3308424
CHEMBL575721		0	398.47	1	5.70	12	COc1cccc(Nc2cc(Oc3cc(C)c(C)nc3-c3ccccn3)ccn2)c1	IC50	'='	32.0	nM	7.50			UO_0000065	18.81	0.34	1.79	10.84	False	CHEMBL1041190	Inhibition of ALK5 in human MDA-MB-468 cells assessed as inhibition of nuclear translocation of GFP-2/Smad2 fusion reporter gene after 90 mins by Hoechst 3342 staining-based cellomics arrayscan imaging analysis	B	BAO_0000219	cell-based format	Homo sapiens	None	None	MDA-MB-468	None	CHEMBL4439	TGF-beta receptor type I	Homo sapiens	SINGLE PROTEIN	CHEMBL1155219	1	Scientific Literature	J. Med. Chem.	2009	CHEMBL3308424
CHEMBL340203		0	290.30	0	3.83	5	Fc1ccc(-c2n[nH]cc2-c2ccnc3ccccc23)nc1	IC50	'='	91.0	nM	7.04			UO_0000065	24.25	0.44	3.21	12.93	True	CHEMBL814457	In vitro inhibitory activity against human Transforming growth factor beta-1 receptor kinase (TGF-beta RIK)	B	BAO_0000357	single protein format	None	None	None	None	None	CHEMBL4439	TGF-beta receptor type I	Homo sapiens	SINGLE PROTEIN	CHEMBL1145076	1	Scientific Literature	J. Med. Chem.	2003	None
CHEMBL578235		0	447.52	0	4.34	16	Cc1cc(Oc2ccnc(Nc3ccc(S(N)(=O)=O)cc3)c2)c(-c2ccccn2)nc1C	IC50	'='	21.0	nM	7.68			UO_0000065	17.16	0.33	3.34	6.39	False	CHEMBL1041189	Inhibition of 6His-tagged human ALK5 expressed in baculovirus-infected SF21 cells after 30 mins by fluorescence polarization assay	B	BAO_0000219	cell-based format	Homo sapiens	None	None	Sf21	None	CHEMBL4439	TGF-beta receptor type I	Homo sapiens	SINGLE PROTEIN	CHEMBL1155219	1	Scientific Literature	J. Med. Chem.	2009	CHEMBL4106362
CHEMBL204838		0	332.79	0	4.85	41	Clc1ccc(-c2cc(-c3c[nH]nc3-c3ccccn3)ccn2)cc1	IC50	'='	43.0	nM	7.37			UO_0000065	22.14	0.42	2.52	13.53	False	CHEMBL1048115	Inhibition of TGFR1	B	BAO_0000357	single protein format	None	None	None	None	None	CHEMBL4439	TGF-beta receptor type I	Homo sapiens	SINGLE PROTEIN	CHEMBL1155322	1	Scientific Literature	Eur. J. Med. Chem.	2009	None
CHEMBL229495		0	409.45	0	4.66	42	Cc1cccc(-c2[nH]c(CNc3ccc(C#N)cc3)nc2-c2ccc3c(c2)OCO3)n1	IC50	'='	46.0	nM	7.34			UO_0000065	17.92	0.32	2.68	7.65	False	CHEMBL1048115	Inhibition of TGFR1	B	BAO_0000357	single protein format	None	None	None	None	None	CHEMBL4439	TGF-beta receptor type I	Homo sapiens	SINGLE PROTEIN	CHEMBL1155322	1	Scientific Literature	Eur. J. Med. Chem.	2009	None
CHEMBL566439		0	415.45	0	3.65	56	O=C(Nc1ccc2c(-c3c(-c4ccccn4)nn4c3CCC4)ccnc2c1)OCCO	IC50	'='	79.0	nM	7.10			UO_0000065	17.10	0.31	3.45	6.95	False	CHEMBL1048115	Inhibition of TGFR1	B	BAO_0000357	single protein format	None	None	None	None	None	CHEMBL4439	TGF-beta receptor type I	Homo sapiens	SINGLE PROTEIN	CHEMBL1155322	1	Scientific Literature	Eur. J. Med. Chem.	2009	None
CHEMBL338713		0	272.31	0	3.69	72	c1ccc(-c2c[nH]nc2-c2ccnc3ccccc23)nc1	IC50	'='	150.0	nM	6.82			UO_0000065	25.06	0.44	3.13	12.53	False	CHEMBL1048115	Inhibition of TGFR1	B	BAO_0000357	single protein format	None	None	None	None	None	CHEMBL4439	TGF-beta receptor type I	Homo sapiens	SINGLE PROTEIN	CHEMBL1155322	1	Scientific Literature	Eur. J. Med. Chem.	2009	None
CHEMBL559024		0	384.40	0	3.43	6j	NC(=O)c1ccc(-c2cc(-c3ccccn3)n(-c3ccc4c(c3)OCO4)n2)cc1	Activity						Not Active						False	CHEMBL1062746	Inhibition of ALK5 expressed in CHO cells assessed as inhibition of TGF-beta-induced Smad2 phosphorylation at 1 uM	B	BAO_0000219	cell-based format	None	None	None	CHO	None	CHEMBL4439	TGF-beta receptor type I	Homo sapiens	SINGLE PROTEIN	CHEMBL1154039	1	Scientific Literature	Bioorg. Med. Chem. Lett.	2009	CHEMBL3308072
CHEMBL552429		0	383.38	0	4.95	13g	N#Cc1ccc(-c2cn(-c3ccc4c(c3)OCO4)c(-c3ccccc3F)n2)cc1	Inhibition	'='	14.1	%				UO_0000187					False	CHEMBL1062753	Inhibition of ALK5 expressed in baculovirus/Sf9 cells assessed as inhibition of receptor autophosphorylation at 1 uM after 3 hrs	B	BAO_0000219	cell-based format	None	None	None	Sf9	None	CHEMBL4439	TGF-beta receptor type I	Homo sapiens	SINGLE PROTEIN	CHEMBL1154039	1	Scientific Literature	Bioorg. Med. Chem. Lett.	2009	CHEMBL3308860
CHEMBL560346		0	401.40	0	4.17	6b	NC(=O)c1ccc(-c2cc(-c3ccc4c(c3)OCO4)n(-c3ccccc3F)n2)cc1	Inhibition	'='	24.5	%				UO_0000187					False	CHEMBL1062753	Inhibition of ALK5 expressed in baculovirus/Sf9 cells assessed as inhibition of receptor autophosphorylation at 1 uM after 3 hrs	B	BAO_0000219	cell-based format	None	None	None	Sf9	None	CHEMBL4439	TGF-beta receptor type I	Homo sapiens	SINGLE PROTEIN	CHEMBL1154039	1	Scientific Literature	Bioorg. Med. Chem. Lett.	2009	CHEMBL3308860
CHEMBL440084	SB-431542	0	384.40	0	3.63	SB-431542	NC(=O)c1ccc(-c2nc(-c3ccccn3)c(-c3ccc4c(c3)OCO4)[nH]2)cc1	Inhibition	'='	24.2	%				UO_0000187					False	CHEMBL1062748	Inhibition of ALK5 expressed in CHO cells assessed as inhibition of TGF-beta-induced Smad2 phosphorylation at 0.1 uM	B	BAO_0000219	cell-based format	None	None	None	CHO	None	CHEMBL4439	TGF-beta receptor type I	Homo sapiens	SINGLE PROTEIN	CHEMBL1154039	1	Scientific Literature	Bioorg. Med. Chem. Lett.	2009	CHEMBL3308072
CHEMBL563547		0	375.38	0	4.58	6n	NC(=O)c1ccc(-c2cc(-c3ccc(F)cc3)n(-c3ccccc3F)n2)cc1	Inhibition	'='	24.4	%				UO_0000187					False	CHEMBL1062746	Inhibition of ALK5 expressed in CHO cells assessed as inhibition of TGF-beta-induced Smad2 phosphorylation at 1 uM	B	BAO_0000219	cell-based format	None	None	None	CHO	None	CHEMBL4439	TGF-beta receptor type I	Homo sapiens	SINGLE PROTEIN	CHEMBL1154039	1	Scientific Literature	Bioorg. Med. Chem. Lett.	2009	CHEMBL3308072
CHEMBL341280		0	351.21	0	4.45	7	Brc1cccc(-c2[nH]ncc2-c2ccnc3ccccc23)n1	IC50	'='	1.2	nM	8.92			UO_0000065					False	CHEMBL740149	In vitro inhibition of transforming growth factor- beta dependent luciferase growth in mouse fibroblasts (NIH 3T3)	F	BAO_0000019	assay format	Mus musculus	None	None	None	None	CHEMBL4439	TGF-beta receptor type I	Homo sapiens	SINGLE PROTEIN	CHEMBL1145076	1	Scientific Literature	J. Med. Chem.	2003	None
CHEMBL521179	SR-3677	0	408.46	0	2.80	5, SR-3677	CN(C)CCOc1cc(-c2cn[nH]c2)ccc1NC(=O)C1COc2ccccc2O1	Inhibition	'<'	10.0	%				UO_0000187					False	CHEMBL981791	Inhibition of TGFBR1 at 3 uM	B	BAO_0000357	single protein format	None	None	None	None	None	CHEMBL4439	TGF-beta receptor type I	Homo sapiens	SINGLE PROTEIN	CHEMBL1142492	1	Scientific Literature	J. Med. Chem.	2008	None
CHEMBL229548		0	431.50	1	5.13	13h	CCc1cccc(-c2[nH]c(CNc3ccc(C#N)cc3)nc2-c2ccc3nccnc3c2)n1	IC50	'='	47.0	nM	7.33			UO_0000065	16.98	0.30	2.20	7.10	True	CHEMBL889560	Inhibition of human recombinant ALK5 phosphorylation expressed in Sf9 cells	B	BAO_0000219	cell-based format	Homo sapiens	None	None	Sf9	None	CHEMBL4439	TGF-beta receptor type I	Homo sapiens	SINGLE PROTEIN	CHEMBL1145400	1	Scientific Literature	J. Med. Chem.	2007	CHEMBL3308860
CHEMBL440084	SB-431542	0	384.40	0	3.63	1	NC(=O)c1ccc(-c2nc(-c3ccccn3)c(-c3ccc4c(c3)OCO4)[nH]2)cc1	Activity	'='	69.0	%				UO_0000187					False	CHEMBL889561	Inhibition of TGF-beta induced ALK5 activity in HaCaT cells assessed as p3TP-luciferase reporter activity at 0.1 uM relative to control	F	BAO_0000219	cell-based format	Homo sapiens	None	None	HaCaT	None	CHEMBL4439	TGF-beta receptor type I	Homo sapiens	SINGLE PROTEIN	CHEMBL1145400	1	Scientific Literature	J. Med. Chem.	2007	CHEMBL3308509
CHEMBL226733		0	449.52	0	4.36	13p	CCc1cccc(-c2[nH]c(CNc3ccc(C(N)=O)cc3)nc2-c2ccc3nccnc3c2)n1	Activity	'='	104.0	%				UO_0000187					False	CHEMBL889561	Inhibition of TGF-beta induced ALK5 activity in HaCaT cells assessed as p3TP-luciferase reporter activity at 0.1 uM relative to control	F	BAO_0000219	cell-based format	Homo sapiens	None	None	HaCaT	None	CHEMBL4439	TGF-beta receptor type I	Homo sapiens	SINGLE PROTEIN	CHEMBL1145400	1	Scientific Literature	J. Med. Chem.	2007	CHEMBL3308509
CHEMBL389079		0	441.49	0	4.14	13l	CCc1cccc(-c2[nH]c(CNc3ccc(C(N)=O)cc3)nc2-c2ccc3c(c2)OCO3)n1	Activity	'='	125.0	%				UO_0000187					False	CHEMBL889561	Inhibition of TGF-beta induced ALK5 activity in HaCaT cells assessed as p3TP-luciferase reporter activity at 0.1 uM relative to control	F	BAO_0000219	cell-based format	Homo sapiens	None	None	HaCaT	None	CHEMBL4439	TGF-beta receptor type I	Homo sapiens	SINGLE PROTEIN	CHEMBL1145400	1	Scientific Literature	J. Med. Chem.	2007	CHEMBL3308509
CHEMBL440084	SB-431542	0	384.40	0	3.63	1	NC(=O)c1ccc(-c2nc(-c3ccccn3)c(-c3ccc4c(c3)OCO4)[nH]2)cc1	Activity	'='	68.0	%				UO_0000187					False	CHEMBL889562	Inhibition of TGF-beta induced ALK5 activity in HaCaT cells assessed as SBE luciferase reporter activity at 0.1 uM relative to control	F	BAO_0000219	cell-based format	Homo sapiens	None	None	HaCaT	None	CHEMBL4439	TGF-beta receptor type I	Homo sapiens	SINGLE PROTEIN	CHEMBL1145400	1	Scientific Literature	J. Med. Chem.	2007	CHEMBL3308509
CHEMBL229496		0	423.48	0	4.91	13c	CCc1cccc(-c2[nH]c(CNc3cccc(C#N)c3)nc2-c2ccc3c(c2)OCO3)n1	Activity	'='	33.0	%				UO_0000187					False	CHEMBL889562	Inhibition of TGF-beta induced ALK5 activity in HaCaT cells assessed as SBE luciferase reporter activity at 0.1 uM relative to control	F	BAO_0000219	cell-based format	Homo sapiens	None	None	HaCaT	None	CHEMBL4439	TGF-beta receptor type I	Homo sapiens	SINGLE PROTEIN	CHEMBL1145400	1	Scientific Literature	J. Med. Chem.	2007	CHEMBL3308509
CHEMBL1163518		0	514.98	2	6.48	5k	O=C(c1ccc(-c2cnc3c(c2)N(Cc2cc(Cl)ccc2C(F)(F)F)CCN3)cc1)N1CCCCC1	Inhibition	'<'	50.0	%				UO_0000187					False	CHEMBL1168126	Inhibition of TGFBR1 at 1 uM	B	BAO_0000357	single protein format	None	None	None	None	None	CHEMBL4439	TGF-beta receptor type I	Homo sapiens	SINGLE PROTEIN	CHEMBL1165965	1	Scientific Literature	Bioorg. Med. Chem.	2010	None
CHEMBL1165063		0	419.49	0	4.62	34	Cc1cccc(-c2cn(Cc3cccc(C(N)=O)c3)nc2-c2ccc3ncccc3c2)n1	Inhibition	'='	80.0	%				UO_0000187					False	CHEMBL1166741	Inhibition of human ALK5 activity in human HaCaT cells assessed as inhibition of TGF-beta-induced SBE-luciferase reporter activity at 0.1 uM relative to control	B	BAO_0000219	cell-based format	Homo sapiens	None	None	HaCaT	None	CHEMBL4439	TGF-beta receptor type I	Homo sapiens	SINGLE PROTEIN	CHEMBL1165953	1	Scientific Literature	Bioorg. Med. Chem.	2010	CHEMBL3308509
CHEMBL229496		0	423.48	0	4.91	3	CCc1cccc(-c2[nH]c(CNc3cccc(C#N)c3)nc2-c2ccc3c(c2)OCO3)n1	logIC50	'='	-1.137										False	CHEMBL1107780	Antagonistic activity at TGFBR1	F	BAO_0000019	assay format	None	None	None	None	None	CHEMBL4439	TGF-beta receptor type I	Homo sapiens	SINGLE PROTEIN	CHEMBL1155424	1	Scientific Literature	Bioorg. Med. Chem. Lett.	2010	None
CHEMBL1163510		0	447.84	1	5.55	5j	O=C(O)c1ccc(-c2cnc3c(c2)N(Cc2cc(Cl)ccc2C(F)(F)F)CCN3)cc1	Inhibition	'<'	50.0	%				UO_0000187					False	CHEMBL1168126	Inhibition of TGFBR1 at 1 uM	B	BAO_0000357	single protein format	None	None	None	None	None	CHEMBL4439	TGF-beta receptor type I	Homo sapiens	SINGLE PROTEIN	CHEMBL1165965	1	Scientific Literature	Bioorg. Med. Chem.	2010	None
CHEMBL440403		0	452.54	0	4.83	15j	Cc1cccc(-c2sc(NCc3ccc(C(N)=O)cc3)nc2-c2ccc3nccnc3c2)n1	Activity	'='	9.0	%				UO_0000187					False	CHEMBL935200	Inhibition of TGF-beta-induced ALK5 in human HaCaT cells assessed as p3TP-luciferase activity at 0.1 uM	B	BAO_0000219	cell-based format	Homo sapiens	None	None	HaCaT	None	CHEMBL4439	TGF-beta receptor type I	Homo sapiens	SINGLE PROTEIN	CHEMBL1143116	1	Scientific Literature	Bioorg. Med. Chem. Lett.	2008	CHEMBL3308509
CHEMBL271243		0	430.49	0	4.31	15a	NC(=O)c1cccc(CNc2nc(-c3ccc4c(c3)OCO4)c(-c3ccccn3)s2)c1	Activity	'='	17.0	%				UO_0000187					False	CHEMBL935200	Inhibition of TGF-beta-induced ALK5 in human HaCaT cells assessed as p3TP-luciferase activity at 0.1 uM	B	BAO_0000219	cell-based format	Homo sapiens	None	None	HaCaT	None	CHEMBL4439	TGF-beta receptor type I	Homo sapiens	SINGLE PROTEIN	CHEMBL1143116	1	Scientific Literature	Bioorg. Med. Chem. Lett.	2008	CHEMBL3308509
CHEMBL181361	GW693481X	0	305.37	0	3.40	11	Nc1nc(-c2ccccn2)c(-c2ccc3ncccc3n2)s1	IC50	'='	40.0	nM	7.40			UO_0000065	24.23	0.46	4.00	9.54	False	CHEMBL831713	Binding affinity to Activin A receptor type II-like kinase (ALK5) in fluorescence polarization binding assay; Range is (0.038-0.042)	B	BAO_0000357	single protein format	Homo sapiens	None	None	None	None	CHEMBL4439	TGF-beta receptor type I	Homo sapiens	SINGLE PROTEIN	CHEMBL1138735	1	Scientific Literature	J. Med. Chem.	2004	None
CHEMBL361237	GW785804X	0	322.37	0	4.14	16	Nc1nc(-c2ccc(F)cc2)c(-c2ccc3ncccc3n2)s1	IC50	'='	30.0	nM	7.52			UO_0000065					False	CHEMBL829583	Stimulation of Transforming growth factor beta receptor I kinase in HepG2 cells	F	BAO_0000219	cell-based format	Homo sapiens	None	None	HepG2	None	CHEMBL4439	TGF-beta receptor type I	Homo sapiens	SINGLE PROTEIN	CHEMBL1138735	1	Scientific Literature	J. Med. Chem.	2004	CHEMBL3307718
CHEMBL261454		0	272.31	0	3.69	1	c1ccc(-c2n[nH]cc2-c2ccnc3ccccc23)nc1	IC50	'='	47.0	nM	7.33			UO_0000065					False	CHEMBL728561	In vitro inhibition of transforming growth factor- beta dependent luciferase production in mink lung cells (p3TP Lux)	F	BAO_0000219	cell-based format	Mink	None	None	lung	None	CHEMBL4439	TGF-beta receptor type I	Homo sapiens	SINGLE PROTEIN	CHEMBL1145076	1	Scientific Literature	J. Med. Chem.	2003	None
CHEMBL126789		0	271.27	0	3.73	19	Cc1cccc(-c2[nH]ncc2-c2ccc(F)c(F)c2)n1	IC50	'='	151.0	nM	6.82			UO_0000065	25.14	0.47	3.09	16.41	False	CHEMBL814457	In vitro inhibitory activity against human Transforming growth factor beta-1 receptor kinase (TGF-beta RIK)	B	BAO_0000357	single protein format	None	None	None	None	None	CHEMBL4439	TGF-beta receptor type I	Homo sapiens	SINGLE PROTEIN	CHEMBL1145076	1	Scientific Literature	J. Med. Chem.	2003	None
CHEMBL129760		0	279.34	0	3.47	20	COc1ccc(-c2cn(C)nc2-c2cccc(C)n2)cc1	IC50	'='	61.0	nM	7.21			UO_0000065					False	CHEMBL740149	In vitro inhibition of transforming growth factor- beta dependent luciferase growth in mouse fibroblasts (NIH 3T3)	F	BAO_0000019	assay format	Mus musculus	None	None	None	None	CHEMBL4439	TGF-beta receptor type I	Homo sapiens	SINGLE PROTEIN	CHEMBL1145076	1	Scientific Literature	J. Med. Chem.	2003	None
CHEMBL1164023		0	420.48	0	4.01	29	Cc1cccc(-c2c(-c3ccc4ncccc4n3)cnn2Cc2cccc(C(N)=O)c2)n1	Inhibition	'='	85.0	%				UO_0000187					False	CHEMBL1166742	Inhibition of human ALK5 activity in human HaCaT cells assessed as inhibition of TGF-beta-induced ARE-luciferase reporter activity at 0.1 uM relative to control	B	BAO_0000219	cell-based format	Homo sapiens	None	None	HaCaT	None	CHEMBL4439	TGF-beta receptor type I	Homo sapiens	SINGLE PROTEIN	CHEMBL1165953	1	Scientific Literature	Bioorg. Med. Chem.	2010	CHEMBL3308509
CHEMBL1165374		0	401.47	1	5.46	16	Cc1cccc(-c2[nH]c(Cc3cccc(C#N)c3)nc2-c2ccc3ncccc3c2)n1	Inhibition	'='	13.0	%				UO_0000187					False	CHEMBL1166742	Inhibition of human ALK5 activity in human HaCaT cells assessed as inhibition of TGF-beta-induced ARE-luciferase reporter activity at 0.1 uM relative to control	B	BAO_0000219	cell-based format	Homo sapiens	None	None	HaCaT	None	CHEMBL4439	TGF-beta receptor type I	Homo sapiens	SINGLE PROTEIN	CHEMBL1165953	1	Scientific Literature	Bioorg. Med. Chem.	2010	CHEMBL3308509
CHEMBL492634		0	420.48	0	4.08	8, IN-1130	Cc1cccc(-c2[nH]c(Cc3cccc(C(N)=O)c3)nc2-c2ccc3nccnc3c2)n1	Inhibition	'='	6.0	%				UO_0000187					False	CHEMBL1166740	Inhibition of human ALK5 activity in human HaCaT cells assessed as inhibition of TGF-beta-induced p3TP-luciferase reporter activity at 0.1 uM relative to control	B	BAO_0000219	cell-based format	Homo sapiens	None	None	HaCaT	None	CHEMBL4439	TGF-beta receptor type I	Homo sapiens	SINGLE PROTEIN	CHEMBL1165953	1	Scientific Literature	Bioorg. Med. Chem.	2010	CHEMBL3308509
CHEMBL1164092		0	402.46	0	4.85	17	Cc1cccc(-c2[nH]c(Cc3cccc(C#N)c3)nc2-c2ccc3ncccc3n2)n1	IC50	'='	2250.0	nM	5.65			UO_0000065	14.03	0.25	0.80	6.20	False	CHEMBL1166316	Inhibition of human recombinant GST-fused ALK5 expressed in Sf9 cells	B	BAO_0000219	cell-based format	Homo sapiens	None	None	Sf9	None	CHEMBL4439	TGF-beta receptor type I	Homo sapiens	SINGLE PROTEIN	CHEMBL1165953	1	Scientific Literature	Bioorg. Med. Chem.	2010	CHEMBL3308860
CHEMBL551283		0	372.40	0	4.15	14d	Cc1cccc(-c2nc(-c3ccc(C(N)=O)cc3)cn2-c2ccc(F)cc2)n1	Inhibition	'='	0.4	%				UO_0000187					False	CHEMBL1062752	Inhibition of ALK5 expressed in baculovirus/Sf9 cells assessed as inhibition of receptor autophosphorylation at 0.1 uM after 3 hrs	B	BAO_0000219	cell-based format	None	None	None	Sf9	None	CHEMBL4439	TGF-beta receptor type I	Homo sapiens	SINGLE PROTEIN	CHEMBL1154039	1	Scientific Literature	Bioorg. Med. Chem. Lett.	2009	CHEMBL3308860
CHEMBL564480		0	349.43	0	4.31	12e	Cc1cccc(-c2nc(C(C)(C)C)cn2-c2ccc3c(c2)OCCO3)n1	Activity						Not Active						False	CHEMBL1062746	Inhibition of ALK5 expressed in CHO cells assessed as inhibition of TGF-beta-induced Smad2 phosphorylation at 1 uM	B	BAO_0000219	cell-based format	None	None	None	CHO	None	CHEMBL4439	TGF-beta receptor type I	Homo sapiens	SINGLE PROTEIN	CHEMBL1154039	1	Scientific Literature	Bioorg. Med. Chem. Lett.	2009	CHEMBL3308072
CHEMBL561008		0	394.43	0	4.55	13e	Cc1cccc(-c2nc(-c3ccc(C#N)cc3)cn2-c2ccc3c(c2)OCCO3)n1	Inhibition	'='	21.1	%				UO_0000187					False	CHEMBL1062746	Inhibition of ALK5 expressed in CHO cells assessed as inhibition of TGF-beta-induced Smad2 phosphorylation at 1 uM	B	BAO_0000219	cell-based format	None	None	None	CHO	None	CHEMBL4439	TGF-beta receptor type I	Homo sapiens	SINGLE PROTEIN	CHEMBL1154039	1	Scientific Literature	Bioorg. Med. Chem. Lett.	2009	CHEMBL3308072
CHEMBL560287		0	401.40	0	4.17	6k	NC(=O)c1ccc(-c2cc(-c3ccccc3F)n(-c3ccc4c(c3)OCO4)n2)cc1	Inhibition	'='	19.0	%				UO_0000187					False	CHEMBL1062746	Inhibition of ALK5 expressed in CHO cells assessed as inhibition of TGF-beta-induced Smad2 phosphorylation at 1 uM	B	BAO_0000219	cell-based format	None	None	None	CHO	None	CHEMBL4439	TGF-beta receptor type I	Homo sapiens	SINGLE PROTEIN	CHEMBL1154039	1	Scientific Literature	Bioorg. Med. Chem. Lett.	2009	CHEMBL3308072
CHEMBL560543		0	390.42	0	3.49	6d	NC(=O)c1ccc(-c2cc(-c3ccc4c(c3)OCO4)n(-c3nccs3)n2)cc1	Activity						Not Active						False	CHEMBL1062746	Inhibition of ALK5 expressed in CHO cells assessed as inhibition of TGF-beta-induced Smad2 phosphorylation at 1 uM	B	BAO_0000219	cell-based format	None	None	None	CHO	None	CHEMBL4439	TGF-beta receptor type I	Homo sapiens	SINGLE PROTEIN	CHEMBL1154039	1	Scientific Literature	Bioorg. Med. Chem. Lett.	2009	CHEMBL3308072
CHEMBL1272290		0	497.60	0	3.89	47j	CCNC(=O)c1ccc2c(c1)NC(=O)/C2=C(\Nc1ccc(N(C)C(=O)CN(C)C)cc1)c1ccccc1	EC50	'='	3383.0	nM	5.47			UO_0000065	10.99	0.20	1.58	5.83	False	CHEMBL1272394	Inhibition of TGFbeta receptor in human HaCaT cells assessed as Smad phosphorylation by ELISA	B	BAO_0000219	cell-based format	Homo sapiens	None	None	HaCaT	None	CHEMBL4439	TGF-beta receptor type I	Homo sapiens	SINGLE PROTEIN	CHEMBL1268952	1	Scientific Literature	J. Med. Chem.	2010	CHEMBL3308509
CHEMBL1272290		0	497.60	0	3.89	47j	CCNC(=O)c1ccc2c(c1)NC(=O)/C2=C(\Nc1ccc(N(C)C(=O)CN(C)C)cc1)c1ccccc1	IC50	'='	35.0	nM	7.46			UO_0000065	14.98	0.28	3.57	7.95	False	CHEMBL1272395	Inhibition of TGFbeta receptor	B	BAO_0000357	single protein format	None	None	None	None	None	CHEMBL4439	TGF-beta receptor type I	Homo sapiens	SINGLE PROTEIN	CHEMBL1268952	1	Scientific Literature	J. Med. Chem.	2010	None
CHEMBL1272077		0	418.54	0	3.28	48	CCN(C)C(=O)c1ccc2c(c1)NC(=O)/C2=C(\NC1CCN(C)CC1)c1ccccc1	IC50	'>'	50000.0	nM				UO_0000065					False	CHEMBL1272395	Inhibition of TGFbeta receptor	B	BAO_0000357	single protein format	None	None	None	None	None	CHEMBL4439	TGF-beta receptor type I	Homo sapiens	SINGLE PROTEIN	CHEMBL1268952	1	Scientific Literature	J. Med. Chem.	2010	None
CHEMBL129678		0	339.32	1	5.31	4	FC(F)(F)c1cccc(-c2n[nH]cc2-c2ccnc3ccccc23)c1	IC50	'='	524.0	nM	6.28			UO_0000065					False	CHEMBL740149	In vitro inhibition of transforming growth factor- beta dependent luciferase growth in mouse fibroblasts (NIH 3T3)	F	BAO_0000019	assay format	Mus musculus	None	None	None	None	CHEMBL4439	TGF-beta receptor type I	Homo sapiens	SINGLE PROTEIN	CHEMBL1145076	1	Scientific Literature	J. Med. Chem.	2003	None
CHEMBL268889		0	305.34	0	3.29	7	c1ccc(-c2nc3n(c2-c2ccc4c(c2)OCO4)CCC3)nc1	IC50	'='	460.0	nM	6.34			UO_0000065	20.75	0.38	3.05	12.89	True	CHEMBL642728	Inhibition of Activin like receptor kinase 5, TGF beta type I receptor	B	BAO_0000357	single protein format	None	None	None	None	None	CHEMBL4439	TGF-beta receptor type I	Homo sapiens	SINGLE PROTEIN	CHEMBL1135833	1	Scientific Literature	J. Med. Chem.	2002	None
CHEMBL337978		0	239.25	0	3.28	14	Fc1ccc(-c2c[nH]nc2-c2ccccn2)cc1	IC50	'='	275.0	nM	6.56			UO_0000065	27.42	0.50	3.28	15.78	False	CHEMBL814457	In vitro inhibitory activity against human Transforming growth factor beta-1 receptor kinase (TGF-beta RIK)	B	BAO_0000357	single protein format	None	None	None	None	None	CHEMBL4439	TGF-beta receptor type I	Homo sapiens	SINGLE PROTEIN	CHEMBL1145076	1	Scientific Literature	J. Med. Chem.	2003	None
CHEMBL1271471		0	454.57	0	4.82	47l	CCNCc1ccc(N/C(=C2\C(=O)Nc3cc(C(=O)N(C)CC)ccc32)c2ccccc2)cc1	IC50	'='	32.0	nM	7.50			UO_0000065	16.49	0.30	2.67	10.20	False	CHEMBL1272395	Inhibition of TGFbeta receptor	B	BAO_0000357	single protein format	None	None	None	None	None	CHEMBL4439	TGF-beta receptor type I	Homo sapiens	SINGLE PROTEIN	CHEMBL1268952	1	Scientific Literature	J. Med. Chem.	2010	None
CHEMBL519939		0	362.37	0	3.49	2	CC(=O)Nc1nc(-c2ccc(F)c(C)n2)c(-c2ccc3nccnc3c2)[nH]1	EC50	'='	180.0	nM	6.75			UO_0000065	18.61	0.34	3.25	6.99	False	CHEMBL985077	Inhibition of TGFBR1 transfected in human HepG2 cells after 24 hrs by plasminogen activator inhibitor-luciferase reporter gene assay	B	BAO_0000219	cell-based format	None	None	None	HepG2	None	CHEMBL4439	TGF-beta receptor type I	Homo sapiens	SINGLE PROTEIN	CHEMBL1143371	1	Scientific Literature	Bioorg. Med. Chem. Lett.	2009	CHEMBL3307718
CHEMBL1165694		0	402.46	0	4.78	24	Cc1cccc(-c2nn(Cc3cccc(C#N)c3)cc2-c2ccc3ncccc3n2)n1	Inhibition	'='	38.0	%				UO_0000187					False	CHEMBL1166742	Inhibition of human ALK5 activity in human HaCaT cells assessed as inhibition of TGF-beta-induced ARE-luciferase reporter activity at 0.1 uM relative to control	B	BAO_0000219	cell-based format	Homo sapiens	None	None	HaCaT	None	CHEMBL4439	TGF-beta receptor type I	Homo sapiens	SINGLE PROTEIN	CHEMBL1165953	1	Scientific Literature	Bioorg. Med. Chem.	2010	CHEMBL3308509
CHEMBL401570		0	343.43	0	4.69	3, SB-525334	Cc1cccc(-c2[nH]c(C(C)(C)C)nc2-c2ccc3nccnc3c2)n1	Inhibition	'='	26.0	%				UO_0000187					False	CHEMBL1166741	Inhibition of human ALK5 activity in human HaCaT cells assessed as inhibition of TGF-beta-induced SBE-luciferase reporter activity at 0.1 uM relative to control	B	BAO_0000219	cell-based format	Homo sapiens	None	None	HaCaT	None	CHEMBL4439	TGF-beta receptor type I	Homo sapiens	SINGLE PROTEIN	CHEMBL1165953	1	Scientific Literature	Bioorg. Med. Chem.	2010	CHEMBL3308509
CHEMBL226838		0	335.41	0	4.47	2, SB-505124	Cc1cccc(-c2[nH]c(C(C)(C)C)nc2-c2ccc3c(c2)OCO3)n1	IC50	'='	169.0	nM	6.77			UO_0000065	20.19	0.37	2.30	11.28	False	CHEMBL1166316	Inhibition of human recombinant GST-fused ALK5 expressed in Sf9 cells	B	BAO_0000219	cell-based format	Homo sapiens	None	None	Sf9	None	CHEMBL4439	TGF-beta receptor type I	Homo sapiens	SINGLE PROTEIN	CHEMBL1165953	1	Scientific Literature	Bioorg. Med. Chem.	2010	CHEMBL3308860
CHEMBL1165374		0	401.47	1	5.46	16	Cc1cccc(-c2[nH]c(Cc3cccc(C#N)c3)nc2-c2ccc3ncccc3c2)n1	IC50	'='	26.0	nM	7.58			UO_0000065	18.89	0.33	2.13	9.69	False	CHEMBL1166316	Inhibition of human recombinant GST-fused ALK5 expressed in Sf9 cells	B	BAO_0000219	cell-based format	Homo sapiens	None	None	Sf9	None	CHEMBL4439	TGF-beta receptor type I	Homo sapiens	SINGLE PROTEIN	CHEMBL1165953	1	Scientific Literature	Bioorg. Med. Chem.	2010	CHEMBL3308860
CHEMBL564660		0	298.35	0	4.44	3a	c1ccc(-c2nc(Nc3ccncc3)c3ccccc3n2)cc1	IC50	'='	2465.0	nM	5.61			UO_0000065	18.80	0.33	1.17	11.06	False	CHEMBL1030216	Inhibition of TGF-beta-induced ALK5 in human HepG2 cells by luciferase assay	B	BAO_0000219	cell-based format	Homo sapiens	None	None	HepG2	None	CHEMBL4439	TGF-beta receptor type I	Homo sapiens	SINGLE PROTEIN	CHEMBL1158406	1	Scientific Literature	Bioorg. Med. Chem. Lett.	2009	CHEMBL3307718
CHEMBL537968		0	352.40	0	4.62	8d	Cc1cccc(-c2nc(Nc3ccc4[nH]ncc4c3)c3ccccc3n2)n1	IC50	'='	90.0	nM	7.05			UO_0000065	19.99	0.36	2.43	8.88	False	CHEMBL1030216	Inhibition of TGF-beta-induced ALK5 in human HepG2 cells by luciferase assay	B	BAO_0000219	cell-based format	Homo sapiens	None	None	HepG2	None	CHEMBL4439	TGF-beta receptor type I	Homo sapiens	SINGLE PROTEIN	CHEMBL1158406	1	Scientific Literature	Bioorg. Med. Chem. Lett.	2009	CHEMBL3307718
CHEMBL480582		0	420.45	0	2.30	19	CC(=O)N1CCN(c2nc(-c3ccc(F)c(C)n3)c(-c3ccc4ncnn4c3)[nH]2)CC1	Ki	'='	15.2	nM	7.82			UO_0000065	18.59	0.34	5.52	8.20	False	CHEMBL985076	Binding affinity to human TGFBR1	B	BAO_0000357	single protein format	Homo sapiens	None	None	None	None	CHEMBL4439	TGF-beta receptor type I	Homo sapiens	SINGLE PROTEIN	CHEMBL1143371	1	Scientific Literature	Bioorg. Med. Chem. Lett.	2009	None
CHEMBL550482		0	366.43	0	4.63	8e	Cc1cccc(-c2nc(Nc3ccc4c(cnn4C)c3)c3ccccc3n2)n1	IC50	'='	588.0	nM	6.23			UO_0000065	17.00	0.30	1.60	9.09	False	CHEMBL1030214	Inhibition of human ALK5 kinase expressed in Sf9 cells	B	BAO_0000219	cell-based format	Homo sapiens	None	None	Sf9	None	CHEMBL4439	TGF-beta receptor type I	Homo sapiens	SINGLE PROTEIN	CHEMBL1158406	1	Scientific Literature	Bioorg. Med. Chem. Lett.	2009	CHEMBL3308860
CHEMBL492858		0	388.41	0	2.88	16a	NC(=O)c1cccc(Cn2cnc(-c3ccnc(N)n3)c2-c2ccc(F)cc2)c1	IC50	'>'	1000.0	nM				UO_0000065					False	CHEMBL1013161	Inhibition of GST fused human recombinant ALK5 expressed in Sf9 cells by radioisotopic protein kinase assay	B	BAO_0000219	cell-based format	Homo sapiens	None	None	Sf9	None	CHEMBL4439	TGF-beta receptor type I	Homo sapiens	SINGLE PROTEIN	CHEMBL1155059	1	Scientific Literature	Bioorg. Med. Chem. Lett.	2008	CHEMBL3308860
CHEMBL481764		0	403.42	0	3.30	17b	COc1nccc(-c2ncn(Cc3ccc(C(N)=O)cc3)c2-c2ccc(F)cc2)n1	IC50	'>'	1000.0	nM				UO_0000065					False	CHEMBL1013161	Inhibition of GST fused human recombinant ALK5 expressed in Sf9 cells by radioisotopic protein kinase assay	B	BAO_0000219	cell-based format	Homo sapiens	None	None	Sf9	None	CHEMBL4439	TGF-beta receptor type I	Homo sapiens	SINGLE PROTEIN	CHEMBL1155059	1	Scientific Literature	Bioorg. Med. Chem. Lett.	2008	CHEMBL3308860
CHEMBL552232		0	277.33	0	3.29	13	Cc1cccc(-c2nc(C)cc(Nc3ccncc3)n2)n1	IC50	'='	745.0	nM	6.13			UO_0000065	22.10	0.40	2.84	9.64	False	CHEMBL1030216	Inhibition of TGF-beta-induced ALK5 in human HepG2 cells by luciferase assay	B	BAO_0000219	cell-based format	Homo sapiens	None	None	HepG2	None	CHEMBL4439	TGF-beta receptor type I	Homo sapiens	SINGLE PROTEIN	CHEMBL1158406	1	Scientific Literature	Bioorg. Med. Chem. Lett.	2009	CHEMBL3307718
CHEMBL481347		0	388.41	0	2.88	22a	NC(=O)c1cccc(Cn2cnc(-c3ccc(F)cc3)c2-c2ccnc(N)n2)c1	IC50	'>'	1000.0	nM				UO_0000065					False	CHEMBL1013161	Inhibition of GST fused human recombinant ALK5 expressed in Sf9 cells by radioisotopic protein kinase assay	B	BAO_0000219	cell-based format	Homo sapiens	None	None	Sf9	None	CHEMBL4439	TGF-beta receptor type I	Homo sapiens	SINGLE PROTEIN	CHEMBL1155059	1	Scientific Literature	Bioorg. Med. Chem. Lett.	2008	CHEMBL3308860
CHEMBL1164265		0	470.96	0	4.26	5h	CN1CCN(c2ccc(-c3cnc4c(c3)N(Cc3c(F)ccc(F)c3Cl)CCN4)cn2)CC1	Inhibition	'<'	50.0	%				UO_0000187					False	CHEMBL1168126	Inhibition of TGFBR1 at 1 uM	B	BAO_0000357	single protein format	None	None	None	None	None	CHEMBL4439	TGF-beta receptor type I	Homo sapiens	SINGLE PROTEIN	CHEMBL1165965	1	Scientific Literature	Bioorg. Med. Chem.	2010	None
CHEMBL492634		0	420.48	0	4.08	IN-1130	Cc1cccc(-c2[nH]c(Cc3cccc(C(N)=O)c3)nc2-c2ccc3nccnc3c2)n1	IC50	'='	36.0	nM	7.44			UO_0000065	17.70	0.32	3.36	6.74	True	CHEMBL1013161	Inhibition of GST fused human recombinant ALK5 expressed in Sf9 cells by radioisotopic protein kinase assay	B	BAO_0000219	cell-based format	Homo sapiens	None	None	Sf9	None	CHEMBL4439	TGF-beta receptor type I	Homo sapiens	SINGLE PROTEIN	CHEMBL1155059	1	Scientific Literature	Bioorg. Med. Chem. Lett.	2008	CHEMBL3308860
CHEMBL492848		0	490.54	1	5.69	14a	COc1ccc(CNc2nccc(-c3ncn(Cc4cccc(C#N)c4)c3-c3ccc(F)cc3)n2)cc1	IC50	'>'	1000.0	nM				UO_0000065					False	CHEMBL1013161	Inhibition of GST fused human recombinant ALK5 expressed in Sf9 cells by radioisotopic protein kinase assay	B	BAO_0000219	cell-based format	Homo sapiens	None	None	Sf9	None	CHEMBL4439	TGF-beta receptor type I	Homo sapiens	SINGLE PROTEIN	CHEMBL1155059	1	Scientific Literature	Bioorg. Med. Chem. Lett.	2008	CHEMBL3308860
CHEMBL519620		0	428.47	0	3.94	28b	NC(=O)c1cccc(Cc2nc(-c3ccc(F)cc3)c(-c3ccnc(NC4CC4)n3)[nH]2)c1	IC50	'>'	1000.0	nM				UO_0000065					False	CHEMBL1013161	Inhibition of GST fused human recombinant ALK5 expressed in Sf9 cells by radioisotopic protein kinase assay	B	BAO_0000219	cell-based format	Homo sapiens	None	None	Sf9	None	CHEMBL4439	TGF-beta receptor type I	Homo sapiens	SINGLE PROTEIN	CHEMBL1155059	1	Scientific Literature	Bioorg. Med. Chem. Lett.	2008	CHEMBL3308860
CHEMBL520949		0	370.39	0	3.65	20b	N#Cc1cccc(Cn2cnc(-c3ccc(F)cc3)c2-c2ccnc(N)n2)c1	IC50	'>'	1000.0	nM				UO_0000065					False	CHEMBL1013161	Inhibition of GST fused human recombinant ALK5 expressed in Sf9 cells by radioisotopic protein kinase assay	B	BAO_0000219	cell-based format	Homo sapiens	None	None	Sf9	None	CHEMBL4439	TGF-beta receptor type I	Homo sapiens	SINGLE PROTEIN	CHEMBL1155059	1	Scientific Literature	Bioorg. Med. Chem. Lett.	2008	CHEMBL3308860
CHEMBL482129		0	490.54	1	5.69	20a	COc1ccc(CNc2nccc(-c3c(-c4ccc(F)cc4)ncn3Cc3cccc(C#N)c3)n2)cc1	IC50	'>'	1000.0	nM				UO_0000065					False	CHEMBL1013161	Inhibition of GST fused human recombinant ALK5 expressed in Sf9 cells by radioisotopic protein kinase assay	B	BAO_0000219	cell-based format	Homo sapiens	None	None	Sf9	None	CHEMBL4439	TGF-beta receptor type I	Homo sapiens	SINGLE PROTEIN	CHEMBL1155059	1	Scientific Literature	Bioorg. Med. Chem. Lett.	2008	CHEMBL3308860
CHEMBL522003		0	385.40	0	4.07	14e	COc1nccc(-c2ncn(Cc3cccc(C#N)c3)c2-c2ccc(F)cc2)n1	IC50	'>'	1000.0	nM				UO_0000065					False	CHEMBL1013161	Inhibition of GST fused human recombinant ALK5 expressed in Sf9 cells by radioisotopic protein kinase assay	B	BAO_0000219	cell-based format	Homo sapiens	None	None	Sf9	None	CHEMBL4439	TGF-beta receptor type I	Homo sapiens	SINGLE PROTEIN	CHEMBL1155059	1	Scientific Literature	Bioorg. Med. Chem. Lett.	2008	CHEMBL3308860
CHEMBL493055		0	474.54	1	6.24	14c	C[C@H](Nc1nccc(-c2ncn(Cc3cccc(C#N)c3)c2-c2ccc(F)cc2)n1)c1ccccc1	IC50	'>'	1000.0	nM				UO_0000065					False	CHEMBL1013161	Inhibition of GST fused human recombinant ALK5 expressed in Sf9 cells by radioisotopic protein kinase assay	B	BAO_0000219	cell-based format	Homo sapiens	None	None	Sf9	None	CHEMBL4439	TGF-beta receptor type I	Homo sapiens	SINGLE PROTEIN	CHEMBL1155059	1	Scientific Literature	Bioorg. Med. Chem. Lett.	2008	CHEMBL3308860
CHEMBL204139		0	301.35	0	3.43	8b	c1ccc(-c2nn3c(c2-c2ccc4[nH]cnc4c2)CCC3)nc1	Inhibition	'='	65.0	%				UO_0000187					False	CHEMBL861566	Inhibition of TGFbeta R1 in human Calu6 cells implanted in nude mouse at 50 mg/kg, po	F	BAO_0000218	organism-based format	Homo sapiens	None	None	Calu-6	None	CHEMBL4439	TGF-beta receptor type I	Homo sapiens	SINGLE PROTEIN	CHEMBL1138200	1	Scientific Literature	J. Med. Chem.	2006	CHEMBL3307639
CHEMBL575720		0	453.55	1	5.53	11	Cc1cc(Oc2ccnc(Nc3ccccc3N3CCOCC3)c2)c(-c2ccccn2)nc1C	IC50	'>'	3000.0	nM				UO_0000065					False	CHEMBL1041190	Inhibition of ALK5 in human MDA-MB-468 cells assessed as inhibition of nuclear translocation of GFP-2/Smad2 fusion reporter gene after 90 mins by Hoechst 3342 staining-based cellomics arrayscan imaging analysis	B	BAO_0000219	cell-based format	Homo sapiens	None	None	MDA-MB-468	None	CHEMBL4439	TGF-beta receptor type I	Homo sapiens	SINGLE PROTEIN	CHEMBL1155219	1	Scientific Literature	J. Med. Chem.	2009	CHEMBL3308424
CHEMBL574199		0	386.43	1	5.83	18	Cc1cc(Oc2ccnc(Nc3ccc(F)cc3)c2)c(-c2ccccn2)nc1C	IC50	'='	63.0	nM	7.20			UO_0000065	18.63	0.34	1.37	12.02	False	CHEMBL1041190	Inhibition of ALK5 in human MDA-MB-468 cells assessed as inhibition of nuclear translocation of GFP-2/Smad2 fusion reporter gene after 90 mins by Hoechst 3342 staining-based cellomics arrayscan imaging analysis	B	BAO_0000219	cell-based format	Homo sapiens	None	None	MDA-MB-468	None	CHEMBL4439	TGF-beta receptor type I	Homo sapiens	SINGLE PROTEIN	CHEMBL1155219	1	Scientific Literature	J. Med. Chem.	2009	CHEMBL3308424
CHEMBL129677		0	286.34	0	4.00	2	Cc1cccc(-c2[nH]ncc2-c2ccnc3ccccc23)n1	IC50	'='	2.9	nM	8.54			UO_0000065					False	CHEMBL728561	In vitro inhibition of transforming growth factor- beta dependent luciferase production in mink lung cells (p3TP Lux)	F	BAO_0000219	cell-based format	Mink	None	None	lung	None	CHEMBL4439	TGF-beta receptor type I	Homo sapiens	SINGLE PROTEIN	CHEMBL1145076	1	Scientific Literature	J. Med. Chem.	2003	None
CHEMBL129677		0	286.34	0	4.00	2	Cc1cccc(-c2[nH]ncc2-c2ccnc3ccccc23)n1	IC50	'='	7.1	nM	8.15			UO_0000065					False	CHEMBL740149	In vitro inhibition of transforming growth factor- beta dependent luciferase growth in mouse fibroblasts (NIH 3T3)	F	BAO_0000019	assay format	Mus musculus	None	None	None	None	CHEMBL4439	TGF-beta receptor type I	Homo sapiens	SINGLE PROTEIN	CHEMBL1145076	1	Scientific Literature	J. Med. Chem.	2003	None
CHEMBL556871		0	319.39	0	4.20	21	Cc1cccc(-c2nc(Nc3ccncc3)c3sccc3n2)n1	IC50	'='	22.0	nM	7.66			UO_0000065	23.98	0.45	3.46	12.04	False	CHEMBL1030214	Inhibition of human ALK5 kinase expressed in Sf9 cells	B	BAO_0000219	cell-based format	Homo sapiens	None	None	Sf9	None	CHEMBL4439	TGF-beta receptor type I	Homo sapiens	SINGLE PROTEIN	CHEMBL1158406	1	Scientific Literature	Bioorg. Med. Chem. Lett.	2009	CHEMBL3308860
CHEMBL129280		0	221.26	0	3.14	13	c1ccc(-c2c[nH]nc2-c2ccccn2)cc1	IC50	'='	9540.0	nM	5.02			UO_0000065					False	CHEMBL740149	In vitro inhibition of transforming growth factor- beta dependent luciferase growth in mouse fibroblasts (NIH 3T3)	F	BAO_0000019	assay format	Mus musculus	None	None	None	None	CHEMBL4439	TGF-beta receptor type I	Homo sapiens	SINGLE PROTEIN	CHEMBL1145076	1	Scientific Literature	J. Med. Chem.	2003	None
CHEMBL571452		0	314.35	0	3.53	8c	Cc1cccc(-c2nc(Nc3ccncn3)c3ccccc3n2)n1	IC50	'='	60.0	nM	7.22			UO_0000065	22.97	0.41	3.69	9.44	False	CHEMBL1030216	Inhibition of TGF-beta-induced ALK5 in human HepG2 cells by luciferase assay	B	BAO_0000219	cell-based format	Homo sapiens	None	None	HepG2	None	CHEMBL4439	TGF-beta receptor type I	Homo sapiens	SINGLE PROTEIN	CHEMBL1158406	1	Scientific Literature	Bioorg. Med. Chem. Lett.	2009	CHEMBL3307718
CHEMBL585367		0	370.43	0	3.28	19	Cc1ccc(Oc2ccnc(Nc3ccc(S(N)(=O)=O)cc3)c2)c(C)n1	IC50	'='	22.0	nM	7.66			UO_0000065	20.67	0.40	4.38	7.14	False	CHEMBL1041190	Inhibition of ALK5 in human MDA-MB-468 cells assessed as inhibition of nuclear translocation of GFP-2/Smad2 fusion reporter gene after 90 mins by Hoechst 3342 staining-based cellomics arrayscan imaging analysis	B	BAO_0000219	cell-based format	Homo sapiens	None	None	MDA-MB-468	None	CHEMBL4439	TGF-beta receptor type I	Homo sapiens	SINGLE PROTEIN	CHEMBL1155219	1	Scientific Literature	J. Med. Chem.	2009	CHEMBL3308424
CHEMBL6204		0	291.35	0	3.57	6	COc1ccc(-c2c(-c3ccccn3)nc3n2CCC3)cc1	IC50	'='	5100.0	nM	5.29			UO_0000065	18.17	0.33	1.72	13.25	True	CHEMBL642728	Inhibition of Activin like receptor kinase 5, TGF beta type I receptor	B	BAO_0000357	single protein format	None	None	None	None	None	CHEMBL4439	TGF-beta receptor type I	Homo sapiens	SINGLE PROTEIN	CHEMBL1135833	1	Scientific Literature	J. Med. Chem.	2002	None
CHEMBL1163566		0	488.95	0	4.66	5n	FC(F)(F)c1ccc(Cl)cc1CN1CCNc2ncc(-c3ccnc(N4CCNCC4)c3)cc21	Inhibition	'<'	50.0	%				UO_0000187					False	CHEMBL1168126	Inhibition of TGFBR1 at 1 uM	B	BAO_0000357	single protein format	None	None	None	None	None	CHEMBL4439	TGF-beta receptor type I	Homo sapiens	SINGLE PROTEIN	CHEMBL1165965	1	Scientific Literature	Bioorg. Med. Chem.	2010	None
CHEMBL573735		0	367.41	0	4.35	8	COc1cc(Nc2cc(Oc3ccc(C)nc3)ccn2)cc(OC)c1OC	IC50	'='	282.0	nM	6.55			UO_0000065	17.83	0.33	2.20	8.76	False	CHEMBL1041190	Inhibition of ALK5 in human MDA-MB-468 cells assessed as inhibition of nuclear translocation of GFP-2/Smad2 fusion reporter gene after 90 mins by Hoechst 3342 staining-based cellomics arrayscan imaging analysis	B	BAO_0000219	cell-based format	Homo sapiens	None	None	MDA-MB-468	None	CHEMBL4439	TGF-beta receptor type I	Homo sapiens	SINGLE PROTEIN	CHEMBL1155219	1	Scientific Literature	J. Med. Chem.	2009	CHEMBL3308424
CHEMBL575923		0	439.52	1	5.39	17	Cc1cc(Oc2ccnc(Nc3ccc(C(=O)N(C)C)cc3)c2)c(-c2ccccn2)nc1C	IC50	'='	31.0	nM	7.51			UO_0000065	17.08	0.31	2.12	9.36	False	CHEMBL1041190	Inhibition of ALK5 in human MDA-MB-468 cells assessed as inhibition of nuclear translocation of GFP-2/Smad2 fusion reporter gene after 90 mins by Hoechst 3342 staining-based cellomics arrayscan imaging analysis	B	BAO_0000219	cell-based format	Homo sapiens	None	None	MDA-MB-468	None	CHEMBL4439	TGF-beta receptor type I	Homo sapiens	SINGLE PROTEIN	CHEMBL1155219	1	Scientific Literature	J. Med. Chem.	2009	CHEMBL3308424
CHEMBL609010		0	1952.21	None	None	7	CO[C@@H]1[C@H](N(C)C(=O)CCC(=O)NCCC(=O)NCCC(=O)NCCC(=O)NCCC(=O)NCCC(=O)NCCC(=O)NCCC(=O)N[C@H]2CNC(=O)C[C@@H](C(N)=O)NC(=O)CNC(=O)[C@H](Cc3ccccc3)NC(=O)[C@H](C(C)C)NC(=O)[C@H](CCCNC(=N)N)NC(=O)[C@H](Cc3ccccc3)NC(=O)[C@H](C(C)C)NC2=O)C[C@H]2O[C@]1(C)n1c3ccccc3c3c4c(c5c6ccccc6n2c5c31)C(=O)NC4	Activity	'='	100.0	%				UO_0000187					False	CHEMBL1045146	Binding affinity to human TGFBR1 at 50 nM by cell-based competition binding assay relative to control in presence of DTT	B	BAO_0000219	cell-based format	Homo sapiens	None	None	None	None	CHEMBL4439	TGF-beta receptor type I	Homo sapiens	SINGLE PROTEIN	CHEMBL1152541	1	Scientific Literature	Bioorg. Med. Chem.	2009	None
CHEMBL104468		0	281.31	0	2.78	NU7026	O=c1cc(N2CCOCC2)oc2c1ccc1ccccc12	Residual Activity	'='	89.0	%				UO_0000187					False	CHEMBL2219207	Millipore: Percentage of residual kinase activity of TGFBR1 at 1uM relative to control. Control inhibitor: Phosphoric acid* at 0.3uM. Buffer: 8 mM MOPS pH 7.0, 0.2 mM EDTA, 1 mM MnCl2	B	BAO_0000357	single protein format	Homo sapiens	None	None	None	None	CHEMBL4439	TGF-beta receptor type I	Homo sapiens	SINGLE PROTEIN	CHEMBL2218924	1	Scientific Literature	Biochem. J.	2013	None
CHEMBL1398474		0	344.89	1	5.71	Akt_Inhibitor_X	CCN(CC)CCCCN1c2ccccc2Oc2ccc(Cl)cc21	Residual Activity	'='	84.0	%				UO_0000187					False	CHEMBL2219207	Millipore: Percentage of residual kinase activity of TGFBR1 at 1uM relative to control. Control inhibitor: Phosphoric acid* at 0.3uM. Buffer: 8 mM MOPS pH 7.0, 0.2 mM EDTA, 1 mM MnCl2	B	BAO_0000357	single protein format	Homo sapiens	None	None	None	None	CHEMBL4439	TGF-beta receptor type I	Homo sapiens	SINGLE PROTEIN	CHEMBL2218924	1	Scientific Literature	Biochem. J.	2013	None
CHEMBL2218936		0	567.11	1	4.31	Met_Kinase_Inhibitor	CC1=C(C(=O)N2CCN(C)CC2)C(C)=C(/C=C2\C(=O)Nc3ccc(S(=O)(=O)N(C)c4cccc(Cl)c4)cc32)C1	Residual Activity	'='	86.0	%				UO_0000187					False	CHEMBL2219207	Millipore: Percentage of residual kinase activity of TGFBR1 at 1uM relative to control. Control inhibitor: Phosphoric acid* at 0.3uM. Buffer: 8 mM MOPS pH 7.0, 0.2 mM EDTA, 1 mM MnCl2	B	BAO_0000357	single protein format	Homo sapiens	None	None	None	None	CHEMBL4439	TGF-beta receptor type I	Homo sapiens	SINGLE PROTEIN	CHEMBL2218924	1	Scientific Literature	Biochem. J.	2013	None
CHEMBL1336	SORAFENIB	4	464.83	1	5.55	Sorafenib	CNC(=O)c1cc(Oc2ccc(NC(=O)Nc3ccc(Cl)c(C(F)(F)F)c3)cc2)ccn1	Kd	'>'	10000.0	nM				UO_0000065					True	CHEMBL1245000	Binding affinity to TGFBR1	B	BAO_0000357	single protein format	None	None	None	None	None	CHEMBL4439	TGF-beta receptor type I	Homo sapiens	SINGLE PROTEIN	CHEMBL1240346	1	Scientific Literature	Blood	2009	None
CHEMBL1802727		0	365.39	0	1.94	Indirubin_E804	O=C1Nc2ccccc2/C1=C1/Nc2ccccc2/C1=N\OCCC(O)CO	Residual Activity	'='	77.0	%				UO_0000187					False	CHEMBL2219207	Millipore: Percentage of residual kinase activity of TGFBR1 at 1uM relative to control. Control inhibitor: Phosphoric acid* at 0.3uM. Buffer: 8 mM MOPS pH 7.0, 0.2 mM EDTA, 1 mM MnCl2	B	BAO_0000357	single protein format	Homo sapiens	None	None	None	None	CHEMBL4439	TGF-beta receptor type I	Homo sapiens	SINGLE PROTEIN	CHEMBL2218924	1	Scientific Literature	Biochem. J.	2013	None
CHEMBL124660	TANDUTINIB	2	562.72	2	5.03	MLN-518	COc1cc2c(N3CCN(C(=O)Nc4ccc(OC(C)C)cc4)CC3)ncnc2cc1OCCCN1CCCCC1	Kd	'>'	10000.0	nM				UO_0000065					True	CHEMBL1245000	Binding affinity to TGFBR1	B	BAO_0000357	single protein format	None	None	None	None	None	CHEMBL4439	TGF-beta receptor type I	Homo sapiens	SINGLE PROTEIN	CHEMBL1240346	1	Scientific Literature	Blood	2009	None
CHEMBL595143		0	541.68	2	5.72	24	COc1cc2c(Oc3ccc(-c4nc5ccccc5s4)cc3)ncnc2cc1OCCCN1CCN(C)CC1	Residual activity	'='	102.0	%				UO_0000187					False	CHEMBL1072534	Residual activity of TGFB-R1 at 0.1 uM by microplate scintillation counting	B	BAO_0000357	single protein format	None	None	None	None	None	CHEMBL4439	TGF-beta receptor type I	Homo sapiens	SINGLE PROTEIN	CHEMBL1152560	1	Scientific Literature	Bioorg. Med. Chem.	2009	None
CHEMBL3818173		0	332.75	0	2.95	21	O=C(Nc1cc(Nc2c(Cl)cnc3c2OCO3)ccn1)C1CC1	INH	'='	0.12	uM		Non standard unit for type		UO_0000064					False	CHEMBL3820162	Inhibition of ALK5 in recombinant human MDA-MB-468 cells assessed as translocation of GFP-smad2	B	BAO_0000219	cell-based format	Homo sapiens	None	None	MDA-MB-468	None	CHEMBL4439	TGF-beta receptor type I	Homo sapiens	SINGLE PROTEIN	CHEMBL3817795	1	Scientific Literature	MedChemComm	2016	CHEMBL3308424
CHEMBL365918		0	303.39	0	4.61	105	Nc1nc(-c2ccccn2)c(-c2cccc3ccccc23)s1	IC50	'='	10965.0	nM	4.96			UO_0000065	16.35	0.31	0.35	9.58	False	CHEMBL1048115	Inhibition of TGFR1	B	BAO_0000357	single protein format	None	None	None	None	None	CHEMBL4439	TGF-beta receptor type I	Homo sapiens	SINGLE PROTEIN	CHEMBL1155322	1	Scientific Literature	Eur. J. Med. Chem.	2009	None
CHEMBL261454		0	272.31	0	3.69	LY-364947	c1ccc(-c2n[nH]cc2-c2ccnc3ccccc23)nc1	IC50	'='	40.0	nM	7.40			UO_0000065	27.17	0.48	3.71	13.58	False	CHEMBL2182428	Inhibition of TGFBR1	B	BAO_0000357	single protein format	None	None	None	None	None	CHEMBL4439	TGF-beta receptor type I	Homo sapiens	SINGLE PROTEIN	CHEMBL2177004	1	Scientific Literature	J. Med. Chem.	2012	None
CHEMBL1164957		0	419.49	0	4.69	18	Cc1cccc(-c2[nH]c(Cc3cccc(C(N)=O)c3)nc2-c2ccc3ncccc3c2)n1	Inhibition						Dose-dependent effect						False	CHEMBL1166744	Inhibition of human ALK5 activity in human HaCaT cells assessed as inhibition of TGF-beta-induced p3TP-luciferase reporter activity relative to control	B	BAO_0000219	cell-based format	Homo sapiens	None	None	HaCaT	None	CHEMBL4439	TGF-beta receptor type I	Homo sapiens	SINGLE PROTEIN	CHEMBL1165953	1	Scientific Literature	Bioorg. Med. Chem.	2010	CHEMBL3308509
CHEMBL575492		0	398.47	1	5.70	10	COc1ccccc1Nc1cc(Oc2cc(C)c(C)nc2-c2ccccn2)ccn1	IC50	'='	7.0	nM	8.15			UO_0000065	20.47	0.37	2.45	11.79	False	CHEMBL1041189	Inhibition of 6His-tagged human ALK5 expressed in baculovirus-infected SF21 cells after 30 mins by fluorescence polarization assay	B	BAO_0000219	cell-based format	Homo sapiens	None	None	Sf21	None	CHEMBL4439	TGF-beta receptor type I	Homo sapiens	SINGLE PROTEIN	CHEMBL1155219	1	Scientific Literature	J. Med. Chem.	2009	CHEMBL4106362
CHEMBL1164180		0	502.97	1	5.00	5e	CN1CCN(c2ccc(-c3cnc4c(c3)N(Cc3cc(Cl)ccc3C(F)(F)F)CCN4)cn2)CC1	Inhibition	'<'	50.0	%				UO_0000187					False	CHEMBL1168126	Inhibition of TGFBR1 at 1 uM	B	BAO_0000357	single protein format	None	None	None	None	None	CHEMBL4439	TGF-beta receptor type I	Homo sapiens	SINGLE PROTEIN	CHEMBL1165965	1	Scientific Literature	Bioorg. Med. Chem.	2010	None
CHEMBL255219		0	412.47	1	5.08	14a	N#Cc1cccc(CNc2nc(-c3ccc4c(c3)OCO4)c(-c3ccccn3)s2)c1	Activity	'='	8.0	%				UO_0000187					False	CHEMBL935200	Inhibition of TGF-beta-induced ALK5 in human HaCaT cells assessed as p3TP-luciferase activity at 0.1 uM	B	BAO_0000219	cell-based format	Homo sapiens	None	None	HaCaT	None	CHEMBL4439	TGF-beta receptor type I	Homo sapiens	SINGLE PROTEIN	CHEMBL1143116	1	Scientific Literature	Bioorg. Med. Chem. Lett.	2008	CHEMBL3308509
CHEMBL514409	HESPERADIN	0	516.67	2	5.37	7	CCS(=O)(=O)Nc1ccc2c(c1)/C(=C(/Nc1ccc(CN3CCCCC3)cc1)c1ccccc1)C(=O)N2	Activity						Active						False	CHEMBL1035861	Binding affinity to human TGFBR1 at 10 uM relative to control	B	BAO_0000357	single protein format	Homo sapiens	None	None	None	None	CHEMBL4439	TGF-beta receptor type I	Homo sapiens	SINGLE PROTEIN	CHEMBL1151712	1	Scientific Literature	J. Med. Chem.	2008	None
CHEMBL519948		0	319.39	0	3.71	25	Cc1cccc(-c2nc(N)sc2-c2ccc3nccnc3c2)n1	EC50	'='	80.0	nM	7.10			UO_0000065	22.22	0.42	3.39	9.15	False	CHEMBL985077	Inhibition of TGFBR1 transfected in human HepG2 cells after 24 hrs by plasminogen activator inhibitor-luciferase reporter gene assay	B	BAO_0000219	cell-based format	None	None	None	HepG2	None	CHEMBL4439	TGF-beta receptor type I	Homo sapiens	SINGLE PROTEIN	CHEMBL1143371	1	Scientific Literature	Bioorg. Med. Chem. Lett.	2009	CHEMBL3307718
CHEMBL204211		0	411.51	0	4.47	12c	c1ccc(-c2n[nH]cc2-c2ccnc(-c3ccc(CNC4CCOCC4)cc3)c2)nc1	IC50	'='	47.0	nM	7.33			UO_0000065	17.81	0.32	2.86	9.68	False	CHEMBL860750	Displacement of rhodamine green fluorescently labeled ATP from recombinant GST-ALK5 by FP assay	B	BAO_0000357	single protein format	Homo sapiens	None	None	None	None	CHEMBL4439	TGF-beta receptor type I	Homo sapiens	SINGLE PROTEIN	CHEMBL1146081	1	Scientific Literature	J. Med. Chem.	2006	None
CHEMBL208437	GW711782X	0	408.47	0	4.48	11g	c1ccc(-c2n[nH]cc2-c2ccnc(-c3ccc(OCCn4ccnc4)cc3)c2)nc1	IC50	'='	30.0	nM	7.52			UO_0000065	18.42	0.33	3.04	9.23	True	CHEMBL860750	Displacement of rhodamine green fluorescently labeled ATP from recombinant GST-ALK5 by FP assay	B	BAO_0000357	single protein format	Homo sapiens	None	None	None	None	CHEMBL4439	TGF-beta receptor type I	Homo sapiens	SINGLE PROTEIN	CHEMBL1146081	1	Scientific Literature	J. Med. Chem.	2006	None
CHEMBL202994		0	411.51	0	4.68	11e	c1ccc(-c2n[nH]cc2-c2ccnc(-c3ccc(OCCN4CCCC4)cc3)c2)nc1	IC50	'='	40.0	nM	7.40			UO_0000065	17.98	0.33	2.72	11.05	True	CHEMBL860750	Displacement of rhodamine green fluorescently labeled ATP from recombinant GST-ALK5 by FP assay	B	BAO_0000357	single protein format	Homo sapiens	None	None	None	None	CHEMBL4439	TGF-beta receptor type I	Homo sapiens	SINGLE PROTEIN	CHEMBL1146081	1	Scientific Literature	J. Med. Chem.	2006	None
CHEMBL205156		0	312.38	0	4.51	1h	Cc1ccc(-c2cc(-c3c[nH]nc3-c3ccccn3)ccn2)cc1	IC50	'='	28.0	nM	7.55			UO_0000065	24.18	0.43	3.04	13.87	False	CHEMBL860750	Displacement of rhodamine green fluorescently labeled ATP from recombinant GST-ALK5 by FP assay	B	BAO_0000357	single protein format	Homo sapiens	None	None	None	None	CHEMBL4439	TGF-beta receptor type I	Homo sapiens	SINGLE PROTEIN	CHEMBL1146081	1	Scientific Literature	J. Med. Chem.	2006	None
CHEMBL1272180		0	482.63	1	5.55	47s	CCN(CC)Cc1cccc(N/C(=C2\C(=O)Nc3cc(C(=O)N(C)CC)ccc32)c2ccccc2)c1	EC50						Not Determined						False	CHEMBL1272394	Inhibition of TGFbeta receptor in human HaCaT cells assessed as Smad phosphorylation by ELISA	B	BAO_0000219	cell-based format	Homo sapiens	None	None	HaCaT	None	CHEMBL4439	TGF-beta receptor type I	Homo sapiens	SINGLE PROTEIN	CHEMBL1268952	1	Scientific Literature	J. Med. Chem.	2010	CHEMBL3308509
CHEMBL1272181		0	441.49	0	4.41	47t	CCN(C)C(=O)c1ccc2c(c1)NC(=O)/C2=C(\Nc1ccc(C(=O)O)cc1)c1ccccc1	EC50						Not Determined						False	CHEMBL1272394	Inhibition of TGFbeta receptor in human HaCaT cells assessed as Smad phosphorylation by ELISA	B	BAO_0000219	cell-based format	Homo sapiens	None	None	HaCaT	None	CHEMBL4439	TGF-beta receptor type I	Homo sapiens	SINGLE PROTEIN	CHEMBL1268952	1	Scientific Literature	J. Med. Chem.	2010	CHEMBL3308509
CHEMBL1272076		0	421.50	0	2.37	47z	CCNC(=O)c1ccc2c(c1)NC(=O)/C2=C\Nc1ccc(N(C)C(=O)CN(C)C)cc1	EC50	'='	4355.0	nM	5.36			UO_0000065	12.72	0.24	2.99	5.72	False	CHEMBL1272394	Inhibition of TGFbeta receptor in human HaCaT cells assessed as Smad phosphorylation by ELISA	B	BAO_0000219	cell-based format	Homo sapiens	None	None	HaCaT	None	CHEMBL4439	TGF-beta receptor type I	Homo sapiens	SINGLE PROTEIN	CHEMBL1268952	1	Scientific Literature	J. Med. Chem.	2010	CHEMBL3308509
CHEMBL477451		0	456.53	0	3.63	15b	Cc1cccc(-c2[nH]c(Cc3ccc(S(N)(=O)=O)cc3)nc2-c2ccc3nccnc3c2)n1	Activity						Dose-dependent effect						False	CHEMBL963231	Inhibition of human ALK5 activity in human HaCaT cells assessed as p3TP-luciferase reporter activity	B	BAO_0000219	cell-based format	Homo sapiens	None	None	HaCaT	None	CHEMBL4439	TGF-beta receptor type I	Homo sapiens	SINGLE PROTEIN	CHEMBL1153849	1	Scientific Literature	Eur. J. Med. Chem.	2009	CHEMBL3308509
CHEMBL514539		0	512.64	1	4.86	15l	CCCCc1cccc(-c2[nH]c(CCc3ccc(S(N)(=O)=O)cc3)nc2-c2ccc3nccnc3c2)n1	Activity	'='	123.0	%				UO_0000187					False	CHEMBL963229	Inhibition of human ALK5 activity in human HaCaT cells assessed as p3TP-luciferase reporter activity at 0.5 uM	B	BAO_0000219	cell-based format	Homo sapiens	None	None	HaCaT	None	CHEMBL4439	TGF-beta receptor type I	Homo sapiens	SINGLE PROTEIN	CHEMBL1153849	1	Scientific Literature	Eur. J. Med. Chem.	2009	CHEMBL3308509
CHEMBL477451		0	456.53	0	3.63	15b	Cc1cccc(-c2[nH]c(Cc3ccc(S(N)(=O)=O)cc3)nc2-c2ccc3nccnc3c2)n1	Activity						Dose-dependent effect						False	CHEMBL963232	Inhibition of human ALK5 activity in human HaCaT cells assessed as ARE-luciferase reporter activity	B	BAO_0000219	cell-based format	Homo sapiens	None	None	HaCaT	None	CHEMBL4439	TGF-beta receptor type I	Homo sapiens	SINGLE PROTEIN	CHEMBL1153849	1	Scientific Literature	Eur. J. Med. Chem.	2009	CHEMBL3308509
CHEMBL554070		0	366.38	0	4.20	5a	N#Cc1ccc(-c2cc(-c3ccc4c(c3)OCO4)n(-c3ccccn3)n2)cc1	Activity						Not Active						False	CHEMBL1062746	Inhibition of ALK5 expressed in CHO cells assessed as inhibition of TGF-beta-induced Smad2 phosphorylation at 1 uM	B	BAO_0000219	cell-based format	None	None	None	CHO	None	CHEMBL4439	TGF-beta receptor type I	Homo sapiens	SINGLE PROTEIN	CHEMBL1154039	1	Scientific Literature	Bioorg. Med. Chem. Lett.	2009	CHEMBL3308072
CHEMBL1964275		0	467.61	1	6.04	11	Cc1ccc(NC(=O)c2cccc(N3CCCCC3)c2)cc1-c1ccc(C(=O)NCC2CC2)cc1	Activity						Not Evaluated						False	CHEMBL1035861	Binding affinity to human TGFBR1 at 10 uM relative to control	B	BAO_0000357	single protein format	Homo sapiens	None	None	None	None	CHEMBL4439	TGF-beta receptor type I	Homo sapiens	SINGLE PROTEIN	CHEMBL1151712	1	Scientific Literature	J. Med. Chem.	2008	None
CHEMBL229497		0	423.48	0	4.91	4	CCc1cccc(-c2[nH]c(CNc3ccc(C#N)cc3)nc2-c2ccc3c(c2)OCO3)n1	IC50	'='	360.0	nM	6.44			UO_0000065					False	CHEMBL1107780	Antagonistic activity at TGFBR1	F	BAO_0000019	assay format	None	None	None	None	None	CHEMBL4439	TGF-beta receptor type I	Homo sapiens	SINGLE PROTEIN	CHEMBL1155424	1	Scientific Literature	Bioorg. Med. Chem. Lett.	2010	None
CHEMBL204139		0	301.35	0	3.43	8b	c1ccc(-c2nn3c(c2-c2ccc4[nH]cnc4c2)CCC3)nc1	IC50	'='	1700.0	nM	5.77			UO_0000065	19.15	0.34	2.34	9.71	False	CHEMBL861562	Inhibition of recombinant human TGFbeta R1 expressed in Sf9 cells	B	BAO_0000219	cell-based format	Homo sapiens	None	None	Sf9	None	CHEMBL4439	TGF-beta receptor type I	Homo sapiens	SINGLE PROTEIN	CHEMBL1138200	1	Scientific Literature	J. Med. Chem.	2006	CHEMBL3308860
CHEMBL378167		0	412.54	0	4.39	17g	c1ccc(-c2nn3c(c2-c2ccc4ncn(CCCN5CCCC5)c4c2)CCC3)nc1	IC50	'='	246.0	nM	6.61			UO_0000065	16.02	0.29	2.22	12.77	True	CHEMBL861562	Inhibition of recombinant human TGFbeta R1 expressed in Sf9 cells	B	BAO_0000219	cell-based format	Homo sapiens	None	None	Sf9	None	CHEMBL4439	TGF-beta receptor type I	Homo sapiens	SINGLE PROTEIN	CHEMBL1138200	1	Scientific Literature	J. Med. Chem.	2006	CHEMBL3308860
CHEMBL206233		0	426.57	0	4.70	17d	Cc1cccc(-c2nn3c(c2-c2ccc4ncn(CCCN5CCCC5)c4c2)CCC3)n1	IC50	'='	74.0	nM	7.13			UO_0000065	16.72	0.30	2.43	13.77	False	CHEMBL861562	Inhibition of recombinant human TGFbeta R1 expressed in Sf9 cells	B	BAO_0000219	cell-based format	Homo sapiens	None	None	Sf9	None	CHEMBL4439	TGF-beta receptor type I	Homo sapiens	SINGLE PROTEIN	CHEMBL1138200	1	Scientific Literature	J. Med. Chem.	2006	CHEMBL3308860
CHEMBL184746		0	321.38	0	4.75	4	Nc1nc(-c2ccccc2F)c(-c2ccnc3ccccc23)s1	IC50	'='	1250.0	nM	5.90			UO_0000065	18.37	0.35	1.15	11.40	False	CHEMBL830168	Binding affinity to Activin A receptor type II-like kinase (ALK5) in fluorescence polarization binding assay; Range is (0.356-4.455)	B	BAO_0000357	single protein format	Homo sapiens	None	None	None	None	CHEMBL4439	TGF-beta receptor type I	Homo sapiens	SINGLE PROTEIN	CHEMBL1138735	1	Scientific Literature	J. Med. Chem.	2004	None
CHEMBL184746		0	321.38	0	4.75	4	Nc1nc(-c2ccccc2F)c(-c2ccnc3ccccc23)s1	IC50	'='	6670.0	nM	5.18			UO_0000065					False	CHEMBL829583	Stimulation of Transforming growth factor beta receptor I kinase in HepG2 cells	F	BAO_0000219	cell-based format	Homo sapiens	None	None	HepG2	None	CHEMBL4439	TGF-beta receptor type I	Homo sapiens	SINGLE PROTEIN	CHEMBL1138735	1	Scientific Literature	J. Med. Chem.	2004	CHEMBL3307718
CHEMBL185237		0	333.42	0	4.62	5	COc1ccccc1-c1nc(N)sc1-c1ccnc2ccccc12	IC50	'>'	10000.0	nM				UO_0000065					False	CHEMBL829080	Binding affinity for Activin A receptor type II-like kinase (ALK5) in fluorescence polarization binding assay	B	BAO_0000357	single protein format	Homo sapiens	None	None	None	None	CHEMBL4439	TGF-beta receptor type I	Homo sapiens	SINGLE PROTEIN	CHEMBL1138735	1	Scientific Literature	J. Med. Chem.	2004	None
CHEMBL2324831		0	364.41	0	4.25	12e	Cc1cccc(-n2nnc(-c3ccccc3)c2-c2ccc3nccnc3c2)n1	IC50						Not Determined						False	CHEMBL2328424	Inhibition of human ALK5 in presence of 1 microM ATP	B	BAO_0000357	single protein format	Homo sapiens	None	None	None	None	CHEMBL4439	TGF-beta receptor type I	Homo sapiens	SINGLE PROTEIN	CHEMBL2321822	1	Scientific Literature	Bioorg. Med. Chem. Lett.	2013	None
CHEMBL2324830		0	424.46	0	4.27	12d	COc1cc(OC)cc(-c2nnn(-c3cccc(C)n3)c2-c2ccc3nccnc3c2)c1	Inhibition	'='	23.4	%				UO_0000187					False	CHEMBL2328426	Inhibition of human ALK5 at 10 uM in presence of 1 microM ATP relative to control	B	BAO_0000357	single protein format	Homo sapiens	None	None	None	None	CHEMBL4439	TGF-beta receptor type I	Homo sapiens	SINGLE PROTEIN	CHEMBL2321822	1	Scientific Literature	Bioorg. Med. Chem. Lett.	2013	None
CHEMBL229599		0	435.49	0	4.10	13m	Cc1cccc(-c2[nH]c(CNc3cccc(C(N)=O)c3)nc2-c2ccc3nccnc3c2)n1	IC50	'='	10.0	nM	8.00			UO_0000065	18.37	0.33	3.90	6.53	True	CHEMBL889560	Inhibition of human recombinant ALK5 phosphorylation expressed in Sf9 cells	B	BAO_0000219	cell-based format	Homo sapiens	None	None	Sf9	None	CHEMBL4439	TGF-beta receptor type I	Homo sapiens	SINGLE PROTEIN	CHEMBL1145400	1	Scientific Literature	J. Med. Chem.	2007	CHEMBL3308860
CHEMBL1163955		0	401.47	1	5.39	22	Cc1cccc(-c2nn(Cc3cccc(C#N)c3)cc2-c2ccc3ncccc3c2)n1	Inhibition	'='	38.0	%				UO_0000187					False	CHEMBL1166741	Inhibition of human ALK5 activity in human HaCaT cells assessed as inhibition of TGF-beta-induced SBE-luciferase reporter activity at 0.1 uM relative to control	B	BAO_0000219	cell-based format	Homo sapiens	None	None	HaCaT	None	CHEMBL4439	TGF-beta receptor type I	Homo sapiens	SINGLE PROTEIN	CHEMBL1165953	1	Scientific Literature	Bioorg. Med. Chem.	2010	CHEMBL3308509
CHEMBL2208020		0	427.56	1	5.14	16f	CCCCOC(=O)NCc1nc(-c2nc(C)cs2)c(-c2ccc3ncsc3c2)[nH]1	IC50	'='	74.0	nM	7.13			UO_0000065	16.68	0.34	1.99	7.68	False	CHEMBL2211754	Inhibition of ALK5-mediated TNFalpha-induced Smad2/3 phosphorylation in human A549 cells preincubated for 2 hrs before addition of TNFalpha after 1 hr by fluorescence analysis	B	BAO_0000219	cell-based format	Homo sapiens	None	None	A549	None	CHEMBL4439	TGF-beta receptor type I	Homo sapiens	SINGLE PROTEIN	CHEMBL2203157	1	Scientific Literature	Bioorg. Med. Chem.	2012	CHEMBL3307651
CHEMBL2208018		0	385.47	0	3.97	16d	COC(=O)NCc1nc(-c2nc(C)cs2)c(-c2ccc3ncsc3c2)[nH]1	IC50	'='	38.0	nM	7.42			UO_0000065	19.25	0.39	3.45	8.00	False	CHEMBL2211754	Inhibition of ALK5-mediated TNFalpha-induced Smad2/3 phosphorylation in human A549 cells preincubated for 2 hrs before addition of TNFalpha after 1 hr by fluorescence analysis	B	BAO_0000219	cell-based format	Homo sapiens	None	None	A549	None	CHEMBL4439	TGF-beta receptor type I	Homo sapiens	SINGLE PROTEIN	CHEMBL2203157	1	Scientific Literature	Bioorg. Med. Chem.	2012	CHEMBL3307651
CHEMBL229598		0	441.49	0	4.14	11	CCc1cccc(-c2[nH]c(CNc3cccc(C(N)=O)c3)nc2-c2ccc3c(c2)OCO3)n1	IC50	'='	46.0	nM	7.34			UO_0000065					False	CHEMBL1107780	Antagonistic activity at TGFBR1	F	BAO_0000019	assay format	None	None	None	None	None	CHEMBL4439	TGF-beta receptor type I	Homo sapiens	SINGLE PROTEIN	CHEMBL1155424	1	Scientific Literature	Bioorg. Med. Chem. Lett.	2010	None
CHEMBL229599		0	435.49	0	4.10	13	Cc1cccc(-c2[nH]c(CNc3cccc(C(N)=O)c3)nc2-c2ccc3nccnc3c2)n1	IC50	'='	10.0	nM	8.00			UO_0000065					False	CHEMBL1107780	Antagonistic activity at TGFBR1	F	BAO_0000019	assay format	None	None	None	None	None	CHEMBL4439	TGF-beta receptor type I	Homo sapiens	SINGLE PROTEIN	CHEMBL1155424	1	Scientific Literature	Bioorg. Med. Chem. Lett.	2010	None
CHEMBL261454		0	272.31	0	3.69	1	c1ccc(-c2n[nH]cc2-c2ccnc3ccccc23)nc1	IC50	'='	89.0	nM	7.05			UO_0000065					False	CHEMBL740149	In vitro inhibition of transforming growth factor- beta dependent luciferase growth in mouse fibroblasts (NIH 3T3)	F	BAO_0000019	assay format	Mus musculus	None	None	None	None	CHEMBL4439	TGF-beta receptor type I	Homo sapiens	SINGLE PROTEIN	CHEMBL1145076	1	Scientific Literature	J. Med. Chem.	2003	None
CHEMBL479262		0	392.39	0	3.11	10	COCC(=O)Nc1nc(-c2ccc(F)c(C)n2)c(-c2ccc3nccnc3c2)[nH]1	Ki	'='	7.2	nM	8.14			UO_0000065	20.75	0.38	5.03	7.71	False	CHEMBL985076	Binding affinity to human TGFBR1	B	BAO_0000357	single protein format	Homo sapiens	None	None	None	None	CHEMBL4439	TGF-beta receptor type I	Homo sapiens	SINGLE PROTEIN	CHEMBL1143371	1	Scientific Literature	Bioorg. Med. Chem. Lett.	2009	None
CHEMBL450161		0	333.36	0	2.45	6	CC(=O)Nc1nc(-c2cccc(C)n2)c(-c2ccc3ncnn3c2)[nH]1	EC50	'='	165.0	nM	6.78			UO_0000065	20.35	0.37	4.33	6.72	False	CHEMBL985077	Inhibition of TGFBR1 transfected in human HepG2 cells after 24 hrs by plasminogen activator inhibitor-luciferase reporter gene assay	B	BAO_0000219	cell-based format	None	None	None	HepG2	None	CHEMBL4439	TGF-beta receptor type I	Homo sapiens	SINGLE PROTEIN	CHEMBL1143371	1	Scientific Literature	Bioorg. Med. Chem. Lett.	2009	CHEMBL3307718
CHEMBL387747		0	409.45	0	4.66	13a	Cc1cccc(-c2[nH]c(CNc3cccc(C#N)c3)nc2-c2ccc3c(c2)OCO3)n1	Activity	'='	62.0	%				UO_0000187					False	CHEMBL889563	Inhibition of TGF-beta induced ALK5 activity in HaCaT cells assessed as ARE-luciferase reporter activity at 0.1 uM relative to control	F	BAO_0000219	cell-based format	Homo sapiens	None	None	HaCaT	None	CHEMBL4439	TGF-beta receptor type I	Homo sapiens	SINGLE PROTEIN	CHEMBL1145400	1	Scientific Literature	J. Med. Chem.	2007	CHEMBL3308509
CHEMBL229654		0	435.49	0	4.10	13n	Cc1cccc(-c2[nH]c(CNc3ccc(C(N)=O)cc3)nc2-c2ccc3nccnc3c2)n1	Activity	'='	127.0	%				UO_0000187					False	CHEMBL889563	Inhibition of TGF-beta induced ALK5 activity in HaCaT cells assessed as ARE-luciferase reporter activity at 0.1 uM relative to control	F	BAO_0000219	cell-based format	Homo sapiens	None	None	HaCaT	None	CHEMBL4439	TGF-beta receptor type I	Homo sapiens	SINGLE PROTEIN	CHEMBL1145400	1	Scientific Literature	J. Med. Chem.	2007	CHEMBL3308509
CHEMBL389079		0	441.49	0	4.14	13l	CCc1cccc(-c2[nH]c(CNc3ccc(C(N)=O)cc3)nc2-c2ccc3c(c2)OCO3)n1	Activity	'='	133.0	%				UO_0000187					False	CHEMBL889563	Inhibition of TGF-beta induced ALK5 activity in HaCaT cells assessed as ARE-luciferase reporter activity at 0.1 uM relative to control	F	BAO_0000219	cell-based format	Homo sapiens	None	None	HaCaT	None	CHEMBL4439	TGF-beta receptor type I	Homo sapiens	SINGLE PROTEIN	CHEMBL1145400	1	Scientific Literature	J. Med. Chem.	2007	CHEMBL3308509
CHEMBL229598		0	441.49	0	4.14	13k	CCc1cccc(-c2[nH]c(CNc3cccc(C(N)=O)c3)nc2-c2ccc3c(c2)OCO3)n1	AD50	'='	64.0	%				UO_0000187					False	CHEMBL889563	Inhibition of TGF-beta induced ALK5 activity in HaCaT cells assessed as ARE-luciferase reporter activity at 0.1 uM relative to control	F	BAO_0000219	cell-based format	Homo sapiens	None	None	HaCaT	None	CHEMBL4439	TGF-beta receptor type I	Homo sapiens	SINGLE PROTEIN	CHEMBL1145400	1	Scientific Literature	J. Med. Chem.	2007	CHEMBL3308509
CHEMBL229597		0	427.46	0	3.89	13j	Cc1cccc(-c2[nH]c(CNc3ccc(C(N)=O)cc3)nc2-c2ccc3c(c2)OCO3)n1	Activity	'='	119.0	%				UO_0000187					False	CHEMBL889563	Inhibition of TGF-beta induced ALK5 activity in HaCaT cells assessed as ARE-luciferase reporter activity at 0.1 uM relative to control	F	BAO_0000219	cell-based format	Homo sapiens	None	None	HaCaT	None	CHEMBL4439	TGF-beta receptor type I	Homo sapiens	SINGLE PROTEIN	CHEMBL1145400	1	Scientific Literature	J. Med. Chem.	2007	CHEMBL3308509
CHEMBL389078		0	427.46	0	3.89	13i	Cc1cccc(-c2[nH]c(CNc3cccc(C(N)=O)c3)nc2-c2ccc3c(c2)OCO3)n1	Activity	'='	79.0	%				UO_0000187					False	CHEMBL889563	Inhibition of TGF-beta induced ALK5 activity in HaCaT cells assessed as ARE-luciferase reporter activity at 0.1 uM relative to control	F	BAO_0000219	cell-based format	Homo sapiens	None	None	HaCaT	None	CHEMBL4439	TGF-beta receptor type I	Homo sapiens	SINGLE PROTEIN	CHEMBL1145400	1	Scientific Literature	J. Med. Chem.	2007	CHEMBL3308509
CHEMBL229548		0	431.50	1	5.13	13h	CCc1cccc(-c2[nH]c(CNc3ccc(C#N)cc3)nc2-c2ccc3nccnc3c2)n1	Activity	'='	61.0	%				UO_0000187					False	CHEMBL889563	Inhibition of TGF-beta induced ALK5 activity in HaCaT cells assessed as ARE-luciferase reporter activity at 0.1 uM relative to control	F	BAO_0000219	cell-based format	Homo sapiens	None	None	HaCaT	None	CHEMBL4439	TGF-beta receptor type I	Homo sapiens	SINGLE PROTEIN	CHEMBL1145400	1	Scientific Literature	J. Med. Chem.	2007	CHEMBL3308509
CHEMBL229496		0	423.48	0	4.91	13c	CCc1cccc(-c2[nH]c(CNc3cccc(C#N)c3)nc2-c2ccc3c(c2)OCO3)n1	Activity	'='	75.0	%				UO_0000187					False	CHEMBL889563	Inhibition of TGF-beta induced ALK5 activity in HaCaT cells assessed as ARE-luciferase reporter activity at 0.1 uM relative to control	F	BAO_0000219	cell-based format	Homo sapiens	None	None	HaCaT	None	CHEMBL4439	TGF-beta receptor type I	Homo sapiens	SINGLE PROTEIN	CHEMBL1145400	1	Scientific Literature	J. Med. Chem.	2007	CHEMBL3308509
CHEMBL1163956		0	401.47	1	5.39	23	Cc1cccc(-c2c(-c3ccc4ncccc4c3)cnn2Cc2cccc(C#N)c2)n1	Inhibition	'='	114.0	%				UO_0000187					False	CHEMBL1166740	Inhibition of human ALK5 activity in human HaCaT cells assessed as inhibition of TGF-beta-induced p3TP-luciferase reporter activity at 0.1 uM relative to control	B	BAO_0000219	cell-based format	Homo sapiens	None	None	HaCaT	None	CHEMBL4439	TGF-beta receptor type I	Homo sapiens	SINGLE PROTEIN	CHEMBL1165953	1	Scientific Literature	Bioorg. Med. Chem.	2010	CHEMBL3308509
CHEMBL387748		0	417.48	0	4.87	13e	Cc1cccc(-c2[nH]c(CNc3cccc(C#N)c3)nc2-c2ccc3nccnc3c2)n1	Activity	'='	7.0	%				UO_0000187					False	CHEMBL889561	Inhibition of TGF-beta induced ALK5 activity in HaCaT cells assessed as p3TP-luciferase reporter activity at 0.1 uM relative to control	F	BAO_0000219	cell-based format	Homo sapiens	None	None	HaCaT	None	CHEMBL4439	TGF-beta receptor type I	Homo sapiens	SINGLE PROTEIN	CHEMBL1145400	1	Scientific Literature	J. Med. Chem.	2007	CHEMBL3308509
CHEMBL445934		0	409.45	0	4.66	17b	Cc1cccc(-c2[nH]c(NCc3ccc(C#N)cc3)nc2-c2ccc3c(c2)OCO3)n1	Activity	'='	129.0	%				UO_0000187					False	CHEMBL889563	Inhibition of TGF-beta induced ALK5 activity in HaCaT cells assessed as ARE-luciferase reporter activity at 0.1 uM relative to control	F	BAO_0000219	cell-based format	Homo sapiens	None	None	HaCaT	None	CHEMBL4439	TGF-beta receptor type I	Homo sapiens	SINGLE PROTEIN	CHEMBL1145400	1	Scientific Literature	J. Med. Chem.	2007	CHEMBL3308509
CHEMBL125846		0	253.28	0	3.59	16	Cc1cccc(-c2[nH]ncc2-c2ccc(F)cc2)n1	IC50	'='	41.0	nM	7.39			UO_0000065					False	CHEMBL740149	In vitro inhibition of transforming growth factor- beta dependent luciferase growth in mouse fibroblasts (NIH 3T3)	F	BAO_0000019	assay format	Mus musculus	None	None	None	None	CHEMBL4439	TGF-beta receptor type I	Homo sapiens	SINGLE PROTEIN	CHEMBL1145076	1	Scientific Literature	J. Med. Chem.	2003	None
CHEMBL204966		0	329.41	0	3.75	11a	Cc1cccc(-c2nn3c(c2-c2ccc4ncn(C)c4c2)CCC3)n1	IC50	'='	22.0	nM	7.66			UO_0000065	23.25	0.42	3.91	15.78	False	CHEMBL861562	Inhibition of recombinant human TGFbeta R1 expressed in Sf9 cells	B	BAO_0000219	cell-based format	Homo sapiens	None	None	Sf9	None	CHEMBL4439	TGF-beta receptor type I	Homo sapiens	SINGLE PROTEIN	CHEMBL1138200	1	Scientific Literature	J. Med. Chem.	2006	CHEMBL3308860
CHEMBL1957669		0	342.38	0	3.20	15	CC(=O)Nc1nc(-c2nc(C)cs2)c(-c2ccc3c(c2)OCO3)[nH]1	IC50	'='	1900.0	nM	5.72			UO_0000065	16.71	0.33	2.52	6.42	False	CHEMBL1961074	Inhibition of human recombinant ALK5 activity in human A549 cells assessed as TGFbeta-induced smad2/3 phosphorylation after 2 hrs by fluorescence assay	B	BAO_0000219	cell-based format	Homo sapiens	None	None	A549	None	CHEMBL4439	TGF-beta receptor type I	Homo sapiens	SINGLE PROTEIN	CHEMBL1955782	1	Scientific Literature	Bioorg. Med. Chem. Lett.	2012	CHEMBL3307651
CHEMBL1957672		0	370.43	0	3.98	17b	CCCC(=O)Nc1nc(-c2nc(C)cs2)c(-c2ccc3c(c2)OCO3)[nH]1	IC50	'='	2100.0	nM	5.68			UO_0000065	15.33	0.30	1.70	6.37	False	CHEMBL1961074	Inhibition of human recombinant ALK5 activity in human A549 cells assessed as TGFbeta-induced smad2/3 phosphorylation after 2 hrs by fluorescence assay	B	BAO_0000219	cell-based format	Homo sapiens	None	None	A549	None	CHEMBL4439	TGF-beta receptor type I	Homo sapiens	SINGLE PROTEIN	CHEMBL1955782	1	Scientific Literature	Bioorg. Med. Chem. Lett.	2012	CHEMBL3307651
CHEMBL1957651		0	404.45	0	4.00	6e	Cc1nc(-c2nc(-c3ccc(C(N)=O)cc3)[nH]c2-c2ccc3c(c2)OCO3)cs1	IC50	'='	680.0	nM	6.17			UO_0000065	15.25	0.29	2.17	5.98	False	CHEMBL1961074	Inhibition of human recombinant ALK5 activity in human A549 cells assessed as TGFbeta-induced smad2/3 phosphorylation after 2 hrs by fluorescence assay	B	BAO_0000219	cell-based format	Homo sapiens	None	None	A549	None	CHEMBL4439	TGF-beta receptor type I	Homo sapiens	SINGLE PROTEIN	CHEMBL1955782	1	Scientific Literature	Bioorg. Med. Chem. Lett.	2012	CHEMBL3307651
CHEMBL1957666		0	412.52	0	4.09	12d	CCCNC(=O)CCCc1nc(-c2nc(C)cs2)c(-c2ccc3c(c2)OCO3)[nH]1	IC50	'='	1700.0	nM	5.77			UO_0000065	13.99	0.27	1.68	6.47	False	CHEMBL1961074	Inhibition of human recombinant ALK5 activity in human A549 cells assessed as TGFbeta-induced smad2/3 phosphorylation after 2 hrs by fluorescence assay	B	BAO_0000219	cell-based format	Homo sapiens	None	None	A549	None	CHEMBL4439	TGF-beta receptor type I	Homo sapiens	SINGLE PROTEIN	CHEMBL1955782	1	Scientific Literature	Bioorg. Med. Chem. Lett.	2012	CHEMBL3307651
CHEMBL1957650		0	418.48	0	4.26	6c	CCc1csc(-c2nc(-c3ccc(C(N)=O)cc3)[nH]c2-c2ccc3c(c2)OCO3)n1	IC50	'='	760.0	nM	6.12			UO_0000065	14.62	0.28	1.86	5.93	False	CHEMBL1961074	Inhibition of human recombinant ALK5 activity in human A549 cells assessed as TGFbeta-induced smad2/3 phosphorylation after 2 hrs by fluorescence assay	B	BAO_0000219	cell-based format	Homo sapiens	None	None	A549	None	CHEMBL4439	TGF-beta receptor type I	Homo sapiens	SINGLE PROTEIN	CHEMBL1955782	1	Scientific Literature	Bioorg. Med. Chem. Lett.	2012	CHEMBL3307651
CHEMBL1957662		0	385.45	0	4.03	11d	Cc1csc(-c2nc(CCCCC(=O)O)[nH]c2-c2ccc3c(c2)OCO3)n1	IC50						Not Determined						False	CHEMBL1961074	Inhibition of human recombinant ALK5 activity in human A549 cells assessed as TGFbeta-induced smad2/3 phosphorylation after 2 hrs by fluorescence assay	B	BAO_0000219	cell-based format	Homo sapiens	None	None	A549	None	CHEMBL4439	TGF-beta receptor type I	Homo sapiens	SINGLE PROTEIN	CHEMBL1955782	1	Scientific Literature	Bioorg. Med. Chem. Lett.	2012	CHEMBL3307651
CHEMBL378167		0	412.54	0	4.39	17g	c1ccc(-c2nn3c(c2-c2ccc4ncn(CCCN5CCCC5)c4c2)CCC3)nc1	IC50	'='	226.0	nM	6.65			UO_0000065					False	CHEMBL861567	Inhibition of TGFbeta R1 induced transcriptional activation of p3TP-Lux in mink Mv1Lu lung cells	F	BAO_0000219	cell-based format	Mustela	None	None	Mv1Lu	None	CHEMBL4439	TGF-beta receptor type I	Homo sapiens	SINGLE PROTEIN	CHEMBL1138200	1	Scientific Literature	J. Med. Chem.	2006	None
CHEMBL377711		0	440.60	1	5.09	17e	Cc1cccc(-c2nn3c(c2-c2ccc4ncn(CCCN5CCCCC5)c4c2)CCC3)n1	IC50	'='	51.0	nM	7.29			UO_0000065					False	CHEMBL861567	Inhibition of TGFbeta R1 induced transcriptional activation of p3TP-Lux in mink Mv1Lu lung cells	F	BAO_0000219	cell-based format	Mustela	None	None	Mv1Lu	None	CHEMBL4439	TGF-beta receptor type I	Homo sapiens	SINGLE PROTEIN	CHEMBL1138200	1	Scientific Literature	J. Med. Chem.	2006	None
CHEMBL441176		0	400.53	0	4.17	17a	Cc1cccc(-c2nn3c(c2-c2ccc4ncn(CCCN(C)C)c4c2)CCC3)n1	IC50	'='	53.0	nM	7.28			UO_0000065					False	CHEMBL861567	Inhibition of TGFbeta R1 induced transcriptional activation of p3TP-Lux in mink Mv1Lu lung cells	F	BAO_0000219	cell-based format	Mustela	None	None	Mv1Lu	None	CHEMBL4439	TGF-beta receptor type I	Homo sapiens	SINGLE PROTEIN	CHEMBL1138200	1	Scientific Literature	J. Med. Chem.	2006	None
CHEMBL203619		0	359.43	0	3.29	15b	OCCCn1cnc2ccc(-c3c(-c4ccccn4)nn4c3CCC4)cc21	IC50	'='	79.0	nM	7.10			UO_0000065					False	CHEMBL861567	Inhibition of TGFbeta R1 induced transcriptional activation of p3TP-Lux in mink Mv1Lu lung cells	F	BAO_0000219	cell-based format	Mustela	None	None	Mv1Lu	None	CHEMBL4439	TGF-beta receptor type I	Homo sapiens	SINGLE PROTEIN	CHEMBL1138200	1	Scientific Literature	J. Med. Chem.	2006	None
CHEMBL1957623		0	469.32	0	4.46	6d	NC(=O)c1ccc(-c2nc(-c3nc(Br)cs3)c(-c3ccc4c(c3)OCO4)[nH]2)cc1	IC50	'='	390.0	nM	6.41			UO_0000065	13.66	0.30	1.95	6.22	False	CHEMBL1961074	Inhibition of human recombinant ALK5 activity in human A549 cells assessed as TGFbeta-induced smad2/3 phosphorylation after 2 hrs by fluorescence assay	B	BAO_0000219	cell-based format	Homo sapiens	None	None	A549	None	CHEMBL4439	TGF-beta receptor type I	Homo sapiens	SINGLE PROTEIN	CHEMBL1955782	1	Scientific Literature	Bioorg. Med. Chem. Lett.	2012	CHEMBL3307651
CHEMBL1957654		0	342.42	0	3.13	8c	Cc1csc(-c2nc(CCCN)[nH]c2-c2ccc3c(c2)OCO3)n1	IC50	'='	1000.0	nM	6.00			UO_0000065	17.52	0.34	2.87	6.97	False	CHEMBL1961074	Inhibition of human recombinant ALK5 activity in human A549 cells assessed as TGFbeta-induced smad2/3 phosphorylation after 2 hrs by fluorescence assay	B	BAO_0000219	cell-based format	Homo sapiens	None	None	A549	None	CHEMBL4439	TGF-beta receptor type I	Homo sapiens	SINGLE PROTEIN	CHEMBL1955782	1	Scientific Literature	Bioorg. Med. Chem. Lett.	2012	CHEMBL3307651
CHEMBL2324830		0	424.46	0	4.27	12d	COc1cc(OC)cc(-c2nnn(-c3cccc(C)n3)c2-c2ccc3nccnc3c2)c1	IC50						Not Determined						False	CHEMBL2328424	Inhibition of human ALK5 in presence of 1 microM ATP	B	BAO_0000357	single protein format	Homo sapiens	None	None	None	None	CHEMBL4439	TGF-beta receptor type I	Homo sapiens	SINGLE PROTEIN	CHEMBL2321822	1	Scientific Literature	Bioorg. Med. Chem. Lett.	2013	None
CHEMBL118928		0	251.29	0	3.15	18	Cc1cccc(-c2n[nH]cc2-c2ccc(O)cc2)n1	IC50	'='	31.0	nM	7.51			UO_0000065	29.88	0.54	4.36	12.15	True	CHEMBL814457	In vitro inhibitory activity against human Transforming growth factor beta-1 receptor kinase (TGF-beta RIK)	B	BAO_0000357	single protein format	None	None	None	None	None	CHEMBL4439	TGF-beta receptor type I	Homo sapiens	SINGLE PROTEIN	CHEMBL1145076	1	Scientific Literature	J. Med. Chem.	2003	None
CHEMBL341280		0	351.21	0	4.45	7	Brc1cccc(-c2[nH]ncc2-c2ccnc3ccccc23)n1	IC50	'='	2.9	nM	8.54			UO_0000065					False	CHEMBL728561	In vitro inhibition of transforming growth factor- beta dependent luciferase production in mink lung cells (p3TP Lux)	F	BAO_0000219	cell-based format	Mink	None	None	lung	None	CHEMBL4439	TGF-beta receptor type I	Homo sapiens	SINGLE PROTEIN	CHEMBL1145076	1	Scientific Literature	J. Med. Chem.	2003	None
CHEMBL406411		0	453.59	1	5.36	19	CN1CCCC1CCCOc1ccc2c(-c3c(-c4ccccn4)nn4c3CCC4)ccnc2c1	IC50	'='	72.0	nM	7.14			UO_0000065	15.75	0.29	1.78	12.74	False	CHEMBL928261	Inhibition of TGFbeta type receptor 1 ALK5 (T204D) expressed in Sf9 cells	B	BAO_0000219	cell-based format	None	None	None	Sf9	None	CHEMBL4439	TGF-beta receptor type I	Homo sapiens	SINGLE PROTEIN	CHEMBL1144852	1	Scientific Literature	J. Med. Chem.	2008	CHEMBL3308860
CHEMBL409158		0	412.49	0	4.66	18	c1ccc(-c2nn3c(c2-c2ccnc4cc(OCC5CCCO5)ccc24)CCC3)nc1	IC50	'='	130.0	nM	6.89			UO_0000065	16.69	0.30	2.23	11.10	False	CHEMBL928261	Inhibition of TGFbeta type receptor 1 ALK5 (T204D) expressed in Sf9 cells	B	BAO_0000219	cell-based format	None	None	None	Sf9	None	CHEMBL4439	TGF-beta receptor type I	Homo sapiens	SINGLE PROTEIN	CHEMBL1144852	1	Scientific Literature	J. Med. Chem.	2008	CHEMBL3308860
CHEMBL409356		0	468.56	0	3.26	17a	CN1CCN(C(=O)COc2ccc3c(-c4c(-c5ccccn5)nn5c4CCC5)ccnc3c2)CC1	IC50	'='	49.0	nM	7.31			UO_0000065	15.60	0.29	4.05	9.57	False	CHEMBL928261	Inhibition of TGFbeta type receptor 1 ALK5 (T204D) expressed in Sf9 cells	B	BAO_0000219	cell-based format	None	None	None	Sf9	None	CHEMBL4439	TGF-beta receptor type I	Homo sapiens	SINGLE PROTEIN	CHEMBL1144852	1	Scientific Literature	J. Med. Chem.	2008	CHEMBL3308860
CHEMBL258964		0	381.48	0	4.71	12	c1ccc(-c2nn3c(c2-c2cc(N4CCCC4)nc4ccccc24)CCC3)nc1	IC50	'>'	20000.0	nM				UO_0000065					False	CHEMBL928261	Inhibition of TGFbeta type receptor 1 ALK5 (T204D) expressed in Sf9 cells	B	BAO_0000219	cell-based format	None	None	None	Sf9	None	CHEMBL4439	TGF-beta receptor type I	Homo sapiens	SINGLE PROTEIN	CHEMBL1144852	1	Scientific Literature	J. Med. Chem.	2008	CHEMBL3308860
CHEMBL389078		0	427.46	0	3.89	13i	Cc1cccc(-c2[nH]c(CNc3cccc(C(N)=O)c3)nc2-c2ccc3c(c2)OCO3)n1	Activity	'='	28.0	%				UO_0000187					False	CHEMBL889561	Inhibition of TGF-beta induced ALK5 activity in HaCaT cells assessed as p3TP-luciferase reporter activity at 0.1 uM relative to control	F	BAO_0000219	cell-based format	Homo sapiens	None	None	HaCaT	None	CHEMBL4439	TGF-beta receptor type I	Homo sapiens	SINGLE PROTEIN	CHEMBL1145400	1	Scientific Literature	J. Med. Chem.	2007	CHEMBL3308509
CHEMBL376119		0	449.52	0	4.36	13o	CCc1cccc(-c2[nH]c(CNc3cccc(C(N)=O)c3)nc2-c2ccc3nccnc3c2)n1	Activity	'='	96.0	%				UO_0000187					False	CHEMBL889563	Inhibition of TGF-beta induced ALK5 activity in HaCaT cells assessed as ARE-luciferase reporter activity at 0.1 uM relative to control	F	BAO_0000219	cell-based format	Homo sapiens	None	None	HaCaT	None	CHEMBL4439	TGF-beta receptor type I	Homo sapiens	SINGLE PROTEIN	CHEMBL1145400	1	Scientific Literature	J. Med. Chem.	2007	CHEMBL3308509
CHEMBL226734		0	409.45	0	4.66	17a	Cc1cccc(-c2[nH]c(NCc3cccc(C#N)c3)nc2-c2ccc3c(c2)OCO3)n1	Activity	'='	95.0	%				UO_0000187					False	CHEMBL889563	Inhibition of TGF-beta induced ALK5 activity in HaCaT cells assessed as ARE-luciferase reporter activity at 0.1 uM relative to control	F	BAO_0000219	cell-based format	Homo sapiens	None	None	HaCaT	None	CHEMBL4439	TGF-beta receptor type I	Homo sapiens	SINGLE PROTEIN	CHEMBL1145400	1	Scientific Literature	J. Med. Chem.	2007	CHEMBL3308509
CHEMBL338713		0	272.31	0	3.69	8	c1ccc(-c2c[nH]nc2-c2ccnc3ccccc23)nc1	IC50	'='	1680.0	nM	5.78			UO_0000065					False	CHEMBL740149	In vitro inhibition of transforming growth factor- beta dependent luciferase growth in mouse fibroblasts (NIH 3T3)	F	BAO_0000019	assay format	Mus musculus	None	None	None	None	CHEMBL4439	TGF-beta receptor type I	Homo sapiens	SINGLE PROTEIN	CHEMBL1145076	1	Scientific Literature	J. Med. Chem.	2003	None
CHEMBL229546		0	417.48	0	4.87	13f	Cc1cccc(-c2[nH]c(CNc3ccc(C#N)cc3)nc2-c2ccc3nccnc3c2)n1	Activity	'='	16.0	%				UO_0000187					False	CHEMBL889561	Inhibition of TGF-beta induced ALK5 activity in HaCaT cells assessed as p3TP-luciferase reporter activity at 0.1 uM relative to control	F	BAO_0000219	cell-based format	Homo sapiens	None	None	HaCaT	None	CHEMBL4439	TGF-beta receptor type I	Homo sapiens	SINGLE PROTEIN	CHEMBL1145400	1	Scientific Literature	J. Med. Chem.	2007	CHEMBL3308509
CHEMBL129678		0	339.32	1	5.31	4	FC(F)(F)c1cccc(-c2n[nH]cc2-c2ccnc3ccccc23)c1	IC50	'='	355.0	nM	6.45			UO_0000065					False	CHEMBL728561	In vitro inhibition of transforming growth factor- beta dependent luciferase production in mink lung cells (p3TP Lux)	F	BAO_0000219	cell-based format	Mink	None	None	lung	None	CHEMBL4439	TGF-beta receptor type I	Homo sapiens	SINGLE PROTEIN	CHEMBL1145076	1	Scientific Literature	J. Med. Chem.	2003	None
CHEMBL603853		0	341.37	0	2.87	16	Cn1c(-c2ccc3nccnc3c2)c(-c2ccccc2C#N)c(=O)n1C	Ki	'='	450000.0	nM		Outside typical range		UO_0000065					False	CHEMBL1070008	Displacement of [3H]HTS446284 from human recombinant His-tagged TGFbetaR1 after 1 hr by scintillation counting	B	BAO_0000357	single protein format	Homo sapiens	None	None	None	None	CHEMBL4439	TGF-beta receptor type I	Homo sapiens	SINGLE PROTEIN	CHEMBL1153122	1	Scientific Literature	Bioorg. Med. Chem. Lett.	2010	None
CHEMBL593458		0	388.43	0	2.75	37	CNC(=O)Nc1cccc(-c2c(-c3ccc4nccnc4c3)n(C)n(C)c2=O)c1	Ki	'>'	2800000.0	nM		Outside typical range		UO_0000065					False	CHEMBL1070008	Displacement of [3H]HTS446284 from human recombinant His-tagged TGFbetaR1 after 1 hr by scintillation counting	B	BAO_0000357	single protein format	Homo sapiens	None	None	None	None	CHEMBL4439	TGF-beta receptor type I	Homo sapiens	SINGLE PROTEIN	CHEMBL1153122	1	Scientific Literature	Bioorg. Med. Chem. Lett.	2010	None
CHEMBL234655		0	565.41	1	3.87	36	O=C(NCCCN1CCCC1=O)c1cnccc1Nc1nc(-c2cc(Br)ccc2F)nc2nccnc12	IC50	'='	3.2	nM	8.49			UO_0000065	15.02	0.31	4.62	6.75	False	CHEMBL897419	Inhibition of TGFBR1	B	BAO_0000357	single protein format	None	None	None	None	None	CHEMBL4439	TGF-beta receptor type I	Homo sapiens	SINGLE PROTEIN	CHEMBL1148862	1	Scientific Literature	Bioorg. Med. Chem. Lett.	2007	None
CHEMBL185238	GW786460X	0	287.33	0	3.39	19	Cc1cccc(-c2n[nH]cc2-c2ccc3ncccc3n2)n1	IC50	'='	20.0	nM	7.70			UO_0000065	26.79	0.48	4.31	11.43	False	CHEMBL831710	Binding affinity to Activin A receptor type II-like kinase (ALK5) in fluorescence polarization binding assay; Range is (0.020-0.026)	B	BAO_0000357	single protein format	Homo sapiens	None	None	None	None	CHEMBL4439	TGF-beta receptor type I	Homo sapiens	SINGLE PROTEIN	CHEMBL1138735	1	Scientific Literature	J. Med. Chem.	2004	None
CHEMBL606632		0	331.38	0	2.70	5	Cc1cccc(-c2c(-c3ccc4nccnc4c3)n(C)n(C)c2=O)n1	Ki	'='	5.0	nM	8.30			UO_0000065	25.05	0.45	5.60	12.65	False	CHEMBL1070008	Displacement of [3H]HTS446284 from human recombinant His-tagged TGFbetaR1 after 1 hr by scintillation counting	B	BAO_0000357	single protein format	Homo sapiens	None	None	None	None	CHEMBL4439	TGF-beta receptor type I	Homo sapiens	SINGLE PROTEIN	CHEMBL1153122	1	Scientific Literature	Bioorg. Med. Chem. Lett.	2010	None
CHEMBL606632		0	331.38	0	2.70	5	Cc1cccc(-c2c(-c3ccc4nccnc4c3)n(C)n(C)c2=O)n1	IC50	'='	1030.0	nM	5.99			UO_0000065	18.07	0.33	3.29	9.13	False	CHEMBL1070009	Inhibition of TGFR-1 in human HepG2 cells expressing PAI-luciferase by luciferase reporter gene assay	B	BAO_0000219	cell-based format	Homo sapiens	None	None	HepG2	None	CHEMBL4439	TGF-beta receptor type I	Homo sapiens	SINGLE PROTEIN	CHEMBL1153122	1	Scientific Literature	Bioorg. Med. Chem. Lett.	2010	CHEMBL3307718
CHEMBL605302		0	332.36	0	2.71	10	Cn1c(-c2ccc3nccnc3c2)c(-c2ccccc2O)c(=O)n1C	Ki	'='	77000.0	nM	4.11			UO_0000065	12.38	0.22	1.40	5.64	False	CHEMBL1070008	Displacement of [3H]HTS446284 from human recombinant His-tagged TGFbetaR1 after 1 hr by scintillation counting	B	BAO_0000357	single protein format	Homo sapiens	None	None	None	None	CHEMBL4439	TGF-beta receptor type I	Homo sapiens	SINGLE PROTEIN	CHEMBL1153122	1	Scientific Literature	Bioorg. Med. Chem. Lett.	2010	None
CHEMBL603423		0	332.36	0	2.71	12	Cn1c(-c2ccc3nccnc3c2)c(-c2ccc(O)cc2)c(=O)n1C	Ki	'='	950000.0	nM		Outside typical range		UO_0000065					False	CHEMBL1070008	Displacement of [3H]HTS446284 from human recombinant His-tagged TGFbetaR1 after 1 hr by scintillation counting	B	BAO_0000357	single protein format	Homo sapiens	None	None	None	None	CHEMBL4439	TGF-beta receptor type I	Homo sapiens	SINGLE PROTEIN	CHEMBL1153122	1	Scientific Literature	Bioorg. Med. Chem. Lett.	2010	None
CHEMBL606695		0	331.38	0	2.58	13	Cn1c(-c2ccc3nccnc3c2)c(-c2ccccc2N)c(=O)n1C	Ki	'='	952000.0	nM		Outside typical range		UO_0000065					False	CHEMBL1070008	Displacement of [3H]HTS446284 from human recombinant His-tagged TGFbetaR1 after 1 hr by scintillation counting	B	BAO_0000357	single protein format	Homo sapiens	None	None	None	None	CHEMBL4439	TGF-beta receptor type I	Homo sapiens	SINGLE PROTEIN	CHEMBL1153122	1	Scientific Literature	Bioorg. Med. Chem. Lett.	2010	None
CHEMBL596468		0	345.41	0	2.46	26	Cn1c(-c2ccc3nccnc3c2)c(-c2cccc(CN)c2)c(=O)n1C	Ki	'>'	2800000.0	nM		Outside typical range		UO_0000065					False	CHEMBL1070008	Displacement of [3H]HTS446284 from human recombinant His-tagged TGFbetaR1 after 1 hr by scintillation counting	B	BAO_0000357	single protein format	Homo sapiens	None	None	None	None	CHEMBL4439	TGF-beta receptor type I	Homo sapiens	SINGLE PROTEIN	CHEMBL1153122	1	Scientific Literature	Bioorg. Med. Chem. Lett.	2010	None
CHEMBL603433		0	358.40	0	3.20	28	CC(=O)c1cccc(-c2c(-c3ccc4nccnc4c3)n(C)n(C)c2=O)c1	IC50						Not Determined						False	CHEMBL1070009	Inhibition of TGFR-1 in human HepG2 cells expressing PAI-luciferase by luciferase reporter gene assay	B	BAO_0000219	cell-based format	Homo sapiens	None	None	HepG2	None	CHEMBL4439	TGF-beta receptor type I	Homo sapiens	SINGLE PROTEIN	CHEMBL1153122	1	Scientific Literature	Bioorg. Med. Chem. Lett.	2010	CHEMBL3307718
CHEMBL403733		0	430.49	0	4.31	15b	NC(=O)c1ccc(CNc2nc(-c3ccc4c(c3)OCO4)c(-c3ccccn3)s2)cc1	Activity	'='	84.0	%				UO_0000187					False	CHEMBL935201	Inhibition of TGF-beta-induced ALK5 in human HaCaT cells assessed as ARE-luciferase activity at 0.1 uM	B	BAO_0000219	cell-based format	Homo sapiens	None	None	HaCaT	None	CHEMBL4439	TGF-beta receptor type I	Homo sapiens	SINGLE PROTEIN	CHEMBL1143116	1	Scientific Literature	Bioorg. Med. Chem. Lett.	2008	CHEMBL3308509
CHEMBL10	SB-203580	0	377.44	0	4.68	SB-203580	C[S+]([O-])c1ccc(-c2nc(-c3ccc(F)cc3)c(-c3ccncc3)[nH]2)cc1	IC50	'='	30000.0	nM	4.52			UO_0000065	11.98	0.23	-0.16	7.71	False	CHEMBL814453	Inhibition of Transforming growth factor beta-1 receptor (TbetaRI)	B	BAO_0000357	single protein format	None	None	None	None	None	CHEMBL4439	TGF-beta receptor type I	Homo sapiens	SINGLE PROTEIN	CHEMBL1136480	1	Scientific Literature	Bioorg. Med. Chem. Lett.	2003	None
CHEMBL593470		0	317.35	0	2.40	6	Cn1c(-c2ccc3nccnc3c2)c(-c2cccnc2)c(=O)n1C	Ki	'>'	2800.0	nM				UO_0000065					False	CHEMBL1070008	Displacement of [3H]HTS446284 from human recombinant His-tagged TGFbetaR1 after 1 hr by scintillation counting	B	BAO_0000357	single protein format	Homo sapiens	None	None	None	None	CHEMBL4439	TGF-beta receptor type I	Homo sapiens	SINGLE PROTEIN	CHEMBL1153122	1	Scientific Literature	Bioorg. Med. Chem. Lett.	2010	None
CHEMBL480944		0	403.42	0	3.30	22d	COc1nccc(-c2c(-c3ccc(F)cc3)ncn2Cc2cccc(C(N)=O)c2)n1	IC50	'>'	1000.0	nM				UO_0000065					False	CHEMBL1013161	Inhibition of GST fused human recombinant ALK5 expressed in Sf9 cells by radioisotopic protein kinase assay	B	BAO_0000219	cell-based format	Homo sapiens	None	None	Sf9	None	CHEMBL4439	TGF-beta receptor type I	Homo sapiens	SINGLE PROTEIN	CHEMBL1155059	1	Scientific Literature	Bioorg. Med. Chem. Lett.	2008	CHEMBL3308860
CHEMBL481354		0	492.56	1	5.47	22b	C[C@H](Nc1nccc(-c2c(-c3ccc(F)cc3)ncn2Cc2cccc(C(N)=O)c2)n1)c1ccccc1	IC50	'>'	1000.0	nM				UO_0000065					False	CHEMBL1013161	Inhibition of GST fused human recombinant ALK5 expressed in Sf9 cells by radioisotopic protein kinase assay	B	BAO_0000219	cell-based format	Homo sapiens	None	None	Sf9	None	CHEMBL4439	TGF-beta receptor type I	Homo sapiens	SINGLE PROTEIN	CHEMBL1155059	1	Scientific Literature	Bioorg. Med. Chem. Lett.	2008	CHEMBL3308860
CHEMBL520919		0	428.47	0	3.87	16c	NC(=O)c1cccc(Cn2cnc(-c3ccnc(NC4CC4)n3)c2-c2ccc(F)cc2)c1	IC50	'>'	1000.0	nM				UO_0000065					False	CHEMBL1013161	Inhibition of GST fused human recombinant ALK5 expressed in Sf9 cells by radioisotopic protein kinase assay	B	BAO_0000219	cell-based format	Homo sapiens	None	None	Sf9	None	CHEMBL4439	TGF-beta receptor type I	Homo sapiens	SINGLE PROTEIN	CHEMBL1155059	1	Scientific Literature	Bioorg. Med. Chem. Lett.	2008	CHEMBL3308860
CHEMBL129678		0	339.32	1	5.31	4	FC(F)(F)c1cccc(-c2n[nH]cc2-c2ccnc3ccccc23)c1	IC50	'='	217.0	nM	6.66			UO_0000065	19.64	0.36	1.35	16.03	True	CHEMBL814457	In vitro inhibitory activity against human Transforming growth factor beta-1 receptor kinase (TGF-beta RIK)	B	BAO_0000357	single protein format	None	None	None	None	None	CHEMBL4439	TGF-beta receptor type I	Homo sapiens	SINGLE PROTEIN	CHEMBL1145076	1	Scientific Literature	J. Med. Chem.	2003	None
CHEMBL563207		0	353.39	0	4.02	8g	Cc1cccc(-c2nc(Nc3ccc4nn[nH]c4c3)c3ccccc3n2)n1	IC50	'='	3715.0	nM	5.43			UO_0000065	15.37	0.27	1.41	5.88	False	CHEMBL1030214	Inhibition of human ALK5 kinase expressed in Sf9 cells	B	BAO_0000219	cell-based format	Homo sapiens	None	None	Sf9	None	CHEMBL4439	TGF-beta receptor type I	Homo sapiens	SINGLE PROTEIN	CHEMBL1158406	1	Scientific Literature	Bioorg. Med. Chem. Lett.	2009	CHEMBL3308860
CHEMBL560415		0	327.39	0	4.45	8a	Cc1cc(Nc2nc(-c3cccc(C)n3)nc3ccccc23)ccn1	IC50	'='	1017.0	nM	5.99			UO_0000065	18.30	0.33	1.54	9.42	False	CHEMBL1030216	Inhibition of TGF-beta-induced ALK5 in human HepG2 cells by luciferase assay	B	BAO_0000219	cell-based format	Homo sapiens	None	None	HepG2	None	CHEMBL4439	TGF-beta receptor type I	Homo sapiens	SINGLE PROTEIN	CHEMBL1158406	1	Scientific Literature	Bioorg. Med. Chem. Lett.	2009	CHEMBL3307718
CHEMBL403473		0	438.52	0	4.53	15h	NC(=O)c1ccc(CNc2nc(-c3ccc4nccnc4c3)c(-c3ccccn3)s2)cc1	Activity	'='	26.0	%				UO_0000187					False	CHEMBL935200	Inhibition of TGF-beta-induced ALK5 in human HaCaT cells assessed as p3TP-luciferase activity at 0.1 uM	B	BAO_0000219	cell-based format	Homo sapiens	None	None	HaCaT	None	CHEMBL4439	TGF-beta receptor type I	Homo sapiens	SINGLE PROTEIN	CHEMBL1143116	1	Scientific Literature	Bioorg. Med. Chem. Lett.	2008	CHEMBL3308509
CHEMBL271244		0	448.56	1	5.86	14k	CCc1cccc(-c2sc(NCc3cccc(C#N)c3)nc2-c2ccc3nccnc3c2)n1	Activity	'='	13.0	%				UO_0000187					False	CHEMBL935201	Inhibition of TGF-beta-induced ALK5 in human HaCaT cells assessed as ARE-luciferase activity at 0.1 uM	B	BAO_0000219	cell-based format	Homo sapiens	None	None	HaCaT	None	CHEMBL4439	TGF-beta receptor type I	Homo sapiens	SINGLE PROTEIN	CHEMBL1143116	1	Scientific Literature	Bioorg. Med. Chem. Lett.	2008	CHEMBL3308509
CHEMBL1272021		0	404.51	0	3.83	47y	CCNC(=O)c1ccc2c(c1)NC(=O)/C2=C\Nc1ccc(CN2CCCCC2)cc1	IC50	'='	69.0	nM	7.16			UO_0000065	17.70	0.33	3.33	9.75	False	CHEMBL1272395	Inhibition of TGFbeta receptor	B	BAO_0000357	single protein format	None	None	None	None	None	CHEMBL4439	TGF-beta receptor type I	Homo sapiens	SINGLE PROTEIN	CHEMBL1268952	1	Scientific Literature	J. Med. Chem.	2010	None
CHEMBL1272078		0	480.61	1	5.31	46	CN(C)C(=O)c1ccc2c(c1)/C(=C(/Nc1ccc(CN3CCCCC3)cc1)c1ccccc1)C(=O)N2	EC50	'='	198.0	nM	6.70			UO_0000065	13.95	0.25	1.39	10.36	False	CHEMBL1272394	Inhibition of TGFbeta receptor in human HaCaT cells assessed as Smad phosphorylation by ELISA	B	BAO_0000219	cell-based format	Homo sapiens	None	None	HaCaT	None	CHEMBL4439	TGF-beta receptor type I	Homo sapiens	SINGLE PROTEIN	CHEMBL1268952	1	Scientific Literature	J. Med. Chem.	2010	CHEMBL3308509
CHEMBL1272128		0	547.68	1	3.70	47a	CCNC(=O)c1ccc2c(c1)NC(=O)/C2=C(\Nc1ccc(N(CCN(C)C)S(C)(=O)=O)cc1)c1ccccc1	EC50	'='	108.0	nM	6.97			UO_0000065	12.72	0.24	3.27	6.28	False	CHEMBL1272394	Inhibition of TGFbeta receptor in human HaCaT cells assessed as Smad phosphorylation by ELISA	B	BAO_0000219	cell-based format	Homo sapiens	None	None	HaCaT	None	CHEMBL4439	TGF-beta receptor type I	Homo sapiens	SINGLE PROTEIN	CHEMBL1268952	1	Scientific Literature	J. Med. Chem.	2010	CHEMBL3308509
CHEMBL440084	SB-431542	0	384.40	0	3.63	1a, SB-431542	NC(=O)c1ccc(-c2nc(-c3ccccn3)c(-c3ccc4c(c3)OCO4)[nH]2)cc1	EC50	'='	172.0	nM	6.76			UO_0000065	17.60	0.32	3.13	6.56	False	CHEMBL1272394	Inhibition of TGFbeta receptor in human HaCaT cells assessed as Smad phosphorylation by ELISA	B	BAO_0000219	cell-based format	Homo sapiens	None	None	HaCaT	None	CHEMBL4439	TGF-beta receptor type I	Homo sapiens	SINGLE PROTEIN	CHEMBL1268952	1	Scientific Literature	J. Med. Chem.	2010	CHEMBL3308509
CHEMBL593000		0	334.35	0	3.14	31	Cn1c(-c2ccc3nccnc3c2)c(-c2cccc(F)c2)c(=O)n1C	IC50	'='	990.0	nM	6.00			UO_0000065	17.96	0.33	2.86	11.39	False	CHEMBL1070009	Inhibition of TGFR-1 in human HepG2 cells expressing PAI-luciferase by luciferase reporter gene assay	B	BAO_0000219	cell-based format	Homo sapiens	None	None	HepG2	None	CHEMBL4439	TGF-beta receptor type I	Homo sapiens	SINGLE PROTEIN	CHEMBL1153122	1	Scientific Literature	Bioorg. Med. Chem. Lett.	2010	CHEMBL3307718
CHEMBL592977		0	350.81	0	3.65	32	Cn1c(-c2ccc3nccnc3c2)c(-c2cccc(Cl)c2)c(=O)n1C	IC50	'='	1900.0	nM	5.72			UO_0000065	16.31	0.31	2.07	10.85	False	CHEMBL1070009	Inhibition of TGFR-1 in human HepG2 cells expressing PAI-luciferase by luciferase reporter gene assay	B	BAO_0000219	cell-based format	Homo sapiens	None	None	HepG2	None	CHEMBL4439	TGF-beta receptor type I	Homo sapiens	SINGLE PROTEIN	CHEMBL1153122	1	Scientific Literature	Bioorg. Med. Chem. Lett.	2010	CHEMBL3307718
CHEMBL226838		0	335.41	0	4.47	2, SB-505124	Cc1cccc(-c2[nH]c(C(C)(C)C)nc2-c2ccc3c(c2)OCO3)n1	Inhibition	'='	44.0	%				UO_0000187					False	CHEMBL1166745	Inhibition of human ALK5 activity in human HaCaT cells assessed as inhibition of TGF-beta-induced p3TP-luciferase reporter activity at 0.05 uM relative to control	B	BAO_0000219	cell-based format	Homo sapiens	None	None	HaCaT	None	CHEMBL4439	TGF-beta receptor type I	Homo sapiens	SINGLE PROTEIN	CHEMBL1165953	1	Scientific Literature	Bioorg. Med. Chem.	2010	CHEMBL3308509
CHEMBL1164971		0	401.47	1	5.39	33	Cc1cccc(-c2cn(Cc3cccc(C#N)c3)nc2-c2ccc3ncccc3c2)n1	Inhibition	'='	63.0	%				UO_0000187					False	CHEMBL1166742	Inhibition of human ALK5 activity in human HaCaT cells assessed as inhibition of TGF-beta-induced ARE-luciferase reporter activity at 0.1 uM relative to control	B	BAO_0000219	cell-based format	Homo sapiens	None	None	HaCaT	None	CHEMBL4439	TGF-beta receptor type I	Homo sapiens	SINGLE PROTEIN	CHEMBL1165953	1	Scientific Literature	Bioorg. Med. Chem.	2010	CHEMBL3308509
CHEMBL1163956		0	401.47	1	5.39	23	Cc1cccc(-c2c(-c3ccc4ncccc4c3)cnn2Cc2cccc(C#N)c2)n1	Inhibition	'='	86.0	%				UO_0000187					False	CHEMBL1166742	Inhibition of human ALK5 activity in human HaCaT cells assessed as inhibition of TGF-beta-induced ARE-luciferase reporter activity at 0.1 uM relative to control	B	BAO_0000219	cell-based format	Homo sapiens	None	None	HaCaT	None	CHEMBL4439	TGF-beta receptor type I	Homo sapiens	SINGLE PROTEIN	CHEMBL1165953	1	Scientific Literature	Bioorg. Med. Chem.	2010	CHEMBL3308509
CHEMBL1163955		0	401.47	1	5.39	22	Cc1cccc(-c2nn(Cc3cccc(C#N)c3)cc2-c2ccc3ncccc3c2)n1	Inhibition	'='	35.0	%				UO_0000187					False	CHEMBL1166742	Inhibition of human ALK5 activity in human HaCaT cells assessed as inhibition of TGF-beta-induced ARE-luciferase reporter activity at 0.1 uM relative to control	B	BAO_0000219	cell-based format	Homo sapiens	None	None	HaCaT	None	CHEMBL4439	TGF-beta receptor type I	Homo sapiens	SINGLE PROTEIN	CHEMBL1165953	1	Scientific Literature	Bioorg. Med. Chem.	2010	CHEMBL3308509
CHEMBL1165405		0	419.49	0	4.62	27	Cc1cccc(-c2c(-c3ccc4ncccc4c3)cnn2Cc2cccc(C(N)=O)c2)n1	Inhibition	'='	106.0	%				UO_0000187					False	CHEMBL1166741	Inhibition of human ALK5 activity in human HaCaT cells assessed as inhibition of TGF-beta-induced SBE-luciferase reporter activity at 0.1 uM relative to control	B	BAO_0000219	cell-based format	Homo sapiens	None	None	HaCaT	None	CHEMBL4439	TGF-beta receptor type I	Homo sapiens	SINGLE PROTEIN	CHEMBL1165953	1	Scientific Literature	Bioorg. Med. Chem.	2010	CHEMBL3308509
CHEMBL1164092		0	402.46	0	4.85	17	Cc1cccc(-c2[nH]c(Cc3cccc(C#N)c3)nc2-c2ccc3ncccc3n2)n1	Inhibition	'='	74.0	%				UO_0000187					False	CHEMBL1166741	Inhibition of human ALK5 activity in human HaCaT cells assessed as inhibition of TGF-beta-induced SBE-luciferase reporter activity at 0.1 uM relative to control	B	BAO_0000219	cell-based format	Homo sapiens	None	None	HaCaT	None	CHEMBL4439	TGF-beta receptor type I	Homo sapiens	SINGLE PROTEIN	CHEMBL1165953	1	Scientific Literature	Bioorg. Med. Chem.	2010	CHEMBL3308509
CHEMBL1164957		0	419.49	0	4.69	18	Cc1cccc(-c2[nH]c(Cc3cccc(C(N)=O)c3)nc2-c2ccc3ncccc3c2)n1	Inhibition	'='	7.0	%				UO_0000187					False	CHEMBL1166740	Inhibition of human ALK5 activity in human HaCaT cells assessed as inhibition of TGF-beta-induced p3TP-luciferase reporter activity at 0.1 uM relative to control	B	BAO_0000219	cell-based format	Homo sapiens	None	None	HaCaT	None	CHEMBL4439	TGF-beta receptor type I	Homo sapiens	SINGLE PROTEIN	CHEMBL1165953	1	Scientific Literature	Bioorg. Med. Chem.	2010	CHEMBL3308509
CHEMBL1165374		0	401.47	1	5.46	16	Cc1cccc(-c2[nH]c(Cc3cccc(C#N)c3)nc2-c2ccc3ncccc3c2)n1	Inhibition	'='	4.0	%				UO_0000187					False	CHEMBL1166740	Inhibition of human ALK5 activity in human HaCaT cells assessed as inhibition of TGF-beta-induced p3TP-luciferase reporter activity at 0.1 uM relative to control	B	BAO_0000219	cell-based format	Homo sapiens	None	None	HaCaT	None	CHEMBL4439	TGF-beta receptor type I	Homo sapiens	SINGLE PROTEIN	CHEMBL1165953	1	Scientific Literature	Bioorg. Med. Chem.	2010	CHEMBL3308509
CHEMBL1272126		0	403.53	0	4.52	49	CCN(C)C(=O)c1ccc2c(c1)NC(=O)/C2=C(\NC1CCCCC1)c1ccccc1	EC50	'>'	10000.0	nM				UO_0000065					False	CHEMBL1272394	Inhibition of TGFbeta receptor in human HaCaT cells assessed as Smad phosphorylation by ELISA	B	BAO_0000219	cell-based format	Homo sapiens	None	None	HaCaT	None	CHEMBL4439	TGF-beta receptor type I	Homo sapiens	SINGLE PROTEIN	CHEMBL1268952	1	Scientific Literature	J. Med. Chem.	2010	CHEMBL3308509
CHEMBL1164092		0	402.46	0	4.85	17	Cc1cccc(-c2[nH]c(Cc3cccc(C#N)c3)nc2-c2ccc3ncccc3n2)n1	Inhibition	'='	87.0	%				UO_0000187					False	CHEMBL1166742	Inhibition of human ALK5 activity in human HaCaT cells assessed as inhibition of TGF-beta-induced ARE-luciferase reporter activity at 0.1 uM relative to control	B	BAO_0000219	cell-based format	Homo sapiens	None	None	HaCaT	None	CHEMBL4439	TGF-beta receptor type I	Homo sapiens	SINGLE PROTEIN	CHEMBL1165953	1	Scientific Literature	Bioorg. Med. Chem.	2010	CHEMBL3308509
CHEMBL1164843		0	420.48	0	4.01	28	Cc1cccc(-c2nn(Cc3cccc(C(N)=O)c3)cc2-c2ccc3ncccc3n2)n1	Inhibition	'='	30.0	%				UO_0000187					False	CHEMBL1166741	Inhibition of human ALK5 activity in human HaCaT cells assessed as inhibition of TGF-beta-induced SBE-luciferase reporter activity at 0.1 uM relative to control	B	BAO_0000219	cell-based format	Homo sapiens	None	None	HaCaT	None	CHEMBL4439	TGF-beta receptor type I	Homo sapiens	SINGLE PROTEIN	CHEMBL1165953	1	Scientific Literature	Bioorg. Med. Chem.	2010	CHEMBL3308509
CHEMBL1164022		0	419.49	0	4.62	26	Cc1cccc(-c2nn(Cc3cccc(C(N)=O)c3)cc2-c2ccc3ncccc3c2)n1	Inhibition	'='	18.0	%				UO_0000187					False	CHEMBL1166741	Inhibition of human ALK5 activity in human HaCaT cells assessed as inhibition of TGF-beta-induced SBE-luciferase reporter activity at 0.1 uM relative to control	B	BAO_0000219	cell-based format	Homo sapiens	None	None	HaCaT	None	CHEMBL4439	TGF-beta receptor type I	Homo sapiens	SINGLE PROTEIN	CHEMBL1165953	1	Scientific Literature	Bioorg. Med. Chem.	2010	CHEMBL3308509
CHEMBL1165055		0	402.46	0	4.78	25	Cc1cccc(-c2c(-c3ccc4ncccc4n3)cnn2Cc2cccc(C#N)c2)n1	Inhibition	'='	94.0	%				UO_0000187					False	CHEMBL1166741	Inhibition of human ALK5 activity in human HaCaT cells assessed as inhibition of TGF-beta-induced SBE-luciferase reporter activity at 0.1 uM relative to control	B	BAO_0000219	cell-based format	Homo sapiens	None	None	HaCaT	None	CHEMBL4439	TGF-beta receptor type I	Homo sapiens	SINGLE PROTEIN	CHEMBL1165953	1	Scientific Literature	Bioorg. Med. Chem.	2010	CHEMBL3308509
CHEMBL1165041		0	420.48	0	4.08	19	Cc1cccc(-c2[nH]c(Cc3cccc(C(N)=O)c3)nc2-c2ccc3ncccc3n2)n1	Inhibition	'='	74.0	%				UO_0000187					False	CHEMBL1166741	Inhibition of human ALK5 activity in human HaCaT cells assessed as inhibition of TGF-beta-induced SBE-luciferase reporter activity at 0.1 uM relative to control	B	BAO_0000219	cell-based format	Homo sapiens	None	None	HaCaT	None	CHEMBL4439	TGF-beta receptor type I	Homo sapiens	SINGLE PROTEIN	CHEMBL1165953	1	Scientific Literature	Bioorg. Med. Chem.	2010	CHEMBL3308509
CHEMBL1164023		0	420.48	0	4.01	29	Cc1cccc(-c2c(-c3ccc4ncccc4n3)cnn2Cc2cccc(C(N)=O)c2)n1	Inhibition	'='	95.0	%				UO_0000187					False	CHEMBL1166740	Inhibition of human ALK5 activity in human HaCaT cells assessed as inhibition of TGF-beta-induced p3TP-luciferase reporter activity at 0.1 uM relative to control	B	BAO_0000219	cell-based format	Homo sapiens	None	None	HaCaT	None	CHEMBL4439	TGF-beta receptor type I	Homo sapiens	SINGLE PROTEIN	CHEMBL1165953	1	Scientific Literature	Bioorg. Med. Chem.	2010	CHEMBL3308509
CHEMBL1164843		0	420.48	0	4.01	28	Cc1cccc(-c2nn(Cc3cccc(C(N)=O)c3)cc2-c2ccc3ncccc3n2)n1	Inhibition	'='	20.0	%				UO_0000187					False	CHEMBL1166740	Inhibition of human ALK5 activity in human HaCaT cells assessed as inhibition of TGF-beta-induced p3TP-luciferase reporter activity at 0.1 uM relative to control	B	BAO_0000219	cell-based format	Homo sapiens	None	None	HaCaT	None	CHEMBL4439	TGF-beta receptor type I	Homo sapiens	SINGLE PROTEIN	CHEMBL1165953	1	Scientific Literature	Bioorg. Med. Chem.	2010	CHEMBL3308509
CHEMBL1165694		0	402.46	0	4.78	24	Cc1cccc(-c2nn(Cc3cccc(C#N)c3)cc2-c2ccc3ncccc3n2)n1	Inhibition	'='	21.0	%				UO_0000187					False	CHEMBL1166740	Inhibition of human ALK5 activity in human HaCaT cells assessed as inhibition of TGF-beta-induced p3TP-luciferase reporter activity at 0.1 uM relative to control	B	BAO_0000219	cell-based format	Homo sapiens	None	None	HaCaT	None	CHEMBL4439	TGF-beta receptor type I	Homo sapiens	SINGLE PROTEIN	CHEMBL1165953	1	Scientific Literature	Bioorg. Med. Chem.	2010	CHEMBL3308509
CHEMBL1165041		0	420.48	0	4.08	19	Cc1cccc(-c2[nH]c(Cc3cccc(C(N)=O)c3)nc2-c2ccc3ncccc3n2)n1	Inhibition	'='	74.0	%				UO_0000187					False	CHEMBL1166740	Inhibition of human ALK5 activity in human HaCaT cells assessed as inhibition of TGF-beta-induced p3TP-luciferase reporter activity at 0.1 uM relative to control	B	BAO_0000219	cell-based format	Homo sapiens	None	None	HaCaT	None	CHEMBL4439	TGF-beta receptor type I	Homo sapiens	SINGLE PROTEIN	CHEMBL1165953	1	Scientific Literature	Bioorg. Med. Chem.	2010	CHEMBL3308509
CHEMBL1163955		0	401.47	1	5.39	22	Cc1cccc(-c2nn(Cc3cccc(C#N)c3)cc2-c2ccc3ncccc3c2)n1	IC50	'='	231.0	nM	6.64			UO_0000065	16.53	0.29	1.25	9.85	False	CHEMBL1166316	Inhibition of human recombinant GST-fused ALK5 expressed in Sf9 cells	B	BAO_0000219	cell-based format	Homo sapiens	None	None	Sf9	None	CHEMBL4439	TGF-beta receptor type I	Homo sapiens	SINGLE PROTEIN	CHEMBL1165953	1	Scientific Literature	Bioorg. Med. Chem.	2010	CHEMBL3308860
CHEMBL1165041		0	420.48	0	4.08	19	Cc1cccc(-c2[nH]c(Cc3cccc(C(N)=O)c3)nc2-c2ccc3ncccc3n2)n1	Inhibition	'='	74.0	%				UO_0000187					False	CHEMBL1166742	Inhibition of human ALK5 activity in human HaCaT cells assessed as inhibition of TGF-beta-induced ARE-luciferase reporter activity at 0.1 uM relative to control	B	BAO_0000219	cell-based format	Homo sapiens	None	None	HaCaT	None	CHEMBL4439	TGF-beta receptor type I	Homo sapiens	SINGLE PROTEIN	CHEMBL1165953	1	Scientific Literature	Bioorg. Med. Chem.	2010	CHEMBL3308509
CHEMBL492634		0	420.48	0	4.08	8, IN-1130	Cc1cccc(-c2[nH]c(Cc3cccc(C(N)=O)c3)nc2-c2ccc3nccnc3c2)n1	IC50	'='	36.0	nM	7.44			UO_0000065	17.70	0.32	3.36	6.74	False	CHEMBL1166316	Inhibition of human recombinant GST-fused ALK5 expressed in Sf9 cells	B	BAO_0000219	cell-based format	Homo sapiens	None	None	Sf9	None	CHEMBL4439	TGF-beta receptor type I	Homo sapiens	SINGLE PROTEIN	CHEMBL1165953	1	Scientific Literature	Bioorg. Med. Chem.	2010	CHEMBL3308860
CHEMBL401570		0	343.43	0	4.69	3, SB-525334	Cc1cccc(-c2[nH]c(C(C)(C)C)nc2-c2ccc3nccnc3c2)n1	IC50	'='	162.0	nM	6.79			UO_0000065	19.77	0.36	2.10	10.08	False	CHEMBL1166316	Inhibition of human recombinant GST-fused ALK5 expressed in Sf9 cells	B	BAO_0000219	cell-based format	Homo sapiens	None	None	Sf9	None	CHEMBL4439	TGF-beta receptor type I	Homo sapiens	SINGLE PROTEIN	CHEMBL1165953	1	Scientific Literature	Bioorg. Med. Chem.	2010	CHEMBL3308860
CHEMBL1164843		0	420.48	0	4.01	28	Cc1cccc(-c2nn(Cc3cccc(C(N)=O)c3)cc2-c2ccc3ncccc3n2)n1	IC50	'='	255.0	nM	6.59			UO_0000065	15.68	0.28	2.58	6.62	False	CHEMBL1166316	Inhibition of human recombinant GST-fused ALK5 expressed in Sf9 cells	B	BAO_0000219	cell-based format	Homo sapiens	None	None	Sf9	None	CHEMBL4439	TGF-beta receptor type I	Homo sapiens	SINGLE PROTEIN	CHEMBL1165953	1	Scientific Literature	Bioorg. Med. Chem.	2010	CHEMBL3308860
CHEMBL445934		0	409.45	0	4.66	17b	Cc1cccc(-c2[nH]c(NCc3ccc(C#N)cc3)nc2-c2ccc3c(c2)OCO3)n1	IC50	'='	153.0	nM	6.82			UO_0000065	16.65	0.30	2.16	7.11	True	CHEMBL889560	Inhibition of human recombinant ALK5 phosphorylation expressed in Sf9 cells	B	BAO_0000219	cell-based format	Homo sapiens	None	None	Sf9	None	CHEMBL4439	TGF-beta receptor type I	Homo sapiens	SINGLE PROTEIN	CHEMBL1145400	1	Scientific Literature	J. Med. Chem.	2007	CHEMBL3308860
CHEMBL229546		0	417.48	0	4.87	13f	Cc1cccc(-c2[nH]c(CNc3ccc(C#N)cc3)nc2-c2ccc3nccnc3c2)n1	IC50	'='	42.0	nM	7.38			UO_0000065	17.67	0.31	2.51	7.15	True	CHEMBL889560	Inhibition of human recombinant ALK5 phosphorylation expressed in Sf9 cells	B	BAO_0000219	cell-based format	Homo sapiens	None	None	Sf9	None	CHEMBL4439	TGF-beta receptor type I	Homo sapiens	SINGLE PROTEIN	CHEMBL1145400	1	Scientific Literature	J. Med. Chem.	2007	CHEMBL3308860
CHEMBL500149		0	351.40	0	4.86	9ac	COc1cc2nccc(Oc3cc(C)c(C)cc3C(C)=O)c2cc1OC	IC50	'='	630.0	nM	6.20			UO_0000065	17.65	0.33	1.34	10.76	False	CHEMBL1002714	Inhibition of ALK5 by filter binding assay	B	BAO_0000357	single protein format	None	None	None	None	None	CHEMBL4439	TGF-beta receptor type I	Homo sapiens	SINGLE PROTEIN	CHEMBL1150385	1	Scientific Literature	J. Med. Chem.	2008	None
CHEMBL401570		0	343.43	0	4.69	3, SB-525334	Cc1cccc(-c2[nH]c(C(C)(C)C)nc2-c2ccc3nccnc3c2)n1	Activity	'='	71.0	%				UO_0000187					False	CHEMBL935201	Inhibition of TGF-beta-induced ALK5 in human HaCaT cells assessed as ARE-luciferase activity at 0.1 uM	B	BAO_0000219	cell-based format	Homo sapiens	None	None	HaCaT	None	CHEMBL4439	TGF-beta receptor type I	Homo sapiens	SINGLE PROTEIN	CHEMBL1143116	1	Scientific Literature	Bioorg. Med. Chem. Lett.	2008	CHEMBL3308509
CHEMBL440403		0	452.54	0	4.83	15j	Cc1cccc(-c2sc(NCc3ccc(C(N)=O)cc3)nc2-c2ccc3nccnc3c2)n1	Activity	'='	14.0	%				UO_0000187					False	CHEMBL935201	Inhibition of TGF-beta-induced ALK5 in human HaCaT cells assessed as ARE-luciferase activity at 0.1 uM	B	BAO_0000219	cell-based format	Homo sapiens	None	None	HaCaT	None	CHEMBL4439	TGF-beta receptor type I	Homo sapiens	SINGLE PROTEIN	CHEMBL1143116	1	Scientific Literature	Bioorg. Med. Chem. Lett.	2008	CHEMBL3308509
CHEMBL438155		0	444.52	0	4.62	15d	Cc1cccc(-c2sc(NCc3ccc(C(N)=O)cc3)nc2-c2ccc3c(c2)OCO3)n1	Activity	'='	39.0	%				UO_0000187					False	CHEMBL935201	Inhibition of TGF-beta-induced ALK5 in human HaCaT cells assessed as ARE-luciferase activity at 0.1 uM	B	BAO_0000219	cell-based format	Homo sapiens	None	None	HaCaT	None	CHEMBL4439	TGF-beta receptor type I	Homo sapiens	SINGLE PROTEIN	CHEMBL1143116	1	Scientific Literature	Bioorg. Med. Chem. Lett.	2008	CHEMBL3308509
CHEMBL271245		0	448.56	1	5.86	14l	CCc1cccc(-c2sc(NCc3ccc(C#N)cc3)nc2-c2ccc3nccnc3c2)n1	Activity	'='	26.0	%				UO_0000187					False	CHEMBL935201	Inhibition of TGF-beta-induced ALK5 in human HaCaT cells assessed as ARE-luciferase activity at 0.1 uM	B	BAO_0000219	cell-based format	Homo sapiens	None	None	HaCaT	None	CHEMBL4439	TGF-beta receptor type I	Homo sapiens	SINGLE PROTEIN	CHEMBL1143116	1	Scientific Literature	Bioorg. Med. Chem. Lett.	2008	CHEMBL3308509
CHEMBL257843		0	440.53	1	5.65	14f	CCc1cccc(-c2sc(NCc3ccc(C#N)cc3)nc2-c2ccc3c(c2)OCO3)n1	Activity	'='	84.0	%				UO_0000187					False	CHEMBL935201	Inhibition of TGF-beta-induced ALK5 in human HaCaT cells assessed as ARE-luciferase activity at 0.1 uM	B	BAO_0000219	cell-based format	Homo sapiens	None	None	HaCaT	None	CHEMBL4439	TGF-beta receptor type I	Homo sapiens	SINGLE PROTEIN	CHEMBL1143116	1	Scientific Literature	Bioorg. Med. Chem. Lett.	2008	CHEMBL3308509
CHEMBL403472		0	452.54	0	4.83	15i	Cc1cccc(-c2sc(NCc3cccc(C(N)=O)c3)nc2-c2ccc3nccnc3c2)n1	Activity						Dose-dependent effect						False	CHEMBL935202	Inhibition of TGF-beta-induced ALK5 in human HaCaT cells assessed as p3TP-luciferase activity	B	BAO_0000219	cell-based format	Homo sapiens	None	None	HaCaT	None	CHEMBL4439	TGF-beta receptor type I	Homo sapiens	SINGLE PROTEIN	CHEMBL1143116	1	Scientific Literature	Bioorg. Med. Chem. Lett.	2008	CHEMBL3308509
CHEMBL403183		0	207.25	0	1.81	BAY-117082	Cc1ccc(S(=O)(=O)/C=C/C#N)cc1	Residual Activity	'='	98.0	%				UO_0000187					False	CHEMBL2219207	Millipore: Percentage of residual kinase activity of TGFBR1 at 1uM relative to control. Control inhibitor: Phosphoric acid* at 0.3uM. Buffer: 8 mM MOPS pH 7.0, 0.2 mM EDTA, 1 mM MnCl2	B	BAO_0000357	single protein format	Homo sapiens	None	None	None	None	CHEMBL4439	TGF-beta receptor type I	Homo sapiens	SINGLE PROTEIN	CHEMBL2218924	1	Scientific Literature	Biochem. J.	2013	None
CHEMBL266487	RO-316233	0	327.34	0	3.22	BIM4	O=C1NC(=O)C(c2c[nH]c3ccccc23)=C1c1c[nH]c2ccccc12	Residual Activity	'='	96.0	%				UO_0000187					False	CHEMBL2219207	Millipore: Percentage of residual kinase activity of TGFBR1 at 1uM relative to control. Control inhibitor: Phosphoric acid* at 0.3uM. Buffer: 8 mM MOPS pH 7.0, 0.2 mM EDTA, 1 mM MnCl2	B	BAO_0000357	single protein format	Homo sapiens	None	None	None	None	CHEMBL4439	TGF-beta receptor type I	Homo sapiens	SINGLE PROTEIN	CHEMBL2218924	1	Scientific Literature	Biochem. J.	2013	None
CHEMBL387187		0	413.40	1	5.33	EGFR_Inhibitor	O=C(Nc1cccc(Nc2cc(Nc3cccc(C(F)(F)F)c3)ncn2)c1)C1CC1	Residual Activity	'='	89.0	%				UO_0000187					False	CHEMBL2219207	Millipore: Percentage of residual kinase activity of TGFBR1 at 1uM relative to control. Control inhibitor: Phosphoric acid* at 0.3uM. Buffer: 8 mM MOPS pH 7.0, 0.2 mM EDTA, 1 mM MnCl2	B	BAO_0000357	single protein format	Homo sapiens	None	None	None	None	CHEMBL4439	TGF-beta receptor type I	Homo sapiens	SINGLE PROTEIN	CHEMBL2218924	1	Scientific Literature	Biochem. J.	2013	None
CHEMBL210833		0	360.44	0	3.00	Flt_3_inhibitor	COc1ccc(C(=O)Nc2sc3c(c2C(N)=O)CCCC3)cc1OC	Residual Activity	'='	71.0	%				UO_0000187					False	CHEMBL2219207	Millipore: Percentage of residual kinase activity of TGFBR1 at 1uM relative to control. Control inhibitor: Phosphoric acid* at 0.3uM. Buffer: 8 mM MOPS pH 7.0, 0.2 mM EDTA, 1 mM MnCl2	B	BAO_0000357	single protein format	Homo sapiens	None	None	None	None	CHEMBL4439	TGF-beta receptor type I	Homo sapiens	SINGLE PROTEIN	CHEMBL2218924	1	Scientific Literature	Biochem. J.	2013	None
CHEMBL596380		0	193.16	0	1.66	Syk_Inhibitor_III	O=[N+]([O-])/C=C/c1ccc2c(c1)OCO2	Residual Activity	'='	90.0	%				UO_0000187					False	CHEMBL2219207	Millipore: Percentage of residual kinase activity of TGFBR1 at 1uM relative to control. Control inhibitor: Phosphoric acid* at 0.3uM. Buffer: 8 mM MOPS pH 7.0, 0.2 mM EDTA, 1 mM MnCl2	B	BAO_0000357	single protein format	Homo sapiens	None	None	None	None	CHEMBL4439	TGF-beta receptor type I	Homo sapiens	SINGLE PROTEIN	CHEMBL2218924	1	Scientific Literature	Biochem. J.	2013	None
CHEMBL258844		0	551.65	2	6.32	Akti_1_2	O=c1[nH]c2ccccc2n1C1CCN(Cc2ccc(-c3nc4cc5[nH]cnc5cc4nc3-c3ccccc3)cc2)CC1	Residual Activity	'='	91.0	%				UO_0000187					False	CHEMBL2219207	Millipore: Percentage of residual kinase activity of TGFBR1 at 1uM relative to control. Control inhibitor: Phosphoric acid* at 0.3uM. Buffer: 8 mM MOPS pH 7.0, 0.2 mM EDTA, 1 mM MnCl2	B	BAO_0000357	single protein format	Homo sapiens	None	None	None	None	CHEMBL4439	TGF-beta receptor type I	Homo sapiens	SINGLE PROTEIN	CHEMBL2218924	1	Scientific Literature	Biochem. J.	2013	None
CHEMBL47940		0	370.46	1	5.59	Lck_Inhibitor	Nc1ncnc2c1c(-c1ccc(Oc3ccccc3)cc1)cn2C1CCCC1	Residual Activity	'='	76.0	%				UO_0000187					False	CHEMBL2219207	Millipore: Percentage of residual kinase activity of TGFBR1 at 1uM relative to control. Control inhibitor: Phosphoric acid* at 0.3uM. Buffer: 8 mM MOPS pH 7.0, 0.2 mM EDTA, 1 mM MnCl2	B	BAO_0000357	single protein format	Homo sapiens	None	None	None	None	CHEMBL4439	TGF-beta receptor type I	Homo sapiens	SINGLE PROTEIN	CHEMBL2218924	1	Scientific Literature	Biochem. J.	2013	None
CHEMBL313417		0	297.36	0	3.86	SKF-86002	Fc1ccc(-c2nc3n(c2-c2ccncc2)CCS3)cc1	Residual Activity	'='	107.0	%				UO_0000187					False	CHEMBL2219207	Millipore: Percentage of residual kinase activity of TGFBR1 at 1uM relative to control. Control inhibitor: Phosphoric acid* at 0.3uM. Buffer: 8 mM MOPS pH 7.0, 0.2 mM EDTA, 1 mM MnCl2	B	BAO_0000357	single protein format	Homo sapiens	None	None	None	None	CHEMBL4439	TGF-beta receptor type I	Homo sapiens	SINGLE PROTEIN	CHEMBL2218924	1	Scientific Literature	Biochem. J.	2013	None
CHEMBL129553		0	235.29	0	3.45	15	Cc1cccc(-c2[nH]ncc2-c2ccccc2)n1	IC50	'='	3370.0	nM	5.47			UO_0000065					False	CHEMBL728561	In vitro inhibition of transforming growth factor- beta dependent luciferase production in mink lung cells (p3TP Lux)	F	BAO_0000219	cell-based format	Mink	None	None	lung	None	CHEMBL4439	TGF-beta receptor type I	Homo sapiens	SINGLE PROTEIN	CHEMBL1145076	1	Scientific Literature	J. Med. Chem.	2003	None
CHEMBL130025		0	277.35	0	4.35	11	c1csc(-c2n[nH]cc2-c2ccnc3ccccc23)c1	IC50	'='	353.0	nM	6.45			UO_0000065	23.26	0.44	2.10	15.52	True	CHEMBL814457	In vitro inhibitory activity against human Transforming growth factor beta-1 receptor kinase (TGF-beta RIK)	B	BAO_0000357	single protein format	None	None	None	None	None	CHEMBL4439	TGF-beta receptor type I	Homo sapiens	SINGLE PROTEIN	CHEMBL1145076	1	Scientific Literature	J. Med. Chem.	2003	None
CHEMBL441176		0	400.53	0	4.17	17a	Cc1cccc(-c2nn3c(c2-c2ccc4ncn(CCCN(C)C)c4c2)CCC3)n1	IC50	'='	85.0	nM	7.07			UO_0000065	17.65	0.32	2.90	13.66	False	CHEMBL861562	Inhibition of recombinant human TGFbeta R1 expressed in Sf9 cells	B	BAO_0000219	cell-based format	Homo sapiens	None	None	Sf9	None	CHEMBL4439	TGF-beta receptor type I	Homo sapiens	SINGLE PROTEIN	CHEMBL1138200	1	Scientific Literature	J. Med. Chem.	2006	CHEMBL3308860
CHEMBL229548		0	431.50	1	5.13	8	CCc1cccc(-c2[nH]c(CNc3ccc(C#N)cc3)nc2-c2ccc3nccnc3c2)n1	logKi	'='	-1.32										False	CHEMBL1107780	Antagonistic activity at TGFBR1	F	BAO_0000019	assay format	None	None	None	None	None	CHEMBL4439	TGF-beta receptor type I	Homo sapiens	SINGLE PROTEIN	CHEMBL1155424	1	Scientific Literature	Bioorg. Med. Chem. Lett.	2010	None
CHEMBL261701		0	448.48	1	5.60	21	O=C(O)c1ccc(Oc2ccc3c(-c4c(-c5ccccn5)nn5c4CCC5)ccnc3c2)cc1	IC50	'='	4800.0	nM	5.32			UO_0000065	11.86	0.21	-0.28	5.90	False	CHEMBL928261	Inhibition of TGFbeta type receptor 1 ALK5 (T204D) expressed in Sf9 cells	B	BAO_0000219	cell-based format	None	None	None	Sf9	None	CHEMBL4439	TGF-beta receptor type I	Homo sapiens	SINGLE PROTEIN	CHEMBL1144852	1	Scientific Literature	J. Med. Chem.	2008	CHEMBL3308860
CHEMBL480731		0	406.42	0	3.50	11	COCCC(=O)Nc1nc(-c2ccc(F)c(C)n2)c(-c2ccc3nccnc3c2)[nH]1	Ki	'='	19.0	nM	7.72			UO_0000065	19.00	0.35	4.22	7.31	False	CHEMBL985076	Binding affinity to human TGFBR1	B	BAO_0000357	single protein format	Homo sapiens	None	None	None	None	CHEMBL4439	TGF-beta receptor type I	Homo sapiens	SINGLE PROTEIN	CHEMBL1143371	1	Scientific Literature	Bioorg. Med. Chem. Lett.	2009	None
CHEMBL480742		0	320.33	0	3.11	3	Cc1nc(-c2nc(N)[nH]c2-c2ccc3nccnc3c2)ccc1F	IC50	'='	33.5	nM	7.47			UO_0000065	23.34	0.43	4.36	8.01	False	CHEMBL985077	Inhibition of TGFBR1 transfected in human HepG2 cells after 24 hrs by plasminogen activator inhibitor-luciferase reporter gene assay	B	BAO_0000219	cell-based format	None	None	None	HepG2	None	CHEMBL4439	TGF-beta receptor type I	Homo sapiens	SINGLE PROTEIN	CHEMBL1143371	1	Scientific Literature	Bioorg. Med. Chem. Lett.	2009	CHEMBL3307718
CHEMBL520104		0	379.40	0	2.47	17	Cc1nc(-c2nc(N3CCOCC3)[nH]c2-c2ccc3ncnn3c2)ccc1F	EC50	'='	513.0	nM	6.29			UO_0000065	16.58	0.31	3.82	7.47	False	CHEMBL985077	Inhibition of TGFBR1 transfected in human HepG2 cells after 24 hrs by plasminogen activator inhibitor-luciferase reporter gene assay	B	BAO_0000219	cell-based format	None	None	None	HepG2	None	CHEMBL4439	TGF-beta receptor type I	Homo sapiens	SINGLE PROTEIN	CHEMBL1143371	1	Scientific Literature	Bioorg. Med. Chem. Lett.	2009	CHEMBL3307718
CHEMBL261454		0	272.31	0	3.69	LY-364947	c1ccc(-c2n[nH]cc2-c2ccnc3ccccc23)nc1	IC50	'='	59.0	nM	7.23			UO_0000065	26.55	0.47	3.54	13.27	True	CHEMBL861562	Inhibition of recombinant human TGFbeta R1 expressed in Sf9 cells	B	BAO_0000219	cell-based format	Homo sapiens	None	None	Sf9	None	CHEMBL4439	TGF-beta receptor type I	Homo sapiens	SINGLE PROTEIN	CHEMBL1138200	1	Scientific Literature	J. Med. Chem.	2006	CHEMBL3308860
CHEMBL182354		0	319.39	0	3.71	14a	Cc1ccnc2ccc(-c3sc(N)nc3-c3ccccn3)nc12	IC50	'='	30.0	nM	7.52			UO_0000065	23.55	0.45	3.81	9.70	False	CHEMBL831711	Binding affinity to Activin A receptor type II-like kinase (ALK5) in fluorescence polarization binding assay; Range is (0.021-0.042)	B	BAO_0000357	single protein format	Homo sapiens	None	None	None	None	CHEMBL4439	TGF-beta receptor type I	Homo sapiens	SINGLE PROTEIN	CHEMBL1138735	1	Scientific Literature	J. Med. Chem.	2004	None
CHEMBL185238	GW786460X	0	287.33	0	3.39	19	Cc1cccc(-c2n[nH]cc2-c2ccc3ncccc3n2)n1	IC50	'='	4.0	nM	8.40			UO_0000065	29.23	0.52	5.01	12.47	True	CHEMBL831120	Inhibition of recombinant Activin A receptor type II-like kinase (ALK5) expressed in baculovirus/Sf9 cells	B	BAO_0000219	cell-based format	Homo sapiens	None	None	Sf9	None	CHEMBL4439	TGF-beta receptor type I	Homo sapiens	SINGLE PROTEIN	CHEMBL1138735	1	Scientific Literature	J. Med. Chem.	2004	CHEMBL3308860
CHEMBL185237		0	333.42	0	4.62	5	COc1ccccc1-c1nc(N)sc1-c1ccnc2ccccc12	IC50	'>'	10000.0	nM				UO_0000065					False	CHEMBL829583	Stimulation of Transforming growth factor beta receptor I kinase in HepG2 cells	F	BAO_0000219	cell-based format	Homo sapiens	None	None	HepG2	None	CHEMBL4439	TGF-beta receptor type I	Homo sapiens	SINGLE PROTEIN	CHEMBL1138735	1	Scientific Literature	J. Med. Chem.	2004	CHEMBL3307718
CHEMBL182678		0	338.82	0	4.66	7	Nc1nc(-c2cc(Cl)ccn2)c(-c2ccnc3ccccc23)s1	IC50	'>'	10000.0	nM				UO_0000065					False	CHEMBL829583	Stimulation of Transforming growth factor beta receptor I kinase in HepG2 cells	F	BAO_0000219	cell-based format	Homo sapiens	None	None	HepG2	None	CHEMBL4439	TGF-beta receptor type I	Homo sapiens	SINGLE PROTEIN	CHEMBL1138735	1	Scientific Literature	J. Med. Chem.	2004	CHEMBL3307718
CHEMBL181958		0	305.37	0	3.40	10	Nc1nc(-c2ccccn2)c(-c2ccnc3ncccc23)s1	IC50	'>'	10000.0	nM				UO_0000065					False	CHEMBL829583	Stimulation of Transforming growth factor beta receptor I kinase in HepG2 cells	F	BAO_0000219	cell-based format	Homo sapiens	None	None	HepG2	None	CHEMBL4439	TGF-beta receptor type I	Homo sapiens	SINGLE PROTEIN	CHEMBL1138735	1	Scientific Literature	J. Med. Chem.	2004	CHEMBL3307718
CHEMBL572881	MOTESANIB	3	373.46	0	4.04	AMG-706	CC1(C)CNc2cc(NC(=O)c3cccnc3NCc3ccncc3)ccc21	Kd	'>'	10000.0	nM				UO_0000065					True	CHEMBL1051314	Binding constant for TGFBR1 kinase domain	B	BAO_0000357	single protein format	Homo sapiens	None	None	None	None	CHEMBL4439	TGF-beta receptor type I	Homo sapiens	SINGLE PROTEIN	CHEMBL1150977	1	Scientific Literature	Nat. Biotechnol.	2008	None
CHEMBL522892	DOVITINIB	3	392.44	0	2.54	CHIR-258/TKI-258	CN1CCN(c2ccc3nc(-c4c(N)c5c(F)cccc5[nH]c4=O)[nH]c3c2)CC1	Kd	'>'	10000.0	nM				UO_0000065					True	CHEMBL1051314	Binding constant for TGFBR1 kinase domain	B	BAO_0000357	single protein format	Homo sapiens	None	None	None	None	CHEMBL4439	TGF-beta receptor type I	Homo sapiens	SINGLE PROTEIN	CHEMBL1150977	1	Scientific Literature	Nat. Biotechnol.	2008	None
CHEMBL553	ERLOTINIB	4	393.44	0	3.41	Erlotinib	C#Cc1cccc(Nc2ncnc3cc(OCCOC)c(OCCOC)cc23)c1	Kd	'>'	10000.0	nM				UO_0000065					True	CHEMBL1051314	Binding constant for TGFBR1 kinase domain	B	BAO_0000357	single protein format	Homo sapiens	None	None	None	None	CHEMBL4439	TGF-beta receptor type I	Homo sapiens	SINGLE PROTEIN	CHEMBL1150977	1	Scientific Literature	Nat. Biotechnol.	2008	None
CHEMBL428690	ALVOCIDIB	3	401.85	0	3.30	Flavopiridol	CN1CC[C@H](c2c(O)cc(O)c3c(=O)cc(-c4ccccc4Cl)oc23)[C@H](O)C1	Kd	'>'	10000.0	nM				UO_0000065					True	CHEMBL1051314	Binding constant for TGFBR1 kinase domain	B	BAO_0000357	single protein format	Homo sapiens	None	None	None	None	CHEMBL4439	TGF-beta receptor type I	Homo sapiens	SINGLE PROTEIN	CHEMBL1150977	1	Scientific Literature	Nat. Biotechnol.	2008	None
CHEMBL941	IMATINIB	4	493.62	0	4.59	Imatinib	Cc1ccc(NC(=O)c2ccc(CN3CCN(C)CC3)cc2)cc1Nc1nccc(-c2cccnc2)n1	Kd	'>'	10000.0	nM				UO_0000065					True	CHEMBL1051314	Binding constant for TGFBR1 kinase domain	B	BAO_0000357	single protein format	Homo sapiens	None	None	None	None	CHEMBL4439	TGF-beta receptor type I	Homo sapiens	SINGLE PROTEIN	CHEMBL1150977	1	Scientific Literature	Nat. Biotechnol.	2008	None
CHEMBL573339	PI-103	0	348.36	0	2.98	PI-103	Oc1cccc(-c2nc(N3CCOCC3)c3oc4ncccc4c3n2)c1	Kd	'>'	10000.0	nM				UO_0000065					True	CHEMBL1051314	Binding constant for TGFBR1 kinase domain	B	BAO_0000357	single protein format	Homo sapiens	None	None	None	None	CHEMBL4439	TGF-beta receptor type I	Homo sapiens	SINGLE PROTEIN	CHEMBL1150977	1	Scientific Literature	Nat. Biotechnol.	2008	None
CHEMBL101253	VATALANIB	3	346.82	1	5.01	PTK-787	Clc1ccc(Nc2nnc(Cc3ccncc3)c3ccccc23)cc1	Kd	'>'	10000.0	nM				UO_0000065					True	CHEMBL1051314	Binding constant for TGFBR1 kinase domain	B	BAO_0000357	single protein format	Homo sapiens	None	None	None	None	CHEMBL4439	TGF-beta receptor type I	Homo sapiens	SINGLE PROTEIN	CHEMBL1150977	1	Scientific Literature	Nat. Biotechnol.	2008	None
CHEMBL1336	SORAFENIB	4	464.83	1	5.55	Sorafenib	CNC(=O)c1cc(Oc2ccc(NC(=O)Nc3ccc(Cl)c(C(F)(F)F)c3)cc2)ccn1	Kd	'>'	10000.0	nM				UO_0000065					True	CHEMBL1051314	Binding constant for TGFBR1 kinase domain	B	BAO_0000357	single protein format	Homo sapiens	None	None	None	None	CHEMBL4439	TGF-beta receptor type I	Homo sapiens	SINGLE PROTEIN	CHEMBL1150977	1	Scientific Literature	Nat. Biotechnol.	2008	None
CHEMBL1421	DASATINIB	4	488.02	0	3.31	Dasatinib	Cc1nc(Nc2ncc(C(=O)Nc3c(C)cccc3Cl)s2)cc(N2CCN(CCO)CC2)n1	Kd	'='	230.0	nM	6.64			UO_0000065	13.60	0.27	3.33	6.23	True	CHEMBL1051314	Binding constant for TGFBR1 kinase domain	B	BAO_0000357	single protein format	Homo sapiens	None	None	None	None	CHEMBL4439	TGF-beta receptor type I	Homo sapiens	SINGLE PROTEIN	CHEMBL1150977	1	Scientific Literature	Nat. Biotechnol.	2008	None
CHEMBL537968		0	352.40	0	4.62	8d	Cc1cccc(-c2nc(Nc3ccc4[nH]ncc4c3)c3ccccc3n2)n1	IC50	'='	25.0	nM	7.60			UO_0000065	21.57	0.38	2.98	9.58	False	CHEMBL1030214	Inhibition of human ALK5 kinase expressed in Sf9 cells	B	BAO_0000219	cell-based format	Homo sapiens	None	None	Sf9	None	CHEMBL4439	TGF-beta receptor type I	Homo sapiens	SINGLE PROTEIN	CHEMBL1158406	1	Scientific Literature	Bioorg. Med. Chem. Lett.	2009	CHEMBL3308860
CHEMBL3260623		0	417.42	0	4.38	12bf	Cc1cccc(-c2[nH]c(CNc3cc(F)cc(F)c3)nc2-c2ccc3ncnn3c2)n1	IC50	'='	6.0	nM	8.22			UO_0000065	19.70	0.36	3.84	9.81	False	CHEMBL3268788	Inhibition of human recombinant ALK5 expressed in insect Sf9 cells using casein as substrate by radioisotopic assay	B	BAO_0000219	cell-based format	Homo sapiens	None	None	Sf9	None	CHEMBL4439	TGF-beta receptor type I	Homo sapiens	SINGLE PROTEIN	CHEMBL3259733	1	Scientific Literature	J. Med. Chem.	2014	CHEMBL3308860
CHEMBL3261517		0	361.81	0	2.61	77	COc1ccc(-c2nc(-c3ccnc(N)n3)sc2C(N)=O)c(Cl)c1	Inhibition	'='	72.0	%				UO_0000187					False	CHEMBL3271273	Inhibition of TGFBR1 (unknown origin) at 1 uM relative to control	B	BAO_0000357	single protein format	Homo sapiens	None	None	None	None	CHEMBL4439	TGF-beta receptor type I	Homo sapiens	SINGLE PROTEIN	CHEMBL3259739	1	Scientific Literature	Eur. J. Med. Chem.	2014	None
CHEMBL593000		0	334.35	0	3.14	31	Cn1c(-c2ccc3nccnc3c2)c(-c2cccc(F)c2)c(=O)n1C	Ki	'='	78.0	nM	7.11			UO_0000065	21.26	0.39	3.97	13.48	False	CHEMBL1070008	Displacement of [3H]HTS446284 from human recombinant His-tagged TGFbetaR1 after 1 hr by scintillation counting	B	BAO_0000357	single protein format	Homo sapiens	None	None	None	None	CHEMBL4439	TGF-beta receptor type I	Homo sapiens	SINGLE PROTEIN	CHEMBL1153122	1	Scientific Literature	Bioorg. Med. Chem. Lett.	2010	None
CHEMBL607429		0	409.47	0	2.37	34	Cn1c(-c2ccc3nccnc3c2)c(-c2cccc(NS(C)(=O)=O)c2)c(=O)n1C	IC50	'>'	10000.0	nM				UO_0000065					False	CHEMBL1070009	Inhibition of TGFR-1 in human HepG2 cells expressing PAI-luciferase by luciferase reporter gene assay	B	BAO_0000219	cell-based format	Homo sapiens	None	None	HepG2	None	CHEMBL4439	TGF-beta receptor type I	Homo sapiens	SINGLE PROTEIN	CHEMBL1153122	1	Scientific Literature	Bioorg. Med. Chem. Lett.	2010	CHEMBL3307718
CHEMBL338713		0	272.31	0	3.69	8	c1ccc(-c2c[nH]nc2-c2ccnc3ccccc23)nc1	IC50	'='	150.0	nM	6.82			UO_0000065	25.06	0.44	3.13	12.53	True	CHEMBL814457	In vitro inhibitory activity against human Transforming growth factor beta-1 receptor kinase (TGF-beta RIK)	B	BAO_0000357	single protein format	None	None	None	None	None	CHEMBL4439	TGF-beta receptor type I	Homo sapiens	SINGLE PROTEIN	CHEMBL1145076	1	Scientific Literature	J. Med. Chem.	2003	None
CHEMBL1766442		0	449.51	1	5.12	14c	COc1ccnc2ccc(-c3cn(CC(=O)Nc4ccccc4)nc3-c3cccc(C)n3)cc12	Activity	'='	108.0	%				UO_0000187					False	CHEMBL1768526	Inhibition of human recombinant ALK5 activity in human HaCaT cells assessed as TGFbeta-induced p3TP-luciferase reporter activity at 0.1 uM relative to control	B	BAO_0000219	cell-based format	Homo sapiens	None	None	HaCaT	None	CHEMBL4439	TGF-beta receptor type I	Homo sapiens	SINGLE PROTEIN	CHEMBL1765000	1	Scientific Literature	Bioorg. Med. Chem.	2011	CHEMBL3308509
CHEMBL1766443		0	474.52	0	4.99	14d	COc1ccnc2ccc(-c3cn(CC(=O)Nc4cccc(C#N)c4)nc3-c3cccc(C)n3)cc12	Activity	'='	108.0	%				UO_0000187					False	CHEMBL1768526	Inhibition of human recombinant ALK5 activity in human HaCaT cells assessed as TGFbeta-induced p3TP-luciferase reporter activity at 0.1 uM relative to control	B	BAO_0000219	cell-based format	Homo sapiens	None	None	HaCaT	None	CHEMBL4439	TGF-beta receptor type I	Homo sapiens	SINGLE PROTEIN	CHEMBL1765000	1	Scientific Literature	Bioorg. Med. Chem.	2011	CHEMBL3308509
CHEMBL1766445		0	419.49	1	5.11	15a	Cc1cccc(-c2c(-c3ccc4ncccc4c3)cnn2CC(=O)Nc2ccccc2)n1	Activity	'='	102.0	%				UO_0000187					False	CHEMBL1768526	Inhibition of human recombinant ALK5 activity in human HaCaT cells assessed as TGFbeta-induced p3TP-luciferase reporter activity at 0.1 uM relative to control	B	BAO_0000219	cell-based format	Homo sapiens	None	None	HaCaT	None	CHEMBL4439	TGF-beta receptor type I	Homo sapiens	SINGLE PROTEIN	CHEMBL1765000	1	Scientific Literature	Bioorg. Med. Chem.	2011	CHEMBL3308509
CHEMBL1766442		0	449.51	1	5.12	14c	COc1ccnc2ccc(-c3cn(CC(=O)Nc4ccccc4)nc3-c3cccc(C)n3)cc12	IC50	'>'	1000.0	nM				UO_0000065					False	CHEMBL1768523	Inhibition of human recombinant GST-fused ALK5 expressed in Sf9 cells	B	BAO_0000219	cell-based format	Homo sapiens	None	None	Sf9	None	CHEMBL4439	TGF-beta receptor type I	Homo sapiens	SINGLE PROTEIN	CHEMBL1765000	1	Scientific Literature	Bioorg. Med. Chem.	2011	CHEMBL3308860
CHEMBL1766443		0	474.52	0	4.99	14d	COc1ccnc2ccc(-c3cn(CC(=O)Nc4cccc(C#N)c4)nc3-c3cccc(C)n3)cc12	IC50	'>'	1000.0	nM				UO_0000065					False	CHEMBL1768523	Inhibition of human recombinant GST-fused ALK5 expressed in Sf9 cells	B	BAO_0000219	cell-based format	Homo sapiens	None	None	Sf9	None	CHEMBL4439	TGF-beta receptor type I	Homo sapiens	SINGLE PROTEIN	CHEMBL1765000	1	Scientific Literature	Bioorg. Med. Chem.	2011	CHEMBL3308860
CHEMBL1614773		0	325.38	0	1.41	(R)-18a	C[C@@H]1COCCN1c1cc(-c2ccc3c(N)[nH]nc3c2)nc(N)n1	IC50	'>'	10000.0	nM				UO_0000065					False	CHEMBL1768781	Inhibition of ALK5	B	BAO_0000357	single protein format	None	None	None	None	None	CHEMBL4439	TGF-beta receptor type I	Homo sapiens	SINGLE PROTEIN	CHEMBL1765070	1	Scientific Literature	J. Med. Chem.	2011	None
CHEMBL1765756		0	240.27	0	1.49	12a	Cc1cc(-c2ccc3c(N)n[nH]c3c2)nc(N)n1	IC50	'='	7943.28	nM	5.10			UO_0000065	21.23	0.39	3.61	4.79	False	CHEMBL1768781	Inhibition of ALK5	B	BAO_0000357	single protein format	None	None	None	None	None	CHEMBL4439	TGF-beta receptor type I	Homo sapiens	SINGLE PROTEIN	CHEMBL1765070	1	Scientific Literature	J. Med. Chem.	2011	None
CHEMBL608533	MIDOSTAURIN	4	570.65	2	5.91	PKC_412	CO[C@@H]1[C@H](N(C)C(=O)c2ccccc2)C[C@H]2O[C@]1(C)n1c3ccccc3c3c4c(c5c6ccccc6n2c5c31)C(=O)NC4	Residual Activity	'='	81.0	%				UO_0000187					False	CHEMBL2219208	Millipore: Percentage of residual kinase activity of TGFBR1 at 10uM relative to control. Control inhibitor: Phosphoric acid* at 0.3uM. Buffer: 8 mM MOPS pH 7.0, 0.2 mM EDTA, 1 mM MnCl2	B	BAO_0000357	single protein format	Homo sapiens	None	None	None	None	CHEMBL4439	TGF-beta receptor type I	Homo sapiens	SINGLE PROTEIN	CHEMBL2218924	1	Scientific Literature	Biochem. J.	2013	None
CHEMBL514542		0	470.56	0	3.88	15c	CCc1cccc(-c2[nH]c(Cc3ccc(S(N)(=O)=O)cc3)nc2-c2ccc3nccnc3c2)n1	Activity	'='	6.0	%				UO_0000187					False	CHEMBL963229	Inhibition of human ALK5 activity in human HaCaT cells assessed as p3TP-luciferase reporter activity at 0.5 uM	B	BAO_0000219	cell-based format	Homo sapiens	None	None	HaCaT	None	CHEMBL4439	TGF-beta receptor type I	Homo sapiens	SINGLE PROTEIN	CHEMBL1153849	1	Scientific Literature	Eur. J. Med. Chem.	2009	CHEMBL3308509
CHEMBL477664		0	456.53	0	3.51	15g	NS(=O)(=O)c1ccc(CCc2nc(-c3ccc4nccnc4c3)c(-c3ccccn3)[nH]2)cc1	Activity	'='	60.0	%				UO_0000187					False	CHEMBL963229	Inhibition of human ALK5 activity in human HaCaT cells assessed as p3TP-luciferase reporter activity at 0.5 uM	B	BAO_0000219	cell-based format	Homo sapiens	None	None	HaCaT	None	CHEMBL4439	TGF-beta receptor type I	Homo sapiens	SINGLE PROTEIN	CHEMBL1153849	1	Scientific Literature	Eur. J. Med. Chem.	2009	CHEMBL3308509
CHEMBL477866		0	498.61	0	4.64	15k	CC(C)c1cccc(-c2[nH]c(CCc3ccc(S(N)(=O)=O)cc3)nc2-c2ccc3nccnc3c2)n1	Activity	'='	114.0	%				UO_0000187					False	CHEMBL963230	Inhibition of human ALK5 activity in human HaCaT cells assessed as ARE-luciferase reporter activity at 0.5 uM	B	BAO_0000219	cell-based format	Homo sapiens	None	None	HaCaT	None	CHEMBL4439	TGF-beta receptor type I	Homo sapiens	SINGLE PROTEIN	CHEMBL1153849	1	Scientific Literature	Eur. J. Med. Chem.	2009	CHEMBL3308509
CHEMBL514539		0	512.64	1	4.86	15l	CCCCc1cccc(-c2[nH]c(CCc3ccc(S(N)(=O)=O)cc3)nc2-c2ccc3nccnc3c2)n1	Activity	'='	147.0	%				UO_0000187					False	CHEMBL963230	Inhibition of human ALK5 activity in human HaCaT cells assessed as ARE-luciferase reporter activity at 0.5 uM	B	BAO_0000219	cell-based format	Homo sapiens	None	None	HaCaT	None	CHEMBL4439	TGF-beta receptor type I	Homo sapiens	SINGLE PROTEIN	CHEMBL1153849	1	Scientific Literature	Eur. J. Med. Chem.	2009	CHEMBL3308509
CHEMBL226838		0	335.41	0	4.47	1, SB-5051124	Cc1cccc(-c2[nH]c(C(C)(C)C)nc2-c2ccc3c(c2)OCO3)n1	IC50	'='	43.8	nM	7.36			UO_0000065	21.94	0.40	2.89	12.26	False	CHEMBL3270798	Inhibition of ALK5 in human HaCaT cells assessed as inhibition of TGFbeta1-induced luciferase activity after 24 hrs by luciferase reporter gene assay	B	BAO_0000219	cell-based format	Homo sapiens	None	None	HaCaT	None	CHEMBL4439	TGF-beta receptor type I	Homo sapiens	SINGLE PROTEIN	CHEMBL3259733	1	Scientific Literature	J. Med. Chem.	2014	CHEMBL3308509
CHEMBL478649		0	348.45	0	3.69	10	Cc1ccc(C(=O)NC2CC2)cc1-c1ccc(C(=O)NCC2CC2)cc1	Activity						Not Evaluated						False	CHEMBL1035861	Binding affinity to human TGFBR1 at 10 uM relative to control	B	BAO_0000357	single protein format	Homo sapiens	None	None	None	None	CHEMBL4439	TGF-beta receptor type I	Homo sapiens	SINGLE PROTEIN	CHEMBL1151712	1	Scientific Literature	J. Med. Chem.	2008	None
CHEMBL608533	MIDOSTAURIN	4	570.65	2	5.91	PKC-412	CO[C@@H]1[C@H](N(C)C(=O)c2ccccc2)C[C@H]2O[C@]1(C)n1c3ccccc3c3c4c(c5c6ccccc6n2c5c31)C(=O)NC4	Kd	'>'	10000.0	nM				UO_0000065					True	CHEMBL1245000	Binding affinity to TGFBR1	B	BAO_0000357	single protein format	None	None	None	None	None	CHEMBL4439	TGF-beta receptor type I	Homo sapiens	SINGLE PROTEIN	CHEMBL1240346	1	Scientific Literature	Blood	2009	None
CHEMBL1172363		0	446.54	1	5.59	28a	Cc1cccc(-c2nn(C(=S)Nc3cccc(C#N)c3)cc2-c2ccc3ncccc3c2)n1	Inhibition	'='	21.0	%				UO_0000187					False	CHEMBL1175511	Inhibition of human ALK5 activity in human HaCaT cells assessed as inhibition of TGF-beta-induced SBE-luciferase reporter activity at 0.1 uM after 18 to 24 hrs by luminescence assay relative to control	B	BAO_0000219	cell-based format	Homo sapiens	None	None	HaCaT	None	CHEMBL4439	TGF-beta receptor type I	Homo sapiens	SINGLE PROTEIN	CHEMBL1177784	1	Scientific Literature	Bioorg. Med. Chem. Lett.	2010	CHEMBL3308509
CHEMBL1171942		0	419.49	0	4.62	18	Cc1cccc(-c2nn(Cc3cccc(C(N)=O)c3)cc2-c2ccnc3ccccc23)n1	Inhibition	'='	86.0	%				UO_0000187					False	CHEMBL1175511	Inhibition of human ALK5 activity in human HaCaT cells assessed as inhibition of TGF-beta-induced SBE-luciferase reporter activity at 0.1 uM after 18 to 24 hrs by luminescence assay relative to control	B	BAO_0000219	cell-based format	Homo sapiens	None	None	HaCaT	None	CHEMBL4439	TGF-beta receptor type I	Homo sapiens	SINGLE PROTEIN	CHEMBL1177784	1	Scientific Literature	Bioorg. Med. Chem. Lett.	2010	CHEMBL3308509
CHEMBL1172160		0	446.54	1	5.59	16a	Cc1cccc(-c2nn(C(=S)Nc3cccc(C#N)c3)cc2-c2ccnc3ccccc23)n1	Inhibition	'='	24.0	%				UO_0000187					False	CHEMBL1175511	Inhibition of human ALK5 activity in human HaCaT cells assessed as inhibition of TGF-beta-induced SBE-luciferase reporter activity at 0.1 uM after 18 to 24 hrs by luminescence assay relative to control	B	BAO_0000219	cell-based format	Homo sapiens	None	None	HaCaT	None	CHEMBL4439	TGF-beta receptor type I	Homo sapiens	SINGLE PROTEIN	CHEMBL1177784	1	Scientific Literature	Bioorg. Med. Chem. Lett.	2010	CHEMBL3308509
CHEMBL1171942		0	419.49	0	4.62	18	Cc1cccc(-c2nn(Cc3cccc(C(N)=O)c3)cc2-c2ccnc3ccccc23)n1	Inhibition	'='	99.0	%				UO_0000187					False	CHEMBL1175510	Inhibition of human ALK5 activity in human HaCaT cells assessed as inhibition of TGF-beta-induced ARE-luciferase reporter activity at 0.1 uM after 18 to 24 hrs by luminescence assay relative to control	B	BAO_0000219	cell-based format	Homo sapiens	None	None	HaCaT	None	CHEMBL4439	TGF-beta receptor type I	Homo sapiens	SINGLE PROTEIN	CHEMBL1177784	1	Scientific Literature	Bioorg. Med. Chem. Lett.	2010	CHEMBL3308509
CHEMBL535	SUNITINIB	4	398.48	0	3.33	Sunitinib	CCN(CC)CCNC(=O)c1c(C)[nH]c(/C=C2\C(=O)Nc3ccc(F)cc32)c1C	Kd	'>'	10000.0	nM				UO_0000065					True	CHEMBL1245000	Binding affinity to TGFBR1	B	BAO_0000357	single protein format	None	None	None	None	None	CHEMBL4439	TGF-beta receptor type I	Homo sapiens	SINGLE PROTEIN	CHEMBL1240346	1	Scientific Literature	Blood	2009	None
CHEMBL558752	RAF-265	2	518.42	2	6.93	CHIR-265/RAF-265	Cn1c(Nc2ccc(C(F)(F)F)cc2)nc2cc(Oc3ccnc(-c4ncc(C(F)(F)F)[nH]4)c3)ccc21	Kd	'>'	10000.0	nM				UO_0000065					False	CHEMBL1908658	Binding constant for TGFBR1 kinase domain	B	BAO_0000357	single protein format	None	None	None	None	None	CHEMBL4439	TGF-beta receptor type I	Homo sapiens	SINGLE PROTEIN	CHEMBL1908390	1	Scientific Literature	Nat. Biotechnol.	2011	None
CHEMBL1957664		0	370.43	0	3.38	12b	CCCNC(=O)c1nc(-c2nc(C)cs2)c(-c2ccc3c(c2)OCO3)[nH]1	IC50	'='	3900.0	nM	5.41			UO_0000065	14.60	0.28	2.03	6.07	False	CHEMBL1961074	Inhibition of human recombinant ALK5 activity in human A549 cells assessed as TGFbeta-induced smad2/3 phosphorylation after 2 hrs by fluorescence assay	B	BAO_0000219	cell-based format	Homo sapiens	None	None	A549	None	CHEMBL4439	TGF-beta receptor type I	Homo sapiens	SINGLE PROTEIN	CHEMBL1955782	1	Scientific Literature	Bioorg. Med. Chem. Lett.	2012	CHEMBL3307651
CHEMBL477663		0	498.61	0	4.66	15f	CCCCc1cccc(-c2[nH]c(Cc3ccc(S(N)(=O)=O)cc3)nc2-c2ccc3nccnc3c2)n1	Activity	'='	70.0	%				UO_0000187					False	CHEMBL963229	Inhibition of human ALK5 activity in human HaCaT cells assessed as p3TP-luciferase reporter activity at 0.5 uM	B	BAO_0000219	cell-based format	Homo sapiens	None	None	HaCaT	None	CHEMBL4439	TGF-beta receptor type I	Homo sapiens	SINGLE PROTEIN	CHEMBL1153849	1	Scientific Literature	Eur. J. Med. Chem.	2009	CHEMBL3308509
CHEMBL1271577		0	454.57	0	4.47	47o	CCNC(=O)c1ccc2c(c1)NC(=O)/C2=C(\Nc1ccc(CCN(C)C)cc1)c1ccccc1	EC50	'='	135.0	nM	6.87			UO_0000065	15.11	0.28	2.40	9.35	False	CHEMBL1272394	Inhibition of TGFbeta receptor in human HaCaT cells assessed as Smad phosphorylation by ELISA	B	BAO_0000219	cell-based format	Homo sapiens	None	None	HaCaT	None	CHEMBL4439	TGF-beta receptor type I	Homo sapiens	SINGLE PROTEIN	CHEMBL1268952	1	Scientific Literature	J. Med. Chem.	2010	CHEMBL3308509
CHEMBL1172162		0	464.55	0	4.81	16c	Cc1cccc(-c2nn(C(=S)Nc3cccc(C(N)=O)c3)cc2-c2ccnc3ccccc23)n1	Inhibition	'='	26.0	%				UO_0000187					False	CHEMBL1175510	Inhibition of human ALK5 activity in human HaCaT cells assessed as inhibition of TGF-beta-induced ARE-luciferase reporter activity at 0.1 uM after 18 to 24 hrs by luminescence assay relative to control	B	BAO_0000219	cell-based format	Homo sapiens	None	None	HaCaT	None	CHEMBL4439	TGF-beta receptor type I	Homo sapiens	SINGLE PROTEIN	CHEMBL1177784	1	Scientific Literature	Bioorg. Med. Chem. Lett.	2010	CHEMBL3308509
CHEMBL1171402		0	421.53	1	5.71	28e	Cc1cccc(-c2nn(C(=S)Nc3ccccc3)cc2-c2ccc3ncccc3c2)n1	Inhibition	'='	12.0	%				UO_0000187					False	CHEMBL1175163	Inhibition of human ALK5 activity in human HaCaT cells assessed as inhibition of TGF-beta-induced p3TP-luciferase reporter activity at 0.1 uM after 18 to 24 hrs by luminescence assay relative to control	B	BAO_0000219	cell-based format	Homo sapiens	None	None	HaCaT	None	CHEMBL4439	TGF-beta receptor type I	Homo sapiens	SINGLE PROTEIN	CHEMBL1177784	1	Scientific Literature	Bioorg. Med. Chem. Lett.	2010	CHEMBL3308509
CHEMBL1164181		0	469.42	0	4.63	5g	CN1CCN(c2ccc(-c3cnc4c(c3)N(Cc3cc(Cl)ccc3Cl)CCN4)cn2)CC1	Inhibition	'<'	50.0	%				UO_0000187					False	CHEMBL1168126	Inhibition of TGFBR1 at 1 uM	B	BAO_0000357	single protein format	None	None	None	None	None	CHEMBL4439	TGF-beta receptor type I	Homo sapiens	SINGLE PROTEIN	CHEMBL1165965	1	Scientific Literature	Bioorg. Med. Chem.	2010	None
CHEMBL492634		0	420.48	0	4.08	6, IN-1130	Cc1cccc(-c2[nH]c(Cc3cccc(C(N)=O)c3)nc2-c2ccc3nccnc3c2)n1	IC50	'='	17.0	nM	7.77			UO_0000065	18.48	0.33	3.69	7.04	True	CHEMBL1827917	Inhibition of human recombinant GST-fused ALK5 expressed in insect Sf9 cells using casein as substrate by radiometric kinase assay	B	BAO_0000219	cell-based format	Homo sapiens	None	None	Sf9	None	CHEMBL4439	TGF-beta receptor type I	Homo sapiens	SINGLE PROTEIN	CHEMBL1821641	1	Scientific Literature	Eur. J. Med. Chem.	2011	CHEMBL3308860
CHEMBL519948		0	319.39	0	3.71	25	Cc1cccc(-c2nc(N)sc2-c2ccc3nccnc3c2)n1	Ki	'='	0.33	nM	9.48			UO_0000065	29.69	0.56	5.77	12.22	False	CHEMBL985076	Binding affinity to human TGFBR1	B	BAO_0000357	single protein format	Homo sapiens	None	None	None	None	CHEMBL4439	TGF-beta receptor type I	Homo sapiens	SINGLE PROTEIN	CHEMBL1143371	1	Scientific Literature	Bioorg. Med. Chem. Lett.	2009	None
CHEMBL1172364		0	446.54	1	5.59	28b	Cc1cccc(-c2nn(C(=S)Nc3ccc(C#N)cc3)cc2-c2ccc3ncccc3c2)n1	Inhibition	'='	21.0	%				UO_0000187					False	CHEMBL1175511	Inhibition of human ALK5 activity in human HaCaT cells assessed as inhibition of TGF-beta-induced SBE-luciferase reporter activity at 0.1 uM after 18 to 24 hrs by luminescence assay relative to control	B	BAO_0000219	cell-based format	Homo sapiens	None	None	HaCaT	None	CHEMBL4439	TGF-beta receptor type I	Homo sapiens	SINGLE PROTEIN	CHEMBL1177784	1	Scientific Literature	Bioorg. Med. Chem. Lett.	2010	CHEMBL3308509
CHEMBL1172363		0	446.54	1	5.59	28a	Cc1cccc(-c2nn(C(=S)Nc3cccc(C#N)c3)cc2-c2ccc3ncccc3c2)n1	Inhibition	'='	14.0	%				UO_0000187					False	CHEMBL1175510	Inhibition of human ALK5 activity in human HaCaT cells assessed as inhibition of TGF-beta-induced ARE-luciferase reporter activity at 0.1 uM after 18 to 24 hrs by luminescence assay relative to control	B	BAO_0000219	cell-based format	Homo sapiens	None	None	HaCaT	None	CHEMBL4439	TGF-beta receptor type I	Homo sapiens	SINGLE PROTEIN	CHEMBL1177784	1	Scientific Literature	Bioorg. Med. Chem. Lett.	2010	CHEMBL3308509
CHEMBL593725		0	317.35	0	2.40	4	Cn1c(-c2ccc3nccnc3c2)c(-c2ccccn2)c(=O)n1C	Ki	'='	11.0	nM	7.96			UO_0000065	25.08	0.45	5.56	12.13	False	CHEMBL1070008	Displacement of [3H]HTS446284 from human recombinant His-tagged TGFbetaR1 after 1 hr by scintillation counting	B	BAO_0000357	single protein format	Homo sapiens	None	None	None	None	CHEMBL4439	TGF-beta receptor type I	Homo sapiens	SINGLE PROTEIN	CHEMBL1153122	1	Scientific Literature	Bioorg. Med. Chem. Lett.	2010	None
CHEMBL1835620		0	441.52	0	4.22	14u	COc1ccccc1NC(=S)n1cc(-c2ccc3ncnn3c2)c(-c2cccc(C)n2)n1	IC50	'='	7560.0	nM	5.12			UO_0000065	11.60	0.22	0.90	6.23	False	CHEMBL1837693	Inhibition of human recombinant p38alpha expressed in Escherichia coli using ATF2 as a substrate by radioisotopic protein kinase assay	B	BAO_0000019	assay format	Homo sapiens	None	None	None	None	CHEMBL4439	TGF-beta receptor type I	Homo sapiens	SINGLE PROTEIN	CHEMBL1833794	1	Scientific Literature	Bioorg. Med. Chem. Lett.	2011	None
CHEMBL182354		0	319.39	0	3.71	14a	Cc1ccnc2ccc(-c3sc(N)nc3-c3ccccn3)nc12	IC50	'='	220.0	nM	6.66			UO_0000065					False	CHEMBL829583	Stimulation of Transforming growth factor beta receptor I kinase in HepG2 cells	F	BAO_0000219	cell-based format	Homo sapiens	None	None	HepG2	None	CHEMBL4439	TGF-beta receptor type I	Homo sapiens	SINGLE PROTEIN	CHEMBL1138735	1	Scientific Literature	J. Med. Chem.	2004	CHEMBL3307718
CHEMBL389078		0	427.46	0	3.89	13i	Cc1cccc(-c2[nH]c(CNc3cccc(C(N)=O)c3)nc2-c2ccc3c(c2)OCO3)n1	IC50	'='	21.0	nM	7.68			UO_0000065	17.96	0.33	3.79	6.67	True	CHEMBL889560	Inhibition of human recombinant ALK5 phosphorylation expressed in Sf9 cells	B	BAO_0000219	cell-based format	Homo sapiens	None	None	Sf9	None	CHEMBL4439	TGF-beta receptor type I	Homo sapiens	SINGLE PROTEIN	CHEMBL1145400	1	Scientific Literature	J. Med. Chem.	2007	CHEMBL3308860
CHEMBL387747		0	409.45	0	4.66	13a	Cc1cccc(-c2[nH]c(CNc3cccc(C#N)c3)nc2-c2ccc3c(c2)OCO3)n1	Activity	'='	36.0	%				UO_0000187					False	CHEMBL889562	Inhibition of TGF-beta induced ALK5 activity in HaCaT cells assessed as SBE luciferase reporter activity at 0.1 uM relative to control	F	BAO_0000219	cell-based format	Homo sapiens	None	None	HaCaT	None	CHEMBL4439	TGF-beta receptor type I	Homo sapiens	SINGLE PROTEIN	CHEMBL1145400	1	Scientific Literature	J. Med. Chem.	2007	CHEMBL3308509
CHEMBL229654		0	435.49	0	4.10	13n	Cc1cccc(-c2[nH]c(CNc3ccc(C(N)=O)cc3)nc2-c2ccc3nccnc3c2)n1	Activity	'='	101.0	%				UO_0000187					False	CHEMBL889562	Inhibition of TGF-beta induced ALK5 activity in HaCaT cells assessed as SBE luciferase reporter activity at 0.1 uM relative to control	F	BAO_0000219	cell-based format	Homo sapiens	None	None	HaCaT	None	CHEMBL4439	TGF-beta receptor type I	Homo sapiens	SINGLE PROTEIN	CHEMBL1145400	1	Scientific Literature	J. Med. Chem.	2007	CHEMBL3308509
CHEMBL229599		0	435.49	0	4.10	13m	Cc1cccc(-c2[nH]c(CNc3cccc(C(N)=O)c3)nc2-c2ccc3nccnc3c2)n1	Activity	'='	99.0	%				UO_0000187					False	CHEMBL889563	Inhibition of TGF-beta induced ALK5 activity in HaCaT cells assessed as ARE-luciferase reporter activity at 0.1 uM relative to control	F	BAO_0000219	cell-based format	Homo sapiens	None	None	HaCaT	None	CHEMBL4439	TGF-beta receptor type I	Homo sapiens	SINGLE PROTEIN	CHEMBL1145400	1	Scientific Literature	J. Med. Chem.	2007	CHEMBL3308509
CHEMBL440084	SB-431542	0	384.40	0	3.63	1	NC(=O)c1ccc(-c2nc(-c3ccccn3)c(-c3ccc4c(c3)OCO4)[nH]2)cc1	Activity						Not Active						False	CHEMBL889564	Inhibition of TGF-beta induced ALK5 activity in HaCaT cells assessed as p3TP-luciferase reporter activity at 0.05 uM relative to control	F	BAO_0000219	cell-based format	Homo sapiens	None	None	HaCaT	None	CHEMBL4439	TGF-beta receptor type I	Homo sapiens	SINGLE PROTEIN	CHEMBL1145400	1	Scientific Literature	J. Med. Chem.	2007	CHEMBL3308509
CHEMBL118928		0	251.29	0	3.15	18	Cc1cccc(-c2n[nH]cc2-c2ccc(O)cc2)n1	IC50	'='	32.0	nM	7.50			UO_0000065					False	CHEMBL740149	In vitro inhibition of transforming growth factor- beta dependent luciferase growth in mouse fibroblasts (NIH 3T3)	F	BAO_0000019	assay format	Mus musculus	None	None	None	None	CHEMBL4439	TGF-beta receptor type I	Homo sapiens	SINGLE PROTEIN	CHEMBL1145076	1	Scientific Literature	J. Med. Chem.	2003	None
CHEMBL564660		0	298.35	0	4.44	3a	c1ccc(-c2nc(Nc3ccncc3)c3ccccc3n2)cc1	IC50	'='	194.0	nM	6.71			UO_0000065	22.50	0.40	2.27	13.24	False	CHEMBL1030214	Inhibition of human ALK5 kinase expressed in Sf9 cells	B	BAO_0000219	cell-based format	Homo sapiens	None	None	Sf9	None	CHEMBL4439	TGF-beta receptor type I	Homo sapiens	SINGLE PROTEIN	CHEMBL1158406	1	Scientific Literature	Bioorg. Med. Chem. Lett.	2009	CHEMBL3308860
CHEMBL492634		0	420.48	0	4.08	6, IN-1130	Cc1cccc(-c2[nH]c(Cc3cccc(C(N)=O)c3)nc2-c2ccc3nccnc3c2)n1	IC50	'='	17.2	nM	7.76			UO_0000065	18.47	0.33	3.68	7.03	True	CHEMBL1837692	Inhibition of human recombinant GST-fused ALK5 expressed in Sf9 cells using casein as a substrate by radioisotopic protein kinase assay	B	BAO_0000219	cell-based format	Homo sapiens	None	None	Sf9	None	CHEMBL4439	TGF-beta receptor type I	Homo sapiens	SINGLE PROTEIN	CHEMBL1833794	1	Scientific Literature	Bioorg. Med. Chem. Lett.	2011	CHEMBL3308860
CHEMBL261454		0	272.31	0	3.69	14	c1ccc(-c2n[nH]cc2-c2ccnc3ccccc23)nc1	IC50	'='	27.0	nM	7.57			UO_0000065	27.79	0.49	3.88	13.90	False	CHEMBL1025772	Inhibition of TGFBR1	B	BAO_0000357	single protein format	None	None	None	None	None	CHEMBL4439	TGF-beta receptor type I	Homo sapiens	SINGLE PROTEIN	CHEMBL1151712	1	Scientific Literature	J. Med. Chem.	2008	None
CHEMBL603469	LESTAURTINIB	3	439.47	0	3.47	CEP-701	C[C@]12O[C@H](C[C@]1(O)CO)n1c3ccccc3c3c4c(c5c6ccccc6n2c5c31)CNC4=O	Kd	'='	120.0	nM	6.92			UO_0000065	15.75	0.29	3.45	7.81	True	CHEMBL1245000	Binding affinity to TGFBR1	B	BAO_0000357	single protein format	None	None	None	None	None	CHEMBL4439	TGF-beta receptor type I	Homo sapiens	SINGLE PROTEIN	CHEMBL1240346	1	Scientific Literature	Blood	2009	None
CHEMBL258805	SU-9516	1	241.25	0	1.91	SU9516	COc1ccc2c(c1)/C(=C/c1cnc[nH]1)C(=O)N2	Residual Activity	'='	111.0	%				UO_0000187					False	CHEMBL2219207	Millipore: Percentage of residual kinase activity of TGFBR1 at 1uM relative to control. Control inhibitor: Phosphoric acid* at 0.3uM. Buffer: 8 mM MOPS pH 7.0, 0.2 mM EDTA, 1 mM MnCl2	B	BAO_0000357	single protein format	Homo sapiens	None	None	None	None	CHEMBL4439	TGF-beta receptor type I	Homo sapiens	SINGLE PROTEIN	CHEMBL2218924	1	Scientific Literature	Biochem. J.	2013	None
CHEMBL257167		0	279.30	0	2.14	TPCA_1	NC(=O)Nc1sc(-c2ccc(F)cc2)cc1C(N)=O	Residual Activity	'='	74.0	%				UO_0000187					False	CHEMBL2219208	Millipore: Percentage of residual kinase activity of TGFBR1 at 10uM relative to control. Control inhibitor: Phosphoric acid* at 0.3uM. Buffer: 8 mM MOPS pH 7.0, 0.2 mM EDTA, 1 mM MnCl2	B	BAO_0000357	single protein format	Homo sapiens	None	None	None	None	CHEMBL4439	TGF-beta receptor type I	Homo sapiens	SINGLE PROTEIN	CHEMBL2218924	1	Scientific Literature	Biochem. J.	2013	None
CHEMBL259850		0	308.32	0	2.38	AR_A0_14418	COc1ccc(CNC(=O)Nc2ncc([N+](=O)[O-])s2)cc1	Residual Activity	'='	75.0	%				UO_0000187					False	CHEMBL2219208	Millipore: Percentage of residual kinase activity of TGFBR1 at 10uM relative to control. Control inhibitor: Phosphoric acid* at 0.3uM. Buffer: 8 mM MOPS pH 7.0, 0.2 mM EDTA, 1 mM MnCl2	B	BAO_0000357	single protein format	Homo sapiens	None	None	None	None	CHEMBL4439	TGF-beta receptor type I	Homo sapiens	SINGLE PROTEIN	CHEMBL2218924	1	Scientific Literature	Biochem. J.	2013	None
CHEMBL258721		0	473.36	0	4.50	RGB-286147	CC(C)c1nn(-c2c(Cl)cccc2Cl)c2nc(Cc3ccc(OCCO)cc3)[nH]c(=O)c12	Residual Activity	'='	94.0	%				UO_0000187					False	CHEMBL2219207	Millipore: Percentage of residual kinase activity of TGFBR1 at 1uM relative to control. Control inhibitor: Phosphoric acid* at 0.3uM. Buffer: 8 mM MOPS pH 7.0, 0.2 mM EDTA, 1 mM MnCl2	B	BAO_0000357	single protein format	Homo sapiens	None	None	None	None	CHEMBL4439	TGF-beta receptor type I	Homo sapiens	SINGLE PROTEIN	CHEMBL2218924	1	Scientific Literature	Biochem. J.	2013	None
CHEMBL261454		0	272.31	0	3.69	LY-364947	c1ccc(-c2n[nH]cc2-c2ccnc3ccccc23)nc1	Residual Activity	'='	0.0	%				UO_0000187					False	CHEMBL2219208	Millipore: Percentage of residual kinase activity of TGFBR1 at 10uM relative to control. Control inhibitor: Phosphoric acid* at 0.3uM. Buffer: 8 mM MOPS pH 7.0, 0.2 mM EDTA, 1 mM MnCl2	B	BAO_0000357	single protein format	Homo sapiens	None	None	None	None	CHEMBL4439	TGF-beta receptor type I	Homo sapiens	SINGLE PROTEIN	CHEMBL2218924	1	Scientific Literature	Biochem. J.	2013	None
CHEMBL1076555		0	302.79	0	4.91	SKI_II	Oc1ccc(Nc2nc(-c3ccc(Cl)cc3)cs2)cc1	Residual Activity	'='	100.0	%				UO_0000187					False	CHEMBL2219208	Millipore: Percentage of residual kinase activity of TGFBR1 at 10uM relative to control. Control inhibitor: Phosphoric acid* at 0.3uM. Buffer: 8 mM MOPS pH 7.0, 0.2 mM EDTA, 1 mM MnCl2	B	BAO_0000357	single protein format	Homo sapiens	None	None	None	None	CHEMBL4439	TGF-beta receptor type I	Homo sapiens	SINGLE PROTEIN	CHEMBL2218924	1	Scientific Literature	Biochem. J.	2013	None
CHEMBL272629		0	349.35	0	0.78	GSK_3b_Inhibitor_XI	O=C1NC(=O)C(c2cn(CCCO)c3ncccc23)=C1c1cnccn1	Residual Activity	'='	91.0	%				UO_0000187					False	CHEMBL2219208	Millipore: Percentage of residual kinase activity of TGFBR1 at 10uM relative to control. Control inhibitor: Phosphoric acid* at 0.3uM. Buffer: 8 mM MOPS pH 7.0, 0.2 mM EDTA, 1 mM MnCl2	B	BAO_0000357	single protein format	Homo sapiens	None	None	None	None	CHEMBL4439	TGF-beta receptor type I	Homo sapiens	SINGLE PROTEIN	CHEMBL2218924	1	Scientific Literature	Biochem. J.	2013	None
CHEMBL1908396		0	480.55	1	5.39	Ki-20227	COc1cc(Oc2ccnc3cc(OC)c(OC)cc23)ccc1NC(=O)NC(C)c1nccs1	Kd	'>'	10000.0	nM				UO_0000065					False	CHEMBL1908658	Binding constant for TGFBR1 kinase domain	B	BAO_0000357	single protein format	None	None	None	None	None	CHEMBL4439	TGF-beta receptor type I	Homo sapiens	SINGLE PROTEIN	CHEMBL1908390	1	Scientific Literature	Nat. Biotechnol.	2011	None
CHEMBL1614774		0	430.47	0	2.03	(S)-21a	Nc1nc(-c2ccc3c(N)[nH]nc3c2)cc(N2CCO[C@H](C(=O)Nc3ccccc3)C2)n1	IC50	'>'	10000.0	nM				UO_0000065					False	CHEMBL1768781	Inhibition of ALK5	B	BAO_0000357	single protein format	None	None	None	None	None	CHEMBL4439	TGF-beta receptor type I	Homo sapiens	SINGLE PROTEIN	CHEMBL1765070	1	Scientific Literature	J. Med. Chem.	2011	None
CHEMBL1765739		0	448.58	0	3.24	(3S,6R)-28c	C[C@@H]1CC[C@H](C(=O)NC2CCCCC2)CN1c1cc(-c2ccc3c(N)n[nH]c3c2)nc(N)n1	IC50	'>'	10000.0	nM				UO_0000065					False	CHEMBL1768781	Inhibition of ALK5	B	BAO_0000357	single protein format	None	None	None	None	None	CHEMBL4439	TGF-beta receptor type I	Homo sapiens	SINGLE PROTEIN	CHEMBL1765070	1	Scientific Literature	J. Med. Chem.	2011	None
CHEMBL574738	AST-487	1	529.57	2	5.11	AST-487	CCN1CCN(Cc2ccc(NC(=O)Nc3ccc(Oc4cc(NC)ncn4)cc3)cc2C(F)(F)F)CC1	Kd	'>'	10000.0	nM				UO_0000065					True	CHEMBL1051314	Binding constant for TGFBR1 kinase domain	B	BAO_0000357	single protein format	Homo sapiens	None	None	None	None	CHEMBL4439	TGF-beta receptor type I	Homo sapiens	SINGLE PROTEIN	CHEMBL1150977	1	Scientific Literature	Nat. Biotechnol.	2008	None
CHEMBL191003	JNJ-7706621	0	394.36	0	1.22	JNJ-7706621	Nc1nc(Nc2ccc(S(N)(=O)=O)cc2)nn1C(=O)c1c(F)cccc1F	Kd	'>'	10000.0	nM				UO_0000065					False	CHEMBL1051314	Binding constant for TGFBR1 kinase domain	B	BAO_0000357	single protein format	Homo sapiens	None	None	None	None	CHEMBL4439	TGF-beta receptor type I	Homo sapiens	SINGLE PROTEIN	CHEMBL1150977	1	Scientific Literature	Nat. Biotechnol.	2008	None
CHEMBL554	LAPATINIB	4	581.07	2	6.14	Lapatinib	CS(=O)(=O)CCNCc1ccc(-c2ccc3ncnc(Nc4ccc(OCc5cccc(F)c5)c(Cl)c4)c3c2)o1	Kd	'>'	10000.0	nM				UO_0000065					True	CHEMBL1051314	Binding constant for TGFBR1 kinase domain	B	BAO_0000357	single protein format	Homo sapiens	None	None	None	None	CHEMBL4439	TGF-beta receptor type I	Homo sapiens	SINGLE PROTEIN	CHEMBL1150977	1	Scientific Literature	Nat. Biotechnol.	2008	None
CHEMBL14762	SELICICLIB	2	354.46	0	3.20	Roscovitine/CYC-202	CC[C@H](CO)Nc1nc(NCc2ccccc2)c2ncn(C(C)C)c2n1	Kd	'>'	10000.0	nM				UO_0000065					False	CHEMBL1051314	Binding constant for TGFBR1 kinase domain	B	BAO_0000357	single protein format	Homo sapiens	None	None	None	None	CHEMBL4439	TGF-beta receptor type I	Homo sapiens	SINGLE PROTEIN	CHEMBL1150977	1	Scientific Literature	Nat. Biotechnol.	2008	None
CHEMBL535	SUNITINIB	4	398.48	0	3.33	Sunitinib	CCN(CC)CCNC(=O)c1c(C)[nH]c(/C=C2\C(=O)Nc3ccc(F)cc32)c1C	Kd	'>'	10000.0	nM				UO_0000065					True	CHEMBL1051314	Binding constant for TGFBR1 kinase domain	B	BAO_0000357	single protein format	Homo sapiens	None	None	None	None	CHEMBL4439	TGF-beta receptor type I	Homo sapiens	SINGLE PROTEIN	CHEMBL1150977	1	Scientific Literature	Nat. Biotechnol.	2008	None
CHEMBL572878	TOZASERTIB	2	464.60	0	3.50	VX-680/MK-0457	Cc1cc(Nc2cc(N3CCN(C)CC3)nc(Sc3ccc(NC(=O)C4CC4)cc3)n2)n[nH]1	Kd	'>'	10000.0	nM				UO_0000065					False	CHEMBL1051314	Binding constant for TGFBR1 kinase domain	B	BAO_0000357	single protein format	Homo sapiens	None	None	None	None	CHEMBL4439	TGF-beta receptor type I	Homo sapiens	SINGLE PROTEIN	CHEMBL1150977	1	Scientific Literature	Nat. Biotechnol.	2008	None
CHEMBL119385	NEFLAMAPIMOD	2	436.27	1	5.49	VX-745	O=c1ncn2nc(Sc3ccc(F)cc3F)ccc2c1-c1c(Cl)cccc1Cl	Kd	'>'	10000.0	nM				UO_0000065					True	CHEMBL1051314	Binding constant for TGFBR1 kinase domain	B	BAO_0000357	single protein format	Homo sapiens	None	None	None	None	CHEMBL4439	TGF-beta receptor type I	Homo sapiens	SINGLE PROTEIN	CHEMBL1150977	1	Scientific Literature	Nat. Biotechnol.	2008	None
CHEMBL575311		0	453.55	1	5.53	15	Cc1cc(Oc2ccnc(Nc3ccc(N4CCOCC4)cc3)c2)c(-c2ccccn2)nc1C	IC50	'='	109.0	nM	6.96			UO_0000065	15.35	0.28	1.43	9.62	False	CHEMBL1041189	Inhibition of 6His-tagged human ALK5 expressed in baculovirus-infected SF21 cells after 30 mins by fluorescence polarization assay	B	BAO_0000219	cell-based format	Homo sapiens	None	None	Sf21	None	CHEMBL4439	TGF-beta receptor type I	Homo sapiens	SINGLE PROTEIN	CHEMBL1155219	1	Scientific Literature	J. Med. Chem.	2009	CHEMBL4106362
CHEMBL261674		0	468.61	0	4.12	14a	CN1CCN(CCCOc2ccc3c(-c4c(-c5ccccn5)nn5c4CCC5)ccnc3c2)CC1	IC50	'='	74.0	nM	7.13			UO_0000065	15.22	0.28	3.01	12.02	False	CHEMBL928261	Inhibition of TGFbeta type receptor 1 ALK5 (T204D) expressed in Sf9 cells	B	BAO_0000219	cell-based format	None	None	None	Sf9	None	CHEMBL4439	TGF-beta receptor type I	Homo sapiens	SINGLE PROTEIN	CHEMBL1144852	1	Scientific Literature	J. Med. Chem.	2008	CHEMBL3308860
CHEMBL387747		0	409.45	0	4.66	13a	Cc1cccc(-c2[nH]c(CNc3cccc(C#N)c3)nc2-c2ccc3c(c2)OCO3)n1	IC50	'='	46.0	nM	7.34			UO_0000065	17.92	0.32	2.68	7.65	True	CHEMBL889560	Inhibition of human recombinant ALK5 phosphorylation expressed in Sf9 cells	B	BAO_0000219	cell-based format	Homo sapiens	None	None	Sf9	None	CHEMBL4439	TGF-beta receptor type I	Homo sapiens	SINGLE PROTEIN	CHEMBL1145400	1	Scientific Literature	J. Med. Chem.	2007	CHEMBL3308860
CHEMBL229546		0	417.48	0	4.87	13f	Cc1cccc(-c2[nH]c(CNc3ccc(C#N)cc3)nc2-c2ccc3nccnc3c2)n1	Activity	'='	23.0	%				UO_0000187					False	CHEMBL889562	Inhibition of TGF-beta induced ALK5 activity in HaCaT cells assessed as SBE luciferase reporter activity at 0.1 uM relative to control	F	BAO_0000219	cell-based format	Homo sapiens	None	None	HaCaT	None	CHEMBL4439	TGF-beta receptor type I	Homo sapiens	SINGLE PROTEIN	CHEMBL1145400	1	Scientific Literature	J. Med. Chem.	2007	CHEMBL3308509
CHEMBL387748		0	417.48	0	4.87	13e	Cc1cccc(-c2[nH]c(CNc3cccc(C#N)c3)nc2-c2ccc3nccnc3c2)n1	Activity	'='	25.0	%				UO_0000187					False	CHEMBL889562	Inhibition of TGF-beta induced ALK5 activity in HaCaT cells assessed as SBE luciferase reporter activity at 0.1 uM relative to control	F	BAO_0000219	cell-based format	Homo sapiens	None	None	HaCaT	None	CHEMBL4439	TGF-beta receptor type I	Homo sapiens	SINGLE PROTEIN	CHEMBL1145400	1	Scientific Literature	J. Med. Chem.	2007	CHEMBL3308509
CHEMBL445813	AT-7519	2	382.25	0	2.45	AT-7519	O=C(NC1CCNCC1)c1n[nH]cc1NC(=O)c1c(Cl)cccc1Cl	Kd	'>'	10000.0	nM				UO_0000065					False	CHEMBL1908658	Binding constant for TGFBR1 kinase domain	B	BAO_0000357	single protein format	None	None	None	None	None	CHEMBL4439	TGF-beta receptor type I	Homo sapiens	SINGLE PROTEIN	CHEMBL1908390	1	Scientific Literature	Nat. Biotechnol.	2011	None
CHEMBL575099		0	458.52	1	5.72	1	COc1cc(Nc2cc(Oc3cc(C)c(C)nc3-c3ccccn3)ccn2)cc(OC)c1OC	IC50	'='	44.0	nM	7.36			UO_0000065	16.04	0.30	1.64	8.40	False	CHEMBL1041189	Inhibition of 6His-tagged human ALK5 expressed in baculovirus-infected SF21 cells after 30 mins by fluorescence polarization assay	B	BAO_0000219	cell-based format	Homo sapiens	None	None	Sf21	None	CHEMBL4439	TGF-beta receptor type I	Homo sapiens	SINGLE PROTEIN	CHEMBL1155219	1	Scientific Literature	J. Med. Chem.	2009	CHEMBL4106362
CHEMBL226733		0	449.52	0	4.36	16	CCc1cccc(-c2[nH]c(CNc3ccc(C(N)=O)cc3)nc2-c2ccc3nccnc3c2)n1	IC50	'='	92.0	nM	7.04			UO_0000065					False	CHEMBL1107780	Antagonistic activity at TGFBR1	F	BAO_0000019	assay format	None	None	None	None	None	CHEMBL4439	TGF-beta receptor type I	Homo sapiens	SINGLE PROTEIN	CHEMBL1155424	1	Scientific Literature	Bioorg. Med. Chem. Lett.	2010	None
CHEMBL269339		0	359.36	0	4.64	19	O=C(O)c1ccc(-c2nc(-c3ccc(F)cc3)c(-c3ccccn3)[nH]2)cc1	IC50	'='	1500.0	nM	5.82			UO_0000065					False	CHEMBL1107780	Antagonistic activity at TGFBR1	F	BAO_0000019	assay format	None	None	None	None	None	CHEMBL4439	TGF-beta receptor type I	Homo sapiens	SINGLE PROTEIN	CHEMBL1155424	1	Scientific Literature	Bioorg. Med. Chem. Lett.	2010	None
CHEMBL229599		0	435.49	0	4.10	13	Cc1cccc(-c2[nH]c(CNc3cccc(C(N)=O)c3)nc2-c2ccc3nccnc3c2)n1	logKi	'='	-2.0										False	CHEMBL1107780	Antagonistic activity at TGFBR1	F	BAO_0000019	assay format	None	None	None	None	None	CHEMBL4439	TGF-beta receptor type I	Homo sapiens	SINGLE PROTEIN	CHEMBL1155424	1	Scientific Literature	Bioorg. Med. Chem. Lett.	2010	None
CHEMBL6250		0	385.38	0	4.23	20	O=C(O)c1ccc(-c2nc(-c3ccc4c(c3)OCO4)c(-c3ccccn3)[nH]2)cc1	logIC50	'='	-0.77										False	CHEMBL1107780	Antagonistic activity at TGFBR1	F	BAO_0000019	assay format	None	None	None	None	None	CHEMBL4439	TGF-beta receptor type I	Homo sapiens	SINGLE PROTEIN	CHEMBL1155424	1	Scientific Literature	Bioorg. Med. Chem. Lett.	2010	None
CHEMBL387747		0	409.45	0	4.66	1	Cc1cccc(-c2[nH]c(CNc3cccc(C#N)c3)nc2-c2ccc3c(c2)OCO3)n1	logIC50	'='	-1.337										False	CHEMBL1107780	Antagonistic activity at TGFBR1	F	BAO_0000019	assay format	None	None	None	None	None	CHEMBL4439	TGF-beta receptor type I	Homo sapiens	SINGLE PROTEIN	CHEMBL1155424	1	Scientific Literature	Bioorg. Med. Chem. Lett.	2010	None
CHEMBL389078		0	427.46	0	3.89	9	Cc1cccc(-c2[nH]c(CNc3cccc(C(N)=O)c3)nc2-c2ccc3c(c2)OCO3)n1	logIC50	'='	-1.678										False	CHEMBL1107780	Antagonistic activity at TGFBR1	F	BAO_0000019	assay format	None	None	None	None	None	CHEMBL4439	TGF-beta receptor type I	Homo sapiens	SINGLE PROTEIN	CHEMBL1155424	1	Scientific Literature	Bioorg. Med. Chem. Lett.	2010	None
CHEMBL229597		0	427.46	0	3.89	10	Cc1cccc(-c2[nH]c(CNc3ccc(C(N)=O)cc3)nc2-c2ccc3c(c2)OCO3)n1	logIC50	'='	-0.582										False	CHEMBL1107780	Antagonistic activity at TGFBR1	F	BAO_0000019	assay format	None	None	None	None	None	CHEMBL4439	TGF-beta receptor type I	Homo sapiens	SINGLE PROTEIN	CHEMBL1155424	1	Scientific Literature	Bioorg. Med. Chem. Lett.	2010	None
CHEMBL226734		0	409.45	0	4.66	17	Cc1cccc(-c2[nH]c(NCc3cccc(C#N)c3)nc2-c2ccc3c(c2)OCO3)n1	logIC50	'='	-1.62										False	CHEMBL1107780	Antagonistic activity at TGFBR1	F	BAO_0000019	assay format	None	None	None	None	None	CHEMBL4439	TGF-beta receptor type I	Homo sapiens	SINGLE PROTEIN	CHEMBL1155424	1	Scientific Literature	Bioorg. Med. Chem. Lett.	2010	None
CHEMBL226838		0	335.41	0	4.47	SB-505124	Cc1cccc(-c2[nH]c(C(C)(C)C)nc2-c2ccc3c(c2)OCO3)n1	logIC50	'='	-1.328										False	CHEMBL1107780	Antagonistic activity at TGFBR1	F	BAO_0000019	assay format	None	None	None	None	None	CHEMBL4439	TGF-beta receptor type I	Homo sapiens	SINGLE PROTEIN	CHEMBL1155424	1	Scientific Literature	Bioorg. Med. Chem. Lett.	2010	None
CHEMBL1824226		0	420.48	0	4.50	14a	Cc1cccc(-c2nn(CC(=O)Nc3ccccc3)cc2-c2ccc3nccnc3c2)n1	Inhibition	'='	36.0	%				UO_0000187					False	CHEMBL1827920	Inhibition of human ALK5 activity in human HaCaT cells assessed as inhibition of TGFbeta-induced p3TP-luciferase reporter activity at 0.1 uM after 24 hrs by luminescence assay	B	BAO_0000219	cell-based format	Homo sapiens	None	None	HaCaT	None	CHEMBL4439	TGF-beta receptor type I	Homo sapiens	SINGLE PROTEIN	CHEMBL1821641	1	Scientific Literature	Eur. J. Med. Chem.	2011	CHEMBL3308509
CHEMBL1824438		0	434.50	0	4.89	17a	Cc1cccc(-c2nn(CCC(=O)Nc3ccccc3)cc2-c2ccc3nccnc3c2)n1	Inhibition	'='	34.0	%				UO_0000187					False	CHEMBL1827920	Inhibition of human ALK5 activity in human HaCaT cells assessed as inhibition of TGFbeta-induced p3TP-luciferase reporter activity at 0.1 uM after 24 hrs by luminescence assay	B	BAO_0000219	cell-based format	Homo sapiens	None	None	HaCaT	None	CHEMBL4439	TGF-beta receptor type I	Homo sapiens	SINGLE PROTEIN	CHEMBL1821641	1	Scientific Literature	Eur. J. Med. Chem.	2011	CHEMBL3308509
CHEMBL3341787		0	405.50	0	3.85	26	COc1cc(-c2cncc(-c3ccc(N4CCNCC4)cc3)c2)cc(OC)c1OC	IC50	'='	1300.0	nM	5.89			UO_0000065	14.52	0.27	2.04	10.54	False	CHEMBL3365512	Inhibition of TGFbeta1-induced TGFbeta type 1 ALK5 in HEK293T cells after 30 mins by luciferase reporter gene assay	B	BAO_0000219	cell-based format	Homo sapiens	None	None	HEK-293T	None	CHEMBL4439	TGF-beta receptor type I	Homo sapiens	SINGLE PROTEIN	CHEMBL3352089	1	Scientific Literature	J. Med. Chem.	2014	CHEMBL3706569
CHEMBL3341791		0	381.48	0	3.96	29	Nc1ncc(-c2ccc(N3CCNCC3)cc2)cc1-c1ccnc2ccccc12	IC50	'='	4300.0	nM	5.37			UO_0000065	14.07	0.25	1.41	8.00	False	CHEMBL3365512	Inhibition of TGFbeta1-induced TGFbeta type 1 ALK5 in HEK293T cells after 30 mins by luciferase reporter gene assay	B	BAO_0000219	cell-based format	Homo sapiens	None	None	HEK-293T	None	CHEMBL4439	TGF-beta receptor type I	Homo sapiens	SINGLE PROTEIN	CHEMBL3352089	1	Scientific Literature	J. Med. Chem.	2014	CHEMBL3706569
CHEMBL3260570		0	395.47	0	4.41	12e	Cc1cccc(-c2[nH]c(CNc3ccccc3C)nc2-c2ccc3ncnn3c2)n1	IC50	'='	14.0	nM	7.85			UO_0000065	19.86	0.36	3.44	9.37	False	CHEMBL3268788	Inhibition of human recombinant ALK5 expressed in insect Sf9 cells using casein as substrate by radioisotopic assay	B	BAO_0000219	cell-based format	Homo sapiens	None	None	Sf9	None	CHEMBL4439	TGF-beta receptor type I	Homo sapiens	SINGLE PROTEIN	CHEMBL3259733	1	Scientific Literature	J. Med. Chem.	2014	CHEMBL3308860
CHEMBL3260593		0	420.48	0	4.17	12ab	Cc1cccc(-c2[nH]c(CNc3cccc(CC#N)c3)nc2-c2ccc3ncnn3c2)n1	IC50	'='	11.0	nM	7.96			UO_0000065	18.93	0.34	3.79	7.40	False	CHEMBL3268788	Inhibition of human recombinant ALK5 expressed in insect Sf9 cells using casein as substrate by radioisotopic assay	B	BAO_0000219	cell-based format	Homo sapiens	None	None	Sf9	None	CHEMBL4439	TGF-beta receptor type I	Homo sapiens	SINGLE PROTEIN	CHEMBL3259733	1	Scientific Literature	J. Med. Chem.	2014	CHEMBL3308860
CHEMBL3260599		0	415.89	0	4.76	12ah	Cc1cccc(-c2[nH]c(CNc3ccc(Cl)cc3)nc2-c2ccc3ncnn3c2)n1	IC50	'='	11.0	nM	7.96			UO_0000065	19.14	0.36	3.20	9.50	False	CHEMBL3268788	Inhibition of human recombinant ALK5 expressed in insect Sf9 cells using casein as substrate by radioisotopic assay	B	BAO_0000219	cell-based format	Homo sapiens	None	None	Sf9	None	CHEMBL4439	TGF-beta receptor type I	Homo sapiens	SINGLE PROTEIN	CHEMBL3259733	1	Scientific Literature	J. Med. Chem.	2014	CHEMBL3308860
CHEMBL3260604		0	465.44	1	5.00	12am	Cc1cccc(-c2[nH]c(CNc3ccc(OC(F)(F)F)cc3)nc2-c2ccc3ncnn3c2)n1	IC50	'='	60.0	nM	7.22			UO_0000065	15.52	0.29	2.22	7.76	False	CHEMBL3268788	Inhibition of human recombinant ALK5 expressed in insect Sf9 cells using casein as substrate by radioisotopic assay	B	BAO_0000219	cell-based format	Homo sapiens	None	None	Sf9	None	CHEMBL4439	TGF-beta receptor type I	Homo sapiens	SINGLE PROTEIN	CHEMBL3259733	1	Scientific Literature	J. Med. Chem.	2014	CHEMBL3308860
CHEMBL3260606		0	407.48	0	4.74	12ao	C=Cc1ccc(NCc2nc(-c3ccc4ncnn4c3)c(-c3cccc(C)n3)[nH]2)cc1	IC50	'='	30.0	nM	7.52			UO_0000065	18.46	0.33	2.78	8.98	False	CHEMBL3268788	Inhibition of human recombinant ALK5 expressed in insect Sf9 cells using casein as substrate by radioisotopic assay	B	BAO_0000219	cell-based format	Homo sapiens	None	None	Sf9	None	CHEMBL4439	TGF-beta receptor type I	Homo sapiens	SINGLE PROTEIN	CHEMBL3259733	1	Scientific Literature	J. Med. Chem.	2014	CHEMBL3308860
CHEMBL3260609		0	420.48	0	4.17	12ar	Cc1cccc(-c2[nH]c(CNc3ccc(CC#N)cc3)nc2-c2ccc3ncnn3c2)n1	IC50	'='	25.0	nM	7.60			UO_0000065	18.08	0.32	3.43	7.07	False	CHEMBL3268788	Inhibition of human recombinant ALK5 expressed in insect Sf9 cells using casein as substrate by radioisotopic assay	B	BAO_0000219	cell-based format	Homo sapiens	None	None	Sf9	None	CHEMBL4439	TGF-beta receptor type I	Homo sapiens	SINGLE PROTEIN	CHEMBL3259733	1	Scientific Literature	J. Med. Chem.	2014	CHEMBL3308860
CHEMBL1336	SORAFENIB	4	464.83	1	5.55	Sorafenib	CNC(=O)c1cc(Oc2ccc(NC(=O)Nc3ccc(Cl)c(C(F)(F)F)c3)cc2)ccn1	Kd	'>'	10000.0	nM				UO_0000065					False	CHEMBL1908658	Binding constant for TGFBR1 kinase domain	B	BAO_0000357	single protein format	None	None	None	None	None	CHEMBL4439	TGF-beta receptor type I	Homo sapiens	SINGLE PROTEIN	CHEMBL1908390	1	Scientific Literature	Nat. Biotechnol.	2011	None
CHEMBL3704650		0	320.42	0	4.41	BDBM172451	CCc1cc(-c2cc3cnccc3s2)n(-c2cccc(C)n2)n1	IC50	'='	108.0	nM	6.97		317523	UO_0000065	21.74	0.41	2.56	15.98	True	CHEMBL3705778	Kinase Assay: Pharmacol 2002, 62 58-62) The compounds named in the specified Examples were tested as follows for inhibition of ALK-5 autophosphorylation activity and of the ALK-5 phosphorylation of α-Casem Materials. Buffer 50 mM HEPES, pH 76, with 10 mM NaCI, 10 mM MgCI2, and 1 mM DTT GST-ALK-5 protein - 0 44 mg/ml (roughly 7 μM stock) A 1 350 dilution gives a 20 nM stock, which translates to 2 …	B	BAO_0000219	cell-based format	Homo sapiens	None	None	Sf9	None	CHEMBL4439	TGF-beta receptor type I	Homo sapiens	SINGLE PROTEIN	CHEMBL3639269	37	BindingDB Database		2015	CHEMBL3308860
CHEMBL1829513		0	299.34	0	3.60	9b	c1ccc(-c2cc(-c3c[nH]nc3-c3ccccn3)ccn2)nc1	Inhibition	'='	1.0	%				UO_0000187					False	CHEMBL1831609	Inhibition of TGF-beta1 signaling expressed in human HEK293 cells transfected with luciferase and FAST-2 gene expression vector A3-LUX at 1 uM after 16 hrs by luciferase reporter gene assay relative to control	B	BAO_0000219	cell-based format	None	None	None	HEK293	None	CHEMBL4439	TGF-beta receptor type I	Homo sapiens	SINGLE PROTEIN	CHEMBL1828567	1	Scientific Literature	Bioorg. Med. Chem. Lett.	2011	CHEMBL3307715
CHEMBL382799		0	328.38	0	4.21	9p	COc1cccc(-c2cc(-c3c[nH]nc3-c3ccccn3)ccn2)c1	Inhibition						Not Active						False	CHEMBL1831609	Inhibition of TGF-beta1 signaling expressed in human HEK293 cells transfected with luciferase and FAST-2 gene expression vector A3-LUX at 1 uM after 16 hrs by luciferase reporter gene assay relative to control	B	BAO_0000219	cell-based format	None	None	None	HEK293	None	CHEMBL4439	TGF-beta receptor type I	Homo sapiens	SINGLE PROTEIN	CHEMBL1828567	1	Scientific Literature	Bioorg. Med. Chem. Lett.	2011	CHEMBL3307715
CHEMBL1829506		0	338.37	0	3.87	9j	c1ccc(-c2n[nH]cc2-c2ccnc(-n3cnc4ccccc43)c2)nc1	Inhibition	'='	70.0	%				UO_0000187					False	CHEMBL1831610	Inhibition of TGF-beta1 signaling in human HEK293 cells transfected with luciferase and FAST-2 gene expression vector A3-LUX at 100 nM after 16 hrs by luciferase reporter gene assay relative to control	B	BAO_0000219	cell-based format	None	None	None	HEK293	None	CHEMBL4439	TGF-beta receptor type I	Homo sapiens	SINGLE PROTEIN	CHEMBL1828567	1	Scientific Literature	Bioorg. Med. Chem. Lett.	2011	CHEMBL3307715
CHEMBL3341948		0	360.46	0	3.42	18	COc1cccc(-c2cc(-c3ccc(N4CCNCC4)cc3)cnc2N)c1	Delta Tm	'='	8.3	degrees C				UO_0000027					False	CHEMBL3365508	Inhibition of purified ALK5 kinase (unknown origin) by RT-PCR analysis	B	BAO_0000357	single protein format	Homo sapiens	None	None	None	None	CHEMBL4439	TGF-beta receptor type I	Homo sapiens	SINGLE PROTEIN	CHEMBL3352089	1	Scientific Literature	J. Med. Chem.	2014	None
CHEMBL1230714		0	352.39	0	3.73	K02288	COc1cc(-c2cc(-c3cccc(O)c3)cnc2N)cc(OC)c1OC	Delta Tm	'='	11.2	degrees C				UO_0000027					False	CHEMBL3365508	Inhibition of purified ALK5 kinase (unknown origin) by RT-PCR analysis	B	BAO_0000357	single protein format	Homo sapiens	None	None	None	None	CHEMBL4439	TGF-beta receptor type I	Homo sapiens	SINGLE PROTEIN	CHEMBL3352089	1	Scientific Literature	J. Med. Chem.	2014	None
CHEMBL3341953		0	374.49	0	3.72	23	COc1cc(-c2cc(-c3ccc(N4CCNCC4)cc3)cnc2N)ccc1C	Delta Tm	'='	7.3	degrees C				UO_0000027					False	CHEMBL3365508	Inhibition of purified ALK5 kinase (unknown origin) by RT-PCR analysis	B	BAO_0000357	single protein format	Homo sapiens	None	None	None	None	CHEMBL4439	TGF-beta receptor type I	Homo sapiens	SINGLE PROTEIN	CHEMBL3352089	1	Scientific Literature	J. Med. Chem.	2014	None
CHEMBL3341948		0	360.46	0	3.42	18	COc1cccc(-c2cc(-c3ccc(N4CCNCC4)cc3)cnc2N)c1	IC50	'='	3800.0	nM	5.42			UO_0000065	15.04	0.27	2.00	8.55	False	CHEMBL3365512	Inhibition of TGFbeta1-induced TGFbeta type 1 ALK5 in HEK293T cells after 30 mins by luciferase reporter gene assay	B	BAO_0000219	cell-based format	Homo sapiens	None	None	HEK-293T	None	CHEMBL4439	TGF-beta receptor type I	Homo sapiens	SINGLE PROTEIN	CHEMBL3352089	1	Scientific Literature	J. Med. Chem.	2014	CHEMBL3706569
CHEMBL3341952		0	394.91	0	4.07	22	COc1cc(-c2cc(-c3ccc(N4CCNCC4)cc3)cnc2N)ccc1Cl	IC50	'='	5800.0	nM	5.24			UO_0000065	13.26	0.26	1.17	8.26	False	CHEMBL3365512	Inhibition of TGFbeta1-induced TGFbeta type 1 ALK5 in HEK293T cells after 30 mins by luciferase reporter gene assay	B	BAO_0000219	cell-based format	Homo sapiens	None	None	HEK-293T	None	CHEMBL4439	TGF-beta receptor type I	Homo sapiens	SINGLE PROTEIN	CHEMBL3352089	1	Scientific Literature	J. Med. Chem.	2014	CHEMBL3706569
CHEMBL514582		0	410.46	0	1.45	4	NC(=O)c1ccc(-c2cc(C(N)=O)c(N)c(-c3ccc(S(N)(=O)=O)cc3)c2)cc1	Activity						Not Evaluated						False	CHEMBL1035861	Binding affinity to human TGFBR1 at 10 uM relative to control	B	BAO_0000357	single protein format	Homo sapiens	None	None	None	None	CHEMBL4439	TGF-beta receptor type I	Homo sapiens	SINGLE PROTEIN	CHEMBL1151712	1	Scientific Literature	J. Med. Chem.	2008	None
CHEMBL3640035		0	306.39	0	4.16	BDBM172455	Cc1cccc(-n2ncc(C)c2-c2cc3cnccc3s2)n1	IC50	'='	6.65	nM	8.18		317527	UO_0000065	26.69	0.51	4.02	18.75	True	CHEMBL3705778	Kinase Assay: Pharmacol 2002, 62 58-62) The compounds named in the specified Examples were tested as follows for inhibition of ALK-5 autophosphorylation activity and of the ALK-5 phosphorylation of α-Casem Materials. Buffer 50 mM HEPES, pH 76, with 10 mM NaCI, 10 mM MgCI2, and 1 mM DTT GST-ALK-5 protein - 0 44 mg/ml (roughly 7 μM stock) A 1 350 dilution gives a 20 nM stock, which translates to 2 …	B	BAO_0000219	cell-based format	Homo sapiens	None	None	Sf9	None	CHEMBL4439	TGF-beta receptor type I	Homo sapiens	SINGLE PROTEIN	CHEMBL3639269	37	BindingDB Database		2015	CHEMBL3308860
CHEMBL522892	DOVITINIB	3	392.44	0	2.54	CHIR-258/TKI-258	CN1CCN(c2ccc3nc(-c4c(N)c5c(F)cccc5[nH]c4=O)[nH]c3c2)CC1	Kd	'>'	10000.0	nM				UO_0000065					False	CHEMBL1908658	Binding constant for TGFBR1 kinase domain	B	BAO_0000357	single protein format	None	None	None	None	None	CHEMBL4439	TGF-beta receptor type I	Homo sapiens	SINGLE PROTEIN	CHEMBL1908390	1	Scientific Literature	Nat. Biotechnol.	2011	None
CHEMBL3341952		0	394.91	0	4.07	22	COc1cc(-c2cc(-c3ccc(N4CCNCC4)cc3)cnc2N)ccc1Cl	Delta Tm	'='	9.2	degrees C				UO_0000027					False	CHEMBL3365508	Inhibition of purified ALK5 kinase (unknown origin) by RT-PCR analysis	B	BAO_0000357	single protein format	Homo sapiens	None	None	None	None	CHEMBL4439	TGF-beta receptor type I	Homo sapiens	SINGLE PROTEIN	CHEMBL3352089	1	Scientific Literature	J. Med. Chem.	2014	None
CHEMBL3341945		0	420.51	0	3.43	15	COc1cc(-c2cc(-c3ccc(N4CCNCC4)cc3)cnc2N)cc(OC)c1OC	IC50	'='	186.0	nM	6.73			UO_0000065	16.01	0.30	3.30	8.22	False	CHEMBL3365509	Inhibition of purified human ALK5 kinase after 45 mins by liquid scintillation counting in presence of ATP [gamma-32P]	B	BAO_0000357	single protein format	Homo sapiens	None	None	None	None	CHEMBL4439	TGF-beta receptor type I	Homo sapiens	SINGLE PROTEIN	CHEMBL3352089	1	Scientific Literature	J. Med. Chem.	2014	None
CHEMBL3260585		0	409.50	0	4.66	12t	CCc1cccc(NCc2nc(-c3ccc4ncnn4c3)c(-c3cccc(C)n3)[nH]2)c1	IC50	'='	8.0	nM	8.10			UO_0000065	19.77	0.36	3.44	9.66	False	CHEMBL3268788	Inhibition of human recombinant ALK5 expressed in insect Sf9 cells using casein as substrate by radioisotopic assay	B	BAO_0000219	cell-based format	Homo sapiens	None	None	Sf9	None	CHEMBL4439	TGF-beta receptor type I	Homo sapiens	SINGLE PROTEIN	CHEMBL3259733	1	Scientific Literature	J. Med. Chem.	2014	CHEMBL3308860
CHEMBL3260597		0	438.50	0	4.06	12af	CC(=O)Nc1cccc(NCc2nc(-c3ccc4ncnn4c3)c(-c3cccc(C)n3)[nH]2)c1	IC50	'='	15.0	nM	7.82			UO_0000065	17.84	0.32	3.76	6.93	False	CHEMBL3268788	Inhibition of human recombinant ALK5 expressed in insect Sf9 cells using casein as substrate by radioisotopic assay	B	BAO_0000219	cell-based format	Homo sapiens	None	None	Sf9	None	CHEMBL4439	TGF-beta receptor type I	Homo sapiens	SINGLE PROTEIN	CHEMBL3259733	1	Scientific Literature	J. Med. Chem.	2014	CHEMBL3308860
CHEMBL267228		0	371.40	0	4.03	13	OCc1ccc(-c2nc(-c3ccccn3)c(-c3ccc4c(c3)OCO4)[nH]2)cc1	IC50	'='	260.0	nM	6.58			UO_0000065	17.73	0.32	2.56	8.20	True	CHEMBL642728	Inhibition of Activin like receptor kinase 5, TGF beta type I receptor	B	BAO_0000357	single protein format	None	None	None	None	None	CHEMBL4439	TGF-beta receptor type I	Homo sapiens	SINGLE PROTEIN	CHEMBL1135833	1	Scientific Literature	J. Med. Chem.	2002	None
CHEMBL1766447		0	449.51	1	5.12	15c	COc1ccnc2ccc(-c3cnn(CC(=O)Nc4ccccc4)c3-c3cccc(C)n3)cc12	Activity	'='	104.0	%				UO_0000187					False	CHEMBL1768526	Inhibition of human recombinant ALK5 activity in human HaCaT cells assessed as TGFbeta-induced p3TP-luciferase reporter activity at 0.1 uM relative to control	B	BAO_0000219	cell-based format	Homo sapiens	None	None	HaCaT	None	CHEMBL4439	TGF-beta receptor type I	Homo sapiens	SINGLE PROTEIN	CHEMBL1765000	1	Scientific Literature	Bioorg. Med. Chem.	2011	CHEMBL3308509
CHEMBL1766456		0	474.59	1	6.17	18d	Cc1cccc(-c2nn(CCC(=S)Nc3cccc(C#N)c3)cc2-c2ccc3ncccc3c2)n1	Activity	'='	77.0	%				UO_0000187					False	CHEMBL1768526	Inhibition of human recombinant ALK5 activity in human HaCaT cells assessed as TGFbeta-induced p3TP-luciferase reporter activity at 0.1 uM relative to control	B	BAO_0000219	cell-based format	Homo sapiens	None	None	HaCaT	None	CHEMBL4439	TGF-beta receptor type I	Homo sapiens	SINGLE PROTEIN	CHEMBL1765000	1	Scientific Literature	Bioorg. Med. Chem.	2011	CHEMBL3308509
CHEMBL1765746		0	424.51	0	2.68	(+/-)-37b	CC(C)(C)OC(=O)NC1CCCN(c2cc(-c3ccc4c(N)n[nH]c4c3)nc(N)n2)C1	IC50	'>'	10000.0	nM				UO_0000065					False	CHEMBL1768781	Inhibition of ALK5	B	BAO_0000357	single protein format	None	None	None	None	None	CHEMBL4439	TGF-beta receptor type I	Homo sapiens	SINGLE PROTEIN	CHEMBL1765070	1	Scientific Literature	J. Med. Chem.	2011	None
CHEMBL1614776		0	438.54	0	3.07	(+/-)-cis-37c	C[C@H]1CC[C@@H](NC(=O)OC(C)(C)C)CN1c1cc(-c2ccc3c(N)[nH]nc3c2)nc(N)n1	IC50	'>'	10000.0	nM				UO_0000065					False	CHEMBL1768781	Inhibition of ALK5	B	BAO_0000357	single protein format	None	None	None	None	None	CHEMBL4439	TGF-beta receptor type I	Homo sapiens	SINGLE PROTEIN	CHEMBL1765070	1	Scientific Literature	J. Med. Chem.	2011	None
CHEMBL2088220		0	441.52	0	3.93	13b	Cc1cccc(-c2nc(NCc3ccc(C(N)=O)cc3)sc2-c2ccc3ncnn3c2)n1	Inhibition	'='	75.0	%				UO_0000187					False	CHEMBL2091175	Inhibition of human ALK5 activity in human HaCaT cells expressing p3TP-luciferase reporter construct assessed as TGFbeta-induced p3TP-luciferase reporter activity at 30 nM relative to control	B	BAO_0000219	cell-based format	Homo sapiens	None	None	HaCaT	None	CHEMBL4439	TGF-beta receptor type I	Homo sapiens	SINGLE PROTEIN	CHEMBL2086340	1	Scientific Literature	Eur. J. Med. Chem.	2012	CHEMBL3308509
CHEMBL2088222		0	423.51	0	4.71	18b	Cc1cccc(-c2sc(NCc3cccc(C#N)c3)nc2-c2ccc3ncnn3c2)n1	Inhibition	'='	86.0	%				UO_0000187					False	CHEMBL2091175	Inhibition of human ALK5 activity in human HaCaT cells expressing p3TP-luciferase reporter construct assessed as TGFbeta-induced p3TP-luciferase reporter activity at 30 nM relative to control	B	BAO_0000219	cell-based format	Homo sapiens	None	None	HaCaT	None	CHEMBL4439	TGF-beta receptor type I	Homo sapiens	SINGLE PROTEIN	CHEMBL2086340	1	Scientific Literature	Eur. J. Med. Chem.	2012	CHEMBL3308509
CHEMBL440084	SB-431542	0	384.40	0	3.63	14	NC(=O)c1ccc(-c2nc(-c3ccccn3)c(-c3ccc4c(c3)OCO4)[nH]2)cc1	IC50	'='	94.0	nM	7.03			UO_0000065	18.28	0.33	3.40	6.81	True	CHEMBL642728	Inhibition of Activin like receptor kinase 5, TGF beta type I receptor	B	BAO_0000357	single protein format	None	None	None	None	None	CHEMBL4439	TGF-beta receptor type I	Homo sapiens	SINGLE PROTEIN	CHEMBL1135833	1	Scientific Literature	J. Med. Chem.	2002	None
CHEMBL377717		0	328.42	0	4.36	5a	Cc1cccc(-c2nn3c(c2-c2ccc4c(ccn4C)c2)CCC3)n1	IC50						Not Determined						False	CHEMBL861567	Inhibition of TGFbeta R1 induced transcriptional activation of p3TP-Lux in mink Mv1Lu lung cells	F	BAO_0000219	cell-based format	Mustela	None	None	Mv1Lu	None	CHEMBL4439	TGF-beta receptor type I	Homo sapiens	SINGLE PROTEIN	CHEMBL1138200	1	Scientific Literature	J. Med. Chem.	2006	None
CHEMBL204158		0	443.55	0	4.84	14b	c1ccc(-c2nn3c(c2-c2ccc4c(c2)ncn4CCCOC2CCCCO2)CCC3)nc1	IC50	'='	6580.0	nM	5.18			UO_0000065	11.68	0.21	0.34	7.74	False	CHEMBL861562	Inhibition of recombinant human TGFbeta R1 expressed in Sf9 cells	B	BAO_0000219	cell-based format	Homo sapiens	None	None	Sf9	None	CHEMBL4439	TGF-beta receptor type I	Homo sapiens	SINGLE PROTEIN	CHEMBL1138200	1	Scientific Literature	J. Med. Chem.	2006	CHEMBL3308860
CHEMBL202625		0	457.58	1	5.15	13b	Cc1cccc(-c2nn3c(c2-c2ccc4c(c2)ncn4CCCOC2CCCCO2)CCC3)n1	IC50	'='	1830.0	nM	5.74			UO_0000065	12.54	0.23	0.59	8.56	False	CHEMBL861562	Inhibition of recombinant human TGFbeta R1 expressed in Sf9 cells	B	BAO_0000219	cell-based format	Homo sapiens	None	None	Sf9	None	CHEMBL4439	TGF-beta receptor type I	Homo sapiens	SINGLE PROTEIN	CHEMBL1138200	1	Scientific Literature	J. Med. Chem.	2006	CHEMBL3308860
CHEMBL381532		0	442.57	0	3.94	17c	Cc1cccc(-c2nn3c(c2-c2ccc4ncn(CCCN5CCOCC5)c4c2)CCC3)n1	IC50	'='	69.0	nM	7.16			UO_0000065	16.18	0.30	3.22	11.74	True	CHEMBL861562	Inhibition of recombinant human TGFbeta R1 expressed in Sf9 cells	B	BAO_0000219	cell-based format	Homo sapiens	None	None	Sf9	None	CHEMBL4439	TGF-beta receptor type I	Homo sapiens	SINGLE PROTEIN	CHEMBL1138200	1	Scientific Literature	J. Med. Chem.	2006	CHEMBL3308860
CHEMBL3341947		0	390.49	0	3.42	17	COc1cc(OC)cc(-c2cc(-c3ccc(N4CCNCC4)cc3)cnc2N)c1	Delta Tm	'='	10.4	degrees C				UO_0000027					False	CHEMBL3365508	Inhibition of purified ALK5 kinase (unknown origin) by RT-PCR analysis	B	BAO_0000357	single protein format	Homo sapiens	None	None	None	None	CHEMBL4439	TGF-beta receptor type I	Homo sapiens	SINGLE PROTEIN	CHEMBL3352089	1	Scientific Literature	J. Med. Chem.	2014	None
CHEMBL3341951		0	388.52	0	4.19	21	CC(C)Oc1cccc(-c2cc(-c3ccc(N4CCNCC4)cc3)cnc2N)c1	Delta Tm	'='	7.6	degrees C				UO_0000027					False	CHEMBL3365508	Inhibition of purified ALK5 kinase (unknown origin) by RT-PCR analysis	B	BAO_0000357	single protein format	Homo sapiens	None	None	None	None	CHEMBL4439	TGF-beta receptor type I	Homo sapiens	SINGLE PROTEIN	CHEMBL3352089	1	Scientific Literature	J. Med. Chem.	2014	None
CHEMBL3341793		0	381.48	0	3.96	31	Nc1ncc(-c2ccc(N3CCNCC3)cc2)cc1-c1cccc2ncccc12	Delta Tm	'='	5.3	degrees C				UO_0000027					False	CHEMBL3365508	Inhibition of purified ALK5 kinase (unknown origin) by RT-PCR analysis	B	BAO_0000357	single protein format	Homo sapiens	None	None	None	None	CHEMBL4439	TGF-beta receptor type I	Homo sapiens	SINGLE PROTEIN	CHEMBL3352089	1	Scientific Literature	J. Med. Chem.	2014	None
CHEMBL3341943		0	429.50	0	3.40	13	COc1cc(-c2cc(-c3cccc(NS(C)(=O)=O)c3)cnc2N)cc(OC)c1OC	IC50	'='	180.0	nM	6.75			UO_0000065	15.70	0.31	3.34	5.98	False	CHEMBL3365509	Inhibition of purified human ALK5 kinase after 45 mins by liquid scintillation counting in presence of ATP [gamma-32P]	B	BAO_0000357	single protein format	Homo sapiens	None	None	None	None	CHEMBL4439	TGF-beta receptor type I	Homo sapiens	SINGLE PROTEIN	CHEMBL3352089	1	Scientific Literature	J. Med. Chem.	2014	None
CHEMBL3341790		0	435.52	0	3.86	28	COc1cc(-c2cc(-c3ccc(N4CCNCC4)cc3)cnc2OC)cc(OC)c1OC	IC50						Not Determined						False	CHEMBL3365509	Inhibition of purified human ALK5 kinase after 45 mins by liquid scintillation counting in presence of ATP [gamma-32P]	B	BAO_0000357	single protein format	Homo sapiens	None	None	None	None	CHEMBL4439	TGF-beta receptor type I	Homo sapiens	SINGLE PROTEIN	CHEMBL3352089	1	Scientific Literature	J. Med. Chem.	2014	None
CHEMBL3341795		0	375.47	0	3.84	33	COc1cc(OC)cc(-c2cncc(-c3ccc(N4CCNCC4)cc3)c2)c1	IC50						Not Determined						False	CHEMBL3365509	Inhibition of purified human ALK5 kinase after 45 mins by liquid scintillation counting in presence of ATP [gamma-32P]	B	BAO_0000357	single protein format	Homo sapiens	None	None	None	None	CHEMBL4439	TGF-beta receptor type I	Homo sapiens	SINGLE PROTEIN	CHEMBL3352089	1	Scientific Literature	J. Med. Chem.	2014	None
CHEMBL1230714		0	352.39	0	3.73	K02288	COc1cc(-c2cc(-c3cccc(O)c3)cnc2N)cc(OC)c1OC	IC50	'='	3400.0	nM	5.47			UO_0000065	15.52	0.29	1.74	6.30	False	CHEMBL3365512	Inhibition of TGFbeta1-induced TGFbeta type 1 ALK5 in HEK293T cells after 30 mins by luciferase reporter gene assay	B	BAO_0000219	cell-based format	Homo sapiens	None	None	HEK-293T	None	CHEMBL4439	TGF-beta receptor type I	Homo sapiens	SINGLE PROTEIN	CHEMBL3352089	1	Scientific Literature	J. Med. Chem.	2014	CHEMBL3706569
CHEMBL3341950		0	360.46	0	3.42	20	COc1ccc(-c2cc(-c3ccc(N4CCNCC4)cc3)cnc2N)cc1	IC50	'='	95000.0	nM	4.02			UO_0000065	11.16	0.20	0.60	6.34	False	CHEMBL3365512	Inhibition of TGFbeta1-induced TGFbeta type 1 ALK5 in HEK293T cells after 30 mins by luciferase reporter gene assay	B	BAO_0000219	cell-based format	Homo sapiens	None	None	HEK-293T	None	CHEMBL4439	TGF-beta receptor type I	Homo sapiens	SINGLE PROTEIN	CHEMBL3352089	1	Scientific Literature	J. Med. Chem.	2014	CHEMBL3706569
CHEMBL3341789		0	419.53	0	4.16	10, LDN-214117	COc1cc(-c2cc(-c3ccc(N4CCNCC4)cc3)cnc2C)cc(OC)c1OC	IC50	'='	16000.0	nM	4.80			UO_0000065	11.43	0.21	0.64	8.59	False	CHEMBL3365512	Inhibition of TGFbeta1-induced TGFbeta type 1 ALK5 in HEK293T cells after 30 mins by luciferase reporter gene assay	B	BAO_0000219	cell-based format	Homo sapiens	None	None	HEK-293T	None	CHEMBL4439	TGF-beta receptor type I	Homo sapiens	SINGLE PROTEIN	CHEMBL3352089	1	Scientific Literature	J. Med. Chem.	2014	CHEMBL3706569
CHEMBL204158		0	443.55	0	4.84	14b	c1ccc(-c2nn3c(c2-c2ccc4c(c2)ncn4CCCOC2CCCCO2)CCC3)nc1	IC50	'='	5890.0	nM	5.23			UO_0000065					False	CHEMBL861567	Inhibition of TGFbeta R1 induced transcriptional activation of p3TP-Lux in mink Mv1Lu lung cells	F	BAO_0000219	cell-based format	Mustela	None	None	Mv1Lu	None	CHEMBL4439	TGF-beta receptor type I	Homo sapiens	SINGLE PROTEIN	CHEMBL1138200	1	Scientific Literature	J. Med. Chem.	2006	None
CHEMBL3260631		0	498.57	0	4.07	14e	Cc1cccc(-c2[nH]c(CNc3cccc(CN4CCOCC4)c3F)nc2-c2ccc3ncnn3c2)n1	IC50	'='	6.8	nM	8.17			UO_0000065	16.38	0.30	4.10	8.48	False	CHEMBL3268788	Inhibition of human recombinant ALK5 expressed in insect Sf9 cells using casein as substrate by radioisotopic assay	B	BAO_0000219	cell-based format	Homo sapiens	None	None	Sf9	None	CHEMBL4439	TGF-beta receptor type I	Homo sapiens	SINGLE PROTEIN	CHEMBL3259733	1	Scientific Literature	J. Med. Chem.	2014	CHEMBL3308860
CHEMBL204063		0	373.46	0	3.60	15a	Cc1cccc(-c2nn3c(c2-c2ccc4ncn(CCCO)c4c2)CCC3)n1	IC50	'='	78.0	nM	7.11			UO_0000065					False	CHEMBL861567	Inhibition of TGFbeta R1 induced transcriptional activation of p3TP-Lux in mink Mv1Lu lung cells	F	BAO_0000219	cell-based format	Mustela	None	None	Mv1Lu	None	CHEMBL4439	TGF-beta receptor type I	Homo sapiens	SINGLE PROTEIN	CHEMBL1138200	1	Scientific Literature	J. Med. Chem.	2006	None
CHEMBL575923		0	439.52	1	5.39	17	Cc1cc(Oc2ccnc(Nc3ccc(C(=O)N(C)C)cc3)c2)c(-c2ccccn2)nc1C	IC50	'='	12.0	nM	7.92			UO_0000065	18.02	0.33	2.53	9.87	False	CHEMBL1041189	Inhibition of 6His-tagged human ALK5 expressed in baculovirus-infected SF21 cells after 30 mins by fluorescence polarization assay	B	BAO_0000219	cell-based format	Homo sapiens	None	None	Sf21	None	CHEMBL4439	TGF-beta receptor type I	Homo sapiens	SINGLE PROTEIN	CHEMBL1155219	1	Scientific Literature	J. Med. Chem.	2009	CHEMBL4106362
CHEMBL229496		0	423.48	0	4.91	54	CCc1cccc(-c2[nH]c(CNc3cccc(C#N)c3)nc2-c2ccc3c(c2)OCO3)n1	IC50	'='	73.0	nM	7.14			UO_0000065	16.85	0.30	2.23	7.45	True	CHEMBL1048115	Inhibition of TGFR1	B	BAO_0000357	single protein format	None	None	None	None	None	CHEMBL4439	TGF-beta receptor type I	Homo sapiens	SINGLE PROTEIN	CHEMBL1155322	1	Scientific Literature	Eur. J. Med. Chem.	2009	None
CHEMBL382466		0	366.35	1	5.22	79	FC(F)(F)c1cccc(-c2cc(-c3c[nH]nc3-c3ccccn3)ccn2)c1	IC50	'='	240.0	nM	6.62			UO_0000065	18.07	0.33	1.40	12.16	False	CHEMBL1048115	Inhibition of TGFR1	B	BAO_0000357	single protein format	None	None	None	None	None	CHEMBL4439	TGF-beta receptor type I	Homo sapiens	SINGLE PROTEIN	CHEMBL1155322	1	Scientific Literature	Eur. J. Med. Chem.	2009	None
CHEMBL229495		0	409.45	0	4.66	2	Cc1cccc(-c2[nH]c(CNc3ccc(C#N)cc3)nc2-c2ccc3c(c2)OCO3)n1	IC50	'='	171.0	nM	6.77			UO_0000065					False	CHEMBL1107780	Antagonistic activity at TGFBR1	F	BAO_0000019	assay format	None	None	None	None	None	CHEMBL4439	TGF-beta receptor type I	Homo sapiens	SINGLE PROTEIN	CHEMBL1155424	1	Scientific Literature	Bioorg. Med. Chem. Lett.	2010	None
CHEMBL204063		0	373.46	0	3.60	39	Cc1cccc(-c2nn3c(c2-c2ccc4ncn(CCCO)c4c2)CCC3)n1	IC50	'='	41.0	nM	7.39			UO_0000065	19.78	0.36	3.79	10.74	False	CHEMBL1048115	Inhibition of TGFR1	B	BAO_0000357	single protein format	None	None	None	None	None	CHEMBL4439	TGF-beta receptor type I	Homo sapiens	SINGLE PROTEIN	CHEMBL1155322	1	Scientific Literature	Eur. J. Med. Chem.	2009	None
CHEMBL203162		0	397.48	0	4.03	40	c1ccc(-c2n[nH]cc2-c2ccnc(-c3ccc(CN4CCOCC4)cc3)c2)nc1	IC50	'='	42.0	nM	7.38			UO_0000065	18.56	0.34	3.35	11.02	False	CHEMBL1048115	Inhibition of TGFR1	B	BAO_0000357	single protein format	None	None	None	None	None	CHEMBL4439	TGF-beta receptor type I	Homo sapiens	SINGLE PROTEIN	CHEMBL1155322	1	Scientific Literature	Eur. J. Med. Chem.	2009	None
CHEMBL205736		0	298.35	0	4.20	64	c1ccc(-c2cc(-c3c[nH]nc3-c3ccccn3)ccn2)cc1	IC50	'='	107.0	nM	6.97			UO_0000065	23.36	0.41	2.77	12.80	False	CHEMBL1048115	Inhibition of TGFR1	B	BAO_0000357	single protein format	None	None	None	None	None	CHEMBL4439	TGF-beta receptor type I	Homo sapiens	SINGLE PROTEIN	CHEMBL1155322	1	Scientific Literature	Eur. J. Med. Chem.	2009	None
CHEMBL382799		0	328.38	0	4.21	68	COc1cccc(-c2cc(-c3c[nH]nc3-c3ccccn3)ccn2)c1	IC50	'='	115.0	nM	6.94			UO_0000065	21.13	0.38	2.73	10.90	False	CHEMBL1048115	Inhibition of TGFR1	B	BAO_0000357	single protein format	None	None	None	None	None	CHEMBL4439	TGF-beta receptor type I	Homo sapiens	SINGLE PROTEIN	CHEMBL1155322	1	Scientific Literature	Eur. J. Med. Chem.	2009	None
CHEMBL3707019		0	430.52	1	5.24	69	C#Cc1cccc(NCc2nc(-c3ccc4nccnc4c3)c(-c3cccc(CC)n3)[nH]2)c1	IC50	'='	119.0	nM	6.92			UO_0000065	16.08	0.29	1.68	8.72	False	CHEMBL1048115	Inhibition of TGFR1	B	BAO_0000357	single protein format	None	None	None	None	None	CHEMBL4439	TGF-beta receptor type I	Homo sapiens	SINGLE PROTEIN	CHEMBL1155322	1	Scientific Literature	Eur. J. Med. Chem.	2009	None
CHEMBL605942		0	341.37	0	2.87	17	Cn1c(-c2ccc3nccnc3c2)c(-c2cccc(C#N)c2)c(=O)n1C	IC50	'>'	10000.0	nM				UO_0000065					False	CHEMBL1070009	Inhibition of TGFR-1 in human HepG2 cells expressing PAI-luciferase by luciferase reporter gene assay	B	BAO_0000219	cell-based format	Homo sapiens	None	None	HepG2	None	CHEMBL4439	TGF-beta receptor type I	Homo sapiens	SINGLE PROTEIN	CHEMBL1153122	1	Scientific Literature	Bioorg. Med. Chem. Lett.	2010	CHEMBL3307718
CHEMBL596468		0	345.41	0	2.46	26	Cn1c(-c2ccc3nccnc3c2)c(-c2cccc(CN)c2)c(=O)n1C	IC50						Not Determined						False	CHEMBL1070009	Inhibition of TGFR-1 in human HepG2 cells expressing PAI-luciferase by luciferase reporter gene assay	B	BAO_0000219	cell-based format	Homo sapiens	None	None	HepG2	None	CHEMBL4439	TGF-beta receptor type I	Homo sapiens	SINGLE PROTEIN	CHEMBL1153122	1	Scientific Literature	Bioorg. Med. Chem. Lett.	2010	CHEMBL3307718
CHEMBL595332		0	346.39	0	2.49	25	Cn1c(-c2ccc3nccnc3c2)c(-c2cccc(CO)c2)c(=O)n1C	IC50						Not Determined						False	CHEMBL1070009	Inhibition of TGFR-1 in human HepG2 cells expressing PAI-luciferase by luciferase reporter gene assay	B	BAO_0000219	cell-based format	Homo sapiens	None	None	HepG2	None	CHEMBL4439	TGF-beta receptor type I	Homo sapiens	SINGLE PROTEIN	CHEMBL1153122	1	Scientific Literature	Bioorg. Med. Chem. Lett.	2010	CHEMBL3307718
CHEMBL229597		0	427.46	0	3.89	13j	Cc1cccc(-c2[nH]c(CNc3ccc(C(N)=O)cc3)nc2-c2ccc3c(c2)OCO3)n1	IC50	'='	262.0	nM	6.58			UO_0000065	15.40	0.28	2.69	5.72	True	CHEMBL889560	Inhibition of human recombinant ALK5 phosphorylation expressed in Sf9 cells	B	BAO_0000219	cell-based format	Homo sapiens	None	None	Sf9	None	CHEMBL4439	TGF-beta receptor type I	Homo sapiens	SINGLE PROTEIN	CHEMBL1145400	1	Scientific Literature	J. Med. Chem.	2007	CHEMBL3308860
CHEMBL229495		0	409.45	0	4.66	13b	Cc1cccc(-c2[nH]c(CNc3ccc(C#N)cc3)nc2-c2ccc3c(c2)OCO3)n1	Activity	'='	43.0	%				UO_0000187					False	CHEMBL889561	Inhibition of TGF-beta induced ALK5 activity in HaCaT cells assessed as p3TP-luciferase reporter activity at 0.1 uM relative to control	F	BAO_0000219	cell-based format	Homo sapiens	None	None	HaCaT	None	CHEMBL4439	TGF-beta receptor type I	Homo sapiens	SINGLE PROTEIN	CHEMBL1145400	1	Scientific Literature	J. Med. Chem.	2007	CHEMBL3308509
CHEMBL389078		0	427.46	0	3.89	13i	Cc1cccc(-c2[nH]c(CNc3cccc(C(N)=O)c3)nc2-c2ccc3c(c2)OCO3)n1	Activity	'='	54.0	%				UO_0000187					False	CHEMBL889562	Inhibition of TGF-beta induced ALK5 activity in HaCaT cells assessed as SBE luciferase reporter activity at 0.1 uM relative to control	F	BAO_0000219	cell-based format	Homo sapiens	None	None	HaCaT	None	CHEMBL4439	TGF-beta receptor type I	Homo sapiens	SINGLE PROTEIN	CHEMBL1145400	1	Scientific Literature	J. Med. Chem.	2007	CHEMBL3308509
CHEMBL229495		0	409.45	0	4.66	13b	Cc1cccc(-c2[nH]c(CNc3ccc(C#N)cc3)nc2-c2ccc3c(c2)OCO3)n1	Activity	'='	123.0	%				UO_0000187					False	CHEMBL889563	Inhibition of TGF-beta induced ALK5 activity in HaCaT cells assessed as ARE-luciferase reporter activity at 0.1 uM relative to control	F	BAO_0000219	cell-based format	Homo sapiens	None	None	HaCaT	None	CHEMBL4439	TGF-beta receptor type I	Homo sapiens	SINGLE PROTEIN	CHEMBL1145400	1	Scientific Literature	J. Med. Chem.	2007	CHEMBL3308509
CHEMBL226632		0	345.45	0	4.16	3	Cc1cccc(C2NC(C(C)(C)C)=NC2c2ccc3nccnc3c2)n1	Inhibition	'='	9.0	%				UO_0000187					False	CHEMBL889564	Inhibition of TGF-beta induced ALK5 activity in HaCaT cells assessed as p3TP-luciferase reporter activity at 0.05 uM relative to control	F	BAO_0000219	cell-based format	Homo sapiens	None	None	HaCaT	None	CHEMBL4439	TGF-beta receptor type I	Homo sapiens	SINGLE PROTEIN	CHEMBL1145400	1	Scientific Literature	J. Med. Chem.	2007	CHEMBL3308509
CHEMBL257843		0	440.53	1	5.65	14f	CCc1cccc(-c2sc(NCc3ccc(C#N)cc3)nc2-c2ccc3c(c2)OCO3)n1	Activity	'='	27.0	%				UO_0000187					False	CHEMBL935200	Inhibition of TGF-beta-induced ALK5 in human HaCaT cells assessed as p3TP-luciferase activity at 0.1 uM	B	BAO_0000219	cell-based format	Homo sapiens	None	None	HaCaT	None	CHEMBL4439	TGF-beta receptor type I	Homo sapiens	SINGLE PROTEIN	CHEMBL1143116	1	Scientific Literature	Bioorg. Med. Chem. Lett.	2008	CHEMBL3308509
CHEMBL256487		0	426.50	1	5.39	14d	Cc1cccc(-c2sc(NCc3ccc(C#N)cc3)nc2-c2ccc3c(c2)OCO3)n1	Activity	'='	13.0	%				UO_0000187					False	CHEMBL935200	Inhibition of TGF-beta-induced ALK5 in human HaCaT cells assessed as p3TP-luciferase activity at 0.1 uM	B	BAO_0000219	cell-based format	Homo sapiens	None	None	HaCaT	None	CHEMBL4439	TGF-beta receptor type I	Homo sapiens	SINGLE PROTEIN	CHEMBL1143116	1	Scientific Literature	Bioorg. Med. Chem. Lett.	2008	CHEMBL3308509
CHEMBL257950		0	466.57	1	5.09	15l	CCc1cccc(-c2sc(NCc3ccc(C(N)=O)cc3)nc2-c2ccc3nccnc3c2)n1	Activity	'='	27.0	%				UO_0000187					False	CHEMBL935201	Inhibition of TGF-beta-induced ALK5 in human HaCaT cells assessed as ARE-luciferase activity at 0.1 uM	B	BAO_0000219	cell-based format	Homo sapiens	None	None	HaCaT	None	CHEMBL4439	TGF-beta receptor type I	Homo sapiens	SINGLE PROTEIN	CHEMBL1143116	1	Scientific Literature	Bioorg. Med. Chem. Lett.	2008	CHEMBL3308509
CHEMBL256487		0	426.50	1	5.39	14d	Cc1cccc(-c2sc(NCc3ccc(C#N)cc3)nc2-c2ccc3c(c2)OCO3)n1	Activity	'='	46.0	%				UO_0000187					False	CHEMBL935201	Inhibition of TGF-beta-induced ALK5 in human HaCaT cells assessed as ARE-luciferase activity at 0.1 uM	B	BAO_0000219	cell-based format	Homo sapiens	None	None	HaCaT	None	CHEMBL4439	TGF-beta receptor type I	Homo sapiens	SINGLE PROTEIN	CHEMBL1143116	1	Scientific Literature	Bioorg. Med. Chem. Lett.	2008	CHEMBL3308509
CHEMBL404157		0	440.53	1	5.65	14e	CCc1cccc(-c2sc(NCc3cccc(C#N)c3)nc2-c2ccc3c(c2)OCO3)n1	Activity	'='	41.0	%				UO_0000187					False	CHEMBL935199	Inhibition of TGF-beta-induced ALK5 in human HaCaT cells assessed as SBE-luciferase activity at 0.1 uM	B	BAO_0000219	cell-based format	Homo sapiens	None	None	HaCaT	None	CHEMBL4439	TGF-beta receptor type I	Homo sapiens	SINGLE PROTEIN	CHEMBL1143116	1	Scientific Literature	Bioorg. Med. Chem. Lett.	2008	CHEMBL3308509
CHEMBL516312		0	339.36	0	3.75	2	N#Cc1ccc(-c2cnc3[nH]cc(NC(=O)c4cccnc4)c3c2)cc1	Activity						Not Evaluated						False	CHEMBL1035861	Binding affinity to human TGFBR1 at 10 uM relative to control	B	BAO_0000357	single protein format	Homo sapiens	None	None	None	None	CHEMBL4439	TGF-beta receptor type I	Homo sapiens	SINGLE PROTEIN	CHEMBL1151712	1	Scientific Literature	J. Med. Chem.	2008	None
CHEMBL1163955		0	401.47	1	5.39	22	Cc1cccc(-c2nn(Cc3cccc(C#N)c3)cc2-c2ccc3ncccc3c2)n1	Inhibition	'='	15.0	%				UO_0000187					False	CHEMBL1166740	Inhibition of human ALK5 activity in human HaCaT cells assessed as inhibition of TGF-beta-induced p3TP-luciferase reporter activity at 0.1 uM relative to control	B	BAO_0000219	cell-based format	Homo sapiens	None	None	HaCaT	None	CHEMBL4439	TGF-beta receptor type I	Homo sapiens	SINGLE PROTEIN	CHEMBL1165953	1	Scientific Literature	Bioorg. Med. Chem.	2010	CHEMBL3308509
CHEMBL514542		0	470.56	0	3.88	15c	CCc1cccc(-c2[nH]c(Cc3ccc(S(N)(=O)=O)cc3)nc2-c2ccc3nccnc3c2)n1	Activity	'='	38.0	%				UO_0000187					False	CHEMBL963230	Inhibition of human ALK5 activity in human HaCaT cells assessed as ARE-luciferase reporter activity at 0.5 uM	B	BAO_0000219	cell-based format	Homo sapiens	None	None	HaCaT	None	CHEMBL4439	TGF-beta receptor type I	Homo sapiens	SINGLE PROTEIN	CHEMBL1153849	1	Scientific Literature	Eur. J. Med. Chem.	2009	CHEMBL3308509
CHEMBL1835624		0	480.38	1	5.52	14y	Cc1cccc(-c2nn(C(=S)Nc3ccc(Cl)c(Cl)c3)cc2-c2ccc3ncnn3c2)n1	IC50	'='	3.78	nM	8.42			UO_0000065	17.53	0.36	2.90	11.55	False	CHEMBL1837692	Inhibition of human recombinant GST-fused ALK5 expressed in Sf9 cells using casein as a substrate by radioisotopic protein kinase assay	B	BAO_0000219	cell-based format	Homo sapiens	None	None	Sf9	None	CHEMBL4439	TGF-beta receptor type I	Homo sapiens	SINGLE PROTEIN	CHEMBL1833794	1	Scientific Literature	Bioorg. Med. Chem. Lett.	2011	CHEMBL3308860
CHEMBL1835535		0	445.94	0	4.86	14s	Cc1cccc(-c2nn(C(=S)Nc3ccccc3Cl)cc2-c2ccc3ncnn3c2)n1	IC50	'='	2.83	nM	8.55			UO_0000065	19.17	0.38	3.69	11.72	False	CHEMBL1837692	Inhibition of human recombinant GST-fused ALK5 expressed in Sf9 cells using casein as a substrate by radioisotopic protein kinase assay	B	BAO_0000219	cell-based format	Homo sapiens	None	None	Sf9	None	CHEMBL4439	TGF-beta receptor type I	Homo sapiens	SINGLE PROTEIN	CHEMBL1833794	1	Scientific Literature	Bioorg. Med. Chem. Lett.	2011	CHEMBL3308860
CHEMBL1835531		0	495.49	1	5.11	14o	Cc1cccc(-c2nn(C(=S)Nc3ccc(OC(F)(F)F)cc3)cc2-c2ccc3ncnn3c2)n1	IC50	'='	3.3	nM	8.48			UO_0000065	17.12	0.33	3.37	10.32	False	CHEMBL1837692	Inhibition of human recombinant GST-fused ALK5 expressed in Sf9 cells using casein as a substrate by radioisotopic protein kinase assay	B	BAO_0000219	cell-based format	Homo sapiens	None	None	Sf9	None	CHEMBL4439	TGF-beta receptor type I	Homo sapiens	SINGLE PROTEIN	CHEMBL1833794	1	Scientific Literature	Bioorg. Med. Chem. Lett.	2011	CHEMBL3308860
CHEMBL1835518		0	429.48	0	4.35	14b	Cc1cccc(-c2nn(C(=S)Nc3cccc(F)c3)cc2-c2ccc3ncnn3c2)n1	IC50	'='	5680.0	nM	5.25			UO_0000065	12.21	0.23	0.90	7.19	False	CHEMBL1837693	Inhibition of human recombinant p38alpha expressed in Escherichia coli using ATF2 as a substrate by radioisotopic protein kinase assay	B	BAO_0000019	assay format	Homo sapiens	None	None	None	None	CHEMBL4439	TGF-beta receptor type I	Homo sapiens	SINGLE PROTEIN	CHEMBL1833794	1	Scientific Literature	Bioorg. Med. Chem. Lett.	2011	None
CHEMBL1835712		0	450.53	0	4.39	21b	Cc1cccc(-c2nn(C(=S)Nc3cccc(C#N)c3)cc2-c2ccc3nc(C)nn3c2)n1	IC50	'='	85.3	nM	7.07			UO_0000065	15.69	0.29	2.68	7.31	False	CHEMBL1837692	Inhibition of human recombinant GST-fused ALK5 expressed in Sf9 cells using casein as a substrate by radioisotopic protein kinase assay	B	BAO_0000219	cell-based format	Homo sapiens	None	None	Sf9	None	CHEMBL4439	TGF-beta receptor type I	Homo sapiens	SINGLE PROTEIN	CHEMBL1833794	1	Scientific Literature	Bioorg. Med. Chem. Lett.	2011	CHEMBL3308860
CHEMBL1835628		0	547.49	2	6.25	14ac	Cc1cccc(-c2nn(C(=S)Nc3cc(C(F)(F)F)cc(C(F)(F)F)c3)cc2-c2ccc3ncnn3c2)n1	IC50	'='	4.12	nM	8.38			UO_0000065	15.32	0.30	2.14	11.50	False	CHEMBL1837692	Inhibition of human recombinant GST-fused ALK5 expressed in Sf9 cells using casein as a substrate by radioisotopic protein kinase assay	B	BAO_0000219	cell-based format	Homo sapiens	None	None	Sf9	None	CHEMBL4439	TGF-beta receptor type I	Homo sapiens	SINGLE PROTEIN	CHEMBL1833794	1	Scientific Literature	Bioorg. Med. Chem. Lett.	2011	CHEMBL3308860
CHEMBL1835626		0	439.55	0	4.83	14aa	Cc1cccc(-c2nn(C(=S)Nc3ccc(C)c(C)c3)cc2-c2ccc3ncnn3c2)n1	IC50	'='	3.54	nM	8.45			UO_0000065	19.23	0.36	3.62	11.59	False	CHEMBL1837692	Inhibition of human recombinant GST-fused ALK5 expressed in Sf9 cells using casein as a substrate by radioisotopic protein kinase assay	B	BAO_0000219	cell-based format	Homo sapiens	None	None	Sf9	None	CHEMBL4439	TGF-beta receptor type I	Homo sapiens	SINGLE PROTEIN	CHEMBL1833794	1	Scientific Literature	Bioorg. Med. Chem. Lett.	2011	CHEMBL3308860
CHEMBL401570		0	343.43	0	4.69	3, SB-525334	Cc1cccc(-c2[nH]c(C(C)(C)C)nc2-c2ccc3nccnc3c2)n1	Activity	'='	95.0	%				UO_0000187					False	CHEMBL935200	Inhibition of TGF-beta-induced ALK5 in human HaCaT cells assessed as p3TP-luciferase activity at 0.1 uM	B	BAO_0000219	cell-based format	Homo sapiens	None	None	HaCaT	None	CHEMBL4439	TGF-beta receptor type I	Homo sapiens	SINGLE PROTEIN	CHEMBL1143116	1	Scientific Literature	Bioorg. Med. Chem. Lett.	2008	CHEMBL3308509
CHEMBL226838		0	335.41	0	4.47	2, SB-505124	Cc1cccc(-c2[nH]c(C(C)(C)C)nc2-c2ccc3c(c2)OCO3)n1	Activity	'='	97.0	%				UO_0000187					False	CHEMBL935200	Inhibition of TGF-beta-induced ALK5 in human HaCaT cells assessed as p3TP-luciferase activity at 0.1 uM	B	BAO_0000219	cell-based format	Homo sapiens	None	None	HaCaT	None	CHEMBL4439	TGF-beta receptor type I	Homo sapiens	SINGLE PROTEIN	CHEMBL1143116	1	Scientific Literature	Bioorg. Med. Chem. Lett.	2008	CHEMBL3308509
CHEMBL607535	MEISOINDIGO	0	276.30	0	2.53	2	CN1C(=O)/C(=C2/C(=O)Nc3ccccc32)c2ccccc21	Inhibition	'='	0.0	%				UO_0000187					False	CHEMBL1066104	Inhibition of TGFBR1 at 10 uM	B	BAO_0000357	single protein format	None	None	None	None	None	CHEMBL4439	TGF-beta receptor type I	Homo sapiens	SINGLE PROTEIN	CHEMBL1152632	1	Scientific Literature	Bioorg. Med. Chem.	2009	None
CHEMBL1271632		0	506.65	2	5.54	39	O=C1Nc2cc(C(=O)C3CCCN3)ccc2/C1=C(/Nc1ccc(CN2CCCCC2)cc1)c1ccccc1	IC50	'='	245.0	nM	6.61			UO_0000065	13.05	0.24	1.07	9.00	False	CHEMBL1272395	Inhibition of TGFbeta receptor	B	BAO_0000357	single protein format	None	None	None	None	None	CHEMBL4439	TGF-beta receptor type I	Homo sapiens	SINGLE PROTEIN	CHEMBL1268952	1	Scientific Literature	J. Med. Chem.	2010	None
CHEMBL1272238		0	511.63	1	4.28	47c	CCNC(=O)c1ccc2c(c1)NC(=O)/C2=C(\Nc1ccc(N(CCN(C)C)C(C)=O)cc1)c1ccccc1	IC50	'='	3.0	nM	8.52			UO_0000065	16.66	0.31	4.24	9.09	False	CHEMBL1272395	Inhibition of TGFbeta receptor	B	BAO_0000357	single protein format	None	None	None	None	None	CHEMBL4439	TGF-beta receptor type I	Homo sapiens	SINGLE PROTEIN	CHEMBL1268952	1	Scientific Literature	J. Med. Chem.	2010	None
CHEMBL606376		0	346.39	0	3.01	22	COc1cccc(-c2c(-c3ccc4nccnc4c3)n(C)n(C)c2=O)c1	Ki	'='	20.0	nM	7.70			UO_0000065	22.23	0.40	4.69	12.43	False	CHEMBL1070008	Displacement of [3H]HTS446284 from human recombinant His-tagged TGFbetaR1 after 1 hr by scintillation counting	B	BAO_0000357	single protein format	Homo sapiens	None	None	None	None	CHEMBL4439	TGF-beta receptor type I	Homo sapiens	SINGLE PROTEIN	CHEMBL1153122	1	Scientific Literature	Bioorg. Med. Chem. Lett.	2010	None
CHEMBL606919		0	360.42	0	3.15	24	COCc1cccc(-c2c(-c3ccc4nccnc4c3)n(C)n(C)c2=O)c1	Ki	'='	35.0	nM	7.46			UO_0000065	20.69	0.38	4.31	12.04	False	CHEMBL1070008	Displacement of [3H]HTS446284 from human recombinant His-tagged TGFbetaR1 after 1 hr by scintillation counting	B	BAO_0000357	single protein format	Homo sapiens	None	None	None	None	CHEMBL4439	TGF-beta receptor type I	Homo sapiens	SINGLE PROTEIN	CHEMBL1153122	1	Scientific Literature	Bioorg. Med. Chem. Lett.	2010	None
CHEMBL595373		0	512.64	2	6.57	25	COc1cc2c(Oc3ccc(-c4nc5ccccc5s4)cc3)ncnc2cc1OCCCN1CCCC1	Residual activity	'='	90.0	%				UO_0000187					False	CHEMBL1072534	Residual activity of TGFB-R1 at 0.1 uM by microplate scintillation counting	B	BAO_0000357	single protein format	None	None	None	None	None	CHEMBL4439	TGF-beta receptor type I	Homo sapiens	SINGLE PROTEIN	CHEMBL1152560	1	Scientific Literature	Bioorg. Med. Chem.	2009	None
CHEMBL593012		0	331.38	0	2.70	7	Cc1cc(-c2c(-c3ccc4nccnc4c3)n(C)n(C)c2=O)ccn1	IC50						Not Determined						False	CHEMBL1070009	Inhibition of TGFR-1 in human HepG2 cells expressing PAI-luciferase by luciferase reporter gene assay	B	BAO_0000219	cell-based format	Homo sapiens	None	None	HepG2	None	CHEMBL4439	TGF-beta receptor type I	Homo sapiens	SINGLE PROTEIN	CHEMBL1153122	1	Scientific Literature	Bioorg. Med. Chem. Lett.	2010	CHEMBL3307718
CHEMBL205427		0	316.34	0	4.34	50	Fc1ccccc1-c1cc(-c2c[nH]nc2-c2ccccn2)ccn1	IC50	'='	59.0	nM	7.23			UO_0000065	22.85	0.41	2.89	13.27	False	CHEMBL1048115	Inhibition of TGFR1	B	BAO_0000357	single protein format	None	None	None	None	None	CHEMBL4439	TGF-beta receptor type I	Homo sapiens	SINGLE PROTEIN	CHEMBL1155322	1	Scientific Literature	Eur. J. Med. Chem.	2009	None
CHEMBL184746		0	321.38	0	4.75	91	Nc1nc(-c2ccccc2F)c(-c2ccnc3ccccc23)s1	IC50	'='	1259.0	nM	5.90			UO_0000065	18.36	0.35	1.15	11.39	False	CHEMBL1048115	Inhibition of TGFR1	B	BAO_0000357	single protein format	None	None	None	None	None	CHEMBL4439	TGF-beta receptor type I	Homo sapiens	SINGLE PROTEIN	CHEMBL1155322	1	Scientific Literature	Eur. J. Med. Chem.	2009	None
CHEMBL181640		0	304.38	0	4.00	82	Nc1nc(-c2ccccn2)c(-c2ccnc3ccccc23)s1	IC50	'='	274.0	nM	6.56			UO_0000065	21.56	0.41	2.56	10.14	False	CHEMBL1048115	Inhibition of TGFR1	B	BAO_0000357	single protein format	None	None	None	None	None	CHEMBL4439	TGF-beta receptor type I	Homo sapiens	SINGLE PROTEIN	CHEMBL1155322	1	Scientific Literature	Eur. J. Med. Chem.	2009	None
CHEMBL6294		0	279.32	0	3.70	3	Fc1ccc(-c2c(-c3cccnc3)nc3n2CCC3)cc1	IC50	'>'	50000.0	nM				UO_0000065					False	CHEMBL642728	Inhibition of Activin like receptor kinase 5, TGF beta type I receptor	B	BAO_0000357	single protein format	None	None	None	None	None	CHEMBL4439	TGF-beta receptor type I	Homo sapiens	SINGLE PROTEIN	CHEMBL1135833	1	Scientific Literature	J. Med. Chem.	2002	None
CHEMBL226733		0	449.52	0	4.36	13p	CCc1cccc(-c2[nH]c(CNc3ccc(C(N)=O)cc3)nc2-c2ccc3nccnc3c2)n1	IC50	'='	92.0	nM	7.04			UO_0000065	15.65	0.28	2.68	5.75	True	CHEMBL889560	Inhibition of human recombinant ALK5 phosphorylation expressed in Sf9 cells	B	BAO_0000219	cell-based format	Homo sapiens	None	None	Sf9	None	CHEMBL4439	TGF-beta receptor type I	Homo sapiens	SINGLE PROTEIN	CHEMBL1145400	1	Scientific Literature	J. Med. Chem.	2007	CHEMBL3308860
CHEMBL389079		0	441.49	0	4.14	13l	CCc1cccc(-c2[nH]c(CNc3ccc(C(N)=O)cc3)nc2-c2ccc3c(c2)OCO3)n1	Activity	'='	96.0	%				UO_0000187					False	CHEMBL889562	Inhibition of TGF-beta induced ALK5 activity in HaCaT cells assessed as SBE luciferase reporter activity at 0.1 uM relative to control	F	BAO_0000219	cell-based format	Homo sapiens	None	None	HaCaT	None	CHEMBL4439	TGF-beta receptor type I	Homo sapiens	SINGLE PROTEIN	CHEMBL1145400	1	Scientific Literature	J. Med. Chem.	2007	CHEMBL3308509
CHEMBL1957670		0	300.34	0	2.82	16	Cc1csc(-c2nc(N)[nH]c2-c2ccc3c(c2)OCO3)n1	IC50	'='	90.0	nM	7.05			UO_0000065	23.46	0.46	4.23	8.19	False	CHEMBL1961066	Inhibition of human recombinant GST-fused ALK5 using TMB substrate after 30 mins by ELISA	B	BAO_0000357	single protein format	Homo sapiens	None	None	None	None	CHEMBL4439	TGF-beta receptor type I	Homo sapiens	SINGLE PROTEIN	CHEMBL1955782	1	Scientific Literature	Bioorg. Med. Chem. Lett.	2012	None
CHEMBL1957656		0	384.46	0	3.65	9b	CCCC(=O)NCc1nc(-c2nc(C)cs2)c(-c2ccc3c(c2)OCO3)[nH]1	IC50	'='	350.0	nM	6.46			UO_0000065	16.79	0.33	2.81	7.24	False	CHEMBL1961074	Inhibition of human recombinant ALK5 activity in human A549 cells assessed as TGFbeta-induced smad2/3 phosphorylation after 2 hrs by fluorescence assay	B	BAO_0000219	cell-based format	Homo sapiens	None	None	A549	None	CHEMBL4439	TGF-beta receptor type I	Homo sapiens	SINGLE PROTEIN	CHEMBL1955782	1	Scientific Literature	Bioorg. Med. Chem. Lett.	2012	CHEMBL3307651
CHEMBL233001	GW620972X	0	332.43	0	4.90	5a	N#Cc1c(NC(=O)c2cccc3ccccc23)sc2c1CCCC2	IC50	'>'	10000.0	nM				UO_0000065					False	CHEMBL897072	Inhibition of Alk5	B	BAO_0000357	single protein format	None	None	None	None	None	CHEMBL4439	TGF-beta receptor type I	Homo sapiens	SINGLE PROTEIN	CHEMBL1148840	1	Scientific Literature	Bioorg. Med. Chem. Lett.	2007	None
CHEMBL237570		0	467.59	1	6.02	23	COc1ccc2cc(-c3c(-c4ccncc4)nc(-c4ccc([S+](C)[O-])cc4C)n3C)ccc2c1	IC50	'='	296.0	nM	6.53			UO_0000065	13.96	0.26	0.51	11.45	False	CHEMBL899823	Inhibition of ALK5	B	BAO_0000357	single protein format	Homo sapiens	None	None	None	None	CHEMBL4439	TGF-beta receptor type I	Homo sapiens	SINGLE PROTEIN	CHEMBL1137478	1	Scientific Literature	Bioorg. Med. Chem. Lett.	2007	None
CHEMBL594409		0	423.50	0	2.76	36	CCS(=O)(=O)Nc1cccc(-c2c(-c3ccc4nccnc4c3)n(C)n(C)c2=O)c1	Ki	'>'	2800000.0	nM		Outside typical range		UO_0000065					False	CHEMBL1070008	Displacement of [3H]HTS446284 from human recombinant His-tagged TGFbetaR1 after 1 hr by scintillation counting	B	BAO_0000357	single protein format	Homo sapiens	None	None	None	None	CHEMBL4439	TGF-beta receptor type I	Homo sapiens	SINGLE PROTEIN	CHEMBL1153122	1	Scientific Literature	Bioorg. Med. Chem. Lett.	2010	None
CHEMBL331703		0	404.50	0	3.90	104	CCS(=O)(=O)c1ccc2c(-c3c(-c4ccccn4)nn4c3CCC4)ccnc2c1	IC50	'='	9290.0	nM	5.03			UO_0000065	12.44	0.24	1.13	6.47	False	CHEMBL1048115	Inhibition of TGFR1	B	BAO_0000357	single protein format	None	None	None	None	None	CHEMBL4439	TGF-beta receptor type I	Homo sapiens	SINGLE PROTEIN	CHEMBL1155322	1	Scientific Literature	Eur. J. Med. Chem.	2009	None
CHEMBL440084	SB-431542	0	384.40	0	3.63	11	NC(=O)c1ccc(-c2nc(-c3ccccn3)c(-c3ccc4c(c3)OCO4)[nH]2)cc1	IC50	'='	94.0	nM	7.03			UO_0000065	18.28	0.33	3.40	6.81	True	CHEMBL1048115	Inhibition of TGFR1	B	BAO_0000357	single protein format	None	None	None	None	None	CHEMBL4439	TGF-beta receptor type I	Homo sapiens	SINGLE PROTEIN	CHEMBL1155322	1	Scientific Literature	Eur. J. Med. Chem.	2009	None
CHEMBL6204		0	291.35	0	3.57	19	COc1ccc(-c2c(-c3ccccn3)nc3n2CCC3)cc1	IC50	'='	5100.0	nM	5.29			UO_0000065	18.17	0.33	1.72	13.25	False	CHEMBL1048115	Inhibition of TGFR1	B	BAO_0000357	single protein format	None	None	None	None	None	CHEMBL4439	TGF-beta receptor type I	Homo sapiens	SINGLE PROTEIN	CHEMBL1155322	1	Scientific Literature	Eur. J. Med. Chem.	2009	None
CHEMBL568357		0	342.36	0	3.90	31	O=C(O)c1ccc(-c2cc(-c3c[nH]nc3-c3ccccn3)ccn2)cc1	IC50	'='	27.0	nM	7.57			UO_0000065	22.11	0.40	3.67	8.25	False	CHEMBL1048115	Inhibition of TGFR1	B	BAO_0000357	single protein format	None	None	None	None	None	CHEMBL4439	TGF-beta receptor type I	Homo sapiens	SINGLE PROTEIN	CHEMBL1155322	1	Scientific Literature	Eur. J. Med. Chem.	2009	None
CHEMBL205151		0	399.45	0	3.58	61	COCCNC(=O)c1ccc(-c2cc(-c3c[nH]nc3-c3ccccn3)ccn2)cc1	IC50	'='	91.0	nM	7.04			UO_0000065	17.63	0.32	3.46	7.59	False	CHEMBL1048115	Inhibition of TGFR1	B	BAO_0000357	single protein format	None	None	None	None	None	CHEMBL4439	TGF-beta receptor type I	Homo sapiens	SINGLE PROTEIN	CHEMBL1155322	1	Scientific Literature	Eur. J. Med. Chem.	2009	None
CHEMBL3260626		0	441.50	0	4.12	12bi	COc1cc(NCc2nc(-c3ccc4ncnn4c3)c(-c3cccc(C)n3)[nH]2)cc(OC)c1	IC50	'='	14.0	nM	7.85			UO_0000065	17.79	0.33	3.73	7.68	False	CHEMBL3268788	Inhibition of human recombinant ALK5 expressed in insect Sf9 cells using casein as substrate by radioisotopic assay	B	BAO_0000219	cell-based format	Homo sapiens	None	None	Sf9	None	CHEMBL4439	TGF-beta receptor type I	Homo sapiens	SINGLE PROTEIN	CHEMBL3259733	1	Scientific Literature	J. Med. Chem.	2014	CHEMBL3308860
CHEMBL387748		0	417.48	0	4.87	13e	Cc1cccc(-c2[nH]c(CNc3cccc(C#N)c3)nc2-c2ccc3nccnc3c2)n1	Activity	'='	13.0	%				UO_0000187					False	CHEMBL889563	Inhibition of TGF-beta induced ALK5 activity in HaCaT cells assessed as ARE-luciferase reporter activity at 0.1 uM relative to control	F	BAO_0000219	cell-based format	Homo sapiens	None	None	HaCaT	None	CHEMBL4439	TGF-beta receptor type I	Homo sapiens	SINGLE PROTEIN	CHEMBL1145400	1	Scientific Literature	J. Med. Chem.	2007	CHEMBL3308509
CHEMBL376119		0	449.52	0	4.36	13o	CCc1cccc(-c2[nH]c(CNc3cccc(C(N)=O)c3)nc2-c2ccc3nccnc3c2)n1	IC50	'='	15.0	nM	7.82			UO_0000065	17.41	0.31	3.46	6.39	True	CHEMBL889560	Inhibition of human recombinant ALK5 phosphorylation expressed in Sf9 cells	B	BAO_0000219	cell-based format	Homo sapiens	None	None	Sf9	None	CHEMBL4439	TGF-beta receptor type I	Homo sapiens	SINGLE PROTEIN	CHEMBL1145400	1	Scientific Literature	J. Med. Chem.	2007	CHEMBL3308860
CHEMBL229548		0	431.50	1	5.13	13h	CCc1cccc(-c2[nH]c(CNc3ccc(C#N)cc3)nc2-c2ccc3nccnc3c2)n1	Activity	'='	32.0	%				UO_0000187					False	CHEMBL889561	Inhibition of TGF-beta induced ALK5 activity in HaCaT cells assessed as p3TP-luciferase reporter activity at 0.1 uM relative to control	F	BAO_0000219	cell-based format	Homo sapiens	None	None	HaCaT	None	CHEMBL4439	TGF-beta receptor type I	Homo sapiens	SINGLE PROTEIN	CHEMBL1145400	1	Scientific Literature	J. Med. Chem.	2007	CHEMBL3308509
CHEMBL229597		0	427.46	0	3.89	13j	Cc1cccc(-c2[nH]c(CNc3ccc(C(N)=O)cc3)nc2-c2ccc3c(c2)OCO3)n1	Activity	'='	67.0	%				UO_0000187					False	CHEMBL889562	Inhibition of TGF-beta induced ALK5 activity in HaCaT cells assessed as SBE luciferase reporter activity at 0.1 uM relative to control	F	BAO_0000219	cell-based format	Homo sapiens	None	None	HaCaT	None	CHEMBL4439	TGF-beta receptor type I	Homo sapiens	SINGLE PROTEIN	CHEMBL1145400	1	Scientific Literature	J. Med. Chem.	2007	CHEMBL3308509
CHEMBL440084	SB-431542	0	384.40	0	3.63	1	NC(=O)c1ccc(-c2nc(-c3ccccn3)c(-c3ccc4c(c3)OCO4)[nH]2)cc1	Activity	'='	128.0	%				UO_0000187					False	CHEMBL889563	Inhibition of TGF-beta induced ALK5 activity in HaCaT cells assessed as ARE-luciferase reporter activity at 0.1 uM relative to control	F	BAO_0000219	cell-based format	Homo sapiens	None	None	HaCaT	None	CHEMBL4439	TGF-beta receptor type I	Homo sapiens	SINGLE PROTEIN	CHEMBL1145400	1	Scientific Literature	J. Med. Chem.	2007	CHEMBL3308509
CHEMBL229547		0	431.50	1	5.13	13g	CCc1cccc(-c2[nH]c(CNc3cccc(C#N)c3)nc2-c2ccc3nccnc3c2)n1	Activity	'='	79.0	%				UO_0000187					False	CHEMBL889563	Inhibition of TGF-beta induced ALK5 activity in HaCaT cells assessed as ARE-luciferase reporter activity at 0.1 uM relative to control	F	BAO_0000219	cell-based format	Homo sapiens	None	None	HaCaT	None	CHEMBL4439	TGF-beta receptor type I	Homo sapiens	SINGLE PROTEIN	CHEMBL1145400	1	Scientific Literature	J. Med. Chem.	2007	CHEMBL3308509
CHEMBL226838		0	335.41	0	4.47	2	Cc1cccc(-c2[nH]c(C(C)(C)C)nc2-c2ccc3c(c2)OCO3)n1	Inhibition	'='	23.0	%				UO_0000187					False	CHEMBL889564	Inhibition of TGF-beta induced ALK5 activity in HaCaT cells assessed as p3TP-luciferase reporter activity at 0.05 uM relative to control	F	BAO_0000219	cell-based format	Homo sapiens	None	None	HaCaT	None	CHEMBL4439	TGF-beta receptor type I	Homo sapiens	SINGLE PROTEIN	CHEMBL1145400	1	Scientific Literature	J. Med. Chem.	2007	CHEMBL3308509
CHEMBL272590		0	420.50	1	5.30	14g	N#Cc1cccc(CNc2nc(-c3ccc4nccnc4c3)c(-c3ccccn3)s2)c1	Activity	'='	5.0	%				UO_0000187					False	CHEMBL935200	Inhibition of TGF-beta-induced ALK5 in human HaCaT cells assessed as p3TP-luciferase activity at 0.1 uM	B	BAO_0000219	cell-based format	Homo sapiens	None	None	HaCaT	None	CHEMBL4439	TGF-beta receptor type I	Homo sapiens	SINGLE PROTEIN	CHEMBL1143116	1	Scientific Literature	Bioorg. Med. Chem. Lett.	2008	CHEMBL3308509
CHEMBL403473		0	438.52	0	4.53	15h	NC(=O)c1ccc(CNc2nc(-c3ccc4nccnc4c3)c(-c3ccccn3)s2)cc1	Activity	'='	47.0	%				UO_0000187					False	CHEMBL935201	Inhibition of TGF-beta-induced ALK5 in human HaCaT cells assessed as ARE-luciferase activity at 0.1 uM	B	BAO_0000219	cell-based format	Homo sapiens	None	None	HaCaT	None	CHEMBL4439	TGF-beta receptor type I	Homo sapiens	SINGLE PROTEIN	CHEMBL1143116	1	Scientific Literature	Bioorg. Med. Chem. Lett.	2008	CHEMBL3308509
CHEMBL226838		0	335.41	0	4.47	2, SB-505124	Cc1cccc(-c2[nH]c(C(C)(C)C)nc2-c2ccc3c(c2)OCO3)n1	Activity	'='	75.0	%				UO_0000187					False	CHEMBL935199	Inhibition of TGF-beta-induced ALK5 in human HaCaT cells assessed as SBE-luciferase activity at 0.1 uM	B	BAO_0000219	cell-based format	Homo sapiens	None	None	HaCaT	None	CHEMBL4439	TGF-beta receptor type I	Homo sapiens	SINGLE PROTEIN	CHEMBL1143116	1	Scientific Literature	Bioorg. Med. Chem. Lett.	2008	CHEMBL3308509
CHEMBL271245		0	448.56	1	5.86	14l	CCc1cccc(-c2sc(NCc3ccc(C#N)cc3)nc2-c2ccc3nccnc3c2)n1	Activity	'='	35.0	%				UO_0000187					False	CHEMBL935199	Inhibition of TGF-beta-induced ALK5 in human HaCaT cells assessed as SBE-luciferase activity at 0.1 uM	B	BAO_0000219	cell-based format	Homo sapiens	None	None	HaCaT	None	CHEMBL4439	TGF-beta receptor type I	Homo sapiens	SINGLE PROTEIN	CHEMBL1143116	1	Scientific Literature	Bioorg. Med. Chem. Lett.	2008	CHEMBL3308509
CHEMBL229496		0	423.48	0	4.91	13c	CCc1cccc(-c2[nH]c(CNc3cccc(C#N)c3)nc2-c2ccc3c(c2)OCO3)n1	IC50	'='	73.0	nM	7.14			UO_0000065	16.85	0.30	2.23	7.45	True	CHEMBL889560	Inhibition of human recombinant ALK5 phosphorylation expressed in Sf9 cells	B	BAO_0000219	cell-based format	Homo sapiens	None	None	Sf9	None	CHEMBL4439	TGF-beta receptor type I	Homo sapiens	SINGLE PROTEIN	CHEMBL1145400	1	Scientific Literature	J. Med. Chem.	2007	CHEMBL3308860
CHEMBL229496		0	423.48	0	4.91	13c	CCc1cccc(-c2[nH]c(CNc3cccc(C#N)c3)nc2-c2ccc3c(c2)OCO3)n1	Activity	'='	21.0	%				UO_0000187					False	CHEMBL889561	Inhibition of TGF-beta induced ALK5 activity in HaCaT cells assessed as p3TP-luciferase reporter activity at 0.1 uM relative to control	F	BAO_0000219	cell-based format	Homo sapiens	None	None	HaCaT	None	CHEMBL4439	TGF-beta receptor type I	Homo sapiens	SINGLE PROTEIN	CHEMBL1145400	1	Scientific Literature	J. Med. Chem.	2007	CHEMBL3308509
CHEMBL2024684		0	317.35	0	2.49	2,PF-03671148	Cc1cccc(-n2nccc2-c2ccc3ncn(C)c(=O)c3c2)n1	IC50	'='	13.0	nM	7.89			UO_0000065	24.85	0.45	5.40	12.02	False	CHEMBL2026330	Inhibition of ALK5	B	BAO_0000357	single protein format	None	None	None	None	None	CHEMBL4439	TGF-beta receptor type I	Homo sapiens	SINGLE PROTEIN	CHEMBL2021874	1	Scientific Literature	Bioorg. Med. Chem. Lett.	2012	None
CHEMBL376119		0	449.52	0	4.36	15	CCc1cccc(-c2[nH]c(CNc3cccc(C(N)=O)c3)nc2-c2ccc3nccnc3c2)n1	IC50	'='	15.0	nM	7.82			UO_0000065					False	CHEMBL1107780	Antagonistic activity at TGFBR1	F	BAO_0000019	assay format	None	None	None	None	None	CHEMBL4439	TGF-beta receptor type I	Homo sapiens	SINGLE PROTEIN	CHEMBL1155424	1	Scientific Literature	Bioorg. Med. Chem. Lett.	2010	None
CHEMBL376119		0	449.52	0	4.36	13o	CCc1cccc(-c2[nH]c(CNc3cccc(C(N)=O)c3)nc2-c2ccc3nccnc3c2)n1	Activity	'='	67.0	%				UO_0000187					False	CHEMBL889561	Inhibition of TGF-beta induced ALK5 activity in HaCaT cells assessed as p3TP-luciferase reporter activity at 0.1 uM relative to control	F	BAO_0000219	cell-based format	Homo sapiens	None	None	HaCaT	None	CHEMBL4439	TGF-beta receptor type I	Homo sapiens	SINGLE PROTEIN	CHEMBL1145400	1	Scientific Literature	J. Med. Chem.	2007	CHEMBL3308509
CHEMBL229547		0	431.50	1	5.13	13g	CCc1cccc(-c2[nH]c(CNc3cccc(C#N)c3)nc2-c2ccc3nccnc3c2)n1	Activity	'='	33.0	%				UO_0000187					False	CHEMBL889561	Inhibition of TGF-beta induced ALK5 activity in HaCaT cells assessed as p3TP-luciferase reporter activity at 0.1 uM relative to control	F	BAO_0000219	cell-based format	Homo sapiens	None	None	HaCaT	None	CHEMBL4439	TGF-beta receptor type I	Homo sapiens	SINGLE PROTEIN	CHEMBL1145400	1	Scientific Literature	J. Med. Chem.	2007	CHEMBL3308509
CHEMBL593951		0	322.39	0	3.06	41	Cn1c(-c2ccc3nccnc3c2)c(-c2ccsc2)c(=O)n1C	Ki	'='	54.0	nM	7.27			UO_0000065	22.54	0.43	4.21	13.79	False	CHEMBL1070008	Displacement of [3H]HTS446284 from human recombinant His-tagged TGFbetaR1 after 1 hr by scintillation counting	B	BAO_0000357	single protein format	Homo sapiens	None	None	None	None	CHEMBL4439	TGF-beta receptor type I	Homo sapiens	SINGLE PROTEIN	CHEMBL1153122	1	Scientific Literature	Bioorg. Med. Chem. Lett.	2010	None
CHEMBL440084	SB-431542	0	384.40	0	3.63	SB-431542	NC(=O)c1ccc(-c2nc(-c3ccccn3)c(-c3ccc4c(c3)OCO4)[nH]2)cc1	IC50	'='	250.0	nM	6.60			UO_0000065	17.17	0.31	2.97	6.40	False	CHEMBL1070009	Inhibition of TGFR-1 in human HepG2 cells expressing PAI-luciferase by luciferase reporter gene assay	B	BAO_0000219	cell-based format	Homo sapiens	None	None	HepG2	None	CHEMBL4439	TGF-beta receptor type I	Homo sapiens	SINGLE PROTEIN	CHEMBL1153122	1	Scientific Literature	Bioorg. Med. Chem. Lett.	2010	CHEMBL3307718
CHEMBL382838		0	315.38	0	3.74	8a	Cc1cccc(-c2nn3c(c2-c2ccc4[nH]cnc4c2)CCC3)n1	IC50	'='	47.0	nM	7.33			UO_0000065	23.24	0.42	3.59	12.34	False	CHEMBL861562	Inhibition of recombinant human TGFbeta R1 expressed in Sf9 cells	B	BAO_0000219	cell-based format	Homo sapiens	None	None	Sf9	None	CHEMBL4439	TGF-beta receptor type I	Homo sapiens	SINGLE PROTEIN	CHEMBL1138200	1	Scientific Literature	J. Med. Chem.	2006	CHEMBL3308860
CHEMBL377717		0	328.42	0	4.36	5a	Cc1cccc(-c2nn3c(c2-c2ccc4c(ccn4C)c2)CCC3)n1	IC50	'='	4100.0	nM	5.39			UO_0000065	16.40	0.29	1.03	15.12	False	CHEMBL861562	Inhibition of recombinant human TGFbeta R1 expressed in Sf9 cells	B	BAO_0000219	cell-based format	Homo sapiens	None	None	Sf9	None	CHEMBL4439	TGF-beta receptor type I	Homo sapiens	SINGLE PROTEIN	CHEMBL1138200	1	Scientific Literature	J. Med. Chem.	2006	CHEMBL3308860
CHEMBL574415		0	381.43	0	4.66	6	COc1cc(Nc2cc(Oc3ccc(C)nc3C)ccn2)cc(OC)c1OC	IC50	'='	21.0	nM	7.68			UO_0000065	20.13	0.37	3.02	10.27	False	CHEMBL1041190	Inhibition of ALK5 in human MDA-MB-468 cells assessed as inhibition of nuclear translocation of GFP-2/Smad2 fusion reporter gene after 90 mins by Hoechst 3342 staining-based cellomics arrayscan imaging analysis	B	BAO_0000219	cell-based format	Homo sapiens	None	None	MDA-MB-468	None	CHEMBL4439	TGF-beta receptor type I	Homo sapiens	SINGLE PROTEIN	CHEMBL1155219	1	Scientific Literature	J. Med. Chem.	2009	CHEMBL3308424
CHEMBL271245		0	448.56	1	5.86	14l	CCc1cccc(-c2sc(NCc3ccc(C#N)cc3)nc2-c2ccc3nccnc3c2)n1	Activity	'='	8.0	%				UO_0000187					False	CHEMBL935200	Inhibition of TGF-beta-induced ALK5 in human HaCaT cells assessed as p3TP-luciferase activity at 0.1 uM	B	BAO_0000219	cell-based format	Homo sapiens	None	None	HaCaT	None	CHEMBL4439	TGF-beta receptor type I	Homo sapiens	SINGLE PROTEIN	CHEMBL1143116	1	Scientific Literature	Bioorg. Med. Chem. Lett.	2008	CHEMBL3308509
CHEMBL270600		0	458.54	0	4.87	15f	CCc1cccc(-c2sc(NCc3ccc(C(N)=O)cc3)nc2-c2ccc3c(c2)OCO3)n1	Activity	'='	74.0	%				UO_0000187					False	CHEMBL935201	Inhibition of TGF-beta-induced ALK5 in human HaCaT cells assessed as ARE-luciferase activity at 0.1 uM	B	BAO_0000219	cell-based format	Homo sapiens	None	None	HaCaT	None	CHEMBL4439	TGF-beta receptor type I	Homo sapiens	SINGLE PROTEIN	CHEMBL1143116	1	Scientific Literature	Bioorg. Med. Chem. Lett.	2008	CHEMBL3308509
CHEMBL257843		0	440.53	1	5.65	14f	CCc1cccc(-c2sc(NCc3ccc(C#N)cc3)nc2-c2ccc3c(c2)OCO3)n1	Activity	'='	57.0	%				UO_0000187					False	CHEMBL935199	Inhibition of TGF-beta-induced ALK5 in human HaCaT cells assessed as SBE-luciferase activity at 0.1 uM	B	BAO_0000219	cell-based format	Homo sapiens	None	None	HaCaT	None	CHEMBL4439	TGF-beta receptor type I	Homo sapiens	SINGLE PROTEIN	CHEMBL1143116	1	Scientific Literature	Bioorg. Med. Chem. Lett.	2008	CHEMBL3308509
CHEMBL387747		0	409.45	0	4.66	13a	Cc1cccc(-c2[nH]c(CNc3cccc(C#N)c3)nc2-c2ccc3c(c2)OCO3)n1	Activity	'='	14.0	%				UO_0000187					False	CHEMBL889561	Inhibition of TGF-beta induced ALK5 activity in HaCaT cells assessed as p3TP-luciferase reporter activity at 0.1 uM relative to control	F	BAO_0000219	cell-based format	Homo sapiens	None	None	HaCaT	None	CHEMBL4439	TGF-beta receptor type I	Homo sapiens	SINGLE PROTEIN	CHEMBL1145400	1	Scientific Literature	J. Med. Chem.	2007	CHEMBL3308509
CHEMBL445934		0	409.45	0	4.66	17b	Cc1cccc(-c2[nH]c(NCc3ccc(C#N)cc3)nc2-c2ccc3c(c2)OCO3)n1	Activity	'='	61.0	%				UO_0000187					False	CHEMBL889561	Inhibition of TGF-beta induced ALK5 activity in HaCaT cells assessed as p3TP-luciferase reporter activity at 0.1 uM relative to control	F	BAO_0000219	cell-based format	Homo sapiens	None	None	HaCaT	None	CHEMBL4439	TGF-beta receptor type I	Homo sapiens	SINGLE PROTEIN	CHEMBL1145400	1	Scientific Literature	J. Med. Chem.	2007	CHEMBL3308509
CHEMBL229598		0	441.49	0	4.14	13k	CCc1cccc(-c2[nH]c(CNc3cccc(C(N)=O)c3)nc2-c2ccc3c(c2)OCO3)n1	Activity	'='	59.0	%				UO_0000187					False	CHEMBL889562	Inhibition of TGF-beta induced ALK5 activity in HaCaT cells assessed as SBE luciferase reporter activity at 0.1 uM relative to control	F	BAO_0000219	cell-based format	Homo sapiens	None	None	HaCaT	None	CHEMBL4439	TGF-beta receptor type I	Homo sapiens	SINGLE PROTEIN	CHEMBL1145400	1	Scientific Literature	J. Med. Chem.	2007	CHEMBL3308509
CHEMBL440084	SB-431542	0	384.40	0	3.63	1	NC(=O)c1ccc(-c2nc(-c3ccccn3)c(-c3ccc4c(c3)OCO4)[nH]2)cc1	Activity	'='	51.0	%				UO_0000187					False	CHEMBL935199	Inhibition of TGF-beta-induced ALK5 in human HaCaT cells assessed as SBE-luciferase activity at 0.1 uM	B	BAO_0000219	cell-based format	Homo sapiens	None	None	HaCaT	None	CHEMBL4439	TGF-beta receptor type I	Homo sapiens	SINGLE PROTEIN	CHEMBL1143116	1	Scientific Literature	Bioorg. Med. Chem. Lett.	2008	CHEMBL3308509
CHEMBL429735		0	438.52	0	4.53	15g	NC(=O)c1cccc(CNc2nc(-c3ccc4nccnc4c3)c(-c3ccccn3)s2)c1	Activity	'='	41.0	%				UO_0000187					False	CHEMBL935199	Inhibition of TGF-beta-induced ALK5 in human HaCaT cells assessed as SBE-luciferase activity at 0.1 uM	B	BAO_0000219	cell-based format	Homo sapiens	None	None	HaCaT	None	CHEMBL4439	TGF-beta receptor type I	Homo sapiens	SINGLE PROTEIN	CHEMBL1143116	1	Scientific Literature	Bioorg. Med. Chem. Lett.	2008	CHEMBL3308509
CHEMBL269339		0	359.36	0	4.64	10	O=C(O)c1ccc(-c2nc(-c3ccc(F)cc3)c(-c3ccccn3)[nH]2)cc1	IC50	'='	1500.0	nM	5.82			UO_0000065	16.21	0.29	1.18	7.38	True	CHEMBL642728	Inhibition of Activin like receptor kinase 5, TGF beta type I receptor	B	BAO_0000357	single protein format	None	None	None	None	None	CHEMBL4439	TGF-beta receptor type I	Homo sapiens	SINGLE PROTEIN	CHEMBL1135833	1	Scientific Literature	J. Med. Chem.	2002	None
CHEMBL266707		0	297.36	0	3.86	4	Fc1ccc(-c2c(-c3ccncc3)nc3n2CCS3)cc1	IC50	'>'	50000.0	nM				UO_0000065					False	CHEMBL642728	Inhibition of Activin like receptor kinase 5, TGF beta type I receptor	B	BAO_0000357	single protein format	None	None	None	None	None	CHEMBL4439	TGF-beta receptor type I	Homo sapiens	SINGLE PROTEIN	CHEMBL1135833	1	Scientific Literature	J. Med. Chem.	2002	None
CHEMBL427211		0	314.39	0	4.05	5b	Cn1ccc2cc(-c3c(-c4ccccn4)nn4c3CCC4)ccc21	IC50	'='	12230.0	nM	4.91			UO_0000065	15.63	0.28	0.86	13.78	False	CHEMBL861562	Inhibition of recombinant human TGFbeta R1 expressed in Sf9 cells	B	BAO_0000219	cell-based format	Homo sapiens	None	None	Sf9	None	CHEMBL4439	TGF-beta receptor type I	Homo sapiens	SINGLE PROTEIN	CHEMBL1138200	1	Scientific Literature	J. Med. Chem.	2006	CHEMBL3308860
CHEMBL204139		0	301.35	0	3.43	8b	c1ccc(-c2nn3c(c2-c2ccc4[nH]cnc4c2)CCC3)nc1	IC50	'='	422.0	nM	6.38			UO_0000065					False	CHEMBL861567	Inhibition of TGFbeta R1 induced transcriptional activation of p3TP-Lux in mink Mv1Lu lung cells	F	BAO_0000219	cell-based format	Mustela	None	None	Mv1Lu	None	CHEMBL4439	TGF-beta receptor type I	Homo sapiens	SINGLE PROTEIN	CHEMBL1138200	1	Scientific Literature	J. Med. Chem.	2006	None
CHEMBL270600		0	458.54	0	4.87	15f	CCc1cccc(-c2sc(NCc3ccc(C(N)=O)cc3)nc2-c2ccc3c(c2)OCO3)n1	Activity	'='	59.0	%				UO_0000187					False	CHEMBL935199	Inhibition of TGF-beta-induced ALK5 in human HaCaT cells assessed as SBE-luciferase activity at 0.1 uM	B	BAO_0000219	cell-based format	Homo sapiens	None	None	HaCaT	None	CHEMBL4439	TGF-beta receptor type I	Homo sapiens	SINGLE PROTEIN	CHEMBL1143116	1	Scientific Literature	Bioorg. Med. Chem. Lett.	2008	CHEMBL3308509
CHEMBL1078178	MOMELOTINIB	3	414.47	0	2.98	BDBM50311017	N#CCNC(=O)c1ccc(-c2ccnc(Nc3ccc(N4CCOCC4)cc3)n2)cc1	IC50	'='	205.0	nM	6.69		436745	UO_0000065	16.14	0.29	3.71	6.48	False	CHEMBL3889146	Biochemical Binding Assay: Biochemical binding assays (DiscoveRx) and in vitro enzyme inhibition assays (LanthaScreen, Life Technologies) were conducted to determine the binding affinity and inhibition activities of CYT-0387 to Type-I BMPR-kinases (ALK2, ALK3, and ALK6) were conducted. Transforming growth factor beta receptor 1 (TGFBR1, ALK5) was used as a control to determine the selectivity to …	B	BAO_0000357	single protein format	Homo sapiens	None	None	None	None	CHEMBL4439	TGF-beta receptor type I	Homo sapiens	SINGLE PROTEIN	CHEMBL3886963	37	BindingDB Database		2016	None
CHEMBL270600		0	458.54	0	4.87	15f	CCc1cccc(-c2sc(NCc3ccc(C(N)=O)cc3)nc2-c2ccc3c(c2)OCO3)n1	Activity	'='	26.0	%				UO_0000187					False	CHEMBL935200	Inhibition of TGF-beta-induced ALK5 in human HaCaT cells assessed as p3TP-luciferase activity at 0.1 uM	B	BAO_0000219	cell-based format	Homo sapiens	None	None	HaCaT	None	CHEMBL4439	TGF-beta receptor type I	Homo sapiens	SINGLE PROTEIN	CHEMBL1143116	1	Scientific Literature	Bioorg. Med. Chem. Lett.	2008	CHEMBL3308509
CHEMBL255986		0	458.54	0	4.87	15e	CCc1cccc(-c2sc(NCc3cccc(C(N)=O)c3)nc2-c2ccc3c(c2)OCO3)n1	Activity	'='	9.0	%				UO_0000187					False	CHEMBL935200	Inhibition of TGF-beta-induced ALK5 in human HaCaT cells assessed as p3TP-luciferase activity at 0.1 uM	B	BAO_0000219	cell-based format	Homo sapiens	None	None	HaCaT	None	CHEMBL4439	TGF-beta receptor type I	Homo sapiens	SINGLE PROTEIN	CHEMBL1143116	1	Scientific Literature	Bioorg. Med. Chem. Lett.	2008	CHEMBL3308509
CHEMBL229547		0	431.50	1	5.13	13g	CCc1cccc(-c2[nH]c(CNc3cccc(C#N)c3)nc2-c2ccc3nccnc3c2)n1	IC50	'='	119.0	nM	6.92			UO_0000065	16.05	0.29	1.79	6.71	True	CHEMBL889560	Inhibition of human recombinant ALK5 phosphorylation expressed in Sf9 cells	B	BAO_0000219	cell-based format	Homo sapiens	None	None	Sf9	None	CHEMBL4439	TGF-beta receptor type I	Homo sapiens	SINGLE PROTEIN	CHEMBL1145400	1	Scientific Literature	J. Med. Chem.	2007	CHEMBL3308860
CHEMBL229495		0	409.45	0	4.66	13b	Cc1cccc(-c2[nH]c(CNc3ccc(C#N)cc3)nc2-c2ccc3c(c2)OCO3)n1	IC50	'='	174.0	nM	6.76			UO_0000065	16.51	0.30	2.10	7.05	False	CHEMBL889560	Inhibition of human recombinant ALK5 phosphorylation expressed in Sf9 cells	B	BAO_0000219	cell-based format	Homo sapiens	None	None	Sf9	None	CHEMBL4439	TGF-beta receptor type I	Homo sapiens	SINGLE PROTEIN	CHEMBL1145400	1	Scientific Literature	J. Med. Chem.	2007	CHEMBL3308860
CHEMBL3261094		0	452.48	0	2.70	19d	Cc1cccc(-c2nn(CC(=O)Nc3cccc(C(N)=O)c3)cc2-c2ccc3ncnn3c2)n1	IC50	'='	36.0	nM	7.44			UO_0000065	16.45	0.30	4.74	5.59	False	CHEMBL3269341	Inhibition of GST-fused recombinant human ALK5 expressed in baculovirus-infected insect Sf9 cells using casein as substrate by radioisotope-based assay	B	BAO_0000219	cell-based format	Homo sapiens	None	None	Sf9	None	CHEMBL4439	TGF-beta receptor type I	Homo sapiens	SINGLE PROTEIN	CHEMBL3259570	1	Scientific Literature	Bioorg. Med. Chem.	2014	CHEMBL3308860
CHEMBL261454		0	272.31	0	3.69	LY-364947	c1ccc(-c2n[nH]cc2-c2ccnc3ccccc23)nc1	IC50	'='	40.0	nM	7.40			UO_0000065					True	CHEMBL861567	Inhibition of TGFbeta R1 induced transcriptional activation of p3TP-Lux in mink Mv1Lu lung cells	F	BAO_0000219	cell-based format	Mustela	None	None	Mv1Lu	None	CHEMBL4439	TGF-beta receptor type I	Homo sapiens	SINGLE PROTEIN	CHEMBL1138200	1	Scientific Literature	J. Med. Chem.	2006	None
CHEMBL572878	TOZASERTIB	2	464.60	0	3.50	VX-680/MK-0457	Cc1cc(Nc2cc(N3CCN(C)CC3)nc(Sc3ccc(NC(=O)C4CC4)cc3)n2)n[nH]1	Kd	'='	8400.0	nM	5.08			UO_0000065	10.92	0.21	1.58	4.97	False	CHEMBL1908658	Binding constant for TGFBR1 kinase domain	B	BAO_0000357	single protein format	None	None	None	None	None	CHEMBL4439	TGF-beta receptor type I	Homo sapiens	SINGLE PROTEIN	CHEMBL1908390	1	Scientific Literature	Nat. Biotechnol.	2011	None
CHEMBL296468	BMS-387032	1	380.54	0	3.66	BMS-387032/SNS-032	CC(C)(C)c1cnc(CSc2cnc(NC(=O)C3CCNCC3)s2)o1	Kd	'>'	10000.0	nM				UO_0000065					False	CHEMBL1908658	Binding constant for TGFBR1 kinase domain	B	BAO_0000357	single protein format	None	None	None	None	None	CHEMBL4439	TGF-beta receptor type I	Homo sapiens	SINGLE PROTEIN	CHEMBL1908390	1	Scientific Literature	Nat. Biotechnol.	2011	None
CHEMBL229497		0	423.48	0	4.91	4	CCc1cccc(-c2[nH]c(CNc3ccc(C#N)cc3)nc2-c2ccc3c(c2)OCO3)n1	logIC50	'='	-0.4434										False	CHEMBL1107780	Antagonistic activity at TGFBR1	F	BAO_0000019	assay format	None	None	None	None	None	CHEMBL4439	TGF-beta receptor type I	Homo sapiens	SINGLE PROTEIN	CHEMBL1155424	1	Scientific Literature	Bioorg. Med. Chem. Lett.	2010	None
CHEMBL341534		0	306.76	0	4.34	6	Clc1ccc(-c2n[nH]cc2-c2ccnc3ccccc23)nc1	IC50	'='	4670.0	nM	5.33			UO_0000065					False	CHEMBL740149	In vitro inhibition of transforming growth factor- beta dependent luciferase growth in mouse fibroblasts (NIH 3T3)	F	BAO_0000019	assay format	Mus musculus	None	None	None	None	CHEMBL4439	TGF-beta receptor type I	Homo sapiens	SINGLE PROTEIN	CHEMBL1145076	1	Scientific Literature	J. Med. Chem.	2003	None
CHEMBL126676		0	271.32	0	4.29	3	c1ccc(-c2n[nH]cc2-c2ccnc3ccccc23)cc1	IC50	'='	2920.0	nM	5.54			UO_0000065					False	CHEMBL740149	In vitro inhibition of transforming growth factor- beta dependent luciferase growth in mouse fibroblasts (NIH 3T3)	F	BAO_0000019	assay format	Mus musculus	None	None	None	None	CHEMBL4439	TGF-beta receptor type I	Homo sapiens	SINGLE PROTEIN	CHEMBL1145076	1	Scientific Literature	J. Med. Chem.	2003	None
CHEMBL514700		0	470.56	0	3.82	15h	Cc1cccc(-c2[nH]c(CCc3ccc(S(N)(=O)=O)cc3)nc2-c2ccc3nccnc3c2)n1	Activity	'='	13.0	%				UO_0000187					False	CHEMBL963229	Inhibition of human ALK5 activity in human HaCaT cells assessed as p3TP-luciferase reporter activity at 0.5 uM	B	BAO_0000219	cell-based format	Homo sapiens	None	None	HaCaT	None	CHEMBL4439	TGF-beta receptor type I	Homo sapiens	SINGLE PROTEIN	CHEMBL1153849	1	Scientific Literature	Eur. J. Med. Chem.	2009	CHEMBL3308509
CHEMBL2024687		0	331.38	0	2.80	5	Cc1cccc(-n2nc(C)cc2-c2ccc3ncn(C)c(=O)c3c2)n1	IC50	'='	3.0	nM	8.52			UO_0000065	25.72	0.47	5.72	12.99	False	CHEMBL2026330	Inhibition of ALK5	B	BAO_0000357	single protein format	None	None	None	None	None	CHEMBL4439	TGF-beta receptor type I	Homo sapiens	SINGLE PROTEIN	CHEMBL2021874	1	Scientific Literature	Bioorg. Med. Chem. Lett.	2012	None
CHEMBL2024692		0	331.38	0	2.97	10	CCn1cnc2ccc(-c3ccnn3-c3cccc(C)n3)cc2c1=O	IC50	'='	69.0	nM	7.16			UO_0000065	21.61	0.39	4.19	10.92	False	CHEMBL2026330	Inhibition of ALK5	B	BAO_0000357	single protein format	None	None	None	None	None	CHEMBL4439	TGF-beta receptor type I	Homo sapiens	SINGLE PROTEIN	CHEMBL2021874	1	Scientific Literature	Bioorg. Med. Chem. Lett.	2012	None
CHEMBL260729		0	447.50	0	5.00	20b	NC(=O)c1ccc(Oc2ccc3c(-c4c(-c5ccccn5)nn5c4CCC5)ccnc3c2)cc1	IC50	'='	1100.0	nM	5.96			UO_0000065	13.32	0.24	0.96	6.21	False	CHEMBL928261	Inhibition of TGFbeta type receptor 1 ALK5 (T204D) expressed in Sf9 cells	B	BAO_0000219	cell-based format	None	None	None	Sf9	None	CHEMBL4439	TGF-beta receptor type I	Homo sapiens	SINGLE PROTEIN	CHEMBL1144852	1	Scientific Literature	J. Med. Chem.	2008	CHEMBL3308860
CHEMBL261625		0	386.46	0	4.43	7c	COc1cc(OC)c2nccc(-c3c(-c4cccc(C)n4)nn4c3CCC4)c2c1	IC50	'='	3810.0	nM	5.42			UO_0000065	14.02	0.26	0.99	8.73	False	CHEMBL928261	Inhibition of TGFbeta type receptor 1 ALK5 (T204D) expressed in Sf9 cells	B	BAO_0000219	cell-based format	None	None	None	Sf9	None	CHEMBL4439	TGF-beta receptor type I	Homo sapiens	SINGLE PROTEIN	CHEMBL1144852	1	Scientific Literature	J. Med. Chem.	2008	CHEMBL3308860
CHEMBL481761		0	492.56	1	5.54	28a	C[C@H](Nc1nccc(-c2[nH]c(Cc3cccc(C(N)=O)c3)nc2-c2ccc(F)cc2)n1)c1ccccc1	IC50	'>'	1000.0	nM				UO_0000065					False	CHEMBL1013161	Inhibition of GST fused human recombinant ALK5 expressed in Sf9 cells by radioisotopic protein kinase assay	B	BAO_0000219	cell-based format	Homo sapiens	None	None	Sf9	None	CHEMBL4439	TGF-beta receptor type I	Homo sapiens	SINGLE PROTEIN	CHEMBL1155059	1	Scientific Literature	Bioorg. Med. Chem. Lett.	2008	CHEMBL3308860
CHEMBL480933		0	403.42	0	3.30	23b	COc1nccc(-c2c(-c3ccc(F)cc3)ncn2Cc2ccc(C(N)=O)cc2)n1	IC50	'>'	1000.0	nM				UO_0000065					False	CHEMBL1013161	Inhibition of GST fused human recombinant ALK5 expressed in Sf9 cells by radioisotopic protein kinase assay	B	BAO_0000219	cell-based format	Homo sapiens	None	None	Sf9	None	CHEMBL4439	TGF-beta receptor type I	Homo sapiens	SINGLE PROTEIN	CHEMBL1155059	1	Scientific Literature	Bioorg. Med. Chem. Lett.	2008	CHEMBL3308860
CHEMBL521424		0	428.47	0	3.87	22c	NC(=O)c1cccc(Cn2cnc(-c3ccc(F)cc3)c2-c2ccnc(NC3CC3)n2)c1	IC50	'>'	1000.0	nM				UO_0000065					False	CHEMBL1013161	Inhibition of GST fused human recombinant ALK5 expressed in Sf9 cells by radioisotopic protein kinase assay	B	BAO_0000219	cell-based format	Homo sapiens	None	None	Sf9	None	CHEMBL4439	TGF-beta receptor type I	Homo sapiens	SINGLE PROTEIN	CHEMBL1155059	1	Scientific Literature	Bioorg. Med. Chem. Lett.	2008	CHEMBL3308860
CHEMBL481757		0	403.42	0	3.30	16d	COc1nccc(-c2ncn(Cc3cccc(C(N)=O)c3)c2-c2ccc(F)cc2)n1	IC50	'>'	1000.0	nM				UO_0000065					False	CHEMBL1013161	Inhibition of GST fused human recombinant ALK5 expressed in Sf9 cells by radioisotopic protein kinase assay	B	BAO_0000219	cell-based format	Homo sapiens	None	None	Sf9	None	CHEMBL4439	TGF-beta receptor type I	Homo sapiens	SINGLE PROTEIN	CHEMBL1155059	1	Scientific Literature	Bioorg. Med. Chem. Lett.	2008	CHEMBL3308860
CHEMBL2435045		0	438.44	0	3.77	21	Cc1cccc(-c2nc(CN3C(=O)c4ccccc4C3=O)cn2-c2ccc3c(c2)OCO3)n1	IC50	'='	3360.0	nM	5.47			UO_0000065	12.48	0.23	1.70	6.32	False	CHEMBL2437531	Inhibition of TGFbeta-induced downstream transcriptional activation of ALK5 (unknown origin) expressed in CHO-HIR cells assessed as intracellular translocation of EGFP-Smad2 after 2 hrs by luciferase assay	B	BAO_0000219	cell-based format	Homo sapiens	None	None	CHO-HIR	None	CHEMBL4439	TGF-beta receptor type I	Homo sapiens	SINGLE PROTEIN	CHEMBL2434835	1	Scientific Literature	Bioorg. Med. Chem. Lett.	2013	None
CHEMBL255219		0	412.47	1	5.08	14a	N#Cc1cccc(CNc2nc(-c3ccc4c(c3)OCO4)c(-c3ccccn3)s2)c1	Activity	'='	39.0	%				UO_0000187					False	CHEMBL935199	Inhibition of TGF-beta-induced ALK5 in human HaCaT cells assessed as SBE-luciferase activity at 0.1 uM	B	BAO_0000219	cell-based format	Homo sapiens	None	None	HaCaT	None	CHEMBL4439	TGF-beta receptor type I	Homo sapiens	SINGLE PROTEIN	CHEMBL1143116	1	Scientific Literature	Bioorg. Med. Chem. Lett.	2008	CHEMBL3308509
CHEMBL480787		0	385.40	0	4.14	27e	COc1nccc(-c2[nH]c(Cc3cccc(C#N)c3)nc2-c2ccc(F)cc2)n1	IC50	'>'	1000.0	nM				UO_0000065					False	CHEMBL1013161	Inhibition of GST fused human recombinant ALK5 expressed in Sf9 cells by radioisotopic protein kinase assay	B	BAO_0000219	cell-based format	Homo sapiens	None	None	Sf9	None	CHEMBL4439	TGF-beta receptor type I	Homo sapiens	SINGLE PROTEIN	CHEMBL1155059	1	Scientific Literature	Bioorg. Med. Chem. Lett.	2008	CHEMBL3308860
CHEMBL576062		0	319.39	0	3.71	2	Cc1cccnc1-c1nc(N)sc1-c1ccc2ncccc2n1	IC50	'='	6.0	nM	8.22			UO_0000065	25.74	0.49	4.51	10.60	False	CHEMBL1048115	Inhibition of TGFR1	B	BAO_0000357	single protein format	None	None	None	None	None	CHEMBL4439	TGF-beta receptor type I	Homo sapiens	SINGLE PROTEIN	CHEMBL1155322	1	Scientific Literature	Eur. J. Med. Chem.	2009	None
CHEMBL361237	GW785804X	0	322.37	0	4.14	22	Nc1nc(-c2ccc(F)cc2)c(-c2ccc3ncccc3n2)s1	IC50	'='	11.0	nM	7.96			UO_0000065	24.69	0.47	3.82	12.30	False	CHEMBL1048115	Inhibition of TGFR1	B	BAO_0000357	single protein format	None	None	None	None	None	CHEMBL4439	TGF-beta receptor type I	Homo sapiens	SINGLE PROTEIN	CHEMBL1155322	1	Scientific Literature	Eur. J. Med. Chem.	2009	None
CHEMBL566234		0	411.51	0	4.47	44	c1ccc(-c2n[nH]cc2-c2ccnc(-c3ccc(CNC4CCCOC4)cc3)c2)nc1	IC50	'='	47.0	nM	7.33			UO_0000065	17.81	0.32	2.86	9.68	False	CHEMBL1048115	Inhibition of TGFR1	B	BAO_0000357	single protein format	None	None	None	None	None	CHEMBL4439	TGF-beta receptor type I	Homo sapiens	SINGLE PROTEIN	CHEMBL1155322	1	Scientific Literature	Eur. J. Med. Chem.	2009	None
CHEMBL261454		0	272.31	0	3.69	48	c1ccc(-c2n[nH]cc2-c2ccnc3ccccc23)nc1	IC50	'='	51.0	nM	7.29			UO_0000065	26.78	0.47	3.60	13.39	False	CHEMBL1048115	Inhibition of TGFR1	B	BAO_0000357	single protein format	None	None	None	None	None	CHEMBL4439	TGF-beta receptor type I	Homo sapiens	SINGLE PROTEIN	CHEMBL1155322	1	Scientific Literature	Eur. J. Med. Chem.	2009	None
CHEMBL122583		0	340.43	0	4.67	53	CCc1cccc(-c2nn3c(c2-c2ccnc4ccccc24)CCC3)n1	IC50	'='	71.0	nM	7.15			UO_0000065	21.00	0.38	2.48	16.40	False	CHEMBL1048115	Inhibition of TGFR1	B	BAO_0000357	single protein format	None	None	None	None	None	CHEMBL4439	TGF-beta receptor type I	Homo sapiens	SINGLE PROTEIN	CHEMBL1155322	1	Scientific Literature	Eur. J. Med. Chem.	2009	None
CHEMBL120907		0	291.35	0	3.57	89	COc1ccc(-c2c(-c3ccccn3)nn3c2CCC3)cc1	IC50	'='	646.0	nM	6.19			UO_0000065	21.25	0.38	2.62	15.50	False	CHEMBL1048115	Inhibition of TGFR1	B	BAO_0000357	single protein format	None	None	None	None	None	CHEMBL4439	TGF-beta receptor type I	Homo sapiens	SINGLE PROTEIN	CHEMBL1155322	1	Scientific Literature	Eur. J. Med. Chem.	2009	None
CHEMBL359724		0	304.38	0	4.00	101	Nc1nc(-c2cccnc2)c(-c2ccnc3ccccc23)s1	IC50	'='	3981.0	nM	5.40			UO_0000065	17.74	0.34	1.40	8.35	False	CHEMBL1048115	Inhibition of TGFR1	B	BAO_0000357	single protein format	None	None	None	None	None	CHEMBL4439	TGF-beta receptor type I	Homo sapiens	SINGLE PROTEIN	CHEMBL1155322	1	Scientific Literature	Eur. J. Med. Chem.	2009	None
CHEMBL10	SB-203580	0	377.44	0	4.68	9	C[S+]([O-])c1ccc(-c2nc(-c3ccc(F)cc3)c(-c3ccncc3)[nH]2)cc1	IC50	'='	6000.0	nM	5.22			UO_0000065	13.83	0.26	0.54	8.90	False	CHEMBL642728	Inhibition of Activin like receptor kinase 5, TGF beta type I receptor	B	BAO_0000357	single protein format	None	None	None	None	None	CHEMBL4439	TGF-beta receptor type I	Homo sapiens	SINGLE PROTEIN	CHEMBL1135833	1	Scientific Literature	J. Med. Chem.	2002	None
CHEMBL409331		0	454.58	0	3.73	15c	CN1CCN(CCOc2ccc3c(-c4c(-c5ccccn5)nn5c4CCC5)ccnc3c2)CC1	IC50	'='	100.0	nM	7.00			UO_0000065	15.40	0.28	3.27	11.80	False	CHEMBL928261	Inhibition of TGFbeta type receptor 1 ALK5 (T204D) expressed in Sf9 cells	B	BAO_0000219	cell-based format	None	None	None	Sf9	None	CHEMBL4439	TGF-beta receptor type I	Homo sapiens	SINGLE PROTEIN	CHEMBL1144852	1	Scientific Literature	J. Med. Chem.	2008	CHEMBL3308860
CHEMBL565815		0	369.43	0	4.06	58	CC(=O)Nc1ccc2c(-c3c(-c4ccccn4)nn4c3CCC4)ccnc2c1	IC50	'='	87.0	nM	7.06			UO_0000065	19.11	0.34	3.00	9.71	False	CHEMBL1048115	Inhibition of TGFR1	B	BAO_0000357	single protein format	None	None	None	None	None	CHEMBL4439	TGF-beta receptor type I	Homo sapiens	SINGLE PROTEIN	CHEMBL1155322	1	Scientific Literature	Eur. J. Med. Chem.	2009	None
CHEMBL121790		0	293.35	0	4.01	93	Cc1cccc(-c2nn3c(c2-c2ccc(F)cc2)CCC3)n1	IC50	'='	1320.0	nM	5.88			UO_0000065	20.04	0.36	1.87	19.14	False	CHEMBL1048115	Inhibition of TGFR1	B	BAO_0000357	single protein format	None	None	None	None	None	CHEMBL4439	TGF-beta receptor type I	Homo sapiens	SINGLE PROTEIN	CHEMBL1155322	1	Scientific Literature	Eur. J. Med. Chem.	2009	None
CHEMBL445934		0	409.45	0	4.66	17b	Cc1cccc(-c2[nH]c(NCc3ccc(C#N)cc3)nc2-c2ccc3c(c2)OCO3)n1	Activity	'='	66.0	%				UO_0000187					False	CHEMBL889562	Inhibition of TGF-beta induced ALK5 activity in HaCaT cells assessed as SBE luciferase reporter activity at 0.1 uM relative to control	F	BAO_0000219	cell-based format	Homo sapiens	None	None	HaCaT	None	CHEMBL4439	TGF-beta receptor type I	Homo sapiens	SINGLE PROTEIN	CHEMBL1145400	1	Scientific Literature	J. Med. Chem.	2007	CHEMBL3308509
CHEMBL226734		0	409.45	0	4.66	17a	Cc1cccc(-c2[nH]c(NCc3cccc(C#N)c3)nc2-c2ccc3c(c2)OCO3)n1	Activity	'='	52.0	%				UO_0000187					False	CHEMBL889562	Inhibition of TGF-beta induced ALK5 activity in HaCaT cells assessed as SBE luciferase reporter activity at 0.1 uM relative to control	F	BAO_0000219	cell-based format	Homo sapiens	None	None	HaCaT	None	CHEMBL4439	TGF-beta receptor type I	Homo sapiens	SINGLE PROTEIN	CHEMBL1145400	1	Scientific Literature	J. Med. Chem.	2007	CHEMBL3308509
CHEMBL226733		0	449.52	0	4.36	13p	CCc1cccc(-c2[nH]c(CNc3ccc(C(N)=O)cc3)nc2-c2ccc3nccnc3c2)n1	Activity	'='	112.0	%				UO_0000187					False	CHEMBL889562	Inhibition of TGF-beta induced ALK5 activity in HaCaT cells assessed as SBE luciferase reporter activity at 0.1 uM relative to control	F	BAO_0000219	cell-based format	Homo sapiens	None	None	HaCaT	None	CHEMBL4439	TGF-beta receptor type I	Homo sapiens	SINGLE PROTEIN	CHEMBL1145400	1	Scientific Literature	J. Med. Chem.	2007	CHEMBL3308509
CHEMBL229548		0	431.50	1	5.13	13h	CCc1cccc(-c2[nH]c(CNc3ccc(C#N)cc3)nc2-c2ccc3nccnc3c2)n1	Activity	'='	40.0	%				UO_0000187					False	CHEMBL889562	Inhibition of TGF-beta induced ALK5 activity in HaCaT cells assessed as SBE luciferase reporter activity at 0.1 uM relative to control	F	BAO_0000219	cell-based format	Homo sapiens	None	None	HaCaT	None	CHEMBL4439	TGF-beta receptor type I	Homo sapiens	SINGLE PROTEIN	CHEMBL1145400	1	Scientific Literature	J. Med. Chem.	2007	CHEMBL3308509
CHEMBL229546		0	417.48	0	4.87	13f	Cc1cccc(-c2[nH]c(CNc3ccc(C#N)cc3)nc2-c2ccc3nccnc3c2)n1	Activity	'='	55.0	%				UO_0000187					False	CHEMBL889563	Inhibition of TGF-beta induced ALK5 activity in HaCaT cells assessed as ARE-luciferase reporter activity at 0.1 uM relative to control	F	BAO_0000219	cell-based format	Homo sapiens	None	None	HaCaT	None	CHEMBL4439	TGF-beta receptor type I	Homo sapiens	SINGLE PROTEIN	CHEMBL1145400	1	Scientific Literature	J. Med. Chem.	2007	CHEMBL3308509
CHEMBL229497		0	423.48	0	4.91	13d	CCc1cccc(-c2[nH]c(CNc3ccc(C#N)cc3)nc2-c2ccc3c(c2)OCO3)n1	Activity	'='	136.0	%				UO_0000187					False	CHEMBL889563	Inhibition of TGF-beta induced ALK5 activity in HaCaT cells assessed as ARE-luciferase reporter activity at 0.1 uM relative to control	F	BAO_0000219	cell-based format	Homo sapiens	None	None	HaCaT	None	CHEMBL4439	TGF-beta receptor type I	Homo sapiens	SINGLE PROTEIN	CHEMBL1145400	1	Scientific Literature	J. Med. Chem.	2007	CHEMBL3308509
CHEMBL226733		0	449.52	0	4.36	13p	CCc1cccc(-c2[nH]c(CNc3ccc(C(N)=O)cc3)nc2-c2ccc3nccnc3c2)n1	Activity	'='	98.0	%				UO_0000187					False	CHEMBL889563	Inhibition of TGF-beta induced ALK5 activity in HaCaT cells assessed as ARE-luciferase reporter activity at 0.1 uM relative to control	F	BAO_0000219	cell-based format	Homo sapiens	None	None	HaCaT	None	CHEMBL4439	TGF-beta receptor type I	Homo sapiens	SINGLE PROTEIN	CHEMBL1145400	1	Scientific Literature	J. Med. Chem.	2007	CHEMBL3308509
CHEMBL2105717	CABOZANTINIB	4	501.51	2	5.54	Cabozantinib	COc1cc2nccc(Oc3ccc(NC(=O)C4(C(=O)Nc5ccc(F)cc5)CC4)cc3)c2cc1OC	Kd apparent	'>'	30000.0	nM			Inactive	UO_0000065					False	CHEMBL3991909	Kinobeads (epsilon), multiple immobilized ATP-competitive broad spectrum kinase inhibitors, used to assess residual binding of ~300 proteins simultaneously from cell lysate in the presence of a compound. Quantitative readout performed by mass spectrometry.	B	BAO_0000220	subcellular format	Homo sapiens	None	None	K-562, COLO 205, SK-N-BE(2) and MV-4-11	Cell lysate	CHEMBL4439	TGF-beta receptor type I	Homo sapiens	SINGLE PROTEIN	CHEMBL3991601	48	Kuster lab chemical proteomics drug profiling	Science	2017	None
CHEMBL3408248		0	457.48	0	3.78	AZD-8186	C[C@@H](Nc1cc(F)cc(F)c1)c1cc(C(=O)N(C)C)cc2c(=O)cc(N3CCOCC3)oc12	Kd apparent	'>'	30000.0	nM			Inactive	UO_0000065					False	CHEMBL3991909	Kinobeads (epsilon), multiple immobilized ATP-competitive broad spectrum kinase inhibitors, used to assess residual binding of ~300 proteins simultaneously from cell lysate in the presence of a compound. Quantitative readout performed by mass spectrometry.	B	BAO_0000220	subcellular format	Homo sapiens	None	None	K-562, COLO 205, SK-N-BE(2) and MV-4-11	Cell lysate	CHEMBL4439	TGF-beta receptor type I	Homo sapiens	SINGLE PROTEIN	CHEMBL3991601	48	Kuster lab chemical proteomics drug profiling	Science	2017	None
CHEMBL437118		0	323.36	0	4.07	36	N#Cc1ccc(-c2cc(-c3c[nH]nc3-c3ccccn3)ccn2)cc1	IC50	'='	35.0	nM	7.46			UO_0000065	23.06	0.41	3.39	9.53	False	CHEMBL1048115	Inhibition of TGFR1	B	BAO_0000357	single protein format	None	None	None	None	None	CHEMBL4439	TGF-beta receptor type I	Homo sapiens	SINGLE PROTEIN	CHEMBL1155322	1	Scientific Literature	Eur. J. Med. Chem.	2009	None
CHEMBL332344		0	360.85	1	5.07	46	Cc1cccc(-c2nn3c(c2-c2ccnc4cc(Cl)ccc24)CCC3)n1	IC50	'='	48.0	nM	7.32			UO_0000065	20.28	0.38	2.25	16.79	False	CHEMBL1048115	Inhibition of TGFR1	B	BAO_0000357	single protein format	None	None	None	None	None	CHEMBL4439	TGF-beta receptor type I	Homo sapiens	SINGLE PROTEIN	CHEMBL1155322	1	Scientific Literature	Eur. J. Med. Chem.	2009	None
CHEMBL379700		0	424.55	1	6.55	57	c1ccc(-c2n[nH]cc2-c2ccnc(-c3ccc(OCCC4CCCCC4)cc3)c2)nc1	IC50	'='	81.0	nM	7.09			UO_0000065	16.70	0.30	0.54	11.13	False	CHEMBL1048115	Inhibition of TGFR1	B	BAO_0000357	single protein format	None	None	None	None	None	CHEMBL4439	TGF-beta receptor type I	Homo sapiens	SINGLE PROTEIN	CHEMBL1155322	1	Scientific Literature	Eur. J. Med. Chem.	2009	None
CHEMBL340203		0	290.30	0	3.83	60	Fc1ccc(-c2n[nH]cc2-c2ccnc3ccccc23)nc1	IC50	'='	91.0	nM	7.04			UO_0000065	24.25	0.44	3.21	12.93	False	CHEMBL1048115	Inhibition of TGFR1	B	BAO_0000357	single protein format	None	None	None	None	None	CHEMBL4439	TGF-beta receptor type I	Homo sapiens	SINGLE PROTEIN	CHEMBL1155322	1	Scientific Literature	Eur. J. Med. Chem.	2009	None
CHEMBL120718		0	311.33	0	4.14	83	Cc1cccc(-c2nn3c(c2-c2ccc(F)c(F)c2)CCC3)n1	IC50	'='	343.0	nM	6.46			UO_0000065	20.76	0.38	2.32	21.05	False	CHEMBL1048115	Inhibition of TGFR1	B	BAO_0000357	single protein format	None	None	None	None	None	CHEMBL4439	TGF-beta receptor type I	Homo sapiens	SINGLE PROTEIN	CHEMBL1155322	1	Scientific Literature	Eur. J. Med. Chem.	2009	None
CHEMBL3701806		0	618.78	1	4.74	BDBM125988	CN(C)c1ccc(NS(=O)(=O)c2cccc(S(=O)(=O)NCC3CCN(C(=O)OC(C)(C)C)CC3)c2)cc1-c1ccco1	IC50	'='	600.0	nM	6.22		255882	UO_0000065	10.06	0.20	1.48	4.50	False	CHEMBL3705801	Signal Transduction Inhibitory Assay: The biological activity of a compound was determined by measuring the activation of Smad3/Smad4 complex which is a transcription factor showing activation induced by TGF-beta stimulation. That is, a reporter plasmid having a DNA sequence (CAGA sequence), which is activated by binding to Smad3/Smad4 complex, is linked to the upstream of the luciferase gene (lu…	B	BAO_0000219	cell-based format	Homo sapiens	None	None	Epithelial cell	None	CHEMBL4439	TGF-beta receptor type I	Homo sapiens	SINGLE PROTEIN	CHEMBL3638557	37	BindingDB Database		2014	CHEMBL3307627
CHEMBL2325039		0	378.44	0	4.56	12j	Cc1ccc(-c2nnn(-c3cccc(C)n3)c2-c2ccc3nccnc3c2)cc1	Inhibition	'='	20.7	%				UO_0000187					False	CHEMBL2328426	Inhibition of human ALK5 at 10 uM in presence of 1 microM ATP relative to control	B	BAO_0000357	single protein format	Homo sapiens	None	None	None	None	CHEMBL4439	TGF-beta receptor type I	Homo sapiens	SINGLE PROTEIN	CHEMBL2321822	1	Scientific Literature	Bioorg. Med. Chem. Lett.	2013	None
CHEMBL1765731		0	430.47	0	2.03	(R)-21a	Nc1nc(-c2ccc3c(N)n[nH]c3c2)cc(N2CCO[C@@H](C(=O)Nc3ccccc3)C2)n1	IC50	'>'	10000.0	nM				UO_0000065					False	CHEMBL1768781	Inhibition of ALK5	B	BAO_0000357	single protein format	None	None	None	None	None	CHEMBL4439	TGF-beta receptor type I	Homo sapiens	SINGLE PROTEIN	CHEMBL1765070	1	Scientific Literature	J. Med. Chem.	2011	None
CHEMBL1765760		0	255.28	0	1.23	12e	CNc1cc(-c2ccc3c(N)n[nH]c3c2)nc(N)n1	IC50	'='	398.11	nM	6.40			UO_0000065	25.07	0.46	5.17	5.40	False	CHEMBL1768781	Inhibition of ALK5	B	BAO_0000357	single protein format	None	None	None	None	None	CHEMBL4439	TGF-beta receptor type I	Homo sapiens	SINGLE PROTEIN	CHEMBL1765070	1	Scientific Literature	J. Med. Chem.	2011	None
CHEMBL362710		0	310.41	0	4.06	3	Nc1nc(-c2nccs2)c(-c2ccnc3ccccc23)s1	IC50	'='	1170.0	nM	5.93			UO_0000065	19.11	0.39	1.87	9.17	False	CHEMBL830169	Binding affinity to Activin A receptor type II-like kinase (ALK5) in fluorescence polarization binding assay; Range is (0.783-1.764)	B	BAO_0000357	single protein format	Homo sapiens	None	None	None	None	CHEMBL4439	TGF-beta receptor type I	Homo sapiens	SINGLE PROTEIN	CHEMBL1138735	1	Scientific Literature	J. Med. Chem.	2004	None
CHEMBL425177		0	319.39	0	3.71	14b	Cc1ccc2nccc(-c3sc(N)nc3-c3ccccn3)c2n1	IC50	'='	380.0	nM	6.42			UO_0000065	20.10	0.38	2.71	8.28	True	CHEMBL830166	Binding affinity to Activin A receptor type II-like kinase (ALK5) in fluorescence polarization binding assay; Range is (0.180-0.790)	B	BAO_0000357	single protein format	Homo sapiens	None	None	None	None	CHEMBL4439	TGF-beta receptor type I	Homo sapiens	SINGLE PROTEIN	CHEMBL1138735	1	Scientific Literature	J. Med. Chem.	2004	None
CHEMBL365663	GW780159X	0	338.82	0	4.66	17	Nc1nc(-c2cccc(Cl)c2)c(-c2ccc3ncccc3n2)s1	IC50	'='	10.0	nM	8.00			UO_0000065	23.61	0.48	3.34	12.37	True	CHEMBL831120	Inhibition of recombinant Activin A receptor type II-like kinase (ALK5) expressed in baculovirus/Sf9 cells	B	BAO_0000219	cell-based format	Homo sapiens	None	None	Sf9	None	CHEMBL4439	TGF-beta receptor type I	Homo sapiens	SINGLE PROTEIN	CHEMBL1138735	1	Scientific Literature	J. Med. Chem.	2004	CHEMBL3308860
CHEMBL365663	GW780159X	0	338.82	0	4.66	17	Nc1nc(-c2cccc(Cl)c2)c(-c2ccc3ncccc3n2)s1	IC50	'='	10.0	nM	8.00			UO_0000065					True	CHEMBL829583	Stimulation of Transforming growth factor beta receptor I kinase in HepG2 cells	F	BAO_0000219	cell-based format	Homo sapiens	None	None	HepG2	None	CHEMBL4439	TGF-beta receptor type I	Homo sapiens	SINGLE PROTEIN	CHEMBL1138735	1	Scientific Literature	J. Med. Chem.	2004	CHEMBL3307718
CHEMBL1766441		0	444.50	0	4.98	14b	Cc1cccc(-c2nn(CC(=O)Nc3cccc(C#N)c3)cc2-c2ccc3ncccc3c2)n1	IC50	'='	22.0	nM	7.66			UO_0000065	17.23	0.31	2.68	7.94	False	CHEMBL1768523	Inhibition of human recombinant GST-fused ALK5 expressed in Sf9 cells	B	BAO_0000219	cell-based format	Homo sapiens	None	None	Sf9	None	CHEMBL4439	TGF-beta receptor type I	Homo sapiens	SINGLE PROTEIN	CHEMBL1765000	1	Scientific Literature	Bioorg. Med. Chem.	2011	CHEMBL3308860
CHEMBL1614775		0	442.53	0	3.43	(3S,6R)-28a	C[C@@H]1CC[C@H](C(=O)Nc2ccccc2)CN1c1cc(-c2ccc3c(N)[nH]nc3c2)nc(N)n1	IC50	'='	6309.57	nM	5.20			UO_0000065	11.75	0.22	1.77	3.75	False	CHEMBL1768781	Inhibition of ALK5	B	BAO_0000357	single protein format	None	None	None	None	None	CHEMBL4439	TGF-beta receptor type I	Homo sapiens	SINGLE PROTEIN	CHEMBL1765070	1	Scientific Literature	J. Med. Chem.	2011	None
CHEMBL1765743		0	464.57	0	2.69	34c	CNc1nc(-c2ccc3c(N)n[nH]c3c2)cc(N2C[C@@H](C(=O)NC3CCCCC3)OC[C@H]2C)n1	IC50	'>'	10000.0	nM				UO_0000065					False	CHEMBL1768781	Inhibition of ALK5	B	BAO_0000357	single protein format	None	None	None	None	None	CHEMBL4439	TGF-beta receptor type I	Homo sapiens	SINGLE PROTEIN	CHEMBL1765070	1	Scientific Literature	J. Med. Chem.	2011	None
CHEMBL1765744		0	478.60	0	3.08	34d	CC[C@@H]1CO[C@H](C(=O)NC2CCCCC2)CN1c1cc(-c2ccc3c(N)n[nH]c3c2)nc(NC)n1	IC50	'>'	10000.0	nM				UO_0000065					False	CHEMBL1768781	Inhibition of ALK5	B	BAO_0000357	single protein format	None	None	None	None	None	CHEMBL4439	TGF-beta receptor type I	Homo sapiens	SINGLE PROTEIN	CHEMBL1765070	1	Scientific Literature	J. Med. Chem.	2011	None
CHEMBL1765749		0	438.54	0	3.07	(3S,6R)-37c	C[C@@H]1CC[C@H](NC(=O)OC(C)(C)C)CN1c1cc(-c2ccc3c(N)n[nH]c3c2)nc(N)n1	IC50	'>'	10000.0	nM				UO_0000065					False	CHEMBL1768781	Inhibition of ALK5	B	BAO_0000357	single protein format	None	None	None	None	None	CHEMBL4439	TGF-beta receptor type I	Homo sapiens	SINGLE PROTEIN	CHEMBL1765070	1	Scientific Literature	J. Med. Chem.	2011	None
CHEMBL1765751		0	450.59	0	3.29	43c	C[C@@H]1C[C@@H](N(C)C(=O)CC(C)(C)C)CN(c2cc(-c3ccc4c(N)n[nH]c4c3)nc(N)n2)C1	IC50	'>'	10000.0	nM				UO_0000065					False	CHEMBL1768781	Inhibition of ALK5	B	BAO_0000357	single protein format	None	None	None	None	None	CHEMBL4439	TGF-beta receptor type I	Homo sapiens	SINGLE PROTEIN	CHEMBL1765070	1	Scientific Literature	J. Med. Chem.	2011	None
CHEMBL1765757		0	268.32	0	2.31	12b	CC(C)c1cc(-c2ccc3c(N)n[nH]c3c2)nc(N)n1	IC50	'='	1995.26	nM	5.70			UO_0000065	21.24	0.39	3.39	5.35	False	CHEMBL1768781	Inhibition of ALK5	B	BAO_0000357	single protein format	None	None	None	None	None	CHEMBL4439	TGF-beta receptor type I	Homo sapiens	SINGLE PROTEIN	CHEMBL1765070	1	Scientific Literature	J. Med. Chem.	2011	None
CHEMBL1614771		0	269.31	0	1.62	12f	CCNc1cc(-c2ccc3c(N)[nH]nc3c2)nc(N)n1	IC50	'='	501.19	nM	6.30			UO_0000065	23.39	0.43	4.68	5.32	False	CHEMBL1768781	Inhibition of ALK5	B	BAO_0000357	single protein format	None	None	None	None	None	CHEMBL4439	TGF-beta receptor type I	Homo sapiens	SINGLE PROTEIN	CHEMBL1765070	1	Scientific Literature	J. Med. Chem.	2011	None
CHEMBL3704651		0	320.42	0	4.41	BDBM172452	CCc1cnn(-c2cccc(C)n2)c1-c1cc2cnccc2s1	IC50	'='	21.5	nM	7.67		366784	UO_0000065	23.93	0.46	3.26	17.59	False	CHEMBL3887994	ALK-5 Gene : ALK-5 gene reporter assay methods have been described in the art (see e.g., Maliekal et al. (2004) J Biol Chem 279(35):36287-36292). The compounds named in the specified Examples were tested as follows for inhibition of Smad binding element (SBE) luciferase reporter activity in TGFbeta1 stimulated NIH-3T3 cells. The following luciferase assay employs NIH/3T3 (murine fibroblast) cells…	B	BAO_0000219	cell-based format	Homo sapiens	None	None	NIH3T3	None	CHEMBL4439	TGF-beta receptor type I	Homo sapiens	SINGLE PROTEIN	CHEMBL3886533	37	BindingDB Database		2016	CHEMBL3307716
CHEMBL3704653		0	320.42	0	4.47	BDBM172454	Cc1cccc(-n2nc(C)c(C)c2-c2cc3cnccc3s2)n1	IC50	'='	244.0	nM	6.61		366786	UO_0000065	20.64	0.39	2.14	15.17	False	CHEMBL3887994	ALK-5 Gene : ALK-5 gene reporter assay methods have been described in the art (see e.g., Maliekal et al. (2004) J Biol Chem 279(35):36287-36292). The compounds named in the specified Examples were tested as follows for inhibition of Smad binding element (SBE) luciferase reporter activity in TGFbeta1 stimulated NIH-3T3 cells. The following luciferase assay employs NIH/3T3 (murine fibroblast) cells…	B	BAO_0000219	cell-based format	Homo sapiens	None	None	NIH3T3	None	CHEMBL4439	TGF-beta receptor type I	Homo sapiens	SINGLE PROTEIN	CHEMBL3886533	37	BindingDB Database		2016	CHEMBL3307716
CHEMBL447486		0	338.82	0	4.66	6	Nc1nc(-c2ccc(Cl)cn2)c(-c2ccnc3ccccc23)s1	IC50	'>'	10000.0	nM				UO_0000065					False	CHEMBL829583	Stimulation of Transforming growth factor beta receptor I kinase in HepG2 cells	F	BAO_0000219	cell-based format	Homo sapiens	None	None	HepG2	None	CHEMBL4439	TGF-beta receptor type I	Homo sapiens	SINGLE PROTEIN	CHEMBL1138735	1	Scientific Literature	J. Med. Chem.	2004	CHEMBL3307718
CHEMBL535	SUNITINIB	4	398.48	0	3.33	Sunitinib	CCN(CC)CCNC(=O)c1c(C)[nH]c(/C=C2\C(=O)Nc3ccc(F)cc32)c1C	Kd	'>'	10000.0	nM				UO_0000065					False	CHEMBL1908658	Binding constant for TGFBR1 kinase domain	B	BAO_0000357	single protein format	None	None	None	None	None	CHEMBL4439	TGF-beta receptor type I	Homo sapiens	SINGLE PROTEIN	CHEMBL1908390	1	Scientific Literature	Nat. Biotechnol.	2011	None
CHEMBL437118		0	323.36	0	4.07	1o	N#Cc1ccc(-c2cc(-c3c[nH]nc3-c3ccccn3)ccn2)cc1	IC50	'='	35.0	nM	7.46			UO_0000065	23.06	0.41	3.39	9.53	True	CHEMBL860750	Displacement of rhodamine green fluorescently labeled ATP from recombinant GST-ALK5 by FP assay	B	BAO_0000357	single protein format	Homo sapiens	None	None	None	None	CHEMBL4439	TGF-beta receptor type I	Homo sapiens	SINGLE PROTEIN	CHEMBL1146081	1	Scientific Literature	J. Med. Chem.	2006	None
CHEMBL205260		0	312.38	0	4.51	1e	Cc1cccc(-c2cc(-c3c[nH]nc3-c3ccccn3)ccn2)c1	IC50	'='	191.0	nM	6.72			UO_0000065	21.51	0.38	2.21	12.34	False	CHEMBL860750	Displacement of rhodamine green fluorescently labeled ATP from recombinant GST-ALK5 by FP assay	B	BAO_0000357	single protein format	Homo sapiens	None	None	None	None	CHEMBL4439	TGF-beta receptor type I	Homo sapiens	SINGLE PROTEIN	CHEMBL1146081	1	Scientific Literature	J. Med. Chem.	2006	None
CHEMBL205427		0	316.34	0	4.34	1b	Fc1ccccc1-c1cc(-c2c[nH]nc2-c2ccccn2)ccn1	IC50	'='	59.0	nM	7.23			UO_0000065	22.85	0.41	2.89	13.27	True	CHEMBL860750	Displacement of rhodamine green fluorescently labeled ATP from recombinant GST-ALK5 by FP assay	B	BAO_0000357	single protein format	Homo sapiens	None	None	None	None	CHEMBL4439	TGF-beta receptor type I	Homo sapiens	SINGLE PROTEIN	CHEMBL1146081	1	Scientific Literature	J. Med. Chem.	2006	None
CHEMBL341280		0	351.21	0	4.45	7	Brc1cccc(-c2[nH]ncc2-c2ccnc3ccccc23)n1	IC50	'='	31.0	nM	7.51			UO_0000065	21.38	0.47	3.06	13.79	False	CHEMBL814457	In vitro inhibitory activity against human Transforming growth factor beta-1 receptor kinase (TGF-beta RIK)	B	BAO_0000357	single protein format	None	None	None	None	None	CHEMBL4439	TGF-beta receptor type I	Homo sapiens	SINGLE PROTEIN	CHEMBL1145076	1	Scientific Literature	J. Med. Chem.	2003	None
CHEMBL387187		0	413.40	1	5.33	EGFR_Inhibitor	O=C(Nc1cccc(Nc2cc(Nc3cccc(C(F)(F)F)c3)ncn2)c1)C1CC1	Residual Activity	'='	77.0	%				UO_0000187					False	CHEMBL2219208	Millipore: Percentage of residual kinase activity of TGFBR1 at 10uM relative to control. Control inhibitor: Phosphoric acid* at 0.3uM. Buffer: 8 mM MOPS pH 7.0, 0.2 mM EDTA, 1 mM MnCl2	B	BAO_0000357	single protein format	Homo sapiens	None	None	None	None	CHEMBL4439	TGF-beta receptor type I	Homo sapiens	SINGLE PROTEIN	CHEMBL2218924	1	Scientific Literature	Biochem. J.	2013	None
CHEMBL1289494	TIVOZANIB	4	454.87	1	5.64	Tivozanib	COc1cc2nccc(Oc3ccc(NC(=O)Nc4cc(C)on4)c(Cl)c3)c2cc1OC	Residual Activity	'='	74.0	%				UO_0000187					False	CHEMBL2219208	Millipore: Percentage of residual kinase activity of TGFBR1 at 10uM relative to control. Control inhibitor: Phosphoric acid* at 0.3uM. Buffer: 8 mM MOPS pH 7.0, 0.2 mM EDTA, 1 mM MnCl2	B	BAO_0000357	single protein format	Homo sapiens	None	None	None	None	CHEMBL4439	TGF-beta receptor type I	Homo sapiens	SINGLE PROTEIN	CHEMBL2218924	1	Scientific Literature	Biochem. J.	2013	None
CHEMBL77456	TYRPHOSTIN 1	0	184.20	0	2.13	Tyrphostin_A1	COc1ccc(C=C(C#N)C#N)cc1	Residual Activity	'='	89.0	%				UO_0000187					False	CHEMBL2219208	Millipore: Percentage of residual kinase activity of TGFBR1 at 10uM relative to control. Control inhibitor: Phosphoric acid* at 0.3uM. Buffer: 8 mM MOPS pH 7.0, 0.2 mM EDTA, 1 mM MnCl2	B	BAO_0000357	single protein format	Homo sapiens	None	None	None	None	CHEMBL4439	TGF-beta receptor type I	Homo sapiens	SINGLE PROTEIN	CHEMBL2218924	1	Scientific Literature	Biochem. J.	2013	None
CHEMBL276711	SEMAXANIB	3	238.29	0	3.12	Semaxanib	Cc1cc(C)c(/C=C2\C(=O)Nc3ccccc32)[nH]1	Residual Activity	'='	96.0	%				UO_0000187					False	CHEMBL2219208	Millipore: Percentage of residual kinase activity of TGFBR1 at 10uM relative to control. Control inhibitor: Phosphoric acid* at 0.3uM. Buffer: 8 mM MOPS pH 7.0, 0.2 mM EDTA, 1 mM MnCl2	B	BAO_0000357	single protein format	Homo sapiens	None	None	None	None	CHEMBL4439	TGF-beta receptor type I	Homo sapiens	SINGLE PROTEIN	CHEMBL2218924	1	Scientific Literature	Biochem. J.	2013	None
CHEMBL278041	SB-202190	0	331.35	0	4.65	SB-202190	Oc1ccc(-c2nc(-c3ccc(F)cc3)c(-c3ccncc3)[nH]2)cc1	Residual Activity	'='	100.0	%				UO_0000187					False	CHEMBL2219207	Millipore: Percentage of residual kinase activity of TGFBR1 at 1uM relative to control. Control inhibitor: Phosphoric acid* at 0.3uM. Buffer: 8 mM MOPS pH 7.0, 0.2 mM EDTA, 1 mM MnCl2	B	BAO_0000357	single protein format	Homo sapiens	None	None	None	None	CHEMBL4439	TGF-beta receptor type I	Homo sapiens	SINGLE PROTEIN	CHEMBL2218924	1	Scientific Literature	Biochem. J.	2013	None
CHEMBL1766453		0	435.56	1	5.91	18a	Cc1cccc(-c2nn(CC(=S)Nc3ccccc3)cc2-c2ccc3ncccc3c2)n1	IC50	'='	94.0	nM	7.03			UO_0000065	16.13	0.30	1.12	12.63	False	CHEMBL1768523	Inhibition of human recombinant GST-fused ALK5 expressed in Sf9 cells	B	BAO_0000219	cell-based format	Homo sapiens	None	None	Sf9	None	CHEMBL4439	TGF-beta receptor type I	Homo sapiens	SINGLE PROTEIN	CHEMBL1765000	1	Scientific Literature	Bioorg. Med. Chem.	2011	CHEMBL3308860
CHEMBL1766455		0	449.58	1	6.30	18c	Cc1cccc(-c2nn(CCC(=S)Nc3ccccc3)cc2-c2ccc3ncccc3c2)n1	Activity	'='	64.0	%				UO_0000187					False	CHEMBL1768526	Inhibition of human recombinant ALK5 activity in human HaCaT cells assessed as TGFbeta-induced p3TP-luciferase reporter activity at 0.1 uM relative to control	B	BAO_0000219	cell-based format	Homo sapiens	None	None	HaCaT	None	CHEMBL4439	TGF-beta receptor type I	Homo sapiens	SINGLE PROTEIN	CHEMBL1765000	1	Scientific Literature	Bioorg. Med. Chem.	2011	CHEMBL3308509
CHEMBL267228		0	371.40	0	4.03	81	OCc1ccc(-c2nc(-c3ccccn3)c(-c3ccc4c(c3)OCO4)[nH]2)cc1	IC50	'='	260.0	nM	6.58			UO_0000065	17.73	0.32	2.56	8.20	True	CHEMBL1048115	Inhibition of TGFR1	B	BAO_0000357	single protein format	None	None	None	None	None	CHEMBL4439	TGF-beta receptor type I	Homo sapiens	SINGLE PROTEIN	CHEMBL1155322	1	Scientific Literature	Eur. J. Med. Chem.	2009	None
CHEMBL126180		0	362.44	1	5.21	85	c1ccc(Cn2cc(-c3ccnc4ccccc34)c(-c3ccccn3)n2)cc1	IC50	'='	369.0	nM	6.43			UO_0000065	17.75	0.31	1.22	14.75	False	CHEMBL1048115	Inhibition of TGFR1	B	BAO_0000357	single protein format	None	None	None	None	None	CHEMBL4439	TGF-beta receptor type I	Homo sapiens	SINGLE PROTEIN	CHEMBL1155322	1	Scientific Literature	Eur. J. Med. Chem.	2009	None
CHEMBL266706		0	297.36	0	3.86	96	Fc1ccc(-c2c(-c3ccccn3)nc3n2CCS3)cc1	IC50	'='	1600.0	nM	5.80			UO_0000065	19.49	0.38	1.94	18.87	False	CHEMBL1048115	Inhibition of TGFR1	B	BAO_0000357	single protein format	None	None	None	None	None	CHEMBL4439	TGF-beta receptor type I	Homo sapiens	SINGLE PROTEIN	CHEMBL1155322	1	Scientific Literature	Eur. J. Med. Chem.	2009	None
CHEMBL566254		0	379.46	0	3.79	103	C[S+]([O-])c1ccc(C2=NC(c3ccc(F)cc3)C(c3ccncc3)N2)cc1	IC50	'='	6000.0	nM	5.22			UO_0000065	13.76	0.26	1.43	9.61	False	CHEMBL1048115	Inhibition of TGFR1	B	BAO_0000357	single protein format	None	None	None	None	None	CHEMBL4439	TGF-beta receptor type I	Homo sapiens	SINGLE PROTEIN	CHEMBL1155322	1	Scientific Literature	Eur. J. Med. Chem.	2009	None
CHEMBL1221601		0	555.85	2	5.66	CGK733	O=C(NC(NC(=S)Nc1ccc(F)c([N+](=O)[O-])c1)C(Cl)(Cl)Cl)C(c1ccccc1)c1ccccc1	Residual Activity	'='	98.0	%				UO_0000187					False	CHEMBL2219207	Millipore: Percentage of residual kinase activity of TGFBR1 at 1uM relative to control. Control inhibitor: Phosphoric acid* at 0.3uM. Buffer: 8 mM MOPS pH 7.0, 0.2 mM EDTA, 1 mM MnCl2	B	BAO_0000357	single protein format	Homo sapiens	None	None	None	None	CHEMBL4439	TGF-beta receptor type I	Homo sapiens	SINGLE PROTEIN	CHEMBL2218924	1	Scientific Literature	Biochem. J.	2013	None
CHEMBL413188	ISOGRANULATIMIDE	0	276.26	0	1.85	Isogranulatimide	O=C1NC(=O)c2c1c1c3ccccc3[nH]c1n1cncc21	Residual Activity	'='	91.0	%				UO_0000187					False	CHEMBL2219207	Millipore: Percentage of residual kinase activity of TGFBR1 at 1uM relative to control. Control inhibitor: Phosphoric acid* at 0.3uM. Buffer: 8 mM MOPS pH 7.0, 0.2 mM EDTA, 1 mM MnCl2	B	BAO_0000357	single protein format	Homo sapiens	None	None	None	None	CHEMBL4439	TGF-beta receptor type I	Homo sapiens	SINGLE PROTEIN	CHEMBL2218924	1	Scientific Literature	Biochem. J.	2013	None
CHEMBL304428		0	393.40	0	4.61	SB-218078	O=C1NC(=O)c2c1c1c3ccccc3n3c1c1c2c2ccccc2n1C1CCC3O1	Residual Activity	'='	114.0	%				UO_0000187					False	CHEMBL2219207	Millipore: Percentage of residual kinase activity of TGFBR1 at 1uM relative to control. Control inhibitor: Phosphoric acid* at 0.3uM. Buffer: 8 mM MOPS pH 7.0, 0.2 mM EDTA, 1 mM MnCl2	B	BAO_0000357	single protein format	Homo sapiens	None	None	None	None	CHEMBL4439	TGF-beta receptor type I	Homo sapiens	SINGLE PROTEIN	CHEMBL2218924	1	Scientific Literature	Biochem. J.	2013	None
CHEMBL296468	BMS-387032	1	380.54	0	3.66	BMS-387032/SNS-032	CC(C)(C)c1cnc(CSc2cnc(NC(=O)C3CCNCC3)s2)o1	Kd	'>'	10000.0	nM				UO_0000065					True	CHEMBL1051314	Binding constant for TGFBR1 kinase domain	B	BAO_0000357	single protein format	Homo sapiens	None	None	None	None	CHEMBL4439	TGF-beta receptor type I	Homo sapiens	SINGLE PROTEIN	CHEMBL1150977	1	Scientific Literature	Nat. Biotechnol.	2008	None
CHEMBL91829	RUBOXISTAURIN	3	468.56	0	3.51	LY-333531	CN(C)C[C@@H]1CCn2cc(c3ccccc32)C2=C(C(=O)NC2=O)c2cn(c3ccccc23)CCO1	Kd	'>'	10000.0	nM				UO_0000065					True	CHEMBL1051314	Binding constant for TGFBR1 kinase domain	B	BAO_0000357	single protein format	Homo sapiens	None	None	None	None	CHEMBL4439	TGF-beta receptor type I	Homo sapiens	SINGLE PROTEIN	CHEMBL1150977	1	Scientific Literature	Nat. Biotechnol.	2008	None
CHEMBL124660	TANDUTINIB	2	562.72	2	5.03	MLN-518	COc1cc2c(N3CCN(C(=O)Nc4ccc(OC(C)C)cc4)CC3)ncnc2cc1OCCCN1CCCCC1	Kd	'>'	10000.0	nM				UO_0000065					True	CHEMBL1051314	Binding constant for TGFBR1 kinase domain	B	BAO_0000357	single protein format	Homo sapiens	None	None	None	None	CHEMBL4439	TGF-beta receptor type I	Homo sapiens	SINGLE PROTEIN	CHEMBL1150977	1	Scientific Literature	Nat. Biotechnol.	2008	None
CHEMBL520104		0	379.40	0	2.47	17	Cc1nc(-c2nc(N3CCOCC3)[nH]c2-c2ccc3ncnn3c2)ccc1F	Ki	'='	15.0	nM	7.82			UO_0000065	20.62	0.38	5.35	9.29	False	CHEMBL985076	Binding affinity to human TGFBR1	B	BAO_0000357	single protein format	Homo sapiens	None	None	None	None	CHEMBL4439	TGF-beta receptor type I	Homo sapiens	SINGLE PROTEIN	CHEMBL1143371	1	Scientific Literature	Bioorg. Med. Chem. Lett.	2009	None
CHEMBL573735		0	367.41	0	4.35	8	COc1cc(Nc2cc(Oc3ccc(C)nc3)ccn2)cc(OC)c1OC	IC50	'='	108.0	nM	6.97			UO_0000065	18.96	0.35	2.62	9.32	False	CHEMBL1041189	Inhibition of 6His-tagged human ALK5 expressed in baculovirus-infected SF21 cells after 30 mins by fluorescence polarization assay	B	BAO_0000219	cell-based format	Homo sapiens	None	None	Sf21	None	CHEMBL4439	TGF-beta receptor type I	Homo sapiens	SINGLE PROTEIN	CHEMBL1155219	1	Scientific Literature	J. Med. Chem.	2009	CHEMBL4106362
CHEMBL103667	DORAMAPIMOD	2	527.67	2	5.99	BIRB 0796	Cc1ccc(-n2nc(C(C)(C)C)cc2NC(=O)Nc2ccc(OCCN3CCOCC3)c3ccccc23)cc1	Kd	'>'	10000.0	nM				UO_0000065					False	CHEMBL1908658	Binding constant for TGFBR1 kinase domain	B	BAO_0000357	single protein format	None	None	None	None	None	CHEMBL4439	TGF-beta receptor type I	Homo sapiens	SINGLE PROTEIN	CHEMBL1908390	1	Scientific Literature	Nat. Biotechnol.	2011	None
CHEMBL3823101		0	353.42	0	2.68	2; BI-9564	COc1cc(-c2cn(C)c(=O)c3cnccc23)c(OC)cc1CN(C)C	Activity	'='	74.0	%				UO_0000187					False	CHEMBL3826500	Inhibition of TGFBR1 (unknown origin) assessed as remaining activity at 10 uM	B	BAO_0000357	single protein format	Homo sapiens	None	None	None	None	CHEMBL4439	TGF-beta receptor type I	Homo sapiens	SINGLE PROTEIN	CHEMBL3822369	1	Scientific Literature	J. Med. Chem.	2016	None
CHEMBL1272022		0	542.68	2	6.54	44	O=C1Nc2cc(C(=O)NCc3ccccc3)ccc2/C1=C(/Nc1ccc(CN2CCCCC2)cc1)c1ccccc1	IC50	'='	1532.0	nM	5.82			UO_0000065	10.71	0.19	-0.73	7.91	False	CHEMBL1272395	Inhibition of TGFbeta receptor	B	BAO_0000357	single protein format	None	None	None	None	None	CHEMBL4439	TGF-beta receptor type I	Homo sapiens	SINGLE PROTEIN	CHEMBL1268952	1	Scientific Literature	J. Med. Chem.	2010	None
CHEMBL1272127		0	504.61	1	4.11	47r	CCN(C)C(=O)c1ccc2c(c1)NC(=O)/C2=C(\Nc1ccc(N(C)S(C)(=O)=O)cc1)c1ccccc1	IC50	'='	231.0	nM	6.64			UO_0000065	13.15	0.25	2.53	6.72	False	CHEMBL1272395	Inhibition of TGFbeta receptor	B	BAO_0000357	single protein format	None	None	None	None	None	CHEMBL4439	TGF-beta receptor type I	Homo sapiens	SINGLE PROTEIN	CHEMBL1268952	1	Scientific Literature	J. Med. Chem.	2010	None
CHEMBL1922094	APITOLISIB	2	498.61	1	0.90	Apitolisib	Cc1c(CN2CCN(C(=O)[C@H](C)O)CC2)sc2c(N3CCOCC3)nc(-c3cnc(N)nc3)nc12	Kd apparent	'>'	30000.0	nM			Inactive	UO_0000065					False	CHEMBL3991909	Kinobeads (epsilon), multiple immobilized ATP-competitive broad spectrum kinase inhibitors, used to assess residual binding of ~300 proteins simultaneously from cell lysate in the presence of a compound. Quantitative readout performed by mass spectrometry.	B	BAO_0000220	subcellular format	Homo sapiens	None	None	K-562, COLO 205, SK-N-BE(2) and MV-4-11	Cell lysate	CHEMBL4439	TGF-beta receptor type I	Homo sapiens	SINGLE PROTEIN	CHEMBL3991601	48	Kuster lab chemical proteomics drug profiling	Science	2017	None
CHEMBL1090479	GSK-1070916	1	507.64	2	5.94	GSK-1070916	CCn1cc(-c2ccnc3[nH]c(-c4cccc(CN(C)C)c4)cc23)c(-c2ccc(NC(=O)N(C)C)cc2)n1	Kd apparent	'='	1940.0	nM			Active	UO_0000065					False	CHEMBL3991909	Kinobeads (epsilon), multiple immobilized ATP-competitive broad spectrum kinase inhibitors, used to assess residual binding of ~300 proteins simultaneously from cell lysate in the presence of a compound. Quantitative readout performed by mass spectrometry.	B	BAO_0000220	subcellular format	Homo sapiens	None	None	K-562, COLO 205, SK-N-BE(2) and MV-4-11	Cell lysate	CHEMBL4439	TGF-beta receptor type I	Homo sapiens	SINGLE PROTEIN	CHEMBL3991601	48	Kuster lab chemical proteomics drug profiling	Science	2017	None
CHEMBL3991931		0	456.51	0	3.31	ONO-4059-analogue	C=CC(=O)N1CCC[C@H](n2c(=O)n(-c3ccc(Oc4ccccc4)cc3)c3c(N)ncnc32)C1	Kd apparent	'>'	30000.0	nM			Inactive	UO_0000065					False	CHEMBL3991909	Kinobeads (epsilon), multiple immobilized ATP-competitive broad spectrum kinase inhibitors, used to assess residual binding of ~300 proteins simultaneously from cell lysate in the presence of a compound. Quantitative readout performed by mass spectrometry.	B	BAO_0000220	subcellular format	Homo sapiens	None	None	K-562, COLO 205, SK-N-BE(2) and MV-4-11	Cell lysate	CHEMBL4439	TGF-beta receptor type I	Homo sapiens	SINGLE PROTEIN	CHEMBL3991601	48	Kuster lab chemical proteomics drug profiling	Science	2017	None
CHEMBL3186534	RIVOCERANIB	3	397.48	0	4.68	Apatinib	N#CC1(c2ccc(NC(=O)c3cccnc3NCc3ccncc3)cc2)CCCC1	Kd apparent	'>'	30000.0	nM			Inactive	UO_0000065					False	CHEMBL3991909	Kinobeads (epsilon), multiple immobilized ATP-competitive broad spectrum kinase inhibitors, used to assess residual binding of ~300 proteins simultaneously from cell lysate in the presence of a compound. Quantitative readout performed by mass spectrometry.	B	BAO_0000220	subcellular format	Homo sapiens	None	None	K-562, COLO 205, SK-N-BE(2) and MV-4-11	Cell lysate	CHEMBL4439	TGF-beta receptor type I	Homo sapiens	SINGLE PROTEIN	CHEMBL3991601	48	Kuster lab chemical proteomics drug profiling	Science	2017	None
CHEMBL482968	ENMD-2076	2	375.48	0	3.17	ENMD-2076	Cc1cc(Nc2cc(N3CCN(C)CC3)nc(/C=C/c3ccccc3)n2)n[nH]1	Kd apparent	'>'	30000.0	nM			Inactive	UO_0000065					False	CHEMBL3991909	Kinobeads (epsilon), multiple immobilized ATP-competitive broad spectrum kinase inhibitors, used to assess residual binding of ~300 proteins simultaneously from cell lysate in the presence of a compound. Quantitative readout performed by mass spectrometry.	B	BAO_0000220	subcellular format	Homo sapiens	None	None	K-562, COLO 205, SK-N-BE(2) and MV-4-11	Cell lysate	CHEMBL4439	TGF-beta receptor type I	Homo sapiens	SINGLE PROTEIN	CHEMBL3991601	48	Kuster lab chemical proteomics drug profiling	Science	2017	None
CHEMBL3545215	BMS-911543	2	432.53	0	3.50	BMS-911543	CCn1c(C(=O)N(C2CC2)C2CC2)cc2c3c(ncn3C)c(Nc3cc(C)n(C)n3)nc21	Kd apparent	'>'	30000.0	nM			Inactive	UO_0000065					False	CHEMBL3991909	Kinobeads (epsilon), multiple immobilized ATP-competitive broad spectrum kinase inhibitors, used to assess residual binding of ~300 proteins simultaneously from cell lysate in the presence of a compound. Quantitative readout performed by mass spectrometry.	B	BAO_0000220	subcellular format	Homo sapiens	None	None	K-562, COLO 205, SK-N-BE(2) and MV-4-11	Cell lysate	CHEMBL4439	TGF-beta receptor type I	Homo sapiens	SINGLE PROTEIN	CHEMBL3991601	48	Kuster lab chemical proteomics drug profiling	Science	2017	None
CHEMBL522892	DOVITINIB	3	392.44	0	2.54	Dovitinib	CN1CCN(c2ccc3nc(-c4c(N)c5c(F)cccc5[nH]c4=O)[nH]c3c2)CC1	Kd apparent	'>'	30000.0	nM			Inactive	UO_0000065					False	CHEMBL3991909	Kinobeads (epsilon), multiple immobilized ATP-competitive broad spectrum kinase inhibitors, used to assess residual binding of ~300 proteins simultaneously from cell lysate in the presence of a compound. Quantitative readout performed by mass spectrometry.	B	BAO_0000220	subcellular format	Homo sapiens	None	None	K-562, COLO 205, SK-N-BE(2) and MV-4-11	Cell lysate	CHEMBL4439	TGF-beta receptor type I	Homo sapiens	SINGLE PROTEIN	CHEMBL3991601	48	Kuster lab chemical proteomics drug profiling	Science	2017	None
CHEMBL460702	BMS-777607	2	512.90	2	5.19	BMS-777607	CCOc1ccn(-c2ccc(F)cc2)c(=O)c1C(=O)Nc1ccc(Oc2ccnc(N)c2Cl)c(F)c1	Kd apparent	'>'	30000.0	nM			Inactive	UO_0000065					False	CHEMBL3991909	Kinobeads (epsilon), multiple immobilized ATP-competitive broad spectrum kinase inhibitors, used to assess residual binding of ~300 proteins simultaneously from cell lysate in the presence of a compound. Quantitative readout performed by mass spectrometry.	B	BAO_0000220	subcellular format	Homo sapiens	None	None	K-562, COLO 205, SK-N-BE(2) and MV-4-11	Cell lysate	CHEMBL4439	TGF-beta receptor type I	Homo sapiens	SINGLE PROTEIN	CHEMBL3991601	48	Kuster lab chemical proteomics drug profiling	Science	2017	None
CHEMBL1090090	VX-702	2	404.32	0	3.62	VX-702	NC(=O)c1ccc(N(C(N)=O)c2c(F)cccc2F)nc1-c1ccc(F)cc1F	Kd apparent	'>'	30000.0	nM			Inactive	UO_0000065					False	CHEMBL3991909	Kinobeads (epsilon), multiple immobilized ATP-competitive broad spectrum kinase inhibitors, used to assess residual binding of ~300 proteins simultaneously from cell lysate in the presence of a compound. Quantitative readout performed by mass spectrometry.	B	BAO_0000220	subcellular format	Homo sapiens	None	None	K-562, COLO 205, SK-N-BE(2) and MV-4-11	Cell lysate	CHEMBL4439	TGF-beta receptor type I	Homo sapiens	SINGLE PROTEIN	CHEMBL3991601	48	Kuster lab chemical proteomics drug profiling	Science	2017	None
CHEMBL1614701	SELUMETINIB	3	457.69	0	3.53	Selumetinib	Cn1cnc2c(F)c(Nc3ccc(Br)cc3Cl)c(C(=O)NOCCO)cc21	Kd apparent	'>'	30000.0	nM			Inactive	UO_0000065					False	CHEMBL3991909	Kinobeads (epsilon), multiple immobilized ATP-competitive broad spectrum kinase inhibitors, used to assess residual binding of ~300 proteins simultaneously from cell lysate in the presence of a compound. Quantitative readout performed by mass spectrometry.	B	BAO_0000220	subcellular format	Homo sapiens	None	None	K-562, COLO 205, SK-N-BE(2) and MV-4-11	Cell lysate	CHEMBL4439	TGF-beta receptor type I	Homo sapiens	SINGLE PROTEIN	CHEMBL3991601	48	Kuster lab chemical proteomics drug profiling	Science	2017	None
CHEMBL495727	AT-9283	2	381.44	0	2.07	AT-9283	O=C(Nc1c[nH]nc1-c1nc2ccc(CN3CCOCC3)cc2[nH]1)NC1CC1	Kd apparent	'='	77.0	nM			Active	UO_0000065					False	CHEMBL3991909	Kinobeads (epsilon), multiple immobilized ATP-competitive broad spectrum kinase inhibitors, used to assess residual binding of ~300 proteins simultaneously from cell lysate in the presence of a compound. Quantitative readout performed by mass spectrometry.	B	BAO_0000220	subcellular format	Homo sapiens	None	None	K-562, COLO 205, SK-N-BE(2) and MV-4-11	Cell lysate	CHEMBL4439	TGF-beta receptor type I	Homo sapiens	SINGLE PROTEIN	CHEMBL3991601	48	Kuster lab chemical proteomics drug profiling	Science	2017	None
CHEMBL3545396	BMS-690514	2	368.44	0	1.38	BMS-690514	COc1cccc(Nc2ncnn3ccc(CN4CC[C@@H](N)[C@H](O)C4)c23)c1	Kd apparent	'='	1229.0	nM			Active	UO_0000065					False	CHEMBL3991909	Kinobeads (epsilon), multiple immobilized ATP-competitive broad spectrum kinase inhibitors, used to assess residual binding of ~300 proteins simultaneously from cell lysate in the presence of a compound. Quantitative readout performed by mass spectrometry.	B	BAO_0000220	subcellular format	Homo sapiens	None	None	K-562, COLO 205, SK-N-BE(2) and MV-4-11	Cell lysate	CHEMBL4439	TGF-beta receptor type I	Homo sapiens	SINGLE PROTEIN	CHEMBL3991601	48	Kuster lab chemical proteomics drug profiling	Science	2017	None
CHEMBL3039517	RABUSERTIB	2	436.31	0	2.87	Rabusertib	Cc1cnc(NC(=O)Nc2cc(Br)c(C)cc2OC[C@@H]2CNCCO2)cn1	Kd apparent	'>'	30000.0	nM			Inactive	UO_0000065					False	CHEMBL3991909	Kinobeads (epsilon), multiple immobilized ATP-competitive broad spectrum kinase inhibitors, used to assess residual binding of ~300 proteins simultaneously from cell lysate in the presence of a compound. Quantitative readout performed by mass spectrometry.	B	BAO_0000220	subcellular format	Homo sapiens	None	None	K-562, COLO 205, SK-N-BE(2) and MV-4-11	Cell lysate	CHEMBL4439	TGF-beta receptor type I	Homo sapiens	SINGLE PROTEIN	CHEMBL3991601	48	Kuster lab chemical proteomics drug profiling	Science	2017	None
CHEMBL189963	PALBOCICLIB	4	447.54	0	2.97	Palbociclib	CC(=O)c1c(C)c2cnc(Nc3ccc(N4CCNCC4)cn3)nc2n(C2CCCC2)c1=O	Kd apparent	'>'	30000.0	nM			Inactive	UO_0000065					False	CHEMBL3991909	Kinobeads (epsilon), multiple immobilized ATP-competitive broad spectrum kinase inhibitors, used to assess residual binding of ~300 proteins simultaneously from cell lysate in the presence of a compound. Quantitative readout performed by mass spectrometry.	B	BAO_0000220	subcellular format	Homo sapiens	None	None	K-562, COLO 205, SK-N-BE(2) and MV-4-11	Cell lysate	CHEMBL4439	TGF-beta receptor type I	Homo sapiens	SINGLE PROTEIN	CHEMBL3991601	48	Kuster lab chemical proteomics drug profiling	Science	2017	None
CHEMBL1236682	REFAMETINIB	2	572.34	1	3.48	Refametinib	COc1cc(F)c(F)c(Nc2ccc(I)cc2F)c1NS(=O)(=O)C1(C[C@H](O)CO)CC1	Kd apparent	'>'	30000.0	nM			Inactive	UO_0000065					False	CHEMBL3991909	Kinobeads (epsilon), multiple immobilized ATP-competitive broad spectrum kinase inhibitors, used to assess residual binding of ~300 proteins simultaneously from cell lysate in the presence of a compound. Quantitative readout performed by mass spectrometry.	B	BAO_0000220	subcellular format	Homo sapiens	None	None	K-562, COLO 205, SK-N-BE(2) and MV-4-11	Cell lysate	CHEMBL4439	TGF-beta receptor type I	Homo sapiens	SINGLE PROTEIN	CHEMBL3991601	48	Kuster lab chemical proteomics drug profiling	Science	2017	None
CHEMBL1721885	SU-014813	2	442.49	0	1.69	SU-14813	Cc1[nH]c(/C=C2\C(=O)Nc3ccc(F)cc32)c(C)c1C(=O)NC[C@H](O)CN1CCOCC1	Kd apparent	'>'	30000.0	nM			Inactive	UO_0000065					False	CHEMBL3991909	Kinobeads (epsilon), multiple immobilized ATP-competitive broad spectrum kinase inhibitors, used to assess residual binding of ~300 proteins simultaneously from cell lysate in the presence of a compound. Quantitative readout performed by mass spectrometry.	B	BAO_0000220	subcellular format	Homo sapiens	None	None	K-562, COLO 205, SK-N-BE(2) and MV-4-11	Cell lysate	CHEMBL4439	TGF-beta receptor type I	Homo sapiens	SINGLE PROTEIN	CHEMBL3991601	48	Kuster lab chemical proteomics drug profiling	Science	2017	None
CHEMBL576982	QUIZARTINIB	3	560.68	2	5.86	Quizartinib	CC(C)(C)c1cc(NC(=O)Nc2ccc(-c3cn4c(n3)sc3cc(OCCN5CCOCC5)ccc34)cc2)no1	Kd apparent	'>'	30000.0	nM			Inactive	UO_0000065					False	CHEMBL3991909	Kinobeads (epsilon), multiple immobilized ATP-competitive broad spectrum kinase inhibitors, used to assess residual binding of ~300 proteins simultaneously from cell lysate in the presence of a compound. Quantitative readout performed by mass spectrometry.	B	BAO_0000220	subcellular format	Homo sapiens	None	None	K-562, COLO 205, SK-N-BE(2) and MV-4-11	Cell lysate	CHEMBL4439	TGF-beta receptor type I	Homo sapiens	SINGLE PROTEIN	CHEMBL3991601	48	Kuster lab chemical proteomics drug profiling	Science	2017	None
CHEMBL2029988	CEP-32496	1	517.46	2	5.91	CEP-32496	COc1cc2ncnc(Oc3cccc(NC(=O)Nc4cc(C(C)(C)C(F)(F)F)on4)c3)c2cc1OC	Kd apparent	'>'	30000.0	nM			Inactive	UO_0000065					False	CHEMBL3991909	Kinobeads (epsilon), multiple immobilized ATP-competitive broad spectrum kinase inhibitors, used to assess residual binding of ~300 proteins simultaneously from cell lysate in the presence of a compound. Quantitative readout performed by mass spectrometry.	B	BAO_0000220	subcellular format	Homo sapiens	None	None	K-562, COLO 205, SK-N-BE(2) and MV-4-11	Cell lysate	CHEMBL4439	TGF-beta receptor type I	Homo sapiens	SINGLE PROTEIN	CHEMBL3991601	48	Kuster lab chemical proteomics drug profiling	Science	2017	None
CHEMBL3301607	FILGOTINIB	3	425.51	0	1.98	Filgotinib	O=C(Nc1nc2cccc(-c3ccc(CN4CCS(=O)(=O)CC4)cc3)n2n1)C1CC1	Kd apparent	'>'	30000.0	nM			Inactive	UO_0000065					False	CHEMBL3991909	Kinobeads (epsilon), multiple immobilized ATP-competitive broad spectrum kinase inhibitors, used to assess residual binding of ~300 proteins simultaneously from cell lysate in the presence of a compound. Quantitative readout performed by mass spectrometry.	B	BAO_0000220	subcellular format	Homo sapiens	None	None	K-562, COLO 205, SK-N-BE(2) and MV-4-11	Cell lysate	CHEMBL4439	TGF-beta receptor type I	Homo sapiens	SINGLE PROTEIN	CHEMBL3991601	48	Kuster lab chemical proteomics drug profiling	Science	2017	None
CHEMBL494089	GSK-690693	1	425.49	0	1.58	GSK-690693	CCn1c(-c2nonc2N)nc2c(C#CC(C)(C)O)ncc(OC[C@H]3CCCNC3)c21	Kd apparent	'>'	30000.0	nM			Inactive	UO_0000065					False	CHEMBL3991909	Kinobeads (epsilon), multiple immobilized ATP-competitive broad spectrum kinase inhibitors, used to assess residual binding of ~300 proteins simultaneously from cell lysate in the presence of a compound. Quantitative readout performed by mass spectrometry.	B	BAO_0000220	subcellular format	Homo sapiens	None	None	K-562, COLO 205, SK-N-BE(2) and MV-4-11	Cell lysate	CHEMBL4439	TGF-beta receptor type I	Homo sapiens	SINGLE PROTEIN	CHEMBL3991601	48	Kuster lab chemical proteomics drug profiling	Science	2017	None
CHEMBL428690	ALVOCIDIB	3	401.85	0	3.30	Alvocidib	CN1CC[C@H](c2c(O)cc(O)c3c(=O)cc(-c4ccccc4Cl)oc23)[C@H](O)C1	Kd apparent	'>'	30000.0	nM			Inactive	UO_0000065					False	CHEMBL3991909	Kinobeads (epsilon), multiple immobilized ATP-competitive broad spectrum kinase inhibitors, used to assess residual binding of ~300 proteins simultaneously from cell lysate in the presence of a compound. Quantitative readout performed by mass spectrometry.	B	BAO_0000220	subcellular format	Homo sapiens	None	None	K-562, COLO 205, SK-N-BE(2) and MV-4-11	Cell lysate	CHEMBL4439	TGF-beta receptor type I	Homo sapiens	SINGLE PROTEIN	CHEMBL3991601	48	Kuster lab chemical proteomics drug profiling	Science	2017	None
CHEMBL1738797	ALECTINIB	4	482.63	0	4.77	Alectinib	CCc1cc2c(cc1N1CCC(N3CCOCC3)CC1)C(C)(C)c1[nH]c3cc(C#N)ccc3c1C2=O	Kd apparent	'>'	30000.0	nM			Inactive	UO_0000065					False	CHEMBL3991909	Kinobeads (epsilon), multiple immobilized ATP-competitive broad spectrum kinase inhibitors, used to assess residual binding of ~300 proteins simultaneously from cell lysate in the presence of a compound. Quantitative readout performed by mass spectrometry.	B	BAO_0000220	subcellular format	Homo sapiens	None	None	K-562, COLO 205, SK-N-BE(2) and MV-4-11	Cell lysate	CHEMBL4439	TGF-beta receptor type I	Homo sapiens	SINGLE PROTEIN	CHEMBL3991601	48	Kuster lab chemical proteomics drug profiling	Science	2017	None
CHEMBL482767	SNS-314	1	430.95	0	4.52	SNS-314	O=C(Nc1cccc(Cl)c1)Nc1ncc(CCN=c2[nH]cnc3ccsc23)s1	Kd apparent	'>'	30000.0	nM			Inactive	UO_0000065					False	CHEMBL3991909	Kinobeads (epsilon), multiple immobilized ATP-competitive broad spectrum kinase inhibitors, used to assess residual binding of ~300 proteins simultaneously from cell lysate in the presence of a compound. Quantitative readout performed by mass spectrometry.	B	BAO_0000220	subcellular format	Homo sapiens	None	None	K-562, COLO 205, SK-N-BE(2) and MV-4-11	Cell lysate	CHEMBL4439	TGF-beta receptor type I	Homo sapiens	SINGLE PROTEIN	CHEMBL3991601	48	Kuster lab chemical proteomics drug profiling	Science	2017	None
CHEMBL3188267	CAPMATINIB	3	412.43	0	3.43	Capmatinib	CNC(=O)c1ccc(-c2cnc3ncc(Cc4ccc5ncccc5c4)n3n2)cc1F	Kd apparent	'>'	30000.0	nM			Inactive	UO_0000065					False	CHEMBL3991909	Kinobeads (epsilon), multiple immobilized ATP-competitive broad spectrum kinase inhibitors, used to assess residual binding of ~300 proteins simultaneously from cell lysate in the presence of a compound. Quantitative readout performed by mass spectrometry.	B	BAO_0000220	subcellular format	Homo sapiens	None	None	K-562, COLO 205, SK-N-BE(2) and MV-4-11	Cell lysate	CHEMBL4439	TGF-beta receptor type I	Homo sapiens	SINGLE PROTEIN	CHEMBL3991601	48	Kuster lab chemical proteomics drug profiling	Science	2017	None
CHEMBL1983268	ENTRECTINIB	2	560.65	2	5.03	Entrectinib	CN1CCN(c2ccc(C(=O)Nc3n[nH]c4ccc(Cc5cc(F)cc(F)c5)cc34)c(NC3CCOCC3)c2)CC1	Kd apparent	'>'	30000.0	nM			Inactive	UO_0000065					False	CHEMBL3991909	Kinobeads (epsilon), multiple immobilized ATP-competitive broad spectrum kinase inhibitors, used to assess residual binding of ~300 proteins simultaneously from cell lysate in the presence of a compound. Quantitative readout performed by mass spectrometry.	B	BAO_0000220	subcellular format	Homo sapiens	None	None	K-562, COLO 205, SK-N-BE(2) and MV-4-11	Cell lysate	CHEMBL4439	TGF-beta receptor type I	Homo sapiens	SINGLE PROTEIN	CHEMBL3991601	48	Kuster lab chemical proteomics drug profiling	Science	2017	None
CHEMBL558752	RAF-265	2	518.42	2	6.93	RAF-265	Cn1c(Nc2ccc(C(F)(F)F)cc2)nc2cc(Oc3ccnc(-c4ncc(C(F)(F)F)[nH]4)c3)ccc21	Kd apparent	'>'	30000.0	nM			Inactive	UO_0000065					False	CHEMBL3991909	Kinobeads (epsilon), multiple immobilized ATP-competitive broad spectrum kinase inhibitors, used to assess residual binding of ~300 proteins simultaneously from cell lysate in the presence of a compound. Quantitative readout performed by mass spectrometry.	B	BAO_0000220	subcellular format	Homo sapiens	None	None	K-562, COLO 205, SK-N-BE(2) and MV-4-11	Cell lysate	CHEMBL4439	TGF-beta receptor type I	Homo sapiens	SINGLE PROTEIN	CHEMBL3991601	48	Kuster lab chemical proteomics drug profiling	Science	2017	None
CHEMBL3544964	RAVOXERTINIB	1	440.87	0	3.16	GDC-0994	Cn1nccc1Nc1nccc(-c2ccn([C@H](CO)c3ccc(Cl)c(F)c3)c(=O)c2)n1	Kd apparent	'>'	30000.0	nM			Inactive	UO_0000065					False	CHEMBL3991909	Kinobeads (epsilon), multiple immobilized ATP-competitive broad spectrum kinase inhibitors, used to assess residual binding of ~300 proteins simultaneously from cell lysate in the presence of a compound. Quantitative readout performed by mass spectrometry.	B	BAO_0000220	subcellular format	Homo sapiens	None	None	K-562, COLO 205, SK-N-BE(2) and MV-4-11	Cell lysate	CHEMBL4439	TGF-beta receptor type I	Homo sapiens	SINGLE PROTEIN	CHEMBL3991601	48	Kuster lab chemical proteomics drug profiling	Science	2017	None
CHEMBL3120215	OSI-027	2	406.45	0	3.22	OSI-027	COc1cccc2cc(-c3nc([C@H]4CC[C@H](C(=O)O)CC4)n4ncnc(N)c34)[nH]c12	Kd apparent	'='	780.0	nM			Active	UO_0000065					False	CHEMBL3991909	Kinobeads (epsilon), multiple immobilized ATP-competitive broad spectrum kinase inhibitors, used to assess residual binding of ~300 proteins simultaneously from cell lysate in the presence of a compound. Quantitative readout performed by mass spectrometry.	B	BAO_0000220	subcellular format	Homo sapiens	None	None	K-562, COLO 205, SK-N-BE(2) and MV-4-11	Cell lysate	CHEMBL4439	TGF-beta receptor type I	Homo sapiens	SINGLE PROTEIN	CHEMBL3991601	48	Kuster lab chemical proteomics drug profiling	Science	2017	None
CHEMBL1614772		0	311.35	0	1.02	12k	Nc1nc(-c2ccc3c(N)[nH]nc3c2)cc(N2CCOCC2)n1	IC50	'>'	10000.0	nM				UO_0000065					False	CHEMBL1768781	Inhibition of ALK5	B	BAO_0000357	single protein format	None	None	None	None	None	CHEMBL4439	TGF-beta receptor type I	Homo sapiens	SINGLE PROTEIN	CHEMBL1765070	1	Scientific Literature	J. Med. Chem.	2011	None
CHEMBL1765877		0	269.31	0	1.25	12j	CN(C)c1cc(-c2ccc3c(N)n[nH]c3c2)nc(N)n1	IC50	'='	5011.87	nM	5.30			UO_0000065	19.68	0.36	4.05	4.83	False	CHEMBL1768781	Inhibition of ALK5	B	BAO_0000357	single protein format	None	None	None	None	None	CHEMBL4439	TGF-beta receptor type I	Homo sapiens	SINGLE PROTEIN	CHEMBL1765070	1	Scientific Literature	J. Med. Chem.	2011	None
CHEMBL566515		0	417.43	0	2.35	66	COc1ccccc1-n1c(-c2cc(O)ccc2C)cn2c3c(=O)[nH]c(=O)n(C)c3nc12	Activity	'='	3.6	%				UO_0000187					False	CHEMBL1045669	Binding affinity to TGFBR1 assessed as percentage of kinase remaining bound to the bead at 1 uM by T7 phage display based binding assay	B	BAO_0000357	single protein format	None	None	None	None	None	CHEMBL4439	TGF-beta receptor type I	Homo sapiens	SINGLE PROTEIN	CHEMBL1154183	1	Scientific Literature	J. Med. Chem.	2009	None
CHEMBL3341949		0	388.47	0	3.18	19	Nc1ncc(-c2ccc(N3CCNCC3)cc2)cc1-c1ccc2c(c1)OCCO2	IC50	'='	38000.0	nM	4.42			UO_0000065	11.38	0.21	1.24	6.09	False	CHEMBL3365512	Inhibition of TGFbeta1-induced TGFbeta type 1 ALK5 in HEK293T cells after 30 mins by luciferase reporter gene assay	B	BAO_0000219	cell-based format	Homo sapiens	None	None	HEK-293T	None	CHEMBL4439	TGF-beta receptor type I	Homo sapiens	SINGLE PROTEIN	CHEMBL3352089	1	Scientific Literature	J. Med. Chem.	2014	CHEMBL3706569
CHEMBL3341955		0	448.57	0	3.92	25	COc1cc(-c2cc(-c3ccc(N4CCNCC4)cc3)cnc2N(C)C)cc(OC)c1OC	Delta Tm	'='	0.5	degrees C				UO_0000027					False	CHEMBL3365508	Inhibition of purified ALK5 kinase (unknown origin) by RT-PCR analysis	B	BAO_0000357	single protein format	Homo sapiens	None	None	None	None	CHEMBL4439	TGF-beta receptor type I	Homo sapiens	SINGLE PROTEIN	CHEMBL3352089	1	Scientific Literature	J. Med. Chem.	2014	None
CHEMBL3341795		0	375.47	0	3.84	33	COc1cc(OC)cc(-c2cncc(-c3ccc(N4CCNCC4)cc3)c2)c1	Delta Tm	'='	8.1	degrees C				UO_0000027					False	CHEMBL3365508	Inhibition of purified ALK5 kinase (unknown origin) by RT-PCR analysis	B	BAO_0000357	single protein format	Homo sapiens	None	None	None	None	CHEMBL4439	TGF-beta receptor type I	Homo sapiens	SINGLE PROTEIN	CHEMBL3352089	1	Scientific Literature	J. Med. Chem.	2014	None
CHEMBL3341791		0	381.48	0	3.96	29	Nc1ncc(-c2ccc(N3CCNCC3)cc2)cc1-c1ccnc2ccccc12	IC50	'='	21000.0	nM	4.68			UO_0000065	12.26	0.22	0.72	6.97	False	CHEMBL3365509	Inhibition of purified human ALK5 kinase after 45 mins by liquid scintillation counting in presence of ATP [gamma-32P]	B	BAO_0000357	single protein format	Homo sapiens	None	None	None	None	CHEMBL4439	TGF-beta receptor type I	Homo sapiens	SINGLE PROTEIN	CHEMBL3352089	1	Scientific Literature	J. Med. Chem.	2014	None
CHEMBL204575		0	376.85	0	4.82	11b	ClCCOc1ccc(-c2cc(-c3c[nH]nc3-c3ccccn3)ccn2)cc1	IC50	'='	19.0	nM	7.72			UO_0000065	20.49	0.39	2.90	12.12	False	CHEMBL860750	Displacement of rhodamine green fluorescently labeled ATP from recombinant GST-ALK5 by FP assay	B	BAO_0000357	single protein format	Homo sapiens	None	None	None	None	CHEMBL4439	TGF-beta receptor type I	Homo sapiens	SINGLE PROTEIN	CHEMBL1146081	1	Scientific Literature	J. Med. Chem.	2006	None
CHEMBL424676		0	385.47	0	4.14	11d	CN(C)CCOc1ccc(-c2cc(-c3c[nH]nc3-c3ccccn3)ccn2)cc1	IC50	'='	15.0	nM	7.82			UO_0000065	20.30	0.37	3.68	11.69	False	CHEMBL860750	Displacement of rhodamine green fluorescently labeled ATP from recombinant GST-ALK5 by FP assay	B	BAO_0000357	single protein format	Homo sapiens	None	None	None	None	CHEMBL4439	TGF-beta receptor type I	Homo sapiens	SINGLE PROTEIN	CHEMBL1146081	1	Scientific Literature	J. Med. Chem.	2006	None
CHEMBL379700		0	424.55	1	6.55	11a	c1ccc(-c2n[nH]cc2-c2ccnc(-c3ccc(OCCC4CCCCC4)cc3)c2)nc1	IC50	'='	81.0	nM	7.09			UO_0000065	16.70	0.30	0.54	11.13	True	CHEMBL860750	Displacement of rhodamine green fluorescently labeled ATP from recombinant GST-ALK5 by FP assay	B	BAO_0000357	single protein format	Homo sapiens	None	None	None	None	CHEMBL4439	TGF-beta receptor type I	Homo sapiens	SINGLE PROTEIN	CHEMBL1146081	1	Scientific Literature	J. Med. Chem.	2006	None
CHEMBL56543		0	294.31	0	2.32	Tyrphostin_B42	N#C/C(=C\c1ccc(O)c(O)c1)C(=O)NCc1ccccc1	Residual Activity	'='	81.0	%				UO_0000187					False	CHEMBL2219207	Millipore: Percentage of residual kinase activity of TGFBR1 at 1uM relative to control. Control inhibitor: Phosphoric acid* at 0.3uM. Buffer: 8 mM MOPS pH 7.0, 0.2 mM EDTA, 1 mM MnCl2	B	BAO_0000357	single protein format	Homo sapiens	None	None	None	None	CHEMBL4439	TGF-beta receptor type I	Homo sapiens	SINGLE PROTEIN	CHEMBL2218924	1	Scientific Literature	Biochem. J.	2013	None
CHEMBL406375		0	234.26	0	3.98	GTP_14564	c1ccc(-c2n[nH]c3c2oc2ccccc23)cc1	Residual Activity	'='	82.0	%				UO_0000187					False	CHEMBL2219207	Millipore: Percentage of residual kinase activity of TGFBR1 at 1uM relative to control. Control inhibitor: Phosphoric acid* at 0.3uM. Buffer: 8 mM MOPS pH 7.0, 0.2 mM EDTA, 1 mM MnCl2	B	BAO_0000357	single protein format	Homo sapiens	None	None	None	None	CHEMBL4439	TGF-beta receptor type I	Homo sapiens	SINGLE PROTEIN	CHEMBL2218924	1	Scientific Literature	Biochem. J.	2013	None
CHEMBL328710		0	264.33	0	3.25	SID26752192	CN(C)c1ccc(/C=C2\C(=O)Nc3ccccc32)cc1	Residual Activity	'='	93.0	%				UO_0000187					False	CHEMBL2219207	Millipore: Percentage of residual kinase activity of TGFBR1 at 1uM relative to control. Control inhibitor: Phosphoric acid* at 0.3uM. Buffer: 8 mM MOPS pH 7.0, 0.2 mM EDTA, 1 mM MnCl2	B	BAO_0000357	single protein format	Homo sapiens	None	None	None	None	CHEMBL4439	TGF-beta receptor type I	Homo sapiens	SINGLE PROTEIN	CHEMBL2218924	1	Scientific Literature	Biochem. J.	2013	None
CHEMBL1363184		0	306.37	0	2.87	LY-303511	O=c1cc(N2CCNCC2)oc2c(-c3ccccc3)cccc12	Residual Activity	'='	91.0	%				UO_0000187					False	CHEMBL2219207	Millipore: Percentage of residual kinase activity of TGFBR1 at 1uM relative to control. Control inhibitor: Phosphoric acid* at 0.3uM. Buffer: 8 mM MOPS pH 7.0, 0.2 mM EDTA, 1 mM MnCl2	B	BAO_0000357	single protein format	Homo sapiens	None	None	None	None	CHEMBL4439	TGF-beta receptor type I	Homo sapiens	SINGLE PROTEIN	CHEMBL2218924	1	Scientific Literature	Biochem. J.	2013	None
CHEMBL83980	BOHEMINE	0	340.43	0	2.81	Bohemine	CC(C)n1cnc2c(NCc3ccccc3)nc(NCCCO)nc21	Residual Activity	'='	93.0	%				UO_0000187					False	CHEMBL2219207	Millipore: Percentage of residual kinase activity of TGFBR1 at 1uM relative to control. Control inhibitor: Phosphoric acid* at 0.3uM. Buffer: 8 mM MOPS pH 7.0, 0.2 mM EDTA, 1 mM MnCl2	B	BAO_0000357	single protein format	Homo sapiens	None	None	None	None	CHEMBL4439	TGF-beta receptor type I	Homo sapiens	SINGLE PROTEIN	CHEMBL2218924	1	Scientific Literature	Biochem. J.	2013	None
CHEMBL17331	PD-169316	0	360.35	0	4.85	PD-169316	O=[N+]([O-])c1ccc(-c2nc(-c3ccc(F)cc3)c(-c3ccncc3)[nH]2)cc1	Residual Activity	'='	59.0	%				UO_0000187					False	CHEMBL2219208	Millipore: Percentage of residual kinase activity of TGFBR1 at 10uM relative to control. Control inhibitor: Phosphoric acid* at 0.3uM. Buffer: 8 mM MOPS pH 7.0, 0.2 mM EDTA, 1 mM MnCl2	B	BAO_0000357	single protein format	Homo sapiens	None	None	None	None	CHEMBL4439	TGF-beta receptor type I	Homo sapiens	SINGLE PROTEIN	CHEMBL2218924	1	Scientific Literature	Biochem. J.	2013	None
CHEMBL200381		0	404.84	1	5.04	Tpl2_Kinase_Inhibitor	N#Cc1cnc2cnc(NCc3cccnc3)cc2c1Nc1ccc(F)c(Cl)c1	Residual Activity	'='	126.0	%				UO_0000187					False	CHEMBL2219207	Millipore: Percentage of residual kinase activity of TGFBR1 at 1uM relative to control. Control inhibitor: Phosphoric acid* at 0.3uM. Buffer: 8 mM MOPS pH 7.0, 0.2 mM EDTA, 1 mM MnCl2	B	BAO_0000357	single protein format	Homo sapiens	None	None	None	None	CHEMBL4439	TGF-beta receptor type I	Homo sapiens	SINGLE PROTEIN	CHEMBL2218924	1	Scientific Literature	Biochem. J.	2013	None
CHEMBL439259		0	341.80	0	4.85	IGF_1R_Inhibitor_II	COc1ccc(Cl)cc1NC(=O)Nc1cc(C)nc2ccccc12	Residual Activity	'='	94.0	%				UO_0000187					False	CHEMBL2219208	Millipore: Percentage of residual kinase activity of TGFBR1 at 10uM relative to control. Control inhibitor: Phosphoric acid* at 0.3uM. Buffer: 8 mM MOPS pH 7.0, 0.2 mM EDTA, 1 mM MnCl2	B	BAO_0000357	single protein format	Homo sapiens	None	None	None	None	CHEMBL4439	TGF-beta receptor type I	Homo sapiens	SINGLE PROTEIN	CHEMBL2218924	1	Scientific Literature	Biochem. J.	2013	None
CHEMBL226838		0	335.41	0	4.47	SB-505124	Cc1cccc(-c2[nH]c(C(C)(C)C)nc2-c2ccc3c(c2)OCO3)n1	Residual Activity	'='	0.0	%				UO_0000187					False	CHEMBL2219208	Millipore: Percentage of residual kinase activity of TGFBR1 at 10uM relative to control. Control inhibitor: Phosphoric acid* at 0.3uM. Buffer: 8 mM MOPS pH 7.0, 0.2 mM EDTA, 1 mM MnCl2	B	BAO_0000357	single protein format	Homo sapiens	None	None	None	None	CHEMBL4439	TGF-beta receptor type I	Homo sapiens	SINGLE PROTEIN	CHEMBL2218924	1	Scientific Literature	Biochem. J.	2013	None
CHEMBL377193		0	292.29	0	3.29	Flt_3_Inhibitor_II	O=C(c1cc2cc(O)ccc2[nH]1)c1cc2cc(O)ccc2[nH]1	Residual Activity	'='	80.0	%				UO_0000187					False	CHEMBL2219208	Millipore: Percentage of residual kinase activity of TGFBR1 at 10uM relative to control. Control inhibitor: Phosphoric acid* at 0.3uM. Buffer: 8 mM MOPS pH 7.0, 0.2 mM EDTA, 1 mM MnCl2	B	BAO_0000357	single protein format	Homo sapiens	None	None	None	None	CHEMBL4439	TGF-beta receptor type I	Homo sapiens	SINGLE PROTEIN	CHEMBL2218924	1	Scientific Literature	Biochem. J.	2013	None
CHEMBL404941		0	311.34	0	3.21	SU5607	COc1cc(OC)c(/C=C2\C(=O)Nc3ccccc32)c(OC)c1	Residual Activity	'='	81.0	%				UO_0000187					False	CHEMBL2219208	Millipore: Percentage of residual kinase activity of TGFBR1 at 10uM relative to control. Control inhibitor: Phosphoric acid* at 0.3uM. Buffer: 8 mM MOPS pH 7.0, 0.2 mM EDTA, 1 mM MnCl2	B	BAO_0000357	single protein format	Homo sapiens	None	None	None	None	CHEMBL4439	TGF-beta receptor type I	Homo sapiens	SINGLE PROTEIN	CHEMBL2218924	1	Scientific Literature	Biochem. J.	2013	None
CHEMBL23327	PURVALANOLA	0	388.90	0	4.23	Purvalanol_A	CC(C)[C@H](CO)Nc1nc(Nc2cccc(Cl)c2)c2ncn(C(C)C)c2n1	Residual Activity	'='	93.0	%				UO_0000187					False	CHEMBL2219208	Millipore: Percentage of residual kinase activity of TGFBR1 at 10uM relative to control. Control inhibitor: Phosphoric acid* at 0.3uM. Buffer: 8 mM MOPS pH 7.0, 0.2 mM EDTA, 1 mM MnCl2	B	BAO_0000357	single protein format	Homo sapiens	None	None	None	None	CHEMBL4439	TGF-beta receptor type I	Homo sapiens	SINGLE PROTEIN	CHEMBL2218924	1	Scientific Literature	Biochem. J.	2013	None
CHEMBL80713		0	400.48	0	1.82	Cdk2_Inhibitor_III	COc1ccc(CNc2nc(N(CCO)CCO)nc3c2ncn3C(C)C)cc1	Residual Activity	'='	74.0	%				UO_0000187					False	CHEMBL2219208	Millipore: Percentage of residual kinase activity of TGFBR1 at 10uM relative to control. Control inhibitor: Phosphoric acid* at 0.3uM. Buffer: 8 mM MOPS pH 7.0, 0.2 mM EDTA, 1 mM MnCl2	B	BAO_0000357	single protein format	Homo sapiens	None	None	None	None	CHEMBL4439	TGF-beta receptor type I	Homo sapiens	SINGLE PROTEIN	CHEMBL2218924	1	Scientific Literature	Biochem. J.	2013	None
CHEMBL258805	SU-9516	1	241.25	0	1.91	SU9516	COc1ccc2c(c1)/C(=C/c1cnc[nH]1)C(=O)N2	Residual Activity	'='	106.0	%				UO_0000187					False	CHEMBL2219208	Millipore: Percentage of residual kinase activity of TGFBR1 at 10uM relative to control. Control inhibitor: Phosphoric acid* at 0.3uM. Buffer: 8 mM MOPS pH 7.0, 0.2 mM EDTA, 1 mM MnCl2	B	BAO_0000357	single protein format	Homo sapiens	None	None	None	None	CHEMBL4439	TGF-beta receptor type I	Homo sapiens	SINGLE PROTEIN	CHEMBL2218924	1	Scientific Literature	Biochem. J.	2013	None
CHEMBL261131	DIACYLGLYCEROL KINASE INHIBITOR II	0	489.59	1	5.94	R-59949	O=c1c2ccccc2[nH]c(=S)n1CCN1CCC(=C(c2ccc(F)cc2)c2ccc(F)cc2)CC1	Residual Activity	'='	80.0	%				UO_0000187					False	CHEMBL2219208	Millipore: Percentage of residual kinase activity of TGFBR1 at 10uM relative to control. Control inhibitor: Phosphoric acid* at 0.3uM. Buffer: 8 mM MOPS pH 7.0, 0.2 mM EDTA, 1 mM MnCl2	B	BAO_0000357	single protein format	Homo sapiens	None	None	None	None	CHEMBL4439	TGF-beta receptor type I	Homo sapiens	SINGLE PROTEIN	CHEMBL2218924	1	Scientific Literature	Biochem. J.	2013	None
CHEMBL10	SB-203580	0	377.44	0	4.68	SB-203580	C[S+]([O-])c1ccc(-c2nc(-c3ccc(F)cc3)c(-c3ccncc3)[nH]2)cc1	Residual Activity	'='	77.0	%				UO_0000187					False	CHEMBL2219208	Millipore: Percentage of residual kinase activity of TGFBR1 at 10uM relative to control. Control inhibitor: Phosphoric acid* at 0.3uM. Buffer: 8 mM MOPS pH 7.0, 0.2 mM EDTA, 1 mM MnCl2	B	BAO_0000357	single protein format	Homo sapiens	None	None	None	None	CHEMBL4439	TGF-beta receptor type I	Homo sapiens	SINGLE PROTEIN	CHEMBL2218924	1	Scientific Literature	Biochem. J.	2013	None
CHEMBL104264		0	446.37	0	3.58	H89	O=S(=O)(NCCNC/C=C/c1ccc(Br)cc1)c1cccc2cnccc12	Residual Activity	'='	104.0	%				UO_0000187					False	CHEMBL2219207	Millipore: Percentage of residual kinase activity of TGFBR1 at 1uM relative to control. Control inhibitor: Phosphoric acid* at 0.3uM. Buffer: 8 mM MOPS pH 7.0, 0.2 mM EDTA, 1 mM MnCl2	B	BAO_0000357	single protein format	Homo sapiens	None	None	None	None	CHEMBL4439	TGF-beta receptor type I	Homo sapiens	SINGLE PROTEIN	CHEMBL2218924	1	Scientific Literature	Biochem. J.	2013	None
CHEMBL410456		0	398.42	0	3.68	D4476	NC(=O)c1ccc(-c2nc(-c3ccc4c(c3)OCCO4)c(-c3ccccn3)[nH]2)cc1	Residual Activity	'='	38.0	%				UO_0000187					False	CHEMBL2219207	Millipore: Percentage of residual kinase activity of TGFBR1 at 1uM relative to control. Control inhibitor: Phosphoric acid* at 0.3uM. Buffer: 8 mM MOPS pH 7.0, 0.2 mM EDTA, 1 mM MnCl2	B	BAO_0000357	single protein format	Homo sapiens	None	None	None	None	CHEMBL4439	TGF-beta receptor type I	Homo sapiens	SINGLE PROTEIN	CHEMBL2218924	1	Scientific Literature	Biochem. J.	2013	None
CHEMBL38380	FASUDIL	3	291.38	0	1.22	HA-1077	O=S(=O)(c1cccc2cnccc12)N1CCCNCC1	Residual Activity	'='	112.0	%				UO_0000187					False	CHEMBL2219208	Millipore: Percentage of residual kinase activity of TGFBR1 at 10uM relative to control. Control inhibitor: Phosphoric acid* at 0.3uM. Buffer: 8 mM MOPS pH 7.0, 0.2 mM EDTA, 1 mM MnCl2	B	BAO_0000357	single protein format	Homo sapiens	None	None	None	None	CHEMBL4439	TGF-beta receptor type I	Homo sapiens	SINGLE PROTEIN	CHEMBL2218924	1	Scientific Literature	Biochem. J.	2013	None
CHEMBL261454		0	272.31	0	3.69	HTS-466284	c1ccc(-c2n[nH]cc2-c2ccnc3ccccc23)nc1	IC50	'='	27000.0	nM	4.57			UO_0000065	16.78	0.30	0.88	8.39	False	CHEMBL814454	Inhibition of Transforming growth factor beta-1 receptor (TbetaRI) autophosphorylation	B	BAO_0000357	single protein format	None	None	None	None	None	CHEMBL4439	TGF-beta receptor type I	Homo sapiens	SINGLE PROTEIN	CHEMBL1136480	1	Scientific Literature	Bioorg. Med. Chem. Lett.	2003	None
CHEMBL1957675		0	397.53	0	4.53	20	CCCC(=O)NCc1nc(-c2nc(C)cs2)c(-c2ccc3ncsc3c2)[nH]1	IC50	'='	32.0	nM	7.50			UO_0000065	18.85	0.38	2.96	8.97	False	CHEMBL1961074	Inhibition of human recombinant ALK5 activity in human A549 cells assessed as TGFbeta-induced smad2/3 phosphorylation after 2 hrs by fluorescence assay	B	BAO_0000219	cell-based format	Homo sapiens	None	None	A549	None	CHEMBL4439	TGF-beta receptor type I	Homo sapiens	SINGLE PROTEIN	CHEMBL1955782	1	Scientific Literature	Bioorg. Med. Chem. Lett.	2012	CHEMBL3307651
CHEMBL1957668		0	384.46	0	3.44	12g	Cc1csc(-c2nc(CCCCC(N)=O)[nH]c2-c2ccc3c(c2)OCO3)n1	IC50	'='	730.0	nM	6.14			UO_0000065	15.96	0.31	2.70	5.95	False	CHEMBL1961074	Inhibition of human recombinant ALK5 activity in human A549 cells assessed as TGFbeta-induced smad2/3 phosphorylation after 2 hrs by fluorescence assay	B	BAO_0000219	cell-based format	Homo sapiens	None	None	A549	None	CHEMBL4439	TGF-beta receptor type I	Homo sapiens	SINGLE PROTEIN	CHEMBL1955782	1	Scientific Literature	Bioorg. Med. Chem. Lett.	2012	CHEMBL3307651
CHEMBL380916		0	395.47	0	4.44	13b	O=C(c1ccc(-c2cc(-c3c[nH]nc3-c3ccccn3)ccn2)cc1)N1CCCC1	IC50	'='	110.0	nM	6.96			UO_0000065	17.60	0.32	2.52	9.31	False	CHEMBL860750	Displacement of rhodamine green fluorescently labeled ATP from recombinant GST-ALK5 by FP assay	B	BAO_0000357	single protein format	Homo sapiens	None	None	None	None	CHEMBL4439	TGF-beta receptor type I	Homo sapiens	SINGLE PROTEIN	CHEMBL1146081	1	Scientific Literature	J. Med. Chem.	2006	None
CHEMBL2208017		0	397.49	0	4.07	3r	Cc1csc(-c2nc(CN3CCOC3=O)[nH]c2-c2ccc3ncsc3c2)n1	IC50	'='	92.0	nM	7.04			UO_0000065	17.70	0.36	2.97	8.38	False	CHEMBL2211754	Inhibition of ALK5-mediated TNFalpha-induced Smad2/3 phosphorylation in human A549 cells preincubated for 2 hrs before addition of TNFalpha after 1 hr by fluorescence analysis	B	BAO_0000219	cell-based format	Homo sapiens	None	None	A549	None	CHEMBL4439	TGF-beta receptor type I	Homo sapiens	SINGLE PROTEIN	CHEMBL2203157	1	Scientific Literature	Bioorg. Med. Chem.	2012	CHEMBL3307651
CHEMBL2208016		0	399.50	0	4.36	16c	CCOC(=O)NCc1nc(-c2nc(C)cs2)c(-c2ccc3ncsc3c2)[nH]1	IC50	'='	35.0	nM	7.46			UO_0000065	18.66	0.38	3.10	8.04	False	CHEMBL2211754	Inhibition of ALK5-mediated TNFalpha-induced Smad2/3 phosphorylation in human A549 cells preincubated for 2 hrs before addition of TNFalpha after 1 hr by fluorescence analysis	B	BAO_0000219	cell-based format	Homo sapiens	None	None	A549	None	CHEMBL4439	TGF-beta receptor type I	Homo sapiens	SINGLE PROTEIN	CHEMBL2203157	1	Scientific Literature	Bioorg. Med. Chem.	2012	CHEMBL3307651
CHEMBL1796254		0	553.13	1	3.20	11	COCCN1CCc2cc(Nc3ncc(Cl)c(N[C@@H]4CCCC[C@H]4NS(C)(=O)=O)n3)c(OC)cc2CC1	Inhibition	'<'	65.0	%				UO_0000187					False	CHEMBL1798288	Inhibition of TGFBR1 at 1 uM	B	BAO_0000357	single protein format	None	None	None	None	None	CHEMBL4439	TGF-beta receptor type I	Homo sapiens	SINGLE PROTEIN	CHEMBL1795227	1	Scientific Literature	Bioorg. Med. Chem. Lett.	2011	None
CHEMBL479262		0	392.39	0	3.11	10	COCC(=O)Nc1nc(-c2ccc(F)c(C)n2)c(-c2ccc3nccnc3c2)[nH]1	EC50	'='	61.0	nM	7.21			UO_0000065	18.39	0.34	4.10	6.83	False	CHEMBL985077	Inhibition of TGFBR1 transfected in human HepG2 cells after 24 hrs by plasminogen activator inhibitor-luciferase reporter gene assay	B	BAO_0000219	cell-based format	None	None	None	HepG2	None	CHEMBL4439	TGF-beta receptor type I	Homo sapiens	SINGLE PROTEIN	CHEMBL1143371	1	Scientific Literature	Bioorg. Med. Chem. Lett.	2009	CHEMBL3307718
CHEMBL203791		0	428.58	0	4.95	17b	CCN(CC)CCCn1cnc2ccc(-c3c(-c4cccc(C)n4)nn4c3CCC4)cc21	IC50	'='	122.0	nM	6.91			UO_0000065	16.13	0.30	1.96	13.35	True	CHEMBL861562	Inhibition of recombinant human TGFbeta R1 expressed in Sf9 cells	B	BAO_0000219	cell-based format	Homo sapiens	None	None	Sf9	None	CHEMBL4439	TGF-beta receptor type I	Homo sapiens	SINGLE PROTEIN	CHEMBL1138200	1	Scientific Literature	J. Med. Chem.	2006	CHEMBL3308860
CHEMBL204063		0	373.46	0	3.60	15a	Cc1cccc(-c2nn3c(c2-c2ccc4ncn(CCCO)c4c2)CCC3)n1	IC50	'='	41.0	nM	7.39			UO_0000065	19.78	0.36	3.79	10.74	True	CHEMBL861562	Inhibition of recombinant human TGFbeta R1 expressed in Sf9 cells	B	BAO_0000219	cell-based format	Homo sapiens	None	None	Sf9	None	CHEMBL4439	TGF-beta receptor type I	Homo sapiens	SINGLE PROTEIN	CHEMBL1138200	1	Scientific Literature	J. Med. Chem.	2006	CHEMBL3308860
CHEMBL2324832		0	382.40	0	4.39	12f	Cc1cccc(-n2nnc(-c3ccc(F)cc3)c2-c2ccc3nccnc3c2)n1	Inhibition	'='	8.19	%				UO_0000187					False	CHEMBL2328426	Inhibition of human ALK5 at 10 uM in presence of 1 microM ATP relative to control	B	BAO_0000357	single protein format	Homo sapiens	None	None	None	None	CHEMBL4439	TGF-beta receptor type I	Homo sapiens	SINGLE PROTEIN	CHEMBL2321822	1	Scientific Literature	Bioorg. Med. Chem. Lett.	2013	None
CHEMBL595545		0	2030.37	None	None	4	CO[C@@H]1[C@H](N(C)C(=O)CCC(=O)NCCC(=O)NCCC(=O)NCCC(=O)NCCC(=O)NCCC(=O)NCCC(=O)NCCC(=O)N[C@H]2CSSC[C@@H](C(=O)NCC(N)=O)NC(=O)CNC(=O)[C@H](Cc3ccccc3)NC(=O)[C@H](C(C)C)NC(=O)[C@H](CCCNC(=N)N)NC(=O)[C@H](Cc3ccccc3)NC(=O)[C@H](C(C)C)NC2=O)C[C@H]2O[C@]1(C)n1c3ccccc3c3c4c(c5c6ccccc6n2c5c31)C(=O)NC4	Activity	'='	100.0	%				UO_0000187					False	CHEMBL1050475	Binding affinity to human TGFBR1 at 200 nM by cell-based competition binding assay relative to control in presence of DTT	B	BAO_0000219	cell-based format	Homo sapiens	None	None	None	None	CHEMBL4439	TGF-beta receptor type I	Homo sapiens	SINGLE PROTEIN	CHEMBL1152541	1	Scientific Literature	Bioorg. Med. Chem.	2009	None
CHEMBL610195		0	306.33	0	2.59	38	Cn1c(-c2ccc3nccnc3c2)c(-c2ccco2)c(=O)n1C	Ki	'='	190.0	nM	6.72			UO_0000065	21.94	0.40	4.13	10.21	False	CHEMBL1070008	Displacement of [3H]HTS446284 from human recombinant His-tagged TGFbetaR1 after 1 hr by scintillation counting	B	BAO_0000357	single protein format	Homo sapiens	None	None	None	None	CHEMBL4439	TGF-beta receptor type I	Homo sapiens	SINGLE PROTEIN	CHEMBL1153122	1	Scientific Literature	Bioorg. Med. Chem. Lett.	2010	None
CHEMBL610195		0	306.33	0	2.59	38	Cn1c(-c2ccc3nccnc3c2)c(-c2ccco2)c(=O)n1C	IC50	'>'	10000.0	nM				UO_0000065					False	CHEMBL1070009	Inhibition of TGFR-1 in human HepG2 cells expressing PAI-luciferase by luciferase reporter gene assay	B	BAO_0000219	cell-based format	Homo sapiens	None	None	HepG2	None	CHEMBL4439	TGF-beta receptor type I	Homo sapiens	SINGLE PROTEIN	CHEMBL1153122	1	Scientific Literature	Bioorg. Med. Chem. Lett.	2010	CHEMBL3307718
CHEMBL593458		0	388.43	0	2.75	37	CNC(=O)Nc1cccc(-c2c(-c3ccc4nccnc4c3)n(C)n(C)c2=O)c1	IC50						Not Determined						False	CHEMBL1070009	Inhibition of TGFR-1 in human HepG2 cells expressing PAI-luciferase by luciferase reporter gene assay	B	BAO_0000219	cell-based format	Homo sapiens	None	None	HepG2	None	CHEMBL4439	TGF-beta receptor type I	Homo sapiens	SINGLE PROTEIN	CHEMBL1153122	1	Scientific Literature	Bioorg. Med. Chem. Lett.	2010	CHEMBL3307718
CHEMBL1765738		0	456.55	0	3.89	(3S,6R)-28b	CNc1nc(-c2ccc3c(N)n[nH]c3c2)cc(N2C[C@@H](C(=O)Nc3ccccc3)CC[C@H]2C)n1	IC50	'>'	10000.0	nM				UO_0000065					False	CHEMBL1768781	Inhibition of ALK5	B	BAO_0000357	single protein format	None	None	None	None	None	CHEMBL4439	TGF-beta receptor type I	Homo sapiens	SINGLE PROTEIN	CHEMBL1765070	1	Scientific Literature	J. Med. Chem.	2011	None
CHEMBL1766441		0	444.50	0	4.98	14b	Cc1cccc(-c2nn(CC(=O)Nc3cccc(C#N)c3)cc2-c2ccc3ncccc3c2)n1	Activity	'='	16.0	%				UO_0000187					False	CHEMBL1768526	Inhibition of human recombinant ALK5 activity in human HaCaT cells assessed as TGFbeta-induced p3TP-luciferase reporter activity at 0.1 uM relative to control	B	BAO_0000219	cell-based format	Homo sapiens	None	None	HaCaT	None	CHEMBL4439	TGF-beta receptor type I	Homo sapiens	SINGLE PROTEIN	CHEMBL1765000	1	Scientific Literature	Bioorg. Med. Chem.	2011	CHEMBL3308509
CHEMBL185238	GW786460X	0	287.33	0	3.39	1	Cc1cccc(-c2n[nH]cc2-c2ccc3ncccc3n2)n1	IC50	'='	4.0	nM	8.40			UO_0000065	29.23	0.52	5.01	12.47	False	CHEMBL1048115	Inhibition of TGFR1	B	BAO_0000357	single protein format	None	None	None	None	None	CHEMBL4439	TGF-beta receptor type I	Homo sapiens	SINGLE PROTEIN	CHEMBL1155322	1	Scientific Literature	Eur. J. Med. Chem.	2009	None
CHEMBL268889		0	305.34	0	3.29	15	c1ccc(-c2nc3n(c2-c2ccc4c(c2)OCO4)CCC3)nc1	IC50	'='	460.0	nM	6.34			UO_0000065	20.75	0.38	3.05	12.89	False	CHEMBL1048115	Inhibition of TGFR1	B	BAO_0000357	single protein format	None	None	None	None	None	CHEMBL4439	TGF-beta receptor type I	Homo sapiens	SINGLE PROTEIN	CHEMBL1155322	1	Scientific Literature	Eur. J. Med. Chem.	2009	None
CHEMBL259821		0	412.50	0	3.61	52	CN(C)CC(=O)Nc1ccc2c(-c3c(-c4ccccn4)nn4c3CCC4)ccnc2c1	IC50	'='	64.0	nM	7.19			UO_0000065	17.44	0.32	3.58	9.47	False	CHEMBL1048115	Inhibition of TGFR1	B	BAO_0000357	single protein format	None	None	None	None	None	CHEMBL4439	TGF-beta receptor type I	Homo sapiens	SINGLE PROTEIN	CHEMBL1155322	1	Scientific Literature	Eur. J. Med. Chem.	2009	None
CHEMBL4089166		0	380.36	0	3.00	19	NC(=O)Cn1ncc2nccc(Nc3ccnc(-c4cc(F)ccc4F)c3)c21	EC50	'='	1258.93	nM	5.90			UO_0000065					False	CHEMBL4012446	Inhibition of ALK5 in human Calu6 cells assessed as reduction in Smad2/3 phosphorylation	A	BAO_0000219	cell-based format	Homo sapiens	None	None	None	None	CHEMBL4439	TGF-beta receptor type I	Homo sapiens	SINGLE PROTEIN	CHEMBL4011610	1	Scientific Literature	Bioorg Med Chem Lett	2017	None
CHEMBL4082821		0	380.36	0	3.00	28	NC(=O)Cn1cc2nccc(Nc3ccnc(-c4cc(F)ccc4F)c3)c2n1	EC50	'='	1584.89	nM	5.80			UO_0000065					False	CHEMBL4012446	Inhibition of ALK5 in human Calu6 cells assessed as reduction in Smad2/3 phosphorylation	A	BAO_0000219	cell-based format	Homo sapiens	None	None	None	None	CHEMBL4439	TGF-beta receptor type I	Homo sapiens	SINGLE PROTEIN	CHEMBL4011610	1	Scientific Literature	Bioorg Med Chem Lett	2017	None
CHEMBL1835620		0	441.52	0	4.22	14u	COc1ccccc1NC(=S)n1cc(-c2ccc3ncnn3c2)c(-c2cccc(C)n2)n1	IC50	'='	5.69	nM	8.24			UO_0000065	18.67	0.35	4.02	10.04	False	CHEMBL1837692	Inhibition of human recombinant GST-fused ALK5 expressed in Sf9 cells using casein as a substrate by radioisotopic protein kinase assay	B	BAO_0000219	cell-based format	Homo sapiens	None	None	Sf9	None	CHEMBL4439	TGF-beta receptor type I	Homo sapiens	SINGLE PROTEIN	CHEMBL1833794	1	Scientific Literature	Bioorg. Med. Chem. Lett.	2011	CHEMBL3308860
CHEMBL1835526		0	429.48	0	4.35	14j	Cc1cccc(-c2nn(C(=S)Nc3ccc(F)cc3)cc2-c2ccc3ncnn3c2)n1	Inhibition	'='	6.0	%				UO_0000187					False	CHEMBL1837687	Inhibition of human ALK5 activity in human HaCaT cells assessed as inhibition of TGFbeta-induced p3TP-luciferase reporter activity at 100 nM relative to control	B	BAO_0000219	cell-based format	Homo sapiens	None	None	HaCaT	None	CHEMBL4439	TGF-beta receptor type I	Homo sapiens	SINGLE PROTEIN	CHEMBL1833794	1	Scientific Literature	Bioorg. Med. Chem. Lett.	2011	CHEMBL3308509
CHEMBL1835622		0	447.47	0	4.49	14w	Cc1cccc(-c2nn(C(=S)Nc3ccc(F)c(F)c3)cc2-c2ccc3ncnn3c2)n1	Inhibition	'='	7.0	%				UO_0000187					False	CHEMBL1837687	Inhibition of human ALK5 activity in human HaCaT cells assessed as inhibition of TGFbeta-induced p3TP-luciferase reporter activity at 100 nM relative to control	B	BAO_0000219	cell-based format	Homo sapiens	None	None	HaCaT	None	CHEMBL4439	TGF-beta receptor type I	Homo sapiens	SINGLE PROTEIN	CHEMBL1833794	1	Scientific Literature	Bioorg. Med. Chem. Lett.	2011	CHEMBL3308509
CHEMBL3704651		0	320.42	0	4.41	BDBM172452	CCc1cnn(-c2cccc(C)n2)c1-c1cc2cnccc2s1	IC50	'='	4.33	nM	8.36		317524	UO_0000065	26.10	0.50	3.95	19.18	True	CHEMBL3705778	Kinase Assay: Pharmacol 2002, 62 58-62) The compounds named in the specified Examples were tested as follows for inhibition of ALK-5 autophosphorylation activity and of the ALK-5 phosphorylation of α-Casem Materials. Buffer 50 mM HEPES, pH 76, with 10 mM NaCI, 10 mM MgCI2, and 1 mM DTT GST-ALK-5 protein - 0 44 mg/ml (roughly 7 μM stock) A 1 350 dilution gives a 20 nM stock, which translates to 2 …	B	BAO_0000219	cell-based format	Homo sapiens	None	None	Sf9	None	CHEMBL4439	TGF-beta receptor type I	Homo sapiens	SINGLE PROTEIN	CHEMBL3639269	37	BindingDB Database		2015	CHEMBL3308860
CHEMBL226838		0	335.41	0	4.47	1, SB-505124	Cc1cccc(-c2[nH]c(C(C)(C)C)nc2-c2ccc3c(c2)OCO3)n1	IC50	'='	54.4	nM	7.26			UO_0000065	21.66	0.40	2.79	12.10	False	CHEMBL2091130	Inhibition of human recombinant GST-fused ALK5 expressed in Sf9 cells using casein as a substrate by radioisotopic protein kinase assay	B	BAO_0000219	cell-based format	Homo sapiens	None	None	Sf9	None	CHEMBL4439	TGF-beta receptor type I	Homo sapiens	SINGLE PROTEIN	CHEMBL2086340	1	Scientific Literature	Eur. J. Med. Chem.	2012	CHEMBL3308860
CHEMBL2088218		0	458.55	0	4.85	12ab	COc1cc(CNc2nc(-c3cccc(C)n3)c(-c3ccc4ncnn4c3)s2)cc(OC)c1	IC50	'='	16.5	nM	7.78			UO_0000065	16.97	0.32	2.93	9.00	False	CHEMBL2091130	Inhibition of human recombinant GST-fused ALK5 expressed in Sf9 cells using casein as a substrate by radioisotopic protein kinase assay	B	BAO_0000219	cell-based format	Homo sapiens	None	None	Sf9	None	CHEMBL4439	TGF-beta receptor type I	Homo sapiens	SINGLE PROTEIN	CHEMBL2086340	1	Scientific Literature	Eur. J. Med. Chem.	2012	CHEMBL3308860
CHEMBL2088215		0	426.55	1	5.45	12y	Cc1cc(C)cc(CNc2nc(-c3cccc(C)n3)c(-c3ccc4ncnn4c3)s2)c1	IC50	'='	22.0	nM	7.66			UO_0000065	17.95	0.34	2.21	11.26	False	CHEMBL2091130	Inhibition of human recombinant GST-fused ALK5 expressed in Sf9 cells using casein as a substrate by radioisotopic protein kinase assay	B	BAO_0000219	cell-based format	Homo sapiens	None	None	Sf9	None	CHEMBL4439	TGF-beta receptor type I	Homo sapiens	SINGLE PROTEIN	CHEMBL2086340	1	Scientific Literature	Eur. J. Med. Chem.	2012	CHEMBL3308860
CHEMBL2087968		0	412.52	1	5.14	12d	Cc1cccc(CNc2nc(-c3cccc(C)n3)c(-c3ccc4ncnn4c3)s2)c1	IC50	'='	11.2	nM	7.95			UO_0000065	19.27	0.36	2.81	11.69	False	CHEMBL2091130	Inhibition of human recombinant GST-fused ALK5 expressed in Sf9 cells using casein as a substrate by radioisotopic protein kinase assay	B	BAO_0000219	cell-based format	Homo sapiens	None	None	Sf9	None	CHEMBL4439	TGF-beta receptor type I	Homo sapiens	SINGLE PROTEIN	CHEMBL2086340	1	Scientific Literature	Eur. J. Med. Chem.	2012	CHEMBL3308860
CHEMBL2087967		0	432.94	1	5.49	12c	Cc1cccc(-c2nc(NCc3cccc(Cl)c3)sc2-c2ccc3ncnn3c2)n1	IC50	'='	10.2	nM	7.99			UO_0000065	18.46	0.36	2.50	11.75	False	CHEMBL2091130	Inhibition of human recombinant GST-fused ALK5 expressed in Sf9 cells using casein as a substrate by radioisotopic protein kinase assay	B	BAO_0000219	cell-based format	Homo sapiens	None	None	Sf9	None	CHEMBL4439	TGF-beta receptor type I	Homo sapiens	SINGLE PROTEIN	CHEMBL2086340	1	Scientific Literature	Eur. J. Med. Chem.	2012	CHEMBL3308860
CHEMBL497949		0	452.56	0	4.70	41	NC(=O)c1ccc2c(c1)NC(=O)/C2=C(\Nc1ccc(CN2CCCCC2)cc1)c1ccccc1	EC50	'>'	50000.0	nM				UO_0000065					False	CHEMBL1272394	Inhibition of TGFbeta receptor in human HaCaT cells assessed as Smad phosphorylation by ELISA	B	BAO_0000219	cell-based format	Homo sapiens	None	None	HaCaT	None	CHEMBL4439	TGF-beta receptor type I	Homo sapiens	SINGLE PROTEIN	CHEMBL1268952	1	Scientific Literature	J. Med. Chem.	2010	CHEMBL3308509
CHEMBL1272022		0	542.68	2	6.54	44	O=C1Nc2cc(C(=O)NCc3ccccc3)ccc2/C1=C(/Nc1ccc(CN2CCCCC2)cc1)c1ccccc1	EC50						Not Determined						False	CHEMBL1272394	Inhibition of TGFbeta receptor in human HaCaT cells assessed as Smad phosphorylation by ELISA	B	BAO_0000219	cell-based format	Homo sapiens	None	None	HaCaT	None	CHEMBL4439	TGF-beta receptor type I	Homo sapiens	SINGLE PROTEIN	CHEMBL1268952	1	Scientific Literature	J. Med. Chem.	2010	CHEMBL3308509
CHEMBL511563		0	352.40	0	4.62	7i	COc1ccc(-c2cnc3c(-c4ccnc5ccccc45)cnn3c2)cc1	IC50	'='	33300.0	nM	4.48			UO_0000065	12.71	0.23	-0.14	8.56	False	CHEMBL2390521	Inhibition of ALK5 (unknown origin)	B	BAO_0000357	single protein format	Homo sapiens	None	None	None	None	CHEMBL4439	TGF-beta receptor type I	Homo sapiens	SINGLE PROTEIN	CHEMBL2384981	1	Scientific Literature	Bioorg. Med. Chem. Lett.	2013	None
CHEMBL1766456		0	474.59	1	6.17	18d	Cc1cccc(-c2nn(CCC(=S)Nc3cccc(C#N)c3)cc2-c2ccc3ncccc3c2)n1	IC50	'='	232.0	nM	6.63			UO_0000065	13.98	0.26	0.46	8.35	False	CHEMBL1768523	Inhibition of human recombinant GST-fused ALK5 expressed in Sf9 cells	B	BAO_0000219	cell-based format	Homo sapiens	None	None	Sf9	None	CHEMBL4439	TGF-beta receptor type I	Homo sapiens	SINGLE PROTEIN	CHEMBL1765000	1	Scientific Literature	Bioorg. Med. Chem.	2011	CHEMBL3308860
CHEMBL1765878		0	295.35	0	1.78	12l	Nc1nc(-c2ccc3c(N)n[nH]c3c2)cc(N2CCCC2)n1	IC50	'>'	10000.0	nM				UO_0000065					False	CHEMBL1768781	Inhibition of ALK5	B	BAO_0000357	single protein format	None	None	None	None	None	CHEMBL4439	TGF-beta receptor type I	Homo sapiens	SINGLE PROTEIN	CHEMBL1765070	1	Scientific Literature	J. Med. Chem.	2011	None
CHEMBL1614776		0	438.54	0	3.07	(3R,6S)-37c	C[C@H]1CC[C@@H](NC(=O)OC(C)(C)C)CN1c1cc(-c2ccc3c(N)[nH]nc3c2)nc(N)n1	IC50	'>'	10000.0	nM				UO_0000065					False	CHEMBL1768781	Inhibition of ALK5	B	BAO_0000357	single protein format	None	None	None	None	None	CHEMBL4439	TGF-beta receptor type I	Homo sapiens	SINGLE PROTEIN	CHEMBL1765070	1	Scientific Literature	J. Med. Chem.	2011	None
CHEMBL360034		0	319.39	0	3.71	15	Cc1cccc(-c2nc(N)sc2-c2ccc3ncccc3n2)n1	IC50	'='	20.0	nM	7.70			UO_0000065	24.11	0.46	3.99	9.92	False	CHEMBL831709	Binding affinity to Activin A receptor type II-like kinase (ALK5) in fluorescence polarization binding assay; Range is (0.019-0.032)	B	BAO_0000357	single protein format	Homo sapiens	None	None	None	None	CHEMBL4439	TGF-beta receptor type I	Homo sapiens	SINGLE PROTEIN	CHEMBL1138735	1	Scientific Literature	J. Med. Chem.	2004	None
CHEMBL271244		0	448.56	1	5.86	14k	CCc1cccc(-c2sc(NCc3cccc(C#N)c3)nc2-c2ccc3nccnc3c2)n1	Activity	'='	4.0	%				UO_0000187					False	CHEMBL935200	Inhibition of TGF-beta-induced ALK5 in human HaCaT cells assessed as p3TP-luciferase activity at 0.1 uM	B	BAO_0000219	cell-based format	Homo sapiens	None	None	HaCaT	None	CHEMBL4439	TGF-beta receptor type I	Homo sapiens	SINGLE PROTEIN	CHEMBL1143116	1	Scientific Literature	Bioorg. Med. Chem. Lett.	2008	CHEMBL3308509
CHEMBL403472		0	452.54	0	4.83	15i	Cc1cccc(-c2sc(NCc3cccc(C(N)=O)c3)nc2-c2ccc3nccnc3c2)n1	Activity	'='	78.0	%				UO_0000187					False	CHEMBL935199	Inhibition of TGF-beta-induced ALK5 in human HaCaT cells assessed as SBE-luciferase activity at 0.1 uM	B	BAO_0000219	cell-based format	Homo sapiens	None	None	HaCaT	None	CHEMBL4439	TGF-beta receptor type I	Homo sapiens	SINGLE PROTEIN	CHEMBL1143116	1	Scientific Literature	Bioorg. Med. Chem. Lett.	2008	CHEMBL3308509
CHEMBL403472		0	452.54	0	4.83	15i	Cc1cccc(-c2sc(NCc3cccc(C(N)=O)c3)nc2-c2ccc3nccnc3c2)n1	Activity	'='	96.0	%				UO_0000187					False	CHEMBL935201	Inhibition of TGF-beta-induced ALK5 in human HaCaT cells assessed as ARE-luciferase activity at 0.1 uM	B	BAO_0000219	cell-based format	Homo sapiens	None	None	HaCaT	None	CHEMBL4439	TGF-beta receptor type I	Homo sapiens	SINGLE PROTEIN	CHEMBL1143116	1	Scientific Literature	Bioorg. Med. Chem. Lett.	2008	CHEMBL3308509
CHEMBL226838		0	335.41	0	4.47	2, SB-505124	Cc1cccc(-c2[nH]c(C(C)(C)C)nc2-c2ccc3c(c2)OCO3)n1	Inhibition	'='	47.0	%				UO_0000187					False	CHEMBL1166742	Inhibition of human ALK5 activity in human HaCaT cells assessed as inhibition of TGF-beta-induced ARE-luciferase reporter activity at 0.1 uM relative to control	B	BAO_0000219	cell-based format	Homo sapiens	None	None	HaCaT	None	CHEMBL4439	TGF-beta receptor type I	Homo sapiens	SINGLE PROTEIN	CHEMBL1165953	1	Scientific Literature	Bioorg. Med. Chem.	2010	CHEMBL3308509
CHEMBL1165055		0	402.46	0	4.78	25	Cc1cccc(-c2c(-c3ccc4ncccc4n3)cnn2Cc2cccc(C#N)c2)n1	Inhibition	'='	86.0	%				UO_0000187					False	CHEMBL1166742	Inhibition of human ALK5 activity in human HaCaT cells assessed as inhibition of TGF-beta-induced ARE-luciferase reporter activity at 0.1 uM relative to control	B	BAO_0000219	cell-based format	Homo sapiens	None	None	HaCaT	None	CHEMBL4439	TGF-beta receptor type I	Homo sapiens	SINGLE PROTEIN	CHEMBL1165953	1	Scientific Literature	Bioorg. Med. Chem.	2010	CHEMBL3308509
CHEMBL1165694		0	402.46	0	4.78	24	Cc1cccc(-c2nn(Cc3cccc(C#N)c3)cc2-c2ccc3ncccc3n2)n1	Inhibition	'='	29.0	%				UO_0000187					False	CHEMBL1166741	Inhibition of human ALK5 activity in human HaCaT cells assessed as inhibition of TGF-beta-induced SBE-luciferase reporter activity at 0.1 uM relative to control	B	BAO_0000219	cell-based format	Homo sapiens	None	None	HaCaT	None	CHEMBL4439	TGF-beta receptor type I	Homo sapiens	SINGLE PROTEIN	CHEMBL1165953	1	Scientific Literature	Bioorg. Med. Chem.	2010	CHEMBL3308509
CHEMBL401570		0	343.43	0	4.69	3, SB-525334	Cc1cccc(-c2[nH]c(C(C)(C)C)nc2-c2ccc3nccnc3c2)n1	Inhibition	'='	29.0	%				UO_0000187					False	CHEMBL1166740	Inhibition of human ALK5 activity in human HaCaT cells assessed as inhibition of TGF-beta-induced p3TP-luciferase reporter activity at 0.1 uM relative to control	B	BAO_0000219	cell-based format	Homo sapiens	None	None	HaCaT	None	CHEMBL4439	TGF-beta receptor type I	Homo sapiens	SINGLE PROTEIN	CHEMBL1165953	1	Scientific Literature	Bioorg. Med. Chem.	2010	CHEMBL3308509
CHEMBL1164971		0	401.47	1	5.39	33	Cc1cccc(-c2cn(Cc3cccc(C#N)c3)nc2-c2ccc3ncccc3c2)n1	IC50	'='	34.0	nM	7.47			UO_0000065	18.60	0.33	2.08	11.08	False	CHEMBL1166316	Inhibition of human recombinant GST-fused ALK5 expressed in Sf9 cells	B	BAO_0000219	cell-based format	Homo sapiens	None	None	Sf9	None	CHEMBL4439	TGF-beta receptor type I	Homo sapiens	SINGLE PROTEIN	CHEMBL1165953	1	Scientific Literature	Bioorg. Med. Chem.	2010	CHEMBL3308860
CHEMBL1957085		0	309.32	0	2.68	11	COc1ccc(-c2ocnc2C(=O)NCc2ccncc2)cc1	IC50	'>'	10000.0	nM				UO_0000065					False	CHEMBL1960378	Inhibition of ALK5	B	BAO_0000357	single protein format	None	None	None	None	None	CHEMBL4439	TGF-beta receptor type I	Homo sapiens	SINGLE PROTEIN	CHEMBL1955730	1	Scientific Literature	Bioorg. Med. Chem. Lett.	2012	None
CHEMBL126676		0	271.32	0	4.29	3	c1ccc(-c2n[nH]cc2-c2ccnc3ccccc23)cc1	IC50	'='	382.0	nM	6.42			UO_0000065	23.65	0.42	2.13	15.44	True	CHEMBL814457	In vitro inhibitory activity against human Transforming growth factor beta-1 receptor kinase (TGF-beta RIK)	B	BAO_0000357	single protein format	None	None	None	None	None	CHEMBL4439	TGF-beta receptor type I	Homo sapiens	SINGLE PROTEIN	CHEMBL1145076	1	Scientific Literature	J. Med. Chem.	2003	None
CHEMBL181361	GW693481X	0	305.37	0	3.40	26	Nc1nc(-c2ccccn2)c(-c2ccc3ncccc3n2)s1	IC50	'='	20.0	nM	7.70			UO_0000065	25.21	0.48	4.30	9.92	False	CHEMBL1048115	Inhibition of TGFR1	B	BAO_0000357	single protein format	None	None	None	None	None	CHEMBL4439	TGF-beta receptor type I	Homo sapiens	SINGLE PROTEIN	CHEMBL1155322	1	Scientific Literature	Eur. J. Med. Chem.	2009	None
CHEMBL565643		0	318.41	0	4.31	32	Cc1cccc2ccc(-c3sc(N)nc3-c3ccccn3)nc12	IC50	'='	30.0	nM	7.52			UO_0000065	23.63	0.45	3.21	11.63	False	CHEMBL1048115	Inhibition of TGFR1	B	BAO_0000357	single protein format	None	None	None	None	None	CHEMBL4439	TGF-beta receptor type I	Homo sapiens	SINGLE PROTEIN	CHEMBL1155322	1	Scientific Literature	Eur. J. Med. Chem.	2009	None
CHEMBL229654		0	435.49	0	4.10	55	Cc1cccc(-c2[nH]c(CNc3ccc(C(N)=O)cc3)nc2-c2ccc3nccnc3c2)n1	IC50	'='	75.0	nM	7.12			UO_0000065	16.36	0.29	3.02	5.82	True	CHEMBL1048115	Inhibition of TGFR1	B	BAO_0000357	single protein format	None	None	None	None	None	CHEMBL4439	TGF-beta receptor type I	Homo sapiens	SINGLE PROTEIN	CHEMBL1155322	1	Scientific Literature	Eur. J. Med. Chem.	2009	None
CHEMBL203791		0	428.58	0	4.95	70	CCN(CC)CCCn1cnc2ccc(-c3c(-c4cccc(C)n4)nn4c3CCC4)cc21	IC50	'='	122.0	nM	6.91			UO_0000065	16.13	0.30	1.96	13.35	False	CHEMBL1048115	Inhibition of TGFR1	B	BAO_0000357	single protein format	None	None	None	None	None	CHEMBL4439	TGF-beta receptor type I	Homo sapiens	SINGLE PROTEIN	CHEMBL1155322	1	Scientific Literature	Eur. J. Med. Chem.	2009	None
CHEMBL6250		0	385.38	0	4.23	74	O=C(O)c1ccc(-c2nc(-c3ccc4c(c3)OCO4)c(-c3ccccn3)[nH]2)cc1	IC50	'='	170.0	nM	6.77			UO_0000065	17.57	0.32	2.54	6.96	True	CHEMBL1048115	Inhibition of TGFR1	B	BAO_0000357	single protein format	None	None	None	None	None	CHEMBL4439	TGF-beta receptor type I	Homo sapiens	SINGLE PROTEIN	CHEMBL1155322	1	Scientific Literature	Eur. J. Med. Chem.	2009	None
CHEMBL3707023		0	408.46	0	4.77	75	C#Cc1ccc(NCc2nc(-c3ccc4c(c3)OCO4)c(-c3cccc(C)n3)[nH]2)cc1	IC50	'='	174.0	nM	6.76			UO_0000065	16.55	0.30	1.99	9.38	False	CHEMBL1048115	Inhibition of TGFR1	B	BAO_0000357	single protein format	None	None	None	None	None	CHEMBL4439	TGF-beta receptor type I	Homo sapiens	SINGLE PROTEIN	CHEMBL1155322	1	Scientific Literature	Eur. J. Med. Chem.	2009	None
CHEMBL129677		0	286.34	0	4.00	2	Cc1cccc(-c2[nH]ncc2-c2ccnc3ccccc23)n1	IC50	'='	34.0	nM	7.47			UO_0000065	26.08	0.46	3.47	13.71	False	CHEMBL814457	In vitro inhibitory activity against human Transforming growth factor beta-1 receptor kinase (TGF-beta RIK)	B	BAO_0000357	single protein format	None	None	None	None	None	CHEMBL4439	TGF-beta receptor type I	Homo sapiens	SINGLE PROTEIN	CHEMBL1145076	1	Scientific Literature	J. Med. Chem.	2003	None
CHEMBL129760		0	279.34	0	3.47	20	COc1ccc(-c2cn(C)nc2-c2cccc(C)n2)cc1	IC50	'='	44.0	nM	7.36			UO_0000065	26.34	0.48	3.89	18.42	False	CHEMBL814457	In vitro inhibitory activity against human Transforming growth factor beta-1 receptor kinase (TGF-beta RIK)	B	BAO_0000357	single protein format	None	None	None	None	None	CHEMBL4439	TGF-beta receptor type I	Homo sapiens	SINGLE PROTEIN	CHEMBL1145076	1	Scientific Literature	J. Med. Chem.	2003	None
CHEMBL129760		0	279.34	0	3.47	20	COc1ccc(-c2cn(C)nc2-c2cccc(C)n2)cc1	IC50	'='	47.0	nM	7.33			UO_0000065					False	CHEMBL728561	In vitro inhibition of transforming growth factor- beta dependent luciferase production in mink lung cells (p3TP Lux)	F	BAO_0000219	cell-based format	Mink	None	None	lung	None	CHEMBL4439	TGF-beta receptor type I	Homo sapiens	SINGLE PROTEIN	CHEMBL1145076	1	Scientific Literature	J. Med. Chem.	2003	None
CHEMBL592977		0	350.81	0	3.65	32	Cn1c(-c2ccc3nccnc3c2)c(-c2cccc(Cl)c2)c(=O)n1C	Ki	'='	19.0	nM	7.72			UO_0000065	22.01	0.42	4.07	14.65	False	CHEMBL1070008	Displacement of [3H]HTS446284 from human recombinant His-tagged TGFbetaR1 after 1 hr by scintillation counting	B	BAO_0000357	single protein format	Homo sapiens	None	None	None	None	CHEMBL4439	TGF-beta receptor type I	Homo sapiens	SINGLE PROTEIN	CHEMBL1153122	1	Scientific Literature	Bioorg. Med. Chem. Lett.	2010	None
CHEMBL130025		0	277.35	0	4.35	11	c1csc(-c2n[nH]cc2-c2ccnc3ccccc23)c1	IC50	'='	2810.0	nM	5.55			UO_0000065					False	CHEMBL740149	In vitro inhibition of transforming growth factor- beta dependent luciferase growth in mouse fibroblasts (NIH 3T3)	F	BAO_0000019	assay format	Mus musculus	None	None	None	None	CHEMBL4439	TGF-beta receptor type I	Homo sapiens	SINGLE PROTEIN	CHEMBL1145076	1	Scientific Literature	J. Med. Chem.	2003	None
CHEMBL226734		0	409.45	0	4.66	17	Cc1cccc(-c2[nH]c(NCc3cccc(C#N)c3)nc2-c2ccc3c(c2)OCO3)n1	IC50	'='	24.0	nM	7.62			UO_0000065					False	CHEMBL1107780	Antagonistic activity at TGFBR1	F	BAO_0000019	assay format	None	None	None	None	None	CHEMBL4439	TGF-beta receptor type I	Homo sapiens	SINGLE PROTEIN	CHEMBL1155424	1	Scientific Literature	Bioorg. Med. Chem. Lett.	2010	None
CHEMBL229547		0	431.50	1	5.13	7	CCc1cccc(-c2[nH]c(CNc3cccc(C#N)c3)nc2-c2ccc3nccnc3c2)n1	logIC50	'='	-0.924										False	CHEMBL1107780	Antagonistic activity at TGFBR1	F	BAO_0000019	assay format	None	None	None	None	None	CHEMBL4439	TGF-beta receptor type I	Homo sapiens	SINGLE PROTEIN	CHEMBL1155424	1	Scientific Literature	Bioorg. Med. Chem. Lett.	2010	None
CHEMBL403733		0	430.49	0	4.31	15b	NC(=O)c1ccc(CNc2nc(-c3ccc4c(c3)OCO4)c(-c3ccccn3)s2)cc1	Activity	'='	56.0	%				UO_0000187					False	CHEMBL935200	Inhibition of TGF-beta-induced ALK5 in human HaCaT cells assessed as p3TP-luciferase activity at 0.1 uM	B	BAO_0000219	cell-based format	Homo sapiens	None	None	HaCaT	None	CHEMBL4439	TGF-beta receptor type I	Homo sapiens	SINGLE PROTEIN	CHEMBL1143116	1	Scientific Literature	Bioorg. Med. Chem. Lett.	2008	CHEMBL3308509
CHEMBL2207988		0	298.40	0	4.12	3a	Cc1csc(-c2nc[nH]c2-c2ccc3ncsc3c2)n1	IC50	'='	2.7	nM	8.57			UO_0000065	28.72	0.59	4.45	15.73	False	CHEMBL2211755	Inhibition of human ALK5 using GST-tagged Smad3 as substrate assessed as substrate phosphorylation after 30 mins by ELISA	B	BAO_0000357	single protein format	Homo sapiens	None	None	None	None	CHEMBL4439	TGF-beta receptor type I	Homo sapiens	SINGLE PROTEIN	CHEMBL2203157	1	Scientific Literature	Bioorg. Med. Chem.	2012	None
CHEMBL2208021		0	441.58	1	5.53	16g	CCCCCOC(=O)NCc1nc(-c2nc(C)cs2)c(-c2ccc3ncsc3c2)[nH]1	IC50	'='	140.0	nM	6.85			UO_0000065	15.52	0.31	1.32	7.39	False	CHEMBL2211754	Inhibition of ALK5-mediated TNFalpha-induced Smad2/3 phosphorylation in human A549 cells preincubated for 2 hrs before addition of TNFalpha after 1 hr by fluorescence analysis	B	BAO_0000219	cell-based format	Homo sapiens	None	None	A549	None	CHEMBL4439	TGF-beta receptor type I	Homo sapiens	SINGLE PROTEIN	CHEMBL2203157	1	Scientific Literature	Bioorg. Med. Chem.	2012	CHEMBL3307651
CHEMBL2208015		0	433.58	0	3.95	16b	CCCS(=O)(=O)NCc1nc(-c2nc(C)cs2)c(-c2ccc3ncsc3c2)[nH]1	IC50	'='	150.0	nM	6.82			UO_0000065	15.74	0.33	2.87	6.78	False	CHEMBL2211754	Inhibition of ALK5-mediated TNFalpha-induced Smad2/3 phosphorylation in human A549 cells preincubated for 2 hrs before addition of TNFalpha after 1 hr by fluorescence analysis	B	BAO_0000219	cell-based format	Homo sapiens	None	None	A549	None	CHEMBL4439	TGF-beta receptor type I	Homo sapiens	SINGLE PROTEIN	CHEMBL2203157	1	Scientific Literature	Bioorg. Med. Chem.	2012	CHEMBL3307651
CHEMBL2205766		0	346.42	0	1.45	14, CZC24758	CC(C)(C)NS(=O)(=O)c1cncc(-c2ccn3nc(N)nc3c2)c1	IC50	'>'	10000.0	nM				UO_0000065					False	CHEMBL2214461	Inhibition of TGFBR1	B	BAO_0000357	single protein format	None	None	None	None	None	CHEMBL4439	TGF-beta receptor type I	Homo sapiens	SINGLE PROTEIN	CHEMBL2203257	1	Scientific Literature	Bioorg. Med. Chem. Lett.	2012	None
CHEMBL572823		0	367.41	0	4.35	9	COc1cc(Nc2cc(Oc3cccnc3C)ccn2)cc(OC)c1OC	IC50	'='	107.0	nM	6.97			UO_0000065	18.97	0.35	2.62	9.33	False	CHEMBL1041189	Inhibition of 6His-tagged human ALK5 expressed in baculovirus-infected SF21 cells after 30 mins by fluorescence polarization assay	B	BAO_0000219	cell-based format	Homo sapiens	None	None	Sf21	None	CHEMBL4439	TGF-beta receptor type I	Homo sapiens	SINGLE PROTEIN	CHEMBL1155219	1	Scientific Literature	J. Med. Chem.	2009	CHEMBL4106362
CHEMBL381532		0	442.57	0	3.94	17c	Cc1cccc(-c2nn3c(c2-c2ccc4ncn(CCCN5CCOCC5)c4c2)CCC3)n1	IC50	'='	186.0	nM	6.73			UO_0000065					False	CHEMBL861567	Inhibition of TGFbeta R1 induced transcriptional activation of p3TP-Lux in mink Mv1Lu lung cells	F	BAO_0000219	cell-based format	Mustela	None	None	Mv1Lu	None	CHEMBL4439	TGF-beta receptor type I	Homo sapiens	SINGLE PROTEIN	CHEMBL1138200	1	Scientific Literature	J. Med. Chem.	2006	None
CHEMBL181640		0	304.38	0	4.00	1	Nc1nc(-c2ccccn2)c(-c2ccnc3ccccc23)s1	IC50	'='	420.0	nM	6.38			UO_0000065					False	CHEMBL829583	Stimulation of Transforming growth factor beta receptor I kinase in HepG2 cells	F	BAO_0000219	cell-based format	Homo sapiens	None	None	HepG2	None	CHEMBL4439	TGF-beta receptor type I	Homo sapiens	SINGLE PROTEIN	CHEMBL1138735	1	Scientific Literature	J. Med. Chem.	2004	CHEMBL3307718
CHEMBL183354		0	273.30	0	3.08	18	c1ccc(-c2n[nH]cc2-c2ccc3ncccc3n2)nc1	IC50	'='	30.0	nM	7.52			UO_0000065	27.53	0.49	4.44	11.17	False	CHEMBL831712	Binding affinity to Activin A receptor type II-like kinase (ALK5) in fluorescence polarization binding assay; Range is (0.029-0.032)	B	BAO_0000357	single protein format	Homo sapiens	None	None	None	None	CHEMBL4439	TGF-beta receptor type I	Homo sapiens	SINGLE PROTEIN	CHEMBL1138735	1	Scientific Literature	J. Med. Chem.	2004	None
CHEMBL1835629		0	471.55	0	4.23	14ad	COc1ccc(NC(=S)n2cc(-c3ccc4ncnn4c3)c(-c3cccc(C)n3)n2)cc1OC	Inhibition	'='	10.0	%				UO_0000187					False	CHEMBL1837687	Inhibition of human ALK5 activity in human HaCaT cells assessed as inhibition of TGFbeta-induced p3TP-luciferase reporter activity at 100 nM relative to control	B	BAO_0000219	cell-based format	Homo sapiens	None	None	HaCaT	None	CHEMBL4439	TGF-beta receptor type I	Homo sapiens	SINGLE PROTEIN	CHEMBL1833794	1	Scientific Literature	Bioorg. Med. Chem. Lett.	2011	CHEMBL3308509
CHEMBL185238	GW786460X	0	287.33	0	3.39	19	Cc1cccc(-c2n[nH]cc2-c2ccc3ncccc3n2)n1	IC50	'='	10.0	nM	8.00			UO_0000065					False	CHEMBL829583	Stimulation of Transforming growth factor beta receptor I kinase in HepG2 cells	F	BAO_0000219	cell-based format	Homo sapiens	None	None	HepG2	None	CHEMBL4439	TGF-beta receptor type I	Homo sapiens	SINGLE PROTEIN	CHEMBL1138735	1	Scientific Literature	J. Med. Chem.	2004	CHEMBL3307718
CHEMBL359724		0	304.38	0	4.00	2	Nc1nc(-c2cccnc2)c(-c2ccnc3ccccc23)s1	IC50	'>'	10000.0	nM				UO_0000065					False	CHEMBL829583	Stimulation of Transforming growth factor beta receptor I kinase in HepG2 cells	F	BAO_0000219	cell-based format	Homo sapiens	None	None	HepG2	None	CHEMBL4439	TGF-beta receptor type I	Homo sapiens	SINGLE PROTEIN	CHEMBL1138735	1	Scientific Literature	J. Med. Chem.	2004	CHEMBL3307718
CHEMBL181640		0	304.38	0	4.00	1	Nc1nc(-c2ccccn2)c(-c2ccnc3ccccc23)s1	IC50	'='	720.0	nM	6.14			UO_0000065	20.18	0.38	2.14	9.50	False	CHEMBL832530	Binding affinity to Activin A receptor type II-like kinase (ALK5) in fluorescence polarization binding assay; Range is (0.095-5.521)	B	BAO_0000357	single protein format	Homo sapiens	None	None	None	None	CHEMBL4439	TGF-beta receptor type I	Homo sapiens	SINGLE PROTEIN	CHEMBL1138735	1	Scientific Literature	J. Med. Chem.	2004	None
CHEMBL261702		0	475.55	1	5.60	22	CN(C)C(=O)c1ccc(Oc2ccc3c(-c4c(-c5ccccn5)nn5c4CCC5)ccnc3c2)cc1	IC50	'='	1100.0	nM	5.96			UO_0000065	12.53	0.23	0.36	8.15	False	CHEMBL928261	Inhibition of TGFbeta type receptor 1 ALK5 (T204D) expressed in Sf9 cells	B	BAO_0000219	cell-based format	None	None	None	Sf9	None	CHEMBL4439	TGF-beta receptor type I	Homo sapiens	SINGLE PROTEIN	CHEMBL1144852	1	Scientific Literature	J. Med. Chem.	2008	CHEMBL3308860
CHEMBL257950		0	466.57	1	5.09	15l	CCc1cccc(-c2sc(NCc3ccc(C(N)=O)cc3)nc2-c2ccc3nccnc3c2)n1	Activity	'='	9.0	%				UO_0000187					False	CHEMBL935200	Inhibition of TGF-beta-induced ALK5 in human HaCaT cells assessed as p3TP-luciferase activity at 0.1 uM	B	BAO_0000219	cell-based format	Homo sapiens	None	None	HaCaT	None	CHEMBL4439	TGF-beta receptor type I	Homo sapiens	SINGLE PROTEIN	CHEMBL1143116	1	Scientific Literature	Bioorg. Med. Chem. Lett.	2008	CHEMBL3308509
CHEMBL257954		0	466.57	1	5.09	15k	CCc1cccc(-c2sc(NCc3cccc(C(N)=O)c3)nc2-c2ccc3nccnc3c2)n1	Activity	'='	98.0	%				UO_0000187					False	CHEMBL935200	Inhibition of TGF-beta-induced ALK5 in human HaCaT cells assessed as p3TP-luciferase activity at 0.1 uM	B	BAO_0000219	cell-based format	Homo sapiens	None	None	HaCaT	None	CHEMBL4439	TGF-beta receptor type I	Homo sapiens	SINGLE PROTEIN	CHEMBL1143116	1	Scientific Literature	Bioorg. Med. Chem. Lett.	2008	CHEMBL3308509
CHEMBL255987		0	444.52	0	4.62	15c	Cc1cccc(-c2sc(NCc3cccc(C(N)=O)c3)nc2-c2ccc3c(c2)OCO3)n1	Activity	'='	7.0	%				UO_0000187					False	CHEMBL935200	Inhibition of TGF-beta-induced ALK5 in human HaCaT cells assessed as p3TP-luciferase activity at 0.1 uM	B	BAO_0000219	cell-based format	Homo sapiens	None	None	HaCaT	None	CHEMBL4439	TGF-beta receptor type I	Homo sapiens	SINGLE PROTEIN	CHEMBL1143116	1	Scientific Literature	Bioorg. Med. Chem. Lett.	2008	CHEMBL3308509
CHEMBL404157		0	440.53	1	5.65	14e	CCc1cccc(-c2sc(NCc3cccc(C#N)c3)nc2-c2ccc3c(c2)OCO3)n1	Activity	'='	45.0	%				UO_0000187					False	CHEMBL935201	Inhibition of TGF-beta-induced ALK5 in human HaCaT cells assessed as ARE-luciferase activity at 0.1 uM	B	BAO_0000219	cell-based format	Homo sapiens	None	None	HaCaT	None	CHEMBL4439	TGF-beta receptor type I	Homo sapiens	SINGLE PROTEIN	CHEMBL1143116	1	Scientific Literature	Bioorg. Med. Chem. Lett.	2008	CHEMBL3308509
CHEMBL429735		0	438.52	0	4.53	15g	NC(=O)c1cccc(CNc2nc(-c3ccc4nccnc4c3)c(-c3ccccn3)s2)c1	Activity	'='	10.0	%				UO_0000187					False	CHEMBL935200	Inhibition of TGF-beta-induced ALK5 in human HaCaT cells assessed as p3TP-luciferase activity at 0.1 uM	B	BAO_0000219	cell-based format	Homo sapiens	None	None	HaCaT	None	CHEMBL4439	TGF-beta receptor type I	Homo sapiens	SINGLE PROTEIN	CHEMBL1143116	1	Scientific Literature	Bioorg. Med. Chem. Lett.	2008	CHEMBL3308509
CHEMBL271728		0	434.53	1	5.61	14j	Cc1cccc(-c2sc(NCc3ccc(C#N)cc3)nc2-c2ccc3nccnc3c2)n1	Activity	'='	2.0	%				UO_0000187					False	CHEMBL935200	Inhibition of TGF-beta-induced ALK5 in human HaCaT cells assessed as p3TP-luciferase activity at 0.1 uM	B	BAO_0000219	cell-based format	Homo sapiens	None	None	HaCaT	None	CHEMBL4439	TGF-beta receptor type I	Homo sapiens	SINGLE PROTEIN	CHEMBL1143116	1	Scientific Literature	Bioorg. Med. Chem. Lett.	2008	CHEMBL3308509
CHEMBL255987		0	444.52	0	4.62	15c	Cc1cccc(-c2sc(NCc3cccc(C(N)=O)c3)nc2-c2ccc3c(c2)OCO3)n1	Activity	'='	36.0	%				UO_0000187					False	CHEMBL935199	Inhibition of TGF-beta-induced ALK5 in human HaCaT cells assessed as SBE-luciferase activity at 0.1 uM	B	BAO_0000219	cell-based format	Homo sapiens	None	None	HaCaT	None	CHEMBL4439	TGF-beta receptor type I	Homo sapiens	SINGLE PROTEIN	CHEMBL1143116	1	Scientific Literature	Bioorg. Med. Chem. Lett.	2008	CHEMBL3308509
CHEMBL271937		0	420.50	1	5.30	14h	N#Cc1ccc(CNc2nc(-c3ccc4nccnc4c3)c(-c3ccccn3)s2)cc1	Activity	'='	40.0	%				UO_0000187					False	CHEMBL935199	Inhibition of TGF-beta-induced ALK5 in human HaCaT cells assessed as SBE-luciferase activity at 0.1 uM	B	BAO_0000219	cell-based format	Homo sapiens	None	None	HaCaT	None	CHEMBL4439	TGF-beta receptor type I	Homo sapiens	SINGLE PROTEIN	CHEMBL1143116	1	Scientific Literature	Bioorg. Med. Chem. Lett.	2008	CHEMBL3308509
CHEMBL223360	LINIFANIB	3	375.41	0	4.90	ABT-869	Cc1ccc(F)c(NC(=O)Nc2ccc(-c3cccc4[nH]nc(N)c34)cc2)c1	Kd	'>'	10000.0	nM				UO_0000065					True	CHEMBL1051314	Binding constant for TGFBR1 kinase domain	B	BAO_0000357	single protein format	Homo sapiens	None	None	None	None	CHEMBL4439	TGF-beta receptor type I	Homo sapiens	SINGLE PROTEIN	CHEMBL1150977	1	Scientific Literature	Nat. Biotechnol.	2008	None
CHEMBL31965	CANERTINIB	3	485.95	0	4.39	CI-1033	C=CC(=O)Nc1cc2c(Nc3ccc(F)c(Cl)c3)ncnc2cc1OCCCN1CCOCC1	Kd	'='	9600.0	nM	5.02			UO_0000065	10.33	0.20	0.63	5.66	True	CHEMBL1051314	Binding constant for TGFBR1 kinase domain	B	BAO_0000357	single protein format	Homo sapiens	None	None	None	None	CHEMBL4439	TGF-beta receptor type I	Homo sapiens	SINGLE PROTEIN	CHEMBL1150977	1	Scientific Literature	Nat. Biotechnol.	2008	None
CHEMBL259084	MLN-8054	1	476.87	1	5.87	MLN-8054	O=C(O)c1ccc(Nc2ncc3c(n2)-c2ccc(Cl)cc2C(c2c(F)cccc2F)=NC3)cc1	Kd	'>'	10000.0	nM				UO_0000065					True	CHEMBL1051314	Binding constant for TGFBR1 kinase domain	B	BAO_0000357	single protein format	Homo sapiens	None	None	None	None	CHEMBL4439	TGF-beta receptor type I	Homo sapiens	SINGLE PROTEIN	CHEMBL1150977	1	Scientific Literature	Nat. Biotechnol.	2008	None
CHEMBL388978	STAUROSPORINE	0	466.54	0	4.35	Staurosporine	CN[C@@H]1C[C@H]2O[C@@](C)([C@@H]1OC)n1c3ccccc3c3c4c(c5c6ccccc6n2c5c31)C(=O)NC4	Kd	'='	2000.0	nM	5.70			UO_0000065	12.22	0.22	1.35	8.21	True	CHEMBL1051314	Binding constant for TGFBR1 kinase domain	B	BAO_0000357	single protein format	Homo sapiens	None	None	None	None	CHEMBL4439	TGF-beta receptor type I	Homo sapiens	SINGLE PROTEIN	CHEMBL1150977	1	Scientific Literature	Nat. Biotechnol.	2008	None
CHEMBL257167		0	279.30	0	2.14	3	NC(=O)Nc1sc(-c2ccc(F)cc2)cc1C(N)=O	Activity						Not Evaluated						False	CHEMBL1035861	Binding affinity to human TGFBR1 at 10 uM relative to control	B	BAO_0000357	single protein format	Homo sapiens	None	None	None	None	CHEMBL4439	TGF-beta receptor type I	Homo sapiens	SINGLE PROTEIN	CHEMBL1151712	1	Scientific Literature	J. Med. Chem.	2008	None
CHEMBL1164843		0	420.48	0	4.01	28	Cc1cccc(-c2nn(Cc3cccc(C(N)=O)c3)cc2-c2ccc3ncccc3n2)n1	Inhibition	'='	43.0	%				UO_0000187					False	CHEMBL1166742	Inhibition of human ALK5 activity in human HaCaT cells assessed as inhibition of TGF-beta-induced ARE-luciferase reporter activity at 0.1 uM relative to control	B	BAO_0000219	cell-based format	Homo sapiens	None	None	HaCaT	None	CHEMBL4439	TGF-beta receptor type I	Homo sapiens	SINGLE PROTEIN	CHEMBL1165953	1	Scientific Literature	Bioorg. Med. Chem.	2010	CHEMBL3308509
CHEMBL3260576		0	407.48	0	4.74	12k	C=Cc1ccccc1NCc1nc(-c2ccc3ncnn3c2)c(-c2cccc(C)n2)[nH]1	IC50	'='	14.0	nM	7.85			UO_0000065	19.27	0.35	3.11	9.37	False	CHEMBL3268788	Inhibition of human recombinant ALK5 expressed in insect Sf9 cells using casein as substrate by radioisotopic assay	B	BAO_0000219	cell-based format	Homo sapiens	None	None	Sf9	None	CHEMBL4439	TGF-beta receptor type I	Homo sapiens	SINGLE PROTEIN	CHEMBL3259733	1	Scientific Literature	J. Med. Chem.	2014	CHEMBL3308860
CHEMBL3260583		0	460.34	0	4.86	12r	Cc1cccc(-c2[nH]c(CNc3cccc(Br)c3)nc2-c2ccc3ncnn3c2)n1	IC50	'='	5.0	nM	8.30			UO_0000065	18.03	0.38	3.44	9.91	False	CHEMBL3268788	Inhibition of human recombinant ALK5 expressed in insect Sf9 cells using casein as substrate by radioisotopic assay	B	BAO_0000219	cell-based format	Homo sapiens	None	None	Sf9	None	CHEMBL4439	TGF-beta receptor type I	Homo sapiens	SINGLE PROTEIN	CHEMBL3259733	1	Scientific Literature	J. Med. Chem.	2014	CHEMBL3308860
CHEMBL3260587		0	411.47	0	4.11	12v	COc1cccc(NCc2nc(-c3ccc4ncnn4c3)c(-c3cccc(C)n3)[nH]2)c1	IC50	'='	14.0	nM	7.85			UO_0000065	19.09	0.35	3.74	8.44	False	CHEMBL3268788	Inhibition of human recombinant ALK5 expressed in insect Sf9 cells using casein as substrate by radioisotopic assay	B	BAO_0000219	cell-based format	Homo sapiens	None	None	Sf9	None	CHEMBL4439	TGF-beta receptor type I	Homo sapiens	SINGLE PROTEIN	CHEMBL3259733	1	Scientific Literature	J. Med. Chem.	2014	CHEMBL3308860
CHEMBL445934		0	409.45	0	4.66	18	Cc1cccc(-c2[nH]c(NCc3ccc(C#N)cc3)nc2-c2ccc3c(c2)OCO3)n1	IC50	'='	153.0	nM	6.82			UO_0000065					False	CHEMBL1107780	Antagonistic activity at TGFBR1	F	BAO_0000019	assay format	None	None	None	None	None	CHEMBL4439	TGF-beta receptor type I	Homo sapiens	SINGLE PROTEIN	CHEMBL1155424	1	Scientific Literature	Bioorg. Med. Chem. Lett.	2010	None
CHEMBL376119		0	449.52	0	4.36	15	CCc1cccc(-c2[nH]c(CNc3cccc(C(N)=O)c3)nc2-c2ccc3nccnc3c2)n1	logIC50	'='	-1.824										False	CHEMBL1107780	Antagonistic activity at TGFBR1	F	BAO_0000019	assay format	None	None	None	None	None	CHEMBL4439	TGF-beta receptor type I	Homo sapiens	SINGLE PROTEIN	CHEMBL1155424	1	Scientific Literature	Bioorg. Med. Chem. Lett.	2010	None
CHEMBL269341		0	366.38	0	4.41	12	N#Cc1ccc(-c2nc(-c3ccc4c(c3)OCO4)c(-c3ccccn3)[nH]2)cc1	IC50	'='	2950.0	nM	5.53			UO_0000065	15.09	0.27	1.12	6.60	True	CHEMBL642728	Inhibition of Activin like receptor kinase 5, TGF beta type I receptor	B	BAO_0000357	single protein format	None	None	None	None	None	CHEMBL4439	TGF-beta receptor type I	Homo sapiens	SINGLE PROTEIN	CHEMBL1135833	1	Scientific Literature	J. Med. Chem.	2002	None
CHEMBL229548		0	431.50	1	5.13	8	CCc1cccc(-c2[nH]c(CNc3ccc(C#N)cc3)nc2-c2ccc3nccnc3c2)n1	IC50	'='	47.0	nM	7.33			UO_0000065					False	CHEMBL1107780	Antagonistic activity at TGFBR1	F	BAO_0000019	assay format	None	None	None	None	None	CHEMBL4439	TGF-beta receptor type I	Homo sapiens	SINGLE PROTEIN	CHEMBL1155424	1	Scientific Literature	Bioorg. Med. Chem. Lett.	2010	None
CHEMBL6250		0	385.38	0	4.23	20	O=C(O)c1ccc(-c2nc(-c3ccc4c(c3)OCO4)c(-c3ccccn3)[nH]2)cc1	IC50	'='	170.0	nM	6.77			UO_0000065					False	CHEMBL1107780	Antagonistic activity at TGFBR1	F	BAO_0000019	assay format	None	None	None	None	None	CHEMBL4439	TGF-beta receptor type I	Homo sapiens	SINGLE PROTEIN	CHEMBL1155424	1	Scientific Literature	Bioorg. Med. Chem. Lett.	2010	None
CHEMBL440084	SB-431542	0	384.40	0	3.63	23	NC(=O)c1ccc(-c2nc(-c3ccccn3)c(-c3ccc4c(c3)OCO4)[nH]2)cc1	IC50	'='	94.0	nM	7.03			UO_0000065					False	CHEMBL1107780	Antagonistic activity at TGFBR1	F	BAO_0000019	assay format	None	None	None	None	None	CHEMBL4439	TGF-beta receptor type I	Homo sapiens	SINGLE PROTEIN	CHEMBL1155424	1	Scientific Literature	Bioorg. Med. Chem. Lett.	2010	None
CHEMBL573287		0	398.47	1	5.70	14	COc1ccc(Nc2cc(Oc3cc(C)c(C)nc3-c3ccccn3)ccn2)cc1	IC50	'='	30.0	nM	7.52			UO_0000065	18.88	0.34	1.82	10.88	False	CHEMBL1041189	Inhibition of 6His-tagged human ALK5 expressed in baculovirus-infected SF21 cells after 30 mins by fluorescence polarization assay	B	BAO_0000219	cell-based format	Homo sapiens	None	None	Sf21	None	CHEMBL4439	TGF-beta receptor type I	Homo sapiens	SINGLE PROTEIN	CHEMBL1155219	1	Scientific Literature	J. Med. Chem.	2009	CHEMBL4106362
CHEMBL572823		0	367.41	0	4.35	9	COc1cc(Nc2cc(Oc3cccnc3C)ccn2)cc(OC)c1OC	IC50	'='	628.0	nM	6.20			UO_0000065	16.88	0.31	1.85	8.30	False	CHEMBL1041190	Inhibition of ALK5 in human MDA-MB-468 cells assessed as inhibition of nuclear translocation of GFP-2/Smad2 fusion reporter gene after 90 mins by Hoechst 3342 staining-based cellomics arrayscan imaging analysis	B	BAO_0000219	cell-based format	Homo sapiens	None	None	MDA-MB-468	None	CHEMBL4439	TGF-beta receptor type I	Homo sapiens	SINGLE PROTEIN	CHEMBL1155219	1	Scientific Literature	J. Med. Chem.	2009	CHEMBL3308424
CHEMBL575492		0	398.47	1	5.70	10	COc1ccccc1Nc1cc(Oc2cc(C)c(C)nc2-c2ccccn2)ccn1	IC50	'='	114.0	nM	6.94			UO_0000065	17.42	0.32	1.24	10.04	False	CHEMBL1041190	Inhibition of ALK5 in human MDA-MB-468 cells assessed as inhibition of nuclear translocation of GFP-2/Smad2 fusion reporter gene after 90 mins by Hoechst 3342 staining-based cellomics arrayscan imaging analysis	B	BAO_0000219	cell-based format	Homo sapiens	None	None	MDA-MB-468	None	CHEMBL4439	TGF-beta receptor type I	Homo sapiens	SINGLE PROTEIN	CHEMBL1155219	1	Scientific Literature	J. Med. Chem.	2009	CHEMBL3308424
CHEMBL575311		0	453.55	1	5.53	15	Cc1cc(Oc2ccnc(Nc3ccc(N4CCOCC4)cc3)c2)c(-c2ccccn2)nc1C	IC50	'='	146.0	nM	6.84			UO_0000065	15.07	0.27	1.31	9.44	False	CHEMBL1041190	Inhibition of ALK5 in human MDA-MB-468 cells assessed as inhibition of nuclear translocation of GFP-2/Smad2 fusion reporter gene after 90 mins by Hoechst 3342 staining-based cellomics arrayscan imaging analysis	B	BAO_0000219	cell-based format	Homo sapiens	None	None	MDA-MB-468	None	CHEMBL4439	TGF-beta receptor type I	Homo sapiens	SINGLE PROTEIN	CHEMBL1155219	1	Scientific Literature	J. Med. Chem.	2009	CHEMBL3308424
CHEMBL120245		0	354.46	1	5.23	92	CC(C)c1cccc(-c2nn3c(c2-c2ccnc4ccccc24)CCC3)n1	IC50	'='	1300.0	nM	5.89			UO_0000065	16.61	0.30	0.66	13.50	False	CHEMBL1048115	Inhibition of TGFR1	B	BAO_0000357	single protein format	None	None	None	None	None	CHEMBL4439	TGF-beta receptor type I	Homo sapiens	SINGLE PROTEIN	CHEMBL1155322	1	Scientific Literature	Eur. J. Med. Chem.	2009	None
CHEMBL118928		0	251.29	0	3.15	7	Cc1cccc(-c2n[nH]cc2-c2ccc(O)cc2)n1	IC50	'='	31.0	nM	7.51			UO_0000065	29.88	0.54	4.36	12.15	False	CHEMBL1048115	Inhibition of TGFR1	B	BAO_0000357	single protein format	None	None	None	None	None	CHEMBL4439	TGF-beta receptor type I	Homo sapiens	SINGLE PROTEIN	CHEMBL1155322	1	Scientific Literature	Eur. J. Med. Chem.	2009	None
CHEMBL183354		0	273.30	0	3.08	25	c1ccc(-c2n[nH]cc2-c2ccc3ncccc3n2)nc1	IC50	'='	19.0	nM	7.72			UO_0000065	28.25	0.50	4.64	11.46	False	CHEMBL1048115	Inhibition of TGFR1	B	BAO_0000357	single protein format	None	None	None	None	None	CHEMBL4439	TGF-beta receptor type I	Homo sapiens	SINGLE PROTEIN	CHEMBL1155322	1	Scientific Literature	Eur. J. Med. Chem.	2009	None
CHEMBL584928		0	385.43	0	4.28	37	COC(=O)Nc1ccc2c(-c3c(-c4ccccn4)nn4c3CCC4)ccnc2c1	IC50	'='	40.0	nM	7.40			UO_0000065	19.19	0.35	3.12	9.03	False	CHEMBL1048115	Inhibition of TGFR1	B	BAO_0000357	single protein format	None	None	None	None	None	CHEMBL4439	TGF-beta receptor type I	Homo sapiens	SINGLE PROTEIN	CHEMBL1155322	1	Scientific Literature	Eur. J. Med. Chem.	2009	None
CHEMBL121554		0	346.82	0	4.76	49	Clc1ccc2c(-c3c(-c4ccccn4)nn4c3CCC4)ccnc2c1	IC50	'='	54.0	nM	7.27			UO_0000065	20.95	0.40	2.51	16.67	False	CHEMBL1048115	Inhibition of TGFR1	B	BAO_0000357	single protein format	None	None	None	None	None	CHEMBL4439	TGF-beta receptor type I	Homo sapiens	SINGLE PROTEIN	CHEMBL1155322	1	Scientific Literature	Eur. J. Med. Chem.	2009	None
CHEMBL226733		0	449.52	0	4.36	62	CCc1cccc(-c2[nH]c(CNc3ccc(C(N)=O)cc3)nc2-c2ccc3nccnc3c2)n1	IC50	'='	92.0	nM	7.04			UO_0000065	15.65	0.28	2.68	5.75	True	CHEMBL1048115	Inhibition of TGFR1	B	BAO_0000357	single protein format	None	None	None	None	None	CHEMBL4439	TGF-beta receptor type I	Homo sapiens	SINGLE PROTEIN	CHEMBL1155322	1	Scientific Literature	Eur. J. Med. Chem.	2009	None
CHEMBL119936		0	372.50	1	5.22	66	CCSc1ccc2c(-c3c(-c4ccccn4)nn4c3CCC4)ccnc2c1	IC50	'='	110.0	nM	6.96			UO_0000065	18.68	0.35	1.74	15.96	False	CHEMBL1048115	Inhibition of TGFR1	B	BAO_0000357	single protein format	None	None	None	None	None	CHEMBL4439	TGF-beta receptor type I	Homo sapiens	SINGLE PROTEIN	CHEMBL1155322	1	Scientific Literature	Eur. J. Med. Chem.	2009	None
CHEMBL338196		0	312.38	0	4.56	76	c1ccc(-c2n[nH]c(C3CC3)c2-c2ccnc3ccccc23)nc1	IC50	'='	203.0	nM	6.69			UO_0000065	21.42	0.38	2.13	12.29	False	CHEMBL1048115	Inhibition of TGFR1	B	BAO_0000357	single protein format	None	None	None	None	None	CHEMBL4439	TGF-beta receptor type I	Homo sapiens	SINGLE PROTEIN	CHEMBL1155322	1	Scientific Literature	Eur. J. Med. Chem.	2009	None
CHEMBL1766441		0	444.50	0	4.98	14b	Cc1cccc(-c2nn(CC(=O)Nc3cccc(C#N)c3)cc2-c2ccc3ncccc3c2)n1	Inhibition						Dose-dependent effect						False	CHEMBL1768527	Inhibition of human recombinant ALK5 activity in human HaCaT cells assessed as inhibition of TGFbeta-induced p3TP-luciferase reporter activity	B	BAO_0000219	cell-based format	Homo sapiens	None	None	HaCaT	None	CHEMBL4439	TGF-beta receptor type I	Homo sapiens	SINGLE PROTEIN	CHEMBL1765000	1	Scientific Literature	Bioorg. Med. Chem.	2011	CHEMBL3308509
CHEMBL1765736		0	442.53	0	3.43	(3R,6S)-28a	C[C@H]1CC[C@@H](C(=O)Nc2ccccc2)CN1c1cc(-c2ccc3c(N)n[nH]c3c2)nc(N)n1	IC50	'>'	10000.0	nM				UO_0000065					False	CHEMBL1768781	Inhibition of ALK5	B	BAO_0000357	single protein format	None	None	None	None	None	CHEMBL4439	TGF-beta receptor type I	Homo sapiens	SINGLE PROTEIN	CHEMBL1765070	1	Scientific Literature	J. Med. Chem.	2011	None
CHEMBL492634		0	420.48	0	4.08	6, IN-1130	Cc1cccc(-c2[nH]c(Cc3cccc(C(N)=O)c3)nc2-c2ccc3nccnc3c2)n1	Activity	'='	20.0	%				UO_0000187					False	CHEMBL1768526	Inhibition of human recombinant ALK5 activity in human HaCaT cells assessed as TGFbeta-induced p3TP-luciferase reporter activity at 0.1 uM relative to control	B	BAO_0000219	cell-based format	Homo sapiens	None	None	HaCaT	None	CHEMBL4439	TGF-beta receptor type I	Homo sapiens	SINGLE PROTEIN	CHEMBL1765000	1	Scientific Literature	Bioorg. Med. Chem.	2011	CHEMBL3308509
[truncated: 2,131 more rows]
