# Supplementary material for: PyRMD Studio: A Unified Suite for Next-Generation, AI-Powered Virtual Screening
Source: J Chem Inf Model. 2026 May 19;66(11):6197–203. doi: 10.1021/acs.jcim.6c00648 (PMC13250901; doi:10.1021/acs.jcim.6c00648)
Supplement: Supplementary file 1 [file ci6c00648_si_001.zip › DATA/thb_chembl.csv]

Molecule ChEMBL ID	Molecule Name	Molecule Max Phase	Molecular Weight	#RO5 Violations	AlogP	Compound Key	Smiles	Standard Type	Standard Relation	Standard Value	Standard Units	pChEMBL Value	Data Validity Comment	Comment	Uo Units	Ligand Efficiency BEI	Ligand Efficiency LE	Ligand Efficiency LLE	Ligand Efficiency SEI	Potential Duplicate	Assay ChEMBL ID	Assay Description	Assay Type	BAO Format ID	BAO Label	Assay Organism	Assay Tissue ChEMBL ID	Assay Tissue Name	Assay Cell Type	Assay Subcellular Fraction	Target ChEMBL ID	Target Name	Target Organism	Target Type	Document ChEMBL ID	Source ID	Source Description	Document Journal	Document Year	Cell ChEMBL ID
CHEMBL1465144		0	436.49	0	2.24	SID87550851	CS(=O)(=O)c1ccc(C(=O)OCC(=O)NC23CC4CC(CC(C4)C2)C3)cc1[N+](=O)[O-]	Potency	'='	12700.0	nM	4.90		Active	UO_0000065					False	CHEMBL1614042	PUBCHEM_BIOASSAY: Gene Reporter Secondary Assay for Inhibitors of the Interaction of Thyroid Hormone Receptor and Steroid Receptor Coregulator 2 in a Thyroid Receptor Assay. (Class of assay: confirmatory) [Related pubchem assays: 1573, 1485, 1469, 1570, 1479, 1571, 1572 ]	F	BAO_0000019	assay format	Homo sapiens	None	None	None	None	CHEMBL1947	Thyroid hormone receptor beta-1	Homo sapiens	SINGLE PROTEIN	CHEMBL1201862	7	PubChem BioAssays			None
CHEMBL3392357		0	438.50	0	2.49	SID87550722	CC1(C)C2CCC1(C)C(NC(=O)COC(=O)c1ccc(S(C)(=O)=O)c([N+](=O)[O-])c1)C2	Potency	'='	12900.0	nM	4.89		Active	UO_0000065					False	CHEMBL1614042	PUBCHEM_BIOASSAY: Gene Reporter Secondary Assay for Inhibitors of the Interaction of Thyroid Hormone Receptor and Steroid Receptor Coregulator 2 in a Thyroid Receptor Assay. (Class of assay: confirmatory) [Related pubchem assays: 1573, 1485, 1469, 1570, 1479, 1571, 1572 ]	F	BAO_0000019	assay format	Homo sapiens	None	None	None	None	CHEMBL1947	Thyroid hormone receptor beta-1	Homo sapiens	SINGLE PROTEIN	CHEMBL1201862	7	PubChem BioAssays			None
CHEMBL236291		0	577.27	2	6.32	3g	CC(C)c1cc(Oc2c(Br)cc(CC(=O)N[C@@H](C(=O)O)c3ccccc3)cc2Br)ccc1O	IC50	'='	0.6	nM	9.22			UO_0000065	15.97	0.38	2.90	9.62	False	CHEMBL896601	Binding affinity at human thyroid hormone receptor beta-1 expressed in CHOK1 cells	B	BAO_0000219	cell-based format	Homo sapiens	None	None	CHO-K1	None	CHEMBL1947	Thyroid hormone receptor beta-1	Homo sapiens	SINGLE PROTEIN	CHEMBL1149545	1	Scientific Literature	Bioorg. Med. Chem. Lett.	2007	CHEMBL3307512
CHEMBL1544	LIOTHYRONINE	4	650.98	1	3.95	T3	N[C@@H](Cc1cc(I)c(Oc2ccc(O)c(I)c2)c(I)c1)C(=O)O	Kd	'='	0.1	nM	10.00			UO_0000065	15.36	0.59	6.05	10.78	False	CHEMBL811897	Binding affinity against human Thyroid hormone receptor beta 1 (hTRbeta1) using radiolabeled T3	B	BAO_0000357	single protein format	Homo sapiens	None	None	None	None	CHEMBL1947	Thyroid hormone receptor beta-1	Homo sapiens	SINGLE PROTEIN	CHEMBL1135520	1	Scientific Literature	J. Med. Chem.	2002	None
CHEMBL1544	LIOTHYRONINE	4	650.98	1	3.95	T3	N[C@@H](Cc1cc(I)c(Oc2ccc(O)c(I)c2)c(I)c1)C(=O)O	Ki	'='	0.55	nM	9.26			UO_0000065	14.22	0.55	5.31	9.98	False	CHEMBL969513	Displacement of [125I]T3 from recombinant thyroid hormone receptor beta expressed in sf9 cells by scintillation proximity assay	B	BAO_0000219	cell-based format	None	None	None	Sf9	None	CHEMBL1947	Thyroid hormone receptor beta-1	Homo sapiens	SINGLE PROTEIN	CHEMBL1156517	1	Scientific Literature	Proc. Natl. Acad. Sci. U.S.A.	2007	CHEMBL3308860
CHEMBL236864		0	405.23	1	5.49	31	O=C(O)Cc1cc(Cl)c(Oc2ccc(O)c(-c3ccc(O)cc3)c2)c(Cl)c1	IC50	'='	87.1	nM	7.06			UO_0000065	17.42	0.36	1.57	8.12	True	CHEMBL925135	Inhibition of thyroid hormone receptor beta	B	BAO_0000357	single protein format	None	None	None	None	None	CHEMBL1947	Thyroid hormone receptor beta-1	Homo sapiens	SINGLE PROTEIN	CHEMBL1140629	1	Scientific Literature	Bioorg. Med. Chem.	2007	None
CHEMBL249445		0	535.19	2	5.27	26	O=C(O)Cc1cc(Br)c(Oc2ccc(O)c(C(=O)NCc3ccccc3)c2)c(Br)c1	IC50	'='	4.169	nM	8.38			UO_0000065	15.66	0.38	3.11	8.74	False	CHEMBL925135	Inhibition of thyroid hormone receptor beta	B	BAO_0000357	single protein format	None	None	None	None	None	CHEMBL1947	Thyroid hormone receptor beta-1	Homo sapiens	SINGLE PROTEIN	CHEMBL1140629	1	Scientific Literature	Bioorg. Med. Chem.	2007	None
CHEMBL1519009		0	447.55	0	4.68	SID14745543	N#Cc1c(NC(=O)CSc2nnc(-c3ccco3)n2-c2ccccc2)sc2c1CCC2	Potency	'='	31622.8	nM	4.50		Inconclusive	UO_0000065					False	CHEMBL1614554	PUBCHEM_BIOASSAY: qHTS for Inhibitors of the Interaction of Thyroid Hormone Receptor and Steroid Receptor Coregulator 2. (Class of assay: confirmatory)	F	BAO_0000019	assay format	Homo sapiens	None	None	None	None	CHEMBL1947	Thyroid hormone receptor beta-1	Homo sapiens	SINGLE PROTEIN	CHEMBL1201862	7	PubChem BioAssays			None
CHEMBL1378418		0	360.44	0	2.91	SID17506321	CCOC(=O)CN1C(=O)S/C(=C/C=C/c2ccc(N(C)C)cc2)C1=O	Potency	'='	7943.3	nM	5.10		Inconclusive	UO_0000065					False	CHEMBL1614554	PUBCHEM_BIOASSAY: qHTS for Inhibitors of the Interaction of Thyroid Hormone Receptor and Steroid Receptor Coregulator 2. (Class of assay: confirmatory)	F	BAO_0000019	assay format	Homo sapiens	None	None	None	None	CHEMBL1947	Thyroid hormone receptor beta-1	Homo sapiens	SINGLE PROTEIN	CHEMBL1201862	7	PubChem BioAssays			None
CHEMBL1299856		0	379.50	1	5.54	SID14740923	CC(C)C(CCNC(=O)CC(Cc1ccccc1)c1ccco1)c1ccco1	Potency	'='	35481.3	nM	4.45		Inconclusive	UO_0000065					False	CHEMBL1614554	PUBCHEM_BIOASSAY: qHTS for Inhibitors of the Interaction of Thyroid Hormone Receptor and Steroid Receptor Coregulator 2. (Class of assay: confirmatory)	F	BAO_0000019	assay format	Homo sapiens	None	None	None	None	CHEMBL1947	Thyroid hormone receptor beta-1	Homo sapiens	SINGLE PROTEIN	CHEMBL1201862	7	PubChem BioAssays			None
CHEMBL1516834		0	250.30	0	3.99	SID4249736	Cc1ccccc1Nc1cc2ccccc2c(O)n1	Potency	'='	25118.9	nM	4.60		Inconclusive	UO_0000065					False	CHEMBL1614554	PUBCHEM_BIOASSAY: qHTS for Inhibitors of the Interaction of Thyroid Hormone Receptor and Steroid Receptor Coregulator 2. (Class of assay: confirmatory)	F	BAO_0000019	assay format	Homo sapiens	None	None	None	None	CHEMBL1947	Thyroid hormone receptor beta-1	Homo sapiens	SINGLE PROTEIN	CHEMBL1201862	7	PubChem BioAssays			None
CHEMBL1477505		0	410.52	0	3.87	SID858064	C=CCSc1nnc2n(-c3ccccc3OC)c(=O)c3c4c(sc3n12)CCC4	Potency	'='	8912.5	nM	5.05		Inconclusive	UO_0000065					False	CHEMBL1614554	PUBCHEM_BIOASSAY: qHTS for Inhibitors of the Interaction of Thyroid Hormone Receptor and Steroid Receptor Coregulator 2. (Class of assay: confirmatory)	F	BAO_0000019	assay format	Homo sapiens	None	None	None	None	CHEMBL1947	Thyroid hormone receptor beta-1	Homo sapiens	SINGLE PROTEIN	CHEMBL1201862	7	PubChem BioAssays			None
CHEMBL1356812		0	464.48	0	3.58	SID24274131	COc1cc(C(c2c(C)n[nH]c2O)c2c(C)n[nH]c2O)ccc1OC(=O)c1ccccc1OC	Potency	'='	14125.4	nM	4.85		Inconclusive	UO_0000065					False	CHEMBL1614554	PUBCHEM_BIOASSAY: qHTS for Inhibitors of the Interaction of Thyroid Hormone Receptor and Steroid Receptor Coregulator 2. (Class of assay: confirmatory)	F	BAO_0000019	assay format	Homo sapiens	None	None	None	None	CHEMBL1947	Thyroid hormone receptor beta-1	Homo sapiens	SINGLE PROTEIN	CHEMBL1201862	7	PubChem BioAssays			None
CHEMBL1369918		0	353.42	0	2.70	SID4255684	CC(=O)N1CCN(c2ccc(NCc3ccc4c(c3)OCO4)cc2)CC1	Potency	'='	39810.7	nM	4.40		Active	UO_0000065					False	CHEMBL1614554	PUBCHEM_BIOASSAY: qHTS for Inhibitors of the Interaction of Thyroid Hormone Receptor and Steroid Receptor Coregulator 2. (Class of assay: confirmatory)	F	BAO_0000019	assay format	Homo sapiens	None	None	None	None	CHEMBL1947	Thyroid hormone receptor beta-1	Homo sapiens	SINGLE PROTEIN	CHEMBL1201862	7	PubChem BioAssays			None
CHEMBL1583339		0	360.42	0	4.58	SID17414093	CCSC1=N/C(=C\c2ccc(-c3ccccc3[N+](=O)[O-])o2)C(=O)S1	Potency	'='	70794.6	nM	4.15		Inconclusive	UO_0000065					False	CHEMBL1614554	PUBCHEM_BIOASSAY: qHTS for Inhibitors of the Interaction of Thyroid Hormone Receptor and Steroid Receptor Coregulator 2. (Class of assay: confirmatory)	F	BAO_0000019	assay format	Homo sapiens	None	None	None	None	CHEMBL1947	Thyroid hormone receptor beta-1	Homo sapiens	SINGLE PROTEIN	CHEMBL1201862	7	PubChem BioAssays			None
CHEMBL486359		0	494.12	1	5.55	40	CC(C)c1cc(Oc2c(Br)cc(CCP(=O)(O)O)cc2Br)ccc1O	Ki	'='	2.5	nM	8.60			UO_0000065	17.41	0.47	3.05	9.89	False	CHEMBL949480	Displacement of [125I]3,5,3'-triiodo-L-thyronine His-tagged human recombinant TRbeta1 by scintillation proximity assay	B	BAO_0000357	single protein format	Homo sapiens	None	None	None	None	CHEMBL1947	Thyroid hormone receptor beta-1	Homo sapiens	SINGLE PROTEIN	CHEMBL1152303	1	Scientific Literature	J. Med. Chem.	2008	None
CHEMBL549889		0	477.45	0	4.08	17{3,4,5}	CCCCCCS(=O)(=O)c1cc(Cl)c(C(=O)CCN2CCN(C(C)=O)CC2)c(Cl)c1	IC50	'='	700.0	nM	6.16			UO_0000065	12.89	0.28	2.07	8.23	False	CHEMBL1034533	Inhibition of SRC2 binding to human TRbeta receptor ligand binding domain expressed in Escherichia coli BL21 (DE3) by fluorescence polarization assay	B	BAO_0000019	assay format	Homo sapiens	None	None	None	None	CHEMBL1947	Thyroid hormone receptor beta-1	Homo sapiens	SINGLE PROTEIN	CHEMBL1151935	1	Scientific Literature	J. Med. Chem.	2009	None
CHEMBL562584		0	401.33	0	3.96	17{1,2,4}	CCCCCCOc1ccc(C(=O)CCN2CCNC(=O)C2)c(Cl)c1Cl	IC50	'='	1200.0	nM	5.92			UO_0000065	14.75	0.31	1.96	10.10	False	CHEMBL1034533	Inhibition of SRC2 binding to human TRbeta receptor ligand binding domain expressed in Escherichia coli BL21 (DE3) by fluorescence polarization assay	B	BAO_0000019	assay format	Homo sapiens	None	None	None	None	CHEMBL1947	Thyroid hormone receptor beta-1	Homo sapiens	SINGLE PROTEIN	CHEMBL1151935	1	Scientific Literature	J. Med. Chem.	2009	None
CHEMBL549561		0	486.70	0	3.20	17{3,5,6}	CCCCCCS(=O)(=O)c1cc(C)c(C(=O)CCN2CCN(S(=O)(=O)CC)CC2)c(C)c1	IC50	'='	1500.0	nM	5.82			UO_0000065	11.97	0.25	2.62	6.34	False	CHEMBL1034533	Inhibition of SRC2 binding to human TRbeta receptor ligand binding domain expressed in Escherichia coli BL21 (DE3) by fluorescence polarization assay	B	BAO_0000019	assay format	Homo sapiens	None	None	None	None	CHEMBL1947	Thyroid hormone receptor beta-1	Homo sapiens	SINGLE PROTEIN	CHEMBL1151935	1	Scientific Literature	J. Med. Chem.	2009	None
CHEMBL549483		0	305.46	0	4.40	12{22}, 17{1,5,1}	CCCCCCOc1cc(C)c(C(=O)CCN(C)C)c(C)c1	IC50	'='	700.0	nM	6.16			UO_0000065	20.15	0.38	1.75	20.84	False	CHEMBL1034533	Inhibition of SRC2 binding to human TRbeta receptor ligand binding domain expressed in Escherichia coli BL21 (DE3) by fluorescence polarization assay	B	BAO_0000019	assay format	Homo sapiens	None	None	None	None	CHEMBL1947	Thyroid hormone receptor beta-1	Homo sapiens	SINGLE PROTEIN	CHEMBL1151935	1	Scientific Literature	J. Med. Chem.	2009	None
CHEMBL557339		0	479.47	0	4.49	17{1,3,6}	CCCCCCOc1cc(Cl)c(C(=O)CCN2CCN(S(=O)(=O)CC)CC2)cc1Cl	IC50	'='	1700.0	nM	5.77			UO_0000065	12.03	0.26	1.28	8.62	False	CHEMBL1034533	Inhibition of SRC2 binding to human TRbeta receptor ligand binding domain expressed in Escherichia coli BL21 (DE3) by fluorescence polarization assay	B	BAO_0000019	assay format	Homo sapiens	None	None	None	None	CHEMBL1947	Thyroid hormone receptor beta-1	Homo sapiens	SINGLE PROTEIN	CHEMBL1151935	1	Scientific Literature	J. Med. Chem.	2009	None
CHEMBL565150		0	403.30	0	4.38	12{15}	CCCCCCOc1ccc(C(=O)CCN(C)C)c(I)c1	IC50	'='	2100.0	nM	5.68			UO_0000065	14.08	0.37	1.30	19.22	False	CHEMBL1034533	Inhibition of SRC2 binding to human TRbeta receptor ligand binding domain expressed in Escherichia coli BL21 (DE3) by fluorescence polarization assay	B	BAO_0000019	assay format	Homo sapiens	None	None	None	None	CHEMBL1947	Thyroid hormone receptor beta-1	Homo sapiens	SINGLE PROTEIN	CHEMBL1151935	1	Scientific Literature	J. Med. Chem.	2009	None
CHEMBL1484504		0	428.51	0	3.23	SID24384068	COc1ccc(-c2nc(C[S+]([O-])CC(=O)NCc3ccccc3OC)c(C)o2)cc1	Potency	'='	0.7	nM		Outside typical range	Inconclusive	UO_0000065					False	CHEMBL1613776	PUBCHEM_BIOASSAY: Total Fluorescence Counterscreen for Inhibitors of the Interaction of Thyroid Hormone Receptor and Steroid Receptor Coregulator 2. (Class of assay: confirmatory)	F	BAO_0000019	assay format	Homo sapiens	None	None	None	None	CHEMBL1947	Thyroid hormone receptor beta-1	Homo sapiens	SINGLE PROTEIN	CHEMBL1201862	7	PubChem BioAssays			None
CHEMBL1428882		0	305.79	0	2.92	SID17510184	Cc1c(Cl)c(-c2nnc(S)n2-c2ccccc2)nn1C	Potency	'='	5623.4	nM	5.25		Inconclusive	UO_0000065					False	CHEMBL1613776	PUBCHEM_BIOASSAY: Total Fluorescence Counterscreen for Inhibitors of the Interaction of Thyroid Hormone Receptor and Steroid Receptor Coregulator 2. (Class of assay: confirmatory)	F	BAO_0000019	assay format	Homo sapiens	None	None	None	None	CHEMBL1947	Thyroid hormone receptor beta-1	Homo sapiens	SINGLE PROTEIN	CHEMBL1201862	7	PubChem BioAssays			None
CHEMBL1564127		0	511.48	1	4.69	SID22411118	O=C(COC(=O)c1ccccc1Sc1ccc(C(F)(F)F)cc1[N+](=O)[O-])NC(=O)NC1CCCC1	Potency	'='	89125.1	nM	4.05		Inconclusive	UO_0000065					False	CHEMBL1613776	PUBCHEM_BIOASSAY: Total Fluorescence Counterscreen for Inhibitors of the Interaction of Thyroid Hormone Receptor and Steroid Receptor Coregulator 2. (Class of assay: confirmatory)	F	BAO_0000019	assay format	Homo sapiens	None	None	None	None	CHEMBL1947	Thyroid hormone receptor beta-1	Homo sapiens	SINGLE PROTEIN	CHEMBL1201862	7	PubChem BioAssays			None
CHEMBL1467976		0	416.48	0	4.53	SID22408962	O=C(COC(=O)c1c2c(nc3ccccc13)/C(=C/c1ccco1)CC2)NC1CCCC1	Potency	'='	19952.6	nM	4.70		Inconclusive	UO_0000065					False	CHEMBL1613776	PUBCHEM_BIOASSAY: Total Fluorescence Counterscreen for Inhibitors of the Interaction of Thyroid Hormone Receptor and Steroid Receptor Coregulator 2. (Class of assay: confirmatory)	F	BAO_0000019	assay format	Homo sapiens	None	None	None	None	CHEMBL1947	Thyroid hormone receptor beta-1	Homo sapiens	SINGLE PROTEIN	CHEMBL1201862	7	PubChem BioAssays			None
CHEMBL1587502		0	415.45	0	3.84	SID17517005	CN(CCC#N)C(=O)COC(=O)c1c2c(nc3ccccc13)/C(=C/c1ccco1)CC2	Potency	'='	44668.4	nM	4.35		Inconclusive	UO_0000065					False	CHEMBL1613776	PUBCHEM_BIOASSAY: Total Fluorescence Counterscreen for Inhibitors of the Interaction of Thyroid Hormone Receptor and Steroid Receptor Coregulator 2. (Class of assay: confirmatory)	F	BAO_0000019	assay format	Homo sapiens	None	None	None	None	CHEMBL1947	Thyroid hormone receptor beta-1	Homo sapiens	SINGLE PROTEIN	CHEMBL1201862	7	PubChem BioAssays			None
CHEMBL1472890		0	401.88	0	3.59	SID24395746	Cc1ccc(NC(=O)c2nn(C)c3c2CS(=O)(=O)c2ccccc2-3)c(Cl)c1	Potency	'='	398107.2	nM	3.40		Inconclusive	UO_0000065					False	CHEMBL1613776	PUBCHEM_BIOASSAY: Total Fluorescence Counterscreen for Inhibitors of the Interaction of Thyroid Hormone Receptor and Steroid Receptor Coregulator 2. (Class of assay: confirmatory)	F	BAO_0000019	assay format	Homo sapiens	None	None	None	None	CHEMBL1947	Thyroid hormone receptor beta-1	Homo sapiens	SINGLE PROTEIN	CHEMBL1201862	7	PubChem BioAssays			None
CHEMBL1591952		0	455.45	0	2.51	SID24393473	COC(=O)c1c(C)sc(-c2c(-c3ccc4c(c3)OCCO4)[nH]c3[nH]c(=O)[nH]c(=O)c23)c1O	Potency	'='	112201.8	nM	3.95		Inconclusive	UO_0000065					False	CHEMBL1613776	PUBCHEM_BIOASSAY: Total Fluorescence Counterscreen for Inhibitors of the Interaction of Thyroid Hormone Receptor and Steroid Receptor Coregulator 2. (Class of assay: confirmatory)	F	BAO_0000019	assay format	Homo sapiens	None	None	None	None	CHEMBL1947	Thyroid hormone receptor beta-1	Homo sapiens	SINGLE PROTEIN	CHEMBL1201862	7	PubChem BioAssays			None
CHEMBL1548993		0	421.56	0	3.02	SID17509837	COc1cc(CN(C(S)=NCC(=O)NC2CC2)C2CCCC2)cc(OC)c1OC	Potency	'='	89.1	nM	7.05		Active	UO_0000065					False	CHEMBL1613776	PUBCHEM_BIOASSAY: Total Fluorescence Counterscreen for Inhibitors of the Interaction of Thyroid Hormone Receptor and Steroid Receptor Coregulator 2. (Class of assay: confirmatory)	F	BAO_0000019	assay format	Homo sapiens	None	None	None	None	CHEMBL1947	Thyroid hormone receptor beta-1	Homo sapiens	SINGLE PROTEIN	CHEMBL1201862	7	PubChem BioAssays			None
CHEMBL1535926		0	432.57	0	4.05	SID24400180	Cc1ccc(N(C)C(=O)C2CCCN(c3ncnc4c3nc3n4CCCCC3)C2)cc1C	Potency	'='	19952.6	nM	4.70		Active	UO_0000065					False	CHEMBL1613776	PUBCHEM_BIOASSAY: Total Fluorescence Counterscreen for Inhibitors of the Interaction of Thyroid Hormone Receptor and Steroid Receptor Coregulator 2. (Class of assay: confirmatory)	F	BAO_0000019	assay format	Homo sapiens	None	None	None	None	CHEMBL1947	Thyroid hormone receptor beta-1	Homo sapiens	SINGLE PROTEIN	CHEMBL1201862	7	PubChem BioAssays			None
CHEMBL1707818		0	376.44	0	2.38	SID3715495	C=CCn1c(=O)/c(=C/c2ccc(C)o2)s/c1=C(/C#N)C(=O)c1ccccc1	Potency	'='	35481.3	nM	4.45		Inconclusive	UO_0000065					False	CHEMBL1613776	PUBCHEM_BIOASSAY: Total Fluorescence Counterscreen for Inhibitors of the Interaction of Thyroid Hormone Receptor and Steroid Receptor Coregulator 2. (Class of assay: confirmatory)	F	BAO_0000019	assay format	Homo sapiens	None	None	None	None	CHEMBL1947	Thyroid hormone receptor beta-1	Homo sapiens	SINGLE PROTEIN	CHEMBL1201862	7	PubChem BioAssays			None
CHEMBL1510267		0	286.28	0	3.10	SID24780120	CC1(C)OC1COc1c2ccoc2cc2oc(=O)ccc12	Potency	'='	70794.6	nM	4.15		Inconclusive	UO_0000065					False	CHEMBL1613776	PUBCHEM_BIOASSAY: Total Fluorescence Counterscreen for Inhibitors of the Interaction of Thyroid Hormone Receptor and Steroid Receptor Coregulator 2. (Class of assay: confirmatory)	F	BAO_0000019	assay format	Homo sapiens	None	None	None	None	CHEMBL1947	Thyroid hormone receptor beta-1	Homo sapiens	SINGLE PROTEIN	CHEMBL1201862	7	PubChem BioAssays			None
CHEMBL1603056		0	365.35	0	2.59	SID24791538	O=C(COc1ccc2ccccc2c1)NNC(=O)c1ccc([N+](=O)[O-])cc1	Potency	'='	39810.7	nM	4.40		Inconclusive	UO_0000065					False	CHEMBL1613776	PUBCHEM_BIOASSAY: Total Fluorescence Counterscreen for Inhibitors of the Interaction of Thyroid Hormone Receptor and Steroid Receptor Coregulator 2. (Class of assay: confirmatory)	F	BAO_0000019	assay format	Homo sapiens	None	None	None	None	CHEMBL1947	Thyroid hormone receptor beta-1	Homo sapiens	SINGLE PROTEIN	CHEMBL1201862	7	PubChem BioAssays			None
CHEMBL1554879		0	487.35	0	4.48	SID24393666	COc1cc(CN(C(=O)COc2ccc(Br)cc2)c2ccccn2)cc(OC)c1OC	Potency	'='	0.7	nM		Outside typical range	Inconclusive	UO_0000065					False	CHEMBL1613776	PUBCHEM_BIOASSAY: Total Fluorescence Counterscreen for Inhibitors of the Interaction of Thyroid Hormone Receptor and Steroid Receptor Coregulator 2. (Class of assay: confirmatory)	F	BAO_0000019	assay format	Homo sapiens	None	None	None	None	CHEMBL1947	Thyroid hormone receptor beta-1	Homo sapiens	SINGLE PROTEIN	CHEMBL1201862	7	PubChem BioAssays			None
CHEMBL193152		0	380.08	0	4.41	16	CCCCCOc1c(Br)cc(CC(=O)O)cc1Br	IC50	'='	5754.4	nM	5.24			UO_0000065	13.79	0.40	0.83	11.26	False	CHEMBL898226	Inhibition of human thyroid hormone receptor beta 1	B	BAO_0000357	single protein format	Homo sapiens	None	None	None	None	CHEMBL1947	Thyroid hormone receptor beta-1	Homo sapiens	SINGLE PROTEIN	CHEMBL1149596	1	Scientific Literature	Bioorg. Med. Chem.	2007	None
CHEMBL418432		0	369.24	1	5.63	10	CC(C)c1cc(Oc2c(Cl)cc(CCC(=O)O)cc2Cl)ccc1O	IC50	'='	0.1514	nM	9.82			UO_0000065	26.59	0.56	4.19	14.71	False	CHEMBL898226	Inhibition of human thyroid hormone receptor beta 1	B	BAO_0000357	single protein format	Homo sapiens	None	None	None	None	CHEMBL1947	Thyroid hormone receptor beta-1	Homo sapiens	SINGLE PROTEIN	CHEMBL1149596	1	Scientific Literature	Bioorg. Med. Chem.	2007	None
CHEMBL41632	TIRATRICOL	2	621.93	1	4.63	2	O=C(O)Cc1cc(I)c(Oc2ccc(O)c(I)c2)c(I)c1	IC50	'='	0.04786	nM	10.32			UO_0000065	16.59	0.67	5.69	15.46	False	CHEMBL898226	Inhibition of human thyroid hormone receptor beta 1	B	BAO_0000357	single protein format	Homo sapiens	None	None	None	None	CHEMBL1947	Thyroid hormone receptor beta-1	Homo sapiens	SINGLE PROTEIN	CHEMBL1149596	1	Scientific Literature	Bioorg. Med. Chem.	2007	None
CHEMBL392925		0	579.24	2	5.32	79	COc1ccccc1CCNC(=O)c1cc(Oc2c(Br)cc(CC(=O)O)cc2Br)ccc1O	IC50	'='	0.4677	nM	9.33			UO_0000065	16.11	0.39	4.01	8.88	False	CHEMBL898226	Inhibition of human thyroid hormone receptor beta 1	B	BAO_0000357	single protein format	Homo sapiens	None	None	None	None	CHEMBL1947	Thyroid hormone receptor beta-1	Homo sapiens	SINGLE PROTEIN	CHEMBL1149596	1	Scientific Literature	Bioorg. Med. Chem.	2007	None
CHEMBL429078		0	577.27	2	6.09	75	O=C(O)Cc1cc(Br)c(Oc2ccc(O)c(C(=O)NCCCCc3ccccc3)c2)c(Br)c1	IC50	'='	18.2	nM	7.74			UO_0000065	13.41	0.32	1.65	8.07	False	CHEMBL898226	Inhibition of human thyroid hormone receptor beta 1	B	BAO_0000357	single protein format	Homo sapiens	None	None	None	None	CHEMBL1947	Thyroid hormone receptor beta-1	Homo sapiens	SINGLE PROTEIN	CHEMBL1149596	1	Scientific Literature	Bioorg. Med. Chem.	2007	None
CHEMBL235384		0	562.13	2	7.15	65	O=C(O)Cc1cc(Br)c(Oc2ccc(O)c(Oc3cccc(C(F)(F)F)c3)c2)c(Br)c1	IC50	'='	1.096	nM	8.96			UO_0000065	15.94	0.39	1.81	11.79	False	CHEMBL898226	Inhibition of human thyroid hormone receptor beta 1	B	BAO_0000357	single protein format	Homo sapiens	None	None	None	None	CHEMBL1947	Thyroid hormone receptor beta-1	Homo sapiens	SINGLE PROTEIN	CHEMBL1149596	1	Scientific Literature	Bioorg. Med. Chem.	2007	None
CHEMBL236436		0	455.24	1	6.39	52	O=C(O)Cc1cc(Cl)c(Oc2ccc(O)c(-c3cccc(OC(F)F)c3)c2)c(Cl)c1	IC50	'='	0.7762	nM	9.11			UO_0000065	20.01	0.41	2.72	11.99	False	CHEMBL898226	Inhibition of human thyroid hormone receptor beta 1	B	BAO_0000357	single protein format	Homo sapiens	None	None	None	None	CHEMBL1947	Thyroid hormone receptor beta-1	Homo sapiens	SINGLE PROTEIN	CHEMBL1149596	1	Scientific Literature	Bioorg. Med. Chem.	2007	None
CHEMBL237529		0	545.42	1	4.67	41	CC1(C)C2CCC1(C)[C@H](NC(=O)c1cc(Oc3c(Cl)cc(-n4ncc(=O)[nH]c4=O)cc3Cl)ccc1O)C2	IC50	'='	1.023	nM	8.99			UO_0000065	16.48	0.33	4.32	7.12	False	CHEMBL898226	Inhibition of human thyroid hormone receptor beta 1	B	BAO_0000357	single protein format	Homo sapiens	None	None	None	None	CHEMBL1947	Thyroid hormone receptor beta-1	Homo sapiens	SINGLE PROTEIN	CHEMBL1149596	1	Scientific Literature	Bioorg. Med. Chem.	2007	None
CHEMBL192508		0	380.08	0	4.26	17	CC(C)CCOc1c(Br)cc(CC(=O)O)cc1Br	IC50	'='	1819.7	nM	5.74			UO_0000065	15.10	0.44	1.48	12.34	False	CHEMBL898226	Inhibition of human thyroid hormone receptor beta 1	B	BAO_0000357	single protein format	Homo sapiens	None	None	None	None	CHEMBL1947	Thyroid hormone receptor beta-1	Homo sapiens	SINGLE PROTEIN	CHEMBL1149596	1	Scientific Literature	Bioorg. Med. Chem.	2007	None
CHEMBL192346		0	338.00	0	3.24	14	CCOc1c(Br)cc(CC(=O)O)cc1Br	IC50	'='	32359.37	nM	4.49			UO_0000065	13.28	0.41	1.25	9.65	False	CHEMBL898226	Inhibition of human thyroid hormone receptor beta 1	B	BAO_0000357	single protein format	Homo sapiens	None	None	None	None	CHEMBL1947	Thyroid hormone receptor beta-1	Homo sapiens	SINGLE PROTEIN	CHEMBL1149596	1	Scientific Literature	Bioorg. Med. Chem.	2007	None
CHEMBL289343		0	458.15	1	5.85	5	CC(C)c1cc(Oc2c(Br)cc(CCC(=O)O)cc2Br)ccc1O	IC50	'='	0.02512	nM	10.60			UO_0000065	23.14	0.60	4.75	15.88	False	CHEMBL898226	Inhibition of human thyroid hormone receptor beta 1	B	BAO_0000357	single protein format	Homo sapiens	None	None	None	None	CHEMBL1947	Thyroid hormone receptor beta-1	Homo sapiens	SINGLE PROTEIN	CHEMBL1149596	1	Scientific Literature	Bioorg. Med. Chem.	2007	None
CHEMBL41632	TIRATRICOL	2	621.93	1	4.63	3	O=C(O)Cc1cc(I)c(Oc2ccc(O)c(I)c2)c(I)c1	IC50	'='	0.048	nM	10.32			UO_0000065	16.59	0.67	5.69	15.46	True	CHEMBL814601	Concentration required to inhibit 50% of I-T3 binding to hTR1 (Thyroid hormone receptor beta) was determined	B	BAO_0000357	single protein format	Homo sapiens	None	None	None	None	CHEMBL1947	Thyroid hormone receptor beta-1	Homo sapiens	SINGLE PROTEIN	CHEMBL1136772	1	Scientific Literature	J. Med. Chem.	2003	None
CHEMBL235788		0	389.23	1	5.79	58	O=C(O)Cc1cc(Cl)c(Oc2ccc(O)c(-c3ccccc3)c2)c(Cl)c1	IC50	'='	2.884	nM	8.54			UO_0000065	21.94	0.45	2.75	12.79	True	CHEMBL925135	Inhibition of thyroid hormone receptor beta	B	BAO_0000357	single protein format	None	None	None	None	None	CHEMBL1947	Thyroid hormone receptor beta-1	Homo sapiens	SINGLE PROTEIN	CHEMBL1140629	1	Scientific Literature	Bioorg. Med. Chem.	2007	None
CHEMBL193152		0	380.08	0	4.41	41	CCCCCOc1c(Br)cc(CC(=O)O)cc1Br	IC50	'='	5754.4	nM	5.24			UO_0000065	13.79	0.40	0.83	11.26	True	CHEMBL925135	Inhibition of thyroid hormone receptor beta	B	BAO_0000357	single protein format	None	None	None	None	None	CHEMBL1947	Thyroid hormone receptor beta-1	Homo sapiens	SINGLE PROTEIN	CHEMBL1140629	1	Scientific Literature	Bioorg. Med. Chem.	2007	None
CHEMBL235607		0	510.13	2	5.83	24	O=C(O)Cc1cc(Br)c(Oc2ccc(O)c(Oc3ccc(O)cc3)c2)c(Br)c1	IC50	'='	6.026	nM	8.22			UO_0000065	16.11	0.40	2.39	8.54	True	CHEMBL925135	Inhibition of thyroid hormone receptor beta	B	BAO_0000357	single protein format	None	None	None	None	None	CHEMBL1947	Thyroid hormone receptor beta-1	Homo sapiens	SINGLE PROTEIN	CHEMBL1140629	1	Scientific Literature	Bioorg. Med. Chem.	2007	None
CHEMBL251456		0	417.29	1	6.35	16	CCc1cccc(-c2cc(Oc3c(Cl)cc(CC(=O)O)cc3Cl)ccc2O)c1	IC50	'='	0.1995	nM	9.70			UO_0000065	23.25	0.47	3.35	14.53	False	CHEMBL925135	Inhibition of thyroid hormone receptor beta	B	BAO_0000357	single protein format	None	None	None	None	None	CHEMBL1947	Thyroid hormone receptor beta-1	Homo sapiens	SINGLE PROTEIN	CHEMBL1140629	1	Scientific Literature	Bioorg. Med. Chem.	2007	None
CHEMBL235383		0	562.13	2	7.15	14	O=C(O)Cc1cc(Br)c(Oc2ccc(O)c(Oc3ccccc3C(F)(F)F)c2)c(Br)c1	IC50	'='	7.586	nM	8.12			UO_0000065	14.45	0.36	0.97	10.69	True	CHEMBL925135	Inhibition of thyroid hormone receptor beta	B	BAO_0000357	single protein format	None	None	None	None	None	CHEMBL1947	Thyroid hormone receptor beta-1	Homo sapiens	SINGLE PROTEIN	CHEMBL1140629	1	Scientific Literature	Bioorg. Med. Chem.	2007	None
CHEMBL235164		0	396.25	1	5.24	4	O=C(O)Cc1cc(Cl)c(Oc2ccc(O)c(-c3nccs3)c2)c(Cl)c1	IC50	'='	28.18	nM	7.55			UO_0000065	19.05	0.41	2.31	9.48	True	CHEMBL925135	Inhibition of thyroid hormone receptor beta	B	BAO_0000357	single protein format	None	None	None	None	None	CHEMBL1947	Thyroid hormone receptor beta-1	Homo sapiens	SINGLE PROTEIN	CHEMBL1140629	1	Scientific Literature	Bioorg. Med. Chem.	2007	None
CHEMBL124819		0	479.28	0	2.20	9e	O=C(c1cc(Oc2c(Cl)cc(-n3ncc(=O)[nH]c3=O)cc2Cl)ccc1O)N1CCOCC1	Ki	'='	0.72	nM	9.14			UO_0000065	19.08	0.39	6.94	7.21	False	CHEMBL811900	Inhibitory activity against [125I]T3 binding to human TRbeta1 receptor	B	BAO_0000357	single protein format	None	None	None	None	None	CHEMBL1947	Thyroid hormone receptor beta-1	Homo sapiens	SINGLE PROTEIN	CHEMBL1136512	1	Scientific Literature	Bioorg. Med. Chem. Lett.	2003	None
CHEMBL1702773		0	409.38	0	0.45	SID87550735	Cn1cccc1C(=O)NC(=O)COC(=O)c1ccc(S(C)(=O)=O)c([N+](=O)[O-])c1	Potency	'='	26200.0	nM	4.58		Inconclusive	UO_0000065					False	CHEMBL1614042	PUBCHEM_BIOASSAY: Gene Reporter Secondary Assay for Inhibitors of the Interaction of Thyroid Hormone Receptor and Steroid Receptor Coregulator 2 in a Thyroid Receptor Assay. (Class of assay: confirmatory) [Related pubchem assays: 1573, 1485, 1469, 1570, 1479, 1571, 1572 ]	F	BAO_0000019	assay format	Homo sapiens	None	None	None	None	CHEMBL1947	Thyroid hormone receptor beta-1	Homo sapiens	SINGLE PROTEIN	CHEMBL1201862	7	PubChem BioAssays			None
CHEMBL41036		0	355.22	1	5.24	2a	CC(C)c1cc(Oc2c(Cl)cc(CC(=O)O)cc2Cl)ccc1O	IC50	'='	1.1	nM	8.96			UO_0000065	25.22	0.53	3.72	13.42	False	CHEMBL896601	Binding affinity at human thyroid hormone receptor beta-1 expressed in CHOK1 cells	B	BAO_0000219	cell-based format	Homo sapiens	None	None	CHO-K1	None	CHEMBL1947	Thyroid hormone receptor beta-1	Homo sapiens	SINGLE PROTEIN	CHEMBL1149545	1	Scientific Literature	Bioorg. Med. Chem. Lett.	2007	CHEMBL3307512
CHEMBL392925		0	579.24	2	5.32	25	COc1ccccc1CCNC(=O)c1cc(Oc2c(Br)cc(CC(=O)O)cc2Br)ccc1O	IC50	'='	8.511	nM	8.07			UO_0000065	13.93	0.33	2.75	7.68	False	CHEMBL925135	Inhibition of thyroid hormone receptor beta	B	BAO_0000357	single protein format	None	None	None	None	None	CHEMBL1947	Thyroid hormone receptor beta-1	Homo sapiens	SINGLE PROTEIN	CHEMBL1140629	1	Scientific Literature	Bioorg. Med. Chem.	2007	None
CHEMBL236438		0	473.23	1	6.68	10	O=C(O)Cc1cc(Cl)c(Oc2ccc(O)c(-c3cccc(OC(F)(F)F)c3)c2)c(Cl)c1	IC50	'='	3.388	nM	8.47			UO_0000065	17.90	0.37	1.79	11.15	True	CHEMBL925135	Inhibition of thyroid hormone receptor beta	B	BAO_0000357	single protein format	None	None	None	None	None	CHEMBL1947	Thyroid hormone receptor beta-1	Homo sapiens	SINGLE PROTEIN	CHEMBL1140629	1	Scientific Literature	Bioorg. Med. Chem.	2007	None
CHEMBL338602		0	489.32	0	3.35	9h (R)-(+)	O=C(c1cc(Oc2c(Cl)cc(-n3ncc(=O)[nH]c3=O)cc2Cl)ccc1O)N1CC2CCC1C2	Ki	'='	0.59	nM	9.23			UO_0000065	18.86	0.38	5.88	7.85	False	CHEMBL811900	Inhibitory activity against [125I]T3 binding to human TRbeta1 receptor	B	BAO_0000357	single protein format	None	None	None	None	None	CHEMBL1947	Thyroid hormone receptor beta-1	Homo sapiens	SINGLE PROTEIN	CHEMBL1136512	1	Scientific Literature	Bioorg. Med. Chem. Lett.	2003	None
CHEMBL124126		0	513.36	1	2.90	7c	O=c1cnn(-c2cc(Cl)c(Oc3ccc(O)c(S(=O)(=O)N4CCCCC4)c3)c(Cl)c2)c(=O)[nH]1	Ki	'='	0.02	nM	10.70			UO_0000065	20.84	0.44	7.80	7.95	False	CHEMBL811900	Inhibitory activity against [125I]T3 binding to human TRbeta1 receptor	B	BAO_0000357	single protein format	None	None	None	None	None	CHEMBL1947	Thyroid hormone receptor beta-1	Homo sapiens	SINGLE PROTEIN	CHEMBL1136512	1	Scientific Literature	Bioorg. Med. Chem. Lett.	2003	None
CHEMBL126693		0	521.34	1	3.53	7h	O=c1cnn(-c2cc(Cl)c(Oc3ccc(O)c(S(=O)(=O)Nc4ccccc4)c3)c(Cl)c2)c(=O)[nH]1	Ki	'='	0.1	nM	10.00			UO_0000065	19.18	0.40	6.47	6.97	False	CHEMBL811900	Inhibitory activity against [125I]T3 binding to human TRbeta1 receptor	B	BAO_0000357	single protein format	None	None	None	None	None	CHEMBL1947	Thyroid hormone receptor beta-1	Homo sapiens	SINGLE PROTEIN	CHEMBL1136512	1	Scientific Literature	Bioorg. Med. Chem. Lett.	2003	None
CHEMBL235609		0	549.22	2	5.31	73	O=C(O)Cc1cc(Br)c(Oc2ccc(O)c(C(=O)NCCc3ccccc3)c2)c(Br)c1	IC50	'='	0.6166	nM	9.21			UO_0000065	16.77	0.41	3.90	9.61	False	CHEMBL898226	Inhibition of human thyroid hormone receptor beta 1	B	BAO_0000357	single protein format	Homo sapiens	None	None	None	None	CHEMBL1947	Thyroid hormone receptor beta-1	Homo sapiens	SINGLE PROTEIN	CHEMBL1149596	1	Scientific Literature	Bioorg. Med. Chem.	2007	None
CHEMBL195855		0	394.10	0	4.65	21	CC(C)CCOc1c(Br)cc(CCC(=O)O)cc1Br	IC50	'='	1819.7	nM	5.74			UO_0000065	14.56	0.41	1.09	12.34	False	CHEMBL898226	Inhibition of human thyroid hormone receptor beta 1	B	BAO_0000357	single protein format	Homo sapiens	None	None	None	None	CHEMBL1947	Thyroid hormone receptor beta-1	Homo sapiens	SINGLE PROTEIN	CHEMBL1149596	1	Scientific Literature	Bioorg. Med. Chem.	2007	None
CHEMBL425366		0	394.10	0	4.65	19	CCC(CC)COc1c(Br)cc(CC(=O)O)cc1Br	IC50	'='	794.33	nM	6.10			UO_0000065	15.48	0.44	1.45	13.11	False	CHEMBL898226	Inhibition of human thyroid hormone receptor beta 1	B	BAO_0000357	single protein format	Homo sapiens	None	None	None	None	CHEMBL1947	Thyroid hormone receptor beta-1	Homo sapiens	SINGLE PROTEIN	CHEMBL1149596	1	Scientific Literature	Bioorg. Med. Chem.	2007	None
CHEMBL289965		0	430.09	1	5.53	6	CC(C)c1cc(Oc2c(Br)cc(C(=O)O)cc2Br)ccc1O	IC50	'='	2.089	nM	8.68			UO_0000065	20.18	0.54	3.15	13.00	False	CHEMBL898226	Inhibition of human thyroid hormone receptor beta 1	B	BAO_0000357	single protein format	Homo sapiens	None	None	None	None	CHEMBL1947	Thyroid hormone receptor beta-1	Homo sapiens	SINGLE PROTEIN	CHEMBL1149596	1	Scientific Literature	Bioorg. Med. Chem.	2007	None
CHEMBL391513		0	559.21	1	4.42	4a	CC(C)c1cc(Oc2c(Br)cc(CC(=O)N[C@@H](CC(=O)O)C(=O)O)cc2Br)ccc1O	IC50	'='	290.0	nM	6.54			UO_0000065	11.69	0.29	2.12	4.91	False	CHEMBL896601	Binding affinity at human thyroid hormone receptor beta-1 expressed in CHOK1 cells	B	BAO_0000219	cell-based format	Homo sapiens	None	None	CHO-K1	None	CHEMBL1947	Thyroid hormone receptor beta-1	Homo sapiens	SINGLE PROTEIN	CHEMBL1149545	1	Scientific Literature	Bioorg. Med. Chem. Lett.	2007	CHEMBL3307512
CHEMBL236500		0	557.28	2	5.91	12	Cc1cc(Oc2c(Br)cc(CC(=O)N[C@H](C(=O)O)C(C)C)cc2Br)cc(C(C)C)c1O	IC50	'='	2600.0	nM	5.58			UO_0000065	10.02	0.25	-0.32	5.83	False	CHEMBL896601	Binding affinity at human thyroid hormone receptor beta-1 expressed in CHOK1 cells	B	BAO_0000219	cell-based format	Homo sapiens	None	None	CHO-K1	None	CHEMBL1947	Thyroid hormone receptor beta-1	Homo sapiens	SINGLE PROTEIN	CHEMBL1149545	1	Scientific Literature	Bioorg. Med. Chem. Lett.	2007	CHEMBL3307512
CHEMBL396086		0	345.57	1	6.28	3g	CCCCCCc1ccc(C(=O)CCN(CCCC)CCCC)cc1	IC50	'='	4200.0	nM	5.38			UO_0000065	15.56	0.29	-0.90	26.47	False	CHEMBL900770	Displacement of labeled SRC2-2 from human TRbeta expressed in BL21 (DE3) cells FP assay	B	BAO_0000219	cell-based format	Homo sapiens	None	None	BL21-DE3	None	CHEMBL1947	Thyroid hormone receptor beta-1	Homo sapiens	SINGLE PROTEIN	CHEMBL1137577	1	Scientific Literature	J. Med. Chem.	2007	None
CHEMBL236132		0	303.45	0	3.71	3e	CCCCCCc1ccc(C(=O)CCN2CCOCC2)cc1	IC50	'='	2700.0	nM	5.57			UO_0000065	18.35	0.35	1.86	18.85	False	CHEMBL900770	Displacement of labeled SRC2-2 from human TRbeta expressed in BL21 (DE3) cells FP assay	B	BAO_0000219	cell-based format	Homo sapiens	None	None	BL21-DE3	None	CHEMBL1947	Thyroid hormone receptor beta-1	Homo sapiens	SINGLE PROTEIN	CHEMBL1137577	1	Scientific Literature	J. Med. Chem.	2007	None
CHEMBL449354		0	306.45	1	6.10	4f	CCCCCCCc1ccc(C(=O)/C=C/c2ccccc2)cc1	IC50	'>'	100000.0	nM				UO_0000065					False	CHEMBL900770	Displacement of labeled SRC2-2 from human TRbeta expressed in BL21 (DE3) cells FP assay	B	BAO_0000219	cell-based format	Homo sapiens	None	None	BL21-DE3	None	CHEMBL1947	Thyroid hormone receptor beta-1	Homo sapiens	SINGLE PROTEIN	CHEMBL1137577	1	Scientific Literature	J. Med. Chem.	2007	None
CHEMBL1474794		0	515.03	2	6.16	SID24384069	CC(NC(=O)c1ccc2c(c1)N(Cc1ccc(Cl)cc1)C(=O)c1ccccc1[S+]2[O-])c1ccccc1	Potency	'='	35481.3	nM	4.45		Inconclusive	UO_0000065					False	CHEMBL1613776	PUBCHEM_BIOASSAY: Total Fluorescence Counterscreen for Inhibitors of the Interaction of Thyroid Hormone Receptor and Steroid Receptor Coregulator 2. (Class of assay: confirmatory)	F	BAO_0000019	assay format	Homo sapiens	None	None	None	None	CHEMBL1947	Thyroid hormone receptor beta-1	Homo sapiens	SINGLE PROTEIN	CHEMBL1201862	7	PubChem BioAssays			None
CHEMBL1339178		0	194.26	0	2.22	SID3715714	Cc1ccc(Cc2cnc(N)s2)o1	Potency	'='	44668.4	nM	4.35		Inconclusive	UO_0000065					False	CHEMBL1613776	PUBCHEM_BIOASSAY: Total Fluorescence Counterscreen for Inhibitors of the Interaction of Thyroid Hormone Receptor and Steroid Receptor Coregulator 2. (Class of assay: confirmatory)	F	BAO_0000019	assay format	Homo sapiens	None	None	None	None	CHEMBL1947	Thyroid hormone receptor beta-1	Homo sapiens	SINGLE PROTEIN	CHEMBL1201862	7	PubChem BioAssays			None
CHEMBL460433	CALPHOSTIN C	0	790.77	3	6.98	SID26756811	COc1c(C[C@@H](C)OC(=O)Oc2ccc(O)cc2)c2c3c(C[C@@H](C)OC(=O)c4ccccc4)c(OC)c(=O)c4c(O)cc(OC)c(c5c(OC)cc(O)c(c1=O)c52)c43	Potency	'='	44668.4	nM	4.35		Inconclusive	UO_0000065					False	CHEMBL1613776	PUBCHEM_BIOASSAY: Total Fluorescence Counterscreen for Inhibitors of the Interaction of Thyroid Hormone Receptor and Steroid Receptor Coregulator 2. (Class of assay: confirmatory)	F	BAO_0000019	assay format	Homo sapiens	None	None	None	None	CHEMBL1947	Thyroid hormone receptor beta-1	Homo sapiens	SINGLE PROTEIN	CHEMBL1201862	7	PubChem BioAssays			None
CHEMBL1309875		0	314.22	0	2.45	SID26660589	C=CCNC(=O)C12CCC(C)(C(=O)[C@H]1Br)C2(C)C	Potency	'='	12589.3	nM	4.90		Inconclusive	UO_0000065					False	CHEMBL1613776	PUBCHEM_BIOASSAY: Total Fluorescence Counterscreen for Inhibitors of the Interaction of Thyroid Hormone Receptor and Steroid Receptor Coregulator 2. (Class of assay: confirmatory)	F	BAO_0000019	assay format	Homo sapiens	None	None	None	None	CHEMBL1947	Thyroid hormone receptor beta-1	Homo sapiens	SINGLE PROTEIN	CHEMBL1201862	7	PubChem BioAssays			None
CHEMBL1445528		0	406.44	0	4.86	SID24384533	Cc1nc2cc(-c3ccccc3)nn2c(C)c1CCC(=O)Nc1ccc(F)cc1F	Potency	'='	794.3	nM	6.10		Inconclusive	UO_0000065					False	CHEMBL1613776	PUBCHEM_BIOASSAY: Total Fluorescence Counterscreen for Inhibitors of the Interaction of Thyroid Hormone Receptor and Steroid Receptor Coregulator 2. (Class of assay: confirmatory)	F	BAO_0000019	assay format	Homo sapiens	None	None	None	None	CHEMBL1947	Thyroid hormone receptor beta-1	Homo sapiens	SINGLE PROTEIN	CHEMBL1201862	7	PubChem BioAssays			None
CHEMBL3199434		0	346.39	0	0.49	SID17508086	COc1ccc(C(=O)N/N=C(\C)CC(=O)N2CCN(C=O)CC2)cc1	Potency	'='	2818.4	nM	5.55		Inconclusive	UO_0000065					False	CHEMBL1613776	PUBCHEM_BIOASSAY: Total Fluorescence Counterscreen for Inhibitors of the Interaction of Thyroid Hormone Receptor and Steroid Receptor Coregulator 2. (Class of assay: confirmatory)	F	BAO_0000019	assay format	Homo sapiens	None	None	None	None	CHEMBL1947	Thyroid hormone receptor beta-1	Homo sapiens	SINGLE PROTEIN	CHEMBL1201862	7	PubChem BioAssays			None
CHEMBL1379121		0	None	None	None	SID17389017		Potency	'='	31622.8	nM	4.50		Inconclusive	UO_0000065					False	CHEMBL1613776	PUBCHEM_BIOASSAY: Total Fluorescence Counterscreen for Inhibitors of the Interaction of Thyroid Hormone Receptor and Steroid Receptor Coregulator 2. (Class of assay: confirmatory)	F	BAO_0000019	assay format	Homo sapiens	None	None	None	None	CHEMBL1947	Thyroid hormone receptor beta-1	Homo sapiens	SINGLE PROTEIN	CHEMBL1201862	7	PubChem BioAssays			None
CHEMBL1341913		0	358.44	1	5.07	SID14724852	COc1ccc2ccc3c(c2c1)N=CC1(O3)N(C)c2ccccc2C1(C)C	Potency	'='	31622.8	nM	4.50		Inconclusive	UO_0000065					False	CHEMBL1613776	PUBCHEM_BIOASSAY: Total Fluorescence Counterscreen for Inhibitors of the Interaction of Thyroid Hormone Receptor and Steroid Receptor Coregulator 2. (Class of assay: confirmatory)	F	BAO_0000019	assay format	Homo sapiens	None	None	None	None	CHEMBL1947	Thyroid hormone receptor beta-1	Homo sapiens	SINGLE PROTEIN	CHEMBL1201862	7	PubChem BioAssays			None
CHEMBL112087		0	449.50	1	5.76	GC-14	Cc1cc(OCC(=O)O)cc(C)c1Cc1cc(-c2ccc([N+](=O)[O-])cc2)c(O)c(C(C)C)c1	Activation	'='	18.0	%				UO_0000187					False	CHEMBL811712	Activation of human Thyroid hormone receptor beta 1 (hTRbeta1)	B	BAO_0000357	single protein format	Homo sapiens	None	None	None	None	CHEMBL1947	Thyroid hormone receptor beta-1	Homo sapiens	SINGLE PROTEIN	CHEMBL1135520	1	Scientific Literature	J. Med. Chem.	2002	None
CHEMBL1607221		0	377.44	0	4.97	SID24274997	CCOc1cc(CNc2ccc(C(=O)O)cc2)ccc1OCc1ccccc1	Potency	'='	125892.5	nM	3.90		Inconclusive	UO_0000065					False	CHEMBL1613776	PUBCHEM_BIOASSAY: Total Fluorescence Counterscreen for Inhibitors of the Interaction of Thyroid Hormone Receptor and Steroid Receptor Coregulator 2. (Class of assay: confirmatory)	F	BAO_0000019	assay format	Homo sapiens	None	None	None	None	CHEMBL1947	Thyroid hormone receptor beta-1	Homo sapiens	SINGLE PROTEIN	CHEMBL1201862	7	PubChem BioAssays			None
CHEMBL1355114		0	332.81	0	3.64	SID24271854	COc1ccc(C(=O)/N=c2\sc3cc(Cl)ccc3n2C)cc1	Potency	'='	1122.0	nM	5.95		Inconclusive	UO_0000065					False	CHEMBL1613776	PUBCHEM_BIOASSAY: Total Fluorescence Counterscreen for Inhibitors of the Interaction of Thyroid Hormone Receptor and Steroid Receptor Coregulator 2. (Class of assay: confirmatory)	F	BAO_0000019	assay format	Homo sapiens	None	None	None	None	CHEMBL1947	Thyroid hormone receptor beta-1	Homo sapiens	SINGLE PROTEIN	CHEMBL1201862	7	PubChem BioAssays			None
CHEMBL1409267		0	333.38	0	1.79	SID24790171	COCCNC(=O)C(OC(=O)C1=Cc2ccccc2OC1)C(C)C	Potency	'='	28183.8	nM	4.55		Inconclusive	UO_0000065					False	CHEMBL1613776	PUBCHEM_BIOASSAY: Total Fluorescence Counterscreen for Inhibitors of the Interaction of Thyroid Hormone Receptor and Steroid Receptor Coregulator 2. (Class of assay: confirmatory)	F	BAO_0000019	assay format	Homo sapiens	None	None	None	None	CHEMBL1947	Thyroid hormone receptor beta-1	Homo sapiens	SINGLE PROTEIN	CHEMBL1201862	7	PubChem BioAssays			None
CHEMBL1514780		0	303.41	0	2.85	SID24268980	CC(C)CCNC(=O)c1ccc2c(c1)NC(=O)C(C(C)C)N2	Potency	'='	2.8	nM	8.55		Inconclusive	UO_0000065					False	CHEMBL1613776	PUBCHEM_BIOASSAY: Total Fluorescence Counterscreen for Inhibitors of the Interaction of Thyroid Hormone Receptor and Steroid Receptor Coregulator 2. (Class of assay: confirmatory)	F	BAO_0000019	assay format	Homo sapiens	None	None	None	None	CHEMBL1947	Thyroid hormone receptor beta-1	Homo sapiens	SINGLE PROTEIN	CHEMBL1201862	7	PubChem BioAssays			None
CHEMBL3209569		0	371.48	0	4.52	SID22410883	CC1(C)CC(O)=C(C(=O)Cc2ccccc2)/C(=N\CCCCCC(=O)O)C1	Potency	'='	100000.0	nM	4.00		Inconclusive	UO_0000065					False	CHEMBL1613776	PUBCHEM_BIOASSAY: Total Fluorescence Counterscreen for Inhibitors of the Interaction of Thyroid Hormone Receptor and Steroid Receptor Coregulator 2. (Class of assay: confirmatory)	F	BAO_0000019	assay format	Homo sapiens	None	None	None	None	CHEMBL1947	Thyroid hormone receptor beta-1	Homo sapiens	SINGLE PROTEIN	CHEMBL1201862	7	PubChem BioAssays			None
CHEMBL1529987		0	377.49	0	4.80	SID24416382	COc1ccc(-n2c(C)nc3cc(C(=O)NC4CCCCCC4)ccc32)cc1	Potency	'='	630957.3	nM	3.20		Inconclusive	UO_0000065					False	CHEMBL1613776	PUBCHEM_BIOASSAY: Total Fluorescence Counterscreen for Inhibitors of the Interaction of Thyroid Hormone Receptor and Steroid Receptor Coregulator 2. (Class of assay: confirmatory)	F	BAO_0000019	assay format	Homo sapiens	None	None	None	None	CHEMBL1947	Thyroid hormone receptor beta-1	Homo sapiens	SINGLE PROTEIN	CHEMBL1201862	7	PubChem BioAssays			None
CHEMBL1607370		0	323.25	1	5.17	SID24276613	Cc1nc(SCc2ccc(Cl)cc2)c(C#N)c(C)c1Cl	Potency	'='	11220.2	nM	4.95		Inconclusive	UO_0000065					False	CHEMBL1613776	PUBCHEM_BIOASSAY: Total Fluorescence Counterscreen for Inhibitors of the Interaction of Thyroid Hormone Receptor and Steroid Receptor Coregulator 2. (Class of assay: confirmatory)	F	BAO_0000019	assay format	Homo sapiens	None	None	None	None	CHEMBL1947	Thyroid hormone receptor beta-1	Homo sapiens	SINGLE PROTEIN	CHEMBL1201862	7	PubChem BioAssays			None
CHEMBL1551853		0	456.54	0	4.33	SID24407713	COc1ccc(F)cc1S(=O)(=O)Nc1cccc(-c2ccc(N3CCC(C)CC3)nn2)c1	Potency	'='	6309.6	nM	5.20		Active	UO_0000065					False	CHEMBL1613776	PUBCHEM_BIOASSAY: Total Fluorescence Counterscreen for Inhibitors of the Interaction of Thyroid Hormone Receptor and Steroid Receptor Coregulator 2. (Class of assay: confirmatory)	F	BAO_0000019	assay format	Homo sapiens	None	None	None	None	CHEMBL1947	Thyroid hormone receptor beta-1	Homo sapiens	SINGLE PROTEIN	CHEMBL1201862	7	PubChem BioAssays			None
CHEMBL1302372		0	441.49	0	3.40	SID17504626	Cc1cccc(C)c1NC(=O)C(NC(=O)CN1C(=O)c2ccccc2C1=O)c1ccccc1	Potency	'='	7.1	nM	8.15		Inconclusive	UO_0000065					False	CHEMBL1613776	PUBCHEM_BIOASSAY: Total Fluorescence Counterscreen for Inhibitors of the Interaction of Thyroid Hormone Receptor and Steroid Receptor Coregulator 2. (Class of assay: confirmatory)	F	BAO_0000019	assay format	Homo sapiens	None	None	None	None	CHEMBL1947	Thyroid hormone receptor beta-1	Homo sapiens	SINGLE PROTEIN	CHEMBL1201862	7	PubChem BioAssays			None
CHEMBL1363412		0	416.40	0	4.77	SID24413358	O=C(Nc1ccc(OC(F)(F)F)cc1)c1nc2ccccc2nc1N1CCCCC1	Potency	'='	17.8	nM	7.75		Inconclusive	UO_0000065					False	CHEMBL1613776	PUBCHEM_BIOASSAY: Total Fluorescence Counterscreen for Inhibitors of the Interaction of Thyroid Hormone Receptor and Steroid Receptor Coregulator 2. (Class of assay: confirmatory)	F	BAO_0000019	assay format	Homo sapiens	None	None	None	None	CHEMBL1947	Thyroid hormone receptor beta-1	Homo sapiens	SINGLE PROTEIN	CHEMBL1201862	7	PubChem BioAssays			None
CHEMBL1454572		0	411.52	1	5.28	SID24386996	CCOCCCN(Cc1ccco1)C(=O)c1cc2c(s1)-c1c(C)cccc1OC2	Potency	'='	17782.8	nM	4.75		Inconclusive	UO_0000065					False	CHEMBL1613776	PUBCHEM_BIOASSAY: Total Fluorescence Counterscreen for Inhibitors of the Interaction of Thyroid Hormone Receptor and Steroid Receptor Coregulator 2. (Class of assay: confirmatory)	F	BAO_0000019	assay format	Homo sapiens	None	None	None	None	CHEMBL1947	Thyroid hormone receptor beta-1	Homo sapiens	SINGLE PROTEIN	CHEMBL1201862	7	PubChem BioAssays			None
CHEMBL1598879		0	450.71	1	6.23	SID22411123	O=C(COC(=O)c1c(Cl)cccc1Cl)Nc1cc(Cl)ccc1Oc1ccccc1	Potency	'='	31.6	nM	7.50		Inconclusive	UO_0000065					False	CHEMBL1613776	PUBCHEM_BIOASSAY: Total Fluorescence Counterscreen for Inhibitors of the Interaction of Thyroid Hormone Receptor and Steroid Receptor Coregulator 2. (Class of assay: confirmatory)	F	BAO_0000019	assay format	Homo sapiens	None	None	None	None	CHEMBL1947	Thyroid hormone receptor beta-1	Homo sapiens	SINGLE PROTEIN	CHEMBL1201862	7	PubChem BioAssays			None
CHEMBL1411109		0	415.44	0	3.42	SID24275156	COCCNC(=O)CCSc1nc(-c2ccc(OC)cc2)cc(C(F)(F)F)n1	Potency	'='	25.1	nM	7.60		Inconclusive	UO_0000065					False	CHEMBL1613776	PUBCHEM_BIOASSAY: Total Fluorescence Counterscreen for Inhibitors of the Interaction of Thyroid Hormone Receptor and Steroid Receptor Coregulator 2. (Class of assay: confirmatory)	F	BAO_0000019	assay format	Homo sapiens	None	None	None	None	CHEMBL1947	Thyroid hormone receptor beta-1	Homo sapiens	SINGLE PROTEIN	CHEMBL1201862	7	PubChem BioAssays			None
CHEMBL1415539		0	445.57	1	6.20	SID24396370	COc1ccc(-c2cn3c(n2)sc2cc(C(=O)Nc4cccc(SC)c4)ccc23)cc1	Potency	'='	1000.0	nM	6.00		Inconclusive	UO_0000065					False	CHEMBL1613776	PUBCHEM_BIOASSAY: Total Fluorescence Counterscreen for Inhibitors of the Interaction of Thyroid Hormone Receptor and Steroid Receptor Coregulator 2. (Class of assay: confirmatory)	F	BAO_0000019	assay format	Homo sapiens	None	None	None	None	CHEMBL1947	Thyroid hormone receptor beta-1	Homo sapiens	SINGLE PROTEIN	CHEMBL1201862	7	PubChem BioAssays			None
CHEMBL1385694		0	394.46	0	3.24	SID24833003	CCn1c(CSc2nnc(-c3ccncc3)n2C)nc2cc(C(=O)O)ccc21	Potency	'='	44668.4	nM	4.35		Active	UO_0000065					False	CHEMBL1613776	PUBCHEM_BIOASSAY: Total Fluorescence Counterscreen for Inhibitors of the Interaction of Thyroid Hormone Receptor and Steroid Receptor Coregulator 2. (Class of assay: confirmatory)	F	BAO_0000019	assay format	Homo sapiens	None	None	None	None	CHEMBL1947	Thyroid hormone receptor beta-1	Homo sapiens	SINGLE PROTEIN	CHEMBL1201862	7	PubChem BioAssays			None
CHEMBL1415556		0	342.85	1	5.64	SID24393712	O=C(Nc1ccccc1)N(Cc1cccs1)c1ccc(Cl)cc1	Potency	'='	100000.0	nM	4.00		Inconclusive	UO_0000065					False	CHEMBL1613776	PUBCHEM_BIOASSAY: Total Fluorescence Counterscreen for Inhibitors of the Interaction of Thyroid Hormone Receptor and Steroid Receptor Coregulator 2. (Class of assay: confirmatory)	F	BAO_0000019	assay format	Homo sapiens	None	None	None	None	CHEMBL1947	Thyroid hormone receptor beta-1	Homo sapiens	SINGLE PROTEIN	CHEMBL1201862	7	PubChem BioAssays			None
CHEMBL1464108		0	319.20	0	4.63	SID22409549	Cc1cc(Nc2ncc(Cl)cc2Cl)n(-c2ccccc2)n1	Potency	'='	0.1	nM		Outside typical range	Inconclusive	UO_0000065					False	CHEMBL1613776	PUBCHEM_BIOASSAY: Total Fluorescence Counterscreen for Inhibitors of the Interaction of Thyroid Hormone Receptor and Steroid Receptor Coregulator 2. (Class of assay: confirmatory)	F	BAO_0000019	assay format	Homo sapiens	None	None	None	None	CHEMBL1947	Thyroid hormone receptor beta-1	Homo sapiens	SINGLE PROTEIN	CHEMBL1201862	7	PubChem BioAssays			None
CHEMBL1403418		0	356.52	1	5.49	SID24393233	Cc1ccc(CSc2nc3ccc(NC(=O)C(C)C)cc3s2)cc1	Potency	'='	17782.8	nM	4.75		Inconclusive	UO_0000065					False	CHEMBL1613776	PUBCHEM_BIOASSAY: Total Fluorescence Counterscreen for Inhibitors of the Interaction of Thyroid Hormone Receptor and Steroid Receptor Coregulator 2. (Class of assay: confirmatory)	F	BAO_0000019	assay format	Homo sapiens	None	None	None	None	CHEMBL1947	Thyroid hormone receptor beta-1	Homo sapiens	SINGLE PROTEIN	CHEMBL1201862	7	PubChem BioAssays			None
CHEMBL1355587		0	443.55	0	4.93	SID24404564	COc1ccc(CNC(=O)Cc2ccc(NC(=O)N3CCCCc4ccccc43)cc2)cc1	Potency	'='	7079.5	nM	5.15		Inconclusive	UO_0000065					False	CHEMBL1613776	PUBCHEM_BIOASSAY: Total Fluorescence Counterscreen for Inhibitors of the Interaction of Thyroid Hormone Receptor and Steroid Receptor Coregulator 2. (Class of assay: confirmatory)	F	BAO_0000019	assay format	Homo sapiens	None	None	None	None	CHEMBL1947	Thyroid hormone receptor beta-1	Homo sapiens	SINGLE PROTEIN	CHEMBL1201862	7	PubChem BioAssays			None
CHEMBL1494039		0	479.39	0	4.52	SID24384020	O=C(c1ccc(CS(=O)(=O)c2c(Cl)cccc2Cl)o1)N1CCN(c2ccccc2)CC1	Potency	'='	6309.6	nM	5.20		Active	UO_0000065					False	CHEMBL1613776	PUBCHEM_BIOASSAY: Total Fluorescence Counterscreen for Inhibitors of the Interaction of Thyroid Hormone Receptor and Steroid Receptor Coregulator 2. (Class of assay: confirmatory)	F	BAO_0000019	assay format	Homo sapiens	None	None	None	None	CHEMBL1947	Thyroid hormone receptor beta-1	Homo sapiens	SINGLE PROTEIN	CHEMBL1201862	7	PubChem BioAssays			None
CHEMBL515914	AZARIBINE	4	371.30	1	-1.74	SID855722	CC(=O)OC[C@H]1O[C@@H](n2ncc(=O)[nH]c2=O)[C@H](OC(C)=O)[C@@H]1OC(C)=O	Potency	'='	398107.2	nM	3.40		Inconclusive	UO_0000065					False	CHEMBL1613776	PUBCHEM_BIOASSAY: Total Fluorescence Counterscreen for Inhibitors of the Interaction of Thyroid Hormone Receptor and Steroid Receptor Coregulator 2. (Class of assay: confirmatory)	F	BAO_0000019	assay format	Homo sapiens	None	None	None	None	CHEMBL1947	Thyroid hormone receptor beta-1	Homo sapiens	SINGLE PROTEIN	CHEMBL1201862	7	PubChem BioAssays			None
CHEMBL1436807		0	491.61	0	4.99	SID24384996	CCN(CC)CCOC(=O)c1ccc(NC(=O)c2cc3c(=O)n(CC)c4ccccc4c3s2)cc1	Potency	'='	1258.9	nM	5.90		Inconclusive	UO_0000065					False	CHEMBL1613776	PUBCHEM_BIOASSAY: Total Fluorescence Counterscreen for Inhibitors of the Interaction of Thyroid Hormone Receptor and Steroid Receptor Coregulator 2. (Class of assay: confirmatory)	F	BAO_0000019	assay format	Homo sapiens	None	None	None	None	CHEMBL1947	Thyroid hormone receptor beta-1	Homo sapiens	SINGLE PROTEIN	CHEMBL1201862	7	PubChem BioAssays			None
CHEMBL1513288		0	490.38	0	4.57	SID24273099	COc1ccc(N(C(=O)COc2ccc(Br)cc2)S(=O)(=O)c2ccc(C)cc2)cc1	Potency	'='	100.0	nM	7.00		Inconclusive	UO_0000065					False	CHEMBL1613776	PUBCHEM_BIOASSAY: Total Fluorescence Counterscreen for Inhibitors of the Interaction of Thyroid Hormone Receptor and Steroid Receptor Coregulator 2. (Class of assay: confirmatory)	F	BAO_0000019	assay format	Homo sapiens	None	None	None	None	CHEMBL1947	Thyroid hormone receptor beta-1	Homo sapiens	SINGLE PROTEIN	CHEMBL1201862	7	PubChem BioAssays			None
CHEMBL1376161		0	478.52	0	4.20	SID24389984	CCCN1C(=O)C2(c3ccccc31)c1c(oc3ccc(F)cc3c1=O)C(=O)N2CCCOC(C)C	Potency	'='	3548.1	nM	5.45		Active	UO_0000065					False	CHEMBL1613776	PUBCHEM_BIOASSAY: Total Fluorescence Counterscreen for Inhibitors of the Interaction of Thyroid Hormone Receptor and Steroid Receptor Coregulator 2. (Class of assay: confirmatory)	F	BAO_0000019	assay format	Homo sapiens	None	None	None	None	CHEMBL1947	Thyroid hormone receptor beta-1	Homo sapiens	SINGLE PROTEIN	CHEMBL1201862	7	PubChem BioAssays			None
CHEMBL1552342		0	466.52	1	5.82	SID24407474	N#Cc1ccccc1CN1C(=O)c2ccccc2Sc2ccc(C(=O)OCc3ccco3)cc21	Potency	'='	158.5	nM	6.80		Inconclusive	UO_0000065					False	CHEMBL1613776	PUBCHEM_BIOASSAY: Total Fluorescence Counterscreen for Inhibitors of the Interaction of Thyroid Hormone Receptor and Steroid Receptor Coregulator 2. (Class of assay: confirmatory)	F	BAO_0000019	assay format	Homo sapiens	None	None	None	None	CHEMBL1947	Thyroid hormone receptor beta-1	Homo sapiens	SINGLE PROTEIN	CHEMBL1201862	7	PubChem BioAssays			None
CHEMBL1598990		0	303.35	0	2.16	SID26658094	CCn1c(CSc2nc[nH]n2)nc2cc(C(=O)O)ccc21	Potency	'='	14125.4	nM	4.85		Inconclusive	UO_0000065					False	CHEMBL1613776	PUBCHEM_BIOASSAY: Total Fluorescence Counterscreen for Inhibitors of the Interaction of Thyroid Hormone Receptor and Steroid Receptor Coregulator 2. (Class of assay: confirmatory)	F	BAO_0000019	assay format	Homo sapiens	None	None	None	None	CHEMBL1947	Thyroid hormone receptor beta-1	Homo sapiens	SINGLE PROTEIN	CHEMBL1201862	7	PubChem BioAssays			None
CHEMBL1965814		0	344.37	0	4.45	SID26670089	C/C(=N\NC(=O)c1cc2ccccc2cc1O)c1cc2ccccc2o1	Potency	'='	39810.7	nM	4.40		Active	UO_0000065					False	CHEMBL1613776	PUBCHEM_BIOASSAY: Total Fluorescence Counterscreen for Inhibitors of the Interaction of Thyroid Hormone Receptor and Steroid Receptor Coregulator 2. (Class of assay: confirmatory)	F	BAO_0000019	assay format	Homo sapiens	None	None	None	None	CHEMBL1947	Thyroid hormone receptor beta-1	Homo sapiens	SINGLE PROTEIN	CHEMBL1201862	7	PubChem BioAssays			None
CHEMBL1475814		0	363.87	0	3.40	SID24392624	Cn1nnnc1SCCCNCc1ccc(-c2cccc(Cl)c2)o1	Potency	'='	112201.8	nM	3.95		Inconclusive	UO_0000065					False	CHEMBL1613776	PUBCHEM_BIOASSAY: Total Fluorescence Counterscreen for Inhibitors of the Interaction of Thyroid Hormone Receptor and Steroid Receptor Coregulator 2. (Class of assay: confirmatory)	F	BAO_0000019	assay format	Homo sapiens	None	None	None	None	CHEMBL1947	Thyroid hormone receptor beta-1	Homo sapiens	SINGLE PROTEIN	CHEMBL1201862	7	PubChem BioAssays			None
CHEMBL1580845		0	343.32	0	2.32	SID24822970	O=C1NC(=O)N(c2ccccc2)C(=O)/C1=C/c1ccc([N+](=O)[O-])s1	Potency	'='	44668.4	nM	4.35		Active	UO_0000065					False	CHEMBL1613776	PUBCHEM_BIOASSAY: Total Fluorescence Counterscreen for Inhibitors of the Interaction of Thyroid Hormone Receptor and Steroid Receptor Coregulator 2. (Class of assay: confirmatory)	F	BAO_0000019	assay format	Homo sapiens	None	None	None	None	CHEMBL1947	Thyroid hormone receptor beta-1	Homo sapiens	SINGLE PROTEIN	CHEMBL1201862	7	PubChem BioAssays			None
CHEMBL1363229		0	351.79	0	3.45	SID24272348	Cc1cccc(-n2c3nc(=O)[nH]c(=O)c-3cc3c(Cl)cccc32)c1C	Potency	'='	3162.3	nM	5.50		Inconclusive	UO_0000065					False	CHEMBL1613776	PUBCHEM_BIOASSAY: Total Fluorescence Counterscreen for Inhibitors of the Interaction of Thyroid Hormone Receptor and Steroid Receptor Coregulator 2. (Class of assay: confirmatory)	F	BAO_0000019	assay format	Homo sapiens	None	None	None	None	CHEMBL1947	Thyroid hormone receptor beta-1	Homo sapiens	SINGLE PROTEIN	CHEMBL1201862	7	PubChem BioAssays			None
CHEMBL1442271		0	506.41	0	4.80	SID17507787	CC[n+]1c(/C=C/C=C/N(C(C)=O)c2ccccc2)sc2cc(OC)ccc21.[I-]	Potency	'='	44668.4	nM	4.35		Inconclusive	UO_0000065					False	CHEMBL1613776	PUBCHEM_BIOASSAY: Total Fluorescence Counterscreen for Inhibitors of the Interaction of Thyroid Hormone Receptor and Steroid Receptor Coregulator 2. (Class of assay: confirmatory)	F	BAO_0000019	assay format	Homo sapiens	None	None	None	None	CHEMBL1947	Thyroid hormone receptor beta-1	Homo sapiens	SINGLE PROTEIN	CHEMBL1201862	7	PubChem BioAssays			None
CHEMBL1493836		0	387.42	0	4.09	SID24390898	Cc1ccccc1C(=O)n1nc(-c2cccnc2)nc1NCc1ccc(F)cc1	Potency	'='	158489.3	nM	3.80		Inconclusive	UO_0000065					False	CHEMBL1613776	PUBCHEM_BIOASSAY: Total Fluorescence Counterscreen for Inhibitors of the Interaction of Thyroid Hormone Receptor and Steroid Receptor Coregulator 2. (Class of assay: confirmatory)	F	BAO_0000019	assay format	Homo sapiens	None	None	None	None	CHEMBL1947	Thyroid hormone receptor beta-1	Homo sapiens	SINGLE PROTEIN	CHEMBL1201862	7	PubChem BioAssays			None
CHEMBL1571908		0	397.86	0	4.99	SID24393632	COc1ccc(CN(C(=O)Nc2cccc(Cl)c2)c2ccccn2)cc1OC	Potency	'='	39810.7	nM	4.40		Inconclusive	UO_0000065					False	CHEMBL1613776	PUBCHEM_BIOASSAY: Total Fluorescence Counterscreen for Inhibitors of the Interaction of Thyroid Hormone Receptor and Steroid Receptor Coregulator 2. (Class of assay: confirmatory)	F	BAO_0000019	assay format	Homo sapiens	None	None	None	None	CHEMBL1947	Thyroid hormone receptor beta-1	Homo sapiens	SINGLE PROTEIN	CHEMBL1201862	7	PubChem BioAssays			None
CHEMBL1486248		0	451.63	0	3.85	SID22402030	CCN(CC)S(=O)(=O)c1ccc(N2CCOCC2)c(NC(=O)CCC2CCCCC2)c1	Potency	'='	89.1	nM	7.05		Inconclusive	UO_0000065					False	CHEMBL1613776	PUBCHEM_BIOASSAY: Total Fluorescence Counterscreen for Inhibitors of the Interaction of Thyroid Hormone Receptor and Steroid Receptor Coregulator 2. (Class of assay: confirmatory)	F	BAO_0000019	assay format	Homo sapiens	None	None	None	None	CHEMBL1947	Thyroid hormone receptor beta-1	Homo sapiens	SINGLE PROTEIN	CHEMBL1201862	7	PubChem BioAssays			None
CHEMBL1525476		0	397.45	0	1.84	SID24404692	Cc1cc(=O)n(CC(=O)N2CCN(c3ccc(F)cc3)CC2)c2c1c(C)nn2C	Potency	'='	19952.6	nM	4.70		Inconclusive	UO_0000065					False	CHEMBL1613776	PUBCHEM_BIOASSAY: Total Fluorescence Counterscreen for Inhibitors of the Interaction of Thyroid Hormone Receptor and Steroid Receptor Coregulator 2. (Class of assay: confirmatory)	F	BAO_0000019	assay format	Homo sapiens	None	None	None	None	CHEMBL1947	Thyroid hormone receptor beta-1	Homo sapiens	SINGLE PROTEIN	CHEMBL1201862	7	PubChem BioAssays			None
CHEMBL1516284		0	460.36	1	6.85	SID24273098	Cc1c(/C=C(\C#N)C(=O)Nc2cccc(Cl)c2)c2ccccc2n1Cc1ccccc1Cl	Potency	'='	2818.4	nM	5.55		Inconclusive	UO_0000065					False	CHEMBL1613776	PUBCHEM_BIOASSAY: Total Fluorescence Counterscreen for Inhibitors of the Interaction of Thyroid Hormone Receptor and Steroid Receptor Coregulator 2. (Class of assay: confirmatory)	F	BAO_0000019	assay format	Homo sapiens	None	None	None	None	CHEMBL1947	Thyroid hormone receptor beta-1	Homo sapiens	SINGLE PROTEIN	CHEMBL1201862	7	PubChem BioAssays			None
CHEMBL3190893		0	416.55	0	4.33	SID17513621	O=C(CSc1nnc(SCc2ccccc2)s1)N/N=C/C=C/c1ccco1	Potency	'='	44668.4	nM	4.35		Inconclusive	UO_0000065					False	CHEMBL1613776	PUBCHEM_BIOASSAY: Total Fluorescence Counterscreen for Inhibitors of the Interaction of Thyroid Hormone Receptor and Steroid Receptor Coregulator 2. (Class of assay: confirmatory)	F	BAO_0000019	assay format	Homo sapiens	None	None	None	None	CHEMBL1947	Thyroid hormone receptor beta-1	Homo sapiens	SINGLE PROTEIN	CHEMBL1201862	7	PubChem BioAssays			None
CHEMBL1398307		0	297.34	0	3.35	SID24400038	Cc1ccc(Nc2ncnc3c2nc2n3CCCC2)cc1F	Potency	'='	22387.2	nM	4.65		Inconclusive	UO_0000065					False	CHEMBL1613776	PUBCHEM_BIOASSAY: Total Fluorescence Counterscreen for Inhibitors of the Interaction of Thyroid Hormone Receptor and Steroid Receptor Coregulator 2. (Class of assay: confirmatory)	F	BAO_0000019	assay format	Homo sapiens	None	None	None	None	CHEMBL1947	Thyroid hormone receptor beta-1	Homo sapiens	SINGLE PROTEIN	CHEMBL1201862	7	PubChem BioAssays			None
CHEMBL1454321		0	341.37	0	2.92	SID17509979	CCOC(=O)NN1C(=O)c2ccccc2NC1c1ccc(OC)cc1	Potency	'='	4.0	nM	8.40		Inconclusive	UO_0000065					False	CHEMBL1613776	PUBCHEM_BIOASSAY: Total Fluorescence Counterscreen for Inhibitors of the Interaction of Thyroid Hormone Receptor and Steroid Receptor Coregulator 2. (Class of assay: confirmatory)	F	BAO_0000019	assay format	Homo sapiens	None	None	None	None	CHEMBL1947	Thyroid hormone receptor beta-1	Homo sapiens	SINGLE PROTEIN	CHEMBL1201862	7	PubChem BioAssays			None
CHEMBL262670		0	1296.50	None	None	SID50112426	CC[C@H](C)[C@H](NC(=O)[C@H](Cc1ccc(O)cc1)NC(=O)[C@@H](NC(=O)[C@H](CCCN=C(N)N)NC(=O)[C@@H](N)CC(=O)O)C(C)C)C(=O)N[C@@H](Cc1c[nH]cn1)C(=O)N1CCC[C@H]1C(=O)N[C@@H](Cc1ccccc1)C(=O)N[C@@H](Cc1c[nH]cn1)C(=O)N[C@@H](CC(C)C)C(=O)O	Potency	'='	112201.8	nM	3.95		Inconclusive	UO_0000065					False	CHEMBL1613776	PUBCHEM_BIOASSAY: Total Fluorescence Counterscreen for Inhibitors of the Interaction of Thyroid Hormone Receptor and Steroid Receptor Coregulator 2. (Class of assay: confirmatory)	F	BAO_0000019	assay format	Homo sapiens	None	None	None	None	CHEMBL1947	Thyroid hormone receptor beta-1	Homo sapiens	SINGLE PROTEIN	CHEMBL1201862	7	PubChem BioAssays			None
CHEMBL1554271		0	420.53	0	4.59	SID24386900	COc1ccc(N2CCN(C(=O)c3cc4c(s3)-c3c(C)cccc3OC4)CC2)cc1	Potency	'='	15848.9	nM	4.80		Inconclusive	UO_0000065					False	CHEMBL1613776	PUBCHEM_BIOASSAY: Total Fluorescence Counterscreen for Inhibitors of the Interaction of Thyroid Hormone Receptor and Steroid Receptor Coregulator 2. (Class of assay: confirmatory)	F	BAO_0000019	assay format	Homo sapiens	None	None	None	None	CHEMBL1947	Thyroid hormone receptor beta-1	Homo sapiens	SINGLE PROTEIN	CHEMBL1201862	7	PubChem BioAssays			None
CHEMBL1428415		0	494.98	0	3.00	SID24389617	CCN(c1ccccc1)S(=O)(=O)c1ccc(NC(=O)c2nc(S(C)(=O)=O)ncc2Cl)cc1	Potency	'='	1778.3	nM	5.75		Active	UO_0000065					False	CHEMBL1613776	PUBCHEM_BIOASSAY: Total Fluorescence Counterscreen for Inhibitors of the Interaction of Thyroid Hormone Receptor and Steroid Receptor Coregulator 2. (Class of assay: confirmatory)	F	BAO_0000019	assay format	Homo sapiens	None	None	None	None	CHEMBL1947	Thyroid hormone receptor beta-1	Homo sapiens	SINGLE PROTEIN	CHEMBL1201862	7	PubChem BioAssays			None
CHEMBL1363489		0	414.46	0	3.94	SID24396321	COc1cccc(-n2cc(C(=O)NCc3ccccc3OC)c3ccccc3c2=O)c1	Potency	'='	281838.3	nM	3.55		Inconclusive	UO_0000065					False	CHEMBL1613776	PUBCHEM_BIOASSAY: Total Fluorescence Counterscreen for Inhibitors of the Interaction of Thyroid Hormone Receptor and Steroid Receptor Coregulator 2. (Class of assay: confirmatory)	F	BAO_0000019	assay format	Homo sapiens	None	None	None	None	CHEMBL1947	Thyroid hormone receptor beta-1	Homo sapiens	SINGLE PROTEIN	CHEMBL1201862	7	PubChem BioAssays			None
CHEMBL1435631		0	434.93	0	3.90	SID24395328	Cc1ccc(NC(=O)C(=O)NCC(c2cccnc2)N2CCc3ccccc32)cc1Cl	Potency	'='	100000.0	nM	4.00		Inconclusive	UO_0000065					False	CHEMBL1613776	PUBCHEM_BIOASSAY: Total Fluorescence Counterscreen for Inhibitors of the Interaction of Thyroid Hormone Receptor and Steroid Receptor Coregulator 2. (Class of assay: confirmatory)	F	BAO_0000019	assay format	Homo sapiens	None	None	None	None	CHEMBL1947	Thyroid hormone receptor beta-1	Homo sapiens	SINGLE PROTEIN	CHEMBL1201862	7	PubChem BioAssays			None
CHEMBL1486247		0	575.11	1	4.49	SID24269698	CCCN(CCC)C(=O)Cn1c(=O)n(Cc2ccc(C(=O)NCCc3ccc(Cl)cc3)cc2)c(=O)c2ccccc21	Potency	'='	707.9	nM	6.15		Inconclusive	UO_0000065					False	CHEMBL1613776	PUBCHEM_BIOASSAY: Total Fluorescence Counterscreen for Inhibitors of the Interaction of Thyroid Hormone Receptor and Steroid Receptor Coregulator 2. (Class of assay: confirmatory)	F	BAO_0000019	assay format	Homo sapiens	None	None	None	None	CHEMBL1947	Thyroid hormone receptor beta-1	Homo sapiens	SINGLE PROTEIN	CHEMBL1201862	7	PubChem BioAssays			None
CHEMBL1328101		0	329.83	0	2.74	SID24393744	O=C(c1ccc(Cl)cc1)N1CCN(CCc2ccncc2)CC1	Potency	'='	316227.8	nM	3.50		Inconclusive	UO_0000065					False	CHEMBL1613776	PUBCHEM_BIOASSAY: Total Fluorescence Counterscreen for Inhibitors of the Interaction of Thyroid Hormone Receptor and Steroid Receptor Coregulator 2. (Class of assay: confirmatory)	F	BAO_0000019	assay format	Homo sapiens	None	None	None	None	CHEMBL1947	Thyroid hormone receptor beta-1	Homo sapiens	SINGLE PROTEIN	CHEMBL1201862	7	PubChem BioAssays			None
CHEMBL1471289		0	724.73	2	8.77	SID17389027	Cc1cc(-c2ccc(/N=N/c3cc(S(=O)(=O)[O-])c4ccccc4c3N)c(C)c2)ccc1/N=N/c1cc(S(=O)(=O)[O-])c2ccccc2c1N.[Na+].[Na+]	Potency	'='	44668.4	nM	4.35		Inconclusive	UO_0000065					False	CHEMBL1613776	PUBCHEM_BIOASSAY: Total Fluorescence Counterscreen for Inhibitors of the Interaction of Thyroid Hormone Receptor and Steroid Receptor Coregulator 2. (Class of assay: confirmatory)	F	BAO_0000019	assay format	Homo sapiens	None	None	None	None	CHEMBL1947	Thyroid hormone receptor beta-1	Homo sapiens	SINGLE PROTEIN	CHEMBL1201862	7	PubChem BioAssays			None
CHEMBL3210896		0	352.42	0	4.42	SID17516293	COc1cc(/C=N/Nc2ccccc2)ccc1OC(=O)c1cccs1	Potency	'='	89.1	nM	7.05		Inconclusive	UO_0000065					False	CHEMBL1613776	PUBCHEM_BIOASSAY: Total Fluorescence Counterscreen for Inhibitors of the Interaction of Thyroid Hormone Receptor and Steroid Receptor Coregulator 2. (Class of assay: confirmatory)	F	BAO_0000019	assay format	Homo sapiens	None	None	None	None	CHEMBL1947	Thyroid hormone receptor beta-1	Homo sapiens	SINGLE PROTEIN	CHEMBL1201862	7	PubChem BioAssays			None
CHEMBL1328361		0	434.52	0	4.41	SID24808096	O=S(=O)([O-])CCC[n+]1c(/C=C\Nc2ccccc2)oc2ccc(-c3ccccc3)cc21	Potency	'='	70794.6	nM	4.15		Inconclusive	UO_0000065					False	CHEMBL1613776	PUBCHEM_BIOASSAY: Total Fluorescence Counterscreen for Inhibitors of the Interaction of Thyroid Hormone Receptor and Steroid Receptor Coregulator 2. (Class of assay: confirmatory)	F	BAO_0000019	assay format	Homo sapiens	None	None	None	None	CHEMBL1947	Thyroid hormone receptor beta-1	Homo sapiens	SINGLE PROTEIN	CHEMBL1201862	7	PubChem BioAssays			None
CHEMBL1486480		0	379.29	0	4.69	SID22409018	Cc1ccccc1C(=O)N[C@H](C(=O)Nc1ccc(Cl)c(Cl)c1)C(C)C	Potency	'='	3.2	nM	8.49		Inconclusive	UO_0000065					False	CHEMBL1613776	PUBCHEM_BIOASSAY: Total Fluorescence Counterscreen for Inhibitors of the Interaction of Thyroid Hormone Receptor and Steroid Receptor Coregulator 2. (Class of assay: confirmatory)	F	BAO_0000019	assay format	Homo sapiens	None	None	None	None	CHEMBL1947	Thyroid hormone receptor beta-1	Homo sapiens	SINGLE PROTEIN	CHEMBL1201862	7	PubChem BioAssays			None
CHEMBL1353080		0	417.46	0	4.00	SID17510192	COc1ccc(CCN2C(=O)C(Oc3ccccc3)C2c2ccc3c(c2)OCO3)cc1	Potency	'='	794.3	nM	6.10		Inconclusive	UO_0000065					False	CHEMBL1613776	PUBCHEM_BIOASSAY: Total Fluorescence Counterscreen for Inhibitors of the Interaction of Thyroid Hormone Receptor and Steroid Receptor Coregulator 2. (Class of assay: confirmatory)	F	BAO_0000019	assay format	Homo sapiens	None	None	None	None	CHEMBL1947	Thyroid hormone receptor beta-1	Homo sapiens	SINGLE PROTEIN	CHEMBL1201862	7	PubChem BioAssays			None
CHEMBL1553261		0	457.58	0	2.42	SID24395282	O=C(NCCc1ccccc1)C(=O)NCC(c1cccnc1)N1CCN(c2ccccc2)CC1	Potency	'='	0.9	nM		Outside typical range	Inconclusive	UO_0000065					False	CHEMBL1613776	PUBCHEM_BIOASSAY: Total Fluorescence Counterscreen for Inhibitors of the Interaction of Thyroid Hormone Receptor and Steroid Receptor Coregulator 2. (Class of assay: confirmatory)	F	BAO_0000019	assay format	Homo sapiens	None	None	None	None	CHEMBL1947	Thyroid hormone receptor beta-1	Homo sapiens	SINGLE PROTEIN	CHEMBL1201862	7	PubChem BioAssays			None
CHEMBL1512302		0	369.85	0	3.68	SID24395584	Cc1ccc2onc(CC(=O)N3CCN(c4cccc(Cl)c4)CC3)c2c1	Potency	'='	25118.9	nM	4.60		Active	UO_0000065					False	CHEMBL1613776	PUBCHEM_BIOASSAY: Total Fluorescence Counterscreen for Inhibitors of the Interaction of Thyroid Hormone Receptor and Steroid Receptor Coregulator 2. (Class of assay: confirmatory)	F	BAO_0000019	assay format	Homo sapiens	None	None	None	None	CHEMBL1947	Thyroid hormone receptor beta-1	Homo sapiens	SINGLE PROTEIN	CHEMBL1201862	7	PubChem BioAssays			None
CHEMBL1353221		0	251.17	0	1.24	SID26671489	O=c1ccc2[n+]([O-])c3ccc([O-])cc3oc-2c1.[Na+]	Potency	'='	1584.9	nM	5.80		Active	UO_0000065					False	CHEMBL1613776	PUBCHEM_BIOASSAY: Total Fluorescence Counterscreen for Inhibitors of the Interaction of Thyroid Hormone Receptor and Steroid Receptor Coregulator 2. (Class of assay: confirmatory)	F	BAO_0000019	assay format	Homo sapiens	None	None	None	None	CHEMBL1947	Thyroid hormone receptor beta-1	Homo sapiens	SINGLE PROTEIN	CHEMBL1201862	7	PubChem BioAssays			None
CHEMBL1447092		0	376.48	0	4.71	SID24387172	CCN(Cc1ccccc1)C(=O)c1cc2c(=O)[nH]c3ccc(C)cc3c2s1	Potency	'='	17782.8	nM	4.75		Inconclusive	UO_0000065					False	CHEMBL1613776	PUBCHEM_BIOASSAY: Total Fluorescence Counterscreen for Inhibitors of the Interaction of Thyroid Hormone Receptor and Steroid Receptor Coregulator 2. (Class of assay: confirmatory)	F	BAO_0000019	assay format	Homo sapiens	None	None	None	None	CHEMBL1947	Thyroid hormone receptor beta-1	Homo sapiens	SINGLE PROTEIN	CHEMBL1201862	7	PubChem BioAssays			None
CHEMBL1516568		0	497.62	0	4.14	SID24404515	COc1ccc(NC(=O)C2CCN(C3=NS(=O)(=O)C(c4ccc(C)c(C)c4)=C3C)CC2)c(OC)c1	Potency	'='	223872.1	nM	3.65		Active	UO_0000065					False	CHEMBL1613776	PUBCHEM_BIOASSAY: Total Fluorescence Counterscreen for Inhibitors of the Interaction of Thyroid Hormone Receptor and Steroid Receptor Coregulator 2. (Class of assay: confirmatory)	F	BAO_0000019	assay format	Homo sapiens	None	None	None	None	CHEMBL1947	Thyroid hormone receptor beta-1	Homo sapiens	SINGLE PROTEIN	CHEMBL1201862	7	PubChem BioAssays			None
CHEMBL1409142		0	334.40	0	1.31	SID24405651	O=C(Cn1cnc(S(=O)(=O)N2CCCC2)c1)Nc1ccccc1	Potency	'='	562.3	nM	6.25		Inconclusive	UO_0000065					False	CHEMBL1613776	PUBCHEM_BIOASSAY: Total Fluorescence Counterscreen for Inhibitors of the Interaction of Thyroid Hormone Receptor and Steroid Receptor Coregulator 2. (Class of assay: confirmatory)	F	BAO_0000019	assay format	Homo sapiens	None	None	None	None	CHEMBL1947	Thyroid hormone receptor beta-1	Homo sapiens	SINGLE PROTEIN	CHEMBL1201862	7	PubChem BioAssays			None
CHEMBL1394329		0	339.35	0	1.65	SID24387075	COc1ccc(CNC(=O)c2c(O)nc3c(C)cccn3c2=O)cc1	Potency	'='	19952.6	nM	4.70		Inconclusive	UO_0000065					False	CHEMBL1613776	PUBCHEM_BIOASSAY: Total Fluorescence Counterscreen for Inhibitors of the Interaction of Thyroid Hormone Receptor and Steroid Receptor Coregulator 2. (Class of assay: confirmatory)	F	BAO_0000019	assay format	Homo sapiens	None	None	None	None	CHEMBL1947	Thyroid hormone receptor beta-1	Homo sapiens	SINGLE PROTEIN	CHEMBL1201862	7	PubChem BioAssays			None
CHEMBL1525773		0	403.44	0	3.78	SID24275699	CCOC(=O)c1ccc(NC(=O)CC2Nc3cccc4cccc(c34)NC2=O)cc1	Potency	'='	8.9	nM	8.05		Inconclusive	UO_0000065					False	CHEMBL1613776	PUBCHEM_BIOASSAY: Total Fluorescence Counterscreen for Inhibitors of the Interaction of Thyroid Hormone Receptor and Steroid Receptor Coregulator 2. (Class of assay: confirmatory)	F	BAO_0000019	assay format	Homo sapiens	None	None	None	None	CHEMBL1947	Thyroid hormone receptor beta-1	Homo sapiens	SINGLE PROTEIN	CHEMBL1201862	7	PubChem BioAssays			None
CHEMBL1604392		0	384.39	0	3.96	SID24272237	O=C(O)c1ccc(-n2c(/C=C\c3ccc(O)cc3)nc3ccccc3c2=O)cc1	Potency	'='	5623.4	nM	5.25		Inconclusive	UO_0000065					False	CHEMBL1613776	PUBCHEM_BIOASSAY: Total Fluorescence Counterscreen for Inhibitors of the Interaction of Thyroid Hormone Receptor and Steroid Receptor Coregulator 2. (Class of assay: confirmatory)	F	BAO_0000019	assay format	Homo sapiens	None	None	None	None	CHEMBL1947	Thyroid hormone receptor beta-1	Homo sapiens	SINGLE PROTEIN	CHEMBL1201862	7	PubChem BioAssays			None
CHEMBL1553460		0	441.96	0	4.80	SID24390225	CCN1CCN(Cc2c(O)ccc3oc(C)c(C(=O)Nc4cccc(Cl)c4C)c23)CC1	Potency	'='	100000.0	nM	4.00		Inconclusive	UO_0000065					False	CHEMBL1613776	PUBCHEM_BIOASSAY: Total Fluorescence Counterscreen for Inhibitors of the Interaction of Thyroid Hormone Receptor and Steroid Receptor Coregulator 2. (Class of assay: confirmatory)	F	BAO_0000019	assay format	Homo sapiens	None	None	None	None	CHEMBL1947	Thyroid hormone receptor beta-1	Homo sapiens	SINGLE PROTEIN	CHEMBL1201862	7	PubChem BioAssays			None
CHEMBL1356615		0	273.27	0	1.48	SID24389824	Cc1cc(=O)n2nc(NCc3ccc(F)cc3)nc2[nH]1	Potency	'='	79.4	nM	7.10		Inconclusive	UO_0000065					False	CHEMBL1613776	PUBCHEM_BIOASSAY: Total Fluorescence Counterscreen for Inhibitors of the Interaction of Thyroid Hormone Receptor and Steroid Receptor Coregulator 2. (Class of assay: confirmatory)	F	BAO_0000019	assay format	Homo sapiens	None	None	None	None	CHEMBL1947	Thyroid hormone receptor beta-1	Homo sapiens	SINGLE PROTEIN	CHEMBL1201862	7	PubChem BioAssays			None
CHEMBL1526815		0	473.96	0	3.70	SID24395984	COc1cccc(CNC(=O)C2CCN(C(=O)N3CCOc4ccc(Cl)cc43)CC2)c1OC	Potency	'='	79.4	nM	7.10		Inconclusive	UO_0000065					False	CHEMBL1613776	PUBCHEM_BIOASSAY: Total Fluorescence Counterscreen for Inhibitors of the Interaction of Thyroid Hormone Receptor and Steroid Receptor Coregulator 2. (Class of assay: confirmatory)	F	BAO_0000019	assay format	Homo sapiens	None	None	None	None	CHEMBL1947	Thyroid hormone receptor beta-1	Homo sapiens	SINGLE PROTEIN	CHEMBL1201862	7	PubChem BioAssays			None
CHEMBL1474996		0	344.42	0	2.59	SID24387682	CCCNC(=O)C(CC)n1nc(CC)n2c(cc3oc(C)cc32)c1=O	Potency	'='	22387.2	nM	4.65		Active	UO_0000065					False	CHEMBL1613776	PUBCHEM_BIOASSAY: Total Fluorescence Counterscreen for Inhibitors of the Interaction of Thyroid Hormone Receptor and Steroid Receptor Coregulator 2. (Class of assay: confirmatory)	F	BAO_0000019	assay format	Homo sapiens	None	None	None	None	CHEMBL1947	Thyroid hormone receptor beta-1	Homo sapiens	SINGLE PROTEIN	CHEMBL1201862	7	PubChem BioAssays			None
CHEMBL1730100		0	300.27	0	1.08	SID26753767	O=C1C=CC2=C3c4cc(O)c(O)cc4CC3(O)COC2=C1O	Potency	'='	25118.9	nM	4.60		Inconclusive	UO_0000065					False	CHEMBL1613776	PUBCHEM_BIOASSAY: Total Fluorescence Counterscreen for Inhibitors of the Interaction of Thyroid Hormone Receptor and Steroid Receptor Coregulator 2. (Class of assay: confirmatory)	F	BAO_0000019	assay format	Homo sapiens	None	None	None	None	CHEMBL1947	Thyroid hormone receptor beta-1	Homo sapiens	SINGLE PROTEIN	CHEMBL1201862	7	PubChem BioAssays			None
CHEMBL1304623		0	383.32	0	3.28	SID17507141	Cn1cc([N+](=O)[O-])c(C(=O)Nc2cc(Oc3ccccc3)cc([N+](=O)[O-])c2)n1	Potency	'='	44668.4	nM	4.35		Inconclusive	UO_0000065					False	CHEMBL1613776	PUBCHEM_BIOASSAY: Total Fluorescence Counterscreen for Inhibitors of the Interaction of Thyroid Hormone Receptor and Steroid Receptor Coregulator 2. (Class of assay: confirmatory)	F	BAO_0000019	assay format	Homo sapiens	None	None	None	None	CHEMBL1947	Thyroid hormone receptor beta-1	Homo sapiens	SINGLE PROTEIN	CHEMBL1201862	7	PubChem BioAssays			None
CHEMBL1357024		0	273.34	0	1.99	SID24404916	CCOc1ccccc1CNC(=O)CCn1cccn1	Potency	'='	316227.8	nM	3.50		Inconclusive	UO_0000065					False	CHEMBL1613776	PUBCHEM_BIOASSAY: Total Fluorescence Counterscreen for Inhibitors of the Interaction of Thyroid Hormone Receptor and Steroid Receptor Coregulator 2. (Class of assay: confirmatory)	F	BAO_0000019	assay format	Homo sapiens	None	None	None	None	CHEMBL1947	Thyroid hormone receptor beta-1	Homo sapiens	SINGLE PROTEIN	CHEMBL1201862	7	PubChem BioAssays			None
CHEMBL1362386		0	401.88	0	2.96	SID24395778	Cn1nc(C(=O)NCc2ccc(Cl)cc2)c2c1-c1ccccc1S(=O)(=O)C2	Potency	'='	794.3	nM	6.10		Inconclusive	UO_0000065					False	CHEMBL1613776	PUBCHEM_BIOASSAY: Total Fluorescence Counterscreen for Inhibitors of the Interaction of Thyroid Hormone Receptor and Steroid Receptor Coregulator 2. (Class of assay: confirmatory)	F	BAO_0000019	assay format	Homo sapiens	None	None	None	None	CHEMBL1947	Thyroid hormone receptor beta-1	Homo sapiens	SINGLE PROTEIN	CHEMBL1201862	7	PubChem BioAssays			None
CHEMBL1411511		0	332.40	0	3.65	SID17514819	Cc1c(C(=O)C(=O)N2CCCc3ccccc32)c2ccccc2n1C	Potency	'='	56.2	nM	7.25		Inconclusive	UO_0000065					False	CHEMBL1613776	PUBCHEM_BIOASSAY: Total Fluorescence Counterscreen for Inhibitors of the Interaction of Thyroid Hormone Receptor and Steroid Receptor Coregulator 2. (Class of assay: confirmatory)	F	BAO_0000019	assay format	Homo sapiens	None	None	None	None	CHEMBL1947	Thyroid hormone receptor beta-1	Homo sapiens	SINGLE PROTEIN	CHEMBL1201862	7	PubChem BioAssays			None
CHEMBL1478811		0	529.40	1	2.88	SID17506773	O=C(c1cc([N+](=O)[O-])ccc1N1CCN(S(=O)(=O)c2ccc(Cl)c(Cl)c2)CC1)N1CCOCC1	Potency	'='	0.6	nM		Outside typical range	Inconclusive	UO_0000065					False	CHEMBL1613776	PUBCHEM_BIOASSAY: Total Fluorescence Counterscreen for Inhibitors of the Interaction of Thyroid Hormone Receptor and Steroid Receptor Coregulator 2. (Class of assay: confirmatory)	F	BAO_0000019	assay format	Homo sapiens	None	None	None	None	CHEMBL1947	Thyroid hormone receptor beta-1	Homo sapiens	SINGLE PROTEIN	CHEMBL1201862	7	PubChem BioAssays			None
CHEMBL1411777		0	388.47	0	2.64	SID26725934	CC(=O)NC(=S)Nc1ccc(NC(=S)NC(=O)/C=C/c2ccco2)cc1	Potency	'='	35481.3	nM	4.45		Inconclusive	UO_0000065					False	CHEMBL1613776	PUBCHEM_BIOASSAY: Total Fluorescence Counterscreen for Inhibitors of the Interaction of Thyroid Hormone Receptor and Steroid Receptor Coregulator 2. (Class of assay: confirmatory)	F	BAO_0000019	assay format	Homo sapiens	None	None	None	None	CHEMBL1947	Thyroid hormone receptor beta-1	Homo sapiens	SINGLE PROTEIN	CHEMBL1201862	7	PubChem BioAssays			None
CHEMBL1518133		0	389.52	1	5.01	SID24407522	Cc1ccc2nc3sc(C(=O)NCCCN(C)c4ccccc4)cc3cc2c1	Potency	'='	7079.5	nM	5.15		Inconclusive	UO_0000065					False	CHEMBL1613776	PUBCHEM_BIOASSAY: Total Fluorescence Counterscreen for Inhibitors of the Interaction of Thyroid Hormone Receptor and Steroid Receptor Coregulator 2. (Class of assay: confirmatory)	F	BAO_0000019	assay format	Homo sapiens	None	None	None	None	CHEMBL1947	Thyroid hormone receptor beta-1	Homo sapiens	SINGLE PROTEIN	CHEMBL1201862	7	PubChem BioAssays			None
CHEMBL1577635		0	449.96	0	2.81	SID848304	Cc1ccc(NC(=O)C[S+]([O-])CC(=O)Nc2ccc(N3CCOCC3)cc2)cc1Cl	Potency	'='	44668.4	nM	4.35		Inconclusive	UO_0000065					False	CHEMBL1613776	PUBCHEM_BIOASSAY: Total Fluorescence Counterscreen for Inhibitors of the Interaction of Thyroid Hormone Receptor and Steroid Receptor Coregulator 2. (Class of assay: confirmatory)	F	BAO_0000019	assay format	Homo sapiens	None	None	None	None	CHEMBL1947	Thyroid hormone receptor beta-1	Homo sapiens	SINGLE PROTEIN	CHEMBL1201862	7	PubChem BioAssays			None
CHEMBL1590603		0	459.55	0	4.56	SID24384644	CCc1ccc(NC(=O)CCc2c(C)nc3nc(-c4cc(OC)cc(OC)c4)nn3c2C)cc1	Potency	'='	20.0	nM	7.70		Inconclusive	UO_0000065					False	CHEMBL1613776	PUBCHEM_BIOASSAY: Total Fluorescence Counterscreen for Inhibitors of the Interaction of Thyroid Hormone Receptor and Steroid Receptor Coregulator 2. (Class of assay: confirmatory)	F	BAO_0000019	assay format	Homo sapiens	None	None	None	None	CHEMBL1947	Thyroid hormone receptor beta-1	Homo sapiens	SINGLE PROTEIN	CHEMBL1201862	7	PubChem BioAssays			None
CHEMBL1411662		0	336.78	1	5.64	SID17402636	Cc1cc(Cl)ccc1Oc1ncnc2oc(-c3ccccc3)cc12	Potency	'='	70794.6	nM	4.15		Inconclusive	UO_0000065					False	CHEMBL1613776	PUBCHEM_BIOASSAY: Total Fluorescence Counterscreen for Inhibitors of the Interaction of Thyroid Hormone Receptor and Steroid Receptor Coregulator 2. (Class of assay: confirmatory)	F	BAO_0000019	assay format	Homo sapiens	None	None	None	None	CHEMBL1947	Thyroid hormone receptor beta-1	Homo sapiens	SINGLE PROTEIN	CHEMBL1201862	7	PubChem BioAssays			None
CHEMBL1514824		0	353.37	0	3.68	SID24390402	COc1ccc(OC)c(NC(=O)c2cc(=O)c3c(C)cc(C)cc3o2)c1	Potency	'='	112201.8	nM	3.95		Inconclusive	UO_0000065					False	CHEMBL1613776	PUBCHEM_BIOASSAY: Total Fluorescence Counterscreen for Inhibitors of the Interaction of Thyroid Hormone Receptor and Steroid Receptor Coregulator 2. (Class of assay: confirmatory)	F	BAO_0000019	assay format	Homo sapiens	None	None	None	None	CHEMBL1947	Thyroid hormone receptor beta-1	Homo sapiens	SINGLE PROTEIN	CHEMBL1201862	7	PubChem BioAssays			None
CHEMBL1317047		0	442.27	1	5.20	SID24392370	CCOc1ccc(-c2nonc2NC(=O)c2oc3cc(Br)ccc3c2C)cc1	Potency	'='	223872.1	nM	3.65		Inconclusive	UO_0000065					False	CHEMBL1613776	PUBCHEM_BIOASSAY: Total Fluorescence Counterscreen for Inhibitors of the Interaction of Thyroid Hormone Receptor and Steroid Receptor Coregulator 2. (Class of assay: confirmatory)	F	BAO_0000019	assay format	Homo sapiens	None	None	None	None	CHEMBL1947	Thyroid hormone receptor beta-1	Homo sapiens	SINGLE PROTEIN	CHEMBL1201862	7	PubChem BioAssays			None
CHEMBL1397016		0	447.33	0	4.73	SID24266802	Nc1c(C(=O)Nc2ccc(Br)cc2F)sc2nc3c(cc12)N1CCC3CC1	Potency	'='	10000.0	nM	5.00		Active	UO_0000065					False	CHEMBL1613776	PUBCHEM_BIOASSAY: Total Fluorescence Counterscreen for Inhibitors of the Interaction of Thyroid Hormone Receptor and Steroid Receptor Coregulator 2. (Class of assay: confirmatory)	F	BAO_0000019	assay format	Homo sapiens	None	None	None	None	CHEMBL1947	Thyroid hormone receptor beta-1	Homo sapiens	SINGLE PROTEIN	CHEMBL1201862	7	PubChem BioAssays			None
CHEMBL1595622		0	399.87	0	4.32	SID24390835	COc1ccc2c(C)c(CCC(=O)NCc3ccccc3Cl)c(=O)oc2c1C	Potency	'='	1258.9	nM	5.90		Inconclusive	UO_0000065					False	CHEMBL1613776	PUBCHEM_BIOASSAY: Total Fluorescence Counterscreen for Inhibitors of the Interaction of Thyroid Hormone Receptor and Steroid Receptor Coregulator 2. (Class of assay: confirmatory)	F	BAO_0000019	assay format	Homo sapiens	None	None	None	None	CHEMBL1947	Thyroid hormone receptor beta-1	Homo sapiens	SINGLE PROTEIN	CHEMBL1201862	7	PubChem BioAssays			None
CHEMBL1538321		0	465.58	0	2.75	SID22411060	O=C(CSc1nc2ccccc2s1)Nc1cc(S(=O)(=O)N2CCOCC2)ccc1O	Potency	'='	501.2	nM	6.30		Inconclusive	UO_0000065					False	CHEMBL1613776	PUBCHEM_BIOASSAY: Total Fluorescence Counterscreen for Inhibitors of the Interaction of Thyroid Hormone Receptor and Steroid Receptor Coregulator 2. (Class of assay: confirmatory)	F	BAO_0000019	assay format	Homo sapiens	None	None	None	None	CHEMBL1947	Thyroid hormone receptor beta-1	Homo sapiens	SINGLE PROTEIN	CHEMBL1201862	7	PubChem BioAssays			None
CHEMBL1592442		0	414.41	0	3.58	SID24271788	O=C(O)c1cccc(NC(=O)c2cccc(S(=O)(=O)Nc3cccc(F)c3)c2)c1	Potency	'='	316.2	nM	6.50		Active	UO_0000065					False	CHEMBL1613776	PUBCHEM_BIOASSAY: Total Fluorescence Counterscreen for Inhibitors of the Interaction of Thyroid Hormone Receptor and Steroid Receptor Coregulator 2. (Class of assay: confirmatory)	F	BAO_0000019	assay format	Homo sapiens	None	None	None	None	CHEMBL1947	Thyroid hormone receptor beta-1	Homo sapiens	SINGLE PROTEIN	CHEMBL1201862	7	PubChem BioAssays			None
CHEMBL1436120		0	435.91	0	4.89	SID24399700	Cc1ccc(CNC(=O)CCCN2C(=O)c3cccnc3Oc3ccc(Cl)cc32)cc1	Potency	'='	17782.8	nM	4.75		Active	UO_0000065					False	CHEMBL1613776	PUBCHEM_BIOASSAY: Total Fluorescence Counterscreen for Inhibitors of the Interaction of Thyroid Hormone Receptor and Steroid Receptor Coregulator 2. (Class of assay: confirmatory)	F	BAO_0000019	assay format	Homo sapiens	None	None	None	None	CHEMBL1947	Thyroid hormone receptor beta-1	Homo sapiens	SINGLE PROTEIN	CHEMBL1201862	7	PubChem BioAssays			None
CHEMBL1381318		0	239.23	0	1.75	SID22402131	Nc1c(O)ccc2c1C(=O)c1ccccc1C2=O	Potency	'='	44668.4	nM	4.35		Inconclusive	UO_0000065					False	CHEMBL1613776	PUBCHEM_BIOASSAY: Total Fluorescence Counterscreen for Inhibitors of the Interaction of Thyroid Hormone Receptor and Steroid Receptor Coregulator 2. (Class of assay: confirmatory)	F	BAO_0000019	assay format	Homo sapiens	None	None	None	None	CHEMBL1947	Thyroid hormone receptor beta-1	Homo sapiens	SINGLE PROTEIN	CHEMBL1201862	7	PubChem BioAssays			None
CHEMBL1567862		0	292.72	0	2.50	SID24272875	Cc1cc(Cl)ccc1NC(=O)C(=O)NCc1ccco1	Potency	'='	891.3	nM	6.05		Inconclusive	UO_0000065					False	CHEMBL1613776	PUBCHEM_BIOASSAY: Total Fluorescence Counterscreen for Inhibitors of the Interaction of Thyroid Hormone Receptor and Steroid Receptor Coregulator 2. (Class of assay: confirmatory)	F	BAO_0000019	assay format	Homo sapiens	None	None	None	None	CHEMBL1947	Thyroid hormone receptor beta-1	Homo sapiens	SINGLE PROTEIN	CHEMBL1201862	7	PubChem BioAssays			None
CHEMBL1556994		0	397.88	0	2.26	SID24416926	Cc1cc(Cl)ccc1NC(=O)c1cc(S(=O)(=O)N2CCOCC2)cn1C	Potency	'='	0.9	nM		Outside typical range	Inconclusive	UO_0000065					False	CHEMBL1613776	PUBCHEM_BIOASSAY: Total Fluorescence Counterscreen for Inhibitors of the Interaction of Thyroid Hormone Receptor and Steroid Receptor Coregulator 2. (Class of assay: confirmatory)	F	BAO_0000019	assay format	Homo sapiens	None	None	None	None	CHEMBL1947	Thyroid hormone receptor beta-1	Homo sapiens	SINGLE PROTEIN	CHEMBL1201862	7	PubChem BioAssays			None
CHEMBL1396739		0	345.40	0	2.67	SID24390705	COc1cc2oc(=O)c(CC(=O)N3CCCCC3)c(C)c2cc1OC	Potency	'='	0.1	nM		Outside typical range	Inconclusive	UO_0000065					False	CHEMBL1613776	PUBCHEM_BIOASSAY: Total Fluorescence Counterscreen for Inhibitors of the Interaction of Thyroid Hormone Receptor and Steroid Receptor Coregulator 2. (Class of assay: confirmatory)	F	BAO_0000019	assay format	Homo sapiens	None	None	None	None	CHEMBL1947	Thyroid hormone receptor beta-1	Homo sapiens	SINGLE PROTEIN	CHEMBL1201862	7	PubChem BioAssays			None
CHEMBL1395583		0	442.28	1	5.15	SID24268708	O=C(Cn1c(=O)nc(-c2ccccc2)c2cc(Cl)ccc21)Nc1ccc(F)c(Cl)c1	Potency	'='	0.8	nM		Outside typical range	Inconclusive	UO_0000065					False	CHEMBL1613776	PUBCHEM_BIOASSAY: Total Fluorescence Counterscreen for Inhibitors of the Interaction of Thyroid Hormone Receptor and Steroid Receptor Coregulator 2. (Class of assay: confirmatory)	F	BAO_0000019	assay format	Homo sapiens	None	None	None	None	CHEMBL1947	Thyroid hormone receptor beta-1	Homo sapiens	SINGLE PROTEIN	CHEMBL1201862	7	PubChem BioAssays			None
CHEMBL1470184		0	321.40	0	1.54	SID7977860	CC1=C(C(=O)N2CCOCC2)C(c2cc(C)cs2)NC(=O)N1	Potency	'='	28183.8	nM	4.55		Active	UO_0000065					False	CHEMBL1613776	PUBCHEM_BIOASSAY: Total Fluorescence Counterscreen for Inhibitors of the Interaction of Thyroid Hormone Receptor and Steroid Receptor Coregulator 2. (Class of assay: confirmatory)	F	BAO_0000019	assay format	Homo sapiens	None	None	None	None	CHEMBL1947	Thyroid hormone receptor beta-1	Homo sapiens	SINGLE PROTEIN	CHEMBL1201862	7	PubChem BioAssays			None
CHEMBL1473564		0	494.41	1	6.07	SID24276052	CCOc1ccc(-c2nnc(SCC(=O)c3ccc(Br)cc3)n2-c2ccccc2)cc1	Potency	'='	10000.0	nM	5.00		Inconclusive	UO_0000065					False	CHEMBL1613776	PUBCHEM_BIOASSAY: Total Fluorescence Counterscreen for Inhibitors of the Interaction of Thyroid Hormone Receptor and Steroid Receptor Coregulator 2. (Class of assay: confirmatory)	F	BAO_0000019	assay format	Homo sapiens	None	None	None	None	CHEMBL1947	Thyroid hormone receptor beta-1	Homo sapiens	SINGLE PROTEIN	CHEMBL1201862	7	PubChem BioAssays			None
CHEMBL1373366		0	440.53	0	3.07	SID24413566	CC(=O)c1ccc(N2CCN(S(=O)(=O)c3cc(-c4noc(C)n4)ccc3C)CC2)cc1	Potency	'='	12589.3	nM	4.90		Inconclusive	UO_0000065					False	CHEMBL1613776	PUBCHEM_BIOASSAY: Total Fluorescence Counterscreen for Inhibitors of the Interaction of Thyroid Hormone Receptor and Steroid Receptor Coregulator 2. (Class of assay: confirmatory)	F	BAO_0000019	assay format	Homo sapiens	None	None	None	None	CHEMBL1947	Thyroid hormone receptor beta-1	Homo sapiens	SINGLE PROTEIN	CHEMBL1201862	7	PubChem BioAssays			None
CHEMBL1367735		0	447.94	0	4.33	SID22411525	COc1ccc(N2C(=O)/C(=C\c3ccco3)N=C2SCC(=O)NC(C)(C)C)cc1Cl	Potency	'='	2818.4	nM	5.55		Inconclusive	UO_0000065					False	CHEMBL1613776	PUBCHEM_BIOASSAY: Total Fluorescence Counterscreen for Inhibitors of the Interaction of Thyroid Hormone Receptor and Steroid Receptor Coregulator 2. (Class of assay: confirmatory)	F	BAO_0000019	assay format	Homo sapiens	None	None	None	None	CHEMBL1947	Thyroid hormone receptor beta-1	Homo sapiens	SINGLE PROTEIN	CHEMBL1201862	7	PubChem BioAssays			None
CHEMBL1440581		0	530.70	2	5.18	SID24388082	CCOc1ccc(NCc2cccn2-c2nnc(N3CCC(C(=O)NCc4ccc(C)cc4)CC3)s2)cc1	Potency	'='	19952.6	nM	4.70		Inconclusive	UO_0000065					False	CHEMBL1613776	PUBCHEM_BIOASSAY: Total Fluorescence Counterscreen for Inhibitors of the Interaction of Thyroid Hormone Receptor and Steroid Receptor Coregulator 2. (Class of assay: confirmatory)	F	BAO_0000019	assay format	Homo sapiens	None	None	None	None	CHEMBL1947	Thyroid hormone receptor beta-1	Homo sapiens	SINGLE PROTEIN	CHEMBL1201862	7	PubChem BioAssays			None
CHEMBL1333872		0	419.44	0	2.40	SID24412974	CC(=O)Nc1ccc(NC(=O)Cn2nc(C(=O)Nc3ccc(C)cc3)ccc2=O)cc1	Potency	'='	79432.8	nM	4.10		Inconclusive	UO_0000065					False	CHEMBL1613776	PUBCHEM_BIOASSAY: Total Fluorescence Counterscreen for Inhibitors of the Interaction of Thyroid Hormone Receptor and Steroid Receptor Coregulator 2. (Class of assay: confirmatory)	F	BAO_0000019	assay format	Homo sapiens	None	None	None	None	CHEMBL1947	Thyroid hormone receptor beta-1	Homo sapiens	SINGLE PROTEIN	CHEMBL1201862	7	PubChem BioAssays			None
CHEMBL1321733		0	402.50	0	2.92	SID24395473	Cc1ccccc1C(=O)Nc1nnc(S(=O)(=O)N(C)Cc2ccccc2)s1	Potency	'='	5011.9	nM	5.30		Inconclusive	UO_0000065					False	CHEMBL1613776	PUBCHEM_BIOASSAY: Total Fluorescence Counterscreen for Inhibitors of the Interaction of Thyroid Hormone Receptor and Steroid Receptor Coregulator 2. (Class of assay: confirmatory)	F	BAO_0000019	assay format	Homo sapiens	None	None	None	None	CHEMBL1947	Thyroid hormone receptor beta-1	Homo sapiens	SINGLE PROTEIN	CHEMBL1201862	7	PubChem BioAssays			None
CHEMBL1389425		0	408.51	0	0.76	SID17516280	C=CCNC(=S)Nc1cc(S(=O)(=O)N2CCOCC2)ccc1-n1cncn1	Potency	'='	501187.2	nM	3.30		Inconclusive	UO_0000065					False	CHEMBL1613776	PUBCHEM_BIOASSAY: Total Fluorescence Counterscreen for Inhibitors of the Interaction of Thyroid Hormone Receptor and Steroid Receptor Coregulator 2. (Class of assay: confirmatory)	F	BAO_0000019	assay format	Homo sapiens	None	None	None	None	CHEMBL1947	Thyroid hormone receptor beta-1	Homo sapiens	SINGLE PROTEIN	CHEMBL1201862	7	PubChem BioAssays			None
CHEMBL1552971		0	465.02	0	3.21	SID24407794	Cn1cc(S(=O)(=O)N2CCCCCC2)cc1C(=O)N1CCN(c2cccc(Cl)c2)CC1	Potency	'='	12589.3	nM	4.90		Inconclusive	UO_0000065					False	CHEMBL1613776	PUBCHEM_BIOASSAY: Total Fluorescence Counterscreen for Inhibitors of the Interaction of Thyroid Hormone Receptor and Steroid Receptor Coregulator 2. (Class of assay: confirmatory)	F	BAO_0000019	assay format	Homo sapiens	None	None	None	None	CHEMBL1947	Thyroid hormone receptor beta-1	Homo sapiens	SINGLE PROTEIN	CHEMBL1201862	7	PubChem BioAssays			None
CHEMBL1535855		0	306.39	0	3.48	SID24272077	CCCCOC(=O)CSc1nnc(-c2ccc(C)cc2)o1	Potency	'='	0.1	nM		Outside typical range	Inconclusive	UO_0000065					False	CHEMBL1613776	PUBCHEM_BIOASSAY: Total Fluorescence Counterscreen for Inhibitors of the Interaction of Thyroid Hormone Receptor and Steroid Receptor Coregulator 2. (Class of assay: confirmatory)	F	BAO_0000019	assay format	Homo sapiens	None	None	None	None	CHEMBL1947	Thyroid hormone receptor beta-1	Homo sapiens	SINGLE PROTEIN	CHEMBL1201862	7	PubChem BioAssays			None
CHEMBL51483	GOSSYPOL	3	518.56	3	6.38	SID50104971	Cc1cc2c(C(C)C)c(O)c(O)c(C=O)c2c(O)c1-c1c(C)cc2c(C(C)C)c(O)c(O)c(C=O)c2c1O	Potency	'='	31622.8	nM	4.50		Active	UO_0000065					False	CHEMBL1613776	PUBCHEM_BIOASSAY: Total Fluorescence Counterscreen for Inhibitors of the Interaction of Thyroid Hormone Receptor and Steroid Receptor Coregulator 2. (Class of assay: confirmatory)	F	BAO_0000019	assay format	Homo sapiens	None	None	None	None	CHEMBL1947	Thyroid hormone receptor beta-1	Homo sapiens	SINGLE PROTEIN	CHEMBL1201862	7	PubChem BioAssays			None
CHEMBL1445091		0	478.55	0	4.80	SID24404451	CC1=C(c2ccc(C)cc2)S(=O)(=O)N(Cc2ccc(C(=O)Nc3ccc(F)cc3C)cc2)C1=O	Potency	'='	89125.1	nM	4.05		Inconclusive	UO_0000065					False	CHEMBL1613776	PUBCHEM_BIOASSAY: Total Fluorescence Counterscreen for Inhibitors of the Interaction of Thyroid Hormone Receptor and Steroid Receptor Coregulator 2. (Class of assay: confirmatory)	F	BAO_0000019	assay format	Homo sapiens	None	None	None	None	CHEMBL1947	Thyroid hormone receptor beta-1	Homo sapiens	SINGLE PROTEIN	CHEMBL1201862	7	PubChem BioAssays			None
CHEMBL1555248		0	386.84	0	3.98	SID24269092	COc1ccc(CCNC(=O)c2cc(-c3ccc(Cl)cc3)on2)cc1OC	Potency	'='	281.8	nM	6.55		Inconclusive	UO_0000065					False	CHEMBL1613776	PUBCHEM_BIOASSAY: Total Fluorescence Counterscreen for Inhibitors of the Interaction of Thyroid Hormone Receptor and Steroid Receptor Coregulator 2. (Class of assay: confirmatory)	F	BAO_0000019	assay format	Homo sapiens	None	None	None	None	CHEMBL1947	Thyroid hormone receptor beta-1	Homo sapiens	SINGLE PROTEIN	CHEMBL1201862	7	PubChem BioAssays			None
CHEMBL313244	4-METHYLESCULETIN	0	192.17	0	1.51	SID26749640	Cc1cc(=O)oc2cc(O)c(O)cc12	Potency	'='	70.8	nM	7.15		Inconclusive	UO_0000065					False	CHEMBL1613776	PUBCHEM_BIOASSAY: Total Fluorescence Counterscreen for Inhibitors of the Interaction of Thyroid Hormone Receptor and Steroid Receptor Coregulator 2. (Class of assay: confirmatory)	F	BAO_0000019	assay format	Homo sapiens	None	None	None	None	CHEMBL1947	Thyroid hormone receptor beta-1	Homo sapiens	SINGLE PROTEIN	CHEMBL1201862	7	PubChem BioAssays			None
CHEMBL1312235		0	395.46	0	3.52	SID17406955	CCCCN1C(=O)/C(=C/c2ccc(N(C)C)cc2)C(=O)N(Cc2ccco2)C1=O	Potency	'='	39810.7	nM	4.40		Active	UO_0000065					False	CHEMBL1613776	PUBCHEM_BIOASSAY: Total Fluorescence Counterscreen for Inhibitors of the Interaction of Thyroid Hormone Receptor and Steroid Receptor Coregulator 2. (Class of assay: confirmatory)	F	BAO_0000019	assay format	Homo sapiens	None	None	None	None	CHEMBL1947	Thyroid hormone receptor beta-1	Homo sapiens	SINGLE PROTEIN	CHEMBL1201862	7	PubChem BioAssays			None
CHEMBL1564151		0	442.54	0	4.50	SID24274756	Cc1ccc(C(C)C)c(OCc2ccc(C(=O)Nc3ccc(S(N)(=O)=O)cc3C)o2)c1	Potency	'='	125892.5	nM	3.90		Inconclusive	UO_0000065					False	CHEMBL1613776	PUBCHEM_BIOASSAY: Total Fluorescence Counterscreen for Inhibitors of the Interaction of Thyroid Hormone Receptor and Steroid Receptor Coregulator 2. (Class of assay: confirmatory)	F	BAO_0000019	assay format	Homo sapiens	None	None	None	None	CHEMBL1947	Thyroid hormone receptor beta-1	Homo sapiens	SINGLE PROTEIN	CHEMBL1201862	7	PubChem BioAssays			None
CHEMBL1512225		0	459.55	0	2.71	SID24395200	COc1cccc(NC(=O)C(=O)NCC(c2cccnc2)N2CCN(c3ccccc3)CC2)c1	Potency	'='	100000.0	nM	4.00		Active	UO_0000065					False	CHEMBL1613776	PUBCHEM_BIOASSAY: Total Fluorescence Counterscreen for Inhibitors of the Interaction of Thyroid Hormone Receptor and Steroid Receptor Coregulator 2. (Class of assay: confirmatory)	F	BAO_0000019	assay format	Homo sapiens	None	None	None	None	CHEMBL1947	Thyroid hormone receptor beta-1	Homo sapiens	SINGLE PROTEIN	CHEMBL1201862	7	PubChem BioAssays			None
CHEMBL1549416		0	299.44	0	3.29	SID17504170	CN(C)CCSc1nc(-c2ccccc2)nc2c1CCC2	Potency	'='	25.1	nM	7.60		Inconclusive	UO_0000065					False	CHEMBL1613776	PUBCHEM_BIOASSAY: Total Fluorescence Counterscreen for Inhibitors of the Interaction of Thyroid Hormone Receptor and Steroid Receptor Coregulator 2. (Class of assay: confirmatory)	F	BAO_0000019	assay format	Homo sapiens	None	None	None	None	CHEMBL1947	Thyroid hormone receptor beta-1	Homo sapiens	SINGLE PROTEIN	CHEMBL1201862	7	PubChem BioAssays			None
CHEMBL1555010		0	373.26	1	6.01	SID24385140	O=C(Nc1ccc(Cl)cc1)c1cc2c(Cl)nc3ccccc3c2s1	Potency	'='	2.2	nM	8.66		Inconclusive	UO_0000065					False	CHEMBL1613776	PUBCHEM_BIOASSAY: Total Fluorescence Counterscreen for Inhibitors of the Interaction of Thyroid Hormone Receptor and Steroid Receptor Coregulator 2. (Class of assay: confirmatory)	F	BAO_0000019	assay format	Homo sapiens	None	None	None	None	CHEMBL1947	Thyroid hormone receptor beta-1	Homo sapiens	SINGLE PROTEIN	CHEMBL1201862	7	PubChem BioAssays			None
CHEMBL1970265		0	267.38	0	3.57	SID7975113	CN(C)c1ccc(/C=N/c2ccc(N(C)C)cc2)cc1	Potency	'='	50118.7	nM	4.30		Inconclusive	UO_0000065					False	CHEMBL1613776	PUBCHEM_BIOASSAY: Total Fluorescence Counterscreen for Inhibitors of the Interaction of Thyroid Hormone Receptor and Steroid Receptor Coregulator 2. (Class of assay: confirmatory)	F	BAO_0000019	assay format	Homo sapiens	None	None	None	None	CHEMBL1947	Thyroid hormone receptor beta-1	Homo sapiens	SINGLE PROTEIN	CHEMBL1201862	7	PubChem BioAssays			None
CHEMBL1563091		0	378.86	1	5.15	SID24389792	CC(C)Cn1nc(NC(=O)c2cccc(Cl)c2)c2cc3ccccc3nc21	Potency	'='	1412537.5	nM	2.85		Active	UO_0000065					False	CHEMBL1613776	PUBCHEM_BIOASSAY: Total Fluorescence Counterscreen for Inhibitors of the Interaction of Thyroid Hormone Receptor and Steroid Receptor Coregulator 2. (Class of assay: confirmatory)	F	BAO_0000019	assay format	Homo sapiens	None	None	None	None	CHEMBL1947	Thyroid hormone receptor beta-1	Homo sapiens	SINGLE PROTEIN	CHEMBL1201862	7	PubChem BioAssays			None
CHEMBL1553015		0	368.42	0	3.21	SID24392705	Cc1ccccc1N1CC(c2nnc(NC(=O)c3ccco3)s2)CC1=O	Potency	'='	281838.3	nM	3.55		Inconclusive	UO_0000065					False	CHEMBL1613776	PUBCHEM_BIOASSAY: Total Fluorescence Counterscreen for Inhibitors of the Interaction of Thyroid Hormone Receptor and Steroid Receptor Coregulator 2. (Class of assay: confirmatory)	F	BAO_0000019	assay format	Homo sapiens	None	None	None	None	CHEMBL1947	Thyroid hormone receptor beta-1	Homo sapiens	SINGLE PROTEIN	CHEMBL1201862	7	PubChem BioAssays			None
CHEMBL1372767		0	252.26	0	-0.07	SID17505432	Cn1nnc(NC(=S)NC(=O)c2ccco2)n1	Potency	'='	5623.4	nM	5.25		Inconclusive	UO_0000065					False	CHEMBL1613776	PUBCHEM_BIOASSAY: Total Fluorescence Counterscreen for Inhibitors of the Interaction of Thyroid Hormone Receptor and Steroid Receptor Coregulator 2. (Class of assay: confirmatory)	F	BAO_0000019	assay format	Homo sapiens	None	None	None	None	CHEMBL1947	Thyroid hormone receptor beta-1	Homo sapiens	SINGLE PROTEIN	CHEMBL1201862	7	PubChem BioAssays			None
CHEMBL1398136		0	436.53	0	4.92	SID24395873	COc1cccc2cc(-c3nc4sc5c(c4c(=O)[nH]3)CCC(C(C)(C)C)C5)c(=O)oc12	Potency	'='	1.6	nM	8.80		Inconclusive	UO_0000065					False	CHEMBL1613776	PUBCHEM_BIOASSAY: Total Fluorescence Counterscreen for Inhibitors of the Interaction of Thyroid Hormone Receptor and Steroid Receptor Coregulator 2. (Class of assay: confirmatory)	F	BAO_0000019	assay format	Homo sapiens	None	None	None	None	CHEMBL1947	Thyroid hormone receptor beta-1	Homo sapiens	SINGLE PROTEIN	CHEMBL1201862	7	PubChem BioAssays			None
CHEMBL1467058		0	785.89	3	6.16	SID26719831	CO[C@H]1C=CO[C@@]2(C)Oc3c(C)c(O)c4c(O)c(c5c(nc6cc(C)ccn65)c4c3C2=O)NC(=O)C(C)=CC=C[C@H](C)[C@H](O)[C@@H](C)[C@@H](O)[C@@H](C)[C@H](OC(C)=O)[C@@H]1C	Potency	'='	70794.6	nM	4.15		Inconclusive	UO_0000065					False	CHEMBL1613776	PUBCHEM_BIOASSAY: Total Fluorescence Counterscreen for Inhibitors of the Interaction of Thyroid Hormone Receptor and Steroid Receptor Coregulator 2. (Class of assay: confirmatory)	F	BAO_0000019	assay format	Homo sapiens	None	None	None	None	CHEMBL1947	Thyroid hormone receptor beta-1	Homo sapiens	SINGLE PROTEIN	CHEMBL1201862	7	PubChem BioAssays			None
CHEMBL1369513		0	356.52	0	4.23	SID17510327	C=CCN1C(=O)/C(=C\C=C2\N(C)c3ccccc3C2(C)C)SC1=S	Potency	'='	1258.9	nM	5.90		Inconclusive	UO_0000065					False	CHEMBL1613776	PUBCHEM_BIOASSAY: Total Fluorescence Counterscreen for Inhibitors of the Interaction of Thyroid Hormone Receptor and Steroid Receptor Coregulator 2. (Class of assay: confirmatory)	F	BAO_0000019	assay format	Homo sapiens	None	None	None	None	CHEMBL1947	Thyroid hormone receptor beta-1	Homo sapiens	SINGLE PROTEIN	CHEMBL1201862	7	PubChem BioAssays			None
CHEMBL1433943		0	400.91	0	2.86	SID24395488	CC1CCN(S(=O)(=O)c2nnc(NC(=O)c3cccc(Cl)c3)s2)CC1	Potency	'='	281.8	nM	6.55		Inconclusive	UO_0000065					False	CHEMBL1613776	PUBCHEM_BIOASSAY: Total Fluorescence Counterscreen for Inhibitors of the Interaction of Thyroid Hormone Receptor and Steroid Receptor Coregulator 2. (Class of assay: confirmatory)	F	BAO_0000019	assay format	Homo sapiens	None	None	None	None	CHEMBL1947	Thyroid hormone receptor beta-1	Homo sapiens	SINGLE PROTEIN	CHEMBL1201862	7	PubChem BioAssays			None
CHEMBL1399215		0	359.86	0	3.19	SID26657895	NC(=O)NC(CC(=O)NCCCc1ccccc1)c1ccc(Cl)cc1	Potency	'='	14125.4	nM	4.85		Inconclusive	UO_0000065					False	CHEMBL1613776	PUBCHEM_BIOASSAY: Total Fluorescence Counterscreen for Inhibitors of the Interaction of Thyroid Hormone Receptor and Steroid Receptor Coregulator 2. (Class of assay: confirmatory)	F	BAO_0000019	assay format	Homo sapiens	None	None	None	None	CHEMBL1947	Thyroid hormone receptor beta-1	Homo sapiens	SINGLE PROTEIN	CHEMBL1201862	7	PubChem BioAssays			None
CHEMBL1394733		0	465.57	1	5.19	SID24398804	CCOc1ccc(CCNC(=O)c2nc(-c3cccc(F)c3)n3c2CCCCC3)cc1OCC	Potency	'='	63095.7	nM	4.20		Active	UO_0000065					False	CHEMBL1613776	PUBCHEM_BIOASSAY: Total Fluorescence Counterscreen for Inhibitors of the Interaction of Thyroid Hormone Receptor and Steroid Receptor Coregulator 2. (Class of assay: confirmatory)	F	BAO_0000019	assay format	Homo sapiens	None	None	None	None	CHEMBL1947	Thyroid hormone receptor beta-1	Homo sapiens	SINGLE PROTEIN	CHEMBL1201862	7	PubChem BioAssays			None
CHEMBL203555		0	351.40	1	5.17	14	Cc1cc2nc(C(=O)O)ccc2c(C)c1Oc1ccc(O)c(C(C)C)c1	Activity	'='	96.0	%				UO_0000187					False	CHEMBL865336	Agonistic efficacy against TRAFbeta1 reporter cells	F	BAO_0000219	cell-based format	Homo sapiens	None	None	None	None	CHEMBL1947	Thyroid hormone receptor beta-1	Homo sapiens	SINGLE PROTEIN	CHEMBL1138993	1	Scientific Literature	Bioorg. Med. Chem. Lett.	2006	None
CHEMBL65374		0	308.29	0	3.71	SID26665854	O=C(Nc1cccc([N+](=O)[O-])c1)c1cc2ccccc2cc1O	Potency	'='	50118.7	nM	4.30		Inconclusive	UO_0000065					False	CHEMBL1613776	PUBCHEM_BIOASSAY: Total Fluorescence Counterscreen for Inhibitors of the Interaction of Thyroid Hormone Receptor and Steroid Receptor Coregulator 2. (Class of assay: confirmatory)	F	BAO_0000019	assay format	Homo sapiens	None	None	None	None	CHEMBL1947	Thyroid hormone receptor beta-1	Homo sapiens	SINGLE PROTEIN	CHEMBL1201862	7	PubChem BioAssays			None
CHEMBL1605181		0	None	None	None	SID50112842		Potency	'='	6.3	nM	8.20		Inconclusive	UO_0000065					False	CHEMBL1613776	PUBCHEM_BIOASSAY: Total Fluorescence Counterscreen for Inhibitors of the Interaction of Thyroid Hormone Receptor and Steroid Receptor Coregulator 2. (Class of assay: confirmatory)	F	BAO_0000019	assay format	Homo sapiens	None	None	None	None	CHEMBL1947	Thyroid hormone receptor beta-1	Homo sapiens	SINGLE PROTEIN	CHEMBL1201862	7	PubChem BioAssays			None
CHEMBL1413756		0	297.35	0	3.61	SID24416302	COc1ccc(C(=O)CCC(=O)Nc2ccccc2C)cc1	Potency	'='	7.1	nM	8.15		Inconclusive	UO_0000065					False	CHEMBL1613776	PUBCHEM_BIOASSAY: Total Fluorescence Counterscreen for Inhibitors of the Interaction of Thyroid Hormone Receptor and Steroid Receptor Coregulator 2. (Class of assay: confirmatory)	F	BAO_0000019	assay format	Homo sapiens	None	None	None	None	CHEMBL1947	Thyroid hormone receptor beta-1	Homo sapiens	SINGLE PROTEIN	CHEMBL1201862	7	PubChem BioAssays			None
CHEMBL1462243		0	428.51	0	2.37	SID22404853	CCN(CC)S(=O)(=O)c1ccc(C)c(NC(=O)Cn2c(=O)cnc3ccccc32)c1	Potency	'='	1000000.0	nM	3.00		Inconclusive	UO_0000065					False	CHEMBL1613776	PUBCHEM_BIOASSAY: Total Fluorescence Counterscreen for Inhibitors of the Interaction of Thyroid Hormone Receptor and Steroid Receptor Coregulator 2. (Class of assay: confirmatory)	F	BAO_0000019	assay format	Homo sapiens	None	None	None	None	CHEMBL1947	Thyroid hormone receptor beta-1	Homo sapiens	SINGLE PROTEIN	CHEMBL1201862	7	PubChem BioAssays			None
CHEMBL1441121		0	451.51	0	1.35	SID22408599	CCN(C(=O)CSc1nnc2ccccn12)c1c(N)n(Cc2ccccc2)c(=O)[nH]c1=O	Potency	'='	707945.8	nM	3.15		Inconclusive	UO_0000065					False	CHEMBL1613776	PUBCHEM_BIOASSAY: Total Fluorescence Counterscreen for Inhibitors of the Interaction of Thyroid Hormone Receptor and Steroid Receptor Coregulator 2. (Class of assay: confirmatory)	F	BAO_0000019	assay format	Homo sapiens	None	None	None	None	CHEMBL1947	Thyroid hormone receptor beta-1	Homo sapiens	SINGLE PROTEIN	CHEMBL1201862	7	PubChem BioAssays			None
CHEMBL1473732		0	354.48	0	4.46	SID24399622	Cc1ccc(NS(=O)(=O)c2ccc3[nH]c4c(c3c2)CCCC4)c(C)c1	Potency	'='	19952.6	nM	4.70		Inconclusive	UO_0000065					False	CHEMBL1613776	PUBCHEM_BIOASSAY: Total Fluorescence Counterscreen for Inhibitors of the Interaction of Thyroid Hormone Receptor and Steroid Receptor Coregulator 2. (Class of assay: confirmatory)	F	BAO_0000019	assay format	Homo sapiens	None	None	None	None	CHEMBL1947	Thyroid hormone receptor beta-1	Homo sapiens	SINGLE PROTEIN	CHEMBL1201862	7	PubChem BioAssays			None
CHEMBL1336322		0	506.97	1	2.76	SID24384357	CCOc1ccc(N(CC(=O)NCc2ccccc2Cl)S(=O)(=O)c2c(C)nc(O)nc2O)cc1	Potency	'='	125892.5	nM	3.90		Inconclusive	UO_0000065					False	CHEMBL1613776	PUBCHEM_BIOASSAY: Total Fluorescence Counterscreen for Inhibitors of the Interaction of Thyroid Hormone Receptor and Steroid Receptor Coregulator 2. (Class of assay: confirmatory)	F	BAO_0000019	assay format	Homo sapiens	None	None	None	None	CHEMBL1947	Thyroid hormone receptor beta-1	Homo sapiens	SINGLE PROTEIN	CHEMBL1201862	7	PubChem BioAssays			None
CHEMBL1441094		0	437.50	0	3.97	SID24393010	CCn1c(CN2CCCCC2)nc2cc(NC(=O)COc3ccc([N+](=O)[O-])cc3)ccc21	Potency	'='	199526.2	nM	3.70		Inconclusive	UO_0000065					False	CHEMBL1613776	PUBCHEM_BIOASSAY: Total Fluorescence Counterscreen for Inhibitors of the Interaction of Thyroid Hormone Receptor and Steroid Receptor Coregulator 2. (Class of assay: confirmatory)	F	BAO_0000019	assay format	Homo sapiens	None	None	None	None	CHEMBL1947	Thyroid hormone receptor beta-1	Homo sapiens	SINGLE PROTEIN	CHEMBL1201862	7	PubChem BioAssays			None
CHEMBL223453		0	512.75	2	5.63	SID29215790	O=c1cc(-c2ccccc2Cl)oc2c(NS(=O)(=O)c3cc(Cl)cc(Cl)c3O)ccc(O)c12	Potency	'='	15848.9	nM	4.80		Inconclusive	UO_0000065					False	CHEMBL1613776	PUBCHEM_BIOASSAY: Total Fluorescence Counterscreen for Inhibitors of the Interaction of Thyroid Hormone Receptor and Steroid Receptor Coregulator 2. (Class of assay: confirmatory)	F	BAO_0000019	assay format	Homo sapiens	None	None	None	None	CHEMBL1947	Thyroid hormone receptor beta-1	Homo sapiens	SINGLE PROTEIN	CHEMBL1201862	7	PubChem BioAssays			None
CHEMBL1589853		0	340.74	0	2.28	SID24275524	O=c1[nH]c2ccc(S(=O)(=O)Nc3cc(Cl)ccc3O)cc2o1	Potency	'='	11.2	nM	7.95		Inconclusive	UO_0000065					False	CHEMBL1613776	PUBCHEM_BIOASSAY: Total Fluorescence Counterscreen for Inhibitors of the Interaction of Thyroid Hormone Receptor and Steroid Receptor Coregulator 2. (Class of assay: confirmatory)	F	BAO_0000019	assay format	Homo sapiens	None	None	None	None	CHEMBL1947	Thyroid hormone receptor beta-1	Homo sapiens	SINGLE PROTEIN	CHEMBL1201862	7	PubChem BioAssays			None
CHEMBL1524799		0	383.50	0	4.29	SID24268515	CCc1ccc(-c2cc3c(N4CCN(c5ccccc5)CC4)nccn3n2)cc1	Potency	'='	5623.4	nM	5.25		Inconclusive	UO_0000065					False	CHEMBL1613776	PUBCHEM_BIOASSAY: Total Fluorescence Counterscreen for Inhibitors of the Interaction of Thyroid Hormone Receptor and Steroid Receptor Coregulator 2. (Class of assay: confirmatory)	F	BAO_0000019	assay format	Homo sapiens	None	None	None	None	CHEMBL1947	Thyroid hormone receptor beta-1	Homo sapiens	SINGLE PROTEIN	CHEMBL1201862	7	PubChem BioAssays			None
CHEMBL1555030		0	463.39	0	4.81	SID24276180	Cc1ccc(CNC(=O)CN(c2ccc(Cl)cc2Cl)S(=O)(=O)c2ccccc2)cc1	Potency	'='	22387.2	nM	4.65		Inconclusive	UO_0000065					False	CHEMBL1613776	PUBCHEM_BIOASSAY: Total Fluorescence Counterscreen for Inhibitors of the Interaction of Thyroid Hormone Receptor and Steroid Receptor Coregulator 2. (Class of assay: confirmatory)	F	BAO_0000019	assay format	Homo sapiens	None	None	None	None	CHEMBL1947	Thyroid hormone receptor beta-1	Homo sapiens	SINGLE PROTEIN	CHEMBL1201862	7	PubChem BioAssays			None
CHEMBL3195873		0	270.29	0	3.01	SID17504707	C/C(=N\Nc1ccc([N+](=O)[O-])cc1)c1ccc(N)cc1	Potency	'='	316.2	nM	6.50		Active	UO_0000065					False	CHEMBL1613776	PUBCHEM_BIOASSAY: Total Fluorescence Counterscreen for Inhibitors of the Interaction of Thyroid Hormone Receptor and Steroid Receptor Coregulator 2. (Class of assay: confirmatory)	F	BAO_0000019	assay format	Homo sapiens	None	None	None	None	CHEMBL1947	Thyroid hormone receptor beta-1	Homo sapiens	SINGLE PROTEIN	CHEMBL1201862	7	PubChem BioAssays			None
CHEMBL1410178		0	345.40	0	3.46	SID24395969	CCc1ccc(NC(=O)Cn2c(=O)c3cccn3c3ccccc32)cc1	Potency	'='	0.01	nM		Outside typical range	Inconclusive	UO_0000065					False	CHEMBL1613776	PUBCHEM_BIOASSAY: Total Fluorescence Counterscreen for Inhibitors of the Interaction of Thyroid Hormone Receptor and Steroid Receptor Coregulator 2. (Class of assay: confirmatory)	F	BAO_0000019	assay format	Homo sapiens	None	None	None	None	CHEMBL1947	Thyroid hormone receptor beta-1	Homo sapiens	SINGLE PROTEIN	CHEMBL1201862	7	PubChem BioAssays			None
CHEMBL1592928		0	465.59	0	4.25	SID24396130	CCOc1ccc(CCNC(=O)C2CCN(C(=O)N3CC(CC)Oc4ccccc43)CC2)cc1	Potency	'='	1000.0	nM	6.00		Inconclusive	UO_0000065					False	CHEMBL1613776	PUBCHEM_BIOASSAY: Total Fluorescence Counterscreen for Inhibitors of the Interaction of Thyroid Hormone Receptor and Steroid Receptor Coregulator 2. (Class of assay: confirmatory)	F	BAO_0000019	assay format	Homo sapiens	None	None	None	None	CHEMBL1947	Thyroid hormone receptor beta-1	Homo sapiens	SINGLE PROTEIN	CHEMBL1201862	7	PubChem BioAssays			None
CHEMBL1414437		0	470.64	1	6.14	SID24388065	Cc1cccc(Cn2c(SCc3ccc(C(=O)NC4CCCCC4)cc3)nc3ccncc32)c1	Potency	'='	19952.6	nM	4.70		Inconclusive	UO_0000065					False	CHEMBL1613776	PUBCHEM_BIOASSAY: Total Fluorescence Counterscreen for Inhibitors of the Interaction of Thyroid Hormone Receptor and Steroid Receptor Coregulator 2. (Class of assay: confirmatory)	F	BAO_0000019	assay format	Homo sapiens	None	None	None	None	CHEMBL1947	Thyroid hormone receptor beta-1	Homo sapiens	SINGLE PROTEIN	CHEMBL1201862	7	PubChem BioAssays			None
CHEMBL1317528		0	324.36	0	3.58	SID24410657	Cc1ccc(NC(=O)c2ccc(-n3c(C)nnc3C)cc2)cc1F	Potency	'='	0.2	nM		Outside typical range	Inconclusive	UO_0000065					False	CHEMBL1613776	PUBCHEM_BIOASSAY: Total Fluorescence Counterscreen for Inhibitors of the Interaction of Thyroid Hormone Receptor and Steroid Receptor Coregulator 2. (Class of assay: confirmatory)	F	BAO_0000019	assay format	Homo sapiens	None	None	None	None	CHEMBL1947	Thyroid hormone receptor beta-1	Homo sapiens	SINGLE PROTEIN	CHEMBL1201862	7	PubChem BioAssays			None
CHEMBL537669	YOHIMBINE HYDROCHLORIDE	4	390.91	0	2.65	SID50107142	COC(=O)[C@H]1[C@@H](O)CC[C@H]2CN3CCc4c([nH]c5ccccc45)[C@@H]3C[C@@H]21.Cl	Potency	'='	2511.9	nM	5.60		Inconclusive	UO_0000065					False	CHEMBL1613776	PUBCHEM_BIOASSAY: Total Fluorescence Counterscreen for Inhibitors of the Interaction of Thyroid Hormone Receptor and Steroid Receptor Coregulator 2. (Class of assay: confirmatory)	F	BAO_0000019	assay format	Homo sapiens	None	None	None	None	CHEMBL1947	Thyroid hormone receptor beta-1	Homo sapiens	SINGLE PROTEIN	CHEMBL1201862	7	PubChem BioAssays			None
CHEMBL1493752		0	476.57	0	4.93	SID24398934	Cc1ccc(S(=O)(=O)c2cn(Cc3ccccc3)c3cc(N4CCCC4)c(F)cc3c2=O)cc1	Potency	'='	17782.8	nM	4.75		Inconclusive	UO_0000065					False	CHEMBL1613776	PUBCHEM_BIOASSAY: Total Fluorescence Counterscreen for Inhibitors of the Interaction of Thyroid Hormone Receptor and Steroid Receptor Coregulator 2. (Class of assay: confirmatory)	F	BAO_0000019	assay format	Homo sapiens	None	None	None	None	CHEMBL1947	Thyroid hormone receptor beta-1	Homo sapiens	SINGLE PROTEIN	CHEMBL1201862	7	PubChem BioAssays			None
CHEMBL39221		0	183.16	0	0.18	SID50104578	N[C@H](C(=O)O)c1cc(O)cc(O)c1	Potency	'='	56234.1	nM	4.25		Inconclusive	UO_0000065					False	CHEMBL1613776	PUBCHEM_BIOASSAY: Total Fluorescence Counterscreen for Inhibitors of the Interaction of Thyroid Hormone Receptor and Steroid Receptor Coregulator 2. (Class of assay: confirmatory)	F	BAO_0000019	assay format	Homo sapiens	None	None	None	None	CHEMBL1947	Thyroid hormone receptor beta-1	Homo sapiens	SINGLE PROTEIN	CHEMBL1201862	7	PubChem BioAssays			None
CHEMBL1317490		0	387.48	0	4.59	SID24392944	COC(=O)c1c(-c2cccs2)csc1NC(=O)COc1ccc(C)cc1	Potency	'='	28.2	nM	7.55		Inconclusive	UO_0000065					False	CHEMBL1613776	PUBCHEM_BIOASSAY: Total Fluorescence Counterscreen for Inhibitors of the Interaction of Thyroid Hormone Receptor and Steroid Receptor Coregulator 2. (Class of assay: confirmatory)	F	BAO_0000019	assay format	Homo sapiens	None	None	None	None	CHEMBL1947	Thyroid hormone receptor beta-1	Homo sapiens	SINGLE PROTEIN	CHEMBL1201862	7	PubChem BioAssays			None
CHEMBL1395513		0	311.34	0	2.33	SID24402084	Cc1oc2ncn(C)c(=O)c2c1C(=O)NC(C)c1ccccc1	Potency	'='	281.8	nM	6.55		Active	UO_0000065					False	CHEMBL1613776	PUBCHEM_BIOASSAY: Total Fluorescence Counterscreen for Inhibitors of the Interaction of Thyroid Hormone Receptor and Steroid Receptor Coregulator 2. (Class of assay: confirmatory)	F	BAO_0000019	assay format	Homo sapiens	None	None	None	None	CHEMBL1947	Thyroid hormone receptor beta-1	Homo sapiens	SINGLE PROTEIN	CHEMBL1201862	7	PubChem BioAssays			None
CHEMBL1357591		0	427.57	0	3.31	SID24399988	CC1Cc2cc(S(=O)(=O)NCc3ccc(N(C)C)cc3)ccc2N1C(=O)C1CCC1	Potency	'='	22387.2	nM	4.65		Active	UO_0000065					False	CHEMBL1613776	PUBCHEM_BIOASSAY: Total Fluorescence Counterscreen for Inhibitors of the Interaction of Thyroid Hormone Receptor and Steroid Receptor Coregulator 2. (Class of assay: confirmatory)	F	BAO_0000019	assay format	Homo sapiens	None	None	None	None	CHEMBL1947	Thyroid hormone receptor beta-1	Homo sapiens	SINGLE PROTEIN	CHEMBL1201862	7	PubChem BioAssays			None
CHEMBL1533227		0	397.27	1	5.10	SID24387826	CCn1c(C(=O)NCc2ccccc2Br)cc2oc3ccccc3c21	Potency	'='	25118.9	nM	4.60		Inconclusive	UO_0000065					False	CHEMBL1613776	PUBCHEM_BIOASSAY: Total Fluorescence Counterscreen for Inhibitors of the Interaction of Thyroid Hormone Receptor and Steroid Receptor Coregulator 2. (Class of assay: confirmatory)	F	BAO_0000019	assay format	Homo sapiens	None	None	None	None	CHEMBL1947	Thyroid hormone receptor beta-1	Homo sapiens	SINGLE PROTEIN	CHEMBL1201862	7	PubChem BioAssays			None
CHEMBL1336007		0	480.59	0	4.51	SID24390289	Cc1cc2oc(C(=O)Nc3sc4c(c3C(=O)NCC3CCCO3)CCCC4)cc(=O)c2cc1C	Potency	'='	125892.5	nM	3.90		Inconclusive	UO_0000065					False	CHEMBL1613776	PUBCHEM_BIOASSAY: Total Fluorescence Counterscreen for Inhibitors of the Interaction of Thyroid Hormone Receptor and Steroid Receptor Coregulator 2. (Class of assay: confirmatory)	F	BAO_0000019	assay format	Homo sapiens	None	None	None	None	CHEMBL1947	Thyroid hormone receptor beta-1	Homo sapiens	SINGLE PROTEIN	CHEMBL1201862	7	PubChem BioAssays			None
CHEMBL578741		0	340.39	0	3.94	SID29215159	Nc1ccc(-c2nc3ccc(-c4nc5ccc(N)cc5[nH]4)cc3[nH]2)cc1	Potency	'='	44668.4	nM	4.35		Active	UO_0000065					False	CHEMBL1613776	PUBCHEM_BIOASSAY: Total Fluorescence Counterscreen for Inhibitors of the Interaction of Thyroid Hormone Receptor and Steroid Receptor Coregulator 2. (Class of assay: confirmatory)	F	BAO_0000019	assay format	Homo sapiens	None	None	None	None	CHEMBL1947	Thyroid hormone receptor beta-1	Homo sapiens	SINGLE PROTEIN	CHEMBL1201862	7	PubChem BioAssays			None
CHEMBL1598817		0	422.75	0	4.27	SID24268932	Cc1ccc(Cl)cc1NC(=O)CCS(=O)(=O)c1ccc(Br)s1	Potency	'='	281.8	nM	6.55		Inconclusive	UO_0000065					False	CHEMBL1613776	PUBCHEM_BIOASSAY: Total Fluorescence Counterscreen for Inhibitors of the Interaction of Thyroid Hormone Receptor and Steroid Receptor Coregulator 2. (Class of assay: confirmatory)	F	BAO_0000019	assay format	Homo sapiens	None	None	None	None	CHEMBL1947	Thyroid hormone receptor beta-1	Homo sapiens	SINGLE PROTEIN	CHEMBL1201862	7	PubChem BioAssays			None
CHEMBL1415635		0	379.46	0	1.64	SID17513462	COc1cc(OC)cc(C(=O)NC(=S)NNC(=O)Cc2cccs2)c1	Potency	'='	316.2	nM	6.50		Active	UO_0000065					False	CHEMBL1613776	PUBCHEM_BIOASSAY: Total Fluorescence Counterscreen for Inhibitors of the Interaction of Thyroid Hormone Receptor and Steroid Receptor Coregulator 2. (Class of assay: confirmatory)	F	BAO_0000019	assay format	Homo sapiens	None	None	None	None	CHEMBL1947	Thyroid hormone receptor beta-1	Homo sapiens	SINGLE PROTEIN	CHEMBL1201862	7	PubChem BioAssays			None
CHEMBL1581410		0	307.38	0	3.57	SID3713109	CN1/C(=C\P(=O)(N(C)C)N(C)C)C(C)(C)c2ccccc21	Potency	'='	44668.4	nM	4.35		Inconclusive	UO_0000065					False	CHEMBL1613776	PUBCHEM_BIOASSAY: Total Fluorescence Counterscreen for Inhibitors of the Interaction of Thyroid Hormone Receptor and Steroid Receptor Coregulator 2. (Class of assay: confirmatory)	F	BAO_0000019	assay format	Homo sapiens	None	None	None	None	CHEMBL1947	Thyroid hormone receptor beta-1	Homo sapiens	SINGLE PROTEIN	CHEMBL1201862	7	PubChem BioAssays			None
CHEMBL1513368		0	503.48	2	5.69	SID24274804	CCOC(=O)c1ccc(NC(=O)CSc2nc(-c3ccc(F)cc3)cc(C(F)(F)F)c2C#N)cc1	Potency	'='	10.0	nM	8.00		Inconclusive	UO_0000065					False	CHEMBL1613776	PUBCHEM_BIOASSAY: Total Fluorescence Counterscreen for Inhibitors of the Interaction of Thyroid Hormone Receptor and Steroid Receptor Coregulator 2. (Class of assay: confirmatory)	F	BAO_0000019	assay format	Homo sapiens	None	None	None	None	CHEMBL1947	Thyroid hormone receptor beta-1	Homo sapiens	SINGLE PROTEIN	CHEMBL1201862	7	PubChem BioAssays			None
CHEMBL1442675		0	438.30	0	2.11	SID24404899	Cc1cc2c(cc1NS(=O)(=O)c1ccc(Br)cc1)n(C)c(=O)c(=O)n2C	Potency	'='	2238721.1	nM	2.65		Active	UO_0000065					False	CHEMBL1613776	PUBCHEM_BIOASSAY: Total Fluorescence Counterscreen for Inhibitors of the Interaction of Thyroid Hormone Receptor and Steroid Receptor Coregulator 2. (Class of assay: confirmatory)	F	BAO_0000019	assay format	Homo sapiens	None	None	None	None	CHEMBL1947	Thyroid hormone receptor beta-1	Homo sapiens	SINGLE PROTEIN	CHEMBL1201862	7	PubChem BioAssays			None
CHEMBL1410911		0	469.61	0	3.80	SID24269652	CCOc1ccc(-n2c(=O)c3c4c(sc3n(CC(=O)NC(C)CC)c2=O)CCCCC4)cc1	Potency	'='	44668.4	nM	4.35		Inconclusive	UO_0000065					False	CHEMBL1613776	PUBCHEM_BIOASSAY: Total Fluorescence Counterscreen for Inhibitors of the Interaction of Thyroid Hormone Receptor and Steroid Receptor Coregulator 2. (Class of assay: confirmatory)	F	BAO_0000019	assay format	Homo sapiens	None	None	None	None	CHEMBL1947	Thyroid hormone receptor beta-1	Homo sapiens	SINGLE PROTEIN	CHEMBL1201862	7	PubChem BioAssays			None
CHEMBL1442242		0	487.65	0	3.73	SID24400006	Cc1cccc(N2CCN(C(=O)C3CCN(c4ncnc5c4nc4n5CCCCC4)CC3)CC2)c1C	Potency	'='	12589.3	nM	4.90		Inconclusive	UO_0000065					False	CHEMBL1613776	PUBCHEM_BIOASSAY: Total Fluorescence Counterscreen for Inhibitors of the Interaction of Thyroid Hormone Receptor and Steroid Receptor Coregulator 2. (Class of assay: confirmatory)	F	BAO_0000019	assay format	Homo sapiens	None	None	None	None	CHEMBL1947	Thyroid hormone receptor beta-1	Homo sapiens	SINGLE PROTEIN	CHEMBL1201862	7	PubChem BioAssays			None
CHEMBL1513409		0	412.88	1	5.20	SID24272573	Cc1cccc(-c2nc3c(cnn3-c3ccccc3)c(=O)n2-c2cccc(Cl)c2)c1	Potency	'='	7943.3	nM	5.10		Inconclusive	UO_0000065					False	CHEMBL1613776	PUBCHEM_BIOASSAY: Total Fluorescence Counterscreen for Inhibitors of the Interaction of Thyroid Hormone Receptor and Steroid Receptor Coregulator 2. (Class of assay: confirmatory)	F	BAO_0000019	assay format	Homo sapiens	None	None	None	None	CHEMBL1947	Thyroid hormone receptor beta-1	Homo sapiens	SINGLE PROTEIN	CHEMBL1201862	7	PubChem BioAssays			None
CHEMBL1610745		0	458.33	1	5.73	SID24389745	CSc1ncc(Cl)c(C(=O)Nc2c(C(=O)c3ccc(Cl)cc3)oc3ccccc23)n1	Potency	'='	446683.6	nM	3.35		Inconclusive	UO_0000065					False	CHEMBL1613776	PUBCHEM_BIOASSAY: Total Fluorescence Counterscreen for Inhibitors of the Interaction of Thyroid Hormone Receptor and Steroid Receptor Coregulator 2. (Class of assay: confirmatory)	F	BAO_0000019	assay format	Homo sapiens	None	None	None	None	CHEMBL1947	Thyroid hormone receptor beta-1	Homo sapiens	SINGLE PROTEIN	CHEMBL1201862	7	PubChem BioAssays			None
CHEMBL1593224		0	394.47	0	4.41	SID24387028	O=C(c1cc2c(s1)-c1ccccc1OC2)N1CCN(c2ccccc2F)CC1	Potency	'='	15848.9	nM	4.80		Inconclusive	UO_0000065					False	CHEMBL1613776	PUBCHEM_BIOASSAY: Total Fluorescence Counterscreen for Inhibitors of the Interaction of Thyroid Hormone Receptor and Steroid Receptor Coregulator 2. (Class of assay: confirmatory)	F	BAO_0000019	assay format	Homo sapiens	None	None	None	None	CHEMBL1947	Thyroid hormone receptor beta-1	Homo sapiens	SINGLE PROTEIN	CHEMBL1201862	7	PubChem BioAssays			None
CHEMBL1610889		0	435.53	0	1.53	SID24384868	Cc1nc2c(c(C)c1CCC(=O)N1CCN(c3ccccc3)CC1)c(=O)n(C)c(=O)n2C	Potency	'='	0.6	nM		Outside typical range	Inconclusive	UO_0000065					False	CHEMBL1613776	PUBCHEM_BIOASSAY: Total Fluorescence Counterscreen for Inhibitors of the Interaction of Thyroid Hormone Receptor and Steroid Receptor Coregulator 2. (Class of assay: confirmatory)	F	BAO_0000019	assay format	Homo sapiens	None	None	None	None	CHEMBL1947	Thyroid hormone receptor beta-1	Homo sapiens	SINGLE PROTEIN	CHEMBL1201862	7	PubChem BioAssays			None
CHEMBL1606342		0	322.41	0	3.53	SID14736314	Cc1cc2ccccc2n1CCNC(=O)C(C)Oc1ccccc1	Potency	'='	50118.7	nM	4.30		Inconclusive	UO_0000065					False	CHEMBL1613776	PUBCHEM_BIOASSAY: Total Fluorescence Counterscreen for Inhibitors of the Interaction of Thyroid Hormone Receptor and Steroid Receptor Coregulator 2. (Class of assay: confirmatory)	F	BAO_0000019	assay format	Homo sapiens	None	None	None	None	CHEMBL1947	Thyroid hormone receptor beta-1	Homo sapiens	SINGLE PROTEIN	CHEMBL1201862	7	PubChem BioAssays			None
CHEMBL1395521		0	358.74	0	3.68	SID24269091	O=C(Nc1cc(Cl)ccc1O)c1cc(-c2ccc3c(c2)OCO3)on1	Potency	'='	501.2	nM	6.30		Inconclusive	UO_0000065					False	CHEMBL1613776	PUBCHEM_BIOASSAY: Total Fluorescence Counterscreen for Inhibitors of the Interaction of Thyroid Hormone Receptor and Steroid Receptor Coregulator 2. (Class of assay: confirmatory)	F	BAO_0000019	assay format	Homo sapiens	None	None	None	None	CHEMBL1947	Thyroid hormone receptor beta-1	Homo sapiens	SINGLE PROTEIN	CHEMBL1201862	7	PubChem BioAssays			None
CHEMBL1336462		0	342.40	0	2.31	SID24416702	COc1ccc(CCNC(=O)C(=O)Nc2ccc(C)cc2)cc1OC	Potency	'='	112201.8	nM	3.95		Inconclusive	UO_0000065					False	CHEMBL1613776	PUBCHEM_BIOASSAY: Total Fluorescence Counterscreen for Inhibitors of the Interaction of Thyroid Hormone Receptor and Steroid Receptor Coregulator 2. (Class of assay: confirmatory)	F	BAO_0000019	assay format	Homo sapiens	None	None	None	None	CHEMBL1947	Thyroid hormone receptor beta-1	Homo sapiens	SINGLE PROTEIN	CHEMBL1201862	7	PubChem BioAssays			None
CHEMBL1355592		0	383.41	0	1.08	SID24267010	Cc1cccc(N2CC(C)Cn3c2nc2c3c(=O)n(CC(=O)O)c(=O)n2C)c1	Potency	'='	10000.0	nM	5.00		Active	UO_0000065					False	CHEMBL1613776	PUBCHEM_BIOASSAY: Total Fluorescence Counterscreen for Inhibitors of the Interaction of Thyroid Hormone Receptor and Steroid Receptor Coregulator 2. (Class of assay: confirmatory)	F	BAO_0000019	assay format	Homo sapiens	None	None	None	None	CHEMBL1947	Thyroid hormone receptor beta-1	Homo sapiens	SINGLE PROTEIN	CHEMBL1201862	7	PubChem BioAssays			None
CHEMBL3193813		0	372.40	0	0.48	SID860349	CCOC(=O)/C=c1\s/c(=C(\C#N)C(=O)OCC)n(-c2ccccc2)c1=O	Potency	'='	44668.4	nM	4.35		Inconclusive	UO_0000065					False	CHEMBL1613776	PUBCHEM_BIOASSAY: Total Fluorescence Counterscreen for Inhibitors of the Interaction of Thyroid Hormone Receptor and Steroid Receptor Coregulator 2. (Class of assay: confirmatory)	F	BAO_0000019	assay format	Homo sapiens	None	None	None	None	CHEMBL1947	Thyroid hormone receptor beta-1	Homo sapiens	SINGLE PROTEIN	CHEMBL1201862	7	PubChem BioAssays			None
CHEMBL1330596	RACEMETYROSINE	0	195.22	0	0.74	SID50105713	CC(N)(Cc1ccc(O)cc1)C(=O)O	Potency	'='	0.5	nM		Outside typical range	Inconclusive	UO_0000065					False	CHEMBL1613776	PUBCHEM_BIOASSAY: Total Fluorescence Counterscreen for Inhibitors of the Interaction of Thyroid Hormone Receptor and Steroid Receptor Coregulator 2. (Class of assay: confirmatory)	F	BAO_0000019	assay format	Homo sapiens	None	None	None	None	CHEMBL1947	Thyroid hormone receptor beta-1	Homo sapiens	SINGLE PROTEIN	CHEMBL1201862	7	PubChem BioAssays			None
CHEMBL1554014		0	1026.11	None	None	SID50112477	CSCC[C@H](NC(=O)[C@@H](NC(=O)[C@H](CCC(=O)O)NC(=O)[C@H](CCSC)NC(=O)[C@H](CC(N)=O)NC(=O)[C@H](CCC(=O)O)NC(=O)[C@H](CC(N)=O)NC(=O)[C@H](CO)NC(=O)[C@H](C)N)[C@@H](C)O)C(=O)O	Potency	'='	63095.7	nM	4.20		Inconclusive	UO_0000065					False	CHEMBL1613776	PUBCHEM_BIOASSAY: Total Fluorescence Counterscreen for Inhibitors of the Interaction of Thyroid Hormone Receptor and Steroid Receptor Coregulator 2. (Class of assay: confirmatory)	F	BAO_0000019	assay format	Homo sapiens	None	None	None	None	CHEMBL1947	Thyroid hormone receptor beta-1	Homo sapiens	SINGLE PROTEIN	CHEMBL1201862	7	PubChem BioAssays			None
CHEMBL1315241		0	437.45	1	5.64	SID24390528	Cc1ccc(C(=O)c2oc3ccccc3c2NC(=O)c2cc(=O)c3cc(C)ccc3o2)cc1	Potency	'='	112201.8	nM	3.95		Inconclusive	UO_0000065					False	CHEMBL1613776	PUBCHEM_BIOASSAY: Total Fluorescence Counterscreen for Inhibitors of the Interaction of Thyroid Hormone Receptor and Steroid Receptor Coregulator 2. (Class of assay: confirmatory)	F	BAO_0000019	assay format	Homo sapiens	None	None	None	None	CHEMBL1947	Thyroid hormone receptor beta-1	Homo sapiens	SINGLE PROTEIN	CHEMBL1201862	7	PubChem BioAssays			None
CHEMBL3195437		0	344.37	0	2.76	SID17507917	O=C(N/N=C/c1ccccc1O)C1(O)c2ccccc2-c2ccccc21	Potency	'='	3981071.7	nM	2.40		Inconclusive	UO_0000065					False	CHEMBL1613776	PUBCHEM_BIOASSAY: Total Fluorescence Counterscreen for Inhibitors of the Interaction of Thyroid Hormone Receptor and Steroid Receptor Coregulator 2. (Class of assay: confirmatory)	F	BAO_0000019	assay format	Homo sapiens	None	None	None	None	CHEMBL1947	Thyroid hormone receptor beta-1	Homo sapiens	SINGLE PROTEIN	CHEMBL1201862	7	PubChem BioAssays			None
CHEMBL1570993		0	331.37	0	0.58	SID26751400	O=C1C2=CC[C@H]3C(=O)N(C4CCCCC4)C(=O)[C@@H]3[C@@H]2[C@H](O)[C@@H]2O[C@H]12	Potency	'='	1995.3	nM	5.70		Inconclusive	UO_0000065					False	CHEMBL1613776	PUBCHEM_BIOASSAY: Total Fluorescence Counterscreen for Inhibitors of the Interaction of Thyroid Hormone Receptor and Steroid Receptor Coregulator 2. (Class of assay: confirmatory)	F	BAO_0000019	assay format	Homo sapiens	None	None	None	None	CHEMBL1947	Thyroid hormone receptor beta-1	Homo sapiens	SINGLE PROTEIN	CHEMBL1201862	7	PubChem BioAssays			None
CHEMBL1520109		0	355.37	0	1.40	SID24408609	CCOC(=O)c1cc(S(=O)(=O)Nc2cc(OC)ccc2OC)n[nH]1	Potency	'='	50118.7	nM	4.30		Inconclusive	UO_0000065					False	CHEMBL1613776	PUBCHEM_BIOASSAY: Total Fluorescence Counterscreen for Inhibitors of the Interaction of Thyroid Hormone Receptor and Steroid Receptor Coregulator 2. (Class of assay: confirmatory)	F	BAO_0000019	assay format	Homo sapiens	None	None	None	None	CHEMBL1947	Thyroid hormone receptor beta-1	Homo sapiens	SINGLE PROTEIN	CHEMBL1201862	7	PubChem BioAssays			None
CHEMBL1462814		0	282.71	0	3.49	SID24779908	Nc1ncc(N=Nc2cc(C(=O)O)ccc2Cl)s1	Potency	'='	70794.6	nM	4.15		Active	UO_0000065					False	CHEMBL1613776	PUBCHEM_BIOASSAY: Total Fluorescence Counterscreen for Inhibitors of the Interaction of Thyroid Hormone Receptor and Steroid Receptor Coregulator 2. (Class of assay: confirmatory)	F	BAO_0000019	assay format	Homo sapiens	None	None	None	None	CHEMBL1947	Thyroid hormone receptor beta-1	Homo sapiens	SINGLE PROTEIN	CHEMBL1201862	7	PubChem BioAssays			None
CHEMBL3210773		0	307.42	0	1.58	SID17506280	CCOc1ccc(/C=N/NC(=O)CN2CCSCC2)cc1	Potency	'='	398107.2	nM	3.40		Inconclusive	UO_0000065					False	CHEMBL1613776	PUBCHEM_BIOASSAY: Total Fluorescence Counterscreen for Inhibitors of the Interaction of Thyroid Hormone Receptor and Steroid Receptor Coregulator 2. (Class of assay: confirmatory)	F	BAO_0000019	assay format	Homo sapiens	None	None	None	None	CHEMBL1947	Thyroid hormone receptor beta-1	Homo sapiens	SINGLE PROTEIN	CHEMBL1201862	7	PubChem BioAssays			None
CHEMBL1532186		0	312.28	0	3.42	SID26754017	COc1c(O)c(O)cc2c1oc1c3cc(C)ccc3oc(=O)c21	Potency	'='	56234.1	nM	4.25		Inconclusive	UO_0000065					False	CHEMBL1613776	PUBCHEM_BIOASSAY: Total Fluorescence Counterscreen for Inhibitors of the Interaction of Thyroid Hormone Receptor and Steroid Receptor Coregulator 2. (Class of assay: confirmatory)	F	BAO_0000019	assay format	Homo sapiens	None	None	None	None	CHEMBL1947	Thyroid hormone receptor beta-1	Homo sapiens	SINGLE PROTEIN	CHEMBL1201862	7	PubChem BioAssays			None
CHEMBL1512989		0	407.86	0	4.69	SID24399604	CCc1ccccc1NC(=O)CN1C(=O)c2cccnc2Oc2ccc(Cl)cc21	Potency	'='	14125.4	nM	4.85		Active	UO_0000065					False	CHEMBL1613776	PUBCHEM_BIOASSAY: Total Fluorescence Counterscreen for Inhibitors of the Interaction of Thyroid Hormone Receptor and Steroid Receptor Coregulator 2. (Class of assay: confirmatory)	F	BAO_0000019	assay format	Homo sapiens	None	None	None	None	CHEMBL1947	Thyroid hormone receptor beta-1	Homo sapiens	SINGLE PROTEIN	CHEMBL1201862	7	PubChem BioAssays			None
CHEMBL1605813		0	393.41	1	5.03	SID26664157	O=[N+]([O-])c1ccc(-c2cn3nc(-c4ccccc4)c(-c4ccccc4)nc3n2)cc1	Potency	'='	70794.6	nM	4.15		Inconclusive	UO_0000065					False	CHEMBL1613776	PUBCHEM_BIOASSAY: Total Fluorescence Counterscreen for Inhibitors of the Interaction of Thyroid Hormone Receptor and Steroid Receptor Coregulator 2. (Class of assay: confirmatory)	F	BAO_0000019	assay format	Homo sapiens	None	None	None	None	CHEMBL1947	Thyroid hormone receptor beta-1	Homo sapiens	SINGLE PROTEIN	CHEMBL1201862	7	PubChem BioAssays			None
CHEMBL1315331		0	478.64	1	6.10	SID24275315	COc1ccc2c(C)cc(SCC(=O)Nc3nsc(-c4ccc(C(C)(C)C)cc4)n3)nc2c1	Potency	'='	1122018.5	nM	2.95		Inconclusive	UO_0000065					False	CHEMBL1613776	PUBCHEM_BIOASSAY: Total Fluorescence Counterscreen for Inhibitors of the Interaction of Thyroid Hormone Receptor and Steroid Receptor Coregulator 2. (Class of assay: confirmatory)	F	BAO_0000019	assay format	Homo sapiens	None	None	None	None	CHEMBL1947	Thyroid hormone receptor beta-1	Homo sapiens	SINGLE PROTEIN	CHEMBL1201862	7	PubChem BioAssays			None
CHEMBL1541575		0	344.46	0	3.65	SID14739374	COc1ccc(/C=C2/SC(=S)N(n3c(C)ccc3C)C2=O)cc1	Potency	'='	70794.6	nM	4.15		Inconclusive	UO_0000065					False	CHEMBL1613776	PUBCHEM_BIOASSAY: Total Fluorescence Counterscreen for Inhibitors of the Interaction of Thyroid Hormone Receptor and Steroid Receptor Coregulator 2. (Class of assay: confirmatory)	F	BAO_0000019	assay format	Homo sapiens	None	None	None	None	CHEMBL1947	Thyroid hormone receptor beta-1	Homo sapiens	SINGLE PROTEIN	CHEMBL1201862	7	PubChem BioAssays			None
CHEMBL1493109		0	447.50	1	5.35	SID24275141	Cc1cc(C)cc(Oc2nc3c(C)cccn3c(=O)c2/C=C(\C#N)c2nc3ccccc3[nH]2)c1	Potency	'='	281.8	nM	6.55		Inconclusive	UO_0000065					False	CHEMBL1613776	PUBCHEM_BIOASSAY: Total Fluorescence Counterscreen for Inhibitors of the Interaction of Thyroid Hormone Receptor and Steroid Receptor Coregulator 2. (Class of assay: confirmatory)	F	BAO_0000019	assay format	Homo sapiens	None	None	None	None	CHEMBL1947	Thyroid hormone receptor beta-1	Homo sapiens	SINGLE PROTEIN	CHEMBL1201862	7	PubChem BioAssays			None
CHEMBL1502458		0	319.58	0	3.74	SID22406954	O=C1CCCC(=O)C1=NNc1c(Cl)cc(Cl)cc1Cl	Potency	'='	44668.4	nM	4.35		Active	UO_0000065					False	CHEMBL1613776	PUBCHEM_BIOASSAY: Total Fluorescence Counterscreen for Inhibitors of the Interaction of Thyroid Hormone Receptor and Steroid Receptor Coregulator 2. (Class of assay: confirmatory)	F	BAO_0000019	assay format	Homo sapiens	None	None	None	None	CHEMBL1947	Thyroid hormone receptor beta-1	Homo sapiens	SINGLE PROTEIN	CHEMBL1201862	7	PubChem BioAssays			None
CHEMBL1592816		0	406.40	0	1.85	SID24387380	COc1ccccc1NC(=O)Cn1c(=O)n(Cc2ccco2)c(=O)c2cccnc21	Potency	'='	19952.6	nM	4.70		Inconclusive	UO_0000065					False	CHEMBL1613776	PUBCHEM_BIOASSAY: Total Fluorescence Counterscreen for Inhibitors of the Interaction of Thyroid Hormone Receptor and Steroid Receptor Coregulator 2. (Class of assay: confirmatory)	F	BAO_0000019	assay format	Homo sapiens	None	None	None	None	CHEMBL1947	Thyroid hormone receptor beta-1	Homo sapiens	SINGLE PROTEIN	CHEMBL1201862	7	PubChem BioAssays			None
CHEMBL1610008		0	478.46	1	6.02	SID24823724	O=C(O)c1ccc(N2C(=O)/C(=C/c3ccc(-c4ccc([N+](=O)[O-])cc4)o3)C=C2c2ccccc2)cc1	Potency	'='	35481.3	nM	4.45		Active	UO_0000065					False	CHEMBL1613776	PUBCHEM_BIOASSAY: Total Fluorescence Counterscreen for Inhibitors of the Interaction of Thyroid Hormone Receptor and Steroid Receptor Coregulator 2. (Class of assay: confirmatory)	F	BAO_0000019	assay format	Homo sapiens	None	None	None	None	CHEMBL1947	Thyroid hormone receptor beta-1	Homo sapiens	SINGLE PROTEIN	CHEMBL1201862	7	PubChem BioAssays			None
CHEMBL1358412		0	365.87	0	3.42	SID24411214	Cc1nnc(NC(=O)CSc2nccn2-c2ccc(Cl)cc2)s1	Potency	'='	2511886.4	nM	2.60		Inconclusive	UO_0000065					False	CHEMBL1613776	PUBCHEM_BIOASSAY: Total Fluorescence Counterscreen for Inhibitors of the Interaction of Thyroid Hormone Receptor and Steroid Receptor Coregulator 2. (Class of assay: confirmatory)	F	BAO_0000019	assay format	Homo sapiens	None	None	None	None	CHEMBL1947	Thyroid hormone receptor beta-1	Homo sapiens	SINGLE PROTEIN	CHEMBL1201862	7	PubChem BioAssays			None
CHEMBL1407074		0	477.44	0	3.18	SID24276356	CCOC(=O)CC(NC(=O)Cn1nnc(-c2ccc(C(F)(F)F)cc2)n1)c1ccc(OC)cc1	Potency	'='	25118.9	nM	4.60		Inconclusive	UO_0000065					False	CHEMBL1613776	PUBCHEM_BIOASSAY: Total Fluorescence Counterscreen for Inhibitors of the Interaction of Thyroid Hormone Receptor and Steroid Receptor Coregulator 2. (Class of assay: confirmatory)	F	BAO_0000019	assay format	Homo sapiens	None	None	None	None	CHEMBL1947	Thyroid hormone receptor beta-1	Homo sapiens	SINGLE PROTEIN	CHEMBL1201862	7	PubChem BioAssays			None
CHEMBL1396178		0	498.60	0	2.14	SID24402835	Cc1ccc(NC(=O)Cn2cc(S(=O)(=O)N3CCCC3)c(S(=O)(=O)N3CCCC3)c2)cc1F	Potency	'='	50118.7	nM	4.30		Inconclusive	UO_0000065					False	CHEMBL1613776	PUBCHEM_BIOASSAY: Total Fluorescence Counterscreen for Inhibitors of the Interaction of Thyroid Hormone Receptor and Steroid Receptor Coregulator 2. (Class of assay: confirmatory)	F	BAO_0000019	assay format	Homo sapiens	None	None	None	None	CHEMBL1947	Thyroid hormone receptor beta-1	Homo sapiens	SINGLE PROTEIN	CHEMBL1201862	7	PubChem BioAssays			None
CHEMBL1396179		0	329.47	0	3.96	SID24395039	CCCN(CCC)C(=O)c1nn(C)c2c1CSc1ccccc1-2	Potency	'='	31622.8	nM	4.50		Inconclusive	UO_0000065					False	CHEMBL1613776	PUBCHEM_BIOASSAY: Total Fluorescence Counterscreen for Inhibitors of the Interaction of Thyroid Hormone Receptor and Steroid Receptor Coregulator 2. (Class of assay: confirmatory)	F	BAO_0000019	assay format	Homo sapiens	None	None	None	None	CHEMBL1947	Thyroid hormone receptor beta-1	Homo sapiens	SINGLE PROTEIN	CHEMBL1201862	7	PubChem BioAssays			None
CHEMBL1391629		0	226.73	0	3.56	SID26729319	CC(C)n1c(S)nc2cc(Cl)ccc21	Potency	'='	39810.7	nM	4.40		Inconclusive	UO_0000065					False	CHEMBL1613776	PUBCHEM_BIOASSAY: Total Fluorescence Counterscreen for Inhibitors of the Interaction of Thyroid Hormone Receptor and Steroid Receptor Coregulator 2. (Class of assay: confirmatory)	F	BAO_0000019	assay format	Homo sapiens	None	None	None	None	CHEMBL1947	Thyroid hormone receptor beta-1	Homo sapiens	SINGLE PROTEIN	CHEMBL1201862	7	PubChem BioAssays			None
CHEMBL1509461		0	294.31	0	2.70	SID17515209	O=C(CCc1ccccc1)Nc1nnc(-c2ccccn2)o1	Potency	'='	2238721.1	nM	2.65		Inconclusive	UO_0000065					False	CHEMBL1613776	PUBCHEM_BIOASSAY: Total Fluorescence Counterscreen for Inhibitors of the Interaction of Thyroid Hormone Receptor and Steroid Receptor Coregulator 2. (Class of assay: confirmatory)	F	BAO_0000019	assay format	Homo sapiens	None	None	None	None	CHEMBL1947	Thyroid hormone receptor beta-1	Homo sapiens	SINGLE PROTEIN	CHEMBL1201862	7	PubChem BioAssays			None
CHEMBL1160508		0	153.16	0	-1.38	SID26751649	N[C@@H](CS(=O)O)C(=O)O	Potency	'='	31622.8	nM	4.50		Inconclusive	UO_0000065					False	CHEMBL1613776	PUBCHEM_BIOASSAY: Total Fluorescence Counterscreen for Inhibitors of the Interaction of Thyroid Hormone Receptor and Steroid Receptor Coregulator 2. (Class of assay: confirmatory)	F	BAO_0000019	assay format	Homo sapiens	None	None	None	None	CHEMBL1947	Thyroid hormone receptor beta-1	Homo sapiens	SINGLE PROTEIN	CHEMBL1201862	7	PubChem BioAssays			None
CHEMBL1582403		0	386.46	0	4.19	SID14733010	CCC1=NN2C(=N)/C(=C\c3ccc(SCc4ccco4)o3)C(=O)N=C2S1	Potency	'='	44668.4	nM	4.35		Inconclusive	UO_0000065					False	CHEMBL1613776	PUBCHEM_BIOASSAY: Total Fluorescence Counterscreen for Inhibitors of the Interaction of Thyroid Hormone Receptor and Steroid Receptor Coregulator 2. (Class of assay: confirmatory)	F	BAO_0000019	assay format	Homo sapiens	None	None	None	None	CHEMBL1947	Thyroid hormone receptor beta-1	Homo sapiens	SINGLE PROTEIN	CHEMBL1201862	7	PubChem BioAssays			None
CHEMBL235385		0	510.13	2	5.83	69	O=C(O)Cc1cc(Br)c(Oc2ccc(O)c(Oc3cccc(O)c3)c2)c(Br)c1	IC50	'='	46.77	nM	7.33			UO_0000065	14.37	0.36	1.50	7.62	False	CHEMBL898226	Inhibition of human thyroid hormone receptor beta 1	B	BAO_0000357	single protein format	Homo sapiens	None	None	None	None	CHEMBL1947	Thyroid hormone receptor beta-1	Homo sapiens	SINGLE PROTEIN	CHEMBL1149596	1	Scientific Literature	Bioorg. Med. Chem.	2007	None
CHEMBL396304		0	395.28	1	6.17	62	O=C(O)Cc1cc(Cl)c(Oc2ccc(O)c(C3CCCCC3)c2)c(Cl)c1	IC50	'='	7.762	nM	8.11			UO_0000065	20.52	0.43	1.94	12.15	False	CHEMBL898226	Inhibition of human thyroid hormone receptor beta 1	B	BAO_0000357	single protein format	Homo sapiens	None	None	None	None	CHEMBL1947	Thyroid hormone receptor beta-1	Homo sapiens	SINGLE PROTEIN	CHEMBL1149596	1	Scientific Literature	Bioorg. Med. Chem.	2007	None
CHEMBL1541259		0	391.26	0	4.15	SID24835306	O=C(O)/C=C/C(=O)Nc1ccc(SC(F)(F)C(F)(F)C(F)(F)F)cc1	Potency	'='	4466.8	nM	5.35		Active	UO_0000065					False	CHEMBL1613833	PUBCHEM_BIOASSAY: Concentration Response Confirmation Assay for Inhibitors of the Interaction of Thyroid Hormone Receptor and Steroid Receptor Coregulator 2, Fluorescein Fluoroprobe. (Class of assay: confirmatory) [Related pubchem assays: 1469 ]	F	BAO_0000019	assay format	Homo sapiens	None	None	None	None	CHEMBL1947	Thyroid hormone receptor beta-1	Homo sapiens	SINGLE PROTEIN	CHEMBL1201862	7	PubChem BioAssays			None
CHEMBL3392399		0	393.47	0	0.98	SID87550772	CS(=O)(=O)c1ncc(C(=O)OCC(=O)NC2C3CC4CC(C3)CC2C4)cn1	Potency	'='	3200.0	nM	5.50		Active	UO_0000065					False	CHEMBL1614106	PUBCHEM_BIOASSAY: Secondary Confirmation Assay for Inhibitors of the Interaction of Thyroid Hormone Receptor and Steroid Receptor Coregulator 2, Texas Red Fluoroprobe. (Class of assay: confirmatory) [Related pubchem assays: 1573, 1469, 1570, 1479, 1571, 1572 ]	F	BAO_0000019	assay format	Homo sapiens	None	None	None	None	CHEMBL1947	Thyroid hormone receptor beta-1	Homo sapiens	SINGLE PROTEIN	CHEMBL1201862	7	PubChem BioAssays			None
CHEMBL1434335		0	384.41	0	1.41	SID87550742	CC1CCN(C(=O)COC(=O)c2ccc(S(C)(=O)=O)c([N+](=O)[O-])c2)CC1	Potency	'='	9800.0	nM	5.01		Active	UO_0000065					False	CHEMBL1614106	PUBCHEM_BIOASSAY: Secondary Confirmation Assay for Inhibitors of the Interaction of Thyroid Hormone Receptor and Steroid Receptor Coregulator 2, Texas Red Fluoroprobe. (Class of assay: confirmatory) [Related pubchem assays: 1573, 1469, 1570, 1479, 1571, 1572 ]	F	BAO_0000019	assay format	Homo sapiens	None	None	None	None	CHEMBL1947	Thyroid hormone receptor beta-1	Homo sapiens	SINGLE PROTEIN	CHEMBL1201862	7	PubChem BioAssays			None
CHEMBL1317551		0	419.53	0	3.37	SID24384293	CCn1c(=O)cc(OCC(=O)N2CCN(c3cccc(C)c3C)CC2)c2ccccc21	Potency	'='	2238.7	nM	5.65		Inconclusive	UO_0000065					False	CHEMBL1613776	PUBCHEM_BIOASSAY: Total Fluorescence Counterscreen for Inhibitors of the Interaction of Thyroid Hormone Receptor and Steroid Receptor Coregulator 2. (Class of assay: confirmatory)	F	BAO_0000019	assay format	Homo sapiens	None	None	None	None	CHEMBL1947	Thyroid hormone receptor beta-1	Homo sapiens	SINGLE PROTEIN	CHEMBL1201862	7	PubChem BioAssays			None
CHEMBL1323065		0	408.85	0	4.05	SID24269122	Cc1c(NC(=O)c2cc(-c3ccc(Cl)cc3)on2)c(=O)n(-c2ccccc2)n1C	Potency	'='	89125.1	nM	4.05		Inconclusive	UO_0000065					False	CHEMBL1613776	PUBCHEM_BIOASSAY: Total Fluorescence Counterscreen for Inhibitors of the Interaction of Thyroid Hormone Receptor and Steroid Receptor Coregulator 2. (Class of assay: confirmatory)	F	BAO_0000019	assay format	Homo sapiens	None	None	None	None	CHEMBL1947	Thyroid hormone receptor beta-1	Homo sapiens	SINGLE PROTEIN	CHEMBL1201862	7	PubChem BioAssays			None
CHEMBL1542128		0	400.49	0	4.58	SID14731409	CCCC1=NN2C(=N)/C(=C\c3ccc(SCc4ccco4)o3)C(=O)N=C2S1	Potency	'='	50118.7	nM	4.30		Active	UO_0000065					False	CHEMBL1613776	PUBCHEM_BIOASSAY: Total Fluorescence Counterscreen for Inhibitors of the Interaction of Thyroid Hormone Receptor and Steroid Receptor Coregulator 2. (Class of assay: confirmatory)	F	BAO_0000019	assay format	Homo sapiens	None	None	None	None	CHEMBL1947	Thyroid hormone receptor beta-1	Homo sapiens	SINGLE PROTEIN	CHEMBL1201862	7	PubChem BioAssays			None
CHEMBL1434600		0	479.58	0	4.53	SID24398933	CCOc1ccccc1CNC(=O)C1CCN(c2nn3cc(-c4ccc(F)cc4)nc3s2)CC1	Potency	'='	89125.1	nM	4.05		Inconclusive	UO_0000065					False	CHEMBL1613776	PUBCHEM_BIOASSAY: Total Fluorescence Counterscreen for Inhibitors of the Interaction of Thyroid Hormone Receptor and Steroid Receptor Coregulator 2. (Class of assay: confirmatory)	F	BAO_0000019	assay format	Homo sapiens	None	None	None	None	CHEMBL1947	Thyroid hormone receptor beta-1	Homo sapiens	SINGLE PROTEIN	CHEMBL1201862	7	PubChem BioAssays			None
CHEMBL103955	CHAETOMELLIC ACID A	0	326.48	1	5.56	SID26756910	CCCCCCCCCCCCCC/C(C(=O)O)=C(\C)C(=O)O	Potency	'='	3.5	nM	8.46		Inconclusive	UO_0000065					False	CHEMBL1613776	PUBCHEM_BIOASSAY: Total Fluorescence Counterscreen for Inhibitors of the Interaction of Thyroid Hormone Receptor and Steroid Receptor Coregulator 2. (Class of assay: confirmatory)	F	BAO_0000019	assay format	Homo sapiens	None	None	None	None	CHEMBL1947	Thyroid hormone receptor beta-1	Homo sapiens	SINGLE PROTEIN	CHEMBL1201862	7	PubChem BioAssays			None
CHEMBL1447115		0	514.01	1	4.06	SID24268514	CCn1cc2nc(SCC(=O)Nc3ccc(OC)c(Cl)c3)n(Cc3ccc(OC)cc3)c(=O)c2n1	Potency	'='	3548.1	nM	5.45		Active	UO_0000065					False	CHEMBL1613776	PUBCHEM_BIOASSAY: Total Fluorescence Counterscreen for Inhibitors of the Interaction of Thyroid Hormone Receptor and Steroid Receptor Coregulator 2. (Class of assay: confirmatory)	F	BAO_0000019	assay format	Homo sapiens	None	None	None	None	CHEMBL1947	Thyroid hormone receptor beta-1	Homo sapiens	SINGLE PROTEIN	CHEMBL1201862	7	PubChem BioAssays			None
CHEMBL1372402		0	398.26	0	3.87	SID24387236	CN(C(=O)Cn1ncc2c1-c1ccccc1OC2)c1ccc(Br)cc1	Potency	'='	19952.6	nM	4.70		Inconclusive	UO_0000065					False	CHEMBL1613776	PUBCHEM_BIOASSAY: Total Fluorescence Counterscreen for Inhibitors of the Interaction of Thyroid Hormone Receptor and Steroid Receptor Coregulator 2. (Class of assay: confirmatory)	F	BAO_0000019	assay format	Homo sapiens	None	None	None	None	CHEMBL1947	Thyroid hormone receptor beta-1	Homo sapiens	SINGLE PROTEIN	CHEMBL1201862	7	PubChem BioAssays			None
CHEMBL1371537		0	503.41	1	4.93	SID24272859	Cc1ccc(-c2nnc(Nc3ccc(Cl)c(Cl)c3)c3ccccc23)cc1S(=O)(=O)NCCO	Potency	'='	125892.5	nM	3.90		Inconclusive	UO_0000065					False	CHEMBL1613776	PUBCHEM_BIOASSAY: Total Fluorescence Counterscreen for Inhibitors of the Interaction of Thyroid Hormone Receptor and Steroid Receptor Coregulator 2. (Class of assay: confirmatory)	F	BAO_0000019	assay format	Homo sapiens	None	None	None	None	CHEMBL1947	Thyroid hormone receptor beta-1	Homo sapiens	SINGLE PROTEIN	CHEMBL1201862	7	PubChem BioAssays			None
CHEMBL1360200		0	517.05	1	2.66	SID24410705	O=C(CCNS(=O)(=O)c1ccc2c(c1)CCN2C(=O)C1CC1)N1CCN(c2cccc(Cl)c2)CC1	Potency	'='	5011.9	nM	5.30		Inconclusive	UO_0000065					False	CHEMBL1613776	PUBCHEM_BIOASSAY: Total Fluorescence Counterscreen for Inhibitors of the Interaction of Thyroid Hormone Receptor and Steroid Receptor Coregulator 2. (Class of assay: confirmatory)	F	BAO_0000019	assay format	Homo sapiens	None	None	None	None	CHEMBL1947	Thyroid hormone receptor beta-1	Homo sapiens	SINGLE PROTEIN	CHEMBL1201862	7	PubChem BioAssays			None
CHEMBL1558513		0	484.62	0	3.38	SID24402883	Cc1ccc(NC(=O)C2CCN(S(=O)(=O)c3ccc4c(c3)CCCC(=O)N4)CC2)cc1N(C)C	Potency	'='	112201.8	nM	3.95		Inconclusive	UO_0000065					False	CHEMBL1613776	PUBCHEM_BIOASSAY: Total Fluorescence Counterscreen for Inhibitors of the Interaction of Thyroid Hormone Receptor and Steroid Receptor Coregulator 2. (Class of assay: confirmatory)	F	BAO_0000019	assay format	Homo sapiens	None	None	None	None	CHEMBL1947	Thyroid hormone receptor beta-1	Homo sapiens	SINGLE PROTEIN	CHEMBL1201862	7	PubChem BioAssays			None
CHEMBL1606585		0	337.33	0	3.64	SID24393456	Cc1cccc(OC(=O)c2cc(-c3ccc4c(c3)OCCO4)on2)c1	Potency	'='	316227.8	nM	3.50		Inconclusive	UO_0000065					False	CHEMBL1613776	PUBCHEM_BIOASSAY: Total Fluorescence Counterscreen for Inhibitors of the Interaction of Thyroid Hormone Receptor and Steroid Receptor Coregulator 2. (Class of assay: confirmatory)	F	BAO_0000019	assay format	Homo sapiens	None	None	None	None	CHEMBL1947	Thyroid hormone receptor beta-1	Homo sapiens	SINGLE PROTEIN	CHEMBL1201862	7	PubChem BioAssays			None
CHEMBL302562		0	362.39	0	-1.81	SID50112568	NC(=O)[C@H]1CCCN1C(=O)[C@H](Cc1c[nH]cn1)NC(=O)[C@@H]1CCC(=O)N1	Potency	'='	501.2	nM	6.30		Inconclusive	UO_0000065					False	CHEMBL1613776	PUBCHEM_BIOASSAY: Total Fluorescence Counterscreen for Inhibitors of the Interaction of Thyroid Hormone Receptor and Steroid Receptor Coregulator 2. (Class of assay: confirmatory)	F	BAO_0000019	assay format	Homo sapiens	None	None	None	None	CHEMBL1947	Thyroid hormone receptor beta-1	Homo sapiens	SINGLE PROTEIN	CHEMBL1201862	7	PubChem BioAssays			None
CHEMBL1355054		0	394.46	0	4.08	SID24274836	CCC(=O)Oc1ccc(C2Nc3ccccc3-c3nnc(SC)nc3O2)cc1	Potency	'='	70.8	nM	7.15		Inconclusive	UO_0000065					False	CHEMBL1613776	PUBCHEM_BIOASSAY: Total Fluorescence Counterscreen for Inhibitors of the Interaction of Thyroid Hormone Receptor and Steroid Receptor Coregulator 2. (Class of assay: confirmatory)	F	BAO_0000019	assay format	Homo sapiens	None	None	None	None	CHEMBL1947	Thyroid hormone receptor beta-1	Homo sapiens	SINGLE PROTEIN	CHEMBL1201862	7	PubChem BioAssays			None
CHEMBL1301512		0	369.47	0	4.17	SID856269	CCN1CC2=C(OC(N)=C(C#N)C2c2ccccc2)/C(=C\c2ccccc2)C1	Potency	'='	44668.4	nM	4.35		Active	UO_0000065					False	CHEMBL1613776	PUBCHEM_BIOASSAY: Total Fluorescence Counterscreen for Inhibitors of the Interaction of Thyroid Hormone Receptor and Steroid Receptor Coregulator 2. (Class of assay: confirmatory)	F	BAO_0000019	assay format	Homo sapiens	None	None	None	None	CHEMBL1947	Thyroid hormone receptor beta-1	Homo sapiens	SINGLE PROTEIN	CHEMBL1201862	7	PubChem BioAssays			None
CHEMBL1478727		0	318.76	0	3.78	SID24395938	COc1ccc(NC(=O)N2CCOc3ccc(Cl)cc32)cc1	Potency	'='	398107.2	nM	3.40		Inconclusive	UO_0000065					False	CHEMBL1613776	PUBCHEM_BIOASSAY: Total Fluorescence Counterscreen for Inhibitors of the Interaction of Thyroid Hormone Receptor and Steroid Receptor Coregulator 2. (Class of assay: confirmatory)	F	BAO_0000019	assay format	Homo sapiens	None	None	None	None	CHEMBL1947	Thyroid hormone receptor beta-1	Homo sapiens	SINGLE PROTEIN	CHEMBL1201862	7	PubChem BioAssays			None
CHEMBL1320521		0	461.82	0	4.57	SID17517405	COc1cc(OC)c(C(=O)OC(C)C(=O)Nc2cc(C(F)(F)F)ccc2Cl)cc1OC	Potency	'='	44668.4	nM	4.35		Inconclusive	UO_0000065					False	CHEMBL1613776	PUBCHEM_BIOASSAY: Total Fluorescence Counterscreen for Inhibitors of the Interaction of Thyroid Hormone Receptor and Steroid Receptor Coregulator 2. (Class of assay: confirmatory)	F	BAO_0000019	assay format	Homo sapiens	None	None	None	None	CHEMBL1947	Thyroid hormone receptor beta-1	Homo sapiens	SINGLE PROTEIN	CHEMBL1201862	7	PubChem BioAssays			None
CHEMBL1552656		0	486.53	0	1.65	SID24393584	CCc1ccc(-c2[nH]c3c(c2-c2c(-n4cccc4)n(C)c(=O)n(C)c2=O)c(=O)n(C)c(=O)n3C)cc1	Potency	'='	281838.3	nM	3.55		Inconclusive	UO_0000065					False	CHEMBL1613776	PUBCHEM_BIOASSAY: Total Fluorescence Counterscreen for Inhibitors of the Interaction of Thyroid Hormone Receptor and Steroid Receptor Coregulator 2. (Class of assay: confirmatory)	F	BAO_0000019	assay format	Homo sapiens	None	None	None	None	CHEMBL1947	Thyroid hormone receptor beta-1	Homo sapiens	SINGLE PROTEIN	CHEMBL1201862	7	PubChem BioAssays			None
CHEMBL1337624		0	390.46	1	5.23	SID24275795	COc1ccc(-c2nc3ccccc3s2)cc1NC(=O)c1ccccc1OC	Potency	'='	316.2	nM	6.50		Inconclusive	UO_0000065					False	CHEMBL1613776	PUBCHEM_BIOASSAY: Total Fluorescence Counterscreen for Inhibitors of the Interaction of Thyroid Hormone Receptor and Steroid Receptor Coregulator 2. (Class of assay: confirmatory)	F	BAO_0000019	assay format	Homo sapiens	None	None	None	None	CHEMBL1947	Thyroid hormone receptor beta-1	Homo sapiens	SINGLE PROTEIN	CHEMBL1201862	7	PubChem BioAssays			None
CHEMBL1466305		0	465.34	0	4.26	SID17513005	O=C(NC(Nc1nc2ccc([N+](=O)[O-])cc2s1)(C(F)(F)F)C(F)(F)F)c1cccnc1	Potency	'='	281838.3	nM	3.55		Inconclusive	UO_0000065					False	CHEMBL1613776	PUBCHEM_BIOASSAY: Total Fluorescence Counterscreen for Inhibitors of the Interaction of Thyroid Hormone Receptor and Steroid Receptor Coregulator 2. (Class of assay: confirmatory)	F	BAO_0000019	assay format	Homo sapiens	None	None	None	None	CHEMBL1947	Thyroid hormone receptor beta-1	Homo sapiens	SINGLE PROTEIN	CHEMBL1201862	7	PubChem BioAssays			None
CHEMBL1495539		0	290.32	0	3.64	SID24809038	O=C1c2ccccc2-c2onc3ccc(N4CCCC4)c1c23	Potency	'='	44668.4	nM	4.35		Active	UO_0000065					False	CHEMBL1613776	PUBCHEM_BIOASSAY: Total Fluorescence Counterscreen for Inhibitors of the Interaction of Thyroid Hormone Receptor and Steroid Receptor Coregulator 2. (Class of assay: confirmatory)	F	BAO_0000019	assay format	Homo sapiens	None	None	None	None	CHEMBL1947	Thyroid hormone receptor beta-1	Homo sapiens	SINGLE PROTEIN	CHEMBL1201862	7	PubChem BioAssays			None
CHEMBL1591337		0	319.36	0	4.06	SID24392512	CCOC(=O)c1cccc(Nc2cc(-c3ccccc3)ncn2)c1	Potency	'='	316.2	nM	6.50		Active	UO_0000065					False	CHEMBL1613776	PUBCHEM_BIOASSAY: Total Fluorescence Counterscreen for Inhibitors of the Interaction of Thyroid Hormone Receptor and Steroid Receptor Coregulator 2. (Class of assay: confirmatory)	F	BAO_0000019	assay format	Homo sapiens	None	None	None	None	CHEMBL1947	Thyroid hormone receptor beta-1	Homo sapiens	SINGLE PROTEIN	CHEMBL1201862	7	PubChem BioAssays			None
CHEMBL1544913		0	292.34	0	2.93	SID22404609	CCNC(=O)C(=O)c1c(-c2ccccc2)cc2ccccn12	Potency	'='	11.2	nM	7.95		Inconclusive	UO_0000065					False	CHEMBL1613776	PUBCHEM_BIOASSAY: Total Fluorescence Counterscreen for Inhibitors of the Interaction of Thyroid Hormone Receptor and Steroid Receptor Coregulator 2. (Class of assay: confirmatory)	F	BAO_0000019	assay format	Homo sapiens	None	None	None	None	CHEMBL1947	Thyroid hormone receptor beta-1	Homo sapiens	SINGLE PROTEIN	CHEMBL1201862	7	PubChem BioAssays			None
CHEMBL1561795		0	399.52	0	2.33	SID24399860	Cc1cccc(N2CCN(S(=O)(=O)c3ccc4c(c3)CC(=O)N4C)CC2)c1C	Potency	'='	22387.2	nM	4.65		Active	UO_0000065					False	CHEMBL1613776	PUBCHEM_BIOASSAY: Total Fluorescence Counterscreen for Inhibitors of the Interaction of Thyroid Hormone Receptor and Steroid Receptor Coregulator 2. (Class of assay: confirmatory)	F	BAO_0000019	assay format	Homo sapiens	None	None	None	None	CHEMBL1947	Thyroid hormone receptor beta-1	Homo sapiens	SINGLE PROTEIN	CHEMBL1201862	7	PubChem BioAssays			None
CHEMBL1513621		0	439.58	0	4.51	SID24390386	CCCCCS(=O)(=O)c1oc(-c2cccs2)nc1S(=O)(=O)c1ccc(C)cc1	Potency	'='	89125.1	nM	4.05		Inconclusive	UO_0000065					False	CHEMBL1613776	PUBCHEM_BIOASSAY: Total Fluorescence Counterscreen for Inhibitors of the Interaction of Thyroid Hormone Receptor and Steroid Receptor Coregulator 2. (Class of assay: confirmatory)	F	BAO_0000019	assay format	Homo sapiens	None	None	None	None	CHEMBL1947	Thyroid hormone receptor beta-1	Homo sapiens	SINGLE PROTEIN	CHEMBL1201862	7	PubChem BioAssays			None
CHEMBL1444278		0	471.57	0	4.19	SID24404675	CCOc1ccc(NC(=O)N2CCN(c3nnc(C)c4c(C)n(-c5ccccc5)nc34)CC2)cc1	Potency	'='	0.5	nM		Outside typical range	Active	UO_0000065					False	CHEMBL1613776	PUBCHEM_BIOASSAY: Total Fluorescence Counterscreen for Inhibitors of the Interaction of Thyroid Hormone Receptor and Steroid Receptor Coregulator 2. (Class of assay: confirmatory)	F	BAO_0000019	assay format	Homo sapiens	None	None	None	None	CHEMBL1947	Thyroid hormone receptor beta-1	Homo sapiens	SINGLE PROTEIN	CHEMBL1201862	7	PubChem BioAssays			None
CHEMBL1573691		0	370.52	0	3.34	SID24399925	CCc1nc(SC)ncc1C(=O)N1CCN(c2cc(C)ccc2C)CC1	Potency	'='	31622.8	nM	4.50		Inconclusive	UO_0000065					False	CHEMBL1613776	PUBCHEM_BIOASSAY: Total Fluorescence Counterscreen for Inhibitors of the Interaction of Thyroid Hormone Receptor and Steroid Receptor Coregulator 2. (Class of assay: confirmatory)	F	BAO_0000019	assay format	Homo sapiens	None	None	None	None	CHEMBL1947	Thyroid hormone receptor beta-1	Homo sapiens	SINGLE PROTEIN	CHEMBL1201862	7	PubChem BioAssays			None
CHEMBL1308068		0	416.43	0	3.98	SID14746724	COc1ccc(CNC(=O)COC(=O)c2cc(-c3ccco3)nc3ccccc23)cc1	Potency	'='	39810.7	nM	4.40		Inconclusive	UO_0000065					False	CHEMBL1613776	PUBCHEM_BIOASSAY: Total Fluorescence Counterscreen for Inhibitors of the Interaction of Thyroid Hormone Receptor and Steroid Receptor Coregulator 2. (Class of assay: confirmatory)	F	BAO_0000019	assay format	Homo sapiens	None	None	None	None	CHEMBL1947	Thyroid hormone receptor beta-1	Homo sapiens	SINGLE PROTEIN	CHEMBL1201862	7	PubChem BioAssays			None
CHEMBL1483499		0	331.35	0	4.40	SID29216802	Cc1ccc(-c2cc3ncc4c(n3n2)-c2cc(F)ccc2OC4)cc1	Potency	'='	25118.9	nM	4.60		Active	UO_0000065					False	CHEMBL1613776	PUBCHEM_BIOASSAY: Total Fluorescence Counterscreen for Inhibitors of the Interaction of Thyroid Hormone Receptor and Steroid Receptor Coregulator 2. (Class of assay: confirmatory)	F	BAO_0000019	assay format	Homo sapiens	None	None	None	None	CHEMBL1947	Thyroid hormone receptor beta-1	Homo sapiens	SINGLE PROTEIN	CHEMBL1201862	7	PubChem BioAssays			None
CHEMBL1405279		0	438.74	0	4.97	SID17507613	C[N+]1=C(/C=C/Nc2ccccc2Cl)C(C)(C)c2ccccc21.[I-]	Potency	'='	44668.4	nM	4.35		Active	UO_0000065					False	CHEMBL1613776	PUBCHEM_BIOASSAY: Total Fluorescence Counterscreen for Inhibitors of the Interaction of Thyroid Hormone Receptor and Steroid Receptor Coregulator 2. (Class of assay: confirmatory)	F	BAO_0000019	assay format	Homo sapiens	None	None	None	None	CHEMBL1947	Thyroid hormone receptor beta-1	Homo sapiens	SINGLE PROTEIN	CHEMBL1201862	7	PubChem BioAssays			None
CHEMBL1365665		0	590.67	1	3.28	SID26750994	CCN1C(=O)[C@H]2CC[C@H]3/C(=N\OC[C@@H]4O[C@H](c5ccccc5)C=C[C@@H]4Oc4ccc(OC)cc4)C[C@@H](O)[C@@H](O)[C@@H]3[C@@H]2C1=O	Potency	'='	10.0	nM	8.00		Inconclusive	UO_0000065					False	CHEMBL1613776	PUBCHEM_BIOASSAY: Total Fluorescence Counterscreen for Inhibitors of the Interaction of Thyroid Hormone Receptor and Steroid Receptor Coregulator 2. (Class of assay: confirmatory)	F	BAO_0000019	assay format	Homo sapiens	None	None	None	None	CHEMBL1947	Thyroid hormone receptor beta-1	Homo sapiens	SINGLE PROTEIN	CHEMBL1201862	7	PubChem BioAssays			None
CHEMBL1337984		0	242.30	0	3.25	SID24271820	Nc1ccc2nc(-c3ccc(O)cc3)sc2c1	Potency	'='	79432.8	nM	4.10		Active	UO_0000065					False	CHEMBL1613776	PUBCHEM_BIOASSAY: Total Fluorescence Counterscreen for Inhibitors of the Interaction of Thyroid Hormone Receptor and Steroid Receptor Coregulator 2. (Class of assay: confirmatory)	F	BAO_0000019	assay format	Homo sapiens	None	None	None	None	CHEMBL1947	Thyroid hormone receptor beta-1	Homo sapiens	SINGLE PROTEIN	CHEMBL1201862	7	PubChem BioAssays			None
CHEMBL1545207		0	371.55	0	4.88	SID17510730	Cc1ccc(N=C(S)N(Cc2ccco2)C2CCN(C(C)C)CC2)cc1	Potency	'='	100000.0	nM	4.00		Inconclusive	UO_0000065					False	CHEMBL1613776	PUBCHEM_BIOASSAY: Total Fluorescence Counterscreen for Inhibitors of the Interaction of Thyroid Hormone Receptor and Steroid Receptor Coregulator 2. (Class of assay: confirmatory)	F	BAO_0000019	assay format	Homo sapiens	None	None	None	None	CHEMBL1947	Thyroid hormone receptor beta-1	Homo sapiens	SINGLE PROTEIN	CHEMBL1201862	7	PubChem BioAssays			None
CHEMBL1325689		0	409.51	0	3.65	SID24395826	Cc1cc(C)cc(NC(=O)c2cc(S(=O)(=O)N3CCc4ccccc43)cn2C)c1	Potency	'='	3981.1	nM	5.40		Inconclusive	UO_0000065					False	CHEMBL1613776	PUBCHEM_BIOASSAY: Total Fluorescence Counterscreen for Inhibitors of the Interaction of Thyroid Hormone Receptor and Steroid Receptor Coregulator 2. (Class of assay: confirmatory)	F	BAO_0000019	assay format	Homo sapiens	None	None	None	None	CHEMBL1947	Thyroid hormone receptor beta-1	Homo sapiens	SINGLE PROTEIN	CHEMBL1201862	7	PubChem BioAssays			None
CHEMBL1483611		0	488.59	0	4.77	SID24267373	O=C(O)CCCNc1cc(N2CCN(C3CCCCC3)CC2)c2noc3c2c1C(=O)c1ccccc1-3	Potency	'='	39810.7	nM	4.40		Active	UO_0000065					False	CHEMBL1613776	PUBCHEM_BIOASSAY: Total Fluorescence Counterscreen for Inhibitors of the Interaction of Thyroid Hormone Receptor and Steroid Receptor Coregulator 2. (Class of assay: confirmatory)	F	BAO_0000019	assay format	Homo sapiens	None	None	None	None	CHEMBL1947	Thyroid hormone receptor beta-1	Homo sapiens	SINGLE PROTEIN	CHEMBL1201862	7	PubChem BioAssays			None
CHEMBL1523013		0	331.42	0	3.84	SID24393425	Cc1ccccc1NC(=O)CSc1nnc(-c2cccs2)o1	Potency	'='	28.2	nM	7.55		Inconclusive	UO_0000065					False	CHEMBL1613776	PUBCHEM_BIOASSAY: Total Fluorescence Counterscreen for Inhibitors of the Interaction of Thyroid Hormone Receptor and Steroid Receptor Coregulator 2. (Class of assay: confirmatory)	F	BAO_0000019	assay format	Homo sapiens	None	None	None	None	CHEMBL1947	Thyroid hormone receptor beta-1	Homo sapiens	SINGLE PROTEIN	CHEMBL1201862	7	PubChem BioAssays			None
CHEMBL1348456		0	336.30	0	4.36	SID24791688	O=C(O)c1cc(N=Nc2c(O)ccc3ccccc23)cc(C(=O)O)c1	Potency	'='	28183.8	nM	4.55		Inconclusive	UO_0000065					False	CHEMBL1613776	PUBCHEM_BIOASSAY: Total Fluorescence Counterscreen for Inhibitors of the Interaction of Thyroid Hormone Receptor and Steroid Receptor Coregulator 2. (Class of assay: confirmatory)	F	BAO_0000019	assay format	Homo sapiens	None	None	None	None	CHEMBL1947	Thyroid hormone receptor beta-1	Homo sapiens	SINGLE PROTEIN	CHEMBL1201862	7	PubChem BioAssays			None
CHEMBL1513885		0	384.48	0	4.38	SID24401973	Cc1cccc(N2CCN(C(=O)c3cc4ccc5cccnc5c4[nH]3)CC2C)c1	Potency	'='	28183.8	nM	4.55		Inconclusive	UO_0000065					False	CHEMBL1613776	PUBCHEM_BIOASSAY: Total Fluorescence Counterscreen for Inhibitors of the Interaction of Thyroid Hormone Receptor and Steroid Receptor Coregulator 2. (Class of assay: confirmatory)	F	BAO_0000019	assay format	Homo sapiens	None	None	None	None	CHEMBL1947	Thyroid hormone receptor beta-1	Homo sapiens	SINGLE PROTEIN	CHEMBL1201862	7	PubChem BioAssays			None
CHEMBL1593616		0	363.46	0	4.49	SID24416318	COc1ccc(-n2cnc3cc(C(=O)NC4CCCCCC4)ccc32)cc1	Potency	'='	0.9	nM		Outside typical range	Inconclusive	UO_0000065					False	CHEMBL1613776	PUBCHEM_BIOASSAY: Total Fluorescence Counterscreen for Inhibitors of the Interaction of Thyroid Hormone Receptor and Steroid Receptor Coregulator 2. (Class of assay: confirmatory)	F	BAO_0000019	assay format	Homo sapiens	None	None	None	None	CHEMBL1947	Thyroid hormone receptor beta-1	Homo sapiens	SINGLE PROTEIN	CHEMBL1201862	7	PubChem BioAssays			None
CHEMBL1515743		0	505.59	2	6.64	SID24272236	CC(=O)c1c(C)oc2ccc(N(C(=O)Oc3ccccc3)S(=O)(=O)c3ccc(C(C)(C)C)cc3)cc12	Potency	'='	316.2	nM	6.50		Inconclusive	UO_0000065					False	CHEMBL1613776	PUBCHEM_BIOASSAY: Total Fluorescence Counterscreen for Inhibitors of the Interaction of Thyroid Hormone Receptor and Steroid Receptor Coregulator 2. (Class of assay: confirmatory)	F	BAO_0000019	assay format	Homo sapiens	None	None	None	None	CHEMBL1947	Thyroid hormone receptor beta-1	Homo sapiens	SINGLE PROTEIN	CHEMBL1201862	7	PubChem BioAssays			None
CHEMBL1395968		0	368.44	0	4.82	SID24275331	Cc1ccc(NC(=O)Cn2cc(C(=O)c3ccccc3)c3ccccc32)cc1	Potency	'='	25.1	nM	7.60		Active	UO_0000065					False	CHEMBL1613776	PUBCHEM_BIOASSAY: Total Fluorescence Counterscreen for Inhibitors of the Interaction of Thyroid Hormone Receptor and Steroid Receptor Coregulator 2. (Class of assay: confirmatory)	F	BAO_0000019	assay format	Homo sapiens	None	None	None	None	CHEMBL1947	Thyroid hormone receptor beta-1	Homo sapiens	SINGLE PROTEIN	CHEMBL1201862	7	PubChem BioAssays			None
CHEMBL1405455		0	307.35	0	3.34	SID24390306	Cc1ccc(CNC(=O)c2cc(=O)c3cc(C)ccc3o2)cc1	Potency	'='	35.5	nM	7.45		Inconclusive	UO_0000065					False	CHEMBL1613776	PUBCHEM_BIOASSAY: Total Fluorescence Counterscreen for Inhibitors of the Interaction of Thyroid Hormone Receptor and Steroid Receptor Coregulator 2. (Class of assay: confirmatory)	F	BAO_0000019	assay format	Homo sapiens	None	None	None	None	CHEMBL1947	Thyroid hormone receptor beta-1	Homo sapiens	SINGLE PROTEIN	CHEMBL1201862	7	PubChem BioAssays			None
CHEMBL1427991		0	424.50	0	3.66	SID22400515	Cc1cc(C)c[n+](C2=C([N-]S(=O)(=O)c3cccs3)C(=O)c3ccccc3C2=O)c1	Potency	'='	0.1	nM		Outside typical range	Inconclusive	UO_0000065					False	CHEMBL1613776	PUBCHEM_BIOASSAY: Total Fluorescence Counterscreen for Inhibitors of the Interaction of Thyroid Hormone Receptor and Steroid Receptor Coregulator 2. (Class of assay: confirmatory)	F	BAO_0000019	assay format	Homo sapiens	None	None	None	None	CHEMBL1947	Thyroid hormone receptor beta-1	Homo sapiens	SINGLE PROTEIN	CHEMBL1201862	7	PubChem BioAssays			None
CHEMBL3351065		0	739.96	2	7.31	SID29217816	CCN(CC)c1ccc(C(=C2C=CC(=[N+](CC)Cc3cccc(S(=O)(=O)O)c3)C=C2)c2ccc(N(CC)Cc3cccc(S(=O)(=O)[O-])c3)cc2)cc1	Potency	'='	11220.2	nM	4.95		Active	UO_0000065					False	CHEMBL1613776	PUBCHEM_BIOASSAY: Total Fluorescence Counterscreen for Inhibitors of the Interaction of Thyroid Hormone Receptor and Steroid Receptor Coregulator 2. (Class of assay: confirmatory)	F	BAO_0000019	assay format	Homo sapiens	None	None	None	None	CHEMBL1947	Thyroid hormone receptor beta-1	Homo sapiens	SINGLE PROTEIN	CHEMBL1201862	7	PubChem BioAssays			None
CHEMBL1398348		0	436.49	0	2.71	SID24387140	CCOc1ccccc1NC(=O)Cn1c(=O)n(Cc2cccs2)c(=O)c2cccnc21	Potency	'='	19952.6	nM	4.70		Inconclusive	UO_0000065					False	CHEMBL1613776	PUBCHEM_BIOASSAY: Total Fluorescence Counterscreen for Inhibitors of the Interaction of Thyroid Hormone Receptor and Steroid Receptor Coregulator 2. (Class of assay: confirmatory)	F	BAO_0000019	assay format	Homo sapiens	None	None	None	None	CHEMBL1947	Thyroid hormone receptor beta-1	Homo sapiens	SINGLE PROTEIN	CHEMBL1201862	7	PubChem BioAssays			None
CHEMBL1356431		0	413.50	0	3.63	SID24405347	Cc1ccc(OCC(=O)OCc2cc(=O)n3nc(C4CCCCC4)sc3n2)cc1	Potency	'='	8912.5	nM	5.05		Inconclusive	UO_0000065					False	CHEMBL1613776	PUBCHEM_BIOASSAY: Total Fluorescence Counterscreen for Inhibitors of the Interaction of Thyroid Hormone Receptor and Steroid Receptor Coregulator 2. (Class of assay: confirmatory)	F	BAO_0000019	assay format	Homo sapiens	None	None	None	None	CHEMBL1947	Thyroid hormone receptor beta-1	Homo sapiens	SINGLE PROTEIN	CHEMBL1201862	7	PubChem BioAssays			None
CHEMBL1433584		0	486.43	1	6.90	SID24272270	CCOC(=O)c1c(-c2ccc(Br)cc2)csc1NC(=O)c1ccc(C(C)(C)C)cc1	Potency	'='	1122.0	nM	5.95		Inconclusive	UO_0000065					False	CHEMBL1613776	PUBCHEM_BIOASSAY: Total Fluorescence Counterscreen for Inhibitors of the Interaction of Thyroid Hormone Receptor and Steroid Receptor Coregulator 2. (Class of assay: confirmatory)	F	BAO_0000019	assay format	Homo sapiens	None	None	None	None	CHEMBL1947	Thyroid hormone receptor beta-1	Homo sapiens	SINGLE PROTEIN	CHEMBL1201862	7	PubChem BioAssays			None
CHEMBL1523836		0	428.50	0	3.35	SID17510565	CC(C)S(=O)(=O)C1=NSC2=NC(=O)/C(=C\c3ccc(-c4ccccc4)o3)C(=N)N21	Potency	'='	39810.7	nM	4.40		Inconclusive	UO_0000065					False	CHEMBL1613776	PUBCHEM_BIOASSAY: Total Fluorescence Counterscreen for Inhibitors of the Interaction of Thyroid Hormone Receptor and Steroid Receptor Coregulator 2. (Class of assay: confirmatory)	F	BAO_0000019	assay format	Homo sapiens	None	None	None	None	CHEMBL1947	Thyroid hormone receptor beta-1	Homo sapiens	SINGLE PROTEIN	CHEMBL1201862	7	PubChem BioAssays			None
CHEMBL1339400		0	301.32	0	2.57	SID22408731	O=C(NCCc1ccc2c(c1)OCCO2)c1ccc(F)cc1	Potency	'='	70.8	nM	7.15		Inconclusive	UO_0000065					False	CHEMBL1613776	PUBCHEM_BIOASSAY: Total Fluorescence Counterscreen for Inhibitors of the Interaction of Thyroid Hormone Receptor and Steroid Receptor Coregulator 2. (Class of assay: confirmatory)	F	BAO_0000019	assay format	Homo sapiens	None	None	None	None	CHEMBL1947	Thyroid hormone receptor beta-1	Homo sapiens	SINGLE PROTEIN	CHEMBL1201862	7	PubChem BioAssays			None
CHEMBL1433749		0	490.51	0	4.34	SID24384213	O=C(NCc1ccco1)c1ccc2c(c1)N(Cc1ccccc1F)C(=O)c1ccccc1S2(=O)=O	Potency	'='	112201.8	nM	3.95		Inconclusive	UO_0000065					False	CHEMBL1613776	PUBCHEM_BIOASSAY: Total Fluorescence Counterscreen for Inhibitors of the Interaction of Thyroid Hormone Receptor and Steroid Receptor Coregulator 2. (Class of assay: confirmatory)	F	BAO_0000019	assay format	Homo sapiens	None	None	None	None	CHEMBL1947	Thyroid hormone receptor beta-1	Homo sapiens	SINGLE PROTEIN	CHEMBL1201862	7	PubChem BioAssays			None
CHEMBL3197851		0	320.76	0	3.21	SID7976491	O=C(/N=C1\SCC(=O)N1c1ccccc1Cl)c1ccco1	Potency	'='	44668.4	nM	4.35		Inconclusive	UO_0000065					False	CHEMBL1613776	PUBCHEM_BIOASSAY: Total Fluorescence Counterscreen for Inhibitors of the Interaction of Thyroid Hormone Receptor and Steroid Receptor Coregulator 2. (Class of assay: confirmatory)	F	BAO_0000019	assay format	Homo sapiens	None	None	None	None	CHEMBL1947	Thyroid hormone receptor beta-1	Homo sapiens	SINGLE PROTEIN	CHEMBL1201862	7	PubChem BioAssays			None
CHEMBL1408169		0	395.51	0	1.74	SID24395474	Cc1ccc(NC(=O)C(=O)NCC(c2cccnc2)N2CCN(C)CC2)cc1C	Potency	'='	281838.3	nM	3.55		Inconclusive	UO_0000065					False	CHEMBL1613776	PUBCHEM_BIOASSAY: Total Fluorescence Counterscreen for Inhibitors of the Interaction of Thyroid Hormone Receptor and Steroid Receptor Coregulator 2. (Class of assay: confirmatory)	F	BAO_0000019	assay format	Homo sapiens	None	None	None	None	CHEMBL1947	Thyroid hormone receptor beta-1	Homo sapiens	SINGLE PROTEIN	CHEMBL1201862	7	PubChem BioAssays			None
CHEMBL533293		0	604.73	1	6.82	SID24803103	CCN1/C(=C/C=C/c2oc3ccc4ccccc4c3[n+]2CC)Oc2ccc3ccccc3c21.Cc1ccc(S(=O)(=O)[O-])cc1	Potency	'='	50118.7	nM	4.30		Active	UO_0000065					False	CHEMBL1613776	PUBCHEM_BIOASSAY: Total Fluorescence Counterscreen for Inhibitors of the Interaction of Thyroid Hormone Receptor and Steroid Receptor Coregulator 2. (Class of assay: confirmatory)	F	BAO_0000019	assay format	Homo sapiens	None	None	None	None	CHEMBL1947	Thyroid hormone receptor beta-1	Homo sapiens	SINGLE PROTEIN	CHEMBL1201862	7	PubChem BioAssays			None
CHEMBL1437716		0	424.53	0	3.94	SID24407809	CCOc1ccc(S(=O)(=O)Nc2cccc(-c3ccc(N4CCCC4)nn3)c2)cc1	Potency	'='	19952.6	nM	4.70		Active	UO_0000065					False	CHEMBL1613776	PUBCHEM_BIOASSAY: Total Fluorescence Counterscreen for Inhibitors of the Interaction of Thyroid Hormone Receptor and Steroid Receptor Coregulator 2. (Class of assay: confirmatory)	F	BAO_0000019	assay format	Homo sapiens	None	None	None	None	CHEMBL1947	Thyroid hormone receptor beta-1	Homo sapiens	SINGLE PROTEIN	CHEMBL1201862	7	PubChem BioAssays			None
CHEMBL1594079		0	476.55	0	4.88	SID24390257	CCN(c1ccccc1)S(=O)(=O)c1ccc(NC(=O)c2cc(=O)c3ccc(C)c(C)c3o2)cc1	Potency	'='	2.8	nM	8.55		Inconclusive	UO_0000065					False	CHEMBL1613776	PUBCHEM_BIOASSAY: Total Fluorescence Counterscreen for Inhibitors of the Interaction of Thyroid Hormone Receptor and Steroid Receptor Coregulator 2. (Class of assay: confirmatory)	F	BAO_0000019	assay format	Homo sapiens	None	None	None	None	CHEMBL1947	Thyroid hormone receptor beta-1	Homo sapiens	SINGLE PROTEIN	CHEMBL1201862	7	PubChem BioAssays			None
CHEMBL1551419		0	457.55	0	1.26	SID24408625	COc1ccc(S(=O)(=O)NCCS(=O)(=O)N2CCN(c3ccccc3F)CC2)cc1	Potency	'='	1122.0	nM	5.95		Inconclusive	UO_0000065					False	CHEMBL1613776	PUBCHEM_BIOASSAY: Total Fluorescence Counterscreen for Inhibitors of the Interaction of Thyroid Hormone Receptor and Steroid Receptor Coregulator 2. (Class of assay: confirmatory)	F	BAO_0000019	assay format	Homo sapiens	None	None	None	None	CHEMBL1947	Thyroid hormone receptor beta-1	Homo sapiens	SINGLE PROTEIN	CHEMBL1201862	7	PubChem BioAssays			None
CHEMBL1472937		0	377.42	0	4.52	SID24390897	COc1cc2c(cc1OC)C(c1ccc(F)cc1)N(c1ccccc1)C(=O)C2	Potency	'='	316227.8	nM	3.50		Inconclusive	UO_0000065					False	CHEMBL1613776	PUBCHEM_BIOASSAY: Total Fluorescence Counterscreen for Inhibitors of the Interaction of Thyroid Hormone Receptor and Steroid Receptor Coregulator 2. (Class of assay: confirmatory)	F	BAO_0000019	assay format	Homo sapiens	None	None	None	None	CHEMBL1947	Thyroid hormone receptor beta-1	Homo sapiens	SINGLE PROTEIN	CHEMBL1201862	7	PubChem BioAssays			None
CHEMBL1398492		0	427.49	0	1.92	SID24275603	COc1ccc(S(=O)(=O)NCCCO)cc1-c1nnc2c3ccccc3c(C)nn12	Potency	'='	3981.1	nM	5.40		Inconclusive	UO_0000065					False	CHEMBL1613776	PUBCHEM_BIOASSAY: Total Fluorescence Counterscreen for Inhibitors of the Interaction of Thyroid Hormone Receptor and Steroid Receptor Coregulator 2. (Class of assay: confirmatory)	F	BAO_0000019	assay format	Homo sapiens	None	None	None	None	CHEMBL1947	Thyroid hormone receptor beta-1	Homo sapiens	SINGLE PROTEIN	CHEMBL1201862	7	PubChem BioAssays			None
CHEMBL1398918		0	473.60	0	3.79	SID24383925	CCN1CCN(C(=O)c2ccc3c(c2)N(Cc2ccccc2)C(=O)c2ccccc2[S+]3[O-])CC1	Potency	'='	112201.8	nM	3.95		Inconclusive	UO_0000065					False	CHEMBL1613776	PUBCHEM_BIOASSAY: Total Fluorescence Counterscreen for Inhibitors of the Interaction of Thyroid Hormone Receptor and Steroid Receptor Coregulator 2. (Class of assay: confirmatory)	F	BAO_0000019	assay format	Homo sapiens	None	None	None	None	CHEMBL1947	Thyroid hormone receptor beta-1	Homo sapiens	SINGLE PROTEIN	CHEMBL1201862	7	PubChem BioAssays			None
CHEMBL1555752		0	504.01	1	4.83	SID26664026	CCN(CC)C(=O)c1ccc2c(c1)C1C(Cl)C(Sc3ccccc3[N+](=O)[O-])CC1C(C(=O)O)N2	Potency	'='	39810.7	nM	4.40		Inconclusive	UO_0000065					False	CHEMBL1613776	PUBCHEM_BIOASSAY: Total Fluorescence Counterscreen for Inhibitors of the Interaction of Thyroid Hormone Receptor and Steroid Receptor Coregulator 2. (Class of assay: confirmatory)	F	BAO_0000019	assay format	Homo sapiens	None	None	None	None	CHEMBL1947	Thyroid hormone receptor beta-1	Homo sapiens	SINGLE PROTEIN	CHEMBL1201862	7	PubChem BioAssays			None
CHEMBL1526804		0	584.70	1	3.29	SID24414046	CCCCNC(=O)CSc1nc2cc3c(cc2c(=O)n1CCCC(=O)NCCc1ccc(OC)c(OC)c1)OCO3	Potency	'='	112201.8	nM	3.95		Inconclusive	UO_0000065					False	CHEMBL1613776	PUBCHEM_BIOASSAY: Total Fluorescence Counterscreen for Inhibitors of the Interaction of Thyroid Hormone Receptor and Steroid Receptor Coregulator 2. (Class of assay: confirmatory)	F	BAO_0000019	assay format	Homo sapiens	None	None	None	None	CHEMBL1947	Thyroid hormone receptor beta-1	Homo sapiens	SINGLE PROTEIN	CHEMBL1201862	7	PubChem BioAssays			None
CHEMBL1334570		0	274.30	0	2.93	SID866016	COC(=O)c1sc2nc(-c3ccco3)ccc2c1N	Potency	'='	50118.7	nM	4.30		Inconclusive	UO_0000065					False	CHEMBL1613776	PUBCHEM_BIOASSAY: Total Fluorescence Counterscreen for Inhibitors of the Interaction of Thyroid Hormone Receptor and Steroid Receptor Coregulator 2. (Class of assay: confirmatory)	F	BAO_0000019	assay format	Homo sapiens	None	None	None	None	CHEMBL1947	Thyroid hormone receptor beta-1	Homo sapiens	SINGLE PROTEIN	CHEMBL1201862	7	PubChem BioAssays			None
CHEMBL1462198		0	450.71	0	3.94	SID17506197	Cc1ccccc1NC(NC(=O)OCCn1c([N+](=O)[O-])cnc1C)C(Cl)(Cl)Cl	Potency	'='	7079.5	nM	5.15		Active	UO_0000065					False	CHEMBL1613776	PUBCHEM_BIOASSAY: Total Fluorescence Counterscreen for Inhibitors of the Interaction of Thyroid Hormone Receptor and Steroid Receptor Coregulator 2. (Class of assay: confirmatory)	F	BAO_0000019	assay format	Homo sapiens	None	None	None	None	CHEMBL1947	Thyroid hormone receptor beta-1	Homo sapiens	SINGLE PROTEIN	CHEMBL1201862	7	PubChem BioAssays			None
CHEMBL1580375		0	425.55	0	3.55	SID14739094	Cc1cc2ccccc2n1CCNC(=O)c1ccc(S(=O)(=O)N2CCCCC2)cc1	Potency	'='	44668.4	nM	4.35		Active	UO_0000065					False	CHEMBL1613776	PUBCHEM_BIOASSAY: Total Fluorescence Counterscreen for Inhibitors of the Interaction of Thyroid Hormone Receptor and Steroid Receptor Coregulator 2. (Class of assay: confirmatory)	F	BAO_0000019	assay format	Homo sapiens	None	None	None	None	CHEMBL1947	Thyroid hormone receptor beta-1	Homo sapiens	SINGLE PROTEIN	CHEMBL1201862	7	PubChem BioAssays			None
CHEMBL1492679		0	391.45	0	3.53	SID24396017	O=C(CCCn1c(=O)c2cccn2c2ccc(F)cc21)NCCc1ccccc1	Potency	'='	4466.8	nM	5.35		Inconclusive	UO_0000065					False	CHEMBL1613776	PUBCHEM_BIOASSAY: Total Fluorescence Counterscreen for Inhibitors of the Interaction of Thyroid Hormone Receptor and Steroid Receptor Coregulator 2. (Class of assay: confirmatory)	F	BAO_0000019	assay format	Homo sapiens	None	None	None	None	CHEMBL1947	Thyroid hormone receptor beta-1	Homo sapiens	SINGLE PROTEIN	CHEMBL1201862	7	PubChem BioAssays			None
CHEMBL1453892		0	479.90	1	6.53	SID24267043	COc1ccc2oc(-c3cccc(NC(=O)c4sc5c([N+](=O)[O-])cccc5c4Cl)c3)nc2c1	Potency	'='	22387.2	nM	4.65		Inconclusive	UO_0000065					False	CHEMBL1613776	PUBCHEM_BIOASSAY: Total Fluorescence Counterscreen for Inhibitors of the Interaction of Thyroid Hormone Receptor and Steroid Receptor Coregulator 2. (Class of assay: confirmatory)	F	BAO_0000019	assay format	Homo sapiens	None	None	None	None	CHEMBL1947	Thyroid hormone receptor beta-1	Homo sapiens	SINGLE PROTEIN	CHEMBL1201862	7	PubChem BioAssays			None
CHEMBL1609499		0	481.44	1	4.12	SID22402198	COc1ccc2c(c1OC)C(=O)OC2Nc1nc(-c2cc3cc([N+](=O)[O-])ccc3oc2=O)cs1	Potency	'='	177827.9	nM	3.75		Inconclusive	UO_0000065					False	CHEMBL1613776	PUBCHEM_BIOASSAY: Total Fluorescence Counterscreen for Inhibitors of the Interaction of Thyroid Hormone Receptor and Steroid Receptor Coregulator 2. (Class of assay: confirmatory)	F	BAO_0000019	assay format	Homo sapiens	None	None	None	None	CHEMBL1947	Thyroid hormone receptor beta-1	Homo sapiens	SINGLE PROTEIN	CHEMBL1201862	7	PubChem BioAssays			None
CHEMBL109037		0	213.19	0	-0.24	SID50106437	NC(Cc1cc(O)c(O)cc1O)C(=O)O	Potency	'='	11220.2	nM	4.95		Active	UO_0000065					False	CHEMBL1613776	PUBCHEM_BIOASSAY: Total Fluorescence Counterscreen for Inhibitors of the Interaction of Thyroid Hormone Receptor and Steroid Receptor Coregulator 2. (Class of assay: confirmatory)	F	BAO_0000019	assay format	Homo sapiens	None	None	None	None	CHEMBL1947	Thyroid hormone receptor beta-1	Homo sapiens	SINGLE PROTEIN	CHEMBL1201862	7	PubChem BioAssays			None
CHEMBL3195465		0	366.46	0	2.60	SID17509904	CC(/C=N\NC(=O)CN1CCN(Cc2ccccc2)CC1)=C\c1ccco1	Potency	'='	7.1	nM	8.15		Inconclusive	UO_0000065					False	CHEMBL1613776	PUBCHEM_BIOASSAY: Total Fluorescence Counterscreen for Inhibitors of the Interaction of Thyroid Hormone Receptor and Steroid Receptor Coregulator 2. (Class of assay: confirmatory)	F	BAO_0000019	assay format	Homo sapiens	None	None	None	None	CHEMBL1947	Thyroid hormone receptor beta-1	Homo sapiens	SINGLE PROTEIN	CHEMBL1201862	7	PubChem BioAssays			None
CHEMBL1430031		0	462.58	0	3.16	SID17505413	NS(=O)(=O)c1ccc(NS(=O)(=O)c2ccc(NC(S)=Nc3ccccc3)cc2)cc1	Potency	'='	0.6	nM		Outside typical range	Inconclusive	UO_0000065					False	CHEMBL1613776	PUBCHEM_BIOASSAY: Total Fluorescence Counterscreen for Inhibitors of the Interaction of Thyroid Hormone Receptor and Steroid Receptor Coregulator 2. (Class of assay: confirmatory)	F	BAO_0000019	assay format	Homo sapiens	None	None	None	None	CHEMBL1947	Thyroid hormone receptor beta-1	Homo sapiens	SINGLE PROTEIN	CHEMBL1201862	7	PubChem BioAssays			None
CHEMBL1547684		0	188.61	0	0.55	SID24822541	Cl.Nc1ccc(N)c(C(=O)O)c1	Potency	'='	39810.7	nM	4.40		Inconclusive	UO_0000065					False	CHEMBL1613776	PUBCHEM_BIOASSAY: Total Fluorescence Counterscreen for Inhibitors of the Interaction of Thyroid Hormone Receptor and Steroid Receptor Coregulator 2. (Class of assay: confirmatory)	F	BAO_0000019	assay format	Homo sapiens	None	None	None	None	CHEMBL1947	Thyroid hormone receptor beta-1	Homo sapiens	SINGLE PROTEIN	CHEMBL1201862	7	PubChem BioAssays			None
CHEMBL1476614		0	456.53	0	3.64	SID24395600	O=C(CSc1nc2nccnc2c(=O)n1CCc1c[nH]c2ccccc12)Nc1ccccc1	Potency	'='	112201.8	nM	3.95		Inconclusive	UO_0000065					False	CHEMBL1613776	PUBCHEM_BIOASSAY: Total Fluorescence Counterscreen for Inhibitors of the Interaction of Thyroid Hormone Receptor and Steroid Receptor Coregulator 2. (Class of assay: confirmatory)	F	BAO_0000019	assay format	Homo sapiens	None	None	None	None	CHEMBL1947	Thyroid hormone receptor beta-1	Homo sapiens	SINGLE PROTEIN	CHEMBL1201862	7	PubChem BioAssays			None
CHEMBL1333575		0	492.55	0	1.59	SID24408433	O=C(NCCS(=O)(=O)N1CCN(c2ccccc2F)CC1)C1CC(=O)N(c2ccc(F)cc2)C1	Potency	'='	316227.8	nM	3.50		Inconclusive	UO_0000065					False	CHEMBL1613776	PUBCHEM_BIOASSAY: Total Fluorescence Counterscreen for Inhibitors of the Interaction of Thyroid Hormone Receptor and Steroid Receptor Coregulator 2. (Class of assay: confirmatory)	F	BAO_0000019	assay format	Homo sapiens	None	None	None	None	CHEMBL1947	Thyroid hormone receptor beta-1	Homo sapiens	SINGLE PROTEIN	CHEMBL1201862	7	PubChem BioAssays			None
CHEMBL1390868		0	232.29	0	3.58	SID17511748	c1ccc(-c2cn3c(n2)-c2ccccc2C3)cc1	Potency	'='	2238721.1	nM	2.65		Inconclusive	UO_0000065					False	CHEMBL1613776	PUBCHEM_BIOASSAY: Total Fluorescence Counterscreen for Inhibitors of the Interaction of Thyroid Hormone Receptor and Steroid Receptor Coregulator 2. (Class of assay: confirmatory)	F	BAO_0000019	assay format	Homo sapiens	None	None	None	None	CHEMBL1947	Thyroid hormone receptor beta-1	Homo sapiens	SINGLE PROTEIN	CHEMBL1201862	7	PubChem BioAssays			None
CHEMBL1367244		0	389.52	0	3.58	SID24407602	CC(C)c1ccc(NC(=O)c2cc(S(=O)(=O)N3CCCCC3)cn2C)cc1	Potency	'='	56234.1	nM	4.25		Inconclusive	UO_0000065					False	CHEMBL1613776	PUBCHEM_BIOASSAY: Total Fluorescence Counterscreen for Inhibitors of the Interaction of Thyroid Hormone Receptor and Steroid Receptor Coregulator 2. (Class of assay: confirmatory)	F	BAO_0000019	assay format	Homo sapiens	None	None	None	None	CHEMBL1947	Thyroid hormone receptor beta-1	Homo sapiens	SINGLE PROTEIN	CHEMBL1201862	7	PubChem BioAssays			None
CHEMBL1310907		0	325.32	0	2.12	SID17408930	Cc1ccc(NC(=O)CN2C(=O)N/C(=C/c3ccco3)C2=O)cc1	Potency	'='	50118.7	nM	4.30		Active	UO_0000065					False	CHEMBL1613776	PUBCHEM_BIOASSAY: Total Fluorescence Counterscreen for Inhibitors of the Interaction of Thyroid Hormone Receptor and Steroid Receptor Coregulator 2. (Class of assay: confirmatory)	F	BAO_0000019	assay format	Homo sapiens	None	None	None	None	CHEMBL1947	Thyroid hormone receptor beta-1	Homo sapiens	SINGLE PROTEIN	CHEMBL1201862	7	PubChem BioAssays			None
CHEMBL1472696		0	456.98	0	2.87	SID24389649	CCNC(=O)c1c(NC(=O)c2nc(S(=O)(=O)CC)ncc2Cl)sc2c1CCCC2	Potency	'='	0.2	nM		Outside typical range	Inconclusive	UO_0000065					False	CHEMBL1613776	PUBCHEM_BIOASSAY: Total Fluorescence Counterscreen for Inhibitors of the Interaction of Thyroid Hormone Receptor and Steroid Receptor Coregulator 2. (Class of assay: confirmatory)	F	BAO_0000019	assay format	Homo sapiens	None	None	None	None	CHEMBL1947	Thyroid hormone receptor beta-1	Homo sapiens	SINGLE PROTEIN	CHEMBL1201862	7	PubChem BioAssays			None
CHEMBL1314285		0	466.57	0	4.94	SID24411038	O=C(CSc1nc2c([nH]c3ccccc32)c(=O)n1-c1ccccc1)N1CCCc2ccccc21	Potency	'='	79432.8	nM	4.10		Inconclusive	UO_0000065					False	CHEMBL1613776	PUBCHEM_BIOASSAY: Total Fluorescence Counterscreen for Inhibitors of the Interaction of Thyroid Hormone Receptor and Steroid Receptor Coregulator 2. (Class of assay: confirmatory)	F	BAO_0000019	assay format	Homo sapiens	None	None	None	None	CHEMBL1947	Thyroid hormone receptor beta-1	Homo sapiens	SINGLE PROTEIN	CHEMBL1201862	7	PubChem BioAssays			None
CHEMBL1367523		0	418.52	0	4.85	SID17506579	CC1CCc2c(sc(NC(=O)C3c4ccccc4Oc4ccccc43)c2C(N)=O)C1	Potency	'='	2238.7	nM	5.65		Inconclusive	UO_0000065					False	CHEMBL1613776	PUBCHEM_BIOASSAY: Total Fluorescence Counterscreen for Inhibitors of the Interaction of Thyroid Hormone Receptor and Steroid Receptor Coregulator 2. (Class of assay: confirmatory)	F	BAO_0000019	assay format	Homo sapiens	None	None	None	None	CHEMBL1947	Thyroid hormone receptor beta-1	Homo sapiens	SINGLE PROTEIN	CHEMBL1201862	7	PubChem BioAssays			None
CHEMBL1474665		0	390.46	0	4.34	SID24393297	CCOC(=O)CSc1nc2ccc(NC(=O)c3cccc(F)c3)cc2s1	Potency	'='	4466.8	nM	5.35		Inconclusive	UO_0000065					False	CHEMBL1613776	PUBCHEM_BIOASSAY: Total Fluorescence Counterscreen for Inhibitors of the Interaction of Thyroid Hormone Receptor and Steroid Receptor Coregulator 2. (Class of assay: confirmatory)	F	BAO_0000019	assay format	Homo sapiens	None	None	None	None	CHEMBL1947	Thyroid hormone receptor beta-1	Homo sapiens	SINGLE PROTEIN	CHEMBL1201862	7	PubChem BioAssays			None
CHEMBL1327513		0	514.57	2	6.40	SID29216835	COc1ccc(C(=O)NCCn2cc(SCc3ccc(C(F)(F)F)cc3)c3ccccc32)cc1OC	Potency	'='	10000.0	nM	5.00		Inconclusive	UO_0000065					False	CHEMBL1613776	PUBCHEM_BIOASSAY: Total Fluorescence Counterscreen for Inhibitors of the Interaction of Thyroid Hormone Receptor and Steroid Receptor Coregulator 2. (Class of assay: confirmatory)	F	BAO_0000019	assay format	Homo sapiens	None	None	None	None	CHEMBL1947	Thyroid hormone receptor beta-1	Homo sapiens	SINGLE PROTEIN	CHEMBL1201862	7	PubChem BioAssays			None
CHEMBL1601887		0	326.44	1	5.90	SID24390944	CCCCCCc1c(C)c2c(cc(C)c3c(C)c(C)oc32)oc1=O	Potency	'='	112201.8	nM	3.95		Inconclusive	UO_0000065					False	CHEMBL1613776	PUBCHEM_BIOASSAY: Total Fluorescence Counterscreen for Inhibitors of the Interaction of Thyroid Hormone Receptor and Steroid Receptor Coregulator 2. (Class of assay: confirmatory)	F	BAO_0000019	assay format	Homo sapiens	None	None	None	None	CHEMBL1947	Thyroid hormone receptor beta-1	Homo sapiens	SINGLE PROTEIN	CHEMBL1201862	7	PubChem BioAssays			None
CHEMBL1476630		0	422.87	0	4.73	SID24416510	CCOc1ccc(C(=O)Nc2ccc3nn(-c4ccc(OC)c(Cl)c4)nc3c2)cc1	Potency	'='	2.5	nM	8.60		Inconclusive	UO_0000065					False	CHEMBL1613776	PUBCHEM_BIOASSAY: Total Fluorescence Counterscreen for Inhibitors of the Interaction of Thyroid Hormone Receptor and Steroid Receptor Coregulator 2. (Class of assay: confirmatory)	F	BAO_0000019	assay format	Homo sapiens	None	None	None	None	CHEMBL1947	Thyroid hormone receptor beta-1	Homo sapiens	SINGLE PROTEIN	CHEMBL1201862	7	PubChem BioAssays			None
CHEMBL1481248		0	313.38	0	2.53	SID24410385	Cc1ccc(CNC(=O)c2sc3nc[nH]c(=O)c3c2C)cc1	Potency	'='	15.8	nM	7.80		Inconclusive	UO_0000065					False	CHEMBL1613776	PUBCHEM_BIOASSAY: Total Fluorescence Counterscreen for Inhibitors of the Interaction of Thyroid Hormone Receptor and Steroid Receptor Coregulator 2. (Class of assay: confirmatory)	F	BAO_0000019	assay format	Homo sapiens	None	None	None	None	CHEMBL1947	Thyroid hormone receptor beta-1	Homo sapiens	SINGLE PROTEIN	CHEMBL1201862	7	PubChem BioAssays			None
CHEMBL1375499		0	391.34	0	3.02	SID24796961	O=C1NN(c2ccccc2)C(=O)/C1=C\c1ccc(-c2cc([N+](=O)[O-])ccc2O)o1	Potency	'='	50118.7	nM	4.30		Inconclusive	UO_0000065					False	CHEMBL1613776	PUBCHEM_BIOASSAY: Total Fluorescence Counterscreen for Inhibitors of the Interaction of Thyroid Hormone Receptor and Steroid Receptor Coregulator 2. (Class of assay: confirmatory)	F	BAO_0000019	assay format	Homo sapiens	None	None	None	None	CHEMBL1947	Thyroid hormone receptor beta-1	Homo sapiens	SINGLE PROTEIN	CHEMBL1201862	7	PubChem BioAssays			None
CHEMBL1463548		0	363.43	0	1.86	SID17504389	Cc1c(N=C(N)N=C(N)Nc2ccccc2)c(=O)n(-c2ccccc2)n1C	Potency	'='	794.3	nM	6.10		Inconclusive	UO_0000065					False	CHEMBL1613776	PUBCHEM_BIOASSAY: Total Fluorescence Counterscreen for Inhibitors of the Interaction of Thyroid Hormone Receptor and Steroid Receptor Coregulator 2. (Class of assay: confirmatory)	F	BAO_0000019	assay format	Homo sapiens	None	None	None	None	CHEMBL1947	Thyroid hormone receptor beta-1	Homo sapiens	SINGLE PROTEIN	CHEMBL1201862	7	PubChem BioAssays			None
CHEMBL1442122		0	423.94	1	5.26	SID24400022	CCOc1ccccc1CNC(=O)c1nc(-c2ccc(Cl)cc2)n2c1CCCCC2	Potency	'='	22387.2	nM	4.65		Inconclusive	UO_0000065					False	CHEMBL1613776	PUBCHEM_BIOASSAY: Total Fluorescence Counterscreen for Inhibitors of the Interaction of Thyroid Hormone Receptor and Steroid Receptor Coregulator 2. (Class of assay: confirmatory)	F	BAO_0000019	assay format	Homo sapiens	None	None	None	None	CHEMBL1947	Thyroid hormone receptor beta-1	Homo sapiens	SINGLE PROTEIN	CHEMBL1201862	7	PubChem BioAssays			None
CHEMBL6608		0	543.53	3	0.00	SID26756925	COc1cccc2c1C(=O)c1c(O)c3c(c(O)c1C2=O)C[C@@](O)(C(=O)CO)C[C@@H]3OC1CC(N)C(O)C(C)O1	Potency	'='	31622.8	nM	4.50		Active	UO_0000065					False	CHEMBL1613776	PUBCHEM_BIOASSAY: Total Fluorescence Counterscreen for Inhibitors of the Interaction of Thyroid Hormone Receptor and Steroid Receptor Coregulator 2. (Class of assay: confirmatory)	F	BAO_0000019	assay format	Homo sapiens	None	None	None	None	CHEMBL1947	Thyroid hormone receptor beta-1	Homo sapiens	SINGLE PROTEIN	CHEMBL1201862	7	PubChem BioAssays			None
CHEMBL1442153		0	294.27	0	-2.23	SID50105816	CNC(=O)[C@H]1O[C@@H](n2cnc3c(N)ncnc32)[C@H](O)[C@H]1O	Potency	'='	6.3	nM	8.20		Inconclusive	UO_0000065					False	CHEMBL1613776	PUBCHEM_BIOASSAY: Total Fluorescence Counterscreen for Inhibitors of the Interaction of Thyroid Hormone Receptor and Steroid Receptor Coregulator 2. (Class of assay: confirmatory)	F	BAO_0000019	assay format	Homo sapiens	None	None	None	None	CHEMBL1947	Thyroid hormone receptor beta-1	Homo sapiens	SINGLE PROTEIN	CHEMBL1201862	7	PubChem BioAssays			None
CHEMBL1323228		0	458.54	0	1.44	SID24404931	CCc1ccc(S(=O)(=O)Nc2cc3c(cc2N2CCOCC2)n(C)c(=O)c(=O)n3C)cc1	Potency	'='	446683.6	nM	3.35		Inconclusive	UO_0000065					False	CHEMBL1613776	PUBCHEM_BIOASSAY: Total Fluorescence Counterscreen for Inhibitors of the Interaction of Thyroid Hormone Receptor and Steroid Receptor Coregulator 2. (Class of assay: confirmatory)	F	BAO_0000019	assay format	Homo sapiens	None	None	None	None	CHEMBL1947	Thyroid hormone receptor beta-1	Homo sapiens	SINGLE PROTEIN	CHEMBL1201862	7	PubChem BioAssays			None
CHEMBL3191022		0	354.37	0	2.25	SID24782282	CCn1c(C)nc2cc(C(=O)N/N=C/c3ccc(O)c(O)c3O)ccc21	Potency	'='	70794.6	nM	4.15		Inconclusive	UO_0000065					False	CHEMBL1613776	PUBCHEM_BIOASSAY: Total Fluorescence Counterscreen for Inhibitors of the Interaction of Thyroid Hormone Receptor and Steroid Receptor Coregulator 2. (Class of assay: confirmatory)	F	BAO_0000019	assay format	Homo sapiens	None	None	None	None	CHEMBL1947	Thyroid hormone receptor beta-1	Homo sapiens	SINGLE PROTEIN	CHEMBL1201862	7	PubChem BioAssays			None
CHEMBL3191279		0	284.32	0	1.21	SID17505395	CN(/N=C/C=C/c1ccccc1)c1cc(=O)n(C)c(=O)[nH]1	Potency	'='	4466835.9	nM	2.35		Inconclusive	UO_0000065					False	CHEMBL1613776	PUBCHEM_BIOASSAY: Total Fluorescence Counterscreen for Inhibitors of the Interaction of Thyroid Hormone Receptor and Steroid Receptor Coregulator 2. (Class of assay: confirmatory)	F	BAO_0000019	assay format	Homo sapiens	None	None	None	None	CHEMBL1947	Thyroid hormone receptor beta-1	Homo sapiens	SINGLE PROTEIN	CHEMBL1201862	7	PubChem BioAssays			None
CHEMBL1551349		0	475.55	0	4.27	SID24414158	Cc1n[nH]c(C)c1CCc1nc2c3ccccc3nc(SCC(=O)Nc3ccc(F)cc3)n2n1	Potency	'='	562.3	nM	6.25		Inconclusive	UO_0000065					False	CHEMBL1613776	PUBCHEM_BIOASSAY: Total Fluorescence Counterscreen for Inhibitors of the Interaction of Thyroid Hormone Receptor and Steroid Receptor Coregulator 2. (Class of assay: confirmatory)	F	BAO_0000019	assay format	Homo sapiens	None	None	None	None	CHEMBL1947	Thyroid hormone receptor beta-1	Homo sapiens	SINGLE PROTEIN	CHEMBL1201862	7	PubChem BioAssays			None
CHEMBL1318670		0	477.52	1	-0.58	SID26751003	CCN1C(=O)[C@H]2CC[C@H]3/C(=N\O[C@@H](C)c4cn([C@H]5COC[C@H]5O)nn4)C[C@@H](O)[C@@H](O)[C@@H]3[C@@H]2C1=O	Potency	'='	1000000.0	nM	3.00		Inconclusive	UO_0000065					False	CHEMBL1613776	PUBCHEM_BIOASSAY: Total Fluorescence Counterscreen for Inhibitors of the Interaction of Thyroid Hormone Receptor and Steroid Receptor Coregulator 2. (Class of assay: confirmatory)	F	BAO_0000019	assay format	Homo sapiens	None	None	None	None	CHEMBL1947	Thyroid hormone receptor beta-1	Homo sapiens	SINGLE PROTEIN	CHEMBL1201862	7	PubChem BioAssays			None
CHEMBL1526519		0	679.36	None	None	SID11113679		Potency	'='	25118.9	nM	4.60		Inconclusive	UO_0000065					False	CHEMBL1613776	PUBCHEM_BIOASSAY: Total Fluorescence Counterscreen for Inhibitors of the Interaction of Thyroid Hormone Receptor and Steroid Receptor Coregulator 2. (Class of assay: confirmatory)	F	BAO_0000019	assay format	Homo sapiens	None	None	None	None	CHEMBL1947	Thyroid hormone receptor beta-1	Homo sapiens	SINGLE PROTEIN	CHEMBL1201862	7	PubChem BioAssays			None
CHEMBL1514372		0	419.43	0	4.77	SID24405780	Cc1ccc(NC(=O)CN2C(=O)CC(c3ccc(F)cc3)=Nc3ccccc32)cc1F	Potency	'='	63095.7	nM	4.20		Inconclusive	UO_0000065					False	CHEMBL1613776	PUBCHEM_BIOASSAY: Total Fluorescence Counterscreen for Inhibitors of the Interaction of Thyroid Hormone Receptor and Steroid Receptor Coregulator 2. (Class of assay: confirmatory)	F	BAO_0000019	assay format	Homo sapiens	None	None	None	None	CHEMBL1947	Thyroid hormone receptor beta-1	Homo sapiens	SINGLE PROTEIN	CHEMBL1201862	7	PubChem BioAssays			None
CHEMBL1435730		0	414.51	0	3.56	SID24395298	Cc1cccc(NC(=O)C(=O)NCC(c2cccnc2)N2CCc3ccccc32)c1C	Potency	'='	112.2	nM	6.95		Inconclusive	UO_0000065					False	CHEMBL1613776	PUBCHEM_BIOASSAY: Total Fluorescence Counterscreen for Inhibitors of the Interaction of Thyroid Hormone Receptor and Steroid Receptor Coregulator 2. (Class of assay: confirmatory)	F	BAO_0000019	assay format	Homo sapiens	None	None	None	None	CHEMBL1947	Thyroid hormone receptor beta-1	Homo sapiens	SINGLE PROTEIN	CHEMBL1201862	7	PubChem BioAssays			None
CHEMBL41036		0	355.22	1	5.24	KB-141	CC(C)c1cc(Oc2c(Cl)cc(CC(=O)O)cc2Cl)ccc1O	Ki	'='	0.37	nM	9.43			UO_0000065	26.55	0.56	4.19	14.13	True	CHEMBL969513	Displacement of [125I]T3 from recombinant thyroid hormone receptor beta expressed in sf9 cells by scintillation proximity assay	B	BAO_0000219	cell-based format	None	None	None	Sf9	None	CHEMBL1947	Thyroid hormone receptor beta-1	Homo sapiens	SINGLE PROTEIN	CHEMBL1156517	1	Scientific Literature	Proc. Natl. Acad. Sci. U.S.A.	2007	CHEMBL3308860
CHEMBL1334631		0	385.53	0	3.06	SID24387060	CCN1CCN(CCCNC(=O)c2cc3c(s2)-c2ccccc2OC3)CC1	Potency	'='	15848.9	nM	4.80		Inconclusive	UO_0000065					False	CHEMBL1613776	PUBCHEM_BIOASSAY: Total Fluorescence Counterscreen for Inhibitors of the Interaction of Thyroid Hormone Receptor and Steroid Receptor Coregulator 2. (Class of assay: confirmatory)	F	BAO_0000019	assay format	Homo sapiens	None	None	None	None	CHEMBL1947	Thyroid hormone receptor beta-1	Homo sapiens	SINGLE PROTEIN	CHEMBL1201862	7	PubChem BioAssays			None
CHEMBL1330368		0	297.36	0	3.20	SID24272556	COc1cccc(CNc2ccc3c(c2)ncn3C)c1OC	Potency	'='	8.9	nM	8.05		Active	UO_0000065					False	CHEMBL1613776	PUBCHEM_BIOASSAY: Total Fluorescence Counterscreen for Inhibitors of the Interaction of Thyroid Hormone Receptor and Steroid Receptor Coregulator 2. (Class of assay: confirmatory)	F	BAO_0000019	assay format	Homo sapiens	None	None	None	None	CHEMBL1947	Thyroid hormone receptor beta-1	Homo sapiens	SINGLE PROTEIN	CHEMBL1201862	7	PubChem BioAssays			None
CHEMBL50	QUERCETIN	3	302.24	0	1.99	SID26752084	O=c1c(O)c(-c2ccc(O)c(O)c2)oc2cc(O)cc(O)c12	Potency	'='	44668.4	nM	4.35		Inconclusive	UO_0000065					False	CHEMBL1613776	PUBCHEM_BIOASSAY: Total Fluorescence Counterscreen for Inhibitors of the Interaction of Thyroid Hormone Receptor and Steroid Receptor Coregulator 2. (Class of assay: confirmatory)	F	BAO_0000019	assay format	Homo sapiens	None	None	None	None	CHEMBL1947	Thyroid hormone receptor beta-1	Homo sapiens	SINGLE PROTEIN	CHEMBL1201862	7	PubChem BioAssays			None
CHEMBL1397453		0	399.32	0	4.90	SID24273068	N#Cc1c(-n2ncnc2-c2cccc(Br)c2)sc2c1CCCCC2	Potency	'='	177827.9	nM	3.75		Inconclusive	UO_0000065					False	CHEMBL1613776	PUBCHEM_BIOASSAY: Total Fluorescence Counterscreen for Inhibitors of the Interaction of Thyroid Hormone Receptor and Steroid Receptor Coregulator 2. (Class of assay: confirmatory)	F	BAO_0000019	assay format	Homo sapiens	None	None	None	None	CHEMBL1947	Thyroid hormone receptor beta-1	Homo sapiens	SINGLE PROTEIN	CHEMBL1201862	7	PubChem BioAssays			None
CHEMBL1317257		0	480.52	0	4.18	SID24399669	COC(=O)c1ccccc1NC(=O)Cn1cc(S(=O)(=O)Cc2ccccc2F)c2ccccc21	Potency	'='	17782.8	nM	4.75		Inconclusive	UO_0000065					False	CHEMBL1613776	PUBCHEM_BIOASSAY: Total Fluorescence Counterscreen for Inhibitors of the Interaction of Thyroid Hormone Receptor and Steroid Receptor Coregulator 2. (Class of assay: confirmatory)	F	BAO_0000019	assay format	Homo sapiens	None	None	None	None	CHEMBL1947	Thyroid hormone receptor beta-1	Homo sapiens	SINGLE PROTEIN	CHEMBL1201862	7	PubChem BioAssays			None
CHEMBL1413384		0	365.86	1	5.54	SID24393504	CCc1ccc(CN(C(=O)Nc2cccc(Cl)c2)c2ccccn2)cc1	Potency	'='	354813.4	nM	3.45		Active	UO_0000065					False	CHEMBL1613776	PUBCHEM_BIOASSAY: Total Fluorescence Counterscreen for Inhibitors of the Interaction of Thyroid Hormone Receptor and Steroid Receptor Coregulator 2. (Class of assay: confirmatory)	F	BAO_0000019	assay format	Homo sapiens	None	None	None	None	CHEMBL1947	Thyroid hormone receptor beta-1	Homo sapiens	SINGLE PROTEIN	CHEMBL1201862	7	PubChem BioAssays			None
CHEMBL1357265		0	344.39	1	5.49	SID24271790	Cc1ccc(O)c(C2=Nc3ccccc3N=C(c3cccc(F)c3)C2)c1	Potency	'='	2238.7	nM	5.65		Inconclusive	UO_0000065					False	CHEMBL1613776	PUBCHEM_BIOASSAY: Total Fluorescence Counterscreen for Inhibitors of the Interaction of Thyroid Hormone Receptor and Steroid Receptor Coregulator 2. (Class of assay: confirmatory)	F	BAO_0000019	assay format	Homo sapiens	None	None	None	None	CHEMBL1947	Thyroid hormone receptor beta-1	Homo sapiens	SINGLE PROTEIN	CHEMBL1201862	7	PubChem BioAssays			None
CHEMBL1383244		0	304.37	0	2.21	SID17512321	CCN1C(=O)C(=C/C=C/c2ccco2)C(=O)N(CC)C1=S	Potency	'='	28183.8	nM	4.55		Active	UO_0000065					False	CHEMBL1613776	PUBCHEM_BIOASSAY: Total Fluorescence Counterscreen for Inhibitors of the Interaction of Thyroid Hormone Receptor and Steroid Receptor Coregulator 2. (Class of assay: confirmatory)	F	BAO_0000019	assay format	Homo sapiens	None	None	None	None	CHEMBL1947	Thyroid hormone receptor beta-1	Homo sapiens	SINGLE PROTEIN	CHEMBL1201862	7	PubChem BioAssays			None
CHEMBL1357555		0	428.92	0	3.59	SID24402788	COc1cc(OC)c(NS(=O)(=O)c2ccc3c(c2)NC(=O)CCS3)cc1Cl	Potency	'='	70.8	nM	7.15		Inconclusive	UO_0000065					False	CHEMBL1613776	PUBCHEM_BIOASSAY: Total Fluorescence Counterscreen for Inhibitors of the Interaction of Thyroid Hormone Receptor and Steroid Receptor Coregulator 2. (Class of assay: confirmatory)	F	BAO_0000019	assay format	Homo sapiens	None	None	None	None	CHEMBL1947	Thyroid hormone receptor beta-1	Homo sapiens	SINGLE PROTEIN	CHEMBL1201862	7	PubChem BioAssays			None
CHEMBL1513049		0	385.52	0	1.45	SID24399876	CN(C)CCNC(=O)C1CCN(c2ncnc3c2nc2n3CCCCC2)CC1	Potency	'='	25118.9	nM	4.60		Active	UO_0000065					False	CHEMBL1613776	PUBCHEM_BIOASSAY: Total Fluorescence Counterscreen for Inhibitors of the Interaction of Thyroid Hormone Receptor and Steroid Receptor Coregulator 2. (Class of assay: confirmatory)	F	BAO_0000019	assay format	Homo sapiens	None	None	None	None	CHEMBL1947	Thyroid hormone receptor beta-1	Homo sapiens	SINGLE PROTEIN	CHEMBL1201862	7	PubChem BioAssays			None
CHEMBL1317464		0	375.47	0	4.29	SID24392642	CCc1ccccc1NC(=O)C(C)n1nc(-c2ccc(C)c(C)c2)ccc1=O	Potency	'='	100.0	nM	7.00		Inconclusive	UO_0000065					False	CHEMBL1613776	PUBCHEM_BIOASSAY: Total Fluorescence Counterscreen for Inhibitors of the Interaction of Thyroid Hormone Receptor and Steroid Receptor Coregulator 2. (Class of assay: confirmatory)	F	BAO_0000019	assay format	Homo sapiens	None	None	None	None	CHEMBL1947	Thyroid hormone receptor beta-1	Homo sapiens	SINGLE PROTEIN	CHEMBL1201862	7	PubChem BioAssays			None
CHEMBL1531964		0	436.51	0	4.74	SID24393696	COc1cc(CN(C(=O)c2ccc(OC(C)C)cc2)c2ccccn2)cc(OC)c1OC	Potency	'='	1.0	nM	9.00		Inconclusive	UO_0000065					False	CHEMBL1613776	PUBCHEM_BIOASSAY: Total Fluorescence Counterscreen for Inhibitors of the Interaction of Thyroid Hormone Receptor and Steroid Receptor Coregulator 2. (Class of assay: confirmatory)	F	BAO_0000019	assay format	Homo sapiens	None	None	None	None	CHEMBL1947	Thyroid hormone receptor beta-1	Homo sapiens	SINGLE PROTEIN	CHEMBL1201862	7	PubChem BioAssays			None
CHEMBL1355481		0	378.41	0	3.46	SID24400101	CCCN(C(=O)Cn1ncc2c([nH]c3ccccc32)c1=O)c1ccc(F)cc1	Potency	'='	22387.2	nM	4.65		Inconclusive	UO_0000065					False	CHEMBL1613776	PUBCHEM_BIOASSAY: Total Fluorescence Counterscreen for Inhibitors of the Interaction of Thyroid Hormone Receptor and Steroid Receptor Coregulator 2. (Class of assay: confirmatory)	F	BAO_0000019	assay format	Homo sapiens	None	None	None	None	CHEMBL1947	Thyroid hormone receptor beta-1	Homo sapiens	SINGLE PROTEIN	CHEMBL1201862	7	PubChem BioAssays			None
CHEMBL1977191		0	350.33	0	2.27	SID22402964	O=C(N/N=C/c1cccc(O)c1)c1cc(-c2ccc3c(c2)OCO3)[nH]n1	Potency	'='	100000.0	nM	4.00		Inconclusive	UO_0000065					False	CHEMBL1613776	PUBCHEM_BIOASSAY: Total Fluorescence Counterscreen for Inhibitors of the Interaction of Thyroid Hormone Receptor and Steroid Receptor Coregulator 2. (Class of assay: confirmatory)	F	BAO_0000019	assay format	Homo sapiens	None	None	None	None	CHEMBL1947	Thyroid hormone receptor beta-1	Homo sapiens	SINGLE PROTEIN	CHEMBL1201862	7	PubChem BioAssays			None
CHEMBL1607905		0	872.89	4	6.67	SID11113736	Cc1cc(-c2ccc(/N=N\c3ccc4c(S(=O)(=O)O)cc(S(=O)(=O)O)c(N)c4c3O)c(C)c2)ccc1/N=N\c1ccc2c(S(=O)(=O)O)cc(S(=O)(=O)O)c(N)c2c1O	Potency	'='	17782.8	nM	4.75		Active	UO_0000065					False	CHEMBL1613776	PUBCHEM_BIOASSAY: Total Fluorescence Counterscreen for Inhibitors of the Interaction of Thyroid Hormone Receptor and Steroid Receptor Coregulator 2. (Class of assay: confirmatory)	F	BAO_0000019	assay format	Homo sapiens	None	None	None	None	CHEMBL1947	Thyroid hormone receptor beta-1	Homo sapiens	SINGLE PROTEIN	CHEMBL1201862	7	PubChem BioAssays			None
CHEMBL1468796		0	448.38	2	-0.20	SID17505357	O=c1cc(-c2ccc(O)c(O)c2)oc2c(C3O[C@H](CO)[C@@H](O)[C@H](O)[C@H]3O)c(O)cc(O)c12	Potency	'='	39810.7	nM	4.40		Inconclusive	UO_0000065					False	CHEMBL1613776	PUBCHEM_BIOASSAY: Total Fluorescence Counterscreen for Inhibitors of the Interaction of Thyroid Hormone Receptor and Steroid Receptor Coregulator 2. (Class of assay: confirmatory)	F	BAO_0000019	assay format	Homo sapiens	None	None	None	None	CHEMBL1947	Thyroid hormone receptor beta-1	Homo sapiens	SINGLE PROTEIN	CHEMBL1201862	7	PubChem BioAssays			None
CHEMBL1406718		0	441.46	1	6.29	SID24389714	CCc1ccc2occ(CC(=O)Nc3c(C(=O)c4ccc(F)cc4)oc4ccccc34)c2c1	Potency	'='	0.4	nM		Outside typical range	Inconclusive	UO_0000065					False	CHEMBL1613776	PUBCHEM_BIOASSAY: Total Fluorescence Counterscreen for Inhibitors of the Interaction of Thyroid Hormone Receptor and Steroid Receptor Coregulator 2. (Class of assay: confirmatory)	F	BAO_0000019	assay format	Homo sapiens	None	None	None	None	CHEMBL1947	Thyroid hormone receptor beta-1	Homo sapiens	SINGLE PROTEIN	CHEMBL1201862	7	PubChem BioAssays			None
CHEMBL1563624		0	300.39	0	1.99	SID859141	CN1CCc2c(sc3c2C(=O)NC(c2ccccn2)N3)C1	Potency	'='	44668.4	nM	4.35		Active	UO_0000065					False	CHEMBL1613776	PUBCHEM_BIOASSAY: Total Fluorescence Counterscreen for Inhibitors of the Interaction of Thyroid Hormone Receptor and Steroid Receptor Coregulator 2. (Class of assay: confirmatory)	F	BAO_0000019	assay format	Homo sapiens	None	None	None	None	CHEMBL1947	Thyroid hormone receptor beta-1	Homo sapiens	SINGLE PROTEIN	CHEMBL1201862	7	PubChem BioAssays			None
CHEMBL1547976		0	457.49	0	4.09	SID17513158	COc1ccc(C(=O)[C@H]2[C@H](c3ccc(OC)cc3)[C@@H]([N+](=O)[O-])C3c4ccccc4C=NN32)cc1	Potency	'='	35.5	nM	7.45		Inconclusive	UO_0000065					False	CHEMBL1613776	PUBCHEM_BIOASSAY: Total Fluorescence Counterscreen for Inhibitors of the Interaction of Thyroid Hormone Receptor and Steroid Receptor Coregulator 2. (Class of assay: confirmatory)	F	BAO_0000019	assay format	Homo sapiens	None	None	None	None	CHEMBL1947	Thyroid hormone receptor beta-1	Homo sapiens	SINGLE PROTEIN	CHEMBL1201862	7	PubChem BioAssays			None
CHEMBL1311043		0	430.84	0	3.82	SID22409144	COc1ccccc1CNC(=O)CSc1nnc2c(Cl)cc(C(F)(F)F)cn12	Potency	'='	79432.8	nM	4.10		Inconclusive	UO_0000065					False	CHEMBL1613776	PUBCHEM_BIOASSAY: Total Fluorescence Counterscreen for Inhibitors of the Interaction of Thyroid Hormone Receptor and Steroid Receptor Coregulator 2. (Class of assay: confirmatory)	F	BAO_0000019	assay format	Homo sapiens	None	None	None	None	CHEMBL1947	Thyroid hormone receptor beta-1	Homo sapiens	SINGLE PROTEIN	CHEMBL1201862	7	PubChem BioAssays			None
CHEMBL1333662		0	321.83	0	3.67	SID29215228	COC(=O)C(c1ccccc1Cl)N1CCc2sccc2C1	Potency	'='	1.0	nM	9.00		Inconclusive	UO_0000065					False	CHEMBL1613776	PUBCHEM_BIOASSAY: Total Fluorescence Counterscreen for Inhibitors of the Interaction of Thyroid Hormone Receptor and Steroid Receptor Coregulator 2. (Class of assay: confirmatory)	F	BAO_0000019	assay format	Homo sapiens	None	None	None	None	CHEMBL1947	Thyroid hormone receptor beta-1	Homo sapiens	SINGLE PROTEIN	CHEMBL1201862	7	PubChem BioAssays			None
CHEMBL1593865		0	326.36	0	0.71	SID24269267	Cc1cc2nc3c(=O)n(C)c(=O)n(C)c3nc2cc1/N=C/N(C)C	Potency	'='	1122018.5	nM	2.95		Inconclusive	UO_0000065					False	CHEMBL1613776	PUBCHEM_BIOASSAY: Total Fluorescence Counterscreen for Inhibitors of the Interaction of Thyroid Hormone Receptor and Steroid Receptor Coregulator 2. (Class of assay: confirmatory)	F	BAO_0000019	assay format	Homo sapiens	None	None	None	None	CHEMBL1947	Thyroid hormone receptor beta-1	Homo sapiens	SINGLE PROTEIN	CHEMBL1201862	7	PubChem BioAssays			None
CHEMBL1430650		0	403.49	0	2.36	SID17516103	CN(c1ccccc1)S(=O)(=O)c1cccc(NC(=O)CSc2nc[nH]n2)c1	Potency	'='	17782.8	nM	4.75		Inconclusive	UO_0000065					False	CHEMBL1613776	PUBCHEM_BIOASSAY: Total Fluorescence Counterscreen for Inhibitors of the Interaction of Thyroid Hormone Receptor and Steroid Receptor Coregulator 2. (Class of assay: confirmatory)	F	BAO_0000019	assay format	Homo sapiens	None	None	None	None	CHEMBL1947	Thyroid hormone receptor beta-1	Homo sapiens	SINGLE PROTEIN	CHEMBL1201862	7	PubChem BioAssays			None
CHEMBL1407177		0	400.50	0	4.05	SID24413662	Cc1ccc(N2C(=O)N(CC(=O)C(C)(C)C)c3ccccc3S2(=O)=O)cc1C	Potency	'='	1.1	nM	8.96		Inconclusive	UO_0000065					False	CHEMBL1613776	PUBCHEM_BIOASSAY: Total Fluorescence Counterscreen for Inhibitors of the Interaction of Thyroid Hormone Receptor and Steroid Receptor Coregulator 2. (Class of assay: confirmatory)	F	BAO_0000019	assay format	Homo sapiens	None	None	None	None	CHEMBL1947	Thyroid hormone receptor beta-1	Homo sapiens	SINGLE PROTEIN	CHEMBL1201862	7	PubChem BioAssays			None
CHEMBL1434010		0	None	None	None	SID50112473		Potency	'='	63.1	nM	7.20		Inconclusive	UO_0000065					False	CHEMBL1613776	PUBCHEM_BIOASSAY: Total Fluorescence Counterscreen for Inhibitors of the Interaction of Thyroid Hormone Receptor and Steroid Receptor Coregulator 2. (Class of assay: confirmatory)	F	BAO_0000019	assay format	Homo sapiens	None	None	None	None	CHEMBL1947	Thyroid hormone receptor beta-1	Homo sapiens	SINGLE PROTEIN	CHEMBL1201862	7	PubChem BioAssays			None
CHEMBL1590480		0	438.94	1	5.56	SID24269300	COc1ccc(OC)c(CNC(=O)c2cc(-c3ccc(Cl)s3)nc3ccccc23)c1	Potency	'='	28183.8	nM	4.55		Inconclusive	UO_0000065					False	CHEMBL1613776	PUBCHEM_BIOASSAY: Total Fluorescence Counterscreen for Inhibitors of the Interaction of Thyroid Hormone Receptor and Steroid Receptor Coregulator 2. (Class of assay: confirmatory)	F	BAO_0000019	assay format	Homo sapiens	None	None	None	None	CHEMBL1947	Thyroid hormone receptor beta-1	Homo sapiens	SINGLE PROTEIN	CHEMBL1201862	7	PubChem BioAssays			None
CHEMBL1475308		0	362.29	0	2.80	SID24266818	CCOc1c(Cl)cc(Cl)cc1CNCCSc1nnnn1C	Potency	'='	8912.5	nM	5.05		Active	UO_0000065					False	CHEMBL1613776	PUBCHEM_BIOASSAY: Total Fluorescence Counterscreen for Inhibitors of the Interaction of Thyroid Hormone Receptor and Steroid Receptor Coregulator 2. (Class of assay: confirmatory)	F	BAO_0000019	assay format	Homo sapiens	None	None	None	None	CHEMBL1947	Thyroid hormone receptor beta-1	Homo sapiens	SINGLE PROTEIN	CHEMBL1201862	7	PubChem BioAssays			None
CHEMBL1459320		0	384.55	0	3.53	SID17514769	CCc1cccc(C)c1N=C(S)NCC(c1cccnc1)N1CCOCC1	Potency	'='	112201.8	nM	3.95		Inconclusive	UO_0000065					False	CHEMBL1613776	PUBCHEM_BIOASSAY: Total Fluorescence Counterscreen for Inhibitors of the Interaction of Thyroid Hormone Receptor and Steroid Receptor Coregulator 2. (Class of assay: confirmatory)	F	BAO_0000019	assay format	Homo sapiens	None	None	None	None	CHEMBL1947	Thyroid hormone receptor beta-1	Homo sapiens	SINGLE PROTEIN	CHEMBL1201862	7	PubChem BioAssays			None
CHEMBL1473334		0	393.92	0	4.90	SID24400054	O=C(NCCc1ccccc1)c1nc(-c2ccc(Cl)cc2)n2c1CCCCC2	Potency	'='	22387.2	nM	4.65		Inconclusive	UO_0000065					False	CHEMBL1613776	PUBCHEM_BIOASSAY: Total Fluorescence Counterscreen for Inhibitors of the Interaction of Thyroid Hormone Receptor and Steroid Receptor Coregulator 2. (Class of assay: confirmatory)	F	BAO_0000019	assay format	Homo sapiens	None	None	None	None	CHEMBL1947	Thyroid hormone receptor beta-1	Homo sapiens	SINGLE PROTEIN	CHEMBL1201862	7	PubChem BioAssays			None
CHEMBL1449693		0	428.51	0	3.31	SID24414190	CCOC(=O)CSc1nc2ccccc2c(=O)n1CCc1ccc(OC)c(OC)c1	Potency	'='	0.07943	nM		Outside typical range	Inconclusive	UO_0000065					False	CHEMBL1613776	PUBCHEM_BIOASSAY: Total Fluorescence Counterscreen for Inhibitors of the Interaction of Thyroid Hormone Receptor and Steroid Receptor Coregulator 2. (Class of assay: confirmatory)	F	BAO_0000019	assay format	Homo sapiens	None	None	None	None	CHEMBL1947	Thyroid hormone receptor beta-1	Homo sapiens	SINGLE PROTEIN	CHEMBL1201862	7	PubChem BioAssays			None
CHEMBL1526532		0	417.49	0	4.62	SID17504594	COc1ccc(-n2c(=S)[nH]c3cc(C(=O)Nc4cccc(C)c4)ccc3c2=O)cc1	Potency	'='	891250.9	nM	3.05		Inconclusive	UO_0000065					False	CHEMBL1613776	PUBCHEM_BIOASSAY: Total Fluorescence Counterscreen for Inhibitors of the Interaction of Thyroid Hormone Receptor and Steroid Receptor Coregulator 2. (Class of assay: confirmatory)	F	BAO_0000019	assay format	Homo sapiens	None	None	None	None	CHEMBL1947	Thyroid hormone receptor beta-1	Homo sapiens	SINGLE PROTEIN	CHEMBL1201862	7	PubChem BioAssays			None
CHEMBL1556806		0	422.53	0	3.57	SID24384788	COC(=O)C(NC(=O)CCc1c(C)nc2c(-c3ccccc3)c(C)nn2c1C)C(C)C	Potency	'='	7.1	nM	8.15		Inconclusive	UO_0000065					False	CHEMBL1613776	PUBCHEM_BIOASSAY: Total Fluorescence Counterscreen for Inhibitors of the Interaction of Thyroid Hormone Receptor and Steroid Receptor Coregulator 2. (Class of assay: confirmatory)	F	BAO_0000019	assay format	Homo sapiens	None	None	None	None	CHEMBL1947	Thyroid hormone receptor beta-1	Homo sapiens	SINGLE PROTEIN	CHEMBL1201862	7	PubChem BioAssays			None
CHEMBL1449886		0	312.35	0	4.06	SID26660852	Oc1cccc(NC(=S)N=Nc2c(O)[nH]c3ccccc23)c1	Potency	'='	25118.9	nM	4.60		Inconclusive	UO_0000065					False	CHEMBL1613776	PUBCHEM_BIOASSAY: Total Fluorescence Counterscreen for Inhibitors of the Interaction of Thyroid Hormone Receptor and Steroid Receptor Coregulator 2. (Class of assay: confirmatory)	F	BAO_0000019	assay format	Homo sapiens	None	None	None	None	CHEMBL1947	Thyroid hormone receptor beta-1	Homo sapiens	SINGLE PROTEIN	CHEMBL1201862	7	PubChem BioAssays			None
CHEMBL1394675		0	417.92	0	3.92	SID24399141	O=C(COCc1cc(-c2cccs2)on1)N1CCN(c2cccc(Cl)c2)CC1	Potency	'='	22387.2	nM	4.65		Inconclusive	UO_0000065					False	CHEMBL1613776	PUBCHEM_BIOASSAY: Total Fluorescence Counterscreen for Inhibitors of the Interaction of Thyroid Hormone Receptor and Steroid Receptor Coregulator 2. (Class of assay: confirmatory)	F	BAO_0000019	assay format	Homo sapiens	None	None	None	None	CHEMBL1947	Thyroid hormone receptor beta-1	Homo sapiens	SINGLE PROTEIN	CHEMBL1201862	7	PubChem BioAssays			None
CHEMBL1436097		0	335.43	0	3.80	SID24400197	CSc1ncc(C(=O)NCc2ccccc2)c(-c2ccccc2)n1	Potency	'='	28183.8	nM	4.55		Inconclusive	UO_0000065					False	CHEMBL1613776	PUBCHEM_BIOASSAY: Total Fluorescence Counterscreen for Inhibitors of the Interaction of Thyroid Hormone Receptor and Steroid Receptor Coregulator 2. (Class of assay: confirmatory)	F	BAO_0000019	assay format	Homo sapiens	None	None	None	None	CHEMBL1947	Thyroid hormone receptor beta-1	Homo sapiens	SINGLE PROTEIN	CHEMBL1201862	7	PubChem BioAssays			None
CHEMBL1360264		0	418.56	0	2.62	SID24395712	CCCN(CCC)CCCNC(=O)c1nn(C)c2c1CS(=O)(=O)c1ccccc1-2	Potency	'='	50118.7	nM	4.30		Active	UO_0000065					False	CHEMBL1613776	PUBCHEM_BIOASSAY: Total Fluorescence Counterscreen for Inhibitors of the Interaction of Thyroid Hormone Receptor and Steroid Receptor Coregulator 2. (Class of assay: confirmatory)	F	BAO_0000019	assay format	Homo sapiens	None	None	None	None	CHEMBL1947	Thyroid hormone receptor beta-1	Homo sapiens	SINGLE PROTEIN	CHEMBL1201862	7	PubChem BioAssays			None
CHEMBL1538232		0	267.33	0	1.75	SID4240554	O=C(O)c1ccc(CN2C(=O)CSC2=S)cc1	Potency	'='	44668.4	nM	4.35		Inconclusive	UO_0000065					False	CHEMBL1613776	PUBCHEM_BIOASSAY: Total Fluorescence Counterscreen for Inhibitors of the Interaction of Thyroid Hormone Receptor and Steroid Receptor Coregulator 2. (Class of assay: confirmatory)	F	BAO_0000019	assay format	Homo sapiens	None	None	None	None	CHEMBL1947	Thyroid hormone receptor beta-1	Homo sapiens	SINGLE PROTEIN	CHEMBL1201862	7	PubChem BioAssays			None
CHEMBL1435578		0	366.42	0	2.61	SID24402053	Cc1ccc(CNC(=O)c2c(C)oc3ncnc(N4CCOCC4)c23)cc1	Potency	'='	70.8	nM	7.15		Inconclusive	UO_0000065					False	CHEMBL1613776	PUBCHEM_BIOASSAY: Total Fluorescence Counterscreen for Inhibitors of the Interaction of Thyroid Hormone Receptor and Steroid Receptor Coregulator 2. (Class of assay: confirmatory)	F	BAO_0000019	assay format	Homo sapiens	None	None	None	None	CHEMBL1947	Thyroid hormone receptor beta-1	Homo sapiens	SINGLE PROTEIN	CHEMBL1201862	7	PubChem BioAssays			None
CHEMBL1435347		0	442.57	0	3.55	SID24399685	Cc1ccc(S(=O)(=O)c2cnc(SCC(=O)Nc3cc(C)cc(C)c3)nc2N)cc1	Potency	'='	19952.6	nM	4.70		Inconclusive	UO_0000065					False	CHEMBL1613776	PUBCHEM_BIOASSAY: Total Fluorescence Counterscreen for Inhibitors of the Interaction of Thyroid Hormone Receptor and Steroid Receptor Coregulator 2. (Class of assay: confirmatory)	F	BAO_0000019	assay format	Homo sapiens	None	None	None	None	CHEMBL1947	Thyroid hormone receptor beta-1	Homo sapiens	SINGLE PROTEIN	CHEMBL1201862	7	PubChem BioAssays			None
CHEMBL1435356		0	333.80	0	3.51	SID24410081	Cc1ccc(NC(=O)c2sc3nc[nH]c(=O)c3c2C)cc1Cl	Potency	'='	25.1	nM	7.60		Inconclusive	UO_0000065					False	CHEMBL1613776	PUBCHEM_BIOASSAY: Total Fluorescence Counterscreen for Inhibitors of the Interaction of Thyroid Hormone Receptor and Steroid Receptor Coregulator 2. (Class of assay: confirmatory)	F	BAO_0000019	assay format	Homo sapiens	None	None	None	None	CHEMBL1947	Thyroid hormone receptor beta-1	Homo sapiens	SINGLE PROTEIN	CHEMBL1201862	7	PubChem BioAssays			None
CHEMBL1562860		0	482.53	0	3.69	SID17516208	O=C(COC(=O)CC1c2ccccc2CCN1S(=O)(=O)c1ccc(F)cc1)Nc1ccccc1	Potency	'='	22387.2	nM	4.65		Inconclusive	UO_0000065					False	CHEMBL1613776	PUBCHEM_BIOASSAY: Total Fluorescence Counterscreen for Inhibitors of the Interaction of Thyroid Hormone Receptor and Steroid Receptor Coregulator 2. (Class of assay: confirmatory)	F	BAO_0000019	assay format	Homo sapiens	None	None	None	None	CHEMBL1947	Thyroid hormone receptor beta-1	Homo sapiens	SINGLE PROTEIN	CHEMBL1201862	7	PubChem BioAssays			None
CHEMBL1588106		0	401.41	0	2.86	SID24791440	N=C1/C(=C\c2coc3ccccc3c2=O)C(=O)N=C2SC(c3ccncc3)=NN12	Potency	'='	28183.8	nM	4.55		Inconclusive	UO_0000065					False	CHEMBL1613776	PUBCHEM_BIOASSAY: Total Fluorescence Counterscreen for Inhibitors of the Interaction of Thyroid Hormone Receptor and Steroid Receptor Coregulator 2. (Class of assay: confirmatory)	F	BAO_0000019	assay format	Homo sapiens	None	None	None	None	CHEMBL1947	Thyroid hormone receptor beta-1	Homo sapiens	SINGLE PROTEIN	CHEMBL1201862	7	PubChem BioAssays			None
CHEMBL1535962		0	390.44	0	3.87	SID24276485	COc1ccc2oc(=O)c(C(=O)NCCc3c(C)[nH]c4c(C)cccc34)cc2c1	Potency	'='	8912.5	nM	5.05		Inconclusive	UO_0000065					False	CHEMBL1613776	PUBCHEM_BIOASSAY: Total Fluorescence Counterscreen for Inhibitors of the Interaction of Thyroid Hormone Receptor and Steroid Receptor Coregulator 2. (Class of assay: confirmatory)	F	BAO_0000019	assay format	Homo sapiens	None	None	None	None	CHEMBL1947	Thyroid hormone receptor beta-1	Homo sapiens	SINGLE PROTEIN	CHEMBL1201862	7	PubChem BioAssays			None
CHEMBL1546414		0	455.94	1	5.70	SID24787080	O=C(O)c1cc(-c2ccc(/C=C3/SC(=S)N(Cc4ccccc4)C3=O)o2)ccc1Cl	Potency	'='	70794.6	nM	4.15		Inconclusive	UO_0000065					False	CHEMBL1613776	PUBCHEM_BIOASSAY: Total Fluorescence Counterscreen for Inhibitors of the Interaction of Thyroid Hormone Receptor and Steroid Receptor Coregulator 2. (Class of assay: confirmatory)	F	BAO_0000019	assay format	Homo sapiens	None	None	None	None	CHEMBL1947	Thyroid hormone receptor beta-1	Homo sapiens	SINGLE PROTEIN	CHEMBL1201862	7	PubChem BioAssays			None
CHEMBL1523898		0	448.61	1	5.36	SID24393008	CCn1c(CN2CCCCC2)nc2cc(NC(=O)COc3ccccc3C(C)(C)C)ccc21	Potency	'='	281838.3	nM	3.55		Active	UO_0000065					False	CHEMBL1613776	PUBCHEM_BIOASSAY: Total Fluorescence Counterscreen for Inhibitors of the Interaction of Thyroid Hormone Receptor and Steroid Receptor Coregulator 2. (Class of assay: confirmatory)	F	BAO_0000019	assay format	Homo sapiens	None	None	None	None	CHEMBL1947	Thyroid hormone receptor beta-1	Homo sapiens	SINGLE PROTEIN	CHEMBL1201862	7	PubChem BioAssays			None
CHEMBL460100	FERBAM	0	416.51	None	None	SID26757382		Potency	'='	70794.6	nM	4.15		Inconclusive	UO_0000065					False	CHEMBL1613776	PUBCHEM_BIOASSAY: Total Fluorescence Counterscreen for Inhibitors of the Interaction of Thyroid Hormone Receptor and Steroid Receptor Coregulator 2. (Class of assay: confirmatory)	F	BAO_0000019	assay format	Homo sapiens	None	None	None	None	CHEMBL1947	Thyroid hormone receptor beta-1	Homo sapiens	SINGLE PROTEIN	CHEMBL1201862	7	PubChem BioAssays			None
CHEMBL1437311		0	395.46	0	2.23	SID29216754	CCc1ccc(NC(=O)CC2C(=O)NCCN2C(=O)c2ccccc2OC)cc1	Potency	'='	8912.5	nM	5.05		Active	UO_0000065					False	CHEMBL1613776	PUBCHEM_BIOASSAY: Total Fluorescence Counterscreen for Inhibitors of the Interaction of Thyroid Hormone Receptor and Steroid Receptor Coregulator 2. (Class of assay: confirmatory)	F	BAO_0000019	assay format	Homo sapiens	None	None	None	None	CHEMBL1947	Thyroid hormone receptor beta-1	Homo sapiens	SINGLE PROTEIN	CHEMBL1201862	7	PubChem BioAssays			None
CHEMBL1601638		0	469.45	1	6.23	SID24276325	COc1ccc2oc(-c3ccc(C)c(NC(=O)c4ccc(-c5ccccc5[N+](=O)[O-])o4)c3)nc2c1	Potency	'='	8912.5	nM	5.05		Inconclusive	UO_0000065					False	CHEMBL1613776	PUBCHEM_BIOASSAY: Total Fluorescence Counterscreen for Inhibitors of the Interaction of Thyroid Hormone Receptor and Steroid Receptor Coregulator 2. (Class of assay: confirmatory)	F	BAO_0000019	assay format	Homo sapiens	None	None	None	None	CHEMBL1947	Thyroid hormone receptor beta-1	Homo sapiens	SINGLE PROTEIN	CHEMBL1201862	7	PubChem BioAssays			None
CHEMBL1554903		0	427.59	1	5.53	SID24272987	CCOc1ccc(CN2CCN(Cc3ccc4c(c3)c3ccccc3n4CC)CC2)cc1	Potency	'='	891.3	nM	6.05		Inconclusive	UO_0000065					False	CHEMBL1613776	PUBCHEM_BIOASSAY: Total Fluorescence Counterscreen for Inhibitors of the Interaction of Thyroid Hormone Receptor and Steroid Receptor Coregulator 2. (Class of assay: confirmatory)	F	BAO_0000019	assay format	Homo sapiens	None	None	None	None	CHEMBL1947	Thyroid hormone receptor beta-1	Homo sapiens	SINGLE PROTEIN	CHEMBL1201862	7	PubChem BioAssays			None
CHEMBL1418550		0	463.64	0	3.29	SID24399830	CCCS(=O)(=O)N1CC(=O)N(c2ccc(C)cc2C)C(C)(C(=O)NC2CCCCCC2)C1	Potency	'='	28183.8	nM	4.55		Inconclusive	UO_0000065					False	CHEMBL1613776	PUBCHEM_BIOASSAY: Total Fluorescence Counterscreen for Inhibitors of the Interaction of Thyroid Hormone Receptor and Steroid Receptor Coregulator 2. (Class of assay: confirmatory)	F	BAO_0000019	assay format	Homo sapiens	None	None	None	None	CHEMBL1947	Thyroid hormone receptor beta-1	Homo sapiens	SINGLE PROTEIN	CHEMBL1201862	7	PubChem BioAssays			None
CHEMBL1236854	XANTHOPTERIN	0	179.14	0	-1.41	SID26749871	Nc1nc(=O)c2[nH]c(=O)cnc2[nH]1	Potency	'='	35.5	nM	7.45		Inconclusive	UO_0000065					False	CHEMBL1613776	PUBCHEM_BIOASSAY: Total Fluorescence Counterscreen for Inhibitors of the Interaction of Thyroid Hormone Receptor and Steroid Receptor Coregulator 2. (Class of assay: confirmatory)	F	BAO_0000019	assay format	Homo sapiens	None	None	None	None	CHEMBL1947	Thyroid hormone receptor beta-1	Homo sapiens	SINGLE PROTEIN	CHEMBL1201862	7	PubChem BioAssays			None
CHEMBL1437274		0	387.48	0	3.20	SID24392530	Cn1nnnc1SCCCNCc1ccccc1OCc1ccc(F)cc1	Potency	'='	7.9	nM	8.10		Inconclusive	UO_0000065					False	CHEMBL1613776	PUBCHEM_BIOASSAY: Total Fluorescence Counterscreen for Inhibitors of the Interaction of Thyroid Hormone Receptor and Steroid Receptor Coregulator 2. (Class of assay: confirmatory)	F	BAO_0000019	assay format	Homo sapiens	None	None	None	None	CHEMBL1947	Thyroid hormone receptor beta-1	Homo sapiens	SINGLE PROTEIN	CHEMBL1201862	7	PubChem BioAssays			None
CHEMBL1559359		0	215.99	None	None	SID29215101		Potency	'='	39810.7	nM	4.40		Inconclusive	UO_0000065					False	CHEMBL1613776	PUBCHEM_BIOASSAY: Total Fluorescence Counterscreen for Inhibitors of the Interaction of Thyroid Hormone Receptor and Steroid Receptor Coregulator 2. (Class of assay: confirmatory)	F	BAO_0000019	assay format	Homo sapiens	None	None	None	None	CHEMBL1947	Thyroid hormone receptor beta-1	Homo sapiens	SINGLE PROTEIN	CHEMBL1201862	7	PubChem BioAssays			None
CHEMBL1610041		0	409.94	0	3.17	SID24407762	Cn1cc(S(=O)(=O)N2CCCCCC2)cc1C(=O)NCc1ccc(Cl)cc1	Potency	'='	562.3	nM	6.25		Inconclusive	UO_0000065					False	CHEMBL1613776	PUBCHEM_BIOASSAY: Total Fluorescence Counterscreen for Inhibitors of the Interaction of Thyroid Hormone Receptor and Steroid Receptor Coregulator 2. (Class of assay: confirmatory)	F	BAO_0000019	assay format	Homo sapiens	None	None	None	None	CHEMBL1947	Thyroid hormone receptor beta-1	Homo sapiens	SINGLE PROTEIN	CHEMBL1201862	7	PubChem BioAssays			None
CHEMBL1361854		0	362.40	0	4.32	SID14744712	CN1/C(=C\C=C2\N=C(c3ccc(F)cc3)OC2=O)C(C)(C)c2ccccc21	Potency	'='	44668.4	nM	4.35		Inconclusive	UO_0000065					False	CHEMBL1613776	PUBCHEM_BIOASSAY: Total Fluorescence Counterscreen for Inhibitors of the Interaction of Thyroid Hormone Receptor and Steroid Receptor Coregulator 2. (Class of assay: confirmatory)	F	BAO_0000019	assay format	Homo sapiens	None	None	None	None	CHEMBL1947	Thyroid hormone receptor beta-1	Homo sapiens	SINGLE PROTEIN	CHEMBL1201862	7	PubChem BioAssays			None
CHEMBL1558449		0	336.39	0	2.98	SID24274868	CCc1cccc(CC)c1NC(=O)CN1C(=O)C(=O)c2ccccc21	Potency	'='	0.3	nM		Outside typical range	Inconclusive	UO_0000065					False	CHEMBL1613776	PUBCHEM_BIOASSAY: Total Fluorescence Counterscreen for Inhibitors of the Interaction of Thyroid Hormone Receptor and Steroid Receptor Coregulator 2. (Class of assay: confirmatory)	F	BAO_0000019	assay format	Homo sapiens	None	None	None	None	CHEMBL1947	Thyroid hormone receptor beta-1	Homo sapiens	SINGLE PROTEIN	CHEMBL1201862	7	PubChem BioAssays			None
CHEMBL1401685		0	430.63	0	4.97	SID11112345	C[C@H]1CC[C@]2(OC1)O[C@@H]1C[C@@H]3[C@@H]4CC[C@H]5C[C@@H](O)CC[C@]5(C)[C@@H]4CC(=O)[C@@]3(C)[C@H]1[C@@H]2C	Potency	'='	2818.4	nM	5.55		Inconclusive	UO_0000065					False	CHEMBL1613776	PUBCHEM_BIOASSAY: Total Fluorescence Counterscreen for Inhibitors of the Interaction of Thyroid Hormone Receptor and Steroid Receptor Coregulator 2. (Class of assay: confirmatory)	F	BAO_0000019	assay format	Homo sapiens	None	None	None	None	CHEMBL1947	Thyroid hormone receptor beta-1	Homo sapiens	SINGLE PROTEIN	CHEMBL1201862	7	PubChem BioAssays			None
CHEMBL1334267		0	475.60	0	5.00	SID24393121	O=C(COc1ccccc1)Nc1ccc2nc(SCC(=O)N3CCc4ccccc43)sc2c1	Potency	'='	446.7	nM	6.35		Inconclusive	UO_0000065					False	CHEMBL1613776	PUBCHEM_BIOASSAY: Total Fluorescence Counterscreen for Inhibitors of the Interaction of Thyroid Hormone Receptor and Steroid Receptor Coregulator 2. (Class of assay: confirmatory)	F	BAO_0000019	assay format	Homo sapiens	None	None	None	None	CHEMBL1947	Thyroid hormone receptor beta-1	Homo sapiens	SINGLE PROTEIN	CHEMBL1201862	7	PubChem BioAssays			None
CHEMBL1397056		0	459.57	0	2.77	SID24404723	CCOc1ccc(CCNC(=O)c2cnc3sc(N(CC)CC)nn3c2=O)cc1OCC	Potency	'='	22.4	nM	7.65		Inconclusive	UO_0000065					False	CHEMBL1613776	PUBCHEM_BIOASSAY: Total Fluorescence Counterscreen for Inhibitors of the Interaction of Thyroid Hormone Receptor and Steroid Receptor Coregulator 2. (Class of assay: confirmatory)	F	BAO_0000019	assay format	Homo sapiens	None	None	None	None	CHEMBL1947	Thyroid hormone receptor beta-1	Homo sapiens	SINGLE PROTEIN	CHEMBL1201862	7	PubChem BioAssays			None
CHEMBL1558721		0	458.56	0	4.22	SID24404819	Cc1ccc(-n2nc(C)c3c(C)cc(=O)n(CC(=O)NCc4ccc(OC(C)C)cc4)c32)cc1	Potency	'='	223872.1	nM	3.65		Inconclusive	UO_0000065					False	CHEMBL1613776	PUBCHEM_BIOASSAY: Total Fluorescence Counterscreen for Inhibitors of the Interaction of Thyroid Hormone Receptor and Steroid Receptor Coregulator 2. (Class of assay: confirmatory)	F	BAO_0000019	assay format	Homo sapiens	None	None	None	None	CHEMBL1947	Thyroid hormone receptor beta-1	Homo sapiens	SINGLE PROTEIN	CHEMBL1201862	7	PubChem BioAssays			None
CHEMBL1303880		0	354.41	0	4.07	SID17505556	NC(=O)Cc1ccc(Nc2nnc(-c3ccccc3)c3ccccc23)cc1	Potency	'='	1.4	nM	8.85		Inconclusive	UO_0000065					False	CHEMBL1613776	PUBCHEM_BIOASSAY: Total Fluorescence Counterscreen for Inhibitors of the Interaction of Thyroid Hormone Receptor and Steroid Receptor Coregulator 2. (Class of assay: confirmatory)	F	BAO_0000019	assay format	Homo sapiens	None	None	None	None	CHEMBL1947	Thyroid hormone receptor beta-1	Homo sapiens	SINGLE PROTEIN	CHEMBL1201862	7	PubChem BioAssays			None
CHEMBL1398227		0	421.56	0	2.20	SID24399798	CCCS(=O)(=O)N1CC(=O)N(c2ccccc2C)C(C)(C(=O)NC2CCCC2)C1	Potency	'='	28183.8	nM	4.55		Inconclusive	UO_0000065					False	CHEMBL1613776	PUBCHEM_BIOASSAY: Total Fluorescence Counterscreen for Inhibitors of the Interaction of Thyroid Hormone Receptor and Steroid Receptor Coregulator 2. (Class of assay: confirmatory)	F	BAO_0000019	assay format	Homo sapiens	None	None	None	None	CHEMBL1947	Thyroid hormone receptor beta-1	Homo sapiens	SINGLE PROTEIN	CHEMBL1201862	7	PubChem BioAssays			None
CHEMBL1316086		0	436.96	0	4.95	SID24412926	O=C(CSc1ccccc1)NCc1ccc2c(c1)CCN2C(=O)c1ccc(Cl)cc1	Potency	'='	3981.1	nM	5.40		Inconclusive	UO_0000065					False	CHEMBL1613776	PUBCHEM_BIOASSAY: Total Fluorescence Counterscreen for Inhibitors of the Interaction of Thyroid Hormone Receptor and Steroid Receptor Coregulator 2. (Class of assay: confirmatory)	F	BAO_0000019	assay format	Homo sapiens	None	None	None	None	CHEMBL1947	Thyroid hormone receptor beta-1	Homo sapiens	SINGLE PROTEIN	CHEMBL1201862	7	PubChem BioAssays			None
CHEMBL1524493		0	433.89	1	5.95	SID24275539	Cc1ccc(OCC(=O)Nc2c(C(=O)c3ccc(Cl)cc3)oc3ccccc23)cc1C	Potency	'='	63.1	nM	7.20		Inconclusive	UO_0000065					False	CHEMBL1613776	PUBCHEM_BIOASSAY: Total Fluorescence Counterscreen for Inhibitors of the Interaction of Thyroid Hormone Receptor and Steroid Receptor Coregulator 2. (Class of assay: confirmatory)	F	BAO_0000019	assay format	Homo sapiens	None	None	None	None	CHEMBL1947	Thyroid hormone receptor beta-1	Homo sapiens	SINGLE PROTEIN	CHEMBL1201862	7	PubChem BioAssays			None
CHEMBL1524374		0	393.49	0	3.04	SID24407521	CCCCN(C)C(=O)CN1C(=O)CCn2nc(-c3cn(C)c4ccccc34)cc21	Potency	'='	11.2	nM	7.95		Inconclusive	UO_0000065					False	CHEMBL1613776	PUBCHEM_BIOASSAY: Total Fluorescence Counterscreen for Inhibitors of the Interaction of Thyroid Hormone Receptor and Steroid Receptor Coregulator 2. (Class of assay: confirmatory)	F	BAO_0000019	assay format	Homo sapiens	None	None	None	None	CHEMBL1947	Thyroid hormone receptor beta-1	Homo sapiens	SINGLE PROTEIN	CHEMBL1201862	7	PubChem BioAssays			None
CHEMBL1314300		0	485.50	1	1.12	SID24408065	CCOC(=O)Cn1c(=O)n(CC2CCCO2)c2nc(-c3cc(OC)ccc3OC)nc(C(N)=O)c21	Potency	'='	89125.1	nM	4.05		Inconclusive	UO_0000065					False	CHEMBL1613776	PUBCHEM_BIOASSAY: Total Fluorescence Counterscreen for Inhibitors of the Interaction of Thyroid Hormone Receptor and Steroid Receptor Coregulator 2. (Class of assay: confirmatory)	F	BAO_0000019	assay format	Homo sapiens	None	None	None	None	CHEMBL1947	Thyroid hormone receptor beta-1	Homo sapiens	SINGLE PROTEIN	CHEMBL1201862	7	PubChem BioAssays			None
CHEMBL1394103		0	425.55	0	3.87	SID24399782	CCc1cccc(NC(=O)CN(C)S(=O)(=O)c2ccc3[nH]c4c(c3c2)CCCC4)c1	Potency	'='	15848.9	nM	4.80		Inconclusive	UO_0000065					False	CHEMBL1613776	PUBCHEM_BIOASSAY: Total Fluorescence Counterscreen for Inhibitors of the Interaction of Thyroid Hormone Receptor and Steroid Receptor Coregulator 2. (Class of assay: confirmatory)	F	BAO_0000019	assay format	Homo sapiens	None	None	None	None	CHEMBL1947	Thyroid hormone receptor beta-1	Homo sapiens	SINGLE PROTEIN	CHEMBL1201862	7	PubChem BioAssays			None
CHEMBL1524642		0	384.48	0	4.51	SID24399140	Cc1ccc(C)c(NC(=O)C(Cc2ccccc2)N2Cc3ccccc3C2=O)c1	Potency	'='	125892.5	nM	3.90		Active	UO_0000065					False	CHEMBL1613776	PUBCHEM_BIOASSAY: Total Fluorescence Counterscreen for Inhibitors of the Interaction of Thyroid Hormone Receptor and Steroid Receptor Coregulator 2. (Class of assay: confirmatory)	F	BAO_0000019	assay format	Homo sapiens	None	None	None	None	CHEMBL1947	Thyroid hormone receptor beta-1	Homo sapiens	SINGLE PROTEIN	CHEMBL1201862	7	PubChem BioAssays			None
CHEMBL1593816		0	394.48	0	3.42	SID24402085	Cc1oc2ncnc(N3CCOCC3)c2c1C(=O)N(Cc1ccccc1)C(C)C	Potency	'='	1584.9	nM	5.80		Inconclusive	UO_0000065					False	CHEMBL1613776	PUBCHEM_BIOASSAY: Total Fluorescence Counterscreen for Inhibitors of the Interaction of Thyroid Hormone Receptor and Steroid Receptor Coregulator 2. (Class of assay: confirmatory)	F	BAO_0000019	assay format	Homo sapiens	None	None	None	None	CHEMBL1947	Thyroid hormone receptor beta-1	Homo sapiens	SINGLE PROTEIN	CHEMBL1201862	7	PubChem BioAssays			None
CHEMBL1357639		0	431.92	1	6.27	SID24399781	Cc1cccc(OCC(=O)Nc2ccc3nc(Nc4cccc(Cl)c4)cc(C)c3c2)c1	Potency	'='	17782.8	nM	4.75		Inconclusive	UO_0000065					False	CHEMBL1613776	PUBCHEM_BIOASSAY: Total Fluorescence Counterscreen for Inhibitors of the Interaction of Thyroid Hormone Receptor and Steroid Receptor Coregulator 2. (Class of assay: confirmatory)	F	BAO_0000019	assay format	Homo sapiens	None	None	None	None	CHEMBL1947	Thyroid hormone receptor beta-1	Homo sapiens	SINGLE PROTEIN	CHEMBL1201862	7	PubChem BioAssays			None
CHEMBL1494252		0	439.49	0	2.78	SID24402213	Cc1nc(N2CCOCC2)c2c(C(=O)N3CCN(c4ccccc4F)CC3)c(C)oc2n1	Potency	'='	141253.8	nM	3.85		Inconclusive	UO_0000065					False	CHEMBL1613776	PUBCHEM_BIOASSAY: Total Fluorescence Counterscreen for Inhibitors of the Interaction of Thyroid Hormone Receptor and Steroid Receptor Coregulator 2. (Class of assay: confirmatory)	F	BAO_0000019	assay format	Homo sapiens	None	None	None	None	CHEMBL1947	Thyroid hormone receptor beta-1	Homo sapiens	SINGLE PROTEIN	CHEMBL1201862	7	PubChem BioAssays			None
CHEMBL1364029		0	292.33	0	1.32	SID17515928	COc1ccccc1NCCC(=O)OCC(=O)NC1CC1	Potency	'='	3548.1	nM	5.45		Active	UO_0000065					False	CHEMBL1613776	PUBCHEM_BIOASSAY: Total Fluorescence Counterscreen for Inhibitors of the Interaction of Thyroid Hormone Receptor and Steroid Receptor Coregulator 2. (Class of assay: confirmatory)	F	BAO_0000019	assay format	Homo sapiens	None	None	None	None	CHEMBL1947	Thyroid hormone receptor beta-1	Homo sapiens	SINGLE PROTEIN	CHEMBL1201862	7	PubChem BioAssays			None
CHEMBL1599161		0	394.46	0	4.22	SID26669779	Cc1cc(-c2csc(NC(=O)c3ccc(O)nc3)n2)c(C)n1Cc1ccco1	Potency	'='	25118.9	nM	4.60		Inconclusive	UO_0000065					False	CHEMBL1613776	PUBCHEM_BIOASSAY: Total Fluorescence Counterscreen for Inhibitors of the Interaction of Thyroid Hormone Receptor and Steroid Receptor Coregulator 2. (Class of assay: confirmatory)	F	BAO_0000019	assay format	Homo sapiens	None	None	None	None	CHEMBL1947	Thyroid hormone receptor beta-1	Homo sapiens	SINGLE PROTEIN	CHEMBL1201862	7	PubChem BioAssays			None
CHEMBL1370416		0	323.40	0	2.92	SID24271932	Cc1cc(C)cc(OCC(=O)NCCc2nc3ccccc3[nH]2)c1	Potency	'='	199526.2	nM	3.70		Inconclusive	UO_0000065					False	CHEMBL1613776	PUBCHEM_BIOASSAY: Total Fluorescence Counterscreen for Inhibitors of the Interaction of Thyroid Hormone Receptor and Steroid Receptor Coregulator 2. (Class of assay: confirmatory)	F	BAO_0000019	assay format	Homo sapiens	None	None	None	None	CHEMBL1947	Thyroid hormone receptor beta-1	Homo sapiens	SINGLE PROTEIN	CHEMBL1201862	7	PubChem BioAssays			None
CHEMBL1434965		0	437.87	0	2.22	SID24392481	COc1ccc(NC(=O)CSc2nnc(-c3nonc3NC(C)=O)n2C)cc1Cl	Potency	'='	707.9	nM	6.15		Inconclusive	UO_0000065					False	CHEMBL1613776	PUBCHEM_BIOASSAY: Total Fluorescence Counterscreen for Inhibitors of the Interaction of Thyroid Hormone Receptor and Steroid Receptor Coregulator 2. (Class of assay: confirmatory)	F	BAO_0000019	assay format	Homo sapiens	None	None	None	None	CHEMBL1947	Thyroid hormone receptor beta-1	Homo sapiens	SINGLE PROTEIN	CHEMBL1201862	7	PubChem BioAssays			None
CHEMBL1401049		0	468.92	0	2.88	SID24399686	COc1cc(OC)c(NC(=O)CC(C)S(=O)(=O)c2ccc3c(c2)NC(=O)CO3)cc1Cl	Potency	'='	15848.9	nM	4.80		Inconclusive	UO_0000065					False	CHEMBL1613776	PUBCHEM_BIOASSAY: Total Fluorescence Counterscreen for Inhibitors of the Interaction of Thyroid Hormone Receptor and Steroid Receptor Coregulator 2. (Class of assay: confirmatory)	F	BAO_0000019	assay format	Homo sapiens	None	None	None	None	CHEMBL1947	Thyroid hormone receptor beta-1	Homo sapiens	SINGLE PROTEIN	CHEMBL1201862	7	PubChem BioAssays			None
CHEMBL1361175		0	336.44	0	3.55	SID24384373	CC(C)CCNC(=O)[C@@H](c1ccccc1)N1Cc2ccccc2C1=O	Potency	'='	141253.8	nM	3.85		Inconclusive	UO_0000065					False	CHEMBL1613776	PUBCHEM_BIOASSAY: Total Fluorescence Counterscreen for Inhibitors of the Interaction of Thyroid Hormone Receptor and Steroid Receptor Coregulator 2. (Class of assay: confirmatory)	F	BAO_0000019	assay format	Homo sapiens	None	None	None	None	CHEMBL1947	Thyroid hormone receptor beta-1	Homo sapiens	SINGLE PROTEIN	CHEMBL1201862	7	PubChem BioAssays			None
CHEMBL1396973		0	559.16	1	4.40	SID24402660	CCN1CCN(CCCNC(=O)c2cnn(-c3ccccc3Cl)c2C2CCN(C(=O)OC(C)(C)C)CC2)CC1	Potency	'='	1258.9	nM	5.90		Inconclusive	UO_0000065					False	CHEMBL1613776	PUBCHEM_BIOASSAY: Total Fluorescence Counterscreen for Inhibitors of the Interaction of Thyroid Hormone Receptor and Steroid Receptor Coregulator 2. (Class of assay: confirmatory)	F	BAO_0000019	assay format	Homo sapiens	None	None	None	None	CHEMBL1947	Thyroid hormone receptor beta-1	Homo sapiens	SINGLE PROTEIN	CHEMBL1201862	7	PubChem BioAssays			None
CHEMBL1440145		0	495.58	1	6.22	SID26750870	COc1ccc(O[C@H]2C=C[C@@H](c3ccccc3)O[C@H]2COC(=O)NCc2cccc3ccccc23)cc1	Potency	'='	4.0	nM	8.40		Inconclusive	UO_0000065					False	CHEMBL1613776	PUBCHEM_BIOASSAY: Total Fluorescence Counterscreen for Inhibitors of the Interaction of Thyroid Hormone Receptor and Steroid Receptor Coregulator 2. (Class of assay: confirmatory)	F	BAO_0000019	assay format	Homo sapiens	None	None	None	None	CHEMBL1947	Thyroid hormone receptor beta-1	Homo sapiens	SINGLE PROTEIN	CHEMBL1201862	7	PubChem BioAssays			None
CHEMBL1396894		0	475.57	0	2.56	SID24395376	O=C(NCCc1ccccc1)C(=O)NCC(c1cccnc1)N1CCN(c2ccc(F)cc2)CC1	Potency	'='	316.2	nM	6.50		Inconclusive	UO_0000065					False	CHEMBL1613776	PUBCHEM_BIOASSAY: Total Fluorescence Counterscreen for Inhibitors of the Interaction of Thyroid Hormone Receptor and Steroid Receptor Coregulator 2. (Class of assay: confirmatory)	F	BAO_0000019	assay format	Homo sapiens	None	None	None	None	CHEMBL1947	Thyroid hormone receptor beta-1	Homo sapiens	SINGLE PROTEIN	CHEMBL1201862	7	PubChem BioAssays			None
CHEMBL1500420		0	340.34	0	2.44	SID22400493	CNC(=O)Oc1cccc(-c2cn3cc(OC(=O)NC)ccc3n2)c1	Potency	'='	35481.3	nM	4.45		Inconclusive	UO_0000065					False	CHEMBL1613776	PUBCHEM_BIOASSAY: Total Fluorescence Counterscreen for Inhibitors of the Interaction of Thyroid Hormone Receptor and Steroid Receptor Coregulator 2. (Class of assay: confirmatory)	F	BAO_0000019	assay format	Homo sapiens	None	None	None	None	CHEMBL1947	Thyroid hormone receptor beta-1	Homo sapiens	SINGLE PROTEIN	CHEMBL1201862	7	PubChem BioAssays			None
CHEMBL1596700		0	427.96	0	4.69	SID24407345	Cc1ccc(NC(=O)C(=O)NCCc2sc(-c3ccc(Cl)cc3)nc2C)cc1C	Potency	'='	1122.0	nM	5.95		Inconclusive	UO_0000065					False	CHEMBL1613776	PUBCHEM_BIOASSAY: Total Fluorescence Counterscreen for Inhibitors of the Interaction of Thyroid Hormone Receptor and Steroid Receptor Coregulator 2. (Class of assay: confirmatory)	F	BAO_0000019	assay format	Homo sapiens	None	None	None	None	CHEMBL1947	Thyroid hormone receptor beta-1	Homo sapiens	SINGLE PROTEIN	CHEMBL1201862	7	PubChem BioAssays			None
CHEMBL1318584		0	383.52	0	4.22	SID24399654	Cc1ccc(NS(=O)(=O)c2ccc3[nH]c4c(c3c2)CCCC4)cc1N(C)C	Potency	'='	19952.6	nM	4.70		Inconclusive	UO_0000065					False	CHEMBL1613776	PUBCHEM_BIOASSAY: Total Fluorescence Counterscreen for Inhibitors of the Interaction of Thyroid Hormone Receptor and Steroid Receptor Coregulator 2. (Class of assay: confirmatory)	F	BAO_0000019	assay format	Homo sapiens	None	None	None	None	CHEMBL1947	Thyroid hormone receptor beta-1	Homo sapiens	SINGLE PROTEIN	CHEMBL1201862	7	PubChem BioAssays			None
CHEMBL1474813		0	424.48	0	4.95	SID24399349	Cc1ccc(NC(=O)Cn2c(SCc3ccc(F)cc3)nc3cccnc32)cc1F	Potency	'='	25118.9	nM	4.60		Inconclusive	UO_0000065					False	CHEMBL1613776	PUBCHEM_BIOASSAY: Total Fluorescence Counterscreen for Inhibitors of the Interaction of Thyroid Hormone Receptor and Steroid Receptor Coregulator 2. (Class of assay: confirmatory)	F	BAO_0000019	assay format	Homo sapiens	None	None	None	None	CHEMBL1947	Thyroid hormone receptor beta-1	Homo sapiens	SINGLE PROTEIN	CHEMBL1201862	7	PubChem BioAssays			None
CHEMBL3193785		0	296.33	0	1.66	SID4246877	CC1=C(C#N)C(=O)N(C)C(=O)/C1=N\c1ccc(N(C)C)cc1	Potency	'='	44668.4	nM	4.35		Inconclusive	UO_0000065					False	CHEMBL1613776	PUBCHEM_BIOASSAY: Total Fluorescence Counterscreen for Inhibitors of the Interaction of Thyroid Hormone Receptor and Steroid Receptor Coregulator 2. (Class of assay: confirmatory)	F	BAO_0000019	assay format	Homo sapiens	None	None	None	None	CHEMBL1947	Thyroid hormone receptor beta-1	Homo sapiens	SINGLE PROTEIN	CHEMBL1201862	7	PubChem BioAssays			None
CHEMBL1302756		0	178.22	0	1.47	SID26667333	N#C/C(=C/c1ccco1)C(N)=S	Potency	'='	39810.7	nM	4.40		Inconclusive	UO_0000065					False	CHEMBL1613776	PUBCHEM_BIOASSAY: Total Fluorescence Counterscreen for Inhibitors of the Interaction of Thyroid Hormone Receptor and Steroid Receptor Coregulator 2. (Class of assay: confirmatory)	F	BAO_0000019	assay format	Homo sapiens	None	None	None	None	CHEMBL1947	Thyroid hormone receptor beta-1	Homo sapiens	SINGLE PROTEIN	CHEMBL1201862	7	PubChem BioAssays			None
CHEMBL1539720		0	307.14	0	2.93	SID26666794	Nc1ccc2c(c1Cl)C(=O)c1ccc(N)c(Cl)c1C2=O	Potency	'='	25118.9	nM	4.60		Inconclusive	UO_0000065					False	CHEMBL1613776	PUBCHEM_BIOASSAY: Total Fluorescence Counterscreen for Inhibitors of the Interaction of Thyroid Hormone Receptor and Steroid Receptor Coregulator 2. (Class of assay: confirmatory)	F	BAO_0000019	assay format	Homo sapiens	None	None	None	None	CHEMBL1947	Thyroid hormone receptor beta-1	Homo sapiens	SINGLE PROTEIN	CHEMBL1201862	7	PubChem BioAssays			None
CHEMBL1605036		0	445.52	0	3.64	SID24271822	Cc1cc(S(=O)(=O)Nc2cccc(C(=O)O)c2)c(C)c(S(=O)(=O)c2ccccc2)c1	Potency	'='	794.3	nM	6.10		Inconclusive	UO_0000065					False	CHEMBL1613776	PUBCHEM_BIOASSAY: Total Fluorescence Counterscreen for Inhibitors of the Interaction of Thyroid Hormone Receptor and Steroid Receptor Coregulator 2. (Class of assay: confirmatory)	F	BAO_0000019	assay format	Homo sapiens	None	None	None	None	CHEMBL1947	Thyroid hormone receptor beta-1	Homo sapiens	SINGLE PROTEIN	CHEMBL1201862	7	PubChem BioAssays			None
CHEMBL1530561		0	438.51	0	3.35	SID24837033	CCn1c(CSc2nnc(-c3ccncc3)n2CCOC)nc2cc(C(=O)O)ccc21	Potency	'='	50118.7	nM	4.30		Active	UO_0000065					False	CHEMBL1613776	PUBCHEM_BIOASSAY: Total Fluorescence Counterscreen for Inhibitors of the Interaction of Thyroid Hormone Receptor and Steroid Receptor Coregulator 2. (Class of assay: confirmatory)	F	BAO_0000019	assay format	Homo sapiens	None	None	None	None	CHEMBL1947	Thyroid hormone receptor beta-1	Homo sapiens	SINGLE PROTEIN	CHEMBL1201862	7	PubChem BioAssays			None
CHEMBL1590716		0	311.39	0	2.54	SID24389858	CCCc1cc(=O)n2nc(NCc3ccc(CC)cc3)nc2[nH]1	Potency	'='	89125.1	nM	4.05		Inconclusive	UO_0000065					False	CHEMBL1613776	PUBCHEM_BIOASSAY: Total Fluorescence Counterscreen for Inhibitors of the Interaction of Thyroid Hormone Receptor and Steroid Receptor Coregulator 2. (Class of assay: confirmatory)	F	BAO_0000019	assay format	Homo sapiens	None	None	None	None	CHEMBL1947	Thyroid hormone receptor beta-1	Homo sapiens	SINGLE PROTEIN	CHEMBL1201862	7	PubChem BioAssays			None
CHEMBL247378	7-NITROINDAZOLE	0	163.14	0	1.47	SID11113712	O=[N+]([O-])c1cccc2cn[nH]c12	Potency	'='	44668.4	nM	4.35		Inconclusive	UO_0000065					False	CHEMBL1613776	PUBCHEM_BIOASSAY: Total Fluorescence Counterscreen for Inhibitors of the Interaction of Thyroid Hormone Receptor and Steroid Receptor Coregulator 2. (Class of assay: confirmatory)	F	BAO_0000019	assay format	Homo sapiens	None	None	None	None	CHEMBL1947	Thyroid hormone receptor beta-1	Homo sapiens	SINGLE PROTEIN	CHEMBL1201862	7	PubChem BioAssays			None
CHEMBL1321528		0	348.31	0	1.76	SID24811021	CCOC(=O)C1=C(C)NC(=O)CC1c1cc2c(cc1[N+](=O)[O-])OCO2	Potency	'='	44668.4	nM	4.35		Inconclusive	UO_0000065					False	CHEMBL1613776	PUBCHEM_BIOASSAY: Total Fluorescence Counterscreen for Inhibitors of the Interaction of Thyroid Hormone Receptor and Steroid Receptor Coregulator 2. (Class of assay: confirmatory)	F	BAO_0000019	assay format	Homo sapiens	None	None	None	None	CHEMBL1947	Thyroid hormone receptor beta-1	Homo sapiens	SINGLE PROTEIN	CHEMBL1201862	7	PubChem BioAssays			None
CHEMBL1479844		0	436.58	0	4.94	SID24407841	Cc1ccc(S(=O)(=O)Nc2ccc(-c3ccc(N4CCCCCC4)nn3)cc2)cc1C	Potency	'='	11.2	nM	7.95		Inconclusive	UO_0000065					False	CHEMBL1613776	PUBCHEM_BIOASSAY: Total Fluorescence Counterscreen for Inhibitors of the Interaction of Thyroid Hormone Receptor and Steroid Receptor Coregulator 2. (Class of assay: confirmatory)	F	BAO_0000019	assay format	Homo sapiens	None	None	None	None	CHEMBL1947	Thyroid hormone receptor beta-1	Homo sapiens	SINGLE PROTEIN	CHEMBL1201862	7	PubChem BioAssays			None
CHEMBL1317156		0	340.40	0	3.75	SID24398821	Cc1cc(F)ccc1NC(=O)C(C(C)C)N1Cc2ccccc2C1=O	Potency	'='	25118.9	nM	4.60		Inconclusive	UO_0000065					False	CHEMBL1613776	PUBCHEM_BIOASSAY: Total Fluorescence Counterscreen for Inhibitors of the Interaction of Thyroid Hormone Receptor and Steroid Receptor Coregulator 2. (Class of assay: confirmatory)	F	BAO_0000019	assay format	Homo sapiens	None	None	None	None	CHEMBL1947	Thyroid hormone receptor beta-1	Homo sapiens	SINGLE PROTEIN	CHEMBL1201862	7	PubChem BioAssays			None
CHEMBL1395091		0	427.46	0	4.56	SID24275300	COc1cc(C2c3c(oc4ccc(C)cc4c3=O)C(=O)N2Cc2ccccc2)ccc1O	Potency	'='	251188.6	nM	3.60		Inconclusive	UO_0000065					False	CHEMBL1613776	PUBCHEM_BIOASSAY: Total Fluorescence Counterscreen for Inhibitors of the Interaction of Thyroid Hormone Receptor and Steroid Receptor Coregulator 2. (Class of assay: confirmatory)	F	BAO_0000019	assay format	Homo sapiens	None	None	None	None	CHEMBL1947	Thyroid hormone receptor beta-1	Homo sapiens	SINGLE PROTEIN	CHEMBL1201862	7	PubChem BioAssays			None
CHEMBL1407648		0	467.57	0	4.14	SID24387908	Cc1ccc(CNC(=O)C2CCN(C(=O)c3cnn(-c4ccccc4)c3-n3cccc3)CC2)cc1	Potency	'='	19952.6	nM	4.70		Inconclusive	UO_0000065					False	CHEMBL1613776	PUBCHEM_BIOASSAY: Total Fluorescence Counterscreen for Inhibitors of the Interaction of Thyroid Hormone Receptor and Steroid Receptor Coregulator 2. (Class of assay: confirmatory)	F	BAO_0000019	assay format	Homo sapiens	None	None	None	None	CHEMBL1947	Thyroid hormone receptor beta-1	Homo sapiens	SINGLE PROTEIN	CHEMBL1201862	7	PubChem BioAssays			None
CHEMBL1514972		0	333.37	0	2.95	SID24393009	O=C(COc1ccc([N+](=O)[O-])cc1)Nc1nc2c(s1)CCCC2	Potency	'='	8912.5	nM	5.05		Inconclusive	UO_0000065					False	CHEMBL1613776	PUBCHEM_BIOASSAY: Total Fluorescence Counterscreen for Inhibitors of the Interaction of Thyroid Hormone Receptor and Steroid Receptor Coregulator 2. (Class of assay: confirmatory)	F	BAO_0000019	assay format	Homo sapiens	None	None	None	None	CHEMBL1947	Thyroid hormone receptor beta-1	Homo sapiens	SINGLE PROTEIN	CHEMBL1201862	7	PubChem BioAssays			None
CHEMBL1475448		0	409.46	0	4.03	SID24404932	CCOc1ccccc1NS(=O)(=O)c1c(C(=O)OC)sc2cccc(F)c12	Potency	'='	0.5	nM		Outside typical range	Inconclusive	UO_0000065					False	CHEMBL1613776	PUBCHEM_BIOASSAY: Total Fluorescence Counterscreen for Inhibitors of the Interaction of Thyroid Hormone Receptor and Steroid Receptor Coregulator 2. (Class of assay: confirmatory)	F	BAO_0000019	assay format	Homo sapiens	None	None	None	None	CHEMBL1947	Thyroid hormone receptor beta-1	Homo sapiens	SINGLE PROTEIN	CHEMBL1201862	7	PubChem BioAssays			None
CHEMBL1317083		0	372.51	1	5.41	SID24395905	CCCNC(=O)c1ccc(-n2c(-c3ccccc3)cc3c2CCC(C)C3)cc1	Potency	'='	158.5	nM	6.80		Inconclusive	UO_0000065					False	CHEMBL1613776	PUBCHEM_BIOASSAY: Total Fluorescence Counterscreen for Inhibitors of the Interaction of Thyroid Hormone Receptor and Steroid Receptor Coregulator 2. (Class of assay: confirmatory)	F	BAO_0000019	assay format	Homo sapiens	None	None	None	None	CHEMBL1947	Thyroid hormone receptor beta-1	Homo sapiens	SINGLE PROTEIN	CHEMBL1201862	7	PubChem BioAssays			None
CHEMBL1436225		0	474.52	0	3.01	SID24390688	COc1cccc(OC)c1Cn1nnc2c(O)nc(C3CCN(C(=O)c4ccccc4)CC3)nc21	Potency	'='	89125093.8	nM		Outside typical range	Inconclusive	UO_0000065					False	CHEMBL1613776	PUBCHEM_BIOASSAY: Total Fluorescence Counterscreen for Inhibitors of the Interaction of Thyroid Hormone Receptor and Steroid Receptor Coregulator 2. (Class of assay: confirmatory)	F	BAO_0000019	assay format	Homo sapiens	None	None	None	None	CHEMBL1947	Thyroid hormone receptor beta-1	Homo sapiens	SINGLE PROTEIN	CHEMBL1201862	7	PubChem BioAssays			None
CHEMBL1491017		0	492.00	0	3.66	SID24402915	COc1ccc(Cl)cc1NC(=O)C1CCCN(S(=O)(=O)c2ccc3c(c2)CCCC(=O)N3)C1	Potency	'='	112201.8	nM	3.95		Inconclusive	UO_0000065					False	CHEMBL1613776	PUBCHEM_BIOASSAY: Total Fluorescence Counterscreen for Inhibitors of the Interaction of Thyroid Hormone Receptor and Steroid Receptor Coregulator 2. (Class of assay: confirmatory)	F	BAO_0000019	assay format	Homo sapiens	None	None	None	None	CHEMBL1947	Thyroid hormone receptor beta-1	Homo sapiens	SINGLE PROTEIN	CHEMBL1201862	7	PubChem BioAssays			None
CHEMBL1530131		0	512.03	2	6.38	SID24388050	CCOC(=O)c1c(NC(C)=O)c2c3c(sc2n1Cc1nc(-c2ccc(Cl)cc2)oc1C)CCCC3	Potency	'='	19952.6	nM	4.70		Inconclusive	UO_0000065					False	CHEMBL1613776	PUBCHEM_BIOASSAY: Total Fluorescence Counterscreen for Inhibitors of the Interaction of Thyroid Hormone Receptor and Steroid Receptor Coregulator 2. (Class of assay: confirmatory)	F	BAO_0000019	assay format	Homo sapiens	None	None	None	None	CHEMBL1947	Thyroid hormone receptor beta-1	Homo sapiens	SINGLE PROTEIN	CHEMBL1201862	7	PubChem BioAssays			None
CHEMBL1472750		0	429.50	0	3.67	SID24271821	CCc1ccc(OCC(=O)Nc2ccc(S(=O)(=O)Nc3onc(C)c3C)cc2)cc1	Potency	'='	1.4	nM	8.85		Inconclusive	UO_0000065					False	CHEMBL1613776	PUBCHEM_BIOASSAY: Total Fluorescence Counterscreen for Inhibitors of the Interaction of Thyroid Hormone Receptor and Steroid Receptor Coregulator 2. (Class of assay: confirmatory)	F	BAO_0000019	assay format	Homo sapiens	None	None	None	None	CHEMBL1947	Thyroid hormone receptor beta-1	Homo sapiens	SINGLE PROTEIN	CHEMBL1201862	7	PubChem BioAssays			None
CHEMBL1316246		0	382.49	0	4.61	SID24393232	CCOc1ccccc1NC(=O)Cc1csc(COc2cccc(C)c2)n1	Potency	'='	0.7	nM		Outside typical range	Inconclusive	UO_0000065					False	CHEMBL1613776	PUBCHEM_BIOASSAY: Total Fluorescence Counterscreen for Inhibitors of the Interaction of Thyroid Hormone Receptor and Steroid Receptor Coregulator 2. (Class of assay: confirmatory)	F	BAO_0000019	assay format	Homo sapiens	None	None	None	None	CHEMBL1947	Thyroid hormone receptor beta-1	Homo sapiens	SINGLE PROTEIN	CHEMBL1201862	7	PubChem BioAssays			None
CHEMBL1358391		0	426.52	0	4.34	SID24405011	Cc1cc(=O)n(C(C)C(=O)N2CCCc3ccccc32)c2c1c(C)nn2-c1ccccc1	Potency	'='	251188.6	nM	3.60		Inconclusive	UO_0000065					False	CHEMBL1613776	PUBCHEM_BIOASSAY: Total Fluorescence Counterscreen for Inhibitors of the Interaction of Thyroid Hormone Receptor and Steroid Receptor Coregulator 2. (Class of assay: confirmatory)	F	BAO_0000019	assay format	Homo sapiens	None	None	None	None	CHEMBL1947	Thyroid hormone receptor beta-1	Homo sapiens	SINGLE PROTEIN	CHEMBL1201862	7	PubChem BioAssays			None
CHEMBL1521968		0	401.51	0	4.78	SID29215875	COC(=O)/C=C/c1cccc([C@H]2[C@@H]3C=CC[C@@H](C)[C@@H]3C(=O)N2Cc2ccccc2)c1	Potency	'='	35.5	nM	7.45		Inconclusive	UO_0000065					False	CHEMBL1613776	PUBCHEM_BIOASSAY: Total Fluorescence Counterscreen for Inhibitors of the Interaction of Thyroid Hormone Receptor and Steroid Receptor Coregulator 2. (Class of assay: confirmatory)	F	BAO_0000019	assay format	Homo sapiens	None	None	None	None	CHEMBL1947	Thyroid hormone receptor beta-1	Homo sapiens	SINGLE PROTEIN	CHEMBL1201862	7	PubChem BioAssays			None
CHEMBL1522129		0	353.47	0	3.97	SID865860	N#CC1=C2SCN(c3ccccc3)CN2C(=O)CC1c1cccs1	Potency	'='	31622.8	nM	4.50		Inconclusive	UO_0000065					False	CHEMBL1613776	PUBCHEM_BIOASSAY: Total Fluorescence Counterscreen for Inhibitors of the Interaction of Thyroid Hormone Receptor and Steroid Receptor Coregulator 2. (Class of assay: confirmatory)	F	BAO_0000019	assay format	Homo sapiens	None	None	None	None	CHEMBL1947	Thyroid hormone receptor beta-1	Homo sapiens	SINGLE PROTEIN	CHEMBL1201862	7	PubChem BioAssays			None
CHEMBL1316217		0	343.41	0	2.70	SID24405331	CCC(C(=O)OCc1cc(=O)n2nc(C)sc2n1)c1ccccc1	Potency	'='	14125.4	nM	4.85		Inconclusive	UO_0000065					False	CHEMBL1613776	PUBCHEM_BIOASSAY: Total Fluorescence Counterscreen for Inhibitors of the Interaction of Thyroid Hormone Receptor and Steroid Receptor Coregulator 2. (Class of assay: confirmatory)	F	BAO_0000019	assay format	Homo sapiens	None	None	None	None	CHEMBL1947	Thyroid hormone receptor beta-1	Homo sapiens	SINGLE PROTEIN	CHEMBL1201862	7	PubChem BioAssays			None
CHEMBL1602492		0	443.61	1	5.90	SID24272876	CCOC(=O)c1c(NC(=O)CCCOc2ccc(C(C)(C)C)cc2)sc2c1CCCC2	Potency	'='	35.5	nM	7.45		Inconclusive	UO_0000065					False	CHEMBL1613776	PUBCHEM_BIOASSAY: Total Fluorescence Counterscreen for Inhibitors of the Interaction of Thyroid Hormone Receptor and Steroid Receptor Coregulator 2. (Class of assay: confirmatory)	F	BAO_0000019	assay format	Homo sapiens	None	None	None	None	CHEMBL1947	Thyroid hormone receptor beta-1	Homo sapiens	SINGLE PROTEIN	CHEMBL1201862	7	PubChem BioAssays			None
CHEMBL1602511		0	400.83	0	3.41	SID24276660	O=C(Nc1ccc(F)c(Cl)c1)C1CCCN1S(=O)(=O)c1ccc(F)cc1	Potency	'='	12589.3	nM	4.90		Inconclusive	UO_0000065					False	CHEMBL1613776	PUBCHEM_BIOASSAY: Total Fluorescence Counterscreen for Inhibitors of the Interaction of Thyroid Hormone Receptor and Steroid Receptor Coregulator 2. (Class of assay: confirmatory)	F	BAO_0000019	assay format	Homo sapiens	None	None	None	None	CHEMBL1947	Thyroid hormone receptor beta-1	Homo sapiens	SINGLE PROTEIN	CHEMBL1201862	7	PubChem BioAssays			None
CHEMBL1412644		0	532.62	1	4.65	SID24413327	COc1ccc(-c2nnc(SCC(=O)NCc3ccccc3)nc2-c2ccc(OC)c(OC)c2)cc1OC	Potency	'='	100000.0	nM	4.00		Inconclusive	UO_0000065					False	CHEMBL1613776	PUBCHEM_BIOASSAY: Total Fluorescence Counterscreen for Inhibitors of the Interaction of Thyroid Hormone Receptor and Steroid Receptor Coregulator 2. (Class of assay: confirmatory)	F	BAO_0000019	assay format	Homo sapiens	None	None	None	None	CHEMBL1947	Thyroid hormone receptor beta-1	Homo sapiens	SINGLE PROTEIN	CHEMBL1201862	7	PubChem BioAssays			None
CHEMBL1332959		0	443.53	0	1.84	SID24396401	Cc1cc2c(cc1S(=O)(=O)CCC(=O)N1CCN(c3ccccc3)CC1)OCC(=O)N2	Potency	'='	63095.7	nM	4.20		Inconclusive	UO_0000065					False	CHEMBL1613776	PUBCHEM_BIOASSAY: Total Fluorescence Counterscreen for Inhibitors of the Interaction of Thyroid Hormone Receptor and Steroid Receptor Coregulator 2. (Class of assay: confirmatory)	F	BAO_0000019	assay format	Homo sapiens	None	None	None	None	CHEMBL1947	Thyroid hormone receptor beta-1	Homo sapiens	SINGLE PROTEIN	CHEMBL1201862	7	PubChem BioAssays			None
CHEMBL1565911		0	267.24	0	1.74	SID24817405	Nc1c(C(=O)O)ccc2c1C(=O)c1ccccc1C2=O	Potency	'='	44668.4	nM	4.35		Inconclusive	UO_0000065					False	CHEMBL1613776	PUBCHEM_BIOASSAY: Total Fluorescence Counterscreen for Inhibitors of the Interaction of Thyroid Hormone Receptor and Steroid Receptor Coregulator 2. (Class of assay: confirmatory)	F	BAO_0000019	assay format	Homo sapiens	None	None	None	None	CHEMBL1947	Thyroid hormone receptor beta-1	Homo sapiens	SINGLE PROTEIN	CHEMBL1201862	7	PubChem BioAssays			None
CHEMBL1314924		0	862.75	3	-1.10	SID26748889	O=C(O)c1cc(O)c2c(c1)[C@H]([C@H]1c3cc(C(=O)O)cc(O)c3C(=O)c3c(O[C@@H]4OC(CO)C(O)C(O)C4O)cccc31)c1cccc(O[C@@H]3OC(CO)C(O)C(O)C3O)c1C2=O	Potency	'='	22387.2	nM	4.65		Active	UO_0000065					False	CHEMBL1613776	PUBCHEM_BIOASSAY: Total Fluorescence Counterscreen for Inhibitors of the Interaction of Thyroid Hormone Receptor and Steroid Receptor Coregulator 2. (Class of assay: confirmatory)	F	BAO_0000019	assay format	Homo sapiens	None	None	None	None	CHEMBL1947	Thyroid hormone receptor beta-1	Homo sapiens	SINGLE PROTEIN	CHEMBL1201862	7	PubChem BioAssays			None
CHEMBL1411970		0	384.50	0	3.92	SID24402724	COc1ccccc1CNS(=O)(=O)c1ccc2[nH]c3c(c2c1)CCCCC3	Potency	'='	354.8	nM	6.45		Inconclusive	UO_0000065					False	CHEMBL1613776	PUBCHEM_BIOASSAY: Total Fluorescence Counterscreen for Inhibitors of the Interaction of Thyroid Hormone Receptor and Steroid Receptor Coregulator 2. (Class of assay: confirmatory)	F	BAO_0000019	assay format	Homo sapiens	None	None	None	None	CHEMBL1947	Thyroid hormone receptor beta-1	Homo sapiens	SINGLE PROTEIN	CHEMBL1201862	7	PubChem BioAssays			None
CHEMBL1490349		0	455.54	0	4.37	SID24268546	Cc1cccc(NC(=O)Cn2c(=O)n(Cc3ccccc3)c(=O)c3sc4ccccc4c32)c1	Potency	'='	25118.9	nM	4.60		Active	UO_0000065					False	CHEMBL1613776	PUBCHEM_BIOASSAY: Total Fluorescence Counterscreen for Inhibitors of the Interaction of Thyroid Hormone Receptor and Steroid Receptor Coregulator 2. (Class of assay: confirmatory)	F	BAO_0000019	assay format	Homo sapiens	None	None	None	None	CHEMBL1947	Thyroid hormone receptor beta-1	Homo sapiens	SINGLE PROTEIN	CHEMBL1201862	7	PubChem BioAssays			None
CHEMBL1514893		0	278.36	0	4.05	SID24392545	Cc1ccc(NC(=O)c2cc3cc(C)ccc3n2C)cc1	Potency	'='	199526.2	nM	3.70		Inconclusive	UO_0000065					False	CHEMBL1613776	PUBCHEM_BIOASSAY: Total Fluorescence Counterscreen for Inhibitors of the Interaction of Thyroid Hormone Receptor and Steroid Receptor Coregulator 2. (Class of assay: confirmatory)	F	BAO_0000019	assay format	Homo sapiens	None	None	None	None	CHEMBL1947	Thyroid hormone receptor beta-1	Homo sapiens	SINGLE PROTEIN	CHEMBL1201862	7	PubChem BioAssays			None
CHEMBL1451327		0	356.42	0	3.02	SID858809	Cc1coc2c(O)cc3c(c12)OC1(N2CCCCC2)C(=O)NCCCC31	Potency	'='	70794.6	nM	4.15		Inconclusive	UO_0000065					False	CHEMBL1613776	PUBCHEM_BIOASSAY: Total Fluorescence Counterscreen for Inhibitors of the Interaction of Thyroid Hormone Receptor and Steroid Receptor Coregulator 2. (Class of assay: confirmatory)	F	BAO_0000019	assay format	Homo sapiens	None	None	None	None	CHEMBL1947	Thyroid hormone receptor beta-1	Homo sapiens	SINGLE PROTEIN	CHEMBL1201862	7	PubChem BioAssays			None
CHEMBL1590626		0	432.53	0	1.82	SID24410481	COc1ccc(N2CCN(C(=O)CS(=O)(=O)c3cccc4nsnc34)CC2)cc1	Potency	'='	0.2	nM		Outside typical range	Inconclusive	UO_0000065					False	CHEMBL1613776	PUBCHEM_BIOASSAY: Total Fluorescence Counterscreen for Inhibitors of the Interaction of Thyroid Hormone Receptor and Steroid Receptor Coregulator 2. (Class of assay: confirmatory)	F	BAO_0000019	assay format	Homo sapiens	None	None	None	None	CHEMBL1947	Thyroid hormone receptor beta-1	Homo sapiens	SINGLE PROTEIN	CHEMBL1201862	7	PubChem BioAssays			None
CHEMBL1592588		0	485.63	0	4.14	SID24398822	CCCn1cc(S(=O)(=O)c2cc(C)ccc2C)c(=O)c2cc(F)c(N3CCN(CC)CC3)cc21	Potency	'='	28183.8	nM	4.55		Inconclusive	UO_0000065					False	CHEMBL1613776	PUBCHEM_BIOASSAY: Total Fluorescence Counterscreen for Inhibitors of the Interaction of Thyroid Hormone Receptor and Steroid Receptor Coregulator 2. (Class of assay: confirmatory)	F	BAO_0000019	assay format	Homo sapiens	None	None	None	None	CHEMBL1947	Thyroid hormone receptor beta-1	Homo sapiens	SINGLE PROTEIN	CHEMBL1201862	7	PubChem BioAssays			None
CHEMBL1360989		0	419.48	1	5.00	SID24387538	CCc1ccc(C(=O)c2cnc3ccc(F)cc3c2S(=O)(=O)c2ccccc2)cc1	Potency	'='	25118.9	nM	4.60		Active	UO_0000065					False	CHEMBL1613776	PUBCHEM_BIOASSAY: Total Fluorescence Counterscreen for Inhibitors of the Interaction of Thyroid Hormone Receptor and Steroid Receptor Coregulator 2. (Class of assay: confirmatory)	F	BAO_0000019	assay format	Homo sapiens	None	None	None	None	CHEMBL1947	Thyroid hormone receptor beta-1	Homo sapiens	SINGLE PROTEIN	CHEMBL1201862	7	PubChem BioAssays			None
CHEMBL258549		0	402.45	1	5.14	SID24272828	COc1ccc(OCC(=O)Nc2ccc(-c3nc4cc(C)cc(C)c4o3)cc2)cc1	Potency	'='	3548.1	nM	5.45		Inconclusive	UO_0000065					False	CHEMBL1613776	PUBCHEM_BIOASSAY: Total Fluorescence Counterscreen for Inhibitors of the Interaction of Thyroid Hormone Receptor and Steroid Receptor Coregulator 2. (Class of assay: confirmatory)	F	BAO_0000019	assay format	Homo sapiens	None	None	None	None	CHEMBL1947	Thyroid hormone receptor beta-1	Homo sapiens	SINGLE PROTEIN	CHEMBL1201862	7	PubChem BioAssays			None
CHEMBL3194774		0	486.62	0	3.95	SID17515322	COc1ccc(OC)c(/C=N/NC(=O)CCN2CCN(C(c3ccccc3)c3ccccc3)CC2)c1	Potency	'='	100000.0	nM	4.00		Inconclusive	UO_0000065					False	CHEMBL1613776	PUBCHEM_BIOASSAY: Total Fluorescence Counterscreen for Inhibitors of the Interaction of Thyroid Hormone Receptor and Steroid Receptor Coregulator 2. (Class of assay: confirmatory)	F	BAO_0000019	assay format	Homo sapiens	None	None	None	None	CHEMBL1947	Thyroid hormone receptor beta-1	Homo sapiens	SINGLE PROTEIN	CHEMBL1201862	7	PubChem BioAssays			None
CHEMBL1504073		0	366.74	0	2.78	SID24802640	O=C(Cc1ccc([N+](=O)[O-])cc1)NNC(=O)Nc1ccc(F)c(Cl)c1	Potency	'='	70794.6	nM	4.15		Inconclusive	UO_0000065					False	CHEMBL1613776	PUBCHEM_BIOASSAY: Total Fluorescence Counterscreen for Inhibitors of the Interaction of Thyroid Hormone Receptor and Steroid Receptor Coregulator 2. (Class of assay: confirmatory)	F	BAO_0000019	assay format	Homo sapiens	None	None	None	None	CHEMBL1947	Thyroid hormone receptor beta-1	Homo sapiens	SINGLE PROTEIN	CHEMBL1201862	7	PubChem BioAssays			None
CHEMBL1346317		0	422.53	0	3.15	SID22401437	O=C(COC(=O)c1ccccc1NS(=O)(=O)c1cccs1)NC1CCCCC1	Potency	'='	112201.8	nM	3.95		Active	UO_0000065					False	CHEMBL1613776	PUBCHEM_BIOASSAY: Total Fluorescence Counterscreen for Inhibitors of the Interaction of Thyroid Hormone Receptor and Steroid Receptor Coregulator 2. (Class of assay: confirmatory)	F	BAO_0000019	assay format	Homo sapiens	None	None	None	None	CHEMBL1947	Thyroid hormone receptor beta-1	Homo sapiens	SINGLE PROTEIN	CHEMBL1201862	7	PubChem BioAssays			None
CHEMBL1318086		0	445.95	1	5.66	SID24390786	CCOc1ccc(N2CC(c3nc4ccccc4n3Cc3cccc(Cl)c3)CC2=O)cc1	Potency	'='	8912.5	nM	5.05		Inconclusive	UO_0000065					False	CHEMBL1613776	PUBCHEM_BIOASSAY: Total Fluorescence Counterscreen for Inhibitors of the Interaction of Thyroid Hormone Receptor and Steroid Receptor Coregulator 2. (Class of assay: confirmatory)	F	BAO_0000019	assay format	Homo sapiens	None	None	None	None	CHEMBL1947	Thyroid hormone receptor beta-1	Homo sapiens	SINGLE PROTEIN	CHEMBL1201862	7	PubChem BioAssays			None
CHEMBL1506516		0	358.44	1	5.07	SID14740807	COc1ccc2ccc3c(c2c1)N=C[C@]1(O3)N(C)c2ccccc2C1(C)C	Potency	'='	39810.7	nM	4.40		Inconclusive	UO_0000065					False	CHEMBL1613776	PUBCHEM_BIOASSAY: Total Fluorescence Counterscreen for Inhibitors of the Interaction of Thyroid Hormone Receptor and Steroid Receptor Coregulator 2. (Class of assay: confirmatory)	F	BAO_0000019	assay format	Homo sapiens	None	None	None	None	CHEMBL1947	Thyroid hormone receptor beta-1	Homo sapiens	SINGLE PROTEIN	CHEMBL1201862	7	PubChem BioAssays			None
CHEMBL1545634		0	927.02	0	4.39	SID17388943	CN(C)c1ccc(C(=C2C=CC(=[N+](C)C)C=C2)c2ccccc2)cc1.CN(C)c1ccc(C(=C2C=CC(=[N+](C)C)C=C2)c2ccccc2)cc1.O=C(O)C(=O)O.O=C([O-])C(=O)O.O=C([O-])C(=O)O	Potency	'='	44668.4	nM	4.35		Inconclusive	UO_0000065					False	CHEMBL1613776	PUBCHEM_BIOASSAY: Total Fluorescence Counterscreen for Inhibitors of the Interaction of Thyroid Hormone Receptor and Steroid Receptor Coregulator 2. (Class of assay: confirmatory)	F	BAO_0000019	assay format	Homo sapiens	None	None	None	None	CHEMBL1947	Thyroid hormone receptor beta-1	Homo sapiens	SINGLE PROTEIN	CHEMBL1201862	7	PubChem BioAssays			None
CHEMBL1612922		0	443.55	0	2.61	SID24395265	Cc1ccccc1N1CCN(S(=O)(=O)c2nnc(NC(=O)c3ccccc3)s2)CC1	Potency	'='	3548.1	nM	5.45		Inconclusive	UO_0000065					False	CHEMBL1613776	PUBCHEM_BIOASSAY: Total Fluorescence Counterscreen for Inhibitors of the Interaction of Thyroid Hormone Receptor and Steroid Receptor Coregulator 2. (Class of assay: confirmatory)	F	BAO_0000019	assay format	Homo sapiens	None	None	None	None	CHEMBL1947	Thyroid hormone receptor beta-1	Homo sapiens	SINGLE PROTEIN	CHEMBL1201862	7	PubChem BioAssays			None
CHEMBL1456696		0	277.78	0	4.07	SID17504838	Cc1cc(Cl)ccc1N=C(S)Nc1ccccn1	Potency	'='	89.1	nM	7.05		Inconclusive	UO_0000065					False	CHEMBL1613776	PUBCHEM_BIOASSAY: Total Fluorescence Counterscreen for Inhibitors of the Interaction of Thyroid Hormone Receptor and Steroid Receptor Coregulator 2. (Class of assay: confirmatory)	F	BAO_0000019	assay format	Homo sapiens	None	None	None	None	CHEMBL1947	Thyroid hormone receptor beta-1	Homo sapiens	SINGLE PROTEIN	CHEMBL1201862	7	PubChem BioAssays			None
CHEMBL1545639		0	364.85	0	3.24	SID22410563	CN(C)S(=O)(=O)c1ccc(NC(=O)/C=C/c2ccccc2Cl)cc1	Potency	'='	4466.8	nM	5.35		Inconclusive	UO_0000065					False	CHEMBL1613776	PUBCHEM_BIOASSAY: Total Fluorescence Counterscreen for Inhibitors of the Interaction of Thyroid Hormone Receptor and Steroid Receptor Coregulator 2. (Class of assay: confirmatory)	F	BAO_0000019	assay format	Homo sapiens	None	None	None	None	CHEMBL1947	Thyroid hormone receptor beta-1	Homo sapiens	SINGLE PROTEIN	CHEMBL1201862	7	PubChem BioAssays			None
CHEMBL1574213		0	395.85	1	5.01	SID24271838	CCN(CC)c1ccc2cc(-c3nnc(-c4cccc(Cl)c4)o3)c(=O)oc2c1	Potency	'='	50118.7	nM	4.30		Inconclusive	UO_0000065					False	CHEMBL1613776	PUBCHEM_BIOASSAY: Total Fluorescence Counterscreen for Inhibitors of the Interaction of Thyroid Hormone Receptor and Steroid Receptor Coregulator 2. (Class of assay: confirmatory)	F	BAO_0000019	assay format	Homo sapiens	None	None	None	None	CHEMBL1947	Thyroid hormone receptor beta-1	Homo sapiens	SINGLE PROTEIN	CHEMBL1201862	7	PubChem BioAssays			None
CHEMBL236615		0	355.35	0	4.59	SID24787136	N#C/C(=C\c1ccc(-c2ccc(C(=O)O)cc2)o1)c1nc2ccccc2[nH]1	Potency	'='	35481.3	nM	4.45		Inconclusive	UO_0000065					False	CHEMBL1613776	PUBCHEM_BIOASSAY: Total Fluorescence Counterscreen for Inhibitors of the Interaction of Thyroid Hormone Receptor and Steroid Receptor Coregulator 2. (Class of assay: confirmatory)	F	BAO_0000019	assay format	Homo sapiens	None	None	None	None	CHEMBL1947	Thyroid hormone receptor beta-1	Homo sapiens	SINGLE PROTEIN	CHEMBL1201862	7	PubChem BioAssays			None
CHEMBL3198004		0	480.46	0	2.01	SID17516196	CCOC(=O)/C=c1\s/c(=C\c2ccc(C(F)(F)F)cc2)c(=O)n1CC(=O)NCc1ccco1	Potency	'='	1995.3	nM	5.70		Inconclusive	UO_0000065					False	CHEMBL1613776	PUBCHEM_BIOASSAY: Total Fluorescence Counterscreen for Inhibitors of the Interaction of Thyroid Hormone Receptor and Steroid Receptor Coregulator 2. (Class of assay: confirmatory)	F	BAO_0000019	assay format	Homo sapiens	None	None	None	None	CHEMBL1947	Thyroid hormone receptor beta-1	Homo sapiens	SINGLE PROTEIN	CHEMBL1201862	7	PubChem BioAssays			None
CHEMBL1417934		0	401.41	0	3.08	SID24395760	Cn1cc(S(=O)(=O)N2CCCC2)cc1C(=O)Nc1ccc(C(F)(F)F)cc1	Potency	'='	44668.4	nM	4.35		Active	UO_0000065					False	CHEMBL1613776	PUBCHEM_BIOASSAY: Total Fluorescence Counterscreen for Inhibitors of the Interaction of Thyroid Hormone Receptor and Steroid Receptor Coregulator 2. (Class of assay: confirmatory)	F	BAO_0000019	assay format	Homo sapiens	None	None	None	None	CHEMBL1947	Thyroid hormone receptor beta-1	Homo sapiens	SINGLE PROTEIN	CHEMBL1201862	7	PubChem BioAssays			None
CHEMBL39221		0	183.16	0	0.18	SID26751901	N[C@H](C(=O)O)c1cc(O)cc(O)c1	Potency	'='	31622.8	nM	4.50		Inconclusive	UO_0000065					False	CHEMBL1613776	PUBCHEM_BIOASSAY: Total Fluorescence Counterscreen for Inhibitors of the Interaction of Thyroid Hormone Receptor and Steroid Receptor Coregulator 2. (Class of assay: confirmatory)	F	BAO_0000019	assay format	Homo sapiens	None	None	None	None	CHEMBL1947	Thyroid hormone receptor beta-1	Homo sapiens	SINGLE PROTEIN	CHEMBL1201862	7	PubChem BioAssays			None
CHEMBL1509116		0	269.30	0	3.38	SID24387602	COC(=O)c1cc2occc2n1Cc1cccc(C)c1	Potency	'='	25118.9	nM	4.60		Inconclusive	UO_0000065					False	CHEMBL1613776	PUBCHEM_BIOASSAY: Total Fluorescence Counterscreen for Inhibitors of the Interaction of Thyroid Hormone Receptor and Steroid Receptor Coregulator 2. (Class of assay: confirmatory)	F	BAO_0000019	assay format	Homo sapiens	None	None	None	None	CHEMBL1947	Thyroid hormone receptor beta-1	Homo sapiens	SINGLE PROTEIN	CHEMBL1201862	7	PubChem BioAssays			None
CHEMBL1523514		0	466.53	0	3.92	SID24384165	COCCCNC(=O)c1ccc2c(c1)N(Cc1ccccc1F)C(=O)c1ccccc1[S+]2[O-]	Potency	'='	7943.3	nM	5.10		Inconclusive	UO_0000065					False	CHEMBL1613776	PUBCHEM_BIOASSAY: Total Fluorescence Counterscreen for Inhibitors of the Interaction of Thyroid Hormone Receptor and Steroid Receptor Coregulator 2. (Class of assay: confirmatory)	F	BAO_0000019	assay format	Homo sapiens	None	None	None	None	CHEMBL1947	Thyroid hormone receptor beta-1	Homo sapiens	SINGLE PROTEIN	CHEMBL1201862	7	PubChem BioAssays			None
CHEMBL1410531		0	442.60	0	2.29	SID24411438	CCCCN(C(=O)c1cccc(S(=O)(=O)N2CCCCC2)c1)C1CCS(=O)(=O)C1	Potency	'='	112201.8	nM	3.95		Inconclusive	UO_0000065					False	CHEMBL1613776	PUBCHEM_BIOASSAY: Total Fluorescence Counterscreen for Inhibitors of the Interaction of Thyroid Hormone Receptor and Steroid Receptor Coregulator 2. (Class of assay: confirmatory)	F	BAO_0000019	assay format	Homo sapiens	None	None	None	None	CHEMBL1947	Thyroid hormone receptor beta-1	Homo sapiens	SINGLE PROTEIN	CHEMBL1201862	7	PubChem BioAssays			None
CHEMBL1613238		0	430.33	0	4.38	SID24804543	CC[n+]1ccc(/C=C/c2ccc(N(C)C)cc2)c2ccccc21.[I-]	Potency	'='	31622.8	nM	4.50		Active	UO_0000065					False	CHEMBL1613776	PUBCHEM_BIOASSAY: Total Fluorescence Counterscreen for Inhibitors of the Interaction of Thyroid Hormone Receptor and Steroid Receptor Coregulator 2. (Class of assay: confirmatory)	F	BAO_0000019	assay format	Homo sapiens	None	None	None	None	CHEMBL1947	Thyroid hormone receptor beta-1	Homo sapiens	SINGLE PROTEIN	CHEMBL1201862	7	PubChem BioAssays			None
CHEMBL1358154		0	548.50	1	4.40	SID24269842	CCC(=O)N1CCc2cc(Br)cc(S(=O)(=O)N3CCCC(C(=O)Nc4cccc(C)c4C)C3)c21	Potency	'='	0.3	nM		Outside typical range	Inconclusive	UO_0000065					False	CHEMBL1613776	PUBCHEM_BIOASSAY: Total Fluorescence Counterscreen for Inhibitors of the Interaction of Thyroid Hormone Receptor and Steroid Receptor Coregulator 2. (Class of assay: confirmatory)	F	BAO_0000019	assay format	Homo sapiens	None	None	None	None	CHEMBL1947	Thyroid hormone receptor beta-1	Homo sapiens	SINGLE PROTEIN	CHEMBL1201862	7	PubChem BioAssays			None
CHEMBL1601306		0	435.48	0	2.90	SID24796432	CCOc1ccc(N2C(=O)NC(=O)/C(=C\c3ccc(N4CCOCC4)cc3C)C2=O)cc1	Potency	'='	70794.6	nM	4.15		Inconclusive	UO_0000065					False	CHEMBL1613776	PUBCHEM_BIOASSAY: Total Fluorescence Counterscreen for Inhibitors of the Interaction of Thyroid Hormone Receptor and Steroid Receptor Coregulator 2. (Class of assay: confirmatory)	F	BAO_0000019	assay format	Homo sapiens	None	None	None	None	CHEMBL1947	Thyroid hormone receptor beta-1	Homo sapiens	SINGLE PROTEIN	CHEMBL1201862	7	PubChem BioAssays			None
CHEMBL1445021		0	352.42	0	2.07	SID24387684	O=C(Cn1ncn2c(cc3sccc32)c1=O)NCCc1ccccc1	Potency	'='	19952.6	nM	4.70		Inconclusive	UO_0000065					False	CHEMBL1613776	PUBCHEM_BIOASSAY: Total Fluorescence Counterscreen for Inhibitors of the Interaction of Thyroid Hormone Receptor and Steroid Receptor Coregulator 2. (Class of assay: confirmatory)	F	BAO_0000019	assay format	Homo sapiens	None	None	None	None	CHEMBL1947	Thyroid hormone receptor beta-1	Homo sapiens	SINGLE PROTEIN	CHEMBL1201862	7	PubChem BioAssays			None
CHEMBL1601266		0	440.52	0	3.84	SID24390465	Cc1cc(C)c2oc(C(=O)Nc3ccc(S(=O)(=O)N4CCCCC4)cc3)cc(=O)c2c1	Potency	'='	12.6	nM	7.90		Inconclusive	UO_0000065					False	CHEMBL1613776	PUBCHEM_BIOASSAY: Total Fluorescence Counterscreen for Inhibitors of the Interaction of Thyroid Hormone Receptor and Steroid Receptor Coregulator 2. (Class of assay: confirmatory)	F	BAO_0000019	assay format	Homo sapiens	None	None	None	None	CHEMBL1947	Thyroid hormone receptor beta-1	Homo sapiens	SINGLE PROTEIN	CHEMBL1201862	7	PubChem BioAssays			None
CHEMBL1326227		0	485.95	0	4.92	SID17504783	COc1ccccc1NC(=O)c1ccc(SCC(=O)NCc2ccccc2Cl)c([N+](=O)[O-])c1	Potency	'='	1122.0	nM	5.95		Inconclusive	UO_0000065					False	CHEMBL1613776	PUBCHEM_BIOASSAY: Total Fluorescence Counterscreen for Inhibitors of the Interaction of Thyroid Hormone Receptor and Steroid Receptor Coregulator 2. (Class of assay: confirmatory)	F	BAO_0000019	assay format	Homo sapiens	None	None	None	None	CHEMBL1947	Thyroid hormone receptor beta-1	Homo sapiens	SINGLE PROTEIN	CHEMBL1201862	7	PubChem BioAssays			None
CHEMBL1366312		0	331.38	0	3.65	SID24402005	COc1cccc(CNC(=O)c2cc3ccc4cccnc4c3[nH]2)c1	Potency	'='	11220.2	nM	4.95		Inconclusive	UO_0000065					False	CHEMBL1613776	PUBCHEM_BIOASSAY: Total Fluorescence Counterscreen for Inhibitors of the Interaction of Thyroid Hormone Receptor and Steroid Receptor Coregulator 2. (Class of assay: confirmatory)	F	BAO_0000019	assay format	Homo sapiens	None	None	None	None	CHEMBL1947	Thyroid hormone receptor beta-1	Homo sapiens	SINGLE PROTEIN	CHEMBL1201862	7	PubChem BioAssays			None
CHEMBL1326314		0	290.28	0	3.46	SID17509357	O=[N+]([O-])c1cccc(-c2nnc3ccc4ccccc4n23)c1	Potency	'='	39810.7	nM	4.40		Inconclusive	UO_0000065					False	CHEMBL1613776	PUBCHEM_BIOASSAY: Total Fluorescence Counterscreen for Inhibitors of the Interaction of Thyroid Hormone Receptor and Steroid Receptor Coregulator 2. (Class of assay: confirmatory)	F	BAO_0000019	assay format	Homo sapiens	None	None	None	None	CHEMBL1947	Thyroid hormone receptor beta-1	Homo sapiens	SINGLE PROTEIN	CHEMBL1201862	7	PubChem BioAssays			None
CHEMBL1546195		0	400.31	1	6.44	SID17506311	Cc1cccc(C)c1NC(=O)c1cccc(COc2cc(Cl)ccc2Cl)c1	Potency	'='	28.2	nM	7.55		Inconclusive	UO_0000065					False	CHEMBL1613776	PUBCHEM_BIOASSAY: Total Fluorescence Counterscreen for Inhibitors of the Interaction of Thyroid Hormone Receptor and Steroid Receptor Coregulator 2. (Class of assay: confirmatory)	F	BAO_0000019	assay format	Homo sapiens	None	None	None	None	CHEMBL1947	Thyroid hormone receptor beta-1	Homo sapiens	SINGLE PROTEIN	CHEMBL1201862	7	PubChem BioAssays			None
CHEMBL1613322		0	293.37	0	3.52	SID24400102	Cc1cc(C)cc(Nc2ncnc3c2nc2n3CCCC2)c1	Potency	'='	15848.9	nM	4.80		Inconclusive	UO_0000065					False	CHEMBL1613776	PUBCHEM_BIOASSAY: Total Fluorescence Counterscreen for Inhibitors of the Interaction of Thyroid Hormone Receptor and Steroid Receptor Coregulator 2. (Class of assay: confirmatory)	F	BAO_0000019	assay format	Homo sapiens	None	None	None	None	CHEMBL1947	Thyroid hormone receptor beta-1	Homo sapiens	SINGLE PROTEIN	CHEMBL1201862	7	PubChem BioAssays			None
CHEMBL1535837		0	412.90	1	5.25	SID24268628	COc1cccc2cc(-c3nc(Cl)c4c5c(sc4n3)CC(C)CC5)c(=O)oc12	Potency	'='	35.5	nM	7.45		Inconclusive	UO_0000065					False	CHEMBL1613776	PUBCHEM_BIOASSAY: Total Fluorescence Counterscreen for Inhibitors of the Interaction of Thyroid Hormone Receptor and Steroid Receptor Coregulator 2. (Class of assay: confirmatory)	F	BAO_0000019	assay format	Homo sapiens	None	None	None	None	CHEMBL1947	Thyroid hormone receptor beta-1	Homo sapiens	SINGLE PROTEIN	CHEMBL1201862	7	PubChem BioAssays			None
CHEMBL6246	ELLAGIC ACID	2	302.19	0	1.31	SID8139882	O=c1oc2c(O)c(O)cc3c(=O)oc4c(O)c(O)cc1c4c23	Potency	'='	39810.7	nM	4.40		Inconclusive	UO_0000065					False	CHEMBL1613776	PUBCHEM_BIOASSAY: Total Fluorescence Counterscreen for Inhibitors of the Interaction of Thyroid Hormone Receptor and Steroid Receptor Coregulator 2. (Class of assay: confirmatory)	F	BAO_0000019	assay format	Homo sapiens	None	None	None	None	CHEMBL1947	Thyroid hormone receptor beta-1	Homo sapiens	SINGLE PROTEIN	CHEMBL1201862	7	PubChem BioAssays			None
CHEMBL1079460		0	452.56	0	3.91	SID50106459	O=S1(=O)N(CCN2CC=C(c3c[nH]c4cc(F)ccc34)CC2)c2cccc3c2N1CCC3	Potency	'='	0.03548	nM		Outside typical range	Inconclusive	UO_0000065					False	CHEMBL1613776	PUBCHEM_BIOASSAY: Total Fluorescence Counterscreen for Inhibitors of the Interaction of Thyroid Hormone Receptor and Steroid Receptor Coregulator 2. (Class of assay: confirmatory)	F	BAO_0000019	assay format	Homo sapiens	None	None	None	None	CHEMBL1947	Thyroid hormone receptor beta-1	Homo sapiens	SINGLE PROTEIN	CHEMBL1201862	7	PubChem BioAssays			None
CHEMBL1467758		0	235.36	0	2.02	SID17505968	CCN1CN=C(S)N(Cc2ccccc2)C1	Potency	'='	3.5	nM	8.46		Inconclusive	UO_0000065					False	CHEMBL1613776	PUBCHEM_BIOASSAY: Total Fluorescence Counterscreen for Inhibitors of the Interaction of Thyroid Hormone Receptor and Steroid Receptor Coregulator 2. (Class of assay: confirmatory)	F	BAO_0000019	assay format	Homo sapiens	None	None	None	None	CHEMBL1947	Thyroid hormone receptor beta-1	Homo sapiens	SINGLE PROTEIN	CHEMBL1201862	7	PubChem BioAssays			None
CHEMBL1513958		0	323.39	0	4.63	SID24389872	CCOc1ccccc1NC(=O)Cc1coc2c(C)c(C)ccc12	Potency	'='	35481.3	nM	4.45		Active	UO_0000065					False	CHEMBL1613776	PUBCHEM_BIOASSAY: Total Fluorescence Counterscreen for Inhibitors of the Interaction of Thyroid Hormone Receptor and Steroid Receptor Coregulator 2. (Class of assay: confirmatory)	F	BAO_0000019	assay format	Homo sapiens	None	None	None	None	CHEMBL1947	Thyroid hormone receptor beta-1	Homo sapiens	SINGLE PROTEIN	CHEMBL1201862	7	PubChem BioAssays			None
CHEMBL1479626		0	341.84	1	5.70	SID24389840	Cc1ccc(NC(=O)Cc2coc3ccc(C(C)C)cc23)cc1Cl	Potency	'='	158.5	nM	6.80		Active	UO_0000065					False	CHEMBL1613776	PUBCHEM_BIOASSAY: Total Fluorescence Counterscreen for Inhibitors of the Interaction of Thyroid Hormone Receptor and Steroid Receptor Coregulator 2. (Class of assay: confirmatory)	F	BAO_0000019	assay format	Homo sapiens	None	None	None	None	CHEMBL1947	Thyroid hormone receptor beta-1	Homo sapiens	SINGLE PROTEIN	CHEMBL1201862	7	PubChem BioAssays			None
CHEMBL1518813		0	413.38	0	4.30	SID17505498	CC(=O)Nc1ccc(NC(=O)CSc2ccc(C(F)(F)F)cc2[N+](=O)[O-])cc1	Potency	'='	17.8	nM	7.75		Inconclusive	UO_0000065					False	CHEMBL1613776	PUBCHEM_BIOASSAY: Total Fluorescence Counterscreen for Inhibitors of the Interaction of Thyroid Hormone Receptor and Steroid Receptor Coregulator 2. (Class of assay: confirmatory)	F	BAO_0000019	assay format	Homo sapiens	None	None	None	None	CHEMBL1947	Thyroid hormone receptor beta-1	Homo sapiens	SINGLE PROTEIN	CHEMBL1201862	7	PubChem BioAssays			None
CHEMBL1479619		0	492.57	0	4.88	SID24384308	O=C(NC1CCCCC1)c1ccc2c(c1)N(Cc1ccc(F)cc1)C(=O)c1ccccc1S2(=O)=O	Potency	'='	1995.3	nM	5.70		Inconclusive	UO_0000065					False	CHEMBL1613776	PUBCHEM_BIOASSAY: Total Fluorescence Counterscreen for Inhibitors of the Interaction of Thyroid Hormone Receptor and Steroid Receptor Coregulator 2. (Class of assay: confirmatory)	F	BAO_0000019	assay format	Homo sapiens	None	None	None	None	CHEMBL1947	Thyroid hormone receptor beta-1	Homo sapiens	SINGLE PROTEIN	CHEMBL1201862	7	PubChem BioAssays			None
CHEMBL131091		0	606.44	2	2.49	SID26756669	Cc1nc(/N=N/c2cc(S(=O)(=O)O)c3cc([N+](=O)[O-])cc(S(=O)(=O)O)c3c2)c(COP(=O)(O)O)c(C=O)c1O	Potency	'='	31622.8	nM	4.50		Inconclusive	UO_0000065					False	CHEMBL1613776	PUBCHEM_BIOASSAY: Total Fluorescence Counterscreen for Inhibitors of the Interaction of Thyroid Hormone Receptor and Steroid Receptor Coregulator 2. (Class of assay: confirmatory)	F	BAO_0000019	assay format	Homo sapiens	None	None	None	None	CHEMBL1947	Thyroid hormone receptor beta-1	Homo sapiens	SINGLE PROTEIN	CHEMBL1201862	7	PubChem BioAssays			None
CHEMBL3207398		0	284.34	0	2.47	SID17516419	Cc1c(C(=O)N/N=C/c2cccs2)nc2ccccn12	Potency	'='	177827.9	nM	3.75		Active	UO_0000065					False	CHEMBL1613776	PUBCHEM_BIOASSAY: Total Fluorescence Counterscreen for Inhibitors of the Interaction of Thyroid Hormone Receptor and Steroid Receptor Coregulator 2. (Class of assay: confirmatory)	F	BAO_0000019	assay format	Homo sapiens	None	None	None	None	CHEMBL1947	Thyroid hormone receptor beta-1	Homo sapiens	SINGLE PROTEIN	CHEMBL1201862	7	PubChem BioAssays			None
CHEMBL1412956		0	415.88	0	3.75	SID24408626	CCC(=O)N1CCc2cc(CNC(=O)Nc3cc(Cl)ccc3C(=O)OC)ccc21	Potency	'='	12589.3	nM	4.90		Inconclusive	UO_0000065					False	CHEMBL1613776	PUBCHEM_BIOASSAY: Total Fluorescence Counterscreen for Inhibitors of the Interaction of Thyroid Hormone Receptor and Steroid Receptor Coregulator 2. (Class of assay: confirmatory)	F	BAO_0000019	assay format	Homo sapiens	None	None	None	None	CHEMBL1947	Thyroid hormone receptor beta-1	Homo sapiens	SINGLE PROTEIN	CHEMBL1201862	7	PubChem BioAssays			None
CHEMBL406946		0	1381.61	None	None	SID50112592	C[C@H](NC(=O)CNC(=O)[C@@H](NC(=O)[C@H](Cc1ccccc1)NC(=O)CNC(=O)CNC(=O)CNCc1ccccc1)[C@@H](C)O)C(=O)N[C@@H](CCCN=C(N)N)C(=O)N[C@@H](CCCCN)C(=O)N[C@@H](CO)C(=O)N[C@@H](C)C(=O)N[C@@H](CCCN=C(N)N)C(=O)N[C@@H](CCCCN)C(N)=O	Potency	'='	251188.6	nM	3.60		Inconclusive	UO_0000065					False	CHEMBL1613776	PUBCHEM_BIOASSAY: Total Fluorescence Counterscreen for Inhibitors of the Interaction of Thyroid Hormone Receptor and Steroid Receptor Coregulator 2. (Class of assay: confirmatory)	F	BAO_0000019	assay format	Homo sapiens	None	None	None	None	CHEMBL1947	Thyroid hormone receptor beta-1	Homo sapiens	SINGLE PROTEIN	CHEMBL1201862	7	PubChem BioAssays			None
CHEMBL1596451		0	426.61	1	6.20	SID24416046	CCOc1ccc(NC(=O)c2c(NCc3cccs3)sc3c2CCC(C)C3)cc1	Potency	'='	354813.4	nM	3.45		Active	UO_0000065					False	CHEMBL1613776	PUBCHEM_BIOASSAY: Total Fluorescence Counterscreen for Inhibitors of the Interaction of Thyroid Hormone Receptor and Steroid Receptor Coregulator 2. (Class of assay: confirmatory)	F	BAO_0000019	assay format	Homo sapiens	None	None	None	None	CHEMBL1947	Thyroid hormone receptor beta-1	Homo sapiens	SINGLE PROTEIN	CHEMBL1201862	7	PubChem BioAssays			None
CHEMBL1430289		0	546.74	2	5.41	SID24802954	CCC(/C=C1\Sc2ccc(OC)cc2N1CCCS(=O)(=O)[O-])=C\c1sc2ccc(OC)cc2[n+]1CC	Potency	'='	39810.7	nM	4.40		Active	UO_0000065					False	CHEMBL1613776	PUBCHEM_BIOASSAY: Total Fluorescence Counterscreen for Inhibitors of the Interaction of Thyroid Hormone Receptor and Steroid Receptor Coregulator 2. (Class of assay: confirmatory)	F	BAO_0000019	assay format	Homo sapiens	None	None	None	None	CHEMBL1947	Thyroid hormone receptor beta-1	Homo sapiens	SINGLE PROTEIN	CHEMBL1201862	7	PubChem BioAssays			None
CHEMBL1514076		0	504.63	2	5.57	SID24398884	Cc1cccc(S(=O)(=O)c2cn(Cc3ccccc3)c3cc(N4CCC(C)CC4)c(F)cc3c2=O)c1	Potency	'='	100000.0	nM	4.00		Inconclusive	UO_0000065					False	CHEMBL1613776	PUBCHEM_BIOASSAY: Total Fluorescence Counterscreen for Inhibitors of the Interaction of Thyroid Hormone Receptor and Steroid Receptor Coregulator 2. (Class of assay: confirmatory)	F	BAO_0000019	assay format	Homo sapiens	None	None	None	None	CHEMBL1947	Thyroid hormone receptor beta-1	Homo sapiens	SINGLE PROTEIN	CHEMBL1201862	7	PubChem BioAssays			None
CHEMBL1387110		0	408.53	1	5.47	SID17401828	Nc1c(C(=O)Nc2nc3ccccc3s2)sc2nc(-c3cccs3)ccc12	Potency	'='	31622.8	nM	4.50		Active	UO_0000065					False	CHEMBL1613776	PUBCHEM_BIOASSAY: Total Fluorescence Counterscreen for Inhibitors of the Interaction of Thyroid Hormone Receptor and Steroid Receptor Coregulator 2. (Class of assay: confirmatory)	F	BAO_0000019	assay format	Homo sapiens	None	None	None	None	CHEMBL1947	Thyroid hormone receptor beta-1	Homo sapiens	SINGLE PROTEIN	CHEMBL1201862	7	PubChem BioAssays			None
CHEMBL1476118		0	431.53	0	4.15	SID24388096	Cc1ccc(NC(=O)N2CCc3cc(S(=O)(=O)N4CCC(C)CC4)ccc32)cc1F	Potency	'='	28183.8	nM	4.55		Active	UO_0000065					False	CHEMBL1613776	PUBCHEM_BIOASSAY: Total Fluorescence Counterscreen for Inhibitors of the Interaction of Thyroid Hormone Receptor and Steroid Receptor Coregulator 2. (Class of assay: confirmatory)	F	BAO_0000019	assay format	Homo sapiens	None	None	None	None	CHEMBL1947	Thyroid hormone receptor beta-1	Homo sapiens	SINGLE PROTEIN	CHEMBL1201862	7	PubChem BioAssays			None
CHEMBL1494950		0	439.39	1	5.24	SID24410129	COc1cccc(-n2cc(C(=O)Oc3cccc(C(F)(F)F)c3)c3ccccc3c2=O)c1	Potency	'='	0.4	nM		Outside typical range	Inconclusive	UO_0000065					False	CHEMBL1613776	PUBCHEM_BIOASSAY: Total Fluorescence Counterscreen for Inhibitors of the Interaction of Thyroid Hormone Receptor and Steroid Receptor Coregulator 2. (Class of assay: confirmatory)	F	BAO_0000019	assay format	Homo sapiens	None	None	None	None	CHEMBL1947	Thyroid hormone receptor beta-1	Homo sapiens	SINGLE PROTEIN	CHEMBL1201862	7	PubChem BioAssays			None
CHEMBL1367573		0	227.74	0	2.86	SID17504520	CCOCCCNCc1ccc(Cl)cc1	Potency	'='	1995262.3	nM	2.70		Inconclusive	UO_0000065					False	CHEMBL1613776	PUBCHEM_BIOASSAY: Total Fluorescence Counterscreen for Inhibitors of the Interaction of Thyroid Hormone Receptor and Steroid Receptor Coregulator 2. (Class of assay: confirmatory)	F	BAO_0000019	assay format	Homo sapiens	None	None	None	None	CHEMBL1947	Thyroid hormone receptor beta-1	Homo sapiens	SINGLE PROTEIN	CHEMBL1201862	7	PubChem BioAssays			None
CHEMBL1407049		0	355.71	0	3.42	SID24275220	Cc1cc(C(F)F)n2nc(C(=O)Nc3ccc(F)c(Cl)c3)nc2n1	Potency	'='	63.1	nM	7.20		Inconclusive	UO_0000065					False	CHEMBL1613776	PUBCHEM_BIOASSAY: Total Fluorescence Counterscreen for Inhibitors of the Interaction of Thyroid Hormone Receptor and Steroid Receptor Coregulator 2. (Class of assay: confirmatory)	F	BAO_0000019	assay format	Homo sapiens	None	None	None	None	CHEMBL1947	Thyroid hormone receptor beta-1	Homo sapiens	SINGLE PROTEIN	CHEMBL1201862	7	PubChem BioAssays			None
CHEMBL1357069		0	487.60	0	3.85	SID24416942	CC(=O)N1c2ccc(S(=O)(=O)NCC3CCC(C(=O)Nc4ccc(F)cc4)CC3)cc2CC1C	Potency	'='	31.6	nM	7.50		Inconclusive	UO_0000065					False	CHEMBL1613776	PUBCHEM_BIOASSAY: Total Fluorescence Counterscreen for Inhibitors of the Interaction of Thyroid Hormone Receptor and Steroid Receptor Coregulator 2. (Class of assay: confirmatory)	F	BAO_0000019	assay format	Homo sapiens	None	None	None	None	CHEMBL1947	Thyroid hormone receptor beta-1	Homo sapiens	SINGLE PROTEIN	CHEMBL1201862	7	PubChem BioAssays			None
CHEMBL1434209		0	410.47	0	4.49	SID24401653	Cc1ccc(C)c(NC(=O)c2cnn(-c3ccc(F)cc3F)c2C2CCNCC2)c1	Potency	'='	31622.8	nM	4.50		Inconclusive	UO_0000065					False	CHEMBL1613776	PUBCHEM_BIOASSAY: Total Fluorescence Counterscreen for Inhibitors of the Interaction of Thyroid Hormone Receptor and Steroid Receptor Coregulator 2. (Class of assay: confirmatory)	F	BAO_0000019	assay format	Homo sapiens	None	None	None	None	CHEMBL1947	Thyroid hormone receptor beta-1	Homo sapiens	SINGLE PROTEIN	CHEMBL1201862	7	PubChem BioAssays			None
CHEMBL418432		0	369.24	1	5.63	55	CC(C)c1cc(Oc2c(Cl)cc(CCC(=O)O)cc2Cl)ccc1O	IC50	'='	0.1514	nM	9.82			UO_0000065	26.59	0.56	4.19	14.71	True	CHEMBL925135	Inhibition of thyroid hormone receptor beta	B	BAO_0000357	single protein format	None	None	None	None	None	CHEMBL1947	Thyroid hormone receptor beta-1	Homo sapiens	SINGLE PROTEIN	CHEMBL1140629	1	Scientific Literature	Bioorg. Med. Chem.	2007	None
CHEMBL250880		0	408.24	1	5.15	51	CC(C)c1cc(Oc2c(Cl)cc3[nH]c(C(=O)O)cc(=O)c3c2Cl)ccc1O	IC50	'='	15.14	nM	7.82			UO_0000065	19.16	0.40	2.67	7.85	False	CHEMBL925135	Inhibition of thyroid hormone receptor beta	B	BAO_0000357	single protein format	None	None	None	None	None	CHEMBL1947	Thyroid hormone receptor beta-1	Homo sapiens	SINGLE PROTEIN	CHEMBL1140629	1	Scientific Literature	Bioorg. Med. Chem.	2007	None
CHEMBL205171		0	489.19	1	6.55	45	CCCC(C)C(=O)Nc1ccc(Oc2c(Cl)cc(CC(=O)O)cc2Cl)cc1Br	IC50	'='	46.77	nM	7.33			UO_0000065	14.98	0.36	0.78	9.69	True	CHEMBL925135	Inhibition of thyroid hormone receptor beta	B	BAO_0000357	single protein format	None	None	None	None	None	CHEMBL1947	Thyroid hormone receptor beta-1	Homo sapiens	SINGLE PROTEIN	CHEMBL1140629	1	Scientific Literature	Bioorg. Med. Chem.	2007	None
CHEMBL291053	THYROPROPIC ACID	0	635.96	2	5.02	38	O=C(O)CCc1cc(I)c(Oc2ccc(O)c(I)c2)c(I)c1	IC50	'='	0.01905	nM	10.72			UO_0000065	16.86	0.67	5.70	16.06	True	CHEMBL925135	Inhibition of thyroid hormone receptor beta	B	BAO_0000357	single protein format	None	None	None	None	None	CHEMBL1947	Thyroid hormone receptor beta-1	Homo sapiens	SINGLE PROTEIN	CHEMBL1140629	1	Scientific Literature	Bioorg. Med. Chem.	2007	None
CHEMBL238178		0	579.24	2	5.32	21	COc1cccc(CCNC(=O)c2cc(Oc3c(Br)cc(CC(=O)O)cc3Br)ccc2O)c1	IC50	'='	4.898	nM	8.31			UO_0000065	14.35	0.34	2.99	7.91	False	CHEMBL925135	Inhibition of thyroid hormone receptor beta	B	BAO_0000357	single protein format	None	None	None	None	None	CHEMBL1947	Thyroid hormone receptor beta-1	Homo sapiens	SINGLE PROTEIN	CHEMBL1140629	1	Scientific Literature	Bioorg. Med. Chem.	2007	None
CHEMBL236648		0	405.23	1	5.49	5	O=C(O)Cc1cc(Cl)c(Oc2ccc(O)c(-c3ccccc3O)c2)c(Cl)c1	IC50	'='	50.12	nM	7.30			UO_0000065	18.01	0.37	1.81	8.39	True	CHEMBL925135	Inhibition of thyroid hormone receptor beta	B	BAO_0000357	single protein format	None	None	None	None	None	CHEMBL1947	Thyroid hormone receptor beta-1	Homo sapiens	SINGLE PROTEIN	CHEMBL1140629	1	Scientific Literature	Bioorg. Med. Chem.	2007	None
CHEMBL402714		0	428.12	1	5.12	11a	Cc1ccccc1COc1c(Br)cc(CCC(=O)O)cc1Br	IC50	'='	200.0	nM	6.70			UO_0000065	15.65	0.42	1.58	14.40	False	CHEMBL903381	Binding affinity at human TRbeta1	B	BAO_0000357	single protein format	Homo sapiens	None	None	None	None	CHEMBL1947	Thyroid hormone receptor beta-1	Homo sapiens	SINGLE PROTEIN	CHEMBL1139115	1	Scientific Literature	Bioorg. Med. Chem. Lett.	2007	None
CHEMBL107400	SOBETIROME	1	328.41	0	4.19	4 (GC-1)	Cc1cc(OCC(=O)O)cc(C)c1Cc1ccc(O)c(C(C)C)c1	Kd	'='	0.1	nM	10.00			UO_0000065	30.45	0.57	5.81	14.98	False	CHEMBL811899	Binding affinity of compound was determined against thyroid hormone receptor beta 1	B	BAO_0000357	single protein format	None	None	None	None	None	CHEMBL1947	Thyroid hormone receptor beta-1	Homo sapiens	SINGLE PROTEIN	CHEMBL1145987	1	Scientific Literature	J. Med. Chem.	2003	None
CHEMBL125242		0	477.30	0	3.35	36	O=C(c1cc(Oc2c(Cl)cc(-n3ncc(=O)[nH]c3=O)cc2Cl)ccc1O)N1CCCCC1	IC50	'='	5.248	nM	8.28			UO_0000065	17.35	0.35	4.93	7.05	False	CHEMBL898226	Inhibition of human thyroid hormone receptor beta 1	B	BAO_0000357	single protein format	Homo sapiens	None	None	None	None	CHEMBL1947	Thyroid hormone receptor beta-1	Homo sapiens	SINGLE PROTEIN	CHEMBL1149596	1	Scientific Literature	Bioorg. Med. Chem.	2007	None
CHEMBL125946		0	595.46	1	3.59	35	O=c1cnn(-c2cc(Cl)c(Oc3ccc(O)c(S(=O)(=O)N4C5CCC4CC4(CCCO4)C5)c3)c(Cl)c2)c(=O)[nH]1	IC50	'='	0.7762	nM	9.11			UO_0000065	15.30	0.32	5.52	6.33	False	CHEMBL898226	Inhibition of human thyroid hormone receptor beta 1	B	BAO_0000357	single protein format	Homo sapiens	None	None	None	None	CHEMBL1947	Thyroid hormone receptor beta-1	Homo sapiens	SINGLE PROTEIN	CHEMBL1149596	1	Scientific Literature	Bioorg. Med. Chem.	2007	None
CHEMBL192639		0	394.10	0	4.80	18	CCCCCCOc1c(Br)cc(CC(=O)O)cc1Br	IC50	'='	1513.56	nM	5.82			UO_0000065	14.77	0.42	1.02	12.51	False	CHEMBL898226	Inhibition of human thyroid hormone receptor beta 1	B	BAO_0000357	single protein format	Homo sapiens	None	None	None	None	CHEMBL1947	Thyroid hormone receptor beta-1	Homo sapiens	SINGLE PROTEIN	CHEMBL1149596	1	Scientific Literature	Bioorg. Med. Chem.	2007	None
CHEMBL243417		0	440.61	1	5.82	3e	Cc1cc(CC2SC(=O)NC2=O)cc(C)c1N(CC(C)C)c1ccc(O)c(C(C)C)c1	Activity						Not Active						False	CHEMBL893446	Agonist activity at human thyroid hormone receptor beta-1 expressed in COS1 cells by transactivation assay after 40 hrs	F	BAO_0000219	cell-based format	Homo sapiens	None	None	COS-1	None	CHEMBL1947	Thyroid hormone receptor beta-1	Homo sapiens	SINGLE PROTEIN	CHEMBL1147905	1	Scientific Literature	Bioorg. Med. Chem.	2007	CHEMBL3308351
CHEMBL192427		0	420.14	1	5.19	24	O=C(O)CCc1cc(Br)c(OCC2CCCCC2)c(Br)c1	IC50	'='	190.55	nM	6.72			UO_0000065	15.99	0.44	1.53	14.44	False	CHEMBL898226	Inhibition of human thyroid hormone receptor beta 1	B	BAO_0000357	single protein format	Homo sapiens	None	None	None	None	CHEMBL1947	Thyroid hormone receptor beta-1	Homo sapiens	SINGLE PROTEIN	CHEMBL1149596	1	Scientific Literature	Bioorg. Med. Chem.	2007	None
CHEMBL203777		0	380.23	1	5.79	6b	CC(C)c1cc(Oc2c(Cl)cc3[nH]c(C(=O)O)cc3c2Cl)ccc1O	IC50	'='	0.06	nM	10.22			UO_0000065	26.88	0.56	4.43	12.38	True	CHEMBL866542	Inhibition of human TR-beta-1 by radioligand binding assay	B	BAO_0000357	single protein format	Homo sapiens	None	None	None	None	CHEMBL1947	Thyroid hormone receptor beta-1	Homo sapiens	SINGLE PROTEIN	CHEMBL1138993	1	Scientific Literature	Bioorg. Med. Chem. Lett.	2006	None
CHEMBL198367		0	455.09	1	5.30	20c	O=C(O)C(=O)Nc1cc(Cl)c(-c2cccc3c(Br)c(O)ccc23)c(Cl)c1	IC50	'='	0.3	nM	9.52			UO_0000065	20.93	0.50	4.22	10.99	False	CHEMBL882591	Inhibitory concentration against cloned human thyroid hormone receptor beta 1	B	BAO_0000357	single protein format	Homo sapiens	None	None	None	None	CHEMBL1947	Thyroid hormone receptor beta-1	Homo sapiens	SINGLE PROTEIN	CHEMBL1142857	1	Scientific Literature	Bioorg. Med. Chem. Lett.	2005	None
CHEMBL394199		0	570.23	2	7.80	3	O=C(O)Cc1cc(Br)c(Oc2ccc(O)c(Oc3cccc(-c4ccccc4)c3)c2)c(Br)c1	IC50	'='	60.26	nM	7.22			UO_0000065	12.66	0.30	-0.58	9.50	True	CHEMBL925135	Inhibition of thyroid hormone receptor beta	B	BAO_0000357	single protein format	None	None	None	None	None	CHEMBL1947	Thyroid hormone receptor beta-1	Homo sapiens	SINGLE PROTEIN	CHEMBL1140629	1	Scientific Literature	Bioorg. Med. Chem.	2007	None
CHEMBL406064		0	820.17	2	9.90	16 i-Beta	C#C[C@]1(O)CC[C@H]2[C@@H]3CCC4=CC(=O)CCC4=C3[C@@H](c3ccc(N(C)CCOC4CC[C@]5(C)[C@H]6C[C@H](O)[C@@]7(C)[C@@H](CC[C@@H]7[C@H](C)CCC(=O)O)[C@@H]6CC[C@@H]5C4)cc3)C[C@@]21C	Ki						Not Determined						False	CHEMBL839565	Inhibition of human Thyroid hormone receptor beta	B	BAO_0000357	single protein format	Homo sapiens	None	None	None	None	CHEMBL1947	Thyroid hormone receptor beta-1	Homo sapiens	SINGLE PROTEIN	CHEMBL1138676	1	Scientific Literature	J. Med. Chem.	2004	None
CHEMBL325405		0	330.37	0	4.25	7	Fc1ccc(-c2nn3c(c2-c2ccnc4ccccc24)CCC3)nc1	IC50	'='	151.0	nM	6.82			UO_0000065	20.65	0.37	2.57	15.64	False	CHEMBL811488	Inhibitory activity against TGF-beta type I receptor	B	BAO_0000357	single protein format	None	None	None	None	None	CHEMBL1947	Thyroid hormone receptor beta-1	Homo sapiens	SINGLE PROTEIN	CHEMBL1147482	1	Scientific Literature	Bioorg. Med. Chem. Lett.	2004	None
CHEMBL330814		0	291.35	0	3.57	22	Cc1cccc(-c2nn3c(c2-c2ccc(O)cc2)CCC3)n1	IC50	'='	47.0	nM	7.33			UO_0000065	25.15	0.45	3.76	14.39	False	CHEMBL811488	Inhibitory activity against TGF-beta type I receptor	B	BAO_0000357	single protein format	None	None	None	None	None	CHEMBL1947	Thyroid hormone receptor beta-1	Homo sapiens	SINGLE PROTEIN	CHEMBL1147482	1	Scientific Literature	Bioorg. Med. Chem. Lett.	2004	None
CHEMBL3191078		0	238.20	0	1.74	SID14736036	CO/C(O)=C(/C=N/c1ccc(O)cc1)[N+](=O)[O-]	Potency	'='	35481.3	nM	4.45		Inconclusive	UO_0000065					False	CHEMBL1613833	PUBCHEM_BIOASSAY: Concentration Response Confirmation Assay for Inhibitors of the Interaction of Thyroid Hormone Receptor and Steroid Receptor Coregulator 2, Fluorescein Fluoroprobe. (Class of assay: confirmatory) [Related pubchem assays: 1469 ]	F	BAO_0000019	assay format	Homo sapiens	None	None	None	None	CHEMBL1947	Thyroid hormone receptor beta-1	Homo sapiens	SINGLE PROTEIN	CHEMBL1201862	7	PubChem BioAssays			None
CHEMBL249897		0	428.12	1	5.12	11c	Cc1ccc(COc2c(Br)cc(CCC(=O)O)cc2Br)cc1	IC50	'='	360.0	nM	6.44			UO_0000065	15.05	0.40	1.32	13.85	False	CHEMBL903381	Binding affinity at human TRbeta1	B	BAO_0000357	single protein format	Homo sapiens	None	None	None	None	CHEMBL1947	Thyroid hormone receptor beta-1	Homo sapiens	SINGLE PROTEIN	CHEMBL1139115	1	Scientific Literature	Bioorg. Med. Chem. Lett.	2007	None
CHEMBL551385		0	495.54	1	5.21	17{2,2,6}	CCCCCCSc1ccc(C(=O)CCN2CCN(S(=O)(=O)CC)CC2)c(Cl)c1Cl	IC50	'='	700.0	nM	6.16			UO_0000065	12.42	0.28	0.94	10.67	False	CHEMBL1034533	Inhibition of SRC2 binding to human TRbeta receptor ligand binding domain expressed in Escherichia coli BL21 (DE3) by fluorescence polarization assay	B	BAO_0000019	assay format	Homo sapiens	None	None	None	None	CHEMBL1947	Thyroid hormone receptor beta-1	Homo sapiens	SINGLE PROTEIN	CHEMBL1151935	1	Scientific Literature	J. Med. Chem.	2009	None
CHEMBL193152		0	380.08	0	4.41	9c	CCCCCOc1c(Br)cc(CC(=O)O)cc1Br	IC50	'='	5700.0	nM	5.24			UO_0000065	13.80	0.40	0.83	11.27	True	CHEMBL832459	Inhibitory activity against human Thyroid hormone receptor beta	B	BAO_0000357	single protein format	Homo sapiens	None	None	None	None	CHEMBL1947	Thyroid hormone receptor beta-1	Homo sapiens	SINGLE PROTEIN	CHEMBL1143623	1	Scientific Literature	J. Med. Chem.	2005	None
CHEMBL1519313		0	427.41	0	0.88	SID57299286	O=C(O)CC1OCC=C2CN3CCC45C6=CC(=O)C(O)=C([N+](=O)[O-])C6=NC4C1C2CC35	Potency	'='	2238.7	nM	5.65		Inconclusive	UO_0000065					False	CHEMBL1614269	PUBCHEM_BIOASSAY: Concentration Response Confirmation Assay for Inhibitors of the Interaction of Thyroid Hormone Receptor and Steroid Receptor Coregulator 2. (Class of assay: confirmatory) [Related pubchem assays: 1469 ]	F	BAO_0000019	assay format	Homo sapiens	None	None	None	None	CHEMBL1947	Thyroid hormone receptor beta-1	Homo sapiens	SINGLE PROTEIN	CHEMBL1201862	7	PubChem BioAssays			None
CHEMBL1525860		0	231.25	0	0.91	SID851998	CC(=O)NC1N=C(C)N(c2ccccc2)C1=O	Potency	'='	281.8	nM	6.55		Inconclusive	UO_0000065					False	CHEMBL1614269	PUBCHEM_BIOASSAY: Concentration Response Confirmation Assay for Inhibitors of the Interaction of Thyroid Hormone Receptor and Steroid Receptor Coregulator 2. (Class of assay: confirmatory) [Related pubchem assays: 1469 ]	F	BAO_0000019	assay format	Homo sapiens	None	None	None	None	CHEMBL1947	Thyroid hormone receptor beta-1	Homo sapiens	SINGLE PROTEIN	CHEMBL1201862	7	PubChem BioAssays			None
CHEMBL569845		0	417.40	0	4.67	17{2,2,4}	CCCCCCSc1ccc(C(=O)CCN2CCNC(=O)C2)c(Cl)c1Cl	IC50	'='	800.0	nM	6.10			UO_0000065	14.61	0.32	1.43	12.34	False	CHEMBL1034533	Inhibition of SRC2 binding to human TRbeta receptor ligand binding domain expressed in Escherichia coli BL21 (DE3) by fluorescence polarization assay	B	BAO_0000019	assay format	Homo sapiens	None	None	None	None	CHEMBL1947	Thyroid hormone receptor beta-1	Homo sapiens	SINGLE PROTEIN	CHEMBL1151935	1	Scientific Literature	J. Med. Chem.	2009	None
CHEMBL551778		0	394.94	0	4.04	17{1,1,5}	CCCCCCOc1ccc(C(=O)CCN2CCN(C(C)=O)CC2)c(Cl)c1	IC50	'='	1200.0	nM	5.92			UO_0000065	14.99	0.30	1.88	11.88	False	CHEMBL1034533	Inhibition of SRC2 binding to human TRbeta receptor ligand binding domain expressed in Escherichia coli BL21 (DE3) by fluorescence polarization assay	B	BAO_0000019	assay format	Homo sapiens	None	None	None	None	CHEMBL1947	Thyroid hormone receptor beta-1	Homo sapiens	SINGLE PROTEIN	CHEMBL1151935	1	Scientific Literature	J. Med. Chem.	2009	None
CHEMBL561648		0	304.43	0	3.13	16{6}	CCCCCCNC(=O)c1ccc(C(=O)CCN(C)C)cc1	IC50	'='	8100.0	nM	5.09			UO_0000065	16.72	0.32	1.96	10.30	False	CHEMBL1034533	Inhibition of SRC2 binding to human TRbeta receptor ligand binding domain expressed in Escherichia coli BL21 (DE3) by fluorescence polarization assay	B	BAO_0000019	assay format	Homo sapiens	None	None	None	None	CHEMBL1947	Thyroid hormone receptor beta-1	Homo sapiens	SINGLE PROTEIN	CHEMBL1151935	1	Scientific Literature	J. Med. Chem.	2009	None
CHEMBL447378		0	378.41	0	4.28	27	Cc1cc(OCCP(=O)(O)O)cc(C)c1Cc1ccc(O)c(C(C)C)c1	Ki	'='	87.0	nM	7.06			UO_0000065	18.66	0.37	2.78	8.12	False	CHEMBL949480	Displacement of [125I]3,5,3'-triiodo-L-thyronine His-tagged human recombinant TRbeta1 by scintillation proximity assay	B	BAO_0000357	single protein format	Homo sapiens	None	None	None	None	CHEMBL1947	Thyroid hormone receptor beta-1	Homo sapiens	SINGLE PROTEIN	CHEMBL1152303	1	Scientific Literature	J. Med. Chem.	2008	None
CHEMBL519721		0	480.09	1	5.51	38c	CC(C)c1cc(Oc2c(Br)cc(CP(=O)(O)O)cc2Br)ccc1O	Ki	'='	15.5	nM	7.81			UO_0000065	16.27	0.44	2.30	8.98	False	CHEMBL949480	Displacement of [125I]3,5,3'-triiodo-L-thyronine His-tagged human recombinant TRbeta1 by scintillation proximity assay	B	BAO_0000357	single protein format	Homo sapiens	None	None	None	None	CHEMBL1947	Thyroid hormone receptor beta-1	Homo sapiens	SINGLE PROTEIN	CHEMBL1152303	1	Scientific Literature	J. Med. Chem.	2008	None
CHEMBL512383		0	574.09	2	5.19	45	CC(C)c1cc(Oc2c(I)cc(CP(=O)(O)O)cc2I)ccc1O	Ki	'='	0.84	nM	9.08			UO_0000065	15.81	0.52	3.89	10.43	False	CHEMBL949480	Displacement of [125I]3,5,3'-triiodo-L-thyronine His-tagged human recombinant TRbeta1 by scintillation proximity assay	B	BAO_0000357	single protein format	Homo sapiens	None	None	None	None	CHEMBL1947	Thyroid hormone receptor beta-1	Homo sapiens	SINGLE PROTEIN	CHEMBL1152303	1	Scientific Literature	J. Med. Chem.	2008	None
CHEMBL457529		0	366.35	0	4.44	57c	Cc1cc(OCP(=O)(O)O)cc(C)c1Oc1ccc(O)c(C(C)C)c1	Ki	'='	25.4	nM	7.59			UO_0000065	20.73	0.41	3.16	7.89	False	CHEMBL949480	Displacement of [125I]3,5,3'-triiodo-L-thyronine His-tagged human recombinant TRbeta1 by scintillation proximity assay	B	BAO_0000357	single protein format	Homo sapiens	None	None	None	None	CHEMBL1947	Thyroid hormone receptor beta-1	Homo sapiens	SINGLE PROTEIN	CHEMBL1152303	1	Scientific Literature	J. Med. Chem.	2008	None
CHEMBL1568373		0	457.54	0	3.18	SID4242864	Cc1cccc2sc(NC(=O)C3CCCN(S(=O)(=O)c4cccc5nonc45)C3)nc12	Potency	'='	70794.6	nM	4.15		Inconclusive	UO_0000065					False	CHEMBL1613776	PUBCHEM_BIOASSAY: Total Fluorescence Counterscreen for Inhibitors of the Interaction of Thyroid Hormone Receptor and Steroid Receptor Coregulator 2. (Class of assay: confirmatory)	F	BAO_0000019	assay format	Homo sapiens	None	None	None	None	CHEMBL1947	Thyroid hormone receptor beta-1	Homo sapiens	SINGLE PROTEIN	CHEMBL1201862	7	PubChem BioAssays			None
CHEMBL1529749		0	377.87	1	5.17	SID24392912	COC(=O)c1c(-c2cccs2)csc1NC(=O)c1cccc(Cl)c1	Potency	'='	1122018.5	nM	2.95		Active	UO_0000065					False	CHEMBL1613776	PUBCHEM_BIOASSAY: Total Fluorescence Counterscreen for Inhibitors of the Interaction of Thyroid Hormone Receptor and Steroid Receptor Coregulator 2. (Class of assay: confirmatory)	F	BAO_0000019	assay format	Homo sapiens	None	None	None	None	CHEMBL1947	Thyroid hormone receptor beta-1	Homo sapiens	SINGLE PROTEIN	CHEMBL1201862	7	PubChem BioAssays			None
CHEMBL1372240		0	385.40	0	4.25	SID24266861	CCc1ccc(-n2nc3ccc(NC(=O)c4ccc(C#N)cc4F)cc3n2)cc1	Potency	'='	70794.6	nM	4.15		Inconclusive	UO_0000065					False	CHEMBL1613776	PUBCHEM_BIOASSAY: Total Fluorescence Counterscreen for Inhibitors of the Interaction of Thyroid Hormone Receptor and Steroid Receptor Coregulator 2. (Class of assay: confirmatory)	F	BAO_0000019	assay format	Homo sapiens	None	None	None	None	CHEMBL1947	Thyroid hormone receptor beta-1	Homo sapiens	SINGLE PROTEIN	CHEMBL1201862	7	PubChem BioAssays			None
CHEMBL1377881		0	370.37	0	2.50	SID24405811	CCOC(=O)c1noc2ncnc(N(CCC(=O)OC)c3ccccc3)c12	Potency	'='	2.2	nM	8.66		Inconclusive	UO_0000065					False	CHEMBL1613776	PUBCHEM_BIOASSAY: Total Fluorescence Counterscreen for Inhibitors of the Interaction of Thyroid Hormone Receptor and Steroid Receptor Coregulator 2. (Class of assay: confirmatory)	F	BAO_0000019	assay format	Homo sapiens	None	None	None	None	CHEMBL1947	Thyroid hormone receptor beta-1	Homo sapiens	SINGLE PROTEIN	CHEMBL1201862	7	PubChem BioAssays			None
CHEMBL1434994		0	424.53	0	3.40	SID24407649	Cc1cc(C)cc(S(=O)(=O)Nc2cccc(-c3ccc(N4CCOCC4)nn3)c2)c1	Potency	'='	39810.7	nM	4.40		Inconclusive	UO_0000065					False	CHEMBL1613776	PUBCHEM_BIOASSAY: Total Fluorescence Counterscreen for Inhibitors of the Interaction of Thyroid Hormone Receptor and Steroid Receptor Coregulator 2. (Class of assay: confirmatory)	F	BAO_0000019	assay format	Homo sapiens	None	None	None	None	CHEMBL1947	Thyroid hormone receptor beta-1	Homo sapiens	SINGLE PROTEIN	CHEMBL1201862	7	PubChem BioAssays			None
CHEMBL3189459		0	336.46	0	3.43	SID17510178	CNC(=S)N/N=C/c1cn(Cc2ccc(C)cc2)c2ccccc12	Potency	'='	631.0	nM	6.20		Inconclusive	UO_0000065					False	CHEMBL1613776	PUBCHEM_BIOASSAY: Total Fluorescence Counterscreen for Inhibitors of the Interaction of Thyroid Hormone Receptor and Steroid Receptor Coregulator 2. (Class of assay: confirmatory)	F	BAO_0000019	assay format	Homo sapiens	None	None	None	None	CHEMBL1947	Thyroid hormone receptor beta-1	Homo sapiens	SINGLE PROTEIN	CHEMBL1201862	7	PubChem BioAssays			None
CHEMBL1612608		0	401.44	0	2.39	SID17515253	O=C(O)CCCCCNS(=O)(=O)c1cccc2c1C(=O)c1ccccc1C2=O	Potency	'='	89.1	nM	7.05		Inconclusive	UO_0000065					False	CHEMBL1613776	PUBCHEM_BIOASSAY: Total Fluorescence Counterscreen for Inhibitors of the Interaction of Thyroid Hormone Receptor and Steroid Receptor Coregulator 2. (Class of assay: confirmatory)	F	BAO_0000019	assay format	Homo sapiens	None	None	None	None	CHEMBL1947	Thyroid hormone receptor beta-1	Homo sapiens	SINGLE PROTEIN	CHEMBL1201862	7	PubChem BioAssays			None
CHEMBL1377892		0	510.64	2	6.44	SID24387970	CC(CNC(=O)c1ccc(CSc2nc3ccncc3n2Cc2ccc(F)cc2)cc1)c1ccccc1	Potency	'='	12589.3	nM	4.90		Inconclusive	UO_0000065					False	CHEMBL1613776	PUBCHEM_BIOASSAY: Total Fluorescence Counterscreen for Inhibitors of the Interaction of Thyroid Hormone Receptor and Steroid Receptor Coregulator 2. (Class of assay: confirmatory)	F	BAO_0000019	assay format	Homo sapiens	None	None	None	None	CHEMBL1947	Thyroid hormone receptor beta-1	Homo sapiens	SINGLE PROTEIN	CHEMBL1201862	7	PubChem BioAssays			None
CHEMBL1437140		0	595.40	2	6.18	SID24413263	CCOC(=O)c1c(NC(=O)c2cc3nc(-c4ccc(Br)cc4)cc(C(F)(F)F)n3n2)sc(C(C)=O)c1C	Potency	'='	8912.5	nM	5.05		Inconclusive	UO_0000065					False	CHEMBL1613776	PUBCHEM_BIOASSAY: Total Fluorescence Counterscreen for Inhibitors of the Interaction of Thyroid Hormone Receptor and Steroid Receptor Coregulator 2. (Class of assay: confirmatory)	F	BAO_0000019	assay format	Homo sapiens	None	None	None	None	CHEMBL1947	Thyroid hormone receptor beta-1	Homo sapiens	SINGLE PROTEIN	CHEMBL1201862	7	PubChem BioAssays			None
CHEMBL1562767		0	467.39	1	5.19	SID17503892	O=C(O)c1ccc(C[n+]2c(-c3ccccc3)csc2Nc2ccccc2)cc1.[Br-]	Potency	'='	112201.8	nM	3.95		Inconclusive	UO_0000065					False	CHEMBL1613776	PUBCHEM_BIOASSAY: Total Fluorescence Counterscreen for Inhibitors of the Interaction of Thyroid Hormone Receptor and Steroid Receptor Coregulator 2. (Class of assay: confirmatory)	F	BAO_0000019	assay format	Homo sapiens	None	None	None	None	CHEMBL1947	Thyroid hormone receptor beta-1	Homo sapiens	SINGLE PROTEIN	CHEMBL1201862	7	PubChem BioAssays			None
CHEMBL1276308	MIFEPRISTONE	4	429.60	1	5.41	1	CC#C[C@]1(O)CC[C@H]2[C@@H]3CCC4=CC(=O)CCC4=C3[C@@H](c3ccc(N(C)C)cc3)C[C@@]21C	Ki	'>'	2250.0	nM				UO_0000065					False	CHEMBL839565	Inhibition of human Thyroid hormone receptor beta	B	BAO_0000357	single protein format	Homo sapiens	None	None	None	None	CHEMBL1947	Thyroid hormone receptor beta-1	Homo sapiens	SINGLE PROTEIN	CHEMBL1138676	1	Scientific Literature	J. Med. Chem.	2004	None
CHEMBL1318291		0	440.35	0	4.24	SID24413854	CC(CC(=O)NCc1ccc(Cl)cc1Cl)CC1=NS(=O)(=O)c2ccccc2N1	Potency	'='	281838.3	nM	3.55		Inconclusive	UO_0000065					False	CHEMBL1613776	PUBCHEM_BIOASSAY: Total Fluorescence Counterscreen for Inhibitors of the Interaction of Thyroid Hormone Receptor and Steroid Receptor Coregulator 2. (Class of assay: confirmatory)	F	BAO_0000019	assay format	Homo sapiens	None	None	None	None	CHEMBL1947	Thyroid hormone receptor beta-1	Homo sapiens	SINGLE PROTEIN	CHEMBL1201862	7	PubChem BioAssays			None
CHEMBL1326532		0	403.53	0	4.41	SID24799234	CCOC(=O)C1(CCc2ccccc2)CCN(Cc2cccc3nccnc23)CC1	Potency	'='	35481.3	nM	4.45		Inconclusive	UO_0000065					False	CHEMBL1613776	PUBCHEM_BIOASSAY: Total Fluorescence Counterscreen for Inhibitors of the Interaction of Thyroid Hormone Receptor and Steroid Receptor Coregulator 2. (Class of assay: confirmatory)	F	BAO_0000019	assay format	Homo sapiens	None	None	None	None	CHEMBL1947	Thyroid hormone receptor beta-1	Homo sapiens	SINGLE PROTEIN	CHEMBL1201862	7	PubChem BioAssays			None
CHEMBL46882		0	343.38	0	3.95	2, CGS-23425	Cc1cc(NC(=O)C(=O)O)cc(C)c1Oc1ccc(O)c(C(C)C)c1	Ki	'='	0.47	nM	9.33			UO_0000065	27.16	0.51	5.38	9.73	False	CHEMBL949480	Displacement of [125I]3,5,3'-triiodo-L-thyronine His-tagged human recombinant TRbeta1 by scintillation proximity assay	B	BAO_0000357	single protein format	Homo sapiens	None	None	None	None	CHEMBL1947	Thyroid hormone receptor beta-1	Homo sapiens	SINGLE PROTEIN	CHEMBL1152303	1	Scientific Literature	J. Med. Chem.	2008	None
CHEMBL486358		0	391.19	1	5.29	38b	CC(C)c1cc(Oc2c(Cl)cc(CP(=O)(O)O)cc2Cl)ccc1O	Ki	'='	52.3	nM	7.28			UO_0000065	18.61	0.41	1.99	8.37	False	CHEMBL949480	Displacement of [125I]3,5,3'-triiodo-L-thyronine His-tagged human recombinant TRbeta1 by scintillation proximity assay	B	BAO_0000357	single protein format	Homo sapiens	None	None	None	None	CHEMBL1947	Thyroid hormone receptor beta-1	Homo sapiens	SINGLE PROTEIN	CHEMBL1152303	1	Scientific Literature	J. Med. Chem.	2008	None
CHEMBL235904		0	275.35	0	3.39	7b	CCCCCCc1ccc(NC(=O)/C=C\C(=O)O)cc1	IC50	'='	17900.0	nM	4.75			UO_0000065	17.24	0.32	1.36	7.15	False	CHEMBL900770	Displacement of labeled SRC2-2 from human TRbeta expressed in BL21 (DE3) cells FP assay	B	BAO_0000219	cell-based format	Homo sapiens	None	None	BL21-DE3	None	CHEMBL1947	Thyroid hormone receptor beta-1	Homo sapiens	SINGLE PROTEIN	CHEMBL1137577	1	Scientific Literature	J. Med. Chem.	2007	None
CHEMBL236307		0	311.26	1	5.17	8f	CCCCCCc1ccc(C(=O)CCCBr)cc1	IC50	'>'	100000.0	nM				UO_0000065					False	CHEMBL900770	Displacement of labeled SRC2-2 from human TRbeta expressed in BL21 (DE3) cells FP assay	B	BAO_0000219	cell-based format	Homo sapiens	None	None	BL21-DE3	None	CHEMBL1947	Thyroid hormone receptor beta-1	Homo sapiens	SINGLE PROTEIN	CHEMBL1137577	1	Scientific Literature	J. Med. Chem.	2007	None
CHEMBL395602		0	297.24	0	4.78	8e	CCCCCCc1ccc(C(=O)CCBr)cc1	IC50	'='	3000.0	nM	5.52			UO_0000065	18.58	0.44	0.74	32.35	False	CHEMBL900770	Displacement of labeled SRC2-2 from human TRbeta expressed in BL21 (DE3) cells FP assay	B	BAO_0000219	cell-based format	Homo sapiens	None	None	BL21-DE3	None	CHEMBL1947	Thyroid hormone receptor beta-1	Homo sapiens	SINGLE PROTEIN	CHEMBL1137577	1	Scientific Literature	J. Med. Chem.	2007	None
CHEMBL391785		0	277.36	0	3.61	7g	CCCCCCc1ccc(NC(=O)CCC(=O)O)cc1	IC50	'>'	100000.0	nM				UO_0000065					False	CHEMBL900770	Displacement of labeled SRC2-2 from human TRbeta expressed in BL21 (DE3) cells FP assay	B	BAO_0000219	cell-based format	Homo sapiens	None	None	BL21-DE3	None	CHEMBL1947	Thyroid hormone receptor beta-1	Homo sapiens	SINGLE PROTEIN	CHEMBL1137577	1	Scientific Literature	J. Med. Chem.	2007	None
CHEMBL394679		0	190.24	0	2.73	6i	C=CC(=O)Oc1ccc(CCC)cc1	IC50	'='	61000.0	nM	4.21			UO_0000065	22.15	0.41	1.48	16.03	False	CHEMBL900770	Displacement of labeled SRC2-2 from human TRbeta expressed in BL21 (DE3) cells FP assay	B	BAO_0000219	cell-based format	Homo sapiens	None	None	BL21-DE3	None	CHEMBL1947	Thyroid hormone receptor beta-1	Homo sapiens	SINGLE PROTEIN	CHEMBL1137577	1	Scientific Literature	J. Med. Chem.	2007	None
CHEMBL237035		0	230.35	0	4.57	6f	C=CC(=O)c1ccc(CCCCCCC)cc1	IC50	'='	10500.0	nM	4.98			UO_0000065	21.61	0.40	0.41	29.17	False	CHEMBL900770	Displacement of labeled SRC2-2 from human TRbeta expressed in BL21 (DE3) cells FP assay	B	BAO_0000219	cell-based format	Homo sapiens	None	None	BL21-DE3	None	CHEMBL1947	Thyroid hormone receptor beta-1	Homo sapiens	SINGLE PROTEIN	CHEMBL1137577	1	Scientific Literature	J. Med. Chem.	2007	None
CHEMBL235835		0	460.31	1	5.09	81	O=C(O)Cc1cc(Cl)c(Oc2ccc(O)c(C(=O)NCCc3ccccc3)c2)c(Cl)c1	IC50	'='	3.467	nM	8.46			UO_0000065	18.38	0.37	3.37	8.83	False	CHEMBL898226	Inhibition of human thyroid hormone receptor beta 1	B	BAO_0000357	single protein format	Homo sapiens	None	None	None	None	CHEMBL1947	Thyroid hormone receptor beta-1	Homo sapiens	SINGLE PROTEIN	CHEMBL1149596	1	Scientific Literature	Bioorg. Med. Chem.	2007	None
CHEMBL391945		0	549.17	1	4.91	72	O=C(O)Cc1cc(Br)c(Oc2ccc(O)c(C(=O)NC(=O)c3ccccc3)c2)c(Br)c1	IC50	'='	4.169	nM	8.38			UO_0000065	15.26	0.37	3.47	7.42	False	CHEMBL898226	Inhibition of human thyroid hormone receptor beta 1	B	BAO_0000357	single protein format	Homo sapiens	None	None	None	None	CHEMBL1947	Thyroid hormone receptor beta-1	Homo sapiens	SINGLE PROTEIN	CHEMBL1149596	1	Scientific Literature	Bioorg. Med. Chem.	2007	None
CHEMBL235608		0	521.16	2	5.59	71	O=C(O)Cc1cc(Br)c(Oc2ccc(O)c(C(=O)Nc3ccccc3)c2)c(Br)c1	IC50	'='	34.67	nM	7.46			UO_0000065	14.31	0.35	1.87	7.78	False	CHEMBL898226	Inhibition of human thyroid hormone receptor beta 1	B	BAO_0000357	single protein format	Homo sapiens	None	None	None	None	CHEMBL1947	Thyroid hormone receptor beta-1	Homo sapiens	SINGLE PROTEIN	CHEMBL1149596	1	Scientific Literature	Bioorg. Med. Chem.	2007	None
CHEMBL235166		0	510.13	2	5.83	68	O=C(O)Cc1cc(Br)c(Oc2ccc(O)c(Oc3ccccc3O)c2)c(Br)c1	IC50	'='	83.18	nM	7.08			UO_0000065	13.88	0.35	1.25	7.36	False	CHEMBL898226	Inhibition of human thyroid hormone receptor beta 1	B	BAO_0000357	single protein format	Homo sapiens	None	None	None	None	CHEMBL1947	Thyroid hormone receptor beta-1	Homo sapiens	SINGLE PROTEIN	CHEMBL1149596	1	Scientific Literature	Bioorg. Med. Chem.	2007	None
CHEMBL237722		0	390.22	1	5.18	58	O=C(O)Cc1cc(Cl)c(Oc2ccc(O)c(-c3cccnc3)c2)c(Cl)c1	IC50	'='	40.74	nM	7.39			UO_0000065	18.94	0.39	2.21	9.28	False	CHEMBL898226	Inhibition of human thyroid hormone receptor beta 1	B	BAO_0000357	single protein format	Homo sapiens	None	None	None	None	CHEMBL1947	Thyroid hormone receptor beta-1	Homo sapiens	SINGLE PROTEIN	CHEMBL1149596	1	Scientific Literature	Bioorg. Med. Chem.	2007	None
CHEMBL236648		0	405.23	1	5.49	54	O=C(O)Cc1cc(Cl)c(Oc2ccc(O)c(-c3ccccc3O)c2)c(Cl)c1	IC50	'='	50.12	nM	7.30			UO_0000065	18.01	0.37	1.81	8.39	False	CHEMBL898226	Inhibition of human thyroid hormone receptor beta 1	B	BAO_0000357	single protein format	Homo sapiens	None	None	None	None	CHEMBL1947	Thyroid hormone receptor beta-1	Homo sapiens	SINGLE PROTEIN	CHEMBL1149596	1	Scientific Literature	Bioorg. Med. Chem.	2007	None
CHEMBL235788		0	389.23	1	5.79	44	O=C(O)Cc1cc(Cl)c(Oc2ccc(O)c(-c3ccccc3)c2)c(Cl)c1	IC50	'='	2.884	nM	8.54			UO_0000065	21.94	0.45	2.75	12.79	False	CHEMBL898226	Inhibition of human thyroid hormone receptor beta 1	B	BAO_0000357	single protein format	Homo sapiens	None	None	None	None	CHEMBL1947	Thyroid hormone receptor beta-1	Homo sapiens	SINGLE PROTEIN	CHEMBL1149596	1	Scientific Literature	Bioorg. Med. Chem.	2007	None
CHEMBL124318		0	463.28	0	3.01	39	O=C(NC1CCC1)c1cc(Oc2c(Cl)cc(-n3ncc(=O)[nH]c3=O)cc2Cl)ccc1O	IC50	'='	1.778	nM	8.75			UO_0000065	18.89	0.39	5.74	6.93	False	CHEMBL898226	Inhibition of human thyroid hormone receptor beta 1	B	BAO_0000357	single protein format	Homo sapiens	None	None	None	None	CHEMBL1947	Thyroid hormone receptor beta-1	Homo sapiens	SINGLE PROTEIN	CHEMBL1149596	1	Scientific Literature	Bioorg. Med. Chem.	2007	None
CHEMBL413699		0	491.33	0	3.79	38	O=C(NC1CCCCC1)c1cc(Oc2c(Cl)cc(-n3ncc(=O)[nH]c3=O)cc2Cl)ccc1O	IC50	'='	0.195	nM	9.71			UO_0000065	19.76	0.40	5.92	7.69	False	CHEMBL898226	Inhibition of human thyroid hormone receptor beta 1	B	BAO_0000357	single protein format	Homo sapiens	None	None	None	None	CHEMBL1947	Thyroid hormone receptor beta-1	Homo sapiens	SINGLE PROTEIN	CHEMBL1149596	1	Scientific Literature	Bioorg. Med. Chem.	2007	None
CHEMBL124039		0	499.33	0	2.56	31	O=c1cnn(-c2cc(Cl)c(Oc3ccc(O)c(S(=O)(=O)NC4CCC4)c3)c(Cl)c2)c(=O)[nH]1	IC50	'='	1.122	nM	8.95			UO_0000065	17.92	0.38	6.39	6.24	False	CHEMBL898226	Inhibition of human thyroid hormone receptor beta 1	B	BAO_0000357	single protein format	Homo sapiens	None	None	None	None	CHEMBL1947	Thyroid hormone receptor beta-1	Homo sapiens	SINGLE PROTEIN	CHEMBL1149596	1	Scientific Literature	Bioorg. Med. Chem.	2007	None
CHEMBL236436		0	455.24	1	6.39	61	O=C(O)Cc1cc(Cl)c(Oc2ccc(O)c(-c3cccc(OC(F)F)c3)c2)c(Cl)c1	IC50	'='	0.7762	nM	9.11			UO_0000065	20.01	0.41	2.72	11.99	True	CHEMBL925135	Inhibition of thyroid hormone receptor beta	B	BAO_0000357	single protein format	None	None	None	None	None	CHEMBL1947	Thyroid hormone receptor beta-1	Homo sapiens	SINGLE PROTEIN	CHEMBL1140629	1	Scientific Literature	Bioorg. Med. Chem.	2007	None
CHEMBL235165		0	494.14	1	6.13	12	O=C(O)Cc1cc(Br)c(Oc2ccc(O)c(Oc3ccccc3)c2)c(Br)c1	IC50	'='	6.026	nM	8.22			UO_0000065	16.63	0.42	2.09	10.82	True	CHEMBL925135	Inhibition of thyroid hormone receptor beta	B	BAO_0000357	single protein format	None	None	None	None	None	CHEMBL1947	Thyroid hormone receptor beta-1	Homo sapiens	SINGLE PROTEIN	CHEMBL1140629	1	Scientific Literature	Bioorg. Med. Chem.	2007	None
CHEMBL237722		0	390.22	1	5.18	8	O=C(O)Cc1cc(Cl)c(Oc2ccc(O)c(-c3cccnc3)c2)c(Cl)c1	IC50	'='	40.74	nM	7.39			UO_0000065	18.94	0.39	2.21	9.28	True	CHEMBL925135	Inhibition of thyroid hormone receptor beta	B	BAO_0000357	single protein format	None	None	None	None	None	CHEMBL1947	Thyroid hormone receptor beta-1	Homo sapiens	SINGLE PROTEIN	CHEMBL1140629	1	Scientific Literature	Bioorg. Med. Chem.	2007	None
CHEMBL235113		0	202.30	0	3.79	6c	C=CC(=O)c1ccc(CCCCC)cc1	IC50	'='	33900.0	nM	4.47			UO_0000065	22.09	0.41	0.68	26.19	False	CHEMBL900770	Displacement of labeled SRC2-2 from human TRbeta expressed in BL21 (DE3) cells FP assay	B	BAO_0000219	cell-based format	Homo sapiens	None	None	BL21-DE3	None	CHEMBL1947	Thyroid hormone receptor beta-1	Homo sapiens	SINGLE PROTEIN	CHEMBL1137577	1	Scientific Literature	J. Med. Chem.	2007	None
CHEMBL1364049		0	523.59	1	2.59	SID29217326	CCC1(CC)C(=O)C2=C3C1[C@H](C(=O)OC)CC(C(=O)OC)C[C@H]3n1c(=O)n(-c3ccccc3)c(=O)n1[C@H]2C	Potency	'='	44668.4	nM	4.35		Active	UO_0000065					False	CHEMBL1613776	PUBCHEM_BIOASSAY: Total Fluorescence Counterscreen for Inhibitors of the Interaction of Thyroid Hormone Receptor and Steroid Receptor Coregulator 2. (Class of assay: confirmatory)	F	BAO_0000019	assay format	Homo sapiens	None	None	None	None	CHEMBL1947	Thyroid hormone receptor beta-1	Homo sapiens	SINGLE PROTEIN	CHEMBL1201862	7	PubChem BioAssays			None
CHEMBL1403748		0	395.16	0	4.34	SID7964695	O=C(Nc1c(F)cc(F)cc1Br)c1cc(-c2ccc(O)cc2)on1	Potency	'='	70794.6	nM	4.15		Inconclusive	UO_0000065					False	CHEMBL1613776	PUBCHEM_BIOASSAY: Total Fluorescence Counterscreen for Inhibitors of the Interaction of Thyroid Hormone Receptor and Steroid Receptor Coregulator 2. (Class of assay: confirmatory)	F	BAO_0000019	assay format	Homo sapiens	None	None	None	None	CHEMBL1947	Thyroid hormone receptor beta-1	Homo sapiens	SINGLE PROTEIN	CHEMBL1201862	7	PubChem BioAssays			None
CHEMBL1606584		0	420.92	0	2.73	SID24399990	CC(=O)N1CCc2cc(S(=O)(=O)CCC(=O)NCc3ccc(Cl)cc3)ccc21	Potency	'='	25118.9	nM	4.60		Inconclusive	UO_0000065					False	CHEMBL1613776	PUBCHEM_BIOASSAY: Total Fluorescence Counterscreen for Inhibitors of the Interaction of Thyroid Hormone Receptor and Steroid Receptor Coregulator 2. (Class of assay: confirmatory)	F	BAO_0000019	assay format	Homo sapiens	None	None	None	None	CHEMBL1947	Thyroid hormone receptor beta-1	Homo sapiens	SINGLE PROTEIN	CHEMBL1201862	7	PubChem BioAssays			None
CHEMBL1456448		0	457.92	1	5.23	SID24274869	CC1=C(C(=O)Nc2ccccc2)C(c2ccc(O)cc2)n2nc(-c3ccc(Cl)cc3)nc2N1	Potency	'='	2.5	nM	8.60		Inconclusive	UO_0000065					False	CHEMBL1613776	PUBCHEM_BIOASSAY: Total Fluorescence Counterscreen for Inhibitors of the Interaction of Thyroid Hormone Receptor and Steroid Receptor Coregulator 2. (Class of assay: confirmatory)	F	BAO_0000019	assay format	Homo sapiens	None	None	None	None	CHEMBL1947	Thyroid hormone receptor beta-1	Homo sapiens	SINGLE PROTEIN	CHEMBL1201862	7	PubChem BioAssays			None
CHEMBL2369231		0	261.29	0	2.26	SID17503954	CCOc1ccc2c(c1)c(/N=N/C(=N)N)c(O)n2C	Potency	'='	141.3	nM	6.85		Inconclusive	UO_0000065					False	CHEMBL1613776	PUBCHEM_BIOASSAY: Total Fluorescence Counterscreen for Inhibitors of the Interaction of Thyroid Hormone Receptor and Steroid Receptor Coregulator 2. (Class of assay: confirmatory)	F	BAO_0000019	assay format	Homo sapiens	None	None	None	None	CHEMBL1947	Thyroid hormone receptor beta-1	Homo sapiens	SINGLE PROTEIN	CHEMBL1201862	7	PubChem BioAssays			None
CHEMBL563294		0	284.34	0	3.96	SID4255162	Oc1ccc(Nc2nc(-c3ccc(O)cc3)cs2)cc1	Potency	'='	31622.8	nM	4.50		Inconclusive	UO_0000065					False	CHEMBL1613776	PUBCHEM_BIOASSAY: Total Fluorescence Counterscreen for Inhibitors of the Interaction of Thyroid Hormone Receptor and Steroid Receptor Coregulator 2. (Class of assay: confirmatory)	F	BAO_0000019	assay format	Homo sapiens	None	None	None	None	CHEMBL1947	Thyroid hormone receptor beta-1	Homo sapiens	SINGLE PROTEIN	CHEMBL1201862	7	PubChem BioAssays			None
CHEMBL1417607		0	428.54	0	4.38	SID24405075	CCn1nc(C)c2c(-c3ccccc3)cc(=O)n(C(C)C(=O)NCc3ccc(C)cc3)c21	Potency	'='	100.0	nM	7.00		Inconclusive	UO_0000065					False	CHEMBL1613776	PUBCHEM_BIOASSAY: Total Fluorescence Counterscreen for Inhibitors of the Interaction of Thyroid Hormone Receptor and Steroid Receptor Coregulator 2. (Class of assay: confirmatory)	F	BAO_0000019	assay format	Homo sapiens	None	None	None	None	CHEMBL1947	Thyroid hormone receptor beta-1	Homo sapiens	SINGLE PROTEIN	CHEMBL1201862	7	PubChem BioAssays			None
CHEMBL1593422		0	267.24	0	-2.38	SID26751425	Cn1c(=O)n2n(c1=O)[C@@H]1[C@H](CC2)C(=O)[C@@H]2O[C@@H]2[C@H]1O	Potency	'='	1584.9	nM	5.80		Inconclusive	UO_0000065					False	CHEMBL1613776	PUBCHEM_BIOASSAY: Total Fluorescence Counterscreen for Inhibitors of the Interaction of Thyroid Hormone Receptor and Steroid Receptor Coregulator 2. (Class of assay: confirmatory)	F	BAO_0000019	assay format	Homo sapiens	None	None	None	None	CHEMBL1947	Thyroid hormone receptor beta-1	Homo sapiens	SINGLE PROTEIN	CHEMBL1201862	7	PubChem BioAssays			None
CHEMBL1405312		0	511.39	1	3.18	SID24416814	COc1ccc(NC(=O)CCS(=O)(=O)c2cc(Br)cc3c2N(C(C)=O)CC3)c(OC)c1	Potency	'='	125892.5	nM	3.90		Inconclusive	UO_0000065					False	CHEMBL1613776	PUBCHEM_BIOASSAY: Total Fluorescence Counterscreen for Inhibitors of the Interaction of Thyroid Hormone Receptor and Steroid Receptor Coregulator 2. (Class of assay: confirmatory)	F	BAO_0000019	assay format	Homo sapiens	None	None	None	None	CHEMBL1947	Thyroid hormone receptor beta-1	Homo sapiens	SINGLE PROTEIN	CHEMBL1201862	7	PubChem BioAssays			None
CHEMBL520119		0	458.25	1	5.33	24	O=c1c(O)c(Nc2cc(Cl)c(Oc3ccc(O)c(Oc4ccccc4)c3)c(Cl)c2)c1=O	Activity	'='	9.14	%				UO_0000187					False	CHEMBL986571	Agonist activity at human thyroid hormone receptor beta expressed in CV1 cells at 0.01 uM by TRE-luciferase assay	F	BAO_0000219	cell-based format	Homo sapiens	None	None	CV-1	None	CHEMBL1947	Thyroid hormone receptor beta-1	Homo sapiens	SINGLE PROTEIN	CHEMBL1155100	1	Scientific Literature	Bioorg. Med. Chem. Lett.	2008	CHEMBL3308033
CHEMBL471780		0	515.33	1	2.56	19	O=c1c(O)c(Nc2cc(Cl)c(Oc3ccc(O)c(S(=O)(=O)N4CCOCC4)c3)c(Cl)c2)c1=O	Activity	'='	24.7	%				UO_0000187					False	CHEMBL986571	Agonist activity at human thyroid hormone receptor beta expressed in CV1 cells at 0.01 uM by TRE-luciferase assay	F	BAO_0000219	cell-based format	Homo sapiens	None	None	CV-1	None	CHEMBL1947	Thyroid hormone receptor beta-1	Homo sapiens	SINGLE PROTEIN	CHEMBL1155100	1	Scientific Literature	Bioorg. Med. Chem. Lett.	2008	CHEMBL3308033
CHEMBL506944		0	451.26	0	3.67	9	CC(C)NC(=O)c1cc(Oc2c(Cl)cc(Nc3c(O)c(=O)c3=O)cc2Cl)ccc1O	Activity	'='	8.34	%				UO_0000187					False	CHEMBL986571	Agonist activity at human thyroid hormone receptor beta expressed in CV1 cells at 0.01 uM by TRE-luciferase assay	F	BAO_0000219	cell-based format	Homo sapiens	None	None	CV-1	None	CHEMBL1947	Thyroid hormone receptor beta-1	Homo sapiens	SINGLE PROTEIN	CHEMBL1155100	1	Scientific Literature	Bioorg. Med. Chem. Lett.	2008	CHEMBL3308033
CHEMBL506944		0	451.26	0	3.67	9	CC(C)NC(=O)c1cc(Oc2c(Cl)cc(Nc3c(O)c(=O)c3=O)cc2Cl)ccc1O	Activity	'='	7.015	%				UO_0000187					False	CHEMBL986570	Agonist activity at human thyroid hormone receptor beta expressed in CV1 cells at 0.001 uM by TRE-luciferase assay	F	BAO_0000219	cell-based format	Homo sapiens	None	None	CV-1	None	CHEMBL1947	Thyroid hormone receptor beta-1	Homo sapiens	SINGLE PROTEIN	CHEMBL1155100	1	Scientific Literature	Bioorg. Med. Chem. Lett.	2008	CHEMBL3308033
CHEMBL480124		0	491.33	0	4.60	10	O=C(NC1CCCCC1)c1cc(Oc2c(Cl)cc(Nc3c(O)c(=O)c3=O)cc2Cl)ccc1O	Activity	'='	10.01	%				UO_0000187					False	CHEMBL986570	Agonist activity at human thyroid hormone receptor beta expressed in CV1 cells at 0.001 uM by TRE-luciferase assay	F	BAO_0000219	cell-based format	Homo sapiens	None	None	CV-1	None	CHEMBL1947	Thyroid hormone receptor beta-1	Homo sapiens	SINGLE PROTEIN	CHEMBL1155100	1	Scientific Literature	Bioorg. Med. Chem. Lett.	2008	CHEMBL3308033
CHEMBL480124		0	491.33	0	4.60	10	O=C(NC1CCCCC1)c1cc(Oc2c(Cl)cc(Nc3c(O)c(=O)c3=O)cc2Cl)ccc1O	Activity	'='	12.28	%				UO_0000187					False	CHEMBL986571	Agonist activity at human thyroid hormone receptor beta expressed in CV1 cells at 0.01 uM by TRE-luciferase assay	F	BAO_0000219	cell-based format	Homo sapiens	None	None	CV-1	None	CHEMBL1947	Thyroid hormone receptor beta-1	Homo sapiens	SINGLE PROTEIN	CHEMBL1155100	1	Scientific Literature	Bioorg. Med. Chem. Lett.	2008	CHEMBL3308033
CHEMBL1394350		0	292.12	0	3.43	SID29217570	O=C(c1ccc(Cl)cc1Cl)n1nnc2ccccc21	Potency	'='	15848.9	nM	4.80		Inconclusive	UO_0000065					False	CHEMBL1613776	PUBCHEM_BIOASSAY: Total Fluorescence Counterscreen for Inhibitors of the Interaction of Thyroid Hormone Receptor and Steroid Receptor Coregulator 2. (Class of assay: confirmatory)	F	BAO_0000019	assay format	Homo sapiens	None	None	None	None	CHEMBL1947	Thyroid hormone receptor beta-1	Homo sapiens	SINGLE PROTEIN	CHEMBL1201862	7	PubChem BioAssays			None
CHEMBL1531862		0	480.95	1	6.60	SID24271949	CCOc1cc(C(=O)Nc2ccc(-c3nc4cc(Cl)ccc4o3)cc2)cc(OCC)c1OCC	Potency	'='	0.4	nM		Outside typical range	Inconclusive	UO_0000065					False	CHEMBL1613776	PUBCHEM_BIOASSAY: Total Fluorescence Counterscreen for Inhibitors of the Interaction of Thyroid Hormone Receptor and Steroid Receptor Coregulator 2. (Class of assay: confirmatory)	F	BAO_0000019	assay format	Homo sapiens	None	None	None	None	CHEMBL1947	Thyroid hormone receptor beta-1	Homo sapiens	SINGLE PROTEIN	CHEMBL1201862	7	PubChem BioAssays			None
CHEMBL1553466		0	422.79	0	4.71	SID24417070	CC1Cn2cc(C(=O)Nc3ccccc3C(F)(F)F)c(=O)c3c(Cl)ccc(c32)O1	Potency	'='	1000000.0	nM	3.00		Inconclusive	UO_0000065					False	CHEMBL1613776	PUBCHEM_BIOASSAY: Total Fluorescence Counterscreen for Inhibitors of the Interaction of Thyroid Hormone Receptor and Steroid Receptor Coregulator 2. (Class of assay: confirmatory)	F	BAO_0000019	assay format	Homo sapiens	None	None	None	None	CHEMBL1947	Thyroid hormone receptor beta-1	Homo sapiens	SINGLE PROTEIN	CHEMBL1201862	7	PubChem BioAssays			None
CHEMBL1550862		0	358.83	1	5.64	SID17516441	O=C(/C(=C/c1cccc(Cl)c1)c1nc2ccccc2[nH]1)c1ccccc1	Potency	'='	31622776.6	nM		Outside typical range	Inconclusive	UO_0000065					False	CHEMBL1613776	PUBCHEM_BIOASSAY: Total Fluorescence Counterscreen for Inhibitors of the Interaction of Thyroid Hormone Receptor and Steroid Receptor Coregulator 2. (Class of assay: confirmatory)	F	BAO_0000019	assay format	Homo sapiens	None	None	None	None	CHEMBL1947	Thyroid hormone receptor beta-1	Homo sapiens	SINGLE PROTEIN	CHEMBL1201862	7	PubChem BioAssays			None
CHEMBL1533544		0	365.46	1	5.14	SID24269250	COc1cc(-c2nc3sccn3c2Nc2c(C)cccc2C)ccc1O	Potency	'='	4.0	nM	8.40		Active	UO_0000065					False	CHEMBL1613776	PUBCHEM_BIOASSAY: Total Fluorescence Counterscreen for Inhibitors of the Interaction of Thyroid Hormone Receptor and Steroid Receptor Coregulator 2. (Class of assay: confirmatory)	F	BAO_0000019	assay format	Homo sapiens	None	None	None	None	CHEMBL1947	Thyroid hormone receptor beta-1	Homo sapiens	SINGLE PROTEIN	CHEMBL1201862	7	PubChem BioAssays			None
CHEMBL1435768		0	461.54	0	2.83	SID24395504	O=C(NCC(c1cccnc1)N1CCN(Cc2ccccc2)CC1)C(=O)Nc1cccc(F)c1	Potency	'='	251.2	nM	6.60		Active	UO_0000065					False	CHEMBL1613776	PUBCHEM_BIOASSAY: Total Fluorescence Counterscreen for Inhibitors of the Interaction of Thyroid Hormone Receptor and Steroid Receptor Coregulator 2. (Class of assay: confirmatory)	F	BAO_0000019	assay format	Homo sapiens	None	None	None	None	CHEMBL1947	Thyroid hormone receptor beta-1	Homo sapiens	SINGLE PROTEIN	CHEMBL1201862	7	PubChem BioAssays			None
CHEMBL91153	3',4'-DIMETHOXYFLAVONE	0	282.30	0	3.48	SID26749641	COc1ccc(-c2cc(=O)c3ccccc3o2)cc1OC	Potency	'='	4466.8	nM	5.35		Inconclusive	UO_0000065					False	CHEMBL1613776	PUBCHEM_BIOASSAY: Total Fluorescence Counterscreen for Inhibitors of the Interaction of Thyroid Hormone Receptor and Steroid Receptor Coregulator 2. (Class of assay: confirmatory)	F	BAO_0000019	assay format	Homo sapiens	None	None	None	None	CHEMBL1947	Thyroid hormone receptor beta-1	Homo sapiens	SINGLE PROTEIN	CHEMBL1201862	7	PubChem BioAssays			None
CHEMBL1414391		0	415.88	1	5.53	SID24416094	COC(=O)c1ccc(C2C=C(c3ccc(Cl)cc3)Nc3nc4ccccc4n32)cc1	Potency	'='	141.3	nM	6.85		Active	UO_0000065					False	CHEMBL1613776	PUBCHEM_BIOASSAY: Total Fluorescence Counterscreen for Inhibitors of the Interaction of Thyroid Hormone Receptor and Steroid Receptor Coregulator 2. (Class of assay: confirmatory)	F	BAO_0000019	assay format	Homo sapiens	None	None	None	None	CHEMBL1947	Thyroid hormone receptor beta-1	Homo sapiens	SINGLE PROTEIN	CHEMBL1201862	7	PubChem BioAssays			None
CHEMBL1511502		0	436.45	0	4.21	SID17505898	COc1ccc2c(c1OC)C(=O)OC2Nc1nc(-c2cc3ccccc3oc2=O)cs1	Potency	'='	125892.5	nM	3.90		Inconclusive	UO_0000065					False	CHEMBL1613776	PUBCHEM_BIOASSAY: Total Fluorescence Counterscreen for Inhibitors of the Interaction of Thyroid Hormone Receptor and Steroid Receptor Coregulator 2. (Class of assay: confirmatory)	F	BAO_0000019	assay format	Homo sapiens	None	None	None	None	CHEMBL1947	Thyroid hormone receptor beta-1	Homo sapiens	SINGLE PROTEIN	CHEMBL1201862	7	PubChem BioAssays			None
CHEMBL1355928		0	480.45	1	5.53	SID24276436	COc1ccccc1C(=O)NC(=O)Nc1ccc(-c2cc(C(F)(F)F)nn2-c2ccccc2)cc1	Potency	'='	11220.2	nM	4.95		Inconclusive	UO_0000065					False	CHEMBL1613776	PUBCHEM_BIOASSAY: Total Fluorescence Counterscreen for Inhibitors of the Interaction of Thyroid Hormone Receptor and Steroid Receptor Coregulator 2. (Class of assay: confirmatory)	F	BAO_0000019	assay format	Homo sapiens	None	None	None	None	CHEMBL1947	Thyroid hormone receptor beta-1	Homo sapiens	SINGLE PROTEIN	CHEMBL1201862	7	PubChem BioAssays			None
CHEMBL1358817		0	397.18	0	2.23	SID29217651	O[C@@H]1[C@@H]2O[P@@](O)(=S)OC[C@H]2O[C@H]1n1cnc2cc(Cl)c(Cl)cc21	Potency	'='	794328.2	nM	3.10		Inconclusive	UO_0000065					False	CHEMBL1613776	PUBCHEM_BIOASSAY: Total Fluorescence Counterscreen for Inhibitors of the Interaction of Thyroid Hormone Receptor and Steroid Receptor Coregulator 2. (Class of assay: confirmatory)	F	BAO_0000019	assay format	Homo sapiens	None	None	None	None	CHEMBL1947	Thyroid hormone receptor beta-1	Homo sapiens	SINGLE PROTEIN	CHEMBL1201862	7	PubChem BioAssays			None
CHEMBL1444358		0	310.78	0	4.50	SID24276148	Cc1ccc(NC(=O)/C(C#N)=C/c2ccccc2Cl)cc1C	Potency	'='	22387.2	nM	4.65		Inconclusive	UO_0000065					False	CHEMBL1613776	PUBCHEM_BIOASSAY: Total Fluorescence Counterscreen for Inhibitors of the Interaction of Thyroid Hormone Receptor and Steroid Receptor Coregulator 2. (Class of assay: confirmatory)	F	BAO_0000019	assay format	Homo sapiens	None	None	None	None	CHEMBL1947	Thyroid hormone receptor beta-1	Homo sapiens	SINGLE PROTEIN	CHEMBL1201862	7	PubChem BioAssays			None
CHEMBL1552808		0	723.65	2	2.46	SID29216487	CCCCC(=O)OCC(=O)[C@]1(O)Cc2c(O)c3c(c(O)c2[C@H](OC2CC(NC(=O)C(F)(F)F)C(O)C(C)O2)C1)C(=O)c1c(OC)cccc1C3=O	Potency	'='	11220.2	nM	4.95		Inconclusive	UO_0000065					False	CHEMBL1613776	PUBCHEM_BIOASSAY: Total Fluorescence Counterscreen for Inhibitors of the Interaction of Thyroid Hormone Receptor and Steroid Receptor Coregulator 2. (Class of assay: confirmatory)	F	BAO_0000019	assay format	Homo sapiens	None	None	None	None	CHEMBL1947	Thyroid hormone receptor beta-1	Homo sapiens	SINGLE PROTEIN	CHEMBL1201862	7	PubChem BioAssays			None
CHEMBL1474301		0	409.87	1	5.06	SID24390929	Cc1coc2cc3oc(=O)c(CCC(=O)NCc4ccc(Cl)cc4)c(C)c3cc12	Potency	'='	1412.5	nM	5.85		Inconclusive	UO_0000065					False	CHEMBL1613776	PUBCHEM_BIOASSAY: Total Fluorescence Counterscreen for Inhibitors of the Interaction of Thyroid Hormone Receptor and Steroid Receptor Coregulator 2. (Class of assay: confirmatory)	F	BAO_0000019	assay format	Homo sapiens	None	None	None	None	CHEMBL1947	Thyroid hormone receptor beta-1	Homo sapiens	SINGLE PROTEIN	CHEMBL1201862	7	PubChem BioAssays			None
CHEMBL1533672		0	428.53	1	5.10	SID26751082	COC(=O)C/C=C\[C@@H](C)[C@@H](/C=N\O[C@@H](C)c1cc(-c2c(C)cc(C)cc2C)no1)OC	Potency	'='	316.2	nM	6.50		Inconclusive	UO_0000065					False	CHEMBL1613776	PUBCHEM_BIOASSAY: Total Fluorescence Counterscreen for Inhibitors of the Interaction of Thyroid Hormone Receptor and Steroid Receptor Coregulator 2. (Class of assay: confirmatory)	F	BAO_0000019	assay format	Homo sapiens	None	None	None	None	CHEMBL1947	Thyroid hormone receptor beta-1	Homo sapiens	SINGLE PROTEIN	CHEMBL1201862	7	PubChem BioAssays			None
CHEMBL553652		0	303.45	0	4.31	15{3}	CCCCCCOc1ccc(C(=O)CCN2CCCC2)cc1	IC50	'='	18900.0	nM	4.72			UO_0000065	15.57	0.29	0.41	15.99	False	CHEMBL1034533	Inhibition of SRC2 binding to human TRbeta receptor ligand binding domain expressed in Escherichia coli BL21 (DE3) by fluorescence polarization assay	B	BAO_0000019	assay format	Homo sapiens	None	None	None	None	CHEMBL1947	Thyroid hormone receptor beta-1	Homo sapiens	SINGLE PROTEIN	CHEMBL1151935	1	Scientific Literature	J. Med. Chem.	2009	None
CHEMBL564464		0	449.40	0	3.35	17{3,4,4}	CCCCCCS(=O)(=O)c1cc(Cl)c(C(=O)CCN2CCNC(=O)C2)c(Cl)c1	IC50	'='	1000.0	nM	6.00			UO_0000065	13.35	0.29	2.65	7.18	False	CHEMBL1034533	Inhibition of SRC2 binding to human TRbeta receptor ligand binding domain expressed in Escherichia coli BL21 (DE3) by fluorescence polarization assay	B	BAO_0000019	assay format	Homo sapiens	None	None	None	None	CHEMBL1947	Thyroid hormone receptor beta-1	Homo sapiens	SINGLE PROTEIN	CHEMBL1151935	1	Scientific Literature	J. Med. Chem.	2009	None
CHEMBL561650		0	358.31	1	5.23	17{1,2,2}	CCCCCCOc1ccc(C(=O)CCN2CC2C)c(Cl)c1Cl	IC50	'='	5000.0	nM	5.30			UO_0000065	14.79	0.31	0.07	18.09	False	CHEMBL1034533	Inhibition of SRC2 binding to human TRbeta receptor ligand binding domain expressed in Escherichia coli BL21 (DE3) by fluorescence polarization assay	B	BAO_0000019	assay format	Homo sapiens	None	None	None	None	CHEMBL1947	Thyroid hormone receptor beta-1	Homo sapiens	SINGLE PROTEIN	CHEMBL1151935	1	Scientific Literature	J. Med. Chem.	2009	None
CHEMBL555726		0	326.46	0	2.75	16{8}	CCCCCS(=O)(=O)Nc1ccc(C(=O)CCN(C)C)cc1	IC50	'>'	50000.0	nM				UO_0000065					False	CHEMBL1034533	Inhibition of SRC2 binding to human TRbeta receptor ligand binding domain expressed in Escherichia coli BL21 (DE3) by fluorescence polarization assay	B	BAO_0000019	assay format	Homo sapiens	None	None	None	None	CHEMBL1947	Thyroid hormone receptor beta-1	Homo sapiens	SINGLE PROTEIN	CHEMBL1151935	1	Scientific Literature	J. Med. Chem.	2009	None
CHEMBL560108		0	449.40	0	3.35	17{3,3,4}	CCCCCCS(=O)(=O)c1cc(Cl)c(C(=O)CCN2CCNC(=O)C2)cc1Cl	IC50	'='	600.0	nM	6.22			UO_0000065	13.84	0.30	2.87	7.45	False	CHEMBL1034533	Inhibition of SRC2 binding to human TRbeta receptor ligand binding domain expressed in Escherichia coli BL21 (DE3) by fluorescence polarization assay	B	BAO_0000019	assay format	Homo sapiens	None	None	None	None	CHEMBL1947	Thyroid hormone receptor beta-1	Homo sapiens	SINGLE PROTEIN	CHEMBL1151935	1	Scientific Literature	J. Med. Chem.	2009	None
CHEMBL563032		0	436.62	0	3.39	17{3,5,5}	CCCCCCS(=O)(=O)c1cc(C)c(C(=O)CCN2CCN(C(C)=O)CC2)c(C)c1	IC50	'='	1200.0	nM	5.92			UO_0000065	13.56	0.27	2.53	7.92	False	CHEMBL1034533	Inhibition of SRC2 binding to human TRbeta receptor ligand binding domain expressed in Escherichia coli BL21 (DE3) by fluorescence polarization assay	B	BAO_0000019	assay format	Homo sapiens	None	None	None	None	CHEMBL1947	Thyroid hormone receptor beta-1	Homo sapiens	SINGLE PROTEIN	CHEMBL1151935	1	Scientific Literature	J. Med. Chem.	2009	None
CHEMBL235173		0	567.16	1	4.47	3	CC(C)c1cc(Oc2c(I)cc(CC(N)C(=O)O)cc2I)ccc1O	IC50	'='	0.1096	nM	9.96			UO_0000065	17.56	0.54	5.49	10.74	False	CHEMBL898226	Inhibition of human thyroid hormone receptor beta 1	B	BAO_0000357	single protein format	Homo sapiens	None	None	None	None	CHEMBL1947	Thyroid hormone receptor beta-1	Homo sapiens	SINGLE PROTEIN	CHEMBL1149596	1	Scientific Literature	Bioorg. Med. Chem.	2007	None
CHEMBL332344		0	360.85	1	5.07	9	Cc1cccc(-c2nn3c(c2-c2ccnc4cc(Cl)ccc24)CCC3)n1	IC50	'='	48.0	nM	7.32			UO_0000065	20.28	0.38	2.25	16.79	False	CHEMBL811488	Inhibitory activity against TGF-beta type I receptor	B	BAO_0000357	single protein format	None	None	None	None	None	CHEMBL1947	Thyroid hormone receptor beta-1	Homo sapiens	SINGLE PROTEIN	CHEMBL1147482	1	Scientific Literature	Bioorg. Med. Chem. Lett.	2004	None
CHEMBL1472973		0	546.69	1	4.61	SID24269283	CCc1ccccc1NC(=O)Cn1c(=O)n(CCCCCC(=O)NCc2ccc(C)cc2)c(=O)c2sccc21	Potency	'='	1000000.0	nM	3.00		Inconclusive	UO_0000065					False	CHEMBL1613776	PUBCHEM_BIOASSAY: Total Fluorescence Counterscreen for Inhibitors of the Interaction of Thyroid Hormone Receptor and Steroid Receptor Coregulator 2. (Class of assay: confirmatory)	F	BAO_0000019	assay format	Homo sapiens	None	None	None	None	CHEMBL1947	Thyroid hormone receptor beta-1	Homo sapiens	SINGLE PROTEIN	CHEMBL1201862	7	PubChem BioAssays			None
CHEMBL1433739		0	434.46	0	3.69	SID24268868	O=C(Nc1ccc(OC(F)(F)F)cc1)C1CCN(S(=O)(=O)c2cccs2)CC1	Potency	'='	0.9	nM		Outside typical range	Inconclusive	UO_0000065					False	CHEMBL1613776	PUBCHEM_BIOASSAY: Total Fluorescence Counterscreen for Inhibitors of the Interaction of Thyroid Hormone Receptor and Steroid Receptor Coregulator 2. (Class of assay: confirmatory)	F	BAO_0000019	assay format	Homo sapiens	None	None	None	None	CHEMBL1947	Thyroid hormone receptor beta-1	Homo sapiens	SINGLE PROTEIN	CHEMBL1201862	7	PubChem BioAssays			None
CHEMBL1492622		0	478.60	0	4.85	SID3713821	CC(C)C(C)(C#N)NC(=O)CSc1nc2scc(-c3ccco3)c2c(=O)n1-c1ccccc1	Potency	'='	44668.4	nM	4.35		Inconclusive	UO_0000065					False	CHEMBL1613776	PUBCHEM_BIOASSAY: Total Fluorescence Counterscreen for Inhibitors of the Interaction of Thyroid Hormone Receptor and Steroid Receptor Coregulator 2. (Class of assay: confirmatory)	F	BAO_0000019	assay format	Homo sapiens	None	None	None	None	CHEMBL1947	Thyroid hormone receptor beta-1	Homo sapiens	SINGLE PROTEIN	CHEMBL1201862	7	PubChem BioAssays			None
CHEMBL1589354		0	438.68	1	5.53	SID17504158	CCOP(=O)(OCC)C(NC(=O)c1cccc2ccccc12)C(Cl)(Cl)Cl	Potency	'='	31622.8	nM	4.50		Active	UO_0000065					False	CHEMBL1613776	PUBCHEM_BIOASSAY: Total Fluorescence Counterscreen for Inhibitors of the Interaction of Thyroid Hormone Receptor and Steroid Receptor Coregulator 2. (Class of assay: confirmatory)	F	BAO_0000019	assay format	Homo sapiens	None	None	None	None	CHEMBL1947	Thyroid hormone receptor beta-1	Homo sapiens	SINGLE PROTEIN	CHEMBL1201862	7	PubChem BioAssays			None
CHEMBL236339		0	238.76	0	4.23	8c	CCCCCCc1ccc(C(=O)CCl)cc1	IC50	'='	23100.0	nM	4.64			UO_0000065	19.42	0.40	0.41	27.16	False	CHEMBL900770	Displacement of labeled SRC2-2 from human TRbeta expressed in BL21 (DE3) cells FP assay	B	BAO_0000219	cell-based format	Homo sapiens	None	None	BL21-DE3	None	CHEMBL1947	Thyroid hormone receptor beta-1	Homo sapiens	SINGLE PROTEIN	CHEMBL1137577	1	Scientific Literature	J. Med. Chem.	2007	None
CHEMBL237601		0	260.33	0	3.63	4a	CCCCCCc1ccc(C(=O)/C=C\C(=O)O)cc1	IC50	'='	17700.0	nM	4.75			UO_0000065	18.25	0.34	1.12	8.74	False	CHEMBL900770	Displacement of labeled SRC2-2 from human TRbeta expressed in BL21 (DE3) cells FP assay	B	BAO_0000219	cell-based format	Homo sapiens	None	None	BL21-DE3	None	CHEMBL1947	Thyroid hormone receptor beta-1	Homo sapiens	SINGLE PROTEIN	CHEMBL1137577	1	Scientific Literature	J. Med. Chem.	2007	None
CHEMBL41314		0	567.16	1	4.47	4	CC(C)c1cc(Oc2c(I)cc(C[C@@H](N)C(=O)O)cc2I)ccc1O	IC50	'='	0.11	nM	9.96			UO_0000065	17.56	0.54	5.49	10.73	True	CHEMBL814601	Concentration required to inhibit 50% of I-T3 binding to hTR1 (Thyroid hormone receptor beta) was determined	B	BAO_0000357	single protein format	Homo sapiens	None	None	None	None	CHEMBL1947	Thyroid hormone receptor beta-1	Homo sapiens	SINGLE PROTEIN	CHEMBL1136772	1	Scientific Literature	J. Med. Chem.	2003	None
CHEMBL1451416		0	534.61	2	5.02	SID24402532	COc1ccc(-n2ncc(C(=O)Nc3ccc4c(c3)OCCO4)c2C2CCN(C(=O)OC(C)(C)C)CC2)cc1	Potency	'='	1000.0	nM	6.00		Inconclusive	UO_0000065					False	CHEMBL1613776	PUBCHEM_BIOASSAY: Total Fluorescence Counterscreen for Inhibitors of the Interaction of Thyroid Hormone Receptor and Steroid Receptor Coregulator 2. (Class of assay: confirmatory)	F	BAO_0000019	assay format	Homo sapiens	None	None	None	None	CHEMBL1947	Thyroid hormone receptor beta-1	Homo sapiens	SINGLE PROTEIN	CHEMBL1201862	7	PubChem BioAssays			None
CHEMBL1200714	CHLORMEZANONE	4	273.74	0	1.62	SID26747112	CN1C(=O)CCS(=O)(=O)C1c1ccc(Cl)cc1	Potency	'='	112201.8	nM	3.95		Inconclusive	UO_0000065					False	CHEMBL1613776	PUBCHEM_BIOASSAY: Total Fluorescence Counterscreen for Inhibitors of the Interaction of Thyroid Hormone Receptor and Steroid Receptor Coregulator 2. (Class of assay: confirmatory)	F	BAO_0000019	assay format	Homo sapiens	None	None	None	None	CHEMBL1947	Thyroid hormone receptor beta-1	Homo sapiens	SINGLE PROTEIN	CHEMBL1201862	7	PubChem BioAssays			None
CHEMBL1397770		0	372.88	1	5.55	SID24272684	CCCC(=O)Nc1ccc(NC(=O)c2sc3ccccc3c2Cl)cc1	Potency	'='	1258.9	nM	5.90		Active	UO_0000065					False	CHEMBL1613776	PUBCHEM_BIOASSAY: Total Fluorescence Counterscreen for Inhibitors of the Interaction of Thyroid Hormone Receptor and Steroid Receptor Coregulator 2. (Class of assay: confirmatory)	F	BAO_0000019	assay format	Homo sapiens	None	None	None	None	CHEMBL1947	Thyroid hormone receptor beta-1	Homo sapiens	SINGLE PROTEIN	CHEMBL1201862	7	PubChem BioAssays			None
CHEMBL1557583		0	381.31	0	3.21	SID24393394	O=C(NCC1(N2CCOCC2)CCCCC1)c1ccccc1Br	Potency	'='	1584.9	nM	5.80		Inconclusive	UO_0000065					False	CHEMBL1613776	PUBCHEM_BIOASSAY: Total Fluorescence Counterscreen for Inhibitors of the Interaction of Thyroid Hormone Receptor and Steroid Receptor Coregulator 2. (Class of assay: confirmatory)	F	BAO_0000019	assay format	Homo sapiens	None	None	None	None	CHEMBL1947	Thyroid hormone receptor beta-1	Homo sapiens	SINGLE PROTEIN	CHEMBL1201862	7	PubChem BioAssays			None
CHEMBL578741		0	340.39	0	3.94	SID26753597	Nc1ccc(-c2nc3ccc(-c4nc5ccc(N)cc5[nH]4)cc3[nH]2)cc1	Potency	'='	25118.9	nM	4.60		Inconclusive	UO_0000065					False	CHEMBL1613776	PUBCHEM_BIOASSAY: Total Fluorescence Counterscreen for Inhibitors of the Interaction of Thyroid Hormone Receptor and Steroid Receptor Coregulator 2. (Class of assay: confirmatory)	F	BAO_0000019	assay format	Homo sapiens	None	None	None	None	CHEMBL1947	Thyroid hormone receptor beta-1	Homo sapiens	SINGLE PROTEIN	CHEMBL1201862	7	PubChem BioAssays			None
CHEMBL1596115		0	383.88	1	5.64	SID17388550	CCOc1cccc(CNc2ccc(O)cc2)c1OCc1ccc(Cl)cc1	Potency	'='	50118.7	nM	4.30		Inconclusive	UO_0000065					False	CHEMBL1613776	PUBCHEM_BIOASSAY: Total Fluorescence Counterscreen for Inhibitors of the Interaction of Thyroid Hormone Receptor and Steroid Receptor Coregulator 2. (Class of assay: confirmatory)	F	BAO_0000019	assay format	Homo sapiens	None	None	None	None	CHEMBL1947	Thyroid hormone receptor beta-1	Homo sapiens	SINGLE PROTEIN	CHEMBL1201862	7	PubChem BioAssays			None
CHEMBL1483588		0	399.94	1	6.02	SID24393650	Cc1ccc(N(Cc2cccs2)C(=O)C(C)Oc2ccc(Cl)c(C)c2)cc1	Potency	'='	17782.8	nM	4.75		Inconclusive	UO_0000065					False	CHEMBL1613776	PUBCHEM_BIOASSAY: Total Fluorescence Counterscreen for Inhibitors of the Interaction of Thyroid Hormone Receptor and Steroid Receptor Coregulator 2. (Class of assay: confirmatory)	F	BAO_0000019	assay format	Homo sapiens	None	None	None	None	CHEMBL1947	Thyroid hormone receptor beta-1	Homo sapiens	SINGLE PROTEIN	CHEMBL1201862	7	PubChem BioAssays			None
CHEMBL1357059		0	374.48	1	5.35	SID24275476	Cc1ccc(NC(=O)Cn2cc(C(=O)C3CCCCC3)c3ccccc32)cc1	Potency	'='	28.2	nM	7.55		Inconclusive	UO_0000065					False	CHEMBL1613776	PUBCHEM_BIOASSAY: Total Fluorescence Counterscreen for Inhibitors of the Interaction of Thyroid Hormone Receptor and Steroid Receptor Coregulator 2. (Class of assay: confirmatory)	F	BAO_0000019	assay format	Homo sapiens	None	None	None	None	CHEMBL1947	Thyroid hormone receptor beta-1	Homo sapiens	SINGLE PROTEIN	CHEMBL1201862	7	PubChem BioAssays			None
CHEMBL1382405		0	287.34	0	2.51	SID14731808	Cc1cccnc1NC(=S)NC(=O)/C=C/c1ccco1	Potency	'='	39810.7	nM	4.40		Inconclusive	UO_0000065					False	CHEMBL1613776	PUBCHEM_BIOASSAY: Total Fluorescence Counterscreen for Inhibitors of the Interaction of Thyroid Hormone Receptor and Steroid Receptor Coregulator 2. (Class of assay: confirmatory)	F	BAO_0000019	assay format	Homo sapiens	None	None	None	None	CHEMBL1947	Thyroid hormone receptor beta-1	Homo sapiens	SINGLE PROTEIN	CHEMBL1201862	7	PubChem BioAssays			None
CHEMBL1422046		0	242.30	0	3.25	SID7972586	Nc1ccc(O)c(-c2nc3ccccc3s2)c1	Potency	'='	50118.7	nM	4.30		Inconclusive	UO_0000065					False	CHEMBL1613776	PUBCHEM_BIOASSAY: Total Fluorescence Counterscreen for Inhibitors of the Interaction of Thyroid Hormone Receptor and Steroid Receptor Coregulator 2. (Class of assay: confirmatory)	F	BAO_0000019	assay format	Homo sapiens	None	None	None	None	CHEMBL1947	Thyroid hormone receptor beta-1	Homo sapiens	SINGLE PROTEIN	CHEMBL1201862	7	PubChem BioAssays			None
CHEMBL1552781		0	378.83	0	4.71	SID24407537	O=C(NCCc1csc(-c2ccc(F)cc2)n1)c1c(F)cccc1Cl	Potency	'='	0.2	nM		Outside typical range	Active	UO_0000065					False	CHEMBL1613776	PUBCHEM_BIOASSAY: Total Fluorescence Counterscreen for Inhibitors of the Interaction of Thyroid Hormone Receptor and Steroid Receptor Coregulator 2. (Class of assay: confirmatory)	F	BAO_0000019	assay format	Homo sapiens	None	None	None	None	CHEMBL1947	Thyroid hormone receptor beta-1	Homo sapiens	SINGLE PROTEIN	CHEMBL1201862	7	PubChem BioAssays			None
CHEMBL1592903		0	407.61	0	3.74	SID24387522	CCCSCCCNC(=O)C1CCN(C(=O)c2cc3sccc3n2C)CC1	Potency	'='	31622.8	nM	4.50		Active	UO_0000065					False	CHEMBL1613776	PUBCHEM_BIOASSAY: Total Fluorescence Counterscreen for Inhibitors of the Interaction of Thyroid Hormone Receptor and Steroid Receptor Coregulator 2. (Class of assay: confirmatory)	F	BAO_0000019	assay format	Homo sapiens	None	None	None	None	CHEMBL1947	Thyroid hormone receptor beta-1	Homo sapiens	SINGLE PROTEIN	CHEMBL1201862	7	PubChem BioAssays			None
CHEMBL1489807		0	468.56	0	3.72	SID24405587	COc1cccc(N2CCN(C(=O)c3cc4c(=O)n(Cc5ccccc5)ccc4nc3C)CC2)c1	Potency	'='	316227.8	nM	3.50		Inconclusive	UO_0000065					False	CHEMBL1613776	PUBCHEM_BIOASSAY: Total Fluorescence Counterscreen for Inhibitors of the Interaction of Thyroid Hormone Receptor and Steroid Receptor Coregulator 2. (Class of assay: confirmatory)	F	BAO_0000019	assay format	Homo sapiens	None	None	None	None	CHEMBL1947	Thyroid hormone receptor beta-1	Homo sapiens	SINGLE PROTEIN	CHEMBL1201862	7	PubChem BioAssays			None
CHEMBL549685		0	367.53	1	5.37	12{28}	CCCCCCOc1ccc(C(=O)CCN(C)C)cc1Cc1ccccc1	IC50	'>'	50000.0	nM				UO_0000065					False	CHEMBL1034533	Inhibition of SRC2 binding to human TRbeta receptor ligand binding domain expressed in Escherichia coli BL21 (DE3) by fluorescence polarization assay	B	BAO_0000019	assay format	Homo sapiens	None	None	None	None	CHEMBL1947	Thyroid hormone receptor beta-1	Homo sapiens	SINGLE PROTEIN	CHEMBL1151935	1	Scientific Literature	J. Med. Chem.	2009	None
CHEMBL561653		0	353.51	1	5.45	13{2}	CCCCCCOc1ccc(-c2ccc(C(=O)CCN(C)C)cc2)cc1	IC50	'>'	50000.0	nM				UO_0000065					False	CHEMBL1034533	Inhibition of SRC2 binding to human TRbeta receptor ligand binding domain expressed in Escherichia coli BL21 (DE3) by fluorescence polarization assay	B	BAO_0000019	assay format	Homo sapiens	None	None	None	None	CHEMBL1947	Thyroid hormone receptor beta-1	Homo sapiens	SINGLE PROTEIN	CHEMBL1151935	1	Scientific Literature	J. Med. Chem.	2009	None
CHEMBL3190629		0	322.41	0	1.56	SID856108	Oc1ccc2ccccc2c1/C=N\C12CN3CCN(CN(C3)C1)C2	Potency	'='	31622.8	nM	4.50		Inconclusive	UO_0000065					False	CHEMBL1613877	PUBCHEM_BIOASSAY: Total Fluorescence Confirmation Counterscreen for Inhibitors of the Interaction of Thyroid Hormone Receptor and Steroid Receptor Coregulator 2. (Class of assay: confirmatory) [Related pubchem assays: 1479 ]	F	BAO_0000019	assay format	Homo sapiens	None	None	None	None	CHEMBL1947	Thyroid hormone receptor beta-1	Homo sapiens	SINGLE PROTEIN	CHEMBL1201862	7	PubChem BioAssays			None
CHEMBL1362933		0	212.64	0	1.52	SID26664055	CN(C)c1cc(Cl)c2nonc2c1N	Potency	'='	79432.8	nM	4.10		Inconclusive	UO_0000065					False	CHEMBL1614269	PUBCHEM_BIOASSAY: Concentration Response Confirmation Assay for Inhibitors of the Interaction of Thyroid Hormone Receptor and Steroid Receptor Coregulator 2. (Class of assay: confirmatory) [Related pubchem assays: 1469 ]	F	BAO_0000019	assay format	Homo sapiens	None	None	None	None	CHEMBL1947	Thyroid hormone receptor beta-1	Homo sapiens	SINGLE PROTEIN	CHEMBL1201862	7	PubChem BioAssays			None
CHEMBL41036		0	355.22	1	5.24	7	CC(C)c1cc(Oc2c(Cl)cc(CC(=O)O)cc2Cl)ccc1O	IC50	'='	1.1	nM	8.96			UO_0000065	25.22	0.53	3.72	13.42	True	CHEMBL814601	Concentration required to inhibit 50% of I-T3 binding to hTR1 (Thyroid hormone receptor beta) was determined	B	BAO_0000357	single protein format	Homo sapiens	None	None	None	None	CHEMBL1947	Thyroid hormone receptor beta-1	Homo sapiens	SINGLE PROTEIN	CHEMBL1136772	1	Scientific Literature	J. Med. Chem.	2003	None
CHEMBL125728		0	492.94	0	2.56	7b	Cc1cc(-n2ncc(=O)[nH]c2=O)cc(Cl)c1Oc1ccc(O)c(S(=O)(=O)N2CCCCC2)c1	Ki	'='	0.13	nM	9.89			UO_0000065	20.06	0.41	7.33	7.35	False	CHEMBL811900	Inhibitory activity against [125I]T3 binding to human TRbeta1 receptor	B	BAO_0000357	single protein format	None	None	None	None	None	CHEMBL1947	Thyroid hormone receptor beta-1	Homo sapiens	SINGLE PROTEIN	CHEMBL1136512	1	Scientific Literature	Bioorg. Med. Chem. Lett.	2003	None
CHEMBL124844		0	354.45	0	4.84	5	Cc1cc(N2CCCNC2=O)cc(C)c1Oc1ccc(O)c(C(C)C)c1	Ki	'='	10000.0	nM	5.00			UO_0000065	14.11	0.26	0.16	8.09	False	CHEMBL811900	Inhibitory activity against [125I]T3 binding to human TRbeta1 receptor	B	BAO_0000357	single protein format	None	None	None	None	None	CHEMBL1947	Thyroid hormone receptor beta-1	Homo sapiens	SINGLE PROTEIN	CHEMBL1136512	1	Scientific Literature	Bioorg. Med. Chem. Lett.	2003	None
CHEMBL250308		0	457.16	1	5.24	14	CCNc1cccc(COc2c(Br)cc(CCC(=O)O)cc2Br)c1	EC50	'='	49.0	nM	7.31			UO_0000065					False	CHEMBL903386	Agonist activity at human TR-beta-1 expressed in CHO cells assessed as TRAF-beta-1-driven gene transactivation by alkaline phosphatase reporter gene assay	F	BAO_0000219	cell-based format	Homo sapiens	None	None	CHO	None	CHEMBL1947	Thyroid hormone receptor beta-1	Homo sapiens	SINGLE PROTEIN	CHEMBL1139115	1	Scientific Literature	Bioorg. Med. Chem. Lett.	2007	CHEMBL3308072
CHEMBL558297		0	527.54	1	3.89	17{3,2,6}	CCCCCCS(=O)(=O)c1ccc(C(=O)CCN2CCN(S(=O)(=O)CC)CC2)c(Cl)c1Cl	IC50	'='	900.0	nM	6.05			UO_0000065	11.46	0.26	2.16	6.58	False	CHEMBL1034533	Inhibition of SRC2 binding to human TRbeta receptor ligand binding domain expressed in Escherichia coli BL21 (DE3) by fluorescence polarization assay	B	BAO_0000019	assay format	Homo sapiens	None	None	None	None	CHEMBL1947	Thyroid hormone receptor beta-1	Homo sapiens	SINGLE PROTEIN	CHEMBL1151935	1	Scientific Literature	J. Med. Chem.	2009	None
CHEMBL1434928		0	396.49	0	4.88	SID24276229	Cc1ccc(C)c(CN2C(=O)C(O)(c3c(C)[nH]c4ccccc34)c3ccccc32)c1	Potency	'='	10000.0	nM	5.00		Inconclusive	UO_0000065					False	CHEMBL1613776	PUBCHEM_BIOASSAY: Total Fluorescence Counterscreen for Inhibitors of the Interaction of Thyroid Hormone Receptor and Steroid Receptor Coregulator 2. (Class of assay: confirmatory)	F	BAO_0000019	assay format	Homo sapiens	None	None	None	None	CHEMBL1947	Thyroid hormone receptor beta-1	Homo sapiens	SINGLE PROTEIN	CHEMBL1201862	7	PubChem BioAssays			None
CHEMBL1611739		0	472.53	0	4.69	SID24390048	COc1ccc(-c2noc(CSc3nnc(-c4ccncc4)n3-c3ccc(OC)cc3)n2)cc1	Potency	'='	251.2	nM	6.60		Active	UO_0000065					False	CHEMBL1613776	PUBCHEM_BIOASSAY: Total Fluorescence Counterscreen for Inhibitors of the Interaction of Thyroid Hormone Receptor and Steroid Receptor Coregulator 2. (Class of assay: confirmatory)	F	BAO_0000019	assay format	Homo sapiens	None	None	None	None	CHEMBL1947	Thyroid hormone receptor beta-1	Homo sapiens	SINGLE PROTEIN	CHEMBL1201862	7	PubChem BioAssays			None
CHEMBL1544163		0	364.40	0	2.24	SID17511701	COc1ccc(S(=O)(=O)NC2=NC(=O)/C(=C/c3ccco3)S2)cc1	Potency	'='	44668.4	nM	4.35		Inconclusive	UO_0000065					False	CHEMBL1613776	PUBCHEM_BIOASSAY: Total Fluorescence Counterscreen for Inhibitors of the Interaction of Thyroid Hormone Receptor and Steroid Receptor Coregulator 2. (Class of assay: confirmatory)	F	BAO_0000019	assay format	Homo sapiens	None	None	None	None	CHEMBL1947	Thyroid hormone receptor beta-1	Homo sapiens	SINGLE PROTEIN	CHEMBL1201862	7	PubChem BioAssays			None
CHEMBL1397683		0	449.45	1	5.47	SID24275747	CC(=O)c1ccc(NC(=O)CCCSc2nc(-c3ccco3)cc(C(F)(F)F)n2)cc1	Potency	'='	63.1	nM	7.20		Inconclusive	UO_0000065					False	CHEMBL1613776	PUBCHEM_BIOASSAY: Total Fluorescence Counterscreen for Inhibitors of the Interaction of Thyroid Hormone Receptor and Steroid Receptor Coregulator 2. (Class of assay: confirmatory)	F	BAO_0000019	assay format	Homo sapiens	None	None	None	None	CHEMBL1947	Thyroid hormone receptor beta-1	Homo sapiens	SINGLE PROTEIN	CHEMBL1201862	7	PubChem BioAssays			None
CHEMBL1476138		0	425.92	0	3.62	SID24399492	Cc1ccc(NC(=O)c2ccc(CN3CC(=O)N4CCCCC4C3=O)cc2)c(Cl)c1	Potency	'='	70794.6	nM	4.15		Active	UO_0000065					False	CHEMBL1613776	PUBCHEM_BIOASSAY: Total Fluorescence Counterscreen for Inhibitors of the Interaction of Thyroid Hormone Receptor and Steroid Receptor Coregulator 2. (Class of assay: confirmatory)	F	BAO_0000019	assay format	Homo sapiens	None	None	None	None	CHEMBL1947	Thyroid hormone receptor beta-1	Homo sapiens	SINGLE PROTEIN	CHEMBL1201862	7	PubChem BioAssays			None
CHEMBL1974319		0	308.41	0	4.63	SID17388627	Oc1ccc2ccccc2c1/C=N/c1nc2c(s1)CCCC2	Potency	'='	28183.8	nM	4.55		Inconclusive	UO_0000065					False	CHEMBL1613877	PUBCHEM_BIOASSAY: Total Fluorescence Confirmation Counterscreen for Inhibitors of the Interaction of Thyroid Hormone Receptor and Steroid Receptor Coregulator 2. (Class of assay: confirmatory) [Related pubchem assays: 1479 ]	F	BAO_0000019	assay format	Homo sapiens	None	None	None	None	CHEMBL1947	Thyroid hormone receptor beta-1	Homo sapiens	SINGLE PROTEIN	CHEMBL1201862	7	PubChem BioAssays			None
CHEMBL1573910		0	429.44	0	0.81	SID24803975	O=C(NNc1cc(N2CCOCC2)nc(N2CCOCC2)n1)c1ccc([N+](=O)[O-])cc1	Potency	'='	39810.7	nM	4.40		Inconclusive	UO_0000065					False	CHEMBL1613877	PUBCHEM_BIOASSAY: Total Fluorescence Confirmation Counterscreen for Inhibitors of the Interaction of Thyroid Hormone Receptor and Steroid Receptor Coregulator 2. (Class of assay: confirmatory) [Related pubchem assays: 1479 ]	F	BAO_0000019	assay format	Homo sapiens	None	None	None	None	CHEMBL1947	Thyroid hormone receptor beta-1	Homo sapiens	SINGLE PROTEIN	CHEMBL1201862	7	PubChem BioAssays			None
CHEMBL1561548		0	275.36	0	2.03	SID22400406	O=C1CNC(=S)N1c1nc(-c2ccccc2)cs1	Potency	'='	11220.2	nM	4.95		Active	UO_0000065					False	CHEMBL1613877	PUBCHEM_BIOASSAY: Total Fluorescence Confirmation Counterscreen for Inhibitors of the Interaction of Thyroid Hormone Receptor and Steroid Receptor Coregulator 2. (Class of assay: confirmatory) [Related pubchem assays: 1479 ]	F	BAO_0000019	assay format	Homo sapiens	None	None	None	None	CHEMBL1947	Thyroid hormone receptor beta-1	Homo sapiens	SINGLE PROTEIN	CHEMBL1201862	7	PubChem BioAssays			None
CHEMBL1401841		0	240.26	0	2.80	SID24826075	COc1ccc2nc3cccc(OC)c3nc2c1	Potency	'='	44668.4	nM	4.35		Inconclusive	UO_0000065					False	CHEMBL1613877	PUBCHEM_BIOASSAY: Total Fluorescence Confirmation Counterscreen for Inhibitors of the Interaction of Thyroid Hormone Receptor and Steroid Receptor Coregulator 2. (Class of assay: confirmatory) [Related pubchem assays: 1479 ]	F	BAO_0000019	assay format	Homo sapiens	None	None	None	None	CHEMBL1947	Thyroid hormone receptor beta-1	Homo sapiens	SINGLE PROTEIN	CHEMBL1201862	7	PubChem BioAssays			None
CHEMBL1975746		0	377.43	0	3.20	SID3712109	Cc1cc(C)n2c(SC/C(O)=C(\C#N)c3nc4ccccc4[nH]3)nnc2n1	Potency	'='	44668.4	nM	4.35		Inconclusive	UO_0000065					False	CHEMBL1613776	PUBCHEM_BIOASSAY: Total Fluorescence Counterscreen for Inhibitors of the Interaction of Thyroid Hormone Receptor and Steroid Receptor Coregulator 2. (Class of assay: confirmatory)	F	BAO_0000019	assay format	Homo sapiens	None	None	None	None	CHEMBL1947	Thyroid hormone receptor beta-1	Homo sapiens	SINGLE PROTEIN	CHEMBL1201862	7	PubChem BioAssays			None
CHEMBL1452716		0	608.69	1	4.17	SID26749873	COC(=O)[C@H]1C(OC)[C@@H](OC(=O)c2cc(OC)c(OC)c(OC)c2)C[C@@H]2CN3CCc4c([nH]c5cc(OC)ccc45)[C@H]3C[C@H]21	Potency	'='	125892.5	nM	3.90		Inconclusive	UO_0000065					False	CHEMBL1613776	PUBCHEM_BIOASSAY: Total Fluorescence Counterscreen for Inhibitors of the Interaction of Thyroid Hormone Receptor and Steroid Receptor Coregulator 2. (Class of assay: confirmatory)	F	BAO_0000019	assay format	Homo sapiens	None	None	None	None	CHEMBL1947	Thyroid hormone receptor beta-1	Homo sapiens	SINGLE PROTEIN	CHEMBL1201862	7	PubChem BioAssays			None
CHEMBL1501265		0	252.32	0	4.21	SID17505307	CCCn1c(/C=C/c2ccco2)nc2ccccc21	Potency	'='	3548.1	nM	5.45		Active	UO_0000065					False	CHEMBL1613776	PUBCHEM_BIOASSAY: Total Fluorescence Counterscreen for Inhibitors of the Interaction of Thyroid Hormone Receptor and Steroid Receptor Coregulator 2. (Class of assay: confirmatory)	F	BAO_0000019	assay format	Homo sapiens	None	None	None	None	CHEMBL1947	Thyroid hormone receptor beta-1	Homo sapiens	SINGLE PROTEIN	CHEMBL1201862	7	PubChem BioAssays			None
CHEMBL1592361		0	346.43	0	4.56	SID24392913	Cc1ccc(/C=C/C(=O)N2CCC(c3nc4ccccc4o3)CC2)cc1	Potency	'='	1584893.2	nM	2.80		Inconclusive	UO_0000065					False	CHEMBL1613776	PUBCHEM_BIOASSAY: Total Fluorescence Counterscreen for Inhibitors of the Interaction of Thyroid Hormone Receptor and Steroid Receptor Coregulator 2. (Class of assay: confirmatory)	F	BAO_0000019	assay format	Homo sapiens	None	None	None	None	CHEMBL1947	Thyroid hormone receptor beta-1	Homo sapiens	SINGLE PROTEIN	CHEMBL1201862	7	PubChem BioAssays			None
CHEMBL1512038		0	424.57	1	5.30	SID24392769	CC(=O)c1ccc(NC(=O)c2sc(-n3nc(C)c(CCC(C)C)c3C)nc2C)cc1	Potency	'='	35481.3	nM	4.45		Inconclusive	UO_0000065					False	CHEMBL1613776	PUBCHEM_BIOASSAY: Total Fluorescence Counterscreen for Inhibitors of the Interaction of Thyroid Hormone Receptor and Steroid Receptor Coregulator 2. (Class of assay: confirmatory)	F	BAO_0000019	assay format	Homo sapiens	None	None	None	None	CHEMBL1947	Thyroid hormone receptor beta-1	Homo sapiens	SINGLE PROTEIN	CHEMBL1201862	7	PubChem BioAssays			None
CHEMBL1450458		0	444.53	1	5.17	SID22407941	CC1CCCCC1NC(=O)COC(=O)c1c2c(nc3ccccc13)/C(=C/c1ccco1)CC2	Potency	'='	50118.7	nM	4.30		Inconclusive	UO_0000065					False	CHEMBL1613776	PUBCHEM_BIOASSAY: Total Fluorescence Counterscreen for Inhibitors of the Interaction of Thyroid Hormone Receptor and Steroid Receptor Coregulator 2. (Class of assay: confirmatory)	F	BAO_0000019	assay format	Homo sapiens	None	None	None	None	CHEMBL1947	Thyroid hormone receptor beta-1	Homo sapiens	SINGLE PROTEIN	CHEMBL1201862	7	PubChem BioAssays			None
CHEMBL1595917		0	564.62	2	6.04	SID24268820	COc1ccc(C2CC(=O)c3cc(-c4nc(-c5cccc([N+](=O)[O-])c5)cs4)c(=O)n(-c4ccccc4N)c3C2)cc1	Potency	'='	100000.0	nM	4.00		Inconclusive	UO_0000065					False	CHEMBL1613776	PUBCHEM_BIOASSAY: Total Fluorescence Counterscreen for Inhibitors of the Interaction of Thyroid Hormone Receptor and Steroid Receptor Coregulator 2. (Class of assay: confirmatory)	F	BAO_0000019	assay format	Homo sapiens	None	None	None	None	CHEMBL1947	Thyroid hormone receptor beta-1	Homo sapiens	SINGLE PROTEIN	CHEMBL1201862	7	PubChem BioAssays			None
CHEMBL1449836		0	335.39	0	4.68	SID4260465	c1ccc(CSc2nnc(-c3ccco3)c(-c3ccco3)n2)cc1	Potency	'='	28183.8	nM	4.55		Inconclusive	UO_0000065					False	CHEMBL1613776	PUBCHEM_BIOASSAY: Total Fluorescence Counterscreen for Inhibitors of the Interaction of Thyroid Hormone Receptor and Steroid Receptor Coregulator 2. (Class of assay: confirmatory)	F	BAO_0000019	assay format	Homo sapiens	None	None	None	None	CHEMBL1947	Thyroid hormone receptor beta-1	Homo sapiens	SINGLE PROTEIN	CHEMBL1201862	7	PubChem BioAssays			None
CHEMBL1301775		0	309.35	0	2.26	SID17507951	Cc1cc(C)c(S(=O)(=O)n2c([N+](=O)[O-])cnc2C)cc1C	Potency	'='	8.9	nM	8.05		Inconclusive	UO_0000065					False	CHEMBL1613776	PUBCHEM_BIOASSAY: Total Fluorescence Counterscreen for Inhibitors of the Interaction of Thyroid Hormone Receptor and Steroid Receptor Coregulator 2. (Class of assay: confirmatory)	F	BAO_0000019	assay format	Homo sapiens	None	None	None	None	CHEMBL1947	Thyroid hormone receptor beta-1	Homo sapiens	SINGLE PROTEIN	CHEMBL1201862	7	PubChem BioAssays			None
CHEMBL1557464		0	421.58	0	4.06	SID24389825	CCCCOc1cccc(C(=O)N(Cc2sccc2C)C2CCS(=O)(=O)C2)c1	Potency	'='	100000.0	nM	4.00		Inconclusive	UO_0000065					False	CHEMBL1613776	PUBCHEM_BIOASSAY: Total Fluorescence Counterscreen for Inhibitors of the Interaction of Thyroid Hormone Receptor and Steroid Receptor Coregulator 2. (Class of assay: confirmatory)	F	BAO_0000019	assay format	Homo sapiens	None	None	None	None	CHEMBL1947	Thyroid hormone receptor beta-1	Homo sapiens	SINGLE PROTEIN	CHEMBL1201862	7	PubChem BioAssays			None
CHEMBL1396976		0	382.29	0	3.99	SID24398805	O=C(COCc1cc(-c2ccco2)on1)Nc1ccc(OC(F)(F)F)cc1	Potency	'='	17782.8	nM	4.75		Inconclusive	UO_0000065					False	CHEMBL1613776	PUBCHEM_BIOASSAY: Total Fluorescence Counterscreen for Inhibitors of the Interaction of Thyroid Hormone Receptor and Steroid Receptor Coregulator 2. (Class of assay: confirmatory)	F	BAO_0000019	assay format	Homo sapiens	None	None	None	None	CHEMBL1947	Thyroid hormone receptor beta-1	Homo sapiens	SINGLE PROTEIN	CHEMBL1201862	7	PubChem BioAssays			None
CHEMBL1485462		0	475.53	0	4.91	SID24387411	CCOc1ccccc1NC(=O)CSc1nc2c(oc3ccccc32)c(=O)n1Cc1ccco1	Potency	'='	17782.8	nM	4.75		Inconclusive	UO_0000065					False	CHEMBL1613776	PUBCHEM_BIOASSAY: Total Fluorescence Counterscreen for Inhibitors of the Interaction of Thyroid Hormone Receptor and Steroid Receptor Coregulator 2. (Class of assay: confirmatory)	F	BAO_0000019	assay format	Homo sapiens	None	None	None	None	CHEMBL1947	Thyroid hormone receptor beta-1	Homo sapiens	SINGLE PROTEIN	CHEMBL1201862	7	PubChem BioAssays			None
CHEMBL1518242		0	365.43	0	2.72	SID24268852	CN(C)/C=N/C(=O)c1cc2c(n(-c3ccccc3)c1=O)CC(C)(C)CC2=O	Potency	'='	0.2	nM		Outside typical range	Inconclusive	UO_0000065					False	CHEMBL1613776	PUBCHEM_BIOASSAY: Total Fluorescence Counterscreen for Inhibitors of the Interaction of Thyroid Hormone Receptor and Steroid Receptor Coregulator 2. (Class of assay: confirmatory)	F	BAO_0000019	assay format	Homo sapiens	None	None	None	None	CHEMBL1947	Thyroid hormone receptor beta-1	Homo sapiens	SINGLE PROTEIN	CHEMBL1201862	7	PubChem BioAssays			None
CHEMBL1332204	ARTHONIOIC ACID	0	528.60	2	5.41	SID26749566	CCCCCC(=O)Cc1cc(O)cc(O)c1C(=O)Oc1cc(CC(=O)CCCCC)c(C(=O)O)c(OC)c1	Potency	'='	125892.5	nM	3.90		Inconclusive	UO_0000065					False	CHEMBL1613776	PUBCHEM_BIOASSAY: Total Fluorescence Counterscreen for Inhibitors of the Interaction of Thyroid Hormone Receptor and Steroid Receptor Coregulator 2. (Class of assay: confirmatory)	F	BAO_0000019	assay format	Homo sapiens	None	None	None	None	CHEMBL1947	Thyroid hormone receptor beta-1	Homo sapiens	SINGLE PROTEIN	CHEMBL1201862	7	PubChem BioAssays			None
CHEMBL1314783		0	420.30	1	6.51	SID24272028	N#C/C(=C\c1ccc(OCc2ccc(Cl)cc2Cl)cc1)c1nc2ccccc2[nH]1	Potency	'='	281838.3	nM	3.55		Active	UO_0000065					False	CHEMBL1613776	PUBCHEM_BIOASSAY: Total Fluorescence Counterscreen for Inhibitors of the Interaction of Thyroid Hormone Receptor and Steroid Receptor Coregulator 2. (Class of assay: confirmatory)	F	BAO_0000019	assay format	Homo sapiens	None	None	None	None	CHEMBL1947	Thyroid hormone receptor beta-1	Homo sapiens	SINGLE PROTEIN	CHEMBL1201862	7	PubChem BioAssays			None
CHEMBL1528828		0	318.79	0	4.62	SID24268883	Cc1c(Cl)cccc1NC(=O)c1cc(-c2cccs2)on1	Potency	'='	2.2	nM	8.66		Inconclusive	UO_0000065					False	CHEMBL1613776	PUBCHEM_BIOASSAY: Total Fluorescence Counterscreen for Inhibitors of the Interaction of Thyroid Hormone Receptor and Steroid Receptor Coregulator 2. (Class of assay: confirmatory)	F	BAO_0000019	assay format	Homo sapiens	None	None	None	None	CHEMBL1947	Thyroid hormone receptor beta-1	Homo sapiens	SINGLE PROTEIN	CHEMBL1201862	7	PubChem BioAssays			None
CHEMBL1475261		0	423.53	1	5.08	SID24386758	CCOc1ccc(CCNC(=O)c2cc3c(s2)-c2ccccc2OC3)cc1OCC	Potency	'='	17782.8	nM	4.75		Inconclusive	UO_0000065					False	CHEMBL1613776	PUBCHEM_BIOASSAY: Total Fluorescence Counterscreen for Inhibitors of the Interaction of Thyroid Hormone Receptor and Steroid Receptor Coregulator 2. (Class of assay: confirmatory)	F	BAO_0000019	assay format	Homo sapiens	None	None	None	None	CHEMBL1947	Thyroid hormone receptor beta-1	Homo sapiens	SINGLE PROTEIN	CHEMBL1201862	7	PubChem BioAssays			None
CHEMBL1450127		0	300.39	0	2.99	SID24805953	CC(C)(C)c1[nH]nc2c1C(c1ccsc1)C(C#N)=C(N)O2	Potency	'='	5623.4	nM	5.25		Inconclusive	UO_0000065					False	CHEMBL1613776	PUBCHEM_BIOASSAY: Total Fluorescence Counterscreen for Inhibitors of the Interaction of Thyroid Hormone Receptor and Steroid Receptor Coregulator 2. (Class of assay: confirmatory)	F	BAO_0000019	assay format	Homo sapiens	None	None	None	None	CHEMBL1947	Thyroid hormone receptor beta-1	Homo sapiens	SINGLE PROTEIN	CHEMBL1201862	7	PubChem BioAssays			None
CHEMBL1551712		0	407.51	0	3.78	SID24399300	COC(=O)c1ccc(NC(=O)N2CCC(CN3CCc4ccccc4C3)CC2)cc1	Potency	'='	112201.8	nM	3.95		Active	UO_0000065					False	CHEMBL1613776	PUBCHEM_BIOASSAY: Total Fluorescence Counterscreen for Inhibitors of the Interaction of Thyroid Hormone Receptor and Steroid Receptor Coregulator 2. (Class of assay: confirmatory)	F	BAO_0000019	assay format	Homo sapiens	None	None	None	None	CHEMBL1947	Thyroid hormone receptor beta-1	Homo sapiens	SINGLE PROTEIN	CHEMBL1201862	7	PubChem BioAssays			None
CHEMBL1551793		0	412.83	0	3.47	SID24399414	COC(=O)c1ccccc1NC(=O)c1cn2c3c(ccc(Cl)c3c1=O)OC(C)C2	Potency	'='	31622.8	nM	4.50		Inconclusive	UO_0000065					False	CHEMBL1613776	PUBCHEM_BIOASSAY: Total Fluorescence Counterscreen for Inhibitors of the Interaction of Thyroid Hormone Receptor and Steroid Receptor Coregulator 2. (Class of assay: confirmatory)	F	BAO_0000019	assay format	Homo sapiens	None	None	None	None	CHEMBL1947	Thyroid hormone receptor beta-1	Homo sapiens	SINGLE PROTEIN	CHEMBL1201862	7	PubChem BioAssays			None
CHEMBL1316962		0	413.95	0	4.65	SID24399268	COc1ccc(Cl)cc1NC(=O)N1CCC(CN2CCc3ccccc3C2)CC1	Potency	'='	56234.1	nM	4.25		Active	UO_0000065					False	CHEMBL1613776	PUBCHEM_BIOASSAY: Total Fluorescence Counterscreen for Inhibitors of the Interaction of Thyroid Hormone Receptor and Steroid Receptor Coregulator 2. (Class of assay: confirmatory)	F	BAO_0000019	assay format	Homo sapiens	None	None	None	None	CHEMBL1947	Thyroid hormone receptor beta-1	Homo sapiens	SINGLE PROTEIN	CHEMBL1201862	7	PubChem BioAssays			None
CHEMBL1315914		0	382.49	0	4.22	SID24389618	CNC(=O)c1c(NC(=O)Cc2coc3ccc(C)cc23)sc2c1CCCC2	Potency	'='	630957.3	nM	3.20		Inconclusive	UO_0000065					False	CHEMBL1613776	PUBCHEM_BIOASSAY: Total Fluorescence Counterscreen for Inhibitors of the Interaction of Thyroid Hormone Receptor and Steroid Receptor Coregulator 2. (Class of assay: confirmatory)	F	BAO_0000019	assay format	Homo sapiens	None	None	None	None	CHEMBL1947	Thyroid hormone receptor beta-1	Homo sapiens	SINGLE PROTEIN	CHEMBL1201862	7	PubChem BioAssays			None
CHEMBL1348064		0	375.30	1	5.11	SID22403616	CC(C(=O)Nc1ccc(Cl)cc1Cl)N1CC=C(c2ccccc2)CC1	Potency	'='	3548.1	nM	5.45		Inconclusive	UO_0000065					False	CHEMBL1613776	PUBCHEM_BIOASSAY: Total Fluorescence Counterscreen for Inhibitors of the Interaction of Thyroid Hormone Receptor and Steroid Receptor Coregulator 2. (Class of assay: confirmatory)	F	BAO_0000019	assay format	Homo sapiens	None	None	None	None	CHEMBL1947	Thyroid hormone receptor beta-1	Homo sapiens	SINGLE PROTEIN	CHEMBL1201862	7	PubChem BioAssays			None
CHEMBL1513710		0	317.78	0	3.02	SID24389888	COc1ccccc1CNc1nc2nc(C)c(Cl)c(C)n2n1	Potency	'='	22.4	nM	7.65		Active	UO_0000065					False	CHEMBL1613776	PUBCHEM_BIOASSAY: Total Fluorescence Counterscreen for Inhibitors of the Interaction of Thyroid Hormone Receptor and Steroid Receptor Coregulator 2. (Class of assay: confirmatory)	F	BAO_0000019	assay format	Homo sapiens	None	None	None	None	CHEMBL1947	Thyroid hormone receptor beta-1	Homo sapiens	SINGLE PROTEIN	CHEMBL1201862	7	PubChem BioAssays			None
CHEMBL1474213		0	318.33	0	-0.38	SID24408242	COCCNC(=O)c1nn(-c2ccc(C)cc2)c(=O)n(C)c1=O	Potency	'='	39810.7	nM	4.40		Inconclusive	UO_0000065					False	CHEMBL1613776	PUBCHEM_BIOASSAY: Total Fluorescence Counterscreen for Inhibitors of the Interaction of Thyroid Hormone Receptor and Steroid Receptor Coregulator 2. (Class of assay: confirmatory)	F	BAO_0000019	assay format	Homo sapiens	None	None	None	None	CHEMBL1947	Thyroid hormone receptor beta-1	Homo sapiens	SINGLE PROTEIN	CHEMBL1201862	7	PubChem BioAssays			None
CHEMBL1417305		0	476.02	1	5.80	SID17516209	COc1ccccc1NS(=O)(=O)c1cc(NC(S)=Nc2cc(C)cc(C)c2)ccc1Cl	Potency	'='	0.1	nM		Outside typical range	Inconclusive	UO_0000065					False	CHEMBL1613776	PUBCHEM_BIOASSAY: Total Fluorescence Counterscreen for Inhibitors of the Interaction of Thyroid Hormone Receptor and Steroid Receptor Coregulator 2. (Class of assay: confirmatory)	F	BAO_0000019	assay format	Homo sapiens	None	None	None	None	CHEMBL1947	Thyroid hormone receptor beta-1	Homo sapiens	SINGLE PROTEIN	CHEMBL1201862	7	PubChem BioAssays			None
CHEMBL1427520		0	420.47	0	2.77	SID7967276	CC(=O)OCCNc1cc(N2CCN(C)CC2)c2noc3c2c1C(=O)c1ccccc1-3	Potency	'='	50118.7	nM	4.30		Active	UO_0000065					False	CHEMBL1613776	PUBCHEM_BIOASSAY: Total Fluorescence Counterscreen for Inhibitors of the Interaction of Thyroid Hormone Receptor and Steroid Receptor Coregulator 2. (Class of assay: confirmatory)	F	BAO_0000019	assay format	Homo sapiens	None	None	None	None	CHEMBL1947	Thyroid hormone receptor beta-1	Homo sapiens	SINGLE PROTEIN	CHEMBL1201862	7	PubChem BioAssays			None
CHEMBL1534884		0	336.41	0	3.91	SID24269011	CCOC(=O)c1c(NC(=O)c2cc(C(C)C)on2)sc(C)c1C	Potency	'='	125.9	nM	6.90		Inconclusive	UO_0000065					False	CHEMBL1613776	PUBCHEM_BIOASSAY: Total Fluorescence Counterscreen for Inhibitors of the Interaction of Thyroid Hormone Receptor and Steroid Receptor Coregulator 2. (Class of assay: confirmatory)	F	BAO_0000019	assay format	Homo sapiens	None	None	None	None	CHEMBL1947	Thyroid hormone receptor beta-1	Homo sapiens	SINGLE PROTEIN	CHEMBL1201862	7	PubChem BioAssays			None
CHEMBL1456233		0	369.73	0	4.08	SID24274629	O=C1OC(C(=O)Nc2cc(C(F)(F)F)ccc2Cl)Cc2ccccc21	Potency	'='	28.2	nM	7.55		Inconclusive	UO_0000065					False	CHEMBL1613776	PUBCHEM_BIOASSAY: Total Fluorescence Counterscreen for Inhibitors of the Interaction of Thyroid Hormone Receptor and Steroid Receptor Coregulator 2. (Class of assay: confirmatory)	F	BAO_0000019	assay format	Homo sapiens	None	None	None	None	CHEMBL1947	Thyroid hormone receptor beta-1	Homo sapiens	SINGLE PROTEIN	CHEMBL1201862	7	PubChem BioAssays			None
CHEMBL1337827		0	271.27	0	2.72	SID22411181	COC(=O)c1ccccc1NC(=O)/C=C/c1ccco1	Potency	'='	3162.3	nM	5.50		Active	UO_0000065					False	CHEMBL1613776	PUBCHEM_BIOASSAY: Total Fluorescence Counterscreen for Inhibitors of the Interaction of Thyroid Hormone Receptor and Steroid Receptor Coregulator 2. (Class of assay: confirmatory)	F	BAO_0000019	assay format	Homo sapiens	None	None	None	None	CHEMBL1947	Thyroid hormone receptor beta-1	Homo sapiens	SINGLE PROTEIN	CHEMBL1201862	7	PubChem BioAssays			None
CHEMBL1534879		0	456.01	0	2.94	SID24399732	CCS(=O)(=O)N1CC(=O)N(c2ccc(Cl)cc2)C(C)(C(=O)NC2CCCCCC2)C1	Potency	'='	17782.8	nM	4.75		Active	UO_0000065					False	CHEMBL1613776	PUBCHEM_BIOASSAY: Total Fluorescence Counterscreen for Inhibitors of the Interaction of Thyroid Hormone Receptor and Steroid Receptor Coregulator 2. (Class of assay: confirmatory)	F	BAO_0000019	assay format	Homo sapiens	None	None	None	None	CHEMBL1947	Thyroid hormone receptor beta-1	Homo sapiens	SINGLE PROTEIN	CHEMBL1201862	7	PubChem BioAssays			None
CHEMBL1600501		0	342.46	0	3.95	SID22409244	CCCN(CC(=O)Nc1ccccc1C)C(=O)/C=C/c1cccs1	Potency	'='	891250.9	nM	3.05		Inconclusive	UO_0000065					False	CHEMBL1613776	PUBCHEM_BIOASSAY: Total Fluorescence Counterscreen for Inhibitors of the Interaction of Thyroid Hormone Receptor and Steroid Receptor Coregulator 2. (Class of assay: confirmatory)	F	BAO_0000019	assay format	Homo sapiens	None	None	None	None	CHEMBL1947	Thyroid hormone receptor beta-1	Homo sapiens	SINGLE PROTEIN	CHEMBL1201862	7	PubChem BioAssays			None
CHEMBL1554700		0	331.48	1	6.28	SID24396369	CCc1ccc(C(c2ccccc2)c2c(C)[nH]c3ccccc23)s1	Potency	'='	100000.0	nM	4.00		Inconclusive	UO_0000065					False	CHEMBL1613776	PUBCHEM_BIOASSAY: Total Fluorescence Counterscreen for Inhibitors of the Interaction of Thyroid Hormone Receptor and Steroid Receptor Coregulator 2. (Class of assay: confirmatory)	F	BAO_0000019	assay format	Homo sapiens	None	None	None	None	CHEMBL1947	Thyroid hormone receptor beta-1	Homo sapiens	SINGLE PROTEIN	CHEMBL1201862	7	PubChem BioAssays			None
CHEMBL1435044		0	405.52	1	5.29	SID24396498	COc1cccc(-c2cn3c(n2)sc2cc(C(=O)NC4CCCCC4)ccc23)c1	Potency	'='	0.9	nM		Outside typical range	Inconclusive	UO_0000065					False	CHEMBL1613776	PUBCHEM_BIOASSAY: Total Fluorescence Counterscreen for Inhibitors of the Interaction of Thyroid Hormone Receptor and Steroid Receptor Coregulator 2. (Class of assay: confirmatory)	F	BAO_0000019	assay format	Homo sapiens	None	None	None	None	CHEMBL1947	Thyroid hormone receptor beta-1	Homo sapiens	SINGLE PROTEIN	CHEMBL1201862	7	PubChem BioAssays			None
CHEMBL1476211		0	452.58	0	4.27	SID24272938	CCOc1ccccc1NC(=O)CN(CCc1ccccc1)S(=O)(=O)c1ccc(C)cc1	Potency	'='	31.6	nM	7.50		Active	UO_0000065					False	CHEMBL1613776	PUBCHEM_BIOASSAY: Total Fluorescence Counterscreen for Inhibitors of the Interaction of Thyroid Hormone Receptor and Steroid Receptor Coregulator 2. (Class of assay: confirmatory)	F	BAO_0000019	assay format	Homo sapiens	None	None	None	None	CHEMBL1947	Thyroid hormone receptor beta-1	Homo sapiens	SINGLE PROTEIN	CHEMBL1201862	7	PubChem BioAssays			None
CHEMBL1383878		0	389.39	0	3.65	SID24785980	N#C/C(=C\c1coc2ccc(O)cc2c1=O)C(=O)Nc1nc2ccccc2s1	Potency	'='	12589.3	nM	4.90		Inconclusive	UO_0000065					False	CHEMBL1613776	PUBCHEM_BIOASSAY: Total Fluorescence Counterscreen for Inhibitors of the Interaction of Thyroid Hormone Receptor and Steroid Receptor Coregulator 2. (Class of assay: confirmatory)	F	BAO_0000019	assay format	Homo sapiens	None	None	None	None	CHEMBL1947	Thyroid hormone receptor beta-1	Homo sapiens	SINGLE PROTEIN	CHEMBL1201862	7	PubChem BioAssays			None
CHEMBL1413496		0	433.53	1	5.54	SID24274917	COC(=O)c1c(NC(=O)C2c3ccccc3Oc3ccccc32)sc2c1CCC(C)C2	Potency	'='	316.2	nM	6.50		Inconclusive	UO_0000065					False	CHEMBL1613776	PUBCHEM_BIOASSAY: Total Fluorescence Counterscreen for Inhibitors of the Interaction of Thyroid Hormone Receptor and Steroid Receptor Coregulator 2. (Class of assay: confirmatory)	F	BAO_0000019	assay format	Homo sapiens	None	None	None	None	CHEMBL1947	Thyroid hormone receptor beta-1	Homo sapiens	SINGLE PROTEIN	CHEMBL1201862	7	PubChem BioAssays			None
CHEMBL1540256		0	350.51	0	2.77	SID17509132	CC1CN(C(=S)SCCN2Cc3ccccc3C2=O)CC(C)O1	Potency	'='	31.6	nM	7.50		Inconclusive	UO_0000065					False	CHEMBL1613776	PUBCHEM_BIOASSAY: Total Fluorescence Counterscreen for Inhibitors of the Interaction of Thyroid Hormone Receptor and Steroid Receptor Coregulator 2. (Class of assay: confirmatory)	F	BAO_0000019	assay format	Homo sapiens	None	None	None	None	CHEMBL1947	Thyroid hormone receptor beta-1	Homo sapiens	SINGLE PROTEIN	CHEMBL1201862	7	PubChem BioAssays			None
CHEMBL1334001		0	290.75	0	3.62	SID24269155	O=C(c1cc(-c2cccc(Cl)c2)on1)N1CCCCC1	Potency	'='	794.3	nM	6.10		Inconclusive	UO_0000065					False	CHEMBL1613776	PUBCHEM_BIOASSAY: Total Fluorescence Counterscreen for Inhibitors of the Interaction of Thyroid Hormone Receptor and Steroid Receptor Coregulator 2. (Class of assay: confirmatory)	F	BAO_0000019	assay format	Homo sapiens	None	None	None	None	CHEMBL1947	Thyroid hormone receptor beta-1	Homo sapiens	SINGLE PROTEIN	CHEMBL1201862	7	PubChem BioAssays			None
CHEMBL1512916		0	438.98	1	6.10	SID24272285	O=C(Cc1ccccc1)Nc1sc2c(c1C(=O)Nc1ccccc1Cl)CCCCC2	Potency	'='	44668.4	nM	4.35		Inconclusive	UO_0000065					False	CHEMBL1613776	PUBCHEM_BIOASSAY: Total Fluorescence Counterscreen for Inhibitors of the Interaction of Thyroid Hormone Receptor and Steroid Receptor Coregulator 2. (Class of assay: confirmatory)	F	BAO_0000019	assay format	Homo sapiens	None	None	None	None	CHEMBL1947	Thyroid hormone receptor beta-1	Homo sapiens	SINGLE PROTEIN	CHEMBL1201862	7	PubChem BioAssays			None
CHEMBL3197308		0	263.68	0	3.06	SID7970591	Cc1cc(O)c(/C=N/c2cccc(Cl)c2)c(=O)o1	Potency	'='	44668.4	nM	4.35		Active	UO_0000065					False	CHEMBL1613776	PUBCHEM_BIOASSAY: Total Fluorescence Counterscreen for Inhibitors of the Interaction of Thyroid Hormone Receptor and Steroid Receptor Coregulator 2. (Class of assay: confirmatory)	F	BAO_0000019	assay format	Homo sapiens	None	None	None	None	CHEMBL1947	Thyroid hormone receptor beta-1	Homo sapiens	SINGLE PROTEIN	CHEMBL1201862	7	PubChem BioAssays			None
CHEMBL1473825		0	471.62	0	3.40	SID24415742	CC(=O)Nc1ccc(S(=O)(=O)NCC2CCC(C(=O)NCCc3ccc(C)cc3)CC2)cc1	Potency	'='	1.8	nM	8.74		Inconclusive	UO_0000065					False	CHEMBL1613776	PUBCHEM_BIOASSAY: Total Fluorescence Counterscreen for Inhibitors of the Interaction of Thyroid Hormone Receptor and Steroid Receptor Coregulator 2. (Class of assay: confirmatory)	F	BAO_0000019	assay format	Homo sapiens	None	None	None	None	CHEMBL1947	Thyroid hormone receptor beta-1	Homo sapiens	SINGLE PROTEIN	CHEMBL1201862	7	PubChem BioAssays			None
CHEMBL1402825		0	381.87	0	3.74	SID24392673	Cc1cc(C)nc(-n2nc(C)c3c2N(C)C(=O)CC3c2ccc(Cl)cc2)n1	Potency	'='	63.1	nM	7.20		Inconclusive	UO_0000065					False	CHEMBL1613776	PUBCHEM_BIOASSAY: Total Fluorescence Counterscreen for Inhibitors of the Interaction of Thyroid Hormone Receptor and Steroid Receptor Coregulator 2. (Class of assay: confirmatory)	F	BAO_0000019	assay format	Homo sapiens	None	None	None	None	CHEMBL1947	Thyroid hormone receptor beta-1	Homo sapiens	SINGLE PROTEIN	CHEMBL1201862	7	PubChem BioAssays			None
CHEMBL1520464		0	415.52	0	1.96	SID24823387	O=C(O)CSc1c2c(nc3cc(C(=O)NCCN4CCOCC4)ccc13)CCC2	Potency	'='	50118.7	nM	4.30		Active	UO_0000065					False	CHEMBL1613776	PUBCHEM_BIOASSAY: Total Fluorescence Counterscreen for Inhibitors of the Interaction of Thyroid Hormone Receptor and Steroid Receptor Coregulator 2. (Class of assay: confirmatory)	F	BAO_0000019	assay format	Homo sapiens	None	None	None	None	CHEMBL1947	Thyroid hormone receptor beta-1	Homo sapiens	SINGLE PROTEIN	CHEMBL1201862	7	PubChem BioAssays			None
CHEMBL1552273		0	384.46	0	3.63	SID24399652	COC(=O)c1ccc(NS(=O)(=O)c2ccc3[nH]c4c(c3c2)CCCC4)cc1	Potency	'='	28183.8	nM	4.55		Active	UO_0000065					False	CHEMBL1613776	PUBCHEM_BIOASSAY: Total Fluorescence Counterscreen for Inhibitors of the Interaction of Thyroid Hormone Receptor and Steroid Receptor Coregulator 2. (Class of assay: confirmatory)	F	BAO_0000019	assay format	Homo sapiens	None	None	None	None	CHEMBL1947	Thyroid hormone receptor beta-1	Homo sapiens	SINGLE PROTEIN	CHEMBL1201862	7	PubChem BioAssays			None
CHEMBL1593055		0	407.47	0	4.70	SID24387891	COC(=O)c1ccc(Cn2c(SCc3ccccc3F)nc3ccncc32)cc1	Potency	'='	15848.9	nM	4.80		Inconclusive	UO_0000065					False	CHEMBL1613776	PUBCHEM_BIOASSAY: Total Fluorescence Counterscreen for Inhibitors of the Interaction of Thyroid Hormone Receptor and Steroid Receptor Coregulator 2. (Class of assay: confirmatory)	F	BAO_0000019	assay format	Homo sapiens	None	None	None	None	CHEMBL1947	Thyroid hormone receptor beta-1	Homo sapiens	SINGLE PROTEIN	CHEMBL1201862	7	PubChem BioAssays			None
CHEMBL1363197		0	308.38	0	3.31	SID863226	CC1(C)c2ccccc2N2CCC(=O)NC21/C=C/c1ccco1	Potency	'='	44668.4	nM	4.35		Active	UO_0000065					False	CHEMBL1613776	PUBCHEM_BIOASSAY: Total Fluorescence Counterscreen for Inhibitors of the Interaction of Thyroid Hormone Receptor and Steroid Receptor Coregulator 2. (Class of assay: confirmatory)	F	BAO_0000019	assay format	Homo sapiens	None	None	None	None	CHEMBL1947	Thyroid hormone receptor beta-1	Homo sapiens	SINGLE PROTEIN	CHEMBL1201862	7	PubChem BioAssays			None
CHEMBL1304979		0	452.54	0	4.36	SID17513322	CCCCn1c(NS(=O)(=O)c2ccccc2)c(C(=O)OCC)c2nc3ccccc3nc21	Potency	'='	28183.8	nM	4.55		Inconclusive	UO_0000065					False	CHEMBL1613776	PUBCHEM_BIOASSAY: Total Fluorescence Counterscreen for Inhibitors of the Interaction of Thyroid Hormone Receptor and Steroid Receptor Coregulator 2. (Class of assay: confirmatory)	F	BAO_0000019	assay format	Homo sapiens	None	None	None	None	CHEMBL1947	Thyroid hormone receptor beta-1	Homo sapiens	SINGLE PROTEIN	CHEMBL1201862	7	PubChem BioAssays			None
CHEMBL1437760		0	448.50	0	2.53	SID24399718	COc1ccc(NC(=O)CC(C)S(=O)(=O)c2cc3c(cc2C)NC(=O)CO3)cc1OC	Potency	'='	14125.4	nM	4.85		Inconclusive	UO_0000065					False	CHEMBL1613776	PUBCHEM_BIOASSAY: Total Fluorescence Counterscreen for Inhibitors of the Interaction of Thyroid Hormone Receptor and Steroid Receptor Coregulator 2. (Class of assay: confirmatory)	F	BAO_0000019	assay format	Homo sapiens	None	None	None	None	CHEMBL1947	Thyroid hormone receptor beta-1	Homo sapiens	SINGLE PROTEIN	CHEMBL1201862	7	PubChem BioAssays			None
CHEMBL1555301		0	381.46	0	2.20	SID24268500	Cc1ccc(CNC(=O)CCc2nnc3n(C)c(=O)c4sccc4n23)cc1	Potency	'='	501.2	nM	6.30		Inconclusive	UO_0000065					False	CHEMBL1613776	PUBCHEM_BIOASSAY: Total Fluorescence Counterscreen for Inhibitors of the Interaction of Thyroid Hormone Receptor and Steroid Receptor Coregulator 2. (Class of assay: confirmatory)	F	BAO_0000019	assay format	Homo sapiens	None	None	None	None	CHEMBL1947	Thyroid hormone receptor beta-1	Homo sapiens	SINGLE PROTEIN	CHEMBL1201862	7	PubChem BioAssays			None
CHEMBL1432717		0	381.41	0	3.50	SID24830781	O=[N+]([O-])c1ccc(/C(O)=C(/C([S-])=NCc2ccco2)[n+]2ccccc2)cc1	Potency	'='	50118.7	nM	4.30		Inconclusive	UO_0000065					False	CHEMBL1613776	PUBCHEM_BIOASSAY: Total Fluorescence Counterscreen for Inhibitors of the Interaction of Thyroid Hormone Receptor and Steroid Receptor Coregulator 2. (Class of assay: confirmatory)	F	BAO_0000019	assay format	Homo sapiens	None	None	None	None	CHEMBL1947	Thyroid hormone receptor beta-1	Homo sapiens	SINGLE PROTEIN	CHEMBL1201862	7	PubChem BioAssays			None
CHEMBL1314547		0	317.77	0	4.03	SID24274980	Cc1ccc2oc(=O)n(CCCOc3ccc(Cl)cc3)c2c1	Potency	'='	177827.9	nM	3.75		Inconclusive	UO_0000065					False	CHEMBL1613776	PUBCHEM_BIOASSAY: Total Fluorescence Counterscreen for Inhibitors of the Interaction of Thyroid Hormone Receptor and Steroid Receptor Coregulator 2. (Class of assay: confirmatory)	F	BAO_0000019	assay format	Homo sapiens	None	None	None	None	CHEMBL1947	Thyroid hormone receptor beta-1	Homo sapiens	SINGLE PROTEIN	CHEMBL1201862	7	PubChem BioAssays			None
CHEMBL1395664		0	422.94	1	5.55	SID24386916	O=C(CN1C(=O)CC(c2ccccc2)Sc2ccccc21)Nc1cccc(Cl)c1	Potency	'='	19952.6	nM	4.70		Inconclusive	UO_0000065					False	CHEMBL1613776	PUBCHEM_BIOASSAY: Total Fluorescence Counterscreen for Inhibitors of the Interaction of Thyroid Hormone Receptor and Steroid Receptor Coregulator 2. (Class of assay: confirmatory)	F	BAO_0000019	assay format	Homo sapiens	None	None	None	None	CHEMBL1947	Thyroid hormone receptor beta-1	Homo sapiens	SINGLE PROTEIN	CHEMBL1201862	7	PubChem BioAssays			None
CHEMBL1355792		0	414.51	0	3.24	SID24395393	Cc1cccc(C(=O)Nc2nnc(S(=O)(=O)N3CCCc4ccccc43)s2)c1	Potency	'='	0.4	nM		Outside typical range	Inconclusive	UO_0000065					False	CHEMBL1613776	PUBCHEM_BIOASSAY: Total Fluorescence Counterscreen for Inhibitors of the Interaction of Thyroid Hormone Receptor and Steroid Receptor Coregulator 2. (Class of assay: confirmatory)	F	BAO_0000019	assay format	Homo sapiens	None	None	None	None	CHEMBL1947	Thyroid hormone receptor beta-1	Homo sapiens	SINGLE PROTEIN	CHEMBL1201862	7	PubChem BioAssays			None
CHEMBL1561314		0	415.40	0	2.88	SID24393441	COC(=O)c1c(C)sc(-c2c(-c3ccc(F)cc3)[nH]c3[nH]c(=O)[nH]c(=O)c23)c1O	Potency	'='	12589.3	nM	4.90		Inconclusive	UO_0000065					False	CHEMBL1613776	PUBCHEM_BIOASSAY: Total Fluorescence Counterscreen for Inhibitors of the Interaction of Thyroid Hormone Receptor and Steroid Receptor Coregulator 2. (Class of assay: confirmatory)	F	BAO_0000019	assay format	Homo sapiens	None	None	None	None	CHEMBL1947	Thyroid hormone receptor beta-1	Homo sapiens	SINGLE PROTEIN	CHEMBL1201862	7	PubChem BioAssays			None
CHEMBL1397628		0	409.83	0	3.50	SID24390338	Cc1c(NC(=O)c2cc(=O)c3cc(Cl)ccc3o2)c(=O)n(-c2ccccc2)n1C	Potency	'='	31622.8	nM	4.50		Inconclusive	UO_0000065					False	CHEMBL1613776	PUBCHEM_BIOASSAY: Total Fluorescence Counterscreen for Inhibitors of the Interaction of Thyroid Hormone Receptor and Steroid Receptor Coregulator 2. (Class of assay: confirmatory)	F	BAO_0000019	assay format	Homo sapiens	None	None	None	None	CHEMBL1947	Thyroid hormone receptor beta-1	Homo sapiens	SINGLE PROTEIN	CHEMBL1201862	7	PubChem BioAssays			None
CHEMBL1611864		0	568.07	1	4.83	SID24402101	CC(C)(C)OC(=O)N1CCC(c2c(C(=O)N3CCN(C(=O)c4ccco4)CC3)cnn2-c2ccccc2Cl)CC1	Potency	'='	3981071.7	nM	2.40		Inconclusive	UO_0000065					False	CHEMBL1613776	PUBCHEM_BIOASSAY: Total Fluorescence Counterscreen for Inhibitors of the Interaction of Thyroid Hormone Receptor and Steroid Receptor Coregulator 2. (Class of assay: confirmatory)	F	BAO_0000019	assay format	Homo sapiens	None	None	None	None	CHEMBL1947	Thyroid hormone receptor beta-1	Homo sapiens	SINGLE PROTEIN	CHEMBL1201862	7	PubChem BioAssays			None
CHEMBL1091250	INDIGOTINDISULFONATE	1	422.40	0	1.31	SID29215371	O=C1/C(=C2\Nc3ccc(S(=O)(=O)O)cc3C2=O)Nc2ccc(S(=O)(=O)O)cc21	Potency	'='	354813.4	nM	3.45		Inconclusive	UO_0000065					False	CHEMBL1613776	PUBCHEM_BIOASSAY: Total Fluorescence Counterscreen for Inhibitors of the Interaction of Thyroid Hormone Receptor and Steroid Receptor Coregulator 2. (Class of assay: confirmatory)	F	BAO_0000019	assay format	Homo sapiens	None	None	None	None	CHEMBL1947	Thyroid hormone receptor beta-1	Homo sapiens	SINGLE PROTEIN	CHEMBL1201862	7	PubChem BioAssays			None
CHEMBL1436210		0	464.32	1	5.79	SID24272061	COc1ccc(C(=O)Nc2ccc(-c3cc4ccccc4oc3=O)c(C)c2)cc1Br	Potency	'='	1000000.0	nM	3.00		Inconclusive	UO_0000065					False	CHEMBL1613776	PUBCHEM_BIOASSAY: Total Fluorescence Counterscreen for Inhibitors of the Interaction of Thyroid Hormone Receptor and Steroid Receptor Coregulator 2. (Class of assay: confirmatory)	F	BAO_0000019	assay format	Homo sapiens	None	None	None	None	CHEMBL1947	Thyroid hormone receptor beta-1	Homo sapiens	SINGLE PROTEIN	CHEMBL1201862	7	PubChem BioAssays			None
CHEMBL1395061		0	436.58	0	3.44	SID24387524	Cn1c(C(=O)N2CCC(C(=O)N3CCN(c4ccccc4)CC3)CC2)cc2sccc21	Potency	'='	19952.6	nM	4.70		Inconclusive	UO_0000065					False	CHEMBL1613776	PUBCHEM_BIOASSAY: Total Fluorescence Counterscreen for Inhibitors of the Interaction of Thyroid Hormone Receptor and Steroid Receptor Coregulator 2. (Class of assay: confirmatory)	F	BAO_0000019	assay format	Homo sapiens	None	None	None	None	CHEMBL1947	Thyroid hormone receptor beta-1	Homo sapiens	SINGLE PROTEIN	CHEMBL1201862	7	PubChem BioAssays			None
CHEMBL1518787		0	343.41	0	2.83	SID24390576	Cc1ccc(S(=O)(=O)NCc2nc(-c3cccc(C)c3)no2)cc1	Potency	'='	7079457.8	nM	2.15		Inconclusive	UO_0000065					False	CHEMBL1613776	PUBCHEM_BIOASSAY: Total Fluorescence Counterscreen for Inhibitors of the Interaction of Thyroid Hormone Receptor and Steroid Receptor Coregulator 2. (Class of assay: confirmatory)	F	BAO_0000019	assay format	Homo sapiens	None	None	None	None	CHEMBL1947	Thyroid hormone receptor beta-1	Homo sapiens	SINGLE PROTEIN	CHEMBL1201862	7	PubChem BioAssays			None
CHEMBL1551952		0	291.31	0	0.18	SID24275812	COc1cccc(CNCCNC(=O)c2nonc2N)c1	Potency	'='	63.1	nM	7.20		Inconclusive	UO_0000065					False	CHEMBL1613776	PUBCHEM_BIOASSAY: Total Fluorescence Counterscreen for Inhibitors of the Interaction of Thyroid Hormone Receptor and Steroid Receptor Coregulator 2. (Class of assay: confirmatory)	F	BAO_0000019	assay format	Homo sapiens	None	None	None	None	CHEMBL1947	Thyroid hormone receptor beta-1	Homo sapiens	SINGLE PROTEIN	CHEMBL1201862	7	PubChem BioAssays			None
CHEMBL1201119	LIOTHYRONINE SODIUM	4	672.96	1	3.95	SID855617	N[C@@H](Cc1cc(I)c(Oc2ccc(O)c(I)c2)c(I)c1)C(=O)[O-].[Na+]	Potency	'='	70794.6	nM	4.15		Inconclusive	UO_0000065					False	CHEMBL1613776	PUBCHEM_BIOASSAY: Total Fluorescence Counterscreen for Inhibitors of the Interaction of Thyroid Hormone Receptor and Steroid Receptor Coregulator 2. (Class of assay: confirmatory)	F	BAO_0000019	assay format	Homo sapiens	None	None	None	None	CHEMBL1947	Thyroid hormone receptor beta-1	Homo sapiens	SINGLE PROTEIN	CHEMBL1201862	7	PubChem BioAssays			None
CHEMBL1518923		0	407.51	1	5.81	SID24396560	O=C(NC1CCCCCC1)c1ccc2c(c1)sc1nc(-c3ccc(F)cc3)cn12	Potency	'='	1000.0	nM	6.00		Active	UO_0000065					False	CHEMBL1613776	PUBCHEM_BIOASSAY: Total Fluorescence Counterscreen for Inhibitors of the Interaction of Thyroid Hormone Receptor and Steroid Receptor Coregulator 2. (Class of assay: confirmatory)	F	BAO_0000019	assay format	Homo sapiens	None	None	None	None	CHEMBL1947	Thyroid hormone receptor beta-1	Homo sapiens	SINGLE PROTEIN	CHEMBL1201862	7	PubChem BioAssays			None
CHEMBL1514927		0	418.56	1	5.13	SID24388130	CCOc1ccc(CNC(=O)c2ccc3c(c2)N(Cc2ccccc2)CCS3)cc1	Potency	'='	17782.8	nM	4.75		Inconclusive	UO_0000065					False	CHEMBL1613776	PUBCHEM_BIOASSAY: Total Fluorescence Counterscreen for Inhibitors of the Interaction of Thyroid Hormone Receptor and Steroid Receptor Coregulator 2. (Class of assay: confirmatory)	F	BAO_0000019	assay format	Homo sapiens	None	None	None	None	CHEMBL1947	Thyroid hormone receptor beta-1	Homo sapiens	SINGLE PROTEIN	CHEMBL1201862	7	PubChem BioAssays			None
CHEMBL1475543		0	400.43	0	3.81	SID24399110	COC(=O)c1ccc(NC(=O)C(c2ccccc2)N2Cc3ccccc3C2=O)cc1	Potency	'='	25118.9	nM	4.60		Inconclusive	UO_0000065					False	CHEMBL1613776	PUBCHEM_BIOASSAY: Total Fluorescence Counterscreen for Inhibitors of the Interaction of Thyroid Hormone Receptor and Steroid Receptor Coregulator 2. (Class of assay: confirmatory)	F	BAO_0000019	assay format	Homo sapiens	None	None	None	None	CHEMBL1947	Thyroid hormone receptor beta-1	Homo sapiens	SINGLE PROTEIN	CHEMBL1201862	7	PubChem BioAssays			None
CHEMBL1558231		0	341.85	0	2.57	SID24410881	O=S(=O)(NCCc1cn2ccsc2n1)c1ccc(Cl)cc1	Potency	'='	223872.1	nM	3.65		Inconclusive	UO_0000065					False	CHEMBL1613776	PUBCHEM_BIOASSAY: Total Fluorescence Counterscreen for Inhibitors of the Interaction of Thyroid Hormone Receptor and Steroid Receptor Coregulator 2. (Class of assay: confirmatory)	F	BAO_0000019	assay format	Homo sapiens	None	None	None	None	CHEMBL1947	Thyroid hormone receptor beta-1	Homo sapiens	SINGLE PROTEIN	CHEMBL1201862	7	PubChem BioAssays			None
CHEMBL1461316		0	477.92	0	1.12	SID22405214	O=C(NNS(=O)(=O)c1ccc(F)c(Cl)c1)c1cccc(S(=O)(=O)N2CCOCC2)c1	Potency	'='	44668.4	nM	4.35		Inconclusive	UO_0000065					False	CHEMBL1613776	PUBCHEM_BIOASSAY: Total Fluorescence Counterscreen for Inhibitors of the Interaction of Thyroid Hormone Receptor and Steroid Receptor Coregulator 2. (Class of assay: confirmatory)	F	BAO_0000019	assay format	Homo sapiens	None	None	None	None	CHEMBL1947	Thyroid hormone receptor beta-1	Homo sapiens	SINGLE PROTEIN	CHEMBL1201862	7	PubChem BioAssays			None
CHEMBL3191525		0	386.48	1	5.53	SID17507702	COc1ccc2c(c1)-c1nc(/N=C/c3c(O)ccc4ccccc34)sc1CC2	Potency	'='	44668.4	nM	4.35		Inconclusive	UO_0000065					False	CHEMBL1613776	PUBCHEM_BIOASSAY: Total Fluorescence Counterscreen for Inhibitors of the Interaction of Thyroid Hormone Receptor and Steroid Receptor Coregulator 2. (Class of assay: confirmatory)	F	BAO_0000019	assay format	Homo sapiens	None	None	None	None	CHEMBL1947	Thyroid hormone receptor beta-1	Homo sapiens	SINGLE PROTEIN	CHEMBL1201862	7	PubChem BioAssays			None
CHEMBL1435460		0	435.92	0	3.37	SID24396513	Cc1cc(C)cc(N2CCn3c2nc2c3c(=O)n(Cc3ccc(Cl)cc3)c(=O)n2C)c1	Potency	'='	112201.8	nM	3.95		Inconclusive	UO_0000065					False	CHEMBL1613776	PUBCHEM_BIOASSAY: Total Fluorescence Counterscreen for Inhibitors of the Interaction of Thyroid Hormone Receptor and Steroid Receptor Coregulator 2. (Class of assay: confirmatory)	F	BAO_0000019	assay format	Homo sapiens	None	None	None	None	CHEMBL1947	Thyroid hormone receptor beta-1	Homo sapiens	SINGLE PROTEIN	CHEMBL1201862	7	PubChem BioAssays			None
CHEMBL1437419		0	437.52	0	3.57	SID24392432	COc1cc(O)ccc1C1CC(=O)Nc2c1c(=O)nc(SCc1ccccc1C)n2C	Potency	'='	100000.0	nM	4.00		Inconclusive	UO_0000065					False	CHEMBL1613776	PUBCHEM_BIOASSAY: Total Fluorescence Counterscreen for Inhibitors of the Interaction of Thyroid Hormone Receptor and Steroid Receptor Coregulator 2. (Class of assay: confirmatory)	F	BAO_0000019	assay format	Homo sapiens	None	None	None	None	CHEMBL1947	Thyroid hormone receptor beta-1	Homo sapiens	SINGLE PROTEIN	CHEMBL1201862	7	PubChem BioAssays			None
CHEMBL1512324		0	417.31	0	2.34	SID24395233	O=C(Nc1nnc(S(=O)(=O)N2CCCC2)s1)c1ccccc1Br	Potency	'='	50.1	nM	7.30		Active	UO_0000065					False	CHEMBL1613776	PUBCHEM_BIOASSAY: Total Fluorescence Counterscreen for Inhibitors of the Interaction of Thyroid Hormone Receptor and Steroid Receptor Coregulator 2. (Class of assay: confirmatory)	F	BAO_0000019	assay format	Homo sapiens	None	None	None	None	CHEMBL1947	Thyroid hormone receptor beta-1	Homo sapiens	SINGLE PROTEIN	CHEMBL1201862	7	PubChem BioAssays			None
CHEMBL1591808		0	342.44	0	4.16	SID24407618	Cc1ccc(Cn2c(CO)cnc2SCc2ccc(F)cc2)cc1	Potency	'='	2818.4	nM	5.55		Inconclusive	UO_0000065					False	CHEMBL1613776	PUBCHEM_BIOASSAY: Total Fluorescence Counterscreen for Inhibitors of the Interaction of Thyroid Hormone Receptor and Steroid Receptor Coregulator 2. (Class of assay: confirmatory)	F	BAO_0000019	assay format	Homo sapiens	None	None	None	None	CHEMBL1947	Thyroid hormone receptor beta-1	Homo sapiens	SINGLE PROTEIN	CHEMBL1201862	7	PubChem BioAssays			None
CHEMBL1332240		0	399.47	0	2.62	SID7966322	COc1ccc(-c2nc(C[S+]([O-])CC(=O)NCc3ccccn3)c(C)o2)cc1	Potency	'='	39810.7	nM	4.40		Active	UO_0000065					False	CHEMBL1613771	PUBCHEM_BIOASSAY: Total Fluorescence Confirmation Counterscreen for Inhibitors of the Interaction of Thyroid Hormone Receptor and Steroid Receptor Coregulator 2, Fluorescein Fluoroprobe. (Class of assay: confirmatory) [Related pubchem assays: 1479 ]	F	BAO_0000019	assay format	Homo sapiens	None	None	None	None	CHEMBL1947	Thyroid hormone receptor beta-1	Homo sapiens	SINGLE PROTEIN	CHEMBL1201862	7	PubChem BioAssays			None
CHEMBL1362933		0	212.64	0	1.52	SID26664055	CN(C)c1cc(Cl)c2nonc2c1N	Potency	'='	0.04467	nM		Outside typical range	Inconclusive	UO_0000065					False	CHEMBL1613771	PUBCHEM_BIOASSAY: Total Fluorescence Confirmation Counterscreen for Inhibitors of the Interaction of Thyroid Hormone Receptor and Steroid Receptor Coregulator 2, Fluorescein Fluoroprobe. (Class of assay: confirmatory) [Related pubchem assays: 1479 ]	F	BAO_0000019	assay format	Homo sapiens	None	None	None	None	CHEMBL1947	Thyroid hormone receptor beta-1	Homo sapiens	SINGLE PROTEIN	CHEMBL1201862	7	PubChem BioAssays			None
CHEMBL1472604		0	335.41	1	5.98	SID29216708	c1ccc(-c2cc(-c3ccccc3)c3c(n2)-c2ccccc2OC3)cc1	Potency	'='	10000.0	nM	5.00		Inconclusive	UO_0000065					False	CHEMBL1613776	PUBCHEM_BIOASSAY: Total Fluorescence Counterscreen for Inhibitors of the Interaction of Thyroid Hormone Receptor and Steroid Receptor Coregulator 2. (Class of assay: confirmatory)	F	BAO_0000019	assay format	Homo sapiens	None	None	None	None	CHEMBL1947	Thyroid hormone receptor beta-1	Homo sapiens	SINGLE PROTEIN	CHEMBL1201862	7	PubChem BioAssays			None
CHEMBL1555080		0	558.58	2	6.18	SID24272412	CCCOC(=O)c1c(NC(=O)c2cc3nc(-c4ccc(OC)cc4)cc(C(F)(F)F)n3n2)sc2c1CCCC2	Potency	'='	100000.0	nM	4.00		Inconclusive	UO_0000065					False	CHEMBL1613776	PUBCHEM_BIOASSAY: Total Fluorescence Counterscreen for Inhibitors of the Interaction of Thyroid Hormone Receptor and Steroid Receptor Coregulator 2. (Class of assay: confirmatory)	F	BAO_0000019	assay format	Homo sapiens	None	None	None	None	CHEMBL1947	Thyroid hormone receptor beta-1	Homo sapiens	SINGLE PROTEIN	CHEMBL1201862	7	PubChem BioAssays			None
CHEMBL1476713		0	550.06	1	4.41	SID24269795	COc1ccc(CCNC(=O)CCCCn2c(=O)c3ccccc3n(Cc3ccccc3Cl)c2=O)cc1OC	Potency	'='	0.9	nM		Outside typical range	Inconclusive	UO_0000065					False	CHEMBL1613776	PUBCHEM_BIOASSAY: Total Fluorescence Counterscreen for Inhibitors of the Interaction of Thyroid Hormone Receptor and Steroid Receptor Coregulator 2. (Class of assay: confirmatory)	F	BAO_0000019	assay format	Homo sapiens	None	None	None	None	CHEMBL1947	Thyroid hormone receptor beta-1	Homo sapiens	SINGLE PROTEIN	CHEMBL1201862	7	PubChem BioAssays			None
CHEMBL1514166		0	368.43	0	2.82	SID24268884	CCC1Oc2ccc(C)cc2N(CC(=O)NCc2ccc(OC)cc2)C1=O	Potency	'='	1000.0	nM	6.00		Inconclusive	UO_0000065					False	CHEMBL1613776	PUBCHEM_BIOASSAY: Total Fluorescence Counterscreen for Inhibitors of the Interaction of Thyroid Hormone Receptor and Steroid Receptor Coregulator 2. (Class of assay: confirmatory)	F	BAO_0000019	assay format	Homo sapiens	None	None	None	None	CHEMBL1947	Thyroid hormone receptor beta-1	Homo sapiens	SINGLE PROTEIN	CHEMBL1201862	7	PubChem BioAssays			None
CHEMBL1593659		0	367.45	0	3.23	SID24402212	Cc1ccc(CCNC(=O)c2c(C)oc3ncn(CC(C)C)c(=O)c23)cc1	Potency	'='	316.2	nM	6.50		Inconclusive	UO_0000065					False	CHEMBL1613776	PUBCHEM_BIOASSAY: Total Fluorescence Counterscreen for Inhibitors of the Interaction of Thyroid Hormone Receptor and Steroid Receptor Coregulator 2. (Class of assay: confirmatory)	F	BAO_0000019	assay format	Homo sapiens	None	None	None	None	CHEMBL1947	Thyroid hormone receptor beta-1	Homo sapiens	SINGLE PROTEIN	CHEMBL1201862	7	PubChem BioAssays			None
CHEMBL1554931		0	420.90	1	6.09	SID24276117	Cc1ccc2nc(-c3cc(NC(=O)COc4ccc(C)c(C)c4)ccc3Cl)oc2c1	Potency	'='	10000.0	nM	5.00		Inconclusive	UO_0000065					False	CHEMBL1613776	PUBCHEM_BIOASSAY: Total Fluorescence Counterscreen for Inhibitors of the Interaction of Thyroid Hormone Receptor and Steroid Receptor Coregulator 2. (Class of assay: confirmatory)	F	BAO_0000019	assay format	Homo sapiens	None	None	None	None	CHEMBL1947	Thyroid hormone receptor beta-1	Homo sapiens	SINGLE PROTEIN	CHEMBL1201862	7	PubChem BioAssays			None
CHEMBL1585906		0	389.50	0	3.18	SID17515319	COC(=O)c1ccc(C(=O)NC(=S)Nc2nc3c(s2)CC(C)CC3)cc1	Potency	'='	562341.3	nM	3.25		Inconclusive	UO_0000065					False	CHEMBL1613776	PUBCHEM_BIOASSAY: Total Fluorescence Counterscreen for Inhibitors of the Interaction of Thyroid Hormone Receptor and Steroid Receptor Coregulator 2. (Class of assay: confirmatory)	F	BAO_0000019	assay format	Homo sapiens	None	None	None	None	CHEMBL1947	Thyroid hormone receptor beta-1	Homo sapiens	SINGLE PROTEIN	CHEMBL1201862	7	PubChem BioAssays			None
CHEMBL1087887		0	563.08	1	4.72	SID24386979	COc1ccccc1N1CCN(c2nc3c(S(=O)(=O)c4ccc(C)c(C)c4)nnn3c3ccc(Cl)cc23)CC1	Potency	'='	22387.2	nM	4.65		Inconclusive	UO_0000065					False	CHEMBL1613776	PUBCHEM_BIOASSAY: Total Fluorescence Counterscreen for Inhibitors of the Interaction of Thyroid Hormone Receptor and Steroid Receptor Coregulator 2. (Class of assay: confirmatory)	F	BAO_0000019	assay format	Homo sapiens	None	None	None	None	CHEMBL1947	Thyroid hormone receptor beta-1	Homo sapiens	SINGLE PROTEIN	CHEMBL1201862	7	PubChem BioAssays			None
CHEMBL1406384		0	393.53	0	3.23	SID24393216	CC(C)CC(=O)Nc1ccc2nc(SCC(=O)N3CCOCC3)sc2c1	Potency	'='	1258925.4	nM	2.90		Active	UO_0000065					False	CHEMBL1613776	PUBCHEM_BIOASSAY: Total Fluorescence Counterscreen for Inhibitors of the Interaction of Thyroid Hormone Receptor and Steroid Receptor Coregulator 2. (Class of assay: confirmatory)	F	BAO_0000019	assay format	Homo sapiens	None	None	None	None	CHEMBL1947	Thyroid hormone receptor beta-1	Homo sapiens	SINGLE PROTEIN	CHEMBL1201862	7	PubChem BioAssays			None
CHEMBL1326875		0	396.26	1	5.95	SID24269186	Cc1ccccc1Nc1c(-c2cc(Br)ccc2F)nc2ccccn12	Potency	'='	3162.3	nM	5.50		Active	UO_0000065					False	CHEMBL1613776	PUBCHEM_BIOASSAY: Total Fluorescence Counterscreen for Inhibitors of the Interaction of Thyroid Hormone Receptor and Steroid Receptor Coregulator 2. (Class of assay: confirmatory)	F	BAO_0000019	assay format	Homo sapiens	None	None	None	None	CHEMBL1947	Thyroid hormone receptor beta-1	Homo sapiens	SINGLE PROTEIN	CHEMBL1201862	7	PubChem BioAssays			None
CHEMBL1514020		0	518.61	2	5.32	SID24402548	Cc1ccc(-n2ncc(C(=O)Nc3ccc4c(c3)OCCO4)c2C2CCN(C(=O)OC(C)(C)C)CC2)cc1	Potency	'='	125892.5	nM	3.90		Inconclusive	UO_0000065					False	CHEMBL1613776	PUBCHEM_BIOASSAY: Total Fluorescence Counterscreen for Inhibitors of the Interaction of Thyroid Hormone Receptor and Steroid Receptor Coregulator 2. (Class of assay: confirmatory)	F	BAO_0000019	assay format	Homo sapiens	None	None	None	None	CHEMBL1947	Thyroid hormone receptor beta-1	Homo sapiens	SINGLE PROTEIN	CHEMBL1201862	7	PubChem BioAssays			None
CHEMBL1422647		0	352.22	0	3.26	SID24805365	CC1=[N+](C)c2c(ccc3cccnc23)C1(C)C.[I-]	Potency	'='	11220.2	nM	4.95		Active	UO_0000065					False	CHEMBL1613776	PUBCHEM_BIOASSAY: Total Fluorescence Counterscreen for Inhibitors of the Interaction of Thyroid Hormone Receptor and Steroid Receptor Coregulator 2. (Class of assay: confirmatory)	F	BAO_0000019	assay format	Homo sapiens	None	None	None	None	CHEMBL1947	Thyroid hormone receptor beta-1	Homo sapiens	SINGLE PROTEIN	CHEMBL1201862	7	PubChem BioAssays			None
CHEMBL1434354		0	500.60	1	2.14	SID24410737	O=C(CCNS(=O)(=O)c1ccc2c(c1)CCN2C(=O)C1CC1)N1CCN(c2ccc(F)cc2)CC1	Potency	'='	25.1	nM	7.60		Inconclusive	UO_0000065					False	CHEMBL1613776	PUBCHEM_BIOASSAY: Total Fluorescence Counterscreen for Inhibitors of the Interaction of Thyroid Hormone Receptor and Steroid Receptor Coregulator 2. (Class of assay: confirmatory)	F	BAO_0000019	assay format	Homo sapiens	None	None	None	None	CHEMBL1947	Thyroid hormone receptor beta-1	Homo sapiens	SINGLE PROTEIN	CHEMBL1201862	7	PubChem BioAssays			None
CHEMBL1401486		0	465.53	0	3.45	SID24395552	COc1ccc(-c2noc(N3CCC(C(=O)N4CCN(c5ccccc5F)CC4)CC3)n2)cc1	Potency	'='	56234.1	nM	4.25		Active	UO_0000065					False	CHEMBL1613776	PUBCHEM_BIOASSAY: Total Fluorescence Counterscreen for Inhibitors of the Interaction of Thyroid Hormone Receptor and Steroid Receptor Coregulator 2. (Class of assay: confirmatory)	F	BAO_0000019	assay format	Homo sapiens	None	None	None	None	CHEMBL1947	Thyroid hormone receptor beta-1	Homo sapiens	SINGLE PROTEIN	CHEMBL1201862	7	PubChem BioAssays			None
CHEMBL463781	TRIFLUMIZOLE	0	345.75	0	4.56	SID26757315	CCCOC/C(=N\c1ccc(Cl)cc1C(F)(F)F)n1ccnc1	Potency	'='	125892.5	nM	3.90		Inconclusive	UO_0000065					False	CHEMBL1613776	PUBCHEM_BIOASSAY: Total Fluorescence Counterscreen for Inhibitors of the Interaction of Thyroid Hormone Receptor and Steroid Receptor Coregulator 2. (Class of assay: confirmatory)	F	BAO_0000019	assay format	Homo sapiens	None	None	None	None	CHEMBL1947	Thyroid hormone receptor beta-1	Homo sapiens	SINGLE PROTEIN	CHEMBL1201862	7	PubChem BioAssays			None
CHEMBL1316601		0	412.51	0	3.57	SID24275269	CCCCCN1C(C(=O)c2ccccc2)=C(NC(C)=O)c2ccccc2S1(=O)=O	Potency	'='	1000.0	nM	6.00		Inconclusive	UO_0000065					False	CHEMBL1613776	PUBCHEM_BIOASSAY: Total Fluorescence Counterscreen for Inhibitors of the Interaction of Thyroid Hormone Receptor and Steroid Receptor Coregulator 2. (Class of assay: confirmatory)	F	BAO_0000019	assay format	Homo sapiens	None	None	None	None	CHEMBL1947	Thyroid hormone receptor beta-1	Homo sapiens	SINGLE PROTEIN	CHEMBL1201862	7	PubChem BioAssays			None
CHEMBL1433782		0	348.45	1	5.13	SID24393570	Cc1ccc(CN(C(=O)c2ccc(C(C)(C)C)cc2)c2ccccn2)o1	Potency	'='	5.6	nM	8.25		Inconclusive	UO_0000065					False	CHEMBL1613776	PUBCHEM_BIOASSAY: Total Fluorescence Counterscreen for Inhibitors of the Interaction of Thyroid Hormone Receptor and Steroid Receptor Coregulator 2. (Class of assay: confirmatory)	F	BAO_0000019	assay format	Homo sapiens	None	None	None	None	CHEMBL1947	Thyroid hormone receptor beta-1	Homo sapiens	SINGLE PROTEIN	CHEMBL1201862	7	PubChem BioAssays			None
CHEMBL596350		0	525.35	1	3.92	8	O=C(c1cc(Oc2c(Cl)cc(-n3ncc(=O)[nH]c3=O)cc2Cl)ccc1O)N1CCc2ccccc2C1	Ki	'='	2.0	nM	8.70			UO_0000065	16.56	0.33	4.78	7.40	False	CHEMBL1068514	Binding affinity to thyroid receptor beta	B	BAO_0000357	single protein format	None	None	None	None	None	CHEMBL1947	Thyroid hormone receptor beta-1	Homo sapiens	SINGLE PROTEIN	CHEMBL1153106	1	Scientific Literature	Bioorg. Med. Chem. Lett.	2010	None
CHEMBL40738		0	341.19	1	5.31	11b	CC(C)c1cc(Oc2c(Cl)cc(C(=O)O)cc2Cl)ccc1O	EC50	'='	150.0	nM	6.82			UO_0000065	20.00	0.42	1.51	10.22	False	CHEMBL814600	Effect on CHO-K1 cells stably transfected with Thyroid hormone receptor beta and an alkaline phosphate reporter gene downstream thyroid response element TRAF-beta1 was determined	B	BAO_0000219	cell-based format	Homo sapiens	None	None	CHO-K1	None	CHEMBL1947	Thyroid hormone receptor beta-1	Homo sapiens	SINGLE PROTEIN	CHEMBL1136772	1	Scientific Literature	J. Med. Chem.	2003	CHEMBL3307512
CHEMBL1514946		0	419.46	0	2.85	SID24396417	Cc1ccc(C)c(Cn2c(=O)c3c(nc4n3CCN4c3ccc(F)cc3)n(C)c2=O)c1	Potency	'='	7943.3	nM	5.10		Inconclusive	UO_0000065					False	CHEMBL1613776	PUBCHEM_BIOASSAY: Total Fluorescence Counterscreen for Inhibitors of the Interaction of Thyroid Hormone Receptor and Steroid Receptor Coregulator 2. (Class of assay: confirmatory)	F	BAO_0000019	assay format	Homo sapiens	None	None	None	None	CHEMBL1947	Thyroid hormone receptor beta-1	Homo sapiens	SINGLE PROTEIN	CHEMBL1201862	7	PubChem BioAssays			None
[truncated: 6,986 more rows]
