# Supplementary material for: PyRMD Studio: A Unified Suite for Next-Generation, AI-Powered Virtual Screening
Source: J Chem Inf Model. 2026 May 19;66(11):6197–203. doi: 10.1021/acs.jcim.6c00648 (PMC13250901; doi:10.1021/acs.jcim.6c00648)
Supplement: Supplementary file 1 [file ci6c00648_si_001.zip › DATA/thrb_chembl.csv]

Molecule ChEMBL ID	Molecule Name	Molecule Max Phase	Molecular Weight	#RO5 Violations	AlogP	Compound Key	Smiles	Standard Type	Standard Relation	Standard Value	Standard Units	pChEMBL Value	Data Validity Comment	Comment	Uo Units	Ligand Efficiency BEI	Ligand Efficiency LE	Ligand Efficiency LLE	Ligand Efficiency SEI	Potential Duplicate	Assay ChEMBL ID	Assay Description	Assay Type	BAO Format ID	BAO Label	Assay Organism	Assay Tissue ChEMBL ID	Assay Tissue Name	Assay Cell Type	Assay Subcellular Fraction	Target ChEMBL ID	Target Name	Target Organism	Target Type	Document ChEMBL ID	Source ID	Source Description	Document Journal	Document Year	Cell ChEMBL ID
CHEMBL283945		0	456.53	0	1.10	NC22	Cc1nc(N)ncc1CNC(=O)Cn1c(C)ccc(NS(=O)(=O)Cc2ccccc2)c1=O	Ki	'='	85.2	nM	7.07			UO_0000065	15.49	0.30	5.97	4.74	False	CHEMBL811969	In vitro inhibitory constant against human thrombin (FIIa).	B	BAO_0000357	single protein format	None	None	None	None	None	CHEMBL204	Thrombin	Homo sapiens	SINGLE PROTEIN	CHEMBL1136066	1	Scientific Literature	Bioorg. Med. Chem. Lett.	2002	None
CHEMBL77076		0	511.97	2	2.26	34	CC(C)Nc1nc(Cl)c(-c2cc(N)cc(C(=O)O)c2)n(CC(=O)NCc2ccc(C(=N)N)cc2)c1=O	IC50	'>'	100000.0	nM				UO_0000065					True	CHEMBL816079	Inhibitory activity against thrombin (IIa) was determined	B	BAO_0000357	single protein format	None	None	None	None	None	CHEMBL204	Thrombin	Homo sapiens	SINGLE PROTEIN	CHEMBL1145085	1	Scientific Literature	J. Med. Chem.	2003	None
CHEMBL117678		0	574.66	2	-1.40	2h	N=C(N)N1CCC[C@H](NC(=O)CNC(=O)[C@@H](CCNC(=O)c2cccnc2)NS(=O)(=O)Cc2ccccc2)C1O	IC50	'>'	2500.0	nM				UO_0000065					False	CHEMBL815798	In vitro inhibition of human Thrombin (FIIa).	B	BAO_0000357	single protein format	None	None	None	None	None	CHEMBL204	Thrombin	Homo sapiens	SINGLE PROTEIN	CHEMBL1131910	1	Scientific Literature	Bioorg. Med. Chem. Lett.	1999	None
CHEMBL40491		0	697.88	1	2.88	23	N=C(N)c1ccc(CNC(=O)N2CCN(C(=O)O[C@H]3CCC[C@@H](OC(=O)N4CCN(C(=O)NCCC5CCNCC5)CC4)CCC3)CC2)cc1	Ki	'='	111000.0	nM		Outside typical range		UO_0000065					False	CHEMBL811973	Inhibition of thrombin in human mast cells	B	BAO_0000219	cell-based format	Homo sapiens	None	None	None	None	CHEMBL204	Thrombin	Homo sapiens	SINGLE PROTEIN	CHEMBL1134801	1	Scientific Literature	Bioorg. Med. Chem. Lett.	2001	None
CHEMBL101030		0	216.28	0	2.57	beta-Benzyl	O=C1O[C@H]2CCC[C@@H]2[C@@H]1Cc1ccccc1	IC50	'='	73.0	nM	7.14			UO_0000065	33.00	0.61	4.57	27.14	False	CHEMBL811074	Inhibition of thrombin	B	BAO_0000357	single protein format	Homo sapiens	None	None	None	None	CHEMBL204	Thrombin	Homo sapiens	SINGLE PROTEIN	CHEMBL1130641	1	Scientific Literature	Bioorg. Med. Chem. Lett.	1998	None
CHEMBL84083		0	615.76	1	2.29	15	N=C(N)N1CCCC(C[C@H](NC(=O)CN2C(=O)CN(Cc3ccccc3)C(=O)[C@H]2Cc2ccccc2)C(=O)c2nccs2)C1	IC50	'='	1230.0	nM	5.91			UO_0000065	9.60	0.18	3.62	3.87	False	CHEMBL818158	Inhibitory concentration required against thrombin was determined	B	BAO_0000357	single protein format	None	None	None	None	None	CHEMBL204	Thrombin	Homo sapiens	SINGLE PROTEIN	CHEMBL1132099	1	Scientific Literature	Bioorg. Med. Chem. Lett.	1999	None
CHEMBL325869		0	625.71	2	-0.85	2i	N=C(N)N1CCC[C@H](NC(=O)CNC(=O)[C@@H](CCNC(=O)c2cnnc3ccccc23)NS(=O)(=O)Cc2ccccc2)C1O	IC50	'='	1770.0	nM	5.75			UO_0000065	9.19	0.18	6.60	2.47	False	CHEMBL815798	In vitro inhibition of human Thrombin (FIIa).	B	BAO_0000357	single protein format	None	None	None	None	None	CHEMBL204	Thrombin	Homo sapiens	SINGLE PROTEIN	CHEMBL1131910	1	Scientific Literature	Bioorg. Med. Chem. Lett.	1999	None
CHEMBL422079		0	545.04	1	3.83	31m	COc1ccccc1-c1c(Cl)nc(NCCc2ccccc2)c(=O)n1CC(=O)NCc1ccc(C(=N)N)cc1	IC50	'='	3300.0	nM	5.48			UO_0000065	10.06	0.19	1.65	4.06	False	CHEMBL816079	Inhibitory activity against thrombin (IIa) was determined	B	BAO_0000357	single protein format	None	None	None	None	None	CHEMBL204	Thrombin	Homo sapiens	SINGLE PROTEIN	CHEMBL1145085	1	Scientific Literature	J. Med. Chem.	2003	None
CHEMBL29656		0	451.84	0	2.95	4	O=C(Cn1c(Cl)cnc(NCC(F)(F)c2ccccn2)c1=O)NCc1ccccc1F	Ki	'='	4.8	nM	8.32			UO_0000065	18.41	0.37	5.37	9.36	False	CHEMBL879191	Inhibitory activity against human thrombin	B	BAO_0000357	single protein format	None	None	None	None	None	CHEMBL204	Thrombin	Homo sapiens	SINGLE PROTEIN	CHEMBL1136692	1	Scientific Literature	Bioorg. Med. Chem. Lett.	2003	None
CHEMBL19365		0	444.54	0	3.99	(-)-17d	CC(=N)N1CC[C@H](Oc2ccc([C@@H](Cc3ccc4ccc(C(=N)N)cc4c3)C(=O)O)cc2)C1	IC50	'>'	1000000.0	nM		Outside typical range		UO_0000065					False	CHEMBL815797	In vitro evaluation for the concentration needed for inhibiting thrombin by 50%	B	BAO_0000357	single protein format	None	None	None	None	None	CHEMBL204	Thrombin	Homo sapiens	SINGLE PROTEIN	CHEMBL1127638	1	Scientific Literature	J. Med. Chem.	1994	None
CHEMBL460810		0	561.75	1	3.68	rac-16	CCc1ccc(-c2cccc(S(=O)(=O)NC(Cc3cccc(C(=N)N)c3)C(=O)N3CCC(CCN)CC3)c2)cc1	Ki	'='	33.0	nM	7.48			UO_0000065	13.32	0.26	3.80	5.25	False	CHEMBL1010200	Inhibition of thrombin	B	BAO_0000357	single protein format	None	None	None	None	None	CHEMBL204	Thrombin	Homo sapiens	SINGLE PROTEIN	CHEMBL1139302	1	Scientific Literature	Bioorg. Med. Chem. Lett.	2009	None
CHEMBL514449		0	501.65	1	1.45	25	NCCC(=O)Nc1cccc(S(=O)(=O)N[C@@H](Cc2ccccc2)C(=O)N2CCC(CCN)CC2)c1	Ki						Not Determined						False	CHEMBL1010200	Inhibition of thrombin	B	BAO_0000357	single protein format	None	None	None	None	None	CHEMBL204	Thrombin	Homo sapiens	SINGLE PROTEIN	CHEMBL1139302	1	Scientific Literature	Bioorg. Med. Chem. Lett.	2009	None
CHEMBL307381		0	416.39	0	4.10	11	N=C(N)c1ccc2[nH]c(-c3cc(C(=O)O)cc(-c4cccc([N+](=O)[O-])c4)c3O)cc2c1	Selectivity	'='	420.0										False	CHEMBL660491	Binding affinity for Coagulation factor II relative to compound 1	B	BAO_0000357	single protein format	Homo sapiens	None	None	None	None	CHEMBL204	Thrombin	Homo sapiens	SINGLE PROTEIN	CHEMBL1133926	1	Scientific Literature	Bioorg. Med. Chem. Lett.	2001	None
CHEMBL1160518		0	698.64	0	2.43	12	N=C(N)c1cccc(N2CCCCN(C3CCN(S(=O)(=O)c4cccc(N)c4)CC3)C2=O)c1.O=C(O)C(F)(F)F.O=C(O)C(F)(F)F	Ki	'='	2200.0	nM	5.66			UO_0000065	12.02	0.23	3.23	4.14	False	CHEMBL813202	Inhibitory activity against thrombin	B	BAO_0000357	single protein format	None	None	None	None	None	CHEMBL204	Thrombin	Homo sapiens	SINGLE PROTEIN	CHEMBL1133385	1	Scientific Literature	Bioorg. Med. Chem. Lett.	2000	None
CHEMBL102979		0	516.90	1	1.63	22	O=C(Cn1c(Cl)cnc(NCC(F)(F)c2cccc[n+]2[O-])c1=O)NCc1ccccc1-n1cncn1	Ki	'='	0.21	nM	9.68			UO_0000065	18.72	0.37	8.05	7.24	False	CHEMBL813626	Inhibitory potency against human thrombin	B	BAO_0000357	single protein format	None	None	None	None	None	CHEMBL204	Thrombin	Homo sapiens	SINGLE PROTEIN	CHEMBL1149168	1	Scientific Literature	J. Med. Chem.	2004	None
CHEMBL177212		0	539.68	1	4.96	13d	CC(=N)N1CCC(N(CCCC(=O)O)c2ccc3nc(C)n(Cc4ccc5ccc(C(=N)N)cc5c4)c3c2)CC1	Ki	'='	5000.0	nM	5.30			UO_0000065	9.82	0.18	0.34	3.92	False	CHEMBL660489	In vitro inhibitory activity against human coagulation factor II	B	BAO_0000357	single protein format	None	None	None	None	None	CHEMBL204	Thrombin	Homo sapiens	SINGLE PROTEIN	CHEMBL1133358	1	Scientific Literature	Bioorg. Med. Chem. Lett.	2000	None
CHEMBL369681		0	485.38	0	4.27	41	C/N=C(/N)N(C)Cc1ccc(C(=O)Nc2ccc(Cl)cc2C(=O)Nc2ccc(Cl)cn2)cc1	IC50	'>'	11000.0	nM				UO_0000065					False	CHEMBL818150	Inhibitory activity against thrombin.	B	BAO_0000357	single protein format	None	None	None	None	None	CHEMBL204	Thrombin	Homo sapiens	SINGLE PROTEIN	CHEMBL1147578	1	Scientific Literature	Bioorg. Med. Chem. Lett.	2004	None
CHEMBL485705		0	486.57	0	4.54	36c	CCc1ccc(-c2ccc(C(=O)NCC(C)C)cc2C(=O)O)c(C(=O)Nc2ccc(C(=N)N)cc2)c1	IC50	'='	12.3	nM	7.91			UO_0000065	16.26	0.30	3.37	5.44	False	CHEMBL1035203	Inhibition of thrombin	B	BAO_0000357	single protein format	None	None	None	None	None	CHEMBL204	Thrombin	Homo sapiens	SINGLE PROTEIN	CHEMBL1137759	1	Scientific Literature	Bioorg. Med. Chem.	2009	None
CHEMBL340424		0	420.49	0	2.19	19	COc1ccccc1S(=O)(=O)Oc1cc(C)cc(OCCC/C=N/N=C(N)N)c1	Ki	'='	1300.0	nM	5.89			UO_0000065	14.00	0.28	3.70	4.25	False	CHEMBL813653	Inhibitory constant against human alpha thrombin	B	BAO_0000357	single protein format	None	None	None	None	None	CHEMBL204	Thrombin	Homo sapiens	SINGLE PROTEIN	CHEMBL1132849	1	Scientific Literature	Bioorg. Med. Chem. Lett.	2000	None
CHEMBL174731		0	511.41	1	4.80	47	NC1=NCCCCN1Cc1ccc(C(=O)Nc2ccc(Cl)cc2C(=O)Nc2ccc(Cl)cn2)cc1	IC50	'>'	11000.0	nM				UO_0000065					False	CHEMBL818150	Inhibitory activity against thrombin.	B	BAO_0000357	single protein format	None	None	None	None	None	CHEMBL204	Thrombin	Homo sapiens	SINGLE PROTEIN	CHEMBL1147578	1	Scientific Literature	Bioorg. Med. Chem. Lett.	2004	None
CHEMBL141676		0	510.64	1	-0.02	1 ; CVS 1123	CCCC(CCC)C(=O)N[C@@H](CC(=O)OC)C(=O)N1CCC[C@H]1C(=O)N[C@H](C=O)CCCN=C(N)N	IC50	'='	1.2	nM	8.92			UO_0000065	17.47	0.34	8.94	4.79	False	CHEMBL811069	Compound was evaluated for inhibition of amidolytic activity for chromogenic substrate thrombin F11a.	B	BAO_0000357	single protein format	None	None	None	None	None	CHEMBL204	Thrombin	Homo sapiens	SINGLE PROTEIN	CHEMBL1129391	1	Scientific Literature	J. Med. Chem.	1996	None
CHEMBL367340		0	498.41	0	4.82	28	NC1CCN(Cc2ccc(C(=O)Nc3ccc(Cl)cc3C(=O)Nc3ccc(Cl)cn3)cc2)CC1	IC50	'>'	11000.0	nM				UO_0000065					False	CHEMBL818150	Inhibitory activity against thrombin.	B	BAO_0000357	single protein format	None	None	None	None	None	CHEMBL204	Thrombin	Homo sapiens	SINGLE PROTEIN	CHEMBL1147578	1	Scientific Literature	Bioorg. Med. Chem. Lett.	2004	None
CHEMBL1160757		0	557.65	0	1.66	5	C=C(C)C[C@]1(N)C[C@H](OC)[C@@H]2[C@H](CC)CC(C(=O)NCc3ccc(C(=N)N)cc3)N2C1=O.O=C(O)/C=C/C(=O)O	IC50	'='	380.0	nM	6.42			UO_0000065	14.54	0.27	4.76	4.77	False	CHEMBL809419	Compound was tested for inhibitory activity against Thrombin	B	BAO_0000357	single protein format	None	None	None	None	None	CHEMBL204	Thrombin	Homo sapiens	SINGLE PROTEIN	CHEMBL1136036	1	Scientific Literature	Bioorg. Med. Chem. Lett.	2002	None
CHEMBL440114		0	293.69	0	-0.08	C12	N=C(N)NNS(=O)(=O)c1ccc([N+](=O)[O-])c(Cl)c1	Ki	'='	154.0	nM	6.81			UO_0000065	23.20	0.52	6.89	4.51	False	CHEMBL879102	Inhibitory activity against human thrombin (using Chromozym TH as the substrate)	B	BAO_0000357	single protein format	None	None	None	None	None	CHEMBL204	Thrombin	Homo sapiens	SINGLE PROTEIN	CHEMBL1132933	1	Scientific Literature	J. Med. Chem.	2000	None
CHEMBL3144243		0	4756.11	None	None	105	Cc1cn([C@H]2C[C@H](OCOC[C@H]3O[C@@H](n4cnc5c(=O)nc(N)[nH]c54)C[C@@H]3OP(=O)(O)OC[C@H]3O[C@@H](n4cnc5c(=O)[nH]c(=N)[nH]c54)C[C@@H]3OP(=O)(O)OC[C@H]3O[C@@H](n4cc(C)c(=O)[nH]c4=O)C[C@@H]3OP(=O)(O)OC[C@H]3O[C@@H](n4cc(C)c(=O)[nH]c4=O)C[C@@H]3OP(=O)(O)OC[C@H]3O[C@@H](n4cnc5c(=O)[nH]c(=N)[nH]c54)C[C@@H]3OP(=O)(O)OC[C@H]3O[C@@H](n4cnc5c(=O)nc(N)[nH]c54)C[C@@H]3O)[C@@H](COP(=O)(O)O[C@H]3C[C@H](n4cnc5c(=O…	Relative PT	'='	1.1										False	CHEMBL771783	Relative prothrombin time was determined as the activity of the test ODN (oligodeoxynucleotide) relative to that of GS-522	F	BAO_0000019	assay format	Cercopithecidae	None	None	None	None	CHEMBL204	Thrombin	Homo sapiens	SINGLE PROTEIN	CHEMBL1131152	1	Scientific Literature	J. Med. Chem.	1998	None
CHEMBL117092		0	624.72	2	-0.25	2e	N=C(N)N1CCC[C@H](NC(=O)CNC(=O)[C@@H](CCNC(=O)c2nccc3ccccc23)NS(=O)(=O)Cc2ccccc2)C1O	IC50	'>'	2500.0	nM				UO_0000065					False	CHEMBL815798	In vitro inhibition of human Thrombin (FIIa).	B	BAO_0000357	single protein format	None	None	None	None	None	CHEMBL204	Thrombin	Homo sapiens	SINGLE PROTEIN	CHEMBL1131910	1	Scientific Literature	Bioorg. Med. Chem. Lett.	1999	None
CHEMBL436620		0	425.55	0	3.33	1	O=C(c1nccs1)[C@H]1CCCN1C(=O)[C@@H]1CCCN1C(=O)CCCc1ccccc1	IC50	'>'	1000000.0	nM		Outside typical range		UO_0000065					False	CHEMBL852839	Inhibition of thrombin	B	BAO_0000357	single protein format	Homo sapiens	None	None	None	None	CHEMBL204	Thrombin	Homo sapiens	SINGLE PROTEIN	CHEMBL1129852	1	Scientific Literature	Bioorg. Med. Chem. Lett.	1997	None
CHEMBL2440324		0	720.90	2	3.12	30	CCCC[C@H](NC(=O)[C@H](CCCC)NC(=O)[C@H](CCCNC(=N)N)NC(=O)c1ccc(/C=C2\SC(=O)N(Cc3ccccc3)C2=O)cc1)C(N)=O	Inhibition	'='	8.3	%				UO_0000187					False	CHEMBL2447445	Inhibition of thrombin (unknown origin) using Boc-Val-Pro-Arg-AMC as substrate at 25 uM after 10 mins by continuous fluorimetric assay	B	BAO_0000357	single protein format	Homo sapiens	None	None	None	None	CHEMBL204	Thrombin	Homo sapiens	SINGLE PROTEIN	CHEMBL2440094	1	Scientific Literature	J. Med. Chem.	2013	None
CHEMBL2440354		0	727.93	2	2.19	10b	CCCC[C@H](NC(=O)[C@H](CCCCN)NC(=O)[C@H](CCCNC(=N)N)NC(=O)c1ccc(/C=C2\SC(=O)N(C3CCCCC3)C2=O)cc1)C(N)=O	Inhibition	'='	9.1	%				UO_0000187					False	CHEMBL2447445	Inhibition of thrombin (unknown origin) using Boc-Val-Pro-Arg-AMC as substrate at 25 uM after 10 mins by continuous fluorimetric assay	B	BAO_0000357	single protein format	Homo sapiens	None	None	None	None	CHEMBL204	Thrombin	Homo sapiens	SINGLE PROTEIN	CHEMBL2440094	1	Scientific Literature	J. Med. Chem.	2013	None
CHEMBL2440168		0	689.91	2	1.04	3a	CCCC[C@H](NC(=O)[C@H](CCCCN)NC(=O)[C@H](CCCNC(=N)N)NC(=O)c1ccc(/C=C2\SC(=S)N(CC)C2=O)cc1)C(N)=O	Inhibition	'='	13.6	%				UO_0000187					False	CHEMBL2447445	Inhibition of thrombin (unknown origin) using Boc-Val-Pro-Arg-AMC as substrate at 25 uM after 10 mins by continuous fluorimetric assay	B	BAO_0000357	single protein format	Homo sapiens	None	None	None	None	CHEMBL204	Thrombin	Homo sapiens	SINGLE PROTEIN	CHEMBL2440094	1	Scientific Literature	J. Med. Chem.	2013	None
CHEMBL54241		0	248.69	0	0.02	C5	N=C(N)NNS(=O)(=O)c1ccc(Cl)cc1	Ki	'='	212.0	nM	6.67			UO_0000065	26.84	0.61	6.65	6.18	False	CHEMBL879102	Inhibitory activity against human thrombin (using Chromozym TH as the substrate)	B	BAO_0000357	single protein format	None	None	None	None	None	CHEMBL204	Thrombin	Homo sapiens	SINGLE PROTEIN	CHEMBL1132933	1	Scientific Literature	J. Med. Chem.	2000	None
CHEMBL317974	MACROCYCLIC TRIPEPTIDE MOTIF	0	731.81	2	-1.74	Cyclotheonamide	N=C(N)NCCC[C@H]1NC(=O)[C@H]2CCCN2C(=O)[C@H](NC=O)CNC(=O)/C=C\[C@@H](Cc2ccc(O)cc2)NC(=O)[C@H](Cc2ccccc2)NC(=O)C1=O	Ki	'='	4.1	nM	8.39			UO_0000065	11.46	0.22	10.13	3.16	False	CHEMBL813520	Inhibition of human thrombin	B	BAO_0000357	single protein format	Homo sapiens	None	None	None	None	CHEMBL204	Thrombin	Homo sapiens	SINGLE PROTEIN	CHEMBL1128948	1	Scientific Literature	Bioorg. Med. Chem. Lett.	1996	None
CHEMBL355796		0	581.72	1	4.97	13g	CCOC(=O)CCC(=O)N(c1ccc2nc(C)n(Cc3ccc4ccc(C(=N)N)cc4c3)c2c1)C1CCN(C(C)=N)CC1	Ki	'='	4600.0	nM	5.34			UO_0000065	9.17	0.17	0.37	3.77	False	CHEMBL660489	In vitro inhibitory activity against human coagulation factor II	B	BAO_0000357	single protein format	None	None	None	None	None	CHEMBL204	Thrombin	Homo sapiens	SINGLE PROTEIN	CHEMBL1133358	1	Scientific Literature	Bioorg. Med. Chem. Lett.	2000	None
CHEMBL24097		0	383.47	0	3.68	1	Cc1cc(NS(=O)(=O)c2ccccc2)cc(OCCNc2ccncc2)c1	Ki	'='	25.0	nM	7.60			UO_0000065	19.82	0.38	3.92	9.46	False	CHEMBL814535	Binding affinity towards human thrombin.	B	BAO_0000357	single protein format	None	None	None	None	None	CHEMBL204	Thrombin	Homo sapiens	SINGLE PROTEIN	CHEMBL1146604	1	Scientific Literature	J. Med. Chem.	2003	None
CHEMBL1095032	LETAXABAN	2	479.99	0	2.03	5k, TAK-442	O=C([C@H](O)CS(=O)(=O)c1ccc2cc(Cl)ccc2c1)N1CCC(N2CCCNC2=O)CC1	IC50	'='	1200.0	nM	5.92			UO_0000065	12.34	0.25	3.89	5.53	False	CHEMBL1111069	Inhibition of human thrombin after 10 mins by chromogenic assay	B	BAO_0000357	single protein format	Homo sapiens	None	None	None	None	CHEMBL204	Thrombin	Homo sapiens	SINGLE PROTEIN	CHEMBL1157901	1	Scientific Literature	J. Med. Chem.	2010	None
CHEMBL53533		0	232.24	0	0.69	B4	COC(=N)NS(=O)(=O)c1ccc(F)cc1	Ki	'='	280.0	nM	6.55			UO_0000065	28.22	0.60	5.86	8.27	False	CHEMBL879102	Inhibitory activity against human thrombin (using Chromozym TH as the substrate)	B	BAO_0000357	single protein format	None	None	None	None	None	CHEMBL204	Thrombin	Homo sapiens	SINGLE PROTEIN	CHEMBL1132933	1	Scientific Literature	J. Med. Chem.	2000	None
CHEMBL2373399		0	494.45	None	None	3	CC1(C)[C@H]2C[C@@H]1[C@]1(C)OB([C@H](CCCCN)NC(=O)Cn3nnnc3CCc3ccccc3)O[C@@H]1C2	Ki	'='	33.0	nM	7.48			UO_0000065	15.13	None	None	None	False	CHEMBL813660	Inhibition against human thrombin	B	BAO_0000357	single protein format	None	None	None	None	None	CHEMBL204	Thrombin	Homo sapiens	SINGLE PROTEIN	CHEMBL1130774	1	Scientific Literature	Bioorg. Med. Chem. Lett.	1998	None
CHEMBL348735		0	491.42	0	2.15	33	Nc1ncc2c(n1)CCC(CNC(=O)[C@@H]1CCCN1C(=O)[C@H](N)Cc1ccc(Cl)c(Cl)c1)C2	Ki	'>'	35100.0	nM				UO_0000065					False	CHEMBL811967	In vitro inhibitory activity against Thrombin	B	BAO_0000357	single protein format	None	None	None	None	None	CHEMBL204	Thrombin	Homo sapiens	SINGLE PROTEIN	CHEMBL1136607	1	Scientific Literature	Bioorg. Med. Chem. Lett.	2003	None
CHEMBL122102		0	492.96	1	5.81	9u	O=C(CCc1ccc2[nH]c(-c3ccc(Cl)s3)nc2c1)Nc1ccc(-n2ccccc2=O)c(F)c1	IC50	'>'	10000.0	nM				UO_0000065					False	CHEMBL811067	Binding affinity against human thrombin.	B	BAO_0000357	single protein format	None	None	None	None	None	CHEMBL204	Thrombin	Homo sapiens	SINGLE PROTEIN	CHEMBL1146806	1	Scientific Literature	Bioorg. Med. Chem. Lett.	2004	None
CHEMBL321268		0	585.62	2	-0.43	1	COC(=O)[C@@H](NC(=O)[C@@H](NC(=O)[C@H](Cc1ccc([N+](=O)[O-])cc1)NC(=O)CCCN=C(N)N)C(C)O)c1ccccc1	IC50	'='	8.3	nM	8.08			UO_0000065	13.80	0.26	8.51	3.35	False	CHEMBL649726	Concentration required to inhibit Human alpha-thrombin was determined	B	BAO_0000357	single protein format	None	None	None	None	None	CHEMBL204	Thrombin	Homo sapiens	SINGLE PROTEIN	CHEMBL1134950	1	Scientific Literature	Bioorg. Med. Chem. Lett.	2002	None
CHEMBL45648		0	289.38	0	4.44	4	Nc1ccc(Cc2ccc(OCc3ccccc3)cc2)cc1	Ki	'>'	10000.0	nM				UO_0000065					False	CHEMBL813565	Compound was evaluated for its inhibitory activity against human thrombin	B	BAO_0000357	single protein format	None	None	None	None	None	CHEMBL204	Thrombin	Homo sapiens	SINGLE PROTEIN	CHEMBL1131365	1	Scientific Literature	Bioorg. Med. Chem. Lett.	1998	None
CHEMBL49130		0	378.48	0	2.32	4	N=C(N)c1ccc(CNC(=O)[C@H]2CCC[C@@H]2C(=O)NCc2ccccc2)cc1	IC50	'>'	132000.0	nM		Outside typical range		UO_0000065					False	CHEMBL816447	In vitro for the inhibition of thrombin	B	BAO_0000357	single protein format	None	None	None	None	None	CHEMBL204	Thrombin	Homo sapiens	SINGLE PROTEIN	CHEMBL1132927	1	Scientific Literature	J. Med. Chem.	2000	None
CHEMBL49808		0	368.48	0	2.37	17	N=C(N)c1ccc(CNC(=O)[C@@H]2CCC=C2C(=O)NC2CCCCC2)cc1	IC50	'='	1510.0	nM	5.82			UO_0000065	15.80	0.29	3.45	5.39	False	CHEMBL816447	In vitro for the inhibition of thrombin	B	BAO_0000357	single protein format	None	None	None	None	None	CHEMBL204	Thrombin	Homo sapiens	SINGLE PROTEIN	CHEMBL1132927	1	Scientific Literature	J. Med. Chem.	2000	None
CHEMBL313790		0	603.75	1	1.99	24	N=C(N)NCCC[C@H](NC(=O)CN1C(=O)CN(CCCc2ccccc2)C(=O)[C@H]1Cc1ccccc1)C(=O)c1nccs1	IC50	'='	3400.0	nM	5.47			UO_0000065	9.06	0.17	3.48	3.38	True	CHEMBL818158	Inhibitory concentration required against thrombin was determined	B	BAO_0000357	single protein format	None	None	None	None	None	CHEMBL204	Thrombin	Homo sapiens	SINGLE PROTEIN	CHEMBL1132099	1	Scientific Literature	Bioorg. Med. Chem. Lett.	1999	None
CHEMBL162929		0	439.58	0	3.05	g	CC(C)N(C)C(=O)[C@H](Cc1ccc(CN)cc1)NS(=O)(=O)c1ccc2ccccc2c1	Ki	'='	600.0	nM	6.22			UO_0000065	14.15	0.27	3.17	6.73	False	CHEMBL814965	Inhibition constant was evaluated for inhibitory activity against the blood coagulant thrombin	B	BAO_0000357	single protein format	None	None	None	None	None	CHEMBL204	Thrombin	Homo sapiens	SINGLE PROTEIN	CHEMBL1130770	1	Scientific Literature	Bioorg. Med. Chem. Lett.	1998	None
CHEMBL1907777		0	500.67	1	2.59	19	CC1(C)CNc2c(cccc2S(=O)(=O)N[C@@H](Cc2cccnc2)C(=O)N2CCC(CCO)CC2)C1	Ki	'='	19580.0	nM	4.71			UO_0000065	9.40	0.18	2.12	4.22	False	CHEMBL814951	Compound was evaluated for its inhibitory activity against Thrombin	B	BAO_0000357	single protein format	None	None	None	None	None	CHEMBL204	Thrombin	Homo sapiens	SINGLE PROTEIN	CHEMBL1133232	1	Scientific Literature	Bioorg. Med. Chem. Lett.	2000	None
CHEMBL219354		0	627.60	2	2.80	20	CC(C)C[C@H](NC(=O)NCc1ccc(Cl)c(Cl)c1)C(=O)N[C@@H](C)C(=O)N[C@@H](CCCNC(=N)N)C(=O)c1nccs1	IC50	'='	10000.0	nM	5.00			UO_0000065	7.97	0.17	2.20	2.62	False	CHEMBL907637	Inhibition of thrombin	B	BAO_0000357	single protein format	None	None	None	None	None	CHEMBL204	Thrombin	Homo sapiens	SINGLE PROTEIN	CHEMBL1138224	1	Scientific Literature	J. Med. Chem.	2006	None
CHEMBL375597		0	719.70	2	3.73	17	CC(C)C[C@H](NC(=O)NCc1ccc(Cl)c(Cl)c1)C(=O)N[C@@H](Cc1ccc(O)cc1)C(=O)N[C@@H](CCCNC(=N)N)C(=O)c1nccs1	IC50	'='	1000.0	nM	6.00			UO_0000065	8.34	0.17	2.27	2.84	False	CHEMBL907637	Inhibition of thrombin	B	BAO_0000357	single protein format	None	None	None	None	None	CHEMBL204	Thrombin	Homo sapiens	SINGLE PROTEIN	CHEMBL1138224	1	Scientific Literature	J. Med. Chem.	2006	None
CHEMBL133328		0	520.76	2	7.07	1y	CCCCCCN(CCCCCC)CCCCCN1C(=O)C(c2cccc(C(=N)N)c2)Oc2ccccc21	IC50	'='	1900.0	nM	5.72			UO_0000065	10.99	0.21	-1.35	6.92	False	CHEMBL809417	Inhibition of thrombin	B	BAO_0000357	single protein format	None	None	None	None	None	CHEMBL204	Thrombin	Homo sapiens	SINGLE PROTEIN	CHEMBL1133480	1	Scientific Literature	J. Med. Chem.	2000	None
CHEMBL55364		0	283.33	0	1.78	1e	N=C(N)c1cccc(OCCNC(=O)c2ccccc2)c1	Ki	'='	800000.0	nM		Outside typical range		UO_0000065					False	CHEMBL811978	Inhibitory activity against thrombin	B	BAO_0000357	single protein format	None	None	None	None	None	CHEMBL204	Thrombin	Homo sapiens	SINGLE PROTEIN	CHEMBL1145031	1	Scientific Literature	J. Med. Chem.	2003	None
CHEMBL3349045		0	659.63	None	None	9a	COCCC[C@@H](NC(=O)[C@@H]1CCCN1C(=O)[C@@H](Cc1ccccc1)NC(=O)OCc1ccccc1)B1O[C@@H]2CC3CC(C3(C)C)[C@]2(C)O1	TT	'='	2.8	uM				UO_0000064					False	CHEMBL812465	Concentration of inhibitor required to produce a 2-fold prolongation in Thrombin time (TT)	B	BAO_0000357	single protein format	None	None	None	None	None	CHEMBL204	Thrombin	Homo sapiens	SINGLE PROTEIN	CHEMBL1128727	1	Scientific Literature	J. Med. Chem.	1995	None
CHEMBL55139		0	466.49	0	1.21	3d	N=C(N)c1ccc(CC(=O)C(=O)O)c(OCCNC(=O)c2ccc(C(=O)N3CCCC3)cc2)c1	Ki	'='	24000.0	nM	4.62			UO_0000065	9.90	0.19	3.41	2.84	False	CHEMBL811978	Inhibitory activity against thrombin	B	BAO_0000357	single protein format	None	None	None	None	None	CHEMBL204	Thrombin	Homo sapiens	SINGLE PROTEIN	CHEMBL1145031	1	Scientific Literature	J. Med. Chem.	2003	None
CHEMBL433144		0	657.84	1	3.03	17	Cc1ccc(CCCN2CC(=O)N(CC(=O)N[C@@H](CC3CCCN(C(=N)N)C3)C(=O)c3nccs3)[C@H](Cc3ccccc3)C2=O)cc1	Ki						Not Determined						False	CHEMBL813622	Inhibition of thrombin	B	BAO_0000357	single protein format	None	None	None	None	None	CHEMBL204	Thrombin	Homo sapiens	SINGLE PROTEIN	CHEMBL1132099	1	Scientific Literature	Bioorg. Med. Chem. Lett.	1999	None
CHEMBL172413		0	432.53	0	4.96	7f	N=C(N)c1ccc(-n2ccc3ccc(NCc4ccc5ccc(C(=N)N)cc5c4)cc32)cc1	Ki	'='	570.0	nM	6.24			UO_0000065	14.44	0.26	1.28	5.35	False	CHEMBL660488	In vitro inhibition of human Coagulation factor II.	B	BAO_0000357	single protein format	None	None	None	None	None	CHEMBL204	Thrombin	Homo sapiens	SINGLE PROTEIN	CHEMBL1133499	1	Scientific Literature	Bioorg. Med. Chem. Lett.	2000	None
CHEMBL182826		0	401.89	0	2.14	11	NCc1ccc(Cl)cc1CNC(=O)[C@@H]1CCCN1C(=O)[C@@H](O)c1ccccc1	Ki	'='	80.0	nM	7.10			UO_0000065	17.66	0.35	4.96	7.42	False	CHEMBL828922	Inhibition constant against human Thrombin	B	BAO_0000357	single protein format	Homo sapiens	None	None	None	None	CHEMBL204	Thrombin	Homo sapiens	SINGLE PROTEIN	CHEMBL1137147	1	Scientific Literature	Bioorg. Med. Chem. Lett.	2004	None
CHEMBL361593		0	407.94	0	2.35	12	NCc1ccc(Cl)cc1CNC(=O)[C@@H]1CCCN1C(=O)[C@H](O)C1CCCCC1	Activity	'='	0.15	uM				UO_0000064					False	CHEMBL836038	Concentration required for doubling the activated thromboplastin time in human plasma	F	BAO_0000366	cell-free format	Homo sapiens	CHEMBL3559721	Plasma	None	None	CHEMBL204	Thrombin	Homo sapiens	SINGLE PROTEIN	CHEMBL1137147	1	Scientific Literature	Bioorg. Med. Chem. Lett.	2004	None
CHEMBL360269		0	367.88	0	1.42	13	CC(C)[C@@H](O)C(=O)N1CCC[C@H]1C(=O)NCc1cc(Cl)ccc1CN	Ki	'='	5.6	nM	8.25			UO_0000065	22.43	0.45	6.83	8.63	False	CHEMBL828922	Inhibition constant against human Thrombin	B	BAO_0000357	single protein format	Homo sapiens	None	None	None	None	CHEMBL204	Thrombin	Homo sapiens	SINGLE PROTEIN	CHEMBL1137147	1	Scientific Literature	Bioorg. Med. Chem. Lett.	2004	None
CHEMBL313769		0	712.70	1	4.03	6	N=C(N)N1CCCC(C[C@H](NC(=O)CN2C(=O)CN(CCCc3ccccc3)C(=O)[C@H]2Cc2ccc(Cl)c(Cl)c2)C(=O)c2nccs2)C1	IC50	'='	80.0	nM	7.10			UO_0000065	9.96	0.20	3.07	4.64	False	CHEMBL818158	Inhibitory concentration required against thrombin was determined	B	BAO_0000357	single protein format	None	None	None	None	None	CHEMBL204	Thrombin	Homo sapiens	SINGLE PROTEIN	CHEMBL1132099	1	Scientific Literature	Bioorg. Med. Chem. Lett.	1999	None
CHEMBL48929		0	441.51	0	1.39	2	Cc1nc(N)ccc1CNC(=O)Cn1cccc(NS(=O)(=O)Cc2ccccc2)c1=O	Ki	'='	26.0	nM	7.58			UO_0000065	17.18	0.33	6.20	5.57	True	CHEMBL813655	Compound was evaluated to inhibit the thrombin enzyme	B	BAO_0000357	single protein format	None	None	None	None	None	CHEMBL204	Thrombin	Homo sapiens	SINGLE PROTEIN	CHEMBL1130870	1	Scientific Literature	Bioorg. Med. Chem. Lett.	1998	None
CHEMBL117672		0	525.64	2	-2.35	1	N=C(N)NCCCC(NS(=O)(=O)Cc1ccccc1)C(=O)NCC(=O)N[C@H]1CCCN(C(=N)N)C1O	IC50	'>'	2500.0	nM				UO_0000065					False	CHEMBL815798	In vitro inhibition of human Thrombin (FIIa).	B	BAO_0000357	single protein format	None	None	None	None	None	CHEMBL204	Thrombin	Homo sapiens	SINGLE PROTEIN	CHEMBL1131910	1	Scientific Literature	Bioorg. Med. Chem. Lett.	1999	None
CHEMBL540138		0	459.41	0	0.36	6m	C[S+](C)Cc1ccc2cc1C(=O)NCC(=O)NC(CCCCN)C(=O)N2.[Br-]	Ratio						Not Active						False	CHEMBL812463	Ratio of inactivation to apparent binding constant against thrombin;NI=no inhibition	B	BAO_0000357	single protein format	None	None	None	None	None	CHEMBL204	Thrombin	Homo sapiens	SINGLE PROTEIN	CHEMBL1126701	1	Scientific Literature	J. Med. Chem.	1993	None
CHEMBL149950		0	336.37	0	2.73	19	NC(=O)c1ccc2c(c1)C(=O)C(=O)N2Cc1cc2ccccc2s1	Inhibition	'='	0.0	%				UO_0000187					False	CHEMBL816463	Percentage inhibition of human thrombin at 100 uM conc of drug	B	BAO_0000357	single protein format	None	None	None	None	None	CHEMBL204	Thrombin	Homo sapiens	SINGLE PROTEIN	CHEMBL1129604	1	Scientific Literature	J. Med. Chem.	1996	None
CHEMBL7964		0	490.63	0	3.77	15	CNc1ccc(C#CC[C@H](NS(=O)(=O)c2ccc3ccccc3c2)C(=O)N(C)C2CCCC2)cn1	Ki	'='	300.0	nM	6.52			UO_0000065	13.29	0.25	2.75	7.14	False	CHEMBL817238	Inhibition of human thrombin	B	BAO_0000357	single protein format	None	None	None	None	None	CHEMBL204	Thrombin	Homo sapiens	SINGLE PROTEIN	CHEMBL1132084	1	Scientific Literature	Bioorg. Med. Chem. Lett.	1999	None
CHEMBL89536		0	738.86	2	-0.39	3s	CC(C)C[C@@H]1NC(=O)[C@@H](NC(=O)[C@H](Cc2cccc(F)c2)NC(=O)CCN)CCCCNC(=O)C[C@@H](C(N)=O)NC(=O)[C@H](Cc2ccccc2)NC1=O	Inhibition	'='	24.0	%				UO_0000187					False	CHEMBL816454	In vitro antagonist activity to inhibit human platelet aggregation (gel-filtered platelets) induced by human thrombin at a concentration of 50 uM	F	BAO_0000019	assay format	None	None	None	None	None	CHEMBL204	Thrombin	Homo sapiens	SINGLE PROTEIN	CHEMBL1132025	1	Scientific Literature	Bioorg. Med. Chem. Lett.	1999	None
CHEMBL337678		0	529.04	1	4.13	31k	Cc1cccc(-c2c(Cl)nc(NCCc3ccccc3)c(=O)n2CC(=O)NCc2ccc(C(=N)N)cc2)c1	IC50	'='	890.0	nM	6.05			UO_0000065	11.44	0.22	1.92	4.81	False	CHEMBL816079	Inhibitory activity against thrombin (IIa) was determined	B	BAO_0000357	single protein format	None	None	None	None	None	CHEMBL204	Thrombin	Homo sapiens	SINGLE PROTEIN	CHEMBL1145085	1	Scientific Literature	J. Med. Chem.	2003	None
CHEMBL336144		0	529.04	1	4.13	31j	Cc1ccccc1-c1c(Cl)nc(NCCc2ccccc2)c(=O)n1CC(=O)NCc1ccc(C(=N)N)cc1	IC50	'='	300.0	nM	6.52			UO_0000065	12.33	0.23	2.39	5.18	False	CHEMBL816079	Inhibitory activity against thrombin (IIa) was determined	B	BAO_0000357	single protein format	None	None	None	None	None	CHEMBL204	Thrombin	Homo sapiens	SINGLE PROTEIN	CHEMBL1145085	1	Scientific Literature	J. Med. Chem.	2003	None
CHEMBL352009		0	459.53	1	-0.35	11	N=C(N)c1ccc(CNC(=O)CNC(=O)[C@@H](CO)NS(=O)(=O)/C=C/c2ccccc2)cc1	Ki	'='	15000.0	nM	4.82			UO_0000065	10.50	0.21	5.17	2.76	False	CHEMBL813435	In vitro inhibition of thrombin.	B	BAO_0000357	single protein format	None	None	None	None	None	CHEMBL204	Thrombin	Homo sapiens	SINGLE PROTEIN	CHEMBL1135855	1	Scientific Literature	Bioorg. Med. Chem. Lett.	2002	None
CHEMBL101041		0	222.28	0	2.25	beta-4	CC(C)=CC(=O)C[C@@H]1C(=O)O[C@H]2CCC[C@@H]21	IC50	'='	21.0	nM	7.68			UO_0000065	34.54	0.66	5.43	17.70	False	CHEMBL811074	Inhibition of thrombin	B	BAO_0000357	single protein format	Homo sapiens	None	None	None	None	CHEMBL204	Thrombin	Homo sapiens	SINGLE PROTEIN	CHEMBL1130641	1	Scientific Literature	Bioorg. Med. Chem. Lett.	1998	None
CHEMBL102589		0	401.51	0	0.91	16	CC[C@@H](C(=O)N1CCC[C@H]1C(=O)N[C@H](C=O)CCCN=C(N)N)c1ccccc1	IC50	'='	130.0	nM	6.89			UO_0000065	17.15	0.32	5.98	5.26	False	CHEMBL771786	In vitro inhibitory activity against human Prothrombin	B	BAO_0000357	single protein format	None	None	None	None	None	CHEMBL204	Thrombin	Homo sapiens	SINGLE PROTEIN	CHEMBL1130154	1	Scientific Literature	J. Med. Chem.	1997	None
CHEMBL293045		0	439.52	0	1.79	4b	N=C(N)c1ccc(CCC(=O)O)c(OCCNC(=O)C2CCN(c3ccncc3)CC2)c1	Ki	'>'	1500000.0	nM		Outside typical range		UO_0000065					False	CHEMBL811978	Inhibitory activity against thrombin	B	BAO_0000357	single protein format	None	None	None	None	None	CHEMBL204	Thrombin	Homo sapiens	SINGLE PROTEIN	CHEMBL1145031	1	Scientific Literature	J. Med. Chem.	2003	None
CHEMBL553531		0	380.88	0	0.49	22	C[C@]1(O)CC[C@@H]2CCC(C(=O)NCc3ccc(C(=N)N)cc3)N2C1=O.Cl	IC50	'='	270.0	nM	6.57			UO_0000065	19.07	0.36	6.08	5.50	False	CHEMBL809419	Compound was tested for inhibitory activity against Thrombin	B	BAO_0000357	single protein format	None	None	None	None	None	CHEMBL204	Thrombin	Homo sapiens	SINGLE PROTEIN	CHEMBL1136036	1	Scientific Literature	Bioorg. Med. Chem. Lett.	2002	None
CHEMBL316053		0	453.55	0	2.51	3	Nc1nccc2ccc(CN3CC[C@H](NS(=O)(=O)c4cc5ncccc5s4)C3=O)cc12	Ki	'>'	4000.0	nM				UO_0000065					False	CHEMBL812834	Binding affinity on Thrombin	B	BAO_0000357	single protein format	None	None	None	None	None	CHEMBL204	Thrombin	Homo sapiens	SINGLE PROTEIN	CHEMBL1133625	1	Scientific Literature	J. Med. Chem.	2000	None
CHEMBL425512		0	560.49	1	4.32	39	Nc1noc2ccc(-n3nc(C(F)(F)F)cc3C(=O)Nc3ccc(-c4ccccc4S(N)(=O)=O)cc3F)cc12	Ki	'='	2300.0	nM	5.64			UO_0000065	10.06	0.20	1.32	3.54	False	CHEMBL828216	Binding affinity against human thrombin	B	BAO_0000357	single protein format	Homo sapiens	None	None	None	None	CHEMBL204	Thrombin	Homo sapiens	SINGLE PROTEIN	CHEMBL1145195	1	Scientific Literature	J. Med. Chem.	2005	None
CHEMBL46365		0	582.68	2	5.98	28	CCOP(=O)(OCC)N1C(=O)[C@H](CCCCC(=N)N)[C@H]2c3ccc(-c4cccc(C(=O)N(CC)CC)c4)cc3C[C@@H]21	IC50	'='	3200.0	nM	5.50			UO_0000065	9.43	0.18	-0.49	4.36	False	CHEMBL818157	Inhibition of thrombin	B	BAO_0000357	single protein format	None	None	None	None	None	CHEMBL204	Thrombin	Homo sapiens	SINGLE PROTEIN	CHEMBL1132127	1	Scientific Literature	Bioorg. Med. Chem. Lett.	1999	None
CHEMBL327404		0	650.59	1	1.75	30	COC(=O)CC1(C(=O)Nc2ccc(-c3ccccc3S(N)(=O)=O)cn2)CC(c2cccc(C(=N)N)c2)=NO1.O=C(O)C(F)(F)F	Ki	'='	3900.0	nM	5.41			UO_0000065	10.08	0.19	3.66	2.71	False	CHEMBL813634	The binding affinity towards thrombin obtained from human purified enzymes.	B	BAO_0000357	single protein format	None	None	None	None	None	CHEMBL204	Thrombin	Homo sapiens	SINGLE PROTEIN	CHEMBL1132311	1	Scientific Literature	J. Med. Chem.	1999	None
CHEMBL355378		0	492.60	0	2.60	1h	N=C(N)c1ccc(CC(=O)CN2CCCC[C@H](NS(=O)(=O)c3ccc4ccccc4c3)C2=O)cc1	Ki	'='	163.5	nM	6.79			UO_0000065	13.78	0.26	4.19	5.09	False	CHEMBL813619	Inhibitory constant against human thrombin (FIIa) determined in vitro	B	BAO_0000357	single protein format	None	None	None	None	None	CHEMBL204	Thrombin	Homo sapiens	SINGLE PROTEIN	CHEMBL1135220	1	Scientific Literature	Bioorg. Med. Chem. Lett.	2002	None
CHEMBL285140		0	520.68	1	1.12	19a MOL106	NCCCC[C@H](NC(=O)[C@@H]1CCN2CC[C@@](N)(Cc3ccccc3)CN12)C(=O)C(=O)NCc1ccccc1	Ki	'='	2000.0	nM	5.70			UO_0000065	10.95	0.20	4.58	4.26	False	CHEMBL813617	Inhibitory concentration against thrombin.	B	BAO_0000357	single protein format	None	None	None	None	None	CHEMBL204	Thrombin	Homo sapiens	SINGLE PROTEIN	CHEMBL1132633	1	Scientific Literature	J. Med. Chem.	1999	None
CHEMBL1166	ARGATROBAN	4	508.65	2	0.91	30 (argatroban(MD-805))	CC1CNc2c(cccc2S(=O)(=O)N[C@@H](CCCNC(=N)N)C(=O)N2CC[C@@H](C)C[C@@H]2C(=O)O)C1	Ki	'='	39.0	nM	7.41			UO_0000065	14.57	0.29	6.50	4.17	False	CHEMBL814968	Inhibition against clot-associated thrombin.	B	BAO_0000357	single protein format	None	None	None	None	None	CHEMBL204	Thrombin	Homo sapiens	SINGLE PROTEIN	CHEMBL1133572	1	Scientific Literature	J. Med. Chem.	2000	None
CHEMBL28817		0	562.72	2	0.30	19c MOL126	N=C(N)NCCC[C@H](NC(=O)[C@@H]1CCN2CC[C@@](N)(Cc3ccccc3)CN12)C(=O)C(=O)NCCc1ccccc1	Ki	'='	0.071	nM	10.15			UO_0000065	18.04	0.34	9.85	5.98	False	CHEMBL813617	Inhibitory concentration against thrombin.	B	BAO_0000357	single protein format	None	None	None	None	None	CHEMBL204	Thrombin	Homo sapiens	SINGLE PROTEIN	CHEMBL1132633	1	Scientific Literature	J. Med. Chem.	1999	None
CHEMBL28817		0	562.72	2	0.30	19c MOL126	N=C(N)NCCC[C@H](NC(=O)[C@@H]1CCN2CC[C@@](N)(Cc3ccccc3)CN12)C(=O)C(=O)NCCc1ccccc1	k_on	'='	640000.0	M-1.s-1									False	CHEMBL812457	Inhibitory constant on rate against thrombin.	B	BAO_0000357	single protein format	None	None	None	None	None	CHEMBL204	Thrombin	Homo sapiens	SINGLE PROTEIN	CHEMBL1132633	1	Scientific Literature	J. Med. Chem.	1999	None
CHEMBL536967		0	503.02	0	2.69	18	Cc1ccc(NCS(=O)(=O)c2ccccc2)c(O)c1CC(=O)NCc1ccc(C(=N)N)cc1.Cl	IC50	'='	190.0	nM	6.72			UO_0000065	14.41	0.28	4.03	4.62	False	CHEMBL862522	Inhibitory activity against thrombin	B	BAO_0000357	single protein format	Homo sapiens	None	None	None	None	CHEMBL204	Thrombin	Homo sapiens	SINGLE PROTEIN	CHEMBL1138128	1	Scientific Literature	Bioorg. Med. Chem. Lett.	2006	None
CHEMBL206335	RAZAXABAN	0	528.47	1	4.25	razaxaban	CN(C)Cc1nccn1-c1ccc(NC(=O)c2cc(C(F)(F)F)nn2-c2ccc3onc(N)c3c2)c(F)c1	Ki	'='	540.0	nM	6.27			UO_0000065	11.86	0.23	2.02	5.22	True	CHEMBL946440	Inhibition of human thrombin	B	BAO_0000357	single protein format	Homo sapiens	None	None	None	None	CHEMBL204	Thrombin	Homo sapiens	SINGLE PROTEIN	CHEMBL1157522	1	Scientific Literature	Bioorg. Med. Chem. Lett.	2008	None
CHEMBL18759		0	449.52	0	1.14	NC25	Cc1nc(N)ncc1CNC(=O)Cn1c(C)cnc(NCCc2ccc3c(c2)CCO3)c1=O	Ki	'='	323.8	nM	6.49			UO_0000065	14.44	0.27	5.35	4.74	False	CHEMBL811969	In vitro inhibitory constant against human thrombin (FIIa).	B	BAO_0000357	single protein format	None	None	None	None	None	CHEMBL204	Thrombin	Homo sapiens	SINGLE PROTEIN	CHEMBL1136066	1	Scientific Literature	Bioorg. Med. Chem. Lett.	2002	None
CHEMBL117656		0	653.56	2	-0.64	2d	N=C(N)N1CCC[C@H](NC(=O)CNC(=O)[C@@H](CCNC(=O)c2cncc(Br)c2)NS(=O)(=O)Cc2ccccc2)C1O	IC50	'>'	2500.0	nM				UO_0000065					False	CHEMBL815798	In vitro inhibition of human Thrombin (FIIa).	B	BAO_0000357	single protein format	None	None	None	None	None	CHEMBL204	Thrombin	Homo sapiens	SINGLE PROTEIN	CHEMBL1131910	1	Scientific Literature	Bioorg. Med. Chem. Lett.	1999	None
CHEMBL19811		0	446.53	0	-0.25	NC27	Cc1ccc(NS(=O)(=O)Cc2ccccc2)c(=O)n1CC(=O)NC[C@H]1CN=C(N)NC1	Ki	'='	1.0	nM	9.00			UO_0000065	20.16	0.40	9.25	6.09	False	CHEMBL811969	In vitro inhibitory constant against human thrombin (FIIa).	B	BAO_0000357	single protein format	None	None	None	None	None	CHEMBL204	Thrombin	Homo sapiens	SINGLE PROTEIN	CHEMBL1136066	1	Scientific Literature	Bioorg. Med. Chem. Lett.	2002	None
CHEMBL107920		0	469.53	1	5.62	54	Fc1cc(F)cc(-c2cc(N(CCCN3CCCCCC3)Cc3ccc4c(c3)OCO4)on2)c1	Ki	'>'	10000.0	nM				UO_0000065					False	CHEMBL814958	Compound was tested for thrombin catalytic activity; no inhibition was observed	B	BAO_0000357	single protein format	None	None	None	None	None	CHEMBL204	Thrombin	Homo sapiens	SINGLE PROTEIN	CHEMBL1136056	1	Scientific Literature	Bioorg. Med. Chem. Lett.	2002	None
CHEMBL126208		0	466.01	0	4.92	9h	O=C(Cc1ccc2[nH]c(-c3ccc(Cl)s3)nc2c1)NCC1CCN(c2ccncc2)CC1	IC50	'>'	10000.0	nM				UO_0000065					False	CHEMBL811067	Binding affinity against human thrombin.	B	BAO_0000357	single protein format	None	None	None	None	None	CHEMBL204	Thrombin	Homo sapiens	SINGLE PROTEIN	CHEMBL1146806	1	Scientific Literature	Bioorg. Med. Chem. Lett.	2004	None
CHEMBL277649		0	570.80	2	7.26	10b	COC[C@@H]1CCCN1Cc1ccc(Cc2c(-c3ccc(OCCN4CCCC4)cc3)sc3cc(O)ccc23)cc1C	K ass	'='	353.0	10e6 l M-1									False	CHEMBL816469	Inhibition of thrombin	B	BAO_0000357	single protein format	None	None	None	None	None	CHEMBL204	Thrombin	Homo sapiens	SINGLE PROTEIN	CHEMBL1132899	1	Scientific Literature	Bioorg. Med. Chem. Lett.	2000	None
CHEMBL341510		0	441.54	0	4.28	1	N=C(N)c1cccc(N[C@H](C(=O)Nc2ccc(N3CCCCC3=O)cc2)c2ccccc2)c1	IC50	'>'	10000.0	nM				UO_0000065					False	CHEMBL811067	Binding affinity against human thrombin.	B	BAO_0000357	single protein format	None	None	None	None	None	CHEMBL204	Thrombin	Homo sapiens	SINGLE PROTEIN	CHEMBL1146806	1	Scientific Literature	Bioorg. Med. Chem. Lett.	2004	None
CHEMBL150612		0	434.54	0	4.87	10b	N=C(N)c1ccc(/C=C2/CC(c3ccccc3)C/C(=C\c3ccc(C(=N)N)cc3)C2=O)cc1	Ki	'='	325.0	nM	6.49			UO_0000065	14.93	0.27	1.62	5.55	False	CHEMBL813670	In vitro inhibition of human thrombin(FIIa).	B	BAO_0000357	single protein format	None	None	None	None	None	CHEMBL204	Thrombin	Homo sapiens	SINGLE PROTEIN	CHEMBL1132552	1	Scientific Literature	J. Med. Chem.	1999	None
CHEMBL3144250		0	4756.11	None	None	111	Cc1cn([C@H]2C[C@H](OP(=O)(O)OC[C@H]3O[C@@H](n4cnc5c(=O)nc(N)[nH]c54)C[C@@H]3OP(=O)(O)OC[C@H]3O[C@@H](n4cnc5c(=O)[nH]c(=N)[nH]c54)C[C@@H]3OP(=O)(O)OC[C@H]3O[C@@H](n4cc(C)c(=O)[nH]c4=O)C[C@@H]3OP(=O)(O)OC[C@H]3O[C@@H](n4cnc5c(=O)nc(N)[nH]c54)C[C@@H]3OP(=O)(O)OC[C@H]3O[C@@H](n4cc(C)c(=O)[nH]c4=O)C[C@@H]3OP(=O)(O)OC[C@H]3O[C@@H](n4cnc5c(=O)nc(N)[nH]c54)C[C@@H]3OP(=O)(O)OC[C@H]3O[C@@H](n4cnc5c(=O)[nH]…	Relative PT	'='	0.9										False	CHEMBL771783	Relative prothrombin time was determined as the activity of the test ODN (oligodeoxynucleotide) relative to that of GS-522	F	BAO_0000019	assay format	Cercopithecidae	None	None	None	None	CHEMBL204	Thrombin	Homo sapiens	SINGLE PROTEIN	CHEMBL1131152	1	Scientific Literature	J. Med. Chem.	1998	None
CHEMBL440733		0	473.56	0	3.79	2e	Cc1cc(C(=O)Nc2ccc(-c3ccccc3S(C)(=O)=O)cc2)n(-c2cccc(C(=N)N)c2)n1	Ki	'='	180.0	nM	6.75			UO_0000065	14.24	0.27	2.95	5.15	False	CHEMBL813668	In vitro activity against human thrombin.	B	BAO_0000357	single protein format	None	None	None	None	None	CHEMBL204	Thrombin	Homo sapiens	SINGLE PROTEIN	CHEMBL1134648	1	Scientific Literature	J. Med. Chem.	2001	None
CHEMBL211659		0	563.73	2	2.52	50	N=C(N)NCCCC1CCN(C(=O)[C@H](Cc2cccc(C(=N)N)c2)NS(=O)(=O)c2ccc3ccccc3c2)CC1	Ki	'='	170.0	nM	6.77			UO_0000065	12.01	0.23	4.25	3.80	False	CHEMBL868544	Inhibition of thrombin	B	BAO_0000357	single protein format	Homo sapiens	None	None	None	None	CHEMBL204	Thrombin	Homo sapiens	SINGLE PROTEIN	CHEMBL1138903	1	Scientific Literature	J. Med. Chem.	2006	None
CHEMBL211209		0	539.71	1	1.95	44	N=C(N)c1cccc(C[C@H](NS(=O)(=O)c2ccc(C3CCCCC3)cc2)C(=O)N2CCN(C(=N)N)CC2)c1	Ki	'='	1700.0	nM	5.77			UO_0000065	10.69	0.21	3.82	3.40	False	CHEMBL868544	Inhibition of thrombin	B	BAO_0000357	single protein format	Homo sapiens	None	None	None	None	CHEMBL204	Thrombin	Homo sapiens	SINGLE PROTEIN	CHEMBL1138903	1	Scientific Literature	J. Med. Chem.	2006	None
CHEMBL212031		0	668.91	2	2.86	38	CC(C)c1cc(C(C)C)c(S(=O)(=O)N[C@@H](Cc2cccc(C(=N)N)c2)C(=O)N2CCC(C(=O)NCCN=C(N)N)CC2)c(C(C)C)c1	Ki	'='	20000.0	nM	4.70			UO_0000065	7.02	0.14	1.84	2.24	False	CHEMBL868544	Inhibition of thrombin	B	BAO_0000357	single protein format	Homo sapiens	None	None	None	None	CHEMBL204	Thrombin	Homo sapiens	SINGLE PROTEIN	CHEMBL1138903	1	Scientific Literature	J. Med. Chem.	2006	None
CHEMBL211367		0	644.80	1	1.80	32	N=C(N)c1cccc(C[C@H](NS(=O)(=O)c2ccc(-c3ccccc3)cc2)C(=O)N2CCN(C(=O)C3CCN(C(=N)N)CC3)CC2)c1	Ki	'='	1300.0	nM	5.89			UO_0000065	9.13	0.17	4.09	3.10	False	CHEMBL868544	Inhibition of thrombin	B	BAO_0000357	single protein format	Homo sapiens	None	None	None	None	CHEMBL204	Thrombin	Homo sapiens	SINGLE PROTEIN	CHEMBL1138903	1	Scientific Literature	J. Med. Chem.	2006	None
CHEMBL379186		0	652.91	1	3.90	30	CC(C)c1cc(C(C)C)c(S(=O)(=O)N[C@@H](Cc2cccc(C(=N)N)c2)C(=O)N2CCN(C(=O)C3CCNCC3)CC2)c(C(C)C)c1	Ki	'='	5400.0	nM	5.27			UO_0000065	8.07	0.16	1.37	3.54	False	CHEMBL868544	Inhibition of thrombin	B	BAO_0000357	single protein format	Homo sapiens	None	None	None	None	CHEMBL204	Thrombin	Homo sapiens	SINGLE PROTEIN	CHEMBL1138903	1	Scientific Literature	J. Med. Chem.	2006	None
CHEMBL350650		0	549.68	1	0.18	3a	N=C(N)NCCC[C@@H](NC(=O)CN1CCC[C@H](NS(=O)(=O)Cc2ccccc2)C1=O)C(=O)c1nccs1	IC50	'='	138.0	nM	6.86			UO_0000065	12.48	0.25	6.68	3.66	False	CHEMBL882279	In vitro inhibitory activity against serine protease thrombin	B	BAO_0000357	single protein format	None	None	None	None	None	CHEMBL204	Thrombin	Homo sapiens	SINGLE PROTEIN	CHEMBL1136598	1	Scientific Literature	Bioorg. Med. Chem. Lett.	2003	None
CHEMBL3142676		0	496.44	0	4.76	1l	NC(C(=O)N1CCC[C@H]1C(=O)NCc1cc(Cl)cc(Cl)c1)C(c1ccccc1)c1ccccc1	IC50	'='	450.0	nM	6.35			UO_0000065	12.78	0.25	1.59	8.41	False	CHEMBL808337	Inhibitory activity against thrombin	B	BAO_0000357	single protein format	None	None	None	None	None	CHEMBL204	Thrombin	Homo sapiens	SINGLE PROTEIN	CHEMBL1131569	1	Scientific Literature	J. Med. Chem.	1998	None
CHEMBL211086		0	610.78	2	1.45	22	N=C(N)NCCC(=O)N1CCN(C(=O)[C@H](Cc2cccc(C(=N)N)c2)NS(=O)(=O)c2ccc(C3CCCCC3)cc2)CC1	Ki	'='	120.0	nM	6.92			UO_0000065	11.33	0.22	5.47	3.49	False	CHEMBL868544	Inhibition of thrombin	B	BAO_0000357	single protein format	Homo sapiens	None	None	None	None	CHEMBL204	Thrombin	Homo sapiens	SINGLE PROTEIN	CHEMBL1138903	1	Scientific Literature	J. Med. Chem.	2006	None
CHEMBL125839		0	466.95	0	4.49	9d	O=C(Cc1ccc2[nH]c(-c3ccc(Cl)s3)nc2c1)Nc1ccc(N2CCOCC2=O)cc1	IC50	'>'	10000.0	nM				UO_0000065					False	CHEMBL811067	Binding affinity against human thrombin.	B	BAO_0000357	single protein format	None	None	None	None	None	CHEMBL204	Thrombin	Homo sapiens	SINGLE PROTEIN	CHEMBL1146806	1	Scientific Literature	Bioorg. Med. Chem. Lett.	2004	None
CHEMBL124427		0	389.28	0	3.91	3b	CC1CC(c2ccc3[nH]c(-c4ccc(Br)s4)nc3c2)=NNC1=O	IC50	'>'	10000.0	nM				UO_0000065					False	CHEMBL811067	Binding affinity against human thrombin.	B	BAO_0000357	single protein format	None	None	None	None	None	CHEMBL204	Thrombin	Homo sapiens	SINGLE PROTEIN	CHEMBL1146806	1	Scientific Literature	Bioorg. Med. Chem. Lett.	2004	None
CHEMBL310722		0	589.74	1	1.13	13	CNC(=O)[C@H](CC1CCCN(C(=N)N)C1)NC(=O)CN1C(=O)CN(CCCc2ccccc2)C(=O)[C@H]1Cc1ccccc1	IC50	'='	440.0	nM	6.36			UO_0000065	10.78	0.20	5.23	4.18	False	CHEMBL818158	Inhibitory concentration required against thrombin was determined	B	BAO_0000357	single protein format	None	None	None	None	None	CHEMBL204	Thrombin	Homo sapiens	SINGLE PROTEIN	CHEMBL1132099	1	Scientific Literature	Bioorg. Med. Chem. Lett.	1999	None
CHEMBL3216390		0	511.50	1	0.37	1 (Inogatran)	Cl.Cl.N=C(N)NCCCNC(=O)[C@@H]1CCCCN1C(=O)[C@@H](CC1CCCCC1)NCC(=O)O	Ki	'='	3.0	nM	8.52			UO_0000065	19.43	0.38	8.15	5.31	False	CHEMBL814969	Inhibition of thrombin was evaluated	B	BAO_0000357	single protein format	None	None	None	None	None	CHEMBL204	Thrombin	Homo sapiens	SINGLE PROTEIN	CHEMBL1152078	1	Scientific Literature	Bioorg. Med. Chem. Lett.	1997	None
CHEMBL150739		0	400.53	0	4.65	5c	N=C(N)c1ccc(/C=C2/CCCCCC/C(=C/c3ccc(C(=N)N)cc3)C2=O)cc1	Ki	'='	290.0	nM	6.54			UO_0000065	16.32	0.30	1.89	5.60	False	CHEMBL813670	In vitro inhibition of human thrombin(FIIa).	B	BAO_0000357	single protein format	None	None	None	None	None	CHEMBL204	Thrombin	Homo sapiens	SINGLE PROTEIN	CHEMBL1132552	1	Scientific Literature	J. Med. Chem.	1999	None
CHEMBL52427		0	341.41	0	4.80	22e	Cc1cc(-c2ccccc2)c(O)c(-c2cc3cc(C(=N)N)ccc3[nH]2)c1	Ki	'='	1100.0	nM	5.96			UO_0000065	17.45	0.31	1.16	6.94	False	CHEMBL814319	Activity against Human Serine Protease Thrombin	B	BAO_0000357	single protein format	Homo sapiens	None	None	None	None	CHEMBL204	Thrombin	Homo sapiens	SINGLE PROTEIN	CHEMBL1134564	1	Scientific Literature	J. Med. Chem.	2001	None
CHEMBL92345		0	423.50	0	1.60	1e	N=C(N)c1cccc(CN2CC[C@H](NS(=O)(=O)c3ccc4cnccc4c3)C2=O)c1	Ki	'>'	4000.0	nM				UO_0000065					False	CHEMBL814949	Binding affinity against thrombin	B	BAO_0000357	single protein format	None	None	None	None	None	CHEMBL204	Thrombin	Homo sapiens	SINGLE PROTEIN	CHEMBL1131988	1	Scientific Literature	Bioorg. Med. Chem. Lett.	1999	None
CHEMBL146895		0	416.53	0	-0.11	23	CC(=O)N[C@H](Cc1ccccc1)C(=O)N1CCC[C@H]1C(=O)NCCCCN=C(N)N	IC50	'='	42000.0	nM	4.38			UO_0000065	10.51	0.20	4.49	3.06	False	CHEMBL815806	In vitro inhibitory activity against hydrolysis of human alpha thrombin	B	BAO_0000357	single protein format	None	None	None	None	None	CHEMBL204	Thrombin	Homo sapiens	SINGLE PROTEIN	CHEMBL1135092	1	Scientific Literature	Bioorg. Med. Chem. Lett.	2002	None
CHEMBL318001		0	222.28	0	2.25	alpha- 4	CC(C)=CC(=O)C[C@@H]1C(=O)O[C@H]2CCCC21	IC50	'='	19.0	nM	7.72			UO_0000065	34.74	0.66	5.47	17.80	False	CHEMBL811074	Inhibition of thrombin	B	BAO_0000357	single protein format	Homo sapiens	None	None	None	None	CHEMBL204	Thrombin	Homo sapiens	SINGLE PROTEIN	CHEMBL1130641	1	Scientific Literature	Bioorg. Med. Chem. Lett.	1998	None
CHEMBL422470		0	472.61	1	-0.68	3h	N=C(N)C1CCC[C@H](NC(=O)CN2CCC[C@H](NS(=O)(=O)NC3CCCCC3)C2=O)C1O	IC50	'='	235.0	nM	6.63			UO_0000065	14.03	0.28	7.31	3.73	False	CHEMBL816448	In vitro for inhibition of serine protease thrombin(FIIa).	B	BAO_0000357	single protein format	None	None	None	None	None	CHEMBL204	Thrombin	Homo sapiens	SINGLE PROTEIN	CHEMBL1129392	1	Scientific Literature	J. Med. Chem.	1996	None
CHEMBL96433		0	327.39	0	4.49	22f	N=C(N)c1ccc2[nH]c(-c3cccc(-c4ccccc4)c3O)cc2c1	Ki	'='	320.0	nM	6.50			UO_0000065	19.84	0.35	2.00	7.56	True	CHEMBL814319	Activity against Human Serine Protease Thrombin	B	BAO_0000357	single protein format	Homo sapiens	None	None	None	None	CHEMBL204	Thrombin	Homo sapiens	SINGLE PROTEIN	CHEMBL1134564	1	Scientific Literature	J. Med. Chem.	2001	None
CHEMBL287964		0	639.58	None	None	22	COC(=O)NS(=O)(=O)c1ccccc1-c1ccc(C(=O)N[C@@H](CCCN=C(N)N)B2O[C@@H]3CC4CC(C4(C)C)[C@]3(C)O2)c(C)c1	Ki	'='	1.1	nM	8.96			UO_0000065	14.01	None	None	None	False	CHEMBL872712	Inhibition of thrombin	B	BAO_0000357	single protein format	Oryctolagus cuniculus	None	None	None	None	CHEMBL204	Thrombin	Homo sapiens	SINGLE PROTEIN	CHEMBL1151536	1	Scientific Literature	Bioorg. Med. Chem. Lett.	1997	None
CHEMBL82437		0	554.80	2	7.67	2c	CCc1cc(Cc2c(-c3ccc(OCCN4CCCC4)cc3)sc3ccccc23)ccc1OCCN1CCCC1	K ass	'='	7270000.0	l M-1									False	CHEMBL816467	Binding affinity for human alpha-thrombin	B	BAO_0000357	single protein format	None	None	None	None	None	CHEMBL204	Thrombin	Homo sapiens	SINGLE PROTEIN	CHEMBL1130966	1	Scientific Literature	Bioorg. Med. Chem. Lett.	1998	None
CHEMBL40145		0	460.71	0	3.72	5	NC1CCC(CNC(=O)[C@@H]2CCCN2C(=O)[C@@H](N)C(C2CCCCC2)C2CCCCC2)CC1	Ki	'='	440.0	nM	6.36			UO_0000065	13.80	0.26	2.64	6.27	False	CHEMBL811976	Inhibitory activity against human thrombin	B	BAO_0000357	single protein format	None	None	None	None	None	CHEMBL204	Thrombin	Homo sapiens	SINGLE PROTEIN	CHEMBL1130205	1	Scientific Literature	J. Med. Chem.	1997	None
CHEMBL169118		0	390.44	0	4.52	5	COc1ccc(C(=O)Nc2ccc(C)cc2NC(=O)c2ccc(OC)cc2)cc1	K ass	'='	20000.0	l M-1									False	CHEMBL660483	Apparent association constant against Coagulation factor II	B	BAO_0000357	single protein format	None	None	None	None	None	CHEMBL204	Thrombin	Homo sapiens	SINGLE PROTEIN	CHEMBL1132962	1	Scientific Literature	J. Med. Chem.	2000	None
CHEMBL124042		0	618.66	1	0.54	28	N=C(N)NCCCNC(=O)[C@@H]1CS[C@H]2CC[C@H](NS(=O)(=O)c3cccc4ccccc34)C(=O)N21.O=C(O)C(F)(F)F	Ki	'='	1450.0	nM	5.84			UO_0000065	11.57	0.23	5.30	3.71	False	CHEMBL813628	In vitro inhibition was measured against Human Thrombin.	B	BAO_0000357	single protein format	None	None	None	None	None	CHEMBL204	Thrombin	Homo sapiens	SINGLE PROTEIN	CHEMBL1131291	1	Scientific Literature	J. Med. Chem.	1998	None
CHEMBL150434		0	414.55	1	5.04	6a	N=C(N)c1ccc(/C=C2\CCCCCCC/C(=C\c3ccc(C(=N)N)cc3)C2=O)cc1	Ki	'='	730.0	nM	6.14			UO_0000065	14.80	0.27	1.10	5.25	False	CHEMBL813670	In vitro inhibition of human thrombin(FIIa).	B	BAO_0000357	single protein format	None	None	None	None	None	CHEMBL204	Thrombin	Homo sapiens	SINGLE PROTEIN	CHEMBL1132552	1	Scientific Literature	J. Med. Chem.	1999	None
CHEMBL320781		0	593.71	1	0.12	34	NC(N)=NCCCC(NC(=O)[C@@H]1CC[C@H]2CN(C(=O)[C@@H](N)Cc3c[nH]c4ccccc34)CC(=O)N21)C(=O)c1nccs1	Ki	'='	0.96	nM	9.02			UO_0000065	15.19	0.29	8.90	4.38	False	CHEMBL847937	Binding affinity against thrombin	B	BAO_0000357	single protein format	None	None	None	None	None	CHEMBL204	Thrombin	Homo sapiens	SINGLE PROTEIN	CHEMBL1130670	1	Scientific Literature	Bioorg. Med. Chem. Lett.	1998	None
CHEMBL172167		0	388.47	1	5.32	24	COc1ccc(C(=O)Nc2ccccc2NC(=O)c2ccc(C(C)C)cc2)cc1	K ass	'='	80000.0	l M-1									False	CHEMBL660483	Apparent association constant against Coagulation factor II	B	BAO_0000357	single protein format	None	None	None	None	None	CHEMBL204	Thrombin	Homo sapiens	SINGLE PROTEIN	CHEMBL1132962	1	Scientific Literature	J. Med. Chem.	2000	None
CHEMBL309931		0	553.69	1	1.11	3	N=C(N)N1CCCC(C[C@H](NC(=O)CN2CC(=O)N(CCCc3ccccc3)CC2=O)C(=O)c2nccs2)C1	Ki	'='	495.0	nM	6.30			UO_0000065	11.39	0.22	5.20	4.13	False	CHEMBL813664	Binding affinity against thrombin	B	BAO_0000357	single protein format	Homo sapiens	None	None	None	None	CHEMBL204	Thrombin	Homo sapiens	SINGLE PROTEIN	CHEMBL1132668	1	Scientific Literature	Bioorg. Med. Chem. Lett.	1999	None
CHEMBL62492		0	358.83	0	3.91	14b	CC(C)COc1cccc(-c2nc3cc(C(=N)N)c(Cl)cc3[nH]2)c1O	Ki	'='	90000.0	nM	4.05			UO_0000065	11.27	0.22	0.14	3.75	False	CHEMBL877961	Inhibition of thrombin	B	BAO_0000357	single protein format	None	None	None	None	None	CHEMBL204	Thrombin	Homo sapiens	SINGLE PROTEIN	CHEMBL1135195	1	Scientific Literature	Bioorg. Med. Chem. Lett.	2002	None
CHEMBL62807		0	382.44	0	4.32	15j	C[C@H]1CCCC[C@@H]1Oc1cccc(-c2nc3cc(C(=N)N)c(F)cc3[nH]2)c1O	Ki	'='	11000.0	nM	4.96			UO_0000065	12.97	0.24	0.64	4.59	False	CHEMBL877961	Inhibition of thrombin	B	BAO_0000357	single protein format	None	None	None	None	None	CHEMBL204	Thrombin	Homo sapiens	SINGLE PROTEIN	CHEMBL1135195	1	Scientific Literature	Bioorg. Med. Chem. Lett.	2002	None
CHEMBL380220		0	590.75	2	1.96	55	N=C(N)NCCC1CCN(C(=O)[C@H](Cc2cccc(C(=N)N)c2)NS(=O)(=O)c2ccc(Cc3ccncc3)cc2)CC1	Ki	'='	270.0	nM	6.57			UO_0000065	11.12	0.21	4.61	3.44	False	CHEMBL868544	Inhibition of thrombin	B	BAO_0000357	single protein format	Homo sapiens	None	None	None	None	CHEMBL204	Thrombin	Homo sapiens	SINGLE PROTEIN	CHEMBL1138903	1	Scientific Literature	J. Med. Chem.	2006	None
CHEMBL378643		0	592.73	2	2.16	54	N=C(N)NCCC1CCN(C(=O)[C@H](Cc2cccc(C(=N)N)c2)NS(=O)(=O)c2ccc(Oc3ccccc3)nc2)CC1	Ki	'='	99.0	nM	7.00			UO_0000065	11.82	0.23	4.84	3.50	False	CHEMBL868544	Inhibition of thrombin	B	BAO_0000357	single protein format	Homo sapiens	None	None	None	None	CHEMBL204	Thrombin	Homo sapiens	SINGLE PROTEIN	CHEMBL1138903	1	Scientific Literature	J. Med. Chem.	2006	None
CHEMBL252454		0	497.41	0	4.33	13	Nc1noc2ccc(-n3nc(C(F)(F)F)cc3C(=O)Cc3ccc(-n4ccccc4=O)cc3F)cc12	Ki	'='	349.0	nM	6.46			UO_0000065	12.98	0.24	2.13	5.93	False	CHEMBL927725	Inhibition of human thrombin	B	BAO_0000357	single protein format	Homo sapiens	None	None	None	None	CHEMBL204	Thrombin	Homo sapiens	SINGLE PROTEIN	CHEMBL1140796	1	Scientific Literature	Bioorg. Med. Chem. Lett.	2008	None
CHEMBL350499		0	507.57	1	2.43	7	COCC1(C(=O)Nc2ccc(-c3ccccc3S(N)(=O)=O)cc2)CC(c2cccc(C(=N)N)c2)=NO1	Ki	'='	2400.0	nM	5.62			UO_0000065	11.07	0.21	3.19	3.31	False	CHEMBL872718	Inhibitory activity against thrombin	B	BAO_0000357	single protein format	Homo sapiens	None	None	None	None	CHEMBL204	Thrombin	Homo sapiens	SINGLE PROTEIN	CHEMBL1133078	1	Scientific Literature	Bioorg. Med. Chem. Lett.	2000	None
CHEMBL130119		0	364.53	0	1.52	11	NC1CCC(CNC(=O)[C@@H]2CCCN2C(=O)[C@@H](N)C2CCCCC2)CC1	IC50	'='	3.0	nM	8.52			UO_0000065	23.38	0.45	7.00	8.40	False	CHEMBL814934	Inhibition of thrombin-catalyzed hydrolysis of a standard substrate	B	BAO_0000357	single protein format	None	None	None	None	None	CHEMBL204	Thrombin	Homo sapiens	SINGLE PROTEIN	CHEMBL1131597	1	Scientific Literature	J. Med. Chem.	1998	None
CHEMBL431080		0	641.71	2	-1.15	2k	N=C(N)N1CCC[C@H](NC(=O)CNC(=O)[C@@H](CCNC(=O)c2nc3ccccc3nc2O)NS(=O)(=O)Cc2ccccc2)C1O	IC50	'>'	2500.0	nM				UO_0000065					False	CHEMBL815798	In vitro inhibition of human Thrombin (FIIa).	B	BAO_0000357	single protein format	None	None	None	None	None	CHEMBL204	Thrombin	Homo sapiens	SINGLE PROTEIN	CHEMBL1131910	1	Scientific Literature	Bioorg. Med. Chem. Lett.	1999	None
CHEMBL328069		0	659.61	1	1.47	55	N=C(N)c1cccc(C2=NOC(Cn3cnnn3)(C(=O)Nc3ccc(-c4ccccc4S(N)(=O)=O)cc3)C2)c1.O=C(O)C(F)(F)F	Ki	'='	900.0	nM	6.05			UO_0000065	11.08	0.21	4.58	2.96	False	CHEMBL813635	Binding affinity towards thrombin obtained from human purified enzymes	B	BAO_0000357	single protein format	None	None	None	None	None	CHEMBL204	Thrombin	Homo sapiens	SINGLE PROTEIN	CHEMBL1132652	1	Scientific Literature	J. Med. Chem.	1999	None
CHEMBL551048		0	506.60	1	2.01	35	CC(C)C[C@@H](NC(=O)[C@H](O)Cc1ccc(O)cc1)C(=O)N1CCC[C@H]1C(=O)NCc1ccc(C#N)cc1	IC50	'='	0.2	ug.mL-1				UO_0000274					False	CHEMBL1035435	Inhibition of thrombin	B	BAO_0000357	single protein format	None	None	None	None	None	CHEMBL204	Thrombin	Homo sapiens	SINGLE PROTEIN	CHEMBL1151931	1	Scientific Literature	Bioorg. Med. Chem. Lett.	2009	None
CHEMBL561370		0	538.65	2	1.44	30	CC(C)C[C@@H](NC(=O)[C@H](O)Cc1ccc(O)cc1)C(=O)N1CCC[C@H]1C(=O)NCc1ccc(NC(=N)N)cc1	IC50	'='	0.43	ug.mL-1				UO_0000274					False	CHEMBL1035435	Inhibition of thrombin	B	BAO_0000357	single protein format	None	None	None	None	None	CHEMBL204	Thrombin	Homo sapiens	SINGLE PROTEIN	CHEMBL1151931	1	Scientific Literature	Bioorg. Med. Chem. Lett.	2009	None
CHEMBL82032		0	480.59	0	-0.72	1a	N=C(N)N1CCC[C@H](NC(=O)CN2CCCC[C@H](NS(=O)(=O)Cc3ccccc3)C2=O)C1O	Ratio	'='	136.7										False	CHEMBL848427	In vitro inhibitory activity was evaluated as ratio of trypsin by FIIa serine protease	B	BAO_0000357	single protein format	None	None	None	None	None	CHEMBL204	Thrombin	Homo sapiens	SINGLE PROTEIN	CHEMBL1130728	1	Scientific Literature	Bioorg. Med. Chem. Lett.	1998	None
CHEMBL284549		0	576.70	2	-0.18	24	N=C(N)NCCC[C@H](NC(=O)[C@@H]1CCN2CC[C@@](N)(Cc3ccccc3)C(=O)N12)C(=O)C(=O)NCCc1ccccc1	Ki	'='	0.071	nM	10.15			UO_0000065	17.60	0.33	10.33	5.43	False	CHEMBL948917	Inhibition of human alpha-thrombin	B	BAO_0000357	single protein format	Homo sapiens	None	None	None	None	CHEMBL204	Thrombin	Homo sapiens	SINGLE PROTEIN	CHEMBL1143211	1	Scientific Literature	Bioorg. Med. Chem.	2008	None
CHEMBL255973		0	697.81	2	5.11	30c	C[C@]12C[C@@H](Cc3ccc4nc(C(F)(F)F)ccc4c3)CC(=O)N1[C@H](C(=O)N[C@@H](CCCNC(=N)N)C(=O)c1nc3ccccc3s1)CS2	Ki	'='	18.0	nM	7.75			UO_0000065	11.10	0.22	2.63	5.02	False	CHEMBL948917	Inhibition of human alpha-thrombin	B	BAO_0000357	single protein format	Homo sapiens	None	None	None	None	CHEMBL204	Thrombin	Homo sapiens	SINGLE PROTEIN	CHEMBL1143211	1	Scientific Literature	Bioorg. Med. Chem.	2008	None
CHEMBL137945		0	521.68	1	1.94	33d	NCCCC[C@H](NC(=O)[C@@H]1CCCN1C(=O)[C@@H](CC1CCCCC1)NCC(=O)O)C(=O)c1nccs1	Ki	'='	2.6	nM	8.59			UO_0000065	16.46	0.33	6.65	5.55	False	CHEMBL948917	Inhibition of human alpha-thrombin	B	BAO_0000357	single protein format	Homo sapiens	None	None	None	None	CHEMBL204	Thrombin	Homo sapiens	SINGLE PROTEIN	CHEMBL1143211	1	Scientific Literature	Bioorg. Med. Chem.	2008	None
CHEMBL413155		0	729.70	2	3.35	43e	CC(C)[C@H](NC(=O)[C@H](Cc1ccc(O)cc1)NC(=O)N[C@H](C)c1ccc(Br)cc1)C(=O)N[C@@H](CCCNC(=N)N)C(=O)c1nccs1	IC50	'='	2000.0	nM	5.70			UO_0000065	7.81	0.17	2.35	2.70	False	CHEMBL948917	Inhibition of human alpha-thrombin	B	BAO_0000357	single protein format	Homo sapiens	None	None	None	None	CHEMBL204	Thrombin	Homo sapiens	SINGLE PROTEIN	CHEMBL1143211	1	Scientific Literature	Bioorg. Med. Chem.	2008	None
CHEMBL231088		0	537.06	1	1.89	8	O=C(CNC(=O)C(CCc1cccc[n+]1[O-])NS(=O)(=O)Cc1ccccc1)NCc1ccc(Cl)s1	Ki	'='	190000.0	nM		Outside typical range		UO_0000065					False	CHEMBL889049	Inhibition of thrombin	B	BAO_0000357	single protein format	None	None	None	None	None	CHEMBL204	Thrombin	Homo sapiens	SINGLE PROTEIN	CHEMBL1145355	1	Scientific Literature	Bioorg. Med. Chem. Lett.	2007	None
CHEMBL395261		0	364.18	0	3.99	21	Nc1ccc(Cl)cc1OC(=O)c1cc2cc(CCl)ccc2oc1=O	Activity	'='	60.0	%				UO_0000187					False	CHEMBL890178	Inhibition of thrombin assessed as residual activity at 100 uM after 10 min	B	BAO_0000357	single protein format	None	None	None	None	None	CHEMBL204	Thrombin	Homo sapiens	SINGLE PROTEIN	CHEMBL1145444	1	Scientific Literature	J. Med. Chem.	2007	None
CHEMBL2372740		0	593.72	2	1.51	table 1	CC[C@H](NC(=O)CCCCCNC(=O)[C@@H](NC(=O)[C@H](CCCCN)NC(=O)c1cc(O)ccc1O)[C@@H](C)CC)C(=O)O	IC50	'='	168000.0	nM		Outside typical range		UO_0000065					False	CHEMBL811068	Anti-thrombin activity by competitive enzyme assay using the fluorogenic substrate Tos-Gly-Pro-Arg-AMC at pH 8.3.	B	BAO_0000357	single protein format	None	None	None	None	None	CHEMBL204	Thrombin	Homo sapiens	SINGLE PROTEIN	CHEMBL1131543	1	Scientific Literature	Bioorg. Med. Chem. Lett.	1998	None
CHEMBL3350546		0	367.40	0	1.26	12c (Ro-0094226)	C=Cc1cn([C@@H]2O[C@H](C)[C@@H](O)[C@H]2O)c(=O)nc1NC(=O)OCCCCC	Susceptibilty Ratio (Liver/Intestine)	'>'	22.0										False	CHEMBL846312	Relative susceptibility to human carboxylesterase in liver and intestine (L/I ratio)	B	BAO_0000019	assay format	None	None	None	None	None	CHEMBL204	Thrombin	Homo sapiens	SINGLE PROTEIN	CHEMBL1136621	1	Scientific Literature	Bioorg. Med. Chem. Lett.	2003	None
CHEMBL2372684		0	641.77	2	1.81	table 1	CC[C@H](C)[C@H](NC(=O)[C@H](CCCCN)NC(=O)c1cc(O)ccc1O)C(=O)N[C@@H](Cc1ccccc1)C(=O)N[C@H](C(=O)O)C(C)C	IC50	'='	31000.0	nM	4.51			UO_0000065	7.03	0.13	2.70	2.05	False	CHEMBL811068	Anti-thrombin activity by competitive enzyme assay using the fluorogenic substrate Tos-Gly-Pro-Arg-AMC at pH 8.3.	B	BAO_0000357	single protein format	None	None	None	None	None	CHEMBL204	Thrombin	Homo sapiens	SINGLE PROTEIN	CHEMBL1131543	1	Scientific Literature	Bioorg. Med. Chem. Lett.	1998	None
CHEMBL321733		0	580.63	0	3.37	18	COCCN(CCCc1ccc(-c2ccccc2S(N)(=O)=O)cc1)c1cccc(C(=N)N)c1.O=C(O)C(F)(F)F	Ki	'='	900.0	nM	6.05			UO_0000065	12.96	0.25	2.68	4.94	False	CHEMBL847137	Inhibition of serine protease thrombin enzyme.	B	BAO_0000357	single protein format	None	None	None	None	None	CHEMBL204	Thrombin	Homo sapiens	SINGLE PROTEIN	CHEMBL1130662	1	Scientific Literature	Bioorg. Med. Chem. Lett.	1998	None
CHEMBL328893		0	479.97	0	2.02	1u	N=C(N)c1ccc(O)c(CN2CC[C@H](NS(=O)(=O)c3cc4c(Cl)nccc4s3)C2=O)c1	Ki	'='	4000.0	nM	5.40			UO_0000065	11.25	0.24	3.38	3.61	False	CHEMBL814949	Binding affinity against thrombin	B	BAO_0000357	single protein format	None	None	None	None	None	CHEMBL204	Thrombin	Homo sapiens	SINGLE PROTEIN	CHEMBL1131988	1	Scientific Literature	Bioorg. Med. Chem. Lett.	1999	None
CHEMBL431281		0	478.99	0	1.90	1p	N=C(N)c1ccc(N)c(CN2CC[C@H](NS(=O)(=O)c3cc4nc(Cl)ccc4s3)C2=O)c1	Ki	'='	1100.0	nM	5.96			UO_0000065	12.44	0.26	4.06	3.84	False	CHEMBL814949	Binding affinity against thrombin	B	BAO_0000357	single protein format	None	None	None	None	None	CHEMBL204	Thrombin	Homo sapiens	SINGLE PROTEIN	CHEMBL1131988	1	Scientific Literature	Bioorg. Med. Chem. Lett.	1999	None
CHEMBL79303		0	436.42	0	3.06	20	CN(C)C(=O)c1cccc(Oc2cc(C(=O)O)cc(Oc3cc(C(=N)N)ccc3O)n2)c1	Ki	'='	1100.0	nM	5.96			UO_0000065	13.65	0.25	2.90	3.75	False	CHEMBL813627	Inhibitory potency was measured against human thrombin	B	BAO_0000357	single protein format	None	None	None	None	None	CHEMBL204	Thrombin	Homo sapiens	SINGLE PROTEIN	CHEMBL1131090	1	Scientific Literature	J. Med. Chem.	1998	None
CHEMBL7651		0	546.57	2	0.87	79	N=C(N)c1cccc(C2=NOC(Cn3cnnn3)(C(=O)Nc3ccc(-c4ccccc4S(N)(=O)=O)cn3)C2)c1	Ki	'='	900.0	nM	6.05			UO_0000065	11.06	0.21	5.18	2.78	False	CHEMBL813635	Binding affinity towards thrombin obtained from human purified enzymes	B	BAO_0000357	single protein format	None	None	None	None	None	CHEMBL204	Thrombin	Homo sapiens	SINGLE PROTEIN	CHEMBL1132652	1	Scientific Literature	J. Med. Chem.	1999	None
CHEMBL13021		0	534.70	1	3.39	8	CC(C)C[C@H](NS(=O)(=O)c1cnccc1N[C@H](CO)Cc1ccccc1)C(=O)N1CCC(CCF)CC1	Ki	'='	11930.0	nM	4.92			UO_0000065	9.21	0.18	1.53	4.41	False	CHEMBL812835	Binding affinity to human thrombin	B	BAO_0000357	single protein format	None	None	None	None	None	CHEMBL204	Thrombin	Homo sapiens	SINGLE PROTEIN	CHEMBL1131676	1	Scientific Literature	Bioorg. Med. Chem. Lett.	1999	None
CHEMBL20442		0	521.68	1	1.67	43d	CN(CC(=O)NC(CC1CCNCC1)C(=O)c1nccs1)C(=O)[C@@H](CC1CCCCC1)NCC(=O)O	IC50	'='	4800.0	nM	5.32			UO_0000065	10.20	0.20	3.65	3.78	False	CHEMBL808333	Inhibitory activity against thrombin with respect to Argatroban	B	BAO_0000357	single protein format	None	None	None	None	None	CHEMBL204	Thrombin	Homo sapiens	SINGLE PROTEIN	CHEMBL1131688	1	Scientific Literature	Bioorg. Med. Chem. Lett.	1999	None
CHEMBL418004		0	537.73	2	6.81	4e	N#Cc1cc(Cc2c(-c3ccc(OCCN4CCCC4)cc3)sc3cc(O)ccc23)ccc1CN1CCCC1	K aps	'='	25600000.0	l M-1									False	CHEMBL816466	Binding to human thrombin was measured using the inhibition of thrombin hydrolysis of Bz-Phe-Val-Arg-pNA	B	BAO_0000357	single protein format	None	None	None	None	None	CHEMBL204	Thrombin	Homo sapiens	SINGLE PROTEIN	CHEMBL1132684	1	Scientific Literature	Bioorg. Med. Chem. Lett.	1999	None
CHEMBL352279		0	488.65	1	5.81	4j	COc1cc(Cc2c(-c3ccc(OCCN)cc3)sc3cc(O)ccc23)ccc1CN1CCCC1	K aps	'='	170000000.0	l M-1									False	CHEMBL816466	Binding to human thrombin was measured using the inhibition of thrombin hydrolysis of Bz-Phe-Val-Arg-pNA	B	BAO_0000357	single protein format	None	None	None	None	None	CHEMBL204	Thrombin	Homo sapiens	SINGLE PROTEIN	CHEMBL1132684	1	Scientific Literature	Bioorg. Med. Chem. Lett.	1999	None
CHEMBL324413		0	539.66	1	0.91	25a	N=C(N)NCCC[C@H](NC(=O)[C@@H]1CC[C@H]2CN(C(=O)CCc3ccccc3)CC(=O)N21)C(=O)c1nccs1	Ki	'='	0.6	nM	9.22			UO_0000065	17.09	0.33	8.31	5.71	False	CHEMBL948917	Inhibition of human alpha-thrombin	B	BAO_0000357	single protein format	Homo sapiens	None	None	None	None	CHEMBL204	Thrombin	Homo sapiens	SINGLE PROTEIN	CHEMBL1143211	1	Scientific Literature	Bioorg. Med. Chem.	2008	None
CHEMBL139242		0	524.66	1	1.13	34	CC(C)OC(=O)C(=O)[C@H](CCCCN)NC(=O)[C@@H]1CCCN1C(=O)[C@@H](CC1CCCCC1)NCC(=O)O	Ki	'='	1.1	nM	8.96			UO_0000065	17.08	0.33	7.83	5.33	False	CHEMBL948917	Inhibition of human alpha-thrombin	B	BAO_0000357	single protein format	Homo sapiens	None	None	None	None	CHEMBL204	Thrombin	Homo sapiens	SINGLE PROTEIN	CHEMBL1143211	1	Scientific Literature	Bioorg. Med. Chem.	2008	None
CHEMBL78055		0	689.86	2	2.53	40c	N=C(N)NCCC[C@H](NC(=O)[C@H](Cc1ccccc1)NC(=O)[C@@H](Cc1ccccc1)NS(=O)(=O)Cc1ccccc1)C(=O)c1nccs1	IC50	'='	4000.0	nM	5.40			UO_0000065	7.82	0.15	2.87	2.75	False	CHEMBL948917	Inhibition of human alpha-thrombin	B	BAO_0000357	single protein format	Homo sapiens	None	None	None	None	CHEMBL204	Thrombin	Homo sapiens	SINGLE PROTEIN	CHEMBL1143211	1	Scientific Literature	Bioorg. Med. Chem.	2008	None
CHEMBL269969		0	719.75	2	4.38	43d	CC(C)[C@H](NC(=O)[C@H](CC1CCCCC1)NC(=O)N[C@H](C)c1ccc(Br)cc1)C(=O)N[C@@H](CCCNC(=N)N)C(=O)c1nccs1	IC50	'='	980.0	nM	6.01			UO_0000065	8.35	0.18	1.63	3.14	False	CHEMBL948917	Inhibition of human alpha-thrombin	B	BAO_0000357	single protein format	Homo sapiens	None	None	None	None	CHEMBL204	Thrombin	Homo sapiens	SINGLE PROTEIN	CHEMBL1143211	1	Scientific Literature	Bioorg. Med. Chem.	2008	None
CHEMBL335406		0	544.06	1	3.86	33a	CNc1cccc(-c2c(Cl)nc(NCCc3ccccc3)c(=O)n2CC(=O)NCc2ccc(C(=N)N)cc2)c1	IC50	'='	580.0	nM	6.24			UO_0000065	11.46	0.22	2.38	4.52	False	CHEMBL816079	Inhibitory activity against thrombin (IIa) was determined	B	BAO_0000357	single protein format	None	None	None	None	None	CHEMBL204	Thrombin	Homo sapiens	SINGLE PROTEIN	CHEMBL1145085	1	Scientific Literature	J. Med. Chem.	2003	None
CHEMBL468812		0	500.56	1	3.03	6b	COC(=O)CC(=O)N(Cc1ccccc1)c1ccc2c(c1)OC(Cc1ccc(C(=N)N)cc1)C(=O)N2C	Ki	'='	3.4	nM	8.47			UO_0000065	16.92	0.31	5.44	6.72	False	CHEMBL972355	Inhibition of thrombin	B	BAO_0000357	single protein format	None	None	None	None	None	CHEMBL204	Thrombin	Homo sapiens	SINGLE PROTEIN	CHEMBL1150268	1	Scientific Literature	J. Med. Chem.	2008	None
CHEMBL125153		0	361.83	1	5.14	11	N=C(N)c1ccc2[nH]c(-c3cccc(-c4ccccc4)c3O)cc2c1Cl	Ki	'='	65000.0	nM	4.19			UO_0000065	11.57	0.22	-0.95	4.87	False	CHEMBL847929	The compound was tested for inhibition of human thrombin	B	BAO_0000357	single protein format	None	None	None	None	None	CHEMBL204	Thrombin	Homo sapiens	SINGLE PROTEIN	CHEMBL1134679	1	Scientific Literature	J. Med. Chem.	2001	None
CHEMBL401261		0	522.58	1	1.19	27	Cc1ccnc(CNC(=O)Cc2c(C)ccn(NS(=O)(=O)c3ccccc3S(C)(=O)=O)c2=O)c1F	IC50	'>'	44400.0	nM				UO_0000065					False	CHEMBL929685	Inhibition of thrombin	B	BAO_0000357	single protein format	None	None	None	None	None	CHEMBL204	Thrombin	Homo sapiens	SINGLE PROTEIN	CHEMBL1141527	1	Scientific Literature	Bioorg. Med. Chem. Lett.	2008	None
CHEMBL540119		0	518.04	0	1.85	12	Cc1ccc(C)c(S(=O)(=O)Nn2ccc(C)c(CC(=O)NCc3ccc(C(=N)N)cc3)c2=O)c1.Cl	IC50	'='	578.0	nM	6.24			UO_0000065	12.95	0.25	4.39	4.24	False	CHEMBL929685	Inhibition of thrombin	B	BAO_0000357	single protein format	None	None	None	None	None	CHEMBL204	Thrombin	Homo sapiens	SINGLE PROTEIN	CHEMBL1141527	1	Scientific Literature	Bioorg. Med. Chem. Lett.	2008	None
CHEMBL79640		0	516.52	0	-0.66	2c	N=C(N)N1CCC[C@H](NC(=O)CN2CCC[C@](N)(Cc3ccccc3)C2=O)C1O.O=C(O)C(F)(F)F	IC50	'='	137.5	nM	6.86			UO_0000065	17.05	0.32	7.52	4.61	False	CHEMBL660482	The compound was tested in vitro for inhibitory activity against Coagulation factor II	B	BAO_0000357	single protein format	None	None	None	None	None	CHEMBL204	Thrombin	Homo sapiens	SINGLE PROTEIN	CHEMBL1153655	1	Scientific Literature	Bioorg. Med. Chem. Lett.	1997	None
CHEMBL342551		0	455.37	1	7.02	5	Cc1ccc(NC(=O)c2sc3ccccc3c2Cl)c(C(=O)Nc2cccc(Cl)c2)c1	Ki	'>'	5000.0	nM				UO_0000065					False	CHEMBL857531	Inhibition constant against human thrombin	B	BAO_0000357	single protein format	None	None	None	None	None	CHEMBL204	Thrombin	Homo sapiens	SINGLE PROTEIN	CHEMBL1136562	1	Scientific Literature	Bioorg. Med. Chem. Lett.	2003	None
CHEMBL466529		0	500.56	1	2.91	6d	COC(=O)C(Cc1ccccc1)C(=O)Nc1ccc2c(c1)OC(Cc1ccc(C(=N)N)cc1)C(=O)N2C	Ki	'='	2730.0	nM	5.56			UO_0000065	11.12	0.21	2.65	4.13	False	CHEMBL972355	Inhibition of thrombin	B	BAO_0000357	single protein format	None	None	None	None	None	CHEMBL204	Thrombin	Homo sapiens	SINGLE PROTEIN	CHEMBL1150268	1	Scientific Literature	J. Med. Chem.	2008	None
CHEMBL540121		0	540.05	1	2.39	16	Cc1ccn(NS(=O)(=O)c2cccc3ccccc23)c(=O)c1CC(=O)NCc1ccc(C(=N)N)cc1.Cl	IC50	'='	1243.0	nM	5.91			UO_0000065	11.73	0.22	3.52	4.01	False	CHEMBL929685	Inhibition of thrombin	B	BAO_0000357	single protein format	None	None	None	None	None	CHEMBL204	Thrombin	Homo sapiens	SINGLE PROTEIN	CHEMBL1141527	1	Scientific Literature	Bioorg. Med. Chem. Lett.	2008	None
CHEMBL436684		0	658.62	1	2.08	54	N=C(N)c1cccc(C2=NOC(Cn3cncn3)(C(=O)Nc3ccc(-c4ccccc4S(N)(=O)=O)cc3)C2)c1.O=C(O)C(F)(F)F	Ki	'='	3400.0	nM	5.47			UO_0000065	10.04	0.19	3.39	2.86	False	CHEMBL813635	Binding affinity towards thrombin obtained from human purified enzymes	B	BAO_0000357	single protein format	None	None	None	None	None	CHEMBL204	Thrombin	Homo sapiens	SINGLE PROTEIN	CHEMBL1132652	1	Scientific Literature	J. Med. Chem.	1999	None
CHEMBL366688		0	582.73	1	3.31	13	CN[C@H](Cc1ccccc1)C(=O)N1CCC[C@H]1C(=O)N[C@@H](Cc1cccc(C(=N)N)c1)C(=O)c1nc2ccccc2s1	Ki	'='	1.0	nM	9.00			UO_0000065	15.44	0.29	5.69	6.37	False	CHEMBL948917	Inhibition of human alpha-thrombin	B	BAO_0000357	single protein format	Homo sapiens	None	None	None	None	CHEMBL204	Thrombin	Homo sapiens	SINGLE PROTEIN	CHEMBL1143211	1	Scientific Literature	Bioorg. Med. Chem.	2008	None
CHEMBL256030		0	536.64	1	0.19	26c	Cn1ccnc1C(=O)[C@H](CCCNC(=N)N)NC(=O)[C@@H]1CC[C@H]2CN(C(=O)CCc3ccccc3)CC(=O)N21	IC50	'='	2400.0	nM	5.62			UO_0000065	10.47	0.20	5.43	3.38	False	CHEMBL948917	Inhibition of human alpha-thrombin	B	BAO_0000357	single protein format	Homo sapiens	None	None	None	None	CHEMBL204	Thrombin	Homo sapiens	SINGLE PROTEIN	CHEMBL1143211	1	Scientific Literature	Bioorg. Med. Chem.	2008	None
CHEMBL402378		0	678.26	1	3.37	31f	N=C(N)N1CCC[C@@H](C[C@H](NC(=O)CN2C(=O)CN(CCCc3ccccc3)C(=O)[C@H]2Cc2ccccc2Cl)C(=O)c2nccs2)C1	Ki	'='	1.2	nM	8.92			UO_0000065	13.15	0.26	5.55	5.84	False	CHEMBL948917	Inhibition of human alpha-thrombin	B	BAO_0000357	single protein format	Homo sapiens	None	None	None	None	CHEMBL204	Thrombin	Homo sapiens	SINGLE PROTEIN	CHEMBL1143211	1	Scientific Literature	Bioorg. Med. Chem.	2008	None
CHEMBL404654		0	643.81	1	2.72	31d	N=C(N)N1CCC[C@@H](C[C@H](NC(=O)CN2C(=O)CN(CCCc3ccccc3)C(=O)[C@H]2Cc2ccccc2)C(=O)c2nccs2)C1	Ki	'='	55.0	nM	7.26			UO_0000065	11.28	0.22	4.54	4.75	False	CHEMBL948917	Inhibition of human alpha-thrombin	B	BAO_0000357	single protein format	Homo sapiens	None	None	None	None	CHEMBL204	Thrombin	Homo sapiens	SINGLE PROTEIN	CHEMBL1143211	1	Scientific Literature	Bioorg. Med. Chem.	2008	None
CHEMBL270837		0	553.69	1	1.11	31c	N=C(N)N1CCC[C@@H](C[C@H](NC(=O)CN2CC(=O)N(CCCc3ccccc3)CC2=O)C(=O)c2nccs2)C1	Ki	'='	500.0	nM	6.30			UO_0000065	11.38	0.22	5.19	4.12	False	CHEMBL948917	Inhibition of human alpha-thrombin	B	BAO_0000357	single protein format	Homo sapiens	None	None	None	None	CHEMBL204	Thrombin	Homo sapiens	SINGLE PROTEIN	CHEMBL1143211	1	Scientific Literature	Bioorg. Med. Chem.	2008	None
CHEMBL350514		0	634.79	2	-0.62	39c	N=C(N)NCCC[C@H](NC(=O)CN1CCN(S(=O)(=O)Cc2ccccc2)[C@H](CCCNC(=N)N)C1=O)C(=O)c1nccs1	IC50	'='	3000.0	nM	5.52			UO_0000065	8.70	0.18	6.14	2.30	False	CHEMBL948917	Inhibition of human alpha-thrombin	B	BAO_0000357	single protein format	Homo sapiens	None	None	None	None	CHEMBL204	Thrombin	Homo sapiens	SINGLE PROTEIN	CHEMBL1143211	1	Scientific Literature	Bioorg. Med. Chem.	2008	None
CHEMBL404534		0	480.60	1	-1.86	39a	N=C(N)NCCC[C@H](NC(=O)CN1CCN[C@H](CCCNC(=N)N)C1=O)C(=O)c1nccs1	IC50	'='	200000.0	nM		Outside typical range		UO_0000065					False	CHEMBL948917	Inhibition of human alpha-thrombin	B	BAO_0000357	single protein format	Homo sapiens	None	None	None	None	CHEMBL204	Thrombin	Homo sapiens	SINGLE PROTEIN	CHEMBL1143211	1	Scientific Literature	Bioorg. Med. Chem.	2008	None
CHEMBL308948		0	621.17	1	3.23	41b	N=C(N)NCCC[C@H](NC(=O)Cn1c(Cc2ccccc2)c(Cl)nc(NCCc2ccccc2)c1=O)C(=O)c1nccs1	IC50	'='	110.0	nM	6.96			UO_0000065	11.20	0.22	3.73	4.14	False	CHEMBL948917	Inhibition of human alpha-thrombin	B	BAO_0000357	single protein format	Homo sapiens	None	None	None	None	CHEMBL204	Thrombin	Homo sapiens	SINGLE PROTEIN	CHEMBL1143211	1	Scientific Literature	Bioorg. Med. Chem.	2008	None
CHEMBL110440		0	469.57	0	1.74	2	Cc1ccc(NS(=O)(=O)Cc2ccccc2)c(=O)n1CC(=O)NCC1CCc2n[nH]cc2C1	Ki	'='	170.0	nM	6.77			UO_0000065	14.42	0.28	5.03	5.37	False	CHEMBL811116	In vitro inhibition of human thrombin.	B	BAO_0000357	single protein format	None	None	None	None	None	CHEMBL204	Thrombin	Homo sapiens	SINGLE PROTEIN	CHEMBL1146655	1	Scientific Literature	Bioorg. Med. Chem. Lett.	2004	None
CHEMBL270225		0	562.70	1	1.39	21, MOL144	N=C(N)NCCC[C@H](NC(=O)[C@@H]1CCN2CC[C@@](N)(Cc3ccccc3)C(=O)N12)C(=O)c1nc2ccccc2s1	Ki	'='	0.65	nM	9.19			UO_0000065	16.33	0.31	7.80	5.39	False	CHEMBL948917	Inhibition of human alpha-thrombin	B	BAO_0000357	single protein format	Homo sapiens	None	None	None	None	CHEMBL204	Thrombin	Homo sapiens	SINGLE PROTEIN	CHEMBL1143211	1	Scientific Literature	Bioorg. Med. Chem.	2008	None
CHEMBL404043		0	579.73	1	2.06	9a	CN[C@H](Cc1ccccc1)C(=O)N1CCC[C@H]1C(=O)N[C@@H](CCCNC(=N)N)C(=O)c1nc2ccc(OC)cc2s1	Ki	'='	0.14	nM	9.85			UO_0000065	17.00	0.33	7.79	6.06	False	CHEMBL948917	Inhibition of human alpha-thrombin	B	BAO_0000357	single protein format	Homo sapiens	None	None	None	None	CHEMBL204	Thrombin	Homo sapiens	SINGLE PROTEIN	CHEMBL1143211	1	Scientific Literature	Bioorg. Med. Chem.	2008	None
CHEMBL361379		0	665.80	2	1.71	17	N=C(N)NCCC[C@H](NC(=O)[C@@H]1CCCN1C(=O)[C@H](CO)NS(=O)(=O)c1cccc2ccccc12)C(=O)c1nc2ccccc2s1	Ki	'='	0.8	nM	9.10			UO_0000065	13.66	0.27	7.39	4.38	False	CHEMBL948917	Inhibition of human alpha-thrombin	B	BAO_0000357	single protein format	Homo sapiens	None	None	None	None	CHEMBL204	Thrombin	Homo sapiens	SINGLE PROTEIN	CHEMBL1143211	1	Scientific Literature	Bioorg. Med. Chem.	2008	None
CHEMBL401737		0	705.89	1	1.14	16	CS(=O)(=O)CC[C@H](NS(=O)(=O)Cc1ccccc1)C(=O)N1CCC[C@H]1C(=O)N[C@@H](CCCNC(=N)N)C(=O)c1nc2ccccc2s1	Ki	'='	1.5	nM	8.82			UO_0000065	12.50	0.26	7.68	3.98	False	CHEMBL948917	Inhibition of human alpha-thrombin	B	BAO_0000357	single protein format	Homo sapiens	None	None	None	None	CHEMBL204	Thrombin	Homo sapiens	SINGLE PROTEIN	CHEMBL1143211	1	Scientific Literature	Bioorg. Med. Chem.	2008	None
CHEMBL258108		0	555.66	1	0.74	25b	N=C(N)NCCC[C@H](NC(=O)[C@@H]1CC[C@H]2CN(C(=O)CCOc3ccccc3)CC(=O)N21)C(=O)c1nccs1	Ki	'='	5.0	nM	8.30			UO_0000065	14.94	0.29	7.56	4.86	False	CHEMBL948917	Inhibition of human alpha-thrombin	B	BAO_0000357	single protein format	Homo sapiens	None	None	None	None	CHEMBL204	Thrombin	Homo sapiens	SINGLE PROTEIN	CHEMBL1143211	1	Scientific Literature	Bioorg. Med. Chem.	2008	None
CHEMBL256027		0	558.67	1	-0.40	29d	Cn1nnnc1C(=O)[C@@H](NC(=O)[C@@H]1CC[C@H]2CN(S(=O)(=O)Cc3ccccc3)CC(=O)N21)[C@H]1CC[C@H](N)CC1	Ki	'='	5.0	nM	8.30			UO_0000065	14.86	0.29	8.70	4.79	False	CHEMBL948917	Inhibition of human alpha-thrombin	B	BAO_0000357	single protein format	Homo sapiens	None	None	None	None	CHEMBL204	Thrombin	Homo sapiens	SINGLE PROTEIN	CHEMBL1143211	1	Scientific Literature	Bioorg. Med. Chem.	2008	None
CHEMBL401696		0	559.71	1	1.53	29b	N[C@H]1CC[C@H]([C@H](NC(=O)[C@@H]2CC[C@H]3CN(S(=O)(=O)Cc4ccccc4)CC(=O)N32)C(=O)c2nccs2)CC1	Ki	'='	3.2	nM	8.49			UO_0000065	15.18	0.31	6.96	5.95	False	CHEMBL948917	Inhibition of human alpha-thrombin	B	BAO_0000357	single protein format	Homo sapiens	None	None	None	None	CHEMBL204	Thrombin	Homo sapiens	SINGLE PROTEIN	CHEMBL1143211	1	Scientific Literature	Bioorg. Med. Chem.	2008	None
CHEMBL404268		0	605.79	2	1.65	page 1573, R41C1 (D-Cha)	N=C(N)NCCC[C@H](NC(=O)CNC(=O)[C@@H](CC1CCCCC1)NS(=O)(=O)Cc1ccccc1)C(=O)c1nccs1	IC50	'='	40.0	nM	7.40			UO_0000065	12.21	0.25	5.75	3.77	False	CHEMBL948917	Inhibition of human alpha-thrombin	B	BAO_0000357	single protein format	Homo sapiens	None	None	None	None	CHEMBL204	Thrombin	Homo sapiens	SINGLE PROTEIN	CHEMBL1143211	1	Scientific Literature	Bioorg. Med. Chem.	2008	None
CHEMBL341728		0	448.51	0	2.72	24f	Cc1cc(C(=O)Nc2ccc(-c3ccccc3S(N)(=O)=O)cc2)n(-c2ccc(N)nc2)n1	Ki	'>'	2100.0	nM				UO_0000065					False	CHEMBL812500	Inhibitory activity against Thrombin	B	BAO_0000357	single protein format	None	None	None	None	None	CHEMBL204	Thrombin	Homo sapiens	SINGLE PROTEIN	CHEMBL1145122	1	Scientific Literature	J. Med. Chem.	2003	None
CHEMBL122894		0	547.62	0	3.83	7	NC1CCC(CNC(=O)[C@@H]2CCCN2C(=O)CC(c2ccccc2)c2ccccc2)CC1.O=C(O)C(F)(F)F	Ki	'='	2.0	nM	8.70			UO_0000065	20.06	0.37	4.87	11.53	False	CHEMBL814318	Inhibition of Thrombin	B	BAO_0000357	single protein format	Homo sapiens	None	None	None	None	CHEMBL204	Thrombin	Homo sapiens	SINGLE PROTEIN	CHEMBL1130225	1	Scientific Literature	J. Med. Chem.	1997	None
CHEMBL117466		0	539.74	2	8.23	2	O=C(c1ccc(OCCN2CCCC2)cc1)c1c(-c2ccc(OCCC3CCCC3)cc2)sc2ccccc12	K ass	'<'	5000.0	l M-1									False	CHEMBL816470	In vitro inhibition of human Thrombin.	B	BAO_0000357	single protein format	None	None	None	None	None	CHEMBL204	Thrombin	Homo sapiens	SINGLE PROTEIN	CHEMBL1130194	1	Scientific Literature	J. Med. Chem.	1997	None
CHEMBL329460		0	673.63	1	1.78	75	Cc1cc(-c2ccccc2S(N)(=O)=O)ccc1NC(=O)C1(Cn2cnnn2)CC(c2cccc(C(=N)N)c2)=NO1.O=C(O)C(F)(F)F	Ki	'='	300.0	nM	6.52			UO_0000065	11.66	0.22	4.74	3.19	False	CHEMBL813635	Binding affinity towards thrombin obtained from human purified enzymes	B	BAO_0000357	single protein format	None	None	None	None	None	CHEMBL204	Thrombin	Homo sapiens	SINGLE PROTEIN	CHEMBL1132652	1	Scientific Literature	J. Med. Chem.	1999	None
CHEMBL2372514		0	443.47	1	-4.12	28	N=C(N)NCCC[C@@H](C=O)NC(=O)CNC(=O)[C@@H](CCCNC(=N)N)NC(=O)C(=O)O	IC50	'='	95000.0	nM	4.02			UO_0000065	9.07	0.18	8.14	1.52	False	CHEMBL658196	Inhibitory activity against coagulation factor II (thrombin).	B	BAO_0000357	single protein format	None	None	None	None	None	CHEMBL204	Thrombin	Homo sapiens	SINGLE PROTEIN	CHEMBL1132850	1	Scientific Literature	Bioorg. Med. Chem. Lett.	2000	None
CHEMBL398517		0	595.56	1	4.92	5	CS(=O)(=O)c1ccccc1-c1ccc2c(c1)C(=O)CCN2C(=O)c1cc(C(F)(F)F)nn1-c1ccc2onc(N)c2c1	Ki	'>'	21000.0	nM				UO_0000065					False	CHEMBL941668	Inhibition of human thrombin	B	BAO_0000357	single protein format	Homo sapiens	None	None	None	None	CHEMBL204	Thrombin	Homo sapiens	SINGLE PROTEIN	CHEMBL1140556	1	Scientific Literature	Bioorg. Med. Chem. Lett.	2007	None
CHEMBL606958		0	726.71	None	None	10	CCCCS(=O)(=O)N[C@H](Cc1ccccc1)C(=O)N1CCC[C@H]1C(=O)N[C@@H](CCCn1ccnc1[N+](=O)[O-])B1O[C@@H]2CC3CC(C3(C)C)[C@]2(C)O1	Ki	'='	15.0	nM	7.82			UO_0000065	10.77	None	None	None	False	CHEMBL813632	Tested for the binding affinity against thrombin	B	BAO_0000357	single protein format	None	None	None	None	None	CHEMBL204	Thrombin	Homo sapiens	SINGLE PROTEIN	CHEMBL1129866	1	Scientific Literature	Bioorg. Med. Chem. Lett.	1997	None
CHEMBL235694		0	458.44	0	4.09	36d	COc1ccc(-n2nc(C(F)(F)F)c3c2C(=O)N(c2ccc(N(C)C(C)=O)cc2)CC3)cc1	Ki	'>'	6300.0	nM				UO_0000065					False	CHEMBL900664	Inhibition of human thrombin	B	BAO_0000357	single protein format	Homo sapiens	None	None	None	None	CHEMBL204	Thrombin	Homo sapiens	SINGLE PROTEIN	CHEMBL1137566	1	Scientific Literature	J. Med. Chem.	2007	None
CHEMBL20636		0	599.66	1	1.73	9	CCOC(=O)/C=C/[C@H](C[C@@H]1CCNC1=O)NC(=O)[C@H](Cc1ccc(F)cc1)NC(=O)[C@@H](NC(=O)c1cc(C)on1)C(C)C	Activity	'='	103.0	%				UO_0000187					False	CHEMBL812468	Inhibition of thrombin by the compound was measured as % activity of thrombin remaining after 10-15 min at 10 uM	B	BAO_0000357	single protein format	None	None	None	None	None	CHEMBL204	Thrombin	Homo sapiens	SINGLE PROTEIN	CHEMBL1132623	1	Scientific Literature	J. Med. Chem.	1999	None
CHEMBL307258		0	498.62	1	6.20	12d	COc1cc(Cn2c(-c3ccc(OCCCC(=O)O)cc3)cc3ccccc32)ccc1CN1CCCC1	K ass	'='	6410000.0	l M-1									False	CHEMBL814532	Inhibitory activity against human thrombin	B	BAO_0000357	single protein format	None	None	None	None	None	CHEMBL204	Thrombin	Homo sapiens	SINGLE PROTEIN	CHEMBL1132782	1	Scientific Literature	Bioorg. Med. Chem. Lett.	2000	None
CHEMBL356745		0	545.71	1	0.78	11	NCCCC[C@H](NS(=O)(=O)c1ccc2ccccc2c1)C(=O)N1CCC[C@H]1C(=O)NCCCCN=C(N)N	IC50	'='	4900.0	nM	5.31			UO_0000065	9.73	0.19	4.53	2.85	False	CHEMBL815806	In vitro inhibitory activity against hydrolysis of human alpha thrombin	B	BAO_0000357	single protein format	None	None	None	None	None	CHEMBL204	Thrombin	Homo sapiens	SINGLE PROTEIN	CHEMBL1135092	1	Scientific Literature	Bioorg. Med. Chem. Lett.	2002	None
CHEMBL145825		0	122.17	0	0.60	Bz	NC(N)c1ccccc1	Ki	'='	300.0	nM	6.52			UO_0000065	53.39	0.99	5.92	12.53	False	CHEMBL819271	Binding Affinity to Thrombin	B	BAO_0000357	single protein format	None	None	None	None	None	CHEMBL204	Thrombin	Homo sapiens	SINGLE PROTEIN	CHEMBL1135611	1	Scientific Literature	J. Med. Chem.	2002	None
CHEMBL140290		0	498.57	0	3.88	24a	Cc1cc(C(=O)Nc2ccc(-c3ccccc3S(N)(=O)=O)cc2)n(-c2ccc3ccnc(N)c3c2)n1	Ki	'='	6500.0	nM	5.19			UO_0000065	10.40	0.20	1.31	3.55	False	CHEMBL812500	Inhibitory activity against Thrombin	B	BAO_0000357	single protein format	None	None	None	None	None	CHEMBL204	Thrombin	Homo sapiens	SINGLE PROTEIN	CHEMBL1145122	1	Scientific Literature	J. Med. Chem.	2003	None
CHEMBL60478		0	496.31	0	4.86	8p	N=C(N)Nc1ccc(NC(=O)c2cc3cc4ccccc4cc3c(I)c2O)cc1	Ki	'>'	450000.0	nM		Outside typical range		UO_0000065					False	CHEMBL815492	Inhibition of thrombin	B	BAO_0000357	single protein format	None	None	None	None	None	CHEMBL204	Thrombin	Homo sapiens	SINGLE PROTEIN	CHEMBL1135196	1	Scientific Literature	Bioorg. Med. Chem. Lett.	2002	None
CHEMBL366855		0	553.71	2	5.05	14c	COC(=O)CCCN(c1ccc2c(c1)nc(C)n2Cc1ccc2ccc(C(=N)N)cc2c1)C1CCN(C(C)=N)CC1	Ki	'='	6000.0	nM	5.22			UO_0000065	9.43	0.17	0.17	4.20	False	CHEMBL660489	In vitro inhibitory activity against human coagulation factor II	B	BAO_0000357	single protein format	None	None	None	None	None	CHEMBL204	Thrombin	Homo sapiens	SINGLE PROTEIN	CHEMBL1133358	1	Scientific Literature	Bioorg. Med. Chem. Lett.	2000	None
CHEMBL3038261		0	468.79	None	None	2	CC(=O)N[C@H](Cc1ccccc1)C(=O)N1CCC[C@H]1C(=O)N[C@@H](CCCCN)B(O)O.Cl	Ki	'='	0.24	nM	9.62			UO_0000065	22.25	None	None	None	False	CHEMBL814948	Binding affinity to human thrombin.	B	BAO_0000357	single protein format	None	None	None	None	None	CHEMBL204	Thrombin	Homo sapiens	SINGLE PROTEIN	CHEMBL1128965	1	Scientific Literature	Bioorg. Med. Chem. Lett.	1996	None
CHEMBL208140		0	461.59	0	1.43	29	N=C(N)c1ccc(CNC(=O)[C@@H]2C=CCN2C(=O)[C@@H](CC2CCCCC2)NCC(=O)O)s1	IC50	'='	1.0	nM	9.00			UO_0000065	19.50	0.38	7.57	6.06	False	CHEMBL870018	Inhibition of thrombin by chromogenic assay	B	BAO_0000357	single protein format	Homo sapiens	None	None	None	None	CHEMBL204	Thrombin	Homo sapiens	SINGLE PROTEIN	CHEMBL1147693	1	Scientific Literature	Bioorg. Med. Chem. Lett.	2006	None
CHEMBL2372655		0	627.74	2	1.56	table 1	CC[C@H](NC(=O)[C@@H](NC(=O)[C@H](Cc1ccccc1)NC(=O)[C@H](CCCCN)NC(=O)c1cc(O)ccc1O)[C@@H](C)CC)C(=O)O	IC50	'='	195000.0	nM		Outside typical range		UO_0000065					False	CHEMBL811068	Anti-thrombin activity by competitive enzyme assay using the fluorogenic substrate Tos-Gly-Pro-Arg-AMC at pH 8.3.	B	BAO_0000357	single protein format	None	None	None	None	None	CHEMBL204	Thrombin	Homo sapiens	SINGLE PROTEIN	CHEMBL1131543	1	Scientific Literature	Bioorg. Med. Chem. Lett.	1998	None
CHEMBL38927		0	466.56	0	-1.11	CVS-1578	N=C(N)N1CCC[C@H](NC(=O)CN2CCC[C@H](NS(=O)(=O)Cc3ccccc3)C2=O)C1O	IC50	'='	6.2	nM	8.21			UO_0000065	17.59	0.35	9.32	4.86	True	CHEMBL815790	In vitro inhibitory concentration required to inhibit human serine protease enzyme thrombin (FIIa) by 50%	B	BAO_0000357	single protein format	None	None	None	None	None	CHEMBL204	Thrombin	Homo sapiens	SINGLE PROTEIN	CHEMBL1129832	1	Scientific Literature	Bioorg. Med. Chem. Lett.	1997	None
CHEMBL83779		0	470.48	0	4.78	5o	CCOC(=O)c1ccc(N(C)C)cc1Oc1nc(Oc2cccc(C(=N)N)c2)c(F)c(C)c1F	Ki	'>'	5000.0	nM				UO_0000065					False	CHEMBL658079	Inhibitory constant against human coagulation factor II (thrombin) for selectivity within coagulation cascade	B	BAO_0000357	single protein format	None	None	None	None	None	CHEMBL204	Thrombin	Homo sapiens	SINGLE PROTEIN	CHEMBL1135740	1	Scientific Literature	J. Med. Chem.	2002	None
CHEMBL351476		0	501.65	2	5.37	4k	COc1cc(Cc2c(-c3ccc(NC(=O)CN)cc3)sc3cc(O)ccc23)ccc1CN1CCCC1	Ki	'='	7.0	nM	8.15			UO_0000065	16.26	0.31	2.78	9.29	False	CHEMBL813433	Binding inhibition against thrombin was measured by nonlinear regression analysis using Morrison's equation for tight-binding inhibition	B	BAO_0000357	single protein format	None	None	None	None	None	CHEMBL204	Thrombin	Homo sapiens	SINGLE PROTEIN	CHEMBL1132684	1	Scientific Literature	Bioorg. Med. Chem. Lett.	1999	None
CHEMBL79996		0	468.46	0	4.01	4j	Cc1c(F)c(Oc2cccc(C(=N)N)c2)nc(Oc2cccc(C(=O)N3CCOCC3)c2)c1F	Ki	'>'	5000.0	nM				UO_0000065					False	CHEMBL658079	Inhibitory constant against human coagulation factor II (thrombin) for selectivity within coagulation cascade	B	BAO_0000357	single protein format	None	None	None	None	None	CHEMBL204	Thrombin	Homo sapiens	SINGLE PROTEIN	CHEMBL1135740	1	Scientific Literature	J. Med. Chem.	2002	None
CHEMBL162002		0	651.85	1	4.05	10	O=C([C@H](Cc1ccccc1)NS(=O)(=O)c1cnccc1N[C@@H](Cc1ccccc1)CN1CCC(O)CC1)N1CCC(CCF)CC1	Ki	'='	61.0	nM	7.21			UO_0000065	11.07	0.21	3.16	6.28	False	CHEMBL813663	In vitro inhibition of human thrombin.	B	BAO_0000357	single protein format	None	None	None	None	None	CHEMBL204	Thrombin	Homo sapiens	SINGLE PROTEIN	CHEMBL1132061	1	Scientific Literature	Bioorg. Med. Chem. Lett.	1999	None
CHEMBL179665		0	554.51	1	4.79	11e	Nc1noc2ccc(-n3nc(C(F)(F)F)cc3C(=O)Nc3ccc(-n4ccnc4CN4CCCC4)cc3F)cc12	Ki	'='	600.0	nM	6.22			UO_0000065	11.22	0.21	1.43	5.18	False	CHEMBL828216	Binding affinity against human thrombin	B	BAO_0000357	single protein format	Homo sapiens	None	None	None	None	CHEMBL204	Thrombin	Homo sapiens	SINGLE PROTEIN	CHEMBL1145195	1	Scientific Literature	J. Med. Chem.	2005	None
CHEMBL48206		0	390.40	0	2.33	6r	N=C(N)c1cccc(Oc2ccc(C(N)=O)c(Oc3cccc(C(=N)N)c3)n2)c1	Ki	'>'	5000.0	nM				UO_0000065					False	CHEMBL813659	Compound was tested for inhibition activity against human thrombin (FIIa)	B	BAO_0000357	single protein format	None	None	None	None	None	CHEMBL204	Thrombin	Homo sapiens	SINGLE PROTEIN	CHEMBL1132209	1	Scientific Literature	J. Med. Chem.	1999	None
CHEMBL367890		0	607.74	1	1.63	68	CN[C@H](Cc1ccccc1)C(=O)N1CCC[C@H]1C(=O)NC(CCCN=C(N)N)C(=O)c1nc2ccc(C(=O)OC)cc2s1	Ratio	'='	760.0										False	CHEMBL832223	Ki ratio of human alpha thrombin to streptokinase	B	BAO_0000357	single protein format	Homo sapiens	None	None	None	None	CHEMBL204	Thrombin	Homo sapiens	SINGLE PROTEIN	CHEMBL1142732	1	Scientific Literature	J. Med. Chem.	2005	None
CHEMBL176161		0	521.69	1	2.91	38	CN[C@H](Cc1ccccc1)C(=O)N1CCC[C@H]1C(=O)N[C@H](CCCCN)C(=O)c1nc2ccccc2s1	IC50						Not determined						False	CHEMBL829523	Inhibitory concentration against human alpha thrombin; Not determined	B	BAO_0000357	single protein format	Homo sapiens	None	None	None	None	CHEMBL204	Thrombin	Homo sapiens	SINGLE PROTEIN	CHEMBL1142732	1	Scientific Literature	J. Med. Chem.	2005	None
CHEMBL142546		0	442.47	0	2.36	4	Cc1nc(N)ccc1CNC(=O)Cn1c(C)cnc(NCC(F)(F)c2ccccc2)c1=O	Ki	'='	0.1	nM	10.00			UO_0000065	22.60	0.43	7.64	8.70	True	CHEMBL816574	Inhibitory constant against thrombin (IIa)	B	BAO_0000357	single protein format	None	None	None	None	None	CHEMBL204	Thrombin	Homo sapiens	SINGLE PROTEIN	CHEMBL1145961	1	Scientific Literature	J. Med. Chem.	2003	None
CHEMBL350626		0	612.84	2	7.83	28	Oc1ccc2c(Cc3ccc(O[C@@H]4CCCC[C@H]4N4CCCC4)c(O)c3)c(-c3ccc(OCCN4CCCC4)cc3)sc2c1	K ass	'='	11200000.0	l M-1									False	CHEMBL814939	Apparent association constant towards thrombin.	B	BAO_0000357	single protein format	None	None	None	None	None	CHEMBL204	Thrombin	Homo sapiens	SINGLE PROTEIN	CHEMBL1132507	1	Scientific Literature	Bioorg. Med. Chem. Lett.	1999	None
CHEMBL17636		0	420.51	0	2.98	1{6}	CCN(C(=O)C1=CCCC1C(=O)NCc1ccc(C(=N)N)cc1)c1ccccc1OC	IC50	'='	250.0	nM	6.60			UO_0000065	15.70	0.29	3.62	6.08	False	CHEMBL816070	In vitro inhibitory concentration of compound against human thrombin	B	BAO_0000357	single protein format	None	None	None	None	None	CHEMBL204	Thrombin	Homo sapiens	SINGLE PROTEIN	CHEMBL1144919	1	Scientific Literature	J. Med. Chem.	2003	None
CHEMBL367647		0	560.66	1	0.88	56	CN[C@H](Cc1ccccc1)C(=O)N1CCC[C@H]1C(=O)NC(CCCN=C(N)N)C(=O)c1nc(O)c2ccccc2n1	Ki	'='	15.0	nM	7.82			UO_0000065	13.95	0.26	6.94	4.14	False	CHEMBL838818	Binding affinity determined against human alpha thrombin	B	BAO_0000357	single protein format	Homo sapiens	None	None	None	None	CHEMBL204	Thrombin	Homo sapiens	SINGLE PROTEIN	CHEMBL1142732	1	Scientific Literature	J. Med. Chem.	2005	None
CHEMBL178616		0	538.60	1	4.65	9	COc1cc([C@@H](Nc2ccc(C(=N)N)cc2)C(=O)N[C@H](C(=O)O)c2ccccc2)ccc1OCc1ccccc1	Ki	'='	35.0	nM	7.46			UO_0000065	13.84	0.25	2.81	5.08	False	CHEMBL828078	The value of binding constant measured against human Thrombin	B	BAO_0000357	single protein format	Homo sapiens	None	None	None	None	CHEMBL204	Thrombin	Homo sapiens	SINGLE PROTEIN	CHEMBL1144307	1	Scientific Literature	Bioorg. Med. Chem. Lett.	2005	None
CHEMBL235810		0	521.06	2	6.06	8c	CC(C)(C)c1ccc(C(=O)Nc2ccccc2C(=O)Nc2ccc(Cl)cn2)c(OCC2CCCCN2)c1	Kapp	'='	67.0	10^6L/mol									False	CHEMBL897852	Inhibition of human factor 2a	B	BAO_0000357	single protein format	Homo sapiens	None	None	None	None	CHEMBL204	Thrombin	Homo sapiens	SINGLE PROTEIN	CHEMBL1149664	1	Scientific Literature	Bioorg. Med. Chem. Lett.	2007	None
CHEMBL391408		0	592.14	2	5.47	21	CN(C)CC(=O)N1CCC(Oc2cc(C(C)(C)C)ccc2C(=O)Nc2ccccc2C(=O)Nc2ccc(Cl)cn2)CC1	Kapp	'='	60.0	10^6L/mol									False	CHEMBL897852	Inhibition of human factor 2a	B	BAO_0000357	single protein format	Homo sapiens	None	None	None	None	CHEMBL204	Thrombin	Homo sapiens	SINGLE PROTEIN	CHEMBL1149664	1	Scientific Literature	Bioorg. Med. Chem. Lett.	2007	None
CHEMBL394118		0	603.19	2	7.64	18	CC(C)(C)c1ccc(C(=O)Nc2ccccc2C(=O)Nc2ccc(Cl)cn2)c(OC2CCN(Cc3ccsc3)CC2)c1	Kapp	'='	23.0	10^6L/mol									False	CHEMBL897852	Inhibition of human factor 2a	B	BAO_0000357	single protein format	Homo sapiens	None	None	None	None	CHEMBL204	Thrombin	Homo sapiens	SINGLE PROTEIN	CHEMBL1149664	1	Scientific Literature	Bioorg. Med. Chem. Lett.	2007	None
CHEMBL237276		0	587.12	2	6.30	17	CC(C)(C)c1ccc(C(=O)Nc2ccccc2C(=O)Nc2ccc(Cl)cn2)c(OC2CCN(Cc3ncc[nH]3)CC2)c1	Kapp	'='	54.0	10^6L/mol									False	CHEMBL897852	Inhibition of human factor 2a	B	BAO_0000357	single protein format	Homo sapiens	None	None	None	None	CHEMBL204	Thrombin	Homo sapiens	SINGLE PROTEIN	CHEMBL1149664	1	Scientific Literature	Bioorg. Med. Chem. Lett.	2007	None
CHEMBL243856		0	256.35	0	3.49	41	Cc1cc(C)n(C(=O)c2ccc(C(C)(C)C)cc2)n1	Activity						Not Active						False	CHEMBL895389	Inhibition of human thrombin at 55 uM	B	BAO_0000357	single protein format	Homo sapiens	None	None	None	None	CHEMBL204	Thrombin	Homo sapiens	SINGLE PROTEIN	CHEMBL1148811	1	Scientific Literature	J. Med. Chem.	2007	None
CHEMBL334482		0	433.55	0	1.88	52	COc1cc(CC(=O)N2CCC[C@H]2C(=O)NCC2CCC(N)CC2)cc(OC)c1OC	IC50	'='	50.0	nM	7.30			UO_0000065	16.84	0.32	5.42	7.08	False	CHEMBL814934	Inhibition of thrombin-catalyzed hydrolysis of a standard substrate	B	BAO_0000357	single protein format	None	None	None	None	None	CHEMBL204	Thrombin	Homo sapiens	SINGLE PROTEIN	CHEMBL1131597	1	Scientific Literature	J. Med. Chem.	1998	None
CHEMBL45307		0	419.49	0	2.31	10a	COC(=O)[C@H](Cc1cccc(C(=N)N)c1)[C@@H](C)NC(=O)c1ccc(-n2ccnc2)cc1	Ki	'>'	4000.0	nM				UO_0000065					False	CHEMBL658075	Inhibition of Coagulation factor IIa	B	BAO_0000357	single protein format	Homo sapiens	None	None	None	None	CHEMBL204	Thrombin	Homo sapiens	SINGLE PROTEIN	CHEMBL1135155	1	Scientific Literature	Bioorg. Med. Chem. Lett.	2002	None
CHEMBL22416		0	415.54	0	1.19	8a	CN(Cc1ccccc1)C(=O)[C@H]1CCCC[C@@H]1C(=O)N[C@@H](C=O)CCCN=C(N)N	Inhibition	'='	27.0	%				UO_0000187					False	CHEMBL816452	Compound was evaluated for percent inhibition of thrombin using the synthetic substrate chromozym TH at 100 uM	B	BAO_0000357	single protein format	None	None	None	None	None	CHEMBL204	Thrombin	Homo sapiens	SINGLE PROTEIN	CHEMBL1130993	1	Scientific Literature	Bioorg. Med. Chem. Lett.	1998	None
CHEMBL18516		0	541.76	2	6.39	4f	NCc1cc(Cc2c(-c3ccc(OCCN4CCCC4)cc3)sc3cc(O)ccc23)ccc1CN1CCCC1	K aps	'='	27500000.0	l M-1									False	CHEMBL816466	Binding to human thrombin was measured using the inhibition of thrombin hydrolysis of Bz-Phe-Val-Arg-pNA	B	BAO_0000357	single protein format	None	None	None	None	None	CHEMBL204	Thrombin	Homo sapiens	SINGLE PROTEIN	CHEMBL1132684	1	Scientific Literature	Bioorg. Med. Chem. Lett.	1999	None
CHEMBL32824		0	546.61	1	2.10	12d	Cc1nc(N)ccc1CNC(=O)C1C=CCn2c(=O)n(C(CSc3ccc4ccccc4c3)C(=O)O)c(=O)n21	Inhibition	'='	7.0	%				UO_0000187					False	CHEMBL816457	Inhibitory activity against thrombin at concentration 400 nM	B	BAO_0000357	single protein format	None	None	None	None	None	CHEMBL204	Thrombin	Homo sapiens	SINGLE PROTEIN	CHEMBL1145743	1	Scientific Literature	Bioorg. Med. Chem. Lett.	2003	None
CHEMBL298500		0	543.61	1	3.30	18	Cn1c(CNc2ccc(C(=N)N)cc2)nc2cc(N(CC(=O)O)S(=O)(=O)c3cccc4cccnc34)ccc21	IC50	'='	11.0	nM	7.96			UO_0000065	14.64	0.28	4.66	4.76	True	CHEMBL845034	Inhibition of human thrombin by chromogenic assay	B	BAO_0000357	single protein format	None	None	None	None	None	CHEMBL204	Thrombin	Homo sapiens	SINGLE PROTEIN	CHEMBL1135926	1	Scientific Literature	J. Med. Chem.	2002	None
CHEMBL164246		0	472.65	1	5.97	4i	COc1cc(Cc2c(-c3ccc(CCN)cc3)sc3cc(O)ccc23)ccc1CN1CCCC1	Ki	'='	5.1	nM	8.29			UO_0000065	17.54	0.33	2.32	14.12	False	CHEMBL813433	Binding inhibition against thrombin was measured by nonlinear regression analysis using Morrison's equation for tight-binding inhibition	B	BAO_0000357	single protein format	None	None	None	None	None	CHEMBL204	Thrombin	Homo sapiens	SINGLE PROTEIN	CHEMBL1132684	1	Scientific Literature	Bioorg. Med. Chem. Lett.	1999	None
CHEMBL332764		0	554.70	1	1.63	9	N=C(N)c1cc(CNC(=O)[C@@H]2CCCN2C(=O)[C@H](NS(N)(=O)=O)C(c2ccccc2)c2ccccc2)cs1	Ki	'='	0.16	nM	9.80			UO_0000065	17.66	0.35	8.17	5.71	False	CHEMBL813669	In vitro inhibition constant (Ki) against human thrombin	B	BAO_0000357	single protein format	None	None	None	None	None	CHEMBL204	Thrombin	Homo sapiens	SINGLE PROTEIN	CHEMBL1144934	1	Scientific Literature	J. Med. Chem.	2003	None
CHEMBL563694		0	488.63	0	0.93	33	CC(C)C[C@@H](NC(=O)[C@H](O)Cc1ccc(O)cc1)C(=O)N1CCC[C@H]1C(=O)NCC1CCNCC1	IC50	'='	0.65	ug.mL-1				UO_0000274					False	CHEMBL1035435	Inhibition of thrombin	B	BAO_0000357	single protein format	None	None	None	None	None	CHEMBL204	Thrombin	Homo sapiens	SINGLE PROTEIN	CHEMBL1151931	1	Scientific Literature	Bioorg. Med. Chem. Lett.	2009	None
CHEMBL395371		0	575.67	1	3.96	33c	COc1ccc(-n2nc(Cn3cncn3)c3c2C(=O)N(c2ccc(-c4ccccc4CN4CC[C@@H](O)C4)cc2)CC3)cc1	Ki	'='	1900.0	nM	5.72			UO_0000065	9.94	0.18	1.76	5.63	False	CHEMBL900664	Inhibition of human thrombin	B	BAO_0000357	single protein format	Homo sapiens	None	None	None	None	CHEMBL204	Thrombin	Homo sapiens	SINGLE PROTEIN	CHEMBL1137566	1	Scientific Literature	J. Med. Chem.	2007	None
CHEMBL236255		0	522.05	2	5.35	37	NCCCOc1cc(N2CCCCCC2)ccc1C(=O)Nc1ccccc1C(=O)Nc1ccc(Cl)cn1	Kapp	'='	25.0	10^6L/mol									False	CHEMBL897852	Inhibition of human factor 2a	B	BAO_0000357	single protein format	Homo sapiens	None	None	None	None	CHEMBL204	Thrombin	Homo sapiens	SINGLE PROTEIN	CHEMBL1149664	1	Scientific Literature	Bioorg. Med. Chem. Lett.	2007	None
CHEMBL391274		0	508.02	1	4.96	32	NCCCOc1cc(N2CCCCC2)ccc1C(=O)Nc1ccccc1C(=O)Nc1ccc(Cl)cn1	Kapp	'='	17.0	10^6L/mol									False	CHEMBL897852	Inhibition of human factor 2a	B	BAO_0000357	single protein format	Homo sapiens	None	None	None	None	CHEMBL204	Thrombin	Homo sapiens	SINGLE PROTEIN	CHEMBL1149664	1	Scientific Literature	Bioorg. Med. Chem. Lett.	2007	None
CHEMBL18495		0	512.72	2	6.94	4a	Oc1ccc2c(Cc3ccc(CN4CCCC4)cc3)c(-c3ccc(OCCN4CCCC4)cc3)sc2c1	Ki	'='	4.1	nM	8.39			UO_0000065	16.36	0.31	1.45	23.34	False	CHEMBL813433	Binding inhibition against thrombin was measured by nonlinear regression analysis using Morrison's equation for tight-binding inhibition	B	BAO_0000357	single protein format	None	None	None	None	None	CHEMBL204	Thrombin	Homo sapiens	SINGLE PROTEIN	CHEMBL1132684	1	Scientific Literature	Bioorg. Med. Chem. Lett.	1999	None
CHEMBL3142667		0	427.55	0	3.45	1c	NC(C(=O)N1CCC[C@H]1C(=O)NCc1ccccc1)C(c1ccccc1)c1ccccc1	Ki	'='	110.0	nM	6.96			UO_0000065	16.28	0.30	3.51	9.23	False	CHEMBL814953	Binding affinity towards thrombin	B	BAO_0000357	single protein format	None	None	None	None	None	CHEMBL204	Thrombin	Homo sapiens	SINGLE PROTEIN	CHEMBL1131569	1	Scientific Literature	J. Med. Chem.	1998	None
CHEMBL49757		0	378.48	0	2.32	4	N=C(N)c1ccc(CNC(=O)[C@@H]2CCC[C@H]2C(=O)NCc2ccccc2)cc1	IC50	'='	44700.0	nM	4.35			UO_0000065	11.49	0.21	2.03	4.02	False	CHEMBL816447	In vitro for the inhibition of thrombin	B	BAO_0000357	single protein format	None	None	None	None	None	CHEMBL204	Thrombin	Homo sapiens	SINGLE PROTEIN	CHEMBL1132927	1	Scientific Literature	J. Med. Chem.	2000	None
CHEMBL390475		0	233.27	0	1.80	15	O=C1O[C@@H]2CN1CC[C@@H]2OCc1ccccc1	Activity						Not Active						False	CHEMBL907580	Inhibition of thrombin	B	BAO_0000357	single protein format	None	None	None	None	None	CHEMBL204	Thrombin	Homo sapiens	SINGLE PROTEIN	CHEMBL1144593	1	Scientific Literature	Bioorg. Med. Chem. Lett.	2007	None
CHEMBL300873		0	229.26	0	-1.05	C14	N=C(N)NNS(=O)(=O)c1ccc(N)cc1	Ki	'='	91.0	nM	7.04			UO_0000065	30.71	0.64	8.09	5.25	False	CHEMBL879102	Inhibitory activity against human thrombin (using Chromozym TH as the substrate)	B	BAO_0000357	single protein format	None	None	None	None	None	CHEMBL204	Thrombin	Homo sapiens	SINGLE PROTEIN	CHEMBL1132933	1	Scientific Literature	J. Med. Chem.	2000	None
CHEMBL121452		0	583.73	1	3.17	3	Nc1ccc(C[C@H](NS(=O)(=O)c2cnccc2N[C@H](CO)Cc2ccccc2)C(=O)N2CCC(CCF)CC2)cc1	Ki	'='	39.0	nM	7.41			UO_0000065	12.69	0.25	4.24	5.38	False	CHEMBL813663	In vitro inhibition of human thrombin.	B	BAO_0000357	single protein format	None	None	None	None	None	CHEMBL204	Thrombin	Homo sapiens	SINGLE PROTEIN	CHEMBL1132061	1	Scientific Literature	Bioorg. Med. Chem. Lett.	1999	None
CHEMBL168171		0	526.75	2	7.11	4h	COc1cc(Cc2c(-c3ccc(CCN4CCCC4)cc3)sc3cc(O)ccc23)ccc1CN1CCCC1	Ki	'='	0.3	nM	9.52			UO_0000065	18.08	0.34	2.41	26.50	False	CHEMBL813433	Binding inhibition against thrombin was measured by nonlinear regression analysis using Morrison's equation for tight-binding inhibition	B	BAO_0000357	single protein format	None	None	None	None	None	CHEMBL204	Thrombin	Homo sapiens	SINGLE PROTEIN	CHEMBL1132684	1	Scientific Literature	Bioorg. Med. Chem. Lett.	1999	None
CHEMBL267676		0	545.71	1	3.70	18	CN(C(=O)[C@H](Cc1ccc(C(N)NN)cc1)NS(=O)(=O)c1ccc2cc3ccccc3cc2c1)C1CCCC1	Ki	'='	0.1	nM	10.00			UO_0000065	18.32	0.35	6.30	7.66	False	CHEMBL812840	Binding affinity was determined against human thrombin	B	BAO_0000357	single protein format	None	None	None	None	None	CHEMBL204	Thrombin	Homo sapiens	SINGLE PROTEIN	CHEMBL1134382	1	Scientific Literature	J. Med. Chem.	2001	None
CHEMBL76834		0	725.84	2	2.81	10i	N=C(N)NCCC[C@H](NC(=O)[C@H](Cc1ccc(F)c(F)c1)NC(=O)[C@@H](Cc1ccccc1)NS(=O)(=O)Cc1ccccc1)C(=O)c1nccs1	IC50	'='	11200.0	nM	4.95			UO_0000065	6.82	0.14	2.14	2.52	True	CHEMBL808338	Inhibitory activity against thrombin (IIa)	B	BAO_0000357	single protein format	None	None	None	None	None	CHEMBL204	Thrombin	Homo sapiens	SINGLE PROTEIN	CHEMBL1136109	1	Scientific Literature	Bioorg. Med. Chem. Lett.	2003	None
CHEMBL21090		0	542.70	1	0.78	22	CCS(=O)(=O)N[C@H](CC1CCCCC1)C(=O)N1CCC[C@H]1C(=O)NC(CC1CCNCC1)C(=O)C(=O)O	IC50	'='	220.0	nM	6.66			UO_0000065	12.27	0.25	5.88	4.11	False	CHEMBL808333	Inhibitory activity against thrombin with respect to Argatroban	B	BAO_0000357	single protein format	None	None	None	None	None	CHEMBL204	Thrombin	Homo sapiens	SINGLE PROTEIN	CHEMBL1131688	1	Scientific Literature	Bioorg. Med. Chem. Lett.	1999	None
CHEMBL2372722	Nazumamide A	0	605.69	2	-0.25	table 1	CC[C@H](NC(=O)[C@@H](NC(=O)[C@@H]1CCCN1C(=O)[C@H](CCCN=C(N)N)NC(=O)c1cc(O)ccc1O)[C@@H](C)CC)C(=O)O	IC50	'='	72000.0	nM	4.14			UO_0000065	6.84	0.13	4.39	1.66	False	CHEMBL811068	Anti-thrombin activity by competitive enzyme assay using the fluorogenic substrate Tos-Gly-Pro-Arg-AMC at pH 8.3.	B	BAO_0000357	single protein format	None	None	None	None	None	CHEMBL204	Thrombin	Homo sapiens	SINGLE PROTEIN	CHEMBL1131543	1	Scientific Literature	Bioorg. Med. Chem. Lett.	1998	None
CHEMBL350101		0	593.79	2	8.10	23	Oc1ccc2c(Cc3ccc(O[C@@H]4CCCC[C@H]4n4ccnc4)cc3)c(-c3ccc(OCCN4CCCC4)cc3)sc2c1	K ass	'='	8080000.0	l M-1									False	CHEMBL814939	Apparent association constant towards thrombin.	B	BAO_0000357	single protein format	None	None	None	None	None	CHEMBL204	Thrombin	Homo sapiens	SINGLE PROTEIN	CHEMBL1132507	1	Scientific Literature	Bioorg. Med. Chem. Lett.	1999	None
CHEMBL120629		0	460.54	0	1.35	4d	N=C(N)c1ccc(N)c(CN2CC[C@H](NS(=O)(=O)c3ccc(-c4ccon4)s3)C2=O)c1	Ki	'='	2228.0	nM	5.65			UO_0000065	12.27	0.25	4.30	3.36	False	CHEMBL660485	Inhibition of human coagulation factor II	B	BAO_0000357	single protein format	None	None	None	None	None	CHEMBL204	Thrombin	Homo sapiens	SINGLE PROTEIN	CHEMBL1132374	1	Scientific Literature	J. Med. Chem.	1999	None
CHEMBL416127		0	492.37	0	4.89	17	COC(=O)Cc1cc(Br)c(O)c(-c2[nH]c3ccc(C(=N)N)cc3c2Cc2ccccc2)c1	Ki	'='	80.0	nM	7.10			UO_0000065	14.41	0.30	2.21	6.33	False	CHEMBL811982	Inhibitory activity against thrombin(fIIa) in human plasma	B	BAO_0000366	cell-free format	None	CHEMBL3559721	Plasma	None	None	CHEMBL204	Thrombin	Homo sapiens	SINGLE PROTEIN	CHEMBL1134132	1	Scientific Literature	Bioorg. Med. Chem. Lett.	2001	None
CHEMBL93657		0	350.38	0	1.39	9	N=C(N)c1ccc(NC(=O)C2CC(c3cccc(C(=N)N)c3)=NO2)cc1	Ki	'='	16000.0	nM	4.80			UO_0000065	13.69	0.25	3.41	3.19	False	CHEMBL813636	The compound was evaluated for inhibitory activity against Thrombin	B	BAO_0000357	single protein format	None	None	None	None	None	CHEMBL204	Thrombin	Homo sapiens	SINGLE PROTEIN	CHEMBL1129218	1	Scientific Literature	Bioorg. Med. Chem. Lett.	1997	None
CHEMBL172147		0	382.47	0	3.81	7d	N=C(N)c1cccc(CNc2ccc3ccn(-c4cccc(C(=N)N)c4)c3c2)c1	Ki	'='	4000.0	nM	5.40			UO_0000065	14.11	0.25	1.59	4.63	False	CHEMBL660488	In vitro inhibition of human Coagulation factor II.	B	BAO_0000357	single protein format	None	None	None	None	None	CHEMBL204	Thrombin	Homo sapiens	SINGLE PROTEIN	CHEMBL1133499	1	Scientific Literature	Bioorg. Med. Chem. Lett.	2000	None
CHEMBL283098		0	415.54	0	1.19	8c	CN(Cc1ccccc1)C(=O)[C@@H]1CCCC[C@H]1C(=O)N[C@@H](C=O)CCCN=C(N)N	IC50						Not Determined						False	CHEMBL815788	Compound was evaluated for the inhibition of thrombin using the synthetic substrate chromozym TH; No data	B	BAO_0000357	single protein format	None	None	None	None	None	CHEMBL204	Thrombin	Homo sapiens	SINGLE PROTEIN	CHEMBL1130993	1	Scientific Literature	Bioorg. Med. Chem. Lett.	1998	None
CHEMBL140009		0	476.54	1	2.22	14a	CC(C)Nc1ccc(-c2cc(N)cc(C(=O)O)c2)n(CC(=O)NCc2ccc(C(=N)N)cc2)c1=O	IC50	'>'	30000.0	nM				UO_0000065					False	CHEMBL818156	Inhibitory concentration against human thrombin	B	BAO_0000357	single protein format	None	None	None	None	None	CHEMBL204	Thrombin	Homo sapiens	SINGLE PROTEIN	CHEMBL1145137	1	Scientific Literature	J. Med. Chem.	2003	None
CHEMBL99116		0	480.55	0	1.87	NC12	Cc1ccc(NS(=O)(=O)Cc2ccccc2)c(=O)n1CC(=O)NCc1ccc2[nH]nc(N)c2c1	Ki	'='	72.9	ug nM-1		Non standard unit for type							False	CHEMBL811331	In vitro inhibitory activity against human Thrombin (FIIa) cleavage of the chromogenic substrate	B	BAO_0000357	single protein format	None	None	None	None	None	CHEMBL204	Thrombin	Homo sapiens	SINGLE PROTEIN	CHEMBL1135211	1	Scientific Literature	Bioorg. Med. Chem. Lett.	2002	None
CHEMBL319443		0	499.91	0	3.20	9	O=C(Cn1c(Cl)cnc(NCC(F)(F)c2ccccn2)c1=O)NCc1ccccc1-c1ncc[nH]1	Ki	'='	7.2	nM	8.14			UO_0000065	16.29	0.32	4.94	6.92	False	CHEMBL813626	Inhibitory potency against human thrombin	B	BAO_0000357	single protein format	None	None	None	None	None	CHEMBL204	Thrombin	Homo sapiens	SINGLE PROTEIN	CHEMBL1149168	1	Scientific Literature	J. Med. Chem.	2004	None
CHEMBL607008		0	496.81	None	None	1	CC(=O)N[C@H](Cc1ccccc1)C(=O)N1CCC[C@H]1C(=O)N[C@@H](CCCN=C(N)N)B(O)O.Cl	Ki	'='	0.04	nM	10.40			UO_0000065	22.59	None	None	None	True	CHEMBL814948	Binding affinity to human thrombin.	B	BAO_0000357	single protein format	None	None	None	None	None	CHEMBL204	Thrombin	Homo sapiens	SINGLE PROTEIN	CHEMBL1128965	1	Scientific Literature	Bioorg. Med. Chem. Lett.	1996	None
CHEMBL74199		0	448.50	0	3.71	22	N=C(N)c1cccc(OC(C(=O)Nc2ccc(N3CCOCC3)c(F)c2)c2ccccc2)c1	IC50	'>'	10000.0	nM				UO_0000065					False	CHEMBL808161	In vitro inhibitory activity against thrombin	B	BAO_0000357	single protein format	None	None	None	None	None	CHEMBL204	Thrombin	Homo sapiens	SINGLE PROTEIN	CHEMBL1133928	1	Scientific Literature	Bioorg. Med. Chem. Lett.	2001	None
CHEMBL2028993		0	518.42	None	None	_Boc-(D)Phe-Pro-boroArg-OH II	CC(C)(C)OC(=O)N[C@H](Cc1ccccc1)C(=O)N1CCC[C@H]1C(=O)NC(CCCN=C(N)N)B(O)O	Ki	'='	0.004	nM		Outside typical range		UO_0000065					False	CHEMBL811972	Inhibition constant for binding with thrombin was determined	B	BAO_0000357	single protein format	None	None	None	None	None	CHEMBL204	Thrombin	Homo sapiens	SINGLE PROTEIN	CHEMBL1126719	1	Scientific Literature	J. Med. Chem.	1993	None
CHEMBL84127		0	589.72	1	1.87	16	CN1CC(=O)N(CC(=O)N[C@@H](CC2CCCN(C(=N)N)C2)C(=O)c2nccs2)[C@@H](Cc2ccc3ccccc3c2)C1=O	IC50	'='	1270.0	nM	5.90			UO_0000065	10.00	0.19	4.03	3.86	False	CHEMBL816076	Inhibitory activity against human thrombin	B	BAO_0000357	single protein format	None	None	None	None	None	CHEMBL204	Thrombin	Homo sapiens	SINGLE PROTEIN	CHEMBL1132668	1	Scientific Literature	Bioorg. Med. Chem. Lett.	1999	None
CHEMBL24989		0	429.57	0	1.23	8d	CN(CCc1ccccc1)C(=O)[C@@H]1CCCC[C@H]1C(=O)N[C@@H](C=O)CCCN=C(N)N	Inhibition	'='	14.0	%				UO_0000187					False	CHEMBL816452	Compound was evaluated for percent inhibition of thrombin using the synthetic substrate chromozym TH at 100 uM	B	BAO_0000357	single protein format	None	None	None	None	None	CHEMBL204	Thrombin	Homo sapiens	SINGLE PROTEIN	CHEMBL1130993	1	Scientific Literature	Bioorg. Med. Chem. Lett.	1998	None
CHEMBL392526		0	484.48	0	4.62	38a	COc1ccc(-n2nc(C(F)(F)F)c3c2C(=O)N(c2ccc(N4CCCCC4=O)cc2)CC3)cc1	Ki	'='	4400.0	nM	5.36			UO_0000065	11.06	0.21	0.74	7.92	False	CHEMBL900664	Inhibition of human thrombin	B	BAO_0000357	single protein format	Homo sapiens	None	None	None	None	CHEMBL204	Thrombin	Homo sapiens	SINGLE PROTEIN	CHEMBL1137566	1	Scientific Literature	J. Med. Chem.	2007	None
CHEMBL266349	MELAGATRAN	0	429.52	0	0.81	Melagatran	N=C(N)c1ccc(CNC(=O)[C@@H]2CCN2C(=O)[C@H](NCC(=O)O)C2CCCCC2)cc1	IC50	'='	4700.0	nM	5.33	Potential transcription error		UO_0000065					True	CHEMBL816447	In vitro for the inhibition of thrombin	B	BAO_0000357	single protein format	None	None	None	None	None	CHEMBL204	Thrombin	Homo sapiens	SINGLE PROTEIN	CHEMBL1132927	1	Scientific Literature	J. Med. Chem.	2000	None
CHEMBL85282		0	538.63	1	-1.18	1a alpha-(R)	CCOC(=O)[C@]1(NS(=O)(=O)Cc2ccccc2)CCCN(CC(=O)N[C@H]2CCCN(C(=N)N)[C@@H]2O)C1=O	IC50	'='	1.1	nM	8.96			UO_0000065	16.63	0.33	10.14	4.59	False	CHEMBL847602	In vitro inhibitory activity was evaluated against thrombin (FIIa)	B	BAO_0000357	single protein format	None	None	None	None	None	CHEMBL204	Thrombin	Homo sapiens	SINGLE PROTEIN	CHEMBL1130963	1	Scientific Literature	Bioorg. Med. Chem. Lett.	1998	None
CHEMBL306620		0	750.82	2	0.46	60	N=C(N)Nc1ccc(CNC(=O)N2CCN(C(=O)O[C@@H]3CO[C@@H]4[C@H](OC(=O)N5CCN(C(=O)NCc6ccc(NC(=N)N)cc6)CC5)CO[C@H]34)CC2)cc1	Ki	'='	138000.0	nM		Outside typical range		UO_0000065					False	CHEMBL813567	Compound was evaluated for its inhibitory potency against thrombin	B	BAO_0000357	single protein format	None	None	None	None	None	CHEMBL204	Thrombin	Homo sapiens	SINGLE PROTEIN	CHEMBL1132784	1	Scientific Literature	Bioorg. Med. Chem. Lett.	2000	None
CHEMBL75287		0	579.48	1	4.81	25	N=C(N)c1cccc(OC(C(=O)Nc2ccc(-c3ccccc3S(N)(=O)=O)cc2Br)c2ccccc2)c1	IC50	'='	8640.0	nM	5.06			UO_0000065	8.74	0.19	0.25	3.41	False	CHEMBL808161	In vitro inhibitory activity against thrombin	B	BAO_0000357	single protein format	None	None	None	None	None	CHEMBL204	Thrombin	Homo sapiens	SINGLE PROTEIN	CHEMBL1133928	1	Scientific Literature	Bioorg. Med. Chem. Lett.	2001	None
CHEMBL310412		0	706.85	1	2.94	24	N=C(N)Nc1ccc(CNC(=O)N2CCN(C(=O)O[C@H]3CCC[C@@H](OC(=O)N4CCN(C(=O)CCc5ccc(N)nc5)CC4)CCC3)CC2)cc1	Ki	'>'	1000000.0	nM		Outside typical range		UO_0000065					False	CHEMBL813567	Compound was evaluated for its inhibitory potency against thrombin	B	BAO_0000357	single protein format	None	None	None	None	None	CHEMBL204	Thrombin	Homo sapiens	SINGLE PROTEIN	CHEMBL1132784	1	Scientific Literature	Bioorg. Med. Chem. Lett.	2000	None
CHEMBL205366		0	281.69	0	1.65	14a	NCCOC(=O)c1cc2cc(CCl)ccc2oc1=O	IC50	'='	284000.0	nM		Outside typical range		UO_0000065					False	CHEMBL868868	Inhibition of thrombin	B	BAO_0000357	single protein format	Homo sapiens	None	None	None	None	CHEMBL204	Thrombin	Homo sapiens	SINGLE PROTEIN	CHEMBL1146107	1	Scientific Literature	Bioorg. Med. Chem. Lett.	2006	None
CHEMBL377702		0	335.79	0	2.96	14e	NC1CCC(OC(=O)c2cc3cc(CCl)ccc3oc2=O)CC1	IC50	'>'	300000.0	nM		Outside typical range		UO_0000065					False	CHEMBL868868	Inhibition of thrombin	B	BAO_0000357	single protein format	Homo sapiens	None	None	None	None	CHEMBL204	Thrombin	Homo sapiens	SINGLE PROTEIN	CHEMBL1146107	1	Scientific Literature	Bioorg. Med. Chem. Lett.	2006	None
CHEMBL204528		0	371.78	0	3.06	13d	N=C(N)Nc1cccc(OC(=O)c2cc3cc(CCl)ccc3oc2=O)c1	IC50	'>'	300000.0	nM		Outside typical range		UO_0000065					False	CHEMBL868868	Inhibition of thrombin	B	BAO_0000357	single protein format	Homo sapiens	None	None	None	None	CHEMBL204	Thrombin	Homo sapiens	SINGLE PROTEIN	CHEMBL1146107	1	Scientific Literature	Bioorg. Med. Chem. Lett.	2006	None
CHEMBL381740		0	766.12	2	7.13	30	CC(C)N(c1c(F)c(Oc2cccc(C(=N)N)c2)nc(Oc2ccc(C(=O)NCc3ccc(Cl)cc3)cc2C(=O)O)c1F)C(C)C.O=C(O)C(F)(F)F	IC50	'='	970.0	nM	6.01			UO_0000065	9.22	0.18	-1.12	3.99	False	CHEMBL854113	Inhibition of FIIa	B	BAO_0000357	single protein format	Homo sapiens	None	None	None	None	CHEMBL204	Thrombin	Homo sapiens	SINGLE PROTEIN	CHEMBL1138131	1	Scientific Literature	Bioorg. Med. Chem. Lett.	2006	None
CHEMBL308764		0	624.83	1	2.26	43	NCCCCCNC(=O)N1CCN(C(=O)O[C@H]2CCC[C@@H](OC(=O)N3CCN(C(=O)NCCCCCN)CC3)CCC2)CC1	Ki	'>'	1000000.0	nM		Outside typical range		UO_0000065					False	CHEMBL813567	Compound was evaluated for its inhibitory potency against thrombin	B	BAO_0000357	single protein format	None	None	None	None	None	CHEMBL204	Thrombin	Homo sapiens	SINGLE PROTEIN	CHEMBL1132784	1	Scientific Literature	Bioorg. Med. Chem. Lett.	2000	None
CHEMBL115643		0	446.57	0	1.73	14	Cc1ccc(NS(=O)(=O)Cc2ccccc2)c(=O)n1CC(=O)NC[C@H]1CC[C@H](N)CC1	Ki	'='	4.6	nM	8.34			UO_0000065	18.67	0.37	6.61	6.76	False	CHEMBL860417	Binding affinity to thrombin	B	BAO_0000357	single protein format	Homo sapiens	None	None	None	None	CHEMBL204	Thrombin	Homo sapiens	SINGLE PROTEIN	CHEMBL1147766	1	Scientific Literature	Bioorg. Med. Chem. Lett.	2006	None
CHEMBL200153		0	457.58	0	3.00	11	Cc1[nH]cnc1/C=C/CNC(=O)[C@@H]1CCCN1C(=O)[C@H](N)C(c1ccccc1)c1ccccc1	Ki	'='	1.0	nM	9.00			UO_0000065	19.67	0.36	6.00	8.64	False	CHEMBL860417	Binding affinity to thrombin	B	BAO_0000357	single protein format	Homo sapiens	None	None	None	None	CHEMBL204	Thrombin	Homo sapiens	SINGLE PROTEIN	CHEMBL1147766	1	Scientific Literature	Bioorg. Med. Chem. Lett.	2006	None
CHEMBL200674		0	463.61	0	2.53	6	Nc1ncc(CCNC(=O)[C@@H]2CCCN2C(=O)[C@H](N)C(c2ccccc2)c2ccccc2)s1	Ki	'='	193.0	nM	6.71			UO_0000065	14.48	0.28	4.18	5.87	False	CHEMBL860417	Binding affinity to thrombin	B	BAO_0000357	single protein format	Homo sapiens	None	None	None	None	CHEMBL204	Thrombin	Homo sapiens	SINGLE PROTEIN	CHEMBL1147766	1	Scientific Literature	Bioorg. Med. Chem. Lett.	2006	None
CHEMBL32825		0	455.54	0	1.48	2c	Cc1ccc(S(=O)(=O)c2cc(C)n(CC(=O)NCc3ccc(N)nc3C)c(=O)c2N)cc1	Ki	'='	94.0	nM	7.03			UO_0000065	15.43	0.30	5.55	4.68	False	CHEMBL817239	Inhibition of human thrombin	B	BAO_0000357	single protein format	None	None	None	None	None	CHEMBL204	Thrombin	Homo sapiens	SINGLE PROTEIN	CHEMBL1136704	1	Scientific Literature	Bioorg. Med. Chem. Lett.	2003	None
CHEMBL34614		0	446.53	0	0.68	4c	Cc1nc(N)ccc1CNC(=O)Cn1c(C)cc2c(c1=O)NCN(C1CCC1)S2(=O)=O	Ki	'='	10.0	nM	8.00			UO_0000065	17.92	0.35	7.32	5.74	False	CHEMBL817239	Inhibition of human thrombin	B	BAO_0000357	single protein format	None	None	None	None	None	CHEMBL204	Thrombin	Homo sapiens	SINGLE PROTEIN	CHEMBL1136704	1	Scientific Literature	Bioorg. Med. Chem. Lett.	2003	None
CHEMBL76070		0	696.89	1	4.55	53	O=C(CCCCCn1ccnc1)N1CCN(C(=O)O[C@H]2CCC[C@@H](OC(=O)N3CCN(C(=O)CCCCCn4ccnc4)CC3)CCC2)CC1	Ki	'>'	1000000.0	nM		Outside typical range		UO_0000065					False	CHEMBL813567	Compound was evaluated for its inhibitory potency against thrombin	B	BAO_0000357	single protein format	None	None	None	None	None	CHEMBL204	Thrombin	Homo sapiens	SINGLE PROTEIN	CHEMBL1132784	1	Scientific Literature	Bioorg. Med. Chem. Lett.	2000	None
CHEMBL204653		0	688.65	2	7.14	10	CC(C)N(c1c(F)c(Oc2cccc(C(=N)N)c2)nc(Oc2ccc(Cc3ccccc3)cc2C(=O)O)c1F)C(C)C.O=C(O)C(F)(F)F	IC50	'='	3100.0	nM	5.51			UO_0000065	9.59	0.18	-1.63	4.52	False	CHEMBL854113	Inhibition of FIIa	B	BAO_0000357	single protein format	Homo sapiens	None	None	None	None	CHEMBL204	Thrombin	Homo sapiens	SINGLE PROTEIN	CHEMBL1138131	1	Scientific Literature	Bioorg. Med. Chem. Lett.	2006	None
CHEMBL200959		0	380.45	0	1.55	23	Cc1nc[nH]c1CNC(=O)Cn1c(C)cnc(NCCc2ccccc2)c1=O	Ki	'='	53.0	nM	7.28			UO_0000065	19.12	0.35	5.73	6.95	False	CHEMBL860417	Binding affinity to thrombin	B	BAO_0000357	single protein format	Homo sapiens	None	None	None	None	CHEMBL204	Thrombin	Homo sapiens	SINGLE PROTEIN	CHEMBL1147766	1	Scientific Literature	Bioorg. Med. Chem. Lett.	2006	None
CHEMBL270204		0	689.67	2	3.63	43a	CC(C)[C@H](NC(=O)[C@H](Cc1ccccc1)NC(=O)NCc1ccc(Cl)c(Cl)c1)C(=O)N[C@@H](CCCNC(=N)N)C(=O)c1nccs1	IC50	'='	6700.0	nM	5.17			UO_0000065	7.50	0.15	1.54	2.71	False	CHEMBL948917	Inhibition of human alpha-thrombin	B	BAO_0000357	single protein format	Homo sapiens	None	None	None	None	CHEMBL204	Thrombin	Homo sapiens	SINGLE PROTEIN	CHEMBL1143211	1	Scientific Literature	Bioorg. Med. Chem.	2008	None
CHEMBL243419		0	186.21	0	1.88	26	Cc1ccccc1C(=O)n1cccn1	Activity						Not Active						False	CHEMBL895389	Inhibition of human thrombin at 55 uM	B	BAO_0000357	single protein format	Homo sapiens	None	None	None	None	CHEMBL204	Thrombin	Homo sapiens	SINGLE PROTEIN	CHEMBL1148811	1	Scientific Literature	J. Med. Chem.	2007	None
CHEMBL337785		0	406.49	0	2.42	13	CCOC(=O)C(CCc1cccc(C(=N)N)c1)Cn1cnc2ccc(C(=N)N)cc21	Ki	'='	1900.0	nM	5.72			UO_0000065	14.07	0.26	3.30	3.98	False	CHEMBL819080	Binding affinity against human thrombin	B	BAO_0000357	single protein format	None	None	None	None	None	CHEMBL204	Thrombin	Homo sapiens	SINGLE PROTEIN	CHEMBL1133520	1	Scientific Literature	J. Med. Chem.	2000	None
CHEMBL82437		0	554.80	2	7.67	2c	CCc1cc(Cc2c(-c3ccc(OCCN4CCCC4)cc3)sc3ccccc23)ccc1OCCN1CCCC1	K aps	'='	6400000.0	l M-1									False	CHEMBL816466	Binding to human thrombin was measured using the inhibition of thrombin hydrolysis of Bz-Phe-Val-Arg-pNA	B	BAO_0000357	single protein format	None	None	None	None	None	CHEMBL204	Thrombin	Homo sapiens	SINGLE PROTEIN	CHEMBL1132684	1	Scientific Literature	Bioorg. Med. Chem. Lett.	1999	None
CHEMBL1172449	CYANOPEPTOLIN 1020	0	1021.18	None	None	1	CCCCCC(=O)N[C@@H](CCC(=O)O)C(=O)N[C@@H]1C(=O)N[C@@H](CCCNC(=N)N)C(=O)N[C@H]2CC[C@@H](O)N(C2=O)[C@@H](Cc2ccccc2)C(=O)N(C)[C@@H](Cc2ccc(O)cc2)C(=O)N[C@@H](C(C)C)C(=O)O[C@@H]1C	IC50	'>'	2500.0	nM				UO_0000065					False	CHEMBL1173914	Inhibition of thrombin	B	BAO_0000357	single protein format	None	None	None	None	None	CHEMBL204	Thrombin	Homo sapiens	SINGLE PROTEIN	CHEMBL1177870	1	Scientific Literature	J. Nat. Prod.	2010	None
CHEMBL1744054		0	405.46	0	0.64	-(R)-13e	CC(C)(C)OC(=O)NN1CCO[C@H](CC(=O)NCc2ccc(C(=N)N)cc2)C1=O	IC50	'='	54700.0	nM	4.26			UO_0000065	10.51	0.20	3.62	2.90	False	CHEMBL818151	Inhibitory activity against human thrombin	B	BAO_0000357	single protein format	None	None	None	None	None	CHEMBL204	Thrombin	Homo sapiens	SINGLE PROTEIN	CHEMBL1144900	1	Scientific Literature	J. Med. Chem.	2003	None
CHEMBL26240		0	575.59	1	4.45	5d	CC(=N)N1CCC(Oc2ccc(N(C/C=C/c3cc(C(=N)N)ccc3O)C(=O)CCC(=O)O)cc2C(F)(F)F)CC1	Ki	'='	5140.0	nM	5.29			UO_0000065	9.19	0.18	0.84	3.22	False	CHEMBL662108	Competitive inhibition of coagulation factor IIa	B	BAO_0000357	single protein format	None	None	None	None	None	CHEMBL204	Thrombin	Homo sapiens	SINGLE PROTEIN	CHEMBL1135303	1	Scientific Literature	Bioorg. Med. Chem. Lett.	2002	None
CHEMBL331807		0	590.66	2	-1.70	2g	N=C(N)N1CCC[C@H](NC(=O)CNC(=O)[C@@H](CCNC(=O)c2ccc(O)nc2)NS(=O)(=O)Cc2ccccc2)C1O	IC50	'>'	2500.0	nM				UO_0000065					False	CHEMBL815798	In vitro inhibition of human Thrombin (FIIa).	B	BAO_0000357	single protein format	None	None	None	None	None	CHEMBL204	Thrombin	Homo sapiens	SINGLE PROTEIN	CHEMBL1131910	1	Scientific Literature	Bioorg. Med. Chem. Lett.	1999	None
CHEMBL279959		0	403.48	0	3.28	15c	N=C(N)c1ccc2cc(CC(C(=O)O)c3ccc(O[C@H]4CCNC4)cc3)ccc2c1	IC50	'>'	100000.0	nM				UO_0000065					False	CHEMBL815797	In vitro evaluation for the concentration needed for inhibiting thrombin by 50%	B	BAO_0000357	single protein format	None	None	None	None	None	CHEMBL204	Thrombin	Homo sapiens	SINGLE PROTEIN	CHEMBL1127638	1	Scientific Literature	J. Med. Chem.	1994	None
CHEMBL104904		0	266.30	0	3.39	7	COc1ccc2ccc(C(=N)N)cc2c1-c1ccoc1	Ki	'='	1300.0	nM	5.89			UO_0000065	22.10	0.40	2.50	8.15	False	CHEMBL813430	Binding affinity against thrombin	B	BAO_0000357	single protein format	None	None	None	None	None	CHEMBL204	Thrombin	Homo sapiens	SINGLE PROTEIN	CHEMBL1146777	1	Scientific Literature	Bioorg. Med. Chem. Lett.	2004	None
CHEMBL293892		0	382.44	0	4.32	15i	C[C@@H]1CCCC[C@@H]1Oc1cccc(-c2nc3cc(C(=N)N)c(F)cc3[nH]2)c1O	Ki	'='	16000.0	nM	4.80			UO_0000065	12.54	0.23	0.48	4.44	False	CHEMBL877961	Inhibition of thrombin	B	BAO_0000357	single protein format	None	None	None	None	None	CHEMBL204	Thrombin	Homo sapiens	SINGLE PROTEIN	CHEMBL1135195	1	Scientific Literature	Bioorg. Med. Chem. Lett.	2002	None
CHEMBL147707		0	425.49	0	2.70	19	N=C(N)N1CCc2ccc(OC(C(=O)O)c3ccc(OC4CCOCC4)cc3)cc2C1	ED200	'>'	500.0	uM				UO_0000064					False	CHEMBL811064	The Anti-coagulant activity was tested by measuring thrombin clotting time (TT)	F	BAO_0000019	assay format	None	None	None	None	None	CHEMBL204	Thrombin	Homo sapiens	SINGLE PROTEIN	CHEMBL1131421	1	Scientific Literature	J. Med. Chem.	1998	None
CHEMBL159716		0	599.72	1	-1.20	31	CS(=O)(=O)c1ccc(S(=O)(=O)N2CCN(CC(=O)NC(CCCN=C(N)N)C(=O)c3nccs3)C(=O)C2)cc1	IC50	'='	4000.0	nM	5.40			UO_0000065	9.00	0.19	6.60	2.51	False	CHEMBL882279	In vitro inhibitory activity against serine protease thrombin	B	BAO_0000357	single protein format	None	None	None	None	None	CHEMBL204	Thrombin	Homo sapiens	SINGLE PROTEIN	CHEMBL1136598	1	Scientific Literature	Bioorg. Med. Chem. Lett.	2003	None
CHEMBL93536		0	638.52	1	4.72	19	COC(=O)CC1(C(=O)Nc2ccc(-c3cccc(C(F)(F)F)c3)cc2)CC(c2cccc(C(=N)N)c2)=NO1.O=C(O)C(F)(F)F	Ki	'='	1200.0	nM	5.92			UO_0000065	11.29	0.21	1.20	4.67	False	CHEMBL813634	The binding affinity towards thrombin obtained from human purified enzymes.	B	BAO_0000357	single protein format	None	None	None	None	None	CHEMBL204	Thrombin	Homo sapiens	SINGLE PROTEIN	CHEMBL1132311	1	Scientific Literature	J. Med. Chem.	1999	None
CHEMBL254683		0	486.57	0	2.74	29	CCCc1ccc(S(=O)(=O)Nn2ccc(C)c(CC(=O)NCc3nccc(C)c3F)c2=O)cc1	IC50	'>'	44400.0	nM				UO_0000065					False	CHEMBL929685	Inhibition of thrombin	B	BAO_0000357	single protein format	None	None	None	None	None	CHEMBL204	Thrombin	Homo sapiens	SINGLE PROTEIN	CHEMBL1141527	1	Scientific Literature	Bioorg. Med. Chem. Lett.	2008	None
CHEMBL537894		0	492.00	0	1.49	25	CCc1ccc(S(=O)(=O)Nn2ccc(C)c(CC(=O)NCc3ccnc(N)c3)c2=O)cc1.Cl	IC50	'>'	44400.0	nM				UO_0000065					False	CHEMBL929685	Inhibition of thrombin	B	BAO_0000357	single protein format	None	None	None	None	None	CHEMBL204	Thrombin	Homo sapiens	SINGLE PROTEIN	CHEMBL1141527	1	Scientific Literature	Bioorg. Med. Chem. Lett.	2008	None
CHEMBL341885		0	446.48	0	2.43	7d	O=C(CCCCNC(=O)OCc1ccccc1)OCN1C(=O)c2ccccc2S1(=O)=O	IC50	'>'	33000.0	nM				UO_0000065					False	CHEMBL818152	Inhibitory activity was measured against thrombin.	B	BAO_0000357	single protein format	None	None	None	None	None	CHEMBL204	Thrombin	Homo sapiens	SINGLE PROTEIN	CHEMBL1131519	1	Scientific Literature	J. Med. Chem.	1998	None
CHEMBL1575674		0	415.47	0	1.85	SID24823571	Cn1cc(C(=O)NCc2ccco2)c(=O)c2cc(S(=O)(=O)N3CCCC3)ccc21	IC50	'='	854.59	nM	6.07		Active	UO_0000065					False	CHEMBL1614423	PUBCHEM_BIOASSAY: Thrombin 1536 HTS Dose Response Confirmation. (Class of assay: confirmatory) [Related pubchem assays: 1046 (Thrombin 1536 HTS; hits were confirmed in this assay)]	F	BAO_0000019	assay format	Homo sapiens	None	None	None	None	CHEMBL204	Thrombin	Homo sapiens	SINGLE PROTEIN	CHEMBL1201862	7	PubChem BioAssays			None
CHEMBL1419428		0	435.87	0	3.65	SID861369	COc1ccccc1C1C=C(c2ccc(Cl)cc2)Nc2nc(N3C(=O)CCC3=O)nn21	IC50	'='	5841.1	nM	5.23		Active	UO_0000065					False	CHEMBL1614423	PUBCHEM_BIOASSAY: Thrombin 1536 HTS Dose Response Confirmation. (Class of assay: confirmatory) [Related pubchem assays: 1046 (Thrombin 1536 HTS; hits were confirmed in this assay)]	F	BAO_0000019	assay format	Homo sapiens	None	None	None	None	CHEMBL204	Thrombin	Homo sapiens	SINGLE PROTEIN	CHEMBL1201862	7	PubChem BioAssays			None
CHEMBL2372690		0	537.61	2	-0.05	table 1	CC[C@H](NC(=O)CNC(=O)[C@@H](NC(=O)[C@H](CCCCN)NC(=O)c1cc(O)ccc1O)[C@@H](C)CC)C(=O)O	IC50	'='	446000.0	nM		Outside typical range		UO_0000065					False	CHEMBL811068	Anti-thrombin activity by competitive enzyme assay using the fluorogenic substrate Tos-Gly-Pro-Arg-AMC at pH 8.3.	B	BAO_0000357	single protein format	None	None	None	None	None	CHEMBL204	Thrombin	Homo sapiens	SINGLE PROTEIN	CHEMBL1131543	1	Scientific Literature	Bioorg. Med. Chem. Lett.	1998	None
CHEMBL352363		0	472.39	0	4.05	22	Cc1cc(OCC2CCN(C(=N)N)CC2)cc(OS(=O)(=O)c2cccc(Cl)c2Cl)c1	Ki	'='	22.0	nM	7.66			UO_0000065	16.21	0.35	3.61	7.24	False	CHEMBL813563	Anti- Thrombin activity using standard chromogenic assay	B	BAO_0000357	single protein format	None	None	None	None	None	CHEMBL204	Thrombin	Homo sapiens	SINGLE PROTEIN	CHEMBL1132862	1	Scientific Literature	Bioorg. Med. Chem. Lett.	2000	None
CHEMBL206418		0	455.56	0	1.37	7	N=C(N)c1ccc(CNC(=O)[C@@H]2C=CCN2C(=O)[C@@H](CC2CCCCC2)NCC(=O)O)cc1	IC50	'='	1.68	nM	8.78			UO_0000065	19.26	0.36	7.40	5.90	False	CHEMBL865059	Inhibition of thrombin	B	BAO_0000357	single protein format	Homo sapiens	None	None	None	None	CHEMBL204	Thrombin	Homo sapiens	SINGLE PROTEIN	CHEMBL1147692	1	Scientific Literature	Bioorg. Med. Chem. Lett.	2006	None
CHEMBL121032		0	450.56	0	2.98	8	N=C(N)c1cccc(CN2CCCC[C@H](NS(=O)(=O)c3ccc4ccccc4c3)C2=O)c1	Ki	'>'	4000.0	nM				UO_0000065					False	CHEMBL813571	Inhibition of human thrombin	B	BAO_0000357	single protein format	None	None	None	None	None	CHEMBL204	Thrombin	Homo sapiens	SINGLE PROTEIN	CHEMBL1132151	1	Scientific Literature	J. Med. Chem.	1999	None
CHEMBL336074		0	568.99	1	4.80	26a	N=C(N)c1ccc(CNC(=O)Cn2c(-c3ccccc3)c(Cl)nc(NCc3cccc(C(F)(F)F)c3)c2=O)cc1	IC50	'='	18900.0	nM	4.72			UO_0000065	8.30	0.16	-0.08	3.75	False	CHEMBL816079	Inhibitory activity against thrombin (IIa) was determined	B	BAO_0000357	single protein format	None	None	None	None	None	CHEMBL204	Thrombin	Homo sapiens	SINGLE PROTEIN	CHEMBL1145085	1	Scientific Literature	J. Med. Chem.	2003	None
CHEMBL101787		0	540.61	1	3.57	22	Nc1[nH]nc2ccc(C(=O)N[C@H](C(=O)Nc3ccc(-c4ccccc4S(N)(=O)=O)cc3)c3ccccc3)cc12	IC50	'='	10000.0	nM	5.00			UO_0000065	9.25	0.18	1.43	2.89	False	CHEMBL808339	In vitro inhibition of human thrombin.	B	BAO_0000357	single protein format	None	None	None	None	None	CHEMBL204	Thrombin	Homo sapiens	SINGLE PROTEIN	CHEMBL1134704	1	Scientific Literature	Bioorg. Med. Chem. Lett.	2001	None
CHEMBL402843		0	567.72	1	1.50	4	C[C@H]1C(=O)N(CCCc2ccccc2)CC(=O)N1CC(=O)N[C@@H](C[C@@H]1CCCN(C(=N)N)C1)C(=O)c1nccs1	IC50	'='	760.0	nM	6.12			UO_0000065	10.78	0.21	4.62	4.00	False	CHEMBL816076	Inhibitory activity against human thrombin	B	BAO_0000357	single protein format	None	None	None	None	None	CHEMBL204	Thrombin	Homo sapiens	SINGLE PROTEIN	CHEMBL1132668	1	Scientific Literature	Bioorg. Med. Chem. Lett.	1999	None
CHEMBL606961		0	648.57	None	None	11	CC(=O)N[C@H](Cc1ccccc1)C(=O)N1CCC[C@H]1C(=O)N[C@@H](CCCn1ccnc1[N+](=O)[O-])B1O[C@@H]2CC3CC(C3(C)C)[C@]2(C)O1	Ki	'='	650.0	nM	6.19			UO_0000065	9.54	None	None	None	False	CHEMBL813632	Tested for the binding affinity against thrombin	B	BAO_0000357	single protein format	None	None	None	None	None	CHEMBL204	Thrombin	Homo sapiens	SINGLE PROTEIN	CHEMBL1129866	1	Scientific Literature	Bioorg. Med. Chem. Lett.	1997	None
CHEMBL84543		0	419.37	0	2.54	KI-104	O=C(O)CC(Sc1ccc(C(=O)c2ccccc2C(=O)O)cc1[N+](=O)[O-])C(=O)O	IC50						Not Active						False	CHEMBL877963	Compound (100 uM) was tested for inhibitory activity against thrombin; No inhibition	B	BAO_0000357	single protein format	Homo sapiens	None	None	None	None	CHEMBL204	Thrombin	Homo sapiens	SINGLE PROTEIN	CHEMBL1146729	1	Scientific Literature	Bioorg. Med. Chem. Lett.	2004	None
CHEMBL336768		0	453.93	0	1.53	28w	N=C(N)c1ccc(CNC(=O)Cn2c(-c3ccccc3)c(Cl)nc(NCCN)c2=O)cc1	IC50	'>'	30000.0	nM				UO_0000065					False	CHEMBL816079	Inhibitory activity against thrombin (IIa) was determined	B	BAO_0000357	single protein format	None	None	None	None	None	CHEMBL204	Thrombin	Homo sapiens	SINGLE PROTEIN	CHEMBL1145085	1	Scientific Literature	J. Med. Chem.	2003	None
CHEMBL170305		0	442.39	0	4.94	51	COc1ccc(C(=O)Nc2ccccc2NC(=O)c2ccc(C(=O)C(F)(F)F)cc2)cc1	K ass	'='	0.0	l M-1									False	CHEMBL660483	Apparent association constant against Coagulation factor II	B	BAO_0000357	single protein format	None	None	None	None	None	CHEMBL204	Thrombin	Homo sapiens	SINGLE PROTEIN	CHEMBL1132962	1	Scientific Literature	J. Med. Chem.	2000	None
CHEMBL420338		0	525.43	1	4.91	9j	Cc1cc(NC(=O)Cc2ccc3[nH]c(-c4ccc(Br)s4)nc3c2)ccc1N1CCOCC1=O	IC50	'>'	10000.0	nM				UO_0000065					False	CHEMBL811067	Binding affinity against human thrombin.	B	BAO_0000357	single protein format	None	None	None	None	None	CHEMBL204	Thrombin	Homo sapiens	SINGLE PROTEIN	CHEMBL1146806	1	Scientific Literature	Bioorg. Med. Chem. Lett.	2004	None
CHEMBL382145		0	462.58	0	0.82	18	N=C(N)c1cnc(CNC(=O)[C@@H]2C=CCN2C(=O)[C@@H](CC2CCCCC2)NCC(=O)O)s1	IC50	'='	50.9	nM	7.29			UO_0000065	15.77	0.31	6.47	4.52	False	CHEMBL865059	Inhibition of thrombin	B	BAO_0000357	single protein format	Homo sapiens	None	None	None	None	CHEMBL204	Thrombin	Homo sapiens	SINGLE PROTEIN	CHEMBL1147692	1	Scientific Literature	Bioorg. Med. Chem. Lett.	2006	None
CHEMBL358835		0	545.52	1	4.64	14f	CS(=O)(=O)c1ccccc1-c1ccc(NC(=O)c2cc(C(F)(F)F)nn2-c2cccc(C(=N)N)c2)c(F)c1	Ki	'='	50.0	nM	7.30			UO_0000065	13.38	0.26	2.66	5.58	False	CHEMBL813668	In vitro activity against human thrombin.	B	BAO_0000357	single protein format	None	None	None	None	None	CHEMBL204	Thrombin	Homo sapiens	SINGLE PROTEIN	CHEMBL1134648	1	Scientific Literature	J. Med. Chem.	2001	None
CHEMBL431267		0	479.97	0	2.02	1q	N=C(N)c1ccc(O)c(CN2CC[C@H](NS(=O)(=O)c3cc4nc(Cl)ccc4s3)C2=O)c1	Ki	'='	920.0	nM	6.04			UO_0000065	12.58	0.27	4.02	4.04	False	CHEMBL814949	Binding affinity against thrombin	B	BAO_0000357	single protein format	None	None	None	None	None	CHEMBL204	Thrombin	Homo sapiens	SINGLE PROTEIN	CHEMBL1131988	1	Scientific Literature	Bioorg. Med. Chem. Lett.	1999	None
CHEMBL424036		0	383.36	0	3.51	9	N=C(N)c1cccc(Oc2nc(Oc3cccc(C(=N)N)c3)c(F)cc2F)c1	Ki	'='	37000.0	nM	4.43			UO_0000065	11.56	0.22	0.92	3.38	True	CHEMBL813627	Inhibitory potency was measured against human thrombin	B	BAO_0000357	single protein format	None	None	None	None	None	CHEMBL204	Thrombin	Homo sapiens	SINGLE PROTEIN	CHEMBL1131090	1	Scientific Literature	J. Med. Chem.	1998	None
CHEMBL339732		0	549.12	2	5.18	28p	CC(C)(C)C1CCC(Nc2nc(Cl)c(-c3ccccc3)n(CC(=O)NCc3ccc(C(=N)N)cc3)c2=O)CC1	IC50	'='	15000.0	nM	4.82			UO_0000065	8.78	0.17	-0.36	3.83	False	CHEMBL816079	Inhibitory activity against thrombin (IIa) was determined	B	BAO_0000357	single protein format	None	None	None	None	None	CHEMBL204	Thrombin	Homo sapiens	SINGLE PROTEIN	CHEMBL1145085	1	Scientific Literature	J. Med. Chem.	2003	None
CHEMBL182746		0	483.04	1	5.66	22	CC(C)N1CCC(NC(=O)c2cc3ccccc3n2Cc2cc(-c3ccc(Cl)s3)on2)CC1	Ki	'='	2760.0	nM	5.56			UO_0000065	11.51	0.23	-0.10	8.78	False	CHEMBL828076	Inhibitory activity against coagulation factor II (thrombin)	B	BAO_0000357	single protein format	Homo sapiens	None	None	None	None	CHEMBL204	Thrombin	Homo sapiens	SINGLE PROTEIN	CHEMBL1137150	1	Scientific Literature	Bioorg. Med. Chem. Lett.	2004	None
CHEMBL359964		0	520.04	1	1.60	60	NC(=O)C1CN(S(=O)(=O)c2ccc3cc(Cl)ccc3c2)CCN1C(=O)c1nc2c(s1)CNCC2	IC50						Not Determined						False	CHEMBL828544	Concentration required to inhibit thrombin activity by 50%; Not tested	B	BAO_0000357	single protein format	Homo sapiens	None	None	None	None	CHEMBL204	Thrombin	Homo sapiens	SINGLE PROTEIN	CHEMBL1138780	1	Scientific Literature	J. Med. Chem.	2004	None
CHEMBL185084		0	548.09	1	2.33	62	CCN1CCc2nc(C(=O)N3CCN(S(=O)(=O)c4ccc5cc(Cl)ccc5c4)CC3C(N)=O)sc2C1	IC50						Not Determined						False	CHEMBL828544	Concentration required to inhibit thrombin activity by 50%; Not tested	B	BAO_0000357	single protein format	Homo sapiens	None	None	None	None	CHEMBL204	Thrombin	Homo sapiens	SINGLE PROTEIN	CHEMBL1138780	1	Scientific Literature	J. Med. Chem.	2004	None
CHEMBL1744049		0	424.46	0	0.13	-(R)-13i	N=C(N)c1ccc(CNC(=O)C[C@H]2OCCN(NC(=O)c3ccc(N)cc3)C2=O)cc1	IC50	'='	150000.0	nM		Outside typical range		UO_0000065					False	CHEMBL818151	Inhibitory activity against human thrombin	B	BAO_0000357	single protein format	None	None	None	None	None	CHEMBL204	Thrombin	Homo sapiens	SINGLE PROTEIN	CHEMBL1144900	1	Scientific Literature	J. Med. Chem.	2003	None
CHEMBL399331		0	572.59	2	6.08	12	Nc1noc2ccc(-n3nc(C(F)(F)F)cc3C(=O)N3CCc4cc(-c5ccccc5CN5CCCC5)ccc43)cc12	Ki	'='	15000.0	nM	4.82			UO_0000065	8.42	0.16	-1.26	5.16	False	CHEMBL941668	Inhibition of human thrombin	B	BAO_0000357	single protein format	Homo sapiens	None	None	None	None	CHEMBL204	Thrombin	Homo sapiens	SINGLE PROTEIN	CHEMBL1140556	1	Scientific Literature	Bioorg. Med. Chem. Lett.	2007	None
CHEMBL2370418		0	494.62	0	1.04	5n	CC(C)(C)OC(=O)N[C@@H](C(=O)N1CCC[C@H]1C(=O)N[C@H](C=O)CCCN=C(N)N)c1ccsc1	IC50	'='	73.0	nM	7.14			UO_0000065	14.43	0.29	6.10	4.22	False	CHEMBL816690	Inhibitory activity against thrombin	B	BAO_0000357	single protein format	None	None	None	None	None	CHEMBL204	Thrombin	Homo sapiens	SINGLE PROTEIN	CHEMBL1126581	1	Scientific Literature	J. Med. Chem.	1993	None
CHEMBL439487		0	1329.42	None	None	MDL-28050	CC[C@H](C)[C@H](NC(=O)[C@H]1CCCN1C(=O)[C@H](CCC(=O)O)NC(=O)[C@@H](Cc1ccc(O)cc1)NC(=O)CCC(=O)O)C(=O)N1CCC[C@@H]1C(=O)N[C@@H](CCC(=O)O)C(=O)N[C@H](CCC(=O)O)C(=O)N[C@@H](C)C(=O)N[C@H](CC1CCCCC1)C(=O)N[C@@H](CCC(=O)O)C(=O)O	Ki	'='	100.0	nM	7.00			UO_0000065	5.27	None	None	None	False	CHEMBL812839	Binding affinity values determined by clotting inhibition assays	B	BAO_0000357	single protein format	None	None	None	None	None	CHEMBL204	Thrombin	Homo sapiens	SINGLE PROTEIN	CHEMBL1127748	1	Scientific Literature	J. Med. Chem.	1994	None
CHEMBL1166	ARGATROBAN	4	508.65	2	0.91	Argatgroban	CC1CNc2c(cccc2S(=O)(=O)N[C@@H](CCCNC(=N)N)C(=O)N2CC[C@@H](C)C[C@@H]2C(=O)O)C1	IC50	'='	39.0	nM	7.41			UO_0000065	14.57	0.29	6.50	4.17	False	CHEMBL815789	In vitro ability to inhibit the activity of human alpha Thrombin	B	BAO_0000357	single protein format	None	None	None	None	None	CHEMBL204	Thrombin	Homo sapiens	SINGLE PROTEIN	CHEMBL1130514	1	Scientific Literature	Bioorg. Med. Chem. Lett.	1997	None
CHEMBL331835		0	554.76	2	7.14	21	O=C(c1ccc(OCCN2CCCCC2)cc1)c1c(-c2ccc(OCCN3CCCC3)cc2)sc2ccccc12	K ass	'='	160000.0	l M-1									False	CHEMBL816470	In vitro inhibition of human Thrombin.	B	BAO_0000357	single protein format	None	None	None	None	None	CHEMBL204	Thrombin	Homo sapiens	SINGLE PROTEIN	CHEMBL1130194	1	Scientific Literature	J. Med. Chem.	1997	None
CHEMBL139579		0	483.55	0	4.30	24e	Cc1cc(C(=O)Nc2ccc(-c3ccccc3S(N)(=O)=O)cc2)n(-c2ccc3ccncc3c2)n1	Ki	'>'	21000.0	nM				UO_0000065					False	CHEMBL812500	Inhibitory activity against Thrombin	B	BAO_0000357	single protein format	None	None	None	None	None	CHEMBL204	Thrombin	Homo sapiens	SINGLE PROTEIN	CHEMBL1145122	1	Scientific Literature	J. Med. Chem.	2003	None
CHEMBL390643		0	235.31	0	1.82	13	S=C1O[C@@H]2CN1CC[C@@H]2Oc1ccccc1	Activity						Not Active						False	CHEMBL907580	Inhibition of thrombin	B	BAO_0000357	single protein format	None	None	None	None	None	CHEMBL204	Thrombin	Homo sapiens	SINGLE PROTEIN	CHEMBL1144593	1	Scientific Literature	Bioorg. Med. Chem. Lett.	2007	None
CHEMBL3144249		0	4756.11	None	None	112	Cc1cn([C@H]2C[C@H](OP(=O)(O)OC[C@H]3O[C@@H](n4cnc5c(=O)nc(N)[nH]c54)C[C@@H]3OCOC[C@H]3O[C@@H](n4cnc5c(=O)[nH]c(=N)[nH]c54)C[C@@H]3OP(=O)(O)OC[C@H]3O[C@@H](n4cc(C)c(=O)[nH]c4=O)C[C@@H]3OP(=O)(O)OC[C@H]3O[C@@H](n4cnc5c(=O)nc(N)[nH]c54)C[C@@H]3OP(=O)(O)OC[C@H]3O[C@@H](n4cc(C)c(=O)[nH]c4=O)C[C@@H]3OP(=O)(O)OC[C@H]3O[C@@H](n4cnc5c(=O)nc(N)[nH]c54)C[C@@H]3OP(=O)(O)OC[C@H]3O[C@@H](n4cnc5c(=O)[nH]c(=N)[n…	Relative PT	'='	0.8										False	CHEMBL771783	Relative prothrombin time was determined as the activity of the test ODN (oligodeoxynucleotide) relative to that of GS-522	F	BAO_0000019	assay format	Cercopithecidae	None	None	None	None	CHEMBL204	Thrombin	Homo sapiens	SINGLE PROTEIN	CHEMBL1131152	1	Scientific Literature	J. Med. Chem.	1998	None
CHEMBL3144234		0	4756.11	None	None	104	Cc1cn([C@H]2C[C@H](OCOC[C@H]3O[C@@H](n4cnc5c(=O)nc(N)[nH]c54)C[C@@H]3OP(=O)(O)OC[C@H]3O[C@@H](n4cc(C)c(=O)[nH]c4=O)C[C@@H]3OP(=O)(O)OC[C@H]3O[C@@H](n4cnc5c(=O)nc(N)[nH]c54)C[C@@H]3OP(=O)(O)OC[C@H]3O[C@@H](n4cnc5c(=O)[nH]c(=N)[nH]c54)C[C@@H]3OP(=O)(O)OC[C@H]3O[C@@H](n4cc(C)c(=O)[nH]c4=O)C[C@@H]3OP(=O)(O)OC[C@H]3O[C@@H](n4cc(C)c(=O)[nH]c4=O)C[C@@H]3OP(=O)(O)OC[C@H]3O[C@@H](n4cnc5c(=O)[nH]c(=N)[nH]c…	Relative PT	'='	0.8										False	CHEMBL771783	Relative prothrombin time was determined as the activity of the test ODN (oligodeoxynucleotide) relative to that of GS-522	F	BAO_0000019	assay format	Cercopithecidae	None	None	None	None	CHEMBL204	Thrombin	Homo sapiens	SINGLE PROTEIN	CHEMBL1131152	1	Scientific Literature	J. Med. Chem.	1998	None
CHEMBL557026		0	475.42	0	0.11	4g	Cl.Cl.N=C(N)NCCC[C@@H](C=O)NC(=O)CN(C(=O)[C@H]1CCCCN1)c1ccccc1	K ass	'='	0.000016	l uM-1									False	CHEMBL814940	Association constant for thrombin	B	BAO_0000357	single protein format	None	None	None	None	None	CHEMBL204	Thrombin	Homo sapiens	SINGLE PROTEIN	CHEMBL1128061	1	Scientific Literature	Bioorg. Med. Chem. Lett.	1995	None
CHEMBL444600		0	467.96	0	2.57	29d	CC(C)Nc1nc(Cl)c(-c2cccc(N)c2)n(CC(=O)NCc2ccc(C(=N)N)cc2)c1=O	IC50	'='	6980.0	nM	5.16			UO_0000065	11.02	0.21	2.59	3.39	False	CHEMBL816079	Inhibitory activity against thrombin (IIa) was determined	B	BAO_0000357	single protein format	None	None	None	None	None	CHEMBL204	Thrombin	Homo sapiens	SINGLE PROTEIN	CHEMBL1145085	1	Scientific Literature	J. Med. Chem.	2003	None
CHEMBL185642		0	449.96	0	3.55	11f	CC(C)C[C@@H](NC(=O)c1ccc(Cl)s1)C(=O)Nc1ccc(N2CCOCC2=O)cc1	IC50	'>'	10000.0	nM				UO_0000065					False	CHEMBL831704	Inhibitory concentration against human thrombin activity	B	BAO_0000357	single protein format	Homo sapiens	None	None	None	None	CHEMBL204	Thrombin	Homo sapiens	SINGLE PROTEIN	CHEMBL1138652	1	Scientific Literature	Bioorg. Med. Chem. Lett.	2004	None
CHEMBL362110		0	444.94	0	3.73	11k	CC(C)C[C@@H](NC(=O)c1ccc(Cl)s1)C(=O)Nc1ccc(-n2ccncc2=O)cc1	IC50	'>'	10000.0	nM				UO_0000065					False	CHEMBL831704	Inhibitory concentration against human thrombin activity	B	BAO_0000357	single protein format	Homo sapiens	None	None	None	None	CHEMBL204	Thrombin	Homo sapiens	SINGLE PROTEIN	CHEMBL1138652	1	Scientific Literature	Bioorg. Med. Chem. Lett.	2004	None
CHEMBL289147		0	503.46	None	None	17	CC1(C)C2CC1[C@]1(C)OB([C@H](CCCN=C(N)N)NC(=O)c3ccc(-c4ccccc4)c(N)c3)O[C@@H]1C2	Ki	'='	5.5	nM	8.26			UO_0000065	16.41	None	None	None	False	CHEMBL872712	Inhibition of thrombin	B	BAO_0000357	single protein format	Oryctolagus cuniculus	None	None	None	None	CHEMBL204	Thrombin	Homo sapiens	SINGLE PROTEIN	CHEMBL1151536	1	Scientific Literature	Bioorg. Med. Chem. Lett.	1997	None
CHEMBL422401		0	556.75	1	3.80	4	CC1(C)CNc2c(cccc2S(=O)(=O)N[C@@H](Cc2nc3ccccc3s2)C(=O)N2CCC(CCO)CC2)C1	Ki	'='	79.0	nM	7.10			UO_0000065	12.76	0.26	3.30	6.36	False	CHEMBL813623	Inhibition of human thrombin (in vitro)	B	BAO_0000357	single protein format	None	None	None	None	None	CHEMBL204	Thrombin	Homo sapiens	SINGLE PROTEIN	CHEMBL1132048	1	Scientific Literature	Bioorg. Med. Chem. Lett.	1999	None
CHEMBL341126		0	390.47	0	2.10	8	Cc1cc(OCC/C=N/N=C(N)N)cc(OS(=O)(=O)c2cccc(C)c2)c1	Ki	'='	6.0	nM	8.22			UO_0000065	21.06	0.42	6.12	6.36	False	CHEMBL813653	Inhibitory constant against human alpha thrombin	B	BAO_0000357	single protein format	None	None	None	None	None	CHEMBL204	Thrombin	Homo sapiens	SINGLE PROTEIN	CHEMBL1132849	1	Scientific Literature	Bioorg. Med. Chem. Lett.	2000	None
CHEMBL82175		0	440.45	0	4.17	4n	Cc1c(F)c(Oc2cccc(CC(=O)N(C)C)c2)nc(Oc2cccc(C(=N)N)c2)c1F	Ki	'>'	5000.0	nM				UO_0000065					False	CHEMBL658079	Inhibitory constant against human coagulation factor II (thrombin) for selectivity within coagulation cascade	B	BAO_0000357	single protein format	None	None	None	None	None	CHEMBL204	Thrombin	Homo sapiens	SINGLE PROTEIN	CHEMBL1135740	1	Scientific Literature	J. Med. Chem.	2002	None
CHEMBL243539		0	441.92	0	2.19	59	Nc1cccc(-c2c(Cl)nc(NC3CCC3)c(=O)n2CC(=O)NCCc2cnc[nH]2)c1	IC50	'>'	30000.0	nM				UO_0000065					False	CHEMBL888564	Inhibition of factor 2a	B	BAO_0000357	single protein format	None	None	None	None	None	CHEMBL204	Thrombin	Homo sapiens	SINGLE PROTEIN	CHEMBL1145416	1	Scientific Literature	Bioorg. Med. Chem. Lett.	2007	None
CHEMBL353213		0	430.51	0	2.48	2	Cc1cnc(NCCc2ccccc2)c(=O)n1CC(=O)NCc1ccc2nccn2c1C	Ki	'='	11.0	nM	7.96			UO_0000065	18.49	0.34	5.48	8.53	False	CHEMBL811984	Inhibition of Thrombin	B	BAO_0000357	single protein format	None	None	None	None	None	CHEMBL204	Thrombin	Homo sapiens	SINGLE PROTEIN	CHEMBL1136608	1	Scientific Literature	Bioorg. Med. Chem. Lett.	2003	None
CHEMBL20614		0	551.73	1	1.91	35b	O=C(NCc1ccccc1)C(=O)[C@H](CC1CCNCC1)NC(=O)[C@H]1CCCN1C(=O)[C@@H]1NCC[C@H]2CCCC[C@H]21	IC50	'='	48.0	nM	7.32			UO_0000065	13.27	0.25	5.41	6.12	False	CHEMBL808333	Inhibitory activity against thrombin with respect to Argatroban	B	BAO_0000357	single protein format	None	None	None	None	None	CHEMBL204	Thrombin	Homo sapiens	SINGLE PROTEIN	CHEMBL1131688	1	Scientific Literature	Bioorg. Med. Chem. Lett.	1999	None
CHEMBL228983		0	574.10	1	1.67	21	C[C@H](NC(=O)[C@@H](CCc1cccc[n+]1[O-])NS(=O)(=O)Cc1ccccc1)C(=O)NCc1cc(Cl)ccc1CN	Ki	'='	170.0	nM	6.77			UO_0000065	11.79	0.24	5.10	4.30	False	CHEMBL889049	Inhibition of thrombin	B	BAO_0000357	single protein format	None	None	None	None	None	CHEMBL204	Thrombin	Homo sapiens	SINGLE PROTEIN	CHEMBL1145355	1	Scientific Literature	Bioorg. Med. Chem. Lett.	2007	None
CHEMBL121686		0	376.50	0	2.62	13b	CCCN(CC1CCC1)C(=O)c1cc(C)cc(OCCCON=C(N)N)c1	Ki	'='	17.0	nM	7.77			UO_0000065	20.64	0.39	5.15	7.53	False	CHEMBL814859	Inhibitory activity against thrombin	B	BAO_0000357	single protein format	None	None	None	None	None	CHEMBL204	Thrombin	Homo sapiens	SINGLE PROTEIN	CHEMBL1146801	1	Scientific Literature	Bioorg. Med. Chem. Lett.	2004	None
CHEMBL288150		0	659.63	None	None	19	COCCCC(NC(=O)[C@@H]1CCCN1C(=O)[C@H](Cc1ccccc1)NC(=O)OCc1ccccc1)B1O[C@@H]2CC3CC(C3(C)C)[C@]2(C)O1	Ki	'='	11000.0	nM	4.96			UO_0000065	7.52	None	None	None	False	CHEMBL819079	Binding affinity against thrombin	B	BAO_0000357	single protein format	None	None	None	None	None	CHEMBL204	Thrombin	Homo sapiens	SINGLE PROTEIN	CHEMBL1128727	1	Scientific Literature	J. Med. Chem.	1995	None
CHEMBL172795		0	511.63	1	3.78	8j	CC(=N)N1CCC(Oc2ccc3c(c2)nc(CCC(N)=O)n3Cc2ccc3ccc(C(=N)N)cc3c2)CC1	Ki	'>'	5000.0	nM				UO_0000065					False	CHEMBL660489	In vitro inhibitory activity against human coagulation factor II	B	BAO_0000357	single protein format	None	None	None	None	None	CHEMBL204	Thrombin	Homo sapiens	SINGLE PROTEIN	CHEMBL1133358	1	Scientific Literature	Bioorg. Med. Chem. Lett.	2000	None
CHEMBL42702		0	526.57	1	4.60	10	Cc1cc(C(=O)Nc2ccc(-c3ccccc3S(N)(=O)=O)cc2)n(-c2cc3ccccc3cc2C(=O)O)n1	IC50	'>'	11000.0	nM				UO_0000065					False	CHEMBL816446	Inhibitory activity against thrombin	B	BAO_0000357	single protein format	None	None	None	None	None	CHEMBL204	Thrombin	Homo sapiens	SINGLE PROTEIN	CHEMBL1135946	1	Scientific Literature	Bioorg. Med. Chem. Lett.	2002	None
CHEMBL152149		0	519.67	1	4.44	11	CC(=N)N1CCC(Oc2ccc(N(Cc3ccc(-c4cccc(C(=N)N)c4)cc3)S(C)(=O)=O)cc2)CC1	IC50	'>'	10000.0	nM				UO_0000065					False	CHEMBL769316	Inhibition of factor II	B	BAO_0000357	single protein format	None	None	None	None	None	CHEMBL204	Thrombin	Homo sapiens	SINGLE PROTEIN	CHEMBL1136571	1	Scientific Literature	Bioorg. Med. Chem. Lett.	2003	None
CHEMBL184715		0	695.91	1	3.08	5b	CCCC(NC(=O)[C@@H]1C2CCCC2CN1C(=O)[C@@H](NC(=O)[C@@H](NC(=O)c1cnccn1)C1CCCCC1)C(C)(C)C)C(=O)C(=O)N[C@H](C)CC	Ki	'>'	50000.0	nM				UO_0000065					False	CHEMBL828901	Binding affinity towards human thrombin	B	BAO_0000357	single protein format	Homo sapiens	None	None	None	None	CHEMBL204	Thrombin	Homo sapiens	SINGLE PROTEIN	CHEMBL1137885	1	Scientific Literature	Bioorg. Med. Chem. Lett.	2004	None
CHEMBL138516		0	447.52	0	3.33	15c	Cc1cc(C(=O)Nc2ccc(-c3ccccc3S(N)(=O)=O)cc2)n(-c2ccccc2N)n1	Ki	'>'	21000.0	nM				UO_0000065					False	CHEMBL812500	Inhibitory activity against Thrombin	B	BAO_0000357	single protein format	None	None	None	None	None	CHEMBL204	Thrombin	Homo sapiens	SINGLE PROTEIN	CHEMBL1145122	1	Scientific Literature	J. Med. Chem.	2003	None
CHEMBL338364		0	399.50	0	2.42	13y	CCCN(Cc1ccncc1)C(=O)c1cc(C)cc(OCCCON=C(N)N)c1	Ki	'='	73.0	nM	7.14			UO_0000065	17.86	0.34	4.72	6.15	False	CHEMBL814859	Inhibitory activity against thrombin	B	BAO_0000357	single protein format	None	None	None	None	None	CHEMBL204	Thrombin	Homo sapiens	SINGLE PROTEIN	CHEMBL1146801	1	Scientific Literature	Bioorg. Med. Chem. Lett.	2004	None
CHEMBL439487		0	1329.42	None	None	MDL-28050	CC[C@H](C)[C@H](NC(=O)[C@H]1CCCN1C(=O)[C@H](CCC(=O)O)NC(=O)[C@@H](Cc1ccc(O)cc1)NC(=O)CCC(=O)O)C(=O)N1CCC[C@@H]1C(=O)N[C@@H](CCC(=O)O)C(=O)N[C@H](CCC(=O)O)C(=O)N[C@@H](C)C(=O)N[C@H](CC1CCCCC1)C(=O)N[C@@H](CCC(=O)O)C(=O)O	IC50	'='	29.0	nM	7.54			UO_0000065	5.67	None	None	None	False	CHEMBL818155	Inhibitory concentration against Thrombin; 0.029-0.15 uM	B	BAO_0000357	single protein format	None	None	None	None	None	CHEMBL204	Thrombin	Homo sapiens	SINGLE PROTEIN	CHEMBL1127748	1	Scientific Literature	J. Med. Chem.	1994	None
CHEMBL278238		0	354.45	0	1.94	1{16}	N=C(N)c1ccc(CNC(=O)C2CCC=C2C(=O)N2CCCCC2)cc1	IC50	'='	6000.0	nM	5.22			UO_0000065	14.73	0.27	3.28	5.26	False	CHEMBL816070	In vitro inhibitory concentration of compound against human thrombin	B	BAO_0000357	single protein format	None	None	None	None	None	CHEMBL204	Thrombin	Homo sapiens	SINGLE PROTEIN	CHEMBL1144919	1	Scientific Literature	J. Med. Chem.	2003	None
CHEMBL226826		0	536.83	2	5.86	17j	COc1cc(Cl)cc(C(=O)Nc2ccc(Cl)cn2)c1NC(=O)c1scc(Cn2ccnc2)c1Cl	Ki	'='	510.0	nM	6.29			UO_0000065	11.72	0.25	0.43	6.41	False	CHEMBL889318	Inhibition of human F2a	B	BAO_0000357	single protein format	Homo sapiens	None	None	None	None	CHEMBL204	Thrombin	Homo sapiens	SINGLE PROTEIN	CHEMBL1145379	1	Scientific Literature	J. Med. Chem.	2007	None
CHEMBL110564		0	437.46	1	-1.97	6	CC(O)[C@H](NC(=O)[C@H](Cc1ccc([N+](=O)[O-])cc1)NC(=O)CCCN=C(N)N)C(N)=O	IC50	'='	230000.0	nM		Outside typical range		UO_0000065					False	CHEMBL649726	Concentration required to inhibit Human alpha-thrombin was determined	B	BAO_0000357	single protein format	None	None	None	None	None	CHEMBL204	Thrombin	Homo sapiens	SINGLE PROTEIN	CHEMBL1134950	1	Scientific Literature	Bioorg. Med. Chem. Lett.	2002	None
CHEMBL230032		0	547.97	1	3.73	7	N=C(N)c1ccc(CNC(=O)Cn2c(-c3cccc(N)c3)c(Cl)nc(NC3CCC3)c2=O)c(C(F)(F)F)c1	IC50	'>'	30000.0	nM				UO_0000065					False	CHEMBL888564	Inhibition of factor 2a	B	BAO_0000357	single protein format	None	None	None	None	None	CHEMBL204	Thrombin	Homo sapiens	SINGLE PROTEIN	CHEMBL1145416	1	Scientific Literature	Bioorg. Med. Chem. Lett.	2007	None
CHEMBL81887		0	543.73	2	6.21	TRH3	Oc1ccc2c(Cc3ccc(OCCN4CCCC4)nc3)c(-c3ccc(OCCN4CCCC4)cc3)sc2c1	Ki	'='	9000.0	nM	5.05			UO_0000065	9.28	0.18	-1.16	8.69	False	CHEMBL813658	Binding affinity against human thrombin	B	BAO_0000357	single protein format	Homo sapiens	None	None	None	None	CHEMBL204	Thrombin	Homo sapiens	SINGLE PROTEIN	CHEMBL1135460	1	Scientific Literature	J. Med. Chem.	2002	None
CHEMBL226879		0	579.90	2	6.29	17n	CCNc1nccn1Cc1csc(C(=O)Nc2c(OC)cc(Cl)cc2C(=O)Nc2ccc(Cl)cn2)c1Cl	Ki	'='	1100.0	nM	5.96			UO_0000065	10.28	0.22	-0.33	5.41	False	CHEMBL889318	Inhibition of human F2a	B	BAO_0000357	single protein format	Homo sapiens	None	None	None	None	CHEMBL204	Thrombin	Homo sapiens	SINGLE PROTEIN	CHEMBL1145379	1	Scientific Literature	J. Med. Chem.	2007	None
CHEMBL226775		0	584.94	2	6.15	17e	COc1cc(Cl)cc(C(=O)Nc2ccc(Cl)cn2)c1NC(=O)c1scc(CN2CCN=C2SC)c1Cl	Ki	'='	2200.0	nM	5.66			UO_0000065	9.67	0.21	-0.49	5.90	False	CHEMBL889318	Inhibition of human F2a	B	BAO_0000357	single protein format	Homo sapiens	None	None	None	None	CHEMBL204	Thrombin	Homo sapiens	SINGLE PROTEIN	CHEMBL1145379	1	Scientific Literature	J. Med. Chem.	2007	None
CHEMBL173994		0	568.87	2	5.43	13a, ZK-810388	COc1cc(Cl)cc(C(=O)Nc2ccc(Cl)cn2)c1NC(=O)c1scc(CN(C)C2=NCCO2)c1Cl	Ki	'='	90.0	nM	7.05			UO_0000065	12.39	0.27	1.62	6.70	False	CHEMBL889318	Inhibition of human F2a	B	BAO_0000357	single protein format	Homo sapiens	None	None	None	None	CHEMBL204	Thrombin	Homo sapiens	SINGLE PROTEIN	CHEMBL1145379	1	Scientific Literature	J. Med. Chem.	2007	None
CHEMBL227360		0	639.99	2	5.85	12e	COc1cc(Cl)cc(C(=O)Nc2ccc(Cl)cn2)c1NC(=O)c1scc(CN(C)C(=O)NCCN2CCCC2)c1Cl	Ki	'='	140.0	nM	6.85			UO_0000065	10.71	0.23	1.00	5.91	False	CHEMBL889318	Inhibition of human F2a	B	BAO_0000357	single protein format	Homo sapiens	None	None	None	None	CHEMBL204	Thrombin	Homo sapiens	SINGLE PROTEIN	CHEMBL1145379	1	Scientific Literature	J. Med. Chem.	2007	None
CHEMBL123150		0	496.98	0	4.63	9p	Cc1cc(NC(=O)COc2ccc3[nH]c(-c4ccc(Cl)s4)nc3c2)ccc1N1CCOCC1=O	IC50	'>'	10000.0	nM				UO_0000065					False	CHEMBL811067	Binding affinity against human thrombin.	B	BAO_0000357	single protein format	None	None	None	None	None	CHEMBL204	Thrombin	Homo sapiens	SINGLE PROTEIN	CHEMBL1146806	1	Scientific Literature	Bioorg. Med. Chem. Lett.	2004	None
CHEMBL18646		0	607.61	2	6.93	11c	Oc1ccc2c(Cc3ccc(CN4CCOCC4)c(Br)c3)c(-c3ccc(OCCN4CCCC4)cc3)sc2c1	K ass	'='	1160.0	10e6 l M-1									False	CHEMBL816469	Inhibition of thrombin	B	BAO_0000357	single protein format	None	None	None	None	None	CHEMBL204	Thrombin	Homo sapiens	SINGLE PROTEIN	CHEMBL1132899	1	Scientific Literature	Bioorg. Med. Chem. Lett.	2000	None
CHEMBL310664		0	485.65	0	2.72	4	CCCc1ccc(S(=O)(=O)N[C@@H](Cc2ccc(C(=N)NN)cc2)C(=O)N(C)C2CCCC2)cc1	Ki	'='	0.2	nM	9.70			UO_0000065	19.97	0.39	6.98	7.55	False	CHEMBL813620	Inhibitory constant against human thrombin was determined in vitro	B	BAO_0000357	single protein format	None	None	None	None	None	CHEMBL204	Thrombin	Homo sapiens	SINGLE PROTEIN	CHEMBL1132097	1	Scientific Literature	Bioorg. Med. Chem. Lett.	1999	None
CHEMBL172378		0	440.55	0	4.36	8a	CC(=N)N1CCC(Oc2ccc3c(c2)ncn3Cc2ccc3ccc(C(=N)N)cc3c2)CC1	Ki	'>'	5000.0	nM				UO_0000065					False	CHEMBL660489	In vitro inhibitory activity against human coagulation factor II	B	BAO_0000357	single protein format	None	None	None	None	None	CHEMBL204	Thrombin	Homo sapiens	SINGLE PROTEIN	CHEMBL1133358	1	Scientific Literature	Bioorg. Med. Chem. Lett.	2000	None
CHEMBL19511		0	526.75	2	7.24	2c	Cc1cc(Cc2c(-c3ccc(OCCN4CCCC4)cc3)sc3cc(O)ccc23)ccc1CN1CCCC1	K ass	'='	679.0	10e6 l M-1									False	CHEMBL816469	Inhibition of thrombin	B	BAO_0000357	single protein format	None	None	None	None	None	CHEMBL204	Thrombin	Homo sapiens	SINGLE PROTEIN	CHEMBL1132899	1	Scientific Literature	Bioorg. Med. Chem. Lett.	2000	None
CHEMBL270652		0	566.51	None	None	19	Cc1cccc(C(C)(C)CN(CC(=O)NCC(=O)N[C@@H](CCCNC(=N)N)B(O)O)C(=O)CCc2ccccc2)c1	Ki	'='	400.0	nM	6.40			UO_0000065	11.29	None	None	None	False	CHEMBL948917	Inhibition of human alpha-thrombin	B	BAO_0000357	single protein format	Homo sapiens	None	None	None	None	CHEMBL204	Thrombin	Homo sapiens	SINGLE PROTEIN	CHEMBL1143211	1	Scientific Literature	Bioorg. Med. Chem.	2008	None
CHEMBL271934		0	556.07	1	0.26	38d	N=C(N)NCCC[C@H](NC(=O)CN1CCN(S(=O)(=O)c2ccc(Cl)cc2)CC1=O)C(=O)c1nccs1	IC50	'='	1000.0	nM	6.00			UO_0000065	10.79	0.23	5.74	3.36	False	CHEMBL948917	Inhibition of human alpha-thrombin	B	BAO_0000357	single protein format	Homo sapiens	None	None	None	None	CHEMBL204	Thrombin	Homo sapiens	SINGLE PROTEIN	CHEMBL1143211	1	Scientific Literature	Bioorg. Med. Chem.	2008	None
CHEMBL19341		0	556.77	2	7.25	6	COc1ccc2c(Cc3ccc(CN4CCCC4)c(OC)c3)c(-c3ccc(OCCN4CCCC4)cc3)sc2c1	K ass	'='	6.04	10e6 l M-1									False	CHEMBL816469	Inhibition of thrombin	B	BAO_0000357	single protein format	None	None	None	None	None	CHEMBL204	Thrombin	Homo sapiens	SINGLE PROTEIN	CHEMBL1132899	1	Scientific Literature	Bioorg. Med. Chem. Lett.	2000	None
CHEMBL433044		0	471.56	0	1.60	26	CCc1cc(OCCCONC(=N)N)cc(OS(=O)(=O)c2ccccc2S(C)(=O)=O)c1	Ki	'='	29.7	nM	7.53			UO_0000065	15.96	0.33	5.93	4.77	False	CHEMBL813616	Inhibitory activity against alpha-human thrombin	B	BAO_0000357	single protein format	None	None	None	None	None	CHEMBL204	Thrombin	Homo sapiens	SINGLE PROTEIN	CHEMBL1136712	1	Scientific Literature	Bioorg. Med. Chem. Lett.	2003	None
CHEMBL130673		0	475.46	1	6.89	1b	CC1CCCC(C)N1CCCCCN1C(=O)C(c2ccc(Cl)c(Cl)c2)Oc2ccccc21	Inhibition	'='	47.0	%				UO_0000187					False	CHEMBL815645	Inhibition of thrombin at 100 uM	B	BAO_0000357	single protein format	None	None	None	None	None	CHEMBL204	Thrombin	Homo sapiens	SINGLE PROTEIN	CHEMBL1133480	1	Scientific Literature	J. Med. Chem.	2000	None
CHEMBL93269		0	268.28	0	1.93	6p	N=C(N)c1ccc2[nH]c(-c3c(O)cccc3O)nc2c1	Ki	'='	17000.0	nM	4.77			UO_0000065	17.78	0.33	2.84	4.01	False	CHEMBL814319	Activity against Human Serine Protease Thrombin	B	BAO_0000357	single protein format	Homo sapiens	None	None	None	None	CHEMBL204	Thrombin	Homo sapiens	SINGLE PROTEIN	CHEMBL1134564	1	Scientific Literature	J. Med. Chem.	2001	None
CHEMBL243109		0	493.96	0	3.15	43	Nc1cccc(-c2c(Cl)nc(NC3CCC3)c(=O)n2CC(=O)NCc2ccc3c(N)noc3c2)c1	IC50	'>'	30000.0	nM				UO_0000065					False	CHEMBL888564	Inhibition of factor 2a	B	BAO_0000357	single protein format	None	None	None	None	None	CHEMBL204	Thrombin	Homo sapiens	SINGLE PROTEIN	CHEMBL1145416	1	Scientific Literature	Bioorg. Med. Chem. Lett.	2007	None
CHEMBL134137		0	464.61	0	4.89	1m	CC1CCCC(C)N1CCCCCN1C(=O)C(c2cccc(C(=N)NO)c2)Oc2ccccc21	Inhibition	'='	19.0	%				UO_0000187					False	CHEMBL815645	Inhibition of thrombin at 100 uM	B	BAO_0000357	single protein format	None	None	None	None	None	CHEMBL204	Thrombin	Homo sapiens	SINGLE PROTEIN	CHEMBL1133480	1	Scientific Literature	J. Med. Chem.	2000	None
CHEMBL134736		0	461.55	0	3.21	17a	Cc1cc(C(=O)Nc2ccc(-c3ccccc3S(N)(=O)=O)cc2)n(-c2cccc(CN)c2)n1	Ki	'='	6000.0	nM	5.22			UO_0000065	11.31	0.22	2.01	3.92	False	CHEMBL813633	In vitro for inhibition of human thrombin	B	BAO_0000357	single protein format	None	None	None	None	None	CHEMBL204	Thrombin	Homo sapiens	SINGLE PROTEIN	CHEMBL1145914	1	Scientific Literature	J. Med. Chem.	2003	None
CHEMBL19139		0	403.48	0	3.28	15d	N=C(N)c1ccc2ccc(CC(C(=O)O)c3ccc(O[C@H]4CCNC4)cc3)cc2c1	IC50	'>'	1600000.0	nM		Outside typical range		UO_0000065					False	CHEMBL815797	In vitro evaluation for the concentration needed for inhibiting thrombin by 50%	B	BAO_0000357	single protein format	None	None	None	None	None	CHEMBL204	Thrombin	Homo sapiens	SINGLE PROTEIN	CHEMBL1127638	1	Scientific Literature	J. Med. Chem.	1994	None
CHEMBL298879		0	382.51	0	2.62	19	N=C(N)c1ccc(CNC(=O)[C@@H]2CCC=C2C(=O)NCC2CCCCC2)cc1	IC50	'='	9330.0	nM	5.03			UO_0000065	13.15	0.25	2.41	4.65	False	CHEMBL816447	In vitro for the inhibition of thrombin	B	BAO_0000357	single protein format	None	None	None	None	None	CHEMBL204	Thrombin	Homo sapiens	SINGLE PROTEIN	CHEMBL1132927	1	Scientific Literature	J. Med. Chem.	2000	None
CHEMBL44236		0	203.17	0	2.01	7	N=C(N)Nc1cccc(C(F)(F)F)c1	Inhibition	'<'	10.0	%				UO_0000187					False	CHEMBL816464	Inhibition against human plasma thrombin at 1.0 mM	B	BAO_0000366	cell-free format	None	CHEMBL3559721	Plasma	None	None	CHEMBL204	Thrombin	Homo sapiens	SINGLE PROTEIN	CHEMBL1125001	1	Scientific Literature	J. Med. Chem.	1990	None
CHEMBL391407		0	641.17	2	7.28	20	CC(C)(C)c1ccc(C(=O)Nc2ccccc2C(=O)Nc2ccc(Cl)cn2)c(OC2CCN(Cc3ccccc3C(=O)O)CC2)c1	Kapp	'='	72.0	10^6L/mol									False	CHEMBL897852	Inhibition of human factor 2a	B	BAO_0000357	single protein format	Homo sapiens	None	None	None	None	CHEMBL204	Thrombin	Homo sapiens	SINGLE PROTEIN	CHEMBL1149664	1	Scientific Literature	Bioorg. Med. Chem. Lett.	2007	None
CHEMBL441468		0	525.52	1	4.01	5a	CCN(CC)C(=O)CN[C@@H](C(=O)N1CCC[C@H]1C(=O)NCc1cc(Cl)ccc1Cl)C1CCCCC1	Ki	'='	0.31	nM	9.51			UO_0000065	18.09	0.37	5.50	11.63	True	CHEMBL812836	Binding affinity was evaluated on serine protease thrombin.	B	BAO_0000357	single protein format	None	None	None	None	None	CHEMBL204	Thrombin	Homo sapiens	SINGLE PROTEIN	CHEMBL1131061	1	Scientific Literature	J. Med. Chem.	1998	None
CHEMBL170063		0	392.48	0	3.55	9	N=C(N)c1ccc2c(ccn2CC(=O)N2CCC(Cc3cccc(F)c3)CC2)c1	Ki	'='	24.0	nM	7.62			UO_0000065	19.41	0.36	4.07	10.14	False	CHEMBL660487	Inhibition of Coagulation factor II	B	BAO_0000357	single protein format	Homo sapiens	None	None	None	None	CHEMBL204	Thrombin	Homo sapiens	SINGLE PROTEIN	CHEMBL1131664	1	Scientific Literature	Bioorg. Med. Chem. Lett.	1999	None
CHEMBL428116		0	2233.47	None	None	13	CC[C@@H](C)[C@H](NC(=O)[C@@H]1CCCN1C(=O)[C@H](CCC(=O)O)NC(=O)[C@H](Cc1ccc(O)cc1)NC(=O)[C@H](CC(=O)O)NC(=O)CNC(=O)[C@H](CC(N)=O)NC(=O)CNC(=O)CNC(=O)CNC(=O)CN[C@@H]1CCCN1CC(=O)[C@H](CCCN=C(N)N)NC(=O)[C@@H]1CCCN1C(=O)[C@H](N)CC1CCCCC1)C(=O)N1CCC[C@H]1C(=O)N[C@@H](CCC(=O)O)C(=O)N[C@@H](CCC(=O)O)C(=O)N[C@@H](C)C(=O)N[C@@H](CC1CCCCC1)C(=O)N[C@H](CCC(=O)O)C(=O)O	Ki	'='	0.00057	nM		Outside typical range		UO_0000065					False	CHEMBL814315	Inhibitory constant against thrombin	B	BAO_0000357	single protein format	None	None	None	None	None	CHEMBL204	Thrombin	Homo sapiens	SINGLE PROTEIN	CHEMBL1132149	1	Scientific Literature	J. Med. Chem.	1999	None
CHEMBL335186		0	541.01	2	1.42	29i	CN(C)CCNc1nc(Cl)c(-c2cc(N)cc(C(=O)O)c2)n(CC(=O)NCc2ccc(C(=N)N)cc2)c1=O	IC50	'>'	30000.0	nM				UO_0000065					False	CHEMBL816079	Inhibitory activity against thrombin (IIa) was determined	B	BAO_0000357	single protein format	None	None	None	None	None	CHEMBL204	Thrombin	Homo sapiens	SINGLE PROTEIN	CHEMBL1145085	1	Scientific Literature	J. Med. Chem.	2003	None
CHEMBL33141		0	573.08	2	2.46	table 4	Cc1nc(N)ccc1CNC(=O)C1C=CCn2c(=O)n(C(CSc3ccc(Cl)cc3)C(=O)OC(C)C)c(=O)n21	Ki	'='	1.5	nM	8.82			UO_0000065	15.40	0.31	6.36	6.16	False	CHEMBL817240	Inhibitory activity against human thrombin	B	BAO_0000357	single protein format	None	None	None	None	None	CHEMBL204	Thrombin	Homo sapiens	SINGLE PROTEIN	CHEMBL1145743	1	Scientific Literature	Bioorg. Med. Chem. Lett.	2003	None
CHEMBL75828		0	417.51	0	4.99	1	CCOC(=O)C1(c2ccc3c(C)cc(Oc4ccc(C(=N)N)cc4)nc3c2)CCCC1	IC50	'='	30.0	nM	7.52			UO_0000065	18.02	0.33	2.53	7.65	False	CHEMBL816077	Inhibition of human thrombin	B	BAO_0000357	single protein format	None	None	None	None	None	CHEMBL204	Thrombin	Homo sapiens	SINGLE PROTEIN	CHEMBL1146615	1	Scientific Literature	Bioorg. Med. Chem. Lett.	2003	None
CHEMBL162615		0	634.79	2	-0.62	15	N=C(N)NCCC[C@H](NC(=O)CN1CCN(S(=O)(=O)Cc2ccccc2)[C@@H](CCCNC(=N)N)C1=O)C(=O)c1nccs1	IC50	'='	12000.0	nM	4.92			UO_0000065	7.75	0.16	5.54	2.05	True	CHEMBL810937	In vitro inhibitory activity against serine protease thrombin	B	BAO_0000357	single protein format	None	None	None	None	None	CHEMBL204	Thrombin	Homo sapiens	SINGLE PROTEIN	CHEMBL1136599	1	Scientific Literature	Bioorg. Med. Chem. Lett.	2003	None
CHEMBL2448363		0	676.03	None	None	16	CC1(C)[C@H]2C[C@@H]1[C@]1(C)OB([C@H](CCCCN)NC(=O)[C@@H]3CCCN3C(=O)c3cccc(Cc4ccc(C(F)(F)F)cc4)c3)O[C@@H]1C2.Cl	Ki	'='	0.22	nM	9.66			UO_0000065	15.10	None	None	None	False	CHEMBL814948	Binding affinity to human thrombin.	B	BAO_0000357	single protein format	None	None	None	None	None	CHEMBL204	Thrombin	Homo sapiens	SINGLE PROTEIN	CHEMBL1128965	1	Scientific Literature	Bioorg. Med. Chem. Lett.	1996	None
CHEMBL436026		0	403.50	0	2.62	17	COC(=O)CC(CCc1ccc(NS(C)(=O)=O)cc1)c1cccc(C(=N)N)c1	Ki	'='	3100.0	nM	5.51			UO_0000065	13.65	0.27	2.89	4.50	False	CHEMBL813654	In vitro inhibition of thrombin	B	BAO_0000357	single protein format	None	None	None	None	None	CHEMBL204	Thrombin	Homo sapiens	SINGLE PROTEIN	CHEMBL1131205	1	Scientific Literature	J. Med. Chem.	1998	None
CHEMBL437555		0	514.99	1	2.92	31	CCOC(=O)N1C[C@H](NC(=O)c2ccc(-n3ccccc3=O)cc2)[C@H](NC(=O)c2ccc(Cl)s2)C1	Ki	'='	4020.0	nM	5.40			UO_0000065	10.48	0.21	2.48	4.92	False	CHEMBL897892	Inhibition of human thrombin	B	BAO_0000357	single protein format	Homo sapiens	None	None	None	None	CHEMBL204	Thrombin	Homo sapiens	SINGLE PROTEIN	CHEMBL1149671	1	Scientific Literature	Bioorg. Med. Chem. Lett.	2007	None
CHEMBL133545		0	315.71	0	3.37	4b	Cc1ccc2oc(=O)c(C(=O)Oc3cncc(Cl)c3)cc2c1	Ki/KI						No inactivation						False	CHEMBL813337	Evaluation of kinetic parameter Ki/KI(1/M.1/S) by its ability to inhibit human thrombin.	B	BAO_0000357	single protein format	None	None	None	None	None	CHEMBL204	Thrombin	Homo sapiens	SINGLE PROTEIN	CHEMBL1132433	1	Scientific Literature	J. Med. Chem.	1999	None
CHEMBL53802		0	620.67	2	-1.46	C38	Cc1ccc(S(=O)(=O)NC(=O)NCC(=O)N[C@@H](Cc2c[nH]cn2)C(=O)Nc2ccc(S(=O)(=O)NN=C(N)N)cc2)cc1	Ki	'='	15.0	nM	7.82			UO_0000065	12.61	0.25	9.28	2.87	False	CHEMBL879102	Inhibitory activity against human thrombin (using Chromozym TH as the substrate)	B	BAO_0000357	single protein format	None	None	None	None	None	CHEMBL204	Thrombin	Homo sapiens	SINGLE PROTEIN	CHEMBL1132933	1	Scientific Literature	J. Med. Chem.	2000	None
CHEMBL236043		0	526.06	1	4.52	34	NCCCOc1cc(N2CCSCC2)ccc1C(=O)Nc1ccccc1C(=O)Nc1ccc(Cl)cn1	Kapp	'='	17.0	10^6L/mol									False	CHEMBL897852	Inhibition of human factor 2a	B	BAO_0000357	single protein format	Homo sapiens	None	None	None	None	CHEMBL204	Thrombin	Homo sapiens	SINGLE PROTEIN	CHEMBL1149664	1	Scientific Literature	Bioorg. Med. Chem. Lett.	2007	None
CHEMBL236849		0	597.16	2	7.58	19	CC(C)(C)c1ccc(C(=O)Nc2ccccc2C(=O)Nc2ccc(Cl)cn2)c(OC2CCN(Cc3ccccc3)CC2)c1	Kapp	'='	20.0	10^6L/mol									False	CHEMBL897852	Inhibition of human factor 2a	B	BAO_0000357	single protein format	Homo sapiens	None	None	None	None	CHEMBL204	Thrombin	Homo sapiens	SINGLE PROTEIN	CHEMBL1149664	1	Scientific Literature	Bioorg. Med. Chem. Lett.	2007	None
CHEMBL11157	L-374087	0	455.54	0	1.70	1	Cc1nc(N)ccc1CNC(=O)Cn1c(C)ccc(NS(=O)(=O)Cc2ccccc2)c1=O	Ki	'='	0.5	nM	9.30			UO_0000065	20.42	0.40	7.60	6.83	True	CHEMBL813655	Compound was evaluated to inhibit the thrombin enzyme	B	BAO_0000357	single protein format	None	None	None	None	None	CHEMBL204	Thrombin	Homo sapiens	SINGLE PROTEIN	CHEMBL1130870	1	Scientific Literature	Bioorg. Med. Chem. Lett.	1998	None
CHEMBL147982		0	421.91	1	5.76	17	Cc1ccc(NC(=O)c2sc3ccccc3c2Cl)c(C(=O)Nc2ccccn2)c1	Ki	'>'	5000.0	nM				UO_0000065					False	CHEMBL857531	Inhibition constant against human thrombin	B	BAO_0000357	single protein format	None	None	None	None	None	CHEMBL204	Thrombin	Homo sapiens	SINGLE PROTEIN	CHEMBL1136562	1	Scientific Literature	Bioorg. Med. Chem. Lett.	2003	None
CHEMBL38927		0	466.56	0	-1.11	1a	N=C(N)N1CCC[C@H](NC(=O)CN2CCC[C@H](NS(=O)(=O)Cc3ccccc3)C2=O)C1O	Ki	'='	1.0	nM	9.00			UO_0000065	19.29	0.38	10.11	5.33	False	CHEMBL814960	Evaluation of inhibition of transition state thrombin	B	BAO_0000357	single protein format	None	None	None	None	None	CHEMBL204	Thrombin	Homo sapiens	SINGLE PROTEIN	CHEMBL1131973	1	Scientific Literature	Bioorg. Med. Chem. Lett.	1999	None
CHEMBL324859		0	483.59	0	2.05	23	Cc1ccc(CS(=O)(=O)Nc2ccc(C)n(CC(=O)NCC3CCc4n[nH]cc4C3)c2=O)cc1	Ki	'='	102.0	nM	6.99			UO_0000065	14.46	0.28	4.94	5.55	False	CHEMBL811116	In vitro inhibition of human thrombin.	B	BAO_0000357	single protein format	None	None	None	None	None	CHEMBL204	Thrombin	Homo sapiens	SINGLE PROTEIN	CHEMBL1146655	1	Scientific Literature	Bioorg. Med. Chem. Lett.	2004	None
CHEMBL248724		0	542.58	1	2.97	9	CS(=O)(=O)c1ccccc1-c1ccc2c(c1)CCN2C(=O)c1cc(C(N)=O)nn1-c1ccc2onc(N)c2c1	Ki	'>'	20000.0	nM				UO_0000065					False	CHEMBL941668	Inhibition of human thrombin	B	BAO_0000357	single protein format	Homo sapiens	None	None	None	None	CHEMBL204	Thrombin	Homo sapiens	SINGLE PROTEIN	CHEMBL1140556	1	Scientific Literature	Bioorg. Med. Chem. Lett.	2007	None
CHEMBL552997		0	699.30	1	3.56	3l	Cc1ccc(S(=O)(=O)Nc2ccc(C[C@@H](NS(=O)(=O)c3ccc4ccccc4c3)C(=O)NCC3CCCN(C(=N)N)C3)cc2)cc1.Cl	Ki	'='	63.0	nM	7.20			UO_0000065	10.86	0.21	3.64	4.13	False	CHEMBL812837	In vitro binding affinity by measuring the inhibition of human thrombin	B	BAO_0000357	single protein format	None	None	None	None	None	CHEMBL204	Thrombin	Homo sapiens	SINGLE PROTEIN	CHEMBL1127404	1	Scientific Literature	J. Med. Chem.	1994	None
CHEMBL406940		0	551.65	1	-0.59	24	COc1ccc(S(=O)(=O)N2CCN(CC(=O)NC(CCCN=C(N)N)C(=O)c3nccs3)C(=O)C2)cc1	IC50	'='	792.0	nM	6.10			UO_0000065	11.06	0.23	6.69	3.20	False	CHEMBL882279	In vitro inhibitory activity against serine protease thrombin	B	BAO_0000357	single protein format	None	None	None	None	None	CHEMBL204	Thrombin	Homo sapiens	SINGLE PROTEIN	CHEMBL1136598	1	Scientific Literature	Bioorg. Med. Chem. Lett.	2003	None
CHEMBL109109		0	538.65	1	2.13	5m	CC(C)(C)OC(=O)N[C@H](C(=O)N1CCC[C@H]1C(=O)NC(C=O)CCCN=C(N)N)c1cccc2ccccc12	IC50	'='	55.0	nM	7.26			UO_0000065	13.48	0.25	5.13	4.29	False	CHEMBL816690	Inhibitory activity against thrombin	B	BAO_0000357	single protein format	None	None	None	None	None	CHEMBL204	Thrombin	Homo sapiens	SINGLE PROTEIN	CHEMBL1126581	1	Scientific Literature	J. Med. Chem.	1993	None
CHEMBL77142		0	714.87	2	2.40	10m	N#Cc1ccc(C[C@H](NC(=O)[C@@H](Cc2ccccc2)NS(=O)(=O)Cc2ccccc2)C(=O)N[C@@H](CCCNC(=N)N)C(=O)c2nccs2)cc1	IC50	'='	50000.0	nM	4.30			UO_0000065	6.02	0.12	1.90	1.95	True	CHEMBL808338	Inhibitory activity against thrombin (IIa)	B	BAO_0000357	single protein format	None	None	None	None	None	CHEMBL204	Thrombin	Homo sapiens	SINGLE PROTEIN	CHEMBL1136109	1	Scientific Literature	Bioorg. Med. Chem. Lett.	2003	None
CHEMBL319997		0	302.34	0	3.37	6q	N=C(N)c1ccc2[nH]c(-c3ccc4ccccc4c3O)nc2c1	Ki	'='	80000.0	nM	4.10			UO_0000065	13.55	0.24	0.73	4.15	False	CHEMBL813657	Inhibition of Human Serine Protease Thrombin.	B	BAO_0000357	single protein format	None	None	None	None	None	CHEMBL204	Thrombin	Homo sapiens	SINGLE PROTEIN	CHEMBL1134564	1	Scientific Literature	J. Med. Chem.	2001	None
CHEMBL297536		0	593.53	None	None	10	CC(C)(C)OC(=O)Nc1cccc(-c2ccc(C(=O)N[C@@H](CCCN=C(N)N)B3O[C@@H]4CC5CC(C5(C)C)[C@]4(C)O3)o2)c1	Ki	'='	30.0	nM	7.52			UO_0000065	12.67	None	None	None	False	CHEMBL872712	Inhibition of thrombin	B	BAO_0000357	single protein format	Oryctolagus cuniculus	None	None	None	None	CHEMBL204	Thrombin	Homo sapiens	SINGLE PROTEIN	CHEMBL1151536	1	Scientific Literature	Bioorg. Med. Chem. Lett.	1997	None
CHEMBL126707		0	357.41	0	4.50	10d	COc1cc2[nH]c(-c3cccc(-c4ccccc4)c3O)cc2cc1C(=N)N	Ki	'>'	75000.0	nM				UO_0000065					False	CHEMBL847929	The compound was tested for inhibition of human thrombin	B	BAO_0000357	single protein format	None	None	None	None	None	CHEMBL204	Thrombin	Homo sapiens	SINGLE PROTEIN	CHEMBL1134679	1	Scientific Literature	J. Med. Chem.	2001	None
CHEMBL227247		0	593.84	1	2.44	A7S2	Cc1cccc(S(=O)(=O)N[C@@H](CCCNC(=N)N)C(=O)N2CCN(C(=O)CCCCCCCCCCCN)CC2)c1	Ki	'='	3700.0	nM	5.43			UO_0000065	9.15	0.18	2.99	3.11	False	CHEMBL915966	Inhibition of human alpha thrombin	B	BAO_0000357	single protein format	Homo sapiens	None	None	None	None	CHEMBL204	Thrombin	Homo sapiens	SINGLE PROTEIN	CHEMBL1144483	1	Scientific Literature	Eur. J. Med. Chem.	2007	None
CHEMBL390753		0	647.81	1	3.15	A7S1	N=C(N)NCCC[C@H](NS(=O)(=O)c1cccc(C(F)(F)F)c1)C(=O)N1CCN(C(=O)CCCCCCCCCCCN)CC1	Ki	'='	2500.0	nM	5.60			UO_0000065	8.65	0.17	2.45	3.21	False	CHEMBL915966	Inhibition of human alpha thrombin	B	BAO_0000357	single protein format	Homo sapiens	None	None	None	None	CHEMBL204	Thrombin	Homo sapiens	SINGLE PROTEIN	CHEMBL1144483	1	Scientific Literature	Eur. J. Med. Chem.	2007	None
CHEMBL390752		0	615.89	1	3.75	A6S3	N=C(N)NCCC[C@H](NS(=O)(=O)c1cccc2ccccc12)C(=O)N1CCN(CCCCCCCCCCCCN)CC1	Ki	'='	5300.0	nM	5.28			UO_0000065	8.57	0.17	1.53	3.35	False	CHEMBL915966	Inhibition of human alpha thrombin	B	BAO_0000357	single protein format	Homo sapiens	None	None	None	None	CHEMBL204	Thrombin	Homo sapiens	SINGLE PROTEIN	CHEMBL1144483	1	Scientific Literature	Eur. J. Med. Chem.	2007	None
CHEMBL227761		0	579.86	1	2.91	A6S2	Cc1cccc(S(=O)(=O)N[C@@H](CCCNC(=N)N)C(=O)N2CCN(CCCCCCCCCCCCN)CC2)c1	Ki	'='	1000.0	nM	6.00			UO_0000065	10.35	0.20	3.09	3.81	False	CHEMBL915966	Inhibition of human alpha thrombin	B	BAO_0000357	single protein format	Homo sapiens	None	None	None	None	CHEMBL204	Thrombin	Homo sapiens	SINGLE PROTEIN	CHEMBL1144483	1	Scientific Literature	Eur. J. Med. Chem.	2007	None
CHEMBL52323		0	206.15	0	0.01	B3	COC(=N)NS(=O)(=O)C(F)(F)F	Ki	'='	895.0	nM	6.05			UO_0000065	29.34	0.69	6.04	7.63	False	CHEMBL879102	Inhibitory activity against human thrombin (using Chromozym TH as the substrate)	B	BAO_0000357	single protein format	None	None	None	None	None	CHEMBL204	Thrombin	Homo sapiens	SINGLE PROTEIN	CHEMBL1132933	1	Scientific Literature	J. Med. Chem.	2000	None
CHEMBL64578		0	363.21	0	3.02	8m	Cc1cc(Br)c(O)c(C(=O)Nc2ccc(NC(=N)N)cc2)c1	Ki	'='	125000.0	nM		Outside typical range		UO_0000065					False	CHEMBL815492	Inhibition of thrombin	B	BAO_0000357	single protein format	None	None	None	None	None	CHEMBL204	Thrombin	Homo sapiens	SINGLE PROTEIN	CHEMBL1135196	1	Scientific Literature	Bioorg. Med. Chem. Lett.	2002	None
CHEMBL280162		0	421.50	0	3.35	14a	CCOC(=O)C(Cc1cc2cc(C(=N)N)ccc2o1)c1ccc(O[C@H]2CCNC2)cc1	IC50	'='	21000.0	nM	4.68			UO_0000065	11.10	0.21	1.33	4.23	False	CHEMBL815797	In vitro evaluation for the concentration needed for inhibiting thrombin by 50%	B	BAO_0000357	single protein format	None	None	None	None	None	CHEMBL204	Thrombin	Homo sapiens	SINGLE PROTEIN	CHEMBL1127638	1	Scientific Literature	J. Med. Chem.	1994	None
CHEMBL317393		0	544.48	1	4.39	21	O=C1Cn2c(Cl)cnc(c2=O)N[C@@H](Cc2ccccc2)NCCCCCCOc2ccc(Cl)cc2CN1	Ki	'='	0.13	nM	9.89			UO_0000065	18.16	0.36	5.50	10.16	False	CHEMBL817243	Inhibitory activity against thrombin IIa	B	BAO_0000357	single protein format	None	None	None	None	None	CHEMBL204	Thrombin	Homo sapiens	SINGLE PROTEIN	CHEMBL1136169	1	Scientific Literature	Bioorg. Med. Chem. Lett.	2003	None
CHEMBL34527		0	516.64	1	1.24	5b	CC(C)(C)OC(=O)N[C@H](Cc1ccccc1)C(=O)N1CCC[C@@H]1C(=O)N[C@H](CC=O)CCCN=C(N)N	IC50	'='	190.0	nM	6.72			UO_0000065	13.01	0.25	5.48	3.97	False	CHEMBL808504	Ability to inhibit Thrombin was evaluated by amidolytic method using fluorogenic or chromogenic substrates	B	BAO_0000357	single protein format	None	None	None	None	None	CHEMBL204	Thrombin	Homo sapiens	SINGLE PROTEIN	CHEMBL1130835	1	Scientific Literature	Bioorg. Med. Chem. Lett.	1998	None
CHEMBL542661		0	380.88	0	0.49	17	C[C@]1(O)CC[C@@H]2CC[C@@H](C(=O)NCc3ccc(C(=N)N)cc3)N2C1=O.Cl	IC50	'='	251.19	nM	6.60			UO_0000065	19.16	0.36	6.11	5.52	False	CHEMBL873461	Concentration required for 50 percent inhibition of Prothrombin	B	BAO_0000357	single protein format	None	None	None	None	None	CHEMBL204	Thrombin	Homo sapiens	SINGLE PROTEIN	CHEMBL1133375	1	Scientific Literature	Bioorg. Med. Chem. Lett.	2000	None
CHEMBL343946		0	487.55	0	3.21	23d	Cc1cc(C(=O)Nc2ccc(-c3ccccc3S(N)(=O)=O)cc2)n(-c2ccc3c(N)[nH]nc3c2)n1	Ki	'>'	21000.0	nM				UO_0000065					False	CHEMBL812500	Inhibitory activity against Thrombin	B	BAO_0000357	single protein format	None	None	None	None	None	CHEMBL204	Thrombin	Homo sapiens	SINGLE PROTEIN	CHEMBL1145122	1	Scientific Literature	J. Med. Chem.	2003	None
CHEMBL342217		0	490.55	0	3.05	24d	Cc1cc(C(=O)Nc2ccc(-c3ccccc3S(N)(=O)=O)cc2)n(-c2cccc(C(=N)NO)c2)n1	Ki	'>'	21000.0	nM				UO_0000065					False	CHEMBL812500	Inhibitory activity against Thrombin	B	BAO_0000357	single protein format	None	None	None	None	None	CHEMBL204	Thrombin	Homo sapiens	SINGLE PROTEIN	CHEMBL1145122	1	Scientific Literature	J. Med. Chem.	2003	None
CHEMBL40239		0	511.63	2	-1.34	15	CC(C)(C)OC(=O)N[C@@H](CCCN=C(N)N)C(=O)N1CCCC1C(=O)NC(C=O)CCCN=C(N)N	IC50	'='	200.0	nM	6.70			UO_0000065	13.09	0.25	8.04	2.87	False	CHEMBL658196	Inhibitory activity against coagulation factor II (thrombin).	B	BAO_0000357	single protein format	None	None	None	None	None	CHEMBL204	Thrombin	Homo sapiens	SINGLE PROTEIN	CHEMBL1132850	1	Scientific Literature	Bioorg. Med. Chem. Lett.	2000	None
CHEMBL160944		0	293.33	1	-1.98	6	N=C(N)c1ccc(CNC(=O)CNC(=O)[C@H](N)CO)cc1	Ki	'='	200000.0	nM		Outside typical range		UO_0000065					False	CHEMBL813435	In vitro inhibition of thrombin.	B	BAO_0000357	single protein format	None	None	None	None	None	CHEMBL204	Thrombin	Homo sapiens	SINGLE PROTEIN	CHEMBL1135855	1	Scientific Literature	Bioorg. Med. Chem. Lett.	2002	None
CHEMBL228340		0	532.04	1	1.19	30	CCOC(=O)CN[C@H](CCc1cccc[n+]1[O-])C(=O)N1CCC[C@H]1C(=O)NCc1cc(Cl)ccc1CN	Ki	'='	4.9	nM	8.31			UO_0000065	15.62	0.31	7.12	5.91	False	CHEMBL889049	Inhibition of thrombin	B	BAO_0000357	single protein format	None	None	None	None	None	CHEMBL204	Thrombin	Homo sapiens	SINGLE PROTEIN	CHEMBL1145355	1	Scientific Literature	Bioorg. Med. Chem. Lett.	2007	None
CHEMBL561453		0	208.21	0	1.95	1X	COc1cc2oc(C)c(CO)c2cc1O	Activity						Not Active						False	CHEMBL1062382	Inhibition of human thrombin assessed as residual activity at < 4.3 mM by spectrophotometry	B	BAO_0000357	single protein format	Homo sapiens	None	None	None	None	CHEMBL204	Thrombin	Homo sapiens	SINGLE PROTEIN	CHEMBL1152384	1	Scientific Literature	Bioorg. Med. Chem. Lett.	2009	None
CHEMBL559721		0	302.26	0	1.63	4AS	COc1cc2oc(C)c(C(=O)O)c2cc1OS(=O)(=O)O	Activity	'>'	40.0	%				UO_0000187					False	CHEMBL1059738	Inhibition of human thrombin assessed as residual activity at 2.9 mM by spectrophotometry	B	BAO_0000357	single protein format	Homo sapiens	None	None	None	None	CHEMBL204	Thrombin	Homo sapiens	SINGLE PROTEIN	CHEMBL1152384	1	Scientific Literature	Bioorg. Med. Chem. Lett.	2009	None
CHEMBL138664		0	519.67	1	4.19	12	O=C(c1nccs1)[C@H](CCCCO)NC(=O)[C@@H]1CCCN1C(=O)CC(c1ccccc1)c1ccccc1	Ki	'>'	1000.0	nM				UO_0000065					False	CHEMBL813561	Inhibitory activity against thrombin.	B	BAO_0000357	single protein format	None	None	None	None	None	CHEMBL204	Thrombin	Homo sapiens	SINGLE PROTEIN	CHEMBL1135821	1	Scientific Literature	J. Med. Chem.	2002	None
CHEMBL91962		0	406.28	1	5.25	22g	N=C(N)c1ccc2[nH]c(-c3cc(Br)cc(-c4ccccc4)c3O)cc2c1	Ki	'='	1400.0	nM	5.85			UO_0000065	14.41	0.31	0.60	6.82	False	CHEMBL814319	Activity against Human Serine Protease Thrombin	B	BAO_0000357	single protein format	Homo sapiens	None	None	None	None	CHEMBL204	Thrombin	Homo sapiens	SINGLE PROTEIN	CHEMBL1134564	1	Scientific Literature	J. Med. Chem.	2001	None
CHEMBL123342		0	734.79	1	1.02	1g	N=C(N)N1CCC[C@H](NC(=O)CN2CCCC[C@H](NS(=O)(=O)Cc3ccccc3C(=O)OCC3CCCCC3)C2=O)C1O.O=C(O)C(F)(F)F	Ratio	'='	241.1										False	CHEMBL848427	In vitro inhibitory activity was evaluated as ratio of trypsin by FIIa serine protease	B	BAO_0000357	single protein format	None	None	None	None	None	CHEMBL204	Thrombin	Homo sapiens	SINGLE PROTEIN	CHEMBL1130728	1	Scientific Literature	Bioorg. Med. Chem. Lett.	1998	None
CHEMBL228341		0	588.15	1	2.75	31	CCCCCCOC(=O)CN[C@H](CCc1cccc[n+]1[O-])C(=O)N1CCC[C@H]1C(=O)NCc1cc(Cl)ccc1CN	Ki	'='	7.8	nM	8.11			UO_0000065	13.79	0.27	5.36	5.76	False	CHEMBL889049	Inhibition of thrombin	B	BAO_0000357	single protein format	None	None	None	None	None	CHEMBL204	Thrombin	Homo sapiens	SINGLE PROTEIN	CHEMBL1145355	1	Scientific Literature	Bioorg. Med. Chem. Lett.	2007	None
CHEMBL397895		0	662.17	1	1.79	24	CON(C(=O)[C@@H](CCc1cccc[n+]1[O-])NS(=O)(=O)Cc1ccccc1)[C@@H](CCC(=O)O)C(=O)NCc1cc(Cl)ccc1CN	Ki	'='	180.0	nM	6.75			UO_0000065	10.19	0.20	4.95	3.46	False	CHEMBL889049	Inhibition of thrombin	B	BAO_0000357	single protein format	None	None	None	None	None	CHEMBL204	Thrombin	Homo sapiens	SINGLE PROTEIN	CHEMBL1145355	1	Scientific Literature	Bioorg. Med. Chem. Lett.	2007	None
CHEMBL397921		0	560.08	1	1.29	6	NCc1ccc(Cl)cc1CNC(=O)CNC(=O)[C@@H](CCc1cccc[n+]1[O-])NS(=O)(=O)Cc1ccccc1	Ki	'='	170.0	nM	6.77			UO_0000065	12.09	0.24	5.48	4.30	False	CHEMBL889049	Inhibition of thrombin	B	BAO_0000357	single protein format	None	None	None	None	None	CHEMBL204	Thrombin	Homo sapiens	SINGLE PROTEIN	CHEMBL1145355	1	Scientific Literature	Bioorg. Med. Chem. Lett.	2007	None
CHEMBL397679		0	565.48	1	2.48	5	O=C(CNC(=O)C(CCc1cccc[n+]1[O-])NS(=O)(=O)Cc1ccccc1)NCc1cc(Cl)ccc1Cl	Ki	'='	7600.0	nM	5.12			UO_0000065	9.05	0.19	2.64	3.90	False	CHEMBL889049	Inhibition of thrombin	B	BAO_0000357	single protein format	None	None	None	None	None	CHEMBL204	Thrombin	Homo sapiens	SINGLE PROTEIN	CHEMBL1145355	1	Scientific Literature	Bioorg. Med. Chem. Lett.	2007	None
CHEMBL300298		0	508.58	1	0.46	A35	Cc1ccc(S(=O)(=O)NC(=O)N2CCCC2C(=O)Nc2ccc(S(=O)(=O)N=C(N)N)cc2)cc1	Ki	'='	48.0	nM	7.32			UO_0000065	14.39	0.29	6.86	3.77	False	CHEMBL879102	Inhibitory activity against human thrombin (using Chromozym TH as the substrate)	B	BAO_0000357	single protein format	None	None	None	None	None	CHEMBL204	Thrombin	Homo sapiens	SINGLE PROTEIN	CHEMBL1132933	1	Scientific Literature	J. Med. Chem.	2000	None
CHEMBL67406		0	594.76	1	1.98	18	COC(=O)[C@H](Cc1ccccc1)NC(=O)[C@H](CC(C)C)NC(=O)[C@H](Cc1ccccc1)NC(=O)CCCCCN=C(N)N	IC50	'>'	200000.0	nM		Outside typical range		UO_0000065					False	CHEMBL810934	In vitro activity against thrombin with 10 uM substrate s-2238 (D-Phe-Pip-Arg-pNA)	B	BAO_0000357	single protein format	None	None	None	None	None	CHEMBL204	Thrombin	Homo sapiens	SINGLE PROTEIN	CHEMBL1127567	1	Scientific Literature	J. Med. Chem.	1994	None
CHEMBL390751		0	633.83	1	3.62	A6S1	N=C(N)NCCC[C@H](NS(=O)(=O)c1cccc(C(F)(F)F)c1)C(=O)N1CCN(CCCCCCCCCCCCN)CC1	Ki	'='	7300.0	nM	5.14			UO_0000065	8.10	0.16	1.52	3.26	False	CHEMBL915966	Inhibition of human alpha thrombin	B	BAO_0000357	single protein format	Homo sapiens	None	None	None	None	CHEMBL204	Thrombin	Homo sapiens	SINGLE PROTEIN	CHEMBL1144483	1	Scientific Literature	Eur. J. Med. Chem.	2007	None
CHEMBL388819		0	479.61	0	-0.35	A5S4	CC(=O)N1CCN(C(=O)[C@H](CCCNC(=N)N)NS(=O)(=O)c2cccc3c2NCCC3)CC1	Ki	'='	1200.0	nM	5.92			UO_0000065	12.35	0.25	6.27	3.68	False	CHEMBL915966	Inhibition of human alpha thrombin	B	BAO_0000357	single protein format	Homo sapiens	None	None	None	None	CHEMBL204	Thrombin	Homo sapiens	SINGLE PROTEIN	CHEMBL1144483	1	Scientific Literature	Eur. J. Med. Chem.	2007	None
CHEMBL324413		0	539.66	1	0.91	6	N=C(N)NCCC[C@H](NC(=O)[C@@H]1CC[C@H]2CN(C(=O)CCc3ccccc3)CC(=O)N21)C(=O)c1nccs1	IC50	'='	5.0	nM	8.30			UO_0000065	15.38	0.30	7.39	5.14	True	CHEMBL815802	Inhibition of human Thrombin	B	BAO_0000357	single protein format	Homo sapiens	None	None	None	None	CHEMBL204	Thrombin	Homo sapiens	SINGLE PROTEIN	CHEMBL1132074	1	Scientific Literature	Bioorg. Med. Chem. Lett.	1999	None
CHEMBL314689		0	734.90	2	-0.14	3q	CC(C)C[C@@H]1NC(=O)[C@@H](NC(=O)[C@H](Cc2ccccc2)NC(=O)CCCN)CCCCNC(=O)C[C@@H](C(N)=O)NC(=O)[C@H](Cc2ccccc2)NC1=O	Inhibition	'='	14.0	%				UO_0000187					False	CHEMBL816454	In vitro antagonist activity to inhibit human platelet aggregation (gel-filtered platelets) induced by human thrombin at a concentration of 50 uM	F	BAO_0000019	assay format	None	None	None	None	None	CHEMBL204	Thrombin	Homo sapiens	SINGLE PROTEIN	CHEMBL1132025	1	Scientific Literature	Bioorg. Med. Chem. Lett.	1999	None
CHEMBL36040		0	483.57	0	1.74	19	Cc1cc(OCC2(CONC(=N)N)CC2)cc(OS(=O)(=O)c2ccccc2S(C)(=O)=O)c1	Ki	'='	7.7	nM	8.11			UO_0000065	16.78	0.35	6.37	5.14	False	CHEMBL813616	Inhibitory activity against alpha-human thrombin	B	BAO_0000357	single protein format	None	None	None	None	None	CHEMBL204	Thrombin	Homo sapiens	SINGLE PROTEIN	CHEMBL1136712	1	Scientific Literature	Bioorg. Med. Chem. Lett.	2003	None
CHEMBL153640		0	471.56	0	3.89	41	CC(=N)N1CCC(Oc2ccc3c(c2)OCC(=O)N3Cc2ccc3ccc(C(=N)N)cc3c2)CC1	IC50	'>'	10000.0	nM				UO_0000065					False	CHEMBL769317	Inhibitory concentration against factor IIa	B	BAO_0000357	single protein format	None	None	None	None	None	CHEMBL204	Thrombin	Homo sapiens	SINGLE PROTEIN	CHEMBL1136571	1	Scientific Literature	Bioorg. Med. Chem. Lett.	2003	None
CHEMBL46120		0	600.68	2	0.94	15	N=C(N)Nc1ccc(CNC(=O)CC(=O)NCc2ccc(CNC(=O)CC(=O)NCc3ccc(NC(=N)N)cc3)cc2)cc1	Ki	'>'	1000000.0	nM		Outside typical range		UO_0000065					False	CHEMBL813566	Inhibitory potency against thrombin	B	BAO_0000357	single protein format	None	None	None	None	None	CHEMBL204	Thrombin	Homo sapiens	SINGLE PROTEIN	CHEMBL1132783	1	Scientific Literature	Bioorg. Med. Chem. Lett.	2000	None
CHEMBL250551		0	443.40	0	3.69	37	N#Cc1ccc(NCC(F)(F)c2ccccn2)c(F)c1CC(=O)NCc1ncccc1F	Ki	'='	33.0	nM	7.48			UO_0000065	16.87	0.32	3.79	8.25	False	CHEMBL934691	Binding affinity to human thrombin	B	BAO_0000357	single protein format	Homo sapiens	None	None	None	None	CHEMBL204	Thrombin	Homo sapiens	SINGLE PROTEIN	CHEMBL1145621	1	Scientific Literature	Bioorg. Med. Chem. Lett.	2008	None
CHEMBL328690		0	480.49	0	4.94	65	Cc1cc(CNC(=O)c2cc3c(O)cccc3n2Cc2cccc(C(=N)N)c2)cc(C(F)(F)F)c1	Ki	'='	480.0	nM	6.32			UO_0000065	13.15	0.25	1.38	6.07	False	CHEMBL817241	Inhibitory activity against human thrombin	B	BAO_0000357	single protein format	None	None	None	None	None	CHEMBL204	Thrombin	Homo sapiens	SINGLE PROTEIN	CHEMBL1135480	1	Scientific Literature	J. Med. Chem.	2002	None
CHEMBL420369		0	414.47	0	2.89	9b	N=C(N)c1ccc(O)c(/C=C/CNC(=O)c2ccc(-c3cccc(C(N)=O)c3)cc2)c1	Ki	'>'	4000.0	nM				UO_0000065					False	CHEMBL658198	In vitro inhibition of coagulation factor IIa.	B	BAO_0000357	single protein format	None	None	None	None	None	CHEMBL204	Thrombin	Homo sapiens	SINGLE PROTEIN	CHEMBL1133371	1	Scientific Literature	Bioorg. Med. Chem. Lett.	2000	None
CHEMBL323309		0	694.05	1	2.13	77	N=C(N)c1cccc(C2=NOC(Cn3cnnn3)(C(=O)Nc3ccc(-c4ccccc4S(N)(=O)=O)cc3Cl)C2)c1.O=C(O)C(F)(F)F	Ki	'='	300.0	nM	6.52			UO_0000065	11.25	0.22	4.39	3.19	False	CHEMBL813635	Binding affinity towards thrombin obtained from human purified enzymes	B	BAO_0000357	single protein format	None	None	None	None	None	CHEMBL204	Thrombin	Homo sapiens	SINGLE PROTEIN	CHEMBL1132652	1	Scientific Literature	J. Med. Chem.	1999	None
CHEMBL301987		0	264.31	0	0.52	C28	N=C(N)NNS(=O)(=O)c1ccc2ccccc2c1	Ki	'='	129.0	nM	6.89			UO_0000065	26.07	0.52	6.37	6.37	False	CHEMBL879102	Inhibitory activity against human thrombin (using Chromozym TH as the substrate)	B	BAO_0000357	single protein format	None	None	None	None	None	CHEMBL204	Thrombin	Homo sapiens	SINGLE PROTEIN	CHEMBL1132933	1	Scientific Literature	J. Med. Chem.	2000	None
CHEMBL327473		0	649.65	1	3.21	47	CC(C)OCC1(C(=O)Nc2ccc(-c3ccccc3S(N)(=O)=O)cc2)CC(c2cccc(C(=N)N)c2)=NO1.O=C(O)C(F)(F)F	Ki	'='	4500.0	nM	5.35			UO_0000065	9.98	0.19	2.14	3.15	False	CHEMBL813635	Binding affinity towards thrombin obtained from human purified enzymes	B	BAO_0000357	single protein format	None	None	None	None	None	CHEMBL204	Thrombin	Homo sapiens	SINGLE PROTEIN	CHEMBL1132652	1	Scientific Literature	J. Med. Chem.	1999	None
CHEMBL99185		0	493.55	0	2.09	NC3	Cc1ccc(NS(=O)(=O)c2ccc3c(c2)CCO3)c(=O)n1CC(=O)NCc1ccc2[nH]ncc2c1	Ki	'='	3.9	ug nM-1		Non standard unit for type							False	CHEMBL811331	In vitro inhibitory activity against human Thrombin (FIIa) cleavage of the chromogenic substrate	B	BAO_0000357	single protein format	None	None	None	None	None	CHEMBL204	Thrombin	Homo sapiens	SINGLE PROTEIN	CHEMBL1135211	1	Scientific Literature	Bioorg. Med. Chem. Lett.	2002	None
CHEMBL235905		0	430.43	0	4.17	36e	COc1ccc(-n2nc(C(F)(F)F)c3c2C(=O)N(c2ccc(N(C)C)cc2)CC3)cc1	Ki	'>'	13400.0	nM				UO_0000065					False	CHEMBL900664	Inhibition of human thrombin	B	BAO_0000357	single protein format	Homo sapiens	None	None	None	None	CHEMBL204	Thrombin	Homo sapiens	SINGLE PROTEIN	CHEMBL1137566	1	Scientific Literature	J. Med. Chem.	2007	None
CHEMBL94336		0	372.47	0	3.86	2a	N=C(N)c1ccc(/C=C2/CCCC/C(=C\c3ccc(C(=N)N)cc3)C2=O)cc1	Ki	'='	130.0	nM	6.89			UO_0000065	18.49	0.34	3.03	5.90	True	CHEMBL812842	Compound (isomer) was tested in the absence of light for inhibitory activity against thrombin.	B	BAO_0000357	single protein format	None	None	None	None	None	CHEMBL204	Thrombin	Homo sapiens	SINGLE PROTEIN	CHEMBL1131630	1	Scientific Literature	J. Med. Chem.	1998	None
CHEMBL541852		0	367.19	0	2.52	4h	Cl.NCc1ccc2oc(=O)c(C(=O)Oc3cncc(Cl)c3)cc2c1	Ki/KI						No inactivation						False	CHEMBL813337	Evaluation of kinetic parameter Ki/KI(1/M.1/S) by its ability to inhibit human thrombin.	B	BAO_0000357	single protein format	None	None	None	None	None	CHEMBL204	Thrombin	Homo sapiens	SINGLE PROTEIN	CHEMBL1132433	1	Scientific Literature	J. Med. Chem.	1999	None
CHEMBL86099		0	605.64	2	7.87	2p	Brc1cc(OCCN2CCCC2)ccc1Cc1c(-c2ccc(OCCN3CCCC3)cc2)sc2ccccc12	K ass	'='	270000.0	l M-1									False	CHEMBL816467	Binding affinity for human alpha-thrombin	B	BAO_0000357	single protein format	None	None	None	None	None	CHEMBL204	Thrombin	Homo sapiens	SINGLE PROTEIN	CHEMBL1130966	1	Scientific Literature	Bioorg. Med. Chem. Lett.	1998	None
CHEMBL173622		0	396.50	0	3.87	7a	N=C(N)c1ccc(CNc2ccc3ccn(Cc4ccc(C(=N)N)cc4)c3c2)cc1	Ki	'='	3530.0	nM	5.45			UO_0000065	13.75	0.25	1.58	4.67	False	CHEMBL660488	In vitro inhibition of human Coagulation factor II.	B	BAO_0000357	single protein format	None	None	None	None	None	CHEMBL204	Thrombin	Homo sapiens	SINGLE PROTEIN	CHEMBL1133499	1	Scientific Literature	Bioorg. Med. Chem. Lett.	2000	None
CHEMBL135793		0	387.78	0	3.51	4d	CCC(=O)OCc1ccc2oc(=O)c(C(=O)Oc3cncc(Cl)c3)cc2c1	Ki/KI						No inactivation						False	CHEMBL813337	Evaluation of kinetic parameter Ki/KI(1/M.1/S) by its ability to inhibit human thrombin.	B	BAO_0000357	single protein format	None	None	None	None	None	CHEMBL204	Thrombin	Homo sapiens	SINGLE PROTEIN	CHEMBL1132433	1	Scientific Literature	J. Med. Chem.	1999	None
CHEMBL128182		0	481.48	0	0.38	-(S)-13q	N=C(N)c1ccc(CNC(=O)CC2OCCN(NS(=O)(=O)c3ccc(F)cc3F)C2=O)cc1	IC50	'='	8140.0	nM	5.09			UO_0000065	10.57	0.21	4.71	3.29	False	CHEMBL818151	Inhibitory activity against human thrombin	B	BAO_0000357	single protein format	None	None	None	None	None	CHEMBL204	Thrombin	Homo sapiens	SINGLE PROTEIN	CHEMBL1144900	1	Scientific Literature	J. Med. Chem.	2003	None
CHEMBL430844		0	555.68	2	0.10	3b	N=C(N)NCCC[C@H]1NC(=O)[C@H]2CCCN2C(=O)[C@H](Cc2ccccc2)NC(=O)CCCCCCNC(=O)C1=O	Ki	'='	1800.0	nM	5.75			UO_0000065	10.34	0.20	5.64	3.08	False	CHEMBL813520	Inhibition of human thrombin	B	BAO_0000357	single protein format	Homo sapiens	None	None	None	None	CHEMBL204	Thrombin	Homo sapiens	SINGLE PROTEIN	CHEMBL1128948	1	Scientific Literature	Bioorg. Med. Chem. Lett.	1996	None
CHEMBL3144238		0	4708.18	None	None	120	Cc1cn([C@H]2C[C@H](OCOC[C@H]3O[C@@H](n4cnc5c(=O)nc(N)[nH]c54)C[C@@H]3OP(=O)(O)OC[C@H]3O[C@@H](n4cnc5c(=O)[nH]c(=N)[nH]c54)C[C@@H]3OP(=O)(O)OC[C@H]3O[C@@H](n4cc(C)c(=O)[nH]c4=O)C[C@@H]3OP(=O)(O)OC[C@H]3O[C@@H](n4cc(C)c(=O)[nH]c4=O)C[C@@H]3O[PH](O)(O)OC[C@H]3O[C@@H](n4cnc5c(=O)[nH]c(=N)[nH]c54)C[C@@H]3OP(=O)(O)OC[C@H]3O[C@@H](n4cnc5c(=O)nc(N)[nH]c54)C[C@@H]3O)[C@@H](COP(=O)(O)O[C@H]3C[C@H](n4cnc5c(…	Relative PT	'='	0.7										False	CHEMBL771783	Relative prothrombin time was determined as the activity of the test ODN (oligodeoxynucleotide) relative to that of GS-522	F	BAO_0000019	assay format	Cercopithecidae	None	None	None	None	CHEMBL204	Thrombin	Homo sapiens	SINGLE PROTEIN	CHEMBL1131152	1	Scientific Literature	J. Med. Chem.	1998	None
CHEMBL110898		0	538.65	1	2.13	5g	CC(C)(C)OC(=O)N[C@@H](C(=O)N1CCC[C@H]1C(=O)NC(C=O)CCCN=C(N)N)c1cccc2ccccc12	IC50	'='	23.0	nM	7.64			UO_0000065	14.18	0.27	5.51	4.51	False	CHEMBL816690	Inhibitory activity against thrombin	B	BAO_0000357	single protein format	None	None	None	None	None	CHEMBL204	Thrombin	Homo sapiens	SINGLE PROTEIN	CHEMBL1126581	1	Scientific Literature	J. Med. Chem.	1993	None
CHEMBL112931		0	538.63	1	-1.18	2a	COC(=O)C[C@H](NS(=O)(=O)Cc1ccccc1)C(=O)N1CCCC1C(=O)N[C@H]1CCCN(C(=N)N)C1O	IC50	'='	5.01	nM	8.30			UO_0000065	15.41	0.31	9.48	4.25	False	CHEMBL815790	In vitro inhibitory concentration required to inhibit human serine protease enzyme thrombin (FIIa) by 50%	B	BAO_0000357	single protein format	None	None	None	None	None	CHEMBL204	Thrombin	Homo sapiens	SINGLE PROTEIN	CHEMBL1129832	1	Scientific Literature	Bioorg. Med. Chem. Lett.	1997	None
CHEMBL153611		0	575.53	0	3.19	1 ; SA862	N=C(N)c1cccc(-c2nocc2C(=O)Nc2ccc(-c3ccccc3S(N)(=O)=O)cc2)c1.O=C(O)C(F)(F)F	Ki	'='	2800.0	nM	5.55			UO_0000065	12.03	0.23	2.36	3.36	False	CHEMBL813668	In vitro activity against human thrombin.	B	BAO_0000357	single protein format	None	None	None	None	None	CHEMBL204	Thrombin	Homo sapiens	SINGLE PROTEIN	CHEMBL1134648	1	Scientific Literature	J. Med. Chem.	2001	None
CHEMBL54261		0	259.29	0	-1.26	C23	COc1ccc(S(=O)(=O)NN=C(N)N)cc1N	Ki	'='	219.0	nM	6.66			UO_0000065	25.68	0.54	7.92	4.57	False	CHEMBL879102	Inhibitory activity against human thrombin (using Chromozym TH as the substrate)	B	BAO_0000357	single protein format	None	None	None	None	None	CHEMBL204	Thrombin	Homo sapiens	SINGLE PROTEIN	CHEMBL1132933	1	Scientific Literature	J. Med. Chem.	2000	None
CHEMBL337005		0	350.16	0	3.80	3b	O=C(Oc1cccc(Cl)n1)c1cc2cc(CCl)ccc2oc1=O	Ki/KI	'='	7200.0	M-1 s-1									False	CHEMBL813336	Compound was evaluated for the kinetic parameter Ki/KI(1/M.1/S) by its ability to inhibit human thrombin	B	BAO_0000357	single protein format	None	None	None	None	None	CHEMBL204	Thrombin	Homo sapiens	SINGLE PROTEIN	CHEMBL1132433	1	Scientific Literature	J. Med. Chem.	1999	None
CHEMBL117014		0	538.76	2	7.30	5	O=C(c1ccc(CCCN2CCCC2)cc1)c1c(-c2ccc(OCCN3CCCC3)cc2)sc2ccccc12	K ass	'='	840000.0	l M-1									False	CHEMBL816470	In vitro inhibition of human Thrombin.	B	BAO_0000357	single protein format	None	None	None	None	None	CHEMBL204	Thrombin	Homo sapiens	SINGLE PROTEIN	CHEMBL1130194	1	Scientific Literature	J. Med. Chem.	1997	None
CHEMBL295297		0	550.64	1	4.25	20	Cc1cc(C(=O)Nc2ccc(-c3ccccc3S(N)(=O)=O)cc2)n(-c2cc3ccccc3cc2C2=NCCN2)n1	IC50	'>'	11000.0	nM				UO_0000065					False	CHEMBL816446	Inhibitory activity against thrombin	B	BAO_0000357	single protein format	None	None	None	None	None	CHEMBL204	Thrombin	Homo sapiens	SINGLE PROTEIN	CHEMBL1135946	1	Scientific Literature	Bioorg. Med. Chem. Lett.	2002	None
CHEMBL148036		0	449.96	1	5.83	15	Cc1ccc(NC(=O)c2sc3ccccc3c2Cl)c(C(=O)Nc2ccc(CN)cc2)c1	Ki	'>'	5000.0	nM				UO_0000065					False	CHEMBL857531	Inhibition constant against human thrombin	B	BAO_0000357	single protein format	None	None	None	None	None	CHEMBL204	Thrombin	Homo sapiens	SINGLE PROTEIN	CHEMBL1136562	1	Scientific Literature	Bioorg. Med. Chem. Lett.	2003	None
CHEMBL422134		0	539.49	2	6.46	26	CN1CCN(c2ccc(NC(=O)c3sc4ccccc4c3Cl)c(C(=O)Nc3ccc(Cl)cc3)c2)CC1	Ki	'>'	5000.0	nM				UO_0000065					False	CHEMBL857531	Inhibition constant against human thrombin	B	BAO_0000357	single protein format	None	None	None	None	None	CHEMBL204	Thrombin	Homo sapiens	SINGLE PROTEIN	CHEMBL1136562	1	Scientific Literature	Bioorg. Med. Chem. Lett.	2003	None
CHEMBL51446		0	259.24	0	0.45	B11	COC(=N)NS(=O)(=O)c1ccccc1[N+](=O)[O-]	Ki	'='	355.0	nM	6.45			UO_0000065	24.88	0.52	6.00	5.27	False	CHEMBL879102	Inhibitory activity against human thrombin (using Chromozym TH as the substrate)	B	BAO_0000357	single protein format	None	None	None	None	None	CHEMBL204	Thrombin	Homo sapiens	SINGLE PROTEIN	CHEMBL1132933	1	Scientific Literature	J. Med. Chem.	2000	None
CHEMBL50449		0	573.84	1	3.29	B20	COC(=N)NS(=O)(=O)c1c(Br)c(Br)c(Br)c(Br)c1C(=O)O	Ki	'='	239.0	nM	6.62			UO_0000065	11.54	0.43	3.33	5.68	False	CHEMBL879102	Inhibitory activity against human thrombin (using Chromozym TH as the substrate)	B	BAO_0000357	single protein format	None	None	None	None	None	CHEMBL204	Thrombin	Homo sapiens	SINGLE PROTEIN	CHEMBL1132933	1	Scientific Literature	J. Med. Chem.	2000	None
CHEMBL287417		0	467.84	0	2.19	15	O=C(Cn1c(Cl)cnc(NCC(F)(F)c2cccc[n+]2[O-])c1=O)NCc1cccc(F)c1	Ki	'='	7.3	nM	8.14			UO_0000065	17.39	0.35	5.95	7.90	False	CHEMBL879191	Inhibitory activity against human thrombin	B	BAO_0000357	single protein format	None	None	None	None	None	CHEMBL204	Thrombin	Homo sapiens	SINGLE PROTEIN	CHEMBL1136692	1	Scientific Literature	Bioorg. Med. Chem. Lett.	2003	None
CHEMBL267387		0	552.02	1	3.03	23 (+)	Nc1cc(C2=NOC(Cn3cccn3)(C(=O)Nc3ccc(-c4ccccc4S(N)(=O)=O)cn3)C2)ccc1Cl	Ki	'>'	21000.0	nM				UO_0000065					False	CHEMBL811979	Inhibitory activity against thrombin using human purified enzyme	B	BAO_0000357	single protein format	None	None	None	None	None	CHEMBL204	Thrombin	Homo sapiens	SINGLE PROTEIN	CHEMBL1145764	1	Scientific Literature	Bioorg. Med. Chem. Lett.	2003	None
CHEMBL267438		0	543.99	1	1.80	24 (-)	NC(=O)NCC1(C(=O)Nc2ccc(-c3ccccc3S(N)(=O)=O)cn2)CC(c2ccc(Cl)c(N)c2)=NO1	Ki	'='	800.0	nM	6.10			UO_0000065	11.21	0.23	4.30	2.98	False	CHEMBL811979	Inhibitory activity against thrombin using human purified enzyme	B	BAO_0000357	single protein format	None	None	None	None	None	CHEMBL204	Thrombin	Homo sapiens	SINGLE PROTEIN	CHEMBL1145764	1	Scientific Literature	Bioorg. Med. Chem. Lett.	2003	None
CHEMBL42899		0	696.89	1	3.49	34	N=C(N)c1ccc(C(=O)NCC2CCN(C(=O)O[C@H]3CCC[C@@H](OC(=O)N4CCN(C(=O)NCCC5CCNCC5)CC4)CCC3)CC2)cc1	Ki	'='	41200.0	nM	4.38			UO_0000065	6.29	0.12	0.90	2.40	False	CHEMBL811973	Inhibition of thrombin in human mast cells	B	BAO_0000219	cell-based format	Homo sapiens	None	None	None	None	CHEMBL204	Thrombin	Homo sapiens	SINGLE PROTEIN	CHEMBL1134801	1	Scientific Literature	Bioorg. Med. Chem. Lett.	2001	None
CHEMBL384263		0	686.71	2	3.93	3m	Cc1cccc(C(=O)N[C@H](CO)C(=O)N[C@@H](C)C(=O)NC(Cc2ccc(NC(=N)N)cc2)P(=O)(Oc2ccccc2)Oc2ccccc2)c1	IC50	'='	34000.0	nM	4.47			UO_0000065	6.51	0.12	0.54	2.18	False	CHEMBL908014	Inhibition of human thrombin	B	BAO_0000357	single protein format	Homo sapiens	None	None	None	None	CHEMBL204	Thrombin	Homo sapiens	SINGLE PROTEIN	CHEMBL1149362	1	Scientific Literature	J. Med. Chem.	2006	None
CHEMBL98951		0	470.58	0	2.68	NC39	Cc1cnc(NCCc2ccc3c(c2)CCC3)c(=O)n1CC(=O)NCc1ccc2c(ccn2N)c1	Ki	'='	12400.0	ug nM-1		Non standard unit for type							False	CHEMBL811331	In vitro inhibitory activity against human Thrombin (FIIa) cleavage of the chromogenic substrate	B	BAO_0000357	single protein format	None	None	None	None	None	CHEMBL204	Thrombin	Homo sapiens	SINGLE PROTEIN	CHEMBL1135211	1	Scientific Literature	Bioorg. Med. Chem. Lett.	2002	None
CHEMBL424901		0	525.61	2	0.96	18	COc1cc2c(cc1OC)CC(NC(=O)[C@H](NCC(=O)O)C(C)C)(C(=O)NCc1ccc(C(=N)N)cc1)C2	IC50	'>'	33000.0	nM				UO_0000065					False	CHEMBL870372	Inhibition of human thrombin activity	B	BAO_0000357	single protein format	Homo sapiens	None	None	None	None	CHEMBL204	Thrombin	Homo sapiens	SINGLE PROTEIN	CHEMBL1145333	1	Scientific Literature	J. Med. Chem.	2006	None
CHEMBL212789		0	453.54	1	1.01	27	CC(C)[C@@H](NCC(=O)O)C(=O)N[C@@H](Cc1ccccc1)C(=O)NCc1ccc(C(=N)N)cc1	IC50	'='	13340.0	nM	4.88			UO_0000065	10.75	0.20	3.86	3.10	False	CHEMBL870372	Inhibition of human thrombin activity	B	BAO_0000357	single protein format	Homo sapiens	None	None	None	None	CHEMBL204	Thrombin	Homo sapiens	SINGLE PROTEIN	CHEMBL1145333	1	Scientific Literature	J. Med. Chem.	2006	None
CHEMBL385900		0	714.76	2	3.23	3f	C[C@H](NC(=O)[C@@H](CO)NS(=O)(=O)c1cccs1)C(=O)NC(Cc1ccc(NC(=N)N)cc1)P(=O)(Oc1ccccc1)Oc1ccccc1	IC50	'='	4300.0	nM	5.37			UO_0000065	7.51	0.15	2.14	2.42	False	CHEMBL908014	Inhibition of human thrombin	B	BAO_0000357	single protein format	Homo sapiens	None	None	None	None	CHEMBL204	Thrombin	Homo sapiens	SINGLE PROTEIN	CHEMBL1149362	1	Scientific Literature	J. Med. Chem.	2006	None
CHEMBL7126		0	503.67	1	4.76	17	CCNc1ccc(C#CC[C@H](NS(=O)(=O)c2ccc3ccccc3c2)C(=O)N(C)C2CCCC2)cc1	Ki	'='	49000.0	nM	4.31			UO_0000065	8.56	0.16	-0.45	5.49	False	CHEMBL817238	Inhibition of human thrombin	B	BAO_0000357	single protein format	None	None	None	None	None	CHEMBL204	Thrombin	Homo sapiens	SINGLE PROTEIN	CHEMBL1132084	1	Scientific Literature	Bioorg. Med. Chem. Lett.	1999	None
CHEMBL542435		0	514.07	0	1.94	4	CC[C@@H]1CC(C(=O)NCc2ccc(C(=N)N)cc2)N2C(=O)[C@](N)(Cc3ccccc3)C[C@H](OC)[C@H]12.Cl	IC50	'='	210.0	nM	6.68			UO_0000065	13.98	0.26	4.74	4.96	False	CHEMBL809419	Compound was tested for inhibitory activity against Thrombin	B	BAO_0000357	single protein format	None	None	None	None	None	CHEMBL204	Thrombin	Homo sapiens	SINGLE PROTEIN	CHEMBL1136036	1	Scientific Literature	Bioorg. Med. Chem. Lett.	2002	None
CHEMBL267059		0	847.80	3	6.06	7	N=C(N)NCCC[C@H](NC(=O)[C@H](Cc1ccc(F)c(F)c1)NC(=O)Nc1ccc2c(CN3CCCC3)cn(Cc3c(Cl)cccc3Cl)c2c1)C(=O)NCc1ccncc1	IC50	'='	1060.0	nM	5.97			UO_0000065					False	CHEMBL809537	In vitro antagonist activity against Thrombin induced gel-filtered platelet (GFP) aggregation at 0.15 nM.	F	BAO_0000019	assay format	None	None	None	None	None	CHEMBL204	Thrombin	Homo sapiens	SINGLE PROTEIN	CHEMBL1134380	1	Scientific Literature	J. Med. Chem.	2001	None
CHEMBL2448359		0	654.13	None	None	12	CSc1ccccc1Cc1cccc(C(=O)N2CCC[C@H]2C(=O)N[C@@H](CCCCN)B2O[C@@H]3C[C@@H]4C[C@@H](C4(C)C)[C@]3(C)O2)c1.Cl	Ki	'='	0.5	nM	9.30			UO_0000065	15.06	None	None	None	False	CHEMBL814948	Binding affinity to human thrombin.	B	BAO_0000357	single protein format	None	None	None	None	None	CHEMBL204	Thrombin	Homo sapiens	SINGLE PROTEIN	CHEMBL1128965	1	Scientific Literature	Bioorg. Med. Chem. Lett.	1996	None
CHEMBL12824		0	549.71	1	2.47	9	NCCCC[C@H](NS(=O)(=O)c1cnccc1N[C@H](CO)Cc1ccccc1)C(=O)N1CCC(CCF)CC1	Ki	'='	1800.0	nM	5.75			UO_0000065	10.45	0.21	3.27	4.17	False	CHEMBL812835	Binding affinity to human thrombin	B	BAO_0000357	single protein format	None	None	None	None	None	CHEMBL204	Thrombin	Homo sapiens	SINGLE PROTEIN	CHEMBL1131676	1	Scientific Literature	Bioorg. Med. Chem. Lett.	1999	None
CHEMBL273196	EFEGATRAN	0	416.53	0	-0.45	efegatran	CN[C@H](Cc1ccccc1)C(=O)N1CCC[C@H]1C(=O)N[C@H](C=O)CCCN=C(N)N	Ki	'='	10.0	nM	8.00			UO_0000065	19.21	0.36	8.45	5.60	False	CHEMBL879195	Inhibition of human alpha-thrombin.	B	BAO_0000357	single protein format	Homo sapiens	None	None	None	None	CHEMBL204	Thrombin	Homo sapiens	SINGLE PROTEIN	CHEMBL1129256	1	Scientific Literature	J. Med. Chem.	1996	None
CHEMBL2372704		0	609.68	2	0.19	table 1	CC[C@H](NC(=O)[C@H](CCC(=O)O)NC(=O)[C@@H](NC(=O)[C@H](CCCCN)NC(=O)c1cc(O)ccc1O)[C@@H](C)CC)C(=O)O	IC50	'='	458000.0	nM		Outside typical range		UO_0000065					False	CHEMBL811068	Anti-thrombin activity by competitive enzyme assay using the fluorogenic substrate Tos-Gly-Pro-Arg-AMC at pH 8.3.	B	BAO_0000357	single protein format	None	None	None	None	None	CHEMBL204	Thrombin	Homo sapiens	SINGLE PROTEIN	CHEMBL1131543	1	Scientific Literature	Bioorg. Med. Chem. Lett.	1998	None
CHEMBL262244		0	480.63	0	4.03	3a	CC1CCN(C(=O)[C@H](CCCNc2ccccn2)NS(=O)(=O)c2ccc3ccccc3c2)CC1	IC50	'='	5500.0	nM	5.26			UO_0000065	10.94	0.21	1.23	5.75	False	CHEMBL811065	Inhibitory activity against thrombin was measured by its ability to cleave the synthetic substrate S-2238(D-Phe-Pip-Arg-pNA)	B	BAO_0000357	single protein format	None	None	None	None	None	CHEMBL204	Thrombin	Homo sapiens	SINGLE PROTEIN	CHEMBL1127967	1	Scientific Literature	Bioorg. Med. Chem. Lett.	1994	None
CHEMBL19902	DX-9065A	0	444.54	0	3.99	43 (DX-9065A)	CC(=N)N1CC[C@H](Oc2ccc([C@H](Cc3ccc4ccc(C(=N)N)cc4c3)C(=O)O)cc2)C1	Ki	'>'	2000000.0	nM		Outside typical range		UO_0000065					True	CHEMBL814943	Binding affinity against Thrombin.	B	BAO_0000357	single protein format	None	None	None	None	None	CHEMBL204	Thrombin	Homo sapiens	SINGLE PROTEIN	CHEMBL1133572	1	Scientific Literature	J. Med. Chem.	2000	None
CHEMBL122600		0	500.39	2	5.07	22	CC(NC(=O)CNC(=O)Nc1ccc(C(=N)N)cc1)c1ccc(Oc2ccc(Cl)cc2Cl)cc1	Ki						Not Determined						False	CHEMBL811702	In vitro inhibition of thrombin	B	BAO_0000357	single protein format	None	None	None	None	None	CHEMBL204	Thrombin	Homo sapiens	SINGLE PROTEIN	CHEMBL1146800	1	Scientific Literature	Bioorg. Med. Chem. Lett.	2004	None
CHEMBL119023		0	575.17	2	7.40	14	O=C(c1ccc(OCCN2CCCC2)cc1)c1c(-c2ccc(OCCN3CCCC3)cc2)sc2cc(Cl)ccc12	K ass	'='	24000.0	l M-1									False	CHEMBL816470	In vitro inhibition of human Thrombin.	B	BAO_0000357	single protein format	None	None	None	None	None	CHEMBL204	Thrombin	Homo sapiens	SINGLE PROTEIN	CHEMBL1130194	1	Scientific Literature	J. Med. Chem.	1997	None
CHEMBL559370		0	520.01	0	1.24	17	COc1ccc(S(=O)(=O)Nn2ccc(C)c(CC(=O)NCc3ccc(C(=N)N)cc3)c2=O)cc1.Cl	IC50	'='	1846.0	nM	5.73			UO_0000065	11.86	0.23	4.49	3.67	False	CHEMBL929685	Inhibition of thrombin	B	BAO_0000357	single protein format	None	None	None	None	None	CHEMBL204	Thrombin	Homo sapiens	SINGLE PROTEIN	CHEMBL1141527	1	Scientific Literature	Bioorg. Med. Chem. Lett.	2008	None
CHEMBL535860		0	554.46	1	1.89	11	COc1cc(Cl)ccc1S(=O)(=O)Nn1ccc(C)c(CC(=O)NCc2ccc(C(=N)N)cc2)c1=O.Cl	IC50	'='	307.0	nM	6.51			UO_0000065	12.57	0.25	4.62	4.17	False	CHEMBL929685	Inhibition of thrombin	B	BAO_0000357	single protein format	None	None	None	None	None	CHEMBL204	Thrombin	Homo sapiens	SINGLE PROTEIN	CHEMBL1141527	1	Scientific Literature	Bioorg. Med. Chem. Lett.	2008	None
CHEMBL535639		0	453.97	0	2.09	9	Cc1ccn(NCCc2ccccc2)c(=O)c1CC(=O)NCc1ccc(C(=N)N)cc1.Cl	IC50	'='	91.0	nM	7.04			UO_0000065	16.86	0.31	4.95	6.23	False	CHEMBL929685	Inhibition of thrombin	B	BAO_0000357	single protein format	None	None	None	None	None	CHEMBL204	Thrombin	Homo sapiens	SINGLE PROTEIN	CHEMBL1141527	1	Scientific Literature	Bioorg. Med. Chem. Lett.	2008	None
CHEMBL312023		0	757.03	1	4.60	41	NCC12CCC(CNC(=O)N3CCN(C(=O)O[C@H]4CCC[C@@H](OC(=O)N5CCN(C(=O)NCC67CCC(CN)(CC6)CC7)CC5)CCC4)CC3)(CC1)CC2	Ki	'>'	1000000.0	nM		Outside typical range		UO_0000065					False	CHEMBL813567	Compound was evaluated for its inhibitory potency against thrombin	B	BAO_0000357	single protein format	None	None	None	None	None	CHEMBL204	Thrombin	Homo sapiens	SINGLE PROTEIN	CHEMBL1132784	1	Scientific Literature	Bioorg. Med. Chem. Lett.	2000	None
CHEMBL93227		0	616.62	1	4.42	24	COC(=O)CC1(C(=O)Nc2ccc(-c3ccccc3SC)cc2)CC(c2cccc(C(=N)N)c2)=NO1.O=C(O)C(F)(F)F	Ki	'='	1200.0	nM	5.92			UO_0000065	11.78	0.22	1.50	4.67	False	CHEMBL813634	The binding affinity towards thrombin obtained from human purified enzymes.	B	BAO_0000357	single protein format	None	None	None	None	None	CHEMBL204	Thrombin	Homo sapiens	SINGLE PROTEIN	CHEMBL1132311	1	Scientific Literature	J. Med. Chem.	1999	None
CHEMBL333270		0	494.47	0	2.09	12	Nc1noc2ccc(-n3nnnc3C(=O)Nc3ccc(-c4ccccc4S(N)(=O)=O)cc3F)cc12	Ki	'='	600.0	nM	6.22			UO_0000065	12.58	0.24	4.13	3.36	False	CHEMBL813618	Inhibitory constant against thrombin using human purified enzymes	B	BAO_0000357	single protein format	Homo sapiens	None	None	None	None	CHEMBL204	Thrombin	Homo sapiens	SINGLE PROTEIN	CHEMBL1136511	1	Scientific Literature	Bioorg. Med. Chem. Lett.	2003	None
CHEMBL324349		0	380.49	0	1.32	28	NCc1ccccc1CNC(=O)[C@@H]1CCCN1C(=O)[C@H](N)Cc1ccccc1	Ki	'='	313.0	nM	6.50			UO_0000065	17.09	0.32	5.18	6.41	False	CHEMBL814972	Inhibitory constant evaluated against thrombin (Factor IIa)	B	BAO_0000357	single protein format	None	None	None	None	None	CHEMBL204	Thrombin	Homo sapiens	SINGLE PROTEIN	CHEMBL1136286	1	Scientific Literature	Bioorg. Med. Chem. Lett.	2003	None
CHEMBL419773		0	513.33	1	2.16	33a	NCc1ccc(Cl)cc1CNC(=O)Cn1c(Cl)cnc(NCC(F)(F)c2cccc[n+]2[O-])c1=O	Ki	'='	0.0034	nM		Outside typical range		UO_0000065					False	CHEMBL814972	Inhibitory constant evaluated against thrombin (Factor IIa)	B	BAO_0000357	single protein format	None	None	None	None	None	CHEMBL204	Thrombin	Homo sapiens	SINGLE PROTEIN	CHEMBL1136286	1	Scientific Literature	Bioorg. Med. Chem. Lett.	2003	None
CHEMBL146609		0	486.34	1	6.62	24	O=C(Nc1ccc(Cl)cc1)c1cc([N+](=O)[O-])ccc1NC(=O)c1sc2ccccc2c1Cl	Ki	'>'	5000.0	nM				UO_0000065					False	CHEMBL857531	Inhibition constant against human thrombin	B	BAO_0000357	single protein format	None	None	None	None	None	CHEMBL204	Thrombin	Homo sapiens	SINGLE PROTEIN	CHEMBL1136562	1	Scientific Literature	Bioorg. Med. Chem. Lett.	2003	None
CHEMBL26244		0	397.50	0	3.42	13	CN(CCOc1cccc(N(C)S(=O)(=O)c2ccccc2)c1)c1ccncc1	Ki	'='	631.0	nM	6.20			UO_0000065	15.60	0.30	2.78	9.88	False	CHEMBL814535	Binding affinity towards human thrombin.	B	BAO_0000357	single protein format	None	None	None	None	None	CHEMBL204	Thrombin	Homo sapiens	SINGLE PROTEIN	CHEMBL1146604	1	Scientific Literature	J. Med. Chem.	2003	None
CHEMBL347983		0	443.73	1	5.92	55	Cc1ccc(NC(=O)c2ccccc2Br)c(C(=O)Nc2ccc(Cl)cc2)c1	Ki	'>'	5000.0	nM				UO_0000065					False	CHEMBL857531	Inhibition constant against human thrombin	B	BAO_0000357	single protein format	None	None	None	None	None	CHEMBL204	Thrombin	Homo sapiens	SINGLE PROTEIN	CHEMBL1136562	1	Scientific Literature	Bioorg. Med. Chem. Lett.	2003	None
CHEMBL379430		0	437.50	1	0.30	8	C[C@@H](NCC(=O)O)C(=O)NC1(C(=O)NCc2ccc(C(=N)N)cc2)Cc2ccccc2C1	IC50	'='	33000.0	nM	4.48			UO_0000065	10.24	0.19	4.18	2.85	False	CHEMBL870372	Inhibition of human thrombin activity	B	BAO_0000357	single protein format	Homo sapiens	None	None	None	None	CHEMBL204	Thrombin	Homo sapiens	SINGLE PROTEIN	CHEMBL1145333	1	Scientific Literature	J. Med. Chem.	2006	None
CHEMBL180163		0	535.71	1	3.18	39	CNCCCC[C@H](NC(=O)[C@@H]1CCCN1C(=O)[C@@H](Cc1ccccc1)NC)C(=O)c1nc2ccccc2s1	IC50						Not Active						False	CHEMBL829959	Inhibitory concentration against human alpha thrombin; NA = Not active at 1 uM	B	BAO_0000357	single protein format	Homo sapiens	None	None	None	None	CHEMBL204	Thrombin	Homo sapiens	SINGLE PROTEIN	CHEMBL1142732	1	Scientific Literature	J. Med. Chem.	2005	None
CHEMBL332934		0	484.64	0	3.53	2a	Cc1cc(CNC(=O)[C@@H]2CCCN2C(=O)[C@H](N)C(c2ccccc2)c2ccccc2)c(C)cc1CN	Ki	'='	39.0	nM	7.41			UO_0000065	15.29	0.28	3.88	7.30	False	CHEMBL814972	Inhibitory constant evaluated against thrombin (Factor IIa)	B	BAO_0000357	single protein format	None	None	None	None	None	CHEMBL204	Thrombin	Homo sapiens	SINGLE PROTEIN	CHEMBL1136286	1	Scientific Literature	Bioorg. Med. Chem. Lett.	2003	None
CHEMBL179004		0	540.69	1	4.03	45	CN[C@H](Cc1ccccc1)C(=O)N1CCC[C@H]1C(=O)N[C@@H](Cc1ccccc1)C(=O)c1nc2ccccc2s1	Ki	'='	7100.0	nM	5.15			UO_0000065	9.52	0.18	1.12	5.63	False	CHEMBL838818	Binding affinity determined against human alpha thrombin	B	BAO_0000357	single protein format	Homo sapiens	None	None	None	None	CHEMBL204	Thrombin	Homo sapiens	SINGLE PROTEIN	CHEMBL1142732	1	Scientific Literature	J. Med. Chem.	2005	None
CHEMBL179151		0	276.36	0	2.13	21	N=C(N)NCCCCC(=O)c1nc2ccccc2s1	Ki						Not Determined						False	CHEMBL841773	Binding affinity against human alpha thrombin; NT=Not determined	B	BAO_0000357	single protein format	Homo sapiens	None	None	None	None	CHEMBL204	Thrombin	Homo sapiens	SINGLE PROTEIN	CHEMBL1142732	1	Scientific Literature	J. Med. Chem.	2005	None
CHEMBL310722		0	589.74	1	1.13	13	CNC(=O)[C@H](CC1CCCN(C(=N)N)C1)NC(=O)CN1C(=O)CN(CCCc2ccccc2)C(=O)[C@H]1Cc1ccccc1	Ki	'='	55.0	nM	7.26			UO_0000065	12.31	0.23	6.13	4.78	False	CHEMBL873984	Inhibition of thrombin	B	BAO_0000357	single protein format	None	None	None	None	None	CHEMBL204	Thrombin	Homo sapiens	SINGLE PROTEIN	CHEMBL1132099	1	Scientific Literature	Bioorg. Med. Chem. Lett.	1999	None
CHEMBL375599		0	655.65	2	3.44	23	CC(C)C[C@H](NC(=O)NCc1ccc(Cl)cc1Cl)C(=O)N[C@H](C(=O)N[C@@H](CCCNC(=N)N)C(=O)c1nccs1)C(C)C	IC50	'='	386.0	nM	6.41			UO_0000065	9.78	0.20	2.97	3.35	False	CHEMBL907637	Inhibition of thrombin	B	BAO_0000357	single protein format	None	None	None	None	None	CHEMBL204	Thrombin	Homo sapiens	SINGLE PROTEIN	CHEMBL1138224	1	Scientific Literature	J. Med. Chem.	2006	None
CHEMBL329976		0	481.54	0	1.27	NC14	Cc1ccc(NS(=O)(=O)Cc2ccccc2)c(=O)n1CC(=O)NCc1ccc2c(N)[nH]nc2n1	Ki	'='	1587.0	ug nM-1		Non standard unit for type							False	CHEMBL811331	In vitro inhibitory activity against human Thrombin (FIIa) cleavage of the chromogenic substrate	B	BAO_0000357	single protein format	None	None	None	None	None	CHEMBL204	Thrombin	Homo sapiens	SINGLE PROTEIN	CHEMBL1135211	1	Scientific Literature	Bioorg. Med. Chem. Lett.	2002	None
CHEMBL180105		0	454.55	0	3.54	7	COc1cc(CNc2ccc(C(=N)N)cc2)c(NS(C)(=O)=O)cc1OCc1ccccc1	Ki	'='	1400.0	nM	5.85			UO_0000065	12.88	0.25	2.31	4.63	False	CHEMBL828078	The value of binding constant measured against human Thrombin	B	BAO_0000357	single protein format	Homo sapiens	None	None	None	None	CHEMBL204	Thrombin	Homo sapiens	SINGLE PROTEIN	CHEMBL1144307	1	Scientific Literature	Bioorg. Med. Chem. Lett.	2005	None
CHEMBL296176		0	523.60	1	-0.04	C35	Cc1ccc(S(=O)(=O)NC(=O)N2CCCC2C(=O)Nc2ccc(S(=O)(=O)NN=C(N)N)cc2)cc1	Ki	'='	43.0	nM	7.37			UO_0000065	14.07	0.29	7.41	3.57	False	CHEMBL879102	Inhibitory activity against human thrombin (using Chromozym TH as the substrate)	B	BAO_0000357	single protein format	None	None	None	None	None	CHEMBL204	Thrombin	Homo sapiens	SINGLE PROTEIN	CHEMBL1132933	1	Scientific Literature	J. Med. Chem.	2000	None
CHEMBL252651		0	457.45	0	4.84	17	COc1ccc(-n2nc(C(F)(F)F)cc2C(=O)Cc2ccc(N3CCCCC3=O)cc2)cc1	Ki	'>'	15000.0	nM				UO_0000065					False	CHEMBL927725	Inhibition of human thrombin	B	BAO_0000357	single protein format	Homo sapiens	None	None	None	None	CHEMBL204	Thrombin	Homo sapiens	SINGLE PROTEIN	CHEMBL1140796	1	Scientific Literature	Bioorg. Med. Chem. Lett.	2008	None
CHEMBL442292		0	509.49	1	4.29	9	CN(C)Cc1nccn1-c1ccc(CC(=O)c2cc(C(F)(F)F)nn2-c2ccc3onc(N)c3c2)cc1	Ki	'='	350.0	nM	6.46			UO_0000065	12.67	0.24	2.17	5.98	False	CHEMBL927725	Inhibition of human thrombin	B	BAO_0000357	single protein format	Homo sapiens	None	None	None	None	CHEMBL204	Thrombin	Homo sapiens	SINGLE PROTEIN	CHEMBL1140796	1	Scientific Literature	Bioorg. Med. Chem. Lett.	2008	None
CHEMBL91797		0	534.46	2	5.65	40	N=C(N)c1cccc(Cn2c(C(=O)NCc3cc(C(F)(F)F)cc(C(F)(F)F)c3)cc3c(O)cccc32)c1	Ki	'='	1180.0	nM	5.93			UO_0000065	11.09	0.21	0.28	5.69	False	CHEMBL817241	Inhibitory activity against human thrombin	B	BAO_0000357	single protein format	None	None	None	None	None	CHEMBL204	Thrombin	Homo sapiens	SINGLE PROTEIN	CHEMBL1135480	1	Scientific Literature	J. Med. Chem.	2002	None
CHEMBL52123		0	181.22	0	-1.04	B1	COC(=N)NS(=O)(=O)N(C)C	Ki	'='	1365.0	nM	5.87			UO_0000065	32.36	0.73	6.90	7.11	False	CHEMBL879102	Inhibitory activity against human thrombin (using Chromozym TH as the substrate)	B	BAO_0000357	single protein format	None	None	None	None	None	CHEMBL204	Thrombin	Homo sapiens	SINGLE PROTEIN	CHEMBL1132933	1	Scientific Literature	J. Med. Chem.	2000	None
CHEMBL132300		0	329.74	0	3.45	2h	Cc1cncc(OC(=O)c2cc3cc(CCl)ccc3oc2=O)c1	Ki/KI						No inactivation						False	CHEMBL813337	Evaluation of kinetic parameter Ki/KI(1/M.1/S) by its ability to inhibit human thrombin.	B	BAO_0000357	single protein format	None	None	None	None	None	CHEMBL204	Thrombin	Homo sapiens	SINGLE PROTEIN	CHEMBL1132433	1	Scientific Literature	J. Med. Chem.	1999	None
CHEMBL435448		0	723.73	2	-1.92	5a (Diastereomer)	N=C(N)N1CCCC(C[C@@H](NS(=O)(=O)Cc2ccccc2C(=O)O)C(=O)NCC(=O)N[C@H]2CCCN(C(=N)N)C2O)C1.O=C(O)C(F)(F)F	IC50	'>'	2500.0	nM				UO_0000065					False	CHEMBL815805	In vitro inhibition of human thrombin.	B	BAO_0000357	single protein format	None	None	None	None	None	CHEMBL204	Thrombin	Homo sapiens	SINGLE PROTEIN	CHEMBL1133331	1	Scientific Literature	Bioorg. Med. Chem. Lett.	2000	None
CHEMBL266196		0	465.62	0	3.59	4	CN(C(=O)[C@H](Cc1ccc(CN)cc1)NS(=O)(=O)c1ccc2ccccc2c1)C1CCCC1	Ki	'='	18.3	nM	7.74			UO_0000065	16.62	0.32	4.15	8.36	False	CHEMBL813569	Binding affinity against human thrombin	B	BAO_0000357	single protein format	None	None	None	None	None	CHEMBL204	Thrombin	Homo sapiens	SINGLE PROTEIN	CHEMBL1135262	1	Scientific Literature	Bioorg. Med. Chem. Lett.	2002	None
CHEMBL342838		0	550.70	1	0.92	4b	CCCC(CCC)C(=O)N[C@@H](CC(=O)OC)C(=O)N1CCC[C@H]1C(=O)N[C@H](C=O)CC1CCCN(C(=N)N)C1	IC50	'='	1.5	nM	8.82			UO_0000065	16.02	0.31	7.90	5.04	False	CHEMBL811069	Compound was evaluated for inhibition of amidolytic activity for chromogenic substrate thrombin F11a.	B	BAO_0000357	single protein format	None	None	None	None	None	CHEMBL204	Thrombin	Homo sapiens	SINGLE PROTEIN	CHEMBL1129391	1	Scientific Literature	J. Med. Chem.	1996	None
CHEMBL431088		0	542.75	2	6.81	17	Oc1ccc2c(Cc3ccc(OCCN4CCCC4)cc3)c(-c3ccc(OCCN4CCCC4)cc3)sc2c1	K ass	'='	20200000.0	l M-1									False	CHEMBL816470	In vitro inhibition of human Thrombin.	B	BAO_0000357	single protein format	None	None	None	None	None	CHEMBL204	Thrombin	Homo sapiens	SINGLE PROTEIN	CHEMBL1130194	1	Scientific Literature	J. Med. Chem.	1997	None
CHEMBL279628		0	649.60	1	2.35	32(+)	COC(=O)CC1(C(=O)Nc2ccc(-c3ccccc3S(N)(=O)=O)cc2)CC(c2cccc(C(=N)N)c2)=NO1.O=C(O)C(F)(F)F	Ki	'>'	21000.0	nM				UO_0000065					False	CHEMBL813634	The binding affinity towards thrombin obtained from human purified enzymes.	B	BAO_0000357	single protein format	None	None	None	None	None	CHEMBL204	Thrombin	Homo sapiens	SINGLE PROTEIN	CHEMBL1132311	1	Scientific Literature	J. Med. Chem.	1999	None
CHEMBL50155		0	259.29	0	0.14	B23	COC(=N)NS(=O)(=O)c1ccc(OC)c(N)c1	Ki	'='	96.0	nM	7.02			UO_0000065	27.07	0.56	6.88	6.13	False	CHEMBL879102	Inhibitory activity against human thrombin (using Chromozym TH as the substrate)	B	BAO_0000357	single protein format	None	None	None	None	None	CHEMBL204	Thrombin	Homo sapiens	SINGLE PROTEIN	CHEMBL1132933	1	Scientific Literature	J. Med. Chem.	2000	None
CHEMBL50590		0	573.66	2	0.70	C34	Cc1ccc(S(=O)(=O)NC(=O)N[C@H](Cc2ccccc2)C(=O)Nc2ccc(S(=O)(=O)NN=C(N)N)cc2)cc1	Ki	'='	44.0	nM	7.36			UO_0000065	12.82	0.26	6.66	3.42	False	CHEMBL879102	Inhibitory activity against human thrombin (using Chromozym TH as the substrate)	B	BAO_0000357	single protein format	None	None	None	None	None	CHEMBL204	Thrombin	Homo sapiens	SINGLE PROTEIN	CHEMBL1132933	1	Scientific Literature	J. Med. Chem.	2000	None
CHEMBL297076		0	165.20	0	1.00	15	COc1ccc(NC(=N)N)cc1	Inhibition	'<'	10.0	%				UO_0000187					False	CHEMBL816464	Inhibition against human plasma thrombin at 1.0 mM	B	BAO_0000366	cell-free format	None	CHEMBL3559721	Plasma	None	None	CHEMBL204	Thrombin	Homo sapiens	SINGLE PROTEIN	CHEMBL1125001	1	Scientific Literature	J. Med. Chem.	1990	None
CHEMBL324413		0	539.66	1	0.91	1	N=C(N)NCCC[C@H](NC(=O)[C@@H]1CC[C@H]2CN(C(=O)CCc3ccccc3)CC(=O)N21)C(=O)c1nccs1	Ki	'='	0.6	nM	9.22			UO_0000065	17.09	0.33	8.31	5.71	True	CHEMBL814971	Inhibitory activity towards Thrombin	B	BAO_0000357	single protein format	None	None	None	None	None	CHEMBL204	Thrombin	Homo sapiens	SINGLE PROTEIN	CHEMBL1133576	1	Scientific Literature	J. Med. Chem.	2000	None
CHEMBL52915		0	244.23	0	-0.23	A10	N=C(N)NS(=O)(=O)c1cccc([N+](=O)[O-])c1	Ki	'='	190.0	nM	6.72			UO_0000065	27.52	0.57	6.95	4.83	False	CHEMBL879102	Inhibitory activity against human thrombin (using Chromozym TH as the substrate)	B	BAO_0000357	single protein format	None	None	None	None	None	CHEMBL204	Thrombin	Homo sapiens	SINGLE PROTEIN	CHEMBL1132933	1	Scientific Literature	J. Med. Chem.	2000	None
CHEMBL54307		0	271.30	0	0.50	B13	COC(=N)NS(=O)(=O)c1ccc(NC(C)=O)cc1	Ki	'='	202.0	nM	6.70			UO_0000065	24.68	0.51	6.19	6.18	False	CHEMBL879102	Inhibitory activity against human thrombin (using Chromozym TH as the substrate)	B	BAO_0000357	single protein format	None	None	None	None	None	CHEMBL204	Thrombin	Homo sapiens	SINGLE PROTEIN	CHEMBL1132933	1	Scientific Literature	J. Med. Chem.	2000	None
CHEMBL352748		0	390.46	1	5.63	56	CC(C)(C)c1ccc(C(=O)Nc2ccccc2NC(=O)c2ccc(F)cc2)cc1	K ass	'='	0.0	l M-1									False	CHEMBL660483	Apparent association constant against Coagulation factor II	B	BAO_0000357	single protein format	None	None	None	None	None	CHEMBL204	Thrombin	Homo sapiens	SINGLE PROTEIN	CHEMBL1132962	1	Scientific Literature	J. Med. Chem.	2000	None
CHEMBL356862		0	414.55	1	5.04	6b	N=C(N)c1ccc(/C=C2/CCCCCCC/C(=C\c3ccc(C(=N)N)cc3)C2=O)cc1	Ki	'='	150.0	nM	6.82			UO_0000065	16.46	0.30	1.78	5.84	False	CHEMBL813670	In vitro inhibition of human thrombin(FIIa).	B	BAO_0000357	single protein format	None	None	None	None	None	CHEMBL204	Thrombin	Homo sapiens	SINGLE PROTEIN	CHEMBL1132552	1	Scientific Literature	J. Med. Chem.	1999	None
CHEMBL139331		0	392.46	0	1.50	30	Cc1cnc(NCCc2ccccc2)c(=O)n1CC(=O)NCc1ccc(N)nc1	Ki	'='	8.3	nM	8.08			UO_0000065	20.59	0.38	6.58	7.03	False	CHEMBL817242	Inhibitory activity against thrombin (IIa) was determined	B	BAO_0000357	single protein format	None	None	None	None	None	CHEMBL204	Thrombin	Homo sapiens	SINGLE PROTEIN	CHEMBL1131169	1	Scientific Literature	J. Med. Chem.	1998	None
CHEMBL282260		0	494.64	1	5.44	14d	CCc1nc2ccc(OC3CCN(C(C)=N)CC3)cc2n1Cc1cccc(-c2cccc(C(=N)N)c2)c1	Ki	'='	190.0	nM	6.72			UO_0000065	13.59	0.25	1.28	6.46	False	CHEMBL877960	Tested in vitro for the selectivity against thrombin (IIa)	B	BAO_0000357	single protein format	None	None	None	None	None	CHEMBL204	Thrombin	Homo sapiens	SINGLE PROTEIN	CHEMBL1135304	1	Scientific Literature	Bioorg. Med. Chem. Lett.	2002	None
CHEMBL1166	ARGATROBAN	4	508.65	2	0.91	aragatroban	CC1CNc2c(cccc2S(=O)(=O)N[C@@H](CCCNC(=N)N)C(=O)N2CC[C@@H](C)C[C@@H]2C(=O)O)C1	Ki	'='	10.0	nM	8.00			UO_0000065	15.73	0.31	7.09	4.50	True	CHEMBL879195	Inhibition of human alpha-thrombin.	B	BAO_0000357	single protein format	Homo sapiens	None	None	None	None	CHEMBL204	Thrombin	Homo sapiens	SINGLE PROTEIN	CHEMBL1129256	1	Scientific Literature	J. Med. Chem.	1996	None
CHEMBL349735		0	614.83	2	8.26	31	Oc1ccc2c(Cc3ccc(O[C@@H]4CCCC[C@H]4N4CCCC4)c(F)c3)c(-c3ccc(OCCN4CCCC4)cc3)sc2c1	K ass	'='	121000000.0	l M-1									False	CHEMBL814939	Apparent association constant towards thrombin.	B	BAO_0000357	single protein format	None	None	None	None	None	CHEMBL204	Thrombin	Homo sapiens	SINGLE PROTEIN	CHEMBL1132507	1	Scientific Literature	Bioorg. Med. Chem. Lett.	1999	None
CHEMBL169415		0	402.49	1	5.50	62	COc1cccc(C(=O)Nc2ccccc2NC(=O)c2ccc(C(C)(C)C)cc2)c1	K ass	'='	0.0	l M-1									False	CHEMBL660483	Apparent association constant against Coagulation factor II	B	BAO_0000357	single protein format	None	None	None	None	None	CHEMBL204	Thrombin	Homo sapiens	SINGLE PROTEIN	CHEMBL1132962	1	Scientific Literature	J. Med. Chem.	2000	None
CHEMBL393873		0	457.99	0	3.35	3f	CN1CCc2nc(C(=O)N[C@@H]3CCC[C@H]3NC(=O)c3cc4cc(Cl)ccc4[nH]3)sc2C1	IC50	'='	36000.0	nM	4.44			UO_0000065	9.70	0.20	1.09	4.93	False	CHEMBL907467	Inhibition of human factor 2a after 10 seconds	B	BAO_0000357	single protein format	Homo sapiens	None	None	None	None	CHEMBL204	Thrombin	Homo sapiens	SINGLE PROTEIN	CHEMBL1140027	1	Scientific Literature	Bioorg. Med. Chem. Lett.	2007	None
CHEMBL150277		0	358.45	0	3.47	3c	N=C(N)c1ccc(/C=C2/CCC/C(=C/c3ccc(C(=N)N)cc3)C2=O)cc1	Ki	'='	810.0	nM	6.09			UO_0000065	16.99	0.31	2.62	5.21	False	CHEMBL813670	In vitro inhibition of human thrombin(FIIa).	B	BAO_0000357	single protein format	None	None	None	None	None	CHEMBL204	Thrombin	Homo sapiens	SINGLE PROTEIN	CHEMBL1132552	1	Scientific Literature	J. Med. Chem.	1999	None
CHEMBL76325		0	430.42	0	4.03	2	N=C(N)c1ccc2[nH]c(-c3cc(CC(=O)O)cc(-c4cccc([N+](=O)[O-])c4)c3O)cc2c1	Ki	'='	2900.0	nM	5.54			UO_0000065	12.87	0.24	1.51	3.33	False	CHEMBL870754	Binding affinity to thrombin	B	BAO_0000357	single protein format	Homo sapiens	None	None	None	None	CHEMBL204	Thrombin	Homo sapiens	SINGLE PROTEIN	CHEMBL1146971	1	Scientific Literature	Bioorg. Med. Chem. Lett.	2006	None
CHEMBL275368		0	427.51	0	2.20	2	O=C1[C@@H](NS(=O)(=O)c2cc3ncccc3s2)CCN1Cc1cc2cc[nH]cc-2n1	Ki	'>'	4000.0	nM				UO_0000065					False	CHEMBL812834	Binding affinity on Thrombin	B	BAO_0000357	single protein format	None	None	None	None	None	CHEMBL204	Thrombin	Homo sapiens	SINGLE PROTEIN	CHEMBL1133625	1	Scientific Literature	J. Med. Chem.	2000	None
CHEMBL100837		0	430.51	0	2.71	NC36	Cc1nc2cc(CNC(=O)Cn3c(C)cnc(NCCc4ccccc4)c3=O)ccc2[nH]1	Ki	'>'	3968.0	ug nM-1		Non standard unit for type							False	CHEMBL811331	In vitro inhibitory activity against human Thrombin (FIIa) cleavage of the chromogenic substrate	B	BAO_0000357	single protein format	None	None	None	None	None	CHEMBL204	Thrombin	Homo sapiens	SINGLE PROTEIN	CHEMBL1135211	1	Scientific Literature	Bioorg. Med. Chem. Lett.	2002	None
CHEMBL1382403		0	357.44	0	3.40	SID24786314	COc1cccc(CN(C)C(=O)CCc2nnc(-c3ccsc3)o2)c1	IC50	'>'	50000.0	nM			Not Active	UO_0000065					False	CHEMBL1614423	PUBCHEM_BIOASSAY: Thrombin 1536 HTS Dose Response Confirmation. (Class of assay: confirmatory) [Related pubchem assays: 1046 (Thrombin 1536 HTS; hits were confirmed in this assay)]	F	BAO_0000019	assay format	Homo sapiens	None	None	None	None	CHEMBL204	Thrombin	Homo sapiens	SINGLE PROTEIN	CHEMBL1201862	7	PubChem BioAssays			None
CHEMBL1607970		0	373.32	0	1.97	SID24802956	CCOC(=O)C1=C(C)OC(N)=C(C#N)C1c1cc2c(cc1[N+](=O)[O-])OCO2	IC50	'='	915.05	nM	6.04		Active	UO_0000065					False	CHEMBL1614423	PUBCHEM_BIOASSAY: Thrombin 1536 HTS Dose Response Confirmation. (Class of assay: confirmatory) [Related pubchem assays: 1046 (Thrombin 1536 HTS; hits were confirmed in this assay)]	F	BAO_0000019	assay format	Homo sapiens	None	None	None	None	CHEMBL204	Thrombin	Homo sapiens	SINGLE PROTEIN	CHEMBL1201862	7	PubChem BioAssays			None
CHEMBL1597009		0	363.40	0	1.14	SID24793719	NS(=O)(=O)c1ccc(CCNC(=O)Cc2ccccc2[N+](=O)[O-])cc1	IC50	'>'	50000.0	nM			Not Active	UO_0000065					False	CHEMBL1614423	PUBCHEM_BIOASSAY: Thrombin 1536 HTS Dose Response Confirmation. (Class of assay: confirmatory) [Related pubchem assays: 1046 (Thrombin 1536 HTS; hits were confirmed in this assay)]	F	BAO_0000019	assay format	Homo sapiens	None	None	None	None	CHEMBL204	Thrombin	Homo sapiens	SINGLE PROTEIN	CHEMBL1201862	7	PubChem BioAssays			None
CHEMBL461210		0	516.60	1	3.73	10c	CCOC(=O)C(=O)N(Cc1ccccc1)c1ccc2c(c1)N(C)CC(C)(COc1ccc(C(=N)N)cc1)O2	Ki	'='	220.0	nM	6.66			UO_0000065	12.89	0.24	2.93	5.63	False	CHEMBL1953227	Inhibition of thrombin using S-2238 as substrate preincubated for 15 mins prior substrate addition measured for every 10 secs by spectrophotometry	B	BAO_0000357	single protein format	None	None	None	None	None	CHEMBL204	Thrombin	Homo sapiens	SINGLE PROTEIN	CHEMBL1949509	1	Scientific Literature	Eur. J. Med. Chem.	2012	None
CHEMBL1952406		0	506.53	1	3.39	9h	CN1CC(C)(COc2ccc(C(=N)N)cc2)Oc2cc(N(Cc3cccc(F)c3)C(=O)C(=O)O)ccc21	Ki	'='	240.0	nM	6.62			UO_0000065	13.07	0.24	3.23	5.12	False	CHEMBL1953227	Inhibition of thrombin using S-2238 as substrate preincubated for 15 mins prior substrate addition measured for every 10 secs by spectrophotometry	B	BAO_0000357	single protein format	None	None	None	None	None	CHEMBL204	Thrombin	Homo sapiens	SINGLE PROTEIN	CHEMBL1949509	1	Scientific Literature	Eur. J. Med. Chem.	2012	None
CHEMBL1949837		0	524.52	1	3.53	9o	CN1CC(C)(COc2ccc(C(=N)N)cc2)Oc2ccc(N(Cc3cc(F)cc(F)c3)C(=O)C(=O)O)cc21	Ki	'='	5000.0	nM	5.30			UO_0000065	10.11	0.19	1.77	4.10	False	CHEMBL1953227	Inhibition of thrombin using S-2238 as substrate preincubated for 15 mins prior substrate addition measured for every 10 secs by spectrophotometry	B	BAO_0000357	single protein format	None	None	None	None	None	CHEMBL204	Thrombin	Homo sapiens	SINGLE PROTEIN	CHEMBL1949509	1	Scientific Literature	Eur. J. Med. Chem.	2012	None
CHEMBL109289		0	541.63	1	0.01	28	N=C(N)NCCCC(NC(=O)[C@@H]1CC[C@H]2CN(C(=O)[C@@H](O)c3ccccc3)CC(=O)N21)C(=O)c1nccs1	Ki	'='	84.0	nM	7.08			UO_0000065	13.06	0.25	7.07	3.89	False	CHEMBL847937	Binding affinity against thrombin	B	BAO_0000357	single protein format	None	None	None	None	None	CHEMBL204	Thrombin	Homo sapiens	SINGLE PROTEIN	CHEMBL1130670	1	Scientific Literature	Bioorg. Med. Chem. Lett.	1998	None
CHEMBL279721		0	494.64	1	5.44	14a	CCc1nc2ccc(OC3CCN(C(C)=N)CC3)cc2n1Cc1cccc(-c2ccc(C(=N)N)cc2)c1	Ki	'='	3600.0	nM	5.44			UO_0000065	11.01	0.20	0.00	5.23	False	CHEMBL877960	Tested in vitro for the selectivity against thrombin (IIa)	B	BAO_0000357	single protein format	None	None	None	None	None	CHEMBL204	Thrombin	Homo sapiens	SINGLE PROTEIN	CHEMBL1135304	1	Scientific Literature	Bioorg. Med. Chem. Lett.	2002	None
CHEMBL131554		0	543.85	1	3.89	32a	N=C(N)c1ccc(CNC(=O)Cn2c(-c3cccc(Br)c3)c(Cl)nc(NC3CCC3)c2=O)cc1	IC50	'>'	30000.0	nM				UO_0000065					False	CHEMBL816079	Inhibitory activity against thrombin (IIa) was determined	B	BAO_0000357	single protein format	None	None	None	None	None	CHEMBL204	Thrombin	Homo sapiens	SINGLE PROTEIN	CHEMBL1145085	1	Scientific Literature	J. Med. Chem.	2003	None
CHEMBL437546		0	541.85	1	4.94	17i	COc1cc(Cl)cc(C(=O)Nc2ccc(Cl)cn2)c1NC(=O)c1scc(CN(C)C(=N)N)c1Cl	Ki	'='	630.0	nM	6.20			UO_0000065	11.44	0.25	1.26	4.65	False	CHEMBL889318	Inhibition of human F2a	B	BAO_0000357	single protein format	Homo sapiens	None	None	None	None	CHEMBL204	Thrombin	Homo sapiens	SINGLE PROTEIN	CHEMBL1145379	1	Scientific Literature	J. Med. Chem.	2007	None
CHEMBL227250		0	573.89	1	4.40	10n	COc1cc(Cl)cc(C(=O)Nc2ccc(Cl)cn2)c1NC(=O)c1scc(CN(C)CC(O)CO)c1Cl	Ki	'='	1200.0	nM	5.92			UO_0000065	10.32	0.22	1.52	4.77	False	CHEMBL889318	Inhibition of human F2a	B	BAO_0000357	single protein format	Homo sapiens	None	None	None	None	CHEMBL204	Thrombin	Homo sapiens	SINGLE PROTEIN	CHEMBL1145379	1	Scientific Literature	J. Med. Chem.	2007	None
CHEMBL1380485		0	401.47	0	3.15	SID7970318	O=C(CSc1nc(O)c2cnn(-c3ccc(F)cc3)c2n1)N1CCCCCC1	IC50	'>'	50000.0	nM			Not Active	UO_0000065					False	CHEMBL1614423	PUBCHEM_BIOASSAY: Thrombin 1536 HTS Dose Response Confirmation. (Class of assay: confirmatory) [Related pubchem assays: 1046 (Thrombin 1536 HTS; hits were confirmed in this assay)]	F	BAO_0000019	assay format	Homo sapiens	None	None	None	None	CHEMBL204	Thrombin	Homo sapiens	SINGLE PROTEIN	CHEMBL1201862	7	PubChem BioAssays			None
CHEMBL160958		0	589.55	0	3.50	5e	Cc1nc(-c2cccc(C(=N)N)c2)c(C(=O)Nc2ccc(-c3ccccc3S(N)(=O)=O)cc2)o1.O=C(O)C(F)(F)F	Ki	'='	3600.0	nM	5.44			UO_0000065	11.45	0.22	1.94	3.30	False	CHEMBL812830	Binding affinity towards human thrombin	B	BAO_0000357	single protein format	None	None	None	None	None	CHEMBL204	Thrombin	Homo sapiens	SINGLE PROTEIN	CHEMBL1134213	1	Scientific Literature	Bioorg. Med. Chem. Lett.	2001	None
CHEMBL1907778		0	514.73	1	3.01	34	CC1(C)CNc2c(cccc2S(=O)(=O)N[C@@H](CSCCCN)C(=O)N2CCC(CCF)CC2)C1	Ki	'='	126.0	nM	6.90			UO_0000065	13.40	0.28	3.89	6.60	False	CHEMBL814951	Compound was evaluated for its inhibitory activity against Thrombin	B	BAO_0000357	single protein format	None	None	None	None	None	CHEMBL204	Thrombin	Homo sapiens	SINGLE PROTEIN	CHEMBL1133232	1	Scientific Literature	Bioorg. Med. Chem. Lett.	2000	None
CHEMBL558235		0	549.05	1	2.66	12	COc1ccc(S(=O)(=O)Nc2ccc(C)c(CC(=O)NCc3ccc(C(=N)N)cc3)c2O)cc1OC.Cl	IC50	'='	39.0	nM	7.41			UO_0000065	14.45	0.28	4.75	4.52	False	CHEMBL862522	Inhibitory activity against thrombin	B	BAO_0000357	single protein format	Homo sapiens	None	None	None	None	CHEMBL204	Thrombin	Homo sapiens	SINGLE PROTEIN	CHEMBL1138128	1	Scientific Literature	Bioorg. Med. Chem. Lett.	2006	None
CHEMBL208055		0	459.55	1	0.10	25	N=C(N)c1ccc(CNC(=O)[C@@H]2CCNN2C(=O)[C@@H](CC2CCCCC2)NCC(=O)O)cn1	IC50	'='	3.4	nM	8.47			UO_0000065	18.43	0.35	8.37	4.88	False	CHEMBL870018	Inhibition of thrombin by chromogenic assay	B	BAO_0000357	single protein format	Homo sapiens	None	None	None	None	CHEMBL204	Thrombin	Homo sapiens	SINGLE PROTEIN	CHEMBL1147693	1	Scientific Literature	Bioorg. Med. Chem. Lett.	2006	None
CHEMBL207836		0	470.57	0	1.15	16	N=C(N)c1ccc(CNC(=O)[C@@H]2CC=CCN2C(=O)[C@@H](CC2CCCCC2)NCC(=O)O)cn1	IC50	'='	71.2	nM	7.15			UO_0000065	15.19	0.29	6.00	4.43	False	CHEMBL870018	Inhibition of thrombin by chromogenic assay	B	BAO_0000357	single protein format	Homo sapiens	None	None	None	None	CHEMBL204	Thrombin	Homo sapiens	SINGLE PROTEIN	CHEMBL1147693	1	Scientific Literature	Bioorg. Med. Chem. Lett.	2006	None
CHEMBL208190		0	432.53	1	0.50	7	C[C@H](NC(=O)[C@@H](CC1CCCCC1)NCC(=O)O)C(=O)NCc1ccc(C(=N)N)nc1	IC50	'='	76.8	nM	7.12			UO_0000065	16.45	0.31	6.61	4.18	False	CHEMBL870018	Inhibition of thrombin by chromogenic assay	B	BAO_0000357	single protein format	Homo sapiens	None	None	None	None	CHEMBL204	Thrombin	Homo sapiens	SINGLE PROTEIN	CHEMBL1147693	1	Scientific Literature	Bioorg. Med. Chem. Lett.	2006	None
CHEMBL430813		0	688.68	2	4.25	1e	C[C@H](NC(=O)[C@@H](CO)NC(=O)OCc1ccccc1)C(=O)NC(c1ccc(NC(=N)N)cc1)P(=O)(Oc1ccccc1)Oc1ccccc1	Inhibition	'='	44.0	%				UO_0000187					False	CHEMBL816460	Inhibitory activity against thrombin at a concentration of 2.5 uM	B	BAO_0000357	single protein format	None	None	None	None	None	CHEMBL204	Thrombin	Homo sapiens	SINGLE PROTEIN	CHEMBL1137073	1	Scientific Literature	J. Med. Chem.	2004	None
CHEMBL419985		0	779.27	1	3.47	15t	CC(C)[C@H](NC(=O)[C@@H]1CCCN1C(=O)[C@@H](NC(=O)c1ccc(C(=O)NS(=O)(=O)c2ccc(Cl)cc2)cc1)C(C)C)C(=O)c1nc2cc(C(N)=O)ccc2o1	Ki	'>'	50000.0	nM				UO_0000065					False	CHEMBL813431	Binding affinity towards thrombin	B	BAO_0000357	single protein format	None	None	None	None	None	CHEMBL204	Thrombin	Homo sapiens	SINGLE PROTEIN	CHEMBL1128453	1	Scientific Literature	J. Med. Chem.	1995	None
CHEMBL38617		0	520.72	1	2.96	27	Cc1csc(CC(NS(=O)(=O)c2cccc3c2NCC(C)(C)C3)C(=O)N2CCC(CCO)CC2)n1	Ki	'='	2190.0	nM	5.66			UO_0000065	10.87	0.22	2.70	5.07	False	CHEMBL814951	Compound was evaluated for its inhibitory activity against Thrombin	B	BAO_0000357	single protein format	None	None	None	None	None	CHEMBL204	Thrombin	Homo sapiens	SINGLE PROTEIN	CHEMBL1133232	1	Scientific Literature	Bioorg. Med. Chem. Lett.	2000	None
CHEMBL391737		0	449.98	0	0.71	2	C[C@@H](C(=O)N1CCOCC1)N1CC[C@H](NS(=O)(=O)CCc2ccc(Cl)s2)C1=O	Ki	'='	17.0	nM	7.77			UO_0000065	17.27	0.38	7.06	8.09	True	CHEMBL886139	Inhibition of thrombin by fluorogenic assay	B	BAO_0000357	single protein format	None	None	None	None	None	CHEMBL204	Thrombin	Homo sapiens	SINGLE PROTEIN	CHEMBL1139928	1	Scientific Literature	Bioorg. Med. Chem. Lett.	2007	None
CHEMBL394927		0	455.60	0	2.30	21	CC[C@H](C)[C@@H](NC(C)=O)C(=O)N1[C@H](C(=O)NCc2ccc(C(=N)N)cc2)C[C@@H]2CCCC[C@@H]21	IC50	'='	786.0	nM	6.11			UO_0000065	13.40	0.25	3.80	4.76	False	CHEMBL886164	Inhibition of thrombin	B	BAO_0000357	single protein format	None	None	None	None	None	CHEMBL204	Thrombin	Homo sapiens	SINGLE PROTEIN	CHEMBL1139932	1	Scientific Literature	Bioorg. Med. Chem. Lett.	2007	None
CHEMBL246295		0	507.64	1	1.71	32 L-proline	CC[C@@H](C)[C@@H](NC(=O)[C@H](O)Cc1ccccc1)C(=O)N1CCC[C@H]1C(=O)NCc1ccc(C(=N)N)cc1	IC50	'='	7.0	nM	8.15			UO_0000065	16.06	0.30	6.44	5.49	False	CHEMBL886164	Inhibition of thrombin	B	BAO_0000357	single protein format	None	None	None	None	None	CHEMBL204	Thrombin	Homo sapiens	SINGLE PROTEIN	CHEMBL1139932	1	Scientific Literature	Bioorg. Med. Chem. Lett.	2007	None
CHEMBL246703		0	596.17	1	3.10	16	CC(C)[C@H](Cl)[C@@H](NC(=O)[C@H](O)Cc1ccccc1)C(=O)N1[C@H](C(=O)NCc2ccc(C(=N)N)cc2)C[C@@H]2CCCC[C@@H]21	IC50	'='	1.6	nM	8.80			UO_0000065	14.75	0.29	5.70	5.92	False	CHEMBL886164	Inhibition of thrombin	B	BAO_0000357	single protein format	None	None	None	None	None	CHEMBL204	Thrombin	Homo sapiens	SINGLE PROTEIN	CHEMBL1139932	1	Scientific Literature	Bioorg. Med. Chem. Lett.	2007	None
CHEMBL327741		0	563.59	None	None	14	CC12OB(C(CCCCN)NC(=O)[C@@H]3CCCN3C(=O)[C@H]3CCCC[C@@H]3c3ccccc3)OC1C[C@@H]1C[C@H]2C1(C)C	Ki	'='	30.0	nM	7.52			UO_0000065	13.35	None	None	None	False	CHEMBL814955	Compound was evaluated for the inhibitory activity against thrombin.	B	BAO_0000357	single protein format	None	None	None	None	None	CHEMBL204	Thrombin	Homo sapiens	SINGLE PROTEIN	CHEMBL1129708	1	Scientific Literature	Bioorg. Med. Chem. Lett.	1996	None
CHEMBL428904		0	521.06	2	6.01	12	CN1CCC(Oc2cc(C(C)(C)C)ccc2C(=O)Nc2ccccc2C(=O)Nc2ccc(Cl)cn2)CC1	Kapp	'='	61.0	10^6L/mol									False	CHEMBL897852	Inhibition of human factor 2a	B	BAO_0000357	single protein format	Homo sapiens	None	None	None	None	CHEMBL204	Thrombin	Homo sapiens	SINGLE PROTEIN	CHEMBL1149664	1	Scientific Literature	Bioorg. Med. Chem. Lett.	2007	None
CHEMBL236254		0	537.06	1	4.11	36	CN1CCCN(c2ccc(C(=O)Nc3ccccc3C(=O)Nc3ccc(Cl)cn3)c(OCCCN)c2)CC1	Kapp	'='	24.0	10^6L/mol									False	CHEMBL897852	Inhibition of human factor 2a	B	BAO_0000357	single protein format	Homo sapiens	None	None	None	None	CHEMBL204	Thrombin	Homo sapiens	SINGLE PROTEIN	CHEMBL1149664	1	Scientific Literature	Bioorg. Med. Chem. Lett.	2007	None
CHEMBL1340308		0	366.76	0	4.33	SID17503999	O=[N+]([O-])c1ccc(-c2cc(O)n3nc(-c4ccc(Cl)cc4)cc3n2)cc1	IC50	'>'	50000.0	nM			Not Active	UO_0000065					False	CHEMBL1614423	PUBCHEM_BIOASSAY: Thrombin 1536 HTS Dose Response Confirmation. (Class of assay: confirmatory) [Related pubchem assays: 1046 (Thrombin 1536 HTS; hits were confirmed in this assay)]	F	BAO_0000019	assay format	Homo sapiens	None	None	None	None	CHEMBL204	Thrombin	Homo sapiens	SINGLE PROTEIN	CHEMBL1201862	7	PubChem BioAssays			None
CHEMBL1606361		0	256.22	0	1.30	SID26658336	Nc1cccc2c1C(=O)N(C(=O)c1ccco1)C2=O	IC50	'='	8624.76	nM	5.06		Active	UO_0000065					False	CHEMBL1614423	PUBCHEM_BIOASSAY: Thrombin 1536 HTS Dose Response Confirmation. (Class of assay: confirmatory) [Related pubchem assays: 1046 (Thrombin 1536 HTS; hits were confirmed in this assay)]	F	BAO_0000019	assay format	Homo sapiens	None	None	None	None	CHEMBL204	Thrombin	Homo sapiens	SINGLE PROTEIN	CHEMBL1201862	7	PubChem BioAssays			None
CHEMBL320098		0	387.48	0	0.52	5v	C[C@@H](C(=O)N1CCC[C@H]1C(=O)NC(C=O)CCCN=C(N)N)c1ccccc1	IC50	'='	5100.0	nM	5.29			UO_0000065	13.66	0.26	4.77	4.04	False	CHEMBL816690	Inhibitory activity against thrombin	B	BAO_0000357	single protein format	None	None	None	None	None	CHEMBL204	Thrombin	Homo sapiens	SINGLE PROTEIN	CHEMBL1126581	1	Scientific Literature	J. Med. Chem.	1993	None
CHEMBL1320375		0	348.42	0	2.41	SID24827011	CC1CCc2c(sc(NC(=O)COC(=O)C3CCCO3)c2C#N)C1	IC50	'>'	50000.0	nM			Not Active	UO_0000065					False	CHEMBL1614423	PUBCHEM_BIOASSAY: Thrombin 1536 HTS Dose Response Confirmation. (Class of assay: confirmatory) [Related pubchem assays: 1046 (Thrombin 1536 HTS; hits were confirmed in this assay)]	F	BAO_0000019	assay format	Homo sapiens	None	None	None	None	CHEMBL204	Thrombin	Homo sapiens	SINGLE PROTEIN	CHEMBL1201862	7	PubChem BioAssays			None
CHEMBL351312		0	621.74	1	-0.14	26	COC(=O)CC[C@@H]1C(=O)N(CC(=O)N[C@@H](CCCN=C(N)N)C(=O)c2nccs2)CCN1S(=O)(=O)Cc1ccccc1	IC50	'='	2000.0	nM	5.70			UO_0000065	9.17	0.19	5.84	2.75	False	CHEMBL810937	In vitro inhibitory activity against serine protease thrombin	B	BAO_0000357	single protein format	None	None	None	None	None	CHEMBL204	Thrombin	Homo sapiens	SINGLE PROTEIN	CHEMBL1136599	1	Scientific Literature	Bioorg. Med. Chem. Lett.	2003	None
CHEMBL162289		0	502.57	1	1.52	1e	N=C(N)c1ccc(CC(=O)CN2CCCC[C@H](NS(=O)(=O)c3ccc4c(c3)CCO4)C2=O)c(F)c1	Ki	'='	29.8	nM	7.53			UO_0000065	14.97	0.29	6.01	5.28	False	CHEMBL813619	Inhibitory constant against human thrombin (FIIa) determined in vitro	B	BAO_0000357	single protein format	None	None	None	None	None	CHEMBL204	Thrombin	Homo sapiens	SINGLE PROTEIN	CHEMBL1135220	1	Scientific Literature	Bioorg. Med. Chem. Lett.	2002	None
CHEMBL415907		0	430.51	0	3.18	5b	COC(=O)[C@H](Cc1cccc(C(=N)N)c1)[C@@H](C)NC(=O)c1ccc(-c2cccnc2)cc1	Ki	'='	4000.0	nM	5.40			UO_0000065	12.54	0.23	2.22	4.57	False	CHEMBL658075	Inhibition of Coagulation factor IIa	B	BAO_0000357	single protein format	Homo sapiens	None	None	None	None	CHEMBL204	Thrombin	Homo sapiens	SINGLE PROTEIN	CHEMBL1135155	1	Scientific Literature	Bioorg. Med. Chem. Lett.	2002	None
CHEMBL542664		0	441.40	0	-0.90	4d	CC(C)N(CC(=O)N[C@H](C=O)CCCN=C(N)N)C(=O)[C@H]1CCCCN1.Cl.Cl	K ass	'='	0.00001	l uM-1									False	CHEMBL814940	Association constant for thrombin	B	BAO_0000357	single protein format	None	None	None	None	None	CHEMBL204	Thrombin	Homo sapiens	SINGLE PROTEIN	CHEMBL1128061	1	Scientific Literature	Bioorg. Med. Chem. Lett.	1995	None
CHEMBL295454		0	445.54	0	2.61	7b	COC(=O)[C@H](Cc1cccc(C(=N)N)c1)[C@@H](C)NC(=O)c1ccc(-c2ccc[n+](C)c2)cc1	Ki	'>'	4000.0	nM				UO_0000065					False	CHEMBL658075	Inhibition of Coagulation factor IIa	B	BAO_0000357	single protein format	Homo sapiens	None	None	None	None	CHEMBL204	Thrombin	Homo sapiens	SINGLE PROTEIN	CHEMBL1135155	1	Scientific Literature	Bioorg. Med. Chem. Lett.	2002	None
CHEMBL390969		0	551.84	2	5.44	17l	COc1cc(Cl)cc(C(=O)Nc2ccc(Cl)cn2)c1NC(=O)c1scc(Cn2ccnc2N)c1Cl	Ki	'='	3500.0	nM	5.46			UO_0000065	9.89	0.21	0.02	4.39	False	CHEMBL889318	Inhibition of human F2a	B	BAO_0000357	single protein format	Homo sapiens	None	None	None	None	CHEMBL204	Thrombin	Homo sapiens	SINGLE PROTEIN	CHEMBL1145379	1	Scientific Literature	J. Med. Chem.	2007	None
CHEMBL425311		0	612.92	2	5.45	13e	COCCN(Cc1csc(C(=O)Nc2c(OC)cc(Cl)cc2C(=O)Nc2ccc(Cl)cn2)c1Cl)C1=NCCO1	Ki	'='	2000.0	nM	5.70			UO_0000065	9.30	0.20	0.25	4.98	False	CHEMBL889318	Inhibition of human F2a	B	BAO_0000357	single protein format	Homo sapiens	None	None	None	None	CHEMBL204	Thrombin	Homo sapiens	SINGLE PROTEIN	CHEMBL1145379	1	Scientific Literature	J. Med. Chem.	2007	None
CHEMBL263924		0	501.61	1	0.69	3e	N=C(N)C1CCC[C@H](NC(=O)CN2CCC[C@H](NS(=O)(=O)c3cccc4ccccc34)C2=O)[C@@H]1O	IC50	'='	111.0	nM	6.96			UO_0000065	13.86	0.27	6.26	4.20	False	CHEMBL816448	In vitro for inhibition of serine protease thrombin(FIIa).	B	BAO_0000357	single protein format	None	None	None	None	None	CHEMBL204	Thrombin	Homo sapiens	SINGLE PROTEIN	CHEMBL1129392	1	Scientific Literature	J. Med. Chem.	1996	None
CHEMBL257867		0	656.79	2	0.16	10f	N=C(N)NCCC[C@H](NC(=O)[C@H](CC(N)=O)NC(=O)[C@@H](Cc1ccccc1)NS(=O)(=O)Cc1ccccc1)C(=O)c1nccs1	IC50	'='	60000.0	nM	4.22			UO_0000065	6.43	0.13	4.06	1.76	True	CHEMBL816078	Inhibitory activity against thrombin (IIa).	B	BAO_0000357	single protein format	None	None	None	None	None	CHEMBL204	Thrombin	Homo sapiens	SINGLE PROTEIN	CHEMBL1145084	1	Scientific Literature	J. Med. Chem.	2003	None
CHEMBL94254		0	331.17	0	2.98	6e	N=C(N)c1ccc2[nH]c(-c3cc(Br)ccc3O)nc2c1	Ki	'='	37000.0	nM	4.43			UO_0000065	13.38	0.30	1.45	4.49	False	CHEMBL813657	Inhibition of Human Serine Protease Thrombin.	B	BAO_0000357	single protein format	None	None	None	None	None	CHEMBL204	Thrombin	Homo sapiens	SINGLE PROTEIN	CHEMBL1134564	1	Scientific Literature	J. Med. Chem.	2001	None
CHEMBL3930866		0	498.59	0	4.38	9d	CCn1c(CNc2ccc(C(=N)N)cc2)nc2cc(C(=O)N(CCC(=O)O)c3ccc(C)cc3)ccc21	Inhibition	'>'	90.0	%				UO_0000187					False	CHEMBL3854383	Inhibition of human thrombin at 1 ug/ml pre-incubated for 10 mins before Ac-FVR-AMC substrate addition and measured after 10 mins by fluorescence based assay	B	BAO_0000357	single protein format	Homo sapiens	None	None	None	None	CHEMBL204	Thrombin	Homo sapiens	SINGLE PROTEIN	CHEMBL3853299	1	Scientific Literature	Eur J Med Chem	2016	None
CHEMBL1380510		0	319.38	0	2.50	SID24798320	COc1ccccc1NC(=O)CCS(=O)(=O)c1ccccc1	IC50	'>'	50000.0	nM			Not Active	UO_0000065					False	CHEMBL1614423	PUBCHEM_BIOASSAY: Thrombin 1536 HTS Dose Response Confirmation. (Class of assay: confirmatory) [Related pubchem assays: 1046 (Thrombin 1536 HTS; hits were confirmed in this assay)]	F	BAO_0000019	assay format	Homo sapiens	None	None	None	None	CHEMBL204	Thrombin	Homo sapiens	SINGLE PROTEIN	CHEMBL1201862	7	PubChem BioAssays			None
CHEMBL1159834		0	445.93	0	4.02	29	N=C(N)SCCOc1oc(=O)c2cc(NC(=O)CCc3ccccc3)ccc2c1Cl	K obs / 1	'='	2150.0	M-1 s-1									False	CHEMBL813340	Inhibition of human thrombin (inhibitor concentration 1.2-54 uM)	B	BAO_0000357	single protein format	None	None	None	None	None	CHEMBL204	Thrombin	Homo sapiens	SINGLE PROTEIN	CHEMBL1127646	1	Scientific Literature	J. Med. Chem.	1994	None
CHEMBL338641		0	445.52	0	3.55	17	CC(NC(=O)CNC(=O)Nc1ccc(C(=N)N)cc1)c1cccc(OCc2ccccc2)c1	Ki						Not Determined						False	CHEMBL811702	In vitro inhibition of thrombin	B	BAO_0000357	single protein format	None	None	None	None	None	CHEMBL204	Thrombin	Homo sapiens	SINGLE PROTEIN	CHEMBL1146800	1	Scientific Literature	Bioorg. Med. Chem. Lett.	2004	None
CHEMBL122854		0	431.50	0	3.76	19	CC(NC(=O)CNC(=O)Nc1ccc(C(=N)N)cc1)c1ccc(Oc2ccccc2)cc1	Ki	'='	9100.0	nM	5.04			UO_0000065	11.68	0.22	1.28	3.90	False	CHEMBL811701	In vitro inhibition of thrombin	B	BAO_0000357	single protein format	None	None	None	None	None	CHEMBL204	Thrombin	Homo sapiens	SINGLE PROTEIN	CHEMBL1146800	1	Scientific Literature	Bioorg. Med. Chem. Lett.	2004	None
CHEMBL250463		0	444.85	0	2.15	9	N=C(N)NOCCNC(=O)Cc1c(Cl)ccc(NCC(F)(F)c2ccccn2)c1F	Ki	'='	8.6	nM	8.07			UO_0000065	18.13	0.37	5.92	6.44	False	CHEMBL924350	Inhibition of human thrombin after 15 mins by standard chromogenic assay	B	BAO_0000357	single protein format	Homo sapiens	None	None	None	None	CHEMBL204	Thrombin	Homo sapiens	SINGLE PROTEIN	CHEMBL1140519	1	Scientific Literature	Bioorg. Med. Chem. Lett.	2007	None
CHEMBL2372733		0	613.71	2	1.17	table 1	CC[C@H](C)[C@H](NC(=O)[C@H](CCCCN)NC(=O)c1cc(O)ccc1O)C(=O)N[C@@H](Cc1ccccc1)C(=O)N[C@@H](C)C(=O)O	IC50	'='	5800.0	nM	5.24			UO_0000065	8.53	0.16	4.07	2.38	False	CHEMBL811068	Anti-thrombin activity by competitive enzyme assay using the fluorogenic substrate Tos-Gly-Pro-Arg-AMC at pH 8.3.	B	BAO_0000357	single protein format	None	None	None	None	None	CHEMBL204	Thrombin	Homo sapiens	SINGLE PROTEIN	CHEMBL1131543	1	Scientific Literature	Bioorg. Med. Chem. Lett.	1998	None
CHEMBL22557		0	594.74	1	1.41	17	CN(CC(=O)N[C@@H](CCCCN)C(=O)C(=O)NCCN1CCOCC1)C(=O)c1ccccc1Sc1ccccc1C#N	Ki	'='	8700.0	nM	5.06			UO_0000065	8.51	0.16	3.65	3.21	False	CHEMBL813570	Binding affinity for human thrombin	B	BAO_0000357	single protein format	Homo sapiens	None	None	None	None	CHEMBL204	Thrombin	Homo sapiens	SINGLE PROTEIN	CHEMBL1132908	1	Scientific Literature	Bioorg. Med. Chem. Lett.	2000	None
CHEMBL2372663		0	670.76	2	0.42	table 1	CC[C@H](C)[C@H](NC(=O)[C@H](CCCCN)NC(=O)c1cc(O)ccc1O)C(=O)N[C@@H](Cc1ccccc1)C(=O)N[C@@H](CCC(N)=O)C(=O)O	IC50	'='	6400.0	nM	5.19			UO_0000065	7.74	0.15	4.77	1.97	False	CHEMBL811068	Anti-thrombin activity by competitive enzyme assay using the fluorogenic substrate Tos-Gly-Pro-Arg-AMC at pH 8.3.	B	BAO_0000357	single protein format	None	None	None	None	None	CHEMBL204	Thrombin	Homo sapiens	SINGLE PROTEIN	CHEMBL1131543	1	Scientific Literature	Bioorg. Med. Chem. Lett.	1998	None
CHEMBL417714		0	517.63	2	5.48	2	COC(=O)[C@H](Cc1cccc(C(=N)N)c1)[C@@H](/C=C/c1ccccc1)NC(=O)c1ccc(-c2ccccc2)cc1	Ratio	'='	100.0										False	CHEMBL658077	Ratio of human Coagulation factor IIa to that of human Coagulation factor IIa was evaluated	B	BAO_0000357	single protein format	None	None	None	None	None	CHEMBL204	Thrombin	Homo sapiens	SINGLE PROTEIN	CHEMBL1135154	1	Scientific Literature	Bioorg. Med. Chem. Lett.	2002	None
CHEMBL2216917		0	489.53	0	3.29	10b	CCOC(=O)C(=O)N(Cc1ccccc1)c1ccc2c(c1)OCC(COc1ccc(C(=N)N)cc1)O2	Ki	'='	178.0	nM	6.75			UO_0000065	13.79	0.26	3.46	5.44	False	CHEMBL2216944	Inhibition of thrombin	B	BAO_0000357	single protein format	None	None	None	None	None	CHEMBL204	Thrombin	Homo sapiens	SINGLE PROTEIN	CHEMBL2216753	1	Scientific Literature	Eur. J. Med. Chem.	2012	None
CHEMBL3115902		0	532.65	2	2.20	38	N#Cc1ccc(CC(NC(=O)[C@@H](CC2CCCCC2)NCC(=O)O)C(=O)NCc2ccc(C(=N)N)cc2)cc1	IC50	'='	3800.0	nM	5.42			UO_0000065	10.18	0.19	3.22	2.99	False	CHEMBL3119479	Inhibition of human thrombin using S-2366 as substrate preincubated for 300 seconds followed by substrate addition measured after 40 mins by spectrophotometric analysis	B	BAO_0000357	single protein format	Homo sapiens	None	None	None	None	CHEMBL204	Thrombin	Homo sapiens	SINGLE PROTEIN	CHEMBL3112440	1	Scientific Literature	Bioorg. Med. Chem. Lett.	2014	None
CHEMBL2334319		0	424.55	0	2.67	14c	CCCNc1cnc2n(c1=O)[C@H](C(=O)NCc1ccc(C(=N)N)cc1)CC2(CC)CC	Ki	'='	5200.0	nM	5.28			UO_0000065	12.45	0.23	2.61	4.20	False	CHEMBL2346277	Inhibition of thrombin (unknown origin) by chromogenic substrate assay	B	BAO_0000357	single protein format	Homo sapiens	None	None	None	None	CHEMBL204	Thrombin	Homo sapiens	SINGLE PROTEIN	CHEMBL2331528	1	Scientific Literature	Bioorg. Med. Chem. Lett.	2013	None
CHEMBL380589		0	344.85	0	4.35	2a	CCCCNc1cc(C)nc2nc(Nc3cc(Cl)ccc3C)nn12	IC50	'='	1000.0	nM	6.00			UO_0000065	17.40	0.34	1.65	8.94	False	CHEMBL883703	Inhibitory concentration against thrombin	B	BAO_0000357	single protein format	Homo sapiens	None	None	None	None	CHEMBL204	Thrombin	Homo sapiens	SINGLE PROTEIN	CHEMBL1142745	1	Scientific Literature	Bioorg. Med. Chem. Lett.	2005	None
CHEMBL197984		0	439.47	0	3.58	21	FC(F)(CNc1nccc2oc(Cc3ccccc3-n3cncn3)nc12)C1CCCCN1	Ki	'='	4.6	nM	8.34			UO_0000065	18.97	0.36	4.76	8.90	False	CHEMBL884569	Inhibitory constant against thrombin	B	BAO_0000357	single protein format	Homo sapiens	None	None	None	None	CHEMBL204	Thrombin	Homo sapiens	SINGLE PROTEIN	CHEMBL1142745	1	Scientific Literature	Bioorg. Med. Chem. Lett.	2005	None
CHEMBL370762		0	400.82	1	5.82	3	FC(F)(CNc1cccc2oc(Nc3cccc(Cl)c3)nc12)c1ccccn1	Ki	'='	670.0	nM	6.17			UO_0000065	15.40	0.30	0.35	9.80	False	CHEMBL884569	Inhibitory constant against thrombin	B	BAO_0000357	single protein format	Homo sapiens	None	None	None	None	CHEMBL204	Thrombin	Homo sapiens	SINGLE PROTEIN	CHEMBL1142745	1	Scientific Literature	Bioorg. Med. Chem. Lett.	2005	None
CHEMBL331213		0	596.59	2	3.30	33	CCOC(=O)[C@@H]1C[C@@H](Oc2c(F)c(Oc3cccc(C4=NCCN4C)c3)nc(Oc3cc(C(=N)N)ccc3O)c2F)CN1	Ki	'='	140.0	nM	6.85			UO_0000065	11.49	0.22	3.55	4.16	False	CHEMBL813627	Inhibitory potency was measured against human thrombin	B	BAO_0000357	single protein format	None	None	None	None	None	CHEMBL204	Thrombin	Homo sapiens	SINGLE PROTEIN	CHEMBL1131090	1	Scientific Literature	J. Med. Chem.	1998	None
CHEMBL7967		0	477.55	0	2.81	5	CC1(C(=O)Nc2ccc(-c3ccccc3S(N)(=O)=O)cc2)CC(c2cccc(C(=N)N)c2)=NO1	Ki	'='	5800.0	nM	5.24			UO_0000065	10.97	0.21	2.43	3.26	False	CHEMBL872718	Inhibitory activity against thrombin	B	BAO_0000357	single protein format	Homo sapiens	None	None	None	None	CHEMBL204	Thrombin	Homo sapiens	SINGLE PROTEIN	CHEMBL1133078	1	Scientific Literature	Bioorg. Med. Chem. Lett.	2000	None
CHEMBL26804		0	484.29	0	2.70	7	O=C(Cn1c(Cl)cnc(NCC(F)(F)c2cccc[n+]2[O-])c1=O)NCc1ccccc1Cl	Ki	'='	2.5	nM	8.60			UO_0000065	17.76	0.37	5.90	8.35	False	CHEMBL879191	Inhibitory activity against human thrombin	B	BAO_0000357	single protein format	None	None	None	None	None	CHEMBL204	Thrombin	Homo sapiens	SINGLE PROTEIN	CHEMBL1136692	1	Scientific Literature	Bioorg. Med. Chem. Lett.	2003	None
CHEMBL316376		0	642.66	1	0.25	3	N=C(N)N1CCC[C@H](NC(=O)CN2C(=O)[C@H](NS(=O)(=O)Cc3ccccc3)CCc3ccccc32)C1O.O=C(O)C(F)(F)F	IC50	'='	192.0	nM	6.72			UO_0000065	12.71	0.25	6.47	3.98	False	CHEMBL815804	In vitro inhibitory activity against human enzyme thrombin	B	BAO_0000357	single protein format	None	None	None	None	None	CHEMBL204	Thrombin	Homo sapiens	SINGLE PROTEIN	CHEMBL1131963	1	Scientific Literature	Bioorg. Med. Chem. Lett.	1999	None
CHEMBL172928		0	420.90	0	3.19	28	Nc1ncnc2cc(CN3CCN(Cc4cc5cc(Cl)ccc5[nH]4)CC3=O)ccc12	Ki	'>'	4000.0	nM				UO_0000065					False	CHEMBL847938	Tested for inhibitory activity against thrombin	B	BAO_0000357	single protein format	None	None	None	None	None	CHEMBL204	Thrombin	Homo sapiens	SINGLE PROTEIN	CHEMBL1135247	1	Scientific Literature	Bioorg. Med. Chem. Lett.	2002	None
CHEMBL93549		0	603.75	1	2.03	1d	COc1ccc2ccc(S(=O)(=O)NC(Cc3cc4c(N)nccc4s3)C(=O)N3CCN(S(C)(=O)=O)CC3)cc2c1	IC50	'='	560.0	nM	6.25			UO_0000065	10.35	0.21	4.22	4.11	False	CHEMBL814938	In vitro thrombin inhibition	B	BAO_0000357	single protein format	None	None	None	None	None	CHEMBL204	Thrombin	Homo sapiens	SINGLE PROTEIN	CHEMBL1131999	1	Scientific Literature	Bioorg. Med. Chem. Lett.	1999	None
CHEMBL421760		0	451.55	0	-0.71	3i	N=C(N)C1CCCC(NC(=O)CN2CC[C@H](NS(=O)(=O)Cc3ccccc3)C2=O)C1O	IC50	'='	125.0	nM	6.90			UO_0000065	15.29	0.30	7.61	4.17	False	CHEMBL808497	compound was tested in vitro for inhibition of serine protease thrombin(FIIa).	B	BAO_0000357	single protein format	Homo sapiens	None	None	None	None	CHEMBL204	Thrombin	Homo sapiens	SINGLE PROTEIN	CHEMBL1129392	1	Scientific Literature	J. Med. Chem.	1996	None
CHEMBL111575		0	373.46	0	4.70	34e	N=C(N)c1ccc2cc(C(=O)Nc3cccc(OC4CCCC4)c3)ccc2c1	Ki	'='	5580.0	nM	5.25			UO_0000065	14.07	0.26	0.55	5.96	False	CHEMBL813568	Binding affinity against human alpha thrombin.	B	BAO_0000357	single protein format	None	None	None	None	None	CHEMBL204	Thrombin	Homo sapiens	SINGLE PROTEIN	CHEMBL1148377	1	Scientific Literature	J. Med. Chem.	2004	None
CHEMBL79655		0	691.83	1	3.71	28	N=C(N)Nc1ccc(CNC(=O)N2CCN(C(=O)O[C@H]3CCC[C@@H](OC(=O)N4CCN(C(=O)NCc5ccccc5)CC4)CCC3)CC2)cc1	Ki	'>'	1000000.0	nM		Outside typical range		UO_0000065					False	CHEMBL813566	Inhibitory potency against thrombin	B	BAO_0000357	single protein format	None	None	None	None	None	CHEMBL204	Thrombin	Homo sapiens	SINGLE PROTEIN	CHEMBL1132783	1	Scientific Literature	Bioorg. Med. Chem. Lett.	2000	None
CHEMBL168280		0	558.68	1	2.20	17	Cn1c(C(=O)[C@H](CCCCN)NC(=O)[C@@H]2CC[C@H]3CN(C(=O)CCc4ccccc4)CC(=O)N32)nc2ccccc21	IC50	'='	2050.0	nM	5.69			UO_0000065	10.18	0.19	3.49	4.35	False	CHEMBL815802	Inhibition of human Thrombin	B	BAO_0000357	single protein format	Homo sapiens	None	None	None	None	CHEMBL204	Thrombin	Homo sapiens	SINGLE PROTEIN	CHEMBL1132074	1	Scientific Literature	Bioorg. Med. Chem. Lett.	1999	None
CHEMBL291261		0	733.76	None	None	22	CCC(C)(C)C(NC(=O)[C@@H]1CCCN1C(=O)[C@@H](NC(=O)OCc1ccccc1)C(c1ccccc1)c1ccccc1)B1O[C@@H]2CC3CC(C3(C)C)[C@]2(C)O1	Ki	'='	0.028	nM	10.55			UO_0000065	14.38	None	None	None	False	CHEMBL819272	Binding affinity against alpha thrombin	B	BAO_0000357	single protein format	None	None	None	None	None	CHEMBL204	Thrombin	Homo sapiens	SINGLE PROTEIN	CHEMBL1128727	1	Scientific Literature	J. Med. Chem.	1995	None
CHEMBL17465		0	408.48	0	3.12	1{5}	CCN(C(=O)C1=CCCC1C(=O)NCc1ccc(C(=N)N)cc1)c1ccccc1F	IC50	'='	350.0	nM	6.46			UO_0000065	15.80	0.29	3.34	6.50	False	CHEMBL816070	In vitro inhibitory concentration of compound against human thrombin	B	BAO_0000357	single protein format	None	None	None	None	None	CHEMBL204	Thrombin	Homo sapiens	SINGLE PROTEIN	CHEMBL1144919	1	Scientific Literature	J. Med. Chem.	2003	None
CHEMBL167755		0	417.47	0	1.75	10b	Cc1cnc(NCCc2ccccn2)c(=O)n1CC(=O)NCc1c[nH]c2nccc-2c1	Ki	'='	6.6	nM	8.18			UO_0000065	19.60	0.36	6.43	6.96	False	CHEMBL811984	Inhibition of Thrombin	B	BAO_0000357	single protein format	None	None	None	None	None	CHEMBL204	Thrombin	Homo sapiens	SINGLE PROTEIN	CHEMBL1136608	1	Scientific Literature	Bioorg. Med. Chem. Lett.	2003	None
CHEMBL306059		0	509.69	2	6.37	3	c1ccc2c(Cc3ccc(OCCN4CCCC4)cc3)c(-c3ccc(OCCN4CCCC4)cc3)[nH]c2c1	K ass	'='	42000.0	l M-1									False	CHEMBL814532	Inhibitory activity against human thrombin	B	BAO_0000357	single protein format	None	None	None	None	None	CHEMBL204	Thrombin	Homo sapiens	SINGLE PROTEIN	CHEMBL1132782	1	Scientific Literature	Bioorg. Med. Chem. Lett.	2000	None
CHEMBL305626		0	539.72	2	5.29	8	COc1cc(Cn2c(-c3ccc(OCCN4CCCC4)cc3)nc3cc(CN)ccc32)ccc1CN1CCCC1	K ass	'='	4490000.0	l M-1									False	CHEMBL814532	Inhibitory activity against human thrombin	B	BAO_0000357	single protein format	None	None	None	None	None	CHEMBL204	Thrombin	Homo sapiens	SINGLE PROTEIN	CHEMBL1132782	1	Scientific Literature	Bioorg. Med. Chem. Lett.	2000	None
CHEMBL307587		0	624.78	1	1.91	table 1	CCCCC1(CCCC)C(=O)N2CC(C)=CC(C(=O)NC(CCCCN)C(=O)C(=O)NCCc3ccc(C(N)=O)cc3)N2C1=O	Ki	'='	0.2	nM	9.70			UO_0000065	15.52	0.29	7.79	5.24	False	CHEMBL814950	Compound was evaluated for its binding affinity to the thrombin	B	BAO_0000357	single protein format	None	None	None	None	None	CHEMBL204	Thrombin	Homo sapiens	SINGLE PROTEIN	CHEMBL1130946	1	Scientific Literature	Bioorg. Med. Chem. Lett.	1998	None
CHEMBL23243		0	228.29	0	2.88	2	Cc1cccc(OCCNc2ccncc2)c1	Ki	'='	30000.0	nM	4.52			UO_0000065	19.81	0.36	1.64	13.24	False	CHEMBL813630	Tested for the Inhibition of the catalytic activity of human Thrombin at 25 degree C and pH 7.5.	B	BAO_0000357	single protein format	None	None	None	None	None	CHEMBL204	Thrombin	Homo sapiens	SINGLE PROTEIN	CHEMBL1150979	1	Scientific Literature	Bioorg. Med. Chem. Lett.	1997	None
CHEMBL139359		0	536.67	1	1.43	25	NCCCC[C@H](NC(=O)[C@@H]1CC2CCCCC2N1C(=O)[C@@H](CC1CCCCC1)NCC(=O)O)C(=O)C(=O)O	Ki	'='	0.82	nM	9.09			UO_0000065	16.93	0.33	7.66	5.07	False	CHEMBL813561	Inhibitory activity against thrombin.	B	BAO_0000357	single protein format	None	None	None	None	None	CHEMBL204	Thrombin	Homo sapiens	SINGLE PROTEIN	CHEMBL1135821	1	Scientific Literature	J. Med. Chem.	2002	None
CHEMBL34306		0	424.51	0	1.13	7	Cc1ccc(NC(=O)c2ccccc2)c(=O)n1CC(=O)NCC1CCN(C(=N)N)CC1	Ki	'='	690.0	nM	6.16			UO_0000065	14.51	0.27	5.03	4.62	False	CHEMBL812827	Binding affinity against human thrombin	B	BAO_0000357	single protein format	None	None	None	None	None	CHEMBL204	Thrombin	Homo sapiens	SINGLE PROTEIN	CHEMBL1130452	1	Scientific Literature	Bioorg. Med. Chem. Lett.	1997	None
CHEMBL150718		0	428.58	1	5.07	18b	CN(C)C(=N)c1ccc(/C=C2/CCCC/C(=C\c3ccc(C(=N)N(C)C)cc3)C2=O)cc1	Ki	'>'	5000.0	nM				UO_0000065					False	CHEMBL813670	In vitro inhibition of human thrombin(FIIa).	B	BAO_0000357	single protein format	None	None	None	None	None	CHEMBL204	Thrombin	Homo sapiens	SINGLE PROTEIN	CHEMBL1132552	1	Scientific Literature	J. Med. Chem.	1999	None
CHEMBL167550		0	416.49	0	2.17	3	Cc1cnc(NCCc2ccccc2)c(=O)n1CC(=O)NCc1ccc2nccn2c1	Ki	'='	140.0	nM	6.85			UO_0000065	16.46	0.30	4.68	7.34	False	CHEMBL811984	Inhibition of Thrombin	B	BAO_0000357	single protein format	None	None	None	None	None	CHEMBL204	Thrombin	Homo sapiens	SINGLE PROTEIN	CHEMBL1136608	1	Scientific Literature	Bioorg. Med. Chem. Lett.	2003	None
CHEMBL92519		0	584.55	0	4.01	18	COC(=O)CC1(C(=O)Nc2ccc(-c3ccccc3C)cc2)CC(c2cccc(C(=N)N)c2)=NO1.O=C(O)C(F)(F)F	Ki	'='	1800.0	nM	5.75			UO_0000065	12.21	0.22	1.73	4.53	False	CHEMBL813634	The binding affinity towards thrombin obtained from human purified enzymes.	B	BAO_0000357	single protein format	None	None	None	None	None	CHEMBL204	Thrombin	Homo sapiens	SINGLE PROTEIN	CHEMBL1132311	1	Scientific Literature	J. Med. Chem.	1999	None
CHEMBL366902		0	549.70	1	1.97	11	C[C@@](N)(Cc1ccccc1)C(=O)N1CCC[C@H]1C(=O)NC(CCCN=C(N)N)C(=O)c1nc2ccccc2s1	IC50	'='	3.5	nM	8.46			UO_0000065	15.38	0.30	6.49	4.98	False	CHEMBL832832	Inhibitory concentration against human alpha thrombin	B	BAO_0000357	single protein format	Homo sapiens	None	None	None	None	CHEMBL204	Thrombin	Homo sapiens	SINGLE PROTEIN	CHEMBL1142732	1	Scientific Literature	J. Med. Chem.	2005	None
CHEMBL363003		0	541.72	1	2.18	16	CN[C@@H](C(=O)N1CCC[C@H]1C(=O)NC(CCCN=C(N)N)C(=O)c1nc2ccccc2s1)C1CCCCC1	Ki						Not Determined						False	CHEMBL829068	Inhibition constant against human alpha thrombin; NT=Not determined	B	BAO_0000357	single protein format	Homo sapiens	None	None	None	None	CHEMBL204	Thrombin	Homo sapiens	SINGLE PROTEIN	CHEMBL1142732	1	Scientific Literature	J. Med. Chem.	2005	None
CHEMBL341997		0	531.66	2	5.79	16	COC(=O)C(Cc1cccc(C(=N)N)c1)C(/C=C/c1ccccc1)NC(=O)c1ccc(-c2cccc(C)c2)cc1	IC50	'='	7200.0	nM	5.14			UO_0000065	9.67	0.18	-0.65	4.89	False	CHEMBL816075	Inhibitory activity against human Thrombin	B	BAO_0000357	single protein format	None	None	None	None	None	CHEMBL204	Thrombin	Homo sapiens	SINGLE PROTEIN	CHEMBL1131467	1	Scientific Literature	J. Med. Chem.	1998	None
CHEMBL140078		0	424.54	0	0.54	16	NCCCC[C@H](NC(=O)[C@@H]1CCCN1C(=O)[C@H](N)CC1CCCCC1)C(=O)C(=O)O	Ki	'='	0.14	nM	9.85			UO_0000065	23.21	0.45	9.31	6.32	False	CHEMBL813561	Inhibitory activity against thrombin.	B	BAO_0000357	single protein format	None	None	None	None	None	CHEMBL204	Thrombin	Homo sapiens	SINGLE PROTEIN	CHEMBL1135821	1	Scientific Literature	J. Med. Chem.	2002	None
CHEMBL349606		0	660.82	1	0.52	24	N=C(N)NCCC[C@H](NC(=O)CN1CCN(S(=O)(=O)Cc2ccccc2)[C@H](CC(=O)N2CCCCC2)C1=O)C(=O)c1nccs1	IC50	'='	8000.0	nM	5.10			UO_0000065	7.71	0.15	4.58	2.56	False	CHEMBL810937	In vitro inhibitory activity against serine protease thrombin	B	BAO_0000357	single protein format	None	None	None	None	None	CHEMBL204	Thrombin	Homo sapiens	SINGLE PROTEIN	CHEMBL1136599	1	Scientific Literature	Bioorg. Med. Chem. Lett.	2003	None
CHEMBL76424		0	730.96	1	2.41	50	N=C(N)N1CCC(CCC(=O)N2CCN(C(=O)O[C@H]3CCC[C@@H](OC(=O)N4CCN(C(=O)CCC5CCN(C(=N)N)CC5)CC4)CCC3)CC2)CC1	Ki	'='	213000.0	nM		Outside typical range		UO_0000065					False	CHEMBL813567	Compound was evaluated for its inhibitory potency against thrombin	B	BAO_0000357	single protein format	None	None	None	None	None	CHEMBL204	Thrombin	Homo sapiens	SINGLE PROTEIN	CHEMBL1132784	1	Scientific Literature	Bioorg. Med. Chem. Lett.	2000	None
CHEMBL77742		0	703.89	1	2.63	10j	Cc1ccccc1C[C@H](NC(=O)[C@@H](Cc1ccccc1)NS(=O)(=O)Cc1ccccc1)C(=O)N[C@@H](CCCN=C(N)N)C(=O)c1nccs1	IC50	'='	21700.0	nM	4.66			UO_0000065	6.63	0.13	2.03	2.35	True	CHEMBL808338	Inhibitory activity against thrombin (IIa)	B	BAO_0000357	single protein format	None	None	None	None	None	CHEMBL204	Thrombin	Homo sapiens	SINGLE PROTEIN	CHEMBL1136109	1	Scientific Literature	Bioorg. Med. Chem. Lett.	2003	None
CHEMBL282830		0	548.72	1	1.86	19g MOL144	N=C(N)NCCC[C@H](NC(=O)[C@@H]1CCN2CC[C@@](N)(Cc3ccccc3)CN12)C(=O)c1nc2ccccc2s1	Ki	'='	0.65	nM	9.19			UO_0000065	16.74	0.32	7.33	5.99	False	CHEMBL813617	Inhibitory concentration against thrombin.	B	BAO_0000357	single protein format	None	None	None	None	None	CHEMBL204	Thrombin	Homo sapiens	SINGLE PROTEIN	CHEMBL1132633	1	Scientific Literature	J. Med. Chem.	1999	None
CHEMBL179213		0	497.44	0	4.37	45	COc1cc(-n2ccnc2C)ccc1NC(=O)c1cc(C(F)(F)F)nn1-c1ccc2onc(N)c2c1	Ki	'='	200.0	nM	6.70			UO_0000065	13.47	0.25	2.33	5.32	False	CHEMBL828216	Binding affinity against human thrombin	B	BAO_0000357	single protein format	Homo sapiens	None	None	None	None	CHEMBL204	Thrombin	Homo sapiens	SINGLE PROTEIN	CHEMBL1145195	1	Scientific Literature	J. Med. Chem.	2005	None
CHEMBL295745		0	530.63	1	4.03	9d	CCOC(=O)NCc1cccc(-c2ccc(C(=O)N[C@H](C)[C@@H](Cc3cccc(C(=N)N)c3)C(=O)OC)cc2)c1	Ki	'>'	4000.0	nM				UO_0000065					False	CHEMBL658074	In vitro inhibitory activity against human Coagulation factor IIa	B	BAO_0000357	single protein format	None	None	None	None	None	CHEMBL204	Thrombin	Homo sapiens	SINGLE PROTEIN	CHEMBL1135154	1	Scientific Literature	Bioorg. Med. Chem. Lett.	2002	None
CHEMBL130464		0	746.92	2	2.28	10cc	CC(=O)Nc1ccc(C[C@H](NC(=O)[C@@H](Cc2ccccc2)NS(=O)(=O)Cc2ccccc2)C(=O)N[C@@H](CCCN=C(N)N)C(=O)c2nccs2)cc1	IC50	'='	4590.0	nM	5.34			UO_0000065	7.15	0.14	3.06	2.34	False	CHEMBL816078	Inhibitory activity against thrombin (IIa).	B	BAO_0000357	single protein format	None	None	None	None	None	CHEMBL204	Thrombin	Homo sapiens	SINGLE PROTEIN	CHEMBL1145084	1	Scientific Literature	J. Med. Chem.	2003	None
CHEMBL115643		0	446.57	0	1.73	1b	Cc1ccc(NS(=O)(=O)Cc2ccccc2)c(=O)n1CC(=O)NC[C@H]1CC[C@H](N)CC1	Ki	'='	4.6	nM	8.34			UO_0000065	18.67	0.37	6.61	6.76	True	CHEMBL814972	Inhibitory constant evaluated against thrombin (Factor IIa)	B	BAO_0000357	single protein format	None	None	None	None	None	CHEMBL204	Thrombin	Homo sapiens	SINGLE PROTEIN	CHEMBL1136286	1	Scientific Literature	Bioorg. Med. Chem. Lett.	2003	None
CHEMBL272931		0	496.62	0	0.17	52	CN[C@H](Cc1ccccc1)C(=O)N1CCC[C@H]1C(=O)N[C@@H](CCCNC(=N)N)C(=O)c1nccn1C	Ki	'='	200.0	nM	6.70			UO_0000065	13.49	0.25	6.53	4.23	True	CHEMBL838818	Binding affinity determined against human alpha thrombin	B	BAO_0000357	single protein format	Homo sapiens	None	None	None	None	CHEMBL204	Thrombin	Homo sapiens	SINGLE PROTEIN	CHEMBL1142732	1	Scientific Literature	J. Med. Chem.	2005	None
CHEMBL293873		0	439.56	0	1.99	7a	COC(=O)[C@H](Cc1ccccc1)NC(=O)[C@H](CC(C)C)NC(=O)[C@@H](N)Cc1ccccc1	IC50	'>'	333000.0	nM		Outside typical range		UO_0000065					False	CHEMBL810934	In vitro activity against thrombin with 10 uM substrate s-2238 (D-Phe-Pip-Arg-pNA)	B	BAO_0000357	single protein format	None	None	None	None	None	CHEMBL204	Thrombin	Homo sapiens	SINGLE PROTEIN	CHEMBL1127567	1	Scientific Literature	J. Med. Chem.	1994	None
CHEMBL1076830		0	846.00	3	-2.04	1, micropeptin MZ845	CC[C@H](C)[C@@H]1NC(=O)[C@H](Cc2ccccc2)N(C)C(=O)[C@H]([C@@H](C)CC)N2C(=O)[C@H](CC[C@H]2O)NC(=O)[C@H](CCCNC(=N)N)NC(=O)[C@@H](NC(=O)[C@H](O)CO)[C@@H](C)OC1=O	Activity						Not Active						False	CHEMBL1112412	Inhibition of thrombin after 20 mins	B	BAO_0000357	single protein format	None	None	None	None	None	CHEMBL204	Thrombin	Homo sapiens	SINGLE PROTEIN	CHEMBL1154846	1	Scientific Literature	J. Nat. Prod.	2010	None
CHEMBL306537		0	600.76	2	2.81	9	NCc1ccc(CNC(=O)CCCC(=O)NCc2ccc(CNC(=O)CCCC(=O)NCc3ccc(CN)cc3)cc2)cc1	Ki	'>'	1000000.0	nM		Outside typical range		UO_0000065					False	CHEMBL813566	Inhibitory potency against thrombin	B	BAO_0000357	single protein format	None	None	None	None	None	CHEMBL204	Thrombin	Homo sapiens	SINGLE PROTEIN	CHEMBL1132783	1	Scientific Literature	Bioorg. Med. Chem. Lett.	2000	None
CHEMBL424036		0	383.36	0	3.51	6g	N=C(N)c1cccc(Oc2nc(Oc3cccc(C(=N)N)c3)c(F)cc2F)c1	Ki	'='	37000.0	nM	4.43			UO_0000065	11.56	0.22	0.92	3.38	False	CHEMBL813659	Compound was tested for inhibition activity against human thrombin (FIIa)	B	BAO_0000357	single protein format	None	None	None	None	None	CHEMBL204	Thrombin	Homo sapiens	SINGLE PROTEIN	CHEMBL1132209	1	Scientific Literature	J. Med. Chem.	1999	None
CHEMBL102400		0	502.87	2	1.18	18	O=C(Cn1c(Cl)cnc(NCC(F)(F)c2ccccn2)c1=O)NCc1ncccc1-n1cnnn1	Ki	'='	0.14	nM	9.85			UO_0000065	19.60	0.38	8.67	6.78	False	CHEMBL813626	Inhibitory potency against human thrombin	B	BAO_0000357	single protein format	None	None	None	None	None	CHEMBL204	Thrombin	Homo sapiens	SINGLE PROTEIN	CHEMBL1149168	1	Scientific Literature	J. Med. Chem.	2004	None
CHEMBL12921		0	555.68	1	3.11	15	O=C([C@@H](NS(=O)(=O)c1cnccc1N[C@H](CO)Cc1ccccc1)c1ccncc1)N1CCC(CCF)CC1	Ki	'='	1540.0	nM	5.81			UO_0000065	10.46	0.20	2.70	4.67	False	CHEMBL812835	Binding affinity to human thrombin	B	BAO_0000357	single protein format	None	None	None	None	None	CHEMBL204	Thrombin	Homo sapiens	SINGLE PROTEIN	CHEMBL1131676	1	Scientific Literature	Bioorg. Med. Chem. Lett.	1999	None
CHEMBL352928		0	589.72	1	2.06	10	N=C(N)NCCC[C@H](NC(=O)[C@@H]1CC[C@H]2CN(C(=O)CCc3ccccc3)CC(=O)N21)C(=O)c1nc2ccccc2s1	IC50	'<'	1.0	nM				UO_0000065					True	CHEMBL815802	Inhibition of human Thrombin	B	BAO_0000357	single protein format	Homo sapiens	None	None	None	None	CHEMBL204	Thrombin	Homo sapiens	SINGLE PROTEIN	CHEMBL1132074	1	Scientific Literature	Bioorg. Med. Chem. Lett.	1999	None
CHEMBL355730		0	416.49	0	2.40	5b	Cc1cnc(NCCc2ccccn2)c(=O)n1CC(=O)NCc1ccc2[nH]ccc2c1	Ki	'='	1.6	nM	8.80			UO_0000065	21.12	0.39	6.40	8.40	True	CHEMBL811984	Inhibition of Thrombin	B	BAO_0000357	single protein format	None	None	None	None	None	CHEMBL204	Thrombin	Homo sapiens	SINGLE PROTEIN	CHEMBL1136608	1	Scientific Literature	Bioorg. Med. Chem. Lett.	2003	None
CHEMBL244063		0	244.25	0	1.89	48	Cc1cc(C)n(C(=O)c2ccccc2C(=O)O)n1	Activity						Not Active						False	CHEMBL895389	Inhibition of human thrombin at 55 uM	B	BAO_0000357	single protein format	Homo sapiens	None	None	None	None	CHEMBL204	Thrombin	Homo sapiens	SINGLE PROTEIN	CHEMBL1148811	1	Scientific Literature	J. Med. Chem.	2007	None
CHEMBL244940		0	217.18	0	1.48	19	O=C(c1ccccc1)n1ccc([N+](=O)[O-])n1	IC50	'='	11000.0	nM	4.96			UO_0000065	22.83	0.42	3.48	6.35	False	CHEMBL895381	Inhibition of human thrombin	B	BAO_0000357	single protein format	Homo sapiens	None	None	None	None	CHEMBL204	Thrombin	Homo sapiens	SINGLE PROTEIN	CHEMBL1148811	1	Scientific Literature	J. Med. Chem.	2007	None
CHEMBL3115893		0	514.67	2	1.47	28	N=C(N)c1ccc(CNC(=O)C(CC2CCNCC2)NC(=O)[C@@H](CC2CCCCC2)NCC(=O)O)cc1	IC50	'='	12000.0	nM	4.92			UO_0000065	9.56	0.18	3.45	2.90	False	CHEMBL3119479	Inhibition of human thrombin using S-2366 as substrate preincubated for 300 seconds followed by substrate addition measured after 40 mins by spectrophotometric analysis	B	BAO_0000357	single protein format	Homo sapiens	None	None	None	None	CHEMBL204	Thrombin	Homo sapiens	SINGLE PROTEIN	CHEMBL3112440	1	Scientific Literature	Bioorg. Med. Chem. Lett.	2014	None
CHEMBL369177		0	457.36	1	5.34	9	CCN(C)Cc1ccc(C(=O)Nc2ccc(Cl)cc2C(=O)Nc2ccc(Cl)cn2)cc1	IC50	'>'	11000.0	nM				UO_0000065					False	CHEMBL818150	Inhibitory activity against thrombin.	B	BAO_0000357	single protein format	None	None	None	None	None	CHEMBL204	Thrombin	Homo sapiens	SINGLE PROTEIN	CHEMBL1147578	1	Scientific Literature	Bioorg. Med. Chem. Lett.	2004	None
CHEMBL3115904		0	516.65	2	0.35	22	N=C(N)NCCC[C@H](NC(=O)[C@@H](CC1CCCCC1)NCC(=O)O)C(=O)NCc1ccc(C(=N)N)cc1	IC50	'='	1300.0	nM	5.89			UO_0000065	11.39	0.22	5.54	2.68	False	CHEMBL3119479	Inhibition of human thrombin using S-2366 as substrate preincubated for 300 seconds followed by substrate addition measured after 40 mins by spectrophotometric analysis	B	BAO_0000357	single protein format	Homo sapiens	None	None	None	None	CHEMBL204	Thrombin	Homo sapiens	SINGLE PROTEIN	CHEMBL3112440	1	Scientific Literature	Bioorg. Med. Chem. Lett.	2014	None
CHEMBL138243		0	479.60	0	-0.28	3g	N=C(N)C1CCC[C@H](NC(=O)CN2CCC[C@H](NS(=O)(=O)CCc3ccccc3)C2=O)C1O	IC50	'='	420.0	nM	6.38			UO_0000065	13.30	0.26	6.66	3.85	False	CHEMBL816448	In vitro for inhibition of serine protease thrombin(FIIa).	B	BAO_0000357	single protein format	None	None	None	None	None	CHEMBL204	Thrombin	Homo sapiens	SINGLE PROTEIN	CHEMBL1129392	1	Scientific Literature	J. Med. Chem.	1996	None
CHEMBL84575		0	594.61	0	-0.72	1, CV-1778	N=C(N)N1CCC[C@H](NC(=O)CN2CCCC[C@H](NS(=O)(=O)Cc3ccccc3)C2=O)C1O.O=C(O)C(F)(F)F	IC50	'='	0.71	nM	9.15			UO_0000065	19.04	0.38	9.87	5.42	False	CHEMBL815804	In vitro inhibitory activity against human enzyme thrombin	B	BAO_0000357	single protein format	None	None	None	None	None	CHEMBL204	Thrombin	Homo sapiens	SINGLE PROTEIN	CHEMBL1131963	1	Scientific Literature	Bioorg. Med. Chem. Lett.	1999	None
CHEMBL231292		0	512.03	1	0.50	12	CCCS(=O)(=O)NC(CCc1cccc[n+]1[O-])C(=O)NCC(=O)NCc1cc(Cl)ccc1CN	Ki	'='	2700.0	nM	5.57			UO_0000065	10.88	0.22	5.07	3.54	False	CHEMBL889049	Inhibition of thrombin	B	BAO_0000357	single protein format	None	None	None	None	None	CHEMBL204	Thrombin	Homo sapiens	SINGLE PROTEIN	CHEMBL1145355	1	Scientific Literature	Bioorg. Med. Chem. Lett.	2007	None
CHEMBL231089		0	502.62	1	1.23	9	O=C(CNC(=O)C(CCc1cccc[n+]1[O-])NS(=O)(=O)Cc1ccccc1)NCc1cccs1	Ki	'='	140000.0	nM		Outside typical range		UO_0000065					False	CHEMBL889049	Inhibition of thrombin	B	BAO_0000357	single protein format	None	None	None	None	None	CHEMBL204	Thrombin	Homo sapiens	SINGLE PROTEIN	CHEMBL1145355	1	Scientific Literature	Bioorg. Med. Chem. Lett.	2007	None
CHEMBL283022		0	597.16	2	0.95	19d MOL150	N=C(N)NCCC[C@H](NC(=O)[C@@H]1CCN2CC[C@@](N)(Cc3ccccc3)CN12)C(=O)C(=O)NCCc1ccc(Cl)cc1	Ki	'='	0.31	nM	9.51			UO_0000065	15.92	0.31	8.56	5.60	False	CHEMBL813617	Inhibitory concentration against thrombin.	B	BAO_0000357	single protein format	None	None	None	None	None	CHEMBL204	Thrombin	Homo sapiens	SINGLE PROTEIN	CHEMBL1132633	1	Scientific Literature	J. Med. Chem.	1999	None
CHEMBL423759		0	546.55	1	4.85	49	CS(=O)(=O)c1ccccc1-c1ccc(NC(=O)c2cc(C(F)(F)F)nn2-c2ccccc2CCN)c(F)c1	Ki	'>'	21000.0	nM				UO_0000065					False	CHEMBL813633	In vitro for inhibition of human thrombin	B	BAO_0000357	single protein format	None	None	None	None	None	CHEMBL204	Thrombin	Homo sapiens	SINGLE PROTEIN	CHEMBL1145914	1	Scientific Literature	J. Med. Chem.	2003	None
CHEMBL289318		0	502.47	None	None	12	Cc1cc(-c2ccccc2)ccc1C(=O)N[C@@H](CCCN=C(N)N)B1O[C@@H]2CC3CC(C3(C)C)[C@]2(C)O1	Ki	'='	0.42	nM	9.38			UO_0000065	18.66	None	None	None	False	CHEMBL872712	Inhibition of thrombin	B	BAO_0000357	single protein format	Oryctolagus cuniculus	None	None	None	None	CHEMBL204	Thrombin	Homo sapiens	SINGLE PROTEIN	CHEMBL1151536	1	Scientific Literature	Bioorg. Med. Chem. Lett.	1997	None
CHEMBL39375		0	540.76	1	4.83	32	CCC1CCN(C(=O)C(Cc2nc3ccccc3s2)NS(=O)(=O)c2cccc3c2NCC(C)(C)C3)CC1	Ki	'='	248.0	nM	6.61			UO_0000065	12.22	0.24	1.78	7.23	False	CHEMBL814951	Compound was evaluated for its inhibitory activity against Thrombin	B	BAO_0000357	single protein format	None	None	None	None	None	CHEMBL204	Thrombin	Homo sapiens	SINGLE PROTEIN	CHEMBL1133232	1	Scientific Literature	Bioorg. Med. Chem. Lett.	2000	None
CHEMBL146793		0	533.50	2	5.36	12a	COc1ccc(-n2nc(C(F)(F)F)cc2C(=O)Nc2ccc(-c3ccccc3S(C)(=O)=O)cc2F)cc1	Ki	'>'	21000.0	nM				UO_0000065					False	CHEMBL813633	In vitro for inhibition of human thrombin	B	BAO_0000357	single protein format	None	None	None	None	None	CHEMBL204	Thrombin	Homo sapiens	SINGLE PROTEIN	CHEMBL1145914	1	Scientific Literature	J. Med. Chem.	2003	None
CHEMBL537853		0	496.44	0	2.47	25	Cl.Cl.N=C(N)N1CCc2ccc(OCCC3(C(=O)O)CCN(c4ccncc4)CC3)cc2C1	IC50	'>'	10000.0	nM				UO_0000065					False	CHEMBL877331	Inhibitory concentration against human Coagulation factor II (thrombin)	B	BAO_0000357	single protein format	Homo sapiens	None	None	None	None	CHEMBL204	Thrombin	Homo sapiens	SINGLE PROTEIN	CHEMBL1139513	1	Scientific Literature	J. Med. Chem.	2005	None
CHEMBL322444		0	840.04	2	5.07	4b	Cc1ccc(S(=O)(=O)N/C(N)=N\CCC[C@@H](NC(=O)[C@H]2CCCN2C(=O)[C@H](Cc2ccccc2)N(C)C(=O)OCc2ccccc2)C(O)c2nc3ccccc3s2)cc1	Ki	'='	16000.0	nM	4.80			UO_0000065	5.71	0.11	-0.27	2.44	False	CHEMBL879195	Inhibition of human alpha-thrombin.	B	BAO_0000357	single protein format	Homo sapiens	None	None	None	None	CHEMBL204	Thrombin	Homo sapiens	SINGLE PROTEIN	CHEMBL1129256	1	Scientific Literature	J. Med. Chem.	1996	None
CHEMBL193188		0	490.00	0	3.36	3	NCCc1ccc(Cl)cc1CNC(=O)[C@@H]1CCCN1C(=O)C1(O)c2ccccc2-c2ccccc21	Ki	'='	3.1	nM	8.51			UO_0000065	17.36	0.33	5.15	8.89	False	CHEMBL828902	Inhibition of coagulation factor II (thrombin) of human	B	BAO_0000357	single protein format	Homo sapiens	None	None	None	None	CHEMBL204	Thrombin	Homo sapiens	SINGLE PROTEIN	CHEMBL1145209	1	Scientific Literature	J. Med. Chem.	2005	None
CHEMBL431906		0	531.64	2	1.07	7a	COC(=O)C(CSc1ccc(OC)cc1)n1c(=O)n2n(c1=O)C(C(=O)NC[C@H]1CC[C@H](N)CC1)C=CC2	Ki	'='	0.75	nM	9.12			UO_0000065	17.16	0.34	8.05	6.54	False	CHEMBL817240	Inhibitory activity against human thrombin	B	BAO_0000357	single protein format	None	None	None	None	None	CHEMBL204	Thrombin	Homo sapiens	SINGLE PROTEIN	CHEMBL1145743	1	Scientific Literature	Bioorg. Med. Chem. Lett.	2003	None
CHEMBL102193		0	508.56	1	1.67	NC16	Cc1ccc(NS(=O)(=O)c2ccc3c(c2)CCO3)c(=O)n1CC(=O)NCc1ccc2[nH]nc(N)c2c1	Ki	'='	28.7	ug nM-1		Non standard unit for type							False	CHEMBL811331	In vitro inhibitory activity against human Thrombin (FIIa) cleavage of the chromogenic substrate	B	BAO_0000357	single protein format	None	None	None	None	None	CHEMBL204	Thrombin	Homo sapiens	SINGLE PROTEIN	CHEMBL1135211	1	Scientific Literature	Bioorg. Med. Chem. Lett.	2002	None
CHEMBL421367		0	438.51	0	1.18	1f	N=C(N)c1cccc(CN2CC[C@H](NS(=O)(=O)c3ccc4c(N)nccc4c3)C2=O)c1	Ki	'>'	4000.0	nM				UO_0000065					False	CHEMBL814949	Binding affinity against thrombin	B	BAO_0000357	single protein format	None	None	None	None	None	CHEMBL204	Thrombin	Homo sapiens	SINGLE PROTEIN	CHEMBL1131988	1	Scientific Literature	Bioorg. Med. Chem. Lett.	1999	None
CHEMBL391640		0	461.99	0	1.53	3	C/C(=C\S(=O)(=O)N[C@H]1CCN([C@@H](C)C(=O)N2CCOCC2)C1=O)c1ccc(Cl)s1	Ki	'='	2.0	nM	8.70			UO_0000065	18.83	0.41	7.17	9.06	False	CHEMBL886139	Inhibition of thrombin by fluorogenic assay	B	BAO_0000357	single protein format	None	None	None	None	None	CHEMBL204	Thrombin	Homo sapiens	SINGLE PROTEIN	CHEMBL1139928	1	Scientific Literature	Bioorg. Med. Chem. Lett.	2007	None
CHEMBL540722	MICROPEPTIN C	0	1028.17	None	None	1	CCCCCC(=O)N[C@@H](CCC(=O)O)C(=O)N[C@@H]1C(=O)N[C@@H](Cc2ccc(O)cc2)C(=O)N[C@H]2CC[C@@H](O)N(C2=O)[C@@H](Cc2ccccc2)C(=O)N(C)[C@@H](Cc2ccc(O)cc2)C(=O)N[C@@H](C(C)C)C(=O)O[C@@H]1C	Activity						Not Active						False	CHEMBL1034638	Inhibition of thrombin at 20 ug/ml	B	BAO_0000357	single protein format	None	None	None	None	None	CHEMBL204	Thrombin	Homo sapiens	SINGLE PROTEIN	CHEMBL1151835	1	Scientific Literature	J. Nat. Prod.	2009	None
CHEMBL394401		0	545.73	1	3.91	22	CC[C@H](C)[C@@H](NC(=O)CCc1ccccc1)C(=O)N1[C@H](C(=O)NCc2ccc(C(=N)N)cc2)C[C@@H]2CCCC[C@@H]21	IC50	'='	334.0	nM	6.48			UO_0000065	11.87	0.22	2.57	5.04	False	CHEMBL886164	Inhibition of thrombin	B	BAO_0000357	single protein format	None	None	None	None	None	CHEMBL204	Thrombin	Homo sapiens	SINGLE PROTEIN	CHEMBL1139932	1	Scientific Literature	Bioorg. Med. Chem. Lett.	2007	None
CHEMBL393698		0	561.73	1	2.88	14	CC(C)C[C@@H](NC(=O)[C@H](O)Cc1ccccc1)C(=O)N1[C@H](C(=O)NCc2ccc(C(=N)N)cc2)C[C@@H]2CCCC[C@@H]21	IC50	'='	97.0	nM	7.01			UO_0000065	12.49	0.23	4.13	4.72	False	CHEMBL886164	Inhibition of thrombin	B	BAO_0000357	single protein format	None	None	None	None	None	CHEMBL204	Thrombin	Homo sapiens	SINGLE PROTEIN	CHEMBL1139932	1	Scientific Literature	Bioorg. Med. Chem. Lett.	2007	None
CHEMBL3115891		0	500.64	2	1.23	26	N=C(N)c1ccc(CNC(=O)[C@@H](CC2CCCN2)NC(=O)[C@@H](CC2CCCCC2)NCC(=O)O)cc1	IC50	'>'	44000.0	nM				UO_0000065					False	CHEMBL3119479	Inhibition of human thrombin using S-2366 as substrate preincubated for 300 seconds followed by substrate addition measured after 40 mins by spectrophotometric analysis	B	BAO_0000357	single protein format	Homo sapiens	None	None	None	None	CHEMBL204	Thrombin	Homo sapiens	SINGLE PROTEIN	CHEMBL3112440	1	Scientific Literature	Bioorg. Med. Chem. Lett.	2014	None
CHEMBL331825		0	782.90	2	-1.87	19	O=C(CCC(=O)N1CCNCC1)CC(=O)N1CCN(C(=O)COc2ccc(OCC(=O)N3CCN(C(=O)CC(=O)CCC(=O)N4CCNCC4)CC3)cc2)CC1	Ki						Not Determined						False	CHEMBL814957	Inhibition of thrombin (Not determined)	B	BAO_0000357	single protein format	None	None	None	None	None	CHEMBL204	Thrombin	Homo sapiens	SINGLE PROTEIN	CHEMBL1131890	1	Scientific Literature	Bioorg. Med. Chem. Lett.	1999	None
CHEMBL8133		0	562.70	1	1.83	9a	CS(=O)(=O)N[C@@H](C(=O)N1CCC[C@H]1C(=O)NCc1ccc(C(=N)NN)cc1)C(c1ccccc1)c1ccccc1	Ki	'='	47.0	nM	7.33			UO_0000065	13.02	0.25	5.50	4.65	False	CHEMBL813569	Binding affinity against human thrombin	B	BAO_0000357	single protein format	None	None	None	None	None	CHEMBL204	Thrombin	Homo sapiens	SINGLE PROTEIN	CHEMBL1135262	1	Scientific Literature	Bioorg. Med. Chem. Lett.	2002	None
CHEMBL2372738		0	567.64	2	-0.69	table 1	CC[C@H](NC(=O)[C@H](CO)NC(=O)[C@@H](NC(=O)[C@H](CCCCN)NC(=O)c1cc(O)ccc1O)[C@@H](C)CC)C(=O)O	IC50	'='	106000.0	nM		Outside typical range		UO_0000065					False	CHEMBL811068	Anti-thrombin activity by competitive enzyme assay using the fluorogenic substrate Tos-Gly-Pro-Arg-AMC at pH 8.3.	B	BAO_0000357	single protein format	None	None	None	None	None	CHEMBL204	Thrombin	Homo sapiens	SINGLE PROTEIN	CHEMBL1131543	1	Scientific Literature	Bioorg. Med. Chem. Lett.	1998	None
CHEMBL372449		0	476.96	0	2.72	19b (Diastereomer)	NCc1ccc(Cl)cc1CNC(=O)[C@@H]1CCCN1C(=O)C1(O)c2ccccc2-c2cnccc21	Ki	'='	2.0	nM	8.70			UO_0000065	18.24	0.35	5.98	8.01	False	CHEMBL828902	Inhibition of coagulation factor II (thrombin) of human	B	BAO_0000357	single protein format	Homo sapiens	None	None	None	None	CHEMBL204	Thrombin	Homo sapiens	SINGLE PROTEIN	CHEMBL1145209	1	Scientific Literature	J. Med. Chem.	2005	None
CHEMBL44752		0	342.42	0	-0.13	table 1	COC(=O)[C@H](CCCN=C(N)N)NS(=O)(=O)c1ccc(C)cc1	IC50	'='	89000.0	nM	4.05			UO_0000065	11.83	0.24	4.18	2.96	False	CHEMBL811068	Anti-thrombin activity by competitive enzyme assay using the fluorogenic substrate Tos-Gly-Pro-Arg-AMC at pH 8.3.	B	BAO_0000357	single protein format	None	None	None	None	None	CHEMBL204	Thrombin	Homo sapiens	SINGLE PROTEIN	CHEMBL1131543	1	Scientific Literature	Bioorg. Med. Chem. Lett.	1998	None
CHEMBL372449		0	476.96	0	2.72	19b (Diastereomer)	NCc1ccc(Cl)cc1CNC(=O)[C@@H]1CCCN1C(=O)C1(O)c2ccccc2-c2cnccc21	Ki	'='	0.4	nM	9.40			UO_0000065	19.70	0.38	6.68	8.66	False	CHEMBL828902	Inhibition of coagulation factor II (thrombin) of human	B	BAO_0000357	single protein format	Homo sapiens	None	None	None	None	CHEMBL204	Thrombin	Homo sapiens	SINGLE PROTEIN	CHEMBL1145209	1	Scientific Literature	J. Med. Chem.	2005	None
CHEMBL364255		0	433.55	0	2.53	1	N[C@H]1CC[C@H](CNC(=O)[C@@H]2CCCN2C(=O)C2(O)c3ccccc3-c3ccccc32)CC1	Ki	'='	1.5	nM	8.82			UO_0000065	20.35	0.38	6.29	9.22	False	CHEMBL828902	Inhibition of coagulation factor II (thrombin) of human	B	BAO_0000357	single protein format	Homo sapiens	None	None	None	None	CHEMBL204	Thrombin	Homo sapiens	SINGLE PROTEIN	CHEMBL1145209	1	Scientific Literature	J. Med. Chem.	2005	None
CHEMBL3115898		0	557.70	2	3.48	34	N=C(N)c1ccc(CNC(=O)[C@H](Cc2cccc3ccccc23)NC(=O)[C@@H](CC2CCCCC2)NCC(=O)O)cc1	Ki	'='	6000.0	nM	5.22			UO_0000065	9.36	0.17	1.74	3.32	False	CHEMBL3119263	Competitive inhibition of human thrombin using S-2366 as substrate	B	BAO_0000357	single protein format	Homo sapiens	None	None	None	None	CHEMBL204	Thrombin	Homo sapiens	SINGLE PROTEIN	CHEMBL3112440	1	Scientific Literature	Bioorg. Med. Chem. Lett.	2014	None
CHEMBL3115892		0	500.64	2	1.08	27	N=C(N)c1ccc(CNC(=O)[C@@H](NC(=O)[C@@H](CC2CCCCC2)NCC(=O)O)C2CCNCC2)cc1	Ki	'='	14000.0	nM	4.85			UO_0000065	9.70	0.18	3.77	2.86	False	CHEMBL3119263	Competitive inhibition of human thrombin using S-2366 as substrate	B	BAO_0000357	single protein format	Homo sapiens	None	None	None	None	CHEMBL204	Thrombin	Homo sapiens	SINGLE PROTEIN	CHEMBL3112440	1	Scientific Literature	Bioorg. Med. Chem. Lett.	2014	None
CHEMBL70668		0	451.96	0	0.54	5	CC(=O)N1C[C@H](OCc2ccccc2)C[C@H]1C(=O)N[C@@H](CCCN=C(N)N)C(=O)CCl	IC50	'='	0.9	nM	9.05			UO_0000065	20.01	0.40	8.51	6.46	False	CHEMBL808505	Inhibition of thrombin	B	BAO_0000357	single protein format	None	None	None	None	None	CHEMBL204	Thrombin	Homo sapiens	SINGLE PROTEIN	CHEMBL1150022	1	Scientific Literature	Bioorg. Med. Chem. Lett.	1996	None
CHEMBL99629		0	474.54	0	3.02	1	C/C(=C1\CC(=O)N(c2ccc(-c3ccccc3S(N)(=O)=O)cc2)C1=O)c1cccc(C(=N)N)c1	IC50	'='	670.0	nM	6.17			UO_0000065	13.01	0.25	3.15	4.19	False	CHEMBL814935	Inhibitory concentration required against Thrombin	B	BAO_0000357	single protein format	None	None	None	None	None	CHEMBL204	Thrombin	Homo sapiens	SINGLE PROTEIN	CHEMBL1136273	1	Scientific Literature	Bioorg. Med. Chem. Lett.	2003	None
CHEMBL40156		0	452.63	0	0.52	1f	CC1CNc2c(cccc2S(=O)(=O)N[C@@H](CCCNC(N)N)C(=O)N2CCCCC2)C1	Ki	'='	130.0	nM	6.89			UO_0000065	15.21	0.30	6.37	4.83	False	CHEMBL811971	Inhibition constant against human thrombin	B	BAO_0000357	single protein format	None	None	None	None	None	CHEMBL204	Thrombin	Homo sapiens	SINGLE PROTEIN	CHEMBL1130031	1	Scientific Literature	J. Med. Chem.	1997	None
CHEMBL320269		0	596.58	0	2.34	21	COC(=O)CN(CCOc1ccc(-c2ccccc2S(N)(=O)=O)cc1)c1cccc(C(=N)N)c1.O=C(O)C(F)(F)F	Ki	'='	200.0	nM	6.70			UO_0000065	13.88	0.27	4.36	4.50	False	CHEMBL847137	Inhibition of serine protease thrombin enzyme.	B	BAO_0000357	single protein format	None	None	None	None	None	CHEMBL204	Thrombin	Homo sapiens	SINGLE PROTEIN	CHEMBL1130662	1	Scientific Literature	Bioorg. Med. Chem. Lett.	1998	None
CHEMBL416795		0	448.61	0	2.77	3	NC1CCC(CNC(=O)[C@@H]2CCCN2C(=O)[C@H](N)C(c2ccccc2)c2ccccc2)CC1	Ki	'='	0.1	nM	10.00			UO_0000065	22.29	0.41	7.23	9.86	False	CHEMBL814946	Binding affinity towards thrombin was determined	B	BAO_0000357	single protein format	None	None	None	None	None	CHEMBL204	Thrombin	Homo sapiens	SINGLE PROTEIN	CHEMBL1131597	1	Scientific Literature	J. Med. Chem.	1998	None
CHEMBL310701		0	484.64	1	6.11	12b	COc1cc(Cn2c(-c3ccc(OCCCCO)cc3)cc3ccccc32)ccc1CN1CCCC1	K ass	'='	33700000.0	l M-1									False	CHEMBL814532	Inhibitory activity against human thrombin	B	BAO_0000357	single protein format	None	None	None	None	None	CHEMBL204	Thrombin	Homo sapiens	SINGLE PROTEIN	CHEMBL1132782	1	Scientific Literature	Bioorg. Med. Chem. Lett.	2000	None
CHEMBL434417		0	449.60	0	3.34	9	NC1CCC(CNC(=O)[C@@H]2CCCN2C(=O)C(Cc2ccc(O)cc2)c2ccccc2)CC1	IC50	'='	10.0	nM	8.00			UO_0000065	17.79	0.33	4.66	8.36	False	CHEMBL814934	Inhibition of thrombin-catalyzed hydrolysis of a standard substrate	B	BAO_0000357	single protein format	None	None	None	None	None	CHEMBL204	Thrombin	Homo sapiens	SINGLE PROTEIN	CHEMBL1131597	1	Scientific Literature	J. Med. Chem.	1998	None
CHEMBL2372692		0	593.68	2	-0.20	table 1	CC[C@H](NC(=O)[C@@H](NC(=O)[C@@H]1CC(O)CN1C(=O)[C@H](CCCCN)NC(=O)c1cc(O)ccc1O)[C@@H](C)CC)C(=O)O	IC50	'='	298000.0	nM		Outside typical range		UO_0000065					False	CHEMBL811068	Anti-thrombin activity by competitive enzyme assay using the fluorogenic substrate Tos-Gly-Pro-Arg-AMC at pH 8.3.	B	BAO_0000357	single protein format	None	None	None	None	None	CHEMBL204	Thrombin	Homo sapiens	SINGLE PROTEIN	CHEMBL1131543	1	Scientific Literature	Bioorg. Med. Chem. Lett.	1998	None
CHEMBL68169		0	434.54	0	-0.30	4	COC(=O)C(O)[C@H](CCCCN)NC(=O)[C@@H]1CCCN1C(=O)[C@H](N)Cc1ccccc1	IC50	'='	30000.0	nM	4.52			UO_0000065	10.41	0.20	4.82	3.06	False	CHEMBL810935	In vitro activity against thrombin was determined, using a 10 uM substrate s-2238 (D-Phe-Pip-Arg-pNA); 20-30	B	BAO_0000357	single protein format	None	None	None	None	None	CHEMBL204	Thrombin	Homo sapiens	SINGLE PROTEIN	CHEMBL1127567	1	Scientific Literature	J. Med. Chem.	1994	None
CHEMBL32424		0	579.47	2	2.34	8c	COC(=O)C(CSc1ccc(Cl)c(Cl)c1)n1c(=O)n2n(c1=O)C(C(=O)NCc1ccc(N)nc1C)C=CC2	Inhibition	'='	78.0	%				UO_0000187					False	CHEMBL816457	Inhibitory activity against thrombin at concentration 400 nM	B	BAO_0000357	single protein format	None	None	None	None	None	CHEMBL204	Thrombin	Homo sapiens	SINGLE PROTEIN	CHEMBL1145743	1	Scientific Literature	Bioorg. Med. Chem. Lett.	2003	None
CHEMBL264626		0	701.69	1	2.51	74	CCCNS(=O)(=O)c1ccccc1-c1ccc(NC(=O)C2(Cn3cnnn3)CC(c3cccc(C(=N)N)c3)=NO2)cc1.O=C(O)C(F)(F)F	Ki	'='	70.0	nM	7.16			UO_0000065	12.18	0.23	4.64	3.76	False	CHEMBL813635	Binding affinity towards thrombin obtained from human purified enzymes	B	BAO_0000357	single protein format	None	None	None	None	None	CHEMBL204	Thrombin	Homo sapiens	SINGLE PROTEIN	CHEMBL1132652	1	Scientific Literature	J. Med. Chem.	1999	None
CHEMBL25540		0	369.45	0	3.37	14	O=S(=O)(Nc1ccccc1)c1cccc(OCCNc2ccncc2)c1	Ki	'='	1585.0	nM	5.80			UO_0000065	15.70	0.30	2.43	7.22	False	CHEMBL814535	Binding affinity towards human thrombin.	B	BAO_0000357	single protein format	None	None	None	None	None	CHEMBL204	Thrombin	Homo sapiens	SINGLE PROTEIN	CHEMBL1146604	1	Scientific Literature	J. Med. Chem.	2003	None
CHEMBL489947		0	299.36	0	3.26	Pubchem CID 1088428	CSc1nc(-c2ccco2)nn1C(=O)c1ccc(C)cc1	Activity	'='	159.0	nM				UO_0000065					False	CHEMBL972516	Inhibition of human thrombin	B	BAO_0000357	single protein format	Homo sapiens	None	None	None	None	CHEMBL204	Thrombin	Homo sapiens	SINGLE PROTEIN	CHEMBL1138506	1	Scientific Literature	J. Med. Chem.	2009	None
CHEMBL563493		0	488.95	0	4.58	6	O=C(Cc1csc(NC(=O)c2ccc(Cl)s2)n1)Nc1ccc(-n2ccccc2=O)cc1F	Ki	'>'	35000.0	nM				UO_0000065					False	CHEMBL1059507	Binding affinity to thrombin	B	BAO_0000357	single protein format	None	None	None	None	None	CHEMBL204	Thrombin	Homo sapiens	SINGLE PROTEIN	CHEMBL1152891	1	Scientific Literature	Eur. J. Med. Chem.	2009	None
CHEMBL384693		0	705.72	2	3.99	29	CC(C)[C@H](NC(=O)[C@@H](NC(=O)N[C@@H](C)c1ccc(Br)cc1)C1CCCCC1)C(=O)N[C@@H](CCCNC(=N)N)C(=O)c1nccs1	IC50	'='	5600.0	nM	5.25			UO_0000065	7.44	0.16	1.26	2.75	False	CHEMBL907637	Inhibition of thrombin	B	BAO_0000357	single protein format	None	None	None	None	None	CHEMBL204	Thrombin	Homo sapiens	SINGLE PROTEIN	CHEMBL1138224	1	Scientific Literature	J. Med. Chem.	2006	None
CHEMBL175014		0	486.40	0	4.54	15	CNCCN(C)Cc1ccc(C(=O)Nc2ccc(Cl)cc2C(=O)Nc2ccc(Cl)cn2)cc1	IC50	'>'	11000.0	nM				UO_0000065					False	CHEMBL818150	Inhibitory activity against thrombin.	B	BAO_0000357	single protein format	None	None	None	None	None	CHEMBL204	Thrombin	Homo sapiens	SINGLE PROTEIN	CHEMBL1147578	1	Scientific Literature	Bioorg. Med. Chem. Lett.	2004	None
CHEMBL9507		0	495.65	0	2.55	15	CN(C(=O)[C@H](Cc1ccc(C(N)NN)cc1)NS(=O)(=O)c1cccc2ccccc12)C1CCCC1	Ki	'='	8.0	nM	8.10			UO_0000065	16.34	0.32	5.55	6.20	False	CHEMBL812840	Binding affinity was determined against human thrombin	B	BAO_0000357	single protein format	None	None	None	None	None	CHEMBL204	Thrombin	Homo sapiens	SINGLE PROTEIN	CHEMBL1134382	1	Scientific Literature	J. Med. Chem.	2001	None
CHEMBL297251		0	507.58	1	4.77	14	Cc1cc(C(=O)Nc2ccc(-c3ccccc3S(N)(=O)=O)cc2)n(-c2cc3ccccc3cc2C#N)n1	IC50	'>'	11000.0	nM				UO_0000065					False	CHEMBL816446	Inhibitory activity against thrombin	B	BAO_0000357	single protein format	None	None	None	None	None	CHEMBL204	Thrombin	Homo sapiens	SINGLE PROTEIN	CHEMBL1135946	1	Scientific Literature	Bioorg. Med. Chem. Lett.	2002	None
CHEMBL1159855		0	369.83	0	2.80	7	CC(=O)Nc1ccc2c(Cl)c(OCCCSC(=N)N)oc(=O)c2c1	K obs / 1	'='	310.0	M-1 s-1									False	CHEMBL813340	Inhibition of human thrombin (inhibitor concentration 1.2-54 uM)	B	BAO_0000357	single protein format	None	None	None	None	None	CHEMBL204	Thrombin	Homo sapiens	SINGLE PROTEIN	CHEMBL1127646	1	Scientific Literature	J. Med. Chem.	1994	None
CHEMBL3144239		0	4706.16	None	None	116	Cc1cn([C@H]2C[C@H](OCOC[C@H]3O[C@@H](n4cnc5c(=O)[nH]c(=N)[nH]c54)C[C@@H]3OP(=O)(O)OC[C@H]3O[C@@H](n4cnc5c(=O)nc(N)[nH]c54)C[C@@H]3O)[C@@H](COP(=O)(O)O[C@H]3C[C@H](n4cc(C)c(=O)[nH]c4=O)O[C@@H]3COP(=O)(O)O[C@H]3C[C@H](n4cnc5c(=O)[nH]c(=N)[nH]c54)O[C@@H]3COP(=O)(O)O[C@H]3C[C@H](n4cnc5c(=O)nc(N)[nH]c54)O[C@@H]3COP(=O)(O)O[C@H]3C[C@H](n4cc(C)c(=O)[nH]c4=O)O[C@@H]3COP(=O)(O)O[C@H]3C[C@H](n4cnc5c(=O)nc(…	Relative PT	'='	0.6										False	CHEMBL771783	Relative prothrombin time was determined as the activity of the test ODN (oligodeoxynucleotide) relative to that of GS-522	F	BAO_0000019	assay format	Cercopithecidae	None	None	None	None	CHEMBL204	Thrombin	Homo sapiens	SINGLE PROTEIN	CHEMBL1131152	1	Scientific Literature	J. Med. Chem.	1998	None
CHEMBL25118		0	384.46	0	3.41	8	COc1cc(OCCNc2ccncc2)cc(S(=O)(=O)c2ccccc2)c1	Ki	'='	158.0	nM	6.80			UO_0000065	17.69	0.34	3.39	8.77	False	CHEMBL814535	Binding affinity towards human thrombin.	B	BAO_0000357	single protein format	None	None	None	None	None	CHEMBL204	Thrombin	Homo sapiens	SINGLE PROTEIN	CHEMBL1146604	1	Scientific Literature	J. Med. Chem.	2003	None
CHEMBL264060		0	747.87	2	-2.58	3h	CC(C)C[C@@H]1NC(=O)[C@@H](NC(=O)[C@H](Cc2cccc(F)c2)NC(=O)CCN)CCCCNC(=O)C[C@@H](C(N)=O)NC(=O)[C@H](CCCN=C(N)N)NC1=O	Inhibition	'='	3.0	%				UO_0000187					False	CHEMBL816454	In vitro antagonist activity to inhibit human platelet aggregation (gel-filtered platelets) induced by human thrombin at a concentration of 50 uM	F	BAO_0000019	assay format	None	None	None	None	None	CHEMBL204	Thrombin	Homo sapiens	SINGLE PROTEIN	CHEMBL1132025	1	Scientific Literature	Bioorg. Med. Chem. Lett.	1999	None
CHEMBL17580		0	388.47	0	2.51	1{2}	N=C(N)c1ccc(CNC(=O)C2CCC=C2C(=O)N2CCc3ccccc32)cc1	IC50	'='	4600.0	nM	5.34			UO_0000065	13.74	0.25	2.83	5.38	False	CHEMBL816070	In vitro inhibitory concentration of compound against human thrombin	B	BAO_0000357	single protein format	None	None	None	None	None	CHEMBL204	Thrombin	Homo sapiens	SINGLE PROTEIN	CHEMBL1144919	1	Scientific Literature	J. Med. Chem.	2003	None
CHEMBL174499		0	458.37	1	5.10	22	C[N+](C)(C)Cc1ccc(C(=O)Nc2ccc(Cl)cc2C(=O)Nc2ccc(Cl)cn2)cc1	IC50	'>'	11000.0	nM				UO_0000065					False	CHEMBL818150	Inhibitory activity against thrombin.	B	BAO_0000357	single protein format	None	None	None	None	None	CHEMBL204	Thrombin	Homo sapiens	SINGLE PROTEIN	CHEMBL1147578	1	Scientific Literature	Bioorg. Med. Chem. Lett.	2004	None
CHEMBL109535		0	400.53	0	4.61	47b	CC(C)CC1NCCc2ccc(NC(=O)c3ccc4cc(C(=N)N)ccc4c3)cc21	Ki	'='	7310.0	nM	5.14			UO_0000065	12.82	0.23	0.53	5.64	False	CHEMBL813568	Binding affinity against human alpha thrombin.	B	BAO_0000357	single protein format	None	None	None	None	None	CHEMBL204	Thrombin	Homo sapiens	SINGLE PROTEIN	CHEMBL1148377	1	Scientific Literature	J. Med. Chem.	2004	None
CHEMBL122796		0	449.50	0	1.69	5	NCc1cccc(-n2nnnc2C(=O)Nc2ccc(-c3ccccc3S(N)(=O)=O)cc2)c1	Ki	'>'	21000.0	nM				UO_0000065					False	CHEMBL813618	Inhibitory constant against thrombin using human purified enzymes	B	BAO_0000357	single protein format	Homo sapiens	None	None	None	None	CHEMBL204	Thrombin	Homo sapiens	SINGLE PROTEIN	CHEMBL1136511	1	Scientific Literature	Bioorg. Med. Chem. Lett.	2003	None
CHEMBL347122		0	379.85	0	4.86	59	Cc1ccc(NC(=O)c2cccnc2C)c(C(=O)Nc2ccc(Cl)cc2)c1	Ki	'>'	5000.0	nM				UO_0000065					False	CHEMBL857531	Inhibition constant against human thrombin	B	BAO_0000357	single protein format	None	None	None	None	None	CHEMBL204	Thrombin	Homo sapiens	SINGLE PROTEIN	CHEMBL1136562	1	Scientific Literature	Bioorg. Med. Chem. Lett.	2003	None
CHEMBL230360		0	531.05	1	2.27	36	CCOC(=O)CN[C@H](CCc1ccc(O)cc1)C(=O)N1CCC[C@H]1C(=O)NCc1cc(Cl)ccc1CN	Ki	'='	3.6	nM	8.44			UO_0000065	15.90	0.31	6.17	6.30	False	CHEMBL889049	Inhibition of thrombin	B	BAO_0000357	single protein format	None	None	None	None	None	CHEMBL204	Thrombin	Homo sapiens	SINGLE PROTEIN	CHEMBL1145355	1	Scientific Literature	Bioorg. Med. Chem. Lett.	2007	None
CHEMBL230879		0	512.59	1	0.15	2	Nc1ccc(CNC(=O)CNC(=O)C(CCc2cccc[n+]2[O-])NS(=O)(=O)Cc2ccccc2)cn1	Ki	'='	88000.0	nM	4.06			UO_0000065	7.91	0.15	3.91	2.38	False	CHEMBL889049	Inhibition of thrombin	B	BAO_0000357	single protein format	None	None	None	None	None	CHEMBL204	Thrombin	Homo sapiens	SINGLE PROTEIN	CHEMBL1145355	1	Scientific Literature	Bioorg. Med. Chem. Lett.	2007	None
CHEMBL143421		0	407.48	0	1.20	7	Cc1nc(N)ccc1CNC(=O)Cn1c(C)cnc(NCCc2ccncc2)c1=O	Ki	'='	1.6	nM	8.80			UO_0000065	21.59	0.40	7.60	6.88	False	CHEMBL816574	Inhibitory constant against thrombin (IIa)	B	BAO_0000357	single protein format	None	None	None	None	None	CHEMBL204	Thrombin	Homo sapiens	SINGLE PROTEIN	CHEMBL1145961	1	Scientific Literature	J. Med. Chem.	2003	None
CHEMBL19831		0	568.58	1	-0.35	CVS-2361	COC(=O)c1ccc(F)cc1CS(=O)(=O)Nc1ccc(C)n(CC(=O)N[C@H](CCCN=C(N)N)C(=O)O)c1=O	Ki	'='	0.1	nM	10.00			UO_0000065	17.59	0.35	10.35	4.44	False	CHEMBL811969	In vitro inhibitory constant against human thrombin (FIIa).	B	BAO_0000357	single protein format	None	None	None	None	None	CHEMBL204	Thrombin	Homo sapiens	SINGLE PROTEIN	CHEMBL1136066	1	Scientific Literature	Bioorg. Med. Chem. Lett.	2002	None
CHEMBL244072		0	231.21	0	1.79	20	Cc1ccccc1C(=O)n1cc([N+](=O)[O-])cn1	IC50	'='	12100.0	nM	4.92			UO_0000065	21.27	0.40	3.13	6.30	False	CHEMBL895381	Inhibition of human thrombin	B	BAO_0000357	single protein format	Homo sapiens	None	None	None	None	CHEMBL204	Thrombin	Homo sapiens	SINGLE PROTEIN	CHEMBL1148811	1	Scientific Literature	J. Med. Chem.	2007	None
CHEMBL387576		0	264.67	0	2.01	2	COC(=O)c1ccnn1C(=O)c1ccc(Cl)cc1	IC50	'='	51.0	nM	7.29			UO_0000065	27.55	0.55	5.28	11.92	False	CHEMBL895381	Inhibition of human thrombin	B	BAO_0000357	single protein format	Homo sapiens	None	None	None	None	CHEMBL204	Thrombin	Homo sapiens	SINGLE PROTEIN	CHEMBL1148811	1	Scientific Literature	J. Med. Chem.	2007	None
CHEMBL1159882		0	431.90	0	3.63	16	N=C(N)SCCOc1oc(=O)c2cc(NC(=O)Cc3ccccc3)ccc2c1Cl	K obs / 1	'='	6730.0	M-1 s-1									False	CHEMBL813340	Inhibition of human thrombin (inhibitor concentration 1.2-54 uM)	B	BAO_0000357	single protein format	None	None	None	None	None	CHEMBL204	Thrombin	Homo sapiens	SINGLE PROTEIN	CHEMBL1127646	1	Scientific Literature	J. Med. Chem.	1994	None
CHEMBL277204		0	483.62	0	4.51	8b	CCc1nc2c(N)c(OC3CCN(C(C)=N)CC3)ccc2n1Cc1ccc2ccc(C(=N)N)cc2c1	Ki	'='	3500.0	nM	5.46			UO_0000065	11.28	0.21	0.95	4.20	False	CHEMBL877960	Tested in vitro for the selectivity against thrombin (IIa)	B	BAO_0000357	single protein format	None	None	None	None	None	CHEMBL204	Thrombin	Homo sapiens	SINGLE PROTEIN	CHEMBL1135304	1	Scientific Literature	Bioorg. Med. Chem. Lett.	2002	None
CHEMBL148791		0	400.89	1	5.22	53	COc1ccsc1C(=O)Nc1ccc(C)cc1C(=O)Nc1ccc(Cl)cc1	Ki	'>'	5000.0	nM				UO_0000065					False	CHEMBL857531	Inhibition constant against human thrombin	B	BAO_0000357	single protein format	None	None	None	None	None	CHEMBL204	Thrombin	Homo sapiens	SINGLE PROTEIN	CHEMBL1136562	1	Scientific Literature	Bioorg. Med. Chem. Lett.	2003	None
CHEMBL2448362		0	652.04	None	None	17	CC1(C)[C@H]2C[C@@H]1[C@]1(C)OB([C@H](CCCCN)NC(=O)[C@@H]3CCCN3C(=O)c3cccc(Cc4ccc5c(c4)OCO5)c3)O[C@@H]1C2.Cl	Ki	'='	0.09	nM	10.05			UO_0000065	16.32	None	None	None	False	CHEMBL814948	Binding affinity to human thrombin.	B	BAO_0000357	single protein format	None	None	None	None	None	CHEMBL204	Thrombin	Homo sapiens	SINGLE PROTEIN	CHEMBL1128965	1	Scientific Literature	Bioorg. Med. Chem. Lett.	1996	None
CHEMBL353922		0	490.59	0	-0.20	3a	CS(=O)(=O)Nc1c(CCc2ccccc2)ccn(CC(=O)N[C@H]2CCCN(C(=N)N)C2O)c1=O	IC50	'='	7.95	nM	8.10			UO_0000065	16.51	0.33	8.30	4.75	False	CHEMBL815796	Concentration required for the in vitro inhibitory activity against human enzyme, thrombin cleavage of the chromogenic substrate	B	BAO_0000357	single protein format	None	None	None	None	None	CHEMBL204	Thrombin	Homo sapiens	SINGLE PROTEIN	CHEMBL1132080	1	Scientific Literature	Bioorg. Med. Chem. Lett.	1999	None
CHEMBL48691		0	415.28	1	5.15	6d	N=C(N)c1ccc(Oc2cc(Oc3ccc(C(=N)N)cc3)c(Cl)cc2Cl)cc1	Ki	'='	2500.0	nM	5.60			UO_0000065	13.49	0.27	0.45	4.74	False	CHEMBL813659	Compound was tested for inhibition activity against human thrombin (FIIa)	B	BAO_0000357	single protein format	None	None	None	None	None	CHEMBL204	Thrombin	Homo sapiens	SINGLE PROTEIN	CHEMBL1132209	1	Scientific Literature	J. Med. Chem.	1999	None
CHEMBL270437		0	549.70	1	1.84	6a	CN[C@H](Cc1ccccc1)C(=O)N1CCC[C@H]1C(=O)N[C@@H](CCCN=C(N)N)C(=O)c1nc2ccccc2s1	Ki	'='	0.18	nM	9.74			UO_0000065	17.73	0.34	7.90	6.25	False	CHEMBL838508	Inhibition constant against human alpha thrombin	B	BAO_0000357	single protein format	Homo sapiens	None	None	None	None	CHEMBL204	Thrombin	Homo sapiens	SINGLE PROTEIN	CHEMBL1142732	1	Scientific Literature	J. Med. Chem.	2005	None
CHEMBL176000		0	567.69	1	1.98	6	CN[C@H](Cc1ccc(F)cc1)C(=O)N1CCC[C@H]1C(=O)NC(CCCN=C(N)N)C(=O)c1nc2ccccc2s1	IC50	'='	15.0	nM	7.82			UO_0000065	13.78	0.27	5.84	5.02	False	CHEMBL832832	Inhibitory concentration against human alpha thrombin	B	BAO_0000357	single protein format	Homo sapiens	None	None	None	None	CHEMBL204	Thrombin	Homo sapiens	SINGLE PROTEIN	CHEMBL1142732	1	Scientific Literature	J. Med. Chem.	2005	None
CHEMBL7758		0	519.67	1	4.38	22	CNc1ccc(C#CC[C@H](NS(=O)(=O)c2ccc3cc(OC)ccc3c2)C(=O)N(C)C2CCCC2)cc1	Ki	'='	27.0	nM	7.57			UO_0000065	14.56	0.28	3.19	8.63	False	CHEMBL817238	Inhibition of human thrombin	B	BAO_0000357	single protein format	None	None	None	None	None	CHEMBL204	Thrombin	Homo sapiens	SINGLE PROTEIN	CHEMBL1132084	1	Scientific Literature	Bioorg. Med. Chem. Lett.	1999	None
CHEMBL441907		0	221.30	0	1.41	11	Cc1cccc(O[C@@H]2CCNC[C@@H]2O)c1C	Activity						Not Active						False	CHEMBL907580	Inhibition of thrombin	B	BAO_0000357	single protein format	None	None	None	None	None	CHEMBL204	Thrombin	Homo sapiens	SINGLE PROTEIN	CHEMBL1144593	1	Scientific Literature	Bioorg. Med. Chem. Lett.	2007	None
CHEMBL230479		0	221.30	0	1.41	6	Cc1cccc(O[C@@H]2CCNC[C@H]2O)c1C	Activity						Not Active						False	CHEMBL907580	Inhibition of thrombin	B	BAO_0000357	single protein format	None	None	None	None	None	CHEMBL204	Thrombin	Homo sapiens	SINGLE PROTEIN	CHEMBL1144593	1	Scientific Literature	Bioorg. Med. Chem. Lett.	2007	None
CHEMBL230473		0	247.29	0	2.28	8	Cc1cccc(O[C@H]2CCN3C[C@@H]2OC3=O)c1C	Activity						Not Active						False	CHEMBL907580	Inhibition of thrombin	B	BAO_0000357	single protein format	None	None	None	None	None	CHEMBL204	Thrombin	Homo sapiens	SINGLE PROTEIN	CHEMBL1144593	1	Scientific Literature	Bioorg. Med. Chem. Lett.	2007	None
CHEMBL390474		0	247.29	0	2.28	12	Cc1cccc(O[C@H]2CCN3C[C@H]2OC3=O)c1C	Activity						Not Active						False	CHEMBL907580	Inhibition of thrombin	B	BAO_0000357	single protein format	None	None	None	None	None	CHEMBL204	Thrombin	Homo sapiens	SINGLE PROTEIN	CHEMBL1144593	1	Scientific Literature	Bioorg. Med. Chem. Lett.	2007	None
CHEMBL91796		0	570.52	0	3.70	16	COC(=O)CC1(C(=O)Nc2ccc(-c3ccccc3)cc2)CC(c2cccc(C(=N)N)c2)=NO1.O=C(O)C(F)(F)F	Ki	'='	3500.0	nM	5.46			UO_0000065	11.95	0.22	1.76	4.30	False	CHEMBL813634	The binding affinity towards thrombin obtained from human purified enzymes.	B	BAO_0000357	single protein format	None	None	None	None	None	CHEMBL204	Thrombin	Homo sapiens	SINGLE PROTEIN	CHEMBL1132311	1	Scientific Literature	J. Med. Chem.	1999	None
CHEMBL108691		0	539.66	1	0.91	12	N=C(N)NCCCC(NC(=O)[C@@H]1CC[C@H]2CN(C(=O)CCc3ccccc3)CC(=O)N21)C(=O)c1nccs1	Ki	'='	0.6	nM	9.22			UO_0000065	17.09	0.33	8.31	5.71	False	CHEMBL847937	Binding affinity against thrombin	B	BAO_0000357	single protein format	None	None	None	None	None	CHEMBL204	Thrombin	Homo sapiens	SINGLE PROTEIN	CHEMBL1130670	1	Scientific Literature	Bioorg. Med. Chem. Lett.	1998	None
CHEMBL2372455		0	471.56	1	-2.21	4	CC(C)(C)OC(=O)N[C@@H](CCCN=C(N)N)C(=O)NCC(=O)N[C@H](C=O)CCCN=C(N)N	IC50	'='	79000.0	nM	4.10			UO_0000065	8.70	0.17	6.31	1.69	False	CHEMBL658196	Inhibitory activity against coagulation factor II (thrombin).	B	BAO_0000357	single protein format	None	None	None	None	None	CHEMBL204	Thrombin	Homo sapiens	SINGLE PROTEIN	CHEMBL1132850	1	Scientific Literature	Bioorg. Med. Chem. Lett.	2000	None
CHEMBL271649		0	500.63	1	1.51	27	Cc1ncn(CC(=O)NC(C)(C)CN)c1Cn1c(C)ccc(NS(=O)(=O)Cc2ccccc2)c1=O	Ki	'='	0.3	nM	9.52			UO_0000065	19.02	0.37	8.01	6.75	False	CHEMBL933925	Inhibition of thrombin	B	BAO_0000357	single protein format	None	None	None	None	None	CHEMBL204	Thrombin	Homo sapiens	SINGLE PROTEIN	CHEMBL1142247	1	Scientific Literature	Bioorg. Med. Chem. Lett.	2008	None
CHEMBL48046		0	458.56	0	3.25	9b	COC(=O)[C@H](Cc1cccc(C(=N)N)c1)[C@@H](C)NC(=O)c1ccc(-c2cccc(CN)c2)cc1	Ki	'~'	2900.0	nM				UO_0000065					False	CHEMBL658074	In vitro inhibitory activity against human Coagulation factor IIa	B	BAO_0000357	single protein format	None	None	None	None	None	CHEMBL204	Thrombin	Homo sapiens	SINGLE PROTEIN	CHEMBL1135154	1	Scientific Literature	Bioorg. Med. Chem. Lett.	2002	None
CHEMBL505027	PITIPEPTOLIDE B	0	810.05	1	4.10	2	C=CCCC[C@@H]1OC(=O)CNC(=O)[C@H]([C@@H](C)CC)NC(=O)[C@@H]2CCCN2C(=O)[C@H]([C@@H](C)CC)OC(=O)[C@H](Cc2ccccc2)N(C)C(=O)[C@H](C(C)C)NC(=O)C1(C)C	Activity						Not Active						False	CHEMBL950680	Inhibition of thrombin	B	BAO_0000357	single protein format	None	None	None	None	None	CHEMBL204	Thrombin	Homo sapiens	SINGLE PROTEIN	CHEMBL1150566	1	Scientific Literature	J. Nat. Prod.	2001	None
CHEMBL282549		0	383.47	0	3.40	7	CN(c1cccc(OCCNc2ccncc2)c1)S(=O)(=O)c1ccccc1	Ki	'='	63.0	nM	7.20			UO_0000065	18.78	0.36	3.80	10.07	False	CHEMBL814535	Binding affinity towards human thrombin.	B	BAO_0000357	single protein format	None	None	None	None	None	CHEMBL204	Thrombin	Homo sapiens	SINGLE PROTEIN	CHEMBL1146604	1	Scientific Literature	J. Med. Chem.	2003	None
CHEMBL18778		0	542.75	2	6.94	7a	COc1cc(Cc2c(-c3ccc(OCCN4CCCC4)cc3)sc3cc(O)ccc23)ccc1CN1CCCC1	K ass	'='	815000000.0	l M-1									False	CHEMBL814532	Inhibitory activity against human thrombin	B	BAO_0000357	single protein format	None	None	None	None	None	CHEMBL204	Thrombin	Homo sapiens	SINGLE PROTEIN	CHEMBL1132782	1	Scientific Literature	Bioorg. Med. Chem. Lett.	2000	None
CHEMBL211401		0	543.69	2	0.73	57	N=C(N)c1cccc(C[C@H](NS(=O)(=O)c2ccc(NC(=O)CCN)cc2)C(=O)N2CCC(CCN)CC2)c1	Ki	'='	8800.0	nM	5.06			UO_0000065	9.30	0.18	4.33	2.56	False	CHEMBL868544	Inhibition of thrombin	B	BAO_0000357	single protein format	Homo sapiens	None	None	None	None	CHEMBL204	Thrombin	Homo sapiens	SINGLE PROTEIN	CHEMBL1138903	1	Scientific Literature	J. Med. Chem.	2006	None
CHEMBL378830		0	581.79	2	3.02	47	N=C(N)NCCC1CCN(C(=O)[C@H](Cc2cccc(C(=N)N)c2)NS(=O)(=O)c2ccc(C3CCCCC3)cc2)CC1	Ki	'='	51.0	nM	7.29			UO_0000065	12.53	0.24	4.27	4.09	False	CHEMBL868544	Inhibition of thrombin	B	BAO_0000357	single protein format	Homo sapiens	None	None	None	None	CHEMBL204	Thrombin	Homo sapiens	SINGLE PROTEIN	CHEMBL1138903	1	Scientific Literature	J. Med. Chem.	2006	None
CHEMBL211939		0	507.66	1	2.60	45	N=C(N)c1cccc(C[C@H](NS(=O)(=O)c2ccc3ccccc3c2)C(=O)N2CCC(CCN)CC2)c1	Ki	'='	210.0	nM	6.68			UO_0000065	13.15	0.25	4.08	4.69	False	CHEMBL868544	Inhibition of thrombin	B	BAO_0000357	single protein format	Homo sapiens	None	None	None	None	CHEMBL204	Thrombin	Homo sapiens	SINGLE PROTEIN	CHEMBL1138903	1	Scientific Literature	J. Med. Chem.	2006	None
CHEMBL342709		0	493.63	0	0.46	3o	C[C@H](C(=O)N[C@H]1CCCC(C(=N)N)C1O)N1CCCC[C@H](NS(=O)(=O)Cc2ccccc2)C1=O	IC50	'>'	2500.0	nM				UO_0000065					False	CHEMBL816448	In vitro for inhibition of serine protease thrombin(FIIa).	B	BAO_0000357	single protein format	None	None	None	None	None	CHEMBL204	Thrombin	Homo sapiens	SINGLE PROTEIN	CHEMBL1129392	1	Scientific Literature	J. Med. Chem.	1996	None
CHEMBL342850		0	457.60	0	1.50	6	NCCCC[C@H](NC(=O)[C@@H]1CCCN1C(=O)[C@H](N)Cc1ccccc1)C(=O)c1nccs1	Ki	'='	146.0	nM	6.84			UO_0000065	14.94	0.29	5.34	5.20	False	CHEMBL813561	Inhibitory activity against thrombin.	B	BAO_0000357	single protein format	None	None	None	None	None	CHEMBL204	Thrombin	Homo sapiens	SINGLE PROTEIN	CHEMBL1135821	1	Scientific Literature	J. Med. Chem.	2002	None
CHEMBL100751		0	534.06	1	1.94	61	CN1CCc2nc(C(=O)N3CCN(S(=O)(=O)c4ccc5cc(Cl)ccc5c4)CC3C(N)=O)sc2C1	IC50	'='	1000000.0	nM		Outside typical range		UO_0000065					False	CHEMBL827870	Concentration required to inhibit thrombin activity by 50%	B	BAO_0000357	single protein format	Homo sapiens	None	None	None	None	CHEMBL204	Thrombin	Homo sapiens	SINGLE PROTEIN	CHEMBL1138780	1	Scientific Literature	J. Med. Chem.	2004	None
CHEMBL62490		0	334.17	0	2.69	4c	N=C(N)c1ccc(NC(=O)c2cc(Br)ccc2O)cc1	Ki	'='	29000.0	nM	4.54			UO_0000065	13.58	0.31	1.85	4.57	False	CHEMBL815492	Inhibition of thrombin	B	BAO_0000357	single protein format	None	None	None	None	None	CHEMBL204	Thrombin	Homo sapiens	SINGLE PROTEIN	CHEMBL1135196	1	Scientific Literature	Bioorg. Med. Chem. Lett.	2002	None
CHEMBL539053	DX-9065A HYDROCHLORIDE HYDRATE	0	481.00	0	3.99	3 (DX-9065A)	CC(=N)N1CC[C@H](Oc2ccc([C@H](Cc3ccc4ccc(C(=N)N)cc4c3)C(=O)O)cc2)C1.Cl	IC50	'>'	10000.0	nM				UO_0000065					False	CHEMBL833047	Inhibitory concentration against Coagulation factor II	B	BAO_0000357	single protein format	None	None	None	None	None	CHEMBL204	Thrombin	Homo sapiens	SINGLE PROTEIN	CHEMBL1137163	1	Scientific Literature	Bioorg. Med. Chem. Lett.	2004	None
CHEMBL368238		0	452.99	0	4.54	27	CC(C)N1CCC(NC(=O)c2cc3ccccc3n2CC(=O)Nc2ccc(Cl)cc2)CC1	Concentration	'='	0.42	uM				UO_0000064					False	CHEMBL832186	Concentration required to double plasma clotting time of prothrombin time	F	BAO_0000366	cell-free format	Homo sapiens	CHEMBL3559721	Plasma	None	None	CHEMBL204	Thrombin	Homo sapiens	SINGLE PROTEIN	CHEMBL1137150	1	Scientific Literature	Bioorg. Med. Chem. Lett.	2004	None
CHEMBL182746		0	483.04	1	5.66	22	CC(C)N1CCC(NC(=O)c2cc3ccccc3n2Cc2cc(-c3ccc(Cl)s3)on2)CC1	IC50	'='	420.0	nM	6.38			UO_0000065					False	CHEMBL827925	Concentration required for 50% inhibition of dilute prothrombin time	F	BAO_0000019	assay format	Homo sapiens	None	None	None	None	CHEMBL204	Thrombin	Homo sapiens	SINGLE PROTEIN	CHEMBL1137150	1	Scientific Literature	Bioorg. Med. Chem. Lett.	2004	None
CHEMBL3800162		0	538.53	1	4.49	8m	CCn1c(CNc2ccc(C(=N)N)cc2F)nc2cc(C(=O)N(CCC(=O)O)c3cc(F)cc(F)c3)ccc21	Inhibition	'='	91.22	%				UO_0000187					False	CHEMBL3802563	Inhibition of human thrombin at 1 ug/ml preincubated for 10 mins followed by Ac-FVR-AMC substrate addition measured within 10 mins by fluorescence assay relative to control	B	BAO_0000357	single protein format	Homo sapiens	None	None	None	None	CHEMBL204	Thrombin	Homo sapiens	SINGLE PROTEIN	CHEMBL3797073	1	Scientific Literature	Bioorg. Med. Chem.	2016	None
CHEMBL3799876		0	530.60	1	4.83	8f	CCn1c(CNc2ccc(C(=N)N)cc2F)nc2cc(C(=O)N(CCC(=O)O)c3c(C)cccc3C)ccc21	IC50	'='	1.81	nM	8.74			UO_0000065	16.48	0.31	3.91	6.37	False	CHEMBL3802564	Inhibition of human thrombin preincubated for 10 mins followed by Ac-FVR-AMC substrate addition measured within 10 mins by fluorescence assay	B	BAO_0000357	single protein format	Homo sapiens	None	None	None	None	CHEMBL204	Thrombin	Homo sapiens	SINGLE PROTEIN	CHEMBL3797073	1	Scientific Literature	Bioorg. Med. Chem.	2016	None
CHEMBL276881		0	609.60	None	None	11	CC(C)(C)OC(=O)Nc1cccc(-c2ccc(C(=O)N[C@@H](CCCN=C(N)N)B3O[C@@H]4CC5CC(C5(C)C)[C@]4(C)O3)s2)c1	Ki	'='	42.0	nM	7.38			UO_0000065	12.10	None	None	None	False	CHEMBL872712	Inhibition of thrombin	B	BAO_0000357	single protein format	Oryctolagus cuniculus	None	None	None	None	CHEMBL204	Thrombin	Homo sapiens	SINGLE PROTEIN	CHEMBL1151536	1	Scientific Literature	Bioorg. Med. Chem. Lett.	1997	None
CHEMBL366134		0	469.01	1	5.27	24	CC(C)N1CC[C@@H](NC(=O)c2cc3ccccc3n2Cc2cc(-c3ccc(Cl)s3)on2)C1	IC50	'='	620.0	nM	6.21			UO_0000065					False	CHEMBL833209	Inhibitory concentration in dilute prothrombin time assay	F	BAO_0000019	assay format	None	None	None	None	None	CHEMBL204	Thrombin	Homo sapiens	SINGLE PROTEIN	CHEMBL1137151	1	Scientific Literature	Bioorg. Med. Chem. Lett.	2004	None
CHEMBL440755		0	518.04	2	6.17	31	O=C(c1cc2ccccc2n1Cc1cc(-c2ccc(Cl)s2)on1)N1CCC(Nc2ccncc2)CC1	Concentration	'='	5.78	uM				UO_0000064					False	CHEMBL826645	Concentration required to double plasma clotting prothrombin time	F	BAO_0000366	cell-free format	None	CHEMBL3559721	Plasma	None	None	CHEMBL204	Thrombin	Homo sapiens	SINGLE PROTEIN	CHEMBL1137151	1	Scientific Literature	Bioorg. Med. Chem. Lett.	2004	None
CHEMBL2372668		0	551.64	2	0.34	table 1	CC[C@H](NC(=O)[C@@H](NC(=O)[C@H](C)NC(=O)[C@H](CCCCN)NC(=O)c1cc(O)ccc1O)[C@@H](C)CC)C(=O)O	IC50	'='	308000.0	nM		Outside typical range		UO_0000065					False	CHEMBL811068	Anti-thrombin activity by competitive enzyme assay using the fluorogenic substrate Tos-Gly-Pro-Arg-AMC at pH 8.3.	B	BAO_0000357	single protein format	None	None	None	None	None	CHEMBL204	Thrombin	Homo sapiens	SINGLE PROTEIN	CHEMBL1131543	1	Scientific Literature	Bioorg. Med. Chem. Lett.	1998	None
CHEMBL267681		0	543.01	1	2.27	10 (+/-)	CC(=O)NCC1(C(=O)Nc2ccc(-c3ccccc3S(N)(=O)=O)cn2)CC(c2ccc(Cl)c(N)c2)=NO1	Ki	'>'	21000.0	nM				UO_0000065					False	CHEMBL811979	Inhibitory activity against thrombin using human purified enzyme	B	BAO_0000357	single protein format	None	None	None	None	None	CHEMBL204	Thrombin	Homo sapiens	SINGLE PROTEIN	CHEMBL1145764	1	Scientific Literature	Bioorg. Med. Chem. Lett.	2003	None
CHEMBL350751		0	467.59	0	2.17	d	NCc1ccc(C[C@H](NS(=O)(=O)c2ccc3ccccc3c2)C(=O)N2CCC(O)CC2)cc1	Ki	'='	15600.0	nM	4.81			UO_0000065	10.28	0.20	2.64	4.26	False	CHEMBL814965	Inhibition constant was evaluated for inhibitory activity against the blood coagulant thrombin	B	BAO_0000357	single protein format	None	None	None	None	None	CHEMBL204	Thrombin	Homo sapiens	SINGLE PROTEIN	CHEMBL1130770	1	Scientific Literature	Bioorg. Med. Chem. Lett.	1998	None
CHEMBL1788246		0	395.46	0	0.91	-(S)-13n	N=C(N)c1ccc(CNC(=O)C[C@@H]2OCCN(NCc3ccccc3)C2=O)cc1	IC50	'='	10600.0	nM	4.97			UO_0000065	12.58	0.23	4.06	4.13	False	CHEMBL818151	Inhibitory activity against human thrombin	B	BAO_0000357	single protein format	None	None	None	None	None	CHEMBL204	Thrombin	Homo sapiens	SINGLE PROTEIN	CHEMBL1144900	1	Scientific Literature	J. Med. Chem.	2003	None
CHEMBL2372671		0	581.67	2	-0.30	table 1	CC[C@H](NC(=O)[C@@H](NC(=O)[C@@H](NC(=O)[C@H](CCCCN)NC(=O)c1cc(O)ccc1O)[C@@H](C)O)[C@@H](C)CC)C(=O)O	IC50	'='	546000.0	nM		Outside typical range		UO_0000065					False	CHEMBL811068	Anti-thrombin activity by competitive enzyme assay using the fluorogenic substrate Tos-Gly-Pro-Arg-AMC at pH 8.3.	B	BAO_0000357	single protein format	None	None	None	None	None	CHEMBL204	Thrombin	Homo sapiens	SINGLE PROTEIN	CHEMBL1131543	1	Scientific Literature	Bioorg. Med. Chem. Lett.	1998	None
CHEMBL557179		0	612.56	1	4.38	6	CC(=N)N1CCC(Oc2ccc(OCc3nc4cc(C(=N)N)ccc4n3CC(=O)Nc3ccccc3)cc2)CC1.Cl.Cl	IC50	'>'	10000.0	nM				UO_0000065					False	CHEMBL833047	Inhibitory concentration against Coagulation factor II	B	BAO_0000357	single protein format	None	None	None	None	None	CHEMBL204	Thrombin	Homo sapiens	SINGLE PROTEIN	CHEMBL1137163	1	Scientific Literature	Bioorg. Med. Chem. Lett.	2004	None
CHEMBL284436		0	436.00	0	0.61	12 MOL098	N=C(N)NCCC[C@@H](CCl)NC(=O)[C@@H]1CCN2CC[C@@](N)(Cc3ccccc3)CN12	IC50	'='	1.2	nM	8.92			UO_0000065	20.46	0.41	8.31	7.22	False	CHEMBL818160	Inhibitory concentration against thrombin.	B	BAO_0000357	single protein format	None	None	None	None	None	CHEMBL204	Thrombin	Homo sapiens	SINGLE PROTEIN	CHEMBL1132633	1	Scientific Literature	J. Med. Chem.	1999	None
CHEMBL72318		0	515.47	1	3.16	5	CN(C)C(=O)c1cccc(Oc2nc(Oc3cc(C(=N)N)ccc3O)c(F)c(N(C)CC(=O)O)c2F)c1	Ki	'='	4500.0	nM	5.35			UO_0000065	10.37	0.20	2.19	3.29	True	CHEMBL813661	Compound was tested for inhibitory activity against human thrombin	B	BAO_0000357	single protein format	None	None	None	None	None	CHEMBL204	Thrombin	Homo sapiens	SINGLE PROTEIN	CHEMBL1130936	1	Scientific Literature	Bioorg. Med. Chem. Lett.	1998	None
CHEMBL40854		0	637.66	None	None	36	Cc1cc(-c2ccccc2S(=O)(=O)NC(C)(C)C)ccc1C(=O)N[C@@H](CCCN=C(N)N)B1O[C@@H]2CC3CC(C3(C)C)[C@]2(C)O1	Ki	'='	0.21	nM	9.68			UO_0000065	15.18	None	None	None	False	CHEMBL814943	Binding affinity against Thrombin.	B	BAO_0000357	single protein format	None	None	None	None	None	CHEMBL204	Thrombin	Homo sapiens	SINGLE PROTEIN	CHEMBL1133572	1	Scientific Literature	J. Med. Chem.	2000	None
CHEMBL335340		0	448.51	0	2.27	33	N=C(N)c1ccc2c(c1)ncn2CC(=O)Nc1ccc(-c2ccccc2S(N)(=O)=O)cc1	Ki	'='	2700.0	nM	5.57			UO_0000065	12.42	0.24	3.30	3.55	False	CHEMBL819080	Binding affinity against human thrombin	B	BAO_0000357	single protein format	None	None	None	None	None	CHEMBL204	Thrombin	Homo sapiens	SINGLE PROTEIN	CHEMBL1133520	1	Scientific Literature	J. Med. Chem.	2000	None
CHEMBL46969		0	446.51	0	2.42	9b	COC(=O)[C@H](Cc1cccc(C(=N)N)c1)[C@@H](C)NC(=O)c1ccc(-c2ccc[n+]([O-])c2)cc1	Ki	'>'	4000.0	nM				UO_0000065					False	CHEMBL658075	Inhibition of Coagulation factor IIa	B	BAO_0000357	single protein format	Homo sapiens	None	None	None	None	CHEMBL204	Thrombin	Homo sapiens	SINGLE PROTEIN	CHEMBL1135155	1	Scientific Literature	Bioorg. Med. Chem. Lett.	2002	None
CHEMBL354456		0	484.58	0	1.38	1c	N=C(N)c1ccc(CC(=O)CN2CCCC[C@H](NS(=O)(=O)c3ccc4c(c3)CCO4)C2=O)cc1	Ki	'='	6.2	nM	8.21			UO_0000065	16.94	0.33	6.83	5.75	False	CHEMBL813619	Inhibitory constant against human thrombin (FIIa) determined in vitro	B	BAO_0000357	single protein format	None	None	None	None	None	CHEMBL204	Thrombin	Homo sapiens	SINGLE PROTEIN	CHEMBL1135220	1	Scientific Literature	Bioorg. Med. Chem. Lett.	2002	None
CHEMBL538077		0	828.59	2	6.65	17	CC(=N)N1CCC(Oc2ccc(N(Cc3nc4cc(C(=N)N)ccc4n3CC(=O)Nc3ccc(Cl)c(Cl)c3)C(=O)c3ccc(C(=O)O)cc3)cc2)CC1.Cl.Cl	IC50	'>'	10000.0	nM				UO_0000065					False	CHEMBL833047	Inhibitory concentration against Coagulation factor II	B	BAO_0000357	single protein format	None	None	None	None	None	CHEMBL204	Thrombin	Homo sapiens	SINGLE PROTEIN	CHEMBL1137163	1	Scientific Literature	Bioorg. Med. Chem. Lett.	2004	None
CHEMBL139084		0	545.68	2	6.04	18	CCc1ccccc1-c1ccc(C(=O)NC(/C=C/c2ccccc2)C(Cc2cccc(C(=N)N)c2)C(=O)OC)cc1	IC50	'='	5300.0	nM	5.28			UO_0000065	9.67	0.18	-0.76	5.01	False	CHEMBL816075	Inhibitory activity against human Thrombin	B	BAO_0000357	single protein format	None	None	None	None	None	CHEMBL204	Thrombin	Homo sapiens	SINGLE PROTEIN	CHEMBL1131467	1	Scientific Literature	J. Med. Chem.	1998	None
CHEMBL555005		0	681.45	2	5.69	7	CC(=N)N1CCC(Oc2ccc(OCc3nc4cc(C(=N)N)ccc4n3CC(=O)Nc3ccc(Cl)c(Cl)c3)cc2)CC1.Cl.Cl	IC50	'>'	10000.0	nM				UO_0000065					False	CHEMBL833047	Inhibitory concentration against Coagulation factor II	B	BAO_0000357	single protein format	None	None	None	None	None	CHEMBL204	Thrombin	Homo sapiens	SINGLE PROTEIN	CHEMBL1137163	1	Scientific Literature	Bioorg. Med. Chem. Lett.	2004	None
CHEMBL536488		0	801.78	2	5.76	16	CC(=N)N1CCC(Oc2ccc(N(Cc3nc4cc(C(=N)N)ccc4n3CC(=O)NC(C)(C)c3ccccc3)C(=O)c3ccc(C(=O)O)cc3)cc2)CC1.Cl.Cl	IC50	'>'	10000.0	nM				UO_0000065					False	CHEMBL833047	Inhibitory concentration against Coagulation factor II	B	BAO_0000357	single protein format	None	None	None	None	None	CHEMBL204	Thrombin	Homo sapiens	SINGLE PROTEIN	CHEMBL1137163	1	Scientific Literature	Bioorg. Med. Chem. Lett.	2004	None
CHEMBL111051		0	451.95	0	2.32	13	N[C@@H](C(=O)N1CCC[C@H]1C(=O)NCc1cc(Cl)ccc1OCC(=O)O)C1CCCCC1	Ki	'='	60.0	nM	7.22			UO_0000065	15.98	0.32	4.90	5.92	False	CHEMBL812836	Binding affinity was evaluated on serine protease thrombin.	B	BAO_0000357	single protein format	None	None	None	None	None	CHEMBL204	Thrombin	Homo sapiens	SINGLE PROTEIN	CHEMBL1131061	1	Scientific Literature	J. Med. Chem.	1998	None
CHEMBL330791		0	592.62	0	2.96	21 (diastereomer 2)	NC1CCC(CNC(=O)[C@@H]2CCCN2C(=O)CC(c2cccnc2)c2ccc3c(c2)OCO3)CC1.O=C(O)C(F)(F)F	Ki	'='	0.28	nM	9.55			UO_0000065	19.96	0.37	6.59	8.95	False	CHEMBL814318	Inhibition of Thrombin	B	BAO_0000357	single protein format	Homo sapiens	None	None	None	None	CHEMBL204	Thrombin	Homo sapiens	SINGLE PROTEIN	CHEMBL1130225	1	Scientific Literature	J. Med. Chem.	1997	None
CHEMBL181265		0	313.40	0	3.38	5	CCOc1ccc(CNc2ccc(C(=N)N)cc2)cc1OCC	Ki	'='	4500.0	nM	5.35			UO_0000065	17.06	0.32	1.97	6.65	False	CHEMBL828078	The value of binding constant measured against human Thrombin	B	BAO_0000357	single protein format	Homo sapiens	None	None	None	None	CHEMBL204	Thrombin	Homo sapiens	SINGLE PROTEIN	CHEMBL1144307	1	Scientific Literature	Bioorg. Med. Chem. Lett.	2005	None
CHEMBL214264		0	513.60	2	1.53	15	N=C(N)c1ccc(CNC(=O)C2(NC(=O)[C@@H](Cc3ccccc3)NCC(=O)O)Cc3ccccc3C2)cc1	IC50	'='	10050.0	nM	5.00			UO_0000065	9.73	0.18	3.47	3.18	False	CHEMBL870372	Inhibition of human thrombin activity	B	BAO_0000357	single protein format	Homo sapiens	None	None	None	None	CHEMBL204	Thrombin	Homo sapiens	SINGLE PROTEIN	CHEMBL1145333	1	Scientific Literature	J. Med. Chem.	2006	None
CHEMBL3359903		0	638.63	3	5.33	14c	CCOC(=O)c1c(C)[nH]c2ccc(OCc3c(C(=O)OCC)c4cc(OS(=O)(=O)[O-])ccc4n3C(=O)OC(C)(C)C)cc12.[Na+]	Activity	'='	42.0	%				UO_0000187					False	CHEMBL3377579	Inhibition of human thrombin using spectrozyme TH as substrate assessed as residual activity at 500 uM by spectrophotometric assay	B	BAO_0000357	single protein format	Homo sapiens	None	None	None	None	CHEMBL204	Thrombin	Homo sapiens	SINGLE PROTEIN	CHEMBL3351582	1	Scientific Literature	Bioorg. Med. Chem. Lett.	2014	None
CHEMBL62288		0	494.52	0	4.61	18	C/C(=C(\F)C(=O)Nc1ccc(-c2ccccc2S(N)(=O)=O)cc1F)c1ccc2ccnc(N)c2c1	IC50	'='	6300.0	nM	5.20			UO_0000065	10.52	0.20	0.59	4.06	False	CHEMBL658195	Concentration required for inhibition of Coagulation factor II	B	BAO_0000357	single protein format	None	None	None	None	None	CHEMBL204	Thrombin	Homo sapiens	SINGLE PROTEIN	CHEMBL1134849	1	Scientific Literature	Bioorg. Med. Chem. Lett.	2002	None
CHEMBL1159880		0	575.09	1	4.92	12	CC(C)(C)OC(=O)N[C@@H](Cc1ccccc1)C(=O)Nc1ccc2c(Cl)c(OCCCSC(=N)N)oc(=O)c2c1	K obs / 1	'='	230.0	M-1 s-1									False	CHEMBL813340	Inhibition of human thrombin (inhibitor concentration 1.2-54 uM)	B	BAO_0000357	single protein format	None	None	None	None	None	CHEMBL204	Thrombin	Homo sapiens	SINGLE PROTEIN	CHEMBL1127646	1	Scientific Literature	J. Med. Chem.	1994	None
CHEMBL214814		0	722.76	2	3.31	3c	C[C@H](NC(=O)[C@@H](CO)NS(=O)(=O)Cc1ccccc1)C(=O)NC(Cc1ccc(NC(=N)N)cc1)P(=O)(Oc1ccccc1)Oc1ccccc1	IC50	'='	770.0	nM	6.11			UO_0000065	8.46	0.17	2.80	2.75	True	CHEMBL908014	Inhibition of human thrombin	B	BAO_0000357	single protein format	Homo sapiens	None	None	None	None	CHEMBL204	Thrombin	Homo sapiens	SINGLE PROTEIN	CHEMBL1149362	1	Scientific Literature	J. Med. Chem.	2006	None
CHEMBL216110		0	495.65	1	0.77	27	CC(=O)N[C@@H](CC(C)C)C(=O)N[C@H](C(=O)N[C@@H](CCCNC(=N)N)C(=O)c1nccs1)C(C)C	IC50	'>'	200000.0	nM		Outside typical range		UO_0000065					False	CHEMBL907637	Inhibition of thrombin	B	BAO_0000357	single protein format	None	None	None	None	None	CHEMBL204	Thrombin	Homo sapiens	SINGLE PROTEIN	CHEMBL1138224	1	Scientific Literature	J. Med. Chem.	2006	None
CHEMBL319930		0	494.64	0	1.19	1	CC(C)(C)OC(=O)N[C@@H](C(=O)N1CCC[C@H]1C(=O)N[C@H](C=O)CCCN=C(N)N)C1CCCCC1	IC50	'='	12.0	nM	7.92			UO_0000065	16.01	0.31	6.73	4.68	False	CHEMBL771786	In vitro inhibitory activity against human Prothrombin	B	BAO_0000357	single protein format	None	None	None	None	None	CHEMBL204	Thrombin	Homo sapiens	SINGLE PROTEIN	CHEMBL1130154	1	Scientific Literature	J. Med. Chem.	1997	None
CHEMBL366647		0	555.46	2	5.67	30	CCOC(=O)C1CCN(Cc2ccc(C(=O)Nc3ccc(Cl)cc3C(=O)Nc3ccc(Cl)cn3)cc2)CC1	IC50	'>'	11000.0	nM				UO_0000065					False	CHEMBL818150	Inhibitory activity against thrombin.	B	BAO_0000357	single protein format	None	None	None	None	None	CHEMBL204	Thrombin	Homo sapiens	SINGLE PROTEIN	CHEMBL1147578	1	Scientific Literature	Bioorg. Med. Chem. Lett.	2004	None
CHEMBL212971		0	451.53	1	0.69	9	CC[C@@H](NCC(=O)O)C(=O)NC1(C(=O)NCc2ccc(C(=N)N)cc2)Cc2ccccc2C1	IC50	'='	300000.0	nM		Outside typical range		UO_0000065					False	CHEMBL870372	Inhibition of human thrombin activity	B	BAO_0000357	single protein format	Homo sapiens	None	None	None	None	CHEMBL204	Thrombin	Homo sapiens	SINGLE PROTEIN	CHEMBL1145333	1	Scientific Literature	J. Med. Chem.	2006	None
CHEMBL25477		0	433.56	0	4.44	20e	CCc1nc2ccc(OC3CCN(C(C)=N)CC3)cc2n1C/C=C/c1cc(N)ccc1O	Ki	'='	75.0	nM	7.12			UO_0000065	16.43	0.30	2.68	7.10	False	CHEMBL877960	Tested in vitro for the selectivity against thrombin (IIa)	B	BAO_0000357	single protein format	None	None	None	None	None	CHEMBL204	Thrombin	Homo sapiens	SINGLE PROTEIN	CHEMBL1135304	1	Scientific Literature	Bioorg. Med. Chem. Lett.	2002	None
CHEMBL326552		0	372.47	0	3.86	19a	N=C(N)c1cccc(/C=C2\CCCC/C(=C\c3cccc(C(=N)N)c3)C2=O)c1	Ki	'='	2100.0	nM	5.68			UO_0000065	15.24	0.28	1.82	4.86	False	CHEMBL813670	In vitro inhibition of human thrombin(FIIa).	B	BAO_0000357	single protein format	None	None	None	None	None	CHEMBL204	Thrombin	Homo sapiens	SINGLE PROTEIN	CHEMBL1132552	1	Scientific Literature	J. Med. Chem.	1999	None
CHEMBL313088		0	328.75	0	4.06	21	Cc1cccc(OC(=O)c2cc3cc(CCl)ccc3oc2=O)c1	Inhibition	'='	35.0	%				UO_0000187					False	CHEMBL863458	Inhibitory activity against human thrombin at 2 uM	B	BAO_0000357	single protein format	Homo sapiens	None	None	None	None	CHEMBL204	Thrombin	Homo sapiens	SINGLE PROTEIN	CHEMBL1141241	1	Scientific Literature	J. Med. Chem.	2005	None
CHEMBL87575		0	349.17	0	4.40	14	O=C(Oc1ccccc1Cl)c1cc2cc(CCl)ccc2oc1=O	Inhibition	'='	78.0	%				UO_0000187					False	CHEMBL863458	Inhibitory activity against human thrombin at 2 uM	B	BAO_0000357	single protein format	Homo sapiens	None	None	None	None	CHEMBL204	Thrombin	Homo sapiens	SINGLE PROTEIN	CHEMBL1141241	1	Scientific Literature	J. Med. Chem.	2005	None
CHEMBL243184		0	542.87	2	5.31	56	O=C(Nc1ccc(Cl)cc1)c1cc(Cl)ccc1NC(=O)c1scc(CNCCOCCO)c1Cl	Ki	'='	3200.0	nM	5.50			UO_0000065	10.12	0.22	0.18	5.51	False	CHEMBL891859	Binding affinity to human thrombin after 10 mins	B	BAO_0000357	single protein format	Homo sapiens	None	None	None	None	CHEMBL204	Thrombin	Homo sapiens	SINGLE PROTEIN	CHEMBL1146367	1	Scientific Literature	Bioorg. Med. Chem.	2007	None
CHEMBL310357		0	540.73	2	6.75	1a	O=C(c1ccc(OCCN2CCCC2)cc1)c1c(-c2ccc(OCCN3CCCC3)cc2)sc2ccccc12	K ass	'='	410000.0	l M-1									False	CHEMBL814532	Inhibitory activity against human thrombin	B	BAO_0000357	single protein format	None	None	None	None	None	CHEMBL204	Thrombin	Homo sapiens	SINGLE PROTEIN	CHEMBL1132782	1	Scientific Literature	Bioorg. Med. Chem. Lett.	2000	None
CHEMBL151113		0	428.58	1	5.07	18a	CN(C)C(=N)c1ccc(/C=C2\CCCC/C(=C\c3ccc(C(=N)N(C)C)cc3)C2=O)cc1	Ki	'>'	5000.0	nM				UO_0000065					False	CHEMBL813670	In vitro inhibition of human thrombin(FIIa).	B	BAO_0000357	single protein format	None	None	None	None	None	CHEMBL204	Thrombin	Homo sapiens	SINGLE PROTEIN	CHEMBL1132552	1	Scientific Literature	J. Med. Chem.	1999	None
CHEMBL331437		0	372.47	0	3.86	19c	N=C(N)c1cccc(/C=C2/CCCC/C(=C/c3cccc(C(=N)N)c3)C2=O)c1	Ki	'='	1400.0	nM	5.85			UO_0000065	15.72	0.29	1.99	5.01	False	CHEMBL813670	In vitro inhibition of human thrombin(FIIa).	B	BAO_0000357	single protein format	None	None	None	None	None	CHEMBL204	Thrombin	Homo sapiens	SINGLE PROTEIN	CHEMBL1132552	1	Scientific Literature	J. Med. Chem.	1999	None
CHEMBL327986		0	447.54	0	4.76	113	Cc1cccc2c1cc(C(=O)NCc1nccc3ccccc13)n2Cc1cccc(C(=N)N)c1	Ki	'='	200.0	nM	6.70			UO_0000065	14.97	0.27	1.94	6.92	False	CHEMBL817241	Inhibitory activity against human thrombin	B	BAO_0000357	single protein format	None	None	None	None	None	CHEMBL204	Thrombin	Homo sapiens	SINGLE PROTEIN	CHEMBL1135480	1	Scientific Literature	J. Med. Chem.	2002	None
CHEMBL51151		0	556.19	1	4.45	B30	COC(=N)NS(=O)(=O)C(F)(F)C(F)(F)C(F)(F)C(F)(F)C(F)(F)C(F)(F)C(F)(F)C(F)(F)F	Ki	'='	403.0	nM	6.39			UO_0000065	11.50	0.26	1.94	8.07	False	CHEMBL879102	Inhibitory activity against human thrombin (using Chromozym TH as the substrate)	B	BAO_0000357	single protein format	None	None	None	None	None	CHEMBL204	Thrombin	Homo sapiens	SINGLE PROTEIN	CHEMBL1132933	1	Scientific Literature	J. Med. Chem.	2000	None
CHEMBL333182		0	416.55	0	3.08	13v	Cc1cc(OCCCON=C(N)N)cc(C(=O)N(Cc2ccsc2)CC2CC2)c1	Ki	'='	31.0	nM	7.51			UO_0000065	18.03	0.35	4.43	7.28	False	CHEMBL814859	Inhibitory activity against thrombin	B	BAO_0000357	single protein format	None	None	None	None	None	CHEMBL204	Thrombin	Homo sapiens	SINGLE PROTEIN	CHEMBL1146801	1	Scientific Literature	Bioorg. Med. Chem. Lett.	2004	None
CHEMBL344993		0	593.75	2	0.60	49	CC1CNc2c(cccc2S(=O)(=O)NC(CCCN=C(N)N)C(=O)N2CCC(CCC(=O)NCCC(=O)O)CC2)C1	Ki	'='	280.0	nM	6.55			UO_0000065	11.04	0.22	5.95	3.13	False	CHEMBL873985	The compound was evaluated for the inhibitory activity against human thrombin.	B	BAO_0000357	single protein format	None	None	None	None	None	CHEMBL204	Thrombin	Homo sapiens	SINGLE PROTEIN	CHEMBL1132465	1	Scientific Literature	J. Med. Chem.	1999	None
CHEMBL2371881		0	3085.18	None	None	TI3	CC[C@H](C)[C@H](NC(=O)[C@H](CCC(=O)O)NC(=O)[C@H](CCC(=O)O)NC(=O)[C@H](Cc1ccccc1)NC(=O)[C@H](CC(=O)O)NC(=O)CNC(=O)[C@H](CO)NC(=O)CNC(=O)[C@H](CO)NC(=O)CNC(=O)[C@H](CO)NC(=O)CNC(=O)[C@H](CO)NC(=O)CNC(=O)[C@H](CO)NC(=O)CNC(=O)[C@H](CO)NC(=O)CNC(=O)[C@H](CO)NC(=O)CNC(=O)[C@H](CO)NC(=O)CNC(=O)[C@H]1CCCCN1C(=O)[C@H](CCCN=C(N)N)NS(=O)(=O)c1ccc(C(C)(C)C)cc1)C(=O)N1CCC[C@H]1C(=O)N[C@@H](CCC(=O)O)C(=O)N[C@…	Ki	'='	1.3	nM	8.89			UO_0000065					False	CHEMBL863455	Inhibitory activity against human thrombin by amidolytic assay using chromogenic S-2238 substrate	F	BAO_0000019	assay format	Homo sapiens	None	None	None	None	CHEMBL204	Thrombin	Homo sapiens	SINGLE PROTEIN	CHEMBL1141203	1	Scientific Literature	Bioorg. Med. Chem. Lett.	2005	None
CHEMBL2371882		0	3373.44	None	None	TI4	CC[C@H](C)[C@H](NC(=O)[C@H](CCC(=O)O)NC(=O)[C@H](CCC(=O)O)NC(=O)[C@H](Cc1ccccc1)NC(=O)[C@H](CC(=O)O)NC(=O)CNC(=O)[C@H](CO)NC(=O)CNC(=O)[C@H](CO)NC(=O)CNC(=O)[C@H](CO)NC(=O)CNC(=O)[C@H](CO)NC(=O)CNC(=O)[C@H](CO)NC(=O)CNC(=O)[C@H](CO)NC(=O)CNC(=O)[C@H](CO)NC(=O)CNC(=O)[C@H](CO)NC(=O)CNC(=O)[C@H](CO)NC(=O)CNC(=O)[C@H](CO)NC(=O)CNC(=O)[C@H]1CCCCN1C(=O)[C@H](CCCN=C(N)N)NS(=O)(=O)c1ccc(C(C)(C)C)cc1)C(=…	Ki	'='	2.0	nM	8.70			UO_0000065					False	CHEMBL863455	Inhibitory activity against human thrombin by amidolytic assay using chromogenic S-2238 substrate	F	BAO_0000019	assay format	Homo sapiens	None	None	None	None	CHEMBL204	Thrombin	Homo sapiens	SINGLE PROTEIN	CHEMBL1141203	1	Scientific Literature	Bioorg. Med. Chem. Lett.	2005	None
CHEMBL122456		0	465.50	0	1.82	6	COc1ccc(-n2nnnc2C(=O)Nc2ccc(-c3ccccc3S(N)(=O)=O)cc2)cc1N	Ki	'='	4000.0	nM	5.40			UO_0000065	11.60	0.22	3.58	3.21	False	CHEMBL813618	Inhibitory constant against thrombin using human purified enzymes	B	BAO_0000357	single protein format	Homo sapiens	None	None	None	None	CHEMBL204	Thrombin	Homo sapiens	SINGLE PROTEIN	CHEMBL1136511	1	Scientific Literature	Bioorg. Med. Chem. Lett.	2003	None
CHEMBL321319		0	447.52	0	4.43	18c	CCS(=O)(=O)c1cc(-c2cc(C(=O)Nc3ccccc3)cc3ccc(C(=N)N)cc23)co1	Ki	'='	290.0	nM	6.54			UO_0000065	14.61	0.28	2.11	5.18	False	CHEMBL813430	Binding affinity against thrombin	B	BAO_0000357	single protein format	None	None	None	None	None	CHEMBL204	Thrombin	Homo sapiens	SINGLE PROTEIN	CHEMBL1146777	1	Scientific Literature	Bioorg. Med. Chem. Lett.	2004	None
CHEMBL111641		0	511.61	1	0.59	10	N=C(N)NCCCC(NC(=O)[C@@H]1CC[C@H]2CN(C(=O)c3ccccc3)CC(=O)N21)C(=O)c1nccs1	Ki	'='	25.0	nM	7.60			UO_0000065	14.86	0.29	7.01	4.70	False	CHEMBL847937	Binding affinity against thrombin	B	BAO_0000357	single protein format	None	None	None	None	None	CHEMBL204	Thrombin	Homo sapiens	SINGLE PROTEIN	CHEMBL1130670	1	Scientific Literature	Bioorg. Med. Chem. Lett.	1998	None
CHEMBL159133		0	543.73	2	6.34	5	COc1cc(Cc2c(-c3ccc(OCCN4CCCC4)nc3)sc3cc(O)ccc23)ccc1CN1CCCC1	K aps	'='	1182000000.0	l M-1									False	CHEMBL816466	Binding to human thrombin was measured using the inhibition of thrombin hydrolysis of Bz-Phe-Val-Arg-pNA	B	BAO_0000357	single protein format	None	None	None	None	None	CHEMBL204	Thrombin	Homo sapiens	SINGLE PROTEIN	CHEMBL1132684	1	Scientific Literature	Bioorg. Med. Chem. Lett.	1999	None
CHEMBL254229	COCHINCHINENENE A	0	526.63	2	7.07	1, cochinchinenene A	COc1ccc(C(CCc2ccc(O)cc2OC)c2c(OC)cc(/C=C/c3ccc(O)cc3)cc2OC)cc1	IC50	'>'	9500.0	nM				UO_0000065					False	CHEMBL925661	Inhibition of human thrombin	B	BAO_0000357	single protein format	Homo sapiens	None	None	None	None	CHEMBL204	Thrombin	Homo sapiens	SINGLE PROTEIN	CHEMBL1141302	1	Scientific Literature	J. Nat. Prod.	2007	None
CHEMBL337930		0	653.83	2	2.09	10d	N=C(N)NCCC[C@H](NC(=O)[C@H](CC1CC1)NC(=O)[C@@H](Cc1ccccc1)NS(=O)(=O)Cc1ccccc1)C(=O)c1nccs1	IC50	'='	9200.0	nM	5.04			UO_0000065	7.70	0.15	2.95	2.57	False	CHEMBL816078	Inhibitory activity against thrombin (IIa).	B	BAO_0000357	single protein format	None	None	None	None	None	CHEMBL204	Thrombin	Homo sapiens	SINGLE PROTEIN	CHEMBL1145084	1	Scientific Literature	J. Med. Chem.	2003	None
CHEMBL199236		0	390.44	0	3.67	20	CCOc1cc(-c2cccnc2)cc(C(Nc2ccc(C(=N)N)cc2)C(=O)O)c1	Ki	'='	10200.0	nM	4.99			UO_0000065	12.78	0.24	1.32	4.11	False	CHEMBL863321	Binding affinity to thrombin	B	BAO_0000357	single protein format	Homo sapiens	None	None	None	None	CHEMBL204	Thrombin	Homo sapiens	SINGLE PROTEIN	CHEMBL1141948	1	Scientific Literature	Bioorg. Med. Chem. Lett.	2005	None
CHEMBL383382		0	427.50	0	3.29	11	CCOc1cc(O[C@H]2CC[C@H](O)CC2)cc(C(Nc2ccc(C(=N)N)cc2)C(=O)O)c1	Ki	'='	5500.0	nM	5.26			UO_0000065	12.30	0.23	1.97	3.81	False	CHEMBL863321	Binding affinity to thrombin	B	BAO_0000357	single protein format	Homo sapiens	None	None	None	None	CHEMBL204	Thrombin	Homo sapiens	SINGLE PROTEIN	CHEMBL1141948	1	Scientific Literature	Bioorg. Med. Chem. Lett.	2005	None
CHEMBL69990		0	511.65	1	3.44	4b	COc1ccc2ccc(S(=O)(=O)N[C@@H](CCCNc3cccnn3)C(=O)N3CCC(C)CC3)cc2c1	IC50	'='	2300.0	nM	5.64			UO_0000065	11.02	0.21	2.20	4.97	False	CHEMBL811065	Inhibitory activity against thrombin was measured by its ability to cleave the synthetic substrate S-2238(D-Phe-Pip-Arg-pNA)	B	BAO_0000357	single protein format	None	None	None	None	None	CHEMBL204	Thrombin	Homo sapiens	SINGLE PROTEIN	CHEMBL1127967	1	Scientific Literature	Bioorg. Med. Chem. Lett.	1994	None
CHEMBL124424		0	520.74	2	7.08	2	C(#Cc1ccc(Cc2c(-c3ccc(OCCN4CCCC4)cc3)sc3ccccc23)cc1)CN1CCCC1	K ass	'='	4.84	l M-1									False	CHEMBL771787	Binding affinity for human Prothrombin as apparent association constant (Kass)	B	BAO_0000357	single protein format	Homo sapiens	None	None	None	None	CHEMBL204	Thrombin	Homo sapiens	SINGLE PROTEIN	CHEMBL1131921	1	Scientific Literature	Bioorg. Med. Chem. Lett.	1999	None
CHEMBL77007		0	772.91	2	2.75	59	N=C(N)Nc1ccc(CNC(=O)N2CCN(C(=O)OC[C@H]3C4C=CC(CC4)[C@@H]3COC(=O)N3CCN(C(=O)NCc4ccc(NC(=N)N)cc4)CC3)CC2)cc1	Ki	'='	138000.0	nM		Outside typical range		UO_0000065					False	CHEMBL813567	Compound was evaluated for its inhibitory potency against thrombin	B	BAO_0000357	single protein format	None	None	None	None	None	CHEMBL204	Thrombin	Homo sapiens	SINGLE PROTEIN	CHEMBL1132784	1	Scientific Literature	Bioorg. Med. Chem. Lett.	2000	None
CHEMBL331847		0	566.66	1	1.71	4	N=C(N)c1ccc(CNC(=O)[C@@H]2CCCN2C(=O)[C@H](NS(N)(=O)=O)C(c2ccccc2)c2ccccc2)cc1F	Ki	'='	0.008	nM		Outside typical range		UO_0000065					False	CHEMBL813669	In vitro inhibition constant (Ki) against human thrombin	B	BAO_0000357	single protein format	None	None	None	None	None	CHEMBL204	Thrombin	Homo sapiens	SINGLE PROTEIN	CHEMBL1144934	1	Scientific Literature	J. Med. Chem.	2003	None
CHEMBL3144258		0	4706.16	None	None	126	Cc1cn([C@H]2C[C@H](OP(=O)(O)OC[C@H]3O[C@@H](n4cnc5c(=O)nc(N)[nH]c54)C[C@@H]3OCOC[C@H]3O[C@@H](n4cnc5c(=O)[nH]c(=N)[nH]c54)C[C@@H]3OP(=O)(O)OC[C@H]3O[C@@H](n4cc(C)c(=O)[nH]c4=O)C[C@@H]3OP(=O)(O)OC[C@H]3O[C@@H](n4cnc5c(=O)[nH]c(=N)[nH]c54)C[C@@H]3OP(=O)(O)OC[C@H]3O[C@@H](n4cc(C)c(=O)[nH]c4=O)C[C@@H]3OP(=O)(O)OC[C@H]3O[C@@H](n4cnc5c(=O)nc(N)[nH]c54)C[C@@H]3OP(=O)(O)OC[C@H]3O[C@@H](n4cnc5c(=O)[nH]c(=…	Relative PT	'='	0.6										False	CHEMBL771783	Relative prothrombin time was determined as the activity of the test ODN (oligodeoxynucleotide) relative to that of GS-522	F	BAO_0000019	assay format	Cercopithecidae	None	None	None	None	CHEMBL204	Thrombin	Homo sapiens	SINGLE PROTEIN	CHEMBL1131152	1	Scientific Literature	J. Med. Chem.	1998	None
CHEMBL3982468		0	520.54	1	4.35	9m	CCn1c(CNc2ccc(C(=N)N)cc2)nc2cc(C(=O)N(CCC(=O)O)c3ccc(F)cc3F)ccc21	IC50	'='	4.23	nM	8.37			UO_0000065	16.09	0.30	4.02	6.10	False	CHEMBL3854384	Inhibition of human thrombin pre-incubated for 10 mins before Ac-FVR-AMC substrate addition and measured after 10 mins by fluorescence based assay	B	BAO_0000357	single protein format	Homo sapiens	None	None	None	None	CHEMBL204	Thrombin	Homo sapiens	SINGLE PROTEIN	CHEMBL3853299	1	Scientific Literature	Eur J Med Chem	2016	None
CHEMBL423259		0	394.31	None	None	2	CN(CC(=O)N[C@@H](CCCSC(=N)N)B(O)O)C(=O)CCc1ccccc1	Ki	'='	0.3	nM	9.52			UO_0000065	24.15	None	None	None	False	CHEMBL813660	Inhibition against human thrombin	B	BAO_0000357	single protein format	None	None	None	None	None	CHEMBL204	Thrombin	Homo sapiens	SINGLE PROTEIN	CHEMBL1130774	1	Scientific Literature	Bioorg. Med. Chem. Lett.	1998	None
CHEMBL3195677		0	286.26	0	2.29	SID24780000	O=C(O)c1ccc(/C=N/NC(=O)c2ccc(F)cc2)cc1	IC50	'>'	50000.0	nM			Not Active	UO_0000065					False	CHEMBL1614423	PUBCHEM_BIOASSAY: Thrombin 1536 HTS Dose Response Confirmation. (Class of assay: confirmatory) [Related pubchem assays: 1046 (Thrombin 1536 HTS; hits were confirmed in this assay)]	F	BAO_0000019	assay format	Homo sapiens	None	None	None	None	CHEMBL204	Thrombin	Homo sapiens	SINGLE PROTEIN	CHEMBL1201862	7	PubChem BioAssays			None
CHEMBL1422672		0	376.43	0	2.20	SID4263309	COc1ccc(S(=O)(=O)NC(C)C(=O)Nc2cccc(C(C)=O)c2)cc1	IC50	'>'	50000.0	nM			Not Active	UO_0000065					False	CHEMBL1614423	PUBCHEM_BIOASSAY: Thrombin 1536 HTS Dose Response Confirmation. (Class of assay: confirmatory) [Related pubchem assays: 1046 (Thrombin 1536 HTS; hits were confirmed in this assay)]	F	BAO_0000019	assay format	Homo sapiens	None	None	None	None	CHEMBL204	Thrombin	Homo sapiens	SINGLE PROTEIN	CHEMBL1201862	7	PubChem BioAssays			None
CHEMBL1530879		0	403.46	0	3.28	SID22410528	CCN(CC)S(=O)(=O)c1cccc(NC(=O)/C=C/c2cccc([N+](=O)[O-])c2)c1	IC50	'>'	50000.0	nM			Not Active	UO_0000065					False	CHEMBL1614423	PUBCHEM_BIOASSAY: Thrombin 1536 HTS Dose Response Confirmation. (Class of assay: confirmatory) [Related pubchem assays: 1046 (Thrombin 1536 HTS; hits were confirmed in this assay)]	F	BAO_0000019	assay format	Homo sapiens	None	None	None	None	CHEMBL204	Thrombin	Homo sapiens	SINGLE PROTEIN	CHEMBL1201862	7	PubChem BioAssays			None
CHEMBL1452900		0	309.39	0	3.66	SID17388027	CSc1nc(-c2ccccc2)nn1C(=O)c1ccc(C)cc1	IC50	'='	27.97	nM	7.55		Active	UO_0000065					False	CHEMBL1614423	PUBCHEM_BIOASSAY: Thrombin 1536 HTS Dose Response Confirmation. (Class of assay: confirmatory) [Related pubchem assays: 1046 (Thrombin 1536 HTS; hits were confirmed in this assay)]	F	BAO_0000019	assay format	Homo sapiens	None	None	None	None	CHEMBL204	Thrombin	Homo sapiens	SINGLE PROTEIN	CHEMBL1201862	7	PubChem BioAssays			None
CHEMBL1492412		0	276.34	0	3.72	SID24835263	O=C(Nc1nc(-c2cccs2)cs1)c1ccco1	IC50	'>'	50000.0	nM			Not Active	UO_0000065					False	CHEMBL1614423	PUBCHEM_BIOASSAY: Thrombin 1536 HTS Dose Response Confirmation. (Class of assay: confirmatory) [Related pubchem assays: 1046 (Thrombin 1536 HTS; hits were confirmed in this assay)]	F	BAO_0000019	assay format	Homo sapiens	None	None	None	None	CHEMBL204	Thrombin	Homo sapiens	SINGLE PROTEIN	CHEMBL1201862	7	PubChem BioAssays			None
CHEMBL1303664		0	374.40	0	3.85	SID4256048	COc1ccccc1C(=O)n1nc(-c2ccccc2)nc1NCc1ccco1	IC50	'='	223.12	nM	6.65		Active	UO_0000065					False	CHEMBL1614423	PUBCHEM_BIOASSAY: Thrombin 1536 HTS Dose Response Confirmation. (Class of assay: confirmatory) [Related pubchem assays: 1046 (Thrombin 1536 HTS; hits were confirmed in this assay)]	F	BAO_0000019	assay format	Homo sapiens	None	None	None	None	CHEMBL204	Thrombin	Homo sapiens	SINGLE PROTEIN	CHEMBL1201862	7	PubChem BioAssays			None
CHEMBL1463190		0	336.40	0	3.53	SID24816434	CC(=O)N1c2ccccc2N2C(c3c(C)c(C)cc(C)c3C)=NON12	IC50	'='	3373.26	nM	5.47		Active	UO_0000065					False	CHEMBL1614423	PUBCHEM_BIOASSAY: Thrombin 1536 HTS Dose Response Confirmation. (Class of assay: confirmatory) [Related pubchem assays: 1046 (Thrombin 1536 HTS; hits were confirmed in this assay)]	F	BAO_0000019	assay format	Homo sapiens	None	None	None	None	CHEMBL204	Thrombin	Homo sapiens	SINGLE PROTEIN	CHEMBL1201862	7	PubChem BioAssays			None
CHEMBL1463179		0	330.31	0	4.37	SID17402385	Cn1nc(C(F)(F)F)c2cc(COc3ccc(F)cc3)sc21	IC50	'>'	50000.0	nM			Not Active	UO_0000065					False	CHEMBL1614423	PUBCHEM_BIOASSAY: Thrombin 1536 HTS Dose Response Confirmation. (Class of assay: confirmatory) [Related pubchem assays: 1046 (Thrombin 1536 HTS; hits were confirmed in this assay)]	F	BAO_0000019	assay format	Homo sapiens	None	None	None	None	CHEMBL204	Thrombin	Homo sapiens	SINGLE PROTEIN	CHEMBL1201862	7	PubChem BioAssays			None
CHEMBL1528294		0	331.35	0	2.17	SID24793959	CCc1ccc(S(=O)(=O)ON2C(=O)c3ccccc3C2=O)cc1	IC50	'='	1549.82	nM	5.81		Active	UO_0000065					False	CHEMBL1614423	PUBCHEM_BIOASSAY: Thrombin 1536 HTS Dose Response Confirmation. (Class of assay: confirmatory) [Related pubchem assays: 1046 (Thrombin 1536 HTS; hits were confirmed in this assay)]	F	BAO_0000019	assay format	Homo sapiens	None	None	None	None	CHEMBL204	Thrombin	Homo sapiens	SINGLE PROTEIN	CHEMBL1201862	7	PubChem BioAssays			None
CHEMBL1304990		0	312.34	0	3.26	SID17402247	CC1(C)CN(c2ccccc2)N(C(=O)c2ccc(F)cc2)C1=O	IC50	'='	837.22	nM	6.08		Active	UO_0000065					False	CHEMBL1614423	PUBCHEM_BIOASSAY: Thrombin 1536 HTS Dose Response Confirmation. (Class of assay: confirmatory) [Related pubchem assays: 1046 (Thrombin 1536 HTS; hits were confirmed in this assay)]	F	BAO_0000019	assay format	Homo sapiens	None	None	None	None	CHEMBL204	Thrombin	Homo sapiens	SINGLE PROTEIN	CHEMBL1201862	7	PubChem BioAssays			None
CHEMBL586628		0	340.40	0	3.53	SID17401381	CSc1nc2cc3c(cc2n1C(=O)c1ccc(C)cc1)OCCO3	IC50	'='	556.46	nM	6.25		Active	UO_0000065					False	CHEMBL1614423	PUBCHEM_BIOASSAY: Thrombin 1536 HTS Dose Response Confirmation. (Class of assay: confirmatory) [Related pubchem assays: 1046 (Thrombin 1536 HTS; hits were confirmed in this assay)]	F	BAO_0000019	assay format	Homo sapiens	None	None	None	None	CHEMBL204	Thrombin	Homo sapiens	SINGLE PROTEIN	CHEMBL1201862	7	PubChem BioAssays			None
CHEMBL1463644		0	449.53	0	1.88	SID4256576	CCOc1ccc(NC(=O)C(C)O)c(NS(=O)(=O)c2ccc(CCNC(C)=O)cc2)c1	IC50	'>'	50000.0	nM			Not Active	UO_0000065					False	CHEMBL1614423	PUBCHEM_BIOASSAY: Thrombin 1536 HTS Dose Response Confirmation. (Class of assay: confirmatory) [Related pubchem assays: 1046 (Thrombin 1536 HTS; hits were confirmed in this assay)]	F	BAO_0000019	assay format	Homo sapiens	None	None	None	None	CHEMBL204	Thrombin	Homo sapiens	SINGLE PROTEIN	CHEMBL1201862	7	PubChem BioAssays			None
CHEMBL1606242		0	428.32	0	4.68	SID3714411	Cc1nnc(SCc2nnc(-c3ccccc3Br)o2)n1-c1ccccc1	IC50	'>'	50000.0	nM			Not Active	UO_0000065					False	CHEMBL1614423	PUBCHEM_BIOASSAY: Thrombin 1536 HTS Dose Response Confirmation. (Class of assay: confirmatory) [Related pubchem assays: 1046 (Thrombin 1536 HTS; hits were confirmed in this assay)]	F	BAO_0000019	assay format	Homo sapiens	None	None	None	None	CHEMBL204	Thrombin	Homo sapiens	SINGLE PROTEIN	CHEMBL1201862	7	PubChem BioAssays			None
CHEMBL1442610		0	419.51	0	4.38	SID17408259	COc1ccccc1NC(=O)c1sc2ncn(Cc3ccc(C)cc3)c(=O)c2c1C	IC50	'>'	50000.0	nM			Not Active	UO_0000065					False	CHEMBL1614423	PUBCHEM_BIOASSAY: Thrombin 1536 HTS Dose Response Confirmation. (Class of assay: confirmatory) [Related pubchem assays: 1046 (Thrombin 1536 HTS; hits were confirmed in this assay)]	F	BAO_0000019	assay format	Homo sapiens	None	None	None	None	CHEMBL204	Thrombin	Homo sapiens	SINGLE PROTEIN	CHEMBL1201862	7	PubChem BioAssays			None
CHEMBL1503739		0	158.19	0	-0.85	SID24823809	NC(=O)Cc1nnc(N)s1	IC50	'='	8827.07	nM	5.05		Active	UO_0000065					False	CHEMBL1614423	PUBCHEM_BIOASSAY: Thrombin 1536 HTS Dose Response Confirmation. (Class of assay: confirmatory) [Related pubchem assays: 1046 (Thrombin 1536 HTS; hits were confirmed in this assay)]	F	BAO_0000019	assay format	Homo sapiens	None	None	None	None	CHEMBL204	Thrombin	Homo sapiens	SINGLE PROTEIN	CHEMBL1201862	7	PubChem BioAssays			None
CHEMBL2372719		0	520.58	2	0.72	table 1	CC[C@H](NC(=O)[C@@H](NC(=O)[C@@H]1CCCN1C(=O)[C@H](C)NC(=O)c1cc(O)ccc1O)[C@@H](C)CC)C(=O)O	IC50	'='	1749000.0	nM		Outside typical range		UO_0000065					False	CHEMBL811068	Anti-thrombin activity by competitive enzyme assay using the fluorogenic substrate Tos-Gly-Pro-Arg-AMC at pH 8.3.	B	BAO_0000357	single protein format	None	None	None	None	None	CHEMBL204	Thrombin	Homo sapiens	SINGLE PROTEIN	CHEMBL1131543	1	Scientific Literature	Bioorg. Med. Chem. Lett.	1998	None
CHEMBL93740		0	438.51	0	1.18	1h	N=C(N)c1cccc(CN2CC[C@H](NS(=O)(=O)c3ccc4ccnc(N)c4c3)C2=O)c1	Ki	'>'	4000.0	nM				UO_0000065					False	CHEMBL814949	Binding affinity against thrombin	B	BAO_0000357	single protein format	None	None	None	None	None	CHEMBL204	Thrombin	Homo sapiens	SINGLE PROTEIN	CHEMBL1131988	1	Scientific Literature	Bioorg. Med. Chem. Lett.	1999	None
CHEMBL2372737		0	655.79	2	2.20	table 1	CC[C@H](C)[C@H](NC(=O)[C@H](Cc1ccccc1)NC(=O)[C@@H](NC(=O)[C@H](CCCCN)NC(=O)c1cc(O)ccc1O)[C@@H](C)CC)C(=O)O	IC50	'='	42000.0	nM	4.38			UO_0000065	6.67	0.13	2.18	1.99	False	CHEMBL811068	Anti-thrombin activity by competitive enzyme assay using the fluorogenic substrate Tos-Gly-Pro-Arg-AMC at pH 8.3.	B	BAO_0000357	single protein format	None	None	None	None	None	CHEMBL204	Thrombin	Homo sapiens	SINGLE PROTEIN	CHEMBL1131543	1	Scientific Literature	Bioorg. Med. Chem. Lett.	1998	None
CHEMBL264389		0	605.74	1	1.34	3c	CC(=O)NN(Cc1ccccc1)C(=O)[C@@H]1CCCC[C@H]1C(=O)N[C@@H](CCCN=C(N)N)C(=O)C(=O)NCCc1ccccc1	IC50	'='	3200.0	nM	5.50			UO_0000065	9.07	0.17	4.15	2.91	False	CHEMBL814863	Compound was evaluated for its 50 percent inhibitory concentration against human thrombin factor (FIIa)	B	BAO_0000357	single protein format	None	None	None	None	None	CHEMBL204	Thrombin	Homo sapiens	SINGLE PROTEIN	CHEMBL1129829	1	Scientific Literature	Bioorg. Med. Chem. Lett.	1997	None
CHEMBL313312		0	729.88	2	-2.72	3a	CC(C)C[C@@H]1NC(=O)[C@@H](NC(=O)[C@H](Cc2ccccc2)NC(=O)[C@H](C)N)CCCCNC(=O)C[C@@H](C(N)=O)NC(=O)[C@H](CCCN=C(N)N)NC1=O	Inhibition	'='	2.0	%				UO_0000187					False	CHEMBL816454	In vitro antagonist activity to inhibit human platelet aggregation (gel-filtered platelets) induced by human thrombin at a concentration of 50 uM	F	BAO_0000019	assay format	None	None	None	None	None	CHEMBL204	Thrombin	Homo sapiens	SINGLE PROTEIN	CHEMBL1132025	1	Scientific Literature	Bioorg. Med. Chem. Lett.	1999	None
CHEMBL325022		0	372.47	0	3.86	19b	N=C(N)c1cccc(/C=C2/CCCC/C(=C\c3cccc(C(=N)N)c3)C2=O)c1	Ki	'='	1000.0	nM	6.00			UO_0000065	16.11	0.29	2.14	5.14	False	CHEMBL813670	In vitro inhibition of human thrombin(FIIa).	B	BAO_0000357	single protein format	None	None	None	None	None	CHEMBL204	Thrombin	Homo sapiens	SINGLE PROTEIN	CHEMBL1132552	1	Scientific Literature	J. Med. Chem.	1999	None
CHEMBL34925		0	469.54	0	1.31	23	C=C(CON=C(N)N)COc1cc(C)cc(OS(=O)(=O)c2ccccc2S(C)(=O)=O)c1	Ki	'='	32.4	nM	7.49			UO_0000065	15.95	0.33	6.18	4.67	False	CHEMBL813616	Inhibitory activity against alpha-human thrombin	B	BAO_0000357	single protein format	None	None	None	None	None	CHEMBL204	Thrombin	Homo sapiens	SINGLE PROTEIN	CHEMBL1136712	1	Scientific Literature	Bioorg. Med. Chem. Lett.	2003	None
CHEMBL1240701		0	1827.06	None	None	PK15 Linear peptide	CC(C)C[C@H](NC(=O)[C@H](C)NC(=O)[C@H](CCC(=O)O)NC(=O)[C@H](CC(=O)O)NC(=O)[C@H](C)NC(=O)[C@@H]1CCCN1C(=O)[C@H](CS)NC(=O)[C@H](CC(N)=O)NC(=O)[C@H](CCCNC(=N)N)NC(=O)[C@H](Cc1ccccc1)NC(=O)[C@H](CCCNC(=N)N)NC(=O)[C@H](CC(=O)O)NC(=O)[C@H](CO)NC(=O)[C@H](CS)NC(=O)[C@H](C)N)C(=O)N[C@@H](CS)C(=O)NCC(N)=O	Inhibition						Not Active						False	CHEMBL1244640	Inhibition of human thrombin at 10 uM using Boc-Phe-Ser-Arg-AMC substrate after 30 mins by spectrophotometric assay	B	BAO_0000357	single protein format	Homo sapiens	None	None	None	None	CHEMBL204	Thrombin	Homo sapiens	SINGLE PROTEIN	CHEMBL1240344	1	Scientific Literature	Nat. Chem. Biol.	2009	None
CHEMBL444074		0	395.47	0	4.38	2h	Cc1cc(C(=O)Nc2ccc(-c3ccccc3)cc2)n(-c2cccc(C(=N)N)c2)n1	Ki	'='	600.0	nM	6.22			UO_0000065	15.73	0.28	1.84	6.43	False	CHEMBL813668	In vitro activity against human thrombin.	B	BAO_0000357	single protein format	None	None	None	None	None	CHEMBL204	Thrombin	Homo sapiens	SINGLE PROTEIN	CHEMBL1134648	1	Scientific Literature	J. Med. Chem.	2001	None
CHEMBL354151		0	392.41	0	3.91	7	COc1ccc(C(=O)Nc2cccc(O)c2NC(=O)c2ccc(OC)cc2)cc1	K ass	'='	10000.0	l M-1									False	CHEMBL660483	Apparent association constant against Coagulation factor II	B	BAO_0000357	single protein format	None	None	None	None	None	CHEMBL204	Thrombin	Homo sapiens	SINGLE PROTEIN	CHEMBL1132962	1	Scientific Literature	J. Med. Chem.	2000	None
CHEMBL331571		0	528.61	1	2.53	16	COC(=O)N[C@@H](C(=O)N1CCC[C@H]1C(=O)NCc1ccc(C(=N)N)nc1)C(c1ccccc1)c1ccccc1	Ki	'='	0.017	nM	10.77			UO_0000065	20.37	0.38	8.24	7.16	False	CHEMBL813669	In vitro inhibition constant (Ki) against human thrombin	B	BAO_0000357	single protein format	None	None	None	None	None	CHEMBL204	Thrombin	Homo sapiens	SINGLE PROTEIN	CHEMBL1144934	1	Scientific Literature	J. Med. Chem.	2003	None
CHEMBL243638		0	269.13	0	3.50	30	Cc1nn(C(=O)c2ccc(Cl)cc2)c(C)c1Cl	Activity						Not Active						False	CHEMBL895389	Inhibition of human thrombin at 55 uM	B	BAO_0000357	single protein format	Homo sapiens	None	None	None	None	CHEMBL204	Thrombin	Homo sapiens	SINGLE PROTEIN	CHEMBL1148811	1	Scientific Literature	J. Med. Chem.	2007	None
CHEMBL243852		0	404.65	0	4.24	39	O=C(Nc1cccc(Br)c1)c1ccn(C(=O)c2ccccc2Cl)n1	IC50	'='	5000.0	nM	5.30			UO_0000065	13.10	0.30	1.06	8.28	False	CHEMBL895381	Inhibition of human thrombin	B	BAO_0000357	single protein format	Homo sapiens	None	None	None	None	CHEMBL204	Thrombin	Homo sapiens	SINGLE PROTEIN	CHEMBL1148811	1	Scientific Literature	J. Med. Chem.	2007	None
CHEMBL554176		0	668.72	2	5.45	85	CC(C)(C)OC(=O)Nc1ccc2c(c1)cc(C(=O)NCc1ccc([N+](C)(C)C)cc1)n2Cc1cccc(C(=N)N)c1.O=C([O-])C(F)(F)F	Ki	'='	28000.0	nM	4.55			UO_0000065	8.19	0.15	-0.90	3.72	False	CHEMBL817241	Inhibitory activity against human thrombin	B	BAO_0000357	single protein format	None	None	None	None	None	CHEMBL204	Thrombin	Homo sapiens	SINGLE PROTEIN	CHEMBL1135480	1	Scientific Literature	J. Med. Chem.	2002	None
CHEMBL32752		0	419.51	0	0.52	2g	Cc1nc(N)ccc1CNC(=O)Cn1c(C)cc(S(=O)(=O)CC2CC2)c(N)c1=O	Ki	'='	1.8	nM	8.74			UO_0000065	20.85	0.41	8.22	5.82	False	CHEMBL817239	Inhibition of human thrombin	B	BAO_0000357	single protein format	None	None	None	None	None	CHEMBL204	Thrombin	Homo sapiens	SINGLE PROTEIN	CHEMBL1136704	1	Scientific Literature	Bioorg. Med. Chem. Lett.	2003	None
CHEMBL468464		0	545.64	1	3.91	17g	CCOC(=O)CCC(=O)N(Cc1ccccn1)c1ccc2c(c1)OC(C)(COc1ccc(C(=N)N)cc1)CN2C	Ki	'='	25.0	nM	7.60			UO_0000065	13.93	0.26	3.69	5.80	False	CHEMBL980972	Inhibition of thrombin	B	BAO_0000357	single protein format	None	None	None	None	None	CHEMBL204	Thrombin	Homo sapiens	SINGLE PROTEIN	CHEMBL1140066	1	Scientific Literature	J. Med. Chem.	2008	None
CHEMBL512630		0	544.65	1	4.51	17f	CCOC(=O)CCC(=O)N(Cc1ccccc1)c1ccc2c(c1)N(C)CC(C)(COc1ccc(C(=N)N)cc1)O2	Ki	'='	670.0	nM	6.17			UO_0000065	11.34	0.21	1.66	5.22	False	CHEMBL980972	Inhibition of thrombin	B	BAO_0000357	single protein format	None	None	None	None	None	CHEMBL204	Thrombin	Homo sapiens	SINGLE PROTEIN	CHEMBL1140066	1	Scientific Literature	J. Med. Chem.	2008	None
CHEMBL459941		0	488.54	0	3.25	18d	CN1CC(C)(COc2ccc(C(=N)N)cc2)Oc2ccc(N(Cc3ccccc3)C(=O)C(=O)O)cc21	Ki	'='	879.0	nM	6.06			UO_0000065	12.40	0.23	2.81	4.69	False	CHEMBL980972	Inhibition of thrombin	B	BAO_0000357	single protein format	None	None	None	None	None	CHEMBL204	Thrombin	Homo sapiens	SINGLE PROTEIN	CHEMBL1140066	1	Scientific Literature	J. Med. Chem.	2008	None
CHEMBL461210		0	516.60	1	3.73	17d	CCOC(=O)C(=O)N(Cc1ccccc1)c1ccc2c(c1)N(C)CC(C)(COc1ccc(C(=N)N)cc1)O2	Ki	'='	320.0	nM	6.50			UO_0000065	12.57	0.23	2.76	5.50	False	CHEMBL980972	Inhibition of thrombin	B	BAO_0000357	single protein format	None	None	None	None	None	CHEMBL204	Thrombin	Homo sapiens	SINGLE PROTEIN	CHEMBL1140066	1	Scientific Literature	J. Med. Chem.	2008	None
CHEMBL460144		0	516.60	1	3.73	17c	CCOC(=O)C(=O)N(Cc1ccccc1)c1ccc2c(c1)OC(C)(COc1ccc(C(=N)N)cc1)CN2C	Ki	'='	110.0	nM	6.96			UO_0000065	13.47	0.25	3.23	5.89	False	CHEMBL980972	Inhibition of thrombin	B	BAO_0000357	single protein format	None	None	None	None	None	CHEMBL204	Thrombin	Homo sapiens	SINGLE PROTEIN	CHEMBL1140066	1	Scientific Literature	J. Med. Chem.	2008	None
CHEMBL460143		0	502.62	1	4.21	17b	CCOC(=O)CN(Cc1ccccc1)c1ccc2c(c1)N(C)CC(C)(COc1ccc(C(=N)N)cc1)O2	Ki	'='	1740.0	nM	5.76			UO_0000065	11.46	0.21	1.55	5.70	False	CHEMBL980972	Inhibition of thrombin	B	BAO_0000357	single protein format	None	None	None	None	None	CHEMBL204	Thrombin	Homo sapiens	SINGLE PROTEIN	CHEMBL1140066	1	Scientific Literature	J. Med. Chem.	2008	None
CHEMBL2372755		0	578.62	2	0.56	table 1	CC[C@H](NC(=O)[C@@H](NC(=O)[C@@H]1CCCN1C(=O)[C@H](CCC(=O)O)NC(=O)c1cc(O)ccc1O)[C@@H](C)CC)C(=O)O	IC50	'='	3326000.0	nM		Outside typical range		UO_0000065					False	CHEMBL811068	Anti-thrombin activity by competitive enzyme assay using the fluorogenic substrate Tos-Gly-Pro-Arg-AMC at pH 8.3.	B	BAO_0000357	single protein format	None	None	None	None	None	CHEMBL204	Thrombin	Homo sapiens	SINGLE PROTEIN	CHEMBL1131543	1	Scientific Literature	Bioorg. Med. Chem. Lett.	1998	None
CHEMBL2372654		0	577.68	2	0.83	table 1	CCC(NC(=O)[C@@H](NC(=O)[C@@H]1CCCN1C(=O)[C@H](CCCCN)NC(=O)c1cc(O)ccc1O)[C@@H](C)CC)C(=O)O	IC50	'='	1141000.0	nM		Outside typical range		UO_0000065					False	CHEMBL811068	Anti-thrombin activity by competitive enzyme assay using the fluorogenic substrate Tos-Gly-Pro-Arg-AMC at pH 8.3.	B	BAO_0000357	single protein format	None	None	None	None	None	CHEMBL204	Thrombin	Homo sapiens	SINGLE PROTEIN	CHEMBL1131543	1	Scientific Literature	Bioorg. Med. Chem. Lett.	1998	None
CHEMBL2372676		0	595.65	2	-0.20	table 1	CC[C@H](NC(=O)[C@@H](NC(=O)[C@H](CC(=O)O)NC(=O)[C@H](CCCCN)NC(=O)c1cc(O)ccc1O)[C@@H](C)CC)C(=O)O	IC50	'='	1262000.0	nM		Outside typical range		UO_0000065					False	CHEMBL811068	Anti-thrombin activity by competitive enzyme assay using the fluorogenic substrate Tos-Gly-Pro-Arg-AMC at pH 8.3.	B	BAO_0000357	single protein format	None	None	None	None	None	CHEMBL204	Thrombin	Homo sapiens	SINGLE PROTEIN	CHEMBL1131543	1	Scientific Literature	Bioorg. Med. Chem. Lett.	1998	None
CHEMBL2372724		0	666.78	2	2.04	table 1	CC[C@H](NC(=O)[C@H](Cc1c[nH]c2ccccc12)NC(=O)[C@@H](NC(=O)[C@H](CCCCN)NC(=O)c1cc(O)ccc1O)[C@@H](C)CC)C(=O)O	IC50	'='	44000.0	nM	4.36			UO_0000065	6.53	0.12	2.32	1.85	False	CHEMBL811068	Anti-thrombin activity by competitive enzyme assay using the fluorogenic substrate Tos-Gly-Pro-Arg-AMC at pH 8.3.	B	BAO_0000357	single protein format	None	None	None	None	None	CHEMBL204	Thrombin	Homo sapiens	SINGLE PROTEIN	CHEMBL1131543	1	Scientific Literature	Bioorg. Med. Chem. Lett.	1998	None
CHEMBL490551		0	314.30	0	1.83	SID24809327	COc1ccc(C(=O)n2nc(-c3ccco3)nc2N)cc1OC	IC50	'='	2226.51	nM	5.65		Active	UO_0000065					False	CHEMBL1614423	PUBCHEM_BIOASSAY: Thrombin 1536 HTS Dose Response Confirmation. (Class of assay: confirmatory) [Related pubchem assays: 1046 (Thrombin 1536 HTS; hits were confirmed in this assay)]	F	BAO_0000019	assay format	Homo sapiens	None	None	None	None	CHEMBL204	Thrombin	Homo sapiens	SINGLE PROTEIN	CHEMBL1201862	7	PubChem BioAssays			None
CHEMBL491716		0	284.28	0	1.82	SID14726837	COc1ccc(C(=O)n2nc(-c3ccco3)nc2N)cc1	IC50	'='	828.17	nM	6.08		Active	UO_0000065					False	CHEMBL1614423	PUBCHEM_BIOASSAY: Thrombin 1536 HTS Dose Response Confirmation. (Class of assay: confirmatory) [Related pubchem assays: 1046 (Thrombin 1536 HTS; hits were confirmed in this assay)]	F	BAO_0000019	assay format	Homo sapiens	None	None	None	None	CHEMBL204	Thrombin	Homo sapiens	SINGLE PROTEIN	CHEMBL1201862	7	PubChem BioAssays			None
CHEMBL1604527		0	331.35	0	2.22	SID17433254	Cc1ccc(C)c(S(=O)(=O)ON2C(=O)c3ccccc3C2=O)c1	IC50	'='	1570.11	nM	5.80		Active	UO_0000065					False	CHEMBL1614423	PUBCHEM_BIOASSAY: Thrombin 1536 HTS Dose Response Confirmation. (Class of assay: confirmatory) [Related pubchem assays: 1046 (Thrombin 1536 HTS; hits were confirmed in this assay)]	F	BAO_0000019	assay format	Homo sapiens	None	None	None	None	CHEMBL204	Thrombin	Homo sapiens	SINGLE PROTEIN	CHEMBL1201862	7	PubChem BioAssays			None
CHEMBL1603586		0	216.24	0	1.17	SID4264378	Cc1ccc(C(=O)n2cnnc2N)cc1C	IC50	'='	1872.69	nM	5.73		Active	UO_0000065					False	CHEMBL1614423	PUBCHEM_BIOASSAY: Thrombin 1536 HTS Dose Response Confirmation. (Class of assay: confirmatory) [Related pubchem assays: 1046 (Thrombin 1536 HTS; hits were confirmed in this assay)]	F	BAO_0000019	assay format	Homo sapiens	None	None	None	None	CHEMBL204	Thrombin	Homo sapiens	SINGLE PROTEIN	CHEMBL1201862	7	PubChem BioAssays			None
CHEMBL110631		0	512.61	1	0.36	3g	CCOC(=O)CN(NC(=O)OC(C)(C)C)C(=O)[C@@H]1CCCC[C@H]1C(=O)N[C@H](C=O)CCCN=C(N)N	IC50	'>'	2500.0	nM				UO_0000065					False	CHEMBL814863	Compound was evaluated for its 50 percent inhibitory concentration against human thrombin factor (FIIa)	B	BAO_0000357	single protein format	None	None	None	None	None	CHEMBL204	Thrombin	Homo sapiens	SINGLE PROTEIN	CHEMBL1129829	1	Scientific Literature	Bioorg. Med. Chem. Lett.	1997	None
CHEMBL357709		0	491.78	1	7.07	43	O=C(Nc1ccc(Cl)cc1)c1cc(Cl)cc(O)c1NC(=O)c1sc2ccccc2c1Cl	Ki	'>'	5000.0	nM				UO_0000065					False	CHEMBL857531	Inhibition constant against human thrombin	B	BAO_0000357	single protein format	None	None	None	None	None	CHEMBL204	Thrombin	Homo sapiens	SINGLE PROTEIN	CHEMBL1136562	1	Scientific Literature	Bioorg. Med. Chem. Lett.	2003	None
CHEMBL375599		0	655.65	2	3.44	43c	CC(C)C[C@H](NC(=O)NCc1ccc(Cl)cc1Cl)C(=O)N[C@H](C(=O)N[C@@H](CCCNC(=N)N)C(=O)c1nccs1)C(C)C	IC50	'='	390.0	nM	6.41			UO_0000065	9.77	0.20	2.97	3.35	False	CHEMBL948917	Inhibition of human alpha-thrombin	B	BAO_0000357	single protein format	Homo sapiens	None	None	None	None	CHEMBL204	Thrombin	Homo sapiens	SINGLE PROTEIN	CHEMBL1143211	1	Scientific Literature	Bioorg. Med. Chem.	2008	None
CHEMBL551991		0	436.52	0	2.39	4, BMS-269223	Cc1cc2cc(/N=C(/NC#N)N[C@H]3CCCCN(CC(=O)N4CCCC4)C3=O)ccc2o1	Ki	'='	6600.0	nM	5.18			UO_0000065	11.87	0.22	2.79	4.55	False	CHEMBL1063251	Inhibition of thrombin	B	BAO_0000357	single protein format	None	None	None	None	None	CHEMBL204	Thrombin	Homo sapiens	SINGLE PROTEIN	CHEMBL1152385	1	Scientific Literature	Bioorg. Med. Chem. Lett.	2009	None
CHEMBL302565		0	524.66	1	1.88	12	COC(=O)[C@H](Cc1ccccc1)NC(=O)[C@H](CC(C)C)NC(=O)[C@H](Cc1ccccc1)NC(=O)CCCN	IC50	'>'	300000.0	nM		Outside typical range		UO_0000065					False	CHEMBL810934	In vitro activity against thrombin with 10 uM substrate s-2238 (D-Phe-Pip-Arg-pNA)	B	BAO_0000357	single protein format	None	None	None	None	None	CHEMBL204	Thrombin	Homo sapiens	SINGLE PROTEIN	CHEMBL1127567	1	Scientific Literature	J. Med. Chem.	1994	None
CHEMBL342914		0	520.66	1	0.17	6a	N=C(N)N1CCCC(C[C@@H](C=O)NC(=O)CN2CCCC[C@H](NS(=O)(=O)Cc3ccccc3)C2=O)C1	IC50	'='	1.8	nM	8.74			UO_0000065	16.80	0.33	8.57	5.28	False	CHEMBL811069	Compound was evaluated for inhibition of amidolytic activity for chromogenic substrate thrombin F11a.	B	BAO_0000357	single protein format	None	None	None	None	None	CHEMBL204	Thrombin	Homo sapiens	SINGLE PROTEIN	CHEMBL1129391	1	Scientific Literature	J. Med. Chem.	1996	None
CHEMBL104305		0	388.47	0	-0.59	4	NC(N)=NCCC[C@@H](C=O)NC(=O)[C@@H]1CCCN1C(=O)[C@H](N)c1ccccc1	IC50	'='	18.0	nM	7.75			UO_0000065	19.94	0.38	8.33	4.94	False	CHEMBL771786	In vitro inhibitory activity against human Prothrombin	B	BAO_0000357	single protein format	None	None	None	None	None	CHEMBL204	Thrombin	Homo sapiens	SINGLE PROTEIN	CHEMBL1130154	1	Scientific Literature	J. Med. Chem.	1997	None
CHEMBL1160481		0	625.67	1	5.00	6	N=C(N)c1ccc(C(NC(=O)[C@@H]2CCCN2C(=O)[C@@H](N)Cc2ccccc2)P(=O)(Oc2ccccc2)Oc2ccccc2)cc1	K obs / 1	'='	700.0	M-1 s-1									False	CHEMBL882276	The compound was measured for inhibitory activity against human thrombin	B	BAO_0000357	single protein format	None	None	None	None	None	CHEMBL204	Thrombin	Homo sapiens	SINGLE PROTEIN	CHEMBL1127475	1	Scientific Literature	J. Med. Chem.	1994	None
CHEMBL337572		0	224.30	0	1.82	2	N=C(N)CCCC[C@H]1C(=O)O[C@H]2CCC[C@@H]21	IC50	'='	130.0	nM	6.89			UO_0000065	30.70	0.59	5.07	9.04	False	CHEMBL845035	Inhibitory activity against human thrombin was determined	B	BAO_0000357	single protein format	None	None	None	None	None	CHEMBL204	Thrombin	Homo sapiens	SINGLE PROTEIN	CHEMBL1131930	1	Scientific Literature	Bioorg. Med. Chem. Lett.	1999	None
CHEMBL352039		0	608.75	2	-1.06	1	N=C(N)NCCC[C@@H](NS(=O)(=O)Cc1ccccc1)C(=O)NCC(=O)N[C@H](CCCNC(=N)N)C(=O)c1nccs1	IC50	'='	10000.0	nM	5.00			UO_0000065	8.21	0.17	6.06	1.94	False	CHEMBL882279	In vitro inhibitory activity against serine protease thrombin	B	BAO_0000357	single protein format	None	None	None	None	None	CHEMBL204	Thrombin	Homo sapiens	SINGLE PROTEIN	CHEMBL1136598	1	Scientific Literature	Bioorg. Med. Chem. Lett.	2003	None
CHEMBL558109		0	368.30	0	0.80	6AS	Cc1oc2cc(OS(=O)(=O)O)c(OS(=O)(=O)O)cc2c1C(=O)O	Activity	'>'	40.0	%				UO_0000187					False	CHEMBL1059738	Inhibition of human thrombin assessed as residual activity at 2.9 mM by spectrophotometry	B	BAO_0000357	single protein format	Homo sapiens	None	None	None	None	CHEMBL204	Thrombin	Homo sapiens	SINGLE PROTEIN	CHEMBL1152384	1	Scientific Literature	Bioorg. Med. Chem. Lett.	2009	None
CHEMBL1159948		0	245.28	0	1.93	1	C=C1CCC(c2ccc(NC(=N)N)cc2)C(=O)O1	Inhibition	'='	7.0	%				UO_0000187					False	CHEMBL816462	Maximum percent inhibition by the compound was determined against thrombin (1.93 nM)	B	BAO_0000357	single protein format	None	None	None	None	None	CHEMBL204	Thrombin	Homo sapiens	SINGLE PROTEIN	CHEMBL1125346	1	Scientific Literature	J. Med. Chem.	1992	None
CHEMBL83925		0	456.45	0	4.25	5l	COc1ccc(C(=O)N(C)C)cc1Oc1nc(Oc2cccc(C(=N)N)c2)c(F)c(C)c1F	Ki	'>'	5000.0	nM				UO_0000065					False	CHEMBL658079	Inhibitory constant against human coagulation factor II (thrombin) for selectivity within coagulation cascade	B	BAO_0000357	single protein format	None	None	None	None	None	CHEMBL204	Thrombin	Homo sapiens	SINGLE PROTEIN	CHEMBL1135740	1	Scientific Literature	J. Med. Chem.	2002	None
CHEMBL38351		0	499.57	0	0.71	28	CS(=O)(=O)c1ccccc1S(=O)(=O)Oc1cc(CO)cc(OCC2(CON=C(N)N)CC2)c1	Ki	'='	403.0	nM	6.39			UO_0000065	12.80	0.26	5.68	3.54	False	CHEMBL813616	Inhibitory activity against alpha-human thrombin	B	BAO_0000357	single protein format	None	None	None	None	None	CHEMBL204	Thrombin	Homo sapiens	SINGLE PROTEIN	CHEMBL1136712	1	Scientific Literature	Bioorg. Med. Chem. Lett.	2003	None
CHEMBL105395		0	359.43	0	3.88	16a	N=C(N)c1ccc2cc(C(=O)Nc3ccccc3)cc(C3CCOC3)c2c1	Ki	'='	360.0	nM	6.44			UO_0000065	17.93	0.33	2.56	7.31	False	CHEMBL813430	Binding affinity against thrombin	B	BAO_0000357	single protein format	None	None	None	None	None	CHEMBL204	Thrombin	Homo sapiens	SINGLE PROTEIN	CHEMBL1146777	1	Scientific Literature	Bioorg. Med. Chem. Lett.	2004	None
CHEMBL51616		0	670.77	1	2.08	B36	COC(=N)NS(=O)(=O)c1ccc(NC(=O)C2CCCN2C(=O)[C@H](Cc2ccccc2)NC(=O)NS(=O)(=O)c2ccc(C)cc2)cc1	Ki	'='	18.0	nM	7.75			UO_0000065	11.55	0.23	5.66	3.80	False	CHEMBL879102	Inhibitory activity against human thrombin (using Chromozym TH as the substrate)	B	BAO_0000357	single protein format	None	None	None	None	None	CHEMBL204	Thrombin	Homo sapiens	SINGLE PROTEIN	CHEMBL1132933	1	Scientific Literature	J. Med. Chem.	2000	None
CHEMBL77949		0	732.93	2	1.22	32	N=C(N)N1CCC(CNC(=O)N2CCN(C(=O)O[C@H]3CCC[C@@H](OC(=O)N4CCN(C(=O)NCC5CCN(C(=N)N)CC5)CC4)CCC3)CC2)CC1	Ki	'='	146000.0	nM		Outside typical range		UO_0000065					False	CHEMBL813567	Compound was evaluated for its inhibitory potency against thrombin	B	BAO_0000357	single protein format	None	None	None	None	None	CHEMBL204	Thrombin	Homo sapiens	SINGLE PROTEIN	CHEMBL1132784	1	Scientific Literature	Bioorg. Med. Chem. Lett.	2000	None
CHEMBL76967		0	694.84	1	3.00	26	N=C(N)Nc1ccc(CNC(=O)N2CCN(C(=O)O[C@H]3CCC[C@@H](OC(=O)N4CCN(C(=O)CCCn5ccnc5)CC4)CCC3)CC2)cc1	Ki	'>'	1000000.0	nM		Outside typical range		UO_0000065					False	CHEMBL813567	Compound was evaluated for its inhibitory potency against thrombin	B	BAO_0000357	single protein format	None	None	None	None	None	CHEMBL204	Thrombin	Homo sapiens	SINGLE PROTEIN	CHEMBL1132784	1	Scientific Literature	Bioorg. Med. Chem. Lett.	2000	None
CHEMBL297220		0	710.84	2	3.81	31	N=C(N)c1ccc(C(=O)NCC2CCN(C(=O)OCc3ccc(COC(=O)N4CCC(CNC(=O)c5ccc(C(=N)N)cc5)CC4)cc3)CC2)cc1	Ki	'='	42200.0	nM	4.38			UO_0000065	6.15	0.11	0.56	2.02	False	CHEMBL811973	Inhibition of thrombin in human mast cells	B	BAO_0000219	cell-based format	Homo sapiens	None	None	None	None	CHEMBL204	Thrombin	Homo sapiens	SINGLE PROTEIN	CHEMBL1134801	1	Scientific Literature	Bioorg. Med. Chem. Lett.	2001	None
CHEMBL52802		0	289.18	0	0.55	A16	N=C(N)NS(=O)(=O)c1c(F)c(F)c(F)c(F)c1F	Ki	'='	146.0	nM	6.84			UO_0000065	23.64	0.52	6.29	7.12	False	CHEMBL879102	Inhibitory activity against human thrombin (using Chromozym TH as the substrate)	B	BAO_0000357	single protein format	None	None	None	None	None	CHEMBL204	Thrombin	Homo sapiens	SINGLE PROTEIN	CHEMBL1132933	1	Scientific Literature	J. Med. Chem.	2000	None
CHEMBL540102		0	538.52	0	3.12	17	CCOC(=O)CCc1cnccc1N1CCC(COc2ccc3c(c2)CN(C(=N)N)CC3)CC1.Cl.Cl	IC50	'>'	10000.0	nM				UO_0000065					False	CHEMBL877331	Inhibitory concentration against human Coagulation factor II (thrombin)	B	BAO_0000357	single protein format	Homo sapiens	None	None	None	None	CHEMBL204	Thrombin	Homo sapiens	SINGLE PROTEIN	CHEMBL1139513	1	Scientific Literature	J. Med. Chem.	2005	None
CHEMBL136980		0	258.32	0	1.97	13	N=C(N)CCC[C@H]1C(=O)O[C@H]2Cc3ccccc3[C@@H]21	IC50	'='	600.0	nM	6.22			UO_0000065	24.09	0.45	4.25	8.17	False	CHEMBL845035	Inhibitory activity against human thrombin was determined	B	BAO_0000357	single protein format	None	None	None	None	None	CHEMBL204	Thrombin	Homo sapiens	SINGLE PROTEIN	CHEMBL1131930	1	Scientific Literature	Bioorg. Med. Chem. Lett.	1999	None
CHEMBL556575		0	489.99	0	1.23	19	Cc1ccn(NS(=O)(=O)c2ccccc2)c(=O)c1CC(=O)NCc1ccc(C(=N)N)cc1.Cl	IC50	'='	2471.0	nM	5.61			UO_0000065	12.36	0.24	4.38	3.81	False	CHEMBL929685	Inhibition of thrombin	B	BAO_0000357	single protein format	None	None	None	None	None	CHEMBL204	Thrombin	Homo sapiens	SINGLE PROTEIN	CHEMBL1141527	1	Scientific Literature	Bioorg. Med. Chem. Lett.	2008	None
CHEMBL339909		0	382.89	0	2.58	8f	CCCN(CC1CC1)C(=O)c1cc(Cl)cc(OCCCON=C(N)N)c1	Ki	'='	23.0	nM	7.64			UO_0000065	19.95	0.40	5.06	7.40	False	CHEMBL814859	Inhibitory activity against thrombin	B	BAO_0000357	single protein format	None	None	None	None	None	CHEMBL204	Thrombin	Homo sapiens	SINGLE PROTEIN	CHEMBL1146801	1	Scientific Literature	Bioorg. Med. Chem. Lett.	2004	None
CHEMBL121488		0	368.87	0	2.54	8v	N=C(N)NOCCCOc1cc(Cl)cc(C(=O)N2CCCCCC2)c1	Ki	'='	470.0	nM	6.33			UO_0000065	17.15	0.35	3.79	6.29	False	CHEMBL814859	Inhibitory activity against thrombin	B	BAO_0000357	single protein format	None	None	None	None	None	CHEMBL204	Thrombin	Homo sapiens	SINGLE PROTEIN	CHEMBL1146801	1	Scientific Literature	Bioorg. Med. Chem. Lett.	2004	None
CHEMBL231624		0	450.27	0	3.92	22	CCNC(=O)COc1ccc(Cl)cc1OC(=O)c1cc2cc(CCl)ccc2oc1=O	Ratio	'='	3457.0	/M/s									False	CHEMBL890177	Ratio of Ki for thrombin to K(inactivation) for thrombin	B	BAO_0000357	single protein format	None	None	None	None	None	CHEMBL204	Thrombin	Homo sapiens	SINGLE PROTEIN	CHEMBL1145444	1	Scientific Literature	J. Med. Chem.	2007	None
CHEMBL231624		0	450.27	0	3.92	22	CCNC(=O)COc1ccc(Cl)cc1OC(=O)c1cc2cc(CCl)ccc2oc1=O	Activity	'='	3.0	%				UO_0000187					False	CHEMBL890183	Inhibition of thrombin assessed as residual activity at 10 uM after 10 min	B	BAO_0000357	single protein format	None	None	None	None	None	CHEMBL204	Thrombin	Homo sapiens	SINGLE PROTEIN	CHEMBL1145444	1	Scientific Literature	J. Med. Chem.	2007	None
CHEMBL163035		0	509.63	1	0.93	1l	COc1ccc(S(=O)(=O)N[C@H]2CCCCN(CC(=O)CC3CCN(C(=N)N)CC3)C2=O)cc1OC	Ki	'='	85.7	nM	7.07			UO_0000065	13.87	0.28	6.14	4.56	False	CHEMBL813619	Inhibitory constant against human thrombin (FIIa) determined in vitro	B	BAO_0000357	single protein format	None	None	None	None	None	CHEMBL204	Thrombin	Homo sapiens	SINGLE PROTEIN	CHEMBL1135220	1	Scientific Literature	Bioorg. Med. Chem. Lett.	2002	None
CHEMBL317590		0	364.41	0	1.78	6	N=C(N)c1ccc(C2=NOC(CC(=O)Nc3cccc(C(=N)N)c3)C2)cc1	Ki	'='	2200.0	nM	5.66			UO_0000065	15.53	0.29	3.88	3.76	False	CHEMBL813636	The compound was evaluated for inhibitory activity against Thrombin	B	BAO_0000357	single protein format	None	None	None	None	None	CHEMBL204	Thrombin	Homo sapiens	SINGLE PROTEIN	CHEMBL1129218	1	Scientific Literature	Bioorg. Med. Chem. Lett.	1997	None
CHEMBL82744		0	363.32	0	4.32	KI-110	O=C(O)c1ccccc1C(=O)c1ccc(Oc2ccccc2)c([N+](=O)[O-])c1	IC50						Not Active						False	CHEMBL877963	Compound (100 uM) was tested for inhibitory activity against thrombin; No inhibition	B	BAO_0000357	single protein format	Homo sapiens	None	None	None	None	CHEMBL204	Thrombin	Homo sapiens	SINGLE PROTEIN	CHEMBL1146729	1	Scientific Literature	Bioorg. Med. Chem. Lett.	2004	None
CHEMBL244062		0	234.69	0	2.84	47	Cc1cc(C)n(C(=O)c2cccc(Cl)c2)n1	Activity						Not Active						False	CHEMBL895389	Inhibition of human thrombin at 55 uM	B	BAO_0000357	single protein format	Homo sapiens	None	None	None	None	CHEMBL204	Thrombin	Homo sapiens	SINGLE PROTEIN	CHEMBL1148811	1	Scientific Literature	J. Med. Chem.	2007	None
CHEMBL59169		0	634.67	2	5.24	2	N=C(N)c1ccc(C[C@@H](NC(=O)[C@@H](Cc2ccc3ccccc3c2)NC(=O)OCc2ccccc2)P(=O)(O)c2ccccc2)cc1	IC50	'='	3600.0	nM	5.44			UO_0000065	8.58	0.16	0.20	3.52	False	CHEMBL816474	In vitro inhibitory activity against thrombin	B	BAO_0000357	single protein format	None	None	None	None	None	CHEMBL204	Thrombin	Homo sapiens	SINGLE PROTEIN	CHEMBL1131790	1	Scientific Literature	Bioorg. Med. Chem. Lett.	1999	None
CHEMBL44500		0	402.50	0	-0.72	2	NC(N)=NCCC[C@@H](C=O)NC(=O)[C@@H]1CCCN1C(=O)[C@H](N)Cc1ccccc1	K ass	'='	5.4	l M-1									False	CHEMBL816471	Compound was tested for its inhibitory potency against thrombin enzyme.	B	BAO_0000357	single protein format	None	None	None	None	None	CHEMBL204	Thrombin	Homo sapiens	SINGLE PROTEIN	CHEMBL1129192	1	Scientific Literature	Bioorg. Med. Chem. Lett.	1996	None
CHEMBL238902		0	476.56	1	-0.41	17	C[C@H](NC(=O)[C@@H](CO)NS(=O)(=O)Cc1ccccc1)C(=O)NCc1ccc(NC(=N)N)cc1	Activity						Not Active						False	CHEMBL901755	Inhibition of thrombin at 100 uM	B	BAO_0000357	single protein format	None	None	None	None	None	CHEMBL204	Thrombin	Homo sapiens	SINGLE PROTEIN	CHEMBL1138351	1	Scientific Literature	J. Med. Chem.	2007	None
CHEMBL214814		0	722.76	2	3.31	3c	C[C@H](NC(=O)[C@@H](CO)NS(=O)(=O)Cc1ccccc1)C(=O)NC(Cc1ccc(NC(=N)N)cc1)P(=O)(Oc1ccccc1)Oc1ccccc1	IC50	'='	770.0	nM	6.11			UO_0000065	8.46	0.17	2.80	2.75	False	CHEMBL902751	Inhibition of human thrombin	B	BAO_0000357	single protein format	Homo sapiens	None	None	None	None	CHEMBL204	Thrombin	Homo sapiens	SINGLE PROTEIN	CHEMBL1138351	1	Scientific Literature	J. Med. Chem.	2007	None
CHEMBL115789		0	539.74	2	8.23	3	O=C(c1ccc(OCCC2CCCC2)cc1)c1c(-c2ccc(OCCN3CCCC3)cc2)sc2ccccc12	K ass	'='	10000.0	l M-1									False	CHEMBL816470	In vitro inhibition of human Thrombin.	B	BAO_0000357	single protein format	None	None	None	None	None	CHEMBL204	Thrombin	Homo sapiens	SINGLE PROTEIN	CHEMBL1130194	1	Scientific Literature	J. Med. Chem.	1997	None
CHEMBL284436		0	436.00	0	0.61	12 MOL098	N=C(N)NCCC[C@@H](CCl)NC(=O)[C@@H]1CCN2CC[C@@](N)(Cc3ccccc3)CN12	k_on	'='	2400000.0	M-1.s-1									False	CHEMBL812457	Inhibitory constant on rate against thrombin.	B	BAO_0000357	single protein format	None	None	None	None	None	CHEMBL204	Thrombin	Homo sapiens	SINGLE PROTEIN	CHEMBL1132633	1	Scientific Literature	J. Med. Chem.	1999	None
CHEMBL493615		0	307.35	0	3.07	25	Cc1ccc2oc(=O)c(C(=O)NCCc3ccccc3)cc2c1	Activity						Not Active						False	CHEMBL1005176	Inhibition of human thrombin at 50 uM	B	BAO_0000357	single protein format	Homo sapiens	None	None	None	None	CHEMBL204	Thrombin	Homo sapiens	SINGLE PROTEIN	CHEMBL1150342	1	Scientific Literature	J. Med. Chem.	2008	None
CHEMBL495466		0	279.30	0	3.35	20	Cc1ccc2oc(=O)c(C(=O)Nc3ccccc3)cc2c1	IC50	'>'	50000.0	nM				UO_0000065					False	CHEMBL1005175	Inhibition of human thrombin	B	BAO_0000357	single protein format	Homo sapiens	None	None	None	None	CHEMBL204	Thrombin	Homo sapiens	SINGLE PROTEIN	CHEMBL1150342	1	Scientific Literature	J. Med. Chem.	2008	None
CHEMBL537629		0	510.47	0	2.56	16	CCOC(=O)C1(COc2ccc3c(c2)CN(C(=N)N)CC3)CCN(c2ccncc2)CC1.Cl.Cl	IC50	'>'	10000.0	nM				UO_0000065					False	CHEMBL877331	Inhibitory concentration against human Coagulation factor II (thrombin)	B	BAO_0000357	single protein format	Homo sapiens	None	None	None	None	CHEMBL204	Thrombin	Homo sapiens	SINGLE PROTEIN	CHEMBL1139513	1	Scientific Literature	J. Med. Chem.	2005	None
CHEMBL339880		0	465.56	1	1.91	33	CC(NC(=O)CNC(=O)Nc1ccc(C(=N)N)cc1)c1ccc(NC(=O)C2CCNCC2)cc1	Ki	'='	68500.0	nM	4.16			UO_0000065	8.94	0.17	2.25	2.58	False	CHEMBL811701	In vitro inhibition of thrombin	B	BAO_0000357	single protein format	None	None	None	None	None	CHEMBL204	Thrombin	Homo sapiens	SINGLE PROTEIN	CHEMBL1146800	1	Scientific Literature	Bioorg. Med. Chem. Lett.	2004	None
CHEMBL25105	HEXAMIDINE	4	354.45	0	3.27	1	N=C(N)c1ccc(OCCCCCCOc2ccc(C(=N)N)cc2)cc1	Ki	'='	224.0	nM	6.65			UO_0000065	18.76	0.35	3.38	5.63	False	CHEMBL813334	compound was tested for inhibitory activity against Thrombin	B	BAO_0000357	single protein format	None	None	None	None	None	CHEMBL204	Thrombin	Homo sapiens	SINGLE PROTEIN	CHEMBL1134403	1	Scientific Literature	J. Med. Chem.	2001	None
CHEMBL127554		0	572.07	1	3.78	33c	CC(=O)Nc1cccc(-c2c(Cl)nc(NCCc3ccccc3)c(=O)n2CC(=O)NCc2ccc(C(=N)N)cc2)c1	IC50	'='	110.0	nM	6.96			UO_0000065	12.16	0.23	3.18	4.49	False	CHEMBL816079	Inhibitory activity against thrombin (IIa) was determined	B	BAO_0000357	single protein format	None	None	None	None	None	CHEMBL204	Thrombin	Homo sapiens	SINGLE PROTEIN	CHEMBL1145085	1	Scientific Literature	J. Med. Chem.	2003	None
CHEMBL264623		0	625.77	1	1.13	1a	CCCC(NC(=O)[C@@H]1[C@H]2CCC[C@H]2CN1C(=O)[C@@H](NC(=O)[C@@H](NC(=O)c1cnccn1)C(C)C)C(C)C)C(=O)C(=O)NC1CC1	Inhibition						Not Active						False	CHEMBL813427	Inhibitory activity against thrombin at 100 uM concentration; Not significant	B	BAO_0000357	single protein format	None	None	None	None	None	CHEMBL204	Thrombin	Homo sapiens	SINGLE PROTEIN	CHEMBL1149206	1	Scientific Literature	Bioorg. Med. Chem. Lett.	2004	None
CHEMBL72466		0	465.98	0	0.93	7	CCC(=O)N1C[C@H](OCc2ccccc2)C[C@H]1C(=O)N[C@@H](CCCN=C(N)N)C(=O)CCl	IC50	'='	13.0	nM	7.89			UO_0000065	16.92	0.34	6.96	5.63	False	CHEMBL808505	Inhibition of thrombin	B	BAO_0000357	single protein format	None	None	None	None	None	CHEMBL204	Thrombin	Homo sapiens	SINGLE PROTEIN	CHEMBL1150022	1	Scientific Literature	Bioorg. Med. Chem. Lett.	1996	None
CHEMBL321444		0	516.64	1	2.00	3f	CC(C)(C)OC(=O)NN(Cc1ccccc1)C(=O)[C@@H]1CCCC[C@H]1C(=O)N[C@H](C=O)CCCN=C(N)N	IC50	'>'	2500.0	nM				UO_0000065					False	CHEMBL814863	Compound was evaluated for its 50 percent inhibitory concentration against human thrombin factor (FIIa)	B	BAO_0000357	single protein format	None	None	None	None	None	CHEMBL204	Thrombin	Homo sapiens	SINGLE PROTEIN	CHEMBL1129829	1	Scientific Literature	Bioorg. Med. Chem. Lett.	1997	None
CHEMBL82115		0	244.22	0	2.75	KI-101	O=C(O)c1ccccc1C(=O)c1ccc(F)cc1	IC50						Not Active						False	CHEMBL877963	Compound (100 uM) was tested for inhibitory activity against thrombin; No inhibition	B	BAO_0000357	single protein format	Homo sapiens	None	None	None	None	CHEMBL204	Thrombin	Homo sapiens	SINGLE PROTEIN	CHEMBL1146729	1	Scientific Literature	Bioorg. Med. Chem. Lett.	2004	None
CHEMBL77366		0	526.75	2	7.11	1a	c1ccc2c(Cc3ccc(OCCN4CCCC4)cc3)c(-c3ccc(OCCN4CCCC4)cc3)sc2c1	K ass	'='	3.43	l M-1		Potential transcription error							True	CHEMBL771787	Binding affinity for human Prothrombin as apparent association constant (Kass)	B	BAO_0000357	single protein format	Homo sapiens	None	None	None	None	CHEMBL204	Thrombin	Homo sapiens	SINGLE PROTEIN	CHEMBL1131921	1	Scientific Literature	Bioorg. Med. Chem. Lett.	1999	None
CHEMBL494799		0	334.16	0	4.35	41	O=C(Nc1ccccc1)c1cc2cc(Cl)cc(Cl)c2oc1=O	Activity						Not Active						False	CHEMBL1005176	Inhibition of human thrombin at 50 uM	B	BAO_0000357	single protein format	Homo sapiens	None	None	None	None	CHEMBL204	Thrombin	Homo sapiens	SINGLE PROTEIN	CHEMBL1150342	1	Scientific Literature	J. Med. Chem.	2008	None
CHEMBL118989		0	526.57	1	1.68	28	COc1ccc2ccc(S(=O)(=O)N[C@H]3CCN(Cc4cc(C(=N)N)ccc4OCC(=O)O)C3=O)cc2c1	Ki	'>'	4000.0	nM				UO_0000065					False	CHEMBL660485	Inhibition of human coagulation factor II	B	BAO_0000357	single protein format	None	None	None	None	None	CHEMBL204	Thrombin	Homo sapiens	SINGLE PROTEIN	CHEMBL1132374	1	Scientific Literature	J. Med. Chem.	1999	None
CHEMBL210815		0	521.69	1	2.99	49	N=C(N)c1cccc(C[C@H](NS(=O)(=O)c2ccc3ccccc3c2)C(=O)N2CCC(CCCN)CC2)c1	Ki	'='	600.0	nM	6.22			UO_0000065	11.93	0.23	3.23	4.37	False	CHEMBL868544	Inhibition of thrombin	B	BAO_0000357	single protein format	Homo sapiens	None	None	None	None	CHEMBL204	Thrombin	Homo sapiens	SINGLE PROTEIN	CHEMBL1138903	1	Scientific Literature	J. Med. Chem.	2006	None
CHEMBL438959		0	708.97	1	3.90	34	CC(C)c1cc(C(C)C)c(S(=O)(=O)N[C@@H](Cc2cccc(C(=N)N)c2)C(=O)N2CCCN(C(=O)C3CCN(C(=N)N)CC3)CC2)c(C(C)C)c1	Ki	'='	2500.0	nM	5.60			UO_0000065	7.90	0.15	1.70	2.95	False	CHEMBL868544	Inhibition of thrombin	B	BAO_0000357	single protein format	Homo sapiens	None	None	None	None	CHEMBL204	Thrombin	Homo sapiens	SINGLE PROTEIN	CHEMBL1138903	1	Scientific Literature	J. Med. Chem.	2006	None
CHEMBL1488483		0	351.39	0	3.30	SID24795248	O=C(c1cccnc1)n1nc(-c2ccco2)nc1NCc1cccs1	IC50	'='	1.0	nM	9.00		Active	UO_0000065					False	CHEMBL1614423	PUBCHEM_BIOASSAY: Thrombin 1536 HTS Dose Response Confirmation. (Class of assay: confirmatory) [Related pubchem assays: 1046 (Thrombin 1536 HTS; hits were confirmed in this assay)]	F	BAO_0000019	assay format	Homo sapiens	None	None	None	None	CHEMBL204	Thrombin	Homo sapiens	SINGLE PROTEIN	CHEMBL1201862	7	PubChem BioAssays			None
CHEMBL1329234		0	279.30	0	1.81	SID4262570	Nc1nc(-c2cccnc2)nn1C(=O)Cc1ccccc1	IC50	'='	75.27	nM	7.12		Active	UO_0000065					False	CHEMBL1614423	PUBCHEM_BIOASSAY: Thrombin 1536 HTS Dose Response Confirmation. (Class of assay: confirmatory) [Related pubchem assays: 1046 (Thrombin 1536 HTS; hits were confirmed in this assay)]	F	BAO_0000019	assay format	Homo sapiens	None	None	None	None	CHEMBL204	Thrombin	Homo sapiens	SINGLE PROTEIN	CHEMBL1201862	7	PubChem BioAssays			None
CHEMBL171592		0	376.41	0	4.21	65	COc1ccc(C(=O)Nc2cccc(NC(=O)c3ccc(OC)cc3)c2)cc1	K ass	'='	0.0	l M-1									False	CHEMBL660483	Apparent association constant against Coagulation factor II	B	BAO_0000357	single protein format	None	None	None	None	None	CHEMBL204	Thrombin	Homo sapiens	SINGLE PROTEIN	CHEMBL1132962	1	Scientific Literature	J. Med. Chem.	2000	None
CHEMBL341909		0	445.45	0	2.91	17	Cc1ccnc(CNC(=O)Cn2c(C)cnc(NCC(F)(F)c3ccccc3)c2=O)c1F	Ki	'='	1.2	nM	8.92			UO_0000065	20.03	0.38	6.01	10.03	False	CHEMBL816574	Inhibitory constant against thrombin (IIa)	B	BAO_0000357	single protein format	None	None	None	None	None	CHEMBL204	Thrombin	Homo sapiens	SINGLE PROTEIN	CHEMBL1145961	1	Scientific Literature	J. Med. Chem.	2003	None
CHEMBL51261		0	205.26	0	-0.08	A31	N=C(N)NS(=O)(=O)c1cccs1	Ki	'='	185.0	nM	6.73			UO_0000065	32.80	0.77	6.81	7.01	False	CHEMBL879102	Inhibitory activity against human thrombin (using Chromozym TH as the substrate)	B	BAO_0000357	single protein format	None	None	None	None	None	CHEMBL204	Thrombin	Homo sapiens	SINGLE PROTEIN	CHEMBL1132933	1	Scientific Literature	J. Med. Chem.	2000	None
CHEMBL261646		0	486.04	0	4.49	2s	Cc1cc(N2CCC(N(C)C(=O)CCS(=O)(=O)c3ccc4cc(Cl)ccc4c3)CC2)ccn1	Ki	'='	7500.0	nM	5.12			UO_0000065	10.54	0.21	0.63	7.26	False	CHEMBL931923	Inhibition of human thrombin	B	BAO_0000357	single protein format	Homo sapiens	None	None	None	None	CHEMBL204	Thrombin	Homo sapiens	SINGLE PROTEIN	CHEMBL1142289	1	Scientific Literature	Bioorg. Med. Chem.	2008	None
CHEMBL3349045		0	659.63	None	None	10	COCCC[C@@H](NC(=O)[C@@H]1CCCN1C(=O)[C@@H](Cc1ccccc1)NC(=O)OCc1ccccc1)B1O[C@@H]2CC3CC(C3(C)C)[C@]2(C)O1	Ki	'='	7.0	nM	8.15			UO_0000065	12.36	None	None	None	False	CHEMBL819079	Binding affinity against thrombin	B	BAO_0000357	single protein format	None	None	None	None	None	CHEMBL204	Thrombin	Homo sapiens	SINGLE PROTEIN	CHEMBL1128727	1	Scientific Literature	J. Med. Chem.	1995	None
CHEMBL50022		0	191.13	0	-0.68	A3	N=C(N)NS(=O)(=O)C(F)(F)F	Ki	'='	890.0	nM	6.05			UO_0000065	31.66	0.75	6.73	6.30	False	CHEMBL879102	Inhibitory activity against human thrombin (using Chromozym TH as the substrate)	B	BAO_0000357	single protein format	None	None	None	None	None	CHEMBL204	Thrombin	Homo sapiens	SINGLE PROTEIN	CHEMBL1132933	1	Scientific Literature	J. Med. Chem.	2000	None
CHEMBL33887		0	566.48	1	1.74	5b	N[C@H]1CC[C@H](CNC(=O)C2C=CCn3c(=O)n(C(CSc4ccc(Br)cc4)C(=O)O)c(=O)n32)CC1	Ki	'='	2.6	nM	8.59			UO_0000065	15.16	0.33	6.85	6.07	False	CHEMBL817240	Inhibitory activity against human thrombin	B	BAO_0000357	single protein format	None	None	None	None	None	CHEMBL204	Thrombin	Homo sapiens	SINGLE PROTEIN	CHEMBL1145743	1	Scientific Literature	Bioorg. Med. Chem. Lett.	2003	None
CHEMBL136876		0	544.68	1	0.58	24 (S)	CC(O)[C@H](NS(=O)(=O)c1ccc2ccccc2c1)C(=O)N1CCC[C@H]1CNC(=O)[C@H]1CCCN(C(=N)N)C1	IC50	'='	650.0	nM	6.19			UO_0000065	11.36	0.22	5.61	3.66	False	CHEMBL771785	In vitro inhibition of human thrombin catalytic activity after 3 min pre incubation.	B	BAO_0000357	single protein format	None	None	None	None	None	CHEMBL204	Thrombin	Homo sapiens	SINGLE PROTEIN	CHEMBL1135091	1	Scientific Literature	Bioorg. Med. Chem. Lett.	2002	None
CHEMBL51044		0	264.31	0	1.70	B28	COC(=N)NS(=O)(=O)c1ccc2ccccc2c1	Ki	'='	147.0	nM	6.83			UO_0000065	25.85	0.52	5.13	8.62	False	CHEMBL879102	Inhibitory activity against human thrombin (using Chromozym TH as the substrate)	B	BAO_0000357	single protein format	None	None	None	None	None	CHEMBL204	Thrombin	Homo sapiens	SINGLE PROTEIN	CHEMBL1132933	1	Scientific Literature	J. Med. Chem.	2000	None
CHEMBL19080	L-375378	0	406.49	0	1.81	L-375378	Cc1nc(N)ccc1CNC(=O)Cn1c(C)cnc(NCCc2ccccc2)c1=O	Ki	'='	1.0	ug nM-1		Non standard unit for type							False	CHEMBL811331	In vitro inhibitory activity against human Thrombin (FIIa) cleavage of the chromogenic substrate	B	BAO_0000357	single protein format	None	None	None	None	None	CHEMBL204	Thrombin	Homo sapiens	SINGLE PROTEIN	CHEMBL1135211	1	Scientific Literature	Bioorg. Med. Chem. Lett.	2002	None
CHEMBL50522		0	233.68	0	0.51	A5	N=C(N)NS(=O)(=O)c1ccc(Cl)cc1	Ki	'='	225.0	nM	6.65			UO_0000065	28.45	0.65	6.14	6.92	False	CHEMBL879102	Inhibitory activity against human thrombin (using Chromozym TH as the substrate)	B	BAO_0000357	single protein format	None	None	None	None	None	CHEMBL204	Thrombin	Homo sapiens	SINGLE PROTEIN	CHEMBL1132933	1	Scientific Literature	J. Med. Chem.	2000	None
CHEMBL53694		0	244.23	0	-0.23	A9	N=C(N)NS(=O)(=O)c1ccc([N+](=O)[O-])cc1	Ki	'='	180.0	nM	6.75			UO_0000065	27.62	0.58	6.97	4.85	False	CHEMBL879102	Inhibitory activity against human thrombin (using Chromozym TH as the substrate)	B	BAO_0000357	single protein format	None	None	None	None	None	CHEMBL204	Thrombin	Homo sapiens	SINGLE PROTEIN	CHEMBL1132933	1	Scientific Literature	J. Med. Chem.	2000	None
CHEMBL51635		0	558.64	1	1.20	A34	Cc1ccc(S(=O)(=O)NC(=O)N[C@H](Cc2ccccc2)C(=O)Nc2ccc(S(=O)(=O)N=C(N)N)cc2)cc1	Ki	'='	43.0	nM	7.37			UO_0000065	13.19	0.26	6.17	3.63	False	CHEMBL879102	Inhibitory activity against human thrombin (using Chromozym TH as the substrate)	B	BAO_0000357	single protein format	None	None	None	None	None	CHEMBL204	Thrombin	Homo sapiens	SINGLE PROTEIN	CHEMBL1132933	1	Scientific Literature	J. Med. Chem.	2000	None
CHEMBL101867		0	458.52	0	2.33	NC6	Cc1cnc(NCCc2ccc3c(c2)CCO3)c(=O)n1CC(=O)NCc1ccc2[nH]ncc2c1	Ki	'='	2.9	ug nM-1		Non standard unit for type							False	CHEMBL811331	In vitro inhibitory activity against human Thrombin (FIIa) cleavage of the chromogenic substrate	B	BAO_0000357	single protein format	None	None	None	None	None	CHEMBL204	Thrombin	Homo sapiens	SINGLE PROTEIN	CHEMBL1135211	1	Scientific Literature	Bioorg. Med. Chem. Lett.	2002	None
CHEMBL23453		0	396.42	0	1.52	5	COC(=O)CC(NC(=O)[C@@H](NC(=O)OCc1ccccc1)C(C)C)C(=O)CF	IC50	'>'	100000.0	nM				UO_0000065					False	CHEMBL811073	Compound was evaluated for its inhibitory activity against the Thrombin	B	BAO_0000357	single protein format	None	None	None	None	None	CHEMBL204	Thrombin	Homo sapiens	SINGLE PROTEIN	CHEMBL1147604	1	Scientific Literature	Bioorg. Med. Chem. Lett.	2004	None
CHEMBL84401		0	368.39	0	4.27	KI-108	O=C(O)c1ccccc1C(=O)c1ccc(NC2CCCCC2)c([N+](=O)[O-])c1	IC50						Not Active						False	CHEMBL877963	Compound (100 uM) was tested for inhibitory activity against thrombin; No inhibition	B	BAO_0000357	single protein format	Homo sapiens	None	None	None	None	CHEMBL204	Thrombin	Homo sapiens	SINGLE PROTEIN	CHEMBL1146729	1	Scientific Literature	Bioorg. Med. Chem. Lett.	2004	None
CHEMBL431538		0	361.43	0	3.03	B25	COC(=N)NS(=O)(=O)c1ccc(/N=N/c2ccc(N(C)C)cc2)cc1	Ki	'='	169.0	nM	6.77			UO_0000065	18.74	0.37	3.74	6.32	False	CHEMBL879102	Inhibitory activity against human thrombin (using Chromozym TH as the substrate)	B	BAO_0000357	single protein format	None	None	None	None	None	CHEMBL204	Thrombin	Homo sapiens	SINGLE PROTEIN	CHEMBL1132933	1	Scientific Literature	J. Med. Chem.	2000	None
CHEMBL468642		0	500.56	1	3.03	6a	CCOC(=O)C(=O)N(Cc1ccccc1)c1ccc2c(c1)OC(Cc1ccc(C(=N)N)cc1)C(=O)N2C	Ki	'='	3.6	nM	8.44			UO_0000065	16.87	0.31	5.41	6.70	False	CHEMBL972355	Inhibition of thrombin	B	BAO_0000357	single protein format	None	None	None	None	None	CHEMBL204	Thrombin	Homo sapiens	SINGLE PROTEIN	CHEMBL1150268	1	Scientific Literature	J. Med. Chem.	2008	None
CHEMBL466530		0	486.53	0	2.82	7d	CN1C(=O)C(Cc2ccc(C(=N)N)cc2)Oc2cc(NC(=O)C(Cc3ccccc3)C(=O)O)ccc21	Ki	'='	2940.0	nM	5.53			UO_0000065	11.37	0.21	2.71	3.79	False	CHEMBL972355	Inhibition of thrombin	B	BAO_0000357	single protein format	None	None	None	None	None	CHEMBL204	Thrombin	Homo sapiens	SINGLE PROTEIN	CHEMBL1150268	1	Scientific Literature	J. Med. Chem.	2008	None
CHEMBL399822		0	523.64	1	4.36	24	CNc1nn(-c2ccc(OC)cc2)c2c1CCN(c1ccc(-c3ccccc3CN3CC[C@@H](O)C3)cc1)C2=O	Ki	'='	4800.0	nM	5.32			UO_0000065	10.16	0.19	0.96	6.42	False	CHEMBL900664	Inhibition of human thrombin	B	BAO_0000357	single protein format	Homo sapiens	None	None	None	None	CHEMBL204	Thrombin	Homo sapiens	SINGLE PROTEIN	CHEMBL1137566	1	Scientific Literature	J. Med. Chem.	2007	None
CHEMBL38996		0	630.81	1	4.80	12	CC1(C)CNc2c(cc(CCC(=O)O)cc2S(=O)(=O)N[C@@H](Cc2nc3ccccc3s2)C(=O)N2CCC(CCF)CC2)C1	Ki	'='	82.0	nM	7.09			UO_0000065	11.23	0.23	2.29	5.51	False	CHEMBL814952	Evaluated for the binding affinity against thrombin	B	BAO_0000357	single protein format	None	None	None	None	None	CHEMBL204	Thrombin	Homo sapiens	SINGLE PROTEIN	CHEMBL1133233	1	Scientific Literature	Bioorg. Med. Chem. Lett.	2000	None
CHEMBL165665		0	502.59	1	1.46	1f	COc1ccc(OC)c(S(=O)(=O)N[C@H]2CCCCN(CC(=O)Cc3ccc(C(=N)N)cc3)C2=O)c1	Ki	'='	9.0	nM	8.05			UO_0000065	16.01	0.31	6.59	5.30	False	CHEMBL813619	Inhibitory constant against human thrombin (FIIa) determined in vitro	B	BAO_0000357	single protein format	None	None	None	None	None	CHEMBL204	Thrombin	Homo sapiens	SINGLE PROTEIN	CHEMBL1135220	1	Scientific Literature	Bioorg. Med. Chem. Lett.	2002	None
CHEMBL329991		0	516.43	1	3.26	18	O=C1Cn2c(Cl)cnc(c2=O)N[C@@H](Cc2ccccc2)CNCCCOc2ccc(Cl)cc2CN1	Ki	'='	26.0	nM	7.58			UO_0000065	14.69	0.30	4.33	7.80	False	CHEMBL817243	Inhibitory activity against thrombin IIa	B	BAO_0000357	single protein format	None	None	None	None	None	CHEMBL204	Thrombin	Homo sapiens	SINGLE PROTEIN	CHEMBL1136169	1	Scientific Literature	Bioorg. Med. Chem. Lett.	2003	None
CHEMBL421370		0	405.55	0	3.66	11	N=C(N)c1cccc(N2CCCCN(C3CCN(Cc4ccccc4)CC3)C2=O)c1	Ki	'='	2000.0	nM	5.70			UO_0000065	14.05	0.26	2.04	7.43	False	CHEMBL808499	Compound was tested for inhibition of thrombin.	B	BAO_0000357	single protein format	Oryctolagus cuniculus	None	None	None	None	CHEMBL204	Thrombin	Homo sapiens	SINGLE PROTEIN	CHEMBL1131265	1	Scientific Literature	Bioorg. Med. Chem. Lett.	1998	None
CHEMBL299617		0	438.57	1	0.37	2 ; Inogatran	N=C(N)NCCCNC(=O)[C@@H]1CCCCN1C(=O)C(CC1CCCCC1)NCC(=O)O	Ki	'='	15.0	nM	7.82			UO_0000065	17.84	0.34	7.45	4.87	False	CHEMBL879102	Inhibitory activity against human thrombin (using Chromozym TH as the substrate)	B	BAO_0000357	single protein format	None	None	None	None	None	CHEMBL204	Thrombin	Homo sapiens	SINGLE PROTEIN	CHEMBL1132933	1	Scientific Literature	J. Med. Chem.	2000	None
CHEMBL299792		0	244.27	0	0.55	B21	COC(=N)NS(=O)(=O)c1ccc(OC)cc1	Ki	'='	276.0	nM	6.56			UO_0000065	26.85	0.56	6.01	7.41	False	CHEMBL879102	Inhibitory activity against human thrombin (using Chromozym TH as the substrate)	B	BAO_0000357	single protein format	None	None	None	None	None	CHEMBL204	Thrombin	Homo sapiens	SINGLE PROTEIN	CHEMBL1132933	1	Scientific Literature	J. Med. Chem.	2000	None
CHEMBL358910		0	373.46	0	3.68	15c	N=C(N)c1ccc(/C=C2/CCCC/C(=C/c3ccc(C(N)=O)cc3)C2=O)cc1	Ki	'='	110.0	nM	6.96			UO_0000065	18.63	0.34	3.28	6.32	False	CHEMBL813670	In vitro inhibition of human thrombin(FIIa).	B	BAO_0000357	single protein format	None	None	None	None	None	CHEMBL204	Thrombin	Homo sapiens	SINGLE PROTEIN	CHEMBL1132552	1	Scientific Literature	J. Med. Chem.	1999	None
CHEMBL237242		0	566.66	1	4.49	11b	CCOC(=O)c1nn(-c2ccc(OC)cc2)c2c1CCN(c1ccc(-c3ccccc3CN3CC[C@@H](O)C3)cc1)C2=O	Ki	'='	980.0	nM	6.01			UO_0000065	10.60	0.20	1.52	6.19	False	CHEMBL900664	Inhibition of human thrombin	B	BAO_0000357	single protein format	Homo sapiens	None	None	None	None	CHEMBL204	Thrombin	Homo sapiens	SINGLE PROTEIN	CHEMBL1137566	1	Scientific Literature	J. Med. Chem.	2007	None
CHEMBL176744		0	482.63	1	5.49	8d	CC(=N)N1CCC(Oc2ccc3c(c2)nc(C(C)C)n3Cc2ccc3ccc(C(=N)N)cc3c2)CC1	Ki	'='	870.0	nM	6.06			UO_0000065	12.56	0.23	0.57	5.83	False	CHEMBL660489	In vitro inhibitory activity against human coagulation factor II	B	BAO_0000357	single protein format	None	None	None	None	None	CHEMBL204	Thrombin	Homo sapiens	SINGLE PROTEIN	CHEMBL1133358	1	Scientific Literature	Bioorg. Med. Chem. Lett.	2000	None
CHEMBL121322		0	466.58	1	0.29	23	N=C(N)NC(=O)CCNC(=O)CN(C(=O)[C@@H](CC1CCCCC1)NCC(=O)O)C1CCCC1	IC50	'='	240.0	nM	6.62			UO_0000065	14.19	0.27	6.33	3.73	False	CHEMBL816476	Inhibition of thrombin (IIa)	B	BAO_0000357	single protein format	Homo sapiens	None	None	None	None	CHEMBL204	Thrombin	Homo sapiens	SINGLE PROTEIN	CHEMBL1130715	1	Scientific Literature	Bioorg. Med. Chem. Lett.	1998	None
CHEMBL62370		0	344.37	0	4.01	1	N=C(N)c1ccc2[nH]c(-c3cccc(Oc4ccccc4)c3O)nc2c1	Ki	'='	15000.0	nM	4.82			UO_0000065	14.01	0.25	0.81	4.47	False	CHEMBL877961	Inhibition of thrombin	B	BAO_0000357	single protein format	None	None	None	None	None	CHEMBL204	Thrombin	Homo sapiens	SINGLE PROTEIN	CHEMBL1135195	1	Scientific Literature	Bioorg. Med. Chem. Lett.	2002	None
CHEMBL212014		0	557.72	2	1.13	60	N=C(N)c1cccc(C[C@H](NS(=O)(=O)c2cccc(NC(=O)CCCN)c2)C(=O)N2CCC(CCN)CC2)c1	Ki	'='	21000.0	nM	4.68			UO_0000065	8.39	0.16	3.55	2.37	False	CHEMBL868544	Inhibition of thrombin	B	BAO_0000357	single protein format	Homo sapiens	None	None	None	None	CHEMBL204	Thrombin	Homo sapiens	SINGLE PROTEIN	CHEMBL1138903	1	Scientific Literature	J. Med. Chem.	2006	None
CHEMBL78283		0	800.97	2	3.51	58	N=C(N)Nc1ccc(CNC(=O)N2CCN(C(=O)OCC34CC5CC(C3)CC(COC(=O)N3CCN(C(=O)NCc6ccc(NC(=N)N)cc6)CC3)(C5)C4)CC2)cc1	Ki	'='	363000.0	nM		Outside typical range		UO_0000065					False	CHEMBL813567	Compound was evaluated for its inhibitory potency against thrombin	B	BAO_0000357	single protein format	None	None	None	None	None	CHEMBL204	Thrombin	Homo sapiens	SINGLE PROTEIN	CHEMBL1132784	1	Scientific Literature	Bioorg. Med. Chem. Lett.	2000	None
CHEMBL379357		0	589.77	1	2.86	52	N=C(N)c1cccc(C[C@H](NS(=O)(=O)c2ccc3ccccc3c2)C(=O)N2CCC(C3CCN(C(=N)N)CC3)CC2)c1	Ki	'='	1800.0	nM	5.75			UO_0000065	9.74	0.19	2.88	3.39	False	CHEMBL868544	Inhibition of thrombin	B	BAO_0000357	single protein format	Homo sapiens	None	None	None	None	CHEMBL204	Thrombin	Homo sapiens	SINGLE PROTEIN	CHEMBL1138903	1	Scientific Literature	J. Med. Chem.	2006	None
CHEMBL397270		0	265.11	0	2.64	22	Cc1cccc(C(=O)n2cc(Br)cn2)c1	Activity						Not Active						False	CHEMBL895389	Inhibition of human thrombin at 55 uM	B	BAO_0000357	single protein format	Homo sapiens	None	None	None	None	CHEMBL204	Thrombin	Homo sapiens	SINGLE PROTEIN	CHEMBL1148811	1	Scientific Literature	J. Med. Chem.	2007	None
CHEMBL243422		0	252.68	0	2.98	29	Cc1nn(C(=O)c2ccccc2F)c(C)c1Cl	Activity						Not Active						False	CHEMBL895389	Inhibition of human thrombin at 55 uM	B	BAO_0000357	single protein format	Homo sapiens	None	None	None	None	CHEMBL204	Thrombin	Homo sapiens	SINGLE PROTEIN	CHEMBL1148811	1	Scientific Literature	J. Med. Chem.	2007	None
CHEMBL40162		0	491.57	0	2.57	4	C/C(=C(\CC(N)=O)C(=O)Nc1ccc(-c2ccccc2S(N)(=O)=O)cc1)c1cccc(C(=N)N)c1	IC50	'='	1600.0	nM	5.80			UO_0000065	11.79	0.23	3.23	3.18	False	CHEMBL814935	Inhibitory concentration required against Thrombin	B	BAO_0000357	single protein format	None	None	None	None	None	CHEMBL204	Thrombin	Homo sapiens	SINGLE PROTEIN	CHEMBL1136273	1	Scientific Literature	Bioorg. Med. Chem. Lett.	2003	None
CHEMBL244880		0	439.75	1	6.52	20	Cc1csc(C(=O)Nc2ccc(Cl)cc2C(=O)Nc2ccc(Cl)cc2)c1Cl	Ki	'>'	5000.0	nM				UO_0000065					False	CHEMBL891859	Binding affinity to human thrombin after 10 mins	B	BAO_0000357	single protein format	Homo sapiens	None	None	None	None	CHEMBL204	Thrombin	Homo sapiens	SINGLE PROTEIN	CHEMBL1146367	1	Scientific Literature	Bioorg. Med. Chem.	2007	None
CHEMBL164238		0	611.85	2	7.91	16	Oc1ccc2c(Cc3ccc(O[C@@H]4CCCC[C@H]4N4CCCCC4)nc3)c(-c3ccc(OCCN4CCCC4)cc3)sc2c1	K ass	'='	96100000.0	l M-1									False	CHEMBL814939	Apparent association constant towards thrombin.	B	BAO_0000357	single protein format	None	None	None	None	None	CHEMBL204	Thrombin	Homo sapiens	SINGLE PROTEIN	CHEMBL1132507	1	Scientific Literature	Bioorg. Med. Chem. Lett.	1999	None
CHEMBL417457		0	554.79	None	None	NC13	Cc1cnc(NCCc2ccccc2)c(=O)n1CC(=O)NCc1ccc(C(=N)NO[Si](C)(C)C(C)(C)C)s1	Ki	'='	13.2	nM	7.88			UO_0000065	14.20	None	None	None	False	CHEMBL811969	In vitro inhibitory constant against human thrombin (FIIa).	B	BAO_0000357	single protein format	None	None	None	None	None	CHEMBL204	Thrombin	Homo sapiens	SINGLE PROTEIN	CHEMBL1136066	1	Scientific Literature	Bioorg. Med. Chem. Lett.	2002	None
CHEMBL36670		0	615.58	None	None	1	CCC(NC(=O)[C@@H]1CCCN1C(=O)[C@H](Cc1ccccc1)NC(=O)OCc1ccccc1)B1O[C@@H]2CC3CC(C3(C)C)[C@]2(C)O1	Ki	'='	1000.0	nM	6.00			UO_0000065	9.75	None	None	None	False	CHEMBL819079	Binding affinity against thrombin	B	BAO_0000357	single protein format	None	None	None	None	None	CHEMBL204	Thrombin	Homo sapiens	SINGLE PROTEIN	CHEMBL1128727	1	Scientific Literature	J. Med. Chem.	1995	None
CHEMBL299653		0	356.17	0	1.91	B29	COC(=N)NS(=O)(=O)C(F)(F)C(F)(F)C(F)(F)C(F)(F)F	Ki	'='	565.0	nM	6.25			UO_0000065	17.54	0.41	4.34	7.88	False	CHEMBL879102	Inhibitory activity against human thrombin (using Chromozym TH as the substrate)	B	BAO_0000357	single protein format	None	None	None	None	None	CHEMBL204	Thrombin	Homo sapiens	SINGLE PROTEIN	CHEMBL1132933	1	Scientific Literature	J. Med. Chem.	2000	None
CHEMBL19438		0	393.45	0	0.89	NC21	Cc1cnc(NCCc2ccccc2)c(=O)n1CC(=O)NCc1cnc(N)nc1	Ki	'='	357.1	nM	6.45			UO_0000065	16.39	0.30	5.56	5.04	False	CHEMBL811969	In vitro inhibitory constant against human thrombin (FIIa).	B	BAO_0000357	single protein format	None	None	None	None	None	CHEMBL204	Thrombin	Homo sapiens	SINGLE PROTEIN	CHEMBL1136066	1	Scientific Literature	Bioorg. Med. Chem. Lett.	2002	None
CHEMBL60831		0	323.40	0	3.86	12b	CC(C)COc1cccc(-c2cc3cc(C(=N)N)ccc3[nH]2)c1O	Ki	'='	7500.0	nM	5.12			UO_0000065	15.85	0.29	1.26	5.39	False	CHEMBL877961	Inhibition of thrombin	B	BAO_0000357	single protein format	None	None	None	None	None	CHEMBL204	Thrombin	Homo sapiens	SINGLE PROTEIN	CHEMBL1135195	1	Scientific Literature	Bioorg. Med. Chem. Lett.	2002	None
CHEMBL149924		0	456.61	0	2.95	4	NCCCC[C@H](NC(=O)[C@@H]1CCCN1C(=O)CCCc1ccccc1)C(=O)c1nccs1	IC50	'='	46000.0	nM	4.34			UO_0000065	9.50	0.19	1.39	4.12	False	CHEMBL852839	Inhibition of thrombin	B	BAO_0000357	single protein format	Homo sapiens	None	None	None	None	CHEMBL204	Thrombin	Homo sapiens	SINGLE PROTEIN	CHEMBL1129852	1	Scientific Literature	Bioorg. Med. Chem. Lett.	1997	None
CHEMBL144079		0	438.53	0	2.36	30	CCOC(=O)C(Oc1ccc2c(c1)CN(C(=N)N)CC2)c1ccc(O[C@H]2CCNC2)cc1	Ki	'>'	100000.0	nM				UO_0000065					False	CHEMBL814316	The inhibition constant against human thrombin	B	BAO_0000357	single protein format	None	None	None	None	None	CHEMBL204	Thrombin	Homo sapiens	SINGLE PROTEIN	CHEMBL1131421	1	Scientific Literature	J. Med. Chem.	1998	None
CHEMBL332791		0	538.76	2	7.58	6	C=C(c1ccc(OCCN2CCCC2)cc1)c1c(-c2ccc(OCCN3CCCC3)cc2)sc2ccccc12	K ass	'='	770000.0	l M-1									False	CHEMBL816470	In vitro inhibition of human Thrombin.	B	BAO_0000357	single protein format	None	None	None	None	None	CHEMBL204	Thrombin	Homo sapiens	SINGLE PROTEIN	CHEMBL1130194	1	Scientific Literature	J. Med. Chem.	1997	None
CHEMBL3144253		0	4606.25	None	None	131	Cc1cn([C@H]2C[C@H](OCOC[C@H]3O[C@@H](n4cc(C)c(=O)[nH]c4=O)C[C@@H]3OP(=O)(O)OC[C@H]3O[C@@H](n4cnc5c(=O)nc(N)[nH]c54)C[C@@H]3OP(=O)(O)OC[C@H]3O[C@@H](n4cnc5c(=O)[nH]c(=N)[nH]c54)C[C@@H]3OCOC[C@H]3O[C@@H](n4cc(C)c(=O)[nH]c4=O)C[C@@H]3OP(=O)(O)OC[C@H]3O[C@@H](n4cnc5c(=O)nc(N)[nH]c54)C[C@@H]3OCOC[C@H]3O[C@@H](n4cc(C)c(=O)[nH]c4=O)C[C@@H]3OP(=O)(O)OC[C@H]3O[C@@H](n4cnc5c(=O)nc(N)[nH]c54)C[C@@H]3OP(=O)(…	Relative PT	'='	0.8										False	CHEMBL771783	Relative prothrombin time was determined as the activity of the test ODN (oligodeoxynucleotide) relative to that of GS-522	F	BAO_0000019	assay format	Cercopithecidae	None	None	None	None	CHEMBL204	Thrombin	Homo sapiens	SINGLE PROTEIN	CHEMBL1131152	1	Scientific Literature	J. Med. Chem.	1998	None
CHEMBL381021		0	766.12	2	7.13	27	CC(C)N(c1c(F)c(Oc2cccc(C(=N)N)c2)nc(Oc2ccc(C(=O)NCc3ccccc3Cl)cc2C(=O)O)c1F)C(C)C.O=C(O)C(F)(F)F	IC50						Not Determined						False	CHEMBL854113	Inhibition of FIIa	B	BAO_0000357	single protein format	Homo sapiens	None	None	None	None	CHEMBL204	Thrombin	Homo sapiens	SINGLE PROTEIN	CHEMBL1138131	1	Scientific Literature	Bioorg. Med. Chem. Lett.	2006	None
CHEMBL204084		0	761.70	2	6.49	24	COc1cccc(CNC(=O)c2ccc(Oc3nc(Oc4cccc(C(=N)N)c4)c(F)c(N(C(C)C)C(C)C)c3F)c(C(=O)O)c2)c1.O=C(O)C(F)(F)F	IC50	'='	69000.0	nM	4.16			UO_0000065	6.42	0.12	-2.33	2.60	False	CHEMBL854113	Inhibition of FIIa	B	BAO_0000357	single protein format	Homo sapiens	None	None	None	None	CHEMBL204	Thrombin	Homo sapiens	SINGLE PROTEIN	CHEMBL1138131	1	Scientific Literature	Bioorg. Med. Chem. Lett.	2006	None
CHEMBL288176		0	707.72	None	None	23	CCC(C)(C)C(NC(=O)[C@@H]1CCCN1C(=O)[C@H](Cc1ccc2ccccc2c1)NC(=O)OCc1ccccc1)B1O[C@@H]2CC3CC(C3(C)C)[C@]2(C)O1	Ki	'='	0.14	nM	9.85			UO_0000065	13.92	None	None	None	False	CHEMBL819078	Binding affinity against gamma thrombin	B	BAO_0000357	single protein format	None	None	None	None	None	CHEMBL204	Thrombin	Homo sapiens	SINGLE PROTEIN	CHEMBL1128727	1	Scientific Literature	J. Med. Chem.	1995	None
CHEMBL150063		0	441.34	1	6.71	21	O=C(Nc1ccc(Cl)cc1)c1ccccc1NC(=O)c1sc2ccccc2c1Cl	Ki	'>'	5000.0	nM				UO_0000065					False	CHEMBL857531	Inhibition constant against human thrombin	B	BAO_0000357	single protein format	None	None	None	None	None	CHEMBL204	Thrombin	Homo sapiens	SINGLE PROTEIN	CHEMBL1136562	1	Scientific Literature	Bioorg. Med. Chem. Lett.	2003	None
CHEMBL149756		0	459.33	1	6.85	22	O=C(Nc1ccc(Cl)cc1)c1cc(F)ccc1NC(=O)c1sc2ccccc2c1Cl	Ki	'>'	5000.0	nM				UO_0000065					False	CHEMBL857531	Inhibition constant against human thrombin	B	BAO_0000357	single protein format	None	None	None	None	None	CHEMBL204	Thrombin	Homo sapiens	SINGLE PROTEIN	CHEMBL1136562	1	Scientific Literature	Bioorg. Med. Chem. Lett.	2003	None
CHEMBL2372678		0	593.72	2	1.37	table 1	CC[C@H](NC(=O)[C@@H](NC(=O)[C@@H](NC(=O)[C@H](CCCCN)NC(=O)c1cc(O)ccc1O)[C@@H](C)CC)[C@@H](C)CC)C(=O)O	IC50	'='	257000.0	nM		Outside typical range		UO_0000065					False	CHEMBL811068	Anti-thrombin activity by competitive enzyme assay using the fluorogenic substrate Tos-Gly-Pro-Arg-AMC at pH 8.3.	B	BAO_0000357	single protein format	None	None	None	None	None	CHEMBL204	Thrombin	Homo sapiens	SINGLE PROTEIN	CHEMBL1131543	1	Scientific Literature	Bioorg. Med. Chem. Lett.	1998	None
CHEMBL2372743		0	579.70	2	0.98	table 1	CC[C@H](NC(=O)[C@@H](NC(=O)[C@@H](NC(=O)[C@H](CCCCN)NC(=O)c1cc(O)ccc1O)[C@@H](C)CC)C(C)C)C(=O)O	IC50	'='	194000.0	nM		Outside typical range		UO_0000065					False	CHEMBL811068	Anti-thrombin activity by competitive enzyme assay using the fluorogenic substrate Tos-Gly-Pro-Arg-AMC at pH 8.3.	B	BAO_0000357	single protein format	None	None	None	None	None	CHEMBL204	Thrombin	Homo sapiens	SINGLE PROTEIN	CHEMBL1131543	1	Scientific Literature	Bioorg. Med. Chem. Lett.	1998	None
CHEMBL352262		0	600.83	2	7.60	35	COc1cc(Cc2c(-c3ccc(OCCN4CCCC4)cc3)sc3cc(O)ccc23)ccc1O[C@@H]1CCCC[C@H]1N(C)C	K ass	'='	146000000.0	l M-1									False	CHEMBL814939	Apparent association constant towards thrombin.	B	BAO_0000357	single protein format	None	None	None	None	None	CHEMBL204	Thrombin	Homo sapiens	SINGLE PROTEIN	CHEMBL1132507	1	Scientific Literature	Bioorg. Med. Chem. Lett.	1999	None
CHEMBL331406		0	570.80	2	6.99	20	OCc1ccc2c(Cc3ccc(OCCN4CCCCC4)cc3)c(-c3ccc(OCCN4CCCC4)cc3)sc2c1	K ass	'<'	5000.0	l M-1									False	CHEMBL816470	In vitro inhibition of human Thrombin.	B	BAO_0000357	single protein format	None	None	None	None	None	CHEMBL204	Thrombin	Homo sapiens	SINGLE PROTEIN	CHEMBL1130194	1	Scientific Literature	J. Med. Chem.	1997	None
CHEMBL399868		0	530.95	2	6.12	16	Cc1nc(N)ccc1CNC(=O)Cc1c(Cl)ccc(NCC(F)(F)c2ccc(F)c3ccccc23)c1F	Ki	'='	2.8	nM	8.55			UO_0000065	16.11	0.32	2.43	10.69	False	CHEMBL924350	Inhibition of human thrombin after 15 mins by standard chromogenic assay	B	BAO_0000357	single protein format	Homo sapiens	None	None	None	None	CHEMBL204	Thrombin	Homo sapiens	SINGLE PROTEIN	CHEMBL1140519	1	Scientific Literature	Bioorg. Med. Chem. Lett.	2007	None
CHEMBL54119		0	455.37	1	7.02	6	Cc1ccc(NC(=O)c2sc3ccccc3c2Cl)c(C(=O)Nc2ccccc2Cl)c1	Ki	'>'	5000.0	nM				UO_0000065					False	CHEMBL857531	Inhibition constant against human thrombin	B	BAO_0000357	single protein format	None	None	None	None	None	CHEMBL204	Thrombin	Homo sapiens	SINGLE PROTEIN	CHEMBL1136562	1	Scientific Literature	Bioorg. Med. Chem. Lett.	2003	None
CHEMBL342988		0	427.94	1	5.82	19	Cc1ccc(NC(=O)c2sc3ccccc3c2Cl)c(C(=O)Nc2nccs2)c1	Ki	'>'	5000.0	nM				UO_0000065					False	CHEMBL857531	Inhibition constant against human thrombin	B	BAO_0000357	single protein format	None	None	None	None	None	CHEMBL204	Thrombin	Homo sapiens	SINGLE PROTEIN	CHEMBL1136562	1	Scientific Literature	Bioorg. Med. Chem. Lett.	2003	None
CHEMBL2372710		0	629.71	2	0.15	table 1	CC[C@H](C)[C@H](NC(=O)[C@H](CCCCN)NC(=O)c1cc(O)ccc1O)C(=O)N[C@@H](Cc1ccccc1)C(=O)N[C@@H](CO)C(=O)O	IC50	'='	15000.0	nM	4.82			UO_0000065	7.66	0.15	4.67	2.01	False	CHEMBL811068	Anti-thrombin activity by competitive enzyme assay using the fluorogenic substrate Tos-Gly-Pro-Arg-AMC at pH 8.3.	B	BAO_0000357	single protein format	None	None	None	None	None	CHEMBL204	Thrombin	Homo sapiens	SINGLE PROTEIN	CHEMBL1131543	1	Scientific Literature	Bioorg. Med. Chem. Lett.	1998	None
CHEMBL311168		0	479.46	0	4.93	21	N=C(N)c1cccc(OC(C(=O)Nc2ccc(-n3ccc(C(F)(F)F)n3)cc2)c2ccccc2)c1	IC50	'>'	10000.0	nM				UO_0000065					False	CHEMBL808161	In vitro inhibitory activity against thrombin	B	BAO_0000357	single protein format	None	None	None	None	None	CHEMBL204	Thrombin	Homo sapiens	SINGLE PROTEIN	CHEMBL1133928	1	Scientific Literature	Bioorg. Med. Chem. Lett.	2001	None
CHEMBL77998		0	726.92	2	3.29	17	N=C(N)Nc1ccc(CNC(=O)N2CCN(C(=O)O[C@H]3CCC[C@@H](OC(=O)N4CCN(C(=O)NCCCC5CCNCC5)CC4)CCC3)CC2)cc1	Ki	'>'	1000000.0	nM		Outside typical range		UO_0000065					False	CHEMBL813567	Compound was evaluated for its inhibitory potency against thrombin	B	BAO_0000357	single protein format	None	None	None	None	None	CHEMBL204	Thrombin	Homo sapiens	SINGLE PROTEIN	CHEMBL1132784	1	Scientific Literature	Bioorg. Med. Chem. Lett.	2000	None
CHEMBL3144236		0	4706.16	None	None	118	Cc1cn([C@H]2C[C@H](OCOC[C@H]3O[C@@H](n4cnc5c(=O)nc(N)[nH]c54)C[C@@H]3OP(=O)(O)OC[C@H]3O[C@@H](n4cnc5c(=O)[nH]c(=N)[nH]c54)C[C@@H]3OP(=O)(O)OC[C@H]3O[C@@H](n4cc(C)c(=O)[nH]c4=O)C[C@@H]3OP(=O)(O)OC[C@H]3O[C@@H](n4cnc5c(=O)[nH]c(=N)[nH]c54)C[C@@H]3OP(=O)(O)OC[C@H]3O[C@@H](n4cc(C)c(=O)[nH]c4=O)C[C@@H]3OCOC[C@H]3O[C@@H](n4cnc5c(=O)nc(N)[nH]c54)C[C@@H]3OP(=O)(O)OC[C@H]3O[C@@H](n4cnc5c(=O)[nH]c(=N)[nH]c…	Relative PT	'='	0.7										False	CHEMBL771783	Relative prothrombin time was determined as the activity of the test ODN (oligodeoxynucleotide) relative to that of GS-522	F	BAO_0000019	assay format	Cercopithecidae	None	None	None	None	CHEMBL204	Thrombin	Homo sapiens	SINGLE PROTEIN	CHEMBL1131152	1	Scientific Literature	J. Med. Chem.	1998	None
CHEMBL282830		0	548.72	1	1.86	19g MOL144	N=C(N)NCCC[C@H](NC(=O)[C@@H]1CCN2CC[C@@](N)(Cc3ccccc3)CN12)C(=O)c1nc2ccccc2s1	k_on	'>'	10000000.0	M-1.s-1									False	CHEMBL812457	Inhibitory constant on rate against thrombin.	B	BAO_0000357	single protein format	None	None	None	None	None	CHEMBL204	Thrombin	Homo sapiens	SINGLE PROTEIN	CHEMBL1132633	1	Scientific Literature	J. Med. Chem.	1999	None
CHEMBL3799876		0	530.60	1	4.83	8f	CCn1c(CNc2ccc(C(=N)N)cc2F)nc2cc(C(=O)N(CCC(=O)O)c3c(C)cccc3C)ccc21	Inhibition	'='	92.5	%				UO_0000187					False	CHEMBL3802563	Inhibition of human thrombin at 1 ug/ml preincubated for 10 mins followed by Ac-FVR-AMC substrate addition measured within 10 mins by fluorescence assay relative to control	B	BAO_0000357	single protein format	Homo sapiens	None	None	None	None	CHEMBL204	Thrombin	Homo sapiens	SINGLE PROTEIN	CHEMBL3797073	1	Scientific Literature	Bioorg. Med. Chem.	2016	None
CHEMBL55500		0	453.50	0	0.97	3c	N=C(N)c1ccc(CC(=O)C(=O)O)c(OCCNC(=O)C2CCN(c3ccncc3)CC2)c1	Ki	'='	140000.0	nM		Outside typical range		UO_0000065					False	CHEMBL811978	Inhibitory activity against thrombin	B	BAO_0000357	single protein format	None	None	None	None	None	CHEMBL204	Thrombin	Homo sapiens	SINGLE PROTEIN	CHEMBL1145031	1	Scientific Literature	J. Med. Chem.	2003	None
CHEMBL246097		0	582.75	2	0.89	8	CC(C)C[C@@H](NC(=O)[C@H](O)Cc1ccccc1)C(=O)N1[C@H](C(=O)NCCC2=CCN(C(=N)N)C2)C[C@@H]2CC[C@@H](O)C[C@@H]21	IC50	'='	220.0	nM	6.66			UO_0000065	11.42	0.22	5.77	3.87	False	CHEMBL886164	Inhibition of thrombin	B	BAO_0000357	single protein format	None	None	None	None	None	CHEMBL204	Thrombin	Homo sapiens	SINGLE PROTEIN	CHEMBL1139932	1	Scientific Literature	Bioorg. Med. Chem. Lett.	2007	None
CHEMBL254682		0	460.91	0	3.44	28	Cc1ccnc(CNC(=O)Cc2c(C)ccn(NCCc3cc(Cl)ccc3F)c2=O)c1F	IC50	'>'	44400.0	nM				UO_0000065					False	CHEMBL929685	Inhibition of thrombin	B	BAO_0000357	single protein format	None	None	None	None	None	CHEMBL204	Thrombin	Homo sapiens	SINGLE PROTEIN	CHEMBL1141527	1	Scientific Literature	Bioorg. Med. Chem. Lett.	2008	None
CHEMBL245872		0	558.72	2	0.63	9	CC(C)C[C@@H](NC(=O)[C@H](O)Cc1ccccc1)C(=O)N1[C@H](C(=O)NCCCCNC(=N)N)C[C@@H]2CC[C@@H](O)C[C@@H]21	IC50	'='	5600.0	nM	5.25			UO_0000065	9.40	0.18	4.62	2.90	False	CHEMBL886164	Inhibition of thrombin	B	BAO_0000357	single protein format	None	None	None	None	None	CHEMBL204	Thrombin	Homo sapiens	SINGLE PROTEIN	CHEMBL1139932	1	Scientific Literature	Bioorg. Med. Chem. Lett.	2007	None
CHEMBL430990		0	453.46	1	3.30	9	N=C(N)c1ccc2[nH]c(-c3cc(CC(=O)O)cc(-c4cccc(-c5nn[nH]n5)c4)c3O)cc2c1	Selectivity	'='	100.0										False	CHEMBL660491	Binding affinity for Coagulation factor II relative to compound 1	B	BAO_0000357	single protein format	Homo sapiens	None	None	None	None	CHEMBL204	Thrombin	Homo sapiens	SINGLE PROTEIN	CHEMBL1133926	1	Scientific Literature	Bioorg. Med. Chem. Lett.	2001	None
CHEMBL104211		0	415.52	1	5.75	18b	CCSc1cc(-c2cc(C(=O)Nc3ccccc3)cc3ccc(C(=N)N)cc23)co1	Ki	'='	120.0	nM	6.92			UO_0000065	16.66	0.32	1.17	7.51	False	CHEMBL813430	Binding affinity against thrombin	B	BAO_0000357	single protein format	None	None	None	None	None	CHEMBL204	Thrombin	Homo sapiens	SINGLE PROTEIN	CHEMBL1146777	1	Scientific Literature	Bioorg. Med. Chem. Lett.	2004	None
CHEMBL1166	ARGATROBAN	4	508.65	2	0.91	argatroban	CC1CNc2c(cccc2S(=O)(=O)N[C@@H](CCCNC(=N)N)C(=O)N2CC[C@@H](C)C[C@@H]2C(=O)O)C1	IC50	'='	5.4	nM	8.27			UO_0000065	16.25	0.32	7.36	4.65	False	CHEMBL925661	Inhibition of human thrombin	B	BAO_0000357	single protein format	Homo sapiens	None	None	None	None	CHEMBL204	Thrombin	Homo sapiens	SINGLE PROTEIN	CHEMBL1141302	1	Scientific Literature	J. Nat. Prod.	2007	None
CHEMBL254440	COCHINCHINENENE D	0	484.55	1	6.16	4, cochinchinenene D	COc1cc(O)ccc1CCC(c1ccc(O)cc1)c1c(O)cc(O)cc1/C=C/c1ccc(O)cc1	IC50	'>'	41300.0	nM				UO_0000065					False	CHEMBL925661	Inhibition of human thrombin	B	BAO_0000357	single protein format	Homo sapiens	None	None	None	None	CHEMBL204	Thrombin	Homo sapiens	SINGLE PROTEIN	CHEMBL1141302	1	Scientific Literature	J. Nat. Prod.	2007	None
CHEMBL333565		0	435.48	0	0.41	27	N=C(N)NC(=O)CCNC(=O)[C@@H]1CCCN1C(=O)C1(O)c2ccccc2-c2ccccc21	IC50	'='	6000.0	nM	5.22			UO_0000065	11.99	0.22	4.81	3.51	False	CHEMBL816476	Inhibition of thrombin (IIa)	B	BAO_0000357	single protein format	Homo sapiens	None	None	None	None	CHEMBL204	Thrombin	Homo sapiens	SINGLE PROTEIN	CHEMBL1130715	1	Scientific Literature	Bioorg. Med. Chem. Lett.	1998	None
CHEMBL544130		0	575.09	1	2.36	3h	Cl.N=C(N)N1CCCC(CNC(=O)[C@@H](Cc2ccc([N+](=O)[O-])cc2)NS(=O)(=O)c2ccc3ccccc3c2)C1	Ki	'='	24.0	nM	7.62			UO_0000065	14.15	0.27	5.26	4.44	False	CHEMBL812837	In vitro binding affinity by measuring the inhibition of human thrombin	B	BAO_0000357	single protein format	None	None	None	None	None	CHEMBL204	Thrombin	Homo sapiens	SINGLE PROTEIN	CHEMBL1127404	1	Scientific Literature	J. Med. Chem.	1994	None
CHEMBL422819		0	503.65	2	5.95	32	COCC(Cc1cccc(C(=N)N)c1)C(/C=C/c1ccccc1)NC(=O)c1ccc(-c2ccccc2)cc1	IC50	'='	8700.0	nM	5.06			UO_0000065	10.05	0.18	-0.89	5.74	False	CHEMBL816075	Inhibitory activity against human Thrombin	B	BAO_0000357	single protein format	None	None	None	None	None	CHEMBL204	Thrombin	Homo sapiens	SINGLE PROTEIN	CHEMBL1131467	1	Scientific Literature	J. Med. Chem.	1998	None
CHEMBL109688		0	548.60	1	0.89	5	N=C(N)c1ccc2oc(C(=O)N3CCN(C(=O)COc4ccc(OCC(=O)N5CCNCC5)cc4)CC3)cc2c1	Ki						Not Determined						False	CHEMBL814957	Inhibition of thrombin (Not determined)	B	BAO_0000357	single protein format	None	None	None	None	None	CHEMBL204	Thrombin	Homo sapiens	SINGLE PROTEIN	CHEMBL1131890	1	Scientific Literature	Bioorg. Med. Chem. Lett.	1999	None
CHEMBL108771		0	491.08	0	3.35	5c	CCN(CC)C(=O)CN[C@@H](C(=O)N1CCC[C@H]1C(=O)NCc1ccccc1Cl)C1CCCCC1	Ki	'='	20.0	nM	7.70			UO_0000065	15.68	0.31	4.35	9.42	False	CHEMBL812836	Binding affinity was evaluated on serine protease thrombin.	B	BAO_0000357	single protein format	None	None	None	None	None	CHEMBL204	Thrombin	Homo sapiens	SINGLE PROTEIN	CHEMBL1131061	1	Scientific Literature	J. Med. Chem.	1998	None
CHEMBL3084830		0	617.75	1	1.54	2c	Cc1nc(C(=O)C(NC(=O)[C@@H]2CC[C@H]3CN(S(=O)(=O)Cc4ccccc4)CC(=O)N32)[C@H]2CC[C@H](N)CC2)sc1C(=O)O	Ratio	'='	812.0										False	CHEMBL815644	Selectivity ratio of thrombin to that of trypsin was determined	B	BAO_0000357	single protein format	None	None	None	None	None	CHEMBL204	Thrombin	Homo sapiens	SINGLE PROTEIN	CHEMBL1133798	1	Scientific Literature	Bioorg. Med. Chem. Lett.	2001	None
CHEMBL51173		0	521.64	1	2.14	NAPAP	N=C(N)c1ccc(C[C@@H](NC(=O)CNS(=O)(=O)c2ccc3ccccc3c2)C(=O)N2CCCCC2)cc1	Ki	'='	6.0	nM	8.22			UO_0000065	15.76	0.30	6.08	5.65	False	CHEMBL878743	The compound was evaluated in vitro for the thrombin inhibition.	B	BAO_0000357	single protein format	None	None	None	None	None	CHEMBL204	Thrombin	Homo sapiens	SINGLE PROTEIN	CHEMBL1131999	1	Scientific Literature	Bioorg. Med. Chem. Lett.	1999	None
[truncated: 9,095 more rows]
