# Supplementary material for: PyRMD Studio: A Unified Suite for Next-Generation, AI-Powered Virtual Screening
Source: J Chem Inf Model. 2026 May 19;66(11):6197–203. doi: 10.1021/acs.jcim.6c00648 (PMC13250901; doi:10.1021/acs.jcim.6c00648)
Supplement: Supplementary file 1 [file ci6c00648_si_001.zip › DATA/try1_chembl.csv]

Molecule ChEMBL ID	Molecule Name	Molecule Max Phase	Molecular Weight	#RO5 Violations	AlogP	Compound Key	Smiles	Standard Type	Standard Relation	Standard Value	Standard Units	pChEMBL Value	Data Validity Comment	Comment	Uo Units	Ligand Efficiency BEI	Ligand Efficiency LE	Ligand Efficiency LLE	Ligand Efficiency SEI	Potential Duplicate	Assay ChEMBL ID	Assay Description	Assay Type	BAO Format ID	BAO Label	Assay Organism	Assay Tissue ChEMBL ID	Assay Tissue Name	Assay Cell Type	Assay Subcellular Fraction	Target ChEMBL ID	Target Name	Target Organism	Target Type	Document ChEMBL ID	Source ID	Source Description	Document Journal	Document Year	Cell ChEMBL ID
CHEMBL32541		0	433.53	0	0.91	2h	Cc1nc(N)ccc1CNC(=O)Cn1c(C)cc(S(=O)(=O)CC2CCC2)c(N)c1=O	Ki	'='	550.0	nM	6.26			UO_0000065	14.44	0.28	5.35	4.17	False	CHEMBL817816	Inhibitory activity against human trypsin	B	BAO_0000357	single protein format	None	None	None	None	None	CHEMBL209	Trypsin I	Homo sapiens	SINGLE PROTEIN	CHEMBL1136704	1	Scientific Literature	Bioorg. Med. Chem. Lett.	2003	None
CHEMBL540096		0	363.80	0	2.39	20	CCOC(=O)c1ccc(OC(=O)c2ccc(NC(=N)N)cc2)cc1.Cl	IC50	'='	1.6	nM	8.80			UO_0000065	26.87	0.50	6.41	7.68	False	CHEMBL815475	Inhibition of human trypsin and the control activity being 7.3 umol/min/mg	B	BAO_0000357	single protein format	None	None	None	None	None	CHEMBL209	Trypsin I	Homo sapiens	SINGLE PROTEIN	CHEMBL1123155	1	Scientific Literature	J. Med. Chem.	1986	None
CHEMBL176210		0	525.44	2	5.01	35	CC(=N)N1CCN(Cc2ccc(C(=O)Nc3ccc(Cl)cc3C(=O)Nc3ccc(Cl)cn3)cc2)CC1	IC50	'>'	11000.0	nM				UO_0000065					False	CHEMBL818170	Inhibitory activity against trypsin.	B	BAO_0000357	single protein format	None	None	None	None	None	CHEMBL209	Trypsin I	Homo sapiens	SINGLE PROTEIN	CHEMBL1147578	1	Scientific Literature	Bioorg. Med. Chem. Lett.	2004	None
CHEMBL46809		0	748.89	2	3.02	7	N=C(N)Nc1ccc(CNC(=O)N2CCN(C(=O)O[C@H]3CCC[C@@H](OC(=O)N4CCN(C(=O)NCc5ccc(NC(=N)N)cc5)CC4)CCC3)CC2)cc1	Ki	'='	39000.0	nM	4.41			UO_0000065	5.89	0.11	1.39	1.78	True	CHEMBL824723	Compound was evaluated for its inhibitory potency against trypsin	B	BAO_0000357	single protein format	None	None	None	None	None	CHEMBL209	Trypsin I	Homo sapiens	SINGLE PROTEIN	CHEMBL1132784	1	Scientific Literature	Bioorg. Med. Chem. Lett.	2000	None
CHEMBL368914		0	472.33	0	4.03	21	CC(=O)NNCc1ccc(C(=O)Nc2ccc(Cl)cc2C(=O)Nc2ccc(Cl)cn2)cc1	IC50	'>'	11000.0	nM				UO_0000065					False	CHEMBL818170	Inhibitory activity against trypsin.	B	BAO_0000357	single protein format	None	None	None	None	None	CHEMBL209	Trypsin I	Homo sapiens	SINGLE PROTEIN	CHEMBL1147578	1	Scientific Literature	Bioorg. Med. Chem. Lett.	2004	None
CHEMBL273483		0	121.18	0	1.45	2 (table 3)	Cc1ccc(CN)cc1	Ki	'='	666806769.21	nM		Outside typical range		UO_0000065					False	CHEMBL821444	The compound was tested for inhibition of the proteolytic enzyme trypsin.	B	BAO_0000357	single protein format	None	None	None	None	None	CHEMBL209	Trypsin I	Homo sapiens	SINGLE PROTEIN	CHEMBL1132536	1	Scientific Literature	J. Med. Chem.	1999	None
CHEMBL147339		0	193.25	0	1.71	10 (table 3)	CCCOC(=O)c1ccc(CN)cc1	Ki	'='	500034534.98	nM		Outside typical range		UO_0000065					False	CHEMBL858270	Inhibition of trypsin	B	BAO_0000357	single protein format	None	None	None	None	None	CHEMBL209	Trypsin I	Homo sapiens	SINGLE PROTEIN	CHEMBL1132536	1	Scientific Literature	J. Med. Chem.	1999	None
CHEMBL44891		0	592.83	2	7.21	17	CCN(CC)C(=O)c1cccc(-c2ccc3c(c2)C[C@H]2[C@H]3[C@@H](CCCCC(=N)N)C(=O)N2CCCCCc2ccccc2)c1	IC50	'='	8400.0	nM	5.08			UO_0000065	8.56	0.16	-2.13	5.61	False	CHEMBL818171	Inhibition of trypsin	B	BAO_0000357	single protein format	None	None	None	None	None	CHEMBL209	Trypsin I	Homo sapiens	SINGLE PROTEIN	CHEMBL1132127	1	Scientific Literature	Bioorg. Med. Chem. Lett.	1999	None
CHEMBL19080	L-375378	0	406.49	0	1.81	L-375378	Cc1nc(N)ccc1CNC(=O)Cn1c(C)cnc(NCCc2ccccc2)c1=O	Ki						Not Active						False	CHEMBL817810	In vitro inhibitory constant against trypsin; Inactive	B	BAO_0000357	single protein format	None	None	None	None	None	CHEMBL209	Trypsin I	Homo sapiens	SINGLE PROTEIN	CHEMBL1136066	1	Scientific Literature	Bioorg. Med. Chem. Lett.	2002	None
CHEMBL174740		0	499.40	0	4.85	27	O=C(Nc1ccc(Cl)cc1C(=O)Nc1ccc(Cl)cn1)c1ccc(CN2CCC(O)CC2)cc1	IC50	'>'	11000.0	nM				UO_0000065					False	CHEMBL818170	Inhibitory activity against trypsin.	B	BAO_0000357	single protein format	None	None	None	None	None	CHEMBL209	Trypsin I	Homo sapiens	SINGLE PROTEIN	CHEMBL1147578	1	Scientific Literature	Bioorg. Med. Chem. Lett.	2004	None
CHEMBL25068		0	433.56	0	4.44	21e	CCc1nc2cc(OC3CCN(C(C)=N)CC3)ccc2n1C/C=C/c1cc(N)ccc1O	Ki	'='	120.0	nM	6.92			UO_0000065	15.96	0.30	2.48	6.89	False	CHEMBL817144	Tested in vitro for the selectivity against trypsin (Trp)	B	BAO_0000357	single protein format	None	None	None	None	None	CHEMBL209	Trypsin I	Homo sapiens	SINGLE PROTEIN	CHEMBL1135304	1	Scientific Literature	Bioorg. Med. Chem. Lett.	2002	None
CHEMBL47143		0	517.67	1	4.48	23	CCN(CC)C(=O)c1cccc(-c2ccc3c(c2)[C@H]2[C@H](C3)N(C(=O)N(C)C)C(=O)[C@@H]2CCCCC(=N)N)c1	IC50	'>'	20000.0	nM				UO_0000065					False	CHEMBL818171	Inhibition of trypsin	B	BAO_0000357	single protein format	None	None	None	None	None	CHEMBL209	Trypsin I	Homo sapiens	SINGLE PROTEIN	CHEMBL1132127	1	Scientific Literature	Bioorg. Med. Chem. Lett.	1999	None
CHEMBL166995		0	463.60	0	1.95	15	CCCCOC(=O)C(CCCN=C(N)N)NS(=O)(=O)c1cccc2c(N(C)C)cccc12	Relative hydrolysis	'='	0.54										False	CHEMBL813731	Rate of hydrolysis by trypsin relative to TAME	B	BAO_0000357	single protein format	None	None	None	None	None	CHEMBL209	Trypsin I	Homo sapiens	SINGLE PROTEIN	CHEMBL1121483	1	Scientific Literature	J. Med. Chem.	1980	None
CHEMBL435741		0	499.40	0	4.53	42	C/N=C(/NC)N(C)Cc1ccc(C(=O)Nc2ccc(Cl)cc2C(=O)Nc2ccc(Cl)cn2)cc1	IC50	'>'	11000.0	nM				UO_0000065					False	CHEMBL818170	Inhibitory activity against trypsin.	B	BAO_0000357	single protein format	None	None	None	None	None	CHEMBL209	Trypsin I	Homo sapiens	SINGLE PROTEIN	CHEMBL1147578	1	Scientific Literature	Bioorg. Med. Chem. Lett.	2004	None
CHEMBL164985		0	459.59	0	1.64	24	O=C(O)CN[C@H](CC1CCCCC1)C(=O)N1CCC[C@H]1C(=O)NCC1CCc2n[nH]cc2C1	Ki	'='	19900.0	nM	4.70			UO_0000065	10.23	0.19	3.06	3.69	False	CHEMBL817808	In vitro inhibitory activity against Trypsin	B	BAO_0000357	single protein format	None	None	None	None	None	CHEMBL209	Trypsin I	Homo sapiens	SINGLE PROTEIN	CHEMBL1136607	1	Scientific Literature	Bioorg. Med. Chem. Lett.	2003	None
CHEMBL101030		0	216.28	0	2.57	beta-Benzyl	O=C1O[C@H]2CCC[C@@H]2[C@@H]1Cc1ccccc1	IC50	'='	0.6	nM	9.22			UO_0000065	42.64	0.79	6.65	35.06	False	CHEMBL820677	Inhibition of trypsin	B	BAO_0000357	single protein format	Homo sapiens	None	None	None	None	CHEMBL209	Trypsin I	Homo sapiens	SINGLE PROTEIN	CHEMBL1130641	1	Scientific Literature	Bioorg. Med. Chem. Lett.	1998	None
CHEMBL131796		0	462.64	0	4.92	1p	C/N=C(/N)c1cccc(C2Oc3ccccc3N(CCCCCN3C(C)CCCC3C)C2=O)c1	Inhibition	'='	32.0	%				UO_0000187					False	CHEMBL818032	In vitro inhibitory activity against trypsin at 100 uM	B	BAO_0000357	single protein format	None	None	None	None	None	CHEMBL209	Trypsin I	Homo sapiens	SINGLE PROTEIN	CHEMBL1133480	1	Scientific Literature	J. Med. Chem.	2000	None
CHEMBL162399		0	679.72	2	-1.62	6	N=C(N)N1CCC(C[C@@H](NS(=O)(=O)Cc2ccccc2)C(=O)NCC(=O)N[C@H]2CCCN(C(=N)N)C2O)CC1.O=C(O)C(F)(F)F	IC50	'='	169.0	nM	6.77			UO_0000065	11.97	0.24	8.39	2.93	False	CHEMBL821311	In vitro inhibition of human trypsin.	B	BAO_0000357	single protein format	None	None	None	None	None	CHEMBL209	Trypsin I	Homo sapiens	SINGLE PROTEIN	CHEMBL1133331	1	Scientific Literature	Bioorg. Med. Chem. Lett.	2000	None
CHEMBL341909		0	445.45	0	2.91	17	Cc1ccnc(CNC(=O)Cn2c(C)cnc(NCC(F)(F)c3ccccc3)c2=O)c1F	Ki	'='	40000.0	nM	4.40			UO_0000065	9.87	0.19	1.49	4.95	False	CHEMBL815470	Inhibitory constant against human trypsin	B	BAO_0000357	single protein format	None	None	None	None	None	CHEMBL209	Trypsin I	Homo sapiens	SINGLE PROTEIN	CHEMBL1145961	1	Scientific Literature	J. Med. Chem.	2003	None
CHEMBL130491		0	435.61	1	5.05	1o	CC1CCCC(C)N1CCCCCN1C(=O)C(c2cccc(CN)c2)Oc2ccccc21	IC50	'='	7800.0	nM	5.11			UO_0000065	11.73	0.22	0.06	8.69	False	CHEMBL816971	In vitro inhibitory activity against trypsin	B	BAO_0000357	single protein format	None	None	None	None	None	CHEMBL209	Trypsin I	Homo sapiens	SINGLE PROTEIN	CHEMBL1133480	1	Scientific Literature	J. Med. Chem.	2000	None
CHEMBL131876		0	465.66	1	5.84	1i	CC1CCCC(C)N1CCCCCN1C(=O)C(c2ccc(C(=N)S)cc2)Oc2ccccc21	Inhibition	'='	7.8	%				UO_0000187					False	CHEMBL818032	In vitro inhibitory activity against trypsin at 100 uM	B	BAO_0000357	single protein format	None	None	None	None	None	CHEMBL209	Trypsin I	Homo sapiens	SINGLE PROTEIN	CHEMBL1133480	1	Scientific Literature	J. Med. Chem.	2000	None
CHEMBL164239		0	498.63	0	2.43	31	Nc1ncc2c(n1)CCC(CNC(=O)[C@@H]1CCCN1C(=O)[C@H](N)C(c1ccccc1)c1ccccc1)C2	Ki	'='	409000.0	nM		Outside typical range		UO_0000065					False	CHEMBL817808	In vitro inhibitory activity against Trypsin	B	BAO_0000357	single protein format	None	None	None	None	None	CHEMBL209	Trypsin I	Homo sapiens	SINGLE PROTEIN	CHEMBL1136607	1	Scientific Literature	Bioorg. Med. Chem. Lett.	2003	None
CHEMBL28968		0	775.79	1	3.18	3b	CC(=O)N[C@H](Cc1ccccc1)C(=O)N[C@@H](Cc1cccc2ccccc12)C(=O)N[C@@H](CCCN=C(N)N)C(=O)c1nc2ccccc2o1.O=C(O)C(F)(F)F	IC50	'='	6.4	nM	8.19			UO_0000065	12.38	0.23	5.01	4.21	False	CHEMBL845145	Inhibitory concentration against trypsin.	B	BAO_0000357	single protein format	None	None	None	None	None	CHEMBL209	Trypsin I	Homo sapiens	SINGLE PROTEIN	CHEMBL1151074	1	Scientific Literature	Bioorg. Med. Chem. Lett.	1997	None
CHEMBL417714		0	517.63	2	5.48	2	COC(=O)[C@H](Cc1cccc(C(=N)N)c1)[C@@H](/C=C/c1ccccc1)NC(=O)c1ccc(-c2ccccc2)cc1	Ratio	'='	24.0										False	CHEMBL824711	Ratio of trypsin to that of human Coagulation factor Xa was evaluated	B	BAO_0000357	single protein format	None	None	None	None	None	CHEMBL209	Trypsin I	Homo sapiens	SINGLE PROTEIN	CHEMBL1135154	1	Scientific Literature	Bioorg. Med. Chem. Lett.	2002	None
CHEMBL415741		0	461.54	1	-0.77	12	N=C(N)c1ccc(CNC(=O)CNC(=O)[C@@H](CO)NS(=O)(=O)CCc2ccccc2)cc1	Ki	'='	900.0	nM	6.05			UO_0000065	13.10	0.26	6.82	3.47	False	CHEMBL811611	In vitro inhibition of trypsin.	B	BAO_0000357	single protein format	None	None	None	None	None	CHEMBL209	Trypsin I	Homo sapiens	SINGLE PROTEIN	CHEMBL1135855	1	Scientific Literature	Bioorg. Med. Chem. Lett.	2002	None
CHEMBL111432		0	319.36	0	2.87	28	N=C(N)c1ccc2cc(C(=O)Nc3ccc(CO)cc3)ccc2c1	Ki	'='	260.0	nM	6.58			UO_0000065	20.62	0.37	3.72	6.64	False	CHEMBL819934	Binding affinity against porcine trypsin was determined.	B	BAO_0000357	single protein format	Sus scrofa	None	None	None	None	CHEMBL209	Trypsin I	Homo sapiens	SINGLE PROTEIN	CHEMBL1148377	1	Scientific Literature	J. Med. Chem.	2004	None
CHEMBL102134		0	318.37	0	1.85	5	CC(=O)O.N=C(N)c1cccc(C[C@H]2C(=O)O[C@H]3CCC[C@@H]32)c1	IC50	'='	3300.0	nM	5.48			UO_0000065	21.22	0.39	3.63	7.20	False	CHEMBL820677	Inhibition of trypsin	B	BAO_0000357	single protein format	Homo sapiens	None	None	None	None	CHEMBL209	Trypsin I	Homo sapiens	SINGLE PROTEIN	CHEMBL1130641	1	Scientific Literature	Bioorg. Med. Chem. Lett.	1998	None
CHEMBL75006		0	744.83	2	0.49	1g	CN(CC(=O)N[C@@H](CC1CCCCC1)C(=O)C(=O)NCc1ccc2c(c1)OCO2)C(=O)[C@@H](CC/N=C(\N)N[N+](=O)[O-])NS(=O)(=O)Cc1ccccc1	IC50						Not Active						False	CHEMBL820679	In vitro inhibitory activity against Human trypsin; inactive	B	BAO_0000357	single protein format	None	None	None	None	None	CHEMBL209	Trypsin I	Homo sapiens	SINGLE PROTEIN	CHEMBL1132777	1	Scientific Literature	Bioorg. Med. Chem. Lett.	2000	None
CHEMBL17227		0	404.47	0	2.24	13	N=C(N)NCCCC(NC(=O)c1ccccc1)C(=O)Nc1ccc2ncccc2c1	Ratio	'='	1500.0	M-1 s-1									False	CHEMBL816146	Ratio of Kcat to Km of the compound	B	BAO_0000357	single protein format	Sus scrofa	None	None	None	None	CHEMBL209	Trypsin I	Homo sapiens	SINGLE PROTEIN	CHEMBL1122724	1	Scientific Literature	J. Med. Chem.	1984	None
CHEMBL3084837		0	564.73	1	1.04	2h	CCSC(=O)C(=O)C(NC(=O)[C@@H]1CC[C@H]2CN(S(=O)(=O)Cc3ccccc3)CC(=O)N21)[C@H]1CC[C@H](N)CC1	Ki	'='	150.0	nM	6.82			UO_0000065	12.08	0.25	5.78	4.64	False	CHEMBL817804	In vitro activity against human alpha trypsin was determined	B	BAO_0000357	single protein format	None	None	None	None	None	CHEMBL209	Trypsin I	Homo sapiens	SINGLE PROTEIN	CHEMBL1133798	1	Scientific Literature	Bioorg. Med. Chem. Lett.	2001	None
CHEMBL175125		0	515.40	1	4.89	14	CCOC(=O)CN(C)Cc1ccc(C(=O)Nc2ccc(Cl)cc2C(=O)Nc2ccc(Cl)cn2)cc1	IC50	'>'	11000.0	nM				UO_0000065					False	CHEMBL818170	Inhibitory activity against trypsin.	B	BAO_0000357	single protein format	None	None	None	None	None	CHEMBL209	Trypsin I	Homo sapiens	SINGLE PROTEIN	CHEMBL1147578	1	Scientific Literature	Bioorg. Med. Chem. Lett.	2004	None
CHEMBL75017		0	669.85	1	1.33	1i	CN(CC(=O)N[C@@H](CC1CCCCC1)C(=O)C(=O)NCc1ccccc1)C(=O)[C@@H](CCCN=C(N)N)NS(=O)(=O)Cc1ccccc1	IC50	'='	2500.0	nM	5.60			UO_0000065	8.36	0.16	4.27	2.72	False	CHEMBL820678	In vitro inhibitory activity against Human trypsin	B	BAO_0000357	single protein format	None	None	None	None	None	CHEMBL209	Trypsin I	Homo sapiens	SINGLE PROTEIN	CHEMBL1132777	1	Scientific Literature	Bioorg. Med. Chem. Lett.	2000	None
CHEMBL25478		0	431.58	1	5.12	20c	CCc1nc2ccc(OC3CCN(C(C)=N)CC3)cc2n1C/C(C)=C/c1cccc(N)c1	Ki	'='	73.0	nM	7.14			UO_0000065	16.54	0.30	2.02	8.90	False	CHEMBL817144	Tested in vitro for the selectivity against trypsin (Trp)	B	BAO_0000357	single protein format	None	None	None	None	None	CHEMBL209	Trypsin I	Homo sapiens	SINGLE PROTEIN	CHEMBL1135304	1	Scientific Literature	Bioorg. Med. Chem. Lett.	2002	None
CHEMBL339703		0	530.53	0	0.64	16	CC(=O)N1CC[C@H]1C(=O)N[C@@H](CCCN=C(N)N)C(=O)c1nc2ccccc2s1.O=C(O)C(F)(F)F	Ki	'='	53.0	nM	7.28			UO_0000065	17.47	0.34	6.64	5.06	False	CHEMBL655074	In vitro inhibition of bovine trypsin.	B	BAO_0000357	single protein format	None	None	None	None	None	CHEMBL209	Trypsin I	Homo sapiens	SINGLE PROTEIN	CHEMBL1145070	1	Scientific Literature	J. Med. Chem.	2003	None
CHEMBL321530		0	673.63	1	1.73	73	CNS(=O)(=O)c1ccccc1-c1ccc(NC(=O)C2(Cn3cnnn3)CC(c3cccc(C(=N)N)c3)=NO2)cc1.O=C(O)C(F)(F)F	Ki	'='	49.0	nM	7.31			UO_0000065	13.06	0.25	5.58	3.84	False	CHEMBL824706	Binding affinity towards trypsin obtained from human purified enzymes	B	BAO_0000357	single protein format	None	None	None	None	None	CHEMBL209	Trypsin I	Homo sapiens	SINGLE PROTEIN	CHEMBL1132652	1	Scientific Literature	J. Med. Chem.	1999	None
CHEMBL329460		0	673.63	1	1.78	75	Cc1cc(-c2ccccc2S(N)(=O)=O)ccc1NC(=O)C1(Cn2cnnn2)CC(c2cccc(C(=N)N)c2)=NO1.O=C(O)C(F)(F)F	Ki	'='	200.0	nM	6.70			UO_0000065	11.97	0.23	4.92	3.28	False	CHEMBL824706	Binding affinity towards trypsin obtained from human purified enzymes	B	BAO_0000357	single protein format	None	None	None	None	None	CHEMBL209	Trypsin I	Homo sapiens	SINGLE PROTEIN	CHEMBL1132652	1	Scientific Literature	J. Med. Chem.	1999	None
CHEMBL311947		0	649.86	1	3.45	9	N=C(N)N1CCCC(C[C@H](NC(=O)CN2C(=O)CN(CCCc3ccccc3)C(=O)[C@@H]2CC2CCCCC2)C(=O)c2nccs2)C1	IC50	'='	18500.0	nM	4.73			UO_0000065	7.28	0.14	1.28	3.10	False	CHEMBL818169	Inhibitory activity against human trypsin	B	BAO_0000357	single protein format	None	None	None	None	None	CHEMBL209	Trypsin I	Homo sapiens	SINGLE PROTEIN	CHEMBL1132668	1	Scientific Literature	Bioorg. Med. Chem. Lett.	1999	None
CHEMBL84462		0	719.91	1	4.31	13	N=C(N)N1CCCC(C[C@H](NC(=O)CN2C(=O)CN(CCCc3ccccc3)C(=O)C2C(c2ccccc2)c2ccccc2)C(=O)c2nccs2)C1	IC50	'='	9700.0	nM	5.01			UO_0000065	6.96	0.13	0.70	3.28	False	CHEMBL818169	Inhibitory activity against human trypsin	B	BAO_0000357	single protein format	None	None	None	None	None	CHEMBL209	Trypsin I	Homo sapiens	SINGLE PROTEIN	CHEMBL1132668	1	Scientific Literature	Bioorg. Med. Chem. Lett.	1999	None
CHEMBL2204325		0	490.99	0	1.52	7	O=C1COc2ccc(Cl)cc2CNC(=O)[C@@H]2CCCN2C(=O)[C@@H](C2CCCCC2)NC(=O)CN1	Ki	'='	9300.0	nM	5.03			UO_0000065	10.25	0.20	3.51	4.31	False	CHEMBL817817	Inhibitory activity against human trypsin	B	BAO_0000357	single protein format	None	None	None	None	None	CHEMBL209	Trypsin I	Homo sapiens	SINGLE PROTEIN	CHEMBL1136169	1	Scientific Literature	Bioorg. Med. Chem. Lett.	2003	None
CHEMBL327213		0	651.58	1	1.14	57	COC(=O)CC1(C(=O)Nc2ncc(-c3ccccc3S(N)(=O)=O)cn2)CC(c2cccc(C(=N)N)c2)=NO1.O=C(O)C(F)(F)F	Ki	'='	330.0	nM	6.48			UO_0000065	12.06	0.23	5.34	3.05	False	CHEMBL824706	Binding affinity towards trypsin obtained from human purified enzymes	B	BAO_0000357	single protein format	None	None	None	None	None	CHEMBL209	Trypsin I	Homo sapiens	SINGLE PROTEIN	CHEMBL1132652	1	Scientific Literature	J. Med. Chem.	1999	None
CHEMBL82032		0	480.59	0	-0.72	1a	N=C(N)N1CCC[C@H](NC(=O)CN2CCCC[C@H](NS(=O)(=O)Cc3ccccc3)C2=O)C1O	IC50	'='	101.0	nM	7.00			UO_0000065	14.56	0.29	7.72	4.14	False	CHEMBL821312	In vitro inhibitory activity was evaluated against human trypsin	B	BAO_0000357	single protein format	None	None	None	None	None	CHEMBL209	Trypsin I	Homo sapiens	SINGLE PROTEIN	CHEMBL1130728	1	Scientific Literature	Bioorg. Med. Chem. Lett.	1998	None
CHEMBL113821		0	345.45	0	3.47	70 (RD4-6204)	CC(/C=C/C=C/c1ccccc1)=C1/SC(=S)N(CC(=O)O)C1=O	IC50	'='	12.6	ug.mL-1				UO_0000274					False	CHEMBL821454	Inhibitory concentration against Trypsin	B	BAO_0000357	single protein format	None	None	None	None	None	CHEMBL209	Trypsin I	Homo sapiens	SINGLE PROTEIN	CHEMBL1133572	1	Scientific Literature	J. Med. Chem.	2000	None
CHEMBL317391		0	553.64	1	3.49	19	N=C(N)c1cccc(C(=O)N2Cc3ccccc3C[C@@H]2C(=O)Nc2ccc(-c3ccccc3S(N)(=O)=O)cc2)c1	IC50	'='	4390.0	nM	5.36			UO_0000065	9.68	0.18	1.87	3.36	False	CHEMBL817893	In vitro inhibition of human trypsin.	B	BAO_0000357	single protein format	None	None	None	None	None	CHEMBL209	Trypsin I	Homo sapiens	SINGLE PROTEIN	CHEMBL1134704	1	Scientific Literature	Bioorg. Med. Chem. Lett.	2001	None
CHEMBL93744		0	684.68	1	1.62	68	CCS(=O)(=O)CC1(C(=O)Nc2ccc(-c3ccccc3S(N)(=O)=O)cn2)CC(c2cccc(C(=N)N)c2)=NO1.O=C(O)C(F)(F)F	Ki	'='	72.0	nM	7.14			UO_0000065	12.52	0.25	5.52	3.44	False	CHEMBL824706	Binding affinity towards trypsin obtained from human purified enzymes	B	BAO_0000357	single protein format	None	None	None	None	None	CHEMBL209	Trypsin I	Homo sapiens	SINGLE PROTEIN	CHEMBL1132652	1	Scientific Literature	J. Med. Chem.	1999	None
CHEMBL12506		0	569.70	1	3.30	17	Nc1ccc([C@H](NS(=O)(=O)c2cnccc2N[C@H](CO)Cc2ccccc2)C(=O)N2CCC(CCF)CC2)cc1	Ki	'='	25180.0	nM	4.60			UO_0000065	8.07	0.16	1.30	3.34	False	CHEMBL819275	Binding affinity was evaluated against human trypsin	B	BAO_0000357	single protein format	None	None	None	None	None	CHEMBL209	Trypsin I	Homo sapiens	SINGLE PROTEIN	CHEMBL1131676	1	Scientific Literature	Bioorg. Med. Chem. Lett.	1999	None
CHEMBL93854		0	468.54	0	1.92	1z	COc1ccc2ccc(S(=O)(=O)N[C@H]3CCN(Cc4cc(C(=N)N)ccc4O)C3=O)cc2c1	Ki	'='	305.0	nM	6.52			UO_0000065	13.91	0.27	4.60	4.47	False	CHEMBL817137	Binding affinity against trypsin	B	BAO_0000357	single protein format	None	None	None	None	None	CHEMBL209	Trypsin I	Homo sapiens	SINGLE PROTEIN	CHEMBL1131988	1	Scientific Literature	Bioorg. Med. Chem. Lett.	1999	None
CHEMBL555333		0	482.15	0	4.78	8	Cl.NC1CCC(CNC(=O)[C@@H]2CCCN2C(=O)CC(C2CCCCC2)C2CCCCC2)CC1	Ki	'='	2500.0	nM	5.60			UO_0000065	12.57	0.24	0.82	7.43	False	CHEMBL817812	In vitro inhibition of human trypsin.	B	BAO_0000357	single protein format	None	None	None	None	None	CHEMBL209	Trypsin I	Homo sapiens	SINGLE PROTEIN	CHEMBL1130225	1	Scientific Literature	J. Med. Chem.	1997	None
CHEMBL72820		0	363.42	0	2.43	3e	N=C(N)c1ccc(O)c(CCCNC(=O)c2ccc(-c3ncc[nH]3)cc2)c1	Ki	'~'	2900.0	nM				UO_0000065					False	CHEMBL817143	In vitro inhibition of trypsin.	B	BAO_0000357	single protein format	None	None	None	None	None	CHEMBL209	Trypsin I	Homo sapiens	SINGLE PROTEIN	CHEMBL1133371	1	Scientific Literature	Bioorg. Med. Chem. Lett.	2000	None
CHEMBL327213		0	651.58	1	1.14	31	COC(=O)CC1(C(=O)Nc2ncc(-c3ccccc3S(N)(=O)=O)cn2)CC(c2cccc(C(=N)N)c2)=NO1.O=C(O)C(F)(F)F	Ki	'='	336.0	nM	6.47			UO_0000065	12.04	0.23	5.33	3.04	False	CHEMBL824708	The binding affinity was measured towards human purified trypsin	B	BAO_0000357	single protein format	None	None	None	None	None	CHEMBL209	Trypsin I	Homo sapiens	SINGLE PROTEIN	CHEMBL1132311	1	Scientific Literature	J. Med. Chem.	1999	None
CHEMBL76408		0	364.41	0	2.00	12	N=C(N)c1cccc(OCC(=O)Nc2ccc(C(=O)N3CC=CC3)cc2)c1	IC50	'='	875.0	nM	6.06			UO_0000065	16.62	0.31	4.06	5.58	False	CHEMBL817887	In vitro inhibitory activity against trypsin	B	BAO_0000357	single protein format	None	None	None	None	None	CHEMBL209	Trypsin I	Homo sapiens	SINGLE PROTEIN	CHEMBL1133928	1	Scientific Literature	Bioorg. Med. Chem. Lett.	2001	None
CHEMBL119820		0	483.68	0	3.70	2c	CN(C(=O)C(Cc1ccc(CN)cc1)NS(=O)(=O)c1ccc2c(c1)CCCCC2)C1CCCC1	Ki	'='	6300.0	nM	5.20			UO_0000065	10.75	0.21	1.50	5.62	False	CHEMBL818017	Inhibitory constant evaluated against trypsin	B	BAO_0000357	single protein format	None	None	None	None	None	CHEMBL209	Trypsin I	Homo sapiens	SINGLE PROTEIN	CHEMBL1136286	1	Scientific Literature	Bioorg. Med. Chem. Lett.	2003	None
CHEMBL81590		0	530.55	0	-0.27	2f	N=C(N)N1CCC[C@H](NC(=O)CN2CCCC[C@](N)(Cc3ccccc3)C2=O)C1O.O=C(O)C(F)(F)F	IC50	'='	2500.0	nM	5.60			UO_0000065	13.45	0.26	5.87	3.77	False	CHEMBL818175	The compound was tested in vitro for inhibitory activity against human trypsin	B	BAO_0000357	single protein format	None	None	None	None	None	CHEMBL209	Trypsin I	Homo sapiens	SINGLE PROTEIN	CHEMBL1153655	1	Scientific Literature	Bioorg. Med. Chem. Lett.	1997	None
CHEMBL31624		0	154.21	0	2.11	Lactone 9	C=C1CCC(C(C)C)C(=O)O1	ka	'='	0.45	min-1									False	CHEMBL813735	Rate constant of acylation on trypsin was determined at 10 percent and at 83 minutes for maximum inhibition and no enzyme activity was recovered over the 2 h-time	B	BAO_0000357	single protein format	None	None	None	None	None	CHEMBL209	Trypsin I	Homo sapiens	SINGLE PROTEIN	CHEMBL1126229	1	Scientific Literature	Bioorg. Med. Chem. Lett.	1992	None
CHEMBL124427		0	389.28	0	3.91	3b	CC1CC(c2ccc3[nH]c(-c4ccc(Br)s4)nc3c2)=NNC1=O	IC50	'>'	10000.0	nM				UO_0000065					False	CHEMBL820674	Binding affinity of the compoumd against human trypsin was determined	B	BAO_0000357	single protein format	None	None	None	None	None	CHEMBL209	Trypsin I	Homo sapiens	SINGLE PROTEIN	CHEMBL1146806	1	Scientific Literature	Bioorg. Med. Chem. Lett.	2004	None
CHEMBL38927		0	466.56	0	-1.11	CVS-1578	N=C(N)N1CCC[C@H](NC(=O)CN2CCC[C@H](NS(=O)(=O)Cc3ccccc3)C2=O)C1O	IC50	'='	791.0	nM	6.10			UO_0000065	13.08	0.26	7.21	3.61	True	CHEMBL820680	In vitro inhibitory concentration required to inhibit human serine protease enzyme human trypsin by 50%	B	BAO_0000357	single protein format	None	None	None	None	None	CHEMBL209	Trypsin I	Homo sapiens	SINGLE PROTEIN	CHEMBL1129832	1	Scientific Literature	Bioorg. Med. Chem. Lett.	1997	None
CHEMBL554926		0	559.50	2	5.08	38	CS(=O)(=O)c1ccccc1-c1ccc(NC(=O)c2cc(C(F)(F)F)nn2-c2ccc3onc(N)c3c2)c(F)c1	Ki	'>'	5200.0	nM				UO_0000065					False	CHEMBL826336	Binding affinity determined against human trypsin	B	BAO_0000357	single protein format	Homo sapiens	None	None	None	None	CHEMBL209	Trypsin I	Homo sapiens	SINGLE PROTEIN	CHEMBL1145195	1	Scientific Literature	J. Med. Chem.	2005	None
CHEMBL356296		0	447.87	0	3.12	14	Cc1cnc(NCC(F)(F)c2ccccc2)c(=O)n1CC(=O)NCc1cc(Cl)ccn1	Ki	'='	47000.0	nM	4.33			UO_0000065	9.66	0.19	1.21	4.87	False	CHEMBL815470	Inhibitory constant against human trypsin	B	BAO_0000357	single protein format	None	None	None	None	None	CHEMBL209	Trypsin I	Homo sapiens	SINGLE PROTEIN	CHEMBL1145961	1	Scientific Literature	J. Med. Chem.	2003	None
CHEMBL108447		0	372.47	0	3.97	56a	CCC1CNCc2ccc(NC(=O)c3ccc4cc(C(=N)N)ccc4c3)cc21	Ki	'='	82.0	nM	7.09			UO_0000065	19.02	0.35	3.12	7.79	False	CHEMBL819934	Binding affinity against porcine trypsin was determined.	B	BAO_0000357	single protein format	Sus scrofa	None	None	None	None	CHEMBL209	Trypsin I	Homo sapiens	SINGLE PROTEIN	CHEMBL1148377	1	Scientific Literature	J. Med. Chem.	2004	None
CHEMBL414832		0	558.58	1	0.73	3g	N=C(N)N1CCC[C@H](NC(=O)Cn2ccc(CCc3ccccc3)c(NS(=O)(=O)CC(F)(F)F)c2=O)C1O	IC50	'='	1220.0	nM	5.91			UO_0000065	10.59	0.21	5.18	3.47	False	CHEMBL820682	Concentration required for the in vitro inhibitory activity against human enzyme, trypsin cleavage of the chromogenic substrate	B	BAO_0000357	single protein format	None	None	None	None	None	CHEMBL209	Trypsin I	Homo sapiens	SINGLE PROTEIN	CHEMBL1132080	1	Scientific Literature	Bioorg. Med. Chem. Lett.	1999	None
CHEMBL273196	EFEGATRAN	0	416.53	0	-0.45	Efegatran	CN[C@H](Cc1ccccc1)C(=O)N1CCC[C@H]1C(=O)N[C@H](C=O)CCCN=C(N)N	K ass	'='	91.0	l M-1									False	CHEMBL818181	Inhibitory activity against the human trypsin	B	BAO_0000357	single protein format	None	None	None	None	None	CHEMBL209	Trypsin I	Homo sapiens	SINGLE PROTEIN	CHEMBL1131990	1	Scientific Literature	Bioorg. Med. Chem. Lett.	1999	None
CHEMBL17715		0	454.58	0	0.54	21	N=C(N)N1CCC(CNC(=O)[C@@H]2CC[C@H]3CN(C(=O)CCc4ccccc4)CC(=O)N32)CC1	Ratio						Not Determined						False	CHEMBL844559	Selectivity ratio is the ratio of Ki of trypsin to Ki of thrombin; Not determined	B	BAO_0000357	single protein format	None	None	None	None	None	CHEMBL209	Trypsin I	Homo sapiens	SINGLE PROTEIN	CHEMBL1135284	1	Scientific Literature	Bioorg. Med. Chem. Lett.	2002	None
CHEMBL74199		0	448.50	0	3.71	22	N=C(N)c1cccc(OC(C(=O)Nc2ccc(N3CCOCC3)c(F)c2)c2ccccc2)c1	IC50	'>'	10000.0	nM				UO_0000065					False	CHEMBL817887	In vitro inhibitory activity against trypsin	B	BAO_0000357	single protein format	None	None	None	None	None	CHEMBL209	Trypsin I	Homo sapiens	SINGLE PROTEIN	CHEMBL1133928	1	Scientific Literature	Bioorg. Med. Chem. Lett.	2001	None
CHEMBL151201		0	544.56	1	4.68	33a	COc1ccc(-n2nc(C(F)(F)F)cc2C(=O)Nc2ccc(-c3ccccc3S(C)(=O)=O)cc2)c(CN)c1	Ki	'>'	1600.0	nM				UO_0000065					False	CHEMBL817826	Tested in vitro for inhibition of human trypsin	B	BAO_0000357	single protein format	None	None	None	None	None	CHEMBL209	Trypsin I	Homo sapiens	SINGLE PROTEIN	CHEMBL1145914	1	Scientific Literature	J. Med. Chem.	2003	None
CHEMBL306622		0	746.91	2	3.52	46	N=C(N)Nc1ccc(CCC(=O)N2CCN(C(=O)O[C@H]3CCC[C@@H](OC(=O)N4CCN(C(=O)CCc5ccc(NC(=N)N)cc5)CC4)CCC3)CC2)cc1	Ki	'>'	1000000.0	nM		Outside typical range		UO_0000065					False	CHEMBL824723	Compound was evaluated for its inhibitory potency against trypsin	B	BAO_0000357	single protein format	None	None	None	None	None	CHEMBL209	Trypsin I	Homo sapiens	SINGLE PROTEIN	CHEMBL1132784	1	Scientific Literature	Bioorg. Med. Chem. Lett.	2000	None
CHEMBL431192		0	382.42	0	1.46	10	N=C(N)c1cccc(OCC(=O)Nc2ccc(C(=O)N3CCOCC3)cc2)c1	IC50	'>'	10000.0	nM				UO_0000065					False	CHEMBL817887	In vitro inhibitory activity against trypsin	B	BAO_0000357	single protein format	None	None	None	None	None	CHEMBL209	Trypsin I	Homo sapiens	SINGLE PROTEIN	CHEMBL1133928	1	Scientific Literature	Bioorg. Med. Chem. Lett.	2001	None
CHEMBL87502		0	672.68	1	0.26	4	COc1cccc2c1CC[C@H](NS(=O)(=O)Cc1ccccc1)C(=O)N2CC(=O)N[C@H]1CCCN(C(=N)N)C1O.O=C(O)C(F)(F)F	IC50	'='	77.0	nM	7.11			UO_0000065	12.73	0.25	6.85	3.99	False	CHEMBL873901	In vitro evaluation of inhibition of cleavage of the chromogenic substrate by human enzyme trypsin	B	BAO_0000357	single protein format	None	None	None	None	None	CHEMBL209	Trypsin I	Homo sapiens	SINGLE PROTEIN	CHEMBL1131963	1	Scientific Literature	Bioorg. Med. Chem. Lett.	1999	None
CHEMBL172147		0	382.47	0	3.81	7d	N=C(N)c1cccc(CNc2ccc3ccn(-c4cccc(C(=N)N)c4)c3c2)c1	Ki	'='	410.0	nM	6.39			UO_0000065	16.70	0.30	2.58	5.47	False	CHEMBL815755	In vitro inhibition of bovine trypsin.	B	BAO_0000357	single protein format	None	None	None	None	None	CHEMBL209	Trypsin I	Homo sapiens	SINGLE PROTEIN	CHEMBL1133499	1	Scientific Literature	Bioorg. Med. Chem. Lett.	2000	None
CHEMBL92277		0	270.27	0	2.36	6d	N=C(N)c1ccc2[nH]c(-c3cc(F)ccc3O)nc2c1	Ki	'='	10000.0	nM	5.00			UO_0000065	18.50	0.34	2.64	5.06	False	CHEMBL816557	Inhibition of Human Serine Protease Trypsin.	B	BAO_0000357	single protein format	None	None	None	None	None	CHEMBL209	Trypsin I	Homo sapiens	SINGLE PROTEIN	CHEMBL1134564	1	Scientific Literature	J. Med. Chem.	2001	None
CHEMBL314754		0	463.97	0	2.31	1t	N=C(N)c1cccc(CN2CC[C@H](NS(=O)(=O)c3cc4c(Cl)nccc4s3)C2=O)c1	Ki	'>'	2900.0	nM				UO_0000065					False	CHEMBL817137	Binding affinity against trypsin	B	BAO_0000357	single protein format	None	None	None	None	None	CHEMBL209	Trypsin I	Homo sapiens	SINGLE PROTEIN	CHEMBL1131988	1	Scientific Literature	Bioorg. Med. Chem. Lett.	1999	None
CHEMBL3216660		0	445.35	0	2.12	16 (DAMP)	COc1cc(C(=N)N)ccc1OCCCOc1ccc(C(=N)N)cc1OC.Cl.Cl	Ki	'='	1300.0	nM	5.89			UO_0000065	15.80	0.30	3.77	4.31	False	CHEMBL815012	Inhibition of trypsin by amidase assay.	B	BAO_0000357	single protein format	None	None	None	None	None	CHEMBL209	Trypsin I	Homo sapiens	SINGLE PROTEIN	CHEMBL1124749	1	Scientific Literature	J. Med. Chem.	1990	None
CHEMBL19811		0	446.53	0	-0.25	NC27	Cc1ccc(NS(=O)(=O)Cc2ccccc2)c(=O)n1CC(=O)NC[C@H]1CN=C(N)NC1	Ki						Not Active						False	CHEMBL817810	In vitro inhibitory constant against trypsin; Inactive	B	BAO_0000357	single protein format	None	None	None	None	None	CHEMBL209	Trypsin I	Homo sapiens	SINGLE PROTEIN	CHEMBL1136066	1	Scientific Literature	Bioorg. Med. Chem. Lett.	2002	None
CHEMBL19527		0	443.46	0	1.75	NC26	Cc1nc(N)ncc1CNC(=O)Cn1c(C)cnc(NCC(F)(F)c2ccccc2)c1=O	Ki						Not Active						False	CHEMBL817810	In vitro inhibitory constant against trypsin; Inactive	B	BAO_0000357	single protein format	None	None	None	None	None	CHEMBL209	Trypsin I	Homo sapiens	SINGLE PROTEIN	CHEMBL1136066	1	Scientific Literature	Bioorg. Med. Chem. Lett.	2002	None
CHEMBL84127		0	589.72	1	1.87	16	CN1CC(=O)N(CC(=O)N[C@@H](CC2CCCN(C(=N)N)C2)C(=O)c2nccs2)[C@@H](Cc2ccc3ccccc3c2)C1=O	IC50	'='	26600.0	nM	4.58			UO_0000065	7.76	0.15	2.71	2.99	False	CHEMBL818169	Inhibitory activity against human trypsin	B	BAO_0000357	single protein format	None	None	None	None	None	CHEMBL209	Trypsin I	Homo sapiens	SINGLE PROTEIN	CHEMBL1132668	1	Scientific Literature	Bioorg. Med. Chem. Lett.	1999	None
CHEMBL117656		0	653.56	2	-0.64	2d	N=C(N)N1CCC[C@H](NC(=O)CNC(=O)[C@@H](CCNC(=O)c2cncc(Br)c2)NS(=O)(=O)Cc2ccccc2)C1O	IC50	'='	160.0	nM	6.80			UO_0000065	10.40	0.23	7.44	3.09	False	CHEMBL820684	In vitro inhibition of human trypsin.	B	BAO_0000357	single protein format	None	None	None	None	None	CHEMBL209	Trypsin I	Homo sapiens	SINGLE PROTEIN	CHEMBL1131910	1	Scientific Literature	Bioorg. Med. Chem. Lett.	1999	None
CHEMBL85282		0	538.63	1	-1.18	1a alpha-(R)	CCOC(=O)[C@]1(NS(=O)(=O)Cc2ccccc2)CCCN(CC(=O)N[C@H]2CCCN(C(=N)N)[C@@H]2O)C1=O	IC50	'='	2.0	nM	8.70			UO_0000065	16.15	0.32	9.88	4.46	False	CHEMBL821313	In vitro inhibitory activity was evaluated against human trypsin cleavage of the chromogenic substrate	B	BAO_0000357	single protein format	None	None	None	None	None	CHEMBL209	Trypsin I	Homo sapiens	SINGLE PROTEIN	CHEMBL1130963	1	Scientific Literature	Bioorg. Med. Chem. Lett.	1998	None
CHEMBL104505		0	382.43	0	3.91	23a	N=C(N)c1ccc2cc(C(=O)Nc3ccccc3)cc(Nc3ncccn3)c2c1	Ki	'='	40.0	nM	7.40			UO_0000065	19.34	0.35	3.49	6.33	False	CHEMBL817133	Binding affinity against trypsin	B	BAO_0000357	single protein format	None	None	None	None	None	CHEMBL209	Trypsin I	Homo sapiens	SINGLE PROTEIN	CHEMBL1146777	1	Scientific Literature	Bioorg. Med. Chem. Lett.	2004	None
CHEMBL162730		0	482.56	0	1.97	1s	O=C(Cc1ccc2[nH]ncc2c1)CN1CCCC[C@H](NS(=O)(=O)c2ccc3c(c2)CCO3)C1=O	Ki						Not Active						False	CHEMBL817821	Inhibitory constant against trypsin determined in Vitro; Inact. means Inactive	B	BAO_0000357	single protein format	None	None	None	None	None	CHEMBL209	Trypsin I	Homo sapiens	SINGLE PROTEIN	CHEMBL1135220	1	Scientific Literature	Bioorg. Med. Chem. Lett.	2002	None
CHEMBL148986		0	165.19	0	0.93	8 (table 3)	COC(=O)c1ccc(CN)cc1	Ki	'='	434510224.17	nM		Outside typical range		UO_0000065					False	CHEMBL858270	Inhibition of trypsin	B	BAO_0000357	single protein format	None	None	None	None	None	CHEMBL209	Trypsin I	Homo sapiens	SINGLE PROTEIN	CHEMBL1132536	1	Scientific Literature	J. Med. Chem.	1999	None
CHEMBL1464	WARFARIN	4	308.33	0	3.61	Warfarin	CC(=O)CC(c1ccccc1)c1c(O)c2ccccc2oc1=O	Inhibition	'='	97.5	%				UO_0000187					False	CHEMBL815269	Compound was evaluated for in vitro inhibition of trypsin acting as esterase at 1 mM concentration	F	BAO_0000019	assay format	None	None	None	None	None	CHEMBL209	Trypsin I	Homo sapiens	SINGLE PROTEIN	CHEMBL1147420	1	Scientific Literature	Bioorg. Med. Chem. Lett.	2004	None
CHEMBL32549		0	446.53	0	0.54	4b	Cc1nc(N)ccc1CNC(=O)Cn1c(C)cc2c(c1=O)NCN(CC1CC1)S2(=O)=O	Ki	'='	6100.0	nM	5.21			UO_0000065	11.68	0.23	4.67	3.74	False	CHEMBL817816	Inhibitory activity against human trypsin	B	BAO_0000357	single protein format	None	None	None	None	None	CHEMBL209	Trypsin I	Homo sapiens	SINGLE PROTEIN	CHEMBL1136704	1	Scientific Literature	Bioorg. Med. Chem. Lett.	2003	None
CHEMBL346541		0	160.17	0	2.10	1	Cc1ccc2ccc(=O)oc2c1	Inhibition	'='	100.0	%				UO_0000187					False	CHEMBL815272	Compound was evaluated for in vitro inhibition of trypsin induced proteolysis at 1 mM concentration	F	BAO_0000019	assay format	None	None	None	None	None	CHEMBL209	Trypsin I	Homo sapiens	SINGLE PROTEIN	CHEMBL1147420	1	Scientific Literature	Bioorg. Med. Chem. Lett.	2004	None
CHEMBL104904		0	266.30	0	3.39	7	COc1ccc2ccc(C(=N)N)cc2c1-c1ccoc1	Ki	'='	1200.0	nM	5.92			UO_0000065	22.23	0.40	2.53	8.20	False	CHEMBL817133	Binding affinity against trypsin	B	BAO_0000357	single protein format	None	None	None	None	None	CHEMBL209	Trypsin I	Homo sapiens	SINGLE PROTEIN	CHEMBL1146777	1	Scientific Literature	Bioorg. Med. Chem. Lett.	2004	None
CHEMBL159375		0	442.52	0	2.19	29	N=C(N)c1cccc(C(=O)N[C@@H](C(=O)N2CCN(c3ccncc3)CC2)c2ccccc2)c1	Ki	'='	560.0	nM	6.25			UO_0000065	14.13	0.26	4.06	5.42	False	CHEMBL818185	Binding affinity against human trypsin	B	BAO_0000357	single protein format	None	None	None	None	None	CHEMBL209	Trypsin I	Homo sapiens	SINGLE PROTEIN	CHEMBL1134227	1	Scientific Literature	Bioorg. Med. Chem. Lett.	2001	None
CHEMBL181849		0	466.05	1	6.16	17	CC(C)N1CCC(NC(=O)c2cc3ccccc3n2Cc2cc3ccc(Cl)cc3s2)CC1	Ki	'>'	100000.0	nM				UO_0000065					False	CHEMBL827066	Inhibitory activity against coagulation factor trypsin	B	BAO_0000357	single protein format	Homo sapiens	None	None	None	None	CHEMBL209	Trypsin I	Homo sapiens	SINGLE PROTEIN	CHEMBL1137150	1	Scientific Literature	Bioorg. Med. Chem. Lett.	2004	None
CHEMBL436851		0	731.77	1	2.91	3a	CC(C)(C)CC(=O)N[C@H](Cc1ccccc1)C(=O)N1CCC[C@H]1C(=O)N[C@@H](CCCNC(=N)N)C(=O)c1nc2ccccc2o1.O=C(O)C(F)(F)F	IC50	'='	2.3	nM	8.64			UO_0000065	13.98	0.26	5.73	4.71	False	CHEMBL845145	Inhibitory concentration against trypsin.	B	BAO_0000357	single protein format	None	None	None	None	None	CHEMBL209	Trypsin I	Homo sapiens	SINGLE PROTEIN	CHEMBL1151074	1	Scientific Literature	Bioorg. Med. Chem. Lett.	1997	None
CHEMBL102081		0	216.28	0	2.57	alpha-Benzyl	O=C1O[C@H]2CCC[C@@H]2[C@H]1Cc1ccccc1	IC50	'='	2.0	nM	8.70			UO_0000065	40.22	0.74	6.13	33.08	False	CHEMBL820677	Inhibition of trypsin	B	BAO_0000357	single protein format	Homo sapiens	None	None	None	None	CHEMBL209	Trypsin I	Homo sapiens	SINGLE PROTEIN	CHEMBL1130641	1	Scientific Literature	Bioorg. Med. Chem. Lett.	1998	None
CHEMBL110898		0	538.65	1	2.13	5g	CC(C)(C)OC(=O)N[C@@H](C(=O)N1CCC[C@H]1C(=O)NC(C=O)CCCN=C(N)N)c1cccc2ccccc12	IC50	'='	14.0	nM	7.85			UO_0000065	14.58	0.28	5.72	4.64	False	CHEMBL816975	Inhibitory activity against trypsin	B	BAO_0000357	single protein format	None	None	None	None	None	CHEMBL209	Trypsin I	Homo sapiens	SINGLE PROTEIN	CHEMBL1126581	1	Scientific Literature	J. Med. Chem.	1993	None
CHEMBL323963		0	387.48	0	0.52	5q	C[C@H](C(=O)N1CCC[C@H]1C(=O)NC(C=O)CCCN=C(N)N)c1ccccc1	IC50	'='	180.0	nM	6.75			UO_0000065	17.41	0.33	6.22	5.15	False	CHEMBL816975	Inhibitory activity against trypsin	B	BAO_0000357	single protein format	None	None	None	None	None	CHEMBL209	Trypsin I	Homo sapiens	SINGLE PROTEIN	CHEMBL1126581	1	Scientific Literature	J. Med. Chem.	1993	None
CHEMBL312145		0	393.49	0	1.15	12	N=C(N)c1ccc(CNC(=O)[C@@H]2CCCN2C(=O)[C@H](N)Cc2ccccc2)cc1	K ass	'='	5.3	l M-1									False	CHEMBL821458	Compound was tested for its inhibitory potency against trypsin enzyme.	B	BAO_0000357	single protein format	None	None	None	None	None	CHEMBL209	Trypsin I	Homo sapiens	SINGLE PROTEIN	CHEMBL1129192	1	Scientific Literature	Bioorg. Med. Chem. Lett.	1996	None
CHEMBL423148		0	457.29	1	5.33	13	C[C@H](N)C(=O)N1CCCCC1P(=O)(Oc1ccc(Cl)cc1)Oc1ccc(Cl)cc1	K obs / 1						No inhibition						False	CHEMBL812719	The second order inhibition rate constant for the compound was measured against trypsin; NI-No inhibition after 30 min of incubation of enzyme with inhibitor	B	BAO_0000357	single protein format	None	None	None	None	None	CHEMBL209	Trypsin I	Homo sapiens	SINGLE PROTEIN	CHEMBL1127410	1	Scientific Literature	J. Med. Chem.	1994	None
CHEMBL6466	COUMARIN	4	146.14	0	1.79	Coumarin	O=c1ccc2ccccc2o1	Inhibition	'='	5.0	%				UO_0000187					False	CHEMBL815100	Compound was evaluated for in vitro inhibition of trypsin acting as esterase at 0.1 mM concentration	F	BAO_0000019	assay format	None	None	None	None	None	CHEMBL209	Trypsin I	Homo sapiens	SINGLE PROTEIN	CHEMBL1147420	1	Scientific Literature	Bioorg. Med. Chem. Lett.	2004	None
CHEMBL72279		0	466.58	0	1.84	17	CC(C)C(OC(=O)N1CCN(C(=O)N2C(=O)[C@H](CC3CCNCC3)[C@H]2C(=O)O)CC1)C(C)C	IC50	'='	935.0	nM	6.03			UO_0000065	12.92	0.25	4.19	5.05	False	CHEMBL817888	Inhibitory activity of compound against Trypsin was determined	B	BAO_0000357	single protein format	None	None	None	None	None	CHEMBL209	Trypsin I	Homo sapiens	SINGLE PROTEIN	CHEMBL1147562	1	Scientific Literature	Bioorg. Med. Chem. Lett.	2004	None
CHEMBL157127		0	203.20	0	1.77	3b	CO/N=C/c1ccc2ccc(=O)oc2c1	Inhibition	'='	100.0	%				UO_0000187					False	CHEMBL815270	Compound was evaluated for in vitro inhibition of trypsin induced proteolysis at 0.1 mM concentration	F	BAO_0000019	assay format	None	None	None	None	None	CHEMBL209	Trypsin I	Homo sapiens	SINGLE PROTEIN	CHEMBL1147420	1	Scientific Literature	Bioorg. Med. Chem. Lett.	2004	None
CHEMBL157127		0	203.20	0	1.77	3b	CO/N=C/c1ccc2ccc(=O)oc2c1	Inhibition	'='	100.0	%				UO_0000187					False	CHEMBL815272	Compound was evaluated for in vitro inhibition of trypsin induced proteolysis at 1 mM concentration	F	BAO_0000019	assay format	None	None	None	None	None	CHEMBL209	Trypsin I	Homo sapiens	SINGLE PROTEIN	CHEMBL1147420	1	Scientific Literature	Bioorg. Med. Chem. Lett.	2004	None
CHEMBL157566		0	264.28	0	3.24	3c	O=c1ccc2ccc(/C=N/Nc3ccccc3)cc2o1	Inhibition	'='	64.5	%				UO_0000187					False	CHEMBL815272	Compound was evaluated for in vitro inhibition of trypsin induced proteolysis at 1 mM concentration	F	BAO_0000019	assay format	None	None	None	None	None	CHEMBL209	Trypsin I	Homo sapiens	SINGLE PROTEIN	CHEMBL1147420	1	Scientific Literature	Bioorg. Med. Chem. Lett.	2004	None
CHEMBL320098		0	387.48	0	0.52	5v	C[C@@H](C(=O)N1CCC[C@H]1C(=O)NC(C=O)CCCN=C(N)N)c1ccccc1	IC50	'='	890.0	nM	6.05			UO_0000065	15.62	0.30	5.53	4.62	False	CHEMBL816975	Inhibitory activity against trypsin	B	BAO_0000357	single protein format	None	None	None	None	None	CHEMBL209	Trypsin I	Homo sapiens	SINGLE PROTEIN	CHEMBL1126581	1	Scientific Literature	J. Med. Chem.	1993	None
CHEMBL343805		0	479.60	0	0.07	3m	N=C(N)C1CCC[C@H](NC(=O)CN2CCCC[C@H](NS(=O)(=O)Cc3ccccc3)C2=O)C1O	IC50	'='	74.5	nM	7.13			UO_0000065	14.86	0.29	7.06	4.30	False	CHEMBL818176	In vitro for inhibition of serine protease Trypsin.	B	BAO_0000357	single protein format	None	None	None	None	None	CHEMBL209	Trypsin I	Homo sapiens	SINGLE PROTEIN	CHEMBL1129392	1	Scientific Literature	J. Med. Chem.	1996	None
CHEMBL117716		0	624.72	2	-0.25	2j	N=C(N)N1CCC[C@H](NC(=O)CNC(=O)[C@@H](CCNC(=O)c2ccc3ccccc3n2)NS(=O)(=O)Cc2ccccc2)C1O	IC50	'='	59.2	nM	7.23			UO_0000065	11.57	0.22	7.48	3.29	False	CHEMBL820684	In vitro inhibition of human trypsin.	B	BAO_0000357	single protein format	None	None	None	None	None	CHEMBL209	Trypsin I	Homo sapiens	SINGLE PROTEIN	CHEMBL1131910	1	Scientific Literature	Bioorg. Med. Chem. Lett.	1999	None
CHEMBL436430		0	539.66	1	1.81	1v	N=C(N)N1CCC(CC(=O)CN2C(=O)[C@@H](NS(=O)(=O)c3ccc4c(c3)CCO4)CCc3ccccc32)CC1	Ki						Not Active						False	CHEMBL817821	Inhibitory constant against trypsin determined in Vitro; Inact. means Inactive	B	BAO_0000357	single protein format	None	None	None	None	None	CHEMBL209	Trypsin I	Homo sapiens	SINGLE PROTEIN	CHEMBL1135220	1	Scientific Literature	Bioorg. Med. Chem. Lett.	2002	None
CHEMBL268329		0	655.16	1	3.25	19 (+/-)	Nc1cc(C2=NOC(CNS(=O)(=O)Cc3ccccc3)(C(=O)Nc3ccc(-c4ccccc4S(N)(=O)=O)cn3)C2)ccc1Cl	Ki	'>'	4200.0	nM				UO_0000065					False	CHEMBL878974	Inhibitory activity against trypsin using human purified enzyme	B	BAO_0000357	single protein format	None	None	None	None	None	CHEMBL209	Trypsin I	Homo sapiens	SINGLE PROTEIN	CHEMBL1145764	1	Scientific Literature	Bioorg. Med. Chem. Lett.	2003	None
CHEMBL92250		0	297.27	0	2.13	6c	N=C(N)c1ccc2[nH]c(-c3cc([N+](=O)[O-])ccc3O)nc2c1	Ki	'='	30000.0	nM	4.52			UO_0000065	15.21	0.28	2.39	3.19	False	CHEMBL824709	Activity against Human Serine Protease Trypsin	B	BAO_0000357	single protein format	Homo sapiens	None	None	None	None	CHEMBL209	Trypsin I	Homo sapiens	SINGLE PROTEIN	CHEMBL1134564	1	Scientific Literature	J. Med. Chem.	2001	None
CHEMBL49510		0	481.99	0	1.47	8	O=C(CN1CCN(S(=O)(=O)c2cc3ccc(Cl)cc3s2)CC1=O)NCCc1c[nH]cn1	Ki	'>'	2900.0	nM				UO_0000065					False	CHEMBL817141	Compound was evaluated for the inhibitory activity against trypsin	B	BAO_0000357	single protein format	None	None	None	None	None	CHEMBL209	Trypsin I	Homo sapiens	SINGLE PROTEIN	CHEMBL1133063	1	Scientific Literature	Bioorg. Med. Chem. Lett.	2000	None
CHEMBL130967		0	464.61	0	4.89	1j	CC1CCCC(C)N1CCCCCN1C(=O)C(c2ccc(C(=N)NO)cc2)Oc2ccccc21	Inhibition	'='	8.0	%				UO_0000187					False	CHEMBL818032	In vitro inhibitory activity against trypsin at 100 uM	B	BAO_0000357	single protein format	None	None	None	None	None	CHEMBL209	Trypsin I	Homo sapiens	SINGLE PROTEIN	CHEMBL1133480	1	Scientific Literature	J. Med. Chem.	2000	None
CHEMBL423883		0	496.65	1	5.61	1h	COc1cc(C2Oc3ccccc3N(CCCCCN3C(C)CCCC3C)C2=O)cc(OC)c1OC	Inhibition	'='	12.0	%				UO_0000187					False	CHEMBL818032	In vitro inhibitory activity against trypsin at 100 uM	B	BAO_0000357	single protein format	None	None	None	None	None	CHEMBL209	Trypsin I	Homo sapiens	SINGLE PROTEIN	CHEMBL1133480	1	Scientific Literature	J. Med. Chem.	2000	None
CHEMBL130673		0	475.46	1	6.89	1b	CC1CCCC(C)N1CCCCCN1C(=O)C(c2ccc(Cl)c(Cl)c2)Oc2ccccc21	Inhibition	'='	14.0	%				UO_0000187					False	CHEMBL818032	In vitro inhibitory activity against trypsin at 100 uM	B	BAO_0000357	single protein format	None	None	None	None	None	CHEMBL209	Trypsin I	Homo sapiens	SINGLE PROTEIN	CHEMBL1133480	1	Scientific Literature	J. Med. Chem.	2000	None
CHEMBL170063		0	392.48	0	3.55	9	N=C(N)c1ccc2c(ccn2CC(=O)N2CCC(Cc3cccc(F)c3)CC2)c1	Ki						Not Determined						False	CHEMBL812714	Inhibitory activity against trypsin; not determined	B	BAO_0000357	single protein format	None	None	None	None	None	CHEMBL209	Trypsin I	Homo sapiens	SINGLE PROTEIN	CHEMBL1131664	1	Scientific Literature	Bioorg. Med. Chem. Lett.	1999	None
CHEMBL118077		0	428.96	0	2.02	30	NCCc1ccc(Cl)cc1CNC(=O)[C@@H]1CCCN1C(=O)[C@H](N)Cc1ccccc1	Ki	'='	252000.0	nM		Outside typical range		UO_0000065					False	CHEMBL818017	Inhibitory constant evaluated against trypsin	B	BAO_0000357	single protein format	None	None	None	None	None	CHEMBL209	Trypsin I	Homo sapiens	SINGLE PROTEIN	CHEMBL1136286	1	Scientific Literature	Bioorg. Med. Chem. Lett.	2003	None
CHEMBL367626		0	392.48	0	3.55	8	N=C(N)c1ccc2c(ccn2CC(=O)N2CCC(Cc3ccccc3F)CC2)c1	Ki						Not Determined						False	CHEMBL812714	Inhibitory activity against trypsin; not determined	B	BAO_0000357	single protein format	None	None	None	None	None	CHEMBL209	Trypsin I	Homo sapiens	SINGLE PROTEIN	CHEMBL1131664	1	Scientific Literature	Bioorg. Med. Chem. Lett.	1999	None
CHEMBL47074		0	502.66	1	4.74	24	CCC(=O)N1C(=O)[C@H](CCCCC(=N)N)[C@H]2c3cc(-c4cccc(C(=O)N(CC)CC)c4)ccc3C[C@@H]21	IC50	'='	8300.0	nM	5.08			UO_0000065	10.11	0.19	0.34	4.72	False	CHEMBL818171	Inhibition of trypsin	B	BAO_0000357	single protein format	None	None	None	None	None	CHEMBL209	Trypsin I	Homo sapiens	SINGLE PROTEIN	CHEMBL1132127	1	Scientific Literature	Bioorg. Med. Chem. Lett.	1999	None
CHEMBL442201		0	386.50	0	4.22	47a	CC(C)C1NCCc2ccc(NC(=O)c3ccc4cc(C(=N)N)ccc4c3)cc21	Ki	'='	43.0	nM	7.37			UO_0000065	19.06	0.35	3.15	8.10	False	CHEMBL819934	Binding affinity against porcine trypsin was determined.	B	BAO_0000357	single protein format	Sus scrofa	None	None	None	None	CHEMBL209	Trypsin I	Homo sapiens	SINGLE PROTEIN	CHEMBL1148377	1	Scientific Literature	J. Med. Chem.	2004	None
CHEMBL77521		0	544.66	2	1.25	7	NCc1ccc(CNC(=O)CC(=O)NCc2ccc(CNC(=O)CC(=O)NCc3ccc(CN)cc3)cc2)cc1	Ki	'='	317000.0	nM		Outside typical range		UO_0000065					False	CHEMBL824722	Inhibitory potency against trypsin	B	BAO_0000357	single protein format	None	None	None	None	None	CHEMBL209	Trypsin I	Homo sapiens	SINGLE PROTEIN	CHEMBL1132783	1	Scientific Literature	Bioorg. Med. Chem. Lett.	2000	None
CHEMBL433911		0	629.79	1	2.79	15	N=C(N)N1CCCC(C[C@H](NC(=O)[C@@H]2CC[C@H]3CN(C(=O)CCc4ccccc4)CC(=O)N32)C(=O)c2nc3ccccc3s2)C1	IC50	'='	590.0	nM	6.23			UO_0000065	9.89	0.19	3.44	4.08	False	CHEMBL821309	In vitro inhibitory activity against human trypsin	B	BAO_0000357	single protein format	Homo sapiens	None	None	None	None	CHEMBL209	Trypsin I	Homo sapiens	SINGLE PROTEIN	CHEMBL1132074	1	Scientific Literature	Bioorg. Med. Chem. Lett.	1999	None
CHEMBL328772		0	330.19	0	3.59	22b	N=C(N)c1ccc2[nH]c(-c3cccc(Br)c3O)cc2c1	Ki	'='	290.0	nM	6.54			UO_0000065	19.80	0.45	2.95	7.61	False	CHEMBL824709	Activity against Human Serine Protease Trypsin	B	BAO_0000357	single protein format	Homo sapiens	None	None	None	None	CHEMBL209	Trypsin I	Homo sapiens	SINGLE PROTEIN	CHEMBL1134564	1	Scientific Literature	J. Med. Chem.	2001	None
CHEMBL1202108		0	574.37	None	None	DuP-714	CC(=O)N[C@H](Cc1ccccc1)C(=O)N1CCC[C@@H]1C(=O)NC(CCCN=C(N)N)B(O)O.O=C(O)C(F)(F)F	Ki	'='	55.0	nM	7.26			UO_0000065	15.77	None	None	None	False	CHEMBL824707	The binding affinity was measured on trypsin obtained from Human purified enzymes	B	BAO_0000357	single protein format	None	None	None	None	None	CHEMBL209	Trypsin I	Homo sapiens	SINGLE PROTEIN	CHEMBL1132311	1	Scientific Literature	J. Med. Chem.	1999	None
CHEMBL420369		0	414.47	0	2.89	9b	N=C(N)c1ccc(O)c(/C=C/CNC(=O)c2ccc(-c3cccc(C(N)=O)c3)cc2)c1	Ki	'>'	2900.0	nM				UO_0000065					False	CHEMBL817143	In vitro inhibition of trypsin.	B	BAO_0000357	single protein format	None	None	None	None	None	CHEMBL209	Trypsin I	Homo sapiens	SINGLE PROTEIN	CHEMBL1133371	1	Scientific Literature	Bioorg. Med. Chem. Lett.	2000	None
CHEMBL98472		0	527.61	1	3.39	15	N=C(N)c1cccc(C(=O)N[C@@H](C(=O)Nc2ccc(-c3ccccc3S(N)(=O)=O)cc2)c2ccccc2)c1	IC50	'='	1770.0	nM	5.75			UO_0000065	10.90	0.21	2.36	3.42	False	CHEMBL817893	In vitro inhibition of human trypsin.	B	BAO_0000357	single protein format	None	None	None	None	None	CHEMBL209	Trypsin I	Homo sapiens	SINGLE PROTEIN	CHEMBL1134704	1	Scientific Literature	Bioorg. Med. Chem. Lett.	2001	None
CHEMBL57465		0	465.43	1	6.39	19i	O=C(O)c1ccc(C(=O)Nc2ccc3c(OCc4cccc(C(F)(F)F)c4)cccc3c2)cc1	Activity	'>'	80.0	uM				UO_0000064					False	CHEMBL878977	Compound was tested for inhibition of trypsin	B	BAO_0000357	single protein format	None	None	None	None	None	CHEMBL209	Trypsin I	Homo sapiens	SINGLE PROTEIN	CHEMBL1149136	1	Scientific Literature	J. Med. Chem.	2004	None
CHEMBL341920		0	573.42	1	3.55	73	N=C(N)c1ccc2[nH]cc(CC(=O)Nc3ccc(-c4ccccc4S(N)(=O)=O)cc3I)c2c1	Ki	'='	240.0	nM	6.62			UO_0000065	11.54	0.27	3.07	4.27	False	CHEMBL818182	Binding affinity against human trypsin	B	BAO_0000357	single protein format	None	None	None	None	None	CHEMBL209	Trypsin I	Homo sapiens	SINGLE PROTEIN	CHEMBL1133520	1	Scientific Literature	J. Med. Chem.	2000	None
CHEMBL7854		0	580.05	1	0.93	12 (+/-)	Nc1cc(C2=NOC(CNS(N)(=O)=O)(C(=O)Nc3ccc(-c4ccccc4S(N)(=O)=O)cn3)C2)ccc1Cl	Ki	'>'	8000.0	nM				UO_0000065					False	CHEMBL878974	Inhibitory activity against trypsin using human purified enzyme	B	BAO_0000357	single protein format	None	None	None	None	None	CHEMBL209	Trypsin I	Homo sapiens	SINGLE PROTEIN	CHEMBL1145764	1	Scientific Literature	Bioorg. Med. Chem. Lett.	2003	None
CHEMBL290947		0	452.56	0	1.45	8	Cc1ccc(NC(=O)CCc2ccccc2)c(=O)n1CC(=O)NCC1CCN(C(=N)N)CC1	Ki	'='	940.0	nM	6.03			UO_0000065	13.32	0.25	4.58	4.52	False	CHEMBL818184	Binding affinity against human trypsin	B	BAO_0000357	single protein format	None	None	None	None	None	CHEMBL209	Trypsin I	Homo sapiens	SINGLE PROTEIN	CHEMBL1130452	1	Scientific Literature	Bioorg. Med. Chem. Lett.	1997	None
CHEMBL46331		0	509.51	1	2.41	4	Cc1nc(N)ccc1CNC(=O)Cn1c(C(F)(F)F)ccc(NS(=O)(=O)Cc2ccccc2)c1=O	Ki	'='	2500.0	nM	5.60			UO_0000065	10.99	0.22	3.19	4.11	False	CHEMBL817281	Compound was evaluated to inhibit the trypsin enzyme	B	BAO_0000357	single protein format	None	None	None	None	None	CHEMBL209	Trypsin I	Homo sapiens	SINGLE PROTEIN	CHEMBL1130870	1	Scientific Literature	Bioorg. Med. Chem. Lett.	1998	None
CHEMBL76796		0	676.83	2	1.66	62	N=C(N)Nc1ccc(CNC(=O)N2CCN(C(=O)CCCCCC(=O)N3CCN(C(=O)NCc4ccc(NC(=N)N)cc4)CC3)CC2)cc1	Ki	'='	52000.0	nM	4.28			UO_0000065	6.33	0.12	2.62	1.87	False	CHEMBL824723	Compound was evaluated for its inhibitory potency against trypsin	B	BAO_0000357	single protein format	None	None	None	None	None	CHEMBL209	Trypsin I	Homo sapiens	SINGLE PROTEIN	CHEMBL1132784	1	Scientific Literature	Bioorg. Med. Chem. Lett.	2000	None
CHEMBL263204		0	533.44	None	None	16	CC1(C)C2CC1[C@]1(C)OB([C@H](CCCN=C(N)N)NC(=O)c3ccc(-c4ccccc4)c([N+](=O)[O-])c3)O[C@@H]1C2	Ki	'='	4.8	nM	8.32			UO_0000065	15.59	None	None	None	False	CHEMBL811780	Inhibition of trypsin	B	BAO_0000357	single protein format	None	None	None	None	None	CHEMBL209	Trypsin I	Homo sapiens	SINGLE PROTEIN	CHEMBL1151536	1	Scientific Literature	Bioorg. Med. Chem. Lett.	1997	None
CHEMBL143024		0	443.39	0	1.56	25	N#Cc1cnc(NCC(F)(F)c2ccccn2)c(=O)n1CC(=O)NCc1ncccc1F	Ki	'='	213000.0	nM		Outside typical range		UO_0000065					False	CHEMBL815470	Inhibitory constant against human trypsin	B	BAO_0000357	single protein format	None	None	None	None	None	CHEMBL209	Trypsin I	Homo sapiens	SINGLE PROTEIN	CHEMBL1145961	1	Scientific Literature	J. Med. Chem.	2003	None
CHEMBL178	DAUNORUBICIN	4	527.53	2	1.03	Daunomycin	COc1cccc2c1C(=O)c1c(O)c3c(c(O)c1C2=O)C[C@@](O)(C(C)=O)C[C@@H]3O[C@H]1C[C@H](N)[C@H](O)[C@H](C)O1	Inhibition						Not Active						False	CHEMBL813733	Inhibitory activity against trypsin at 10e-5 M; NI = no inhibition	B	BAO_0000357	single protein format	None	None	None	None	None	CHEMBL209	Trypsin I	Homo sapiens	SINGLE PROTEIN	CHEMBL1126272	1	Scientific Literature	J. Med. Chem.	1992	None
CHEMBL157633		0	174.15	0	1.61	2	O=Cc1ccc2ccc(=O)oc2c1	Inhibition	'='	100.0	%				UO_0000187					False	CHEMBL815272	Compound was evaluated for in vitro inhibition of trypsin induced proteolysis at 1 mM concentration	F	BAO_0000019	assay format	None	None	None	None	None	CHEMBL209	Trypsin I	Homo sapiens	SINGLE PROTEIN	CHEMBL1147420	1	Scientific Literature	Bioorg. Med. Chem. Lett.	2004	None
CHEMBL436454		0	602.80	1	3.93	6	NC1CCC(CNC(=O)[C@@H]2CCCN2C(=O)C(NS(=O)(=O)Cc2ccccc2)C(c2ccccc2)c2ccccc2)CC1	Ki	'='	4.0	nM	8.40			UO_0000065	13.93	0.27	4.47	6.91	False	CHEMBL819274	Binding affinity towards trypsin	B	BAO_0000357	single protein format	None	None	None	None	None	CHEMBL209	Trypsin I	Homo sapiens	SINGLE PROTEIN	CHEMBL1129964	1	Scientific Literature	J. Med. Chem.	1997	None
CHEMBL1204150		0	364.84	1	0.88	23	Cl.N=C(N)c1ccc(OCCOc2ccc(C(=N)N)cc2N)c(N)c1	Ki	'='	5000.0	nM	5.30			UO_0000065	16.14	0.30	4.42	3.11	False	CHEMBL815011	Inhibition of trypsin by amidase assay	B	BAO_0000357	single protein format	None	None	None	None	None	CHEMBL209	Trypsin I	Homo sapiens	SINGLE PROTEIN	CHEMBL1124749	1	Scientific Literature	J. Med. Chem.	1990	None
CHEMBL161158		0	519.00	1	3.02	22	O=C(O)Cn1c(CN2CCN(S(=O)(=O)c3cc4ccc(Cl)cc4s3)CC2=O)cc2cnccc21	Ki	'>'	2900.0	nM				UO_0000065					False	CHEMBL821459	Binding affinity towards trypsin	B	BAO_0000357	single protein format	None	None	None	None	None	CHEMBL209	Trypsin I	Homo sapiens	SINGLE PROTEIN	CHEMBL1144944	1	Scientific Literature	J. Med. Chem.	2003	None
CHEMBL79422		0	516.52	0	-0.66	2b	N=C(N)N1CCC[C@H](NC(=O)CN2CCC[C@@](N)(Cc3ccccc3)C2=O)C1O.O=C(O)C(F)(F)F	IC50	'='	139.0	nM	6.86			UO_0000065	17.04	0.32	7.52	4.61	False	CHEMBL818175	The compound was tested in vitro for inhibitory activity against human trypsin	B	BAO_0000357	single protein format	None	None	None	None	None	CHEMBL209	Trypsin I	Homo sapiens	SINGLE PROTEIN	CHEMBL1153655	1	Scientific Literature	Bioorg. Med. Chem. Lett.	1997	None
CHEMBL118077		0	428.96	0	2.02	30	NCCc1ccc(Cl)cc1CNC(=O)[C@@H]1CCCN1C(=O)[C@H](N)Cc1ccccc1	Selectivity ratio	'='	4065.0										False	CHEMBL844562	Ratio of inhibitory constant evaluated against trypsin to that of thrombin (Factor IIa)	B	BAO_0000357	single protein format	None	None	None	None	None	CHEMBL209	Trypsin I	Homo sapiens	SINGLE PROTEIN	CHEMBL1136286	1	Scientific Literature	Bioorg. Med. Chem. Lett.	2003	None
CHEMBL333270		0	494.47	0	2.09	12	Nc1noc2ccc(-n3nnnc3C(=O)Nc3ccc(-c4ccccc4S(N)(=O)=O)cc3F)cc12	Ki	'>'	5200.0	nM				UO_0000065					False	CHEMBL817820	Inhibitory constant against trypsin using human purified enzymes	B	BAO_0000357	single protein format	Homo sapiens	None	None	None	None	CHEMBL209	Trypsin I	Homo sapiens	SINGLE PROTEIN	CHEMBL1136511	1	Scientific Literature	Bioorg. Med. Chem. Lett.	2003	None
CHEMBL161432		0	476.97	0	2.70	19	O=C1CN(S(=O)(=O)c2cc3ccc(Cl)cc3s2)CCN1Cc1cc2c[n+]([O-])ccc2[nH]1	Ki	'>'	2900.0	nM				UO_0000065					False	CHEMBL821459	Binding affinity towards trypsin	B	BAO_0000357	single protein format	None	None	None	None	None	CHEMBL209	Trypsin I	Homo sapiens	SINGLE PROTEIN	CHEMBL1144944	1	Scientific Literature	J. Med. Chem.	2003	None
CHEMBL176140		0	532.52	1	4.81	DPC 423	CS(=O)(=O)c1ccccc1-c1ccc(NC(=O)c2cc(C(F)(F)F)nn2-c2cccc(CN)c2)c(F)c1	Ki	'='	60.0	nM	7.22			UO_0000065	13.56	0.27	2.41	6.74	False	CHEMBL826336	Binding affinity determined against human trypsin	B	BAO_0000357	single protein format	Homo sapiens	None	None	None	None	CHEMBL209	Trypsin I	Homo sapiens	SINGLE PROTEIN	CHEMBL1145195	1	Scientific Literature	J. Med. Chem.	2005	None
CHEMBL368762		0	382.47	0	3.81	7b	N=C(N)c1ccc(CNc2ccc3ccn(-c4ccc(C(=N)N)cc4)c3c2)cc1	Ki	'='	690.0	nM	6.16			UO_0000065	16.11	0.29	2.35	5.28	False	CHEMBL815755	In vitro inhibition of bovine trypsin.	B	BAO_0000357	single protein format	None	None	None	None	None	CHEMBL209	Trypsin I	Homo sapiens	SINGLE PROTEIN	CHEMBL1133499	1	Scientific Literature	Bioorg. Med. Chem. Lett.	2000	None
CHEMBL355622		0	449.58	0	1.56	14	CCCOC(=O)C(CCCN=C(N)N)NS(=O)(=O)c1cccc2c(N(C)C)cccc12	Relative hydrolysis	'='	0.53										False	CHEMBL813731	Rate of hydrolysis by trypsin relative to TAME	B	BAO_0000357	single protein format	None	None	None	None	None	CHEMBL209	Trypsin I	Homo sapiens	SINGLE PROTEIN	CHEMBL1121483	1	Scientific Literature	J. Med. Chem.	1980	None
CHEMBL148731		0	285.30	0	2.22	14	COc1ccc(OC(=O)c2ccc(NC(=N)N)cc2)cc1	IC50	'='	19.0	nM	7.72			UO_0000065	27.06	0.50	5.50	7.92	False	CHEMBL815475	Inhibition of human trypsin and the control activity being 7.3 umol/min/mg	B	BAO_0000357	single protein format	None	None	None	None	None	CHEMBL209	Trypsin I	Homo sapiens	SINGLE PROTEIN	CHEMBL1123155	1	Scientific Literature	J. Med. Chem.	1986	None
CHEMBL11157	L-374087	0	455.54	0	1.70	L-374087	Cc1nc(N)ccc1CNC(=O)Cn1c(C)ccc(NS(=O)(=O)Cc2ccccc2)c1=O	Ki						Not Active						False	CHEMBL817810	In vitro inhibitory constant against trypsin; Inactive	B	BAO_0000357	single protein format	None	None	None	None	None	CHEMBL209	Trypsin I	Homo sapiens	SINGLE PROTEIN	CHEMBL1136066	1	Scientific Literature	Bioorg. Med. Chem. Lett.	2002	None
CHEMBL343472		0	560.57	2	5.24	46	CS(=O)(=O)c1ccccc1-c1ccc(NC(=O)c2cc(C(F)(F)F)nn2-c2ccccc2CCCN)c(F)c1	NT						Not Determined						False	CHEMBL824710	Tested in vitro for inhibition of human trypsin; Not tested	B	BAO_0000357	single protein format	None	None	None	None	None	CHEMBL209	Trypsin I	Homo sapiens	SINGLE PROTEIN	CHEMBL1145914	1	Scientific Literature	J. Med. Chem.	2003	None
CHEMBL351978		0	737.76	2	-1.83	7	COC(=O)c1ccccc1CS(=O)(=O)N[C@H](CC1CCN(C(=N)N)CC1)C(=O)NCC(=O)N[C@H]1CCCN(C(=N)N)C1O.O=C(O)C(F)(F)F	IC50	'='	147.0	nM	6.83			UO_0000065	10.95	0.22	8.66	2.66	False	CHEMBL821311	In vitro inhibition of human trypsin.	B	BAO_0000357	single protein format	None	None	None	None	None	CHEMBL209	Trypsin I	Homo sapiens	SINGLE PROTEIN	CHEMBL1133331	1	Scientific Literature	Bioorg. Med. Chem. Lett.	2000	None
CHEMBL131321		0	466.62	1	5.60	1g	COc1ccc(C2Oc3ccccc3N(CCCCCN3C(C)CCCC3C)C2=O)cc1OC	Inhibition	'='	0.0	%				UO_0000187					False	CHEMBL818032	In vitro inhibitory activity against trypsin at 100 uM	B	BAO_0000357	single protein format	None	None	None	None	None	CHEMBL209	Trypsin I	Homo sapiens	SINGLE PROTEIN	CHEMBL1133480	1	Scientific Literature	J. Med. Chem.	2000	None
CHEMBL133326		0	448.61	0	4.87	1n	CC1CCCC(C)N1CCCCCN1C(=O)C(c2cccc(C(=N)N)c2)Oc2ccccc21	IC50	'='	330.0	nM	6.48			UO_0000065	14.45	0.27	1.61	7.84	False	CHEMBL816971	In vitro inhibitory activity against trypsin	B	BAO_0000357	single protein format	None	None	None	None	None	CHEMBL209	Trypsin I	Homo sapiens	SINGLE PROTEIN	CHEMBL1133480	1	Scientific Literature	J. Med. Chem.	2000	None
CHEMBL81846		0	502.49	0	-1.05	2a	N=C(N)N1CCC[C@H](NC(=O)CN2CC[C@@](N)(Cc3ccccc3)C2=O)C1O.O=C(O)C(F)(F)F	IC50	'='	1375.0	nM	5.86			UO_0000065	15.09	0.29	6.91	3.94	False	CHEMBL818175	The compound was tested in vitro for inhibitory activity against human trypsin	B	BAO_0000357	single protein format	None	None	None	None	None	CHEMBL209	Trypsin I	Homo sapiens	SINGLE PROTEIN	CHEMBL1153655	1	Scientific Literature	Bioorg. Med. Chem. Lett.	1997	None
CHEMBL99630		0	375.47	0	4.01	6	C/C(=C1\CC(=O)N(c2ccc(C(C)(C)C)cc2)C1=O)c1cccc(C(=N)N)c1	IC50	'='	500.0	nM	6.30			UO_0000065	16.78	0.31	2.29	7.22	False	CHEMBL817898	Inhibitory concentration required against trypsin	B	BAO_0000357	single protein format	None	None	None	None	None	CHEMBL209	Trypsin I	Homo sapiens	SINGLE PROTEIN	CHEMBL1136273	1	Scientific Literature	Bioorg. Med. Chem. Lett.	2003	None
CHEMBL24780		0	494.64	1	5.44	14c	CCc1nc2ccc(OC3CCN(C(C)=N)CC3)cc2n1Cc1ccc(-c2cccc(C(=N)N)c2)cc1	Ki	'='	73.0	nM	7.14			UO_0000065	14.43	0.26	1.70	6.86	False	CHEMBL817144	Tested in vitro for the selectivity against trypsin (Trp)	B	BAO_0000357	single protein format	None	None	None	None	None	CHEMBL209	Trypsin I	Homo sapiens	SINGLE PROTEIN	CHEMBL1135304	1	Scientific Literature	Bioorg. Med. Chem. Lett.	2002	None
CHEMBL12392		0	125.15	0	1.28	4-fluorobenzylamine	NCc1ccc(F)cc1	Log Kd	'='	-3.37										False	CHEMBL821445	Binding affinity against trypsin	B	BAO_0000357	single protein format	None	None	None	None	None	CHEMBL209	Trypsin I	Homo sapiens	SINGLE PROTEIN	CHEMBL1135481	1	Scientific Literature	J. Med. Chem.	2002	None
CHEMBL332870		0	548.61	0	3.23	14 (diastereomer 1)	NC1CCC(CNC(=O)[C@@H]2CCCN2C(=O)CC(c2ccccc2)c2ccccn2)CC1.O=C(O)C(F)(F)F	Ki	'='	5000.0	nM	5.30			UO_0000065	12.20	0.23	2.07	6.00	False	CHEMBL817812	In vitro inhibition of human trypsin.	B	BAO_0000357	single protein format	None	None	None	None	None	CHEMBL209	Trypsin I	Homo sapiens	SINGLE PROTEIN	CHEMBL1130225	1	Scientific Literature	J. Med. Chem.	1997	None
CHEMBL25527		0	494.64	1	5.44	15d	CCc1nc2cc(OC3CCN(C(C)=N)CC3)ccc2n1Cc1cccc(-c2cccc(C(=N)N)c2)c1	Ki	'='	67.0	nM	7.17			UO_0000065	14.50	0.26	1.73	6.90	False	CHEMBL817144	Tested in vitro for the selectivity against trypsin (Trp)	B	BAO_0000357	single protein format	None	None	None	None	None	CHEMBL209	Trypsin I	Homo sapiens	SINGLE PROTEIN	CHEMBL1135304	1	Scientific Literature	Bioorg. Med. Chem. Lett.	2002	None
CHEMBL92295		0	587.58	2	0.44	7	COC1C(O[C@@H]2c3c(cc4c(c3O)C(=O)c3c(ccc(N(C)C)c3O)C4=O)C(=O)[C@@](C)(O)[C@H]2OC)OC(C)C(O)C1O	Inhibition						Not Active						False	CHEMBL813733	Inhibitory activity against trypsin at 10e-5 M; NI = no inhibition	B	BAO_0000357	single protein format	None	None	None	None	None	CHEMBL209	Trypsin I	Homo sapiens	SINGLE PROTEIN	CHEMBL1126272	1	Scientific Literature	J. Med. Chem.	1992	None
CHEMBL156765		0	325.41	0	2.83	20	COC(=O)CC(CCc1ccc(N)cc1)c1cccc(C(=N)N)c1	Ki	'='	1200.0	nM	5.92			UO_0000065	18.19	0.34	3.09	5.79	False	CHEMBL811612	In vitro inhibition of trypsin	B	BAO_0000357	single protein format	None	None	None	None	None	CHEMBL209	Trypsin I	Homo sapiens	SINGLE PROTEIN	CHEMBL1131205	1	Scientific Literature	J. Med. Chem.	1998	None
CHEMBL287252		0	470.50	0	3.76	25	C/C(=C(\F)C(=O)Nc1ccc(-c2ccccc2S(N)(=O)=O)cc1F)c1cccc(C(=N)N)c1	IC50	'='	194.0	nM	6.71			UO_0000065	14.27	0.28	2.95	4.82	False	CHEMBL817894	Inhibitory activity against trypsin was determined	B	BAO_0000357	single protein format	None	None	None	None	None	CHEMBL209	Trypsin I	Homo sapiens	SINGLE PROTEIN	CHEMBL1136021	1	Scientific Literature	Bioorg. Med. Chem. Lett.	2002	None
CHEMBL40364		0	478.40	None	None	9	CC1(C)C2CC1[C@]1(C)OB([C@H](CCCN=C(N)N)NC(=O)c3ccc(-c4ccccc4)o3)O[C@@H]1C2	Ki						Not Determined						False	CHEMBL811781	Compound was tested for the inhibition of trypsin; Not tested	B	BAO_0000357	single protein format	None	None	None	None	None	CHEMBL209	Trypsin I	Homo sapiens	SINGLE PROTEIN	CHEMBL1151536	1	Scientific Literature	Bioorg. Med. Chem. Lett.	1997	None
CHEMBL156702		0	352.44	0	2.53	1	COC(=O)CC(CCc1ccc(C(=N)N)cc1)c1cccc(C(=N)N)c1	Ki	'='	99.0	nM	7.00			UO_0000065	19.87	0.37	4.47	5.56	False	CHEMBL811612	In vitro inhibition of trypsin	B	BAO_0000357	single protein format	None	None	None	None	None	CHEMBL209	Trypsin I	Homo sapiens	SINGLE PROTEIN	CHEMBL1131205	1	Scientific Literature	J. Med. Chem.	1998	None
CHEMBL264370		0	354.22	None	None	4	N=C(N)NCCC[C@H](NC(=O)c1ccc(-c2ccccc2)cc1)B(O)O	Ki						Not Determined						False	CHEMBL811781	Compound was tested for the inhibition of trypsin; Not tested	B	BAO_0000357	single protein format	None	None	None	None	None	CHEMBL209	Trypsin I	Homo sapiens	SINGLE PROTEIN	CHEMBL1151536	1	Scientific Literature	Bioorg. Med. Chem. Lett.	1997	None
CHEMBL46618	OTAMIXABAN	3	446.51	0	2.42	9c	COC(=O)[C@H](Cc1cccc(C(=N)N)c1)[C@@H](C)NC(=O)c1ccc(-c2cc[n+]([O-])cc2)cc1	Ki	'='	301.0	nM	6.52			UO_0000065	14.61	0.27	4.10	4.93	False	CHEMBL817811	In vitro inhibitory potency against Trypsin	B	BAO_0000357	single protein format	Homo sapiens	None	None	None	None	CHEMBL209	Trypsin I	Homo sapiens	SINGLE PROTEIN	CHEMBL1135155	1	Scientific Literature	Bioorg. Med. Chem. Lett.	2002	None
CHEMBL52427		0	341.41	0	4.80	22e	Cc1cc(-c2ccccc2)c(O)c(-c2cc3cc(C(=N)N)ccc3[nH]2)c1	Ki	'='	130.0	nM	6.89			UO_0000065	20.17	0.36	2.09	8.02	False	CHEMBL824709	Activity against Human Serine Protease Trypsin	B	BAO_0000357	single protein format	Homo sapiens	None	None	None	None	CHEMBL209	Trypsin I	Homo sapiens	SINGLE PROTEIN	CHEMBL1134564	1	Scientific Literature	J. Med. Chem.	2001	None
CHEMBL1159951		0	488.33	0	4.08	Lactone 22	C=C1O/C(=C/I)C[C@H](c2ccc(NC(=N)N)cc2)[C@H]1NC(=O)c1ccccc1	ka	'='	2.76	min-1									False	CHEMBL818036	Rate constant of acylation on trypsin was determined at 15 percent and at 96 minutes for maximum inhibition and no enzyme activity was recovered over the 2 h-time	B	BAO_0000357	single protein format	None	None	None	None	None	CHEMBL209	Trypsin I	Homo sapiens	SINGLE PROTEIN	CHEMBL1126229	1	Scientific Literature	Bioorg. Med. Chem. Lett.	1992	None
CHEMBL1204155		0	436.86	1	1.99	35	Cl.N=C(N)c1ccc(NCCCNc2ccc(C(=N)N)cc2[N+](=O)[O-])c([N+](=O)[O-])c1	Ki	'='	4300.0	nM	5.37			UO_0000065	13.40	0.25	3.38	2.55	False	CHEMBL815012	Inhibition of trypsin by amidase assay.	B	BAO_0000357	single protein format	None	None	None	None	None	CHEMBL209	Trypsin I	Homo sapiens	SINGLE PROTEIN	CHEMBL1124749	1	Scientific Literature	J. Med. Chem.	1990	None
CHEMBL47250		0	482.57	0	4.90	1	Cc1cc(C(=O)Nc2ccc(-c3ccccc3S(N)(=O)=O)cc2)n(-c2ccc3ccccc3c2)n1	IC50	'>'	11000.0	nM				UO_0000065					False	CHEMBL818174	Inhibitory activity against trypsin	B	BAO_0000357	single protein format	None	None	None	None	None	CHEMBL209	Trypsin I	Homo sapiens	SINGLE PROTEIN	CHEMBL1135946	1	Scientific Literature	Bioorg. Med. Chem. Lett.	2002	None
CHEMBL341979		0	449.54	0	2.82	43 (+)	N=C(N)c1ccc2c(c1)C(CC(=O)Nc1ccc(-c3ccccc3S(N)(=O)=O)cc1)CN2	Ki	'='	140.0	nM	6.85			UO_0000065	15.25	0.29	4.03	4.53	False	CHEMBL818182	Binding affinity against human trypsin	B	BAO_0000357	single protein format	None	None	None	None	None	CHEMBL209	Trypsin I	Homo sapiens	SINGLE PROTEIN	CHEMBL1133520	1	Scientific Literature	J. Med. Chem.	2000	None
CHEMBL136986		0	481.97	0	3.60	74	N=C(N)c1ccc2[nH]cc(CC(=O)Nc3ccc(-c4ccccc4S(N)(=O)=O)cc3Cl)c2c1	Ki	'='	140.0	nM	6.85			UO_0000065	14.22	0.28	3.25	4.42	False	CHEMBL818182	Binding affinity against human trypsin	B	BAO_0000357	single protein format	None	None	None	None	None	CHEMBL209	Trypsin I	Homo sapiens	SINGLE PROTEIN	CHEMBL1133520	1	Scientific Literature	J. Med. Chem.	2000	None
CHEMBL3216435		0	473.40	0	2.90	18	COc1cc(C(=N)N)ccc1OCCCCCOc1ccc(C(=N)N)cc1OC.Cl.Cl	Ki	'='	1300.0	nM	5.89			UO_0000065	14.70	0.28	2.99	4.31	False	CHEMBL815012	Inhibition of trypsin by amidase assay.	B	BAO_0000357	single protein format	None	None	None	None	None	CHEMBL209	Trypsin I	Homo sapiens	SINGLE PROTEIN	CHEMBL1124749	1	Scientific Literature	J. Med. Chem.	1990	None
CHEMBL327159		0	544.51	2	0.37	1	COC1C(O[C@@H]2c3c(cc4c(c3O)C(=O)c3c(O)cccc3C4=O)C(=O)[C@@](C)(O)[C@H]2OC)OC(C)C(O)C1O	Inhibition						Not Active						False	CHEMBL813733	Inhibitory activity against trypsin at 10e-5 M; NI = no inhibition	B	BAO_0000357	single protein format	None	None	None	None	None	CHEMBL209	Trypsin I	Homo sapiens	SINGLE PROTEIN	CHEMBL1126272	1	Scientific Literature	J. Med. Chem.	1992	None
CHEMBL344234		0	348.45	0	4.03	11b	N=C(N)CCCCC1C(=O)O[C@H]2Cc3ccc(-c4ccccc4)cc3[C@H]12	K obs / 1						Not Determined						False	CHEMBL845147	Inhibitory activity against protease trypsin was determined; NT=not tested	B	BAO_0000357	single protein format	None	None	None	None	None	CHEMBL209	Trypsin I	Homo sapiens	SINGLE PROTEIN	CHEMBL1131930	1	Scientific Literature	Bioorg. Med. Chem. Lett.	1999	None
CHEMBL156161		0	367.45	0	2.56	21	COC(=O)CC(CCc1ccc(NC(=N)N)cc1)c1cccc(C(=N)N)c1	Ki	'='	96.0	nM	7.02			UO_0000065	19.10	0.35	4.46	5.08	False	CHEMBL811612	In vitro inhibition of trypsin	B	BAO_0000357	single protein format	None	None	None	None	None	CHEMBL209	Trypsin I	Homo sapiens	SINGLE PROTEIN	CHEMBL1131205	1	Scientific Literature	J. Med. Chem.	1998	None
CHEMBL346541		0	160.17	0	2.10	7-CH3-coumarin	Cc1ccc2ccc(=O)oc2c1	Inhibition	'='	90.4	%				UO_0000187					False	CHEMBL815270	Compound was evaluated for in vitro inhibition of trypsin induced proteolysis at 0.1 mM concentration	F	BAO_0000019	assay format	None	None	None	None	None	CHEMBL209	Trypsin I	Homo sapiens	SINGLE PROTEIN	CHEMBL1147420	1	Scientific Literature	Bioorg. Med. Chem. Lett.	2004	None
CHEMBL306537		0	600.76	2	2.81	9	NCc1ccc(CNC(=O)CCCC(=O)NCc2ccc(CNC(=O)CCCC(=O)NCc3ccc(CN)cc3)cc2)cc1	Ki	'='	274000.0	nM		Outside typical range		UO_0000065					False	CHEMBL824722	Inhibitory potency against trypsin	B	BAO_0000357	single protein format	None	None	None	None	None	CHEMBL209	Trypsin I	Homo sapiens	SINGLE PROTEIN	CHEMBL1132783	1	Scientific Literature	Bioorg. Med. Chem. Lett.	2000	None
CHEMBL1159958		0	243.31	0	2.91	Lactone 19	C=C1CC(c2ccc(NC(=N)N)cc2)CC(=C)O1	Kd	'='	0.002	min-1		Non standard unit for type							False	CHEMBL821441	Rate constant of deacylation for trypsin	B	BAO_0000357	single protein format	None	None	None	None	None	CHEMBL209	Trypsin I	Homo sapiens	SINGLE PROTEIN	CHEMBL1126229	1	Scientific Literature	Bioorg. Med. Chem. Lett.	1992	None
CHEMBL157778		0	189.17	0	1.60	3a	O=c1ccc2ccc(/C=N/O)cc2o1	Inhibition	'='	77.7	%				UO_0000187					False	CHEMBL815272	Compound was evaluated for in vitro inhibition of trypsin induced proteolysis at 1 mM concentration	F	BAO_0000019	assay format	None	None	None	None	None	CHEMBL209	Trypsin I	Homo sapiens	SINGLE PROTEIN	CHEMBL1147420	1	Scientific Literature	Bioorg. Med. Chem. Lett.	2004	None
CHEMBL157778		0	189.17	0	1.60	3a	O=c1ccc2ccc(/C=N/O)cc2o1	Inhibition	'='	20.3	%				UO_0000187					False	CHEMBL815100	Compound was evaluated for in vitro inhibition of trypsin acting as esterase at 0.1 mM concentration	F	BAO_0000019	assay format	None	None	None	None	None	CHEMBL209	Trypsin I	Homo sapiens	SINGLE PROTEIN	CHEMBL1147420	1	Scientific Literature	Bioorg. Med. Chem. Lett.	2004	None
CHEMBL3215566		0	413.35	0	2.88	11	Cl.Cl.N=C(N)c1cccc(OCCCCCOc2cccc(C(=N)N)c2)c1	Ki	'='	3800.0	nM	5.42			UO_0000065	15.92	0.30	2.54	4.59	False	CHEMBL815012	Inhibition of trypsin by amidase assay.	B	BAO_0000357	single protein format	None	None	None	None	None	CHEMBL209	Trypsin I	Homo sapiens	SINGLE PROTEIN	CHEMBL1124749	1	Scientific Literature	J. Med. Chem.	1990	None
CHEMBL3216662		0	489.32	0	2.31	20	Cl.Cl.N=C(N)c1ccc(OCCCCOc2ccc(C(=N)N)cc2[N+](=O)[O-])c([N+](=O)[O-])c1	Ki	'='	5400.0	nM	5.27			UO_0000065	12.65	0.24	2.96	2.58	False	CHEMBL815012	Inhibition of trypsin by amidase assay.	B	BAO_0000357	single protein format	None	None	None	None	None	CHEMBL209	Trypsin I	Homo sapiens	SINGLE PROTEIN	CHEMBL1124749	1	Scientific Literature	J. Med. Chem.	1990	None
CHEMBL96494		0	270.27	0	2.36	6i	N=C(N)c1ccc2[nH]c(-c3cccc(F)c3O)nc2c1	Ki	'='	3500.0	nM	5.46			UO_0000065	20.19	0.37	3.10	5.52	False	CHEMBL816557	Inhibition of Human Serine Protease Trypsin.	B	BAO_0000357	single protein format	None	None	None	None	None	CHEMBL209	Trypsin I	Homo sapiens	SINGLE PROTEIN	CHEMBL1134564	1	Scientific Literature	J. Med. Chem.	2001	None
CHEMBL431267		0	479.97	0	2.02	1q	N=C(N)c1ccc(O)c(CN2CC[C@H](NS(=O)(=O)c3cc4nc(Cl)ccc4s3)C2=O)c1	Ki	'='	1600.0	nM	5.80			UO_0000065	12.08	0.26	3.78	3.88	False	CHEMBL817137	Binding affinity against trypsin	B	BAO_0000357	single protein format	None	None	None	None	None	CHEMBL209	Trypsin I	Homo sapiens	SINGLE PROTEIN	CHEMBL1131988	1	Scientific Literature	Bioorg. Med. Chem. Lett.	1999	None
CHEMBL151629		0	462.53	0	3.76	6b	COc1ccccc1-n1nc(C)cc1C(=O)Nc1ccc(-c2ccccc2S(N)(=O)=O)cc1	Ki	'>'	1500.0	nM				UO_0000065					False	CHEMBL817826	Tested in vitro for inhibition of human trypsin	B	BAO_0000357	single protein format	None	None	None	None	None	CHEMBL209	Trypsin I	Homo sapiens	SINGLE PROTEIN	CHEMBL1145914	1	Scientific Literature	J. Med. Chem.	2003	None
CHEMBL10312		0	432.14	0	4.56	II	O=c1oc(Nc2ccccc2I)nc2cc(C(F)(F)F)ccc12	IC50	'>'	100000.0	nM				UO_0000065					False	CHEMBL818263	In vitro for inhibition of purified bovine trypsin.	B	BAO_0000357	single protein format	None	None	None	None	None	CHEMBL209	Trypsin I	Homo sapiens	SINGLE PROTEIN	CHEMBL1132071	1	Scientific Literature	Bioorg. Med. Chem. Lett.	1999	None
CHEMBL40854		0	637.66	None	None	36	Cc1cc(-c2ccccc2S(=O)(=O)NC(C)(C)C)ccc1C(=O)N[C@@H](CCCN=C(N)N)B1O[C@@H]2CC3CC(C3(C)C)[C@]2(C)O1	Ki	'='	0.7	nM	9.15			UO_0000065	14.36	None	None	None	False	CHEMBL817134	Binding affinity against Trypsin	B	BAO_0000357	single protein format	None	None	None	None	None	CHEMBL209	Trypsin I	Homo sapiens	SINGLE PROTEIN	CHEMBL1133572	1	Scientific Literature	J. Med. Chem.	2000	None
CHEMBL1166	ARGATROBAN	4	508.65	2	0.91	Argatroban	CC1CNc2c(cccc2S(=O)(=O)N[C@@H](CCCNC(=N)N)C(=O)N2CC[C@@H](C)C[C@@H]2C(=O)O)C1	Selectivity ratio	'='	658.0										True	CHEMBL824718	Selectivity ratio of IC50 of human trypsin relative to IC50 of human alpha thrombin	B	BAO_0000357	single protein format	None	None	None	None	None	CHEMBL209	Trypsin I	Homo sapiens	SINGLE PROTEIN	CHEMBL1135092	1	Scientific Literature	Bioorg. Med. Chem. Lett.	2002	None
CHEMBL71578		0	371.44	0	3.79	9a	N=C(N)c1ccc(O)c(/C=C/CNC(=O)c2ccc(-c3ccccc3)cc2)c1	Ki	'>'	2900.0	nM				UO_0000065					False	CHEMBL817143	In vitro inhibition of trypsin.	B	BAO_0000357	single protein format	None	None	None	None	None	CHEMBL209	Trypsin I	Homo sapiens	SINGLE PROTEIN	CHEMBL1133371	1	Scientific Literature	Bioorg. Med. Chem. Lett.	2000	None
CHEMBL327213		0	651.58	1	1.14	34(+)	COC(=O)CC1(C(=O)Nc2ncc(-c3ccccc3S(N)(=O)=O)cn2)CC(c2cccc(C(=N)N)c2)=NO1.O=C(O)C(F)(F)F	Ki	'='	710.0	nM	6.15			UO_0000065	11.44	0.22	5.01	2.89	False	CHEMBL824708	The binding affinity was measured towards human purified trypsin	B	BAO_0000357	single protein format	None	None	None	None	None	CHEMBL209	Trypsin I	Homo sapiens	SINGLE PROTEIN	CHEMBL1132311	1	Scientific Literature	J. Med. Chem.	1999	None
CHEMBL327560		0	467.55	0	2.00	1d	CCOc1ccc2cc(S(=O)(=O)N[C@H]3CCN(Cc4cccc(C(=N)N)c4)C3=O)ccc2n1	Ki	'>'	2900.0	nM				UO_0000065					False	CHEMBL817137	Binding affinity against trypsin	B	BAO_0000357	single protein format	None	None	None	None	None	CHEMBL209	Trypsin I	Homo sapiens	SINGLE PROTEIN	CHEMBL1131988	1	Scientific Literature	Bioorg. Med. Chem. Lett.	1999	None
CHEMBL315454		0	672.68	1	0.26	6	COc1ccc2c(c1)N(CC(=O)N[C@H]1CCCN(C(=N)N)C1O)C(=O)[C@@H](NS(=O)(=O)Cc1ccccc1)CC2.O=C(O)C(F)(F)F	IC50	'='	40.0	nM	7.40			UO_0000065	13.24	0.26	7.14	4.15	False	CHEMBL873901	In vitro evaluation of inhibition of cleavage of the chromogenic substrate by human enzyme trypsin	B	BAO_0000357	single protein format	None	None	None	None	None	CHEMBL209	Trypsin I	Homo sapiens	SINGLE PROTEIN	CHEMBL1131963	1	Scientific Literature	Bioorg. Med. Chem. Lett.	1999	None
CHEMBL11157	L-374087	0	455.54	0	1.70	5	Cc1nc(N)ccc1CNC(=O)Cn1c(C)ccc(NS(=O)(=O)Cc2ccccc2)c1=O	Ki	'='	3200.0	nM	5.50			UO_0000065	12.06	0.23	3.79	4.03	True	CHEMBL816554	Binding affinity towards trypsin was evaluated	B	BAO_0000357	single protein format	None	None	None	None	None	CHEMBL209	Trypsin I	Homo sapiens	SINGLE PROTEIN	CHEMBL1130777	1	Scientific Literature	Bioorg. Med. Chem. Lett.	1998	None
CHEMBL109050		0	685.87	1	1.90	3e	CCCC(CCC)C(=O)NN(CC(=O)OCC)C(=O)[C@@H]1CCCC[C@H]1C(=O)N[C@@H](CCCN=C(N)N)C(=O)C(=O)NCCc1ccccc1	IC50	'='	22200.0	nM	4.65			UO_0000065	6.79	0.13	2.75	2.16	False	CHEMBL820676	Compound was evaluated for its 50% inhibitory concentration against human protease enzyme trypsin	B	BAO_0000357	single protein format	None	None	None	None	None	CHEMBL209	Trypsin I	Homo sapiens	SINGLE PROTEIN	CHEMBL1129829	1	Scientific Literature	Bioorg. Med. Chem. Lett.	1997	None
CHEMBL21052		0	445.47	0	4.56	21	Cc1cc(C(=O)Nc2ccc(C3=NCCN3C)cc2F)n(-c2cc3ccccc3cc2F)n1	IC50	'>'	10000.0	nM				UO_0000065					False	CHEMBL817889	Inhibitory activity of compound against trypsin	B	BAO_0000357	single protein format	None	None	None	None	None	CHEMBL209	Trypsin I	Homo sapiens	SINGLE PROTEIN	CHEMBL1147598	1	Scientific Literature	Bioorg. Med. Chem. Lett.	2004	None
CHEMBL328805		0	685.66	1	1.01	61	CCS(=O)(=O)CC1(C(=O)Nc2ncc(-c3ccccc3S(N)(=O)=O)cn2)CC(c2cccc(C(=N)N)c2)=NO1.O=C(O)C(F)(F)F	Ki	'='	290.0	nM	6.54			UO_0000065	11.44	0.23	5.53	2.96	False	CHEMBL824706	Binding affinity towards trypsin obtained from human purified enzymes	B	BAO_0000357	single protein format	None	None	None	None	None	CHEMBL209	Trypsin I	Homo sapiens	SINGLE PROTEIN	CHEMBL1132652	1	Scientific Literature	J. Med. Chem.	1999	None
CHEMBL256394		0	643.81	1	2.72	2	N=C(N)N1CCC[C@@H](C[C@H](NC(=O)CN2C(=O)CN(CCCc3ccccc3)C(=O)[C@@H]2Cc2ccccc2)C(=O)c2nccs2)C1	Inhibition	'='	80.0	%				UO_0000187					False	CHEMBL878744	Tested for the inhibition of trypsin at a concentration of 100 uM	B	BAO_0000357	single protein format	None	None	None	None	None	CHEMBL209	Trypsin I	Homo sapiens	SINGLE PROTEIN	CHEMBL1132668	1	Scientific Literature	Bioorg. Med. Chem. Lett.	1999	None
CHEMBL368494		0	497.39	0	4.28	48	CNC1=NCCN1Cc1ccc(C(=O)Nc2ccc(Cl)cc2C(=O)Nc2ccc(Cl)cn2)cc1	IC50	'>'	11000.0	nM				UO_0000065					False	CHEMBL818170	Inhibitory activity against trypsin.	B	BAO_0000357	single protein format	None	None	None	None	None	CHEMBL209	Trypsin I	Homo sapiens	SINGLE PROTEIN	CHEMBL1147578	1	Scientific Literature	Bioorg. Med. Chem. Lett.	2004	None
CHEMBL606949		0	680.06	None	None	1	CC(=O)N[C@H](Cc1ccccc1)C(=O)N1CCC[C@H]1C(=O)N[C@@H](CCCNc1cc(Cl)nc(N)n1)B1O[C@@H]2CC3CC(C3(C)C)[C@]2(C)O1	Ki	'>'	1200.0	nM				UO_0000065					False	CHEMBL812715	Tested for selectivity against trypsin	B	BAO_0000357	single protein format	None	None	None	None	None	CHEMBL209	Trypsin I	Homo sapiens	SINGLE PROTEIN	CHEMBL1129866	1	Scientific Literature	Bioorg. Med. Chem. Lett.	1997	None
CHEMBL297251		0	507.58	1	4.77	14	Cc1cc(C(=O)Nc2ccc(-c3ccccc3S(N)(=O)=O)cc2)n(-c2cc3ccccc3cc2C#N)n1	IC50	'>'	11000.0	nM				UO_0000065					False	CHEMBL818174	Inhibitory activity against trypsin	B	BAO_0000357	single protein format	None	None	None	None	None	CHEMBL209	Trypsin I	Homo sapiens	SINGLE PROTEIN	CHEMBL1135946	1	Scientific Literature	Bioorg. Med. Chem. Lett.	2002	None
CHEMBL139961	MIRAZIRIDINE A	0	668.79	2	-1.70	1	CC[C@H](NC(=O)C[C@H](O)[C@H](CC(C)C)NC(=O)[C@H](CC(C)C)NC(=O)[C@@H]1N[C@H]1C(=O)O)C(=O)N[C@H](/C=C/C(=O)O)CCCN=C(N)N	Affinity	'='	0.00006	M				UO_0000062					False	CHEMBL821447	Inhibitory activity against serine protease trypsin	B	BAO_0000357	single protein format	None	None	None	None	None	CHEMBL209	Trypsin I	Homo sapiens	SINGLE PROTEIN	CHEMBL1137960	1	Scientific Literature	Bioorg. Med. Chem. Lett.	2004	None
CHEMBL340577		0	450.48	0	2.24	4	COc1ccc(-n2nnnc2C(=O)Nc2ccc(-c3ccccc3S(N)(=O)=O)cc2)cc1	Ki	'>'	1600.0	nM				UO_0000065					False	CHEMBL817820	Inhibitory constant against trypsin using human purified enzymes	B	BAO_0000357	single protein format	Homo sapiens	None	None	None	None	CHEMBL209	Trypsin I	Homo sapiens	SINGLE PROTEIN	CHEMBL1136511	1	Scientific Literature	Bioorg. Med. Chem. Lett.	2003	None
CHEMBL81643		0	459.59	0	1.42	5	N=C(N)N1CCC(OCCC2CCCCN2C(=O)[C@@H](Cc2ccccc2)NCC(=O)O)CC1	Ki	'='	7900.0	nM	5.10			UO_0000065	11.10	0.21	3.68	3.87	False	CHEMBL817823	In vitro inhibition of human trypsin.	B	BAO_0000357	single protein format	None	None	None	None	None	CHEMBL209	Trypsin I	Homo sapiens	SINGLE PROTEIN	CHEMBL1135990	1	Scientific Literature	J. Med. Chem.	2002	None
CHEMBL175014		0	486.40	0	4.54	15	CNCCN(C)Cc1ccc(C(=O)Nc2ccc(Cl)cc2C(=O)Nc2ccc(Cl)cn2)cc1	IC50	'>'	11000.0	nM				UO_0000065					False	CHEMBL818170	Inhibitory activity against trypsin.	B	BAO_0000357	single protein format	None	None	None	None	None	CHEMBL209	Trypsin I	Homo sapiens	SINGLE PROTEIN	CHEMBL1147578	1	Scientific Literature	Bioorg. Med. Chem. Lett.	2004	None
CHEMBL327404		0	650.59	1	1.75	63	COC(=O)CC1(C(=O)Nc2ccc(-c3ccccc3S(N)(=O)=O)cn2)CC(c2cccc(C(=N)N)c2)=NO1.O=C(O)C(F)(F)F	Ki	'='	52.0	nM	7.28			UO_0000065	13.58	0.26	5.53	3.64	False	CHEMBL824706	Binding affinity towards trypsin obtained from human purified enzymes	B	BAO_0000357	single protein format	None	None	None	None	None	CHEMBL209	Trypsin I	Homo sapiens	SINGLE PROTEIN	CHEMBL1132652	1	Scientific Literature	J. Med. Chem.	1999	None
CHEMBL159418		0	545.59	1	1.47	72	N=C(N)c1cccc(C2=NOC(Cn3cnnn3)(C(=O)Nc3ccc(-c4ccccc4S(N)(=O)=O)cc3)C2)c1	Ki	'='	45.0	nM	7.35			UO_0000065	13.47	0.26	5.88	3.60	False	CHEMBL824706	Binding affinity towards trypsin obtained from human purified enzymes	B	BAO_0000357	single protein format	None	None	None	None	None	CHEMBL209	Trypsin I	Homo sapiens	SINGLE PROTEIN	CHEMBL1132652	1	Scientific Literature	J. Med. Chem.	1999	None
CHEMBL607013		0	629.61	None	None	4	CC(=O)N[C@H](Cc1ccccc1)C(=O)N1CCC[C@H]1C(=O)N[C@@H](CCCNc1ccccn1)B1O[C@@H]2CC3CC(C3(C)C)[C@]2(C)O1	Ki	'>'	1200.0	nM				UO_0000065					False	CHEMBL812715	Tested for selectivity against trypsin	B	BAO_0000357	single protein format	None	None	None	None	None	CHEMBL209	Trypsin I	Homo sapiens	SINGLE PROTEIN	CHEMBL1129866	1	Scientific Literature	Bioorg. Med. Chem. Lett.	1997	None
CHEMBL606956		0	619.58	None	None	14	CC(=O)N[C@H](Cc1ccccc1)C(=O)N1CCC[C@H]1C(=O)N[C@@H](CCCn1ncnc1N)B1O[C@@H]2CC3CC(C3(C)C)[C@]2(C)O1	Ki	'>'	1200.0	nM				UO_0000065					False	CHEMBL812715	Tested for selectivity against trypsin	B	BAO_0000357	single protein format	None	None	None	None	None	CHEMBL209	Trypsin I	Homo sapiens	SINGLE PROTEIN	CHEMBL1129866	1	Scientific Literature	Bioorg. Med. Chem. Lett.	1997	None
CHEMBL2370338		0	490.71	0	2.51	2A(diostereomer)	CC[C@H](C)[C@@H](N)C(=O)N[C@@H](Cc1ccccc1)C(=O)N(CCCCCCN)C1CSCCC1=O	Ki	'='	1700000.0	nM		Outside typical range		UO_0000065					False	CHEMBL816555	Compound was evaluated for its binding affinity against trypsin	B	BAO_0000357	single protein format	None	None	None	None	None	CHEMBL209	Trypsin I	Homo sapiens	SINGLE PROTEIN	CHEMBL1132325	1	Scientific Literature	J. Med. Chem.	1999	None
CHEMBL297616		0	561.46	2	5.66	25	Cc1cc(C(=O)Nc2ccc(-c3ccccc3S(N)(=O)=O)cc2)n(-c2ccc3cc(Br)ccc3c2)n1	IC50	'>'	11000.0	nM				UO_0000065					False	CHEMBL818174	Inhibitory activity against trypsin	B	BAO_0000357	single protein format	None	None	None	None	None	CHEMBL209	Trypsin I	Homo sapiens	SINGLE PROTEIN	CHEMBL1135946	1	Scientific Literature	Bioorg. Med. Chem. Lett.	2002	None
CHEMBL288862		0	479.61	0	3.82	7e	N=C(N)c1ccc(CN(NS(=O)(=O)c2ccc3ccccc3c2)C(=O)N2CCCCCC2)cc1	Ki	'='	10000.0	nM	5.00			UO_0000065	10.43	0.20	1.18	4.18	False	CHEMBL815009	In vitro inhibition of trypsin	B	BAO_0000357	single protein format	None	None	None	None	None	CHEMBL209	Trypsin I	Homo sapiens	SINGLE PROTEIN	CHEMBL1137966	1	Scientific Literature	Bioorg. Med. Chem. Lett.	2004	None
CHEMBL425512		0	560.49	1	4.32	39	Nc1noc2ccc(-n3nc(C(F)(F)F)cc3C(=O)Nc3ccc(-c4ccccc4S(N)(=O)=O)cc3F)cc12	Ki	'>'	1600.0	nM				UO_0000065					False	CHEMBL826336	Binding affinity determined against human trypsin	B	BAO_0000357	single protein format	Homo sapiens	None	None	None	None	CHEMBL209	Trypsin I	Homo sapiens	SINGLE PROTEIN	CHEMBL1145195	1	Scientific Literature	J. Med. Chem.	2005	None
CHEMBL24460		0	417.56	0	4.73	20b	CCc1nc2ccc(OC3CCN(C(C)=N)CC3)cc2n1C/C=C/c1cccc(N)c1	Ki	'='	21.0	nM	7.68			UO_0000065	18.39	0.34	2.95	9.58	False	CHEMBL817144	Tested in vitro for the selectivity against trypsin (Trp)	B	BAO_0000357	single protein format	None	None	None	None	None	CHEMBL209	Trypsin I	Homo sapiens	SINGLE PROTEIN	CHEMBL1135304	1	Scientific Literature	Bioorg. Med. Chem. Lett.	2002	None
CHEMBL1159957		0	369.21	0	3.68	Lactone 20	C=C1CC(c2ccc(NC(=N)N)cc2)C/C(=C\I)O1	ka/Ki	'='	0.13	uM-1 min-1									False	CHEMBL821438	Specificity constant on trypsin was determined at 0 percent and at 99 minutes for maximum inhibition and no enzyme activity was recovered over the 2 h-time	B	BAO_0000357	single protein format	None	None	None	None	None	CHEMBL209	Trypsin I	Homo sapiens	SINGLE PROTEIN	CHEMBL1126229	1	Scientific Literature	Bioorg. Med. Chem. Lett.	1992	None
CHEMBL94413		0	574.47	1	3.79	26	O=C1Cn2c(Cl)cnc(c2=O)N[C@@H](Cc2ccccc2)CNC(=O)OCCCCOc2ccc(Cl)cc2CN1	Ki	'='	4000.0	nM	5.40			UO_0000065	9.40	0.19	1.61	4.37	False	CHEMBL817817	Inhibitory activity against human trypsin	B	BAO_0000357	single protein format	None	None	None	None	None	CHEMBL209	Trypsin I	Homo sapiens	SINGLE PROTEIN	CHEMBL1136169	1	Scientific Literature	Bioorg. Med. Chem. Lett.	2003	None
CHEMBL168702		0	385.23	0	3.32	8	CN(c1nc2ccccc2c(=O)o1)S(=O)(=O)c1c(Cl)cccc1Cl	IC50	'='	10100.0	nM	5.00			UO_0000065	12.97	0.28	1.68	6.21	False	CHEMBL818263	In vitro for inhibition of purified bovine trypsin.	B	BAO_0000357	single protein format	None	None	None	None	None	CHEMBL209	Trypsin I	Homo sapiens	SINGLE PROTEIN	CHEMBL1132071	1	Scientific Literature	Bioorg. Med. Chem. Lett.	1999	None
CHEMBL276881		0	609.60	None	None	11	CC(C)(C)OC(=O)Nc1cccc(-c2ccc(C(=O)N[C@@H](CCCN=C(N)N)B3O[C@@H]4CC5CC(C5(C)C)[C@]4(C)O3)s2)c1	Ki	'='	13.0	nM	7.89			UO_0000065	12.94	None	None	None	False	CHEMBL811780	Inhibition of trypsin	B	BAO_0000357	single protein format	None	None	None	None	None	CHEMBL209	Trypsin I	Homo sapiens	SINGLE PROTEIN	CHEMBL1151536	1	Scientific Literature	Bioorg. Med. Chem. Lett.	1997	None
CHEMBL157127		0	203.20	0	1.77	3b	CO/N=C/c1ccc2ccc(=O)oc2c1	Inhibition	'='	25.5	%				UO_0000187					False	CHEMBL815100	Compound was evaluated for in vitro inhibition of trypsin acting as esterase at 0.1 mM concentration	F	BAO_0000019	assay format	None	None	None	None	None	CHEMBL209	Trypsin I	Homo sapiens	SINGLE PROTEIN	CHEMBL1147420	1	Scientific Literature	Bioorg. Med. Chem. Lett.	2004	None
CHEMBL156411		0	202.21	0	1.35	3e	CN/N=C/c1ccc2ccc(=O)oc2c1	Inhibition	'='	22.6	%				UO_0000187					False	CHEMBL815100	Compound was evaluated for in vitro inhibition of trypsin acting as esterase at 0.1 mM concentration	F	BAO_0000019	assay format	None	None	None	None	None	CHEMBL209	Trypsin I	Homo sapiens	SINGLE PROTEIN	CHEMBL1147420	1	Scientific Literature	Bioorg. Med. Chem. Lett.	2004	None
CHEMBL522	BENZYLAMINE	0	107.16	0	1.15	1 (table 3)	NCc1ccccc1	Ki	'='	299916251.9	nM		Outside typical range		UO_0000065					False	CHEMBL821444	The compound was tested for inhibition of the proteolytic enzyme trypsin.	B	BAO_0000357	single protein format	None	None	None	None	None	CHEMBL209	Trypsin I	Homo sapiens	SINGLE PROTEIN	CHEMBL1132536	1	Scientific Literature	J. Med. Chem.	1999	None
CHEMBL175398		0	418.54	0	2.94	18	N=C(N)c1ccc2c(c1)c(CCO)cn2CC(=O)N1CCC(Cc2ccccc2)CC1	Ki	'='	310.0	nM	6.51			UO_0000065	15.55	0.29	3.57	6.83	False	CHEMBL812713	Inhibitory activity against trypsin	B	BAO_0000357	single protein format	None	None	None	None	None	CHEMBL209	Trypsin I	Homo sapiens	SINGLE PROTEIN	CHEMBL1131664	1	Scientific Literature	Bioorg. Med. Chem. Lett.	1999	None
CHEMBL174791		0	527.46	2	5.25	17	CC(=N)N(C)CCN(C)Cc1ccc(C(=O)Nc2ccc(Cl)cc2C(=O)Nc2ccc(Cl)cn2)cc1	IC50	'>'	11000.0	nM				UO_0000065					False	CHEMBL818170	Inhibitory activity against trypsin.	B	BAO_0000357	single protein format	None	None	None	None	None	CHEMBL209	Trypsin I	Homo sapiens	SINGLE PROTEIN	CHEMBL1147578	1	Scientific Literature	Bioorg. Med. Chem. Lett.	2004	None
CHEMBL75287		0	579.48	1	4.81	25	N=C(N)c1cccc(OC(C(=O)Nc2ccc(-c3ccccc3S(N)(=O)=O)cc2Br)c2ccccc2)c1	IC50	'='	4000.0	nM	5.40			UO_0000065	9.32	0.20	0.59	3.64	False	CHEMBL817887	In vitro inhibitory activity against trypsin	B	BAO_0000357	single protein format	None	None	None	None	None	CHEMBL209	Trypsin I	Homo sapiens	SINGLE PROTEIN	CHEMBL1133928	1	Scientific Literature	Bioorg. Med. Chem. Lett.	2001	None
CHEMBL435765		0	512.59	1	4.91	27	COc1ccc2cc(-n3nc(C)cc3C(=O)Nc3ccc(-c4ccccc4S(N)(=O)=O)cc3)ccc2c1	IC50	'>'	11000.0	nM				UO_0000065					False	CHEMBL818174	Inhibitory activity against trypsin	B	BAO_0000357	single protein format	None	None	None	None	None	CHEMBL209	Trypsin I	Homo sapiens	SINGLE PROTEIN	CHEMBL1135946	1	Scientific Literature	Bioorg. Med. Chem. Lett.	2002	None
CHEMBL48046		0	458.56	0	3.25	9b	COC(=O)[C@H](Cc1cccc(C(=N)N)c1)[C@@H](C)NC(=O)c1ccc(-c2cccc(CN)c2)cc1	Ki	'='	69.0	nM	7.16			UO_0000065	15.62	0.29	3.91	5.45	False	CHEMBL817805	In vitro inhibitory activity against human trypsin	B	BAO_0000357	single protein format	None	None	None	None	None	CHEMBL209	Trypsin I	Homo sapiens	SINGLE PROTEIN	CHEMBL1135154	1	Scientific Literature	Bioorg. Med. Chem. Lett.	2002	None
CHEMBL174558		0	471.35	0	4.22	40	CN(Cc1ccc(C(=O)Nc2ccc(Cl)cc2C(=O)Nc2ccc(Cl)cn2)cc1)C(=N)N	IC50	'>'	11000.0	nM				UO_0000065					False	CHEMBL818170	Inhibitory activity against trypsin.	B	BAO_0000357	single protein format	None	None	None	None	None	CHEMBL209	Trypsin I	Homo sapiens	SINGLE PROTEIN	CHEMBL1147578	1	Scientific Literature	Bioorg. Med. Chem. Lett.	2004	None
CHEMBL431292	CVS-2359	0	510.55	1	-0.14	CVS-2359	Cc1ccc(NS(=O)(=O)Cc2ccccc2F)c(=O)n1CC(=O)N[C@H](CCCN=C(N)N)C(=O)O	Ki	'='	12.4	nM	7.91			UO_0000065	15.49	0.31	8.05	3.97	False	CHEMBL817809	In vitro inhibitory constant against trypsin	B	BAO_0000357	single protein format	Homo sapiens	None	None	None	None	CHEMBL209	Trypsin I	Homo sapiens	SINGLE PROTEIN	CHEMBL1136066	1	Scientific Literature	Bioorg. Med. Chem. Lett.	2002	None
CHEMBL74955		0	683.88	1	1.37	1f	CN(CC(=O)N[C@@H](CC1CCCCC1)C(=O)C(=O)NCCc1ccccc1)C(=O)[C@@H](CCCN=C(N)N)NS(=O)(=O)Cc1ccccc1	IC50	'>'	2500.0	nM				UO_0000065					False	CHEMBL820678	In vitro inhibitory activity against Human trypsin	B	BAO_0000357	single protein format	None	None	None	None	None	CHEMBL209	Trypsin I	Homo sapiens	SINGLE PROTEIN	CHEMBL1132777	1	Scientific Literature	Bioorg. Med. Chem. Lett.	2000	None
CHEMBL306620		0	750.82	2	0.46	60	N=C(N)Nc1ccc(CNC(=O)N2CCN(C(=O)O[C@@H]3CO[C@@H]4[C@H](OC(=O)N5CCN(C(=O)NCc6ccc(NC(=N)N)cc6)CC5)CO[C@H]34)CC2)cc1	Ki	'='	15000.0	nM	4.82			UO_0000065	6.42	0.12	4.36	1.81	False	CHEMBL824723	Compound was evaluated for its inhibitory potency against trypsin	B	BAO_0000357	single protein format	None	None	None	None	None	CHEMBL209	Trypsin I	Homo sapiens	SINGLE PROTEIN	CHEMBL1132784	1	Scientific Literature	Bioorg. Med. Chem. Lett.	2000	None
CHEMBL63088		0	555.43	2	5.23	20	C/C(=C(\F)C(=O)Nc1ccc(-c2ccccc2S(N)(=O)=O)cc1Br)c1ccc2ccnc(N)c2c1	IC50	'='	2400.0	nM	5.62			UO_0000065	10.12	0.22	0.39	4.38	False	CHEMBL821449	Concentration required for inhibition of trypsin	B	BAO_0000357	single protein format	None	None	None	None	None	CHEMBL209	Trypsin I	Homo sapiens	SINGLE PROTEIN	CHEMBL1134849	1	Scientific Literature	Bioorg. Med. Chem. Lett.	2002	None
CHEMBL136969		0	447.58	0	4.51	11i	CCN(CC)C(=O)c1cccc(-c2ccc3c(c2)C[C@@H]2OC(=O)C(CCCCC(=N)N)[C@@H]32)c1	K obs / 1	'='	0.22	uM-1 s-1									False	CHEMBL884920	Inhibitory activity against protease trypsin was determined	B	BAO_0000357	single protein format	None	None	None	None	None	CHEMBL209	Trypsin I	Homo sapiens	SINGLE PROTEIN	CHEMBL1131930	1	Scientific Literature	Bioorg. Med. Chem. Lett.	1999	None
CHEMBL321319		0	447.52	0	4.43	18c	CCS(=O)(=O)c1cc(-c2cc(C(=O)Nc3ccccc3)cc3ccc(C(=N)N)cc23)co1	Ki	'='	3.5	nM	8.46			UO_0000065	18.90	0.36	4.03	6.70	False	CHEMBL817133	Binding affinity against trypsin	B	BAO_0000357	single protein format	None	None	None	None	None	CHEMBL209	Trypsin I	Homo sapiens	SINGLE PROTEIN	CHEMBL1146777	1	Scientific Literature	Bioorg. Med. Chem. Lett.	2004	None
CHEMBL318363		0	328.37	0	4.76	58	N=C(N)c1ccc2oc(-c3cccc(-c4ccccc4)c3O)cc2c1	Ki	'='	1600.0	nM	5.80			UO_0000065	17.65	0.32	1.04	6.96	False	CHEMBL816557	Inhibition of Human Serine Protease Trypsin.	B	BAO_0000357	single protein format	None	None	None	None	None	CHEMBL209	Trypsin I	Homo sapiens	SINGLE PROTEIN	CHEMBL1134564	1	Scientific Literature	J. Med. Chem.	2001	None
CHEMBL34614		0	446.53	0	0.68	4c	Cc1nc(N)ccc1CNC(=O)Cn1c(C)cc2c(c1=O)NCN(C1CCC1)S2(=O)=O	Ki	'='	6300.0	nM	5.20			UO_0000065	11.65	0.23	4.52	3.73	False	CHEMBL817816	Inhibitory activity against human trypsin	B	BAO_0000357	single protein format	None	None	None	None	None	CHEMBL209	Trypsin I	Homo sapiens	SINGLE PROTEIN	CHEMBL1136704	1	Scientific Literature	Bioorg. Med. Chem. Lett.	2003	None
CHEMBL76070		0	696.89	1	4.55	53	O=C(CCCCCn1ccnc1)N1CCN(C(=O)O[C@H]2CCC[C@@H](OC(=O)N3CCN(C(=O)CCCCCn4ccnc4)CC3)CCC2)CC1	Ki	'>'	1000000.0	nM		Outside typical range		UO_0000065					False	CHEMBL824723	Compound was evaluated for its inhibitory potency against trypsin	B	BAO_0000357	single protein format	None	None	None	None	None	CHEMBL209	Trypsin I	Homo sapiens	SINGLE PROTEIN	CHEMBL1132784	1	Scientific Literature	Bioorg. Med. Chem. Lett.	2000	None
CHEMBL116258		0	439.95	0	2.63	31	Cc1cnc(NCCc2ccccc2)c(=O)n1CC(=O)NCc1cc(Cl)ccc1CN	Selectivity ratio	'='	12307.0										False	CHEMBL844562	Ratio of inhibitory constant evaluated against trypsin to that of thrombin (Factor IIa)	B	BAO_0000357	single protein format	None	None	None	None	None	CHEMBL209	Trypsin I	Homo sapiens	SINGLE PROTEIN	CHEMBL1136286	1	Scientific Literature	Bioorg. Med. Chem. Lett.	2003	None
CHEMBL123033		0	436.41	0	2.01	11	Nc1noc2ccc(-n3nnnc3C(=O)Nc3ccc(C(=O)N4CCCC4)cc3F)cc12	Ki	'>'	1600.0	nM				UO_0000065					False	CHEMBL817820	Inhibitory constant against trypsin using human purified enzymes	B	BAO_0000357	single protein format	Homo sapiens	None	None	None	None	CHEMBL209	Trypsin I	Homo sapiens	SINGLE PROTEIN	CHEMBL1136511	1	Scientific Literature	Bioorg. Med. Chem. Lett.	2003	None
CHEMBL171271		0	505.60	2	-0.70	3f	CNS(=O)(=O)Nc1c(CCc2ccccc2)ccn(CC(=O)N[C@H]2CCCN(C(=N)N)C2O)c1=O	IC50	'='	103.0	nM	6.99			UO_0000065	13.82	0.27	7.69	3.83	False	CHEMBL820682	Concentration required for the in vitro inhibitory activity against human enzyme, trypsin cleavage of the chromogenic substrate	B	BAO_0000357	single protein format	None	None	None	None	None	CHEMBL209	Trypsin I	Homo sapiens	SINGLE PROTEIN	CHEMBL1132080	1	Scientific Literature	Bioorg. Med. Chem. Lett.	1999	None
CHEMBL436591		0	564.77	2	5.94	9 (-)	CCCC(=O)NC(CCc1ccccc1)C(C)(C)C(=O)OC(=O)C(C)(C)C(CCc1ccccc1)NC(=O)CCC	IC50	'='	1200.0	nM	5.92			UO_0000065	10.48	0.20	-0.02	5.83	False	CHEMBL762426	Inhibitory activity against porcine pancreatic trypsin (TRP)	B	BAO_0000357	single protein format	Bos taurus	None	None	None	None	CHEMBL209	Trypsin I	Homo sapiens	SINGLE PROTEIN	CHEMBL1132518	1	Scientific Literature	Bioorg. Med. Chem. Lett.	1999	None
CHEMBL77344		0	393.49	0	1.15	13	N=C(N)c1cccc(CNC(=O)[C@@H]2CCCN2C(=O)[C@H](N)Cc2ccccc2)c1	K ass	'='	2.8	l M-1									False	CHEMBL821458	Compound was tested for its inhibitory potency against trypsin enzyme.	B	BAO_0000357	single protein format	None	None	None	None	None	CHEMBL209	Trypsin I	Homo sapiens	SINGLE PROTEIN	CHEMBL1129192	1	Scientific Literature	Bioorg. Med. Chem. Lett.	1996	None
CHEMBL19902	DX-9065A	0	444.54	0	3.99	43 (DX-9065A)	CC(=N)N1CC[C@H](Oc2ccc([C@H](Cc3ccc4ccc(C(=N)N)cc4c3)C(=O)O)cc2)C1	Ki	'='	620.0	nM	6.21			UO_0000065	13.96	0.26	2.22	5.03	False	CHEMBL817134	Binding affinity against Trypsin	B	BAO_0000357	single protein format	None	None	None	None	None	CHEMBL209	Trypsin I	Homo sapiens	SINGLE PROTEIN	CHEMBL1133572	1	Scientific Literature	J. Med. Chem.	2000	None
CHEMBL82115		0	244.22	0	2.75	KI-101	O=C(O)c1ccccc1C(=O)c1ccc(F)cc1	IC50						Not Active						False	CHEMBL816970	Inhibitory activity against trypsin at 100 uM; No inhibition	B	BAO_0000357	single protein format	None	None	None	None	None	CHEMBL209	Trypsin I	Homo sapiens	SINGLE PROTEIN	CHEMBL1146729	1	Scientific Literature	Bioorg. Med. Chem. Lett.	2004	None
CHEMBL312944		0	314.30	0	2.96	KI-107	CCNc1ccc(C(=O)c2ccccc2C(=O)O)cc1[N+](=O)[O-]	IC50						Not Active						False	CHEMBL816970	Inhibitory activity against trypsin at 100 uM; No inhibition	B	BAO_0000357	single protein format	None	None	None	None	None	CHEMBL209	Trypsin I	Homo sapiens	SINGLE PROTEIN	CHEMBL1146729	1	Scientific Literature	Bioorg. Med. Chem. Lett.	2004	None
CHEMBL84401		0	368.39	0	4.27	KI-108	O=C(O)c1ccccc1C(=O)c1ccc(NC2CCCCC2)c([N+](=O)[O-])c1	IC50						Not Active						False	CHEMBL816970	Inhibitory activity against trypsin at 100 uM; No inhibition	B	BAO_0000357	single protein format	None	None	None	None	None	CHEMBL209	Trypsin I	Homo sapiens	SINGLE PROTEIN	CHEMBL1146729	1	Scientific Literature	Bioorg. Med. Chem. Lett.	2004	None
CHEMBL355466		0	331.35	0	1.60	15	CN(c1nc2ccccc2c(=O)o1)S(=O)(=O)c1ccc(N)cc1	IC50	'='	2200.0	nM	5.66			UO_0000065	17.07	0.34	4.06	5.31	False	CHEMBL818263	In vitro for inhibition of purified bovine trypsin.	B	BAO_0000357	single protein format	None	None	None	None	None	CHEMBL209	Trypsin I	Homo sapiens	SINGLE PROTEIN	CHEMBL1132071	1	Scientific Literature	Bioorg. Med. Chem. Lett.	1999	None
CHEMBL176568		0	483.57	0	4.67	18e	CC(=N)N1CCC(Oc2ccc3cc(C(=O)O)n(Cc4ccc5ccc(C(=N)N)cc5c4)c3c2)CC1	Ki	'='	60.0	nM	7.22			UO_0000065	14.93	0.27	2.55	5.62	False	CHEMBL815755	In vitro inhibition of bovine trypsin.	B	BAO_0000357	single protein format	None	None	None	None	None	CHEMBL209	Trypsin I	Homo sapiens	SINGLE PROTEIN	CHEMBL1133499	1	Scientific Literature	Bioorg. Med. Chem. Lett.	2000	None
CHEMBL339122		0	663.72	1	1.84	4	CN[C@H](Cc1ccccc1)C(=O)N1CCC[C@H]1C(=O)N[C@@H](CCCN=C(N)N)C(=O)c1nc2ccccc2s1.O=C(O)C(F)(F)F	Ki	'='	3.1	nM	8.51			UO_0000065	15.48	0.30	6.67	5.46	False	CHEMBL655074	In vitro inhibition of bovine trypsin.	B	BAO_0000357	single protein format	None	None	None	None	None	CHEMBL209	Trypsin I	Homo sapiens	SINGLE PROTEIN	CHEMBL1145070	1	Scientific Literature	J. Med. Chem.	2003	None
CHEMBL283945		0	456.53	0	1.10	NC22	Cc1nc(N)ncc1CNC(=O)Cn1c(C)ccc(NS(=O)(=O)Cc2ccccc2)c1=O	Ki						Not Active						False	CHEMBL817810	In vitro inhibitory constant against trypsin; Inactive	B	BAO_0000357	single protein format	None	None	None	None	None	CHEMBL209	Trypsin I	Homo sapiens	SINGLE PROTEIN	CHEMBL1136066	1	Scientific Literature	Bioorg. Med. Chem. Lett.	2002	None
CHEMBL20936	BENZAMIDINE	0	120.16	0	0.97	benzamidine	N=C(N)c1ccccc1	Log Kd	'='	-4.74										False	CHEMBL821445	Binding affinity against trypsin	B	BAO_0000357	single protein format	None	None	None	None	None	CHEMBL209	Trypsin I	Homo sapiens	SINGLE PROTEIN	CHEMBL1135481	1	Scientific Literature	J. Med. Chem.	2002	None
CHEMBL80878		0	706.85	2	3.29	8	N=C(N)Nc1ccc(CNC(=O)N2CCN(C(=O)O[C@H]3CCC[C@@H](OC(=O)N4CCN(C(=O)NCc5ccc(N)cc5)CC4)CCC3)CC2)cc1	Ki	'='	126000.0	nM		Outside typical range		UO_0000065					False	CHEMBL824723	Compound was evaluated for its inhibitory potency against trypsin	B	BAO_0000357	single protein format	None	None	None	None	None	CHEMBL209	Trypsin I	Homo sapiens	SINGLE PROTEIN	CHEMBL1132784	1	Scientific Literature	Bioorg. Med. Chem. Lett.	2000	None
CHEMBL18759		0	449.52	0	1.14	NC25	Cc1nc(N)ncc1CNC(=O)Cn1c(C)cnc(NCCc2ccc3c(c2)CCO3)c1=O	Ki						Not Active						False	CHEMBL817810	In vitro inhibitory constant against trypsin; Inactive	B	BAO_0000357	single protein format	None	None	None	None	None	CHEMBL209	Trypsin I	Homo sapiens	SINGLE PROTEIN	CHEMBL1136066	1	Scientific Literature	Bioorg. Med. Chem. Lett.	2002	None
CHEMBL2371636		0	427.55	0	0.20	1	CC(=O)N[C@@H](CC(C)C)C(=O)N[C@@H](CC(C)C)C(=O)N[C@H](C=O)CCCNC(N)=O	IC50	'='	5200.0	nM	5.28			UO_0000065	12.36	0.24	5.08	3.31	False	CHEMBL821451	Evaluated for the inhibition of trypsin	B	BAO_0000357	single protein format	None	None	None	None	None	CHEMBL209	Trypsin I	Homo sapiens	SINGLE PROTEIN	CHEMBL1124970	1	Scientific Literature	J. Med. Chem.	1990	None
CHEMBL279486		0	487.43	1	5.46	22	CN(C)C(=N)c1ccc(NC(=O)c2cc(C(F)(F)F)nn2-c2cc3ccccc3cc2F)c(F)c1	IC50	'>'	10000.0	nM				UO_0000065					False	CHEMBL817889	Inhibitory activity of compound against trypsin	B	BAO_0000357	single protein format	None	None	None	None	None	CHEMBL209	Trypsin I	Homo sapiens	SINGLE PROTEIN	CHEMBL1147598	1	Scientific Literature	Bioorg. Med. Chem. Lett.	2004	None
CHEMBL369015		0	456.33	0	4.98	36	CC(=N)NCc1ccc(C(=O)Nc2ccc(Cl)cc2C(=O)Nc2ccc(Cl)cn2)cc1	IC50	'>'	11000.0	nM				UO_0000065					False	CHEMBL818170	Inhibitory activity against trypsin.	B	BAO_0000357	single protein format	None	None	None	None	None	CHEMBL209	Trypsin I	Homo sapiens	SINGLE PROTEIN	CHEMBL1147578	1	Scientific Literature	Bioorg. Med. Chem. Lett.	2004	None
CHEMBL175142		0	487.34	0	4.41	13	CN(CC(=O)O)Cc1ccc(C(=O)Nc2ccc(Cl)cc2C(=O)Nc2ccc(Cl)cn2)cc1	IC50	'>'	11000.0	nM				UO_0000065					False	CHEMBL818170	Inhibitory activity against trypsin.	B	BAO_0000357	single protein format	None	None	None	None	None	CHEMBL209	Trypsin I	Homo sapiens	SINGLE PROTEIN	CHEMBL1147578	1	Scientific Literature	Bioorg. Med. Chem. Lett.	2004	None
CHEMBL417130		0	233.10	0	2.83	Lactone 10b	CC(C)C1CC/C(=C/Br)OC1=O	Ks/i	'='	65.0	uM				UO_0000064					False	CHEMBL813728	Binding constant on trypsin was determined	B	BAO_0000357	single protein format	None	None	None	None	None	CHEMBL209	Trypsin I	Homo sapiens	SINGLE PROTEIN	CHEMBL1126229	1	Scientific Literature	Bioorg. Med. Chem. Lett.	1992	None
CHEMBL366894		0	526.42	1	4.59	29	NC(=O)C1CCN(Cc2ccc(C(=O)Nc3ccc(Cl)cc3C(=O)Nc3ccc(Cl)cn3)cc2)CC1	IC50	'>'	11000.0	nM				UO_0000065					False	CHEMBL818170	Inhibitory activity against trypsin.	B	BAO_0000357	single protein format	None	None	None	None	None	CHEMBL209	Trypsin I	Homo sapiens	SINGLE PROTEIN	CHEMBL1147578	1	Scientific Literature	Bioorg. Med. Chem. Lett.	2004	None
CHEMBL76443		0	382.42	0	1.93	17	N=C(N)c1ccc(O)c(OCC(=O)Nc2ccc(C(=O)N3CCCC3)cc2)c1	IC50	'='	283.0	nM	6.55			UO_0000065	17.12	0.32	4.62	5.09	False	CHEMBL817887	In vitro inhibitory activity against trypsin	B	BAO_0000357	single protein format	None	None	None	None	None	CHEMBL209	Trypsin I	Homo sapiens	SINGLE PROTEIN	CHEMBL1133928	1	Scientific Literature	Bioorg. Med. Chem. Lett.	2001	None
CHEMBL92345		0	423.50	0	1.60	1e	N=C(N)c1cccc(CN2CC[C@H](NS(=O)(=O)c3ccc4cnccc4c3)C2=O)c1	Ki	'>'	2900.0	nM				UO_0000065					False	CHEMBL817137	Binding affinity against trypsin	B	BAO_0000357	single protein format	None	None	None	None	None	CHEMBL209	Trypsin I	Homo sapiens	SINGLE PROTEIN	CHEMBL1131988	1	Scientific Literature	Bioorg. Med. Chem. Lett.	1999	None
CHEMBL330572		0	445.53	0	1.37	1n	N=C(N)c1ccc(O)c(CN2CC[C@H](NS(=O)(=O)c3cc4ncccc4s3)C2=O)c1	Ki	'='	1000.0	nM	6.00			UO_0000065	13.47	0.27	4.63	4.01	False	CHEMBL817137	Binding affinity against trypsin	B	BAO_0000357	single protein format	None	None	None	None	None	CHEMBL209	Trypsin I	Homo sapiens	SINGLE PROTEIN	CHEMBL1131988	1	Scientific Literature	Bioorg. Med. Chem. Lett.	1999	None
CHEMBL348778		0	475.98	0	3.00	17	Nc1[nH]ccc2nc(CN3CCN(S(=O)(=O)c4cc5ccc(Cl)cc5s4)CC3=O)cc1-2	Ki	'>'	2900.0	nM				UO_0000065					False	CHEMBL821459	Binding affinity towards trypsin	B	BAO_0000357	single protein format	None	None	None	None	None	CHEMBL209	Trypsin I	Homo sapiens	SINGLE PROTEIN	CHEMBL1144944	1	Scientific Literature	J. Med. Chem.	2003	None
CHEMBL75972		0	704.88	2	2.44	64	N=C(N)Nc1ccc(CNC(=O)N2CCN(C(=O)CCCCCCCC(=O)N3CCN(C(=O)NCc4ccc(NC(=N)N)cc4)CC3)CC2)cc1	Ki	'='	29000.0	nM	4.54			UO_0000065	6.44	0.12	2.10	1.98	False	CHEMBL824723	Compound was evaluated for its inhibitory potency against trypsin	B	BAO_0000357	single protein format	None	None	None	None	None	CHEMBL209	Trypsin I	Homo sapiens	SINGLE PROTEIN	CHEMBL1132784	1	Scientific Literature	Bioorg. Med. Chem. Lett.	2000	None
CHEMBL417457		0	554.79	None	None	NC13	Cc1cnc(NCCc2ccccc2)c(=O)n1CC(=O)NCc1ccc(C(=N)NO[Si](C)(C)C(C)(C)C)s1	Ki						Not Active						False	CHEMBL817810	In vitro inhibitory constant against trypsin; Inactive	B	BAO_0000357	single protein format	None	None	None	None	None	CHEMBL209	Trypsin I	Homo sapiens	SINGLE PROTEIN	CHEMBL1136066	1	Scientific Literature	Bioorg. Med. Chem. Lett.	2002	None
CHEMBL122894		0	547.62	0	3.83	7	NC1CCC(CNC(=O)[C@@H]2CCCN2C(=O)CC(c2ccccc2)c2ccccc2)CC1.O=C(O)C(F)(F)F	Ki	'='	353.0	nM	6.45			UO_0000065	14.88	0.28	2.62	8.55	False	CHEMBL817812	In vitro inhibition of human trypsin.	B	BAO_0000357	single protein format	None	None	None	None	None	CHEMBL209	Trypsin I	Homo sapiens	SINGLE PROTEIN	CHEMBL1130225	1	Scientific Literature	J. Med. Chem.	1997	None
CHEMBL142240		0	466.85	0	2.65	28	Cc1ccnc(CNC(=O)Cn2c(Cl)cnc(NCC(F)(F)c3ccccn3)c2=O)c1F	Ki	'='	80000.0	nM	4.10			UO_0000065	8.78	0.17	1.45	4.02	False	CHEMBL815470	Inhibitory constant against human trypsin	B	BAO_0000357	single protein format	None	None	None	None	None	CHEMBL209	Trypsin I	Homo sapiens	SINGLE PROTEIN	CHEMBL1145961	1	Scientific Literature	J. Med. Chem.	2003	None
CHEMBL122894		0	547.62	0	3.83	7	NC1CCC(CNC(=O)[C@@H]2CCCN2C(=O)CC(c2ccccc2)c2ccccc2)CC1.O=C(O)C(F)(F)F	Ki	'='	350.0	nM	6.46			UO_0000065	14.89	0.28	2.63	8.56	False	CHEMBL817812	In vitro inhibition of human trypsin.	B	BAO_0000357	single protein format	None	None	None	None	None	CHEMBL209	Trypsin I	Homo sapiens	SINGLE PROTEIN	CHEMBL1130225	1	Scientific Literature	J. Med. Chem.	1997	None
CHEMBL311198		0	693.87	1	3.87	15	N=C(N)N1CCCC(C[C@H](NC(=O)CN2C(=O)CN(CCCc3ccccc3)C(=O)[C@@H]2Cc2ccc3ccccc3c2)C(=O)c2nccs2)C1	IC50	'='	27000.0	nM	4.57			UO_0000065	6.58	0.12	0.70	2.99	False	CHEMBL818169	Inhibitory activity against human trypsin	B	BAO_0000357	single protein format	None	None	None	None	None	CHEMBL209	Trypsin I	Homo sapiens	SINGLE PROTEIN	CHEMBL1132668	1	Scientific Literature	Bioorg. Med. Chem. Lett.	1999	None
CHEMBL7651		0	546.57	2	0.87	79	N=C(N)c1cccc(C2=NOC(Cn3cnnn3)(C(=O)Nc3ccc(-c4ccccc4S(N)(=O)=O)cn3)C2)c1	Ki	'='	18.0	nM	7.75			UO_0000065	14.17	0.27	6.87	3.57	False	CHEMBL824706	Binding affinity towards trypsin obtained from human purified enzymes	B	BAO_0000357	single protein format	None	None	None	None	None	CHEMBL209	Trypsin I	Homo sapiens	SINGLE PROTEIN	CHEMBL1132652	1	Scientific Literature	J. Med. Chem.	1999	None
CHEMBL336964		0	654.77	2	6.81	6	Cc1ccccc1C(NC(=O)c1ccc(C#N)cc1)C(C)(C)C(=O)OC(=O)C(C)(C)C(NC(=O)c1ccc(C#N)cc1)c1ccccc1C	IC50	'='	18000.0	nM	4.75			UO_0000065	7.25	0.13	-2.07	3.18	False	CHEMBL822096	Inhibitory activity against porcine pancreatic trypsin (TRP)	B	BAO_0000357	single protein format	Sus scrofa	None	None	None	None	CHEMBL209	Trypsin I	Homo sapiens	SINGLE PROTEIN	CHEMBL1132518	1	Scientific Literature	Bioorg. Med. Chem. Lett.	1999	None
CHEMBL3085288		0	689.23	2	0.61	1 (Aeruginosin 98-A)	CC[C@H](C)[C@H](NC(=O)C(O)Cc1ccc(O)c(Cl)c1)C(=O)N1C2CC(OS(=O)(=O)O)CCC2C[C@H]1C(=O)NCCCCN=C(N)N	IC50	'='	0.6	ug.mL-1				UO_0000274					False	CHEMBL816972	Compound was tested for inhibition of trypsin	B	BAO_0000357	single protein format	None	None	None	None	None	CHEMBL209	Trypsin I	Homo sapiens	SINGLE PROTEIN	CHEMBL1133336	1	Scientific Literature	Bioorg. Med. Chem. Lett.	2000	None
CHEMBL328298		0	621.59	1	2.43	44	COCC1(C(=O)Nc2ccc(-c3ccccc3S(N)(=O)=O)cc2)CC(c2cccc(C(=N)N)c2)=NO1.O=C(O)C(F)(F)F	Ki	'='	70.0	nM	7.16			UO_0000065	14.10	0.27	4.72	4.21	False	CHEMBL824706	Binding affinity towards trypsin obtained from human purified enzymes	B	BAO_0000357	single protein format	None	None	None	None	None	CHEMBL209	Trypsin I	Homo sapiens	SINGLE PROTEIN	CHEMBL1132652	1	Scientific Literature	J. Med. Chem.	1999	None
CHEMBL264626		0	701.69	1	2.51	74	CCCNS(=O)(=O)c1ccccc1-c1ccc(NC(=O)C2(Cn3cnnn3)CC(c3cccc(C(=N)N)c3)=NO2)cc1.O=C(O)C(F)(F)F	Ki	'='	49.0	nM	7.31			UO_0000065	12.44	0.24	4.80	3.84	False	CHEMBL824706	Binding affinity towards trypsin obtained from human purified enzymes	B	BAO_0000357	single protein format	None	None	None	None	None	CHEMBL209	Trypsin I	Homo sapiens	SINGLE PROTEIN	CHEMBL1132652	1	Scientific Literature	J. Med. Chem.	1999	None
CHEMBL92909		0	622.58	1	1.83	65	COCC1(C(=O)Nc2ccc(-c3ccccc3S(N)(=O)=O)cn2)CC(c2cccc(C(=N)N)c2)=NO1.O=C(O)C(F)(F)F	Ki	'='	45.0	nM	7.35			UO_0000065	14.45	0.28	5.52	4.02	False	CHEMBL824706	Binding affinity towards trypsin obtained from human purified enzymes	B	BAO_0000357	single protein format	None	None	None	None	None	CHEMBL209	Trypsin I	Homo sapiens	SINGLE PROTEIN	CHEMBL1132652	1	Scientific Literature	J. Med. Chem.	1999	None
CHEMBL333397		0	458.36	0	3.45	71 (RD4-6205)	CC(=O)OCCC/C(=C1/SC(=S)N(CC(=O)O)C1=O)c1ccc(Br)cc1	IC50	'='	18.3	ug.mL-1				UO_0000274					False	CHEMBL821454	Inhibitory concentration against Trypsin	B	BAO_0000357	single protein format	None	None	None	None	None	CHEMBL209	Trypsin I	Homo sapiens	SINGLE PROTEIN	CHEMBL1133572	1	Scientific Literature	J. Med. Chem.	2000	None
CHEMBL263557		0	722.89	1	3.79	28	N=C(N)Nc1ccc(CNC(=O)N2CCN(C(=O)O[C@H]3CCC[C@@H](OC(=O)N4CCN(C(=O)CCCCCn5ccnc5)CC4)CCC3)CC2)cc1	Ki	'='	171000.0	nM		Outside typical range		UO_0000065					False	CHEMBL824723	Compound was evaluated for its inhibitory potency against trypsin	B	BAO_0000357	single protein format	None	None	None	None	None	CHEMBL209	Trypsin I	Homo sapiens	SINGLE PROTEIN	CHEMBL1132784	1	Scientific Literature	Bioorg. Med. Chem. Lett.	2000	None
CHEMBL329908		0	681.86	1	3.87	ORG-37476	COc1cc(C)c(S(=O)(=O)N[C@@H](CC(=O)OC(C)(C)C)C(=O)NC(Cc2ccc3c(N)nccc3c2)C(=O)N2CCCCC2)c(C)c1C	IC50	'='	378000.0	nM		Outside typical range		UO_0000065					True	CHEMBL817900	In vitro trypsin inhibition	B	BAO_0000357	single protein format	None	None	None	None	None	CHEMBL209	Trypsin I	Homo sapiens	SINGLE PROTEIN	CHEMBL1131999	1	Scientific Literature	Bioorg. Med. Chem. Lett.	1999	None
CHEMBL278549		0	951.22	3	1.02	4	CC[C@@H](C)[C@@H](NC(=O)[C@@H](C)NC(=O)[C@@H](CCC(=O)O)NC(=O)[C@@H](CC(C)C)NC(=O)[C@@H](Cc1ccccc1)NC(=O)[C@H](N)CCSC)C(=O)N1CCC[C@H]1C(=O)N[C@@H](CCSC)C(=O)O	Ki						Not Active						False	CHEMBL821462	Competitive inhibition constant against trypsin using the reporter substrate Ac-R-pNa; No inhibition	B	BAO_0000357	single protein format	None	None	None	None	None	CHEMBL209	Trypsin I	Homo sapiens	SINGLE PROTEIN	CHEMBL1132903	1	Scientific Literature	Bioorg. Med. Chem. Lett.	2000	None
CHEMBL419292		0	421.43	0	4.68	KI-112	CC(=O)OC(=O)c1ccccc1C(=O)c1ccc(Sc2ccccc2)c([N+](=O)[O-])c1	IC50						Not Active						False	CHEMBL816970	Inhibitory activity against trypsin at 100 uM; No inhibition	B	BAO_0000357	single protein format	None	None	None	None	None	CHEMBL209	Trypsin I	Homo sapiens	SINGLE PROTEIN	CHEMBL1146729	1	Scientific Literature	Bioorg. Med. Chem. Lett.	2004	None
CHEMBL32752		0	419.51	0	0.52	2g	Cc1nc(N)ccc1CNC(=O)Cn1c(C)cc(S(=O)(=O)CC2CC2)c(N)c1=O	Ki	'='	1900.0	nM	5.72			UO_0000065	13.64	0.27	5.20	3.81	False	CHEMBL817816	Inhibitory activity against human trypsin	B	BAO_0000357	single protein format	None	None	None	None	None	CHEMBL209	Trypsin I	Homo sapiens	SINGLE PROTEIN	CHEMBL1136704	1	Scientific Literature	Bioorg. Med. Chem. Lett.	2003	None
CHEMBL173765		0	390.49	0	2.90	11	N=C(N)c1ccc2c(ccn2CC(=O)N2CCC(C(O)c3ccccc3)CC2)c1	Ki	'>'	15000.0	nM				UO_0000065					False	CHEMBL812713	Inhibitory activity against trypsin	B	BAO_0000357	single protein format	None	None	None	None	None	CHEMBL209	Trypsin I	Homo sapiens	SINGLE PROTEIN	CHEMBL1131664	1	Scientific Literature	Bioorg. Med. Chem. Lett.	1999	None
CHEMBL75453		0	410.43	0	1.68	13	N=C(N)c1cccc(OCC(=O)Nc2ccc(C(=O)N3CCCC3C(=O)O)cc2)c1	IC50	'>'	10000.0	nM				UO_0000065					False	CHEMBL817887	In vitro inhibitory activity against trypsin	B	BAO_0000357	single protein format	None	None	None	None	None	CHEMBL209	Trypsin I	Homo sapiens	SINGLE PROTEIN	CHEMBL1133928	1	Scientific Literature	Bioorg. Med. Chem. Lett.	2001	None
CHEMBL77007		0	772.91	2	2.75	59	N=C(N)Nc1ccc(CNC(=O)N2CCN(C(=O)OC[C@H]3C4C=CC(CC4)[C@@H]3COC(=O)N3CCN(C(=O)NCc4ccc(NC(=N)N)cc4)CC3)CC2)cc1	Ki	'='	15000.0	nM	4.82			UO_0000065	6.24	0.12	2.07	1.95	False	CHEMBL824723	Compound was evaluated for its inhibitory potency against trypsin	B	BAO_0000357	single protein format	None	None	None	None	None	CHEMBL209	Trypsin I	Homo sapiens	SINGLE PROTEIN	CHEMBL1132784	1	Scientific Literature	Bioorg. Med. Chem. Lett.	2000	None
CHEMBL12720		0	137.18	0	1.15	4 (table 3)	COc1ccc(CN)cc1	Ki	'='	1000000000.0	nM		Outside typical range		UO_0000065					False	CHEMBL858270	Inhibition of trypsin	B	BAO_0000357	single protein format	None	None	None	None	None	CHEMBL209	Trypsin I	Homo sapiens	SINGLE PROTEIN	CHEMBL1132536	1	Scientific Literature	J. Med. Chem.	1999	None
CHEMBL91796		0	570.52	0	3.70	16	COC(=O)CC1(C(=O)Nc2ccc(-c3ccccc3)cc2)CC(c2cccc(C(=N)N)c2)=NO1.O=C(O)C(F)(F)F	Ki	'='	470.0	nM	6.33			UO_0000065	13.86	0.25	2.63	4.99	False	CHEMBL824708	The binding affinity was measured towards human purified trypsin	B	BAO_0000357	single protein format	None	None	None	None	None	CHEMBL209	Trypsin I	Homo sapiens	SINGLE PROTEIN	CHEMBL1132311	1	Scientific Literature	J. Med. Chem.	1999	None
CHEMBL82996		0	293.32	0	2.92	2	COc1ccc([C@H]2C[C@@]23N=C(c2ccccc2)OC3=O)cc1	Inhibition	'='	64.0	%				UO_0000187					False	CHEMBL818031	Compound was evaluated for inhibitory activity against trypsin at dose of 100 uM	B	BAO_0000357	single protein format	None	None	None	None	None	CHEMBL209	Trypsin I	Homo sapiens	SINGLE PROTEIN	CHEMBL1159165	1	Scientific Literature	Bioorg. Med. Chem. Lett.	1996	None
CHEMBL296041		0	459.96	0	3.07	23	Cc1ccc(NS(=O)(=O)Cc2ccccc2)c(=O)n1CC(=O)NCc1cccc(Cl)c1	Ki	'='	20000.0	nM	4.70			UO_0000065	10.22	0.21	1.63	4.83	False	CHEMBL818017	Inhibitory constant evaluated against trypsin	B	BAO_0000357	single protein format	None	None	None	None	None	CHEMBL209	Trypsin I	Homo sapiens	SINGLE PROTEIN	CHEMBL1136286	1	Scientific Literature	Bioorg. Med. Chem. Lett.	2003	None
CHEMBL39475		0	477.55	0	-0.71	5	Cc1ncc(NS(=O)(=O)Cc2ccccc2)c(=O)n1CC(=O)N[C@H]1CCCN(C(=N)N)C1O	IC50	'='	160.0	nM	6.80			UO_0000065	14.23	0.28	7.51	3.70	False	CHEMBL818173	Inhibitory concentration required to inhibit human trypsin enzyme was determined	B	BAO_0000357	single protein format	None	None	None	None	None	CHEMBL209	Trypsin I	Homo sapiens	SINGLE PROTEIN	CHEMBL1130457	1	Scientific Literature	Bioorg. Med. Chem. Lett.	1997	None
CHEMBL310265		0	363.42	0	3.73	5d	CCOC(=O)Cc1ccc2c(C)cc(Oc3ccc(C(=N)N)cc3)nc2c1	IC50						Not Determined						False	CHEMBL817895	Inhibitory activity against trypsin; Not determined	B	BAO_0000357	single protein format	None	None	None	None	None	CHEMBL209	Trypsin I	Homo sapiens	SINGLE PROTEIN	CHEMBL1136099	1	Scientific Literature	Bioorg. Med. Chem. Lett.	2003	None
CHEMBL93431		0	453.52	0	1.61	1l	COc1ccc2ccc(S(=O)(=O)N[C@H]3CCN(Cc4cccc(C(=N)N)c4)C3=O)cc2n1	Ki	'>'	2900.0	nM				UO_0000065					False	CHEMBL817137	Binding affinity against trypsin	B	BAO_0000357	single protein format	None	None	None	None	None	CHEMBL209	Trypsin I	Homo sapiens	SINGLE PROTEIN	CHEMBL1131988	1	Scientific Literature	Bioorg. Med. Chem. Lett.	1999	None
CHEMBL43817		0	495.61	0	3.83	6g	CC1CCCCN1C(=O)N(Cc1cccc(C(=N)NO)c1)NS(=O)(=O)c1ccc2ccccc2c1	Ki	'='	67000.0	nM	4.17			UO_0000065	8.42	0.16	0.34	3.32	False	CHEMBL815009	In vitro inhibition of trypsin	B	BAO_0000357	single protein format	None	None	None	None	None	CHEMBL209	Trypsin I	Homo sapiens	SINGLE PROTEIN	CHEMBL1137966	1	Scientific Literature	Bioorg. Med. Chem. Lett.	2004	None
CHEMBL70400		0	373.46	0	3.71	3a	N=C(N)c1ccc(O)c(CCCNC(=O)c2ccc(-c3ccccc3)cc2)c1	Ki	'>'	2900.0	nM				UO_0000065					False	CHEMBL817143	In vitro inhibition of trypsin.	B	BAO_0000357	single protein format	None	None	None	None	None	CHEMBL209	Trypsin I	Homo sapiens	SINGLE PROTEIN	CHEMBL1133371	1	Scientific Literature	Bioorg. Med. Chem. Lett.	2000	None
CHEMBL117147		0	454.55	0	1.87	18	Cc1ccc(NS(=O)(=O)Cc2ccccc2)c(=O)n1CC(=O)NCc1cccc(CN)c1	Selectivity ratio	'='	46.9										False	CHEMBL844562	Ratio of inhibitory constant evaluated against trypsin to that of thrombin (Factor IIa)	B	BAO_0000357	single protein format	None	None	None	None	None	CHEMBL209	Trypsin I	Homo sapiens	SINGLE PROTEIN	CHEMBL1136286	1	Scientific Literature	Bioorg. Med. Chem. Lett.	2003	None
CHEMBL19080	L-375378	0	406.49	0	1.81	32	Cc1nc(N)ccc1CNC(=O)Cn1c(C)cnc(NCCc2ccccc2)c1=O	Selectivity ratio	'='	1908.0										False	CHEMBL844562	Ratio of inhibitory constant evaluated against trypsin to that of thrombin (Factor IIa)	B	BAO_0000357	single protein format	None	None	None	None	None	CHEMBL209	Trypsin I	Homo sapiens	SINGLE PROTEIN	CHEMBL1136286	1	Scientific Literature	Bioorg. Med. Chem. Lett.	2003	None
CHEMBL311612		0	480.36	1	5.22	20	N=C(N)c1cccc(OC(C(=O)Nc2ccc(-n3cnc(Cl)c3Cl)cc2)c2ccccc2)c1	IC50	'='	5330.0	nM	5.27			UO_0000065	10.98	0.22	0.05	4.97	False	CHEMBL817887	In vitro inhibitory activity against trypsin	B	BAO_0000357	single protein format	None	None	None	None	None	CHEMBL209	Trypsin I	Homo sapiens	SINGLE PROTEIN	CHEMBL1133928	1	Scientific Literature	Bioorg. Med. Chem. Lett.	2001	None
CHEMBL16472		0	419.51	0	1.46	9	C[n+]1cccc2cc(NC(=O)C(CCCN=C(N)N)NC(=O)c3ccccc3)ccc21	Km	'='	220000.0	nM				UO_0000065					False	CHEMBL858771	Kinetic constant was determined from the initial rates of enzymatic hydrolysis by the Lineweaver-Burke method against trypsin enzyme at a concentration of 1.0 uM	B	BAO_0000357	single protein format	Sus scrofa	None	None	None	None	CHEMBL209	Trypsin I	Homo sapiens	SINGLE PROTEIN	CHEMBL1122724	1	Scientific Literature	J. Med. Chem.	1984	None
CHEMBL287614		0	474.59	0	0.82	1a	Cc1ccc(NS(=O)(=O)Cc2ccccc2)c(=O)n1CC(=O)NCC1CCN(C(=N)N)CC1	Ki	'='	570.0	nM	6.24			UO_0000065	13.16	0.26	5.42	4.15	False	CHEMBL818017	Inhibitory constant evaluated against trypsin	B	BAO_0000357	single protein format	None	None	None	None	None	CHEMBL209	Trypsin I	Homo sapiens	SINGLE PROTEIN	CHEMBL1136286	1	Scientific Literature	Bioorg. Med. Chem. Lett.	2003	None
CHEMBL332716		0	579.73	1	1.64	2	N=C(N)N1CCCC(C[C@H](NC(=O)[C@@H]2CC[C@H]3CN(C(=O)CCc4ccccc4)CC(=O)N32)C(=O)c2nccs2)C1	IC50	'='	4350.0	nM	5.36			UO_0000065	9.25	0.18	3.72	3.51	False	CHEMBL817896	Inhibitory activity towards Trypsin	B	BAO_0000357	single protein format	None	None	None	None	None	CHEMBL209	Trypsin I	Homo sapiens	SINGLE PROTEIN	CHEMBL1133576	1	Scientific Literature	J. Med. Chem.	2000	None
CHEMBL332870		0	548.61	0	3.23	14 (diastereomer 1)	NC1CCC(CNC(=O)[C@@H]2CCCN2C(=O)CC(c2ccccc2)c2ccccn2)CC1.O=C(O)C(F)(F)F	Ki	'='	890.0	nM	6.05			UO_0000065	13.92	0.26	2.82	6.85	False	CHEMBL817812	In vitro inhibition of human trypsin.	B	BAO_0000357	single protein format	None	None	None	None	None	CHEMBL209	Trypsin I	Homo sapiens	SINGLE PROTEIN	CHEMBL1130225	1	Scientific Literature	J. Med. Chem.	1997	None
CHEMBL332870		0	548.61	0	3.23	14 (diastereomer 1)	NC1CCC(CNC(=O)[C@@H]2CCCN2C(=O)CC(c2ccccc2)c2ccccn2)CC1.O=C(O)C(F)(F)F	Ki	'='	890.0	nM	6.05			UO_0000065	13.92	0.26	2.82	6.85	False	CHEMBL817812	In vitro inhibition of human trypsin.	B	BAO_0000357	single protein format	None	None	None	None	None	CHEMBL209	Trypsin I	Homo sapiens	SINGLE PROTEIN	CHEMBL1130225	1	Scientific Literature	J. Med. Chem.	1997	None
CHEMBL43463		0	634.78	1	4.41	29	O=C(NCc1ccccc1)N1CCN(C(=O)O[C@H]2CCC[C@@H](OC(=O)N3CCN(C(=O)NCc4ccccc4)CC3)CCC2)CC1	Ki	'='	44000.0	nM	4.36			UO_0000065	6.86	0.13	-0.05	3.52	True	CHEMBL824723	Compound was evaluated for its inhibitory potency against trypsin	B	BAO_0000357	single protein format	None	None	None	None	None	CHEMBL209	Trypsin I	Homo sapiens	SINGLE PROTEIN	CHEMBL1132784	1	Scientific Literature	Bioorg. Med. Chem. Lett.	2000	None
CHEMBL422706		0	475.00	0	3.47	20	Cn1c(CN2CCN(S(=O)(=O)c3cc4ccc(Cl)cc4s3)CC2=O)cc2cnccc21	Ki	'>'	2900.0	nM				UO_0000065					False	CHEMBL821459	Binding affinity towards trypsin	B	BAO_0000357	single protein format	None	None	None	None	None	CHEMBL209	Trypsin I	Homo sapiens	SINGLE PROTEIN	CHEMBL1144944	1	Scientific Literature	J. Med. Chem.	2003	None
CHEMBL37251		0	474.55	0	3.03	DuP-SN429	Cc1cc(C(=O)Nc2ccc(-c3ccccc3S(N)(=O)=O)cc2)n(-c2cccc(C(=N)N)c2)n1	Ki	'='	16.0	nM	7.80			UO_0000065	16.43	0.31	4.77	4.97	True	CHEMBL817825	Tested for the binding affinity against trypsin	B	BAO_0000357	single protein format	None	None	None	None	None	CHEMBL209	Trypsin I	Homo sapiens	SINGLE PROTEIN	CHEMBL1135946	1	Scientific Literature	Bioorg. Med. Chem. Lett.	2002	None
CHEMBL49457		0	516.02	1	2.92	7	Cc1nc(N)ccc1CNC(=O)Cn1c(C2CC2)ccc(NS(=O)(=O)Cc2ccc(Cl)cc2)c1=O	Ki	'='	1900.0	nM	5.72			UO_0000065	11.09	0.22	2.80	4.20	False	CHEMBL817281	Compound was evaluated to inhibit the trypsin enzyme	B	BAO_0000357	single protein format	None	None	None	None	None	CHEMBL209	Trypsin I	Homo sapiens	SINGLE PROTEIN	CHEMBL1130870	1	Scientific Literature	Bioorg. Med. Chem. Lett.	1998	None
CHEMBL29205		0	361.52	0	4.55	41	COc1cccc(-c2csc(-c3cc(C(=N)N)sc3SC)n2)c1	Ki	'='	860.0	nM	6.07			UO_0000065	16.78	0.36	1.52	8.43	False	CHEMBL811785	Inhibitory activity against Trypsin	B	BAO_0000357	single protein format	None	None	None	None	None	CHEMBL209	Trypsin I	Homo sapiens	SINGLE PROTEIN	CHEMBL1134078	1	Scientific Literature	Bioorg. Med. Chem. Lett.	2001	None
CHEMBL119779		0	440.53	0	2.00	20	Cc1ccc(NS(=O)(=O)Cc2ccccc2)c(=O)n1CC(=O)NCc1ccccc1N	Selectivity ratio	'>'	2128.0										False	CHEMBL844562	Ratio of inhibitory constant evaluated against trypsin to that of thrombin (Factor IIa)	B	BAO_0000357	single protein format	None	None	None	None	None	CHEMBL209	Trypsin I	Homo sapiens	SINGLE PROTEIN	CHEMBL1136286	1	Scientific Literature	Bioorg. Med. Chem. Lett.	2003	None
CHEMBL332716		0	579.73	1	1.64	2	N=C(N)N1CCCC(C[C@H](NC(=O)[C@@H]2CC[C@H]3CN(C(=O)CCc4ccccc4)CC(=O)N32)C(=O)c2nccs2)C1	Ki	'='	4000.0	nM	5.40			UO_0000065	9.31	0.18	3.76	3.53	False	CHEMBL818016	Inhibitory activity towards Trypsin	B	BAO_0000357	single protein format	None	None	None	None	None	CHEMBL209	Trypsin I	Homo sapiens	SINGLE PROTEIN	CHEMBL1133576	1	Scientific Literature	J. Med. Chem.	2000	None
CHEMBL116202		0	503.02	1	2.57	25	Cc1ccc(NS(=O)(=O)Cc2ccccc2)c(=O)n1CC(=O)NCc1cc(Cl)ccc1CCN	Ki	'='	37000.0	nM	4.43			UO_0000065	8.81	0.18	1.86	3.59	False	CHEMBL818017	Inhibitory constant evaluated against trypsin	B	BAO_0000357	single protein format	None	None	None	None	None	CHEMBL209	Trypsin I	Homo sapiens	SINGLE PROTEIN	CHEMBL1136286	1	Scientific Literature	Bioorg. Med. Chem. Lett.	2003	None
CHEMBL111338		0	412.54	0	4.75	47c	N=C(N)c1ccc2cc(C(=O)Nc3ccc4c(c3)C(C3CCCC3)NCC4)ccc2c1	Ki	'='	39.0	nM	7.41			UO_0000065	17.96	0.33	2.66	8.14	False	CHEMBL819934	Binding affinity against porcine trypsin was determined.	B	BAO_0000357	single protein format	Sus scrofa	None	None	None	None	CHEMBL209	Trypsin I	Homo sapiens	SINGLE PROTEIN	CHEMBL1148377	1	Scientific Literature	J. Med. Chem.	2004	None
CHEMBL19075		0	720.65	0	2.67	21	COC(=O)[C@H]1CN(Cc2ccc(-c3ccccc3S(N)(=O)=O)cc2)C[C@H]1c1cccc(C(=N)N)c1.O=C(O)C(F)(F)F.O=C(O)C(F)(F)F	Ki	'>'	1600.0	nM				UO_0000065					False	CHEMBL818183	Binding affinity against trypsin in an enzyme inhibition assay.	B	BAO_0000357	single protein format	None	None	None	None	None	CHEMBL209	Trypsin I	Homo sapiens	SINGLE PROTEIN	CHEMBL1131683	1	Scientific Literature	Bioorg. Med. Chem. Lett.	1999	None
CHEMBL32686		0	432.51	0	0.29	4a	Cc1nc(N)ccc1CNC(=O)Cn1c(C)cc2c(c1=O)NCN(C1CC1)S2(=O)=O	Ki	'='	10000.0	nM	5.00			UO_0000065	11.56	0.23	4.71	3.59	False	CHEMBL817816	Inhibitory activity against human trypsin	B	BAO_0000357	single protein format	None	None	None	None	None	CHEMBL209	Trypsin I	Homo sapiens	SINGLE PROTEIN	CHEMBL1136704	1	Scientific Literature	Bioorg. Med. Chem. Lett.	2003	None
CHEMBL162657		0	416.48	0	2.77	21	COc1ccc(CNC(=O)[C@H](NC(=O)c2cccc(C(=N)N)c2)c2ccccc2)cc1	Ki	'='	5500.0	nM	5.26			UO_0000065	12.63	0.23	2.49	4.48	False	CHEMBL818185	Binding affinity against human trypsin	B	BAO_0000357	single protein format	None	None	None	None	None	CHEMBL209	Trypsin I	Homo sapiens	SINGLE PROTEIN	CHEMBL1134227	1	Scientific Literature	Bioorg. Med. Chem. Lett.	2001	None
CHEMBL408553		0	693.87	1	3.87	4	N=C(N)N1CCCC(C[C@H](NC(=O)CN2C(=O)CN(CCCc3ccccc3)C(=O)[C@H]2Cc2ccc3ccccc3c2)C(=O)c2nccs2)C1	IC50	'='	18200.0	nM	4.74			UO_0000065	6.83	0.13	0.87	3.10	False	CHEMBL818172	Inhibitory concentration required against trypsin was determined	B	BAO_0000357	single protein format	None	None	None	None	None	CHEMBL209	Trypsin I	Homo sapiens	SINGLE PROTEIN	CHEMBL1132099	1	Scientific Literature	Bioorg. Med. Chem. Lett.	1999	None
CHEMBL277949		0	513.02	2	7.11	34	Cc1cc(C(=O)Nc2ccc(-c3ccccc3CN(C)C)cc2F)n(-c2ccc3cc(Cl)ccc3c2)n1	IC50	'>'	10000.0	nM				UO_0000065					False	CHEMBL878979	Inhibitory concentration of compound was determined against trypsin	B	BAO_0000357	single protein format	None	None	None	None	None	CHEMBL209	Trypsin I	Homo sapiens	SINGLE PROTEIN	CHEMBL1149220	1	Scientific Literature	Bioorg. Med. Chem. Lett.	2004	None
CHEMBL108202		0	491.03	0	2.51	14c	N[C@@H](C(=O)N1CCC[C@H]1C(=O)NCc1cc(Cl)ccc1OCC(=O)NC1CC1)C1CCCCC1	Ki	'='	18000.0	nM	4.75			UO_0000065	9.66	0.19	2.23	4.17	False	CHEMBL819276	Binding affinity was evaluated on serine protease trypsin.	B	BAO_0000357	single protein format	None	None	None	None	None	CHEMBL209	Trypsin I	Homo sapiens	SINGLE PROTEIN	CHEMBL1131061	1	Scientific Literature	J. Med. Chem.	1998	None
CHEMBL419490		0	476.56	0	3.06	1e	COc1ccc2ccc(S(=O)(=O)NC3CCN(Cc4ccc5ccc(N)nc5c4)C3=O)cc2c1	Ki	'>'	2900.0	nM				UO_0000065					False	CHEMBL811783	In vitro evaluation of inhibitory activity against trypsin	B	BAO_0000357	single protein format	None	None	None	None	None	CHEMBL209	Trypsin I	Homo sapiens	SINGLE PROTEIN	CHEMBL1132509	1	Scientific Literature	Bioorg. Med. Chem. Lett.	1999	None
CHEMBL315959		0	595.77	1	2.13	6	CC(C)[C@H]1C(=O)N(CCCc2ccccc2)CC(=O)N1CC(=O)N[C@@H](CC1CCCN(C(=N)N)C1)C(=O)c1nccs1	IC50	'='	74800.0	nM	4.13			UO_0000065	6.93	0.13	2.00	2.70	False	CHEMBL818169	Inhibitory activity against human trypsin	B	BAO_0000357	single protein format	None	None	None	None	None	CHEMBL209	Trypsin I	Homo sapiens	SINGLE PROTEIN	CHEMBL1132668	1	Scientific Literature	Bioorg. Med. Chem. Lett.	1999	None
CHEMBL432019		0	663.82	1	2.73	3a	CC(C)(C)OC(=O)NN(Cc1ccccc1)C(=O)[C@@H]1CCCC[C@H]1C(=O)N[C@@H](CCCN=C(N)N)C(=O)C(=O)NCCc1ccccc1	IC50	'='	250.0	nM	6.60			UO_0000065	9.95	0.19	3.87	3.33	False	CHEMBL820676	Compound was evaluated for its 50% inhibitory concentration against human protease enzyme trypsin	B	BAO_0000357	single protein format	None	None	None	None	None	CHEMBL209	Trypsin I	Homo sapiens	SINGLE PROTEIN	CHEMBL1129829	1	Scientific Literature	Bioorg. Med. Chem. Lett.	1997	None
CHEMBL312151		0	688.81	1	2.63	19	N=C(N)N1CCCC(C[C@H](NC(=O)CN2C(=O)CN(CCCc3ccc([N+](=O)[O-])cc3)C(=O)[C@H]2Cc2ccccc2)C(=O)c2nccs2)C1	IC50	'='	9100.0	nM	5.04			UO_0000065	7.32	0.14	2.41	2.57	False	CHEMBL818172	Inhibitory concentration required against trypsin was determined	B	BAO_0000357	single protein format	None	None	None	None	None	CHEMBL209	Trypsin I	Homo sapiens	SINGLE PROTEIN	CHEMBL1132099	1	Scientific Literature	Bioorg. Med. Chem. Lett.	1999	None
CHEMBL3143648		0	552.68	1	1.79	2c	CC(C)C[C@H](NC(=O)[C@H](Cc1ccccc1)NC(=O)OCc1ccccc1)C(=O)N[C@H](C=O)CCCN=C(N)N	IC50	'='	45900.0	nM	4.34			UO_0000065	7.85	0.15	2.55	2.44	False	CHEMBL821451	Evaluated for the inhibition of trypsin	B	BAO_0000357	single protein format	None	None	None	None	None	CHEMBL209	Trypsin I	Homo sapiens	SINGLE PROTEIN	CHEMBL1124970	1	Scientific Literature	J. Med. Chem.	1990	None
CHEMBL431461		0	457.94	0	2.25	1c	N=C(N)c1cccc(CN2CC[C@H](NS(=O)(=O)c3ccc4nc(Cl)ccc4c3)C2=O)c1	Ki	'>'	2900.0	nM				UO_0000065					False	CHEMBL817137	Binding affinity against trypsin	B	BAO_0000357	single protein format	None	None	None	None	None	CHEMBL209	Trypsin I	Homo sapiens	SINGLE PROTEIN	CHEMBL1131988	1	Scientific Literature	Bioorg. Med. Chem. Lett.	1999	None
CHEMBL433600		0	511.63	2	5.14	18b	CCOC(=O)c1cc2ccc(OC3CCN(C(C)=N)CC3)cc2n1Cc1ccc2ccc(C(=N)N)cc2c1	Ki	'='	20.0	nM	7.70			UO_0000065	15.05	0.28	2.56	6.56	False	CHEMBL815755	In vitro inhibition of bovine trypsin.	B	BAO_0000357	single protein format	None	None	None	None	None	CHEMBL209	Trypsin I	Homo sapiens	SINGLE PROTEIN	CHEMBL1133499	1	Scientific Literature	Bioorg. Med. Chem. Lett.	2000	None
CHEMBL48610		0	472.59	0	3.64	16	CC[C@@H](NC(=O)c1ccc(-c2cccc(CN)c2)cc1)[C@@H](Cc1cccc(C(=N)N)c1)C(=O)OC	Ki	'='	63.0	nM	7.20			UO_0000065	15.24	0.28	3.56	5.48	False	CHEMBL817805	In vitro inhibitory activity against human trypsin	B	BAO_0000357	single protein format	None	None	None	None	None	CHEMBL209	Trypsin I	Homo sapiens	SINGLE PROTEIN	CHEMBL1135154	1	Scientific Literature	Bioorg. Med. Chem. Lett.	2002	None
CHEMBL306448		0	512.65	1	2.75	4, BMS-354326	O=C(O)[C@@H]1[C@@H](CCC2CCCNC2)C(=O)N1C(=O)N1CCN(C(=O)CCCCCc2ccccc2)CC1	IC50	'='	10005.0	nM	5.00			UO_0000065	9.75	0.18	2.25	4.53	False	CHEMBL817888	Inhibitory activity of compound against Trypsin was determined	B	BAO_0000357	single protein format	None	None	None	None	None	CHEMBL209	Trypsin I	Homo sapiens	SINGLE PROTEIN	CHEMBL1147562	1	Scientific Literature	Bioorg. Med. Chem. Lett.	2004	None
CHEMBL176671		0	458.35	0	4.46	20	CN(C)NCc1ccc(C(=O)Nc2ccc(Cl)cc2C(=O)Nc2ccc(Cl)cn2)cc1	IC50	'>'	11000.0	nM				UO_0000065					False	CHEMBL818170	Inhibitory activity against trypsin.	B	BAO_0000357	single protein format	None	None	None	None	None	CHEMBL209	Trypsin I	Homo sapiens	SINGLE PROTEIN	CHEMBL1147578	1	Scientific Literature	Bioorg. Med. Chem. Lett.	2004	None
CHEMBL416820		0	552.66	1	4.79	19	Cc1cc(C(=O)Nc2ccc(-c3ccccc3S(N)(=O)=O)cc2)n(-c2cc3ccccc3cc2C(=N)N(C)C)n1	IC50	'>'	11000.0	nM				UO_0000065					False	CHEMBL818174	Inhibitory activity against trypsin	B	BAO_0000357	single protein format	None	None	None	None	None	CHEMBL209	Trypsin I	Homo sapiens	SINGLE PROTEIN	CHEMBL1135946	1	Scientific Literature	Bioorg. Med. Chem. Lett.	2002	None
CHEMBL277994		0	720.65	0	2.67	16	COC(=O)[C@H]1CN(Cc2ccc(-c3ccccc3S(N)(=O)=O)cc2)C[C@@H]1c1cccc(C(=N)N)c1.O=C(O)C(F)(F)F.O=C(O)C(F)(F)F	Ki	'='	200.0	nM	6.70			UO_0000065	13.60	0.26	4.03	4.80	False	CHEMBL818183	Binding affinity against trypsin in an enzyme inhibition assay.	B	BAO_0000357	single protein format	None	None	None	None	None	CHEMBL209	Trypsin I	Homo sapiens	SINGLE PROTEIN	CHEMBL1131683	1	Scientific Literature	Bioorg. Med. Chem. Lett.	1999	None
CHEMBL112727		0	510.64	1	-0.67	3a	N=C(N)N1CCC[C@H](NC(=O)C2CS[C@H]3CC[C@H](NS(=O)(=O)Cc4ccccc4)C(=O)N23)C1O	IC50	'='	11.6	nM	7.94			UO_0000065	15.54	0.32	8.61	4.70	False	CHEMBL820680	In vitro inhibitory concentration required to inhibit human serine protease enzyme human trypsin by 50%	B	BAO_0000357	single protein format	None	None	None	None	None	CHEMBL209	Trypsin I	Homo sapiens	SINGLE PROTEIN	CHEMBL1129832	1	Scientific Literature	Bioorg. Med. Chem. Lett.	1997	None
CHEMBL330244		0	331.17	0	2.98	6j	N=C(N)c1ccc2[nH]c(-c3cccc(Br)c3O)nc2c1	Ki	'='	1400.0	nM	5.85			UO_0000065	17.68	0.40	2.87	5.93	False	CHEMBL816557	Inhibition of Human Serine Protease Trypsin.	B	BAO_0000357	single protein format	None	None	None	None	None	CHEMBL209	Trypsin I	Homo sapiens	SINGLE PROTEIN	CHEMBL1134564	1	Scientific Literature	J. Med. Chem.	2001	None
CHEMBL44859		0	525.59	1	4.00	15	Cc1cc(C(=O)Nc2ccc(-c3ccccc3S(N)(=O)=O)cc2)n(-c2cc3ccccc3cc2C(N)=O)n1	IC50	'>'	11000.0	nM				UO_0000065					False	CHEMBL818174	Inhibitory activity against trypsin	B	BAO_0000357	single protein format	None	None	None	None	None	CHEMBL209	Trypsin I	Homo sapiens	SINGLE PROTEIN	CHEMBL1135946	1	Scientific Literature	Bioorg. Med. Chem. Lett.	2002	None
CHEMBL366731		0	471.93	0	1.77	15	Nc1ncnc2cc(CN3CCN(S(=O)(=O)c4nc5cc(Cl)ccc5[nH]4)CC3=O)ccc12	Ki	'>'	2900.0	nM				UO_0000065					False	CHEMBL845149	Tested for inhibitory activity against trypsin	B	BAO_0000357	single protein format	None	None	None	None	None	CHEMBL209	Trypsin I	Homo sapiens	SINGLE PROTEIN	CHEMBL1135247	1	Scientific Literature	Bioorg. Med. Chem. Lett.	2002	None
CHEMBL342168		0	475.57	0	3.60	78	CCNS(=O)(=O)c1ccccc1-c1ccc(NC(=O)Cc2c[nH]c3ccc(C(=N)N)cc23)cc1	Ki	'='	160.0	nM	6.80			UO_0000065	14.29	0.27	3.20	4.82	False	CHEMBL818182	Binding affinity against human trypsin	B	BAO_0000357	single protein format	None	None	None	None	None	CHEMBL209	Trypsin I	Homo sapiens	SINGLE PROTEIN	CHEMBL1133520	1	Scientific Literature	J. Med. Chem.	2000	None
CHEMBL327636		0	423.50	0	1.60	1g	N=C(N)c1cccc(CN2CC[C@H](NS(=O)(=O)c3ccc4ccncc4c3)C2=O)c1	Ki	'>'	2900.0	nM				UO_0000065					False	CHEMBL817137	Binding affinity against trypsin	B	BAO_0000357	single protein format	None	None	None	None	None	CHEMBL209	Trypsin I	Homo sapiens	SINGLE PROTEIN	CHEMBL1131988	1	Scientific Literature	Bioorg. Med. Chem. Lett.	1999	None
CHEMBL330582		0	463.97	0	2.31	1y	N=C(N)c1cccc(CN2CC[C@H](NS(=O)(=O)c3cc4ccc(Cl)nc4s3)C2=O)c1	Ki	'>'	2900.0	nM				UO_0000065					False	CHEMBL817137	Binding affinity against trypsin	B	BAO_0000357	single protein format	None	None	None	None	None	CHEMBL209	Trypsin I	Homo sapiens	SINGLE PROTEIN	CHEMBL1131988	1	Scientific Literature	Bioorg. Med. Chem. Lett.	1999	None
CHEMBL440919		0	393.44	1	-0.41	7	CC(C)(C)OC(=O)N[C@H](CO)C(=O)NCC(=O)NCc1ccc(C(=N)N)cc1	Ki	'='	4500.0	nM	5.35			UO_0000065	13.59	0.26	5.76	3.21	False	CHEMBL811611	In vitro inhibition of trypsin.	B	BAO_0000357	single protein format	None	None	None	None	None	CHEMBL209	Trypsin I	Homo sapiens	SINGLE PROTEIN	CHEMBL1135855	1	Scientific Literature	Bioorg. Med. Chem. Lett.	2002	None
CHEMBL333238		0	548.61	0	3.23	16 (diastereomer 1)	NC1CCC(CNC(=O)[C@@H]2CCCN2C(=O)CC(c2ccccc2)c2cccnc2)CC1.O=C(O)C(F)(F)F	Ki	'='	2800.0	nM	5.55			UO_0000065	12.78	0.24	2.32	6.29	False	CHEMBL817812	In vitro inhibition of human trypsin.	B	BAO_0000357	single protein format	None	None	None	None	None	CHEMBL209	Trypsin I	Homo sapiens	SINGLE PROTEIN	CHEMBL1130225	1	Scientific Literature	J. Med. Chem.	1997	None
CHEMBL96801		0	539.04	1	1.68	29	CN1CCOc2ccccc2CNC(=O)Cn2c(Cl)cnc(c2=O)N[C@@H](Cc2ccccc2)CNC(=O)C1	Ki	'='	17000.0	nM	4.77			UO_0000065	8.85	0.17	3.09	4.06	False	CHEMBL817817	Inhibitory activity against human trypsin	B	BAO_0000357	single protein format	None	None	None	None	None	CHEMBL209	Trypsin I	Homo sapiens	SINGLE PROTEIN	CHEMBL1136169	1	Scientific Literature	Bioorg. Med. Chem. Lett.	2003	None
CHEMBL164221		0	591.54	1	3.71	32	CC(C)(C)OC(=O)N[C@H](Cc1ccc(Cl)c(Cl)c1)C(=O)N1CCC[C@H]1C(=O)NCC1CCc2nc(N)ncc2C1	Ki	'>'	68300.0	nM				UO_0000065					False	CHEMBL817808	In vitro inhibitory activity against Trypsin	B	BAO_0000357	single protein format	None	None	None	None	None	CHEMBL209	Trypsin I	Homo sapiens	SINGLE PROTEIN	CHEMBL1136607	1	Scientific Literature	Bioorg. Med. Chem. Lett.	2003	None
CHEMBL164376		0	386.45	0	2.76	17	N=C(N)c1cccc(C(=O)N[C@@H](C(=O)NCc2ccccc2)c2ccccc2)c1	Ki	'='	5400.0	nM	5.27			UO_0000065	13.63	0.25	2.51	4.87	False	CHEMBL818185	Binding affinity against human trypsin	B	BAO_0000357	single protein format	None	None	None	None	None	CHEMBL209	Trypsin I	Homo sapiens	SINGLE PROTEIN	CHEMBL1134227	1	Scientific Literature	Bioorg. Med. Chem. Lett.	2001	None
CHEMBL131747		0	576.69	2	5.70	19	O=C(CC(CCc1ccccc1)NC(=O)c1ccccc1)OC(=O)CC(CCc1ccccc1)NC(=O)c1ccccc1	IC50	'>'	1000000.0	nM		Outside typical range		UO_0000065					False	CHEMBL762426	Inhibitory activity against porcine pancreatic trypsin (TRP)	B	BAO_0000357	single protein format	Bos taurus	None	None	None	None	CHEMBL209	Trypsin I	Homo sapiens	SINGLE PROTEIN	CHEMBL1132518	1	Scientific Literature	Bioorg. Med. Chem. Lett.	1999	None
CHEMBL346117		0	483.55	1	0.20	13	N=C(N)c1ccc(CNC(=O)CNC(=O)[C@@H](CO)NS(=O)(=O)c2ccc3ccccc3c2)cc1	Ki	'='	1800.0	nM	5.75			UO_0000065	11.88	0.23	5.54	3.29	False	CHEMBL811611	In vitro inhibition of trypsin.	B	BAO_0000357	single protein format	None	None	None	None	None	CHEMBL209	Trypsin I	Homo sapiens	SINGLE PROTEIN	CHEMBL1135855	1	Scientific Literature	Bioorg. Med. Chem. Lett.	2002	None
CHEMBL158405		0	461.54	1	-0.43	16	C[C@H](NC(=O)[C@@H](CO)NS(=O)(=O)Cc1ccccc1)C(=O)NCc1ccc(C(=N)N)cc1	Ki	'='	3.3	nM	8.48			UO_0000065	18.38	0.36	8.91	4.86	False	CHEMBL811611	In vitro inhibition of trypsin.	B	BAO_0000357	single protein format	None	None	None	None	None	CHEMBL209	Trypsin I	Homo sapiens	SINGLE PROTEIN	CHEMBL1135855	1	Scientific Literature	Bioorg. Med. Chem. Lett.	2002	None
CHEMBL97651		0	402.54	0	0.50	12	NC(N)=NCCCCCCNC(=O)[C@@H]1CCCN1C(=O)[C@H](N)Cc1ccccc1	K ass	'='	600.0	l M-1									False	CHEMBL818180	In vitro inhibitory potency against trypsin	B	BAO_0000357	single protein format	None	None	None	None	None	CHEMBL209	Trypsin I	Homo sapiens	SINGLE PROTEIN	CHEMBL1128086	1	Scientific Literature	Bioorg. Med. Chem. Lett.	1995	None
CHEMBL308778		0	518.57	1	4.18	24	N=C(N)c1cccc(OC(C(=O)Nc2ccc(-c3ccccc3S(N)(=O)=O)cc2F)c2ccccc2)c1	IC50	'='	9820.0	nM	5.01			UO_0000065	9.66	0.18	0.83	3.38	False	CHEMBL817887	In vitro inhibitory activity against trypsin	B	BAO_0000357	single protein format	None	None	None	None	None	CHEMBL209	Trypsin I	Homo sapiens	SINGLE PROTEIN	CHEMBL1133928	1	Scientific Literature	Bioorg. Med. Chem. Lett.	2001	None
CHEMBL2373397		0	571.55	None	None	19	CC1(C)[C@H]2C[C@@H]1[C@]1(C)OB([C@H](CCCCN)NC(=O)Cn3nc(CS(C)(=O)=O)nc3Cc3ccccc3)O[C@@H]1C2	Ki	'='	2.1	nM	8.68			UO_0000065	15.18	None	None	None	False	CHEMBL811614	Inhibition of trypsin	B	BAO_0000357	single protein format	None	None	None	None	None	CHEMBL209	Trypsin I	Homo sapiens	SINGLE PROTEIN	CHEMBL1130774	1	Scientific Literature	Bioorg. Med. Chem. Lett.	1998	None
CHEMBL134816		0	626.71	2	6.19	5	CC(C)(C(=O)OC(=O)C(C)(C)C(NC(=O)c1ccc(C#N)cc1)c1ccccc1)C(NC(=O)c1ccc(C#N)cc1)c1ccccc1	IC50	'='	1800.0	nM	5.75			UO_0000065	9.17	0.17	-0.45	3.85	False	CHEMBL822096	Inhibitory activity against porcine pancreatic trypsin (TRP)	B	BAO_0000357	single protein format	Sus scrofa	None	None	None	None	CHEMBL209	Trypsin I	Homo sapiens	SINGLE PROTEIN	CHEMBL1132518	1	Scientific Literature	Bioorg. Med. Chem. Lett.	1999	None
CHEMBL170338		0	496.63	0	0.53	3b	CS(=O)(=O)Nc1c(CCC2CCCCC2)ccn(CC(=O)N[C@H]2CCCN(C(=N)N)C2O)c1=O	IC50	'='	257.0	nM	6.59			UO_0000065	13.27	0.26	6.06	3.86	False	CHEMBL820682	Concentration required for the in vitro inhibitory activity against human enzyme, trypsin cleavage of the chromogenic substrate	B	BAO_0000357	single protein format	None	None	None	None	None	CHEMBL209	Trypsin I	Homo sapiens	SINGLE PROTEIN	CHEMBL1132080	1	Scientific Literature	Bioorg. Med. Chem. Lett.	1999	None
CHEMBL80872		0	407.52	0	1.19	14	N=C(N)c1ccc(CCNC(=O)[C@@H]2CCCN2C(=O)[C@H](N)Cc2ccccc2)cc1	K ass	'='	8.8	l M-1									False	CHEMBL821458	Compound was tested for its inhibitory potency against trypsin enzyme.	B	BAO_0000357	single protein format	None	None	None	None	None	CHEMBL209	Trypsin I	Homo sapiens	SINGLE PROTEIN	CHEMBL1129192	1	Scientific Literature	Bioorg. Med. Chem. Lett.	1996	None
CHEMBL73970		0	661.76	2	1.15	table 2	COc1ccc(-n2c(=O)n3n(c2=O)C(C(=O)NC(CCCCN)C(=O)C(=O)NCCc2ccc(C(N)=O)cc2)C=CC3CC(C)C)cc1	Ki	'='	0.28	nM	9.55			UO_0000065	14.44	0.27	8.40	4.72	False	CHEMBL817138	Compound was evaluated for its binding affinity to the trypsin enzyme	B	BAO_0000357	single protein format	None	None	None	None	None	CHEMBL209	Trypsin I	Homo sapiens	SINGLE PROTEIN	CHEMBL1130946	1	Scientific Literature	Bioorg. Med. Chem. Lett.	1998	None
CHEMBL138783		0	504.61	2	-0.15	13	N=C(N)NCCCC(=O)NC[C@@H]1CCCN1C(=O)[C@H](CO)NS(=O)(=O)c1ccc2ccccc2c1	Selectivity ratio	'='	8.0										False	CHEMBL844561	Ratio between enzyme selectivity of trypsin inhibitor/thrombin inhibitor	B	BAO_0000357	single protein format	None	None	None	None	None	CHEMBL209	Trypsin I	Homo sapiens	SINGLE PROTEIN	CHEMBL1135091	1	Scientific Literature	Bioorg. Med. Chem. Lett.	2002	None
CHEMBL140016		0	406.49	0	2.42	12	CCOC(=O)C(CCc1cccc(C(=N)N)c1)Cn1cnc2cc(C(=N)N)ccc21	Ki	'='	220.0	nM	6.66			UO_0000065	16.38	0.30	4.24	4.63	False	CHEMBL818182	Binding affinity against human trypsin	B	BAO_0000357	single protein format	None	None	None	None	None	CHEMBL209	Trypsin I	Homo sapiens	SINGLE PROTEIN	CHEMBL1133520	1	Scientific Literature	J. Med. Chem.	2000	None
CHEMBL31967		0	375.50	0	4.27	20	CSc1sc(C(=N)N)cc1-c1nc(-c2ccc3c(c2)OCO3)cs1	Ki	'='	880.0	nM	6.06			UO_0000065	16.13	0.34	1.79	7.46	False	CHEMBL811785	Inhibitory activity against Trypsin	B	BAO_0000357	single protein format	None	None	None	None	None	CHEMBL209	Trypsin I	Homo sapiens	SINGLE PROTEIN	CHEMBL1134078	1	Scientific Literature	Bioorg. Med. Chem. Lett.	2001	None
CHEMBL338267		0	443.27	0	4.94	12	C[C@H](N)C(=O)N1CCC[C@H]1P(=O)(Oc1ccc(Cl)cc1)Oc1ccc(Cl)cc1	K obs / 1						No inhibition						False	CHEMBL812719	The second order inhibition rate constant for the compound was measured against trypsin; NI-No inhibition after 30 min of incubation of enzyme with inhibitor	B	BAO_0000357	single protein format	None	None	None	None	None	CHEMBL209	Trypsin I	Homo sapiens	SINGLE PROTEIN	CHEMBL1127410	1	Scientific Literature	J. Med. Chem.	1994	None
CHEMBL2371217		0	335.36	1	-1.10	2	N=C(N)c1ccc(CNC(=O)CNC(=O)[C@@H](N)CCC(=O)O)cc1	Ki	'='	5000.0	nM	5.30			UO_0000065	15.81	0.30	6.40	3.09	False	CHEMBL811611	In vitro inhibition of trypsin.	B	BAO_0000357	single protein format	None	None	None	None	None	CHEMBL209	Trypsin I	Homo sapiens	SINGLE PROTEIN	CHEMBL1135855	1	Scientific Literature	Bioorg. Med. Chem. Lett.	2002	None
CHEMBL316376		0	642.66	1	0.25	3	N=C(N)N1CCC[C@H](NC(=O)CN2C(=O)[C@H](NS(=O)(=O)Cc3ccccc3)CCc3ccccc32)C1O.O=C(O)C(F)(F)F	IC50	'='	135.0	nM	6.87			UO_0000065	12.99	0.25	6.62	4.07	False	CHEMBL821310	In vitro inhibitory activity against human enzyme trypsin	B	BAO_0000357	single protein format	None	None	None	None	None	CHEMBL209	Trypsin I	Homo sapiens	SINGLE PROTEIN	CHEMBL1131963	1	Scientific Literature	Bioorg. Med. Chem. Lett.	1999	None
CHEMBL350657		0	393.44	1	-0.41	5	CC(C)(C)OC(=O)N[C@@H](CO)C(=O)NCC(=O)NCc1ccc(C(=N)N)cc1	Ki	'='	3400.0	nM	5.47			UO_0000065	13.90	0.27	5.88	3.28	False	CHEMBL811611	In vitro inhibition of trypsin.	B	BAO_0000357	single protein format	None	None	None	None	None	CHEMBL209	Trypsin I	Homo sapiens	SINGLE PROTEIN	CHEMBL1135855	1	Scientific Literature	Bioorg. Med. Chem. Lett.	2002	None
CHEMBL141574		0	509.65	1	0.82	2 (CVS 1123)	CCCC(CCC)C(=O)N[C@@H](CC(=O)OC)C(=O)N1CCC[C@@H]1C(=O)N[C@H]1CCCC(C(=N)N)C1O	IC50	'='	1.36	nM	8.87			UO_0000065	17.40	0.34	8.05	5.07	False	CHEMBL818176	In vitro for inhibition of serine protease Trypsin.	B	BAO_0000357	single protein format	None	None	None	None	None	CHEMBL209	Trypsin I	Homo sapiens	SINGLE PROTEIN	CHEMBL1129392	1	Scientific Literature	J. Med. Chem.	1996	None
CHEMBL3216901		0	503.34	0	2.70	21	Cl.Cl.N=C(N)c1ccc(OCCCCCOc2ccc(C(=N)N)cc2[N+](=O)[O-])c([N+](=O)[O-])c1	Ki	'='	1000.0	nM	6.00			UO_0000065	13.94	0.26	3.30	2.93	False	CHEMBL815012	Inhibition of trypsin by amidase assay.	B	BAO_0000357	single protein format	None	None	None	None	None	CHEMBL209	Trypsin I	Homo sapiens	SINGLE PROTEIN	CHEMBL1124749	1	Scientific Literature	J. Med. Chem.	1990	None
CHEMBL167755		0	417.47	0	1.75	10b	Cc1cnc(NCCc2ccccn2)c(=O)n1CC(=O)NCc1c[nH]c2nccc-2c1	Ki	'='	140000.0	nM		Outside typical range		UO_0000065					False	CHEMBL817814	Inhibition of Trypsin	B	BAO_0000357	single protein format	Homo sapiens	None	None	None	None	CHEMBL209	Trypsin I	Homo sapiens	SINGLE PROTEIN	CHEMBL1136608	1	Scientific Literature	Bioorg. Med. Chem. Lett.	2003	None
CHEMBL157566		0	264.28	0	3.24	3c	O=c1ccc2ccc(/C=N/Nc3ccccc3)cc2o1	Inhibition	'='	99.9	%				UO_0000187					False	CHEMBL815269	Compound was evaluated for in vitro inhibition of trypsin acting as esterase at 1 mM concentration	F	BAO_0000019	assay format	None	None	None	None	None	CHEMBL209	Trypsin I	Homo sapiens	SINGLE PROTEIN	CHEMBL1147420	1	Scientific Literature	Bioorg. Med. Chem. Lett.	2004	None
CHEMBL157566		0	264.28	0	3.24	3c	O=c1ccc2ccc(/C=N/Nc3ccccc3)cc2o1	Inhibition						No action						False	CHEMBL815271	Compound was evaluated for in vitro inhibition of trypsin induced proteolysis at 0.1 mM concentration; no action	F	BAO_0000019	assay format	None	None	None	None	None	CHEMBL209	Trypsin I	Homo sapiens	SINGLE PROTEIN	CHEMBL1147420	1	Scientific Literature	Bioorg. Med. Chem. Lett.	2004	None
CHEMBL19037		0	461.57	0	1.33	NC9	Cc1ccc(NS(=O)(=O)Cc2ccccc2)c(=O)n1CC(=O)NCc1nc(CN)cs1	Ki	'>'	168.0	nM				UO_0000065					False	CHEMBL817809	In vitro inhibitory constant against trypsin	B	BAO_0000357	single protein format	Homo sapiens	None	None	None	None	CHEMBL209	Trypsin I	Homo sapiens	SINGLE PROTEIN	CHEMBL1136066	1	Scientific Literature	Bioorg. Med. Chem. Lett.	2002	None
CHEMBL417130		0	233.10	0	2.83	Lactone 10b	CC(C)C1CC/C(=C/Br)OC1=O	ka/Ki	'='	0.04	uM-1 min-1									False	CHEMBL817123	Specificity constant on trypsin was determined	B	BAO_0000357	single protein format	None	None	None	None	None	CHEMBL209	Trypsin I	Homo sapiens	SINGLE PROTEIN	CHEMBL1126229	1	Scientific Literature	Bioorg. Med. Chem. Lett.	1992	None
CHEMBL134821		0	632.80	2	6.97	9	CC(C)(C(=O)OC(=O)C(C)(C)C(CCc1ccccc1)NC(=O)c1ccccc1)C(CCc1ccccc1)NC(=O)c1ccccc1	IC50	'='	2700.0	nM	5.57			UO_0000065	8.80	0.16	-1.40	5.48	False	CHEMBL762426	Inhibitory activity against porcine pancreatic trypsin (TRP)	B	BAO_0000357	single protein format	Bos taurus	None	None	None	None	CHEMBL209	Trypsin I	Homo sapiens	SINGLE PROTEIN	CHEMBL1132518	1	Scientific Literature	Bioorg. Med. Chem. Lett.	1999	None
CHEMBL44500		0	402.50	0	-0.72	2	NC(N)=NCCC[C@@H](C=O)NC(=O)[C@@H]1CCCN1C(=O)[C@H](N)Cc1ccccc1	K ass	'='	1.1	l M-1									False	CHEMBL821458	Compound was tested for its inhibitory potency against trypsin enzyme.	B	BAO_0000357	single protein format	None	None	None	None	None	CHEMBL209	Trypsin I	Homo sapiens	SINGLE PROTEIN	CHEMBL1129192	1	Scientific Literature	Bioorg. Med. Chem. Lett.	1996	None
CHEMBL148656		0	255.32	0	2.54	16 (table 3)	NCc1ccc(C(=O)OCCc2ccccc2)cc1	Ki	'='	599791076.26	nM		Outside typical range		UO_0000065					False	CHEMBL858270	Inhibition of trypsin	B	BAO_0000357	single protein format	None	None	None	None	None	CHEMBL209	Trypsin I	Homo sapiens	SINGLE PROTEIN	CHEMBL1132536	1	Scientific Literature	J. Med. Chem.	1999	None
CHEMBL307479		0	720.92	1	3.84	37	CNCc1ccc(CNC(=O)N2CCN(C(=O)O[C@H]3CCC[C@@H](OC(=O)N4CCN(C(=O)NCc5ccc(CNC)cc5)CC4)CCC3)CC2)cc1	Ki	'>'	1000000.0	nM		Outside typical range		UO_0000065					False	CHEMBL824723	Compound was evaluated for its inhibitory potency against trypsin	B	BAO_0000357	single protein format	None	None	None	None	None	CHEMBL209	Trypsin I	Homo sapiens	SINGLE PROTEIN	CHEMBL1132784	1	Scientific Literature	Bioorg. Med. Chem. Lett.	2000	None
CHEMBL134068		0	480.61	0	4.53	10	CCC(NC(=O)c1ccccc1)C(C)(C)C(=O)OC(=O)C(C)(C)C(CC)NC(=O)c1ccccc1	IC50	'='	2200.0	nM	5.66			UO_0000065	11.77	0.22	1.13	5.57	False	CHEMBL762426	Inhibitory activity against porcine pancreatic trypsin (TRP)	B	BAO_0000357	single protein format	Bos taurus	None	None	None	None	CHEMBL209	Trypsin I	Homo sapiens	SINGLE PROTEIN	CHEMBL1132518	1	Scientific Literature	Bioorg. Med. Chem. Lett.	1999	None
CHEMBL307381		0	416.39	0	4.10	11	N=C(N)c1ccc2[nH]c(-c3cc(C(=O)O)cc(-c4cccc([N+](=O)[O-])c4)c3O)cc2c1	Selectivity	'='	70.0										False	CHEMBL824713	Relative binding affinity towards Trypsin	B	BAO_0000357	single protein format	Homo sapiens	None	None	None	None	CHEMBL209	Trypsin I	Homo sapiens	SINGLE PROTEIN	CHEMBL1133926	1	Scientific Literature	Bioorg. Med. Chem. Lett.	2001	None
CHEMBL95054		0	388.52	0	-0.02	9	CN[C@H](Cc1ccccc1)C(=O)N1CCC[C@H]1C(=O)NCCCCN=C(N)N	K ass	'='	240000.0	l M-1									False	CHEMBL818180	In vitro inhibitory potency against trypsin	B	BAO_0000357	single protein format	None	None	None	None	None	CHEMBL209	Trypsin I	Homo sapiens	SINGLE PROTEIN	CHEMBL1128086	1	Scientific Literature	Bioorg. Med. Chem. Lett.	1995	None
CHEMBL1184021		0	521.60	1	2.82	70	CCOCC1(C(=O)Nc2ccc(-c3ccccc3S(N)(=O)=O)cc2)CC(c2cccc(C(=N)N)c2)=NO1	Ki	'='	86.0	nM	7.07			UO_0000065	13.55	0.26	4.25	4.16	False	CHEMBL824706	Binding affinity towards trypsin obtained from human purified enzymes	B	BAO_0000357	single protein format	None	None	None	None	None	CHEMBL209	Trypsin I	Homo sapiens	SINGLE PROTEIN	CHEMBL1132652	1	Scientific Literature	J. Med. Chem.	1999	None
CHEMBL16472		0	419.51	0	1.46	9	C[n+]1cccc2cc(NC(=O)C(CCCN=C(N)N)NC(=O)c3ccccc3)ccc21	k cat	'='	0.14	s-1									False	CHEMBL819933	Kinetic constant was determined from the initial rates of enzymatic hydrolysis by the Lineweaver-Burke method against trypsin enzyme at a concentration of 1.0 uM	B	BAO_0000357	single protein format	Sus scrofa	None	None	None	None	CHEMBL209	Trypsin I	Homo sapiens	SINGLE PROTEIN	CHEMBL1122724	1	Scientific Literature	J. Med. Chem.	1984	None
CHEMBL433004		0	605.72	1	3.68	12	N=C(N)c1cccc(C(=O)N[C@@H](CCC(=O)OC2CCCCC2)C(=O)Nc2ccc(-c3ccccc3S(N)(=O)=O)cc2)c1	IC50	'>'	10000.0	nM				UO_0000065					False	CHEMBL817893	In vitro inhibition of human trypsin.	B	BAO_0000357	single protein format	None	None	None	None	None	CHEMBL209	Trypsin I	Homo sapiens	SINGLE PROTEIN	CHEMBL1134704	1	Scientific Literature	Bioorg. Med. Chem. Lett.	2001	None
CHEMBL309395		0	730.96	1	3.42	34	CC(=N)N1CCC(CNC(=O)N2CCN(C(=O)O[C@H]3CCC[C@@H](OC(=O)N4CCN(C(=O)NCC5CCN(C(C)=N)CC5)CC4)CCC3)CC2)CC1	Ki	'>'	1000000.0	nM		Outside typical range		UO_0000065					False	CHEMBL824723	Compound was evaluated for its inhibitory potency against trypsin	B	BAO_0000357	single protein format	None	None	None	None	None	CHEMBL209	Trypsin I	Homo sapiens	SINGLE PROTEIN	CHEMBL1132784	1	Scientific Literature	Bioorg. Med. Chem. Lett.	2000	None
CHEMBL80128		0	588.58	0	0.13	2g	COC(=O)NC1(Cc2ccccc2)CCCCN(CC(=O)N[C@H]2CCCN(C(=N)N)C2O)C1=O.O=C(O)C(F)(F)F	IC50	'='	2500.0	nM	5.60			UO_0000065	11.80	0.23	5.47	3.48	False	CHEMBL818175	The compound was tested in vitro for inhibitory activity against human trypsin	B	BAO_0000357	single protein format	None	None	None	None	None	CHEMBL209	Trypsin I	Homo sapiens	SINGLE PROTEIN	CHEMBL1153655	1	Scientific Literature	Bioorg. Med. Chem. Lett.	1997	None
CHEMBL319264		0	185.23	0	1.71	24	N=C(N)c1ccc2cccc(N)c2c1	Ki	'='	200.0	nM	6.70			UO_0000065	36.17	0.65	4.99	8.83	False	CHEMBL817133	Binding affinity against trypsin	B	BAO_0000357	single protein format	None	None	None	None	None	CHEMBL209	Trypsin I	Homo sapiens	SINGLE PROTEIN	CHEMBL1146777	1	Scientific Literature	Bioorg. Med. Chem. Lett.	2004	None
CHEMBL315218		0	476.56	0	3.06	2a	COc1ccc2ccc(S(=O)(=O)N[C@H]3CCN(Cc4ccc5ccnc(N)c5c4)C3=O)cc2c1	Ki	'>'	2900.0	nM				UO_0000065					False	CHEMBL811783	In vitro evaluation of inhibitory activity against trypsin	B	BAO_0000357	single protein format	None	None	None	None	None	CHEMBL209	Trypsin I	Homo sapiens	SINGLE PROTEIN	CHEMBL1132509	1	Scientific Literature	Bioorg. Med. Chem. Lett.	1999	None
CHEMBL88079		0	628.63	1	-0.14	7	N=C(N)N1CCC[C@H](NC(=O)CN2C(=O)C(NS(=O)(=O)Cc3ccccc3)Cc3ccccc32)C1O.O=C(O)C(F)(F)F	IC50	'='	289.0	nM	6.54			UO_0000065	12.71	0.25	6.68	3.87	False	CHEMBL821310	In vitro inhibitory activity against human enzyme trypsin	B	BAO_0000357	single protein format	None	None	None	None	None	CHEMBL209	Trypsin I	Homo sapiens	SINGLE PROTEIN	CHEMBL1131963	1	Scientific Literature	Bioorg. Med. Chem. Lett.	1999	None
CHEMBL93480		0	405.55	0	3.66	17	N=C(N)c1ccc(N2CCCCN(C3CCN(Cc4ccccc4)CC3)C2=O)cc1	Ki	'>'	1600.0	nM				UO_0000065					False	CHEMBL811778	Compound was tested for inhibition of trypsin.	B	BAO_0000357	single protein format	None	None	None	None	None	CHEMBL209	Trypsin I	Homo sapiens	SINGLE PROTEIN	CHEMBL1131265	1	Scientific Literature	Bioorg. Med. Chem. Lett.	1998	None
CHEMBL39590		0	525.63	1	3.70	6d	COc1ccc2cc(S(=O)(=O)NN(Cc3ccc(C(=N)NO)cc3)C(=O)N3CCC(C)CC3)ccc2c1	Ki	'>'	68000.0	nM				UO_0000065					False	CHEMBL815009	In vitro inhibition of trypsin	B	BAO_0000357	single protein format	None	None	None	None	None	CHEMBL209	Trypsin I	Homo sapiens	SINGLE PROTEIN	CHEMBL1137966	1	Scientific Literature	Bioorg. Med. Chem. Lett.	2004	None
CHEMBL76967		0	694.84	1	3.00	26	N=C(N)Nc1ccc(CNC(=O)N2CCN(C(=O)O[C@H]3CCC[C@@H](OC(=O)N4CCN(C(=O)CCCn5ccnc5)CC4)CCC3)CC2)cc1	Ki	'='	158000.0	nM		Outside typical range		UO_0000065					False	CHEMBL824723	Compound was evaluated for its inhibitory potency against trypsin	B	BAO_0000357	single protein format	None	None	None	None	None	CHEMBL209	Trypsin I	Homo sapiens	SINGLE PROTEIN	CHEMBL1132784	1	Scientific Literature	Bioorg. Med. Chem. Lett.	2000	None
CHEMBL218394	BOCEPREVIR	4	519.69	1	1.71	Boceprevir	CC(C)(C)NC(=O)N[C@H](C(=O)N1C[C@H]2[C@@H]([C@H]1C(=O)NC(CC1CCC1)C(=O)C(N)=O)C2(C)C)C(C)(C)C	IC50						Not Determined						False	CHEMBL1245068	Inhibition of human Trypsin activity	B	BAO_0000357	single protein format	Homo sapiens	None	None	None	None	CHEMBL209	Trypsin I	Homo sapiens	SINGLE PROTEIN	CHEMBL1240347	1	Scientific Literature	Antimicrob. Agents Chemother.	2010	None
CHEMBL1159948		0	245.28	0	1.93	Lactone 15	C=C1CCC(c2ccc(NC(=N)N)cc2)C(=O)O1	ka/Ki	'='	62.0	uM-1 min-1									False	CHEMBL878651	Specificity constant on trypsin was determined at 0 percent and at 97 minutes for maximum inhibition with 45 minutes persistence of inhibition	B	BAO_0000357	single protein format	None	None	None	None	None	CHEMBL209	Trypsin I	Homo sapiens	SINGLE PROTEIN	CHEMBL1126229	1	Scientific Literature	Bioorg. Med. Chem. Lett.	1992	None
CHEMBL3143639		0	524.66	1	2.87	2g	CC(C)C[C@H](NC(=O)[C@H](Cc1ccccc1)NC(=O)OCc1ccccc1)C(=O)N[C@H](C=O)CCCCN	IC50	'='	400000.0	nM		Outside typical range		UO_0000065					False	CHEMBL821452	Evaluated for the inhibition of trypsin.(no inhibition at 400 uM)	B	BAO_0000357	single protein format	None	None	None	None	None	CHEMBL209	Trypsin I	Homo sapiens	SINGLE PROTEIN	CHEMBL1124970	1	Scientific Literature	J. Med. Chem.	1990	None
CHEMBL406737		0	726.92	1	3.24	18	CN(CCC1CCNCC1)C(=O)N1CCN(C(=O)O[C@H]2CCC[C@@H](OC(=O)N3CCN(C(=O)NCc4ccc(NC(=N)N)cc4)CC3)CCC2)CC1	Ki	'='	126000.0	nM		Outside typical range		UO_0000065					False	CHEMBL824723	Compound was evaluated for its inhibitory potency against trypsin	B	BAO_0000357	single protein format	None	None	None	None	None	CHEMBL209	Trypsin I	Homo sapiens	SINGLE PROTEIN	CHEMBL1132784	1	Scientific Literature	Bioorg. Med. Chem. Lett.	2000	None
CHEMBL77183		0	596.77	1	1.48	42	NCCCCNC(=O)N1CCN(C(=O)O[C@H]2CCC[C@@H](OC(=O)N3CCN(C(=O)NCCCCN)CC3)CCC2)CC1	Ki	'>'	1000000.0	nM		Outside typical range		UO_0000065					False	CHEMBL824723	Compound was evaluated for its inhibitory potency against trypsin	B	BAO_0000357	single protein format	None	None	None	None	None	CHEMBL209	Trypsin I	Homo sapiens	SINGLE PROTEIN	CHEMBL1132784	1	Scientific Literature	Bioorg. Med. Chem. Lett.	2000	None
CHEMBL2370416		0	506.58	1	1.12	5o	CC(C)(C)OC(=O)N[C@H](C(=O)N1CCC[C@H]1C(=O)N[C@H](C=O)CCCN=C(N)N)c1ccc(F)cc1	IC50	'='	24.0	nM	7.62			UO_0000065	15.04	0.29	6.50	4.50	False	CHEMBL816975	Inhibitory activity against trypsin	B	BAO_0000357	single protein format	None	None	None	None	None	CHEMBL209	Trypsin I	Homo sapiens	SINGLE PROTEIN	CHEMBL1126581	1	Scientific Literature	J. Med. Chem.	1993	None
CHEMBL417714		0	517.63	2	5.48	2	COC(=O)[C@H](Cc1cccc(C(=N)N)c1)[C@@H](/C=C/c1ccccc1)NC(=O)c1ccc(-c2ccccc2)cc1	Ki	'='	221.0	nM	6.66			UO_0000065	12.86	0.23	1.18	6.32	False	CHEMBL817805	In vitro inhibitory activity against human trypsin	B	BAO_0000357	single protein format	None	None	None	None	None	CHEMBL209	Trypsin I	Homo sapiens	SINGLE PROTEIN	CHEMBL1135154	1	Scientific Literature	Bioorg. Med. Chem. Lett.	2002	None
CHEMBL19359		0	418.50	0	1.81	NC10	Cc1cnc(NCCc2ccccc2)c(=O)n1CC(=O)NCc1ccc(C(=N)N)cc1	Ki	'='	19.7	nM	7.71			UO_0000065	18.41	0.34	5.90	6.12	False	CHEMBL817809	In vitro inhibitory constant against trypsin	B	BAO_0000357	single protein format	Homo sapiens	None	None	None	None	CHEMBL209	Trypsin I	Homo sapiens	SINGLE PROTEIN	CHEMBL1136066	1	Scientific Literature	Bioorg. Med. Chem. Lett.	2002	None
CHEMBL141259		0	369.43	0	3.63	31	N=C(N)c1ccc2c(c1)ncn2CC(=O)Nc1ccc(-c2ccccc2)cc1	Ki	'>'	2500.0	nM				UO_0000065					False	CHEMBL818182	Binding affinity against human trypsin	B	BAO_0000357	single protein format	None	None	None	None	None	CHEMBL209	Trypsin I	Homo sapiens	SINGLE PROTEIN	CHEMBL1133520	1	Scientific Literature	J. Med. Chem.	2000	None
CHEMBL357538		0	254.33	0	2.12	21 (table 3)	NCc1ccc(C(=O)NCCc2ccccc2)cc1	Ki	'='	299916251.9	nM		Outside typical range		UO_0000065					False	CHEMBL858270	Inhibition of trypsin	B	BAO_0000357	single protein format	None	None	None	None	None	CHEMBL209	Trypsin I	Homo sapiens	SINGLE PROTEIN	CHEMBL1132536	1	Scientific Literature	J. Med. Chem.	1999	None
CHEMBL73123		0	479.37	1	5.83	19	N=C(N)c1cccc(OC(C(=O)Nc2cc(Cl)c(-n3cccc3)cc2Cl)c2ccccc2)c1	IC50	'='	8780.0	nM	5.06			UO_0000065	10.55	0.21	-0.77	5.43	False	CHEMBL817887	In vitro inhibitory activity against trypsin	B	BAO_0000357	single protein format	None	None	None	None	None	CHEMBL209	Trypsin I	Homo sapiens	SINGLE PROTEIN	CHEMBL1133928	1	Scientific Literature	Bioorg. Med. Chem. Lett.	2001	None
CHEMBL421367		0	438.51	0	1.18	1f	N=C(N)c1cccc(CN2CC[C@H](NS(=O)(=O)c3ccc4c(N)nccc4c3)C2=O)c1	Ki	'>'	2900.0	nM				UO_0000065					False	CHEMBL817137	Binding affinity against trypsin	B	BAO_0000357	single protein format	None	None	None	None	None	CHEMBL209	Trypsin I	Homo sapiens	SINGLE PROTEIN	CHEMBL1131988	1	Scientific Literature	Bioorg. Med. Chem. Lett.	1999	None
CHEMBL317137		0	375.28	None	None	12f	NCCCC[C@H](NC(=O)CN(C(=O)CCc1ccccc1)C1CC1)B(O)O	Ki	'='	1.1	nM	8.96			UO_0000065	23.87	None	None	None	False	CHEMBL811782	Compound was tested in vitro for inhibition of trypsin	B	BAO_0000357	single protein format	None	None	None	None	None	CHEMBL209	Trypsin I	Homo sapiens	SINGLE PROTEIN	CHEMBL1149934	1	Scientific Literature	Bioorg. Med. Chem. Lett.	1996	None
CHEMBL38491		0	495.61	0	3.69	6i	CC1CCN(C(=O)N(Cc2cccc(C(=N)NO)c2)NS(=O)(=O)c2ccc3ccccc3c2)CC1	Ki	'>'	68000.0	nM				UO_0000065					False	CHEMBL815009	In vitro inhibition of trypsin	B	BAO_0000357	single protein format	None	None	None	None	None	CHEMBL209	Trypsin I	Homo sapiens	SINGLE PROTEIN	CHEMBL1137966	1	Scientific Literature	Bioorg. Med. Chem. Lett.	2004	None
CHEMBL431782		0	452.54	0	-1.50	1a	N=C(N)N1CCC[C@H](NC(=O)CN2CCC(NS(=O)(=O)Cc3ccccc3)C2=O)C1O	IC50	'='	538.0	nM	6.27			UO_0000065	13.85	0.28	7.77	3.71	False	CHEMBL818175	The compound was tested in vitro for inhibitory activity against human trypsin	B	BAO_0000357	single protein format	None	None	None	None	None	CHEMBL209	Trypsin I	Homo sapiens	SINGLE PROTEIN	CHEMBL1153655	1	Scientific Literature	Bioorg. Med. Chem. Lett.	1997	None
CHEMBL159435		0	545.67	1	2.99	1a	Nc1nccc2cc(CC(NC(=O)CNS(=O)(=O)c3ccc4ccccc4c3)C(=O)N3CCCCC3)ccc12	IC50	'='	255000.0	nM		Outside typical range		UO_0000065					False	CHEMBL816973	Compound was tested for inhibitory activity against trypsin	B	BAO_0000357	single protein format	None	None	None	None	None	CHEMBL209	Trypsin I	Homo sapiens	SINGLE PROTEIN	CHEMBL1132055	1	Scientific Literature	Bioorg. Med. Chem. Lett.	1999	None
CHEMBL264623		0	625.77	1	1.13	6a	CCCC(NC(=O)[C@@H]1[C@H]2CCC[C@H]2CN1C(=O)[C@@H](NC(=O)[C@@H](NC(=O)c1cnccn1)C(C)C)C(C)C)C(=O)C(=O)NC1CC1	Inhibition	'='	0.0	%				UO_0000187					False	CHEMBL815273	Inhibitory activity against trypsin	B	BAO_0000357	single protein format	None	None	None	None	None	CHEMBL209	Trypsin I	Homo sapiens	SINGLE PROTEIN	CHEMBL1146701	1	Scientific Literature	Bioorg. Med. Chem. Lett.	2004	None
CHEMBL45267		0	472.55	0	2.89	9f	COC(=O)[C@H](Cc1cccc(C(=N)N)c1)[C@@H](C)NC(=O)c1ccc(-c2ccc(C(N)=O)cc2)cc1	Ki	'='	42.0	nM	7.38			UO_0000065	15.61	0.29	4.49	4.97	False	CHEMBL817805	In vitro inhibitory activity against human trypsin	B	BAO_0000357	single protein format	None	None	None	None	None	CHEMBL209	Trypsin I	Homo sapiens	SINGLE PROTEIN	CHEMBL1135154	1	Scientific Literature	Bioorg. Med. Chem. Lett.	2002	None
CHEMBL104166		0	411.47	0	3.37	23b	N=C(N)c1ccc2cc(C(=O)Nc3ccc(CN)cc3)cc(Nc3ncccn3)c2c1	Ki	'='	20.0	nM	7.70			UO_0000065	18.71	0.34	4.33	5.39	False	CHEMBL817133	Binding affinity against trypsin	B	BAO_0000357	single protein format	None	None	None	None	None	CHEMBL209	Trypsin I	Homo sapiens	SINGLE PROTEIN	CHEMBL1146777	1	Scientific Literature	Bioorg. Med. Chem. Lett.	2004	None
CHEMBL402843		0	567.72	1	1.50	4	C[C@H]1C(=O)N(CCCc2ccccc2)CC(=O)N1CC(=O)N[C@@H](C[C@@H]1CCCN(C(=N)N)C1)C(=O)c1nccs1	IC50	'='	24000.0	nM	4.62			UO_0000065	8.14	0.16	3.12	3.02	False	CHEMBL818169	Inhibitory activity against human trypsin	B	BAO_0000357	single protein format	None	None	None	None	None	CHEMBL209	Trypsin I	Homo sapiens	SINGLE PROTEIN	CHEMBL1132668	1	Scientific Literature	Bioorg. Med. Chem. Lett.	1999	None
CHEMBL436591		0	564.77	2	5.94	15	CCCC(=O)NC(CCc1ccccc1)C(C)(C)C(=O)OC(=O)C(C)(C)C(CCc1ccccc1)NC(=O)CCC	IC50	'='	1800.0	nM	5.75			UO_0000065	10.17	0.19	-0.20	5.66	False	CHEMBL762426	Inhibitory activity against porcine pancreatic trypsin (TRP)	B	BAO_0000357	single protein format	Bos taurus	None	None	None	None	CHEMBL209	Trypsin I	Homo sapiens	SINGLE PROTEIN	CHEMBL1132518	1	Scientific Literature	Bioorg. Med. Chem. Lett.	1999	None
CHEMBL421312		0	438.51	0	2.69	18	N=C(N)c1cccc(OCCC(=O)Nc2ccc(-c3ccccc3S(N)(=O)=O)cc2)c1	IC50	'='	2570.0	nM	5.59			UO_0000065	12.75	0.25	2.90	3.77	False	CHEMBL817887	In vitro inhibitory activity against trypsin	B	BAO_0000357	single protein format	None	None	None	None	None	CHEMBL209	Trypsin I	Homo sapiens	SINGLE PROTEIN	CHEMBL1133928	1	Scientific Literature	Bioorg. Med. Chem. Lett.	2001	None
CHEMBL117387		0	468.58	0	1.92	21	Cc1ccc(NS(=O)(=O)Cc2ccccc2)c(=O)n1CC(=O)NCc1ccccc1CCN	Ki	'='	437000.0	nM		Outside typical range		UO_0000065					False	CHEMBL818017	Inhibitory constant evaluated against trypsin	B	BAO_0000357	single protein format	None	None	None	None	None	CHEMBL209	Trypsin I	Homo sapiens	SINGLE PROTEIN	CHEMBL1136286	1	Scientific Literature	Bioorg. Med. Chem. Lett.	2003	None
CHEMBL606958		0	726.71	None	None	10	CCCCS(=O)(=O)N[C@H](Cc1ccccc1)C(=O)N1CCC[C@H]1C(=O)N[C@@H](CCCn1ccnc1[N+](=O)[O-])B1O[C@@H]2CC3CC(C3(C)C)[C@]2(C)O1	Ki	'>'	1200.0	nM				UO_0000065					False	CHEMBL812715	Tested for selectivity against trypsin	B	BAO_0000357	single protein format	None	None	None	None	None	CHEMBL209	Trypsin I	Homo sapiens	SINGLE PROTEIN	CHEMBL1129866	1	Scientific Literature	Bioorg. Med. Chem. Lett.	1997	None
CHEMBL43017		0	505.64	1	4.33	7f	N=C(N)c1ccc(CN(NS(=O)(=O)c2ccc(-c3ccccc3)cc2)C(=O)N2CCCCCC2)cc1	Ki	'='	23000.0	nM	4.64			UO_0000065	9.17	0.18	0.31	3.88	False	CHEMBL815009	In vitro inhibition of trypsin	B	BAO_0000357	single protein format	None	None	None	None	None	CHEMBL209	Trypsin I	Homo sapiens	SINGLE PROTEIN	CHEMBL1137966	1	Scientific Literature	Bioorg. Med. Chem. Lett.	2004	None
CHEMBL417130		0	233.10	0	2.83	Lactone 10b	CC(C)C1CC/C(=C/Br)OC1=O	ka	'='	2.4	min-1									False	CHEMBL813734	Rate constant of acylation on trypsin was determined	B	BAO_0000357	single protein format	None	None	None	None	None	CHEMBL209	Trypsin I	Homo sapiens	SINGLE PROTEIN	CHEMBL1126229	1	Scientific Literature	Bioorg. Med. Chem. Lett.	1992	None
CHEMBL134440		0	368.39	0	1.70	17	O=C(CCNC(=O)c1ccccc1)OC(=O)CCNC(=O)c1ccccc1	IC50	'='	1500.0	nM	5.82			UO_0000065	15.81	0.29	4.12	5.73	False	CHEMBL762426	Inhibitory activity against porcine pancreatic trypsin (TRP)	B	BAO_0000357	single protein format	Bos taurus	None	None	None	None	CHEMBL209	Trypsin I	Homo sapiens	SINGLE PROTEIN	CHEMBL1132518	1	Scientific Literature	Bioorg. Med. Chem. Lett.	1999	None
CHEMBL316311		0	653.67	1	2.33	60	CCSCC1(C(=O)Nc2ncc(-c3ccccc3S(N)(=O)=O)cn2)CC(c2cccc(C(=N)N)c2)=NO1.O=C(O)C(F)(F)F	Ki	'='	350.0	nM	6.46			UO_0000065	11.96	0.24	4.13	3.46	False	CHEMBL824706	Binding affinity towards trypsin obtained from human purified enzymes	B	BAO_0000357	single protein format	None	None	None	None	None	CHEMBL209	Trypsin I	Homo sapiens	SINGLE PROTEIN	CHEMBL1132652	1	Scientific Literature	J. Med. Chem.	1999	None
CHEMBL303211		0	363.42	0	2.43	3f	N=C(N)c1ccc(O)c(CCCNC(=O)c2ccc(-c3c[nH]cn3)cc2)c1	Ki	'~'	2900.0	nM				UO_0000065					False	CHEMBL817143	In vitro inhibition of trypsin.	B	BAO_0000357	single protein format	None	None	None	None	None	CHEMBL209	Trypsin I	Homo sapiens	SINGLE PROTEIN	CHEMBL1133371	1	Scientific Literature	Bioorg. Med. Chem. Lett.	2000	None
CHEMBL32471		0	455.54	0	1.31	2a	Cc1nc(N)ccc1CNC(=O)Cn1c(C)cc(S(=O)(=O)Cc2ccccc2)c(N)c1=O	Ki	'='	1600.0	nM	5.80			UO_0000065	12.72	0.25	4.49	3.86	False	CHEMBL817816	Inhibitory activity against human trypsin	B	BAO_0000357	single protein format	None	None	None	None	None	CHEMBL209	Trypsin I	Homo sapiens	SINGLE PROTEIN	CHEMBL1136704	1	Scientific Literature	Bioorg. Med. Chem. Lett.	2003	None
CHEMBL327403		0	649.65	1	3.21	46	CCCOCC1(C(=O)Nc2ccc(-c3ccccc3S(N)(=O)=O)cc2)CC(c2cccc(C(=N)N)c2)=NO1.O=C(O)C(F)(F)F	Ki	'='	90.0	nM	7.05			UO_0000065	13.15	0.25	3.84	4.15	False	CHEMBL824706	Binding affinity towards trypsin obtained from human purified enzymes	B	BAO_0000357	single protein format	None	None	None	None	None	CHEMBL209	Trypsin I	Homo sapiens	SINGLE PROTEIN	CHEMBL1132652	1	Scientific Literature	J. Med. Chem.	1999	None
CHEMBL101734		0	533.65	1	3.60	7	N=C(N)c1cccc(C(=O)N[C@H](C(=O)Nc2ccc(-c3ccccc3S(N)(=O)=O)cc2)C2CCCCC2)c1	IC50	'>'	7930.0	nM				UO_0000065					False	CHEMBL817893	In vitro inhibition of human trypsin.	B	BAO_0000357	single protein format	None	None	None	None	None	CHEMBL209	Trypsin I	Homo sapiens	SINGLE PROTEIN	CHEMBL1134704	1	Scientific Literature	Bioorg. Med. Chem. Lett.	2001	None
CHEMBL91999		0	659.61	1	1.47	56	N=C(N)c1cccc(C2=NOC(Cn3ncnn3)(C(=O)Nc3ccc(-c4ccccc4S(N)(=O)=O)cc3)C2)c1.O=C(O)C(F)(F)F	Ki	'='	91.0	nM	7.04			UO_0000065	12.91	0.25	5.57	3.45	False	CHEMBL824706	Binding affinity towards trypsin obtained from human purified enzymes	B	BAO_0000357	single protein format	None	None	None	None	None	CHEMBL209	Trypsin I	Homo sapiens	SINGLE PROTEIN	CHEMBL1132652	1	Scientific Literature	J. Med. Chem.	1999	None
CHEMBL56210		0	417.89	1	6.38	19e	O=C(O)c1ccc(CNc2ccc3c(COc4cccc(Cl)c4)cccc3c2)cc1	Activity	'>'	80.0	uM				UO_0000064					False	CHEMBL878977	Compound was tested for inhibition of trypsin	B	BAO_0000357	single protein format	None	None	None	None	None	CHEMBL209	Trypsin I	Homo sapiens	SINGLE PROTEIN	CHEMBL1149136	1	Scientific Literature	J. Med. Chem.	2004	None
CHEMBL131794		0	496.73	1	5.84	16	CCCCCC(NC(=O)CCC)C(C)(C)C(=O)OC(=O)C(C)(C)C(CCCCC)NC(=O)CCC	IC50	'='	18000.0	nM	4.75			UO_0000065	9.55	0.19	-1.10	4.67	False	CHEMBL762426	Inhibitory activity against porcine pancreatic trypsin (TRP)	B	BAO_0000357	single protein format	Bos taurus	None	None	None	None	CHEMBL209	Trypsin I	Homo sapiens	SINGLE PROTEIN	CHEMBL1132518	1	Scientific Literature	Bioorg. Med. Chem. Lett.	1999	None
CHEMBL79245		0	665.82	1	3.44	17	N=C(N)N1CCCC(C[C@H](NC(=O)CN2C(=O)CN(Cc3ccccc3)C(=O)[C@@H]2Cc2ccc3ccccc3c2)C(=O)c2nccs2)C1	IC50	'='	11100.0	nM	4.96			UO_0000065	7.44	0.14	1.51	3.24	False	CHEMBL818169	Inhibitory activity against human trypsin	B	BAO_0000357	single protein format	None	None	None	None	None	CHEMBL209	Trypsin I	Homo sapiens	SINGLE PROTEIN	CHEMBL1132668	1	Scientific Literature	Bioorg. Med. Chem. Lett.	1999	None
CHEMBL2448529		0	1351.60	None	None	3	C[C@@H]1NC(=O)[C@@H]2CCCN2C(=O)[C@@H]2CCCN2C(=O)[C@@H]2CSCc3cc(cc(c3)CSC[C@@H](C(=O)NCC(=O)O)NC(=O)[C@H](Cc3ccc(O)cc3)NC1=O)CSC[C@H](NC(=O)CN)C(=O)NCC(=O)NCC(=O)N[C@@H](CCCNC(=N)N)C(=O)N1CCC[C@H]1C(=O)N2	Ki	'>'	120000.0	nM		Outside typical range		UO_0000065					False	CHEMBL2340209	Inhibition of human trypsin using Z-Gly-Gly-Arg-AMC as substrate assessed as residual activity by fluorescence plate reader analysis	B	BAO_0000357	single protein format	Homo sapiens	None	None	None	None	CHEMBL209	Trypsin I	Homo sapiens	SINGLE PROTEIN	CHEMBL2331474	1	Scientific Literature	J. Med. Chem.	2013	None
CHEMBL99262		0	569.64	1	3.20	20	N=C(N)c1cccc(C(=O)N2Cc3ccc(O)cc3C[C@H]2C(=O)Nc2ccc(-c3ccccc3S(N)(=O)=O)cc2)c1	IC50	'='	888.0	nM	6.05			UO_0000065	10.62	0.20	2.85	3.37	False	CHEMBL817893	In vitro inhibition of human trypsin.	B	BAO_0000357	single protein format	None	None	None	None	None	CHEMBL209	Trypsin I	Homo sapiens	SINGLE PROTEIN	CHEMBL1134704	1	Scientific Literature	Bioorg. Med. Chem. Lett.	2001	None
CHEMBL607009		0	620.56	None	None	15	CC(=O)N[C@H](Cc1ccccc1)C(=O)N1CCC[C@H]1C(=O)N[C@@H](CCCn1nnnc1N)B1O[C@@H]2CC3CC(C3(C)C)[C@]2(C)O1	Ki	'>'	1200.0	nM				UO_0000065					False	CHEMBL812715	Tested for selectivity against trypsin	B	BAO_0000357	single protein format	None	None	None	None	None	CHEMBL209	Trypsin I	Homo sapiens	SINGLE PROTEIN	CHEMBL1129866	1	Scientific Literature	Bioorg. Med. Chem. Lett.	1997	None
CHEMBL36960		0	481.58	0	3.24	6a	N/C(=N\O)c1ccc(CN(NS(=O)(=O)c2ccc3ccccc3c2)C(=O)N2CCCCC2)cc1	Ki	'>'	68000.0	nM				UO_0000065					False	CHEMBL815009	In vitro inhibition of trypsin	B	BAO_0000357	single protein format	None	None	None	None	None	CHEMBL209	Trypsin I	Homo sapiens	SINGLE PROTEIN	CHEMBL1137966	1	Scientific Literature	Bioorg. Med. Chem. Lett.	2004	None
CHEMBL316349		0	600.55	0	3.71	21	COC(=O)CC1(C(=O)Nc2ccc(-c3cccc(OC)c3)cc2)CC(c2cccc(C(=N)N)c2)=NO1.O=C(O)C(F)(F)F	Ki	'='	390.0	nM	6.41			UO_0000065	13.17	0.24	2.70	4.71	False	CHEMBL824708	The binding affinity was measured towards human purified trypsin	B	BAO_0000357	single protein format	None	None	None	None	None	CHEMBL209	Trypsin I	Homo sapiens	SINGLE PROTEIN	CHEMBL1132311	1	Scientific Literature	J. Med. Chem.	1999	None
CHEMBL17227		0	404.47	0	2.24	13	N=C(N)NCCCC(NC(=O)c1ccccc1)C(=O)Nc1ccc2ncccc2c1	k cat	'='	0.6	s-1									False	CHEMBL819933	Kinetic constant was determined from the initial rates of enzymatic hydrolysis by the Lineweaver-Burke method against trypsin enzyme at a concentration of 1.0 uM	B	BAO_0000357	single protein format	Sus scrofa	None	None	None	None	CHEMBL209	Trypsin I	Homo sapiens	SINGLE PROTEIN	CHEMBL1122724	1	Scientific Literature	J. Med. Chem.	1984	None
CHEMBL440176		0	355.44	0	4.04	23	CCCCCCc1ccc(OC(=O)c2ccc(NC(=N)N)cc2)cc1O	IC50	'='	18.5	nM	7.73			UO_0000065	21.76	0.41	3.69	7.13	False	CHEMBL815475	Inhibition of human trypsin and the control activity being 7.3 umol/min/mg	B	BAO_0000357	single protein format	None	None	None	None	None	CHEMBL209	Trypsin I	Homo sapiens	SINGLE PROTEIN	CHEMBL1123155	1	Scientific Literature	J. Med. Chem.	1986	None
CHEMBL320817		0	270.33	0	2.64	5	COc1ccc2ccc(C(=N)N)cc2c1C1CCOC1	Ki	'='	320.0	nM	6.50			UO_0000065	24.03	0.44	3.85	9.51	False	CHEMBL817133	Binding affinity against trypsin	B	BAO_0000357	single protein format	None	None	None	None	None	CHEMBL209	Trypsin I	Homo sapiens	SINGLE PROTEIN	CHEMBL1146777	1	Scientific Literature	Bioorg. Med. Chem. Lett.	2004	None
CHEMBL77074		0	707.84	1	2.33	25	N=C(N)Nc1ccc(CNC(=O)N2CCN(C(=O)O[C@H]3CCC[C@@H](OC(=O)N4CCN(C(=O)CCc5cnc(N)nc5)CC4)CCC3)CC2)cc1	Ki	'='	165000.0	nM		Outside typical range		UO_0000065					False	CHEMBL824723	Compound was evaluated for its inhibitory potency against trypsin	B	BAO_0000357	single protein format	None	None	None	None	None	CHEMBL209	Trypsin I	Homo sapiens	SINGLE PROTEIN	CHEMBL1132784	1	Scientific Literature	Bioorg. Med. Chem. Lett.	2000	None
CHEMBL77326		0	759.01	1	4.20	35	CC(=N)N1CCC(CCNC(=O)N2CCN(C(=O)O[C@H]3CCC[C@@H](OC(=O)N4CCN(C(=O)NCCC5CCN(C(C)=N)CC5)CC4)CCC3)CC2)CC1	Ki	'>'	1000000.0	nM		Outside typical range		UO_0000065					False	CHEMBL824723	Compound was evaluated for its inhibitory potency against trypsin	B	BAO_0000357	single protein format	None	None	None	None	None	CHEMBL209	Trypsin I	Homo sapiens	SINGLE PROTEIN	CHEMBL1132784	1	Scientific Literature	Bioorg. Med. Chem. Lett.	2000	None
CHEMBL32531		0	441.51	0	1.17	2b	Cc1nc(N)ccc1CNC(=O)Cn1c(C)cc(S(=O)(=O)c2ccccc2)c(N)c1=O	Ki	'='	500.0	nM	6.30			UO_0000065	14.27	0.28	5.13	4.20	False	CHEMBL817816	Inhibitory activity against human trypsin	B	BAO_0000357	single protein format	None	None	None	None	None	CHEMBL209	Trypsin I	Homo sapiens	SINGLE PROTEIN	CHEMBL1136704	1	Scientific Literature	Bioorg. Med. Chem. Lett.	2003	None
CHEMBL85238		0	678.73	1	0.64	9	COc1ccc2c(c1)CC[C@H](NS(=O)(=O)CC1CCCCC1)C(=O)N2CC(=O)N[C@H]1CCCN(C(=N)N)C1O.O=C(O)C(F)(F)F	IC50	'='	1.5	nM	8.82			UO_0000065	15.63	0.31	8.18	4.95	False	CHEMBL821310	In vitro inhibitory activity against human enzyme trypsin	B	BAO_0000357	single protein format	None	None	None	None	None	CHEMBL209	Trypsin I	Homo sapiens	SINGLE PROTEIN	CHEMBL1131963	1	Scientific Literature	Bioorg. Med. Chem. Lett.	1999	None
CHEMBL75624		0	674.93	1	3.98	52	O=C(CCCC1CCNCC1)N1CCN(C(=O)O[C@H]2CCC[C@@H](OC(=O)N3CCN(C(=O)CCCC4CCNCC4)CC3)CCC2)CC1	Ki	'>'	1000000.0	nM		Outside typical range		UO_0000065					False	CHEMBL824723	Compound was evaluated for its inhibitory potency against trypsin	B	BAO_0000357	single protein format	None	None	None	None	None	CHEMBL209	Trypsin I	Homo sapiens	SINGLE PROTEIN	CHEMBL1132784	1	Scientific Literature	Bioorg. Med. Chem. Lett.	2000	None
CHEMBL353712		0	618.59	None	None	8	CC(=O)N[C@H](Cc1ccccc1)C(=O)N1CCC[C@H]1C(=O)N[C@@H](CCCn1ccnc1N)B1O[C@@H]2CC3CC(C3(C)C)[C@]2(C)O1	Ki	'='	20.0	nM	7.70			UO_0000065	12.45	None	None	None	False	CHEMBL812715	Tested for selectivity against trypsin	B	BAO_0000357	single protein format	None	None	None	None	None	CHEMBL209	Trypsin I	Homo sapiens	SINGLE PROTEIN	CHEMBL1129866	1	Scientific Literature	Bioorg. Med. Chem. Lett.	1997	None
CHEMBL101437		0	491.57	0	2.53	17	N=C(N)c1cccc(C(=O)N2CCC[C@H]2C(=O)Nc2ccc(-c3ccccc3S(N)(=O)=O)cc2)c1	IC50	'>'	10000.0	nM				UO_0000065					False	CHEMBL817893	In vitro inhibition of human trypsin.	B	BAO_0000357	single protein format	None	None	None	None	None	CHEMBL209	Trypsin I	Homo sapiens	SINGLE PROTEIN	CHEMBL1134704	1	Scientific Literature	Bioorg. Med. Chem. Lett.	2001	None
CHEMBL350632		0	469.55	0	2.43	26	N=C(N)c1cccc(C(=O)N[C@@H](C(=O)N2CCN(C(=O)c3ccccc3)CC2)c2ccccc2)c1	Ki	'='	460.0	nM	6.34			UO_0000065	13.50	0.25	3.91	5.30	False	CHEMBL818185	Binding affinity against human trypsin	B	BAO_0000357	single protein format	None	None	None	None	None	CHEMBL209	Trypsin I	Homo sapiens	SINGLE PROTEIN	CHEMBL1134227	1	Scientific Literature	Bioorg. Med. Chem. Lett.	2001	None
CHEMBL97842		0	364.41	0	1.78	8	N=C(N)c1ccc(NC(=O)CC2CC(c3cccc(C(=N)N)c3)=NO2)cc1	Ki						Not Determined						False	CHEMBL812717	The compound was evaluated for inhibitory activity against Trypsin; Not tested	B	BAO_0000357	single protein format	None	None	None	None	None	CHEMBL209	Trypsin I	Homo sapiens	SINGLE PROTEIN	CHEMBL1129218	1	Scientific Literature	Bioorg. Med. Chem. Lett.	1997	None
CHEMBL2373475		0	555.55	None	None	18	C[S+]([O-])Cc1nc(Cc2ccccc2)n(CC(=O)N[C@@H](CCCCN)B2O[C@@H]3C[C@@H]4C[C@@H](C4(C)C)[C@]3(C)O2)n1	Ki	'='	4.8	nM	8.32			UO_0000065	14.97	None	None	None	False	CHEMBL811614	Inhibition of trypsin	B	BAO_0000357	single protein format	None	None	None	None	None	CHEMBL209	Trypsin I	Homo sapiens	SINGLE PROTEIN	CHEMBL1130774	1	Scientific Literature	Bioorg. Med. Chem. Lett.	1998	None
CHEMBL422365		0	518.02	1	2.42	23	NC(=O)Cn1c(CN2CCN(S(=O)(=O)c3cc4ccc(Cl)cc4s3)CC2=O)cc2cnccc21	Ki	'>'	2900.0	nM				UO_0000065					False	CHEMBL821459	Binding affinity towards trypsin	B	BAO_0000357	single protein format	None	None	None	None	None	CHEMBL209	Trypsin I	Homo sapiens	SINGLE PROTEIN	CHEMBL1144944	1	Scientific Literature	J. Med. Chem.	2003	None
CHEMBL556200		0	492.50	0	3.70	6	Cl.Cl.N=C(N)c1cccc(N2CCCCN(C3CCN(CCc4ccccc4)CC3)C2=O)c1	Ki	'='	1000.0	nM	6.00			UO_0000065	14.30	0.26	2.30	7.83	False	CHEMBL818020	Inhibitory activity against trypsin	B	BAO_0000357	single protein format	None	None	None	None	None	CHEMBL209	Trypsin I	Homo sapiens	SINGLE PROTEIN	CHEMBL1133385	1	Scientific Literature	Bioorg. Med. Chem. Lett.	2000	None
CHEMBL159162		0	505.55	1	-0.03	19	COC(=O)OC[C@@H](NS(=O)(=O)Cc1ccccc1)C(=O)NCC(=O)NCc1ccc(C(=N)N)cc1	Ki	'='	64.0	nM	7.19			UO_0000065	14.23	0.28	7.22	3.79	False	CHEMBL811611	In vitro inhibition of trypsin.	B	BAO_0000357	single protein format	None	None	None	None	None	CHEMBL209	Trypsin I	Homo sapiens	SINGLE PROTEIN	CHEMBL1135855	1	Scientific Literature	Bioorg. Med. Chem. Lett.	2002	None
CHEMBL136957		0	424.54	1	5.70	11h	N=C(N)CCCCC1C(=O)O[C@H]2Cc3cc(-c4cccc(-c5ccccc5)c4)ccc3[C@H]12	K obs / 1						Not Determined						False	CHEMBL845147	Inhibitory activity against protease trypsin was determined; NT=not tested	B	BAO_0000357	single protein format	None	None	None	None	None	CHEMBL209	Trypsin I	Homo sapiens	SINGLE PROTEIN	CHEMBL1131930	1	Scientific Literature	Bioorg. Med. Chem. Lett.	1999	None
CHEMBL279267		0	722.62	0	2.56	29	COC(=O)[C@@H]1CN(Cc2ccc(-c3ccccc3S(N)(=O)=O)cc2)O[C@H]1c1cccc(C(=N)N)c1.O=C(O)C(F)(F)F.O=C(O)C(F)(F)F	Ki	'='	69.0	nM	7.16			UO_0000065	14.48	0.28	4.60	4.81	False	CHEMBL818183	Binding affinity against trypsin in an enzyme inhibition assay.	B	BAO_0000357	single protein format	None	None	None	None	None	CHEMBL209	Trypsin I	Homo sapiens	SINGLE PROTEIN	CHEMBL1131683	1	Scientific Literature	Bioorg. Med. Chem. Lett.	1999	None
CHEMBL130569		0	434.58	0	4.48	1t	CC1CCC(C)N1CCCCCN1C(=O)C(c2cccc(C(=N)N)c2)Oc2ccccc21	IC50	'='	760.0	nM	6.12			UO_0000065	14.08	0.26	1.64	7.40	False	CHEMBL816971	In vitro inhibitory activity against trypsin	B	BAO_0000357	single protein format	None	None	None	None	None	CHEMBL209	Trypsin I	Homo sapiens	SINGLE PROTEIN	CHEMBL1133480	1	Scientific Literature	J. Med. Chem.	2000	None
CHEMBL79655		0	691.83	1	3.71	9	N=C(N)Nc1ccc(CNC(=O)N2CCN(C(=O)O[C@H]3CCC[C@@H](OC(=O)N4CCN(C(=O)NCc5ccccc5)CC4)CCC3)CC2)cc1	Ki	'='	182000.0	nM		Outside typical range		UO_0000065					True	CHEMBL824723	Compound was evaluated for its inhibitory potency against trypsin	B	BAO_0000357	single protein format	None	None	None	None	None	CHEMBL209	Trypsin I	Homo sapiens	SINGLE PROTEIN	CHEMBL1132784	1	Scientific Literature	Bioorg. Med. Chem. Lett.	2000	None
CHEMBL20698		0	538.67	2	0.76	10	CSCC[C@@H](N)C(=O)N[C@H](Cc1ccccc1)C(=O)N[C@H](CC(C)C)C(=O)N[C@H](CCC(=O)O)C(=O)O	Ki						Not Active						False	CHEMBL821462	Competitive inhibition constant against trypsin using the reporter substrate Ac-R-pNa; No inhibition	B	BAO_0000357	single protein format	None	None	None	None	None	CHEMBL209	Trypsin I	Homo sapiens	SINGLE PROTEIN	CHEMBL1132903	1	Scientific Literature	Bioorg. Med. Chem. Lett.	2000	None
CHEMBL421214		0	417.51	0	4.67	16b	CC(C)Oc1cccc(NC(=O)c2cc(C3CCOC3)c3cc(C(=N)N)ccc3c2)c1	Ki	'='	12.0	nM	7.92			UO_0000065	18.97	0.35	3.25	8.13	False	CHEMBL817133	Binding affinity against trypsin	B	BAO_0000357	single protein format	None	None	None	None	None	CHEMBL209	Trypsin I	Homo sapiens	SINGLE PROTEIN	CHEMBL1146777	1	Scientific Literature	Bioorg. Med. Chem. Lett.	2004	None
CHEMBL3623778		0	1452.68	None	None	2L	CC[C@H](C)[C@@H]1NC(=O)[C@@H]2CCCN2C(=O)[C@@H]2CCCN2C(=O)[C@H](CC(C)C)NC(=O)[C@H](CO)NC(=O)[C@H](CCCNC(=N)N)NC(=O)[C@H]([C@@H](C)O)NC(=O)[C@@H]2CSSC[C@H](NC1=O)C(=O)N[C@@H](CC(N)=O)C(=O)N1CCC[C@H]1C(=O)N[C@@H](CC(N)=O)C(=O)NCC(=O)N[C@@H]([C@@H](C)O)C(=O)N2	Inhibition	'='	52.0	%				UO_0000187					False	CHEMBL3626830	Inhibition of beta-trypsin (unknown origin) at 25 nM using Bz-FVRpNA substrate by spectrophotometry method	B	BAO_0000357	single protein format	Homo sapiens	None	None	None	None	CHEMBL209	Trypsin I	Homo sapiens	SINGLE PROTEIN	CHEMBL3621201	1	Scientific Literature	J. Med. Chem.	2015	None
CHEMBL72971		0	394.48	0	3.00	9	N=C(N)c1cccc(OCC(=O)Nc2ccc(C(=O)N3CCCCCC3)cc2)c1	IC50	'>'	10000.0	nM				UO_0000065					False	CHEMBL817887	In vitro inhibitory activity against trypsin	B	BAO_0000357	single protein format	None	None	None	None	None	CHEMBL209	Trypsin I	Homo sapiens	SINGLE PROTEIN	CHEMBL1133928	1	Scientific Literature	Bioorg. Med. Chem. Lett.	2001	None
CHEMBL99629		0	474.54	0	3.02	1	C/C(=C1\CC(=O)N(c2ccc(-c3ccccc3S(N)(=O)=O)cc2)C1=O)c1cccc(C(=N)N)c1	IC50	'='	180.0	nM	6.75			UO_0000065	14.21	0.27	3.72	4.58	False	CHEMBL817898	Inhibitory concentration required against trypsin	B	BAO_0000357	single protein format	None	None	None	None	None	CHEMBL209	Trypsin I	Homo sapiens	SINGLE PROTEIN	CHEMBL1136273	1	Scientific Literature	Bioorg. Med. Chem. Lett.	2003	None
CHEMBL431675		0	548.61	0	3.23	19 (diastereomer 2)	NC1CCC(CNC(=O)[C@@H]2CCCN2C(=O)CC(c2ccccc2)c2ccncc2)CC1.O=C(O)C(F)(F)F	Ki	'='	2200.0	nM	5.66			UO_0000065	13.02	0.24	2.43	6.41	False	CHEMBL817812	In vitro inhibition of human trypsin.	B	BAO_0000357	single protein format	None	None	None	None	None	CHEMBL209	Trypsin I	Homo sapiens	SINGLE PROTEIN	CHEMBL1130225	1	Scientific Literature	J. Med. Chem.	1997	None
CHEMBL175031		0	484.39	0	4.30	33	O=C(Nc1ccc(Cl)cc1C(=O)Nc1ccc(Cl)cn1)c1ccc(CN2CCNCC2)cc1	IC50	'>'	11000.0	nM				UO_0000065					False	CHEMBL818170	Inhibitory activity against trypsin.	B	BAO_0000357	single protein format	None	None	None	None	None	CHEMBL209	Trypsin I	Homo sapiens	SINGLE PROTEIN	CHEMBL1147578	1	Scientific Literature	Bioorg. Med. Chem. Lett.	2004	None
CHEMBL175033		0	497.39	0	4.41	46	NC1=NCCCN1Cc1ccc(C(=O)Nc2ccc(Cl)cc2C(=O)Nc2ccc(Cl)cn2)cc1	IC50	'>'	11000.0	nM				UO_0000065					False	CHEMBL818170	Inhibitory activity against trypsin.	B	BAO_0000357	single protein format	None	None	None	None	None	CHEMBL209	Trypsin I	Homo sapiens	SINGLE PROTEIN	CHEMBL1147578	1	Scientific Literature	Bioorg. Med. Chem. Lett.	2004	None
CHEMBL93740		0	438.51	0	1.18	1h	N=C(N)c1cccc(CN2CC[C@H](NS(=O)(=O)c3ccc4ccnc(N)c4c3)C2=O)c1	Ki	'>'	2900.0	nM				UO_0000065					False	CHEMBL817137	Binding affinity against trypsin	B	BAO_0000357	single protein format	None	None	None	None	None	CHEMBL209	Trypsin I	Homo sapiens	SINGLE PROTEIN	CHEMBL1131988	1	Scientific Literature	Bioorg. Med. Chem. Lett.	1999	None
CHEMBL47751		0	290.37	0	4.27	5	c1ccc(COc2ccc(CNc3ccncc3)cc2)cc1	Ki	'='	233000.0	nM		Outside typical range		UO_0000065					False	CHEMBL816556	Compound was evaluated for its inhibitory activity against trypsin	B	BAO_0000357	single protein format	None	None	None	None	None	CHEMBL209	Trypsin I	Homo sapiens	SINGLE PROTEIN	CHEMBL1131365	1	Scientific Literature	Bioorg. Med. Chem. Lett.	1998	None
CHEMBL423723		0	523.62	1	1.18	21	N=C(N)c1ccc(C(=O)NC[C@@H]2CCCN2C(=O)[C@H](CO)NS(=O)(=O)c2ccc3ccccc3c2)cc1	Selectivity ratio	'='	4.0										False	CHEMBL844561	Ratio between enzyme selectivity of trypsin inhibitor/thrombin inhibitor	B	BAO_0000357	single protein format	None	None	None	None	None	CHEMBL209	Trypsin I	Homo sapiens	SINGLE PROTEIN	CHEMBL1135091	1	Scientific Literature	Bioorg. Med. Chem. Lett.	2002	None
CHEMBL369086		0	443.33	0	4.95	8	CN(C)Cc1ccc(C(=O)Nc2ccc(Cl)cc2C(=O)Nc2ccc(Cl)cn2)cc1	IC50	'>'	11000.0	nM				UO_0000065					False	CHEMBL818170	Inhibitory activity against trypsin.	B	BAO_0000357	single protein format	None	None	None	None	None	CHEMBL209	Trypsin I	Homo sapiens	SINGLE PROTEIN	CHEMBL1147578	1	Scientific Literature	Bioorg. Med. Chem. Lett.	2004	None
CHEMBL330496		0	591.57	0	2.81	51	CC1(C(=O)Nc2ccc(-c3ccccc3S(N)(=O)=O)cc2)CC(c2cccc(C(=N)N)c2)=NO1.O=C(O)C(F)(F)F	Ki	'='	120.0	nM	6.92			UO_0000065	14.49	0.28	4.11	4.31	False	CHEMBL824706	Binding affinity towards trypsin obtained from human purified enzymes	B	BAO_0000357	single protein format	None	None	None	None	None	CHEMBL209	Trypsin I	Homo sapiens	SINGLE PROTEIN	CHEMBL1132652	1	Scientific Literature	J. Med. Chem.	1999	None
CHEMBL134024		0	634.78	2	6.16	8	CC(C)(C(=O)OC(=O)C(C)(C)C(NC(=O)c1ccc(C#N)cc1)C1CC=CCC1)C(NC(=O)c1ccc(C#N)cc1)C1CC=CCC1	IC50	'='	1600.0	nM	5.80			UO_0000065	9.13	0.17	-0.36	3.89	False	CHEMBL762426	Inhibitory activity against porcine pancreatic trypsin (TRP)	B	BAO_0000357	single protein format	Bos taurus	None	None	None	None	CHEMBL209	Trypsin I	Homo sapiens	SINGLE PROTEIN	CHEMBL1132518	1	Scientific Literature	Bioorg. Med. Chem. Lett.	1999	None
CHEMBL140646		0	411.50	0	0.08	3a	CC(C)(C)OC(=O)N[C@H]1CCCN(CC(=O)N[C@H]2CCCC(C(=N)N)C2O)C1=O	IC50	'='	16750.0	nM	4.78			UO_0000065	11.61	0.22	4.70	3.03	False	CHEMBL818176	In vitro for inhibition of serine protease Trypsin.	B	BAO_0000357	single protein format	None	None	None	None	None	CHEMBL209	Trypsin I	Homo sapiens	SINGLE PROTEIN	CHEMBL1129392	1	Scientific Literature	J. Med. Chem.	1996	None
CHEMBL330284		0	663.68	1	3.60	48	CCCCOCC1(C(=O)Nc2ccc(-c3ccccc3S(N)(=O)=O)cc2)CC(c2cccc(C(=N)N)c2)=NO1.O=C(O)C(F)(F)F	Ki	'='	113.0	nM	6.95			UO_0000065	12.64	0.24	3.35	4.09	False	CHEMBL824706	Binding affinity towards trypsin obtained from human purified enzymes	B	BAO_0000357	single protein format	None	None	None	None	None	CHEMBL209	Trypsin I	Homo sapiens	SINGLE PROTEIN	CHEMBL1132652	1	Scientific Literature	J. Med. Chem.	1999	None
CHEMBL327405		0	623.57	1	1.22	58	COCC1(C(=O)Nc2ncc(-c3ccccc3S(N)(=O)=O)cn2)CC(c2cccc(C(=N)N)c2)=NO1.O=C(O)C(F)(F)F	Ki	'='	390.0	nM	6.41			UO_0000065	12.58	0.24	5.19	3.27	False	CHEMBL824706	Binding affinity towards trypsin obtained from human purified enzymes	B	BAO_0000357	single protein format	None	None	None	None	None	CHEMBL209	Trypsin I	Homo sapiens	SINGLE PROTEIN	CHEMBL1132652	1	Scientific Literature	J. Med. Chem.	1999	None
CHEMBL324485		0	604.67	2	0.56	3f	N=C(N)N1CCC[C@H](NC(=O)CNC(=O)[C@@H](CCNC(=O)c2cnc3ccccc3c2)NC(=O)OCc2ccccc2)C1O	IC50	'='	20.38	nM	7.69			UO_0000065	12.72	0.24	7.13	3.63	False	CHEMBL820684	In vitro inhibition of human trypsin.	B	BAO_0000357	single protein format	None	None	None	None	None	CHEMBL209	Trypsin I	Homo sapiens	SINGLE PROTEIN	CHEMBL1131910	1	Scientific Literature	Bioorg. Med. Chem. Lett.	1999	None
CHEMBL305811		0	391.47	0	4.68	5c	CCOC(=O)C(CC)c1ccc2c(C)cc(Oc3ccc(C(=N)N)cc3)nc2c1	IC50						Not Determined						False	CHEMBL817895	Inhibitory activity against trypsin; Not determined	B	BAO_0000357	single protein format	None	None	None	None	None	CHEMBL209	Trypsin I	Homo sapiens	SINGLE PROTEIN	CHEMBL1136099	1	Scientific Literature	Bioorg. Med. Chem. Lett.	2003	None
CHEMBL330011		0	445.53	0	1.37	1s	N=C(N)c1ccc(O)c(CN2CC[C@H](NS(=O)(=O)c3cc4cnccc4s3)C2=O)c1	Ki	'>'	2900.0	nM				UO_0000065					False	CHEMBL817137	Binding affinity against trypsin	B	BAO_0000357	single protein format	None	None	None	None	None	CHEMBL209	Trypsin I	Homo sapiens	SINGLE PROTEIN	CHEMBL1131988	1	Scientific Literature	Bioorg. Med. Chem. Lett.	1999	None
CHEMBL318420		0	613.70	1	3.55	11	N=C(N)c1cccc(C(=O)N[C@@H](CCC(=O)OCc2ccccc2)C(=O)Nc2ccc(-c3ccccc3S(N)(=O)=O)cc2)c1	IC50	'='	5640.0	nM	5.25			UO_0000065	8.55	0.16	1.70	2.70	False	CHEMBL817893	In vitro inhibition of human trypsin.	B	BAO_0000357	single protein format	None	None	None	None	None	CHEMBL209	Trypsin I	Homo sapiens	SINGLE PROTEIN	CHEMBL1134704	1	Scientific Literature	Bioorg. Med. Chem. Lett.	2001	None
CHEMBL74808		0	352.39	0	1.83	6	N=C(N)c1cccc(OCC(=O)Nc2ccc(C(=O)N3CCC3)cc2)c1	IC50	'='	2050.0	nM	5.69			UO_0000065	16.14	0.30	3.86	5.24	False	CHEMBL817887	In vitro inhibitory activity against trypsin	B	BAO_0000357	single protein format	None	None	None	None	None	CHEMBL209	Trypsin I	Homo sapiens	SINGLE PROTEIN	CHEMBL1133928	1	Scientific Literature	Bioorg. Med. Chem. Lett.	2001	None
CHEMBL422533		0	427.46	1	-0.01	9	N=C(N)c1ccc(CNC(=O)CNC(=O)[C@@H](CO)NC(=O)OCc2ccccc2)cc1	Ki	'='	4300.0	nM	5.37			UO_0000065	12.55	0.24	5.38	3.22	False	CHEMBL811611	In vitro inhibition of trypsin.	B	BAO_0000357	single protein format	None	None	None	None	None	CHEMBL209	Trypsin I	Homo sapiens	SINGLE PROTEIN	CHEMBL1135855	1	Scientific Literature	Bioorg. Med. Chem. Lett.	2002	None
CHEMBL55390		0	431.88	1	6.02	19g	O=C(O)c1ccc(C(=O)Nc2ccc3c(OCc4cccc(Cl)c4)cccc3c2)cc1	Activity	'>'	80.0	uM				UO_0000064					False	CHEMBL878977	Compound was tested for inhibition of trypsin	B	BAO_0000357	single protein format	None	None	None	None	None	CHEMBL209	Trypsin I	Homo sapiens	SINGLE PROTEIN	CHEMBL1149136	1	Scientific Literature	J. Med. Chem.	2004	None
CHEMBL10785		0	409.49	0	1.67	2e	Cc1nc(N)ccc1CNC(=O)Cn1c(C)cc2c(c1=O)NC(=O)[C@H](CC1CC1)C2	Ki	'='	770.0	nM	6.11			UO_0000065	14.93	0.28	4.44	5.13	False	CHEMBL818021	The compound was tested for its ability to inhibit trypsin.	B	BAO_0000357	single protein format	None	None	None	None	None	CHEMBL209	Trypsin I	Homo sapiens	SINGLE PROTEIN	CHEMBL1132875	1	Scientific Literature	Bioorg. Med. Chem. Lett.	2000	None
CHEMBL311482		0	688.83	1	2.69	47	N=C(N)c1ccc(CC(=O)N2CCN(C(=O)O[C@H]3CCC[C@@H](OC(=O)N4CCN(C(=O)Cc5ccc(C(=N)N)cc5)CC4)CCC3)CC2)cc1	Ki	'='	11000.0	nM	4.96			UO_0000065	7.20	0.14	2.27	2.49	False	CHEMBL824723	Compound was evaluated for its inhibitory potency against trypsin	B	BAO_0000357	single protein format	None	None	None	None	None	CHEMBL209	Trypsin I	Homo sapiens	SINGLE PROTEIN	CHEMBL1132784	1	Scientific Literature	Bioorg. Med. Chem. Lett.	2000	None
CHEMBL296041		0	459.96	0	3.07	23	Cc1ccc(NS(=O)(=O)Cc2ccccc2)c(=O)n1CC(=O)NCc1cccc(Cl)c1	Selectivity ratio	'='	2786.0										False	CHEMBL844562	Ratio of inhibitory constant evaluated against trypsin to that of thrombin (Factor IIa)	B	BAO_0000357	single protein format	None	None	None	None	None	CHEMBL209	Trypsin I	Homo sapiens	SINGLE PROTEIN	CHEMBL1136286	1	Scientific Literature	Bioorg. Med. Chem. Lett.	2003	None
CHEMBL319997		0	302.34	0	3.37	6q	N=C(N)c1ccc2[nH]c(-c3ccc4ccccc4c3O)nc2c1	Ki	'='	18000.0	nM	4.75			UO_0000065	15.69	0.28	1.37	4.80	False	CHEMBL816557	Inhibition of Human Serine Protease Trypsin.	B	BAO_0000357	single protein format	None	None	None	None	None	CHEMBL209	Trypsin I	Homo sapiens	SINGLE PROTEIN	CHEMBL1134564	1	Scientific Literature	J. Med. Chem.	2001	None
CHEMBL275110		0	397.48	0	1.67	2d	CCC[C@H]1Cc2cc(C)n(CC(=O)NCc3ccc(N)nc3C)c(=O)c2NC1=O	Ki	'='	22000.0	nM	4.66			UO_0000065	11.72	0.22	2.99	3.91	False	CHEMBL818021	The compound was tested for its ability to inhibit trypsin.	B	BAO_0000357	single protein format	None	None	None	None	None	CHEMBL209	Trypsin I	Homo sapiens	SINGLE PROTEIN	CHEMBL1132875	1	Scientific Literature	Bioorg. Med. Chem. Lett.	2000	None
CHEMBL48929		0	441.51	0	1.39	8	Cc1nc(N)ccc1CNC(=O)Cn1cccc(NS(=O)(=O)Cc2ccccc2)c1=O	Ki	'='	20000.0	nM	4.70			UO_0000065	10.64	0.21	3.31	3.45	False	CHEMBL816554	Binding affinity towards trypsin was evaluated	B	BAO_0000357	single protein format	None	None	None	None	None	CHEMBL209	Trypsin I	Homo sapiens	SINGLE PROTEIN	CHEMBL1130777	1	Scientific Literature	Bioorg. Med. Chem. Lett.	1998	None
CHEMBL280342		0	417.56	0	4.73	21a	CCc1nc2cc(OC3CCN(C(C)=N)CC3)ccc2n1C/C=C/c1ccc(N)cc1	Ki	'='	350.0	nM	6.46			UO_0000065	15.46	0.28	1.73	8.05	False	CHEMBL817144	Tested in vitro for the selectivity against trypsin (Trp)	B	BAO_0000357	single protein format	None	None	None	None	None	CHEMBL209	Trypsin I	Homo sapiens	SINGLE PROTEIN	CHEMBL1135304	1	Scientific Literature	Bioorg. Med. Chem. Lett.	2002	None
CHEMBL367340		0	498.41	0	4.82	28	NC1CCN(Cc2ccc(C(=O)Nc3ccc(Cl)cc3C(=O)Nc3ccc(Cl)cn3)cc2)CC1	IC50	'>'	11000.0	nM				UO_0000065					False	CHEMBL818170	Inhibitory activity against trypsin.	B	BAO_0000357	single protein format	None	None	None	None	None	CHEMBL209	Trypsin I	Homo sapiens	SINGLE PROTEIN	CHEMBL1147578	1	Scientific Literature	Bioorg. Med. Chem. Lett.	2004	None
CHEMBL18225		0	720.65	0	2.67	15	COC(=O)[C@@H]1CN(Cc2ccc(-c3ccccc3S(N)(=O)=O)cc2)C[C@H]1c1cccc(C(=N)N)c1.O=C(O)C(F)(F)F.O=C(O)C(F)(F)F	Ki	'='	52.0	nM	7.28			UO_0000065	14.79	0.28	4.61	5.22	False	CHEMBL818183	Binding affinity against trypsin in an enzyme inhibition assay.	B	BAO_0000357	single protein format	None	None	None	None	None	CHEMBL209	Trypsin I	Homo sapiens	SINGLE PROTEIN	CHEMBL1131683	1	Scientific Literature	Bioorg. Med. Chem. Lett.	1999	None
CHEMBL166530		0	415.50	0	3.00	6	Cc1cnc(NCCc2ccccc2)c(=O)n1CC(=O)NCc1ccc2cc[nH]c2c1	Ki	'>'	100000.0	nM				UO_0000065					False	CHEMBL817814	Inhibition of Trypsin	B	BAO_0000357	single protein format	Homo sapiens	None	None	None	None	CHEMBL209	Trypsin I	Homo sapiens	SINGLE PROTEIN	CHEMBL1136608	1	Scientific Literature	Bioorg. Med. Chem. Lett.	2003	None
CHEMBL176736		0	430.30	0	3.86	19	NNCc1ccc(C(=O)Nc2ccc(Cl)cc2C(=O)Nc2ccc(Cl)cn2)cc1	IC50	'>'	11000.0	nM				UO_0000065					False	CHEMBL818170	Inhibitory activity against trypsin.	B	BAO_0000357	single protein format	None	None	None	None	None	CHEMBL209	Trypsin I	Homo sapiens	SINGLE PROTEIN	CHEMBL1147578	1	Scientific Literature	Bioorg. Med. Chem. Lett.	2004	None
CHEMBL168071		0	582.77	1	2.73	29	Nc1ncc2c(n1)CCC(CNC(=O)[C@@H]1CCCN1C(=O)[C@@H](CC1CCCCC1)NS(=O)(=O)Cc1ccccc1)C2	Ki	'>'	68300.0	nM				UO_0000065					False	CHEMBL817808	In vitro inhibitory activity against Trypsin	B	BAO_0000357	single protein format	None	None	None	None	None	CHEMBL209	Trypsin I	Homo sapiens	SINGLE PROTEIN	CHEMBL1136607	1	Scientific Literature	Bioorg. Med. Chem. Lett.	2003	None
CHEMBL330791		0	592.62	0	2.96	21 (diastereomer 2)	NC1CCC(CNC(=O)[C@@H]2CCCN2C(=O)CC(c2cccnc2)c2ccc3c(c2)OCO3)CC1.O=C(O)C(F)(F)F	Ki	'='	2600.0	nM	5.58			UO_0000065	11.67	0.22	2.63	5.23	False	CHEMBL817812	In vitro inhibition of human trypsin.	B	BAO_0000357	single protein format	None	None	None	None	None	CHEMBL209	Trypsin I	Homo sapiens	SINGLE PROTEIN	CHEMBL1130225	1	Scientific Literature	J. Med. Chem.	1997	None
CHEMBL542261		0	316.75	0	2.08	7	Cl.N#Cc1cccc(OC(=O)c2ccc(NC(=N)N)cc2)c1	IC50	'='	3.8	nM	8.42			UO_0000065	30.04	0.55	6.34	7.52	False	CHEMBL815475	Inhibition of human trypsin and the control activity being 7.3 umol/min/mg	B	BAO_0000357	single protein format	None	None	None	None	None	CHEMBL209	Trypsin I	Homo sapiens	SINGLE PROTEIN	CHEMBL1123155	1	Scientific Literature	J. Med. Chem.	1986	None
CHEMBL318998		0	488.59	0	0.98	5b	CC(C)(C)OC(=O)N[C@@H](C(=O)N1CCC[C@H]1C(=O)N[C@H](C=O)CCCN=C(N)N)c1ccccc1	IC50	'='	9.8	nM	8.01			UO_0000065	16.39	0.31	7.03	4.73	False	CHEMBL816975	Inhibitory activity against trypsin	B	BAO_0000357	single protein format	None	None	None	None	None	CHEMBL209	Trypsin I	Homo sapiens	SINGLE PROTEIN	CHEMBL1126581	1	Scientific Literature	J. Med. Chem.	1993	None
CHEMBL1204158		0	334.81	0	1.71	4	Cl.N=C(N)c1ccc(OCCOc2ccc(C(=N)N)cc2)cc1	Ki	'='	7300.0	nM	5.14			UO_0000065	17.22	0.32	3.43	4.35	False	CHEMBL815012	Inhibition of trypsin by amidase assay.	B	BAO_0000357	single protein format	None	None	None	None	None	CHEMBL209	Trypsin I	Homo sapiens	SINGLE PROTEIN	CHEMBL1124749	1	Scientific Literature	J. Med. Chem.	1990	None
CHEMBL1161381		0	204.22	0	1.72	4	CC(O)Cc1ccc2ccc(=O)oc2c1	Inhibition	'='	41.1	%				UO_0000187					False	CHEMBL815270	Compound was evaluated for in vitro inhibition of trypsin induced proteolysis at 0.1 mM concentration	F	BAO_0000019	assay format	None	None	None	None	None	CHEMBL209	Trypsin I	Homo sapiens	SINGLE PROTEIN	CHEMBL1147420	1	Scientific Literature	Bioorg. Med. Chem. Lett.	2004	None
CHEMBL1161381		0	204.22	0	1.72	4	CC(O)Cc1ccc2ccc(=O)oc2c1	Inhibition	'='	95.4	%				UO_0000187					False	CHEMBL815272	Compound was evaluated for in vitro inhibition of trypsin induced proteolysis at 1 mM concentration	F	BAO_0000019	assay format	None	None	None	None	None	CHEMBL209	Trypsin I	Homo sapiens	SINGLE PROTEIN	CHEMBL1147420	1	Scientific Literature	Bioorg. Med. Chem. Lett.	2004	None
CHEMBL96428		0	342.40	0	3.90	49	Cn1c(-c2cccc(-c3ccccc3)c2O)nc2ccc(C(=N)N)cc21	Ki	'='	6500.0	nM	5.19			UO_0000065	15.15	0.27	1.29	5.90	False	CHEMBL816557	Inhibition of Human Serine Protease Trypsin.	B	BAO_0000357	single protein format	None	None	None	None	None	CHEMBL209	Trypsin I	Homo sapiens	SINGLE PROTEIN	CHEMBL1134564	1	Scientific Literature	J. Med. Chem.	2001	None
CHEMBL269065		0	641.13	1	3.11	16 (+/-)	Nc1cc(C2=NOC(CNS(=O)(=O)c3ccccc3)(C(=O)Nc3ccc(-c4ccccc4S(N)(=O)=O)cn3)C2)ccc1Cl	Ki	'>'	8000.0	nM				UO_0000065					False	CHEMBL878974	Inhibitory activity against trypsin using human purified enzyme	B	BAO_0000357	single protein format	None	None	None	None	None	CHEMBL209	Trypsin I	Homo sapiens	SINGLE PROTEIN	CHEMBL1145764	1	Scientific Literature	Bioorg. Med. Chem. Lett.	2003	None
CHEMBL84389		0	479.67	0	2.63	13	CN(C1CCCCCC1)[C@@H](CC(=O)O)C(=O)N1CCCC[C@H]1CCOC1CCN(C(=N)N)CC1	Ki	'='	810.0	nM	6.09			UO_0000065	12.70	0.24	3.46	4.94	False	CHEMBL817823	In vitro inhibition of human trypsin.	B	BAO_0000357	single protein format	None	None	None	None	None	CHEMBL209	Trypsin I	Homo sapiens	SINGLE PROTEIN	CHEMBL1135990	1	Scientific Literature	J. Med. Chem.	2002	None
CHEMBL46969		0	446.51	0	2.42	9b	COC(=O)[C@H](Cc1cccc(C(=N)N)c1)[C@@H](C)NC(=O)c1ccc(-c2ccc[n+]([O-])c2)cc1	Ki	'='	130.0	nM	6.89			UO_0000065	15.42	0.28	4.47	5.21	False	CHEMBL817811	In vitro inhibitory potency against Trypsin	B	BAO_0000357	single protein format	Homo sapiens	None	None	None	None	CHEMBL209	Trypsin I	Homo sapiens	SINGLE PROTEIN	CHEMBL1135155	1	Scientific Literature	Bioorg. Med. Chem. Lett.	2002	None
CHEMBL25698		0	494.64	1	5.44	15a	CCc1nc2cc(OC3CCN(C(C)=N)CC3)ccc2n1Cc1cccc(-c2ccc(C(=N)N)cc2)c1	Ki	'='	690.0	nM	6.16			UO_0000065	12.46	0.23	0.72	5.92	False	CHEMBL817144	Tested in vitro for the selectivity against trypsin (Trp)	B	BAO_0000357	single protein format	None	None	None	None	None	CHEMBL209	Trypsin I	Homo sapiens	SINGLE PROTEIN	CHEMBL1135304	1	Scientific Literature	Bioorg. Med. Chem. Lett.	2002	None
CHEMBL25474		0	447.58	0	4.74	21d	CCc1nc2cc(OC3CCN(C(C)=N)CC3)ccc2n1C/C=C/c1cc(N)ccc1OC	Ki	'='	410.0	nM	6.39			UO_0000065	14.27	0.26	1.65	7.15	False	CHEMBL817144	Tested in vitro for the selectivity against trypsin (Trp)	B	BAO_0000357	single protein format	None	None	None	None	None	CHEMBL209	Trypsin I	Homo sapiens	SINGLE PROTEIN	CHEMBL1135304	1	Scientific Literature	Bioorg. Med. Chem. Lett.	2002	None
CHEMBL419892		0	417.36	None	None	12g	NCCCC[C@H](NC(=O)CN(C(=O)CCc1ccccc1)C1CCCCC1)B(O)O	Ki	'='	8.4	nM	8.08			UO_0000065	19.35	None	None	None	False	CHEMBL811782	Compound was tested in vitro for inhibition of trypsin	B	BAO_0000357	single protein format	None	None	None	None	None	CHEMBL209	Trypsin I	Homo sapiens	SINGLE PROTEIN	CHEMBL1149934	1	Scientific Literature	Bioorg. Med. Chem. Lett.	1996	None
CHEMBL290376		0	460.34	None	None	1	CC(=O)N[C@H](Cc1ccccc1)C(=O)N1CCC[C@H]1C(=O)N[C@@H](CCCN=C(N)N)B(O)O	Ki	'='	0.045	nM	10.35			UO_0000065	22.48	None	None	None	True	CHEMBL811782	Compound was tested in vitro for inhibition of trypsin	B	BAO_0000357	single protein format	None	None	None	None	None	CHEMBL209	Trypsin I	Homo sapiens	SINGLE PROTEIN	CHEMBL1149934	1	Scientific Literature	Bioorg. Med. Chem. Lett.	1996	None
CHEMBL343784		0	354.41	0	3.87	20	N=C(N)c1ccc2ncn(CC(=O)c3ccc(-c4ccccc4)cc3)c2c1	Ki	'='	320.0	nM	6.50			UO_0000065	18.33	0.33	2.62	7.66	False	CHEMBL818182	Binding affinity against human trypsin	B	BAO_0000357	single protein format	None	None	None	None	None	CHEMBL209	Trypsin I	Homo sapiens	SINGLE PROTEIN	CHEMBL1133520	1	Scientific Literature	J. Med. Chem.	2000	None
CHEMBL269393		0	647.06	1	2.62	15 (+/-)	Nc1cc(C2=NOC(CNS(=O)(=O)CC(F)(F)F)(C(=O)Nc3ccc(-c4ccccc4S(N)(=O)=O)cn3)C2)ccc1Cl	Ki	'>'	8000.0	nM				UO_0000065					False	CHEMBL878974	Inhibitory activity against trypsin using human purified enzyme	B	BAO_0000357	single protein format	None	None	None	None	None	CHEMBL209	Trypsin I	Homo sapiens	SINGLE PROTEIN	CHEMBL1145764	1	Scientific Literature	Bioorg. Med. Chem. Lett.	2003	None
CHEMBL321322		0	504.59	1	0.69	5p	CC(C)(C)OC(=O)N[C@@H](C(=O)N1CCC[C@H]1C(=O)N[C@H](C=O)CCCN=C(N)N)c1ccc(O)cc1	IC50	'='	17.0	nM	7.77			UO_0000065	15.40	0.29	7.08	4.10	False	CHEMBL816975	Inhibitory activity against trypsin	B	BAO_0000357	single protein format	None	None	None	None	None	CHEMBL209	Trypsin I	Homo sapiens	SINGLE PROTEIN	CHEMBL1126581	1	Scientific Literature	J. Med. Chem.	1993	None
CHEMBL63033		0	374.49	0	-0.28	1	NC(N)=NCCCCNC(=O)[C@@H]1CCCN1C(=O)[C@H](N)Cc1ccccc1	K ass	'='	1.7	l M-1									False	CHEMBL821458	Compound was tested for its inhibitory potency against trypsin enzyme.	B	BAO_0000357	single protein format	None	None	None	None	None	CHEMBL209	Trypsin I	Homo sapiens	SINGLE PROTEIN	CHEMBL1129192	1	Scientific Literature	Bioorg. Med. Chem. Lett.	1996	None
CHEMBL275957		0	647.16	1	3.17	17 (+/-)	Nc1cc(C2=NOC(CNS(=O)(=O)c3ccsc3)(C(=O)Nc3ccc(-c4ccccc4S(N)(=O)=O)cn3)C2)ccc1Cl	Ki	'>'	8000.0	nM				UO_0000065					False	CHEMBL878974	Inhibitory activity against trypsin using human purified enzyme	B	BAO_0000357	single protein format	None	None	None	None	None	CHEMBL209	Trypsin I	Homo sapiens	SINGLE PROTEIN	CHEMBL1145764	1	Scientific Literature	Bioorg. Med. Chem. Lett.	2003	None
CHEMBL159833		0	497.64	0	3.99	12	N=C(N)c1cccc(C(=O)NC(C(=O)NCC2CCC(CN)CC2)c2ccc(-c3ccccc3)cc2)c1	Ki	'='	1100.0	nM	5.96			UO_0000065	11.97	0.22	1.97	4.44	False	CHEMBL818185	Binding affinity against human trypsin	B	BAO_0000357	single protein format	None	None	None	None	None	CHEMBL209	Trypsin I	Homo sapiens	SINGLE PROTEIN	CHEMBL1134227	1	Scientific Literature	Bioorg. Med. Chem. Lett.	2001	None
CHEMBL297371		0	415.49	0	3.40	10	COC(=O)[C@@H](CNC(=O)c1ccc(-c2ccccc2)cc1)Cc1cccc(C(=N)N)c1	Ki	'='	230.0	nM	6.64			UO_0000065	15.98	0.29	3.24	6.31	False	CHEMBL817805	In vitro inhibitory activity against human trypsin	B	BAO_0000357	single protein format	None	None	None	None	None	CHEMBL209	Trypsin I	Homo sapiens	SINGLE PROTEIN	CHEMBL1135154	1	Scientific Literature	Bioorg. Med. Chem. Lett.	2002	None
CHEMBL421873		0	395.46	0	1.38	11	CN1CCN(C(=O)c2ccc(NC(=O)COc3cccc(C(=N)N)c3)cc2)CC1	IC50	'>'	10000.0	nM				UO_0000065					False	CHEMBL817887	In vitro inhibitory activity against trypsin	B	BAO_0000357	single protein format	None	None	None	None	None	CHEMBL209	Trypsin I	Homo sapiens	SINGLE PROTEIN	CHEMBL1133928	1	Scientific Literature	Bioorg. Med. Chem. Lett.	2001	None
CHEMBL369681		0	485.38	0	4.27	41	C/N=C(/N)N(C)Cc1ccc(C(=O)Nc2ccc(Cl)cc2C(=O)Nc2ccc(Cl)cn2)cc1	IC50	'>'	11000.0	nM				UO_0000065					False	CHEMBL818170	Inhibitory activity against trypsin.	B	BAO_0000357	single protein format	None	None	None	None	None	CHEMBL209	Trypsin I	Homo sapiens	SINGLE PROTEIN	CHEMBL1147578	1	Scientific Literature	Bioorg. Med. Chem. Lett.	2004	None
CHEMBL368126		0	532.43	2	6.35	38	CN(Cc1ccc(C(=O)Nc2ccc(Cl)cc2C(=O)Nc2ccc(Cl)cn2)cc1)C(=N)c1ccccc1	IC50	'>'	11000.0	nM				UO_0000065					False	CHEMBL818170	Inhibitory activity against trypsin.	B	BAO_0000357	single protein format	None	None	None	None	None	CHEMBL209	Trypsin I	Homo sapiens	SINGLE PROTEIN	CHEMBL1147578	1	Scientific Literature	Bioorg. Med. Chem. Lett.	2004	None
CHEMBL332157		0	462.50	0	1.51	1	N=C(N)c1cccc(-n2nnnc2C(=O)Nc2ccc(-c3ccccc3S(N)(=O)=O)cc2)c1	Ki	'='	6.4	nM	8.19			UO_0000065	17.72	0.34	6.68	4.48	False	CHEMBL817820	Inhibitory constant against trypsin using human purified enzymes	B	BAO_0000357	single protein format	Homo sapiens	None	None	None	None	CHEMBL209	Trypsin I	Homo sapiens	SINGLE PROTEIN	CHEMBL1136511	1	Scientific Literature	Bioorg. Med. Chem. Lett.	2003	None
CHEMBL431281		0	478.99	0	1.90	1p	N=C(N)c1ccc(N)c(CN2CC[C@H](NS(=O)(=O)c3cc4nc(Cl)ccc4s3)C2=O)c1	Ki	'='	1800.0	nM	5.75			UO_0000065	11.99	0.25	3.84	3.70	False	CHEMBL817137	Binding affinity against trypsin	B	BAO_0000357	single protein format	None	None	None	None	None	CHEMBL209	Trypsin I	Homo sapiens	SINGLE PROTEIN	CHEMBL1131988	1	Scientific Literature	Bioorg. Med. Chem. Lett.	1999	None
CHEMBL328893		0	479.97	0	2.02	1u	N=C(N)c1ccc(O)c(CN2CC[C@H](NS(=O)(=O)c3cc4c(Cl)nccc4s3)C2=O)c1	Ki	'>'	2900.0	nM				UO_0000065					False	CHEMBL817137	Binding affinity against trypsin	B	BAO_0000357	single protein format	None	None	None	None	None	CHEMBL209	Trypsin I	Homo sapiens	SINGLE PROTEIN	CHEMBL1131988	1	Scientific Literature	Bioorg. Med. Chem. Lett.	1999	None
CHEMBL355992		0	517.49	1	3.86	13b	COc1ccc(-n2nc(C(F)(F)F)cc2C(=O)Nc2ccc(-c3ccccc3S(N)(=O)=O)cn2)cc1	Ki	'>'	1500.0	nM				UO_0000065					False	CHEMBL817826	Tested in vitro for inhibition of human trypsin	B	BAO_0000357	single protein format	None	None	None	None	None	CHEMBL209	Trypsin I	Homo sapiens	SINGLE PROTEIN	CHEMBL1145914	1	Scientific Literature	J. Med. Chem.	2003	None
CHEMBL138709		0	448.51	0	2.34	71	N=C(N)c1ccc2[nH]cc(CC(=O)Nc3ccc(-c4ccccc4S(N)(=O)=O)cn3)c2c1	Ki	'='	150.0	nM	6.82			UO_0000065	15.21	0.29	4.48	4.07	False	CHEMBL818182	Binding affinity against human trypsin	B	BAO_0000357	single protein format	None	None	None	None	None	CHEMBL209	Trypsin I	Homo sapiens	SINGLE PROTEIN	CHEMBL1133520	1	Scientific Literature	J. Med. Chem.	2000	None
CHEMBL311152		0	845.89	1	0.14	1b	CCOC(=O)CNC(=O)C(=O)[C@H](Cc1ccc(OC(C)(C)C)cc1)NC(=O)CN(C)C(=O)[C@@H](CCCN=C(N)N)NS(=O)(=O)Cc1ccccc1.O=C(O)C(F)(F)F	IC50						Not Active						False	CHEMBL820679	In vitro inhibitory activity against Human trypsin; inactive	B	BAO_0000357	single protein format	None	None	None	None	None	CHEMBL209	Trypsin I	Homo sapiens	SINGLE PROTEIN	CHEMBL1132777	1	Scientific Literature	Bioorg. Med. Chem. Lett.	2000	None
CHEMBL441283		0	493.48	0	2.85	13	CS(=O)(=O)c1ccccc1-c1ccc(NC(=O)c2nnnn2-c2ccc3onc(N)c3c2)c(F)c1	Ki	'>'	1600.0	nM				UO_0000065					False	CHEMBL817820	Inhibitory constant against trypsin using human purified enzymes	B	BAO_0000357	single protein format	Homo sapiens	None	None	None	None	CHEMBL209	Trypsin I	Homo sapiens	SINGLE PROTEIN	CHEMBL1136511	1	Scientific Literature	Bioorg. Med. Chem. Lett.	2003	None
CHEMBL136846		0	447.52	0	2.95	41	N=C(N)c1ccc2[nH]cc(CC(=O)Nc3ccc(-c4ccccc4S(N)(=O)=O)cc3)c2c1	Ki	'='	160.0	nM	6.80			UO_0000065	15.19	0.29	3.85	4.39	False	CHEMBL818182	Binding affinity against human trypsin	B	BAO_0000357	single protein format	None	None	None	None	None	CHEMBL209	Trypsin I	Homo sapiens	SINGLE PROTEIN	CHEMBL1133520	1	Scientific Literature	J. Med. Chem.	2000	None
CHEMBL434659		0	574.60	2	5.85	45c	CC(C)NCc1ccccc1-n1nc(C(F)(F)F)cc1C(=O)Nc1ccc(-c2ccccc2S(C)(=O)=O)cc1F	Ki	'>'	2500.0	nM				UO_0000065					False	CHEMBL817826	Tested in vitro for inhibition of human trypsin	B	BAO_0000357	single protein format	None	None	None	None	None	CHEMBL209	Trypsin I	Homo sapiens	SINGLE PROTEIN	CHEMBL1145914	1	Scientific Literature	J. Med. Chem.	2003	None
CHEMBL314576		0	642.66	1	0.25	2	N=C(N)N1CCC[C@H](NC(=O)CN2C(=O)[C@@H](NS(=O)(=O)Cc3ccccc3)CCc3ccccc32)C1O.O=C(O)C(F)(F)F	IC50	'='	26.0	nM	7.58			UO_0000065	14.35	0.28	7.34	4.49	False	CHEMBL821310	In vitro inhibitory activity against human enzyme trypsin	B	BAO_0000357	single protein format	None	None	None	None	None	CHEMBL209	Trypsin I	Homo sapiens	SINGLE PROTEIN	CHEMBL1131963	1	Scientific Literature	Bioorg. Med. Chem. Lett.	1999	None
CHEMBL42495		0	412.36	0	3.51	4	N[C@@H](C(=O)N1CCC[C@H]1C(=O)NCc1cc(Cl)ccc1Cl)C1CCCCC1	Ki	'='	29000.0	nM	4.54			UO_0000065	11.00	0.23	1.03	6.02	False	CHEMBL819276	Binding affinity was evaluated on serine protease trypsin.	B	BAO_0000357	single protein format	None	None	None	None	None	CHEMBL209	Trypsin I	Homo sapiens	SINGLE PROTEIN	CHEMBL1131061	1	Scientific Literature	J. Med. Chem.	1998	None
CHEMBL368323		0	500.41	1	4.99	54	O=C(Nc1ccc(Cl)cc1C(=O)Nc1ccc(Cl)cn1)c1ccc(CN2CCN=C2S)cc1	IC50	'>'	11000.0	nM				UO_0000065					False	CHEMBL818170	Inhibitory activity against trypsin.	B	BAO_0000357	single protein format	None	None	None	None	None	CHEMBL209	Trypsin I	Homo sapiens	SINGLE PROTEIN	CHEMBL1147578	1	Scientific Literature	Bioorg. Med. Chem. Lett.	2004	None
CHEMBL355807		0	497.39	0	4.28	43	CN(Cc1ccc(C(=O)Nc2ccc(Cl)cc2C(=O)Nc2ccc(Cl)cn2)cc1)C1=NCCN1	IC50	'>'	11000.0	nM				UO_0000065					False	CHEMBL818170	Inhibitory activity against trypsin.	B	BAO_0000357	single protein format	None	None	None	None	None	CHEMBL209	Trypsin I	Homo sapiens	SINGLE PROTEIN	CHEMBL1147578	1	Scientific Literature	Bioorg. Med. Chem. Lett.	2004	None
CHEMBL172256		0	500.43	1	4.89	16	CN(C)CCN(C)Cc1ccc(C(=O)Nc2ccc(Cl)cc2C(=O)Nc2ccc(Cl)cn2)cc1	IC50	'>'	11000.0	nM				UO_0000065					False	CHEMBL818170	Inhibitory activity against trypsin.	B	BAO_0000357	single protein format	None	None	None	None	None	CHEMBL209	Trypsin I	Homo sapiens	SINGLE PROTEIN	CHEMBL1147578	1	Scientific Literature	Bioorg. Med. Chem. Lett.	2004	None
CHEMBL310412		0	706.85	1	2.94	24	N=C(N)Nc1ccc(CNC(=O)N2CCN(C(=O)O[C@H]3CCC[C@@H](OC(=O)N4CCN(C(=O)CCc5ccc(N)nc5)CC4)CCC3)CC2)cc1	Ki	'='	156000.0	nM		Outside typical range		UO_0000065					False	CHEMBL824723	Compound was evaluated for its inhibitory potency against trypsin	B	BAO_0000357	single protein format	None	None	None	None	None	CHEMBL209	Trypsin I	Homo sapiens	SINGLE PROTEIN	CHEMBL1132784	1	Scientific Literature	Bioorg. Med. Chem. Lett.	2000	None
CHEMBL351435		0	461.95	0	3.73	16	O=C1CN(S(=O)(=O)c2cc3ccc(Cl)cc3s2)CCN1Cc1cc2cnccc2o1	Ki	'>'	2900.0	nM				UO_0000065					False	CHEMBL821459	Binding affinity towards trypsin	B	BAO_0000357	single protein format	None	None	None	None	None	CHEMBL209	Trypsin I	Homo sapiens	SINGLE PROTEIN	CHEMBL1144944	1	Scientific Literature	J. Med. Chem.	2003	None
CHEMBL46414		0	473.53	0	3.49	9g	COC(=O)[C@H](Cc1cccc(C(=N)N)c1)[C@@H](C)NC(=O)c1ccc(-c2ccc(C(=O)O)cc2)cc1	Ki						Not Determined						False	CHEMBL817806	In vitro inhibitory activity against human trypsin; Not determined	B	BAO_0000357	single protein format	None	None	None	None	None	CHEMBL209	Trypsin I	Homo sapiens	SINGLE PROTEIN	CHEMBL1135154	1	Scientific Literature	Bioorg. Med. Chem. Lett.	2002	None
CHEMBL155871		0	353.42	0	2.35	19	COC(=O)CC(CCc1ccc(C(N)=O)cc1)c1cccc(C(=N)N)c1	Ki	'='	870.0	nM	6.06			UO_0000065	17.15	0.32	3.71	5.08	False	CHEMBL811612	In vitro inhibition of trypsin	B	BAO_0000357	single protein format	None	None	None	None	None	CHEMBL209	Trypsin I	Homo sapiens	SINGLE PROTEIN	CHEMBL1131205	1	Scientific Literature	J. Med. Chem.	1998	None
CHEMBL3215570		0	415.33	1	1.27	24	Cl.Cl.N=C(N)c1ccc(OCCCOc2ccc(C(=N)N)cc2N)c(N)c1	Ki	'='	5800.0	nM	5.24			UO_0000065	15.29	0.29	3.97	3.08	False	CHEMBL815012	Inhibition of trypsin by amidase assay.	B	BAO_0000357	single protein format	None	None	None	None	None	CHEMBL209	Trypsin I	Homo sapiens	SINGLE PROTEIN	CHEMBL1124749	1	Scientific Literature	J. Med. Chem.	1990	None
CHEMBL327402		0	384.34	0	0.87	2	CO[C@H]1[C@H](O)c2c(cc3c(c2O)C(=O)c2c(O)cccc2C3=O)C(=O)[C@@]1(C)O	Inhibition						Not Active						False	CHEMBL813733	Inhibitory activity against trypsin at 10e-5 M; NI = no inhibition	B	BAO_0000357	single protein format	None	None	None	None	None	CHEMBL209	Trypsin I	Homo sapiens	SINGLE PROTEIN	CHEMBL1126272	1	Scientific Literature	J. Med. Chem.	1992	None
CHEMBL343380		0	489.60	0	3.99	80	CCCNS(=O)(=O)c1ccccc1-c1ccc(NC(=O)Cc2c[nH]c3ccc(C(=N)N)cc23)cc1	Ki	'='	180.0	nM	6.75			UO_0000065	13.78	0.26	2.75	4.79	False	CHEMBL818182	Binding affinity against human trypsin	B	BAO_0000357	single protein format	None	None	None	None	None	CHEMBL209	Trypsin I	Homo sapiens	SINGLE PROTEIN	CHEMBL1133520	1	Scientific Literature	J. Med. Chem.	2000	None
CHEMBL295454		0	445.54	0	2.61	7b	COC(=O)[C@H](Cc1cccc(C(=N)N)c1)[C@@H](C)NC(=O)c1ccc(-c2ccc[n+](C)c2)cc1	Ki	'='	52.0	nM	7.28			UO_0000065	16.35	0.30	4.67	6.67	False	CHEMBL817811	In vitro inhibitory potency against Trypsin	B	BAO_0000357	single protein format	Homo sapiens	None	None	None	None	CHEMBL209	Trypsin I	Homo sapiens	SINGLE PROTEIN	CHEMBL1135155	1	Scientific Literature	Bioorg. Med. Chem. Lett.	2002	None
CHEMBL45298		0	419.49	0	2.51	10b	COC(=O)[C@H](Cc1cccc(C(=N)N)c1)[C@@H](C)NC(=O)c1ccc(-c2ncc[nH]2)cc1	Ki	'='	490.0	nM	6.31			UO_0000065	15.04	0.28	3.80	4.71	False	CHEMBL817811	In vitro inhibitory potency against Trypsin	B	BAO_0000357	single protein format	Homo sapiens	None	None	None	None	CHEMBL209	Trypsin I	Homo sapiens	SINGLE PROTEIN	CHEMBL1135155	1	Scientific Literature	Bioorg. Med. Chem. Lett.	2002	None
CHEMBL1159958		0	243.31	0	2.91	Lactone 19	C=C1CC(c2ccc(NC(=N)N)cc2)CC(=C)O1	Ks/i	'='	9.4	uM				UO_0000064					False	CHEMBL818026	Binding constant on trypsin was determined at 20 percent and at 98 minutes for maximum inhibition and no enzyme activity was recovered over the 2 h-time	B	BAO_0000357	single protein format	None	None	None	None	None	CHEMBL209	Trypsin I	Homo sapiens	SINGLE PROTEIN	CHEMBL1126229	1	Scientific Literature	Bioorg. Med. Chem. Lett.	1992	None
CHEMBL2370421		0	414.51	0	-0.19	5f	N=C(N)NCCC[C@@H](C=O)NC(=O)[C@@H]1CCCN1C(=O)[C@@H]1NCCc2ccccc21	IC50	'='	23.0	nM	7.64			UO_0000065	18.43	0.35	7.83	5.44	False	CHEMBL816975	Inhibitory activity against trypsin	B	BAO_0000357	single protein format	None	None	None	None	None	CHEMBL209	Trypsin I	Homo sapiens	SINGLE PROTEIN	CHEMBL1126581	1	Scientific Literature	J. Med. Chem.	1993	None
CHEMBL143060		0	377.45	0	1.92	11	Cc1cnc(NCCc2ccccc2)c(=O)n1CC(=O)NCc1ccccn1	Ki	'>'	1000000.0	nM		Outside typical range		UO_0000065					False	CHEMBL815470	Inhibitory constant against human trypsin	B	BAO_0000357	single protein format	None	None	None	None	None	CHEMBL209	Trypsin I	Homo sapiens	SINGLE PROTEIN	CHEMBL1145961	1	Scientific Literature	J. Med. Chem.	2003	None
CHEMBL96879		0	479.50	1	0.44	12	COC(=O)CNC(=O)CC1(C(=O)Nc2ccc(C(=N)N)cc2)CC(c2cccc(C(=N)N)c2)=NO1	Ki	'='	420.0	nM	6.38			UO_0000065	13.30	0.25	5.94	3.10	False	CHEMBL879096	The compound was evaluated for inhibitory activity against Trypsin	B	BAO_0000357	single protein format	None	None	None	None	None	CHEMBL209	Trypsin I	Homo sapiens	SINGLE PROTEIN	CHEMBL1129218	1	Scientific Literature	Bioorg. Med. Chem. Lett.	1997	None
CHEMBL1159943		0	385.20	0	2.37	Lactone 18	N=C(N)NCc1ccc(C2CC/C(=C\I)OC2=O)cc1	ka/Ki	'='	230.0	uM-1 min-1									False	CHEMBL821438	Specificity constant on trypsin was determined at 0 percent and at 99 minutes for maximum inhibition and no enzyme activity was recovered over the 2 h-time	B	BAO_0000357	single protein format	None	None	None	None	None	CHEMBL209	Trypsin I	Homo sapiens	SINGLE PROTEIN	CHEMBL1126229	1	Scientific Literature	Bioorg. Med. Chem. Lett.	1992	None
CHEMBL3085115		0	446.57	0	1.90	3	Cc1ccc(S(=O)(=O)Nc2ccc(C)n(CC(=O)NC[C@H]3CC[C@H](N)CC3)c2=O)cc1	Ki	'='	2100.0	nM	5.68			UO_0000065	12.71	0.25	3.78	4.61	False	CHEMBL818184	Binding affinity against human trypsin	B	BAO_0000357	single protein format	None	None	None	None	None	CHEMBL209	Trypsin I	Homo sapiens	SINGLE PROTEIN	CHEMBL1130452	1	Scientific Literature	Bioorg. Med. Chem. Lett.	1997	None
CHEMBL316070		0	667.67	1	4.03	53	N=C(N)c1cccc(C2=NOC(Cc3ccccc3)(C(=O)Nc3ccc(-c4ccccc4S(N)(=O)=O)cc3)C2)c1.O=C(O)C(F)(F)F	Ki	'='	80.0	nM	7.10			UO_0000065	12.82	0.24	3.07	4.42	False	CHEMBL824706	Binding affinity towards trypsin obtained from human purified enzymes	B	BAO_0000357	single protein format	None	None	None	None	None	CHEMBL209	Trypsin I	Homo sapiens	SINGLE PROTEIN	CHEMBL1132652	1	Scientific Literature	J. Med. Chem.	1999	None
CHEMBL317682		0	349.24	None	None	12a	CN(CC(=O)N[C@@H](CCCCN)B(O)O)C(=O)CCc1ccccc1	Ki	'='	2.8	nM	8.55			UO_0000065	24.49	None	None	None	False	CHEMBL811782	Compound was tested in vitro for inhibition of trypsin	B	BAO_0000357	single protein format	None	None	None	None	None	CHEMBL209	Trypsin I	Homo sapiens	SINGLE PROTEIN	CHEMBL1149934	1	Scientific Literature	Bioorg. Med. Chem. Lett.	1996	None
CHEMBL142776		0	469.28	0	2.86	26	O=C(Cn1c(Cl)cnc(NCC(F)(F)c2ccccn2)c1=O)NCc1ncccc1Cl	Ki	'='	567000.0	nM		Outside typical range		UO_0000065					False	CHEMBL815470	Inhibitory constant against human trypsin	B	BAO_0000357	single protein format	None	None	None	None	None	CHEMBL209	Trypsin I	Homo sapiens	SINGLE PROTEIN	CHEMBL1145961	1	Scientific Literature	J. Med. Chem.	2003	None
CHEMBL96218		0	474.57	0	1.25	1r	COc1ccc2sc(S(=O)(=O)N[C@H]3CCN(Cc4cc(C(=N)N)ccc4N)C3=O)cc2n1	Ki	'='	860.0	nM	6.07			UO_0000065	12.78	0.26	4.82	3.69	False	CHEMBL817137	Binding affinity against trypsin	B	BAO_0000357	single protein format	None	None	None	None	None	CHEMBL209	Trypsin I	Homo sapiens	SINGLE PROTEIN	CHEMBL1131988	1	Scientific Literature	Bioorg. Med. Chem. Lett.	1999	None
CHEMBL67692		0	415.45	0	2.28	9j	N=C(N)c1ccc(O)c(/C=C/CNC(=O)c2ccc(-c3ccnc(C(N)=O)c3)cc2)c1	Ki	'='	2200.0	nM	5.66			UO_0000065	13.62	0.25	3.38	3.65	False	CHEMBL817143	In vitro inhibition of trypsin.	B	BAO_0000357	single protein format	None	None	None	None	None	CHEMBL209	Trypsin I	Homo sapiens	SINGLE PROTEIN	CHEMBL1133371	1	Scientific Literature	Bioorg. Med. Chem. Lett.	2000	None
CHEMBL350587		0	606.13	1	1.41	35	N=C(N)NCCCC(NC(=O)CN1CCN(S(=O)(=O)c2ccc3c(Cl)cccc3c2)CC1=O)C(=O)c1nccs1	IC50	'='	20.5	nM	7.69			UO_0000065	12.68	0.26	6.28	4.30	False	CHEMBL878978	Inhibitory activity against Trypsin	B	BAO_0000357	single protein format	None	None	None	None	None	CHEMBL209	Trypsin I	Homo sapiens	SINGLE PROTEIN	CHEMBL1136598	1	Scientific Literature	Bioorg. Med. Chem. Lett.	2003	None
CHEMBL1201881	SEPIMOSTAT MESYLATE	0	469.52	0	2.71	68 (sepimostat mesylate(FUT-187))	CS(=O)(=O)O.N=C(N)c1ccc2cc(OC(=O)c3ccc(NC4=NCCN4)cc3)ccc2c1	Ki	'='	290.0	nM	6.54			UO_0000065	17.51	0.32	3.83	5.81	False	CHEMBL817135	Binding affinity against trypsin.	B	BAO_0000357	single protein format	None	None	None	None	None	CHEMBL209	Trypsin I	Homo sapiens	SINGLE PROTEIN	CHEMBL1133572	1	Scientific Literature	J. Med. Chem.	2000	None
CHEMBL408125		0	553.67	0	4.37	9 (diastereomer 1)	NC1CCC(CNC(=O)[C@@H]2CCCN2C(=O)CC(c2ccccc2)C2CCCCC2)CC1.O=C(O)C(F)(F)F	Ki	'='	1700.0	nM	5.77			UO_0000065	13.12	0.25	1.40	7.65	False	CHEMBL817812	In vitro inhibition of human trypsin.	B	BAO_0000357	single protein format	None	None	None	None	None	CHEMBL209	Trypsin I	Homo sapiens	SINGLE PROTEIN	CHEMBL1130225	1	Scientific Literature	J. Med. Chem.	1997	None
CHEMBL448786		0	716.88	1	3.47	48	N=C(N)c1ccc(CCC(=O)N2CCN(C(=O)O[C@H]3CCC[C@@H](OC(=O)N4CCN(C(=O)CCc5ccc(C(=N)N)cc5)CC4)CCC3)CC2)cc1	Ki	'='	21000.0	nM	4.68			UO_0000065	6.53	0.12	1.21	2.35	False	CHEMBL824723	Compound was evaluated for its inhibitory potency against trypsin	B	BAO_0000357	single protein format	None	None	None	None	None	CHEMBL209	Trypsin I	Homo sapiens	SINGLE PROTEIN	CHEMBL1132784	1	Scientific Literature	Bioorg. Med. Chem. Lett.	2000	None
CHEMBL145076		0	391.48	0	2.23	9	Cc1ncccc1CNC(=O)Cn1c(C)cnc(NCCc2ccccc2)c1=O	Ki	'>'	100000.0	nM				UO_0000065					False	CHEMBL815470	Inhibitory constant against human trypsin	B	BAO_0000357	single protein format	None	None	None	None	None	CHEMBL209	Trypsin I	Homo sapiens	SINGLE PROTEIN	CHEMBL1145961	1	Scientific Literature	J. Med. Chem.	2003	None
CHEMBL19080	L-375378	0	406.49	0	1.81	1	Cc1nc(N)ccc1CNC(=O)Cn1c(C)cnc(NCCc2ccccc2)c1=O	Ki	'='	1800.0	nM	5.75			UO_0000065	14.13	0.26	3.93	5.00	True	CHEMBL815470	Inhibitory constant against human trypsin	B	BAO_0000357	single protein format	None	None	None	None	None	CHEMBL209	Trypsin I	Homo sapiens	SINGLE PROTEIN	CHEMBL1145961	1	Scientific Literature	J. Med. Chem.	2003	None
CHEMBL1159918		0	362.43	0	3.32	Lactone 21	C=C1C[C@H](c2ccc(NC(=N)N)cc2)[C@@H](NC(=O)c2ccccc2)C(=C)O1	Ks/i	'='	10.0	uM				UO_0000064					False	CHEMBL818022	Binding constant on trypsin was determined at 0 percent and at 95 minutes for maximum inhibition and no enzyme activity was recovered over the 2 h-time	B	BAO_0000357	single protein format	None	None	None	None	None	CHEMBL209	Trypsin I	Homo sapiens	SINGLE PROTEIN	CHEMBL1126229	1	Scientific Literature	Bioorg. Med. Chem. Lett.	1992	None
CHEMBL312479		0	459.59	0	1.77	16	N=C(N)N1CCC(OCC[C@@H]2CCCCN2C(=O)[C@H](CC(=O)O)NCc2ccccc2)CC1	Ki	'='	9200.0	nM	5.04			UO_0000065	10.96	0.21	3.27	3.82	False	CHEMBL817823	In vitro inhibition of human trypsin.	B	BAO_0000357	single protein format	None	None	None	None	None	CHEMBL209	Trypsin I	Homo sapiens	SINGLE PROTEIN	CHEMBL1135990	1	Scientific Literature	J. Med. Chem.	2002	None
CHEMBL149156		0	483.59	0	3.64	22	Cc1ccc(C(C)C)c(OC(=O)c2ccc(NC(=N)N)cc2)c1.Cc1ccc(S(=O)(=O)O)cc1	IC50	'='	500.0	nM	6.30			UO_0000065	20.24	0.37	2.66	7.14	False	CHEMBL815475	Inhibition of human trypsin and the control activity being 7.3 umol/min/mg	B	BAO_0000357	single protein format	None	None	None	None	None	CHEMBL209	Trypsin I	Homo sapiens	SINGLE PROTEIN	CHEMBL1123155	1	Scientific Literature	J. Med. Chem.	1986	None
CHEMBL82535		0	451.61	0	1.90	7	N=C(N)N1CCC(OCCC2CCCCN2C(=O)[C@H](CC(=O)O)NC2CCCCC2)CC1	Ki	'='	2900.0	nM	5.54			UO_0000065	12.26	0.24	3.64	4.20	False	CHEMBL817823	In vitro inhibition of human trypsin.	B	BAO_0000357	single protein format	None	None	None	None	None	CHEMBL209	Trypsin I	Homo sapiens	SINGLE PROTEIN	CHEMBL1135990	1	Scientific Literature	J. Med. Chem.	2002	None
CHEMBL92865		0	266.30	0	2.53	6n	Cc1ccc(-c2nc3cc(C(=N)N)ccc3[nH]2)c(O)c1	Ki	'='	18000.0	nM	4.75			UO_0000065	17.82	0.32	2.21	4.80	False	CHEMBL816557	Inhibition of Human Serine Protease Trypsin.	B	BAO_0000357	single protein format	None	None	None	None	None	CHEMBL209	Trypsin I	Homo sapiens	SINGLE PROTEIN	CHEMBL1134564	1	Scientific Literature	J. Med. Chem.	2001	None
CHEMBL93190		0	457.94	0	2.25	1k	N=C(N)c1cccc(CN2CC[C@H](NS(=O)(=O)c3ccc4ccc(Cl)nc4c3)C2=O)c1	Ki	'>'	2900.0	nM				UO_0000065					False	CHEMBL817137	Binding affinity against trypsin	B	BAO_0000357	single protein format	None	None	None	None	None	CHEMBL209	Trypsin I	Homo sapiens	SINGLE PROTEIN	CHEMBL1131988	1	Scientific Literature	Bioorg. Med. Chem. Lett.	1999	None
CHEMBL148944		0	515.52	1	3.92	40a	NCc1ccccc1-n1nc(C(F)(F)F)cc1C(=O)Nc1ccc(-c2ccccc2S(N)(=O)=O)cc1	Ki	'>'	1600.0	nM				UO_0000065					False	CHEMBL817826	Tested in vitro for inhibition of human trypsin	B	BAO_0000357	single protein format	None	None	None	None	None	CHEMBL209	Trypsin I	Homo sapiens	SINGLE PROTEIN	CHEMBL1145914	1	Scientific Literature	J. Med. Chem.	2003	None
CHEMBL327430		0	600.55	0	3.71	22	COC(=O)CC1(C(=O)Nc2ccc(-c3ccccc3OC)cc2)CC(c2cccc(C(=N)N)c2)=NO1.O=C(O)C(F)(F)F	Ki	'='	310.0	nM	6.51			UO_0000065	13.38	0.25	2.80	4.78	False	CHEMBL824708	The binding affinity was measured towards human purified trypsin	B	BAO_0000357	single protein format	None	None	None	None	None	CHEMBL209	Trypsin I	Homo sapiens	SINGLE PROTEIN	CHEMBL1132311	1	Scientific Literature	J. Med. Chem.	1999	None
CHEMBL419881		0	539.68	1	2.70	1e	COc1ccc2ccc(S(=O)(=O)NC(Cc3cc4c(N)nccc4s3)C(=O)N3CCN(C)CC3)cc2c1	IC50	'='	13000.0	nM	4.89			UO_0000065	9.05	0.18	2.19	4.15	False	CHEMBL817900	In vitro trypsin inhibition	B	BAO_0000357	single protein format	None	None	None	None	None	CHEMBL209	Trypsin I	Homo sapiens	SINGLE PROTEIN	CHEMBL1131999	1	Scientific Literature	Bioorg. Med. Chem. Lett.	1999	None
CHEMBL44177		0	486.62	0	3.88	15	COC(=O)[C@H](Cc1cccc(C(=N)N)c1)[C@H](NC(=O)c1ccc(-c2cccc(CN)c2)cc1)C(C)C	Ki	'='	300.0	nM	6.52			UO_0000065	13.40	0.25	2.64	4.97	False	CHEMBL817805	In vitro inhibitory activity against human trypsin	B	BAO_0000357	single protein format	None	None	None	None	None	CHEMBL209	Trypsin I	Homo sapiens	SINGLE PROTEIN	CHEMBL1135154	1	Scientific Literature	Bioorg. Med. Chem. Lett.	2002	None
CHEMBL173480		0	598.66	2	3.62	18d	CC(=N)N1CCC(Oc2ccc3cc(C(=O)NC(CC(=O)O)C(=O)O)n(Cc4ccc5ccc(C(=N)N)cc5c4)c3c2)CC1	Ki	'='	30.0	nM	7.52			UO_0000065	12.57	0.23	3.90	3.86	False	CHEMBL815755	In vitro inhibition of bovine trypsin.	B	BAO_0000357	single protein format	None	None	None	None	None	CHEMBL209	Trypsin I	Homo sapiens	SINGLE PROTEIN	CHEMBL1133499	1	Scientific Literature	Bioorg. Med. Chem. Lett.	2000	None
CHEMBL68101		0	380.47	0	3.16	3g	N=C(N)c1ccc(O)c(CCCNC(=O)c2ccc(-c3ccccn3)s2)c1	Ki	'>'	2900.0	nM				UO_0000065					False	CHEMBL817143	In vitro inhibition of trypsin.	B	BAO_0000357	single protein format	None	None	None	None	None	CHEMBL209	Trypsin I	Homo sapiens	SINGLE PROTEIN	CHEMBL1133371	1	Scientific Literature	Bioorg. Med. Chem. Lett.	2000	None
CHEMBL332716		0	579.73	1	1.64	10	N=C(N)N1CCCC(C[C@H](NC(=O)[C@@H]2CC[C@H]3CN(C(=O)CCc4ccccc4)CC(=O)N32)C(=O)c2nccs2)C1	IC50	'='	4360.0	nM	5.36			UO_0000065	9.25	0.18	3.72	3.51	False	CHEMBL874056	In vitro inhibitory activity against trypsin	B	BAO_0000357	single protein format	None	None	None	None	None	CHEMBL209	Trypsin I	Homo sapiens	SINGLE PROTEIN	CHEMBL1131401	1	Scientific Literature	Bioorg. Med. Chem. Lett.	1998	None
CHEMBL3085289		0	654.79	2	-0.05	2 (Aeruginosin 98-B)	CC[C@H](C)[C@H](NC(=O)C(O)Cc1ccc(O)cc1)C(=O)N1C2CC(OS(=O)(=O)O)CCC2C[C@H]1C(=O)NCCCCN=C(N)N	IC50	'='	0.6	ug.mL-1				UO_0000274					False	CHEMBL816972	Compound was tested for inhibition of trypsin	B	BAO_0000357	single protein format	None	None	None	None	None	CHEMBL209	Trypsin I	Homo sapiens	SINGLE PROTEIN	CHEMBL1133336	1	Scientific Literature	Bioorg. Med. Chem. Lett.	2000	None
CHEMBL313769		0	712.70	1	4.03	6	N=C(N)N1CCCC(C[C@H](NC(=O)CN2C(=O)CN(CCCc3ccccc3)C(=O)[C@H]2Cc2ccc(Cl)c(Cl)c2)C(=O)c2nccs2)C1	IC50	'='	7800.0	nM	5.11			UO_0000065	7.17	0.15	1.08	3.34	False	CHEMBL818172	Inhibitory concentration required against trypsin was determined	B	BAO_0000357	single protein format	None	None	None	None	None	CHEMBL209	Trypsin I	Homo sapiens	SINGLE PROTEIN	CHEMBL1132099	1	Scientific Literature	Bioorg. Med. Chem. Lett.	1999	None
CHEMBL310073		0	423.40	0	4.37	KI-106	O=C(O)c1ccc(Sc2ccc(C(=O)c3ccccc3C(=O)O)cc2[N+](=O)[O-])cc1	IC50						Not Active						False	CHEMBL816970	Inhibitory activity against trypsin at 100 uM; No inhibition	B	BAO_0000357	single protein format	None	None	None	None	None	CHEMBL209	Trypsin I	Homo sapiens	SINGLE PROTEIN	CHEMBL1146729	1	Scientific Literature	Bioorg. Med. Chem. Lett.	2004	None
CHEMBL3084829		0	609.77	1	2.69	2b	N[C@H]1CC[C@H](C(NC(=O)[C@@H]2CC[C@H]3CN(S(=O)(=O)Cc4ccccc4)CC(=O)N32)C(=O)c2nc3ccccc3s2)CC1	Ki	'='	1400.0	nM	5.85			UO_0000065	9.60	0.19	3.16	4.10	False	CHEMBL817804	In vitro activity against human alpha trypsin was determined	B	BAO_0000357	single protein format	None	None	None	None	None	CHEMBL209	Trypsin I	Homo sapiens	SINGLE PROTEIN	CHEMBL1133798	1	Scientific Literature	Bioorg. Med. Chem. Lett.	2001	None
CHEMBL45000		0	429.52	0	3.79	9a	COC(=O)[C@H](Cc1cccc(C(=N)N)c1)[C@@H](C)NC(=O)c1ccc(-c2ccccc2)cc1	Ratio	'='	13.0										False	CHEMBL824711	Ratio of trypsin to that of human Coagulation factor Xa was evaluated	B	BAO_0000357	single protein format	None	None	None	None	None	CHEMBL209	Trypsin I	Homo sapiens	SINGLE PROTEIN	CHEMBL1135154	1	Scientific Literature	Bioorg. Med. Chem. Lett.	2002	None
CHEMBL37035		0	528.66	1	3.04	9	Cc1ccc(NC(=O)CC(c2ccccc2)c2ccccc2)c(=O)n1CC(=O)NCC1CCN(C(=N)N)CC1	Ki	'='	890.0	nM	6.05			UO_0000065	11.45	0.21	3.01	4.54	False	CHEMBL818184	Binding affinity against human trypsin	B	BAO_0000357	single protein format	None	None	None	None	None	CHEMBL209	Trypsin I	Homo sapiens	SINGLE PROTEIN	CHEMBL1130452	1	Scientific Literature	Bioorg. Med. Chem. Lett.	1997	None
CHEMBL36336		0	502.62	1	0.85	5c	CC(C)(C)OC(=O)N[C@H](Cc1ccccc1)C(=O)N1CCC[C@@H]1C(=O)N[C@@H](C=O)CCCN=C(N)N	IC50	'='	1790.0	nM	5.75			UO_0000065	11.43	0.22	4.90	3.40	False	CHEMBL816969	Ability to inhibit Trypsin was evaluated by amidolytic method using fluorogenic or chromogenic substrates	B	BAO_0000357	single protein format	None	None	None	None	None	CHEMBL209	Trypsin I	Homo sapiens	SINGLE PROTEIN	CHEMBL1130835	1	Scientific Literature	Bioorg. Med. Chem. Lett.	1998	None
CHEMBL328045		0	572.56	2	1.68	6	COC1C(C)OC(O[C@@H]2c3c(cc4c(c3O)C(=O)c3c(O)cccc3C4=O)C(=O)[C@@](C)(O)[C@H]2OC)C(OC)C1OC	Inhibition						Not Active						False	CHEMBL813733	Inhibitory activity against trypsin at 10e-5 M; NI = no inhibition	B	BAO_0000357	single protein format	None	None	None	None	None	CHEMBL209	Trypsin I	Homo sapiens	SINGLE PROTEIN	CHEMBL1126272	1	Scientific Literature	J. Med. Chem.	1992	None
CHEMBL149324		0	255.28	0	2.21	1	N=C(N)Nc1ccc(C(=O)Oc2ccccc2)cc1	IC50	'='	23.4	nM	7.63			UO_0000065	29.89	0.55	5.42	8.65	False	CHEMBL815475	Inhibition of human trypsin and the control activity being 7.3 umol/min/mg	B	BAO_0000357	single protein format	None	None	None	None	None	CHEMBL209	Trypsin I	Homo sapiens	SINGLE PROTEIN	CHEMBL1123155	1	Scientific Literature	J. Med. Chem.	1986	None
CHEMBL151122		0	448.50	0	3.45	7b	Cc1cc(C(=O)Nc2ccc(-c3ccccc3S(N)(=O)=O)cc2)n(-c2cccc(O)c2)n1	Ki	'>'	1500.0	nM				UO_0000065					False	CHEMBL817826	Tested in vitro for inhibition of human trypsin	B	BAO_0000357	single protein format	None	None	None	None	None	CHEMBL209	Trypsin I	Homo sapiens	SINGLE PROTEIN	CHEMBL1145914	1	Scientific Literature	J. Med. Chem.	2003	None
CHEMBL94139		0	282.30	0	2.23	6l	COc1cccc(-c2nc3cc(C(=N)N)ccc3[nH]2)c1O	Ki	'='	30000.0	nM	4.52			UO_0000065	16.02	0.29	2.29	4.19	False	CHEMBL816557	Inhibition of Human Serine Protease Trypsin.	B	BAO_0000357	single protein format	None	None	None	None	None	CHEMBL209	Trypsin I	Homo sapiens	SINGLE PROTEIN	CHEMBL1134564	1	Scientific Literature	J. Med. Chem.	2001	None
CHEMBL264870		0	451.51	0	1.65	5	N=C(N)c1cccc(C(=O)NCC(=O)Nc2ccc(-c3ccccc3S(N)(=O)=O)cc2)c1	IC50	'>'	10000.0	nM				UO_0000065					False	CHEMBL817893	In vitro inhibition of human trypsin.	B	BAO_0000357	single protein format	None	None	None	None	None	CHEMBL209	Trypsin I	Homo sapiens	SINGLE PROTEIN	CHEMBL1134704	1	Scientific Literature	Bioorg. Med. Chem. Lett.	2001	None
CHEMBL11181		0	425.53	0	2.31	2i	Cc1nc(N)ccc1CNC(=O)Cn1c(C)cc2c(c1=O)NC(=O)[C@](C)(CC(C)C)C2	Ki	'='	860.0	nM	6.07			UO_0000065	14.25	0.27	3.76	5.09	False	CHEMBL818021	The compound was tested for its ability to inhibit trypsin.	B	BAO_0000357	single protein format	None	None	None	None	None	CHEMBL209	Trypsin I	Homo sapiens	SINGLE PROTEIN	CHEMBL1132875	1	Scientific Literature	Bioorg. Med. Chem. Lett.	2000	None
CHEMBL309670		0	465.64	0	2.15	4	N=C(N)N1CCC(OCCC2CCCCN2C(=O)[C@@H](CC2CCCCC2)NCC(=O)O)CC1	Ki	'='	370.0	nM	6.43			UO_0000065	13.81	0.27	4.28	4.87	False	CHEMBL817823	In vitro inhibition of human trypsin.	B	BAO_0000357	single protein format	None	None	None	None	None	CHEMBL209	Trypsin I	Homo sapiens	SINGLE PROTEIN	CHEMBL1135990	1	Scientific Literature	J. Med. Chem.	2002	None
CHEMBL84084		0	678.26	1	3.37	8	N=C(N)N1CCCC(C[C@H](NC(=O)CN2C(=O)CN(CCCc3ccccc3)C(=O)[C@H]2Cc2cccc(Cl)c2)C(=O)c2nccs2)C1	IC50	'='	4800.0	nM	5.32			UO_0000065	7.84	0.15	1.95	3.48	False	CHEMBL818172	Inhibitory concentration required against trypsin was determined	B	BAO_0000357	single protein format	None	None	None	None	None	CHEMBL209	Trypsin I	Homo sapiens	SINGLE PROTEIN	CHEMBL1132099	1	Scientific Literature	Bioorg. Med. Chem. Lett.	1999	None
CHEMBL2373350		0	539.56	None	None	17	CSCc1nc(Cc2ccccc2)n(CC(=O)N[C@@H](CCCCN)B2O[C@@H]3C[C@@H]4C[C@@H](C4(C)C)[C@]3(C)O2)n1	Ki	'='	1.9	nM	8.72			UO_0000065	16.16	None	None	None	False	CHEMBL811614	Inhibition of trypsin	B	BAO_0000357	single protein format	None	None	None	None	None	CHEMBL209	Trypsin I	Homo sapiens	SINGLE PROTEIN	CHEMBL1130774	1	Scientific Literature	Bioorg. Med. Chem. Lett.	1998	None
CHEMBL348735		0	491.42	0	2.15	33	Nc1ncc2c(n1)CCC(CNC(=O)[C@@H]1CCCN1C(=O)[C@H](N)Cc1ccc(Cl)c(Cl)c1)C2	Ki	'>'	68300.0	nM				UO_0000065					False	CHEMBL817808	In vitro inhibitory activity against Trypsin	B	BAO_0000357	single protein format	None	None	None	None	None	CHEMBL209	Trypsin I	Homo sapiens	SINGLE PROTEIN	CHEMBL1136607	1	Scientific Literature	Bioorg. Med. Chem. Lett.	2003	None
CHEMBL310771		0	467.61	0	1.09	20	CN(C1CCCOC1)[C@@H](CC(=O)O)C(=O)N1CCCC[C@H]1CCOC1CCN(C(=N)N)CC1	Inhibition	'='	48.0	%				UO_0000187					False	CHEMBL824719	Percentage inhibition against human trypsin at dose of 10 X E-4 M	B	BAO_0000357	single protein format	None	None	None	None	None	CHEMBL209	Trypsin I	Homo sapiens	SINGLE PROTEIN	CHEMBL1135990	1	Scientific Literature	J. Med. Chem.	2002	None
CHEMBL538226		0	481.00	0	-0.48	1a	CC(=O)N[C@H](Cc1ccccc1)C(=O)N1CCC[C@H]1C(=O)N[C@H]1CCCN(C(=N)N)C1O.Cl	IC50	'='	156.0	nM	6.81			UO_0000065	15.31	0.29	7.29	4.48	False	CHEMBL845145	Inhibitory concentration against trypsin.	B	BAO_0000357	single protein format	None	None	None	None	None	CHEMBL209	Trypsin I	Homo sapiens	SINGLE PROTEIN	CHEMBL1151074	1	Scientific Literature	Bioorg. Med. Chem. Lett.	1997	None
CHEMBL423480		0	417.56	0	4.73	20a	CCc1nc2ccc(OC3CCN(C(C)=N)CC3)cc2n1C/C=C/c1ccc(N)cc1	Ki	'='	320.0	nM	6.50			UO_0000065	15.55	0.29	1.76	8.10	False	CHEMBL817144	Tested in vitro for the selectivity against trypsin (Trp)	B	BAO_0000357	single protein format	None	None	None	None	None	CHEMBL209	Trypsin I	Homo sapiens	SINGLE PROTEIN	CHEMBL1135304	1	Scientific Literature	Bioorg. Med. Chem. Lett.	2002	None
CHEMBL148957		0	313.31	0	2.00	3	COC(=O)c1ccccc1OC(=O)c1ccc(NC(=N)N)cc1	IC50	'='	65.0	nM	7.19			UO_0000065	22.94	0.43	5.19	6.28	False	CHEMBL815475	Inhibition of human trypsin and the control activity being 7.3 umol/min/mg	B	BAO_0000357	single protein format	None	None	None	None	None	CHEMBL209	Trypsin I	Homo sapiens	SINGLE PROTEIN	CHEMBL1123155	1	Scientific Literature	J. Med. Chem.	1986	None
CHEMBL86453		0	639.80	1	1.52	3a	CCC[C@H](NC(=O)[C@@H]1[C@H]2CCC[C@H]2CN1C(=O)[C@@H](NC(=O)[C@@H](NC(=O)c1cnccn1)C(C)C)C(C)(C)C)C(=O)C(=O)NC1CC1	Inhibition						Not Active						False	CHEMBL817131	Inhibitory activity against trypsin at 100 uM concentration; Not significant	B	BAO_0000357	single protein format	None	None	None	None	None	CHEMBL209	Trypsin I	Homo sapiens	SINGLE PROTEIN	CHEMBL1149206	1	Scientific Literature	Bioorg. Med. Chem. Lett.	2004	None
CHEMBL116015		0	454.55	0	1.87	19	Cc1ccc(NS(=O)(=O)Cc2ccccc2)c(=O)n1CC(=O)NCc1ccccc1CN	Selectivity ratio	'='	12885.0										False	CHEMBL844562	Ratio of inhibitory constant evaluated against trypsin to that of thrombin (Factor IIa)	B	BAO_0000357	single protein format	None	None	None	None	None	CHEMBL209	Trypsin I	Homo sapiens	SINGLE PROTEIN	CHEMBL1136286	1	Scientific Literature	Bioorg. Med. Chem. Lett.	2003	None
CHEMBL142106		0	486.38	0	2.71	23	O=C(Cn1c(C(F)(F)F)cnc(NCC(F)(F)c2ccccn2)c1=O)NCc1ncccc1F	Ki	'='	136000.0	nM		Outside typical range		UO_0000065					False	CHEMBL815470	Inhibitory constant against human trypsin	B	BAO_0000357	single protein format	None	None	None	None	None	CHEMBL209	Trypsin I	Homo sapiens	SINGLE PROTEIN	CHEMBL1145961	1	Scientific Literature	J. Med. Chem.	2003	None
CHEMBL46649		0	271.36	0	1.94	11	N=C(N)CCCC[C@H]1C(=O)N[C@H]2Cc3ccccc3[C@@H]21	IC50	'>'	200000.0	nM		Outside typical range		UO_0000065					False	CHEMBL818171	Inhibition of trypsin	B	BAO_0000357	single protein format	None	None	None	None	None	CHEMBL209	Trypsin I	Homo sapiens	SINGLE PROTEIN	CHEMBL1132127	1	Scientific Literature	Bioorg. Med. Chem. Lett.	1999	None
CHEMBL46993		0	518.66	1	4.32	25	CCN(CC)C(=O)c1cccc(-c2ccc3c(c2)[C@H]2[C@H](C3)N(COC(C)=O)C(=O)[C@@H]2CCCCC(=N)N)c1	IC50	'='	36000.0	nM	4.44			UO_0000065	8.57	0.16	0.12	3.80	False	CHEMBL818171	Inhibition of trypsin	B	BAO_0000357	single protein format	None	None	None	None	None	CHEMBL209	Trypsin I	Homo sapiens	SINGLE PROTEIN	CHEMBL1132127	1	Scientific Literature	Bioorg. Med. Chem. Lett.	1999	None
CHEMBL32881		0	447.56	0	1.45	2e	Cc1nc(N)ccc1CNC(=O)Cn1c(C)cc(S(=O)(=O)C2CCCCC2)c(N)c1=O	Ki	'='	260.0	nM	6.58			UO_0000065	14.71	0.29	5.14	4.39	False	CHEMBL817816	Inhibitory activity against human trypsin	B	BAO_0000357	single protein format	None	None	None	None	None	CHEMBL209	Trypsin I	Homo sapiens	SINGLE PROTEIN	CHEMBL1136704	1	Scientific Literature	Bioorg. Med. Chem. Lett.	2003	None
CHEMBL138956		0	461.55	0	3.21	77	CNS(=O)(=O)c1ccccc1-c1ccc(NC(=O)Cc2c[nH]c3ccc(C(=N)N)cc23)cc1	Ki	'='	120.0	nM	6.92			UO_0000065	14.99	0.29	3.71	4.91	False	CHEMBL818182	Binding affinity against human trypsin	B	BAO_0000357	single protein format	None	None	None	None	None	CHEMBL209	Trypsin I	Homo sapiens	SINGLE PROTEIN	CHEMBL1133520	1	Scientific Literature	J. Med. Chem.	2000	None
CHEMBL355441		0	441.51	0	1.39	3	Cc1ccc(NS(=O)(=O)Cc2ccccc2)c(=O)n1CC(=O)NCc1ccc(N)nc1	Ki	'='	3000.0	nM	5.52			UO_0000065	12.51	0.24	4.13	4.06	False	CHEMBL816554	Binding affinity towards trypsin was evaluated	B	BAO_0000357	single protein format	None	None	None	None	None	CHEMBL209	Trypsin I	Homo sapiens	SINGLE PROTEIN	CHEMBL1130777	1	Scientific Literature	Bioorg. Med. Chem. Lett.	1998	None
CHEMBL279199		0	487.51	0	1.40	NC3	COc1cccc(S(=O)(=O)Nc2cccn(CC(=O)NCc3ccc(C(=N)N)cc3F)c2=O)c1	Ki	'='	31.3	nM	7.50			UO_0000065	15.39	0.30	6.10	4.80	False	CHEMBL817809	In vitro inhibitory constant against trypsin	B	BAO_0000357	single protein format	Homo sapiens	None	None	None	None	CHEMBL209	Trypsin I	Homo sapiens	SINGLE PROTEIN	CHEMBL1136066	1	Scientific Literature	Bioorg. Med. Chem. Lett.	2002	None
CHEMBL332537		0	680.70	1	-0.16	1e	CC(C)OC(=O)c1ccccc1CS(=O)(=O)N[C@H]1CCCCN(CC(=O)N[C@H]2CCCN(C(=N)N)C2O)C1=O.O=C(O)C(F)(F)F	IC50	'='	41.3	nM	7.38			UO_0000065	13.03	0.26	7.54	3.78	False	CHEMBL821312	In vitro inhibitory activity was evaluated against human trypsin	B	BAO_0000357	single protein format	None	None	None	None	None	CHEMBL209	Trypsin I	Homo sapiens	SINGLE PROTEIN	CHEMBL1130728	1	Scientific Literature	Bioorg. Med. Chem. Lett.	1998	None
CHEMBL329912		0	509.05	1	2.71	30	O=C1Cn2c(Cl)cnc(c2=O)N[C@@H](Cc2ccccc2)CNCCCCNCc2ccccc2CN1	Ki	'='	41000.0	nM	4.39			UO_0000065	8.62	0.17	1.68	4.38	False	CHEMBL817817	Inhibitory activity against human trypsin	B	BAO_0000357	single protein format	None	None	None	None	None	CHEMBL209	Trypsin I	Homo sapiens	SINGLE PROTEIN	CHEMBL1136169	1	Scientific Literature	Bioorg. Med. Chem. Lett.	2003	None
CHEMBL157479		0	463.52	1	-1.01	18	N/C(=N\O)c1ccc(CNC(=O)CNC(=O)[C@@H](CO)NS(=O)(=O)Cc2ccccc2)cc1	Ki	'>'	1000000.0	nM		Outside typical range		UO_0000065					False	CHEMBL811611	In vitro inhibition of trypsin.	B	BAO_0000357	single protein format	None	None	None	None	None	CHEMBL209	Trypsin I	Homo sapiens	SINGLE PROTEIN	CHEMBL1135855	1	Scientific Literature	Bioorg. Med. Chem. Lett.	2002	None
CHEMBL138855		0	420.52	0	2.12	29	Cc1cc(N)nc(C)c1CNC(=O)Cn1c(C)cnc(NCCc2ccccc2)c1=O	Ki	'='	1000.0	nM	6.00			UO_0000065	14.27	0.26	3.88	5.22	False	CHEMBL817818	Inhibitory activity against trypsin was determined	B	BAO_0000357	single protein format	None	None	None	None	None	CHEMBL209	Trypsin I	Homo sapiens	SINGLE PROTEIN	CHEMBL1131169	1	Scientific Literature	J. Med. Chem.	1998	None
CHEMBL10346		0	467.61	0	3.33	2j	Cc1nc(N)ccc1CNC(=O)Cn1c(C)cc2c(c1=O)NC(=O)C(CC(C)C)(CC(C)C)C2	Ki	'='	0.27	nM	9.57			UO_0000065	20.46	0.38	6.24	8.03	False	CHEMBL815657	The compound was tested for its ability to inhibit thrombin.	B	BAO_0000357	single protein format	None	None	None	None	None	CHEMBL209	Trypsin I	Homo sapiens	SINGLE PROTEIN	CHEMBL1132875	1	Scientific Literature	Bioorg. Med. Chem. Lett.	2000	None
CHEMBL445678		0	645.54	1	3.35	52	N=C(N)c1cccc(C2=NOC(C(=O)Nc3ccc(-c4ccccc4S(N)(=O)=O)cc3)(C(F)(F)F)C2)c1.O=C(O)C(F)(F)F	Ki	'='	310.0	nM	6.51			UO_0000065	12.25	0.24	3.16	4.05	False	CHEMBL824706	Binding affinity towards trypsin obtained from human purified enzymes	B	BAO_0000357	single protein format	None	None	None	None	None	CHEMBL209	Trypsin I	Homo sapiens	SINGLE PROTEIN	CHEMBL1132652	1	Scientific Literature	J. Med. Chem.	1999	None
CHEMBL20934		0	468.51	1	5.99	41	Cc1cc(C(=O)Nc2ccc(-c3ccccc3CN)cc2F)n(-c2cc3ccccc3cc2F)n1	IC50	'>'	10000.0	nM				UO_0000065					False	CHEMBL878979	Inhibitory concentration of compound was determined against trypsin	B	BAO_0000357	single protein format	None	None	None	None	None	CHEMBL209	Trypsin I	Homo sapiens	SINGLE PROTEIN	CHEMBL1149220	1	Scientific Literature	Bioorg. Med. Chem. Lett.	2004	None
CHEMBL166293		0	350.78	0	2.67	2	CN(c1nc2ccccc2c(=O)o1)S(=O)(=O)c1ccc(Cl)cc1	IC50	'='	1300.0	nM	5.89			UO_0000065	16.78	0.35	3.22	7.31	False	CHEMBL818263	In vitro for inhibition of purified bovine trypsin.	B	BAO_0000357	single protein format	None	None	None	None	None	CHEMBL209	Trypsin I	Homo sapiens	SINGLE PROTEIN	CHEMBL1132071	1	Scientific Literature	Bioorg. Med. Chem. Lett.	1999	None
CHEMBL436026		0	403.50	0	2.62	17	COC(=O)CC(CCc1ccc(NS(C)(=O)=O)cc1)c1cccc(C(=N)N)c1	Ki	'='	110.0	nM	6.96			UO_0000065	17.25	0.34	4.34	5.69	False	CHEMBL811612	In vitro inhibition of trypsin	B	BAO_0000357	single protein format	None	None	None	None	None	CHEMBL209	Trypsin I	Homo sapiens	SINGLE PROTEIN	CHEMBL1131205	1	Scientific Literature	J. Med. Chem.	1998	None
CHEMBL143853		0	414.42	0	1.86	13	Cc1cnc(NCC(F)(F)c2ccccn2)c(=O)n1CC(=O)NCc1ccccn1	Ki	'>'	1000000.0	nM		Outside typical range		UO_0000065					False	CHEMBL815470	Inhibitory constant against human trypsin	B	BAO_0000357	single protein format	None	None	None	None	None	CHEMBL209	Trypsin I	Homo sapiens	SINGLE PROTEIN	CHEMBL1145961	1	Scientific Literature	J. Med. Chem.	2003	None
CHEMBL335340		0	448.51	0	2.27	33	N=C(N)c1ccc2c(c1)ncn2CC(=O)Nc1ccc(-c2ccccc2S(N)(=O)=O)cc1	Ki	'='	130.0	nM	6.89			UO_0000065	15.35	0.29	4.62	4.39	False	CHEMBL818182	Binding affinity against human trypsin	B	BAO_0000357	single protein format	None	None	None	None	None	CHEMBL209	Trypsin I	Homo sapiens	SINGLE PROTEIN	CHEMBL1133520	1	Scientific Literature	J. Med. Chem.	2000	None
CHEMBL73774		0	369.41	0	1.83	9n	N=C(N)c1ccc(O)c(/C=C/CNC(=O)c2cc3nnc(O)cc3s2)c1	Ki	'='	1400.0	nM	5.85			UO_0000065	15.85	0.31	4.02	4.03	False	CHEMBL817143	In vitro inhibition of trypsin.	B	BAO_0000357	single protein format	None	None	None	None	None	CHEMBL209	Trypsin I	Homo sapiens	SINGLE PROTEIN	CHEMBL1133371	1	Scientific Literature	Bioorg. Med. Chem. Lett.	2000	None
CHEMBL44753		0	498.56	0	4.61	28	Cc1cc(C(=O)Nc2ccc(-c3ccccc3S(N)(=O)=O)cc2)n(-c2ccc3cc(O)ccc3c2)n1	IC50	'>'	11000.0	nM				UO_0000065					False	CHEMBL818174	Inhibitory activity against trypsin	B	BAO_0000357	single protein format	None	None	None	None	None	CHEMBL209	Trypsin I	Homo sapiens	SINGLE PROTEIN	CHEMBL1135946	1	Scientific Literature	Bioorg. Med. Chem. Lett.	2002	None
CHEMBL84492		0	315.28	0	2.92	KI-109	CCOc1ccc(C(=O)c2ccccc2C(=O)O)cc1[N+](=O)[O-]	IC50						Not Active						False	CHEMBL816970	Inhibitory activity against trypsin at 100 uM; No inhibition	B	BAO_0000357	single protein format	None	None	None	None	None	CHEMBL209	Trypsin I	Homo sapiens	SINGLE PROTEIN	CHEMBL1146729	1	Scientific Literature	Bioorg. Med. Chem. Lett.	2004	None
CHEMBL168176		0	416.49	0	2.35	10a	Cc1cnc(NCCc2ccccc2)c(=O)n1CC(=O)NCc1c[nH]c2nccc-2c1	Ki	'>'	100000.0	nM				UO_0000065					False	CHEMBL817814	Inhibition of Trypsin	B	BAO_0000357	single protein format	Homo sapiens	None	None	None	None	CHEMBL209	Trypsin I	Homo sapiens	SINGLE PROTEIN	CHEMBL1136608	1	Scientific Literature	Bioorg. Med. Chem. Lett.	2003	None
CHEMBL416795		0	448.61	0	2.77	1	NC1CCC(CNC(=O)[C@@H]2CCCN2C(=O)[C@H](N)C(c2ccccc2)c2ccccc2)CC1	Ki	'='	94.0	nM	7.03			UO_0000065	15.66	0.29	4.26	6.93	False	CHEMBL817813	Inhibitory activity against human trypsin	B	BAO_0000357	single protein format	None	None	None	None	None	CHEMBL209	Trypsin I	Homo sapiens	SINGLE PROTEIN	CHEMBL1130205	1	Scientific Literature	J. Med. Chem.	1997	None
CHEMBL84229		0	477.65	0	2.41	14	CN(C1CCC=CCC1)[C@@H](CC(=O)O)C(=O)N1CCCC[C@H]1CCOC1CCN(C(=N)N)CC1	Ki	'='	1100.0	nM	5.96			UO_0000065	12.47	0.24	3.55	4.84	False	CHEMBL817823	In vitro inhibition of human trypsin.	B	BAO_0000357	single protein format	None	None	None	None	None	CHEMBL209	Trypsin I	Homo sapiens	SINGLE PROTEIN	CHEMBL1135990	1	Scientific Literature	J. Med. Chem.	2002	None
CHEMBL354996		0	421.89	0	2.59	8	Nc1ncnc2cc(CN3CCN(Cc4nc5cc(Cl)ccc5[nH]4)CC3=O)ccc12	Ki	'>'	2900.0	nM				UO_0000065					False	CHEMBL818019	Tested for inhibitory activity against trypsin	B	BAO_0000357	single protein format	None	None	None	None	None	CHEMBL209	Trypsin I	Homo sapiens	SINGLE PROTEIN	CHEMBL1135247	1	Scientific Literature	Bioorg. Med. Chem. Lett.	2002	None
CHEMBL341148		0	592.64	0	2.89	20	N=C(N)NCCC[C@H](NC(=O)[C@@H]1CCCN1Cc1ccccc1)C(=O)c1nc2ccccc2s1.O=C(O)C(F)(F)F	Ki	'='	160.0	nM	6.80			UO_0000065	14.20	0.27	3.91	5.47	False	CHEMBL655074	In vitro inhibition of bovine trypsin.	B	BAO_0000357	single protein format	None	None	None	None	None	CHEMBL209	Trypsin I	Homo sapiens	SINGLE PROTEIN	CHEMBL1145070	1	Scientific Literature	J. Med. Chem.	2003	None
CHEMBL11181		0	425.53	0	2.31	2i	Cc1nc(N)ccc1CNC(=O)Cn1c(C)cc2c(c1=O)NC(=O)[C@](C)(CC(C)C)C2	Ki	'='	0.24	nM	9.62			UO_0000065	22.61	0.42	7.31	8.08	False	CHEMBL815657	The compound was tested for its ability to inhibit thrombin.	B	BAO_0000357	single protein format	None	None	None	None	None	CHEMBL209	Trypsin I	Homo sapiens	SINGLE PROTEIN	CHEMBL1132875	1	Scientific Literature	Bioorg. Med. Chem. Lett.	2000	None
CHEMBL172928		0	420.90	0	3.19	28	Nc1ncnc2cc(CN3CCN(Cc4cc5cc(Cl)ccc5[nH]4)CC3=O)ccc12	Ki	'>'	2900.0	nM				UO_0000065					False	CHEMBL845149	Tested for inhibitory activity against trypsin	B	BAO_0000357	single protein format	None	None	None	None	None	CHEMBL209	Trypsin I	Homo sapiens	SINGLE PROTEIN	CHEMBL1135247	1	Scientific Literature	Bioorg. Med. Chem. Lett.	2002	None
CHEMBL3216029		0	399.32	0	2.49	6 (Butamidine)	Cl.Cl.N=C(N)c1ccc(OCCCCOc2ccc(C(=N)N)cc2)cc1	Ki	'='	1500.0	nM	5.82			UO_0000065	17.84	0.33	3.33	4.93	False	CHEMBL815012	Inhibition of trypsin by amidase assay.	B	BAO_0000357	single protein format	None	None	None	None	None	CHEMBL209	Trypsin I	Homo sapiens	SINGLE PROTEIN	CHEMBL1124749	1	Scientific Literature	J. Med. Chem.	1990	None
CHEMBL19080	L-375378	0	406.49	0	1.81	32	Cc1nc(N)ccc1CNC(=O)Cn1c(C)cnc(NCCc2ccccc2)c1=O	Ki	'='	1800.0	nM	5.75			UO_0000065	14.13	0.26	3.93	5.00	True	CHEMBL818017	Inhibitory constant evaluated against trypsin	B	BAO_0000357	single protein format	None	None	None	None	None	CHEMBL209	Trypsin I	Homo sapiens	SINGLE PROTEIN	CHEMBL1136286	1	Scientific Literature	Bioorg. Med. Chem. Lett.	2003	None
CHEMBL53848		0	448.36	1	5.68	7	Cc1cc(Br)c(O)c(-c2[nH]c3ccc(C(=N)N)cc3c2CCc2ccccc2)c1	Ki	'='	3400.0	nM	5.47			UO_0000065	12.20	0.26	-0.21	6.37	False	CHEMBL874090	Inhibitory activity against trypsin in human plasma	B	BAO_0000366	cell-free format	None	CHEMBL3559721	Plasma	None	None	CHEMBL209	Trypsin I	Homo sapiens	SINGLE PROTEIN	CHEMBL1134132	1	Scientific Literature	Bioorg. Med. Chem. Lett.	2001	None
CHEMBL20766		0	556.66	2	5.86	48	Cc1cc(C(=O)Nc2ccc(-c3ccccc3CN(C)C)cc2F)n(-c2cc3ccccc3cc2S(C)(=O)=O)n1	IC50	'>'	10000.0	nM				UO_0000065					False	CHEMBL878979	Inhibitory concentration of compound was determined against trypsin	B	BAO_0000357	single protein format	None	None	None	None	None	CHEMBL209	Trypsin I	Homo sapiens	SINGLE PROTEIN	CHEMBL1149220	1	Scientific Literature	Bioorg. Med. Chem. Lett.	2004	None
CHEMBL146872		0	221.30	0	2.49	12 (table 3)	CCCCCOC(=O)c1ccc(CN)cc1	Ki	'='	699841996.0	nM		Outside typical range		UO_0000065					False	CHEMBL858270	Inhibition of trypsin	B	BAO_0000357	single protein format	None	None	None	None	None	CHEMBL209	Trypsin I	Homo sapiens	SINGLE PROTEIN	CHEMBL1132536	1	Scientific Literature	J. Med. Chem.	1999	None
CHEMBL10545		0	445.52	0	2.11	2g	Cc1nc(N)ccc1CNC(=O)Cn1c(C)cc2c(c1=O)NC(=O)[C@H](Cc1ccccc1)C2	Ki	'='	12700.0	nM	4.90			UO_0000065	10.99	0.20	2.79	4.11	False	CHEMBL818021	The compound was tested for its ability to inhibit trypsin.	B	BAO_0000357	single protein format	None	None	None	None	None	CHEMBL209	Trypsin I	Homo sapiens	SINGLE PROTEIN	CHEMBL1132875	1	Scientific Literature	Bioorg. Med. Chem. Lett.	2000	None
CHEMBL102216		0	506.58	1	1.12	5k	CC(C)(C)OC(=O)N[C@@H](C(=O)N1CCC[C@H]1C(=O)N[C@H](C=O)CCCN=C(N)N)c1ccc(F)cc1	IC50	'='	19.0	nM	7.72			UO_0000065	15.24	0.29	6.60	4.56	False	CHEMBL816975	Inhibitory activity against trypsin	B	BAO_0000357	single protein format	None	None	None	None	None	CHEMBL209	Trypsin I	Homo sapiens	SINGLE PROTEIN	CHEMBL1126581	1	Scientific Literature	J. Med. Chem.	1993	None
CHEMBL83692		0	678.26	1	3.37	7	N=C(N)N1CCCC(C[C@H](NC(=O)CN2C(=O)CN(CCCc3ccccc3)C(=O)[C@H]2Cc2ccc(Cl)cc2)C(=O)c2nccs2)C1	IC50	'='	17000.0	nM	4.77			UO_0000065	7.03	0.14	1.40	3.12	False	CHEMBL818172	Inhibitory concentration required against trypsin was determined	B	BAO_0000357	single protein format	None	None	None	None	None	CHEMBL209	Trypsin I	Homo sapiens	SINGLE PROTEIN	CHEMBL1132099	1	Scientific Literature	Bioorg. Med. Chem. Lett.	1999	None
CHEMBL25484		0	417.56	0	4.73	21b	CCc1nc2cc(OC3CCN(C(C)=N)CC3)ccc2n1C/C=C/c1cccc(N)c1	Ki	'='	32.0	nM	7.50			UO_0000065	17.95	0.33	2.76	9.35	False	CHEMBL817144	Tested in vitro for the selectivity against trypsin (Trp)	B	BAO_0000357	single protein format	None	None	None	None	None	CHEMBL209	Trypsin I	Homo sapiens	SINGLE PROTEIN	CHEMBL1135304	1	Scientific Literature	Bioorg. Med. Chem. Lett.	2002	None
CHEMBL124809		0	596.61	0	0.37	19	COS(=O)(=O)N1CCC[C@H]1C(=O)N[C@@H](CCCN=C(N)N)C(=O)c1nc2ccccc2s1.O=C(O)C(F)(F)F	Ki	'='	38.0	nM	7.42			UO_0000065	15.38	0.32	7.05	4.36	False	CHEMBL655074	In vitro inhibition of bovine trypsin.	B	BAO_0000357	single protein format	None	None	None	None	None	CHEMBL209	Trypsin I	Homo sapiens	SINGLE PROTEIN	CHEMBL1145070	1	Scientific Literature	J. Med. Chem.	2003	None
CHEMBL267438		0	543.99	1	1.80	8 (+/-)	NC(=O)NCC1(C(=O)Nc2ccc(-c3ccccc3S(N)(=O)=O)cn2)CC(c2ccc(Cl)c(N)c2)=NO1	Ki	'>'	1600.0	nM				UO_0000065					False	CHEMBL878974	Inhibitory activity against trypsin using human purified enzyme	B	BAO_0000357	single protein format	None	None	None	None	None	CHEMBL209	Trypsin I	Homo sapiens	SINGLE PROTEIN	CHEMBL1145764	1	Scientific Literature	Bioorg. Med. Chem. Lett.	2003	None
CHEMBL79655		0	691.83	1	3.71	28	N=C(N)Nc1ccc(CNC(=O)N2CCN(C(=O)O[C@H]3CCC[C@@H](OC(=O)N4CCN(C(=O)NCc5ccccc5)CC4)CCC3)CC2)cc1	Ki	'='	182000.0	nM		Outside typical range		UO_0000065					False	CHEMBL824722	Inhibitory potency against trypsin	B	BAO_0000357	single protein format	None	None	None	None	None	CHEMBL209	Trypsin I	Homo sapiens	SINGLE PROTEIN	CHEMBL1132783	1	Scientific Literature	Bioorg. Med. Chem. Lett.	2000	None
CHEMBL268225		0	553.99	2	1.82	21 (+)	Nc1cc(C2=NOC(Cn3cnnn3)(C(=O)Nc3ccc(-c4ccccc4S(N)(=O)=O)cn3)C2)ccc1Cl	Ki	'>'	1600.0	nM				UO_0000065					False	CHEMBL878974	Inhibitory activity against trypsin using human purified enzyme	B	BAO_0000357	single protein format	None	None	None	None	None	CHEMBL209	Trypsin I	Homo sapiens	SINGLE PROTEIN	CHEMBL1145764	1	Scientific Literature	Bioorg. Med. Chem. Lett.	2003	None
CHEMBL112726		0	510.64	1	0.03	2b	CCCC(CCC)C(=O)N[C@@H](CC(=O)OC)C(=O)N1CCCC1C(=O)N[C@H]1CCCN(C(=N)N)C1O	IC50	'='	1.36	nM	8.87			UO_0000065	17.36	0.34	8.84	4.98	False	CHEMBL820680	In vitro inhibitory concentration required to inhibit human serine protease enzyme human trypsin by 50%	B	BAO_0000357	single protein format	None	None	None	None	None	CHEMBL209	Trypsin I	Homo sapiens	SINGLE PROTEIN	CHEMBL1129832	1	Scientific Literature	Bioorg. Med. Chem. Lett.	1997	None
CHEMBL1159957		0	369.21	0	3.68	Lactone 20	C=C1CC(c2ccc(NC(=N)N)cc2)C/C(=C\I)O1	Ks/i	'='	4.28	uM				UO_0000064					False	CHEMBL818024	Binding constant on trypsin was determined at 0 percent and at 99 minutes for maximum inhibition and no enzyme activity was recovered over the 2 h-time	B	BAO_0000357	single protein format	None	None	None	None	None	CHEMBL209	Trypsin I	Homo sapiens	SINGLE PROTEIN	CHEMBL1126229	1	Scientific Literature	Bioorg. Med. Chem. Lett.	1992	None
CHEMBL352928		0	589.72	1	2.06	10	N=C(N)NCCC[C@H](NC(=O)[C@@H]1CC[C@H]2CN(C(=O)CCc3ccccc3)CC(=O)N21)C(=O)c1nc2ccccc2s1	IC50	'<'	1.0	nM				UO_0000065					False	CHEMBL821309	In vitro inhibitory activity against human trypsin	B	BAO_0000357	single protein format	Homo sapiens	None	None	None	None	CHEMBL209	Trypsin I	Homo sapiens	SINGLE PROTEIN	CHEMBL1132074	1	Scientific Literature	Bioorg. Med. Chem. Lett.	1999	None
CHEMBL1204156		0	360.89	1	2.56	33	Cl.N=C(N)c1ccc(NCCCCNc2ccc(C(=N)N)cc2)cc1	Ki	'='	1600.0	nM	5.80			UO_0000065	17.86	0.33	3.24	4.68	False	CHEMBL815012	Inhibition of trypsin by amidase assay.	B	BAO_0000357	single protein format	None	None	None	None	None	CHEMBL209	Trypsin I	Homo sapiens	SINGLE PROTEIN	CHEMBL1124749	1	Scientific Literature	J. Med. Chem.	1990	None
CHEMBL268129		0	559.63	1	1.46	28	COc1ccc(C2=NOC(CNS(C)(=O)=O)(C(=O)Nc3ccc(-c4ccccc4S(N)(=O)=O)cn3)C2)cc1	Ki	'>'	4200.0	nM				UO_0000065					False	CHEMBL878974	Inhibitory activity against trypsin using human purified enzyme	B	BAO_0000357	single protein format	None	None	None	None	None	CHEMBL209	Trypsin I	Homo sapiens	SINGLE PROTEIN	CHEMBL1145764	1	Scientific Literature	Bioorg. Med. Chem. Lett.	2003	None
CHEMBL3217116		0	385.30	0	2.10	9	Cl.Cl.N=C(N)c1cccc(OCCCOc2cccc(C(=N)N)c2)c1	Ki	'='	1100.0	nM	5.96			UO_0000065	19.08	0.35	3.86	5.04	False	CHEMBL815012	Inhibition of trypsin by amidase assay.	B	BAO_0000357	single protein format	None	None	None	None	None	CHEMBL209	Trypsin I	Homo sapiens	SINGLE PROTEIN	CHEMBL1124749	1	Scientific Literature	J. Med. Chem.	1990	None
CHEMBL421643		0	560.60	0	1.57	17	CC(=O)N[C@@H](CC(C)C)C(=O)N[C@@H](CCCN=C(N)N)C(=O)c1nc2ccccc2s1.O=C(O)C(F)(F)F	Ki	'='	7.0	nM	8.15			UO_0000065	18.26	0.36	6.58	5.35	False	CHEMBL655074	In vitro inhibition of bovine trypsin.	B	BAO_0000357	single protein format	None	None	None	None	None	CHEMBL209	Trypsin I	Homo sapiens	SINGLE PROTEIN	CHEMBL1145070	1	Scientific Literature	J. Med. Chem.	2003	None
CHEMBL502620	ACLARUBICIN	2	811.88	2	3.16	Aclacinomycin	CC[C@@]1(O)C[C@H](O[C@H]2C[C@H](N(C)C)[C@H](O[C@H]3C[C@H](O)[C@H](O[C@H]4CCC(=O)[C@H](C)O4)[C@H](C)O3)[C@H](C)O2)c2c(cc3c(c2O)C(=O)c2c(O)cccc2C3=O)[C@H]1C(=O)OC	Inhibition						Not Active						False	CHEMBL813733	Inhibitory activity against trypsin at 10e-5 M; NI = no inhibition	B	BAO_0000357	single protein format	None	None	None	None	None	CHEMBL209	Trypsin I	Homo sapiens	SINGLE PROTEIN	CHEMBL1126272	1	Scientific Literature	J. Med. Chem.	1992	None
CHEMBL313182		0	661.75	1	1.38	4a	CC(C)[C@H](NC(=O)c1cnccn1)C(=O)N[C@H](C(=O)N1C[C@@H]2CCC[C@@H]2[C@H]1C(=O)N[C@@H](CC(F)F)C(=O)C(=O)NC1CC1)C(C)(C)C	Inhibition						Not Active						False	CHEMBL817131	Inhibitory activity against trypsin at 100 uM concentration; Not significant	B	BAO_0000357	single protein format	None	None	None	None	None	CHEMBL209	Trypsin I	Homo sapiens	SINGLE PROTEIN	CHEMBL1149206	1	Scientific Literature	Bioorg. Med. Chem. Lett.	2004	None
CHEMBL39086		0	558.75	1	4.78	26	CC1(C)CNc2c(cccc2S(=O)(=O)NC(Cc2nc3ccccc3s2)C(=O)N2CCC(CCF)CC2)C1	Ki						Not Determined						False	CHEMBL817140	Compound was evaluated for its inhibitory activity against Trypsin; Not determined	B	BAO_0000357	single protein format	None	None	None	None	None	CHEMBL209	Trypsin I	Homo sapiens	SINGLE PROTEIN	CHEMBL1133232	1	Scientific Literature	Bioorg. Med. Chem. Lett.	2000	None
CHEMBL311168		0	479.46	0	4.93	21	N=C(N)c1cccc(OC(C(=O)Nc2ccc(-n3ccc(C(F)(F)F)n3)cc2)c2ccccc2)c1	IC50	'>'	10000.0	nM				UO_0000065					False	CHEMBL817887	In vitro inhibitory activity against trypsin	B	BAO_0000357	single protein format	None	None	None	None	None	CHEMBL209	Trypsin I	Homo sapiens	SINGLE PROTEIN	CHEMBL1133928	1	Scientific Literature	Bioorg. Med. Chem. Lett.	2001	None
CHEMBL168038		0	330.37	0	2.40	4	CCN(c1nc2ccccc2c(=O)o1)S(=O)(=O)c1ccccc1	IC50	'='	1500.0	nM	5.82			UO_0000065	17.63	0.35	3.42	7.24	False	CHEMBL818263	In vitro for inhibition of purified bovine trypsin.	B	BAO_0000357	single protein format	None	None	None	None	None	CHEMBL209	Trypsin I	Homo sapiens	SINGLE PROTEIN	CHEMBL1132071	1	Scientific Literature	Bioorg. Med. Chem. Lett.	1999	None
CHEMBL166801		0	346.36	0	2.02	9	COc1ccc(S(=O)(=O)N(C)c2nc3ccccc3c(=O)o2)cc1	IC50	'>'	100000.0	nM				UO_0000065					False	CHEMBL818263	In vitro for inhibition of purified bovine trypsin.	B	BAO_0000357	single protein format	None	None	None	None	None	CHEMBL209	Trypsin I	Homo sapiens	SINGLE PROTEIN	CHEMBL1132071	1	Scientific Literature	Bioorg. Med. Chem. Lett.	1999	None
CHEMBL11157	L-374087	0	455.54	0	1.70	1c	Cc1nc(N)ccc1CNC(=O)Cn1c(C)ccc(NS(=O)(=O)Cc2ccccc2)c1=O	Selectivity ratio	'='	6400.0										False	CHEMBL844562	Ratio of inhibitory constant evaluated against trypsin to that of thrombin (Factor IIa)	B	BAO_0000357	single protein format	None	None	None	None	None	CHEMBL209	Trypsin I	Homo sapiens	SINGLE PROTEIN	CHEMBL1136286	1	Scientific Literature	Bioorg. Med. Chem. Lett.	2003	None
CHEMBL6466	COUMARIN	4	146.14	0	1.79	Coumarin	O=c1ccc2ccccc2o1	Inhibition	'='	98.0	%				UO_0000187					False	CHEMBL815269	Compound was evaluated for in vitro inhibition of trypsin acting as esterase at 1 mM concentration	F	BAO_0000019	assay format	None	None	None	None	None	CHEMBL209	Trypsin I	Homo sapiens	SINGLE PROTEIN	CHEMBL1147420	1	Scientific Literature	Bioorg. Med. Chem. Lett.	2004	None
CHEMBL309788		0	628.74	2	1.72	16	N=C(N)Nc1ccc(CNC(=O)CCC(=O)NCc2ccc(CNC(=O)CCC(=O)NCc3ccc(NC(=N)N)cc3)cc2)cc1	Ki	'='	146000.0	nM		Outside typical range		UO_0000065					False	CHEMBL824722	Inhibitory potency against trypsin	B	BAO_0000357	single protein format	None	None	None	None	None	CHEMBL209	Trypsin I	Homo sapiens	SINGLE PROTEIN	CHEMBL1132783	1	Scientific Literature	Bioorg. Med. Chem. Lett.	2000	None
CHEMBL157127		0	203.20	0	1.77	3b	CO/N=C/c1ccc2ccc(=O)oc2c1	Inhibition	'='	99.9	%				UO_0000187					False	CHEMBL815269	Compound was evaluated for in vitro inhibition of trypsin acting as esterase at 1 mM concentration	F	BAO_0000019	assay format	None	None	None	None	None	CHEMBL209	Trypsin I	Homo sapiens	SINGLE PROTEIN	CHEMBL1147420	1	Scientific Literature	Bioorg. Med. Chem. Lett.	2004	None
CHEMBL77911		0	632.68	2	1.38	20	N=C(N)Nc1ccc(CNC(=O)CNC(=O)OCc2ccc(COC(=O)NCC(=O)NCc3ccc(NC(=N)N)cc3)cc2)cc1	Ki	'='	56000.0	nM	4.25			UO_0000065	6.72	0.13	2.87	1.64	False	CHEMBL824722	Inhibitory potency against trypsin	B	BAO_0000357	single protein format	None	None	None	None	None	CHEMBL209	Trypsin I	Homo sapiens	SINGLE PROTEIN	CHEMBL1132783	1	Scientific Literature	Bioorg. Med. Chem. Lett.	2000	None
CHEMBL24915		0	447.58	0	4.74	20d	CCc1nc2ccc(OC3CCN(C(C)=N)CC3)cc2n1C/C=C/c1cc(N)ccc1OC	Ki	'='	130.0	nM	6.89			UO_0000065	15.39	0.28	2.15	7.70	False	CHEMBL817144	Tested in vitro for the selectivity against trypsin (Trp)	B	BAO_0000357	single protein format	None	None	None	None	None	CHEMBL209	Trypsin I	Homo sapiens	SINGLE PROTEIN	CHEMBL1135304	1	Scientific Literature	Bioorg. Med. Chem. Lett.	2002	None
CHEMBL127773		0	558.54	0	0.21	14	CC(=O)N1CC(=O)C[C@H]1C(=O)N[C@@H](CCCN=C(N)N)C(=O)c1nc2ccccc2s1.O=C(O)C(F)(F)F	Ki	'='	9.9	nM	8.00			UO_0000065	18.01	0.35	7.79	4.98	False	CHEMBL655074	In vitro inhibition of bovine trypsin.	B	BAO_0000357	single protein format	None	None	None	None	None	CHEMBL209	Trypsin I	Homo sapiens	SINGLE PROTEIN	CHEMBL1145070	1	Scientific Literature	J. Med. Chem.	2003	None
CHEMBL148833		0	285.30	0	2.22	2	COc1ccccc1OC(=O)c1ccc(NC(=N)N)cc1	IC50	'='	87.6	nM	7.06			UO_0000065	24.74	0.46	4.84	7.24	False	CHEMBL815475	Inhibition of human trypsin and the control activity being 7.3 umol/min/mg	B	BAO_0000357	single protein format	None	None	None	None	None	CHEMBL209	Trypsin I	Homo sapiens	SINGLE PROTEIN	CHEMBL1123155	1	Scientific Literature	J. Med. Chem.	1986	None
CHEMBL310978		0	522.74	1	2.17	18	CN(C)CCN(C1CCCCC1)[C@@H](CC(=O)O)C(=O)N1CCCCC1CCOC1CCN(C(=N)N)CC1	Selectivity						Not Determined						False	CHEMBL824717	Selectivity ratio of Ki of trypsin to that of Ki of thrombin; ND is no data	B	BAO_0000357	single protein format	None	None	None	None	None	CHEMBL209	Trypsin I	Homo sapiens	SINGLE PROTEIN	CHEMBL1135990	1	Scientific Literature	J. Med. Chem.	2002	None
CHEMBL317917		0	456.62	0	4.91	53	CCCOc1c(-c2csc(-c3cc(C(=N)N)sc3SC)n2)cnn1-c1ccccn1	Ki	'='	180.0	nM	6.75			UO_0000065	14.77	0.31	1.83	6.57	False	CHEMBL815007	In vitro binding affinity towards trypsin was determined	B	BAO_0000357	single protein format	None	None	None	None	None	CHEMBL209	Trypsin I	Homo sapiens	SINGLE PROTEIN	CHEMBL1149210	1	Scientific Literature	Bioorg. Med. Chem. Lett.	2004	None
CHEMBL1204153		0	376.90	1	1.33	38	Cl.N=C(N)c1ccc(NCCCNc2ccc(C(=N)N)cc2N)c(N)c1	Ki	'='	10300.0	nM	4.99			UO_0000065	14.65	0.27	3.66	2.84	False	CHEMBL815012	Inhibition of trypsin by amidase assay.	B	BAO_0000357	single protein format	None	None	None	None	None	CHEMBL209	Trypsin I	Homo sapiens	SINGLE PROTEIN	CHEMBL1124749	1	Scientific Literature	J. Med. Chem.	1990	None
CHEMBL267387		0	552.02	1	3.03	22 (-)	Nc1cc(C2=NOC(Cn3cccn3)(C(=O)Nc3ccc(-c4ccccc4S(N)(=O)=O)cn3)C2)ccc1Cl	Ki	'>'	1600.0	nM				UO_0000065					False	CHEMBL878974	Inhibitory activity against trypsin using human purified enzyme	B	BAO_0000357	single protein format	None	None	None	None	None	CHEMBL209	Trypsin I	Homo sapiens	SINGLE PROTEIN	CHEMBL1145764	1	Scientific Literature	Bioorg. Med. Chem. Lett.	2003	None
CHEMBL421466		0	542.54	0	0.80	15	CC(=O)N1CC=C[C@H]1C(=O)N[C@@H](CCCN=C(N)N)C(=O)c1nc2ccccc2s1.O=C(O)C(F)(F)F	Ki	'='	9.1	nM	8.04			UO_0000065	18.76	0.37	7.24	5.59	False	CHEMBL655074	In vitro inhibition of bovine trypsin.	B	BAO_0000357	single protein format	None	None	None	None	None	CHEMBL209	Trypsin I	Homo sapiens	SINGLE PROTEIN	CHEMBL1145070	1	Scientific Literature	J. Med. Chem.	2003	None
CHEMBL423823		0	639.66	2	-2.35	2	N=C(N)NCCC[C@@H](NS(=O)(=O)Cc1ccccc1)C(=O)NCC(=O)N[C@H]1CCCN(C(=N)N)C1O.O=C(O)C(F)(F)F	IC50	'='	75.0	nM	7.12			UO_0000065	13.55	0.27	9.47	2.97	False	CHEMBL821311	In vitro inhibition of human trypsin.	B	BAO_0000357	single protein format	None	None	None	None	None	CHEMBL209	Trypsin I	Homo sapiens	SINGLE PROTEIN	CHEMBL1133331	1	Scientific Literature	Bioorg. Med. Chem. Lett.	2000	None
CHEMBL125491		0	524.49	2	5.41	9v	O=C(CCc1ccc2[nH]c(-c3ccc(Br)s3)nc2c1)NCC1CCN(c2ccncc2)CC1	IC50	'>'	10000.0	nM				UO_0000065					False	CHEMBL820674	Binding affinity of the compoumd against human trypsin was determined	B	BAO_0000357	single protein format	None	None	None	None	None	CHEMBL209	Trypsin I	Homo sapiens	SINGLE PROTEIN	CHEMBL1146806	1	Scientific Literature	Bioorg. Med. Chem. Lett.	2004	None
CHEMBL48029		0	304.39	0	4.32	6	c1ccc(COc2ccc(CCNc3ccncc3)cc2)cc1	Ki	'='	568000.0	nM		Outside typical range		UO_0000065					False	CHEMBL816556	Compound was evaluated for its inhibitory activity against trypsin	B	BAO_0000357	single protein format	None	None	None	None	None	CHEMBL209	Trypsin I	Homo sapiens	SINGLE PROTEIN	CHEMBL1131365	1	Scientific Literature	Bioorg. Med. Chem. Lett.	1998	None
CHEMBL162443		0	679.72	2	-1.62	3a (Diastereomer)	N=C(N)N1CCCC(C[C@@H](NS(=O)(=O)Cc2ccccc2)C(=O)NCC(=O)N[C@H]2CCCN(C(=N)N)C2O)C1.O=C(O)C(F)(F)F	IC50	'='	120.0	nM	6.92			UO_0000065	12.23	0.24	8.54	3.00	False	CHEMBL821311	In vitro inhibition of human trypsin.	B	BAO_0000357	single protein format	None	None	None	None	None	CHEMBL209	Trypsin I	Homo sapiens	SINGLE PROTEIN	CHEMBL1133331	1	Scientific Literature	Bioorg. Med. Chem. Lett.	2000	None
CHEMBL127894		0	440.50	1	0.38	1	N=C(N)NCCC[C@H](NC(=O)c1ccc2ccccc2c1O)C(=O)N1CCCC1C(N)=O	Selectivity	'='	0.5										False	CHEMBL852089	Ratio of Ki value trypsin to that of Ki value of tryptase	B	BAO_0000357	single protein format	None	None	None	None	None	CHEMBL209	Trypsin I	Homo sapiens	SINGLE PROTEIN	CHEMBL1145070	1	Scientific Literature	J. Med. Chem.	2003	None
CHEMBL168401		0	502.69	1	2.25	32	CCC1CCN(C(=O)C(CCCN=C(N)N)NS(=O)(=O)c2cccc3c(N(C)C)cccc23)CC1	Hydrolysis	'='	0.0	%				UO_0000187					False	CHEMBL821448	Percentage of rate of hydrolysis in 4 hr incubation by trypsin	F	BAO_0000019	assay format	None	None	None	None	None	CHEMBL209	Trypsin I	Homo sapiens	SINGLE PROTEIN	CHEMBL1121484	1	Scientific Literature	J. Med. Chem.	1980	None
CHEMBL93269		0	268.28	0	1.93	6p	N=C(N)c1ccc2[nH]c(-c3c(O)cccc3O)nc2c1	Ki	'='	6000.0	nM	5.22			UO_0000065	19.46	0.36	3.29	4.39	False	CHEMBL824709	Activity against Human Serine Protease Trypsin	B	BAO_0000357	single protein format	Homo sapiens	None	None	None	None	CHEMBL209	Trypsin I	Homo sapiens	SINGLE PROTEIN	CHEMBL1134564	1	Scientific Literature	J. Med. Chem.	2001	None
CHEMBL351329		0	395.51	0	3.34	23	COC(=O)CC(CCCCc1ccc(NC(=N)N)cc1)c1cccc(C(=N)N)c1	Ki	'='	760.0	nM	6.12			UO_0000065	15.47	0.29	2.78	4.43	False	CHEMBL811612	In vitro inhibition of trypsin	B	BAO_0000357	single protein format	None	None	None	None	None	CHEMBL209	Trypsin I	Homo sapiens	SINGLE PROTEIN	CHEMBL1131205	1	Scientific Literature	J. Med. Chem.	1998	None
CHEMBL92251		0	362.82	0	4.54	6s	N=C(N)c1ccc2[nH]c(-c3cc(Cl)cc(-c4ccccc4)c3O)nc2c1	Ki	'='	3300.0	nM	5.48			UO_0000065	15.11	0.29	0.94	5.55	False	CHEMBL824709	Activity against Human Serine Protease Trypsin	B	BAO_0000357	single protein format	Homo sapiens	None	None	None	None	CHEMBL209	Trypsin I	Homo sapiens	SINGLE PROTEIN	CHEMBL1134564	1	Scientific Literature	J. Med. Chem.	2001	None
CHEMBL439642		0	380.49	0	3.31	26	CC(C)OC(=O)CC(CCc1ccc(C(=N)N)cc1)c1cccc(C(=N)N)c1	Ki	'='	140.0	nM	6.85			UO_0000065	18.01	0.33	3.54	5.44	False	CHEMBL811612	In vitro inhibition of trypsin	B	BAO_0000357	single protein format	None	None	None	None	None	CHEMBL209	Trypsin I	Homo sapiens	SINGLE PROTEIN	CHEMBL1131205	1	Scientific Literature	J. Med. Chem.	1998	None
CHEMBL156043		0	368.43	0	3.04	16	COC(=O)CC(CCc1ccc(C(=O)OC)cc1)c1cccc(C(=N)N)c1	Ki	'='	330.0	nM	6.48			UO_0000065	17.59	0.33	3.44	6.33	False	CHEMBL811612	In vitro inhibition of trypsin	B	BAO_0000357	single protein format	None	None	None	None	None	CHEMBL209	Trypsin I	Homo sapiens	SINGLE PROTEIN	CHEMBL1131205	1	Scientific Literature	J. Med. Chem.	1998	None
CHEMBL330234		0	409.08	0	4.35	22c	N=C(N)c1ccc2[nH]c(-c3cc(Br)cc(Br)c3O)cc2c1	Ki	'='	1000.0	nM	6.00			UO_0000065	14.67	0.39	1.65	6.99	False	CHEMBL824709	Activity against Human Serine Protease Trypsin	B	BAO_0000357	single protein format	Homo sapiens	None	None	None	None	CHEMBL209	Trypsin I	Homo sapiens	SINGLE PROTEIN	CHEMBL1134564	1	Scientific Literature	J. Med. Chem.	2001	None
CHEMBL95097		0	345.20	0	3.29	6r	Cc1cc(Br)c(O)c(-c2nc3cc(C(=N)N)ccc3[nH]2)c1	Ki	'='	3300.0	nM	5.48			UO_0000065	15.88	0.36	2.19	5.55	False	CHEMBL816557	Inhibition of Human Serine Protease Trypsin.	B	BAO_0000357	single protein format	None	None	None	None	None	CHEMBL209	Trypsin I	Homo sapiens	SINGLE PROTEIN	CHEMBL1134564	1	Scientific Literature	J. Med. Chem.	2001	None
CHEMBL296663		0	503.46	None	None	14	CC1(C)C2CC1[C@]1(C)OB([C@H](CCCN=C(N)N)NC(=O)c3ccc(-c4ccccc4)cc3N)O[C@@H]1C2	Ki	'='	5.3	nM	8.28			UO_0000065	16.44	None	None	None	False	CHEMBL811780	Inhibition of trypsin	B	BAO_0000357	single protein format	None	None	None	None	None	CHEMBL209	Trypsin I	Homo sapiens	SINGLE PROTEIN	CHEMBL1151536	1	Scientific Literature	Bioorg. Med. Chem. Lett.	1997	None
CHEMBL3667891		0	491.59	0	3.96	BDBM158085	CCC(CC)(Cc1ccc(C(=O)Oc2ccc(C(=N)N)cc2F)s1)C(=O)N[C@H](C(=O)O)C(C)C	Ki	'='	5.18	nM	8.29		300446	UO_0000065	16.85	0.33	4.33	5.81	True	CHEMBL3705369	Inhibition Assay: Using a 96 well plate (#3915, Costar), a test compound (25 μL) was mixed with 20 μM fluorescence enzyme substrate (Boc-Phe-Ser-Arg-AMC, 50 μL) mixed with 200 mM Tris-HCl buffer (pH 8.0), and human trypsin (Sigma, 25 μL) was added. Using a fluorescence plate reader fmax (Molecular Devices, Inc.), the reaction rate was measured from the time-course changes at excitation wavelength…	B	BAO_0000357	single protein format	Homo sapiens	None	None	None	None	CHEMBL209	Trypsin I	Homo sapiens	SINGLE PROTEIN	CHEMBL3639122	37	BindingDB Database		2015	None
CHEMBL3957967		0	519.64	1	4.74	BDBM158121	CCC(C)[C@H](CC(=O)O)NC(=O)C(CC)(CC)Cc1ccc(C(=O)Oc2ccc(C(=N)N)cc2F)s1	Ki	'='	1.97	nM	8.71		300482	UO_0000065	16.75	0.33	3.97	6.11	False	CHEMBL3705369	Inhibition Assay: Using a 96 well plate (#3915, Costar), a test compound (25 μL) was mixed with 20 μM fluorescence enzyme substrate (Boc-Phe-Ser-Arg-AMC, 50 μL) mixed with 200 mM Tris-HCl buffer (pH 8.0), and human trypsin (Sigma, 25 μL) was added. Using a fluorescence plate reader fmax (Molecular Devices, Inc.), the reaction rate was measured from the time-course changes at excitation wavelength…	B	BAO_0000357	single protein format	Homo sapiens	None	None	None	None	CHEMBL209	Trypsin I	Homo sapiens	SINGLE PROTEIN	CHEMBL3639122	37	BindingDB Database		2015	None
CHEMBL3672866		0	525.60	1	4.75	BDBM158125	CCC(CC)(Cc1ccc(C(=O)Oc2ccc(C(=N)N)cc2F)s1)C(=O)NCc1ccc(C(=O)O)cc1	Ki	'='	9.27	nM	8.03		300486	UO_0000065	15.28	0.30	3.28	5.63	True	CHEMBL3705369	Inhibition Assay: Using a 96 well plate (#3915, Costar), a test compound (25 μL) was mixed with 20 μM fluorescence enzyme substrate (Boc-Phe-Ser-Arg-AMC, 50 μL) mixed with 200 mM Tris-HCl buffer (pH 8.0), and human trypsin (Sigma, 25 μL) was added. Using a fluorescence plate reader fmax (Molecular Devices, Inc.), the reaction rate was measured from the time-course changes at excitation wavelength…	B	BAO_0000357	single protein format	Homo sapiens	None	None	None	None	CHEMBL209	Trypsin I	Homo sapiens	SINGLE PROTEIN	CHEMBL3639122	37	BindingDB Database		2015	None
CHEMBL3672882		0	489.57	0	3.72	BDBM158142	CC(C)(Cc1ccc(C(=O)Oc2ccc(C(=N)N)cc2F)s1)C(=O)N[C@H]1CC[C@@H](C(=O)O)CC1	Ki	'='	1.7	nM	8.77		300503	UO_0000065	17.91	0.35	5.05	6.15	True	CHEMBL3705369	Inhibition Assay: Using a 96 well plate (#3915, Costar), a test compound (25 μL) was mixed with 20 μM fluorescence enzyme substrate (Boc-Phe-Ser-Arg-AMC, 50 μL) mixed with 200 mM Tris-HCl buffer (pH 8.0), and human trypsin (Sigma, 25 μL) was added. Using a fluorescence plate reader fmax (Molecular Devices, Inc.), the reaction rate was measured from the time-course changes at excitation wavelength…	B	BAO_0000357	single protein format	Homo sapiens	None	None	None	None	CHEMBL209	Trypsin I	Homo sapiens	SINGLE PROTEIN	CHEMBL3639122	37	BindingDB Database		2015	None
CHEMBL10800		0	397.48	0	1.67	2c	CCC[C@@H]1Cc2cc(C)n(CC(=O)NCc3ccc(N)nc3C)c(=O)c2NC1=O	Ki	'='	510.0	nM	6.29			UO_0000065	15.83	0.30	4.62	5.28	False	CHEMBL818021	The compound was tested for its ability to inhibit trypsin.	B	BAO_0000357	single protein format	None	None	None	None	None	CHEMBL209	Trypsin I	Homo sapiens	SINGLE PROTEIN	CHEMBL1132875	1	Scientific Literature	Bioorg. Med. Chem. Lett.	2000	None
CHEMBL290025		0	542.73	1	3.41	33	CC1CNc2c(cccc2S(=O)(=O)N[C@@H](Cc2nc3ccccc3s2)C(=O)N2CCC(CCO)CC2)C1	Ki	'='	126000.0	nM		Outside typical range		UO_0000065					False	CHEMBL817139	Compound was evaluated for its inhibitory activity against Trypsin	B	BAO_0000357	single protein format	None	None	None	None	None	CHEMBL209	Trypsin I	Homo sapiens	SINGLE PROTEIN	CHEMBL1133232	1	Scientific Literature	Bioorg. Med. Chem. Lett.	2000	None
CHEMBL340183		0	544.56	0	1.03	12	CC(=O)N1CCC[C@H]1C(=O)N[C@@H](CCCN=C(N)N)C(=O)c1nc2ccccc2s1.O=C(O)C(F)(F)F	Ki	'='	4.0	nM	8.40			UO_0000065	19.51	0.38	7.37	5.84	False	CHEMBL655074	In vitro inhibition of bovine trypsin.	B	BAO_0000357	single protein format	None	None	None	None	None	CHEMBL209	Trypsin I	Homo sapiens	SINGLE PROTEIN	CHEMBL1145070	1	Scientific Literature	J. Med. Chem.	2003	None
CHEMBL79416		0	453.58	0	0.74	19	N=C(N)N1CCC(OCCC2CCCCN2C(=O)[C@H](CC(=O)O)NC2CCOCC2)CC1	Selectivity						Not Determined						False	CHEMBL824717	Selectivity ratio of Ki of trypsin to that of Ki of thrombin; ND is no data	B	BAO_0000357	single protein format	None	None	None	None	None	CHEMBL209	Trypsin I	Homo sapiens	SINGLE PROTEIN	CHEMBL1135990	1	Scientific Literature	J. Med. Chem.	2002	None
CHEMBL151454		0	269.30	0	2.52	9	Cc1ccc(OC(=O)c2ccc(NC(=N)N)cc2)cc1	IC50	'='	19.5	nM	7.71			UO_0000065	28.63	0.53	5.19	8.74	False	CHEMBL815475	Inhibition of human trypsin and the control activity being 7.3 umol/min/mg	B	BAO_0000357	single protein format	None	None	None	None	None	CHEMBL209	Trypsin I	Homo sapiens	SINGLE PROTEIN	CHEMBL1123155	1	Scientific Literature	J. Med. Chem.	1986	None
CHEMBL3642857		0	371.35	0	1.39	BDBM109583	C/C(=C\c1ccc(C(=O)Oc2ccc(C(=N)N)cc2)o1)C(=O)NCC(=O)O	Ki	'='	0.44	nM	9.36		230078	UO_0000065	25.20	0.47	7.97	6.01	False	CHEMBL3705715	Inhibition Assay: Inhibition assay using human trysin.	B	BAO_0000357	single protein format	Homo sapiens	None	None	None	None	CHEMBL209	Trypsin I	Homo sapiens	SINGLE PROTEIN	CHEMBL3638962	37	BindingDB Database		2013	None
CHEMBL3642867		0	445.43	0	1.40	BDBM109593	CC(Cc1ccc(C(=O)Oc2ccc(C(=N)N)cc2)o1)C(=O)N[C@@H](CCC(=O)O)C(=O)O	Ki	'='	1.16	nM	8.94		230088	UO_0000065	20.06	0.38	7.54	4.63	False	CHEMBL3705715	Inhibition Assay: Inhibition assay using human trysin.	B	BAO_0000357	single protein format	Homo sapiens	None	None	None	None	CHEMBL209	Trypsin I	Homo sapiens	SINGLE PROTEIN	CHEMBL3638962	37	BindingDB Database		2013	None
CHEMBL3642912		0	431.40	0	1.01	BDBM109639	C[C@H](Cc1ccc(C(=O)Oc2ccc(C(=N)N)cc2)o1)C(=O)N[C@H](CC(=O)O)C(=O)O	Ki	'='	0.47	nM	9.33		230118	UO_0000065	21.62	0.41	8.32	4.83	False	CHEMBL3705715	Inhibition Assay: Inhibition assay using human trysin.	B	BAO_0000357	single protein format	Homo sapiens	None	None	None	None	CHEMBL209	Trypsin I	Homo sapiens	SINGLE PROTEIN	CHEMBL3638962	37	BindingDB Database		2013	None
CHEMBL283293		0	527.63	2	5.39	8h	CC(=N)N1CCC(Oc2ccc3c(nc(C(C)C)n3Cc3ccc4ccc(C(=N)N)cc4c3)c2[N+](=O)[O-])CC1	Ki	'='	3.0	nM	8.52			UO_0000065	16.15	0.30	3.13	5.79	False	CHEMBL817144	Tested in vitro for the selectivity against trypsin (Trp)	B	BAO_0000357	single protein format	None	None	None	None	None	CHEMBL209	Trypsin I	Homo sapiens	SINGLE PROTEIN	CHEMBL1135304	1	Scientific Literature	Bioorg. Med. Chem. Lett.	2002	None
CHEMBL79416		0	453.58	0	0.74	19	N=C(N)N1CCC(OCCC2CCCCN2C(=O)[C@H](CC(=O)O)NC2CCOCC2)CC1	Inhibition	'='	23.0	%				UO_0000187					False	CHEMBL824720	Percentage inhibition against human trypsin at dose of 10 X E-5 M	B	BAO_0000357	single protein format	None	None	None	None	None	CHEMBL209	Trypsin I	Homo sapiens	SINGLE PROTEIN	CHEMBL1135990	1	Scientific Literature	J. Med. Chem.	2002	None
CHEMBL347938		0	249.27	0	3.54	3f	O=c1ccc2ccc(/C=N/c3ccccc3)cc2o1	Inhibition	'='	35.3	%				UO_0000187					False	CHEMBL815270	Compound was evaluated for in vitro inhibition of trypsin induced proteolysis at 0.1 mM concentration	F	BAO_0000019	assay format	None	None	None	None	None	CHEMBL209	Trypsin I	Homo sapiens	SINGLE PROTEIN	CHEMBL1147420	1	Scientific Literature	Bioorg. Med. Chem. Lett.	2004	None
CHEMBL7651		0	546.57	2	0.87	5 (+/-)	N=C(N)c1cccc(C2=NOC(Cn3cnnn3)(C(=O)Nc3ccc(-c4ccccc4S(N)(=O)=O)cn3)C2)c1	Ki	'='	31.0	nM	7.51			UO_0000065	13.74	0.26	6.64	3.46	False	CHEMBL878974	Inhibitory activity against trypsin using human purified enzyme	B	BAO_0000357	single protein format	None	None	None	None	None	CHEMBL209	Trypsin I	Homo sapiens	SINGLE PROTEIN	CHEMBL1145764	1	Scientific Literature	Bioorg. Med. Chem. Lett.	2003	None
CHEMBL157778		0	189.17	0	1.60	3a	O=c1ccc2ccc(/C=N/O)cc2o1	Inhibition	'='	70.7	%				UO_0000187					False	CHEMBL815270	Compound was evaluated for in vitro inhibition of trypsin induced proteolysis at 0.1 mM concentration	F	BAO_0000019	assay format	None	None	None	None	None	CHEMBL209	Trypsin I	Homo sapiens	SINGLE PROTEIN	CHEMBL1147420	1	Scientific Literature	Bioorg. Med. Chem. Lett.	2004	None
CHEMBL7676		0	553.00	1	2.43	7 (+/-)	Nc1cc(C2=NOC(Cn3cncn3)(C(=O)Nc3ccc(-c4ccccc4S(N)(=O)=O)cn3)C2)ccc1Cl	Ki	'>'	4200.0	nM				UO_0000065					False	CHEMBL878974	Inhibitory activity against trypsin using human purified enzyme	B	BAO_0000357	single protein format	None	None	None	None	None	CHEMBL209	Trypsin I	Homo sapiens	SINGLE PROTEIN	CHEMBL1145764	1	Scientific Literature	Bioorg. Med. Chem. Lett.	2003	None
CHEMBL151747		0	452.49	0	2.08	18	Cc1ccc(S(=O)(=O)O)cc1.N#Cc1ccc(OC(=O)c2ccc(NC(=N)N)cc2)cc1	IC50	'='	1.6	nM	8.80			UO_0000065	31.38	0.57	6.72	7.85	False	CHEMBL815475	Inhibition of human trypsin and the control activity being 7.3 umol/min/mg	B	BAO_0000357	single protein format	None	None	None	None	None	CHEMBL209	Trypsin I	Homo sapiens	SINGLE PROTEIN	CHEMBL1123155	1	Scientific Literature	J. Med. Chem.	1986	None
CHEMBL3667899		0	463.53	0	3.28	BDBM158093	CCC(CC)(Cc1ccc(C(=O)Oc2ccc(C(=N)N)cc2F)s1)C(=O)N(C)CC(=O)O	Ki	'='	1.76	nM	8.75		300454	UO_0000065	18.89	0.37	5.47	6.54	True	CHEMBL3705369	Inhibition Assay: Using a 96 well plate (#3915, Costar), a test compound (25 μL) was mixed with 20 μM fluorescence enzyme substrate (Boc-Phe-Ser-Arg-AMC, 50 μL) mixed with 200 mM Tris-HCl buffer (pH 8.0), and human trypsin (Sigma, 25 μL) was added. Using a fluorescence plate reader fmax (Molecular Devices, Inc.), the reaction rate was measured from the time-course changes at excitation wavelength…	B	BAO_0000357	single protein format	Homo sapiens	None	None	None	None	CHEMBL209	Trypsin I	Homo sapiens	SINGLE PROTEIN	CHEMBL3639122	37	BindingDB Database		2015	None
CHEMBL3672855		0	520.58	1	2.57	BDBM158114	CCC(CC)(Cc1ccc(C(=O)Oc2ccc(C(=N)N)cc2F)s1)C(=O)N[C@@H](CCC(N)=O)C(=O)O	Ki	'='	3.88	nM	8.41		300475	UO_0000065	16.16	0.32	5.84	4.53	True	CHEMBL3705369	Inhibition Assay: Using a 96 well plate (#3915, Costar), a test compound (25 μL) was mixed with 20 μM fluorescence enzyme substrate (Boc-Phe-Ser-Arg-AMC, 50 μL) mixed with 200 mM Tris-HCl buffer (pH 8.0), and human trypsin (Sigma, 25 μL) was added. Using a fluorescence plate reader fmax (Molecular Devices, Inc.), the reaction rate was measured from the time-course changes at excitation wavelength…	B	BAO_0000357	single protein format	Homo sapiens	None	None	None	None	CHEMBL209	Trypsin I	Homo sapiens	SINGLE PROTEIN	CHEMBL3639122	37	BindingDB Database		2015	None
CHEMBL3667902		0	521.57	1	3.17	BDBM158115	CCC(CC)(Cc1ccc(C(=O)Oc2ccc(C(=N)N)cc2F)s1)C(=O)N[C@@H](CCC(=O)O)C(=O)O	Ki	'='	1.96	nM	8.71		300476	UO_0000065	16.70	0.33	5.54	4.84	True	CHEMBL3705369	Inhibition Assay: Using a 96 well plate (#3915, Costar), a test compound (25 μL) was mixed with 20 μM fluorescence enzyme substrate (Boc-Phe-Ser-Arg-AMC, 50 μL) mixed with 200 mM Tris-HCl buffer (pH 8.0), and human trypsin (Sigma, 25 μL) was added. Using a fluorescence plate reader fmax (Molecular Devices, Inc.), the reaction rate was measured from the time-course changes at excitation wavelength…	B	BAO_0000357	single protein format	Homo sapiens	None	None	None	None	CHEMBL209	Trypsin I	Homo sapiens	SINGLE PROTEIN	CHEMBL3639122	37	BindingDB Database		2015	None
CHEMBL3672892		0	489.57	0	3.86	BDBM158152	CCC(CC)(Cc1ccc(C(=O)Oc2ccc(C(=N)N)cc2F)s1)C(=O)NC1(C(=O)O)CCC1	Ki	'='	4.67	nM	8.33		300513	UO_0000065	17.02	0.33	4.47	5.84	True	CHEMBL3705369	Inhibition Assay: Using a 96 well plate (#3915, Costar), a test compound (25 μL) was mixed with 20 μM fluorescence enzyme substrate (Boc-Phe-Ser-Arg-AMC, 50 μL) mixed with 200 mM Tris-HCl buffer (pH 8.0), and human trypsin (Sigma, 25 μL) was added. Using a fluorescence plate reader fmax (Molecular Devices, Inc.), the reaction rate was measured from the time-course changes at excitation wavelength…	B	BAO_0000357	single protein format	Homo sapiens	None	None	None	None	CHEMBL209	Trypsin I	Homo sapiens	SINGLE PROTEIN	CHEMBL3639122	37	BindingDB Database		2015	None
CHEMBL3667889		0	479.53	0	2.30	BDBM158083	CCC(CC)(Cc1ccc(C(=O)Oc2ccc(C(=N)N)cc2F)s1)C(=O)N[C@@H](CO)C(=O)O	Ki	'='	1.87	nM	8.73		300444	UO_0000065	18.20	0.36	6.43	5.36	True	CHEMBL3705369	Inhibition Assay: Using a 96 well plate (#3915, Costar), a test compound (25 μL) was mixed with 20 μM fluorescence enzyme substrate (Boc-Phe-Ser-Arg-AMC, 50 μL) mixed with 200 mM Tris-HCl buffer (pH 8.0), and human trypsin (Sigma, 25 μL) was added. Using a fluorescence plate reader fmax (Molecular Devices, Inc.), the reaction rate was measured from the time-course changes at excitation wavelength…	B	BAO_0000357	single protein format	Homo sapiens	None	None	None	None	CHEMBL209	Trypsin I	Homo sapiens	SINGLE PROTEIN	CHEMBL3639122	37	BindingDB Database		2015	None
CHEMBL279628		0	649.60	1	2.35	15(SF303)	COC(=O)CC1(C(=O)Nc2ccc(-c3ccccc3S(N)(=O)=O)cc2)CC(c2cccc(C(=N)N)c2)=NO1.O=C(O)C(F)(F)F	Ki	'='	110.0	nM	6.96			UO_0000065	12.99	0.25	4.61	3.72	False	CHEMBL824708	The binding affinity was measured towards human purified trypsin	B	BAO_0000357	single protein format	None	None	None	None	None	CHEMBL209	Trypsin I	Homo sapiens	SINGLE PROTEIN	CHEMBL1132311	1	Scientific Literature	J. Med. Chem.	1999	None
CHEMBL19644		0	440.53	0	1.89	NC12	Cc1cnc(NCCc2ccccc2)c(=O)n1CC(=O)NCc1ccc(C(=N)NO)s1	Ki						Not Active						False	CHEMBL817810	In vitro inhibitory constant against trypsin; Inactive	B	BAO_0000357	single protein format	None	None	None	None	None	CHEMBL209	Trypsin I	Homo sapiens	SINGLE PROTEIN	CHEMBL1136066	1	Scientific Literature	Bioorg. Med. Chem. Lett.	2002	None
CHEMBL273264	NAFAMOSTAT	3	347.38	0	2.65	FUT-175	N=C(N)Nc1ccc(C(=O)Oc2ccc3cc(C(=N)N)ccc3c2)cc1	IC50	'='	17.0	nM	7.77			UO_0000065	22.37	0.41	5.12	5.63	False	CHEMBL818263	In vitro for inhibition of purified bovine trypsin.	B	BAO_0000357	single protein format	None	None	None	None	None	CHEMBL209	Trypsin I	Homo sapiens	SINGLE PROTEIN	CHEMBL1132071	1	Scientific Literature	Bioorg. Med. Chem. Lett.	1999	None
CHEMBL109228		0	453.59	0	1.27	17	CCCS(=O)(=O)Nc1ccc(C)n(CC(=O)NCC2CCc3nc(N)sc3C2)c1=O	Ki						Not Determined						False	CHEMBL815014	Inhibitory activity of compound against Trypsin; ND=Not determined	B	BAO_0000357	single protein format	None	None	None	None	None	CHEMBL209	Trypsin I	Homo sapiens	SINGLE PROTEIN	CHEMBL1146655	1	Scientific Literature	Bioorg. Med. Chem. Lett.	2004	None
CHEMBL122170		0	778.89	1	2.58	1d	CCCCCCCCCCOC(=O)c1ccccc1CS(=O)(=O)N[C@H]1CCCCN(CC(=O)N[C@H]2CCCN(C(=N)N)C2O)C1=O.O=C(O)C(F)(F)F	IC50	'='	143.0	nM	6.84			UO_0000065	10.29	0.20	4.26	3.51	False	CHEMBL821312	In vitro inhibitory activity was evaluated against human trypsin	B	BAO_0000357	single protein format	None	None	None	None	None	CHEMBL209	Trypsin I	Homo sapiens	SINGLE PROTEIN	CHEMBL1130728	1	Scientific Literature	Bioorg. Med. Chem. Lett.	1998	None
CHEMBL171122		0	454.53	0	0.38	3d	CC(=O)Nc1c(CCc2ccccc2)ccn(CC(=O)N[C@H]2CCCN(C(=N)N)C2O)c1=O	IC50	'='	1220.0	nM	5.91			UO_0000065	13.01	0.24	5.53	3.85	False	CHEMBL820682	Concentration required for the in vitro inhibitory activity against human enzyme, trypsin cleavage of the chromogenic substrate	B	BAO_0000357	single protein format	None	None	None	None	None	CHEMBL209	Trypsin I	Homo sapiens	SINGLE PROTEIN	CHEMBL1132080	1	Scientific Literature	Bioorg. Med. Chem. Lett.	1999	None
CHEMBL555753		0	494.08	0	4.32	11	Cl.NC1CCC(CNC(=O)[C@@H]2CCCN2C(=O)CC2c3ccccc3C=Cc3ccccc32)CC1	Ki	'='	1600.0	nM	5.80			UO_0000065	12.67	0.23	1.48	7.68	False	CHEMBL817812	In vitro inhibition of human trypsin.	B	BAO_0000357	single protein format	None	None	None	None	None	CHEMBL209	Trypsin I	Homo sapiens	SINGLE PROTEIN	CHEMBL1130225	1	Scientific Literature	J. Med. Chem.	1997	None
CHEMBL330791		0	592.62	0	2.96	20 (diastereomer 1)	NC1CCC(CNC(=O)[C@@H]2CCCN2C(=O)CC(c2cccnc2)c2ccc3c(c2)OCO3)CC1.O=C(O)C(F)(F)F	Ki	'='	1900.0	nM	5.72			UO_0000065	11.95	0.22	2.76	5.36	False	CHEMBL817812	In vitro inhibition of human trypsin.	B	BAO_0000357	single protein format	None	None	None	None	None	CHEMBL209	Trypsin I	Homo sapiens	SINGLE PROTEIN	CHEMBL1130225	1	Scientific Literature	J. Med. Chem.	1997	None
CHEMBL426416		0	484.41	1	5.63	23	C[N+]1(Cc2ccc(C(=O)Nc3ccc(Cl)cc3C(=O)Nc3ccc(Cl)cn3)cc2)CCCC1	IC50	'>'	11000.0	nM				UO_0000065					False	CHEMBL818170	Inhibitory activity against trypsin.	B	BAO_0000357	single protein format	None	None	None	None	None	CHEMBL209	Trypsin I	Homo sapiens	SINGLE PROTEIN	CHEMBL1147578	1	Scientific Literature	Bioorg. Med. Chem. Lett.	2004	None
CHEMBL423543		0	415.54	0	0.39	1	CN[C@H](Cc1ccccc1)C(=O)N1CCC[C@@H]1C(=O)N[C@H]1CCCC(C(=N)N)C1O	IC50	'='	1.52	nM	8.82			UO_0000065	21.22	0.40	8.43	6.70	False	CHEMBL818176	In vitro for inhibition of serine protease Trypsin.	B	BAO_0000357	single protein format	None	None	None	None	None	CHEMBL209	Trypsin I	Homo sapiens	SINGLE PROTEIN	CHEMBL1129392	1	Scientific Literature	J. Med. Chem.	1996	None
CHEMBL96599		0	512.01	1	2.23	28	O=C1Cn2c(Cl)cnc(c2=O)N[C@@H](Cc2ccccc2)CNCCOCCOc2ccccc2CN1	Ki	'='	4600.0	nM	5.34			UO_0000065	10.42	0.20	3.11	5.01	False	CHEMBL817817	Inhibitory activity against human trypsin	B	BAO_0000357	single protein format	None	None	None	None	None	CHEMBL209	Trypsin I	Homo sapiens	SINGLE PROTEIN	CHEMBL1136169	1	Scientific Literature	Bioorg. Med. Chem. Lett.	2003	None
CHEMBL94864		0	572.45	1	3.56	25	O=C1Cn2c(Cl)cnc(c2=O)N[C@@H](Cc2ccccc2)CNC(=O)OC/C=C/COc2ccc(Cl)cc2CN1	Ki	'='	580.0	nM	6.24			UO_0000065	10.89	0.22	2.68	5.05	False	CHEMBL817817	Inhibitory activity against human trypsin	B	BAO_0000357	single protein format	None	None	None	None	None	CHEMBL209	Trypsin I	Homo sapiens	SINGLE PROTEIN	CHEMBL1136169	1	Scientific Literature	Bioorg. Med. Chem. Lett.	2003	None
CHEMBL38927		0	466.56	0	-1.11	CVS-1578	N=C(N)N1CCC[C@H](NC(=O)CN2CCC[C@H](NS(=O)(=O)Cc3ccccc3)C2=O)C1O	IC50	'='	791.0	nM	6.10			UO_0000065	13.08	0.26	7.21	3.61	False	CHEMBL821313	In vitro inhibitory activity was evaluated against human trypsin cleavage of the chromogenic substrate	B	BAO_0000357	single protein format	None	None	None	None	None	CHEMBL209	Trypsin I	Homo sapiens	SINGLE PROTEIN	CHEMBL1130963	1	Scientific Literature	Bioorg. Med. Chem. Lett.	1998	None
CHEMBL45000		0	429.52	0	3.79	9a	COC(=O)[C@H](Cc1cccc(C(=N)N)c1)[C@@H](C)NC(=O)c1ccc(-c2ccccc2)cc1	Ki	'='	69.0	nM	7.16			UO_0000065	16.67	0.31	3.37	6.80	False	CHEMBL817805	In vitro inhibitory activity against human trypsin	B	BAO_0000357	single protein format	None	None	None	None	None	CHEMBL209	Trypsin I	Homo sapiens	SINGLE PROTEIN	CHEMBL1135154	1	Scientific Literature	Bioorg. Med. Chem. Lett.	2002	None
CHEMBL44710		0	608.78	2	6.57	21	CCN(CC)C(=O)c1cccc(-c2ccc3c(c2)C[C@H]2[C@H]3[C@@H](CCCCC(=N)N)C(=O)N2C(=O)OCCCc2ccccc2)c1	IC50	'='	620.0	nM	6.21			UO_0000065	10.20	0.19	-0.36	5.32	False	CHEMBL818171	Inhibition of trypsin	B	BAO_0000357	single protein format	None	None	None	None	None	CHEMBL209	Trypsin I	Homo sapiens	SINGLE PROTEIN	CHEMBL1132127	1	Scientific Literature	Bioorg. Med. Chem. Lett.	1999	None
CHEMBL296764		0	517.67	1	4.53	27	CCNC(=O)N1C(=O)[C@H](CCCCC(=N)N)[C@H]2c3ccc(-c4cccc(C(=O)N(CC)CC)c4)cc3C[C@@H]21	IC50	'='	1700.0	nM	5.77			UO_0000065	11.15	0.21	1.24	4.82	False	CHEMBL818171	Inhibition of trypsin	B	BAO_0000357	single protein format	None	None	None	None	None	CHEMBL209	Trypsin I	Homo sapiens	SINGLE PROTEIN	CHEMBL1132127	1	Scientific Literature	Bioorg. Med. Chem. Lett.	1999	None
CHEMBL100989		0	234.32	0	2.87	beta-Phenylthio	O=C1O[C@H]2CCC[C@@H]2[C@@H]1Sc1ccccc1	IC50	'='	0.02	nM	10.70			UO_0000065	45.66	0.91	7.83	40.68	False	CHEMBL820677	Inhibition of trypsin	B	BAO_0000357	single protein format	Homo sapiens	None	None	None	None	CHEMBL209	Trypsin I	Homo sapiens	SINGLE PROTEIN	CHEMBL1130641	1	Scientific Literature	Bioorg. Med. Chem. Lett.	1998	None
CHEMBL130507		0	420.60	1	5.89	1e	Cc1ccc(C2Oc3ccccc3N(CCCCCN3C(C)CCCC3C)C2=O)cc1	Inhibition	'='	18.0	%				UO_0000187					False	CHEMBL818032	In vitro inhibitory activity against trypsin at 100 uM	B	BAO_0000357	single protein format	None	None	None	None	None	CHEMBL209	Trypsin I	Homo sapiens	SINGLE PROTEIN	CHEMBL1133480	1	Scientific Literature	J. Med. Chem.	2000	None
CHEMBL50924		0	478.35	0	4.80	10	N=C(N)c1ccc2[nH]c(-c3cc(CC(=O)O)cc(Br)c3O)c(Cc3ccccc3)c2c1	Ki	'='	1200.0	nM	5.92			UO_0000065	12.38	0.26	1.12	4.81	False	CHEMBL874090	Inhibitory activity against trypsin in human plasma	B	BAO_0000366	cell-free format	None	CHEMBL3559721	Plasma	None	None	CHEMBL209	Trypsin I	Homo sapiens	SINGLE PROTEIN	CHEMBL1134132	1	Scientific Literature	Bioorg. Med. Chem. Lett.	2001	None
CHEMBL156411		0	202.21	0	1.35	3e	CN/N=C/c1ccc2ccc(=O)oc2c1	Inhibition	'='	100.0	%				UO_0000187					False	CHEMBL815272	Compound was evaluated for in vitro inhibition of trypsin induced proteolysis at 1 mM concentration	F	BAO_0000019	assay format	None	None	None	None	None	CHEMBL209	Trypsin I	Homo sapiens	SINGLE PROTEIN	CHEMBL1147420	1	Scientific Literature	Bioorg. Med. Chem. Lett.	2004	None
CHEMBL164249		0	455.99	0	2.98	9	N=C(N)c1cccc(C(=O)NC(C(=O)NCC2CCC(CN)CC2)c2cccc(Cl)c2)c1	Ki	'='	3900.0	nM	5.41			UO_0000065	11.86	0.23	2.43	4.03	False	CHEMBL818185	Binding affinity against human trypsin	B	BAO_0000357	single protein format	None	None	None	None	None	CHEMBL209	Trypsin I	Homo sapiens	SINGLE PROTEIN	CHEMBL1134227	1	Scientific Literature	Bioorg. Med. Chem. Lett.	2001	None
CHEMBL117092		0	624.72	2	-0.25	2e	N=C(N)N1CCC[C@H](NC(=O)CNC(=O)[C@@H](CCNC(=O)c2nccc3ccccc23)NS(=O)(=O)Cc2ccccc2)C1O	IC50	'='	97.8	nM	7.01			UO_0000065	11.22	0.22	7.26	3.19	False	CHEMBL820684	In vitro inhibition of human trypsin.	B	BAO_0000357	single protein format	None	None	None	None	None	CHEMBL209	Trypsin I	Homo sapiens	SINGLE PROTEIN	CHEMBL1131910	1	Scientific Literature	Bioorg. Med. Chem. Lett.	1999	None
CHEMBL149440		0	150.18	0	0.24	18 (table 3)	NCc1ccc(C(N)=O)cc1	Ki	'='	399944749.76	nM		Outside typical range		UO_0000065					False	CHEMBL858270	Inhibition of trypsin	B	BAO_0000357	single protein format	None	None	None	None	None	CHEMBL209	Trypsin I	Homo sapiens	SINGLE PROTEIN	CHEMBL1132536	1	Scientific Literature	J. Med. Chem.	1999	None
CHEMBL349134		0	435.57	0	2.19	7	N=C(N)c1cccc(C(=O)N[C@H](Cc2ccccc2)C(=O)NCC2CCC(CN)CC2)c1	Ki	'='	17400.0	nM	4.76			UO_0000065	10.93	0.20	2.57	3.55	False	CHEMBL818185	Binding affinity against human trypsin	B	BAO_0000357	single protein format	None	None	None	None	None	CHEMBL209	Trypsin I	Homo sapiens	SINGLE PROTEIN	CHEMBL1134227	1	Scientific Literature	Bioorg. Med. Chem. Lett.	2001	None
CHEMBL77076		0	511.97	2	2.26	23	CC(C)Nc1nc(Cl)c(-c2cc(N)cc(C(=O)O)c2)n(CC(=O)NCc2ccc(C(=N)N)cc2)c1=O	IC50	'='	64.0	nM	7.19			UO_0000065	14.05	0.27	4.93	3.80	False	CHEMBL817891	Inhibitory activity against trypsin	B	BAO_0000357	single protein format	None	None	None	None	None	CHEMBL209	Trypsin I	Homo sapiens	SINGLE PROTEIN	CHEMBL1136103	1	Scientific Literature	Bioorg. Med. Chem. Lett.	2003	None
CHEMBL424192		0	732.81	3	-0.87	3 (Aeruginosin 102-A)	N=C(N)N1CCC[C@H](NC(=O)C2CC3CCC(O)CC3N2C(=O)[C@@H](Cc2ccc(O)cc2)NC(=O)[C@H](O)Cc2ccc(OS(=O)(=O)O)cc2)C1O	IC50	'='	0.2	ug.mL-1				UO_0000274					False	CHEMBL816972	Compound was tested for inhibition of trypsin	B	BAO_0000357	single protein format	None	None	None	None	None	CHEMBL209	Trypsin I	Homo sapiens	SINGLE PROTEIN	CHEMBL1133336	1	Scientific Literature	Bioorg. Med. Chem. Lett.	2000	None
CHEMBL48929		0	441.51	0	1.39	2	Cc1nc(N)ccc1CNC(=O)Cn1cccc(NS(=O)(=O)Cc2ccccc2)c1=O	Ki	'='	20000.0	nM	4.70			UO_0000065	10.64	0.21	3.31	3.45	True	CHEMBL817281	Compound was evaluated to inhibit the trypsin enzyme	B	BAO_0000357	single protein format	None	None	None	None	None	CHEMBL209	Trypsin I	Homo sapiens	SINGLE PROTEIN	CHEMBL1130870	1	Scientific Literature	Bioorg. Med. Chem. Lett.	1998	None
CHEMBL158814		0	453.57	1	-0.44	15	N=C(N)c1ccc(CNC(=O)CNC(=O)[C@@H](CO)NS(=O)(=O)CC2CCCCC2)cc1	Ki	'='	110.0	nM	6.96			UO_0000065	15.34	0.31	7.40	3.99	False	CHEMBL811611	In vitro inhibition of trypsin.	B	BAO_0000357	single protein format	None	None	None	None	None	CHEMBL209	Trypsin I	Homo sapiens	SINGLE PROTEIN	CHEMBL1135855	1	Scientific Literature	Bioorg. Med. Chem. Lett.	2002	None
CHEMBL310290		0	576.65	2	1.69	22	NCc1ccc(CNC(=O)CNC(=O)OCc2ccc(COC(=O)NCC(=O)NCc3ccc(CN)cc3)cc2)cc1	Ki	'='	84000.0	nM	4.08			UO_0000065	7.07	0.13	2.39	2.18	True	CHEMBL824722	Inhibitory potency against trypsin	B	BAO_0000357	single protein format	None	None	None	None	None	CHEMBL209	Trypsin I	Homo sapiens	SINGLE PROTEIN	CHEMBL1132783	1	Scientific Literature	Bioorg. Med. Chem. Lett.	2000	None
CHEMBL352039		0	608.75	2	-1.06	1	N=C(N)NCCC[C@@H](NS(=O)(=O)Cc1ccccc1)C(=O)NCC(=O)N[C@H](CCCNC(=N)N)C(=O)c1nccs1	IC50	'='	0.8	nM	9.10			UO_0000065	14.94	0.30	10.16	3.52	False	CHEMBL878978	Inhibitory activity against Trypsin	B	BAO_0000357	single protein format	None	None	None	None	None	CHEMBL209	Trypsin I	Homo sapiens	SINGLE PROTEIN	CHEMBL1136598	1	Scientific Literature	Bioorg. Med. Chem. Lett.	2003	None
CHEMBL76733		0	572.71	2	2.03	8	NCc1ccc(CNC(=O)CCC(=O)NCc2ccc(CNC(=O)CCC(=O)NCc3ccc(CN)cc3)cc2)cc1	Ki	'='	237000.0	nM		Outside typical range		UO_0000065					False	CHEMBL824722	Inhibitory potency against trypsin	B	BAO_0000357	single protein format	None	None	None	None	None	CHEMBL209	Trypsin I	Homo sapiens	SINGLE PROTEIN	CHEMBL1132783	1	Scientific Literature	Bioorg. Med. Chem. Lett.	2000	None
CHEMBL1161381		0	204.22	0	1.72	4	CC(O)Cc1ccc2ccc(=O)oc2c1	Inhibition	'='	29.3	%				UO_0000187					False	CHEMBL815100	Compound was evaluated for in vitro inhibition of trypsin acting as esterase at 0.1 mM concentration	F	BAO_0000019	assay format	None	None	None	None	None	CHEMBL209	Trypsin I	Homo sapiens	SINGLE PROTEIN	CHEMBL1147420	1	Scientific Literature	Bioorg. Med. Chem. Lett.	2004	None
CHEMBL164333		0	417.47	0	1.79	8b	Cc1cnc(NCCc2ccccn2)c(=O)n1CC(=O)NCc1ccc2[nH]ccc2n1	Ki	'>'	1000000.0	nM		Outside typical range		UO_0000065					False	CHEMBL817814	Inhibition of Trypsin	B	BAO_0000357	single protein format	Homo sapiens	None	None	None	None	CHEMBL209	Trypsin I	Homo sapiens	SINGLE PROTEIN	CHEMBL1136608	1	Scientific Literature	Bioorg. Med. Chem. Lett.	2003	None
CHEMBL105205		0	402.50	0	-0.32	GYKI-14766	CN[C@@H](C(=O)N1CCC[C@H]1C(=O)N[C@H](C=O)CCCN=C(N)N)c1ccccc1	IC50	'='	18.0	nM	7.75			UO_0000065	19.24	0.36	8.06	5.42	False	CHEMBL816975	Inhibitory activity against trypsin	B	BAO_0000357	single protein format	None	None	None	None	None	CHEMBL209	Trypsin I	Homo sapiens	SINGLE PROTEIN	CHEMBL1126581	1	Scientific Literature	J. Med. Chem.	1993	None
CHEMBL344171		0	447.58	0	4.51	11e	CCN(CC)C(=O)c1cccc(-c2ccc3c(c2)[C@@H]2C(CCCCC(=N)N)C(=O)O[C@H]2C3)c1	K obs / 1	'='	0.2	uM-1 s-1									False	CHEMBL884920	Inhibitory activity against protease trypsin was determined	B	BAO_0000357	single protein format	None	None	None	None	None	CHEMBL209	Trypsin I	Homo sapiens	SINGLE PROTEIN	CHEMBL1131930	1	Scientific Literature	Bioorg. Med. Chem. Lett.	1999	None
CHEMBL2373402		0	521.52	None	None	29	CCCc1nc(Cc2ccccc2)n(CC(=O)N[C@@H](CCCCN)B2O[C@@H]3C[C@@H]4C[C@@H](C4(C)C)[C@]3(C)O2)n1	Ki	'='	2.3	nM	8.64			UO_0000065	16.56	None	None	None	False	CHEMBL811614	Inhibition of trypsin	B	BAO_0000357	single protein format	None	None	None	None	None	CHEMBL209	Trypsin I	Homo sapiens	SINGLE PROTEIN	CHEMBL1130774	1	Scientific Literature	Bioorg. Med. Chem. Lett.	1998	None
CHEMBL104211		0	415.52	1	5.75	18b	CCSc1cc(-c2cc(C(=O)Nc3ccccc3)cc3ccc(C(=N)N)cc23)co1	Ki	'='	11.0	nM	7.96			UO_0000065	19.15	0.36	2.21	8.64	False	CHEMBL817133	Binding affinity against trypsin	B	BAO_0000357	single protein format	None	None	None	None	None	CHEMBL209	Trypsin I	Homo sapiens	SINGLE PROTEIN	CHEMBL1146777	1	Scientific Literature	Bioorg. Med. Chem. Lett.	2004	None
CHEMBL50649		0	506.40	2	5.59	13	N=C(N)c1ccc2[nH]c(-c3cc(CCCC(=O)O)cc(Br)c3O)c(Cc3ccccc3)c2c1	Ki	'='	610.0	nM	6.21			UO_0000065	12.27	0.26	0.62	5.04	False	CHEMBL874090	Inhibitory activity against trypsin in human plasma	B	BAO_0000366	cell-free format	None	CHEMBL3559721	Plasma	None	None	CHEMBL209	Trypsin I	Homo sapiens	SINGLE PROTEIN	CHEMBL1134132	1	Scientific Literature	Bioorg. Med. Chem. Lett.	2001	None
CHEMBL433351		0	408.42	1	1.23	10	N=C(N)c1ccc(NC(=O)C2(CC(=O)O)CC(c3cccc(C(=N)N)c3)=NO2)cc1	Ki	'>'	1200.0	nM				UO_0000065					False	CHEMBL879096	The compound was evaluated for inhibitory activity against Trypsin	B	BAO_0000357	single protein format	None	None	None	None	None	CHEMBL209	Trypsin I	Homo sapiens	SINGLE PROTEIN	CHEMBL1129218	1	Scientific Literature	Bioorg. Med. Chem. Lett.	1997	None
CHEMBL308517		0	361.40	0	4.11	4b	C/C(=C\C(=O)O)c1ccc2c(C)cc(Oc3ccc(C(=N)N)cc3)nc2c1	IC50	'='	8100.0	nM	5.09			UO_0000065	14.09	0.26	0.98	4.66	False	CHEMBL817890	Inhibitory activity against trypsin	B	BAO_0000357	single protein format	None	None	None	None	None	CHEMBL209	Trypsin I	Homo sapiens	SINGLE PROTEIN	CHEMBL1136099	1	Scientific Literature	Bioorg. Med. Chem. Lett.	2003	None
CHEMBL341266		0	953.29	3	-0.59	2b	CCCCCCCCCCN[C@@H](CCCN=C(N)N)C(=O)N[C@H](C(=O)N[C@@H](CCCCN)C(=O)N[C@@H](CCCN=C(N)N)C(=O)CN[C@@H](C)C(=O)N[C@H](C(=O)NCC(=O)OC)C(C)C)C(C)C	Ki	'='	1900.0	nM	5.72			UO_0000065	6.00	0.12	6.31	1.56	False	CHEMBL815015	Inhibitory activity against trypsin	B	BAO_0000357	single protein format	None	None	None	None	None	CHEMBL209	Trypsin I	Homo sapiens	SINGLE PROTEIN	CHEMBL1128743	1	Scientific Literature	J. Med. Chem.	1995	None
CHEMBL140247		0	364.45	0	3.74	11c	N=C(N)CCCCC1C(=O)O[C@H]2Cc3ccc(-c4ccc(O)cc4)cc3[C@H]12	K obs / 1						Not Determined						False	CHEMBL845147	Inhibitory activity against protease trypsin was determined; NT=not tested	B	BAO_0000357	single protein format	None	None	None	None	None	CHEMBL209	Trypsin I	Homo sapiens	SINGLE PROTEIN	CHEMBL1131930	1	Scientific Literature	Bioorg. Med. Chem. Lett.	1999	None
CHEMBL306258		0	723.90	1	3.91	22	N=C(N)Nc1ccc(CNC(=O)N2CCN(C(=O)O[C@H]3CCC[C@@H](OC(=O)N4CCN(C(=O)CCSc5ccncc5)CC4)CCC3)CC2)cc1	Ki	'='	156000.0	nM		Outside typical range		UO_0000065					False	CHEMBL824723	Compound was evaluated for its inhibitory potency against trypsin	B	BAO_0000357	single protein format	None	None	None	None	None	CHEMBL209	Trypsin I	Homo sapiens	SINGLE PROTEIN	CHEMBL1132784	1	Scientific Literature	Bioorg. Med. Chem. Lett.	2000	None
CHEMBL351100		0	476.97	0	3.12	18	O=C1CN(S(=O)(=O)c2cc3ccc(Cl)cc3s2)CCN1Cc1cc2c(O)[nH]ccc-2n1	Ki	'>'	2900.0	nM				UO_0000065					False	CHEMBL821459	Binding affinity towards trypsin	B	BAO_0000357	single protein format	None	None	None	None	None	CHEMBL209	Trypsin I	Homo sapiens	SINGLE PROTEIN	CHEMBL1144944	1	Scientific Literature	J. Med. Chem.	2003	None
CHEMBL559015		0	568.98	1	4.81	DPC423	CS(=O)(=O)c1ccccc1-c1ccc(NC(=O)c2cc(C(F)(F)F)nn2-c2cccc(CN)c2)c(F)c1.Cl	Ki	'='	60.0	nM	7.22			UO_0000065	13.56	0.27	2.41	6.74	False	CHEMBL817826	Tested in vitro for inhibition of human trypsin	B	BAO_0000357	single protein format	None	None	None	None	None	CHEMBL209	Trypsin I	Homo sapiens	SINGLE PROTEIN	CHEMBL1145914	1	Scientific Literature	J. Med. Chem.	2003	None
CHEMBL431814		0	391.28	None	None	10	CNC(=N)NCCC[C@H](NC(=O)CN(C)C(=O)CCc1ccccc1)B(O)O	Ki	'='	18.0	nM	7.75			UO_0000065	19.79	None	None	None	False	CHEMBL811782	Compound was tested in vitro for inhibition of trypsin	B	BAO_0000357	single protein format	None	None	None	None	None	CHEMBL209	Trypsin I	Homo sapiens	SINGLE PROTEIN	CHEMBL1149934	1	Scientific Literature	Bioorg. Med. Chem. Lett.	1996	None
CHEMBL94799		0	364.41	0	1.78	5	N=C(N)c1ccc(NC(=O)CC2CC(c3ccc(C(=N)N)cc3)=NO2)cc1	Ki						Not Determined						False	CHEMBL812717	The compound was evaluated for inhibitory activity against Trypsin; Not tested	B	BAO_0000357	single protein format	None	None	None	None	None	CHEMBL209	Trypsin I	Homo sapiens	SINGLE PROTEIN	CHEMBL1129218	1	Scientific Literature	Bioorg. Med. Chem. Lett.	1997	None
CHEMBL420682		0	489.00	0	2.53	24	Cc1ccc(NS(=O)(=O)Cc2ccccc2)c(=O)n1CC(=O)NCc1cc(Cl)ccc1CN	Selectivity ratio	'='	40217.0										False	CHEMBL844562	Ratio of inhibitory constant evaluated against trypsin to that of thrombin (Factor IIa)	B	BAO_0000357	single protein format	None	None	None	None	None	CHEMBL209	Trypsin I	Homo sapiens	SINGLE PROTEIN	CHEMBL1136286	1	Scientific Literature	Bioorg. Med. Chem. Lett.	2003	None
CHEMBL162635		0	421.55	0	2.32	8	N=C(N)c1cccc(C(=O)NC(C(=O)NCC2CCC(CN)CC2)c2ccccc2)c1	Ki	'='	5600.0	nM	5.25			UO_0000065	12.46	0.23	2.93	3.92	False	CHEMBL818185	Binding affinity against human trypsin	B	BAO_0000357	single protein format	None	None	None	None	None	CHEMBL209	Trypsin I	Homo sapiens	SINGLE PROTEIN	CHEMBL1134227	1	Scientific Literature	Bioorg. Med. Chem. Lett.	2001	None
CHEMBL284750		0	233.10	0	2.83	Lactone 10a	CC(C)C1CC/C(=C\Br)OC1=O	ka	'='	1.8	min-1									False	CHEMBL813736	Rate constant of acylation on trypsin was determined at 10 percent and at 95 minutes for maximum inhibition and no enzyme activity was recovered over the 2 h-time	B	BAO_0000357	single protein format	None	None	None	None	None	CHEMBL209	Trypsin I	Homo sapiens	SINGLE PROTEIN	CHEMBL1126229	1	Scientific Literature	Bioorg. Med. Chem. Lett.	1992	None
CHEMBL125499		0	498.97	1	5.02	9w	O=C(CCc1ccc2[nH]c(-c3ccc(Cl)s3)nc2c1)Nc1ccc(N2CCOCC2=O)cc1F	IC50	'>'	10000.0	nM				UO_0000065					False	CHEMBL820674	Binding affinity of the compoumd against human trypsin was determined	B	BAO_0000357	single protein format	None	None	None	None	None	CHEMBL209	Trypsin I	Homo sapiens	SINGLE PROTEIN	CHEMBL1146806	1	Scientific Literature	Bioorg. Med. Chem. Lett.	2004	None
CHEMBL410994		0	1037.41	None	None	1c	CCCCCCCCCCN[C@@H](CCCN=C(N)N)C(=O)N[C@H](C(=O)N[C@@H](CCCCN)C(=O)N[C@@H](CCCN=C(N)N)C(=O)CCC(=O)N[C@@H](C(=O)NCC(=O)N[C@H](CC(C)C)C(=O)OC)C(C)C)C(C)C	Ki	'='	20900.0	nM	4.68			UO_0000065	4.51	None	None	None	False	CHEMBL815015	Inhibitory activity against trypsin	B	BAO_0000357	single protein format	None	None	None	None	None	CHEMBL209	Trypsin I	Homo sapiens	SINGLE PROTEIN	CHEMBL1128743	1	Scientific Literature	J. Med. Chem.	1995	None
CHEMBL43264		0	505.62	2	5.01	8	COC(=O)[C@H](Cc1cccc(C(=N)N)c1)[C@@H](Cc1ccccc1)NC(=O)c1ccc(-c2ccccc2)cc1	Ki	'='	75.0	nM	7.12			UO_0000065	14.09	0.26	2.11	6.77	False	CHEMBL817805	In vitro inhibitory activity against human trypsin	B	BAO_0000357	single protein format	None	None	None	None	None	CHEMBL209	Trypsin I	Homo sapiens	SINGLE PROTEIN	CHEMBL1135154	1	Scientific Literature	Bioorg. Med. Chem. Lett.	2002	None
CHEMBL143008		0	407.48	0	1.20	6	Cc1nc(N)ccc1CNC(=O)Cn1c(C)cnc(NCCc2cccnc2)c1=O	Ki	'='	3800.0	nM	5.42			UO_0000065	13.30	0.25	4.22	4.24	False	CHEMBL815470	Inhibitory constant against human trypsin	B	BAO_0000357	single protein format	None	None	None	None	None	CHEMBL209	Trypsin I	Homo sapiens	SINGLE PROTEIN	CHEMBL1145961	1	Scientific Literature	J. Med. Chem.	2003	None
CHEMBL180105		0	454.55	0	3.54	7	COc1cc(CNc2ccc(C(=N)N)cc2)c(NS(C)(=O)=O)cc1OCc1ccccc1	Ki	'='	400.0	nM	6.40			UO_0000065	14.08	0.27	2.86	5.06	False	CHEMBL828075	The value of binding constant measured against human trypsin	B	BAO_0000357	single protein format	Homo sapiens	None	None	None	None	CHEMBL209	Trypsin I	Homo sapiens	SINGLE PROTEIN	CHEMBL1144307	1	Scientific Literature	Bioorg. Med. Chem. Lett.	2005	None
CHEMBL1159957		0	369.21	0	3.68	Lactone 20	C=C1CC(c2ccc(NC(=N)N)cc2)C/C(=C\I)O1	Kd	'='	0.02	min-1		Non standard unit for type							False	CHEMBL821441	Rate constant of deacylation for trypsin	B	BAO_0000357	single protein format	None	None	None	None	None	CHEMBL209	Trypsin I	Homo sapiens	SINGLE PROTEIN	CHEMBL1126229	1	Scientific Literature	Bioorg. Med. Chem. Lett.	1992	None
CHEMBL2371642		0	476.62	0	2.28	2i	CC(C)C[C@H](NC(=O)OCc1ccccc1)C(=O)N[C@@H](CC(C)C)C(=O)N[C@H](C=O)CCCN	IC50	'='	400000.0	nM		Outside typical range		UO_0000065					False	CHEMBL821452	Evaluated for the inhibition of trypsin.(no inhibition at 400 uM)	B	BAO_0000357	single protein format	None	None	None	None	None	CHEMBL209	Trypsin I	Homo sapiens	SINGLE PROTEIN	CHEMBL1124970	1	Scientific Literature	J. Med. Chem.	1990	None
CHEMBL19731		0	467.55	0	1.70	NC6	Cc1ccc(NS(=O)(=O)Cc2ccccc2)c(=O)n1CC(=O)NCc1ccc(C(=N)N)cc1	Ki	'='	49.3	nM	7.31			UO_0000065	15.63	0.30	5.61	4.97	False	CHEMBL817809	In vitro inhibitory constant against trypsin	B	BAO_0000357	single protein format	Homo sapiens	None	None	None	None	CHEMBL209	Trypsin I	Homo sapiens	SINGLE PROTEIN	CHEMBL1136066	1	Scientific Literature	Bioorg. Med. Chem. Lett.	2002	None
CHEMBL1204157		0	346.87	1	2.17	32	Cl.N=C(N)c1ccc(NCCCNc2ccc(C(=N)N)cc2)cc1	Ki	'='	1100.0	nM	5.96			UO_0000065	19.20	0.35	3.79	4.81	False	CHEMBL815012	Inhibition of trypsin by amidase assay.	B	BAO_0000357	single protein format	None	None	None	None	None	CHEMBL209	Trypsin I	Homo sapiens	SINGLE PROTEIN	CHEMBL1124749	1	Scientific Literature	J. Med. Chem.	1990	None
CHEMBL166674		0	421.52	0	0.78	10	COC(=O)C(CCCN=C(N)N)NS(=O)(=O)c1cccc2c(N(C)C)cccc12	Relative hydrolysis	'='	0.58										False	CHEMBL813731	Rate of hydrolysis by trypsin relative to TAME	B	BAO_0000357	single protein format	None	None	None	None	None	CHEMBL209	Trypsin I	Homo sapiens	SINGLE PROTEIN	CHEMBL1121483	1	Scientific Literature	J. Med. Chem.	1980	None
CHEMBL309403		0	465.64	0	2.29	9	N=C(N)N1CCC(OCC[C@@H]2CCCCN2C(=O)[C@H](CC(=O)O)NC2CCCCCC2)CC1	Ki	'='	700.0	nM	6.16			UO_0000065	13.22	0.25	3.86	4.66	False	CHEMBL817823	In vitro inhibition of human trypsin.	B	BAO_0000357	single protein format	None	None	None	None	None	CHEMBL209	Trypsin I	Homo sapiens	SINGLE PROTEIN	CHEMBL1135990	1	Scientific Literature	J. Med. Chem.	2002	None
CHEMBL76325		0	430.42	0	4.03	6	N=C(N)c1ccc2[nH]c(-c3cc(CC(=O)O)cc(-c4cccc([N+](=O)[O-])c4)c3O)cc2c1	Selectivity	'='	100.0										False	CHEMBL824713	Relative binding affinity towards Trypsin	B	BAO_0000357	single protein format	Homo sapiens	None	None	None	None	CHEMBL209	Trypsin I	Homo sapiens	SINGLE PROTEIN	CHEMBL1133926	1	Scientific Literature	Bioorg. Med. Chem. Lett.	2001	None
CHEMBL91654		0	350.43	0	2.48	9	N=C(N)c1ccc(N2CCCCN(c3cccc(C(=N)N)c3)C2=O)cc1	Ki	'='	120.0	nM	6.92			UO_0000065	19.75	0.36	4.44	5.61	False	CHEMBL811778	Compound was tested for inhibition of trypsin.	B	BAO_0000357	single protein format	None	None	None	None	None	CHEMBL209	Trypsin I	Homo sapiens	SINGLE PROTEIN	CHEMBL1131265	1	Scientific Literature	Bioorg. Med. Chem. Lett.	1998	None
CHEMBL357501		0	179.22	0	1.32	9 (table 3)	CCOC(=O)c1ccc(CN)cc1	Ki	'='	357272838.15	nM		Outside typical range		UO_0000065					False	CHEMBL858270	Inhibition of trypsin	B	BAO_0000357	single protein format	None	None	None	None	None	CHEMBL209	Trypsin I	Homo sapiens	SINGLE PROTEIN	CHEMBL1132536	1	Scientific Literature	J. Med. Chem.	1999	None
CHEMBL95993		0	362.24	None	None	11	CN(CC(=O)N[C@@H](CCC/N=C\N)B(O)O)C(=O)CCc1ccccc1	Ki	'='	21.0	nM	7.68			UO_0000065	21.20	None	None	None	False	CHEMBL811782	Compound was tested in vitro for inhibition of trypsin	B	BAO_0000357	single protein format	None	None	None	None	None	CHEMBL209	Trypsin I	Homo sapiens	SINGLE PROTEIN	CHEMBL1149934	1	Scientific Literature	Bioorg. Med. Chem. Lett.	1996	None
CHEMBL53829		0	544.34	2	4.83	14	N=C(N)c1ccc2[nH]c(-c3cc(CCOP(=O)(O)O)cc(Br)c3O)c(Cc3ccccc3)c2c1	Ki	'='	3800.0	nM	5.42			UO_0000065	9.96	0.22	0.59	3.55	False	CHEMBL874090	Inhibitory activity against trypsin in human plasma	B	BAO_0000366	cell-free format	None	CHEMBL3559721	Plasma	None	None	CHEMBL209	Trypsin I	Homo sapiens	SINGLE PROTEIN	CHEMBL1134132	1	Scientific Literature	Bioorg. Med. Chem. Lett.	2001	None
CHEMBL94761		0	422.45	0	1.32	13	COC(=O)CC1(C(=O)Nc2cccc(C(=N)N)c2)CC(c2ccc(C(=N)N)cc2)=NO1	Ki	'>'	1200.0	nM				UO_0000065					False	CHEMBL879096	The compound was evaluated for inhibitory activity against Trypsin	B	BAO_0000357	single protein format	None	None	None	None	None	CHEMBL209	Trypsin I	Homo sapiens	SINGLE PROTEIN	CHEMBL1129218	1	Scientific Literature	Bioorg. Med. Chem. Lett.	1997	None
CHEMBL352883		0	464.59	0	0.37	16	COCCNC(=O)C(CCCN=C(N)N)NS(=O)(=O)c1cccc2c(N(C)C)cccc12	Hydrolysis	'='	50.0	%				UO_0000187					False	CHEMBL821448	Percentage of rate of hydrolysis in 4 hr incubation by trypsin	F	BAO_0000019	assay format	None	None	None	None	None	CHEMBL209	Trypsin I	Homo sapiens	SINGLE PROTEIN	CHEMBL1121484	1	Scientific Literature	J. Med. Chem.	1980	None
CHEMBL139331		0	392.46	0	1.50	30	Cc1cnc(NCCc2ccccc2)c(=O)n1CC(=O)NCc1ccc(N)nc1	Ki	'='	1200.0	nM	5.92			UO_0000065	15.09	0.28	4.42	5.15	False	CHEMBL817818	Inhibitory activity against trypsin was determined	B	BAO_0000357	single protein format	None	None	None	None	None	CHEMBL209	Trypsin I	Homo sapiens	SINGLE PROTEIN	CHEMBL1131169	1	Scientific Literature	J. Med. Chem.	1998	None
CHEMBL3216032		0	399.32	0	2.49	10	Cl.Cl.N=C(N)c1cccc(OCCCCOc2cccc(C(=N)N)c2)c1	Ki	'='	1800.0	nM	5.75			UO_0000065	17.60	0.33	3.25	4.86	False	CHEMBL815012	Inhibition of trypsin by amidase assay.	B	BAO_0000357	single protein format	None	None	None	None	None	CHEMBL209	Trypsin I	Homo sapiens	SINGLE PROTEIN	CHEMBL1124749	1	Scientific Literature	J. Med. Chem.	1990	None
CHEMBL8135		0	607.11	1	2.46	14 (+/-)	CCCS(=O)(=O)NCC1(C(=O)Nc2ccc(-c3ccccc3S(N)(=O)=O)cn2)CC(c2ccc(Cl)c(N)c2)=NO1	Ki	'>'	8000.0	nM				UO_0000065					False	CHEMBL878974	Inhibitory activity against trypsin using human purified enzyme	B	BAO_0000357	single protein format	None	None	None	None	None	CHEMBL209	Trypsin I	Homo sapiens	SINGLE PROTEIN	CHEMBL1145764	1	Scientific Literature	Bioorg. Med. Chem. Lett.	2003	None
CHEMBL78757		0	600.76	1	2.71	11	CN(Cc1ccc(CN)cc1)C(=O)CCC(=O)NCc1ccc(CNC(=O)CCC(=O)N(C)Cc2ccc(CN)cc2)cc1	Ki	'>'	1000000.0	nM		Outside typical range		UO_0000065					False	CHEMBL824722	Inhibitory potency against trypsin	B	BAO_0000357	single protein format	None	None	None	None	None	CHEMBL209	Trypsin I	Homo sapiens	SINGLE PROTEIN	CHEMBL1132783	1	Scientific Literature	Bioorg. Med. Chem. Lett.	2000	None
CHEMBL358868		0	506.38	0	2.97	13	Cc1ccc(S(=O)(=O)O)cc1.N=C(N)Nc1ccc(C(=O)Oc2ccc(Br)cc2)cc1	IC50	'='	3.9	nM	8.41			UO_0000065	25.16	0.57	5.44	9.53	False	CHEMBL815475	Inhibition of human trypsin and the control activity being 7.3 umol/min/mg	B	BAO_0000357	single protein format	None	None	None	None	None	CHEMBL209	Trypsin I	Homo sapiens	SINGLE PROTEIN	CHEMBL1123155	1	Scientific Literature	J. Med. Chem.	1986	None
CHEMBL140885		0	440.94	0	2.46	23	Cc1nc(N)ccc1CNC(=O)Cn1c(C)c(Cl)nc(NCCc2ccccc2)c1=O	Ki	'='	2100.0	nM	5.68			UO_0000065	12.88	0.25	3.22	4.94	False	CHEMBL817818	Inhibitory activity against trypsin was determined	B	BAO_0000357	single protein format	None	None	None	None	None	CHEMBL209	Trypsin I	Homo sapiens	SINGLE PROTEIN	CHEMBL1131169	1	Scientific Literature	J. Med. Chem.	1998	None
CHEMBL422470		0	472.61	1	-0.68	3h	N=C(N)C1CCC[C@H](NC(=O)CN2CCC[C@H](NS(=O)(=O)NC3CCCCC3)C2=O)C1O	IC50	'='	147.0	nM	6.83			UO_0000065	14.46	0.29	7.51	3.84	False	CHEMBL818176	In vitro for inhibition of serine protease Trypsin.	B	BAO_0000357	single protein format	None	None	None	None	None	CHEMBL209	Trypsin I	Homo sapiens	SINGLE PROTEIN	CHEMBL1129392	1	Scientific Literature	J. Med. Chem.	1996	None
CHEMBL81521		0	465.64	0	2.24	12	CN(C1CCCCC1)[C@@H](CC(=O)O)C(=O)N1CCCC[C@H]1CCOC1CCN(C(=N)N)CC1	Ki	'='	1930.0	nM	5.71			UO_0000065	12.27	0.24	3.47	4.64	False	CHEMBL817823	In vitro inhibition of human trypsin.	B	BAO_0000357	single protein format	None	None	None	None	None	CHEMBL209	Trypsin I	Homo sapiens	SINGLE PROTEIN	CHEMBL1135990	1	Scientific Literature	J. Med. Chem.	2002	None
CHEMBL297535		0	533.44	None	None	15	CC1(C)C2CC1[C@]1(C)OB([C@H](CCCN=C(N)N)NC(=O)c3ccc(-c4ccccc4)cc3[N+](=O)[O-])O[C@@H]1C2	Ki						Not Determined						False	CHEMBL811781	Compound was tested for the inhibition of trypsin; Not tested	B	BAO_0000357	single protein format	None	None	None	None	None	CHEMBL209	Trypsin I	Homo sapiens	SINGLE PROTEIN	CHEMBL1151536	1	Scientific Literature	Bioorg. Med. Chem. Lett.	1997	None
CHEMBL108670		0	557.48	1	2.29	5j	CC(C)(C)OC(=O)NC(C(=O)N1CCC[C@H]1C(=O)NC(C=O)CCCN=C(N)N)c1ccc(Cl)c(Cl)c1	IC50	'='	15.0	nM	7.82			UO_0000065	14.03	0.29	5.53	4.62	False	CHEMBL816975	Inhibitory activity against trypsin	B	BAO_0000357	single protein format	None	None	None	None	None	CHEMBL209	Trypsin I	Homo sapiens	SINGLE PROTEIN	CHEMBL1126581	1	Scientific Literature	J. Med. Chem.	1993	None
CHEMBL92581		0	544.51	2	0.37	13	COC1C(O[C@@H]2c3c(cc4c(c3O)C(=O)c3c(O)cccc3C4=O)C(=O)[C@](C)(O)[C@H]2OC)OC(C)C(O)C1O	Inhibition						Not Active						False	CHEMBL813733	Inhibitory activity against trypsin at 10e-5 M; NI = no inhibition	B	BAO_0000357	single protein format	None	None	None	None	None	CHEMBL209	Trypsin I	Homo sapiens	SINGLE PROTEIN	CHEMBL1126272	1	Scientific Literature	J. Med. Chem.	1992	None
CHEMBL92883		0	361.83	1	5.14	22h	N=C(N)c1ccc2[nH]c(-c3cc(Cl)cc(-c4ccccc4)c3O)cc2c1	Ki	'='	130.0	nM	6.89			UO_0000065	19.03	0.36	1.75	8.02	False	CHEMBL824709	Activity against Human Serine Protease Trypsin	B	BAO_0000357	single protein format	Homo sapiens	None	None	None	None	CHEMBL209	Trypsin I	Homo sapiens	SINGLE PROTEIN	CHEMBL1134564	1	Scientific Literature	J. Med. Chem.	2001	None
CHEMBL359695		0	502.43	1	4.24	40	Nc1noc2ccc(-n3nc(C(F)(F)F)cc3C(=O)Nc3ccc(C(=O)N4CCCC4)cc3F)cc12	Ki	'>'	5200.0	nM				UO_0000065					False	CHEMBL826336	Binding affinity determined against human trypsin	B	BAO_0000357	single protein format	Homo sapiens	None	None	None	None	CHEMBL209	Trypsin I	Homo sapiens	SINGLE PROTEIN	CHEMBL1145195	1	Scientific Literature	J. Med. Chem.	2005	None
CHEMBL116015		0	454.55	0	1.87	19	Cc1ccc(NS(=O)(=O)Cc2ccccc2)c(=O)n1CC(=O)NCc1ccccc1CN	Ki	'='	67000.0	nM	4.17			UO_0000065	9.18	0.18	2.30	3.39	False	CHEMBL818017	Inhibitory constant evaluated against trypsin	B	BAO_0000357	single protein format	None	None	None	None	None	CHEMBL209	Trypsin I	Homo sapiens	SINGLE PROTEIN	CHEMBL1136286	1	Scientific Literature	Bioorg. Med. Chem. Lett.	2003	None
CHEMBL291101		0	509.63	1	3.68	7d	COc1ccc2cc(S(=O)(=O)NN(Cc3ccc(C(=N)N)cc3)C(=O)N3CCC(C)CC3)ccc2c1	Ki	'='	18000.0	nM	4.75			UO_0000065	9.31	0.18	1.06	3.68	False	CHEMBL815009	In vitro inhibition of trypsin	B	BAO_0000357	single protein format	None	None	None	None	None	CHEMBL209	Trypsin I	Homo sapiens	SINGLE PROTEIN	CHEMBL1137966	1	Scientific Literature	Bioorg. Med. Chem. Lett.	2004	None
CHEMBL98306		0	523.57	2	1.89	10	N=C(N)c1cccc(C(=O)N[C@@H](CCC(=O)O)C(=O)Nc2ccc(-c3ccccc3S(N)(=O)=O)cc2)c1	IC50	'>'	10000.0	nM				UO_0000065					False	CHEMBL817893	In vitro inhibition of human trypsin.	B	BAO_0000357	single protein format	None	None	None	None	None	CHEMBL209	Trypsin I	Homo sapiens	SINGLE PROTEIN	CHEMBL1134704	1	Scientific Literature	Bioorg. Med. Chem. Lett.	2001	None
CHEMBL406295		0	683.69	1	2.22	43	CCS(=O)(=O)CC1(C(=O)Nc2ccc(-c3ccccc3S(N)(=O)=O)cc2)CC(c2cccc(C(=N)N)c2)=NO1.O=C(O)C(F)(F)F	Ki	'='	72.0	nM	7.14			UO_0000065	12.54	0.25	4.92	3.67	False	CHEMBL824706	Binding affinity towards trypsin obtained from human purified enzymes	B	BAO_0000357	single protein format	None	None	None	None	None	CHEMBL209	Trypsin I	Homo sapiens	SINGLE PROTEIN	CHEMBL1132652	1	Scientific Literature	J. Med. Chem.	1999	None
CHEMBL317076		0	566.71	1	3.76	1f	COc1ccc2ccc(S(=O)(=O)NC(Cc3cc4c(N)nccc4s3)C(=O)N3CCC(C(C)=O)CC3)cc2c1	IC50	'='	2000.0	nM	5.70			UO_0000065	10.06	0.20	1.94	4.33	False	CHEMBL817900	In vitro trypsin inhibition	B	BAO_0000357	single protein format	None	None	None	None	None	CHEMBL209	Trypsin I	Homo sapiens	SINGLE PROTEIN	CHEMBL1131999	1	Scientific Literature	Bioorg. Med. Chem. Lett.	1999	None
CHEMBL1160812		0	698.64	0	2.43	13	N=C(N)c1cccc(N2CCCCN(C3CCN(S(=O)(=O)c4ccc(N)cc4)CC3)C2=O)c1.O=C(O)C(F)(F)F.O=C(O)C(F)(F)F	Ki	'='	190.0	nM	6.72			UO_0000065	14.28	0.28	4.29	4.91	False	CHEMBL818020	Inhibitory activity against trypsin	B	BAO_0000357	single protein format	None	None	None	None	None	CHEMBL209	Trypsin I	Homo sapiens	SINGLE PROTEIN	CHEMBL1133385	1	Scientific Literature	Bioorg. Med. Chem. Lett.	2000	None
CHEMBL13769		0	638.77	1	2.52	table I	COc1ccc(C(=O)OC[C@H](CCCN=C(N)N)NC(=O)[C@@H]2CCCN2C(=O)[C@@H](Cc2ccccc2)NC(=O)OC(C)(C)C)cc1	ki/Ki	'='	2.5	M-1 min-1									False	CHEMBL821443	The inhibitor specificity constant ki/Ki was evaluated for the compound against trypsin	B	BAO_0000357	single protein format	None	None	None	None	None	CHEMBL209	Trypsin I	Homo sapiens	SINGLE PROTEIN	CHEMBL1129918	1	Scientific Literature	Bioorg. Med. Chem. Lett.	1997	None
CHEMBL277204		0	483.62	0	4.51	8b	CCc1nc2c(N)c(OC3CCN(C(C)=N)CC3)ccc2n1Cc1ccc2ccc(C(=N)N)cc2c1	Ki	'='	24.0	nM	7.62			UO_0000065	15.76	0.29	3.11	5.86	False	CHEMBL817144	Tested in vitro for the selectivity against trypsin (Trp)	B	BAO_0000357	single protein format	None	None	None	None	None	CHEMBL209	Trypsin I	Homo sapiens	SINGLE PROTEIN	CHEMBL1135304	1	Scientific Literature	Bioorg. Med. Chem. Lett.	2002	None
CHEMBL25063		0	494.64	1	5.44	15b	CCc1nc2cc(OC3CCN(C(C)=N)CC3)ccc2n1Cc1ccc(-c2ccc(C(=N)N)cc2)cc1	Ki	'='	150.0	nM	6.82			UO_0000065	13.80	0.25	1.38	6.56	False	CHEMBL817144	Tested in vitro for the selectivity against trypsin (Trp)	B	BAO_0000357	single protein format	None	None	None	None	None	CHEMBL209	Trypsin I	Homo sapiens	SINGLE PROTEIN	CHEMBL1135304	1	Scientific Literature	Bioorg. Med. Chem. Lett.	2002	None
CHEMBL341083		0	510.50	0	-1.15	21	CC(=O)N1C[C@H](O)C[C@H]1C(=O)NC(CCCN=C(N)N)C(=O)c1nccs1.O=C(O)C(F)(F)F	Ki	'='	81.0	nM	7.09			UO_0000065	17.89	0.36	8.24	4.32	False	CHEMBL655074	In vitro inhibition of bovine trypsin.	B	BAO_0000357	single protein format	None	None	None	None	None	CHEMBL209	Trypsin I	Homo sapiens	SINGLE PROTEIN	CHEMBL1145070	1	Scientific Literature	J. Med. Chem.	2003	None
CHEMBL147142		0	499.59	0	3.39	15a	CCCCOc1ccc(OC(=O)c2ccc(NC(=N)N)cc2)cc1.Cc1ccc(S(=O)(=O)O)cc1	IC50						Not Determined						False	CHEMBL815476	Compound was tested for inhibition against human Trypsin and the control activity being 7.3 umol/min/mg; No data	B	BAO_0000357	single protein format	None	None	None	None	None	CHEMBL209	Trypsin I	Homo sapiens	SINGLE PROTEIN	CHEMBL1123155	1	Scientific Literature	J. Med. Chem.	1986	None
CHEMBL149135		0	297.36	0	3.33	10	CC(C)c1ccc(OC(=O)c2ccc(NC(=N)N)cc2)cc1	IC50	'='	17.2	nM	7.76			UO_0000065	26.11	0.48	4.43	8.80	False	CHEMBL815475	Inhibition of human trypsin and the control activity being 7.3 umol/min/mg	B	BAO_0000357	single protein format	None	None	None	None	None	CHEMBL209	Trypsin I	Homo sapiens	SINGLE PROTEIN	CHEMBL1123155	1	Scientific Literature	J. Med. Chem.	1986	None
CHEMBL356950		0	323.27	0	3.23	17	N=C(N)Nc1ccc(C(=O)Oc2ccc(C(F)(F)F)cc2)cc1	IC50	'='	16.4	nM	7.79			UO_0000065	24.08	0.46	4.56	8.83	False	CHEMBL815475	Inhibition of human trypsin and the control activity being 7.3 umol/min/mg	B	BAO_0000357	single protein format	None	None	None	None	None	CHEMBL209	Trypsin I	Homo sapiens	SINGLE PROTEIN	CHEMBL1123155	1	Scientific Literature	J. Med. Chem.	1986	None
CHEMBL160580		0	435.48	1	0.46	3	CC(C)(C)OC(=O)NC(CCC(=O)O)C(=O)NCC(=O)NCc1ccc(C(=N)N)cc1	Ki	'='	2800.0	nM	5.55			UO_0000065	12.75	0.24	5.09	3.02	False	CHEMBL811611	In vitro inhibition of trypsin.	B	BAO_0000357	single protein format	None	None	None	None	None	CHEMBL209	Trypsin I	Homo sapiens	SINGLE PROTEIN	CHEMBL1135855	1	Scientific Literature	Bioorg. Med. Chem. Lett.	2002	None
CHEMBL140760		0	494.57	1	-0.75	3c	N=C(N)C1CCC[C@H](NC(=O)CN2CCC[C@H](NC(=O)NS(=O)(=O)c3ccccc3)C2=O)C1O	IC50						Not Active						False	CHEMBL818177	compound was tested in vitro for inhibition of serine protease Trypsin; inactive	B	BAO_0000357	single protein format	None	None	None	None	None	CHEMBL209	Trypsin I	Homo sapiens	SINGLE PROTEIN	CHEMBL1129392	1	Scientific Literature	J. Med. Chem.	1996	None
CHEMBL3143642		0	524.66	1	2.87	2f	CC(C)C[C@H](NC(=O)OCc1ccccc1)C(=O)N[C@@H](Cc1ccccc1)C(=O)N[C@H](C=O)CCCCN	IC50	'='	400000.0	nM		Outside typical range		UO_0000065					False	CHEMBL821452	Evaluated for the inhibition of trypsin.(no inhibition at 400 uM)	B	BAO_0000357	single protein format	None	None	None	None	None	CHEMBL209	Trypsin I	Homo sapiens	SINGLE PROTEIN	CHEMBL1124970	1	Scientific Literature	J. Med. Chem.	1990	None
CHEMBL307927		0	652.88	1	3.04	44	NCCCCCCNC(=O)N1CCN(C(=O)O[C@H]2CCC[C@@H](OC(=O)N3CCN(C(=O)NCCCCCCN)CC3)CCC2)CC1	Ki	'>'	1000000.0	nM		Outside typical range		UO_0000065					False	CHEMBL824723	Compound was evaluated for its inhibitory potency against trypsin	B	BAO_0000357	single protein format	None	None	None	None	None	CHEMBL209	Trypsin I	Homo sapiens	SINGLE PROTEIN	CHEMBL1132784	1	Scientific Literature	Bioorg. Med. Chem. Lett.	2000	None
CHEMBL62288		0	494.52	0	4.61	18	C/C(=C(\F)C(=O)Nc1ccc(-c2ccccc2S(N)(=O)=O)cc1F)c1ccc2ccnc(N)c2c1	IC50	'='	9700.0	nM	5.01			UO_0000065	10.14	0.20	0.40	3.91	False	CHEMBL821449	Concentration required for inhibition of trypsin	B	BAO_0000357	single protein format	None	None	None	None	None	CHEMBL209	Trypsin I	Homo sapiens	SINGLE PROTEIN	CHEMBL1134849	1	Scientific Literature	Bioorg. Med. Chem. Lett.	2002	None
CHEMBL321944		0	344.40	0	1.80	12b	COc1ccc2ccc(C(=N)N)cc2c1-c1cnn(S(C)(=O)=O)c1	Ki	'='	2700.0	nM	5.57			UO_0000065	16.17	0.32	3.77	5.01	False	CHEMBL817133	Binding affinity against trypsin	B	BAO_0000357	single protein format	None	None	None	None	None	CHEMBL209	Trypsin I	Homo sapiens	SINGLE PROTEIN	CHEMBL1146777	1	Scientific Literature	Bioorg. Med. Chem. Lett.	2004	None
CHEMBL104995		0	498.07	0	2.91	19	Cl.N=C(N)c1cccc(N2CCCCN(C3CCN(S(=O)(=O)c4cccs4)CC3)C2=O)c1	Ki	'='	52.0	nM	7.28			UO_0000065	15.78	0.32	4.37	6.57	False	CHEMBL818020	Inhibitory activity against trypsin	B	BAO_0000357	single protein format	None	None	None	None	None	CHEMBL209	Trypsin I	Homo sapiens	SINGLE PROTEIN	CHEMBL1133385	1	Scientific Literature	Bioorg. Med. Chem. Lett.	2000	None
CHEMBL435448		0	723.73	2	-1.92	5b (Diastereomer)	N=C(N)N1CCCC(C[C@@H](NS(=O)(=O)Cc2ccccc2C(=O)O)C(=O)NCC(=O)N[C@H]2CCCN(C(=N)N)C2O)C1.O=C(O)C(F)(F)F	IC50	'='	33.0	nM	7.48			UO_0000065	12.27	0.24	9.40	2.79	False	CHEMBL821311	In vitro inhibition of human trypsin.	B	BAO_0000357	single protein format	None	None	None	None	None	CHEMBL209	Trypsin I	Homo sapiens	SINGLE PROTEIN	CHEMBL1133331	1	Scientific Literature	Bioorg. Med. Chem. Lett.	2000	None
CHEMBL355730		0	416.49	0	2.40	5b	Cc1cnc(NCCc2ccccn2)c(=O)n1CC(=O)NCc1ccc2[nH]ccc2c1	Ki	'='	290000.0	nM		Outside typical range		UO_0000065					False	CHEMBL817814	Inhibition of Trypsin	B	BAO_0000357	single protein format	Homo sapiens	None	None	None	None	CHEMBL209	Trypsin I	Homo sapiens	SINGLE PROTEIN	CHEMBL1136608	1	Scientific Literature	Bioorg. Med. Chem. Lett.	2003	None
CHEMBL100672		0	166.22	0	1.90	1	C=CC[C@H]1C(=O)O[C@H]2CCC[C@@H]21	IC50	'='	41.0	nM	7.39			UO_0000065	44.44	0.84	5.49	28.09	False	CHEMBL820677	Inhibition of trypsin	B	BAO_0000357	single protein format	Homo sapiens	None	None	None	None	CHEMBL209	Trypsin I	Homo sapiens	SINGLE PROTEIN	CHEMBL1130641	1	Scientific Literature	Bioorg. Med. Chem. Lett.	1998	None
CHEMBL130313		0	434.58	0	4.48	1s	CC1CCCC(C)N1CCCCN1C(=O)C(c2cccc(C(=N)N)c2)Oc2ccccc21	IC50	'='	300.0	nM	6.52			UO_0000065	15.01	0.28	2.04	7.89	False	CHEMBL816971	In vitro inhibitory activity against trypsin	B	BAO_0000357	single protein format	None	None	None	None	None	CHEMBL209	Trypsin I	Homo sapiens	SINGLE PROTEIN	CHEMBL1133480	1	Scientific Literature	J. Med. Chem.	2000	None
CHEMBL133328		0	520.76	2	7.07	1y	CCCCCCN(CCCCCC)CCCCCN1C(=O)C(c2cccc(C(=N)N)c2)Oc2ccccc21	IC50	'='	2500.0	nM	5.60			UO_0000065	10.76	0.20	-1.47	6.78	False	CHEMBL816971	In vitro inhibitory activity against trypsin	B	BAO_0000357	single protein format	None	None	None	None	None	CHEMBL209	Trypsin I	Homo sapiens	SINGLE PROTEIN	CHEMBL1133480	1	Scientific Literature	J. Med. Chem.	2000	None
CHEMBL542712		0	368.83	1	1.60	2	Cl.N=C(N)c1ccc2[nH]c(Cc3nc4cc(C(=N)N)ccc4[nH]3)nc2c1	Selectivity	'='	1.3										False	CHEMBL852089	Ratio of Ki value trypsin to that of Ki value of tryptase	B	BAO_0000357	single protein format	None	None	None	None	None	CHEMBL209	Trypsin I	Homo sapiens	SINGLE PROTEIN	CHEMBL1145070	1	Scientific Literature	J. Med. Chem.	2003	None
CHEMBL83001		0	693.87	1	3.87	10	N=C(N)N1CCCC(C[C@H](NC(=O)CN2C(=O)CN(CCCc3ccccc3)C(=O)[C@H]2Cc2ccccc2)C(=O)c2nc3ccccc3s2)C1	IC50	'='	3700.0	nM	5.43			UO_0000065	7.83	0.15	1.56	3.56	False	CHEMBL818172	Inhibitory concentration required against trypsin was determined	B	BAO_0000357	single protein format	None	None	None	None	None	CHEMBL209	Trypsin I	Homo sapiens	SINGLE PROTEIN	CHEMBL1132099	1	Scientific Literature	Bioorg. Med. Chem. Lett.	1999	None
CHEMBL321130		0	385.89	0	2.52	27	N[C@H](Cc1ccccc1)C(=O)N1CCC[C@H]1C(=O)NCc1cccc(Cl)c1	Ki	'='	89000.0	nM	4.05			UO_0000065	10.50	0.20	1.53	5.37	False	CHEMBL818017	Inhibitory constant evaluated against trypsin	B	BAO_0000357	single protein format	None	None	None	None	None	CHEMBL209	Trypsin I	Homo sapiens	SINGLE PROTEIN	CHEMBL1136286	1	Scientific Literature	Bioorg. Med. Chem. Lett.	2003	None
CHEMBL11157	L-374087	0	455.54	0	1.70	1c	Cc1nc(N)ccc1CNC(=O)Cn1c(C)ccc(NS(=O)(=O)Cc2ccccc2)c1=O	Ki	'='	3200.0	nM	5.50			UO_0000065	12.06	0.23	3.79	4.03	False	CHEMBL818017	Inhibitory constant evaluated against trypsin	B	BAO_0000357	single protein format	None	None	None	None	None	CHEMBL209	Trypsin I	Homo sapiens	SINGLE PROTEIN	CHEMBL1136286	1	Scientific Literature	Bioorg. Med. Chem. Lett.	2003	None
CHEMBL156411		0	202.21	0	1.35	3e	CN/N=C/c1ccc2ccc(=O)oc2c1	Inhibition	'='	97.6	%				UO_0000187					False	CHEMBL815269	Compound was evaluated for in vitro inhibition of trypsin acting as esterase at 1 mM concentration	F	BAO_0000019	assay format	None	None	None	None	None	CHEMBL209	Trypsin I	Homo sapiens	SINGLE PROTEIN	CHEMBL1147420	1	Scientific Literature	Bioorg. Med. Chem. Lett.	2004	None
CHEMBL136980		0	258.32	0	1.97	13	N=C(N)CCC[C@H]1C(=O)O[C@H]2Cc3ccccc3[C@@H]21	K obs / 1						Not Determined						False	CHEMBL845147	Inhibitory activity against protease trypsin was determined; NT=not tested	B	BAO_0000357	single protein format	None	None	None	None	None	CHEMBL209	Trypsin I	Homo sapiens	SINGLE PROTEIN	CHEMBL1131930	1	Scientific Literature	Bioorg. Med. Chem. Lett.	1999	None
CHEMBL422387		0	415.50	0	3.00	5a	Cc1cnc(NCCc2ccccc2)c(=O)n1CC(=O)NCc1ccc2[nH]ccc2c1	Ki	'>'	100000.0	nM				UO_0000065					False	CHEMBL817814	Inhibition of Trypsin	B	BAO_0000357	single protein format	Homo sapiens	None	None	None	None	CHEMBL209	Trypsin I	Homo sapiens	SINGLE PROTEIN	CHEMBL1136608	1	Scientific Literature	Bioorg. Med. Chem. Lett.	2003	None
CHEMBL104305		0	388.47	0	-0.59	5d	NC(N)=NCCC[C@@H](C=O)NC(=O)[C@@H]1CCCN1C(=O)[C@H](N)c1ccccc1	IC50	'='	19.0	nM	7.72			UO_0000065	19.88	0.38	8.31	4.92	False	CHEMBL816975	Inhibitory activity against trypsin	B	BAO_0000357	single protein format	None	None	None	None	None	CHEMBL209	Trypsin I	Homo sapiens	SINGLE PROTEIN	CHEMBL1126581	1	Scientific Literature	J. Med. Chem.	1993	None
CHEMBL37637		0	457.53	0	1.14	11	Cc1cc(OCCCON=C(N)N)cc(OS(=O)(=O)c2ccccc2S(C)(=O)=O)c1	Ki	'>'	22000.0	nM				UO_0000065					False	CHEMBL873991	In vitro inhibitory activity against serine protease Trypsin	B	BAO_0000357	single protein format	None	None	None	None	None	CHEMBL209	Trypsin I	Homo sapiens	SINGLE PROTEIN	CHEMBL1136712	1	Scientific Literature	Bioorg. Med. Chem. Lett.	2003	None
CHEMBL174735		0	483.58	1	6.36	11c	N=C(N)c1cccc(Oc2ccc3c4ccccc4n(Cc4ccc5ccc(C(=N)N)cc5c4)c3c2)c1	Ki	'='	80.0	nM	7.10			UO_0000065	14.68	0.26	0.74	6.23	False	CHEMBL815755	In vitro inhibition of bovine trypsin.	B	BAO_0000357	single protein format	None	None	None	None	None	CHEMBL209	Trypsin I	Homo sapiens	SINGLE PROTEIN	CHEMBL1133499	1	Scientific Literature	Bioorg. Med. Chem. Lett.	2000	None
CHEMBL52427		0	341.41	0	4.80	5	Cc1cc(-c2ccccc2)c(O)c(-c2cc3cc(C(=N)N)ccc3[nH]2)c1	Ki	'='	1800.0	nM	5.75			UO_0000065	16.83	0.30	0.94	6.69	False	CHEMBL874090	Inhibitory activity against trypsin in human plasma	B	BAO_0000366	cell-free format	None	CHEMBL3559721	Plasma	None	None	CHEMBL209	Trypsin I	Homo sapiens	SINGLE PROTEIN	CHEMBL1134132	1	Scientific Literature	Bioorg. Med. Chem. Lett.	2001	None
CHEMBL289389		0	476.56	0	-0.11	3	Cc1ccc(NS(=O)(=O)Cc2ccccc2)c(=O)n1CC(=O)N[C@H]1CCCN(C(=N)N)C1O	IC50	'='	10.9	nM	7.96			UO_0000065	16.71	0.33	8.07	4.67	False	CHEMBL818173	Inhibitory concentration required to inhibit human trypsin enzyme was determined	B	BAO_0000357	single protein format	None	None	None	None	None	CHEMBL209	Trypsin I	Homo sapiens	SINGLE PROTEIN	CHEMBL1130457	1	Scientific Literature	Bioorg. Med. Chem. Lett.	1997	None
CHEMBL101041		0	222.28	0	2.25	beta-4	CC(C)=CC(=O)C[C@@H]1C(=O)O[C@H]2CCC[C@@H]21	IC50	'='	0.5	nM	9.30			UO_0000065	41.84	0.79	7.05	21.45	False	CHEMBL820677	Inhibition of trypsin	B	BAO_0000357	single protein format	Homo sapiens	None	None	None	None	CHEMBL209	Trypsin I	Homo sapiens	SINGLE PROTEIN	CHEMBL1130641	1	Scientific Literature	Bioorg. Med. Chem. Lett.	1998	None
CHEMBL162803		0	419.60	0	1.70	4	CSCC[C@H](NC(=O)c1cccc(C(=N)N)c1)C(=O)NCC1CCC(CN)CC1	Ki	'='	7900.0	nM	5.10			UO_0000065	12.16	0.24	3.40	3.81	False	CHEMBL818185	Binding affinity against human trypsin	B	BAO_0000357	single protein format	None	None	None	None	None	CHEMBL209	Trypsin I	Homo sapiens	SINGLE PROTEIN	CHEMBL1134227	1	Scientific Literature	Bioorg. Med. Chem. Lett.	2001	None
CHEMBL348963		0	415.50	0	2.22	16	N=C(N)c1cccc(C(=O)N[C@@H](C(=O)NCc2ccc(CN)cc2)c2ccccc2)c1	Ki	'='	4100.0	nM	5.39			UO_0000065	12.97	0.24	3.17	4.02	False	CHEMBL818185	Binding affinity against human trypsin	B	BAO_0000357	single protein format	None	None	None	None	None	CHEMBL209	Trypsin I	Homo sapiens	SINGLE PROTEIN	CHEMBL1134227	1	Scientific Literature	Bioorg. Med. Chem. Lett.	2001	None
CHEMBL335497		0	241.33	0	2.18	20	CC(C)C[C@H](NC(=O)C1CCCCC1)C(=O)O	Inhibition	'='	39.0	%				UO_0000187					False	CHEMBL817132	The compound was tested for inhibitory activity against trypsin at 10 mg/mL	B	BAO_0000357	single protein format	None	None	None	None	None	CHEMBL209	Trypsin I	Homo sapiens	SINGLE PROTEIN	CHEMBL1128326	1	Scientific Literature	J. Med. Chem.	1995	None
CHEMBL98858		0	553.64	1	3.49	18	N=C(N)c1cccc(C(=O)N2Cc3ccccc3C[C@H]2C(=O)Nc2ccc(-c3ccccc3S(N)(=O)=O)cc2)c1	IC50	'='	2150.0	nM	5.67			UO_0000065	10.24	0.19	2.18	3.55	False	CHEMBL817893	In vitro inhibition of human trypsin.	B	BAO_0000357	single protein format	None	None	None	None	None	CHEMBL209	Trypsin I	Homo sapiens	SINGLE PROTEIN	CHEMBL1134704	1	Scientific Literature	Bioorg. Med. Chem. Lett.	2001	None
CHEMBL309931		0	553.69	1	1.11	3	N=C(N)N1CCCC(C[C@H](NC(=O)CN2CC(=O)N(CCCc3ccccc3)CC2=O)C(=O)c2nccs2)C1	IC50	'='	91200.0	nM	4.04			UO_0000065	7.30	0.14	2.93	2.64	False	CHEMBL818169	Inhibitory activity against human trypsin	B	BAO_0000357	single protein format	None	None	None	None	None	CHEMBL209	Trypsin I	Homo sapiens	SINGLE PROTEIN	CHEMBL1132668	1	Scientific Literature	Bioorg. Med. Chem. Lett.	1999	None
CHEMBL86220		0	644.80	1	2.12	12	N=C(N)N1CCCC(C[C@H](NC(=O)CN2C(=O)CN(CCCc3ccccc3)C(=O)[C@@H]2Cc2cccnc2)C(=O)c2nccs2)C1	Inhibition	'='	40.0	%				UO_0000187					False	CHEMBL871922	Tested for the inhibition of trypsin at a concentration of 100 uM	B	BAO_0000357	single protein format	None	None	None	None	None	CHEMBL209	Trypsin I	Homo sapiens	SINGLE PROTEIN	CHEMBL1132668	1	Scientific Literature	Bioorg. Med. Chem. Lett.	1999	None
CHEMBL558198	RAZAXABAN HYDROCHLORIDE	0	564.93	1	4.25	Razaxaban hydrochloride	CN(C)Cc1nccn1-c1ccc(NC(=O)c2cc(C(F)(F)F)nn2-c2ccc3onc(N)c3c2)c(F)c1.Cl	Ki	'>'	10000.0	nM				UO_0000065					False	CHEMBL826336	Binding affinity determined against human trypsin	B	BAO_0000357	single protein format	Homo sapiens	None	None	None	None	CHEMBL209	Trypsin I	Homo sapiens	SINGLE PROTEIN	CHEMBL1145195	1	Scientific Literature	J. Med. Chem.	2005	None
CHEMBL72350		0	378.46	0	3.24	9g	N=C(N)c1ccc(O)c(/C=C/CNC(=O)c2ccc(-c3ccccn3)s2)c1	Ki	'='	1400.0	nM	5.85			UO_0000065	15.47	0.30	2.61	5.22	False	CHEMBL817143	In vitro inhibition of trypsin.	B	BAO_0000357	single protein format	None	None	None	None	None	CHEMBL209	Trypsin I	Homo sapiens	SINGLE PROTEIN	CHEMBL1133371	1	Scientific Literature	Bioorg. Med. Chem. Lett.	2000	None
CHEMBL164419		0	747.76	3	-2.65	11	N=C(N)N1CCC(C[C@@H](NS(=O)(=O)Cc2ccccc2-n2cnnn2)C(=O)NCC(=O)N[C@H]2CCCN(C(=N)N)C2O)CC1.O=C(O)C(F)(F)F	IC50	'='	537.0	nM	6.27			UO_0000065	9.89	0.19	8.92	2.28	False	CHEMBL821311	In vitro inhibition of human trypsin.	B	BAO_0000357	single protein format	None	None	None	None	None	CHEMBL209	Trypsin I	Homo sapiens	SINGLE PROTEIN	CHEMBL1133331	1	Scientific Literature	Bioorg. Med. Chem. Lett.	2000	None
CHEMBL45648		0	289.38	0	4.44	4	Nc1ccc(Cc2ccc(OCc3ccccc3)cc2)cc1	Ki	'>'	10000.0	nM				UO_0000065					False	CHEMBL816556	Compound was evaluated for its inhibitory activity against trypsin	B	BAO_0000357	single protein format	None	None	None	None	None	CHEMBL209	Trypsin I	Homo sapiens	SINGLE PROTEIN	CHEMBL1131365	1	Scientific Literature	Bioorg. Med. Chem. Lett.	1998	None
CHEMBL156472		0	351.45	0	2.11	27	CNC(=O)CC(CCc1ccc(C(=N)N)cc1)c1cccc(C(=N)N)c1	Ki	'='	820.0	nM	6.09			UO_0000065	17.32	0.32	3.98	4.72	False	CHEMBL811612	In vitro inhibition of trypsin	B	BAO_0000357	single protein format	None	None	None	None	None	CHEMBL209	Trypsin I	Homo sapiens	SINGLE PROTEIN	CHEMBL1131205	1	Scientific Literature	J. Med. Chem.	1998	None
CHEMBL328184		0	568.72	1	4.20	1b	COc1cc2ccc(S(=O)(=O)NC(Cc3cc4c(N)nccc4s3)C(=O)N3CCC(C)CC3)cc2cc1OC	IC50	'='	4000.0	nM	5.40			UO_0000065	9.49	0.19	1.20	4.36	False	CHEMBL817900	In vitro trypsin inhibition	B	BAO_0000357	single protein format	None	None	None	None	None	CHEMBL209	Trypsin I	Homo sapiens	SINGLE PROTEIN	CHEMBL1131999	1	Scientific Literature	Bioorg. Med. Chem. Lett.	1999	None
CHEMBL141266		0	434.54	0	2.59	33	Cc1nc(N)ccc1CNC(=O)Cn1c(C)cnc(NC(C)(C)Cc2ccccc2)c1=O	Ki	'='	2600.0	nM	5.58			UO_0000065	12.85	0.24	3.00	4.86	False	CHEMBL817818	Inhibitory activity against trypsin was determined	B	BAO_0000357	single protein format	None	None	None	None	None	CHEMBL209	Trypsin I	Homo sapiens	SINGLE PROTEIN	CHEMBL1131169	1	Scientific Literature	J. Med. Chem.	1998	None
CHEMBL24012		0	511.67	1	4.99	8c	CCc1nc2c(N(C)C)c(OC3CCN(C(C)=N)CC3)ccc2n1Cc1ccc2ccc(C(=N)N)cc2c1	Ki	'='	10.0	nM	8.00			UO_0000065	15.64	0.29	3.01	7.46	False	CHEMBL817144	Tested in vitro for the selectivity against trypsin (Trp)	B	BAO_0000357	single protein format	None	None	None	None	None	CHEMBL209	Trypsin I	Homo sapiens	SINGLE PROTEIN	CHEMBL1135304	1	Scientific Literature	Bioorg. Med. Chem. Lett.	2002	None
CHEMBL295886		0	504.63	1	4.57	18	CCN(CC)C(=O)c1cccc(-c2ccc3c(c2)[C@H]2[C@H](C3)N(C(=O)OC)C(=O)[C@@H]2CCCCC(=N)N)c1	IC50	'='	2200.0	nM	5.66			UO_0000065	11.21	0.21	1.09	4.84	False	CHEMBL818171	Inhibition of trypsin	B	BAO_0000357	single protein format	None	None	None	None	None	CHEMBL209	Trypsin I	Homo sapiens	SINGLE PROTEIN	CHEMBL1132127	1	Scientific Literature	Bioorg. Med. Chem. Lett.	1999	None
CHEMBL2048000		0	242.69	0	1.96	4	N=C(N)Nc1nc2cc(Cl)c(O)cc2s1	Ki	'='	647000.0	nM		Outside typical range		UO_0000065					False	CHEMBL2051531	Inhibition of human recombinant trypsin 1 using tosyl-GPR-pNA substrate by spectrophotometry	B	BAO_0000357	single protein format	Homo sapiens	None	None	None	None	CHEMBL209	Trypsin I	Homo sapiens	SINGLE PROTEIN	CHEMBL2046377	1	Scientific Literature	Bioorg. Med. Chem. Lett.	2012	None
CHEMBL47102		0	608.78	2	6.57	20	CCN(CC)C(=O)c1cccc(-c2ccc3c(c2)[C@H]2[C@H](C3)N(C(=O)OCCCc3ccccc3)C(=O)[C@@H]2CCCCC(=N)N)c1	IC50	'='	2300.0	nM	5.64			UO_0000065	9.26	0.17	-0.93	4.83	False	CHEMBL818171	Inhibition of trypsin	B	BAO_0000357	single protein format	None	None	None	None	None	CHEMBL209	Trypsin I	Homo sapiens	SINGLE PROTEIN	CHEMBL1132127	1	Scientific Literature	Bioorg. Med. Chem. Lett.	1999	None
CHEMBL357708		0	285.30	0	2.22	5	COc1cccc(OC(=O)c2ccc(NC(=N)N)cc2)c1	IC50	'='	16.5	nM	7.78			UO_0000065	27.28	0.51	5.56	7.99	False	CHEMBL815475	Inhibition of human trypsin and the control activity being 7.3 umol/min/mg	B	BAO_0000357	single protein format	None	None	None	None	None	CHEMBL209	Trypsin I	Homo sapiens	SINGLE PROTEIN	CHEMBL1123155	1	Scientific Literature	J. Med. Chem.	1986	None
CHEMBL20912		0	345.45	0	0.58	1	N=C(N)c1cccc(C(=O)NCC(=O)NCC2CCC(CN)CC2)c1	Ki	'='	23000.0	nM	4.64			UO_0000065	13.43	0.25	4.06	3.46	False	CHEMBL818185	Binding affinity against human trypsin	B	BAO_0000357	single protein format	None	None	None	None	None	CHEMBL209	Trypsin I	Homo sapiens	SINGLE PROTEIN	CHEMBL1134227	1	Scientific Literature	Bioorg. Med. Chem. Lett.	2001	None
CHEMBL48608		0	344.21	0	3.90	1	Cc1cc(Br)c(O)c(-c2cc3cc(C(=N)N)ccc3[nH]2)c1	Ki	'='	640.0	nM	6.19			UO_0000065	17.99	0.40	2.29	7.21	False	CHEMBL874090	Inhibitory activity against trypsin in human plasma	B	BAO_0000366	cell-free format	None	CHEMBL3559721	Plasma	None	None	CHEMBL209	Trypsin I	Homo sapiens	SINGLE PROTEIN	CHEMBL1134132	1	Scientific Literature	Bioorg. Med. Chem. Lett.	2001	None
CHEMBL165006		0	568.74	1	2.48	38	Nc1ncc2c(n1)CCC(NC(=O)[C@@H]1CCCN1C(=O)[C@@H](CC1CCCCC1)NS(=O)(=O)Cc1ccccc1)C2	Ki	'>'	68300.0	nM				UO_0000065					False	CHEMBL817808	In vitro inhibitory activity against Trypsin	B	BAO_0000357	single protein format	None	None	None	None	None	CHEMBL209	Trypsin I	Homo sapiens	SINGLE PROTEIN	CHEMBL1136607	1	Scientific Literature	Bioorg. Med. Chem. Lett.	2003	None
CHEMBL157131		0	559.73	2	2.41	14	CC(C)c1cc(S(=O)(=O)N[C@H](CO)C(=O)NCC(=O)NCc2ccc(C(=N)N)cc2)cc(C(C)C)c1C(C)C	Ki	'='	3400.0	nM	5.47			UO_0000065	9.77	0.19	3.06	3.13	False	CHEMBL811611	In vitro inhibition of trypsin.	B	BAO_0000357	single protein format	None	None	None	None	None	CHEMBL209	Trypsin I	Homo sapiens	SINGLE PROTEIN	CHEMBL1135855	1	Scientific Literature	Bioorg. Med. Chem. Lett.	2002	None
CHEMBL139656		0	465.58	0	-0.32	3k	N=C(N)C1CCC[C@H](NC(=O)CN2CCC[C@@H](NS(=O)(=O)Cc3ccccc3)C2=O)C1O	IC50	'='	467.0	nM	6.33			UO_0000065	13.60	0.27	6.65	3.82	False	CHEMBL818176	In vitro for inhibition of serine protease Trypsin.	B	BAO_0000357	single protein format	None	None	None	None	None	CHEMBL209	Trypsin I	Homo sapiens	SINGLE PROTEIN	CHEMBL1129392	1	Scientific Literature	J. Med. Chem.	1996	None
CHEMBL543416		0	457.98	0	0.39	28	CC(C)[C@@H]1C(=O)N(S(C)(=O)=O)[C@@H]2CCN(C(=O)c3cnc(CNC4CC4)cn3)[C@@H]12.Cl	IC50	'>'	100000.0	nM				UO_0000065					False	CHEMBL845148	The compound was evaluated for its inhibitory activity against trypsin using selectivity assay	B	BAO_0000357	single protein format	None	None	None	None	None	CHEMBL209	Trypsin I	Homo sapiens	SINGLE PROTEIN	CHEMBL1135761	1	Scientific Literature	J. Med. Chem.	2002	None
CHEMBL552804		0	410.84	0	3.63	6	C[C@H](N)C(=O)N1CCC[C@H]1P(=O)(Oc1ccccc1)Oc1ccccc1.Cl	K obs / 1						No inhibition						False	CHEMBL812719	The second order inhibition rate constant for the compound was measured against trypsin; NI-No inhibition after 30 min of incubation of enzyme with inhibitor	B	BAO_0000357	single protein format	None	None	None	None	None	CHEMBL209	Trypsin I	Homo sapiens	SINGLE PROTEIN	CHEMBL1127410	1	Scientific Literature	J. Med. Chem.	1994	None
CHEMBL51173		0	521.64	1	2.14	NAPAP	N=C(N)c1ccc(C[C@@H](NC(=O)CNS(=O)(=O)c2ccc3ccccc3c2)C(=O)N2CCCCC2)cc1	IC50	'='	169.0	nM	6.77			UO_0000065	12.98	0.25	4.63	4.66	False	CHEMBL816973	Compound was tested for inhibitory activity against trypsin	B	BAO_0000357	single protein format	None	None	None	None	None	CHEMBL209	Trypsin I	Homo sapiens	SINGLE PROTEIN	CHEMBL1132055	1	Scientific Literature	Bioorg. Med. Chem. Lett.	1999	None
CHEMBL115902		0	624.72	2	-0.25	2f	N=C(N)N1CCC[C@H](NC(=O)CNC(=O)[C@@H](CCNC(=O)c2cnc3ccccc3c2)NS(=O)(=O)Cc2ccccc2)C1O	IC50	'='	111.0	nM	6.96			UO_0000065	11.13	0.22	7.20	3.17	False	CHEMBL820684	In vitro inhibition of human trypsin.	B	BAO_0000357	single protein format	None	None	None	None	None	CHEMBL209	Trypsin I	Homo sapiens	SINGLE PROTEIN	CHEMBL1131910	1	Scientific Literature	Bioorg. Med. Chem. Lett.	1999	None
CHEMBL163482		0	723.73	2	-1.92	10	N=C(N)N1CCC(C[C@@H](NS(=O)(=O)Cc2cccc(C(=O)O)c2)C(=O)NCC(=O)N[C@H]2CCCN(C(=N)N)C2O)CC1.O=C(O)C(F)(F)F	IC50	'='	211.0	nM	6.68			UO_0000065	10.95	0.22	8.60	2.49	False	CHEMBL821311	In vitro inhibition of human trypsin.	B	BAO_0000357	single protein format	None	None	None	None	None	CHEMBL209	Trypsin I	Homo sapiens	SINGLE PROTEIN	CHEMBL1133331	1	Scientific Literature	Bioorg. Med. Chem. Lett.	2000	None
CHEMBL83549		0	678.26	1	3.37	11	N=C(N)N1CCCC(C[C@H](NC(=O)CN2C(=O)CN(CCCc3ccccc3)C(=O)[C@@H]2Cc2ccc(Cl)cc2)C(=O)c2nccs2)C1	IC50	'='	33400.0	nM	4.48			UO_0000065	6.60	0.13	1.11	2.93	False	CHEMBL818169	Inhibitory activity against human trypsin	B	BAO_0000357	single protein format	None	None	None	None	None	CHEMBL209	Trypsin I	Homo sapiens	SINGLE PROTEIN	CHEMBL1132668	1	Scientific Literature	Bioorg. Med. Chem. Lett.	1999	None
CHEMBL80930		0	672.83	2	2.25	13	N=C(N)Nc1ccc(CNC(=O)N2CCN(C(=O)O[C@H]3CCC[C@@H](OC(=O)N4CCN(C(=O)NCCCCN)CC4)CCC3)CC2)cc1	Ki	'='	132000.0	nM		Outside typical range		UO_0000065					False	CHEMBL824723	Compound was evaluated for its inhibitory potency against trypsin	B	BAO_0000357	single protein format	None	None	None	None	None	CHEMBL209	Trypsin I	Homo sapiens	SINGLE PROTEIN	CHEMBL1132784	1	Scientific Literature	Bioorg. Med. Chem. Lett.	2000	None
CHEMBL92945		0	375.52	0	1.75	10	N[C@H](CC1CCCCC1)C(=O)N1CCC[C@H]1C(=O)NCCCc1c[nH]cn1	K ass	'<'	10000.0	l M-1									False	CHEMBL818181	Inhibitory activity against the human trypsin	B	BAO_0000357	single protein format	None	None	None	None	None	CHEMBL209	Trypsin I	Homo sapiens	SINGLE PROTEIN	CHEMBL1131990	1	Scientific Literature	Bioorg. Med. Chem. Lett.	1999	None
CHEMBL423420		0	435.57	0	2.19	6	N=C(N)c1cccc(C(=O)N[C@@H](Cc2ccccc2)C(=O)NCC2CCC(CN)CC2)c1	Ki	'='	12600.0	nM	4.90			UO_0000065	11.25	0.21	2.71	3.65	False	CHEMBL818185	Binding affinity against human trypsin	B	BAO_0000357	single protein format	None	None	None	None	None	CHEMBL209	Trypsin I	Homo sapiens	SINGLE PROTEIN	CHEMBL1134227	1	Scientific Literature	Bioorg. Med. Chem. Lett.	2001	None
CHEMBL554013		0	436.02	0	1.01	29	CC(C)[C@@H]1C(=O)N(S(C)(=O)=O)[C@@H]2CCN(C(=O)C3CN(CC(C)(C)C)C3)[C@@H]12.Cl	IC50	'>'	100000.0	nM				UO_0000065					False	CHEMBL845148	The compound was evaluated for its inhibitory activity against trypsin using selectivity assay	B	BAO_0000357	single protein format	None	None	None	None	None	CHEMBL209	Trypsin I	Homo sapiens	SINGLE PROTEIN	CHEMBL1135761	1	Scientific Literature	J. Med. Chem.	2002	None
CHEMBL100666		0	527.61	1	3.39	8	N=C(N)c1cccc(C(=O)N[C@H](C(=O)Nc2ccc(-c3ccccc3S(N)(=O)=O)cc2)c2ccccc2)c1	IC50	'='	5170.0	nM	5.29			UO_0000065	10.02	0.19	1.90	3.14	False	CHEMBL817893	In vitro inhibition of human trypsin.	B	BAO_0000357	single protein format	None	None	None	None	None	CHEMBL209	Trypsin I	Homo sapiens	SINGLE PROTEIN	CHEMBL1134704	1	Scientific Literature	Bioorg. Med. Chem. Lett.	2001	None
CHEMBL138478		0	461.55	0	2.97	70	CN(C(=O)Cc1c[nH]c2ccc(C(=N)N)cc12)c1ccc(-c2ccccc2S(N)(=O)=O)cc1	Ki	'='	600.0	nM	6.22			UO_0000065	13.48	0.26	3.25	4.26	False	CHEMBL818182	Binding affinity against human trypsin	B	BAO_0000357	single protein format	None	None	None	None	None	CHEMBL209	Trypsin I	Homo sapiens	SINGLE PROTEIN	CHEMBL1133520	1	Scientific Literature	J. Med. Chem.	2000	None
CHEMBL46135		0	543.96	1	3.06	8	Cc1nc(N)ccc1CNC(=O)Cn1c(C(F)(F)F)ccc(NS(=O)(=O)Cc2ccc(Cl)cc2)c1=O	Ki	'='	3400.0	nM	5.47			UO_0000065	10.05	0.21	2.41	4.02	False	CHEMBL817281	Compound was evaluated to inhibit the trypsin enzyme	B	BAO_0000357	single protein format	None	None	None	None	None	CHEMBL209	Trypsin I	Homo sapiens	SINGLE PROTEIN	CHEMBL1130870	1	Scientific Literature	Bioorg. Med. Chem. Lett.	1998	None
CHEMBL158936		0	447.52	1	-0.82	10	N=C(N)c1ccc(CNC(=O)CNC(=O)[C@@H](CO)NS(=O)(=O)Cc2ccccc2)cc1	Ki	'='	150.0	nM	6.82			UO_0000065	15.25	0.30	7.64	3.91	False	CHEMBL811611	In vitro inhibition of trypsin.	B	BAO_0000357	single protein format	None	None	None	None	None	CHEMBL209	Trypsin I	Homo sapiens	SINGLE PROTEIN	CHEMBL1135855	1	Scientific Literature	Bioorg. Med. Chem. Lett.	2002	None
CHEMBL417682		0	502.62	1	0.85	5a	CC(C)(C)OC(=O)N[C@H](Cc1ccccc1)C(=O)N1CCC[C@@H]1C(=O)N[C@H](C=O)CCCN=C(N)N	IC50	'='	3.0	nM	8.52			UO_0000065	16.96	0.32	7.67	5.04	False	CHEMBL816969	Ability to inhibit Trypsin was evaluated by amidolytic method using fluorogenic or chromogenic substrates	B	BAO_0000357	single protein format	None	None	None	None	None	CHEMBL209	Trypsin I	Homo sapiens	SINGLE PROTEIN	CHEMBL1130835	1	Scientific Literature	Bioorg. Med. Chem. Lett.	1998	None
CHEMBL73178		0	440.42	0	3.58	15	N=C(N)c1ccc2[nH]c(-c3cc(-c4nn[nH]n4)cc(-c4cccc([N+](=O)[O-])c4)c3O)cc2c1	Selectivity	'='	40.0										False	CHEMBL824713	Relative binding affinity towards Trypsin	B	BAO_0000357	single protein format	Homo sapiens	None	None	None	None	CHEMBL209	Trypsin I	Homo sapiens	SINGLE PROTEIN	CHEMBL1133926	1	Scientific Literature	Bioorg. Med. Chem. Lett.	2001	None
CHEMBL320749		0	332.36	0	2.48	31b	N=C(N)c1ccc2cc(C(=O)Nc3ccc(C(N)=O)cc3)ccc2c1	Ki	'='	235.0	nM	6.63			UO_0000065	19.95	0.36	4.15	5.43	False	CHEMBL819934	Binding affinity against porcine trypsin was determined.	B	BAO_0000357	single protein format	Sus scrofa	None	None	None	None	CHEMBL209	Trypsin I	Homo sapiens	SINGLE PROTEIN	CHEMBL1148377	1	Scientific Literature	J. Med. Chem.	2004	None
CHEMBL1204152		0	390.92	1	1.72	39	Cl.N=C(N)c1ccc(NCCCCNc2ccc(C(=N)N)cc2N)c(N)c1	Ki	'='	11100.0	nM	4.96			UO_0000065	13.98	0.26	3.23	2.82	False	CHEMBL815012	Inhibition of trypsin by amidase assay.	B	BAO_0000357	single protein format	None	None	None	None	None	CHEMBL209	Trypsin I	Homo sapiens	SINGLE PROTEIN	CHEMBL1124749	1	Scientific Literature	J. Med. Chem.	1990	None
CHEMBL77490		0	479.97	0	2.71	22	N=C(N)c1ccc(CNC(=O)Cn2c(-c3cccc(N)c3)c(Cl)nc(NC3CCC3)c2=O)cc1	IC50	'='	32.0	nM	7.50			UO_0000065	15.62	0.30	4.78	4.93	False	CHEMBL817891	Inhibitory activity against trypsin	B	BAO_0000357	single protein format	None	None	None	None	None	CHEMBL209	Trypsin I	Homo sapiens	SINGLE PROTEIN	CHEMBL1136103	1	Scientific Literature	Bioorg. Med. Chem. Lett.	2003	None
CHEMBL163218		0	723.73	2	-1.92	9	N=C(N)N1CCC(C[C@@H](NS(=O)(=O)Cc2ccccc2C(=O)O)C(=O)NCC(=O)N[C@H]2CCCN(C(=N)N)C2O)CC1.O=C(O)C(F)(F)F	IC50	'='	447.0	nM	6.35			UO_0000065	10.41	0.21	8.27	2.37	False	CHEMBL821311	In vitro inhibition of human trypsin.	B	BAO_0000357	single protein format	None	None	None	None	None	CHEMBL209	Trypsin I	Homo sapiens	SINGLE PROTEIN	CHEMBL1133331	1	Scientific Literature	Bioorg. Med. Chem. Lett.	2000	None
CHEMBL16472		0	419.51	0	1.46	9	C[n+]1cccc2cc(NC(=O)C(CCCN=C(N)N)NC(=O)c3ccccc3)ccc21	Ratio	'='	636.0	M-1 s-1									False	CHEMBL816146	Ratio of Kcat to Km of the compound	B	BAO_0000357	single protein format	Sus scrofa	None	None	None	None	CHEMBL209	Trypsin I	Homo sapiens	SINGLE PROTEIN	CHEMBL1122724	1	Scientific Literature	J. Med. Chem.	1984	None
CHEMBL431985		0	538.68	2	-1.43	CVS-2371	CN(CC(=O)N[C@H]1CCCC(C(=N)N)C1O)C(=O)[C@@H](CCCN=C(N)N)NS(=O)(=O)Cc1ccccc1	IC50	'='	74.7	nM	7.13			UO_0000065	13.23	0.26	8.56	3.10	False	CHEMBL820678	In vitro inhibitory activity against Human trypsin	B	BAO_0000357	single protein format	None	None	None	None	None	CHEMBL209	Trypsin I	Homo sapiens	SINGLE PROTEIN	CHEMBL1132777	1	Scientific Literature	Bioorg. Med. Chem. Lett.	2000	None
CHEMBL341187		0	420.56	0	4.09	1u	N=C(N)c1cccc(C2Oc3ccccc3N(CCCCCN3CCCCC3)C2=O)c1	IC50	'='	990.0	nM	6.00			UO_0000065	14.28	0.26	1.91	7.26	False	CHEMBL816971	In vitro inhibitory activity against trypsin	B	BAO_0000357	single protein format	None	None	None	None	None	CHEMBL209	Trypsin I	Homo sapiens	SINGLE PROTEIN	CHEMBL1133480	1	Scientific Literature	J. Med. Chem.	2000	None
CHEMBL174431		0	552.66	1	1.23	3e	N=C(N)N1CCC[C@H](NC(=O)Cn2ccc(CCc3ccccc3)c(NS(=O)(=O)c3ccccc3)c2=O)C1O	IC50	'='	188.0	nM	6.73			UO_0000065	12.17	0.24	5.50	3.94	False	CHEMBL820682	Concentration required for the in vitro inhibitory activity against human enzyme, trypsin cleavage of the chromogenic substrate	B	BAO_0000357	single protein format	None	None	None	None	None	CHEMBL209	Trypsin I	Homo sapiens	SINGLE PROTEIN	CHEMBL1132080	1	Scientific Literature	Bioorg. Med. Chem. Lett.	1999	None
CHEMBL134137		0	464.61	0	4.89	1m	CC1CCCC(C)N1CCCCCN1C(=O)C(c2cccc(C(=N)NO)c2)Oc2ccccc21	Inhibition	'='	21.0	%				UO_0000187					False	CHEMBL818032	In vitro inhibitory activity against trypsin at 100 uM	B	BAO_0000357	single protein format	None	None	None	None	None	CHEMBL209	Trypsin I	Homo sapiens	SINGLE PROTEIN	CHEMBL1133480	1	Scientific Literature	J. Med. Chem.	2000	None
CHEMBL337785		0	406.49	0	2.42	13	CCOC(=O)C(CCc1cccc(C(=N)N)c1)Cn1cnc2ccc(C(=N)N)cc21	Ki	'='	820.0	nM	6.09			UO_0000065	14.97	0.28	3.67	4.23	False	CHEMBL818182	Binding affinity against human trypsin	B	BAO_0000357	single protein format	None	None	None	None	None	CHEMBL209	Trypsin I	Homo sapiens	SINGLE PROTEIN	CHEMBL1133520	1	Scientific Literature	J. Med. Chem.	2000	None
CHEMBL282260		0	494.64	1	5.44	14d	CCc1nc2ccc(OC3CCN(C(C)=N)CC3)cc2n1Cc1cccc(-c2cccc(C(=N)N)c2)c1	Ki	'='	190.0	nM	6.72			UO_0000065	13.59	0.25	1.28	6.46	False	CHEMBL817144	Tested in vitro for the selectivity against trypsin (Trp)	B	BAO_0000357	single protein format	None	None	None	None	None	CHEMBL209	Trypsin I	Homo sapiens	SINGLE PROTEIN	CHEMBL1135304	1	Scientific Literature	Bioorg. Med. Chem. Lett.	2002	None
CHEMBL24565		0	431.58	1	5.12	21c	CCc1nc2cc(OC3CCN(C(C)=N)CC3)ccc2n1C/C(C)=C/c1cccc(N)c1	Ki	'='	6.9	nM	8.16			UO_0000065	18.91	0.35	3.04	10.18	False	CHEMBL817144	Tested in vitro for the selectivity against trypsin (Trp)	B	BAO_0000357	single protein format	None	None	None	None	None	CHEMBL209	Trypsin I	Homo sapiens	SINGLE PROTEIN	CHEMBL1135304	1	Scientific Literature	Bioorg. Med. Chem. Lett.	2002	None
CHEMBL45407		0	519.65	2	5.40	1	COC(=O)[C@H](Cc1cccc(C(=N)N)c1)[C@@H](CCc1ccccc1)NC(=O)c1ccc(-c2ccccc2)cc1	Ki	'='	67.0	nM	7.17			UO_0000065	13.81	0.25	1.77	6.81	False	CHEMBL817805	In vitro inhibitory activity against human trypsin	B	BAO_0000357	single protein format	None	None	None	None	None	CHEMBL209	Trypsin I	Homo sapiens	SINGLE PROTEIN	CHEMBL1135154	1	Scientific Literature	Bioorg. Med. Chem. Lett.	2002	None
CHEMBL76424		0	730.96	1	2.41	50	N=C(N)N1CCC(CCC(=O)N2CCN(C(=O)O[C@H]3CCC[C@@H](OC(=O)N4CCN(C(=O)CCC5CCN(C(=N)N)CC5)CC4)CCC3)CC2)CC1	Ki	'='	171000.0	nM		Outside typical range		UO_0000065					False	CHEMBL824723	Compound was evaluated for its inhibitory potency against trypsin	B	BAO_0000357	single protein format	None	None	None	None	None	CHEMBL209	Trypsin I	Homo sapiens	SINGLE PROTEIN	CHEMBL1132784	1	Scientific Literature	Bioorg. Med. Chem. Lett.	2000	None
CHEMBL75679		0	690.89	1	3.13	51	NCCc1ccc(CC(=O)N2CCN(C(=O)O[C@H]3CCC[C@@H](OC(=O)N4CCN(C(=O)Cc5ccc(CCN)cc5)CC4)CCC3)CC2)cc1	Ki	'>'	1000000.0	nM		Outside typical range		UO_0000065					False	CHEMBL824723	Compound was evaluated for its inhibitory potency against trypsin	B	BAO_0000357	single protein format	None	None	None	None	None	CHEMBL209	Trypsin I	Homo sapiens	SINGLE PROTEIN	CHEMBL1132784	1	Scientific Literature	Bioorg. Med. Chem. Lett.	2000	None
CHEMBL216418		0	1151.46	None	None	2	CC[C@@H](C)[C@H](NC(=O)[C@H](CO)NC(=O)[C@H](CCSC)NC(=O)[C@@H]1CCCN1C(=O)[C@H](NC(=O)[C@@H](C)NC(=O)[C@@H](CCC(=O)O)NC(=O)[C@@H](CC(C)C)NC(=O)[C@@H](Cc1ccccc1)NC(=O)[C@H](N)CCSC)[C@H](C)CC)C(=O)O	Ki						Not Active						False	CHEMBL821462	Competitive inhibition constant against trypsin using the reporter substrate Ac-R-pNa; No inhibition	B	BAO_0000357	single protein format	None	None	None	None	None	CHEMBL209	Trypsin I	Homo sapiens	SINGLE PROTEIN	CHEMBL1132903	1	Scientific Literature	Bioorg. Med. Chem. Lett.	2000	None
CHEMBL80502		0	708.86	1	3.39	27	N=C(N)Nc1ccc(CNC(=O)N2CCN(C(=O)O[C@H]3CCC[C@@H](OC(=O)N4CCN(C(=O)CCCCn5ccnc5)CC4)CCC3)CC2)cc1	Ki	'='	144000.0	nM		Outside typical range		UO_0000065					False	CHEMBL824723	Compound was evaluated for its inhibitory potency against trypsin	B	BAO_0000357	single protein format	None	None	None	None	None	CHEMBL209	Trypsin I	Homo sapiens	SINGLE PROTEIN	CHEMBL1132784	1	Scientific Literature	Bioorg. Med. Chem. Lett.	2000	None
CHEMBL3672886		0	499.52	0	4.00	BDBM158146	CC(C)(Cc1ccc(C(=O)Oc2ccc(C(=N)N)cc2F)s1)C(=O)Nc1cc(O)cc(C(=O)O)c1	Ki	'='	0.18	nM	9.74		355692	UO_0000065	19.51	0.38	5.74	5.99	False	CHEMBL3887805	Trypsin Inhibition Assay: Using a 96 well plate (#3915, Costar), a test compound (25 uL) was mixed with 20 uM fluorescence enzyme substrate (Boc-Phe-Ser-Arg-AMC, 50 uL) mixed with 200 mM Tris-HCl buffer (pH 8.0), and human trypsin (Sigma, 25 uL) was added. Using a fluorescence plate reader fmax (Molecular Devices, Inc.), the reaction rate was measured from the time-course changes at excitation wa…	B	BAO_0000357	single protein format	Homo sapiens	None	None	None	None	CHEMBL209	Trypsin I	Homo sapiens	SINGLE PROTEIN	CHEMBL3886456	37	BindingDB Database		2016	None
CHEMBL3672860		0	499.52	0	4.00	BDBM158119	CC(C)(Cc1ccc(C(=O)Oc2ccc(C(=N)N)cc2F)s1)C(=O)Nc1ccc(O)c(C(=O)O)c1	Ki	'='	0.92	nM	9.04		355665	UO_0000065	18.09	0.35	5.04	5.55	False	CHEMBL3887805	Trypsin Inhibition Assay: Using a 96 well plate (#3915, Costar), a test compound (25 uL) was mixed with 20 uM fluorescence enzyme substrate (Boc-Phe-Ser-Arg-AMC, 50 uL) mixed with 200 mM Tris-HCl buffer (pH 8.0), and human trypsin (Sigma, 25 uL) was added. Using a fluorescence plate reader fmax (Molecular Devices, Inc.), the reaction rate was measured from the time-course changes at excitation wa…	B	BAO_0000357	single protein format	Homo sapiens	None	None	None	None	CHEMBL209	Trypsin I	Homo sapiens	SINGLE PROTEIN	CHEMBL3886456	37	BindingDB Database		2016	None
CHEMBL3672865		0	506.60	1	3.05	BDBM158124	CCC(CC)(Cc1ccc(C(=O)Oc2ccc(C(=N)N)cc2F)s1)C(=O)NCCC[C@H](N)C(=O)O	Ki	'='	5.78	nM	8.24		355670	UO_0000065	16.26	0.32	5.19	4.89	False	CHEMBL3887805	Trypsin Inhibition Assay: Using a 96 well plate (#3915, Costar), a test compound (25 uL) was mixed with 20 uM fluorescence enzyme substrate (Boc-Phe-Ser-Arg-AMC, 50 uL) mixed with 200 mM Tris-HCl buffer (pH 8.0), and human trypsin (Sigma, 25 uL) was added. Using a fluorescence plate reader fmax (Molecular Devices, Inc.), the reaction rate was measured from the time-course changes at excitation wa…	B	BAO_0000357	single protein format	Homo sapiens	None	None	None	None	CHEMBL209	Trypsin I	Homo sapiens	SINGLE PROTEIN	CHEMBL3886456	37	BindingDB Database		2016	None
CHEMBL3672866		0	525.60	1	4.75	BDBM158125	CCC(CC)(Cc1ccc(C(=O)Oc2ccc(C(=N)N)cc2F)s1)C(=O)NCc1ccc(C(=O)O)cc1	Ki	'='	9.27	nM	8.03		355671	UO_0000065	15.28	0.30	3.28	5.63	False	CHEMBL3887805	Trypsin Inhibition Assay: Using a 96 well plate (#3915, Costar), a test compound (25 uL) was mixed with 20 uM fluorescence enzyme substrate (Boc-Phe-Ser-Arg-AMC, 50 uL) mixed with 200 mM Tris-HCl buffer (pH 8.0), and human trypsin (Sigma, 25 uL) was added. Using a fluorescence plate reader fmax (Molecular Devices, Inc.), the reaction rate was measured from the time-course changes at excitation wa…	B	BAO_0000357	single protein format	Homo sapiens	None	None	None	None	CHEMBL209	Trypsin I	Homo sapiens	SINGLE PROTEIN	CHEMBL3886456	37	BindingDB Database		2016	None
CHEMBL3667898		0	491.59	0	4.06	BDBM158092	CCCN(CC(=O)O)C(=O)C(CC)(CC)Cc1ccc(C(=O)Oc2ccc(C(=N)N)cc2F)s1	Ki	'='	7.91	nM	8.10		355638	UO_0000065	16.48	0.33	4.04	6.06	False	CHEMBL3887805	Trypsin Inhibition Assay: Using a 96 well plate (#3915, Costar), a test compound (25 uL) was mixed with 20 uM fluorescence enzyme substrate (Boc-Phe-Ser-Arg-AMC, 50 uL) mixed with 200 mM Tris-HCl buffer (pH 8.0), and human trypsin (Sigma, 25 uL) was added. Using a fluorescence plate reader fmax (Molecular Devices, Inc.), the reaction rate was measured from the time-course changes at excitation wa…	B	BAO_0000357	single protein format	Homo sapiens	None	None	None	None	CHEMBL209	Trypsin I	Homo sapiens	SINGLE PROTEIN	CHEMBL3886456	37	BindingDB Database		2016	None
CHEMBL3667893		0	493.56	0	2.69	BDBM158087	CCC(CC)(Cc1ccc(C(=O)Oc2ccc(C(=N)N)cc2F)s1)C(=O)N[C@H](C(=O)O)C(C)O	Ki	'='	1.74	nM	8.76		355633	UO_0000065	17.75	0.35	6.07	5.38	False	CHEMBL3887805	Trypsin Inhibition Assay: Using a 96 well plate (#3915, Costar), a test compound (25 uL) was mixed with 20 uM fluorescence enzyme substrate (Boc-Phe-Ser-Arg-AMC, 50 uL) mixed with 200 mM Tris-HCl buffer (pH 8.0), and human trypsin (Sigma, 25 uL) was added. Using a fluorescence plate reader fmax (Molecular Devices, Inc.), the reaction rate was measured from the time-course changes at excitation wa…	B	BAO_0000357	single protein format	Homo sapiens	None	None	None	None	CHEMBL209	Trypsin I	Homo sapiens	SINGLE PROTEIN	CHEMBL3886456	37	BindingDB Database		2016	None
CHEMBL3084827		0	533.65	1	-0.49	2d	CNC(=O)C(=O)C(NC(=O)[C@@H]1CC[C@H]2CN(S(=O)(=O)Cc3ccccc3)CC(=O)N21)[C@H]1CC[C@H](N)CC1	Ki	'='	2400.0	nM	5.62			UO_0000065	10.53	0.21	6.11	3.53	False	CHEMBL817804	In vitro activity against human alpha trypsin was determined	B	BAO_0000357	single protein format	None	None	None	None	None	CHEMBL209	Trypsin I	Homo sapiens	SINGLE PROTEIN	CHEMBL1133798	1	Scientific Literature	Bioorg. Med. Chem. Lett.	2001	None
CHEMBL295745		0	530.63	1	4.03	9d	CCOC(=O)NCc1cccc(-c2ccc(C(=O)N[C@H](C)[C@@H](Cc3cccc(C(=N)N)c3)C(=O)OC)cc2)c1	Ki	'>'	2900.0	nM				UO_0000065					False	CHEMBL817805	In vitro inhibitory activity against human trypsin	B	BAO_0000357	single protein format	None	None	None	None	None	CHEMBL209	Trypsin I	Homo sapiens	SINGLE PROTEIN	CHEMBL1135154	1	Scientific Literature	Bioorg. Med. Chem. Lett.	2002	None
CHEMBL38927		0	466.56	0	-1.11	1b	N=C(N)N1CCC[C@H](NC(=O)CN2CCC[C@H](NS(=O)(=O)Cc3ccccc3)C2=O)C1O	IC50	'='	1271.0	nM	5.90			UO_0000065	12.64	0.25	7.01	3.49	True	CHEMBL818175	The compound was tested in vitro for inhibitory activity against human trypsin	B	BAO_0000357	single protein format	None	None	None	None	None	CHEMBL209	Trypsin I	Homo sapiens	SINGLE PROTEIN	CHEMBL1153655	1	Scientific Literature	Bioorg. Med. Chem. Lett.	1997	None
CHEMBL311655		0	690.85	2	2.05	63	N=C(N)Nc1ccc(CNC(=O)N2CCN(C(=O)CCCCCCC(=O)N3CCN(C(=O)NCc4ccc(NC(=N)N)cc4)CC3)CC2)cc1	Ki	'='	34000.0	nM	4.47			UO_0000065	6.47	0.12	2.42	1.95	False	CHEMBL824723	Compound was evaluated for its inhibitory potency against trypsin	B	BAO_0000357	single protein format	None	None	None	None	None	CHEMBL209	Trypsin I	Homo sapiens	SINGLE PROTEIN	CHEMBL1132784	1	Scientific Literature	Bioorg. Med. Chem. Lett.	2000	None
CHEMBL26287		0	587.64	2	5.22	5b	CCOC(=O)CCC(=O)N(C/C=C/c1cccc(C(=N)N)c1)c1ccc(OC2CCN(C(C)=N)CC2)c(C(F)(F)F)c1	Ratio	'='	140.0										False	CHEMBL818029	The selectivity ratio for Trypsin and Coagulation factor Xa was determined	B	BAO_0000357	single protein format	None	None	None	None	None	CHEMBL209	Trypsin I	Homo sapiens	SINGLE PROTEIN	CHEMBL1135303	1	Scientific Literature	Bioorg. Med. Chem. Lett.	2002	None
CHEMBL173832		0	478.36	1	5.23	24	O=C(Nc1ccc(Cl)cc1C(=O)Nc1ccc(Cl)cn1)c1ccc(C[n+]2ccccc2)cc1	IC50	'>'	11000.0	nM				UO_0000065					False	CHEMBL818170	Inhibitory activity against trypsin.	B	BAO_0000357	single protein format	None	None	None	None	None	CHEMBL209	Trypsin I	Homo sapiens	SINGLE PROTEIN	CHEMBL1147578	1	Scientific Literature	Bioorg. Med. Chem. Lett.	2004	None
CHEMBL75750		0	742.84	2	2.63	56	N=C(N)Nc1ccc(CNC(=O)N2CCN(C(=O)OCc3ccc(COC(=O)N4CCN(C(=O)NCc5ccc(NC(=N)N)cc5)CC4)cc3)CC2)cc1	Ki	'='	17000.0	nM	4.77			UO_0000065	6.42	0.12	2.14	1.93	False	CHEMBL824723	Compound was evaluated for its inhibitory potency against trypsin	B	BAO_0000357	single protein format	None	None	None	None	None	CHEMBL209	Trypsin I	Homo sapiens	SINGLE PROTEIN	CHEMBL1132784	1	Scientific Literature	Bioorg. Med. Chem. Lett.	2000	None
CHEMBL76883		0	718.91	2	2.83	65	N=C(N)Nc1ccc(CNC(=O)N2CCN(C(=O)CCCCCCCCC(=O)N3CCN(C(=O)NCc4ccc(NC(=N)N)cc4)CC3)CC2)cc1	Ki	'='	20000.0	nM	4.70			UO_0000065	6.54	0.12	1.87	2.05	False	CHEMBL824723	Compound was evaluated for its inhibitory potency against trypsin	B	BAO_0000357	single protein format	None	None	None	None	None	CHEMBL209	Trypsin I	Homo sapiens	SINGLE PROTEIN	CHEMBL1132784	1	Scientific Literature	Bioorg. Med. Chem. Lett.	2000	None
CHEMBL108717		0	450.97	0	1.72	14a	NC(=O)COc1ccc(Cl)cc1CNC(=O)[C@@H]1CCCN1C(=O)[C@H](N)C1CCCCC1	Ki	'='	9000.0	nM	5.05			UO_0000065	11.19	0.22	3.33	3.95	False	CHEMBL819276	Binding affinity was evaluated on serine protease trypsin.	B	BAO_0000357	single protein format	None	None	None	None	None	CHEMBL209	Trypsin I	Homo sapiens	SINGLE PROTEIN	CHEMBL1131061	1	Scientific Literature	J. Med. Chem.	1998	None
CHEMBL256892		0	446.53	0	0.00	45g, RWJ-56423	CC(=O)N1C[C@H](O)C[C@H]1C(=O)N[C@@H](CCCN=C(N)N)C(=O)c1nc2ccccc2s1	Ki	'='	8.1	nM	8.09			UO_0000065	18.12	0.36	None	4.93	False	CHEMBL824724	Binding affinity against human alpha trypsin	B	BAO_0000357	single protein format	Homo sapiens	None	None	None	None	CHEMBL209	Trypsin I	Homo sapiens	SINGLE PROTEIN	CHEMBL1148408	1	Scientific Literature	J. Med. Chem.	2004	None
CHEMBL109535		0	400.53	0	4.61	47b	CC(C)CC1NCCc2ccc(NC(=O)c3ccc4cc(C(=N)N)ccc4c3)cc21	Ki	'='	115.0	nM	6.94			UO_0000065	17.33	0.32	2.33	7.63	False	CHEMBL819934	Binding affinity against porcine trypsin was determined.	B	BAO_0000357	single protein format	Sus scrofa	None	None	None	None	CHEMBL209	Trypsin I	Homo sapiens	SINGLE PROTEIN	CHEMBL1148377	1	Scientific Literature	J. Med. Chem.	2004	None
CHEMBL87947		0	672.68	1	0.26	5	COc1ccc2c(c1)CC[C@H](NS(=O)(=O)Cc1ccccc1)C(=O)N2CC(=O)N[C@H]1CCCN(C(=N)N)C1O.O=C(O)C(F)(F)F	IC50	'='	110.0	nM	6.96			UO_0000065	12.46	0.24	6.70	3.91	False	CHEMBL873901	In vitro evaluation of inhibition of cleavage of the chromogenic substrate by human enzyme trypsin	B	BAO_0000357	single protein format	None	None	None	None	None	CHEMBL209	Trypsin I	Homo sapiens	SINGLE PROTEIN	CHEMBL1131963	1	Scientific Literature	Bioorg. Med. Chem. Lett.	1999	None
CHEMBL3667905		0	463.53	0	3.33	BDBM158099	CCC(CC)(Cc1ccc(C(=O)Oc2ccc(C(=N)N)cc2F)s1)C(=O)N[C@@H](C)C(=O)O	Ki	'='	1.67	nM	8.78		355645	UO_0000065	18.94	0.37	5.45	6.16	False	CHEMBL3887805	Trypsin Inhibition Assay: Using a 96 well plate (#3915, Costar), a test compound (25 uL) was mixed with 20 uM fluorescence enzyme substrate (Boc-Phe-Ser-Arg-AMC, 50 uL) mixed with 200 mM Tris-HCl buffer (pH 8.0), and human trypsin (Sigma, 25 uL) was added. Using a fluorescence plate reader fmax (Molecular Devices, Inc.), the reaction rate was measured from the time-course changes at excitation wa…	B	BAO_0000357	single protein format	Homo sapiens	None	None	None	None	CHEMBL209	Trypsin I	Homo sapiens	SINGLE PROTEIN	CHEMBL3886456	37	BindingDB Database		2016	None
CHEMBL3672852		0	440.50	0	3.99	BDBM158111	CC(C)(Cc1ccc(C(=O)Oc2ccc(C(=N)N)cc2F)s1)C(=O)Nc1cccnc1	Ki	'='	3.6	nM	8.44		355657	UO_0000065	19.17	0.37	4.45	7.15	False	CHEMBL3887805	Trypsin Inhibition Assay: Using a 96 well plate (#3915, Costar), a test compound (25 uL) was mixed with 20 uM fluorescence enzyme substrate (Boc-Phe-Ser-Arg-AMC, 50 uL) mixed with 200 mM Tris-HCl buffer (pH 8.0), and human trypsin (Sigma, 25 uL) was added. Using a fluorescence plate reader fmax (Molecular Devices, Inc.), the reaction rate was measured from the time-course changes at excitation wa…	B	BAO_0000357	single protein format	Homo sapiens	None	None	None	None	CHEMBL209	Trypsin I	Homo sapiens	SINGLE PROTEIN	CHEMBL3886456	37	BindingDB Database		2016	None
CHEMBL3672855		0	520.58	1	2.57	BDBM158114	CCC(CC)(Cc1ccc(C(=O)Oc2ccc(C(=N)N)cc2F)s1)C(=O)N[C@@H](CCC(N)=O)C(=O)O	Ki	'='	3.88	nM	8.41		355660	UO_0000065	16.16	0.32	5.84	4.53	False	CHEMBL3887805	Trypsin Inhibition Assay: Using a 96 well plate (#3915, Costar), a test compound (25 uL) was mixed with 20 uM fluorescence enzyme substrate (Boc-Phe-Ser-Arg-AMC, 50 uL) mixed with 200 mM Tris-HCl buffer (pH 8.0), and human trypsin (Sigma, 25 uL) was added. Using a fluorescence plate reader fmax (Molecular Devices, Inc.), the reaction rate was measured from the time-course changes at excitation wa…	B	BAO_0000357	single protein format	Homo sapiens	None	None	None	None	CHEMBL209	Trypsin I	Homo sapiens	SINGLE PROTEIN	CHEMBL3886456	37	BindingDB Database		2016	None
CHEMBL3672870		0	447.49	0	2.69	BDBM158129	CC(C)(Cc1ccc(C(=O)Oc2ccc(C(=N)N)cc2F)s1)C(=O)NC1(C(=O)O)CC1	Ki	'='	1.01	nM	9.00		355675	UO_0000065	20.10	0.40	6.31	6.31	False	CHEMBL3887805	Trypsin Inhibition Assay: Using a 96 well plate (#3915, Costar), a test compound (25 uL) was mixed with 20 uM fluorescence enzyme substrate (Boc-Phe-Ser-Arg-AMC, 50 uL) mixed with 200 mM Tris-HCl buffer (pH 8.0), and human trypsin (Sigma, 25 uL) was added. Using a fluorescence plate reader fmax (Molecular Devices, Inc.), the reaction rate was measured from the time-course changes at excitation wa…	B	BAO_0000357	single protein format	Homo sapiens	None	None	None	None	CHEMBL209	Trypsin I	Homo sapiens	SINGLE PROTEIN	CHEMBL3886456	37	BindingDB Database		2016	None
CHEMBL3977688		0	531.57	1	2.06	BDBM199976	CCC(CC)(Cc1ccc(C(=O)Oc2ccc(C(=N)N)cc2F)s1)C(=O)N[C@@H](Cc1nn[nH]n1)C(=O)O	Ki	'='	3.4	nM	8.47		355704	UO_0000065	15.93	0.31	6.41	4.30	False	CHEMBL3887805	Trypsin Inhibition Assay: Using a 96 well plate (#3915, Costar), a test compound (25 uL) was mixed with 20 uM fluorescence enzyme substrate (Boc-Phe-Ser-Arg-AMC, 50 uL) mixed with 200 mM Tris-HCl buffer (pH 8.0), and human trypsin (Sigma, 25 uL) was added. Using a fluorescence plate reader fmax (Molecular Devices, Inc.), the reaction rate was measured from the time-course changes at excitation wa…	B	BAO_0000357	single protein format	Homo sapiens	None	None	None	None	CHEMBL209	Trypsin I	Homo sapiens	SINGLE PROTEIN	CHEMBL3886456	37	BindingDB Database		2016	None
CHEMBL3949541		0	461.52	0	2.89	BDBM199981	CC(C)(Cc1ccc(C(=O)Oc2ccc(C(=N)N)cc2F)s1)C(=O)N1CC[C@H](C(=O)O)C1	Ki	'='	1.33	nM	8.88		355709	UO_0000065	19.23	0.38	5.99	6.63	False	CHEMBL3887805	Trypsin Inhibition Assay: Using a 96 well plate (#3915, Costar), a test compound (25 uL) was mixed with 20 uM fluorescence enzyme substrate (Boc-Phe-Ser-Arg-AMC, 50 uL) mixed with 200 mM Tris-HCl buffer (pH 8.0), and human trypsin (Sigma, 25 uL) was added. Using a fluorescence plate reader fmax (Molecular Devices, Inc.), the reaction rate was measured from the time-course changes at excitation wa…	B	BAO_0000357	single protein format	Homo sapiens	None	None	None	None	CHEMBL209	Trypsin I	Homo sapiens	SINGLE PROTEIN	CHEMBL3886456	37	BindingDB Database		2016	None
CHEMBL356261		0	448.50	0	3.45	7a	Cc1cc(C(=O)Nc2ccc(-c3ccccc3S(N)(=O)=O)cc2)n(-c2ccccc2O)n1	Ki	'>'	1500.0	nM				UO_0000065					False	CHEMBL817826	Tested in vitro for inhibition of human trypsin	B	BAO_0000357	single protein format	None	None	None	None	None	CHEMBL209	Trypsin I	Homo sapiens	SINGLE PROTEIN	CHEMBL1145914	1	Scientific Literature	J. Med. Chem.	2003	None
CHEMBL359449		0	560.57	2	5.41	45b	CN(C)Cc1ccccc1-n1nc(C(F)(F)F)cc1C(=O)Nc1ccc(-c2ccccc2S(C)(=O)=O)cc1F	NT						Not Determined						False	CHEMBL824710	Tested in vitro for inhibition of human trypsin; Not tested	B	BAO_0000357	single protein format	None	None	None	None	None	CHEMBL209	Trypsin I	Homo sapiens	SINGLE PROTEIN	CHEMBL1145914	1	Scientific Literature	J. Med. Chem.	2003	None
CHEMBL369177		0	457.36	1	5.34	9	CCN(C)Cc1ccc(C(=O)Nc2ccc(Cl)cc2C(=O)Nc2ccc(Cl)cn2)cc1	IC50	'>'	11000.0	nM				UO_0000065					False	CHEMBL818170	Inhibitory activity against trypsin.	B	BAO_0000357	single protein format	None	None	None	None	None	CHEMBL209	Trypsin I	Homo sapiens	SINGLE PROTEIN	CHEMBL1147578	1	Scientific Literature	Bioorg. Med. Chem. Lett.	2004	None
CHEMBL83681		0	673.84	1	2.73	10	COc1ccc(C[C@H]2C(=O)N(CCCc3ccccc3)CC(=O)N2CC(=O)N[C@@H](CC2CCCN(C(=N)N)C2)C(=O)c2nccs2)cc1	IC50	'='	3800.0	nM	5.42			UO_0000065	8.04	0.15	2.69	3.35	False	CHEMBL818169	Inhibitory activity against human trypsin	B	BAO_0000357	single protein format	None	None	None	None	None	CHEMBL209	Trypsin I	Homo sapiens	SINGLE PROTEIN	CHEMBL1132668	1	Scientific Literature	Bioorg. Med. Chem. Lett.	1999	None
CHEMBL296046		0	430.51	0	3.18	5c	COC(=O)[C@H](Cc1cccc(C(=N)N)c1)[C@@H](C)NC(=O)c1ccc(-c2ccncc2)cc1	Ki	'='	76.0	nM	7.12			UO_0000065	16.54	0.30	3.94	6.03	False	CHEMBL817811	In vitro inhibitory potency against Trypsin	B	BAO_0000357	single protein format	Homo sapiens	None	None	None	None	CHEMBL209	Trypsin I	Homo sapiens	SINGLE PROTEIN	CHEMBL1135155	1	Scientific Literature	Bioorg. Med. Chem. Lett.	2002	None
CHEMBL2373400		0	551.50	None	None	13	CC1(C)[C@H]2C[C@@H]1[C@]1(C)OB([C@H](CCCCN)NC(=O)Cn3nc(CCC(=O)O)nc3Cc3ccccc3)O[C@@H]1C2	Ki	'='	7.1	nM	8.15			UO_0000065	14.78	None	None	None	False	CHEMBL811614	Inhibition of trypsin	B	BAO_0000357	single protein format	None	None	None	None	None	CHEMBL209	Trypsin I	Homo sapiens	SINGLE PROTEIN	CHEMBL1130774	1	Scientific Literature	Bioorg. Med. Chem. Lett.	1998	None
CHEMBL177078		0	508.65	1	0.70	3 ((2R,4R)-MQPA)	CC1CNc2c(cccc2S(=O)(=O)N[C@@H](CCCN=C(N)N)C(=O)N2CC[C@@H](C)CC2C(=O)O)C1	Ki	'='	5000.0	nM	5.30			UO_0000065	10.42	0.21	4.60	2.94	False	CHEMBL811784	Inhibitory Activity against Trypsin	B	BAO_0000357	single protein format	None	None	None	None	None	CHEMBL209	Trypsin I	Homo sapiens	SINGLE PROTEIN	CHEMBL1133610	1	Scientific Literature	J. Med. Chem.	2000	None
CHEMBL442766		0	476.48	0	1.95	2	Nc1noc2ccc(-n3nnnc3C(=O)Nc3ccc(-c4ccccc4S(N)(=O)=O)cc3)cc12	Ki	'>'	1600.0	nM				UO_0000065					False	CHEMBL817820	Inhibitory constant against trypsin using human purified enzymes	B	BAO_0000357	single protein format	Homo sapiens	None	None	None	None	CHEMBL209	Trypsin I	Homo sapiens	SINGLE PROTEIN	CHEMBL1136511	1	Scientific Literature	Bioorg. Med. Chem. Lett.	2003	None
CHEMBL2373348		0	570.55	None	None	25	CC1(C)[C@H]2C[C@@H]1[C@]1(C)OB([C@H](CCCCN)NC(=O)Cn3nc(-c4cccc(N)c4)nc3Cc3ccccc3)O[C@@H]1C2	Ki	'='	4.2	nM	8.38			UO_0000065	14.68	None	None	None	False	CHEMBL811614	Inhibition of trypsin	B	BAO_0000357	single protein format	None	None	None	None	None	CHEMBL209	Trypsin I	Homo sapiens	SINGLE PROTEIN	CHEMBL1130774	1	Scientific Literature	Bioorg. Med. Chem. Lett.	1998	None
CHEMBL2373346		0	578.57	None	None	22	CC(C)C(=O)NCc1nc(Cc2ccccc2)n(CC(=O)N[C@@H](CCCCN)B2O[C@@H]3C[C@@H]4C[C@@H](C4(C)C)[C@]3(C)O2)n1	Ki	'='	9.6	nM	8.02			UO_0000065	13.86	None	None	None	False	CHEMBL811614	Inhibition of trypsin	B	BAO_0000357	single protein format	None	None	None	None	None	CHEMBL209	Trypsin I	Homo sapiens	SINGLE PROTEIN	CHEMBL1130774	1	Scientific Literature	Bioorg. Med. Chem. Lett.	1998	None
CHEMBL432172		0	774.93	2	3.27	55	N=C(N)Nc1ccc(CNC(=O)N2CCN(C(=O)OCC34CCC(COC(=O)N5CCN(C(=O)NCc6ccc(NC(=N)N)cc6)CC5)(CC3)CC4)CC2)cc1	Ki	'='	20000.0	nM	4.70			UO_0000065	6.06	0.11	1.43	1.90	False	CHEMBL824723	Compound was evaluated for its inhibitory potency against trypsin	B	BAO_0000357	single protein format	None	None	None	None	None	CHEMBL209	Trypsin I	Homo sapiens	SINGLE PROTEIN	CHEMBL1132784	1	Scientific Literature	Bioorg. Med. Chem. Lett.	2000	None
CHEMBL149837		0	226.28	0	2.40	19 (table 3)	NCc1ccc(C(=O)Nc2ccccc2)cc1	Ki	'='	199986186.96	nM		Outside typical range		UO_0000065					False	CHEMBL858270	Inhibition of trypsin	B	BAO_0000357	single protein format	None	None	None	None	None	CHEMBL209	Trypsin I	Homo sapiens	SINGLE PROTEIN	CHEMBL1132536	1	Scientific Literature	J. Med. Chem.	1999	None
CHEMBL42039		0	479.02	0	2.37	14b	CCNC(=O)COc1ccc(Cl)cc1CNC(=O)[C@@H]1CCCN1C(=O)[C@H](N)C1CCCCC1	Ki	'='	23000.0	nM	4.64			UO_0000065	9.68	0.19	2.27	4.08	False	CHEMBL819276	Binding affinity was evaluated on serine protease trypsin.	B	BAO_0000357	single protein format	None	None	None	None	None	CHEMBL209	Trypsin I	Homo sapiens	SINGLE PROTEIN	CHEMBL1131061	1	Scientific Literature	J. Med. Chem.	1998	None
CHEMBL116245		0	555.60	2	-1.20	3a	N=C(N)N1CCC[C@H](NC(=O)CNC(=O)[C@@H](CCNC(=O)c2cnccn2)NC(=O)OCc2ccccc2)C1O	IC50	'='	30.0	nM	7.52			UO_0000065	13.54	0.26	8.72	3.35	False	CHEMBL820684	In vitro inhibition of human trypsin.	B	BAO_0000357	single protein format	None	None	None	None	None	CHEMBL209	Trypsin I	Homo sapiens	SINGLE PROTEIN	CHEMBL1131910	1	Scientific Literature	Bioorg. Med. Chem. Lett.	1999	None
CHEMBL137331		0	424.54	1	5.70	11d	N=C(N)CCCCC1C(=O)O[C@H]2Cc3ccc(-c4cccc(-c5ccccc5)c4)cc3[C@H]12	K obs / 1	'='	0.11	uM-1 s-1									False	CHEMBL884920	Inhibitory activity against protease trypsin was determined	B	BAO_0000357	single protein format	None	None	None	None	None	CHEMBL209	Trypsin I	Homo sapiens	SINGLE PROTEIN	CHEMBL1131930	1	Scientific Literature	Bioorg. Med. Chem. Lett.	1999	None
CHEMBL125552		0	515.42	2	5.53	9t	O=C(CCc1ccc2[nH]c(-c3ccc(Cl)s3)nc2c1)Nc1ccc(N2CCOCC2=O)c(Cl)c1	IC50	'>'	10000.0	nM				UO_0000065					False	CHEMBL820674	Binding affinity of the compoumd against human trypsin was determined	B	BAO_0000357	single protein format	None	None	None	None	None	CHEMBL209	Trypsin I	Homo sapiens	SINGLE PROTEIN	CHEMBL1146806	1	Scientific Literature	Bioorg. Med. Chem. Lett.	2004	None
CHEMBL275582		0	748.70	1	3.45	28	CCOC(=O)[C@]1(C)CN(Cc2ccc(-c3ccccc3S(N)(=O)=O)cc2)C[C@H]1c1cccc(C(=N)N)c1.O=C(O)C(F)(F)F.O=C(O)C(F)(F)F	Ki	'='	750.0	nM	6.12			UO_0000065	11.76	0.23	2.67	4.39	False	CHEMBL818183	Binding affinity against trypsin in an enzyme inhibition assay.	B	BAO_0000357	single protein format	None	None	None	None	None	CHEMBL209	Trypsin I	Homo sapiens	SINGLE PROTEIN	CHEMBL1131683	1	Scientific Literature	Bioorg. Med. Chem. Lett.	1999	None
CHEMBL32280		0	434.52	0	0.03	3b	Cc1nc(N)ccc1CNC(=O)Cn1c(C)cc(S(=O)(=O)NCC2CC2)c(N)c1=O	Ki	'='	1000.0	nM	6.00			UO_0000065	13.81	0.27	5.97	3.70	False	CHEMBL817816	Inhibitory activity against human trypsin	B	BAO_0000357	single protein format	None	None	None	None	None	CHEMBL209	Trypsin I	Homo sapiens	SINGLE PROTEIN	CHEMBL1136704	1	Scientific Literature	Bioorg. Med. Chem. Lett.	2003	None
CHEMBL108540		0	682.82	2	6.71	1	CC(C)(C(=O)OC(=O)C(C)(C)C(CCc1ccccc1)NC(=O)c1ccc(C#N)cc1)C(CCc1ccccc1)NC(=O)c1ccc(C#N)cc1	IC50	'='	300.0	nM	6.52			UO_0000065	9.55	0.17	-0.19	4.37	False	CHEMBL822096	Inhibitory activity against porcine pancreatic trypsin (TRP)	B	BAO_0000357	single protein format	Sus scrofa	None	None	None	None	CHEMBL209	Trypsin I	Homo sapiens	SINGLE PROTEIN	CHEMBL1132518	1	Scientific Literature	Bioorg. Med. Chem. Lett.	1999	None
CHEMBL149260		0	534.49	1	4.61	13c	COc1ccc(-n2nc(C(F)(F)F)cc2C(=O)Nc2ccc(-c3ccccc3S(N)(=O)=O)cc2F)cc1	Ki						Not Determined						False	CHEMBL817827	Tested in vitro for inhibition of human trypsin; Not tested	B	BAO_0000357	single protein format	None	None	None	None	None	CHEMBL209	Trypsin I	Homo sapiens	SINGLE PROTEIN	CHEMBL1145914	1	Scientific Literature	J. Med. Chem.	2003	None
CHEMBL358604		0	491.57	0	3.21	18	COc1ccc(-n2nc(C)cc2C(=O)Nc2ccc(-c3ccccc3S(N)(=O)=O)cc2)cc1CN	Ki						Not Determined						False	CHEMBL817827	Tested in vitro for inhibition of human trypsin; Not tested	B	BAO_0000357	single protein format	None	None	None	None	None	CHEMBL209	Trypsin I	Homo sapiens	SINGLE PROTEIN	CHEMBL1145914	1	Scientific Literature	J. Med. Chem.	2003	None
CHEMBL423266		0	464.40	0	2.50	28	N[C@H](Cc1ccc(Cl)c(Cl)c1)C(=O)N1CCC[C@H]1C(=O)NCC1CCc2n[nH]cc2C1	Ki	'>'	68300.0	nM				UO_0000065					False	CHEMBL817808	In vitro inhibitory activity against Trypsin	B	BAO_0000357	single protein format	None	None	None	None	None	CHEMBL209	Trypsin I	Homo sapiens	SINGLE PROTEIN	CHEMBL1136607	1	Scientific Literature	Bioorg. Med. Chem. Lett.	2003	None
CHEMBL175130		0	511.41	1	4.63	44	CN1CCN=C1N(C)Cc1ccc(C(=O)Nc2ccc(Cl)cc2C(=O)Nc2ccc(Cl)cn2)cc1	IC50	'>'	11000.0	nM				UO_0000065					False	CHEMBL818170	Inhibitory activity against trypsin.	B	BAO_0000357	single protein format	None	None	None	None	None	CHEMBL209	Trypsin I	Homo sapiens	SINGLE PROTEIN	CHEMBL1147578	1	Scientific Literature	Bioorg. Med. Chem. Lett.	2004	None
CHEMBL42702		0	526.57	1	4.60	10	Cc1cc(C(=O)Nc2ccc(-c3ccccc3S(N)(=O)=O)cc2)n(-c2cc3ccccc3cc2C(=O)O)n1	IC50	'>'	11000.0	nM				UO_0000065					False	CHEMBL818174	Inhibitory activity against trypsin	B	BAO_0000357	single protein format	None	None	None	None	None	CHEMBL209	Trypsin I	Homo sapiens	SINGLE PROTEIN	CHEMBL1135946	1	Scientific Literature	Bioorg. Med. Chem. Lett.	2002	None
CHEMBL279519		0	517.01	2	5.55	26	Cc1cc(C(=O)Nc2ccc(-c3ccccc3S(N)(=O)=O)cc2)n(-c2ccc3cc(Cl)ccc3c2)n1	IC50	'>'	11000.0	nM				UO_0000065					False	CHEMBL818174	Inhibitory activity against trypsin	B	BAO_0000357	single protein format	None	None	None	None	None	CHEMBL209	Trypsin I	Homo sapiens	SINGLE PROTEIN	CHEMBL1135946	1	Scientific Literature	Bioorg. Med. Chem. Lett.	2002	None
CHEMBL44831		0	500.64	1	4.27	14	COC(=O)[C@H](Cc1cccc(C(=N)N)c1)[C@@H](CC(C)C)NC(=O)c1ccc(-c2cccc(CN)c2)cc1	Ki	'='	38.0	nM	7.42			UO_0000065	14.82	0.27	3.15	5.65	False	CHEMBL817805	In vitro inhibitory activity against human trypsin	B	BAO_0000357	single protein format	None	None	None	None	None	CHEMBL209	Trypsin I	Homo sapiens	SINGLE PROTEIN	CHEMBL1135154	1	Scientific Literature	Bioorg. Med. Chem. Lett.	2002	None
CHEMBL308232		0	627.86	2	2.94	21	CC(C)C[C@H](NC(=O)[C@H](Cc1ccccc1)NC(=O)CCCN=C(N)N)C(=O)N[C@@H](CC1CCCCC1)[C@@H](O)c1nccs1	Ratio	'='	2.5										False	CHEMBL818028	Selectivity ratio: IC50(Trypsin)/IC50 (thrombin) was determined	B	BAO_0000357	single protein format	None	None	None	None	None	CHEMBL209	Trypsin I	Homo sapiens	SINGLE PROTEIN	CHEMBL1127567	1	Scientific Literature	J. Med. Chem.	1994	None
CHEMBL174702		0	448.57	1	5.41	14a	N=C(N)c1ccc2ccc(Cn3c4ccccc4c4ccc(OC5CCNCC5)cc43)cc2c1	Ki	'='	30.0	nM	7.52			UO_0000065	16.77	0.30	2.11	9.89	False	CHEMBL815755	In vitro inhibition of bovine trypsin.	B	BAO_0000357	single protein format	None	None	None	None	None	CHEMBL209	Trypsin I	Homo sapiens	SINGLE PROTEIN	CHEMBL1133499	1	Scientific Literature	Bioorg. Med. Chem. Lett.	2000	None
CHEMBL117387		0	468.58	0	1.92	21	Cc1ccc(NS(=O)(=O)Cc2ccccc2)c(=O)n1CC(=O)NCc1ccccc1CCN	Selectivity ratio	'='	106585.0										False	CHEMBL844562	Ratio of inhibitory constant evaluated against trypsin to that of thrombin (Factor IIa)	B	BAO_0000357	single protein format	None	None	None	None	None	CHEMBL209	Trypsin I	Homo sapiens	SINGLE PROTEIN	CHEMBL1136286	1	Scientific Literature	Bioorg. Med. Chem. Lett.	2003	None
CHEMBL355985		0	269.34	0	2.93	17 (table 3)	NCc1ccc(C(=O)OCCCc2ccccc2)cc1	Ki	'='	500034534.98	nM		Outside typical range		UO_0000065					False	CHEMBL858270	Inhibition of trypsin	B	BAO_0000357	single protein format	None	None	None	None	None	CHEMBL209	Trypsin I	Homo sapiens	SINGLE PROTEIN	CHEMBL1132536	1	Scientific Literature	J. Med. Chem.	1999	None
CHEMBL102345		0	525.60	0	3.72	18	N=C(N)c1cccc(N2CCCCN(C3CCN(Cc4cccs4)CC3)C2=O)c1.O=C(O)C(F)(F)F	Ki	'='	170.0	nM	6.77			UO_0000065	16.45	0.32	3.05	8.83	False	CHEMBL818020	Inhibitory activity against trypsin	B	BAO_0000357	single protein format	None	None	None	None	None	CHEMBL209	Trypsin I	Homo sapiens	SINGLE PROTEIN	CHEMBL1133385	1	Scientific Literature	Bioorg. Med. Chem. Lett.	2000	None
CHEMBL543454		0	342.79	0	2.76	24	Cl.N=C(N)Nc1ccc(C(=O)Oc2cccc3cccnc23)cc1	IC50	'='	27.7	nM	7.56			UO_0000065	24.67	0.45	4.80	7.48	False	CHEMBL815475	Inhibition of human trypsin and the control activity being 7.3 umol/min/mg	B	BAO_0000357	single protein format	None	None	None	None	None	CHEMBL209	Trypsin I	Homo sapiens	SINGLE PROTEIN	CHEMBL1123155	1	Scientific Literature	J. Med. Chem.	1986	None
CHEMBL312904		0	712.70	1	4.03	22	N=C(N)N1CCCC(C[C@H](NC(=O)CN2C(=O)CN(CCCc3ccc(Cl)c(Cl)c3)C(=O)[C@H]2Cc2ccccc2)C(=O)c2nccs2)C1	IC50	'='	7200.0	nM	5.14			UO_0000065	7.22	0.15	1.11	3.37	False	CHEMBL818172	Inhibitory concentration required against trypsin was determined	B	BAO_0000357	single protein format	None	None	None	None	None	CHEMBL209	Trypsin I	Homo sapiens	SINGLE PROTEIN	CHEMBL1132099	1	Scientific Literature	Bioorg. Med. Chem. Lett.	1999	None
CHEMBL84536		0	673.84	1	2.73	16	COc1ccc(CCCN2CC(=O)N(CC(=O)N[C@@H](CC3CCCN(C(=N)N)C3)C(=O)c3nccs3)[C@H](Cc3ccccc3)C2=O)cc1	IC50	'='	14000.0	nM	4.85			UO_0000065	7.20	0.14	2.12	3.00	False	CHEMBL818172	Inhibitory concentration required against trypsin was determined	B	BAO_0000357	single protein format	None	None	None	None	None	CHEMBL209	Trypsin I	Homo sapiens	SINGLE PROTEIN	CHEMBL1132099	1	Scientific Literature	Bioorg. Med. Chem. Lett.	1999	None
CHEMBL276782		0	748.70	1	3.45	25	CC(C)OC(=O)[C@@H]1CN(Cc2ccc(-c3ccccc3S(N)(=O)=O)cc2)C[C@H]1c1cccc(C(=N)N)c1.O=C(O)C(F)(F)F.O=C(O)C(F)(F)F	Ki	'='	98.0	nM	7.01			UO_0000065	13.46	0.26	3.56	5.02	False	CHEMBL818183	Binding affinity against trypsin in an enzyme inhibition assay.	B	BAO_0000357	single protein format	None	None	None	None	None	CHEMBL209	Trypsin I	Homo sapiens	SINGLE PROTEIN	CHEMBL1131683	1	Scientific Literature	Bioorg. Med. Chem. Lett.	1999	None
CHEMBL290363		0	488.44	None	None	6	CC1(C)C2CC1[C@]1(C)OB([C@H](CCCN=C(N)N)NC(=O)c3cccc(-c4ccccc4)c3)O[C@@H]1C2	Ki	'='	7.4	nM	8.13			UO_0000065	16.65	None	None	None	False	CHEMBL811780	Inhibition of trypsin	B	BAO_0000357	single protein format	None	None	None	None	None	CHEMBL209	Trypsin I	Homo sapiens	SINGLE PROTEIN	CHEMBL1151536	1	Scientific Literature	Bioorg. Med. Chem. Lett.	1997	None
CHEMBL39375		0	540.76	1	4.83	32	CCC1CCN(C(=O)C(Cc2nc3ccccc3s2)NS(=O)(=O)c2cccc3c2NCC(C)(C)C3)CC1	Ki	'='	260000.0	nM		Outside typical range		UO_0000065					False	CHEMBL817139	Compound was evaluated for its inhibitory activity against Trypsin	B	BAO_0000357	single protein format	None	None	None	None	None	CHEMBL209	Trypsin I	Homo sapiens	SINGLE PROTEIN	CHEMBL1133232	1	Scientific Literature	Bioorg. Med. Chem. Lett.	2000	None
CHEMBL47920		0	489.99	0	2.35	6	Cc1nc(N)ccc1CNC(=O)Cn1c(C)ccc(NS(=O)(=O)Cc2ccc(Cl)cc2)c1=O	Ki	'='	2600.0	nM	5.58			UO_0000065	11.40	0.23	3.24	4.10	False	CHEMBL817281	Compound was evaluated to inhibit the trypsin enzyme	B	BAO_0000357	single protein format	None	None	None	None	None	CHEMBL209	Trypsin I	Homo sapiens	SINGLE PROTEIN	CHEMBL1130870	1	Scientific Literature	Bioorg. Med. Chem. Lett.	1998	None
CHEMBL340098		0	504.49	0	0.15	18	CC(=O)NCC(=O)N[C@@H](CCCN=C(N)N)C(=O)c1nc2ccccc2s1.O=C(O)C(F)(F)F	Ki	'='	260.0	nM	6.58			UO_0000065	16.86	0.33	6.44	4.32	False	CHEMBL655074	In vitro inhibition of bovine trypsin.	B	BAO_0000357	single protein format	None	None	None	None	None	CHEMBL209	Trypsin I	Homo sapiens	SINGLE PROTEIN	CHEMBL1145070	1	Scientific Literature	J. Med. Chem.	2003	None
CHEMBL542712		0	368.83	1	1.60	2	Cl.N=C(N)c1ccc2[nH]c(Cc3nc4cc(C(=N)N)ccc4[nH]3)nc2c1	Ki	'='	100.0	nM	7.00			UO_0000065	21.06	0.38	5.40	4.46	False	CHEMBL655074	In vitro inhibition of bovine trypsin.	B	BAO_0000357	single protein format	None	None	None	None	None	CHEMBL209	Trypsin I	Homo sapiens	SINGLE PROTEIN	CHEMBL1145070	1	Scientific Literature	J. Med. Chem.	2003	None
CHEMBL169291		0	579.73	1	1.40	8	N=C(N)NCCC[C@H](NC(=O)[C@@H]1CC[C@H]2CN(C(=O)CCc3ccccc3)CC(=O)N21)C(=O)c1nc2c(s1)CCC2	IC50	'='	2.0	nM	8.70			UO_0000065	15.01	0.29	7.30	5.38	False	CHEMBL821309	In vitro inhibitory activity against human trypsin	B	BAO_0000357	single protein format	Homo sapiens	None	None	None	None	CHEMBL209	Trypsin I	Homo sapiens	SINGLE PROTEIN	CHEMBL1132074	1	Scientific Literature	Bioorg. Med. Chem. Lett.	1999	None
CHEMBL290720		0	603.57	None	None	8	CC(C)(C)OC(=O)Nc1cccc(-c2cccc(C(=O)N[C@@H](CCCN=C(N)N)B3O[C@@H]4CC5CC(C5(C)C)[C@]4(C)O3)c2)c1	Ki	'='	35.0	nM	7.46			UO_0000065	12.35	None	None	None	False	CHEMBL811780	Inhibition of trypsin	B	BAO_0000357	single protein format	None	None	None	None	None	CHEMBL209	Trypsin I	Homo sapiens	SINGLE PROTEIN	CHEMBL1151536	1	Scientific Literature	Bioorg. Med. Chem. Lett.	1997	None
CHEMBL8090		0	528.98	1	1.88	11 (+/-)	Nc1cc(C2=NOC(CNC=O)(C(=O)Nc3ccc(-c4ccccc4S(N)(=O)=O)cn3)C2)ccc1Cl	Ki	'>'	8000.0	nM				UO_0000065					False	CHEMBL878974	Inhibitory activity against trypsin using human purified enzyme	B	BAO_0000357	single protein format	None	None	None	None	None	CHEMBL209	Trypsin I	Homo sapiens	SINGLE PROTEIN	CHEMBL1145764	1	Scientific Literature	Bioorg. Med. Chem. Lett.	2003	None
CHEMBL345435		0	547.63	1	1.00	20	CC(C)COC(=O)OC[C@@H](NS(=O)(=O)Cc1ccccc1)C(=O)NCC(=O)NCc1ccc(C(=N)N)cc1	Ki	'='	120.0	nM	6.92			UO_0000065	12.64	0.25	5.92	3.65	False	CHEMBL811611	In vitro inhibition of trypsin.	B	BAO_0000357	single protein format	None	None	None	None	None	CHEMBL209	Trypsin I	Homo sapiens	SINGLE PROTEIN	CHEMBL1135855	1	Scientific Literature	Bioorg. Med. Chem. Lett.	2002	None
CHEMBL281591		0	599.69	1	3.90	8e	CCc1nc2c(N(CC(=O)O)CC(=O)O)c(OC3CCN(C(C)=N)CC3)ccc2n1Cc1ccc2ccc(C(=N)N)cc2c1	Ki	'='	15.0	nM	7.82			UO_0000065	13.05	0.24	3.92	4.30	False	CHEMBL817144	Tested in vitro for the selectivity against trypsin (Trp)	B	BAO_0000357	single protein format	None	None	None	None	None	CHEMBL209	Trypsin I	Homo sapiens	SINGLE PROTEIN	CHEMBL1135304	1	Scientific Literature	Bioorg. Med. Chem. Lett.	2002	None
CHEMBL10346		0	467.61	0	3.33	2j	Cc1nc(N)ccc1CNC(=O)Cn1c(C)cc2c(c1=O)NC(=O)C(CC(C)C)(CC(C)C)C2	Ki	'='	1500.0	nM	5.82			UO_0000065	12.45	0.23	2.49	4.89	False	CHEMBL818021	The compound was tested for its ability to inhibit trypsin.	B	BAO_0000357	single protein format	None	None	None	None	None	CHEMBL209	Trypsin I	Homo sapiens	SINGLE PROTEIN	CHEMBL1132875	1	Scientific Literature	Bioorg. Med. Chem. Lett.	2000	None
CHEMBL85164		0	494.53	0	1.39	1a (FOY-305)	CN(C)C(=O)COC(=O)Cc1ccc(OC(=O)c2ccc(NC(=N)N)cc2)cc1.CS(=O)(=O)O	IC50	'='	50.6	nM	7.30			UO_0000065	18.31	0.34	5.91	5.41	False	CHEMBL821450	Concentration required to inhibit enzymatic cleavage of the chromogenic substrate (Boc-Phe-Ser-Arg-AMC) for trypsin in vitro.	B	BAO_0000357	single protein format	None	None	None	None	None	CHEMBL209	Trypsin I	Homo sapiens	SINGLE PROTEIN	CHEMBL1128424	1	Scientific Literature	J. Med. Chem.	1995	None
CHEMBL340547		0	501.53	0	2.42	5	N=C(N)NCCCC(NC(=O)C1CCCC1)C(=O)c1nc2ccccc2s1.O=C(O)C(F)(F)F	Ki	'='	30.0	nM	7.52			UO_0000065	19.41	0.38	5.10	6.22	False	CHEMBL655074	In vitro inhibition of bovine trypsin.	B	BAO_0000357	single protein format	None	None	None	None	None	CHEMBL209	Trypsin I	Homo sapiens	SINGLE PROTEIN	CHEMBL1145070	1	Scientific Literature	J. Med. Chem.	2003	None
CHEMBL81844		0	458.60	0	3.13	3	N=C(N)c1ccc(OCC[C@H]2CCCCN2C(=O)[C@@H](CC2CCCCC2)NCC(=O)O)cc1	Ki	'='	7300.0	nM	5.14			UO_0000065	11.20	0.21	2.01	3.99	False	CHEMBL817823	In vitro inhibition of human trypsin.	B	BAO_0000357	single protein format	None	None	None	None	None	CHEMBL209	Trypsin I	Homo sapiens	SINGLE PROTEIN	CHEMBL1135990	1	Scientific Literature	J. Med. Chem.	2002	None
CHEMBL350793		0	387.53	0	1.61	3	CC(C)[C@@H](NC(=O)c1cccc(C(=N)N)c1)C(=O)NCC1CCC(CN)CC1	Ki	'='	16200.0	nM	4.79			UO_0000065	12.36	0.23	3.18	3.57	False	CHEMBL818185	Binding affinity against human trypsin	B	BAO_0000357	single protein format	None	None	None	None	None	CHEMBL209	Trypsin I	Homo sapiens	SINGLE PROTEIN	CHEMBL1134227	1	Scientific Literature	Bioorg. Med. Chem. Lett.	2001	None
CHEMBL207990	EPOXOMYCIN	0	554.73	1	1.16	epoxomicin	CC[C@H](C)[C@H](NC(=O)[C@H]([C@@H](C)CC)N(C)C(C)=O)C(=O)N[C@H](C(=O)N[C@@H](CC(C)C)C(=O)[C@@]1(C)CO1)[C@@H](C)O	k obs / 1						Not Determined						False	CHEMBL817280	Inhibitory activity against trypsin at concentration up to 50 uM; No data	B	BAO_0000357	single protein format	None	None	None	None	None	CHEMBL209	Trypsin I	Homo sapiens	SINGLE PROTEIN	CHEMBL1131830	1	Scientific Literature	Bioorg. Med. Chem. Lett.	1999	None
CHEMBL24907		0	468.61	0	4.92	8a	CCc1nc2cc(OC3CCN(C(C)=N)CC3)ccc2n1Cc1ccc2ccc(C(=N)N)cc2c1	Ki	'='	5.0	nM	8.30			UO_0000065	17.71	0.32	3.38	7.98	False	CHEMBL817144	Tested in vitro for the selectivity against trypsin (Trp)	B	BAO_0000357	single protein format	None	None	None	None	None	CHEMBL209	Trypsin I	Homo sapiens	SINGLE PROTEIN	CHEMBL1135304	1	Scientific Literature	Bioorg. Med. Chem. Lett.	2002	None
CHEMBL1204161		0	418.98	1	2.50	41	Cl.N=C(N)c1ccc(NCCCCCCNc2ccc(C(=N)N)cc2N)c(N)c1	Ki	'='	5300.0	nM	5.28			UO_0000065	13.79	0.26	2.78	3.00	False	CHEMBL815012	Inhibition of trypsin by amidase assay.	B	BAO_0000357	single protein format	None	None	None	None	None	CHEMBL209	Trypsin I	Homo sapiens	SINGLE PROTEIN	CHEMBL1124749	1	Scientific Literature	J. Med. Chem.	1990	None
CHEMBL19080	L-375378	0	406.49	0	1.81	1	Cc1nc(N)ccc1CNC(=O)Cn1c(C)cnc(NCCc2ccccc2)c1=O	Ki	'='	1800.0	nM	5.75			UO_0000065	14.13	0.26	3.93	5.00	False	CHEMBL817814	Inhibition of Trypsin	B	BAO_0000357	single protein format	Homo sapiens	None	None	None	None	CHEMBL209	Trypsin I	Homo sapiens	SINGLE PROTEIN	CHEMBL1136608	1	Scientific Literature	Bioorg. Med. Chem. Lett.	2003	None
CHEMBL353213		0	430.51	0	2.48	2	Cc1cnc(NCCc2ccccc2)c(=O)n1CC(=O)NCc1ccc2nccn2c1C	Ki	'='	6800.0	nM	5.17			UO_0000065	12.00	0.22	2.69	5.54	False	CHEMBL817814	Inhibition of Trypsin	B	BAO_0000357	single protein format	Homo sapiens	None	None	None	None	CHEMBL209	Trypsin I	Homo sapiens	SINGLE PROTEIN	CHEMBL1136608	1	Scientific Literature	Bioorg. Med. Chem. Lett.	2003	None
CHEMBL75749		0	638.73	2	1.77	26	N=C(N)Nc1ccc(CNC(=O)NCC(=O)O[C@H]2CCC[C@@H](OC(=O)CNC(=O)NCc3ccc(NC(=N)N)cc3)CCC2)cc1	Ki	'='	78000.0	nM	4.11			UO_0000065	6.43	0.12	2.34	1.59	False	CHEMBL824722	Inhibitory potency against trypsin	B	BAO_0000357	single protein format	None	None	None	None	None	CHEMBL209	Trypsin I	Homo sapiens	SINGLE PROTEIN	CHEMBL1132783	1	Scientific Literature	Bioorg. Med. Chem. Lett.	2000	None
CHEMBL267438		0	543.99	1	1.80	24 (-)	NC(=O)NCC1(C(=O)Nc2ccc(-c3ccccc3S(N)(=O)=O)cn2)CC(c2ccc(Cl)c(N)c2)=NO1	Ki	'>'	1600.0	nM				UO_0000065					False	CHEMBL878974	Inhibitory activity against trypsin using human purified enzyme	B	BAO_0000357	single protein format	None	None	None	None	None	CHEMBL209	Trypsin I	Homo sapiens	SINGLE PROTEIN	CHEMBL1145764	1	Scientific Literature	Bioorg. Med. Chem. Lett.	2003	None
CHEMBL355428		0	597.74	1	0.54	9	Cc1nc(C(=O)[C@H](CCCN=C(N)N)NC(=O)[C@@H]2CC[C@H]3CN(C(=O)CCc4ccccc4)CC(=O)N32)sc1CCO	IC50	'='	12.0	nM	7.92			UO_0000065	13.25	0.26	7.38	4.30	False	CHEMBL821309	In vitro inhibitory activity against human trypsin	B	BAO_0000357	single protein format	Homo sapiens	None	None	None	None	CHEMBL209	Trypsin I	Homo sapiens	SINGLE PROTEIN	CHEMBL1132074	1	Scientific Literature	Bioorg. Med. Chem. Lett.	1999	None
CHEMBL290836		0	506.43	None	None	13	CC1(C)C2CC1[C@]1(C)OB([C@H](CCCN=C(N)N)NC(=O)c3ccc(-c4ccccc4)cc3F)O[C@@H]1C2	Ki						Not Determined						False	CHEMBL811781	Compound was tested for the inhibition of trypsin; Not tested	B	BAO_0000357	single protein format	None	None	None	None	None	CHEMBL209	Trypsin I	Homo sapiens	SINGLE PROTEIN	CHEMBL1151536	1	Scientific Literature	Bioorg. Med. Chem. Lett.	1997	None
CHEMBL3216426		0	385.30	0	2.10	5 (Propamidine)	Cl.Cl.N=C(N)c1ccc(OCCCOc2ccc(C(=N)N)cc2)cc1	Ki	'='	3300.0	nM	5.48			UO_0000065	17.55	0.33	3.38	4.64	False	CHEMBL815012	Inhibition of trypsin by amidase assay.	B	BAO_0000357	single protein format	None	None	None	None	None	CHEMBL209	Trypsin I	Homo sapiens	SINGLE PROTEIN	CHEMBL1124749	1	Scientific Literature	J. Med. Chem.	1990	None
CHEMBL357455		0	461.93	0	2.86	12	Cc1ccc(S(=O)(=O)O)cc1.N=C(N)Nc1ccc(C(=O)Oc2ccc(Cl)cc2)cc1	IC50	'='	8.2	nM	8.09			UO_0000065	27.91	0.55	5.23	9.17	False	CHEMBL815475	Inhibition of human trypsin and the control activity being 7.3 umol/min/mg	B	BAO_0000357	single protein format	None	None	None	None	None	CHEMBL209	Trypsin I	Homo sapiens	SINGLE PROTEIN	CHEMBL1123155	1	Scientific Literature	J. Med. Chem.	1986	None
CHEMBL355047		0	484.02	0	1.78	23	CN(C)c1cccc2c(S(=O)(=O)NC(CCCN=C(N)N)C(=O)OCCCCl)cccc12	Relative hydrolysis	'='	0.5										False	CHEMBL813732	Rate of hydrolysis by trypsin relative to TAME	B	BAO_0000357	single protein format	None	None	None	None	None	CHEMBL209	Trypsin I	Homo sapiens	SINGLE PROTEIN	CHEMBL1121483	1	Scientific Literature	J. Med. Chem.	1980	None
CHEMBL1161381		0	204.22	0	1.72	4	CC(O)Cc1ccc2ccc(=O)oc2c1	Inhibition	'='	99.4	%				UO_0000187					False	CHEMBL815269	Compound was evaluated for in vitro inhibition of trypsin acting as esterase at 1 mM concentration	F	BAO_0000019	assay format	None	None	None	None	None	CHEMBL209	Trypsin I	Homo sapiens	SINGLE PROTEIN	CHEMBL1147420	1	Scientific Literature	Bioorg. Med. Chem. Lett.	2004	None
CHEMBL8356		0	572.05	1	2.45	9 (+/-)	CCNC(=O)NCC1(C(=O)Nc2ccc(-c3ccccc3S(N)(=O)=O)cn2)CC(c2ccc(Cl)c(N)c2)=NO1	Ki	'>'	4200.0	nM				UO_0000065					False	CHEMBL878974	Inhibitory activity against trypsin using human purified enzyme	B	BAO_0000357	single protein format	None	None	None	None	None	CHEMBL209	Trypsin I	Homo sapiens	SINGLE PROTEIN	CHEMBL1145764	1	Scientific Literature	Bioorg. Med. Chem. Lett.	2003	None
CHEMBL327213		0	651.58	1	1.14	35(SF324) (-)	COC(=O)CC1(C(=O)Nc2ncc(-c3ccccc3S(N)(=O)=O)cn2)CC(c2cccc(C(=N)N)c2)=NO1.O=C(O)C(F)(F)F	Ki	'='	170.0	nM	6.77			UO_0000065	12.59	0.24	5.63	3.18	False	CHEMBL824708	The binding affinity was measured towards human purified trypsin	B	BAO_0000357	single protein format	None	None	None	None	None	CHEMBL209	Trypsin I	Homo sapiens	SINGLE PROTEIN	CHEMBL1132311	1	Scientific Literature	J. Med. Chem.	1999	None
CHEMBL321314		0	650.59	1	1.75	29	COC(=O)CC1(C(=O)Nc2ccc(-c3ccccc3S(N)(=O)=O)nc2)CC(c2cccc(C(=N)N)c2)=NO1.O=C(O)C(F)(F)F	Ki	'='	180.0	nM	6.75			UO_0000065	12.57	0.24	4.99	3.37	False	CHEMBL824708	The binding affinity was measured towards human purified trypsin	B	BAO_0000357	single protein format	None	None	None	None	None	CHEMBL209	Trypsin I	Homo sapiens	SINGLE PROTEIN	CHEMBL1132311	1	Scientific Literature	J. Med. Chem.	1999	None
CHEMBL347640		0	367.45	0	2.04	30	CONC(=O)CC(CCc1ccc(C(=N)N)cc1)c1cccc(C(=N)N)c1	Ki						Not Determined						False	CHEMBL811613	In vitro inhibition of trypsin; Not tested	B	BAO_0000357	single protein format	None	None	None	None	None	CHEMBL209	Trypsin I	Homo sapiens	SINGLE PROTEIN	CHEMBL1131205	1	Scientific Literature	J. Med. Chem.	1998	None
CHEMBL38201		0	486.96	0	4.28	26	C/C(=C(\F)C(=O)Nc1ccc(-c2ccccc2S(N)(=O)=O)cc1Cl)c1cccc(C(=N)N)c1	IC50	'='	188.0	nM	6.73			UO_0000065	13.81	0.28	2.45	4.83	False	CHEMBL817894	Inhibitory activity against trypsin was determined	B	BAO_0000357	single protein format	None	None	None	None	None	CHEMBL209	Trypsin I	Homo sapiens	SINGLE PROTEIN	CHEMBL1136021	1	Scientific Literature	Bioorg. Med. Chem. Lett.	2002	None
CHEMBL41267		0	462.53	0	-0.42	2	N=C(N)N1CCC[C@H](NC(=O)Cn2cccc(NS(=O)(=O)Cc3ccccc3)c2=O)C1O	IC50	'='	26.2	nM	7.58			UO_0000065	16.39	0.32	8.00	4.44	True	CHEMBL818173	Inhibitory concentration required to inhibit human trypsin enzyme was determined	B	BAO_0000357	single protein format	None	None	None	None	None	CHEMBL209	Trypsin I	Homo sapiens	SINGLE PROTEIN	CHEMBL1130457	1	Scientific Literature	Bioorg. Med. Chem. Lett.	1997	None
CHEMBL96254		0	380.54	0	0.44	D-Cha-Pro-Agm	NC(N)=NCCCCNC(=O)[C@@H]1CCCN1C(=O)[C@H](N)CC1CCCCC1	K ass	'='	0.26	l M-1									False	CHEMBL818181	Inhibitory activity against the human trypsin	B	BAO_0000357	single protein format	None	None	None	None	None	CHEMBL209	Trypsin I	Homo sapiens	SINGLE PROTEIN	CHEMBL1131990	1	Scientific Literature	Bioorg. Med. Chem. Lett.	1999	None
CHEMBL94563		0	364.41	0	1.78	7	N=C(N)c1cccc(NC(=O)CC2CC(c3cccc(C(=N)N)c3)=NO2)c1	Ki	'>'	1200.0	nM				UO_0000065					False	CHEMBL879096	The compound was evaluated for inhibitory activity against Trypsin	B	BAO_0000357	single protein format	None	None	None	None	None	CHEMBL209	Trypsin I	Homo sapiens	SINGLE PROTEIN	CHEMBL1129218	1	Scientific Literature	Bioorg. Med. Chem. Lett.	1997	None
CHEMBL110780		0	538.65	1	2.13	5e	CC(C)(C)OC(=O)N[C@@H](C(=O)N1CCC[C@H]1C(=O)NC(C=O)CCCN=C(N)N)c1ccc2ccccc2c1	IC50	'='	9.0	nM	8.05			UO_0000065	14.94	0.28	5.92	4.75	False	CHEMBL816975	Inhibitory activity against trypsin	B	BAO_0000357	single protein format	None	None	None	None	None	CHEMBL209	Trypsin I	Homo sapiens	SINGLE PROTEIN	CHEMBL1126581	1	Scientific Literature	J. Med. Chem.	1993	None
CHEMBL79545		0	656.79	2	2.50	17	N=C(N)Nc1ccc(CNC(=O)CCCC(=O)NCc2ccc(CNC(=O)CCCC(=O)NCc3ccc(NC(=N)N)cc3)cc2)cc1	Ki	'='	70000.0	nM	4.16			UO_0000065	6.33	0.12	1.65	1.73	False	CHEMBL824722	Inhibitory potency against trypsin	B	BAO_0000357	single protein format	None	None	None	None	None	CHEMBL209	Trypsin I	Homo sapiens	SINGLE PROTEIN	CHEMBL1132783	1	Scientific Literature	Bioorg. Med. Chem. Lett.	2000	None
CHEMBL408300		0	660.74	2	2.16	21	N=C(N)Nc1ccc(CNC(=O)CCNC(=O)OCc2ccc(COC(=O)NCCC(=O)NCc3ccc(NC(=N)N)cc3)cc2)cc1	Ki	'='	72000.0	nM	4.14			UO_0000065	6.27	0.12	1.98	1.60	False	CHEMBL824722	Inhibitory potency against trypsin	B	BAO_0000357	single protein format	None	None	None	None	None	CHEMBL209	Trypsin I	Homo sapiens	SINGLE PROTEIN	CHEMBL1132783	1	Scientific Literature	Bioorg. Med. Chem. Lett.	2000	None
CHEMBL115707		0	569.62	2	-0.89	3b	Cc1cnc(C(=O)NCC[C@@H](NC(=O)OCc2ccccc2)C(=O)NCC(=O)N[C@H]2CCCN(C(=N)N)C2O)cn1	IC50	'='	40.3	nM	7.39			UO_0000065	12.98	0.25	8.28	3.29	False	CHEMBL820684	In vitro inhibition of human trypsin.	B	BAO_0000357	single protein format	None	None	None	None	None	CHEMBL209	Trypsin I	Homo sapiens	SINGLE PROTEIN	CHEMBL1131910	1	Scientific Literature	Bioorg. Med. Chem. Lett.	1999	None
CHEMBL323544		0	318.37	0	1.85	6	CC(=O)O.N=C(N)c1ccc(C[C@H]2C(=O)O[C@H]3CCC[C@@H]32)cc1	IC50	'='	220.0	nM	6.66			UO_0000065	25.77	0.48	4.81	8.74	False	CHEMBL820677	Inhibition of trypsin	B	BAO_0000357	single protein format	Homo sapiens	None	None	None	None	CHEMBL209	Trypsin I	Homo sapiens	SINGLE PROTEIN	CHEMBL1130641	1	Scientific Literature	Bioorg. Med. Chem. Lett.	1998	None
CHEMBL174750		0	551.42	1	4.66	4	NS(=O)(=O)c1ccccc1-c1ccc(C(=O)Nc2ccccc2C(=O)Nc2ccc(Br)cn2)cc1	IC50	'>'	10000.0	nM				UO_0000065					False	CHEMBL821455	Inhibitory concentration against trypsin was determined	B	BAO_0000357	single protein format	None	None	None	None	None	CHEMBL209	Trypsin I	Homo sapiens	SINGLE PROTEIN	CHEMBL1147577	1	Scientific Literature	Bioorg. Med. Chem. Lett.	2004	None
CHEMBL134736		0	461.55	0	3.21	50	Cc1cc(C(=O)Nc2ccc(-c3ccccc3S(N)(=O)=O)cc2)n(-c2cccc(CN)c2)n1	Ki	'='	250.0	nM	6.60			UO_0000065	14.30	0.27	3.39	4.96	False	CHEMBL817826	Tested in vitro for inhibition of human trypsin	B	BAO_0000357	single protein format	None	None	None	None	None	CHEMBL209	Trypsin I	Homo sapiens	SINGLE PROTEIN	CHEMBL1145914	1	Scientific Literature	J. Med. Chem.	2003	None
CHEMBL48608		0	344.21	0	3.90	22a	Cc1cc(Br)c(O)c(-c2cc3cc(C(=N)N)ccc3[nH]2)c1	Ki	'='	320.0	nM	6.50			UO_0000065	18.87	0.42	2.59	7.56	False	CHEMBL816557	Inhibition of Human Serine Protease Trypsin.	B	BAO_0000357	single protein format	None	None	None	None	None	CHEMBL209	Trypsin I	Homo sapiens	SINGLE PROTEIN	CHEMBL1134564	1	Scientific Literature	J. Med. Chem.	2001	None
CHEMBL86343		0	476.56	0	3.06	1d	COc1ccc2ccc(S(=O)(=O)NC3CCN(Cc4ccc5nc(N)ccc5c4)C3=O)cc2c1	Ki	'>'	2900.0	nM				UO_0000065					False	CHEMBL811783	In vitro evaluation of inhibitory activity against trypsin	B	BAO_0000357	single protein format	None	None	None	None	None	CHEMBL209	Trypsin I	Homo sapiens	SINGLE PROTEIN	CHEMBL1132509	1	Scientific Literature	Bioorg. Med. Chem. Lett.	1999	None
CHEMBL419773		0	513.33	1	2.16	33a	NCc1ccc(Cl)cc1CNC(=O)Cn1c(Cl)cnc(NCC(F)(F)c2cccc[n+]2[O-])c1=O	Ki	'='	415.0	nM	6.38			UO_0000065	12.43	0.26	4.22	4.95	False	CHEMBL818017	Inhibitory constant evaluated against trypsin	B	BAO_0000357	single protein format	None	None	None	None	None	CHEMBL209	Trypsin I	Homo sapiens	SINGLE PROTEIN	CHEMBL1136286	1	Scientific Literature	Bioorg. Med. Chem. Lett.	2003	None
CHEMBL324349		0	380.49	0	1.32	28	NCc1ccccc1CNC(=O)[C@@H]1CCCN1C(=O)[C@H](N)Cc1ccccc1	Selectivity ratio	'='	339.0										False	CHEMBL844562	Ratio of inhibitory constant evaluated against trypsin to that of thrombin (Factor IIa)	B	BAO_0000357	single protein format	None	None	None	None	None	CHEMBL209	Trypsin I	Homo sapiens	SINGLE PROTEIN	CHEMBL1136286	1	Scientific Literature	Bioorg. Med. Chem. Lett.	2003	None
CHEMBL494956		0	428.96	0	3.01	28	Cl.c1cc(C2=NCCN2)ccc1OCCCCCOc1ccc(C2=NCCN2)cc1	Ki	'>'	2000000.0	nM		Outside typical range		UO_0000065					False	CHEMBL815012	Inhibition of trypsin by amidase assay.	B	BAO_0000357	single protein format	None	None	None	None	None	CHEMBL209	Trypsin I	Homo sapiens	SINGLE PROTEIN	CHEMBL1124749	1	Scientific Literature	J. Med. Chem.	1990	None
CHEMBL3642938		0	448.45	0	2.15	BDBM109665	CC(Cc1ccc(C(=O)Oc2ccc(C(=N)N)cc2)o1)C(=O)SC(CC(=O)O)C(=O)O	Ki	'='	0.53	nM	9.28		230144	UO_0000065	20.68	0.41	7.13	5.13	False	CHEMBL3705715	Inhibition Assay: Inhibition assay using human trysin.	B	BAO_0000357	single protein format	Homo sapiens	None	None	None	None	CHEMBL209	Trypsin I	Homo sapiens	SINGLE PROTEIN	CHEMBL3638962	37	BindingDB Database		2013	None
CHEMBL3642905		0	447.47	0	1.47	BDBM109632	CC(Cc1ccc(C(=O)Oc2ccc(C(=N)N)cc2)s1)C(=O)N[C@H](CC(=O)O)C(=O)O	Ki	'='	1.54	nM	8.81		230160	UO_0000065	19.69	0.39	7.34	4.90	False	CHEMBL3705715	Inhibition Assay: Inhibition assay using human trysin.	B	BAO_0000357	single protein format	Homo sapiens	None	None	None	None	CHEMBL209	Trypsin I	Homo sapiens	SINGLE PROTEIN	CHEMBL3638962	37	BindingDB Database		2013	None
CHEMBL3642946		0	465.46	0	1.61	BDBM109673	CC(Cc1ccc(C(=O)Oc2ccc(C(=N)N)c(F)c2)s1)C(=O)N[C@@H](CC(=O)O)C(=O)O	Ki	'='	0.33	nM	9.48		230167	UO_0000065	20.37	0.40	7.87	5.27	False	CHEMBL3705715	Inhibition Assay: Inhibition assay using human trysin.	B	BAO_0000357	single protein format	Homo sapiens	None	None	None	None	CHEMBL209	Trypsin I	Homo sapiens	SINGLE PROTEIN	CHEMBL3638962	37	BindingDB Database		2013	None
CHEMBL3642908		0	316.31	0	2.05	BDBM109635	C[C@@H](Cc1ccc(C(=O)Oc2ccc(C(=N)N)cc2)o1)C(=O)O	Ki	'='	3.8	nM	8.42		230114	UO_0000065	26.62	0.50	6.37	6.65	False	CHEMBL3705715	Inhibition Assay: Inhibition assay using human trysin.	B	BAO_0000357	single protein format	Homo sapiens	None	None	None	None	CHEMBL209	Trypsin I	Homo sapiens	SINGLE PROTEIN	CHEMBL3638962	37	BindingDB Database		2013	None
CHEMBL434971		0	502.47	None	None	5	CC1(C)C2CC1[C@]1(C)OB([C@H](CCCN=C(N)N)NC(=O)Cc3ccc(-c4ccccc4)cc3)O[C@@H]1C2	Ki						Not Determined						False	CHEMBL811781	Compound was tested for the inhibition of trypsin; Not tested	B	BAO_0000357	single protein format	None	None	None	None	None	CHEMBL209	Trypsin I	Homo sapiens	SINGLE PROTEIN	CHEMBL1151536	1	Scientific Literature	Bioorg. Med. Chem. Lett.	1997	None
CHEMBL157805		0	344.33	0	3.35	3d	O=c1ccc2ccc(/C=N/N=C/c3ccc4ccc(=O)oc4c3)cc2o1	Inhibition	'='	65.4	%				UO_0000187					False	CHEMBL815269	Compound was evaluated for in vitro inhibition of trypsin acting as esterase at 1 mM concentration	F	BAO_0000019	assay format	None	None	None	None	None	CHEMBL209	Trypsin I	Homo sapiens	SINGLE PROTEIN	CHEMBL1147420	1	Scientific Literature	Bioorg. Med. Chem. Lett.	2004	None
CHEMBL92964		0	266.30	0	2.53	6k	Cc1cccc(-c2nc3cc(C(=N)N)ccc3[nH]2)c1O	Ki	'='	15000.0	nM	4.82			UO_0000065	18.11	0.33	2.29	4.88	False	CHEMBL816557	Inhibition of Human Serine Protease Trypsin.	B	BAO_0000357	single protein format	None	None	None	None	None	CHEMBL209	Trypsin I	Homo sapiens	SINGLE PROTEIN	CHEMBL1134564	1	Scientific Literature	J. Med. Chem.	2001	None
CHEMBL168280		0	558.68	1	2.20	17	Cn1c(C(=O)[C@H](CCCCN)NC(=O)[C@@H]2CC[C@H]3CN(C(=O)CCc4ccccc4)CC(=O)N32)nc2ccccc21	IC50	'='	8490.0	nM	5.07			UO_0000065	9.08	0.17	2.87	3.88	False	CHEMBL821309	In vitro inhibitory activity against human trypsin	B	BAO_0000357	single protein format	Homo sapiens	None	None	None	None	CHEMBL209	Trypsin I	Homo sapiens	SINGLE PROTEIN	CHEMBL1132074	1	Scientific Literature	Bioorg. Med. Chem. Lett.	1999	None
CHEMBL169946		0	533.63	1	0.85	11	N=C(N)NCCC[C@H](NC(=O)[C@@H]1CC[C@H]2CN(C(=O)CCc3ccccc3)CC(=O)N21)C(=O)c1ccccn1	IC50	'='	160.0	nM	6.80			UO_0000065	12.74	0.24	5.95	4.21	False	CHEMBL821309	In vitro inhibitory activity against human trypsin	B	BAO_0000357	single protein format	Homo sapiens	None	None	None	None	CHEMBL209	Trypsin I	Homo sapiens	SINGLE PROTEIN	CHEMBL1132074	1	Scientific Literature	Bioorg. Med. Chem. Lett.	1999	None
CHEMBL2373405		0	563.47	None	None	30	CC1(C)[C@H]2C[C@@H]1[C@]1(C)OB([C@H](CCCCN)NC(=O)Cn3nc(CC#N)nc3Cc3ccccc3[N+](=O)[O-])O[C@@H]1C2	Ki	'='	8.4	nM	8.08			UO_0000065	14.33	None	None	None	False	CHEMBL811614	Inhibition of trypsin	B	BAO_0000357	single protein format	None	None	None	None	None	CHEMBL209	Trypsin I	Homo sapiens	SINGLE PROTEIN	CHEMBL1130774	1	Scientific Literature	Bioorg. Med. Chem. Lett.	1998	None
CHEMBL3642972		0	481.49	0	2.58	BDBM109699	N=C(N)c1ccc(OC(=O)c2ccc(-c3ccc(C(=O)N[C@@H](CC(=O)O)C(=O)O)cc3)s2)cc1	Ki	'='	0.7	nM	9.15		230193	UO_0000065	19.01	0.37	6.57	5.09	False	CHEMBL3705715	Inhibition Assay: Inhibition assay using human trysin.	B	BAO_0000357	single protein format	Homo sapiens	None	None	None	None	CHEMBL209	Trypsin I	Homo sapiens	SINGLE PROTEIN	CHEMBL3638962	37	BindingDB Database		2013	None
CHEMBL3642973		0	499.48	0	2.72	BDBM109700	N=C(N)c1ccc(OC(=O)c2ccc(-c3ccc(C(=O)N[C@@H](CC(=O)O)C(=O)O)cc3)s2)c(F)c1	Ki	'='	0.27	nM	9.57		230194	UO_0000065	19.16	0.37	6.85	5.32	False	CHEMBL3705715	Inhibition Assay: Inhibition assay using human trysin.	B	BAO_0000357	single protein format	Homo sapiens	None	None	None	None	CHEMBL209	Trypsin I	Homo sapiens	SINGLE PROTEIN	CHEMBL3638962	37	BindingDB Database		2013	None
CHEMBL3642982		0	466.45	0	1.01	BDBM109710	CC(Cc1ncc(C(=O)Oc2ccc(C(=N)N)cc2F)s1)C(=O)N[C@@H](CC(=O)O)C(=O)O	Ki	'='	0.2	nM	9.70		230205	UO_0000065	20.79	0.41	8.69	5.03	False	CHEMBL3705715	Inhibition Assay: Inhibition assay using human trysin.	B	BAO_0000357	single protein format	Homo sapiens	None	None	None	None	CHEMBL209	Trypsin I	Homo sapiens	SINGLE PROTEIN	CHEMBL3638962	37	BindingDB Database		2013	None
CHEMBL162924		0	419.60	0	1.70	5	CSCC[C@@H](NC(=O)c1cccc(C(=N)N)c1)C(=O)NCC1CCC(CN)CC1	Ki	'='	10000.0	nM	5.00			UO_0000065	11.92	0.24	3.30	3.73	False	CHEMBL818185	Binding affinity against human trypsin	B	BAO_0000357	single protein format	None	None	None	None	None	CHEMBL209	Trypsin I	Homo sapiens	SINGLE PROTEIN	CHEMBL1134227	1	Scientific Literature	Bioorg. Med. Chem. Lett.	2001	None
CHEMBL351846		0	459.53	0	2.93	28	N=C(N)c1cccc(C(=O)N[C@@H](C(=O)N2CCN(c3ccc(F)cc3)CC2)c2ccccc2)c1	Ki	'='	1260.0	nM	5.90			UO_0000065	12.84	0.24	2.97	5.75	False	CHEMBL818185	Binding affinity against human trypsin	B	BAO_0000357	single protein format	None	None	None	None	None	CHEMBL209	Trypsin I	Homo sapiens	SINGLE PROTEIN	CHEMBL1134227	1	Scientific Literature	Bioorg. Med. Chem. Lett.	2001	None
CHEMBL323387		0	410.52	0	4.91	43c	N=C(N)c1ccc2cc(C(=O)Nc3ccc4c(c3)C(C3CCCC3)=NCC4)ccc2c1	Ki	'='	58.0	nM	7.24			UO_0000065	17.63	0.32	2.33	7.92	False	CHEMBL819934	Binding affinity against porcine trypsin was determined.	B	BAO_0000357	single protein format	Sus scrofa	None	None	None	None	CHEMBL209	Trypsin I	Homo sapiens	SINGLE PROTEIN	CHEMBL1148377	1	Scientific Literature	J. Med. Chem.	2004	None
CHEMBL1159958		0	243.31	0	2.91	Lactone 19	C=C1CC(c2ccc(NC(=N)N)cc2)CC(=C)O1	ka/Ki	'='	10.0	uM-1 min-1									False	CHEMBL821440	Specificity constant on trypsin was determined at 20 percent and at 98 minutes for maximum inhibition and no enzyme activity was recovered over the 2 h-time	B	BAO_0000357	single protein format	None	None	None	None	None	CHEMBL209	Trypsin I	Homo sapiens	SINGLE PROTEIN	CHEMBL1126229	1	Scientific Literature	Bioorg. Med. Chem. Lett.	1992	None
[truncated: 1,310 more rows]
