# Supplementary material for: PyRMD Studio: A Unified Suite for Next-Generation, AI-Powered Virtual Screening
Source: J Chem Inf Model. 2026 May 19;66(11):6197–203. doi: 10.1021/acs.jcim.6c00648 (PMC13250901; doi:10.1021/acs.jcim.6c00648)
Supplement: Supplementary file 1 [file ci6c00648_si_001.zip › DATA/tysy_chembl.csv]

Molecule ChEMBL ID	Molecule Name	Molecule Max Phase	Molecular Weight	#RO5 Violations	AlogP	Compound Key	Smiles	Standard Type	Standard Relation	Standard Value	Standard Units	pChEMBL Value	Data Validity Comment	Comment	Uo Units	Ligand Efficiency BEI	Ligand Efficiency LE	Ligand Efficiency LLE	Ligand Efficiency SEI	Potential Duplicate	Assay ChEMBL ID	Assay Description	Assay Type	BAO Format ID	BAO Label	Assay Organism	Assay Tissue ChEMBL ID	Assay Tissue Name	Assay Cell Type	Assay Subcellular Fraction	Target ChEMBL ID	Target Name	Target Organism	Target Type	Document ChEMBL ID	Source ID	Source Description	Document Journal	Document Year	Cell ChEMBL ID
CHEMBL73755		0	259.70	0	3.03	4l	Cc1cc2nc(N)nc(O)c2c2ccc(Cl)cc12	Inhibition	'='	17.8	%				UO_0000187					False	CHEMBL813759	Tested for percent inhibition against thymidylate synthase (TS) in Candida albicans at 6.6 uM	B	BAO_0000357	single protein format	Candida albicans	None	None	None	None	CHEMBL1952	Thymidylate synthase	Homo sapiens	SINGLE PROTEIN	CHEMBL1126757	1	Scientific Literature	J. Med. Chem.	1993	None
CHEMBL443272		0	245.67	0	2.72	4d	Nc1nc(O)c2c(ccc3c(Cl)cccc32)n1	Inhibition	'='	6.1	%				UO_0000187					False	CHEMBL813638	Tested against thymidylate synthase (TS) in Candida albicans at 56 uM	B	BAO_0000357	single protein format	Candida albicans	None	None	None	None	CHEMBL1952	Thymidylate synthase	Homo sapiens	SINGLE PROTEIN	CHEMBL1126757	1	Scientific Literature	J. Med. Chem.	1993	None
CHEMBL306754		0	257.25	0	2.16	13c	Cc1nc(O)c2c(n1)CCc1cc([N+](=O)[O-])ccc1-2	Inhibition	'='	20.0	%				UO_0000187					False	CHEMBL812435	Tested against thymidylate synthase (TS) in human at 440 uM	B	BAO_0000357	single protein format	None	None	None	None	None	CHEMBL1952	Thymidylate synthase	Homo sapiens	SINGLE PROTEIN	CHEMBL1126757	1	Scientific Literature	J. Med. Chem.	1993	None
CHEMBL3144186		0	384.28	0	-0.04	7b	O=c1[nH]c(=O)n([C@H]2C[C@H](O)[C@@H](COP(=O)(O)O)O2)cc1-c1ccccc1	Ki	'='	6800.0	nM	5.17			UO_0000065	13.45	0.27	5.21	3.42	False	CHEMBL815567	Inhibitory effect on human lymphoblast (Molt/4F) thymidylate synthase	B	BAO_0000357	single protein format	Homo sapiens	None	None	None	None	CHEMBL1952	Thymidylate synthase	Homo sapiens	SINGLE PROTEIN	CHEMBL1124237	1	Scientific Literature	J. Med. Chem.	1988	None
CHEMBL3144190		0	490.41	0	1.54	5b	O=c1[nH]c(=O)n([C@H]2C[C@H](O)[C@@H](COP(=O)(O)O)O2)cc1-c1ccc(OCc2ccccc2)cc1	Ki	'='	29400.0	nM	4.53			UO_0000065	9.24	0.18	2.99	2.83	False	CHEMBL815567	Inhibitory effect on human lymphoblast (Molt/4F) thymidylate synthase	B	BAO_0000357	single protein format	Homo sapiens	None	None	None	None	CHEMBL1952	Thymidylate synthase	Homo sapiens	SINGLE PROTEIN	CHEMBL1124237	1	Scientific Literature	J. Med. Chem.	1988	None
CHEMBL167164		0	518.55	1	4.28	3g	Cc1nc(O)c2c(ccc3ccc(CNc4ccc5c(=O)n([C@@H](CCC(=O)O)C(=O)O)sc5c4)cc32)n1	Ki	'='	4.0	nM	8.40			UO_0000065	16.20	0.31	4.12	5.43	False	CHEMBL811584	The compound was tested for inhibitory activity against thymidylate synthase (purified recombinant human gene) from Escherichia coli	B	BAO_0000357	single protein format	None	None	None	None	None	CHEMBL1952	Thymidylate synthase	Homo sapiens	SINGLE PROTEIN	CHEMBL1127675	1	Scientific Literature	J. Med. Chem.	1994	None
CHEMBL225072	PEMETREXED	4	427.42	1	0.67	pemetrexed	Nc1nc(=O)c2c(CCc3ccc(C(=O)N[C@@H](CCC(=O)O)C(=O)O)cc3)c[nH]c2[nH]1	IC50	'='	9500.0	nM	5.02			UO_0000065	11.75	0.22	4.35	2.63	True	CHEMBL982939	Inhibition of human thymidylate synthase	B	BAO_0000357	single protein format	Homo sapiens	None	None	None	None	CHEMBL1952	Thymidylate synthase	Homo sapiens	SINGLE PROTEIN	CHEMBL1155823	1	Scientific Literature	J. Med. Chem.	2008	None
CHEMBL142176		0	306.78	0	3.36	8	Cc1[nH]c2nc(N)nc(O)c2c1Sc1ccc(Cl)cc1	Inhibition	'='	40.0	%				UO_0000187					False	CHEMBL816051	Percent inhibition of Thymidylate synthase in Escherichia coli	B	BAO_0000357	single protein format	Enterococcus faecium	None	None	None	None	CHEMBL1952	Thymidylate synthase	Homo sapiens	SINGLE PROTEIN	CHEMBL1129396	1	Scientific Literature	J. Med. Chem.	1996	None
CHEMBL75109		0	230.24	0	2.40	7f	Cc1nc(O)c2c(n1)CCc1cc(F)ccc1-2	Inhibition	'='	24.0	%				UO_0000187					False	CHEMBL812434	Tested against thymidylate synthase (TS) in human at 168 uM	B	BAO_0000357	single protein format	None	None	None	None	None	CHEMBL1952	Thymidylate synthase	Homo sapiens	SINGLE PROTEIN	CHEMBL1126757	1	Scientific Literature	J. Med. Chem.	1993	None
CHEMBL417222		0	443.53	0	4.12	5	C#CCN(Cc1ccc2nc(C)nc(O)c2c1)c1ccc(S(=O)(=O)c2ccccc2)cc1	Kii	'='	0.023	uM				UO_0000064					False	CHEMBL817306	Inhibition of human Thymidylate synthase (Kii)	B	BAO_0000357	single protein format	Homo sapiens	None	None	None	None	CHEMBL1952	Thymidylate synthase	Homo sapiens	SINGLE PROTEIN	CHEMBL1125269	1	Scientific Literature	J. Med. Chem.	1991	None
CHEMBL443272		0	245.67	0	2.72	4d	Nc1nc(O)c2c(ccc3c(Cl)cccc32)n1	IC50	'='	26000.0	nM	4.58			UO_0000065	18.66	0.37	1.87	6.37	False	CHEMBL809253	Tested for inhibition against thymidylate synthase (TS) in human	B	BAO_0000357	single protein format	None	None	None	None	None	CHEMBL1952	Thymidylate synthase	Homo sapiens	SINGLE PROTEIN	CHEMBL1126757	1	Scientific Literature	J. Med. Chem.	1993	None
CHEMBL311404		0	257.29	0	1.93	6r	CCOc1ccc2c(c1)-c1c(O)nc(N)nc1CC2	IC50	'='	40400.0	nM	4.39			UO_0000065	17.08	0.32	2.46	5.41	False	CHEMBL809253	Tested for inhibition against thymidylate synthase (TS) in human	B	BAO_0000357	single protein format	None	None	None	None	None	CHEMBL1952	Thymidylate synthase	Homo sapiens	SINGLE PROTEIN	CHEMBL1126757	1	Scientific Literature	J. Med. Chem.	1993	None
CHEMBL301256		0	418.52	0	3.93	2i	Nc1nc2cc3c(cc2[nH]1)N(Cc1ccc(S(=O)(=O)c2ccccc2)cc1)CCC3	Kii	'='	0.043	uM				UO_0000064					False	CHEMBL817304	Inhibition of human Thymidylate synthase (TS)	B	BAO_0000357	single protein format	Homo sapiens	None	None	None	None	CHEMBL1952	Thymidylate synthase	Homo sapiens	SINGLE PROTEIN	CHEMBL1125390	1	Scientific Literature	J. Med. Chem.	1992	None
CHEMBL2323379		0	362.30	0	3.31	2B	O=C(Nc1cc2c3c(cccc3c1)C(=O)OC2=O)c1ccc([N+](=O)[O-])cc1	Ki	'='	17300.0	nM	4.76			UO_0000065	13.14	0.24	1.45	4.12	False	CHEMBL2329009	Inhibition of human thymidylate synthase A	B	BAO_0000357	single protein format	Homo sapiens	None	None	None	None	CHEMBL1952	Thymidylate synthase	Homo sapiens	SINGLE PROTEIN	CHEMBL2321847	1	Scientific Literature	Bioorg. Med. Chem. Lett.	2013	None
CHEMBL2323399		0	377.78	0	4.46	12B	O=C(/C=C/c1ccccc1Cl)Nc1cc2c3c(cccc3c1)C(=O)OC2=O	Ki	'>'	616000.0	nM		Outside typical range		UO_0000065					False	CHEMBL2329009	Inhibition of human thymidylate synthase A	B	BAO_0000357	single protein format	Homo sapiens	None	None	None	None	CHEMBL1952	Thymidylate synthase	Homo sapiens	SINGLE PROTEIN	CHEMBL2321847	1	Scientific Literature	Bioorg. Med. Chem. Lett.	2013	None
CHEMBL320036		0	532.58	1	3.81	6c	COC(=O)c1cccc([C@H](NC(=O)c2ccc(Sc3c(C)ccc4nc(N)nc(O)c34)cc2)C(=O)OC)c1	Relative potency	'='	4.5										False	CHEMBL818064	Relative potency to inhibit Thymidylate synthase in human, expressed as the ratio of IC50 of reference compound to that of the compound	B	BAO_0000357	single protein format	None	None	None	None	None	CHEMBL1952	Thymidylate synthase	Homo sapiens	SINGLE PROTEIN	CHEMBL1130681	1	Scientific Literature	Bioorg. Med. Chem. Lett.	1998	None
CHEMBL353700		0	411.53	0	2.11	12	O=S(=O)(c1ccc(CN2CCCc3cc4[nH]cnc4cc32)cc1)N1CCNCC1	Ki	'='	7700.0	nM	5.11			UO_0000065	12.43	0.24	3.00	6.29	False	CHEMBL882134	Inhibition of human Thymidylate synthase (TS)	B	BAO_0000357	single protein format	Homo sapiens	None	None	None	None	CHEMBL1952	Thymidylate synthase	Homo sapiens	SINGLE PROTEIN	CHEMBL1125390	1	Scientific Literature	J. Med. Chem.	1992	None
CHEMBL3144392		0	414.26	0	-1.61	quinone 1a	O=C1C=CC(=O)C(c2cn([C@H]3C[C@H](O)[C@@H](COP(=O)(O)O)O3)c(=O)[nH]c2=O)=C1	k cat	'='	0.065	s-1									False	CHEMBL812501	Rate constant (Kcat) was determined	B	BAO_0000357	single protein format	None	None	None	None	None	CHEMBL1952	Thymidylate synthase	Homo sapiens	SINGLE PROTEIN	CHEMBL1123535	1	Scientific Literature	J. Med. Chem.	1986	None
CHEMBL388340		0	463.45	1	1.48	4	Cc1[nH]c2nc(N)[nH]c(=O)c2c1Sc1ccc(C(=O)N[C@@H](CCC(=O)O)C(=O)O)c(F)c1	IC50	'='	54.0	nM	7.27			UO_0000065	15.68	0.31	5.79	3.80	False	CHEMBL916821	Inhibition of human thymidylate synthase	B	BAO_0000357	single protein format	Homo sapiens	None	None	None	None	CHEMBL1952	Thymidylate synthase	Homo sapiens	SINGLE PROTEIN	CHEMBL1149301	1	Scientific Literature	J. Med. Chem.	2004	None
CHEMBL477566		0	359.46	0	3.41	24	COc1ccc(Sc2[nH]c3nc(N)nc(N)c3c2C(C)C)cc1OC	Inhibition	'='	0.0	%				UO_0000187					False	CHEMBL982948	Inhibition of human thymidylate synthase at >23 uM	B	BAO_0000357	single protein format	Homo sapiens	None	None	None	None	CHEMBL1952	Thymidylate synthase	Homo sapiens	SINGLE PROTEIN	CHEMBL1155823	1	Scientific Literature	J. Med. Chem.	2008	None
CHEMBL169506		0	494.53	0	3.52	3d	Cc1nc(O)c2c(ccc3ccc(CNc4ccc(C(=O)N[C@@H](CCC(=O)O)C(=O)O)s4)cc32)n1	Ki	'='	1.1	nM	8.96			UO_0000065	18.12	0.35	5.44	5.54	False	CHEMBL811584	The compound was tested for inhibitory activity against thymidylate synthase (purified recombinant human gene) from Escherichia coli	B	BAO_0000357	single protein format	None	None	None	None	None	CHEMBL1952	Thymidylate synthase	Homo sapiens	SINGLE PROTEIN	CHEMBL1127675	1	Scientific Literature	J. Med. Chem.	1994	None
CHEMBL34259	METHOTREXATE	4	454.45	0	0.27	MTX	CN(Cc1cnc2nc(N)nc(N)c2n1)c1ccc(C(=O)N[C@@H](CCC(=O)O)C(=O)O)cc1	IC50						Not Determined						False	CHEMBL926350	Inhibition of human thymidylate synthase	B	BAO_0000357	single protein format	Homo sapiens	None	None	None	None	CHEMBL1952	Thymidylate synthase	Homo sapiens	SINGLE PROTEIN	CHEMBL1140703	1	Scientific Literature	J. Med. Chem.	2008	None
CHEMBL429308		0	323.18	0	2.97	15	Cc1cc2nc(N)[nH]c(=O)c2n1Cc1ccc(Cl)c(Cl)c1	IC50	'='	5400.0	nM	5.27			UO_0000065	16.30	0.34	2.30	6.87	False	CHEMBL926350	Inhibition of human thymidylate synthase	B	BAO_0000357	single protein format	Homo sapiens	None	None	None	None	CHEMBL1952	Thymidylate synthase	Homo sapiens	SINGLE PROTEIN	CHEMBL1140703	1	Scientific Literature	J. Med. Chem.	2008	None
CHEMBL104483		0	482.49	0	1.49	24	CCN(Cc1ccc2nc(CO)[nH]c(=O)c2c1)c1ccc(C(=O)N[C@@H](CCC(=O)O)C(=O)O)cc1	IC50	'='	263.03	nM	6.58			UO_0000065	13.64	0.26	5.09	3.81	False	CHEMBL1106435	Inhibition of thymidylate synthase	B	BAO_0000357	single protein format	None	None	None	None	None	CHEMBL1952	Thymidylate synthase	Homo sapiens	SINGLE PROTEIN	CHEMBL1157058	1	Scientific Literature	Eur. J. Med. Chem.	2010	None
CHEMBL104410		0	510.48	1	1.24	37	C#CCN(Cc1ccc2nc(CO)[nH]c(=O)c2c1)c1ccc(C(=O)N[C@@H](CCC(=O)O)C(=O)O)c(F)c1	IC50	'='	57.54	nM	7.24			UO_0000065	14.18	0.27	6.00	4.19	False	CHEMBL1106435	Inhibition of thymidylate synthase	B	BAO_0000357	single protein format	None	None	None	None	None	CHEMBL1952	Thymidylate synthase	Homo sapiens	SINGLE PROTEIN	CHEMBL1157058	1	Scientific Literature	Eur. J. Med. Chem.	2010	None
CHEMBL307399		0	494.48	0	2.06	58	C#CCN(Cc1ccc2nc(C)[nH]c(=O)c2c1)c1ccc(C(=O)N[C@@H](CCC(=O)O)C(=O)O)cc1F	IC50	'='	1445.44	nM	5.84			UO_0000065	11.81	0.22	3.78	3.82	False	CHEMBL1106435	Inhibition of thymidylate synthase	B	BAO_0000357	single protein format	None	None	None	None	None	CHEMBL1952	Thymidylate synthase	Homo sapiens	SINGLE PROTEIN	CHEMBL1157058	1	Scientific Literature	Eur. J. Med. Chem.	2010	None
CHEMBL1097598		0	459.48	0	1.37	92	Cc1nc2ccc(CN(C)c3cnc(C(=O)N[C@@H](CCC(=O)O)C(=O)O)s3)cc2c(=O)[nH]1	IC50	'='	416.87	nM	6.38			UO_0000065	13.89	0.27	5.01	3.85	False	CHEMBL1106435	Inhibition of thymidylate synthase	B	BAO_0000357	single protein format	None	None	None	None	None	CHEMBL1952	Thymidylate synthase	Homo sapiens	SINGLE PROTEIN	CHEMBL1157058	1	Scientific Literature	Eur. J. Med. Chem.	2010	None
CHEMBL351403		0	283.36	0	3.50	8	Cc1nc(O)c2c(Sc3ccncc3)c(C)ccc2n1	Ki	'='	58.0	nM	7.24			UO_0000065	25.54	0.49	3.74	12.29	False	CHEMBL823516	Inhibition of human Thymidylate synthase	B	BAO_0000357	single protein format	None	None	None	None	None	CHEMBL1952	Thymidylate synthase	Homo sapiens	SINGLE PROTEIN	CHEMBL1126619	1	Scientific Literature	J. Med. Chem.	1993	None
CHEMBL225072	PEMETREXED	4	427.42	1	0.67	LY-231514	Nc1nc(=O)c2c(CCc3ccc(C(=O)N[C@@H](CCC(=O)O)C(=O)O)cc3)c[nH]c2[nH]1	IC50	'='	11000.0	nM	4.96			UO_0000065	11.60	0.22	4.29	2.59	False	CHEMBL809255	Compound was evaluated as inhibitor of human thymidylate synthase	B	BAO_0000357	single protein format	None	None	None	None	None	CHEMBL1952	Thymidylate synthase	Homo sapiens	SINGLE PROTEIN	CHEMBL1145967	1	Scientific Literature	J. Med. Chem.	2003	None
CHEMBL34259	METHOTREXATE	4	454.45	0	0.27	MTX	CN(Cc1cnc2nc(N)nc(N)c2n1)c1ccc(C(=O)N[C@@H](CCC(=O)O)C(=O)O)cc1	Inhibition						No data						False	CHEMBL818062	Inhibition of recombinant human thymidylate synthase (TS); ND means not determined	B	BAO_0000357	single protein format	None	None	None	None	None	CHEMBL1952	Thymidylate synthase	Homo sapiens	SINGLE PROTEIN	CHEMBL1135938	1	Scientific Literature	J. Med. Chem.	2002	None
CHEMBL417222		0	443.53	0	4.12	8a	C#CCN(Cc1ccc2nc(C)nc(O)c2c1)c1ccc(S(=O)(=O)c2ccccc2)cc1	Ki	'='	12.0	nM	7.92			UO_0000065	17.86	0.34	3.80	9.50	False	CHEMBL811587	Binding affinity against recombinant human thymidylate synthase	B	BAO_0000357	single protein format	None	None	None	None	None	CHEMBL1952	Thymidylate synthase	Homo sapiens	SINGLE PROTEIN	CHEMBL1129952	1	Scientific Literature	J. Med. Chem.	1997	None
CHEMBL3144194		0	452.28	0	0.98	11b	O=c1[nH]c(=O)n([C@H]2C[C@H](O)[C@@H](COP(=O)(O)O)O2)cc1-c1ccc(C(F)(F)F)cc1	Km	'='	1350.0	nM				UO_0000065					False	CHEMBL815451	Inhibitory effect on human lymphoblast (Molt/4F) thymidylate synthase	B	BAO_0000357	single protein format	Homo sapiens	None	None	None	None	CHEMBL1952	Thymidylate synthase	Homo sapiens	SINGLE PROTEIN	CHEMBL1124237	1	Scientific Literature	J. Med. Chem.	1988	None
CHEMBL389051		0	477.48	0	1.19	PDDF	C#CCN(Cc1ccc2[nH]c(N)nc(=O)c2c1)c1ccc(C(=O)N[C@@H](CCC(=O)O)C(=O)O)cc1	IC50	'='	36.0	nM	7.44			UO_0000065	15.59	0.29	6.25	4.17	False	CHEMBL809256	Compound was evaluated for the inhibition at a given concentration against recombinant human TS	B	BAO_0000357	single protein format	None	None	None	None	None	CHEMBL1952	Thymidylate synthase	Homo sapiens	SINGLE PROTEIN	CHEMBL1132250	1	Scientific Literature	J. Med. Chem.	1999	None
CHEMBL161025		0	445.52	0	4.59	7b	C#CCN(Cc1ccc2nc(C)nc(O)c2c1)c1ccc([S+]([O-])c2ccccc2)c(F)c1	Ki	'='	120.0	nM	6.92			UO_0000065	15.53	0.30	2.33	10.44	False	CHEMBL811587	Binding affinity against recombinant human thymidylate synthase	B	BAO_0000357	single protein format	None	None	None	None	None	CHEMBL1952	Thymidylate synthase	Homo sapiens	SINGLE PROTEIN	CHEMBL1129952	1	Scientific Literature	J. Med. Chem.	1997	None
CHEMBL159213		0	477.97	0	4.77	8f	C#CCN(Cc1ccc2nc(C)nc(O)c2c1)c1ccc(S(=O)(=O)c2ccccc2Cl)cc1	Ki	'='	21.0	nM	7.68			UO_0000065	16.06	0.32	2.91	9.21	False	CHEMBL811587	Binding affinity against recombinant human thymidylate synthase	B	BAO_0000357	single protein format	None	None	None	None	None	CHEMBL1952	Thymidylate synthase	Homo sapiens	SINGLE PROTEIN	CHEMBL1129952	1	Scientific Literature	J. Med. Chem.	1997	None
CHEMBL159050		0	473.51	0	4.78	26	CN(Cc1ccc(S(=O)(=O)c2ccc([N+](=O)[O-])cc2)cc1)c1ccc2c3c(cccc13)C(=O)N2	Kii	'='	0.18	uM				UO_0000064					False	CHEMBL809246	Inhibitory activity against thymidylate synthase from human	B	BAO_0000357	single protein format	None	None	None	None	None	CHEMBL1952	Thymidylate synthase	Homo sapiens	SINGLE PROTEIN	CHEMBL1125372	1	Scientific Literature	J. Med. Chem.	1992	None
CHEMBL172474		0	369.47	0	4.87	38	Cc1nc(O)c2cc(CN(C)c3ccc(Cc4ccccc4)cc3)ccc2n1	Kis	'>'	1.0	uM				UO_0000064					False	CHEMBL815450	Inhibitory activity against human thymidylate synthase	B	BAO_0000357	single protein format	None	None	None	None	None	CHEMBL1952	Thymidylate synthase	Homo sapiens	SINGLE PROTEIN	CHEMBL1129494	1	Scientific Literature	J. Med. Chem.	1996	None
CHEMBL172474		0	369.47	0	4.87	38	Cc1nc(O)c2cc(CN(C)c3ccc(Cc4ccccc4)cc3)ccc2n1	Kii	'>'	1.0	uM				UO_0000064					False	CHEMBL817305	Inhibitory activity against human thymidylate synthase	B	BAO_0000357	single protein format	None	None	None	None	None	CHEMBL1952	Thymidylate synthase	Homo sapiens	SINGLE PROTEIN	CHEMBL1129494	1	Scientific Literature	J. Med. Chem.	1996	None
CHEMBL158542		0	461.52	0	4.26	8b	C#CCN(Cc1ccc2nc(C)nc(O)c2c1)c1ccc(S(=O)(=O)c2ccccc2)c(F)c1	Ki	'='	74.0	nM	7.13			UO_0000065	15.45	0.30	2.87	8.55	False	CHEMBL814563	Binding affinity against recombinant thymidylate synthase in Escherichia coli	B	BAO_0000357	single protein format	Escherichia coli	None	None	None	None	CHEMBL1952	Thymidylate synthase	Homo sapiens	SINGLE PROTEIN	CHEMBL1129952	1	Scientific Literature	J. Med. Chem.	1997	None
CHEMBL162076		0	477.97	0	4.77	8c	C#CCN(Cc1ccc2nc(C)nc(O)c2c1)c1ccc(S(=O)(=O)c2ccccc2)c(Cl)c1	Ki	'='	33.0	nM	7.48			UO_0000065	15.65	0.31	2.71	8.97	False	CHEMBL814563	Binding affinity against recombinant thymidylate synthase in Escherichia coli	B	BAO_0000357	single protein format	Escherichia coli	None	None	None	None	CHEMBL1952	Thymidylate synthase	Homo sapiens	SINGLE PROTEIN	CHEMBL1129952	1	Scientific Literature	J. Med. Chem.	1997	None
CHEMBL422735		0	327.39	0	3.26	7i	C#CCN(Cc1ccc2nc(C)nc(O)c2c1)c1cccc(C#C)c1	Kii	'='	0.68	uM				UO_0000064					False	CHEMBL817305	Inhibitory activity against human thymidylate synthase	B	BAO_0000357	single protein format	None	None	None	None	None	CHEMBL1952	Thymidylate synthase	Homo sapiens	SINGLE PROTEIN	CHEMBL1129494	1	Scientific Literature	J. Med. Chem.	1996	None
CHEMBL158542		0	461.52	0	4.26	8b	C#CCN(Cc1ccc2nc(C)nc(O)c2c1)c1ccc(S(=O)(=O)c2ccccc2)c(F)c1	Ki	'='	20.0	nM	7.70			UO_0000065	16.68	0.32	3.44	9.23	False	CHEMBL811587	Binding affinity against recombinant human thymidylate synthase	B	BAO_0000357	single protein format	None	None	None	None	None	CHEMBL1952	Thymidylate synthase	Homo sapiens	SINGLE PROTEIN	CHEMBL1129952	1	Scientific Literature	J. Med. Chem.	1997	None
CHEMBL57310		0	273.32	0	2.10	6	Cc1[nH]c2nc(N)nc(O)c2c1Sc1ccncc1	IC50	'='	29000.0	nM	4.54			UO_0000065	16.60	0.33	2.44	4.51	False	CHEMBL816048	The inhibitory concentration of compound was evaluated on Streptococcus faecium Thymidylate synthase	B	BAO_0000357	single protein format	Enterococcus faecium	None	None	None	None	CHEMBL1952	Thymidylate synthase	Homo sapiens	SINGLE PROTEIN	CHEMBL1129396	1	Scientific Literature	J. Med. Chem.	1996	None
CHEMBL141869		0	272.33	0	2.71	7	Cc1[nH]c2nc(N)nc(O)c2c1Sc1ccccc1	IC50	'='	60000.0	nM	4.22			UO_0000065	15.50	0.30	1.51	4.81	False	CHEMBL814297	The inhibitory concentration of compound was evaluated on Pneumocystis carini Thymidylate synthase	B	BAO_0000357	single protein format	Pneumocystis carinii	None	None	None	None	CHEMBL1952	Thymidylate synthase	Homo sapiens	SINGLE PROTEIN	CHEMBL1129396	1	Scientific Literature	J. Med. Chem.	1996	None
CHEMBL158542		0	461.52	0	4.26	8b	C#CCN(Cc1ccc2nc(C)nc(O)c2c1)c1ccc(S(=O)(=O)c2ccccc2)c(F)c1	Ki	'='	43.0	nM	7.37			UO_0000065	15.96	0.30	3.11	8.83	False	CHEMBL814563	Binding affinity against recombinant thymidylate synthase in Escherichia coli	B	BAO_0000357	single protein format	Escherichia coli	None	None	None	None	CHEMBL1952	Thymidylate synthase	Homo sapiens	SINGLE PROTEIN	CHEMBL1129952	1	Scientific Literature	J. Med. Chem.	1997	None
CHEMBL72132		0	228.23	0	2.94	8g	Cc1nc(O)c2c(ccc3ccc(F)cc32)n1	IC50	'='	1600.0	nM	5.80			UO_0000065	25.39	0.47	2.86	12.60	False	CHEMBL809252	Activity against human thymidylate synthase (TS)	B	BAO_0000357	single protein format	Homo sapiens	None	None	None	None	CHEMBL1952	Thymidylate synthase	Homo sapiens	SINGLE PROTEIN	CHEMBL1126757	1	Scientific Literature	J. Med. Chem.	1993	None
CHEMBL306775		0	245.67	0	2.72	4j	Nc1nc(O)c2c(ccc3ccc(Cl)cc32)n1	IC50	'='	1000.0	nM	6.00			UO_0000065	24.42	0.48	3.28	8.33	False	CHEMBL883513	Inhibition against thymidylate synthase (TS) in Candida albicans	B	BAO_0000357	single protein format	Candida albicans	None	None	None	None	CHEMBL1952	Thymidylate synthase	Homo sapiens	SINGLE PROTEIN	CHEMBL1126757	1	Scientific Literature	J. Med. Chem.	1993	None
CHEMBL3144193		0	409.29	0	-0.17	12b	N#Cc1ccc(-c2cn([C@H]3C[C@H](O)[C@@H](COP(=O)(O)O)O3)c(=O)[nH]c2=O)cc1	Km	'='	1510.0	nM				UO_0000065					False	CHEMBL815451	Inhibitory effect on human lymphoblast (Molt/4F) thymidylate synthase	B	BAO_0000357	single protein format	Homo sapiens	None	None	None	None	CHEMBL1952	Thymidylate synthase	Homo sapiens	SINGLE PROTEIN	CHEMBL1124237	1	Scientific Literature	J. Med. Chem.	1988	None
CHEMBL76015		0	335.12	0	2.74	14i	Nc1nc(O)c2c(ccc3cc(Br)c([N+](=O)[O-])cc32)n1	IC50	'='	27000.0	nM	4.57			UO_0000065	13.63	0.31	1.83	3.97	False	CHEMBL816054	Inhibition against thymidylate synthase (TS) in calf thymus	B	BAO_0000357	single protein format	None	None	None	None	None	CHEMBL1952	Thymidylate synthase	Homo sapiens	SINGLE PROTEIN	CHEMBL1126757	1	Scientific Literature	J. Med. Chem.	1993	None
CHEMBL336487		0	447.47	1	0.05	5	CC1=C(Sc2ccc(C(=O)NC(CCC(=O)O)C(=O)O)cc2)C2C(=O)NC(N)=NC2N1	IC50	'='	42.0	nM	7.38			UO_0000065	16.49	0.32	7.33	4.03	False	CHEMBL817510	Inhibitory activity against thymidylate Synthase from human recombinant sources	B	BAO_0000357	single protein format	None	None	None	None	None	CHEMBL1952	Thymidylate synthase	Homo sapiens	SINGLE PROTEIN	CHEMBL1128698	1	Scientific Literature	J. Med. Chem.	1995	None
CHEMBL171180		0	416.36	0	4.21	7r	C#CCN(Cc1ccc2nc(C)nc(O)c2c1)c1ccc([N+](=O)[O-])c(C(F)(F)F)c1	Kis	'='	0.074	uM				UO_0000064					False	CHEMBL815450	Inhibitory activity against human thymidylate synthase	B	BAO_0000357	single protein format	None	None	None	None	None	CHEMBL1952	Thymidylate synthase	Homo sapiens	SINGLE PROTEIN	CHEMBL1129494	1	Scientific Literature	J. Med. Chem.	1996	None
CHEMBL355011		0	333.39	0	2.78	7d	C#CCN(Cc1ccc2nc(C)nc(O)c2c1)c1cccc(CO)c1	Kii	'='	1.2	uM				UO_0000064					False	CHEMBL817305	Inhibitory activity against human thymidylate synthase	B	BAO_0000357	single protein format	None	None	None	None	None	CHEMBL1952	Thymidylate synthase	Homo sapiens	SINGLE PROTEIN	CHEMBL1129494	1	Scientific Literature	J. Med. Chem.	1996	None
CHEMBL170527		0	405.48	0	4.09	32	Cc1nc(O)c2cc(CNc3ccc(S(=O)(=O)c4ccccc4)cc3)ccc2n1	Kis	'='	1.0	uM				UO_0000064					False	CHEMBL815450	Inhibitory activity against human thymidylate synthase	B	BAO_0000357	single protein format	None	None	None	None	None	CHEMBL1952	Thymidylate synthase	Homo sapiens	SINGLE PROTEIN	CHEMBL1129494	1	Scientific Literature	J. Med. Chem.	1996	None
CHEMBL172085		0	382.26	0	4.05	7g	C#CCN(Cc1ccc2nc(C)nc(O)c2c1)c1cccc(Br)c1	Kii	'='	0.84	uM				UO_0000064					False	CHEMBL817305	Inhibitory activity against human thymidylate synthase	B	BAO_0000357	single protein format	None	None	None	None	None	CHEMBL1952	Thymidylate synthase	Homo sapiens	SINGLE PROTEIN	CHEMBL1129494	1	Scientific Literature	J. Med. Chem.	1996	None
CHEMBL3144212		0	748.64	3	-1.44	2b	Nc1nc2c(c(=O)[nH]1)N(Cc1cn([C@H]3C[C@H](O)[C@@H](COP(O)O)O3)c(=O)[nH]c1=O)C(CNc1ccc(C(=O)NC(CCC(=O)O)C(=O)O)cc1)CC2	Ki	'='	250.0	nM	6.60			UO_0000065	8.82	0.17	8.04	2.03	False	CHEMBL811597	Inhibitory activity against human thymidylate synthase with variable concentration of N5, 10-CH2-H4PteGlu and fixed dUMP (100 uM)	B	BAO_0000357	single protein format	None	None	None	None	None	CHEMBL1952	Thymidylate synthase	Homo sapiens	SINGLE PROTEIN	CHEMBL1122546	1	Scientific Literature	J. Med. Chem.	1984	None
CHEMBL3392214		0	445.47	2	-0.48	6	Nc1nc(O)c2cc(CSC[C@H]3O[C@@H](n4cnc5c(N)ncnc54)[C@H](O)[C@@H]3O)[nH]c2n1	Ki	'='	93000.0	nM	4.03			UO_0000065	9.05	0.18	4.51	1.95	False	CHEMBL684345	Inhibition of compound against Guanine-7-methyl transferase	B	BAO_0000357	single protein format	Vaccinia virus	None	None	None	None	CHEMBL1952	Thymidylate synthase	Homo sapiens	SINGLE PROTEIN	CHEMBL1124324	1	Scientific Literature	J. Med. Chem.	1989	None
CHEMBL3144391		0	418.36	0	-0.59	10	CC(=O)OC[C@H]1O[C@@H](n2cc(C3=CC(=O)C=CC3=O)c(=O)[nH]c2=O)C[C@@H]1OC(C)=O	k_obs	'='	0.001837	s-1									False	CHEMBL810882	The observed rate constant with methyl mercaptoacetate in Acetonitrile and buffered aqueous acetonitrile solution at 1.6 x 10e-4 M concentration of 0.0015 M	B	BAO_0000357	single protein format	None	None	None	None	None	CHEMBL1952	Thymidylate synthase	Homo sapiens	SINGLE PROTEIN	CHEMBL1123535	1	Scientific Literature	J. Med. Chem.	1986	None
CHEMBL3144391		0	418.36	0	-0.59	10	CC(=O)OC[C@H]1O[C@@H](n2cc(C3=CC(=O)C=CC3=O)c(=O)[nH]c2=O)C[C@@H]1OC(C)=O	k_obs	'='	0.004342	s-1									False	CHEMBL810242	The observed rate constant with methyl mercaptoacetate in Acetonitrile and buffered aqueous acetonitrile solution at 1.4 x 10e-4 M concentration of 0.0020	B	BAO_0000357	single protein format	None	None	None	None	None	CHEMBL1952	Thymidylate synthase	Homo sapiens	SINGLE PROTEIN	CHEMBL1123535	1	Scientific Literature	J. Med. Chem.	1986	None
CHEMBL3144391		0	418.36	0	-0.59	10	CC(=O)OC[C@H]1O[C@@H](n2cc(C3=CC(=O)C=CC3=O)c(=O)[nH]c2=O)C[C@@H]1OC(C)=O	k2	'='	4.7	M-1 s-1									False	CHEMBL810239	The rate constant with methyl mercaptoacetate in Acetonitrile and buffered aqueous acetonitrile solution at concentration of 0.0039 M	B	BAO_0000357	single protein format	None	None	None	None	None	CHEMBL1952	Thymidylate synthase	Homo sapiens	SINGLE PROTEIN	CHEMBL1123535	1	Scientific Literature	J. Med. Chem.	1986	None
CHEMBL400485		0	341.22	0	3.60	9	Cc1[nH]c2nc(N)[nH]c(=O)c2c1Sc1ccc(Cl)c(Cl)c1	IC50	'='	130.0	nM	6.89			UO_0000065	20.18	0.45	3.29	7.86	True	CHEMBL816742	The inhibitory concentration of compound was evaluated on Human Thymidylate synthase	B	BAO_0000357	single protein format	None	None	None	None	None	CHEMBL1952	Thymidylate synthase	Homo sapiens	SINGLE PROTEIN	CHEMBL1129396	1	Scientific Literature	J. Med. Chem.	1996	None
CHEMBL400485		0	341.22	0	3.60	9	Cc1[nH]c2nc(N)[nH]c(=O)c2c1Sc1ccc(Cl)c(Cl)c1	IC50	'='	2200.0	nM	5.66			UO_0000065	16.58	0.37	2.06	6.46	False	CHEMBL814297	The inhibitory concentration of compound was evaluated on Pneumocystis carini Thymidylate synthase	B	BAO_0000357	single protein format	Pneumocystis carinii	None	None	None	None	CHEMBL1952	Thymidylate synthase	Homo sapiens	SINGLE PROTEIN	CHEMBL1129396	1	Scientific Literature	J. Med. Chem.	1996	None
CHEMBL400485		0	341.22	0	3.60	9	Cc1[nH]c2nc(N)[nH]c(=O)c2c1Sc1ccc(Cl)c(Cl)c1	IC50	'>'	20000.0	nM				UO_0000065					False	CHEMBL665819	The inhibitory concentration of compound against Dihydrofolate reductases on Pneumocystis carini	B	BAO_0000357	single protein format	Pneumocystis carinii	None	None	None	None	CHEMBL1952	Thymidylate synthase	Homo sapiens	SINGLE PROTEIN	CHEMBL1129396	1	Scientific Literature	J. Med. Chem.	1996	None
CHEMBL161450		0	495.53	1	5.47	7d	C#CCN(Cc1ccc2nc(C)nc(O)c2c1)c1ccc([S+]([O-])c2ccccc2)c(C(F)(F)F)c1	Ki	'='	70.0	nM	7.16			UO_0000065	14.44	0.28	1.68	10.79	False	CHEMBL811587	Binding affinity against recombinant human thymidylate synthase	B	BAO_0000357	single protein format	None	None	None	None	None	CHEMBL1952	Thymidylate synthase	Homo sapiens	SINGLE PROTEIN	CHEMBL1129952	1	Scientific Literature	J. Med. Chem.	1997	None
CHEMBL162411		0	441.56	0	4.92	15	CNC1=Nc2ccc(N(C)Cc3ccc(S(=O)(=O)c4ccccc4)cc3)c3cccc1c23	Kis	'='	0.053	uM				UO_0000064					False	CHEMBL809247	Inhibitory activity against thymidylate synthase from human	B	BAO_0000357	single protein format	None	None	None	None	None	CHEMBL1952	Thymidylate synthase	Homo sapiens	SINGLE PROTEIN	CHEMBL1125372	1	Scientific Literature	J. Med. Chem.	1992	None
CHEMBL1814076		0	325.28	0	2.19	1A	Cc1cccc2c1C(=O)N(c1cc(C(=O)O)cc(C(=O)O)c1)C2=O	Inhibition						Not Active						False	CHEMBL1815021	Inhibition of human thymidylate synthase using N5,N10-methylene tetrahydrofolate at 50 uM by chromogenic assay	B	BAO_0000357	single protein format	Homo sapiens	None	None	None	None	CHEMBL1952	Thymidylate synthase	Homo sapiens	SINGLE PROTEIN	CHEMBL1811787	1	Scientific Literature	J. Med. Chem.	2011	None
CHEMBL349078		0	466.56	0	2.00	6	O=C1Nc2ccc(N(CCO)Cc3ccc(S(=O)(=O)N4CCNCC4)cc3)c3cccc1c23	Kis	'='	0.59	uM				UO_0000064					False	CHEMBL809247	Inhibitory activity against thymidylate synthase from human	B	BAO_0000357	single protein format	None	None	None	None	None	CHEMBL1952	Thymidylate synthase	Homo sapiens	SINGLE PROTEIN	CHEMBL1125372	1	Scientific Literature	J. Med. Chem.	1992	None
CHEMBL225071	RALTITREXED	4	458.50	0	1.98	ZD-1694	Cc1nc(=O)c2cc(CN(C)c3ccc(C(=O)N[C@@H](CCC(=O)O)C(=O)O)s3)ccc2[nH]1	IC50	'='	380.0	nM	6.42			UO_0000065	14.00	0.27	4.44	4.20	True	CHEMBL916821	Inhibition of human thymidylate synthase	B	BAO_0000357	single protein format	Homo sapiens	None	None	None	None	CHEMBL1952	Thymidylate synthase	Homo sapiens	SINGLE PROTEIN	CHEMBL1149301	1	Scientific Literature	J. Med. Chem.	2004	None
CHEMBL433923		0	451.55	0	1.88	30	C#CCN(Cc1ccc2nc(C)nc(O)c2c1)c1ccc(S(=O)(=O)N2CCNCC2)cc1	Kii	'='	0.071	uM				UO_0000064					False	CHEMBL817305	Inhibitory activity against human thymidylate synthase	B	BAO_0000357	single protein format	None	None	None	None	None	CHEMBL1952	Thymidylate synthase	Homo sapiens	SINGLE PROTEIN	CHEMBL1129494	1	Scientific Literature	J. Med. Chem.	1996	None
CHEMBL225072	PEMETREXED	4	427.42	1	0.67	LY-231514	Nc1nc(=O)c2c(CCc3ccc(C(=O)N[C@@H](CCC(=O)O)C(=O)O)cc3)c[nH]c2[nH]1	IC50	'='	19000.0	nM	4.72			UO_0000065	11.05	0.21	4.05	2.47	True	CHEMBL918702	Inhibition of human recombinant thymidylate synthase	B	BAO_0000357	single protein format	Homo sapiens	None	None	None	None	CHEMBL1952	Thymidylate synthase	Homo sapiens	SINGLE PROTEIN	CHEMBL1149313	1	Scientific Literature	J. Med. Chem.	2004	None
CHEMBL224868		0	479.90	1	1.99	5	Cc1[nH]c2nc(N)[nH]c(=O)c2c1Sc1ccc(C(=O)N[C@@H](CCC(=O)O)C(=O)O)c(Cl)c1	IC50	'='	51.0	nM	7.29			UO_0000065	15.20	0.31	5.30	3.81	False	CHEMBL916821	Inhibition of human thymidylate synthase	B	BAO_0000357	single protein format	Homo sapiens	None	None	None	None	CHEMBL1952	Thymidylate synthase	Homo sapiens	SINGLE PROTEIN	CHEMBL1149301	1	Scientific Literature	J. Med. Chem.	2004	None
CHEMBL145947		0	415.45	0	1.25	6 (LY-298207)	Nc1ncc(CCCCc2ccc(C(=O)N[C@@H](CCC(=O)O)C(=O)O)cc2)c(N)n1	Ki	'>'	5000.0	nM				UO_0000065					False	CHEMBL811589	Binding affinity against Recombinant human thymidylate synthase (TS).	B	BAO_0000357	single protein format	None	None	None	None	None	CHEMBL1952	Thymidylate synthase	Homo sapiens	SINGLE PROTEIN	CHEMBL1152109	1	Scientific Literature	Bioorg. Med. Chem. Lett.	1996	None
CHEMBL3144391		0	418.36	0	-0.59	10	CC(=O)OC[C@H]1O[C@@H](n2cc(C3=CC(=O)C=CC3=O)c(=O)[nH]c2=O)C[C@@H]1OC(C)=O	k_obs	'='	0.005177	s-1									False	CHEMBL813833	The observed rate constant with methyl mercaptoacetate in Acetonitrile and buffered aqueous acetonitrile solution at 1.6 x 10e-4 M concentration of 0.0036 M	B	BAO_0000357	single protein format	None	None	None	None	None	CHEMBL1952	Thymidylate synthase	Homo sapiens	SINGLE PROTEIN	CHEMBL1123535	1	Scientific Literature	J. Med. Chem.	1986	None
CHEMBL223279		0	441.44	0	1.61	4	Nc1nc(N)c2c(CCCc3ccc(C(=O)N[C@@H](CCC(=O)O)C(=O)O)cc3)coc2n1	IC50	'>'	18000.0	nM				UO_0000065					True	CHEMBL918702	Inhibition of human recombinant thymidylate synthase	B	BAO_0000357	single protein format	Homo sapiens	None	None	None	None	CHEMBL1952	Thymidylate synthase	Homo sapiens	SINGLE PROTEIN	CHEMBL1149313	1	Scientific Literature	J. Med. Chem.	2004	None
CHEMBL177208		0	387.43	0	4.89	39	C#CCN(Cc1ccc2nc(C)nc(S)c2c1)c1cccc(C(F)(F)F)c1	Kii	'='	2.3	uM				UO_0000064					False	CHEMBL817305	Inhibitory activity against human thymidylate synthase	B	BAO_0000357	single protein format	None	None	None	None	None	CHEMBL1952	Thymidylate synthase	Homo sapiens	SINGLE PROTEIN	CHEMBL1129494	1	Scientific Literature	J. Med. Chem.	1996	None
CHEMBL308790		0	274.21	0	2.12	14g	Nc1nc(O)c2c(ccc3c([N+](=O)[O-])c(F)ccc32)n1	IC50	'='	552000.0	nM		Outside typical range		UO_0000065					False	CHEMBL809253	Tested for inhibition against thymidylate synthase (TS) in human	B	BAO_0000357	single protein format	None	None	None	None	None	CHEMBL1952	Thymidylate synthase	Homo sapiens	SINGLE PROTEIN	CHEMBL1126757	1	Scientific Literature	J. Med. Chem.	1993	None
CHEMBL1231545		0	329.36	0	4.17	12A	Cc1cccc2c1C(=O)N(c1cc(-c3ccccc3)ccc1O)C2=O	Ki	'='	81000.0	nM	4.09			UO_0000065	12.42	0.22	-0.08	7.10	False	CHEMBL1815020	Inhibition of human thymidylate synthase using N5,N10-methylene tetrahydrofolate by chromogenic assay	B	BAO_0000357	single protein format	Homo sapiens	None	None	None	None	CHEMBL1952	Thymidylate synthase	Homo sapiens	SINGLE PROTEIN	CHEMBL1811787	1	Scientific Literature	J. Med. Chem.	2011	None
CHEMBL76106		0	335.12	0	2.74	4p	Nc1nc(O)c2c(ccc3cc([N+](=O)[O-])c(Br)cc32)n1	IC50	'='	3120.0	nM	5.51			UO_0000065	16.43	0.38	2.77	4.78	False	CHEMBL809253	Tested for inhibition against thymidylate synthase (TS) in human	B	BAO_0000357	single protein format	None	None	None	None	None	CHEMBL1952	Thymidylate synthase	Homo sapiens	SINGLE PROTEIN	CHEMBL1126757	1	Scientific Literature	J. Med. Chem.	1993	None
CHEMBL56992		0	487.03	0	3.03	8	CCN(Cc1ccc(S(=O)(=O)N2CCNCC2)cc1)c1ccc2c3c(cccc13)C(=O)N2.Cl	Kii	'='	1.6	uM				UO_0000064					False	CHEMBL817306	Inhibition of human Thymidylate synthase (Kii)	B	BAO_0000357	single protein format	Homo sapiens	None	None	None	None	CHEMBL1952	Thymidylate synthase	Homo sapiens	SINGLE PROTEIN	CHEMBL1125269	1	Scientific Literature	J. Med. Chem.	1991	None
CHEMBL168524		0	427.53	0	2.12	2m	Nc1nc2cc3c(cc2[nH]1)N(Cc1ccc(S(=O)(=O)N2CCOCC2)cc1)CCC3	Kii	'='	13.5	nM				UO_0000065					False	CHEMBL817303	Compound was evaluated for inhibitory constant using tight binding kinetics for the inhibition of human Thymidylate synthase (TS)	B	BAO_0000357	single protein format	None	None	None	None	None	CHEMBL1952	Thymidylate synthase	Homo sapiens	SINGLE PROTEIN	CHEMBL1125390	1	Scientific Literature	J. Med. Chem.	1992	None
CHEMBL225072	PEMETREXED	4	427.42	1	0.67	Pemetrexed	Nc1nc(=O)c2c(CCc3ccc(C(=O)N[C@@H](CCC(=O)O)C(=O)O)cc3)c[nH]c2[nH]1	IC50	'='	9500.0	nM	5.02			UO_0000065	11.75	0.22	4.35	2.63	True	CHEMBL859608	Inhibition of recombinant human TS	B	BAO_0000357	single protein format	Homo sapiens	None	None	None	None	CHEMBL1952	Thymidylate synthase	Homo sapiens	SINGLE PROTEIN	CHEMBL1149399	1	Scientific Literature	J. Med. Chem.	2006	None
CHEMBL202337		0	336.42	0	4.11	17	CCc1[nH]c2nc(N)nc(O)c2c1Sc1ccc2ccccc2c1	IC50	'='	5600.0	nM	5.25			UO_0000065	15.61	0.30	1.14	5.98	False	CHEMBL859608	Inhibition of recombinant human TS	B	BAO_0000357	single protein format	Homo sapiens	None	None	None	None	CHEMBL1952	Thymidylate synthase	Homo sapiens	SINGLE PROTEIN	CHEMBL1149399	1	Scientific Literature	J. Med. Chem.	2006	None
CHEMBL154935		0	453.50	0	2.20	4	CCc1[nH]c(N)nc2nc(C)c(CCc3ccc(C(=O)N[C@@H](CCC(=O)O)C(=O)O)cc3)c1-2	IC50	'='	9000.0	nM	5.05			UO_0000065	11.13	0.21	2.85	2.95	False	CHEMBL809255	Compound was evaluated as inhibitor of human thymidylate synthase	B	BAO_0000357	single protein format	None	None	None	None	None	CHEMBL1952	Thymidylate synthase	Homo sapiens	SINGLE PROTEIN	CHEMBL1145967	1	Scientific Literature	J. Med. Chem.	2003	None
CHEMBL34259	METHOTREXATE	4	454.45	0	0.27	Methotrexate(MTX)	CN(Cc1cnc2nc(N)nc(N)c2n1)c1ccc(C(=O)N[C@@H](CCC(=O)O)C(=O)O)cc1	IC50	'='	3600.0	nM	5.44			UO_0000065	11.98	0.23	5.17	2.59	False	CHEMBL817509	Inhibitory activity against human thymidylate synthase	B	BAO_0000357	single protein format	Homo sapiens	None	None	None	None	CHEMBL1952	Thymidylate synthase	Homo sapiens	SINGLE PROTEIN	CHEMBL1134503	1	Scientific Literature	J. Med. Chem.	2001	None
CHEMBL2368782		0	752.63	3	-1.15	3a	Cc1nc(N)nc(O)c1N(CCNc1ccc(C(=O)NC(CCC(=O)O)C(=O)O)cc1)Cc1cn([C@H]2C[C@H](O)[C@@H](COP(=O)(O)O)O2)c(=O)[nH]c1=O	IC50	'='	1180.0	nM	5.93			UO_0000065	7.88	0.16	7.08	1.73	False	CHEMBL880215	Inhibition of human thymidylate synthase at 40 uM concentration of 5,10-CH2-H4PteGlu5	B	BAO_0000357	single protein format	None	None	None	None	None	CHEMBL1952	Thymidylate synthase	Homo sapiens	SINGLE PROTEIN	CHEMBL1124003	1	Scientific Literature	J. Med. Chem.	1988	None
CHEMBL75592		0	211.22	0	2.07	4a	Nc1nc(O)c2c(ccc3ccccc32)n1	IC50	'='	1080.0	nM	5.97			UO_0000065	28.25	0.51	3.90	8.28	False	CHEMBL809253	Tested for inhibition against thymidylate synthase (TS) in human	B	BAO_0000357	single protein format	None	None	None	None	None	CHEMBL1952	Thymidylate synthase	Homo sapiens	SINGLE PROTEIN	CHEMBL1126757	1	Scientific Literature	J. Med. Chem.	1993	None
CHEMBL74772		0	292.14	0	2.29	6i	Nc1nc(O)c2c(n1)CCc1cc(Br)ccc1-2	Inhibition	'='	41.0	%				UO_0000187					False	CHEMBL812471	Tested for percent inhibition against thymidylate synthase (TS) in calf thymus at 220 uM	B	BAO_0000357	single protein format	None	None	None	None	None	CHEMBL1952	Thymidylate synthase	Homo sapiens	SINGLE PROTEIN	CHEMBL1126757	1	Scientific Literature	J. Med. Chem.	1993	None
CHEMBL389051		0	477.48	0	1.19	PDDF	C#CCN(Cc1ccc2[nH]c(N)nc(=O)c2c1)c1ccc(C(=O)N[C@@H](CCC(=O)O)C(=O)O)cc1	IC50	'='	180.0	nM	6.75			UO_0000065	14.13	0.26	5.55	3.77	False	CHEMBL918702	Inhibition of human recombinant thymidylate synthase	B	BAO_0000357	single protein format	Homo sapiens	None	None	None	None	CHEMBL1952	Thymidylate synthase	Homo sapiens	SINGLE PROTEIN	CHEMBL1149313	1	Scientific Literature	J. Med. Chem.	2004	None
CHEMBL374172		0	441.44	1	1.06	5	Nc1nc2[nH]cc(CCCc3ccc(C(=O)N[C@@H](CCC(=O)O)C(=O)O)cc3)c2c(=O)[nH]1	IC50	'>'	17000.0	nM				UO_0000065					False	CHEMBL918702	Inhibition of human recombinant thymidylate synthase	B	BAO_0000357	single protein format	Homo sapiens	None	None	None	None	CHEMBL1952	Thymidylate synthase	Homo sapiens	SINGLE PROTEIN	CHEMBL1149313	1	Scientific Literature	J. Med. Chem.	2004	None
CHEMBL307015		0	289.13	0	3.56	8a	Cc1nc(O)c2c(ccc3ccc(Br)cc32)n1	IC50	'='	290.0	nM	6.54			UO_0000065	22.61	0.53	2.98	14.21	False	CHEMBL809253	Tested for inhibition against thymidylate synthase (TS) in human	B	BAO_0000357	single protein format	None	None	None	None	None	CHEMBL1952	Thymidylate synthase	Homo sapiens	SINGLE PROTEIN	CHEMBL1126757	1	Scientific Literature	J. Med. Chem.	1993	None
CHEMBL349723		0	285.33	0	2.17	25	Cc1ccc2nc(N)nc(O)c2c1Sc1ccnnc1	Ki	'='	11.0	nM	7.96			UO_0000065	27.89	0.54	5.79	8.14	False	CHEMBL823516	Inhibition of human Thymidylate synthase	B	BAO_0000357	single protein format	None	None	None	None	None	CHEMBL1952	Thymidylate synthase	Homo sapiens	SINGLE PROTEIN	CHEMBL1126619	1	Scientific Literature	J. Med. Chem.	1993	None
CHEMBL116589		0	541.54	2	1.38	5a	Nc1nc(O)c2c(n1)CCc1cc(S(=O)(=O)Nc3ccc(C(=O)N[C@@H](CCC(=O)O)C(=O)O)cc3)ccc1-2	Ki	'='	57.0	nM	7.24			UO_0000065	13.38	0.26	5.86	3.26	False	CHEMBL811594	Inhibition of purified human thymidylate synthase isolated from an Escherichia coli harboring thy A gene cloned from SV40 transformed human fibroblast cells	B	BAO_0000219	cell-based format	Homo sapiens	None	None	Fibroblast	None	CHEMBL1952	Thymidylate synthase	Homo sapiens	SINGLE PROTEIN	CHEMBL1126944	1	Scientific Literature	J. Med. Chem.	1993	CHEMBL3308065
CHEMBL159364		0	457.56	0	4.42	8e	C#CCN(Cc1ccc2nc(C)nc(O)c2c1)c1ccc(S(=O)(=O)c2ccccc2C)cc1	Ki	'='	26.0	nM	7.58			UO_0000065	16.58	0.31	3.17	9.10	False	CHEMBL811587	Binding affinity against recombinant human thymidylate synthase	B	BAO_0000357	single protein format	None	None	None	None	None	CHEMBL1952	Thymidylate synthase	Homo sapiens	SINGLE PROTEIN	CHEMBL1129952	1	Scientific Literature	J. Med. Chem.	1997	None
CHEMBL295681		0	606.59	2	0.95	30	C#CCN(Cc1ccc2nc(N)nc(O)c2c1)c1ccc(C(=O)NC(CCC(=O)NC(CCC(=O)O)C(=O)O)C(=O)O)cc1	Fold increase	'='	31.0										False	CHEMBL809248	Fold increase of inhibition of human thymidylate synthase from that of control	B	BAO_0000357	single protein format	None	None	None	None	None	CHEMBL1952	Thymidylate synthase	Homo sapiens	SINGLE PROTEIN	CHEMBL1124318	1	Scientific Literature	J. Med. Chem.	1989	None
CHEMBL324739		0	538.54	1	2.65	5h	Cc1nc(O)c2c(ccc3ccc(S(=O)(=O)Nc4ccc(C(=O)N[C@@H](CCC(=O)O)C(=O)O)cc4)cc32)n1	Ki	'='	5.5	nM	8.26			UO_0000065	15.34	0.30	5.61	4.22	True	CHEMBL811594	Inhibition of purified human thymidylate synthase isolated from an Escherichia coli harboring thy A gene cloned from SV40 transformed human fibroblast cells	B	BAO_0000219	cell-based format	Homo sapiens	None	None	Fibroblast	None	CHEMBL1952	Thymidylate synthase	Homo sapiens	SINGLE PROTEIN	CHEMBL1126944	1	Scientific Literature	J. Med. Chem.	1993	CHEMBL3308065
CHEMBL171754		0	508.48	1	2.67	7u	C#CCN(Cc1ccc2nc(C)nc(O)c2c1)c1ccc(S(=O)(=O)NCC(=O)O)c(C(F)(F)F)c1	Kii	'='	0.019	uM				UO_0000064					False	CHEMBL817305	Inhibitory activity against human thymidylate synthase	B	BAO_0000357	single protein format	None	None	None	None	None	CHEMBL1952	Thymidylate synthase	Homo sapiens	SINGLE PROTEIN	CHEMBL1129494	1	Scientific Literature	J. Med. Chem.	1996	None
CHEMBL159209		0	441.56	0	4.76	7e	C#CCN(Cc1ccc2nc(C)nc(O)c2c1)c1ccc([S+]([O-])c2ccccc2C)cc1	Ki	'='	77.0	nM	7.11			UO_0000065	16.11	0.30	2.35	10.73	False	CHEMBL811587	Binding affinity against recombinant human thymidylate synthase	B	BAO_0000357	single protein format	None	None	None	None	None	CHEMBL1952	Thymidylate synthase	Homo sapiens	SINGLE PROTEIN	CHEMBL1129952	1	Scientific Literature	J. Med. Chem.	1997	None
CHEMBL3144391		0	418.36	0	-0.59	10	CC(=O)OC[C@H]1O[C@@H](n2cc(C3=CC(=O)C=CC3=O)c(=O)[nH]c2=O)C[C@@H]1OC(C)=O	k_obs	'='	0.0004342	s-1									False	CHEMBL813839	The observed rate constant with methyl mercaptoacetate in Acetonitrile and buffered aqueous acetonitrile solution at 9.7 x 10e-5 M concentration of 0.00096 M	B	BAO_0000357	single protein format	None	None	None	None	None	CHEMBL1952	Thymidylate synthase	Homo sapiens	SINGLE PROTEIN	CHEMBL1123535	1	Scientific Literature	J. Med. Chem.	1986	None
CHEMBL3144391		0	418.36	0	-0.59	10	CC(=O)OC[C@H]1O[C@@H](n2cc(C3=CC(=O)C=CC3=O)c(=O)[nH]c2=O)C[C@@H]1OC(C)=O	k_obs	'='	0.01971	s-1									False	CHEMBL813835	The observed rate constant with methyl mercaptoacetate in Acetonitrile and buffered aqueous acetonitrile solution at 1.6 x 10e-4 M concentration of 0.012 M	B	BAO_0000357	single protein format	None	None	None	None	None	CHEMBL1952	Thymidylate synthase	Homo sapiens	SINGLE PROTEIN	CHEMBL1123535	1	Scientific Literature	J. Med. Chem.	1986	None
CHEMBL3144391		0	418.36	0	-0.59	10	CC(=O)OC[C@H]1O[C@@H](n2cc(C3=CC(=O)C=CC3=O)c(=O)[nH]c2=O)C[C@@H]1OC(C)=O	k_obs	'='	0.003841	s-1									False	CHEMBL813836	The observed rate constant with methyl mercaptoacetate in Acetonitrile and buffered aqueous acetonitrile solution at 7.4 x 10e-5 M concentration of 0.00098 M	B	BAO_0000357	single protein format	None	None	None	None	None	CHEMBL1952	Thymidylate synthase	Homo sapiens	SINGLE PROTEIN	CHEMBL1123535	1	Scientific Literature	J. Med. Chem.	1986	None
CHEMBL312542		0	225.25	0	2.38	4q	Cc1ccc2ccc3nc(N)nc(O)c3c2c1	IC50	'='	2600.0	nM	5.58			UO_0000065	24.79	0.45	3.21	7.75	False	CHEMBL883513	Inhibition against thymidylate synthase (TS) in Candida albicans	B	BAO_0000357	single protein format	Candida albicans	None	None	None	None	CHEMBL1952	Thymidylate synthase	Homo sapiens	SINGLE PROTEIN	CHEMBL1126757	1	Scientific Literature	J. Med. Chem.	1993	None
CHEMBL2437291		0	392.53	0	3.35	7c	Cc1ccc(-c2csc(=N)n2CC(=O)N2CCN(c3ccccc3)CC2)cc1	Ki	'='	5600.0	nM	5.25			UO_0000065	13.38	0.26	1.90	10.04	False	CHEMBL2439369	Inhibition of human thymidylate synthase	B	BAO_0000357	single protein format	Homo sapiens	None	None	None	None	CHEMBL1952	Thymidylate synthase	Homo sapiens	SINGLE PROTEIN	CHEMBL2434944	1	Scientific Literature	Eur. J. Med. Chem.	2013	None
CHEMBL2437294		0	358.47	0	1.70	6c	CC(=O)N1CCN(C(=O)Cn2c(-c3ccc(C)cc3)csc2=N)CC1	Ki	'='	3650.0	nM	5.44			UO_0000065	15.17	0.30	3.74	7.84	False	CHEMBL2439369	Inhibition of human thymidylate synthase	B	BAO_0000357	single protein format	Homo sapiens	None	None	None	None	CHEMBL1952	Thymidylate synthase	Homo sapiens	SINGLE PROTEIN	CHEMBL2434944	1	Scientific Literature	Eur. J. Med. Chem.	2013	None
CHEMBL306597		0	337.12	0	2.68	4k	Nc1nc(O)c2c(ccc3ccc(I)cc32)n1	Inhibition	'='	77.8	%				UO_0000187					False	CHEMBL811216	Tested for inhibition against thymidylate synthase (TS) in Candida albicans at 14 uM	B	BAO_0000357	single protein format	Candida albicans	None	None	None	None	CHEMBL1952	Thymidylate synthase	Homo sapiens	SINGLE PROTEIN	CHEMBL1126757	1	Scientific Literature	J. Med. Chem.	1993	None
CHEMBL73487		0	261.71	0	2.74	6x	CC1Cc2nc(N)nc(O)c2-c2cc(Cl)ccc21	Inhibition	'='	34.8	%				UO_0000187					False	CHEMBL811219	Tested for inhibition against thymidylate synthase (TS) in Candida albicans at 8.6 uM	B	BAO_0000357	single protein format	Candida albicans	None	None	None	None	CHEMBL1952	Thymidylate synthase	Homo sapiens	SINGLE PROTEIN	CHEMBL1126757	1	Scientific Literature	J. Med. Chem.	1993	None
CHEMBL394429	THYMIDINE MONOPHOSPHATE	0	322.21	0	-1.40	Text	Cc1cn([C@H]2C[C@H](O)[C@@H](COP(=O)(O)O)O2)c(=O)[nH]c1=O	Ki						Active						False	CHEMBL821246	The apparent association constant (Ki) with dTMP synthetase enzyme from chick embryo in the absence of CH2-H4 folate was evaluated; Active	B	BAO_0000357	single protein format	Gallus gallus	None	None	None	None	CHEMBL1952	Thymidylate synthase	Homo sapiens	SINGLE PROTEIN	CHEMBL1122753	1	Scientific Literature	J. Med. Chem.	1984	None
CHEMBL73107		0	256.22	0	1.98	14b	Nc1nc(O)c2c(ccc3cc([N+](=O)[O-])ccc32)n1	Inhibition	'='	13.1	%				UO_0000187					False	CHEMBL813578	Tested for percent inhibition against thymidylate synthase (TS) in Candida albicans at 204 uM	B	BAO_0000357	single protein format	Candida albicans	None	None	None	None	CHEMBL1952	Thymidylate synthase	Homo sapiens	SINGLE PROTEIN	CHEMBL1126757	1	Scientific Literature	J. Med. Chem.	1993	None
CHEMBL3121470		0	437.47	1	6.35	14	CCN(Cc1nc2cc(C(F)(F)F)ccc2nc1-c1ccccc1)c1ccc(OC)cc1	Inhibition						Not Active						False	CHEMBL3122551	Competitive inhibition of human thymidylate synthase at 10 uM by spectrophotometry	B	BAO_0000357	single protein format	Homo sapiens	None	None	None	None	CHEMBL1952	Thymidylate synthase	Homo sapiens	SINGLE PROTEIN	CHEMBL3120154	1	Scientific Literature	Eur. J. Med. Chem.	2014	None
CHEMBL432175		0	334.17	0	3.23	4o	CCOc1cc2c(ccc3nc(N)nc(O)c32)cc1Br	Inhibition	'='	34.0	%				UO_0000187					False	CHEMBL811578	Tested for percent inhibition against thymidylate synthase (TS) in human at 29.2 uM	B	BAO_0000357	single protein format	None	None	None	None	None	CHEMBL1952	Thymidylate synthase	Homo sapiens	SINGLE PROTEIN	CHEMBL1126757	1	Scientific Literature	J. Med. Chem.	1993	None
CHEMBL2368782		0	752.63	3	-1.15	3a	Cc1nc(N)nc(O)c1N(CCNc1ccc(C(=O)NC(CCC(=O)O)C(=O)O)cc1)Cc1cn([C@H]2C[C@H](O)[C@@H](COP(=O)(O)O)O2)c(=O)[nH]c1=O	IC50	'='	7300.0	nM	5.14			UO_0000065	6.82	0.13	6.29	1.50	False	CHEMBL814751	Inhibition of human thymidylate synthase at 600 uM concentration of 5,10-CH2-H4PteGlu	B	BAO_0000357	single protein format	None	None	None	None	None	CHEMBL1952	Thymidylate synthase	Homo sapiens	SINGLE PROTEIN	CHEMBL1124003	1	Scientific Literature	J. Med. Chem.	1988	None
CHEMBL325972		0	541.54	2	1.38	5d	Nc1nc(O)c2c(n1)CCc1ccc(S(=O)(=O)Nc3ccc(C(=O)N[C@@H](CCC(=O)O)C(=O)O)cc3)cc1-2	Ki	'='	2.5	nM	8.60			UO_0000065	15.88	0.31	7.22	3.88	False	CHEMBL811594	Inhibition of purified human thymidylate synthase isolated from an Escherichia coli harboring thy A gene cloned from SV40 transformed human fibroblast cells	B	BAO_0000219	cell-based format	Homo sapiens	None	None	Fibroblast	None	CHEMBL1952	Thymidylate synthase	Homo sapiens	SINGLE PROTEIN	CHEMBL1126944	1	Scientific Literature	J. Med. Chem.	1993	CHEMBL3308065
CHEMBL25889		0	476.49	0	2.33	2	C#CCN(Cc1ccc2nc(C)nc(O)c2c1)c1ccc(C(=O)NC(CCC(=O)O)C(=O)O)cc1	IC50	'='	10.0	nM	8.00			UO_0000065	16.79	0.31	5.67	5.23	False	CHEMBL815507	Compound was evaluated for the inhibition of human Thymidylate Synthase	B	BAO_0000357	single protein format	None	None	None	None	None	CHEMBL1952	Thymidylate synthase	Homo sapiens	SINGLE PROTEIN	CHEMBL1125864	1	Scientific Literature	J. Med. Chem.	1991	None
CHEMBL422395		0	477.48	0	1.19	1	C#CCN(Cc1ccc2[nH]c(N)nc(=O)c2c1)c1ccc(C(=O)NC(CCC(=O)O)C(=O)O)cc1	IC50	'='	36.0	nM	7.44			UO_0000065	15.59	0.29	6.25	4.17	False	CHEMBL817510	Inhibitory activity against thymidylate Synthase from human recombinant sources	B	BAO_0000357	single protein format	None	None	None	None	None	CHEMBL1952	Thymidylate synthase	Homo sapiens	SINGLE PROTEIN	CHEMBL1128698	1	Scientific Literature	J. Med. Chem.	1995	None
CHEMBL161567		0	464.44	0	0.23	N10-propargylaminopterin	C#CN(Cc1cnc2nc(N)nc(N)c2n1)c1ccc(C(=O)NC(CCC(=O)O)C(=O)O)cc1	IC50	'='	20000.0	nM	4.70			UO_0000065	10.12	0.19	4.47	2.23	False	CHEMBL817508	Inhibitory activity against human thymidylate synthase derived either from HeLa or KB cells	B	BAO_0000219	cell-based format	None	None	None	HeLa	None	CHEMBL1952	Thymidylate synthase	Homo sapiens	SINGLE PROTEIN	CHEMBL1123717	1	Scientific Literature	J. Med. Chem.	1987	CHEMBL3308376
CHEMBL353813		0	358.45	0	3.74	2l	Nc1nc2cc3c(cc2[nH]1)N(Cc1ccc2cc(CO)ccc2c1)CCC3	Kii	'='	0.051	uM				UO_0000064					False	CHEMBL817304	Inhibition of human Thymidylate synthase (TS)	B	BAO_0000357	single protein format	Homo sapiens	None	None	None	None	CHEMBL1952	Thymidylate synthase	Homo sapiens	SINGLE PROTEIN	CHEMBL1125390	1	Scientific Literature	J. Med. Chem.	1992	None
CHEMBL389051		0	477.48	0	1.19	1 (5,8-deaza-10-propargylfolate)	C#CCN(Cc1ccc2[nH]c(N)nc(=O)c2c1)c1ccc(C(=O)N[C@@H](CCC(=O)O)C(=O)O)cc1	Ki	'='	7.0	nM	8.15			UO_0000065	17.08	0.32	6.96	4.56	False	CHEMBL815565	Inhibitory constant of thymidylate synthase was determined in human AML cells	B	BAO_0000219	cell-based format	None	None	None	AML	None	CHEMBL1952	Thymidylate synthase	Homo sapiens	SINGLE PROTEIN	CHEMBL1123717	1	Scientific Literature	J. Med. Chem.	1987	None
CHEMBL56992		0	487.03	0	3.03	8	CCN(Cc1ccc(S(=O)(=O)N2CCNCC2)cc1)c1ccc2c3c(cccc13)C(=O)N2.Cl	Ki	'='	3000.0	nM	5.52			UO_0000065	12.26	0.24	2.49	6.76	False	CHEMBL817302	Inhibition of human Thymidylate synthase (Ki)	B	BAO_0000357	single protein format	Homo sapiens	None	None	None	None	CHEMBL1952	Thymidylate synthase	Homo sapiens	SINGLE PROTEIN	CHEMBL1125269	1	Scientific Literature	J. Med. Chem.	1991	None
CHEMBL353700		0	411.53	0	2.11	12	O=S(=O)(c1ccc(CN2CCCc3cc4[nH]cnc4cc32)cc1)N1CCNCC1	Kii	'='	11.0	uM				UO_0000064					True	CHEMBL817306	Inhibition of human Thymidylate synthase (Kii)	B	BAO_0000357	single protein format	Homo sapiens	None	None	None	None	CHEMBL1952	Thymidylate synthase	Homo sapiens	SINGLE PROTEIN	CHEMBL1125269	1	Scientific Literature	J. Med. Chem.	1991	None
CHEMBL67836		0	368.39	0	4.71	5a	O=C1OC(c2ccc(O)cc2)(c2ccc(O)cc2)c2cccc3cccc1c23	IF	'='	0.272										False	CHEMBL816744	Inhibition factor for Human Thymidylate synthase at 27 uM.	B	BAO_0000357	single protein format	None	None	None	None	None	CHEMBL1952	Thymidylate synthase	Homo sapiens	SINGLE PROTEIN	CHEMBL1132636	1	Scientific Literature	J. Med. Chem.	1999	None
CHEMBL76349		0	263.30	0	2.68	6y	Nc1nc(O)c2c(n1)CCc1c-2ccc2ccccc12	Inhibition	'='	28.7	%				UO_0000187					False	CHEMBL811214	Tested for inhibition against thymidylate synthase (TS) in Candida albicans at 100 uM	B	BAO_0000357	single protein format	Candida albicans	None	None	None	None	CHEMBL1952	Thymidylate synthase	Homo sapiens	SINGLE PROTEIN	CHEMBL1126757	1	Scientific Literature	J. Med. Chem.	1993	None
CHEMBL170767		0	317.39	0	3.59	7b	C#CCN(Cc1ccc2nc(C)nc(O)c2c1)c1cccc(C)c1	Kis	'='	1.4	uM				UO_0000064					False	CHEMBL815450	Inhibitory activity against human thymidylate synthase	B	BAO_0000357	single protein format	None	None	None	None	None	CHEMBL1952	Thymidylate synthase	Homo sapiens	SINGLE PROTEIN	CHEMBL1129494	1	Scientific Literature	J. Med. Chem.	1996	None
CHEMBL291548		0	511.53	2	5.14	18	C#CCN(Cc1ccc2nc(C)nc(O)c2c1)c1ccc(S(=O)(=O)c2ccccc2)c(C(F)(F)F)c1	Kii	'='	0.084	uM				UO_0000064					False	CHEMBL817305	Inhibitory activity against human thymidylate synthase	B	BAO_0000357	single protein format	None	None	None	None	None	CHEMBL1952	Thymidylate synthase	Homo sapiens	SINGLE PROTEIN	CHEMBL1129494	1	Scientific Literature	J. Med. Chem.	1996	None
CHEMBL291548		0	511.53	2	5.14	18	C#CCN(Cc1ccc2nc(C)nc(O)c2c1)c1ccc(S(=O)(=O)c2ccccc2)c(C(F)(F)F)c1	Kis	'='	0.05	uM				UO_0000064					False	CHEMBL815450	Inhibitory activity against human thymidylate synthase	B	BAO_0000357	single protein format	None	None	None	None	None	CHEMBL1952	Thymidylate synthase	Homo sapiens	SINGLE PROTEIN	CHEMBL1129494	1	Scientific Literature	J. Med. Chem.	1996	None
CHEMBL323375		0	510.93	1	2.57	66	C#CCN(Cc1ccc2nc(C)[nH]c(=O)c2c1)c1ccc(C(=O)N[C@@H](CCC(=O)O)C(=O)O)c(Cl)c1	IC50	'='	74.13	nM	7.13			UO_0000065	13.95	0.27	4.56	4.67	False	CHEMBL1106435	Inhibition of thymidylate synthase	B	BAO_0000357	single protein format	None	None	None	None	None	CHEMBL1952	Thymidylate synthase	Homo sapiens	SINGLE PROTEIN	CHEMBL1157058	1	Scientific Literature	Eur. J. Med. Chem.	2010	None
CHEMBL320464		0	521.49	1	1.83	78	C#CCN(Cc1ccc2nc(C)[nH]c(=O)c2c1)c1ccc(C(=O)N[C@@H](CCC(=O)O)C(=O)O)c([N+](=O)[O-])c1	IC50	'='	128.82	nM	6.89			UO_0000065	13.21	0.25	5.06	3.52	False	CHEMBL1106435	Inhibition of thymidylate synthase	B	BAO_0000357	single protein format	None	None	None	None	None	CHEMBL1952	Thymidylate synthase	Homo sapiens	SINGLE PROTEIN	CHEMBL1157058	1	Scientific Literature	Eur. J. Med. Chem.	2010	None
CHEMBL1094275		0	489.51	0	0.73	96	Cc1nc2ccc(CN(CCO)c3cnc(C(=O)N[C@@H](CCC(=O)O)C(=O)O)s3)cc2c(=O)[nH]1	IC50	'='	416.87	nM	6.38			UO_0000065	13.03	0.26	5.65	3.43	False	CHEMBL1106435	Inhibition of thymidylate synthase	B	BAO_0000357	single protein format	None	None	None	None	None	CHEMBL1952	Thymidylate synthase	Homo sapiens	SINGLE PROTEIN	CHEMBL1157058	1	Scientific Literature	Eur. J. Med. Chem.	2010	None
CHEMBL406575		0	993.94	3	-1.00	33	C#CCN(Cc1ccc2nc(N)nc(O)c2c1)c1ccc(C(=O)NC(CCC(=O)NC(CCC(=O)NC(CCC(=O)NC(CCC(=O)NC(CCC(=O)O)C(=O)O)C(=O)O)C(=O)O)C(=O)O)C(=O)O)cc1	Ki	'='	0.042	nM	10.38			UO_0000065	10.44	0.20	11.38	2.33	False	CHEMBL818066	Compound was tested for inhibition of human (WI-L2) thymidylate synthase	B	BAO_0000357	single protein format	None	None	None	None	None	CHEMBL1952	Thymidylate synthase	Homo sapiens	SINGLE PROTEIN	CHEMBL1124318	1	Scientific Literature	J. Med. Chem.	1989	None
CHEMBL74773		0	213.24	0	1.53	4a	Nc1nc(O)c2c(n1)CCc1ccccc1-2	Ki	'='	7000.0	nM	5.16			UO_0000065	24.17	0.44	3.62	7.16	False	CHEMBL811594	Inhibition of purified human thymidylate synthase isolated from an Escherichia coli harboring thy A gene cloned from SV40 transformed human fibroblast cells	B	BAO_0000219	cell-based format	Homo sapiens	None	None	Fibroblast	None	CHEMBL1952	Thymidylate synthase	Homo sapiens	SINGLE PROTEIN	CHEMBL1126944	1	Scientific Literature	J. Med. Chem.	1993	CHEMBL3308065
CHEMBL74558		0	231.23	0	1.67	6j	Nc1nc(O)c2c(n1)CCc1cc(F)ccc1-2	Inhibition	'='	0.0	%				UO_0000187					False	CHEMBL809421	Tested for percent inhibition against thymidylate synthase (TS) in Candida albicans at 100 uM	B	BAO_0000357	single protein format	Candida albicans	None	None	None	None	CHEMBL1952	Thymidylate synthase	Homo sapiens	SINGLE PROTEIN	CHEMBL1126757	1	Scientific Literature	J. Med. Chem.	1993	None
CHEMBL424425		0	273.29	0	1.55	6bb	COc1cc2c(cc1OC)-c1c(O)nc(N)nc1CC2	Inhibition	'='	25.0	%				UO_0000187					False	CHEMBL816061	Tested against thymidylate synthase (TS) in calf thymus at 765 uM	B	BAO_0000357	single protein format	None	None	None	None	None	CHEMBL1952	Thymidylate synthase	Homo sapiens	SINGLE PROTEIN	CHEMBL1126757	1	Scientific Literature	J. Med. Chem.	1993	None
CHEMBL301256		0	418.52	0	3.93	14	Nc1nc2cc3c(cc2[nH]1)N(Cc1ccc(S(=O)(=O)c2ccccc2)cc1)CCC3	Kii	'='	0.043	uM				UO_0000064					True	CHEMBL817306	Inhibition of human Thymidylate synthase (Kii)	B	BAO_0000357	single protein format	Homo sapiens	None	None	None	None	CHEMBL1952	Thymidylate synthase	Homo sapiens	SINGLE PROTEIN	CHEMBL1125269	1	Scientific Literature	J. Med. Chem.	1991	None
CHEMBL73076		0	292.14	0	2.29	6f	Nc1nc(O)c2c(n1)CCc1c(Br)cccc1-2	IC50	'='	510000.0	nM		Outside typical range		UO_0000065					False	CHEMBL883513	Inhibition against thymidylate synthase (TS) in Candida albicans	B	BAO_0000357	single protein format	Candida albicans	None	None	None	None	CHEMBL1952	Thymidylate synthase	Homo sapiens	SINGLE PROTEIN	CHEMBL1126757	1	Scientific Literature	J. Med. Chem.	1993	None
CHEMBL74724		0	244.68	0	3.45	8h	Cc1nc(O)c2c(ccc3ccc(Cl)cc32)n1	Inhibition	'='	23.1	%				UO_0000187					False	CHEMBL813092	Tested against thymidylate synthase (TS) in Candida albicans at 10.1 uM	B	BAO_0000357	single protein format	Candida albicans	None	None	None	None	CHEMBL1952	Thymidylate synthase	Homo sapiens	SINGLE PROTEIN	CHEMBL1126757	1	Scientific Literature	J. Med. Chem.	1993	None
CHEMBL275685		0	427.53	0	4.66	11	CN(Cc1ccc(S(=O)(=O)c2ccccc2)cc1)c1ccc2c3c(cccc13)C(N)=N2	Kii	'='	0.03	uM				UO_0000064					True	CHEMBL817306	Inhibition of human Thymidylate synthase (Kii)	B	BAO_0000357	single protein format	Homo sapiens	None	None	None	None	CHEMBL1952	Thymidylate synthase	Homo sapiens	SINGLE PROTEIN	CHEMBL1125269	1	Scientific Literature	J. Med. Chem.	1991	None
CHEMBL92589		0	490.52	0	2.33	8 (isohomo-DMPDDF)	C#CCN(Cc1ccc(C(=O)NC(CCC(=O)O)C(=O)O)cc1)Cc1ccc2nc(C)nc(O)c2c1	IC50	'='	83000.0	nM	4.08			UO_0000065	8.32	0.15	1.75	2.67	False	CHEMBL815507	Compound was evaluated for the inhibition of human Thymidylate Synthase	B	BAO_0000357	single protein format	None	None	None	None	None	CHEMBL1952	Thymidylate synthase	Homo sapiens	SINGLE PROTEIN	CHEMBL1125864	1	Scientific Literature	J. Med. Chem.	1991	None
CHEMBL560912		0	372.30	0	4.59	2f	CCc1sc2nc(N)[nH]c(=O)c2c1Sc1cc(Cl)cc(Cl)c1	IC50	'='	690.0	nM	6.16			UO_0000065	16.55	0.38	1.57	8.58	False	CHEMBL1062966	Inhibition of human thymidylate synthase	B	BAO_0000357	single protein format	Homo sapiens	None	None	None	None	CHEMBL1952	Thymidylate synthase	Homo sapiens	SINGLE PROTEIN	CHEMBL1151945	1	Scientific Literature	J. Med. Chem.	2009	None
CHEMBL439973		0	425.45	0	1.68	3a	Cc1nc(N)nc2[nH]cc(CCc3ccc(C(=O)N[C@@H](CCC(=O)O)C(=O)O)cc3)c12	IC50	'='	1000.0	nM	6.00			UO_0000065	14.10	0.26	4.32	3.50	True	CHEMBL816736	Inhibitory concentration against isolated Thymidylate synthase	B	BAO_0000357	single protein format	None	None	None	None	None	CHEMBL1952	Thymidylate synthase	Homo sapiens	SINGLE PROTEIN	CHEMBL1133086	1	Scientific Literature	J. Med. Chem.	2000	None
CHEMBL386685		0	368.39	0	4.71	1	O=C1OC(c2ccc(O)cc2)(c2ccc(O)cc2)c2c1ccc1ccccc21	Ki	'>'	132000.0	nM		Outside typical range		UO_0000065					False	CHEMBL912374	Inhibition of human thymidylate synthase	B	BAO_0000357	single protein format	Homo sapiens	None	None	None	None	CHEMBL1952	Thymidylate synthase	Homo sapiens	SINGLE PROTEIN	CHEMBL1137378	1	Scientific Literature	J. Med. Chem.	2006	None
CHEMBL385891		0	683.97	2	7.76	15	O=C1OC(c2cc(Br)c(O)c(Br)c2)(c2cc(Br)c(O)c(Br)c2)c2cccc3cccc1c23	Ki	'='	3200.0	nM	5.50			UO_0000065	8.03	0.23	-2.27	8.23	False	CHEMBL912374	Inhibition of human thymidylate synthase	B	BAO_0000357	single protein format	Homo sapiens	None	None	None	None	CHEMBL1952	Thymidylate synthase	Homo sapiens	SINGLE PROTEIN	CHEMBL1137378	1	Scientific Literature	J. Med. Chem.	2006	None
CHEMBL67116		0	437.28	1	6.02	10, alpha156	O=C1OC(c2ccc(O)c(Cl)c2)(c2ccc(O)c(Cl)c2)c2cccc3cccc1c23	Ki	'='	30000.0	nM	4.52			UO_0000065	10.34	0.21	-1.50	6.77	True	CHEMBL912374	Inhibition of human thymidylate synthase	B	BAO_0000357	single protein format	Homo sapiens	None	None	None	None	CHEMBL1952	Thymidylate synthase	Homo sapiens	SINGLE PROTEIN	CHEMBL1137378	1	Scientific Literature	J. Med. Chem.	2006	None
CHEMBL414689		0	480.60	1	7.58	6	Cc1cc(O)c(C(C)C)cc1C1(c2cc(C(C)C)c(O)cc2C)OC(=O)c2ccc3ccccc3c21	Ki						Not Determined						False	CHEMBL912374	Inhibition of human thymidylate synthase	B	BAO_0000357	single protein format	Homo sapiens	None	None	None	None	CHEMBL1952	Thymidylate synthase	Homo sapiens	SINGLE PROTEIN	CHEMBL1137378	1	Scientific Literature	J. Med. Chem.	2006	None
CHEMBL353700		0	411.53	0	2.11	1h	O=S(=O)(c1ccc(CN2CCCc3cc4[nH]cnc4cc32)cc1)N1CCNCC1	Kii	'='	11.0	uM				UO_0000064					False	CHEMBL817304	Inhibition of human Thymidylate synthase (TS)	B	BAO_0000357	single protein format	Homo sapiens	None	None	None	None	CHEMBL1952	Thymidylate synthase	Homo sapiens	SINGLE PROTEIN	CHEMBL1125390	1	Scientific Literature	J. Med. Chem.	1992	None
CHEMBL351839		0	269.33	0	3.19	7	Cc1nc(O)c2c(Sc3ccccn3)cccc2n1	Ki	'='	190000.0	nM		Outside typical range		UO_0000065					False	CHEMBL823516	Inhibition of human Thymidylate synthase	B	BAO_0000357	single protein format	None	None	None	None	None	CHEMBL1952	Thymidylate synthase	Homo sapiens	SINGLE PROTEIN	CHEMBL1126619	1	Scientific Literature	J. Med. Chem.	1993	None
CHEMBL162498		0	283.36	0	3.50	12	Cc1nc(O)c2c(Sc3cccnc3)c(C)ccc2n1	Ki	'='	1100.0	nM	5.96			UO_0000065	21.03	0.41	2.46	10.12	False	CHEMBL823516	Inhibition of human Thymidylate synthase	B	BAO_0000357	single protein format	None	None	None	None	None	CHEMBL1952	Thymidylate synthase	Homo sapiens	SINGLE PROTEIN	CHEMBL1126619	1	Scientific Literature	J. Med. Chem.	1993	None
CHEMBL321678		0	474.54	0	4.02	6a	COC(=O)[C@@H](NC(=O)c1ccc(Sc2c(C)ccc3nc(N)nc(O)c23)cc1)c1ccccc1	Relative potency	'='	2.2										False	CHEMBL818064	Relative potency to inhibit Thymidylate synthase in human, expressed as the ratio of IC50 of reference compound to that of the compound	B	BAO_0000357	single protein format	None	None	None	None	None	CHEMBL1952	Thymidylate synthase	Homo sapiens	SINGLE PROTEIN	CHEMBL1130681	1	Scientific Literature	Bioorg. Med. Chem. Lett.	1998	None
CHEMBL75276		0	442.43	1	1.21	2	Cc1[nH]c2nc(N)nc(O)c2c1CNc1ccc(C(=O)N[C@H](CCC(=O)O)C(=O)O)cc1	IC50	'='	180000.0	nM		Outside typical range		UO_0000065					False	CHEMBL809256	Compound was evaluated for the inhibition at a given concentration against recombinant human TS	B	BAO_0000357	single protein format	None	None	None	None	None	CHEMBL1952	Thymidylate synthase	Homo sapiens	SINGLE PROTEIN	CHEMBL1132250	1	Scientific Literature	J. Med. Chem.	1999	None
CHEMBL165683		0	252.27	0	3.44	4	Cc1nc(O)c2c(Oc3ccccc3)cccc2n1	Ki	'>'	100000.0	nM				UO_0000065					False	CHEMBL823517	Inhibition of human Thymidylate synthase	B	BAO_0000357	single protein format	None	None	None	None	None	CHEMBL1952	Thymidylate synthase	Homo sapiens	SINGLE PROTEIN	CHEMBL1126619	1	Scientific Literature	J. Med. Chem.	1993	None
CHEMBL17383		0	428.41	1	1.05	1	Nc1nc(N)c2c(CNc3ccc(C(=O)NC(CCC(=O)O)C(=O)O)cc3)coc2n1	IC50	'>'	200000.0	nM		Outside typical range		UO_0000065					False	CHEMBL816739	Inhibitory concentration for TS in human	B	BAO_0000357	single protein format	None	None	None	None	None	CHEMBL1952	Thymidylate synthase	Homo sapiens	SINGLE PROTEIN	CHEMBL1127819	1	Scientific Literature	J. Med. Chem.	1994	None
CHEMBL163535		0	268.34	0	3.80	5	Cc1nc(O)c2c(Sc3ccccc3)cccc2n1	Ki	'>'	10000.0	nM				UO_0000065					False	CHEMBL823517	Inhibition of human Thymidylate synthase	B	BAO_0000357	single protein format	None	None	None	None	None	CHEMBL1952	Thymidylate synthase	Homo sapiens	SINGLE PROTEIN	CHEMBL1126619	1	Scientific Literature	J. Med. Chem.	1993	None
CHEMBL162587		0	474.61	1	5.57	8	CSCN(Cc1ccc(S(=O)(=O)c2ccccc2)cc1)c1ccc2c3c(cccc13)C(=O)N2	Kis	'='	5.0	uM				UO_0000064					False	CHEMBL809247	Inhibitory activity against thymidylate synthase from human	B	BAO_0000357	single protein format	None	None	None	None	None	CHEMBL1952	Thymidylate synthase	Homo sapiens	SINGLE PROTEIN	CHEMBL1125372	1	Scientific Literature	J. Med. Chem.	1992	None
CHEMBL275685		0	427.53	0	4.66	12	CN(Cc1ccc(S(=O)(=O)c2ccccc2)cc1)c1ccc2c3c(cccc13)C(N)=N2	Kis	'='	0.031	uM				UO_0000064					False	CHEMBL809247	Inhibitory activity against thymidylate synthase from human	B	BAO_0000357	single protein format	None	None	None	None	None	CHEMBL1952	Thymidylate synthase	Homo sapiens	SINGLE PROTEIN	CHEMBL1125372	1	Scientific Literature	J. Med. Chem.	1992	None
CHEMBL168524		0	427.53	0	2.12	2m	Nc1nc2cc3c(cc2[nH]1)N(Cc1ccc(S(=O)(=O)N2CCOCC2)cc1)CCC3	Ki	'='	6.0	nM	8.22			UO_0000065	19.23	0.37	6.10	7.86	False	CHEMBL882134	Inhibition of human Thymidylate synthase (TS)	B	BAO_0000357	single protein format	Homo sapiens	None	None	None	None	CHEMBL1952	Thymidylate synthase	Homo sapiens	SINGLE PROTEIN	CHEMBL1125390	1	Scientific Literature	J. Med. Chem.	1992	None
CHEMBL417222		0	443.53	0	4.12	5	C#CCN(Cc1ccc2nc(C)nc(O)c2c1)c1ccc(S(=O)(=O)c2ccccc2)cc1	Ki	'='	13.0	nM	7.89			UO_0000065	17.78	0.34	3.77	9.46	False	CHEMBL817302	Inhibition of human Thymidylate synthase (Ki)	B	BAO_0000357	single protein format	Homo sapiens	None	None	None	None	CHEMBL1952	Thymidylate synthase	Homo sapiens	SINGLE PROTEIN	CHEMBL1125269	1	Scientific Literature	J. Med. Chem.	1991	None
CHEMBL306705		0	290.12	0	2.83	4e	Nc1nc(O)c2c(ccc3ccc(Br)cc32)n1	Ki	'='	0.02	TS		Non standard unit for type							False	CHEMBL811593	Inhibition of purified human thymidylate synthase (TS) isolated from an Escherichia coli harboring a plasmid with thy A gene cloned from SV40 transformed human fibroblast cells	B	BAO_0000219	cell-based format	None	None	None	Fibroblast	None	CHEMBL1952	Thymidylate synthase	Homo sapiens	SINGLE PROTEIN	CHEMBL1126944	1	Scientific Literature	J. Med. Chem.	1993	CHEMBL3308065
CHEMBL56662		0	426.55	0	1.69	13	Nc1nc2cc3c(cc2[nH]1)N(Cc1ccc(S(=O)(=O)N2CCNCC2)cc1)CCC3	Kii	'='	0.12	uM				UO_0000064					True	CHEMBL817306	Inhibition of human Thymidylate synthase (Kii)	B	BAO_0000357	single protein format	Homo sapiens	None	None	None	None	CHEMBL1952	Thymidylate synthase	Homo sapiens	SINGLE PROTEIN	CHEMBL1125269	1	Scientific Literature	J. Med. Chem.	1991	None
CHEMBL9728		0	450.56	0	3.03	3	CCN(Cc1ccc(S(=O)(=O)N2CCNCC2)cc1)c1ccc2c3c(cccc13)C(=O)N2	Kis	'='	3.0	uM				UO_0000064					False	CHEMBL809247	Inhibitory activity against thymidylate synthase from human	B	BAO_0000357	single protein format	None	None	None	None	None	CHEMBL1952	Thymidylate synthase	Homo sapiens	SINGLE PROTEIN	CHEMBL1125372	1	Scientific Literature	J. Med. Chem.	1992	None
CHEMBL9671		0	464.59	0	3.42	25	CNC1=Nc2ccc(N(C)Cc3ccc(S(=O)(=O)N4CCOCC4)cc3)c3c(C)ccc1c23	Ki	'='	2.0	nM	8.70			UO_0000065	18.72	0.36	5.28	11.72	False	CHEMBL811592	Compound was evaluated for the inhibitory constant of human thymidylate synthase	B	BAO_0000357	single protein format	None	None	None	None	None	CHEMBL1952	Thymidylate synthase	Homo sapiens	SINGLE PROTEIN	CHEMBL1127692	1	Scientific Literature	J. Med. Chem.	1994	None
CHEMBL477790		0	329.43	0	3.23	14	CCCc1c(Sc2ccc(OC)cc2)[nH]c2nc(N)nc(N)c12	Inhibition	'='	0.0	%				UO_0000187					False	CHEMBL982943	Inhibition of human thymidylate synthase at >13 uM	B	BAO_0000357	single protein format	Homo sapiens	None	None	None	None	CHEMBL1952	Thymidylate synthase	Homo sapiens	SINGLE PROTEIN	CHEMBL1155823	1	Scientific Literature	J. Med. Chem.	2008	None
CHEMBL63528		0	368.39	0	4.71	1c	O=C1OC(c2ccc(O)cc2)(c2ccc(O)c3ccccc23)c2ccccc21	IF	'='	0.172										False	CHEMBL816744	Inhibition factor for Human Thymidylate synthase at 27 uM.	B	BAO_0000357	single protein format	None	None	None	None	None	CHEMBL1952	Thymidylate synthase	Homo sapiens	SINGLE PROTEIN	CHEMBL1132636	1	Scientific Literature	J. Med. Chem.	1999	None
CHEMBL211312	DEOXYURIDINE MONOPHOSPHATE	0	308.18	0	-1.71	2-deoxyuridine 5'-phosphate	O=c1ccn([C@H]2C[C@H](O)[C@@H](COP(=O)(O)O)O2)c(=O)[nH]1	k2	'>'	760000.0	M-1 s-1									False	CHEMBL810236	The rate constant in Acetonitrile and buffered aqueous acetonitrile solution, at 30 degrees C and pH 6.8	B	BAO_0000357	single protein format	None	None	None	None	None	CHEMBL1952	Thymidylate synthase	Homo sapiens	SINGLE PROTEIN	CHEMBL1123535	1	Scientific Literature	J. Med. Chem.	1986	None
CHEMBL159155		0	444.51	0	4.58	22	CN(Cc1ccc(S(=O)(=O)c2ccc(O)cc2)cc1)c1ccc2c3c(cccc13)C(=O)N2	Kii	'='	0.06	uM				UO_0000064					False	CHEMBL809246	Inhibitory activity against thymidylate synthase from human	B	BAO_0000357	single protein format	None	None	None	None	None	CHEMBL1952	Thymidylate synthase	Homo sapiens	SINGLE PROTEIN	CHEMBL1125372	1	Scientific Literature	J. Med. Chem.	1992	None
CHEMBL159072		0	480.59	0	2.39	7	O=C1Nc2ccc(N(CCCO)Cc3ccc(S(=O)(=O)N4CCNCC4)cc3)c3cccc1c23	Kis	'='	6.9	uM				UO_0000064					False	CHEMBL809247	Inhibitory activity against thymidylate synthase from human	B	BAO_0000357	single protein format	None	None	None	None	None	CHEMBL1952	Thymidylate synthase	Homo sapiens	SINGLE PROTEIN	CHEMBL1125372	1	Scientific Literature	J. Med. Chem.	1992	None
CHEMBL350840		0	459.57	0	4.68	24	CC(=O)c1cccc2c(N(C)Cc3ccc(S(=O)(=O)c4ccc(N)cc4)cc3)ccc(N)c12	Kii	'='	0.079	uM				UO_0000064					False	CHEMBL809246	Inhibitory activity against thymidylate synthase from human	B	BAO_0000357	single protein format	None	None	None	None	None	CHEMBL1952	Thymidylate synthase	Homo sapiens	SINGLE PROTEIN	CHEMBL1125372	1	Scientific Literature	J. Med. Chem.	1992	None
CHEMBL106628		0	428.41	1	1.05	1	Nc1nc(N)c2c(CNc3ccc(C(=O)N[C@@H](CCC(=O)O)C(=O)O)cc3)coc2n1	IC50	'>'	200000.0	nM		Outside typical range		UO_0000065					False	CHEMBL1073053	Inhibition of human thymidylate synthase at 30 degC under pH 7.4 by spectrophotometry	B	BAO_0000357	single protein format	Homo sapiens	None	None	None	None	CHEMBL1952	Thymidylate synthase	Homo sapiens	SINGLE PROTEIN	CHEMBL1159120	1	Scientific Literature	Bioorg. Med. Chem.	2010	None
CHEMBL34259	METHOTREXATE	4	454.45	0	0.27	MTX	CN(Cc1cnc2nc(N)nc(N)c2n1)c1ccc(C(=O)N[C@@H](CCC(=O)O)C(=O)O)cc1	IC50						Not Determined						False	CHEMBL916821	Inhibition of human thymidylate synthase	B	BAO_0000357	single protein format	Homo sapiens	None	None	None	None	CHEMBL1952	Thymidylate synthase	Homo sapiens	SINGLE PROTEIN	CHEMBL1149301	1	Scientific Literature	J. Med. Chem.	2004	None
CHEMBL34259	METHOTREXATE	4	454.45	0	0.27	MTX	CN(Cc1cnc2nc(N)nc(N)c2n1)c1ccc(C(=O)N[C@@H](CCC(=O)O)C(=O)O)cc1	IC50						Not Determined						False	CHEMBL918702	Inhibition of human recombinant thymidylate synthase	B	BAO_0000357	single protein format	Homo sapiens	None	None	None	None	CHEMBL1952	Thymidylate synthase	Homo sapiens	SINGLE PROTEIN	CHEMBL1149313	1	Scientific Literature	J. Med. Chem.	2004	None
CHEMBL354249		0	456.50	1	1.30	LY-335518	C[C@](CCC(=O)O)(NC(=O)c1ccc(CCC2CNc3nc(N)nc(N)c3C2)cc1)C(=O)O	Ki	'>'	5000.0	nM				UO_0000065					False	CHEMBL811595	Inhibitory activity against recombinant human Thymidylate synthase	B	BAO_0000357	single protein format	None	None	None	None	None	CHEMBL1952	Thymidylate synthase	Homo sapiens	SINGLE PROTEIN	CHEMBL1132123	1	Scientific Literature	Bioorg. Med. Chem. Lett.	1999	None
CHEMBL422395		0	477.48	0	1.19	1 (PDDF)	C#CCN(Cc1ccc2[nH]c(N)nc(=O)c2c1)c1ccc(C(=O)NC(CCC(=O)O)C(=O)O)cc1	IC50	'='	150.0	nM	6.82			UO_0000065	14.29	0.27	5.63	3.82	False	CHEMBL878873	Inhibitory concentration against recombinant human (rh) Thymidylate synthase (TS)	B	BAO_0000357	single protein format	None	None	None	None	None	CHEMBL1952	Thymidylate synthase	Homo sapiens	SINGLE PROTEIN	CHEMBL1133617	1	Scientific Literature	J. Med. Chem.	2000	None
CHEMBL22793		0	481.51	0	1.06	1	C#CCN(CC1CCc2nc(N)nc(O)c2C1)c1ccc(C(=O)NC(CCC(=O)O)C(=O)O)cc1	Inhibition	'='	50.0	%				UO_0000187					False	CHEMBL816056	Inhibition of Calf thymus thymidylate synthase in the presence of 20 uM	B	BAO_0000357	single protein format	None	None	None	None	None	CHEMBL1952	Thymidylate synthase	Homo sapiens	SINGLE PROTEIN	CHEMBL1123906	1	Scientific Literature	J. Med. Chem.	1987	None
CHEMBL162593		0	470.98	0	3.50	19	CN(Cc1ccc(S(=O)(=O)N2CCOCC2)cc1)c1ccc2c3c(ccc(Cl)c13)C(N)=N2	Kis	'='	0.029	uM				UO_0000064					False	CHEMBL809247	Inhibitory activity against thymidylate synthase from human	B	BAO_0000357	single protein format	None	None	None	None	None	CHEMBL1952	Thymidylate synthase	Homo sapiens	SINGLE PROTEIN	CHEMBL1125372	1	Scientific Literature	J. Med. Chem.	1992	None
CHEMBL124256		0	515.57	1	3.20	3b	Cc1nc(N)nc2c1c(CCc1ccc(C(=O)N[C@@H](CCC(=O)O)C(=O)O)cc1)cn2Cc1ccccc1	IC50	'>'	16000.0	nM				UO_0000065					False	CHEMBL816736	Inhibitory concentration against isolated Thymidylate synthase	B	BAO_0000357	single protein format	None	None	None	None	None	CHEMBL1952	Thymidylate synthase	Homo sapiens	SINGLE PROTEIN	CHEMBL1133086	1	Scientific Literature	J. Med. Chem.	2000	None
CHEMBL564004		0	363.46	0	3.30	2d	CCc1sc2nc(N)[nH]c(=O)c2c1Sc1cc(OC)ccc1OC	IC50	'='	4600.0	nM	5.34			UO_0000065	14.68	0.30	2.04	5.92	False	CHEMBL1062966	Inhibition of human thymidylate synthase	B	BAO_0000357	single protein format	Homo sapiens	None	None	None	None	CHEMBL1952	Thymidylate synthase	Homo sapiens	SINGLE PROTEIN	CHEMBL1151945	1	Scientific Literature	J. Med. Chem.	2009	None
CHEMBL125450		0	466.50	0	1.97	6c	CCC(Cc1ccc2nc(N)nc(N)c2n1)c1ccc(C(=O)NC(CCC(=O)O)C(=O)O)cc1	Inhibition	'='	0.00007	%				UO_0000187					False	CHEMBL816053	Compound was evaluated for 50% inhibition of the enzyme Thymidylate synthase (TS) from Streptococcus faecium	B	BAO_0000357	single protein format	Enterococcus faecium	None	None	None	None	CHEMBL1952	Thymidylate synthase	Homo sapiens	SINGLE PROTEIN	CHEMBL1122786	1	Scientific Literature	J. Med. Chem.	1984	None
CHEMBL538143		0	321.40	0	3.42	2i	CCc1sc2nc(N)[nH]c(=O)c2c1Sc1ccc(F)cc1	IC50	'='	1300.0	nM	5.89			UO_0000065	18.31	0.38	2.47	8.20	False	CHEMBL1062966	Inhibition of human thymidylate synthase	B	BAO_0000357	single protein format	Homo sapiens	None	None	None	None	CHEMBL1952	Thymidylate synthase	Homo sapiens	SINGLE PROTEIN	CHEMBL1151945	1	Scientific Literature	J. Med. Chem.	2009	None
CHEMBL104829	FURO[2,3D]PYRIMIDINE ANTIFOLATE	0	442.43	0	1.07	1b	CN(Cc1coc2nc(N)nc(N)c12)c1ccc(C(=O)N[C@@H](CCC(=O)O)C(=O)O)cc1	IC50	'>'	200000.0	nM		Outside typical range		UO_0000065					True	CHEMBL816735	Inhibitory concentration against human Thymidylate synthase(TS)	B	BAO_0000357	single protein format	None	None	None	None	None	CHEMBL1952	Thymidylate synthase	Homo sapiens	SINGLE PROTEIN	CHEMBL1133086	1	Scientific Literature	J. Med. Chem.	2000	None
CHEMBL168524		0	427.53	0	2.12	2m	Nc1nc2cc3c(cc2[nH]1)N(Cc1ccc(S(=O)(=O)N2CCOCC2)cc1)CCC3	Kii	'='	0.024	uM				UO_0000064					False	CHEMBL817304	Inhibition of human Thymidylate synthase (TS)	B	BAO_0000357	single protein format	Homo sapiens	None	None	None	None	CHEMBL1952	Thymidylate synthase	Homo sapiens	SINGLE PROTEIN	CHEMBL1125390	1	Scientific Literature	J. Med. Chem.	1992	None
CHEMBL39175		0	476.47	1	0.39	14	Nc1nc(O)c2cc(CNc3ccc(C(=O)NC(CCS(=O)(=O)O)C(=O)O)cc3)cnc2n1	IC50	'='	55000.0	nM	4.26			UO_0000065	8.94	0.18	3.87	1.96	False	CHEMBL809260	In vitro inhibition of human thymidylate synthase (TS)	B	BAO_0000357	single protein format	None	None	None	None	None	CHEMBL1952	Thymidylate synthase	Homo sapiens	SINGLE PROTEIN	CHEMBL1125453	1	Scientific Literature	J. Med. Chem.	1992	None
CHEMBL163410		0	351.35	0	4.52	19	Cc1nc(O)c2c(Sc3ccnc(C(F)(F)F)c3)c(C)ccc2n1	Ki	'='	130.0	nM	6.89			UO_0000065	19.60	0.39	2.37	11.69	False	CHEMBL823516	Inhibition of human Thymidylate synthase	B	BAO_0000357	single protein format	None	None	None	None	None	CHEMBL1952	Thymidylate synthase	Homo sapiens	SINGLE PROTEIN	CHEMBL1126619	1	Scientific Literature	J. Med. Chem.	1993	None
CHEMBL75606		0	319.34	0	4.24	18b	Oc1nc(NCc2ccccc2)nc2ccc3c(F)cccc3c12	Inhibition	'='	12.5	%				UO_0000187					False	CHEMBL812437	Tested against thymidylate synthase (TS) in human at 5.6 uM	B	BAO_0000357	single protein format	None	None	None	None	None	CHEMBL1952	Thymidylate synthase	Homo sapiens	SINGLE PROTEIN	CHEMBL1126757	1	Scientific Literature	J. Med. Chem.	1993	None
CHEMBL163411		0	313.38	0	3.51	18	COc1cc(Sc2c(C)ccc3nc(C)nc(O)c23)ccn1	Ki	'='	37.0	nM	7.43			UO_0000065	23.71	0.46	3.92	10.91	False	CHEMBL823517	Inhibition of human Thymidylate synthase	B	BAO_0000357	single protein format	None	None	None	None	None	CHEMBL1952	Thymidylate synthase	Homo sapiens	SINGLE PROTEIN	CHEMBL1126619	1	Scientific Literature	J. Med. Chem.	1993	None
CHEMBL323363		0	506.52	1	1.93	76	C#CCN(Cc1ccc2nc(C)[nH]c(=O)c2c1)c1ccc(C(=O)N[C@@H](CCC(=O)O)C(=O)O)c(OC)c1	IC50	'='	67.61	nM	7.17			UO_0000065	14.16	0.26	5.24	4.43	False	CHEMBL1106435	Inhibition of thymidylate synthase	B	BAO_0000357	single protein format	None	None	None	None	None	CHEMBL1952	Thymidylate synthase	Homo sapiens	SINGLE PROTEIN	CHEMBL1157058	1	Scientific Literature	Eur. J. Med. Chem.	2010	None
CHEMBL57333		0	303.36	0	3.28	3	C#CCN(Cc1ccc2nc(C)nc(O)c2c1)c1ccccc1	Ki	'='	2200.0	nM	5.66			UO_0000065	18.65	0.34	2.38	11.49	False	CHEMBL817302	Inhibition of human Thymidylate synthase (Ki)	B	BAO_0000357	single protein format	Homo sapiens	None	None	None	None	CHEMBL1952	Thymidylate synthase	Homo sapiens	SINGLE PROTEIN	CHEMBL1125269	1	Scientific Literature	J. Med. Chem.	1991	None
CHEMBL3144188		0	414.31	0	-0.03	4b	COc1ccc(-c2cn([C@H]3C[C@H](O)[C@@H](COP(=O)(O)O)O3)c(=O)[nH]c2=O)cc1	Km	'='	1480.0	nM				UO_0000065					False	CHEMBL815451	Inhibitory effect on human lymphoblast (Molt/4F) thymidylate synthase	B	BAO_0000357	single protein format	Homo sapiens	None	None	None	None	CHEMBL1952	Thymidylate synthase	Homo sapiens	SINGLE PROTEIN	CHEMBL1124237	1	Scientific Literature	J. Med. Chem.	1988	None
CHEMBL422395		0	477.48	0	1.19	PDDF	C#CCN(Cc1ccc2[nH]c(N)nc(=O)c2c1)c1ccc(C(=O)NC(CCC(=O)O)C(=O)O)cc1	IC50	'='	10.0	nM	8.00			UO_0000065	16.75	0.31	6.81	4.48	True	CHEMBL810077	Inhibition of pure human thymidylate synthase from extract of Manca human lymphoma cells	B	BAO_0000219	cell-based format	None	None	None	Manca	None	CHEMBL1952	Thymidylate synthase	Homo sapiens	SINGLE PROTEIN	CHEMBL1124492	1	Scientific Literature	J. Med. Chem.	1989	CHEMBL3307363
CHEMBL3144187		0	398.31	0	0.27	6b	Cc1ccc(-c2cn([C@H]3C[C@H](O)[C@@H](COP(=O)(O)O)O3)c(=O)[nH]c2=O)cc1	Ki	'='	5600.0	nM	5.25			UO_0000065	13.19	0.27	4.98	3.48	False	CHEMBL815567	Inhibitory effect on human lymphoblast (Molt/4F) thymidylate synthase	B	BAO_0000357	single protein format	Homo sapiens	None	None	None	None	CHEMBL1952	Thymidylate synthase	Homo sapiens	SINGLE PROTEIN	CHEMBL1124237	1	Scientific Literature	J. Med. Chem.	1988	None
CHEMBL3144189		0	399.30	0	-0.46	2b	Nc1ccc(-c2cn([C@H]3C[C@H](O)[C@@H](COP(=O)(O)O)O3)c(=O)[nH]c2=O)cc1	Km	'='	1400.0	nM				UO_0000065					False	CHEMBL815451	Inhibitory effect on human lymphoblast (Molt/4F) thymidylate synthase	B	BAO_0000357	single protein format	Homo sapiens	None	None	None	None	CHEMBL1952	Thymidylate synthase	Homo sapiens	SINGLE PROTEIN	CHEMBL1124237	1	Scientific Literature	J. Med. Chem.	1988	None
CHEMBL3144195		0	427.31	0	-0.94	9b	NC(=O)c1ccc(-c2cn([C@H]3C[C@H](O)[C@@H](COP(=O)(O)O)O3)c(=O)[nH]c2=O)cc1	Ki	'='	119400.0	nM		Outside typical range		UO_0000065					False	CHEMBL815567	Inhibitory effect on human lymphoblast (Molt/4F) thymidylate synthase	B	BAO_0000357	single protein format	Homo sapiens	None	None	None	None	CHEMBL1952	Thymidylate synthase	Homo sapiens	SINGLE PROTEIN	CHEMBL1124237	1	Scientific Literature	J. Med. Chem.	1988	None
CHEMBL1277230		0	413.48	0	3.86	14	COCCn1c(C)nc2c(c1=O)c1nc3ccccc3nc1n2-c1cc(C)cc(C)c1	Inhibition	'<'	5.0	%				UO_0000187					False	CHEMBL1285684	Inhibition of human thymidylate synthase expressed in Escherichia coli BL21 at 50 uM	B	BAO_0000019	assay format	Homo sapiens	None	None	None	None	CHEMBL1952	Thymidylate synthase	Homo sapiens	SINGLE PROTEIN	CHEMBL1275374	1	Scientific Literature	Bioorg. Med. Chem.	2010	None
CHEMBL169727		0	447.56	0	4.67	6k	COc1ccc(S(=O)(=O)c2ccc(CN3CCCc4cc5[nH]c(C)nc5cc43)cc2)cc1	Ki	'='	440.0	nM	6.36			UO_0000065	14.20	0.27	1.69	8.44	False	CHEMBL882134	Inhibition of human Thymidylate synthase (TS)	B	BAO_0000357	single protein format	Homo sapiens	None	None	None	None	CHEMBL1952	Thymidylate synthase	Homo sapiens	SINGLE PROTEIN	CHEMBL1125390	1	Scientific Literature	J. Med. Chem.	1992	None
CHEMBL417222		0	443.53	0	4.12	12	C#CCN(Cc1ccc2nc(C)nc(O)c2c1)c1ccc(S(=O)(=O)c2ccccc2)cc1	Ki	'='	27.0	nM	7.57			UO_0000065	17.06	0.32	3.45	9.08	False	CHEMBL811591	Binding affinity against thymidylate synthase	B	BAO_0000357	single protein format	None	None	None	None	None	CHEMBL1952	Thymidylate synthase	Homo sapiens	SINGLE PROTEIN	CHEMBL1125818	1	Scientific Literature	J. Med. Chem.	1991	None
CHEMBL140323		0	332.39	0	2.72	11	COc1ccc(Sc2c(C)[nH]c3nc(N)nc(O)c23)cc1OC	Inhibition	'='	12.0	%				UO_0000187					False	CHEMBL816052	Percent inhibition of Thymidylate synthase in Streptococcus faecium	B	BAO_0000357	single protein format	Enterococcus faecium	None	None	None	None	CHEMBL1952	Thymidylate synthase	Homo sapiens	SINGLE PROTEIN	CHEMBL1129396	1	Scientific Literature	J. Med. Chem.	1996	None
CHEMBL319624		0	545.39	1	2.68	7	Cc1nc2ccc(CN(CCBr)c3ccc(C(=O)N[C@@H](CCC(=O)O)C(=O)O)cc3)cc2c(=O)[nH]1	IC50	'='	1288.25	nM	5.89			UO_0000065	10.80	0.23	3.21	3.86	False	CHEMBL1106435	Inhibition of thymidylate synthase	B	BAO_0000357	single protein format	None	None	None	None	None	CHEMBL1952	Thymidylate synthase	Homo sapiens	SINGLE PROTEIN	CHEMBL1157058	1	Scientific Literature	Eur. J. Med. Chem.	2010	None
CHEMBL104358		0	502.47	1	2.39	52	Cc1nc2ccc(CN(CCF)c3ccc(C(=O)N[C@@H](CCC(=O)O)C(=O)O)c(F)c3)cc2c(=O)[nH]1	IC50	'='	42.66	nM	7.37			UO_0000065	14.67	0.28	4.98	4.83	False	CHEMBL1106435	Inhibition of thymidylate synthase	B	BAO_0000357	single protein format	None	None	None	None	None	CHEMBL1952	Thymidylate synthase	Homo sapiens	SINGLE PROTEIN	CHEMBL1157058	1	Scientific Literature	Eur. J. Med. Chem.	2010	None
CHEMBL142176		0	306.78	0	3.36	8	Cc1[nH]c2nc(N)nc(O)c2c1Sc1ccc(Cl)cc1	IC50	'='	40000.0	nM	4.40			UO_0000065	14.34	0.30	1.04	5.01	False	CHEMBL665035	The inhibitory concentration of compound against Dihydrofolate reductases on Pneumocystis carini (pc)	B	BAO_0000357	single protein format	Pneumocystis carinii	None	None	None	None	CHEMBL1952	Thymidylate synthase	Homo sapiens	SINGLE PROTEIN	CHEMBL1129396	1	Scientific Literature	J. Med. Chem.	1996	None
CHEMBL217760		0	437.28	1	6.02	7	O=C1OC(c2ccc(O)c(Cl)c2)(c2ccc(O)c(Cl)c2)c2ccc3ccccc3c21	Ki	'='	34000.0	nM	4.47			UO_0000065	10.22	0.20	-1.55	6.69	False	CHEMBL912374	Inhibition of human thymidylate synthase	B	BAO_0000357	single protein format	Homo sapiens	None	None	None	None	CHEMBL1952	Thymidylate synthase	Homo sapiens	SINGLE PROTEIN	CHEMBL1137378	1	Scientific Literature	J. Med. Chem.	2006	None
CHEMBL323565		0	427.42	0	1.22	1	Nc1nc(N)c2c(CCc3ccc(C(=O)N[C@@H](CCC(=O)O)C(=O)O)cc3)coc2n1	IC50	'='	220000.0	nM		Outside typical range		UO_0000065					False	CHEMBL827966	Inhibition of human thymidylate synthetase at 37 degree C pH 7.4	B	BAO_0000357	single protein format	Homo sapiens	None	None	None	None	CHEMBL1952	Thymidylate synthase	Homo sapiens	SINGLE PROTEIN	CHEMBL1141150	1	Scientific Literature	J. Med. Chem.	2005	None
CHEMBL102317		0	504.54	1	2.73	16	C#CCN(Cc1ccc2nc(C(C)C)[nH]c(=O)c2c1)c1ccc(C(=O)N[C@@H](CCC(=O)O)C(=O)O)cc1	IC50	'='	616.6	nM	6.21			UO_0000065	12.31	0.23	3.48	4.07	False	CHEMBL1106435	Inhibition of thymidylate synthase	B	BAO_0000357	single protein format	None	None	None	None	None	CHEMBL1952	Thymidylate synthase	Homo sapiens	SINGLE PROTEIN	CHEMBL1157058	1	Scientific Literature	Eur. J. Med. Chem.	2010	None
CHEMBL265098		0	492.49	0	1.62	38	C#CCN(Cc1ccc2nc(OC)[nH]c(=O)c2c1)c1ccc(C(=O)N[C@@H](CCC(=O)O)C(=O)O)cc1	IC50	'='	67.61	nM	7.17			UO_0000065	14.56	0.27	5.55	4.43	False	CHEMBL1106435	Inhibition of thymidylate synthase	B	BAO_0000357	single protein format	None	None	None	None	None	CHEMBL1952	Thymidylate synthase	Homo sapiens	SINGLE PROTEIN	CHEMBL1157058	1	Scientific Literature	Eur. J. Med. Chem.	2010	None
CHEMBL104110		0	499.50	0	1.38	55	Cc1nc2ccc(CN(CCN)c3ccc(C(=O)N[C@@H](CCC(=O)O)C(=O)O)c(F)c3)cc2c(=O)[nH]1	IC50	'='	11748.98	nM	4.93			UO_0000065	9.87	0.19	3.55	2.76	False	CHEMBL1106435	Inhibition of thymidylate synthase	B	BAO_0000357	single protein format	None	None	None	None	None	CHEMBL1952	Thymidylate synthase	Homo sapiens	SINGLE PROTEIN	CHEMBL1157058	1	Scientific Literature	Eur. J. Med. Chem.	2010	None
CHEMBL1097231		0	445.46	0	1.35	91	Cc1nc2ccc(CNc3cnc(C(=O)N[C@@H](CCC(=O)O)C(=O)O)s3)cc2c(=O)[nH]1	IC50	'='	7079.46	nM	5.15			UO_0000065	11.56	0.23	3.80	2.95	False	CHEMBL1106435	Inhibition of thymidylate synthase	B	BAO_0000357	single protein format	None	None	None	None	None	CHEMBL1952	Thymidylate synthase	Homo sapiens	SINGLE PROTEIN	CHEMBL1157058	1	Scientific Literature	Eur. J. Med. Chem.	2010	None
CHEMBL57310		0	273.32	0	2.10	1A	Cc1[nH]c2nc(N)nc(O)c2c1Sc1ccncc1	IC50	'='	340.0	nM	6.47			UO_0000065	23.67	0.46	4.37	6.42	True	CHEMBL809257	Compound was evaluated for the inhibition at a given concentration against recombinant human Thymidylate synthase	B	BAO_0000357	single protein format	None	None	None	None	None	CHEMBL1952	Thymidylate synthase	Homo sapiens	SINGLE PROTEIN	CHEMBL1132250	1	Scientific Literature	J. Med. Chem.	1999	None
CHEMBL118750		0	539.53	2	1.92	14	Nc1nc(O)c2c(ccc3ccc(NS(=O)(=O)c4ccc(C(=O)N[C@@H](CCC(=O)O)C(=O)O)cc4)cc32)n1	Ki	'='	0.1	TS		Non standard unit for type							False	CHEMBL811593	Inhibition of purified human thymidylate synthase (TS) isolated from an Escherichia coli harboring a plasmid with thy A gene cloned from SV40 transformed human fibroblast cells	B	BAO_0000219	cell-based format	None	None	None	Fibroblast	None	CHEMBL1952	Thymidylate synthase	Homo sapiens	SINGLE PROTEIN	CHEMBL1126944	1	Scientific Literature	J. Med. Chem.	1993	CHEMBL3308065
CHEMBL2348552		0	373.44	0	4.07	25	Cc1ncc([N+](=O)[O-])n1CCSc1nnc(-c2ccc(C(C)C)cc2)o1	IC50	'='	3600.0	nM	5.44			UO_0000065	14.58	0.29	1.37	5.45	False	CHEMBL2351311	Inhibition of human thymidylate synthase by spectrophotometric analysis	B	BAO_0000357	single protein format	Homo sapiens	None	None	None	None	CHEMBL1952	Thymidylate synthase	Homo sapiens	SINGLE PROTEIN	CHEMBL2346585	1	Scientific Literature	Bioorg. Med. Chem.	2013	None
CHEMBL225071	RALTITREXED	4	458.50	0	1.98	Raltitrexed, ZD1694	Cc1nc(=O)c2cc(CN(C)c3ccc(C(=O)N[C@@H](CCC(=O)O)C(=O)O)s3)ccc2[nH]1	IC50	'='	380.0	nM	6.42			UO_0000065	14.00	0.27	4.44	4.20	True	CHEMBL2351311	Inhibition of human thymidylate synthase by spectrophotometric analysis	B	BAO_0000357	single protein format	Homo sapiens	None	None	None	None	CHEMBL1952	Thymidylate synthase	Homo sapiens	SINGLE PROTEIN	CHEMBL2346585	1	Scientific Literature	Bioorg. Med. Chem.	2013	None
CHEMBL2348566		0	347.36	0	1.92	40	Cc1ncc([N+](=O)[O-])n1CCSc1nnc(-c2ccnc(N)c2)o1	IC50	'='	920.0	nM	6.04			UO_0000065	17.38	0.34	4.12	4.35	False	CHEMBL2351311	Inhibition of human thymidylate synthase by spectrophotometric analysis	B	BAO_0000357	single protein format	Homo sapiens	None	None	None	None	CHEMBL1952	Thymidylate synthase	Homo sapiens	SINGLE PROTEIN	CHEMBL2346585	1	Scientific Literature	Bioorg. Med. Chem.	2013	None
CHEMBL350130		0	297.38	0	3.81	17	Cc1cc(Sc2c(C)ccc3nc(C)nc(O)c23)ccn1	Ki	'='	39.0	nM	7.41			UO_0000065	24.91	0.48	3.60	12.58	False	CHEMBL823517	Inhibition of human Thymidylate synthase	B	BAO_0000357	single protein format	None	None	None	None	None	CHEMBL1952	Thymidylate synthase	Homo sapiens	SINGLE PROTEIN	CHEMBL1126619	1	Scientific Literature	J. Med. Chem.	1993	None
CHEMBL162145		0	304.76	0	3.12	22	Nc1nc(O)c2c(Sc3ccncc3)c(Cl)ccc2n1	Ki	'='	20.0	nM	7.70			UO_0000065	25.26	0.53	4.58	9.07	False	CHEMBL823517	Inhibition of human Thymidylate synthase	B	BAO_0000357	single protein format	None	None	None	None	None	CHEMBL1952	Thymidylate synthase	Homo sapiens	SINGLE PROTEIN	CHEMBL1126619	1	Scientific Literature	J. Med. Chem.	1993	None
CHEMBL3088237		0	280.24	0	3.18	8	O=C(Oc1ccc2c3c(cccc13)C(=O)O2)c1ccco1	Ki	'='	28000.0	nM	4.55			UO_0000065	16.25	0.30	1.37	6.93	False	CHEMBL3089849	Inhibition of human thymidylate synthase using MTHF and dUMP as substrates	B	BAO_0000357	single protein format	Homo sapiens	None	None	None	None	CHEMBL1952	Thymidylate synthase	Homo sapiens	SINGLE PROTEIN	CHEMBL3085649	1	Scientific Literature	J. Med. Chem.	2013	None
CHEMBL70515		0	438.44	0	1.89	2	Cc1nc2ccc(CNc3ccc(C(=O)N[C@@H](CCC(=O)O)C(=O)O)cc3)cc2c(=O)[nH]1	IC50	'='	4466.84	nM	5.35			UO_0000065	12.20	0.23	3.46	3.31	False	CHEMBL1106435	Inhibition of thymidylate synthase	B	BAO_0000357	single protein format	None	None	None	None	None	CHEMBL1952	Thymidylate synthase	Homo sapiens	SINGLE PROTEIN	CHEMBL1157058	1	Scientific Literature	Eur. J. Med. Chem.	2010	None
CHEMBL44037		0	466.49	0	2.31	4	CCN(Cc1ccc2nc(C)[nH]c(=O)c2c1)c1ccc(C(=O)N[C@@H](CCC(=O)O)C(=O)O)cc1	IC50	'='	169.82	nM	6.77			UO_0000065	14.51	0.27	4.46	4.43	False	CHEMBL1106435	Inhibition of thymidylate synthase	B	BAO_0000357	single protein format	None	None	None	None	None	CHEMBL1952	Thymidylate synthase	Homo sapiens	SINGLE PROTEIN	CHEMBL1157058	1	Scientific Literature	Eur. J. Med. Chem.	2010	None
CHEMBL41609		0	485.47	0	1.65	104	Cc1nc2ccc(CN(CCF)c3ccc(C(=O)N[C@@H](CCC(=O)O)C(=O)O)nc3)cc2c(=O)[nH]1	IC50	'='	158.49	nM	6.80			UO_0000065	14.01	0.27	5.15	4.11	False	CHEMBL1106435	Inhibition of thymidylate synthase	B	BAO_0000357	single protein format	None	None	None	None	None	CHEMBL1952	Thymidylate synthase	Homo sapiens	SINGLE PROTEIN	CHEMBL1157058	1	Scientific Literature	Eur. J. Med. Chem.	2010	None
CHEMBL104748		0	496.52	0	1.67	10	Cc1nc2ccc(CN(CCCO)c3ccc(C(=O)N[C@@H](CCC(=O)O)C(=O)O)cc3)cc2c(=O)[nH]1	IC50	'='	537.03	nM	6.27			UO_0000065	12.63	0.24	4.60	3.63	False	CHEMBL1106435	Inhibition of thymidylate synthase	B	BAO_0000357	single protein format	None	None	None	None	None	CHEMBL1952	Thymidylate synthase	Homo sapiens	SINGLE PROTEIN	CHEMBL1157058	1	Scientific Literature	Eur. J. Med. Chem.	2010	None
CHEMBL551985		0	337.86	0	3.93	2k	CCc1sc2nc(N)[nH]c(=O)c2c1Sc1cccc(Cl)c1	IC50	'='	380.0	nM	6.42			UO_0000065	19.00	0.42	2.49	8.95	False	CHEMBL1062966	Inhibition of human thymidylate synthase	B	BAO_0000357	single protein format	Homo sapiens	None	None	None	None	CHEMBL1952	Thymidylate synthase	Homo sapiens	SINGLE PROTEIN	CHEMBL1151945	1	Scientific Literature	J. Med. Chem.	2009	None
CHEMBL389051		0	477.48	0	1.19	15	C#CCN(Cc1ccc2[nH]c(N)nc(=O)c2c1)c1ccc(C(=O)N[C@@H](CCC(=O)O)C(=O)O)cc1	IC50	'='	20.0	nM	7.70			UO_0000065	16.12	0.30	6.51	4.31	True	CHEMBL809251	Inhibitory activity against thymidylate synthase (TS)	B	BAO_0000357	single protein format	None	None	None	None	None	CHEMBL1952	Thymidylate synthase	Homo sapiens	SINGLE PROTEIN	CHEMBL1126944	1	Scientific Literature	J. Med. Chem.	1993	None
CHEMBL161053		0	457.56	0	4.67	28	COc1ccc(S(=O)(=O)c2ccc(CN(C)c3ccc4c5c(cccc35)C(N)=N4)cc2)cc1	Kis	'='	0.025	uM				UO_0000064					False	CHEMBL809247	Inhibitory activity against thymidylate synthase from human	B	BAO_0000357	single protein format	None	None	None	None	None	CHEMBL1952	Thymidylate synthase	Homo sapiens	SINGLE PROTEIN	CHEMBL1125372	1	Scientific Literature	J. Med. Chem.	1992	None
CHEMBL430872		0	441.44	0	1.78	5	CC(Cc1coc2nc(N)nc(N)c12)c1ccc(C(=O)N[C@@H](CCC(=O)O)C(=O)O)cc1	IC50	'>'	360000.0	nM		Outside typical range		UO_0000065					False	CHEMBL878873	Inhibitory concentration against recombinant human (rh) Thymidylate synthase (TS)	B	BAO_0000357	single protein format	None	None	None	None	None	CHEMBL1952	Thymidylate synthase	Homo sapiens	SINGLE PROTEIN	CHEMBL1133617	1	Scientific Literature	J. Med. Chem.	2000	None
CHEMBL1814079		0	303.32	0	2.98	11A	Cc1cccc2c1C(=O)N(c1ccc(-n3ccnc3)cc1)C2=O	Ki	'='	206000.0	nM		Outside typical range		UO_0000065					False	CHEMBL1815020	Inhibition of human thymidylate synthase using N5,N10-methylene tetrahydrofolate by chromogenic assay	B	BAO_0000357	single protein format	Homo sapiens	None	None	None	None	CHEMBL1952	Thymidylate synthase	Homo sapiens	SINGLE PROTEIN	CHEMBL1811787	1	Scientific Literature	J. Med. Chem.	2011	None
CHEMBL159155		0	444.51	0	4.58	22	CN(Cc1ccc(S(=O)(=O)c2ccc(O)cc2)cc1)c1ccc2c3c(cccc13)C(=O)N2	Kis	'='	0.2	uM				UO_0000064					False	CHEMBL809247	Inhibitory activity against thymidylate synthase from human	B	BAO_0000357	single protein format	None	None	None	None	None	CHEMBL1952	Thymidylate synthase	Homo sapiens	SINGLE PROTEIN	CHEMBL1125372	1	Scientific Literature	J. Med. Chem.	1992	None
CHEMBL2180553		0	436.42	0	4.20	5, AG-670/15094034	O=C(CC1S/C(=N\N=C\c2ccccc2O)N=C1O)Nc1cccc(C(F)(F)F)c1	Inhibition						Active						False	CHEMBL2186821	Mixed inhibition of human thymidylate synthase expressed in Escherichia coli incubated for 1 hr using varying mTHF and dUMP levels by spectrophotometry based Lineweaver-Burk method	B	BAO_0000019	assay format	Homo sapiens	None	None	None	None	CHEMBL1952	Thymidylate synthase	Homo sapiens	SINGLE PROTEIN	CHEMBL2177012	1	Scientific Literature	J. Med. Chem.	2012	None
CHEMBL2180552		0	365.43	0	3.73	4, AG-690/40125027	CCCCCn1c(=O)c(C(=O)Nc2ccc(N)cc2)c(O)c2ccccc21	IC50	'='	71000.0	nM	4.15			UO_0000065	11.35	0.21	0.42	4.26	False	CHEMBL2186825	Inhibition of human thymidylate synthase expressed in Escherichia coli incubated for 1 hr by spectrophotometry	B	BAO_0000019	assay format	Homo sapiens	None	None	None	None	CHEMBL1952	Thymidylate synthase	Homo sapiens	SINGLE PROTEIN	CHEMBL2177012	1	Scientific Literature	J. Med. Chem.	2012	None
CHEMBL67116		0	437.28	1	6.02	5c	O=C1OC(c2ccc(O)c(Cl)c2)(c2ccc(O)c(Cl)c2)c2cccc3cccc1c23	IF	'='	0.814										False	CHEMBL816744	Inhibition factor for Human Thymidylate synthase at 27 uM.	B	BAO_0000357	single protein format	None	None	None	None	None	CHEMBL1952	Thymidylate synthase	Homo sapiens	SINGLE PROTEIN	CHEMBL1132636	1	Scientific Literature	J. Med. Chem.	1999	None
CHEMBL25889		0	476.49	0	2.33	2	C#CCN(Cc1ccc2nc(C)nc(O)c2c1)c1ccc(C(=O)NC(CCC(=O)O)C(=O)O)cc1	Kii	'='	0.0078	uM				UO_0000064					False	CHEMBL817306	Inhibition of human Thymidylate synthase (Kii)	B	BAO_0000357	single protein format	Homo sapiens	None	None	None	None	CHEMBL1952	Thymidylate synthase	Homo sapiens	SINGLE PROTEIN	CHEMBL1125269	1	Scientific Literature	J. Med. Chem.	1991	None
CHEMBL3143830		0	334.28	0	-1.73	quinone 1b	O=C1C=CC(=O)C(c2cn([C@H]3C[C@H](O)[C@@H](CO)O3)c(=O)[nH]c2=O)=C1	k2	'='	5.0	M-1 s-1									False	CHEMBL810233	The rate constant in 75% aqueous Acetonitrile thymidine synthase as reagent	B	BAO_0000357	single protein format	None	None	None	None	None	CHEMBL1952	Thymidylate synthase	Homo sapiens	SINGLE PROTEIN	CHEMBL1123535	1	Scientific Literature	J. Med. Chem.	1986	None
CHEMBL3125088		0	1010.19	None	None	[DCys3]LR	CC(C)C[C@H](N)C(=O)N[C@@H](CO)C(=O)N[C@H](CS)C(=O)N[C@@H](CCC(N)=O)C(=O)N[C@@H](CC(C)C)C(=O)N[C@@H](Cc1ccc(O)cc1)C(=O)N[C@@H](CCC(N)=O)C(=O)N[C@@H](CCCNC(=N)N)C(=O)O	Inhibition	'='	27.0	%				UO_0000187					False	CHEMBL3130611	Inhibition of human thymidylate synthase using dUMP as substrate at 100 uM after 1 hr by UV-vis spectrophotometric analysis in presence of mTHF relative to control	B	BAO_0000357	single protein format	Homo sapiens	None	None	None	None	CHEMBL1952	Thymidylate synthase	Homo sapiens	SINGLE PROTEIN	CHEMBL3124918	1	Scientific Literature	J. Med. Chem.	2014	None
CHEMBL3125081		0	953.13	3	-3.70	[Ala4]LR	CC(C)C[C@H](N)C(=O)N[C@@H](CO)C(=O)N[C@@H](CS)C(=O)N[C@@H](C)C(=O)N[C@@H](CC(C)C)C(=O)N[C@@H](Cc1ccc(O)cc1)C(=O)N[C@@H](CCC(N)=O)C(=O)N[C@@H](CCCNC(=N)N)C(=O)O	Inhibition	'='	56.0	%				UO_0000187					False	CHEMBL3130611	Inhibition of human thymidylate synthase using dUMP as substrate at 100 uM after 1 hr by UV-vis spectrophotometric analysis in presence of mTHF relative to control	B	BAO_0000357	single protein format	Homo sapiens	None	None	None	None	CHEMBL1952	Thymidylate synthase	Homo sapiens	SINGLE PROTEIN	CHEMBL3124918	1	Scientific Literature	J. Med. Chem.	2014	None
CHEMBL9671		0	464.59	0	3.42	43	CNC1=Nc2ccc(N(C)Cc3ccc(S(=O)(=O)N4CCOCC4)cc3)c3c(C)ccc1c23	Kis	'='	0.021	uM				UO_0000064					False	CHEMBL809247	Inhibitory activity against thymidylate synthase from human	B	BAO_0000357	single protein format	None	None	None	None	None	CHEMBL1952	Thymidylate synthase	Homo sapiens	SINGLE PROTEIN	CHEMBL1125372	1	Scientific Literature	J. Med. Chem.	1992	None
CHEMBL477789		0	327.46	0	3.84	12	CCCc1c(Sc2c(C)cccc2C)[nH]c2nc(N)nc(N)c12	Inhibition	'='	0.0	%				UO_0000187					False	CHEMBL982941	Inhibition of human thymidylate synthase at >24 uM	B	BAO_0000357	single protein format	Homo sapiens	None	None	None	None	CHEMBL1952	Thymidylate synthase	Homo sapiens	SINGLE PROTEIN	CHEMBL1155823	1	Scientific Literature	J. Med. Chem.	2008	None
CHEMBL324739		0	538.54	1	2.65	1a	Cc1nc(O)c2c(ccc3ccc(S(=O)(=O)Nc4ccc(C(=O)N[C@@H](CCC(=O)O)C(=O)O)cc4)cc32)n1	Ki	'='	5.5	nM	8.26			UO_0000065	15.34	0.30	5.61	4.22	False	CHEMBL811584	The compound was tested for inhibitory activity against thymidylate synthase (purified recombinant human gene) from Escherichia coli	B	BAO_0000357	single protein format	None	None	None	None	None	CHEMBL1952	Thymidylate synthase	Homo sapiens	SINGLE PROTEIN	CHEMBL1127675	1	Scientific Literature	J. Med. Chem.	1994	None
CHEMBL161457		0	478.47	0	1.00	3	C#CCN(Cc1ccc2nc(N)nc(O)c2n1)c1ccc(C(=O)N[C@@H](CCC(=O)O)C(=O)O)cc1	IC50	'='	2400.0	nM	5.62			UO_0000065	11.75	0.22	4.62	2.93	False	CHEMBL809254	Ability to inhibit thymidylate synthase derived from human leukemia K562 cells	B	BAO_0000219	cell-based format	None	None	None	K562	None	CHEMBL1952	Thymidylate synthase	Homo sapiens	SINGLE PROTEIN	CHEMBL1123717	1	Scientific Literature	J. Med. Chem.	1987	CHEMBL3308378
CHEMBL274117		0	184.19	0	1.78	phenyl-p-benzoquinone	O=C1C=CC(=O)C(c2ccccc2)=C1	k2	'='	2600.0	M-1 s-1									False	CHEMBL810236	The rate constant in Acetonitrile and buffered aqueous acetonitrile solution, at 30 degrees C and pH 6.8	B	BAO_0000357	single protein format	None	None	None	None	None	CHEMBL1952	Thymidylate synthase	Homo sapiens	SINGLE PROTEIN	CHEMBL1123535	1	Scientific Literature	J. Med. Chem.	1986	None
CHEMBL275685		0	427.53	0	4.66	23	CN(Cc1ccc(S(=O)(=O)c2ccccc2)cc1)c1ccc2c3c(cccc13)C(N)=N2	Ki	'='	34.0	nM	7.47			UO_0000065	17.47	0.33	2.81	9.86	False	CHEMBL811592	Compound was evaluated for the inhibitory constant of human thymidylate synthase	B	BAO_0000357	single protein format	None	None	None	None	None	CHEMBL1952	Thymidylate synthase	Homo sapiens	SINGLE PROTEIN	CHEMBL1127692	1	Scientific Literature	J. Med. Chem.	1994	None
CHEMBL383829		0	316.39	0	2.97	10	CCc1[nH]c2nc(N)nc(O)c2c1Sc1ccc(OC)cc1	IC50	'='	16000.0	nM	4.80			UO_0000065	15.16	0.30	1.83	4.94	False	CHEMBL859608	Inhibition of recombinant human TS	B	BAO_0000357	single protein format	Homo sapiens	None	None	None	None	CHEMBL1952	Thymidylate synthase	Homo sapiens	SINGLE PROTEIN	CHEMBL1149399	1	Scientific Literature	J. Med. Chem.	2006	None
CHEMBL2323400		0	411.33	0	4.82	13B	O=C(/C=C/c1cccc(C(F)(F)F)c1)Nc1cc2c3c(cccc3c1)C(=O)OC2=O	Inhibition						Not Active						False	CHEMBL2329006	Inhibition of human thymidylate synthase A at 40 uM	B	BAO_0000357	single protein format	Homo sapiens	None	None	None	None	CHEMBL1952	Thymidylate synthase	Homo sapiens	SINGLE PROTEIN	CHEMBL2321847	1	Scientific Literature	Bioorg. Med. Chem. Lett.	2013	None
CHEMBL2323376		0	243.17	0	2.06	17A	O=C1OC(=O)c2cc([N+](=O)[O-])cc3cccc1c23	Inhibition						Not Active						False	CHEMBL2329006	Inhibition of human thymidylate synthase A at 40 uM	B	BAO_0000357	single protein format	Homo sapiens	None	None	None	None	CHEMBL1952	Thymidylate synthase	Homo sapiens	SINGLE PROTEIN	CHEMBL2321847	1	Scientific Literature	Bioorg. Med. Chem. Lett.	2013	None
CHEMBL1479195		0	184.19	0	2.51	7A	O=C1OCc2cccc3cccc1c23	Ki	'='	47000.0	nM	4.33			UO_0000065	23.50	0.42	1.82	16.46	False	CHEMBL2329009	Inhibition of human thymidylate synthase A	B	BAO_0000357	single protein format	Homo sapiens	None	None	None	None	CHEMBL1952	Thymidylate synthase	Homo sapiens	SINGLE PROTEIN	CHEMBL2321847	1	Scientific Literature	Bioorg. Med. Chem. Lett.	2013	None
CHEMBL2323400		0	411.33	0	4.82	13B	O=C(/C=C/c1cccc(C(F)(F)F)c1)Nc1cc2c3c(cccc3c1)C(=O)OC2=O	Ki	'>'	206000.0	nM		Outside typical range		UO_0000065					False	CHEMBL2329009	Inhibition of human thymidylate synthase A	B	BAO_0000357	single protein format	Homo sapiens	None	None	None	None	CHEMBL1952	Thymidylate synthase	Homo sapiens	SINGLE PROTEIN	CHEMBL2321847	1	Scientific Literature	Bioorg. Med. Chem. Lett.	2013	None
CHEMBL2314369		0	230.23	0	2.84	5A	N#CC(C#N)=C1C(=O)c2cccc3cccc1c23	Ki	'>'	309000.0	nM		Outside typical range		UO_0000065					False	CHEMBL2329009	Inhibition of human thymidylate synthase A	B	BAO_0000357	single protein format	Homo sapiens	None	None	None	None	CHEMBL1952	Thymidylate synthase	Homo sapiens	SINGLE PROTEIN	CHEMBL2321847	1	Scientific Literature	Bioorg. Med. Chem. Lett.	2013	None
CHEMBL301256		0	418.52	0	3.93	14	Nc1nc2cc3c(cc2[nH]1)N(Cc1ccc(S(=O)(=O)c2ccccc2)cc1)CCC3	Ki	'='	31.0	nM	7.51			UO_0000065	17.94	0.34	3.58	8.15	False	CHEMBL817302	Inhibition of human Thymidylate synthase (Ki)	B	BAO_0000357	single protein format	Homo sapiens	None	None	None	None	CHEMBL1952	Thymidylate synthase	Homo sapiens	SINGLE PROTEIN	CHEMBL1125269	1	Scientific Literature	J. Med. Chem.	1991	None
CHEMBL202490		0	422.35	0	5.00	14	CCc1[nH]c2nc(N)nc(O)c2c1Sc1cc(C(F)(F)F)cc(C(F)(F)F)c1	Inhibition	'='	18.0	%				UO_0000187					False	CHEMBL867006	Inhibition of recombinant human TS at >2.2*10-5 nM	B	BAO_0000357	single protein format	Homo sapiens	None	None	None	None	CHEMBL1952	Thymidylate synthase	Homo sapiens	SINGLE PROTEIN	CHEMBL1149399	1	Scientific Literature	J. Med. Chem.	2006	None
CHEMBL225072	PEMETREXED	4	427.42	1	0.67	PMX	Nc1nc(=O)c2c(CCc3ccc(C(=O)N[C@@H](CCC(=O)O)C(=O)O)cc3)c[nH]c2[nH]1	IC50	'='	9500.0	nM	5.02			UO_0000065	11.75	0.22	4.35	2.63	True	CHEMBL1062966	Inhibition of human thymidylate synthase	B	BAO_0000357	single protein format	Homo sapiens	None	None	None	None	CHEMBL1952	Thymidylate synthase	Homo sapiens	SINGLE PROTEIN	CHEMBL1151945	1	Scientific Literature	J. Med. Chem.	2009	None
CHEMBL2368784		0	766.66	3	-1.13	3b	Cc1nc(N)nc(O)c1N(CCN(C)c1ccc(C(=O)NC(CCC(=O)O)C(=O)O)cc1)Cc1cn([C@H]2C[C@H](O)[C@@H](COP(=O)(O)O)O2)c(=O)[nH]c1=O	Kis	'='	1.19	uM				UO_0000064					False	CHEMBL814756	Mixed inhibition of the human thymidylate synthase at 28 uM of 5,10-CH2-H4PteGlu5	B	BAO_0000357	single protein format	None	None	None	None	None	CHEMBL1952	Thymidylate synthase	Homo sapiens	SINGLE PROTEIN	CHEMBL1124003	1	Scientific Literature	J. Med. Chem.	1988	None
CHEMBL161325		0	437.52	0	3.06	25	CN(Cc1ccc(S(=O)(=O)N2CCOCC2)cc1)c1ccc2c3c(cccc13)C(=O)N2	Kis	'='	0.3	uM				UO_0000064					False	CHEMBL809247	Inhibitory activity against thymidylate synthase from human	B	BAO_0000357	single protein format	None	None	None	None	None	CHEMBL1952	Thymidylate synthase	Homo sapiens	SINGLE PROTEIN	CHEMBL1125372	1	Scientific Literature	J. Med. Chem.	1992	None
CHEMBL161325		0	437.52	0	3.06	25	CN(Cc1ccc(S(=O)(=O)N2CCOCC2)cc1)c1ccc2c3c(cccc13)C(=O)N2	Kii	'='	0.25	uM				UO_0000064					False	CHEMBL809246	Inhibitory activity against thymidylate synthase from human	B	BAO_0000357	single protein format	None	None	None	None	None	CHEMBL1952	Thymidylate synthase	Homo sapiens	SINGLE PROTEIN	CHEMBL1125372	1	Scientific Literature	J. Med. Chem.	1992	None
CHEMBL301844		0	428.51	0	4.87	30	CN(Cc1ccc(S(=O)(=O)c2ccccc2)cc1)c1ccc2c3c(cccc13)C(=O)N2	Kii	'='	0.71	uM				UO_0000064					False	CHEMBL809246	Inhibitory activity against thymidylate synthase from human	B	BAO_0000357	single protein format	None	None	None	None	None	CHEMBL1952	Thymidylate synthase	Homo sapiens	SINGLE PROTEIN	CHEMBL1125372	1	Scientific Literature	J. Med. Chem.	1992	None
CHEMBL73594		0	280.11	0	3.38	4n	Nc1nc(O)c2c(ccc3cc(Cl)c(Cl)cc32)n1	IC50	'='	710.0	nM	6.15			UO_0000065	21.95	0.47	2.77	8.54	False	CHEMBL809253	Tested for inhibition against thymidylate synthase (TS) in human	B	BAO_0000357	single protein format	None	None	None	None	None	CHEMBL1952	Thymidylate synthase	Homo sapiens	SINGLE PROTEIN	CHEMBL1126757	1	Scientific Literature	J. Med. Chem.	1993	None
CHEMBL75213		0	237.26	0	2.71	21	C=Cc1ccc2ccc3nc(N)nc(O)c3c2c1	IC50	'='	85000.0	nM	4.07			UO_0000065	17.16	0.31	1.36	5.65	False	CHEMBL883513	Inhibition against thymidylate synthase (TS) in Candida albicans	B	BAO_0000357	single protein format	Candida albicans	None	None	None	None	CHEMBL1952	Thymidylate synthase	Homo sapiens	SINGLE PROTEIN	CHEMBL1126757	1	Scientific Literature	J. Med. Chem.	1993	None
CHEMBL2348566		0	347.36	0	1.92	40	Cc1ncc([N+](=O)[O-])n1CCSc1nnc(-c2ccnc(N)c2)o1	Ratio IC50	'='	10.0										False	CHEMBL2351049	Ratio of pemetrexed IC50 to compound IC50 for human thymidylate synthase	B	BAO_0000357	single protein format	Homo sapiens	None	None	None	None	CHEMBL1952	Thymidylate synthase	Homo sapiens	SINGLE PROTEIN	CHEMBL2346585	1	Scientific Literature	Bioorg. Med. Chem.	2013	None
CHEMBL75003		0	255.28	0	2.22	4bb	COCc1cc2nc(N)nc(O)c2c2ccccc12	IC50	'='	15000.0	nM	4.82			UO_0000065	18.90	0.35	2.60	5.94	False	CHEMBL809253	Tested for inhibition against thymidylate synthase (TS) in human	B	BAO_0000357	single protein format	None	None	None	None	None	CHEMBL1952	Thymidylate synthase	Homo sapiens	SINGLE PROTEIN	CHEMBL1126757	1	Scientific Literature	J. Med. Chem.	1993	None
CHEMBL111859		0	460.52	0	3.93	1a	Cc1ccc2nc(N)nc(O)c2c1Sc1ccc(C(=O)N[C@H](C(=O)O)c2ccccc2)cc1	Relative potency						Not Determined						False	CHEMBL818065	Relative potency to inhibit Thymidylate synthase in human, expressed as the ratio of IC50 of reference compound to that of the compound; Not determined	B	BAO_0000357	single protein format	None	None	None	None	None	CHEMBL1952	Thymidylate synthase	Homo sapiens	SINGLE PROTEIN	CHEMBL1130681	1	Scientific Literature	Bioorg. Med. Chem. Lett.	1998	None
CHEMBL114987		0	478.47	0	1.00	4	C#CCN(Cc1cnc2nc(N)nc(O)c2c1)c1ccc(C(=O)NC(CCC(=O)O)C(=O)O)cc1	IC50	'='	90.0	nM	7.05			UO_0000065	14.73	0.27	6.05	3.67	False	CHEMBL816741	The compound was tested for its inhibitory activity against thymidylate synthase(TS) derived from H35F/F cells.	B	BAO_0000019	assay format	None	None	None	None	None	CHEMBL1952	Thymidylate synthase	Homo sapiens	SINGLE PROTEIN	CHEMBL1125287	1	Scientific Literature	J. Med. Chem.	1992	None
CHEMBL171641		0	465.58	0	2.22	31	C#CCN(Cc1ccc2nc(C)nc(O)c2c1)c1ccc(S(=O)(=O)N2CCN(C)CC2)cc1	Kis	'='	0.083	uM				UO_0000064					False	CHEMBL815450	Inhibitory activity against human thymidylate synthase	B	BAO_0000357	single protein format	None	None	None	None	None	CHEMBL1952	Thymidylate synthase	Homo sapiens	SINGLE PROTEIN	CHEMBL1129494	1	Scientific Literature	J. Med. Chem.	1996	None
CHEMBL162539		0	487.58	0	5.00	35	COc1ccc(S(=O)(=O)c2ccc(CN(C)c3ccc4c5c(ccc(C)c35)C(NO)=N4)cc2)cc1	Kii	'='	0.1	uM				UO_0000064					False	CHEMBL809246	Inhibitory activity against thymidylate synthase from human	B	BAO_0000357	single protein format	None	None	None	None	None	CHEMBL1952	Thymidylate synthase	Homo sapiens	SINGLE PROTEIN	CHEMBL1125372	1	Scientific Literature	J. Med. Chem.	1992	None
CHEMBL57333		0	303.36	0	3.28	7a	C#CCN(Cc1ccc2nc(C)nc(O)c2c1)c1ccccc1	Kii	'='	5.7	uM				UO_0000064					False	CHEMBL817305	Inhibitory activity against human thymidylate synthase	B	BAO_0000357	single protein format	None	None	None	None	None	CHEMBL1952	Thymidylate synthase	Homo sapiens	SINGLE PROTEIN	CHEMBL1129494	1	Scientific Literature	J. Med. Chem.	1996	None
CHEMBL389051		0	477.48	0	1.19	PDDF	C#CCN(Cc1ccc2[nH]c(N)nc(=O)c2c1)c1ccc(C(=O)N[C@@H](CCC(=O)O)C(=O)O)cc1	IC50	'='	85.0	nM	7.07			UO_0000065	14.81	0.28	5.88	3.96	True	CHEMBL926350	Inhibition of human thymidylate synthase	B	BAO_0000357	single protein format	Homo sapiens	None	None	None	None	CHEMBL1952	Thymidylate synthase	Homo sapiens	SINGLE PROTEIN	CHEMBL1140703	1	Scientific Literature	J. Med. Chem.	2008	None
CHEMBL160215		0	461.97	1	5.10	7c	C#CCN(Cc1ccc2nc(C)nc(O)c2c1)c1ccc([S+]([O-])c2ccccc2)c(Cl)c1	Ki	'='	27.0	nM	7.57			UO_0000065	16.38	0.32	2.47	11.41	False	CHEMBL811587	Binding affinity against recombinant human thymidylate synthase	B	BAO_0000357	single protein format	None	None	None	None	None	CHEMBL1952	Thymidylate synthase	Homo sapiens	SINGLE PROTEIN	CHEMBL1129952	1	Scientific Literature	J. Med. Chem.	1997	None
CHEMBL25889		0	476.49	0	2.33	DMPDDF	C#CCN(Cc1ccc2nc(C)nc(O)c2c1)c1ccc(C(=O)NC(CCC(=O)O)C(=O)O)cc1	IC50	'='	60.0	nM	7.22			UO_0000065	15.16	0.28	4.89	4.72	False	CHEMBL810077	Inhibition of pure human thymidylate synthase from extract of Manca human lymphoma cells	B	BAO_0000219	cell-based format	None	None	None	Manca	None	CHEMBL1952	Thymidylate synthase	Homo sapiens	SINGLE PROTEIN	CHEMBL1124492	1	Scientific Literature	J. Med. Chem.	1989	CHEMBL3307363
CHEMBL161685		0	461.97	1	5.10	7f	C#CCN(Cc1ccc2nc(C)nc(O)c2c1)c1ccc([S+]([O-])c2ccccc2Cl)cc1	Ki	'='	190.0	nM	6.72			UO_0000065	14.55	0.29	1.62	10.13	False	CHEMBL814563	Binding affinity against recombinant thymidylate synthase in Escherichia coli	B	BAO_0000357	single protein format	Escherichia coli	None	None	None	None	CHEMBL1952	Thymidylate synthase	Homo sapiens	SINGLE PROTEIN	CHEMBL1129952	1	Scientific Literature	J. Med. Chem.	1997	None
CHEMBL172033		0	389.38	0	4.42	36	CCN(Cc1ccc2nc(C)nc(O)c2c1)c1ccc(C(=O)C(F)(F)F)cc1	Kis	'='	0.13	uM				UO_0000064					False	CHEMBL815450	Inhibitory activity against human thymidylate synthase	B	BAO_0000357	single protein format	None	None	None	None	None	CHEMBL1952	Thymidylate synthase	Homo sapiens	SINGLE PROTEIN	CHEMBL1129494	1	Scientific Literature	J. Med. Chem.	1996	None
CHEMBL353700		0	411.53	0	2.11	12	O=S(=O)(c1ccc(CN2CCCc3cc4[nH]cnc4cc32)cc1)N1CCNCC1	Ki	'='	7700.0	nM	5.11			UO_0000065	12.43	0.24	3.00	6.29	True	CHEMBL817302	Inhibition of human Thymidylate synthase (Ki)	B	BAO_0000357	single protein format	Homo sapiens	None	None	None	None	CHEMBL1952	Thymidylate synthase	Homo sapiens	SINGLE PROTEIN	CHEMBL1125269	1	Scientific Literature	J. Med. Chem.	1991	None
CHEMBL422395		0	477.48	0	1.19	1	C#CCN(Cc1ccc2[nH]c(N)nc(=O)c2c1)c1ccc(C(=O)NC(CCC(=O)O)C(=O)O)cc1	IC50	'='	100.0	nM	7.00			UO_0000065	14.66	0.27	5.81	3.92	False	CHEMBL914523	Inhibition of human thymidylate synthase	B	BAO_0000357	single protein format	Homo sapiens	None	None	None	None	CHEMBL1952	Thymidylate synthase	Homo sapiens	SINGLE PROTEIN	CHEMBL1139472	1	Scientific Literature	J. Med. Chem.	2005	None
CHEMBL158281		0	476.62	1	5.80	37	CSC1Nc2ccc(N(C)Cc3ccc(S(=O)(=O)c4ccc(O)cc4)cc3)c3cccc1c23	Kii	'='	2.9	uM				UO_0000064					False	CHEMBL809246	Inhibitory activity against thymidylate synthase from human	B	BAO_0000357	single protein format	None	None	None	None	None	CHEMBL1952	Thymidylate synthase	Homo sapiens	SINGLE PROTEIN	CHEMBL1125372	1	Scientific Literature	J. Med. Chem.	1992	None
CHEMBL169921		0	434.52	0	3.64	2j	Nc1nc2cc3c(cc2[nH]1)N(Cc1ccc(S(=O)(=O)c2ccc(O)cc2)cc1)CCC3	Kii	'='	0.014	uM				UO_0000064					False	CHEMBL817304	Inhibition of human Thymidylate synthase (TS)	B	BAO_0000357	single protein format	Homo sapiens	None	None	None	None	CHEMBL1952	Thymidylate synthase	Homo sapiens	SINGLE PROTEIN	CHEMBL1125390	1	Scientific Literature	J. Med. Chem.	1992	None
CHEMBL1622	FOLIC ACID	4	441.40	1	-0.04	folate	Nc1nc(=O)c2nc(CNc3ccc(C(=O)N[C@@H](CCC(=O)O)C(=O)O)cc3)cnc2[nH]1	Ki	'='	40000.0	nM	4.40			UO_0000065	9.96	0.19	4.44	2.06	False	CHEMBL815565	Inhibitory constant of thymidylate synthase was determined in human AML cells	B	BAO_0000219	cell-based format	None	None	None	AML	None	CHEMBL1952	Thymidylate synthase	Homo sapiens	SINGLE PROTEIN	CHEMBL1123717	1	Scientific Literature	J. Med. Chem.	1987	None
CHEMBL1160189		0	592.57	2	0.91	PDDP-G2	C#CN(Cc1ccc2nc(N)nc(O)c2c1)c1ccc(C(=O)NC(CCC(=O)O)C(=O)NC(CCC(=O)O)C(=O)O)cc1	IC50	'='	10.0	nM	8.00			UO_0000065	13.50	0.25	7.09	3.26	False	CHEMBL812564	Inhibitory activity against thymidylate synthase of Streptococcus faecium	B	BAO_0000357	single protein format	Lactobacillus casei	None	None	None	None	CHEMBL1952	Thymidylate synthase	Homo sapiens	SINGLE PROTEIN	CHEMBL1123439	1	Scientific Literature	J. Med. Chem.	1986	None
CHEMBL406575		0	993.94	3	-1.00	33	C#CCN(Cc1ccc2nc(N)nc(O)c2c1)c1ccc(C(=O)NC(CCC(=O)NC(CCC(=O)NC(CCC(=O)NC(CCC(=O)NC(CCC(=O)O)C(=O)O)C(=O)O)C(=O)O)C(=O)O)C(=O)O)cc1	Fold increase	'='	167.0										False	CHEMBL809248	Fold increase of inhibition of human thymidylate synthase from that of control	B	BAO_0000357	single protein format	None	None	None	None	None	CHEMBL1952	Thymidylate synthase	Homo sapiens	SINGLE PROTEIN	CHEMBL1124318	1	Scientific Literature	J. Med. Chem.	1989	None
CHEMBL171480		0	462.46	0	2.02	9	C#CCN(Cc1ccc2ncnc(O)c2c1)c1ccc(C(=O)NC(CCC(=O)O)C(=O)O)cc1	Ki	'='	26.0	nM	7.58			UO_0000065	16.40	0.30	5.57	4.96	False	CHEMBL844163	Binding affinity against thymidylate synthase	B	BAO_0000357	single protein format	None	None	None	None	None	CHEMBL1952	Thymidylate synthase	Homo sapiens	SINGLE PROTEIN	CHEMBL1125818	1	Scientific Literature	J. Med. Chem.	1991	None
CHEMBL225072	PEMETREXED	4	427.42	1	0.67	pemetrexed, alimta, LY-231514	Nc1nc(=O)c2c(CCc3ccc(C(=O)N[C@@H](CCC(=O)O)C(=O)O)cc3)c[nH]c2[nH]1	IC50	'='	9500.0	nM	5.02			UO_0000065	11.75	0.22	4.35	2.63	True	CHEMBL926350	Inhibition of human thymidylate synthase	B	BAO_0000357	single protein format	Homo sapiens	None	None	None	None	CHEMBL1952	Thymidylate synthase	Homo sapiens	SINGLE PROTEIN	CHEMBL1140703	1	Scientific Literature	J. Med. Chem.	2008	None
CHEMBL253795		0	338.29	0	2.56	12	Cc1cc2nc(N)[nH]c(=O)c2n1Cc1ccc(OC(F)(F)F)cc1	IC50	'='	1300.0	nM	5.89			UO_0000065	17.40	0.33	3.33	6.85	False	CHEMBL926350	Inhibition of human thymidylate synthase	B	BAO_0000357	single protein format	Homo sapiens	None	None	None	None	CHEMBL1952	Thymidylate synthase	Homo sapiens	SINGLE PROTEIN	CHEMBL1140703	1	Scientific Literature	J. Med. Chem.	2008	None
CHEMBL3143830		0	334.28	0	-1.73	quinone 1b	O=C1C=CC(=O)C(c2cn([C@H]3C[C@H](O)[C@@H](CO)O3)c(=O)[nH]c2=O)=C1	k2	'>'	1000.0	M-1 s-1									False	CHEMBL810234	The rate constant in 75% aqueous Acetonotrileas methyl mercaptoacetate as reagent	B	BAO_0000357	single protein format	None	None	None	None	None	CHEMBL1952	Thymidylate synthase	Homo sapiens	SINGLE PROTEIN	CHEMBL1123535	1	Scientific Literature	J. Med. Chem.	1986	None
CHEMBL74773		0	213.24	0	1.53	6a	Nc1nc(O)c2c(n1)CCc1ccccc1-2	IC50	'='	9820.0	nM	5.01			UO_0000065	23.48	0.43	3.48	6.95	False	CHEMBL809253	Tested for inhibition against thymidylate synthase (TS) in human	B	BAO_0000357	single protein format	None	None	None	None	None	CHEMBL1952	Thymidylate synthase	Homo sapiens	SINGLE PROTEIN	CHEMBL1126757	1	Scientific Literature	J. Med. Chem.	1993	None
CHEMBL171754		0	508.48	1	2.67	7u	C#CCN(Cc1ccc2nc(C)nc(O)c2c1)c1ccc(S(=O)(=O)NCC(=O)O)c(C(F)(F)F)c1	Kis	'='	0.0096	uM				UO_0000064					False	CHEMBL815450	Inhibitory activity against human thymidylate synthase	B	BAO_0000357	single protein format	None	None	None	None	None	CHEMBL1952	Thymidylate synthase	Homo sapiens	SINGLE PROTEIN	CHEMBL1129494	1	Scientific Literature	J. Med. Chem.	1996	None
CHEMBL211312	DEOXYURIDINE MONOPHOSPHATE	0	308.18	0	-1.71	dUMP	O=c1ccn([C@H]2C[C@H](O)[C@@H](COP(=O)(O)O)O2)c(=O)[nH]1	Km	'='	5250.0	nM				UO_0000065					False	CHEMBL922718	Activity at human recombinant thymidylate synthase	B	BAO_0000357	single protein format	Homo sapiens	None	None	None	None	CHEMBL1952	Thymidylate synthase	Homo sapiens	SINGLE PROTEIN	CHEMBL1144764	1	Scientific Literature	Bioorg. Med. Chem. Lett.	2008	None
CHEMBL72991		0	259.33	0	2.25	6s	CSc1ccc2c(c1)-c1c(O)nc(N)nc1CC2	IC50	'='	1800.0	nM	5.75			UO_0000065	22.15	0.44	3.49	7.98	False	CHEMBL809253	Tested for inhibition against thymidylate synthase (TS) in human	B	BAO_0000357	single protein format	None	None	None	None	None	CHEMBL1952	Thymidylate synthase	Homo sapiens	SINGLE PROTEIN	CHEMBL1126757	1	Scientific Literature	J. Med. Chem.	1993	None
CHEMBL171549		0	331.42	0	3.85	7c	C#CCN(Cc1ccc2nc(C)nc(O)c2c1)c1cccc(CC)c1	Kii	'='	3.8	uM				UO_0000064					False	CHEMBL817305	Inhibitory activity against human thymidylate synthase	B	BAO_0000357	single protein format	None	None	None	None	None	CHEMBL1952	Thymidylate synthase	Homo sapiens	SINGLE PROTEIN	CHEMBL1129494	1	Scientific Literature	J. Med. Chem.	1996	None
CHEMBL367651		0	348.36	0	3.19	7l	C#CCN(Cc1ccc2nc(C)nc(O)c2c1)c1ccc([N+](=O)[O-])cc1	Kii	'='	0.098	uM				UO_0000064					False	CHEMBL817305	Inhibitory activity against human thymidylate synthase	B	BAO_0000357	single protein format	None	None	None	None	None	CHEMBL1952	Thymidylate synthase	Homo sapiens	SINGLE PROTEIN	CHEMBL1129494	1	Scientific Literature	J. Med. Chem.	1996	None
CHEMBL162145		0	304.76	0	3.12	22	Nc1nc(O)c2c(Sc3ccncc3)c(Cl)ccc2n1	Ki	'='	18.0	nM	7.75			UO_0000065	25.41	0.53	4.62	9.12	False	CHEMBL823516	Inhibition of human Thymidylate synthase	B	BAO_0000357	single protein format	None	None	None	None	None	CHEMBL1952	Thymidylate synthase	Homo sapiens	SINGLE PROTEIN	CHEMBL1126619	1	Scientific Literature	J. Med. Chem.	1993	None
CHEMBL418894		0	210.24	0	2.80	4d	Cc1nc(O)c2c(ccc3ccccc32)n1	Ki	'='	5400.0	nM	5.27			UO_0000065	25.06	0.45	2.47	11.45	False	CHEMBL811594	Inhibition of purified human thymidylate synthase isolated from an Escherichia coli harboring thy A gene cloned from SV40 transformed human fibroblast cells	B	BAO_0000219	cell-based format	Homo sapiens	None	None	Fibroblast	None	CHEMBL1952	Thymidylate synthase	Homo sapiens	SINGLE PROTEIN	CHEMBL1126944	1	Scientific Literature	J. Med. Chem.	1993	CHEMBL3308065
CHEMBL159209		0	441.56	0	4.76	7e	C#CCN(Cc1ccc2nc(C)nc(O)c2c1)c1ccc([S+]([O-])c2ccccc2C)cc1	Ki	'='	45.0	nM	7.35			UO_0000065	16.64	0.31	2.59	11.08	False	CHEMBL811587	Binding affinity against recombinant human thymidylate synthase	B	BAO_0000357	single protein format	None	None	None	None	None	CHEMBL1952	Thymidylate synthase	Homo sapiens	SINGLE PROTEIN	CHEMBL1129952	1	Scientific Literature	J. Med. Chem.	1997	None
CHEMBL56523		0	302.38	0	3.53	9	Cc1ccc2c3c(ccc(N(C)Cc4ccncc4)c13)N=C2N	Ki	'='	6.0	nM	8.22			UO_0000065	27.19	0.49	4.69	15.08	False	CHEMBL815566	Inhibitory effect against recombinant human thymidylate synthase	B	BAO_0000357	single protein format	None	None	None	None	None	CHEMBL1952	Thymidylate synthase	Homo sapiens	SINGLE PROTEIN	CHEMBL1128577	1	Scientific Literature	J. Med. Chem.	1995	None
CHEMBL161291		0	487.54	1	5.09	39	Cc1ccc2c3c(ccc(N(C)Cc4ccc(S(=O)(=O)c5ccc([N+](=O)[O-])cc5)cc4)c13)NC2=O	Kii	'='	0.12	uM				UO_0000064					False	CHEMBL809246	Inhibitory activity against thymidylate synthase from human	B	BAO_0000357	single protein format	None	None	None	None	None	CHEMBL1952	Thymidylate synthase	Homo sapiens	SINGLE PROTEIN	CHEMBL1125372	1	Scientific Literature	J. Med. Chem.	1992	None
CHEMBL157865		0	451.55	0	3.37	34	Cc1ccc2c3c(ccc(N(C)Cc4ccc(S(=O)(=O)N5CCOCC5)cc4)c13)NC2=O	Kii	'='	0.039	uM				UO_0000064					False	CHEMBL809246	Inhibitory activity against thymidylate synthase from human	B	BAO_0000357	single protein format	None	None	None	None	None	CHEMBL1952	Thymidylate synthase	Homo sapiens	SINGLE PROTEIN	CHEMBL1125372	1	Scientific Literature	J. Med. Chem.	1992	None
CHEMBL551049		0	476.54	0	2.33	2	CCc1sc2nc(N)[nH]c(=O)c2c1Sc1ccc(C(=O)N[C@@H](CCC(=O)O)C(=O)O)cc1	IC50	'='	54.0	nM	7.27			UO_0000065	15.25	0.31	4.94	4.14	False	CHEMBL1062966	Inhibition of human thymidylate synthase	B	BAO_0000357	single protein format	Homo sapiens	None	None	None	None	CHEMBL1952	Thymidylate synthase	Homo sapiens	SINGLE PROTEIN	CHEMBL1151945	1	Scientific Literature	J. Med. Chem.	2009	None
CHEMBL1278216		0	351.71	0	4.55	4	O=C(Nc1cc(C(F)(F)F)ccc1Cl)c1ccc2nccnc2c1	Inhibition	'<'	5.0	%				UO_0000187					False	CHEMBL1285684	Inhibition of human thymidylate synthase expressed in Escherichia coli BL21 at 50 uM	B	BAO_0000019	assay format	Homo sapiens	None	None	None	None	CHEMBL1952	Thymidylate synthase	Homo sapiens	SINGLE PROTEIN	CHEMBL1275374	1	Scientific Literature	Bioorg. Med. Chem.	2010	None
CHEMBL1278129		0	344.42	0	2.70	19	CN1CCN(c2nc3ccccc3n3c(-c4ccccc4)nnc23)CC1	Inhibition	'<'	10.0	%				UO_0000187					False	CHEMBL1285685	Inhibition of human thymidylate synthase expressed in Escherichia coli BL21 at 100 uM	B	BAO_0000019	assay format	Homo sapiens	None	None	None	None	CHEMBL1952	Thymidylate synthase	Homo sapiens	SINGLE PROTEIN	CHEMBL1275374	1	Scientific Literature	Bioorg. Med. Chem.	2010	None
CHEMBL1278130		0	383.16	1	5.27	23, LQ029	FC(F)(F)c1nc2ccccc2n2c(-c3c(Cl)cccc3Cl)nnc12	Inhibition	'='	32.3	%				UO_0000187					False	CHEMBL1285406	Inhibition of thymidylate synthase catalytic activity in human cDDP-resistant C13 cells after 72 hrs by Western blotting (Rvb = 12.9 +/- 0.6%)	B	BAO_0000219	cell-based format	Homo sapiens	None	None	C13	None	CHEMBL1952	Thymidylate synthase	Homo sapiens	SINGLE PROTEIN	CHEMBL1275374	1	Scientific Literature	Bioorg. Med. Chem.	2010	CHEMBL3308686
CHEMBL1276963		0	354.21	0	4.09	8	Cc1cc(Nc2nc3ccccc3n3cnnc23)ccc1Br	Inhibition	'<'	5.0	%				UO_0000187					False	CHEMBL1285684	Inhibition of human thymidylate synthase expressed in Escherichia coli BL21 at 50 uM	B	BAO_0000019	assay format	Homo sapiens	None	None	None	None	CHEMBL1952	Thymidylate synthase	Homo sapiens	SINGLE PROTEIN	CHEMBL1275374	1	Scientific Literature	Bioorg. Med. Chem.	2010	None
CHEMBL1277052		0	386.41	0	2.71	11	COc1ccc(-c2nc3ccccc3n3cc4c(=O)n(C)c(=O)n(C)c4c23)cc1	Inhibition	'<'	5.0	%				UO_0000187					False	CHEMBL1285684	Inhibition of human thymidylate synthase expressed in Escherichia coli BL21 at 50 uM	B	BAO_0000019	assay format	Homo sapiens	None	None	None	None	CHEMBL1952	Thymidylate synthase	Homo sapiens	SINGLE PROTEIN	CHEMBL1275374	1	Scientific Literature	Bioorg. Med. Chem.	2010	None
CHEMBL74847		0	339.14	0	2.13	6n	Nc1nc(O)c2c(n1)CCc1ccc(I)cc1-2	IC50	'='	13000.0	nM	4.89			UO_0000065	14.41	0.39	2.76	6.78	False	CHEMBL883513	Inhibition against thymidylate synthase (TS) in Candida albicans	B	BAO_0000357	single protein format	Candida albicans	None	None	None	None	CHEMBL1952	Thymidylate synthase	Homo sapiens	SINGLE PROTEIN	CHEMBL1126757	1	Scientific Literature	J. Med. Chem.	1993	None
CHEMBL307586		0	244.68	0	3.45	8b	Cc1nc(O)c2c(ccc3c(Cl)cccc32)n1	Inhibition	'='	32.0	%				UO_0000187					False	CHEMBL813095	Tested against thymidylate synthase (TS) in Candida albicans at 108 uM	B	BAO_0000357	single protein format	Candida albicans	None	None	None	None	CHEMBL1952	Thymidylate synthase	Homo sapiens	SINGLE PROTEIN	CHEMBL1126757	1	Scientific Literature	J. Med. Chem.	1993	None
CHEMBL73738		0	338.15	0	2.86	7e	Cc1nc(O)c2c(n1)CCc1c(I)cccc1-2	Inhibition	'='	10.2	%				UO_0000187					False	CHEMBL811220	Tested for inhibition against thymidylate synthase (TS) in Candida albicans at 88 uM	B	BAO_0000357	single protein format	Candida albicans	None	None	None	None	CHEMBL1952	Thymidylate synthase	Homo sapiens	SINGLE PROTEIN	CHEMBL1126757	1	Scientific Literature	J. Med. Chem.	1993	None
CHEMBL305926		0	229.24	0	1.24	6gg	Nc1nc(O)c2c(n1)CCc1ccc(O)cc1-2	Inhibition	'='	19.7	%				UO_0000187					False	CHEMBL871903	Tested against thymidylate synthase (TS) in Candida albicans at 10 uM	B	BAO_0000357	single protein format	Candida albicans	None	None	None	None	CHEMBL1952	Thymidylate synthase	Homo sapiens	SINGLE PROTEIN	CHEMBL1126757	1	Scientific Literature	J. Med. Chem.	1993	None
CHEMBL308081		0	291.15	0	3.02	7g	Cc1nc(O)c2c(n1)CCc1cc(Br)ccc1-2	Inhibition	'='	16.0	%				UO_0000187					False	CHEMBL816745	Tested against thymidylate synthase (TS) in human at 105 uM	B	BAO_0000357	single protein format	None	None	None	None	None	CHEMBL1952	Thymidylate synthase	Homo sapiens	SINGLE PROTEIN	CHEMBL1126757	1	Scientific Literature	J. Med. Chem.	1993	None
CHEMBL74702		0	337.13	0	2.20	13b	Nc1nc(O)c2c(n1)CCc1cc([N+](=O)[O-])c(Br)cc1-2	IC50	'='	28700.0	nM	4.54			UO_0000065	13.47	0.31	2.34	3.94	False	CHEMBL809253	Tested for inhibition against thymidylate synthase (TS) in human	B	BAO_0000357	single protein format	None	None	None	None	None	CHEMBL1952	Thymidylate synthase	Homo sapiens	SINGLE PROTEIN	CHEMBL1126757	1	Scientific Literature	J. Med. Chem.	1993	None
CHEMBL492838		0	358.27	0	4.33	9	Cc1sc2nc(N)[nH]c(=O)c2c1Sc1ccc(Cl)c(Cl)c1	IC50	'='	110.0	nM	6.96			UO_0000065	19.42	0.45	2.63	9.70	False	CHEMBL1034979	Inhibition of human thymidylate synthase	B	BAO_0000357	single protein format	Homo sapiens	None	None	None	None	CHEMBL1952	Thymidylate synthase	Homo sapiens	SINGLE PROTEIN	CHEMBL1140135	1	Scientific Literature	J. Med. Chem.	2008	None
CHEMBL518076		0	447.41	0	4.87	12	COc1cc(Nc2nc3cc([N+](=O)[O-])cc([N+](=O)[O-])c3nc2-c2ccccc2)cc(OC)c1	Ki	'='	15000.0	nM	4.82			UO_0000065	10.78	0.20	-0.05	3.38	False	CHEMBL969381	Inhibition of human thymidylate synthase	B	BAO_0000357	single protein format	Homo sapiens	None	None	None	None	CHEMBL1952	Thymidylate synthase	Homo sapiens	SINGLE PROTEIN	CHEMBL1149774	1	Scientific Literature	Eur. J. Med. Chem.	2008	None
CHEMBL301218		0	356.35	0	4.24	4	CN(Cc1ccnc(C(F)(F)F)c1)c1ccc2c3c(cccc13)C(N)=N2	Ki	'='	45.0	nM	7.35			UO_0000065	20.62	0.39	3.11	13.48	False	CHEMBL815566	Inhibitory effect against recombinant human thymidylate synthase	B	BAO_0000357	single protein format	None	None	None	None	None	CHEMBL1952	Thymidylate synthase	Homo sapiens	SINGLE PROTEIN	CHEMBL1128577	1	Scientific Literature	J. Med. Chem.	1995	None
CHEMBL171314		0	448.55	0	3.94	2k	COc1ccc(S(=O)(=O)c2ccc(CN3CCCc4cc5[nH]c(N)nc5cc43)cc2)cc1	Kii	'='	0.086	uM				UO_0000064					False	CHEMBL817304	Inhibition of human Thymidylate synthase (TS)	B	BAO_0000357	single protein format	Homo sapiens	None	None	None	None	CHEMBL1952	Thymidylate synthase	Homo sapiens	SINGLE PROTEIN	CHEMBL1125390	1	Scientific Literature	J. Med. Chem.	1992	None
CHEMBL164624		0	284.34	0	2.89	13	Cc1nc(O)c2c(Sc3ccnnc3)c(C)ccc2n1	Ki	'='	87.0	nM	7.06			UO_0000065	24.83	0.48	4.17	9.83	False	CHEMBL823517	Inhibition of human Thymidylate synthase	B	BAO_0000357	single protein format	None	None	None	None	None	CHEMBL1952	Thymidylate synthase	Homo sapiens	SINGLE PROTEIN	CHEMBL1126619	1	Scientific Literature	J. Med. Chem.	1993	None
CHEMBL1744235		0	566.64	0	3.16	38	Cc1ccc2c3c(ccc(N(C)Cc4ccc(S(=O)(=O)N5CCOCC5)cc4)c13)N=C2N.O=C(O)/C=C\C(=O)O	Kis	'='	0.02	uM				UO_0000064					False	CHEMBL809247	Inhibitory activity against thymidylate synthase from human	B	BAO_0000357	single protein format	None	None	None	None	None	CHEMBL1952	Thymidylate synthase	Homo sapiens	SINGLE PROTEIN	CHEMBL1125372	1	Scientific Literature	J. Med. Chem.	1992	None
CHEMBL65398		0	1032.35	None	None	5bb	O=C1OC(c2ccc(O)c(Cl)c2)(c2ccc(O)c(Cl)c2)c2ccc(Br)c3cccc1c23.O=C1OC(c2ccc(O)c(Cl)c2)(c2ccc(O)c(Cl)c2)c2cccc3c(Br)ccc1c23	IF	'='	1.0										False	CHEMBL816744	Inhibition factor for Human Thymidylate synthase at 27 uM.	B	BAO_0000357	single protein format	None	None	None	None	None	CHEMBL1952	Thymidylate synthase	Homo sapiens	SINGLE PROTEIN	CHEMBL1132636	1	Scientific Literature	J. Med. Chem.	1999	None
CHEMBL349878		0	456.57	0	4.55	42	Cc1ccc2c3c(ccc(N(C)Cc4ccc(S(=O)(=O)c5ccc(N)cc5)cc4)c13)N=C2N	Kis	'='	0.043	uM				UO_0000064					False	CHEMBL809247	Inhibitory activity against thymidylate synthase from human	B	BAO_0000357	single protein format	None	None	None	None	None	CHEMBL1952	Thymidylate synthase	Homo sapiens	SINGLE PROTEIN	CHEMBL1125372	1	Scientific Literature	J. Med. Chem.	1992	None
CHEMBL161053		0	457.56	0	4.67	28	COc1ccc(S(=O)(=O)c2ccc(CN(C)c3ccc4c5c(cccc35)C(N)=N4)cc2)cc1	Kii	'='	0.02	uM				UO_0000064					False	CHEMBL809246	Inhibitory activity against thymidylate synthase from human	B	BAO_0000357	single protein format	None	None	None	None	None	CHEMBL1952	Thymidylate synthase	Homo sapiens	SINGLE PROTEIN	CHEMBL1125372	1	Scientific Literature	J. Med. Chem.	1992	None
CHEMBL141869		0	272.33	0	2.71	7	Cc1[nH]c2nc(N)nc(O)c2c1Sc1ccccc1	IC50	'>'	30000.0	nM				UO_0000065					False	CHEMBL816048	The inhibitory concentration of compound was evaluated on Streptococcus faecium Thymidylate synthase	B	BAO_0000357	single protein format	Enterococcus faecium	None	None	None	None	CHEMBL1952	Thymidylate synthase	Homo sapiens	SINGLE PROTEIN	CHEMBL1129396	1	Scientific Literature	J. Med. Chem.	1996	None
CHEMBL141869		0	272.33	0	2.71	7	Cc1[nH]c2nc(N)nc(O)c2c1Sc1ccccc1	Inhibition	'='	30.0	%				UO_0000187					False	CHEMBL816052	Percent inhibition of Thymidylate synthase in Streptococcus faecium	B	BAO_0000357	single protein format	Enterococcus faecium	None	None	None	None	CHEMBL1952	Thymidylate synthase	Homo sapiens	SINGLE PROTEIN	CHEMBL1129396	1	Scientific Literature	J. Med. Chem.	1996	None
CHEMBL422395		0	477.48	0	1.19	1	C#CCN(Cc1ccc2[nH]c(N)nc(=O)c2c1)c1ccc(C(=O)NC(CCC(=O)O)C(=O)O)cc1	Kis	'='	0.012	uM				UO_0000064					False	CHEMBL815450	Inhibitory activity against human thymidylate synthase	B	BAO_0000357	single protein format	None	None	None	None	None	CHEMBL1952	Thymidylate synthase	Homo sapiens	SINGLE PROTEIN	CHEMBL1129494	1	Scientific Literature	J. Med. Chem.	1996	None
CHEMBL170177		0	435.43	0	3.58	17	C#CCN(Cc1ccc2nc(C)nc(O)c2c1)c1ccc(S(=O)(=O)C(F)(F)F)cc1	Kis	'='	0.021	uM				UO_0000064					False	CHEMBL815450	Inhibitory activity against human thymidylate synthase	B	BAO_0000357	single protein format	None	None	None	None	None	CHEMBL1952	Thymidylate synthase	Homo sapiens	SINGLE PROTEIN	CHEMBL1129494	1	Scientific Literature	J. Med. Chem.	1996	None
CHEMBL2180553		0	436.42	0	4.20	5, AG-670/15094034	O=C(CC1S/C(=N\N=C\c2ccccc2O)N=C1O)Nc1cccc(C(F)(F)F)c1	FC	'='	3.5										False	CHEMBL2186812	Inhibition of human thymidylate synthase expressed in Escherichia coli incubated for 1 hr assessed as increase in mTHF Km value by spectrophotometry based Lineweaver-Burk method relative to untreated control	B	BAO_0000019	assay format	Homo sapiens	None	None	None	None	CHEMBL1952	Thymidylate synthase	Homo sapiens	SINGLE PROTEIN	CHEMBL2177012	1	Scientific Literature	J. Med. Chem.	2012	None
CHEMBL2180553		0	436.42	0	4.20	5, AG-670/15094034	O=C(CC1S/C(=N\N=C\c2ccccc2O)N=C1O)Nc1cccc(C(F)(F)F)c1	Inhibition	'='	33.0	%				UO_0000187					False	CHEMBL2186824	Inhibition of human thymidylate synthase expressed in Escherichia coli at 25 uM incubated for 1 hr by spectrophotometry	B	BAO_0000019	assay format	Homo sapiens	None	None	None	None	CHEMBL1952	Thymidylate synthase	Homo sapiens	SINGLE PROTEIN	CHEMBL2177012	1	Scientific Literature	J. Med. Chem.	2012	None
CHEMBL1973426		0	376.37	0	-0.81	9, AJ-030/12105275	O=C(NC(=O)c1cn(CCNCCO)c(=O)[nH]c1=O)OCc1ccccc1	IC50	'='	619000.0	nM		Outside typical range		UO_0000065					False	CHEMBL2186825	Inhibition of human thymidylate synthase expressed in Escherichia coli incubated for 1 hr by spectrophotometry	B	BAO_0000019	assay format	Homo sapiens	None	None	None	None	CHEMBL1952	Thymidylate synthase	Homo sapiens	SINGLE PROTEIN	CHEMBL2177012	1	Scientific Literature	J. Med. Chem.	2012	None
CHEMBL161450		0	495.53	1	5.47	7d	C#CCN(Cc1ccc2nc(C)nc(O)c2c1)c1ccc([S+]([O-])c2ccccc2)c(C(F)(F)F)c1	Ki	'='	110.0	nM	6.96			UO_0000065	14.04	0.27	1.49	10.49	False	CHEMBL814563	Binding affinity against recombinant thymidylate synthase in Escherichia coli	B	BAO_0000357	single protein format	Escherichia coli	None	None	None	None	CHEMBL1952	Thymidylate synthase	Homo sapiens	SINGLE PROTEIN	CHEMBL1129952	1	Scientific Literature	J. Med. Chem.	1997	None
CHEMBL161450		0	495.53	1	5.47	7d	C#CCN(Cc1ccc2nc(C)nc(O)c2c1)c1ccc([S+]([O-])c2ccccc2)c(C(F)(F)F)c1	Ki	'='	150.0	nM	6.82			UO_0000065	13.77	0.27	1.35	10.29	False	CHEMBL811587	Binding affinity against recombinant human thymidylate synthase	B	BAO_0000357	single protein format	None	None	None	None	None	CHEMBL1952	Thymidylate synthase	Homo sapiens	SINGLE PROTEIN	CHEMBL1129952	1	Scientific Literature	J. Med. Chem.	1997	None
CHEMBL225072	PEMETREXED	4	427.42	1	0.67	LY-231514, alimta	Nc1nc(=O)c2c(CCc3ccc(C(=O)N[C@@H](CCC(=O)O)C(=O)O)cc3)c[nH]c2[nH]1	IC50	'='	9500.0	nM	5.02			UO_0000065	11.75	0.22	4.35	2.63	True	CHEMBL1034979	Inhibition of human thymidylate synthase	B	BAO_0000357	single protein format	Homo sapiens	None	None	None	None	CHEMBL1952	Thymidylate synthase	Homo sapiens	SINGLE PROTEIN	CHEMBL1140135	1	Scientific Literature	J. Med. Chem.	2008	None
CHEMBL3144195		0	427.31	0	-0.94	9b	NC(=O)c1ccc(-c2cn([C@H]3C[C@H](O)[C@@H](COP(=O)(O)O)O3)c(=O)[nH]c2=O)cc1	Km	'='	1480.0	nM				UO_0000065					False	CHEMBL815451	Inhibitory effect on human lymphoblast (Molt/4F) thymidylate synthase	B	BAO_0000357	single protein format	Homo sapiens	None	None	None	None	CHEMBL1952	Thymidylate synthase	Homo sapiens	SINGLE PROTEIN	CHEMBL1124237	1	Scientific Literature	J. Med. Chem.	1988	None
CHEMBL478191		0	368.29	0	4.70	19	CC(C)c1c(Sc2c(Cl)cccc2Cl)[nH]c2nc(N)nc(N)c12	IC50	'>'	22000.0	nM				UO_0000065					False	CHEMBL982939	Inhibition of human thymidylate synthase	B	BAO_0000357	single protein format	Homo sapiens	None	None	None	None	CHEMBL1952	Thymidylate synthase	Homo sapiens	SINGLE PROTEIN	CHEMBL1155823	1	Scientific Literature	J. Med. Chem.	2008	None
CHEMBL291548		0	511.53	2	5.14	6	C#CCN(Cc1ccc2nc(C)nc(O)c2c1)c1ccc(S(=O)(=O)c2ccccc2)c(C(F)(F)F)c1	Ki	'='	50.0	nM	7.30			UO_0000065	14.27	0.28	2.16	8.76	True	CHEMBL817302	Inhibition of human Thymidylate synthase (Ki)	B	BAO_0000357	single protein format	Homo sapiens	None	None	None	None	CHEMBL1952	Thymidylate synthase	Homo sapiens	SINGLE PROTEIN	CHEMBL1125269	1	Scientific Literature	J. Med. Chem.	1991	None
CHEMBL422395		0	477.48	0	1.19	1	C#CCN(Cc1ccc2[nH]c(N)nc(=O)c2c1)c1ccc(C(=O)NC(CCC(=O)O)C(=O)O)cc1	Kii	'='	0.01	uM				UO_0000064					False	CHEMBL817306	Inhibition of human Thymidylate synthase (Kii)	B	BAO_0000357	single protein format	Homo sapiens	None	None	None	None	CHEMBL1952	Thymidylate synthase	Homo sapiens	SINGLE PROTEIN	CHEMBL1125269	1	Scientific Literature	J. Med. Chem.	1991	None
CHEMBL161404		0	485.61	1	5.24	36	CNC1=Nc2ccc(N(C)Cc3ccc(S(=O)(=O)c4ccc(OC)cc4)cc3)c3c(C)ccc1c23	Kii	'='	0.029	uM				UO_0000064					False	CHEMBL809246	Inhibitory activity against thymidylate synthase from human	B	BAO_0000357	single protein format	None	None	None	None	None	CHEMBL1952	Thymidylate synthase	Homo sapiens	SINGLE PROTEIN	CHEMBL1125372	1	Scientific Literature	J. Med. Chem.	1992	None
CHEMBL301844		0	428.51	0	4.87	10	CN(Cc1ccc(S(=O)(=O)c2ccccc2)cc1)c1ccc2c3c(cccc13)C(=O)N2	Ki	'='	770.0	nM	6.11			UO_0000065	14.27	0.27	1.24	9.20	False	CHEMBL817302	Inhibition of human Thymidylate synthase (Ki)	B	BAO_0000357	single protein format	Homo sapiens	None	None	None	None	CHEMBL1952	Thymidylate synthase	Homo sapiens	SINGLE PROTEIN	CHEMBL1125269	1	Scientific Literature	J. Med. Chem.	1991	None
CHEMBL3144392		0	414.26	0	-1.61	quinone 1a	O=C1C=CC(=O)C(c2cn([C@H]3C[C@H](O)[C@@H](COP(=O)(O)O)O3)c(=O)[nH]c2=O)=C1	k2	'='	32000.0	M-1 s-1									False	CHEMBL810236	The rate constant in Acetonitrile and buffered aqueous acetonitrile solution, at 30 degrees C and pH 6.8	B	BAO_0000357	single protein format	None	None	None	None	None	CHEMBL1952	Thymidylate synthase	Homo sapiens	SINGLE PROTEIN	CHEMBL1123535	1	Scientific Literature	J. Med. Chem.	1986	None
CHEMBL156551		0	454.44	0	1.00	3b	CN(Cc1ccc(C(=O)NC(CCC(=O)O)C(=O)O)cc1)c1cnc2nc(N)nc(O)c2c1	IC50	'='	480.0	nM	6.32			UO_0000065	13.90	0.26	5.32	3.29	False	CHEMBL809250	Inhibition of thymidylate synthase (TS) in human	B	BAO_0000357	single protein format	None	None	None	None	None	CHEMBL1952	Thymidylate synthase	Homo sapiens	SINGLE PROTEIN	CHEMBL1125239	1	Scientific Literature	J. Med. Chem.	1991	None
CHEMBL96148		0	487.38	0	-0.18	5a	COC(=O)[C@H](Cc1ccccc1)NP(=O)(O)OCC1OC(n2cc(F)c(=O)[nH]c2=O)CC1O	IC50	'='	3100.0	nM	5.51			UO_0000065	11.30	0.23	5.69	3.26	False	CHEMBL809909	Inhibition of cellular thymidylate synthase activity of human leukemia cell line(CCRF-CEM).	B	BAO_0000019	assay format	None	None	None	None	None	CHEMBL1952	Thymidylate synthase	Homo sapiens	SINGLE PROTEIN	CHEMBL1129397	1	Scientific Literature	J. Med. Chem.	1996	None
CHEMBL590	MENADIONE	4	172.18	0	2.01	2-methylnaphthoquinone	CC1=CC(=O)c2ccccc2C1=O	k2	'='	0.14	M-1 s-1									False	CHEMBL812504	The rate constant in 70% ethanol	B	BAO_0000357	single protein format	None	None	None	None	None	CHEMBL1952	Thymidylate synthase	Homo sapiens	SINGLE PROTEIN	CHEMBL1123535	1	Scientific Literature	J. Med. Chem.	1986	None
CHEMBL400364		0	317.33	0	2.20	10	Cc1[nH]c2nc(N)[nH]c(=O)c2c1Sc1ccc([N+](=O)[O-])cc1	IC50	'='	2000.0	nM	5.70			UO_0000065	17.96	0.35	3.50	4.36	False	CHEMBL814297	The inhibitory concentration of compound was evaluated on Pneumocystis carini Thymidylate synthase	B	BAO_0000357	single protein format	Pneumocystis carinii	None	None	None	None	CHEMBL1952	Thymidylate synthase	Homo sapiens	SINGLE PROTEIN	CHEMBL1129396	1	Scientific Literature	J. Med. Chem.	1996	None
CHEMBL370992		0	306.78	0	3.36	8	Cc1[nH]c2nc(N)nc(O)c2c1Sc1cccc(Cl)c1	IC50	'='	1400.0	nM	5.85			UO_0000065	19.08	0.40	2.49	6.67	False	CHEMBL827998	Inhibitory concentration against human thymidylate synthase	B	BAO_0000357	single protein format	Homo sapiens	None	None	None	None	CHEMBL1952	Thymidylate synthase	Homo sapiens	SINGLE PROTEIN	CHEMBL1144372	1	Scientific Literature	Bioorg. Med. Chem. Lett.	2005	None
CHEMBL3144197		0	442.32	0	-0.25	10b	COC(=O)c1ccc(-c2cn([C@H]3C[C@H](O)[C@@H](COP(=O)(O)O)O3)c(=O)[nH]c2=O)cc1	Km	'='	1380.0	nM				UO_0000065					False	CHEMBL815451	Inhibitory effect on human lymphoblast (Molt/4F) thymidylate synthase	B	BAO_0000357	single protein format	Homo sapiens	None	None	None	None	CHEMBL1952	Thymidylate synthase	Homo sapiens	SINGLE PROTEIN	CHEMBL1124237	1	Scientific Literature	J. Med. Chem.	1988	None
CHEMBL1253498		0	647.64	2	0.94	6, BGC 945	C#CCN(c1ccc(C(=O)N[C@@H](CCC(=O)N[C@H](CCC(=O)O)C(=O)O)C(=O)O)cc1)C1CCc2cc3nc(CO)[nH]c(=O)c3cc21	IC50	'='	1.2	nM	8.92			UO_0000065	13.77	0.26	7.98	3.73	False	CHEMBL1253092	Inhibition of thymine synthase	B	BAO_0000357	single protein format	None	None	None	None	None	CHEMBL1952	Thymidylate synthase	Homo sapiens	SINGLE PROTEIN	CHEMBL1250453	1	Scientific Literature	J. Med. Chem.	2010	None
CHEMBL76456		0	247.69	0	2.18	6k	Nc1nc(O)c2c(n1)CCc1cc(Cl)ccc1-2	Inhibition	'='	41.3	%				UO_0000187					False	CHEMBL809421	Tested for percent inhibition against thymidylate synthase (TS) in Candida albicans at 100 uM	B	BAO_0000357	single protein format	Candida albicans	None	None	None	None	CHEMBL1952	Thymidylate synthase	Homo sapiens	SINGLE PROTEIN	CHEMBL1126757	1	Scientific Literature	J. Med. Chem.	1993	None
CHEMBL301423		0	371.36	0	4.30	7f	C#CCN(Cc1ccc2nc(C)nc(O)c2c1)c1cccc(C(F)(F)F)c1	Kii	'='	1.1	uM				UO_0000064					False	CHEMBL817305	Inhibitory activity against human thymidylate synthase	B	BAO_0000357	single protein format	None	None	None	None	None	CHEMBL1952	Thymidylate synthase	Homo sapiens	SINGLE PROTEIN	CHEMBL1129494	1	Scientific Literature	J. Med. Chem.	1996	None
CHEMBL432912		0	256.22	0	1.98	14a	Nc1nc(O)c2c(ccc3c([N+](=O)[O-])cccc32)n1	Inhibition	'='	0.0	%				UO_0000187					False	CHEMBL813760	Tested for percent inhibition against thymidylate synthase (TS) in Candida albicans at 63.2 uM	B	BAO_0000357	single protein format	Candida albicans	None	None	None	None	CHEMBL1952	Thymidylate synthase	Homo sapiens	SINGLE PROTEIN	CHEMBL1126757	1	Scientific Literature	J. Med. Chem.	1993	None
CHEMBL1278130		0	383.16	1	5.27	23, LQ029	FC(F)(F)c1nc2ccccc2n2c(-c3c(Cl)cccc3Cl)nnc12	Inhibition	'='	58.9	%				UO_0000187					False	CHEMBL1285405	Inhibition of thymidylate synthase catalytic activity in human cDDP-sensitive 2008 cells after 72 hrs by Western blotting (Rvb = 38.8 +/- 3.9%)	B	BAO_0000219	cell-based format	Homo sapiens	None	None	2008	None	CHEMBL1952	Thymidylate synthase	Homo sapiens	SINGLE PROTEIN	CHEMBL1275374	1	Scientific Literature	Bioorg. Med. Chem.	2010	CHEMBL3308015
CHEMBL297258		0	471.43	1	-0.36	table 1	Nc1nc2c(c(=O)[nH]1)N1C(=O)N(c3ccc(C(=O)NC(CCC(=O)O)C(=O)O)cc3)CC1CN2	Inhibition	'='	25.0	%				UO_0000187					False	CHEMBL816058	Percent inhibition was measured against Thymidylate synthase (calf thymus) enzyme at 10E-4 M inhibitory concentration	B	BAO_0000357	single protein format	None	None	None	None	None	CHEMBL1952	Thymidylate synthase	Homo sapiens	SINGLE PROTEIN	CHEMBL1122152	1	Scientific Literature	J. Med. Chem.	1982	None
CHEMBL171180		0	416.36	0	4.21	7r	C#CCN(Cc1ccc2nc(C)nc(O)c2c1)c1ccc([N+](=O)[O-])c(C(F)(F)F)c1	Kii	'='	0.15	uM				UO_0000064					False	CHEMBL817305	Inhibitory activity against human thymidylate synthase	B	BAO_0000357	single protein format	None	None	None	None	None	CHEMBL1952	Thymidylate synthase	Homo sapiens	SINGLE PROTEIN	CHEMBL1129494	1	Scientific Literature	J. Med. Chem.	1996	None
CHEMBL494067		0	289.38	0	3.03	5	Cc1sc2nc(N)[nH]c(=O)c2c1Sc1ccccc1	IC50	'='	1200.0	nM	5.92			UO_0000065	20.46	0.43	2.89	8.25	False	CHEMBL1034979	Inhibition of human thymidylate synthase	B	BAO_0000357	single protein format	Homo sapiens	None	None	None	None	CHEMBL1952	Thymidylate synthase	Homo sapiens	SINGLE PROTEIN	CHEMBL1140135	1	Scientific Literature	J. Med. Chem.	2008	None
CHEMBL495124		0	339.45	0	4.18	11	Cc1sc2nc(N)[nH]c(=O)c2c1Sc1ccc2ccccc2c1	IC50	'='	120.0	nM	6.92			UO_0000065	20.39	0.41	2.74	9.64	False	CHEMBL1034979	Inhibition of human thymidylate synthase	B	BAO_0000357	single protein format	Homo sapiens	None	None	None	None	CHEMBL1952	Thymidylate synthase	Homo sapiens	SINGLE PROTEIN	CHEMBL1140135	1	Scientific Literature	J. Med. Chem.	2008	None
CHEMBL422395		0	477.48	0	1.19	PDDF	C#CCN(Cc1ccc2[nH]c(N)nc(=O)c2c1)c1ccc(C(=O)NC(CCC(=O)O)C(=O)O)cc1	IC50	'='	85.0	nM	7.07			UO_0000065	14.81	0.28	5.88	3.96	True	CHEMBL1034979	Inhibition of human thymidylate synthase	B	BAO_0000357	single protein format	Homo sapiens	None	None	None	None	CHEMBL1952	Thymidylate synthase	Homo sapiens	SINGLE PROTEIN	CHEMBL1140135	1	Scientific Literature	J. Med. Chem.	2008	None
CHEMBL214872		0	683.97	2	7.76	5	O=C1OC(c2cc(Br)c(O)c(Br)c2)(c2cc(Br)c(O)c(Br)c2)c2c1ccc1ccccc21	Ki	'>'	245000.0	nM		Outside typical range		UO_0000065					False	CHEMBL912374	Inhibition of human thymidylate synthase	B	BAO_0000357	single protein format	Homo sapiens	None	None	None	None	CHEMBL1952	Thymidylate synthase	Homo sapiens	SINGLE PROTEIN	CHEMBL1137378	1	Scientific Literature	J. Med. Chem.	2006	None
CHEMBL478191		0	368.29	0	4.70	19	CC(C)c1c(Sc2c(Cl)cccc2Cl)[nH]c2nc(N)nc(N)c12	Inhibition	'='	18.0	%				UO_0000187					False	CHEMBL982940	Inhibition of human thymidylate synthase at >22 uM	B	BAO_0000357	single protein format	Homo sapiens	None	None	None	None	CHEMBL1952	Thymidylate synthase	Homo sapiens	SINGLE PROTEIN	CHEMBL1155823	1	Scientific Literature	J. Med. Chem.	2008	None
CHEMBL75476		0	256.22	0	1.98	14c	Nc1nc(O)c2c(ccc3cccc([N+](=O)[O-])c32)n1	IC50	'='	79000.0	nM	4.10			UO_0000065	16.01	0.29	2.12	3.56	False	CHEMBL883513	Inhibition against thymidylate synthase (TS) in Candida albicans	B	BAO_0000357	single protein format	Candida albicans	None	None	None	None	CHEMBL1952	Thymidylate synthase	Homo sapiens	SINGLE PROTEIN	CHEMBL1126757	1	Scientific Literature	J. Med. Chem.	1993	None
CHEMBL161025		0	445.52	0	4.59	7b	C#CCN(Cc1ccc2nc(C)nc(O)c2c1)c1ccc([S+]([O-])c2ccccc2)c(F)c1	Ki	'='	290.0	nM	6.54			UO_0000065	14.67	0.28	1.95	9.86	False	CHEMBL814563	Binding affinity against recombinant thymidylate synthase in Escherichia coli	B	BAO_0000357	single protein format	Escherichia coli	None	None	None	None	CHEMBL1952	Thymidylate synthase	Homo sapiens	SINGLE PROTEIN	CHEMBL1129952	1	Scientific Literature	J. Med. Chem.	1997	None
CHEMBL476745		0	359.46	0	3.24	16	CCCc1c(Sc2ccc(OC)c(OC)c2)[nH]c2nc(N)nc(N)c12	Inhibition	'='	0.0	%				UO_0000187					False	CHEMBL982945	Inhibition of human thymidylate synthase at >11 uM	B	BAO_0000357	single protein format	Homo sapiens	None	None	None	None	CHEMBL1952	Thymidylate synthase	Homo sapiens	SINGLE PROTEIN	CHEMBL1155823	1	Scientific Literature	J. Med. Chem.	2008	None
CHEMBL515312		0	349.46	0	4.38	17	CCCc1c(Sc2cccc3ccccc23)[nH]c2nc(N)nc(N)c12	Inhibition	'='	0.0	%				UO_0000187					False	CHEMBL982944	Inhibition of human thymidylate synthase at >12 uM	B	BAO_0000357	single protein format	Homo sapiens	None	None	None	None	CHEMBL1952	Thymidylate synthase	Homo sapiens	SINGLE PROTEIN	CHEMBL1155823	1	Scientific Literature	J. Med. Chem.	2008	None
CHEMBL159209		0	441.56	0	4.76	7e	C#CCN(Cc1ccc2nc(C)nc(O)c2c1)c1ccc([S+]([O-])c2ccccc2C)cc1	Ki	'='	780.0	nM	6.11			UO_0000065	13.83	0.26	1.35	9.21	False	CHEMBL814563	Binding affinity against recombinant thymidylate synthase in Escherichia coli	B	BAO_0000357	single protein format	Escherichia coli	None	None	None	None	CHEMBL1952	Thymidylate synthase	Homo sapiens	SINGLE PROTEIN	CHEMBL1129952	1	Scientific Literature	J. Med. Chem.	1997	None
CHEMBL307278		0	231.23	0	1.67	6m	Nc1nc(O)c2c(n1)CCc1ccc(F)cc1-2	IC50	'='	73000.0	nM	4.14			UO_0000065	17.89	0.33	2.47	5.74	False	CHEMBL883513	Inhibition against thymidylate synthase (TS) in Candida albicans	B	BAO_0000357	single protein format	Candida albicans	None	None	None	None	CHEMBL1952	Thymidylate synthase	Homo sapiens	SINGLE PROTEIN	CHEMBL1126757	1	Scientific Literature	J. Med. Chem.	1993	None
CHEMBL307818		0	247.69	0	2.18	6e	Nc1nc(O)c2c(n1)CCc1c(Cl)cccc1-2	Inhibition	'='	38.0	%				UO_0000187					False	CHEMBL811583	Tested for percent inhibition against thymidylate synthase (TS) in human at 96.8 uM	B	BAO_0000357	single protein format	None	None	None	None	None	CHEMBL1952	Thymidylate synthase	Homo sapiens	SINGLE PROTEIN	CHEMBL1126757	1	Scientific Literature	J. Med. Chem.	1993	None
CHEMBL75109		0	230.24	0	2.40	7f	Cc1nc(O)c2c(n1)CCc1cc(F)ccc1-2	Inhibition	'='	0.0	%				UO_0000187					False	CHEMBL809421	Tested for percent inhibition against thymidylate synthase (TS) in Candida albicans at 100 uM	B	BAO_0000357	single protein format	Candida albicans	None	None	None	None	CHEMBL1952	Thymidylate synthase	Homo sapiens	SINGLE PROTEIN	CHEMBL1126757	1	Scientific Literature	J. Med. Chem.	1993	None
CHEMBL56662		0	426.55	0	1.69	2h	Nc1nc2cc3c(cc2[nH]1)N(Cc1ccc(S(=O)(=O)N2CCNCC2)cc1)CCC3	Ki	'='	64.0	nM	7.19			UO_0000065	16.87	0.33	5.50	6.70	False	CHEMBL882134	Inhibition of human Thymidylate synthase (TS)	B	BAO_0000357	single protein format	Homo sapiens	None	None	None	None	CHEMBL1952	Thymidylate synthase	Homo sapiens	SINGLE PROTEIN	CHEMBL1125390	1	Scientific Literature	J. Med. Chem.	1992	None
CHEMBL74985		0	289.13	0	3.56	8f	Cc1nc(O)c2c(ccc3cc(Br)ccc32)n1	Inhibition	'='	20.0	%				UO_0000187					False	CHEMBL812438	Tested for percent inhibition against thymidylate synthase (TS) in human at 18 uM	B	BAO_0000357	single protein format	None	None	None	None	None	CHEMBL1952	Thymidylate synthase	Homo sapiens	SINGLE PROTEIN	CHEMBL1126757	1	Scientific Literature	J. Med. Chem.	1993	None
CHEMBL289923		0	429.48	1	0.38	3	NCCCC(NC(=O)c1ccc(NCC2CNc3nc(N)nc(O)c3C2)cc1)C(=O)O	IC50	'='	470000.0	nM		Outside typical range		UO_0000065					False	CHEMBL809249	Compound was evaluated for the inhibition of thymidylate synthase obtained from human	B	BAO_0000357	single protein format	None	None	None	None	None	CHEMBL1952	Thymidylate synthase	Homo sapiens	SINGLE PROTEIN	CHEMBL1126177	1	Scientific Literature	J. Med. Chem.	1992	None
CHEMBL308862		0	261.71	0	2.74	6w	CC1Cc2nc(N)nc(O)c2-c2ccc(Cl)cc21	IC50	'='	58900.0	nM	4.23			UO_0000065	16.16	0.32	1.49	5.87	False	CHEMBL809253	Tested for inhibition against thymidylate synthase (TS) in human	B	BAO_0000357	single protein format	None	None	None	None	None	CHEMBL1952	Thymidylate synthase	Homo sapiens	SINGLE PROTEIN	CHEMBL1126757	1	Scientific Literature	J. Med. Chem.	1993	None
CHEMBL308862		0	261.71	0	2.74	6w	CC1Cc2nc(N)nc(O)c2-c2ccc(Cl)cc21	IC50	'='	214000.0	nM		Outside typical range		UO_0000065					False	CHEMBL883513	Inhibition against thymidylate synthase (TS) in Candida albicans	B	BAO_0000357	single protein format	Candida albicans	None	None	None	None	CHEMBL1952	Thymidylate synthase	Homo sapiens	SINGLE PROTEIN	CHEMBL1126757	1	Scientific Literature	J. Med. Chem.	1993	None
CHEMBL75556		0	243.27	0	1.54	6ff	COc1ccc2c(c1)-c1c(O)nc(N)nc1CC2	IC50	'='	3600.0	nM	5.44			UO_0000065	22.38	0.41	3.90	6.70	False	CHEMBL809253	Tested for inhibition against thymidylate synthase (TS) in human	B	BAO_0000357	single protein format	None	None	None	None	None	CHEMBL1952	Thymidylate synthase	Homo sapiens	SINGLE PROTEIN	CHEMBL1126757	1	Scientific Literature	J. Med. Chem.	1993	None
CHEMBL309822		0	228.23	0	2.94	8e	Cc1nc(O)c2c(ccc3cc(F)ccc32)n1	Inhibition	'='	4.8	%				UO_0000187					False	CHEMBL813639	Tested against thymidylate synthase (TS) in Candida albicans at 84 uM	B	BAO_0000357	single protein format	Candida albicans	None	None	None	None	CHEMBL1952	Thymidylate synthase	Homo sapiens	SINGLE PROTEIN	CHEMBL1126757	1	Scientific Literature	J. Med. Chem.	1993	None
CHEMBL306046		0	227.27	0	1.84	6o	Cc1ccc2c(c1)-c1c(O)nc(N)nc1CC2	IC50	'='	720.0	nM	6.14			UO_0000065	27.03	0.49	4.30	8.53	False	CHEMBL809253	Tested for inhibition against thymidylate synthase (TS) in human	B	BAO_0000357	single protein format	None	None	None	None	None	CHEMBL1952	Thymidylate synthase	Homo sapiens	SINGLE PROTEIN	CHEMBL1126757	1	Scientific Literature	J. Med. Chem.	1993	None
CHEMBL74847		0	339.14	0	2.13	6n	Nc1nc(O)c2c(n1)CCc1ccc(I)cc1-2	IC50	'='	102.0	nM	6.99			UO_0000065	20.62	0.56	4.86	9.71	False	CHEMBL809253	Tested for inhibition against thymidylate synthase (TS) in human	B	BAO_0000357	single protein format	None	None	None	None	None	CHEMBL1952	Thymidylate synthase	Homo sapiens	SINGLE PROTEIN	CHEMBL1126757	1	Scientific Literature	J. Med. Chem.	1993	None
CHEMBL2092925		0	439.43	0	2.00	6	C/C(=C\c1coc2nc(N)nc(N)c12)c1ccc(C(=O)N[C@@H](CCC(=O)O)C(=O)O)cc1	IC50	'>'	360000.0	nM		Outside typical range		UO_0000065					False	CHEMBL878873	Inhibitory concentration against recombinant human (rh) Thymidylate synthase (TS)	B	BAO_0000357	single protein format	None	None	None	None	None	CHEMBL1952	Thymidylate synthase	Homo sapiens	SINGLE PROTEIN	CHEMBL1133617	1	Scientific Literature	J. Med. Chem.	2000	None
CHEMBL72496		0	338.15	0	2.86	7j	Cc1nc(O)c2c(n1)CCc1ccc(I)cc1-2	IC50	'='	1980.0	nM	5.70			UO_0000065	16.87	0.46	2.84	12.40	False	CHEMBL809252	Activity against human thymidylate synthase (TS)	B	BAO_0000357	single protein format	Homo sapiens	None	None	None	None	CHEMBL1952	Thymidylate synthase	Homo sapiens	SINGLE PROTEIN	CHEMBL1126757	1	Scientific Literature	J. Med. Chem.	1993	None
CHEMBL72496		0	338.15	0	2.86	7j	Cc1nc(O)c2c(n1)CCc1ccc(I)cc1-2	Inhibition	'='	28.2	%				UO_0000187					False	CHEMBL813096	Tested against thymidylate synthase (TS) in Candida albicans at 112 uM	B	BAO_0000357	single protein format	Candida albicans	None	None	None	None	CHEMBL1952	Thymidylate synthase	Homo sapiens	SINGLE PROTEIN	CHEMBL1126757	1	Scientific Literature	J. Med. Chem.	1993	None
CHEMBL1738740		0	507.53	1	2.61	7	Nc1nc2sc3cccc(CNc4ccc5c(c4)CN([C@@H](CCC(=O)O)C(=O)O)C5=O)c3c2c(=O)[nH]1	Ratio IC50	'='	50.0										False	CHEMBL1819666	Ratio of premetrexed IC50 to compound IC50 for human TS	B	BAO_0000357	single protein format	Homo sapiens	None	None	None	None	CHEMBL1952	Thymidylate synthase	Homo sapiens	SINGLE PROTEIN	CHEMBL1817595	1	Scientific Literature	Bioorg. Med. Chem.	2011	None
CHEMBL476744		0	359.46	0	3.24	15	CCCc1c(Sc2cc(OC)ccc2OC)[nH]c2nc(N)nc(N)c12	IC50	'>'	12000.0	nM				UO_0000065					False	CHEMBL982939	Inhibition of human thymidylate synthase	B	BAO_0000357	single protein format	Homo sapiens	None	None	None	None	CHEMBL1952	Thymidylate synthase	Homo sapiens	SINGLE PROTEIN	CHEMBL1155823	1	Scientific Literature	J. Med. Chem.	2008	None
CHEMBL514219		0	368.29	0	4.53	11	CCCc1c(Sc2c(Cl)cccc2Cl)[nH]c2nc(N)nc(N)c12	Inhibition	'='	0.0	%				UO_0000187					False	CHEMBL982940	Inhibition of human thymidylate synthase at >22 uM	B	BAO_0000357	single protein format	Homo sapiens	None	None	None	None	CHEMBL1952	Thymidylate synthase	Homo sapiens	SINGLE PROTEIN	CHEMBL1155823	1	Scientific Literature	J. Med. Chem.	2008	None
CHEMBL510652		0	616.59	2	4.86	17	CCOC(=O)CCC(NC(=O)c1ccc(Nc2nc3cc([N+](=O)[O-])cc([N+](=O)[O-])c3nc2-c2ccccc2)cc1)C(=O)OCC	Ki	'='	16000.0	nM	4.80			UO_0000065	7.78	0.15	-0.06	2.33	False	CHEMBL969381	Inhibition of human thymidylate synthase	B	BAO_0000357	single protein format	Homo sapiens	None	None	None	None	CHEMBL1952	Thymidylate synthase	Homo sapiens	SINGLE PROTEIN	CHEMBL1149774	1	Scientific Literature	Eur. J. Med. Chem.	2008	None
CHEMBL463668		0	417.38	0	4.87	11	COc1ccc(Nc2nc3cc([N+](=O)[O-])cc([N+](=O)[O-])c3nc2-c2ccccc2)cc1	Ki	'='	700.0	nM	6.16			UO_0000065	14.75	0.27	1.28	4.62	False	CHEMBL969381	Inhibition of human thymidylate synthase	B	BAO_0000357	single protein format	Homo sapiens	None	None	None	None	CHEMBL1952	Thymidylate synthase	Homo sapiens	SINGLE PROTEIN	CHEMBL1149774	1	Scientific Literature	Eur. J. Med. Chem.	2008	None
CHEMBL174478		0	328.38	0	3.16	7k	C#CCN(Cc1ccc2nc(C)nc(O)c2c1)c1ccc(C#N)cc1	Kii	'='	0.17	uM				UO_0000064					False	CHEMBL817305	Inhibitory activity against human thymidylate synthase	B	BAO_0000357	single protein format	None	None	None	None	None	CHEMBL1952	Thymidylate synthase	Homo sapiens	SINGLE PROTEIN	CHEMBL1129494	1	Scientific Literature	J. Med. Chem.	1996	None
CHEMBL367651		0	348.36	0	3.19	7l	C#CCN(Cc1ccc2nc(C)nc(O)c2c1)c1ccc([N+](=O)[O-])cc1	Kis	'='	0.056	uM				UO_0000064					False	CHEMBL815450	Inhibitory activity against human thymidylate synthase	B	BAO_0000357	single protein format	None	None	None	None	None	CHEMBL1952	Thymidylate synthase	Homo sapiens	SINGLE PROTEIN	CHEMBL1129494	1	Scientific Literature	J. Med. Chem.	1996	None
CHEMBL514589		0	477.43	0	4.88	14	COc1cc(Nc2nc3cc([N+](=O)[O-])cc([N+](=O)[O-])c3nc2-c2ccccc2)cc(OC)c1OC	Ki	'='	21000.0	nM	4.68			UO_0000065	9.80	0.18	-0.20	3.08	False	CHEMBL969381	Inhibition of human thymidylate synthase	B	BAO_0000357	single protein format	Homo sapiens	None	None	None	None	CHEMBL1952	Thymidylate synthase	Homo sapiens	SINGLE PROTEIN	CHEMBL1149774	1	Scientific Literature	Eur. J. Med. Chem.	2008	None
CHEMBL517182		0	447.41	0	4.87	13	COc1ccc(Nc2nc3cc([N+](=O)[O-])cc([N+](=O)[O-])c3nc2-c2ccccc2)cc1OC	Ki	'='	14000.0	nM	4.85			UO_0000065	10.85	0.20	-0.02	3.41	False	CHEMBL969381	Inhibition of human thymidylate synthase	B	BAO_0000357	single protein format	Homo sapiens	None	None	None	None	CHEMBL1952	Thymidylate synthase	Homo sapiens	SINGLE PROTEIN	CHEMBL1149774	1	Scientific Literature	Eur. J. Med. Chem.	2008	None
CHEMBL75136		0	336.13	0	3.40	8i	Cc1nc(O)c2c(ccc3ccc(I)cc32)n1	Inhibition	'='	29.1	%				UO_0000187					False	CHEMBL813091	Tested against thymidylate synthase (TS) in Candida albicans 12 uM	B	BAO_0000357	single protein format	Candida albicans	None	None	None	None	CHEMBL1952	Thymidylate synthase	Homo sapiens	SINGLE PROTEIN	CHEMBL1126757	1	Scientific Literature	J. Med. Chem.	1993	None
CHEMBL295708		0	735.71	3	0.30	31	C#CCN(Cc1ccc2nc(N)nc(O)c2c1)c1ccc(C(=O)NC(CCC(=O)NC(CCC(=O)NC(CCC(=O)O)C(=O)O)C(=O)O)C(=O)O)cc1	Ki	'='	0.072	nM	10.14			UO_0000065	13.79	0.26	9.84	3.25	False	CHEMBL818066	Compound was tested for inhibition of human (WI-L2) thymidylate synthase	B	BAO_0000357	single protein format	None	None	None	None	None	CHEMBL1952	Thymidylate synthase	Homo sapiens	SINGLE PROTEIN	CHEMBL1124318	1	Scientific Literature	J. Med. Chem.	1989	None
CHEMBL104230		0	495.47	0	1.33	32	C#CCN(Cc1ccc2nc(N)[nH]c(=O)c2c1)c1ccc(C(=O)N[C@@H](CCC(=O)O)C(=O)O)c(F)c1	IC50	'='	8.913	nM	8.05			UO_0000065	16.25	0.31	6.72	4.50	False	CHEMBL1106435	Inhibition of thymidylate synthase	B	BAO_0000357	single protein format	None	None	None	None	None	CHEMBL1952	Thymidylate synthase	Homo sapiens	SINGLE PROTEIN	CHEMBL1157058	1	Scientific Literature	Eur. J. Med. Chem.	2010	None
CHEMBL104670		0	514.51	1	1.81	65	Cc1nc2ccc(CN(CCCO)c3ccc(C(=O)N[C@@H](CCC(=O)O)C(=O)O)cc3F)cc2c(=O)[nH]1	IC50	'='	977.24	nM	6.01			UO_0000065	11.68	0.22	4.20	3.48	False	CHEMBL1106435	Inhibition of thymidylate synthase	B	BAO_0000357	single protein format	None	None	None	None	None	CHEMBL1952	Thymidylate synthase	Homo sapiens	SINGLE PROTEIN	CHEMBL1157058	1	Scientific Literature	Eur. J. Med. Chem.	2010	None
CHEMBL1098901		0	486.55	0	2.76	84	CCCN(Cc1ccc2nc(C)[nH]c(=O)c2c1)c1ccc(C(=O)N[C@@H](CCC(=O)O)C(=O)O)s1	IC50	'='	1862.09	nM	5.73			UO_0000065	11.78	0.23	2.97	3.75	False	CHEMBL1106435	Inhibition of thymidylate synthase	B	BAO_0000357	single protein format	None	None	None	None	None	CHEMBL1952	Thymidylate synthase	Homo sapiens	SINGLE PROTEIN	CHEMBL1157058	1	Scientific Literature	Eur. J. Med. Chem.	2010	None
CHEMBL1095267		0	488.52	0	1.34	87	Cc1nc2ccc(CN(CCO)c3ccc(C(=O)N[C@@H](CCC(=O)O)C(=O)O)s3)cc2c(=O)[nH]1	IC50	'='	1202.26	nM	5.92			UO_0000065	12.12	0.24	4.58	3.42	False	CHEMBL1106435	Inhibition of thymidylate synthase	B	BAO_0000357	single protein format	None	None	None	None	None	CHEMBL1952	Thymidylate synthase	Homo sapiens	SINGLE PROTEIN	CHEMBL1157058	1	Scientific Literature	Eur. J. Med. Chem.	2010	None
CHEMBL252338		0	333.19	0	2.43	9	Cc1cc2nc(N)[nH]c(=O)c2n1Cc1ccc(Br)cc1	IC50	'='	1300.0	nM	5.89			UO_0000065	17.67	0.40	3.46	7.67	False	CHEMBL926350	Inhibition of human thymidylate synthase	B	BAO_0000357	single protein format	Homo sapiens	None	None	None	None	CHEMBL1952	Thymidylate synthase	Homo sapiens	SINGLE PROTEIN	CHEMBL1140703	1	Scientific Literature	J. Med. Chem.	2008	None
CHEMBL74311		0	212.25	0	2.26	7a	Cc1nc(O)c2c(n1)CCc1ccccc1-2	Inhibition	'='	18.2	%				UO_0000187					False	CHEMBL813094	Tested against thymidylate synthase (TS) in Candida albicans at 100 uM	B	BAO_0000357	single protein format	Candida albicans	None	None	None	None	CHEMBL1952	Thymidylate synthase	Homo sapiens	SINGLE PROTEIN	CHEMBL1126757	1	Scientific Literature	J. Med. Chem.	1993	None
CHEMBL75213		0	237.26	0	2.71	21	C=Cc1ccc2ccc3nc(N)nc(O)c3c2c1	IC50	'='	120.0	nM	6.92			UO_0000065	29.17	0.53	4.21	9.61	False	CHEMBL809253	Tested for inhibition against thymidylate synthase (TS) in human	B	BAO_0000357	single protein format	None	None	None	None	None	CHEMBL1952	Thymidylate synthase	Homo sapiens	SINGLE PROTEIN	CHEMBL1126757	1	Scientific Literature	J. Med. Chem.	1993	None
CHEMBL306790		0	227.22	0	1.78	4y	Nc1nc(O)c2c(ccc3ccc(O)cc32)n1	IC50	'='	480.0	nM	6.32			UO_0000065	27.81	0.51	4.54	6.85	False	CHEMBL809253	Tested for inhibition against thymidylate synthase (TS) in human	B	BAO_0000357	single protein format	None	None	None	None	None	CHEMBL1952	Thymidylate synthase	Homo sapiens	SINGLE PROTEIN	CHEMBL1126757	1	Scientific Literature	J. Med. Chem.	1993	None
CHEMBL307064		0	247.69	0	2.18	6u	Nc1nc(O)c2c(n1)CCc1cccc(Cl)c1-2	IC50	'='	770000.0	nM		Outside typical range		UO_0000065					False	CHEMBL883513	Inhibition against thymidylate synthase (TS) in Candida albicans	B	BAO_0000357	single protein format	Candida albicans	None	None	None	None	CHEMBL1952	Thymidylate synthase	Homo sapiens	SINGLE PROTEIN	CHEMBL1126757	1	Scientific Literature	J. Med. Chem.	1993	None
CHEMBL73604		0	291.15	0	3.02	7d	Cc1nc(O)c2c(n1)CCc1c(Br)cccc1-2	Inhibition	'='	49.0	%				UO_0000187					False	CHEMBL811579	Tested for percent inhibition against thymidylate synthase (TS) in human at 496 uM	B	BAO_0000357	single protein format	None	None	None	None	None	CHEMBL1952	Thymidylate synthase	Homo sapiens	SINGLE PROTEIN	CHEMBL1126757	1	Scientific Literature	J. Med. Chem.	1993	None
CHEMBL2368783		0	764.64	3	-1.15	2	Nc1nc(O)c2c(n1)CCC(CNc1ccc(C(=O)NC(CCC(=O)O)C(=O)O)cc1)N2Cc1cn([C@H]2C[C@H](O)[C@@H](COP(=O)(O)O)O2)c(=O)[nH]c1=O	Ki	'='	85.0	nM	7.07			UO_0000065	9.25	0.18	8.22	2.07	False	CHEMBL814753	Competitive inhibition of the human thymidylate synthase at 600 uM as Ki(slope) of 5,10-CH2-H4PteGlu	B	BAO_0000357	single protein format	None	None	None	None	None	CHEMBL1952	Thymidylate synthase	Homo sapiens	SINGLE PROTEIN	CHEMBL1124003	1	Scientific Literature	J. Med. Chem.	1988	None
CHEMBL308380		0	227.27	0	2.09	6c	CC1Cc2nc(N)nc(O)c2-c2ccccc21	IC50	'='	250000.0	nM		Outside typical range		UO_0000065					False	CHEMBL883513	Inhibition against thymidylate synthase (TS) in Candida albicans	B	BAO_0000357	single protein format	Candida albicans	None	None	None	None	CHEMBL1952	Thymidylate synthase	Homo sapiens	SINGLE PROTEIN	CHEMBL1126757	1	Scientific Literature	J. Med. Chem.	1993	None
CHEMBL72371		0	257.32	0	2.79	4t	CSc1ccc2ccc3nc(N)nc(O)c3c2c1	IC50	'='	460.0	nM	6.34			UO_0000065	24.63	0.48	3.55	8.80	False	CHEMBL809253	Tested for inhibition against thymidylate synthase (TS) in human	B	BAO_0000357	single protein format	None	None	None	None	None	CHEMBL1952	Thymidylate synthase	Homo sapiens	SINGLE PROTEIN	CHEMBL1126757	1	Scientific Literature	J. Med. Chem.	1993	None
CHEMBL308790		0	274.21	0	2.12	14g	Nc1nc(O)c2c(ccc3c([N+](=O)[O-])c(F)ccc32)n1	Inhibition	'='	7.5	%				UO_0000187					False	CHEMBL813757	Tested for percent inhibition against thymidylate synthase (TS) in Candida albicans at 29 uM	B	BAO_0000357	single protein format	Candida albicans	None	None	None	None	CHEMBL1952	Thymidylate synthase	Homo sapiens	SINGLE PROTEIN	CHEMBL1126757	1	Scientific Literature	J. Med. Chem.	1993	None
CHEMBL73107		0	256.22	0	1.98	14b	Nc1nc(O)c2c(ccc3cc([N+](=O)[O-])ccc32)n1	Inhibition	'='	10.0	%				UO_0000187					False	CHEMBL811580	Tested for percent inhibition against thymidylate synthase (TS) in human at 5.6 uM	B	BAO_0000357	single protein format	None	None	None	None	None	CHEMBL1952	Thymidylate synthase	Homo sapiens	SINGLE PROTEIN	CHEMBL1126757	1	Scientific Literature	J. Med. Chem.	1993	None
CHEMBL76272		0	339.14	0	2.13	6g	Nc1nc(O)c2c(n1)CCc1c(I)cccc1-2	IC50	'='	32100.0	nM	4.49			UO_0000065	13.25	0.36	2.36	6.24	False	CHEMBL813090	Tested for inhibition against thymidylate synthase (TS) in Candida albicans at 417 uM	B	BAO_0000357	single protein format	Candida albicans	None	None	None	None	CHEMBL1952	Thymidylate synthase	Homo sapiens	SINGLE PROTEIN	CHEMBL1126757	1	Scientific Literature	J. Med. Chem.	1993	None
CHEMBL73927		0	226.24	0	1.65	15i	Nc1nc(O)c2c(ccc3cccc(N)c32)n1	Inhibition	'='	46.0	%				UO_0000187					False	CHEMBL813576	Tested for percent inhibition against thymidylate synthase (TS) in Candida albicans at 147 uM	B	BAO_0000357	single protein format	Candida albicans	None	None	None	None	CHEMBL1952	Thymidylate synthase	Homo sapiens	SINGLE PROTEIN	CHEMBL1126757	1	Scientific Literature	J. Med. Chem.	1993	None
CHEMBL596673		0	322.39	0	4.00	7	Cc1c(Sc2ccc3ccccc3c2)oc2nc(N)nc(N)c12	IC50	'>'	200000.0	nM		Outside typical range		UO_0000065					False	CHEMBL1073053	Inhibition of human thymidylate synthase at 30 degC under pH 7.4 by spectrophotometry	B	BAO_0000357	single protein format	Homo sapiens	None	None	None	None	CHEMBL1952	Thymidylate synthase	Homo sapiens	SINGLE PROTEIN	CHEMBL1159120	1	Scientific Literature	Bioorg. Med. Chem.	2010	None
CHEMBL73229		0	241.29	0	2.15	6z	Cc1cc(C)c2c(c1)-c1c(O)nc(N)nc1CC2	IC50	'='	34000.0	nM	4.47			UO_0000065	18.52	0.34	2.32	6.20	False	CHEMBL816054	Inhibition against thymidylate synthase (TS) in calf thymus	B	BAO_0000357	single protein format	None	None	None	None	None	CHEMBL1952	Thymidylate synthase	Homo sapiens	SINGLE PROTEIN	CHEMBL1126757	1	Scientific Literature	J. Med. Chem.	1993	None
CHEMBL73527		0	225.25	0	2.38	4w	Cc1cc2nc(N)nc(O)c2c2ccccc12	IC50	'='	15000.0	nM	4.82			UO_0000065	21.42	0.39	2.44	6.70	False	CHEMBL883513	Inhibition against thymidylate synthase (TS) in Candida albicans	B	BAO_0000357	single protein format	Candida albicans	None	None	None	None	CHEMBL1952	Thymidylate synthase	Homo sapiens	SINGLE PROTEIN	CHEMBL1126757	1	Scientific Literature	J. Med. Chem.	1993	None
CHEMBL75606		0	319.34	0	4.24	18b	Oc1nc(NCc2ccccc2)nc2ccc3c(F)cccc3c12	Inhibition	'='	22.5	%				UO_0000187					False	CHEMBL813640	Tested against thymidylate synthase (TS) in Candida albicans at 92 uM	B	BAO_0000357	single protein format	Candida albicans	None	None	None	None	CHEMBL1952	Thymidylate synthase	Homo sapiens	SINGLE PROTEIN	CHEMBL1126757	1	Scientific Literature	J. Med. Chem.	1993	None
CHEMBL1814087		0	311.30	0	1.62	3B	CN1C(=O)c2cccc(CNc3ccc(C(=O)O)cn3)c2C1=O	Inhibition						Not Active						False	CHEMBL1815021	Inhibition of human thymidylate synthase using N5,N10-methylene tetrahydrofolate at 50 uM by chromogenic assay	B	BAO_0000357	single protein format	Homo sapiens	None	None	None	None	CHEMBL1952	Thymidylate synthase	Homo sapiens	SINGLE PROTEIN	CHEMBL1811787	1	Scientific Literature	J. Med. Chem.	2011	None
CHEMBL74322		0	243.27	0	1.54	6ee	COc1cccc2c1CCc1nc(N)nc(O)c1-2	IC50	'='	146000.0	nM		Outside typical range		UO_0000065					False	CHEMBL816054	Inhibition against thymidylate synthase (TS) in calf thymus	B	BAO_0000357	single protein format	None	None	None	None	None	CHEMBL1952	Thymidylate synthase	Homo sapiens	SINGLE PROTEIN	CHEMBL1126757	1	Scientific Literature	J. Med. Chem.	1993	None
CHEMBL307278		0	231.23	0	1.67	6m	Nc1nc(O)c2c(n1)CCc1ccc(F)cc1-2	IC50	'='	3000.0	nM	5.52			UO_0000065	23.88	0.44	3.85	7.67	False	CHEMBL816054	Inhibition against thymidylate synthase (TS) in calf thymus	B	BAO_0000357	single protein format	None	None	None	None	None	CHEMBL1952	Thymidylate synthase	Homo sapiens	SINGLE PROTEIN	CHEMBL1126757	1	Scientific Literature	J. Med. Chem.	1993	None
CHEMBL2323370		0	232.62	0	2.80	11A	O=C1OC(=O)c2ccc(Cl)c3cccc1c23	Ki	'='	7300.0	nM	5.14			UO_0000065	22.08	0.44	2.34	11.84	False	CHEMBL2329009	Inhibition of human thymidylate synthase A	B	BAO_0000357	single protein format	Homo sapiens	None	None	None	None	CHEMBL1952	Thymidylate synthase	Homo sapiens	SINGLE PROTEIN	CHEMBL2321847	1	Scientific Literature	Bioorg. Med. Chem. Lett.	2013	None
CHEMBL389051		0	477.48	0	1.19	31	C#CCN(Cc1ccc2[nH]c(N)nc(=O)c2c1)c1ccc(C(=O)N[C@@H](CCC(=O)O)C(=O)O)cc1	IC50	'='	19.95	nM	7.70			UO_0000065	16.13	0.30	6.51	4.31	False	CHEMBL1106435	Inhibition of thymidylate synthase	B	BAO_0000357	single protein format	None	None	None	None	None	CHEMBL1952	Thymidylate synthase	Homo sapiens	SINGLE PROTEIN	CHEMBL1157058	1	Scientific Literature	Eur. J. Med. Chem.	2010	None
CHEMBL104851		0	514.51	1	1.81	54	Cc1nc2ccc(CN(CCCO)c3ccc(C(=O)N[C@@H](CCC(=O)O)C(=O)O)c(F)c3)cc2c(=O)[nH]1	IC50	'='	588.84	nM	6.23			UO_0000065	12.11	0.23	4.42	3.60	False	CHEMBL1106435	Inhibition of thymidylate synthase	B	BAO_0000357	single protein format	None	None	None	None	None	CHEMBL1952	Thymidylate synthase	Homo sapiens	SINGLE PROTEIN	CHEMBL1157058	1	Scientific Literature	Eur. J. Med. Chem.	2010	None
CHEMBL73076		0	292.14	0	2.29	6f	Nc1nc(O)c2c(n1)CCc1c(Br)cccc1-2	IC50	'='	154000.0	nM		Outside typical range		UO_0000065					False	CHEMBL816054	Inhibition against thymidylate synthase (TS) in calf thymus	B	BAO_0000357	single protein format	None	None	None	None	None	CHEMBL1952	Thymidylate synthase	Homo sapiens	SINGLE PROTEIN	CHEMBL1126757	1	Scientific Literature	J. Med. Chem.	1993	None
CHEMBL3125089		0	1010.19	None	None	2	CC(C)C[C@H](N)C(=O)N[C@@H](CO)C(=O)N[C@@H](CS)C(=O)N[C@H](CCC(N)=O)C(=O)N[C@@H](CC(C)C)C(=O)N[C@@H](Cc1ccc(O)cc1)C(=O)N[C@@H](CCC(N)=O)C(=O)N[C@@H](CCCNC(=N)N)C(=O)O	IC50	'='	300000.0	nM		Outside typical range		UO_0000065					False	CHEMBL3411866	Inhibition of His-tagged human thymidylate synthase Y202A mutant after 1 hr by UV-visible spectrophotometry	B	BAO_0000357	single protein format	Homo sapiens	None	None	None	None	CHEMBL1952	Thymidylate synthase	Homo sapiens	SINGLE PROTEIN	CHEMBL3407430	1	Scientific Literature	J. Med. Chem.	2015	None
CHEMBL162754		0	427.53	0	4.45	7a	C#CCN(Cc1ccc2nc(C)nc(O)c2c1)c1ccc([S+]([O-])c2ccccc2)cc1	Ki	'='	110.0	nM	6.96			UO_0000065	16.28	0.31	2.51	10.49	False	CHEMBL811587	Binding affinity against recombinant human thymidylate synthase	B	BAO_0000357	single protein format	None	None	None	None	None	CHEMBL1952	Thymidylate synthase	Homo sapiens	SINGLE PROTEIN	CHEMBL1129952	1	Scientific Literature	J. Med. Chem.	1997	None
CHEMBL417222		0	443.53	0	4.12	8a	C#CCN(Cc1ccc2nc(C)nc(O)c2c1)c1ccc(S(=O)(=O)c2ccccc2)cc1	Ki	'='	68.0	nM	7.17			UO_0000065	16.16	0.31	3.05	8.60	False	CHEMBL814563	Binding affinity against recombinant thymidylate synthase in Escherichia coli	B	BAO_0000357	single protein format	Escherichia coli	None	None	None	None	CHEMBL1952	Thymidylate synthase	Homo sapiens	SINGLE PROTEIN	CHEMBL1129952	1	Scientific Literature	J. Med. Chem.	1997	None
CHEMBL170204		0	429.26	0	3.89	7h	C#CCN(Cc1ccc2nc(C)nc(O)c2c1)c1cccc(I)c1	Kii	'='	0.44	uM				UO_0000064					False	CHEMBL817305	Inhibitory activity against human thymidylate synthase	B	BAO_0000357	single protein format	None	None	None	None	None	CHEMBL1952	Thymidylate synthase	Homo sapiens	SINGLE PROTEIN	CHEMBL1129494	1	Scientific Literature	J. Med. Chem.	1996	None
CHEMBL349969		0	326.43	0	3.56	20	Cc1nc(O)c2c(Sc3ccnc(N(C)C)c3)c(C)ccc2n1	Ki	'='	58.0	nM	7.24			UO_0000065	22.17	0.43	3.68	11.65	False	CHEMBL823516	Inhibition of human Thymidylate synthase	B	BAO_0000357	single protein format	None	None	None	None	None	CHEMBL1952	Thymidylate synthase	Homo sapiens	SINGLE PROTEIN	CHEMBL1126619	1	Scientific Literature	J. Med. Chem.	1993	None
CHEMBL320775	NOLATREXED	3	284.34	0	2.36	21	Cc1ccc2nc(N)[nH]c(=O)c2c1Sc1ccncc1	Ki	'='	16.0	nM	7.80			UO_0000065	27.42	0.53	5.44	9.21	False	CHEMBL823516	Inhibition of human Thymidylate synthase	B	BAO_0000357	single protein format	None	None	None	None	None	CHEMBL1952	Thymidylate synthase	Homo sapiens	SINGLE PROTEIN	CHEMBL1126619	1	Scientific Literature	J. Med. Chem.	1993	None
CHEMBL158790		0	454.44	0	1.00	8-deaza-10-methylfolate	CN(Cc1ccc2nc(N)nc(O)c2n1)c1ccc(C(=O)N[C@@H](CCC(=O)O)C(=O)O)cc1	IC50	'='	2500.0	nM	5.60			UO_0000065	12.33	0.23	4.60	2.92	False	CHEMBL809254	Ability to inhibit thymidylate synthase derived from human leukemia K562 cells	B	BAO_0000219	cell-based format	None	None	None	K562	None	CHEMBL1952	Thymidylate synthase	Homo sapiens	SINGLE PROTEIN	CHEMBL1123717	1	Scientific Literature	J. Med. Chem.	1987	CHEMBL3308378
CHEMBL351606		0	327.41	0	2.84	24	Cc1ccc2nc(N)nc(O)c2c1Sc1ccnc(N(C)C)c1	Ki	'='	50.0	nM	7.30			UO_0000065	22.30	0.43	4.46	8.28	False	CHEMBL823516	Inhibition of human Thymidylate synthase	B	BAO_0000357	single protein format	None	None	None	None	None	CHEMBL1952	Thymidylate synthase	Homo sapiens	SINGLE PROTEIN	CHEMBL1126619	1	Scientific Literature	J. Med. Chem.	1993	None
CHEMBL477150		0	349.46	0	4.55	26	CC(C)c1c(Sc2ccc3ccccc3c2)[nH]c2nc(N)nc(N)c12	Inhibition	'='	39.0	%				UO_0000187					False	CHEMBL982949	Inhibition of human thymidylate synthase at >24 uM	B	BAO_0000357	single protein format	Homo sapiens	None	None	None	None	CHEMBL1952	Thymidylate synthase	Homo sapiens	SINGLE PROTEIN	CHEMBL1155823	1	Scientific Literature	J. Med. Chem.	2008	None
CHEMBL3407791		0	985.06	3	-3.71	4	CC(C)[C@H](NC(=O)[C@H](Cc1ccc(O)cc1)NC(=O)[C@H](Cc1ccccc1)NC(=O)[C@@H](N)CCC(N)=O)C(=O)N[C@H](C(=O)N[C@@H](CC(N)=O)C(=O)N[C@@H](CO)C(=O)N[C@@H](CCC(=O)O)C(=O)O)C(C)C	IC50	'='	81000.0	nM	4.09			UO_0000065	4.15	0.08	7.80	0.95	False	CHEMBL3414404	Inhibition of wild-type His-tagged human thymidylate synthase after 1 hr by UV-visible spectrophotometry	B	BAO_0000357	single protein format	Homo sapiens	None	None	None	None	CHEMBL1952	Thymidylate synthase	Homo sapiens	SINGLE PROTEIN	CHEMBL3407430	1	Scientific Literature	J. Med. Chem.	2015	None
CHEMBL3407789		0	954.08	3	-5.87	8	CC(C)C[C@H](NC(=O)[C@H](CCC(N)=O)NC(=O)[C@@H](N)CS)C(=O)N[C@@H](Cc1ccc(O)cc1)C(=O)N[C@@H](CCC(N)=O)C(=O)N[C@@H](CCCNC(=N)N)C(=O)N[C@@H](CO)C(=O)NCC(=O)O	Ki	'='	60000.0	nM	4.22			UO_0000065	4.43	0.09	10.09	0.93	False	CHEMBL3411869	Mixed-type inhibition of His-tagged human thymidylate synthase K47A mutant after 1 hr by dixon-plot method	B	BAO_0000357	single protein format	Homo sapiens	None	None	None	None	CHEMBL1952	Thymidylate synthase	Homo sapiens	SINGLE PROTEIN	CHEMBL3407430	1	Scientific Literature	J. Med. Chem.	2015	None
CHEMBL422395		0	477.48	0	1.19	CB-3717	C#CCN(Cc1ccc2[nH]c(N)nc(=O)c2c1)c1ccc(C(=O)NC(CCC(=O)O)C(=O)O)cc1	IF	'<'	0.045										False	CHEMBL816744	Inhibition factor for Human Thymidylate synthase at 27 uM.	B	BAO_0000357	single protein format	None	None	None	None	None	CHEMBL1952	Thymidylate synthase	Homo sapiens	SINGLE PROTEIN	CHEMBL1132636	1	Scientific Literature	J. Med. Chem.	1999	None
CHEMBL422395		0	477.48	0	1.19	CB-3717	C#CCN(Cc1ccc2[nH]c(N)nc(=O)c2c1)c1ccc(C(=O)NC(CCC(=O)O)C(=O)O)cc1	IF	'<'	0.045										False	CHEMBL813763	Inhibitory factor uM	B	BAO_0000357	single protein format	Cryptococcus neoformans	None	None	None	None	CHEMBL1952	Thymidylate synthase	Homo sapiens	SINGLE PROTEIN	CHEMBL1132636	1	Scientific Literature	J. Med. Chem.	1999	None
CHEMBL173683		0	382.45	0	1.93	7o	C#CCN(Cc1ccc2nc(C)nc(O)c2c1)c1ccc(S(N)(=O)=O)cc1	Kii	'='	0.084	uM				UO_0000064					False	CHEMBL817305	Inhibitory activity against human thymidylate synthase	B	BAO_0000357	single protein format	None	None	None	None	None	CHEMBL1952	Thymidylate synthase	Homo sapiens	SINGLE PROTEIN	CHEMBL1129494	1	Scientific Literature	J. Med. Chem.	1996	None
CHEMBL294871		0	318.38	0	2.71	7	CN(Cc1ccnc(CO)c1)c1ccc2c3c(cccc13)C(N)=N2	Ki	'='	18.0	nM	7.75			UO_0000065	24.33	0.44	5.03	10.36	False	CHEMBL815566	Inhibitory effect against recombinant human thymidylate synthase	B	BAO_0000357	single protein format	None	None	None	None	None	CHEMBL1952	Thymidylate synthase	Homo sapiens	SINGLE PROTEIN	CHEMBL1128577	1	Scientific Literature	J. Med. Chem.	1995	None
CHEMBL329619		0	491.50	0	1.60	7 (isohomo-PDDF)	C#CCN(Cc1ccc(C(=O)NC(CCC(=O)O)C(=O)O)cc1)Cc1ccc2nc(N)nc(O)c2c1	IC50	'='	31000.0	nM	4.51			UO_0000065	9.17	0.17	2.91	2.52	False	CHEMBL815507	Compound was evaluated for the inhibition of human Thymidylate Synthase	B	BAO_0000357	single protein format	None	None	None	None	None	CHEMBL1952	Thymidylate synthase	Homo sapiens	SINGLE PROTEIN	CHEMBL1125864	1	Scientific Literature	J. Med. Chem.	1991	None
CHEMBL170573		0	452.54	0	2.30	25	C#CCN(Cc1ccc2nc(C)nc(O)c2c1)c1ccc(S(=O)(=O)N2CCOCC2)cc1	Kis	'='	0.045	uM				UO_0000064					False	CHEMBL815450	Inhibitory activity against human thymidylate synthase	B	BAO_0000357	single protein format	None	None	None	None	None	CHEMBL1952	Thymidylate synthase	Homo sapiens	SINGLE PROTEIN	CHEMBL1129494	1	Scientific Literature	J. Med. Chem.	1996	None
CHEMBL436435		0	464.59	0	3.42	4	CCCN(Cc1ccc(S(=O)(=O)N2CCNCC2)cc1)c1ccc2c3c(cccc13)C(=O)N2	Kii	'='	11.0	uM				UO_0000064					False	CHEMBL844160	Compound was evaluated for its inhibitory activity against thymidylate synthase from human	B	BAO_0000357	single protein format	None	None	None	None	None	CHEMBL1952	Thymidylate synthase	Homo sapiens	SINGLE PROTEIN	CHEMBL1125372	1	Scientific Literature	J. Med. Chem.	1992	None
CHEMBL422880		0	442.54	1	5.26	21	CCN(Cc1ccc(S(=O)(=O)c2ccccc2)cc1)c1ccc2c3c(cccc13)C(=O)N2	Kis	'='	1.3	uM				UO_0000064					False	CHEMBL809247	Inhibitory activity against thymidylate synthase from human	B	BAO_0000357	single protein format	None	None	None	None	None	CHEMBL1952	Thymidylate synthase	Homo sapiens	SINGLE PROTEIN	CHEMBL1125372	1	Scientific Literature	J. Med. Chem.	1992	None
CHEMBL164289		0	299.36	0	3.20	10	COc1ccc2nc(C)nc(O)c2c1Sc1ccncc1	Ki	'='	640.0	nM	6.19			UO_0000065	20.69	0.40	2.99	9.09	False	CHEMBL823516	Inhibition of human Thymidylate synthase	B	BAO_0000357	single protein format	None	None	None	None	None	CHEMBL1952	Thymidylate synthase	Homo sapiens	SINGLE PROTEIN	CHEMBL1126619	1	Scientific Literature	J. Med. Chem.	1993	None
CHEMBL125329		0	452.47	0	1.58	6b	CC(Cc1ccc2nc(N)nc(N)c2n1)c1ccc(C(=O)NC(CCC(=O)O)C(=O)O)cc1	Inhibition	'='	0.000038	%				UO_0000187					False	CHEMBL816053	Compound was evaluated for 50% inhibition of the enzyme Thymidylate synthase (TS) from Streptococcus faecium	B	BAO_0000357	single protein format	Enterococcus faecium	None	None	None	None	CHEMBL1952	Thymidylate synthase	Homo sapiens	SINGLE PROTEIN	CHEMBL1122786	1	Scientific Literature	J. Med. Chem.	1984	None
CHEMBL3144188		0	414.31	0	-0.03	4b	COc1ccc(-c2cn([C@H]3C[C@H](O)[C@@H](COP(=O)(O)O)O3)c(=O)[nH]c2=O)cc1	Ki	'='	39400.0	nM	4.41			UO_0000065	10.63	0.21	4.43	2.75	False	CHEMBL815567	Inhibitory effect on human lymphoblast (Molt/4F) thymidylate synthase	B	BAO_0000357	single protein format	Homo sapiens	None	None	None	None	CHEMBL1952	Thymidylate synthase	Homo sapiens	SINGLE PROTEIN	CHEMBL1124237	1	Scientific Literature	J. Med. Chem.	1988	None
CHEMBL170204		0	429.26	0	3.89	7h	C#CCN(Cc1ccc2nc(C)nc(O)c2c1)c1cccc(I)c1	Kis	'='	0.16	uM				UO_0000064					False	CHEMBL815450	Inhibitory activity against human thymidylate synthase	B	BAO_0000357	single protein format	None	None	None	None	None	CHEMBL1952	Thymidylate synthase	Homo sapiens	SINGLE PROTEIN	CHEMBL1129494	1	Scientific Literature	J. Med. Chem.	1996	None
CHEMBL162076		0	477.97	0	4.77	8c	C#CCN(Cc1ccc2nc(C)nc(O)c2c1)c1ccc(S(=O)(=O)c2ccccc2)c(Cl)c1	Ki	'='	43.0	nM	7.37			UO_0000065	15.41	0.30	2.60	8.83	False	CHEMBL814563	Binding affinity against recombinant thymidylate synthase in Escherichia coli	B	BAO_0000357	single protein format	Escherichia coli	None	None	None	None	CHEMBL1952	Thymidylate synthase	Homo sapiens	SINGLE PROTEIN	CHEMBL1129952	1	Scientific Literature	J. Med. Chem.	1997	None
CHEMBL299928		0	482.57	0	4.48	7	C#CCN(Cc1ccc2nc(C)nc(O)c2c1)c1ccc(S(=O)(=O)n2ccc3ccccc32)cc1	Kii	'='	0.062	uM				UO_0000064					False	CHEMBL817306	Inhibition of human Thymidylate synthase (Kii)	B	BAO_0000357	single protein format	Homo sapiens	None	None	None	None	CHEMBL1952	Thymidylate synthase	Homo sapiens	SINGLE PROTEIN	CHEMBL1125269	1	Scientific Literature	J. Med. Chem.	1991	None
CHEMBL400485		0	341.22	0	3.60	9	Cc1[nH]c2nc(N)[nH]c(=O)c2c1Sc1ccc(Cl)c(Cl)c1	Inhibition	'='	31.0	%				UO_0000187					False	CHEMBL816052	Percent inhibition of Thymidylate synthase in Streptococcus faecium	B	BAO_0000357	single protein format	Enterococcus faecium	None	None	None	None	CHEMBL1952	Thymidylate synthase	Homo sapiens	SINGLE PROTEIN	CHEMBL1129396	1	Scientific Literature	J. Med. Chem.	1996	None
CHEMBL161389		0	471.97	0	3.72	18	CN(Cc1ccc(S(=O)(=O)N2CCOCC2)cc1)c1ccc2c3c(ccc(Cl)c13)C(=O)N2	Kii	'='	0.075	uM				UO_0000064					False	CHEMBL809246	Inhibitory activity against thymidylate synthase from human	B	BAO_0000357	single protein format	None	None	None	None	None	CHEMBL1952	Thymidylate synthase	Homo sapiens	SINGLE PROTEIN	CHEMBL1125372	1	Scientific Literature	J. Med. Chem.	1992	None
CHEMBL305207		0	292.29	0	2.91	6a	O=C1OC(O)(c2ccccc2O)c2cccc3cccc1c23	IF	'='	0.957										False	CHEMBL816744	Inhibition factor for Human Thymidylate synthase at 27 uM.	B	BAO_0000357	single protein format	None	None	None	None	None	CHEMBL1952	Thymidylate synthase	Homo sapiens	SINGLE PROTEIN	CHEMBL1132636	1	Scientific Literature	J. Med. Chem.	1999	None
CHEMBL63857	PHENOLPHTHALEIN	4	318.33	0	3.56	1a	O=C1OC(c2ccc(O)cc2)(c2ccc(O)cc2)c2ccccc21	IF	'='	0.252										False	CHEMBL813763	Inhibitory factor uM	B	BAO_0000357	single protein format	Cryptococcus neoformans	None	None	None	None	CHEMBL1952	Thymidylate synthase	Homo sapiens	SINGLE PROTEIN	CHEMBL1132636	1	Scientific Literature	J. Med. Chem.	1999	None
CHEMBL303171		0	404.37	0	4.99	5b	O=C1OC(c2ccc(O)c(F)c2)(c2ccc(O)c(F)c2)c2cccc3cccc1c23	IF	'='	1.0										False	CHEMBL816744	Inhibition factor for Human Thymidylate synthase at 27 uM.	B	BAO_0000357	single protein format	None	None	None	None	None	CHEMBL1952	Thymidylate synthase	Homo sapiens	SINGLE PROTEIN	CHEMBL1132636	1	Scientific Literature	J. Med. Chem.	1999	None
CHEMBL225072	PEMETREXED	4	427.42	1	0.67	LY-231514	Nc1nc(=O)c2c(CCc3ccc(C(=O)N[C@@H](CCC(=O)O)C(=O)O)cc3)c[nH]c2[nH]1	IC50	'='	9500.0	nM	5.02			UO_0000065	11.75	0.22	4.35	2.63	True	CHEMBL827998	Inhibitory concentration against human thymidylate synthase	B	BAO_0000357	single protein format	Homo sapiens	None	None	None	None	CHEMBL1952	Thymidylate synthase	Homo sapiens	SINGLE PROTEIN	CHEMBL1144372	1	Scientific Literature	Bioorg. Med. Chem. Lett.	2005	None
CHEMBL9440	METESIND	0	436.54	0	2.85	24	CN(Cc1ccc(S(=O)(=O)N2CCOCC2)cc1)c1ccc2c3c(cccc13)C(N)=N2	Ki	'='	2.0	nM	8.70			UO_0000065	19.93	0.38	5.85	9.86	False	CHEMBL811592	Compound was evaluated for the inhibitory constant of human thymidylate synthase	B	BAO_0000357	single protein format	None	None	None	None	None	CHEMBL1952	Thymidylate synthase	Homo sapiens	SINGLE PROTEIN	CHEMBL1127692	1	Scientific Literature	J. Med. Chem.	1994	None
CHEMBL3144193		0	409.29	0	-0.17	12b	N#Cc1ccc(-c2cn([C@H]3C[C@H](O)[C@@H](COP(=O)(O)O)O3)c(=O)[nH]c2=O)cc1	Ki	'='	114200.0	nM		Outside typical range		UO_0000065					False	CHEMBL815567	Inhibitory effect on human lymphoblast (Molt/4F) thymidylate synthase	B	BAO_0000357	single protein format	Homo sapiens	None	None	None	None	CHEMBL1952	Thymidylate synthase	Homo sapiens	SINGLE PROTEIN	CHEMBL1124237	1	Scientific Literature	J. Med. Chem.	1988	None
CHEMBL365307		0	455.47	1	1.45	6	Nc1nc2[nH]c(CCCCc3ccc(C(=O)N[C@@H](CCC(=O)O)C(=O)O)cc3)cc2c(=O)[nH]1	IC50	'>'	17000.0	nM				UO_0000065					False	CHEMBL827966	Inhibition of human thymidylate synthetase at 37 degree C pH 7.4	B	BAO_0000357	single protein format	Homo sapiens	None	None	None	None	CHEMBL1952	Thymidylate synthase	Homo sapiens	SINGLE PROTEIN	CHEMBL1141150	1	Scientific Literature	J. Med. Chem.	2005	None
CHEMBL138500		0	275.34	0	0.40	6	CC1=C(Sc2ccncc2)C2C(=O)NC(N)=NC2N1	IC50	'='	340.0	nM	6.47			UO_0000065	23.49	0.46	6.07	7.00	False	CHEMBL817510	Inhibitory activity against thymidylate Synthase from human recombinant sources	B	BAO_0000357	single protein format	None	None	None	None	None	CHEMBL1952	Thymidylate synthase	Homo sapiens	SINGLE PROTEIN	CHEMBL1128698	1	Scientific Literature	J. Med. Chem.	1995	None
CHEMBL161389		0	471.97	0	3.72	18	CN(Cc1ccc(S(=O)(=O)N2CCOCC2)cc1)c1ccc2c3c(ccc(Cl)c13)C(=O)N2	Kis	'='	0.12	uM				UO_0000064					False	CHEMBL809247	Inhibitory activity against thymidylate synthase from human	B	BAO_0000357	single protein format	None	None	None	None	None	CHEMBL1952	Thymidylate synthase	Homo sapiens	SINGLE PROTEIN	CHEMBL1125372	1	Scientific Literature	J. Med. Chem.	1992	None
CHEMBL425692		0	753.86	2	6.55	2	CN(C)c1cccc2c(S(=O)(=O)Oc3ccc(C[C@H](NS(=O)(=O)c4ccc(NC(=O)OCc5ccccc5)c5ccccc45)C(=O)O)cc3)cccc12	Ki	'='	11.0	nM	7.96			UO_0000065	10.56	0.21	1.41	4.73	False	CHEMBL875209	Inhibitory constant against human thymidylate synthase	B	BAO_0000357	single protein format	Homo sapiens	None	None	None	None	CHEMBL1952	Thymidylate synthase	Homo sapiens	SINGLE PROTEIN	CHEMBL1142680	1	Scientific Literature	J. Med. Chem.	2005	None
CHEMBL360335		0	619.72	1	4.38	4	CN(C)c1cccc2c(S(=O)(=O)Oc3ccc(C[C@H](NS(=O)(=O)c4cccc5cc(N)ccc45)C(=O)O)cc3)cccc12	Ki	'='	8.5	nM	8.07			UO_0000065	13.02	0.26	3.69	5.17	False	CHEMBL875209	Inhibitory constant against human thymidylate synthase	B	BAO_0000357	single protein format	Homo sapiens	None	None	None	None	CHEMBL1952	Thymidylate synthase	Homo sapiens	SINGLE PROTEIN	CHEMBL1142680	1	Scientific Literature	J. Med. Chem.	2005	None
CHEMBL47969		0	98.10	0	0.49	alpha methyl-butenolide	CC1C=CC(=O)O1	k2	'='	0.037	M-1 s-1									False	CHEMBL810235	The rate constant in Acetonitrile and buffered aqueous acetonitrile solution, at 25 degrees Celsius and pH 7.4	B	BAO_0000357	single protein format	None	None	None	None	None	CHEMBL1952	Thymidylate synthase	Homo sapiens	SINGLE PROTEIN	CHEMBL1123535	1	Scientific Literature	J. Med. Chem.	1986	None
CHEMBL123446		0	516.40	1	4.37	1, CB-30865	C#CCN(Cc1cc2c(O)nc(C)nc2cc1Br)c1ccc(C(=O)NCc2cccnc2)cc1	IC50	'='	156.0	nM	6.81			UO_0000065	13.18	0.27	2.44	7.46	False	CHEMBL1806064	Inhibition of thymidylate synthase	B	BAO_0000357	single protein format	None	None	None	None	None	CHEMBL1952	Thymidylate synthase	Homo sapiens	SINGLE PROTEIN	CHEMBL1800028	1	Scientific Literature	J. Med. Chem.	2010	None
CHEMBL160215		0	461.97	1	5.10	7c	C#CCN(Cc1ccc2nc(C)nc(O)c2c1)c1ccc([S+]([O-])c2ccccc2)c(Cl)c1	Ki	'='	130.0	nM	6.89			UO_0000065	14.91	0.29	1.79	10.38	False	CHEMBL814563	Binding affinity against recombinant thymidylate synthase in Escherichia coli	B	BAO_0000357	single protein format	Escherichia coli	None	None	None	None	CHEMBL1952	Thymidylate synthase	Homo sapiens	SINGLE PROTEIN	CHEMBL1129952	1	Scientific Literature	J. Med. Chem.	1997	None
CHEMBL34918		0	478.47	0	1.50	3	N#CCN(Cc1ccc2nc(N)nc(O)c2c1)c1ccc(C(=O)NC(CCC(=O)O)C(=O)O)cc1	Ki	'='	7.01	nM	8.15			UO_0000065	17.04	0.32	6.65	4.02	False	CHEMBL818066	Compound was tested for inhibition of human (WI-L2) thymidylate synthase	B	BAO_0000357	single protein format	None	None	None	None	None	CHEMBL1952	Thymidylate synthase	Homo sapiens	SINGLE PROTEIN	CHEMBL1124318	1	Scientific Literature	J. Med. Chem.	1989	None
CHEMBL293810		0	317.40	0	3.19	14	CNC1=Nc2ccc(N(C)Cc3ccnnc3)c3c(C)ccc1c23	Ki	'='	30.0	nM	7.52			UO_0000065	23.70	0.43	4.33	14.09	False	CHEMBL815566	Inhibitory effect against recombinant human thymidylate synthase	B	BAO_0000357	single protein format	None	None	None	None	None	CHEMBL1952	Thymidylate synthase	Homo sapiens	SINGLE PROTEIN	CHEMBL1128577	1	Scientific Literature	J. Med. Chem.	1995	None
CHEMBL75592		0	211.22	0	2.07	4a	Nc1nc(O)c2c(ccc3ccccc32)n1	IC50	'='	20000.0	nM	4.70			UO_0000065	22.25	0.40	2.63	6.52	False	CHEMBL883513	Inhibition against thymidylate synthase (TS) in Candida albicans	B	BAO_0000357	single protein format	Candida albicans	None	None	None	None	CHEMBL1952	Thymidylate synthase	Homo sapiens	SINGLE PROTEIN	CHEMBL1126757	1	Scientific Literature	J. Med. Chem.	1993	None
CHEMBL602104		0	322.39	0	4.00	6	Cc1c(Sc2cccc3ccccc23)oc2nc(N)nc(N)c12	IC50	'>'	200000.0	nM		Outside typical range		UO_0000065					False	CHEMBL1073053	Inhibition of human thymidylate synthase at 30 degC under pH 7.4 by spectrophotometry	B	BAO_0000357	single protein format	Homo sapiens	None	None	None	None	CHEMBL1952	Thymidylate synthase	Homo sapiens	SINGLE PROTEIN	CHEMBL1159120	1	Scientific Literature	Bioorg. Med. Chem.	2010	None
CHEMBL323565		0	427.42	0	1.22	3	Nc1nc(N)c2c(CCc3ccc(C(=O)N[C@@H](CCC(=O)O)C(=O)O)cc3)coc2n1	IC50	'>'	200000.0	nM		Outside typical range		UO_0000065					False	CHEMBL1073053	Inhibition of human thymidylate synthase at 30 degC under pH 7.4 by spectrophotometry	B	BAO_0000357	single protein format	Homo sapiens	None	None	None	None	CHEMBL1952	Thymidylate synthase	Homo sapiens	SINGLE PROTEIN	CHEMBL1159120	1	Scientific Literature	Bioorg. Med. Chem.	2010	None
CHEMBL290277		0	864.82	3	-0.35	32	C#CCN(Cc1ccc2nc(N)nc(O)c2c1)c1ccc(C(=O)NC(CCC(=O)NC(CCC(=O)NC(CCC(=O)NC(CCC(=O)O)C(=O)O)C(=O)O)C(=O)O)C(=O)O)cc1	Fold increase	'='	171.0										False	CHEMBL809248	Fold increase of inhibition of human thymidylate synthase from that of control	B	BAO_0000357	single protein format	None	None	None	None	None	CHEMBL1952	Thymidylate synthase	Homo sapiens	SINGLE PROTEIN	CHEMBL1124318	1	Scientific Literature	J. Med. Chem.	1989	None
CHEMBL3144214		0	684.66	3	-1.68	2a	Nc1nc2c(c(=O)[nH]1)N(Cc1cn([C@H]3C[C@H](O)[C@@H](CO)O3)c(=O)[nH]c1=O)C(CNc1ccc(C(=O)NC(CCC(=O)O)C(=O)O)cc1)CC2	Ki	'='	240000.0	nM		Outside typical range		UO_0000065					False	CHEMBL811597	Inhibitory activity against human thymidylate synthase with variable concentration of N5, 10-CH2-H4PteGlu and fixed dUMP (100 uM)	B	BAO_0000357	single protein format	None	None	None	None	None	CHEMBL1952	Thymidylate synthase	Homo sapiens	SINGLE PROTEIN	CHEMBL1122546	1	Scientific Literature	J. Med. Chem.	1984	None
CHEMBL420280		0	480.45	0	1.75	34	C#CCN(Cc1ccc2nc[nH]c(=O)c2c1)c1ccc(C(=O)N[C@@H](CCC(=O)O)C(=O)O)c(F)c1	IC50	'='	57.54	nM	7.24			UO_0000065	15.07	0.28	5.49	4.74	False	CHEMBL1106435	Inhibition of thymidylate synthase	B	BAO_0000357	single protein format	None	None	None	None	None	CHEMBL1952	Thymidylate synthase	Homo sapiens	SINGLE PROTEIN	CHEMBL1157058	1	Scientific Literature	Eur. J. Med. Chem.	2010	None
CHEMBL225071	RALTITREXED	4	458.50	0	1.98	82	Cc1nc(=O)c2cc(CN(C)c3ccc(C(=O)N[C@@H](CCC(=O)O)C(=O)O)s3)ccc2[nH]1	IC50	'='	676.08	nM	6.17			UO_0000065	13.46	0.26	4.19	4.04	False	CHEMBL1106435	Inhibition of thymidylate synthase	B	BAO_0000357	single protein format	None	None	None	None	None	CHEMBL1952	Thymidylate synthase	Homo sapiens	SINGLE PROTEIN	CHEMBL1157058	1	Scientific Literature	Eur. J. Med. Chem.	2010	None
CHEMBL1095594		0	483.51	0	1.87	89	Cc1nc2ccc(CN(CC#N)c3ccc(C(=O)N[C@@H](CCC(=O)O)C(=O)O)s3)cc2c(=O)[nH]1	IC50	'='	3090.3	nM	5.51			UO_0000065	11.40	0.22	3.64	3.12	False	CHEMBL1106435	Inhibition of thymidylate synthase	B	BAO_0000357	single protein format	None	None	None	None	None	CHEMBL1952	Thymidylate synthase	Homo sapiens	SINGLE PROTEIN	CHEMBL1157058	1	Scientific Literature	Eur. J. Med. Chem.	2010	None
CHEMBL291075		0	477.48	0	1.31	100	C#CCN(Cc1ccc2nc(C)[nH]c(=O)c2c1)c1ccc(C(=O)N[C@@H](CCC(=O)O)C(=O)O)nc1	IC50	'='	39.81	nM	7.40			UO_0000065	15.50	0.29	6.09	4.47	False	CHEMBL1106435	Inhibition of thymidylate synthase	B	BAO_0000357	single protein format	None	None	None	None	None	CHEMBL1952	Thymidylate synthase	Homo sapiens	SINGLE PROTEIN	CHEMBL1157058	1	Scientific Literature	Eur. J. Med. Chem.	2010	None
CHEMBL422395		0	477.48	0	1.19	CB-3717	C#CCN(Cc1ccc2[nH]c(N)nc(=O)c2c1)c1ccc(C(=O)NC(CCC(=O)O)C(=O)O)cc1	IF	'<'	0.045										False	CHEMBL816045	Inhibitory factor against Pneumocystis carinii Thymidylate synthase at 27 uM	B	BAO_0000357	single protein format	Pneumocystis carinii	None	None	None	None	CHEMBL1952	Thymidylate synthase	Homo sapiens	SINGLE PROTEIN	CHEMBL1132636	1	Scientific Literature	J. Med. Chem.	1999	None
CHEMBL74269		0	243.27	0	1.54	6dd	COc1ccc2c(c1)CCc1nc(N)nc(O)c1-2	IC50	'='	220000.0	nM		Outside typical range		UO_0000065					False	CHEMBL816054	Inhibition against thymidylate synthase (TS) in calf thymus	B	BAO_0000357	single protein format	None	None	None	None	None	CHEMBL1952	Thymidylate synthase	Homo sapiens	SINGLE PROTEIN	CHEMBL1126757	1	Scientific Literature	J. Med. Chem.	1993	None
CHEMBL104638		0	470.46	0	2.08	18	CN(Cc1ccc2nc(CF)[nH]c(=O)c2c1)c1ccc(C(=O)N[C@@H](CCC(=O)O)C(=O)O)cc1	IC50	'='	2884.03	nM	5.54			UO_0000065	11.78	0.22	3.46	3.63	False	CHEMBL1106435	Inhibition of thymidylate synthase	B	BAO_0000357	single protein format	None	None	None	None	None	CHEMBL1952	Thymidylate synthase	Homo sapiens	SINGLE PROTEIN	CHEMBL1157058	1	Scientific Literature	Eur. J. Med. Chem.	2010	None
CHEMBL321284		0	468.47	0	1.10	23	CN(Cc1ccc2nc(CO)[nH]c(=O)c2c1)c1ccc(C(=O)N[C@@H](CCC(=O)O)C(=O)O)cc1	IC50	'='	645.65	nM	6.19			UO_0000065	13.21	0.25	5.09	3.58	False	CHEMBL1106435	Inhibition of thymidylate synthase	B	BAO_0000357	single protein format	None	None	None	None	None	CHEMBL1952	Thymidylate synthase	Homo sapiens	SINGLE PROTEIN	CHEMBL1157058	1	Scientific Literature	Eur. J. Med. Chem.	2010	None
CHEMBL104846		0	500.48	1	1.44	26	O=C(O)CC[C@H](NC(=O)c1ccc(N(CCF)Cc2ccc3nc(CO)[nH]c(=O)c3c2)cc1)C(=O)O	IC50	'='	218.78	nM	6.66			UO_0000065	13.31	0.25	5.22	3.85	False	CHEMBL1106435	Inhibition of thymidylate synthase	B	BAO_0000357	single protein format	None	None	None	None	None	CHEMBL1952	Thymidylate synthase	Homo sapiens	SINGLE PROTEIN	CHEMBL1157058	1	Scientific Literature	Eur. J. Med. Chem.	2010	None
CHEMBL169981		0	494.48	0	2.06	35	C#CCN(Cc1ccc2nc(C)[nH]c(=O)c2c1)c1ccc(C(=O)N[C@@H](CCC(=O)O)C(=O)O)c(F)c1	IC50	'='	19.95	nM	7.70			UO_0000065	15.57	0.29	5.64	5.04	False	CHEMBL1106435	Inhibition of thymidylate synthase	B	BAO_0000357	single protein format	None	None	None	None	None	CHEMBL1952	Thymidylate synthase	Homo sapiens	SINGLE PROTEIN	CHEMBL1157058	1	Scientific Literature	Eur. J. Med. Chem.	2010	None
CHEMBL105899		0	500.94	1	2.96	67	CCN(Cc1ccc2nc(C)[nH]c(=O)c2c1)c1ccc(C(=O)N[C@@H](CCC(=O)O)C(=O)O)c(Cl)c1	IC50	'='	120.23	nM	6.92			UO_0000065	13.81	0.27	3.96	4.53	False	CHEMBL1106435	Inhibition of thymidylate synthase	B	BAO_0000357	single protein format	None	None	None	None	None	CHEMBL1952	Thymidylate synthase	Homo sapiens	SINGLE PROTEIN	CHEMBL1157058	1	Scientific Literature	Eur. J. Med. Chem.	2010	None
CHEMBL43454		0	467.48	0	1.70	102	CCN(Cc1ccc2nc(C)[nH]c(=O)c2c1)c1ccc(C(=O)N[C@@H](CCC(=O)O)C(=O)O)nc1	IC50	'='	151.36	nM	6.82			UO_0000065	14.59	0.27	5.12	4.12	False	CHEMBL1106435	Inhibition of thymidylate synthase	B	BAO_0000357	single protein format	None	None	None	None	None	CHEMBL1952	Thymidylate synthase	Homo sapiens	SINGLE PROTEIN	CHEMBL1157058	1	Scientific Literature	Eur. J. Med. Chem.	2010	None
CHEMBL40195		0	454.44	0	0.71	106	Cc1nc2ccc(CN(C)c3cnc(C(=O)N[C@@H](CCC(=O)O)C(=O)O)nc3)cc2c(=O)[nH]1	IC50	'='	2344.23	nM	5.63			UO_0000065	12.39	0.23	4.92	3.15	False	CHEMBL1106435	Inhibition of thymidylate synthase	B	BAO_0000357	single protein format	None	None	None	None	None	CHEMBL1952	Thymidylate synthase	Homo sapiens	SINGLE PROTEIN	CHEMBL1157058	1	Scientific Literature	Eur. J. Med. Chem.	2010	None
CHEMBL161450		0	495.53	1	5.47	7d	C#CCN(Cc1ccc2nc(C)nc(O)c2c1)c1ccc([S+]([O-])c2ccccc2)c(C(F)(F)F)c1	Ki	'='	160.0	nM	6.80			UO_0000065	13.71	0.27	1.33	10.25	False	CHEMBL814563	Binding affinity against recombinant thymidylate synthase in Escherichia coli	B	BAO_0000357	single protein format	Escherichia coli	None	None	None	None	CHEMBL1952	Thymidylate synthase	Homo sapiens	SINGLE PROTEIN	CHEMBL1129952	1	Scientific Literature	J. Med. Chem.	1997	None
CHEMBL75556		0	243.27	0	1.54	6ff	COc1ccc2c(c1)-c1c(O)nc(N)nc1CC2	IC50	'='	7000.0	nM	5.16			UO_0000065	21.19	0.39	3.61	6.34	False	CHEMBL816054	Inhibition against thymidylate synthase (TS) in calf thymus	B	BAO_0000357	single protein format	None	None	None	None	None	CHEMBL1952	Thymidylate synthase	Homo sapiens	SINGLE PROTEIN	CHEMBL1126757	1	Scientific Literature	J. Med. Chem.	1993	None
CHEMBL73487		0	261.71	0	2.74	6x	CC1Cc2nc(N)nc(O)c2-c2cc(Cl)ccc21	IC50	'='	370.0	nM	6.43			UO_0000065	24.58	0.49	3.69	8.93	False	CHEMBL809253	Tested for inhibition against thymidylate synthase (TS) in human	B	BAO_0000357	single protein format	None	None	None	None	None	CHEMBL1952	Thymidylate synthase	Homo sapiens	SINGLE PROTEIN	CHEMBL1126757	1	Scientific Literature	J. Med. Chem.	1993	None
CHEMBL75894		0	229.21	0	2.21	4g	Nc1nc(O)c2c(ccc3cc(F)ccc32)n1	IC50	'='	44000.0	nM	4.36			UO_0000065	19.01	0.35	2.15	6.05	False	CHEMBL809253	Tested for inhibition against thymidylate synthase (TS) in human	B	BAO_0000357	single protein format	None	None	None	None	None	CHEMBL1952	Thymidylate synthase	Homo sapiens	SINGLE PROTEIN	CHEMBL1126757	1	Scientific Literature	J. Med. Chem.	1993	None
CHEMBL75894		0	229.21	0	2.21	4g	Nc1nc(O)c2c(ccc3cc(F)ccc32)n1	Inhibition	'='	23.4	%				UO_0000187					False	CHEMBL813098	Tested against thymidylate synthase (TS) in Candida albicans at 168 uM	B	BAO_0000357	single protein format	Candida albicans	None	None	None	None	CHEMBL1952	Thymidylate synthase	Homo sapiens	SINGLE PROTEIN	CHEMBL1126757	1	Scientific Literature	J. Med. Chem.	1993	None
CHEMBL3144194		0	452.28	0	0.98	11b	O=c1[nH]c(=O)n([C@H]2C[C@H](O)[C@@H](COP(=O)(O)O)O2)cc1-c1ccc(C(F)(F)F)cc1	Ki	'='	35000.0	nM	4.46			UO_0000065	9.85	0.20	3.48	2.95	False	CHEMBL815567	Inhibitory effect on human lymphoblast (Molt/4F) thymidylate synthase	B	BAO_0000357	single protein format	Homo sapiens	None	None	None	None	CHEMBL1952	Thymidylate synthase	Homo sapiens	SINGLE PROTEIN	CHEMBL1124237	1	Scientific Literature	J. Med. Chem.	1988	None
CHEMBL3144187		0	398.31	0	0.27	6b	Cc1ccc(-c2cn([C@H]3C[C@H](O)[C@@H](COP(=O)(O)O)O3)c(=O)[nH]c2=O)cc1	Km	'='	1470.0	nM				UO_0000065					False	CHEMBL815451	Inhibitory effect on human lymphoblast (Molt/4F) thymidylate synthase	B	BAO_0000357	single protein format	Homo sapiens	None	None	None	None	CHEMBL1952	Thymidylate synthase	Homo sapiens	SINGLE PROTEIN	CHEMBL1124237	1	Scientific Literature	J. Med. Chem.	1988	None
CHEMBL323565		0	427.42	0	1.22	3	Nc1nc(N)c2c(CCc3ccc(C(=O)N[C@@H](CCC(=O)O)C(=O)O)cc3)coc2n1	IC50	'='	220000.0	nM		Outside typical range		UO_0000065					True	CHEMBL816737	Inhibitory concentration against recombinant human TS (Thymidylate synthase)	B	BAO_0000357	single protein format	None	None	None	None	None	CHEMBL1952	Thymidylate synthase	Homo sapiens	SINGLE PROTEIN	CHEMBL1128558	1	Scientific Literature	J. Med. Chem.	1995	None
CHEMBL422880		0	442.54	1	5.26	21	CCN(Cc1ccc(S(=O)(=O)c2ccccc2)cc1)c1ccc2c3c(cccc13)C(=O)N2	Kii	'='	1.0	uM				UO_0000064					False	CHEMBL809246	Inhibitory activity against thymidylate synthase from human	B	BAO_0000357	single protein format	None	None	None	None	None	CHEMBL1952	Thymidylate synthase	Homo sapiens	SINGLE PROTEIN	CHEMBL1125372	1	Scientific Literature	J. Med. Chem.	1992	None
CHEMBL434209		0	476.49	0	1.92	16	C#CCN(Cc1ccc2nc(C)[nH]c(=O)c2c1)c1ccc(C(=O)N[C@@H](CCC(=O)O)C(=O)O)cc1	IC50	'='	40.0	nM	7.40			UO_0000065	15.53	0.29	5.48	4.85	True	CHEMBL809251	Inhibitory activity against thymidylate synthase (TS)	B	BAO_0000357	single protein format	None	None	None	None	None	CHEMBL1952	Thymidylate synthase	Homo sapiens	SINGLE PROTEIN	CHEMBL1126944	1	Scientific Literature	J. Med. Chem.	1993	None
CHEMBL381413		0	290.32	0	2.84	10	Cc1[nH]c2nc(N)nc(O)c2c1Sc1cccc(F)c1	IC50	'='	2800.0	nM	5.55			UO_0000065	19.13	0.38	2.71	6.32	False	CHEMBL827998	Inhibitory concentration against human thymidylate synthase	B	BAO_0000357	single protein format	Homo sapiens	None	None	None	None	CHEMBL1952	Thymidylate synthase	Homo sapiens	SINGLE PROTEIN	CHEMBL1144372	1	Scientific Literature	Bioorg. Med. Chem. Lett.	2005	None
CHEMBL370639		0	290.32	0	2.84	11	Cc1[nH]c2nc(N)nc(O)c2c1Sc1ccc(F)cc1	IC50	'='	1400.0	nM	5.85			UO_0000065	20.16	0.40	3.01	6.67	False	CHEMBL827998	Inhibitory concentration against human thymidylate synthase	B	BAO_0000357	single protein format	Homo sapiens	None	None	None	None	CHEMBL1952	Thymidylate synthase	Homo sapiens	SINGLE PROTEIN	CHEMBL1144372	1	Scientific Literature	Bioorg. Med. Chem. Lett.	2005	None
CHEMBL464503		0	387.44	0	4.22	2c	COc1ccc(Nc2nc3cc(N)cc(N)c3nc2-c2ccccc2)cc1OC	Activity						Not Active						False	CHEMBL969383	Inhibition of human thymidylate synthase at 10 uM	B	BAO_0000357	single protein format	Homo sapiens	None	None	None	None	CHEMBL1952	Thymidylate synthase	Homo sapiens	SINGLE PROTEIN	CHEMBL1149774	1	Scientific Literature	Eur. J. Med. Chem.	2008	None
CHEMBL171418		0	407.47	0	4.51	7m	C#CCN(Cc1ccc2nc(C)nc(O)c2c1)c1ccc(C(=O)c2ccccc2)cc1	Kis	'='	0.11	uM				UO_0000064					False	CHEMBL815450	Inhibitory activity against human thymidylate synthase	B	BAO_0000357	single protein format	None	None	None	None	None	CHEMBL1952	Thymidylate synthase	Homo sapiens	SINGLE PROTEIN	CHEMBL1129494	1	Scientific Literature	J. Med. Chem.	1996	None
CHEMBL173683		0	382.45	0	1.93	7o	C#CCN(Cc1ccc2nc(C)nc(O)c2c1)c1ccc(S(N)(=O)=O)cc1	Kis	'='	0.64	uM				UO_0000064					False	CHEMBL815450	Inhibitory activity against human thymidylate synthase	B	BAO_0000357	single protein format	None	None	None	None	None	CHEMBL1952	Thymidylate synthase	Homo sapiens	SINGLE PROTEIN	CHEMBL1129494	1	Scientific Literature	J. Med. Chem.	1996	None
CHEMBL171418		0	407.47	0	4.51	7m	C#CCN(Cc1ccc2nc(C)nc(O)c2c1)c1ccc(C(=O)c2ccccc2)cc1	Kii	'='	0.16	uM				UO_0000064					False	CHEMBL817305	Inhibitory activity against human thymidylate synthase	B	BAO_0000357	single protein format	None	None	None	None	None	CHEMBL1952	Thymidylate synthase	Homo sapiens	SINGLE PROTEIN	CHEMBL1129494	1	Scientific Literature	J. Med. Chem.	1996	None
CHEMBL604722		0	412.29	0	4.42	12	Cc1c(Sc2c(F)c(F)c(C(F)(F)F)c(F)c2F)oc2nc(N)nc(N)c12	IC50	'>'	200000.0	nM		Outside typical range		UO_0000065					False	CHEMBL1073053	Inhibition of human thymidylate synthase at 30 degC under pH 7.4 by spectrophotometry	B	BAO_0000357	single protein format	Homo sapiens	None	None	None	None	CHEMBL1952	Thymidylate synthase	Homo sapiens	SINGLE PROTEIN	CHEMBL1159120	1	Scientific Literature	Bioorg. Med. Chem.	2010	None
CHEMBL596680		0	341.22	0	4.15	9	Cc1c(Sc2c(Cl)cccc2Cl)oc2nc(N)nc(N)c12	IC50	'>'	200000.0	nM		Outside typical range		UO_0000065					False	CHEMBL1073053	Inhibition of human thymidylate synthase at 30 degC under pH 7.4 by spectrophotometry	B	BAO_0000357	single protein format	Homo sapiens	None	None	None	None	CHEMBL1952	Thymidylate synthase	Homo sapiens	SINGLE PROTEIN	CHEMBL1159120	1	Scientific Literature	Bioorg. Med. Chem.	2010	None
CHEMBL3144391		0	418.36	0	-0.59	10	CC(=O)OC[C@H]1O[C@@H](n2cc(C3=CC(=O)C=CC3=O)c(=O)[nH]c2=O)C[C@@H]1OC(C)=O	k2	'='	0.53	M-1 s-1									False	CHEMBL810238	The rate constant with methyl mercaptoacetate in Acetonitrile and buffered aqueous acetonitrile solution at concentration of 0.00096 M	B	BAO_0000357	single protein format	None	None	None	None	None	CHEMBL1952	Thymidylate synthase	Homo sapiens	SINGLE PROTEIN	CHEMBL1123535	1	Scientific Literature	J. Med. Chem.	1986	None
CHEMBL550296		0	353.47	0	4.43	2g	CCc1sc2nc(N)[nH]c(=O)c2c1Sc1ccc2ccccc2c1	IC50	'='	2300.0	nM	5.64			UO_0000065	15.95	0.32	1.21	7.86	False	CHEMBL1062966	Inhibition of human thymidylate synthase	B	BAO_0000357	single protein format	Homo sapiens	None	None	None	None	CHEMBL1952	Thymidylate synthase	Homo sapiens	SINGLE PROTEIN	CHEMBL1151945	1	Scientific Literature	J. Med. Chem.	2009	None
CHEMBL225071	RALTITREXED	4	458.50	0	1.98	raltitrexed	Cc1nc(=O)c2cc(CN(C)c3ccc(C(=O)N[C@@H](CCC(=O)O)C(=O)O)s3)ccc2[nH]1	IC50	'='	380.0	nM	6.42			UO_0000065	14.00	0.27	4.44	4.20	True	CHEMBL914523	Inhibition of human thymidylate synthase	B	BAO_0000357	single protein format	Homo sapiens	None	None	None	None	CHEMBL1952	Thymidylate synthase	Homo sapiens	SINGLE PROTEIN	CHEMBL1139472	1	Scientific Literature	J. Med. Chem.	2005	None
CHEMBL34259	METHOTREXATE	4	454.45	0	0.27	MTX	CN(Cc1cnc2nc(N)nc(N)c2n1)c1ccc(C(=O)N[C@@H](CCC(=O)O)C(=O)O)cc1	IC50	'='	29000.0	nM	4.54			UO_0000065	9.98	0.19	4.27	2.16	True	CHEMBL914523	Inhibition of human thymidylate synthase	B	BAO_0000357	single protein format	Homo sapiens	None	None	None	None	CHEMBL1952	Thymidylate synthase	Homo sapiens	SINGLE PROTEIN	CHEMBL1139472	1	Scientific Literature	J. Med. Chem.	2005	None
CHEMBL224974		0	445.46	1	1.34	4	Cc1c(Sc2ccc(C(=O)N[C@@H](CCC(=O)O)C(=O)O)cc2)[nH]c2nc(N)[nH]c(=O)c12	IC50	'='	100000.0	nM	4.00			UO_0000065	8.98	0.18	2.66	2.09	False	CHEMBL914523	Inhibition of human thymidylate synthase	B	BAO_0000357	single protein format	Homo sapiens	None	None	None	None	CHEMBL1952	Thymidylate synthase	Homo sapiens	SINGLE PROTEIN	CHEMBL1139472	1	Scientific Literature	J. Med. Chem.	2005	None
CHEMBL76244		0	255.28	0	2.47	4s	CCOc1ccc2ccc3nc(N)nc(O)c3c2c1	IC50	'='	4200.0	nM	5.38			UO_0000065	21.06	0.39	2.91	6.62	False	CHEMBL809253	Tested for inhibition against thymidylate synthase (TS) in human	B	BAO_0000357	single protein format	None	None	None	None	None	CHEMBL1952	Thymidylate synthase	Homo sapiens	SINGLE PROTEIN	CHEMBL1126757	1	Scientific Literature	J. Med. Chem.	1993	None
CHEMBL418894		0	210.24	0	2.80	8j	Cc1nc(O)c2c(ccc3ccccc32)n1	Inhibition	'='	44.6	%				UO_0000187					False	CHEMBL883514	Tested against thymidylate synthase (TS) in Candida albicans at 300 uM	B	BAO_0000357	single protein format	Candida albicans	None	None	None	None	CHEMBL1952	Thymidylate synthase	Homo sapiens	SINGLE PROTEIN	CHEMBL1126757	1	Scientific Literature	J. Med. Chem.	1993	None
CHEMBL422395		0	477.48	0	1.19	1	C#CCN(Cc1ccc2[nH]c(N)nc(=O)c2c1)c1ccc(C(=O)NC(CCC(=O)O)C(=O)O)cc1	Kii	'='	0.011	uM				UO_0000064					False	CHEMBL817305	Inhibitory activity against human thymidylate synthase	B	BAO_0000357	single protein format	None	None	None	None	None	CHEMBL1952	Thymidylate synthase	Homo sapiens	SINGLE PROTEIN	CHEMBL1129494	1	Scientific Literature	J. Med. Chem.	1996	None
CHEMBL253796		0	412.08	0	3.19	14	Cc1cc2nc(N)[nH]c(=O)c2n1Cc1cc(Br)cc(Br)c1	IC50	'='	10000.0	nM	5.00			UO_0000065	12.13	0.33	1.81	6.52	False	CHEMBL926350	Inhibition of human thymidylate synthase	B	BAO_0000357	single protein format	Homo sapiens	None	None	None	None	CHEMBL1952	Thymidylate synthase	Homo sapiens	SINGLE PROTEIN	CHEMBL1140703	1	Scientific Literature	J. Med. Chem.	2008	None
CHEMBL401074		0	323.18	0	2.97	13	Cc1cc2nc(N)[nH]c(=O)c2n1Cc1cc(Cl)cc(Cl)c1	IC50	'>'	26000.0	nM				UO_0000065					False	CHEMBL926350	Inhibition of human thymidylate synthase	B	BAO_0000357	single protein format	Homo sapiens	None	None	None	None	CHEMBL1952	Thymidylate synthase	Homo sapiens	SINGLE PROTEIN	CHEMBL1140703	1	Scientific Literature	J. Med. Chem.	2008	None
CHEMBL252133		0	255.28	0	1.06	6	Cc1cc2nc(N)[nH]c(=O)c2n1Cc1ccncc1	IC50	'='	2300.0	nM	5.64			UO_0000065	22.09	0.41	4.58	6.29	False	CHEMBL926350	Inhibition of human thymidylate synthase	B	BAO_0000357	single protein format	Homo sapiens	None	None	None	None	CHEMBL1952	Thymidylate synthase	Homo sapiens	SINGLE PROTEIN	CHEMBL1140703	1	Scientific Literature	J. Med. Chem.	2008	None
CHEMBL161685		0	461.97	1	5.10	7f	C#CCN(Cc1ccc2nc(C)nc(O)c2c1)c1ccc([S+]([O-])c2ccccc2Cl)cc1	Ki	'='	760.0	nM	6.12			UO_0000065	13.25	0.26	1.02	9.23	False	CHEMBL814563	Binding affinity against recombinant thymidylate synthase in Escherichia coli	B	BAO_0000357	single protein format	Escherichia coli	None	None	None	None	CHEMBL1952	Thymidylate synthase	Homo sapiens	SINGLE PROTEIN	CHEMBL1129952	1	Scientific Literature	J. Med. Chem.	1997	None
CHEMBL225072	PEMETREXED	4	427.42	1	0.67	LY-231514	Nc1nc(=O)c2c(CCc3ccc(C(=O)N[C@@H](CCC(=O)O)C(=O)O)cc3)c[nH]c2[nH]1	IC50	'='	5700.0	nM	5.24			UO_0000065	12.27	0.23	4.57	2.74	False	CHEMBL880227	Inhibitory activity against recombinant Pneumocystis carinii TS	B	BAO_0000357	single protein format	Pneumocystis carinii	None	None	None	None	CHEMBL1952	Thymidylate synthase	Homo sapiens	SINGLE PROTEIN	CHEMBL1134503	1	Scientific Literature	J. Med. Chem.	2001	None
CHEMBL301423		0	371.36	0	4.30	4	C#CCN(Cc1ccc2nc(C)nc(O)c2c1)c1cccc(C(F)(F)F)c1	Kii	'='	4.3	uM				UO_0000064					False	CHEMBL817306	Inhibition of human Thymidylate synthase (Kii)	B	BAO_0000357	single protein format	Homo sapiens	None	None	None	None	CHEMBL1952	Thymidylate synthase	Homo sapiens	SINGLE PROTEIN	CHEMBL1125269	1	Scientific Literature	J. Med. Chem.	1991	None
CHEMBL202098		0	314.41	0	3.58	15	CCc1[nH]c2nc(N)nc(O)c2c1Sc1c(C)cccc1C	IC50	'='	26000.0	nM	4.58			UO_0000065	14.58	0.28	1.01	5.22	False	CHEMBL859608	Inhibition of recombinant human TS	B	BAO_0000357	single protein format	Homo sapiens	None	None	None	None	CHEMBL1952	Thymidylate synthase	Homo sapiens	SINGLE PROTEIN	CHEMBL1149399	1	Scientific Literature	J. Med. Chem.	2006	None
CHEMBL201617		0	331.36	0	2.87	6	CCc1[nH]c2nc(N)nc(O)c2c1Sc1ccc([N+](=O)[O-])cc1	IC50	'='	240.0	nM	6.62			UO_0000065	19.98	0.39	3.75	5.05	False	CHEMBL859608	Inhibition of recombinant human TS	B	BAO_0000357	single protein format	Homo sapiens	None	None	None	None	CHEMBL1952	Thymidylate synthase	Homo sapiens	SINGLE PROTEIN	CHEMBL1149399	1	Scientific Literature	J. Med. Chem.	2006	None
CHEMBL201941		0	355.25	0	4.27	5	CCc1[nH]c2nc(N)nc(O)c2c1Sc1ccc(Cl)c(Cl)c1	IC50	'='	230.0	nM	6.64			UO_0000065	18.69	0.41	2.37	7.56	False	CHEMBL859608	Inhibition of recombinant human TS	B	BAO_0000357	single protein format	Homo sapiens	None	None	None	None	CHEMBL1952	Thymidylate synthase	Homo sapiens	SINGLE PROTEIN	CHEMBL1149399	1	Scientific Literature	J. Med. Chem.	2006	None
CHEMBL140323		0	332.39	0	2.72	11	COc1ccc(Sc2c(C)[nH]c3nc(N)nc(O)c23)cc1OC	IC50	'>'	24000.0	nM				UO_0000065					False	CHEMBL816048	The inhibitory concentration of compound was evaluated on Streptococcus faecium Thymidylate synthase	B	BAO_0000357	single protein format	Enterococcus faecium	None	None	None	None	CHEMBL1952	Thymidylate synthase	Homo sapiens	SINGLE PROTEIN	CHEMBL1129396	1	Scientific Literature	J. Med. Chem.	1996	None
CHEMBL351495		0	457.56	0	4.77	40	Cc1ccc2c3c(ccc(N(C)Cc4ccc(S(=O)(=O)c5ccc(N)cc5)cc4)c13)NC2=O	Kii	'='	0.039	uM				UO_0000064					False	CHEMBL809246	Inhibitory activity against thymidylate synthase from human	B	BAO_0000357	single protein format	None	None	None	None	None	CHEMBL1952	Thymidylate synthase	Homo sapiens	SINGLE PROTEIN	CHEMBL1125372	1	Scientific Literature	J. Med. Chem.	1992	None
CHEMBL444870		0	396.37	0	4.17	7q	C#CCN(Cc1ccc2nc(C)nc(O)c2c1)c1ccc(C#N)c(C(F)(F)F)c1	Kii	'='	0.14	uM				UO_0000064					False	CHEMBL817305	Inhibitory activity against human thymidylate synthase	B	BAO_0000357	single protein format	None	None	None	None	None	CHEMBL1952	Thymidylate synthase	Homo sapiens	SINGLE PROTEIN	CHEMBL1129494	1	Scientific Literature	J. Med. Chem.	1996	None
CHEMBL350841		0	441.56	0	4.97	17	Cc1ccc2c3c(ccc(N(C)Cc4ccc(S(=O)(=O)c5ccccc5)cc4)c13)N=C2N	Kii	'='	0.044	uM				UO_0000064					False	CHEMBL809246	Inhibitory activity against thymidylate synthase from human	B	BAO_0000357	single protein format	None	None	None	None	None	CHEMBL1952	Thymidylate synthase	Homo sapiens	SINGLE PROTEIN	CHEMBL1125372	1	Scientific Literature	J. Med. Chem.	1992	None
CHEMBL310469		0	244.23	0	1.79	15k	Nc1nc(O)c2c(ccc3c(N)c(F)ccc32)n1	Inhibition	'='	29.0	%				UO_0000187					False	CHEMBL811577	Tested for percent inhibition against thymidylate synthase (TS) in human at 19 uM	B	BAO_0000357	single protein format	None	None	None	None	None	CHEMBL1952	Thymidylate synthase	Homo sapiens	SINGLE PROTEIN	CHEMBL1126757	1	Scientific Literature	J. Med. Chem.	1993	None
CHEMBL73738		0	338.15	0	2.86	7e	Cc1nc(O)c2c(n1)CCc1c(I)cccc1-2	IC50	'='	154000.0	nM		Outside typical range		UO_0000065					False	CHEMBL809252	Activity against human thymidylate synthase (TS)	B	BAO_0000357	single protein format	Homo sapiens	None	None	None	None	CHEMBL1952	Thymidylate synthase	Homo sapiens	SINGLE PROTEIN	CHEMBL1126757	1	Scientific Literature	J. Med. Chem.	1993	None
CHEMBL307300		0	396.44	1	5.32	5d	COc1ccc(C2(c3ccc(OC)cc3)OC(=O)c3cccc4cccc2c34)cc1	IF	'='	1.0										False	CHEMBL816744	Inhibition factor for Human Thymidylate synthase at 27 uM.	B	BAO_0000357	single protein format	None	None	None	None	None	CHEMBL1952	Thymidylate synthase	Homo sapiens	SINGLE PROTEIN	CHEMBL1132636	1	Scientific Literature	J. Med. Chem.	1999	None
CHEMBL2323399		0	377.78	0	4.46	12B	O=C(/C=C/c1ccccc1Cl)Nc1cc2c3c(cccc3c1)C(=O)OC2=O	Inhibition						Not Active						False	CHEMBL2329003	Inhibition of human thymidylate synthase A at 120 uM	B	BAO_0000357	single protein format	Homo sapiens	None	None	None	None	CHEMBL1952	Thymidylate synthase	Homo sapiens	SINGLE PROTEIN	CHEMBL2321847	1	Scientific Literature	Bioorg. Med. Chem. Lett.	2013	None
CHEMBL225072	PEMETREXED	4	427.42	1	0.67	LY-231514, alimta	Nc1nc(=O)c2c(CCc3ccc(C(=O)N[C@@H](CCC(=O)O)C(=O)O)cc3)c[nH]c2[nH]1	IC50	'='	9500.0	nM	5.02			UO_0000065	11.75	0.22	4.35	2.63	True	CHEMBL916821	Inhibition of human thymidylate synthase	B	BAO_0000357	single protein format	Homo sapiens	None	None	None	None	CHEMBL1952	Thymidylate synthase	Homo sapiens	SINGLE PROTEIN	CHEMBL1149301	1	Scientific Literature	J. Med. Chem.	2004	None
CHEMBL312542		0	225.25	0	2.38	4q	Cc1ccc2ccc3nc(N)nc(O)c3c2c1	IC50	'='	178.0	nM	6.75			UO_0000065	29.96	0.54	4.37	9.37	False	CHEMBL809253	Tested for inhibition against thymidylate synthase (TS) in human	B	BAO_0000357	single protein format	None	None	None	None	None	CHEMBL1952	Thymidylate synthase	Homo sapiens	SINGLE PROTEIN	CHEMBL1126757	1	Scientific Literature	J. Med. Chem.	1993	None
CHEMBL75891		0	245.67	0	2.72	4h	Nc1nc(O)c2c(ccc3cc(Cl)ccc32)n1	Inhibition	'='	22.9	%				UO_0000187					False	CHEMBL808507	Tested against thymidylate synthase (TS) in Candida albicans at 208 uM	B	BAO_0000357	single protein format	Candida albicans	None	None	None	None	CHEMBL1952	Thymidylate synthase	Homo sapiens	SINGLE PROTEIN	CHEMBL1126757	1	Scientific Literature	J. Med. Chem.	1993	None
CHEMBL76106		0	335.12	0	2.74	4p	Nc1nc(O)c2c(ccc3cc([N+](=O)[O-])c(Br)cc32)n1	Inhibition	'='	22.8	%				UO_0000187					False	CHEMBL809420	Tested for percent inhibition against thymidylate synthase (TS) in Candida albicans at 10 uM	B	BAO_0000357	single protein format	Candida albicans	None	None	None	None	CHEMBL1952	Thymidylate synthase	Homo sapiens	SINGLE PROTEIN	CHEMBL1126757	1	Scientific Literature	J. Med. Chem.	1993	None
CHEMBL306308		0	292.14	0	2.29	6b	Nc1nc(O)c2c(n1)CCc1ccc(Br)cc1-2	IC50	'='	1000.0	nM	6.00			UO_0000065	20.54	0.48	3.71	8.33	False	CHEMBL816054	Inhibition against thymidylate synthase (TS) in calf thymus	B	BAO_0000357	single protein format	None	None	None	None	None	CHEMBL1952	Thymidylate synthase	Homo sapiens	SINGLE PROTEIN	CHEMBL1126757	1	Scientific Literature	J. Med. Chem.	1993	None
CHEMBL74216		0	239.28	0	2.69	4v	Cc1cc(C)c2ccc3nc(N)nc(O)c3c2c1	Inhibition	'='	66.0	%				UO_0000187					False	CHEMBL811221	Tested for percent inhibition against thymidylate synthase (TS) in Candida albicans	B	BAO_0000357	single protein format	Candida albicans	None	None	None	None	CHEMBL1952	Thymidylate synthase	Homo sapiens	SINGLE PROTEIN	CHEMBL1126757	1	Scientific Literature	J. Med. Chem.	1993	None
CHEMBL1791078		0	512.39	1	0.07	5b	COC(=O)[C@@H](NP(=O)(O)OC[C@H]1O[C@@H](n2cc(F)c(=O)[nH]c2=O)C[C@@H]1O)C1C=Nc2ccccc21	IC50	'='	27000.0	nM	4.57			UO_0000065	8.92	0.18	4.50	2.52	False	CHEMBL809910	Inhibition of cellular thymidylate synthase activity of mouse fibroblast (L929 TK-) in intact cells.	B	BAO_0000219	cell-based format	None	None	None	None	None	CHEMBL1952	Thymidylate synthase	Homo sapiens	SINGLE PROTEIN	CHEMBL1129397	1	Scientific Literature	J. Med. Chem.	1996	None
CHEMBL387007		0	526.18	2	6.24	14	O=C1OC(c2ccc(O)c(Br)c2)(c2ccc(O)c(Br)c2)c2cccc3cccc1c23	Ki	'='	4700.0	nM	5.33			UO_0000065	10.13	0.24	-0.91	7.98	False	CHEMBL912374	Inhibition of human thymidylate synthase	B	BAO_0000357	single protein format	Homo sapiens	None	None	None	None	CHEMBL1952	Thymidylate synthase	Homo sapiens	SINGLE PROTEIN	CHEMBL1137378	1	Scientific Literature	J. Med. Chem.	2006	None
CHEMBL215133		0	526.18	2	6.24	4	O=C1OC(c2ccc(O)c(Br)c2)(c2ccc(O)c(Br)c2)c2c1ccc1ccccc21	Ki	'>'	132000.0	nM		Outside typical range		UO_0000065					False	CHEMBL912374	Inhibition of human thymidylate synthase	B	BAO_0000357	single protein format	Homo sapiens	None	None	None	None	CHEMBL1952	Thymidylate synthase	Homo sapiens	SINGLE PROTEIN	CHEMBL1137378	1	Scientific Literature	J. Med. Chem.	2006	None
CHEMBL389051		0	477.48	0	1.19	PDDF	C#CCN(Cc1ccc2[nH]c(N)nc(=O)c2c1)c1ccc(C(=O)N[C@@H](CCC(=O)O)C(=O)O)cc1	IC50	'='	5000.0	nM	5.30			UO_0000065	11.10	0.21	4.11	2.97	False	CHEMBL816047	Inhibitory activity against recombinant Pneumocystis carinii TS	B	BAO_0000357	single protein format	Pneumocystis carinii	None	None	None	None	CHEMBL1952	Thymidylate synthase	Homo sapiens	SINGLE PROTEIN	CHEMBL1134503	1	Scientific Literature	J. Med. Chem.	2001	None
CHEMBL264198		0	504.52	1	3.63	1c	Cc1ccc2nc(N)nc(O)c2c1Sc1ccc(C(=O)N[C@H](C(=O)O)c2cccc(C(=O)O)c2)cc1	Relative potency	'='	15.7										False	CHEMBL818064	Relative potency to inhibit Thymidylate synthase in human, expressed as the ratio of IC50 of reference compound to that of the compound	B	BAO_0000357	single protein format	None	None	None	None	None	CHEMBL1952	Thymidylate synthase	Homo sapiens	SINGLE PROTEIN	CHEMBL1130681	1	Scientific Literature	Bioorg. Med. Chem. Lett.	1998	None
CHEMBL166027		0	456.48	0	2.43	27	Cc1ccc2nc(N)nc(O)c2c1Sc1ccc(C(=O)N[C@H](CCC(=O)O)C(=O)O)cc1	Ki	'='	0.124	nM	9.91			UO_0000065	21.70	0.42	7.48	5.64	False	CHEMBL823518	Compound was tested for TS activity against human Thymidylate synthase by tight binding kinetics	B	BAO_0000357	single protein format	None	None	None	None	None	CHEMBL1952	Thymidylate synthase	Homo sapiens	SINGLE PROTEIN	CHEMBL1126619	1	Scientific Literature	J. Med. Chem.	1993	None
CHEMBL161453		0	442.54	0	4.16	13	CN(Cc1ccc(S(=O)(=O)c2ccccc2)cc1)c1ccc2c3c(cccc13)C(NN)=N2	Kis	'='	1.9	uM				UO_0000064					False	CHEMBL809247	Inhibitory activity against thymidylate synthase from human	B	BAO_0000357	single protein format	None	None	None	None	None	CHEMBL1952	Thymidylate synthase	Homo sapiens	SINGLE PROTEIN	CHEMBL1125372	1	Scientific Literature	J. Med. Chem.	1992	None
CHEMBL159017		0	443.53	0	4.68	14	CN(Cc1ccc(S(=O)(=O)c2ccccc2)cc1)c1ccc2c3c(cccc13)C(NO)=N2	Kii	'='	0.73	uM				UO_0000064					False	CHEMBL809246	Inhibitory activity against thymidylate synthase from human	B	BAO_0000357	single protein format	None	None	None	None	None	CHEMBL1952	Thymidylate synthase	Homo sapiens	SINGLE PROTEIN	CHEMBL1125372	1	Scientific Literature	J. Med. Chem.	1992	None
CHEMBL389051		0	477.48	0	1.19	CB-3717	C#CCN(Cc1ccc2[nH]c(N)nc(=O)c2c1)c1ccc(C(=O)N[C@@H](CCC(=O)O)C(=O)O)cc1	Ki	'='	30.0	nM	7.52			UO_0000065	15.76	0.29	6.33	4.21	False	CHEMBL912374	Inhibition of human thymidylate synthase	B	BAO_0000357	single protein format	Homo sapiens	None	None	None	None	CHEMBL1952	Thymidylate synthase	Homo sapiens	SINGLE PROTEIN	CHEMBL1137378	1	Scientific Literature	J. Med. Chem.	2006	None
CHEMBL477790		0	329.43	0	3.23	14	CCCc1c(Sc2ccc(OC)cc2)[nH]c2nc(N)nc(N)c12	IC50	'>'	13000.0	nM				UO_0000065					False	CHEMBL982939	Inhibition of human thymidylate synthase	B	BAO_0000357	single protein format	Homo sapiens	None	None	None	None	CHEMBL1952	Thymidylate synthase	Homo sapiens	SINGLE PROTEIN	CHEMBL1155823	1	Scientific Literature	J. Med. Chem.	2008	None
CHEMBL515312		0	349.46	0	4.38	17	CCCc1c(Sc2cccc3ccccc23)[nH]c2nc(N)nc(N)c12	IC50	'>'	12000.0	nM				UO_0000065					False	CHEMBL982939	Inhibition of human thymidylate synthase	B	BAO_0000357	single protein format	Homo sapiens	None	None	None	None	CHEMBL1952	Thymidylate synthase	Homo sapiens	SINGLE PROTEIN	CHEMBL1155823	1	Scientific Literature	J. Med. Chem.	2008	None
CHEMBL225072	PEMETREXED	4	427.42	1	0.67	LY-231514	Nc1nc(=O)c2c(CCc3ccc(C(=O)N[C@@H](CCC(=O)O)C(=O)O)cc3)c[nH]c2[nH]1	IC50	'='	5700.0	nM	5.24			UO_0000065	12.27	0.23	4.57	2.74	False	CHEMBL817509	Inhibitory activity against human thymidylate synthase	B	BAO_0000357	single protein format	Homo sapiens	None	None	None	None	CHEMBL1952	Thymidylate synthase	Homo sapiens	SINGLE PROTEIN	CHEMBL1134503	1	Scientific Literature	J. Med. Chem.	2001	None
CHEMBL74440		0	229.21	0	2.21	4i	Nc1nc(O)c2c(ccc3ccc(F)cc32)n1	IC50	'='	17400.0	nM	4.76			UO_0000065	20.76	0.38	2.55	6.61	False	CHEMBL883513	Inhibition against thymidylate synthase (TS) in Candida albicans	B	BAO_0000357	single protein format	Candida albicans	None	None	None	None	CHEMBL1952	Thymidylate synthase	Homo sapiens	SINGLE PROTEIN	CHEMBL1126757	1	Scientific Literature	J. Med. Chem.	1993	None
CHEMBL347223		0	453.46	0	1.60	5,8-deaza-10-methylfolate	CN(Cc1ccc2nc(N)nc(O)c2c1)c1ccc(C(=O)N[C@@H](CCC(=O)O)C(=O)O)cc1	IC50	'='	290.0	nM	6.54			UO_0000065	14.42	0.27	4.94	3.65	False	CHEMBL809254	Ability to inhibit thymidylate synthase derived from human leukemia K562 cells	B	BAO_0000219	cell-based format	None	None	None	K562	None	CHEMBL1952	Thymidylate synthase	Homo sapiens	SINGLE PROTEIN	CHEMBL1123717	1	Scientific Literature	J. Med. Chem.	1987	CHEMBL3308378
CHEMBL2437295		0	378.89	0	2.04	6b	CC(=O)N1CCN(C(=O)Cn2c(-c3ccc(Cl)cc3)csc2=N)CC1	Ki	'='	11340.0	nM	4.95			UO_0000065	13.05	0.27	2.91	7.13	False	CHEMBL2439369	Inhibition of human thymidylate synthase	B	BAO_0000357	single protein format	Homo sapiens	None	None	None	None	CHEMBL1952	Thymidylate synthase	Homo sapiens	SINGLE PROTEIN	CHEMBL2434944	1	Scientific Literature	Eur. J. Med. Chem.	2013	None
CHEMBL323565		0	427.42	0	1.22	1	Nc1nc(N)c2c(CCc3ccc(C(=O)N[C@@H](CCC(=O)O)C(=O)O)cc3)coc2n1	IC50	'='	220000.0	nM		Outside typical range		UO_0000065					True	CHEMBL878873	Inhibitory concentration against recombinant human (rh) Thymidylate synthase (TS)	B	BAO_0000357	single protein format	None	None	None	None	None	CHEMBL1952	Thymidylate synthase	Homo sapiens	SINGLE PROTEIN	CHEMBL1133617	1	Scientific Literature	J. Med. Chem.	2000	None
CHEMBL307518		0	230.24	0	2.40	7h	Cc1nc(O)c2c(n1)CCc1ccc(F)cc1-2	IC50	'='	7160.0	nM	5.14			UO_0000065	22.35	0.41	2.75	11.18	False	CHEMBL809252	Activity against human thymidylate synthase (TS)	B	BAO_0000357	single protein format	Homo sapiens	None	None	None	None	CHEMBL1952	Thymidylate synthase	Homo sapiens	SINGLE PROTEIN	CHEMBL1126757	1	Scientific Literature	J. Med. Chem.	1993	None
CHEMBL104694		0	510.55	1	2.32	12	COCCCN(Cc1ccc2nc(C)[nH]c(=O)c2c1)c1ccc(C(=O)N[C@@H](CCC(=O)O)C(=O)O)cc1	IC50	'='	12882.5	nM	4.89			UO_0000065	9.58	0.18	2.57	3.02	False	CHEMBL1106435	Inhibition of thymidylate synthase	B	BAO_0000357	single protein format	None	None	None	None	None	CHEMBL1952	Thymidylate synthase	Homo sapiens	SINGLE PROTEIN	CHEMBL1157058	1	Scientific Literature	Eur. J. Med. Chem.	2010	None
CHEMBL1093100		0	321.41	0	3.74	2	Cc1ccc(Sc2cccc3[nH]c4nc(N)nc(N)c4c23)cc1	IC50	'='	390.0	nM	6.41			UO_0000065	19.94	0.38	2.67	6.85	True	CHEMBL1115355	Inhibition of human thymidylate synthase	B	BAO_0000357	single protein format	Homo sapiens	None	None	None	None	CHEMBL1952	Thymidylate synthase	Homo sapiens	SINGLE PROTEIN	CHEMBL1156263	1	Scientific Literature	J. Med. Chem.	2010	None
CHEMBL161173		0	472.57	1	5.19	32	COc1ccc(S(=O)(=O)c2ccc(CN(C)c3ccc4c5c(ccc(C)c35)C(=O)N4)cc2)cc1	Kii	'='	0.094	uM				UO_0000064					False	CHEMBL809246	Inhibitory activity against thymidylate synthase from human	B	BAO_0000357	single protein format	None	None	None	None	None	CHEMBL1952	Thymidylate synthase	Homo sapiens	SINGLE PROTEIN	CHEMBL1125372	1	Scientific Literature	J. Med. Chem.	1992	None
CHEMBL109881		0	476.51	0	3.64	1b	Cc1ccc2nc(N)nc(O)c2c1Sc1ccc(C(=O)N[C@H](C(=O)O)c2cccc(O)c2)cc1	Relative potency	'='	13.5										False	CHEMBL818064	Relative potency to inhibit Thymidylate synthase in human, expressed as the ratio of IC50 of reference compound to that of the compound	B	BAO_0000357	single protein format	None	None	None	None	None	CHEMBL1952	Thymidylate synthase	Homo sapiens	SINGLE PROTEIN	CHEMBL1130681	1	Scientific Literature	Bioorg. Med. Chem. Lett.	1998	None
CHEMBL104829	FURO[2,3D]PYRIMIDINE ANTIFOLATE	0	442.43	0	1.07	3	CN(Cc1coc2nc(N)nc(N)c12)c1ccc(C(=O)N[C@@H](CCC(=O)O)C(=O)O)cc1	IC50	'>'	200000.0	nM		Outside typical range		UO_0000065					True	CHEMBL878873	Inhibitory concentration against recombinant human (rh) Thymidylate synthase (TS)	B	BAO_0000357	single protein format	None	None	None	None	None	CHEMBL1952	Thymidylate synthase	Homo sapiens	SINGLE PROTEIN	CHEMBL1133617	1	Scientific Literature	J. Med. Chem.	2000	None
CHEMBL158990	METHOPTERINE	0	455.43	0	-0.02	10-methylfolate	CN(Cc1cnc2[nH]c(N)nc(=O)c2n1)c1ccc(C(=O)N[C@@H](CCC(=O)O)C(=O)O)cc1	Ki	'='	1000.0	nM	6.00			UO_0000065	13.17	0.25	6.02	2.93	False	CHEMBL815565	Inhibitory constant of thymidylate synthase was determined in human AML cells	B	BAO_0000219	cell-based format	None	None	None	AML	None	CHEMBL1952	Thymidylate synthase	Homo sapiens	SINGLE PROTEIN	CHEMBL1123717	1	Scientific Literature	J. Med. Chem.	1987	None
CHEMBL476945		0	349.46	0	4.55	25	CC(C)c1c(Sc2cccc3ccccc23)[nH]c2nc(N)nc(N)c12	Inhibition	'='	0.0	%				UO_0000187					False	CHEMBL982944	Inhibition of human thymidylate synthase at >12 uM	B	BAO_0000357	single protein format	Homo sapiens	None	None	None	None	CHEMBL1952	Thymidylate synthase	Homo sapiens	SINGLE PROTEIN	CHEMBL1155823	1	Scientific Literature	J. Med. Chem.	2008	None
CHEMBL257363		0	344.16	0	-1.46	2',2'-diF-dUMP	O=c1ccn([C@@H]2O[C@H](COP(=O)(O)O)[C@@H](O)C2(F)F)c(=O)[nH]1	Ki	'='	432800.0	nM		Outside typical range		UO_0000065					False	CHEMBL922719	Binding affinity to human recombinant thymidylate synthase	B	BAO_0000357	single protein format	Homo sapiens	None	None	None	None	CHEMBL1952	Thymidylate synthase	Homo sapiens	SINGLE PROTEIN	CHEMBL1144764	1	Scientific Literature	Bioorg. Med. Chem. Lett.	2008	None
CHEMBL164624		0	284.34	0	2.89	13	Cc1nc(O)c2c(Sc3ccnnc3)c(C)ccc2n1	Ki	'='	120.0	nM	6.92			UO_0000065	24.34	0.47	4.03	9.64	False	CHEMBL823516	Inhibition of human Thymidylate synthase	B	BAO_0000357	single protein format	None	None	None	None	None	CHEMBL1952	Thymidylate synthase	Homo sapiens	SINGLE PROTEIN	CHEMBL1126619	1	Scientific Literature	J. Med. Chem.	1993	None
CHEMBL351885		0	352.34	0	3.79	23	Cc1ccc2nc(N)nc(O)c2c1Sc1ccnc(C(F)(F)F)c1	Ki	'='	24.0	nM	7.62			UO_0000065	21.63	0.43	3.83	8.97	False	CHEMBL823516	Inhibition of human Thymidylate synthase	B	BAO_0000357	single protein format	None	None	None	None	None	CHEMBL1952	Thymidylate synthase	Homo sapiens	SINGLE PROTEIN	CHEMBL1126619	1	Scientific Literature	J. Med. Chem.	1993	None
CHEMBL320775	NOLATREXED	3	284.34	0	2.36	21	Cc1ccc2nc(N)[nH]c(=O)c2c1Sc1ccncc1	Ki	'='	15.0	nM	7.82			UO_0000065	27.52	0.53	5.46	9.24	False	CHEMBL823517	Inhibition of human Thymidylate synthase	B	BAO_0000357	single protein format	None	None	None	None	None	CHEMBL1952	Thymidylate synthase	Homo sapiens	SINGLE PROTEIN	CHEMBL1126619	1	Scientific Literature	J. Med. Chem.	1993	None
CHEMBL224868		0	479.90	1	1.99	6	Cc1[nH]c2nc(N)[nH]c(=O)c2c1Sc1ccc(C(=O)N[C@@H](CCC(=O)O)C(=O)O)c(Cl)c1	Inhibition						Active						False	CHEMBL2427499	Inhibition of human thymidylate synthase	B	BAO_0000357	single protein format	Homo sapiens	None	None	None	None	CHEMBL1952	Thymidylate synthase	Homo sapiens	SINGLE PROTEIN	CHEMBL2424595	1	Scientific Literature	Bioorg. Med. Chem. Lett.	2013	None
CHEMBL309184		0	282.13	0	2.84	6aa	Nc1nc(O)c2c(n1)CCc1cc(Cl)c(Cl)cc1-2	Inhibition	'='	21.7	%				UO_0000187					False	CHEMBL811212	Tested for inhibition against thymidylate synthase (TS) in Candida albicans at 10 uM	B	BAO_0000357	single protein format	Candida albicans	None	None	None	None	CHEMBL1952	Thymidylate synthase	Homo sapiens	SINGLE PROTEIN	CHEMBL1126757	1	Scientific Literature	J. Med. Chem.	1993	None
CHEMBL306046		0	227.27	0	1.84	6o	Cc1ccc2c(c1)-c1c(O)nc(N)nc1CC2	IC50	'='	2600.0	nM	5.58			UO_0000065	24.57	0.45	3.75	7.75	False	CHEMBL816054	Inhibition against thymidylate synthase (TS) in calf thymus	B	BAO_0000357	single protein format	None	None	None	None	None	CHEMBL1952	Thymidylate synthase	Homo sapiens	SINGLE PROTEIN	CHEMBL1126757	1	Scientific Literature	J. Med. Chem.	1993	None
CHEMBL1791078		0	512.39	1	0.07	5b	COC(=O)[C@@H](NP(=O)(O)OC[C@H]1O[C@@H](n2cc(F)c(=O)[nH]c2=O)C[C@@H]1O)C1C=Nc2ccccc21	IC50	'='	890.0	nM	6.05			UO_0000065	11.81	0.24	5.98	3.33	False	CHEMBL883481	Inhibition of cellular thymidylate synthase activity of mouse fibroblast (L929 TK-) in permeabilised cells.	B	BAO_0000219	cell-based format	None	None	None	None	None	CHEMBL1952	Thymidylate synthase	Homo sapiens	SINGLE PROTEIN	CHEMBL1129397	1	Scientific Literature	J. Med. Chem.	1996	None
CHEMBL225072	PEMETREXED	4	427.42	1	0.67	LY-231514	Nc1nc(=O)c2c(CCc3ccc(C(=O)N[C@@H](CCC(=O)O)C(=O)O)cc3)c[nH]c2[nH]1	Ki	'='	340.0	nM	6.47			UO_0000065	15.13	0.28	5.80	3.38	False	CHEMBL830242	Inhibition of human thymidylate synthetase at 37 degree C pH 7.4	B	BAO_0000357	single protein format	Homo sapiens	None	None	None	None	CHEMBL1952	Thymidylate synthase	Homo sapiens	SINGLE PROTEIN	CHEMBL1141150	1	Scientific Literature	J. Med. Chem.	2005	None
CHEMBL306172		0	258.24	0	1.44	13a	Nc1nc(O)c2c(n1)CCc1cc([N+](=O)[O-])ccc1-2	IC50	'='	19000.0	nM	4.72			UO_0000065	18.28	0.34	3.28	4.10	False	CHEMBL816054	Inhibition against thymidylate synthase (TS) in calf thymus	B	BAO_0000357	single protein format	None	None	None	None	None	CHEMBL1952	Thymidylate synthase	Homo sapiens	SINGLE PROTEIN	CHEMBL1126757	1	Scientific Literature	J. Med. Chem.	1993	None
CHEMBL211312	DEOXYURIDINE MONOPHOSPHATE	0	308.18	0	-1.71	dUMP	O=c1ccn([C@H]2C[C@H](O)[C@@H](COP(=O)(O)O)O2)c(=O)[nH]1	Ki	'='	3000.0	nM	5.52			UO_0000065	17.92	0.38	7.23	3.66	False	CHEMBL815564	Inhibitory activity against human thymidylate synthase with variable concentration of dUMP and fixed N5,10-CH2-H4PteGlu (200 uM)	B	BAO_0000357	single protein format	None	None	None	None	None	CHEMBL1952	Thymidylate synthase	Homo sapiens	SINGLE PROTEIN	CHEMBL1122546	1	Scientific Literature	J. Med. Chem.	1984	None
CHEMBL3392216		0	764.64	3	-1.92	15	NC1=NC(=O)C2C(=N1)CCC(CNc1ccc(C(=O)NC(CCC(=O)O)C(=O)O)cc1)N2Cc1cn([C@H]2C[C@H](O)[C@@H](COP(=O)(O)O)O2)c(=O)[nH]c1=O	Ki	'='	30.0	nM	7.52			UO_0000065	9.84	0.19	9.44	2.23	False	CHEMBL812502	Inhibition of compound against thymidylate synthetase	B	BAO_0000357	single protein format	None	None	None	None	None	CHEMBL1952	Thymidylate synthase	Homo sapiens	SINGLE PROTEIN	CHEMBL1124324	1	Scientific Literature	J. Med. Chem.	1989	None
CHEMBL34259	METHOTREXATE	4	454.45	0	0.27	MTX (methotreaxte)	CN(Cc1cnc2nc(N)nc(N)c2n1)c1ccc(C(=O)N[C@@H](CCC(=O)O)C(=O)O)cc1	Inhibition	'='	0.00015	%				UO_0000187					False	CHEMBL816050	Compound was evaluated for 50% inhibition of the enzyme Thymidylate synthase (TS) from Streptococcus faecium	B	BAO_0000357	single protein format	Enterococcus faecium	None	None	None	None	CHEMBL1952	Thymidylate synthase	Homo sapiens	SINGLE PROTEIN	CHEMBL1122786	1	Scientific Literature	J. Med. Chem.	1984	None
CHEMBL193275		0	455.47	0	2.00	5	Nc1nc(N)c2c(CCCCc3ccc(C(=O)N[C@@H](CCC(=O)O)C(=O)O)cc3)coc2n1	IC50	'>'	18000.0	nM				UO_0000065					False	CHEMBL827966	Inhibition of human thymidylate synthetase at 37 degree C pH 7.4	B	BAO_0000357	single protein format	Homo sapiens	None	None	None	None	CHEMBL1952	Thymidylate synthase	Homo sapiens	SINGLE PROTEIN	CHEMBL1141150	1	Scientific Literature	J. Med. Chem.	2005	None
CHEMBL1814092		0	370.41	0	3.76	13B	CN1C(=O)c2cccc(CNc3ccc(C(=O)c4ccccc4)cc3)c2C1=O	Inhibition						Not Active						False	CHEMBL1815021	Inhibition of human thymidylate synthase using N5,N10-methylene tetrahydrofolate at 50 uM by chromogenic assay	B	BAO_0000357	single protein format	Homo sapiens	None	None	None	None	CHEMBL1952	Thymidylate synthase	Homo sapiens	SINGLE PROTEIN	CHEMBL1811787	1	Scientific Literature	J. Med. Chem.	2011	None
CHEMBL323565		0	427.42	0	1.22	1	Nc1nc(N)c2c(CCc3ccc(C(=O)N[C@@H](CCC(=O)O)C(=O)O)cc3)coc2n1	IC50	'='	220000.0	nM		Outside typical range		UO_0000065					True	CHEMBL918702	Inhibition of human recombinant thymidylate synthase	B	BAO_0000357	single protein format	Homo sapiens	None	None	None	None	CHEMBL1952	Thymidylate synthase	Homo sapiens	SINGLE PROTEIN	CHEMBL1149313	1	Scientific Literature	J. Med. Chem.	2004	None
CHEMBL225180		0	445.46	1	1.34	1	Cc1[nH]c2nc(N)[nH]c(=O)c2c1Sc1ccc(C(=O)N[C@@H](CCC(=O)O)C(=O)O)cc1	IC50	'='	54.0	nM	7.27			UO_0000065	16.31	0.32	5.93	3.80	True	CHEMBL916821	Inhibition of human thymidylate synthase	B	BAO_0000357	single protein format	Homo sapiens	None	None	None	None	CHEMBL1952	Thymidylate synthase	Homo sapiens	SINGLE PROTEIN	CHEMBL1149301	1	Scientific Literature	J. Med. Chem.	2004	None
CHEMBL389051		0	477.48	0	1.19	PDDF	C#CCN(Cc1ccc2[nH]c(N)nc(=O)c2c1)c1ccc(C(=O)N[C@@H](CCC(=O)O)C(=O)O)cc1	IC50	'='	72.0	nM	7.14			UO_0000065	14.96	0.28	5.95	4.00	True	CHEMBL916821	Inhibition of human thymidylate synthase	B	BAO_0000357	single protein format	Homo sapiens	None	None	None	None	CHEMBL1952	Thymidylate synthase	Homo sapiens	SINGLE PROTEIN	CHEMBL1149301	1	Scientific Literature	J. Med. Chem.	2004	None
CHEMBL56977		0	454.48	0	2.78	3	CCC(Cc1coc2nc(N)cc(N)c12)c1ccc(C(=O)NC(CCC(=O)O)C(=O)O)cc1	IC50	'='	220000.0	nM		Outside typical range		UO_0000065					False	CHEMBL817505	Inhibition of recombinant human thymidylate synthase (TS)	B	BAO_0000357	single protein format	None	None	None	None	None	CHEMBL1952	Thymidylate synthase	Homo sapiens	SINGLE PROTEIN	CHEMBL1135938	1	Scientific Literature	J. Med. Chem.	2002	None
CHEMBL423859		0	235.25	0	2.05	20	C#Cc1ccc2ccc3nc(N)nc(O)c3c2c1	IC50	'='	600.0	nM	6.22			UO_0000065	26.45	0.47	4.17	8.64	False	CHEMBL809253	Tested for inhibition against thymidylate synthase (TS) in human	B	BAO_0000357	single protein format	None	None	None	None	None	CHEMBL1952	Thymidylate synthase	Homo sapiens	SINGLE PROTEIN	CHEMBL1126757	1	Scientific Literature	J. Med. Chem.	1993	None
CHEMBL141118		0	322.39	0	3.86	12	Cc1[nH]c2nc(N)nc(O)c2c1Sc1ccc2ccccc2c1	IC50	'='	2000.0	nM	5.70			UO_0000065	17.68	0.34	1.84	6.49	False	CHEMBL816742	The inhibitory concentration of compound was evaluated on Human Thymidylate synthase	B	BAO_0000357	single protein format	None	None	None	None	None	CHEMBL1952	Thymidylate synthase	Homo sapiens	SINGLE PROTEIN	CHEMBL1129396	1	Scientific Literature	J. Med. Chem.	1996	None
CHEMBL169921		0	434.52	0	3.64	2j	Nc1nc2cc3c(cc2[nH]1)N(Cc1ccc(S(=O)(=O)c2ccc(O)cc2)cc1)CCC3	Ki	'='	20.0	nM	7.70			UO_0000065	17.72	0.34	4.06	6.86	False	CHEMBL882134	Inhibition of human Thymidylate synthase (TS)	B	BAO_0000357	single protein format	Homo sapiens	None	None	None	None	CHEMBL1952	Thymidylate synthase	Homo sapiens	SINGLE PROTEIN	CHEMBL1125390	1	Scientific Literature	J. Med. Chem.	1992	None
CHEMBL349969		0	326.43	0	3.56	20	Cc1nc(O)c2c(Sc3ccnc(N(C)C)c3)c(C)ccc2n1	Ki	'='	80.0	nM	7.10			UO_0000065	21.74	0.42	3.54	11.42	False	CHEMBL823517	Inhibition of human Thymidylate synthase	B	BAO_0000357	single protein format	None	None	None	None	None	CHEMBL1952	Thymidylate synthase	Homo sapiens	SINGLE PROTEIN	CHEMBL1126619	1	Scientific Literature	J. Med. Chem.	1993	None
CHEMBL142176		0	306.78	0	3.36	8	Cc1[nH]c2nc(N)nc(O)c2c1Sc1ccc(Cl)cc1	IC50	'='	30000.0	nM	4.52			UO_0000065	14.74	0.31	1.16	5.15	False	CHEMBL816048	The inhibitory concentration of compound was evaluated on Streptococcus faecium Thymidylate synthase	B	BAO_0000357	single protein format	Enterococcus faecium	None	None	None	None	CHEMBL1952	Thymidylate synthase	Homo sapiens	SINGLE PROTEIN	CHEMBL1129396	1	Scientific Literature	J. Med. Chem.	1996	None
CHEMBL433111		0	274.21	0	2.12	14h	Nc1nc(O)c2c(ccc3cc(F)cc([N+](=O)[O-])c32)n1	IC50	'='	34500.0	nM	4.46			UO_0000065	16.27	0.30	2.34	3.87	False	CHEMBL809253	Tested for inhibition against thymidylate synthase (TS) in human	B	BAO_0000357	single protein format	None	None	None	None	None	CHEMBL1952	Thymidylate synthase	Homo sapiens	SINGLE PROTEIN	CHEMBL1126757	1	Scientific Literature	J. Med. Chem.	1993	None
CHEMBL163411		0	313.38	0	3.51	18	COc1cc(Sc2c(C)ccc3nc(C)nc(O)c23)ccn1	Ki	'='	46.0	nM	7.34			UO_0000065	23.41	0.46	3.83	10.77	False	CHEMBL823516	Inhibition of human Thymidylate synthase	B	BAO_0000357	single protein format	None	None	None	None	None	CHEMBL1952	Thymidylate synthase	Homo sapiens	SINGLE PROTEIN	CHEMBL1126619	1	Scientific Literature	J. Med. Chem.	1993	None
CHEMBL417222		0	443.53	0	4.12	8a	C#CCN(Cc1ccc2nc(C)nc(O)c2c1)c1ccc(S(=O)(=O)c2ccccc2)cc1	Ki	'='	21.0	nM	7.68			UO_0000065	17.31	0.33	3.56	9.21	False	CHEMBL811587	Binding affinity against recombinant human thymidylate synthase	B	BAO_0000357	single protein format	None	None	None	None	None	CHEMBL1952	Thymidylate synthase	Homo sapiens	SINGLE PROTEIN	CHEMBL1129952	1	Scientific Literature	J. Med. Chem.	1997	None
CHEMBL157702		0	509.55	2	5.78	7g	C#CCN(Cc1ccc2nc(C)nc(O)c2c1)c1ccc([S+]([O-])c2ccccc2C)c(C(F)(F)F)c1	Ki	'='	920.0	nM	6.04			UO_0000065	11.85	0.23	0.26	9.10	False	CHEMBL814563	Binding affinity against recombinant thymidylate synthase in Escherichia coli	B	BAO_0000357	single protein format	Escherichia coli	None	None	None	None	CHEMBL1952	Thymidylate synthase	Homo sapiens	SINGLE PROTEIN	CHEMBL1129952	1	Scientific Literature	J. Med. Chem.	1997	None
CHEMBL157702		0	509.55	2	5.78	7g	C#CCN(Cc1ccc2nc(C)nc(O)c2c1)c1ccc([S+]([O-])c2ccccc2C)c(C(F)(F)F)c1	Ki	'='	390.0	nM	6.41			UO_0000065	12.58	0.24	0.63	9.66	False	CHEMBL811587	Binding affinity against recombinant human thymidylate synthase	B	BAO_0000357	single protein format	None	None	None	None	None	CHEMBL1952	Thymidylate synthase	Homo sapiens	SINGLE PROTEIN	CHEMBL1129952	1	Scientific Literature	J. Med. Chem.	1997	None
CHEMBL170573		0	452.54	0	2.30	25	C#CCN(Cc1ccc2nc(C)nc(O)c2c1)c1ccc(S(=O)(=O)N2CCOCC2)cc1	Kii	'='	0.091	uM				UO_0000064					False	CHEMBL817305	Inhibitory activity against human thymidylate synthase	B	BAO_0000357	single protein format	None	None	None	None	None	CHEMBL1952	Thymidylate synthase	Homo sapiens	SINGLE PROTEIN	CHEMBL1129494	1	Scientific Literature	J. Med. Chem.	1996	None
CHEMBL522517		0	323.83	0	3.68	6	Cc1sc2nc(N)[nH]c(=O)c2c1Sc1ccc(Cl)cc1	IC50	'='	260.0	nM	6.58			UO_0000065	20.33	0.45	2.91	9.18	False	CHEMBL1034979	Inhibition of human thymidylate synthase	B	BAO_0000357	single protein format	Homo sapiens	None	None	None	None	CHEMBL1952	Thymidylate synthase	Homo sapiens	SINGLE PROTEIN	CHEMBL1140135	1	Scientific Literature	J. Med. Chem.	2008	None
CHEMBL492837		0	332.39	0	2.31	8	COc1ccc(OC)c(Sc2c(C)[nH]c3nc(N)[nH]c(=O)c23)c1	IC50	'='	4600.0	nM	5.34			UO_0000065	16.06	0.32	3.03	5.03	False	CHEMBL1034979	Inhibition of human thymidylate synthase	B	BAO_0000357	single protein format	Homo sapiens	None	None	None	None	CHEMBL1952	Thymidylate synthase	Homo sapiens	SINGLE PROTEIN	CHEMBL1140135	1	Scientific Literature	J. Med. Chem.	2008	None
CHEMBL495125		0	290.37	0	2.42	12	Cc1sc2nc(N)[nH]c(=O)c2c1Sc1ccncc1	IC50	'='	280.0	nM	6.55			UO_0000065	22.57	0.47	4.13	7.74	False	CHEMBL1034979	Inhibition of human thymidylate synthase	B	BAO_0000357	single protein format	Homo sapiens	None	None	None	None	CHEMBL1952	Thymidylate synthase	Homo sapiens	SINGLE PROTEIN	CHEMBL1140135	1	Scientific Literature	J. Med. Chem.	2008	None
CHEMBL311149		0	227.27	0	1.84	6h	Cc1cccc2c1CCc1nc(N)nc(O)c1-2	IC50	'='	51000.0	nM	4.29			UO_0000065	18.89	0.34	2.45	5.96	False	CHEMBL816054	Inhibition against thymidylate synthase (TS) in calf thymus	B	BAO_0000357	single protein format	None	None	None	None	None	CHEMBL1952	Thymidylate synthase	Homo sapiens	SINGLE PROTEIN	CHEMBL1126757	1	Scientific Literature	J. Med. Chem.	1993	None
CHEMBL3144391		0	418.36	0	-0.59	10	CC(=O)OC[C@H]1O[C@@H](n2cc(C3=CC(=O)C=CC3=O)c(=O)[nH]c2=O)C[C@@H]1OC(C)=O	k_obs	'='	0.00501	s-1									False	CHEMBL813842	The observed rate constant with methyl mercaptoacetate in Acetonitrile and buffered aqueous acetonitrile solution at 9.7 x 10e-5 M concentration of 0.0096 M	B	BAO_0000357	single protein format	None	None	None	None	None	CHEMBL1952	Thymidylate synthase	Homo sapiens	SINGLE PROTEIN	CHEMBL1123535	1	Scientific Literature	J. Med. Chem.	1986	None
CHEMBL433327		0	301.22	0	1.89	14d	Nc1nc(O)c2c(ccc3cc([N+](=O)[O-])cc([N+](=O)[O-])c32)n1	IC50	'='	145500.0	nM		Outside typical range		UO_0000065					False	CHEMBL809253	Tested for inhibition against thymidylate synthase (TS) in human	B	BAO_0000357	single protein format	None	None	None	None	None	CHEMBL1952	Thymidylate synthase	Homo sapiens	SINGLE PROTEIN	CHEMBL1126757	1	Scientific Literature	J. Med. Chem.	1993	None
CHEMBL217000		0	471.72	1	6.67	11	O=C1OC(c2ccc(O)c(Cl)c2)(c2ccc(O)c(Cl)c2)c2ccc(Cl)c3cccc1c23	Ki	'>'	120000.0	nM		Outside typical range		UO_0000065					False	CHEMBL912374	Inhibition of human thymidylate synthase	B	BAO_0000357	single protein format	Homo sapiens	None	None	None	None	CHEMBL1952	Thymidylate synthase	Homo sapiens	SINGLE PROTEIN	CHEMBL1137378	1	Scientific Literature	J. Med. Chem.	2006	None
CHEMBL1161227		0	323.20	0	-1.20	N4-HOdCMP	O=c1nc(NO)ccn1[C@H]1C[C@H](O)[C@@H](COP(=O)(O)O)O1	Dissociation						Active						False	CHEMBL881593	Compound was evaluated for the dissociation of the radiolabeled N4-HOdCMP by competitive binding to the excess dTMP synthetase; Active	B	BAO_0000357	single protein format	Gallus gallus	None	None	None	None	CHEMBL1952	Thymidylate synthase	Homo sapiens	SINGLE PROTEIN	CHEMBL1122753	1	Scientific Literature	J. Med. Chem.	1984	None
CHEMBL123231		0	456.46	1	0.46	2	Nc1nc(O)c2c(n1)NCC1CN(c3ccc(C(=O)NC(CCC(=O)O)C(=O)O)cc3)CC21	IC50	'>'	40000.0	nM				UO_0000065					False	CHEMBL809259	Compound was evaluated for the inhibition of recombinant human thymidylate synthase	B	BAO_0000357	single protein format	None	None	None	None	None	CHEMBL1952	Thymidylate synthase	Homo sapiens	SINGLE PROTEIN	CHEMBL1125306	1	Scientific Literature	J. Med. Chem.	1992	None
CHEMBL13659		0	432.44	1	0.44	5-DACTHF	Nc1nc(N)c(CCCNc2ccc(C(=O)N[C@@H](CCC(=O)O)C(=O)O)cc2)c(O)n1	IC50	'>'	100000.0	nM				UO_0000065					False	CHEMBL809250	Inhibition of thymidylate synthase (TS) in human	B	BAO_0000357	single protein format	None	None	None	None	None	CHEMBL1952	Thymidylate synthase	Homo sapiens	SINGLE PROTEIN	CHEMBL1125239	1	Scientific Literature	J. Med. Chem.	1991	None
CHEMBL3121450		0	435.42	1	6.09	24	C#CCN(Cc1nc2cc(C(F)(F)F)ccc2nc1-c1ccccc1)c1ccc(F)cc1	Ki	'='	2380.0	nM	5.62			UO_0000065	12.91	0.24	-0.47	19.38	False	CHEMBL3122686	Competitive inhibition of human thymidylate synthase by spectrophotometry	B	BAO_0000357	single protein format	Homo sapiens	None	None	None	None	CHEMBL1952	Thymidylate synthase	Homo sapiens	SINGLE PROTEIN	CHEMBL3120154	1	Scientific Literature	Eur. J. Med. Chem.	2014	None
CHEMBL389051		0	477.48	0	1.19	PDDF	C#CCN(Cc1ccc2[nH]c(N)nc(=O)c2c1)c1ccc(C(=O)N[C@@H](CCC(=O)O)C(=O)O)cc1	IC50	'='	1500.0	nM	5.82			UO_0000065	12.20	0.23	4.63	3.26	False	CHEMBL817509	Inhibitory activity against human thymidylate synthase	B	BAO_0000357	single protein format	Homo sapiens	None	None	None	None	CHEMBL1952	Thymidylate synthase	Homo sapiens	SINGLE PROTEIN	CHEMBL1134503	1	Scientific Literature	J. Med. Chem.	2001	None
CHEMBL351840		0	297.38	0	3.75	9	CCc1ccc2nc(C)nc(O)c2c1Sc1ccncc1	Ki	'='	590.0	nM	6.23			UO_0000065	20.95	0.41	2.48	10.58	False	CHEMBL823516	Inhibition of human Thymidylate synthase	B	BAO_0000357	single protein format	None	None	None	None	None	CHEMBL1952	Thymidylate synthase	Homo sapiens	SINGLE PROTEIN	CHEMBL1126619	1	Scientific Literature	J. Med. Chem.	1993	None
CHEMBL61708		0	428.41	1	0.91	6	Nc1nc(O)c2c(CNc3ccc(C(=O)N[C@@H](CCC(=O)O)C(=O)O)cc3)c[nH]c2n1	IC50	'='	5800.0	nM	5.24			UO_0000065	12.22	0.23	4.33	2.57	False	CHEMBL880227	Inhibitory activity against recombinant Pneumocystis carinii TS	B	BAO_0000357	single protein format	Pneumocystis carinii	None	None	None	None	CHEMBL1952	Thymidylate synthase	Homo sapiens	SINGLE PROTEIN	CHEMBL1134503	1	Scientific Literature	J. Med. Chem.	2001	None
CHEMBL74485		0	226.24	0	1.65	15h	Nc1ccc2c(ccc3nc(N)nc(O)c32)c1	IC50	'='	7500.0	nM	5.12			UO_0000065	22.65	0.41	3.47	5.23	False	CHEMBL809253	Tested for inhibition against thymidylate synthase (TS) in human	B	BAO_0000357	single protein format	None	None	None	None	None	CHEMBL1952	Thymidylate synthase	Homo sapiens	SINGLE PROTEIN	CHEMBL1126757	1	Scientific Literature	J. Med. Chem.	1993	None
CHEMBL423859		0	235.25	0	2.05	20	C#Cc1ccc2ccc3nc(N)nc(O)c3c2c1	IC50	'='	50700.0	nM	4.29			UO_0000065	18.26	0.33	2.24	5.96	False	CHEMBL883513	Inhibition against thymidylate synthase (TS) in Candida albicans	B	BAO_0000357	single protein format	Candida albicans	None	None	None	None	CHEMBL1952	Thymidylate synthase	Homo sapiens	SINGLE PROTEIN	CHEMBL1126757	1	Scientific Literature	J. Med. Chem.	1993	None
CHEMBL75044		0	305.13	0	2.42	15c	Nc1nc(O)c2c(ccc3cc(N)c(Br)cc32)n1	IC50	'='	340.0	nM	6.47			UO_0000065	21.20	0.49	4.05	6.60	False	CHEMBL809253	Tested for inhibition against thymidylate synthase (TS) in human	B	BAO_0000357	single protein format	None	None	None	None	None	CHEMBL1952	Thymidylate synthase	Homo sapiens	SINGLE PROTEIN	CHEMBL1126757	1	Scientific Literature	J. Med. Chem.	1993	None
CHEMBL2368783		0	764.64	3	-1.15	2	Nc1nc(O)c2c(n1)CCC(CNc1ccc(C(=O)NC(CCC(=O)O)C(=O)O)cc1)N2Cc1cn([C@H]2C[C@H](O)[C@@H](COP(=O)(O)O)O2)c(=O)[nH]c1=O	IC50	'='	200.0	nM	6.70			UO_0000065	8.76	0.17	7.85	1.96	False	CHEMBL880215	Inhibition of human thymidylate synthase at 40 uM concentration of 5,10-CH2-H4PteGlu5	B	BAO_0000357	single protein format	None	None	None	None	None	CHEMBL1952	Thymidylate synthase	Homo sapiens	SINGLE PROTEIN	CHEMBL1124003	1	Scientific Literature	J. Med. Chem.	1988	None
CHEMBL2368783		0	764.64	3	-1.15	2	Nc1nc(O)c2c(n1)CCC(CNc1ccc(C(=O)NC(CCC(=O)O)C(=O)O)cc1)N2Cc1cn([C@H]2C[C@H](O)[C@@H](COP(=O)(O)O)O2)c(=O)[nH]c1=O	Ki	'='	27.0	nM	7.57			UO_0000065	9.90	0.20	8.72	2.21	False	CHEMBL872714	Competitive inhibition of the human thymidylate synthase at 28 uM of [dUMP]	B	BAO_0000357	single protein format	None	None	None	None	None	CHEMBL1952	Thymidylate synthase	Homo sapiens	SINGLE PROTEIN	CHEMBL1124003	1	Scientific Literature	J. Med. Chem.	1988	None
CHEMBL312313		0	337.12	0	2.68	4f	Nc1nc(O)c2c(ccc3c(I)cccc32)n1	Inhibition	'='	19.6	%				UO_0000187					False	CHEMBL808509	Tested against thymidylate synthase (TS) in Candida albicans at 300 uM at 56 uM	B	BAO_0000357	single protein format	Candida albicans	None	None	None	None	CHEMBL1952	Thymidylate synthase	Homo sapiens	SINGLE PROTEIN	CHEMBL1126757	1	Scientific Literature	J. Med. Chem.	1993	None
CHEMBL195578		0	356.33	0	3.60	15	Cc1[nH]c2nc(N)nc(O)c2c1Sc1ccc(OC(F)(F)F)cc1	IC50	'='	2300.0	nM	5.64			UO_0000065	15.82	0.32	2.04	5.81	False	CHEMBL827998	Inhibitory concentration against human thymidylate synthase	B	BAO_0000357	single protein format	Homo sapiens	None	None	None	None	CHEMBL1952	Thymidylate synthase	Homo sapiens	SINGLE PROTEIN	CHEMBL1144372	1	Scientific Literature	Bioorg. Med. Chem. Lett.	2005	None
CHEMBL174478		0	328.38	0	3.16	7k	C#CCN(Cc1ccc2nc(C)nc(O)c2c1)c1ccc(C#N)cc1	Kis	'='	0.076	uM				UO_0000064					False	CHEMBL815450	Inhibitory activity against human thymidylate synthase	B	BAO_0000357	single protein format	None	None	None	None	None	CHEMBL1952	Thymidylate synthase	Homo sapiens	SINGLE PROTEIN	CHEMBL1129494	1	Scientific Literature	J. Med. Chem.	1996	None
CHEMBL598090		0	302.36	0	2.86	13	COc1ccccc1Sc1oc2nc(N)nc(N)c2c1C	IC50	'>'	200000.0	nM		Outside typical range		UO_0000065					False	CHEMBL1073053	Inhibition of human thymidylate synthase at 30 degC under pH 7.4 by spectrophotometry	B	BAO_0000357	single protein format	Homo sapiens	None	None	None	None	CHEMBL1952	Thymidylate synthase	Homo sapiens	SINGLE PROTEIN	CHEMBL1159120	1	Scientific Literature	Bioorg. Med. Chem.	2010	None
CHEMBL371666		0	365.26	0	3.72	9	CCc1[nH]c2nc(N)nc(O)c2c1Sc1ccc(Br)cc1	IC50	'='	1000.0	nM	6.00			UO_0000065	16.43	0.39	2.28	6.83	False	CHEMBL859608	Inhibition of recombinant human TS	B	BAO_0000357	single protein format	Homo sapiens	None	None	None	None	CHEMBL1952	Thymidylate synthase	Homo sapiens	SINGLE PROTEIN	CHEMBL1149399	1	Scientific Literature	J. Med. Chem.	2006	None
CHEMBL386282		0	506.17	2	7.33	12	O=C1OC(c2cc(Cl)c(O)c(Cl)c2)(c2cc(Cl)c(O)c(Cl)c2)c2cccc3cccc1c23	Ki	'='	5700.0	nM	5.24			UO_0000065	10.36	0.22	-2.09	7.86	False	CHEMBL912374	Inhibition of human thymidylate synthase	B	BAO_0000357	single protein format	Homo sapiens	None	None	None	None	CHEMBL1952	Thymidylate synthase	Homo sapiens	SINGLE PROTEIN	CHEMBL1137378	1	Scientific Literature	J. Med. Chem.	2006	None
CHEMBL303171		0	404.37	0	4.99	17	O=C1OC(c2ccc(O)c(F)c2)(c2ccc(O)c(F)c2)c2cccc3cccc1c23	Ki	'>'	402000.0	nM		Outside typical range		UO_0000065					False	CHEMBL912374	Inhibition of human thymidylate synthase	B	BAO_0000357	single protein format	Homo sapiens	None	None	None	None	CHEMBL1952	Thymidylate synthase	Homo sapiens	SINGLE PROTEIN	CHEMBL1137378	1	Scientific Literature	J. Med. Chem.	2006	None
CHEMBL216675		0	560.62	2	6.89	16	O=C1OC(c2ccc(O)c(Br)c2)(c2ccc(O)c(Br)c2)c2ccc(Cl)c3cccc1c23	Ki	'>'	245000.0	nM		Outside typical range		UO_0000065					False	CHEMBL912374	Inhibition of human thymidylate synthase	B	BAO_0000357	single protein format	Homo sapiens	None	None	None	None	CHEMBL1952	Thymidylate synthase	Homo sapiens	SINGLE PROTEIN	CHEMBL1137378	1	Scientific Literature	J. Med. Chem.	2006	None
CHEMBL411871		0	404.37	0	4.99	8	O=C1OC(c2ccc(O)c(F)c2)(c2ccc(O)c(F)c2)c2ccc3ccccc3c21	Ki	'>'	132000.0	nM		Outside typical range		UO_0000065					False	CHEMBL912374	Inhibition of human thymidylate synthase	B	BAO_0000357	single protein format	Homo sapiens	None	None	None	None	CHEMBL1952	Thymidylate synthase	Homo sapiens	SINGLE PROTEIN	CHEMBL1137378	1	Scientific Literature	J. Med. Chem.	2006	None
CHEMBL9440	METESIND	0	436.54	0	2.85	i (AG-331)	CN(Cc1ccc(S(=O)(=O)N2CCOCC2)cc1)c1ccc2c3c(cccc13)C(N)=N2	Ki	'='	15.0	nM	7.82			UO_0000065	17.92	0.34	4.97	8.87	False	CHEMBL815566	Inhibitory effect against recombinant human thymidylate synthase	B	BAO_0000357	single protein format	None	None	None	None	None	CHEMBL1952	Thymidylate synthase	Homo sapiens	SINGLE PROTEIN	CHEMBL1128577	1	Scientific Literature	J. Med. Chem.	1995	None
CHEMBL355011		0	333.39	0	2.78	7d	C#CCN(Cc1ccc2nc(C)nc(O)c2c1)c1cccc(CO)c1	Kis	'='	0.62	uM				UO_0000064					False	CHEMBL815450	Inhibitory activity against human thymidylate synthase	B	BAO_0000357	single protein format	None	None	None	None	None	CHEMBL1952	Thymidylate synthase	Homo sapiens	SINGLE PROTEIN	CHEMBL1129494	1	Scientific Literature	J. Med. Chem.	1996	None
CHEMBL434980		0	302.38	0	3.53	3	Cc1cc(CN(C)c2ccc3c4c(cccc24)C(N)=N3)ccn1	Ki	'='	14.0	nM	7.85			UO_0000065	25.97	0.47	4.32	14.41	False	CHEMBL815566	Inhibitory effect against recombinant human thymidylate synthase	B	BAO_0000357	single protein format	None	None	None	None	None	CHEMBL1952	Thymidylate synthase	Homo sapiens	SINGLE PROTEIN	CHEMBL1128577	1	Scientific Literature	J. Med. Chem.	1995	None
CHEMBL59203		0	316.41	0	3.79	10	CNC1=Nc2ccc(N(C)Cc3ccncc3)c3c(C)ccc1c23	Ki	'='	14.0	nM	7.85			UO_0000065	24.82	0.45	4.06	19.38	False	CHEMBL815566	Inhibitory effect against recombinant human thymidylate synthase	B	BAO_0000357	single protein format	None	None	None	None	None	CHEMBL1952	Thymidylate synthase	Homo sapiens	SINGLE PROTEIN	CHEMBL1128577	1	Scientific Literature	J. Med. Chem.	1995	None
CHEMBL291548		0	511.53	2	5.14	8d	C#CCN(Cc1ccc2nc(C)nc(O)c2c1)c1ccc(S(=O)(=O)c2ccccc2)c(C(F)(F)F)c1	Ki	'='	37.0	nM	7.43			UO_0000065	14.53	0.28	2.29	8.91	False	CHEMBL814563	Binding affinity against recombinant thymidylate synthase in Escherichia coli	B	BAO_0000357	single protein format	Escherichia coli	None	None	None	None	CHEMBL1952	Thymidylate synthase	Homo sapiens	SINGLE PROTEIN	CHEMBL1129952	1	Scientific Literature	J. Med. Chem.	1997	None
CHEMBL291548		0	511.53	2	5.14	8d	C#CCN(Cc1ccc2nc(C)nc(O)c2c1)c1ccc(S(=O)(=O)c2ccccc2)c(C(F)(F)F)c1	Ki	'='	50.0	nM	7.30			UO_0000065	14.27	0.28	2.16	8.76	False	CHEMBL811587	Binding affinity against recombinant human thymidylate synthase	B	BAO_0000357	single protein format	None	None	None	None	None	CHEMBL1952	Thymidylate synthase	Homo sapiens	SINGLE PROTEIN	CHEMBL1129952	1	Scientific Literature	J. Med. Chem.	1997	None
CHEMBL162646		0	428.51	1	5.16	31	Cc1ccc2c3c(ccc(NCc4ccc(S(=O)(=O)c5ccccc5)cc4)c13)NC2=O	Kis	'='	1.0	uM				UO_0000064					False	CHEMBL809247	Inhibitory activity against thymidylate synthase from human	B	BAO_0000357	single protein format	None	None	None	None	None	CHEMBL1952	Thymidylate synthase	Homo sapiens	SINGLE PROTEIN	CHEMBL1125372	1	Scientific Literature	J. Med. Chem.	1992	None
CHEMBL3121456		0	503.42	2	7.11	30	C#CCN(Cc1nc2cc(C(F)(F)F)ccc2nc1-c1ccccc1)c1ccc(C(F)(F)F)cc1F	Inhibition						Not Active						False	CHEMBL3122551	Competitive inhibition of human thymidylate synthase at 10 uM by spectrophotometry	B	BAO_0000357	single protein format	Homo sapiens	None	None	None	None	CHEMBL1952	Thymidylate synthase	Homo sapiens	SINGLE PROTEIN	CHEMBL3120154	1	Scientific Literature	Eur. J. Med. Chem.	2014	None
CHEMBL400364		0	317.33	0	2.20	10	Cc1[nH]c2nc(N)[nH]c(=O)c2c1Sc1ccc([N+](=O)[O-])cc1	IC50	'='	150.0	nM	6.82			UO_0000065	21.50	0.42	4.62	5.22	True	CHEMBL816742	The inhibitory concentration of compound was evaluated on Human Thymidylate synthase	B	BAO_0000357	single protein format	None	None	None	None	None	CHEMBL1952	Thymidylate synthase	Homo sapiens	SINGLE PROTEIN	CHEMBL1129396	1	Scientific Literature	J. Med. Chem.	1996	None
CHEMBL74485		0	226.24	0	1.65	15h	Nc1ccc2c(ccc3nc(N)nc(O)c32)c1	Inhibition	'='	47.9	%				UO_0000187					False	CHEMBL809423	Tested for percent inhibition against thymidylate synthase (TS) in Candida albicans at 131 uM	B	BAO_0000357	single protein format	Candida albicans	None	None	None	None	CHEMBL1952	Thymidylate synthase	Homo sapiens	SINGLE PROTEIN	CHEMBL1126757	1	Scientific Literature	J. Med. Chem.	1993	None
CHEMBL306754		0	257.25	0	2.16	13c	Cc1nc(O)c2c(n1)CCc1cc([N+](=O)[O-])ccc1-2	Inhibition	'='	11.9	%				UO_0000187					False	CHEMBL813094	Tested against thymidylate synthase (TS) in Candida albicans at 100 uM	B	BAO_0000357	single protein format	Candida albicans	None	None	None	None	CHEMBL1952	Thymidylate synthase	Homo sapiens	SINGLE PROTEIN	CHEMBL1126757	1	Scientific Literature	J. Med. Chem.	1993	None
CHEMBL57002		0	436.54	0	2.64	9	CN(Cc1ccc(S(=O)(=O)N2CCNCC2)cc1)c1ccc2c3c(cccc13)C(=O)N2	Ki	'='	840.0	nM	6.08			UO_0000065	13.92	0.27	3.44	7.43	False	CHEMBL817302	Inhibition of human Thymidylate synthase (Ki)	B	BAO_0000357	single protein format	Homo sapiens	None	None	None	None	CHEMBL1952	Thymidylate synthase	Homo sapiens	SINGLE PROTEIN	CHEMBL1125269	1	Scientific Literature	J. Med. Chem.	1991	None
CHEMBL73755		0	259.70	0	3.03	4l	Cc1cc2nc(N)nc(O)c2c2ccc(Cl)cc12	IC50	'='	6900.0	nM	5.16			UO_0000065	19.87	0.39	2.13	7.17	False	CHEMBL809253	Tested for inhibition against thymidylate synthase (TS) in human	B	BAO_0000357	single protein format	None	None	None	None	None	CHEMBL1952	Thymidylate synthase	Homo sapiens	SINGLE PROTEIN	CHEMBL1126757	1	Scientific Literature	J. Med. Chem.	1993	None
CHEMBL1788170		0	552.61	0	2.64	9	CN(Cc1ccc(S(=O)(=O)N2CCNCC2)cc1)c1ccc2c3c(cccc13)C(=O)N2.O=C(O)/C=C\C(=O)O	Kii	'='	0.52	uM				UO_0000064					False	CHEMBL809246	Inhibitory activity against thymidylate synthase from human	B	BAO_0000357	single protein format	None	None	None	None	None	CHEMBL1952	Thymidylate synthase	Homo sapiens	SINGLE PROTEIN	CHEMBL1125372	1	Scientific Literature	J. Med. Chem.	1992	None
CHEMBL157230		0	444.45	1	-0.06	4a	Nc1nc(O)c2c(n1)NCC(NCc1ccc(C(=O)NC(CCC(=O)O)C(=O)O)cc1)C2	IC50	'>'	100000.0	nM				UO_0000065					False	CHEMBL809250	Inhibition of thymidylate synthase (TS) in human	B	BAO_0000357	single protein format	None	None	None	None	None	CHEMBL1952	Thymidylate synthase	Homo sapiens	SINGLE PROTEIN	CHEMBL1125239	1	Scientific Literature	J. Med. Chem.	1991	None
CHEMBL2323396		0	404.40	0	3.50	9C	O=C1OC(=O)c2cc(NS(=O)(=O)c3cccc4cccnc34)cc3cccc1c23	Ki	'='	300.0	nM	6.52			UO_0000065	16.13	0.31	3.02	6.37	False	CHEMBL2329009	Inhibition of human thymidylate synthase A	B	BAO_0000357	single protein format	Homo sapiens	None	None	None	None	CHEMBL1952	Thymidylate synthase	Homo sapiens	SINGLE PROTEIN	CHEMBL2321847	1	Scientific Literature	Bioorg. Med. Chem. Lett.	2013	None
CHEMBL164289		0	299.36	0	3.20	10	COc1ccc2nc(C)nc(O)c2c1Sc1ccncc1	Ki	'='	260.0	nM	6.58			UO_0000065	22.00	0.43	3.39	9.67	False	CHEMBL823517	Inhibition of human Thymidylate synthase	B	BAO_0000357	single protein format	None	None	None	None	None	CHEMBL1952	Thymidylate synthase	Homo sapiens	SINGLE PROTEIN	CHEMBL1126619	1	Scientific Literature	J. Med. Chem.	1993	None
CHEMBL169921		0	434.52	0	3.64	2j	Nc1nc2cc3c(cc2[nH]1)N(Cc1ccc(S(=O)(=O)c2ccc(O)cc2)cc1)CCC3	Kii	'='	2.6	nM				UO_0000065					False	CHEMBL817303	Compound was evaluated for inhibitory constant using tight binding kinetics for the inhibition of human Thymidylate synthase (TS)	B	BAO_0000357	single protein format	None	None	None	None	None	CHEMBL1952	Thymidylate synthase	Homo sapiens	SINGLE PROTEIN	CHEMBL1125390	1	Scientific Literature	J. Med. Chem.	1992	None
CHEMBL348979		0	477.48	0	0.88	4	C#CCN(Cc1ccc2nc(N)nc(N)c2n1)c1ccc(C(=O)NC(CCC(=O)O)C(=O)O)cc1	IC50	'='	1260.0	nM	5.90			UO_0000065	12.36	0.23	5.02	2.98	False	CHEMBL809254	Ability to inhibit thymidylate synthase derived from human leukemia K562 cells	B	BAO_0000219	cell-based format	None	None	None	K562	None	CHEMBL1952	Thymidylate synthase	Homo sapiens	SINGLE PROTEIN	CHEMBL1123717	1	Scientific Literature	J. Med. Chem.	1987	CHEMBL3308378
CHEMBL389051		0	477.48	0	1.19	1 (5,8-deaza-10-propargylfolate)	C#CCN(Cc1ccc2[nH]c(N)nc(=O)c2c1)c1ccc(C(=O)N[C@@H](CCC(=O)O)C(=O)O)cc1	IC50	'='	37.0	nM	7.43			UO_0000065	15.56	0.29	6.24	4.16	False	CHEMBL809254	Ability to inhibit thymidylate synthase derived from human leukemia K562 cells	B	BAO_0000219	cell-based format	None	None	None	K562	None	CHEMBL1952	Thymidylate synthase	Homo sapiens	SINGLE PROTEIN	CHEMBL1123717	1	Scientific Literature	J. Med. Chem.	1987	CHEMBL3308378
CHEMBL201618		0	320.80	0	3.61	11	CCc1[nH]c2nc(N)nc(O)c2c1Sc1cccc(Cl)c1	IC50	'='	2600.0	nM	5.58			UO_0000065	17.41	0.36	1.98	6.36	False	CHEMBL859608	Inhibition of recombinant human TS	B	BAO_0000357	single protein format	Homo sapiens	None	None	None	None	CHEMBL1952	Thymidylate synthase	Homo sapiens	SINGLE PROTEIN	CHEMBL1149399	1	Scientific Literature	J. Med. Chem.	2006	None
CHEMBL55361		0	302.38	0	3.48	8	CNC1=Nc2ccc(N(C)Cc3ccncc3)c3cccc1c23	Ki	'='	270.0	nM	6.57			UO_0000065	21.72	0.39	3.09	16.21	False	CHEMBL815566	Inhibitory effect against recombinant human thymidylate synthase	B	BAO_0000357	single protein format	None	None	None	None	None	CHEMBL1952	Thymidylate synthase	Homo sapiens	SINGLE PROTEIN	CHEMBL1128577	1	Scientific Literature	J. Med. Chem.	1995	None
CHEMBL1814095		0	298.24	0	0.18	22B	CN1C(=O)c2cccc(CNCCP(=O)(O)O)c2C1=O	Inhibition						Not Active						False	CHEMBL1815021	Inhibition of human thymidylate synthase using N5,N10-methylene tetrahydrofolate at 50 uM by chromogenic assay	B	BAO_0000357	single protein format	Homo sapiens	None	None	None	None	CHEMBL1952	Thymidylate synthase	Homo sapiens	SINGLE PROTEIN	CHEMBL1811787	1	Scientific Literature	J. Med. Chem.	2011	None
CHEMBL170626		0	337.81	0	3.94	7j	C#CCN(Cc1ccc2nc(C)nc(O)c2c1)c1ccc(Cl)cc1	Kis	'='	0.36	uM				UO_0000064					False	CHEMBL815450	Inhibitory activity against human thymidylate synthase	B	BAO_0000357	single protein format	None	None	None	None	None	CHEMBL1952	Thymidylate synthase	Homo sapiens	SINGLE PROTEIN	CHEMBL1129494	1	Scientific Literature	J. Med. Chem.	1996	None
CHEMBL162754		0	427.53	0	4.45	7a	C#CCN(Cc1ccc2nc(C)nc(O)c2c1)c1ccc([S+]([O-])c2ccccc2)cc1	Ki	'='	160.0	nM	6.80			UO_0000065	15.90	0.30	2.35	10.25	False	CHEMBL814563	Binding affinity against recombinant thymidylate synthase in Escherichia coli	B	BAO_0000357	single protein format	Escherichia coli	None	None	None	None	CHEMBL1952	Thymidylate synthase	Homo sapiens	SINGLE PROTEIN	CHEMBL1129952	1	Scientific Literature	J. Med. Chem.	1997	None
CHEMBL105384		0	484.48	0	2.44	61	CCN(Cc1ccc2nc(C)[nH]c(=O)c2c1)c1ccc(C(=O)N[C@@H](CCC(=O)O)C(=O)O)cc1F	IC50	'='	676.08	nM	6.17			UO_0000065	12.74	0.24	3.73	4.04	False	CHEMBL1106435	Inhibition of thymidylate synthase	B	BAO_0000357	single protein format	None	None	None	None	None	CHEMBL1952	Thymidylate synthase	Homo sapiens	SINGLE PROTEIN	CHEMBL1157058	1	Scientific Literature	Eur. J. Med. Chem.	2010	None
CHEMBL105519		0	498.49	1	0.46	27	O=C(O)CC[C@H](NC(=O)c1ccc(N(CCO)Cc2ccc3nc(CO)[nH]c(=O)c3c2)cc1)C(=O)O	IC50	'='	776.25	nM	6.11			UO_0000065	12.26	0.23	5.65	3.16	False	CHEMBL1106435	Inhibition of thymidylate synthase	B	BAO_0000357	single protein format	None	None	None	None	None	CHEMBL1952	Thymidylate synthase	Homo sapiens	SINGLE PROTEIN	CHEMBL1157058	1	Scientific Literature	Eur. J. Med. Chem.	2010	None
CHEMBL1099239		0	484.53	0	2.53	85	C=CCN(Cc1ccc2nc(C)[nH]c(=O)c2c1)c1ccc(C(=O)N[C@@H](CCC(=O)O)C(=O)O)s1	IC50	'='	1659.59	nM	5.78			UO_0000065	11.93	0.23	3.25	3.79	False	CHEMBL1106435	Inhibition of thymidylate synthase	B	BAO_0000357	single protein format	None	None	None	None	None	CHEMBL1952	Thymidylate synthase	Homo sapiens	SINGLE PROTEIN	CHEMBL1157058	1	Scientific Literature	Eur. J. Med. Chem.	2010	None
CHEMBL598292		0	302.36	0	2.86	14	COc1cccc(Sc2oc3nc(N)nc(N)c3c2C)c1	IC50	'>'	200000.0	nM		Outside typical range		UO_0000065					False	CHEMBL1073053	Inhibition of human thymidylate synthase at 30 degC under pH 7.4 by spectrophotometry	B	BAO_0000357	single protein format	Homo sapiens	None	None	None	None	CHEMBL1952	Thymidylate synthase	Homo sapiens	SINGLE PROTEIN	CHEMBL1159120	1	Scientific Literature	Bioorg. Med. Chem.	2010	None
CHEMBL598293		0	332.39	0	2.86	15	COc1ccc(Sc2oc3nc(N)nc(N)c3c2C)cc1OC	IC50	'>'	200000.0	nM		Outside typical range		UO_0000065					False	CHEMBL1073053	Inhibition of human thymidylate synthase at 30 degC under pH 7.4 by spectrophotometry	B	BAO_0000357	single protein format	Homo sapiens	None	None	None	None	CHEMBL1952	Thymidylate synthase	Homo sapiens	SINGLE PROTEIN	CHEMBL1159120	1	Scientific Literature	Bioorg. Med. Chem.	2010	None
CHEMBL157434		0	439.47	0	1.89	2	CCc1[nH]c(N)nc2ncc(CCc3ccc(C(=O)N[C@@H](CCC(=O)O)C(=O)O)cc3)c1-2	IC50	'='	80000.0	nM	4.10			UO_0000065	9.32	0.17	2.21	2.39	False	CHEMBL809255	Compound was evaluated as inhibitor of human thymidylate synthase	B	BAO_0000357	single protein format	None	None	None	None	None	CHEMBL1952	Thymidylate synthase	Homo sapiens	SINGLE PROTEIN	CHEMBL1145967	1	Scientific Literature	J. Med. Chem.	2003	None
CHEMBL76456		0	247.69	0	2.18	6k	Nc1nc(O)c2c(n1)CCc1cc(Cl)ccc1-2	IC50	'='	52500.0	nM	4.28			UO_0000065	17.28	0.34	2.10	5.94	False	CHEMBL816054	Inhibition against thymidylate synthase (TS) in calf thymus	B	BAO_0000357	single protein format	None	None	None	None	None	CHEMBL1952	Thymidylate synthase	Homo sapiens	SINGLE PROTEIN	CHEMBL1126757	1	Scientific Literature	J. Med. Chem.	1993	None
CHEMBL74253		0	291.15	0	3.02	7b	Cc1nc(O)c2c(n1)CCc1ccc(Br)cc1-2	IC50	'='	1150.0	nM	5.94			UO_0000065	20.40	0.48	2.92	12.91	False	CHEMBL809253	Tested for inhibition against thymidylate synthase (TS) in human	B	BAO_0000357	single protein format	None	None	None	None	None	CHEMBL1952	Thymidylate synthase	Homo sapiens	SINGLE PROTEIN	CHEMBL1126757	1	Scientific Literature	J. Med. Chem.	1993	None
CHEMBL1277325		0	440.29	0	4.24	16	COCCn1cnc2c(c1=O)c1nc3ccccc3nc1n2-c1ccc(Cl)c(Cl)c1	Inhibition	'<'	5.0	%				UO_0000187					False	CHEMBL1285684	Inhibition of human thymidylate synthase expressed in Escherichia coli BL21 at 50 uM	B	BAO_0000019	assay format	Homo sapiens	None	None	None	None	CHEMBL1952	Thymidylate synthase	Homo sapiens	SINGLE PROTEIN	CHEMBL1275374	1	Scientific Literature	Bioorg. Med. Chem.	2010	None
CHEMBL3144092		0	429.28	0	-0.13	13b	O=c1[nH]c(=O)n([C@H]2C[C@H](O)[C@@H](COP(=O)(O)O)O2)cc1-c1ccc([N+](=O)[O-])cc1	Ki	'='	58700.0	nM	4.23			UO_0000065	9.86	0.20	4.36	2.18	False	CHEMBL815567	Inhibitory effect on human lymphoblast (Molt/4F) thymidylate synthase	B	BAO_0000357	single protein format	Homo sapiens	None	None	None	None	CHEMBL1952	Thymidylate synthase	Homo sapiens	SINGLE PROTEIN	CHEMBL1124237	1	Scientific Literature	J. Med. Chem.	1988	None
CHEMBL159072		0	480.59	0	2.39	7	O=C1Nc2ccc(N(CCCO)Cc3ccc(S(=O)(=O)N4CCNCC4)cc3)c3cccc1c23	Kii	'='	8.8	uM				UO_0000064					False	CHEMBL809246	Inhibitory activity against thymidylate synthase from human	B	BAO_0000357	single protein format	None	None	None	None	None	CHEMBL1952	Thymidylate synthase	Homo sapiens	SINGLE PROTEIN	CHEMBL1125372	1	Scientific Literature	J. Med. Chem.	1992	None
CHEMBL1744234		0	566.64	0	3.11	44	CNC1=Nc2ccc(N(C)Cc3ccc(S(=O)(=O)N4CCOCC4)cc3)c3cccc1c23.O=C(O)/C=C\C(=O)O	Kis	'='	0.017	uM				UO_0000064					False	CHEMBL809247	Inhibitory activity against thymidylate synthase from human	B	BAO_0000357	single protein format	None	None	None	None	None	CHEMBL1952	Thymidylate synthase	Homo sapiens	SINGLE PROTEIN	CHEMBL1125372	1	Scientific Literature	J. Med. Chem.	1992	None
CHEMBL3144214		0	684.66	3	-1.68	2a	Nc1nc2c(c(=O)[nH]1)N(Cc1cn([C@H]3C[C@H](O)[C@@H](CO)O3)c(=O)[nH]c1=O)C(CNc1ccc(C(=O)NC(CCC(=O)O)C(=O)O)cc1)CC2	Ki	'='	150000.0	nM		Outside typical range		UO_0000065					False	CHEMBL815564	Inhibitory activity against human thymidylate synthase with variable concentration of dUMP and fixed N5,10-CH2-H4PteGlu (200 uM)	B	BAO_0000357	single protein format	None	None	None	None	None	CHEMBL1952	Thymidylate synthase	Homo sapiens	SINGLE PROTEIN	CHEMBL1122546	1	Scientific Literature	J. Med. Chem.	1984	None
CHEMBL9728		0	450.56	0	3.03	3	CCN(Cc1ccc(S(=O)(=O)N2CCNCC2)cc1)c1ccc2c3c(cccc13)C(=O)N2	Kii	'='	1.6	uM				UO_0000064					False	CHEMBL809246	Inhibitory activity against thymidylate synthase from human	B	BAO_0000357	single protein format	None	None	None	None	None	CHEMBL1952	Thymidylate synthase	Homo sapiens	SINGLE PROTEIN	CHEMBL1125372	1	Scientific Literature	J. Med. Chem.	1992	None
CHEMBL34259	METHOTREXATE	4	454.45	0	0.27	MTX	CN(Cc1cnc2nc(N)nc(N)c2n1)c1ccc(C(=O)N[C@@H](CCC(=O)O)C(=O)O)cc1	IC50	'='	29000.0	nM	4.54			UO_0000065	9.98	0.19	4.27	2.16	False	CHEMBL1073053	Inhibition of human thymidylate synthase at 30 degC under pH 7.4 by spectrophotometry	B	BAO_0000357	single protein format	Homo sapiens	None	None	None	None	CHEMBL1952	Thymidylate synthase	Homo sapiens	SINGLE PROTEIN	CHEMBL1159120	1	Scientific Literature	Bioorg. Med. Chem.	2010	None
CHEMBL389643		0	444.47	1	1.63	4	Cc1c(Sc2ccc(C(=O)N[C@@H](CCC(=O)O)C(=O)O)cc2)[nH]c2nc(N)nc(N)c12	IC50	'='	540.0	nM	6.27			UO_0000065	14.10	0.28	4.64	3.18	False	CHEMBL1073053	Inhibition of human thymidylate synthase at 30 degC under pH 7.4 by spectrophotometry	B	BAO_0000357	single protein format	Homo sapiens	None	None	None	None	CHEMBL1952	Thymidylate synthase	Homo sapiens	SINGLE PROTEIN	CHEMBL1159120	1	Scientific Literature	Bioorg. Med. Chem.	2010	None
CHEMBL73527		0	225.25	0	2.38	4w	Cc1cc2nc(N)nc(O)c2c2ccccc12	IC50	'='	2800.0	nM	5.55			UO_0000065	24.65	0.45	3.17	7.71	False	CHEMBL816054	Inhibition against thymidylate synthase (TS) in calf thymus	B	BAO_0000357	single protein format	None	None	None	None	None	CHEMBL1952	Thymidylate synthase	Homo sapiens	SINGLE PROTEIN	CHEMBL1126757	1	Scientific Literature	J. Med. Chem.	1993	None
CHEMBL76322		0	247.69	0	2.18	6cc	Nc1nc(O)c2c(n1)CCc1ccc(Cl)cc1-2	IC50	'='	343.0	nM	6.46			UO_0000065	26.10	0.52	4.28	8.98	False	CHEMBL809253	Tested for inhibition against thymidylate synthase (TS) in human	B	BAO_0000357	single protein format	None	None	None	None	None	CHEMBL1952	Thymidylate synthase	Homo sapiens	SINGLE PROTEIN	CHEMBL1126757	1	Scientific Literature	J. Med. Chem.	1993	None
CHEMBL76322		0	247.69	0	2.18	6cc	Nc1nc(O)c2c(n1)CCc1ccc(Cl)cc1-2	IC50	'='	660.0	nM	6.18			UO_0000065	24.95	0.50	4.00	8.58	False	CHEMBL816054	Inhibition against thymidylate synthase (TS) in calf thymus	B	BAO_0000357	single protein format	None	None	None	None	None	CHEMBL1952	Thymidylate synthase	Homo sapiens	SINGLE PROTEIN	CHEMBL1126757	1	Scientific Literature	J. Med. Chem.	1993	None
CHEMBL389051		0	477.48	0	1.19	1 (5,8-deaza-10-propargylfolate)	C#CCN(Cc1ccc2[nH]c(N)nc(=O)c2c1)c1ccc(C(=O)N[C@@H](CCC(=O)O)C(=O)O)cc1	Ki	'='	20000.0	nM	4.70			UO_0000065	9.84	0.18	3.51	2.63	False	CHEMBL811586	Binding affinity against human enzyme thymidylate synthase derived from either HeLa or KB cells	B	BAO_0000219	cell-based format	None	None	None	HeLa	None	CHEMBL1952	Thymidylate synthase	Homo sapiens	SINGLE PROTEIN	CHEMBL1123717	1	Scientific Literature	J. Med. Chem.	1987	CHEMBL3308376
CHEMBL423282		0	422.53	0	4.94	16	Cc1nc(O)c2c(Sc3ccc(S(=O)(=O)c4ccccc4)cc3)c(C)ccc2n1	Ki	'='	76.0	nM	7.12			UO_0000065	16.85	0.34	2.18	8.88	False	CHEMBL823517	Inhibition of human Thymidylate synthase	B	BAO_0000357	single protein format	None	None	None	None	None	CHEMBL1952	Thymidylate synthase	Homo sapiens	SINGLE PROTEIN	CHEMBL1126619	1	Scientific Literature	J. Med. Chem.	1993	None
CHEMBL351606		0	327.41	0	2.84	24	Cc1ccc2nc(N)nc(O)c2c1Sc1ccnc(N(C)C)c1	Ki	'='	32.0	nM	7.50			UO_0000065	22.89	0.45	4.65	8.50	False	CHEMBL823517	Inhibition of human Thymidylate synthase	B	BAO_0000357	single protein format	None	None	None	None	None	CHEMBL1952	Thymidylate synthase	Homo sapiens	SINGLE PROTEIN	CHEMBL1126619	1	Scientific Literature	J. Med. Chem.	1993	None
CHEMBL76322		0	247.69	0	2.18	6cc	Nc1nc(O)c2c(n1)CCc1ccc(Cl)cc1-2	IC50	'='	1920.0	nM	5.72			UO_0000065	23.08	0.46	3.54	7.94	False	CHEMBL883513	Inhibition against thymidylate synthase (TS) in Candida albicans	B	BAO_0000357	single protein format	Candida albicans	None	None	None	None	CHEMBL1952	Thymidylate synthase	Homo sapiens	SINGLE PROTEIN	CHEMBL1126757	1	Scientific Literature	J. Med. Chem.	1993	None
CHEMBL167304		0	446.46	1	0.89	LY-335738	C[C@](CCC(=O)O)(NC(=O)c1ccc(CCC2CNc3nc(N)nc(N)c3C2)o1)C(=O)O	Ki	'>'	5000.0	nM				UO_0000065					False	CHEMBL811596	Inhibitory activity against recombinant human Thymidylate synthase enzyme	B	BAO_0000357	single protein format	None	None	None	None	None	CHEMBL1952	Thymidylate synthase	Homo sapiens	SINGLE PROTEIN	CHEMBL1132123	1	Scientific Literature	Bioorg. Med. Chem. Lett.	1999	None
CHEMBL75476		0	256.22	0	1.98	14c	Nc1nc(O)c2c(ccc3cccc([N+](=O)[O-])c32)n1	IC50	'='	2310.0	nM	5.64			UO_0000065	22.00	0.41	3.66	4.89	False	CHEMBL809253	Tested for inhibition against thymidylate synthase (TS) in human	B	BAO_0000357	single protein format	None	None	None	None	None	CHEMBL1952	Thymidylate synthase	Homo sapiens	SINGLE PROTEIN	CHEMBL1126757	1	Scientific Literature	J. Med. Chem.	1993	None
CHEMBL225071	RALTITREXED	4	458.50	0	1.98	2 (ZD-1694)	Cc1nc(=O)c2cc(CN(C)c3ccc(C(=O)N[C@@H](CCC(=O)O)C(=O)O)s3)ccc2[nH]1	IC50	'='	8800.0	nM	5.06			UO_0000065	11.03	0.22	3.08	3.31	False	CHEMBL816049	The inhibitory concentration of compound was evaluated on Streptococcus faecium thymidylate synthase	B	BAO_0000357	single protein format	Enterococcus faecium	None	None	None	None	CHEMBL1952	Thymidylate synthase	Homo sapiens	SINGLE PROTEIN	CHEMBL1129396	1	Scientific Literature	J. Med. Chem.	1996	None
CHEMBL309822		0	228.23	0	2.94	8e	Cc1nc(O)c2c(ccc3cc(F)ccc32)n1	Inhibition	'='	25.0	%				UO_0000187					False	CHEMBL812436	Tested against thymidylate synthase (TS) in human at 47.6 uM	B	BAO_0000357	single protein format	None	None	None	None	None	CHEMBL1952	Thymidylate synthase	Homo sapiens	SINGLE PROTEIN	CHEMBL1126757	1	Scientific Literature	J. Med. Chem.	1993	None
CHEMBL3125097		0	1010.19	None	None	LR	CC(C)C[C@H](N)C(=O)N[C@@H](CO)C(=O)N[C@@H](CS)C(=O)N[C@@H](CCC(N)=O)C(=O)N[C@@H](CC(C)C)C(=O)N[C@@H](Cc1ccc(O)cc1)C(=O)N[C@@H](CCC(N)=O)C(=O)N[C@@H](CCCNC(=N)N)C(=O)O	Inhibition	'='	30.0	%				UO_0000187					False	CHEMBL3130437	Inhibition of thymidylate synthase in human 2008 cells assessed as [5-3H]dUMP conversion to dTMP after 30 mins by liquid scintillation counting analysis relative to control	B	BAO_0000219	cell-based format	Homo sapiens	None	None	2008	None	CHEMBL1952	Thymidylate synthase	Homo sapiens	SINGLE PROTEIN	CHEMBL3124918	1	Scientific Literature	J. Med. Chem.	2014	CHEMBL3308015
CHEMBL275685		0	427.53	0	4.66	11	CN(Cc1ccc(S(=O)(=O)c2ccccc2)cc1)c1ccc2c3c(cccc13)C(N)=N2	Ki	'='	31.0	nM	7.51			UO_0000065	17.56	0.33	2.85	9.91	False	CHEMBL817302	Inhibition of human Thymidylate synthase (Ki)	B	BAO_0000357	single protein format	Homo sapiens	None	None	None	None	CHEMBL1952	Thymidylate synthase	Homo sapiens	SINGLE PROTEIN	CHEMBL1125269	1	Scientific Literature	J. Med. Chem.	1991	None
CHEMBL353191		0	435.57	1	5.15	9i	Nc1nc2cc3c(cc2[nH]1)CCCC3Sc1ccc(S(=O)(=O)c2ccccc2)cc1	Ki	'='	230.0	nM	6.64			UO_0000065	15.24	0.30	1.49	7.47	False	CHEMBL882134	Inhibition of human Thymidylate synthase (TS)	B	BAO_0000357	single protein format	Homo sapiens	None	None	None	None	CHEMBL1952	Thymidylate synthase	Homo sapiens	SINGLE PROTEIN	CHEMBL1125390	1	Scientific Literature	J. Med. Chem.	1992	None
CHEMBL172176		0	449.60	1	5.07	3i	CSc1nc2cc3c(cc2[nH]1)N(Cc1ccc(S(=O)(=O)c2ccccc2)cc1)CCC3	Ki	'='	4200.0	nM	5.38			UO_0000065	11.96	0.24	0.31	8.14	False	CHEMBL882134	Inhibition of human Thymidylate synthase (TS)	B	BAO_0000357	single protein format	Homo sapiens	None	None	None	None	CHEMBL1952	Thymidylate synthase	Homo sapiens	SINGLE PROTEIN	CHEMBL1125390	1	Scientific Literature	J. Med. Chem.	1992	None
CHEMBL3121452		0	501.43	2	6.85	26	C#CCN(Cc1nc2cc(C(F)(F)F)ccc2nc1-c1ccccc1)c1ccc(OC(F)(F)F)cc1	Inhibition						Not Active						False	CHEMBL3122551	Competitive inhibition of human thymidylate synthase at 10 uM by spectrophotometry	B	BAO_0000357	single protein format	Homo sapiens	None	None	None	None	CHEMBL1952	Thymidylate synthase	Homo sapiens	SINGLE PROTEIN	CHEMBL3120154	1	Scientific Literature	Eur. J. Med. Chem.	2014	None
CHEMBL74773		0	213.24	0	1.53	6a	Nc1nc(O)c2c(n1)CCc1ccccc1-2	IC50	'='	127000.0	nM		Outside typical range		UO_0000065					False	CHEMBL883513	Inhibition against thymidylate synthase (TS) in Candida albicans	B	BAO_0000357	single protein format	Candida albicans	None	None	None	None	CHEMBL1952	Thymidylate synthase	Homo sapiens	SINGLE PROTEIN	CHEMBL1126757	1	Scientific Literature	J. Med. Chem.	1993	None
CHEMBL306775		0	245.67	0	2.72	4j	Nc1nc(O)c2c(ccc3ccc(Cl)cc32)n1	IC50	'='	25.0	nM	7.60			UO_0000065	30.94	0.61	4.88	10.55	False	CHEMBL809253	Tested for inhibition against thymidylate synthase (TS) in human	B	BAO_0000357	single protein format	None	None	None	None	None	CHEMBL1952	Thymidylate synthase	Homo sapiens	SINGLE PROTEIN	CHEMBL1126757	1	Scientific Literature	J. Med. Chem.	1993	None
CHEMBL171057		0	462.58	0	3.95	5k	COc1ccc(S(=O)(=O)c2ccc(CN3CCCc4cc5c(cc43)nc(N)n5C)cc2)cc1	Kii	'='	0.14	uM				UO_0000064					False	CHEMBL817304	Inhibition of human Thymidylate synthase (TS)	B	BAO_0000357	single protein format	Homo sapiens	None	None	None	None	CHEMBL1952	Thymidylate synthase	Homo sapiens	SINGLE PROTEIN	CHEMBL1125390	1	Scientific Literature	J. Med. Chem.	1992	None
CHEMBL34259	METHOTREXATE	4	454.45	0	0.27	MTX	CN(Cc1cnc2nc(N)nc(N)c2n1)c1ccc(C(=O)N[C@@H](CCC(=O)O)C(=O)O)cc1	IC50						Not Determined						False	CHEMBL831119	Inhibition of human thymidylate synthetase at 37 degree C pH 7.4; Not determined	B	BAO_0000357	single protein format	Homo sapiens	None	None	None	None	CHEMBL1952	Thymidylate synthase	Homo sapiens	SINGLE PROTEIN	CHEMBL1141150	1	Scientific Literature	J. Med. Chem.	2005	None
CHEMBL265510		0	477.48	0	1.61	PDDF	C#CCN(Cc1ccc2nc(N)nc(O)c2c1)c1ccc(C(=O)N[C@H](CCC(=O)O)C(=O)O)cc1	IC50	'='	180.0	nM	6.75			UO_0000065	14.13	0.26	5.13	3.77	False	CHEMBL827966	Inhibition of human thymidylate synthetase at 37 degree C pH 7.4	B	BAO_0000357	single protein format	Homo sapiens	None	None	None	None	CHEMBL1952	Thymidylate synthase	Homo sapiens	SINGLE PROTEIN	CHEMBL1141150	1	Scientific Literature	J. Med. Chem.	2005	None
CHEMBL291548		0	511.53	2	5.14	6	C#CCN(Cc1ccc2nc(C)nc(O)c2c1)c1ccc(S(=O)(=O)c2ccccc2)c(C(F)(F)F)c1	Kii	'='	0.084	uM				UO_0000064					True	CHEMBL817306	Inhibition of human Thymidylate synthase (Kii)	B	BAO_0000357	single protein format	Homo sapiens	None	None	None	None	CHEMBL1952	Thymidylate synthase	Homo sapiens	SINGLE PROTEIN	CHEMBL1125269	1	Scientific Literature	J. Med. Chem.	1991	None
CHEMBL439973		0	425.45	0	1.68	1	Cc1nc(N)nc2[nH]cc(CCc3ccc(C(=O)N[C@@H](CCC(=O)O)C(=O)O)cc3)c12	IC50	'='	1000.0	nM	6.00			UO_0000065	14.10	0.26	4.32	3.50	False	CHEMBL809255	Compound was evaluated as inhibitor of human thymidylate synthase	B	BAO_0000357	single protein format	None	None	None	None	None	CHEMBL1952	Thymidylate synthase	Homo sapiens	SINGLE PROTEIN	CHEMBL1145967	1	Scientific Literature	J. Med. Chem.	2003	None
CHEMBL225072	PEMETREXED	4	427.42	1	0.67	Premetrexed	Nc1nc(=O)c2c(CCc3ccc(C(=O)N[C@@H](CCC(=O)O)C(=O)O)cc3)c[nH]c2[nH]1	IC50	'='	19000.0	nM	4.72			UO_0000065	11.05	0.21	4.05	2.47	False	CHEMBL827966	Inhibition of human thymidylate synthetase at 37 degree C pH 7.4	B	BAO_0000357	single protein format	Homo sapiens	None	None	None	None	CHEMBL1952	Thymidylate synthase	Homo sapiens	SINGLE PROTEIN	CHEMBL1141150	1	Scientific Literature	J. Med. Chem.	2005	None
CHEMBL1744235		0	566.64	0	3.16	38	Cc1ccc2c3c(ccc(N(C)Cc4ccc(S(=O)(=O)N5CCOCC5)cc4)c13)N=C2N.O=C(O)/C=C\C(=O)O	Kii	'='	0.015	uM				UO_0000064					False	CHEMBL809246	Inhibitory activity against thymidylate synthase from human	B	BAO_0000357	single protein format	None	None	None	None	None	CHEMBL1952	Thymidylate synthase	Homo sapiens	SINGLE PROTEIN	CHEMBL1125372	1	Scientific Literature	J. Med. Chem.	1992	None
CHEMBL333402		0	579.59	1	1.41	5b	C#CCN(c1ccc(C(=O)N[C@@H](CCC(=O)O)C(=O)O)cc1)S(=O)(=O)c1ccc2c(c1)CCc1nc(N)nc(O)c1-2	Ki	'='	660.0	nM	6.18			UO_0000065	10.66	0.21	4.77	2.90	False	CHEMBL811594	Inhibition of purified human thymidylate synthase isolated from an Escherichia coli harboring thy A gene cloned from SV40 transformed human fibroblast cells	B	BAO_0000219	cell-based format	Homo sapiens	None	None	Fibroblast	None	CHEMBL1952	Thymidylate synthase	Homo sapiens	SINGLE PROTEIN	CHEMBL1126944	1	Scientific Literature	J. Med. Chem.	1993	CHEMBL3308065
CHEMBL551768		0	337.86	0	3.93	2m	CCc1sc2nc(N)[nH]c(=O)c2c1Sc1ccccc1Cl	IC50	'='	1100.0	nM	5.96			UO_0000065	17.64	0.39	2.03	8.30	False	CHEMBL1062966	Inhibition of human thymidylate synthase	B	BAO_0000357	single protein format	Homo sapiens	None	None	None	None	CHEMBL1952	Thymidylate synthase	Homo sapiens	SINGLE PROTEIN	CHEMBL1151945	1	Scientific Literature	J. Med. Chem.	2009	None
CHEMBL3392217		0	468.40	0	-0.25	14	CN1CCN(Cc2cn([C@H]3C[C@H](O)[C@@H](COP(=O)(O)O)O3)c(=O)[nH]c2=O)c2ccccc21	Ki	'='	60.0	nM	7.22			UO_0000065	15.42	0.31	7.47	4.58	False	CHEMBL812502	Inhibition of compound against thymidylate synthetase	B	BAO_0000357	single protein format	None	None	None	None	None	CHEMBL1952	Thymidylate synthase	Homo sapiens	SINGLE PROTEIN	CHEMBL1124324	1	Scientific Literature	J. Med. Chem.	1989	None
CHEMBL274495		0	496.52	0	1.93	11	COCCN(Cc1ccc2nc(C)[nH]c(=O)c2c1)c1ccc(C(=O)N[C@@H](CCC(=O)O)C(=O)O)cc1	IC50	'='	16218.1	nM	4.79			UO_0000065	9.65	0.18	2.86	2.96	False	CHEMBL1106435	Inhibition of thymidylate synthase	B	BAO_0000357	single protein format	None	None	None	None	None	CHEMBL1952	Thymidylate synthase	Homo sapiens	SINGLE PROTEIN	CHEMBL1157058	1	Scientific Literature	Eur. J. Med. Chem.	2010	None
CHEMBL104533		0	456.43	0	2.03	48	Cc1nc2ccc(CNc3ccc(C(=O)N[C@@H](CCC(=O)O)C(=O)O)c(F)c3)cc2c(=O)[nH]1	IC50	'='	3801.89	nM	5.42			UO_0000065	11.87	0.22	3.39	3.36	False	CHEMBL1106435	Inhibition of thymidylate synthase	B	BAO_0000357	single protein format	None	None	None	None	None	CHEMBL1952	Thymidylate synthase	Homo sapiens	SINGLE PROTEIN	CHEMBL1157058	1	Scientific Literature	Eur. J. Med. Chem.	2010	None
CHEMBL105425		0	500.48	1	1.42	53	Cc1nc2ccc(CN(CCO)c3ccc(C(=O)N[C@@H](CCC(=O)O)C(=O)O)c(F)c3)cc2c(=O)[nH]1	IC50	'='	77.62	nM	7.11			UO_0000065	14.21	0.27	5.69	4.11	False	CHEMBL1106435	Inhibition of thymidylate synthase	B	BAO_0000357	single protein format	None	None	None	None	None	CHEMBL1952	Thymidylate synthase	Homo sapiens	SINGLE PROTEIN	CHEMBL1157058	1	Scientific Literature	Eur. J. Med. Chem.	2010	None
CHEMBL3144192		0	427.35	0	0.03	1b	CN(C)c1ccc(-c2cn([C@H]3C[C@H](O)[C@@H](COP(=O)(O)O)O3)c(=O)[nH]c2=O)cc1	Km	'='	1510.0	nM				UO_0000065					False	CHEMBL815451	Inhibitory effect on human lymphoblast (Molt/4F) thymidylate synthase	B	BAO_0000357	single protein format	Homo sapiens	None	None	None	None	CHEMBL1952	Thymidylate synthase	Homo sapiens	SINGLE PROTEIN	CHEMBL1124237	1	Scientific Literature	J. Med. Chem.	1988	None
CHEMBL74139		0	287.35	0	2.24	5	Cc1[nH]c2nc(N)nc(O)c2c1CSc1ccncc1	IC50	'>'	25000.0	nM				UO_0000065					False	CHEMBL809257	Compound was evaluated for the inhibition at a given concentration against recombinant human Thymidylate synthase	B	BAO_0000357	single protein format	None	None	None	None	None	CHEMBL1952	Thymidylate synthase	Homo sapiens	SINGLE PROTEIN	CHEMBL1132250	1	Scientific Literature	J. Med. Chem.	1999	None
CHEMBL351601		0	414.49	0	4.85	10	O=C1Nc2ccc(NCc3ccc(S(=O)(=O)c4ccccc4)cc3)c3cccc1c23	Kii	'='	2.8	uM				UO_0000064					False	CHEMBL809246	Inhibitory activity against thymidylate synthase from human	B	BAO_0000357	single protein format	None	None	None	None	None	CHEMBL1952	Thymidylate synthase	Homo sapiens	SINGLE PROTEIN	CHEMBL1125372	1	Scientific Literature	J. Med. Chem.	1992	None
CHEMBL106628		0	428.41	1	1.05	1	Nc1nc(N)c2c(CNc3ccc(C(=O)N[C@@H](CCC(=O)O)C(=O)O)cc3)coc2n1	IC50	'>'	200000.0	nM		Outside typical range		UO_0000065					True	CHEMBL816738	Inhibitory concentration against recombinant human TS (Thymidylate synthase).	B	BAO_0000357	single protein format	None	None	None	None	None	CHEMBL1952	Thymidylate synthase	Homo sapiens	SINGLE PROTEIN	CHEMBL1128558	1	Scientific Literature	J. Med. Chem.	1995	None
CHEMBL301844		0	428.51	0	4.87	10	CN(Cc1ccc(S(=O)(=O)c2ccccc2)cc1)c1ccc2c3c(cccc13)C(=O)N2	Kii	'='	0.58	uM				UO_0000064					False	CHEMBL817306	Inhibition of human Thymidylate synthase (Kii)	B	BAO_0000357	single protein format	Homo sapiens	None	None	None	None	CHEMBL1952	Thymidylate synthase	Homo sapiens	SINGLE PROTEIN	CHEMBL1125269	1	Scientific Literature	J. Med. Chem.	1991	None
CHEMBL305611		0	271.35	0	3.18	4u	CCSc1ccc2ccc3nc(N)nc(O)c3c2c1	IC50	'='	3280.0	nM	5.48			UO_0000065	20.21	0.39	2.30	7.61	False	CHEMBL809253	Tested for inhibition against thymidylate synthase (TS) in human	B	BAO_0000357	single protein format	None	None	None	None	None	CHEMBL1952	Thymidylate synthase	Homo sapiens	SINGLE PROTEIN	CHEMBL1126757	1	Scientific Literature	J. Med. Chem.	1993	None
CHEMBL308380		0	227.27	0	2.09	6c	CC1Cc2nc(N)nc(O)c2-c2ccccc21	IC50	'='	22000.0	nM	4.66			UO_0000065	20.49	0.37	2.57	6.47	False	CHEMBL816054	Inhibition against thymidylate synthase (TS) in calf thymus	B	BAO_0000357	single protein format	None	None	None	None	None	CHEMBL1952	Thymidylate synthase	Homo sapiens	SINGLE PROTEIN	CHEMBL1126757	1	Scientific Literature	J. Med. Chem.	1993	None
CHEMBL306255		0	241.25	0	2.08	4r	COc1ccc2ccc3nc(N)nc(O)c3c2c1	IC50	'='	1600.0	nM	5.80			UO_0000065	24.02	0.44	3.72	7.13	False	CHEMBL816055	Tested for inhibition against thymidylate synthase (TS) in human	B	BAO_0000357	single protein format	None	None	None	None	None	CHEMBL1952	Thymidylate synthase	Homo sapiens	SINGLE PROTEIN	CHEMBL1126757	1	Scientific Literature	J. Med. Chem.	1993	None
CHEMBL2368783		0	764.64	3	-1.15	2	Nc1nc(O)c2c(n1)CCC(CNc1ccc(C(=O)NC(CCC(=O)O)C(=O)O)cc1)N2Cc1cn([C@H]2C[C@H](O)[C@@H](COP(=O)(O)O)O2)c(=O)[nH]c1=O	Kii	'='	0.11	uM				UO_0000064					False	CHEMBL814755	Mixed inhibition of the human thymidylate synthase at 28 uM of 5,10-CH2-H4PteGlu5	B	BAO_0000357	single protein format	None	None	None	None	None	CHEMBL1952	Thymidylate synthase	Homo sapiens	SINGLE PROTEIN	CHEMBL1124003	1	Scientific Literature	J. Med. Chem.	1988	None
CHEMBL2368784		0	766.66	3	-1.13	3b	Cc1nc(N)nc(O)c1N(CCN(C)c1ccc(C(=O)NC(CCC(=O)O)C(=O)O)cc1)Cc1cn([C@H]2C[C@H](O)[C@@H](COP(=O)(O)O)O2)c(=O)[nH]c1=O	Ki	'='	230.0	nM	6.64			UO_0000065	8.66	0.17	7.77	1.99	False	CHEMBL814752	Competitive inhibition of the human thymidylate synthase at 28 uM as Ki(slope) of 5,10-CH2-H4PteGlu	B	BAO_0000357	single protein format	None	None	None	None	None	CHEMBL1952	Thymidylate synthase	Homo sapiens	SINGLE PROTEIN	CHEMBL1124003	1	Scientific Literature	J. Med. Chem.	1988	None
CHEMBL309184		0	282.13	0	2.84	6aa	Nc1nc(O)c2c(n1)CCc1cc(Cl)c(Cl)cc1-2	IC50	'='	2960.0	nM	5.53			UO_0000065	19.60	0.42	2.69	7.68	False	CHEMBL816740	Tested for inhibition against thymidylate synthase (TS) in human	B	BAO_0000357	single protein format	None	None	None	None	None	CHEMBL1952	Thymidylate synthase	Homo sapiens	SINGLE PROTEIN	CHEMBL1126757	1	Scientific Literature	J. Med. Chem.	1993	None
CHEMBL2368783		0	764.64	3	-1.15	2	Nc1nc(O)c2c(n1)CCC(CNc1ccc(C(=O)NC(CCC(=O)O)C(=O)O)cc1)N2Cc1cn([C@H]2C[C@H](O)[C@@H](COP(=O)(O)O)O2)c(=O)[nH]c1=O	IC50	'='	390.0	nM	6.41			UO_0000065	8.38	0.17	7.56	1.87	False	CHEMBL814751	Inhibition of human thymidylate synthase at 600 uM concentration of 5,10-CH2-H4PteGlu	B	BAO_0000357	single protein format	None	None	None	None	None	CHEMBL1952	Thymidylate synthase	Homo sapiens	SINGLE PROTEIN	CHEMBL1124003	1	Scientific Literature	J. Med. Chem.	1988	None
CHEMBL68969		0	444.47	0	1.95	81	Cc1nc2ccc(CNc3ccc(C(=O)N[C@@H](CCC(=O)O)C(=O)O)s3)cc2c(=O)[nH]1	IC50	'='	24547.09	nM	4.61			UO_0000065	10.37	0.20	2.66	2.85	False	CHEMBL1106435	Inhibition of thymidylate synthase	B	BAO_0000357	single protein format	None	None	None	None	None	CHEMBL1952	Thymidylate synthase	Homo sapiens	SINGLE PROTEIN	CHEMBL1157058	1	Scientific Literature	Eur. J. Med. Chem.	2010	None
CHEMBL40321		0	452.47	0	1.92	3	Cc1nc2ccc(CN(C)c3ccc(C(=O)N[C@@H](CCC(=O)O)C(=O)O)cc3)cc2c(=O)[nH]1	IC50	'='	302.0	nM	6.52			UO_0000065	14.41	0.27	4.60	4.27	False	CHEMBL1106435	Inhibition of thymidylate synthase	B	BAO_0000357	single protein format	None	None	None	None	None	CHEMBL1952	Thymidylate synthase	Homo sapiens	SINGLE PROTEIN	CHEMBL1157058	1	Scientific Literature	Eur. J. Med. Chem.	2010	None
CHEMBL103059		0	462.46	0	1.61	33	C#CCN(Cc1ccc2nc[nH]c(=O)c2c1)c1ccc(C(=O)N[C@@H](CCC(=O)O)C(=O)O)cc1	IC50	'='	169.82	nM	6.77			UO_0000065	14.64	0.27	5.16	4.43	False	CHEMBL1106435	Inhibition of thymidylate synthase	B	BAO_0000357	single protein format	None	None	None	None	None	CHEMBL1952	Thymidylate synthase	Homo sapiens	SINGLE PROTEIN	CHEMBL1157058	1	Scientific Literature	Eur. J. Med. Chem.	2010	None
CHEMBL223279		0	441.44	0	1.61	3	Nc1nc(N)c2c(CCCc3ccc(C(=O)N[C@@H](CCC(=O)O)C(=O)O)cc3)coc2n1	IC50	'>'	18000.0	nM				UO_0000065					False	CHEMBL827966	Inhibition of human thymidylate synthetase at 37 degree C pH 7.4	B	BAO_0000357	single protein format	Homo sapiens	None	None	None	None	CHEMBL1952	Thymidylate synthase	Homo sapiens	SINGLE PROTEIN	CHEMBL1141150	1	Scientific Literature	J. Med. Chem.	2005	None
CHEMBL370106		0	324.77	0	3.50	19	Cc1[nH]c2nc(N)nc(O)c2c1Sc1ccc(F)c(Cl)c1	IC50	'='	830.0	nM	6.08			UO_0000065	18.72	0.40	2.58	6.92	False	CHEMBL827998	Inhibitory concentration against human thymidylate synthase	B	BAO_0000357	single protein format	Homo sapiens	None	None	None	None	CHEMBL1952	Thymidylate synthase	Homo sapiens	SINGLE PROTEIN	CHEMBL1144372	1	Scientific Literature	Bioorg. Med. Chem. Lett.	2005	None
CHEMBL195874		0	408.33	0	4.74	22	Cc1[nH]c2nc(N)nc(O)c2c1Sc1cc(C(F)(F)F)cc(C(F)(F)F)c1	IC50	'>'	21000.0	nM				UO_0000065					False	CHEMBL827998	Inhibitory concentration against human thymidylate synthase	B	BAO_0000357	single protein format	Homo sapiens	None	None	None	None	CHEMBL1952	Thymidylate synthase	Homo sapiens	SINGLE PROTEIN	CHEMBL1144372	1	Scientific Literature	Bioorg. Med. Chem. Lett.	2005	None
CHEMBL293823		0	289.34	0	2.62	2	CN(Cc1ccnnc1)c1ccc2c3c(cccc13)C(N)=N2	Ki	'='	15.0	nM	7.82			UO_0000065	27.04	0.49	5.20	11.61	False	CHEMBL815566	Inhibitory effect against recombinant human thymidylate synthase	B	BAO_0000357	single protein format	None	None	None	None	None	CHEMBL1952	Thymidylate synthase	Homo sapiens	SINGLE PROTEIN	CHEMBL1128577	1	Scientific Literature	J. Med. Chem.	1995	None
CHEMBL436761		0	336.42	0	4.11	16	CCc1[nH]c2nc(N)nc(O)c2c1Sc1cccc2ccccc12	IC50	'='	5600.0	nM	5.25			UO_0000065	15.61	0.30	1.14	5.98	False	CHEMBL859608	Inhibition of recombinant human TS	B	BAO_0000357	single protein format	Homo sapiens	None	None	None	None	CHEMBL1952	Thymidylate synthase	Homo sapiens	SINGLE PROTEIN	CHEMBL1149399	1	Scientific Literature	J. Med. Chem.	2006	None
CHEMBL355662		0	489.49	1	2.73	3h	Nc1nc(O)c2c(ccc3ccc(CNc4ccc(C(=O)N[C@@H](CCC(=O)O)C(=O)O)cc4)cc32)n1	Ki	'='	1.2	nM	8.92			UO_0000065	18.22	0.34	6.19	4.75	False	CHEMBL811585	The compound was tested for inhibitory activity against thymidylate synthase (purified recombinant human gene) from Escherichia coli.	B	BAO_0000357	single protein format	None	None	None	None	None	CHEMBL1952	Thymidylate synthase	Homo sapiens	SINGLE PROTEIN	CHEMBL1127675	1	Scientific Literature	J. Med. Chem.	1994	None
CHEMBL73591		0	307.15	0	1.87	15c	Nc1nc(O)c2c(n1)CCc1cc(N)c(Br)cc1-2	IC50	'='	1550.0	nM	5.81			UO_0000065	18.91	0.44	3.94	5.93	False	CHEMBL809253	Tested for inhibition against thymidylate synthase (TS) in human	B	BAO_0000357	single protein format	None	None	None	None	None	CHEMBL1952	Thymidylate synthase	Homo sapiens	SINGLE PROTEIN	CHEMBL1126757	1	Scientific Literature	J. Med. Chem.	1993	None
CHEMBL75731		0	231.23	0	1.67	6d	Nc1nc(O)c2c(n1)CCc1c(F)cccc1-2	IC50	'='	83600.0	nM	4.08			UO_0000065	17.64	0.33	2.41	5.66	False	CHEMBL809253	Tested for inhibition against thymidylate synthase (TS) in human	B	BAO_0000357	single protein format	None	None	None	None	None	CHEMBL1952	Thymidylate synthase	Homo sapiens	SINGLE PROTEIN	CHEMBL1126757	1	Scientific Literature	J. Med. Chem.	1993	None
CHEMBL3144391		0	418.36	0	-0.59	10	CC(=O)OC[C@H]1O[C@@H](n2cc(C3=CC(=O)C=CC3=O)c(=O)[nH]c2=O)C[C@@H]1OC(C)=O	k_obs	'='	0.00334	s-1									False	CHEMBL810883	The observed rate constant with methyl mercaptoacetate in Acetonitrile and buffered aqueous acetonitrile solution at 1.6 x 10e-4 M concentration of 0.0026 M	B	BAO_0000357	single protein format	None	None	None	None	None	CHEMBL1952	Thymidylate synthase	Homo sapiens	SINGLE PROTEIN	CHEMBL1123535	1	Scientific Literature	J. Med. Chem.	1986	None
CHEMBL72132		0	228.23	0	2.94	8g	Cc1nc(O)c2c(ccc3ccc(F)cc32)n1	Inhibition	'='	60.0	%				UO_0000187					False	CHEMBL813097	Tested against thymidylate synthase (TS) in Candida albicans at 136 uM	B	BAO_0000357	single protein format	Candida albicans	None	None	None	None	CHEMBL1952	Thymidylate synthase	Homo sapiens	SINGLE PROTEIN	CHEMBL1126757	1	Scientific Literature	J. Med. Chem.	1993	None
CHEMBL34259	METHOTREXATE	4	454.45	0	0.27	MTX	CN(Cc1cnc2nc(N)nc(N)c2n1)c1ccc(C(=O)N[C@@H](CCC(=O)O)C(=O)O)cc1	IC50						Not Determined						False	CHEMBL859608	Inhibition of recombinant human TS	B	BAO_0000357	single protein format	Homo sapiens	None	None	None	None	CHEMBL1952	Thymidylate synthase	Homo sapiens	SINGLE PROTEIN	CHEMBL1149399	1	Scientific Literature	J. Med. Chem.	2006	None
CHEMBL389051		0	477.48	0	1.19	PDDF	C#CCN(Cc1ccc2[nH]c(N)nc(=O)c2c1)c1ccc(C(=O)N[C@@H](CCC(=O)O)C(=O)O)cc1	IC50	'='	72.0	nM	7.14			UO_0000065	14.96	0.28	5.95	4.00	False	CHEMBL859608	Inhibition of recombinant human TS	B	BAO_0000357	single protein format	Homo sapiens	None	None	None	None	CHEMBL1952	Thymidylate synthase	Homo sapiens	SINGLE PROTEIN	CHEMBL1149399	1	Scientific Literature	J. Med. Chem.	2006	None
CHEMBL169727		0	447.56	0	4.67	6k	COc1ccc(S(=O)(=O)c2ccc(CN3CCCc4cc5[nH]c(C)nc5cc43)cc2)cc1	Kii	'='	1.1	uM				UO_0000064					False	CHEMBL817304	Inhibition of human Thymidylate synthase (TS)	B	BAO_0000357	single protein format	Homo sapiens	None	None	None	None	CHEMBL1952	Thymidylate synthase	Homo sapiens	SINGLE PROTEIN	CHEMBL1125390	1	Scientific Literature	J. Med. Chem.	1992	None
CHEMBL225072	PEMETREXED	4	427.42	1	0.67	pemetrexed	Nc1nc(=O)c2c(CCc3ccc(C(=O)N[C@@H](CCC(=O)O)C(=O)O)cc3)c[nH]c2[nH]1	IC50	'='	9500.0	nM	5.02			UO_0000065	11.75	0.22	4.35	2.63	True	CHEMBL914523	Inhibition of human thymidylate synthase	B	BAO_0000357	single protein format	Homo sapiens	None	None	None	None	CHEMBL1952	Thymidylate synthase	Homo sapiens	SINGLE PROTEIN	CHEMBL1139472	1	Scientific Literature	J. Med. Chem.	2005	None
CHEMBL369906		0	316.39	0	2.97	13	CCc1[nH]c2nc(N)nc(O)c2c1Sc1cccc(OC)c1	Inhibition	'='	15.0	%				UO_0000187					False	CHEMBL867005	Inhibition of recombinant human TS at >3.2*10-5 nM	B	BAO_0000357	single protein format	Homo sapiens	None	None	None	None	CHEMBL1952	Thymidylate synthase	Homo sapiens	SINGLE PROTEIN	CHEMBL1149399	1	Scientific Literature	J. Med. Chem.	2006	None
CHEMBL61708		0	428.41	1	0.91	6	Nc1nc(O)c2c(CNc3ccc(C(=O)N[C@@H](CCC(=O)O)C(=O)O)cc3)c[nH]c2n1	IC50	'='	4600.0	nM	5.34			UO_0000065	12.46	0.24	4.43	2.62	False	CHEMBL817509	Inhibitory activity against human thymidylate synthase	B	BAO_0000357	single protein format	Homo sapiens	None	None	None	None	CHEMBL1952	Thymidylate synthase	Homo sapiens	SINGLE PROTEIN	CHEMBL1134503	1	Scientific Literature	J. Med. Chem.	2001	None
CHEMBL1161227		0	323.20	0	-1.20	N4-HOdCMP	O=c1nc(NO)ccn1[C@H]1C[C@H](O)[C@@H](COP(=O)(O)O)O1	Binding	'='	90.0	%				UO_0000187					False	CHEMBL821243	Compound (4.5 uM) was evaluated for the percent binding to the excess dTMP synthetase (3.9 uM and 7.8 uM sites) enzyme from chick embryo, 0.15 nM of CH2-H4 folate. This complex was incubated 25 degrees Celsius for 2 hours.	B	BAO_0000357	single protein format	Gallus gallus	None	None	None	None	CHEMBL1952	Thymidylate synthase	Homo sapiens	SINGLE PROTEIN	CHEMBL1122753	1	Scientific Literature	J. Med. Chem.	1984	None
CHEMBL311149		0	227.27	0	1.84	6h	Cc1cccc2c1CCc1nc(N)nc(O)c1-2	Inhibition	'='	47.0	%				UO_0000187					False	CHEMBL813641	Tested against thymidylate synthase (TS) in Candida albicans at 1700 uM	B	BAO_0000357	single protein format	Candida albicans	None	None	None	None	CHEMBL1952	Thymidylate synthase	Homo sapiens	SINGLE PROTEIN	CHEMBL1126757	1	Scientific Literature	J. Med. Chem.	1993	None
CHEMBL34259	METHOTREXATE	4	454.45	0	0.27	MTX	CN(Cc1cnc2nc(N)nc(N)c2n1)c1ccc(C(=O)N[C@@H](CCC(=O)O)C(=O)O)cc1	IC50	'='	170000.0	nM		Outside typical range		UO_0000065					True	CHEMBL816739	Inhibitory concentration for TS in human	B	BAO_0000357	single protein format	None	None	None	None	None	CHEMBL1952	Thymidylate synthase	Homo sapiens	SINGLE PROTEIN	CHEMBL1127819	1	Scientific Literature	J. Med. Chem.	1994	None
CHEMBL140323		0	332.39	0	2.72	11	COc1ccc(Sc2c(C)[nH]c3nc(N)nc(O)c23)cc1OC	IC50	'>'	21000.0	nM				UO_0000065					False	CHEMBL665858	The inhibitory concentration of compound against Dihydrofolate reductases on Pneumocystis carini	B	BAO_0000357	single protein format	pnuemocystis carini	None	None	None	None	CHEMBL1952	Thymidylate synthase	Homo sapiens	SINGLE PROTEIN	CHEMBL1129396	1	Scientific Literature	J. Med. Chem.	1996	None
CHEMBL157702		0	509.55	2	5.78	7g	C#CCN(Cc1ccc2nc(C)nc(O)c2c1)c1ccc([S+]([O-])c2ccccc2C)c(C(F)(F)F)c1	Ki	'='	260.0	nM	6.58			UO_0000065	12.92	0.25	0.81	9.93	False	CHEMBL811587	Binding affinity against recombinant human thymidylate synthase	B	BAO_0000357	single protein format	None	None	None	None	None	CHEMBL1952	Thymidylate synthase	Homo sapiens	SINGLE PROTEIN	CHEMBL1129952	1	Scientific Literature	J. Med. Chem.	1997	None
CHEMBL2323380		0	332.31	0	2.98	3B	Nc1ccc(C(=O)Nc2cc3c4c(cccc4c2)C(=O)OC3=O)cc1	Ki	'>'	823000.0	nM		Outside typical range		UO_0000065					False	CHEMBL2329009	Inhibition of human thymidylate synthase A	B	BAO_0000357	single protein format	Homo sapiens	None	None	None	None	CHEMBL1952	Thymidylate synthase	Homo sapiens	SINGLE PROTEIN	CHEMBL2321847	1	Scientific Literature	Bioorg. Med. Chem. Lett.	2013	None
CHEMBL2323374		0	316.33	0	2.81	15A	CCOC(=O)CSc1ccc2c3c(cccc13)C(=O)OC2=O	Ki	'='	12000.0	nM	4.92			UO_0000065	15.56	0.31	2.11	7.06	False	CHEMBL2329009	Inhibition of human thymidylate synthase A	B	BAO_0000357	single protein format	Homo sapiens	None	None	None	None	CHEMBL1952	Thymidylate synthase	Homo sapiens	SINGLE PROTEIN	CHEMBL2321847	1	Scientific Literature	Bioorg. Med. Chem. Lett.	2013	None
CHEMBL170177		0	435.43	0	3.58	17	C#CCN(Cc1ccc2nc(C)nc(O)c2c1)c1ccc(S(=O)(=O)C(F)(F)F)cc1	Kii	'='	0.028	uM				UO_0000064					False	CHEMBL817305	Inhibitory activity against human thymidylate synthase	B	BAO_0000357	single protein format	None	None	None	None	None	CHEMBL1952	Thymidylate synthase	Homo sapiens	SINGLE PROTEIN	CHEMBL1129494	1	Scientific Literature	J. Med. Chem.	1996	None
CHEMBL75731		0	231.23	0	1.67	6d	Nc1nc(O)c2c(n1)CCc1c(F)cccc1-2	Inhibition	'='	11.3	%				UO_0000187					False	CHEMBL809421	Tested for percent inhibition against thymidylate synthase (TS) in Candida albicans at 100 uM	B	BAO_0000357	single protein format	Candida albicans	None	None	None	None	CHEMBL1952	Thymidylate synthase	Homo sapiens	SINGLE PROTEIN	CHEMBL1126757	1	Scientific Literature	J. Med. Chem.	1993	None
CHEMBL73018		0	273.36	0	2.64	6t	CCSc1ccc2c(c1)-c1c(O)nc(N)nc1CC2	IC50	'='	17000.0	nM	4.77			UO_0000065	17.45	0.34	2.13	6.62	False	CHEMBL809253	Tested for inhibition against thymidylate synthase (TS) in human	B	BAO_0000357	single protein format	None	None	None	None	None	CHEMBL1952	Thymidylate synthase	Homo sapiens	SINGLE PROTEIN	CHEMBL1126757	1	Scientific Literature	J. Med. Chem.	1993	None
CHEMBL291548		0	511.53	2	5.14	8d	C#CCN(Cc1ccc2nc(C)nc(O)c2c1)c1ccc(S(=O)(=O)c2ccccc2)c(C(F)(F)F)c1	Ki		84.0	nM				UO_0000065					False	CHEMBL811587	Binding affinity against recombinant human thymidylate synthase	B	BAO_0000357	single protein format	None	None	None	None	None	CHEMBL1952	Thymidylate synthase	Homo sapiens	SINGLE PROTEIN	CHEMBL1129952	1	Scientific Literature	J. Med. Chem.	1997	None
CHEMBL161685		0	461.97	1	5.10	7f	C#CCN(Cc1ccc2nc(C)nc(O)c2c1)c1ccc([S+]([O-])c2ccccc2Cl)cc1	Ki	'='	73.0	nM	7.14			UO_0000065	15.45	0.30	2.04	10.76	False	CHEMBL811587	Binding affinity against recombinant human thymidylate synthase	B	BAO_0000357	single protein format	None	None	None	None	None	CHEMBL1952	Thymidylate synthase	Homo sapiens	SINGLE PROTEIN	CHEMBL1129952	1	Scientific Literature	J. Med. Chem.	1997	None
CHEMBL3125089		0	1010.19	None	None	[DGln4]LR	CC(C)C[C@H](N)C(=O)N[C@@H](CO)C(=O)N[C@@H](CS)C(=O)N[C@H](CCC(N)=O)C(=O)N[C@@H](CC(C)C)C(=O)N[C@@H](Cc1ccc(O)cc1)C(=O)N[C@@H](CCC(N)=O)C(=O)N[C@@H](CCCNC(=N)N)C(=O)O	Activity						Not Active						False	CHEMBL3130603	Inhibition of thymidylate synthase in 13-fold cisplatin-resistant human C13 cells assessed as change in thymidylate synthase protein level at 1 to 5 uM after 48 hrs by Western blotting analysis	B	BAO_0000219	cell-based format	Homo sapiens	None	None	C13	None	CHEMBL1952	Thymidylate synthase	Homo sapiens	SINGLE PROTEIN	CHEMBL3124918	1	Scientific Literature	J. Med. Chem.	2014	CHEMBL3308686
CHEMBL196706		0	308.31	0	2.98	21	Cc1[nH]c2nc(N)nc(O)c2c1Sc1cc(F)cc(F)c1	IC50	'='	2700.0	nM	5.57			UO_0000065	18.06	0.36	2.59	6.34	False	CHEMBL827998	Inhibitory concentration against human thymidylate synthase	B	BAO_0000357	single protein format	Homo sapiens	None	None	None	None	CHEMBL1952	Thymidylate synthase	Homo sapiens	SINGLE PROTEIN	CHEMBL1144372	1	Scientific Literature	Bioorg. Med. Chem. Lett.	2005	None
CHEMBL476744		0	359.46	0	3.24	15	CCCc1c(Sc2cc(OC)ccc2OC)[nH]c2nc(N)nc(N)c12	Inhibition	'='	0.0	%				UO_0000187					False	CHEMBL982944	Inhibition of human thymidylate synthase at >12 uM	B	BAO_0000357	single protein format	Homo sapiens	None	None	None	None	CHEMBL1952	Thymidylate synthase	Homo sapiens	SINGLE PROTEIN	CHEMBL1155823	1	Scientific Literature	J. Med. Chem.	2008	None
CHEMBL478213		0	349.46	0	4.38	18	CCCc1c(Sc2ccc3ccccc3c2)[nH]c2nc(N)nc(N)c12	Inhibition	'='	0.0	%				UO_0000187					False	CHEMBL982944	Inhibition of human thymidylate synthase at >12 uM	B	BAO_0000357	single protein format	Homo sapiens	None	None	None	None	CHEMBL1952	Thymidylate synthase	Homo sapiens	SINGLE PROTEIN	CHEMBL1155823	1	Scientific Literature	J. Med. Chem.	2008	None
CHEMBL550842		0	304.40	0	2.68	2h	CCc1sc2nc(N)[nH]c(=O)c2c1Sc1ccncc1	IC50	'='	280.0	nM	6.55			UO_0000065	21.53	0.45	3.87	7.74	False	CHEMBL1062966	Inhibition of human thymidylate synthase	B	BAO_0000357	single protein format	Homo sapiens	None	None	None	None	CHEMBL1952	Thymidylate synthase	Homo sapiens	SINGLE PROTEIN	CHEMBL1151945	1	Scientific Literature	J. Med. Chem.	2009	None
CHEMBL104759		0	484.48	0	2.26	6	Cc1nc2ccc(CN(CCF)c3ccc(C(=O)N[C@@H](CCC(=O)O)C(=O)O)cc3)cc2c(=O)[nH]1	IC50	'='	239.88	nM	6.62			UO_0000065	13.66	0.26	4.36	4.34	False	CHEMBL1106435	Inhibition of thymidylate synthase	B	BAO_0000357	single protein format	None	None	None	None	None	CHEMBL1952	Thymidylate synthase	Homo sapiens	SINGLE PROTEIN	CHEMBL1157058	1	Scientific Literature	Eur. J. Med. Chem.	2010	None
CHEMBL73971		0	470.46	0	2.05	60	Cc1nc2ccc(CN(C)c3ccc(C(=O)N[C@@H](CCC(=O)O)C(=O)O)cc3F)cc2c(=O)[nH]1	IC50	'='	1148.15	nM	5.94			UO_0000065	12.63	0.24	3.89	3.89	False	CHEMBL1106435	Inhibition of thymidylate synthase	B	BAO_0000357	single protein format	None	None	None	None	None	CHEMBL1952	Thymidylate synthase	Homo sapiens	SINGLE PROTEIN	CHEMBL1157058	1	Scientific Literature	Eur. J. Med. Chem.	2010	None
CHEMBL102275		0	481.51	0	1.89	74	CCN(Cc1ccc2nc(C)[nH]c(=O)c2c1)c1ccc(C(=O)N[C@@H](CCC(=O)O)C(=O)O)c(N)c1	IC50	'='	309.03	nM	6.51			UO_0000065	13.52	0.25	4.62	3.64	False	CHEMBL1106435	Inhibition of thymidylate synthase	B	BAO_0000357	single protein format	None	None	None	None	None	CHEMBL1952	Thymidylate synthase	Homo sapiens	SINGLE PROTEIN	CHEMBL1157058	1	Scientific Literature	Eur. J. Med. Chem.	2010	None
CHEMBL1097931		0	474.50	0	1.16	99	CCN(Cc1ccc2nc(C)[nH]c(=O)c2c1)c1nnc(C(=O)N[C@@H](CCC(=O)O)C(=O)O)s1	IC50	'='	933.25	nM	6.03			UO_0000065	12.71	0.25	4.87	3.38	False	CHEMBL1106435	Inhibition of thymidylate synthase	B	BAO_0000357	single protein format	None	None	None	None	None	CHEMBL1952	Thymidylate synthase	Homo sapiens	SINGLE PROTEIN	CHEMBL1157058	1	Scientific Literature	Eur. J. Med. Chem.	2010	None
CHEMBL1232702		0	450.50	0	1.25	2	COC(=O)C1CCN(C(=O)c2ccc(N(C)Cc3cnc4nc(N)nc(N)c4n3)cc2)CC1	Inhibition						Not Active						False	CHEMBL2183552	Inhibition of human TS at 15 uM by spectrophotometric analysis	B	BAO_0000357	single protein format	Homo sapiens	None	None	None	None	CHEMBL1952	Thymidylate synthase	Homo sapiens	SINGLE PROTEIN	CHEMBL2176920	1	Scientific Literature	J. Med. Chem.	2012	None
CHEMBL353191		0	435.57	1	5.15	9i	Nc1nc2cc3c(cc2[nH]1)CCCC3Sc1ccc(S(=O)(=O)c2ccccc2)cc1	Kii	'='	0.3	uM				UO_0000064					False	CHEMBL817304	Inhibition of human Thymidylate synthase (TS)	B	BAO_0000357	single protein format	Homo sapiens	None	None	None	None	CHEMBL1952	Thymidylate synthase	Homo sapiens	SINGLE PROTEIN	CHEMBL1125390	1	Scientific Literature	J. Med. Chem.	1992	None
CHEMBL162613		0	327.37	0	4.01	15	Cc1nc(O)c2c(Sc3ccc([N+](=O)[O-])cc3)c(C)ccc2n1	Ki	'='	78.0	nM	7.11			UO_0000065	21.71	0.42	3.10	7.97	False	CHEMBL823516	Inhibition of human Thymidylate synthase	B	BAO_0000357	single protein format	None	None	None	None	None	CHEMBL1952	Thymidylate synthase	Homo sapiens	SINGLE PROTEIN	CHEMBL1126619	1	Scientific Literature	J. Med. Chem.	1993	None
CHEMBL171314		0	448.55	0	3.94	2k	COc1ccc(S(=O)(=O)c2ccc(CN3CCCc4cc5[nH]c(N)nc5cc43)cc2)cc1	Ki	'='	24.0	nM	7.62			UO_0000065	16.99	0.33	3.68	7.52	False	CHEMBL882134	Inhibition of human Thymidylate synthase (TS)	B	BAO_0000357	single protein format	Homo sapiens	None	None	None	None	CHEMBL1952	Thymidylate synthase	Homo sapiens	SINGLE PROTEIN	CHEMBL1125390	1	Scientific Literature	J. Med. Chem.	1992	None
CHEMBL1738741		0	495.52	1	2.38	6	Nc1nc2sc3cccc(CNc4ccc(C(=O)N[C@@H](CCC(=O)O)C(=O)O)cc4)c3c2c(=O)[nH]1	Ratio IC50	'='	50.0										False	CHEMBL1819666	Ratio of premetrexed IC50 to compound IC50 for human TS	B	BAO_0000357	single protein format	Homo sapiens	None	None	None	None	CHEMBL1952	Thymidylate synthase	Homo sapiens	SINGLE PROTEIN	CHEMBL1817595	1	Scientific Literature	Bioorg. Med. Chem.	2011	None
CHEMBL3086867		0	435.48	1	1.54	3d	Nc1nc2[nH]c(CCCCCCCCC(=O)N[C@@H](CCC(=O)O)C(=O)O)cc2c(=O)[nH]1	Inhibition						Not Active						False	CHEMBL3088993	Inhibition of recombinant TS (unknown origin)	B	BAO_0000357	single protein format	Homo sapiens	None	None	None	None	CHEMBL1952	Thymidylate synthase	Homo sapiens	SINGLE PROTEIN	CHEMBL3085726	1	Scientific Literature	J. Med. Chem.	2013	None
CHEMBL1097599		0	473.51	0	1.76	93	CCN(Cc1ccc2nc(C)[nH]c(=O)c2c1)c1cnc(C(=O)N[C@@H](CCC(=O)O)C(=O)O)s1	IC50	'='	229.09	nM	6.64			UO_0000065	14.02	0.27	4.88	4.01	False	CHEMBL1106435	Inhibition of thymidylate synthase	B	BAO_0000357	single protein format	None	None	None	None	None	CHEMBL1952	Thymidylate synthase	Homo sapiens	SINGLE PROTEIN	CHEMBL1157058	1	Scientific Literature	Eur. J. Med. Chem.	2010	None
CHEMBL159039		0	443.53	0	4.37	29	CN(Cc1ccc(S(=O)(=O)c2ccc(O)cc2)cc1)c1ccc2c3c(cccc13)C(N)=N2	Kis	'='	0.012	uM				UO_0000064					False	CHEMBL809247	Inhibitory activity against thymidylate synthase from human	B	BAO_0000357	single protein format	None	None	None	None	None	CHEMBL1952	Thymidylate synthase	Homo sapiens	SINGLE PROTEIN	CHEMBL1125372	1	Scientific Literature	J. Med. Chem.	1992	None
CHEMBL104267		0	456.43	0	2.03	59	Cc1nc2ccc(CNc3ccc(C(=O)N[C@@H](CCC(=O)O)C(=O)O)cc3F)cc2c(=O)[nH]1	IC50	'='	9332.54	nM	5.03			UO_0000065	11.02	0.21	3.00	3.11	False	CHEMBL1106435	Inhibition of thymidylate synthase	B	BAO_0000357	single protein format	None	None	None	None	None	CHEMBL1952	Thymidylate synthase	Homo sapiens	SINGLE PROTEIN	CHEMBL1157058	1	Scientific Literature	Eur. J. Med. Chem.	2010	None
CHEMBL104871		0	480.52	0	2.61	71	CCN(Cc1ccc2nc(C)[nH]c(=O)c2c1)c1ccc(C(=O)N[C@@H](CCC(=O)O)C(=O)O)c(C)c1	IC50	'='	316.23	nM	6.50			UO_0000065	13.53	0.25	3.89	4.26	False	CHEMBL1106435	Inhibition of thymidylate synthase	B	BAO_0000357	single protein format	None	None	None	None	None	CHEMBL1952	Thymidylate synthase	Homo sapiens	SINGLE PROTEIN	CHEMBL1157058	1	Scientific Literature	Eur. J. Med. Chem.	2010	None
CHEMBL105435		0	496.52	0	2.31	77	CCN(Cc1ccc2nc(C)[nH]c(=O)c2c1)c1ccc(C(=O)N[C@@H](CCC(=O)O)C(=O)O)c(OC)c1	IC50	'='	190.55	nM	6.72			UO_0000065	13.53	0.25	4.41	4.15	False	CHEMBL1106435	Inhibition of thymidylate synthase	B	BAO_0000357	single protein format	None	None	None	None	None	CHEMBL1952	Thymidylate synthase	Homo sapiens	SINGLE PROTEIN	CHEMBL1157058	1	Scientific Literature	Eur. J. Med. Chem.	2010	None
CHEMBL321527		0	495.47	0	1.95	56	Cc1nc2ccc(CN(CC#N)c3ccc(C(=O)N[C@@H](CCC(=O)O)C(=O)O)c(F)c3)cc2c(=O)[nH]1	IC50	'='	169.82	nM	6.77			UO_0000065	13.66	0.26	4.82	3.84	False	CHEMBL1106435	Inhibition of thymidylate synthase	B	BAO_0000357	single protein format	None	None	None	None	None	CHEMBL1952	Thymidylate synthase	Homo sapiens	SINGLE PROTEIN	CHEMBL1157058	1	Scientific Literature	Eur. J. Med. Chem.	2010	None
CHEMBL319629		0	513.48	1	0.91	57	Cc1nc2ccc(CN(CC(N)=O)c3ccc(C(=O)N[C@@H](CCC(=O)O)C(=O)O)c(F)c3)cc2c(=O)[nH]1	IC50	'='	1348.96	nM	5.87			UO_0000065	11.43	0.22	4.96	3.00	False	CHEMBL1106435	Inhibition of thymidylate synthase	B	BAO_0000357	single protein format	None	None	None	None	None	CHEMBL1952	Thymidylate synthase	Homo sapiens	SINGLE PROTEIN	CHEMBL1157058	1	Scientific Literature	Eur. J. Med. Chem.	2010	None
CHEMBL105597		0	467.48	0	1.50	73	Cc1nc2ccc(CN(C)c3ccc(C(=O)N[C@@H](CCC(=O)O)C(=O)O)c(N)c3)cc2c(=O)[nH]1	IC50	'='	851.14	nM	6.07			UO_0000065	12.98	0.24	4.57	3.40	False	CHEMBL1106435	Inhibition of thymidylate synthase	B	BAO_0000357	single protein format	None	None	None	None	None	CHEMBL1952	Thymidylate synthase	Homo sapiens	SINGLE PROTEIN	CHEMBL1157058	1	Scientific Literature	Eur. J. Med. Chem.	2010	None
CHEMBL56662		0	426.55	0	1.69	2h	Nc1nc2cc3c(cc2[nH]1)N(Cc1ccc(S(=O)(=O)N2CCNCC2)cc1)CCC3	Kii	'='	0.12	uM				UO_0000064					False	CHEMBL817304	Inhibition of human Thymidylate synthase (TS)	B	BAO_0000357	single protein format	Homo sapiens	None	None	None	None	CHEMBL1952	Thymidylate synthase	Homo sapiens	SINGLE PROTEIN	CHEMBL1125390	1	Scientific Literature	J. Med. Chem.	1992	None
CHEMBL1277418		0	407.26	1	6.04	21	Clc1ccc(Oc2nc3ccccc3n3c(-c4ccc(Cl)cc4)nnc23)cc1	Inhibition	'='	53.0	%				UO_0000187					False	CHEMBL1285686	Inhibition of human thymidylate synthase expressed in Escherichia coli BL21 at 25 uM	B	BAO_0000019	assay format	Homo sapiens	None	None	None	None	CHEMBL1952	Thymidylate synthase	Homo sapiens	SINGLE PROTEIN	CHEMBL1275374	1	Scientific Literature	Bioorg. Med. Chem.	2010	None
CHEMBL161083		0	482.63	0	3.57	20	CSc1ccc2c3c(ccc(N(C)Cc4ccc(S(=O)(=O)N5CCOCC5)cc4)c13)N=C2N	Kii	'='	0.11	uM				UO_0000064					False	CHEMBL809246	Inhibitory activity against thymidylate synthase from human	B	BAO_0000357	single protein format	None	None	None	None	None	CHEMBL1952	Thymidylate synthase	Homo sapiens	SINGLE PROTEIN	CHEMBL1125372	1	Scientific Literature	J. Med. Chem.	1992	None
CHEMBL301844		0	428.51	0	4.87	30	CN(Cc1ccc(S(=O)(=O)c2ccccc2)cc1)c1ccc2c3c(cccc13)C(=O)N2	Kis	'='	0.83	uM				UO_0000064					False	CHEMBL809247	Inhibitory activity against thymidylate synthase from human	B	BAO_0000357	single protein format	None	None	None	None	None	CHEMBL1952	Thymidylate synthase	Homo sapiens	SINGLE PROTEIN	CHEMBL1125372	1	Scientific Literature	J. Med. Chem.	1992	None
CHEMBL420279		0	538.56	1	3.28	30	C#CCN(Cc1ccc2nc(-c3ccccc3)[nH]c(=O)c2c1)c1ccc(C(=O)N[C@@H](CCC(=O)O)C(=O)O)cc1	IC50	'='	218.78	nM	6.66			UO_0000065	12.37	0.23	3.38	4.36	False	CHEMBL1106435	Inhibition of thymidylate synthase	B	BAO_0000357	single protein format	None	None	None	None	None	CHEMBL1952	Thymidylate synthase	Homo sapiens	SINGLE PROTEIN	CHEMBL1157058	1	Scientific Literature	Eur. J. Med. Chem.	2010	None
CHEMBL351499		0	464.59	0	3.41	5	CC(C)N(Cc1ccc(S(=O)(=O)N2CCNCC2)cc1)c1ccc2c3c(cccc13)C(=O)N2	Kis	'='	11.0	uM				UO_0000064					False	CHEMBL809247	Inhibitory activity against thymidylate synthase from human	B	BAO_0000357	single protein format	None	None	None	None	None	CHEMBL1952	Thymidylate synthase	Homo sapiens	SINGLE PROTEIN	CHEMBL1125372	1	Scientific Literature	J. Med. Chem.	1992	None
CHEMBL1744234		0	566.64	0	3.11	44	CNC1=Nc2ccc(N(C)Cc3ccc(S(=O)(=O)N4CCOCC4)cc3)c3cccc1c23.O=C(O)/C=C\C(=O)O	Kii	'='	0.053	uM				UO_0000064					False	CHEMBL809246	Inhibitory activity against thymidylate synthase from human	B	BAO_0000357	single protein format	None	None	None	None	None	CHEMBL1952	Thymidylate synthase	Homo sapiens	SINGLE PROTEIN	CHEMBL1125372	1	Scientific Literature	J. Med. Chem.	1992	None
CHEMBL351495		0	457.56	0	4.77	40	Cc1ccc2c3c(ccc(N(C)Cc4ccc(S(=O)(=O)c5ccc(N)cc5)cc4)c13)NC2=O	Kis	'='	0.046	uM				UO_0000064					False	CHEMBL809247	Inhibitory activity against thymidylate synthase from human	B	BAO_0000357	single protein format	None	None	None	None	None	CHEMBL1952	Thymidylate synthase	Homo sapiens	SINGLE PROTEIN	CHEMBL1125372	1	Scientific Literature	J. Med. Chem.	1992	None
CHEMBL102469		0	502.47	1	2.42	20	O=C(O)CC[C@H](NC(=O)c1ccc(N(CCF)Cc2ccc3nc(CF)[nH]c(=O)c3c2)cc1)C(=O)O	IC50	'='	338.84	nM	6.47			UO_0000065	12.88	0.25	4.05	4.24	False	CHEMBL1106435	Inhibition of thymidylate synthase	B	BAO_0000357	single protein format	None	None	None	None	None	CHEMBL1952	Thymidylate synthase	Homo sapiens	SINGLE PROTEIN	CHEMBL1157058	1	Scientific Literature	Eur. J. Med. Chem.	2010	None
CHEMBL67851		0	394.43	0	4.81	7	O=C1OC(c2ccc(O)cc2)(c2ccc(O)cc2)c2ccc3c4c(ccc1c24)CC3	IF	'='	0.475										False	CHEMBL816744	Inhibition factor for Human Thymidylate synthase at 27 uM.	B	BAO_0000357	single protein format	None	None	None	None	None	CHEMBL1952	Thymidylate synthase	Homo sapiens	SINGLE PROTEIN	CHEMBL1132636	1	Scientific Literature	J. Med. Chem.	1999	None
CHEMBL2323395		0	403.42	0	4.10	8C	O=C1OC(=O)c2cc(NS(=O)(=O)c3cccc4ccccc34)cc3cccc1c23	Ki	'='	800.0	nM	6.10			UO_0000065	15.11	0.29	2.00	6.81	False	CHEMBL2329009	Inhibition of human thymidylate synthase A	B	BAO_0000357	single protein format	Homo sapiens	None	None	None	None	CHEMBL1952	Thymidylate synthase	Homo sapiens	SINGLE PROTEIN	CHEMBL2321847	1	Scientific Literature	Bioorg. Med. Chem. Lett.	2013	None
CHEMBL2323394		0	428.27	0	4.32	7C	O=C1OC(=O)c2cc(NS(=O)(=O)c3cc(Cl)sc3Cl)cc3cccc1c23	Ki	'='	1200.0	nM	5.92			UO_0000065	13.82	0.31	1.60	6.61	False	CHEMBL2329009	Inhibition of human thymidylate synthase A	B	BAO_0000357	single protein format	Homo sapiens	None	None	None	None	CHEMBL1952	Thymidylate synthase	Homo sapiens	SINGLE PROTEIN	CHEMBL2321847	1	Scientific Literature	Bioorg. Med. Chem. Lett.	2013	None
CHEMBL2323387		0	327.29	0	2.04	10B	COC(=O)CCC(=O)Nc1cc2c3c(cccc3c1)C(=O)OC2=O	Ki	'='	16200.0	nM	4.79			UO_0000065	14.64	0.27	2.75	4.85	False	CHEMBL2329009	Inhibition of human thymidylate synthase A	B	BAO_0000357	single protein format	Homo sapiens	None	None	None	None	CHEMBL1952	Thymidylate synthase	Homo sapiens	SINGLE PROTEIN	CHEMBL2321847	1	Scientific Literature	Bioorg. Med. Chem. Lett.	2013	None
CHEMBL2323371		0	242.19	0	1.85	12A	O=C(O)c1ccc2c3c(cccc13)C(=O)OC2=O	Ki	'='	2000.0	nM	5.70			UO_0000065	23.53	0.43	3.85	7.06	False	CHEMBL2329009	Inhibition of human thymidylate synthase A	B	BAO_0000357	single protein format	Homo sapiens	None	None	None	None	CHEMBL1952	Thymidylate synthase	Homo sapiens	SINGLE PROTEIN	CHEMBL2321847	1	Scientific Literature	Bioorg. Med. Chem. Lett.	2013	None
CHEMBL324932		0	540.55	1	2.10	5e	Cc1nc(O)c2c(n1)CCc1ccc(S(=O)(=O)Nc3ccc(C(=O)N[C@@H](CCC(=O)O)C(=O)O)cc3)cc1-2	Ki	'='	18.0	nM	7.75			UO_0000065	14.33	0.28	5.64	3.95	False	CHEMBL811594	Inhibition of purified human thymidylate synthase isolated from an Escherichia coli harboring thy A gene cloned from SV40 transformed human fibroblast cells	B	BAO_0000219	cell-based format	Homo sapiens	None	None	Fibroblast	None	CHEMBL1952	Thymidylate synthase	Homo sapiens	SINGLE PROTEIN	CHEMBL1126944	1	Scientific Literature	J. Med. Chem.	1993	CHEMBL3308065
CHEMBL294280		0	943.45	None	None	5ba	O=C1OC(c2ccc(O)c(Cl)c2)(c2ccc(O)c(Cl)c2)c2ccc(Cl)c3cccc1c23.O=C1OC(c2ccc(O)c(Cl)c2)(c2ccc(O)c(Cl)c2)c2cccc3c(Cl)ccc1c23	IF	'='	1.0										False	CHEMBL816744	Inhibition factor for Human Thymidylate synthase at 27 uM.	B	BAO_0000357	single protein format	None	None	None	None	None	CHEMBL1952	Thymidylate synthase	Homo sapiens	SINGLE PROTEIN	CHEMBL1132636	1	Scientific Literature	J. Med. Chem.	1999	None
CHEMBL225072	PEMETREXED	4	427.42	1	0.67	PMX	Nc1nc(=O)c2c(CCc3ccc(C(=O)N[C@@H](CCC(=O)O)C(=O)O)cc3)c[nH]c2[nH]1	Inhibition						Not Active						False	CHEMBL3413020	Inhibition of thymidylate synthase in human KB cells assessed as cell growth inhibition in presence of 10 uM thymidine	B	BAO_0000219	cell-based format	Homo sapiens	None	None	KB	None	CHEMBL1952	Thymidylate synthase	Homo sapiens	SINGLE PROTEIN	CHEMBL3407487	1	Scientific Literature	Eur. J. Med. Chem.	2015	CHEMBL3307959
CHEMBL385296		0	620.18	2	5.92	9	O=C1OC(c2ccc(O)c(I)c2)(c2ccc(O)c(I)c2)c2cccc3cccc1c23	Ki	'>'	132000.0	nM		Outside typical range		UO_0000065					False	CHEMBL912374	Inhibition of human thymidylate synthase	B	BAO_0000357	single protein format	Homo sapiens	None	None	None	None	CHEMBL1952	Thymidylate synthase	Homo sapiens	SINGLE PROTEIN	CHEMBL1137378	1	Scientific Literature	J. Med. Chem.	2006	None
CHEMBL169896	OSI-7904	2	500.51	1	3.27	2, OSI-7904, BW1843, PDB: 1SYN	Cc1nc2ccc3ccc(CNc4ccc5c(c4)CN([C@@H](CCC(=O)O)C(=O)O)C5=O)cc3c2c(=O)[nH]1	IC50	'='	32.0	nM	7.50			UO_0000065	14.97	0.28	4.22	4.91	False	CHEMBL1819659	Inhibition of human TS assessed as oxidation of tetrahydrofolate to dihydrofolate after 2 to 12 mins by spectrophotometry	B	BAO_0000357	single protein format	Homo sapiens	None	None	None	None	CHEMBL1952	Thymidylate synthase	Homo sapiens	SINGLE PROTEIN	CHEMBL1817595	1	Scientific Literature	Bioorg. Med. Chem.	2011	None
CHEMBL2323365		0	319.27	0	3.29	3A	O=c1c(=O)c2ccc(Oc3ccc([N+](=O)[O-])cc3)c3cccc1c32	Inhibition						Not Active						False	CHEMBL2329008	Inhibition of human thymidylate synthase A at 20 uM	B	BAO_0000357	single protein format	Homo sapiens	None	None	None	None	CHEMBL1952	Thymidylate synthase	Homo sapiens	SINGLE PROTEIN	CHEMBL2321847	1	Scientific Literature	Bioorg. Med. Chem. Lett.	2013	None
CHEMBL2323390		0	398.35	0	2.86	3C	O=C1OC(=O)c2cc(NS(=O)(=O)c3ccc([N+](=O)[O-])cc3)cc3cccc1c23	Ki	'='	1300.0	nM	5.89			UO_0000065	14.78	0.29	3.03	4.44	False	CHEMBL2329009	Inhibition of human thymidylate synthase A	B	BAO_0000357	single protein format	Homo sapiens	None	None	None	None	CHEMBL1952	Thymidylate synthase	Homo sapiens	SINGLE PROTEIN	CHEMBL2321847	1	Scientific Literature	Bioorg. Med. Chem. Lett.	2013	None
CHEMBL2323385		0	337.36	0	3.39	8B	O=C(Cc1cccs1)Nc1cc2c3c(cccc3c1)C(=O)OC2=O	Ki	'='	13800.0	nM	4.86			UO_0000065	14.41	0.28	1.47	6.71	False	CHEMBL2329009	Inhibition of human thymidylate synthase A	B	BAO_0000357	single protein format	Homo sapiens	None	None	None	None	CHEMBL1952	Thymidylate synthase	Homo sapiens	SINGLE PROTEIN	CHEMBL2321847	1	Scientific Literature	Bioorg. Med. Chem. Lett.	2013	None
CHEMBL2323382		0	385.30	0	4.42	5B	O=C(Nc1cc2c3c(cccc3c1)C(=O)OC2=O)c1cccc(C(F)(F)F)c1	Ki	'='	44600.0	nM	4.35			UO_0000065	11.29	0.21	-0.07	6.00	False	CHEMBL2329009	Inhibition of human thymidylate synthase A	B	BAO_0000357	single protein format	Homo sapiens	None	None	None	None	CHEMBL1952	Thymidylate synthase	Homo sapiens	SINGLE PROTEIN	CHEMBL2321847	1	Scientific Literature	Bioorg. Med. Chem. Lett.	2013	None
CHEMBL162592		0	471.58	0	4.98	33	COc1ccc(S(=O)(=O)c2ccc(CN(C)c3ccc4c5c(ccc(C)c35)C(N)=N4)cc2)cc1	Kis	'='	0.048	uM				UO_0000064					False	CHEMBL809247	Inhibitory activity against thymidylate synthase from human	B	BAO_0000357	single protein format	None	None	None	None	None	CHEMBL1952	Thymidylate synthase	Homo sapiens	SINGLE PROTEIN	CHEMBL1125372	1	Scientific Literature	J. Med. Chem.	1992	None
CHEMBL352620		0	461.59	0	4.68	7k	COc1ccc(S(=O)(=O)c2ccc(CN3CCCc4cc5c(cc43)nc(C)n5C)cc2)cc1	Kii	'='	2.0	uM				UO_0000064					False	CHEMBL817304	Inhibition of human Thymidylate synthase (TS)	B	BAO_0000357	single protein format	Homo sapiens	None	None	None	None	CHEMBL1952	Thymidylate synthase	Homo sapiens	SINGLE PROTEIN	CHEMBL1125390	1	Scientific Literature	J. Med. Chem.	1992	None
CHEMBL106699		0	442.43	1	0.72	4	Nc1nc(N)c2c(CNCc3ccc(C(=O)N[C@@H](CCC(=O)O)C(=O)O)cc3)coc2n1	IC50	'='	63000.0	nM	4.20			UO_0000065	9.49	0.18	3.48	2.03	False	CHEMBL816738	Inhibitory concentration against recombinant human TS (Thymidylate synthase).	B	BAO_0000357	single protein format	None	None	None	None	None	CHEMBL1952	Thymidylate synthase	Homo sapiens	SINGLE PROTEIN	CHEMBL1128558	1	Scientific Literature	J. Med. Chem.	1995	None
CHEMBL253539		0	326.17	0	-1.76	2'-F-dUMP	O=c1ccn([C@@H]2O[C@H](COP(=O)(O)O)[C@@H](O)[C@H]2F)c(=O)[nH]1	Km	'='	12200.0	nM				UO_0000065					False	CHEMBL922718	Activity at human recombinant thymidylate synthase	B	BAO_0000357	single protein format	Homo sapiens	None	None	None	None	CHEMBL1952	Thymidylate synthase	Homo sapiens	SINGLE PROTEIN	CHEMBL1144764	1	Scientific Literature	Bioorg. Med. Chem. Lett.	2008	None
CHEMBL1161432		0	583.56	3	-1.29	13	CN(CC1CNc2nc(N)[nH]c(=O)c2N1Cc1c[nH]c(=O)[nH]c1=O)c1ccc(C(=O)NC(CCC(=O)O)C(=O)O)cc1	Ki	'='	750.0	nM	6.12			UO_0000065	10.50	0.20	7.41	2.36	False	CHEMBL812502	Inhibition of compound against thymidylate synthetase	B	BAO_0000357	single protein format	None	None	None	None	None	CHEMBL1952	Thymidylate synthase	Homo sapiens	SINGLE PROTEIN	CHEMBL1124324	1	Scientific Literature	J. Med. Chem.	1989	None
CHEMBL116508		0	618.42	2	2.68	5i	Nc1nc(O)c2c(ccc3cc(S(=O)(=O)Nc4ccc(C(=O)N[C@@H](CCC(=O)O)C(=O)O)cc4)c(Br)cc32)n1	Ki	'='	16.4	TS		Non standard unit for type							False	CHEMBL811593	Inhibition of purified human thymidylate synthase (TS) isolated from an Escherichia coli harboring a plasmid with thy A gene cloned from SV40 transformed human fibroblast cells	B	BAO_0000219	cell-based format	None	None	None	Fibroblast	None	CHEMBL1952	Thymidylate synthase	Homo sapiens	SINGLE PROTEIN	CHEMBL1126944	1	Scientific Literature	J. Med. Chem.	1993	CHEMBL3308065
CHEMBL518405		0	357.42	0	4.21	2a	COc1ccc(Nc2nc3cc(N)cc(N)c3nc2-c2ccccc2)cc1	Ki	'='	6000.0	nM	5.22			UO_0000065	14.61	0.26	1.01	5.27	False	CHEMBL969381	Inhibition of human thymidylate synthase	B	BAO_0000357	single protein format	Homo sapiens	None	None	None	None	CHEMBL1952	Thymidylate synthase	Homo sapiens	SINGLE PROTEIN	CHEMBL1149774	1	Scientific Literature	Eur. J. Med. Chem.	2008	None
CHEMBL295681		0	606.59	2	0.95	30	C#CCN(Cc1ccc2nc(N)nc(O)c2c1)c1ccc(C(=O)NC(CCC(=O)NC(CCC(=O)O)C(=O)O)C(=O)O)cc1	Ki	'='	0.224	nM	9.65			UO_0000065	15.91	0.30	8.70	3.93	False	CHEMBL818066	Compound was tested for inhibition of human (WI-L2) thymidylate synthase	B	BAO_0000357	single protein format	None	None	None	None	None	CHEMBL1952	Thymidylate synthase	Homo sapiens	SINGLE PROTEIN	CHEMBL1124318	1	Scientific Literature	J. Med. Chem.	1989	None
CHEMBL307238		0	456.46	1	0.89	4	Cc1[nH]c2nc(N)nc(O)c2c1CNCc1ccc(C(=O)N[C@H](CCC(=O)O)C(=O)O)cc1	IC50						Not Determined						False	CHEMBL809258	Compound was evaluated for the inhibition at a given concentration against recombinant human Thymidylate synthase; not determined	B	BAO_0000357	single protein format	None	None	None	None	None	CHEMBL1952	Thymidylate synthase	Homo sapiens	SINGLE PROTEIN	CHEMBL1132250	1	Scientific Literature	J. Med. Chem.	1999	None
CHEMBL2348571		0	345.38	0	3.25	11	Cc1ccc(-c2nnc(SCCn3c([N+](=O)[O-])cnc3C)o2)cc1	IC50	'='	2100.0	nM	5.68			UO_0000065	16.44	0.32	2.43	5.68	False	CHEMBL2351311	Inhibition of human thymidylate synthase by spectrophotometric analysis	B	BAO_0000357	single protein format	Homo sapiens	None	None	None	None	CHEMBL1952	Thymidylate synthase	Homo sapiens	SINGLE PROTEIN	CHEMBL2346585	1	Scientific Literature	Bioorg. Med. Chem.	2013	None
CHEMBL169726		0	432.55	0	4.39	4i	CNc1nc2cc3c(cc2[nH]1)N(Cc1ccc(S(=O)(=O)c2ccccc2)cc1)CCC3	Ki	'='	770.0	nM	6.11			UO_0000065	14.13	0.27	1.72	7.83	False	CHEMBL882134	Inhibition of human Thymidylate synthase (TS)	B	BAO_0000357	single protein format	Homo sapiens	None	None	None	None	CHEMBL1952	Thymidylate synthase	Homo sapiens	SINGLE PROTEIN	CHEMBL1125390	1	Scientific Literature	J. Med. Chem.	1992	None
CHEMBL57444		0	426.43	0	1.83	2	Nc1cc(N)c2c(CCc3ccc(C(=O)NC(CCC(=O)O)C(=O)O)cc3)coc2n1	IC50	'='	220000.0	nM		Outside typical range		UO_0000065					False	CHEMBL817507	Inhibition of rocombinant human thymidylate synthase (TS)	B	BAO_0000357	single protein format	None	None	None	None	None	CHEMBL1952	Thymidylate synthase	Homo sapiens	SINGLE PROTEIN	CHEMBL1135938	1	Scientific Literature	J. Med. Chem.	2002	None
CHEMBL1814077		0	271.34	0	2.90	4A	Cc1cccc2c1C(=O)N(CCc1cccs1)C2=O	Inhibition						Not Active						False	CHEMBL1815021	Inhibition of human thymidylate synthase using N5,N10-methylene tetrahydrofolate at 50 uM by chromogenic assay	B	BAO_0000357	single protein format	Homo sapiens	None	None	None	None	CHEMBL1952	Thymidylate synthase	Homo sapiens	SINGLE PROTEIN	CHEMBL1811787	1	Scientific Literature	J. Med. Chem.	2011	None
CHEMBL478404		0	329.43	0	3.41	22	COc1ccc(Sc2[nH]c3nc(N)nc(N)c3c2C(C)C)cc1	Inhibition	'='	0.0	%				UO_0000187					False	CHEMBL982947	Inhibition of human thymidylate synthase at >25 uM	B	BAO_0000357	single protein format	Homo sapiens	None	None	None	None	CHEMBL1952	Thymidylate synthase	Homo sapiens	SINGLE PROTEIN	CHEMBL1155823	1	Scientific Literature	J. Med. Chem.	2008	None
CHEMBL477151		0	368.29	0	4.70	27	CC(C)c1c(Sc2ccc(Cl)c(Cl)c2)[nH]c2nc(N)nc(N)c12	Inhibition	'='	14.0	%				UO_0000187					False	CHEMBL982948	Inhibition of human thymidylate synthase at >23 uM	B	BAO_0000357	single protein format	Homo sapiens	None	None	None	None	CHEMBL1952	Thymidylate synthase	Homo sapiens	SINGLE PROTEIN	CHEMBL1155823	1	Scientific Literature	J. Med. Chem.	2008	None
CHEMBL216560		0	620.18	2	5.92	3	O=C1OC(c2ccc(O)c(I)c2)(c2ccc(O)c(I)c2)c2c1ccc1ccccc21	Ki	'>'	245000.0	nM		Outside typical range		UO_0000065					False	CHEMBL912374	Inhibition of human thymidylate synthase	B	BAO_0000357	single protein format	Homo sapiens	None	None	None	None	CHEMBL1952	Thymidylate synthase	Homo sapiens	SINGLE PROTEIN	CHEMBL1137378	1	Scientific Literature	J. Med. Chem.	2006	None
CHEMBL158281		0	476.62	1	5.80	37	CSC1Nc2ccc(N(C)Cc3ccc(S(=O)(=O)c4ccc(O)cc4)cc3)c3cccc1c23	Kis	'='	3.8	uM				UO_0000064					False	CHEMBL809247	Inhibitory activity against thymidylate synthase from human	B	BAO_0000357	single protein format	None	None	None	None	None	CHEMBL1952	Thymidylate synthase	Homo sapiens	SINGLE PROTEIN	CHEMBL1125372	1	Scientific Literature	J. Med. Chem.	1992	None
CHEMBL34259	METHOTREXATE	4	454.45	0	0.27	MTX	CN(Cc1cnc2nc(N)nc(N)c2n1)c1ccc(C(=O)N[C@@H](CCC(=O)O)C(=O)O)cc1	IC50						Not Determined						False	CHEMBL818063	Inhibitory concentration against recombinant human (rh) Thymidylate synthase (TS); ND means no data	B	BAO_0000357	single protein format	None	None	None	None	None	CHEMBL1952	Thymidylate synthase	Homo sapiens	SINGLE PROTEIN	CHEMBL1133617	1	Scientific Literature	J. Med. Chem.	2000	None
CHEMBL41459		0	508.47	2	1.26	19	CCOP(=O)(O)CCC(NC(=O)c1ccc(NCC2CNc3nc(N)nc(O)c3C2)cc1)C(=O)O	IC50	'>'	5000000.0	nM		Outside typical range		UO_0000065					False	CHEMBL809260	In vitro inhibition of human thymidylate synthase (TS)	B	BAO_0000357	single protein format	None	None	None	None	None	CHEMBL1952	Thymidylate synthase	Homo sapiens	SINGLE PROTEIN	CHEMBL1125453	1	Scientific Literature	J. Med. Chem.	1992	None
CHEMBL157857		0	440.42	1	0.97	3a	Nc1nc(O)c2cc(NCc3ccc(C(=O)NC(CCC(=O)O)C(=O)O)cc3)cnc2n1	IC50	'='	7100.0	nM	5.15			UO_0000065	11.69	0.22	4.18	2.57	False	CHEMBL809250	Inhibition of thymidylate synthase (TS) in human	B	BAO_0000357	single protein format	None	None	None	None	None	CHEMBL1952	Thymidylate synthase	Homo sapiens	SINGLE PROTEIN	CHEMBL1125239	1	Scientific Literature	J. Med. Chem.	1991	None
CHEMBL225072	PEMETREXED	4	427.42	1	0.67	LY-231514	Nc1nc(=O)c2c(CCc3ccc(C(=O)N[C@@H](CCC(=O)O)C(=O)O)cc3)c[nH]c2[nH]1	IC50	'='	110000.0	nM		Outside typical range		UO_0000065					False	CHEMBL816736	Inhibitory concentration against isolated Thymidylate synthase	B	BAO_0000357	single protein format	None	None	None	None	None	CHEMBL1952	Thymidylate synthase	Homo sapiens	SINGLE PROTEIN	CHEMBL1133086	1	Scientific Literature	J. Med. Chem.	2000	None
CHEMBL56637		0	396.52	1	5.37	6	CN(Cc1ccnc(Sc2ccccc2)c1)c1ccc2c3c(cccc13)C(N)=N2	Ki	'='	52.0	nM	7.28			UO_0000065	18.37	0.34	1.91	13.36	False	CHEMBL815566	Inhibitory effect against recombinant human thymidylate synthase	B	BAO_0000357	single protein format	None	None	None	None	None	CHEMBL1952	Thymidylate synthase	Homo sapiens	SINGLE PROTEIN	CHEMBL1128577	1	Scientific Literature	J. Med. Chem.	1995	None
CHEMBL252134		0	288.74	0	2.32	8	Cc1cc2nc(N)[nH]c(=O)c2n1Cc1ccc(Cl)cc1	IC50	'='	2900.0	nM	5.54			UO_0000065	19.18	0.38	3.22	7.22	False	CHEMBL926350	Inhibition of human thymidylate synthase	B	BAO_0000357	single protein format	Homo sapiens	None	None	None	None	CHEMBL1952	Thymidylate synthase	Homo sapiens	SINGLE PROTEIN	CHEMBL1140703	1	Scientific Literature	J. Med. Chem.	2008	None
CHEMBL400304		0	254.29	0	1.66	5	Cc1cc2nc(N)[nH]c(=O)c2n1Cc1ccccc1	IC50	'='	20000.0	nM	4.70			UO_0000065	18.48	0.34	3.04	6.13	False	CHEMBL926350	Inhibition of human thymidylate synthase	B	BAO_0000357	single protein format	Homo sapiens	None	None	None	None	CHEMBL1952	Thymidylate synthase	Homo sapiens	SINGLE PROTEIN	CHEMBL1140703	1	Scientific Literature	J. Med. Chem.	2008	None
CHEMBL400485		0	341.22	0	3.60	3	Cc1[nH]c2nc(N)[nH]c(=O)c2c1Sc1ccc(Cl)c(Cl)c1	IC50	'='	150.0	nM	6.82			UO_0000065	20.00	0.44	3.22	7.79	False	CHEMBL926350	Inhibition of human thymidylate synthase	B	BAO_0000357	single protein format	Homo sapiens	None	None	None	None	CHEMBL1952	Thymidylate synthase	Homo sapiens	SINGLE PROTEIN	CHEMBL1140703	1	Scientific Literature	J. Med. Chem.	2008	None
CHEMBL75592		0	211.22	0	2.07	4a	Nc1nc(O)c2c(ccc3ccccc32)n1	IC50	'='	5000.0	nM	5.30			UO_0000065	25.10	0.45	3.23	7.36	False	CHEMBL816054	Inhibition against thymidylate synthase (TS) in calf thymus	B	BAO_0000357	single protein format	None	None	None	None	None	CHEMBL1952	Thymidylate synthase	Homo sapiens	SINGLE PROTEIN	CHEMBL1126757	1	Scientific Literature	J. Med. Chem.	1993	None
CHEMBL1161227		0	323.20	0	-1.20	N4-HOdCMP	O=c1nc(NO)ccn1[C@H]1C[C@H](O)[C@@H](COP(=O)(O)O)O1	Loss of activity	'='	50.0	%				UO_0000187					False	CHEMBL821247	Compound was evaluated for time-dependent loss of activity with use of 15 nM of dTMP synthetase enzyme from chick embryo in the presence of 0.15 nM of CH2-H4 folate at about 20 seconds	F	BAO_0000019	assay format	Gallus gallus	None	None	None	None	CHEMBL1952	Thymidylate synthase	Homo sapiens	SINGLE PROTEIN	CHEMBL1122753	1	Scientific Literature	J. Med. Chem.	1984	None
CHEMBL1095593		0	502.55	1	1.73	88	Cc1nc2ccc(CN(CCCO)c3ccc(C(=O)N[C@@H](CCC(=O)O)C(=O)O)s3)cc2c(=O)[nH]1	IC50	'='	3388.44	nM	5.47			UO_0000065	10.88	0.21	3.74	3.16	False	CHEMBL1106435	Inhibition of thymidylate synthase	B	BAO_0000357	single protein format	None	None	None	None	None	CHEMBL1952	Thymidylate synthase	Homo sapiens	SINGLE PROTEIN	CHEMBL1157058	1	Scientific Literature	Eur. J. Med. Chem.	2010	None
CHEMBL3125077		0	854.00	3	-3.20	LR(1-7)	CC(C)C[C@H](N)C(=O)N[C@@H](CO)C(=O)N[C@@H](CS)C(=O)N[C@@H](CCC(N)=O)C(=O)N[C@@H](CC(C)C)C(=O)N[C@@H](Cc1ccc(O)cc1)C(=O)N[C@@H](CCC(N)=O)C(=O)O	Inhibition	'='	56.0	%				UO_0000187					False	CHEMBL3130609	Inhibition of human thymidylate synthase using dUMP as substrate at 75 uM after 1 hr by UV-vis spectrophotometric analysis in presence of mTHF relative to control	B	BAO_0000357	single protein format	Homo sapiens	None	None	None	None	CHEMBL1952	Thymidylate synthase	Homo sapiens	SINGLE PROTEIN	CHEMBL3124918	1	Scientific Literature	J. Med. Chem.	2014	None
CHEMBL3125084		0	953.13	3	-3.70	[Ala7]LR	CC(C)C[C@H](N)C(=O)N[C@@H](CO)C(=O)N[C@@H](CS)C(=O)N[C@@H](CCC(N)=O)C(=O)N[C@@H](CC(C)C)C(=O)N[C@@H](Cc1ccc(O)cc1)C(=O)N[C@@H](C)C(=O)N[C@@H](CCCNC(=N)N)C(=O)O	Inhibition	'='	60.0	%				UO_0000187					False	CHEMBL3130610	Inhibition of human thymidylate synthase using dUMP as substrate at 50 uM after 1 hr by UV-vis spectrophotometric analysis in presence of mTHF relative to control	B	BAO_0000357	single protein format	Homo sapiens	None	None	None	None	CHEMBL1952	Thymidylate synthase	Homo sapiens	SINGLE PROTEIN	CHEMBL3124918	1	Scientific Literature	J. Med. Chem.	2014	None
CHEMBL3125093		0	1010.19	None	None	[DArg8]LR	CC(C)C[C@H](N)C(=O)N[C@@H](CO)C(=O)N[C@@H](CS)C(=O)N[C@@H](CCC(N)=O)C(=O)N[C@@H](CC(C)C)C(=O)N[C@@H](Cc1ccc(O)cc1)C(=O)N[C@@H](CCC(N)=O)C(=O)N[C@H](CCCNC(=N)N)C(=O)O	Inhibition	'='	27.0	%				UO_0000187					False	CHEMBL3130611	Inhibition of human thymidylate synthase using dUMP as substrate at 100 uM after 1 hr by UV-vis spectrophotometric analysis in presence of mTHF relative to control	B	BAO_0000357	single protein format	Homo sapiens	None	None	None	None	CHEMBL1952	Thymidylate synthase	Homo sapiens	SINGLE PROTEIN	CHEMBL3124918	1	Scientific Literature	J. Med. Chem.	2014	None
CHEMBL3121442		0	443.42	1	6.62	16	CCN(Cc1nc2cc(C(F)(F)F)ccc2nc1-c1ccccc1)c1ccc(F)c(F)c1	Inhibition						Not Active						False	CHEMBL3122551	Competitive inhibition of human thymidylate synthase at 10 uM by spectrophotometry	B	BAO_0000357	single protein format	Homo sapiens	None	None	None	None	CHEMBL1952	Thymidylate synthase	Homo sapiens	SINGLE PROTEIN	CHEMBL3120154	1	Scientific Literature	Eur. J. Med. Chem.	2014	None
CHEMBL162076		0	477.97	0	4.77	8c	C#CCN(Cc1ccc2nc(C)nc(O)c2c1)c1ccc(S(=O)(=O)c2ccccc2)c(Cl)c1	Ki	'='	55.0	nM	7.26			UO_0000065	15.19	0.30	2.49	8.71	False	CHEMBL811587	Binding affinity against recombinant human thymidylate synthase	B	BAO_0000357	single protein format	None	None	None	None	None	CHEMBL1952	Thymidylate synthase	Homo sapiens	SINGLE PROTEIN	CHEMBL1129952	1	Scientific Literature	J. Med. Chem.	1997	None
CHEMBL169896	OSI-7904	2	500.51	1	3.27	2, OSI-7904, BW1843, PDB: 1SYN	Cc1nc2ccc3ccc(CNc4ccc5c(c4)CN([C@@H](CCC(=O)O)C(=O)O)C5=O)cc3c2c(=O)[nH]1	Ki	'='	0.09	nM	10.05			UO_0000065	20.07	0.37	6.78	6.58	False	CHEMBL1819665	Inhibition of TS by spectrophotometry	B	BAO_0000357	single protein format	None	None	None	None	None	CHEMBL1952	Thymidylate synthase	Homo sapiens	SINGLE PROTEIN	CHEMBL1817595	1	Scientific Literature	Bioorg. Med. Chem.	2011	None
CHEMBL1818549		0	506.54	1	3.33	5	Cc1nc2sc3cccc(CNc4ccc5c(c4)CN([C@@H](CCC(=O)O)C(=O)O)C5=O)c3c2c(=O)[nH]1	Ratio IC50	'='	50.0										False	CHEMBL1819666	Ratio of premetrexed IC50 to compound IC50 for human TS	B	BAO_0000357	single protein format	Homo sapiens	None	None	None	None	CHEMBL1952	Thymidylate synthase	Homo sapiens	SINGLE PROTEIN	CHEMBL1817595	1	Scientific Literature	Bioorg. Med. Chem.	2011	None
CHEMBL3121472		0	622.64	2	5.96	1	CCOC(=O)CC[C@H](NC(=O)c1ccc(N(C)Cc2nc3cc(C(F)(F)F)ccc3nc2-c2ccccc2)cc1)C(=O)OCC	Inhibition						Not Active						False	CHEMBL3122551	Competitive inhibition of human thymidylate synthase at 10 uM by spectrophotometry	B	BAO_0000357	single protein format	Homo sapiens	None	None	None	None	CHEMBL1952	Thymidylate synthase	Homo sapiens	SINGLE PROTEIN	CHEMBL3120154	1	Scientific Literature	Eur. J. Med. Chem.	2014	None
CHEMBL171549		0	331.42	0	3.85	7c	C#CCN(Cc1ccc2nc(C)nc(O)c2c1)c1cccc(CC)c1	Kis	'='	2.7	uM				UO_0000064					False	CHEMBL815450	Inhibitory activity against human thymidylate synthase	B	BAO_0000357	single protein format	None	None	None	None	None	CHEMBL1952	Thymidylate synthase	Homo sapiens	SINGLE PROTEIN	CHEMBL1129494	1	Scientific Literature	J. Med. Chem.	1996	None
CHEMBL104624		0	500.48	1	1.42	64	Cc1nc2ccc(CN(CCO)c3ccc(C(=O)N[C@@H](CCC(=O)O)C(=O)O)cc3F)cc2c(=O)[nH]1	IC50	'='	3548.13	nM	5.45			UO_0000065	10.89	0.21	4.03	3.15	False	CHEMBL1106435	Inhibition of thymidylate synthase	B	BAO_0000357	single protein format	None	None	None	None	None	CHEMBL1952	Thymidylate synthase	Homo sapiens	SINGLE PROTEIN	CHEMBL1157058	1	Scientific Literature	Eur. J. Med. Chem.	2010	None
CHEMBL1095264		0	482.52	0	1.98	80	C#CCN(Cc1ccc2nc(C)[nH]c(=O)c2c1)c1ccc(C(=O)N[C@@H](CCC(=O)O)C(=O)O)s1	IC50	'='	436.52	nM	6.36			UO_0000065	13.18	0.26	4.38	4.17	False	CHEMBL1106435	Inhibition of thymidylate synthase	B	BAO_0000357	single protein format	None	None	None	None	None	CHEMBL1952	Thymidylate synthase	Homo sapiens	SINGLE PROTEIN	CHEMBL1157058	1	Scientific Literature	Eur. J. Med. Chem.	2010	None
CHEMBL1230579		0	204.06	0	-0.27	PDPA	O=P(O)(O)CCCP(=O)(O)O	Ki	'='	260.0	nM	6.58			UO_0000065	32.27	0.82	6.86	5.72	False	CHEMBL1253094	Inhibition of human Thymidylate synthase by uncompetitive binding	B	BAO_0000357	single protein format	Homo sapiens	None	None	None	None	CHEMBL1952	Thymidylate synthase	Homo sapiens	SINGLE PROTEIN	CHEMBL1250453	1	Scientific Literature	J. Med. Chem.	2010	None
CHEMBL2368783		0	764.64	3	-1.15	2	Nc1nc(O)c2c(n1)CCC(CNc1ccc(C(=O)NC(CCC(=O)O)C(=O)O)cc1)N2Cc1cn([C@H]2C[C@H](O)[C@@H](COP(=O)(O)O)O2)c(=O)[nH]c1=O	Kis	'='	0.33	uM				UO_0000064					False	CHEMBL814756	Mixed inhibition of the human thymidylate synthase at 28 uM of 5,10-CH2-H4PteGlu5	B	BAO_0000357	single protein format	None	None	None	None	None	CHEMBL1952	Thymidylate synthase	Homo sapiens	SINGLE PROTEIN	CHEMBL1124003	1	Scientific Literature	J. Med. Chem.	1988	None
CHEMBL75530		0	384.03	0	3.18	15n	Nc1nc(O)c2c(ccc3c(Br)c(N)c(Br)cc32)n1	IC50	'='	21000.0	nM	4.68			UO_0000065	12.18	0.34	1.50	4.77	False	CHEMBL816054	Inhibition against thymidylate synthase (TS) in calf thymus	B	BAO_0000357	single protein format	None	None	None	None	None	CHEMBL1952	Thymidylate synthase	Homo sapiens	SINGLE PROTEIN	CHEMBL1126757	1	Scientific Literature	J. Med. Chem.	1993	None
CHEMBL389051		0	477.48	0	1.19	1, PDDF	C#CCN(Cc1ccc2[nH]c(N)nc(=O)c2c1)c1ccc(C(=O)N[C@@H](CCC(=O)O)C(=O)O)cc1	IC50	'='	64.0	nM	7.19			UO_0000065	15.07	0.28	6.00	4.03	False	CHEMBL1819659	Inhibition of human TS assessed as oxidation of tetrahydrofolate to dihydrofolate after 2 to 12 mins by spectrophotometry	B	BAO_0000357	single protein format	Homo sapiens	None	None	None	None	CHEMBL1952	Thymidylate synthase	Homo sapiens	SINGLE PROTEIN	CHEMBL1817595	1	Scientific Literature	Bioorg. Med. Chem.	2011	None
CHEMBL310040		0	246.70	0	2.91	7c	Cc1nc(O)c2c(n1)CCc1c(Cl)cccc1-2	IC50	'='	192800.0	nM		Outside typical range		UO_0000065					False	CHEMBL809253	Tested for inhibition against thymidylate synthase (TS) in human	B	BAO_0000357	single protein format	None	None	None	None	None	CHEMBL1952	Thymidylate synthase	Homo sapiens	SINGLE PROTEIN	CHEMBL1126757	1	Scientific Literature	J. Med. Chem.	1993	None
CHEMBL3121466		0	407.44	1	6.26	10	Cc1ccc(N(C)Cc2nc3cc(C(F)(F)F)ccc3nc2-c2ccccc2)cc1	Inhibition						Not Active						False	CHEMBL3122551	Competitive inhibition of human thymidylate synthase at 10 uM by spectrophotometry	B	BAO_0000357	single protein format	Homo sapiens	None	None	None	None	CHEMBL1952	Thymidylate synthase	Homo sapiens	SINGLE PROTEIN	CHEMBL3120154	1	Scientific Literature	Eur. J. Med. Chem.	2014	None
CHEMBL160215		0	461.97	1	5.10	7c	C#CCN(Cc1ccc2nc(C)nc(O)c2c1)c1ccc([S+]([O-])c2ccccc2)c(Cl)c1	Ki	'='	54.0	nM	7.27			UO_0000065	15.73	0.31	2.17	10.96	False	CHEMBL814563	Binding affinity against recombinant thymidylate synthase in Escherichia coli	B	BAO_0000357	single protein format	Escherichia coli	None	None	None	None	CHEMBL1952	Thymidylate synthase	Homo sapiens	SINGLE PROTEIN	CHEMBL1129952	1	Scientific Literature	J. Med. Chem.	1997	None
CHEMBL75501		0	237.26	0	1.51	6p	C#Cc1ccc2c(c1)-c1c(O)nc(N)nc1CC2	IC50	'='	3000.0	nM	5.52			UO_0000065	23.28	0.42	4.01	7.67	False	CHEMBL809253	Tested for inhibition against thymidylate synthase (TS) in human	B	BAO_0000357	single protein format	None	None	None	None	None	CHEMBL1952	Thymidylate synthase	Homo sapiens	SINGLE PROTEIN	CHEMBL1126757	1	Scientific Literature	J. Med. Chem.	1993	None
CHEMBL76122		0	335.79	0	4.75	18c	Oc1nc(NCc2ccccc2)nc2ccc3ccc(Cl)cc3c12	IC50	'='	270.0	nM	6.57			UO_0000065	19.56	0.37	1.82	11.32	False	CHEMBL809252	Activity against human thymidylate synthase (TS)	B	BAO_0000357	single protein format	Homo sapiens	None	None	None	None	CHEMBL1952	Thymidylate synthase	Homo sapiens	SINGLE PROTEIN	CHEMBL1126757	1	Scientific Literature	J. Med. Chem.	1993	None
CHEMBL306705		0	290.12	0	2.83	4b	Nc1nc(O)c2c(ccc3ccc(Br)cc32)n1	IC50	'='	322.0	nM	6.49			UO_0000065	22.38	0.52	3.66	9.01	False	CHEMBL883513	Inhibition against thymidylate synthase (TS) in Candida albicans	B	BAO_0000357	single protein format	Candida albicans	None	None	None	None	CHEMBL1952	Thymidylate synthase	Homo sapiens	SINGLE PROTEIN	CHEMBL1126757	1	Scientific Literature	J. Med. Chem.	1993	None
CHEMBL307237		0	239.28	0	2.63	22	CCc1ccc2ccc3nc(N)nc(O)c3c2c1	IC50	'='	47000.0	nM	4.33			UO_0000065	18.09	0.33	1.70	6.01	False	CHEMBL883513	Inhibition against thymidylate synthase (TS) in Candida albicans	B	BAO_0000357	single protein format	Candida albicans	None	None	None	None	CHEMBL1952	Thymidylate synthase	Homo sapiens	SINGLE PROTEIN	CHEMBL1126757	1	Scientific Literature	J. Med. Chem.	1993	None
CHEMBL168907		0	488.50	0	3.46	3a	Cc1nc(O)c2c(ccc3ccc(CNc4ccc(C(=O)N[C@@H](CCC(=O)O)C(=O)O)cc4)cc32)n1	Ki	'='	0.44	nM	9.36			UO_0000065	19.15	0.35	5.90	5.78	False	CHEMBL811585	The compound was tested for inhibitory activity against thymidylate synthase (purified recombinant human gene) from Escherichia coli.	B	BAO_0000357	single protein format	None	None	None	None	None	CHEMBL1952	Thymidylate synthase	Homo sapiens	SINGLE PROTEIN	CHEMBL1127675	1	Scientific Literature	J. Med. Chem.	1994	None
CHEMBL75376		0	244.23	0	1.79	15l	Nc1nc(O)c2c(ccc3cc(F)cc(N)c32)n1	IC50	'='	73800.0	nM	4.13			UO_0000065	16.92	0.31	2.34	4.21	False	CHEMBL809253	Tested for inhibition against thymidylate synthase (TS) in human	B	BAO_0000357	single protein format	None	None	None	None	None	CHEMBL1952	Thymidylate synthase	Homo sapiens	SINGLE PROTEIN	CHEMBL1126757	1	Scientific Literature	J. Med. Chem.	1993	None
CHEMBL310263		0	229.21	0	2.21	4c	Nc1nc(O)c2c(ccc3c(F)cccc32)n1	IC50	'='	25000.0	nM	4.60			UO_0000065	20.08	0.37	2.39	6.39	False	CHEMBL809253	Tested for inhibition against thymidylate synthase (TS) in human	B	BAO_0000357	single protein format	None	None	None	None	None	CHEMBL1952	Thymidylate synthase	Homo sapiens	SINGLE PROTEIN	CHEMBL1126757	1	Scientific Literature	J. Med. Chem.	1993	None
CHEMBL195355		0	396.23	0	3.38	17	Cc1[nH]c2nc(N)nc(O)c2c1Sc1ccc(Br)c([N+](=O)[O-])c1	IC50	'='	210.0	nM	6.68			UO_0000065	16.85	0.40	3.30	5.10	False	CHEMBL827998	Inhibitory concentration against human thymidylate synthase	B	BAO_0000357	single protein format	Homo sapiens	None	None	None	None	CHEMBL1952	Thymidylate synthase	Homo sapiens	SINGLE PROTEIN	CHEMBL1144372	1	Scientific Literature	Bioorg. Med. Chem. Lett.	2005	None
CHEMBL177208		0	387.43	0	4.89	39	C#CCN(Cc1ccc2nc(C)nc(S)c2c1)c1cccc(C(F)(F)F)c1	Kis	'='	1.3	uM				UO_0000064					False	CHEMBL815450	Inhibitory activity against human thymidylate synthase	B	BAO_0000357	single protein format	None	None	None	None	None	CHEMBL1952	Thymidylate synthase	Homo sapiens	SINGLE PROTEIN	CHEMBL1129494	1	Scientific Literature	J. Med. Chem.	1996	None
CHEMBL159144		0	525.55	2	5.44	8g	C#CCN(Cc1ccc2nc(C)nc(O)c2c1)c1ccc(S(=O)(=O)c2ccccc2C)c(C(F)(F)F)c1	Ki	'='	390.0	nM	6.41			UO_0000065	12.19	0.24	0.97	7.69	False	CHEMBL814563	Binding affinity against recombinant thymidylate synthase in Escherichia coli	B	BAO_0000357	single protein format	Escherichia coli	None	None	None	None	CHEMBL1952	Thymidylate synthase	Homo sapiens	SINGLE PROTEIN	CHEMBL1129952	1	Scientific Literature	J. Med. Chem.	1997	None
CHEMBL170626		0	337.81	0	3.94	7j	C#CCN(Cc1ccc2nc(C)nc(O)c2c1)c1ccc(Cl)cc1	Kii	'='	0.77	uM				UO_0000064					False	CHEMBL817305	Inhibitory activity against human thymidylate synthase	B	BAO_0000357	single protein format	None	None	None	None	None	CHEMBL1952	Thymidylate synthase	Homo sapiens	SINGLE PROTEIN	CHEMBL1129494	1	Scientific Literature	J. Med. Chem.	1996	None
CHEMBL159144		0	525.55	2	5.44	8g	C#CCN(Cc1ccc2nc(C)nc(O)c2c1)c1ccc(S(=O)(=O)c2ccccc2C)c(C(F)(F)F)c1	Ki	'='	150.0	nM	6.82			UO_0000065	12.98	0.25	1.38	8.18	False	CHEMBL811587	Binding affinity against recombinant human thymidylate synthase	B	BAO_0000357	single protein format	None	None	None	None	None	CHEMBL1952	Thymidylate synthase	Homo sapiens	SINGLE PROTEIN	CHEMBL1129952	1	Scientific Literature	J. Med. Chem.	1997	None
CHEMBL1161227		0	323.20	0	-1.20	N4-HOdCMP	O=c1nc(NO)ccn1[C@H]1C[C@H](O)[C@@H](COP(=O)(O)O)O1	Kd	'='	1000.0	nM	6.00			UO_0000065	18.56	0.39	7.20	3.67	False	CHEMBL821244	Compound was evaluated for average apparent binding constant (Kd ) using Scatchard analysis to dTMP synthetase enzyme from chick embryo	B	BAO_0000357	single protein format	Gallus gallus	None	None	None	None	CHEMBL1952	Thymidylate synthase	Homo sapiens	SINGLE PROTEIN	CHEMBL1122753	1	Scientific Literature	J. Med. Chem.	1984	None
CHEMBL3144391		0	418.36	0	-0.59	10	CC(=O)OC[C@H]1O[C@@H](n2cc(C3=CC(=O)C=CC3=O)c(=O)[nH]c2=O)C[C@@H]1OC(C)=O	k_obs	'='	0.002505	s-1									False	CHEMBL813841	The observed rate constant with methyl mercaptoacetate in Acetonitrile and buffered aqueous acetonitrile solution at 9.7 x 10e-5 M concentration of 0.0048 M	B	BAO_0000357	single protein format	None	None	None	None	None	CHEMBL1952	Thymidylate synthase	Homo sapiens	SINGLE PROTEIN	CHEMBL1123535	1	Scientific Literature	J. Med. Chem.	1986	None
CHEMBL3144391		0	418.36	0	-0.59	10	CC(=O)OC[C@H]1O[C@@H](n2cc(C3=CC(=O)C=CC3=O)c(=O)[nH]c2=O)C[C@@H]1OC(C)=O	k_obs	'='	0.0167	s-1									False	CHEMBL810243	The observed rate constant with methyl mercaptoacetate in Acetonitrile and buffered aqueous acetonitrile solution at 1.4 x 10e-4 M concentration of 0.0077	B	BAO_0000357	single protein format	None	None	None	None	None	CHEMBL1952	Thymidylate synthase	Homo sapiens	SINGLE PROTEIN	CHEMBL1123535	1	Scientific Literature	J. Med. Chem.	1986	None
CHEMBL371698		0	351.78	0	3.27	16	Cc1[nH]c2nc(N)nc(O)c2c1Sc1ccc(Cl)c([N+](=O)[O-])c1	IC50	'='	460.0	nM	6.34			UO_0000065	18.01	0.38	3.07	4.84	False	CHEMBL827998	Inhibitory concentration against human thymidylate synthase	B	BAO_0000357	single protein format	Homo sapiens	None	None	None	None	CHEMBL1952	Thymidylate synthase	Homo sapiens	SINGLE PROTEIN	CHEMBL1144372	1	Scientific Literature	Bioorg. Med. Chem. Lett.	2005	None
CHEMBL278515		0	442.43	0	1.07	2	CN(Cc1coc2nc(N)nc(N)c12)c1ccc(C(=O)NC(CCC(=O)O)C(=O)O)cc1	IC50	'>'	200000.0	nM		Outside typical range		UO_0000065					False	CHEMBL816739	Inhibitory concentration for TS in human	B	BAO_0000357	single protein format	None	None	None	None	None	CHEMBL1952	Thymidylate synthase	Homo sapiens	SINGLE PROTEIN	CHEMBL1127819	1	Scientific Literature	J. Med. Chem.	1994	None
CHEMBL2323375		0	213.19	0	1.73	16A	Nc1ccc2c3c(cccc13)C(=O)OC2=O	Inhibition						Not Active						False	CHEMBL2328994	Inhibition of human thymidylate synthase A at 31 uM	B	BAO_0000357	single protein format	Homo sapiens	None	None	None	None	CHEMBL1952	Thymidylate synthase	Homo sapiens	SINGLE PROTEIN	CHEMBL2321847	1	Scientific Literature	Bioorg. Med. Chem. Lett.	2013	None
CHEMBL2323403		0	379.39	0	3.56	11C	O=C1OC(=O)c2cc(NS(=O)(=O)/C=C/c3ccccc3)cc3cccc1c23	Ki	'='	600.0	nM	6.22			UO_0000065	16.40	0.31	2.66	6.95	False	CHEMBL2329009	Inhibition of human thymidylate synthase A	B	BAO_0000357	single protein format	Homo sapiens	None	None	None	None	CHEMBL1952	Thymidylate synthase	Homo sapiens	SINGLE PROTEIN	CHEMBL2321847	1	Scientific Literature	Bioorg. Med. Chem. Lett.	2013	None
CHEMBL2323398		0	361.31	0	3.13	11B	O=C(Nc1cc2c3c(cccc3c1)C(=O)OC2=O)c1ccc2c(c1)OCO2	Ki	'='	57200.0	nM	4.24			UO_0000065	11.74	0.21	1.11	4.67	False	CHEMBL2329009	Inhibition of human thymidylate synthase A	B	BAO_0000357	single protein format	Homo sapiens	None	None	None	None	CHEMBL1952	Thymidylate synthase	Homo sapiens	SINGLE PROTEIN	CHEMBL2321847	1	Scientific Literature	Bioorg. Med. Chem. Lett.	2013	None
CHEMBL3228982		0	402.22	0	-0.13	1	O=c1[nH]c(=O)n([C@H]2C[C@H](O)[C@@H](COP(=O)(O)O)O2)cc1/C=C/C(F)(F)F	Kd	'='	25000.0	nM	4.60			UO_0000065	11.44	0.24	4.73	3.05	False	CHEMBL3231064	Binding affinity to thymidylate synthetase (unknown origin)	B	BAO_0000357	single protein format	Homo sapiens	None	None	None	None	CHEMBL1952	Thymidylate synthase	Homo sapiens	SINGLE PROTEIN	CHEMBL3228011	1	Scientific Literature	J. Med. Chem.	1979	None
CHEMBL22	TRIMETHOPRIM	4	290.32	0	1.26	TMP	COc1cc(Cc2cnc(N)nc2N)cc(OC)c1OC	IC50						Not Determined						False	CHEMBL1062966	Inhibition of human thymidylate synthase	B	BAO_0000357	single protein format	Homo sapiens	None	None	None	None	CHEMBL1952	Thymidylate synthase	Homo sapiens	SINGLE PROTEIN	CHEMBL1151945	1	Scientific Literature	J. Med. Chem.	2009	None
CHEMBL1276875		0	377.51	0	4.79	6	O=C(CSc1nc2ccccc2nc1-c1ccccc1)N1CCCCCC1	Inhibition	'<'	5.0	%				UO_0000187					False	CHEMBL1285684	Inhibition of human thymidylate synthase expressed in Escherichia coli BL21 at 50 uM	B	BAO_0000019	assay format	Homo sapiens	None	None	None	None	CHEMBL1952	Thymidylate synthase	Homo sapiens	SINGLE PROTEIN	CHEMBL1275374	1	Scientific Literature	Bioorg. Med. Chem.	2010	None
CHEMBL3125097		0	1010.19	None	None	1	CC(C)C[C@H](N)C(=O)N[C@@H](CO)C(=O)N[C@@H](CS)C(=O)N[C@@H](CCC(N)=O)C(=O)N[C@@H](CC(C)C)C(=O)N[C@@H](Cc1ccc(O)cc1)C(=O)N[C@@H](CCC(N)=O)C(=O)N[C@@H](CCCNC(=N)N)C(=O)O	IC50	'='	57000.0	nM	4.24			UO_0000065	4.20	None	None	None	False	CHEMBL3411863	Inhibition of His-tagged human thymidylate synthase K47A mutant after 1 hr by UV-visible spectrophotometry	B	BAO_0000357	single protein format	Homo sapiens	None	None	None	None	CHEMBL1952	Thymidylate synthase	Homo sapiens	SINGLE PROTEIN	CHEMBL3407430	1	Scientific Literature	J. Med. Chem.	2015	None
CHEMBL73713		0	226.24	0	1.65	15g	Nc1nc(O)c2c(ccc3c(N)cccc32)n1	IC50	'='	15200.0	nM	4.82			UO_0000065	21.30	0.39	3.17	4.91	False	CHEMBL809253	Tested for inhibition against thymidylate synthase (TS) in human	B	BAO_0000357	single protein format	None	None	None	None	None	CHEMBL1952	Thymidylate synthase	Homo sapiens	SINGLE PROTEIN	CHEMBL1126757	1	Scientific Literature	J. Med. Chem.	1993	None
CHEMBL3407790		0	942.06	3	-4.12	3	CC(C)C[C@H](NC(=O)[C@H](CCC(N)=O)NC(=O)[C@H](CS)NC(=O)[C@H](CO)NC(=O)[C@H](CC(C)C)NC(=O)[C@H](CCC(=O)O)NC(=O)[C@@H](N)CO)C(=O)N[C@@H](Cc1ccc(O)cc1)C(=O)O	IC50	'='	30000.0	nM	4.52			UO_0000065	4.80	0.10	8.64	1.11	False	CHEMBL3411866	Inhibition of His-tagged human thymidylate synthase Y202A mutant after 1 hr by UV-visible spectrophotometry	B	BAO_0000357	single protein format	Homo sapiens	None	None	None	None	CHEMBL1952	Thymidylate synthase	Homo sapiens	SINGLE PROTEIN	CHEMBL3407430	1	Scientific Literature	J. Med. Chem.	2015	None
CHEMBL3407793		0	909.99	3	-4.18	6	CC(C)C[C@H](NC(=O)[C@H](CCC(=O)O)NC(=O)[C@H](CO)NC(=O)[C@H](CC(N)=O)NC(=O)[C@@H](NC(=O)[C@@H](NC(=O)[C@@H](N)Cc1ccc(O)cc1)C(C)C)C(C)C)C(=O)N[C@@H](CO)C(=O)O	IC50	'='	40000.0	nM	4.40			UO_0000065	4.83	0.09	8.58	1.08	False	CHEMBL3411866	Inhibition of His-tagged human thymidylate synthase Y202A mutant after 1 hr by UV-visible spectrophotometry	B	BAO_0000357	single protein format	Homo sapiens	None	None	None	None	CHEMBL1952	Thymidylate synthase	Homo sapiens	SINGLE PROTEIN	CHEMBL3407430	1	Scientific Literature	J. Med. Chem.	2015	None
CHEMBL92234		0	475.50	0	2.62	4 (1-deaza-PDDF)	C#CCN(Cc1ccc(C(=O)NC(CCC(=O)O)C(=O)O)cc1)Cc1ccc2ccnc(O)c2c1	IC50	'='	740.0	nM	6.13			UO_0000065	12.89	0.24	3.51	4.38	False	CHEMBL815507	Compound was evaluated for the inhibition of human Thymidylate Synthase	B	BAO_0000357	single protein format	None	None	None	None	None	CHEMBL1952	Thymidylate synthase	Homo sapiens	SINGLE PROTEIN	CHEMBL1125864	1	Scientific Literature	J. Med. Chem.	1991	None
CHEMBL2163553		0	297.31	0	2.90	2	COc1cc(/C=C2\C(=O)Nc3ccccc32)cc(OC)c1O	Activity						Not Active						False	CHEMBL2168654	Binding affinity to thymidylate synthase assessed as change in UV-Vis spectra at 10 uM in HEPES buffer at pH 7.2 by UV-Visible spectroscopy	B	BAO_0000357	single protein format	None	None	None	None	None	CHEMBL1952	Thymidylate synthase	Homo sapiens	SINGLE PROTEIN	CHEMBL2163263	1	Scientific Literature	J. Med. Chem.	2012	None
CHEMBL2348578		0	376.35	0	2.85	18	Cc1ncc([N+](=O)[O-])n1CCSc1nnc(-c2ccccc2[N+](=O)[O-])o1	IC50	'='	620.0	nM	6.21			UO_0000065	16.49	0.33	3.36	4.34	False	CHEMBL2351311	Inhibition of human thymidylate synthase by spectrophotometric analysis	B	BAO_0000357	single protein format	Homo sapiens	None	None	None	None	CHEMBL1952	Thymidylate synthase	Homo sapiens	SINGLE PROTEIN	CHEMBL2346585	1	Scientific Literature	Bioorg. Med. Chem.	2013	None
CHEMBL34259	METHOTREXATE	4	454.45	0	0.27	MTX	CN(Cc1cnc2nc(N)nc(N)c2n1)c1ccc(C(=O)N[C@@H](CCC(=O)O)C(=O)O)cc1	IC50						Not Determined						False	CHEMBL1062966	Inhibition of human thymidylate synthase	B	BAO_0000357	single protein format	Homo sapiens	None	None	None	None	CHEMBL1952	Thymidylate synthase	Homo sapiens	SINGLE PROTEIN	CHEMBL1151945	1	Scientific Literature	J. Med. Chem.	2009	None
CHEMBL2323372		0	278.24	0	1.40	13A	O=C1OC(=O)c2ccc(S(=O)(=O)O)c3cccc1c23	Inhibition						Not Active						False	CHEMBL2329005	Inhibition of human thymidylate synthase A at 160 uM	B	BAO_0000357	single protein format	Homo sapiens	None	None	None	None	CHEMBL1952	Thymidylate synthase	Homo sapiens	SINGLE PROTEIN	CHEMBL2321847	1	Scientific Literature	Bioorg. Med. Chem. Lett.	2013	None
CHEMBL2323375		0	213.19	0	1.73	16A	Nc1ccc2c3c(cccc13)C(=O)OC2=O	Ki	'>'	160000.0	nM		Outside typical range		UO_0000065					False	CHEMBL2329009	Inhibition of human thymidylate synthase A	B	BAO_0000357	single protein format	Homo sapiens	None	None	None	None	CHEMBL1952	Thymidylate synthase	Homo sapiens	SINGLE PROTEIN	CHEMBL2321847	1	Scientific Literature	Bioorg. Med. Chem. Lett.	2013	None
CHEMBL2323369		0	336.39	1	5.30	9A	O=C1OC(c2ccccc2)(c2ccccc2)c2cccc3cccc1c23	Ki	'>'	309000.0	nM		Outside typical range		UO_0000065					False	CHEMBL2329009	Inhibition of human thymidylate synthase A	B	BAO_0000357	single protein format	Homo sapiens	None	None	None	None	CHEMBL1952	Thymidylate synthase	Homo sapiens	SINGLE PROTEIN	CHEMBL2321847	1	Scientific Literature	Bioorg. Med. Chem. Lett.	2013	None
CHEMBL3125089		0	1010.19	None	None	2	CC(C)C[C@H](N)C(=O)N[C@@H](CO)C(=O)N[C@@H](CS)C(=O)N[C@H](CCC(N)=O)C(=O)N[C@@H](CC(C)C)C(=O)N[C@@H](Cc1ccc(O)cc1)C(=O)N[C@@H](CCC(N)=O)C(=O)N[C@@H](CCCNC(=N)N)C(=O)O	IC50	'='	300000.0	nM		Outside typical range		UO_0000065					False	CHEMBL3411865	Inhibition of His-tagged human thymidylate synthase L198A mutant after 1 hr by UV-visible spectrophotometry	B	BAO_0000357	single protein format	Homo sapiens	None	None	None	None	CHEMBL1952	Thymidylate synthase	Homo sapiens	SINGLE PROTEIN	CHEMBL3407430	1	Scientific Literature	J. Med. Chem.	2015	None
CHEMBL225180		0	445.46	1	1.34	1	Cc1[nH]c2nc(N)[nH]c(=O)c2c1Sc1ccc(C(=O)N[C@@H](CCC(=O)O)C(=O)O)cc1	IC50	'='	54.0	nM	7.27			UO_0000065	16.31	0.32	5.93	3.80	True	CHEMBL859608	Inhibition of recombinant human TS	B	BAO_0000357	single protein format	Homo sapiens	None	None	None	None	CHEMBL1952	Thymidylate synthase	Homo sapiens	SINGLE PROTEIN	CHEMBL1149399	1	Scientific Literature	J. Med. Chem.	2006	None
CHEMBL90795		0	477.52	0	2.76	5b(3-deaza-1,2-dihydro-DMPDDF)	C#CCN(Cc1ccc2c(c1)C(=O)C[C@H](C)N2)c1ccc(C(=O)NC(CCC(=O)O)C(=O)O)cc1	IC50	'='	24000.0	nM	4.62			UO_0000065	9.67	0.18	1.86	3.40	False	CHEMBL815507	Compound was evaluated for the inhibition of human Thymidylate Synthase	B	BAO_0000357	single protein format	None	None	None	None	None	CHEMBL1952	Thymidylate synthase	Homo sapiens	SINGLE PROTEIN	CHEMBL1125864	1	Scientific Literature	J. Med. Chem.	1991	None
CHEMBL564937		0	348.41	0	3.19	2c	CCc1sc2nc(N)[nH]c(=O)c2c1Sc1ccc([N+](=O)[O-])cc1	IC50	'='	220.0	nM	6.66			UO_0000065	19.11	0.40	3.47	5.79	False	CHEMBL1062966	Inhibition of human thymidylate synthase	B	BAO_0000357	single protein format	Homo sapiens	None	None	None	None	CHEMBL1952	Thymidylate synthase	Homo sapiens	SINGLE PROTEIN	CHEMBL1151945	1	Scientific Literature	J. Med. Chem.	2009	None
CHEMBL1801872		0	516.40	1	3.96	1(2-pyridyl)	C#CCN(Cc1cc2c(=O)[nH]c(C)nc2cc1Br)c1ccc(C(=O)NCc2ccccn2)cc1	IC50	'='	156.0	nM	6.81			UO_0000065	13.18	0.27	2.85	7.48	False	CHEMBL1806064	Inhibition of thymidylate synthase	B	BAO_0000357	single protein format	None	None	None	None	None	CHEMBL1952	Thymidylate synthase	Homo sapiens	SINGLE PROTEIN	CHEMBL1800028	1	Scientific Literature	J. Med. Chem.	2010	None
CHEMBL1278035		0	348.72	0	4.62	7, LQ011	FC(F)(F)c1nc2ccccc2n2c(-c3ccc(Cl)cc3)nnc12	Inhibition	'<'	5.0	%				UO_0000187					False	CHEMBL1285684	Inhibition of human thymidylate synthase expressed in Escherichia coli BL21 at 50 uM	B	BAO_0000019	assay format	Homo sapiens	None	None	None	None	CHEMBL1952	Thymidylate synthase	Homo sapiens	SINGLE PROTEIN	CHEMBL1275374	1	Scientific Literature	Bioorg. Med. Chem.	2010	None
CHEMBL458184		0	456.25	1	6.16	15	O=[N+]([O-])c1cc([N+](=O)[O-])c2nc(-c3ccccc3)c(Nc3ccc(Cl)c(Cl)c3)nc2c1	Ki	'='	36000.0	nM	4.44			UO_0000065	9.74	0.20	-1.72	3.58	False	CHEMBL969381	Inhibition of human thymidylate synthase	B	BAO_0000357	single protein format	Homo sapiens	None	None	None	None	CHEMBL1952	Thymidylate synthase	Homo sapiens	SINGLE PROTEIN	CHEMBL1149774	1	Scientific Literature	Eur. J. Med. Chem.	2008	None
CHEMBL464844		0	387.44	0	4.22	2b	COc1cc(Nc2nc3cc(N)cc(N)c3nc2-c2ccccc2)cc(OC)c1	Ki	'='	25000.0	nM	4.60			UO_0000065	11.88	0.22	0.38	4.25	False	CHEMBL969381	Inhibition of human thymidylate synthase	B	BAO_0000357	single protein format	Homo sapiens	None	None	None	None	CHEMBL1952	Thymidylate synthase	Homo sapiens	SINGLE PROTEIN	CHEMBL1149774	1	Scientific Literature	Eur. J. Med. Chem.	2008	None
CHEMBL2323373		0	274.30	0	2.23	14A	O=C1OC(=O)c2ccc(SCCO)c3cccc1c23	Inhibition						Not Active						False	CHEMBL2328995	Inhibition of human thymidylate synthase A at 92 uM	B	BAO_0000357	single protein format	Homo sapiens	None	None	None	None	CHEMBL1952	Thymidylate synthase	Homo sapiens	SINGLE PROTEIN	CHEMBL2321847	1	Scientific Literature	Bioorg. Med. Chem. Lett.	2013	None
CHEMBL2323397		0	411.42	0	2.96	10C	O=C1OC(=O)c2cc(NS(=O)(=O)c3cccc4nsnc34)cc3cccc1c23	Ki	'='	5000.0	nM	5.30			UO_0000065	12.88	0.26	2.34	4.60	False	CHEMBL2329009	Inhibition of human thymidylate synthase A	B	BAO_0000357	single protein format	Homo sapiens	None	None	None	None	CHEMBL1952	Thymidylate synthase	Homo sapiens	SINGLE PROTEIN	CHEMBL2321847	1	Scientific Literature	Bioorg. Med. Chem. Lett.	2013	None
CHEMBL2323365		0	319.27	0	3.29	3A	O=c1c(=O)c2ccc(Oc3ccc([N+](=O)[O-])cc3)c3cccc1c32	Ki	'>'	98000.0	nM				UO_0000065					False	CHEMBL2329009	Inhibition of human thymidylate synthase A	B	BAO_0000357	single protein format	Homo sapiens	None	None	None	None	CHEMBL1952	Thymidylate synthase	Homo sapiens	SINGLE PROTEIN	CHEMBL2321847	1	Scientific Literature	Bioorg. Med. Chem. Lett.	2013	None
CHEMBL3144191		0	400.28	0	-0.33	3b	O=c1[nH]c(=O)n([C@H]2C[C@H](O)[C@@H](COP(=O)(O)O)O2)cc1-c1ccc(O)cc1	Km	'='	1540.0	nM				UO_0000065					False	CHEMBL815451	Inhibitory effect on human lymphoblast (Molt/4F) thymidylate synthase	B	BAO_0000357	single protein format	Homo sapiens	None	None	None	None	CHEMBL1952	Thymidylate synthase	Homo sapiens	SINGLE PROTEIN	CHEMBL1124237	1	Scientific Literature	J. Med. Chem.	1988	None
CHEMBL389051		0	477.48	0	1.19	PDDF	C#CCN(Cc1ccc2[nH]c(N)nc(=O)c2c1)c1ccc(C(=O)N[C@@H](CCC(=O)O)C(=O)O)cc1	IC50	'='	85.0	nM	7.07			UO_0000065	14.81	0.28	5.88	3.96	False	CHEMBL1062966	Inhibition of human thymidylate synthase	B	BAO_0000357	single protein format	Homo sapiens	None	None	None	None	CHEMBL1952	Thymidylate synthase	Homo sapiens	SINGLE PROTEIN	CHEMBL1151945	1	Scientific Literature	J. Med. Chem.	2009	None
CHEMBL3144213		0	778.67	3	-0.90	2c	COP(=O)(O)OC[C@H]1O[C@@H](n2cc(CN3c4c(nc(N)[nH]c4=O)CCC3CNc3ccc(C(=O)NC(CCC(=O)O)C(=O)O)cc3)c(=O)[nH]c2=O)C[C@@H]1O	Ki	'='	700000.0	nM		Outside typical range		UO_0000065					False	CHEMBL811597	Inhibitory activity against human thymidylate synthase with variable concentration of N5, 10-CH2-H4PteGlu and fixed dUMP (100 uM)	B	BAO_0000357	single protein format	None	None	None	None	None	CHEMBL1952	Thymidylate synthase	Homo sapiens	SINGLE PROTEIN	CHEMBL1122546	1	Scientific Literature	J. Med. Chem.	1984	None
CHEMBL364975		0	351.23	0	3.47	9	Cc1[nH]c2nc(N)nc(O)c2c1Sc1cccc(Br)c1	IC50	'='	1200.0	nM	5.92			UO_0000065	16.86	0.40	2.45	6.74	False	CHEMBL827998	Inhibitory concentration against human thymidylate synthase	B	BAO_0000357	single protein format	Homo sapiens	None	None	None	None	CHEMBL1952	Thymidylate synthase	Homo sapiens	SINGLE PROTEIN	CHEMBL1144372	1	Scientific Literature	Bioorg. Med. Chem. Lett.	2005	None
CHEMBL57310		0	273.32	0	2.10	5	Cc1[nH]c2nc(N)nc(O)c2c1Sc1ccncc1	IC50	'='	340.0	nM	6.47			UO_0000065	23.67	0.46	4.37	6.42	False	CHEMBL827998	Inhibitory concentration against human thymidylate synthase	B	BAO_0000357	single protein format	Homo sapiens	None	None	None	None	CHEMBL1952	Thymidylate synthase	Homo sapiens	SINGLE PROTEIN	CHEMBL1144372	1	Scientific Literature	Bioorg. Med. Chem. Lett.	2005	None
CHEMBL308223		0	371.73	0	3.47	6bc	O=C1OC(O)(c2ccc(O)c(Cl)c2)c2ccc([N+](=O)[O-])c3cccc1c23	IF	'='	1.0										False	CHEMBL816744	Inhibition factor for Human Thymidylate synthase at 27 uM.	B	BAO_0000357	single protein format	None	None	None	None	None	CHEMBL1952	Thymidylate synthase	Homo sapiens	SINGLE PROTEIN	CHEMBL1132636	1	Scientific Literature	J. Med. Chem.	1999	None
CHEMBL225071	RALTITREXED	4	458.50	0	1.98	ZD-1694	Cc1nc(=O)c2cc(CN(C)c3ccc(C(=O)N[C@@H](CCC(=O)O)C(=O)O)s3)ccc2[nH]1	IC50	'='	1000.0	nM	6.00			UO_0000065	13.09	0.26	4.02	3.93	False	CHEMBL809255	Compound was evaluated as inhibitor of human thymidylate synthase	B	BAO_0000357	single protein format	None	None	None	None	None	CHEMBL1952	Thymidylate synthase	Homo sapiens	SINGLE PROTEIN	CHEMBL1145967	1	Scientific Literature	J. Med. Chem.	2003	None
CHEMBL348858		0	486.55	0	4.88	41	Cc1ccc2c3c(ccc(N(C)Cc4ccc(S(=O)(=O)c5ccc([N+](=O)[O-])cc5)cc4)c13)N=C2N	Kii	'='	0.064	uM				UO_0000064					False	CHEMBL809246	Inhibitory activity against thymidylate synthase from human	B	BAO_0000357	single protein format	None	None	None	None	None	CHEMBL1952	Thymidylate synthase	Homo sapiens	SINGLE PROTEIN	CHEMBL1125372	1	Scientific Literature	J. Med. Chem.	1992	None
CHEMBL46945		0	529.55	2	1.68	11	CCOC(=O)CCC(NC(=O)c1ccc(N(CC2CCc3nc(N)nc(O)c3N2)N=O)cc1)C(=O)OCC	Ki	'='	150000.0	nM		Outside typical range		UO_0000065					False	CHEMBL811597	Inhibitory activity against human thymidylate synthase with variable concentration of N5, 10-CH2-H4PteGlu and fixed dUMP (100 uM)	B	BAO_0000357	single protein format	None	None	None	None	None	CHEMBL1952	Thymidylate synthase	Homo sapiens	SINGLE PROTEIN	CHEMBL1122546	1	Scientific Literature	J. Med. Chem.	1984	None
CHEMBL389051		0	477.48	0	1.19	PDDF	C#CCN(Cc1ccc2[nH]c(N)nc(=O)c2c1)c1ccc(C(=O)N[C@@H](CCC(=O)O)C(=O)O)cc1	IC50	'='	150.0	nM	6.82			UO_0000065	14.29	0.27	5.63	3.82	True	CHEMBL816736	Inhibitory concentration against isolated Thymidylate synthase	B	BAO_0000357	single protein format	None	None	None	None	None	CHEMBL1952	Thymidylate synthase	Homo sapiens	SINGLE PROTEIN	CHEMBL1133086	1	Scientific Literature	J. Med. Chem.	2000	None
CHEMBL142176		0	306.78	0	3.36	8	Cc1[nH]c2nc(N)nc(O)c2c1Sc1ccc(Cl)cc1	IC50	'='	5300.0	nM	5.28			UO_0000065	17.20	0.36	1.92	6.01	False	CHEMBL814297	The inhibitory concentration of compound was evaluated on Pneumocystis carini Thymidylate synthase	B	BAO_0000357	single protein format	Pneumocystis carinii	None	None	None	None	CHEMBL1952	Thymidylate synthase	Homo sapiens	SINGLE PROTEIN	CHEMBL1129396	1	Scientific Literature	J. Med. Chem.	1996	None
CHEMBL478213		0	349.46	0	4.38	18	CCCc1c(Sc2ccc3ccccc3c2)[nH]c2nc(N)nc(N)c12	IC50	'>'	12000.0	nM				UO_0000065					False	CHEMBL982939	Inhibition of human thymidylate synthase	B	BAO_0000357	single protein format	Homo sapiens	None	None	None	None	CHEMBL1952	Thymidylate synthase	Homo sapiens	SINGLE PROTEIN	CHEMBL1155823	1	Scientific Literature	J. Med. Chem.	2008	None
CHEMBL516891		0	299.40	0	3.23	13	CCCc1c(Sc2ccccc2)[nH]c2nc(N)nc(N)c12	IC50	'>'	14000.0	nM				UO_0000065					False	CHEMBL982939	Inhibition of human thymidylate synthase	B	BAO_0000357	single protein format	Homo sapiens	None	None	None	None	CHEMBL1952	Thymidylate synthase	Homo sapiens	SINGLE PROTEIN	CHEMBL1155823	1	Scientific Literature	J. Med. Chem.	2008	None
CHEMBL308680		0	404.37	0	4.99	2b	O=C1OC(c2ccc(O)c(F)c2)(c2ccc(O)c(F)c2)c2cc3ccccc3cc21	IF	'='	0.521										False	CHEMBL816744	Inhibition factor for Human Thymidylate synthase at 27 uM.	B	BAO_0000357	single protein format	None	None	None	None	None	CHEMBL1952	Thymidylate synthase	Homo sapiens	SINGLE PROTEIN	CHEMBL1132636	1	Scientific Literature	J. Med. Chem.	1999	None
CHEMBL516128		0	359.46	0	3.41	23	COc1ccc(OC)c(Sc2[nH]c3nc(N)nc(N)c3c2C(C)C)c1	Inhibition	'='	0.0	%				UO_0000187					False	CHEMBL982948	Inhibition of human thymidylate synthase at >23 uM	B	BAO_0000357	single protein format	Homo sapiens	None	None	None	None	CHEMBL1952	Thymidylate synthase	Homo sapiens	SINGLE PROTEIN	CHEMBL1155823	1	Scientific Literature	J. Med. Chem.	2008	None
CHEMBL162646		0	428.51	1	5.16	31	Cc1ccc2c3c(ccc(NCc4ccc(S(=O)(=O)c5ccccc5)cc4)c13)NC2=O	Kii	'='	1.1	uM				UO_0000064					False	CHEMBL809246	Inhibitory activity against thymidylate synthase from human	B	BAO_0000357	single protein format	None	None	None	None	None	CHEMBL1952	Thymidylate synthase	Homo sapiens	SINGLE PROTEIN	CHEMBL1125372	1	Scientific Literature	J. Med. Chem.	1992	None
CHEMBL162587		0	474.61	1	5.57	8	CSCN(Cc1ccc(S(=O)(=O)c2ccccc2)cc1)c1ccc2c3c(cccc13)C(=O)N2	Kii	'='	2.8	uM				UO_0000064					False	CHEMBL809246	Inhibitory activity against thymidylate synthase from human	B	BAO_0000357	single protein format	None	None	None	None	None	CHEMBL1952	Thymidylate synthase	Homo sapiens	SINGLE PROTEIN	CHEMBL1125372	1	Scientific Literature	J. Med. Chem.	1992	None
CHEMBL159144		0	525.55	2	5.44	8g	C#CCN(Cc1ccc2nc(C)nc(O)c2c1)c1ccc(S(=O)(=O)c2ccccc2C)c(C(F)(F)F)c1	Ki	'='	380.0	nM	6.42			UO_0000065	12.22	0.24	0.98	7.70	False	CHEMBL811587	Binding affinity against recombinant human thymidylate synthase	B	BAO_0000357	single protein format	None	None	None	None	None	CHEMBL1952	Thymidylate synthase	Homo sapiens	SINGLE PROTEIN	CHEMBL1129952	1	Scientific Literature	J. Med. Chem.	1997	None
CHEMBL1277326		0	382.27	0	4.98	18	FC(F)(F)c1ccc(-c2nnc3c(C(F)(F)F)nc4ccccc4n23)cc1	Inhibition	'='	22.0	%				UO_0000187					False	CHEMBL1285685	Inhibition of human thymidylate synthase expressed in Escherichia coli BL21 at 100 uM	B	BAO_0000019	assay format	Homo sapiens	None	None	None	None	CHEMBL1952	Thymidylate synthase	Homo sapiens	SINGLE PROTEIN	CHEMBL1275374	1	Scientific Literature	Bioorg. Med. Chem.	2010	None
CHEMBL2437296		0	330.46	0	1.78	5c	Cc1ccc(-c2csc(=N)n2CC(=O)N2CCN(C)CC2)cc1	Ki	'='	19270.0	nM	4.71			UO_0000065	14.27	0.28	2.94	9.01	False	CHEMBL2439369	Inhibition of human thymidylate synthase	B	BAO_0000357	single protein format	Homo sapiens	None	None	None	None	CHEMBL1952	Thymidylate synthase	Homo sapiens	SINGLE PROTEIN	CHEMBL2434944	1	Scientific Literature	Eur. J. Med. Chem.	2013	None
CHEMBL1277507		0	429.51	0	4.08	22	Cc1ccc(S(=O)(=O)N(C)c2nc3ccccc3n3c(-c4ccccc4)nnc23)cc1	Inhibition	'='	70.0	%				UO_0000187					False	CHEMBL1285684	Inhibition of human thymidylate synthase expressed in Escherichia coli BL21 at 50 uM	B	BAO_0000019	assay format	Homo sapiens	None	None	None	None	CHEMBL1952	Thymidylate synthase	Homo sapiens	SINGLE PROTEIN	CHEMBL1275374	1	Scientific Literature	Bioorg. Med. Chem.	2010	None
CHEMBL1276874		0	368.40	0	4.21	5	O=C(c1ccco1)N1N=C(c2ccc3nccnc3c2)CC1c1ccccc1	Inhibition						Not Active						False	CHEMBL1285685	Inhibition of human thymidylate synthase expressed in Escherichia coli BL21 at 100 uM	B	BAO_0000019	assay format	Homo sapiens	None	None	None	None	CHEMBL1952	Thymidylate synthase	Homo sapiens	SINGLE PROTEIN	CHEMBL1275374	1	Scientific Literature	Bioorg. Med. Chem.	2010	None
CHEMBL1275633		0	328.30	0	4.27	24, LQ030	Cc1ccc(-c2nnc3c(C(F)(F)F)nc4ccccc4n23)cc1	Inhibition	'='	38.8	%				UO_0000187					False	CHEMBL1285405	Inhibition of thymidylate synthase catalytic activity in human cDDP-sensitive 2008 cells after 72 hrs by Western blotting (Rvb = 38.8 +/- 3.9%)	B	BAO_0000219	cell-based format	Homo sapiens	None	None	2008	None	CHEMBL1952	Thymidylate synthase	Homo sapiens	SINGLE PROTEIN	CHEMBL1275374	1	Scientific Literature	Bioorg. Med. Chem.	2010	CHEMBL3308015
CHEMBL476745		0	359.46	0	3.24	16	CCCc1c(Sc2ccc(OC)c(OC)c2)[nH]c2nc(N)nc(N)c12	IC50	'>'	11000.0	nM				UO_0000065					False	CHEMBL982939	Inhibition of human thymidylate synthase	B	BAO_0000357	single protein format	Homo sapiens	None	None	None	None	CHEMBL1952	Thymidylate synthase	Homo sapiens	SINGLE PROTEIN	CHEMBL1155823	1	Scientific Literature	J. Med. Chem.	2008	None
CHEMBL1229792		0	297.27	0	2.20	20A	Cc1cccc2c1C(=O)N(c1ccc(C(=O)O)c(O)c1)C2=O	Ki	'='	43000.0	nM	4.37			UO_0000065	14.69	0.27	2.17	4.60	False	CHEMBL1815020	Inhibition of human thymidylate synthase using N5,N10-methylene tetrahydrofolate by chromogenic assay	B	BAO_0000357	single protein format	Homo sapiens	None	None	None	None	CHEMBL1952	Thymidylate synthase	Homo sapiens	SINGLE PROTEIN	CHEMBL1811787	1	Scientific Literature	J. Med. Chem.	2011	None
CHEMBL1814089		0	262.31	0	1.04	7B	COCCCNCc1cccc2c1C(=O)N(C)C2=O	Ki	'='	48000.0	nM	4.32			UO_0000065	16.46	0.31	3.28	7.36	False	CHEMBL1815020	Inhibition of human thymidylate synthase using N5,N10-methylene tetrahydrofolate by chromogenic assay	B	BAO_0000357	single protein format	Homo sapiens	None	None	None	None	CHEMBL1952	Thymidylate synthase	Homo sapiens	SINGLE PROTEIN	CHEMBL1811787	1	Scientific Literature	J. Med. Chem.	2011	None
CHEMBL1814075		0	254.08	0	1.81	11, scaffold 2	CN1C(=O)c2cccc(CBr)c2C1=O	Inhibition						Not Active						False	CHEMBL1815021	Inhibition of human thymidylate synthase using N5,N10-methylene tetrahydrofolate at 50 uM by chromogenic assay	B	BAO_0000357	single protein format	Homo sapiens	None	None	None	None	CHEMBL1952	Thymidylate synthase	Homo sapiens	SINGLE PROTEIN	CHEMBL1811787	1	Scientific Literature	J. Med. Chem.	2011	None
CHEMBL1231557		0	262.27	0	2.67	8A	Cc1cccc2c1C(=O)N(c1ccc(C#N)cc1)C2=O	Inhibition						Not Active						False	CHEMBL1815021	Inhibition of human thymidylate synthase using N5,N10-methylene tetrahydrofolate at 50 uM by chromogenic assay	B	BAO_0000357	single protein format	Homo sapiens	None	None	None	None	CHEMBL1952	Thymidylate synthase	Homo sapiens	SINGLE PROTEIN	CHEMBL1811787	1	Scientific Literature	J. Med. Chem.	2011	None
CHEMBL161098		0	442.54	1	5.18	16	Cc1ccc2c3c(ccc(N(C)Cc4ccc(S(=O)(=O)c5ccccc5)cc4)c13)NC2=O	Kii	'='	0.07	uM				UO_0000064					False	CHEMBL809246	Inhibitory activity against thymidylate synthase from human	B	BAO_0000357	single protein format	None	None	None	None	None	CHEMBL1952	Thymidylate synthase	Homo sapiens	SINGLE PROTEIN	CHEMBL1125372	1	Scientific Literature	J. Med. Chem.	1992	None
CHEMBL2348567		0	366.79	0	2.99	41	Cc1ncc([N+](=O)[O-])n1CCSc1nnc(-c2ccnc(Cl)c2)o1	IC50	'='	2200.0	nM	5.66			UO_0000065	15.42	0.32	2.67	5.02	False	CHEMBL2351311	Inhibition of human thymidylate synthase by spectrophotometric analysis	B	BAO_0000357	single protein format	Homo sapiens	None	None	None	None	CHEMBL1952	Thymidylate synthase	Homo sapiens	SINGLE PROTEIN	CHEMBL2346585	1	Scientific Literature	Bioorg. Med. Chem.	2013	None
CHEMBL46935		0	471.47	1	-0.48	table 1	Nc1nc2c(c(=O)[nH]1)N1CCN(c3ccc(C(=O)NC(CCC(=O)O)C(=O)O)cc3)CC1CN2	Inhibition	'='	16.0	%				UO_0000187					False	CHEMBL816058	Percent inhibition was measured against Thymidylate synthase (calf thymus) enzyme at 10E-4 M inhibitory concentration	B	BAO_0000357	single protein format	None	None	None	None	None	CHEMBL1952	Thymidylate synthase	Homo sapiens	SINGLE PROTEIN	CHEMBL1122152	1	Scientific Literature	J. Med. Chem.	1982	None
CHEMBL142176		0	306.78	0	3.36	8	Cc1[nH]c2nc(N)nc(O)c2c1Sc1ccc(Cl)cc1	IC50	'='	1000.0	nM	6.00			UO_0000065	19.56	0.41	2.64	6.83	False	CHEMBL816742	The inhibitory concentration of compound was evaluated on Human Thymidylate synthase	B	BAO_0000357	single protein format	None	None	None	None	None	CHEMBL1952	Thymidylate synthase	Homo sapiens	SINGLE PROTEIN	CHEMBL1129396	1	Scientific Literature	J. Med. Chem.	1996	None
CHEMBL1504947		0	198.18	0	-0.66	3	CCCC(=O)C1C(=O)NC(=O)NC1=O	Inhibition												False	CHEMBL3860829	Inhibition of human TS using by spectrophotometric analysis	B	BAO_0000357	single protein format	Homo sapiens	None	None	None	None	CHEMBL1952	Thymidylate synthase	Homo sapiens	SINGLE PROTEIN	CHEMBL3860049	1	Scientific Literature	J Med Chem	2016	None
CHEMBL423282		0	422.53	0	4.94	16	Cc1nc(O)c2c(Sc3ccc(S(=O)(=O)c4ccccc4)cc3)c(C)ccc2n1	Ki	'='	120.0	nM	6.92			UO_0000065	16.38	0.33	1.98	8.63	False	CHEMBL823516	Inhibition of human Thymidylate synthase	B	BAO_0000357	single protein format	None	None	None	None	None	CHEMBL1952	Thymidylate synthase	Homo sapiens	SINGLE PROTEIN	CHEMBL1126619	1	Scientific Literature	J. Med. Chem.	1993	None
CHEMBL275685		0	427.53	0	4.66	12	CN(Cc1ccc(S(=O)(=O)c2ccccc2)cc1)c1ccc2c3c(cccc13)C(N)=N2	Kii	'='	0.03	uM				UO_0000064					False	CHEMBL809246	Inhibitory activity against thymidylate synthase from human	B	BAO_0000357	single protein format	None	None	None	None	None	CHEMBL1952	Thymidylate synthase	Homo sapiens	SINGLE PROTEIN	CHEMBL1125372	1	Scientific Literature	J. Med. Chem.	1992	None
CHEMBL3121463		0	453.46	1	5.97	7	COc1ccc(N(C)Cc2nc3cc(C(F)(F)F)ccc3nc2-c2ccccc2)cc1OC	Inhibition						Not Active						False	CHEMBL3122551	Competitive inhibition of human thymidylate synthase at 10 uM by spectrophotometry	B	BAO_0000357	single protein format	Homo sapiens	None	None	None	None	CHEMBL1952	Thymidylate synthase	Homo sapiens	SINGLE PROTEIN	CHEMBL3120154	1	Scientific Literature	Eur. J. Med. Chem.	2014	None
CHEMBL3121446		0	636.67	2	6.35	20	CCOC(=O)CC[C@H](NC(=O)c1ccc(N(CC)Cc2nc3cc(C(F)(F)F)ccc3nc2-c2ccccc2)cc1)C(=O)OCC	Inhibition						Not Active						False	CHEMBL3122551	Competitive inhibition of human thymidylate synthase at 10 uM by spectrophotometry	B	BAO_0000357	single protein format	Homo sapiens	None	None	None	None	CHEMBL1952	Thymidylate synthase	Homo sapiens	SINGLE PROTEIN	CHEMBL3120154	1	Scientific Literature	Eur. J. Med. Chem.	2014	None
CHEMBL3121444		0	497.52	1	6.37	18	CCN(Cc1nc2cc(C(F)(F)F)ccc2nc1-c1ccccc1)c1cc(OC)c(OC)c(OC)c1	Inhibition						Not Active						False	CHEMBL3122551	Competitive inhibition of human thymidylate synthase at 10 uM by spectrophotometry	B	BAO_0000357	single protein format	Homo sapiens	None	None	None	None	CHEMBL1952	Thymidylate synthase	Homo sapiens	SINGLE PROTEIN	CHEMBL3120154	1	Scientific Literature	Eur. J. Med. Chem.	2014	None
CHEMBL3121468		0	441.88	1	7.00	12	CCN(Cc1nc2cc(C(F)(F)F)ccc2nc1-c1ccccc1)c1ccc(Cl)cc1	Inhibition						Not Active						False	CHEMBL3122551	Competitive inhibition of human thymidylate synthase at 10 uM by spectrophotometry	B	BAO_0000357	single protein format	Homo sapiens	None	None	None	None	CHEMBL1952	Thymidylate synthase	Homo sapiens	SINGLE PROTEIN	CHEMBL3120154	1	Scientific Literature	Eur. J. Med. Chem.	2014	None
CHEMBL2387090		0	428.56	0	3.27	8m	Nc1nc(N)c2cc(CSC(=S)N3CCN(c4ccc(F)cc4)CC3)ccc2n1	Inhibition	'='	19.94	%				UO_0000187					False	CHEMBL2388425	Inhibition of human recombinant His-tagged thymidylate synthase assessed as N5,N10-methylenetetrahydrofolate oxidation to dihydrofolate at 50 uM after 20 mins by UV spectrophotometric analysis relative to control	B	BAO_0000357	single protein format	Homo sapiens	None	None	None	None	CHEMBL1952	Thymidylate synthase	Homo sapiens	SINGLE PROTEIN	CHEMBL2385040	1	Scientific Literature	Eur. J. Med. Chem.	2013	None
CHEMBL400364		0	317.33	0	2.20	10	Cc1[nH]c2nc(N)[nH]c(=O)c2c1Sc1ccc([N+](=O)[O-])cc1	IC50	'>'	15000.0	nM				UO_0000065					False	CHEMBL665819	The inhibitory concentration of compound against Dihydrofolate reductases on Pneumocystis carini	B	BAO_0000357	single protein format	Pneumocystis carinii	None	None	None	None	CHEMBL1952	Thymidylate synthase	Homo sapiens	SINGLE PROTEIN	CHEMBL1129396	1	Scientific Literature	J. Med. Chem.	1996	None
CHEMBL349723		0	285.33	0	2.17	25	Cc1ccc2nc(N)nc(O)c2c1Sc1ccnnc1	Ki	'='	13.0	nM	7.89			UO_0000065	27.64	0.54	5.72	8.06	False	CHEMBL823517	Inhibition of human Thymidylate synthase	B	BAO_0000357	single protein format	None	None	None	None	None	CHEMBL1952	Thymidylate synthase	Homo sapiens	SINGLE PROTEIN	CHEMBL1126619	1	Scientific Literature	J. Med. Chem.	1993	None
CHEMBL171189		0	347.42	0	3.34	7e	C#CCN(Cc1ccc2nc(C)nc(O)c2c1)c1cccc(C(C)O)c1	Kii	'='	3.6	uM				UO_0000064					False	CHEMBL817305	Inhibitory activity against human thymidylate synthase	B	BAO_0000357	single protein format	None	None	None	None	None	CHEMBL1952	Thymidylate synthase	Homo sapiens	SINGLE PROTEIN	CHEMBL1129494	1	Scientific Literature	J. Med. Chem.	1996	None
CHEMBL170767		0	317.39	0	3.59	7b	C#CCN(Cc1ccc2nc(C)nc(O)c2c1)c1cccc(C)c1	Kii	'='	3.4	uM				UO_0000064					False	CHEMBL817305	Inhibitory activity against human thymidylate synthase	B	BAO_0000357	single protein format	None	None	None	None	None	CHEMBL1952	Thymidylate synthase	Homo sapiens	SINGLE PROTEIN	CHEMBL1129494	1	Scientific Literature	J. Med. Chem.	1996	None
CHEMBL1738740		0	507.53	1	2.61	7	Nc1nc2sc3cccc(CNc4ccc5c(c4)CN([C@@H](CCC(=O)O)C(=O)O)C5=O)c3c2c(=O)[nH]1	IC50	'='	34.0	nM	7.47			UO_0000065	14.72	0.28	4.86	4.18	False	CHEMBL1819659	Inhibition of human TS assessed as oxidation of tetrahydrofolate to dihydrofolate after 2 to 12 mins by spectrophotometry	B	BAO_0000357	single protein format	Homo sapiens	None	None	None	None	CHEMBL1952	Thymidylate synthase	Homo sapiens	SINGLE PROTEIN	CHEMBL1817595	1	Scientific Literature	Bioorg. Med. Chem.	2011	None
CHEMBL417222		0	443.53	0	4.12	7n	C#CCN(Cc1ccc2nc(C)nc(O)c2c1)c1ccc(S(=O)(=O)c2ccccc2)cc1	Kis	'='	0.012	uM				UO_0000064					False	CHEMBL815450	Inhibitory activity against human thymidylate synthase	B	BAO_0000357	single protein format	None	None	None	None	None	CHEMBL1952	Thymidylate synthase	Homo sapiens	SINGLE PROTEIN	CHEMBL1129494	1	Scientific Literature	J. Med. Chem.	1996	None
CHEMBL352633		0	450.44	0	2.95	7s	C#CCN(Cc1ccc2nc(C)nc(O)c2c1)c1ccc(S(N)(=O)=O)c(C(F)(F)F)c1	Kis	'='	0.036	uM				UO_0000064					False	CHEMBL815450	Inhibitory activity against human thymidylate synthase	B	BAO_0000357	single protein format	None	None	None	None	None	CHEMBL1952	Thymidylate synthase	Homo sapiens	SINGLE PROTEIN	CHEMBL1129494	1	Scientific Literature	J. Med. Chem.	1996	None
CHEMBL352633		0	450.44	0	2.95	7s	C#CCN(Cc1ccc2nc(C)nc(O)c2c1)c1ccc(S(N)(=O)=O)c(C(F)(F)F)c1	Kii	'='	0.07	uM				UO_0000064					False	CHEMBL817305	Inhibitory activity against human thymidylate synthase	B	BAO_0000357	single protein format	None	None	None	None	None	CHEMBL1952	Thymidylate synthase	Homo sapiens	SINGLE PROTEIN	CHEMBL1129494	1	Scientific Literature	J. Med. Chem.	1996	None
CHEMBL290277		0	864.82	3	-0.35	32	C#CCN(Cc1ccc2nc(N)nc(O)c2c1)c1ccc(C(=O)NC(CCC(=O)NC(CCC(=O)NC(CCC(=O)NC(CCC(=O)O)C(=O)O)C(=O)O)C(=O)O)C(=O)O)cc1	Ki	'='	0.041	nM	10.39			UO_0000065	12.01	0.23	10.74	2.75	False	CHEMBL818066	Compound was tested for inhibition of human (WI-L2) thymidylate synthase	B	BAO_0000357	single protein format	None	None	None	None	None	CHEMBL1952	Thymidylate synthase	Homo sapiens	SINGLE PROTEIN	CHEMBL1124318	1	Scientific Literature	J. Med. Chem.	1989	None
CHEMBL73018		0	273.36	0	2.64	6t	CCSc1ccc2c(c1)-c1c(O)nc(N)nc1CC2	Inhibition	'='	34.0	%				UO_0000187					False	CHEMBL811214	Tested for inhibition against thymidylate synthase (TS) in Candida albicans at 100 uM	B	BAO_0000357	single protein format	Candida albicans	None	None	None	None	CHEMBL1952	Thymidylate synthase	Homo sapiens	SINGLE PROTEIN	CHEMBL1126757	1	Scientific Literature	J. Med. Chem.	1993	None
CHEMBL74724		0	244.68	0	3.45	8h	Cc1nc(O)c2c(ccc3ccc(Cl)cc32)n1	IC50	'='	440.0	nM	6.36			UO_0000065	25.98	0.51	2.91	13.82	False	CHEMBL809252	Activity against human thymidylate synthase (TS)	B	BAO_0000357	single protein format	Homo sapiens	None	None	None	None	CHEMBL1952	Thymidylate synthase	Homo sapiens	SINGLE PROTEIN	CHEMBL1126757	1	Scientific Literature	J. Med. Chem.	1993	None
CHEMBL440496		0	246.70	0	2.91	7i	Cc1nc(O)c2c(n1)CCc1ccc(Cl)cc1-2	Inhibition	'='	43.3	%				UO_0000187					False	CHEMBL808506	Tested against thymidylate synthase (TS) in Candida albicans at 20.6 uM	B	BAO_0000357	single protein format	Candida albicans	None	None	None	None	CHEMBL1952	Thymidylate synthase	Homo sapiens	SINGLE PROTEIN	CHEMBL1126757	1	Scientific Literature	J. Med. Chem.	1993	None
CHEMBL74558		0	231.23	0	1.67	6j	Nc1nc(O)c2c(n1)CCc1cc(F)ccc1-2	IC50	'='	107000.0	nM		Outside typical range		UO_0000065					False	CHEMBL809253	Tested for inhibition against thymidylate synthase (TS) in human	B	BAO_0000357	single protein format	None	None	None	None	None	CHEMBL1952	Thymidylate synthase	Homo sapiens	SINGLE PROTEIN	CHEMBL1126757	1	Scientific Literature	J. Med. Chem.	1993	None
CHEMBL440496		0	246.70	0	2.91	7i	Cc1nc(O)c2c(n1)CCc1ccc(Cl)cc1-2	IC50	'='	3100.0	nM	5.51			UO_0000065	22.33	0.44	2.60	11.97	False	CHEMBL809252	Activity against human thymidylate synthase (TS)	B	BAO_0000357	single protein format	Homo sapiens	None	None	None	None	CHEMBL1952	Thymidylate synthase	Homo sapiens	SINGLE PROTEIN	CHEMBL1126757	1	Scientific Literature	J. Med. Chem.	1993	None
CHEMBL307586		0	244.68	0	3.45	8b	Cc1nc(O)c2c(ccc3c(Cl)cccc32)n1	IC50	'='	3900.0	nM	5.41			UO_0000065	22.11	0.43	1.96	11.76	False	CHEMBL809252	Activity against human thymidylate synthase (TS)	B	BAO_0000357	single protein format	Homo sapiens	None	None	None	None	CHEMBL1952	Thymidylate synthase	Homo sapiens	SINGLE PROTEIN	CHEMBL1126757	1	Scientific Literature	J. Med. Chem.	1993	None
CHEMBL2368784		0	766.66	3	-1.13	3b	Cc1nc(N)nc(O)c1N(CCN(C)c1ccc(C(=O)NC(CCC(=O)O)C(=O)O)cc1)Cc1cn([C@H]2C[C@H](O)[C@@H](COP(=O)(O)O)O2)c(=O)[nH]c1=O	IC50	'='	1000.0	nM	6.00			UO_0000065	7.83	0.15	7.13	1.80	False	CHEMBL814751	Inhibition of human thymidylate synthase at 600 uM concentration of 5,10-CH2-H4PteGlu	B	BAO_0000357	single protein format	None	None	None	None	None	CHEMBL1952	Thymidylate synthase	Homo sapiens	SINGLE PROTEIN	CHEMBL1124003	1	Scientific Literature	J. Med. Chem.	1988	None
CHEMBL2368784		0	766.66	3	-1.13	3b	Cc1nc(N)nc(O)c1N(CCN(C)c1ccc(C(=O)NC(CCC(=O)O)C(=O)O)cc1)Cc1cn([C@H]2C[C@H](O)[C@@H](COP(=O)(O)O)O2)c(=O)[nH]c1=O	Kii	'='	0.2	uM				UO_0000064					False	CHEMBL814755	Mixed inhibition of the human thymidylate synthase at 28 uM of 5,10-CH2-H4PteGlu5	B	BAO_0000357	single protein format	None	None	None	None	None	CHEMBL1952	Thymidylate synthase	Homo sapiens	SINGLE PROTEIN	CHEMBL1124003	1	Scientific Literature	J. Med. Chem.	1988	None
CHEMBL2437301		0	303.39	0	1.55	4a	N=c1scc(-c2ccccc2)n1CC(=O)N1CCOCC1	Ki	'='	6220.0	nM	5.21			UO_0000065	17.16	0.34	3.66	8.93	False	CHEMBL2439369	Inhibition of human thymidylate synthase	B	BAO_0000357	single protein format	Homo sapiens	None	None	None	None	CHEMBL1952	Thymidylate synthase	Homo sapiens	SINGLE PROTEIN	CHEMBL2434944	1	Scientific Literature	Eur. J. Med. Chem.	2013	None
CHEMBL309184		0	282.13	0	2.84	6aa	Nc1nc(O)c2c(n1)CCc1cc(Cl)c(Cl)cc1-2	IC50	'='	6500.0	nM	5.19			UO_0000065	18.39	0.39	2.35	7.20	False	CHEMBL816054	Inhibition against thymidylate synthase (TS) in calf thymus	B	BAO_0000357	single protein format	None	None	None	None	None	CHEMBL1952	Thymidylate synthase	Homo sapiens	SINGLE PROTEIN	CHEMBL1126757	1	Scientific Literature	J. Med. Chem.	1993	None
CHEMBL76122		0	335.79	0	4.75	18c	Oc1nc(NCc2ccccc2)nc2ccc3ccc(Cl)cc3c12	Inhibition	'='	44.0	%				UO_0000187					False	CHEMBL813093	Tested against thymidylate synthase (TS) in Candida albicans at 10.4 uM	B	BAO_0000357	single protein format	Candida albicans	None	None	None	None	CHEMBL1952	Thymidylate synthase	Homo sapiens	SINGLE PROTEIN	CHEMBL1126757	1	Scientific Literature	J. Med. Chem.	1993	None
CHEMBL75388		0	228.25	0	1.11	15m	Nc1ccc2c(c1)CCc1nc(N)nc(O)c1-2	IC50	'='	156000.0	nM		Outside typical range		UO_0000065					False	CHEMBL816054	Inhibition against thymidylate synthase (TS) in calf thymus	B	BAO_0000357	single protein format	None	None	None	None	None	CHEMBL1952	Thymidylate synthase	Homo sapiens	SINGLE PROTEIN	CHEMBL1126757	1	Scientific Literature	J. Med. Chem.	1993	None
CHEMBL75501		0	237.26	0	1.51	6p	C#Cc1ccc2c(c1)-c1c(O)nc(N)nc1CC2	IC50	'='	97000.0	nM	4.01			UO_0000065	16.91	0.30	2.50	5.57	False	CHEMBL883513	Inhibition against thymidylate synthase (TS) in Candida albicans	B	BAO_0000357	single protein format	Candida albicans	None	None	None	None	CHEMBL1952	Thymidylate synthase	Homo sapiens	SINGLE PROTEIN	CHEMBL1126757	1	Scientific Literature	J. Med. Chem.	1993	None
CHEMBL75829		0	289.34	0	3.20	6i	Nc1nc(O)c2c(n1)CCc1c(-c3ccccc3)cccc1-2	Inhibition	'='	2.8	%				UO_0000187					False	CHEMBL809422	Tested for percent inhibition against thymidylate synthase (TS) in Candida albicans at 100 uM	B	BAO_0000357	single protein format	Candida albicans	None	None	None	None	CHEMBL1952	Thymidylate synthase	Homo sapiens	SINGLE PROTEIN	CHEMBL1126757	1	Scientific Literature	J. Med. Chem.	1993	None
CHEMBL75194		0	261.28	0	3.22	4z	Nc1nc(O)c2c3ccccc3c3ccccc3c2n1	IC50	'='	24000.0	nM	4.62			UO_0000065	17.68	0.32	1.40	6.41	False	CHEMBL809253	Tested for inhibition against thymidylate synthase (TS) in human	B	BAO_0000357	single protein format	None	None	None	None	None	CHEMBL1952	Thymidylate synthase	Homo sapiens	SINGLE PROTEIN	CHEMBL1126757	1	Scientific Literature	J. Med. Chem.	1993	None
CHEMBL74219		0	336.13	0	3.40	8d	Cc1nc(O)c2c(ccc3c(I)cccc32)n1	IC50	'='	8800.0	nM	5.06			UO_0000065	15.04	0.41	1.66	10.99	False	CHEMBL809252	Activity against human thymidylate synthase (TS)	B	BAO_0000357	single protein format	Homo sapiens	None	None	None	None	CHEMBL1952	Thymidylate synthase	Homo sapiens	SINGLE PROTEIN	CHEMBL1126757	1	Scientific Literature	J. Med. Chem.	1993	None
CHEMBL76349		0	263.30	0	2.68	6y	Nc1nc(O)c2c(n1)CCc1c-2ccc2ccccc12	Inhibition	'='	19.0	%				UO_0000187					False	CHEMBL816059	Tested against thymidylate synthase (TS) in calf thymus at 59 uM	B	BAO_0000357	single protein format	None	None	None	None	None	CHEMBL1952	Thymidylate synthase	Homo sapiens	SINGLE PROTEIN	CHEMBL1126757	1	Scientific Literature	J. Med. Chem.	1993	None
CHEMBL75891		0	245.67	0	2.72	4h	Nc1nc(O)c2c(ccc3cc(Cl)ccc32)n1	IC50	'='	45400.0	nM	4.34			UO_0000065	17.68	0.35	1.62	6.03	False	CHEMBL809253	Tested for inhibition against thymidylate synthase (TS) in human	B	BAO_0000357	single protein format	None	None	None	None	None	CHEMBL1952	Thymidylate synthase	Homo sapiens	SINGLE PROTEIN	CHEMBL1126757	1	Scientific Literature	J. Med. Chem.	1993	None
CHEMBL307237		0	239.28	0	2.63	22	CCc1ccc2ccc3nc(N)nc(O)c3c2c1	IC50	'='	490.0	nM	6.31			UO_0000065	26.37	0.48	3.68	8.76	False	CHEMBL809253	Tested for inhibition against thymidylate synthase (TS) in human	B	BAO_0000357	single protein format	None	None	None	None	None	CHEMBL1952	Thymidylate synthase	Homo sapiens	SINGLE PROTEIN	CHEMBL1126757	1	Scientific Literature	J. Med. Chem.	1993	None
CHEMBL312313		0	337.12	0	2.68	4f	Nc1nc(O)c2c(ccc3c(I)cccc32)n1	IC50	'='	1310.0	nM	5.88			UO_0000065	17.45	0.47	3.20	8.17	False	CHEMBL809253	Tested for inhibition against thymidylate synthase (TS) in human	B	BAO_0000357	single protein format	None	None	None	None	None	CHEMBL1952	Thymidylate synthase	Homo sapiens	SINGLE PROTEIN	CHEMBL1126757	1	Scientific Literature	J. Med. Chem.	1993	None
CHEMBL306705		0	290.12	0	2.83	4b	Nc1nc(O)c2c(ccc3ccc(Br)cc32)n1	IC50	'='	158.0	nM	6.80			UO_0000065	23.44	0.55	3.97	9.44	False	CHEMBL816054	Inhibition against thymidylate synthase (TS) in calf thymus	B	BAO_0000357	single protein format	None	None	None	None	None	CHEMBL1952	Thymidylate synthase	Homo sapiens	SINGLE PROTEIN	CHEMBL1126757	1	Scientific Literature	J. Med. Chem.	1993	None
CHEMBL73927		0	226.24	0	1.65	15i	Nc1nc(O)c2c(ccc3cccc(N)c32)n1	IC50	'='	15600.0	nM	4.81			UO_0000065	21.25	0.39	3.16	4.90	False	CHEMBL809253	Tested for inhibition against thymidylate synthase (TS) in human	B	BAO_0000357	single protein format	None	None	None	None	None	CHEMBL1952	Thymidylate synthase	Homo sapiens	SINGLE PROTEIN	CHEMBL1126757	1	Scientific Literature	J. Med. Chem.	1993	None
CHEMBL160215		0	461.97	1	5.10	7c	C#CCN(Cc1ccc2nc(C)nc(O)c2c1)c1ccc([S+]([O-])c2ccccc2)c(Cl)c1	Ki	'='	37.0	nM	7.43			UO_0000065	16.09	0.32	2.33	11.21	False	CHEMBL811587	Binding affinity against recombinant human thymidylate synthase	B	BAO_0000357	single protein format	None	None	None	None	None	CHEMBL1952	Thymidylate synthase	Homo sapiens	SINGLE PROTEIN	CHEMBL1129952	1	Scientific Literature	J. Med. Chem.	1997	None
CHEMBL353951		0	362.82	0	3.81	7p	C#CCN(Cc1ccc2nc(C)nc(O)c2c1)c1ccc(C#N)c(Cl)c1	Kis	'='	0.037	uM				UO_0000064					False	CHEMBL815450	Inhibitory activity against human thymidylate synthase	B	BAO_0000357	single protein format	None	None	None	None	None	CHEMBL1952	Thymidylate synthase	Homo sapiens	SINGLE PROTEIN	CHEMBL1129494	1	Scientific Literature	J. Med. Chem.	1996	None
CHEMBL353951		0	362.82	0	3.81	7p	C#CCN(Cc1ccc2nc(C)nc(O)c2c1)c1ccc(C#N)c(Cl)c1	Kii	'='	0.079	uM				UO_0000064					False	CHEMBL817305	Inhibitory activity against human thymidylate synthase	B	BAO_0000357	single protein format	None	None	None	None	None	CHEMBL1952	Thymidylate synthase	Homo sapiens	SINGLE PROTEIN	CHEMBL1129494	1	Scientific Literature	J. Med. Chem.	1996	None
CHEMBL2178604		0	422.45	0	1.13	6a	Nc1nc(N)c2nc(CNc3ccc(C(=O)N4CCC(C(=O)O)CC4)cc3)cnc2n1	Inhibition						Not Active						False	CHEMBL2183552	Inhibition of human TS at 15 uM by spectrophotometric analysis	B	BAO_0000357	single protein format	Homo sapiens	None	None	None	None	CHEMBL1952	Thymidylate synthase	Homo sapiens	SINGLE PROTEIN	CHEMBL2176920	1	Scientific Literature	J. Med. Chem.	2012	None
CHEMBL2178603		0	464.53	0	1.78	5e	CCc1ccc(NCc2cnc3nc(N)nc(N)c3n2)cc1C(=O)N1CCC(C(=O)OC)CC1	Inhibition						Not Active						False	CHEMBL2183551	Inhibition of human TS at 30 uM by spectrophotometric analysis	B	BAO_0000357	single protein format	Homo sapiens	None	None	None	None	CHEMBL1952	Thymidylate synthase	Homo sapiens	SINGLE PROTEIN	CHEMBL2176920	1	Scientific Literature	J. Med. Chem.	2012	None
CHEMBL1232399		0	436.48	0	1.22	1	COC(=O)C1CCN(C(=O)c2ccc(NCc3cnc4nc(N)nc(N)c4n3)cc2)CC1	Ki						Not Active						False	CHEMBL2183556	Inhibition of human TS by spectrophotometric analysis	B	BAO_0000357	single protein format	Homo sapiens	None	None	None	None	CHEMBL1952	Thymidylate synthase	Homo sapiens	SINGLE PROTEIN	CHEMBL2176920	1	Scientific Literature	J. Med. Chem.	2012	None
CHEMBL34259	METHOTREXATE	4	454.45	0	0.27	MTX	CN(Cc1cnc2nc(N)nc(N)c2n1)c1ccc(C(=O)N[C@@H](CCC(=O)O)C(=O)O)cc1	Ki	'='	600.0	nM	6.22			UO_0000065	13.69	0.26	5.95	2.96	False	CHEMBL2183556	Inhibition of human TS by spectrophotometric analysis	B	BAO_0000357	single protein format	Homo sapiens	None	None	None	None	CHEMBL1952	Thymidylate synthase	Homo sapiens	SINGLE PROTEIN	CHEMBL2176920	1	Scientific Literature	J. Med. Chem.	2012	None
CHEMBL1622	FOLIC ACID	4	441.40	1	-0.04	Folic acid	Nc1nc(=O)c2nc(CNc3ccc(C(=O)N[C@@H](CCC(=O)O)C(=O)O)cc3)cnc2[nH]1	IC50	'='	290000.0	nM		Outside typical range		UO_0000065					False	CHEMBL809254	Ability to inhibit thymidylate synthase derived from human leukemia K562 cells	B	BAO_0000219	cell-based format	None	None	None	K562	None	CHEMBL1952	Thymidylate synthase	Homo sapiens	SINGLE PROTEIN	CHEMBL1123717	1	Scientific Literature	J. Med. Chem.	1987	CHEMBL3308378
CHEMBL57333		0	303.36	0	3.28	7a	C#CCN(Cc1ccc2nc(C)nc(O)c2c1)c1ccccc1	Kis	'='	2.2	uM				UO_0000064					False	CHEMBL815450	Inhibitory activity against human thymidylate synthase	B	BAO_0000357	single protein format	None	None	None	None	None	CHEMBL1952	Thymidylate synthase	Homo sapiens	SINGLE PROTEIN	CHEMBL1129494	1	Scientific Literature	J. Med. Chem.	1996	None
CHEMBL2180553		0	436.42	0	4.20	5, AG-670/15094034	O=C(CC1S/C(=N\N=C\c2ccccc2O)N=C1O)Nc1cccc(C(F)(F)F)c1	Ki	'='	2500.0	nM	5.60			UO_0000065	12.84	0.26	1.40	5.25	False	CHEMBL2186813	Inhibition of human thymidylate synthase expressed in Escherichia coli incubated for 1 hr using varying dUMP levels by spectrophotometry based Lineweaver-Burk method	B	BAO_0000019	assay format	Homo sapiens	None	None	None	None	CHEMBL1952	Thymidylate synthase	Homo sapiens	SINGLE PROTEIN	CHEMBL2177012	1	Scientific Literature	J. Med. Chem.	2012	None
CHEMBL1973426		0	376.37	0	-0.81	9, AJ-030/12105275	O=C(NC(=O)c1cn(CCNCCO)c(=O)[nH]c1=O)OCc1ccccc1	Inhibition	'='	36.0	%				UO_0000187					False	CHEMBL2186823	Inhibition of human thymidylate synthase expressed in Escherichia coli at 100 uM incubated for 1 hr by spectrophotometry	B	BAO_0000019	assay format	Homo sapiens	None	None	None	None	CHEMBL1952	Thymidylate synthase	Homo sapiens	SINGLE PROTEIN	CHEMBL2177012	1	Scientific Literature	J. Med. Chem.	2012	None
CHEMBL2180553		0	436.42	0	4.20	5, AG-670/15094034	O=C(CC1S/C(=N\N=C\c2ccccc2O)N=C1O)Nc1cccc(C(F)(F)F)c1	IC50	'='	90000.0	nM	4.05			UO_0000065	9.27	0.18	-0.15	3.79	False	CHEMBL2186825	Inhibition of human thymidylate synthase expressed in Escherichia coli incubated for 1 hr by spectrophotometry	B	BAO_0000019	assay format	Homo sapiens	None	None	None	None	CHEMBL1952	Thymidylate synthase	Homo sapiens	SINGLE PROTEIN	CHEMBL2177012	1	Scientific Literature	J. Med. Chem.	2012	None
CHEMBL443763		0	401.42	0	0.86	5 (LY-316373)	Nc1ncc(CCCc2ccc(C(=O)N[C@@H](CCC(=O)O)C(=O)O)cc2)c(N)n1	Ki	'>'	5000.0	nM				UO_0000065					False	CHEMBL811588	Binding affinity against Recombinant human thymidylate synthase (TS)	B	BAO_0000357	single protein format	None	None	None	None	None	CHEMBL1952	Thymidylate synthase	Homo sapiens	SINGLE PROTEIN	CHEMBL1152109	1	Scientific Literature	Bioorg. Med. Chem. Lett.	1996	None
CHEMBL55263		0	316.41	0	3.84	11	Cc1cc(CN(C)c2ccc3c4c(ccc(C)c24)C(N)=N3)ccn1	Ki	'='	4.0	nM	8.40			UO_0000065	26.54	0.48	4.56	15.41	False	CHEMBL815566	Inhibitory effect against recombinant human thymidylate synthase	B	BAO_0000357	single protein format	None	None	None	None	None	CHEMBL1952	Thymidylate synthase	Homo sapiens	SINGLE PROTEIN	CHEMBL1128577	1	Scientific Literature	J. Med. Chem.	1995	None
CHEMBL161173		0	472.57	1	5.19	32	COc1ccc(S(=O)(=O)c2ccc(CN(C)c3ccc4c5c(ccc(C)c35)C(=O)N4)cc2)cc1	Kis	'='	0.064	uM				UO_0000064					False	CHEMBL809247	Inhibitory activity against thymidylate synthase from human	B	BAO_0000357	single protein format	None	None	None	None	None	CHEMBL1952	Thymidylate synthase	Homo sapiens	SINGLE PROTEIN	CHEMBL1125372	1	Scientific Literature	J. Med. Chem.	1992	None
CHEMBL162593		0	470.98	0	3.50	19	CN(Cc1ccc(S(=O)(=O)N2CCOCC2)cc1)c1ccc2c3c(ccc(Cl)c13)C(N)=N2	Kii	'='	0.02	uM				UO_0000064					False	CHEMBL809246	Inhibitory activity against thymidylate synthase from human	B	BAO_0000357	single protein format	None	None	None	None	None	CHEMBL1952	Thymidylate synthase	Homo sapiens	SINGLE PROTEIN	CHEMBL1125372	1	Scientific Literature	J. Med. Chem.	1992	None
CHEMBL350840		0	459.57	0	4.68	24	CC(=O)c1cccc2c(N(C)Cc3ccc(S(=O)(=O)c4ccc(N)cc4)cc3)ccc(N)c12	Kis	'='	0.14	uM				UO_0000064					False	CHEMBL809247	Inhibitory activity against thymidylate synthase from human	B	BAO_0000357	single protein format	None	None	None	None	None	CHEMBL1952	Thymidylate synthase	Homo sapiens	SINGLE PROTEIN	CHEMBL1125372	1	Scientific Literature	J. Med. Chem.	1992	None
CHEMBL351840		0	297.38	0	3.75	9	CCc1ccc2nc(C)nc(O)c2c1Sc1ccncc1	Ki	'='	200.0	nM	6.70			UO_0000065	22.53	0.44	2.95	11.37	False	CHEMBL823517	Inhibition of human Thymidylate synthase	B	BAO_0000357	single protein format	None	None	None	None	None	CHEMBL1952	Thymidylate synthase	Homo sapiens	SINGLE PROTEIN	CHEMBL1126619	1	Scientific Literature	J. Med. Chem.	1993	None
CHEMBL165453		0	326.38	0	3.80	14	Cc1nc(O)c2c(Sc3ccc(C(=O)O)cc3)c(C)ccc2n1	Ki	'='	65.0	nM	7.19			UO_0000065	22.02	0.43	3.39	8.63	False	CHEMBL823516	Inhibition of human Thymidylate synthase	B	BAO_0000357	single protein format	None	None	None	None	None	CHEMBL1952	Thymidylate synthase	Homo sapiens	SINGLE PROTEIN	CHEMBL1126619	1	Scientific Literature	J. Med. Chem.	1993	None
CHEMBL162613		0	327.37	0	4.01	15	Cc1nc(O)c2c(Sc3ccc([N+](=O)[O-])cc3)c(C)ccc2n1	Ki	'='	56.0	nM	7.25			UO_0000065	22.15	0.43	3.24	8.13	False	CHEMBL823517	Inhibition of human Thymidylate synthase	B	BAO_0000357	single protein format	None	None	None	None	None	CHEMBL1952	Thymidylate synthase	Homo sapiens	SINGLE PROTEIN	CHEMBL1126619	1	Scientific Literature	J. Med. Chem.	1993	None
CHEMBL302555		0	437.28	1	6.02	2c	O=C1OC(c2ccc(O)c(Cl)c2)(c2ccc(O)c(Cl)c2)c2cc3ccccc3cc21	IF	'='	0.103										False	CHEMBL816744	Inhibition factor for Human Thymidylate synthase at 27 uM.	B	BAO_0000357	single protein format	None	None	None	None	None	CHEMBL1952	Thymidylate synthase	Homo sapiens	SINGLE PROTEIN	CHEMBL1132636	1	Scientific Literature	J. Med. Chem.	1999	None
CHEMBL225072	PEMETREXED	4	427.42	1	0.67	LY-231514, alimta	Nc1nc(=O)c2c(CCc3ccc(C(=O)N[C@@H](CCC(=O)O)C(=O)O)cc3)c[nH]c2[nH]1	IC50	'='	29000.0	nM	4.54			UO_0000065	10.62	0.20	3.87	2.37	True	CHEMBL1115355	Inhibition of human thymidylate synthase	B	BAO_0000357	single protein format	Homo sapiens	None	None	None	None	CHEMBL1952	Thymidylate synthase	Homo sapiens	SINGLE PROTEIN	CHEMBL1156263	1	Scientific Literature	J. Med. Chem.	2010	None
CHEMBL22708		0	457.49	0	1.05	2	CN(CC1CCc2nc(N)nc(O)c2C1)c1ccc(C(=O)NC(CCC(=O)O)C(=O)O)cc1	Inhibition	'='	50.0	%				UO_0000187					False	CHEMBL880228	Inhibition of Calf thymus thymidylate synthase in the presence of 20 uM	B	BAO_0000357	single protein format	None	None	None	None	None	CHEMBL1952	Thymidylate synthase	Homo sapiens	SINGLE PROTEIN	CHEMBL1123906	1	Scientific Literature	J. Med. Chem.	1987	None
CHEMBL2047248		0	353.22	0	4.14	8	Nc1nc2c(c(Nc3cccc(Br)c3)n1)-c1ccccc1C2	IC50	'>'	12000.0	nM				UO_0000065					False	CHEMBL2050305	Inhibition of human thymidylate synthase	B	BAO_0000357	single protein format	Homo sapiens	None	None	None	None	CHEMBL1952	Thymidylate synthase	Homo sapiens	SINGLE PROTEIN	CHEMBL2046359	1	Scientific Literature	Bioorg. Med. Chem.	2012	None
CHEMBL63857	PHENOLPHTHALEIN	4	318.33	0	3.56	PTH	O=C1OC(c2ccc(O)cc2)(c2ccc(O)cc2)c2ccccc21	Ki	'='	1200.0	nM	5.92			UO_0000065	18.60	0.34	2.36	8.87	False	CHEMBL1815020	Inhibition of human thymidylate synthase using N5,N10-methylene tetrahydrofolate by chromogenic assay	B	BAO_0000357	single protein format	Homo sapiens	None	None	None	None	CHEMBL1952	Thymidylate synthase	Homo sapiens	SINGLE PROTEIN	CHEMBL1811787	1	Scientific Literature	J. Med. Chem.	2011	None
CHEMBL1814085		0	430.85	0	4.56	22A	Cc1cc(N2C(=O)c3cccc(C)c3C2=O)ccc1N1C(=O)c2ccc(Cl)cc2C1=O	Inhibition						Not Active						False	CHEMBL1815021	Inhibition of human thymidylate synthase using N5,N10-methylene tetrahydrofolate at 50 uM by chromogenic assay	B	BAO_0000357	single protein format	Homo sapiens	None	None	None	None	CHEMBL1952	Thymidylate synthase	Homo sapiens	SINGLE PROTEIN	CHEMBL1811787	1	Scientific Literature	J. Med. Chem.	2011	None
CHEMBL3407794		0	878.96	3	-6.59	7	CC(C)C[C@H](NC(=O)[C@H](CCC(=O)O)NC(=O)[C@H](CO)NC(=O)[C@H](CC(N)=O)NC(=O)[C@@H](N)C(C)C)C(=O)N[C@@H](CO)C(=O)N[C@@H](CS)C(=O)N[C@@H](CCC(N)=O)C(=O)O	IC50	'='	300000.0	nM		Outside typical range		UO_0000065					False	CHEMBL3411864	Inhibition of His-tagged human thymidylate synthase F59A mutant after 1 hr by UV-visible spectrophotometry	B	BAO_0000357	single protein format	Homo sapiens	None	None	None	None	CHEMBL1952	Thymidylate synthase	Homo sapiens	SINGLE PROTEIN	CHEMBL3407430	1	Scientific Literature	J. Med. Chem.	2015	None
CHEMBL3125097		0	1010.19	None	None	1	CC(C)C[C@H](N)C(=O)N[C@@H](CO)C(=O)N[C@@H](CS)C(=O)N[C@@H](CCC(N)=O)C(=O)N[C@@H](CC(C)C)C(=O)N[C@@H](Cc1ccc(O)cc1)C(=O)N[C@@H](CCC(N)=O)C(=O)N[C@@H](CCCNC(=N)N)C(=O)O	IC50	'='	500000.0	nM		Outside typical range		UO_0000065					False	CHEMBL3411865	Inhibition of His-tagged human thymidylate synthase L198A mutant after 1 hr by UV-visible spectrophotometry	B	BAO_0000357	single protein format	Homo sapiens	None	None	None	None	CHEMBL1952	Thymidylate synthase	Homo sapiens	SINGLE PROTEIN	CHEMBL3407430	1	Scientific Literature	J. Med. Chem.	2015	None
CHEMBL3125089		0	1010.19	None	None	2	CC(C)C[C@H](N)C(=O)N[C@@H](CO)C(=O)N[C@@H](CS)C(=O)N[C@H](CCC(N)=O)C(=O)N[C@@H](CC(C)C)C(=O)N[C@@H](Cc1ccc(O)cc1)C(=O)N[C@@H](CCC(N)=O)C(=O)N[C@@H](CCCNC(=N)N)C(=O)O	IC50	'='	68000.0	nM	4.17			UO_0000065	4.13	None	None	None	False	CHEMBL3414404	Inhibition of wild-type His-tagged human thymidylate synthase after 1 hr by UV-visible spectrophotometry	B	BAO_0000357	single protein format	Homo sapiens	None	None	None	None	CHEMBL1952	Thymidylate synthase	Homo sapiens	SINGLE PROTEIN	CHEMBL3407430	1	Scientific Literature	J. Med. Chem.	2015	None
CHEMBL3407791		0	985.06	3	-3.71	4	CC(C)[C@H](NC(=O)[C@H](Cc1ccc(O)cc1)NC(=O)[C@H](Cc1ccccc1)NC(=O)[C@@H](N)CCC(N)=O)C(=O)N[C@H](C(=O)N[C@@H](CC(N)=O)C(=O)N[C@@H](CO)C(=O)N[C@@H](CCC(=O)O)C(=O)O)C(C)C	IC50	'='	56000.0	nM	4.25			UO_0000065	4.32	0.08	7.96	0.99	False	CHEMBL3411863	Inhibition of His-tagged human thymidylate synthase K47A mutant after 1 hr by UV-visible spectrophotometry	B	BAO_0000357	single protein format	Homo sapiens	None	None	None	None	CHEMBL1952	Thymidylate synthase	Homo sapiens	SINGLE PROTEIN	CHEMBL3407430	1	Scientific Literature	J. Med. Chem.	2015	None
CHEMBL3407793		0	909.99	3	-4.18	6	CC(C)C[C@H](NC(=O)[C@H](CCC(=O)O)NC(=O)[C@H](CO)NC(=O)[C@H](CC(N)=O)NC(=O)[C@@H](NC(=O)[C@@H](NC(=O)[C@@H](N)Cc1ccc(O)cc1)C(C)C)C(C)C)C(=O)N[C@@H](CO)C(=O)O	IC50	'='	57000.0	nM	4.24			UO_0000065	4.66	0.09	8.42	1.04	False	CHEMBL3411863	Inhibition of His-tagged human thymidylate synthase K47A mutant after 1 hr by UV-visible spectrophotometry	B	BAO_0000357	single protein format	Homo sapiens	None	None	None	None	CHEMBL1952	Thymidylate synthase	Homo sapiens	SINGLE PROTEIN	CHEMBL3407430	1	Scientific Literature	J. Med. Chem.	2015	None
CHEMBL3125089		0	1010.19	None	None	2	CC(C)C[C@H](N)C(=O)N[C@@H](CO)C(=O)N[C@@H](CS)C(=O)N[C@H](CCC(N)=O)C(=O)N[C@@H](CC(C)C)C(=O)N[C@@H](Cc1ccc(O)cc1)C(=O)N[C@@H](CCC(N)=O)C(=O)N[C@@H](CCCNC(=N)N)C(=O)O	IC50	'='	300000.0	nM		Outside typical range		UO_0000065					False	CHEMBL3411864	Inhibition of His-tagged human thymidylate synthase F59A mutant after 1 hr by UV-visible spectrophotometry	B	BAO_0000357	single protein format	Homo sapiens	None	None	None	None	CHEMBL1952	Thymidylate synthase	Homo sapiens	SINGLE PROTEIN	CHEMBL3407430	1	Scientific Literature	J. Med. Chem.	2015	None
CHEMBL3407791		0	985.06	3	-3.71	4	CC(C)[C@H](NC(=O)[C@H](Cc1ccc(O)cc1)NC(=O)[C@H](Cc1ccccc1)NC(=O)[C@@H](N)CCC(N)=O)C(=O)N[C@H](C(=O)N[C@@H](CC(N)=O)C(=O)N[C@@H](CO)C(=O)N[C@@H](CCC(=O)O)C(=O)O)C(C)C	IC50	'='	300000.0	nM		Outside typical range		UO_0000065					False	CHEMBL3411865	Inhibition of His-tagged human thymidylate synthase L198A mutant after 1 hr by UV-visible spectrophotometry	B	BAO_0000357	single protein format	Homo sapiens	None	None	None	None	CHEMBL1952	Thymidylate synthase	Homo sapiens	SINGLE PROTEIN	CHEMBL3407430	1	Scientific Literature	J. Med. Chem.	2015	None
CHEMBL3407793		0	909.99	3	-4.18	6	CC(C)C[C@H](NC(=O)[C@H](CCC(=O)O)NC(=O)[C@H](CO)NC(=O)[C@H](CC(N)=O)NC(=O)[C@@H](NC(=O)[C@@H](NC(=O)[C@@H](N)Cc1ccc(O)cc1)C(C)C)C(C)C)C(=O)N[C@@H](CO)C(=O)O	IC50	'='	300000.0	nM		Outside typical range		UO_0000065					False	CHEMBL3411865	Inhibition of His-tagged human thymidylate synthase L198A mutant after 1 hr by UV-visible spectrophotometry	B	BAO_0000357	single protein format	Homo sapiens	None	None	None	None	CHEMBL1952	Thymidylate synthase	Homo sapiens	SINGLE PROTEIN	CHEMBL3407430	1	Scientific Literature	J. Med. Chem.	2015	None
CHEMBL3407792		0	985.17	3	-1.59	5	CC(C)C[C@H](N)C(=O)N[C@@H](CS)C(=O)N[C@@H](CCC(N)=O)C(=O)N[C@@H](Cc1ccccc1)C(=O)N[C@@H](Cc1ccc(O)cc1)C(=O)N[C@H](C(=O)N[C@H](C(=O)N[C@@H](CC(N)=O)C(=O)O)C(C)C)C(C)C	IC50	'='	75000.0	nM	4.12			UO_0000065	4.19	0.08	5.71	1.10	False	CHEMBL3411866	Inhibition of His-tagged human thymidylate synthase Y202A mutant after 1 hr by UV-visible spectrophotometry	B	BAO_0000357	single protein format	Homo sapiens	None	None	None	None	CHEMBL1952	Thymidylate synthase	Homo sapiens	SINGLE PROTEIN	CHEMBL3407430	1	Scientific Literature	J. Med. Chem.	2015	None
CHEMBL225071	RALTITREXED	4	458.50	0	1.98	RTX	Cc1nc(=O)c2cc(CN(C)c3ccc(C(=O)N[C@@H](CCC(=O)O)C(=O)O)s3)ccc2[nH]1	Inhibition	'='	94.23	%				UO_0000187					False	CHEMBL2388426	Inhibition of human recombinant His-tagged thymidylate synthase assessed as N5,N10-methylenetetrahydrofolate oxidation to dihydrofolate at 1 uM after 20 mins by UV spectrophotometric analysis relative to control	B	BAO_0000357	single protein format	Homo sapiens	None	None	None	None	CHEMBL1952	Thymidylate synthase	Homo sapiens	SINGLE PROTEIN	CHEMBL2385040	1	Scientific Literature	Eur. J. Med. Chem.	2013	None
CHEMBL225071	RALTITREXED	4	458.50	0	1.98	RTX	Cc1nc(=O)c2cc(CN(C)c3ccc(C(=O)N[C@@H](CCC(=O)O)C(=O)O)s3)ccc2[nH]1	IC50	'='	260.0	nM	6.58			UO_0000065	14.36	0.28	4.61	4.31	False	CHEMBL2388424	Inhibition of human recombinant His-tagged thymidylate synthase assessed as N5,N10-methylenetetrahydrofolate oxidation to dihydrofolate after 20 mins by UV spectrophotometric analysis	B	BAO_0000357	single protein format	Homo sapiens	None	None	None	None	CHEMBL1952	Thymidylate synthase	Homo sapiens	SINGLE PROTEIN	CHEMBL2385040	1	Scientific Literature	Eur. J. Med. Chem.	2013	None
CHEMBL2323389		0	398.35	0	2.86	2C	O=C1OC(=O)c2cc(NS(=O)(=O)c3cccc([N+](=O)[O-])c3)cc3cccc1c23	Ki	'='	1100.0	nM	5.96			UO_0000065	14.96	0.29	3.10	4.49	False	CHEMBL2329009	Inhibition of human thymidylate synthase A	B	BAO_0000357	single protein format	Homo sapiens	None	None	None	None	CHEMBL1952	Thymidylate synthase	Homo sapiens	SINGLE PROTEIN	CHEMBL2321847	1	Scientific Literature	Bioorg. Med. Chem. Lett.	2013	None
CHEMBL2323367		0	196.25	0	3.28	6A	Cc1ccc2c3c(cccc13)C(=O)CC2	Ki	'='	3100.0	nM	5.51			UO_0000065	28.07	0.50	2.23	32.27	False	CHEMBL2329009	Inhibition of human thymidylate synthase A	B	BAO_0000357	single protein format	Homo sapiens	None	None	None	None	CHEMBL1952	Thymidylate synthase	Homo sapiens	SINGLE PROTEIN	CHEMBL2321847	1	Scientific Literature	Bioorg. Med. Chem. Lett.	2013	None
CHEMBL417763		0	303.37	0	2.88	13	CNC1=Nc2ccc(N(C)Cc3ccnnc3)c3cccc1c23	Ki	'='	310.0	nM	6.51			UO_0000065	21.45	0.39	3.63	12.19	False	CHEMBL815566	Inhibitory effect against recombinant human thymidylate synthase	B	BAO_0000357	single protein format	None	None	None	None	None	CHEMBL1952	Thymidylate synthase	Homo sapiens	SINGLE PROTEIN	CHEMBL1128577	1	Scientific Literature	J. Med. Chem.	1995	None
[truncated: 618 more rows]
