# Supplementary material for: PyRMD Studio: A Unified Suite for Next-Generation, AI-Powered Virtual Screening
Source: J Chem Inf Model. 2026 May 19;66(11):6197–203. doi: 10.1021/acs.jcim.6c00648 (PMC13250901; doi:10.1021/acs.jcim.6c00648)
Supplement: Supplementary file 1 [file ci6c00648_si_001.zip › DATA/urok_chembl.csv]

Molecule ChEMBL ID	Molecule Name	Molecule Max Phase	Molecular Weight	#RO5 Violations	AlogP	Compound Key	Smiles	Standard Type	Standard Relation	Standard Value	Standard Units	pChEMBL Value	Data Validity Comment	Comment	Uo Units	Ligand Efficiency BEI	Ligand Efficiency LE	Ligand Efficiency LLE	Ligand Efficiency SEI	Potential Duplicate	Assay ChEMBL ID	Assay Description	Assay Type	BAO Format ID	BAO Label	Assay Organism	Assay Tissue ChEMBL ID	Assay Tissue Name	Assay Cell Type	Assay Subcellular Fraction	Target ChEMBL ID	Target Name	Target Organism	Target Type	Document ChEMBL ID	Source ID	Source Description	Document Journal	Document Year	Cell ChEMBL ID
CHEMBL54415		0	244.68	0	0.67	25	COCCOc1cc(Cl)cnc1N=C(N)N	Ki	'='	16400.0	nM	4.79			UO_0000065	19.56	0.41	4.12	5.00	False	CHEMBL815980	In vitro inhibition of human urokinase Plasminogen Activator.	B	BAO_0000357	single protein format	None	None	None	None	None	CHEMBL3286	Urokinase-type plasminogen activator	Homo sapiens	SINGLE PROTEIN	CHEMBL1135370	1	Scientific Literature	Bioorg. Med. Chem. Lett.	2002	None
CHEMBL430193		0	276.29	0	1.91	17	COc1cc(C(=O)n2ccc(C)n2)cc(OC)c1OC	IC50	'='	24900.0	nM	4.60			UO_0000065	16.66	0.31	2.69	7.36	False	CHEMBL895382	Inhibition of human urokinase	B	BAO_0000357	single protein format	Homo sapiens	None	None	None	None	CHEMBL3286	Urokinase-type plasminogen activator	Homo sapiens	SINGLE PROTEIN	CHEMBL1148811	1	Scientific Literature	J. Med. Chem.	2007	None
CHEMBL398234		0	279.68	0	2.75	42	Cc1cc(C)n(C(=O)c2ccc(Cl)c([N+](=O)[O-])c2)n1	Activity						Not Active						False	CHEMBL895390	Inhibition of human urokinase at 55 uM	B	BAO_0000357	single protein format	Homo sapiens	None	None	None	None	CHEMBL3286	Urokinase-type plasminogen activator	Homo sapiens	SINGLE PROTEIN	CHEMBL1148811	1	Scientific Literature	J. Med. Chem.	2007	None
CHEMBL390694		0	286.07	0	2.79	38	O=C(c1ccc(Cl)cc1Cl)n1cc([N+](=O)[O-])cn1	Activity						Not Active						False	CHEMBL895390	Inhibition of human urokinase at 55 uM	B	BAO_0000357	single protein format	Homo sapiens	None	None	None	None	CHEMBL3286	Urokinase-type plasminogen activator	Homo sapiens	SINGLE PROTEIN	CHEMBL1148811	1	Scientific Literature	J. Med. Chem.	2007	None
CHEMBL243647		0	296.08	0	2.24	37	O=C(c1cccc(Br)c1)n1cc([N+](=O)[O-])cn1	Activity						Not Active						False	CHEMBL895390	Inhibition of human urokinase at 55 uM	B	BAO_0000357	single protein format	Homo sapiens	None	None	None	None	CHEMBL3286	Urokinase-type plasminogen activator	Homo sapiens	SINGLE PROTEIN	CHEMBL1148811	1	Scientific Literature	J. Med. Chem.	2007	None
CHEMBL242998		0	251.08	0	2.33	32	O=C(c1ccccc1Br)n1cccn1	Activity						Not Active						False	CHEMBL895390	Inhibition of human urokinase at 55 uM	B	BAO_0000357	single protein format	Homo sapiens	None	None	None	None	CHEMBL3286	Urokinase-type plasminogen activator	Homo sapiens	SINGLE PROTEIN	CHEMBL1148811	1	Scientific Literature	J. Med. Chem.	2007	None
CHEMBL242358		0	309.16	0	2.96	31	COc1ccc(C(=O)n2nc(C)c(Br)c2C)cc1	Activity						Not Active						False	CHEMBL895390	Inhibition of human urokinase at 55 uM	B	BAO_0000357	single protein format	Homo sapiens	None	None	None	None	CHEMBL3286	Urokinase-type plasminogen activator	Homo sapiens	SINGLE PROTEIN	CHEMBL1148811	1	Scientific Literature	J. Med. Chem.	2007	None
CHEMBL243638		0	269.13	0	3.50	30	Cc1nn(C(=O)c2ccc(Cl)cc2)c(C)c1Cl	Activity						Not Active						False	CHEMBL895390	Inhibition of human urokinase at 55 uM	B	BAO_0000357	single protein format	Homo sapiens	None	None	None	None	CHEMBL3286	Urokinase-type plasminogen activator	Homo sapiens	SINGLE PROTEIN	CHEMBL1148811	1	Scientific Literature	J. Med. Chem.	2007	None
CHEMBL387791		0	322.34	0	3.56	4	Cc1ccc(C(=O)c2ccn(C(=O)c3ccc(F)cc3)n2)c(C)c1	IC50	'='	1100.0	nM	5.96			UO_0000065	18.49	0.34	2.40	11.47	False	CHEMBL895382	Inhibition of human urokinase	B	BAO_0000357	single protein format	Homo sapiens	None	None	None	None	CHEMBL3286	Urokinase-type plasminogen activator	Homo sapiens	SINGLE PROTEIN	CHEMBL1148811	1	Scientific Literature	J. Med. Chem.	2007	None
CHEMBL61442		0	396.47	0	4.56	15k	C[C@H]1CC(C)(C)C[C@@H]1Oc1cccc(-c2nc3cc(C(=N)N)c(F)cc3[nH]2)c1O	Ki	'='	110.0	nM	6.96			UO_0000065	17.55	0.33	2.40	6.44	False	CHEMBL814361	Inhibition of urokinase-type plasminogen activator	B	BAO_0000357	single protein format	None	None	None	None	None	CHEMBL3286	Urokinase-type plasminogen activator	Homo sapiens	SINGLE PROTEIN	CHEMBL1135195	1	Scientific Literature	Bioorg. Med. Chem. Lett.	2002	None
CHEMBL372449		0	476.96	0	2.72	19b (Diastereomer)	NCc1ccc(Cl)cc1CNC(=O)[C@@H]1CCCN1C(=O)C1(O)c2ccccc2-c2cnccc21	Ki	'>'	100000.0	nM				UO_0000065					False	CHEMBL839588	Inhibitory activity against urokinase-type plasminogen activator	B	BAO_0000357	single protein format	None	None	None	None	None	CHEMBL3286	Urokinase-type plasminogen activator	Homo sapiens	SINGLE PROTEIN	CHEMBL1145209	1	Scientific Literature	J. Med. Chem.	2005	None
CHEMBL322207		0	315.42	0	3.83	10	COc1sc(C(=N)N)cc1-c1nc(-c2ccccc2)cs1	Ki	'='	531.0	nM	6.28			UO_0000065	19.89	0.41	2.44	8.72	False	CHEMBL873235	Inhibition of Human kidney cell urokinase	B	BAO_0000219	cell-based format	Homo sapiens	None	None	kidney	None	CHEMBL3286	Urokinase-type plasminogen activator	Homo sapiens	SINGLE PROTEIN	CHEMBL1135050	1	Scientific Literature	Bioorg. Med. Chem. Lett.	2002	None
CHEMBL536972		0	653.94	2	5.98	43	Cl.NCCCC[C@H](NC(=O)c1ccc(F)c(F)c1)C(=O)c1noc(Cc2ccc(OCCc3ccc(Cl)c(Cl)c3)cc2)n1	Ki	'>'	150000.0	nM		Outside typical range		UO_0000065					False	CHEMBL868503	Inhibition of urokinase	B	BAO_0000357	single protein format	Homo sapiens	None	None	None	None	CHEMBL3286	Urokinase-type plasminogen activator	Homo sapiens	SINGLE PROTEIN	CHEMBL1138088	1	Scientific Literature	Bioorg. Med. Chem. Lett.	2006	None
CHEMBL54990		0	137.15	0	-0.22	13	N=C(N)Nc1cnccn1	Inhibition	'<'	50.0	%				UO_0000187					False	CHEMBL817639	Ability to inhibit microPa (calbiochem) and S-2444 (quadratech) as substrate at concentration of 1 uM	B	BAO_0000357	single protein format	None	None	None	None	None	CHEMBL3286	Urokinase-type plasminogen activator	Homo sapiens	SINGLE PROTEIN	CHEMBL1136034	1	Scientific Literature	Bioorg. Med. Chem. Lett.	2002	None
CHEMBL62378		0	330.78	0	3.27	14a	CCOc1cccc(-c2nc3cc(C(=N)N)c(Cl)cc3[nH]2)c1O	Ki	'='	950.0	nM	6.02			UO_0000065	18.21	0.36	2.75	5.58	False	CHEMBL814361	Inhibition of urokinase-type plasminogen activator	B	BAO_0000357	single protein format	None	None	None	None	None	CHEMBL3286	Urokinase-type plasminogen activator	Homo sapiens	SINGLE PROTEIN	CHEMBL1135195	1	Scientific Literature	Bioorg. Med. Chem. Lett.	2002	None
CHEMBL377627		0	625.88	1	4.13	48	CC(C)c1cc(C(C)C)c(S(=O)(=O)N[C@@H](Cc2cccc(C(=N)N)c2)C(=O)N2CCC(CCN=C(N)N)CC2)c(C(C)C)c1	Ki	'='	320.0	nM	6.50			UO_0000065	10.38	0.20	2.36	3.59	False	CHEMBL868542	Inhibition of uPA	B	BAO_0000357	single protein format	Homo sapiens	None	None	None	None	CHEMBL3286	Urokinase-type plasminogen activator	Homo sapiens	SINGLE PROTEIN	CHEMBL1138903	1	Scientific Literature	J. Med. Chem.	2006	None
CHEMBL378830		0	581.79	2	3.02	47	N=C(N)NCCC1CCN(C(=O)[C@H](Cc2cccc(C(=N)N)c2)NS(=O)(=O)c2ccc(C3CCCCC3)cc2)CC1	Ki	'='	1900.0	nM	5.72			UO_0000065	9.83	0.19	2.70	3.21	False	CHEMBL868542	Inhibition of uPA	B	BAO_0000357	single protein format	Homo sapiens	None	None	None	None	CHEMBL3286	Urokinase-type plasminogen activator	Homo sapiens	SINGLE PROTEIN	CHEMBL1138903	1	Scientific Literature	J. Med. Chem.	2006	None
CHEMBL107955		0	613.83	1	4.53	35	CCOC(=O)N1CCN(C(=O)[C@H](Cc2cccc(C(=N)N)c2)NS(=O)(=O)c2c(C(C)C)cc(C(C)C)cc2C(C)C)CC1	Ki	'='	410.0	nM	6.39			UO_0000065	10.41	0.20	1.86	4.38	True	CHEMBL868542	Inhibition of uPA	B	BAO_0000357	single protein format	Homo sapiens	None	None	None	None	CHEMBL3286	Urokinase-type plasminogen activator	Homo sapiens	SINGLE PROTEIN	CHEMBL1138903	1	Scientific Literature	J. Med. Chem.	2006	None
CHEMBL379075		0	628.76	2	1.71	21	N=C(N)NCCC(=O)N1CCN(C(=O)[C@H](Cc2cccc(C(=N)N)c2)NS(=O)(=O)c2ccc3cc4ccccc4cc3c2)CC1	Ki	'='	6100.0	nM	5.21			UO_0000065	8.29	0.16	3.50	2.63	False	CHEMBL868542	Inhibition of uPA	B	BAO_0000357	single protein format	Homo sapiens	None	None	None	None	CHEMBL3286	Urokinase-type plasminogen activator	Homo sapiens	SINGLE PROTEIN	CHEMBL1138903	1	Scientific Literature	J. Med. Chem.	2006	None
CHEMBL346222		0	469.57	0	0.51	5c	CNC(=O)C(Cc1cccc(C(N)N)c1)NC(=O)CNS(=O)(=O)c1ccc2ccccc2c1	Ki	'>'	1000000.0	nM		Outside typical range		UO_0000065					False	CHEMBL817634	Inhibitory activity against human urokinase plasminogen activator expressed as dissociation constant	B	BAO_0000357	single protein format	None	None	None	None	None	CHEMBL3286	Urokinase-type plasminogen activator	Homo sapiens	SINGLE PROTEIN	CHEMBL1131451	1	Scientific Literature	J. Med. Chem.	1998	None
CHEMBL92251		0	362.82	0	4.54	6s	N=C(N)c1ccc2[nH]c(-c3cc(Cl)cc(-c4ccccc4)c3O)nc2c1	Ki	'='	500.0	nM	6.30			UO_0000065	17.37	0.33	1.76	6.38	False	CHEMBL842146	Inhibitory concentration against Human Serine Protease Urokinase Plasminogen Activator	B	BAO_0000357	single protein format	Homo sapiens	None	None	None	None	CHEMBL3286	Urokinase-type plasminogen activator	Homo sapiens	SINGLE PROTEIN	CHEMBL1134564	1	Scientific Literature	J. Med. Chem.	2001	None
CHEMBL56037		0	242.67	0	1.06	22	N=C(N)Nc1ncc(Cl)cc1CCC(=O)O	Ki	'='	9310.0	nM	5.03			UO_0000065	20.73	0.43	3.97	4.49	False	CHEMBL815980	In vitro inhibition of human urokinase Plasminogen Activator.	B	BAO_0000357	single protein format	None	None	None	None	None	CHEMBL3286	Urokinase-type plasminogen activator	Homo sapiens	SINGLE PROTEIN	CHEMBL1135370	1	Scientific Literature	Bioorg. Med. Chem. Lett.	2002	None
CHEMBL378657		0	585.74	2	0.26	12	N=C(N)NCCC1CCN(C(=O)[C@H](Cc2cccc(C(=N)N)c2)NS(=O)(=O)c2cccc(NC(=O)CCN)c2)CC1	Ki	'='	1700.0	nM	5.77			UO_0000065	9.85	0.19	5.51	2.47	True	CHEMBL868542	Inhibition of uPA	B	BAO_0000357	single protein format	Homo sapiens	None	None	None	None	CHEMBL3286	Urokinase-type plasminogen activator	Homo sapiens	SINGLE PROTEIN	CHEMBL1138903	1	Scientific Literature	J. Med. Chem.	2006	None
CHEMBL64463		0	315.29	0	1.86	8b	N=C(N)Nc1ccc(NC(=O)c2cc([N+](=O)[O-])ccc2O)cc1	Ki	'>'	75000.0	nM				UO_0000065					False	CHEMBL814362	Inhibition of urokinase-type plasminogen activator (microPa)	B	BAO_0000357	single protein format	None	None	None	None	None	CHEMBL3286	Urokinase-type plasminogen activator	Homo sapiens	SINGLE PROTEIN	CHEMBL1135196	1	Scientific Literature	Bioorg. Med. Chem. Lett.	2002	None
CHEMBL552230		0	349.42	0	3.77	SI1, 5	Nc1ccc2cccc(NS(=O)(=O)c3ccc4ccccc4c3)c2n1	Ki	'='	15848.93	nM	4.80			UO_0000065	13.74	0.26	1.03	5.64	False	CHEMBL1026932	Inhibition of urokinase	B	BAO_0000357	single protein format	None	None	None	None	None	CHEMBL3286	Urokinase-type plasminogen activator	Homo sapiens	SINGLE PROTEIN	CHEMBL1158408	1	Scientific Literature	J. Med. Chem.	2009	None
CHEMBL298550		0	136.16	0	0.39	10	N=C(N)Nc1ccncc1	Inhibition	'<'	50.0	%				UO_0000187					False	CHEMBL817641	Ability to inhibit microPa (calbiochem) and S-2444 (quadratech) as substrate at concentration of 30 uM	B	BAO_0000357	single protein format	None	None	None	None	None	CHEMBL3286	Urokinase-type plasminogen activator	Homo sapiens	SINGLE PROTEIN	CHEMBL1136034	1	Scientific Literature	Bioorg. Med. Chem. Lett.	2002	None
CHEMBL319868		0	465.58	0	1.45	table 4	N=C(N)c1cccc(CC(NS(=O)(=O)c2ccc3ccccc3c2)C(=O)N2CCNCC2)c1	Ki	'='	48000.0	nM	4.32			UO_0000065	9.28	0.18	2.87	3.36	True	CHEMBL817634	Inhibitory activity against human urokinase plasminogen activator expressed as dissociation constant	B	BAO_0000357	single protein format	None	None	None	None	None	CHEMBL3286	Urokinase-type plasminogen activator	Homo sapiens	SINGLE PROTEIN	CHEMBL1131451	1	Scientific Literature	J. Med. Chem.	1998	None
CHEMBL148317		0	677.91	2	5.34	6a	CC(C)c1cc(C(C)C)c(S(=O)(=O)NC(Cc2cccc(C(N)N)c2)C(=O)N2CCN(C(=O)OCc3ccccc3)CC2)c(C(C)C)c1	Ki	'='	1400.0	nM	5.85			UO_0000065	8.64	0.17	0.51	3.95	False	CHEMBL817634	Inhibitory activity against human urokinase plasminogen activator expressed as dissociation constant	B	BAO_0000357	single protein format	None	None	None	None	None	CHEMBL3286	Urokinase-type plasminogen activator	Homo sapiens	SINGLE PROTEIN	CHEMBL1131451	1	Scientific Literature	J. Med. Chem.	1998	None
CHEMBL126707		0	357.41	0	4.50	10d	COc1cc2[nH]c(-c3cccc(-c4ccccc4)c3O)cc2cc1C(=N)N	Ki	'='	360.0	nM	6.44			UO_0000065	18.03	0.33	1.94	6.77	False	CHEMBL842150	The compound was tested for inhibition of human urokinase type plasminogen activator (microPa)	B	BAO_0000357	single protein format	Homo sapiens	None	None	None	None	CHEMBL3286	Urokinase-type plasminogen activator	Homo sapiens	SINGLE PROTEIN	CHEMBL1134679	1	Scientific Literature	J. Med. Chem.	2001	None
CHEMBL284805		0	251.29	0	2.82	3	N=C(N)c1ccc2[nH]c(-c3ccccc3O)cc2c1	Ki	'='	2400.0	nM	5.62			UO_0000065	22.36	0.40	2.80	6.54	True	CHEMBL814362	Inhibition of urokinase-type plasminogen activator (microPa)	B	BAO_0000357	single protein format	None	None	None	None	None	CHEMBL3286	Urokinase-type plasminogen activator	Homo sapiens	SINGLE PROTEIN	CHEMBL1135196	1	Scientific Literature	Bioorg. Med. Chem. Lett.	2002	None
CHEMBL1159918		0	362.43	0	3.32	Lactone 21	C=C1C[C@H](c2ccc(NC(=N)N)cc2)[C@@H](NC(=O)c2ccccc2)C(=C)O1	ka	'='	4.83	min-1									False	CHEMBL813490	Rate constant of acylation on Urokinase-type plasminogen activator elastase was determined at 0 percent and at 86 minutes for maximum inhibition and no enzyme activity was recovered over the 2 h-time	B	BAO_0000357	single protein format	None	None	None	None	None	CHEMBL3286	Urokinase-type plasminogen activator	Homo sapiens	SINGLE PROTEIN	CHEMBL1126229	1	Scientific Literature	Bioorg. Med. Chem. Lett.	1992	None
CHEMBL1159951		0	488.33	0	4.08	Lactone 22	C=C1O/C(=C/I)C[C@H](c2ccc(NC(=N)N)cc2)[C@H]1NC(=O)c1ccccc1	Ks/i	'='	18.73	uM				UO_0000064					False	CHEMBL813487	Binding constant on Urokinase-type plasminogen activator was determined at 45 percent and at 85 minutes for maximum inhibition and no enzyme activity was recovered over the 2 h-time	B	BAO_0000357	single protein format	None	None	None	None	None	CHEMBL3286	Urokinase-type plasminogen activator	Homo sapiens	SINGLE PROTEIN	CHEMBL1126229	1	Scientific Literature	Bioorg. Med. Chem. Lett.	1992	None
CHEMBL38512		0	425.29	1	0.01	5m	N=C(N)NCCCC1NC(=O)CNC(=O)c2cc(ccc2CBr)NC1=O	K inact	'='	0.017	s-1									False	CHEMBL817009	Inactivation constant determined against urokinase	B	BAO_0000357	single protein format	None	None	None	None	None	CHEMBL3286	Urokinase-type plasminogen activator	Homo sapiens	SINGLE PROTEIN	CHEMBL1126701	1	Scientific Literature	J. Med. Chem.	1993	None
CHEMBL540392		0	549.50	0	0.71	9m	C[S+](Cc1ccc2cc1C(=O)NCC(=O)NC(CCCN=C(N)N)C(=O)N2)c1ccccc1.[Br-]	Ratio	'='	2330.0	M-1 s-1									False	CHEMBL818206	Ratio of inactivation to apparent binding constant against human urokinase	B	BAO_0000357	single protein format	None	None	None	None	None	CHEMBL3286	Urokinase-type plasminogen activator	Homo sapiens	SINGLE PROTEIN	CHEMBL1126701	1	Scientific Literature	J. Med. Chem.	1993	None
CHEMBL137780		0	474.54	1	-0.18	8b	CCOC(=O)C(Cc1cccc(C(=N)N)c1)NC(=O)CNS(=O)(=O)c1ccc(C(=N)N)cc1	Ki	'='	15000.0	nM	4.82			UO_0000065	10.17	0.20	5.00	2.40	False	CHEMBL815984	Inhibitory activity against microPa.	B	BAO_0000357	single protein format	None	None	None	None	None	CHEMBL3286	Urokinase-type plasminogen activator	Homo sapiens	SINGLE PROTEIN	CHEMBL1131613	1	Scientific Literature	J. Med. Chem.	1998	None
CHEMBL109367		0	384.48	0	4.38	43a	CC(C)C1=NCCc2ccc(NC(=O)c3ccc4cc(C(=N)N)ccc4c3)cc21	Ki	'='	48.0	nM	7.32			UO_0000065	19.04	0.34	2.94	8.01	False	CHEMBL815981	Binding affinity to human urokinase-type plasminogen activator (microPa).	B	BAO_0000357	single protein format	None	None	None	None	None	CHEMBL3286	Urokinase-type plasminogen activator	Homo sapiens	SINGLE PROTEIN	CHEMBL1148377	1	Scientific Literature	J. Med. Chem.	2004	None
CHEMBL323387		0	410.52	0	4.91	43c	N=C(N)c1ccc2cc(C(=O)Nc3ccc4c(c3)C(C3CCCC3)=NCC4)ccc2c1	Ki	'='	35.5	nM	7.45			UO_0000065	18.15	0.33	2.54	8.16	False	CHEMBL815981	Binding affinity to human urokinase-type plasminogen activator (microPa).	B	BAO_0000357	single protein format	None	None	None	None	None	CHEMBL3286	Urokinase-type plasminogen activator	Homo sapiens	SINGLE PROTEIN	CHEMBL1148377	1	Scientific Literature	J. Med. Chem.	2004	None
CHEMBL244062		0	234.69	0	2.84	47	Cc1cc(C)n(C(=O)c2cccc(Cl)c2)n1	Activity						Not Active						False	CHEMBL895390	Inhibition of human urokinase at 55 uM	B	BAO_0000357	single protein format	Homo sapiens	None	None	None	None	CHEMBL3286	Urokinase-type plasminogen activator	Homo sapiens	SINGLE PROTEIN	CHEMBL1148811	1	Scientific Literature	J. Med. Chem.	2007	None
CHEMBL242785		0	224.62	0	2.36	35	O=C(c1cc(F)ccc1Cl)n1cccn1	Activity						Not Active						False	CHEMBL895390	Inhibition of human urokinase at 55 uM	B	BAO_0000357	single protein format	Homo sapiens	None	None	None	None	CHEMBL3286	Urokinase-type plasminogen activator	Homo sapiens	SINGLE PROTEIN	CHEMBL1148811	1	Scientific Literature	J. Med. Chem.	2007	None
CHEMBL104166		0	411.47	0	3.37	23b	N=C(N)c1ccc2cc(C(=O)Nc3ccc(CN)cc3)cc(Nc3ncccn3)c2c1	Ki	'='	0.62	nM	9.21			UO_0000065	22.38	0.41	5.84	6.45	True	CHEMBL819123	Binding affinity towards Urokinase-type plasminogen activator (urokinase)	B	BAO_0000357	single protein format	None	None	None	None	None	CHEMBL3286	Urokinase-type plasminogen activator	Homo sapiens	SINGLE PROTEIN	CHEMBL1146777	1	Scientific Literature	Bioorg. Med. Chem. Lett.	2004	None
CHEMBL330369		0	388.52	0	0.11	11	NC(N)=NCCCCCNC(=O)[C@@H]1CCCN1C(=O)[C@H](N)Cc1ccccc1	K ass	'<'	250.0	l M-1									False	CHEMBL815975	In vitro inhibitory potency against Urokinase-type plasminogen activator in human; no enzyme inhibition was observed at an inhibitor concentration of 200 uM	B	BAO_0000357	single protein format	None	None	None	None	None	CHEMBL3286	Urokinase-type plasminogen activator	Homo sapiens	SINGLE PROTEIN	CHEMBL1128086	1	Scientific Literature	Bioorg. Med. Chem. Lett.	1995	None
CHEMBL1794956		0	410.39	1	-2.13	PG-6	CC(=O)O.N=C(N)Nc1ccc(C(=O)OCC(=O)NCC(=O)NCC(N)=O)cc1	Reactivity						Not Determined						False	CHEMBL813489	Compound was evaluated for the reactivity in the inactivation of trypsin like Urokinase-type plasminogen activator; ND=Not determined	B	BAO_0000357	single protein format	None	None	None	None	None	CHEMBL3286	Urokinase-type plasminogen activator	Homo sapiens	SINGLE PROTEIN	CHEMBL1121848	1	Scientific Literature	J. Med. Chem.	1981	None
CHEMBL253607		0	400.52	0	4.47	12	Cc1cc(C(=O)Nc2cc(OC(C)C)cc(OC(C)C)c2)cc(C)c1OCCN	IC50	'='	720.0	nM	6.14			UO_0000065	15.34	0.29	1.67	7.42	False	CHEMBL927669	Inhibition of uPA	B	BAO_0000357	single protein format	None	None	None	None	None	CHEMBL3286	Urokinase-type plasminogen activator	Homo sapiens	SINGLE PROTEIN	CHEMBL1140718	1	Scientific Literature	J. Med. Chem.	2008	None
CHEMBL336844		0	491.60	1	0.79	10b	CCOC(=O)C(Cc1cccc(C(=N)N)c1)NC(=O)CNS(=O)(=O)c1ccc(C(=N)S)cc1	Ki	'>'	1000000.0	nM		Outside typical range		UO_0000065					False	CHEMBL815984	Inhibitory activity against microPa.	B	BAO_0000357	single protein format	None	None	None	None	None	CHEMBL3286	Urokinase-type plasminogen activator	Homo sapiens	SINGLE PROTEIN	CHEMBL1131613	1	Scientific Literature	J. Med. Chem.	1998	None
CHEMBL26856		0	346.39	0	3.84	7	N=C(N)c1ccc(Oc2ccc(Oc3ccc(C(=N)N)cc3)cc2)cc1	Ki	'='	1950.0	nM	5.71			UO_0000065	16.48	0.30	1.87	4.83	False	CHEMBL842149	compound was tested for inhibitory activity against Urokinase-type plasminogen activator (microPa)	B	BAO_0000357	single protein format	None	None	None	None	None	CHEMBL3286	Urokinase-type plasminogen activator	Homo sapiens	SINGLE PROTEIN	CHEMBL1134403	1	Scientific Literature	J. Med. Chem.	2001	None
CHEMBL293892		0	382.44	0	4.32	15i	C[C@@H]1CCCC[C@@H]1Oc1cccc(-c2nc3cc(C(=N)N)c(F)cc3[nH]2)c1O	Ki	'='	32.0	nM	7.50			UO_0000065	19.60	0.37	3.17	6.94	False	CHEMBL814361	Inhibition of urokinase-type plasminogen activator	B	BAO_0000357	single protein format	None	None	None	None	None	CHEMBL3286	Urokinase-type plasminogen activator	Homo sapiens	SINGLE PROTEIN	CHEMBL1135195	1	Scientific Literature	Bioorg. Med. Chem. Lett.	2002	None
CHEMBL153732		0	478.62	0	3.27	table 4	CC1CCCN(C(=O)C(Cc2cccc(C(=N)N)c2)NS(=O)(=O)c2ccc3ccccc3c2)C1	Ki	'='	35000.0	nM	4.46			UO_0000065	9.31	0.18	1.19	3.83	False	CHEMBL817634	Inhibitory activity against human urokinase plasminogen activator expressed as dissociation constant	B	BAO_0000357	single protein format	None	None	None	None	None	CHEMBL3286	Urokinase-type plasminogen activator	Homo sapiens	SINGLE PROTEIN	CHEMBL1131451	1	Scientific Literature	J. Med. Chem.	1998	None
CHEMBL205904		0	557.47	2	5.03	28	CSc1sc(C(=N)N)cc1S(=O)(=O)c1cc(Br)c2c(c1)ncn2Cc1cc(F)ccc1F	Ki	'>'	10000.0	nM				UO_0000065					False	CHEMBL865640	Inhibition of uPA	B	BAO_0000357	single protein format	Homo sapiens	None	None	None	None	CHEMBL3286	Urokinase-type plasminogen activator	Homo sapiens	SINGLE PROTEIN	CHEMBL1146955	1	Scientific Literature	Bioorg. Med. Chem. Lett.	2006	None
CHEMBL1160763		0	214.07	0	1.75	16	N=C(N)Nc1ccc(Br)cc1	Ki	'='	30690.22	nM	4.51			UO_0000065	21.08	0.56	2.76	7.29	False	CHEMBL814351	log1/Ki value was calculated against Urokinase-type plasminogen activator	B	BAO_0000357	single protein format	None	None	None	None	None	CHEMBL3286	Urokinase-type plasminogen activator	Homo sapiens	SINGLE PROTEIN	CHEMBL1125001	1	Scientific Literature	J. Med. Chem.	1990	None
CHEMBL61327		0	348.20	0	3.00	4m	Cc1cc(Br)c(O)c(C(=O)Nc2ccc(C(=N)N)cc2)c1	Ki	'='	150.0	nM	6.82			UO_0000065	19.60	0.44	3.82	6.88	False	CHEMBL814362	Inhibition of urokinase-type plasminogen activator (microPa)	B	BAO_0000357	single protein format	None	None	None	None	None	CHEMBL3286	Urokinase-type plasminogen activator	Homo sapiens	SINGLE PROTEIN	CHEMBL1135196	1	Scientific Literature	Bioorg. Med. Chem. Lett.	2002	None
CHEMBL173981		0	473.05	1	7.07	35	CSc1sc(C(=N)N)cc1-c1csc(Nc2ccc(Oc3ccc(Cl)cc3)cc2)n1	Ki	'='	110.0	nM	6.96			UO_0000065	14.71	0.32	-0.11	8.28	False	CHEMBL815983	In vitro inhibitory activity against Urokinase-type plasminogen activator (microPa)	B	BAO_0000357	single protein format	None	None	None	None	None	CHEMBL3286	Urokinase-type plasminogen activator	Homo sapiens	SINGLE PROTEIN	CHEMBL1134012	1	Scientific Literature	Bioorg. Med. Chem. Lett.	2001	None
CHEMBL360703		0	351.25	1	5.06	11a	N=C(N)c1ccc2cc(/C=C/c3ccccc3)cc(Br)c2c1	Ki	'='	820.0	nM	6.09			UO_0000065	17.33	0.38	1.03	12.20	False	CHEMBL830381	Binding affinity value against urokinase plasminogen activator	B	BAO_0000357	single protein format	None	None	None	None	None	CHEMBL3286	Urokinase-type plasminogen activator	Homo sapiens	SINGLE PROTEIN	CHEMBL1139552	1	Scientific Literature	Bioorg. Med. Chem. Lett.	2005	None
CHEMBL171514		0	445.64	0	4.21	46	COc1ccc(N2CCN(c3nc(-c4cc(C(=N)N)sc4SC)cs3)CC2)cc1	Ki	'='	480.0	nM	6.32			UO_0000065	14.18	0.30	2.11	8.05	False	CHEMBL815983	In vitro inhibitory activity against Urokinase-type plasminogen activator (microPa)	B	BAO_0000357	single protein format	None	None	None	None	None	CHEMBL3286	Urokinase-type plasminogen activator	Homo sapiens	SINGLE PROTEIN	CHEMBL1134012	1	Scientific Literature	Bioorg. Med. Chem. Lett.	2001	None
CHEMBL427421		0	565.87	2	5.90	17m, ZK-813039	CNc1nccn1Cc1csc(C(=O)Nc2c(OC)cc(Cl)cc2C(=O)Nc2ccc(Cl)cn2)c1Cl	Ki	'>'	5000.0	nM				UO_0000065					False	CHEMBL889341	Inhibition of human urokinase	B	BAO_0000357	single protein format	Homo sapiens	None	None	None	None	CHEMBL3286	Urokinase-type plasminogen activator	Homo sapiens	SINGLE PROTEIN	CHEMBL1145379	1	Scientific Literature	J. Med. Chem.	2007	None
CHEMBL172934		0	436.63	1	6.21	37	CSc1sc(C(=N)N)cc1-c1csc(Nc2ccc(Cc3ccccc3)cc2)n1	Ki	'='	180.0	nM	6.75			UO_0000065	15.45	0.32	0.53	9.02	False	CHEMBL815983	In vitro inhibitory activity against Urokinase-type plasminogen activator (microPa)	B	BAO_0000357	single protein format	None	None	None	None	None	CHEMBL3286	Urokinase-type plasminogen activator	Homo sapiens	SINGLE PROTEIN	CHEMBL1134012	1	Scientific Literature	Bioorg. Med. Chem. Lett.	2001	None
CHEMBL64838		0	296.33	0	2.62	3a	CCOc1cccc(-c2nc3cc(C(=N)N)ccc3[nH]2)c1O	Ki	'='	700.0	nM	6.16			UO_0000065	20.77	0.38	3.53	5.70	False	CHEMBL814361	Inhibition of urokinase-type plasminogen activator	B	BAO_0000357	single protein format	None	None	None	None	None	CHEMBL3286	Urokinase-type plasminogen activator	Homo sapiens	SINGLE PROTEIN	CHEMBL1135195	1	Scientific Literature	Bioorg. Med. Chem. Lett.	2002	None
CHEMBL945	AMILORIDE	4	229.63	0	-1.08	Amiloride	N=C(N)NC(=O)c1nc(Cl)c(N)nc1N	IC50	'='	107000.0	nM		Outside typical range		UO_0000065					False	CHEMBL873997	Inhibitory activity against Urokinase-type plasminogen activator	B	BAO_0000357	single protein format	None	None	None	None	None	CHEMBL3286	Urokinase-type plasminogen activator	Homo sapiens	SINGLE PROTEIN	CHEMBL1137073	1	Scientific Literature	J. Med. Chem.	2004	None
CHEMBL14047	PHENYLGUANIDINE	0	135.17	0	0.99	1	N=C(N)Nc1ccccc1	Ki	'='	20606.3	nM	4.69			UO_0000065	34.67	0.64	3.70	7.57	False	CHEMBL814351	log1/Ki value was calculated against Urokinase-type plasminogen activator	B	BAO_0000357	single protein format	None	None	None	None	None	CHEMBL3286	Urokinase-type plasminogen activator	Homo sapiens	SINGLE PROTEIN	CHEMBL1125001	1	Scientific Literature	J. Med. Chem.	1990	None
CHEMBL392297		0	535.05	1	2.11	42	CCS(=O)(=O)N1C[C@H](NC(=O)c2ccc(-n3ccccc3=O)cc2)[C@H](NC(=O)c2ccc(Cl)s2)C1	Ki	'>'	14000.0	nM				UO_0000065					False	CHEMBL897895	Inhibition of human urokinase	B	BAO_0000357	single protein format	Homo sapiens	None	None	None	None	CHEMBL3286	Urokinase-type plasminogen activator	Homo sapiens	SINGLE PROTEIN	CHEMBL1149671	1	Scientific Literature	Bioorg. Med. Chem. Lett.	2007	None
CHEMBL283080		0	361.52	0	4.55	39	COc1ccccc1-c1csc(-c2cc(C(=N)N)sc2SC)n1	Ki	'='	130000.0	nM		Outside typical range		UO_0000065					False	CHEMBL817635	Inhibitory activity against serine protease urokinase-type plasminogen activator (microPa)	B	BAO_0000357	single protein format	None	None	None	None	None	CHEMBL3286	Urokinase-type plasminogen activator	Homo sapiens	SINGLE PROTEIN	CHEMBL1134078	1	Scientific Literature	Bioorg. Med. Chem. Lett.	2001	None
CHEMBL227583		0	265.30	0	-0.21	4	NC(N)=Nc1nccc2ccc(S(N)(=O)=O)cc12	Ki	'='	280.0	nM	6.55			UO_0000065	24.70	0.50	6.76	4.77	False	CHEMBL917014	Inhibition of human uPA	B	BAO_0000357	single protein format	Homo sapiens	None	None	None	None	CHEMBL3286	Urokinase-type plasminogen activator	Homo sapiens	SINGLE PROTEIN	CHEMBL1139871	1	Scientific Literature	J. Med. Chem.	2007	None
CHEMBL228173		0	439.93	0	1.95	40	CCOC(=O)C1(NS(=O)(=O)c2ccc3c(Cl)cnc(N=C(N)N)c3c2)CCCC1	Ki	'='	14.0	nM	7.85			UO_0000065	17.85	0.37	5.90	5.24	False	CHEMBL917014	Inhibition of human uPA	B	BAO_0000357	single protein format	Homo sapiens	None	None	None	None	CHEMBL3286	Urokinase-type plasminogen activator	Homo sapiens	SINGLE PROTEIN	CHEMBL1139871	1	Scientific Literature	J. Med. Chem.	2007	None
CHEMBL227666		0	427.87	0	0.71	30	NC(N)=Nc1ncc(Cl)c2ccc(S(=O)(=O)NC3(C(=O)O)CCOCC3)cc12	Ki	'='	7.4	nM	8.13			UO_0000065	19.00	0.40	7.42	4.78	False	CHEMBL917014	Inhibition of human uPA	B	BAO_0000357	single protein format	Homo sapiens	None	None	None	None	CHEMBL3286	Urokinase-type plasminogen activator	Homo sapiens	SINGLE PROTEIN	CHEMBL1139871	1	Scientific Literature	J. Med. Chem.	2007	None
CHEMBL266435		0	413.89	0	1.57	24	CC(C)(C)[C@@H](NS(=O)(=O)c1ccc2c(Cl)cnc(N=C(N)N)c2c1)C(=O)O	Ki	'='	22.0	nM	7.66			UO_0000065	18.50	0.39	6.09	4.76	False	CHEMBL917014	Inhibition of human uPA	B	BAO_0000357	single protein format	Homo sapiens	None	None	None	None	CHEMBL3286	Urokinase-type plasminogen activator	Homo sapiens	SINGLE PROTEIN	CHEMBL1139871	1	Scientific Literature	J. Med. Chem.	2007	None
CHEMBL223864		0	371.81	0	0.54	21	C[C@H](NS(=O)(=O)c1ccc2c(Cl)cnc(N=C(N)N)c2c1)C(=O)O	Ki	'='	21.0	nM	7.68			UO_0000065	20.65	0.44	7.14	4.78	False	CHEMBL917014	Inhibition of human uPA	B	BAO_0000357	single protein format	Homo sapiens	None	None	None	None	CHEMBL3286	Urokinase-type plasminogen activator	Homo sapiens	SINGLE PROTEIN	CHEMBL1139871	1	Scientific Literature	J. Med. Chem.	2007	None
CHEMBL227426		0	371.81	0	0.54	20	C[C@@H](NS(=O)(=O)c1ccc2c(Cl)cnc(N=C(N)N)c2c1)C(=O)O	Ki	'='	28.0	nM	7.55			UO_0000065	20.31	0.43	7.01	4.70	False	CHEMBL917014	Inhibition of human uPA	B	BAO_0000357	single protein format	Homo sapiens	None	None	None	None	CHEMBL3286	Urokinase-type plasminogen activator	Homo sapiens	SINGLE PROTEIN	CHEMBL1139871	1	Scientific Literature	J. Med. Chem.	2007	None
CHEMBL427464		0	532.00	1	0.33	29	COC(=O)C(=O)N[C@H](CCc1cccc[n+]1[O-])C(=O)N1CCC[C@H]1C(=O)NCc1cc(Cl)ccc1CN	Ki	'>'	5000.0	nM				UO_0000065					False	CHEMBL889050	Inhibition of uPA	B	BAO_0000357	single protein format	None	None	None	None	None	CHEMBL3286	Urokinase-type plasminogen activator	Homo sapiens	SINGLE PROTEIN	CHEMBL1145355	1	Scientific Literature	Bioorg. Med. Chem. Lett.	2007	None
CHEMBL228285		0	532.00	1	0.33	28	COC(=O)C(=O)NC(CCc1cccc[n+]1[O-])C(=O)N1CCC[C@H]1C(=O)NCc1cc(Cl)ccc1CN	Ki	'>'	5000.0	nM				UO_0000065					False	CHEMBL889050	Inhibition of uPA	B	BAO_0000357	single protein format	None	None	None	None	None	CHEMBL3286	Urokinase-type plasminogen activator	Homo sapiens	SINGLE PROTEIN	CHEMBL1145355	1	Scientific Literature	Bioorg. Med. Chem. Lett.	2007	None
CHEMBL228983		0	574.10	1	1.67	21	C[C@H](NC(=O)[C@@H](CCc1cccc[n+]1[O-])NS(=O)(=O)Cc1ccccc1)C(=O)NCc1cc(Cl)ccc1CN	Ki	'>'	5000.0	nM				UO_0000065					False	CHEMBL889050	Inhibition of uPA	B	BAO_0000357	single protein format	None	None	None	None	None	CHEMBL3286	Urokinase-type plasminogen activator	Homo sapiens	SINGLE PROTEIN	CHEMBL1145355	1	Scientific Literature	Bioorg. Med. Chem. Lett.	2007	None
CHEMBL230360		0	531.05	1	2.27	36	CCOC(=O)CN[C@H](CCc1ccc(O)cc1)C(=O)N1CCC[C@H]1C(=O)NCc1cc(Cl)ccc1CN	Ki	'>'	5000.0	nM				UO_0000065					False	CHEMBL889050	Inhibition of uPA	B	BAO_0000357	single protein format	None	None	None	None	None	CHEMBL3286	Urokinase-type plasminogen activator	Homo sapiens	SINGLE PROTEIN	CHEMBL1145355	1	Scientific Literature	Bioorg. Med. Chem. Lett.	2007	None
CHEMBL106071		0	299.42	0	4.13	7	Cc1sc(C(=N)N)cc1-c1nc(-c2ccccc2)cs1	Ki	'='	103.0	nM	6.99			UO_0000065	23.34	0.48	2.86	11.13	False	CHEMBL873235	Inhibition of Human kidney cell urokinase	B	BAO_0000219	cell-based format	Homo sapiens	None	None	kidney	None	CHEMBL3286	Urokinase-type plasminogen activator	Homo sapiens	SINGLE PROTEIN	CHEMBL1135050	1	Scientific Literature	Bioorg. Med. Chem. Lett.	2002	None
CHEMBL157131		0	559.73	2	2.41	14	CC(C)c1cc(S(=O)(=O)N[C@H](CO)C(=O)NCC(=O)NCc2ccc(C(=N)N)cc2)cc(C(C)C)c1C(C)C	Ki	'='	1500.0	nM	5.82			UO_0000065	10.40	0.20	3.41	3.34	False	CHEMBL842154	In vitro inhibition of plasminogen activator urokinase.	B	BAO_0000357	single protein format	None	None	None	None	None	CHEMBL3286	Urokinase-type plasminogen activator	Homo sapiens	SINGLE PROTEIN	CHEMBL1135855	1	Scientific Literature	Bioorg. Med. Chem. Lett.	2002	None
CHEMBL174193		0	507.59	2	6.83	41	CSc1sc(C(=N)N)cc1-c1csc(Nc2ccc(Oc3ccc(C(F)(F)F)cn3)cc2)n1	Ki	'='	910.0	nM	6.04			UO_0000065	11.90	0.25	-0.79	6.23	False	CHEMBL815983	In vitro inhibitory activity against Urokinase-type plasminogen activator (microPa)	B	BAO_0000357	single protein format	None	None	None	None	None	CHEMBL3286	Urokinase-type plasminogen activator	Homo sapiens	SINGLE PROTEIN	CHEMBL1134012	1	Scientific Literature	Bioorg. Med. Chem. Lett.	2001	None
CHEMBL134926		0	245.28	0	1.93	3	C=C1CC(c2ccc(NC(=N)N)cc2)CC(=O)O1	Kd	'='	0.009	min-1		Non standard unit for type							False	CHEMBL815976	Decylation rate constant against Urokinase-type plasminogen activator	B	BAO_0000357	single protein format	None	None	None	None	None	CHEMBL3286	Urokinase-type plasminogen activator	Homo sapiens	SINGLE PROTEIN	CHEMBL1125346	1	Scientific Literature	J. Med. Chem.	1992	None
CHEMBL362600		0	365.44	0	4.83	25	N=C(N)c1ccc2cc(/C=C/c3ccccc3)cc(Nc3ncccn3)c2c1	Ki	'='	10.0	nM	8.00			UO_0000065	21.89	0.39	3.17	9.12	False	CHEMBL830381	Binding affinity value against urokinase plasminogen activator	B	BAO_0000357	single protein format	None	None	None	None	None	CHEMBL3286	Urokinase-type plasminogen activator	Homo sapiens	SINGLE PROTEIN	CHEMBL1139552	1	Scientific Literature	Bioorg. Med. Chem. Lett.	2005	None
CHEMBL945	AMILORIDE	4	229.63	0	-1.08	amiloride	N=C(N)NC(=O)c1nc(Cl)c(N)nc1N	IC50	'='	7000.0	nM	5.16			UO_0000065	22.45	0.47	6.23	3.29	True	CHEMBL873883	Inhibitory activity against Urokinase-type plasminogen activator	B	BAO_0000357	single protein format	None	None	None	None	None	CHEMBL3286	Urokinase-type plasminogen activator	Homo sapiens	SINGLE PROTEIN	CHEMBL1133467	1	Scientific Literature	J. Med. Chem.	2000	None
CHEMBL112786		0	321.77	0	3.73	13h	N#Cc1ccc(-c2ccc3c(Cl)cnc(NC(=N)N)c3c2)cc1	Ki	'='	490.0	nM	6.31			UO_0000065	19.61	0.37	2.58	6.40	False	CHEMBL814354	Inhibitory activity against human urokinase-type plasminogen activator was evaluated using S-2444 as substrate	B	BAO_0000357	single protein format	None	None	None	None	None	CHEMBL3286	Urokinase-type plasminogen activator	Homo sapiens	SINGLE PROTEIN	CHEMBL1146651	1	Scientific Literature	Bioorg. Med. Chem. Lett.	2004	None
CHEMBL109274		0	310.79	0	3.77	13b	Cc1ccc(-c2ccc3c(Cl)cnc(N=C(N)N)c3c2)cc1	Ki	'='	130.0	nM	6.89			UO_0000065	22.16	0.43	3.12	8.91	False	CHEMBL814354	Inhibitory activity against human urokinase-type plasminogen activator was evaluated using S-2444 as substrate	B	BAO_0000357	single protein format	None	None	None	None	None	CHEMBL3286	Urokinase-type plasminogen activator	Homo sapiens	SINGLE PROTEIN	CHEMBL1146651	1	Scientific Literature	Bioorg. Med. Chem. Lett.	2004	None
CHEMBL399593		0	445.97	0	4.00	40	O=C(N[C@H]1CCC[C@H]1NC(=O)c1ccc(Cl)s1)c1ccc(N2CCCCC2=O)cc1	Ki	'>'	14000.0	nM				UO_0000065					False	CHEMBL898083	Inhibition of human urokinase	B	BAO_0000357	single protein format	Homo sapiens	None	None	None	None	CHEMBL3286	Urokinase-type plasminogen activator	Homo sapiens	SINGLE PROTEIN	CHEMBL1149575	1	Scientific Literature	Bioorg. Med. Chem. Lett.	2007	None
CHEMBL134926		0	245.28	0	1.93	3	C=C1CC(c2ccc(NC(=N)N)cc2)CC(=O)O1	Rate	'='	2.0	ka/Ks									False	CHEMBL816816	Second order rate constant against Urokinase-type plasminogen activator	B	BAO_0000357	single protein format	None	None	None	None	None	CHEMBL3286	Urokinase-type plasminogen activator	Homo sapiens	SINGLE PROTEIN	CHEMBL1125346	1	Scientific Literature	J. Med. Chem.	1992	None
CHEMBL30044	DIBROMPROPAMIDINE	0	470.17	0	3.63	5	N=C(N)c1ccc(OCCCOc2ccc(C(=N)N)cc2Br)c(Br)c1	Ki	'='	1570.0	nM	5.80			UO_0000065	12.34	0.32	2.17	4.91	False	CHEMBL842149	compound was tested for inhibitory activity against Urokinase-type plasminogen activator (microPa)	B	BAO_0000357	single protein format	None	None	None	None	None	CHEMBL3286	Urokinase-type plasminogen activator	Homo sapiens	SINGLE PROTEIN	CHEMBL1134403	1	Scientific Literature	J. Med. Chem.	2001	None
CHEMBL55184		0	166.18	0	0.40	22	COc1ccnc(NC(=N)N)c1	Ki	'='	53300.0	nM	4.27			UO_0000065	25.71	0.49	3.87	5.09	False	CHEMBL815977	In vitro inhibition of HWMT human urokinase Plasminogen activator.	B	BAO_0000357	single protein format	None	None	None	None	None	CHEMBL3286	Urokinase-type plasminogen activator	Homo sapiens	SINGLE PROTEIN	CHEMBL1136034	1	Scientific Literature	Bioorg. Med. Chem. Lett.	2002	None
CHEMBL59936		0	497.30	0	4.26	9c	N=C(N)Nc1ccc(NC(=O)c2cc3cc4ccccc4cc3c(I)c2O)cn1	Ki	'='	700.0	nM	6.16			UO_0000065	12.38	0.29	1.89	4.96	False	CHEMBL814362	Inhibition of urokinase-type plasminogen activator (microPa)	B	BAO_0000357	single protein format	None	None	None	None	None	CHEMBL3286	Urokinase-type plasminogen activator	Homo sapiens	SINGLE PROTEIN	CHEMBL1135196	1	Scientific Literature	Bioorg. Med. Chem. Lett.	2002	None
CHEMBL26370		0	480.35	0	3.88	2	N=C(N)c1ccc(OCCCCCCOc2ccc(C(=N)N)cc2I)cc1	Ki	'='	1980.0	nM	5.70			UO_0000065	11.87	0.29	1.82	4.83	False	CHEMBL842149	compound was tested for inhibitory activity against Urokinase-type plasminogen activator (microPa)	B	BAO_0000357	single protein format	None	None	None	None	None	CHEMBL3286	Urokinase-type plasminogen activator	Homo sapiens	SINGLE PROTEIN	CHEMBL1134403	1	Scientific Literature	J. Med. Chem.	2001	None
CHEMBL173994		0	568.87	2	5.43	13a, ZK-810388	COc1cc(Cl)cc(C(=O)Nc2ccc(Cl)cn2)c1NC(=O)c1scc(CN(C)C2=NCCO2)c1Cl	Ki	'>'	5000.0	nM				UO_0000065					False	CHEMBL889341	Inhibition of human urokinase	B	BAO_0000357	single protein format	Homo sapiens	None	None	None	None	CHEMBL3286	Urokinase-type plasminogen activator	Homo sapiens	SINGLE PROTEIN	CHEMBL1145379	1	Scientific Literature	J. Med. Chem.	2007	None
CHEMBL29268		0	345.52	0	4.85	30	CSc1sc(C(=N)N)cc1-c1nc(-c2ccccc2)c(C)s1	Ki	'='	305000.0	nM		Outside typical range		UO_0000065					False	CHEMBL817635	Inhibitory activity against serine protease urokinase-type plasminogen activator (microPa)	B	BAO_0000357	single protein format	None	None	None	None	None	CHEMBL3286	Urokinase-type plasminogen activator	Homo sapiens	SINGLE PROTEIN	CHEMBL1134078	1	Scientific Literature	Bioorg. Med. Chem. Lett.	2001	None
CHEMBL379036		0	564.54	2	6.27	2i	Nc1noc2ccc(-n3nc(C(F)(F)F)cc3C(=O)Nc3ccc(-c4ccccc4CN4CCCC4)cc3F)cc12	Ki	'>'	13000.0	nM				UO_0000065					False	CHEMBL859930	Binding affinity to human urokinase	B	BAO_0000357	single protein format	Homo sapiens	None	None	None	None	CHEMBL3286	Urokinase-type plasminogen activator	Homo sapiens	SINGLE PROTEIN	CHEMBL1146127	1	Scientific Literature	Bioorg. Med. Chem. Lett.	2006	None
CHEMBL177557		0	450.50	1	-1.43	1b	C[C@H](NC(=O)[C@@H](CO)NC(=O)OCc1ccccc1)C(=O)N[C@H]1CCCN(C(=N)N)C1O	IC50	'='	19.0	nM	7.72			UO_0000065	17.14	0.33	9.15	4.06	False	CHEMBL816999	The compound was tested in vitro for its inhibitory activity against human urokinase enzyme, activity expressed as IC50	B	BAO_0000357	single protein format	None	None	None	None	None	CHEMBL3286	Urokinase-type plasminogen activator	Homo sapiens	SINGLE PROTEIN	CHEMBL1133361	1	Scientific Literature	Bioorg. Med. Chem. Lett.	2000	None
CHEMBL310235		0	640.63	2	2.24	1a	C[C@H](NC(=O)[C@@H](CO)NC(=O)OCc1ccccc1)C(=O)NC(CCN=C(N)N)P(=O)(Oc1ccccc1)Oc1ccccc1	IC50	'='	4100.0	nM	5.39			UO_0000065	8.41	0.16	3.15	2.49	False	CHEMBL873997	Inhibitory activity against Urokinase-type plasminogen activator	B	BAO_0000357	single protein format	None	None	None	None	None	CHEMBL3286	Urokinase-type plasminogen activator	Homo sapiens	SINGLE PROTEIN	CHEMBL1137073	1	Scientific Literature	J. Med. Chem.	2004	None
CHEMBL441839		0	364.50	0	4.76	21	CSc1sc(C(=N)N)cc1-c1csc(Nc2ccccc2F)n1	Ki	'='	240.0	nM	6.62			UO_0000065	18.16	0.39	1.86	8.85	False	CHEMBL815983	In vitro inhibitory activity against Urokinase-type plasminogen activator (microPa)	B	BAO_0000357	single protein format	None	None	None	None	None	CHEMBL3286	Urokinase-type plasminogen activator	Homo sapiens	SINGLE PROTEIN	CHEMBL1134012	1	Scientific Literature	Bioorg. Med. Chem. Lett.	2001	None
CHEMBL390394		0	340.77	0	3.16	3	NC(N)=Nc1nccc2c(Cl)cc(-c3cccc(C(=O)O)c3)cc12	IC50	'='	6910.0	nM	5.16			UO_0000065	15.14	0.29	2.00	4.50	False	CHEMBL917029	Inhibition of human uPA in human wound fluid	B	BAO_0000357	single protein format	Homo sapiens	None	None	None	None	CHEMBL3286	Urokinase-type plasminogen activator	Homo sapiens	SINGLE PROTEIN	CHEMBL1139871	1	Scientific Literature	J. Med. Chem.	2007	None
CHEMBL96494		0	270.27	0	2.36	6i	N=C(N)c1ccc2[nH]c(-c3cccc(F)c3O)nc2c1	Ki	'='	550.0	nM	6.26			UO_0000065	23.16	0.43	3.90	6.34	False	CHEMBL842145	ComInhibition of Human Serine Protease Urokinase Plasminogen Activator (u-PA).	B	BAO_0000357	single protein format	None	None	None	None	None	CHEMBL3286	Urokinase-type plasminogen activator	Homo sapiens	SINGLE PROTEIN	CHEMBL1134564	1	Scientific Literature	J. Med. Chem.	2001	None
CHEMBL228170		0	397.84	0	1.08	27	NC(N)=Nc1ncc(Cl)c2ccc(S(=O)(=O)NC3(C(=O)O)CCC3)cc12	Ki	'='	7.4	nM	8.13			UO_0000065	20.44	0.43	7.05	5.06	False	CHEMBL917014	Inhibition of human uPA	B	BAO_0000357	single protein format	Homo sapiens	None	None	None	None	CHEMBL3286	Urokinase-type plasminogen activator	Homo sapiens	SINGLE PROTEIN	CHEMBL1139871	1	Scientific Literature	J. Med. Chem.	2007	None
CHEMBL224689		0	419.85	0	2.29	12	NC(N)=Nc1ncc(Cl)c2ccc(S(=O)(=O)Nc3cccc(C(=O)O)c3)cc12	Ki	'='	59.0	nM	7.23			UO_0000065	17.22	0.35	4.94	4.50	False	CHEMBL917014	Inhibition of human uPA	B	BAO_0000357	single protein format	Homo sapiens	None	None	None	None	CHEMBL3286	Urokinase-type plasminogen activator	Homo sapiens	SINGLE PROTEIN	CHEMBL1139871	1	Scientific Literature	J. Med. Chem.	2007	None
CHEMBL227769		0	369.83	0	0.81	9	NC(N)=Nc1ncc(Cl)c2ccc(S(=O)(=O)N3CCOCC3)cc12	Ki	'='	330.0	nM	6.48			UO_0000065	17.53	0.37	5.67	5.23	False	CHEMBL917014	Inhibition of human uPA	B	BAO_0000357	single protein format	Homo sapiens	None	None	None	None	CHEMBL3286	Urokinase-type plasminogen activator	Homo sapiens	SINGLE PROTEIN	CHEMBL1139871	1	Scientific Literature	J. Med. Chem.	2007	None
CHEMBL388780		0	411.87	0	1.42	35	NC(N)=Nc1ncc(Cl)c2ccc(S(=O)(=O)N3CCCC[C@@H]3C(=O)O)cc12	Ki	'='	23.0	nM	7.64			UO_0000065	18.55	0.39	6.22	5.03	False	CHEMBL917014	Inhibition of human uPA	B	BAO_0000357	single protein format	Homo sapiens	None	None	None	None	CHEMBL3286	Urokinase-type plasminogen activator	Homo sapiens	SINGLE PROTEIN	CHEMBL1139871	1	Scientific Literature	J. Med. Chem.	2007	None
CHEMBL227584		0	371.81	0	0.55	14	NC(N)=Nc1ncc(Cl)c2ccc(S(=O)(=O)NCCC(=O)O)cc12	Ki	'='	58.0	nM	7.24			UO_0000065	19.46	0.41	6.69	4.50	False	CHEMBL917014	Inhibition of human uPA	B	BAO_0000357	single protein format	Homo sapiens	None	None	None	None	CHEMBL3286	Urokinase-type plasminogen activator	Homo sapiens	SINGLE PROTEIN	CHEMBL1139871	1	Scientific Literature	J. Med. Chem.	2007	None
CHEMBL374623		0	419.85	0	2.29	11	NC(N)=Nc1ncc(Cl)c2ccc(S(=O)(=O)Nc3ccccc3C(=O)O)cc12	Ki	'='	86.0	nM	7.07			UO_0000065	16.83	0.34	4.78	4.40	False	CHEMBL917014	Inhibition of human uPA	B	BAO_0000357	single protein format	Homo sapiens	None	None	None	None	CHEMBL3286	Urokinase-type plasminogen activator	Homo sapiens	SINGLE PROTEIN	CHEMBL1139871	1	Scientific Literature	J. Med. Chem.	2007	None
CHEMBL134926		0	245.28	0	1.93	2a	C=C1CC(c2ccc(NC(=N)N)cc2)CC(=O)O1	Ki	'='	120.0	nM	6.92			UO_0000065	28.22	0.53	4.99	7.85	False	CHEMBL814359	Compound was tested for its binding affinity against the enzyme Urokinase-type plasminogen activator	B	BAO_0000357	single protein format	None	None	None	None	None	CHEMBL3286	Urokinase-type plasminogen activator	Homo sapiens	SINGLE PROTEIN	CHEMBL1125358	1	Scientific Literature	J. Med. Chem.	1992	None
CHEMBL230134		0	558.10	1	2.44	20	C[C@H](NC(=O)[C@@H](CCc1ccccn1)NS(=O)(=O)Cc1ccccc1)C(=O)NCc1cc(Cl)ccc1CN	Ki	'>'	5000.0	nM				UO_0000065					False	CHEMBL889050	Inhibition of uPA	B	BAO_0000357	single protein format	None	None	None	None	None	CHEMBL3286	Urokinase-type plasminogen activator	Homo sapiens	SINGLE PROTEIN	CHEMBL1145355	1	Scientific Literature	Bioorg. Med. Chem. Lett.	2007	None
CHEMBL43961		0	203.17	0	2.01	19	N=C(N)Nc1ccc(C(F)(F)F)cc1	Ki	'='	6490.0	nM	5.19			UO_0000065	25.53	0.51	3.18	8.38	False	CHEMBL816645	Inhibition against Urokinase-type plasminogen activator	B	BAO_0000357	single protein format	None	None	None	None	None	CHEMBL3286	Urokinase-type plasminogen activator	Homo sapiens	SINGLE PROTEIN	CHEMBL1125001	1	Scientific Literature	J. Med. Chem.	1990	None
CHEMBL230025		0	491.93	0	-0.24	18	NCc1ccc(Cl)cc1CNC(=O)CNC(=O)C(CCc1cccc[n+]1[O-])NC(=O)CC(=O)O	Ki	'>'	5000.0	nM				UO_0000065					False	CHEMBL889050	Inhibition of uPA	B	BAO_0000357	single protein format	None	None	None	None	None	CHEMBL3286	Urokinase-type plasminogen activator	Homo sapiens	SINGLE PROTEIN	CHEMBL1145355	1	Scientific Literature	Bioorg. Med. Chem. Lett.	2007	None
CHEMBL386463		0	547.62	1	4.15	19g	Cc1nn(-c2ccc3onc(N)c3c2)c2c(=O)n(-c3ccc(-c4ccccc4CN4CC[C@@H](O)C4)cc3)c(C)nc12	Ki	'>'	13000.0	nM				UO_0000065					False	CHEMBL855834	Binding affinity to human urokinase	B	BAO_0000357	single protein format	Homo sapiens	None	None	None	None	CHEMBL3286	Urokinase-type plasminogen activator	Homo sapiens	SINGLE PROTEIN	CHEMBL1146891	1	Scientific Literature	Bioorg. Med. Chem. Lett.	2006	None
CHEMBL1159958		0	243.31	0	2.91	Lactone 19	C=C1CC(c2ccc(NC(=N)N)cc2)CC(=C)O1	ka	'='	0.24	min-1									False	CHEMBL817260	Rate constant of acylation on Urokinase-type plasminogen activator elastase was determined at 0 percent and at 99 minutes for maximum inhibition and no enzyme activity was recovered over the 2 h-time	B	BAO_0000357	single protein format	None	None	None	None	None	CHEMBL3286	Urokinase-type plasminogen activator	Homo sapiens	SINGLE PROTEIN	CHEMBL1126229	1	Scientific Literature	Bioorg. Med. Chem. Lett.	1992	None
CHEMBL20936	BENZAMIDINE	0	120.16	0	0.97	Benzamidine	N=C(N)c1ccccc1	Ki	'='	180000.0	nM		Outside typical range		UO_0000065					False	CHEMBL817634	Inhibitory activity against human urokinase plasminogen activator expressed as dissociation constant	B	BAO_0000357	single protein format	None	None	None	None	None	CHEMBL3286	Urokinase-type plasminogen activator	Homo sapiens	SINGLE PROTEIN	CHEMBL1131451	1	Scientific Literature	J. Med. Chem.	1998	None
CHEMBL231595		0	477.91	0	-0.63	16	NCc1ccc(Cl)cc1CNC(=O)CNC(=O)C(CCc1cccc[n+]1[O-])NC(=O)C(=O)O	Ki	'>'	5000.0	nM				UO_0000065					False	CHEMBL889050	Inhibition of uPA	B	BAO_0000357	single protein format	None	None	None	None	None	CHEMBL3286	Urokinase-type plasminogen activator	Homo sapiens	SINGLE PROTEIN	CHEMBL1145355	1	Scientific Literature	Bioorg. Med. Chem. Lett.	2007	None
CHEMBL231292		0	512.03	1	0.50	12	CCCS(=O)(=O)NC(CCc1cccc[n+]1[O-])C(=O)NCC(=O)NCc1cc(Cl)ccc1CN	Ki	'>'	5000.0	nM				UO_0000065					False	CHEMBL889050	Inhibition of uPA	B	BAO_0000357	single protein format	None	None	None	None	None	CHEMBL3286	Urokinase-type plasminogen activator	Homo sapiens	SINGLE PROTEIN	CHEMBL1145355	1	Scientific Literature	Bioorg. Med. Chem. Lett.	2007	None
CHEMBL230981		0	531.03	1	1.83	4	O=C(CNC(=O)[C@@H](CCc1cccc[n+]1[O-])NS(=O)(=O)Cc1ccccc1)NCc1cccc(Cl)c1	Ki	'>'	5000.0	nM				UO_0000065					False	CHEMBL889050	Inhibition of uPA	B	BAO_0000357	single protein format	None	None	None	None	None	CHEMBL3286	Urokinase-type plasminogen activator	Homo sapiens	SINGLE PROTEIN	CHEMBL1145355	1	Scientific Literature	Bioorg. Med. Chem. Lett.	2007	None
CHEMBL230880		0	511.60	1	0.61	3	O=C(CNC(=O)[C@@H](CCc1cccc[n+]1[O-])NS(=O)(=O)Cc1ccccc1)NCCc1ccncc1	Ki	'>'	5000.0	nM				UO_0000065					False	CHEMBL889050	Inhibition of uPA	B	BAO_0000357	single protein format	None	None	None	None	None	CHEMBL3286	Urokinase-type plasminogen activator	Homo sapiens	SINGLE PROTEIN	CHEMBL1145355	1	Scientific Literature	Bioorg. Med. Chem. Lett.	2007	None
CHEMBL390402		0	503.99	1	0.71	33	NCc1ccc(Cl)cc1CNC(=O)[C@@H]1CCCN1C(=O)[C@@H](CCc1cccc[n+]1[O-])NCC(=O)O	Ki	'>'	5000.0	nM				UO_0000065					False	CHEMBL889050	Inhibition of uPA	B	BAO_0000357	single protein format	None	None	None	None	None	CHEMBL3286	Urokinase-type plasminogen activator	Homo sapiens	SINGLE PROTEIN	CHEMBL1145355	1	Scientific Literature	Bioorg. Med. Chem. Lett.	2007	None
CHEMBL396286		0	600.14	1	2.16	26	NCc1ccc(Cl)cc1CNC(=O)[C@@H]1CCCN1C(=O)[C@@H](CCc1cccc[n+]1[O-])NS(=O)(=O)Cc1ccccc1	Ki	'>'	5000.0	nM				UO_0000065					False	CHEMBL889050	Inhibition of uPA	B	BAO_0000357	single protein format	None	None	None	None	None	CHEMBL3286	Urokinase-type plasminogen activator	Homo sapiens	SINGLE PROTEIN	CHEMBL1145355	1	Scientific Literature	Bioorg. Med. Chem. Lett.	2007	None
CHEMBL244939		0	231.21	0	1.79	18	Cc1ccc(C(=O)n2ccc([N+](=O)[O-])n2)cc1	IC50	'='	3100.0	nM	5.51			UO_0000065	23.83	0.44	3.72	7.06	False	CHEMBL895382	Inhibition of human urokinase	B	BAO_0000357	single protein format	Homo sapiens	None	None	None	None	CHEMBL3286	Urokinase-type plasminogen activator	Homo sapiens	SINGLE PROTEIN	CHEMBL1148811	1	Scientific Literature	J. Med. Chem.	2007	None
CHEMBL244908		0	217.18	0	1.48	5	O=C(c1ccccc1)n1cc([N+](=O)[O-])cn1	IC50	'='	18200.0	nM	4.74			UO_0000065	21.82	0.40	3.26	6.07	False	CHEMBL895382	Inhibition of human urokinase	B	BAO_0000357	single protein format	Homo sapiens	None	None	None	None	CHEMBL3286	Urokinase-type plasminogen activator	Homo sapiens	SINGLE PROTEIN	CHEMBL1148811	1	Scientific Literature	J. Med. Chem.	2007	None
CHEMBL433200		0	360.46	0	-0.67	10	NC(N)=NCCCNC(=O)[C@@H]1CCCN1C(=O)[C@H](N)Cc1ccccc1	K ass	'<'	250.0	l M-1									False	CHEMBL815975	In vitro inhibitory potency against Urokinase-type plasminogen activator in human; no enzyme inhibition was observed at an inhibitor concentration of 200 uM	B	BAO_0000357	single protein format	None	None	None	None	None	CHEMBL3286	Urokinase-type plasminogen activator	Homo sapiens	SINGLE PROTEIN	CHEMBL1128086	1	Scientific Literature	Bioorg. Med. Chem. Lett.	1995	None
CHEMBL285285		0	677.65	None	None	6	CC1(C)C2CC1[C@]1(C)OB(C(Cc3ccccc3)NC(=O)[C@@H]3CCCN3C(=O)[C@H](Cc3ccccc3)NC(=O)OCc3ccccc3)O[C@@H]1C2	Ki	'>'	4.3	nM				UO_0000065					False	CHEMBL817633	Binding affinity against Urokinase plasminogen activator	B	BAO_0000357	single protein format	None	None	None	None	None	CHEMBL3286	Urokinase-type plasminogen activator	Homo sapiens	SINGLE PROTEIN	CHEMBL1128727	1	Scientific Literature	J. Med. Chem.	1995	None
CHEMBL105171		0	170.22	0	2.12	5	N=C(N)c1ccc2ccccc2c1	Ki	'='	5910.0	nM	5.23			UO_0000065	30.72	0.55	3.11	10.48	False	CHEMBL815981	Binding affinity to human urokinase-type plasminogen activator (microPa).	B	BAO_0000357	single protein format	None	None	None	None	None	CHEMBL3286	Urokinase-type plasminogen activator	Homo sapiens	SINGLE PROTEIN	CHEMBL1148377	1	Scientific Literature	J. Med. Chem.	2004	None
CHEMBL108447		0	372.47	0	3.97	56a	CCC1CNCc2ccc(NC(=O)c3ccc4cc(C(=N)N)ccc4c3)cc21	Ki	'='	6.3	nM	8.20			UO_0000065	22.02	0.40	4.23	9.01	True	CHEMBL815981	Binding affinity to human urokinase-type plasminogen activator (microPa).	B	BAO_0000357	single protein format	None	None	None	None	None	CHEMBL3286	Urokinase-type plasminogen activator	Homo sapiens	SINGLE PROTEIN	CHEMBL1148377	1	Scientific Literature	J. Med. Chem.	2004	None
CHEMBL126589		0	149.15	0	0.85	2-amino-5-hydroxy-benzimidazole	Nc1nc2cc(O)ccc2[nH]1	IC50	'='	10000.0	nM	5.00			UO_0000065	33.52	0.62	4.15	6.67	False	CHEMBL873883	Inhibitory activity against Urokinase-type plasminogen activator	B	BAO_0000357	single protein format	None	None	None	None	None	CHEMBL3286	Urokinase-type plasminogen activator	Homo sapiens	SINGLE PROTEIN	CHEMBL1133467	1	Scientific Literature	J. Med. Chem.	2000	None
CHEMBL233992		0	441.94	0	3.63	9	O=C(N[C@H]1CCC[C@H]1NC(=O)c1ccc(Cl)s1)c1ccc(-n2ccccc2=O)cc1	Ki	'>'	14000.0	nM				UO_0000065					False	CHEMBL898083	Inhibition of human urokinase	B	BAO_0000357	single protein format	Homo sapiens	None	None	None	None	CHEMBL3286	Urokinase-type plasminogen activator	Homo sapiens	SINGLE PROTEIN	CHEMBL1149575	1	Scientific Literature	Bioorg. Med. Chem. Lett.	2007	None
CHEMBL442201		0	386.50	0	4.22	47a	CC(C)C1NCCc2ccc(NC(=O)c3ccc4cc(C(=N)N)ccc4c3)cc21	Ki	'='	23.5	nM	7.63			UO_0000065	19.74	0.36	3.41	8.38	False	CHEMBL815981	Binding affinity to human urokinase-type plasminogen activator (microPa).	B	BAO_0000357	single protein format	None	None	None	None	None	CHEMBL3286	Urokinase-type plasminogen activator	Homo sapiens	SINGLE PROTEIN	CHEMBL1148377	1	Scientific Literature	J. Med. Chem.	2004	None
CHEMBL380221		0	627.78	2	-0.22	56	N=C(N)NCCC(=O)Nc1ccc(S(=O)(=O)N[C@@H](Cc2cccc(C(=N)N)c2)C(=O)N2CCC(CCNC(=N)N)CC2)cc1	Ki	'='	600.0	nM	6.22			UO_0000065	9.91	0.19	6.44	2.31	False	CHEMBL868542	Inhibition of uPA	B	BAO_0000357	single protein format	Homo sapiens	None	None	None	None	CHEMBL3286	Urokinase-type plasminogen activator	Homo sapiens	SINGLE PROTEIN	CHEMBL1138903	1	Scientific Literature	J. Med. Chem.	2006	None
CHEMBL209794		0	591.74	2	2.76	53	N=C(N)NCCC1CCN(C(=O)[C@H](Cc2cccc(C(=N)N)c2)NS(=O)(=O)c2ccc(Oc3ccccc3)cc2)CC1	Ki	'='	2300.0	nM	5.64			UO_0000065	9.53	0.18	2.88	3.01	False	CHEMBL868542	Inhibition of uPA	B	BAO_0000357	single protein format	Homo sapiens	None	None	None	None	CHEMBL3286	Urokinase-type plasminogen activator	Homo sapiens	SINGLE PROTEIN	CHEMBL1138903	1	Scientific Literature	J. Med. Chem.	2006	None
CHEMBL211794		0	640.81	1	0.83	29	Cc1c(C)c(S(=O)(=O)N[C@@H](Cc2cccc(C(=N)N)c2)C(=O)N2CCN(C(=O)CCN=C(N)N)CC2)c(C)c2c1OC(C)(C)C2	Ki	'='	25000.0	nM	4.60			UO_0000065	7.18	0.14	3.77	2.19	False	CHEMBL868542	Inhibition of uPA	B	BAO_0000357	single protein format	Homo sapiens	None	None	None	None	CHEMBL3286	Urokinase-type plasminogen activator	Homo sapiens	SINGLE PROTEIN	CHEMBL1138903	1	Scientific Literature	J. Med. Chem.	2006	None
CHEMBL181599		0	365.27	1	5.16	20a	N=C(N)c1ccc2cc(C3CC3c3ccccc3)cc(Br)c2c1	Ki	'='	622.0	nM	6.21			UO_0000065	16.99	0.37	1.05	12.44	False	CHEMBL830381	Binding affinity value against urokinase plasminogen activator	B	BAO_0000357	single protein format	None	None	None	None	None	CHEMBL3286	Urokinase-type plasminogen activator	Homo sapiens	SINGLE PROTEIN	CHEMBL1139552	1	Scientific Literature	Bioorg. Med. Chem. Lett.	2005	None
CHEMBL426433		0	286.38	0	4.39	19a	N=C(N)c1ccc2cc(C3CC3c3ccccc3)ccc2c1	Ki	'='	1310.0	nM	5.88			UO_0000065	20.54	0.37	1.49	11.80	True	CHEMBL830381	Binding affinity value against urokinase plasminogen activator	B	BAO_0000357	single protein format	None	None	None	None	None	CHEMBL3286	Urokinase-type plasminogen activator	Homo sapiens	SINGLE PROTEIN	CHEMBL1139552	1	Scientific Literature	Bioorg. Med. Chem. Lett.	2005	None
CHEMBL388481		0	618.11	1	0.91	11	NCc1ccc(Cl)cc1CNC(=O)CNC(=O)C(CCc1cccc[n+]1[O-])NS(=O)(=O)Cc1ccc(CC(=O)O)cc1	Ki	'>'	5000.0	nM				UO_0000065					False	CHEMBL889050	Inhibition of uPA	B	BAO_0000357	single protein format	None	None	None	None	None	CHEMBL3286	Urokinase-type plasminogen activator	Homo sapiens	SINGLE PROTEIN	CHEMBL1145355	1	Scientific Literature	Bioorg. Med. Chem. Lett.	2007	None
CHEMBL284436		0	436.00	0	0.61	12 MOL098	N=C(N)NCCC[C@@H](CCl)NC(=O)[C@@H]1CCN2CC[C@@](N)(Cc3ccccc3)CN12	Ki	'='	927.0	nM	6.03			UO_0000065	13.84	0.27	5.42	4.88	False	CHEMBL819125	Inhibitory concentration against Urokinase-type plasminogen activator	B	BAO_0000357	single protein format	None	None	None	None	None	CHEMBL3286	Urokinase-type plasminogen activator	Homo sapiens	SINGLE PROTEIN	CHEMBL1132633	1	Scientific Literature	J. Med. Chem.	1999	None
CHEMBL54894		0	302.77	0	2.82	33	COc1ccc(/C=C/c2cc(Cl)cnc2N=C(N)N)cc1	Ki	'='	690.0	nM	6.16			UO_0000065	20.35	0.40	3.34	7.12	False	CHEMBL815980	In vitro inhibition of human urokinase Plasminogen Activator.	B	BAO_0000357	single protein format	None	None	None	None	None	CHEMBL3286	Urokinase-type plasminogen activator	Homo sapiens	SINGLE PROTEIN	CHEMBL1135370	1	Scientific Literature	Bioorg. Med. Chem. Lett.	2002	None
CHEMBL183021		0	381.52	1	5.40	19d (S,S)	CC(C)C1=NCCc2ccc([C@H]3CC3c3ccc4cc(C(=N)N)ccc4c3)cc21	Ki	'='	65.0	nM	7.19			UO_0000065	18.84	0.34	1.79	11.55	False	CHEMBL830381	Binding affinity value against urokinase plasminogen activator	B	BAO_0000357	single protein format	None	None	None	None	None	CHEMBL3286	Urokinase-type plasminogen activator	Homo sapiens	SINGLE PROTEIN	CHEMBL1139552	1	Scientific Literature	Bioorg. Med. Chem. Lett.	2005	None
CHEMBL137269		0	371.18	0	2.69	Lactone IIb	N=C(N)Nc1ccc(C2CC(=O)O/C(=C\I)C2)cc1	Ki	'='	7830.0	nM	5.11			UO_0000065	13.76	0.37	2.42	5.79	False	CHEMBL814359	Compound was tested for its binding affinity against the enzyme Urokinase-type plasminogen activator	B	BAO_0000357	single protein format	None	None	None	None	None	CHEMBL3286	Urokinase-type plasminogen activator	Homo sapiens	SINGLE PROTEIN	CHEMBL1125358	1	Scientific Literature	J. Med. Chem.	1992	None
CHEMBL1159943		0	385.20	0	2.37	Lactone 18	N=C(N)NCc1ccc(C2CC/C(=C\I)OC2=O)cc1	ka	'='	7.56	min-1									False	CHEMBL817257	Rate constant of acylation on Urokinase-type plasminogen activator elastase was determined at 0 percent and at 91 minutes for maximum inhibition and no enzyme activity was recovered over the 2 h-time	B	BAO_0000357	single protein format	None	None	None	None	None	CHEMBL3286	Urokinase-type plasminogen activator	Homo sapiens	SINGLE PROTEIN	CHEMBL1126229	1	Scientific Literature	Bioorg. Med. Chem. Lett.	1992	None
CHEMBL107203		0	554.80	2	5.63	2c	CC(C)c1cc(C(C)C)c(S(=O)(=O)NC(Cc2cccc(C(=N)N)c2)C(=O)N2CCCCCC2)c(C(C)C)c1	Ki	'='	4400.0	nM	5.36			UO_0000065	9.65	0.19	-0.27	4.60	False	CHEMBL760893	Tested for inhibition of plasminogen activator urokinase (microPa)	B	BAO_0000357	single protein format	None	None	None	None	None	CHEMBL3286	Urokinase-type plasminogen activator	Homo sapiens	SINGLE PROTEIN	CHEMBL1131872	1	Scientific Literature	Bioorg. Med. Chem. Lett.	1999	None
CHEMBL106412		0	542.75	1	4.09	2e	CC(C)c1cc(C(C)C)c(S(=O)(=O)NC(Cc2cccc(C(=N)N)c2)C(=O)N2CCOCC2)c(C(C)C)c1	Ki	'='	5400.0	nM	5.27			UO_0000065	9.71	0.19	1.18	4.19	False	CHEMBL760893	Tested for inhibition of plasminogen activator urokinase (microPa)	B	BAO_0000357	single protein format	None	None	None	None	None	CHEMBL3286	Urokinase-type plasminogen activator	Homo sapiens	SINGLE PROTEIN	CHEMBL1131872	1	Scientific Literature	Bioorg. Med. Chem. Lett.	1999	None
CHEMBL55155		0	316.75	0	2.91	36	N=C(N)Nc1ncc(Cl)cc1/C=C/c1cccc(C(=O)O)c1	Ki	'='	170.0	nM	6.77			UO_0000065	21.37	0.42	3.86	6.04	False	CHEMBL815980	In vitro inhibition of human urokinase Plasminogen Activator.	B	BAO_0000357	single protein format	None	None	None	None	None	CHEMBL3286	Urokinase-type plasminogen activator	Homo sapiens	SINGLE PROTEIN	CHEMBL1135370	1	Scientific Literature	Bioorg. Med. Chem. Lett.	2002	None
CHEMBL53032		0	238.60	0	2.06	29	N=C(N)Nc1ncc(C(F)(F)F)cc1Cl	Ki	'='	40700.0	nM	4.39			UO_0000065	18.40	0.40	2.33	5.87	False	CHEMBL815977	In vitro inhibition of HWMT human urokinase Plasminogen activator.	B	BAO_0000357	single protein format	None	None	None	None	None	CHEMBL3286	Urokinase-type plasminogen activator	Homo sapiens	SINGLE PROTEIN	CHEMBL1136034	1	Scientific Literature	Bioorg. Med. Chem. Lett.	2002	None
CHEMBL67780		0	458.52	0	4.47	52	CC(C)(C)c1ccc(C(=O)Nc2cc(C(=O)O)ccc2NC(=O)c2cccc(C(=N)N)c2)cc1	K ass	'='	0.001	l M-1									False	CHEMBL819122	Tested for inhibition of Urokinase-type plasminogen activator	B	BAO_0000357	single protein format	None	None	None	None	None	CHEMBL3286	Urokinase-type plasminogen activator	Homo sapiens	SINGLE PROTEIN	CHEMBL1132963	1	Scientific Literature	J. Med. Chem.	2000	None
CHEMBL253377		0	325.19	0	3.58	7	NCCOc1c(Cl)cc(C(=O)Nc2ccccc2)cc1Cl	IC50	'='	35000.0	nM	4.46			UO_0000065	13.70	0.29	0.88	6.92	False	CHEMBL927669	Inhibition of uPA	B	BAO_0000357	single protein format	None	None	None	None	None	CHEMBL3286	Urokinase-type plasminogen activator	Homo sapiens	SINGLE PROTEIN	CHEMBL1140718	1	Scientific Literature	J. Med. Chem.	2008	None
CHEMBL214814		0	722.76	2	3.31	3c	C[C@H](NC(=O)[C@@H](CO)NS(=O)(=O)Cc1ccccc1)C(=O)NC(Cc1ccc(NC(=N)N)cc1)P(=O)(Oc1ccccc1)Oc1ccccc1	IC50	'='	4.0	nM	8.40			UO_0000065	11.62	0.23	5.09	3.78	False	CHEMBL902744	Inhibition of human uPA	B	BAO_0000357	single protein format	Homo sapiens	None	None	None	None	CHEMBL3286	Urokinase-type plasminogen activator	Homo sapiens	SINGLE PROTEIN	CHEMBL1138351	1	Scientific Literature	J. Med. Chem.	2007	None
CHEMBL28952		0	419.55	0	4.10	45	COC(=O)COc1cccc(-c2csc(-c3cc(C(=N)N)sc3SC)n2)c1	Ki	'='	44000.0	nM	4.36			UO_0000065	10.38	0.22	0.26	4.43	False	CHEMBL817635	Inhibitory activity against serine protease urokinase-type plasminogen activator (microPa)	B	BAO_0000357	single protein format	None	None	None	None	None	CHEMBL3286	Urokinase-type plasminogen activator	Homo sapiens	SINGLE PROTEIN	CHEMBL1134078	1	Scientific Literature	Bioorg. Med. Chem. Lett.	2001	None
CHEMBL3706846		0	672.77	2	0.47	40	N=C(N)NCCNC(=O)C1CCN(C(=O)[C@H](Cc2cccc(C(=N)N)c2)NS(=O)(=O)c2ccc3c(c2)C(=O)c2ccccc2C3=O)CC1	Ki	'='	3600.0	nM	5.44			UO_0000065	8.09	0.15	4.97	2.25	False	CHEMBL868542	Inhibition of uPA	B	BAO_0000357	single protein format	Homo sapiens	None	None	None	None	CHEMBL3286	Urokinase-type plasminogen activator	Homo sapiens	SINGLE PROTEIN	CHEMBL1138903	1	Scientific Literature	J. Med. Chem.	2006	None
CHEMBL3741004		0	371.45	0	3.62	22e	Cc1ccc2nc(-c3cccnc3)c(NCc3ccc(NC(=N)N)cc3)n2c1	IC50	'='	23890.0	nM	4.62			UO_0000065	12.44	0.23	1.00	4.44	False	CHEMBL3743968	Inhibition of human uPA using pyro-Glu-Gly-Arg-pNA as substrate assessed as para-nitroaniline release from substrate measured for 5 mins by spectrophotometric assay	B	BAO_0000357	single protein format	Homo sapiens	None	None	None	None	CHEMBL3286	Urokinase-type plasminogen activator	Homo sapiens	SINGLE PROTEIN	CHEMBL3739387	1	Scientific Literature	J. Med. Chem.	2015	None
CHEMBL433501		0	252.28	0	2.22	2	N=C(N)c1ccc2[nH]c(-c3ccccc3O)nc2c1	Ki	'='	5500.0	nM	5.26			UO_0000065	20.85	0.38	3.04	5.32	True	CHEMBL814362	Inhibition of urokinase-type plasminogen activator (microPa)	B	BAO_0000357	single protein format	None	None	None	None	None	CHEMBL3286	Urokinase-type plasminogen activator	Homo sapiens	SINGLE PROTEIN	CHEMBL1135196	1	Scientific Literature	Bioorg. Med. Chem. Lett.	2002	None
CHEMBL3740904		0	367.41	1	0.97	25e	N=C(N)Nc1ccc(CNc2cnc3cc(C(=O)NCCO)ccn23)cc1	IC50	'='	366.0	nM	6.44			UO_0000065	17.52	0.33	5.47	4.58	False	CHEMBL3743968	Inhibition of human uPA using pyro-Glu-Gly-Arg-pNA as substrate assessed as para-nitroaniline release from substrate measured for 5 mins by spectrophotometric assay	B	BAO_0000357	single protein format	Homo sapiens	None	None	None	None	CHEMBL3286	Urokinase-type plasminogen activator	Homo sapiens	SINGLE PROTEIN	CHEMBL3739387	1	Scientific Literature	J. Med. Chem.	2015	None
CHEMBL53478		0	488.35	0	4.36	15	N=C(N)c1ccc2[nH]c(-c3cc(-c4nn[nH]n4)cc(Br)c3O)c(Cc3ccccc3)c2c1	Ki	'='	550.0	nM	6.26			UO_0000065	12.82	0.27	1.90	4.46	False	CHEMBL815985	Inhibitory activity against urokinase-type plasminogen activator (microPa) in human plasma	B	BAO_0000366	cell-free format	None	CHEMBL3559721	Plasma	None	None	CHEMBL3286	Urokinase-type plasminogen activator	Homo sapiens	SINGLE PROTEIN	CHEMBL1134132	1	Scientific Literature	Bioorg. Med. Chem. Lett.	2001	None
CHEMBL127407		0	343.39	0	4.20	10e	N=C(N)c1cc2cc(-c3cccc(-c4ccccc4)c3O)[nH]c2cc1O	Ki	'='	2000.0	nM	5.70			UO_0000065	16.60	0.30	1.50	5.37	False	CHEMBL842150	The compound was tested for inhibition of human urokinase type plasminogen activator (microPa)	B	BAO_0000357	single protein format	Homo sapiens	None	None	None	None	CHEMBL3286	Urokinase-type plasminogen activator	Homo sapiens	SINGLE PROTEIN	CHEMBL1134679	1	Scientific Literature	J. Med. Chem.	2001	None
CHEMBL379194		0	543.69	2	0.73	59	N=C(N)c1cccc(C[C@H](NS(=O)(=O)c2cccc(NC(=O)CCN)c2)C(=O)N2CCC(CCN)CC2)c1	Ki	'='	3600.0	nM	5.44			UO_0000065	10.01	0.20	4.71	2.76	True	CHEMBL868542	Inhibition of uPA	B	BAO_0000357	single protein format	Homo sapiens	None	None	None	None	CHEMBL3286	Urokinase-type plasminogen activator	Homo sapiens	SINGLE PROTEIN	CHEMBL1138903	1	Scientific Literature	J. Med. Chem.	2006	None
CHEMBL211401		0	543.69	2	0.73	57	N=C(N)c1cccc(C[C@H](NS(=O)(=O)c2ccc(NC(=O)CCN)cc2)C(=O)N2CCC(CCN)CC2)c1	Ki	'='	820.0	nM	6.09			UO_0000065	11.19	0.22	5.36	3.08	False	CHEMBL868542	Inhibition of uPA	B	BAO_0000357	single protein format	Homo sapiens	None	None	None	None	CHEMBL3286	Urokinase-type plasminogen activator	Homo sapiens	SINGLE PROTEIN	CHEMBL1138903	1	Scientific Literature	J. Med. Chem.	2006	None
CHEMBL380220		0	590.75	2	1.96	55	N=C(N)NCCC1CCN(C(=O)[C@H](Cc2cccc(C(=N)N)c2)NS(=O)(=O)c2ccc(Cc3ccncc3)cc2)CC1	Ki	'='	3600.0	nM	5.44			UO_0000065	9.21	0.18	3.48	2.85	False	CHEMBL868542	Inhibition of uPA	B	BAO_0000357	single protein format	Homo sapiens	None	None	None	None	CHEMBL3286	Urokinase-type plasminogen activator	Homo sapiens	SINGLE PROTEIN	CHEMBL1138903	1	Scientific Literature	J. Med. Chem.	2006	None
CHEMBL243892		0	303.58	0	4.15	53	Cc1nn(C(=O)c2ccc(Cl)cc2Cl)c(C)c1Cl	Activity						Not Active						False	CHEMBL895390	Inhibition of human urokinase at 55 uM	B	BAO_0000357	single protein format	Homo sapiens	None	None	None	None	CHEMBL3286	Urokinase-type plasminogen activator	Homo sapiens	SINGLE PROTEIN	CHEMBL1148811	1	Scientific Literature	J. Med. Chem.	2007	None
CHEMBL103043		0	263.30	0	2.66	2	N=C(N)c1ccc2cccc(Nc3ncccn3)c2c1	Ki	'='	35.0	nM	7.46			UO_0000065	28.32	0.51	4.80	8.50	False	CHEMBL819123	Binding affinity towards Urokinase-type plasminogen activator (urokinase)	B	BAO_0000357	single protein format	None	None	None	None	None	CHEMBL3286	Urokinase-type plasminogen activator	Homo sapiens	SINGLE PROTEIN	CHEMBL1146777	1	Scientific Literature	Bioorg. Med. Chem. Lett.	2004	None
CHEMBL127909		0	345.38	0	4.63	10b	N=C(N)c1cc2cc(-c3cccc(-c4ccccc4)c3O)[nH]c2cc1F	Ki	'='	20.0	nM	7.70			UO_0000065	22.29	0.40	3.07	8.96	False	CHEMBL842150	The compound was tested for inhibition of human urokinase type plasminogen activator (microPa)	B	BAO_0000357	single protein format	Homo sapiens	None	None	None	None	CHEMBL3286	Urokinase-type plasminogen activator	Homo sapiens	SINGLE PROTEIN	CHEMBL1134679	1	Scientific Literature	J. Med. Chem.	2001	None
CHEMBL386275		0	738.76	2	3.18	3i	COc1ccc(S(=O)(=O)N[C@H](CO)C(=O)N[C@@H](C)C(=O)NC(Cc2ccc(NC(=N)N)cc2)P(=O)(Oc2ccccc2)Oc2ccccc2)cc1	IC50	'='	5.8	nM	8.24			UO_0000065	11.15	0.22	5.06	3.56	False	CHEMBL908009	Inhibition of human uPA	B	BAO_0000357	single protein format	Homo sapiens	None	None	None	None	CHEMBL3286	Urokinase-type plasminogen activator	Homo sapiens	SINGLE PROTEIN	CHEMBL1149362	1	Scientific Literature	J. Med. Chem.	2006	None
CHEMBL3740195		0	375.41	0	3.45	22g	N=C(N)Nc1ccc(CNc2c(-c3cccnc3)nc3ccc(F)cn23)cc1	IC50	'='	57550.0	nM	4.24			UO_0000065	11.29	0.21	0.79	4.07	False	CHEMBL3743968	Inhibition of human uPA using pyro-Glu-Gly-Arg-pNA as substrate assessed as para-nitroaniline release from substrate measured for 5 mins by spectrophotometric assay	B	BAO_0000357	single protein format	Homo sapiens	None	None	None	None	CHEMBL3286	Urokinase-type plasminogen activator	Homo sapiens	SINGLE PROTEIN	CHEMBL3739387	1	Scientific Literature	J. Med. Chem.	2015	None
CHEMBL3736473		0	1244.56	None	None	peptide 6	CC(=O)NCCCC[C@@H]1NC(=O)[C@H](CC(C)C)NC(=O)[C@H](C)NC(=O)[C@H](CC2CCN(C(=N)N)CC2)NC(=O)[C@H](Cc2ccccc2)NC(=O)[C@H](CCCNC(=N)N)NC(=O)[C@H](C)NC(=O)[C@@H]2CCCN2C(=O)[C@@H](N)CSSC[C@H](C(=O)O)NC1=O	Ki	'>'	1000000.0	nM		Outside typical range		UO_0000065					False	CHEMBL3738916	Inhibition of human uPA for 15 mins using pyro-Glu-Gly-Arg-p-nitroanilide as substrate	B	BAO_0000357	single protein format	Homo sapiens	None	None	None	None	CHEMBL3286	Urokinase-type plasminogen activator	Homo sapiens	SINGLE PROTEIN	CHEMBL3734702	1	Scientific Literature	J. Med. Chem.	2015	None
CHEMBL3740183		0	379.47	0	2.78	25a	CCCCNC(=O)c1ccn2c(NCc3ccc(NC(=N)N)cc3)cnc2c1	Inhibition						Active						False	CHEMBL3744194	Slow dissociating inhibition of human uPA using pyro-Glu-Gly-Arg-pNA as substrate assessed as para-nitroaniline release from substrate measured for 5 mins by spectrophotometry based enzyme kinetics assay	B	BAO_0000357	single protein format	Homo sapiens	None	None	None	None	CHEMBL3286	Urokinase-type plasminogen activator	Homo sapiens	SINGLE PROTEIN	CHEMBL3739387	1	Scientific Literature	J. Med. Chem.	2015	None
CHEMBL418805		0	266.30	0	3.39	SI1, 4	COc1ccc2ccc(C(=N)N)cc2c1-c1ccco1	Ki	'='	1995.26	nM	5.70			UO_0000065	21.40	0.39	2.31	7.89	False	CHEMBL1026932	Inhibition of urokinase	B	BAO_0000357	single protein format	None	None	None	None	None	CHEMBL3286	Urokinase-type plasminogen activator	Homo sapiens	SINGLE PROTEIN	CHEMBL1158408	1	Scientific Literature	J. Med. Chem.	2009	None
CHEMBL103043		0	263.30	0	2.66	SI1, 6	N=C(N)c1ccc2cccc(Nc3ncccn3)c2c1	Ki	'='	31.62	nM	7.50			UO_0000065	28.48	0.51	4.84	8.55	False	CHEMBL1026932	Inhibition of urokinase	B	BAO_0000357	single protein format	None	None	None	None	None	CHEMBL3286	Urokinase-type plasminogen activator	Homo sapiens	SINGLE PROTEIN	CHEMBL1158408	1	Scientific Literature	J. Med. Chem.	2009	None
CHEMBL565181		0	227.27	0	2.17	SI1, 15	Nc1ccc2cccc(NC(=O)C3CC3)c2n1	Ki	'='	10000.0	nM	5.00			UO_0000065	22.00	0.40	2.83	7.35	False	CHEMBL1026932	Inhibition of urokinase	B	BAO_0000357	single protein format	None	None	None	None	None	CHEMBL3286	Urokinase-type plasminogen activator	Homo sapiens	SINGLE PROTEIN	CHEMBL1158408	1	Scientific Literature	J. Med. Chem.	2009	None
CHEMBL559897		0	261.33	0	3.37	SI1, 35	N=C(N)c1ccc2cc(-c3ccc(N)cc3)ccc2c1	Ki	'='	1995.26	nM	5.70			UO_0000065	21.81	0.39	2.33	7.51	False	CHEMBL1026932	Inhibition of urokinase	B	BAO_0000357	single protein format	None	None	None	None	None	CHEMBL3286	Urokinase-type plasminogen activator	Homo sapiens	SINGLE PROTEIN	CHEMBL1158408	1	Scientific Literature	J. Med. Chem.	2009	None
CHEMBL550621		0	299.38	0	2.98	SI1, 52	N=C(N)c1ccc2cc(C#Cc3ccc(CN)cc3)ccc2c1	Ki	'='	125.89	nM	6.90			UO_0000065	23.05	0.41	3.92	9.09	False	CHEMBL1026932	Inhibition of urokinase	B	BAO_0000357	single protein format	None	None	None	None	None	CHEMBL3286	Urokinase-type plasminogen activator	Homo sapiens	SINGLE PROTEIN	CHEMBL1158408	1	Scientific Literature	J. Med. Chem.	2009	None
CHEMBL945	AMILORIDE	4	229.63	0	-1.08	SI1, 53	N=C(N)NC(=O)c1nc(Cl)c(N)nc1N	Ki	'='	2511.89	nM	5.60			UO_0000065	24.39	0.51	6.68	3.57	False	CHEMBL1026932	Inhibition of urokinase	B	BAO_0000357	single protein format	None	None	None	None	None	CHEMBL3286	Urokinase-type plasminogen activator	Homo sapiens	SINGLE PROTEIN	CHEMBL1158408	1	Scientific Literature	J. Med. Chem.	2009	None
CHEMBL62588		0	370.38	0	2.92	15d	N=C(N)c1cc2[nH]c(-c3cccc(OCC4CCCO4)c3O)nc2cc1F	Ki	'='	80.0	nM	7.10			UO_0000065	19.16	0.36	4.18	6.05	False	CHEMBL814361	Inhibition of urokinase-type plasminogen activator	B	BAO_0000357	single protein format	None	None	None	None	None	CHEMBL3286	Urokinase-type plasminogen activator	Homo sapiens	SINGLE PROTEIN	CHEMBL1135195	1	Scientific Literature	Bioorg. Med. Chem. Lett.	2002	None
CHEMBL41040		0	169.62	0	1.65	14	N=C(N)Nc1ccc(Cl)cc1	Ki	'='	6067.36	nM	5.22			UO_0000065	30.76	0.65	3.57	8.43	False	CHEMBL814351	log1/Ki value was calculated against Urokinase-type plasminogen activator	B	BAO_0000357	single protein format	None	None	None	None	None	CHEMBL3286	Urokinase-type plasminogen activator	Homo sapiens	SINGLE PROTEIN	CHEMBL1125001	1	Scientific Literature	J. Med. Chem.	1990	None
CHEMBL1159957		0	369.21	0	3.68	Lactone 20	C=C1CC(c2ccc(NC(=N)N)cc2)C/C(=C\I)O1	Ks/i	'='	7.83	uM				UO_0000064					False	CHEMBL814366	Binding constant on Urokinase-type plasminogen activator was determined at 0 percent and at 98 minutes for maximum inhibition and no enzyme activity was recovered over the 2 h-time	B	BAO_0000357	single protein format	None	None	None	None	None	CHEMBL3286	Urokinase-type plasminogen activator	Homo sapiens	SINGLE PROTEIN	CHEMBL1126229	1	Scientific Literature	Bioorg. Med. Chem. Lett.	1992	None
CHEMBL430990		0	453.46	1	3.30	9	N=C(N)c1ccc2[nH]c(-c3cc(CC(=O)O)cc(-c4cccc(-c5nn[nH]n5)c4)c3O)cc2c1	Selectivity	'='	2.0										False	CHEMBL816817	Relative binding affinity for urokinase-type plasminogen activator	B	BAO_0000357	single protein format	Homo sapiens	None	None	None	None	CHEMBL3286	Urokinase-type plasminogen activator	Homo sapiens	SINGLE PROTEIN	CHEMBL1133926	1	Scientific Literature	Bioorg. Med. Chem. Lett.	2001	None
CHEMBL3735513		0	1221.52	None	None	peptide8	CC(C)C[C@@H]1NC(=O)[C@H](C)NC(=O)[C@H](CC2CCN(C(=N)N)CC2)NC(=O)[C@H](Cc2ccccc2)NC(=O)[C@H](CCCNC(=N)N)NC(=O)[C@H](C)NC(=O)[C@@H]2CCCN2C(=O)[C@@H](N)CSSC[C@@H](C(=O)O)NC(=O)[C@H](Cc2ccccc2)NC1=O	Ki	'>'	1000000.0	nM		Outside typical range		UO_0000065					False	CHEMBL3738916	Inhibition of human uPA for 15 mins using pyro-Glu-Gly-Arg-p-nitroanilide as substrate	B	BAO_0000357	single protein format	Homo sapiens	None	None	None	None	CHEMBL3286	Urokinase-type plasminogen activator	Homo sapiens	SINGLE PROTEIN	CHEMBL3734702	1	Scientific Literature	J. Med. Chem.	2015	None
CHEMBL3739833		0	294.36	0	2.29	15b	N=C(N)Nc1ccc(CCNc2cnc3ccccn23)cc1	IC50	'='	19390.0	nM	4.71			UO_0000065	16.01	0.29	2.42	5.17	False	CHEMBL3743968	Inhibition of human uPA using pyro-Glu-Gly-Arg-pNA as substrate assessed as para-nitroaniline release from substrate measured for 5 mins by spectrophotometric assay	B	BAO_0000357	single protein format	Homo sapiens	None	None	None	None	CHEMBL3286	Urokinase-type plasminogen activator	Homo sapiens	SINGLE PROTEIN	CHEMBL3739387	1	Scientific Literature	J. Med. Chem.	2015	None
CHEMBL3741173		0	431.48	0	3.32	25c	N=C(N)Nc1ccc(CNc2cnc3cc(C(=O)NCc4cccc(F)c4)ccn23)cc1	IC50	'='	254.0	nM	6.59			UO_0000065	15.28	0.28	3.28	5.48	False	CHEMBL3743968	Inhibition of human uPA using pyro-Glu-Gly-Arg-pNA as substrate assessed as para-nitroaniline release from substrate measured for 5 mins by spectrophotometric assay	B	BAO_0000357	single protein format	Homo sapiens	None	None	None	None	CHEMBL3286	Urokinase-type plasminogen activator	Homo sapiens	SINGLE PROTEIN	CHEMBL3739387	1	Scientific Literature	J. Med. Chem.	2015	None
CHEMBL3740294		0	371.45	0	3.62	22a	Cc1cccn2c(NCc3ccc(NC(=N)N)cc3)c(-c3cccnc3)nc12	IC50	'='	27440.0	nM	4.56			UO_0000065	12.28	0.22	0.94	4.38	False	CHEMBL3743968	Inhibition of human uPA using pyro-Glu-Gly-Arg-pNA as substrate assessed as para-nitroaniline release from substrate measured for 5 mins by spectrophotometric assay	B	BAO_0000357	single protein format	Homo sapiens	None	None	None	None	CHEMBL3286	Urokinase-type plasminogen activator	Homo sapiens	SINGLE PROTEIN	CHEMBL3739387	1	Scientific Literature	J. Med. Chem.	2015	None
CHEMBL3735080		0	1228.42	None	None	mupain-1-16	CC(C)C[C@@H]1NC(=O)[C@H](Cc2ccc(O)cc2)NC(=O)[C@H](CC2CCN(C(=N)N)CC2)NC(=O)[C@H](CO)NC(=O)[C@H](Cc2ccc(O)cc2)NC(=O)[C@H](C)NC(=O)[C@@H]2CCCN2C(=O)[C@@H](N)CSSC[C@@H](C(=O)O)NC(=O)[C@H](CC(=O)O)NC1=O	Ki	'='	93000.0	nM	4.03			UO_0000065	3.28	None	None	None	False	CHEMBL3738916	Inhibition of human uPA for 15 mins using pyro-Glu-Gly-Arg-p-nitroanilide as substrate	B	BAO_0000357	single protein format	Homo sapiens	None	None	None	None	CHEMBL3286	Urokinase-type plasminogen activator	Homo sapiens	SINGLE PROTEIN	CHEMBL3734702	1	Scientific Literature	J. Med. Chem.	2015	None
CHEMBL3741100		0	449.56	0	1.23	25f	CN1CCN(CCNC(=O)c2ccn3c(NCc4ccc(NC(=N)N)cc4)cnc3c2)CC1	Inhibition						Active						False	CHEMBL3744192	Reversible inhibition of human uPA using pyro-Glu-Gly-Arg-pNA as substrate assessed as para-nitroaniline release from substrate measured for 5 mins by spectrophotometry based enzyme kinetics assay	B	BAO_0000357	single protein format	Homo sapiens	None	None	None	None	CHEMBL3286	Urokinase-type plasminogen activator	Homo sapiens	SINGLE PROTEIN	CHEMBL3739387	1	Scientific Literature	J. Med. Chem.	2015	None
CHEMBL3799182		0	580.65	1	4.04	19d	C[C@H](c1nc2ccc(C(=O)N[C@H](C#N)CCCCN)cc2n1C)N1C(=O)CN(c2ccc(Oc3ccncc3)cc2)C1=O	IC50	'>'	200000.0	nM		Outside typical range		UO_0000065					False	CHEMBL3803182	Inhibition of human urokinase using Pyr-Gly-Arg-MCA as substrate by fluorescence assay	B	BAO_0000357	single protein format	Homo sapiens	None	None	None	None	CHEMBL3286	Urokinase-type plasminogen activator	Homo sapiens	SINGLE PROTEIN	CHEMBL3797203	1	Scientific Literature	Bioorg. Med. Chem. Lett.	2016	None
CHEMBL3144126		0	674.76	2	2.75	Carbobenzyloxy-Phe-Val-Arg-p-nitroanilide	CC(C)[C@H](NC(=O)[C@H](Cc1ccccc1)NC(=O)OCc1ccccc1)C(=O)N[C@@H](CCCN=C(N)N)C(=O)Nc1ccc([N+](=O)[O-])cc1	Km	'='	190000.0	nM				UO_0000065					False	CHEMBL816646	Compound was tested in vitro for its ability to inhibit serine protease urokinase using carbobenzyloxy-Phe-Val-Arg-p-nitroanilide as substrate	B	BAO_0000357	single protein format	None	None	None	None	None	CHEMBL3286	Urokinase-type plasminogen activator	Homo sapiens	SINGLE PROTEIN	CHEMBL1130852	1	Scientific Literature	Bioorg. Med. Chem. Lett.	1998	None
CHEMBL1159951		0	488.33	0	4.08	Lactone 22	C=C1O/C(=C/I)C[C@H](c2ccc(NC(=N)N)cc2)[C@H]1NC(=O)c1ccccc1	ka						Not measurable						False	CHEMBL817261	Rate constant of acylation on Urokinase-type plasminogen activator elastase was determined at 45 percent and at 85 minutes for maximum inhibition and no enzyme activity was recovered over the 2 h-time; Could not be measured	B	BAO_0000357	single protein format	None	None	None	None	None	CHEMBL3286	Urokinase-type plasminogen activator	Homo sapiens	SINGLE PROTEIN	CHEMBL1126229	1	Scientific Literature	Bioorg. Med. Chem. Lett.	1992	None
CHEMBL43961		0	203.17	0	2.01	19	N=C(N)Nc1ccc(C(F)(F)F)cc1	Ki	'='	6486.34	nM	5.19			UO_0000065	25.54	0.51	3.18	8.38	False	CHEMBL814351	log1/Ki value was calculated against Urokinase-type plasminogen activator	B	BAO_0000357	single protein format	None	None	None	None	None	CHEMBL3286	Urokinase-type plasminogen activator	Homo sapiens	SINGLE PROTEIN	CHEMBL1125001	1	Scientific Literature	J. Med. Chem.	1990	None
CHEMBL111543		0	405.50	0	4.95	37b	CC(C)Oc1cc(NC(=O)c2ccc3cc(C(=N)N)ccc3c2)cc(OC(C)C)c1	Ki	'='	28.0	nM	7.55			UO_0000065	18.63	0.34	2.60	7.75	False	CHEMBL815981	Binding affinity to human urokinase-type plasminogen activator (microPa).	B	BAO_0000357	single protein format	None	None	None	None	None	CHEMBL3286	Urokinase-type plasminogen activator	Homo sapiens	SINGLE PROTEIN	CHEMBL1148377	1	Scientific Literature	J. Med. Chem.	2004	None
CHEMBL1159946		0	371.18	0	2.69	2	N=C(N)Nc1ccc(C2CC/C(=C\I)OC2=O)cc1	Ka	'='	18.6	min-1									False	CHEMBL844338	Acylation rate constant against trypsin	B	BAO_0000357	single protein format	None	None	None	None	None	CHEMBL3286	Urokinase-type plasminogen activator	Homo sapiens	SINGLE PROTEIN	CHEMBL1125346	1	Scientific Literature	J. Med. Chem.	1992	None
CHEMBL395805		0	230.27	0	2.20	46	COc1ccccc1C(=O)n1nc(C)cc1C	Activity						Not Active						False	CHEMBL895390	Inhibition of human urokinase at 55 uM	B	BAO_0000357	single protein format	Homo sapiens	None	None	None	None	CHEMBL3286	Urokinase-type plasminogen activator	Homo sapiens	SINGLE PROTEIN	CHEMBL1148811	1	Scientific Literature	J. Med. Chem.	2007	None
CHEMBL423770		0	498.61	0	1.71	5b	CC(C)OC(=O)C(Cc1cccc(C(N)N)c1)NC(=O)CNS(=O)(=O)c1ccc2ccccc2c1	Ki	'='	49000.0	nM	4.31			UO_0000065	8.64	0.17	2.60	2.81	False	CHEMBL817634	Inhibitory activity against human urokinase plasminogen activator expressed as dissociation constant	B	BAO_0000357	single protein format	None	None	None	None	None	CHEMBL3286	Urokinase-type plasminogen activator	Homo sapiens	SINGLE PROTEIN	CHEMBL1131451	1	Scientific Literature	J. Med. Chem.	1998	None
CHEMBL111036		0	262.32	0	3.21	4h	N=C(N)Nc1nccc2c(-c3ccccc3)cccc12	Ki	'>'	100000.0	nM				UO_0000065					False	CHEMBL814354	Inhibitory activity against human urokinase-type plasminogen activator was evaluated using S-2444 as substrate	B	BAO_0000357	single protein format	None	None	None	None	None	CHEMBL3286	Urokinase-type plasminogen activator	Homo sapiens	SINGLE PROTEIN	CHEMBL1146651	1	Scientific Literature	Bioorg. Med. Chem. Lett.	2004	None
CHEMBL320285		0	568.83	2	6.02	2d	CC(C)c1cc(C(C)C)c(S(=O)(=O)NC(Cc2cccc(C(=N)N)c2)C(=O)N2CCCCCCC2)c(C(C)C)c1	Ki	'='	7800.0	nM	5.11			UO_0000065	8.98	0.17	-0.91	4.39	False	CHEMBL760893	Tested for inhibition of plasminogen activator urokinase (microPa)	B	BAO_0000357	single protein format	None	None	None	None	None	CHEMBL3286	Urokinase-type plasminogen activator	Homo sapiens	SINGLE PROTEIN	CHEMBL1131872	1	Scientific Literature	Bioorg. Med. Chem. Lett.	1999	None
CHEMBL1159948		0	245.28	0	1.93	Lactone 15	C=C1CCC(c2ccc(NC(=N)N)cc2)C(=O)O1	ka	'='	391.0	min-1									False	CHEMBL817258	Rate constant of acylation on Urokinase-type plasminogen activator elastase was determined at 0 percent and at 97 minutes for maximum inhibition and no enzyme activity was recovered over the 2 h-time	B	BAO_0000357	single protein format	None	None	None	None	None	CHEMBL3286	Urokinase-type plasminogen activator	Homo sapiens	SINGLE PROTEIN	CHEMBL1126229	1	Scientific Literature	Bioorg. Med. Chem. Lett.	1992	None
CHEMBL212014		0	557.72	2	1.13	60	N=C(N)c1cccc(C[C@H](NS(=O)(=O)c2cccc(NC(=O)CCCN)c2)C(=O)N2CCC(CCN)CC2)c1	Ki	'='	8000.0	nM	5.10			UO_0000065	9.14	0.18	3.97	2.58	False	CHEMBL868542	Inhibition of uPA	B	BAO_0000357	single protein format	Homo sapiens	None	None	None	None	CHEMBL3286	Urokinase-type plasminogen activator	Homo sapiens	SINGLE PROTEIN	CHEMBL1138903	1	Scientific Literature	J. Med. Chem.	2006	None
CHEMBL379958		0	604.74	2	1.07	25	N=C(N)NCCC(=O)N1CCN(C(=O)[C@H](Cc2cccc(C(=N)N)c2)NS(=O)(=O)c2ccc(-c3ccccc3)cc2)CC1	Ki	'='	4000.0	nM	5.40			UO_0000065	8.93	0.17	4.33	2.72	False	CHEMBL868542	Inhibition of uPA	B	BAO_0000357	single protein format	Homo sapiens	None	None	None	None	CHEMBL3286	Urokinase-type plasminogen activator	Homo sapiens	SINGLE PROTEIN	CHEMBL1138903	1	Scientific Literature	J. Med. Chem.	2006	None
CHEMBL212031		0	668.91	2	2.86	38	CC(C)c1cc(C(C)C)c(S(=O)(=O)N[C@@H](Cc2cccc(C(=N)N)c2)C(=O)N2CCC(C(=O)NCCN=C(N)N)CC2)c(C(C)C)c1	Ki	'='	620.0	nM	6.21			UO_0000065	9.28	0.18	3.35	2.96	False	CHEMBL868542	Inhibition of uPA	B	BAO_0000357	single protein format	Homo sapiens	None	None	None	None	CHEMBL3286	Urokinase-type plasminogen activator	Homo sapiens	SINGLE PROTEIN	CHEMBL1138903	1	Scientific Literature	J. Med. Chem.	2006	None
CHEMBL385140		0	502.58	1	4.71	40a	COc1ccc(-n2nc(C#N)c3ncn(-c4ccc(-c5ccccc5CN5CCCC5)cc4)c(=O)c32)cc1	Ki	'>'	13000.0	nM				UO_0000065					False	CHEMBL864740	Binding affinity to urokinase	B	BAO_0000357	single protein format	Homo sapiens	None	None	None	None	CHEMBL3286	Urokinase-type plasminogen activator	Homo sapiens	SINGLE PROTEIN	CHEMBL1138952	1	Scientific Literature	Bioorg. Med. Chem. Lett.	2006	None
CHEMBL209586		0	497.67	0	2.34	43	N=C(N)c1cccc(C[C@H](NS(=O)(=O)c2ccc(C3CCCCC3)cc2)C(=O)N2CCNCC2)c1	Ki	'='	6600.0	nM	5.18			UO_0000065	10.41	0.20	2.84	4.04	False	CHEMBL868542	Inhibition of uPA	B	BAO_0000357	single protein format	Homo sapiens	None	None	None	None	CHEMBL3286	Urokinase-type plasminogen activator	Homo sapiens	SINGLE PROTEIN	CHEMBL1138903	1	Scientific Literature	J. Med. Chem.	2006	None
CHEMBL241943		0	259.26	0	2.41	51	Cc1cc(C)n(C(=O)c2ccc([N+](=O)[O-])c(C)c2)n1	Activity						Not Active						False	CHEMBL895390	Inhibition of human urokinase at 55 uM	B	BAO_0000357	single protein format	Homo sapiens	None	None	None	None	CHEMBL3286	Urokinase-type plasminogen activator	Homo sapiens	SINGLE PROTEIN	CHEMBL1148811	1	Scientific Literature	J. Med. Chem.	2007	None
CHEMBL243858		0	260.29	0	2.21	45	COc1ccc(C(=O)n2nc(C)cc2C)cc1OC	Activity						Not Active						False	CHEMBL895390	Inhibition of human urokinase at 55 uM	B	BAO_0000357	single protein format	Homo sapiens	None	None	None	None	CHEMBL3286	Urokinase-type plasminogen activator	Homo sapiens	SINGLE PROTEIN	CHEMBL1148811	1	Scientific Literature	J. Med. Chem.	2007	None
CHEMBL421214		0	417.51	0	4.67	16b	CC(C)Oc1cccc(NC(=O)c2cc(C3CCOC3)c3cc(C(=N)N)ccc3c2)c1	Ki	'='	8.5	nM	8.07			UO_0000065	19.33	0.36	3.40	8.28	False	CHEMBL819123	Binding affinity towards Urokinase-type plasminogen activator (urokinase)	B	BAO_0000357	single protein format	None	None	None	None	None	CHEMBL3286	Urokinase-type plasminogen activator	Homo sapiens	SINGLE PROTEIN	CHEMBL1146777	1	Scientific Literature	Bioorg. Med. Chem. Lett.	2004	None
CHEMBL281898		0	403.55	0	4.71	22	CSc1sc(C(=N)N)cc1-c1nc(-c2ccc3c(c2)OCCCO3)cs1	Ki	'='	100000.0	nM	4.00			UO_0000065	9.91	0.21	-0.71	4.92	False	CHEMBL817635	Inhibitory activity against serine protease urokinase-type plasminogen activator (microPa)	B	BAO_0000357	single protein format	None	None	None	None	None	CHEMBL3286	Urokinase-type plasminogen activator	Homo sapiens	SINGLE PROTEIN	CHEMBL1134078	1	Scientific Literature	Bioorg. Med. Chem. Lett.	2001	None
CHEMBL243422		0	252.68	0	2.98	29	Cc1nn(C(=O)c2ccccc2F)c(C)c1Cl	Activity						Not Active						False	CHEMBL895390	Inhibition of human urokinase at 55 uM	B	BAO_0000357	single protein format	Homo sapiens	None	None	None	None	CHEMBL3286	Urokinase-type plasminogen activator	Homo sapiens	SINGLE PROTEIN	CHEMBL1148811	1	Scientific Literature	J. Med. Chem.	2007	None
CHEMBL390698		0	313.58	0	3.60	58	Cc1nn(C(=O)c2ccc(Cl)cc2)c(C)c1Br	Activity						Not Active						False	CHEMBL895390	Inhibition of human urokinase at 55 uM	B	BAO_0000357	single protein format	Homo sapiens	None	None	None	None	CHEMBL3286	Urokinase-type plasminogen activator	Homo sapiens	SINGLE PROTEIN	CHEMBL1148811	1	Scientific Literature	J. Med. Chem.	2007	None
CHEMBL1159946		0	371.18	0	2.69	Lactone 16	N=C(N)Nc1ccc(C2CC/C(=C\I)OC2=O)cc1	Ks/i	'='	0.16	uM				UO_0000064					False	CHEMBL814366	Binding constant on Urokinase-type plasminogen activator was determined at 0 percent and at 98 minutes for maximum inhibition and no enzyme activity was recovered over the 2 h-time	B	BAO_0000357	single protein format	None	None	None	None	None	CHEMBL3286	Urokinase-type plasminogen activator	Homo sapiens	SINGLE PROTEIN	CHEMBL1126229	1	Scientific Literature	Bioorg. Med. Chem. Lett.	1992	None
CHEMBL335908		0	259.31	0	1.60	Lactone 17	C=C1CCC(c2ccc(CNC(=N)N)cc2)C(=O)O1	ka	'='	9.8	min-1									False	CHEMBL817257	Rate constant of acylation on Urokinase-type plasminogen activator elastase was determined at 0 percent and at 91 minutes for maximum inhibition and no enzyme activity was recovered over the 2 h-time	B	BAO_0000357	single protein format	None	None	None	None	None	CHEMBL3286	Urokinase-type plasminogen activator	Homo sapiens	SINGLE PROTEIN	CHEMBL1126229	1	Scientific Literature	Bioorg. Med. Chem. Lett.	1992	None
CHEMBL300135		0	166.18	0	0.00	23	COc1cccnc1N=C(N)N	Ki	'='	62000.0	nM	4.21			UO_0000065	25.32	0.48	None	4.86	False	CHEMBL815977	In vitro inhibition of HWMT human urokinase Plasminogen activator.	B	BAO_0000357	single protein format	None	None	None	None	None	CHEMBL3286	Urokinase-type plasminogen activator	Homo sapiens	SINGLE PROTEIN	CHEMBL1136034	1	Scientific Literature	Bioorg. Med. Chem. Lett.	2002	None
CHEMBL320729		0	326.79	0	3.47	13d	COc1cccc(-c2ccc3c(Cl)cnc(N=C(N)N)c3c2)c1	Ki	'='	83.0	nM	7.08			UO_0000065	21.67	0.42	3.61	8.18	False	CHEMBL814354	Inhibitory activity against human urokinase-type plasminogen activator was evaluated using S-2444 as substrate	B	BAO_0000357	single protein format	None	None	None	None	None	CHEMBL3286	Urokinase-type plasminogen activator	Homo sapiens	SINGLE PROTEIN	CHEMBL1146651	1	Scientific Literature	Bioorg. Med. Chem. Lett.	2004	None
CHEMBL112785		0	321.77	0	3.73	13g	N#Cc1cccc(-c2ccc3c(Cl)cnc(NC(=N)N)c3c2)c1	Ki	'='	300.0	nM	6.52			UO_0000065	20.27	0.39	2.79	6.62	False	CHEMBL814354	Inhibitory activity against human urokinase-type plasminogen activator was evaluated using S-2444 as substrate	B	BAO_0000357	single protein format	None	None	None	None	None	CHEMBL3286	Urokinase-type plasminogen activator	Homo sapiens	SINGLE PROTEIN	CHEMBL1146651	1	Scientific Literature	Bioorg. Med. Chem. Lett.	2004	None
CHEMBL238913		0	543.56	2	6.51	7c	N=C(N)c1ccc(CCC(NC(=O)OCc2ccccc2)P(=O)(Oc2ccccc2)Oc2ccccc2)cc1	IC50	'='	900.0	nM	6.05			UO_0000065	11.12	0.21	-0.46	4.89	True	CHEMBL902744	Inhibition of human uPA	B	BAO_0000357	single protein format	Homo sapiens	None	None	None	None	CHEMBL3286	Urokinase-type plasminogen activator	Homo sapiens	SINGLE PROTEIN	CHEMBL1138351	1	Scientific Literature	J. Med. Chem.	2007	None
CHEMBL108354		0	597.83	1	4.22	2j	CNC(=O)C1CCN(C(=O)C(Cc2cccc(C(=N)N)c2)NS(=O)(=O)c2c(C(C)C)cc(C(C)C)cc2C(C)C)CC1	Ki	'='	4800.0	nM	5.32			UO_0000065	8.90	0.17	1.10	3.66	False	CHEMBL760893	Tested for inhibition of plasminogen activator urokinase (microPa)	B	BAO_0000357	single protein format	None	None	None	None	None	CHEMBL3286	Urokinase-type plasminogen activator	Homo sapiens	SINGLE PROTEIN	CHEMBL1131872	1	Scientific Literature	Bioorg. Med. Chem. Lett.	1999	None
CHEMBL355247		0	414.51	0	4.77	44	CC(C)(C)c1ccc(C(=O)Nc2ccccc2NC(=O)c2cccc(C(=N)N)c2)cc1	K ass	'='	0.0	l M-1									False	CHEMBL819122	Tested for inhibition of Urokinase-type plasminogen activator	B	BAO_0000357	single protein format	None	None	None	None	None	CHEMBL3286	Urokinase-type plasminogen activator	Homo sapiens	SINGLE PROTEIN	CHEMBL1132963	1	Scientific Literature	J. Med. Chem.	2000	None
CHEMBL321944		0	344.40	0	1.80	12b	COc1ccc2ccc(C(=N)N)cc2c1-c1cnn(S(C)(=O)=O)c1	Ki	'='	630.0	nM	6.20			UO_0000065	18.00	0.35	4.40	5.58	True	CHEMBL819123	Binding affinity towards Urokinase-type plasminogen activator (urokinase)	B	BAO_0000357	single protein format	None	None	None	None	None	CHEMBL3286	Urokinase-type plasminogen activator	Homo sapiens	SINGLE PROTEIN	CHEMBL1146777	1	Scientific Literature	Bioorg. Med. Chem. Lett.	2004	None
CHEMBL321822		0	186.22	0	1.54	4a	N=C(N)Nc1nccc2ccccc12	Ki	'='	1920.0	nM	5.72			UO_0000065	30.70	0.56	4.18	7.64	False	CHEMBL814354	Inhibitory activity against human urokinase-type plasminogen activator was evaluated using S-2444 as substrate	B	BAO_0000357	single protein format	None	None	None	None	None	CHEMBL3286	Urokinase-type plasminogen activator	Homo sapiens	SINGLE PROTEIN	CHEMBL1146651	1	Scientific Literature	Bioorg. Med. Chem. Lett.	2004	None
CHEMBL231494		0	527.99	1	-0.83	14	NCc1ccc(Cl)cc1CNC(=O)CNC(=O)C(CCc1cccc[n+]1[O-])NS(=O)(=O)CC(=O)O	Ki	'>'	5000.0	nM				UO_0000065					False	CHEMBL889050	Inhibition of uPA	B	BAO_0000357	single protein format	None	None	None	None	None	CHEMBL3286	Urokinase-type plasminogen activator	Homo sapiens	SINGLE PROTEIN	CHEMBL1145355	1	Scientific Literature	Bioorg. Med. Chem. Lett.	2007	None
CHEMBL231087		0	525.63	1	0.63	7	NCc1ccccc1CNC(=O)CNC(=O)C(CCc1cccc[n+]1[O-])NS(=O)(=O)Cc1ccccc1	Ki	'>'	5000.0	nM				UO_0000065					False	CHEMBL889050	Inhibition of uPA	B	BAO_0000357	single protein format	None	None	None	None	None	CHEMBL3286	Urokinase-type plasminogen activator	Homo sapiens	SINGLE PROTEIN	CHEMBL1145355	1	Scientific Literature	Bioorg. Med. Chem. Lett.	2007	None
CHEMBL230879		0	512.59	1	0.15	2	Nc1ccc(CNC(=O)CNC(=O)C(CCc2cccc[n+]2[O-])NS(=O)(=O)Cc2ccccc2)cn1	Ki	'>'	5000.0	nM				UO_0000065					False	CHEMBL889050	Inhibition of uPA	B	BAO_0000357	single protein format	None	None	None	None	None	CHEMBL3286	Urokinase-type plasminogen activator	Homo sapiens	SINGLE PROTEIN	CHEMBL1145355	1	Scientific Literature	Bioorg. Med. Chem. Lett.	2007	None
CHEMBL515520		0	526.04	1	2.65	20	CN(C)C(=O)/C(C#N)=C(\Nc1cccc2c(Cl)c[nH]c12)N[C@H]1CCCCN(CC(=O)N2CCCC2)C1=O	IC50	'>'	33000.0	nM				UO_0000065					False	CHEMBL1008040	Inhibition of urokinase	B	BAO_0000357	single protein format	None	None	None	None	None	CHEMBL3286	Urokinase-type plasminogen activator	Homo sapiens	SINGLE PROTEIN	CHEMBL1140212	1	Scientific Literature	J. Med. Chem.	2008	None
CHEMBL60088		0	302.14	0	2.79	SI1, 27	N=C(N)c1cc2c(I)cccc2s1	Ki	'='	79.43	nM	7.10			UO_0000065	23.50	0.75	4.31	14.24	False	CHEMBL1026932	Inhibition of urokinase	B	BAO_0000357	single protein format	None	None	None	None	None	CHEMBL3286	Urokinase-type plasminogen activator	Homo sapiens	SINGLE PROTEIN	CHEMBL1158408	1	Scientific Literature	J. Med. Chem.	2009	None
CHEMBL147427		0	391.54	0	4.56	4	COc1ccc(-c2csc(-c3cc(C(=N)N)sc3SC)n2)cc1OC	Ki	'='	58.0	nM	7.24			UO_0000065	18.48	0.40	2.68	8.91	False	CHEMBL873235	Inhibition of Human kidney cell urokinase	B	BAO_0000219	cell-based format	Homo sapiens	None	None	kidney	None	CHEMBL3286	Urokinase-type plasminogen activator	Homo sapiens	SINGLE PROTEIN	CHEMBL1135050	1	Scientific Literature	Bioorg. Med. Chem. Lett.	2002	None
CHEMBL303978		0	383.43	0	2.74	15f	N=C(N)c1cc2[nH]c(-c3cccc(OCC4CCCNC4)c3O)nc2cc1F	Ki	'='	460.0	nM	6.34			UO_0000065	16.53	0.31	3.60	5.28	False	CHEMBL814361	Inhibition of urokinase-type plasminogen activator	B	BAO_0000357	single protein format	None	None	None	None	None	CHEMBL3286	Urokinase-type plasminogen activator	Homo sapiens	SINGLE PROTEIN	CHEMBL1135195	1	Scientific Literature	Bioorg. Med. Chem. Lett.	2002	None
CHEMBL117368		0	237.27	0	2.35	SI1, 47	Nc1ccc2cccc(Nc3ncccn3)c2n1	Ki	'='	2511.89	nM	5.60			UO_0000065	23.60	0.42	3.25	7.30	False	CHEMBL1026932	Inhibition of urokinase	B	BAO_0000357	single protein format	None	None	None	None	None	CHEMBL3286	Urokinase-type plasminogen activator	Homo sapiens	SINGLE PROTEIN	CHEMBL1158408	1	Scientific Literature	J. Med. Chem.	2009	None
CHEMBL305513		0	133.15	0	1.15	2	Nc1nc2ccccc2[nH]1	IC50	'='	200000.0	nM		Outside typical range		UO_0000065					False	CHEMBL873883	Inhibitory activity against Urokinase-type plasminogen activator	B	BAO_0000357	single protein format	None	None	None	None	None	CHEMBL3286	Urokinase-type plasminogen activator	Homo sapiens	SINGLE PROTEIN	CHEMBL1133467	1	Scientific Literature	J. Med. Chem.	2000	None
CHEMBL54311		0	265.32	0	3.13	2	Cc1ccc(O)c(-c2cc3cc(C(=N)N)ccc3[nH]2)c1	Ki	'='	12400.0	nM	4.91			UO_0000065	18.49	0.34	1.78	5.71	False	CHEMBL815985	Inhibitory activity against urokinase-type plasminogen activator (microPa) in human plasma	B	BAO_0000366	cell-free format	None	CHEMBL3559721	Plasma	None	None	CHEMBL3286	Urokinase-type plasminogen activator	Homo sapiens	SINGLE PROTEIN	CHEMBL1134132	1	Scientific Literature	Bioorg. Med. Chem. Lett.	2001	None
CHEMBL184848		0	274.37	0	3.91	SI1, 13	N=C(N)c1ccc2cc(CCc3ccccc3)ccc2c1	Ki	'='	3162.28	nM	5.50			UO_0000065	20.05	0.36	1.59	11.03	False	CHEMBL1026932	Inhibition of urokinase	B	BAO_0000357	single protein format	None	None	None	None	None	CHEMBL3286	Urokinase-type plasminogen activator	Homo sapiens	SINGLE PROTEIN	CHEMBL1158408	1	Scientific Literature	J. Med. Chem.	2009	None
CHEMBL560416		0	450.59	1	5.04	SI1, 30	N=C(N)c1ccc2cc(CCc3ccc(CN4CCCC4)cc3)cc(Nc3ncccn3)c2c1	Ki	'='	31.62	nM	7.50			UO_0000065	16.64	0.30	2.46	8.25	False	CHEMBL1026932	Inhibition of urokinase	B	BAO_0000357	single protein format	None	None	None	None	None	CHEMBL3286	Urokinase-type plasminogen activator	Homo sapiens	SINGLE PROTEIN	CHEMBL1158408	1	Scientific Literature	J. Med. Chem.	2009	None
CHEMBL44500		0	402.50	0	-0.72	1	NC(N)=NCCC[C@@H](C=O)NC(=O)[C@@H]1CCCN1C(=O)[C@H](N)Cc1ccccc1	K ass	'='	42000.0	l M-1									False	CHEMBL815974	In vitro inhibitory potency against Urokinase-type plasminogen activator in human	B	BAO_0000357	single protein format	None	None	None	None	None	CHEMBL3286	Urokinase-type plasminogen activator	Homo sapiens	SINGLE PROTEIN	CHEMBL1128086	1	Scientific Literature	Bioorg. Med. Chem. Lett.	1995	None
CHEMBL323783		0	505.02	1	4.22	8t	NCc1ccc(Cl)c(NC(=O)CN2CCCCC(NC(=O)c3ccc(-c4ccccc4)cc3)C2=O)c1	IC50	'>'	870.0	nM				UO_0000065					False	CHEMBL817632	Compound was tested for inhibition of human urokinase-type plasminogen activator	B	BAO_0000357	single protein format	None	None	None	None	None	CHEMBL3286	Urokinase-type plasminogen activator	Homo sapiens	SINGLE PROTEIN	CHEMBL1139445	1	Scientific Literature	Bioorg. Med. Chem. Lett.	2004	None
CHEMBL300952		0	137.15	0	-0.22	12	N=C(N)Nc1ccncn1	Inhibition	'<'	50.0	%				UO_0000187					False	CHEMBL817639	Ability to inhibit microPa (calbiochem) and S-2444 (quadratech) as substrate at concentration of 1 uM	B	BAO_0000357	single protein format	None	None	None	None	None	CHEMBL3286	Urokinase-type plasminogen activator	Homo sapiens	SINGLE PROTEIN	CHEMBL1136034	1	Scientific Literature	Bioorg. Med. Chem. Lett.	2002	None
CHEMBL157479		0	463.52	1	-1.01	18	N/C(=N\O)c1ccc(CNC(=O)CNC(=O)[C@@H](CO)NS(=O)(=O)Cc2ccccc2)cc1	Ki	'='	61000.0	nM	4.21			UO_0000065	9.09	0.18	5.22	2.30	False	CHEMBL842154	In vitro inhibition of plasminogen activator urokinase.	B	BAO_0000357	single protein format	None	None	None	None	None	CHEMBL3286	Urokinase-type plasminogen activator	Homo sapiens	SINGLE PROTEIN	CHEMBL1135855	1	Scientific Literature	Bioorg. Med. Chem. Lett.	2002	None
CHEMBL304219		0	428.49	1	5.04	8r	CC(C)Oc1c(O)c(C(=O)Nc2ccc(NC(=N)N)cc2)cc2cc3ccccc3cc12	Ki	'='	230.0	nM	6.64			UO_0000065	15.49	0.28	1.60	5.51	False	CHEMBL814362	Inhibition of urokinase-type plasminogen activator (microPa)	B	BAO_0000357	single protein format	None	None	None	None	None	CHEMBL3286	Urokinase-type plasminogen activator	Homo sapiens	SINGLE PROTEIN	CHEMBL1135196	1	Scientific Literature	Bioorg. Med. Chem. Lett.	2002	None
CHEMBL51338		0	506.40	2	5.54	11	CC(C)(C(=O)O)c1cc(Br)c(O)c(-c2[nH]c3ccc(C(=N)N)cc3c2Cc2ccccc2)c1	Ki	'='	350.0	nM	6.46			UO_0000065	12.75	0.27	0.92	5.24	False	CHEMBL815985	Inhibitory activity against urokinase-type plasminogen activator (microPa) in human plasma	B	BAO_0000366	cell-free format	None	CHEMBL3559721	Plasma	None	None	CHEMBL3286	Urokinase-type plasminogen activator	Homo sapiens	SINGLE PROTEIN	CHEMBL1134132	1	Scientific Literature	Bioorg. Med. Chem. Lett.	2001	None
CHEMBL350657		0	393.44	1	-0.41	5	CC(C)(C)OC(=O)N[C@@H](CO)C(=O)NCC(=O)NCc1ccc(C(=N)N)cc1	Ki	'='	23000.0	nM	4.64			UO_0000065	11.79	0.23	5.05	2.78	False	CHEMBL842154	In vitro inhibition of plasminogen activator urokinase.	B	BAO_0000357	single protein format	None	None	None	None	None	CHEMBL3286	Urokinase-type plasminogen activator	Homo sapiens	SINGLE PROTEIN	CHEMBL1135855	1	Scientific Literature	Bioorg. Med. Chem. Lett.	2002	None
CHEMBL14047	PHENYLGUANIDINE	0	135.17	0	0.99	phenylguanidine	N=C(N)Nc1ccccc1	IC50	'='	20000.0	nM	4.70			UO_0000065	34.76	0.64	3.71	7.59	False	CHEMBL873883	Inhibitory activity against Urokinase-type plasminogen activator	B	BAO_0000357	single protein format	None	None	None	None	None	CHEMBL3286	Urokinase-type plasminogen activator	Homo sapiens	SINGLE PROTEIN	CHEMBL1133467	1	Scientific Literature	J. Med. Chem.	2000	None
CHEMBL1794959		0	457.49	0	0.75	PGA-1	CC(=O)O.CC(OC(=O)c1ccc(NC(=N)N)cc1)C(=O)NC(Cc1ccccc1)C(N)=O	Reactivity	'='	32.0										False	CHEMBL813488	Compound was evaluated for the reactivity in the inactivation of trypsin like Urokinase-type plasminogen activator	B	BAO_0000357	single protein format	None	None	None	None	None	CHEMBL3286	Urokinase-type plasminogen activator	Homo sapiens	SINGLE PROTEIN	CHEMBL1121848	1	Scientific Literature	J. Med. Chem.	1981	None
CHEMBL63038		0	314.35	0	2.35	8h	CCOc1ccc(C(=O)Nc2ccc(NC(=N)N)cc2)c(O)c1	Ki	'='	10000.0	nM	5.00			UO_0000065	15.91	0.30	2.65	4.15	False	CHEMBL814362	Inhibition of urokinase-type plasminogen activator (microPa)	B	BAO_0000357	single protein format	None	None	None	None	None	CHEMBL3286	Urokinase-type plasminogen activator	Homo sapiens	SINGLE PROTEIN	CHEMBL1135196	1	Scientific Literature	Bioorg. Med. Chem. Lett.	2002	None
CHEMBL158405		0	461.54	1	-0.43	16	C[C@H](NC(=O)[C@@H](CO)NS(=O)(=O)Cc1ccccc1)C(=O)NCc1ccc(C(=N)N)cc1	Ki	'='	7.7	nM	8.11			UO_0000065	17.58	0.35	8.54	4.65	True	CHEMBL842154	In vitro inhibition of plasminogen activator urokinase.	B	BAO_0000357	single protein format	None	None	None	None	None	CHEMBL3286	Urokinase-type plasminogen activator	Homo sapiens	SINGLE PROTEIN	CHEMBL1135855	1	Scientific Literature	Bioorg. Med. Chem. Lett.	2002	None
CHEMBL53829		0	544.34	2	4.83	14	N=C(N)c1ccc2[nH]c(-c3cc(CCOP(=O)(O)O)cc(Br)c3O)c(Cc3ccccc3)c2c1	Ki	'='	400.0	nM	6.40			UO_0000065	11.75	0.26	1.57	4.19	False	CHEMBL815985	Inhibitory activity against urokinase-type plasminogen activator (microPa) in human plasma	B	BAO_0000366	cell-free format	None	CHEMBL3559721	Plasma	None	None	CHEMBL3286	Urokinase-type plasminogen activator	Homo sapiens	SINGLE PROTEIN	CHEMBL1134132	1	Scientific Literature	Bioorg. Med. Chem. Lett.	2001	None
CHEMBL422845		0	442.03	1	6.77	14	N=C(N)c1cc(-c2nc(-c3ccc(Cl)cc3)cs2)c(SCc2ccccc2)s1	Ki	'='	2500.0	nM	5.60			UO_0000065	12.67	0.27	-1.17	8.93	False	CHEMBL873235	Inhibition of Human kidney cell urokinase	B	BAO_0000219	cell-based format	Homo sapiens	None	None	kidney	None	CHEMBL3286	Urokinase-type plasminogen activator	Homo sapiens	SINGLE PROTEIN	CHEMBL1135050	1	Scientific Literature	Bioorg. Med. Chem. Lett.	2002	None
CHEMBL1371684		0	272.37	0	3.27	2	Cc1ccc(CSc2nc(O)c3c(n2)CCC3)cc1	Inhibition	'<'	10.0	%				UO_0000187					False	CHEMBL3387109	Inhibition of recombinant human uPA using GRTSSVEP substrate at up to 20 uM after 3 hrs	B	BAO_0000357	single protein format	Homo sapiens	None	None	None	None	CHEMBL3286	Urokinase-type plasminogen activator	Homo sapiens	SINGLE PROTEIN	CHEMBL3352788	1	Scientific Literature	J. Med. Chem.	2014	None
CHEMBL252937		0	477.54	1	-1.46	4	N=C(N)c1ccc(CNC(=O)[C@H](CO)NC(=O)[C@@H](CO)NS(=O)(=O)Cc2ccccc2)cc1	IC50	'='	20.0	nM	7.70			UO_0000065	16.12	0.32	9.16	3.95	False	CHEMBL927669	Inhibition of uPA	B	BAO_0000357	single protein format	None	None	None	None	None	CHEMBL3286	Urokinase-type plasminogen activator	Homo sapiens	SINGLE PROTEIN	CHEMBL1140718	1	Scientific Literature	J. Med. Chem.	2008	None
CHEMBL319264		0	185.23	0	1.71	SI1, 60	N=C(N)c1ccc2cccc(N)c2c1	Ki	'='	501.19	nM	6.30			UO_0000065	34.01	0.61	4.59	8.30	False	CHEMBL1026932	Inhibition of urokinase	B	BAO_0000357	single protein format	None	None	None	None	None	CHEMBL3286	Urokinase-type plasminogen activator	Homo sapiens	SINGLE PROTEIN	CHEMBL1158408	1	Scientific Literature	J. Med. Chem.	2009	None
CHEMBL551754		0	267.29	0	2.36	SI1, 74	COc1cc(Nc2ncccn2)c2nc(N)ccc2c1	Ki	'='	39810.72	nM	4.40			UO_0000065	16.46	0.30	2.04	5.12	False	CHEMBL1026932	Inhibition of urokinase	B	BAO_0000357	single protein format	None	None	None	None	None	CHEMBL3286	Urokinase-type plasminogen activator	Homo sapiens	SINGLE PROTEIN	CHEMBL1158408	1	Scientific Literature	J. Med. Chem.	2009	None
CHEMBL14047	PHENYLGUANIDINE	0	135.17	0	0.99	1	N=C(N)Nc1ccccc1	Ki	'='	20600.0	nM	4.69			UO_0000065	34.67	0.64	3.70	7.57	False	CHEMBL816645	Inhibition against Urokinase-type plasminogen activator	B	BAO_0000357	single protein format	None	None	None	None	None	CHEMBL3286	Urokinase-type plasminogen activator	Homo sapiens	SINGLE PROTEIN	CHEMBL1125001	1	Scientific Literature	J. Med. Chem.	1990	None
CHEMBL135198		0	457.51	0	0.41	9a	CCOC(=O)C(Cc1ccc(C(=N)N)cc1)NC(=O)CNS(=O)(=O)c1ccc(C#N)cc1	Ki	'>'	1000000.0	nM		Outside typical range		UO_0000065					False	CHEMBL815984	Inhibitory activity against microPa.	B	BAO_0000357	single protein format	None	None	None	None	None	CHEMBL3286	Urokinase-type plasminogen activator	Homo sapiens	SINGLE PROTEIN	CHEMBL1131613	1	Scientific Literature	J. Med. Chem.	1998	None
CHEMBL433809		0	490.56	1	-0.55	7	N=C(N)N1CCC[C@@H](NC(=O)[C@H]2CCCCN2C(=O)[C@@H](CO)NC(=O)OCc2ccccc2)C1O	IC50	'='	101.0	nM	7.00			UO_0000065	14.26	0.27	7.55	3.86	False	CHEMBL816999	The compound was tested in vitro for its inhibitory activity against human urokinase enzyme, activity expressed as IC50	B	BAO_0000357	single protein format	None	None	None	None	None	CHEMBL3286	Urokinase-type plasminogen activator	Homo sapiens	SINGLE PROTEIN	CHEMBL1133361	1	Scientific Literature	Bioorg. Med. Chem. Lett.	2000	None
CHEMBL492342		0	585.73	2	1.04	5	N=C(N)c1cccc(C[C@H](NS(=O)(=O)c2cccc(NC(=O)CCN)c2)C(=O)N2CCC(CCCC(N)=O)CC2)c1	Ki	'='	2100.0	nM	5.68			UO_0000065	9.69	0.19	4.64	2.65	False	CHEMBL954310	Inhibition of uPA	B	BAO_0000357	single protein format	None	None	None	None	None	CHEMBL3286	Urokinase-type plasminogen activator	Homo sapiens	SINGLE PROTEIN	CHEMBL1153335	1	Scientific Literature	Bioorg. Med. Chem. Lett.	2009	None
CHEMBL109849		0	326.79	0	3.47	13e	COc1ccc(-c2ccc3c(Cl)cnc(N=C(N)N)c3c2)cc1	Ki	'='	200.0	nM	6.70			UO_0000065	20.50	0.40	3.23	7.74	False	CHEMBL814354	Inhibitory activity against human urokinase-type plasminogen activator was evaluated using S-2444 as substrate	B	BAO_0000357	single protein format	None	None	None	None	None	CHEMBL3286	Urokinase-type plasminogen activator	Homo sapiens	SINGLE PROTEIN	CHEMBL1146651	1	Scientific Literature	Bioorg. Med. Chem. Lett.	2004	None
CHEMBL397921		0	560.08	1	1.29	6	NCc1ccc(Cl)cc1CNC(=O)CNC(=O)[C@@H](CCc1cccc[n+]1[O-])NS(=O)(=O)Cc1ccccc1	Ki	'='	150000.0	nM		Outside typical range		UO_0000065					False	CHEMBL889050	Inhibition of uPA	B	BAO_0000357	single protein format	None	None	None	None	None	CHEMBL3286	Urokinase-type plasminogen activator	Homo sapiens	SINGLE PROTEIN	CHEMBL1145355	1	Scientific Literature	Bioorg. Med. Chem. Lett.	2007	None
CHEMBL390403		0	516.04	1	1.96	34	CCOC(=O)CN[C@H](CCc1ccccn1)C(=O)N1CCC[C@H]1C(=O)NCc1cc(Cl)ccc1CN	Ki	'>'	5000.0	nM				UO_0000065					False	CHEMBL889050	Inhibition of uPA	B	BAO_0000357	single protein format	None	None	None	None	None	CHEMBL3286	Urokinase-type plasminogen activator	Homo sapiens	SINGLE PROTEIN	CHEMBL1145355	1	Scientific Literature	Bioorg. Med. Chem. Lett.	2007	None
CHEMBL228612		0	632.14	1	1.52	25	NCc1ccc(Cl)cc1CNC(=O)[C@H](CCC(=O)O)NC(=O)C(CCc1cccc[n+]1[O-])NS(=O)(=O)Cc1ccccc1	Ki	'>'	5000.0	nM				UO_0000065					False	CHEMBL889050	Inhibition of uPA	B	BAO_0000357	single protein format	None	None	None	None	None	CHEMBL3286	Urokinase-type plasminogen activator	Homo sapiens	SINGLE PROTEIN	CHEMBL1145355	1	Scientific Literature	Bioorg. Med. Chem. Lett.	2007	None
CHEMBL64841		0	284.32	0	2.26	8d	Cc1ccc(O)c(C(=O)Nc2ccc(NC(=N)N)cc2)c1	Ki	'='	13000.0	nM	4.89			UO_0000065	17.19	0.32	2.63	4.39	False	CHEMBL814362	Inhibition of urokinase-type plasminogen activator (microPa)	B	BAO_0000357	single protein format	None	None	None	None	None	CHEMBL3286	Urokinase-type plasminogen activator	Homo sapiens	SINGLE PROTEIN	CHEMBL1135196	1	Scientific Literature	Bioorg. Med. Chem. Lett.	2002	None
CHEMBL62753		0	314.32	0	2.76	15a	CCOc1cccc(-c2nc3cc(C(=N)N)c(F)cc3[nH]2)c1O	Ki	'='	290.0	nM	6.54			UO_0000065	20.80	0.39	3.78	6.05	False	CHEMBL814361	Inhibition of urokinase-type plasminogen activator	B	BAO_0000357	single protein format	None	None	None	None	None	CHEMBL3286	Urokinase-type plasminogen activator	Homo sapiens	SINGLE PROTEIN	CHEMBL1135195	1	Scientific Literature	Bioorg. Med. Chem. Lett.	2002	None
CHEMBL106035		0	541.76	1	3.66	2f	CC(C)c1cc(C(C)C)c(S(=O)(=O)NC(Cc2cccc(C(=N)N)c2)C(=O)N2CCNCC2)c(C(C)C)c1	Ki	'='	12000.0	nM	4.92			UO_0000065	9.08	0.18	1.26	3.83	False	CHEMBL760893	Tested for inhibition of plasminogen activator urokinase (microPa)	B	BAO_0000357	single protein format	None	None	None	None	None	CHEMBL3286	Urokinase-type plasminogen activator	Homo sapiens	SINGLE PROTEIN	CHEMBL1131872	1	Scientific Literature	Bioorg. Med. Chem. Lett.	1999	None
CHEMBL244063		0	244.25	0	1.89	48	Cc1cc(C)n(C(=O)c2ccccc2C(=O)O)n1	Activity						Not Active						False	CHEMBL895390	Inhibition of human urokinase at 55 uM	B	BAO_0000357	single protein format	Homo sapiens	None	None	None	None	CHEMBL3286	Urokinase-type plasminogen activator	Homo sapiens	SINGLE PROTEIN	CHEMBL1148811	1	Scientific Literature	J. Med. Chem.	2007	None
CHEMBL398235		0	257.29	0	2.15	44	CC(=O)Nc1ccc(C(=O)n2nc(C)cc2C)cc1	Activity						Not Active						False	CHEMBL895390	Inhibition of human urokinase at 55 uM	B	BAO_0000357	single protein format	Homo sapiens	None	None	None	None	CHEMBL3286	Urokinase-type plasminogen activator	Homo sapiens	SINGLE PROTEIN	CHEMBL1148811	1	Scientific Literature	J. Med. Chem.	2007	None
CHEMBL102631		0	280.33	0	2.53	11b	COc1ccc2ccc(C(=N)N)cc2c1-c1cnn(C)c1	Ki	'='	4600.0	nM	5.34			UO_0000065	19.04	0.35	2.81	6.94	False	CHEMBL819123	Binding affinity towards Urokinase-type plasminogen activator (urokinase)	B	BAO_0000357	single protein format	None	None	None	None	None	CHEMBL3286	Urokinase-type plasminogen activator	Homo sapiens	SINGLE PROTEIN	CHEMBL1146777	1	Scientific Literature	Bioorg. Med. Chem. Lett.	2004	None
CHEMBL153565		0	434.52	0	0.09	5a	COC(=O)C(Cc1cccc(C(N)N)c1)NC(=O)CNS(=O)(=O)c1ccc(C)cc1	Ki	'='	78000.0	nM	4.11			UO_0000065	9.45	0.19	4.02	2.67	False	CHEMBL817634	Inhibitory activity against human urokinase plasminogen activator expressed as dissociation constant	B	BAO_0000357	single protein format	None	None	None	None	None	CHEMBL3286	Urokinase-type plasminogen activator	Homo sapiens	SINGLE PROTEIN	CHEMBL1131451	1	Scientific Literature	J. Med. Chem.	1998	None
CHEMBL80977		0	668.69	2	3.02	1c	C[C@H](NC(=O)[C@@H](CO)NC(=O)OCc1ccccc1)C(=O)NC(CCCCN=C(N)N)P(=O)(Oc1ccccc1)Oc1ccccc1	K app	'='	3.8	M-1 s-1									False	CHEMBL815973	Inhibitory activity against Urokinase-type plasminogen activator	B	BAO_0000357	single protein format	None	None	None	None	None	CHEMBL3286	Urokinase-type plasminogen activator	Homo sapiens	SINGLE PROTEIN	CHEMBL1137073	1	Scientific Literature	J. Med. Chem.	2004	None
CHEMBL307381		0	416.39	0	4.10	11	N=C(N)c1ccc2[nH]c(-c3cc(C(=O)O)cc(-c4cccc([N+](=O)[O-])c4)c3O)cc2c1	Selectivity	'='	44.0										False	CHEMBL816817	Relative binding affinity for urokinase-type plasminogen activator	B	BAO_0000357	single protein format	Homo sapiens	None	None	None	None	CHEMBL3286	Urokinase-type plasminogen activator	Homo sapiens	SINGLE PROTEIN	CHEMBL1133926	1	Scientific Literature	Bioorg. Med. Chem. Lett.	2001	None
CHEMBL104937		0	289.34	0	3.38	1b	N=C(N)c1ccc2cc(C(=O)Nc3ccccc3)ccc2c1	Ki	'='	630.0	nM	6.20			UO_0000065	21.43	0.38	2.82	7.85	True	CHEMBL819123	Binding affinity towards Urokinase-type plasminogen activator (urokinase)	B	BAO_0000357	single protein format	None	None	None	None	None	CHEMBL3286	Urokinase-type plasminogen activator	Homo sapiens	SINGLE PROTEIN	CHEMBL1146777	1	Scientific Literature	Bioorg. Med. Chem. Lett.	2004	None
CHEMBL105875		0	598.81	1	4.78	2o	COC(=O)C1CCCCN1C(=O)C(Cc1cccc(C(=N)N)c1)NS(=O)(=O)c1c(C(C)C)cc(C(C)C)cc1C(C)C	Ki	'='	33000.0	nM	4.48			UO_0000065	7.48	0.15	-0.30	3.14	False	CHEMBL760893	Tested for inhibition of plasminogen activator urokinase (microPa)	B	BAO_0000357	single protein format	None	None	None	None	None	CHEMBL3286	Urokinase-type plasminogen activator	Homo sapiens	SINGLE PROTEIN	CHEMBL1131872	1	Scientific Literature	Bioorg. Med. Chem. Lett.	1999	None
CHEMBL303992		0	336.40	0	3.54	3c	N=C(N)c1ccc2[nH]c(-c3cccc(OC4CCCC4)c3O)nc2c1	Ki	'='	220.0	nM	6.66			UO_0000065	19.79	0.36	3.12	6.16	False	CHEMBL814361	Inhibition of urokinase-type plasminogen activator	B	BAO_0000357	single protein format	None	None	None	None	None	CHEMBL3286	Urokinase-type plasminogen activator	Homo sapiens	SINGLE PROTEIN	CHEMBL1135195	1	Scientific Literature	Bioorg. Med. Chem. Lett.	2002	None
CHEMBL29269		0	345.52	0	4.47	29	CSc1sc(C(=N)N)cc1-c1nc(Cc2ccccc2)cs1	Ki	'='	470000.0	nM		Outside typical range		UO_0000065					False	CHEMBL817635	Inhibitory activity against serine protease urokinase-type plasminogen activator (microPa)	B	BAO_0000357	single protein format	None	None	None	None	None	CHEMBL3286	Urokinase-type plasminogen activator	Homo sapiens	SINGLE PROTEIN	CHEMBL1134078	1	Scientific Literature	Bioorg. Med. Chem. Lett.	2001	None
CHEMBL110307		0	216.24	0	1.15	4k	COc1ccc2ccnc(N=C(N)N)c2c1	Ki	'='	660.0	nM	6.18			UO_0000065	28.58	0.53	5.03	7.14	False	CHEMBL814354	Inhibitory activity against human urokinase-type plasminogen activator was evaluated using S-2444 as substrate	B	BAO_0000357	single protein format	None	None	None	None	None	CHEMBL3286	Urokinase-type plasminogen activator	Homo sapiens	SINGLE PROTEIN	CHEMBL1146651	1	Scientific Literature	Bioorg. Med. Chem. Lett.	2004	None
CHEMBL291261		0	733.76	None	None	22	CCC(C)(C)C(NC(=O)[C@@H]1CCCN1C(=O)[C@@H](NC(=O)OCc1ccccc1)C(c1ccccc1)c1ccccc1)B1O[C@@H]2CC3CC(C3(C)C)[C@]2(C)O1	Ki	'>'	63.0	nM				UO_0000065					False	CHEMBL817633	Binding affinity against Urokinase plasminogen activator	B	BAO_0000357	single protein format	None	None	None	None	None	CHEMBL3286	Urokinase-type plasminogen activator	Homo sapiens	SINGLE PROTEIN	CHEMBL1128727	1	Scientific Literature	J. Med. Chem.	1995	None
CHEMBL198629		0	551.64	1	3.64	31	Cc1cc2cc(NC(=N/[C@H]3CCCCN(CC(=O)N4CCCC4)C3=O)/C(C#N)=C(\O)OCCCCO)ccc2o1	Ki	'>'	14000.0	nM				UO_0000065					False	CHEMBL859772	Binding affinity to urokinase	B	BAO_0000357	single protein format	Homo sapiens	None	None	None	None	CHEMBL3286	Urokinase-type plasminogen activator	Homo sapiens	SINGLE PROTEIN	CHEMBL1141963	1	Scientific Literature	Bioorg. Med. Chem. Lett.	2005	None
CHEMBL311067		0	654.66	2	2.63	1b	C[C@H](NC(=O)[C@@H](CO)NC(=O)OCc1ccccc1)C(=O)NC(CCCN=C(N)N)P(=O)(Oc1ccccc1)Oc1ccccc1	K app	'='	1.77	M-1 s-1									False	CHEMBL815973	Inhibitory activity against Urokinase-type plasminogen activator	B	BAO_0000357	single protein format	None	None	None	None	None	CHEMBL3286	Urokinase-type plasminogen activator	Homo sapiens	SINGLE PROTEIN	CHEMBL1137073	1	Scientific Literature	J. Med. Chem.	2004	None
CHEMBL433179		0	266.30	0	2.53	6f	Cc1ccc(O)c(-c2nc3cc(C(=N)N)ccc3[nH]2)c1	Ki	'='	7500.0	nM	5.12			UO_0000065	19.24	0.35	2.59	5.19	False	CHEMBL842145	ComInhibition of Human Serine Protease Urokinase Plasminogen Activator (u-PA).	B	BAO_0000357	single protein format	None	None	None	None	None	CHEMBL3286	Urokinase-type plasminogen activator	Homo sapiens	SINGLE PROTEIN	CHEMBL1134564	1	Scientific Literature	J. Med. Chem.	2001	None
CHEMBL2180877		0	1903.17	None	None	1, UK18	CC(C)[C@@H]1NC(=O)[C@H](CCC(=O)O)NC(=O)[C@H](Cc2ccc(O)cc2)NC(=O)[C@H](CCCNC(=N)N)NC(=O)[C@H](CO)NC(=O)[C@@H](NC(=O)[C@H](C)N)CSCc2cc3cc(c2)CSC[C@H](NC(=O)[C@H](CC(=O)O)NC1=O)C(=O)N[C@@H](CCCNC(=N)N)C(=O)NCC(=O)N[C@@H](CCCNC(=N)N)C(=O)NCC(=O)N[C@@H](CO)C(=O)N[C@@H](C)C(=O)N[C@H](C(=O)NCC(N)=O)CSC3	Ki	'='	60.0	nM	7.22			UO_0000065	3.79	None	None	None	False	CHEMBL2189006	Inhibition of human uPA using H-Glu-Gly-Arg-pNA as substrate after 1 hr in presence of casein and human serum albumin	B	BAO_0000357	single protein format	Homo sapiens	None	None	None	None	CHEMBL3286	Urokinase-type plasminogen activator	Homo sapiens	SINGLE PROTEIN	CHEMBL2177015	1	Scientific Literature	J. Med. Chem.	2012	None
CHEMBL135998		0	457.51	0	0.41	9b	CCOC(=O)C(Cc1cccc(C(=N)N)c1)NC(=O)CNS(=O)(=O)c1ccc(C#N)cc1	Ki	'>'	1000000.0	nM		Outside typical range		UO_0000065					False	CHEMBL815984	Inhibitory activity against microPa.	B	BAO_0000357	single protein format	None	None	None	None	None	CHEMBL3286	Urokinase-type plasminogen activator	Homo sapiens	SINGLE PROTEIN	CHEMBL1131613	1	Scientific Literature	J. Med. Chem.	1998	None
CHEMBL176515		0	470.55	1	-2.24	3	C[C@H](NC(=O)[C@@H](CO)NS(=O)(=O)Cc1ccccc1)C(=O)N[C@H]1CCCN(C(=N)N)C1O	IC50	'='	5.1	nM	8.29			UO_0000065	17.62	0.35	10.53	4.19	False	CHEMBL816999	The compound was tested in vitro for its inhibitory activity against human urokinase enzyme, activity expressed as IC50	B	BAO_0000357	single protein format	None	None	None	None	None	CHEMBL3286	Urokinase-type plasminogen activator	Homo sapiens	SINGLE PROTEIN	CHEMBL1133361	1	Scientific Literature	Bioorg. Med. Chem. Lett.	2000	None
CHEMBL552433		0	344.42	0	3.73	SI1, 10	N=C(N)c1ccc2cc(C(=O)Nc3ccc4c(c3)CCCN4)ccc2c1	Ki	'='	251.19	nM	6.60			UO_0000065	19.16	0.35	2.87	7.25	False	CHEMBL1026932	Inhibition of urokinase	B	BAO_0000357	single protein format	None	None	None	None	None	CHEMBL3286	Urokinase-type plasminogen activator	Homo sapiens	SINGLE PROTEIN	CHEMBL1158408	1	Scientific Literature	J. Med. Chem.	2009	None
CHEMBL569809		0	477.47	1	5.66	25	Cc1ccc(C(=O)O)c(Oc2nc(Oc3cc(-c4cccc(CN)c4)ccc3N)c(F)cc2F)c1	IC50	'='	89.0	nM	7.05			UO_0000065	14.77	0.28	1.39	5.84	False	CHEMBL1042862	Inhibition of uPA	B	BAO_0000357	single protein format	None	None	None	None	None	CHEMBL3286	Urokinase-type plasminogen activator	Homo sapiens	SINGLE PROTEIN	CHEMBL1156011	1	Scientific Literature	Bioorg. Med. Chem. Lett.	2009	None
CHEMBL572250		0	462.45	1	6.08	20	Cc1ccc(C(=O)O)c(Oc2nc(Oc3cccc(-c4cccc(CN)c4)c3)c(F)cc2F)c1	IC50	'='	240.0	nM	6.62			UO_0000065	14.31	0.27	0.54	6.99	False	CHEMBL1042862	Inhibition of uPA	B	BAO_0000357	single protein format	None	None	None	None	None	CHEMBL3286	Urokinase-type plasminogen activator	Homo sapiens	SINGLE PROTEIN	CHEMBL1156011	1	Scientific Literature	Bioorg. Med. Chem. Lett.	2009	None
CHEMBL62807		0	382.44	0	4.32	15j	C[C@H]1CCCC[C@@H]1Oc1cccc(-c2nc3cc(C(=N)N)c(F)cc3[nH]2)c1O	Ki	'='	11.0	nM	7.96			UO_0000065	20.81	0.39	3.64	7.37	False	CHEMBL814361	Inhibition of urokinase-type plasminogen activator	B	BAO_0000357	single protein format	None	None	None	None	None	CHEMBL3286	Urokinase-type plasminogen activator	Homo sapiens	SINGLE PROTEIN	CHEMBL1135195	1	Scientific Literature	Bioorg. Med. Chem. Lett.	2002	None
CHEMBL468895		0	534.69	1	2.51	rac-18	N=C(N)c1cccc(CC(NS(=O)(=O)c2cccc(-c3cccnc3)c2)C(=O)N2CCC(CCN)CC2)c1	Ki	'='	11000.0	nM	4.96			UO_0000065	9.27	0.18	2.45	3.19	False	CHEMBL1010201	Inhibition of uPA	B	BAO_0000357	single protein format	None	None	None	None	None	CHEMBL3286	Urokinase-type plasminogen activator	Homo sapiens	SINGLE PROTEIN	CHEMBL1139302	1	Scientific Literature	Bioorg. Med. Chem. Lett.	2009	None
CHEMBL461441		0	544.68	1	2.02	7	CCOC(=O)Nc1cccc(S(=O)(=O)N[C@@H](Cc2cccc(C(=N)N)c2)C(=O)N2CCC(CCN)CC2)c1	Ki	'='	3200.0	nM	5.50			UO_0000065	10.09	0.20	3.47	3.04	False	CHEMBL1010201	Inhibition of uPA	B	BAO_0000357	single protein format	None	None	None	None	None	CHEMBL3286	Urokinase-type plasminogen activator	Homo sapiens	SINGLE PROTEIN	CHEMBL1139302	1	Scientific Literature	Bioorg. Med. Chem. Lett.	2009	None
CHEMBL2206679		0	338.60	0	2.79	B428	Cl.N=C(N)c1cc2c(I)cccc2s1	IC50	'='	320.0	nM	6.50			UO_0000065	21.50	0.68	3.70	13.02	False	CHEMBL2215718	Inhibition of uPA	B	BAO_0000357	single protein format	None	None	None	None	None	CHEMBL3286	Urokinase-type plasminogen activator	Homo sapiens	SINGLE PROTEIN	CHEMBL2203035	1	Scientific Literature	Bioorg. Med. Chem.	2012	None
CHEMBL285593		0	410.39	1	5.31	43	CSc1sc(C(=N)N)cc1-c1nc(-c2cccc(Br)c2)cs1	Ki	'='	442000.0	nM		Outside typical range		UO_0000065					False	CHEMBL817635	Inhibitory activity against serine protease urokinase-type plasminogen activator (microPa)	B	BAO_0000357	single protein format	None	None	None	None	None	CHEMBL3286	Urokinase-type plasminogen activator	Homo sapiens	SINGLE PROTEIN	CHEMBL1134078	1	Scientific Literature	Bioorg. Med. Chem. Lett.	2001	None
CHEMBL64308		0	312.37	0	2.59	8g	COc1cc(C)ccc1C(=O)N(C)c1ccc(NC(=N)N)cc1	Ki	'='	5500.0	nM	5.26			UO_0000065	16.84	0.31	2.67	5.75	False	CHEMBL814362	Inhibition of urokinase-type plasminogen activator (microPa)	B	BAO_0000357	single protein format	None	None	None	None	None	CHEMBL3286	Urokinase-type plasminogen activator	Homo sapiens	SINGLE PROTEIN	CHEMBL1135196	1	Scientific Literature	Bioorg. Med. Chem. Lett.	2002	None
CHEMBL609703		0	180.17	0	0.90	4	N=C(N)Nc1ccccc1[N+](=O)[O-]	Ki	'='	54325.03	nM	4.26			UO_0000065	23.67	0.45	3.37	4.06	False	CHEMBL814351	log1/Ki value was calculated against Urokinase-type plasminogen activator	B	BAO_0000357	single protein format	None	None	None	None	None	CHEMBL3286	Urokinase-type plasminogen activator	Homo sapiens	SINGLE PROTEIN	CHEMBL1125001	1	Scientific Literature	J. Med. Chem.	1990	None
CHEMBL288176		0	707.72	None	None	23	CCC(C)(C)C(NC(=O)[C@@H]1CCCN1C(=O)[C@H](Cc1ccc2ccccc2c1)NC(=O)OCc1ccccc1)B1O[C@@H]2CC3CC(C3(C)C)[C@]2(C)O1	Ki	'='	140.0	nM	6.85			UO_0000065	9.68	None	None	None	False	CHEMBL817633	Binding affinity against Urokinase plasminogen activator	B	BAO_0000357	single protein format	None	None	None	None	None	CHEMBL3286	Urokinase-type plasminogen activator	Homo sapiens	SINGLE PROTEIN	CHEMBL1128727	1	Scientific Literature	J. Med. Chem.	1995	None
CHEMBL227781		0	341.40	0	1.94	5	NC(N)=Nc1nccc2ccc(S(=O)(=O)Nc3ccccc3)cc12	Ki	'='	160.0	nM	6.80			UO_0000065	19.91	0.39	4.86	5.50	False	CHEMBL917014	Inhibition of human uPA	B	BAO_0000357	single protein format	Homo sapiens	None	None	None	None	CHEMBL3286	Urokinase-type plasminogen activator	Homo sapiens	SINGLE PROTEIN	CHEMBL1139871	1	Scientific Literature	J. Med. Chem.	2007	None
CHEMBL1159918		0	362.43	0	3.32	Lactone 21	C=C1C[C@H](c2ccc(NC(=N)N)cc2)[C@@H](NC(=O)c2ccccc2)C(=C)O1	Ks/i	'='	6.0	uM				UO_0000064					False	CHEMBL814363	Binding constant on Urokinase-type plasminogen activator was determined at 0 percent and at 86 minutes for maximum inhibition and no enzyme activity was recovered over the 2 h-time	B	BAO_0000357	single protein format	None	None	None	None	None	CHEMBL3286	Urokinase-type plasminogen activator	Homo sapiens	SINGLE PROTEIN	CHEMBL1126229	1	Scientific Literature	Bioorg. Med. Chem. Lett.	1992	None
CHEMBL319264		0	185.23	0	1.71	24	N=C(N)c1ccc2cccc(N)c2c1	Ki	'='	450.0	nM	6.35			UO_0000065	34.26	0.62	4.64	8.36	False	CHEMBL819123	Binding affinity towards Urokinase-type plasminogen activator (urokinase)	B	BAO_0000357	single protein format	None	None	None	None	None	CHEMBL3286	Urokinase-type plasminogen activator	Homo sapiens	SINGLE PROTEIN	CHEMBL1146777	1	Scientific Literature	Bioorg. Med. Chem. Lett.	2004	None
CHEMBL126589		0	149.15	0	0.85	Table 1, 2	Nc1nc2cc(O)ccc2[nH]1	IC50	'='	200000.0	nM	3.70			UO_0000065	24.80	0.46	2.85	4.94	False	CHEMBL958719	Inhibition of uPA	B	BAO_0000357	single protein format	None	None	None	None	None	CHEMBL3286	Urokinase-type plasminogen activator	Homo sapiens	SINGLE PROTEIN	CHEMBL1157388	1	Scientific Literature	J. Med. Chem.	2008	None
CHEMBL293657		0	295.34	0	3.22	12a	CCOc1cccc(-c2cc3cc(C(=N)N)ccc3[nH]2)c1O	Ki	'='	450.0	nM	6.35			UO_0000065	21.49	0.39	3.13	6.67	False	CHEMBL814361	Inhibition of urokinase-type plasminogen activator	B	BAO_0000357	single protein format	None	None	None	None	None	CHEMBL3286	Urokinase-type plasminogen activator	Homo sapiens	SINGLE PROTEIN	CHEMBL1135195	1	Scientific Literature	Bioorg. Med. Chem. Lett.	2002	None
CHEMBL1159957		0	369.21	0	3.68	Lactone 20	C=C1CC(c2ccc(NC(=N)N)cc2)C/C(=C\I)O1	ka/Ki	'='	0.33	uM-1 min-1									False	CHEMBL818323	Specificity constant on Urokinase-type plasminogen activator was determined at 0 percent and at 98 minutes for maximum inhibition and no enzyme activity was recovered over the 2 h-time	B	BAO_0000357	single protein format	None	None	None	None	None	CHEMBL3286	Urokinase-type plasminogen activator	Homo sapiens	SINGLE PROTEIN	CHEMBL1126229	1	Scientific Literature	Bioorg. Med. Chem. Lett.	1992	None
CHEMBL107282		0	509.63	1	1.15	(L)-3	N=C(N)c1cccc(C[C@@H](NS(=O)(=O)c2ccc3ccccc3c2)C(=O)N2CCN(CCO)CC2)c1	Ki	'='	140000.0	nM		Outside typical range		UO_0000065					False	CHEMBL817007	Inhibitory activity against UK.	B	BAO_0000357	single protein format	None	None	None	None	None	CHEMBL3286	Urokinase-type plasminogen activator	Homo sapiens	SINGLE PROTEIN	CHEMBL1130155	1	Scientific Literature	J. Med. Chem.	1997	None
CHEMBL292977		0	355.40	0	4.23	4l	N=C(N)c1ccc(NC(=O)c2cc3cc4ccccc4cc3cc2O)cc1	Ki	'='	190.0	nM	6.72			UO_0000065	18.91	0.34	2.49	6.78	False	CHEMBL814362	Inhibition of urokinase-type plasminogen activator (microPa)	B	BAO_0000357	single protein format	None	None	None	None	None	CHEMBL3286	Urokinase-type plasminogen activator	Homo sapiens	SINGLE PROTEIN	CHEMBL1135196	1	Scientific Literature	Bioorg. Med. Chem. Lett.	2002	None
CHEMBL63216		0	429.48	0	4.04	9e	CC(C)Oc1c(O)c(C(=O)Nc2ccc(N=C(N)N)nc2)cc2cc3ccccc3cc12	Ki	'='	180.0	nM	6.75			UO_0000065	15.70	0.29	2.70	4.96	False	CHEMBL814362	Inhibition of urokinase-type plasminogen activator (microPa)	B	BAO_0000357	single protein format	None	None	None	None	None	CHEMBL3286	Urokinase-type plasminogen activator	Homo sapiens	SINGLE PROTEIN	CHEMBL1135196	1	Scientific Literature	Bioorg. Med. Chem. Lett.	2002	None
CHEMBL1159946		0	371.18	0	2.69	2	N=C(N)Nc1ccc(C2CC/C(=C\I)OC2=O)cc1	TIME	'='	0.0	hr				UO_0000032					False	CHEMBL816820	Time to reach maximum percent inhibition by the compound was determined against Urokinase-type plasminogen activator (300 nM)	F	BAO_0000019	assay format	None	None	None	None	None	CHEMBL3286	Urokinase-type plasminogen activator	Homo sapiens	SINGLE PROTEIN	CHEMBL1125346	1	Scientific Literature	J. Med. Chem.	1992	None
CHEMBL513007		0	549.70	1	2.21	22	Cc1nccc(-c2cccc(S(=O)(=O)N[C@@H](Cc3cccc(C(=N)N)c3)C(=O)N3CCC(CCN)CC3)c2)n1	Ki	'='	8700.0	nM	5.06			UO_0000065	9.21	0.18	2.85	3.01	False	CHEMBL1010201	Inhibition of uPA	B	BAO_0000357	single protein format	None	None	None	None	None	CHEMBL3286	Urokinase-type plasminogen activator	Homo sapiens	SINGLE PROTEIN	CHEMBL1139302	1	Scientific Literature	Bioorg. Med. Chem. Lett.	2009	None
CHEMBL63641		0	463.97	1	5.03	23	O=C(NCC1CCN(c2ccncc2)CC1)Nc1ccccc1NC(=O)c1ccc(Cl)cc1	K ass	'<'	10000.0	l M-1									False	CHEMBL878649	Measured for apparent association constant (binding affinity) for Urokinase-type plasminogen activator	B	BAO_0000357	single protein format	None	None	None	None	None	CHEMBL3286	Urokinase-type plasminogen activator	Homo sapiens	SINGLE PROTEIN	CHEMBL1133191	1	Scientific Literature	J. Med. Chem.	2000	None
CHEMBL111432		0	319.36	0	2.87	28	N=C(N)c1ccc2cc(C(=O)Nc3ccc(CO)cc3)ccc2c1	Ki	'='	38.0	nM	7.42			UO_0000065	23.23	0.42	4.55	7.48	False	CHEMBL815981	Binding affinity to human urokinase-type plasminogen activator (microPa).	B	BAO_0000357	single protein format	None	None	None	None	None	CHEMBL3286	Urokinase-type plasminogen activator	Homo sapiens	SINGLE PROTEIN	CHEMBL1148377	1	Scientific Literature	J. Med. Chem.	2004	None
CHEMBL391344		0	600.64	2	6.34	6h	N=C(N)Nc1ccc(CC(NS(=O)(=O)c2cccc3ccccc23)P(=O)(Oc2ccccc2)Oc2ccccc2)cc1	Kapp	'='	7300.0	/M/s									False	CHEMBL902745	Binding affinity to uPA	B	BAO_0000357	single protein format	None	None	None	None	None	CHEMBL3286	Urokinase-type plasminogen activator	Homo sapiens	SINGLE PROTEIN	CHEMBL1138351	1	Scientific Literature	J. Med. Chem.	2007	None
CHEMBL70350		0	498.62	0	2.36	46	O=C(O)[C@@H]1[C@@H](CC2CCNCC2)C(=O)N1C(=O)N1CCN(C(=O)CCCCCc2ccccc2)CC1	IC50	'='	970.0	nM	6.01			UO_0000065	12.06	0.23	3.65	5.45	False	CHEMBL818331	Inhibitory activity against Urokinase-type plasminogen activator	B	BAO_0000357	single protein format	None	None	None	None	None	CHEMBL3286	Urokinase-type plasminogen activator	Homo sapiens	SINGLE PROTEIN	CHEMBL1147563	1	Scientific Literature	Bioorg. Med. Chem. Lett.	2004	None
CHEMBL392460		0	523.62	1	2.05	16a	COc1ccc(-n2nc(C(N)=O)c3c2C(=O)N(C2CCN(c4ccccc4S(C)(=O)=O)CC2)CC3)cc1	Activity	'>'	13000.0	uM				UO_0000064					False	CHEMBL885818	Inhibition of urokinase	B	BAO_0000357	single protein format	None	None	None	None	None	CHEMBL3286	Urokinase-type plasminogen activator	Homo sapiens	SINGLE PROTEIN	CHEMBL1139065	1	Scientific Literature	Bioorg. Med. Chem. Lett.	2007	None
CHEMBL182303		0	421.59	1	6.32	19e	N=C(N)c1ccc2cc(C3CC3c3ccc4c(c3)C(C3CCCCC3)=NCC4)ccc2c1	Ki	'='	50.0	nM	7.30			UO_0000065	17.32	0.31	0.98	11.73	False	CHEMBL830381	Binding affinity value against urokinase plasminogen activator	B	BAO_0000357	single protein format	None	None	None	None	None	CHEMBL3286	Urokinase-type plasminogen activator	Homo sapiens	SINGLE PROTEIN	CHEMBL1139552	1	Scientific Literature	Bioorg. Med. Chem. Lett.	2005	None
CHEMBL54357		0	215.05	0	1.15	25	N=C(N)Nc1ccc(Br)cn1	Ki	'='	3130.0	nM	5.50			UO_0000065	25.60	0.68	4.35	7.36	False	CHEMBL815977	In vitro inhibition of HWMT human urokinase Plasminogen activator.	B	BAO_0000357	single protein format	None	None	None	None	None	CHEMBL3286	Urokinase-type plasminogen activator	Homo sapiens	SINGLE PROTEIN	CHEMBL1136034	1	Scientific Literature	Bioorg. Med. Chem. Lett.	2002	None
CHEMBL384526		0	520.59	1	3.94	39a	COc1ccc(-n2nc(C(N)=O)c3ncn(-c4ccc(-c5ccccc5CN5CCCC5)cc4)c(=O)c32)cc1	Ki	'>'	13000.0	nM				UO_0000065					False	CHEMBL864740	Binding affinity to urokinase	B	BAO_0000357	single protein format	Homo sapiens	None	None	None	None	CHEMBL3286	Urokinase-type plasminogen activator	Homo sapiens	SINGLE PROTEIN	CHEMBL1138952	1	Scientific Literature	Bioorg. Med. Chem. Lett.	2006	None
CHEMBL391968		0	658.65	3	6.05	8a	CC(=O)Nc1ccc(OP(=O)(Oc2ccc(NC(C)=O)cc2)C(Cc2ccc(NC(=N)N)cc2)NC(=O)OCc2ccccc2)cc1	IC50	'='	4.2	nM	8.38			UO_0000065	12.72	0.24	2.33	4.32	False	CHEMBL902744	Inhibition of human uPA	B	BAO_0000357	single protein format	Homo sapiens	None	None	None	None	CHEMBL3286	Urokinase-type plasminogen activator	Homo sapiens	SINGLE PROTEIN	CHEMBL1138351	1	Scientific Literature	J. Med. Chem.	2007	None
CHEMBL238913		0	543.56	2	6.51	7c	N=C(N)c1ccc(CCC(NC(=O)OCc2ccccc2)P(=O)(Oc2ccccc2)Oc2ccccc2)cc1	Kapp	'='	140.0	/M/s									False	CHEMBL902745	Binding affinity to uPA	B	BAO_0000357	single protein format	None	None	None	None	None	CHEMBL3286	Urokinase-type plasminogen activator	Homo sapiens	SINGLE PROTEIN	CHEMBL1138351	1	Scientific Literature	J. Med. Chem.	2007	None
CHEMBL237065		0	471.97	0	2.85	15	O=C(N[C@H]1C[C@H](CO)C[C@H]1NC(=O)c1ccc(Cl)s1)c1ccc(-n2ccccc2=O)cc1	Ki	'>'	14000.0	nM				UO_0000065					False	CHEMBL897895	Inhibition of human urokinase	B	BAO_0000357	single protein format	Homo sapiens	None	None	None	None	CHEMBL3286	Urokinase-type plasminogen activator	Homo sapiens	SINGLE PROTEIN	CHEMBL1149671	1	Scientific Literature	Bioorg. Med. Chem. Lett.	2007	None
CHEMBL64096		0	269.30	0	2.24	4g	Cc1ccc(C(=O)Nc2ccc(C(=N)N)cc2)c(O)c1	Ki	'='	1000.0	nM	6.00			UO_0000065	22.28	0.41	3.76	6.05	False	CHEMBL814362	Inhibition of urokinase-type plasminogen activator (microPa)	B	BAO_0000357	single protein format	None	None	None	None	None	CHEMBL3286	Urokinase-type plasminogen activator	Homo sapiens	SINGLE PROTEIN	CHEMBL1135196	1	Scientific Literature	Bioorg. Med. Chem. Lett.	2002	None
CHEMBL245163		0	265.11	0	2.64	23	Cc1ccccc1C(=O)n1cc(Br)cn1	IC50	'='	51200.0	nM	4.29			UO_0000065	16.18	0.39	1.65	12.30	False	CHEMBL895382	Inhibition of human urokinase	B	BAO_0000357	single protein format	Homo sapiens	None	None	None	None	CHEMBL3286	Urokinase-type plasminogen activator	Homo sapiens	SINGLE PROTEIN	CHEMBL1148811	1	Scientific Literature	J. Med. Chem.	2007	None
CHEMBL3142574		0	607.67	2	-0.20	Ac-Phe-Ser-Arg-AMC	CC(=O)N[C@@H](Cc1ccccc1)C(=O)N[C@@H](CO)C(=O)N[C@@H](CCCN=C(N)N)C(=O)Nc1ccc2c(C)cc(=O)oc2c1	Control	'='	4.2	%				UO_0000187					False	CHEMBL817631	Compound was evaluated for its inhibitory activity against urokinase at 100 uM concentration of substrate	B	BAO_0000357	single protein format	None	None	None	None	None	CHEMBL3286	Urokinase-type plasminogen activator	Homo sapiens	SINGLE PROTEIN	CHEMBL1132829	1	Scientific Literature	Bioorg. Med. Chem. Lett.	2000	None
CHEMBL322652		0	266.30	0	2.52	13	COc1ccc2ccc(C(=N)N)cc2c1-c1cn[nH]c1	Ki	'='	2300.0	nM	5.64			UO_0000065	21.17	0.39	3.12	6.42	False	CHEMBL819123	Binding affinity towards Urokinase-type plasminogen activator (urokinase)	B	BAO_0000357	single protein format	None	None	None	None	None	CHEMBL3286	Urokinase-type plasminogen activator	Homo sapiens	SINGLE PROTEIN	CHEMBL1146777	1	Scientific Literature	Bioorg. Med. Chem. Lett.	2004	None
CHEMBL244917		0	241.08	0	2.88	8	O=C(c1ccc(Cl)c(Cl)c1)n1cccn1	IC50	'='	2600.0	nM	5.58			UO_0000065	23.17	0.51	2.71	16.01	False	CHEMBL895382	Inhibition of human urokinase	B	BAO_0000357	single protein format	Homo sapiens	None	None	None	None	CHEMBL3286	Urokinase-type plasminogen activator	Homo sapiens	SINGLE PROTEIN	CHEMBL1148811	1	Scientific Literature	J. Med. Chem.	2007	None
CHEMBL379814		0	800.73	2	5.08	5j	CS(=O)(=O)c1ccc(OP(=O)(Oc2ccc(S(C)(=O)=O)cc2)C(NC(=O)OCc2ccccc2)c2ccc(NC(=N)N)cc2)cc1.O=C(O)C(F)(F)F	IC50	'='	53.0	nM	7.28			UO_0000065	10.60	0.22	2.20	3.57	False	CHEMBL853134	Inhibition of human uPA by chromogenic assay using Cbz-Val-Gly-Arg-pNA as chromogenic substrate	B	BAO_0000357	single protein format	Homo sapiens	None	None	None	None	CHEMBL3286	Urokinase-type plasminogen activator	Homo sapiens	SINGLE PROTEIN	CHEMBL1147713	1	Scientific Literature	Bioorg. Med. Chem. Lett.	2006	None
CHEMBL208574		0	704.60	2	6.29	5g	COc1ccc(OP(=O)(Oc2ccc(OC)cc2)C(NC(=O)OCc2ccccc2)c2ccc(NC(=N)N)cc2)cc1.O=C(O)C(F)(F)F	IC50	'='	2600.0	nM	5.58			UO_0000065	9.46	0.18	-0.70	3.62	False	CHEMBL853134	Inhibition of human uPA by chromogenic assay using Cbz-Val-Gly-Arg-pNA as chromogenic substrate	B	BAO_0000357	single protein format	Homo sapiens	None	None	None	None	CHEMBL3286	Urokinase-type plasminogen activator	Homo sapiens	SINGLE PROTEIN	CHEMBL1147713	1	Scientific Literature	Bioorg. Med. Chem. Lett.	2006	None
CHEMBL378396		0	728.71	2	8.51	5d	CC(C)c1ccc(OP(=O)(Oc2ccc(C(C)C)cc2)C(NC(=O)OCc2ccccc2)c2ccc(NC(=N)N)cc2)cc1.O=C(O)C(F)(F)F	IC50	'='	208.0	nM	6.68			UO_0000065	10.87	0.21	-1.83	4.92	False	CHEMBL853134	Inhibition of human uPA by chromogenic assay using Cbz-Val-Gly-Arg-pNA as chromogenic substrate	B	BAO_0000357	single protein format	Homo sapiens	None	None	None	None	CHEMBL3286	Urokinase-type plasminogen activator	Homo sapiens	SINGLE PROTEIN	CHEMBL1147713	1	Scientific Literature	Bioorg. Med. Chem. Lett.	2006	None
CHEMBL395970		0	503.00	1	1.79	37	NCc1ccc(Cl)cc1CNC(=O)[C@@H]1CCCN1C(=O)[C@@H](CCc1ccc(O)cc1)NCC(=O)O	Ki	'>'	5000.0	nM				UO_0000065					False	CHEMBL889050	Inhibition of uPA	B	BAO_0000357	single protein format	None	None	None	None	None	CHEMBL3286	Urokinase-type plasminogen activator	Homo sapiens	SINGLE PROTEIN	CHEMBL1145355	1	Scientific Literature	Bioorg. Med. Chem. Lett.	2007	None
CHEMBL397895		0	662.17	1	1.79	24	CON(C(=O)[C@@H](CCc1cccc[n+]1[O-])NS(=O)(=O)Cc1ccccc1)[C@@H](CCC(=O)O)C(=O)NCc1cc(Cl)ccc1CN	Ki	'>'	5000.0	nM				UO_0000065					False	CHEMBL889050	Inhibition of uPA	B	BAO_0000357	single protein format	None	None	None	None	None	CHEMBL3286	Urokinase-type plasminogen activator	Homo sapiens	SINGLE PROTEIN	CHEMBL1145355	1	Scientific Literature	Bioorg. Med. Chem. Lett.	2007	None
CHEMBL222079		0	533.55	1	4.92	6d	CN(C)Cc1ccccc1-c1ccc(N2CCc3c(C(F)(F)F)nn(-c4cccc(C(N)=O)c4)c3C2=O)cc1	Ki	'>'	1800.0	nM				UO_0000065					False	CHEMBL913640	Binding affinity to human urokinase	B	BAO_0000357	single protein format	Homo sapiens	None	None	None	None	CHEMBL3286	Urokinase-type plasminogen activator	Homo sapiens	SINGLE PROTEIN	CHEMBL1139730	1	Scientific Literature	Bioorg. Med. Chem. Lett.	2006	None
CHEMBL3632759		0	334.42	0	3.67	8	N=C(N)c1ccc2[nH]c(-c3cccc(C4(O)CCCCC4)n3)cc2c1	Ki	'='	1300.0	nM	5.89			UO_0000065	17.60	0.32	2.22	5.96	False	CHEMBL3637193	Inhibition of human uPA by fluorescence based assay using L-PyroGlu-Gly-Arg-pNA.HCl as substrate	B	BAO_0000357	single protein format	Homo sapiens	None	None	None	None	CHEMBL3286	Urokinase-type plasminogen activator	Homo sapiens	SINGLE PROTEIN	CHEMBL3632605	1	Scientific Literature	Bioorg. Med. Chem. Lett.	2015	None
CHEMBL243418		0	241.08	0	2.88	25	O=C(c1ccccc1Cl)n1cc(Cl)cn1	IC50	'='	18400.0	nM	4.74			UO_0000065	19.64	0.43	1.86	13.57	False	CHEMBL895382	Inhibition of human urokinase	B	BAO_0000357	single protein format	Homo sapiens	None	None	None	None	CHEMBL3286	Urokinase-type plasminogen activator	Homo sapiens	SINGLE PROTEIN	CHEMBL1148811	1	Scientific Literature	J. Med. Chem.	2007	None
CHEMBL245164		0	243.27	0	1.84	24	CC(=O)Nc1ccc(C(=O)n2ccc(C)n2)cc1	IC50	'='	33600.0	nM	4.47			UO_0000065	18.39	0.34	2.63	6.99	False	CHEMBL895382	Inhibition of human urokinase	B	BAO_0000357	single protein format	Homo sapiens	None	None	None	None	CHEMBL3286	Urokinase-type plasminogen activator	Homo sapiens	SINGLE PROTEIN	CHEMBL1148811	1	Scientific Literature	J. Med. Chem.	2007	None
CHEMBL244072		0	231.21	0	1.79	20	Cc1ccccc1C(=O)n1cc([N+](=O)[O-])cn1	IC50	'='	1300.0	nM	5.89			UO_0000065	25.46	0.47	4.10	7.54	False	CHEMBL895382	Inhibition of human urokinase	B	BAO_0000357	single protein format	Homo sapiens	None	None	None	None	CHEMBL3286	Urokinase-type plasminogen activator	Homo sapiens	SINGLE PROTEIN	CHEMBL1148811	1	Scientific Literature	J. Med. Chem.	2007	None
CHEMBL387576		0	264.67	0	2.01	2	COC(=O)c1ccnn1C(=O)c1ccc(Cl)cc1	IC50	'='	120.0	nM	6.92			UO_0000065	26.15	0.53	4.91	11.31	False	CHEMBL895382	Inhibition of human urokinase	B	BAO_0000357	single protein format	Homo sapiens	None	None	None	None	CHEMBL3286	Urokinase-type plasminogen activator	Homo sapiens	SINGLE PROTEIN	CHEMBL1148811	1	Scientific Literature	J. Med. Chem.	2007	None
CHEMBL3949343		0	662.77	2	5.42	10	COC(=O)Nc1ccc(S(=O)(=O)C(C)C)c([C@H]2CCCN2C(=O)[C@H](Nc2ccc3cc[nH]c(=O)c3c2)c2ccc(OC)c(OC)c2)c1	Ki	'>'	1000.0	nM				UO_0000065					False	CHEMBL3865437	Inhibition of human urokinase	B	BAO_0000357	single protein format	Homo sapiens	None	None	None	None	CHEMBL3286	Urokinase-type plasminogen activator	Homo sapiens	SINGLE PROTEIN	CHEMBL3864178	1	Scientific Literature	ACS Med Chem Lett	2016	None
CHEMBL3962367		0	668.74	1	4.96	24	COC(=O)Nc1ccc(S(=O)(=O)C(C)C)c([C@H]2CCCN2C(=O)[C@H](Nc2cc3c(cc2F)CNC3=O)c2ccc(OC)c(OC)c2)c1	Ki	'>'	1000.0	nM				UO_0000065					False	CHEMBL3865437	Inhibition of human urokinase	B	BAO_0000357	single protein format	Homo sapiens	None	None	None	None	CHEMBL3286	Urokinase-type plasminogen activator	Homo sapiens	SINGLE PROTEIN	CHEMBL3864178	1	Scientific Literature	ACS Med Chem Lett	2016	None
CHEMBL208575		0	700.65	2	7.39	5c	CCc1ccc(OP(=O)(Oc2ccc(CC)cc2)C(NC(=O)OCc2ccccc2)c2ccc(NC(=N)N)cc2)cc1.O=C(O)C(F)(F)F	IC50	'='	7800.0	nM	5.11			UO_0000065	8.71	0.17	-2.28	3.76	False	CHEMBL853134	Inhibition of human uPA by chromogenic assay using Cbz-Val-Gly-Arg-pNA as chromogenic substrate	B	BAO_0000357	single protein format	Homo sapiens	None	None	None	None	CHEMBL3286	Urokinase-type plasminogen activator	Homo sapiens	SINGLE PROTEIN	CHEMBL1147713	1	Scientific Literature	Bioorg. Med. Chem. Lett.	2006	None
CHEMBL228984		0	574.10	1	1.41	22	NCc1ccc(Cl)cc1CNC(=O)[C@H](CO)NC(=O)C(CCc1ccccn1)NS(=O)(=O)Cc1ccccc1	Ki	'>'	5000.0	nM				UO_0000065					False	CHEMBL889050	Inhibition of uPA	B	BAO_0000357	single protein format	None	None	None	None	None	CHEMBL3286	Urokinase-type plasminogen activator	Homo sapiens	SINGLE PROTEIN	CHEMBL1145355	1	Scientific Literature	Bioorg. Med. Chem. Lett.	2007	None
CHEMBL238491		0	564.60	2	5.33	6g	N=C(N)Nc1ccc(CC(NS(=O)(=O)Cc2ccccc2)P(=O)(Oc2ccccc2)Oc2ccccc2)cc1	IC50	'='	7.7	nM	8.11			UO_0000065	14.37	0.28	2.78	5.65	False	CHEMBL902744	Inhibition of human uPA	B	BAO_0000357	single protein format	Homo sapiens	None	None	None	None	CHEMBL3286	Urokinase-type plasminogen activator	Homo sapiens	SINGLE PROTEIN	CHEMBL1138351	1	Scientific Literature	J. Med. Chem.	2007	None
CHEMBL393592		0	514.52	2	5.64	6f	N=C(N)Nc1ccc(CC(NC(=O)c2ccccc2)P(=O)(Oc2ccccc2)Oc2ccccc2)cc1	IC50	'='	114.0	nM	6.94			UO_0000065	13.49	0.26	1.30	5.49	False	CHEMBL902744	Inhibition of human uPA	B	BAO_0000357	single protein format	Homo sapiens	None	None	None	None	CHEMBL3286	Urokinase-type plasminogen activator	Homo sapiens	SINGLE PROTEIN	CHEMBL1138351	1	Scientific Literature	J. Med. Chem.	2007	None
CHEMBL1945924		0	404.49	0	4.90	11l	COc1ccc2cc(S(=O)(=O)Nc3ccc(-c4cccc(N)c4)cc3)ccc2c1	IC50	'='	62000.0	nM	4.21			UO_0000065	10.40	0.20	-0.69	5.17	False	CHEMBL1947442	Inhibition of human uPA using pyroGlu-Gly-Arg-p-NA.HCl as substrate preincubated for 15 mins prior substrate addition measured for 10 mins by spectrophotometry	B	BAO_0000357	single protein format	Homo sapiens	None	None	None	None	CHEMBL3286	Urokinase-type plasminogen activator	Homo sapiens	SINGLE PROTEIN	CHEMBL1944597	1	Scientific Literature	Bioorg. Med. Chem.	2012	None
CHEMBL97597		0	478.62	0	3.27	table 4	CC1CCN(C(=O)C(Cc2cccc(C(=N)N)c2)NS(=O)(=O)c2ccc3ccccc3c2)CC1	Ki	'='	31000.0	nM	4.51			UO_0000065	9.42	0.18	1.24	3.88	False	CHEMBL817634	Inhibitory activity against human urokinase plasminogen activator expressed as dissociation constant	B	BAO_0000357	single protein format	None	None	None	None	None	CHEMBL3286	Urokinase-type plasminogen activator	Homo sapiens	SINGLE PROTEIN	CHEMBL1131451	1	Scientific Literature	J. Med. Chem.	1998	None
CHEMBL327789		0	297.27	0	2.13	6h	N=C(N)c1ccc2[nH]c(-c3cccc([N+](=O)[O-])c3O)nc2c1	Ki	'='	900.0	nM	6.05			UO_0000065	20.34	0.38	3.92	4.26	False	CHEMBL842145	ComInhibition of Human Serine Protease Urokinase Plasminogen Activator (u-PA).	B	BAO_0000357	single protein format	None	None	None	None	None	CHEMBL3286	Urokinase-type plasminogen activator	Homo sapiens	SINGLE PROTEIN	CHEMBL1134564	1	Scientific Literature	J. Med. Chem.	2001	None
CHEMBL81887		0	543.73	2	6.21	23	Oc1ccc2c(Cc3ccc(OCCN4CCCC4)nc3)c(-c3ccc(OCCN4CCCC4)cc3)sc2c1	K ass	'<'	900.0	l M-1									False	CHEMBL817001	Compound was evaluated for the inhibition of Human Urokinase	B	BAO_0000357	single protein format	None	None	None	None	None	CHEMBL3286	Urokinase-type plasminogen activator	Homo sapiens	SINGLE PROTEIN	CHEMBL1130194	1	Scientific Literature	J. Med. Chem.	1997	None
CHEMBL1159946		0	371.18	0	2.69	2	N=C(N)Nc1ccc(C2CC/C(=C\I)OC2=O)cc1	Inhibition		98.0	%				UO_0000187					False	CHEMBL817642	Maximum percent inhibition by the compound was determined against Urokinase-type plasminogen activator (300 nM)	B	BAO_0000357	single protein format	None	None	None	None	None	CHEMBL3286	Urokinase-type plasminogen activator	Homo sapiens	SINGLE PROTEIN	CHEMBL1125346	1	Scientific Literature	J. Med. Chem.	1992	None
CHEMBL1159946		0	371.18	0	2.69	2	N=C(N)Nc1ccc(C2CC/C(=C\I)OC2=O)cc1	TIME						No enzyme activity						False	CHEMBL816818	Time for which maximum percent inhibition persists was determined against Urokinase-type plasminogen activator (300 nM); * =no enzyme activity was recovered over 2 h	F	BAO_0000019	assay format	None	None	None	None	None	CHEMBL3286	Urokinase-type plasminogen activator	Homo sapiens	SINGLE PROTEIN	CHEMBL1125346	1	Scientific Literature	J. Med. Chem.	1992	None
CHEMBL172982		0	388.59	1	5.74	25	CSc1sc(C(=N)N)cc1-c1csc(Nc2ccccc2C(C)C)n1	Ki	'='	700.0	nM	6.16			UO_0000065	15.84	0.34	0.41	8.23	False	CHEMBL815983	In vitro inhibitory activity against Urokinase-type plasminogen activator (microPa)	B	BAO_0000357	single protein format	None	None	None	None	None	CHEMBL3286	Urokinase-type plasminogen activator	Homo sapiens	SINGLE PROTEIN	CHEMBL1134012	1	Scientific Literature	Bioorg. Med. Chem. Lett.	2001	None
CHEMBL1910424		0	489.55	0	3.73	4	N#C[C@H](CCCCN)NC(=O)c1ccc(OCc2ccncc2)c(NC(=O)Cc2ccc(F)cc2)c1	Inhibition	'='	19.0	%				UO_0000187					False	CHEMBL1912989	Inhibition of urokinase at 1000 uM	B	BAO_0000357	single protein format	None	None	None	None	None	CHEMBL3286	Urokinase-type plasminogen activator	Homo sapiens	SINGLE PROTEIN	CHEMBL1909593	1	Scientific Literature	Bioorg. Med. Chem. Lett.	2011	None
CHEMBL170410		0	396.57	1	5.77	43	CSc1sc(C(=N)N)cc1-c1csc(Nc2cccc3ccccc23)n1	Ki	'='	500.0	nM	6.30			UO_0000065	15.89	0.33	0.53	8.42	False	CHEMBL815983	In vitro inhibitory activity against Urokinase-type plasminogen activator (microPa)	B	BAO_0000357	single protein format	None	None	None	None	None	CHEMBL3286	Urokinase-type plasminogen activator	Homo sapiens	SINGLE PROTEIN	CHEMBL1134012	1	Scientific Literature	Bioorg. Med. Chem. Lett.	2001	None
CHEMBL293260		0	413.19	0	2.98	6a	Cc1cc(I)c(O)c(C(=O)Nc2ccc(C(=N)N)c(F)c2)c1	Ki	'='	270.0	nM	6.57			UO_0000065	15.90	0.41	3.59	6.62	False	CHEMBL814362	Inhibition of urokinase-type plasminogen activator (microPa)	B	BAO_0000357	single protein format	None	None	None	None	None	CHEMBL3286	Urokinase-type plasminogen activator	Homo sapiens	SINGLE PROTEIN	CHEMBL1135196	1	Scientific Literature	Bioorg. Med. Chem. Lett.	2002	None
CHEMBL3144126		0	674.76	2	2.75	Carbobenzyloxy-Phe-Val-Arg-p-nitroanilide	CC(C)[C@H](NC(=O)[C@H](Cc1ccccc1)NC(=O)OCc1ccccc1)C(=O)N[C@@H](CCCN=C(N)N)C(=O)Nc1ccc([N+](=O)[O-])cc1	Km	'='	170000.0	nM				UO_0000065					False	CHEMBL816646	Compound was tested in vitro for its ability to inhibit serine protease urokinase using carbobenzyloxy-Phe-Val-Arg-p-nitroanilide as substrate	B	BAO_0000357	single protein format	None	None	None	None	None	CHEMBL3286	Urokinase-type plasminogen activator	Homo sapiens	SINGLE PROTEIN	CHEMBL1130852	1	Scientific Literature	Bioorg. Med. Chem. Lett.	1998	None
CHEMBL297076		0	165.20	0	1.00	15	COc1ccc(NC(=N)N)cc1	Ki	'='	676082.98	nM		Outside typical range		UO_0000065					False	CHEMBL814351	log1/Ki value was calculated against Urokinase-type plasminogen activator	B	BAO_0000357	single protein format	None	None	None	None	None	CHEMBL3286	Urokinase-type plasminogen activator	Homo sapiens	SINGLE PROTEIN	CHEMBL1125001	1	Scientific Literature	J. Med. Chem.	1990	None
CHEMBL297076		0	165.20	0	1.00	15	COc1ccc(NC(=N)N)cc1	Ki	'='	676000.0	nM		Outside typical range		UO_0000065					False	CHEMBL816645	Inhibition against Urokinase-type plasminogen activator	B	BAO_0000357	single protein format	None	None	None	None	None	CHEMBL3286	Urokinase-type plasminogen activator	Homo sapiens	SINGLE PROTEIN	CHEMBL1125001	1	Scientific Literature	J. Med. Chem.	1990	None
CHEMBL367114		0	390.52	0	4.35	42	CSc1sc(C(=N)N)cc1-c1csc(Nc2ccc3c(c2)OCO3)n1	Ki	'='	520.0	nM	6.28			UO_0000065	16.09	0.34	1.93	6.74	False	CHEMBL815983	In vitro inhibitory activity against Urokinase-type plasminogen activator (microPa)	B	BAO_0000357	single protein format	None	None	None	None	None	CHEMBL3286	Urokinase-type plasminogen activator	Homo sapiens	SINGLE PROTEIN	CHEMBL1134012	1	Scientific Literature	Bioorg. Med. Chem. Lett.	2001	None
CHEMBL1160768		0	150.19	0	0.57	6	N=C(N)Nc1ccccc1N	Ki	'='	388000.0	nM		Outside typical range		UO_0000065					False	CHEMBL816645	Inhibition against Urokinase-type plasminogen activator	B	BAO_0000357	single protein format	None	None	None	None	None	CHEMBL3286	Urokinase-type plasminogen activator	Homo sapiens	SINGLE PROTEIN	CHEMBL1125001	1	Scientific Literature	J. Med. Chem.	1990	None
CHEMBL1160768		0	150.19	0	0.57	6	N=C(N)Nc1ccccc1N	Ki	'='	388150.37	nM		Outside typical range		UO_0000065					False	CHEMBL814351	log1/Ki value was calculated against Urokinase-type plasminogen activator	B	BAO_0000357	single protein format	None	None	None	None	None	CHEMBL3286	Urokinase-type plasminogen activator	Homo sapiens	SINGLE PROTEIN	CHEMBL1125001	1	Scientific Literature	J. Med. Chem.	1990	None
CHEMBL239331		0	496.50	0	4.85	6a	N=C(N)NCCCC(NC(=O)OCc1ccccc1)P(=O)(Oc1ccccc1)Oc1ccccc1	Kapp	'='	100.0	/M/s									False	CHEMBL902745	Binding affinity to uPA	B	BAO_0000357	single protein format	None	None	None	None	None	CHEMBL3286	Urokinase-type plasminogen activator	Homo sapiens	SINGLE PROTEIN	CHEMBL1138351	1	Scientific Literature	J. Med. Chem.	2007	None
CHEMBL41040		0	169.62	0	1.65	4	N=C(N)Nc1ccc(Cl)cc1	Ki	'='	6700.0	nM	5.17			UO_0000065	30.50	0.64	3.52	8.36	False	CHEMBL815977	In vitro inhibition of HWMT human urokinase Plasminogen activator.	B	BAO_0000357	single protein format	None	None	None	None	None	CHEMBL3286	Urokinase-type plasminogen activator	Homo sapiens	SINGLE PROTEIN	CHEMBL1136034	1	Scientific Literature	Bioorg. Med. Chem. Lett.	2002	None
CHEMBL265315		0	422.96	0	0.32	PPACK	NC(N)=NCCC[C@@H](CCl)NC(=O)[C@@H]1CCCN1C(=O)[C@H](N)Cc1ccccc1	Ki	'='	508.0	nM	6.29			UO_0000065	14.88	0.30	5.97	4.50	False	CHEMBL819125	Inhibitory concentration against Urokinase-type plasminogen activator	B	BAO_0000357	single protein format	None	None	None	None	None	CHEMBL3286	Urokinase-type plasminogen activator	Homo sapiens	SINGLE PROTEIN	CHEMBL1132633	1	Scientific Literature	J. Med. Chem.	1999	None
CHEMBL329730		0	294.31	0	2.88	19	N=C(N)c1ccc2c(ccn2Cc2cccc([N+](=O)[O-])c2)c1	Ki	'>'	100000.0	nM				UO_0000065					False	CHEMBL817004	Inhibition constant against Urokinase	B	BAO_0000357	single protein format	None	None	None	None	None	CHEMBL3286	Urokinase-type plasminogen activator	Homo sapiens	SINGLE PROTEIN	CHEMBL1122336	1	Scientific Literature	J. Med. Chem.	1983	None
CHEMBL579027		0	477.47	1	5.66	26	Cc1ccc(C(=O)O)c(Oc2nc(Oc3cc(N)cc(-c4cccc(CN)c4)c3)c(F)cc2F)c1	IC50	'='	39.0	nM	7.41			UO_0000065	15.52	0.29	1.75	6.14	False	CHEMBL1042862	Inhibition of uPA	B	BAO_0000357	single protein format	None	None	None	None	None	CHEMBL3286	Urokinase-type plasminogen activator	Homo sapiens	SINGLE PROTEIN	CHEMBL1156011	1	Scientific Literature	Bioorg. Med. Chem. Lett.	2009	None
CHEMBL103649		0	442.52	0	4.04	5	N=C(N)c1ccc(OCCCCOc2ccc(-c3nc4cc(C(=N)N)ccc4[nH]3)cc2)cc1	Ki	'='	4470.0	nM	5.35			UO_0000065	12.09	0.22	1.31	3.64	False	CHEMBL817004	Inhibition constant against Urokinase	B	BAO_0000357	single protein format	None	None	None	None	None	CHEMBL3286	Urokinase-type plasminogen activator	Homo sapiens	SINGLE PROTEIN	CHEMBL1122336	1	Scientific Literature	J. Med. Chem.	1983	None
CHEMBL227782		0	299.74	0	0.44	6	NC(N)=Nc1ncc(Cl)c2ccc(S(N)(=O)=O)cc12	Ki	'='	140.0	nM	6.85			UO_0000065	22.87	0.49	6.41	4.99	False	CHEMBL917014	Inhibition of human uPA	B	BAO_0000357	single protein format	Homo sapiens	None	None	None	None	CHEMBL3286	Urokinase-type plasminogen activator	Homo sapiens	SINGLE PROTEIN	CHEMBL1139871	1	Scientific Literature	J. Med. Chem.	2007	None
CHEMBL107743		0	619.81	1	1.99	(L)-27	Cc1c(C)c(S(=O)(=O)N[C@H](Cc2cccc(C(=N)N)c2)C(=O)N2CCN(S(C)(=O)=O)CC2)c(C)c2c1OC(C)(C)CC2	Ki	'='	58000.0	nM	4.24			UO_0000065	6.84	0.14	2.25	2.60	False	CHEMBL817007	Inhibitory activity against UK.	B	BAO_0000357	single protein format	None	None	None	None	None	CHEMBL3286	Urokinase-type plasminogen activator	Homo sapiens	SINGLE PROTEIN	CHEMBL1130155	1	Scientific Literature	J. Med. Chem.	1997	None
CHEMBL1172449	CYANOPEPTOLIN 1020	0	1021.18	None	None	1	CCCCCC(=O)N[C@@H](CCC(=O)O)C(=O)N[C@@H]1C(=O)N[C@@H](CCCNC(=N)N)C(=O)N[C@H]2CC[C@@H](O)N(C2=O)[C@@H](Cc2ccccc2)C(=O)N(C)[C@@H](Cc2ccc(O)cc2)C(=O)N[C@@H](C(C)C)C(=O)O[C@@H]1C	IC50	'>'	605000.0	nM		Outside typical range		UO_0000065					False	CHEMBL1173915	Inhibition of human LMW urokinase	B	BAO_0000357	single protein format	Homo sapiens	None	None	None	None	CHEMBL3286	Urokinase-type plasminogen activator	Homo sapiens	SINGLE PROTEIN	CHEMBL1177870	1	Scientific Literature	J. Nat. Prod.	2010	None
CHEMBL1161040		0	371.18	0	2.69	4	N=C(N)Nc1ccc(C2CC(=O)O/C(=C/I)C2)cc1	Ka	'='	2.61	min-1									False	CHEMBL817643	Acylation rate constant against Urokinase-type plasminogen activator	B	BAO_0000357	single protein format	None	None	None	None	None	CHEMBL3286	Urokinase-type plasminogen activator	Homo sapiens	SINGLE PROTEIN	CHEMBL1125346	1	Scientific Literature	J. Med. Chem.	1992	None
CHEMBL1161040		0	371.18	0	2.69	4	N=C(N)Nc1ccc(C2CC(=O)O/C(=C/I)C2)cc1	Rate	'='	0.33	ka/Ks									False	CHEMBL816816	Second order rate constant against Urokinase-type plasminogen activator	B	BAO_0000357	single protein format	None	None	None	None	None	CHEMBL3286	Urokinase-type plasminogen activator	Homo sapiens	SINGLE PROTEIN	CHEMBL1125346	1	Scientific Literature	J. Med. Chem.	1992	None
CHEMBL239535		0	544.55	2	6.14	1f	N=C(N)Nc1ccc(CC(NC(=O)OCc2ccccc2)P(=O)(Oc2ccccc2)Oc2ccccc2)cc1	IC50	'='	7.0	nM	8.15			UO_0000065	14.98	0.29	2.01	6.01	False	CHEMBL3772680	Inhibition of recombinant uPA (unknown origin) using Biophen CS-61(44) as substrate	B	BAO_0000357	single protein format	Homo sapiens	None	None	None	None	CHEMBL3286	Urokinase-type plasminogen activator	Homo sapiens	SINGLE PROTEIN	CHEMBL3769401	1	Scientific Literature	MedChemComm	2015	None
CHEMBL50933		0	434.34	1	5.49	6	Cc1cc(Br)c(O)c(-c2[nH]c3ccc(C(=N)N)cc3c2Cc2ccccc2)c1	Ki	'='	1600.0	nM	5.80			UO_0000065	13.34	0.28	0.31	6.75	False	CHEMBL815985	Inhibitory activity against urokinase-type plasminogen activator (microPa) in human plasma	B	BAO_0000366	cell-free format	None	CHEMBL3559721	Plasma	None	None	CHEMBL3286	Urokinase-type plasminogen activator	Homo sapiens	SINGLE PROTEIN	CHEMBL1134132	1	Scientific Literature	Bioorg. Med. Chem. Lett.	2001	None
CHEMBL54018		0	299.76	0	3.79	3	Cc1cc(Cl)c(O)c(-c2cc3cc(C(=N)N)ccc3[nH]2)c1	Ki	'='	190.0	nM	6.72			UO_0000065	22.42	0.44	2.93	7.83	False	CHEMBL815985	Inhibitory activity against urokinase-type plasminogen activator (microPa) in human plasma	B	BAO_0000366	cell-free format	None	CHEMBL3559721	Plasma	None	None	CHEMBL3286	Urokinase-type plasminogen activator	Homo sapiens	SINGLE PROTEIN	CHEMBL1134132	1	Scientific Literature	Bioorg. Med. Chem. Lett.	2001	None
CHEMBL101343		0	249.32	0	2.97	20	N=C(N)c1ccc2c(ccn2Cc2ccccc2)c1	Ki	'='	191000.0	nM		Outside typical range		UO_0000065					False	CHEMBL817004	Inhibition constant against Urokinase	B	BAO_0000357	single protein format	None	None	None	None	None	CHEMBL3286	Urokinase-type plasminogen activator	Homo sapiens	SINGLE PROTEIN	CHEMBL1122336	1	Scientific Literature	J. Med. Chem.	1983	None
CHEMBL1159943		0	385.20	0	2.37	Lactone 18	N=C(N)NCc1ccc(C2CC/C(=C\I)OC2=O)cc1	ka/Ki	'='	756.0	uM-1 min-1									False	CHEMBL817263	Specificity constant on Urokinase-type plasminogen activator was determined at 0 percent and at 91 minutes for maximum inhibition and no enzyme activity was recovered over the 2 h-time	B	BAO_0000357	single protein format	None	None	None	None	None	CHEMBL3286	Urokinase-type plasminogen activator	Homo sapiens	SINGLE PROTEIN	CHEMBL1126229	1	Scientific Literature	Bioorg. Med. Chem. Lett.	1992	None
CHEMBL64653		0	450.30	0	4.41	9b	N=C(N)Nc1ccc(NC(=O)c2cc3cc4ccccc4cc3c(Br)c2O)cn1	Ki	'='	220.0	nM	6.66			UO_0000065	14.78	0.31	2.25	5.36	False	CHEMBL814362	Inhibition of urokinase-type plasminogen activator (microPa)	B	BAO_0000357	single protein format	None	None	None	None	None	CHEMBL3286	Urokinase-type plasminogen activator	Homo sapiens	SINGLE PROTEIN	CHEMBL1135196	1	Scientific Literature	Bioorg. Med. Chem. Lett.	2002	None
CHEMBL319122		0	264.33	0	2.56	18	N=C(N)c1ccc2c(ccn2Cc2cccc(N)c2)c1	Ki	'='	24400.0	nM	4.61			UO_0000065	17.45	0.31	2.05	5.71	False	CHEMBL817005	Inhibition constant against Urokinase; Irregular	B	BAO_0000357	single protein format	None	None	None	None	None	CHEMBL3286	Urokinase-type plasminogen activator	Homo sapiens	SINGLE PROTEIN	CHEMBL1122336	1	Scientific Literature	J. Med. Chem.	1983	None
CHEMBL310933		0	419.87	0	4.77	4	N=C(N)c1ccc2[nH]c(-c3cc(CC(=O)O)cc(-c4cccc(Cl)c4)c3O)cc2c1	Selectivity	'='	4.0										False	CHEMBL816817	Relative binding affinity for urokinase-type plasminogen activator	B	BAO_0000357	single protein format	Homo sapiens	None	None	None	None	CHEMBL3286	Urokinase-type plasminogen activator	Homo sapiens	SINGLE PROTEIN	CHEMBL1133926	1	Scientific Literature	Bioorg. Med. Chem. Lett.	2001	None
CHEMBL321319		0	447.52	0	4.43	18c	CCS(=O)(=O)c1cc(-c2cc(C(=O)Nc3ccccc3)cc3ccc(C(=N)N)cc23)co1	Ki	'='	18.0	nM	7.75			UO_0000065	17.31	0.33	3.31	6.13	False	CHEMBL819123	Binding affinity towards Urokinase-type plasminogen activator (urokinase)	B	BAO_0000357	single protein format	None	None	None	None	None	CHEMBL3286	Urokinase-type plasminogen activator	Homo sapiens	SINGLE PROTEIN	CHEMBL1146777	1	Scientific Literature	Bioorg. Med. Chem. Lett.	2004	None
CHEMBL135724		0	490.30	0	3.10	4	N=C(N)Nc1ccc(C2C/C(=C/I)OC(=O)C2NC(=O)c2ccccc2)cc1	Ki	'='	18730.0	nM	4.73			UO_0000065	9.64	0.23	1.63	4.03	False	CHEMBL814359	Compound was tested for its binding affinity against the enzyme Urokinase-type plasminogen activator	B	BAO_0000357	single protein format	None	None	None	None	None	CHEMBL3286	Urokinase-type plasminogen activator	Homo sapiens	SINGLE PROTEIN	CHEMBL1125358	1	Scientific Literature	J. Med. Chem.	1992	None
CHEMBL55284		0	343.82	0	2.31	21	CN(Cc1ccccc1)C(=O)/C=C/c1cc(Cl)cnc1N=C(N)N	Ki	'='	2000.0	nM	5.70			UO_0000065	16.58	0.32	3.39	5.84	False	CHEMBL815980	In vitro inhibition of human urokinase Plasminogen Activator.	B	BAO_0000357	single protein format	None	None	None	None	None	CHEMBL3286	Urokinase-type plasminogen activator	Homo sapiens	SINGLE PROTEIN	CHEMBL1135370	1	Scientific Literature	Bioorg. Med. Chem. Lett.	2002	None
CHEMBL92964		0	266.30	0	2.53	6k	Cc1cccc(-c2nc3cc(C(=N)N)ccc3[nH]2)c1O	Ki	'='	8000.0	nM	5.10			UO_0000065	19.14	0.35	2.57	5.16	False	CHEMBL842145	ComInhibition of Human Serine Protease Urokinase Plasminogen Activator (u-PA).	B	BAO_0000357	single protein format	None	None	None	None	None	CHEMBL3286	Urokinase-type plasminogen activator	Homo sapiens	SINGLE PROTEIN	CHEMBL1134564	1	Scientific Literature	J. Med. Chem.	2001	None
CHEMBL95097		0	345.20	0	3.29	6r	Cc1cc(Br)c(O)c(-c2nc3cc(C(=N)N)ccc3[nH]2)c1	Ki	'='	280.0	nM	6.55			UO_0000065	18.98	0.43	3.26	6.63	False	CHEMBL842145	ComInhibition of Human Serine Protease Urokinase Plasminogen Activator (u-PA).	B	BAO_0000357	single protein format	None	None	None	None	None	CHEMBL3286	Urokinase-type plasminogen activator	Homo sapiens	SINGLE PROTEIN	CHEMBL1134564	1	Scientific Literature	J. Med. Chem.	2001	None
CHEMBL1159948		0	245.28	0	1.93	1	C=C1CCC(c2ccc(NC(=N)N)cc2)C(=O)O1	Ks	'='	0.33	uM				UO_0000064					False	CHEMBL816647	Substrate binding constant against Urokinase-type plasminogen activator	B	BAO_0000357	single protein format	None	None	None	None	None	CHEMBL3286	Urokinase-type plasminogen activator	Homo sapiens	SINGLE PROTEIN	CHEMBL1125346	1	Scientific Literature	J. Med. Chem.	1992	None
CHEMBL379068		0	599.76	2	0.44	63	N=C(N)c1cccc(C[C@H](NS(=O)(=O)c2cccc(NC(=O)CCN)c2)C(=O)N2CCC(CCCN=C(N)N)CC2)c1	Ki	'='	1800.0	nM	5.75			UO_0000065	9.58	0.19	5.30	2.44	False	CHEMBL868542	Inhibition of uPA	B	BAO_0000357	single protein format	Homo sapiens	None	None	None	None	CHEMBL3286	Urokinase-type plasminogen activator	Homo sapiens	SINGLE PROTEIN	CHEMBL1138903	1	Scientific Literature	J. Med. Chem.	2006	None
CHEMBL211659		0	563.73	2	2.52	50	N=C(N)NCCCC1CCN(C(=O)[C@H](Cc2cccc(C(=N)N)c2)NS(=O)(=O)c2ccc3ccccc3c2)CC1	Ki	'='	2100.0	nM	5.68			UO_0000065	10.07	0.19	3.16	3.19	False	CHEMBL868542	Inhibition of uPA	B	BAO_0000357	single protein format	Homo sapiens	None	None	None	None	CHEMBL3286	Urokinase-type plasminogen activator	Homo sapiens	SINGLE PROTEIN	CHEMBL1138903	1	Scientific Literature	J. Med. Chem.	2006	None
CHEMBL54545		0	150.19	0	0.29	19	Cc1cccc(N=C(N)N)n1	Ki	'='	173000.0	nM		Outside typical range		UO_0000065					False	CHEMBL815977	In vitro inhibition of HWMT human urokinase Plasminogen activator.	B	BAO_0000357	single protein format	None	None	None	None	None	CHEMBL3286	Urokinase-type plasminogen activator	Homo sapiens	SINGLE PROTEIN	CHEMBL1136034	1	Scientific Literature	Bioorg. Med. Chem. Lett.	2002	None
CHEMBL353665		0	380.95	1	5.27	20	CSc1sc(C(=N)N)cc1-c1csc(Nc2ccccc2Cl)n1	Ki	'='	1460.0	nM	5.84			UO_0000065	15.32	0.35	0.57	7.80	False	CHEMBL815983	In vitro inhibitory activity against Urokinase-type plasminogen activator (microPa)	B	BAO_0000357	single protein format	None	None	None	None	None	CHEMBL3286	Urokinase-type plasminogen activator	Homo sapiens	SINGLE PROTEIN	CHEMBL1134012	1	Scientific Literature	Bioorg. Med. Chem. Lett.	2001	None
CHEMBL285818		0	366.92	0	4.59	23	CSc1sc(C(=N)N)cc1-c1nc(-c2cccnc2Cl)cs1	Ki	'='	154000.0	nM		Outside typical range		UO_0000065					False	CHEMBL817635	Inhibitory activity against serine protease urokinase-type plasminogen activator (microPa)	B	BAO_0000357	single protein format	None	None	None	None	None	CHEMBL3286	Urokinase-type plasminogen activator	Homo sapiens	SINGLE PROTEIN	CHEMBL1134078	1	Scientific Literature	Bioorg. Med. Chem. Lett.	2001	None
CHEMBL292488		0	304.74	0	2.60	8f	N=C(N)Nc1ccc(NC(=O)c2ccc(Cl)cc2O)cc1	Ki	'='	27000.0	nM	4.57			UO_0000065	14.99	0.30	1.97	4.11	False	CHEMBL814362	Inhibition of urokinase-type plasminogen activator (microPa)	B	BAO_0000357	single protein format	None	None	None	None	None	CHEMBL3286	Urokinase-type plasminogen activator	Homo sapiens	SINGLE PROTEIN	CHEMBL1135196	1	Scientific Literature	Bioorg. Med. Chem. Lett.	2002	None
CHEMBL60088		0	302.14	0	2.79	1	N=C(N)c1cc2c(I)cccc2s1	Ki	'='	210.0	nM	6.68			UO_0000065	22.10	0.70	3.89	13.39	False	CHEMBL814362	Inhibition of urokinase-type plasminogen activator (microPa)	B	BAO_0000357	single protein format	None	None	None	None	None	CHEMBL3286	Urokinase-type plasminogen activator	Homo sapiens	SINGLE PROTEIN	CHEMBL1135196	1	Scientific Literature	Bioorg. Med. Chem. Lett.	2002	None
CHEMBL210386		0	640.85	1	2.17	16	CC(C)c1cc(C(C)C)c(S(=O)(=O)NC(Cc2cccc(C(=N)N)c2)C(=O)N2CCN(C(=O)CN=C(N)N)CC2)c(C(C)C)c1	Ki	'='	1500.0	nM	5.82			UO_0000065	9.09	0.18	3.65	2.90	False	CHEMBL868542	Inhibition of uPA	B	BAO_0000357	single protein format	Homo sapiens	None	None	None	None	CHEMBL3286	Urokinase-type plasminogen activator	Homo sapiens	SINGLE PROTEIN	CHEMBL1138903	1	Scientific Literature	J. Med. Chem.	2006	None
CHEMBL64097		0	395.20	0	2.84	4n	Cc1cc(I)c(O)c(C(=O)Nc2ccc(C(=N)N)cc2)c1	Ki	'='	80.0	nM	7.10			UO_0000065	17.96	0.46	4.26	7.15	False	CHEMBL814362	Inhibition of urokinase-type plasminogen activator (microPa)	B	BAO_0000357	single protein format	None	None	None	None	None	CHEMBL3286	Urokinase-type plasminogen activator	Homo sapiens	SINGLE PROTEIN	CHEMBL1135196	1	Scientific Literature	Bioorg. Med. Chem. Lett.	2002	None
CHEMBL101726		0	291.36	0	2.26	17	N=C(N)c1cccc(Cn2ccc3cc(C(=N)N)ccc32)c1	Ki	'='	36000.0	nM	4.44			UO_0000065	15.25	0.28	2.18	4.25	False	CHEMBL817004	Inhibition constant against Urokinase	B	BAO_0000357	single protein format	None	None	None	None	None	CHEMBL3286	Urokinase-type plasminogen activator	Homo sapiens	SINGLE PROTEIN	CHEMBL1122336	1	Scientific Literature	J. Med. Chem.	1983	None
CHEMBL107140		0	526.75	1	4.85	2a	CC(C)c1cc(C(C)C)c(S(=O)(=O)NC(Cc2cccc(C(=N)N)c2)C(=O)N2CCCC2)c(C(C)C)c1	Ki	'='	19000.0	nM	4.72			UO_0000065	8.96	0.17	-0.13	4.06	False	CHEMBL760893	Tested for inhibition of plasminogen activator urokinase (microPa)	B	BAO_0000357	single protein format	None	None	None	None	None	CHEMBL3286	Urokinase-type plasminogen activator	Homo sapiens	SINGLE PROTEIN	CHEMBL1131872	1	Scientific Literature	Bioorg. Med. Chem. Lett.	1999	None
CHEMBL292300		0	331.38	0	3.60	4k	N=C(N)c1ccc(NC(=O)c2cccc(-c3ccccc3)c2O)cc1	Ki	'='	8500.0	nM	5.07			UO_0000065	15.30	0.28	1.47	5.11	False	CHEMBL814362	Inhibition of urokinase-type plasminogen activator (microPa)	B	BAO_0000357	single protein format	None	None	None	None	None	CHEMBL3286	Urokinase-type plasminogen activator	Homo sapiens	SINGLE PROTEIN	CHEMBL1135196	1	Scientific Literature	Bioorg. Med. Chem. Lett.	2002	None
CHEMBL294067		0	382.44	0	4.32	15l	C[C@H]1CCC[C@H](Oc2cccc(-c3nc4cc(C(=N)N)c(F)cc4[nH]3)c2O)C1	Ki	'='	180.0	nM	6.75			UO_0000065	17.64	0.33	2.42	6.24	False	CHEMBL814361	Inhibition of urokinase-type plasminogen activator	B	BAO_0000357	single protein format	None	None	None	None	None	CHEMBL3286	Urokinase-type plasminogen activator	Homo sapiens	SINGLE PROTEIN	CHEMBL1135195	1	Scientific Literature	Bioorg. Med. Chem. Lett.	2002	None
CHEMBL60831		0	323.40	0	3.86	12b	CC(C)COc1cccc(-c2cc3cc(C(=N)N)ccc3[nH]2)c1O	Ki	'='	180.0	nM	6.75			UO_0000065	20.86	0.38	2.88	7.09	False	CHEMBL814361	Inhibition of urokinase-type plasminogen activator	B	BAO_0000357	single protein format	None	None	None	None	None	CHEMBL3286	Urokinase-type plasminogen activator	Homo sapiens	SINGLE PROTEIN	CHEMBL1135195	1	Scientific Literature	Bioorg. Med. Chem. Lett.	2002	None
CHEMBL549396		0	269.33	0	2.72	SI1, 16	N=C(N)c1cc2c(Nc3ncccn3)cccc2s1	Ki	'='	125.89	nM	6.90			UO_0000065	25.62	0.50	4.18	7.87	False	CHEMBL1026932	Inhibition of urokinase	B	BAO_0000357	single protein format	None	None	None	None	None	CHEMBL3286	Urokinase-type plasminogen activator	Homo sapiens	SINGLE PROTEIN	CHEMBL1158408	1	Scientific Literature	J. Med. Chem.	2009	None
CHEMBL539405		0	132.17	0	1.45	SI1, 54	C1=Nc2ccccc2CN1	Ki	'='	50118.72	nM	4.30			UO_0000065	32.53	0.59	2.85	17.63	False	CHEMBL1026932	Inhibition of urokinase	B	BAO_0000357	single protein format	None	None	None	None	None	CHEMBL3286	Urokinase-type plasminogen activator	Homo sapiens	SINGLE PROTEIN	CHEMBL1158408	1	Scientific Literature	J. Med. Chem.	2009	None
CHEMBL1159948		0	245.28	0	1.93	Lactone 15	C=C1CCC(c2ccc(NC(=N)N)cc2)C(=O)O1	ka/Ki	'='	1185.0	uM-1 min-1									False	CHEMBL818322	Specificity constant on Urokinase-type plasminogen activator was determined at 0 percent and at 97 minutes for maximum inhibition and no enzyme activity was recovered over the 2 h-time	B	BAO_0000357	single protein format	None	None	None	None	None	CHEMBL3286	Urokinase-type plasminogen activator	Homo sapiens	SINGLE PROTEIN	CHEMBL1126229	1	Scientific Literature	Bioorg. Med. Chem. Lett.	1992	None
CHEMBL243852		0	404.65	0	4.24	39	O=C(Nc1cccc(Br)c1)c1ccn(C(=O)c2ccccc2Cl)n1	Activity						Not Active						False	CHEMBL895390	Inhibition of human urokinase at 55 uM	B	BAO_0000357	single protein format	Homo sapiens	None	None	None	None	CHEMBL3286	Urokinase-type plasminogen activator	Homo sapiens	SINGLE PROTEIN	CHEMBL1148811	1	Scientific Literature	J. Med. Chem.	2007	None
CHEMBL92865		0	266.30	0	2.53	6n	Cc1ccc(-c2nc3cc(C(=N)N)ccc3[nH]2)c(O)c1	Ki	'='	3600.0	nM	5.44			UO_0000065	20.44	0.37	2.91	5.51	False	CHEMBL842145	ComInhibition of Human Serine Protease Urokinase Plasminogen Activator (u-PA).	B	BAO_0000357	single protein format	None	None	None	None	None	CHEMBL3286	Urokinase-type plasminogen activator	Homo sapiens	SINGLE PROTEIN	CHEMBL1134564	1	Scientific Literature	J. Med. Chem.	2001	None
CHEMBL177745		0	464.52	1	-1.04	11	C[C@H](NC(=O)[C@@](C)(CO)NC(=O)OCc1ccccc1)C(=O)N[C@H]1CCCN(C(=N)N)C1O	IC50	'>'	2500.0	nM				UO_0000065					False	CHEMBL816999	The compound was tested in vitro for its inhibitory activity against human urokinase enzyme, activity expressed as IC50	B	BAO_0000357	single protein format	None	None	None	None	None	CHEMBL3286	Urokinase-type plasminogen activator	Homo sapiens	SINGLE PROTEIN	CHEMBL1133361	1	Scientific Literature	Bioorg. Med. Chem. Lett.	2000	None
CHEMBL70155		0	423.51	0	0.53	3	CC(C)(C)NC(=O)N1CCN(C(=O)N2C(=O)[C@H](CC3CCNCC3)[C@H]2C(=O)O)CC1	IC50	'='	34.0	nM	7.47			UO_0000065	17.63	0.34	6.94	6.11	False	CHEMBL818331	Inhibitory activity against Urokinase-type plasminogen activator	B	BAO_0000357	single protein format	None	None	None	None	None	CHEMBL3286	Urokinase-type plasminogen activator	Homo sapiens	SINGLE PROTEIN	CHEMBL1147563	1	Scientific Literature	Bioorg. Med. Chem. Lett.	2004	None
CHEMBL294509		0	401.43	0	3.26	9d	COc1c(O)c(C(=O)Nc2ccc(N=C(N)N)nc2)cc2cc3ccccc3cc12	Ki	'='	280.0	nM	6.55			UO_0000065	16.32	0.30	3.29	4.82	False	CHEMBL814362	Inhibition of urokinase-type plasminogen activator (microPa)	B	BAO_0000357	single protein format	None	None	None	None	None	CHEMBL3286	Urokinase-type plasminogen activator	Homo sapiens	SINGLE PROTEIN	CHEMBL1135196	1	Scientific Literature	Bioorg. Med. Chem. Lett.	2002	None
CHEMBL2180877		0	1903.17	None	None	1, UK18	CC(C)[C@@H]1NC(=O)[C@H](CCC(=O)O)NC(=O)[C@H](Cc2ccc(O)cc2)NC(=O)[C@H](CCCNC(=N)N)NC(=O)[C@H](CO)NC(=O)[C@@H](NC(=O)[C@H](C)N)CSCc2cc3cc(c2)CSC[C@H](NC(=O)[C@H](CC(=O)O)NC1=O)C(=O)N[C@@H](CCCNC(=N)N)C(=O)NCC(=O)N[C@@H](CCCNC(=N)N)C(=O)NCC(=O)N[C@@H](CO)C(=O)N[C@@H](C)C(=O)N[C@H](C(=O)NCC(N)=O)CSC3	Ki	'='	52.0	nM	7.28			UO_0000065	3.83	None	None	None	False	CHEMBL2189007	Inhibition of human uPA using H-Glu-Gly-Arg-pNA as substrate after 1 hr in presence of casein	B	BAO_0000357	single protein format	Homo sapiens	None	None	None	None	CHEMBL3286	Urokinase-type plasminogen activator	Homo sapiens	SINGLE PROTEIN	CHEMBL2177015	1	Scientific Literature	J. Med. Chem.	2012	None
CHEMBL395773		0	491.93	0	-0.54	15	COC(=O)C(=O)NC(CCc1cccc[n+]1[O-])C(=O)NCC(=O)NCc1cc(Cl)ccc1CN	Ki	'>'	5000.0	nM				UO_0000065					False	CHEMBL889050	Inhibition of uPA	B	BAO_0000357	single protein format	None	None	None	None	None	CHEMBL3286	Urokinase-type plasminogen activator	Homo sapiens	SINGLE PROTEIN	CHEMBL1145355	1	Scientific Literature	Bioorg. Med. Chem. Lett.	2007	None
CHEMBL80844		0	702.71	2	4.12	1f	C[C@H](NC(=O)[C@@H](CO)NC(=O)OCc1ccccc1)C(=O)NC(Cc1ccc(NC(=N)N)cc1)P(=O)(Oc1ccccc1)Oc1ccccc1	IC50	'='	57.0	nM	7.24			UO_0000065	10.31	0.20	3.12	3.38	False	CHEMBL873997	Inhibitory activity against Urokinase-type plasminogen activator	B	BAO_0000357	single protein format	None	None	None	None	None	CHEMBL3286	Urokinase-type plasminogen activator	Homo sapiens	SINGLE PROTEIN	CHEMBL1137073	1	Scientific Literature	J. Med. Chem.	2004	None
CHEMBL415741		0	461.54	1	-0.77	12	N=C(N)c1ccc(CNC(=O)CNC(=O)[C@@H](CO)NS(=O)(=O)CCc2ccccc2)cc1	Ki	'='	490.0	nM	6.31			UO_0000065	13.67	0.27	7.08	3.62	False	CHEMBL842154	In vitro inhibition of plasminogen activator urokinase.	B	BAO_0000357	single protein format	None	None	None	None	None	CHEMBL3286	Urokinase-type plasminogen activator	Homo sapiens	SINGLE PROTEIN	CHEMBL1135855	1	Scientific Literature	Bioorg. Med. Chem. Lett.	2002	None
CHEMBL353655		0	394.98	1	5.58	24	CSc1sc(C(=N)N)cc1-c1csc(Nc2cccc(Cl)c2C)n1	Ki	'='	440.0	nM	6.36			UO_0000065	16.09	0.36	0.78	8.50	False	CHEMBL815983	In vitro inhibitory activity against Urokinase-type plasminogen activator (microPa)	B	BAO_0000357	single protein format	None	None	None	None	None	CHEMBL3286	Urokinase-type plasminogen activator	Homo sapiens	SINGLE PROTEIN	CHEMBL1134012	1	Scientific Literature	Bioorg. Med. Chem. Lett.	2001	None
CHEMBL353872		0	428.65	1	6.67	39	CSc1sc(C(=N)N)cc1-c1csc(Nc2ccc(C3CCCCC3)cc2)n1	Ki	'='	110.0	nM	6.96			UO_0000065	16.23	0.34	0.29	9.30	False	CHEMBL815983	In vitro inhibitory activity against Urokinase-type plasminogen activator (microPa)	B	BAO_0000357	single protein format	None	None	None	None	None	CHEMBL3286	Urokinase-type plasminogen activator	Homo sapiens	SINGLE PROTEIN	CHEMBL1134012	1	Scientific Literature	Bioorg. Med. Chem. Lett.	2001	None
CHEMBL355531		0	388.59	0	4.92	12	CSc1sc(C(=N)N)cc1-c1csc(NCCCc2ccccc2)n1	Ki	'='	350.0	nM	6.46			UO_0000065	16.61	0.35	1.54	8.63	False	CHEMBL815983	In vitro inhibitory activity against Urokinase-type plasminogen activator (microPa)	B	BAO_0000357	single protein format	None	None	None	None	None	CHEMBL3286	Urokinase-type plasminogen activator	Homo sapiens	SINGLE PROTEIN	CHEMBL1134012	1	Scientific Literature	Bioorg. Med. Chem. Lett.	2001	None
CHEMBL244113		0	269.13	0	3.50	59	Cc1cc(C)n(C(=O)c2ccc(Cl)c(Cl)c2)n1	Activity						Not Active						False	CHEMBL895390	Inhibition of human urokinase at 55 uM	B	BAO_0000357	single protein format	Homo sapiens	None	None	None	None	CHEMBL3286	Urokinase-type plasminogen activator	Homo sapiens	SINGLE PROTEIN	CHEMBL1148811	1	Scientific Literature	J. Med. Chem.	2007	None
CHEMBL241942		0	234.69	0	2.84	50	Cc1cc(C)n(C(=O)c2ccccc2Cl)n1	Activity						Not Active						False	CHEMBL895390	Inhibition of human urokinase at 55 uM	B	BAO_0000357	single protein format	Homo sapiens	None	None	None	None	CHEMBL3286	Urokinase-type plasminogen activator	Homo sapiens	SINGLE PROTEIN	CHEMBL1148811	1	Scientific Literature	J. Med. Chem.	2007	None
CHEMBL243646		0	235.17	0	1.62	36	O=C(c1ccccc1F)n1cc([N+](=O)[O-])cn1	Activity						Not Active						False	CHEMBL895390	Inhibition of human urokinase at 55 uM	B	BAO_0000357	single protein format	Homo sapiens	None	None	None	None	CHEMBL3286	Urokinase-type plasminogen activator	Homo sapiens	SINGLE PROTEIN	CHEMBL1148811	1	Scientific Literature	J. Med. Chem.	2007	None
CHEMBL176140		0	532.52	1	4.81	1, DPC423	CS(=O)(=O)c1ccccc1-c1ccc(NC(=O)c2cc(C(F)(F)F)nn2-c2cccc(CN)c2)c(F)c1	Activity	'>'	19000.0	uM				UO_0000064					False	CHEMBL885818	Inhibition of urokinase	B	BAO_0000357	single protein format	None	None	None	None	None	CHEMBL3286	Urokinase-type plasminogen activator	Homo sapiens	SINGLE PROTEIN	CHEMBL1139065	1	Scientific Literature	Bioorg. Med. Chem. Lett.	2007	None
CHEMBL355618		0	433.60	0	4.34	47	CSc1sc(C(=N)N)cc1-c1csc(N2CCN(c3ccccc3F)CC2)n1	Ki	'='	3060.0	nM	5.51			UO_0000065	12.72	0.27	1.17	7.96	False	CHEMBL815983	In vitro inhibitory activity against Urokinase-type plasminogen activator (microPa)	B	BAO_0000357	single protein format	None	None	None	None	None	CHEMBL3286	Urokinase-type plasminogen activator	Homo sapiens	SINGLE PROTEIN	CHEMBL1134012	1	Scientific Literature	Bioorg. Med. Chem. Lett.	2001	None
CHEMBL153412		0	522.63	1	2.43	table 4	COC(=O)C1CCCN(C(=O)C(Cc2cccc(C(=N)N)c2)NS(=O)(=O)c2ccc3ccccc3c2)C1	Ki	'='	26000.0	nM	4.58			UO_0000065	8.77	0.17	2.16	3.21	False	CHEMBL817634	Inhibitory activity against human urokinase plasminogen activator expressed as dissociation constant	B	BAO_0000357	single protein format	None	None	None	None	None	CHEMBL3286	Urokinase-type plasminogen activator	Homo sapiens	SINGLE PROTEIN	CHEMBL1131451	1	Scientific Literature	J. Med. Chem.	1998	None
CHEMBL341885		0	446.48	0	2.43	7d	O=C(CCCCNC(=O)OCc1ccccc1)OCN1C(=O)c2ccccc2S1(=O)=O	IC50	'>'	33000.0	nM				UO_0000065					False	CHEMBL816997	Inhibitory activity was measured against urokinase.	B	BAO_0000357	single protein format	None	None	None	None	None	CHEMBL3286	Urokinase-type plasminogen activator	Homo sapiens	SINGLE PROTEIN	CHEMBL1131519	1	Scientific Literature	J. Med. Chem.	1998	None
CHEMBL551755		0	159.19	0	2.13	SI1, 73	Nc1ccc2c(O)cccc2c1	Ki	'='	50118.72	nM	4.30			UO_0000065	27.01	0.49	2.17	9.30	False	CHEMBL1026932	Inhibition of urokinase	B	BAO_0000357	single protein format	None	None	None	None	None	CHEMBL3286	Urokinase-type plasminogen activator	Homo sapiens	SINGLE PROTEIN	CHEMBL1158408	1	Scientific Literature	J. Med. Chem.	2009	None
CHEMBL561413		0	325.42	0	3.17	SI1, 8	N=C(N)c1ccc2cc(C#Cc3ccc4c(c3)CCNC4)ccc2c1	Ki	'='	63.1	nM	7.20			UO_0000065	22.13	0.39	4.03	11.63	False	CHEMBL1026932	Inhibition of urokinase	B	BAO_0000357	single protein format	None	None	None	None	None	CHEMBL3286	Urokinase-type plasminogen activator	Homo sapiens	SINGLE PROTEIN	CHEMBL1158408	1	Scientific Literature	J. Med. Chem.	2009	None
CHEMBL560493		0	427.47	0	3.18	SI1, 28	NCc1ccc(NC(=O)c2cc(Nc3ncccn3)c3cc(/C(N)=N/O)ccc3c2)cc1	Ki	'='	50.12	nM	7.30			UO_0000065	17.08	0.31	4.12	4.82	False	CHEMBL1026932	Inhibition of urokinase	B	BAO_0000357	single protein format	None	None	None	None	None	CHEMBL3286	Urokinase-type plasminogen activator	Homo sapiens	SINGLE PROTEIN	CHEMBL1158408	1	Scientific Literature	J. Med. Chem.	2009	None
CHEMBL211939		0	507.66	1	2.60	45	N=C(N)c1cccc(C[C@H](NS(=O)(=O)c2ccc3ccccc3c2)C(=O)N2CCC(CCN)CC2)c1	Ki	'='	2300.0	nM	5.64			UO_0000065	11.11	0.21	3.04	3.96	False	CHEMBL868542	Inhibition of uPA	B	BAO_0000357	single protein format	Homo sapiens	None	None	None	None	CHEMBL3286	Urokinase-type plasminogen activator	Homo sapiens	SINGLE PROTEIN	CHEMBL1138903	1	Scientific Literature	J. Med. Chem.	2006	None
CHEMBL283028		0	325.46	0	4.48	2	CSc1sc(C(=N)N)cc1-c1cccc(-c2ccccc2)n1	Ki	'>'	28000.0	nM				UO_0000065					False	CHEMBL817635	Inhibitory activity against serine protease urokinase-type plasminogen activator (microPa)	B	BAO_0000357	single protein format	None	None	None	None	None	CHEMBL3286	Urokinase-type plasminogen activator	Homo sapiens	SINGLE PROTEIN	CHEMBL1134078	1	Scientific Literature	Bioorg. Med. Chem. Lett.	2001	None
CHEMBL36744		0	735.73	None	None	18	COCCCC(NC(=O)[C@@H]1CCCN1C(=O)[C@@H](NC(=O)OCc1ccccc1)C(c1ccccc1)c1ccccc1)B1O[C@@H]2CC3CC(C3(C)C)[C@]2(C)O1	Ki	'='	33.0	nM	7.48			UO_0000065	10.17	None	None	None	False	CHEMBL817633	Binding affinity against Urokinase plasminogen activator	B	BAO_0000357	single protein format	None	None	None	None	None	CHEMBL3286	Urokinase-type plasminogen activator	Homo sapiens	SINGLE PROTEIN	CHEMBL1128727	1	Scientific Literature	J. Med. Chem.	1995	None
CHEMBL102009		0	263.30	0	2.68	13	N=C(N)c1ccc2c(C(=O)c3ccccc3)c[nH]c2c1	Ki	'='	267000.0	nM		Outside typical range		UO_0000065					False	CHEMBL817004	Inhibition constant against Urokinase	B	BAO_0000357	single protein format	None	None	None	None	None	CHEMBL3286	Urokinase-type plasminogen activator	Homo sapiens	SINGLE PROTEIN	CHEMBL1122336	1	Scientific Literature	J. Med. Chem.	1983	None
CHEMBL59690		0	284.32	0	2.26	8j	Cc1cccc(C(=O)Nc2ccc(NC(=N)N)cc2)c1O	Ki	'='	60000.0	nM	4.22			UO_0000065	14.85	0.27	1.96	3.80	False	CHEMBL814362	Inhibition of urokinase-type plasminogen activator (microPa)	B	BAO_0000357	single protein format	None	None	None	None	None	CHEMBL3286	Urokinase-type plasminogen activator	Homo sapiens	SINGLE PROTEIN	CHEMBL1135196	1	Scientific Literature	Bioorg. Med. Chem. Lett.	2002	None
CHEMBL1159946		0	371.18	0	2.69	2	N=C(N)Nc1ccc(C2CC/C(=C\I)OC2=O)cc1	Activity	'='	0.0	%				UO_0000187					False	CHEMBL878760	Percent activity regained after N2H4 treatment for Urokinase-type plasminogen activator (300 nM)	F	BAO_0000019	assay format	None	None	None	None	None	CHEMBL3286	Urokinase-type plasminogen activator	Homo sapiens	SINGLE PROTEIN	CHEMBL1125346	1	Scientific Literature	J. Med. Chem.	1992	None
CHEMBL64563		0	300.32	0	1.96	8e	COc1ccc(O)c(C(=O)Nc2ccc(NC(=N)N)cc2)c1	Ki	'='	20000.0	nM	4.70			UO_0000065	15.65	0.29	2.74	3.90	False	CHEMBL814362	Inhibition of urokinase-type plasminogen activator (microPa)	B	BAO_0000357	single protein format	None	None	None	None	None	CHEMBL3286	Urokinase-type plasminogen activator	Homo sapiens	SINGLE PROTEIN	CHEMBL1135196	1	Scientific Literature	Bioorg. Med. Chem. Lett.	2002	None
CHEMBL1161040		0	371.18	0	2.69	4	N=C(N)Nc1ccc(C2CC(=O)O/C(=C/I)C2)cc1	Activity	'='	100.0	%				UO_0000187					False	CHEMBL814350	Percent activity regained after N2H4 treatment for Urokinase-type plasminogen activator (300 nM)	F	BAO_0000019	assay format	None	None	None	None	None	CHEMBL3286	Urokinase-type plasminogen activator	Homo sapiens	SINGLE PROTEIN	CHEMBL1125346	1	Scientific Literature	J. Med. Chem.	1992	None
CHEMBL106395		0	584.78	1	4.70	2n	CC(C)c1cc(C(C)C)c(S(=O)(=O)NC(Cc2cccc(C(=N)N)c2)C(=O)N2CCCCC2C(=O)O)c(C(C)C)c1	Ki	'='	1300.0	nM	5.89			UO_0000065	10.07	0.20	1.19	3.83	False	CHEMBL760893	Tested for inhibition of plasminogen activator urokinase (microPa)	B	BAO_0000357	single protein format	None	None	None	None	None	CHEMBL3286	Urokinase-type plasminogen activator	Homo sapiens	SINGLE PROTEIN	CHEMBL1131872	1	Scientific Literature	Bioorg. Med. Chem. Lett.	1999	None
CHEMBL433048		0	361.52	0	4.56	49	CSc1sc(C(=N)N)cc1-c1nc(-c2ccc(O)c(C)c2)cs1	Ki	'='	44000.0	nM	4.36			UO_0000065	12.05	0.26	-0.20	5.25	False	CHEMBL817635	Inhibitory activity against serine protease urokinase-type plasminogen activator (microPa)	B	BAO_0000357	single protein format	None	None	None	None	None	CHEMBL3286	Urokinase-type plasminogen activator	Homo sapiens	SINGLE PROTEIN	CHEMBL1134078	1	Scientific Literature	Bioorg. Med. Chem. Lett.	2001	None
CHEMBL28890		0	172.28	0	1.75	1	CSc1ccc(C(=N)N)s1	Ki	'='	6000.0	nM	5.22			UO_0000065	30.31	0.71	3.47	10.47	True	CHEMBL817635	Inhibitory activity against serine protease urokinase-type plasminogen activator (microPa)	B	BAO_0000357	single protein format	None	None	None	None	None	CHEMBL3286	Urokinase-type plasminogen activator	Homo sapiens	SINGLE PROTEIN	CHEMBL1134078	1	Scientific Literature	Bioorg. Med. Chem. Lett.	2001	None
CHEMBL1159948		0	245.28	0	1.93	1	C=C1CCC(c2ccc(NC(=N)N)cc2)C(=O)O1	Inhibition	'='	97.0	%				UO_0000187					False	CHEMBL817642	Maximum percent inhibition by the compound was determined against Urokinase-type plasminogen activator (300 nM)	B	BAO_0000357	single protein format	None	None	None	None	None	CHEMBL3286	Urokinase-type plasminogen activator	Homo sapiens	SINGLE PROTEIN	CHEMBL1125346	1	Scientific Literature	J. Med. Chem.	1992	None
CHEMBL335908		0	259.31	0	1.60	1	C=C1CCC(c2ccc(CNC(=N)N)cc2)C(=O)O1	Kd	'='	0.044	min-1		Non standard unit for type							False	CHEMBL814357	Compound was tested for the rate constant of deacylation against the enzyme Urokinase-type plasminogen activator	B	BAO_0000357	single protein format	None	None	None	None	None	CHEMBL3286	Urokinase-type plasminogen activator	Homo sapiens	SINGLE PROTEIN	CHEMBL1125358	1	Scientific Literature	J. Med. Chem.	1992	None
CHEMBL53848		0	448.36	1	5.68	7	Cc1cc(Br)c(O)c(-c2[nH]c3ccc(C(=N)N)cc3c2CCc2ccccc2)c1	Ki	'='	2300.0	nM	5.64			UO_0000065	12.58	0.27	-0.04	6.56	False	CHEMBL815985	Inhibitory activity against urokinase-type plasminogen activator (microPa) in human plasma	B	BAO_0000366	cell-free format	None	CHEMBL3559721	Plasma	None	None	CHEMBL3286	Urokinase-type plasminogen activator	Homo sapiens	SINGLE PROTEIN	CHEMBL1134132	1	Scientific Literature	Bioorg. Med. Chem. Lett.	2001	None
CHEMBL1160766		0	153.16	0	1.13	12	N=C(N)Nc1ccc(F)cc1	Ki	'='	38904.51	nM	4.41			UO_0000065	28.79	0.55	3.28	7.12	False	CHEMBL814351	log1/Ki value was calculated against Urokinase-type plasminogen activator	B	BAO_0000357	single protein format	None	None	None	None	None	CHEMBL3286	Urokinase-type plasminogen activator	Homo sapiens	SINGLE PROTEIN	CHEMBL1125001	1	Scientific Literature	J. Med. Chem.	1990	None
CHEMBL41862		0	437.95	0	3.40	15	Cc1cc(OCC2CCCN(C(=N)N)C2)cc(OS(=O)(=O)c2ccccc2Cl)c1	Ki	'>'	200000.0	nM		Outside typical range		UO_0000065					False	CHEMBL802354	Compound was tested in vitro for its ability to inhibit serine protease urokinase using carbobenzyloxy-Phe-Val-Arg-p-nitroanilide as substrate	B	BAO_0000357	single protein format	None	None	None	None	None	CHEMBL3286	Urokinase-type plasminogen activator	Homo sapiens	SINGLE PROTEIN	CHEMBL1130852	1	Scientific Literature	Bioorg. Med. Chem. Lett.	1998	None
CHEMBL20767	4-GUANIDINO-BENZOIC ACID	0	179.18	0	0.69	24	N=C(N)Nc1ccc(C(=O)O)cc1	Ki	'='	744731.97	nM		Outside typical range		UO_0000065					False	CHEMBL814351	log1/Ki value was calculated against Urokinase-type plasminogen activator	B	BAO_0000357	single protein format	None	None	None	None	None	CHEMBL3286	Urokinase-type plasminogen activator	Homo sapiens	SINGLE PROTEIN	CHEMBL1125001	1	Scientific Literature	J. Med. Chem.	1990	None
CHEMBL171469		0	376.53	0	4.63	18	COc1ccc(Nc2nc(-c3cc(C(=N)N)sc3SC)cs2)cc1	Ki	'='	280.0	nM	6.55			UO_0000065	17.40	0.37	1.92	7.80	False	CHEMBL815983	In vitro inhibitory activity against Urokinase-type plasminogen activator (microPa)	B	BAO_0000357	single protein format	None	None	None	None	None	CHEMBL3286	Urokinase-type plasminogen activator	Homo sapiens	SINGLE PROTEIN	CHEMBL1134012	1	Scientific Literature	Bioorg. Med. Chem. Lett.	2001	None
CHEMBL173065		0	406.56	0	4.64	28	COc1ccc(OC)c(Nc2nc(-c3cc(C(=N)N)sc3SC)cs2)c1	Ki	'='	660.0	nM	6.18			UO_0000065	15.20	0.32	1.54	6.63	False	CHEMBL815983	In vitro inhibitory activity against Urokinase-type plasminogen activator (microPa)	B	BAO_0000357	single protein format	None	None	None	None	None	CHEMBL3286	Urokinase-type plasminogen activator	Homo sapiens	SINGLE PROTEIN	CHEMBL1134012	1	Scientific Literature	Bioorg. Med. Chem. Lett.	2001	None
CHEMBL609911		0	340.40	0	3.48	27	COC(=O)C(Oc1cccc2sc(C(=N)N)cc12)c1ccccc1	Ki	'='	500.0	nM	6.30			UO_0000065	18.51	0.36	2.82	7.38	False	CHEMBL1069636	Inhibition of uPA	B	BAO_0000357	single protein format	None	None	None	None	None	CHEMBL3286	Urokinase-type plasminogen activator	Homo sapiens	SINGLE PROTEIN	CHEMBL1156932	1	Scientific Literature	J. Med. Chem.	2010	None
CHEMBL597553		0	396.52	0	2.98	29	CN(C)CCNC(=O)C(Oc1cccc2sc(C(=N)N)cc12)c1ccccc1	Ki	'='	2130.0	nM	5.67			UO_0000065	14.30	0.28	2.69	6.20	False	CHEMBL1069636	Inhibition of uPA	B	BAO_0000357	single protein format	None	None	None	None	None	CHEMBL3286	Urokinase-type plasminogen activator	Homo sapiens	SINGLE PROTEIN	CHEMBL1156932	1	Scientific Literature	J. Med. Chem.	2010	None
CHEMBL599415		0	369.45	0	3.66	44	CNC(=O)OCC(Oc1cccc2sc(C(=N)N)cc12)c1ccccc1	Ki	'='	210.0	nM	6.68			UO_0000065	18.07	0.35	3.02	6.85	False	CHEMBL1069636	Inhibition of uPA	B	BAO_0000357	single protein format	None	None	None	None	None	CHEMBL3286	Urokinase-type plasminogen activator	Homo sapiens	SINGLE PROTEIN	CHEMBL1156932	1	Scientific Literature	J. Med. Chem.	2010	None
CHEMBL393979		0	582.55	2	4.48	8b	COC(=O)NC(Cc1ccc(NC(=N)N)cc1)P(=O)(Oc1ccc(NC(C)=O)cc1)Oc1ccc(NC(C)=O)cc1	IC50	'='	3.4	nM	8.47			UO_0000065	14.54	0.28	3.99	4.37	False	CHEMBL902744	Inhibition of human uPA	B	BAO_0000357	single protein format	Homo sapiens	None	None	None	None	CHEMBL3286	Urokinase-type plasminogen activator	Homo sapiens	SINGLE PROTEIN	CHEMBL1138351	1	Scientific Literature	J. Med. Chem.	2007	None
CHEMBL239535		0	544.55	2	6.14	6b	N=C(N)Nc1ccc(CC(NC(=O)OCc2ccccc2)P(=O)(Oc2ccccc2)Oc2ccccc2)cc1	IC50	'='	7.0	nM	8.15			UO_0000065	14.98	0.29	2.01	6.01	True	CHEMBL902744	Inhibition of human uPA	B	BAO_0000357	single protein format	Homo sapiens	None	None	None	None	CHEMBL3286	Urokinase-type plasminogen activator	Homo sapiens	SINGLE PROTEIN	CHEMBL1138351	1	Scientific Literature	J. Med. Chem.	2007	None
CHEMBL391916		0	676.82	2	8.56	6i	CC(C)c1cc(C(C)C)c(S(=O)(=O)NC(Cc2ccc(NC(=N)N)cc2)P(=O)(Oc2ccccc2)Oc2ccccc2)c(C(C)C)c1	Kapp	'='	1600.0	/M/s									False	CHEMBL902745	Binding affinity to uPA	B	BAO_0000357	single protein format	None	None	None	None	None	CHEMBL3286	Urokinase-type plasminogen activator	Homo sapiens	SINGLE PROTEIN	CHEMBL1138351	1	Scientific Literature	J. Med. Chem.	2007	None
CHEMBL438647		0	559.55	2	5.35	23b	Cc1nc2c(C(F)(F)F)nn(-c3ccc4onc(N)c4c3)c2c(=O)n1-c1ccc(-c2ccccc2CN(C)C)cc1	Ki	'>'	40000.0	nM				UO_0000065					False	CHEMBL855834	Binding affinity to human urokinase	B	BAO_0000357	single protein format	Homo sapiens	None	None	None	None	CHEMBL3286	Urokinase-type plasminogen activator	Homo sapiens	SINGLE PROTEIN	CHEMBL1146891	1	Scientific Literature	Bioorg. Med. Chem. Lett.	2006	None
CHEMBL335908		0	259.31	0	1.60	Lactone 17	C=C1CCC(c2ccc(CNC(=N)N)cc2)C(=O)O1	Kd	'='	0.044	min-1		Non standard unit for type							False	CHEMBL818325	Rate constant of deacylation for Urokinase-type plasminogen activator	B	BAO_0000357	single protein format	None	None	None	None	None	CHEMBL3286	Urokinase-type plasminogen activator	Homo sapiens	SINGLE PROTEIN	CHEMBL1126229	1	Scientific Literature	Bioorg. Med. Chem. Lett.	1992	None
CHEMBL404605		0	163.22	0	1.55	17	CCc1ccc(NC(=N)N)cc1	Ki	'='	90700.0	nM	4.04			UO_0000065	24.77	0.46	2.49	6.53	False	CHEMBL816645	Inhibition against Urokinase-type plasminogen activator	B	BAO_0000357	single protein format	None	None	None	None	None	CHEMBL3286	Urokinase-type plasminogen activator	Homo sapiens	SINGLE PROTEIN	CHEMBL1125001	1	Scientific Literature	J. Med. Chem.	1990	None
CHEMBL2063415		0	362.77	0	1.27	18	C#CCCOc1oc(=O)c2cc(NC(=O)CNC(=N)N)ccc2c1Cl	Activity	'='	0.03	%				UO_0000187					False	CHEMBL2065979	Binding affinity to urokinase-type plasminogen activator assessed as protein labeling at 2 uM after 15 mins in presence of mouse EL4 lymphoma cell lysate for protease spiking by fluorescent scanning method relative to total protein content	B	BAO_0000219	cell-based format	Homo sapiens	None	None	lymphoma	None	CHEMBL3286	Urokinase-type plasminogen activator	Homo sapiens	SINGLE PROTEIN	CHEMBL2062384	1	Scientific Literature	Bioorg. Med. Chem.	2012	None
CHEMBL423246		0	410.50	0	2.11	(-)2-Nas-ala-4-Amba	CC(NS(=O)(=O)c1ccc2ccccc2c1)C(=O)NCc1ccc(C(=N)N)cc1	Ki	'='	9600.0	nM	5.02			UO_0000065	12.22	0.24	2.91	4.01	False	CHEMBL842154	In vitro inhibition of plasminogen activator urokinase.	B	BAO_0000357	single protein format	None	None	None	None	None	CHEMBL3286	Urokinase-type plasminogen activator	Homo sapiens	SINGLE PROTEIN	CHEMBL1135855	1	Scientific Literature	Bioorg. Med. Chem. Lett.	2002	None
CHEMBL182372		0	353.26	0	4.67	14a	N=C(N)c1ccc2cc(CCc3ccccc3)cc(Br)c2c1	Ki	'='	1370.0	nM	5.86			UO_0000065	16.60	0.36	1.19	11.76	False	CHEMBL830381	Binding affinity value against urokinase plasminogen activator	B	BAO_0000357	single protein format	None	None	None	None	None	CHEMBL3286	Urokinase-type plasminogen activator	Homo sapiens	SINGLE PROTEIN	CHEMBL1139552	1	Scientific Literature	Bioorg. Med. Chem. Lett.	2005	None
CHEMBL228052		0	397.89	0	1.38	41	NC(N)=Nc1ncc(Cl)c2ccc(S(=O)(=O)NC3(CO)CCCC3)cc12	Ki	'='	67.0	nM	7.17			UO_0000065	18.03	0.38	5.79	4.99	False	CHEMBL917014	Inhibition of human uPA	B	BAO_0000357	single protein format	Homo sapiens	None	None	None	None	CHEMBL3286	Urokinase-type plasminogen activator	Homo sapiens	SINGLE PROTEIN	CHEMBL1139871	1	Scientific Literature	J. Med. Chem.	2007	None
CHEMBL390133		0	396.86	0	0.43	37	NC(=O)[C@H]1CCCN1S(=O)(=O)c1ccc2c(Cl)cnc(N=C(N)N)c2c1	Ki	'='	54.0	nM	7.27			UO_0000065	18.31	0.38	6.84	4.61	False	CHEMBL917014	Inhibition of human uPA	B	BAO_0000357	single protein format	Homo sapiens	None	None	None	None	CHEMBL3286	Urokinase-type plasminogen activator	Homo sapiens	SINGLE PROTEIN	CHEMBL1139871	1	Scientific Literature	J. Med. Chem.	2007	None
CHEMBL389032		0	383.86	0	0.94	36	NC(N)=Nc1ncc(Cl)c2ccc(S(=O)(=O)N3CCC[C@@H]3CO)cc12	Ki	'='	160.0	nM	6.80			UO_0000065	17.70	0.37	5.86	5.04	False	CHEMBL917014	Inhibition of human uPA	B	BAO_0000357	single protein format	Homo sapiens	None	None	None	None	CHEMBL3286	Urokinase-type plasminogen activator	Homo sapiens	SINGLE PROTEIN	CHEMBL1139871	1	Scientific Literature	J. Med. Chem.	2007	None
CHEMBL374378		0	411.87	0	1.47	28	NC(N)=Nc1ncc(Cl)c2ccc(S(=O)(=O)NC3(C(=O)O)CCCC3)cc12	Ki	'='	5.8	nM	8.24			UO_0000065	20.00	0.42	6.77	5.12	False	CHEMBL917014	Inhibition of human uPA	B	BAO_0000357	single protein format	Homo sapiens	None	None	None	None	CHEMBL3286	Urokinase-type plasminogen activator	Homo sapiens	SINGLE PROTEIN	CHEMBL1139871	1	Scientific Literature	J. Med. Chem.	2007	None
CHEMBL227421		0	385.83	0	0.93	26	CC(C)(NS(=O)(=O)c1ccc2c(Cl)cnc(N=C(N)N)c2c1)C(=O)O	Ki	'='	10.0	nM	8.00			UO_0000065	20.73	0.44	7.07	4.98	True	CHEMBL917014	Inhibition of human uPA	B	BAO_0000357	single protein format	Homo sapiens	None	None	None	None	CHEMBL3286	Urokinase-type plasminogen activator	Homo sapiens	SINGLE PROTEIN	CHEMBL1139871	1	Scientific Literature	J. Med. Chem.	2007	None
CHEMBL228172		0	433.88	0	2.07	17	NC(N)=Nc1ncc(Cl)c2ccc(S(=O)(=O)N(CC(=O)O)c3ccccc3)cc12	Ki	'='	29.0	nM	7.54			UO_0000065	17.37	0.35	5.47	4.96	False	CHEMBL917014	Inhibition of human uPA	B	BAO_0000357	single protein format	Homo sapiens	None	None	None	None	CHEMBL3286	Urokinase-type plasminogen activator	Homo sapiens	SINGLE PROTEIN	CHEMBL1139871	1	Scientific Literature	J. Med. Chem.	2007	None
CHEMBL226716		0	357.78	0	0.16	13	NC(N)=Nc1ncc(Cl)c2ccc(S(=O)(=O)NCC(=O)O)cc12	Ki	'='	48.0	nM	7.32			UO_0000065	20.46	0.43	7.16	4.55	False	CHEMBL917014	Inhibition of human uPA	B	BAO_0000357	single protein format	Homo sapiens	None	None	None	None	CHEMBL3286	Urokinase-type plasminogen activator	Homo sapiens	SINGLE PROTEIN	CHEMBL1139871	1	Scientific Literature	J. Med. Chem.	2007	None
CHEMBL227770		0	382.88	0	0.73	10	CN1CCN(S(=O)(=O)c2ccc3c(Cl)cnc(N=C(N)N)c3c2)CC1	Ki	'='	550.0	nM	6.26			UO_0000065	16.35	0.34	5.53	5.31	False	CHEMBL917014	Inhibition of human uPA	B	BAO_0000357	single protein format	Homo sapiens	None	None	None	None	CHEMBL3286	Urokinase-type plasminogen activator	Homo sapiens	SINGLE PROTEIN	CHEMBL1139871	1	Scientific Literature	J. Med. Chem.	2007	None
CHEMBL182372		0	353.26	0	4.67	SI1, 12	N=C(N)c1ccc2cc(CCc3ccccc3)cc(Br)c2c1	Ki	'='	1258.93	nM	5.90			UO_0000065	16.70	0.37	1.23	11.83	False	CHEMBL1026932	Inhibition of urokinase	B	BAO_0000357	single protein format	None	None	None	None	None	CHEMBL3286	Urokinase-type plasminogen activator	Homo sapiens	SINGLE PROTEIN	CHEMBL1158408	1	Scientific Literature	J. Med. Chem.	2009	None
CHEMBL111575		0	373.46	0	4.70	SI1, 14	N=C(N)c1ccc2cc(C(=O)Nc3cccc(OC4CCCC4)c3)ccc2c1	Ki	'='	25.12	nM	7.60			UO_0000065	20.35	0.37	2.90	8.62	False	CHEMBL1026932	Inhibition of urokinase	B	BAO_0000357	single protein format	None	None	None	None	None	CHEMBL3286	Urokinase-type plasminogen activator	Homo sapiens	SINGLE PROTEIN	CHEMBL1158408	1	Scientific Literature	J. Med. Chem.	2009	None
CHEMBL538181		0	306.80	0	4.86	SI1, 20	N=C(N)c1ccc2cc(/C=C(\Cl)c3ccccc3)ccc2c1	Ki	'='	1584.89	nM	5.80			UO_0000065	18.90	0.36	0.94	11.63	False	CHEMBL1026932	Inhibition of urokinase	B	BAO_0000357	single protein format	None	None	None	None	None	CHEMBL3286	Urokinase-type plasminogen activator	Homo sapiens	SINGLE PROTEIN	CHEMBL1158408	1	Scientific Literature	J. Med. Chem.	2009	None
CHEMBL104937		0	289.34	0	3.38	SI1, 23	N=C(N)c1ccc2cc(C(=O)Nc3ccccc3)ccc2c1	Ki	'='	630.96	nM	6.20			UO_0000065	21.43	0.38	2.82	7.85	False	CHEMBL1026932	Inhibition of urokinase	B	BAO_0000357	single protein format	None	None	None	None	None	CHEMBL3286	Urokinase-type plasminogen activator	Homo sapiens	SINGLE PROTEIN	CHEMBL1158408	1	Scientific Literature	J. Med. Chem.	2009	None
CHEMBL105395		0	359.43	0	3.88	SI1, 29	N=C(N)c1ccc2cc(C(=O)Nc3ccccc3)cc(C3CCOC3)c2c1	Ki	'='	100.0	nM	7.00			UO_0000065	19.48	0.35	3.12	7.94	False	CHEMBL1026932	Inhibition of urokinase	B	BAO_0000357	single protein format	None	None	None	None	None	CHEMBL3286	Urokinase-type plasminogen activator	Homo sapiens	SINGLE PROTEIN	CHEMBL1158408	1	Scientific Literature	J. Med. Chem.	2009	None
CHEMBL570081		0	333.35	0	3.10	SI1, 38	N=C(N)c1ccc2cc(C(=O)Nc3ccc4c(c3)OCO4)ccc2c1	Ki	'='	251.19	nM	6.60			UO_0000065	19.80	0.36	3.50	6.77	False	CHEMBL1026932	Inhibition of urokinase	B	BAO_0000357	single protein format	None	None	None	None	None	CHEMBL3286	Urokinase-type plasminogen activator	Homo sapiens	SINGLE PROTEIN	CHEMBL1158408	1	Scientific Literature	J. Med. Chem.	2009	None
CHEMBL549732		0	275.31	0	3.27	SI1, 44	N#Cc1ccccc1COc1cccc2ccc(N)nc12	Ki	'='	31622.78	nM	4.50			UO_0000065	16.35	0.29	1.23	6.26	False	CHEMBL1026932	Inhibition of urokinase	B	BAO_0000357	single protein format	None	None	None	None	None	CHEMBL3286	Urokinase-type plasminogen activator	Homo sapiens	SINGLE PROTEIN	CHEMBL1158408	1	Scientific Literature	J. Med. Chem.	2009	None
CHEMBL319047		0	355.40	0	4.64	18a	N=C(N)c1ccc2cc(C(=O)Nc3ccccc3)cc(-c3ccoc3)c2c1	Ki	'='	91.0	nM	7.04			UO_0000065	19.81	0.36	2.40	7.64	True	CHEMBL819123	Binding affinity towards Urokinase-type plasminogen activator (urokinase)	B	BAO_0000357	single protein format	None	None	None	None	None	CHEMBL3286	Urokinase-type plasminogen activator	Homo sapiens	SINGLE PROTEIN	CHEMBL1146777	1	Scientific Literature	Bioorg. Med. Chem. Lett.	2004	None
CHEMBL104211		0	415.52	1	5.75	18b	CCSc1cc(-c2cc(C(=O)Nc3ccccc3)cc3ccc(C(=N)N)cc23)co1	Ki	'='	40.0	nM	7.40			UO_0000065	17.80	0.34	1.65	8.03	False	CHEMBL819123	Binding affinity towards Urokinase-type plasminogen activator (urokinase)	B	BAO_0000357	single protein format	None	None	None	None	None	CHEMBL3286	Urokinase-type plasminogen activator	Homo sapiens	SINGLE PROTEIN	CHEMBL1146777	1	Scientific Literature	Bioorg. Med. Chem. Lett.	2004	None
CHEMBL62370		0	344.37	0	4.01	1	N=C(N)c1ccc2[nH]c(-c3cccc(Oc4ccccc4)c3O)nc2c1	Ki	'='	400.0	nM	6.40			UO_0000065	18.58	0.34	2.39	5.92	False	CHEMBL814361	Inhibition of urokinase-type plasminogen activator	B	BAO_0000357	single protein format	None	None	None	None	None	CHEMBL3286	Urokinase-type plasminogen activator	Homo sapiens	SINGLE PROTEIN	CHEMBL1135195	1	Scientific Literature	Bioorg. Med. Chem. Lett.	2002	None
CHEMBL185515		0	397.57	1	5.58	SI1, 71	CC(C)C1c2cc(C3CC3c3ccc4cc(C(=N)N)ccc4c3)ccc2CCN1C	Ki	'='	50.12	nM	7.30			UO_0000065	18.36	0.33	1.72	13.75	False	CHEMBL1026932	Inhibition of urokinase	B	BAO_0000357	single protein format	None	None	None	None	None	CHEMBL3286	Urokinase-type plasminogen activator	Homo sapiens	SINGLE PROTEIN	CHEMBL1158408	1	Scientific Literature	J. Med. Chem.	2009	None
CHEMBL598579		0	411.48	0	2.98	28	COC(=O)CCNC(=O)C(Oc1cccc2sc(C(=N)N)cc12)c1ccccc1	Ki						Not Determined						False	CHEMBL1069636	Inhibition of uPA	B	BAO_0000357	single protein format	None	None	None	None	None	CHEMBL3286	Urokinase-type plasminogen activator	Homo sapiens	SINGLE PROTEIN	CHEMBL1156932	1	Scientific Literature	J. Med. Chem.	2010	None
CHEMBL603671		0	431.52	0	4.95	33	COc1cccc(NC(=O)C(Oc2cccc3sc(C(=N)N)cc23)c2ccccc2)c1	Ki	'='	170.0	nM	6.77			UO_0000065	15.69	0.30	1.82	6.95	False	CHEMBL1069636	Inhibition of uPA	B	BAO_0000357	single protein format	None	None	None	None	None	CHEMBL3286	Urokinase-type plasminogen activator	Homo sapiens	SINGLE PROTEIN	CHEMBL1156932	1	Scientific Literature	J. Med. Chem.	2010	None
CHEMBL599613		0	472.57	0	4.65	36	CN(C)C(=O)c1ccc(NC(=O)C(Oc2cccc3sc(C(=N)N)cc23)c2ccccc2)cc1	Ki	'='	160.0	nM	6.80			UO_0000065	14.38	0.27	2.15	6.26	False	CHEMBL1069636	Inhibition of uPA	B	BAO_0000357	single protein format	None	None	None	None	None	CHEMBL3286	Urokinase-type plasminogen activator	Homo sapiens	SINGLE PROTEIN	CHEMBL1156932	1	Scientific Literature	J. Med. Chem.	2010	None
CHEMBL599001		0	401.54	1	5.10	40	N=C(N)c1cc2c(OC(CNCc3ccccc3)c3ccccc3)cccc2s1	Ki	'='	310.0	nM	6.51			UO_0000065	16.21	0.31	1.41	9.15	False	CHEMBL1069636	Inhibition of uPA	B	BAO_0000357	single protein format	None	None	None	None	None	CHEMBL3286	Urokinase-type plasminogen activator	Homo sapiens	SINGLE PROTEIN	CHEMBL1156932	1	Scientific Literature	J. Med. Chem.	2010	None
CHEMBL597143		0	518.64	2	5.49	53	CN(C)CCOc1ccc(NC(=O)OCC(Oc2cccc3sc(C(=N)N)cc23)c2ccccc2)cc1	Ki	'='	201.0	nM	6.70			UO_0000065	12.91	0.25	1.21	6.09	False	CHEMBL1069636	Inhibition of uPA	B	BAO_0000357	single protein format	None	None	None	None	None	CHEMBL3286	Urokinase-type plasminogen activator	Homo sapiens	SINGLE PROTEIN	CHEMBL1156932	1	Scientific Literature	J. Med. Chem.	2010	None
CHEMBL605564		0	467.50	1	5.83	61	N=C(N)c1cc2c(OC(COC(=O)Nc3c(F)cccc3F)c3ccccc3)cccc2s1	Ki	'='	249.0	nM	6.60			UO_0000065	14.13	0.27	0.77	6.78	False	CHEMBL1069636	Inhibition of uPA	B	BAO_0000357	single protein format	None	None	None	None	None	CHEMBL3286	Urokinase-type plasminogen activator	Homo sapiens	SINGLE PROTEIN	CHEMBL1156932	1	Scientific Literature	J. Med. Chem.	2010	None
CHEMBL601231		0	521.60	1	4.54	67	COC(=O)Cn1nc(C)c(NC(=O)OCC(Oc2cccc3sc(C(=N)N)cc23)c2ccccc2)c1C	Ki	'='	59.0	nM	7.23			UO_0000065	13.86	0.27	2.69	5.11	False	CHEMBL1069636	Inhibition of uPA	B	BAO_0000357	single protein format	None	None	None	None	None	CHEMBL3286	Urokinase-type plasminogen activator	Homo sapiens	SINGLE PROTEIN	CHEMBL1156932	1	Scientific Literature	J. Med. Chem.	2010	None
CHEMBL135723		0	385.20	0	2.37	2	N=C(N)NCc1ccc(C2CC/C(=C/I)OC2=O)cc1	Ki	'='	10.0	nM	8.00			UO_0000065	20.77	0.55	5.63	9.07	False	CHEMBL814359	Compound was tested for its binding affinity against the enzyme Urokinase-type plasminogen activator	B	BAO_0000357	single protein format	None	None	None	None	None	CHEMBL3286	Urokinase-type plasminogen activator	Homo sapiens	SINGLE PROTEIN	CHEMBL1125358	1	Scientific Literature	J. Med. Chem.	1992	None
CHEMBL300030		0	270.72	0	2.44	29	N=C(N)Nc1ncc(Cl)cc1C#Cc1ccccc1	Ki	'='	770.0	nM	6.11			UO_0000065	22.58	0.44	3.67	8.17	False	CHEMBL815980	In vitro inhibition of human urokinase Plasminogen Activator.	B	BAO_0000357	single protein format	None	None	None	None	None	CHEMBL3286	Urokinase-type plasminogen activator	Homo sapiens	SINGLE PROTEIN	CHEMBL1135370	1	Scientific Literature	Bioorg. Med. Chem. Lett.	2002	None
CHEMBL1159957		0	369.21	0	3.68	Lactone 20	C=C1CC(c2ccc(NC(=N)N)cc2)C/C(=C\I)O1	Kd						Not measurable						False	CHEMBL818326	Rate constant of deacylation for Urokinase-type plasminogen activator; Fast and could not be measured	B	BAO_0000357	single protein format	None	None	None	None	None	CHEMBL3286	Urokinase-type plasminogen activator	Homo sapiens	SINGLE PROTEIN	CHEMBL1126229	1	Scientific Literature	Bioorg. Med. Chem. Lett.	1992	None
CHEMBL551991		0	436.52	0	2.39	4, BMS-269223	Cc1cc2cc(/N=C(/NC#N)N[C@H]3CCCCN(CC(=O)N4CCCC4)C3=O)ccc2o1	Ki	'>'	7800.0	nM				UO_0000065					False	CHEMBL1063254	Inhibition of u-PA	B	BAO_0000357	single protein format	None	None	None	None	None	CHEMBL3286	Urokinase-type plasminogen activator	Homo sapiens	SINGLE PROTEIN	CHEMBL1152385	1	Scientific Literature	Bioorg. Med. Chem. Lett.	2009	None
CHEMBL401484		0	250.08	0	2.03	6	NCCOc1c(Cl)cc(C(=O)O)cc1Cl	IC50	'='	40000.0	nM	4.40			UO_0000065	17.59	0.40	2.37	6.06	False	CHEMBL927669	Inhibition of uPA	B	BAO_0000357	single protein format	None	None	None	None	None	CHEMBL3286	Urokinase-type plasminogen activator	Homo sapiens	SINGLE PROTEIN	CHEMBL1140718	1	Scientific Literature	J. Med. Chem.	2008	None
CHEMBL253825		0	445.99	0	4.94	15	CCOc1c(Cl)cc(N2CCCCC2)cc1NC(=O)c1cc(C)c(OCCN)c(C)c1	IC50	'='	72.0	nM	7.14			UO_0000065	16.02	0.31	2.20	9.30	False	CHEMBL927669	Inhibition of uPA	B	BAO_0000357	single protein format	None	None	None	None	None	CHEMBL3286	Urokinase-type plasminogen activator	Homo sapiens	SINGLE PROTEIN	CHEMBL1140718	1	Scientific Literature	J. Med. Chem.	2008	None
CHEMBL211367		0	644.80	1	1.80	32	N=C(N)c1cccc(C[C@H](NS(=O)(=O)c2ccc(-c3ccccc3)cc2)C(=O)N2CCN(C(=O)C3CCN(C(=N)N)CC3)CC2)c1	Ki	'='	12000.0	nM	4.92			UO_0000065	7.63	0.15	3.12	2.59	False	CHEMBL868542	Inhibition of uPA	B	BAO_0000357	single protein format	Homo sapiens	None	None	None	None	CHEMBL3286	Urokinase-type plasminogen activator	Homo sapiens	SINGLE PROTEIN	CHEMBL1138903	1	Scientific Literature	J. Med. Chem.	2006	None
CHEMBL379586		0	694.95	1	3.51	31	CC(C)c1cc(C(C)C)c(S(=O)(=O)N[C@@H](Cc2cccc(C(=N)N)c2)C(=O)N2CCN(C(=O)C3CCN(C(=N)N)CC3)CC2)c(C(C)C)c1	Ki	'='	1100.0	nM	5.96			UO_0000065	8.57	0.17	2.45	3.14	False	CHEMBL868542	Inhibition of uPA	B	BAO_0000357	single protein format	Homo sapiens	None	None	None	None	CHEMBL3286	Urokinase-type plasminogen activator	Homo sapiens	SINGLE PROTEIN	CHEMBL1138903	1	Scientific Literature	J. Med. Chem.	2006	None
CHEMBL211549		0	606.75	2	0.74	28	N=C(N)NCCC(=O)N1CCN(C(=O)[C@H](Cc2cccc(C(=N)N)c2)NS(=O)(=O)CCc2cccc3ccccc23)CC1	Ki	'='	56000.0	nM	4.25			UO_0000065	7.01	0.14	3.51	2.14	False	CHEMBL868542	Inhibition of uPA	B	BAO_0000357	single protein format	Homo sapiens	None	None	None	None	CHEMBL3286	Urokinase-type plasminogen activator	Homo sapiens	SINGLE PROTEIN	CHEMBL1138903	1	Scientific Literature	J. Med. Chem.	2006	None
CHEMBL379957		0	598.77	1	0.88	23	CCC(C)(C)c1ccc(S(=O)(=O)N[C@@H](Cc2cccc(C(=N)N)c2)C(=O)N2CCN(C(=O)CCN=C(N)N)CC2)cc1	Ki	'='	18000.0	nM	4.75			UO_0000065	7.92	0.15	3.86	2.36	False	CHEMBL868542	Inhibition of uPA	B	BAO_0000357	single protein format	Homo sapiens	None	None	None	None	CHEMBL3286	Urokinase-type plasminogen activator	Homo sapiens	SINGLE PROTEIN	CHEMBL1138903	1	Scientific Literature	J. Med. Chem.	2006	None
CHEMBL134927		0	364.41	0	2.33	3	C=C1CC(c2ccc(NC(=N)N)cc2)C(NC(=O)c2ccccc2)C(=O)O1	Kd	'='	0.002	min-1		Non standard unit for type							False	CHEMBL814356	Compound was tested for the rate constant of deacylation against Urokinase-type plasminogen activator	B	BAO_0000357	single protein format	None	None	None	None	None	CHEMBL3286	Urokinase-type plasminogen activator	Homo sapiens	SINGLE PROTEIN	CHEMBL1125358	1	Scientific Literature	J. Med. Chem.	1992	None
CHEMBL55256		0	273.73	0	2.61	32	N=C(N)Nc1ncc(Cl)cc1/C=C/c1ccccn1	Ki	'='	1600.0	nM	5.80			UO_0000065	21.17	0.42	3.19	6.61	False	CHEMBL815980	In vitro inhibition of human urokinase Plasminogen Activator.	B	BAO_0000357	single protein format	None	None	None	None	None	CHEMBL3286	Urokinase-type plasminogen activator	Homo sapiens	SINGLE PROTEIN	CHEMBL1135370	1	Scientific Literature	Bioorg. Med. Chem. Lett.	2002	None
CHEMBL239747		0	452.45	0	4.35	6e	CC(=O)NC(Cc1ccc(NC(=N)N)cc1)P(=O)(Oc1ccccc1)Oc1ccccc1	IC50	'='	7.2	nM	8.14			UO_0000065	18.00	0.35	3.79	6.44	False	CHEMBL902744	Inhibition of human uPA	B	BAO_0000357	single protein format	Homo sapiens	None	None	None	None	CHEMBL3286	Urokinase-type plasminogen activator	Homo sapiens	SINGLE PROTEIN	CHEMBL1138351	1	Scientific Literature	J. Med. Chem.	2007	None
CHEMBL393979		0	582.55	2	4.48	8b	COC(=O)NC(Cc1ccc(NC(=N)N)cc1)P(=O)(Oc1ccc(NC(C)=O)cc1)Oc1ccc(NC(C)=O)cc1	Kapp	'='	1000000.0	/M/s									False	CHEMBL902745	Binding affinity to uPA	B	BAO_0000357	single protein format	None	None	None	None	None	CHEMBL3286	Urokinase-type plasminogen activator	Homo sapiens	SINGLE PROTEIN	CHEMBL1138351	1	Scientific Literature	J. Med. Chem.	2007	None
CHEMBL93269		0	268.28	0	1.93	6p	N=C(N)c1ccc2[nH]c(-c3c(O)cccc3O)nc2c1	Ki	'='	1900.0	nM	5.72			UO_0000065	21.33	0.39	3.79	4.81	False	CHEMBL842146	Inhibitory concentration against Human Serine Protease Urokinase Plasminogen Activator	B	BAO_0000357	single protein format	Homo sapiens	None	None	None	None	CHEMBL3286	Urokinase-type plasminogen activator	Homo sapiens	SINGLE PROTEIN	CHEMBL1134564	1	Scientific Literature	J. Med. Chem.	2001	None
CHEMBL1379561		0	314.82	0	4.61	SID24814867	Cc1ccc(Nc2cc(C)c3ccc(O)cc3n2)cc1C.Cl	Potency		6561.4	nM			active	UO_0000065					False	CHEMBL3215182	PubChem BioAssay. qHTS for Inhibitors of Cell Surface uPA Generation: Confirmatory Assay for Cherry-picked Compounds. (Class of assay: confirmatory)	F	BAO_0000019	assay format	None	None	None	None	None	CHEMBL3286	Urokinase-type plasminogen activator	Homo sapiens	SINGLE PROTEIN	CHEMBL1201862	7	PubChem BioAssays			None
CHEMBL1600621		0	664.96	2	6.68	SID49729293	O=C1[C@H]2[C@@H](C(=O)N1C1CCCCC1)[C@@H](c1ccc(F)cc1)N1C(=O)N(c3cccc(Br)c3)C(=O)[C@@]21Cc1ccc(Cl)cc1	Potency		2328.1	nM			inconclusive	UO_0000065					False	CHEMBL3215182	PubChem BioAssay. qHTS for Inhibitors of Cell Surface uPA Generation: Confirmatory Assay for Cherry-picked Compounds. (Class of assay: confirmatory)	F	BAO_0000019	assay format	None	None	None	None	None	CHEMBL3286	Urokinase-type plasminogen activator	Homo sapiens	SINGLE PROTEIN	CHEMBL1201862	7	PubChem BioAssays			None
CHEMBL1734181		0	346.39	0	0.77	SID85269683	CCCCN(C(=O)c1cnccn1)c1c(N)n(CCC)c(=O)[nH]c1=O	Potency		65.6	nM			inconclusive	UO_0000065					False	CHEMBL3215182	PubChem BioAssay. qHTS for Inhibitors of Cell Surface uPA Generation: Confirmatory Assay for Cherry-picked Compounds. (Class of assay: confirmatory)	F	BAO_0000019	assay format	None	None	None	None	None	CHEMBL3286	Urokinase-type plasminogen activator	Homo sapiens	SINGLE PROTEIN	CHEMBL1201862	7	PubChem BioAssays			None
CHEMBL1381760		0	329.86	0	4.54	SID26730605	S=C(Nc1ccccc1Cl)N1CCCC(c2ccccc2)=N1	Potency		13091.8	nM			active	UO_0000065					False	CHEMBL3215182	PubChem BioAssay. qHTS for Inhibitors of Cell Surface uPA Generation: Confirmatory Assay for Cherry-picked Compounds. (Class of assay: confirmatory)	F	BAO_0000019	assay format	None	None	None	None	None	CHEMBL3286	Urokinase-type plasminogen activator	Homo sapiens	SINGLE PROTEIN	CHEMBL1201862	7	PubChem BioAssays			None
CHEMBL1715938		0	458.51	0	2.62	SID85269845	CCOC(=O)C1=C(C)N=C(C)/C(=C(/O)OCC)C1C(=O)OCC(=O)NCCc1ccccc1	Potency		9268.3	nM			active	UO_0000065					False	CHEMBL3215182	PubChem BioAssay. qHTS for Inhibitors of Cell Surface uPA Generation: Confirmatory Assay for Cherry-picked Compounds. (Class of assay: confirmatory)	F	BAO_0000019	assay format	None	None	None	None	None	CHEMBL3286	Urokinase-type plasminogen activator	Homo sapiens	SINGLE PROTEIN	CHEMBL1201862	7	PubChem BioAssays			None
CHEMBL3740528		0	246.32	0	1.01	15c	N=C(N)NCCCCNc1cnc2ccccn12	IC50	'='	200000.0	nM		Outside typical range		UO_0000065					False	CHEMBL3743968	Inhibition of human uPA using pyro-Glu-Gly-Arg-pNA as substrate assessed as para-nitroaniline release from substrate measured for 5 mins by spectrophotometric assay	B	BAO_0000357	single protein format	Homo sapiens	None	None	None	None	CHEMBL3286	Urokinase-type plasminogen activator	Homo sapiens	SINGLE PROTEIN	CHEMBL3739387	1	Scientific Literature	J. Med. Chem.	2015	None
CHEMBL596968		0	461.54	1	5.56	52-(R)	COc1ccc(NC(=O)OC[C@H](Oc2cccc3sc(C(=N)N)cc23)c2ccccc2)cc1	Ki	'='	89.0	nM	7.05			UO_0000065	15.28	0.29	1.49	6.61	False	CHEMBL1069636	Inhibition of uPA	B	BAO_0000357	single protein format	None	None	None	None	None	CHEMBL3286	Urokinase-type plasminogen activator	Homo sapiens	SINGLE PROTEIN	CHEMBL1156932	1	Scientific Literature	J. Med. Chem.	2010	None
CHEMBL598989		0	474.59	1	5.27	56	CNCc1ccccc1NC(=O)OCC(Oc1cccc2sc(C(=N)N)cc12)c1ccccc1	Ki	'='	308.0	nM	6.51			UO_0000065	13.72	0.26	1.24	5.95	False	CHEMBL1069636	Inhibition of uPA	B	BAO_0000357	single protein format	None	None	None	None	None	CHEMBL3286	Urokinase-type plasminogen activator	Homo sapiens	SINGLE PROTEIN	CHEMBL1156932	1	Scientific Literature	J. Med. Chem.	2010	None
CHEMBL597758		0	488.61	1	5.62	58	CN(C)Cc1ccccc1NC(=O)OCC(Oc1cccc2sc(C(=N)N)cc12)c1ccccc1	Ki	'='	609.0	nM	6.21			UO_0000065	12.72	0.24	0.60	6.17	False	CHEMBL1069636	Inhibition of uPA	B	BAO_0000357	single protein format	None	None	None	None	None	CHEMBL3286	Urokinase-type plasminogen activator	Homo sapiens	SINGLE PROTEIN	CHEMBL1156932	1	Scientific Literature	J. Med. Chem.	2010	None
CHEMBL601019		0	449.54	0	4.89	66	Cc1n[nH]c(C)c1NC(=O)OCC(Oc1cccc2sc(C(=N)N)cc12)c1ccccc1	Ki	'='	58.0	nM	7.24			UO_0000065	16.10	0.31	2.35	5.74	False	CHEMBL1069636	Inhibition of uPA	B	BAO_0000357	single protein format	None	None	None	None	None	CHEMBL3286	Urokinase-type plasminogen activator	Homo sapiens	SINGLE PROTEIN	CHEMBL1156932	1	Scientific Literature	J. Med. Chem.	2010	None
CHEMBL604294		0	461.54	1	5.56	52-(s)	COc1ccc(NC(=O)OC[C@@H](Oc2cccc3sc(C(=N)N)cc23)c2ccccc2)cc1	Ki	'='	1631.0	nM	5.79			UO_0000065	12.54	0.24	0.23	5.43	False	CHEMBL1069636	Inhibition of uPA	B	BAO_0000357	single protein format	None	None	None	None	None	CHEMBL3286	Urokinase-type plasminogen activator	Homo sapiens	SINGLE PROTEIN	CHEMBL1156932	1	Scientific Literature	J. Med. Chem.	2010	None
CHEMBL171353		0	452.63	1	6.20	19	CSc1sc(C(=N)N)cc1-c1csc(Nc2ccc(OCc3ccccc3)cc2)n1	Ki	'='	180.0	nM	6.75			UO_0000065	14.90	0.31	0.54	8.03	False	CHEMBL815983	In vitro inhibitory activity against Urokinase-type plasminogen activator (microPa)	B	BAO_0000357	single protein format	None	None	None	None	None	CHEMBL3286	Urokinase-type plasminogen activator	Homo sapiens	SINGLE PROTEIN	CHEMBL1134012	1	Scientific Literature	Bioorg. Med. Chem. Lett.	2001	None
CHEMBL227421		0	385.83	0	0.93	26	CC(C)(NS(=O)(=O)c1ccc2c(Cl)cnc(N=C(N)N)c2c1)C(=O)O	IC50	'='	890.0	nM	6.05			UO_0000065	15.68	0.33	5.12	3.76	False	CHEMBL917029	Inhibition of human uPA in human wound fluid	B	BAO_0000357	single protein format	Homo sapiens	None	None	None	None	CHEMBL3286	Urokinase-type plasminogen activator	Homo sapiens	SINGLE PROTEIN	CHEMBL1139871	1	Scientific Literature	J. Med. Chem.	2007	None
CHEMBL1910638		0	521.62	1	4.75	5	N#C[C@H](CCCCN)NC(=O)c1ccc(OCc2ccncc2)c(NC(=O)Cc2ccc3ccccc3c2)c1	Inhibition	'='	20.0	%				UO_0000187					False	CHEMBL1912509	Inhibition of urokinase at 500 uM	B	BAO_0000357	single protein format	None	None	None	None	None	CHEMBL3286	Urokinase-type plasminogen activator	Homo sapiens	SINGLE PROTEIN	CHEMBL1909593	1	Scientific Literature	Bioorg. Med. Chem. Lett.	2011	None
CHEMBL80977		0	668.69	2	3.02	1c	C[C@H](NC(=O)[C@@H](CO)NC(=O)OCc1ccccc1)C(=O)NC(CCCCN=C(N)N)P(=O)(Oc1ccccc1)Oc1ccccc1	IC50	'='	250.0	nM	6.60			UO_0000065	9.87	0.19	3.58	3.05	False	CHEMBL873997	Inhibitory activity against Urokinase-type plasminogen activator	B	BAO_0000357	single protein format	None	None	None	None	None	CHEMBL3286	Urokinase-type plasminogen activator	Homo sapiens	SINGLE PROTEIN	CHEMBL1137073	1	Scientific Literature	J. Med. Chem.	2004	None
CHEMBL319035		0	581.76	1	0.69	(L)-28	CC1(C)C2CCC1(CCS(=O)(=O)N[C@H](Cc1cccc(C(=N)N)c1)C(=O)N1CCN(S(C)(=O)=O)CC1)C(=O)C2	Ki	'='	49000.0	nM	4.31			UO_0000065	7.41	0.15	3.62	2.52	False	CHEMBL817007	Inhibitory activity against UK.	B	BAO_0000357	single protein format	None	None	None	None	None	CHEMBL3286	Urokinase-type plasminogen activator	Homo sapiens	SINGLE PROTEIN	CHEMBL1130155	1	Scientific Literature	J. Med. Chem.	1997	None
CHEMBL290577		0	657.66	None	None	5	CCC(C)(C)C(NC(=O)[C@@H]1CCCN1C(=O)[C@H](Cc1ccccc1)NC(=O)OCc1ccccc1)B1O[C@@H]2CC3CC(C3(C)C)[C@]2(C)O1	Ki	'='	15.0	nM	7.82			UO_0000065	11.90	None	None	None	False	CHEMBL817633	Binding affinity against Urokinase plasminogen activator	B	BAO_0000357	single protein format	None	None	None	None	None	CHEMBL3286	Urokinase-type plasminogen activator	Homo sapiens	SINGLE PROTEIN	CHEMBL1128727	1	Scientific Literature	J. Med. Chem.	1995	None
CHEMBL558669		0	448.57	1	5.24	SI1, 68	Cc1ccc(CN2CCc3cc(NC(=O)c4ccc5cc(C(=N)N)ccc5c4)ccc3C2)cc1	Ki	'='	125.89	nM	6.90			UO_0000065	15.38	0.28	1.66	8.39	False	CHEMBL1026932	Inhibition of urokinase	B	BAO_0000357	single protein format	None	None	None	None	None	CHEMBL3286	Urokinase-type plasminogen activator	Homo sapiens	SINGLE PROTEIN	CHEMBL1158408	1	Scientific Literature	J. Med. Chem.	2009	None
CHEMBL62397		0	369.40	0	2.49	15e	N=C(N)c1cc2[nH]c(-c3cccc(OC[C@H]4CCCN4)c3O)nc2cc1F	Ki	'='	700.0	nM	6.16			UO_0000065	16.66	0.31	3.66	5.13	False	CHEMBL814361	Inhibition of urokinase-type plasminogen activator	B	BAO_0000357	single protein format	None	None	None	None	None	CHEMBL3286	Urokinase-type plasminogen activator	Homo sapiens	SINGLE PROTEIN	CHEMBL1135195	1	Scientific Literature	Bioorg. Med. Chem. Lett.	2002	None
CHEMBL227940		0	353.84	0	1.58	8	NC(N)=Nc1ncc(Cl)c2ccc(S(=O)(=O)N3CCCC3)cc12	Ki	'='	130.0	nM	6.89			UO_0000065	19.46	0.41	5.31	6.01	False	CHEMBL917014	Inhibition of human uPA	B	BAO_0000357	single protein format	Homo sapiens	None	None	None	None	CHEMBL3286	Urokinase-type plasminogen activator	Homo sapiens	SINGLE PROTEIN	CHEMBL1139871	1	Scientific Literature	J. Med. Chem.	2007	None
CHEMBL106869		0	450.56	0	2.64	1a	N=C(N)c1cccc(CC(NS(=O)(=O)c2ccc3ccccc3c2)C(=O)N2CCCC2)c1	Ki	'='	73000.0	nM	4.14			UO_0000065	9.18	0.18	1.50	3.56	False	CHEMBL760894	Compound was tested for inhibition of plasminogen activator urokinase (microPa).	B	BAO_0000357	single protein format	None	None	None	None	None	CHEMBL3286	Urokinase-type plasminogen activator	Homo sapiens	SINGLE PROTEIN	CHEMBL1131872	1	Scientific Literature	Bioorg. Med. Chem. Lett.	1999	None
CHEMBL177251		0	450.50	1	-1.43	10	C[C@@H](NC(=O)[C@@H](CO)NC(=O)OCc1ccccc1)C(=O)N[C@H]1CCCN(C(=N)N)C1O	IC50	'>'	2500.0	nM				UO_0000065					False	CHEMBL816999	The compound was tested in vitro for its inhibitory activity against human urokinase enzyme, activity expressed as IC50	B	BAO_0000357	single protein format	None	None	None	None	None	CHEMBL3286	Urokinase-type plasminogen activator	Homo sapiens	SINGLE PROTEIN	CHEMBL1133361	1	Scientific Literature	Bioorg. Med. Chem. Lett.	2000	None
CHEMBL417504		0	425.29	1	0.01	5o	N=C(N)NCCCC1NC(=O)CNC(=O)c2cc(CBr)ccc2NC1=O	Ratio	'='	14.0	M-1 s-1									False	CHEMBL817629	Ratio of inactivation to apparent binding constant against human urokinase; NI=no inhibition	B	BAO_0000357	single protein format	None	None	None	None	None	CHEMBL3286	Urokinase-type plasminogen activator	Homo sapiens	SINGLE PROTEIN	CHEMBL1126701	1	Scientific Literature	J. Med. Chem.	1993	None
CHEMBL99951		0	332.37	1	1.60	1	N=C(N)c1ccc2nc(Cc3nc4ccc(C(=N)N)cc4[nH]3)[nH]c2c1	Ki	'='	2330.0	nM	5.63			UO_0000065	16.95	0.31	4.03	3.59	False	CHEMBL817004	Inhibition constant against Urokinase	B	BAO_0000357	single protein format	None	None	None	None	None	CHEMBL3286	Urokinase-type plasminogen activator	Homo sapiens	SINGLE PROTEIN	CHEMBL1122336	1	Scientific Literature	J. Med. Chem.	1983	None
CHEMBL238902		0	476.56	1	-0.41	17	C[C@H](NC(=O)[C@@H](CO)NS(=O)(=O)Cc1ccccc1)C(=O)NCc1ccc(NC(=N)N)cc1	Ki	'='	16.0	nM	7.80			UO_0000065	16.36	0.32	8.21	4.18	False	CHEMBL902744	Inhibition of human uPA	B	BAO_0000357	single protein format	Homo sapiens	None	None	None	None	CHEMBL3286	Urokinase-type plasminogen activator	Homo sapiens	SINGLE PROTEIN	CHEMBL1138351	1	Scientific Literature	J. Med. Chem.	2007	None
CHEMBL253379		0	342.44	0	3.68	10	Cc1cc(C(=O)Nc2cccc(OC(C)C)c2)cc(C)c1OCCN	IC50	'='	2700.0	nM	5.57			UO_0000065	16.26	0.30	1.89	7.57	False	CHEMBL927669	Inhibition of uPA	B	BAO_0000357	single protein format	None	None	None	None	None	CHEMBL3286	Urokinase-type plasminogen activator	Homo sapiens	SINGLE PROTEIN	CHEMBL1140718	1	Scientific Literature	J. Med. Chem.	2008	None
CHEMBL111576		0	340.77	0	3.56	2	N=C(N)Nc1ncc(Cl)c2ccc(-c3cccc(C(=O)O)c3)cc12	IC50	'='	37.0	nM	7.43			UO_0000065	21.81	0.42	3.87	6.63	False	CHEMBL927669	Inhibition of uPA	B	BAO_0000357	single protein format	None	None	None	None	None	CHEMBL3286	Urokinase-type plasminogen activator	Homo sapiens	SINGLE PROTEIN	CHEMBL1140718	1	Scientific Literature	J. Med. Chem.	2008	None
CHEMBL2417907		0	527.58	1	4.61	19	COc1ccc(-c2ccc(C(=O)NCC(C)(C)C)cc2C(=O)O)c(C(=O)Nc2ccc3c(N)nccc3c2)n1	IC50	'='	31500.0	nM	4.50			UO_0000065	8.53	0.16	-0.11	2.88	False	CHEMBL2421093	Inhibition of human urokinase using S-2444 as substrate after 3 mins	B	BAO_0000357	single protein format	Homo sapiens	None	None	None	None	CHEMBL3286	Urokinase-type plasminogen activator	Homo sapiens	SINGLE PROTEIN	CHEMBL2417432	1	Scientific Literature	Bioorg. Med. Chem. Lett.	2013	None
CHEMBL540137		0	521.48	0	1.79	8o	C[S+](Cc1ccc2c(c1)C(=O)NCC(=O)NC(CCCCN)C(=O)N2)c1ccccc1.[Br-]	Ratio	'='	25.0	M-1 s-1									False	CHEMBL818206	Ratio of inactivation to apparent binding constant against human urokinase	B	BAO_0000357	single protein format	None	None	None	None	None	CHEMBL3286	Urokinase-type plasminogen activator	Homo sapiens	SINGLE PROTEIN	CHEMBL1126701	1	Scientific Literature	J. Med. Chem.	1993	None
CHEMBL2417904		0	533.59	2	3.13	1	COc1ccc(-c2ccc(C(=O)N[C@H](CO)C(C)(C)C)cc2C(=O)O)c(C(=O)Nc2ccc(C(=N)N)cc2)n1	IC50	'='	5900.0	nM	5.23			UO_0000065	9.80	0.18	2.10	2.79	False	CHEMBL2421093	Inhibition of human urokinase using S-2444 as substrate after 3 mins	B	BAO_0000357	single protein format	Homo sapiens	None	None	None	None	CHEMBL3286	Urokinase-type plasminogen activator	Homo sapiens	SINGLE PROTEIN	CHEMBL2417432	1	Scientific Literature	Bioorg. Med. Chem. Lett.	2013	None
CHEMBL422533		0	427.46	1	-0.01	9	N=C(N)c1ccc(CNC(=O)CNC(=O)[C@@H](CO)NC(=O)OCc2ccccc2)cc1	Ki	'='	4000.0	nM	5.40			UO_0000065	12.63	0.24	5.41	3.24	False	CHEMBL842154	In vitro inhibition of plasminogen activator urokinase.	B	BAO_0000357	single protein format	None	None	None	None	None	CHEMBL3286	Urokinase-type plasminogen activator	Homo sapiens	SINGLE PROTEIN	CHEMBL1135855	1	Scientific Literature	Bioorg. Med. Chem. Lett.	2002	None
CHEMBL158814		0	453.57	1	-0.44	15	N=C(N)c1ccc(CNC(=O)CNC(=O)[C@@H](CO)NS(=O)(=O)CC2CCCCC2)cc1	Ki	'='	48.0	nM	7.32			UO_0000065	16.14	0.32	7.76	4.19	False	CHEMBL842154	In vitro inhibition of plasminogen activator urokinase.	B	BAO_0000357	single protein format	None	None	None	None	None	CHEMBL3286	Urokinase-type plasminogen activator	Homo sapiens	SINGLE PROTEIN	CHEMBL1135855	1	Scientific Literature	Bioorg. Med. Chem. Lett.	2002	None
CHEMBL171642		0	439.43	1	5.69	30	CSc1sc(C(=N)N)cc1-c1csc(Nc2ccc(C)cc2Br)n1	Ki	'='	430.0	nM	6.37			UO_0000065	14.49	0.36	0.68	8.51	False	CHEMBL815983	In vitro inhibitory activity against Urokinase-type plasminogen activator (microPa)	B	BAO_0000357	single protein format	None	None	None	None	None	CHEMBL3286	Urokinase-type plasminogen activator	Homo sapiens	SINGLE PROTEIN	CHEMBL1134012	1	Scientific Literature	Bioorg. Med. Chem. Lett.	2001	None
CHEMBL153334		0	388.51	0	2.66	table 5	CC1CCN(C(=O)C(Cc2cccc(C(=N)N)c2)NC(=O)OC(C)(C)C)CC1	Ki	'='	56000.0	nM	4.25			UO_0000065	10.94	0.21	1.59	3.92	False	CHEMBL817634	Inhibitory activity against human urokinase plasminogen activator expressed as dissociation constant	B	BAO_0000357	single protein format	None	None	None	None	None	CHEMBL3286	Urokinase-type plasminogen activator	Homo sapiens	SINGLE PROTEIN	CHEMBL1131451	1	Scientific Literature	J. Med. Chem.	1998	None
CHEMBL50649		0	506.40	2	5.59	13	N=C(N)c1ccc2[nH]c(-c3cc(CCCC(=O)O)cc(Br)c3O)c(Cc3ccccc3)c2c1	Ki	'='	270.0	nM	6.57			UO_0000065	12.97	0.27	0.98	5.33	False	CHEMBL815985	Inhibitory activity against urokinase-type plasminogen activator (microPa) in human plasma	B	BAO_0000366	cell-free format	None	CHEMBL3559721	Plasma	None	None	CHEMBL3286	Urokinase-type plasminogen activator	Homo sapiens	SINGLE PROTEIN	CHEMBL1134132	1	Scientific Literature	Bioorg. Med. Chem. Lett.	2001	None
CHEMBL111575		0	373.46	0	4.70	34e	N=C(N)c1ccc2cc(C(=O)Nc3cccc(OC4CCCC4)c3)ccc2c1	Ki	'='	28.0	nM	7.55			UO_0000065	20.22	0.37	2.85	8.56	False	CHEMBL815981	Binding affinity to human urokinase-type plasminogen activator (microPa).	B	BAO_0000357	single protein format	None	None	None	None	None	CHEMBL3286	Urokinase-type plasminogen activator	Homo sapiens	SINGLE PROTEIN	CHEMBL1148377	1	Scientific Literature	J. Med. Chem.	2004	None
CHEMBL54467		0	212.26	0	2.05	20	N=C(N)Nc1cc(-c2ccccc2)ccn1	Ki	'='	7100.0	nM	5.15			UO_0000065	24.26	0.44	3.10	6.88	False	CHEMBL815977	In vitro inhibition of HWMT human urokinase Plasminogen activator.	B	BAO_0000357	single protein format	None	None	None	None	None	CHEMBL3286	Urokinase-type plasminogen activator	Homo sapiens	SINGLE PROTEIN	CHEMBL1136034	1	Scientific Literature	Bioorg. Med. Chem. Lett.	2002	None
CHEMBL2063410		0	293.66	0	2.76	12	C#CCCOc1oc(=O)c2cc([N+](=O)[O-])ccc2c1Cl	Activity						Active						False	CHEMBL2065974	Binding affinity to urokinase-type plasminogen activator assessed as protein labeling at 2 uM after 15 mins by fluorescent scanning method	B	BAO_0000357	single protein format	Homo sapiens	None	None	None	None	CHEMBL3286	Urokinase-type plasminogen activator	Homo sapiens	SINGLE PROTEIN	CHEMBL2062384	1	Scientific Literature	Bioorg. Med. Chem.	2012	None
CHEMBL206335	RAZAXABAN	0	528.47	1	4.25	BMS-561389, razaxaban	CN(C)Cc1nccn1-c1ccc(NC(=O)c2cc(C(F)(F)F)nn2-c2ccc3onc(N)c3c2)c(F)c1	Ki	'>'	2300.0	nM				UO_0000065					False	CHEMBL913640	Binding affinity to human urokinase	B	BAO_0000357	single protein format	Homo sapiens	None	None	None	None	CHEMBL3286	Urokinase-type plasminogen activator	Homo sapiens	SINGLE PROTEIN	CHEMBL1139730	1	Scientific Literature	Bioorg. Med. Chem. Lett.	2006	None
CHEMBL174813		0	530.50	1	-1.97	1a	CC(C)COC(=O)N[C@H](CO)C(=O)N[C@@H](C)C(=O)N[C@H]1CCCN(C(=N)N)C1O.O=C(O)C(F)(F)F	IC50	'='	23.1	nM	7.64			UO_0000065	18.34	0.36	9.61	4.02	False	CHEMBL816999	The compound was tested in vitro for its inhibitory activity against human urokinase enzyme, activity expressed as IC50	B	BAO_0000357	single protein format	None	None	None	None	None	CHEMBL3286	Urokinase-type plasminogen activator	Homo sapiens	SINGLE PROTEIN	CHEMBL1133361	1	Scientific Literature	Bioorg. Med. Chem. Lett.	2000	None
CHEMBL1160769		0	149.20	0	1.30	3	Cc1ccccc1NC(=N)N	Ki	'='	259000.0	nM		Outside typical range		UO_0000065					False	CHEMBL816645	Inhibition against Urokinase-type plasminogen activator	B	BAO_0000357	single protein format	None	None	None	None	None	CHEMBL3286	Urokinase-type plasminogen activator	Homo sapiens	SINGLE PROTEIN	CHEMBL1125001	1	Scientific Literature	J. Med. Chem.	1990	None
CHEMBL176140		0	532.52	1	4.81	DPC 423	CS(=O)(=O)c1ccccc1-c1ccc(NC(=O)c2cc(C(F)(F)F)nn2-c2cccc(CN)c2)c(F)c1	Ki	'>'	17000.0	nM				UO_0000065					False	CHEMBL827376	Binding affinity determined against human urokinase	B	BAO_0000357	single protein format	Homo sapiens	None	None	None	None	CHEMBL3286	Urokinase-type plasminogen activator	Homo sapiens	SINGLE PROTEIN	CHEMBL1145195	1	Scientific Literature	J. Med. Chem.	2005	None
CHEMBL184848		0	274.37	0	3.91	13a	N=C(N)c1ccc2cc(CCc3ccccc3)ccc2c1	Ki	'='	3183.0	nM	5.50			UO_0000065	20.04	0.36	1.59	11.02	True	CHEMBL830381	Binding affinity value against urokinase plasminogen activator	B	BAO_0000357	single protein format	None	None	None	None	None	CHEMBL3286	Urokinase-type plasminogen activator	Homo sapiens	SINGLE PROTEIN	CHEMBL1139552	1	Scientific Literature	Bioorg. Med. Chem. Lett.	2005	None
CHEMBL209910		0	668.91	1	2.95	18	CC(C)c1cc(C(C)C)c(S(=O)(=O)N[C@@H](Cc2cccc(C(=N)N)c2)C(=O)N2CCCN(C(=O)CCN=C(N)N)CC2)c(C(C)C)c1	Ki	'='	810.0	nM	6.09			UO_0000065	9.11	0.18	3.14	3.03	False	CHEMBL868542	Inhibition of uPA	B	BAO_0000357	single protein format	Homo sapiens	None	None	None	None	CHEMBL3286	Urokinase-type plasminogen activator	Homo sapiens	SINGLE PROTEIN	CHEMBL1138903	1	Scientific Literature	J. Med. Chem.	2006	None
CHEMBL212616		0	612.84	1	3.25	13	CC(C)c1cc(C(C)C)c(S(=O)(=O)N[C@@H](Cc2cccc(C(=N)N)c2)C(=O)N2CCN(C(=O)CCN)CC2)c(C(C)C)c1	Ki	'='	640.0	nM	6.19			UO_0000065	10.11	0.20	2.94	3.81	False	CHEMBL868542	Inhibition of uPA	B	BAO_0000357	single protein format	Homo sapiens	None	None	None	None	CHEMBL3286	Urokinase-type plasminogen activator	Homo sapiens	SINGLE PROTEIN	CHEMBL1138903	1	Scientific Literature	J. Med. Chem.	2006	None
CHEMBL211086		0	610.78	2	1.45	22	N=C(N)NCCC(=O)N1CCN(C(=O)[C@H](Cc2cccc(C(=N)N)c2)NS(=O)(=O)c2ccc(C3CCCCC3)cc2)CC1	Ki	'='	10500.0	nM	4.98			UO_0000065	8.15	0.16	3.53	2.51	False	CHEMBL868542	Inhibition of uPA	B	BAO_0000357	single protein format	Homo sapiens	None	None	None	None	CHEMBL3286	Urokinase-type plasminogen activator	Homo sapiens	SINGLE PROTEIN	CHEMBL1138903	1	Scientific Literature	J. Med. Chem.	2006	None
CHEMBL542969		0	281.78	0	1.99	SID92764769	Cl.O=C(/C=C/c1ccccc1)CCN1CCOCC1	Potency		58478.9	nM			inconclusive	UO_0000065					False	CHEMBL3215182	PubChem BioAssay. qHTS for Inhibitors of Cell Surface uPA Generation: Confirmatory Assay for Cherry-picked Compounds. (Class of assay: confirmatory)	F	BAO_0000019	assay format	None	None	None	None	None	CHEMBL3286	Urokinase-type plasminogen activator	Homo sapiens	SINGLE PROTEIN	CHEMBL1201862	7	PubChem BioAssays			None
CHEMBL381949		0	538.51	2	5.73	2g	CN(C)Cc1ccccc1-c1ccc(NC(=O)c2cc(C(F)(F)F)nn2-c2ccc3onc(N)c3c2)c(F)c1	Ki	'>'	13000.0	nM				UO_0000065					False	CHEMBL859930	Binding affinity to human urokinase	B	BAO_0000357	single protein format	Homo sapiens	None	None	None	None	CHEMBL3286	Urokinase-type plasminogen activator	Homo sapiens	SINGLE PROTEIN	CHEMBL1146127	1	Scientific Literature	Bioorg. Med. Chem. Lett.	2006	None
CHEMBL213352		0	538.58	1	4.08	39b	COc1ccc(-n2nc(C(N)=O)c3ncn(-c4ccc(-c5ccccc5CN5CCCC5)cc4F)c(=O)c32)cc1	Ki	'>'	13000.0	nM				UO_0000065					False	CHEMBL864740	Binding affinity to urokinase	B	BAO_0000357	single protein format	Homo sapiens	None	None	None	None	CHEMBL3286	Urokinase-type plasminogen activator	Homo sapiens	SINGLE PROTEIN	CHEMBL1138952	1	Scientific Literature	Bioorg. Med. Chem. Lett.	2006	None
CHEMBL595250		0	431.50	0	2.84	SID7968167	Cc1ccc2oc(=O)c3cnn(CC(=O)Nc4ccccc4N4CCN(C)CC4)c3c2c1	Potency		9268.3	nM			active	UO_0000065					False	CHEMBL3215182	PubChem BioAssay. qHTS for Inhibitors of Cell Surface uPA Generation: Confirmatory Assay for Cherry-picked Compounds. (Class of assay: confirmatory)	F	BAO_0000019	assay format	None	None	None	None	None	CHEMBL3286	Urokinase-type plasminogen activator	Homo sapiens	SINGLE PROTEIN	CHEMBL1201862	7	PubChem BioAssays			None
CHEMBL1515942		0	393.94	0	4.81	SID56324098	Cc1noc(C)c1CSCC(=O)Nc1cc(Cl)ccc1N1CCCCC1	Potency		7362.1	nM			inconclusive	UO_0000065					False	CHEMBL3215182	PubChem BioAssay. qHTS for Inhibitors of Cell Surface uPA Generation: Confirmatory Assay for Cherry-picked Compounds. (Class of assay: confirmatory)	F	BAO_0000019	assay format	None	None	None	None	None	CHEMBL3286	Urokinase-type plasminogen activator	Homo sapiens	SINGLE PROTEIN	CHEMBL1201862	7	PubChem BioAssays			None
CHEMBL1730446		0	672.63	1	3.22	SID85274116	COC(=O)[C@]1(Cc2ccccc2)N[C@H](CN(C)C(=O)Nc2ccc(F)cc2)[C@@H]2C(=O)N(Cc3ccccc3)C(=O)[C@@H]21.O=C(O)C(F)(F)F	Potency		11668.1	nM			inconclusive	UO_0000065					False	CHEMBL3215182	PubChem BioAssay. qHTS for Inhibitors of Cell Surface uPA Generation: Confirmatory Assay for Cherry-picked Compounds. (Class of assay: confirmatory)	F	BAO_0000019	assay format	None	None	None	None	None	CHEMBL3286	Urokinase-type plasminogen activator	Homo sapiens	SINGLE PROTEIN	CHEMBL1201862	7	PubChem BioAssays			None
CHEMBL1565340		0	419.46	0	3.01	SID49669671	COC(=O)c1c(NC(=O)c2c(OC)cccc2OC)sc2c1C(C(=O)OC)CC2	Potency		29308.9	nM			active	UO_0000065					False	CHEMBL3215182	PubChem BioAssay. qHTS for Inhibitors of Cell Surface uPA Generation: Confirmatory Assay for Cherry-picked Compounds. (Class of assay: confirmatory)	F	BAO_0000019	assay format	None	None	None	None	None	CHEMBL3286	Urokinase-type plasminogen activator	Homo sapiens	SINGLE PROTEIN	CHEMBL1201862	7	PubChem BioAssays			None
CHEMBL379960		0	626.87	1	3.64	15	CC(C)c1cc(C(C)C)c(S(=O)(=O)N[C@@H](Cc2cccc(C(=N)N)c2)C(=O)N2CCN(C(=O)CCCN)CC2)c(C(C)C)c1	Ki	'='	1100.0	nM	5.96			UO_0000065	9.51	0.18	2.32	3.66	False	CHEMBL868542	Inhibition of uPA	B	BAO_0000357	single protein format	Homo sapiens	None	None	None	None	CHEMBL3286	Urokinase-type plasminogen activator	Homo sapiens	SINGLE PROTEIN	CHEMBL1138903	1	Scientific Literature	J. Med. Chem.	2006	None
CHEMBL3289030		0	483.50	1	5.23	22	N=C(N)c1ccc(Oc2cc(Oc3ccc(C(=N)N)cc3)cc(C(=O)Nc3ccc(F)cc3)c2)cc1	Ki	'='	20.0	nM	7.70			UO_0000065	15.92	0.29	2.47	5.23	False	CHEMBL3294775	Inhibition of human urine urokinase using L-PyroGlu-Gly-Arg-pNA.HCl substrate at 5 uM	B	BAO_0000357	single protein format	Homo sapiens	CHEMBL3638201	Urine	None	None	CHEMBL3286	Urokinase-type plasminogen activator	Homo sapiens	SINGLE PROTEIN	CHEMBL3286254	1	Scientific Literature	Bioorg. Med. Chem.	2014	None
CHEMBL3289026		0	544.61	1	4.19	18	CCOC(=O)N1CCC(NC(=O)c2cc(Oc3ccc(C(=N)N)cc3)cc(Oc3ccc(C(=N)N)cc3)c2)CC1	Ki	'='	6.0	nM	8.22			UO_0000065	15.10	0.28	4.03	4.65	False	CHEMBL3294775	Inhibition of human urine urokinase using L-PyroGlu-Gly-Arg-pNA.HCl substrate at 5 uM	B	BAO_0000357	single protein format	Homo sapiens	CHEMBL3638201	Urine	None	None	CHEMBL3286	Urokinase-type plasminogen activator	Homo sapiens	SINGLE PROTEIN	CHEMBL3286254	1	Scientific Literature	Bioorg. Med. Chem.	2014	None
CHEMBL144342		0	466.47	0	3.39	7n	O=C(Nc1ccc(C(=O)OCN2C(=O)c3ccccc3S2(=O)=O)cc1)OCc1ccccc1	IC50						Not Determined						False	CHEMBL816998	Inhibitory activity was measured against urokinase; Not tested	B	BAO_0000357	single protein format	None	None	None	None	None	CHEMBL3286	Urokinase-type plasminogen activator	Homo sapiens	SINGLE PROTEIN	CHEMBL1131519	1	Scientific Literature	J. Med. Chem.	1998	None
CHEMBL321960		0	215.26	0	2.04	14	CCC(=O)c1cc2ccc(C(=N)N)cc2[nH]1	Ki	'='	40300.0	nM	4.39			UO_0000065	20.42	0.38	2.35	5.31	False	CHEMBL817004	Inhibition constant against Urokinase	B	BAO_0000357	single protein format	None	None	None	None	None	CHEMBL3286	Urokinase-type plasminogen activator	Homo sapiens	SINGLE PROTEIN	CHEMBL1122336	1	Scientific Literature	J. Med. Chem.	1983	None
CHEMBL212209		0	668.91	1	2.95	14	CC(C)c1cc(C(C)C)c(S(=O)(=O)N[C@@H](Cc2cccc(C(=N)N)c2)C(=O)N2CCN(C(=O)CCCN=C(N)N)CC2)c(C(C)C)c1	Ki	'='	260.0	nM	6.58			UO_0000065	9.84	0.19	3.64	3.28	False	CHEMBL868542	Inhibition of uPA	B	BAO_0000357	single protein format	Homo sapiens	None	None	None	None	CHEMBL3286	Urokinase-type plasminogen activator	Homo sapiens	SINGLE PROTEIN	CHEMBL1138903	1	Scientific Literature	J. Med. Chem.	2006	None
CHEMBL210244		0	654.88	1	2.56	2S	CC(C)c1cc(C(C)C)c(S(=O)(=O)N[C@@H](Cc2cccc(C(=N)N)c2)C(=O)N2CCN(C(=O)CCN=C(N)N)CC2)c(C(C)C)c1	Ki	'='	820.0	nM	6.09			UO_0000065	9.29	0.18	3.53	3.03	False	CHEMBL868542	Inhibition of uPA	B	BAO_0000357	single protein format	Homo sapiens	None	None	None	None	CHEMBL3286	Urokinase-type plasminogen activator	Homo sapiens	SINGLE PROTEIN	CHEMBL1138903	1	Scientific Literature	J. Med. Chem.	2006	None
CHEMBL287918		0	733.76	None	None	20	CCCCCC(NC(=O)[C@@H]1CCCN1C(=O)[C@@H](NC(=O)OCc1ccccc1)C(c1ccccc1)c1ccccc1)B1O[C@@H]2CC3CC(C3(C)C)[C@]2(C)O1	Ki	'='	540.0	nM	6.27			UO_0000065	8.54	None	None	None	False	CHEMBL817633	Binding affinity against Urokinase plasminogen activator	B	BAO_0000357	single protein format	None	None	None	None	None	CHEMBL3286	Urokinase-type plasminogen activator	Homo sapiens	SINGLE PROTEIN	CHEMBL1128727	1	Scientific Literature	J. Med. Chem.	1995	None
CHEMBL322894		0	187.25	0	1.95	9	CCn1ccc2cc(C(=N)N)ccc21	Ki	'='	280000.0	nM		Outside typical range		UO_0000065					False	CHEMBL817004	Inhibition constant against Urokinase	B	BAO_0000357	single protein format	None	None	None	None	None	CHEMBL3286	Urokinase-type plasminogen activator	Homo sapiens	SINGLE PROTEIN	CHEMBL1122336	1	Scientific Literature	J. Med. Chem.	1983	None
CHEMBL418050		0	753.75	None	None	24	CC1(C)C2CC1[C@]1(C)OB(C(Cc3ccccc3)NC(=O)[C@@H]3CCCN3C(=O)[C@@H](NC(=O)OCc3ccccc3)C(c3ccccc3)c3ccccc3)O[C@@H]1C2	Ki	'>'	48.0	nM				UO_0000065					False	CHEMBL817633	Binding affinity against Urokinase plasminogen activator	B	BAO_0000357	single protein format	None	None	None	None	None	CHEMBL3286	Urokinase-type plasminogen activator	Homo sapiens	SINGLE PROTEIN	CHEMBL1128727	1	Scientific Literature	J. Med. Chem.	1995	None
CHEMBL417409		0	299.33	0	2.33	4h	CCOc1ccc(C(=O)Nc2ccc(C(=N)N)cc2)c(O)c1	Ki	'='	650.0	nM	6.19			UO_0000065	20.67	0.38	3.86	5.71	False	CHEMBL814362	Inhibition of urokinase-type plasminogen activator (microPa)	B	BAO_0000357	single protein format	None	None	None	None	None	CHEMBL3286	Urokinase-type plasminogen activator	Homo sapiens	SINGLE PROTEIN	CHEMBL1135196	1	Scientific Literature	Bioorg. Med. Chem. Lett.	2002	None
CHEMBL325094		0	292.34	0	3.12	4g	N=C(N)Nc1nccc2c(OCc3ccccc3)cccc12	Ki	'='	4800.0	nM	5.32			UO_0000065	18.19	0.33	2.20	6.33	False	CHEMBL814354	Inhibitory activity against human urokinase-type plasminogen activator was evaluated using S-2444 as substrate	B	BAO_0000357	single protein format	None	None	None	None	None	CHEMBL3286	Urokinase-type plasminogen activator	Homo sapiens	SINGLE PROTEIN	CHEMBL1146651	1	Scientific Literature	Bioorg. Med. Chem. Lett.	2004	None
CHEMBL344560		0	418.43	0	1.65	7b	O=C(CCNC(=O)OCc1ccccc1)OCN1C(=O)c2ccccc2S1(=O)=O	IC50	'>'	33000.0	nM				UO_0000065					False	CHEMBL816997	Inhibitory activity was measured against urokinase.	B	BAO_0000357	single protein format	None	None	None	None	None	CHEMBL3286	Urokinase-type plasminogen activator	Homo sapiens	SINGLE PROTEIN	CHEMBL1131519	1	Scientific Literature	J. Med. Chem.	1998	None
CHEMBL29250		0	331.49	0	4.54	5	CSc1sc(C(=N)N)cc1-c1csc(-c2ccccc2)n1	Ki	'='	200.0	nM	6.70			UO_0000065	20.21	0.44	2.16	10.67	False	CHEMBL817635	Inhibitory activity against serine protease urokinase-type plasminogen activator (microPa)	B	BAO_0000357	single protein format	None	None	None	None	None	CHEMBL3286	Urokinase-type plasminogen activator	Homo sapiens	SINGLE PROTEIN	CHEMBL1134078	1	Scientific Literature	Bioorg. Med. Chem. Lett.	2001	None
CHEMBL1160765		0	193.21	0	0.78	13	COC(=O)c1ccc(NC(=N)N)cc1	Ki	'='	1448771.85	nM		Outside typical range		UO_0000065					False	CHEMBL814351	log1/Ki value was calculated against Urokinase-type plasminogen activator	B	BAO_0000357	single protein format	None	None	None	None	None	CHEMBL3286	Urokinase-type plasminogen activator	Homo sapiens	SINGLE PROTEIN	CHEMBL1125001	1	Scientific Literature	J. Med. Chem.	1990	None
CHEMBL345435		0	547.63	1	1.00	20	CC(C)COC(=O)OC[C@@H](NS(=O)(=O)Cc1ccccc1)C(=O)NCC(=O)NCc1ccc(C(=N)N)cc1	Ki	'='	500.0	nM	6.30			UO_0000065	11.51	0.23	5.30	3.32	False	CHEMBL842154	In vitro inhibition of plasminogen activator urokinase.	B	BAO_0000357	single protein format	None	None	None	None	None	CHEMBL3286	Urokinase-type plasminogen activator	Homo sapiens	SINGLE PROTEIN	CHEMBL1135855	1	Scientific Literature	Bioorg. Med. Chem. Lett.	2002	None
CHEMBL3740931		0	280.34	0	2.25	15a	N=C(N)Nc1ccc(CNc2cnc3ccccn23)cc1	IC50	'='	9040.0	nM	5.04			UO_0000065	17.99	0.33	2.79	5.53	False	CHEMBL3743968	Inhibition of human uPA using pyro-Glu-Gly-Arg-pNA as substrate assessed as para-nitroaniline release from substrate measured for 5 mins by spectrophotometric assay	B	BAO_0000357	single protein format	Homo sapiens	None	None	None	None	CHEMBL3286	Urokinase-type plasminogen activator	Homo sapiens	SINGLE PROTEIN	CHEMBL3739387	1	Scientific Literature	J. Med. Chem.	2015	None
CHEMBL3740973		0	391.48	0	2.92	25d	N=C(N)Nc1ccc(CNc2cnc3cc(C(=O)NC4CCCC4)ccn23)cc1	IC50	'='	174.0	nM	6.76			UO_0000065	17.27	0.32	3.84	5.62	False	CHEMBL3743968	Inhibition of human uPA using pyro-Glu-Gly-Arg-pNA as substrate assessed as para-nitroaniline release from substrate measured for 5 mins by spectrophotometric assay	B	BAO_0000357	single protein format	Homo sapiens	None	None	None	None	CHEMBL3286	Urokinase-type plasminogen activator	Homo sapiens	SINGLE PROTEIN	CHEMBL3739387	1	Scientific Literature	J. Med. Chem.	2015	None
CHEMBL1159957		0	369.21	0	3.68	Lactone 20	C=C1CC(c2ccc(NC(=N)N)cc2)C/C(=C\I)O1	ka	'='	2.61	min-1									False	CHEMBL817259	Rate constant of acylation on Urokinase-type plasminogen activator elastase was determined at 0 percent and at 98 minutes for maximum inhibition and no enzyme activity was recovered over the 2 h-time	B	BAO_0000357	single protein format	None	None	None	None	None	CHEMBL3286	Urokinase-type plasminogen activator	Homo sapiens	SINGLE PROTEIN	CHEMBL1126229	1	Scientific Literature	Bioorg. Med. Chem. Lett.	1992	None
CHEMBL3752047		0	658.12	1	3.17	21	CN1CCN(C(=O)Nc2ccc(C[C@H](NC(=O)/C=C/c3cc(Cl)ccc3-n3cnnn3)C(=O)Nc3ccc(C(=O)O)cc3)cc2)CC1	Ki	'>'	15000.0	nM				UO_0000065					False	CHEMBL3757029	Inhibition of human urokinase	B	BAO_0000357	single protein format	Homo sapiens	None	None	None	None	CHEMBL3286	Urokinase-type plasminogen activator	Homo sapiens	SINGLE PROTEIN	CHEMBL3751839	1	Scientific Literature	Bioorg. Med. Chem. Lett.	2016	None
CHEMBL3741382		0	238.29	0	2.54	15f	NCc1ccc(Nc2cnc3ccccn23)cc1	IC50	'>'	500000.0	nM		Outside typical range		UO_0000065					False	CHEMBL3743968	Inhibition of human uPA using pyro-Glu-Gly-Arg-pNA as substrate assessed as para-nitroaniline release from substrate measured for 5 mins by spectrophotometric assay	B	BAO_0000357	single protein format	Homo sapiens	None	None	None	None	CHEMBL3286	Urokinase-type plasminogen activator	Homo sapiens	SINGLE PROTEIN	CHEMBL3739387	1	Scientific Literature	J. Med. Chem.	2015	None
CHEMBL172162		0	376.53	0	4.63	17	COc1cccc(Nc2nc(-c3cc(C(=N)N)sc3SC)cs2)c1	Ki	'='	280.0	nM	6.55			UO_0000065	17.40	0.37	1.92	7.80	False	CHEMBL815983	In vitro inhibitory activity against Urokinase-type plasminogen activator (microPa)	B	BAO_0000357	single protein format	None	None	None	None	None	CHEMBL3286	Urokinase-type plasminogen activator	Homo sapiens	SINGLE PROTEIN	CHEMBL1134012	1	Scientific Literature	Bioorg. Med. Chem. Lett.	2001	None
CHEMBL1910421		0	387.53	0	1.22	1, D-Ile-Phe-Lys-CN	CC[C@@H](C)[C@@H](N)C(=O)N[C@@H](Cc1ccccc1)C(=O)N[C@H](C#N)CCCCN	Inhibition	'='	15.0	%				UO_0000187					False	CHEMBL1912989	Inhibition of urokinase at 1000 uM	B	BAO_0000357	single protein format	None	None	None	None	None	CHEMBL3286	Urokinase-type plasminogen activator	Homo sapiens	SINGLE PROTEIN	CHEMBL1909593	1	Scientific Literature	Bioorg. Med. Chem. Lett.	2011	None
CHEMBL2180877		0	1903.17	None	None	UK18	CC(C)[C@@H]1NC(=O)[C@H](CCC(=O)O)NC(=O)[C@H](Cc2ccc(O)cc2)NC(=O)[C@H](CCCNC(=N)N)NC(=O)[C@H](CO)NC(=O)[C@@H](NC(=O)[C@H](C)N)CSCc2cc3cc(c2)CSC[C@H](NC(=O)[C@H](CC(=O)O)NC1=O)C(=O)N[C@@H](CCCNC(=N)N)C(=O)NCC(=O)N[C@@H](CCCNC(=N)N)C(=O)NCC(=O)N[C@@H](CO)C(=O)N[C@@H](C)C(=O)N[C@H](C(=O)NCC(N)=O)CSC3	Ki	'='	53.0	nM	7.28			UO_0000065	3.82	None	None	None	False	CHEMBL3135848	Inhibition of human uPA using Z-Gly-Gly-Arg-AMC as substrate after 30 mins by fluorescence assay	B	BAO_0000357	single protein format	Homo sapiens	None	None	None	None	CHEMBL3286	Urokinase-type plasminogen activator	Homo sapiens	SINGLE PROTEIN	CHEMBL3132755	1	Scientific Literature	MedChemComm	2013	None
CHEMBL319997		0	302.34	0	3.37	6q	N=C(N)c1ccc2[nH]c(-c3ccc4ccccc4c3O)nc2c1	Ki	'='	3900.0	nM	5.41			UO_0000065	17.89	0.32	2.04	5.48	False	CHEMBL842145	ComInhibition of Human Serine Protease Urokinase Plasminogen Activator (u-PA).	B	BAO_0000357	single protein format	None	None	None	None	None	CHEMBL3286	Urokinase-type plasminogen activator	Homo sapiens	SINGLE PROTEIN	CHEMBL1134564	1	Scientific Literature	J. Med. Chem.	2001	None
CHEMBL48608		0	344.21	0	3.90	22a	Cc1cc(Br)c(O)c(-c2cc3cc(C(=N)N)ccc3[nH]2)c1	Ki	'='	55.0	nM	7.26			UO_0000065	21.09	0.47	3.36	8.45	False	CHEMBL842145	ComInhibition of Human Serine Protease Urokinase Plasminogen Activator (u-PA).	B	BAO_0000357	single protein format	None	None	None	None	None	CHEMBL3286	Urokinase-type plasminogen activator	Homo sapiens	SINGLE PROTEIN	CHEMBL1134564	1	Scientific Literature	J. Med. Chem.	2001	None
CHEMBL92277		0	270.27	0	2.36	6d	N=C(N)c1ccc2[nH]c(-c3cc(F)ccc3O)nc2c1	Ki	'='	2800.0	nM	5.55			UO_0000065	20.55	0.38	3.19	5.62	False	CHEMBL842145	ComInhibition of Human Serine Protease Urokinase Plasminogen Activator (u-PA).	B	BAO_0000357	single protein format	None	None	None	None	None	CHEMBL3286	Urokinase-type plasminogen activator	Homo sapiens	SINGLE PROTEIN	CHEMBL1134564	1	Scientific Literature	J. Med. Chem.	2001	None
CHEMBL397251		0	463.92	0	-0.16	19	NCc1ccc(Cl)cc1CNC(=O)CNC(=O)C(CCc1cccc[n+]1[O-])NCC(=O)O	Ki	'>'	5000.0	nM				UO_0000065					False	CHEMBL889050	Inhibition of uPA	B	BAO_0000357	single protein format	None	None	None	None	None	CHEMBL3286	Urokinase-type plasminogen activator	Homo sapiens	SINGLE PROTEIN	CHEMBL1145355	1	Scientific Literature	Bioorg. Med. Chem. Lett.	2007	None
CHEMBL231089		0	502.62	1	1.23	9	O=C(CNC(=O)C(CCc1cccc[n+]1[O-])NS(=O)(=O)Cc1ccccc1)NCc1cccs1	Ki	'>'	5000.0	nM				UO_0000065					False	CHEMBL889050	Inhibition of uPA	B	BAO_0000357	single protein format	None	None	None	None	None	CHEMBL3286	Urokinase-type plasminogen activator	Homo sapiens	SINGLE PROTEIN	CHEMBL1145355	1	Scientific Literature	Bioorg. Med. Chem. Lett.	2007	None
CHEMBL60088		0	302.14	0	2.79	1	N=C(N)c1cc2c(I)cccc2s1	IC50	'='	210.0	nM	6.68			UO_0000065	22.10	0.70	3.89	13.39	False	CHEMBL1069649	Inhibition of uPA	B	BAO_0000357	single protein format	None	None	None	None	None	CHEMBL3286	Urokinase-type plasminogen activator	Homo sapiens	SINGLE PROTEIN	CHEMBL1156933	1	Scientific Literature	J. Med. Chem.	2010	None
CHEMBL450077		0	3608.85	None	None	s-variegin	CC[C@H](C)[C@H](NC(=O)[C@H](C)NC(=O)[C@H](CCC(=O)O)NC(=O)[C@H](Cc1ccccc1)NC(=O)[C@H](CC(=O)O)NC(=O)[C@H](Cc1ccccc1)NC(=O)[C@@H]1CCCN1C(=O)[C@@H]1CCCN1C(=O)[C@H](C)NC(=O)[C@@H](NC(=O)[C@H](CCCCN)NC(=O)[C@H](Cc1cnc[nH]1)NC(=O)[C@H](CCSC)NC(=O)[C@H](CCCCN)NC(=O)[C@@H]1CCCN1C(=O)[C@H](CCC(=O)O)NC(=O)[C@H](C)NC(=O)[C@@H](NC(=O)[C@H](CC(=O)O)NC(=O)CNC(=O)[C@H](CCC(N)=O)NC(=O)[C@H](CC(=O)O)NC(=O)[C@@H](…	Inhibition	'<='	5.0	%				UO_0000187					False	CHEMBL990489	Inhibition of human urokinase at 1 uM	B	BAO_0000357	single protein format	Homo sapiens	None	None	None	None	CHEMBL3286	Urokinase-type plasminogen activator	Homo sapiens	SINGLE PROTEIN	CHEMBL1156495	1	Scientific Literature	J. Biol. Chem.	2007	None
CHEMBL124692		0	190.27	0	2.49	B428	Cc1cccc2sc(C(=N)N)cc12	IC50	'='	500.0	nM	6.30			UO_0000065	33.12	0.66	3.81	12.63	False	CHEMBL873883	Inhibitory activity against Urokinase-type plasminogen activator	B	BAO_0000357	single protein format	None	None	None	None	None	CHEMBL3286	Urokinase-type plasminogen activator	Homo sapiens	SINGLE PROTEIN	CHEMBL1133467	1	Scientific Literature	J. Med. Chem.	2000	None
CHEMBL111042		0	319.36	0	3.38	34a	COc1cccc(NC(=O)c2ccc3cc(C(=N)N)ccc3c2)c1	Ki	'='	233.0	nM	6.63			UO_0000065	20.77	0.38	3.25	7.52	False	CHEMBL815981	Binding affinity to human urokinase-type plasminogen activator (microPa).	B	BAO_0000357	single protein format	None	None	None	None	None	CHEMBL3286	Urokinase-type plasminogen activator	Homo sapiens	SINGLE PROTEIN	CHEMBL1148377	1	Scientific Literature	J. Med. Chem.	2004	None
CHEMBL96917		0	236.28	0	2.51	6a	N=C(N)c1ccc2[nH]c(-c3ccccc3)nc2c1	Ki	'='	55000.0	nM	4.26			UO_0000065	18.03	0.32	1.75	5.42	False	CHEMBL842145	ComInhibition of Human Serine Protease Urokinase Plasminogen Activator (u-PA).	B	BAO_0000357	single protein format	None	None	None	None	None	CHEMBL3286	Urokinase-type plasminogen activator	Homo sapiens	SINGLE PROTEIN	CHEMBL1134564	1	Scientific Literature	J. Med. Chem.	2001	None
CHEMBL571567		0	448.43	1	5.77	13	NCc1cccc(-c2cccc(Oc3nc(Oc4cccc(C(=O)O)c4)c(F)cc3F)c2)c1	IC50	'='	20000.0	nM	4.70			UO_0000065	10.48	0.19	-1.07	4.96	False	CHEMBL1042862	Inhibition of uPA	B	BAO_0000357	single protein format	None	None	None	None	None	CHEMBL3286	Urokinase-type plasminogen activator	Homo sapiens	SINGLE PROTEIN	CHEMBL1156011	1	Scientific Literature	Bioorg. Med. Chem. Lett.	2009	None
CHEMBL1159946		0	371.18	0	2.69	Lactone 16	N=C(N)Nc1ccc(C2CC/C(=C\I)OC2=O)cc1	ka/Ki	'='	117.0	uM-1 min-1									False	CHEMBL818323	Specificity constant on Urokinase-type plasminogen activator was determined at 0 percent and at 98 minutes for maximum inhibition and no enzyme activity was recovered over the 2 h-time	B	BAO_0000357	single protein format	None	None	None	None	None	CHEMBL3286	Urokinase-type plasminogen activator	Homo sapiens	SINGLE PROTEIN	CHEMBL1126229	1	Scientific Literature	Bioorg. Med. Chem. Lett.	1992	None
CHEMBL539738		0	358.41	0	3.01	SI1, 21	N=C(N)NC(=O)c1ccc(/C=C/c2ccccc2)c(Nc2ncccn2)c1	Ki	'='	10000.0	nM	5.00			UO_0000065	13.95	0.25	1.99	4.28	False	CHEMBL1026932	Inhibition of urokinase	B	BAO_0000357	single protein format	None	None	None	None	None	CHEMBL3286	Urokinase-type plasminogen activator	Homo sapiens	SINGLE PROTEIN	CHEMBL1158408	1	Scientific Literature	J. Med. Chem.	2009	None
CHEMBL105171		0	170.22	0	2.12	SI1, 22	N=C(N)c1ccc2ccccc2c1	Ki	'='	6309.57	nM	5.20			UO_0000065	30.55	0.55	3.08	10.43	False	CHEMBL1026932	Inhibition of urokinase	B	BAO_0000357	single protein format	None	None	None	None	None	CHEMBL3286	Urokinase-type plasminogen activator	Homo sapiens	SINGLE PROTEIN	CHEMBL1158408	1	Scientific Literature	J. Med. Chem.	2009	None
CHEMBL104241		0	464.59	0	3.03	table 4	N=C(N)c1cccc(CC(NS(=O)(=O)c2ccc3ccccc3c2)C(=O)N2CCCCC2)c1	Ki	'='	38000.0	nM	4.42			UO_0000065	9.51	0.18	1.39	3.80	True	CHEMBL817634	Inhibitory activity against human urokinase plasminogen activator expressed as dissociation constant	B	BAO_0000357	single protein format	None	None	None	None	None	CHEMBL3286	Urokinase-type plasminogen activator	Homo sapiens	SINGLE PROTEIN	CHEMBL1131451	1	Scientific Literature	J. Med. Chem.	1998	None
CHEMBL229036		0	586.13	1	2.51	32	NCc1ccc(Cl)cc1CNC(=O)[C@@H]1CCCN1C(=O)[C@@H](CCc1cccc[n+]1[O-])NCC(=O)OC1CCCCC1	Ki	'>'	5000.0	nM				UO_0000065					False	CHEMBL889050	Inhibition of uPA	B	BAO_0000357	single protein format	None	None	None	None	None	CHEMBL3286	Urokinase-type plasminogen activator	Homo sapiens	SINGLE PROTEIN	CHEMBL1145355	1	Scientific Literature	Bioorg. Med. Chem. Lett.	2007	None
CHEMBL228341		0	588.15	1	2.75	31	CCCCCCOC(=O)CN[C@H](CCc1cccc[n+]1[O-])C(=O)N1CCC[C@H]1C(=O)NCc1cc(Cl)ccc1CN	Ki	'>'	5000.0	nM				UO_0000065					False	CHEMBL889050	Inhibition of uPA	B	BAO_0000357	single protein format	None	None	None	None	None	CHEMBL3286	Urokinase-type plasminogen activator	Homo sapiens	SINGLE PROTEIN	CHEMBL1145355	1	Scientific Literature	Bioorg. Med. Chem. Lett.	2007	None
CHEMBL2409451		0	325.28	0	2.42	14a	COC(=O)c1nn(C(=O)c2ccccc2)c2ccc([N+](=O)[O-])cc12	IC50	'='	620.0	nM	6.21			UO_0000065	19.08	0.35	3.79	5.95	False	CHEMBL2412033	Inhibition of human urokinase using benzyloxycarbonyl-Gly-Gly-Arg-7-amino-4-methylcoumarin as substrate by fluorescence microplate reader analysis	B	BAO_0000357	single protein format	Homo sapiens	None	None	None	None	CHEMBL3286	Urokinase-type plasminogen activator	Homo sapiens	SINGLE PROTEIN	CHEMBL2406965	1	Scientific Literature	J. Med. Chem.	2013	None
CHEMBL571566		0	478.45	1	5.78	29	Cc1ccc(C(=O)O)c(Oc2nc(Oc3cc(O)cc(-c4cccc(CN)c4)c3)c(F)cc2F)c1	IC50	'='	23.0	nM	7.64			UO_0000065	15.96	0.30	1.86	6.65	False	CHEMBL1042862	Inhibition of uPA	B	BAO_0000357	single protein format	None	None	None	None	None	CHEMBL3286	Urokinase-type plasminogen activator	Homo sapiens	SINGLE PROTEIN	CHEMBL1156011	1	Scientific Literature	Bioorg. Med. Chem. Lett.	2009	None
CHEMBL570696		0	478.45	1	5.78	23	COc1ccc(C(=O)O)c(Oc2nc(Oc3cccc(-c4cccc(CN)c4)c3)c(F)cc2F)c1	IC50	'='	220.0	nM	6.66			UO_0000065	13.91	0.26	0.88	6.41	False	CHEMBL1042862	Inhibition of uPA	B	BAO_0000357	single protein format	None	None	None	None	None	CHEMBL3286	Urokinase-type plasminogen activator	Homo sapiens	SINGLE PROTEIN	CHEMBL1156011	1	Scientific Literature	Bioorg. Med. Chem. Lett.	2009	None
CHEMBL571394		0	486.48	1	5.35	17	Cc1ccc(-n2cnnn2)c(Oc2nc(Oc3cccc(-c4cccc(CN)c4)c3)c(F)cc2F)c1	IC50	'='	13000.0	nM	4.89			UO_0000065	10.04	0.19	-0.46	4.84	False	CHEMBL1042862	Inhibition of uPA	B	BAO_0000357	single protein format	None	None	None	None	None	CHEMBL3286	Urokinase-type plasminogen activator	Homo sapiens	SINGLE PROTEIN	CHEMBL1156011	1	Scientific Literature	Bioorg. Med. Chem. Lett.	2009	None
CHEMBL572040		0	448.43	1	5.77	12	NCc1cccc(-c2cccc(Oc3nc(Oc4ccccc4C(=O)O)c(F)cc3F)c2)c1	IC50	'='	840.0	nM	6.08			UO_0000065	13.55	0.25	0.31	6.42	False	CHEMBL1042862	Inhibition of uPA	B	BAO_0000357	single protein format	None	None	None	None	None	CHEMBL3286	Urokinase-type plasminogen activator	Homo sapiens	SINGLE PROTEIN	CHEMBL1156011	1	Scientific Literature	Bioorg. Med. Chem. Lett.	2009	None
CHEMBL572190		0	576.60	2	5.67	8	CN(C)c1ccc(C(=O)O)c(Oc2nc(Oc3cccc(-c4cccc(CN)c4)c3)c(F)c(N3CCOCC3)c2F)c1	IC50	'='	900.0	nM	6.05			UO_0000065	10.49	0.20	0.38	5.48	False	CHEMBL1042862	Inhibition of uPA	B	BAO_0000357	single protein format	None	None	None	None	None	CHEMBL3286	Urokinase-type plasminogen activator	Homo sapiens	SINGLE PROTEIN	CHEMBL1156011	1	Scientific Literature	Bioorg. Med. Chem. Lett.	2009	None
CHEMBL569560		0	520.54	2	5.88	6	CNc1c(F)c(Oc2cccc(-c3cccc(CN)c3)c2)nc(Oc2cc(N(C)C)ccc2C(=O)O)c1F	IC50	'='	130.0	nM	6.89			UO_0000065	13.23	0.25	1.01	6.26	False	CHEMBL1042862	Inhibition of uPA	B	BAO_0000357	single protein format	None	None	None	None	None	CHEMBL3286	Urokinase-type plasminogen activator	Homo sapiens	SINGLE PROTEIN	CHEMBL1156011	1	Scientific Literature	Bioorg. Med. Chem. Lett.	2009	None
CHEMBL255590		0	412.49	0	3.70	4	NCc1ccc2c(c1)C1(CCN(C(=O)c3ccc(C#Cc4ccccc4)o3)CC1)CO2	Inhibition	'<'	15.0	%				UO_0000187					False	CHEMBL949314	Inhibition of uPA at 10 uM	B	BAO_0000357	single protein format	None	None	None	None	None	CHEMBL3286	Urokinase-type plasminogen activator	Homo sapiens	SINGLE PROTEIN	CHEMBL1143198	1	Scientific Literature	Bioorg. Med. Chem. Lett.	2008	None
CHEMBL113114		0	230.23	0	1.24	4q	N=C(N)Nc1nccc2ccc(C(=O)O)cc12	Ki	'='	1000.0	nM	6.00			UO_0000065	26.06	0.48	4.76	5.35	False	CHEMBL814354	Inhibitory activity against human urokinase-type plasminogen activator was evaluated using S-2444 as substrate	B	BAO_0000357	single protein format	None	None	None	None	None	CHEMBL3286	Urokinase-type plasminogen activator	Homo sapiens	SINGLE PROTEIN	CHEMBL1146651	1	Scientific Literature	Bioorg. Med. Chem. Lett.	2004	None
CHEMBL173392		0	374.56	0	4.80	11	CSc1sc(C(=N)N)cc1-c1csc(NCc2ccc(C)cc2)n1	Ki	'='	640.0	nM	6.19			UO_0000065	16.54	0.35	1.39	8.28	False	CHEMBL815983	In vitro inhibitory activity against Urokinase-type plasminogen activator (microPa)	B	BAO_0000357	single protein format	None	None	None	None	None	CHEMBL3286	Urokinase-type plasminogen activator	Homo sapiens	SINGLE PROTEIN	CHEMBL1134012	1	Scientific Literature	Bioorg. Med. Chem. Lett.	2001	None
CHEMBL1911972	AMINO(NICOTINAMIDO)METHANIMINIUM CHLORIDE	0	200.63	0	-0.30	3	Cl.N=C(N)NC(=O)c1cccnc1	IC50	'>'	1000000.0	nM		Outside typical range		UO_0000065					False	CHEMBL1912992	Inhibition of urokinase-type plasminogen activator	B	BAO_0000357	single protein format	None	None	None	None	None	CHEMBL3286	Urokinase-type plasminogen activator	Homo sapiens	SINGLE PROTEIN	CHEMBL1909623	1	Scientific Literature	Bioorg. Med. Chem. Lett.	2011	None
CHEMBL1909787		0	430.23	0	1.01	24	CCOP(=O)(CCNc1nc(N)c(C(=O)NC(=N)N)nc1Cl)OCC.Cl	IC50	'='	44000.0	nM	4.36			UO_0000065	11.06	0.24	3.35	2.44	False	CHEMBL1912992	Inhibition of urokinase-type plasminogen activator	B	BAO_0000357	single protein format	None	None	None	None	None	CHEMBL3286	Urokinase-type plasminogen activator	Homo sapiens	SINGLE PROTEIN	CHEMBL1909623	1	Scientific Literature	Bioorg. Med. Chem. Lett.	2011	None
CHEMBL1909805		0	371.23	0	-0.26	42	N=C(N)NC(=O)c1nc(Cl)c(NCC[n+]2ccccc2)nc1N.[Cl-]	IC50	'='	30000.0	nM	4.52			UO_0000065	13.47	0.27	4.78	3.08	False	CHEMBL1912992	Inhibition of urokinase-type plasminogen activator	B	BAO_0000357	single protein format	None	None	None	None	None	CHEMBL3286	Urokinase-type plasminogen activator	Homo sapiens	SINGLE PROTEIN	CHEMBL1909623	1	Scientific Literature	Bioorg. Med. Chem. Lett.	2011	None
CHEMBL1909815		0	307.75	0	-0.07	62	Cl.N=C(N)NC(=O)c1nc(-c2ccccc2)c(N)nc1N	IC50	'='	10000.0	nM	5.00			UO_0000065	18.43	0.34	5.07	3.19	False	CHEMBL1912992	Inhibition of urokinase-type plasminogen activator	B	BAO_0000357	single protein format	None	None	None	None	None	CHEMBL3286	Urokinase-type plasminogen activator	Homo sapiens	SINGLE PROTEIN	CHEMBL1909623	1	Scientific Literature	Bioorg. Med. Chem. Lett.	2011	None
CHEMBL1909809		0	336.23	0	0.57	46, EIPA	CCN(c1nc(N)c(C(=O)NC(=N)N)nc1Cl)C(C)C.Cl	Ratio IC50	'='	2.0										False	CHEMBL1912994	Ratio of compound K0.5 to amiloride K0.5 for urokinase-type plasminogen activator	B	BAO_0000357	single protein format	None	None	None	None	None	CHEMBL3286	Urokinase-type plasminogen activator	Homo sapiens	SINGLE PROTEIN	CHEMBL1909623	1	Scientific Literature	Bioorg. Med. Chem. Lett.	2011	None
CHEMBL571351		0	491.49	1	5.54	28	Cc1ccc(C(=O)O)c(Oc2nc(Oc3cc(CN)cc(-c4cccc(CN)c4)c3)c(F)cc2F)c1	IC50	'='	2700.0	nM	5.57			UO_0000065	11.33	0.21	0.03	4.61	False	CHEMBL1042862	Inhibition of uPA	B	BAO_0000357	single protein format	None	None	None	None	None	CHEMBL3286	Urokinase-type plasminogen activator	Homo sapiens	SINGLE PROTEIN	CHEMBL1156011	1	Scientific Literature	Bioorg. Med. Chem. Lett.	2009	None
CHEMBL572191		0	603.67	2	5.97	11	CN(C)c1ccc(C(=O)O)c(Oc2nc(Oc3cccc(-c4cccc(CN)c4)c3)c(F)c(N3CCC(N(C)C)C3)c2F)c1	IC50	'='	25.0	nM	7.60			UO_0000065	12.59	0.24	1.63	7.28	False	CHEMBL1042862	Inhibition of uPA	B	BAO_0000357	single protein format	None	None	None	None	None	CHEMBL3286	Urokinase-type plasminogen activator	Homo sapiens	SINGLE PROTEIN	CHEMBL1156011	1	Scientific Literature	Bioorg. Med. Chem. Lett.	2009	None
CHEMBL1240679		0	1190.37	None	None	R5C2SI Table2	CC(C)C[C@H](NC(=O)[C@H](Cc1ccc(O)cc1)NC(=O)[C@H](CCCNC(=N)N)NC(=O)[C@H](CO)NC(=O)[C@H](Cc1ccc(O)cc1)NC(=O)[C@H](C)NC(=O)[C@@H]1CCCN1C(=O)[C@@H](N)CS)C(=O)N[C@@H](CC(=O)O)C(=O)N[C@@H](CS)C(=O)O	Ki	'='	400.0	nM	6.40			UO_0000065	5.37	None	None	None	False	CHEMBL1244643	Binding affinity to urokinase-type plasminogen activator	B	BAO_0000357	single protein format	None	None	None	None	None	CHEMBL3286	Urokinase-type plasminogen activator	Homo sapiens	SINGLE PROTEIN	CHEMBL1240344	1	Scientific Literature	Nat. Chem. Biol.	2009	None
CHEMBL104937		0	289.34	0	3.38	3a	N=C(N)c1ccc2cc(C(=O)Nc3ccccc3)ccc2c1	Ki	'='	1900.0	nM	5.72			UO_0000065	19.77	0.36	2.34	7.24	False	CHEMBL1947447	Competitive inhibition of human uPA using pyroGlu-Gly-Arg-p-NA.HCl as substrate preincubated for 15 mins prior substrate addition measured for 10 mins by spectrophotometry	B	BAO_0000357	single protein format	Homo sapiens	None	None	None	None	CHEMBL3286	Urokinase-type plasminogen activator	Homo sapiens	SINGLE PROTEIN	CHEMBL1944597	1	Scientific Literature	Bioorg. Med. Chem.	2012	None
CHEMBL1910423		0	338.41	0	2.41	3	N#C[C@H](CCCCN)NC(=O)c1ccc(OCc2ccncc2)cc1	Inhibition	'='	16.0	%				UO_0000187					False	CHEMBL1912989	Inhibition of urokinase at 1000 uM	B	BAO_0000357	single protein format	None	None	None	None	None	CHEMBL3286	Urokinase-type plasminogen activator	Homo sapiens	SINGLE PROTEIN	CHEMBL1909593	1	Scientific Literature	Bioorg. Med. Chem. Lett.	2011	None
CHEMBL1910642		0	632.74	2	6.12	9	N#C[C@H](CCCCN)NC(=O)c1ccc(OCc2ccncc2)c(NC(=O)CCc2cn(Cc3ccc(F)cc3)c3ccccc23)c1	Inhibition	'='	0.0	%				UO_0000187					False	CHEMBL1912511	Inhibition of urokinase at 400 uM	B	BAO_0000357	single protein format	None	None	None	None	None	CHEMBL3286	Urokinase-type plasminogen activator	Homo sapiens	SINGLE PROTEIN	CHEMBL1909593	1	Scientific Literature	Bioorg. Med. Chem. Lett.	2011	None
CHEMBL322165		0	493.59	0	1.31	(L)-5	N=C(N)c1cccc(C[C@@H](NS(=O)(=O)c2ccc3ccccc3c2)C(=O)N2CCN(C=O)CC2)c1	Ki	'='	34000.0	nM	4.47			UO_0000065	9.05	0.17	3.16	3.27	False	CHEMBL817007	Inhibitory activity against UK.	B	BAO_0000357	single protein format	None	None	None	None	None	CHEMBL3286	Urokinase-type plasminogen activator	Homo sapiens	SINGLE PROTEIN	CHEMBL1130155	1	Scientific Literature	J. Med. Chem.	1997	None
CHEMBL1910640		0	624.74	2	5.72	7	CC(C)(C)OC(=O)n1cc(CCC(=O)Nc2cc(C(=O)N[C@H](C#N)CCCCN)ccc2OCc2ccncc2)c2ccccc21	Inhibition	'='	0.0	%				UO_0000187					False	CHEMBL1912510	Inhibition of urokinase at 200 uM	B	BAO_0000357	single protein format	None	None	None	None	None	CHEMBL3286	Urokinase-type plasminogen activator	Homo sapiens	SINGLE PROTEIN	CHEMBL1909593	1	Scientific Literature	Bioorg. Med. Chem. Lett.	2011	None
CHEMBL1945241		0	277.32	0	4.10	9e	COc1ccc2cc(C(=O)Nc3ccccc3)ccc2c1	IC50	'>'	62000.0	nM				UO_0000065					False	CHEMBL1947442	Inhibition of human uPA using pyroGlu-Gly-Arg-p-NA.HCl as substrate preincubated for 15 mins prior substrate addition measured for 10 mins by spectrophotometry	B	BAO_0000357	single protein format	Homo sapiens	None	None	None	None	CHEMBL3286	Urokinase-type plasminogen activator	Homo sapiens	SINGLE PROTEIN	CHEMBL1944597	1	Scientific Literature	Bioorg. Med. Chem.	2012	None
CHEMBL209091		0	672.60	2	6.88	5b	Cc1ccc(OP(=O)(Oc2ccc(C)cc2)C(NC(=O)OCc2ccccc2)c2ccc(NC(=N)N)cc2)cc1.O=C(O)C(F)(F)F	IC50	'='	370.0	nM	6.43			UO_0000065	11.51	0.22	-0.45	4.74	False	CHEMBL853134	Inhibition of human uPA by chromogenic assay using Cbz-Val-Gly-Arg-pNA as chromogenic substrate	B	BAO_0000357	single protein format	Homo sapiens	None	None	None	None	CHEMBL3286	Urokinase-type plasminogen activator	Homo sapiens	SINGLE PROTEIN	CHEMBL1147713	1	Scientific Literature	Bioorg. Med. Chem. Lett.	2006	None
CHEMBL450578		0	472.05	0	4.61	55	O=C(N[C@H]1CCC[C@H]1NC(=O)c1ccc(Cl)s1)c1ccc(C2(CN3CCCC3)CC2)cc1	Ki	'>'	14000.0	nM				UO_0000065					False	CHEMBL898083	Inhibition of human urokinase	B	BAO_0000357	single protein format	Homo sapiens	None	None	None	None	CHEMBL3286	Urokinase-type plasminogen activator	Homo sapiens	SINGLE PROTEIN	CHEMBL1149575	1	Scientific Literature	Bioorg. Med. Chem. Lett.	2007	None
CHEMBL119647		0	160.18	0	1.52	16	Nc1ccc2cccc(O)c2n1	Ki	'='	56000.0	nM	4.25			UO_0000065	26.54	0.48	2.73	7.19	False	CHEMBL814360	Binding affinity towards Urokinase-type plasminogen activator	B	BAO_0000357	single protein format	None	None	None	None	None	CHEMBL3286	Urokinase-type plasminogen activator	Homo sapiens	SINGLE PROTEIN	CHEMBL1148343	1	Scientific Literature	J. Med. Chem.	2004	None
CHEMBL369272		0	238.34	0	2.05	8	Cc1sc(C(=N)N)cc1-c1csc(N)n1	Ki	'='	1620.0	nM	5.79			UO_0000065	24.30	0.53	3.74	6.52	False	CHEMBL815983	In vitro inhibitory activity against Urokinase-type plasminogen activator (microPa)	B	BAO_0000357	single protein format	None	None	None	None	None	CHEMBL3286	Urokinase-type plasminogen activator	Homo sapiens	SINGLE PROTEIN	CHEMBL1134012	1	Scientific Literature	Bioorg. Med. Chem. Lett.	2001	None
CHEMBL583685		0	534.56	2	5.90	7	CN(C)c1ccc(C(=O)O)c(Oc2nc(Oc3cccc(-c4cccc(CN)c4)c3)c(F)c(N(C)C)c2F)c1	IC50	'='	530.0	nM	6.28			UO_0000065	11.74	0.22	0.38	6.20	False	CHEMBL1042862	Inhibition of uPA	B	BAO_0000357	single protein format	None	None	None	None	None	CHEMBL3286	Urokinase-type plasminogen activator	Homo sapiens	SINGLE PROTEIN	CHEMBL1156011	1	Scientific Literature	Bioorg. Med. Chem. Lett.	2009	None
CHEMBL103043		0	263.30	0	2.66	2	N=C(N)c1ccc2cccc(Nc3ncccn3)c2c1	Ki	'='	30.0	nM	7.52			UO_0000065	28.57	0.51	4.86	8.58	False	CHEMBL814360	Binding affinity towards Urokinase-type plasminogen activator	B	BAO_0000357	single protein format	None	None	None	None	None	CHEMBL3286	Urokinase-type plasminogen activator	Homo sapiens	SINGLE PROTEIN	CHEMBL1148343	1	Scientific Literature	J. Med. Chem.	2004	None
CHEMBL394129		0	484.97	0	2.31	29	CC(=O)N1C[C@H](NC(=O)c2ccc(-n3ccccc3=O)cc2)[C@H](NC(=O)c2ccc(Cl)s2)C1	Ki	'>'	14000.0	nM				UO_0000065					False	CHEMBL897895	Inhibition of human urokinase	B	BAO_0000357	single protein format	Homo sapiens	None	None	None	None	CHEMBL3286	Urokinase-type plasminogen activator	Homo sapiens	SINGLE PROTEIN	CHEMBL1149671	1	Scientific Literature	Bioorg. Med. Chem. Lett.	2007	None
CHEMBL1962712		0	287.67	1	-1.17	1, Am-C(5)-Gly-OH	N=C(N)NC(=O)c1nc(Cl)c(NCC(=O)O)nc1N	IC50	'='	17000.0	nM	4.77			UO_0000065	16.58	0.34	5.94	2.65	False	CHEMBL2013270	Inhibition of urokinase-type plasminogen activator using Glt-Gly-Arg-AMC as substrate by spectrofluorometry	B	BAO_0000357	single protein format	None	None	None	None	None	CHEMBL3286	Urokinase-type plasminogen activator	Homo sapiens	SINGLE PROTEIN	CHEMBL2010781	1	Scientific Literature	Bioorg. Med. Chem. Lett.	2012	None
CHEMBL442228		0	632.14	1	1.00	10	COC(=O)Cc1ccc(CS(=O)(=O)NC(CCc2cccc[n+]2[O-])C(=O)NCC(=O)NCc2cc(Cl)ccc2CN)cc1	Ki	'>'	5000.0	nM				UO_0000065					False	CHEMBL889050	Inhibition of uPA	B	BAO_0000357	single protein format	None	None	None	None	None	CHEMBL3286	Urokinase-type plasminogen activator	Homo sapiens	SINGLE PROTEIN	CHEMBL1145355	1	Scientific Literature	Bioorg. Med. Chem. Lett.	2007	None
CHEMBL231088		0	537.06	1	1.89	8	O=C(CNC(=O)C(CCc1cccc[n+]1[O-])NS(=O)(=O)Cc1ccccc1)NCc1ccc(Cl)s1	Ki	'>'	5000.0	nM				UO_0000065					False	CHEMBL889050	Inhibition of uPA	B	BAO_0000357	single protein format	None	None	None	None	None	CHEMBL3286	Urokinase-type plasminogen activator	Homo sapiens	SINGLE PROTEIN	CHEMBL1145355	1	Scientific Literature	Bioorg. Med. Chem. Lett.	2007	None
CHEMBL38512		0	425.29	1	0.01	5m	N=C(N)NCCCC1NC(=O)CNC(=O)c2cc(ccc2CBr)NC1=O	Ratio	'='	185.0	M-1 s-1									False	CHEMBL818206	Ratio of inactivation to apparent binding constant against human urokinase	B	BAO_0000357	single protein format	None	None	None	None	None	CHEMBL3286	Urokinase-type plasminogen activator	Homo sapiens	SINGLE PROTEIN	CHEMBL1126701	1	Scientific Literature	J. Med. Chem.	1993	None
CHEMBL541926		0	549.50	0	0.71	9o	C[S+](Cc1ccc2c(c1)C(=O)NCC(=O)NC(CCCN=C(N)N)C(=O)N2)c1ccccc1.[Br-]	Ratio	'='	14.0	M-1 s-1									False	CHEMBL817628	Ratio of inactivation to apparent binding constant against human urokinase (obtained as k obs/[I] at low inhibitor concentration)	B	BAO_0000357	single protein format	None	None	None	None	None	CHEMBL3286	Urokinase-type plasminogen activator	Homo sapiens	SINGLE PROTEIN	CHEMBL1126701	1	Scientific Literature	J. Med. Chem.	1993	None
CHEMBL299009		0	492.37	1	5.20	12	N=C(N)c1ccc2[nH]c(-c3cc(CCC(=O)O)cc(Br)c3O)c(Cc3ccccc3)c2c1	Ki	'='	280.0	nM	6.55			UO_0000065	13.31	0.28	1.35	5.32	False	CHEMBL815985	Inhibitory activity against urokinase-type plasminogen activator (microPa) in human plasma	B	BAO_0000366	cell-free format	None	CHEMBL3559721	Plasma	None	None	CHEMBL3286	Urokinase-type plasminogen activator	Homo sapiens	SINGLE PROTEIN	CHEMBL1134132	1	Scientific Literature	Bioorg. Med. Chem. Lett.	2001	None
CHEMBL106079		0	554.80	2	5.49	table 5	CC1CCN(C(=O)C(Cc2cccc(C(=N)N)c2)NS(=O)(=O)c2c(C(C)C)cc(C(C)C)cc2C(C)C)CC1	Ki	'='	2000.0	nM	5.70			UO_0000065	10.27	0.20	0.21	4.90	True	CHEMBL817634	Inhibitory activity against human urokinase plasminogen activator expressed as dissociation constant	B	BAO_0000357	single protein format	None	None	None	None	None	CHEMBL3286	Urokinase-type plasminogen activator	Homo sapiens	SINGLE PROTEIN	CHEMBL1131451	1	Scientific Literature	J. Med. Chem.	1998	None
CHEMBL239118		0	602.61	2	3.68	8c	CC(=O)Nc1ccc(OP(=O)(Oc2ccc(NC(C)=O)cc2)C(Cc2ccc(NC(=N)N)cc2)NS(C)(=O)=O)cc1	Kapp	'='	210000.0	/M/s									False	CHEMBL902745	Binding affinity to uPA	B	BAO_0000357	single protein format	None	None	None	None	None	CHEMBL3286	Urokinase-type plasminogen activator	Homo sapiens	SINGLE PROTEIN	CHEMBL1138351	1	Scientific Literature	J. Med. Chem.	2007	None
CHEMBL239535		0	544.55	2	6.14	6b	N=C(N)Nc1ccc(CC(NC(=O)OCc2ccccc2)P(=O)(Oc2ccccc2)Oc2ccccc2)cc1	Kapp	'='	42000.0	/M/s									False	CHEMBL902745	Binding affinity to uPA	B	BAO_0000357	single protein format	None	None	None	None	None	CHEMBL3286	Urokinase-type plasminogen activator	Homo sapiens	SINGLE PROTEIN	CHEMBL1138351	1	Scientific Literature	J. Med. Chem.	2007	None
CHEMBL92883		0	361.83	1	5.14	22h	N=C(N)c1ccc2[nH]c(-c3cc(Cl)cc(-c4ccccc4)c3O)cc2c1	Ki	'='	55.0	nM	7.26			UO_0000065	20.06	0.38	2.12	8.45	False	CHEMBL842146	Inhibitory concentration against Human Serine Protease Urokinase Plasminogen Activator	B	BAO_0000357	single protein format	Homo sapiens	None	None	None	None	CHEMBL3286	Urokinase-type plasminogen activator	Homo sapiens	SINGLE PROTEIN	CHEMBL1134564	1	Scientific Literature	J. Med. Chem.	2001	None
CHEMBL540392		0	549.50	0	0.71	9m	C[S+](Cc1ccc2cc1C(=O)NCC(=O)NC(CCCN=C(N)N)C(=O)N2)c1ccccc1.[Br-]	Ki	'='	90000.0	nM	4.05			UO_0000065	8.62	0.17	3.34	2.67	False	CHEMBL817000	Apparent binding constant against Human urokinase	B	BAO_0000357	single protein format	None	None	None	None	None	CHEMBL3286	Urokinase-type plasminogen activator	Homo sapiens	SINGLE PROTEIN	CHEMBL1126701	1	Scientific Literature	J. Med. Chem.	1993	None
CHEMBL398380		0	488.98	0	4.44	7	O=C(N[C@H]1CCCC[C@H]1NC(=O)c1ccc2c(Cl)c[nH]c2c1)c1ccc(-n2ccccc2=O)cc1	Ki	'>'	14000.0	nM				UO_0000065					False	CHEMBL898083	Inhibition of human urokinase	B	BAO_0000357	single protein format	Homo sapiens	None	None	None	None	CHEMBL3286	Urokinase-type plasminogen activator	Homo sapiens	SINGLE PROTEIN	CHEMBL1149575	1	Scientific Literature	Bioorg. Med. Chem. Lett.	2007	None
CHEMBL243706		0	313.58	0	3.60	55	Cc1nn(C(=O)c2ccccc2Br)c(C)c1Cl	Activity						Not Active						False	CHEMBL895390	Inhibition of human urokinase at 55 uM	B	BAO_0000357	single protein format	Homo sapiens	None	None	None	None	CHEMBL3286	Urokinase-type plasminogen activator	Homo sapiens	SINGLE PROTEIN	CHEMBL1148811	1	Scientific Literature	J. Med. Chem.	2007	None
CHEMBL388907		0	303.58	0	4.15	54	Cc1nn(C(=O)c2ccc(Cl)c(Cl)c2)c(C)c1Cl	Activity						Not Active						False	CHEMBL895390	Inhibition of human urokinase at 55 uM	B	BAO_0000357	single protein format	Homo sapiens	None	None	None	None	CHEMBL3286	Urokinase-type plasminogen activator	Homo sapiens	SINGLE PROTEIN	CHEMBL1148811	1	Scientific Literature	J. Med. Chem.	2007	None
CHEMBL53946		0	262.70	0	2.83	27	N=C(N)Nc1ncc(Cl)cc1Oc1ccccc1	Ki	'='	2130.0	nM	5.67			UO_0000065	21.59	0.43	2.84	6.75	False	CHEMBL815980	In vitro inhibition of human urokinase Plasminogen Activator.	B	BAO_0000357	single protein format	None	None	None	None	None	CHEMBL3286	Urokinase-type plasminogen activator	Homo sapiens	SINGLE PROTEIN	CHEMBL1135370	1	Scientific Literature	Bioorg. Med. Chem. Lett.	2002	None
CHEMBL397679		0	565.48	1	2.48	5	O=C(CNC(=O)C(CCc1cccc[n+]1[O-])NS(=O)(=O)Cc1ccccc1)NCc1cc(Cl)ccc1Cl	Ki	'>'	5000.0	nM				UO_0000065					False	CHEMBL889050	Inhibition of uPA	B	BAO_0000357	single protein format	None	None	None	None	None	CHEMBL3286	Urokinase-type plasminogen activator	Homo sapiens	SINGLE PROTEIN	CHEMBL1145355	1	Scientific Literature	Bioorg. Med. Chem. Lett.	2007	None
CHEMBL112995		0	349.39	0	3.39	37a	COc1cc(NC(=O)c2ccc3cc(C(=N)N)ccc3c2)cc(OC)c1	Ki	'='	139.0	nM	6.86			UO_0000065	19.63	0.36	3.47	7.04	True	CHEMBL815981	Binding affinity to human urokinase-type plasminogen activator (microPa).	B	BAO_0000357	single protein format	None	None	None	None	None	CHEMBL3286	Urokinase-type plasminogen activator	Homo sapiens	SINGLE PROTEIN	CHEMBL1148377	1	Scientific Literature	J. Med. Chem.	2004	None
CHEMBL96888		0	429.61	0	2.92	16	N[C@H](CC1CCCCC1)C(=O)N1[C@H](C(=O)NCCCc2c[nH]cn2)C[C@@H]2CCCC[C@@H]21	K ass	'<'	10000.0	l M-1									False	CHEMBL817002	Inhibitory activity against the human urokinase	B	BAO_0000357	single protein format	None	None	None	None	None	CHEMBL3286	Urokinase-type plasminogen activator	Homo sapiens	SINGLE PROTEIN	CHEMBL1131990	1	Scientific Literature	Bioorg. Med. Chem. Lett.	1999	None
CHEMBL213216		0	678.71	2	3.68	3g	C[C@H](NC(=O)[C@@H](CO)NC(=O)c1cccs1)C(=O)NC(Cc1ccc(NC(=N)N)cc1)P(=O)(Oc1ccccc1)Oc1ccccc1	IC50	'='	6.9	nM	8.16			UO_0000065	12.02	0.24	4.48	3.98	False	CHEMBL908009	Inhibition of human uPA	B	BAO_0000357	single protein format	Homo sapiens	None	None	None	None	CHEMBL3286	Urokinase-type plasminogen activator	Homo sapiens	SINGLE PROTEIN	CHEMBL1149362	1	Scientific Literature	J. Med. Chem.	2006	None
CHEMBL2409450		0	261.28	0	2.90	5b	Cc1cccc(C(=O)n2nc(C#N)c3ccccc32)c1	IC50	'='	6600.0	nM	5.18			UO_0000065	19.83	0.35	2.28	8.83	False	CHEMBL2412033	Inhibition of human urokinase using benzyloxycarbonyl-Gly-Gly-Arg-7-amino-4-methylcoumarin as substrate by fluorescence microplate reader analysis	B	BAO_0000357	single protein format	Homo sapiens	None	None	None	None	CHEMBL3286	Urokinase-type plasminogen activator	Homo sapiens	SINGLE PROTEIN	CHEMBL2406965	1	Scientific Literature	J. Med. Chem.	2013	None
CHEMBL95054		0	388.52	0	-0.02	9	CN[C@H](Cc1ccccc1)C(=O)N1CCC[C@H]1C(=O)NCCCCN=C(N)N	K ass	'='	180.0	l M-1									False	CHEMBL815974	In vitro inhibitory potency against Urokinase-type plasminogen activator in human	B	BAO_0000357	single protein format	None	None	None	None	None	CHEMBL3286	Urokinase-type plasminogen activator	Homo sapiens	SINGLE PROTEIN	CHEMBL1128086	1	Scientific Literature	Bioorg. Med. Chem. Lett.	1995	None
CHEMBL48608		0	344.21	0	3.90	1	Cc1cc(Br)c(O)c(-c2cc3cc(C(=N)N)ccc3[nH]2)c1	Ki	'='	110.0	nM	6.96			UO_0000065	20.22	0.45	3.06	8.10	False	CHEMBL815985	Inhibitory activity against urokinase-type plasminogen activator (microPa) in human plasma	B	BAO_0000366	cell-free format	None	CHEMBL3559721	Plasma	None	None	CHEMBL3286	Urokinase-type plasminogen activator	Homo sapiens	SINGLE PROTEIN	CHEMBL1134132	1	Scientific Literature	Bioorg. Med. Chem. Lett.	2001	None
CHEMBL112995		0	349.39	0	3.39	3b	COc1cc(NC(=O)c2ccc3cc(C(=N)N)ccc3c2)cc(OC)c1	Ki	'='	139.0	nM	6.86			UO_0000065	19.63	0.36	3.47	7.04	False	CHEMBL1947442	Inhibition of human uPA using pyroGlu-Gly-Arg-p-NA.HCl as substrate preincubated for 15 mins prior substrate addition measured for 10 mins by spectrophotometry	B	BAO_0000357	single protein format	Homo sapiens	None	None	None	None	CHEMBL3286	Urokinase-type plasminogen activator	Homo sapiens	SINGLE PROTEIN	CHEMBL1944597	1	Scientific Literature	Bioorg. Med. Chem.	2012	None
CHEMBL1945239		0	326.19	0	4.85	9c	O=C(Nc1ccccc1)c1ccc2cc(Br)ccc2c1	IC50	'>'	62000.0	nM				UO_0000065					False	CHEMBL1947442	Inhibition of human uPA using pyroGlu-Gly-Arg-p-NA.HCl as substrate preincubated for 15 mins prior substrate addition measured for 10 mins by spectrophotometry	B	BAO_0000357	single protein format	Homo sapiens	None	None	None	None	CHEMBL3286	Urokinase-type plasminogen activator	Homo sapiens	SINGLE PROTEIN	CHEMBL1944597	1	Scientific Literature	Bioorg. Med. Chem.	2012	None
CHEMBL352009		0	459.53	1	-0.35	11	N=C(N)c1ccc(CNC(=O)CNC(=O)[C@@H](CO)NS(=O)(=O)/C=C/c2ccccc2)cc1	Ki	'='	2200.0	nM	5.66			UO_0000065	12.31	0.24	6.01	3.24	False	CHEMBL842154	In vitro inhibition of plasminogen activator urokinase.	B	BAO_0000357	single protein format	None	None	None	None	None	CHEMBL3286	Urokinase-type plasminogen activator	Homo sapiens	SINGLE PROTEIN	CHEMBL1135855	1	Scientific Literature	Bioorg. Med. Chem. Lett.	2002	None
CHEMBL320817		0	270.33	0	2.64	5	COc1ccc2ccc(C(=N)N)cc2c1C1CCOC1	Ki	'='	530.0	nM	6.28			UO_0000065	23.22	0.43	3.64	9.18	False	CHEMBL819123	Binding affinity towards Urokinase-type plasminogen activator (urokinase)	B	BAO_0000357	single protein format	None	None	None	None	None	CHEMBL3286	Urokinase-type plasminogen activator	Homo sapiens	SINGLE PROTEIN	CHEMBL1146777	1	Scientific Literature	Bioorg. Med. Chem. Lett.	2004	None
CHEMBL358441		0	470.64	0	3.04	table 5	Cc1cc(C)c(S(=O)(=O)NC(Cc2cccc(C(=N)N)c2)C(=O)N2CCC(C)CC2)c(C)c1	Ki	'='	16000.0	nM	4.80			UO_0000065	10.19	0.20	1.76	4.12	False	CHEMBL817634	Inhibitory activity against human urokinase plasminogen activator expressed as dissociation constant	B	BAO_0000357	single protein format	None	None	None	None	None	CHEMBL3286	Urokinase-type plasminogen activator	Homo sapiens	SINGLE PROTEIN	CHEMBL1131451	1	Scientific Literature	J. Med. Chem.	1998	None
CHEMBL108058		0	598.81	1	4.64	2l	COC(=O)C1CCCN(C(=O)C(Cc2cccc(C(=N)N)c2)NS(=O)(=O)c2c(C(C)C)cc(C(C)C)cc2C(C)C)C1	Ki	'='	2500.0	nM	5.60			UO_0000065	9.36	0.18	0.96	3.93	False	CHEMBL760893	Tested for inhibition of plasminogen activator urokinase (microPa)	B	BAO_0000357	single protein format	None	None	None	None	None	CHEMBL3286	Urokinase-type plasminogen activator	Homo sapiens	SINGLE PROTEIN	CHEMBL1131872	1	Scientific Literature	Bioorg. Med. Chem. Lett.	1999	None
CHEMBL319868		0	465.58	0	1.45	1f	N=C(N)c1cccc(CC(NS(=O)(=O)c2ccc3ccccc3c2)C(=O)N2CCNCC2)c1	Ki	'='	48000.0	nM	4.32			UO_0000065	9.28	0.18	2.87	3.36	False	CHEMBL760893	Tested for inhibition of plasminogen activator urokinase (microPa)	B	BAO_0000357	single protein format	None	None	None	None	None	CHEMBL3286	Urokinase-type plasminogen activator	Homo sapiens	SINGLE PROTEIN	CHEMBL1131872	1	Scientific Literature	Bioorg. Med. Chem. Lett.	1999	None
CHEMBL385158		0	708.73	2	3.17	3b	C[C@H](NC(=O)[C@@H](CO)NS(=O)(=O)c1ccccc1)C(=O)NC(Cc1ccc(NC(=N)N)cc1)P(=O)(Oc1ccccc1)Oc1ccccc1	IC50	'='	2.6	nM	8.59			UO_0000065	12.11	0.24	5.42	3.87	False	CHEMBL908009	Inhibition of human uPA	B	BAO_0000357	single protein format	Homo sapiens	None	None	None	None	CHEMBL3286	Urokinase-type plasminogen activator	Homo sapiens	SINGLE PROTEIN	CHEMBL1149362	1	Scientific Literature	J. Med. Chem.	2006	None
CHEMBL38512		0	425.29	1	0.01	5m	N=C(N)NCCCC1NC(=O)CNC(=O)c2cc(ccc2CBr)NC1=O	Ki	'='	92000.0	nM	4.04			UO_0000065	9.49	0.21	4.03	2.71	False	CHEMBL817000	Apparent binding constant against Human urokinase	B	BAO_0000357	single protein format	None	None	None	None	None	CHEMBL3286	Urokinase-type plasminogen activator	Homo sapiens	SINGLE PROTEIN	CHEMBL1126701	1	Scientific Literature	J. Med. Chem.	1993	None
CHEMBL322830		0	583.80	1	3.92	2s	CC(=O)N1CCN(C(=O)C(Cc2cccc(C(=N)N)c2)NS(=O)(=O)c2c(C(C)C)cc(C(C)C)cc2C(C)C)CC1	Ki	'='	3500.0	nM	5.46			UO_0000065	9.35	0.18	1.54	3.99	False	CHEMBL760893	Tested for inhibition of plasminogen activator urokinase (microPa)	B	BAO_0000357	single protein format	None	None	None	None	None	CHEMBL3286	Urokinase-type plasminogen activator	Homo sapiens	SINGLE PROTEIN	CHEMBL1131872	1	Scientific Literature	Bioorg. Med. Chem. Lett.	1999	None
CHEMBL571798		0	462.45	1	6.08	21	Cc1cccc(C(=O)O)c1Oc1nc(Oc2cccc(-c3cccc(CN)c3)c2)c(F)cc1F	IC50	'='	540.0	nM	6.27			UO_0000065	13.55	0.25	0.19	6.62	False	CHEMBL1042862	Inhibition of uPA	B	BAO_0000357	single protein format	None	None	None	None	None	CHEMBL3286	Urokinase-type plasminogen activator	Homo sapiens	SINGLE PROTEIN	CHEMBL1156011	1	Scientific Literature	Bioorg. Med. Chem. Lett.	2009	None
CHEMBL3754274		0	571.81	2	6.69	15	CCCCCCCCNC(=O)[C@H](Cc1ccc(OCc2ccc3ccccc3c2)cc1)NC(=O)[C@H]1CC[C@H](CN)CC1	IC50	'>'	100000.0	nM				UO_0000065					False	CHEMBL3755270	Inhibition of urokinase (unknown origin) using Pyr-Glu-Gly-Arg-pNA as substrate	B	BAO_0000357	single protein format	Homo sapiens	None	None	None	None	CHEMBL3286	Urokinase-type plasminogen activator	Homo sapiens	SINGLE PROTEIN	CHEMBL3751846	1	Scientific Literature	Bioorg. Med. Chem.	2016	None
CHEMBL69394		0	548.64	1	2.37	32	O=C(O)[C@@H]1[C@@H](CC2CCNCC2)C(=O)N1C(=O)N1CCN(C(=O)Cc2ccc(OCc3ccccc3)cc2)CC1	IC50	'='	1210.0	nM	5.92			UO_0000065	10.79	0.20	3.55	4.95	False	CHEMBL818331	Inhibitory activity against Urokinase-type plasminogen activator	B	BAO_0000357	single protein format	None	None	None	None	None	CHEMBL3286	Urokinase-type plasminogen activator	Homo sapiens	SINGLE PROTEIN	CHEMBL1147563	1	Scientific Literature	Bioorg. Med. Chem. Lett.	2004	None
CHEMBL253825		0	445.99	0	4.94	Scheme 2, 5	CCOc1c(Cl)cc(N2CCCCC2)cc1NC(=O)c1cc(C)c(OCCN)c(C)c1	IC50	'='	72.0	nM	7.14			UO_0000065	16.02	0.31	2.20	9.30	True	CHEMBL958719	Inhibition of uPA	B	BAO_0000357	single protein format	None	None	None	None	None	CHEMBL3286	Urokinase-type plasminogen activator	Homo sapiens	SINGLE PROTEIN	CHEMBL1157388	1	Scientific Literature	J. Med. Chem.	2008	None
CHEMBL3741173		0	431.48	0	3.32	25c	N=C(N)Nc1ccc(CNc2cnc3cc(C(=O)NCc4cccc(F)c4)ccn23)cc1	Inhibition						Active						False	CHEMBL3744192	Reversible inhibition of human uPA using pyro-Glu-Gly-Arg-pNA as substrate assessed as para-nitroaniline release from substrate measured for 5 mins by spectrophotometry based enzyme kinetics assay	B	BAO_0000357	single protein format	Homo sapiens	None	None	None	None	CHEMBL3286	Urokinase-type plasminogen activator	Homo sapiens	SINGLE PROTEIN	CHEMBL3739387	1	Scientific Literature	J. Med. Chem.	2015	None
CHEMBL571837		0	589.64	2	5.80	30	Cc1ccc(C(=O)O)c(Oc2nc(Oc3cc(N)cc(-c4cccc(CN)c4)c3)c(F)c(N3CCC(N(C)C)C3)c2F)c1	IC50	'='	15.0	nM	7.82			UO_0000065	13.27	0.25	2.02	6.15	False	CHEMBL1042862	Inhibition of uPA	B	BAO_0000357	single protein format	None	None	None	None	None	CHEMBL3286	Urokinase-type plasminogen activator	Homo sapiens	SINGLE PROTEIN	CHEMBL1156011	1	Scientific Literature	Bioorg. Med. Chem. Lett.	2009	None
CHEMBL569576		0	519.55	2	6.44	4	CN(C)Cc1cccc(-c2cccc(Oc3nc(Oc4cc(N(C)C)ccc4C(=O)O)c(F)cc3F)c2)c1	IC50	'>'	30000.0	nM				UO_0000065					False	CHEMBL1042862	Inhibition of uPA	B	BAO_0000357	single protein format	None	None	None	None	None	CHEMBL3286	Urokinase-type plasminogen activator	Homo sapiens	SINGLE PROTEIN	CHEMBL1156011	1	Scientific Literature	Bioorg. Med. Chem. Lett.	2009	None
CHEMBL388239		0	291.31	0	2.82	6	O=C(Nc1ccccc1)c1ccn(C(=O)c2ccccc2)n1	IC50	'='	1500.0	nM	5.82			UO_0000065	19.99	0.36	3.00	9.10	False	CHEMBL895382	Inhibition of human urokinase	B	BAO_0000357	single protein format	Homo sapiens	None	None	None	None	CHEMBL3286	Urokinase-type plasminogen activator	Homo sapiens	SINGLE PROTEIN	CHEMBL1148811	1	Scientific Literature	J. Med. Chem.	2007	None
CHEMBL244726		0	251.63	0	2.13	3	O=C(c1cccc([N+](=O)[O-])c1)n1cc(Cl)cn1	IC50	'='	170.0	nM	6.77			UO_0000065	26.90	0.54	4.64	8.68	False	CHEMBL895382	Inhibition of human urokinase	B	BAO_0000357	single protein format	Homo sapiens	None	None	None	None	CHEMBL3286	Urokinase-type plasminogen activator	Homo sapiens	SINGLE PROTEIN	CHEMBL1148811	1	Scientific Literature	J. Med. Chem.	2007	None
CHEMBL567893	GRASSYSTATIN A	0	1174.44	None	None	1	COC(=O)[C@@H]1CCCN1C(=O)[C@@H](Cc1ccccc1)N(C)C(=O)[C@H](C)NC(=O)[C@@H](NC(=O)C[C@H](O)[C@H](CC(C)C)NC(=O)[C@H](CC(N)=O)NC(=O)[C@H](CC(C)C)NC(=O)[C@H](OC(=O)[C@@H](OC(=O)[C@H](C(C)C)N(C)C)C(C)C)C(C)C)[C@@H](C)O	Activity	'='	79.0	%				UO_0000187					False	CHEMBL1044647	Inhibition of urokinase assessed as residual activity at 10 uM after 10 to 15 mins by fluorescence assay relative to control	B	BAO_0000357	single protein format	None	None	None	None	None	CHEMBL3286	Urokinase-type plasminogen activator	Homo sapiens	SINGLE PROTEIN	CHEMBL1156023	1	Scientific Literature	J. Med. Chem.	2009	None
CHEMBL243420		0	321.51	0	3.27	27	O=C(c1cc(F)c(F)cc1Cl)n1cc(Br)cn1	IC50	'='	28300.0	nM	4.55			UO_0000065	14.15	0.37	1.28	13.04	False	CHEMBL895382	Inhibition of human urokinase	B	BAO_0000357	single protein format	Homo sapiens	None	None	None	None	CHEMBL3286	Urokinase-type plasminogen activator	Homo sapiens	SINGLE PROTEIN	CHEMBL1148811	1	Scientific Literature	J. Med. Chem.	2007	None
CHEMBL107627		0	536.66	1	1.84	(L)-15	CN(C)C(=O)N1CCN(C(=O)[C@@H](Cc2cccc(C(=N)N)c2)NS(=O)(=O)c2ccc3ccccc3c2)CC1	Ki	'='	28000.0	nM	4.55			UO_0000065	8.48	0.16	2.71	3.25	False	CHEMBL817007	Inhibitory activity against UK.	B	BAO_0000357	single protein format	None	None	None	None	None	CHEMBL3286	Urokinase-type plasminogen activator	Homo sapiens	SINGLE PROTEIN	CHEMBL1130155	1	Scientific Literature	J. Med. Chem.	1997	None
CHEMBL559015		0	568.98	1	4.81	DPC423	CS(=O)(=O)c1ccccc1-c1ccc(NC(=O)c2cc(C(F)(F)F)nn2-c2cccc(CN)c2)c(F)c1.Cl	Ki	'>'	19000.0	nM				UO_0000065					False	CHEMBL816644	Tested in vitro for inhibition of human Urokinase-type plasminogen activator	B	BAO_0000357	single protein format	None	None	None	None	None	CHEMBL3286	Urokinase-type plasminogen activator	Homo sapiens	SINGLE PROTEIN	CHEMBL1145914	1	Scientific Literature	J. Med. Chem.	2003	None
CHEMBL572227		0	462.45	1	6.08	19	Cc1ccc(Oc2nc(Oc3cccc(-c4cccc(CN)c4)c3)c(F)cc2F)c(C(=O)O)c1	IC50	'='	3500.0	nM	5.46			UO_0000065	11.80	0.22	-0.62	5.76	False	CHEMBL1042862	Inhibition of uPA	B	BAO_0000357	single protein format	None	None	None	None	None	CHEMBL3286	Urokinase-type plasminogen activator	Homo sapiens	SINGLE PROTEIN	CHEMBL1156011	1	Scientific Literature	Bioorg. Med. Chem. Lett.	2009	None
CHEMBL571568		0	448.43	1	5.77	14	NCc1cccc(-c2cccc(Oc3nc(Oc4ccc(C(=O)O)cc4)c(F)cc3F)c2)c1	IC50	'>'	30000.0	nM				UO_0000065					False	CHEMBL1042862	Inhibition of uPA	B	BAO_0000357	single protein format	None	None	None	None	None	CHEMBL3286	Urokinase-type plasminogen activator	Homo sapiens	SINGLE PROTEIN	CHEMBL1156011	1	Scientific Literature	Bioorg. Med. Chem. Lett.	2009	None
CHEMBL571349		0	505.52	2	6.10	3	CNCc1cccc(-c2cccc(Oc3nc(Oc4cc(N(C)C)ccc4C(=O)O)c(F)cc3F)c2)c1	IC50	'>'	30000.0	nM				UO_0000065					False	CHEMBL1042862	Inhibition of uPA	B	BAO_0000357	single protein format	None	None	None	None	None	CHEMBL3286	Urokinase-type plasminogen activator	Homo sapiens	SINGLE PROTEIN	CHEMBL1156011	1	Scientific Literature	Bioorg. Med. Chem. Lett.	2009	None
CHEMBL3238364		0	516.61	1	2.64	1d	CCCc1ccc(N2CC(=O)N(Cc3cc4cnc(C(=O)N[C@H](C#N)CCCCN)nc4n3C)C2=O)cc1	IC50	'>'	1000000.0	nM		Outside typical range		UO_0000065					False	CHEMBL3242936	Inhibition of human plasma urokinase using Glu-Gly-Arg-pNA (S-2444) peptide as substrate assessed as reduction of enzyme hydrolytic activity	B	BAO_0000357	single protein format	Homo sapiens	CHEMBL3559721	Plasma	None	None	CHEMBL3286	Urokinase-type plasminogen activator	Homo sapiens	SINGLE PROTEIN	CHEMBL3232735	1	Scientific Literature	Bioorg. Med. Chem.	2014	None
CHEMBL339902		0	361.83	1	5.14	10a	N=C(N)c1cc2cc(-c3cccc(-c4ccccc4)c3O)[nH]c2cc1Cl	Ki	'='	9.0	nM	8.05			UO_0000065	22.24	0.42	2.91	9.37	False	CHEMBL842150	The compound was tested for inhibition of human urokinase type plasminogen activator (microPa)	B	BAO_0000357	single protein format	Homo sapiens	None	None	None	None	CHEMBL3286	Urokinase-type plasminogen activator	Homo sapiens	SINGLE PROTEIN	CHEMBL1134679	1	Scientific Literature	J. Med. Chem.	2001	None
CHEMBL294776		0	304.74	0	2.60	8i	N=C(N)Nc1ccc(NC(=O)c2cccc(Cl)c2O)cc1	Ki	'='	42000.0	nM	4.38			UO_0000065	14.36	0.28	1.78	3.93	False	CHEMBL814362	Inhibition of urokinase-type plasminogen activator (microPa)	B	BAO_0000357	single protein format	None	None	None	None	None	CHEMBL3286	Urokinase-type plasminogen activator	Homo sapiens	SINGLE PROTEIN	CHEMBL1135196	1	Scientific Literature	Bioorg. Med. Chem. Lett.	2002	None
CHEMBL460378		0	563.72	1	3.12	rac-12	COc1ccc(-c2cccc(S(=O)(=O)NC(Cc3cccc(C(=N)N)c3)C(=O)N3CCC(CCN)CC3)c2)cc1	Ki	'='	10000.0	nM	5.00			UO_0000065	8.87	0.17	1.88	3.30	False	CHEMBL1010201	Inhibition of uPA	B	BAO_0000357	single protein format	None	None	None	None	None	CHEMBL3286	Urokinase-type plasminogen activator	Homo sapiens	SINGLE PROTEIN	CHEMBL1139302	1	Scientific Literature	Bioorg. Med. Chem. Lett.	2009	None
CHEMBL287807		0	411.91	0	2.85	17	Cc1cc(OCCCCN=C(N)N)cc(OS(=O)(=O)c2ccccc2Cl)c1	Ki	'>'	200000.0	nM		Outside typical range		UO_0000065					False	CHEMBL802354	Compound was tested in vitro for its ability to inhibit serine protease urokinase using carbobenzyloxy-Phe-Val-Arg-p-nitroanilide as substrate	B	BAO_0000357	single protein format	None	None	None	None	None	CHEMBL3286	Urokinase-type plasminogen activator	Homo sapiens	SINGLE PROTEIN	CHEMBL1130852	1	Scientific Literature	Bioorg. Med. Chem. Lett.	1998	None
CHEMBL461440		0	528.68	1	1.80	6	CCC(=O)Nc1cccc(S(=O)(=O)N[C@@H](Cc2cccc(C(=N)N)c2)C(=O)N2CCC(CCN)CC2)c1	Ki	'='	8100.0	nM	5.09			UO_0000065	9.63	0.19	3.29	2.97	False	CHEMBL1010201	Inhibition of uPA	B	BAO_0000357	single protein format	None	None	None	None	None	CHEMBL3286	Urokinase-type plasminogen activator	Homo sapiens	SINGLE PROTEIN	CHEMBL1139302	1	Scientific Literature	Bioorg. Med. Chem. Lett.	2009	None
CHEMBL461655		0	533.70	1	3.11	rac-8	N=C(N)c1cccc(CC(NS(=O)(=O)c2cccc(-c3ccccc3)c2)C(=O)N2CCC(CCN)CC2)c1	Ki	'='	8300.0	nM	5.08			UO_0000065	9.52	0.18	1.97	3.57	False	CHEMBL1010201	Inhibition of uPA	B	BAO_0000357	single protein format	None	None	None	None	None	CHEMBL3286	Urokinase-type plasminogen activator	Homo sapiens	SINGLE PROTEIN	CHEMBL1139302	1	Scientific Literature	Bioorg. Med. Chem. Lett.	2009	None
CHEMBL518179		0	577.75	1	3.51	rac-13	CCOc1ccc(-c2cccc(S(=O)(=O)NC(Cc3cccc(C(=N)N)c3)C(=O)N3CCC(CCN)CC3)c2)cc1	Ki	'='	8600.0	nM	5.07			UO_0000065	8.77	0.17	1.56	3.34	False	CHEMBL1010201	Inhibition of uPA	B	BAO_0000357	single protein format	None	None	None	None	None	CHEMBL3286	Urokinase-type plasminogen activator	Homo sapiens	SINGLE PROTEIN	CHEMBL1139302	1	Scientific Literature	Bioorg. Med. Chem. Lett.	2009	None
CHEMBL499200		0	591.78	1	3.90	rac-14	CC(C)Oc1ccc(-c2cccc(S(=O)(=O)NC(Cc3cccc(C(=N)N)c3)C(=O)N3CCC(CCN)CC3)c2)cc1	Ki	'='	9600.0	nM	5.02			UO_0000065	8.48	0.16	1.12	3.31	False	CHEMBL1010201	Inhibition of uPA	B	BAO_0000357	single protein format	None	None	None	None	None	CHEMBL3286	Urokinase-type plasminogen activator	Homo sapiens	SINGLE PROTEIN	CHEMBL1139302	1	Scientific Literature	Bioorg. Med. Chem. Lett.	2009	None
CHEMBL2417906		0	557.61	1	3.97	2	COc1ccc(-c2ccc(C(=O)N[C@H](CO)C(C)(C)C)cc2C(=O)O)c(C(=O)Nc2ccc3c(N)nccc3c2)n1	IC50	'>'	33000.0	nM				UO_0000065					False	CHEMBL2421093	Inhibition of human urokinase using S-2444 as substrate after 3 mins	B	BAO_0000357	single protein format	Homo sapiens	None	None	None	None	CHEMBL3286	Urokinase-type plasminogen activator	Homo sapiens	SINGLE PROTEIN	CHEMBL2417432	1	Scientific Literature	Bioorg. Med. Chem. Lett.	2013	None
CHEMBL1398126	AMILORIDE HYDROCHLORIDE	4	302.12	0	-1.08	1, Amiloride.HCl	Cl.N=C(N)NC(=O)c1nc(Cl)c(N)nc1N.O.O	Ki	'='	7000.0	nM	5.16			UO_0000065	22.45	0.47	6.23	3.29	False	CHEMBL1912990	Competitive inhibition of urokinase-type plasminogen activator	B	BAO_0000357	single protein format	None	None	None	None	None	CHEMBL3286	Urokinase-type plasminogen activator	Homo sapiens	SINGLE PROTEIN	CHEMBL1909623	1	Scientific Literature	Bioorg. Med. Chem. Lett.	2011	None
CHEMBL1911973	AMINO(PICOLINAMIDO)METHANIMINIUM CHLORIDE	0	200.63	0	-0.30	4	Cl.N=C(N)NC(=O)c1ccccn1	IC50	'>'	1000000.0	nM		Outside typical range		UO_0000065					False	CHEMBL1912992	Inhibition of urokinase-type plasminogen activator	B	BAO_0000357	single protein format	None	None	None	None	None	CHEMBL3286	Urokinase-type plasminogen activator	Homo sapiens	SINGLE PROTEIN	CHEMBL1909623	1	Scientific Literature	Bioorg. Med. Chem. Lett.	2011	None
CHEMBL1911974		0	201.62	0	-0.90	5	Cl.N=C(N)NC(=O)c1cnccn1	IC50	'>'	1000000.0	nM		Outside typical range		UO_0000065					False	CHEMBL1912992	Inhibition of urokinase-type plasminogen activator	B	BAO_0000357	single protein format	None	None	None	None	None	CHEMBL3286	Urokinase-type plasminogen activator	Homo sapiens	SINGLE PROTEIN	CHEMBL1909623	1	Scientific Literature	Bioorg. Med. Chem. Lett.	2011	None
CHEMBL143594		0	523.62	1	1.92	12	COC(=O)N1CCN(C(=O)[C@H](Cc2cccc(C(=N)N)c2)NS(=O)(=O)c2ccc3ccccc3c2)CC1	IC50						Not Determined						False	CHEMBL4122263	Inhibition of recombinant C-terminal His10-tagged human uPA (M1 to L431 residues) expressed in mouse NS0 cells using Z-GGR-AMC as substrate after 15 mins by automated fluorescence assay	B	BAO_0000219	cell-based format	Homo sapiens	None	None	None	None	CHEMBL3286	Urokinase-type plasminogen activator	Homo sapiens	SINGLE PROTEIN	CHEMBL4118144	1	Scientific Literature	J Med Chem	2018	None
CHEMBL1909794		0	362.19	1	-1.50	31	Cl.N=C(N)NC(=O)c1nc(Cl)c(NCCc2nnn[nH]2)nc1N	IC50	'='	61000.0	nM	4.21			UO_0000065	12.94	0.26	5.71	2.14	False	CHEMBL1912992	Inhibition of urokinase-type plasminogen activator	B	BAO_0000357	single protein format	None	None	None	None	None	CHEMBL3286	Urokinase-type plasminogen activator	Homo sapiens	SINGLE PROTEIN	CHEMBL1909623	1	Scientific Literature	Bioorg. Med. Chem. Lett.	2011	None
CHEMBL1909811		0	231.65	0	-1.74	55	Cl.N=C(N)NC(=O)c1ncc(N)nc1N	IC50	'='	19000.0	nM	4.72			UO_0000065	24.19	0.46	6.46	3.01	False	CHEMBL1912992	Inhibition of urokinase-type plasminogen activator	B	BAO_0000357	single protein format	None	None	None	None	None	CHEMBL3286	Urokinase-type plasminogen activator	Homo sapiens	SINGLE PROTEIN	CHEMBL1909623	1	Scientific Literature	Bioorg. Med. Chem. Lett.	2011	None
CHEMBL1909783		0	338.16	1	-0.78	20	Cl.N=C(N)NC(=O)c1nc(Cl)c(NCCC(=O)O)nc1N	IC50	'='	102000.0	nM		Outside typical range		UO_0000065					False	CHEMBL1912992	Inhibition of urokinase-type plasminogen activator	B	BAO_0000357	single protein format	None	None	None	None	None	CHEMBL3286	Urokinase-type plasminogen activator	Homo sapiens	SINGLE PROTEIN	CHEMBL1909623	1	Scientific Literature	Bioorg. Med. Chem. Lett.	2011	None
CHEMBL1909801		0	365.27	0	0.09	38	CCN(CC)CCNc1nc(N)c(C(=O)NC(=N)N)nc1Cl.Cl	IC50	'='	14000.0	nM	4.85			UO_0000065	14.76	0.30	4.76	3.32	False	CHEMBL1912992	Inhibition of urokinase-type plasminogen activator	B	BAO_0000357	single protein format	None	None	None	None	None	CHEMBL3286	Urokinase-type plasminogen activator	Homo sapiens	SINGLE PROTEIN	CHEMBL1909623	1	Scientific Literature	Bioorg. Med. Chem. Lett.	2011	None
CHEMBL107627		0	536.66	1	1.84	10	CN(C)C(=O)N1CCN(C(=O)[C@@H](Cc2cccc(C(=N)N)c2)NS(=O)(=O)c2ccc3ccccc3c2)CC1	IC50	'>'	10000.0	nM				UO_0000065					False	CHEMBL4122306	Inhibition of uPA (unknown origin)	B	BAO_0000357	single protein format	Homo sapiens	None	None	None	None	CHEMBL3286	Urokinase-type plasminogen activator	Homo sapiens	SINGLE PROTEIN	CHEMBL4118144	1	Scientific Literature	J Med Chem	2018	None
CHEMBL453766		0	593.75	1	3.13	rac-15	COc1ccc(-c2cccc(S(=O)(=O)NC(Cc3cccc(C(=N)N)c3)C(=O)N3CCC(CCN)CC3)c2)cc1OC	Ki	'='	14000.0	nM	4.85			UO_0000065	8.17	0.16	1.72	3.02	False	CHEMBL1010201	Inhibition of uPA	B	BAO_0000357	single protein format	None	None	None	None	None	CHEMBL3286	Urokinase-type plasminogen activator	Homo sapiens	SINGLE PROTEIN	CHEMBL1139302	1	Scientific Literature	Bioorg. Med. Chem. Lett.	2009	None
CHEMBL2180877		0	1903.17	None	None	1, UK18	CC(C)[C@@H]1NC(=O)[C@H](CCC(=O)O)NC(=O)[C@H](Cc2ccc(O)cc2)NC(=O)[C@H](CCCNC(=N)N)NC(=O)[C@H](CO)NC(=O)[C@@H](NC(=O)[C@H](C)N)CSCc2cc3cc(c2)CSC[C@H](NC(=O)[C@H](CC(=O)O)NC1=O)C(=O)N[C@@H](CCCNC(=N)N)C(=O)NCC(=O)N[C@@H](CCCNC(=N)N)C(=O)NCC(=O)N[C@@H](CO)C(=O)N[C@@H](C)C(=O)N[C@H](C(=O)NCC(N)=O)CSC3	Ki	'='	54.0	nM	7.27			UO_0000065	3.82	None	None	None	False	CHEMBL2189005	Inhibition of human uPA using H-Glu-Gly-Arg-pNA as substrate after 1 hr in presence of casein and mouse serum albumin	B	BAO_0000357	single protein format	Homo sapiens	None	None	None	None	CHEMBL3286	Urokinase-type plasminogen activator	Homo sapiens	SINGLE PROTEIN	CHEMBL2177015	1	Scientific Literature	J. Med. Chem.	2012	None
CHEMBL378782		0	744.66	2	8.57	5i	N=C(N)Nc1ccc(C(NC(=O)OCc2ccccc2)P(=O)(Oc2ccc3ccccc3c2)Oc2ccc3ccccc3c2)cc1.O=C(O)C(F)(F)F	IC50	'='	455.0	nM	6.34			UO_0000065	10.06	0.19	-2.23	4.67	False	CHEMBL853134	Inhibition of human uPA by chromogenic assay using Cbz-Val-Gly-Arg-pNA as chromogenic substrate	B	BAO_0000357	single protein format	Homo sapiens	None	None	None	None	CHEMBL3286	Urokinase-type plasminogen activator	Homo sapiens	SINGLE PROTEIN	CHEMBL1147713	1	Scientific Literature	Bioorg. Med. Chem. Lett.	2006	None
CHEMBL1808516		0	286.31	0	2.57	8d	COC(=O)c1nn(C(=O)c2ccsc2)c2ccccc12	IC50	'='	12000.0	nM	4.92			UO_0000065	17.19	0.34	2.35	8.04	False	CHEMBL1809815	Inhibition of human urine urokinase using benzyloxycarbonyl-Gly-Gly-Arg-7-amino-4-methylcoumarin as substrate by spectrophotometric analysis	B	BAO_0000357	single protein format	Homo sapiens	CHEMBL3638201	Urine	None	None	CHEMBL3286	Urokinase-type plasminogen activator	Homo sapiens	SINGLE PROTEIN	CHEMBL1806497	1	Scientific Literature	Bioorg. Med. Chem.	2011	None
CHEMBL1808535		0	260.29	0	2.65	6c	CCCC(=O)n1nc(C(=O)OCC)c2ccccc21	IC50	'='	14000.0	nM	4.85			UO_0000065	18.65	0.35	2.20	7.93	False	CHEMBL1809815	Inhibition of human urine urokinase using benzyloxycarbonyl-Gly-Gly-Arg-7-amino-4-methylcoumarin as substrate by spectrophotometric analysis	B	BAO_0000357	single protein format	Homo sapiens	CHEMBL3638201	Urine	None	None	CHEMBL3286	Urokinase-type plasminogen activator	Homo sapiens	SINGLE PROTEIN	CHEMBL1806497	1	Scientific Literature	Bioorg. Med. Chem.	2011	None
CHEMBL1911978		0	202.60	0	-1.10	10	NNC(=O)c1nc(Cl)c(N)nc1N	IC50	'>'	1000000.0	nM		Outside typical range		UO_0000065					False	CHEMBL1912992	Inhibition of urokinase-type plasminogen activator	B	BAO_0000357	single protein format	None	None	None	None	None	CHEMBL3286	Urokinase-type plasminogen activator	Homo sapiens	SINGLE PROTEIN	CHEMBL1909623	1	Scientific Literature	Bioorg. Med. Chem. Lett.	2011	None
CHEMBL432422		0	340.77	0	3.59	13f	N=C(N)Nc1ncc(Cl)c2ccc(-c3ccc4c(c3)OCO4)cc12	Ki	'='	100.0	nM	7.00			UO_0000065	20.54	0.40	3.41	7.51	False	CHEMBL814354	Inhibitory activity against human urokinase-type plasminogen activator was evaluated using S-2444 as substrate	B	BAO_0000357	single protein format	None	None	None	None	None	CHEMBL3286	Urokinase-type plasminogen activator	Homo sapiens	SINGLE PROTEIN	CHEMBL1146651	1	Scientific Literature	Bioorg. Med. Chem. Lett.	2004	None
CHEMBL109751		0	186.22	0	1.54	14	N=C(N)Nc1ccc2ccccc2n1	Ki	'='	209000.0	nM		Outside typical range		UO_0000065					False	CHEMBL814354	Inhibitory activity against human urokinase-type plasminogen activator was evaluated using S-2444 as substrate	B	BAO_0000357	single protein format	None	None	None	None	None	CHEMBL3286	Urokinase-type plasminogen activator	Homo sapiens	SINGLE PROTEIN	CHEMBL1146651	1	Scientific Literature	Bioorg. Med. Chem. Lett.	2004	None
CHEMBL318304		0	619.85	1	3.33	2t	CC(C)c1cc(C(C)C)c(S(=O)(=O)NC(Cc2cccc(C(=N)N)c2)C(=O)N2CCN(S(C)(=O)=O)CC2)c(C(C)C)c1	Ki	'='	19000.0	nM	4.72			UO_0000065	7.62	0.15	1.39	3.07	False	CHEMBL760893	Tested for inhibition of plasminogen activator urokinase (microPa)	B	BAO_0000357	single protein format	None	None	None	None	None	CHEMBL3286	Urokinase-type plasminogen activator	Homo sapiens	SINGLE PROTEIN	CHEMBL1131872	1	Scientific Literature	Bioorg. Med. Chem. Lett.	1999	None
CHEMBL62255		0	285.30	0	1.94	4e	COc1ccc(O)c(C(=O)Nc2ccc(C(=N)N)cc2)c1	Ki	'='	3100.0	nM	5.51			UO_0000065	19.31	0.36	3.57	5.08	False	CHEMBL814362	Inhibition of urokinase-type plasminogen activator (microPa)	B	BAO_0000357	single protein format	None	None	None	None	None	CHEMBL3286	Urokinase-type plasminogen activator	Homo sapiens	SINGLE PROTEIN	CHEMBL1135196	1	Scientific Literature	Bioorg. Med. Chem. Lett.	2002	None
CHEMBL107210		0	466.56	0	1.87	1e	N=C(N)c1cccc(CC(NS(=O)(=O)c2ccc3ccccc3c2)C(=O)N2CCOCC2)c1	Ki	'='	58000.0	nM	4.24			UO_0000065	9.08	0.18	2.37	3.37	False	CHEMBL760893	Tested for inhibition of plasminogen activator urokinase (microPa)	B	BAO_0000357	single protein format	None	None	None	None	None	CHEMBL3286	Urokinase-type plasminogen activator	Homo sapiens	SINGLE PROTEIN	CHEMBL1131872	1	Scientific Literature	Bioorg. Med. Chem. Lett.	1999	None
CHEMBL109287		0	272.31	0	3.96	21	N#Cc1ccc2cc(NC(=O)c3ccccc3)ccc2c1	Ki	'='	1900.0	nM	5.72			UO_0000065	21.01	0.37	1.76	10.82	False	CHEMBL815981	Binding affinity to human urokinase-type plasminogen activator (microPa).	B	BAO_0000357	single protein format	None	None	None	None	None	CHEMBL3286	Urokinase-type plasminogen activator	Homo sapiens	SINGLE PROTEIN	CHEMBL1148377	1	Scientific Literature	J. Med. Chem.	2004	None
CHEMBL3706844		0	601.69	1	1.72	36	CCC(=O)N1CCN(C(=O)[C@H](Cc2cccc(C(=N)N)c2)NS(=O)(=O)c2ccc3c(c2)C(=O)c2ccccc2C3=O)CC1	Ki	'='	31000.0	nM	4.51			UO_0000065	7.49	0.14	2.79	2.64	False	CHEMBL868542	Inhibition of uPA	B	BAO_0000357	single protein format	Homo sapiens	None	None	None	None	CHEMBL3286	Urokinase-type plasminogen activator	Homo sapiens	SINGLE PROTEIN	CHEMBL1138903	1	Scientific Literature	J. Med. Chem.	2006	None
CHEMBL49987		0	502.38	1	4.28	16	N=C(N)c1ccc2[nH]c(-c3cc(Cc4nn[nH]n4)cc(Br)c3O)c(Cc3ccccc3)c2c1	Ki	'='	350.0	nM	6.46			UO_0000065	12.85	0.27	2.18	4.60	False	CHEMBL815985	Inhibitory activity against urokinase-type plasminogen activator (microPa) in human plasma	B	BAO_0000366	cell-free format	None	CHEMBL3559721	Plasma	None	None	CHEMBL3286	Urokinase-type plasminogen activator	Homo sapiens	SINGLE PROTEIN	CHEMBL1134132	1	Scientific Literature	Bioorg. Med. Chem. Lett.	2001	None
CHEMBL104937		0	289.34	0	3.38	6	N=C(N)c1ccc2cc(C(=O)Nc3ccccc3)ccc2c1	Ki	'='	631.0	nM	6.20			UO_0000065	21.43	0.38	2.82	7.85	True	CHEMBL815981	Binding affinity to human urokinase-type plasminogen activator (microPa).	B	BAO_0000357	single protein format	None	None	None	None	None	CHEMBL3286	Urokinase-type plasminogen activator	Homo sapiens	SINGLE PROTEIN	CHEMBL1148377	1	Scientific Literature	J. Med. Chem.	2004	None
CHEMBL57779		0	316.75	0	2.94	34	N=C(N)Nc1ncc(Cl)cc1/C=C/c1ccc2c(c1)OCO2	Ki	'='	490.0	nM	6.31			UO_0000065	19.92	0.39	3.37	6.77	False	CHEMBL815980	In vitro inhibition of human urokinase Plasminogen Activator.	B	BAO_0000357	single protein format	None	None	None	None	None	CHEMBL3286	Urokinase-type plasminogen activator	Homo sapiens	SINGLE PROTEIN	CHEMBL1135370	1	Scientific Literature	Bioorg. Med. Chem. Lett.	2002	None
CHEMBL173953		0	172.28	0	1.46	2-amidino-5-thiomethyl thiophene	N=C(N)c1ccc(CS)s1	Ki	'='	6000.0	nM	5.22			UO_0000065	30.31	0.71	3.76	10.47	False	CHEMBL815983	In vitro inhibitory activity against Urokinase-type plasminogen activator (microPa)	B	BAO_0000357	single protein format	None	None	None	None	None	CHEMBL3286	Urokinase-type plasminogen activator	Homo sapiens	SINGLE PROTEIN	CHEMBL1134012	1	Scientific Literature	Bioorg. Med. Chem. Lett.	2001	None
CHEMBL294255		0	240.65	0	1.14	17	N=C(N)Nc1ncc(Cl)cc1/C=C/C(=O)O	Ki	'='	1500.0	nM	5.82			UO_0000065	24.20	0.50	4.68	5.20	False	CHEMBL815978	Ability to inhibit HWMT human microPa using S-2444 as substrate	B	BAO_0000357	single protein format	None	None	None	None	None	CHEMBL3286	Urokinase-type plasminogen activator	Homo sapiens	SINGLE PROTEIN	CHEMBL1135370	1	Scientific Literature	Bioorg. Med. Chem. Lett.	2002	None
CHEMBL97651		0	402.54	0	0.50	12	NC(N)=NCCCCCCNC(=O)[C@@H]1CCCN1C(=O)[C@H](N)Cc1ccccc1	K ass	'<'	250.0	l M-1									False	CHEMBL815975	In vitro inhibitory potency against Urokinase-type plasminogen activator in human; no enzyme inhibition was observed at an inhibitor concentration of 200 uM	B	BAO_0000357	single protein format	None	None	None	None	None	CHEMBL3286	Urokinase-type plasminogen activator	Homo sapiens	SINGLE PROTEIN	CHEMBL1128086	1	Scientific Literature	Bioorg. Med. Chem. Lett.	1995	None
CHEMBL558198	RAZAXABAN HYDROCHLORIDE	0	564.93	1	4.25	1, Razaxaban HCl	CN(C)Cc1nccn1-c1ccc(NC(=O)c2cc(C(F)(F)F)nn2-c2ccc3onc(N)c3c2)c(F)c1.Cl	Ki	'>'	13000.0	nM				UO_0000065					False	CHEMBL855834	Binding affinity to human urokinase	B	BAO_0000357	single protein format	Homo sapiens	None	None	None	None	CHEMBL3286	Urokinase-type plasminogen activator	Homo sapiens	SINGLE PROTEIN	CHEMBL1146891	1	Scientific Literature	Bioorg. Med. Chem. Lett.	2006	None
CHEMBL96428		0	342.40	0	3.90	49	Cn1c(-c2cccc(-c3ccccc3)c2O)nc2ccc(C(=N)N)cc21	Ki	'='	11000.0	nM	4.96			UO_0000065	14.48	0.26	1.06	5.64	False	CHEMBL842145	ComInhibition of Human Serine Protease Urokinase Plasminogen Activator (u-PA).	B	BAO_0000357	single protein format	None	None	None	None	None	CHEMBL3286	Urokinase-type plasminogen activator	Homo sapiens	SINGLE PROTEIN	CHEMBL1134564	1	Scientific Literature	J. Med. Chem.	2001	None
CHEMBL330244		0	331.17	0	2.98	6j	N=C(N)c1ccc2[nH]c(-c3cccc(Br)c3O)nc2c1	Ki	'='	250.0	nM	6.60			UO_0000065	19.94	0.45	3.62	6.68	False	CHEMBL842145	ComInhibition of Human Serine Protease Urokinase Plasminogen Activator (u-PA).	B	BAO_0000357	single protein format	None	None	None	None	None	CHEMBL3286	Urokinase-type plasminogen activator	Homo sapiens	SINGLE PROTEIN	CHEMBL1134564	1	Scientific Literature	J. Med. Chem.	2001	None
CHEMBL597571		0	312.39	0	3.30	43	N=C(N)c1cc2c(OC(CO)c3ccccc3)cccc2s1	Ki	'='	140.0	nM	6.85			UO_0000065	21.94	0.43	3.55	8.64	False	CHEMBL1069636	Inhibition of uPA	B	BAO_0000357	single protein format	None	None	None	None	None	CHEMBL3286	Urokinase-type plasminogen activator	Homo sapiens	SINGLE PROTEIN	CHEMBL1156932	1	Scientific Literature	J. Med. Chem.	2010	None
CHEMBL606194		0	383.47	0	4.05	45	CCNC(=O)OCC(Oc1cccc2sc(C(=N)N)cc12)c1ccccc1	Ki	'='	150.0	nM	6.82			UO_0000065	17.80	0.35	2.77	7.00	False	CHEMBL1069636	Inhibition of uPA	B	BAO_0000357	single protein format	None	None	None	None	None	CHEMBL3286	Urokinase-type plasminogen activator	Homo sapiens	SINGLE PROTEIN	CHEMBL1156932	1	Scientific Literature	J. Med. Chem.	2010	None
CHEMBL597557		0	516.67	2	6.30	57	CC(C)CNCc1ccccc1NC(=O)OCC(Oc1cccc2sc(C(=N)N)cc12)c1ccccc1	Ki	'='	733.0	nM	6.13			UO_0000065	11.87	0.23	-0.17	5.60	False	CHEMBL1069636	Inhibition of uPA	B	BAO_0000357	single protein format	None	None	None	None	None	CHEMBL3286	Urokinase-type plasminogen activator	Homo sapiens	SINGLE PROTEIN	CHEMBL1156932	1	Scientific Literature	J. Med. Chem.	2010	None
CHEMBL606177		0	449.54	0	4.60	63	Cc1cc(NC(=O)OCC(Oc2cccc3sc(C(=N)N)cc23)c2ccccc2)n(C)n1	Ki	'='	169.0	nM	6.77			UO_0000065	15.06	0.29	2.17	5.88	False	CHEMBL1069636	Inhibition of uPA	B	BAO_0000357	single protein format	None	None	None	None	None	CHEMBL3286	Urokinase-type plasminogen activator	Homo sapiens	SINGLE PROTEIN	CHEMBL1156932	1	Scientific Literature	J. Med. Chem.	2010	None
CHEMBL570867		0	587.68	1	3.04	36	Cc1cc2cc(N/C(=N\C(=O)c3ccc(C(=O)N(C)C)nc3)N[C@H]3CCCCN(CC(=O)N4CCCC4)C3=O)ccc2o1	Ki	'>'	7800.0	nM				UO_0000065					False	CHEMBL1038111	Inhibition of human u-PA	B	BAO_0000357	single protein format	Homo sapiens	None	None	None	None	CHEMBL3286	Urokinase-type plasminogen activator	Homo sapiens	SINGLE PROTEIN	CHEMBL1156750	1	Scientific Literature	Bioorg. Med. Chem. Lett.	2009	None
CHEMBL1945770		0	413.47	1	5.78	10r	COc1ccc(-c2ccc(NC(=O)c3ccc4cc(OC)ccc4c3)cc2OC)cc1	IC50	'>'	31000.0	nM				UO_0000065					False	CHEMBL1947442	Inhibition of human uPA using pyroGlu-Gly-Arg-p-NA.HCl as substrate preincubated for 15 mins prior substrate addition measured for 10 mins by spectrophotometry	B	BAO_0000357	single protein format	Homo sapiens	None	None	None	None	CHEMBL3286	Urokinase-type plasminogen activator	Homo sapiens	SINGLE PROTEIN	CHEMBL1944597	1	Scientific Literature	Bioorg. Med. Chem.	2012	None
CHEMBL349545		0	335.36	1	-1.80	8	CC(=O)N[C@H](CO)C(=O)NCC(=O)NCc1ccc(C(=N)N)cc1	Ki	'='	41000.0	nM	4.39			UO_0000065	13.08	0.25	6.19	2.79	False	CHEMBL842154	In vitro inhibition of plasminogen activator urokinase.	B	BAO_0000357	single protein format	None	None	None	None	None	CHEMBL3286	Urokinase-type plasminogen activator	Homo sapiens	SINGLE PROTEIN	CHEMBL1135855	1	Scientific Literature	Bioorg. Med. Chem. Lett.	2002	None
CHEMBL74177		0	481.40	1	3.59	8	N=C(N)c1ccc2[nH]c(-c3cc(CC(=O)O)cc(-c4cccc(OP(=O)(O)O)c4)c3O)cc2c1	Selectivity	'='	4.0										False	CHEMBL816817	Relative binding affinity for urokinase-type plasminogen activator	B	BAO_0000357	single protein format	Homo sapiens	None	None	None	None	CHEMBL3286	Urokinase-type plasminogen activator	Homo sapiens	SINGLE PROTEIN	CHEMBL1133926	1	Scientific Literature	Bioorg. Med. Chem. Lett.	2001	None
CHEMBL73118		0	444.45	0	4.42	12	N=C(N)c1ccc2[nH]c(-c3cc(CCC(=O)O)cc(-c4cccc([N+](=O)[O-])c4)c3O)cc2c1	Selectivity	'='	6.0										False	CHEMBL816817	Relative binding affinity for urokinase-type plasminogen activator	B	BAO_0000357	single protein format	Homo sapiens	None	None	None	None	CHEMBL3286	Urokinase-type plasminogen activator	Homo sapiens	SINGLE PROTEIN	CHEMBL1133926	1	Scientific Literature	Bioorg. Med. Chem. Lett.	2001	None
CHEMBL1159948		0	245.28	0	1.93	1	C=C1CCC(c2ccc(NC(=N)N)cc2)C(=O)O1	Rate	'='	1185.0	ka/Ks									False	CHEMBL816816	Second order rate constant against Urokinase-type plasminogen activator	B	BAO_0000357	single protein format	None	None	None	None	None	CHEMBL3286	Urokinase-type plasminogen activator	Homo sapiens	SINGLE PROTEIN	CHEMBL1125346	1	Scientific Literature	J. Med. Chem.	1992	None
CHEMBL2315239		0	907.97	2	1.55	4.3TFA	N=C(N)c1ccc(CNC(=O)[C@@H]2Cc3ccc(cc3)NC(=O)CN3CCN(CC3)CC(=O)Nc3ccc(cc3)C[C@@H](NS(=O)(=O)Cc3ccccc3)C(=O)N2)cc1.O=C(O)C(F)(F)F	Ki	'='	8900.0	nM	5.05			UO_0000065	6.36	0.12	3.50	2.31	False	CHEMBL2318523	Inhibition of human uPA	B	BAO_0000357	single protein format	Homo sapiens	None	None	None	None	CHEMBL3286	Urokinase-type plasminogen activator	Homo sapiens	SINGLE PROTEIN	CHEMBL2311491	1	Scientific Literature	J. Med. Chem.	2013	None
CHEMBL288573		0	397.27	0	0.88	4m	NCCCCC1NC(=O)CNC(=O)c2cc(ccc2CBr)NC1=O	Ratio	'='	5.0	M-1 s-1									False	CHEMBL817628	Ratio of inactivation to apparent binding constant against human urokinase (obtained as k obs/[I] at low inhibitor concentration)	B	BAO_0000357	single protein format	None	None	None	None	None	CHEMBL3286	Urokinase-type plasminogen activator	Homo sapiens	SINGLE PROTEIN	CHEMBL1126701	1	Scientific Literature	J. Med. Chem.	1993	None
CHEMBL1375207		0	321.38	0	2.93	SID7976693	CCN(CC)c1ccc(-c2c(C#N)c(N)nc(OC)c2C#N)cc1	Potency		9268.3	nM			inconclusive	UO_0000065					False	CHEMBL3215182	PubChem BioAssay. qHTS for Inhibitors of Cell Surface uPA Generation: Confirmatory Assay for Cherry-picked Compounds. (Class of assay: confirmatory)	F	BAO_0000019	assay format	None	None	None	None	None	CHEMBL3286	Urokinase-type plasminogen activator	Homo sapiens	SINGLE PROTEIN	CHEMBL1201862	7	PubChem BioAssays			None
CHEMBL1459108		0	417.53	0	3.41	SID24832796	COc1ccc(CCNC(=O)c2c([S-])n(-c3ccc(C)cc3)c3cccc[n+]23)cc1	Potency		11668.1	nM			inconclusive	UO_0000065					False	CHEMBL3215182	PubChem BioAssay. qHTS for Inhibitors of Cell Surface uPA Generation: Confirmatory Assay for Cherry-picked Compounds. (Class of assay: confirmatory)	F	BAO_0000019	assay format	None	None	None	None	None	CHEMBL3286	Urokinase-type plasminogen activator	Homo sapiens	SINGLE PROTEIN	CHEMBL1201862	7	PubChem BioAssays			None
CHEMBL3585742		0	491.53	0	2.43	17a	Cn1c(CN2C(=O)CN(c3ccc(F)cc3)C2=O)nc2ccc(C(=O)N[C@H](C#N)CCCCN)cc21	IC50	'>'	200000.0	nM		Outside typical range		UO_0000065					True	CHEMBL3588563	Inhibition of urokinase (unknown origin) using Pyr-Gly-Arg-MCA as substrate by fluorescence analysis	B	BAO_0000357	single protein format	Homo sapiens	None	None	None	None	CHEMBL3286	Urokinase-type plasminogen activator	Homo sapiens	SINGLE PROTEIN	CHEMBL3585277	1	Scientific Literature	Bioorg. Med. Chem.	2015	None
CHEMBL396058		0	590.10	1	0.65	23	NCc1ccc(Cl)cc1CNC(=O)[C@H](CO)NC(=O)[C@@H](CCc1cccc[n+]1[O-])NS(=O)(=O)Cc1ccccc1	Ki	'>'	5000.0	nM				UO_0000065					False	CHEMBL889050	Inhibition of uPA	B	BAO_0000357	single protein format	None	None	None	None	None	CHEMBL3286	Urokinase-type plasminogen activator	Homo sapiens	SINGLE PROTEIN	CHEMBL1145355	1	Scientific Literature	Bioorg. Med. Chem. Lett.	2007	None
CHEMBL1160766		0	153.16	0	1.13	12	N=C(N)Nc1ccc(F)cc1	Ki	'='	72400.0	nM	4.14			UO_0000065	27.03	0.51	3.01	6.69	False	CHEMBL816645	Inhibition against Urokinase-type plasminogen activator	B	BAO_0000357	single protein format	None	None	None	None	None	CHEMBL3286	Urokinase-type plasminogen activator	Homo sapiens	SINGLE PROTEIN	CHEMBL1125001	1	Scientific Literature	J. Med. Chem.	1990	None
CHEMBL273196	EFEGATRAN	0	416.53	0	-0.45	Efegatran	CN[C@H](Cc1ccccc1)C(=O)N1CCC[C@H]1C(=O)N[C@H](C=O)CCCN=C(N)N	K ass	'='	0.04	l M-1									False	CHEMBL817002	Inhibitory activity against the human urokinase	B	BAO_0000357	single protein format	None	None	None	None	None	CHEMBL3286	Urokinase-type plasminogen activator	Homo sapiens	SINGLE PROTEIN	CHEMBL1131990	1	Scientific Literature	Bioorg. Med. Chem. Lett.	1999	None
CHEMBL418023		0	407.59	1	6.21	35	CSc1sc(C(=N)N)cc1-c1nc(-c2ccc(-c3ccccc3)cc2)cs1	Ki	'='	1740000.0	nM		Outside typical range		UO_0000065					False	CHEMBL817635	Inhibitory activity against serine protease urokinase-type plasminogen activator (microPa)	B	BAO_0000357	single protein format	None	None	None	None	None	CHEMBL3286	Urokinase-type plasminogen activator	Homo sapiens	SINGLE PROTEIN	CHEMBL1134078	1	Scientific Literature	Bioorg. Med. Chem. Lett.	2001	None
CHEMBL62736		0	300.27	0	1.84	4b	N=C(N)c1ccc(NC(=O)c2cc([N+](=O)[O-])ccc2O)cc1	Ki	'='	44000.0	nM	4.36			UO_0000065	14.51	0.27	2.52	3.06	False	CHEMBL814362	Inhibition of urokinase-type plasminogen activator (microPa)	B	BAO_0000357	single protein format	None	None	None	None	None	CHEMBL3286	Urokinase-type plasminogen activator	Homo sapiens	SINGLE PROTEIN	CHEMBL1135196	1	Scientific Literature	Bioorg. Med. Chem. Lett.	2002	None
CHEMBL264760		0	289.72	0	2.58	4f	N=C(N)c1ccc(NC(=O)c2ccc(Cl)cc2O)cc1	Ki	'='	6000.0	nM	5.22			UO_0000065	18.02	0.36	2.64	5.26	False	CHEMBL814362	Inhibition of urokinase-type plasminogen activator (microPa)	B	BAO_0000357	single protein format	None	None	None	None	None	CHEMBL3286	Urokinase-type plasminogen activator	Homo sapiens	SINGLE PROTEIN	CHEMBL1135196	1	Scientific Literature	Bioorg. Med. Chem. Lett.	2002	None
CHEMBL423756		0	437.62	1	6.12	11	COc1ccc(CSc2sc(C(=N)N)cc2-c2nc(-c3ccccc3)cs2)cc1	Ki	'='	1520.0	nM	5.82			UO_0000065	13.29	0.27	-0.30	8.08	False	CHEMBL873235	Inhibition of Human kidney cell urokinase	B	BAO_0000219	cell-based format	Homo sapiens	None	None	kidney	None	CHEMBL3286	Urokinase-type plasminogen activator	Homo sapiens	SINGLE PROTEIN	CHEMBL1135050	1	Scientific Literature	Bioorg. Med. Chem. Lett.	2002	None
CHEMBL2206359		0	453.50	1	5.86	2, IPR-803	O=C(O)c1cccc(Nc2cc(N3CCCCCC3)c3noc4c3c2C(=O)c2ccccc2-4)c1	Inhibition	'='	25.0	%				UO_0000187					False	CHEMBL2209740	Inhibition of proteolytic activity of urokinase-type plasminogen activator in human A549 cells at 10 uM preincubated for 30 mins by fluorescence assay	B	BAO_0000219	cell-based format	Homo sapiens	None	None	A549	None	CHEMBL3286	Urokinase-type plasminogen activator	Homo sapiens	SINGLE PROTEIN	CHEMBL2203137	1	Scientific Literature	Bioorg. Med. Chem.	2012	CHEMBL3307651
CHEMBL134926		0	245.28	0	1.93	2a	C=C1CC(c2ccc(NC(=N)N)cc2)CC(=O)O1	Kd	'='	0.009	min-1		Non standard unit for type							False	CHEMBL814356	Compound was tested for the rate constant of deacylation against Urokinase-type plasminogen activator	B	BAO_0000357	single protein format	None	None	None	None	None	CHEMBL3286	Urokinase-type plasminogen activator	Homo sapiens	SINGLE PROTEIN	CHEMBL1125358	1	Scientific Literature	J. Med. Chem.	1992	None
CHEMBL111512		0	370.80	0	3.17	13l	COc1ccc(C(=O)O)cc1-c1ccc2c(Cl)cnc(N=C(N)N)c2c1	Ki	'='	9.0	nM	8.05			UO_0000065	21.70	0.42	4.88	6.50	False	CHEMBL814354	Inhibitory activity against human urokinase-type plasminogen activator was evaluated using S-2444 as substrate	B	BAO_0000357	single protein format	None	None	None	None	None	CHEMBL3286	Urokinase-type plasminogen activator	Homo sapiens	SINGLE PROTEIN	CHEMBL1146651	1	Scientific Literature	Bioorg. Med. Chem. Lett.	2004	None
CHEMBL609702		0	180.17	0	0.90	10	N=C(N)Nc1ccc([N+](=O)[O-])cc1	Ki	'='	20606.3	nM	4.69			UO_0000065	26.01	0.49	3.79	4.46	False	CHEMBL814351	log1/Ki value was calculated against Urokinase-type plasminogen activator	B	BAO_0000357	single protein format	None	None	None	None	None	CHEMBL3286	Urokinase-type plasminogen activator	Homo sapiens	SINGLE PROTEIN	CHEMBL1125001	1	Scientific Literature	J. Med. Chem.	1990	None
CHEMBL110027		0	381.44	1	5.17	34f	N=C(N)c1ccc2cc(C(=O)Nc3cccc(Oc4ccccc4)c3)ccc2c1	Ki	'='	517.0	nM	6.29			UO_0000065	16.48	0.30	1.12	7.13	False	CHEMBL815981	Binding affinity to human urokinase-type plasminogen activator (microPa).	B	BAO_0000357	single protein format	None	None	None	None	None	CHEMBL3286	Urokinase-type plasminogen activator	Homo sapiens	SINGLE PROTEIN	CHEMBL1148377	1	Scientific Literature	J. Med. Chem.	2004	None
CHEMBL133027		0	446.49	1	-0.65	14b	N=C(N)c1ccc(S(=O)(=O)NCC(=O)NC(Cc2cccc(C(=N)N)c2)C(=O)O)cc1	Ki	'>'	1000000.0	nM		Outside typical range		UO_0000065					False	CHEMBL815984	Inhibitory activity against microPa.	B	BAO_0000357	single protein format	None	None	None	None	None	CHEMBL3286	Urokinase-type plasminogen activator	Homo sapiens	SINGLE PROTEIN	CHEMBL1131613	1	Scientific Literature	J. Med. Chem.	1998	None
CHEMBL311067		0	654.66	2	2.63	2	C[C@H](NC(=O)[C@@H](CO)NC(=O)OCc1ccccc1)C(=O)NC(CCCN=C(N)N)P(=O)(Oc1ccccc1)Oc1ccccc1	IC50	'='	61.0	nM	7.21			UO_0000065	11.02	0.21	4.58	3.33	False	CHEMBL908009	Inhibition of human uPA	B	BAO_0000357	single protein format	Homo sapiens	None	None	None	None	CHEMBL3286	Urokinase-type plasminogen activator	Homo sapiens	SINGLE PROTEIN	CHEMBL1149362	1	Scientific Literature	J. Med. Chem.	2006	None
CHEMBL214539		0	816.81	3	4.04	4	CC(=O)Nc1ccc(OP(=O)(Oc2ccc(NC(C)=O)cc2)C(Cc2ccc(NC(=N)N)cc2)NC(=O)[C@H](C)NC(=O)[C@@H](CO)NC(=O)OCc2ccccc2)cc1	IC50	'='	6.7	nM	8.17			UO_0000065	10.01	0.19	4.13	3.00	False	CHEMBL908009	Inhibition of human uPA	B	BAO_0000357	single protein format	Homo sapiens	None	None	None	None	CHEMBL3286	Urokinase-type plasminogen activator	Homo sapiens	SINGLE PROTEIN	CHEMBL1149362	1	Scientific Literature	J. Med. Chem.	2006	None
CHEMBL189823		0	700.73	2	4.24	3o	Cc1cccc(C)c1C(=O)N[C@H](CO)C(=O)N[C@@H](C)C(=O)NC(Cc1ccc(NC(=N)N)cc1)P(=O)(Oc1ccccc1)Oc1ccccc1	IC50	'='	6.0	nM	8.22			UO_0000065	11.73	0.22	3.98	4.01	False	CHEMBL908009	Inhibition of human uPA	B	BAO_0000357	single protein format	Homo sapiens	None	None	None	None	CHEMBL3286	Urokinase-type plasminogen activator	Homo sapiens	SINGLE PROTEIN	CHEMBL1149362	1	Scientific Literature	J. Med. Chem.	2006	None
CHEMBL215961		0	733.74	2	3.04	3k	C[C@H](NC(=O)[C@@H](CO)NS(=O)(=O)c1ccc(C#N)cc1)C(=O)NC(Cc1ccc(NC(=N)N)cc1)P(=O)(Oc1ccccc1)Oc1ccccc1	IC50	'='	6.2	nM	8.21			UO_0000065	11.19	0.22	5.17	3.34	False	CHEMBL908009	Inhibition of human uPA	B	BAO_0000357	single protein format	Homo sapiens	None	None	None	None	CHEMBL3286	Urokinase-type plasminogen activator	Homo sapiens	SINGLE PROTEIN	CHEMBL1149362	1	Scientific Literature	J. Med. Chem.	2006	None
CHEMBL386249		0	787.63	2	3.93	3j	C[C@H](NC(=O)[C@@H](CO)NS(=O)(=O)c1ccc(Br)cc1)C(=O)NC(Cc1ccc(NC(=N)N)cc1)P(=O)(Oc1ccccc1)Oc1ccccc1	IC50	'='	6.6	nM	8.18			UO_0000065	10.39	0.22	4.25	3.68	False	CHEMBL908009	Inhibition of human uPA	B	BAO_0000357	single protein format	Homo sapiens	None	None	None	None	CHEMBL3286	Urokinase-type plasminogen activator	Homo sapiens	SINGLE PROTEIN	CHEMBL1149362	1	Scientific Literature	J. Med. Chem.	2006	None
CHEMBL385900		0	714.76	2	3.23	3f	C[C@H](NC(=O)[C@@H](CO)NS(=O)(=O)c1cccs1)C(=O)NC(Cc1ccc(NC(=N)N)cc1)P(=O)(Oc1ccccc1)Oc1ccccc1	IC50	'='	1.5	nM	8.82			UO_0000065	12.35	0.25	5.59	3.97	False	CHEMBL908009	Inhibition of human uPA	B	BAO_0000357	single protein format	Homo sapiens	None	None	None	None	CHEMBL3286	Urokinase-type plasminogen activator	Homo sapiens	SINGLE PROTEIN	CHEMBL1149362	1	Scientific Literature	J. Med. Chem.	2006	None
CHEMBL1910639		0	521.62	1	4.75	6	N#C[C@H](CCCCN)NC(=O)c1ccc(OCc2ccncc2)c(NC(=O)Cc2cccc3ccccc23)c1	Inhibition	'='	16.0	%				UO_0000187					False	CHEMBL1912509	Inhibition of urokinase at 500 uM	B	BAO_0000357	single protein format	None	None	None	None	None	CHEMBL3286	Urokinase-type plasminogen activator	Homo sapiens	SINGLE PROTEIN	CHEMBL1909593	1	Scientific Literature	Bioorg. Med. Chem. Lett.	2011	None
CHEMBL1909802		0	337.22	0	-1.01	39	CNCCN(C)c1nc(N)c(C(=O)NC(=N)N)nc1Cl.Cl	IC50	'='	3000.0	nM	5.52			UO_0000065	18.36	0.38	6.53	3.78	False	CHEMBL1912992	Inhibition of urokinase-type plasminogen activator	B	BAO_0000357	single protein format	None	None	None	None	None	CHEMBL3286	Urokinase-type plasminogen activator	Homo sapiens	SINGLE PROTEIN	CHEMBL1909623	1	Scientific Literature	Bioorg. Med. Chem. Lett.	2011	None
CHEMBL1909804		0	399.29	1	0.54	41	Cl.N=C(N)NC(=O)c1nc(Cl)c(NCCNCc2ccccc2)nc1N	IC50	'='	28000.0	nM	4.55			UO_0000065	12.55	0.25	4.01	2.94	False	CHEMBL1912992	Inhibition of urokinase-type plasminogen activator	B	BAO_0000357	single protein format	None	None	None	None	None	CHEMBL3286	Urokinase-type plasminogen activator	Homo sapiens	SINGLE PROTEIN	CHEMBL1909623	1	Scientific Literature	Bioorg. Med. Chem. Lett.	2011	None
CHEMBL31967		0	375.50	0	4.27	20	CSc1sc(C(=N)N)cc1-c1nc(-c2ccc3c(c2)OCO3)cs1	Ki	'='	91000.0	nM	4.04			UO_0000065	10.76	0.23	-0.23	4.98	False	CHEMBL817635	Inhibitory activity against serine protease urokinase-type plasminogen activator (microPa)	B	BAO_0000357	single protein format	None	None	None	None	None	CHEMBL3286	Urokinase-type plasminogen activator	Homo sapiens	SINGLE PROTEIN	CHEMBL1134078	1	Scientific Literature	Bioorg. Med. Chem. Lett.	2001	None
CHEMBL323241		0	262.32	0	3.21	4m	N=C(N)Nc1nccc2ccc(-c3ccccc3)cc12	Ki	'='	400.0	nM	6.40			UO_0000065	24.39	0.44	3.19	8.55	False	CHEMBL814354	Inhibitory activity against human urokinase-type plasminogen activator was evaluated using S-2444 as substrate	B	BAO_0000357	single protein format	None	None	None	None	None	CHEMBL3286	Urokinase-type plasminogen activator	Homo sapiens	SINGLE PROTEIN	CHEMBL1146651	1	Scientific Literature	Bioorg. Med. Chem. Lett.	2004	None
CHEMBL324861		0	351.80	0	3.34	13i	COc1ccc(C#N)cc1-c1ccc2c(Cl)cnc(N=C(N)N)c2c1	Ki	'='	180.0	nM	6.75			UO_0000065	19.17	0.37	3.40	6.11	False	CHEMBL814354	Inhibitory activity against human urokinase-type plasminogen activator was evaluated using S-2444 as substrate	B	BAO_0000357	single protein format	None	None	None	None	None	CHEMBL3286	Urokinase-type plasminogen activator	Homo sapiens	SINGLE PROTEIN	CHEMBL1146651	1	Scientific Literature	Bioorg. Med. Chem. Lett.	2004	None
CHEMBL135724		0	490.30	0	3.10	4	N=C(N)Nc1ccc(C2C/C(=C/I)OC(=O)C2NC(=O)c2ccccc2)cc1	Kd	'='	0.005	min-1		Non standard unit for type							False	CHEMBL814357	Compound was tested for the rate constant of deacylation against the enzyme Urokinase-type plasminogen activator	B	BAO_0000357	single protein format	None	None	None	None	None	CHEMBL3286	Urokinase-type plasminogen activator	Homo sapiens	SINGLE PROTEIN	CHEMBL1125358	1	Scientific Literature	J. Med. Chem.	1992	None
CHEMBL107871		0	265.11	0	2.30	4i	N=C(N)Nc1nccc2cc(Br)ccc12	Ki	'='	2340.0	nM	5.63			UO_0000065	21.24	0.51	3.33	7.53	False	CHEMBL814354	Inhibitory activity against human urokinase-type plasminogen activator was evaluated using S-2444 as substrate	B	BAO_0000357	single protein format	None	None	None	None	None	CHEMBL3286	Urokinase-type plasminogen activator	Homo sapiens	SINGLE PROTEIN	CHEMBL1146651	1	Scientific Literature	Bioorg. Med. Chem. Lett.	2004	None
CHEMBL326419		0	220.66	0	2.19	4c	N=C(N)Nc1ncc(Cl)c2ccccc12	Ki	'='	830.0	nM	6.08			UO_0000065	27.56	0.55	3.89	8.13	False	CHEMBL814354	Inhibitory activity against human urokinase-type plasminogen activator was evaluated using S-2444 as substrate	B	BAO_0000357	single protein format	None	None	None	None	None	CHEMBL3286	Urokinase-type plasminogen activator	Homo sapiens	SINGLE PROTEIN	CHEMBL1146651	1	Scientific Literature	Bioorg. Med. Chem. Lett.	2004	None
CHEMBL2206359		0	453.50	1	5.86	2, IPR-803	O=C(O)c1cccc(Nc2cc(N3CCCCCC3)c3noc4c3c2C(=O)c2ccccc2-4)c1	Inhibition						Not Active						False	CHEMBL2209735	Inhibition of proteolytic activity of urokinase-type plasminogen activator in human H460 cells assessed as ERK phosphorylation after 30 mins by Western blotting analysis	B	BAO_0000219	cell-based format	Homo sapiens	None	None	H460	None	CHEMBL3286	Urokinase-type plasminogen activator	Homo sapiens	SINGLE PROTEIN	CHEMBL2203137	1	Scientific Literature	Bioorg. Med. Chem.	2012	None
CHEMBL54493		0	253.69	0	0.40	18	CNC(=O)/C=C/c1cc(Cl)cnc1N=C(N)N	Ki	'='	1280.0	nM	5.89			UO_0000065	23.23	0.47	5.49	5.54	False	CHEMBL815980	In vitro inhibition of human urokinase Plasminogen Activator.	B	BAO_0000357	single protein format	None	None	None	None	None	CHEMBL3286	Urokinase-type plasminogen activator	Homo sapiens	SINGLE PROTEIN	CHEMBL1135370	1	Scientific Literature	Bioorg. Med. Chem. Lett.	2002	None
CHEMBL134926		0	245.28	0	1.93	2a	C=C1CC(c2ccc(NC(=N)N)cc2)CC(=O)O1	Ka	'='	0.24	min-1									False	CHEMBL814355	Compound was tested for the rate constant of acylation against the enzyme Urokinase-type plasminogen activator	B	BAO_0000357	single protein format	None	None	None	None	None	CHEMBL3286	Urokinase-type plasminogen activator	Homo sapiens	SINGLE PROTEIN	CHEMBL1125358	1	Scientific Literature	J. Med. Chem.	1992	None
CHEMBL100296		0	294.31	0	2.88	23	N=C(N)c1ccc(Cn2ccc3cc([N+](=O)[O-])ccc32)cc1	Ki	'>'	200000.0	nM		Outside typical range		UO_0000065					False	CHEMBL817004	Inhibition constant against Urokinase	B	BAO_0000357	single protein format	None	None	None	None	None	CHEMBL3286	Urokinase-type plasminogen activator	Homo sapiens	SINGLE PROTEIN	CHEMBL1122336	1	Scientific Literature	J. Med. Chem.	1983	None
CHEMBL2063412		0	263.68	0	2.43	14	C#CCCOc1oc(=O)c2cc(N)ccc2c1Cl	Activity						Not Active						False	CHEMBL2065978	Binding affinity to urokinase-type plasminogen activator assessed as protein labeling at 2 uM after 15 mins pretreated with 100 uM DFP for 30 mins before compound addition by fluorescent scanning method	B	BAO_0000357	single protein format	Homo sapiens	None	None	None	None	CHEMBL3286	Urokinase-type plasminogen activator	Homo sapiens	SINGLE PROTEIN	CHEMBL2062384	1	Scientific Literature	Bioorg. Med. Chem.	2012	None
CHEMBL29037		0	468.60	1	5.94	46	CSc1sc(C(=N)N)cc1-c1nc(-c2cccc(NC(=O)c3ccc(F)cc3)c2)cs1	Ki	'='	47000.0	nM	4.33			UO_0000065	9.24	0.19	-1.61	4.71	False	CHEMBL817635	Inhibitory activity against serine protease urokinase-type plasminogen activator (microPa)	B	BAO_0000357	single protein format	None	None	None	None	None	CHEMBL3286	Urokinase-type plasminogen activator	Homo sapiens	SINGLE PROTEIN	CHEMBL1134078	1	Scientific Literature	Bioorg. Med. Chem. Lett.	2001	None
CHEMBL71037		0	425.49	0	-0.80	1, BMS-262084	CC(C)(C)NC(=O)N1CCN(C(=O)N2C(=O)[C@H](CCCN=C(N)N)[C@H]2C(=O)O)CC1	IC50	'='	135.0	nM	6.87			UO_0000065	16.15	0.31	7.67	3.93	False	CHEMBL818331	Inhibitory activity against Urokinase-type plasminogen activator	B	BAO_0000357	single protein format	None	None	None	None	None	CHEMBL3286	Urokinase-type plasminogen activator	Homo sapiens	SINGLE PROTEIN	CHEMBL1147563	1	Scientific Literature	Bioorg. Med. Chem. Lett.	2004	None
CHEMBL540392		0	549.50	0	0.71	9m	C[S+](Cc1ccc2cc1C(=O)NCC(=O)NC(CCCN=C(N)N)C(=O)N2)c1ccccc1.[Br-]	kinact	'='	0.021	s-1									False	CHEMBL817630	Inactivation constant determined against urokinase	B	BAO_0000357	single protein format	None	None	None	None	None	CHEMBL3286	Urokinase-type plasminogen activator	Homo sapiens	SINGLE PROTEIN	CHEMBL1126701	1	Scientific Literature	J. Med. Chem.	1993	None
CHEMBL345236		0	293.33	1	-1.98	4	N=C(N)c1ccc(CNC(=O)CNC(=O)[C@@H](N)CO)cc1	Ki	'='	21000.0	nM	4.68			UO_0000065	15.95	0.30	6.66	3.03	False	CHEMBL842154	In vitro inhibition of plasminogen activator urokinase.	B	BAO_0000357	single protein format	None	None	None	None	None	CHEMBL3286	Urokinase-type plasminogen activator	Homo sapiens	SINGLE PROTEIN	CHEMBL1135855	1	Scientific Literature	Bioorg. Med. Chem. Lett.	2002	None
CHEMBL3084804		0	708.75	2	3.65	1d	C[C@H](NC(=O)[C@@H](CO)NC(=O)OCc1ccccc1)C(=O)NC([C@H]1CC[C@H](CN=C(N)N)CC1)P(=O)(Oc1ccccc1)Oc1ccccc1	K app	'='	1.4	M-1 s-1									False	CHEMBL815973	Inhibitory activity against Urokinase-type plasminogen activator	B	BAO_0000357	single protein format	None	None	None	None	None	CHEMBL3286	Urokinase-type plasminogen activator	Homo sapiens	SINGLE PROTEIN	CHEMBL1137073	1	Scientific Literature	J. Med. Chem.	2004	None
CHEMBL421318		0	702.71	2	3.72	1g	C[C@H](NC(=O)[C@@H](CO)NC(=O)OCc1ccccc1)C(=O)NC(c1ccc(CN=C(N)N)cc1)P(=O)(Oc1ccccc1)Oc1ccccc1	IC50	'='	8400.0	nM	5.08			UO_0000065	7.22	0.14	1.36	2.34	False	CHEMBL873997	Inhibitory activity against Urokinase-type plasminogen activator	B	BAO_0000357	single protein format	None	None	None	None	None	CHEMBL3286	Urokinase-type plasminogen activator	Homo sapiens	SINGLE PROTEIN	CHEMBL1137073	1	Scientific Literature	J. Med. Chem.	2004	None
CHEMBL28875		0	387.58	1	5.76	17	CSc1sc(C(=N)N)cc1-c1nc(-c2csc3ccccc23)cs1	Ki	'='	141000.0	nM		Outside typical range		UO_0000065					False	CHEMBL817635	Inhibitory activity against serine protease urokinase-type plasminogen activator (microPa)	B	BAO_0000357	single protein format	None	None	None	None	None	CHEMBL3286	Urokinase-type plasminogen activator	Homo sapiens	SINGLE PROTEIN	CHEMBL1134078	1	Scientific Literature	Bioorg. Med. Chem. Lett.	2001	None
CHEMBL60088		0	302.14	0	2.79	Eisai B428	N=C(N)c1cc2c(I)cccc2s1	Ki	'='	320.0	nM	6.50			UO_0000065	21.50	0.68	3.70	13.02	True	CHEMBL815983	In vitro inhibitory activity against Urokinase-type plasminogen activator (microPa)	B	BAO_0000357	single protein format	None	None	None	None	None	CHEMBL3286	Urokinase-type plasminogen activator	Homo sapiens	SINGLE PROTEIN	CHEMBL1134012	1	Scientific Literature	Bioorg. Med. Chem. Lett.	2001	None
CHEMBL321519		0	285.40	0	3.82	6	N=C(N)c1cc(-c2nc(-c3ccccc3)cs2)cs1	Ki	'='	5490.0	nM	5.26			UO_0000065	18.43	0.38	1.44	8.38	False	CHEMBL873235	Inhibition of Human kidney cell urokinase	B	BAO_0000219	cell-based format	Homo sapiens	None	None	kidney	None	CHEMBL3286	Urokinase-type plasminogen activator	Homo sapiens	SINGLE PROTEIN	CHEMBL1135050	1	Scientific Literature	Bioorg. Med. Chem. Lett.	2002	None
CHEMBL94775		0	372.38	0	4.40	22i	N=C(N)c1ccc2[nH]c(-c3cc([N+](=O)[O-])cc(-c4ccccc4)c3O)cc2c1	Ki	'='	25.0	nM	7.60			UO_0000065	20.41	0.37	3.20	5.89	False	CHEMBL842145	ComInhibition of Human Serine Protease Urokinase Plasminogen Activator (u-PA).	B	BAO_0000357	single protein format	None	None	None	None	None	CHEMBL3286	Urokinase-type plasminogen activator	Homo sapiens	SINGLE PROTEIN	CHEMBL1134564	1	Scientific Literature	J. Med. Chem.	2001	None
CHEMBL55051		0	152.16	0	0.09	21	N=C(N)Nc1ncccc1O	Ki	'='	147000.0	nM		Outside typical range		UO_0000065					False	CHEMBL815977	In vitro inhibition of HWMT human urokinase Plasminogen activator.	B	BAO_0000357	single protein format	None	None	None	None	None	CHEMBL3286	Urokinase-type plasminogen activator	Homo sapiens	SINGLE PROTEIN	CHEMBL1136034	1	Scientific Literature	Bioorg. Med. Chem. Lett.	2002	None
CHEMBL182460		0	415.54	1	5.79	19f	N=C(N)c1ccc2cc(C3CC3c3ccc4c(c3)C(c3ccccc3)=NCC4)ccc2c1	Ki	'='	142.0	nM	6.85			UO_0000065	16.48	0.29	1.06	11.00	False	CHEMBL830381	Binding affinity value against urokinase plasminogen activator	B	BAO_0000357	single protein format	None	None	None	None	None	CHEMBL3286	Urokinase-type plasminogen activator	Homo sapiens	SINGLE PROTEIN	CHEMBL1139552	1	Scientific Literature	Bioorg. Med. Chem. Lett.	2005	None
CHEMBL319047		0	355.40	0	4.64	1c	N=C(N)c1ccc2cc(C(=O)Nc3ccccc3)cc(-c3ccoc3)c2c1	Ki	'='	91.0	nM	7.04			UO_0000065	19.81	0.36	2.40	7.64	False	CHEMBL830381	Binding affinity value against urokinase plasminogen activator	B	BAO_0000357	single protein format	None	None	None	None	None	CHEMBL3286	Urokinase-type plasminogen activator	Homo sapiens	SINGLE PROTEIN	CHEMBL1139552	1	Scientific Literature	Bioorg. Med. Chem. Lett.	2005	None
CHEMBL134927		0	364.41	0	2.33	3	C=C1CC(c2ccc(NC(=N)N)cc2)C(NC(=O)c2ccccc2)C(=O)O1	Ki	'='	6000.0	nM	5.22			UO_0000065	14.33	0.26	2.89	4.45	False	CHEMBL814359	Compound was tested for its binding affinity against the enzyme Urokinase-type plasminogen activator	B	BAO_0000357	single protein format	None	None	None	None	None	CHEMBL3286	Urokinase-type plasminogen activator	Homo sapiens	SINGLE PROTEIN	CHEMBL1125358	1	Scientific Literature	J. Med. Chem.	1992	None
CHEMBL182309		0	344.46	1	5.18	19b	CC(C)Oc1cccc(C2CC2c2ccc3cc(C(=N)N)ccc3c2)c1	Ki	'='	263.0	nM	6.58			UO_0000065	19.10	0.35	1.40	11.13	False	CHEMBL830381	Binding affinity value against urokinase plasminogen activator	B	BAO_0000357	single protein format	None	None	None	None	None	CHEMBL3286	Urokinase-type plasminogen activator	Homo sapiens	SINGLE PROTEIN	CHEMBL1139552	1	Scientific Literature	Bioorg. Med. Chem. Lett.	2005	None
CHEMBL348266		0	430.57	0	1.81	2	Cc1ccc(S(=O)(=O)NC(Cc2cccc(C(N)N)c2)C(=O)N2CCCCC2)cc1	Ki	'='	55000.0	nM	4.26			UO_0000065	9.89	0.19	2.45	3.59	False	CHEMBL817634	Inhibitory activity against human urokinase plasminogen activator expressed as dissociation constant	B	BAO_0000357	single protein format	None	None	None	None	None	CHEMBL3286	Urokinase-type plasminogen activator	Homo sapiens	SINGLE PROTEIN	CHEMBL1131451	1	Scientific Literature	J. Med. Chem.	1998	None
CHEMBL96493		0	282.30	0	2.23	6g	COc1ccc(O)c(-c2nc3cc(C(=N)N)ccc3[nH]2)c1	Ki	'='	3600.0	nM	5.44			UO_0000065	19.28	0.35	3.21	5.04	False	CHEMBL842145	ComInhibition of Human Serine Protease Urokinase Plasminogen Activator (u-PA).	B	BAO_0000357	single protein format	None	None	None	None	None	CHEMBL3286	Urokinase-type plasminogen activator	Homo sapiens	SINGLE PROTEIN	CHEMBL1134564	1	Scientific Literature	J. Med. Chem.	2001	None
CHEMBL3142577		0	591.67	2	0.83	Ac-Phe-Ala-Arg-AMC	CC(=O)N[C@@H](Cc1ccccc1)C(=O)N[C@@H](C)C(=O)N[C@@H](CCCN=C(N)N)C(=O)Nc1ccc2c(C)cc(=O)oc2c1	Control	'='	2.0	%				UO_0000187					False	CHEMBL817631	Compound was evaluated for its inhibitory activity against urokinase at 100 uM concentration of substrate	B	BAO_0000357	single protein format	None	None	None	None	None	CHEMBL3286	Urokinase-type plasminogen activator	Homo sapiens	SINGLE PROTEIN	CHEMBL1132829	1	Scientific Literature	Bioorg. Med. Chem. Lett.	2000	None
CHEMBL60478		0	496.31	0	4.86	8p	N=C(N)Nc1ccc(NC(=O)c2cc3cc4ccccc4cc3c(I)c2O)cc1	Ki	'='	4600.0	nM	5.34			UO_0000065	10.75	0.25	0.48	4.80	False	CHEMBL814362	Inhibition of urokinase-type plasminogen activator (microPa)	B	BAO_0000357	single protein format	None	None	None	None	None	CHEMBL3286	Urokinase-type plasminogen activator	Homo sapiens	SINGLE PROTEIN	CHEMBL1135196	1	Scientific Literature	Bioorg. Med. Chem. Lett.	2002	None
CHEMBL125153		0	361.83	1	5.14	11	N=C(N)c1ccc2[nH]c(-c3cccc(-c4ccccc4)c3O)cc2c1Cl	Ki	'='	490.0	nM	6.31			UO_0000065	17.44	0.33	1.17	7.35	False	CHEMBL842150	The compound was tested for inhibition of human urokinase type plasminogen activator (microPa)	B	BAO_0000357	single protein format	Homo sapiens	None	None	None	None	CHEMBL3286	Urokinase-type plasminogen activator	Homo sapiens	SINGLE PROTEIN	CHEMBL1134679	1	Scientific Literature	J. Med. Chem.	2001	None
CHEMBL158936		0	447.52	1	-0.82	10	N=C(N)c1ccc(CNC(=O)CNC(=O)[C@@H](CO)NS(=O)(=O)Cc2ccccc2)cc1	Ki	'='	36.0	nM	7.44			UO_0000065	16.63	0.33	8.26	4.27	False	CHEMBL842154	In vitro inhibition of plasminogen activator urokinase.	B	BAO_0000357	single protein format	None	None	None	None	None	CHEMBL3286	Urokinase-type plasminogen activator	Homo sapiens	SINGLE PROTEIN	CHEMBL1135855	1	Scientific Literature	Bioorg. Med. Chem. Lett.	2002	None
CHEMBL228340		0	532.04	1	1.19	30	CCOC(=O)CN[C@H](CCc1cccc[n+]1[O-])C(=O)N1CCC[C@H]1C(=O)NCc1cc(Cl)ccc1CN	Ki	'>'	5000.0	nM				UO_0000065					False	CHEMBL889050	Inhibition of uPA	B	BAO_0000357	single protein format	None	None	None	None	None	CHEMBL3286	Urokinase-type plasminogen activator	Homo sapiens	SINGLE PROTEIN	CHEMBL1145355	1	Scientific Literature	Bioorg. Med. Chem. Lett.	2007	None
CHEMBL390310		0	367.86	0	2.01	7	NC(N)=Nc1ncc(Cl)c2ccc(S(=O)(=O)NC3CCCC3)cc12	Ki	'='	71.0	nM	7.15			UO_0000065	19.43	0.41	5.14	5.79	False	CHEMBL917014	Inhibition of human uPA	B	BAO_0000357	single protein format	Homo sapiens	None	None	None	None	CHEMBL3286	Urokinase-type plasminogen activator	Homo sapiens	SINGLE PROTEIN	CHEMBL1139871	1	Scientific Literature	J. Med. Chem.	2007	None
CHEMBL29048		0	366.92	0	4.59	25	CSc1sc(C(=N)N)cc1-c1nc(-c2ccnc(Cl)c2)cs1	Ki	'='	120000.0	nM		Outside typical range		UO_0000065					False	CHEMBL817635	Inhibitory activity against serine protease urokinase-type plasminogen activator (microPa)	B	BAO_0000357	single protein format	None	None	None	None	None	CHEMBL3286	Urokinase-type plasminogen activator	Homo sapiens	SINGLE PROTEIN	CHEMBL1134078	1	Scientific Literature	Bioorg. Med. Chem. Lett.	2001	None
CHEMBL3349045		0	659.63	None	None	9a	COCCC[C@@H](NC(=O)[C@@H]1CCCN1C(=O)[C@@H](Cc1ccccc1)NC(=O)OCc1ccccc1)B1O[C@@H]2CC3CC(C3(C)C)[C@]2(C)O1	Ki	'='	81.0	nM	7.09			UO_0000065	10.75	None	None	None	False	CHEMBL817633	Binding affinity against Urokinase plasminogen activator	B	BAO_0000357	single protein format	None	None	None	None	None	CHEMBL3286	Urokinase-type plasminogen activator	Homo sapiens	SINGLE PROTEIN	CHEMBL1128727	1	Scientific Literature	J. Med. Chem.	1995	None
CHEMBL393592		0	514.52	2	5.64	6f	N=C(N)Nc1ccc(CC(NC(=O)c2ccccc2)P(=O)(Oc2ccccc2)Oc2ccccc2)cc1	Kapp	'='	2400.0	/M/s									False	CHEMBL902745	Binding affinity to uPA	B	BAO_0000357	single protein format	None	None	None	None	None	CHEMBL3286	Urokinase-type plasminogen activator	Homo sapiens	SINGLE PROTEIN	CHEMBL1138351	1	Scientific Literature	J. Med. Chem.	2007	None
CHEMBL239536		0	482.48	0	4.96	6d	CCOC(=O)NC(Cc1ccc(NC(=N)N)cc1)P(=O)(Oc1ccccc1)Oc1ccccc1	Kapp	'='	40000.0	/M/s									False	CHEMBL902745	Binding affinity to uPA	B	BAO_0000357	single protein format	None	None	None	None	None	CHEMBL3286	Urokinase-type plasminogen activator	Homo sapiens	SINGLE PROTEIN	CHEMBL1138351	1	Scientific Literature	J. Med. Chem.	2007	None
CHEMBL393591		0	468.45	0	4.57	6c	COC(=O)NC(Cc1ccc(NC(=N)N)cc1)P(=O)(Oc1ccccc1)Oc1ccccc1	Kapp	'='	62000.0	/M/s									False	CHEMBL902745	Binding affinity to uPA	B	BAO_0000357	single protein format	None	None	None	None	None	CHEMBL3286	Urokinase-type plasminogen activator	Homo sapiens	SINGLE PROTEIN	CHEMBL1138351	1	Scientific Literature	J. Med. Chem.	2007	None
CHEMBL498875		0	600.74	1	1.73	3	COC(=O)CCCC1CCN(C(=O)[C@H](Cc2cccc(C(=N)N)c2)NS(=O)(=O)c2cccc(NC(=O)CCN)c2)CC1	Ki	'='	2500.0	nM	5.60			UO_0000065	9.33	0.18	3.87	2.83	False	CHEMBL954310	Inhibition of uPA	B	BAO_0000357	single protein format	None	None	None	None	None	CHEMBL3286	Urokinase-type plasminogen activator	Homo sapiens	SINGLE PROTEIN	CHEMBL1153335	1	Scientific Literature	Bioorg. Med. Chem. Lett.	2009	None
CHEMBL321524		0	201.23	0	1.65	11	CC(=O)c1c[nH]c2cc(C(=N)N)ccc12	Ki	'>'	100000.0	nM				UO_0000065					False	CHEMBL817004	Inhibition constant against Urokinase	B	BAO_0000357	single protein format	None	None	None	None	None	CHEMBL3286	Urokinase-type plasminogen activator	Homo sapiens	SINGLE PROTEIN	CHEMBL1122336	1	Scientific Literature	J. Med. Chem.	1983	None
CHEMBL322489		0	216.24	0	1.15	4f	COc1cccc2c(N=C(N)N)nccc12	Ki	'='	3620.0	nM	5.44			UO_0000065	25.16	0.46	4.29	6.29	False	CHEMBL814354	Inhibitory activity against human urokinase-type plasminogen activator was evaluated using S-2444 as substrate	B	BAO_0000357	single protein format	None	None	None	None	None	CHEMBL3286	Urokinase-type plasminogen activator	Homo sapiens	SINGLE PROTEIN	CHEMBL1146651	1	Scientific Literature	Bioorg. Med. Chem. Lett.	2004	None
CHEMBL134926		0	245.28	0	1.93	3	C=C1CC(c2ccc(NC(=N)N)cc2)CC(=O)O1	TIME	'='	0.0	hr				UO_0000032					False	CHEMBL816820	Time to reach maximum percent inhibition by the compound was determined against Urokinase-type plasminogen activator (300 nM)	F	BAO_0000019	assay format	None	None	None	None	None	CHEMBL3286	Urokinase-type plasminogen activator	Homo sapiens	SINGLE PROTEIN	CHEMBL1125346	1	Scientific Literature	J. Med. Chem.	1992	None
CHEMBL134926		0	245.28	0	1.93	3	C=C1CC(c2ccc(NC(=N)N)cc2)CC(=O)O1	Inhibition	'='	99.0	%				UO_0000187					False	CHEMBL817642	Maximum percent inhibition by the compound was determined against Urokinase-type plasminogen activator (300 nM)	B	BAO_0000357	single protein format	None	None	None	None	None	CHEMBL3286	Urokinase-type plasminogen activator	Homo sapiens	SINGLE PROTEIN	CHEMBL1125346	1	Scientific Literature	J. Med. Chem.	1992	None
CHEMBL52427		0	341.41	0	4.80	5	Cc1cc(-c2ccccc2)c(O)c(-c2cc3cc(C(=N)N)ccc3[nH]2)c1	Ki	'='	110.0	nM	6.96			UO_0000065	20.38	0.37	2.16	8.10	False	CHEMBL815985	Inhibitory activity against urokinase-type plasminogen activator (microPa) in human plasma	B	BAO_0000366	cell-free format	None	CHEMBL3559721	Plasma	None	None	CHEMBL3286	Urokinase-type plasminogen activator	Homo sapiens	SINGLE PROTEIN	CHEMBL1134132	1	Scientific Literature	Bioorg. Med. Chem. Lett.	2001	None
CHEMBL44236		0	203.17	0	2.01	7	N=C(N)Nc1cccc(C(F)(F)F)c1	Ki	'='	419000.0	nM		Outside typical range		UO_0000065					False	CHEMBL816645	Inhibition against Urokinase-type plasminogen activator	B	BAO_0000357	single protein format	None	None	None	None	None	CHEMBL3286	Urokinase-type plasminogen activator	Homo sapiens	SINGLE PROTEIN	CHEMBL1125001	1	Scientific Literature	J. Med. Chem.	1990	None
CHEMBL107872		0	292.34	0	3.12	4l	N=C(N)Nc1nccc2ccc(OCc3ccccc3)cc12	Ki	'='	4800.0	nM	5.32			UO_0000065	18.19	0.33	2.20	6.33	False	CHEMBL814354	Inhibitory activity against human urokinase-type plasminogen activator was evaluated using S-2444 as substrate	B	BAO_0000357	single protein format	None	None	None	None	None	CHEMBL3286	Urokinase-type plasminogen activator	Homo sapiens	SINGLE PROTEIN	CHEMBL1146651	1	Scientific Literature	Bioorg. Med. Chem. Lett.	2004	None
CHEMBL124632		0	135.17	0	0.55	p-aminobenzamidine	N=C(N)c1ccc(N)cc1	IC50	'='	7000.0	nM	5.16			UO_0000065	38.14	0.70	4.60	6.79	False	CHEMBL873883	Inhibitory activity against Urokinase-type plasminogen activator	B	BAO_0000357	single protein format	None	None	None	None	None	CHEMBL3286	Urokinase-type plasminogen activator	Homo sapiens	SINGLE PROTEIN	CHEMBL1133467	1	Scientific Literature	J. Med. Chem.	2000	None
CHEMBL43415		0	149.20	0	1.30	11	Cc1ccc(NC(=N)N)cc1	Ki	'='	15600.0	nM	4.81			UO_0000065	32.22	0.60	3.51	7.77	False	CHEMBL816645	Inhibition against Urokinase-type plasminogen activator	B	BAO_0000357	single protein format	None	None	None	None	None	CHEMBL3286	Urokinase-type plasminogen activator	Homo sapiens	SINGLE PROTEIN	CHEMBL1125001	1	Scientific Literature	J. Med. Chem.	1990	None
CHEMBL433510		0	561.66	1	1.39	21	CC(C)COC(=O)OC[C@@H](NS(=O)(=O)Cc1ccccc1)C(=O)N[C@@H](C)C(=O)NCc1ccc(C(=N)N)cc1	Ki	'='	43.0	nM	7.37			UO_0000065	13.12	0.26	5.98	3.88	False	CHEMBL842154	In vitro inhibition of plasminogen activator urokinase.	B	BAO_0000357	single protein format	None	None	None	None	None	CHEMBL3286	Urokinase-type plasminogen activator	Homo sapiens	SINGLE PROTEIN	CHEMBL1135855	1	Scientific Literature	Bioorg. Med. Chem. Lett.	2002	None
CHEMBL328772		0	330.19	0	3.59	22b	N=C(N)c1ccc2[nH]c(-c3cccc(Br)c3O)cc2c1	Ki	'='	35.0	nM	7.46			UO_0000065	22.58	0.51	3.87	8.68	False	CHEMBL842146	Inhibitory concentration against Human Serine Protease Urokinase Plasminogen Activator	B	BAO_0000357	single protein format	Homo sapiens	None	None	None	None	CHEMBL3286	Urokinase-type plasminogen activator	Homo sapiens	SINGLE PROTEIN	CHEMBL1134564	1	Scientific Literature	J. Med. Chem.	2001	None
CHEMBL50024		0	438.91	1	6.51	1	Cc1ccc(NC(=O)c2sc3ccccc3c2Cl)c(C(=O)Nc2ccc(F)cc2)c1	Ki'	'>'	150.0	uM				UO_0000064					False	CHEMBL819126	Inhibitory activity against urokinase-type plasminogen activator (microPa) at pH 8.2	B	BAO_0000357	single protein format	None	None	None	None	None	CHEMBL3286	Urokinase-type plasminogen activator	Homo sapiens	SINGLE PROTEIN	CHEMBL1134133	1	Scientific Literature	Bioorg. Med. Chem. Lett.	2001	None
CHEMBL117368		0	237.27	0	2.35	18	Nc1ccc2cccc(Nc3ncccn3)c2n1	Ki	'='	370.0	nM	6.43			UO_0000065	27.11	0.49	4.08	8.38	False	CHEMBL814360	Binding affinity towards Urokinase-type plasminogen activator	B	BAO_0000357	single protein format	None	None	None	None	None	CHEMBL3286	Urokinase-type plasminogen activator	Homo sapiens	SINGLE PROTEIN	CHEMBL1148343	1	Scientific Literature	J. Med. Chem.	2004	None
CHEMBL1088332		0	443.84	0	0.63	21	N=C(N)NOCCNC(=O)Cn1c(Cl)cnc(NCC(F)(F)c2ccccc2)c1=O	Ki	'>'	26000.0	nM				UO_0000065					False	CHEMBL1100529	Inhibition of urokinase	B	BAO_0000357	single protein format	None	None	None	None	None	CHEMBL3286	Urokinase-type plasminogen activator	Homo sapiens	SINGLE PROTEIN	CHEMBL1154904	1	Scientific Literature	J. Med. Chem.	2010	None
CHEMBL92250		0	297.27	0	2.13	6c	N=C(N)c1ccc2[nH]c(-c3cc([N+](=O)[O-])ccc3O)nc2c1	Ki	'='	3300.0	nM	5.48			UO_0000065	18.44	0.34	3.35	3.86	False	CHEMBL842146	Inhibitory concentration against Human Serine Protease Urokinase Plasminogen Activator	B	BAO_0000357	single protein format	Homo sapiens	None	None	None	None	CHEMBL3286	Urokinase-type plasminogen activator	Homo sapiens	SINGLE PROTEIN	CHEMBL1134564	1	Scientific Literature	J. Med. Chem.	2001	None
CHEMBL335908		0	259.31	0	1.60	1	C=C1CCC(c2ccc(CNC(=N)N)cc2)C(=O)O1	Ki	'='	350.0	nM	6.46			UO_0000065	24.90	0.46	4.86	7.32	False	CHEMBL814359	Compound was tested for its binding affinity against the enzyme Urokinase-type plasminogen activator	B	BAO_0000357	single protein format	None	None	None	None	None	CHEMBL3286	Urokinase-type plasminogen activator	Homo sapiens	SINGLE PROTEIN	CHEMBL1125358	1	Scientific Literature	J. Med. Chem.	1992	None
CHEMBL417754		0	329.79	0	2.37	20	N=C(N)Nc1ncc(Cl)cc1/C=C/C(=O)NCc1ccccc1	Ki	'='	770.0	nM	6.11			UO_0000065	18.54	0.36	3.74	5.88	False	CHEMBL815980	In vitro inhibition of human urokinase Plasminogen Activator.	B	BAO_0000357	single protein format	None	None	None	None	None	CHEMBL3286	Urokinase-type plasminogen activator	Homo sapiens	SINGLE PROTEIN	CHEMBL1135370	1	Scientific Literature	Bioorg. Med. Chem. Lett.	2002	None
CHEMBL3250025		0	451.30	0	2.70	6	O=[N+]([O-])c1ccc(OS(=O)(=O)c2ccc(C[n+]3ccccc3)cc2)cc1.[Br-]	Kinact						Not Determined						False	CHEMBL3252634	Inhibition of 2 X 10'-7 M human urokinase using Z-Lys-thiobenzyl ester as substrate assessed as second-order rate inactivation constant incubated up to 1 hr at pH 7.4	B	BAO_0000357	single protein format	Homo sapiens	None	None	None	None	CHEMBL3286	Urokinase-type plasminogen activator	Homo sapiens	SINGLE PROTEIN	CHEMBL3244286	1	Scientific Literature	J. Med. Chem.	1978	None
CHEMBL3250027		0	462.35	0	2.63	8	Br.N=C(N)SCc1ccc(CS(=O)(=O)Oc2cccc([N+](=O)[O-])c2)cc1	Kinact						Not Determined						False	CHEMBL3252634	Inhibition of 2 X 10'-7 M human urokinase using Z-Lys-thiobenzyl ester as substrate assessed as second-order rate inactivation constant incubated up to 1 hr at pH 7.4	B	BAO_0000357	single protein format	Homo sapiens	None	None	None	None	CHEMBL3286	Urokinase-type plasminogen activator	Homo sapiens	SINGLE PROTEIN	CHEMBL3244286	1	Scientific Literature	J. Med. Chem.	1978	None
CHEMBL603670		0	401.49	0	4.94	30	N=C(N)c1cc2c(OC(C(=O)Nc3ccccc3)c3ccccc3)cccc2s1	Ki	'='	140.0	nM	6.85			UO_0000065	17.07	0.32	1.91	7.77	False	CHEMBL1069636	Inhibition of uPA	B	BAO_0000357	single protein format	None	None	None	None	None	CHEMBL3286	Urokinase-type plasminogen activator	Homo sapiens	SINGLE PROTEIN	CHEMBL1156932	1	Scientific Literature	J. Med. Chem.	2010	None
CHEMBL506479		0	593.71	2	1.20	15	N=C(N)c1cccc(C[C@H](NS(=O)(=O)c2cccc(NC(=O)CCN)c2)C(=O)N2CCN(c3ccc(O)cc3)CC2)c1	Ki	'='	8370.0	nM	5.08			UO_0000065	8.55	0.17	3.88	2.60	False	CHEMBL954310	Inhibition of uPA	B	BAO_0000357	single protein format	None	None	None	None	None	CHEMBL3286	Urokinase-type plasminogen activator	Homo sapiens	SINGLE PROTEIN	CHEMBL1153335	1	Scientific Literature	Bioorg. Med. Chem. Lett.	2009	None
CHEMBL357079		0	376.50	0	3.13	3	NC(N)c1ccc(/C=C2\CCCC/C(=C\c3ccc(C(N)N)cc3)C2=O)cc1	Ki	'='	3400.0	nM	5.47			UO_0000065	14.52	0.27	2.34	4.51	False	CHEMBL817634	Inhibitory activity against human urokinase plasminogen activator expressed as dissociation constant	B	BAO_0000357	single protein format	None	None	None	None	None	CHEMBL3286	Urokinase-type plasminogen activator	Homo sapiens	SINGLE PROTEIN	CHEMBL1131451	1	Scientific Literature	J. Med. Chem.	1998	None
CHEMBL493520		0	514.65	1	1.41	12	CC1CCN(C(=O)[C@H](Cc2cccc(C(=N)N)c2)NS(=O)(=O)c2cccc(NC(=O)CCN)c2)CC1	Ki	'='	3000.0	nM	5.52			UO_0000065	10.73	0.21	4.11	3.22	False	CHEMBL954310	Inhibition of uPA	B	BAO_0000357	single protein format	None	None	None	None	None	CHEMBL3286	Urokinase-type plasminogen activator	Homo sapiens	SINGLE PROTEIN	CHEMBL1153335	1	Scientific Literature	Bioorg. Med. Chem. Lett.	2009	None
CHEMBL443990		0	614.73	2	-0.66	13	CNC(=O)CCC(=O)N1CCN(C(=O)[C@H](Cc2cccc(C(=N)N)c2)NS(=O)(=O)c2cccc(NC(=O)CCN)c2)CC1	Ki	'='	16900.0	nM	4.77			UO_0000065	7.76	0.15	5.43	2.16	False	CHEMBL954310	Inhibition of uPA	B	BAO_0000357	single protein format	None	None	None	None	None	CHEMBL3286	Urokinase-type plasminogen activator	Homo sapiens	SINGLE PROTEIN	CHEMBL1153335	1	Scientific Literature	Bioorg. Med. Chem. Lett.	2009	None
CHEMBL554926		0	559.50	2	5.08	38	CS(=O)(=O)c1ccccc1-c1ccc(NC(=O)c2cc(C(F)(F)F)nn2-c2ccc3onc(N)c3c2)c(F)c1	Ki	'='	16000.0	nM	4.80			UO_0000065	8.57	0.17	-0.28	3.60	False	CHEMBL827376	Binding affinity determined against human urokinase	B	BAO_0000357	single protein format	Homo sapiens	None	None	None	None	CHEMBL3286	Urokinase-type plasminogen activator	Homo sapiens	SINGLE PROTEIN	CHEMBL1145195	1	Scientific Literature	J. Med. Chem.	2005	None
CHEMBL301324		0	276.73	0	2.62	28	N=C(N)Nc1ncc(Cl)cc1OCc1ccccc1	Ki	'='	920.0	nM	6.04			UO_0000065	21.81	0.43	3.42	7.18	False	CHEMBL815980	In vitro inhibition of human urokinase Plasminogen Activator.	B	BAO_0000357	single protein format	None	None	None	None	None	CHEMBL3286	Urokinase-type plasminogen activator	Homo sapiens	SINGLE PROTEIN	CHEMBL1135370	1	Scientific Literature	Bioorg. Med. Chem. Lett.	2002	None
CHEMBL1159943		0	385.20	0	2.37	Lactone 18	N=C(N)NCc1ccc(C2CC/C(=C\I)OC2=O)cc1	Ks/i	'='	0.01	uM				UO_0000064					False	CHEMBL814364	Binding constant on Urokinase-type plasminogen activator was determined at 0 percent and at 91 minutes for maximum inhibition and no enzyme activity was recovered over the 2 h-time	B	BAO_0000357	single protein format	None	None	None	None	None	CHEMBL3286	Urokinase-type plasminogen activator	Homo sapiens	SINGLE PROTEIN	CHEMBL1126229	1	Scientific Literature	Bioorg. Med. Chem. Lett.	1992	None
CHEMBL378643		0	592.73	2	2.16	54	N=C(N)NCCC1CCN(C(=O)[C@H](Cc2cccc(C(=N)N)c2)NS(=O)(=O)c2ccc(Oc3ccccc3)nc2)CC1	Ki	'='	3400.0	nM	5.47			UO_0000065	9.23	0.18	3.31	2.73	False	CHEMBL868542	Inhibition of uPA	B	BAO_0000357	single protein format	Homo sapiens	None	None	None	None	CHEMBL3286	Urokinase-type plasminogen activator	Homo sapiens	SINGLE PROTEIN	CHEMBL1138903	1	Scientific Literature	J. Med. Chem.	2006	None
CHEMBL209334		0	592.73	2	0.70	27	N=C(N)NCCC(=O)N1CCN(C(=O)[C@H](Cc2cccc(C(=N)N)c2)NS(=O)(=O)Cc2ccc3ccccc3c2)CC1	Ki	'='	43000.0	nM	4.37			UO_0000065	7.37	0.14	3.67	2.20	False	CHEMBL868542	Inhibition of uPA	B	BAO_0000357	single protein format	Homo sapiens	None	None	None	None	CHEMBL3286	Urokinase-type plasminogen activator	Homo sapiens	SINGLE PROTEIN	CHEMBL1138903	1	Scientific Literature	J. Med. Chem.	2006	None
CHEMBL426501		0	578.70	2	0.56	26	N=C(N)NCCC(=O)N1CCN(C(=O)[C@H](Cc2cccc(C(=N)N)c2)NS(=O)(=O)c2cccc3ccccc23)CC1	Ki	'='	19000.0	nM	4.72			UO_0000065	8.16	0.16	4.16	2.38	False	CHEMBL868542	Inhibition of uPA	B	BAO_0000357	single protein format	Homo sapiens	None	None	None	None	CHEMBL3286	Urokinase-type plasminogen activator	Homo sapiens	SINGLE PROTEIN	CHEMBL1138903	1	Scientific Literature	J. Med. Chem.	2006	None
CHEMBL184844		0	381.52	1	5.40	19c	CC(C)C1=NCCc2cc(C3CC3c3ccc4cc(C(=N)N)ccc4c3)ccc21	Ki	'='	610.0	nM	6.21			UO_0000065	16.29	0.29	0.81	9.99	False	CHEMBL830381	Binding affinity value against urokinase plasminogen activator	B	BAO_0000357	single protein format	None	None	None	None	None	CHEMBL3286	Urokinase-type plasminogen activator	Homo sapiens	SINGLE PROTEIN	CHEMBL1139552	1	Scientific Literature	Bioorg. Med. Chem. Lett.	2005	None
CHEMBL305349		0	370.84	0	4.19	14c	N=C(N)c1cc2[nH]c(-c3cccc(OC4CCCC4)c3O)nc2cc1Cl	Ki	'='	550.0	nM	6.26			UO_0000065	16.88	0.33	2.07	5.80	False	CHEMBL814361	Inhibition of urokinase-type plasminogen activator	B	BAO_0000357	single protein format	None	None	None	None	None	CHEMBL3286	Urokinase-type plasminogen activator	Homo sapiens	SINGLE PROTEIN	CHEMBL1135195	1	Scientific Literature	Bioorg. Med. Chem. Lett.	2002	None
CHEMBL1159946		0	371.18	0	2.69	Lactone 16	N=C(N)Nc1ccc(C2CC/C(=C\I)OC2=O)cc1	ka	'='	18.65	min-1									False	CHEMBL817259	Rate constant of acylation on Urokinase-type plasminogen activator elastase was determined at 0 percent and at 98 minutes for maximum inhibition and no enzyme activity was recovered over the 2 h-time	B	BAO_0000357	single protein format	None	None	None	None	None	CHEMBL3286	Urokinase-type plasminogen activator	Homo sapiens	SINGLE PROTEIN	CHEMBL1126229	1	Scientific Literature	Bioorg. Med. Chem. Lett.	1992	None
CHEMBL495010		0	544.63	2	0.61	20	N=C(N)c1cccc(C[C@H](NS(=O)(=O)c2cccc(NC(=O)CCN)c2)C(=O)N2CCCC[C@H]2C(=O)O)c1	Ki	'='	193000.0	nM		Outside typical range		UO_0000065					False	CHEMBL954310	Inhibition of uPA	B	BAO_0000357	single protein format	None	None	None	None	None	CHEMBL3286	Urokinase-type plasminogen activator	Homo sapiens	SINGLE PROTEIN	CHEMBL1153335	1	Scientific Literature	Bioorg. Med. Chem. Lett.	2009	None
CHEMBL335908		0	259.31	0	1.60	Lactone 17	C=C1CCC(c2ccc(CNC(=N)N)cc2)C(=O)O1	ka/Ki	'='	28.0	uM-1 min-1									False	CHEMBL817263	Specificity constant on Urokinase-type plasminogen activator was determined at 0 percent and at 91 minutes for maximum inhibition and no enzyme activity was recovered over the 2 h-time	B	BAO_0000357	single protein format	None	None	None	None	None	CHEMBL3286	Urokinase-type plasminogen activator	Homo sapiens	SINGLE PROTEIN	CHEMBL1126229	1	Scientific Literature	Bioorg. Med. Chem. Lett.	1992	None
CHEMBL135815		0	474.54	1	-0.18	8a	CCOC(=O)C(Cc1ccc(C(=N)N)cc1)NC(=O)CNS(=O)(=O)c1ccc(C(=N)N)cc1	Ki	'>'	1000000.0	nM		Outside typical range		UO_0000065					False	CHEMBL815984	Inhibitory activity against microPa.	B	BAO_0000357	single protein format	None	None	None	None	None	CHEMBL3286	Urokinase-type plasminogen activator	Homo sapiens	SINGLE PROTEIN	CHEMBL1131613	1	Scientific Literature	J. Med. Chem.	1998	None
CHEMBL233611		0	409.57	0	3.58	1u, PF-429242	CCN(CC)Cc1ccc(C(=O)N(CCc2ccccc2OC)[C@@H]2CCNC2)cc1	IC50	'='	50000.0	nM	4.30			UO_0000065	10.50	0.20	0.72	9.60	False	CHEMBL896781	Inhibition of urokinase	B	BAO_0000357	single protein format	None	None	None	None	None	CHEMBL3286	Urokinase-type plasminogen activator	Homo sapiens	SINGLE PROTEIN	CHEMBL1149569	1	Scientific Literature	Bioorg. Med. Chem. Lett.	2007	None
CHEMBL213865		0	505.58	1	4.64	19f	Cc1nn(-c2ccc3onc(N)c3c2)c2c(=O)n(-c3ccc(-c4ccccc4CN(C)C)cc3)c(C)nc12	Ki	'>'	13000.0	nM				UO_0000065					False	CHEMBL855834	Binding affinity to human urokinase	B	BAO_0000357	single protein format	Homo sapiens	None	None	None	None	CHEMBL3286	Urokinase-type plasminogen activator	Homo sapiens	SINGLE PROTEIN	CHEMBL1146891	1	Scientific Literature	Bioorg. Med. Chem. Lett.	2006	None
CHEMBL352562		0	406.54	1	6.00	44	Cc1sc(C(=N)N)cc1-c1csc(Nc2ccc(Oc3ccccc3)cc2)n1	Ki	'='	80.0	nM	7.10			UO_0000065	17.46	0.35	1.10	8.45	False	CHEMBL815983	In vitro inhibitory activity against Urokinase-type plasminogen activator (microPa)	B	BAO_0000357	single protein format	None	None	None	None	None	CHEMBL3286	Urokinase-type plasminogen activator	Homo sapiens	SINGLE PROTEIN	CHEMBL1134012	1	Scientific Literature	Bioorg. Med. Chem. Lett.	2001	None
CHEMBL2371217		0	335.36	1	-1.10	2	N=C(N)c1ccc(CNC(=O)CNC(=O)[C@@H](N)CCC(=O)O)cc1	Ki	'='	22000.0	nM	4.66			UO_0000065	13.89	0.27	5.76	2.72	False	CHEMBL842154	In vitro inhibition of plasminogen activator urokinase.	B	BAO_0000357	single protein format	None	None	None	None	None	CHEMBL3286	Urokinase-type plasminogen activator	Homo sapiens	SINGLE PROTEIN	CHEMBL1135855	1	Scientific Literature	Bioorg. Med. Chem. Lett.	2002	None
CHEMBL239536		0	482.48	0	4.96	6d	CCOC(=O)NC(Cc1ccc(NC(=N)N)cc1)P(=O)(Oc1ccccc1)Oc1ccccc1	IC50	'='	8.0	nM	8.10			UO_0000065	16.78	0.33	3.14	5.96	False	CHEMBL902744	Inhibition of human uPA	B	BAO_0000357	single protein format	Homo sapiens	None	None	None	None	CHEMBL3286	Urokinase-type plasminogen activator	Homo sapiens	SINGLE PROTEIN	CHEMBL1138351	1	Scientific Literature	J. Med. Chem.	2007	None
CHEMBL281899		0	331.49	0	4.54	3	CSc1sc(C(=N)N)cc1-c1nc(-c2ccccc2)cs1	Ki	'='	101.0	nM	7.00			UO_0000065	21.10	0.45	2.46	11.15	False	CHEMBL873235	Inhibition of Human kidney cell urokinase	B	BAO_0000219	cell-based format	Homo sapiens	None	None	kidney	None	CHEMBL3286	Urokinase-type plasminogen activator	Homo sapiens	SINGLE PROTEIN	CHEMBL1135050	1	Scientific Literature	Bioorg. Med. Chem. Lett.	2002	None
CHEMBL173681		0	438.60	1	6.41	34	CSc1sc(C(=N)N)cc1-c1csc(Nc2ccc(Oc3ccccc3)cc2)n1	Ki	'='	60.0	nM	7.22			UO_0000065	16.47	0.34	0.81	8.60	False	CHEMBL815983	In vitro inhibitory activity against Urokinase-type plasminogen activator (microPa)	B	BAO_0000357	single protein format	None	None	None	None	None	CHEMBL3286	Urokinase-type plasminogen activator	Homo sapiens	SINGLE PROTEIN	CHEMBL1134012	1	Scientific Literature	Bioorg. Med. Chem. Lett.	2001	None
CHEMBL391344		0	600.64	2	6.34	6h	N=C(N)Nc1ccc(CC(NS(=O)(=O)c2cccc3ccccc23)P(=O)(Oc2ccccc2)Oc2ccccc2)cc1	IC50	'='	26.5	nM	7.58			UO_0000065	12.61	0.25	1.24	5.28	False	CHEMBL902744	Inhibition of human uPA	B	BAO_0000357	single protein format	Homo sapiens	None	None	None	None	CHEMBL3286	Urokinase-type plasminogen activator	Homo sapiens	SINGLE PROTEIN	CHEMBL1138351	1	Scientific Literature	J. Med. Chem.	2007	None
CHEMBL13823		0	169.62	0	1.65	8	N=C(N)Nc1cccc(Cl)c1	Ki	'='	61659.5	nM	4.21			UO_0000065	24.82	0.52	2.56	6.80	False	CHEMBL814351	log1/Ki value was calculated against Urokinase-type plasminogen activator	B	BAO_0000357	single protein format	None	None	None	None	None	CHEMBL3286	Urokinase-type plasminogen activator	Homo sapiens	SINGLE PROTEIN	CHEMBL1125001	1	Scientific Literature	J. Med. Chem.	1990	None
CHEMBL182220		0	368.23	0	4.14	1b	N=C(N)c1ccc2cc(C(=O)Nc3ccccc3)cc(Br)c2c1	Ki	'='	281.0	nM	6.55			UO_0000065	17.79	0.39	2.41	8.30	False	CHEMBL830381	Binding affinity value against urokinase plasminogen activator	B	BAO_0000357	single protein format	None	None	None	None	None	CHEMBL3286	Urokinase-type plasminogen activator	Homo sapiens	SINGLE PROTEIN	CHEMBL1139552	1	Scientific Literature	Bioorg. Med. Chem. Lett.	2005	None
CHEMBL96812		0	433.55	0	1.46	14	O=C(O)CN[C@H](CC1CCCCC1)C(=O)N1CCC[C@H]1C(=O)NCCCc1c[nH]cn1	K ass	'<'	10000.0	l M-1									False	CHEMBL817002	Inhibitory activity against the human urokinase	B	BAO_0000357	single protein format	None	None	None	None	None	CHEMBL3286	Urokinase-type plasminogen activator	Homo sapiens	SINGLE PROTEIN	CHEMBL1131990	1	Scientific Literature	Bioorg. Med. Chem. Lett.	1999	None
CHEMBL391969		0	298.35	0	2.42	18	N=C(N)Nc1ccc(CNC(=O)OCc2ccccc2)cc1	Ki	'='	16000.0	nM	4.80			UO_0000065	16.07	0.30	2.38	4.78	False	CHEMBL902744	Inhibition of human uPA	B	BAO_0000357	single protein format	Homo sapiens	None	None	None	None	CHEMBL3286	Urokinase-type plasminogen activator	Homo sapiens	SINGLE PROTEIN	CHEMBL1138351	1	Scientific Literature	J. Med. Chem.	2007	None
CHEMBL238493		0	488.51	0	3.76	6j	CS(=O)(=O)NC(Cc1ccc(NC(=N)N)cc1)P(=O)(Oc1ccccc1)Oc1ccccc1	IC50	'='	6.6	nM	8.18			UO_0000065	16.75	0.34	4.42	5.70	False	CHEMBL902744	Inhibition of human uPA	B	BAO_0000357	single protein format	Homo sapiens	None	None	None	None	CHEMBL3286	Urokinase-type plasminogen activator	Homo sapiens	SINGLE PROTEIN	CHEMBL1138351	1	Scientific Literature	J. Med. Chem.	2007	None
CHEMBL238708		0	529.53	2	6.12	7b	N=C(N)c1ccc(CC(NC(=O)OCc2ccccc2)P(=O)(Oc2ccccc2)Oc2ccccc2)cc1	IC50	'='	67.0	nM	7.17			UO_0000065	13.55	0.26	1.05	5.80	False	CHEMBL902744	Inhibition of human uPA	B	BAO_0000357	single protein format	Homo sapiens	None	None	None	None	CHEMBL3286	Urokinase-type plasminogen activator	Homo sapiens	SINGLE PROTEIN	CHEMBL1138351	1	Scientific Literature	J. Med. Chem.	2007	None
CHEMBL238707		0	515.51	2	6.25	7a	N=C(N)c1ccc(C(NC(=O)OCc2ccccc2)P(=O)(Oc2ccccc2)Oc2ccccc2)cc1	Kapp	'='	43.0	/M/s									False	CHEMBL902745	Binding affinity to uPA	B	BAO_0000357	single protein format	None	None	None	None	None	CHEMBL3286	Urokinase-type plasminogen activator	Homo sapiens	SINGLE PROTEIN	CHEMBL1138351	1	Scientific Literature	J. Med. Chem.	2007	None
CHEMBL2180877		0	1903.17	None	None	1, UK18	CC(C)[C@@H]1NC(=O)[C@H](CCC(=O)O)NC(=O)[C@H](Cc2ccc(O)cc2)NC(=O)[C@H](CCCNC(=N)N)NC(=O)[C@H](CO)NC(=O)[C@@H](NC(=O)[C@H](C)N)CSCc2cc3cc(c2)CSC[C@H](NC(=O)[C@H](CC(=O)O)NC1=O)C(=O)N[C@@H](CCCNC(=N)N)C(=O)NCC(=O)N[C@@H](CCCNC(=N)N)C(=O)NCC(=O)N[C@@H](CO)C(=O)N[C@@H](C)C(=O)N[C@H](C(=O)NCC(N)=O)CSC3	Ki	'='	53.0	nM	7.28			UO_0000065	3.82	None	None	None	True	CHEMBL2189010	Inhibition of human uPA	B	BAO_0000357	single protein format	Homo sapiens	None	None	None	None	CHEMBL3286	Urokinase-type plasminogen activator	Homo sapiens	SINGLE PROTEIN	CHEMBL2177015	1	Scientific Literature	J. Med. Chem.	2012	None
CHEMBL1909779		0	295.53	0	-0.56	13	Cl.N=C(N)NC(=O)c1cnc(N)c(Br)n1	IC50	'>'	1000000.0	nM		Outside typical range		UO_0000065					False	CHEMBL1912992	Inhibition of urokinase-type plasminogen activator	B	BAO_0000357	single protein format	None	None	None	None	None	CHEMBL3286	Urokinase-type plasminogen activator	Homo sapiens	SINGLE PROTEIN	CHEMBL1909623	1	Scientific Literature	Bioorg. Med. Chem. Lett.	2011	None
CHEMBL290169		0	227.62	0	-0.07	9	Nc1noc(-c2nc(Cl)c(N)nc2N)n1	IC50	'>'	1000000.0	nM		Outside typical range		UO_0000065					False	CHEMBL1912992	Inhibition of urokinase-type plasminogen activator	B	BAO_0000357	single protein format	None	None	None	None	None	CHEMBL3286	Urokinase-type plasminogen activator	Homo sapiens	SINGLE PROTEIN	CHEMBL1909623	1	Scientific Literature	Bioorg. Med. Chem. Lett.	2011	None
CHEMBL1909791		0	305.13	0	-0.73	28	Cl.N#CCNc1nc(N)c(C(=O)NC(=N)N)nc1Cl	IC50	'='	50000.0	nM	4.30			UO_0000065	16.01	0.33	5.03	2.58	False	CHEMBL1912992	Inhibition of urokinase-type plasminogen activator	B	BAO_0000357	single protein format	None	None	None	None	None	CHEMBL3286	Urokinase-type plasminogen activator	Homo sapiens	SINGLE PROTEIN	CHEMBL1909623	1	Scientific Literature	Bioorg. Med. Chem. Lett.	2011	None
CHEMBL569358		0	491.49	1	5.83	5	CN(C)c1ccc(C(=O)O)c(Oc2nc(Oc3cccc(-c4ccc(CN)cc4)c3)c(F)cc2F)c1	IC50	'>'	30000.0	nM				UO_0000065					False	CHEMBL1042862	Inhibition of uPA	B	BAO_0000357	single protein format	None	None	None	None	None	CHEMBL3286	Urokinase-type plasminogen activator	Homo sapiens	SINGLE PROTEIN	CHEMBL1156011	1	Scientific Literature	Bioorg. Med. Chem. Lett.	2009	None
CHEMBL1945238		0	247.30	0	4.09	9b	O=C(Nc1ccccc1)c1ccc2ccccc2c1	IC50	'>'	62000.0	nM				UO_0000065					False	CHEMBL1947442	Inhibition of human uPA using pyroGlu-Gly-Arg-p-NA.HCl as substrate preincubated for 15 mins prior substrate addition measured for 10 mins by spectrophotometry	B	BAO_0000357	single protein format	Homo sapiens	None	None	None	None	CHEMBL3286	Urokinase-type plasminogen activator	Homo sapiens	SINGLE PROTEIN	CHEMBL1944597	1	Scientific Literature	Bioorg. Med. Chem.	2012	None
CHEMBL107256		0	492.65	0	3.81	1d	N=C(N)c1cccc(CC(NS(=O)(=O)c2ccc3ccccc3c2)C(=O)N2CCCCCCC2)c1	Ki	'='	19000.0	nM	4.72			UO_0000065	9.58	0.18	0.91	4.06	False	CHEMBL760893	Tested for inhibition of plasminogen activator urokinase (microPa)	B	BAO_0000357	single protein format	None	None	None	None	None	CHEMBL3286	Urokinase-type plasminogen activator	Homo sapiens	SINGLE PROTEIN	CHEMBL1131872	1	Scientific Literature	Bioorg. Med. Chem. Lett.	1999	None
CHEMBL293098		0	249.50	0	1.80	28	N=C(N)Nc1ncc(Br)cc1Cl	Ki	'='	2900.0	nM	5.54			UO_0000065	22.19	0.63	3.74	7.40	False	CHEMBL815977	In vitro inhibition of HWMT human urokinase Plasminogen activator.	B	BAO_0000357	single protein format	None	None	None	None	None	CHEMBL3286	Urokinase-type plasminogen activator	Homo sapiens	SINGLE PROTEIN	CHEMBL1136034	1	Scientific Literature	Bioorg. Med. Chem. Lett.	2002	None
CHEMBL1240678		0	1491.75	None	None	R4C2SI Table2	CSCC[C@H](NC(=O)[C@H](CCCNC(=N)N)NC(=O)[C@H](Cc1cnc[nH]1)NC(=O)[C@H](CC(N)=O)NC(=O)[C@H](CCC(=O)O)NC(=O)[C@H](CC(C)C)NC(=O)CNC(=O)[C@H](CCCNC(=N)N)NC(=O)[C@H](Cc1c[nH]c2ccccc12)NC(=O)[C@H](CO)NC(=O)[C@@H](N)CS)C(=O)N[C@@H](CS)C(=O)O	Ki	'='	6700.0	nM	5.17			UO_0000065	3.47	None	None	None	False	CHEMBL1244643	Binding affinity to urokinase-type plasminogen activator	B	BAO_0000357	single protein format	None	None	None	None	None	CHEMBL3286	Urokinase-type plasminogen activator	Homo sapiens	SINGLE PROTEIN	CHEMBL1240344	1	Scientific Literature	Nat. Chem. Biol.	2009	None
CHEMBL1945667		0	381.43	1	5.55	10a	COC(=O)c1cccc(-c2ccc(NC(=O)c3ccc4ccccc4c3)cc2)c1	IC50	'='	16000.0	nM	4.80			UO_0000065	12.57	0.23	-0.75	8.66	False	CHEMBL1947442	Inhibition of human uPA using pyroGlu-Gly-Arg-p-NA.HCl as substrate preincubated for 15 mins prior substrate addition measured for 10 mins by spectrophotometry	B	BAO_0000357	single protein format	Homo sapiens	None	None	None	None	CHEMBL3286	Urokinase-type plasminogen activator	Homo sapiens	SINGLE PROTEIN	CHEMBL1944597	1	Scientific Literature	Bioorg. Med. Chem.	2012	None
CHEMBL443232		0	517.54	2	-1.11	Control	Cc1cc(=O)oc2cc(NC(=O)C(CCCN=C(N)N)NC(=O)CNC(=O)C(N)CCC(=O)O)ccc12	Control	'='	100.0	%				UO_0000187					False	CHEMBL817631	Compound was evaluated for its inhibitory activity against urokinase at 100 uM concentration of substrate	B	BAO_0000357	single protein format	None	None	None	None	None	CHEMBL3286	Urokinase-type plasminogen activator	Homo sapiens	SINGLE PROTEIN	CHEMBL1132829	1	Scientific Literature	Bioorg. Med. Chem. Lett.	2000	None
CHEMBL320257		0	584.78	1	4.55	2k	CC(C)c1cc(C(C)C)c(S(=O)(=O)NC(Cc2cccc(C(=N)N)c2)C(=O)N2CCCC(C(=O)O)C2)c(C(C)C)c1	Ki	'='	17000.0	nM	4.77			UO_0000065	8.16	0.16	0.22	3.10	False	CHEMBL760893	Tested for inhibition of plasminogen activator urokinase (microPa)	B	BAO_0000357	single protein format	None	None	None	None	None	CHEMBL3286	Urokinase-type plasminogen activator	Homo sapiens	SINGLE PROTEIN	CHEMBL1131872	1	Scientific Literature	Bioorg. Med. Chem. Lett.	1999	None
CHEMBL54640		0	150.19	0	0.70	17	Cc1ccnc(NC(=N)N)c1	Ki	'='	83800.0	nM	4.08			UO_0000065	27.14	0.51	3.38	5.45	False	CHEMBL815977	In vitro inhibition of HWMT human urokinase Plasminogen activator.	B	BAO_0000357	single protein format	None	None	None	None	None	CHEMBL3286	Urokinase-type plasminogen activator	Homo sapiens	SINGLE PROTEIN	CHEMBL1136034	1	Scientific Literature	Bioorg. Med. Chem. Lett.	2002	None
CHEMBL1909781		0	324.13	1	-1.17	18	Cl.N=C(N)NC(=O)c1nc(Cl)c(NCC(=O)O)nc1N	IC50	'='	110000.0	nM		Outside typical range		UO_0000065					False	CHEMBL1912992	Inhibition of urokinase-type plasminogen activator	B	BAO_0000357	single protein format	None	None	None	None	None	CHEMBL3286	Urokinase-type plasminogen activator	Homo sapiens	SINGLE PROTEIN	CHEMBL1909623	1	Scientific Literature	Bioorg. Med. Chem. Lett.	2011	None
CHEMBL601241		0	478.55	1	5.15	71	N=C(N)c1cc2c(OC(COC(=O)Nc3ccccc3CN)c3ccccc3)cc(F)cc2s1	Ki	'='	828.0	nM	6.08			UO_0000065	12.71	0.24	0.93	4.93	False	CHEMBL1069636	Inhibition of uPA	B	BAO_0000357	single protein format	None	None	None	None	None	CHEMBL3286	Urokinase-type plasminogen activator	Homo sapiens	SINGLE PROTEIN	CHEMBL1156932	1	Scientific Literature	J. Med. Chem.	2010	None
CHEMBL1909813		0	357.54	0	-1.13	57	Cl.N=C(N)NC(=O)c1nc(I)c(N)nc1N	IC50	'='	2000.0	nM	5.70			UO_0000065	17.75	0.52	6.83	3.63	False	CHEMBL1912992	Inhibition of urokinase-type plasminogen activator	B	BAO_0000357	single protein format	None	None	None	None	None	CHEMBL3286	Urokinase-type plasminogen activator	Homo sapiens	SINGLE PROTEIN	CHEMBL1909623	1	Scientific Literature	Bioorg. Med. Chem. Lett.	2011	None
CHEMBL1159951		0	488.33	0	4.08	Lactone 22	C=C1O/C(=C/I)C[C@H](c2ccc(NC(=N)N)cc2)[C@H]1NC(=O)c1ccccc1	Kd	'='	0.0008	min-1		Non standard unit for type							False	CHEMBL818325	Rate constant of deacylation for Urokinase-type plasminogen activator	B	BAO_0000357	single protein format	None	None	None	None	None	CHEMBL3286	Urokinase-type plasminogen activator	Homo sapiens	SINGLE PROTEIN	CHEMBL1126229	1	Scientific Literature	Bioorg. Med. Chem. Lett.	1992	None
CHEMBL147507	(R)-MEXILETINE	0	179.26	0	2.03	Scheme 2, 4	Cc1cccc(C)c1OC[C@@H](C)N	IC50	'>'	1000000.0	nM				UO_0000065					True	CHEMBL958719	Inhibition of uPA	B	BAO_0000357	single protein format	None	None	None	None	None	CHEMBL3286	Urokinase-type plasminogen activator	Homo sapiens	SINGLE PROTEIN	CHEMBL1157388	1	Scientific Literature	J. Med. Chem.	2008	None
CHEMBL64578		0	363.21	0	3.02	8m	Cc1cc(Br)c(O)c(C(=O)Nc2ccc(NC(=N)N)cc2)c1	Ki	'='	8000.0	nM	5.10			UO_0000065	14.03	0.32	2.08	4.58	False	CHEMBL814362	Inhibition of urokinase-type plasminogen activator (microPa)	B	BAO_0000357	single protein format	None	None	None	None	None	CHEMBL3286	Urokinase-type plasminogen activator	Homo sapiens	SINGLE PROTEIN	CHEMBL1135196	1	Scientific Literature	Bioorg. Med. Chem. Lett.	2002	None
CHEMBL1909785		0	416.21	0	0.97	22	CCOP(=O)(CNc1nc(N)c(C(=O)NC(=N)N)nc1Cl)OCC.Cl	IC50	'='	37000.0	nM	4.43			UO_0000065	11.67	0.25	3.46	2.49	False	CHEMBL1912992	Inhibition of urokinase-type plasminogen activator	B	BAO_0000357	single protein format	None	None	None	None	None	CHEMBL3286	Urokinase-type plasminogen activator	Homo sapiens	SINGLE PROTEIN	CHEMBL1909623	1	Scientific Literature	Bioorg. Med. Chem. Lett.	2011	None
CHEMBL1909808		0	463.35	1	0.03	45	Cc1ccc(S(=O)(=O)NCCNc2nc(N)c(C(=O)NC(=N)N)nc2Cl)cc1.Cl	IC50	'='	35000.0	nM	4.46			UO_0000065	10.44	0.22	4.43	2.36	False	CHEMBL1912992	Inhibition of urokinase-type plasminogen activator	B	BAO_0000357	single protein format	None	None	None	None	None	CHEMBL3286	Urokinase-type plasminogen activator	Homo sapiens	SINGLE PROTEIN	CHEMBL1909623	1	Scientific Literature	Bioorg. Med. Chem. Lett.	2011	None
CHEMBL96433		0	327.39	0	4.49	1	N=C(N)c1ccc2[nH]c(-c3cccc(-c4ccccc4)c3O)cc2c1	Ki	'='	8.0	nM	8.10			UO_0000065	24.73	0.44	3.61	9.43	False	CHEMBL842150	The compound was tested for inhibition of human urokinase type plasminogen activator (microPa)	B	BAO_0000357	single protein format	Homo sapiens	None	None	None	None	CHEMBL3286	Urokinase-type plasminogen activator	Homo sapiens	SINGLE PROTEIN	CHEMBL1134679	1	Scientific Literature	J. Med. Chem.	2001	None
CHEMBL238706		0	410.41	0	4.17	6k	N=C(N)Nc1ccc(CC(N)P(=O)(Oc2ccccc2)Oc2ccccc2)cc1	IC50	'='	1600.0	nM	5.80			UO_0000065	14.12	0.27	1.63	4.69	False	CHEMBL902744	Inhibition of human uPA	B	BAO_0000357	single protein format	Homo sapiens	None	None	None	None	CHEMBL3286	Urokinase-type plasminogen activator	Homo sapiens	SINGLE PROTEIN	CHEMBL1138351	1	Scientific Literature	J. Med. Chem.	2007	None
CHEMBL1909789		0	402.18	1	-0.03	26	CCOP(=O)(O)CCNc1nc(N)c(C(=O)NC(=N)N)nc1Cl.Cl	IC50	'>'	1000000.0	nM		Outside typical range		UO_0000065					False	CHEMBL1912992	Inhibition of urokinase-type plasminogen activator	B	BAO_0000357	single protein format	None	None	None	None	None	CHEMBL3286	Urokinase-type plasminogen activator	Homo sapiens	SINGLE PROTEIN	CHEMBL1909623	1	Scientific Literature	Bioorg. Med. Chem. Lett.	2011	None
CHEMBL1526699		0	360.37	0	4.31	SID7966233	Cc1nc2ccccc2c2oc(C(=O)Nc3ccc4c(c3)OCCO4)cc12	Potency		14689.2	nM			inconclusive	UO_0000065					False	CHEMBL3215182	PubChem BioAssay. qHTS for Inhibitors of Cell Surface uPA Generation: Confirmatory Assay for Cherry-picked Compounds. (Class of assay: confirmatory)	F	BAO_0000019	assay format	None	None	None	None	None	CHEMBL3286	Urokinase-type plasminogen activator	Homo sapiens	SINGLE PROTEIN	CHEMBL1201862	7	PubChem BioAssays			None
CHEMBL3196108		0	366.47	0	3.13	SID24813303	COc1ccc(/C=N/Nc2cc(N3CCCC3)nc(N3CCCC3)n2)cc1	Potency		2930.9	nM			inconclusive	UO_0000065					False	CHEMBL3215182	PubChem BioAssay. qHTS for Inhibitors of Cell Surface uPA Generation: Confirmatory Assay for Cherry-picked Compounds. (Class of assay: confirmatory)	F	BAO_0000019	assay format	None	None	None	None	None	CHEMBL3286	Urokinase-type plasminogen activator	Homo sapiens	SINGLE PROTEIN	CHEMBL1201862	7	PubChem BioAssays			None
CHEMBL1911971	AMINO(BENZAMIDO)METHANIMINIUM CHLORIDE	0	199.64	0	0.31	2	Cl.N=C(N)NC(=O)c1ccccc1	IC50	'>'	1000000.0	nM		Outside typical range		UO_0000065					False	CHEMBL1912992	Inhibition of urokinase-type plasminogen activator	B	BAO_0000357	single protein format	None	None	None	None	None	CHEMBL3286	Urokinase-type plasminogen activator	Homo sapiens	SINGLE PROTEIN	CHEMBL1909623	1	Scientific Literature	Bioorg. Med. Chem. Lett.	2011	None
CHEMBL303367		0	289.72	0	2.58	4i	N=C(N)c1ccc(NC(=O)c2cccc(Cl)c2O)cc1	Ki	'='	600.0	nM	6.22			UO_0000065	21.48	0.42	3.64	6.27	False	CHEMBL814362	Inhibition of urokinase-type plasminogen activator (microPa)	B	BAO_0000357	single protein format	None	None	None	None	None	CHEMBL3286	Urokinase-type plasminogen activator	Homo sapiens	SINGLE PROTEIN	CHEMBL1135196	1	Scientific Literature	Bioorg. Med. Chem. Lett.	2002	None
CHEMBL83527	PTEROSTILBENE	2	256.30	0	3.58	Pterostilbene	COc1cc(/C=C/c2ccc(O)cc2)cc(OC)c1	Activity	'='	25.0	%				UO_0000187					False	CHEMBL3118597	Inhibition of uPA activity in human MDA-MB-231 cells at 5 uM	B	BAO_0000219	cell-based format	Homo sapiens	None	None	MDA-MB-231	None	CHEMBL3286	Urokinase-type plasminogen activator	Homo sapiens	SINGLE PROTEIN	CHEMBL3112584	1	Scientific Literature	Bioorg. Med. Chem. Lett.	2014	CHEMBL3307960
CHEMBL1909790		0	417.19	1	0.43	27	CCOP(=O)(NNc1nc(N)c(C(=O)NC(=N)N)nc1Cl)OCC.Cl	IC50	'='	10000.0	nM	5.00			UO_0000065	13.13	0.28	4.57	2.63	False	CHEMBL1912992	Inhibition of urokinase-type plasminogen activator	B	BAO_0000357	single protein format	None	None	None	None	None	CHEMBL3286	Urokinase-type plasminogen activator	Homo sapiens	SINGLE PROTEIN	CHEMBL1909623	1	Scientific Literature	Bioorg. Med. Chem. Lett.	2011	None
CHEMBL1909793		0	319.16	0	-0.34	30	Cl.N#CCCNc1nc(N)c(C(=O)NC(=N)N)nc1Cl	IC50	'='	16000.0	nM	4.80			UO_0000065	16.96	0.34	5.14	2.88	False	CHEMBL1912992	Inhibition of urokinase-type plasminogen activator	B	BAO_0000357	single protein format	None	None	None	None	None	CHEMBL3286	Urokinase-type plasminogen activator	Homo sapiens	SINGLE PROTEIN	CHEMBL1909623	1	Scientific Literature	Bioorg. Med. Chem. Lett.	2011	None
CHEMBL1909798		0	357.21	0	0.34	35	Cl.N=C(N)NC(=O)c1nc(Cl)c(NCc2ccncc2)nc1N	IC50	'='	6000.0	nM	5.22			UO_0000065	16.28	0.32	4.88	3.35	False	CHEMBL1912992	Inhibition of urokinase-type plasminogen activator	B	BAO_0000357	single protein format	None	None	None	None	None	CHEMBL3286	Urokinase-type plasminogen activator	Homo sapiens	SINGLE PROTEIN	CHEMBL1909623	1	Scientific Literature	Bioorg. Med. Chem. Lett.	2011	None
CHEMBL1909807		0	448.34	0	0.36	44	Cl.N=C(N)NC(=O)c1nc(Cl)c(NCCS(=O)(=O)Cc2ccccc2)nc1N	IC50	'='	15000.0	nM	4.82			UO_0000065	11.71	0.24	4.46	2.73	False	CHEMBL1912992	Inhibition of urokinase-type plasminogen activator	B	BAO_0000357	single protein format	None	None	None	None	None	CHEMBL3286	Urokinase-type plasminogen activator	Homo sapiens	SINGLE PROTEIN	CHEMBL1909623	1	Scientific Literature	Bioorg. Med. Chem. Lett.	2011	None
CHEMBL1909644		0	335.80	0	0.34	61	Cl.N=C(N)NC(=O)c1ncc(NCCc2ccccc2)nc1N	IC50	'='	120000.0	nM		Outside typical range		UO_0000065					False	CHEMBL1912992	Inhibition of urokinase-type plasminogen activator	B	BAO_0000357	single protein format	None	None	None	None	None	CHEMBL3286	Urokinase-type plasminogen activator	Homo sapiens	SINGLE PROTEIN	CHEMBL1909623	1	Scientific Literature	Bioorg. Med. Chem. Lett.	2011	None
CHEMBL1909780		0	338.16	0	-1.08	17	COC(=O)CNc1nc(N)c(C(=O)NC(=N)N)nc1Cl.Cl	IC50	'='	26000.0	nM	4.58			UO_0000065	15.20	0.31	5.67	2.71	False	CHEMBL1912992	Inhibition of urokinase-type plasminogen activator	B	BAO_0000357	single protein format	None	None	None	None	None	CHEMBL3286	Urokinase-type plasminogen activator	Homo sapiens	SINGLE PROTEIN	CHEMBL1909623	1	Scientific Literature	Bioorg. Med. Chem. Lett.	2011	None
CHEMBL102148		0	428.50	0	3.65	4	N=C(N)c1ccc(OCCCOc2ccc(-c3nc4cc(C(=N)N)ccc4[nH]3)cc2)cc1	Ki	'='	17800.0	nM	4.75			UO_0000065	11.08	0.20	1.10	3.23	False	CHEMBL817004	Inhibition constant against Urokinase	B	BAO_0000357	single protein format	None	None	None	None	None	CHEMBL3286	Urokinase-type plasminogen activator	Homo sapiens	SINGLE PROTEIN	CHEMBL1122336	1	Scientific Literature	J. Med. Chem.	1983	None
CHEMBL297961		0	462.39	1	6.07	8	Cc1cc(Br)c(O)c(-c2[nH]c3ccc(C(=N)N)cc3c2CCCc2ccccc2)c1	Ki	'='	8600.0	nM	5.07			UO_0000065	10.96	0.23	-1.00	5.90	False	CHEMBL815985	Inhibitory activity against urokinase-type plasminogen activator (microPa) in human plasma	B	BAO_0000366	cell-free format	None	CHEMBL3559721	Plasma	None	None	CHEMBL3286	Urokinase-type plasminogen activator	Homo sapiens	SINGLE PROTEIN	CHEMBL1134132	1	Scientific Literature	Bioorg. Med. Chem. Lett.	2001	None
CHEMBL28138		0	324.47	1	5.09	7	CSc1sc(C(=N)N)cc1-c1cccc(-c2ccccc2)c1	Ki	'>'	34000.0	nM				UO_0000065					False	CHEMBL817635	Inhibitory activity against serine protease urokinase-type plasminogen activator (microPa)	B	BAO_0000357	single protein format	None	None	None	None	None	CHEMBL3286	Urokinase-type plasminogen activator	Homo sapiens	SINGLE PROTEIN	CHEMBL1134078	1	Scientific Literature	Bioorg. Med. Chem. Lett.	2001	None
CHEMBL31549		0	337.52	0	4.61	16	CSc1sc(C(=N)N)cc1-c1nc(-c2cccs2)cs1	Ki	'='	89000.0	nM	4.05			UO_0000065	12.00	0.28	-0.56	6.45	False	CHEMBL817635	Inhibitory activity against serine protease urokinase-type plasminogen activator (microPa)	B	BAO_0000357	single protein format	None	None	None	None	None	CHEMBL3286	Urokinase-type plasminogen activator	Homo sapiens	SINGLE PROTEIN	CHEMBL1134078	1	Scientific Literature	Bioorg. Med. Chem. Lett.	2001	None
CHEMBL62414		0	349.19	0	2.71	8c	N=C(N)Nc1ccc(NC(=O)c2cc(Br)ccc2O)cc1	Ki	'='	27000.0	nM	4.57			UO_0000065	13.08	0.30	1.86	4.11	False	CHEMBL814362	Inhibition of urokinase-type plasminogen activator (microPa)	B	BAO_0000357	single protein format	None	None	None	None	None	CHEMBL3286	Urokinase-type plasminogen activator	Homo sapiens	SINGLE PROTEIN	CHEMBL1135196	1	Scientific Literature	Bioorg. Med. Chem. Lett.	2002	None
CHEMBL64740		0	370.41	0	4.26	8l	N=C(N)Nc1ccc(NC(=O)c2cc3cc4ccccc4cc3cc2O)cc1	Ki	'='	300.0	nM	6.52			UO_0000065	17.61	0.32	2.26	5.86	False	CHEMBL814362	Inhibition of urokinase-type plasminogen activator (microPa)	B	BAO_0000357	single protein format	None	None	None	None	None	CHEMBL3286	Urokinase-type plasminogen activator	Homo sapiens	SINGLE PROTEIN	CHEMBL1135196	1	Scientific Literature	Bioorg. Med. Chem. Lett.	2002	None
CHEMBL427456		0	482.01	0	1.06	42	CN(C)CCNC(=O)C1(NS(=O)(=O)c2ccc3c(Cl)cnc(N=C(N)N)c3c2)CCCC1	Ki	'='	30.0	nM	7.52			UO_0000065	15.61	0.32	6.46	4.83	False	CHEMBL917014	Inhibition of human uPA	B	BAO_0000357	single protein format	Homo sapiens	None	None	None	None	CHEMBL3286	Urokinase-type plasminogen activator	Homo sapiens	SINGLE PROTEIN	CHEMBL1139871	1	Scientific Literature	J. Med. Chem.	2007	None
CHEMBL227422		0	399.86	0	1.18	22	CC(C)[C@@H](NS(=O)(=O)c1ccc2c(Cl)cnc(N=C(N)N)c2c1)C(=O)O	Ki	'='	19.0	nM	7.72			UO_0000065	19.31	0.41	6.54	4.80	False	CHEMBL917014	Inhibition of human uPA	B	BAO_0000357	single protein format	Homo sapiens	None	None	None	None	CHEMBL3286	Urokinase-type plasminogen activator	Homo sapiens	SINGLE PROTEIN	CHEMBL1139871	1	Scientific Literature	J. Med. Chem.	2007	None
CHEMBL227425		0	439.93	0	2.06	19	NC(N)=Nc1ncc(Cl)c2ccc(S(=O)(=O)N(CC(=O)O)CC3CCCC3)cc12	Ki	'='	31.0	nM	7.51			UO_0000065	17.07	0.35	5.45	4.94	False	CHEMBL917014	Inhibition of human uPA	B	BAO_0000357	single protein format	Homo sapiens	None	None	None	None	CHEMBL3286	Urokinase-type plasminogen activator	Homo sapiens	SINGLE PROTEIN	CHEMBL1139871	1	Scientific Literature	J. Med. Chem.	2007	None
CHEMBL324663		0	216.24	0	1.03	4o	N=C(N)Nc1nccc2ccc(CO)cc12	Ki	'='	1300.0	nM	5.89			UO_0000065	27.22	0.50	4.86	6.19	False	CHEMBL814354	Inhibitory activity against human urokinase-type plasminogen activator was evaluated using S-2444 as substrate	B	BAO_0000357	single protein format	None	None	None	None	None	CHEMBL3286	Urokinase-type plasminogen activator	Homo sapiens	SINGLE PROTEIN	CHEMBL1146651	1	Scientific Literature	Bioorg. Med. Chem. Lett.	2004	None
CHEMBL28618		0	361.52	0	4.55	37	COc1ccc(-c2csc(-c3cc(C(=N)N)sc3SC)n2)cc1	Ki	'='	327000.0	nM		Outside typical range		UO_0000065					False	CHEMBL817635	Inhibitory activity against serine protease urokinase-type plasminogen activator (microPa)	B	BAO_0000357	single protein format	None	None	None	None	None	CHEMBL3286	Urokinase-type plasminogen activator	Homo sapiens	SINGLE PROTEIN	CHEMBL1134078	1	Scientific Literature	Bioorg. Med. Chem. Lett.	2001	None
CHEMBL29304		0	345.52	0	4.85	32	CSc1sc(C(=N)N)cc1-c1nc(-c2ccc(C)cc2)cs1	Ki	'='	94000.0	nM	4.03			UO_0000065	11.65	0.25	-0.82	6.42	False	CHEMBL817635	Inhibitory activity against serine protease urokinase-type plasminogen activator (microPa)	B	BAO_0000357	single protein format	None	None	None	None	None	CHEMBL3286	Urokinase-type plasminogen activator	Homo sapiens	SINGLE PROTEIN	CHEMBL1134078	1	Scientific Literature	Bioorg. Med. Chem. Lett.	2001	None
CHEMBL401365		0	372.47	0	3.69	11	CCOc1ccc(OCC)c(NC(=O)c2cc(C)c(OCCN)c(C)c2)c1	IC50	'='	1300.0	nM	5.89			UO_0000065	15.80	0.30	2.20	7.11	False	CHEMBL927669	Inhibition of uPA	B	BAO_0000357	single protein format	None	None	None	None	None	CHEMBL3286	Urokinase-type plasminogen activator	Homo sapiens	SINGLE PROTEIN	CHEMBL1140718	1	Scientific Literature	J. Med. Chem.	2008	None
CHEMBL137311		0	491.60	1	0.79	10a	CCOC(=O)C(Cc1ccc(C(=N)N)cc1)NC(=O)CNS(=O)(=O)c1ccc(C(=N)S)cc1	Ki	'>'	1000000.0	nM		Outside typical range		UO_0000065					False	CHEMBL815984	Inhibitory activity against microPa.	B	BAO_0000357	single protein format	None	None	None	None	None	CHEMBL3286	Urokinase-type plasminogen activator	Homo sapiens	SINGLE PROTEIN	CHEMBL1131613	1	Scientific Literature	J. Med. Chem.	1998	None
CHEMBL1160764		0	165.20	0	1.00	2	COc1ccccc1NC(=N)N	Ki	'='	136000.0	nM		Outside typical range		UO_0000065					False	CHEMBL816645	Inhibition against Urokinase-type plasminogen activator	B	BAO_0000357	single protein format	None	None	None	None	None	CHEMBL3286	Urokinase-type plasminogen activator	Homo sapiens	SINGLE PROTEIN	CHEMBL1125001	1	Scientific Literature	J. Med. Chem.	1990	None
CHEMBL1565464		0	313.40	0	4.02	SID26730575	Fc1ccc(NC(=S)N2CCCC(c3ccccc3)=N2)cc1	Potency		13091.8	nM			inconclusive	UO_0000065					False	CHEMBL3215182	PubChem BioAssay. qHTS for Inhibitors of Cell Surface uPA Generation: Confirmatory Assay for Cherry-picked Compounds. (Class of assay: confirmatory)	F	BAO_0000019	assay format	None	None	None	None	None	CHEMBL3286	Urokinase-type plasminogen activator	Homo sapiens	SINGLE PROTEIN	CHEMBL1201862	7	PubChem BioAssays			None
CHEMBL227222		0	499.81	1	5.34	10b, ZK-814048	CNCc1csc(C(=O)Nc2c(OC)cc(Cl)cc2C(=O)Nc2ccc(Cl)cn2)c1Cl	Ki	'>'	5000.0	nM				UO_0000065					False	CHEMBL889341	Inhibition of human urokinase	B	BAO_0000357	single protein format	Homo sapiens	None	None	None	None	CHEMBL3286	Urokinase-type plasminogen activator	Homo sapiens	SINGLE PROTEIN	CHEMBL1145379	1	Scientific Literature	J. Med. Chem.	2007	None
CHEMBL1909784		0	374.21	1	-1.36	21	Cl.N=C(N)NC(=O)c1nc(Cl)c(NCCS(=O)(=O)O)nc1N	IC50	'>'	1000000.0	nM		Outside typical range		UO_0000065					False	CHEMBL1912992	Inhibition of urokinase-type plasminogen activator	B	BAO_0000357	single protein format	None	None	None	None	None	CHEMBL3286	Urokinase-type plasminogen activator	Homo sapiens	SINGLE PROTEIN	CHEMBL1909623	1	Scientific Literature	Bioorg. Med. Chem. Lett.	2011	None
CHEMBL1909800		0	370.24	0	0.99	37	Cl.N=C(N)NC(=O)c1nc(Cl)c(NCCc2ccccc2)nc1N	IC50	'='	16000.0	nM	4.80			UO_0000065	14.37	0.28	3.81	3.36	False	CHEMBL1912992	Inhibition of urokinase-type plasminogen activator	B	BAO_0000357	single protein format	None	None	None	None	None	CHEMBL3286	Urokinase-type plasminogen activator	Homo sapiens	SINGLE PROTEIN	CHEMBL1909623	1	Scientific Literature	Bioorg. Med. Chem. Lett.	2011	None
CHEMBL390695		0	234.69	0	2.84	40	Cc1cc(C)n(C(=O)c2ccc(Cl)cc2)n1	Activity						Not Active						False	CHEMBL895390	Inhibition of human urokinase at 55 uM	B	BAO_0000357	single protein format	Homo sapiens	None	None	None	None	CHEMBL3286	Urokinase-type plasminogen activator	Homo sapiens	SINGLE PROTEIN	CHEMBL1148811	1	Scientific Literature	J. Med. Chem.	2007	None
CHEMBL397270		0	265.11	0	2.64	22	Cc1cccc(C(=O)n2cc(Br)cn2)c1	Activity						Not Active						False	CHEMBL895390	Inhibition of human urokinase at 55 uM	B	BAO_0000357	single protein format	Homo sapiens	None	None	None	None	CHEMBL3286	Urokinase-type plasminogen activator	Homo sapiens	SINGLE PROTEIN	CHEMBL1148811	1	Scientific Literature	J. Med. Chem.	2007	None
CHEMBL109632		0	186.22	0	1.54	15	N=C(N)Nc1cc2ccccc2cn1	Ki	'='	9300.0	nM	5.03			UO_0000065	27.02	0.49	3.49	6.73	False	CHEMBL814354	Inhibitory activity against human urokinase-type plasminogen activator was evaluated using S-2444 as substrate	B	BAO_0000357	single protein format	None	None	None	None	None	CHEMBL3286	Urokinase-type plasminogen activator	Homo sapiens	SINGLE PROTEIN	CHEMBL1146651	1	Scientific Literature	Bioorg. Med. Chem. Lett.	2004	None
CHEMBL1911975		0	269.52	0	1.01	6	Cl.N=C(N)NC(=O)c1cnc(Cl)c(Cl)c1	IC50	'='	1000000.0	nM		Outside typical range		UO_0000065					False	CHEMBL1912992	Inhibition of urokinase-type plasminogen activator	B	BAO_0000357	single protein format	None	None	None	None	None	CHEMBL3286	Urokinase-type plasminogen activator	Homo sapiens	SINGLE PROTEIN	CHEMBL1909623	1	Scientific Literature	Bioorg. Med. Chem. Lett.	2011	None
CHEMBL100569		0	249.32	0	2.97	22	N=C(N)c1ccc(Cn2ccc3ccccc32)cc1	Ki	'='	25600.0	nM	4.59			UO_0000065	18.42	0.33	1.62	8.38	False	CHEMBL817004	Inhibition constant against Urokinase	B	BAO_0000357	single protein format	None	None	None	None	None	CHEMBL3286	Urokinase-type plasminogen activator	Homo sapiens	SINGLE PROTEIN	CHEMBL1122336	1	Scientific Literature	J. Med. Chem.	1983	None
CHEMBL597144		0	543.69	2	5.30	54	CN1CCN(Cc2ccc(NC(=O)OCC(Oc3cccc4sc(C(=N)N)cc34)c3ccccc3)cc2)CC1	Ki	'='	201.0	nM	6.70			UO_0000065	12.32	0.23	1.40	6.44	False	CHEMBL1069636	Inhibition of uPA	B	BAO_0000357	single protein format	None	None	None	None	None	CHEMBL3286	Urokinase-type plasminogen activator	Homo sapiens	SINGLE PROTEIN	CHEMBL1156932	1	Scientific Literature	J. Med. Chem.	2010	None
CHEMBL598169		0	450.52	1	5.16	62	Cc1noc(C)c1NC(=O)OCC(Oc1cccc2sc(C(=N)N)cc12)c1ccccc1	Ki	'='	142.0	nM	6.85			UO_0000065	15.20	0.29	1.69	5.55	False	CHEMBL1069636	Inhibition of uPA	B	BAO_0000357	single protein format	None	None	None	None	None	CHEMBL3286	Urokinase-type plasminogen activator	Homo sapiens	SINGLE PROTEIN	CHEMBL1156932	1	Scientific Literature	J. Med. Chem.	2010	None
CHEMBL384263		0	686.71	2	3.93	3m	Cc1cccc(C(=O)N[C@H](CO)C(=O)N[C@@H](C)C(=O)NC(Cc2ccc(NC(=N)N)cc2)P(=O)(Oc2ccccc2)Oc2ccccc2)c1	IC50	'='	4.4	nM	8.36			UO_0000065	12.17	0.23	4.43	4.08	False	CHEMBL908009	Inhibition of human uPA	B	BAO_0000357	single protein format	Homo sapiens	None	None	None	None	CHEMBL3286	Urokinase-type plasminogen activator	Homo sapiens	SINGLE PROTEIN	CHEMBL1149362	1	Scientific Literature	J. Med. Chem.	2006	None
CHEMBL302913		0	354.39	0	3.68	15c	N=C(N)c1cc2[nH]c(-c3cccc(OC4CCCC4)c3O)nc2cc1F	Ki	'='	220.0	nM	6.66			UO_0000065	18.79	0.35	2.98	6.16	False	CHEMBL814361	Inhibition of urokinase-type plasminogen activator	B	BAO_0000357	single protein format	None	None	None	None	None	CHEMBL3286	Urokinase-type plasminogen activator	Homo sapiens	SINGLE PROTEIN	CHEMBL1135195	1	Scientific Literature	Bioorg. Med. Chem. Lett.	2002	None
CHEMBL62897		0	429.64	0	3.49	7a	Cc1cc(I)c(O)c(C(=O)Nc2ccc(C(=N)N)c(Cl)c2)c1	Ki	'='	6000.0	nM	5.22			UO_0000065	12.15	0.32	1.73	5.26	False	CHEMBL814362	Inhibition of urokinase-type plasminogen activator (microPa)	B	BAO_0000357	single protein format	None	None	None	None	None	CHEMBL3286	Urokinase-type plasminogen activator	Homo sapiens	SINGLE PROTEIN	CHEMBL1135196	1	Scientific Literature	Bioorg. Med. Chem. Lett.	2002	None
CHEMBL63050		0	449.31	1	5.02	8o	N=C(N)Nc1ccc(NC(=O)c2cc3cc4ccccc4cc3c(Br)c2O)cc1	Ki	'='	1600.0	nM	5.80			UO_0000065	12.90	0.27	0.78	5.21	False	CHEMBL814362	Inhibition of urokinase-type plasminogen activator (microPa)	B	BAO_0000357	single protein format	None	None	None	None	None	CHEMBL3286	Urokinase-type plasminogen activator	Homo sapiens	SINGLE PROTEIN	CHEMBL1135196	1	Scientific Literature	Bioorg. Med. Chem. Lett.	2002	None
CHEMBL27566		0	407.59	1	6.21	31	CSc1sc(C(=N)N)cc1-c1nc(-c2ccccc2)c(-c2ccccc2)s1	Ki	'='	982000.0	nM		Outside typical range		UO_0000065					False	CHEMBL817635	Inhibitory activity against serine protease urokinase-type plasminogen activator (microPa)	B	BAO_0000357	single protein format	None	None	None	None	None	CHEMBL3286	Urokinase-type plasminogen activator	Homo sapiens	SINGLE PROTEIN	CHEMBL1134078	1	Scientific Literature	Bioorg. Med. Chem. Lett.	2001	None
CHEMBL283859		0	337.54	0	4.93	28	CSc1sc(C(=N)N)cc1-c1nc(C2CCCCC2)cs1	Ki	'='	641000.0	nM		Outside typical range		UO_0000065					False	CHEMBL817635	Inhibitory activity against serine protease urokinase-type plasminogen activator (microPa)	B	BAO_0000357	single protein format	None	None	None	None	None	CHEMBL3286	Urokinase-type plasminogen activator	Homo sapiens	SINGLE PROTEIN	CHEMBL1134078	1	Scientific Literature	Bioorg. Med. Chem. Lett.	2001	None
CHEMBL285325		0	389.53	0	4.32	21	CSc1sc(C(=N)N)cc1-c1nc(-c2ccc3c(c2)OCCO3)cs1	Ki	'='	108000.0	nM		Outside typical range		UO_0000065					False	CHEMBL817635	Inhibitory activity against serine protease urokinase-type plasminogen activator (microPa)	B	BAO_0000357	single protein format	None	None	None	None	None	CHEMBL3286	Urokinase-type plasminogen activator	Homo sapiens	SINGLE PROTEIN	CHEMBL1134078	1	Scientific Literature	Bioorg. Med. Chem. Lett.	2001	None
CHEMBL3132964		0	1876.20	None	None	UK340	CSCC[C@@H]1NC(=O)[C@H](CCC(N)=O)NC(=O)[C@H](CO)NC(=O)[C@H](CO)NC(=O)[C@@H]2CCCN2C(=O)[C@H](CO)NC(=O)[C@@H]2CSCc3cc(cc(c3)CSC[C@@H](C(=O)NCC(=O)O)NC1=O)CSC[C@H](NC(=O)[C@H](C)N)C(=O)N[C@@H](CC(N)=O)C(=O)N[C@@H](CO)C(=O)N[C@@H](CCCNC(=N)N)C(=O)N[C@@H](Cc1ccccc1)C(=O)N[C@@H](C)C(=O)N[C@@H](CC(C)C)C(=O)N2	Ki	'='	14800.0	nM	4.83			UO_0000065	2.57	None	None	None	False	CHEMBL3135848	Inhibition of human uPA using Z-Gly-Gly-Arg-AMC as substrate after 30 mins by fluorescence assay	B	BAO_0000357	single protein format	Homo sapiens	None	None	None	None	CHEMBL3286	Urokinase-type plasminogen activator	Homo sapiens	SINGLE PROTEIN	CHEMBL3132755	1	Scientific Literature	MedChemComm	2013	None
CHEMBL389960		0	568.05	1	0.04	27	NCc1ccc(Cl)cc1CNC(=O)[C@@H]1CCCN1C(=O)[C@@H](CCc1cccc[n+]1[O-])NS(=O)(=O)CC(=O)O	Ki	'>'	5000.0	nM				UO_0000065					False	CHEMBL889050	Inhibition of uPA	B	BAO_0000357	single protein format	None	None	None	None	None	CHEMBL3286	Urokinase-type plasminogen activator	Homo sapiens	SINGLE PROTEIN	CHEMBL1145355	1	Scientific Literature	Bioorg. Med. Chem. Lett.	2007	None
CHEMBL73299		0	459.46	1	3.35	14	N=C(N)c1ccc2[nH]c(-c3cc(CC(N)C(=O)O)cc(-c4cccc([N+](=O)[O-])c4)c3O)cc2c1	Selectivity	'='	1.0										False	CHEMBL816817	Relative binding affinity for urokinase-type plasminogen activator	B	BAO_0000357	single protein format	Homo sapiens	None	None	None	None	CHEMBL3286	Urokinase-type plasminogen activator	Homo sapiens	SINGLE PROTEIN	CHEMBL1133926	1	Scientific Literature	Bioorg. Med. Chem. Lett.	2001	None
CHEMBL55125		0	249.50	0	1.80	1	N=C(N)Nc1ncc(Cl)cc1Br	Ki	'='	4830.0	nM	5.32			UO_0000065	21.31	0.61	3.52	7.11	True	CHEMBL815979	Ability to inhibit Urokinase-type plasminogen activator using HWMT human microPa (calbiochem) and S-2444 (quadratech) as substrate	B	BAO_0000357	single protein format	None	None	None	None	None	CHEMBL3286	Urokinase-type plasminogen activator	Homo sapiens	SINGLE PROTEIN	CHEMBL1135370	1	Scientific Literature	Bioorg. Med. Chem. Lett.	2002	None
CHEMBL3099583		0	447.50	1	2.31	20	N=C(N)c1ccc(Oc2ccc(C(=O)NCCCN)c(Oc3ccc(C(=N)N)cc3)n2)cc1	Ki	'>'	10000.0	nM				UO_0000065					False	CHEMBL3101480	Inhibition of uPA (unknown origin) using L-PyroGlu-Gly-Arg-pNA.HCl as substrate	B	BAO_0000357	single protein format	Homo sapiens	None	None	None	None	CHEMBL3286	Urokinase-type plasminogen activator	Homo sapiens	SINGLE PROTEIN	CHEMBL3098065	1	Scientific Literature	ACS Med. Chem. Lett.	2013	None
CHEMBL3100168		0	544.62	2	2.30	19	N=C(N)c1ccc(Oc2ccc(C(=O)NC3CCN(C(=O)CCN)CC3)c(Oc3ccc(C(=N)N)cc3)n2)cc1	Ki	'>'	10000.0	nM				UO_0000065					False	CHEMBL3101480	Inhibition of uPA (unknown origin) using L-PyroGlu-Gly-Arg-pNA.HCl as substrate	B	BAO_0000357	single protein format	Homo sapiens	None	None	None	None	CHEMBL3286	Urokinase-type plasminogen activator	Homo sapiens	SINGLE PROTEIN	CHEMBL3098065	1	Scientific Literature	ACS Med. Chem. Lett.	2013	None
CHEMBL457702		0	479.97	0	3.09	15	N#CC(C#N)=C(Nc1cccc2c(Cl)c[nH]c12)N[C@H]1CCCCN(CC(=O)N2CCCC2)C1=O	IC50	'>'	33000.0	nM				UO_0000065					False	CHEMBL1008040	Inhibition of urokinase	B	BAO_0000357	single protein format	None	None	None	None	None	CHEMBL3286	Urokinase-type plasminogen activator	Homo sapiens	SINGLE PROTEIN	CHEMBL1140212	1	Scientific Literature	J. Med. Chem.	2008	None
CHEMBL3289021		0	516.60	2	3.03	13	N=C(N)c1ccc(Oc2cc(Oc3ccc(C(=N)N)cc3)cc(C(=O)NC3CCN(CCO)CC3)c2)cc1	Ki	'='	9.0	nM	8.05			UO_0000065	15.57	0.29	5.02	4.71	False	CHEMBL3294775	Inhibition of human urine urokinase using L-PyroGlu-Gly-Arg-pNA.HCl substrate at 5 uM	B	BAO_0000357	single protein format	Homo sapiens	CHEMBL3638201	Urine	None	None	CHEMBL3286	Urokinase-type plasminogen activator	Homo sapiens	SINGLE PROTEIN	CHEMBL3286254	1	Scientific Literature	Bioorg. Med. Chem.	2014	None
CHEMBL589526		0	278.33	0	2.13	26	COC(=O)C(C)Oc1cccc2sc(C(=N)N)cc12	Ki	'='	2270.0	nM	5.64			UO_0000065	20.28	0.41	3.51	6.61	False	CHEMBL1069636	Inhibition of uPA	B	BAO_0000357	single protein format	None	None	None	None	None	CHEMBL3286	Urokinase-type plasminogen activator	Homo sapiens	SINGLE PROTEIN	CHEMBL1156932	1	Scientific Literature	J. Med. Chem.	2010	None
CHEMBL604500		0	539.62	2	5.31	35	CCOC(=O)c1nccn1-c1ccc(NC(=O)C(Oc2cccc3sc(C(=N)N)cc23)c2ccccc2)cc1	Ki	'='	190.0	nM	6.72			UO_0000065	12.46	0.24	1.41	5.08	False	CHEMBL1069636	Inhibition of uPA	B	BAO_0000357	single protein format	None	None	None	None	None	CHEMBL3286	Urokinase-type plasminogen activator	Homo sapiens	SINGLE PROTEIN	CHEMBL1156932	1	Scientific Literature	J. Med. Chem.	2010	None
CHEMBL55808		0	219.07	0	1.60	30	Cc1c(Cl)cnc(N=C(N)N)c1Cl	Ki	'='	8700.0	nM	5.06			UO_0000065	23.10	0.53	3.46	6.55	False	CHEMBL815977	In vitro inhibition of HWMT human urokinase Plasminogen activator.	B	BAO_0000357	single protein format	None	None	None	None	None	CHEMBL3286	Urokinase-type plasminogen activator	Homo sapiens	SINGLE PROTEIN	CHEMBL1136034	1	Scientific Literature	Bioorg. Med. Chem. Lett.	2002	None
CHEMBL105395		0	359.43	0	3.88	16a	N=C(N)c1ccc2cc(C(=O)Nc3ccccc3)cc(C3CCOC3)c2c1	Ki	'='	106.0	nM	6.97			UO_0000065	19.40	0.35	3.09	7.91	False	CHEMBL819123	Binding affinity towards Urokinase-type plasminogen activator (urokinase)	B	BAO_0000357	single protein format	None	None	None	None	None	CHEMBL3286	Urokinase-type plasminogen activator	Homo sapiens	SINGLE PROTEIN	CHEMBL1146777	1	Scientific Literature	Bioorg. Med. Chem. Lett.	2004	None
CHEMBL565151		0	329.45	0	3.55	SI1, 7	N=C(N)c1ccc2cc(CCc3ccc4c(c3)CCNC4)ccc2c1	Ki	'='	251.19	nM	6.60			UO_0000065	20.03	0.36	3.05	10.66	False	CHEMBL1026932	Inhibition of urokinase	B	BAO_0000357	single protein format	None	None	None	None	None	CHEMBL3286	Urokinase-type plasminogen activator	Homo sapiens	SINGLE PROTEIN	CHEMBL1158408	1	Scientific Literature	J. Med. Chem.	2009	None
CHEMBL30294		0	147.22	0	1.50	SI1, 9	NC1CCc2ccccc2C1	Ki	'='	39810.72	nM	4.40			UO_0000065	29.89	0.55	2.90	16.91	False	CHEMBL1026932	Inhibition of urokinase	B	BAO_0000357	single protein format	None	None	None	None	None	CHEMBL3286	Urokinase-type plasminogen activator	Homo sapiens	SINGLE PROTEIN	CHEMBL1158408	1	Scientific Literature	J. Med. Chem.	2009	None
CHEMBL538969		0	406.28	0	3.80	SI1, 11	CC(C)Oc1cccc(NC(=O)c2ccc(OCC(=N)N)c(Br)c2)c1	Ki	'='	7943.28	nM	5.10			UO_0000065	12.55	0.28	1.30	5.23	False	CHEMBL1026932	Inhibition of urokinase	B	BAO_0000357	single protein format	None	None	None	None	None	CHEMBL3286	Urokinase-type plasminogen activator	Homo sapiens	SINGLE PROTEIN	CHEMBL1158408	1	Scientific Literature	J. Med. Chem.	2009	None
CHEMBL111471		0	347.42	0	4.16	SI1, 34	CC(C)Oc1cccc(NC(=O)c2ccc3cc(C(=N)N)ccc3c2)c1	Ki	'='	63.1	nM	7.20			UO_0000065	20.72	0.38	3.04	8.16	False	CHEMBL1026932	Inhibition of urokinase	B	BAO_0000357	single protein format	None	None	None	None	None	CHEMBL3286	Urokinase-type plasminogen activator	Homo sapiens	SINGLE PROTEIN	CHEMBL1158408	1	Scientific Literature	J. Med. Chem.	2009	None
CHEMBL551227		0	332.40	0	3.32	SI1, 43	N=C(N)c1ccc2cc(/C=C/c3ccc(C(O)CO)cc3)ccc2c1	Ki	'='	794.33	nM	6.10			UO_0000065	18.35	0.33	2.78	6.75	False	CHEMBL1026932	Inhibition of urokinase	B	BAO_0000357	single protein format	None	None	None	None	None	CHEMBL3286	Urokinase-type plasminogen activator	Homo sapiens	SINGLE PROTEIN	CHEMBL1158408	1	Scientific Literature	J. Med. Chem.	2009	None
CHEMBL559504		0	229.24	0	1.24	SI1, 49	N=C(N)c1ccc2cccc(C(=O)NO)c2c1	Ki	'='	6309.57	nM	5.20			UO_0000065	22.68	0.42	3.96	5.24	False	CHEMBL1026932	Inhibition of urokinase	B	BAO_0000357	single protein format	None	None	None	None	None	CHEMBL3286	Urokinase-type plasminogen activator	Homo sapiens	SINGLE PROTEIN	CHEMBL1158408	1	Scientific Literature	J. Med. Chem.	2009	None
CHEMBL554141		0	319.36	0	3.87	SI1, 70	N=C(N)c1ccc2cccc(NC(=O)OCc3ccccc3)c2c1	Ki	'='	158.49	nM	6.80			UO_0000065	21.29	0.39	2.93	7.71	False	CHEMBL1026932	Inhibition of urokinase	B	BAO_0000357	single protein format	None	None	None	None	None	CHEMBL3286	Urokinase-type plasminogen activator	Homo sapiens	SINGLE PROTEIN	CHEMBL1158408	1	Scientific Literature	J. Med. Chem.	2009	None
CHEMBL2409575		0	391.43	0	3.56	20f	CCOC(=O)c1nn(C(=O)c2cccc(C)c2)c2ccc(NC(=O)C3CC3)cc12	Inhibition						Not Active						False	CHEMBL2412023	Inhibition of human urokinase using benzyloxycarbonyl-Gly-Gly-Arg-7-amino-4-methylcoumarin as substrate at 50 uM by fluorescence microplate reader analysis	B	BAO_0000357	single protein format	Homo sapiens	None	None	None	None	CHEMBL3286	Urokinase-type plasminogen activator	Homo sapiens	SINGLE PROTEIN	CHEMBL2406965	1	Scientific Literature	J. Med. Chem.	2013	None
CHEMBL2409452		0	339.31	0	2.73	14b	COC(=O)c1nn(C(=O)c2cccc(C)c2)c2ccc([N+](=O)[O-])cc12	IC50	'='	440.0	nM	6.36			UO_0000065	18.73	0.35	3.63	6.09	False	CHEMBL2412033	Inhibition of human urokinase using benzyloxycarbonyl-Gly-Gly-Arg-7-amino-4-methylcoumarin as substrate by fluorescence microplate reader analysis	B	BAO_0000357	single protein format	Homo sapiens	None	None	None	None	CHEMBL3286	Urokinase-type plasminogen activator	Homo sapiens	SINGLE PROTEIN	CHEMBL2406965	1	Scientific Literature	J. Med. Chem.	2013	None
CHEMBL1161040		0	371.18	0	2.69	4	N=C(N)Nc1ccc(C2CC(=O)O/C(=C/I)C2)cc1	TIME	'='	0.0	hr				UO_0000032					False	CHEMBL814349	Time to reach maximum percent inhibition by the compound was determined against Urokinase-type plasminogen activator (300 nM); * =no enzyme activity was recovered over 2 h	F	BAO_0000019	assay format	None	None	None	None	None	CHEMBL3286	Urokinase-type plasminogen activator	Homo sapiens	SINGLE PROTEIN	CHEMBL1125346	1	Scientific Literature	J. Med. Chem.	1992	None
CHEMBL1161040		0	371.18	0	2.69	4	N=C(N)Nc1ccc(C2CC(=O)O/C(=C/I)C2)cc1	Inhibition	'='	98.0	%				UO_0000187					False	CHEMBL817642	Maximum percent inhibition by the compound was determined against Urokinase-type plasminogen activator (300 nM)	B	BAO_0000357	single protein format	None	None	None	None	None	CHEMBL3286	Urokinase-type plasminogen activator	Homo sapiens	SINGLE PROTEIN	CHEMBL1125346	1	Scientific Literature	J. Med. Chem.	1992	None
CHEMBL1161040		0	371.18	0	2.69	4	N=C(N)Nc1ccc(C2CC(=O)O/C(=C/I)C2)cc1	Ks	'='	7.83	uM				UO_0000064					False	CHEMBL816647	Substrate binding constant against Urokinase-type plasminogen activator	B	BAO_0000357	single protein format	None	None	None	None	None	CHEMBL3286	Urokinase-type plasminogen activator	Homo sapiens	SINGLE PROTEIN	CHEMBL1125346	1	Scientific Literature	J. Med. Chem.	1992	None
CHEMBL29006		0	376.49	0	4.45	36	CSc1sc(C(=N)N)cc1-c1nc(-c2ccc([N+](=O)[O-])cc2)cs1	Ki	'='	270000.0	nM		Outside typical range		UO_0000065					False	CHEMBL817635	Inhibitory activity against serine protease urokinase-type plasminogen activator (microPa)	B	BAO_0000357	single protein format	None	None	None	None	None	CHEMBL3286	Urokinase-type plasminogen activator	Homo sapiens	SINGLE PROTEIN	CHEMBL1134078	1	Scientific Literature	Bioorg. Med. Chem. Lett.	2001	None
CHEMBL1083499		0	423.42	0	0.29	8, RWJ-671818	Cc1cnc(NCC(F)(F)c2ccccc2)c(=O)n1CC(=O)NCCONC(=N)N	Ki	'>'	26000.0	nM				UO_0000065					False	CHEMBL1100529	Inhibition of urokinase	B	BAO_0000357	single protein format	None	None	None	None	None	CHEMBL3286	Urokinase-type plasminogen activator	Homo sapiens	SINGLE PROTEIN	CHEMBL1154904	1	Scientific Literature	J. Med. Chem.	2010	None
CHEMBL605842		0	445.54	1	5.23	47	N=C(N)c1cc2c(OC(COC(=O)NCc3ccccc3)c3ccccc3)cccc2s1	Ki	'='	510.0	nM	6.29			UO_0000065	14.12	0.27	1.06	6.46	False	CHEMBL1069636	Inhibition of uPA	B	BAO_0000357	single protein format	None	None	None	None	None	CHEMBL3286	Urokinase-type plasminogen activator	Homo sapiens	SINGLE PROTEIN	CHEMBL1156932	1	Scientific Literature	J. Med. Chem.	2010	None
CHEMBL597376		0	449.51	1	5.69	49	N=C(N)c1cc2c(OC(COC(=O)Nc3cccc(F)c3)c3ccccc3)cccc2s1	Ki	'='	935.0	nM	6.03			UO_0000065	13.41	0.26	0.34	6.19	False	CHEMBL1069636	Inhibition of uPA	B	BAO_0000357	single protein format	None	None	None	None	None	CHEMBL3286	Urokinase-type plasminogen activator	Homo sapiens	SINGLE PROTEIN	CHEMBL1156932	1	Scientific Literature	J. Med. Chem.	2010	None
CHEMBL597759		0	529.67	1	4.96	59	N=C(N)c1cc2c(OC(COC(=O)Nc3ccccc3CN3CCNCC3)c3ccccc3)cccc2s1	Ki	'='	833.0	nM	6.08			UO_0000065	11.48	0.22	1.12	5.39	False	CHEMBL1069636	Inhibition of uPA	B	BAO_0000357	single protein format	None	None	None	None	None	CHEMBL3286	Urokinase-type plasminogen activator	Homo sapiens	SINGLE PROTEIN	CHEMBL1156932	1	Scientific Literature	J. Med. Chem.	2010	None
CHEMBL604954		0	520.66	2	5.09	69	Cc1nn(C)c(CNC(C)C)c1NC(=O)OCC(Oc1cccc2sc(C(=N)N)cc12)c1ccccc1	Ki	'='	151.0	nM	6.82			UO_0000065	13.10	0.25	1.73	5.36	False	CHEMBL1069636	Inhibition of uPA	B	BAO_0000357	single protein format	None	None	None	None	None	CHEMBL3286	Urokinase-type plasminogen activator	Homo sapiens	SINGLE PROTEIN	CHEMBL1156932	1	Scientific Literature	J. Med. Chem.	2010	None
CHEMBL557221		0	521.48	0	1.79	8m	C[S+](Cc1ccc2cc1C(=O)NCC(=O)NC(CCCCN)C(=O)N2)c1ccccc1.[Br-]	Ratio	'='	154.0	M-1 s-1									False	CHEMBL818206	Ratio of inactivation to apparent binding constant against human urokinase	B	BAO_0000357	single protein format	None	None	None	None	None	CHEMBL3286	Urokinase-type plasminogen activator	Homo sapiens	SINGLE PROTEIN	CHEMBL1126701	1	Scientific Literature	J. Med. Chem.	1993	None
CHEMBL326866		0	599.80	1	4.14	2q	COC(=O)N1CCN(C(=O)C(Cc2cccc(C(=N)N)c2)NS(=O)(=O)c2c(C(C)C)cc(C(C)C)cc2C(C)C)CC1	Ki	'='	860.0	nM	6.07			UO_0000065	10.11	0.20	1.93	4.16	False	CHEMBL760893	Tested for inhibition of plasminogen activator urokinase (microPa)	B	BAO_0000357	single protein format	None	None	None	None	None	CHEMBL3286	Urokinase-type plasminogen activator	Homo sapiens	SINGLE PROTEIN	CHEMBL1131872	1	Scientific Literature	Bioorg. Med. Chem. Lett.	1999	None
CHEMBL170477		0	436.63	1	6.08	15	CSc1sc(C(=N)N)cc1-c1csc(NC(c2ccccc2)c2ccccc2)n1	Ki	'='	1180.0	nM	5.93			UO_0000065	13.58	0.28	-0.15	7.93	False	CHEMBL815983	In vitro inhibitory activity against Urokinase-type plasminogen activator (microPa)	B	BAO_0000357	single protein format	None	None	None	None	None	CHEMBL3286	Urokinase-type plasminogen activator	Homo sapiens	SINGLE PROTEIN	CHEMBL1134012	1	Scientific Literature	Bioorg. Med. Chem. Lett.	2001	None
CHEMBL73162		0	400.44	1	3.70	2	N=C(N)c1ccc2[nH]c(-c3cc(CC(=O)O)cc(-c4cccc(N)c4)c3O)cc2c1	Selectivity	'='	6.0										False	CHEMBL816817	Relative binding affinity for urokinase-type plasminogen activator	B	BAO_0000357	single protein format	Homo sapiens	None	None	None	None	CHEMBL3286	Urokinase-type plasminogen activator	Homo sapiens	SINGLE PROTEIN	CHEMBL1133926	1	Scientific Literature	Bioorg. Med. Chem. Lett.	2001	None
CHEMBL372624		0	464.95	1	5.45	17	O=C(Nc1ccccc1NC(=O)c1ccc(Cl)cc1)OCC1CCN(c2ccncc2)CC1	Ka	'<'	10000.0	l mol-1									False	CHEMBL881712	Binding affinity as apparent association constant for Urokinase	B	BAO_0000357	single protein format	Homo sapiens	None	None	None	None	CHEMBL3286	Urokinase-type plasminogen activator	Homo sapiens	SINGLE PROTEIN	CHEMBL1143475	1	Scientific Literature	Bioorg. Med. Chem. Lett.	2005	None
CHEMBL356216		0	558.66	1	2.89	table 5	CC1CCN(C(=O)C(Cc2cccc(C(=N)N)c2)NS(=O)(=O)c2ccc3c(c2)C(=O)c2ccccc2C3=O)CC1	Ki	'='	40000.0	nM	4.40			UO_0000065	7.87	0.15	1.51	2.92	False	CHEMBL817634	Inhibitory activity against human urokinase plasminogen activator expressed as dissociation constant	B	BAO_0000357	single protein format	None	None	None	None	None	CHEMBL3286	Urokinase-type plasminogen activator	Homo sapiens	SINGLE PROTEIN	CHEMBL1131451	1	Scientific Literature	J. Med. Chem.	1998	None
CHEMBL418839		0	431.54	1	5.48	37c	CC(C)Oc1cc(NC(=O)c2ccc3cc(C(=N)N)ccc3c2)cc(OC2CCCC2)c1	Ki	'='	22.0	nM	7.66			UO_0000065	17.74	0.33	2.18	7.86	False	CHEMBL815981	Binding affinity to human urokinase-type plasminogen activator (microPa).	B	BAO_0000357	single protein format	None	None	None	None	None	CHEMBL3286	Urokinase-type plasminogen activator	Homo sapiens	SINGLE PROTEIN	CHEMBL1148377	1	Scientific Literature	J. Med. Chem.	2004	None
CHEMBL291062		0	397.88	0	2.46	16	Cc1cc(OCCCN=C(N)N)cc(OS(=O)(=O)c2ccccc2Cl)c1	Ki	'>'	200000.0	nM		Outside typical range		UO_0000065					False	CHEMBL802354	Compound was tested in vitro for its ability to inhibit serine protease urokinase using carbobenzyloxy-Phe-Val-Arg-p-nitroanilide as substrate	B	BAO_0000357	single protein format	None	None	None	None	None	CHEMBL3286	Urokinase-type plasminogen activator	Homo sapiens	SINGLE PROTEIN	CHEMBL1130852	1	Scientific Literature	Bioorg. Med. Chem. Lett.	1998	None
CHEMBL287910		0	425.94	0	3.24	18	Cc1cc(OCCCCCN=C(N)N)cc(OS(=O)(=O)c2ccccc2Cl)c1	Ki	'>'	200000.0	nM		Outside typical range		UO_0000065					False	CHEMBL802354	Compound was tested in vitro for its ability to inhibit serine protease urokinase using carbobenzyloxy-Phe-Val-Arg-p-nitroanilide as substrate	B	BAO_0000357	single protein format	None	None	None	None	None	CHEMBL3286	Urokinase-type plasminogen activator	Homo sapiens	SINGLE PROTEIN	CHEMBL1130852	1	Scientific Literature	Bioorg. Med. Chem. Lett.	1998	None
CHEMBL105171		0	170.22	0	2.12	1a	N=C(N)c1ccc2ccccc2c1	Ki	'='	5900.0	nM	5.23			UO_0000065	30.72	0.55	3.11	10.49	False	CHEMBL819123	Binding affinity towards Urokinase-type plasminogen activator (urokinase)	B	BAO_0000357	single protein format	None	None	None	None	None	CHEMBL3286	Urokinase-type plasminogen activator	Homo sapiens	SINGLE PROTEIN	CHEMBL1146777	1	Scientific Literature	Bioorg. Med. Chem. Lett.	2004	None
CHEMBL570545		0	463.18	0	4.20	SI1, 3	Nc1ccc2cccc(NS(=O)(=O)c3cc(Br)c(Br)s3)c2n1	Ki	'='	5011.87	nM	5.30			UO_0000065	11.44	0.33	1.10	6.23	False	CHEMBL1026932	Inhibition of urokinase	B	BAO_0000357	single protein format	None	None	None	None	None	CHEMBL3286	Urokinase-type plasminogen activator	Homo sapiens	SINGLE PROTEIN	CHEMBL1158408	1	Scientific Literature	J. Med. Chem.	2009	None
CHEMBL561490		0	257.09	0	0.65	SI1, 17	N=C(N)NC(=O)c1cc(Br)ccc1N	Ki	'='	3981.07	nM	5.40			UO_0000065	21.00	0.53	4.75	5.14	False	CHEMBL1026932	Inhibition of urokinase	B	BAO_0000357	single protein format	None	None	None	None	None	CHEMBL3286	Urokinase-type plasminogen activator	Homo sapiens	SINGLE PROTEIN	CHEMBL1158408	1	Scientific Literature	J. Med. Chem.	2009	None
CHEMBL538931		0	159.19	0	1.40	SI1, 40	Nc1ccc2nc(N)ccc2c1	Ki	'='	100000.0	nM	4.00			UO_0000065	25.13	0.46	2.60	6.16	False	CHEMBL1026932	Inhibition of urokinase	B	BAO_0000357	single protein format	None	None	None	None	None	CHEMBL3286	Urokinase-type plasminogen activator	Homo sapiens	SINGLE PROTEIN	CHEMBL1158408	1	Scientific Literature	J. Med. Chem.	2009	None
[truncated: 981 more rows]
