# Supplementary material for: PyRMD Studio: A Unified Suite for Next-Generation, AI-Powered Virtual Screening
Source: J Chem Inf Model. 2026 May 19;66(11):6197–203. doi: 10.1021/acs.jcim.6c00648 (PMC13250901; doi:10.1021/acs.jcim.6c00648)
Supplement: Supplementary file 1 [file ci6c00648_si_001.zip › DATA/vgfr2_chembl.csv]

Molecule ChEMBL ID	Molecule Name	Molecule Max Phase	Molecular Weight	#RO5 Violations	AlogP	Compound Key	Smiles	Standard Type	Standard Relation	Standard Value	Standard Units	pChEMBL Value	Data Validity Comment	Comment	Uo Units	Ligand Efficiency BEI	Ligand Efficiency LE	Ligand Efficiency LLE	Ligand Efficiency SEI	Potential Duplicate	Assay ChEMBL ID	Assay Description	Assay Type	BAO Format ID	BAO Label	Assay Organism	Assay Tissue ChEMBL ID	Assay Tissue Name	Assay Cell Type	Assay Subcellular Fraction	Target ChEMBL ID	Target Name	Target Organism	Target Type	Document ChEMBL ID	Source ID	Source Description	Document Journal	Document Year	Cell ChEMBL ID
CHEMBL482910		0	402.52	0	1.49	CER-0262839	Nc1nc(N2CCOCC2)cc(N2CCC(C(=O)NCc3cccs3)CC2)n1	Inhibition	'='	17.0	%				UO_0000187					False	CHEMBL965681	Inhibition of KDR at 10 uM by HTRF assay relative to control	B	BAO_0000357	single protein format	None	None	None	None	None	CHEMBL279	Vascular endothelial growth factor receptor 2	Homo sapiens	SINGLE PROTEIN	CHEMBL1150387	1	Scientific Literature	J. Med. Chem.	2008	None
CHEMBL439182		0	426.90	0	4.48	26	CN1CCC(COc2cccc3ncnc(Nc4c(Cl)ccc5c4OCO5)c23)CC1	IC50						Not Determined						False	CHEMBL855514	Inhibition of KDR	B	BAO_0000357	single protein format	Homo sapiens	None	None	None	None	CHEMBL279	Vascular endothelial growth factor receptor 2	Homo sapiens	SINGLE PROTEIN	CHEMBL1137334	1	Scientific Literature	J. Med. Chem.	2006	None
CHEMBL68082		0	399.50	1	5.05	9	NCc1c(-c2ccc(Oc3ccccc3)cc2)c2c(N)ncnc2n1C1CCCC1	IC50	'='	677.0	nM	6.17			UO_0000065	15.44	0.28	1.12	6.71	False	CHEMBL817790	Inhibitory activity against vascular endothelial growth factor receptor 2 (VEGFR2) at a concentration of 5 uM ATP.	B	BAO_0000357	single protein format	None	None	None	None	None	CHEMBL279	Vascular endothelial growth factor receptor 2	Homo sapiens	SINGLE PROTEIN	CHEMBL1132740	1	Scientific Literature	Bioorg. Med. Chem. Lett.	2000	None
CHEMBL211307		0	512.68	2	5.09	12	Cc1cccc(NC(=O)NCc2cc(-c3n[nH]c4c3Cc3ccc(CN5CCN(C)CC5)cc3-4)cs2)c1	IC50	'='	102.0	nM	6.99			UO_0000065	13.64	0.26	1.90	9.16	False	CHEMBL869847	Inhibition of KDR at 1 mM ATP by HTRF assay	B	BAO_0000357	single protein format	Homo sapiens	None	None	None	None	CHEMBL279	Vascular endothelial growth factor receptor 2	Homo sapiens	SINGLE PROTEIN	CHEMBL1146863	1	Scientific Literature	Bioorg. Med. Chem. Lett.	2006	None
CHEMBL209421		0	526.71	2	5.43	34	Cc1ccccc1NC(=O)N(C)Cc1ccc(-c2[nH]nc3c2Cc2cc(CN4CCN(C)CC4)ccc2-3)s1	IC50	'='	122.0	nM	6.91			UO_0000065	13.13	0.25	1.48	10.24	False	CHEMBL869847	Inhibition of KDR at 1 mM ATP by HTRF assay	B	BAO_0000357	single protein format	Homo sapiens	None	None	None	None	CHEMBL279	Vascular endothelial growth factor receptor 2	Homo sapiens	SINGLE PROTEIN	CHEMBL1146863	1	Scientific Literature	Bioorg. Med. Chem. Lett.	2006	None
CHEMBL210113		0	498.66	0	4.78	46	CN1CCN(Cc2ccc3c(c2)-c2[nH]nc(-c4ccc(CNC(=O)Nc5ccccc5)s4)c2C3)CC1	IC50	'='	184.0	nM	6.74			UO_0000065	13.51	0.26	1.96	8.83	False	CHEMBL869847	Inhibition of KDR at 1 mM ATP by HTRF assay	B	BAO_0000357	single protein format	Homo sapiens	None	None	None	None	CHEMBL279	Vascular endothelial growth factor receptor 2	Homo sapiens	SINGLE PROTEIN	CHEMBL1146863	1	Scientific Literature	Bioorg. Med. Chem. Lett.	2006	None
CHEMBL387590		0	488.98	1	5.64	35	CN1CCN(Cc2cc(Nc3nc4cc(Oc5ccnc6[nH]ccc56)ccc4o3)ccc2Cl)CC1	IC50	'='	52.0	nM	7.28			UO_0000065					False	CHEMBL895900	Inhibition of VEGF-stimulated HUVEC cell proliferation after 72 hrs	F	BAO_0000219	cell-based format	Homo sapiens	None	None	HUVEC	None	CHEMBL279	Vascular endothelial growth factor receptor 2	Homo sapiens	SINGLE PROTEIN	CHEMBL1148766	1	Scientific Literature	J. Med. Chem.	2007	CHEMBL3307501
CHEMBL395334		0	520.04	1	4.26	19	CNC(=O)c1cc(Oc2ccc3c(c2)nc(Nc2ccc(Cl)c(CN4CCN(C)CC4)c2)n3C)ccn1	IC50	'='	31.0	nM	7.51			UO_0000065					False	CHEMBL895900	Inhibition of VEGF-stimulated HUVEC cell proliferation after 72 hrs	F	BAO_0000219	cell-based format	Homo sapiens	None	None	HUVEC	None	CHEMBL279	Vascular endothelial growth factor receptor 2	Homo sapiens	SINGLE PROTEIN	CHEMBL1148766	1	Scientific Literature	J. Med. Chem.	2007	CHEMBL3307501
CHEMBL397496		0	499.02	1	6.05	13	CN1CCN(Cc2cc(Nc3nc4cc(Oc5ccnc6ccccc56)ccc4[nH]3)ccc2Cl)CC1	IC50	'='	40.0	nM	7.40			UO_0000065					False	CHEMBL895900	Inhibition of VEGF-stimulated HUVEC cell proliferation after 72 hrs	F	BAO_0000219	cell-based format	Homo sapiens	None	None	HUVEC	None	CHEMBL279	Vascular endothelial growth factor receptor 2	Homo sapiens	SINGLE PROTEIN	CHEMBL1148766	1	Scientific Literature	J. Med. Chem.	2007	CHEMBL3307501
CHEMBL1172957		0	375.41	0	0.58	5i	NS(=O)(=O)c1ccc(Nc2nc(N3CCOCC3)nc3[nH]cnc23)cc1	Inhibition	'='	47.2	%				UO_0000187					False	CHEMBL1177360	Inhibition KDR at 10 uM	B	BAO_0000357	single protein format	None	None	None	None	None	CHEMBL279	Vascular endothelial growth factor receptor 2	Homo sapiens	SINGLE PROTEIN	CHEMBL1177660	1	Scientific Literature	Bioorg. Med. Chem.	2010	None
CHEMBL388978	STAUROSPORINE	0	466.54	0	4.35	Staurosporin	CN[C@@H]1C[C@H]2O[C@@](C)([C@@H]1OC)n1c3ccccc3c3c4c(c5c6ccccc6n2c5c31)C(=O)NC4	IC50	'='	80.0	nM	7.10			UO_0000065	15.21	0.28	2.75	10.22	False	CHEMBL820699	Inhibition of Vascular endothelial growth factor receptor 2	B	BAO_0000357	single protein format	None	None	None	None	None	CHEMBL279	Vascular endothelial growth factor receptor 2	Homo sapiens	SINGLE PROTEIN	CHEMBL1135998	1	Scientific Literature	J. Med. Chem.	2002	None
CHEMBL234205		0	362.32	0	2.58	50	O=C(Nc1ccc(C(F)(F)F)cc1)c1nnnn1CCc1ccncc1	IC50	'='	850.0	nM	6.07			UO_0000065					False	CHEMBL897502	Inhibition of VEGFR2 assessed as inhibition of phosphorylation in presence of 2 uM ATP by HTRF assay	F	BAO_0000019	assay format	None	None	None	None	None	CHEMBL279	Vascular endothelial growth factor receptor 2	Homo sapiens	SINGLE PROTEIN	CHEMBL1148870	1	Scientific Literature	Bioorg. Med. Chem. Lett.	2007	None
CHEMBL233829		0	396.76	0	3.24	53	O=C(Nc1ccc(C(F)(F)F)c(Cl)c1)c1nnnn1CCc1ccncc1	IC50	'>'	10000.0	nM				UO_0000065					False	CHEMBL897503	Inhibition of VEGFR2 assessed as inhibition of phosphorylation in human 293 cells by cell-based ELISA	F	BAO_0000219	cell-based format	None	None	None	HEK293	None	CHEMBL279	Vascular endothelial growth factor receptor 2	Homo sapiens	SINGLE PROTEIN	CHEMBL1148870	1	Scientific Literature	Bioorg. Med. Chem. Lett.	2007	CHEMBL3307715
CHEMBL391102		0	354.84	0	4.04	37	Cc1nn(CCc2ccncc2)c(C(=O)Nc2ccc(Cl)cc2)c1C	IC50	'>'	10000.0	nM				UO_0000065					False	CHEMBL897503	Inhibition of VEGFR2 assessed as inhibition of phosphorylation in human 293 cells by cell-based ELISA	F	BAO_0000219	cell-based format	None	None	None	HEK293	None	CHEMBL279	Vascular endothelial growth factor receptor 2	Homo sapiens	SINGLE PROTEIN	CHEMBL1148870	1	Scientific Literature	Bioorg. Med. Chem. Lett.	2007	CHEMBL3307715
CHEMBL234010		0	340.81	0	3.73	35	Cc1cc(C(=O)Nc2ccc(Cl)cc2)n(CCc2ccncc2)n1	IC50	'='	780.0	nM	6.11			UO_0000065					False	CHEMBL897502	Inhibition of VEGFR2 assessed as inhibition of phosphorylation in presence of 2 uM ATP by HTRF assay	F	BAO_0000019	assay format	None	None	None	None	None	CHEMBL279	Vascular endothelial growth factor receptor 2	Homo sapiens	SINGLE PROTEIN	CHEMBL1148870	1	Scientific Literature	Bioorg. Med. Chem. Lett.	2007	None
CHEMBL236206		0	376.34	0	3.67	21	O=C(Nc1cccc(OC(F)(F)F)c1)c1ccnn1CCc1ccncc1	IC50	'='	370.0	nM	6.43			UO_0000065					False	CHEMBL897502	Inhibition of VEGFR2 assessed as inhibition of phosphorylation in presence of 2 uM ATP by HTRF assay	F	BAO_0000019	assay format	None	None	None	None	None	CHEMBL279	Vascular endothelial growth factor receptor 2	Homo sapiens	SINGLE PROTEIN	CHEMBL1148870	1	Scientific Literature	Bioorg. Med. Chem. Lett.	2007	None
CHEMBL419082		0	386.46	0	4.56	7	Nc1ncnc2c1c(-c1ccc(Oc3ccccc3)cc1)cn2C1CCCC1O	IC50	'='	1000.0	nM	6.00			UO_0000065	15.53	0.28	1.44	6.96	False	CHEMBL817617	Inhibition of Vascular endothelial growth factor receptor 2 at 5 uM ATP	B	BAO_0000357	single protein format	Homo sapiens	None	None	None	None	CHEMBL279	Vascular endothelial growth factor receptor 2	Homo sapiens	SINGLE PROTEIN	CHEMBL1132739	1	Scientific Literature	Bioorg. Med. Chem. Lett.	2000	None
CHEMBL483045		0	292.29	0	2.73	19g	COc1ccc2[nH]c(-c3cccc4c3C(=O)NC4=O)cc2c1	Inhibition	'='	35.0	%				UO_0000187					False	CHEMBL981693	Inhibition of VEGFR2 at 0.1 uM	B	BAO_0000357	single protein format	None	None	None	None	None	CHEMBL279	Vascular endothelial growth factor receptor 2	Homo sapiens	SINGLE PROTEIN	CHEMBL1144154	1	Scientific Literature	Bioorg. Med. Chem. Lett.	2008	None
CHEMBL242555		0	461.47	0	3.21	33	COCCOc1cc2ncnc(NC3=CC(=O)C(OCc4ccccc4)=CC3=O)c2cc1OC	IC50	'='	53.7	nM	7.27			UO_0000065	15.75	0.29	4.06	6.68	False	CHEMBL892958	Inhibition of human VEGFR2 in presence of 1 uM ATP	B	BAO_0000357	single protein format	Homo sapiens	None	None	None	None	CHEMBL279	Vascular endothelial growth factor receptor 2	Homo sapiens	SINGLE PROTEIN	CHEMBL1147965	1	Scientific Literature	Bioorg. Med. Chem.	2007	None
CHEMBL939	GEFITINIB	4	446.91	0	4.28	29, gefitinib	COc1cc2ncnc(Nc3ccc(F)c(Cl)c3)c2cc1OCCCN1CCOCC1	IC50	'>'	10000.0	nM				UO_0000065					False	CHEMBL892958	Inhibition of human VEGFR2 in presence of 1 uM ATP	B	BAO_0000357	single protein format	Homo sapiens	None	None	None	None	CHEMBL279	Vascular endothelial growth factor receptor 2	Homo sapiens	SINGLE PROTEIN	CHEMBL1147965	1	Scientific Literature	Bioorg. Med. Chem.	2007	None
CHEMBL398154		0	528.57	1	3.03	20	CCOc1cc2ncnc(NC3=CC(=O)C(OCc4ccccn4)=CC3=O)c2cc1NC(=O)/C=C/CN(C)C	IC50	'='	135.0	nM	6.87			UO_0000065	13.00	0.24	3.84	5.06	False	CHEMBL892958	Inhibition of human VEGFR2 in presence of 1 uM ATP	B	BAO_0000357	single protein format	Homo sapiens	None	None	None	None	CHEMBL279	Vascular endothelial growth factor receptor 2	Homo sapiens	SINGLE PROTEIN	CHEMBL1147965	1	Scientific Literature	Bioorg. Med. Chem.	2007	None
CHEMBL242349		0	491.50	0	3.22	32	COCCOc1cc2ncnc(NC3=CC(=O)C(OCc4cccc(OC)c4)=CC3=O)c2cc1OC	IC50	'='	250.0	nM	6.60			UO_0000065	13.43	0.25	3.38	5.59	False	CHEMBL892960	Inhibition of human VEGFR2 in presence of 1 mM ATP	B	BAO_0000357	single protein format	Homo sapiens	None	None	None	None	CHEMBL279	Vascular endothelial growth factor receptor 2	Homo sapiens	SINGLE PROTEIN	CHEMBL1147965	1	Scientific Literature	Bioorg. Med. Chem.	2007	None
CHEMBL101253	VATALANIB	3	346.82	1	5.01	1	Clc1ccc(Nc2nnc(Cc3ccncc3)c3ccccc23)cc1	IC50	'='	6754.0	nM	5.17			UO_0000065	14.91	0.28	0.16	10.20	False	CHEMBL892960	Inhibition of human VEGFR2 in presence of 1 mM ATP	B	BAO_0000357	single protein format	Homo sapiens	None	None	None	None	CHEMBL279	Vascular endothelial growth factor receptor 2	Homo sapiens	SINGLE PROTEIN	CHEMBL1147965	1	Scientific Literature	Bioorg. Med. Chem.	2007	None
CHEMBL398154		0	528.57	1	3.03	20	CCOc1cc2ncnc(NC3=CC(=O)C(OCc4ccccn4)=CC3=O)c2cc1NC(=O)/C=C/CN(C)C	IC50	'='	1009.0	nM	6.00			UO_0000065	11.34	0.21	2.97	4.42	False	CHEMBL892960	Inhibition of human VEGFR2 in presence of 1 mM ATP	B	BAO_0000357	single protein format	Homo sapiens	None	None	None	None	CHEMBL279	Vascular endothelial growth factor receptor 2	Homo sapiens	SINGLE PROTEIN	CHEMBL1147965	1	Scientific Literature	Bioorg. Med. Chem.	2007	None
CHEMBL428039		0	451.48	0	2.06	15	CCOc1cc2ncnc(NC3=CC(=O)C(OC)=CC3=O)c2cc1NC(=O)/C=C/CN(C)C	IC50	'='	1397.0	nM	5.86			UO_0000065	12.97	0.24	3.79	4.77	False	CHEMBL892960	Inhibition of human VEGFR2 in presence of 1 mM ATP	B	BAO_0000357	single protein format	Homo sapiens	None	None	None	None	CHEMBL279	Vascular endothelial growth factor receptor 2	Homo sapiens	SINGLE PROTEIN	CHEMBL1147965	1	Scientific Literature	Bioorg. Med. Chem.	2007	None
CHEMBL29197		0	360.21	0	4.15	28, PD-153035	COc1cc2ncnc(Nc3cccc(Br)c3)c2cc1OC	Ratio	'>'	6.7										False	CHEMBL892962	Ratio of IC50 for VEGFR2 in presence of 1 mM ATP to IC50 for VEGFR2 in presence of 1 uM ATP	B	BAO_0000357	single protein format	Homo sapiens	None	None	None	None	CHEMBL279	Vascular endothelial growth factor receptor 2	Homo sapiens	SINGLE PROTEIN	CHEMBL1147965	1	Scientific Literature	Bioorg. Med. Chem.	2007	None
CHEMBL243837		0	562.03	1	4.29	21	CCOc1cc2ncnc(NC3=CC(=O)C(OCc4cccc(Cl)c4)=CC3=O)c2cc1NC(=O)/C=C/CN(C)C	Ratio	'='	2.2										False	CHEMBL892962	Ratio of IC50 for VEGFR2 in presence of 1 mM ATP to IC50 for VEGFR2 in presence of 1 uM ATP	B	BAO_0000357	single protein format	Homo sapiens	None	None	None	None	CHEMBL279	Vascular endothelial growth factor receptor 2	Homo sapiens	SINGLE PROTEIN	CHEMBL1147965	1	Scientific Literature	Bioorg. Med. Chem.	2007	None
CHEMBL243629		0	527.58	1	3.63	19	CCOc1cc2ncnc(NC3=CC(=O)C(OCc4ccccc4)=CC3=O)c2cc1NC(=O)/C=C/CN(C)C	Ratio	'='	7.7										False	CHEMBL892962	Ratio of IC50 for VEGFR2 in presence of 1 mM ATP to IC50 for VEGFR2 in presence of 1 uM ATP	B	BAO_0000357	single protein format	Homo sapiens	None	None	None	None	CHEMBL279	Vascular endothelial growth factor receptor 2	Homo sapiens	SINGLE PROTEIN	CHEMBL1147965	1	Scientific Literature	Bioorg. Med. Chem.	2007	None
CHEMBL2419669		0	621.66	2	7.11	28	COc1cc2c(Oc3ccc(NC(=O)N/N=C/c4ccc(F)cc4F)cc3F)ccnc2cc1OCCCN1CCC(C)CC1	IC50	'='	690.0	nM	6.16			UO_0000065	9.91	0.19	-0.95	6.33	False	CHEMBL2421431	Inhibition of KDR (unknown origin) using poly(Glu,Tyr) as substrate after 30 mins by HTRF assay	B	BAO_0000357	single protein format	Homo sapiens	None	None	None	None	CHEMBL279	Vascular endothelial growth factor receptor 2	Homo sapiens	SINGLE PROTEIN	CHEMBL2417367	1	Scientific Literature	Bioorg. Med. Chem.	2013	None
CHEMBL939	GEFITINIB	4	446.91	0	4.28	29, gefitinib	COc1cc2ncnc(Nc3ccc(F)c(Cl)c3)c2cc1OCCCN1CCOCC1	Inhibition	'='	12.0	%				UO_0000187					False	CHEMBL892959	Inhibition of human VEGFR2 in presence of 1 uM ATP at <10000 nM	B	BAO_0000357	single protein format	Homo sapiens	None	None	None	None	CHEMBL279	Vascular endothelial growth factor receptor 2	Homo sapiens	SINGLE PROTEIN	CHEMBL1147965	1	Scientific Literature	Bioorg. Med. Chem.	2007	None
CHEMBL1095762		0	497.61	1	6.60	8	Nc1nc(Nc2ccc(Br)cc2Cl)c2cc(Cc3ccc(Cl)cc3Cl)[nH]c2n1	IC50	'='	100.0	nM	7.00			UO_0000065	14.07	0.34	0.40	8.79	False	CHEMBL1112816	Inhibition of VEGFR2 phosphorylation in human U251 cells after 10 mins by FLISA	B	BAO_0000219	cell-based format	Homo sapiens	None	None	U-251	None	CHEMBL279	Vascular endothelial growth factor receptor 2	Homo sapiens	SINGLE PROTEIN	CHEMBL1157126	1	Scientific Literature	Bioorg. Med. Chem.	2010	CHEMBL3307756
CHEMBL213138		0	511.70	1	4.62	14	Cc1cccc(CC(=O)NCc2ccc(-c3n[nH]c4c3Cc3cc(CN5CCN(C)CC5)ccc3-4)s2)c1	IC50	'='	2777.0	nM	5.56			UO_0000065	10.86	0.21	0.94	8.65	False	CHEMBL869847	Inhibition of KDR at 1 mM ATP by HTRF assay	B	BAO_0000357	single protein format	Homo sapiens	None	None	None	None	CHEMBL279	Vascular endothelial growth factor receptor 2	Homo sapiens	SINGLE PROTEIN	CHEMBL1146863	1	Scientific Literature	Bioorg. Med. Chem. Lett.	2006	None
CHEMBL3099476		0	577.68	2	5.64	C7	COc1cc(-c2cc(NC(=O)Nc3cc(OCCCN4CCOCC4)ccc3C)cc(OC)c2OC)ccc1C(C)=O	IC50	'='	33.3	nM	7.48			UO_0000065	12.94	0.24	1.84	6.95	False	CHEMBL3102332	Inhibition of VEGFR2 (unknown origin) after 30 mins by HTRF assay	B	BAO_0000357	single protein format	Homo sapiens	None	None	None	None	CHEMBL279	Vascular endothelial growth factor receptor 2	Homo sapiens	SINGLE PROTEIN	CHEMBL3098016	1	Scientific Literature	Bioorg. Med. Chem.	2014	None
CHEMBL69960		0	482.90	0	3.61	26k	Cc1cc(C(=O)N2CCOCC2)[nH]c1/C=C1\C(=O)Nc2ncnc(Nc3ccc(F)c(Cl)c3)c21	IC50	'>'	20000.0	nM				UO_0000065					False	CHEMBL816964	Inhibition of tyrosine phosphorylation in cells expressing human VEGFR2 (Flk-1/KDR) kinase	B	BAO_0000019	assay format	None	None	None	None	None	CHEMBL279	Vascular endothelial growth factor receptor 2	Homo sapiens	SINGLE PROTEIN	CHEMBL1134862	1	Scientific Literature	Bioorg. Med. Chem. Lett.	2002	None
CHEMBL1096972		0	338.41	0	4.47	20	C#Cc1cccc(Nc2ncnc3[nH]c(CCc4ccccc4)cc23)c1	IC50	'='	49400.0	nM	4.31			UO_0000065	12.73	0.23	-0.16	8.03	False	CHEMBL1115600	Inhibition of VEGFR2	B	BAO_0000357	single protein format	None	None	None	None	None	CHEMBL279	Vascular endothelial growth factor receptor 2	Homo sapiens	SINGLE PROTEIN	CHEMBL1157122	1	Scientific Literature	Bioorg. Med. Chem. Lett.	2010	None
CHEMBL1086675		0	552.64	2	7.02	8	CCCc1c(C(=O)Nc2ccc(Oc3ccnc4cc(-c5cn(C)cn5)sc34)c(F)c2)cnn1-c1ccccc1	IC50	'='	1900.0	nM	5.72			UO_0000065	10.35	0.20	-1.30	6.59	False	CHEMBL1103916	Inhibition of VEGFR2	B	BAO_0000357	single protein format	None	None	None	None	None	CHEMBL279	Vascular endothelial growth factor receptor 2	Homo sapiens	SINGLE PROTEIN	CHEMBL1157925	1	Scientific Literature	Bioorg. Med. Chem. Lett.	2010	None
CHEMBL195727		0	397.81	1	6.21	42	FC(F)(Cl)Oc1ccc(Nc2nnc(-c3ccccc3)c3ccccc23)cc1	IC50	'>'	10000.0	nM				UO_0000065					False	CHEMBL1006966	Inhibition of VEGFR2 by HTRF method	B	BAO_0000357	single protein format	None	None	None	None	None	CHEMBL279	Vascular endothelial growth factor receptor 2	Homo sapiens	SINGLE PROTEIN	CHEMBL1140880	1	Scientific Literature	Bioorg. Med. Chem.	2009	None
CHEMBL196422		0	496.95	1	6.74	47	CC(C)(C)NC(=O)c1ccc(-c2nnc(Nc3ccc(OC(F)(F)Cl)cc3)c3ccccc23)cc1	IC50	'>'	10000.0	nM				UO_0000065					False	CHEMBL1006966	Inhibition of VEGFR2 by HTRF method	B	BAO_0000357	single protein format	None	None	None	None	None	CHEMBL279	Vascular endothelial growth factor receptor 2	Homo sapiens	SINGLE PROTEIN	CHEMBL1140880	1	Scientific Literature	Bioorg. Med. Chem.	2009	None
CHEMBL329350		0	302.34	0	3.47	2	COc1ccc(-c2cnc3c(-c4ccncc4)cnn3c2)cc1	IC50	'='	37.0	nM	7.43			UO_0000065	24.58	0.44	3.96	14.21	False	CHEMBL818936	Inhibition of Vascular endothelial growth factor receptor 2	B	BAO_0000357	single protein format	Homo sapiens	None	None	None	None	CHEMBL279	Vascular endothelial growth factor receptor 2	Homo sapiens	SINGLE PROTEIN	CHEMBL1135002	1	Scientific Literature	Bioorg. Med. Chem. Lett.	2002	None
CHEMBL98996		0	283.36	0	3.96	17	COc1ccnc(Nc2ncc(-c3ccccc3)s2)c1	IC50	'='	11.0	nM	7.96			UO_0000065	28.09	0.54	4.00	16.92	False	CHEMBL812621	Inhibitory activity towards vascular endothelial growth factor receptor 2	B	BAO_0000357	single protein format	None	None	None	None	None	CHEMBL279	Vascular endothelial growth factor receptor 2	Homo sapiens	SINGLE PROTEIN	CHEMBL1146769	1	Scientific Literature	Bioorg. Med. Chem. Lett.	2004	None
CHEMBL324489		0	386.46	0	3.48	10	CN1CCN(C(=O)c2ccc3[nH]c(-c4cc5ccccc5nc4O)cc3c2)CC1	IC50	'='	5.0	nM	8.30			UO_0000065	21.48	0.39	4.82	11.46	False	CHEMBL820698	Inhibition of VEGF receptor 2 mediated phosphorylation of poly-Glu/Tyr (4:1)	B	BAO_0000357	single protein format	Homo sapiens	None	None	None	None	CHEMBL279	Vascular endothelial growth factor receptor 2	Homo sapiens	SINGLE PROTEIN	CHEMBL1137936	1	Scientific Literature	Bioorg. Med. Chem. Lett.	2004	None
CHEMBL444654		0	257.32	0	2.25	7	Cc1nc2sccn2c1/C=C/c1ccnc(N)n1	IC50	'='	70000.0	nM	4.16			UO_0000065	16.15	0.32	1.90	6.01	False	CHEMBL995227	Inhibition of recombinant KDR expressed in baculovirus-Sf21 system	B	BAO_0000019	assay format	None	None	None	None	None	CHEMBL279	Vascular endothelial growth factor receptor 2	Homo sapiens	SINGLE PROTEIN	CHEMBL1156614	1	Scientific Literature	Bioorg. Med. Chem. Lett.	2008	None
CHEMBL1336	SORAFENIB	4	464.83	1	5.55	BAY-439006	CNC(=O)c1cc(Oc2ccc(NC(=O)Nc3ccc(Cl)c(C(F)(F)F)c3)cc2)ccn1	Kd	'='	93.0	nM	7.03			UO_0000065	15.13	0.30	1.48	7.61	True	CHEMBL860900	Average Binding Constant for VEGFR2; NA=Not Active at 10 uM	B	BAO_0000357	single protein format	Homo sapiens	None	None	None	None	CHEMBL279	Vascular endothelial growth factor receptor 2	Homo sapiens	SINGLE PROTEIN	CHEMBL1144455	1	Scientific Literature	Nat. Biotechnol.	2005	None
CHEMBL187684		0	430.94	1	5.77	55	Clc1cccc(Nc2cncc(-c3cncc(NCCCCc4ccncc4)c3)n2)c1	IC50	'='	263.03	nM	6.58			UO_0000065	15.27	0.29	0.81	8.70	False	CHEMBL831656	Inhibitory concentration (experimental) against vascular endothelial growth factor receptor 2	B	BAO_0000357	single protein format	None	None	None	None	None	CHEMBL279	Vascular endothelial growth factor receptor 2	Homo sapiens	SINGLE PROTEIN	CHEMBL1140334	1	Scientific Literature	J. Med. Chem.	2005	None
CHEMBL188502		0	416.92	1	5.38	56	Clc1cccc(Nc2cncc(-c3cncc(NCCCc4cccnc4)c3)n2)c1	IC50	'='	75.86	nM	7.12			UO_0000065	17.08	0.32	1.74	9.42	False	CHEMBL831656	Inhibitory concentration (experimental) against vascular endothelial growth factor receptor 2	B	BAO_0000357	single protein format	None	None	None	None	None	CHEMBL279	Vascular endothelial growth factor receptor 2	Homo sapiens	SINGLE PROTEIN	CHEMBL1140334	1	Scientific Literature	J. Med. Chem.	2005	None
CHEMBL188502		0	416.92	1	5.38	56	Clc1cccc(Nc2cncc(-c3cncc(NCCCc4cccnc4)c3)n2)c1	pIC50(calc)	'='	7.27										False	CHEMBL831655	Inhibitory concentration (calculated) against vascular endothelial growth factor receptor 2	B	BAO_0000357	single protein format	None	None	None	None	None	CHEMBL279	Vascular endothelial growth factor receptor 2	Homo sapiens	SINGLE PROTEIN	CHEMBL1140334	1	Scientific Literature	J. Med. Chem.	2005	None
CHEMBL2113167		0	398.42	0	1.56	10	COCCOc1cc2ncnc(NC3=CC(=O)C(N(C)C)=CC3=O)c2cc1OC	IC50	'='	31.0	nM	7.51			UO_0000065	18.85	0.35	5.95	7.30	False	CHEMBL862697	Inhibitory activity against VEGF stimulated autophosphorylation of VEGFR2 expressed in KDR15 cells	B	BAO_0000219	cell-based format	Homo sapiens	None	None	KDR15	None	CHEMBL279	Vascular endothelial growth factor receptor 2	Homo sapiens	SINGLE PROTEIN	CHEMBL1141211	1	Scientific Literature	J. Med. Chem.	2005	None
CHEMBL242555		0	461.47	0	3.21	15	COCCOc1cc2ncnc(NC3=CC(=O)C(OCc4ccccc4)=CC3=O)c2cc1OC	IC50	'='	50.3	nM	7.30			UO_0000065	15.82	0.29	4.09	6.70	False	CHEMBL864515	Inhibition of poly(Glu4-Tyr)peptide phosphorylation by recombinant VEGFR2 at 10 uM ATP and in presence of 100 uM glutathione	B	BAO_0000357	single protein format	Homo sapiens	None	None	None	None	CHEMBL279	Vascular endothelial growth factor receptor 2	Homo sapiens	SINGLE PROTEIN	CHEMBL1141211	1	Scientific Literature	J. Med. Chem.	2005	None
CHEMBL2113171		0	483.86	0	2.89	30	COCCOc1cc2ncnc(NC3=CC(=O)C(OC(CF)CF)=C(Cl)C3=O)c2cc1OC	IC50	'='	3.0	nM	8.52			UO_0000065	17.61	0.35	5.63	7.83	False	CHEMBL862695	Inhibition of poly(Glu4-Tyr)peptide phosphorylation by recombinant VEGFR2 at 10 uM ATP and in presence of 5% mouse plasma	B	BAO_0000366	cell-free format	Homo sapiens	CHEMBL3559721	Plasma	None	None	CHEMBL279	Vascular endothelial growth factor receptor 2	Homo sapiens	SINGLE PROTEIN	CHEMBL1141211	1	Scientific Literature	J. Med. Chem.	2005	None
CHEMBL3706823		0	513.91	1	3.92	31	COCCOc1cc2ncnc(NC3=CC(=O)C(OCc4cccc(F)c4)=C(Cl)C3=O)c2cc1OC	IC50	'='	6.8	nM	8.17			UO_0000065	15.89	0.31	4.25	7.50	False	CHEMBL864515	Inhibition of poly(Glu4-Tyr)peptide phosphorylation by recombinant VEGFR2 at 10 uM ATP and in presence of 100 uM glutathione	B	BAO_0000357	single protein format	Homo sapiens	None	None	None	None	CHEMBL279	Vascular endothelial growth factor receptor 2	Homo sapiens	SINGLE PROTEIN	CHEMBL1141211	1	Scientific Literature	J. Med. Chem.	2005	None
CHEMBL3706826		0	502.52	1	3.01	61	COc1cc2c(NC3=CC(=O)C(OC(CF)CF)=CC3=O)ncnc2cc1OCC1CCN(C)CC1	IC50	'='	6.9	nM	8.16			UO_0000065	16.24	0.31	5.15	7.93	False	CHEMBL864515	Inhibition of poly(Glu4-Tyr)peptide phosphorylation by recombinant VEGFR2 at 10 uM ATP and in presence of 100 uM glutathione	B	BAO_0000357	single protein format	Homo sapiens	None	None	None	None	CHEMBL279	Vascular endothelial growth factor receptor 2	Homo sapiens	SINGLE PROTEIN	CHEMBL1141211	1	Scientific Literature	J. Med. Chem.	2005	None
CHEMBL2113184		0	557.65	1	3.84	62	COc1cc2c(NC3=CC(=O)C(OCCN(C)c4ccccc4)=CC3=O)ncnc2cc1OCC1CCN(C)CC1	IC50	'='	329.0	nM	6.48			UO_0000065	11.63	0.22	2.64	6.11	False	CHEMBL862697	Inhibitory activity against VEGF stimulated autophosphorylation of VEGFR2 expressed in KDR15 cells	B	BAO_0000219	cell-based format	Homo sapiens	None	None	KDR15	None	CHEMBL279	Vascular endothelial growth factor receptor 2	Homo sapiens	SINGLE PROTEIN	CHEMBL1141211	1	Scientific Literature	J. Med. Chem.	2005	None
CHEMBL199455		0	438.48	0	2.48	64	COC1=CC(=O)C(Nc2ncnc3cc(OCCCN4CCCC4)c(OC)cc23)=CC1=O	IC50	'='	271.8	nM	6.57			UO_0000065	14.97	0.28	4.09	6.38	False	CHEMBL864514	Inhibition of poly(Glu4-Tyr)peptide phosphorylation by recombinant VEGFR2 at 10 uM ATP	B	BAO_0000357	single protein format	Homo sapiens	None	None	None	None	CHEMBL279	Vascular endothelial growth factor receptor 2	Homo sapiens	SINGLE PROTEIN	CHEMBL1141211	1	Scientific Literature	J. Med. Chem.	2005	None
CHEMBL3706842		0	538.60	1	3.90	66	COc1cc2c(NC3=CC(=O)C(OCC#Cc4ccccc4)=CC3=O)ncnc2cc1OCCCN1CCCC1	IC50	'='	1.5	nM	8.82			UO_0000065	16.38	0.30	4.92	8.58	False	CHEMBL864514	Inhibition of poly(Glu4-Tyr)peptide phosphorylation by recombinant VEGFR2 at 10 uM ATP	B	BAO_0000357	single protein format	Homo sapiens	None	None	None	None	CHEMBL279	Vascular endothelial growth factor receptor 2	Homo sapiens	SINGLE PROTEIN	CHEMBL1141211	1	Scientific Literature	J. Med. Chem.	2005	None
CHEMBL3706842		0	538.60	1	3.90	66	COc1cc2c(NC3=CC(=O)C(OCC#Cc4ccccc4)=CC3=O)ncnc2cc1OCCCN1CCCC1	IC50	'='	1.7	nM	8.77			UO_0000065	16.28	0.30	4.87	8.52	False	CHEMBL862696	Inhibition of poly(Glu4-Tyr)peptide phosphorylation by recombinant VEGFR2 at 1 mm ATP	B	BAO_0000357	single protein format	Homo sapiens	None	None	None	None	CHEMBL279	Vascular endothelial growth factor receptor 2	Homo sapiens	SINGLE PROTEIN	CHEMBL1141211	1	Scientific Literature	J. Med. Chem.	2005	None
CHEMBL191265		0	436.56	0	2.95	15	COc1cc(OC)cc(-c2cc3cnc(NCCCN4CCN(C)CC4)cc3nc2N)c1	IC50	'='	180.0	nM	6.75			UO_0000065	15.45	0.29	3.79	7.60	False	CHEMBL829083	Inhibition of glutamate/tyrosine (4:1) copolymer phosphorylation by human VEGFR 2 in DELFIA assay	B	BAO_0000357	single protein format	Homo sapiens	None	None	None	None	CHEMBL279	Vascular endothelial growth factor receptor 2	Homo sapiens	SINGLE PROTEIN	CHEMBL1145157	1	Scientific Literature	J. Med. Chem.	2005	None
CHEMBL24828	VANDETANIB	4	475.36	1	5.00	31, ZD-6474	COc1cc2c(Nc3ccc(Br)cc3F)ncnc2cc1OCC1CCN(C)CC1	IC50	'='	4834.0	nM	5.32			UO_0000065	11.18	0.24	0.32	8.93	False	CHEMBL892960	Inhibition of human VEGFR2 in presence of 1 mM ATP	B	BAO_0000357	single protein format	Homo sapiens	None	None	None	None	CHEMBL279	Vascular endothelial growth factor receptor 2	Homo sapiens	SINGLE PROTEIN	CHEMBL1147965	1	Scientific Literature	Bioorg. Med. Chem.	2007	None
CHEMBL29197		0	360.21	0	4.15	28, PD-153035	COc1cc2ncnc(Nc3cccc(Br)c3)c2cc1OC	IC50	'>'	10000.0	nM				UO_0000065					False	CHEMBL892960	Inhibition of human VEGFR2 in presence of 1 mM ATP	B	BAO_0000357	single protein format	Homo sapiens	None	None	None	None	CHEMBL279	Vascular endothelial growth factor receptor 2	Homo sapiens	SINGLE PROTEIN	CHEMBL1147965	1	Scientific Literature	Bioorg. Med. Chem.	2007	None
CHEMBL428741		0	545.57	1	3.77	17	CCOc1cc2ncnc(NC3=CC(=O)C(OCc4cccc(F)c4)=CC3=O)c2cc1NC(=O)/C=C/CN(C)C	IC50	'='	347.6	nM	6.46			UO_0000065	11.84	0.22	2.69	5.26	False	CHEMBL892960	Inhibition of human VEGFR2 in presence of 1 mM ATP	B	BAO_0000357	single protein format	Homo sapiens	None	None	None	None	CHEMBL279	Vascular endothelial growth factor receptor 2	Homo sapiens	SINGLE PROTEIN	CHEMBL1147965	1	Scientific Literature	Bioorg. Med. Chem.	2007	None
CHEMBL939	GEFITINIB	4	446.91	0	4.28	29, gefitinib	COc1cc2ncnc(Nc3ccc(F)c(Cl)c3)c2cc1OCCCN1CCOCC1	Ratio	'>'	1.0										False	CHEMBL892962	Ratio of IC50 for VEGFR2 in presence of 1 mM ATP to IC50 for VEGFR2 in presence of 1 uM ATP	B	BAO_0000357	single protein format	Homo sapiens	None	None	None	None	CHEMBL279	Vascular endothelial growth factor receptor 2	Homo sapiens	SINGLE PROTEIN	CHEMBL1147965	1	Scientific Literature	Bioorg. Med. Chem.	2007	None
CHEMBL428741		0	545.57	1	3.77	17	CCOc1cc2ncnc(NC3=CC(=O)C(OCc4cccc(F)c4)=CC3=O)c2cc1NC(=O)/C=C/CN(C)C	Ratio	'='	3.1										False	CHEMBL892962	Ratio of IC50 for VEGFR2 in presence of 1 mM ATP to IC50 for VEGFR2 in presence of 1 uM ATP	B	BAO_0000357	single protein format	Homo sapiens	None	None	None	None	CHEMBL279	Vascular endothelial growth factor receptor 2	Homo sapiens	SINGLE PROTEIN	CHEMBL1147965	1	Scientific Literature	Bioorg. Med. Chem.	2007	None
CHEMBL281948	K-252A	0	467.48	0	3.66	(3'-R)-1	COC(=O)[C@@]1(O)C[C@H]2O[C@]1(C)n1c3ccccc3c3c4c(c5c6ccccc6n2c5c31)C(=O)NC4	IC50	'='	43.0	nM	7.37			UO_0000065	15.76	0.29	3.71	7.78	False	CHEMBL828722	Inhibition of baculovirus expressed human VEGFR2	B	BAO_0000357	single protein format	Homo sapiens	None	None	None	None	CHEMBL279	Vascular endothelial growth factor receptor 2	Homo sapiens	SINGLE PROTEIN	CHEMBL1139527	1	Scientific Literature	J. Med. Chem.	2005	None
CHEMBL1087984		0	552.48	2	6.64	5	COc1cc2nccc(Oc3ccc(NC(=O)c4cnn(-c5ccccc5)c4C(F)(F)F)cc3F)c2cc1OC	IC50	'>'	2000.0	nM				UO_0000065					False	CHEMBL1103916	Inhibition of VEGFR2	B	BAO_0000357	single protein format	None	None	None	None	None	CHEMBL279	Vascular endothelial growth factor receptor 2	Homo sapiens	SINGLE PROTEIN	CHEMBL1157925	1	Scientific Literature	Bioorg. Med. Chem. Lett.	2010	None
CHEMBL1095357		0	702.73	2	7.99	17	CN(C)CCN(C)C(=O)c1ccc(-c2cc3nccc(Oc4ccc(NC(=O)c5cnn(-c6ccccc6)c5C(F)(F)F)cc4F)c3s2)cc1	IC50	'='	700.0	nM	6.16			UO_0000065	8.76	0.17	-1.84	6.65	False	CHEMBL1103916	Inhibition of VEGFR2	B	BAO_0000357	single protein format	None	None	None	None	None	CHEMBL279	Vascular endothelial growth factor receptor 2	Homo sapiens	SINGLE PROTEIN	CHEMBL1157925	1	Scientific Literature	Bioorg. Med. Chem. Lett.	2010	None
CHEMBL392743		0	391.91	1	5.13	9d	CN(C)CCc1ccc(Nc2ncc(Cl)c(-c3cccc4[nH]ccc34)n2)cc1	IC50	'='	216.0	nM	6.67			UO_0000065	17.01	0.33	1.54	11.73	False	CHEMBL892704	Inhibition of VEGFR2	B	BAO_0000357	single protein format	None	None	None	None	None	CHEMBL279	Vascular endothelial growth factor receptor 2	Homo sapiens	SINGLE PROTEIN	CHEMBL1147841	1	Scientific Literature	Bioorg. Med. Chem. Lett.	2007	None
CHEMBL535832	SEROTONIN HYDROCHLORIDE	0	212.68	0	1.37	SID50106413	Cl.NCCc1c[nH]c2ccc(O)cc12	IC50	'>'	50000.0	nM				UO_0000065					False	CHEMBL1105617	Inhibition of VEGFR2 after 30 mins by chemiluminescence ELISA	B	BAO_0000357	single protein format	None	None	None	None	None	CHEMBL279	Vascular endothelial growth factor receptor 2	Homo sapiens	SINGLE PROTEIN	CHEMBL1157833	1	Scientific Literature	Bioorg. Med. Chem.	2010	None
CHEMBL3216254		0	584.63	2	6.26	20	CN(C)c1ccc(CCCCCn2c3c(c4cc(OCCc5ccc(O)cc5)ccc42)CC(N)CC3)cc1.Cl.Cl	IC50	'='	1260.0	nM	5.90			UO_0000065	11.53	0.21	-0.36	9.27	False	CHEMBL1105617	Inhibition of VEGFR2 after 30 mins by chemiluminescence ELISA	B	BAO_0000357	single protein format	None	None	None	None	None	CHEMBL279	Vascular endothelial growth factor receptor 2	Homo sapiens	SINGLE PROTEIN	CHEMBL1157833	1	Scientific Literature	Bioorg. Med. Chem.	2010	None
CHEMBL1095466		0	393.29	1	5.36	16	Cc1ccccc1Cc1cc2c(Nc3cccc(Br)c3)ncnc2[nH]1	IC50	'='	27200.0	nM	4.57			UO_0000065	11.61	0.25	-0.79	8.52	False	CHEMBL1112816	Inhibition of VEGFR2 phosphorylation in human U251 cells after 10 mins by FLISA	B	BAO_0000219	cell-based format	Homo sapiens	None	None	U-251	None	CHEMBL279	Vascular endothelial growth factor receptor 2	Homo sapiens	SINGLE PROTEIN	CHEMBL1157126	1	Scientific Literature	Bioorg. Med. Chem.	2010	CHEMBL3307756
CHEMBL1929553		0	363.85	0	4.84	9	Cc1ccccc1Cc1cc2c(Nc3ccc(Cl)cc3)nc(N)nc2[nH]1	IC50	'='	480.0	nM	6.32			UO_0000065	17.37	0.33	1.48	7.94	False	CHEMBL1932340	Inhibition of VEGFR2 tyrosine kinase activity in VEGF-stimulated human U251 cells after 60 mins by ELISA	B	BAO_0000219	cell-based format	Homo sapiens	None	None	U-251	None	CHEMBL279	Vascular endothelial growth factor receptor 2	Homo sapiens	SINGLE PROTEIN	CHEMBL1926631	1	Scientific Literature	Bioorg. Med. Chem.	2012	CHEMBL3307756
CHEMBL1929554		0	417.88	1	5.82	10	Nc1nc(Nc2ccc(Cl)cc2F)c2cc(Cc3cccc4ccccc34)[nH]c2n1	IC50	'='	32100.0	nM	4.49			UO_0000065	10.75	0.20	-1.33	5.64	False	CHEMBL1932340	Inhibition of VEGFR2 tyrosine kinase activity in VEGF-stimulated human U251 cells after 60 mins by ELISA	B	BAO_0000219	cell-based format	Homo sapiens	None	None	U-251	None	CHEMBL279	Vascular endothelial growth factor receptor 2	Homo sapiens	SINGLE PROTEIN	CHEMBL1926631	1	Scientific Literature	Bioorg. Med. Chem.	2012	CHEMBL3307756
CHEMBL249502		0	447.50	0	4.85	10c	CC(C)NC(=O)c1cccc2[nH]c(-c3n[nH]c4ncc(-c5cncc6ccccc56)cc34)nc12	IC50	'='	380.0	nM	6.42			UO_0000065	14.35	0.26	1.57	5.72	False	CHEMBL888276	Inhibition of VEGFR2	B	BAO_0000357	single protein format	None	None	None	None	None	CHEMBL279	Vascular endothelial growth factor receptor 2	Homo sapiens	SINGLE PROTEIN	CHEMBL1140014	1	Scientific Literature	Bioorg. Med. Chem. Lett.	2007	None
CHEMBL192417	GW632046X	0	250.30	0	4.39	GW632046X	Cc1cccc(Nc2ncc(-c3ccccc3)o2)c1	Inhibition	'='	4.96	%				UO_0000187					False	CHEMBL1962122	GSK_PKIS: KDR mean inhibition at 0.1 uM [Nanosyn]	B	BAO_0000357	single protein format	None	None	None	None	None	CHEMBL279	Vascular endothelial growth factor receptor 2	Homo sapiens	SINGLE PROTEIN	CHEMBL1961873	16	GSK Published Kinase Inhibitor Set			None
CHEMBL255863	NILOTINIB	4	529.53	2	6.36	Nilotinib	Cc1cn(-c2cc(NC(=O)c3ccc(C)c(Nc4nccc(-c5cccnc5)n4)c3)cc(C(F)(F)F)c2)cn1	Kd	'>'	10000.0	nM				UO_0000065					False	CHEMBL1908557	Binding constant for VEGFR2 kinase domain	B	BAO_0000357	single protein format	None	None	None	None	None	CHEMBL279	Vascular endothelial growth factor receptor 2	Homo sapiens	SINGLE PROTEIN	CHEMBL1908390	1	Scientific Literature	Nat. Biotechnol.	2011	None
CHEMBL278041	SB-202190	0	331.35	0	4.65	SB-202190	Oc1ccc(-c2nc(-c3ccc(F)cc3)c(-c3ccncc3)[nH]2)cc1	Kd						Not Active						False	CHEMBL860900	Average Binding Constant for VEGFR2; NA=Not Active at 10 uM	B	BAO_0000357	single protein format	Homo sapiens	None	None	None	None	CHEMBL279	Vascular endothelial growth factor receptor 2	Homo sapiens	SINGLE PROTEIN	CHEMBL1144455	1	Scientific Literature	Nat. Biotechnol.	2005	None
CHEMBL119385	NEFLAMAPIMOD	2	436.27	1	5.49	VX-745	O=c1ncn2nc(Sc3ccc(F)cc3F)ccc2c1-c1c(Cl)cccc1Cl	Kd						Not Active						False	CHEMBL860900	Average Binding Constant for VEGFR2; NA=Not Active at 10 uM	B	BAO_0000357	single protein format	Homo sapiens	None	None	None	None	CHEMBL279	Vascular endothelial growth factor receptor 2	Homo sapiens	SINGLE PROTEIN	CHEMBL1144455	1	Scientific Literature	Nat. Biotechnol.	2005	None
CHEMBL382218		0	425.41	1	5.38	43	Cc1ccc(Nc2nnc(-c3cccnc3CCc3ccncc3)o2)cc1C(F)(F)F	IC50	'='	87.0	nM	7.06			UO_0000065	16.60	0.31	1.68	9.20	False	CHEMBL864971	Inhibition of VEGFR2 phosphorylation in presence of 2 uM ATP by HTRF assay	B	BAO_0000357	single protein format	Homo sapiens	None	None	None	None	CHEMBL279	Vascular endothelial growth factor receptor 2	Homo sapiens	SINGLE PROTEIN	CHEMBL1146931	1	Scientific Literature	Bioorg. Med. Chem. Lett.	2006	None
CHEMBL204621		0	412.28	1	5.36	41	Clc1ccc(Nc2nnc(-c3cccnc3CCc3ccncc3)o2)cc1Cl	IC50	'='	790.0	nM	6.10			UO_0000065	14.80	0.30	0.74	7.95	False	CHEMBL864971	Inhibition of VEGFR2 phosphorylation in presence of 2 uM ATP by HTRF assay	B	BAO_0000357	single protein format	Homo sapiens	None	None	None	None	CHEMBL279	Vascular endothelial growth factor receptor 2	Homo sapiens	SINGLE PROTEIN	CHEMBL1146931	1	Scientific Literature	Bioorg. Med. Chem. Lett.	2006	None
CHEMBL382142		0	443.84	1	5.22	31	FC(F)(Cl)Oc1ccc(Nc2nnc(-c3cnccc3CCc3ccncc3)o2)cc1	IC50	'='	440.0	nM	6.36			UO_0000065	14.32	0.28	1.14	7.39	False	CHEMBL864971	Inhibition of VEGFR2 phosphorylation in presence of 2 uM ATP by HTRF assay	B	BAO_0000357	single protein format	Homo sapiens	None	None	None	None	CHEMBL279	Vascular endothelial growth factor receptor 2	Homo sapiens	SINGLE PROTEIN	CHEMBL1146931	1	Scientific Literature	Bioorg. Med. Chem. Lett.	2006	None
CHEMBL205544		0	443.84	1	5.22	28	FC(F)(Cl)Oc1ccc(Nc2nnc(-c3ccncc3CCc3ccncc3)o2)cc1	IC50	'='	220.0	nM	6.66			UO_0000065	15.00	0.29	1.44	7.74	False	CHEMBL864971	Inhibition of VEGFR2 phosphorylation in presence of 2 uM ATP by HTRF assay	B	BAO_0000357	single protein format	Homo sapiens	None	None	None	None	CHEMBL279	Vascular endothelial growth factor receptor 2	Homo sapiens	SINGLE PROTEIN	CHEMBL1146931	1	Scientific Literature	Bioorg. Med. Chem. Lett.	2006	None
CHEMBL205647		0	461.45	1	6.23	16	FC(F)(F)c1cccc(Nc2nnc(-c3cccnc3CCc3cccc4ncccc34)o2)c1	IC50	'='	5640.0	nM	5.25			UO_0000065	11.37	0.21	-0.98	6.84	False	CHEMBL864971	Inhibition of VEGFR2 phosphorylation in presence of 2 uM ATP by HTRF assay	B	BAO_0000357	single protein format	Homo sapiens	None	None	None	None	CHEMBL279	Vascular endothelial growth factor receptor 2	Homo sapiens	SINGLE PROTEIN	CHEMBL1146931	1	Scientific Literature	Bioorg. Med. Chem. Lett.	2006	None
CHEMBL89010		0	308.34	0	3.08	4d	O=C1Nc2ccc(C(=O)O)cc2/C1=C/c1cc2c([nH]1)CCCC2	IC50	'='	20.0	nM	7.70			UO_0000065	24.97	0.46	4.62	9.37	False	CHEMBL812787	Evaluated for inhibitory activity towards tyrosine kinase Vascular endothelial growth factor receptor 2	B	BAO_0000357	single protein format	None	None	None	None	None	CHEMBL279	Vascular endothelial growth factor receptor 2	Homo sapiens	SINGLE PROTEIN	CHEMBL1133768	1	Scientific Literature	J. Med. Chem.	2000	None
CHEMBL101253	VATALANIB	3	346.82	1	5.01	A	Clc1ccc(Nc2nnc(Cc3ccncc3)c3ccccc23)cc1	IC50	'='	21.0	nM	7.68			UO_0000065	22.14	0.42	2.67	15.14	True	CHEMBL863825	Inhibition of VEGFR2 phosphorylation in HEK293 cells by cell-based ELISA	B	BAO_0000219	cell-based format	Homo sapiens	None	None	HEK293	None	CHEMBL279	Vascular endothelial growth factor receptor 2	Homo sapiens	SINGLE PROTEIN	CHEMBL1146931	1	Scientific Literature	Bioorg. Med. Chem. Lett.	2006	CHEMBL3307715
CHEMBL383334		0	411.39	1	5.07	5	FC(F)(F)c1cccc(Nc2nnc(-c3cccnc3CCc3ccncc3)o2)c1	IC50	'='	110.0	nM	6.96			UO_0000065	16.91	0.32	1.89	9.07	False	CHEMBL863825	Inhibition of VEGFR2 phosphorylation in HEK293 cells by cell-based ELISA	B	BAO_0000219	cell-based format	Homo sapiens	None	None	HEK293	None	CHEMBL279	Vascular endothelial growth factor receptor 2	Homo sapiens	SINGLE PROTEIN	CHEMBL1146931	1	Scientific Literature	Bioorg. Med. Chem. Lett.	2006	CHEMBL3307715
CHEMBL207049		0	468.44	1	5.80	11	FC(F)(F)c1cccc(Nc2nnc(-c3cccnc3CCCc3ccc4c(c3)OCO4)o2)c1	IC50	'>'	10000.0	nM				UO_0000065					False	CHEMBL863825	Inhibition of VEGFR2 phosphorylation in HEK293 cells by cell-based ELISA	B	BAO_0000219	cell-based format	Homo sapiens	None	None	HEK293	None	CHEMBL279	Vascular endothelial growth factor receptor 2	Homo sapiens	SINGLE PROTEIN	CHEMBL1146931	1	Scientific Literature	Bioorg. Med. Chem. Lett.	2006	CHEMBL3307715
CHEMBL206670		0	444.50	1	5.76	18	c1ccc2ncc(Nc3nnc(-c4cc5ccccc5nc4CCc4ccncc4)o3)cc2c1	IC50						Not Determined						False	CHEMBL863825	Inhibition of VEGFR2 phosphorylation in HEK293 cells by cell-based ELISA	B	BAO_0000219	cell-based format	Homo sapiens	None	None	HEK293	None	CHEMBL279	Vascular endothelial growth factor receptor 2	Homo sapiens	SINGLE PROTEIN	CHEMBL1146931	1	Scientific Literature	Bioorg. Med. Chem. Lett.	2006	CHEMBL3307715
CHEMBL205244		0	411.39	1	5.07	33	FC(F)(F)c1ccc(Nc2nnc(-c3cnccc3CCc3ccncc3)o2)cc1	IC50	'='	740.0	nM	6.13			UO_0000065	14.90	0.28	1.06	7.99	False	CHEMBL863825	Inhibition of VEGFR2 phosphorylation in HEK293 cells by cell-based ELISA	B	BAO_0000219	cell-based format	Homo sapiens	None	None	HEK293	None	CHEMBL279	Vascular endothelial growth factor receptor 2	Homo sapiens	SINGLE PROTEIN	CHEMBL1146931	1	Scientific Literature	Bioorg. Med. Chem. Lett.	2006	CHEMBL3307715
CHEMBL383434		0	427.39	0	4.95	29	FC(F)(F)Oc1ccc(Nc2nnc(-c3ccncc3CCc3ccncc3)o2)cc1	IC50	'='	660.0	nM	6.18			UO_0000065	14.46	0.27	1.23	7.19	False	CHEMBL863825	Inhibition of VEGFR2 phosphorylation in HEK293 cells by cell-based ELISA	B	BAO_0000219	cell-based format	Homo sapiens	None	None	HEK293	None	CHEMBL279	Vascular endothelial growth factor receptor 2	Homo sapiens	SINGLE PROTEIN	CHEMBL1146931	1	Scientific Literature	Bioorg. Med. Chem. Lett.	2006	CHEMBL3307715
CHEMBL432941		0	442.52	1	5.08	9g	COc1cccc(-c2ccc3c(c2)NC(=O)/C3=C\c2[nH]c3c(c2CCC(=O)O)CCCC3)c1	IC50	'='	70.0	nM	7.16			UO_0000065	16.17	0.30	2.07	7.83	False	CHEMBL812787	Evaluated for inhibitory activity towards tyrosine kinase Vascular endothelial growth factor receptor 2	B	BAO_0000357	single protein format	None	None	None	None	None	CHEMBL279	Vascular endothelial growth factor receptor 2	Homo sapiens	SINGLE PROTEIN	CHEMBL1133768	1	Scientific Literature	J. Med. Chem.	2000	None
CHEMBL460191		0	342.40	0	3.85	24	Cc1ccc(NC(=O)c2nscc2NCc2ccncc2)c(F)c1	IC50	'='	1890.0	nM	5.72			UO_0000065	16.72	0.33	1.87	8.55	False	CHEMBL1034026	Inhibition of VEGFR2 expressed in HEK293 cells assessed as inhibition of receptor phosphorylation by ELISA	B	BAO_0000219	cell-based format	None	None	None	HEK293	None	CHEMBL279	Vascular endothelial growth factor receptor 2	Homo sapiens	SINGLE PROTEIN	CHEMBL1136839	1	Scientific Literature	Bioorg. Med. Chem. Lett.	2009	CHEMBL3307715
CHEMBL173856		0	411.51	0	3.86	12c	NC(=O)N1CCN(Cc2ccc(-c3ccn4c(-c5ccccc5)cnc4c3)cc2)CC1	IC50	'='	69.0	nM	7.16			UO_0000065	17.40	0.32	3.30	10.71	False	CHEMBL818934	Inhibition of VEGF stimulated phosphorylation of KDR on tyrosine residues in human kidney cells expressing vascular endothelial growth factor receptor 2	B	BAO_0000219	cell-based format	None	None	None	kidney	None	CHEMBL279	Vascular endothelial growth factor receptor 2	Homo sapiens	SINGLE PROTEIN	CHEMBL1146681	1	Scientific Literature	Bioorg. Med. Chem. Lett.	2004	None
CHEMBL202998		0	362.44	1	5.90	10	Cc1cccc(Nc2nnc(-c3cccc4cnccc34)c3ccccc23)c1	Inhibition	'='	90.0	%				UO_0000187					False	CHEMBL866516	Inhibition of VEGFR2 at 10 uM by HTRF assay	B	BAO_0000357	single protein format	Homo sapiens	None	None	None	None	CHEMBL279	Vascular endothelial growth factor receptor 2	Homo sapiens	SINGLE PROTEIN	CHEMBL1146055	1	Scientific Literature	Bioorg. Med. Chem. Lett.	2006	None
CHEMBL382818		0	448.86	1	6.76	9	FC(F)(Cl)Oc1ccc(Nc2nnc(-c3cccc4cnccc34)c3ccccc23)cc1	Inhibition	'='	100.0	%				UO_0000187					False	CHEMBL866516	Inhibition of VEGFR2 at 10 uM by HTRF assay	B	BAO_0000357	single protein format	Homo sapiens	None	None	None	None	CHEMBL279	Vascular endothelial growth factor receptor 2	Homo sapiens	SINGLE PROTEIN	CHEMBL1146055	1	Scientific Literature	Bioorg. Med. Chem. Lett.	2006	None
CHEMBL272198		0	414.46	1	5.09	12	COc1cc2nccc(Oc3ccc4c(C(=O)NC5CC5)cccc4c3)c2cc1OC	IC50	'='	0.6	nM	9.22			UO_0000065	22.25	0.41	4.13	13.23	False	CHEMBL1114554	Inhibition of KDR	B	BAO_0000357	single protein format	None	None	None	None	None	CHEMBL279	Vascular endothelial growth factor receptor 2	Homo sapiens	SINGLE PROTEIN	CHEMBL1156260	1	Scientific Literature	J. Med. Chem.	2010	None
CHEMBL196511		0	340.39	0	4.14	39	NC(=O)c1ccc(-c2nnc(Nc3ccccc3)c3ccccc23)cc1	IC50	'>'	10000.0	nM				UO_0000065					False	CHEMBL1006966	Inhibition of VEGFR2 by HTRF method	B	BAO_0000357	single protein format	None	None	None	None	None	CHEMBL279	Vascular endothelial growth factor receptor 2	Homo sapiens	SINGLE PROTEIN	CHEMBL1140880	1	Scientific Literature	Bioorg. Med. Chem.	2009	None
CHEMBL427550		0	440.84	1	5.31	53	NC(=O)c1cccc(-c2nnc(Nc3ccc(OC(F)(F)Cl)cc3)c3ccccc23)c1	IC50	'='	4100.0	nM	5.39			UO_0000065	12.22	0.24	0.08	5.98	False	CHEMBL1006966	Inhibition of VEGFR2 by HTRF method	B	BAO_0000357	single protein format	None	None	None	None	None	CHEMBL279	Vascular endothelial growth factor receptor 2	Homo sapiens	SINGLE PROTEIN	CHEMBL1140880	1	Scientific Literature	Bioorg. Med. Chem.	2009	None
CHEMBL510814		0	478.51	1	5.33	32	Cc1cccc(NC(=O)Nc2ccc(-c3cnc4c(-c5ccc6c(c5)OCO6)cnn4c3N)cc2)c1	IC50	'='	17.0	nM	7.77			UO_0000065	16.24	0.29	2.44	6.71	False	CHEMBL948354	Inhibition of KDR by HTRF assay	B	BAO_0000357	single protein format	None	None	None	None	None	CHEMBL279	Vascular endothelial growth factor receptor 2	Homo sapiens	SINGLE PROTEIN	CHEMBL1155009	1	Scientific Literature	J. Med. Chem.	2008	None
CHEMBL508928		0	438.50	0	4.33	34	Cc1cccc(NC(=O)Nc2ccc(-c3cnc4c(-c5cnn(C)c5)cnn4c3N)cc2)c1	IC50	'='	1.0	nM	9.00			UO_0000065	20.52	0.37	4.67	7.82	False	CHEMBL948355	Inhibition of human KDR phosphorylation expressed in mouse NIH3T3 cells by ELISA	B	BAO_0000219	cell-based format	Homo sapiens	None	None	NIH3T3	None	CHEMBL279	Vascular endothelial growth factor receptor 2	Homo sapiens	SINGLE PROTEIN	CHEMBL1155009	1	Scientific Literature	J. Med. Chem.	2008	CHEMBL3307716
CHEMBL378895		0	598.67	2	6.28	36	CN1CCN(Cc2ccc3c(c2)Cc2c-3n[nH]c2-c2ccc(CN(C)C(=O)Nc3cc(F)cc(C(F)(F)F)c3)s2)CC1	IC50	'='	233.0	nM	6.63			UO_0000065	11.08	0.22	0.35	9.83	False	CHEMBL869850	Inhibition of KDR phosphorylation in NIH3T3 cells by ELISA	B	BAO_0000219	cell-based format	Homo sapiens	None	None	NIH3T3	None	CHEMBL279	Vascular endothelial growth factor receptor 2	Homo sapiens	SINGLE PROTEIN	CHEMBL1146863	1	Scientific Literature	Bioorg. Med. Chem. Lett.	2006	CHEMBL3307716
CHEMBL214161		0	512.68	2	5.09	3	Cc1cccc(NC(=O)NCc2ccc(-c3n[nH]c4c3Cc3ccc(CN5CCN(C)CC5)cc3-4)s2)c1	IC50	'='	48.0	nM	7.32			UO_0000065	14.28	0.27	2.23	9.59	True	CHEMBL869847	Inhibition of KDR at 1 mM ATP by HTRF assay	B	BAO_0000357	single protein format	Homo sapiens	None	None	None	None	CHEMBL279	Vascular endothelial growth factor receptor 2	Homo sapiens	SINGLE PROTEIN	CHEMBL1146863	1	Scientific Literature	Bioorg. Med. Chem. Lett.	2006	None
CHEMBL215563		0	512.68	2	5.09	11	Cc1cccc(NC(=O)NCc2cc(-c3n[nH]c4c3Cc3cc(CN5CCN(C)CC5)ccc3-4)cs2)c1	IC50	'='	180.0	nM	6.75			UO_0000065	13.16	0.25	1.65	8.84	False	CHEMBL869847	Inhibition of KDR at 1 mM ATP by HTRF assay	B	BAO_0000357	single protein format	Homo sapiens	None	None	None	None	CHEMBL279	Vascular endothelial growth factor receptor 2	Homo sapiens	SINGLE PROTEIN	CHEMBL1146863	1	Scientific Literature	Bioorg. Med. Chem. Lett.	2006	None
CHEMBL212762		0	566.65	2	5.80	27	CN1CCN(Cc2ccc3c(c2)Cc2c(-c4ccc(CNC(=O)Nc5ccc(C(F)(F)F)cc5)s4)n[nH]c2-3)CC1	IC50	'='	281.0	nM	6.55			UO_0000065	11.56	0.22	0.75	8.59	False	CHEMBL869847	Inhibition of KDR at 1 mM ATP by HTRF assay	B	BAO_0000357	single protein format	Homo sapiens	None	None	None	None	CHEMBL279	Vascular endothelial growth factor receptor 2	Homo sapiens	SINGLE PROTEIN	CHEMBL1146863	1	Scientific Literature	Bioorg. Med. Chem. Lett.	2006	None
CHEMBL425262		0	526.71	2	5.11	32	Cc1cccc(N(C)C(=O)NCc2ccc(-c3[nH]nc4c3Cc3cc(CN5CCN(C)CC5)ccc3-4)s2)c1	IC50	'='	4807.0	nM	5.32			UO_0000065	10.10	0.19	0.21	7.88	False	CHEMBL869847	Inhibition of KDR at 1 mM ATP by HTRF assay	B	BAO_0000357	single protein format	Homo sapiens	None	None	None	None	CHEMBL279	Vascular endothelial growth factor receptor 2	Homo sapiens	SINGLE PROTEIN	CHEMBL1146863	1	Scientific Literature	Bioorg. Med. Chem. Lett.	2006	None
CHEMBL213909		0	582.82	2	6.85	43	Cc1cccc(NC(=O)N(CCC(C)C)Cc2ccc(-c3[nH]nc4c3Cc3cc(CN5CCN(C)CC5)ccc3-4)s2)c1	IC50	'='	262.0	nM	6.58			UO_0000065	11.29	0.21	-0.27	9.75	False	CHEMBL869847	Inhibition of KDR at 1 mM ATP by HTRF assay	B	BAO_0000357	single protein format	Homo sapiens	None	None	None	None	CHEMBL279	Vascular endothelial growth factor receptor 2	Homo sapiens	SINGLE PROTEIN	CHEMBL1146863	1	Scientific Literature	Bioorg. Med. Chem. Lett.	2006	None
CHEMBL56109		0	527.69	1	1.84	3o	CNS(=O)(=O)c1ccc2c(c1)/C(=C/c1[nH]c3c(c1CCCN1CCN(CCO)CC1)CCCC3)C(=O)N2	IC50	'='	400.0	nM	6.40			UO_0000065	12.12	0.24	4.56	5.43	False	CHEMBL820703	Inhibitory activity against Vascular endothelial growth factor receptor 2	B	BAO_0000357	single protein format	None	None	None	None	None	CHEMBL279	Vascular endothelial growth factor receptor 2	Homo sapiens	SINGLE PROTEIN	CHEMBL1146690	1	Scientific Literature	Bioorg. Med. Chem. Lett.	2004	None
CHEMBL213504		0	430.42	0	5.00	9	Nc1ncnc2snc(-c3ccc(NC(=O)Nc4cccc(C(F)(F)F)c4)cc3)c12	IC50	'='	4.0	nM	8.40			UO_0000065	19.51	0.38	3.40	7.94	False	CHEMBL864248	Inhibition of KDR	B	BAO_0000357	single protein format	Homo sapiens	None	None	None	None	CHEMBL279	Vascular endothelial growth factor receptor 2	Homo sapiens	SINGLE PROTEIN	CHEMBL1145310	1	Scientific Literature	Bioorg. Med. Chem. Lett.	2006	None
CHEMBL387300		0	350.34	0	3.41	28	Cc1cccc(NC(=O)Nc2ccc(-c3noc4ncnc(N)c34)o2)c1	IC50	'='	22000.0	nM	4.66			UO_0000065	13.29	0.24	1.25	3.53	False	CHEMBL864248	Inhibition of KDR	B	BAO_0000357	single protein format	Homo sapiens	None	None	None	None	CHEMBL279	Vascular endothelial growth factor receptor 2	Homo sapiens	SINGLE PROTEIN	CHEMBL1145310	1	Scientific Literature	Bioorg. Med. Chem. Lett.	2006	None
CHEMBL378687		0	432.34	0	4.67	27	Nc1ncnc2onc(-c3ccc(NC(=O)Nc4cc(C(F)(F)F)ccc4F)cc3)c12	IC50	'='	225.0	nM	6.65			UO_0000065	15.38	0.29	1.98	5.59	False	CHEMBL864248	Inhibition of KDR	B	BAO_0000357	single protein format	Homo sapiens	None	None	None	None	CHEMBL279	Vascular endothelial growth factor receptor 2	Homo sapiens	SINGLE PROTEIN	CHEMBL1145310	1	Scientific Literature	Bioorg. Med. Chem. Lett.	2006	None
CHEMBL213862		0	372.39	0	4.37	23	Cc1cc(C)c2oc(Nc3ccc(-c4noc5ncnc(N)c45)cc3)nc2c1	IC50	'>'	50000.0	nM				UO_0000065					False	CHEMBL864248	Inhibition of KDR	B	BAO_0000357	single protein format	Homo sapiens	None	None	None	None	CHEMBL279	Vascular endothelial growth factor receptor 2	Homo sapiens	SINGLE PROTEIN	CHEMBL1145310	1	Scientific Literature	Bioorg. Med. Chem. Lett.	2006	None
CHEMBL212084		0	318.41	0	3.95	1	c1cn(Cc2ccc3c(c2)-c2[nH]nc(-c4ccsc4)c2C3)cn1	IC50	'='	147.0	nM	6.83			UO_0000065	21.46	0.41	2.88	14.69	False	CHEMBL869847	Inhibition of KDR at 1 mM ATP by HTRF assay	B	BAO_0000357	single protein format	Homo sapiens	None	None	None	None	CHEMBL279	Vascular endothelial growth factor receptor 2	Homo sapiens	SINGLE PROTEIN	CHEMBL1146863	1	Scientific Literature	Bioorg. Med. Chem. Lett.	2006	None
CHEMBL96150		0	324.75	0	4.25	3c	Fc1ccc(-c2cnn3cc(-c4ccncc4)cnc23)cc1Cl	IC50	'='	265.0	nM	6.58			UO_0000065	20.25	0.39	2.33	15.27	False	CHEMBL819551	Inhibitory activity at VEGF-2 receptor.	B	BAO_0000357	single protein format	None	None	None	None	None	CHEMBL279	Vascular endothelial growth factor receptor 2	Homo sapiens	SINGLE PROTEIN	CHEMBL1135353	1	Scientific Literature	Bioorg. Med. Chem. Lett.	2002	None
CHEMBL256824		0	444.39	1	5.02	12d	Cn1nc(N)c2c(-c3ccc(NC(=O)Nc4ccc(F)c(C(F)(F)F)c4)cc3)cncc21	IC50	'='	13.0	nM	7.89			UO_0000065	17.75	0.34	2.87	8.06	True	CHEMBL930118	Inhibition of VEGF-induced human KDR phosphorylation in mouse 3T3 cells	B	BAO_0000219	cell-based format	Homo sapiens	None	None	NIH3T3	None	CHEMBL279	Vascular endothelial growth factor receptor 2	Homo sapiens	SINGLE PROTEIN	CHEMBL1142252	1	Scientific Literature	Bioorg. Med. Chem. Lett.	2008	CHEMBL3307716
CHEMBL402846		0	390.42	0	4.31	12c	Cc1ccc(F)c(NC(=O)Nc2ccc(-c3cncc4c3c(N)nn4C)cc2)c1	IC50	'='	3.0	nM	8.52			UO_0000065	21.83	0.40	4.21	8.71	True	CHEMBL930118	Inhibition of VEGF-induced human KDR phosphorylation in mouse 3T3 cells	B	BAO_0000219	cell-based format	Homo sapiens	None	None	NIH3T3	None	CHEMBL279	Vascular endothelial growth factor receptor 2	Homo sapiens	SINGLE PROTEIN	CHEMBL1142252	1	Scientific Literature	Bioorg. Med. Chem. Lett.	2008	CHEMBL3307716
CHEMBL271441		0	376.40	0	4.30	11c	Cc1ccc(F)c(NC(=O)Nc2ccc(-c3cncc4[nH]nc(N)c34)cc2)c1	IC50	'='	1.0	nM	9.00			UO_0000065	23.91	0.44	4.70	8.28	True	CHEMBL930118	Inhibition of VEGF-induced human KDR phosphorylation in mouse 3T3 cells	B	BAO_0000219	cell-based format	Homo sapiens	None	None	NIH3T3	None	CHEMBL279	Vascular endothelial growth factor receptor 2	Homo sapiens	SINGLE PROTEIN	CHEMBL1142252	1	Scientific Literature	Bioorg. Med. Chem. Lett.	2008	CHEMBL3307716
CHEMBL379320		0	356.48	0	3.93	4	CNC(=O)c1cccc(CSc2cnc(Nc3ccccn3)s2)c1	IC50	'='	88.0	nM	7.06			UO_0000065	19.79	0.40	3.13	10.54	False	CHEMBL866816	Inhibition of VEGFR2	B	BAO_0000357	single protein format	Homo sapiens	None	None	None	None	CHEMBL279	Vascular endothelial growth factor receptor 2	Homo sapiens	SINGLE PROTEIN	CHEMBL1138058	1	Scientific Literature	J. Med. Chem.	2006	None
CHEMBL379495		0	433.56	0	4.99	2	COc1ccc(C(=O)Nc2ncc(SCc3ncc(C(C)(C)C)o3)s2)cc1OC	IC50	'='	1900.0	nM	5.72			UO_0000065	13.20	0.27	0.73	6.62	False	CHEMBL866816	Inhibition of VEGFR2	B	BAO_0000357	single protein format	Homo sapiens	None	None	None	None	CHEMBL279	Vascular endothelial growth factor receptor 2	Homo sapiens	SINGLE PROTEIN	CHEMBL1138058	1	Scientific Literature	J. Med. Chem.	2006	None
CHEMBL282342		0	335.46	0	3.51	12	CN(C)c1ccc(-c2cc3ncccc3c(NCCCCN)n2)cc1	Activity						Not Evaluated						False	CHEMBL1035889	Binding affinity to human KDR at 10 uM relative to control	B	BAO_0000357	single protein format	Homo sapiens	None	None	None	None	CHEMBL279	Vascular endothelial growth factor receptor 2	Homo sapiens	SINGLE PROTEIN	CHEMBL1151712	1	Scientific Literature	J. Med. Chem.	2008	None
CHEMBL384294		0	530.67	2	5.26	52	CN1CCN(Cc2ccc3c(c2)-c2n[nH]c(-c4ccc(CN(C)C(=O)Nc5ccc(F)cc5)s4)c2C3)CC1	IC50	'='	16.0	nM	7.80			UO_0000065	14.69	0.28	2.54	11.55	False	CHEMBL869847	Inhibition of KDR at 1 mM ATP by HTRF assay	B	BAO_0000357	single protein format	Homo sapiens	None	None	None	None	CHEMBL279	Vascular endothelial growth factor receptor 2	Homo sapiens	SINGLE PROTEIN	CHEMBL1146863	1	Scientific Literature	Bioorg. Med. Chem. Lett.	2006	None
CHEMBL1086669		0	299.71	0	3.56	9,BSc3928	O=C1Nc2ccc(Cl)cc2/C1=C\c1ccc2c(c1)OCO2	Inhibition						Not Active						False	CHEMBL1108302	Inhibition of KDR	B	BAO_0000357	single protein format	None	None	None	None	None	CHEMBL279	Vascular endothelial growth factor receptor 2	Homo sapiens	SINGLE PROTEIN	CHEMBL1157898	1	Scientific Literature	Bioorg. Med. Chem. Lett.	2010	None
CHEMBL256682		0	310.36	0	2.74	25	CCCNC(=O)Nc1ccc(-c2ccnc3[nH]nc(N)c23)cc1	IC50	'='	240.0	nM	6.62			UO_0000065	21.33	0.39	3.88	6.09	True	CHEMBL930117	Inhibition of KDR by HTRF assay	B	BAO_0000357	single protein format	None	None	None	None	None	CHEMBL279	Vascular endothelial growth factor receptor 2	Homo sapiens	SINGLE PROTEIN	CHEMBL1142252	1	Scientific Literature	Bioorg. Med. Chem. Lett.	2008	None
CHEMBL255526		0	364.45	0	3.91	24	Nc1n[nH]c2nccc(-c3ccc(NC(=O)NCC4CCCCC4)cc3)c12	IC50	'='	64.0	nM	7.19			UO_0000065	19.74	0.36	3.28	6.62	True	CHEMBL930117	Inhibition of KDR by HTRF assay	B	BAO_0000357	single protein format	None	None	None	None	None	CHEMBL279	Vascular endothelial growth factor receptor 2	Homo sapiens	SINGLE PROTEIN	CHEMBL1142252	1	Scientific Literature	Bioorg. Med. Chem. Lett.	2008	None
CHEMBL404669		0	376.40	0	4.30	11e	Cc1cc(NC(=O)Nc2ccc(-c3cncc4[nH]nc(N)c34)cc2)ccc1F	IC50	'='	0.7	nM	9.15			UO_0000065	24.32	0.45	4.85	8.42	True	CHEMBL930117	Inhibition of KDR by HTRF assay	B	BAO_0000357	single protein format	None	None	None	None	None	CHEMBL279	Vascular endothelial growth factor receptor 2	Homo sapiens	SINGLE PROTEIN	CHEMBL1142252	1	Scientific Literature	Bioorg. Med. Chem. Lett.	2008	None
CHEMBL256246		0	430.37	1	5.01	11d	Nc1n[nH]c2cncc(-c3ccc(NC(=O)Nc4cc(C(F)(F)F)ccc4F)cc3)c12	IC50	'='	1.0	nM	9.00			UO_0000065	20.91	0.40	3.99	8.28	True	CHEMBL930117	Inhibition of KDR by HTRF assay	B	BAO_0000357	single protein format	None	None	None	None	None	CHEMBL279	Vascular endothelial growth factor receptor 2	Homo sapiens	SINGLE PROTEIN	CHEMBL1142252	1	Scientific Literature	Bioorg. Med. Chem. Lett.	2008	None
CHEMBL255743		0	376.40	0	4.30	13j	Cc1ccc(F)c(NC(=O)Nc2ccc(-c3ccnc4[nH]nc(N)c34)cc2)c1	IC50	'='	2.0	nM	8.70			UO_0000065	23.11	0.42	4.40	8.00	True	CHEMBL930117	Inhibition of KDR by HTRF assay	B	BAO_0000357	single protein format	None	None	None	None	None	CHEMBL279	Vascular endothelial growth factor receptor 2	Homo sapiens	SINGLE PROTEIN	CHEMBL1142252	1	Scientific Literature	Bioorg. Med. Chem. Lett.	2008	None
CHEMBL256205		0	396.81	0	4.64	13n	Nc1n[nH]c2nccc(-c3ccc(NC(=O)Nc4ccc(F)c(Cl)c4)cc3)c12	IC50	'='	5.1	nM	8.29			UO_0000065	20.90	0.40	3.65	7.63	True	CHEMBL930118	Inhibition of VEGF-induced human KDR phosphorylation in mouse 3T3 cells	B	BAO_0000219	cell-based format	Homo sapiens	None	None	NIH3T3	None	CHEMBL279	Vascular endothelial growth factor receptor 2	Homo sapiens	SINGLE PROTEIN	CHEMBL1142252	1	Scientific Literature	Bioorg. Med. Chem. Lett.	2008	CHEMBL3307716
CHEMBL213910		0	580.68	2	6.14	50	CN1CCN(Cc2ccc3c(c2)-c2n[nH]c(-c4ccc(CN(C)C(=O)Nc5cccc(C(F)(F)F)c5)s4)c2C3)CC1	IC50	'='	11.0	nM	7.96			UO_0000065	13.71	0.27	1.82	11.79	True	CHEMBL869847	Inhibition of KDR at 1 mM ATP by HTRF assay	B	BAO_0000357	single protein format	Homo sapiens	None	None	None	None	CHEMBL279	Vascular endothelial growth factor receptor 2	Homo sapiens	SINGLE PROTEIN	CHEMBL1146863	1	Scientific Literature	Bioorg. Med. Chem. Lett.	2006	None
CHEMBL25579		0	453.91	1	5.08	13	COc1cc2c(Nc3ccc(Cl)cc3F)ncnc2cc1OCCN(C)c1ccncc1	IC50	'='	6.0	nM	8.22			UO_0000065	18.11	0.35	3.14	11.36	False	CHEMBL817494	Inhibition of vascular endothelial growth factor receptor 2 kinase activity at a concentration of 2 uM	B	BAO_0000357	single protein format	None	None	None	None	None	CHEMBL279	Vascular endothelial growth factor receptor 2	Homo sapiens	SINGLE PROTEIN	CHEMBL1135889	1	Scientific Literature	J. Med. Chem.	2002	None
CHEMBL465793		0	459.51	1	6.15	8	CNc1nccc(-c2cccnc2Oc2ccc(Nc3nc4ccccc4[nH]3)c3ccccc23)n1	IC50	'='	1400.0	nM	5.85			UO_0000065	12.74	0.23	-0.30	5.82	False	CHEMBL1029839	Inhibition of KDR	B	BAO_0000357	single protein format	None	None	None	None	None	CHEMBL279	Vascular endothelial growth factor receptor 2	Homo sapiens	SINGLE PROTEIN	CHEMBL1154530	1	Scientific Literature	Bioorg. Med. Chem. Lett.	2009	None
CHEMBL427267		0	451.56	1	6.56	2	Cc1cccc(NC(=O)Nc2ccc(-c3csc4c(-c5cccnc5)cnc(N)c34)cc2)c1	IC50	'='	4.0	nM	8.40			UO_0000065					False	CHEMBL907547	Inhibition of human KDR phosphorylation in NIH3T3 cells	F	BAO_0000219	cell-based format	Homo sapiens	None	None	NIH3T3	None	CHEMBL279	Vascular endothelial growth factor receptor 2	Homo sapiens	SINGLE PROTEIN	CHEMBL1144590	1	Scientific Literature	Bioorg. Med. Chem. Lett.	2007	CHEMBL3307716
CHEMBL47940		0	370.46	1	5.59	1	Nc1ncnc2c1c(-c1ccc(Oc3ccccc3)cc1)cn2C1CCCC1	IC50	'='	1570.0	nM	5.80			UO_0000065	15.67	0.28	0.21	8.80	False	CHEMBL817790	Inhibitory activity against vascular endothelial growth factor receptor 2 (VEGFR2) at a concentration of 5 uM ATP.	B	BAO_0000357	single protein format	None	None	None	None	None	CHEMBL279	Vascular endothelial growth factor receptor 2	Homo sapiens	SINGLE PROTEIN	CHEMBL1132740	1	Scientific Literature	Bioorg. Med. Chem. Lett.	2000	None
CHEMBL68663		0	469.59	1	5.42	12	Nc1ncnc2c1c(-c1ccc(Oc3ccccc3)cc1)c(CN1CCOCC1)n2C1CCCC1	IC50	'='	3680.0	nM	5.43			UO_0000065	11.57	0.21	0.01	6.93	False	CHEMBL817790	Inhibitory activity against vascular endothelial growth factor receptor 2 (VEGFR2) at a concentration of 5 uM ATP.	B	BAO_0000357	single protein format	None	None	None	None	None	CHEMBL279	Vascular endothelial growth factor receptor 2	Homo sapiens	SINGLE PROTEIN	CHEMBL1132740	1	Scientific Literature	Bioorg. Med. Chem. Lett.	2000	None
CHEMBL394789		0	374.47	1	5.50	7d	Cc1ccccc1NC(=O)Nc1ccc(-c2csc3ccnc(N)c23)cc1	IC50	'='	152.0	nM	6.82			UO_0000065	18.21	0.34	1.32	8.52	False	CHEMBL907546	Inhibition of KDR	B	BAO_0000357	single protein format	Homo sapiens	None	None	None	None	CHEMBL279	Vascular endothelial growth factor receptor 2	Homo sapiens	SINGLE PROTEIN	CHEMBL1144590	1	Scientific Literature	Bioorg. Med. Chem. Lett.	2007	None
CHEMBL444673		0	251.28	0	3.19	5,BSc3926	COc1ccccc1/C=C1/C(=O)Nc2ccccc21	Inhibition						Not Active						False	CHEMBL1108302	Inhibition of KDR	B	BAO_0000357	single protein format	None	None	None	None	None	CHEMBL279	Vascular endothelial growth factor receptor 2	Homo sapiens	SINGLE PROTEIN	CHEMBL1157898	1	Scientific Literature	Bioorg. Med. Chem. Lett.	2010	None
CHEMBL1086795		0	312.76	0	2.86	11,BSc3929	NC(=O)Cc1ccc(/C=C2/C(=O)Nc3ccc(Cl)cc32)cc1	Inhibition						Not Active						False	CHEMBL1108302	Inhibition of KDR	B	BAO_0000357	single protein format	None	None	None	None	None	CHEMBL279	Vascular endothelial growth factor receptor 2	Homo sapiens	SINGLE PROTEIN	CHEMBL1157898	1	Scientific Literature	Bioorg. Med. Chem. Lett.	2010	None
CHEMBL381562		0	326.36	0	2.69	18a	Cn1cc(/C=C2\C(=O)NN=C2c2nccs2)c2cc(F)ccc21	IC50	'='	49.0	nM	7.31			UO_0000065	22.40	0.43	4.62	12.33	False	CHEMBL866859	Inhibition of VEGFR2	B	BAO_0000357	single protein format	Homo sapiens	None	None	None	None	CHEMBL279	Vascular endothelial growth factor receptor 2	Homo sapiens	SINGLE PROTEIN	CHEMBL1146951	1	Scientific Literature	Bioorg. Med. Chem. Lett.	2006	None
CHEMBL204334		0	308.37	0	2.55	18	Cn1cc(/C=C2\C(=O)NN=C2c2nccs2)c2ccccc21	IC50	'='	46.0	nM	7.34			UO_0000065	23.79	0.46	4.79	12.38	False	CHEMBL866859	Inhibition of VEGFR2	B	BAO_0000357	single protein format	Homo sapiens	None	None	None	None	CHEMBL279	Vascular endothelial growth factor receptor 2	Homo sapiens	SINGLE PROTEIN	CHEMBL1146951	1	Scientific Literature	Bioorg. Med. Chem. Lett.	2006	None
CHEMBL205509		0	265.32	0	2.55	10	Cc1cc(C)c(/C=C2\C(=O)NN=C2c2ccccc2)[nH]1	IC50	'='	2700.0	nM	5.57			UO_0000065	20.99	0.38	3.02	9.73	False	CHEMBL866859	Inhibition of VEGFR2	B	BAO_0000357	single protein format	Homo sapiens	None	None	None	None	CHEMBL279	Vascular endothelial growth factor receptor 2	Homo sapiens	SINGLE PROTEIN	CHEMBL1146951	1	Scientific Literature	Bioorg. Med. Chem. Lett.	2006	None
CHEMBL373397		0	385.47	0	3.53	10	CCCn1c2ccc(N)cc2c2c3c(c4c(c21)CCc1nn(C)cc1-4)C(=O)NC3	IC50	'='	9.0	nM	8.05			UO_0000065	20.87	0.38	4.52	10.33	False	CHEMBL814076	Inhibition of VEGFR2	B	BAO_0000357	single protein format	Homo sapiens	None	None	None	None	CHEMBL279	Vascular endothelial growth factor receptor 2	Homo sapiens	SINGLE PROTEIN	CHEMBL1137253	1	Scientific Literature	Bioorg. Med. Chem. Lett.	2006	None
CHEMBL394465		0	385.48	0	3.27	2i	CN1CCN(c2ccc3nc(-c4n[nH]cc4/C=C/c4cccnc4)[nH]c3c2)CC1	IC50	'='	290.0	nM	6.54			UO_0000065	16.96	0.31	3.27	8.52	False	CHEMBL922908	Inhibition of VEGFR2	B	BAO_0000357	single protein format	None	None	None	None	None	CHEMBL279	Vascular endothelial growth factor receptor 2	Homo sapiens	SINGLE PROTEIN	CHEMBL1140656	1	Scientific Literature	Bioorg. Med. Chem. Lett.	2007	None
CHEMBL395393		0	342.36	0	3.40	2d	COc1ccc2nc(-c3n[nH]cc3/C=C/c3cncc(C#N)c3)[nH]c2c1	IC50	'='	1700.0	nM	5.77			UO_0000065	16.85	0.30	2.37	5.59	False	CHEMBL922908	Inhibition of VEGFR2	B	BAO_0000357	single protein format	None	None	None	None	None	CHEMBL279	Vascular endothelial growth factor receptor 2	Homo sapiens	SINGLE PROTEIN	CHEMBL1140656	1	Scientific Literature	Bioorg. Med. Chem. Lett.	2007	None
CHEMBL1093099		0	307.38	0	3.43	1	Nc1nc(N)c2c(n1)[nH]c1cccc(Sc3ccccc3)c12	IC50	'='	22600.0	nM	4.65			UO_0000065	15.11	0.29	1.22	4.96	True	CHEMBL1115350	Inhibition of VEGFR2 in human U251 cells by phosphotyrosine cell-based ELISA	B	BAO_0000219	cell-based format	Homo sapiens	None	None	U-251	None	CHEMBL279	Vascular endothelial growth factor receptor 2	Homo sapiens	SINGLE PROTEIN	CHEMBL1156263	1	Scientific Literature	J. Med. Chem.	2010	CHEMBL3307756
CHEMBL1093100		0	321.41	0	3.74	2	Cc1ccc(Sc2cccc3[nH]c4nc(N)nc(N)c4c23)cc1	IC50	'='	56300.0	nM	4.25			UO_0000065	13.22	0.25	0.51	4.54	False	CHEMBL1115350	Inhibition of VEGFR2 in human U251 cells by phosphotyrosine cell-based ELISA	B	BAO_0000219	cell-based format	Homo sapiens	None	None	U-251	None	CHEMBL279	Vascular endothelial growth factor receptor 2	Homo sapiens	SINGLE PROTEIN	CHEMBL1156263	1	Scientific Literature	J. Med. Chem.	2010	CHEMBL3307756
CHEMBL381786		0	361.83	0	4.99	7	O=C(Nc1ccc(Cl)cc1)c1ccccc1Cn1cnc2ccccc21	IC50	'>'	10000.0	nM				UO_0000065					False	CHEMBL866567	Inhibitory activity against VEGFR-2 using 2 uM ATP by HTRF assay	B	BAO_0000357	single protein format	Homo sapiens	None	None	None	None	CHEMBL279	Vascular endothelial growth factor receptor 2	Homo sapiens	SINGLE PROTEIN	CHEMBL1139022	1	Scientific Literature	Bioorg. Med. Chem. Lett.	2006	None
CHEMBL206388		0	395.29	1	6.25	6	O=C(Nc1ccc(Cl)cc1)c1ccccc1Cn1ccc2cc(Cl)ccc21	IC50	'>'	10000.0	nM				UO_0000065					False	CHEMBL866567	Inhibitory activity against VEGFR-2 using 2 uM ATP by HTRF assay	B	BAO_0000357	single protein format	Homo sapiens	None	None	None	None	CHEMBL279	Vascular endothelial growth factor receptor 2	Homo sapiens	SINGLE PROTEIN	CHEMBL1139022	1	Scientific Literature	Bioorg. Med. Chem. Lett.	2006	None
CHEMBL153843		0	371.36	0	4.96	C	O=C(Nc1cccc(C(F)(F)F)c1)c1ccccc1NCc1ccncc1	IC50	'='	32.0	nM	7.50			UO_0000065	20.18	0.38	2.53	13.87	True	CHEMBL866567	Inhibitory activity against VEGFR-2 using 2 uM ATP by HTRF assay	B	BAO_0000357	single protein format	Homo sapiens	None	None	None	None	CHEMBL279	Vascular endothelial growth factor receptor 2	Homo sapiens	SINGLE PROTEIN	CHEMBL1139022	1	Scientific Literature	Bioorg. Med. Chem. Lett.	2006	None
CHEMBL465792		0	437.51	1	5.61	7	CNc1nccc(-c2cccnc2Oc2ccc(Nc3nc4ccccc4[nH]3)c(C)c2C)n1	IC50	'>'	25000.0	nM				UO_0000065					False	CHEMBL1029839	Inhibition of KDR	B	BAO_0000357	single protein format	None	None	None	None	None	CHEMBL279	Vascular endothelial growth factor receptor 2	Homo sapiens	SINGLE PROTEIN	CHEMBL1154530	1	Scientific Literature	Bioorg. Med. Chem. Lett.	2009	None
CHEMBL205649		0	362.82	0	4.96	43	O=C(Oc1ccc(Cl)cc1)c1ccccc1Cn1ccc2cnccc21	Activity						Not Determined						False	CHEMBL866567	Inhibitory activity against VEGFR-2 using 2 uM ATP by HTRF assay	B	BAO_0000357	single protein format	Homo sapiens	None	None	None	None	CHEMBL279	Vascular endothelial growth factor receptor 2	Homo sapiens	SINGLE PROTEIN	CHEMBL1139022	1	Scientific Literature	Bioorg. Med. Chem. Lett.	2006	None
CHEMBL206267		0	439.48	1	5.01	30	Cn1cnc(NCc2ccncc2)c1-c1nnc(Nc2ccc(Oc3ccccc3)cc2)o1	IC50						Not Determined						False	CHEMBL862191	Inhibition of VEGFR2 in 293 adenovirus transfected kidney cells by cell-based ELISA assay	B	BAO_0000219	cell-based format	Homo sapiens	None	None	kidney	None	CHEMBL279	Vascular endothelial growth factor receptor 2	Homo sapiens	SINGLE PROTEIN	CHEMBL1139649	1	Scientific Literature	Bioorg. Med. Chem. Lett.	2006	None
CHEMBL111364		0	404.51	1	6.17	ML_3403	CSc1nc(-c2ccc(F)cc2)c(-c2ccnc(NC(C)c3ccccc3)c2)[nH]1	Residual Activity	'='	109.0	%				UO_0000187					False	CHEMBL2219237	Millipore: Percentage of residual kinase activity of KDR at 1uM relative to control. Control inhibitor: Staurosporine at 10.0uM. Buffer: 8 mM MOPS pH 7.0, 0.2 mM EDTA	B	BAO_0000357	single protein format	Homo sapiens	None	None	None	None	CHEMBL279	Vascular endothelial growth factor receptor 2	Homo sapiens	SINGLE PROTEIN	CHEMBL2218924	1	Scientific Literature	Biochem. J.	2013	None
CHEMBL203644		0	355.76	0	3.52	EGFR_ErbB_2_ErbB_4_Inhibitor	CC#CC(=O)Nc1cc2c(Nc3ccc(F)c(Cl)c3)ncnc2cn1	Residual Activity	'='	86.0	%				UO_0000187					False	CHEMBL2219238	Millipore: Percentage of residual kinase activity of KDR at 10uM relative to control. Control inhibitor: Staurosporine at 10.0uM. Buffer: 8 mM MOPS pH 7.0, 0.2 mM EDTA	B	BAO_0000357	single protein format	Homo sapiens	None	None	None	None	CHEMBL279	Vascular endothelial growth factor receptor 2	Homo sapiens	SINGLE PROTEIN	CHEMBL2218924	1	Scientific Literature	Biochem. J.	2013	None
CHEMBL377193		0	292.29	0	3.29	Flt_3_Inhibitor_II	O=C(c1cc2cc(O)ccc2[nH]1)c1cc2cc(O)ccc2[nH]1	Residual Activity	'='	3.0	%				UO_0000187					False	CHEMBL2219238	Millipore: Percentage of residual kinase activity of KDR at 10uM relative to control. Control inhibitor: Staurosporine at 10.0uM. Buffer: 8 mM MOPS pH 7.0, 0.2 mM EDTA	B	BAO_0000357	single protein format	Homo sapiens	None	None	None	None	CHEMBL279	Vascular endothelial growth factor receptor 2	Homo sapiens	SINGLE PROTEIN	CHEMBL2218924	1	Scientific Literature	Biochem. J.	2013	None
CHEMBL98350	LY-294002	0	307.35	0	3.30	LY-294002	O=c1cc(N2CCOCC2)oc2c(-c3ccccc3)cccc12	Residual Activity	'='	84.0	%				UO_0000187					False	CHEMBL2219238	Millipore: Percentage of residual kinase activity of KDR at 10uM relative to control. Control inhibitor: Staurosporine at 10.0uM. Buffer: 8 mM MOPS pH 7.0, 0.2 mM EDTA	B	BAO_0000357	single protein format	Homo sapiens	None	None	None	None	CHEMBL279	Vascular endothelial growth factor receptor 2	Homo sapiens	SINGLE PROTEIN	CHEMBL2218924	1	Scientific Literature	Biochem. J.	2013	None
CHEMBL2218932		0	340.59	0	4.85	PKR_Inhibitor_Negative_Control	O=C1Nc2ccc(Cl)cc2/C1=C/c1cc(Cl)c(O)c(Cl)c1	Residual Activity	'='	1.0	%				UO_0000187					False	CHEMBL2219238	Millipore: Percentage of residual kinase activity of KDR at 10uM relative to control. Control inhibitor: Staurosporine at 10.0uM. Buffer: 8 mM MOPS pH 7.0, 0.2 mM EDTA	B	BAO_0000357	single protein format	Homo sapiens	None	None	None	None	CHEMBL279	Vascular endothelial growth factor receptor 2	Homo sapiens	SINGLE PROTEIN	CHEMBL2218924	1	Scientific Literature	Biochem. J.	2013	None
CHEMBL234655		0	565.41	1	3.87	36	O=C(NCCCN1CCCC1=O)c1cnccc1Nc1nc(-c2cc(Br)ccc2F)nc2nccnc12	IC50	'='	140.0	nM	6.85			UO_0000065	12.12	0.25	2.98	5.44	False	CHEMBL897423	Inhibition of human VEGFR2	B	BAO_0000357	single protein format	Homo sapiens	None	None	None	None	CHEMBL279	Vascular endothelial growth factor receptor 2	Homo sapiens	SINGLE PROTEIN	CHEMBL1148862	1	Scientific Literature	Bioorg. Med. Chem. Lett.	2007	None
CHEMBL390186		0	355.40	0	3.77	9i	N#Cc1cnc(Nc2ccc(CCO)cc2)nc1-c1cc2ccccc2[nH]1	IC50	'='	1400.0	nM	5.85			UO_0000065	16.47	0.30	2.08	6.00	False	CHEMBL894745	Inhibition of VEGFR2 activity	B	BAO_0000357	single protein format	Homo sapiens	None	None	None	None	CHEMBL279	Vascular endothelial growth factor receptor 2	Homo sapiens	SINGLE PROTEIN	CHEMBL1148688	1	Scientific Literature	Bioorg. Med. Chem. Lett.	2007	None
CHEMBL245174		0	322.39	0	3.36	9b	N#Cc1cnc(Nc2ccc(CCO)cc2)nc1-c1cccs1	IC50	'='	82.0	nM	7.09			UO_0000065	21.98	0.42	3.73	8.66	False	CHEMBL894745	Inhibition of VEGFR2 activity	B	BAO_0000357	single protein format	Homo sapiens	None	None	None	None	CHEMBL279	Vascular endothelial growth factor receptor 2	Homo sapiens	SINGLE PROTEIN	CHEMBL1148688	1	Scientific Literature	Bioorg. Med. Chem. Lett.	2007	None
CHEMBL390468		0	306.76	0	4.41	2n	N#Cc1cnc(Nc2ccccc2Cl)nc1-c1ccccc1	IC50	'>'	10000.0	nM				UO_0000065					False	CHEMBL894745	Inhibition of VEGFR2 activity	B	BAO_0000357	single protein format	Homo sapiens	None	None	None	None	CHEMBL279	Vascular endothelial growth factor receptor 2	Homo sapiens	SINGLE PROTEIN	CHEMBL1148688	1	Scientific Literature	Bioorg. Med. Chem. Lett.	2007	None
CHEMBL233874		0	286.34	0	4.07	2j	Cc1ccc(Nc2ncc(C#N)c(-c3ccccc3)n2)cc1	IC50	'='	1000.0	nM	6.00			UO_0000065	20.95	0.37	1.93	9.74	False	CHEMBL894745	Inhibition of VEGFR2 activity	B	BAO_0000357	single protein format	Homo sapiens	None	None	None	None	CHEMBL279	Vascular endothelial growth factor receptor 2	Homo sapiens	SINGLE PROTEIN	CHEMBL1148688	1	Scientific Literature	Bioorg. Med. Chem. Lett.	2007	None
CHEMBL452679		0	1221.60	None	None	GU40E	CC(C)CN(CC(=O)N(CCCCN)CC(=O)N(CCCCN)CC(N)=O)C(=O)CN(CCCCN)C(=O)CN(CC(C)C)C(=O)CN(CCCCN)C(=O)CN(Cc1ccco1)C(=O)CN(CCCCN)C(=O)CNCCc1c[nH]c2ccccc12	Activity						Active						False	CHEMBL956465	Displacement of GU40C-FITC form human recombinant VEGFR2 extracellular domain by ELISA like binding assay	B	BAO_0000357	single protein format	Homo sapiens	None	None	None	None	CHEMBL279	Vascular endothelial growth factor receptor 2	Homo sapiens	SINGLE PROTEIN	CHEMBL1150420	1	Scientific Literature	Bioorg. Med. Chem.	2008	None
CHEMBL307982		0	344.42	1	5.05	5	CC(C)n1cc(-c2ccc(Oc3ccccc3)cc2)c2c(N)ncnc21	IC50	'='	430.0	nM	6.37			UO_0000065	18.48	0.33	1.32	9.65	False	CHEMBL817617	Inhibition of Vascular endothelial growth factor receptor 2 at 5 uM ATP	B	BAO_0000357	single protein format	Homo sapiens	None	None	None	None	CHEMBL279	Vascular endothelial growth factor receptor 2	Homo sapiens	SINGLE PROTEIN	CHEMBL1132739	1	Scientific Literature	Bioorg. Med. Chem. Lett.	2000	None
CHEMBL410130		0	358.40	1	5.03	27	Cc1cccc(NC(=O)Nc2ccc(-c3cccc4onc(N)c34)cc2)c1	IC50	'='	7.0	nM	8.15			UO_0000065	22.75	0.41	3.12	8.75	False	CHEMBL949290	Inhibition of KDR by HTRF assay	B	BAO_0000357	single protein format	None	None	None	None	None	CHEMBL279	Vascular endothelial growth factor receptor 2	Homo sapiens	SINGLE PROTEIN	CHEMBL1142358	1	Scientific Literature	J. Med. Chem.	2008	None
CHEMBL272425		0	428.44	1	6.21	19	Nc1nsc2cccc(-c3ccc(NC(=O)Nc4cccc(C(F)(F)F)c4)cc3)c12	IC50	'='	247.0	nM	6.61			UO_0000065	15.42	0.30	0.40	8.26	False	CHEMBL949290	Inhibition of KDR by HTRF assay	B	BAO_0000357	single protein format	None	None	None	None	None	CHEMBL279	Vascular endothelial growth factor receptor 2	Homo sapiens	SINGLE PROTEIN	CHEMBL1142358	1	Scientific Literature	J. Med. Chem.	2008	None
CHEMBL245376		0	362.36	0	3.49	3d	CCNCc1cncc(/C=C/c2c[nH]nc2-c2nc(C(F)(F)F)c[nH]2)c1	IC50	'='	10000.0	nM	5.00			UO_0000065	13.80	0.26	1.51	6.08	False	CHEMBL922908	Inhibition of VEGFR2	B	BAO_0000357	single protein format	None	None	None	None	None	CHEMBL279	Vascular endothelial growth factor receptor 2	Homo sapiens	SINGLE PROTEIN	CHEMBL1140656	1	Scientific Literature	Bioorg. Med. Chem. Lett.	2007	None
CHEMBL477563		0	423.50	0	2.83	12g	Cc1nc2cc(N(C)c3ccnc(Nc4cccc(S(N)(=O)=O)c4)n3)ccc2n1C	IC50	'='	17.0	nM	7.77			UO_0000065	18.35	0.35	4.94	6.53	False	CHEMBL983779	Inhibition of human VEGFR2-mediated proliferation of HUVEC	B	BAO_0000357	single protein format	Homo sapiens	None	None	None	None	CHEMBL279	Vascular endothelial growth factor receptor 2	Homo sapiens	SINGLE PROTEIN	CHEMBL1155848	1	Scientific Literature	J. Med. Chem.	2008	None
CHEMBL477772	PAZOPANIB	4	437.53	0	3.14	13	Cc1ccc(Nc2nccc(N(C)c3ccc4c(C)n(C)nc4c3)n2)cc1S(N)(=O)=O	IC50	'='	30.0	nM	7.52			UO_0000065	17.19	0.33	4.38	6.32	True	CHEMBL981072	Inhibition of human recombinant VEGFR2	B	BAO_0000357	single protein format	Homo sapiens	None	None	None	None	CHEMBL279	Vascular endothelial growth factor receptor 2	Homo sapiens	SINGLE PROTEIN	CHEMBL1155848	1	Scientific Literature	J. Med. Chem.	2008	None
CHEMBL401876		0	441.54	0	4.49	34	CO/N=C(\C)c1ccc2c(c1)c1c3c(c4c(c1n2C(C)C)CCc1nn(C)cc1-4)C(=O)NC3	IC50						Not Determined						False	CHEMBL929874	Inhibition of VEGF-stimulated VEGFR2 autophosphorylation in HUVEC cells at 50 nM relative to control	B	BAO_0000219	cell-based format	Homo sapiens	None	None	HUVEC	None	CHEMBL279	Vascular endothelial growth factor receptor 2	Homo sapiens	SINGLE PROTEIN	CHEMBL1141537	1	Scientific Literature	Bioorg. Med. Chem. Lett.	2008	CHEMBL3307501
CHEMBL255283		0	427.51	0	3.93	32	CCn1c2ccc(/C(C)=N/OC)cc2c2c3c(c4c(c21)CCc1nn(C)cc1-4)C(=O)NC3	IC50						Not Determined						False	CHEMBL929874	Inhibition of VEGF-stimulated VEGFR2 autophosphorylation in HUVEC cells at 50 nM relative to control	B	BAO_0000219	cell-based format	Homo sapiens	None	None	HUVEC	None	CHEMBL279	Vascular endothelial growth factor receptor 2	Homo sapiens	SINGLE PROTEIN	CHEMBL1141537	1	Scientific Literature	Bioorg. Med. Chem. Lett.	2008	CHEMBL3307501
CHEMBL428433		0	469.59	0	4.95	37	CCO/N=C(\C)c1ccc2c(c1)c1c3c(c4c(c1n2CC(C)C)CCc1nn(C)cc1-4)C(=O)NC3	IC50	'='	4.0	nM	8.40			UO_0000065	17.88	0.33	3.45	11.44	False	CHEMBL929874	Inhibition of VEGF-stimulated VEGFR2 autophosphorylation in HUVEC cells at 50 nM relative to control	B	BAO_0000219	cell-based format	Homo sapiens	None	None	HUVEC	None	CHEMBL279	Vascular endothelial growth factor receptor 2	Homo sapiens	SINGLE PROTEIN	CHEMBL1141537	1	Scientific Literature	Bioorg. Med. Chem. Lett.	2008	CHEMBL3307501
CHEMBL2218935		0	365.50	1	5.03	Flt_3_Inhibitor_III	c1ccc(-c2cnc(Nc3ccc(OCCN4CCCC4)cc3)s2)cc1	Residual Activity	'='	4.0	%				UO_0000187					False	CHEMBL2219238	Millipore: Percentage of residual kinase activity of KDR at 10uM relative to control. Control inhibitor: Staurosporine at 10.0uM. Buffer: 8 mM MOPS pH 7.0, 0.2 mM EDTA	B	BAO_0000357	single protein format	Homo sapiens	None	None	None	None	CHEMBL279	Vascular endothelial growth factor receptor 2	Homo sapiens	SINGLE PROTEIN	CHEMBL2218924	1	Scientific Literature	Biochem. J.	2013	None
CHEMBL404941		0	311.34	0	3.21	SU5607	COc1cc(OC)c(/C=C2\C(=O)Nc3ccccc32)c(OC)c1	Residual Activity	'='	91.0	%				UO_0000187					False	CHEMBL2219238	Millipore: Percentage of residual kinase activity of KDR at 10uM relative to control. Control inhibitor: Staurosporine at 10.0uM. Buffer: 8 mM MOPS pH 7.0, 0.2 mM EDTA	B	BAO_0000357	single protein format	Homo sapiens	None	None	None	None	CHEMBL279	Vascular endothelial growth factor receptor 2	Homo sapiens	SINGLE PROTEIN	CHEMBL2218924	1	Scientific Literature	Biochem. J.	2013	None
CHEMBL1076555		0	302.79	0	4.91	SKI_II	Oc1ccc(Nc2nc(-c3ccc(Cl)cc3)cs2)cc1	Residual Activity	'='	92.0	%				UO_0000187					False	CHEMBL2219238	Millipore: Percentage of residual kinase activity of KDR at 10uM relative to control. Control inhibitor: Staurosporine at 10.0uM. Buffer: 8 mM MOPS pH 7.0, 0.2 mM EDTA	B	BAO_0000357	single protein format	Homo sapiens	None	None	None	None	CHEMBL279	Vascular endothelial growth factor receptor 2	Homo sapiens	SINGLE PROTEIN	CHEMBL2218924	1	Scientific Literature	Biochem. J.	2013	None
CHEMBL410456		0	398.42	0	3.68	D4476	NC(=O)c1ccc(-c2nc(-c3ccc4c(c3)OCCO4)c(-c3ccccn3)[nH]2)cc1	Residual Activity	'='	81.0	%				UO_0000187					False	CHEMBL2219238	Millipore: Percentage of residual kinase activity of KDR at 10uM relative to control. Control inhibitor: Staurosporine at 10.0uM. Buffer: 8 mM MOPS pH 7.0, 0.2 mM EDTA	B	BAO_0000357	single protein format	Homo sapiens	None	None	None	None	CHEMBL279	Vascular endothelial growth factor receptor 2	Homo sapiens	SINGLE PROTEIN	CHEMBL2218924	1	Scientific Literature	Biochem. J.	2013	None
CHEMBL257789		0	399.45	0	3.43	23	CO/N=C(\C)c1ccc2[nH]c3c4c(c5c(c3c2c1)CNC5=O)-c1cn(C)nc1CC4	IC50	'='	1.0	nM	9.00			UO_0000065	22.53	0.41	5.57	10.68	False	CHEMBL929873	Inhibition of human recombinant VEGFR2 by HTRF assay	B	BAO_0000357	single protein format	Homo sapiens	None	None	None	None	CHEMBL279	Vascular endothelial growth factor receptor 2	Homo sapiens	SINGLE PROTEIN	CHEMBL1141537	1	Scientific Literature	Bioorg. Med. Chem. Lett.	2008	None
CHEMBL258015		0	455.56	0	4.56	35	CO/N=C(\C)c1ccc2c(c1)c1c3c(c4c(c1n2CC(C)C)CCc1nn(C)cc1-4)C(=O)NC3	IC50	'='	4.0	nM	8.40			UO_0000065	18.43	0.34	3.84	11.44	False	CHEMBL929874	Inhibition of VEGF-stimulated VEGFR2 autophosphorylation in HUVEC cells at 50 nM relative to control	B	BAO_0000219	cell-based format	Homo sapiens	None	None	HUVEC	None	CHEMBL279	Vascular endothelial growth factor receptor 2	Homo sapiens	SINGLE PROTEIN	CHEMBL1141537	1	Scientific Literature	Bioorg. Med. Chem. Lett.	2008	CHEMBL3307501
CHEMBL269894		0	374.40	0	4.73	28	COc1cccc(NC(=O)Nc2ccc(-c3cccc4onc(N)c34)cc2)c1	IC50	'='	17.0	nM	7.77			UO_0000065	20.75	0.38	3.04	7.59	False	CHEMBL949290	Inhibition of KDR by HTRF assay	B	BAO_0000357	single protein format	None	None	None	None	None	CHEMBL279	Vascular endothelial growth factor receptor 2	Homo sapiens	SINGLE PROTEIN	CHEMBL1142358	1	Scientific Literature	J. Med. Chem.	2008	None
CHEMBL410504		0	362.36	0	4.86	24	Nc1noc2cccc(-c3ccc(NC(=O)Nc4ccccc4F)cc3)c12	IC50	'='	318.0	nM	6.50			UO_0000065	17.93	0.33	1.64	6.97	False	CHEMBL949290	Inhibition of KDR by HTRF assay	B	BAO_0000357	single protein format	None	None	None	None	None	CHEMBL279	Vascular endothelial growth factor receptor 2	Homo sapiens	SINGLE PROTEIN	CHEMBL1142358	1	Scientific Literature	J. Med. Chem.	2008	None
CHEMBL253881		0	535.56	1	3.61	10j	NC1CCN(Cc2ccn3ncnc(Oc4ccc(NC(=O)NC(=O)Cc5ccc(F)cc5)cc4F)c23)CC1	IC50	'>'	5000.0	nM				UO_0000065					False	CHEMBL928648	Inhibition of VEGFR2	B	BAO_0000357	single protein format	None	None	None	None	None	CHEMBL279	Vascular endothelial growth factor receptor 2	Homo sapiens	SINGLE PROTEIN	CHEMBL1141528	1	Scientific Literature	Bioorg. Med. Chem. Lett.	2008	None
CHEMBL225311		0	507.66	1	4.24	69	CN1CCN(Cc2ccc3c(c2)Cc2c(-c4csc(C#CCNC(=O)c5ccccc5)c4)n[nH]c2-3)CC1	IC50	'='	3.0	nM	8.52			UO_0000065	16.79	0.31	4.28	13.26	False	CHEMBL914744	Inhibition of human KDR kinase by HTRF assay	B	BAO_0000357	single protein format	Homo sapiens	None	None	None	None	CHEMBL279	Vascular endothelial growth factor receptor 2	Homo sapiens	SINGLE PROTEIN	CHEMBL1147155	1	Scientific Literature	J. Med. Chem.	2007	None
CHEMBL224497		0	508.69	2	5.50	65	Cc1ccc(OCC#Cc2cc(-c3n[nH]c4c3Cc3cc(CN5CCN(C)CC5)ccc3-4)cs2)cc1C	IC50	'='	33.0	nM	7.48			UO_0000065	14.71	0.28	1.98	16.85	False	CHEMBL914744	Inhibition of human KDR kinase by HTRF assay	B	BAO_0000357	single protein format	Homo sapiens	None	None	None	None	CHEMBL279	Vascular endothelial growth factor receptor 2	Homo sapiens	SINGLE PROTEIN	CHEMBL1147155	1	Scientific Literature	J. Med. Chem.	2007	None
CHEMBL359316		0	440.54	1	5.09	34	CCOC(C)c1ccc2c(c1)c1c3c(c4c(c1n2CCCO)Cc1ccccc1-4)C(=O)NC3	IC50	'='	240.0	nM	6.62			UO_0000065	15.03	0.27	1.53	10.43	False	CHEMBL817492	In vitro inhibitory concentration against human vascular endothelial growth factor receptor 2	B	BAO_0000357	single protein format	None	None	None	None	None	CHEMBL279	Vascular endothelial growth factor receptor 2	Homo sapiens	SINGLE PROTEIN	CHEMBL1145920	1	Scientific Literature	J. Med. Chem.	2003	None
CHEMBL223998		0	478.67	1	5.44	67	CN1CCN(Cc2ccc3c(c2)Cc2c(-c4csc(C#CCCc5ccccc5)c4)n[nH]c2-3)CC1	IC50	'='	48.0	nM	7.32			UO_0000065	15.29	0.29	1.88	20.82	False	CHEMBL914744	Inhibition of human KDR kinase by HTRF assay	B	BAO_0000357	single protein format	Homo sapiens	None	None	None	None	CHEMBL279	Vascular endothelial growth factor receptor 2	Homo sapiens	SINGLE PROTEIN	CHEMBL1147155	1	Scientific Literature	J. Med. Chem.	2007	None
CHEMBL214161		0	512.68	2	5.09	3	Cc1cccc(NC(=O)NCc2ccc(-c3n[nH]c4c3Cc3ccc(CN5CCN(C)CC5)cc3-4)s2)c1	IC50	'='	48.0	nM	7.32			UO_0000065	14.28	0.27	2.23	9.59	False	CHEMBL914744	Inhibition of human KDR kinase by HTRF assay	B	BAO_0000357	single protein format	Homo sapiens	None	None	None	None	CHEMBL279	Vascular endothelial growth factor receptor 2	Homo sapiens	SINGLE PROTEIN	CHEMBL1147155	1	Scientific Literature	J. Med. Chem.	2007	None
CHEMBL1094783		0	448.15	1	6.36	18	Clc1ccc(Cc2cc3c(Nc4cccc(Br)c4)ncnc3[nH]2)c(Cl)c1	IC50	'>'	300000.0	nM		Outside typical range		UO_0000065					False	CHEMBL1112816	Inhibition of VEGFR2 phosphorylation in human U251 cells after 10 mins by FLISA	B	BAO_0000219	cell-based format	Homo sapiens	None	None	U-251	None	CHEMBL279	Vascular endothelial growth factor receptor 2	Homo sapiens	SINGLE PROTEIN	CHEMBL1157126	1	Scientific Literature	Bioorg. Med. Chem.	2010	CHEMBL3307756
CHEMBL373693		0	301.38	0	1.99	17	N#Cc1cnc(Nc2cc(CN3CCOCC3)ccn2)s1	IC50	'='	43.0	nM	7.37			UO_0000065					False	CHEMBL912804	Inhibition of VEGF-induced KDR autophosphorylation expressed in HEK293 cells	F	BAO_0000219	cell-based format	Homo sapiens	None	None	HEK293	None	CHEMBL279	Vascular endothelial growth factor receptor 2	Homo sapiens	SINGLE PROTEIN	CHEMBL1149259	1	Scientific Literature	J. Med. Chem.	2004	CHEMBL3307715
CHEMBL450622		0	402.45	0	4.51	9c	COc1cccc(-c2ccc3c(c2)NC(=O)/C3=C\c2[nH]cc(C)c2CCC(=O)O)c1	IC50	'='	28300.0	nM	4.55			UO_0000065	11.30	0.21	0.04	4.98	False	CHEMBL816967	Inhibitory activity against Vascular endothelial growth factor receptor 2	B	BAO_0000357	single protein format	None	None	None	None	None	CHEMBL279	Vascular endothelial growth factor receptor 2	Homo sapiens	SINGLE PROTEIN	CHEMBL1132535	1	Scientific Literature	J. Med. Chem.	1999	None
CHEMBL1094782		0	439.31	1	5.07	17	COc1ccc(OC)c(Cc2cc3c(Nc4cccc(Br)c4)ncnc3[nH]2)c1	Ratio IC50	'>'	16.0										False	CHEMBL1112826	Ratio of compound IC50 to semaxanib IC50 for VEGFR2 phosphorylation in human U251 cells	B	BAO_0000219	cell-based format	Homo sapiens	None	None	U-251	None	CHEMBL279	Vascular endothelial growth factor receptor 2	Homo sapiens	SINGLE PROTEIN	CHEMBL1157126	1	Scientific Literature	Bioorg. Med. Chem.	2010	CHEMBL3307756
CHEMBL1096771		0	314.39	0	4.34	19a	Nc1ccccc1Nc1ccc2c(c1)Cc1ccccc1C(=O)C2	Inhibition						Not Active						False	CHEMBL1108247	Inhibition of VGFR2 at 10 uM	B	BAO_0000357	single protein format	None	None	None	None	None	CHEMBL279	Vascular endothelial growth factor receptor 2	Homo sapiens	SINGLE PROTEIN	CHEMBL1157789	1	Scientific Literature	Bioorg. Med. Chem. Lett.	2010	None
CHEMBL1097087		0	314.39	0	4.34	20a	Nc1ccccc1Nc1ccc2c(c1)CC(=O)c1ccccc1C2	Inhibition						Not Active						False	CHEMBL1108247	Inhibition of VGFR2 at 10 uM	B	BAO_0000357	single protein format	None	None	None	None	None	CHEMBL279	Vascular endothelial growth factor receptor 2	Homo sapiens	SINGLE PROTEIN	CHEMBL1157789	1	Scientific Literature	Bioorg. Med. Chem. Lett.	2010	None
CHEMBL149636		0	442.58	1	5.24	29	CCSCc1ccc2c(c1)c1c3c(c4c(c1n2CCCO)Cc1ccccc1-4)C(=O)NC3	IC50	'='	21.0	nM	7.68			UO_0000065	17.35	0.33	2.44	14.15	False	CHEMBL817492	In vitro inhibitory concentration against human vascular endothelial growth factor receptor 2	B	BAO_0000357	single protein format	None	None	None	None	None	CHEMBL279	Vascular endothelial growth factor receptor 2	Homo sapiens	SINGLE PROTEIN	CHEMBL1145920	1	Scientific Literature	J. Med. Chem.	2003	None
CHEMBL385937		0	422.41	1	5.46	1	Cc1ccc(C(=O)Nc2cccc(C(F)(F)F)c2)cc1-c1ccc2nc(N)ncc2c1	IC50	'='	2.0	nM	8.70			UO_0000065	20.59	0.38	3.24	10.75	True	CHEMBL948989	Inhibition of KDR	B	BAO_0000357	single protein format	None	None	None	None	None	CHEMBL279	Vascular endothelial growth factor receptor 2	Homo sapiens	SINGLE PROTEIN	CHEMBL1142332	1	Scientific Literature	Bioorg. Med. Chem. Lett.	2008	None
CHEMBL330621		0	267.36	0	4.26	12	Cc1ccc(Nc2ncc(-c3ccccc3)s2)nc1	IC50	'='	19.0	nM	7.72			UO_0000065	28.88	0.56	3.46	20.42	False	CHEMBL812621	Inhibitory activity towards vascular endothelial growth factor receptor 2	B	BAO_0000357	single protein format	None	None	None	None	None	CHEMBL279	Vascular endothelial growth factor receptor 2	Homo sapiens	SINGLE PROTEIN	CHEMBL1146769	1	Scientific Literature	Bioorg. Med. Chem. Lett.	2004	None
CHEMBL231824		0	451.58	0	4.95	14c	CCc1nccn1CCc1ccc(Nc2ncc(C#N)c(-c3ccc(C(C)(C)N)cc3)n2)cc1	IC50	'='	94.0	nM	7.03			UO_0000065	15.56	0.28	2.08	6.66	False	CHEMBL894745	Inhibition of VEGFR2 activity	B	BAO_0000357	single protein format	Homo sapiens	None	None	None	None	CHEMBL279	Vascular endothelial growth factor receptor 2	Homo sapiens	SINGLE PROTEIN	CHEMBL1148688	1	Scientific Literature	Bioorg. Med. Chem. Lett.	2007	None
CHEMBL233877		0	306.76	0	4.41	2o	N#Cc1cnc(Nc2ccc(Cl)cc2)nc1-c1ccccc1	IC50	'>'	10000.0	nM				UO_0000065					False	CHEMBL894745	Inhibition of VEGFR2 activity	B	BAO_0000357	single protein format	Homo sapiens	None	None	None	None	CHEMBL279	Vascular endothelial growth factor receptor 2	Homo sapiens	SINGLE PROTEIN	CHEMBL1148688	1	Scientific Literature	Bioorg. Med. Chem. Lett.	2007	None
CHEMBL233875		0	312.34	0	3.64	2l	N#Cc1cnc(Nc2nc3ccccc3[nH]2)nc1-c1ccccc1	IC50	'='	10000.0	nM	5.00			UO_0000065	16.01	0.28	1.36	5.54	False	CHEMBL894745	Inhibition of VEGFR2 activity	B	BAO_0000357	single protein format	Homo sapiens	None	None	None	None	CHEMBL279	Vascular endothelial growth factor receptor 2	Homo sapiens	SINGLE PROTEIN	CHEMBL1148688	1	Scientific Literature	Bioorg. Med. Chem. Lett.	2007	None
CHEMBL387829		0	385.47	0	4.36	2b	COc1cc(Nc2ncc(C#N)c(-c3ccccc3)n2)ccc1CN1CCCC1	IC50	'='	91.0	nM	7.04			UO_0000065	18.27	0.33	2.68	9.51	False	CHEMBL894745	Inhibition of VEGFR2 activity	B	BAO_0000357	single protein format	Homo sapiens	None	None	None	None	CHEMBL279	Vascular endothelial growth factor receptor 2	Homo sapiens	SINGLE PROTEIN	CHEMBL1148688	1	Scientific Literature	Bioorg. Med. Chem. Lett.	2007	None
CHEMBL556140		0	607.70	2	6.78	7	CCN1CCN(Cc2ccc(NC(=O)c3ccc(C)c(NC(=O)c4cncc(-c5cccs5)c4)c3)cc2C(F)(F)F)CC1	EC50	'<'	500.0	nM				UO_0000065					False	CHEMBL1059977	Inhibition of Tel fused KDR expressed in mouse BA/F3 cells	B	BAO_0000219	cell-based format	None	None	None	BaF3	None	CHEMBL279	Vascular endothelial growth factor receptor 2	Homo sapiens	SINGLE PROTEIN	CHEMBL1154011	1	Scientific Literature	Bioorg. Med. Chem. Lett.	2009	CHEMBL3307634
CHEMBL328029		0	264.33	0	3.39	4a	O=C1Nc2ccccc2/C1=C/c1cc2c([nH]1)CCCC2	IC50	'='	480.0	nM	6.32			UO_0000065	23.90	0.43	2.93	14.08	False	CHEMBL812787	Evaluated for inhibitory activity towards tyrosine kinase Vascular endothelial growth factor receptor 2	B	BAO_0000357	single protein format	None	None	None	None	None	CHEMBL279	Vascular endothelial growth factor receptor 2	Homo sapiens	SINGLE PROTEIN	CHEMBL1133768	1	Scientific Literature	J. Med. Chem.	2000	None
CHEMBL941	IMATINIB	4	493.62	0	4.59	1	Cc1ccc(NC(=O)c2ccc(CN3CCN(C)CC3)cc2)cc1Nc1nccc(-c2cccnc2)n1	Kd						Not Active						False	CHEMBL860900	Average Binding Constant for VEGFR2; NA=Not Active at 10 uM	B	BAO_0000357	single protein format	Homo sapiens	None	None	None	None	CHEMBL279	Vascular endothelial growth factor receptor 2	Homo sapiens	SINGLE PROTEIN	CHEMBL1144455	1	Scientific Literature	Nat. Biotechnol.	2005	None
CHEMBL69868		0	384.48	1	5.90	4	Cc1c(-c2ccc(Oc3ccccc3)cc2)c2c(N)ncnc2n1C1CCCC1	IC50	'='	3350.0	nM	5.47			UO_0000065	14.24	0.26	-0.43	8.30	False	CHEMBL817790	Inhibitory activity against vascular endothelial growth factor receptor 2 (VEGFR2) at a concentration of 5 uM ATP.	B	BAO_0000357	single protein format	None	None	None	None	None	CHEMBL279	Vascular endothelial growth factor receptor 2	Homo sapiens	SINGLE PROTEIN	CHEMBL1132740	1	Scientific Literature	Bioorg. Med. Chem. Lett.	2000	None
CHEMBL399438		0	460.58	1	5.57	35	N#Cc1cnc2cc(-c3ccc(CN4CCOCC4)cc3)ccc2c1N[C@@H]1C[C@H]1c1ccccc1	Ki	'='	170.0	nM	6.77			UO_0000065	14.70	0.26	1.20	11.06	False	CHEMBL923926	Inhibition of KDR	B	BAO_0000357	single protein format	None	None	None	None	None	CHEMBL279	Vascular endothelial growth factor receptor 2	Homo sapiens	SINGLE PROTEIN	CHEMBL1140464	1	Scientific Literature	Bioorg. Med. Chem. Lett.	2007	None
CHEMBL1085293		0	456.55	0	3.77	7o	Cn1cc2c(n1)CCc1c-2c2c(c3c4cc(C5CCCCO5)ccc4n(CCO)c13)CNC2=O	IC50	'<'	50.0	nM				UO_0000065					False	CHEMBL1119626	Inhibition of VEGF-stimulated VEGFR2 autophosphorylation in HUVEC	B	BAO_0000357	single protein format	Homo sapiens	None	None	HUVEC	None	CHEMBL279	Vascular endothelial growth factor receptor 2	Homo sapiens	SINGLE PROTEIN	CHEMBL1155474	1	Scientific Literature	Bioorg. Med. Chem. Lett.	2010	CHEMBL3307501
CHEMBL319347		0	241.20	0	-1.41	37	COC1=CC(=O)C(N[C@@H](CO)C(=O)O)=CC1=O	IC50	'='	8000.0	nM	5.10			UO_0000065	21.13	0.41	6.51	4.51	False	CHEMBL820701	Inhibition of Vascular endothelial growth factor receptor 2	B	BAO_0000357	single protein format	None	None	None	None	None	CHEMBL279	Vascular endothelial growth factor receptor 2	Homo sapiens	SINGLE PROTEIN	CHEMBL1145828	1	Scientific Literature	J. Med. Chem.	2003	None
CHEMBL234625		0	391.91	1	5.13	9f	CN(C)CCc1ccc(Nc2ncc(Cl)c(-c3ccc4cc[nH]c4c3)n2)cc1	IC50	'='	15.0	nM	7.82			UO_0000065	19.96	0.38	2.69	13.76	False	CHEMBL892704	Inhibition of VEGFR2	B	BAO_0000357	single protein format	None	None	None	None	None	CHEMBL279	Vascular endothelial growth factor receptor 2	Homo sapiens	SINGLE PROTEIN	CHEMBL1147841	1	Scientific Literature	Bioorg. Med. Chem. Lett.	2007	None
CHEMBL1096988		0	299.37	0	4.76	20c	O=C1Cc2cc(Nc3ccccc3)ccc2Cc2ccccc21	Inhibition						Not Active						False	CHEMBL1108247	Inhibition of VGFR2 at 10 uM	B	BAO_0000357	single protein format	None	None	None	None	None	CHEMBL279	Vascular endothelial growth factor receptor 2	Homo sapiens	SINGLE PROTEIN	CHEMBL1157789	1	Scientific Literature	Bioorg. Med. Chem. Lett.	2010	None
CHEMBL395824		0	340.81	0	3.45	54	CN(C(=O)c1ccnn1CCc1ccncc1)c1ccc(Cl)cc1	IC50	'>'	10000.0	nM				UO_0000065					False	CHEMBL897502	Inhibition of VEGFR2 assessed as inhibition of phosphorylation in presence of 2 uM ATP by HTRF assay	F	BAO_0000019	assay format	None	None	None	None	None	CHEMBL279	Vascular endothelial growth factor receptor 2	Homo sapiens	SINGLE PROTEIN	CHEMBL1148870	1	Scientific Literature	Bioorg. Med. Chem. Lett.	2007	None
CHEMBL127907		0	297.31	0	3.10	5	COc1cc2ncnc(Nc3cccc(O)c3)c2cc1OC	IC50	'='	50.0	nM	7.30			UO_0000065	24.56	0.45	4.20	9.54	True	CHEMBL812620	Vascular endothelial growth factor receptor 2 inhibitory activity at 2 uM of ATP in vitro.	B	BAO_0000357	single protein format	None	None	None	None	None	CHEMBL279	Vascular endothelial growth factor receptor 2	Homo sapiens	SINGLE PROTEIN	CHEMBL1132549	1	Scientific Literature	J. Med. Chem.	1999	None
CHEMBL411829		0	272.31	0	3.76	1	N#Cc1cnc(Nc2ccccc2)nc1-c1ccccc1	IC50	'='	1000.0	nM	6.00			UO_0000065	22.03	0.39	2.24	9.74	False	CHEMBL894745	Inhibition of VEGFR2 activity	B	BAO_0000357	single protein format	Homo sapiens	None	None	None	None	CHEMBL279	Vascular endothelial growth factor receptor 2	Homo sapiens	SINGLE PROTEIN	CHEMBL1148688	1	Scientific Literature	Bioorg. Med. Chem. Lett.	2007	None
CHEMBL231801		0	442.57	0	3.83	14b	CC(C)(N)c1ccc(-c2nc(Nc3cccc(CCN4CCOCC4)c3)ncc2C#N)cc1	IC50	'='	55.0	nM	7.26			UO_0000065	16.40	0.30	3.43	7.25	False	CHEMBL894745	Inhibition of VEGFR2 activity	B	BAO_0000357	single protein format	Homo sapiens	None	None	None	None	CHEMBL279	Vascular endothelial growth factor receptor 2	Homo sapiens	SINGLE PROTEIN	CHEMBL1148688	1	Scientific Literature	Bioorg. Med. Chem. Lett.	2007	None
CHEMBL234699		0	296.37	0	2.92	9j	CC(C)(C)c1nc(Nc2ccc(CCO)cc2)ncc1C#N	IC50	'='	1600.0	nM	5.80			UO_0000065	19.56	0.36	2.88	7.08	False	CHEMBL894745	Inhibition of VEGFR2 activity	B	BAO_0000357	single protein format	Homo sapiens	None	None	None	None	CHEMBL279	Vascular endothelial growth factor receptor 2	Homo sapiens	SINGLE PROTEIN	CHEMBL1148688	1	Scientific Literature	Bioorg. Med. Chem. Lett.	2007	None
CHEMBL233876		0	274.29	0	2.55	2m	N#Cc1cnc(Nc2ncccn2)nc1-c1ccccc1	Inhibition	'='	50.0	%				UO_0000187					False	CHEMBL894746	Inhibition of VEGFR2 activity at 10 uM	B	BAO_0000357	single protein format	Homo sapiens	None	None	None	None	CHEMBL279	Vascular endothelial growth factor receptor 2	Homo sapiens	SINGLE PROTEIN	CHEMBL1148688	1	Scientific Literature	Bioorg. Med. Chem. Lett.	2007	None
CHEMBL234084		0	302.34	0	3.77	2p	COc1ccccc1Nc1ncc(C#N)c(-c2ccccc2)n1	Inhibition	'='	50.0	%				UO_0000187					False	CHEMBL894746	Inhibition of VEGFR2 activity at 10 uM	B	BAO_0000357	single protein format	Homo sapiens	None	None	None	None	CHEMBL279	Vascular endothelial growth factor receptor 2	Homo sapiens	SINGLE PROTEIN	CHEMBL1148688	1	Scientific Literature	Bioorg. Med. Chem. Lett.	2007	None
CHEMBL178899		0	366.30	0	3.29	19	COC(=O)c1cn2ncnc(Nc3ccc(C(F)(F)F)c(O)c3)c2c1C	IC50	'='	370.0	nM	6.43			UO_0000065	17.56	0.34	3.14	7.25	False	CHEMBL830878	Inhibitory concentration against Vascular endothelial growth factor receptor 2	B	BAO_0000357	single protein format	Homo sapiens	None	None	None	None	CHEMBL279	Vascular endothelial growth factor receptor 2	Homo sapiens	SINGLE PROTEIN	CHEMBL1142012	1	Scientific Literature	Bioorg. Med. Chem. Lett.	2005	None
CHEMBL1088539		0	499.42	0	4.83	6	CNC(=O)c1cc(Oc2ccc(NC(=O)c3cnn(-c4ccccc4)c3C(F)(F)F)cc2F)ccn1	IC50	'>'	20000.0	nM				UO_0000065					False	CHEMBL1103916	Inhibition of VEGFR2	B	BAO_0000357	single protein format	None	None	None	None	None	CHEMBL279	Vascular endothelial growth factor receptor 2	Homo sapiens	SINGLE PROTEIN	CHEMBL1157925	1	Scientific Literature	Bioorg. Med. Chem. Lett.	2010	None
CHEMBL1082949		0	963.01	3	-3.90	15	CC(C)C[C@@H]1NC(=O)CNC(=O)[C@H](CCC(=O)O)NC(=O)[C@H](CC(=O)O)NC(=O)[C@H](CCCCN)NC(=O)[C@H](Cc2ccc(O)cc2)NC(=O)CC[C@@H](C(N)=O)NC(=O)[C@H](CCC(=O)O)NC1=O	FC	'='	3.0										False	CHEMBL1118172	Binding affinity to human recombinant VEGFR2 extracellular domain immobilized in CNBr-activated sepharose at 25 nmol after 5 mins by pull-down assay relative to control	B	BAO_0000357	single protein format	Homo sapiens	None	None	None	None	CHEMBL279	Vascular endothelial growth factor receptor 2	Homo sapiens	SINGLE PROTEIN	CHEMBL1155516	1	Scientific Literature	J. Med. Chem.	2010	None
CHEMBL243410		0	515.52	1	2.74	16	CCOc1cc2ncnc(NC3=CC(=O)C(OC(CF)CF)=CC3=O)c2cc1NC(=O)/C=C/CN(C)C	Ratio	'='	2.8										False	CHEMBL892962	Ratio of IC50 for VEGFR2 in presence of 1 mM ATP to IC50 for VEGFR2 in presence of 1 uM ATP	B	BAO_0000357	single protein format	Homo sapiens	None	None	None	None	CHEMBL279	Vascular endothelial growth factor receptor 2	Homo sapiens	SINGLE PROTEIN	CHEMBL1147965	1	Scientific Literature	Bioorg. Med. Chem.	2007	None
CHEMBL428039		0	451.48	0	2.06	15	CCOc1cc2ncnc(NC3=CC(=O)C(OC)=CC3=O)c2cc1NC(=O)/C=C/CN(C)C	Ratio	'='	3.7										False	CHEMBL892962	Ratio of IC50 for VEGFR2 in presence of 1 mM ATP to IC50 for VEGFR2 in presence of 1 uM ATP	B	BAO_0000357	single protein format	Homo sapiens	None	None	None	None	CHEMBL279	Vascular endothelial growth factor receptor 2	Homo sapiens	SINGLE PROTEIN	CHEMBL1147965	1	Scientific Literature	Bioorg. Med. Chem.	2007	None
CHEMBL456463		0	460.50	1	6.41	8	CNc1nccc(-c2cccnc2Oc2ccc(Nc3nc4ccccc4o3)c3ccccc23)n1	Inhibition	'='	3.0	%				UO_0000187					False	CHEMBL1120731	Inhibition of KDR at 1 uM relative to control	B	BAO_0000357	single protein format	None	None	None	None	None	CHEMBL279	Vascular endothelial growth factor receptor 2	Homo sapiens	SINGLE PROTEIN	CHEMBL1155514	1	Scientific Literature	J. Med. Chem.	2010	None
CHEMBL565061		0	454.41	0	4.84	1	CCOC(=O)c1cnn2c(-c3cccc(NC(=O)c4cccc(C(F)(F)F)c4)c3)ccnc12	IC50	'>'	10000.0	nM				UO_0000065					False	CHEMBL1035539	Inhibition of KDR	B	BAO_0000357	single protein format	None	None	None	None	None	CHEMBL279	Vascular endothelial growth factor receptor 2	Homo sapiens	SINGLE PROTEIN	CHEMBL1151868	1	Scientific Literature	Bioorg. Med. Chem. Lett.	2009	None
CHEMBL429478		0	399.46	0	3.68	15g	CCNCc1cncc(-c2cnc3[nH]nc(-c4nc5cc(OC)ccc5[nH]4)c3c2)c1	IC50	'>'	100.0	nM				UO_0000065					False	CHEMBL888276	Inhibition of VEGFR2	B	BAO_0000357	single protein format	None	None	None	None	None	CHEMBL279	Vascular endothelial growth factor receptor 2	Homo sapiens	SINGLE PROTEIN	CHEMBL1140014	1	Scientific Literature	Bioorg. Med. Chem. Lett.	2007	None
CHEMBL400906		0	439.40	0	4.18	15f	CNCc1cncc(-c2cnc3[nH]nc(-c4nc5cc(OC(F)(F)F)ccc5[nH]4)c3c2)c1	IC50	'>'	100.0	nM				UO_0000065					False	CHEMBL888276	Inhibition of VEGFR2	B	BAO_0000357	single protein format	None	None	None	None	None	CHEMBL279	Vascular endothelial growth factor receptor 2	Homo sapiens	SINGLE PROTEIN	CHEMBL1140014	1	Scientific Literature	Bioorg. Med. Chem. Lett.	2007	None
CHEMBL248222		0	450.54	1	5.49	26	COc1cc2ncc(C#N)c(N[C@@H]3C[C@H]3c3ccccc3)c2cc1OCCCc1cccnc1	Ki	'='	650.0	nM	6.19			UO_0000065	13.73	0.25	0.70	7.73	False	CHEMBL923926	Inhibition of KDR	B	BAO_0000357	single protein format	None	None	None	None	None	CHEMBL279	Vascular endothelial growth factor receptor 2	Homo sapiens	SINGLE PROTEIN	CHEMBL1140464	1	Scientific Literature	Bioorg. Med. Chem. Lett.	2007	None
CHEMBL248220		0	421.50	1	5.66	23	COc1cc2ncc(C#N)c(N[C@@H]3C[C@H]3c3ccccc3)c2cc1OCc1ccccc1	Ki	'='	2600.0	nM	5.58			UO_0000065	13.25	0.24	-0.07	8.31	False	CHEMBL923926	Inhibition of KDR	B	BAO_0000357	single protein format	None	None	None	None	None	CHEMBL279	Vascular endothelial growth factor receptor 2	Homo sapiens	SINGLE PROTEIN	CHEMBL1140464	1	Scientific Literature	Bioorg. Med. Chem. Lett.	2007	None
CHEMBL307476		0	360.85	1	5.04	37	CN(c1ccc(Cl)cc1)c1nnc(Cc2ccncc2)c2ccccc12	IC50	'='	3500.0	nM	5.46			UO_0000065	15.12	0.29	0.42	13.02	False	CHEMBL702231	Inhibitory activity against kinase domain containing receptor (KDR/VEGFR2)	B	BAO_0000357	single protein format	None	None	None	None	None	CHEMBL279	Vascular endothelial growth factor receptor 2	Homo sapiens	SINGLE PROTEIN	CHEMBL1133741	1	Scientific Literature	J. Med. Chem.	2000	None
CHEMBL422918		0	469.63	0	4.49	18d	CN(C)CC1CCCN(CCCn2ccc(-c3ccn4c(-c5ccccc5)cnc4c3)cc2=O)C1	IC50	'='	67.0	nM	7.17			UO_0000065	15.28	0.28	2.68	15.67	False	CHEMBL818934	Inhibition of VEGF stimulated phosphorylation of KDR on tyrosine residues in human kidney cells expressing vascular endothelial growth factor receptor 2	B	BAO_0000219	cell-based format	None	None	None	kidney	None	CHEMBL279	Vascular endothelial growth factor receptor 2	Homo sapiens	SINGLE PROTEIN	CHEMBL1146681	1	Scientific Literature	Bioorg. Med. Chem. Lett.	2004	None
CHEMBL224918		0	449.54	0	4.78	85	C(#Cc1cc(-c2n[nH]c3c2Cc2cc(Cn4cncn4)ccc2-3)cs1)COc1ccccc1	IC50	'='	15.0	nM	7.82			UO_0000065					False	CHEMBL914746	Inhibition of VEGF-induced phosphorylation of human KDR expressed in mouse NIH3T3 cell line by Western blot	F	BAO_0000219	cell-based format	Homo sapiens	None	None	NIH3T3	None	CHEMBL279	Vascular endothelial growth factor receptor 2	Homo sapiens	SINGLE PROTEIN	CHEMBL1147155	1	Scientific Literature	J. Med. Chem.	2007	CHEMBL3307716
CHEMBL225319		0	515.08	2	5.54	63	CN1CCN(Cc2ccc3c(c2)Cc2c(-c4csc(C#CCOc5cccc(Cl)c5)c4)n[nH]c2-3)CC1	IC50	'='	36.0	nM	7.44			UO_0000065	14.45	0.28	1.90	16.77	False	CHEMBL914744	Inhibition of human KDR kinase by HTRF assay	B	BAO_0000357	single protein format	Homo sapiens	None	None	None	None	CHEMBL279	Vascular endothelial growth factor receptor 2	Homo sapiens	SINGLE PROTEIN	CHEMBL1147155	1	Scientific Literature	J. Med. Chem.	2007	None
CHEMBL225278		0	494.62	0	4.41	76	CN1CCN(Cc2ccc3c(c2)Cc2c(-c4csc(C#CCOc5ccccc5)c4)n[nH]c2-3)CC1=O	IC50	'='	11.0	nM	7.96			UO_0000065	16.09	0.30	3.55	12.95	False	CHEMBL914744	Inhibition of human KDR kinase by HTRF assay	B	BAO_0000357	single protein format	Homo sapiens	None	None	None	None	CHEMBL279	Vascular endothelial growth factor receptor 2	Homo sapiens	SINGLE PROTEIN	CHEMBL1147155	1	Scientific Literature	J. Med. Chem.	2007	None
CHEMBL225248		0	526.71	2	5.43	2	Cc1cccc(NC(=O)N(C)Cc2ccc(-c3n[nH]c4c3Cc3cc(CN5CCN(C)CC5)ccc3-4)s2)c1	IC50	'='	146.0	nM	6.84			UO_0000065					False	CHEMBL914745	Inhibition of VEGF-induced phosphorylation of human KDR expressed in mouse NIH3T3 cell line by ELISA	F	BAO_0000219	cell-based format	Homo sapiens	None	None	NIH3T3	None	CHEMBL279	Vascular endothelial growth factor receptor 2	Homo sapiens	SINGLE PROTEIN	CHEMBL1147155	1	Scientific Literature	J. Med. Chem.	2007	CHEMBL3307716
CHEMBL390156		0	480.64	0	4.89	8	CN1CCN(Cc2ccc3c(c2)Cc2c(-c4csc(C#CCOc5ccccc5)c4)n[nH]c2-3)CC1	IC50	'='	40.0	nM	7.40			UO_0000065					False	CHEMBL914745	Inhibition of VEGF-induced phosphorylation of human KDR expressed in mouse NIH3T3 cell line by ELISA	F	BAO_0000219	cell-based format	Homo sapiens	None	None	NIH3T3	None	CHEMBL279	Vascular endothelial growth factor receptor 2	Homo sapiens	SINGLE PROTEIN	CHEMBL1147155	1	Scientific Literature	J. Med. Chem.	2007	CHEMBL3307716
CHEMBL395334		0	520.04	1	4.26	19	CNC(=O)c1cc(Oc2ccc3c(c2)nc(Nc2ccc(Cl)c(CN4CCN(C)CC4)c2)n3C)ccn1	Ki	'='	10.0	nM	8.00			UO_0000065					False	CHEMBL895899	Inhibition of KDR phosphorylation	F	BAO_0000019	assay format	Homo sapiens	None	None	None	None	CHEMBL279	Vascular endothelial growth factor receptor 2	Homo sapiens	SINGLE PROTEIN	CHEMBL1148766	1	Scientific Literature	J. Med. Chem.	2007	None
CHEMBL397497		0	488.00	1	5.38	16	CN1CCN(Cc2cc(Nc3nc4cc(Oc5ccnc6[nH]ccc56)ccc4[nH]3)ccc2Cl)CC1	Ki	'='	3.0	nM	8.52			UO_0000065					False	CHEMBL895899	Inhibition of KDR phosphorylation	F	BAO_0000019	assay format	Homo sapiens	None	None	None	None	CHEMBL279	Vascular endothelial growth factor receptor 2	Homo sapiens	SINGLE PROTEIN	CHEMBL1148766	1	Scientific Literature	J. Med. Chem.	2007	None
CHEMBL231067		0	590.55	2	5.98	10	CNC(=O)c1cc(Oc2ccc3[nH]c(Nc4ccc(C(F)(F)C(F)(F)F)c(OC[C@H]5CCCN5C)c4)nc3c2)ccn1	Ki	'='	9.0	nM	8.05			UO_0000065					False	CHEMBL895899	Inhibition of KDR phosphorylation	F	BAO_0000019	assay format	Homo sapiens	None	None	None	None	CHEMBL279	Vascular endothelial growth factor receptor 2	Homo sapiens	SINGLE PROTEIN	CHEMBL1148766	1	Scientific Literature	J. Med. Chem.	2007	None
CHEMBL387591		0	534.45	2	6.97	38	CN1CCN(Cc2cc(Nc3nc4cc(Oc5ccnc6ccccc56)cc(Cl)c4o3)ccc2Cl)CC1	IC50	'='	52.0	nM	7.28			UO_0000065					False	CHEMBL895900	Inhibition of VEGF-stimulated HUVEC cell proliferation after 72 hrs	F	BAO_0000219	cell-based format	Homo sapiens	None	None	HUVEC	None	CHEMBL279	Vascular endothelial growth factor receptor 2	Homo sapiens	SINGLE PROTEIN	CHEMBL1148766	1	Scientific Literature	J. Med. Chem.	2007	CHEMBL3307501
CHEMBL230003		0	562.03	2	6.45	28	COc1cc2ncnc(Oc3ccc4oc(Nc5ccc(Cl)c(OC[C@@H]6CCCN6C)c5)nc4c3)c2cc1OC	IC50	'='	6.0	nM	8.22			UO_0000065					False	CHEMBL895900	Inhibition of VEGF-stimulated HUVEC cell proliferation after 72 hrs	F	BAO_0000219	cell-based format	Homo sapiens	None	None	HUVEC	None	CHEMBL279	Vascular endothelial growth factor receptor 2	Homo sapiens	SINGLE PROTEIN	CHEMBL1148766	1	Scientific Literature	J. Med. Chem.	2007	CHEMBL3307501
CHEMBL397497		0	488.00	1	5.38	16	CN1CCN(Cc2cc(Nc3nc4cc(Oc5ccnc6[nH]ccc56)ccc4[nH]3)ccc2Cl)CC1	IC50	'='	143.0	nM	6.84			UO_0000065					False	CHEMBL895900	Inhibition of VEGF-stimulated HUVEC cell proliferation after 72 hrs	F	BAO_0000219	cell-based format	Homo sapiens	None	None	HUVEC	None	CHEMBL279	Vascular endothelial growth factor receptor 2	Homo sapiens	SINGLE PROTEIN	CHEMBL1148766	1	Scientific Literature	J. Med. Chem.	2007	CHEMBL3307501
CHEMBL231370		0	533.55	2	7.14	12	CN1CCC[C@@H]1COc1cc(Nc2nc3cc(Oc4ccnc5ccccc45)ccc3[nH]2)ccc1C(F)(F)F	IC50	'='	32.4	nM	7.49			UO_0000065					False	CHEMBL895900	Inhibition of VEGF-stimulated HUVEC cell proliferation after 72 hrs	F	BAO_0000219	cell-based format	Homo sapiens	None	None	HUVEC	None	CHEMBL279	Vascular endothelial growth factor receptor 2	Homo sapiens	SINGLE PROTEIN	CHEMBL1148766	1	Scientific Literature	J. Med. Chem.	2007	CHEMBL3307501
CHEMBL231269		0	540.55	2	5.35	9	CNC(=O)c1cc(Oc2ccc3[nH]c(Nc4ccc(C(F)(F)F)c(OC[C@H]5CCCN5C)c4)nc3c2)ccn1	IC50	'='	84.0	nM	7.08			UO_0000065					False	CHEMBL895900	Inhibition of VEGF-stimulated HUVEC cell proliferation after 72 hrs	F	BAO_0000219	cell-based format	Homo sapiens	None	None	HUVEC	None	CHEMBL279	Vascular endothelial growth factor receptor 2	Homo sapiens	SINGLE PROTEIN	CHEMBL1148766	1	Scientific Literature	J. Med. Chem.	2007	CHEMBL3307501
CHEMBL171188		0	345.40	0	3.21	18b	O=c1cc(-c2ccn3c(-c4ccccc4)cnc3c2)ccn1CCCO	IC50						Not Determined						False	CHEMBL816966	Inhibition of VEGF-stimulated phosphorylation of VEGF-receptor 2 (KDR) expressed in human embryonic kidney cells (not determined)	B	BAO_0000219	cell-based format	Homo sapiens	None	None	kidney	None	CHEMBL279	Vascular endothelial growth factor receptor 2	Homo sapiens	SINGLE PROTEIN	CHEMBL1146681	1	Scientific Literature	Bioorg. Med. Chem. Lett.	2004	None
CHEMBL269862		0	380.35	0	5.00	43	Nc1noc2cccc(-c3ccc(NC(=O)Nc4cc(F)cc(F)c4)cc3)c12	IC50	'='	67.0	nM	7.17			UO_0000065	18.86	0.35	2.17	7.70	False	CHEMBL949290	Inhibition of KDR by HTRF assay	B	BAO_0000357	single protein format	None	None	None	None	None	CHEMBL279	Vascular endothelial growth factor receptor 2	Homo sapiens	SINGLE PROTEIN	CHEMBL1142358	1	Scientific Literature	J. Med. Chem.	2008	None
CHEMBL269885		0	374.40	0	4.73	35	COc1ccc(NC(=O)Nc2ccc(-c3cccc4onc(N)c34)cc2)cc1	IC50	'='	22.0	nM	7.66			UO_0000065	20.45	0.37	2.93	7.48	False	CHEMBL949290	Inhibition of KDR by HTRF assay	B	BAO_0000357	single protein format	None	None	None	None	None	CHEMBL279	Vascular endothelial growth factor receptor 2	Homo sapiens	SINGLE PROTEIN	CHEMBL1142358	1	Scientific Literature	J. Med. Chem.	2008	None
CHEMBL404402		0	538.56	1	3.38	16	CC(C)c1c(-c2nnc(CN3CCC(O)C3)o2)cn2ncnc(Nc3cc(C(=O)NC4CC4)c(F)cc3F)c12	IC50	'='	200.0	nM	6.70			UO_0000065	12.44	0.23	3.32	5.01	False	CHEMBL949197	Inhibition of VEGFR2	B	BAO_0000357	single protein format	None	None	None	None	None	CHEMBL279	Vascular endothelial growth factor receptor 2	Homo sapiens	SINGLE PROTEIN	CHEMBL1143868	1	Scientific Literature	Bioorg. Med. Chem. Lett.	2008	None
CHEMBL256195		0	512.52	1	3.54	34	CC(N)COc1nnc(-c2cn3ncnc(Nc4cc(C(=O)NC5CC5)c(F)cc4F)c3c2C(C)C)o1	IC50	'='	300.0	nM	6.52			UO_0000065	12.73	0.24	2.98	4.48	False	CHEMBL949197	Inhibition of VEGFR2	B	BAO_0000357	single protein format	None	None	None	None	None	CHEMBL279	Vascular endothelial growth factor receptor 2	Homo sapiens	SINGLE PROTEIN	CHEMBL1143868	1	Scientific Literature	Bioorg. Med. Chem. Lett.	2008	None
CHEMBL271941		0	498.49	0	3.22	25	CC(C)c1c(-c2nnc(NCCO)o2)cn2ncnc(Nc3cc(C(=O)NC4CC4)c(F)cc3F)c12	IC50	'='	32.0	nM	7.50			UO_0000065	15.04	0.28	4.27	5.26	False	CHEMBL949197	Inhibition of VEGFR2	B	BAO_0000357	single protein format	None	None	None	None	None	CHEMBL279	Vascular endothelial growth factor receptor 2	Homo sapiens	SINGLE PROTEIN	CHEMBL1143868	1	Scientific Literature	Bioorg. Med. Chem. Lett.	2008	None
CHEMBL201708		0	392.41	0	2.77	17	COc1cc(C2=C(c3cn(C)c4ccccc34)C(=O)NC2=O)cc(OC)c1OC	Inhibition	'='	0.0	%				UO_0000187					False	CHEMBL865273	Inhibition of human VEGFR2 expressed in Sf9 cells at 100 uM	B	BAO_0000219	cell-based format	Homo sapiens	None	None	Sf9	None	CHEMBL279	Vascular endothelial growth factor receptor 2	Homo sapiens	SINGLE PROTEIN	CHEMBL1149451	1	Scientific Literature	J. Med. Chem.	2006	CHEMBL3308860
CHEMBL206215		0	388.86	0	4.90	13	O=C(Nc1ccc(Cl)cc1)c1ccccc1Cn1cc(-c2cccnc2)cn1	IC50	'>'	10000.0	nM				UO_0000065					False	CHEMBL866567	Inhibitory activity against VEGFR-2 using 2 uM ATP by HTRF assay	B	BAO_0000357	single protein format	Homo sapiens	None	None	None	None	CHEMBL279	Vascular endothelial growth factor receptor 2	Homo sapiens	SINGLE PROTEIN	CHEMBL1139022	1	Scientific Literature	Bioorg. Med. Chem. Lett.	2006	None
CHEMBL497114		0	319.39	0	3.61	1	Nc1nccc(/C=C/c2c(-c3ccccc3)nc3sccn23)n1	IC50	'='	7000.0	nM	5.16			UO_0000065	16.14	0.31	1.54	7.46	False	CHEMBL995227	Inhibition of recombinant KDR expressed in baculovirus-Sf21 system	B	BAO_0000019	assay format	None	None	None	None	None	CHEMBL279	Vascular endothelial growth factor receptor 2	Homo sapiens	SINGLE PROTEIN	CHEMBL1156614	1	Scientific Literature	Bioorg. Med. Chem. Lett.	2008	None
CHEMBL502543		0	319.39	0	3.61	17	Nc1cc(/C=C/c2c(-c3ccccc3)nc3sccn23)ncn1	IC50	'='	35000.0	nM	4.46			UO_0000065	13.95	0.26	0.85	6.45	False	CHEMBL995227	Inhibition of recombinant KDR expressed in baculovirus-Sf21 system	B	BAO_0000019	assay format	None	None	None	None	None	CHEMBL279	Vascular endothelial growth factor receptor 2	Homo sapiens	SINGLE PROTEIN	CHEMBL1156614	1	Scientific Literature	Bioorg. Med. Chem. Lett.	2008	None
CHEMBL497290		0	333.42	0	4.06	9	CNc1nccc(/C=C/c2c(-c3ccccc3)nc3sccn23)n1	IC50	'='	17000.0	nM	4.77			UO_0000065	14.30	0.27	0.71	8.65	False	CHEMBL995227	Inhibition of recombinant KDR expressed in baculovirus-Sf21 system	B	BAO_0000019	assay format	None	None	None	None	None	CHEMBL279	Vascular endothelial growth factor receptor 2	Homo sapiens	SINGLE PROTEIN	CHEMBL1156614	1	Scientific Literature	Bioorg. Med. Chem. Lett.	2008	None
CHEMBL499891		0	353.43	0	4.14	29	Nc1nccc(/C=C/c2c(-c3ccccc3)ncn2Cc2ccccc2)n1	IC50	'='	7000.0	nM	5.16			UO_0000065	14.59	0.26	1.01	7.40	False	CHEMBL995227	Inhibition of recombinant KDR expressed in baculovirus-Sf21 system	B	BAO_0000019	assay format	None	None	None	None	None	CHEMBL279	Vascular endothelial growth factor receptor 2	Homo sapiens	SINGLE PROTEIN	CHEMBL1156614	1	Scientific Literature	Bioorg. Med. Chem. Lett.	2008	None
CHEMBL526880		0	291.36	0	2.73	35	Cn1cnc(-c2ccccc2)c1C1CC1c1ccnc(N)n1	IC50	'>'	100000.0	nM				UO_0000065					False	CHEMBL995227	Inhibition of recombinant KDR expressed in baculovirus-Sf21 system	B	BAO_0000019	assay format	None	None	None	None	None	CHEMBL279	Vascular endothelial growth factor receptor 2	Homo sapiens	SINGLE PROTEIN	CHEMBL1156614	1	Scientific Literature	Bioorg. Med. Chem. Lett.	2008	None
CHEMBL450886		0	280.34	0	2.07	33	Cn1cnc(-c2ccccc2)c1CNc1ccnc(N)n1	IC50	'>'	100000.0	nM				UO_0000065					False	CHEMBL995227	Inhibition of recombinant KDR expressed in baculovirus-Sf21 system	B	BAO_0000019	assay format	None	None	None	None	None	CHEMBL279	Vascular endothelial growth factor receptor 2	Homo sapiens	SINGLE PROTEIN	CHEMBL1156614	1	Scientific Literature	Bioorg. Med. Chem. Lett.	2008	None
CHEMBL475924		0	438.10	1	5.63	1	Fc1cnc(Nc2cccc(Br)c2)nc1Nc1cccc(Br)c1	IC50	'='	400.0	nM	6.40			UO_0000065	14.60	0.38	0.77	12.84	False	CHEMBL981071	Inhibition of VEGFR2	B	BAO_0000357	single protein format	None	None	None	None	None	CHEMBL279	Vascular endothelial growth factor receptor 2	Homo sapiens	SINGLE PROTEIN	CHEMBL1155848	1	Scientific Literature	J. Med. Chem.	2008	None
CHEMBL478442		0	311.34	0	3.40	2	COc1cc2ncnc(Nc3ccc(C)c(O)c3)c2cc1OC	IC50	'='	0.6	nM	9.22			UO_0000065	29.62	0.55	5.82	12.05	False	CHEMBL981072	Inhibition of human recombinant VEGFR2	B	BAO_0000357	single protein format	Homo sapiens	None	None	None	None	CHEMBL279	Vascular endothelial growth factor receptor 2	Homo sapiens	SINGLE PROTEIN	CHEMBL1155848	1	Scientific Literature	J. Med. Chem.	2008	None
CHEMBL225319		0	515.08	2	5.54	63	CN1CCN(Cc2ccc3c(c2)Cc2c(-c4csc(C#CCOc5cccc(Cl)c5)c4)n[nH]c2-3)CC1	IC50	'='	178.0	nM	6.75			UO_0000065					False	CHEMBL914745	Inhibition of VEGF-induced phosphorylation of human KDR expressed in mouse NIH3T3 cell line by ELISA	F	BAO_0000219	cell-based format	Homo sapiens	None	None	NIH3T3	None	CHEMBL279	Vascular endothelial growth factor receptor 2	Homo sapiens	SINGLE PROTEIN	CHEMBL1147155	1	Scientific Literature	J. Med. Chem.	2007	CHEMBL3307716
CHEMBL213910		0	580.68	2	6.14	19	CN1CCN(Cc2ccc3c(c2)-c2n[nH]c(-c4ccc(CN(C)C(=O)Nc5cccc(C(F)(F)F)c5)s4)c2C3)CC1	IC50	'='	11.0	nM	7.96			UO_0000065	13.71	0.27	1.82	11.79	False	CHEMBL1110564	Inhibition of VEGFR2	B	BAO_0000357	single protein format	None	None	None	None	None	CHEMBL279	Vascular endothelial growth factor receptor 2	Homo sapiens	SINGLE PROTEIN	CHEMBL1155389	1	Scientific Literature	J. Med. Chem.	2010	None
CHEMBL1081312		0	319.37	0	3.07	33	Nc1ncnc2c1c(-c1cnc3[nH]ccc3c1)nn2C1CCCC1	IC50	'='	12.0	nM	7.92			UO_0000065	24.80	0.45	4.85	8.06	False	CHEMBL1110564	Inhibition of VEGFR2	B	BAO_0000357	single protein format	None	None	None	None	None	CHEMBL279	Vascular endothelial growth factor receptor 2	Homo sapiens	SINGLE PROTEIN	CHEMBL1155389	1	Scientific Literature	J. Med. Chem.	2010	None
CHEMBL153843		0	371.36	0	4.96	C	O=C(Nc1cccc(C(F)(F)F)c1)c1ccccc1NCc1ccncc1	IC50	'='	90.0	nM	7.05			UO_0000065	18.97	0.36	2.09	13.04	True	CHEMBL861911	Inhibitory activity against VEGFR2 transiently transfected in 293 adenovirus transfected kidney cells by ELISA	B	BAO_0000219	cell-based format	Homo sapiens	None	None	kidney	None	CHEMBL279	Vascular endothelial growth factor receptor 2	Homo sapiens	SINGLE PROTEIN	CHEMBL1148628	1	Scientific Literature	Bioorg. Med. Chem. Lett.	2006	None
CHEMBL201512		0	328.32	0	1.61	11	COc1cc(C2=C(c3cc[nH]c3)C(=O)NC2=O)cc(OC)c1OC	Inhibition	'='	17.0	%				UO_0000187					False	CHEMBL865272	Inhibition of human VEGFR2 expressed in Sf9 cells at 10 uM	B	BAO_0000219	cell-based format	Homo sapiens	None	None	Sf9	None	CHEMBL279	Vascular endothelial growth factor receptor 2	Homo sapiens	SINGLE PROTEIN	CHEMBL1149451	1	Scientific Literature	J. Med. Chem.	2006	CHEMBL3308860
CHEMBL201463		0	392.41	0	3.07	18	COc1cc(C2=C(c3c(C)[nH]c4ccccc34)C(=O)NC2=O)cc(OC)c1OC	Inhibition	'='	46.0	%				UO_0000187					False	CHEMBL865273	Inhibition of human VEGFR2 expressed in Sf9 cells at 100 uM	B	BAO_0000219	cell-based format	Homo sapiens	None	None	Sf9	None	CHEMBL279	Vascular endothelial growth factor receptor 2	Homo sapiens	SINGLE PROTEIN	CHEMBL1149451	1	Scientific Literature	J. Med. Chem.	2006	CHEMBL3308860
CHEMBL201089		0	485.49	0	3.86	12	COC(=O)c1c(OCCN2CCOCC2)c2ccccc2c2oc3c(c12)C(=O)c1ccccc1C3=O	Inhibition	'='	40.7	%				UO_0000187					False	CHEMBL862239	Inhibitory activity against VEGFR2 kinase at 20 uM	B	BAO_0000357	single protein format	Homo sapiens	None	None	None	None	CHEMBL279	Vascular endothelial growth factor receptor 2	Homo sapiens	SINGLE PROTEIN	CHEMBL1149378	1	Scientific Literature	Bioorg. Med. Chem. Lett.	2006	None
CHEMBL78257	TYRPHOSTIN 51	0	268.23	0	0.97	tyrphostin A51	N#CC(C#N)=C(N)/C(C#N)=C/c1cc(O)c(O)c(O)c1	Inhibition	'='	88.0	%				UO_0000187					False	CHEMBL862239	Inhibitory activity against VEGFR2 kinase at 20 uM	B	BAO_0000357	single protein format	Homo sapiens	None	None	None	None	CHEMBL279	Vascular endothelial growth factor receptor 2	Homo sapiens	SINGLE PROTEIN	CHEMBL1149378	1	Scientific Literature	Bioorg. Med. Chem. Lett.	2006	None
CHEMBL205401		0	341.41	0	4.65	22	Cc1ccccc1NC(=O)c1ccccc1Cn1ccc2cnccc21	IC50	'>'	10000.0	nM				UO_0000065					False	CHEMBL866567	Inhibitory activity against VEGFR-2 using 2 uM ATP by HTRF assay	B	BAO_0000357	single protein format	Homo sapiens	None	None	None	None	CHEMBL279	Vascular endothelial growth factor receptor 2	Homo sapiens	SINGLE PROTEIN	CHEMBL1139022	1	Scientific Literature	Bioorg. Med. Chem. Lett.	2006	None
CHEMBL383541		0	370.46	0	4.08	1b	N[C@H](COc1cncc(/C=C/c2ccncc2)c1)Cc1c[nH]c2ccccc12	IC50	'>'	50000.0	nM				UO_0000065					False	CHEMBL864427	Inhibition of KDR at 1.0 mM ATP	B	BAO_0000357	single protein format	Homo sapiens	None	None	None	None	CHEMBL279	Vascular endothelial growth factor receptor 2	Homo sapiens	SINGLE PROTEIN	CHEMBL1146102	1	Scientific Literature	Bioorg. Med. Chem. Lett.	2006	None
CHEMBL358672		0	405.39	0	3.06	36	COc1cc2c(Nc3ccc(C#N)cc3F)ncnc2cc1OCCn1ccnn1	IC50	'='	300.0	nM	6.52			UO_0000065	16.09	0.30	3.46	5.89	False	CHEMBL812620	Vascular endothelial growth factor receptor 2 inhibitory activity at 2 uM of ATP in vitro.	B	BAO_0000357	single protein format	None	None	None	None	None	CHEMBL279	Vascular endothelial growth factor receptor 2	Homo sapiens	SINGLE PROTEIN	CHEMBL1132549	1	Scientific Literature	J. Med. Chem.	1999	None
CHEMBL206538		0	431.38	0	4.12	18	Cn1cnc(NCc2ccncc2)c1-c1nnc(Nc2cccc(OC(F)(F)F)c2)o1	IC50	'='	46.0	nM	7.34			UO_0000065	17.01	0.32	3.22	7.13	False	CHEMBL862189	Inhibition of VEGFR2 by enzymatic assay	B	BAO_0000357	single protein format	Homo sapiens	None	None	None	None	CHEMBL279	Vascular endothelial growth factor receptor 2	Homo sapiens	SINGLE PROTEIN	CHEMBL1139649	1	Scientific Literature	Bioorg. Med. Chem. Lett.	2006	None
CHEMBL383255		0	431.38	0	4.12	16	Cn1cnc(NCc2ccncc2)c1-c1nnc(Nc2ccc(OC(F)(F)F)cc2)o1	IC50	'='	93.0	nM	7.03			UO_0000065	16.30	0.31	2.91	6.83	False	CHEMBL862189	Inhibition of VEGFR2 by enzymatic assay	B	BAO_0000357	single protein format	Homo sapiens	None	None	None	None	CHEMBL279	Vascular endothelial growth factor receptor 2	Homo sapiens	SINGLE PROTEIN	CHEMBL1139649	1	Scientific Literature	Bioorg. Med. Chem. Lett.	2006	None
CHEMBL205463		0	426.28	0	3.98	28	Cn1cnc(NCc2ccncc2)c1-c1nnc(Nc2ccc(Br)cc2)o1	IC50	'='	730.0	nM	6.14			UO_0000065	14.40	0.31	2.16	6.55	False	CHEMBL862189	Inhibition of VEGFR2 by enzymatic assay	B	BAO_0000357	single protein format	Homo sapiens	None	None	None	None	CHEMBL279	Vascular endothelial growth factor receptor 2	Homo sapiens	SINGLE PROTEIN	CHEMBL1139649	1	Scientific Literature	Bioorg. Med. Chem. Lett.	2006	None
CHEMBL206279		0	413.48	0	3.52	25	O=C(Nc1ccc(N2CCOCC2)cc1)c1ccccc1Cn1ccc2ncnc-2c1	IC50	'='	210.0	nM	6.68			UO_0000065	16.15	0.29	3.16	9.24	False	CHEMBL866567	Inhibitory activity against VEGFR-2 using 2 uM ATP by HTRF assay	B	BAO_0000357	single protein format	Homo sapiens	None	None	None	None	CHEMBL279	Vascular endothelial growth factor receptor 2	Homo sapiens	SINGLE PROTEIN	CHEMBL1139022	1	Scientific Literature	Bioorg. Med. Chem. Lett.	2006	None
CHEMBL202643		0	342.40	0	3.99	21	Cc1cccc(NC(=O)c2ccccc2Cn2ccc3ncnc-3c2)c1	IC50	'='	350.0	nM	6.46			UO_0000065	18.85	0.34	2.47	10.79	False	CHEMBL866567	Inhibitory activity against VEGFR-2 using 2 uM ATP by HTRF assay	B	BAO_0000357	single protein format	Homo sapiens	None	None	None	None	CHEMBL279	Vascular endothelial growth factor receptor 2	Homo sapiens	SINGLE PROTEIN	CHEMBL1139022	1	Scientific Literature	Bioorg. Med. Chem. Lett.	2006	None
CHEMBL377300	BRIVANIB	3	370.38	0	3.52	12	Cc1cc2c(F)c(Oc3ncnn4cc(OC[C@@H](C)O)c(C)c34)ccc2[nH]1	IC50	'='	25.0	nM	7.60			UO_0000065	20.53	0.38	4.08	8.98	True	CHEMBL860941	Inhibitory activity against VEGFR2	B	BAO_0000357	single protein format	Homo sapiens	None	None	None	None	CHEMBL279	Vascular endothelial growth factor receptor 2	Homo sapiens	SINGLE PROTEIN	CHEMBL1146078	1	Scientific Literature	J. Med. Chem.	2006	None
CHEMBL396056		0	503.41	2	6.34	17	COC(=O)Nc1nc2cc(Oc3ccc(NC(=O)Nc4cc(C(F)(F)F)ccc4F)cc3)ccc2[nH]1	IC50	'='	3.5	nM	8.46			UO_0000065	16.80	0.32	2.12	7.20	False	CHEMBL895710	Inhibition of GST-tagged human recombinant VEGFR2 expressed in baculovirus	B	BAO_0000019	assay format	Homo sapiens	None	None	None	None	CHEMBL279	Vascular endothelial growth factor receptor 2	Homo sapiens	SINGLE PROTEIN	CHEMBL1148750	1	Scientific Literature	J. Med. Chem.	2007	None
CHEMBL2113174		0	447.45	0	3.07	13	COCCOc1cc2ncnc(NC3=CC(=O)C(Oc4ccccc4)=CC3=O)c2cc1OC	IC50	'='	2.7	nM	8.57			UO_0000065	19.15	0.35	5.50	7.87	False	CHEMBL864514	Inhibition of poly(Glu4-Tyr)peptide phosphorylation by recombinant VEGFR2 at 10 uM ATP	B	BAO_0000357	single protein format	Homo sapiens	None	None	None	None	CHEMBL279	Vascular endothelial growth factor receptor 2	Homo sapiens	SINGLE PROTEIN	CHEMBL1141211	1	Scientific Literature	J. Med. Chem.	2005	None
CHEMBL2113174		0	447.45	0	3.07	13	COCCOc1cc2ncnc(NC3=CC(=O)C(Oc4ccccc4)=CC3=O)c2cc1OC	IC50	'>'	1000.0	nM				UO_0000065					False	CHEMBL864515	Inhibition of poly(Glu4-Tyr)peptide phosphorylation by recombinant VEGFR2 at 10 uM ATP and in presence of 100 uM glutathione	B	BAO_0000357	single protein format	Homo sapiens	None	None	None	None	CHEMBL279	Vascular endothelial growth factor receptor 2	Homo sapiens	SINGLE PROTEIN	CHEMBL1141211	1	Scientific Literature	J. Med. Chem.	2005	None
CHEMBL1084028		0	538.70	2	5.10	3f	CN1CCN(c2cccc(-c3cnn4c(N)c(-c5ccc(NC(=O)NCC6CCCCC6)cc5)cnc34)c2)CC1	IC50	'='	130.0	nM	6.89			UO_0000065	12.78	0.24	1.79	6.63	False	CHEMBL1120230	Inhibition of KDR	B	BAO_0000357	single protein format	None	None	None	None	None	CHEMBL279	Vascular endothelial growth factor receptor 2	Homo sapiens	SINGLE PROTEIN	CHEMBL1158604	1	Scientific Literature	Bioorg. Med. Chem. Lett.	2010	None
CHEMBL1761943		0	466.50	1	6.24	21	COc1cc2ncnc(Oc3ccc(NC(=O)Nc4cccc5ccccc45)cc3)c2cc1OC	IC50	'='	5500.0	nM	5.26			UO_0000065	11.27	0.21	-0.98	5.56	False	CHEMBL1763555	Inhibition of recombinant human VEGFR-2-mediated poly(Glu4Tyr) phosphorylation after 1 hr	B	BAO_0000357	single protein format	Homo sapiens	None	None	None	None	CHEMBL279	Vascular endothelial growth factor receptor 2	Homo sapiens	SINGLE PROTEIN	CHEMBL1759979	1	Scientific Literature	Bioorg. Med. Chem. Lett.	2011	None
CHEMBL179603		0	446.46	1	5.09	14a	COc1ccc(NC(=O)Nc2ccc(Oc3ncnc4cc(OC)c(OC)cc34)cc2)cc1	IC50	'='	70.0	nM	7.16			UO_0000065	16.03	0.30	2.06	6.89	True	CHEMBL1762875	Inhibition of KDR	B	BAO_0000357	single protein format	None	None	None	None	None	CHEMBL279	Vascular endothelial growth factor receptor 2	Homo sapiens	SINGLE PROTEIN	CHEMBL1759979	1	Scientific Literature	Bioorg. Med. Chem. Lett.	2011	None
CHEMBL576504		0	586.65	2	5.18	10	CN(C)CCn1cnc(C(=O)c2cc3nccc(Oc4ccc(NC(=O)CC(=O)Nc5ccccc5)cc4F)c3s2)c1	IC50	'='	6.0	nM	8.22			UO_0000065	14.01	0.27	3.04	6.94	False	CHEMBL1050654	Inhibition of GST-fused recombinant VEGFR2 expressed in baculovirus infected Sf9 cells after 10 mins by DELFIA assay	B	BAO_0000219	cell-based format	None	None	None	Sf9	None	CHEMBL279	Vascular endothelial growth factor receptor 2	Homo sapiens	SINGLE PROTEIN	CHEMBL1156747	1	Scientific Literature	Bioorg. Med. Chem. Lett.	2009	CHEMBL3308860
CHEMBL244486		0	550.47	2	6.80	50	O=C(Nc1ccc(Oc2ccc3nc(NC(=O)c4cccnc4)[nH]c3c2)cc1)Nc1cc(C(F)(F)F)ccc1F	IC50	'='	16.5	nM	7.78			UO_0000065	14.14	0.27	0.98	6.43	False	CHEMBL895710	Inhibition of GST-tagged human recombinant VEGFR2 expressed in baculovirus	B	BAO_0000019	assay format	Homo sapiens	None	None	None	None	CHEMBL279	Vascular endothelial growth factor receptor 2	Homo sapiens	SINGLE PROTEIN	CHEMBL1148750	1	Scientific Literature	J. Med. Chem.	2007	None
CHEMBL244482		0	520.46	2	7.07	40	COC(=O)Nc1nc2ccc(Oc3ccc(NC(=O)Nc4cc(C(F)(F)F)ccc4F)cc3)cc2s1	IC50	'='	2.1	nM	8.68			UO_0000065	16.67	0.33	1.61	8.54	False	CHEMBL895710	Inhibition of GST-tagged human recombinant VEGFR2 expressed in baculovirus	B	BAO_0000019	assay format	Homo sapiens	None	None	None	None	CHEMBL279	Vascular endothelial growth factor receptor 2	Homo sapiens	SINGLE PROTEIN	CHEMBL1148750	1	Scientific Literature	J. Med. Chem.	2007	None
CHEMBL244096		0	463.52	1	5.90	24	COC(=O)Nc1nc2ccc(Oc3ccc(NC(=O)Nc4cccc(SC)c4)cc3)cc2[nH]1	IC50	'='	5.4	nM	8.27			UO_0000065	17.84	0.34	2.37	7.04	False	CHEMBL895710	Inhibition of GST-tagged human recombinant VEGFR2 expressed in baculovirus	B	BAO_0000019	assay format	Homo sapiens	None	None	None	None	CHEMBL279	Vascular endothelial growth factor receptor 2	Homo sapiens	SINGLE PROTEIN	CHEMBL1148750	1	Scientific Literature	J. Med. Chem.	2007	None
CHEMBL429057		0	316.36	0	3.16	1k	Nc1ncnc2c1c(-c1ccccc1)cn2-c1ccccc1CO	IC50						Not Determined						False	CHEMBL700242	Tested in vitro for inhibition of KDR-receptor tyrosine kinase; Not determined	B	BAO_0000357	single protein format	None	None	None	None	None	CHEMBL279	Vascular endothelial growth factor receptor 2	Homo sapiens	SINGLE PROTEIN	CHEMBL1133080	1	Scientific Literature	Bioorg. Med. Chem. Lett.	2000	None
CHEMBL1290361	ASN06356088	0	427.35	0	4.38	7, ASN06356088	Cc1nc2ccccc2n1C1CCN(CC(=O)Nc2ccccc2Br)CC1	IC50	'='	10.0	nM	8.00			UO_0000065	18.72	0.40	3.62	15.95	False	CHEMBL1292980	Inhibition of recombinant VEGFR2 after 1 hr by fluorescence polarization assay	B	BAO_0000357	single protein format	None	None	None	None	None	CHEMBL279	Vascular endothelial growth factor receptor 2	Homo sapiens	SINGLE PROTEIN	CHEMBL1287660	1	Scientific Literature	Eur. J. Med. Chem.	2010	None
CHEMBL403823		0	483.62	1	5.34	38	C/C(=N\OC(C)C)c1ccc2c(c1)c1c3c(c4c(c1n2CC(C)C)CCc1nn(C)cc1-4)C(=O)NC3	IC50	'='	31.0	nM	7.51			UO_0000065	15.53	0.28	2.17	10.22	False	CHEMBL929873	Inhibition of human recombinant VEGFR2 by HTRF assay	B	BAO_0000357	single protein format	Homo sapiens	None	None	None	None	CHEMBL279	Vascular endothelial growth factor receptor 2	Homo sapiens	SINGLE PROTEIN	CHEMBL1141537	1	Scientific Literature	Bioorg. Med. Chem. Lett.	2008	None
CHEMBL257794		0	441.54	0	4.46	26	CCO/N=C(/c1ccc2[nH]c3c4c(c5c(c3c2c1)CNC5=O)-c1cn(C)nc1CC4)C(C)C	IC50	'='	23.0	nM	7.64			UO_0000065	17.30	0.32	3.18	9.06	False	CHEMBL929873	Inhibition of human recombinant VEGFR2 by HTRF assay	B	BAO_0000357	single protein format	Homo sapiens	None	None	None	None	CHEMBL279	Vascular endothelial growth factor receptor 2	Homo sapiens	SINGLE PROTEIN	CHEMBL1141537	1	Scientific Literature	Bioorg. Med. Chem. Lett.	2008	None
CHEMBL257793		0	427.51	0	4.07	25	CO/N=C(/c1ccc2[nH]c3c4c(c5c(c3c2c1)CNC5=O)-c1cn(C)nc1CC4)C(C)C	IC50	'='	4.0	nM	8.40			UO_0000065	19.64	0.36	4.33	9.96	False	CHEMBL929873	Inhibition of human recombinant VEGFR2 by HTRF assay	B	BAO_0000357	single protein format	Homo sapiens	None	None	None	None	CHEMBL279	Vascular endothelial growth factor receptor 2	Homo sapiens	SINGLE PROTEIN	CHEMBL1141537	1	Scientific Literature	Bioorg. Med. Chem. Lett.	2008	None
CHEMBL148880		0	398.46	0	3.48	8	O=C1NCc2c1c1c(c3c2c2cc(CO)ccc2n3CCCO)Cc2ccccc2-1	IC50	'='	208.0	nM	6.68			UO_0000065	16.77	0.30	3.20	8.97	False	CHEMBL817492	In vitro inhibitory concentration against human vascular endothelial growth factor receptor 2	B	BAO_0000357	single protein format	None	None	None	None	None	CHEMBL279	Vascular endothelial growth factor receptor 2	Homo sapiens	SINGLE PROTEIN	CHEMBL1145920	1	Scientific Literature	J. Med. Chem.	2003	None
CHEMBL403606		0	455.56	0	4.71	36	CCCCn1c2ccc(/C(C)=N/OC)cc2c2c3c(c4c(c21)CCc1nn(C)cc1-4)C(=O)NC3	IC50						Not Determined						False	CHEMBL929874	Inhibition of VEGF-stimulated VEGFR2 autophosphorylation in HUVEC cells at 50 nM relative to control	B	BAO_0000219	cell-based format	Homo sapiens	None	None	HUVEC	None	CHEMBL279	Vascular endothelial growth factor receptor 2	Homo sapiens	SINGLE PROTEIN	CHEMBL1141537	1	Scientific Literature	Bioorg. Med. Chem. Lett.	2008	CHEMBL3307501
CHEMBL404322		0	385.43	0	3.26	27	C/C(=N\O)c1ccc2[nH]c3c4c(c5c(c3c2c1)CNC5=O)-c1cn(C)nc1CC4	IC50						Not Determined						False	CHEMBL929874	Inhibition of VEGF-stimulated VEGFR2 autophosphorylation in HUVEC cells at 50 nM relative to control	B	BAO_0000219	cell-based format	Homo sapiens	None	None	HUVEC	None	CHEMBL279	Vascular endothelial growth factor receptor 2	Homo sapiens	SINGLE PROTEIN	CHEMBL1141537	1	Scientific Literature	Bioorg. Med. Chem. Lett.	2008	CHEMBL3307501
CHEMBL258436		0	483.62	1	5.51	42	C/C(=N\OCC(C)C)c1ccc2c(c1)c1c3c(c4c(c1n2C(C)C)CCc1nn(C)cc1-4)C(=O)NC3	IC50	'='	2.0	nM	8.70			UO_0000065	17.99	0.33	3.19	11.85	False	CHEMBL929874	Inhibition of VEGF-stimulated VEGFR2 autophosphorylation in HUVEC cells at 50 nM relative to control	B	BAO_0000219	cell-based format	Homo sapiens	None	None	HUVEC	None	CHEMBL279	Vascular endothelial growth factor receptor 2	Homo sapiens	SINGLE PROTEIN	CHEMBL1141537	1	Scientific Literature	Bioorg. Med. Chem. Lett.	2008	CHEMBL3307501
CHEMBL101253	VATALANIB	3	346.82	1	5.01	vatalanib	Clc1ccc(Nc2nnc(Cc3ccncc3)c3ccccc23)cc1	Kd	'='	70.0	nM	7.16			UO_0000065	20.63	0.39	2.14	14.11	False	CHEMBL860900	Average Binding Constant for VEGFR2; NA=Not Active at 10 uM	B	BAO_0000357	single protein format	Homo sapiens	None	None	None	None	CHEMBL279	Vascular endothelial growth factor receptor 2	Homo sapiens	SINGLE PROTEIN	CHEMBL1144455	1	Scientific Literature	Nat. Biotechnol.	2005	None
CHEMBL124660	TANDUTINIB	2	562.72	2	5.03	MLN-518	COc1cc2c(N3CCN(C(=O)Nc4ccc(OC(C)C)cc4)CC3)ncnc2cc1OCCCN1CCCCC1	Kd						Not Active						False	CHEMBL860900	Average Binding Constant for VEGFR2; NA=Not Active at 10 uM	B	BAO_0000357	single protein format	Homo sapiens	None	None	None	None	CHEMBL279	Vascular endothelial growth factor receptor 2	Homo sapiens	SINGLE PROTEIN	CHEMBL1144455	1	Scientific Literature	Nat. Biotechnol.	2005	None
CHEMBL191377		0	407.48	0	2.31	16	OCCCNc1cncc(-c2ncnc(Nc3ccc(N4CCOCC4)cc3)n2)c1	IC50	'='	5030.0	nM	5.30			UO_0000065	13.00	0.24	2.99	4.89	False	CHEMBL828555	Inhibition of vascular endothelial growth factor receptor 2	B	BAO_0000357	single protein format	None	None	None	None	None	CHEMBL279	Vascular endothelial growth factor receptor 2	Homo sapiens	SINGLE PROTEIN	CHEMBL1145155	1	Scientific Literature	J. Med. Chem.	2005	None
CHEMBL207130		0	486.98	0	3.56	32	COc1cc2ncnc(Nc3cccc(Cl)c3F)c2cc1CN(C)C1(C(N)=O)CCN(C)CC1	IC50	'>'	10000.0	nM				UO_0000065					False	CHEMBL870115	Inhibition of KDR	B	BAO_0000357	single protein format	Homo sapiens	None	None	None	None	CHEMBL279	Vascular endothelial growth factor receptor 2	Homo sapiens	SINGLE PROTEIN	CHEMBL1147701	1	Scientific Literature	Bioorg. Med. Chem. Lett.	2006	None
CHEMBL207049		0	468.44	1	5.80	11	FC(F)(F)c1cccc(Nc2nnc(-c3cccnc3CCCc3ccc4c(c3)OCO4)o2)c1	IC50	'>'	10000.0	nM				UO_0000065					False	CHEMBL864971	Inhibition of VEGFR2 phosphorylation in presence of 2 uM ATP by HTRF assay	B	BAO_0000357	single protein format	Homo sapiens	None	None	None	None	CHEMBL279	Vascular endothelial growth factor receptor 2	Homo sapiens	SINGLE PROTEIN	CHEMBL1146931	1	Scientific Literature	Bioorg. Med. Chem. Lett.	2006	None
CHEMBL207815		0	502.98	1	2.79	36	COCCN1CC(C(N)=O)(N(C)Cc2cc3c(Nc4cccc(Cl)c4F)ncnc3cc2OC)C1	IC50	'>'	10000.0	nM				UO_0000065					False	CHEMBL870115	Inhibition of KDR	B	BAO_0000357	single protein format	Homo sapiens	None	None	None	None	CHEMBL279	Vascular endothelial growth factor receptor 2	Homo sapiens	SINGLE PROTEIN	CHEMBL1147701	1	Scientific Literature	Bioorg. Med. Chem. Lett.	2006	None
CHEMBL382716		0	579.87	2	6.48	15a	COc1cc2c(Nc3ccc(Cl)cc3F)ncnc2cc1OCCNC(=O)c1c(F)c(F)c(N=[N+]=[N-])c(F)c1F	IC50	'<'	1000.0	nM				UO_0000065					False	CHEMBL864485	Inhibitory activity against VEGFR2 kinase	B	BAO_0000357	single protein format	Homo sapiens	None	None	None	None	CHEMBL279	Vascular endothelial growth factor receptor 2	Homo sapiens	SINGLE PROTEIN	CHEMBL1148542	1	Scientific Literature	Bioorg. Med. Chem. Lett.	2006	None
CHEMBL205869		0	357.42	0	4.36	40	Cc1ccccc1Nc1nnc(-c2cccnc2CCc2ccncc2)o1	IC50	'>'	10000.0	nM				UO_0000065					False	CHEMBL864971	Inhibition of VEGFR2 phosphorylation in presence of 2 uM ATP by HTRF assay	B	BAO_0000357	single protein format	Homo sapiens	None	None	None	None	CHEMBL279	Vascular endothelial growth factor receptor 2	Homo sapiens	SINGLE PROTEIN	CHEMBL1146931	1	Scientific Literature	Bioorg. Med. Chem. Lett.	2006	None
CHEMBL383123		0	401.43	0	3.65	44	c1cnc(CCc2ccncc2)c(-c2nnc(NCc3ccc4c(c3)OCO4)o2)c1	IC50	'='	85.0	nM	7.07			UO_0000065	17.61	0.32	3.42	7.43	False	CHEMBL864971	Inhibition of VEGFR2 phosphorylation in presence of 2 uM ATP by HTRF assay	B	BAO_0000357	single protein format	Homo sapiens	None	None	None	None	CHEMBL279	Vascular endothelial growth factor receptor 2	Homo sapiens	SINGLE PROTEIN	CHEMBL1146931	1	Scientific Literature	Bioorg. Med. Chem. Lett.	2006	None
CHEMBL205502		0	443.84	1	5.22	25	FC(F)(Cl)Oc1ccc(Nc2nnc(-c3cccnc3CCc3ccncc3)o2)cc1	Ki	'='	100.0	nM	7.00			UO_0000065	15.77	0.31	1.78	8.14	False	CHEMBL864981	Binding affinity to VEGFR2 at 0.031 uM	B	BAO_0000357	single protein format	Homo sapiens	None	None	None	None	CHEMBL279	Vascular endothelial growth factor receptor 2	Homo sapiens	SINGLE PROTEIN	CHEMBL1146931	1	Scientific Literature	Bioorg. Med. Chem. Lett.	2006	None
CHEMBL2113065		0	452.47	0	2.97	(3'-S)-6	C[C@]12O[C@H](C[C@@]1(O)C(N)=O)n1c3ccccc3c3c4c(c5c6ccccc6n2c5c31)CNC4=O	IC50	'='	90.0	nM	7.05			UO_0000065	15.57	0.28	4.08	6.32	False	CHEMBL828722	Inhibition of baculovirus expressed human VEGFR2	B	BAO_0000357	single protein format	Homo sapiens	None	None	None	None	CHEMBL279	Vascular endothelial growth factor receptor 2	Homo sapiens	SINGLE PROTEIN	CHEMBL1139527	1	Scientific Literature	J. Med. Chem.	2005	None
CHEMBL162		0	466.54	0	4.35	2	CN[C@@H]1CC2O[C@@](C)([C@@H]1OC)n1c3ccccc3c3c4c(c5c6ccccc6n2c5c31)C(=O)NC4	IC50	'='	115.0	nM	6.94			UO_0000065	14.87	0.27	2.59	9.99	False	CHEMBL829417	Inhibition of Vascular endothelial growth factor receptor 2 (KDR)	B	BAO_0000357	single protein format	Homo sapiens	None	None	None	None	CHEMBL279	Vascular endothelial growth factor receptor 2	Homo sapiens	SINGLE PROTEIN	CHEMBL1137187	1	Scientific Literature	Bioorg. Med. Chem. Lett.	2004	None
CHEMBL437885		0	386.86	0	4.77	3	COc1cc2ncnc(Nc3cccc(Cl)c3F)c2cc1CN1CCCC1	IC50	'>'	10000.0	nM				UO_0000065					False	CHEMBL870115	Inhibition of KDR	B	BAO_0000357	single protein format	Homo sapiens	None	None	None	None	CHEMBL279	Vascular endothelial growth factor receptor 2	Homo sapiens	SINGLE PROTEIN	CHEMBL1147701	1	Scientific Literature	Bioorg. Med. Chem. Lett.	2006	None
CHEMBL410186		0	366.42	0	3.80	table5, 15	COc1ccc2c(c1)NC(=O)/C2=C\c1cc2c([nH]1)CCCC2CCC(=O)O	IC50	'='	380.0	nM	6.42			UO_0000065	17.52	0.32	2.62	7.02	False	CHEMBL887535	Inhibition of KDR	B	BAO_0000357	single protein format	Homo sapiens	None	None	None	None	CHEMBL279	Vascular endothelial growth factor receptor 2	Homo sapiens	SINGLE PROTEIN	CHEMBL1144621	1	Scientific Literature	Bioorg. Med. Chem. Lett.	2007	None
CHEMBL365318		0	443.41	0	3.52	table5, 6	CONC(=O)c1cc(Nc2ncnn3cc(-c4nnc(C)o4)c(C(C)C)c23)c(F)cc1F	IC50	'='	18.0	nM	7.75			UO_0000065	17.47	0.33	4.22	6.48	False	CHEMBL887535	Inhibition of KDR	B	BAO_0000357	single protein format	Homo sapiens	None	None	None	None	CHEMBL279	Vascular endothelial growth factor receptor 2	Homo sapiens	SINGLE PROTEIN	CHEMBL1144621	1	Scientific Literature	Bioorg. Med. Chem. Lett.	2007	None
CHEMBL366079		0	303.32	0	2.18	A3	Cc1c(/C=C2\C(=O)NN=C2c2cnccn2)[nH]c2ccccc12	IC50	'='	140.0	nM	6.85			UO_0000065	22.60	0.41	4.67	8.25	False	CHEMBL832932	Inhibition of Vascular endothelial growth factor receptor 2(KDR) with DTT (dithiothreitol)	B	BAO_0000357	single protein format	None	None	None	None	None	CHEMBL279	Vascular endothelial growth factor receptor 2	Homo sapiens	SINGLE PROTEIN	CHEMBL1138015	1	Scientific Literature	Bioorg. Med. Chem. Lett.	2004	None
CHEMBL184971		0	509.65	2	5.79	3	CC(C)OCc1ccc2c(c1)c1c3c(c4c(c1n2CCCCC(=O)N(C)C)Cc1ccccc1-4)C(=O)NC3	IC50	'='	18.0	nM	7.75			UO_0000065	15.20	0.28	1.95	12.18	False	CHEMBL829417	Inhibition of Vascular endothelial growth factor receptor 2 (KDR)	B	BAO_0000357	single protein format	Homo sapiens	None	None	None	None	CHEMBL279	Vascular endothelial growth factor receptor 2	Homo sapiens	SINGLE PROTEIN	CHEMBL1137187	1	Scientific Literature	Bioorg. Med. Chem. Lett.	2004	None
CHEMBL193256		0	476.33	0	3.83	table5, 14	CCOC(=O)c1cn2ncnc(Nc3ccc(Br)c(C(=O)NOC)c3)c2c1C(C)C	IC50	'='	270.0	nM	6.57			UO_0000065	13.79	0.30	2.74	6.15	False	CHEMBL887535	Inhibition of KDR	B	BAO_0000357	single protein format	Homo sapiens	None	None	None	None	CHEMBL279	Vascular endothelial growth factor receptor 2	Homo sapiens	SINGLE PROTEIN	CHEMBL1144621	1	Scientific Literature	Bioorg. Med. Chem. Lett.	2007	None
CHEMBL182891		0	351.41	0	4.42	9	COc1ccc(-c2cc3c(NC(=O)CC4CCCC4)ncnc3o2)cc1	IC50	'>'	48000.0	nM				UO_0000065					False	CHEMBL833502	Inhibition of Vascular endothelial growth factor receptor 2 kinase	B	BAO_0000357	single protein format	None	None	None	None	None	CHEMBL279	Vascular endothelial growth factor receptor 2	Homo sapiens	SINGLE PROTEIN	CHEMBL1137112	1	Scientific Literature	Bioorg. Med. Chem. Lett.	2004	None
CHEMBL363058		0	469.50	0	3.22	7	CC(C)OC(=O)N1CCn2cc(C3=C(c4cnc5ccccn45)C(=O)NC3=O)c3cccc(c32)C1	IC50	'>'	20000.0	nM				UO_0000065					False	CHEMBL828051	Inhibition of human Vascular endothelial growth factor receptor 2	B	BAO_0000357	single protein format	Homo sapiens	None	None	None	None	CHEMBL279	Vascular endothelial growth factor receptor 2	Homo sapiens	SINGLE PROTEIN	CHEMBL1138659	1	Scientific Literature	J. Med. Chem.	2004	None
CHEMBL370545		0	405.48	0	4.90	table5, 5	COc1cc(-c2csc3ncnc(N)c23)ccc1NC(=O)Nc1cccc(C)c1	IC50	'='	13.0	nM	7.89			UO_0000065	19.45	0.37	2.99	7.72	False	CHEMBL887535	Inhibition of KDR	B	BAO_0000357	single protein format	Homo sapiens	None	None	None	None	CHEMBL279	Vascular endothelial growth factor receptor 2	Homo sapiens	SINGLE PROTEIN	CHEMBL1144621	1	Scientific Literature	Bioorg. Med. Chem. Lett.	2007	None
CHEMBL198267		0	389.48	1	5.20	Table 3, 15	Cc1ccc(NC(=O)Nc2ccc(-c3c(C)sc4ncnc(N)c34)cc2)cc1	IC50	'='	53.0	nM	7.28			UO_0000065	18.68	0.35	2.08	7.83	False	CHEMBL887535	Inhibition of KDR	B	BAO_0000357	single protein format	Homo sapiens	None	None	None	None	CHEMBL279	Vascular endothelial growth factor receptor 2	Homo sapiens	SINGLE PROTEIN	CHEMBL1144621	1	Scientific Literature	Bioorg. Med. Chem. Lett.	2007	None
CHEMBL92516		0	278.34	0	3.52	3f	c1cc(-c2cnc3c(-c4ccsc4)cnn3c2)ccn1	IC50	'='	24.0	nM	7.62			UO_0000065	27.38	0.52	4.10	17.69	False	CHEMBL819551	Inhibitory activity at VEGF-2 receptor.	B	BAO_0000357	single protein format	None	None	None	None	None	CHEMBL279	Vascular endothelial growth factor receptor 2	Homo sapiens	SINGLE PROTEIN	CHEMBL1135353	1	Scientific Literature	Bioorg. Med. Chem. Lett.	2002	None
CHEMBL271271		0	413.48	0	4.96	10	COc1cccc(CNC(=O)c2ccc(-c3cc(-c4nnc(C)o4)ccc3C)cc2)c1	IC50	'<'	16000.0	nM				UO_0000065					False	CHEMBL946935	Inhibition of VEGFR2	B	BAO_0000357	single protein format	None	None	None	None	None	CHEMBL279	Vascular endothelial growth factor receptor 2	Homo sapiens	SINGLE PROTEIN	CHEMBL1143258	1	Scientific Literature	Bioorg. Med. Chem. Lett.	2008	None
CHEMBL268826		0	451.56	1	6.56	12d	Cc1cccc(NC(=O)Nc2ccc(-c3csc4c(-c5ccncc5)cnc(N)c34)cc2)c1	IC50	'='	4.0	nM	8.40			UO_0000065					False	CHEMBL907547	Inhibition of human KDR phosphorylation in NIH3T3 cells	F	BAO_0000219	cell-based format	Homo sapiens	None	None	NIH3T3	None	CHEMBL279	Vascular endothelial growth factor receptor 2	Homo sapiens	SINGLE PROTEIN	CHEMBL1144590	1	Scientific Literature	Bioorg. Med. Chem. Lett.	2007	CHEMBL3307716
CHEMBL231650		0	363.78	0	3.90	Table 3, 18	COCCOc1ccc2c(Nc3cc(O)c(Cl)cc3F)ncnc2c1	IC50	'='	150.0	nM	6.82			UO_0000065	18.76	0.37	2.92	8.92	False	CHEMBL887535	Inhibition of KDR	B	BAO_0000357	single protein format	Homo sapiens	None	None	None	None	CHEMBL279	Vascular endothelial growth factor receptor 2	Homo sapiens	SINGLE PROTEIN	CHEMBL1144621	1	Scientific Literature	Bioorg. Med. Chem. Lett.	2007	None
CHEMBL65848		0	470.53	0	3.31	28a	Cc1cc(C(=O)N2CCOCC2)[nH]c1/C=C1\C(=O)Nc2ncnc(Nc3ccc4c(c3)CCC4)c21	IC50	'='	3460.0	nM	5.46			UO_0000065	11.61	0.21	2.15	4.87	False	CHEMBL816964	Inhibition of tyrosine phosphorylation in cells expressing human VEGFR2 (Flk-1/KDR) kinase	B	BAO_0000019	assay format	None	None	None	None	None	CHEMBL279	Vascular endothelial growth factor receptor 2	Homo sapiens	SINGLE PROTEIN	CHEMBL1134862	1	Scientific Literature	Bioorg. Med. Chem. Lett.	2002	None
CHEMBL102346		0	485.54	0	4.79	21	COc1cc2ncnc(N3CCN(C(=O)Nc4ccc(Oc5ccccc5)cc4)CC3)c2cc1OC	NT						Not Determined						False	CHEMBL820212	Inhibition of Vascular endothelial growth factor receptor 2 (VEGFR-2) (Not tested)	B	BAO_0000357	single protein format	None	None	None	None	None	CHEMBL279	Vascular endothelial growth factor receptor 2	Homo sapiens	SINGLE PROTEIN	CHEMBL1135502	1	Scientific Literature	J. Med. Chem.	2002	None
CHEMBL404223		0	344.38	0	3.85	13a	Nc1n[nH]c2nccc(-c3ccc(NC(=O)Nc4ccccc4)cc3)c12	IC50	'='	4.5	nM	8.35			UO_0000065	24.24	0.44	4.50	7.68	True	CHEMBL930117	Inhibition of KDR by HTRF assay	B	BAO_0000357	single protein format	None	None	None	None	None	CHEMBL279	Vascular endothelial growth factor receptor 2	Homo sapiens	SINGLE PROTEIN	CHEMBL1142252	1	Scientific Literature	Bioorg. Med. Chem. Lett.	2008	None
CHEMBL291759		0	569.73	1	2.41	3l	CCOC(=O)CN1CCN(CCCc2c(/C=C3\C(=O)Nc4ccc(S(=O)(=O)NC)cc43)[nH]c3c2CCCC3)CC1	IC50	'='	500.0	nM	6.30			UO_0000065	11.06	0.22	3.89	5.09	False	CHEMBL820703	Inhibitory activity against Vascular endothelial growth factor receptor 2	B	BAO_0000357	single protein format	None	None	None	None	None	CHEMBL279	Vascular endothelial growth factor receptor 2	Homo sapiens	SINGLE PROTEIN	CHEMBL1146690	1	Scientific Literature	Bioorg. Med. Chem. Lett.	2004	None
CHEMBL256824		0	444.39	1	5.02	12d	Cn1nc(N)c2c(-c3ccc(NC(=O)Nc4ccc(F)c(C(F)(F)F)c4)cc3)cncc21	IC50	'='	3.7	nM	8.43			UO_0000065	18.97	0.36	3.41	8.62	True	CHEMBL930117	Inhibition of KDR by HTRF assay	B	BAO_0000357	single protein format	None	None	None	None	None	CHEMBL279	Vascular endothelial growth factor receptor 2	Homo sapiens	SINGLE PROTEIN	CHEMBL1142252	1	Scientific Literature	Bioorg. Med. Chem. Lett.	2008	None
CHEMBL419526		0	237.26	0	3.48	23	c1ccc(-c2cnc(Nc3ccccn3)o2)cc1	IC50	'='	1880.0	nM	5.73			UO_0000065	24.13	0.43	2.25	11.24	False	CHEMBL812621	Inhibitory activity towards vascular endothelial growth factor receptor 2	B	BAO_0000357	single protein format	None	None	None	None	None	CHEMBL279	Vascular endothelial growth factor receptor 2	Homo sapiens	SINGLE PROTEIN	CHEMBL1146769	1	Scientific Literature	Bioorg. Med. Chem. Lett.	2004	None
CHEMBL270793		0	558.56	1	4.06	8	COc1nc(NCCN2CCOCC2)ncc1C(=O)Nc1cc(C(=O)Nc2cccc(C(F)(F)F)c2)ccc1C	IC50	'='	2030.0	nM	5.69			UO_0000065	10.19	0.19	1.63	4.84	False	CHEMBL948989	Inhibition of KDR	B	BAO_0000357	single protein format	None	None	None	None	None	CHEMBL279	Vascular endothelial growth factor receptor 2	Homo sapiens	SINGLE PROTEIN	CHEMBL1142332	1	Scientific Literature	Bioorg. Med. Chem. Lett.	2008	None
CHEMBL86531		0	415.47	0	2.05	9c	NS(=O)(=O)c1ccc2c(c1)/C(=C/c1[nH]c3c(c1CCC(=O)O)CCCC3)C(=O)N2	IC50	'='	600.0	nM	6.22			UO_0000065	14.98	0.29	4.17	4.37	False	CHEMBL812787	Evaluated for inhibitory activity towards tyrosine kinase Vascular endothelial growth factor receptor 2	B	BAO_0000357	single protein format	None	None	None	None	None	CHEMBL279	Vascular endothelial growth factor receptor 2	Homo sapiens	SINGLE PROTEIN	CHEMBL1133768	1	Scientific Literature	J. Med. Chem.	2000	None
CHEMBL45942		0	327.39	0	4.38	2a	Cc1ccccc1Nc1nccc(-n2ccnc2-c2ccccc2)n1	IC50	'='	3080.0	nM	5.51			UO_0000065	16.83	0.30	1.13	9.91	False	CHEMBL811942	Biochemical inhibition of phosphorylation of a poly-Glu/Tyr (4:1) peptide substrate by isolated vascular endothelial growth factor receptor 2 (cloned and expressed as a GST-fusion protein).	B	BAO_0000357	single protein format	None	None	None	None	None	CHEMBL279	Vascular endothelial growth factor receptor 2	Homo sapiens	SINGLE PROTEIN	CHEMBL1136377	1	Scientific Literature	Bioorg. Med. Chem. Lett.	2003	None
CHEMBL431930		0	359.41	0	4.83	5e	Cc1cc(C)cc(Nc2nccc(-n3ccnc3-c3cccc(F)c3)n2)c1	IC50	'='	45.0	nM	7.35			UO_0000065	20.44	0.37	2.52	13.21	False	CHEMBL811942	Biochemical inhibition of phosphorylation of a poly-Glu/Tyr (4:1) peptide substrate by isolated vascular endothelial growth factor receptor 2 (cloned and expressed as a GST-fusion protein).	B	BAO_0000357	single protein format	None	None	None	None	None	CHEMBL279	Vascular endothelial growth factor receptor 2	Homo sapiens	SINGLE PROTEIN	CHEMBL1136377	1	Scientific Literature	Bioorg. Med. Chem. Lett.	2003	None
CHEMBL146697		0	375.41	0	1.48	11c	Cc1c(CCC(=O)O)c[nH]c1/C=C1\C(=O)Nc2ccc(S(N)(=O)=O)cc21	IC50	'='	920.0	nM	6.04			UO_0000065	16.08	0.32	4.56	4.24	False	CHEMBL816967	Inhibitory activity against Vascular endothelial growth factor receptor 2	B	BAO_0000357	single protein format	None	None	None	None	None	CHEMBL279	Vascular endothelial growth factor receptor 2	Homo sapiens	SINGLE PROTEIN	CHEMBL1132535	1	Scientific Literature	J. Med. Chem.	1999	None
CHEMBL44608		0	381.36	1	5.09	2k	FC(F)(F)c1cccc(Nc2nccc(-n3ccnc3-c3ccccc3)n2)c1	IC50	'='	10.0	nM	8.00			UO_0000065	20.98	0.39	2.91	14.38	False	CHEMBL811942	Biochemical inhibition of phosphorylation of a poly-Glu/Tyr (4:1) peptide substrate by isolated vascular endothelial growth factor receptor 2 (cloned and expressed as a GST-fusion protein).	B	BAO_0000357	single protein format	None	None	None	None	None	CHEMBL279	Vascular endothelial growth factor receptor 2	Homo sapiens	SINGLE PROTEIN	CHEMBL1136377	1	Scientific Literature	Bioorg. Med. Chem. Lett.	2003	None
CHEMBL223360	LINIFANIB	3	375.41	0	4.90	ABT-869, 4	Cc1ccc(F)c(NC(=O)Nc2ccc(-c3cccc4[nH]nc(N)c34)cc2)c1	IC50	'='	5.0	nM	8.30			UO_0000065	22.11	0.40	3.40	8.66	False	CHEMBL1810161	Inhibition of recombinant GST-tagged VEGFR2 expressed in Sf9 insect cells after 120 mins by Kinase-Glo assay	B	BAO_0000219	cell-based format	None	None	None	Sf9	None	CHEMBL279	Vascular endothelial growth factor receptor 2	Homo sapiens	SINGLE PROTEIN	CHEMBL1806486	1	Scientific Literature	Bioorg. Med. Chem.	2011	CHEMBL3308860
CHEMBL13354		0	412.47	0	2.33	12h	Cc1[nH]c(/C=C2\C(=O)Nc3ccc(F)cc32)c(C)c1C(=O)NCCN1CCOCC1	IC50	'='	90.0	nM	7.05			UO_0000065	17.08	0.32	4.72	8.15	False	CHEMBL819556	Inhibition of Vascular endothelial growth factor receptor 2	B	BAO_0000357	single protein format	None	None	None	None	None	CHEMBL279	Vascular endothelial growth factor receptor 2	Homo sapiens	SINGLE PROTEIN	CHEMBL1136732	1	Scientific Literature	J. Med. Chem.	2003	None
CHEMBL1254007		0	445.38	1	5.56	20d	Cn1ccc2ncnc(Oc3ccc(NC(=O)Nc4cccc(C(F)(F)F)c4)c(F)c3)c21	IC50	'='	46.0	nM	7.34			UO_0000065	16.47	0.31	1.78	9.05	False	CHEMBL1821205	Inhibition of human N-terminal His-tagged phosphorylated VEGFR2 in presence of ATP measured without preincubation by AlphaScreen analysis	B	BAO_0000357	single protein format	Homo sapiens	None	None	None	None	CHEMBL279	Vascular endothelial growth factor receptor 2	Homo sapiens	SINGLE PROTEIN	CHEMBL1817643	1	Scientific Literature	Bioorg. Med. Chem.	2011	None
CHEMBL256767		0	515.60	2	5.74	10j	O=C(Cc1ccccc1)NC(=S)Nc1ccc(Oc2ccnc3cc(-c4ncccn4)sc23)c(F)c1	IC50	'='	94.0	nM	7.03			UO_0000065	13.63	0.27	1.29	7.89	False	CHEMBL924759	Inhibition of GST tagged VEGFR2 expressed in Sf9 cells	B	BAO_0000219	cell-based format	None	None	None	Sf9	None	CHEMBL279	Vascular endothelial growth factor receptor 2	Homo sapiens	SINGLE PROTEIN	CHEMBL1145636	1	Scientific Literature	Bioorg. Med. Chem. Lett.	2008	CHEMBL3308860
CHEMBL254760	MGCD-265	0	517.61	2	5.68	10a	Cn1cnc(-c2cc3nccc(Oc4ccc(NC(=S)NC(=O)Cc5ccccc5)cc4F)c3s2)c1	IC50	'='	30.0	nM	7.52			UO_0000065	14.53	0.29	1.84	9.28	False	CHEMBL924778	Inhibition of human VEGFR2-dependent ERK phosphorylation in HUVEC	B	BAO_0000219	cell-based format	Homo sapiens	None	None	HUVEC	None	CHEMBL279	Vascular endothelial growth factor receptor 2	Homo sapiens	SINGLE PROTEIN	CHEMBL1145636	1	Scientific Literature	Bioorg. Med. Chem. Lett.	2008	CHEMBL3307501
CHEMBL497754		0	380.81	0	4.13	18	Cc1ccn(-c2ccc(Cl)c(F)c2)c(=O)c1-c1ccc2nc(N)ncc2c1	IC50	'>'	5000.0	nM				UO_0000065					False	CHEMBL955808	Inhibition of KDR by TR-FRET assay	B	BAO_0000357	single protein format	None	None	None	None	None	CHEMBL279	Vascular endothelial growth factor receptor 2	Homo sapiens	SINGLE PROTEIN	CHEMBL1150317	1	Scientific Literature	J. Med. Chem.	2008	None
CHEMBL257546		0	531.59	2	6.11	6d	O=C(Cc1ccccc1)NC(=S)Nc1ccc(Oc2ccnc3cc(C(=O)c4ccco4)sc23)c(F)c1	IC50	'='	127.0	nM	6.90			UO_0000065	12.97	0.25	0.79	7.38	False	CHEMBL924759	Inhibition of GST tagged VEGFR2 expressed in Sf9 cells	B	BAO_0000219	cell-based format	None	None	None	Sf9	None	CHEMBL279	Vascular endothelial growth factor receptor 2	Homo sapiens	SINGLE PROTEIN	CHEMBL1145636	1	Scientific Literature	Bioorg. Med. Chem. Lett.	2008	CHEMBL3308860
CHEMBL535	SUNITINIB	4	398.48	0	3.33	Sunitinib, sutent	CCN(CC)CCNC(=O)c1c(C)[nH]c(/C=C2\C(=O)Nc3ccc(F)cc32)c1C	IC50	'='	25.0	nM	7.60			UO_0000065	19.08	0.36	4.27	9.84	False	CHEMBL924779	Inhibition of human VEGFR2-dependent HUVEC proliferation	B	BAO_0000357	single protein format	Homo sapiens	None	None	None	None	CHEMBL279	Vascular endothelial growth factor receptor 2	Homo sapiens	SINGLE PROTEIN	CHEMBL1145636	1	Scientific Literature	Bioorg. Med. Chem. Lett.	2008	None
CHEMBL386636		0	338.37	0	3.97	7	O=C1NC(=O)c2c1c1c(c3[nH]c4ccccc4c23)CCc2ccccc2-1	IC50	'>'	300.0	nM				UO_0000065					False	CHEMBL911984	Inhibition of VEGFR2	B	BAO_0000357	single protein format	Homo sapiens	None	None	None	None	CHEMBL279	Vascular endothelial growth factor receptor 2	Homo sapiens	SINGLE PROTEIN	CHEMBL1141396	1	Scientific Literature	J. Med. Chem.	2007	None
CHEMBL219677		0	397.45	0	4.71	18	Cc1cc2c(F)c(Oc3ncnc(N)c3/C=N/OCC3CCCCC3)ccc2[nH]1	IC50	'='	413.0	nM	6.38			UO_0000065	16.06	0.30	1.67	6.49	False	CHEMBL907874	Inhibition of VEGFR2	B	BAO_0000357	single protein format	Homo sapiens	None	None	None	None	CHEMBL279	Vascular endothelial growth factor receptor 2	Homo sapiens	SINGLE PROTEIN	CHEMBL1139745	1	Scientific Literature	Bioorg. Med. Chem. Lett.	2006	None
CHEMBL384304	RG-547	2	441.46	0	1.41	39, R547	COc1ccc(F)c(F)c1C(=O)c1cnc(NC2CCN(S(C)(=O)=O)CC2)nc1N	Ki	'>'	5000.0	nM				UO_0000065					False	CHEMBL908841	Inhibition of KDR	B	BAO_0000357	single protein format	Homo sapiens	None	None	None	None	CHEMBL279	Vascular endothelial growth factor receptor 2	Homo sapiens	SINGLE PROTEIN	CHEMBL1137323	1	Scientific Literature	J. Med. Chem.	2006	None
CHEMBL173550		0	410.52	0	4.33	12a	CC(=O)N1CCN(Cc2ccc(-c3ccn4c(-c5ccccc5)cnc4c3)cc2)CC1	IC50	'='	300.0	nM	6.52			UO_0000065					False	CHEMBL845293	Intrinsic potency against VEGF stimulated KDR phosphorylation	F	BAO_0000019	assay format	Homo sapiens	None	None	None	None	CHEMBL279	Vascular endothelial growth factor receptor 2	Homo sapiens	SINGLE PROTEIN	CHEMBL1146681	1	Scientific Literature	Bioorg. Med. Chem. Lett.	2004	None
CHEMBL373598		0	447.88	0	3.35	16a	N#Cc1ncc2nc1OCCCCCOc1cc(OCCCO)c(Cl)cc1NC(=O)N2	Ki	'>'	8210.0	nM				UO_0000065					False	CHEMBL914402	Inhibition of KDR	B	BAO_0000357	single protein format	Homo sapiens	None	None	None	None	CHEMBL279	Vascular endothelial growth factor receptor 2	Homo sapiens	SINGLE PROTEIN	CHEMBL1142994	1	Scientific Literature	J. Med. Chem.	2007	None
CHEMBL249606		0	396.45	1	5.13	29	O=C(Nc1ccccc1Oc1ccccc1)c1cccnc1NCc1ccncc1	Ki	'>'	20000.0	nM				UO_0000065					False	CHEMBL925259	Inhibition of phosphorylated-Kdr after 30 mins	B	BAO_0000357	single protein format	None	None	None	None	None	CHEMBL279	Vascular endothelial growth factor receptor 2	Homo sapiens	SINGLE PROTEIN	CHEMBL1140496	1	Scientific Literature	Bioorg. Med. Chem. Lett.	2007	None
CHEMBL1834657	INFIGRATINIB PHOSPHATE	0	658.48	2	5.35	1h, NVP-BGJ398	CCN1CCN(c2ccc(Nc3cc(N(C)C(=O)Nc4c(Cl)c(OC)cc(OC)c4Cl)ncn3)cc2)CC1.O=P(O)(O)O	IC50	'='	180.0	nM	6.75			UO_0000065	12.03	0.24	1.39	7.09	False	CHEMBL1837848	Inhibition of recombinant VEGFR2	B	BAO_0000357	single protein format	None	None	None	None	None	CHEMBL279	Vascular endothelial growth factor receptor 2	Homo sapiens	SINGLE PROTEIN	CHEMBL1833940	1	Scientific Literature	J. Med. Chem.	2011	None
CHEMBL215863		0	512.54	2	7.93	54	Cc1ccc(C(=O)Nc2cccc(C(F)(F)F)c2C)cc1-c1ccc2nc(Nc3ccccc3)ncc2c1	IC50	'='	4.0	nM	8.40			UO_0000065	16.38	0.30	0.47	12.55	False	CHEMBL853495	Inhibition of KDR by HTRF kinase assay	B	BAO_0000357	single protein format	Homo sapiens	None	None	None	None	CHEMBL279	Vascular endothelial growth factor receptor 2	Homo sapiens	SINGLE PROTEIN	CHEMBL1149344	1	Scientific Literature	J. Med. Chem.	2006	None
CHEMBL386661		0	549.60	2	6.39	32	CNc1ncc2cc(-c3cc(C(=O)Nc4cc(C(F)(F)F)ccc4OC4CCN(C)CC4)ccc3C)ccc2n1	IC50	'='	17.0	nM	7.77			UO_0000065	14.14	0.27	1.38	9.79	False	CHEMBL853495	Inhibition of KDR by HTRF kinase assay	B	BAO_0000357	single protein format	Homo sapiens	None	None	None	None	CHEMBL279	Vascular endothelial growth factor receptor 2	Homo sapiens	SINGLE PROTEIN	CHEMBL1149344	1	Scientific Literature	J. Med. Chem.	2006	None
CHEMBL250482		0	386.50	1	5.39	12	O=C(Nc1ccc(C2CCCCC2)cc1)c1cccnc1NCc1ccncc1	Ki	'='	2.0	nM	8.70			UO_0000065	22.51	0.41	3.31	13.00	False	CHEMBL925259	Inhibition of phosphorylated-Kdr after 30 mins	B	BAO_0000357	single protein format	None	None	None	None	None	CHEMBL279	Vascular endothelial growth factor receptor 2	Homo sapiens	SINGLE PROTEIN	CHEMBL1140496	1	Scientific Literature	Bioorg. Med. Chem. Lett.	2007	None
CHEMBL1202473		0	462.95	0	4.26	18	COc1cc2c(Nc3cc(O)c(C)cc3F)ncnc2cc1OCC1CCN(C)CC1.Cl	IC50	'='	7.0	nM	8.15			UO_0000065	19.12	0.36	3.89	10.23	False	CHEMBL817494	Inhibition of vascular endothelial growth factor receptor 2 kinase activity at a concentration of 2 uM	B	BAO_0000357	single protein format	None	None	None	None	None	CHEMBL279	Vascular endothelial growth factor receptor 2	Homo sapiens	SINGLE PROTEIN	CHEMBL1135889	1	Scientific Literature	J. Med. Chem.	2002	None
CHEMBL394619		0	374.47	1	5.50	7b	Cc1cccc(NC(=O)Nc2ccc(-c3csc4ccnc(N)c34)cc2)c1	IC50	'='	32.0	nM	7.50			UO_0000065					True	CHEMBL907547	Inhibition of human KDR phosphorylation in NIH3T3 cells	F	BAO_0000219	cell-based format	Homo sapiens	None	None	NIH3T3	None	CHEMBL279	Vascular endothelial growth factor receptor 2	Homo sapiens	SINGLE PROTEIN	CHEMBL1144590	1	Scientific Literature	Bioorg. Med. Chem. Lett.	2007	CHEMBL3307716
CHEMBL231255		0	360.44	1	5.19	7a	Nc1nccc2scc(-c3ccc(NC(=O)Nc4ccccc4)cc3)c12	IC50	'='	72.0	nM	7.14			UO_0000065					False	CHEMBL907547	Inhibition of human KDR phosphorylation in NIH3T3 cells	F	BAO_0000219	cell-based format	Homo sapiens	None	None	NIH3T3	None	CHEMBL279	Vascular endothelial growth factor receptor 2	Homo sapiens	SINGLE PROTEIN	CHEMBL1144590	1	Scientific Literature	Bioorg. Med. Chem. Lett.	2007	CHEMBL3307716
CHEMBL331465		0	400.48	0	3.77	4b	c1ccc(-c2cnn3cc(-c4ccc(OCCN5CCOCC5)cc4)cnc23)cc1	IC50	'='	9.0	nM	8.05			UO_0000065	20.09	0.37	4.28	15.51	True	CHEMBL818936	Inhibition of Vascular endothelial growth factor receptor 2	B	BAO_0000357	single protein format	Homo sapiens	None	None	None	None	CHEMBL279	Vascular endothelial growth factor receptor 2	Homo sapiens	SINGLE PROTEIN	CHEMBL1135002	1	Scientific Literature	Bioorg. Med. Chem. Lett.	2002	None
CHEMBL387929		0	515.08	2	5.54	64	CN1CCN(Cc2ccc3c(c2)Cc2c(-c4csc(C#CCOc5ccc(Cl)cc5)c4)n[nH]c2-3)CC1	IC50	'='	419.0	nM	6.38			UO_0000065					False	CHEMBL914745	Inhibition of VEGF-induced phosphorylation of human KDR expressed in mouse NIH3T3 cell line by ELISA	F	BAO_0000219	cell-based format	Homo sapiens	None	None	NIH3T3	None	CHEMBL279	Vascular endothelial growth factor receptor 2	Homo sapiens	SINGLE PROTEIN	CHEMBL1147155	1	Scientific Literature	J. Med. Chem.	2007	CHEMBL3307716
CHEMBL225336		0	522.68	1	4.63	46	CN1CCN(Cc2ccc3c(c2)Cc2c(-c4csc(C#CCNC(=O)Nc5ccccc5)c4)n[nH]c2-3)CC1	IC50	'='	15.0	nM	7.82			UO_0000065					False	CHEMBL914745	Inhibition of VEGF-induced phosphorylation of human KDR expressed in mouse NIH3T3 cell line by ELISA	F	BAO_0000219	cell-based format	Homo sapiens	None	None	NIH3T3	None	CHEMBL279	Vascular endothelial growth factor receptor 2	Homo sapiens	SINGLE PROTEIN	CHEMBL1147155	1	Scientific Literature	J. Med. Chem.	2007	CHEMBL3307716
CHEMBL224496		0	480.64	0	4.89	56	CN1CCN(Cc2ccc3c(c2)-c2[nH]nc(-c4csc(C#CCOc5ccccc5)c4)c2C3)CC1	IC50	'='	197.0	nM	6.71			UO_0000065					False	CHEMBL914746	Inhibition of VEGF-induced phosphorylation of human KDR expressed in mouse NIH3T3 cell line by Western blot	F	BAO_0000219	cell-based format	Homo sapiens	None	None	NIH3T3	None	CHEMBL279	Vascular endothelial growth factor receptor 2	Homo sapiens	SINGLE PROTEIN	CHEMBL1147155	1	Scientific Literature	J. Med. Chem.	2007	CHEMBL3307716
CHEMBL211845		0	586.67	2	6.08	35	COc1ccc(N(C(=O)Oc2c(C)cccc2C)c2ccnc(Nc3ccc(N4CCN(C)CC4)c(F)c3)n2)c(OC)c1	IC50	'='	260.0	nM	6.58			UO_0000065	11.22	0.21	0.51	7.14	False	CHEMBL870980	Inhibition of KDR	B	BAO_0000357	single protein format	Homo sapiens	None	None	None	None	CHEMBL279	Vascular endothelial growth factor receptor 2	Homo sapiens	SINGLE PROTEIN	CHEMBL1145338	1	Scientific Literature	J. Med. Chem.	2006	None
CHEMBL212668		0	612.73	2	5.82	38	COc1ccc(N(C(=O)Oc2c(C)cccc2C)c2ccnc(Nc3ccc(OCCN4CCN(C)CC4)cc3)n2)c(OC)c1	IC50	'='	570.0	nM	6.24			UO_0000065	10.19	0.19	0.42	6.15	False	CHEMBL870980	Inhibition of KDR	B	BAO_0000357	single protein format	Homo sapiens	None	None	None	None	CHEMBL279	Vascular endothelial growth factor receptor 2	Homo sapiens	SINGLE PROTEIN	CHEMBL1145338	1	Scientific Literature	J. Med. Chem.	2006	None
CHEMBL241669		0	391.35	0	3.58	16	Cn1cnc(NCc2ccncc2)c1C(=O)Nc1cccc(OC(F)(F)F)c1	IC50	'='	350.0	nM	6.46			UO_0000065					False	CHEMBL885901	Inhibition of VEGFR2 by cell-based assay	F	BAO_0000219	cell-based format	None	None	None	None	None	CHEMBL279	Vascular endothelial growth factor receptor 2	Homo sapiens	SINGLE PROTEIN	CHEMBL1139078	1	Scientific Literature	Bioorg. Med. Chem. Lett.	2007	None
CHEMBL238938		0	375.35	0	3.70	37	Cn1ncc(NCc2cccnc2)c1C(=O)Nc1cccc(C(F)(F)F)c1	IC50	'>'	10000.0	nM				UO_0000065					False	CHEMBL885900	Inhibition of VEGFR2 by HTRF assay	B	BAO_0000357	single protein format	None	None	None	None	None	CHEMBL279	Vascular endothelial growth factor receptor 2	Homo sapiens	SINGLE PROTEIN	CHEMBL1139078	1	Scientific Literature	Bioorg. Med. Chem. Lett.	2007	None
CHEMBL240405		0	398.47	0	4.83	71	Cc1noc(NCc2ccncc2)c1C(=O)Nc1ccc(Cc2ccccc2)cc1	IC50	'>'	10000.0	nM				UO_0000065					False	CHEMBL885901	Inhibition of VEGFR2 by cell-based assay	F	BAO_0000219	cell-based format	None	None	None	None	None	CHEMBL279	Vascular endothelial growth factor receptor 2	Homo sapiens	SINGLE PROTEIN	CHEMBL1139078	1	Scientific Literature	Bioorg. Med. Chem. Lett.	2007	None
CHEMBL241075		0	397.48	0	4.27	51	Cn1ncc(NCc2ccncc2)c1C(=O)Nc1ccc(Cc2ccccc2)cc1	IC50	'>'	10000.0	nM				UO_0000065					False	CHEMBL885901	Inhibition of VEGFR2 by cell-based assay	F	BAO_0000219	cell-based format	None	None	None	None	None	CHEMBL279	Vascular endothelial growth factor receptor 2	Homo sapiens	SINGLE PROTEIN	CHEMBL1139078	1	Scientific Literature	Bioorg. Med. Chem. Lett.	2007	None
CHEMBL238525		0	399.45	0	4.47	22	Cn1cnc(NCc2ccncc2)c1C(=O)Nc1ccc(Oc2ccccc2)cc1	IC50	'>'	10000.0	nM				UO_0000065					False	CHEMBL885901	Inhibition of VEGFR2 by cell-based assay	F	BAO_0000219	cell-based format	None	None	None	None	None	CHEMBL279	Vascular endothelial growth factor receptor 2	Homo sapiens	SINGLE PROTEIN	CHEMBL1139078	1	Scientific Literature	Bioorg. Med. Chem. Lett.	2007	None
CHEMBL400898		0	289.34	0	3.34	2f	Cc1ccc(-n2ncc3c2-c2ccccc2NC(=O)C3)cc1	Inhibition	'<='	40.0	%				UO_0000187					False	CHEMBL886302	Inhibition of VEGFR2 at 10 uM	B	BAO_0000357	single protein format	None	None	None	None	None	CHEMBL279	Vascular endothelial growth factor receptor 2	Homo sapiens	SINGLE PROTEIN	CHEMBL1139946	1	Scientific Literature	Eur. J. Med. Chem.	2007	None
CHEMBL231128		0	501.62	2	7.71	12f	Cc1cccc(NC(=O)Nc2ccc(-c3csc4c(-c5cncc6ccccc56)cnc(N)c34)cc2)c1	IC50	'='	388.0	nM	6.41			UO_0000065	12.78	0.24	-1.30	6.90	False	CHEMBL907546	Inhibition of KDR	B	BAO_0000357	single protein format	Homo sapiens	None	None	None	None	CHEMBL279	Vascular endothelial growth factor receptor 2	Homo sapiens	SINGLE PROTEIN	CHEMBL1144590	1	Scientific Literature	Bioorg. Med. Chem. Lett.	2007	None
CHEMBL250395		0	353.41	0	2.26	8n	COc1cccc2c(/C=C3\C(=O)NN=C3c3snnc3C)cn(C)c12	IC50	'='	109.0	nM	6.96			UO_0000065	19.70	0.38	4.70	8.55	False	CHEMBL903321	Inhibition of human cytoplasmic VEGFR2 expressed in baculovirus after 15 mins by time resolved fluorescence assay	B	BAO_0000019	assay format	Homo sapiens	None	None	None	None	CHEMBL279	Vascular endothelial growth factor receptor 2	Homo sapiens	SINGLE PROTEIN	CHEMBL1139105	1	Scientific Literature	Bioorg. Med. Chem. Lett.	2007	None
CHEMBL241669		0	391.35	0	3.58	16	Cn1cnc(NCc2ccncc2)c1C(=O)Nc1cccc(OC(F)(F)F)c1	IC50	'='	1110.0	nM	5.96			UO_0000065	15.22	0.29	2.37	7.35	False	CHEMBL885900	Inhibition of VEGFR2 by HTRF assay	B	BAO_0000357	single protein format	None	None	None	None	None	CHEMBL279	Vascular endothelial growth factor receptor 2	Homo sapiens	SINGLE PROTEIN	CHEMBL1139078	1	Scientific Literature	Bioorg. Med. Chem. Lett.	2007	None
CHEMBL45015		0	299.77	0	3.68	5g	Cc1cc(C)cc(Nc2nccc(-n3ccnc3Cl)n2)c1	IC50	'='	60.0	nM	7.22			UO_0000065	24.09	0.47	3.54	12.98	False	CHEMBL811942	Biochemical inhibition of phosphorylation of a poly-Glu/Tyr (4:1) peptide substrate by isolated vascular endothelial growth factor receptor 2 (cloned and expressed as a GST-fusion protein).	B	BAO_0000357	single protein format	None	None	None	None	None	CHEMBL279	Vascular endothelial growth factor receptor 2	Homo sapiens	SINGLE PROTEIN	CHEMBL1136377	1	Scientific Literature	Bioorg. Med. Chem. Lett.	2003	None
CHEMBL2218927		0	280.36	0	3.55	Tyrphostin AGL-2043	Cc1nc2cc3nc(-c4cccs4)cnc3cc2n1C	Residual Activity	'='	36.0	%				UO_0000187					False	CHEMBL2219237	Millipore: Percentage of residual kinase activity of KDR at 1uM relative to control. Control inhibitor: Staurosporine at 10.0uM. Buffer: 8 mM MOPS pH 7.0, 0.2 mM EDTA	B	BAO_0000357	single protein format	Homo sapiens	None	None	None	None	CHEMBL279	Vascular endothelial growth factor receptor 2	Homo sapiens	SINGLE PROTEIN	CHEMBL2218924	1	Scientific Literature	Biochem. J.	2013	None
CHEMBL203644		0	355.76	0	3.52	EGFR_ErbB_2_ErbB_4_Inhibitor	CC#CC(=O)Nc1cc2c(Nc3ccc(F)c(Cl)c3)ncnc2cn1	Residual Activity	'='	107.0	%				UO_0000187					False	CHEMBL2219237	Millipore: Percentage of residual kinase activity of KDR at 1uM relative to control. Control inhibitor: Staurosporine at 10.0uM. Buffer: 8 mM MOPS pH 7.0, 0.2 mM EDTA	B	BAO_0000357	single protein format	Homo sapiens	None	None	None	None	CHEMBL279	Vascular endothelial growth factor receptor 2	Homo sapiens	SINGLE PROTEIN	CHEMBL2218924	1	Scientific Literature	Biochem. J.	2013	None
CHEMBL473773		0	376.21	0	3.86	WHI-P154	COc1cc2ncnc(Nc3ccc(O)c(Br)c3)c2cc1OC	Residual Activity	'='	30.0	%				UO_0000187					False	CHEMBL2219237	Millipore: Percentage of residual kinase activity of KDR at 1uM relative to control. Control inhibitor: Staurosporine at 10.0uM. Buffer: 8 mM MOPS pH 7.0, 0.2 mM EDTA	B	BAO_0000357	single protein format	Homo sapiens	None	None	None	None	CHEMBL279	Vascular endothelial growth factor receptor 2	Homo sapiens	SINGLE PROTEIN	CHEMBL2218924	1	Scientific Literature	Biochem. J.	2013	None
CHEMBL261849	GW632580X	0	366.42	0	2.83	GW2580	COc1ccc(COc2ccc(Cc3cnc(N)nc3N)cc2OC)cc1	Residual Activity	'='	97.0	%				UO_0000187					False	CHEMBL2219237	Millipore: Percentage of residual kinase activity of KDR at 1uM relative to control. Control inhibitor: Staurosporine at 10.0uM. Buffer: 8 mM MOPS pH 7.0, 0.2 mM EDTA	B	BAO_0000357	single protein format	Homo sapiens	None	None	None	None	CHEMBL279	Vascular endothelial growth factor receptor 2	Homo sapiens	SINGLE PROTEIN	CHEMBL2218924	1	Scientific Literature	Biochem. J.	2013	None
CHEMBL1398474		0	344.89	1	5.71	Akt_Inhibitor_X	CCN(CC)CCCCN1c2ccccc2Oc2ccc(Cl)cc21	Residual Activity	'='	112.0	%				UO_0000187					False	CHEMBL2219237	Millipore: Percentage of residual kinase activity of KDR at 1uM relative to control. Control inhibitor: Staurosporine at 10.0uM. Buffer: 8 mM MOPS pH 7.0, 0.2 mM EDTA	B	BAO_0000357	single protein format	Homo sapiens	None	None	None	None	CHEMBL279	Vascular endothelial growth factor receptor 2	Homo sapiens	SINGLE PROTEIN	CHEMBL2218924	1	Scientific Literature	Biochem. J.	2013	None
CHEMBL380071		0	194.24	0	3.23	Rockout	c1ccc2c(-c3ccncc3)c[nH]c2c1	Residual Activity	'='	100.0	%				UO_0000187					False	CHEMBL2219237	Millipore: Percentage of residual kinase activity of KDR at 1uM relative to control. Control inhibitor: Staurosporine at 10.0uM. Buffer: 8 mM MOPS pH 7.0, 0.2 mM EDTA	B	BAO_0000357	single protein format	Homo sapiens	None	None	None	None	CHEMBL279	Vascular endothelial growth factor receptor 2	Homo sapiens	SINGLE PROTEIN	CHEMBL2218924	1	Scientific Literature	Biochem. J.	2013	None
CHEMBL261491		0	442.52	0	3.65	Go-6983	COc1ccc2c(c1)c(C1=C(c3c[nH]c4ccccc34)C(=O)NC1=O)cn2CCCN(C)C	Residual Activity	'='	28.0	%				UO_0000187					False	CHEMBL2219237	Millipore: Percentage of residual kinase activity of KDR at 1uM relative to control. Control inhibitor: Staurosporine at 10.0uM. Buffer: 8 mM MOPS pH 7.0, 0.2 mM EDTA	B	BAO_0000357	single protein format	Homo sapiens	None	None	None	None	CHEMBL279	Vascular endothelial growth factor receptor 2	Homo sapiens	SINGLE PROTEIN	CHEMBL2218924	1	Scientific Literature	Biochem. J.	2013	None
CHEMBL375670		0	377.83	1	5.11	17l	Nc1n[nH]c2cccc(-c3ccc(NC(=O)Nc4cccc(Cl)c4)cc3)c12	IC50	'='	28.0	nM	7.55			UO_0000065					False	CHEMBL920442	Inhibition of VEGF-induced human KDR phosphorylation in mouse 3T3 cells by ELISA	F	BAO_0000219	cell-based format	Homo sapiens	None	None	NIH3T3	None	CHEMBL279	Vascular endothelial growth factor receptor 2	Homo sapiens	SINGLE PROTEIN	CHEMBL1142982	1	Scientific Literature	J. Med. Chem.	2007	CHEMBL3307716
CHEMBL2218926		0	305.17	0	3.88	Tyrphostin AG-1024	CC(C)(C)c1cc(C=C(C#N)C#N)cc(Br)c1O	Residual Activity	'='	83.0	%				UO_0000187					False	CHEMBL2219238	Millipore: Percentage of residual kinase activity of KDR at 10uM relative to control. Control inhibitor: Staurosporine at 10.0uM. Buffer: 8 mM MOPS pH 7.0, 0.2 mM EDTA	B	BAO_0000357	single protein format	Homo sapiens	None	None	None	None	CHEMBL279	Vascular endothelial growth factor receptor 2	Homo sapiens	SINGLE PROTEIN	CHEMBL2218924	1	Scientific Literature	Biochem. J.	2013	None
CHEMBL260307		0	390.42	1	5.48	53	Cc1ccc(F)c(NC(=O)Nc2ccc(-c3ccc(C)c4onc(N)c34)cc2)c1	IC50	'='	71.0	nM	7.15			UO_0000065	18.31	0.34	1.67	7.67	False	CHEMBL949290	Inhibition of KDR by HTRF assay	B	BAO_0000357	single protein format	None	None	None	None	None	CHEMBL279	Vascular endothelial growth factor receptor 2	Homo sapiens	SINGLE PROTEIN	CHEMBL1142358	1	Scientific Literature	J. Med. Chem.	2008	None
CHEMBL410664		0	376.39	1	5.17	40	Cc1ccc(NC(=O)Nc2ccc(-c3cccc4onc(N)c34)cc2)cc1F	IC50	'='	15.0	nM	7.82			UO_0000065	20.79	0.38	2.65	8.40	False	CHEMBL949290	Inhibition of KDR by HTRF assay	B	BAO_0000357	single protein format	None	None	None	None	None	CHEMBL279	Vascular endothelial growth factor receptor 2	Homo sapiens	SINGLE PROTEIN	CHEMBL1142358	1	Scientific Literature	J. Med. Chem.	2008	None
CHEMBL406660		0	362.36	0	4.86	36	Nc1noc2cccc(-c3ccc(NC(=O)Nc4ccc(F)cc4)cc3)c12	IC50	'='	134.0	nM	6.87			UO_0000065	18.97	0.35	2.01	7.38	False	CHEMBL949290	Inhibition of KDR by HTRF assay	B	BAO_0000357	single protein format	None	None	None	None	None	CHEMBL279	Vascular endothelial growth factor receptor 2	Homo sapiens	SINGLE PROTEIN	CHEMBL1142358	1	Scientific Literature	J. Med. Chem.	2008	None
CHEMBL272645		0	358.40	1	5.03	33	Cc1ccc(NC(=O)Nc2ccc(-c3cccc4onc(N)c34)cc2)cc1	IC50	'='	16.0	nM	7.80			UO_0000065	21.75	0.39	2.77	8.37	False	CHEMBL949290	Inhibition of KDR by HTRF assay	B	BAO_0000357	single protein format	None	None	None	None	None	CHEMBL279	Vascular endothelial growth factor receptor 2	Homo sapiens	SINGLE PROTEIN	CHEMBL1142358	1	Scientific Literature	J. Med. Chem.	2008	None
CHEMBL405370		0	329.36	0	4.33	10	Nc1noc2cccc(-c3ccc(NC(=O)c4ccccc4)cc3)c12	IC50	'>'	12500.0	nM				UO_0000065					False	CHEMBL949290	Inhibition of KDR by HTRF assay	B	BAO_0000357	single protein format	None	None	None	None	None	CHEMBL279	Vascular endothelial growth factor receptor 2	Homo sapiens	SINGLE PROTEIN	CHEMBL1142358	1	Scientific Literature	J. Med. Chem.	2008	None
CHEMBL36450		0	236.27	0	3.71	SC-68376	Cc1nc(-c2ccccc2)c(-c2ccncc2)o1	Residual Activity	'='	78.0	%				UO_0000187					False	CHEMBL2219238	Millipore: Percentage of residual kinase activity of KDR at 10uM relative to control. Control inhibitor: Staurosporine at 10.0uM. Buffer: 8 mM MOPS pH 7.0, 0.2 mM EDTA	B	BAO_0000357	single protein format	Homo sapiens	None	None	None	None	CHEMBL279	Vascular endothelial growth factor receptor 2	Homo sapiens	SINGLE PROTEIN	CHEMBL2218924	1	Scientific Literature	Biochem. J.	2013	None
CHEMBL286721	AMINOPURVALANOL	0	403.92	0	3.82	Aminopurvalanol	CC(C)[C@H](CO)Nc1nc(Nc2cc(N)cc(Cl)c2)c2ncn(C(C)C)c2n1	Residual Activity	'='	34.0	%				UO_0000187					False	CHEMBL2219238	Millipore: Percentage of residual kinase activity of KDR at 10uM relative to control. Control inhibitor: Staurosporine at 10.0uM. Buffer: 8 mM MOPS pH 7.0, 0.2 mM EDTA	B	BAO_0000357	single protein format	Homo sapiens	None	None	None	None	CHEMBL279	Vascular endothelial growth factor receptor 2	Homo sapiens	SINGLE PROTEIN	CHEMBL2218924	1	Scientific Literature	Biochem. J.	2013	None
CHEMBL1802485		0	234.26	0	2.78	JNK_Inhibitor_Negative_Control	Cn1nc2c3c(cccc31)C(=O)c1ccccc1-2	Residual Activity	'='	45.0	%				UO_0000187					False	CHEMBL2219238	Millipore: Percentage of residual kinase activity of KDR at 10uM relative to control. Control inhibitor: Staurosporine at 10.0uM. Buffer: 8 mM MOPS pH 7.0, 0.2 mM EDTA	B	BAO_0000357	single protein format	Homo sapiens	None	None	None	None	CHEMBL279	Vascular endothelial growth factor receptor 2	Homo sapiens	SINGLE PROTEIN	CHEMBL2218924	1	Scientific Literature	Biochem. J.	2013	None
CHEMBL248712		0	405.41	0	3.95	15d	CCNCc1cncc(-c2cnc3[nH]nc(-c4nc5cc(F)c(F)cc5[nH]4)c3c2)c1	IC50	'='	100.0	nM	7.00			UO_0000065	17.27	0.32	3.05	7.36	False	CHEMBL888276	Inhibition of VEGFR2	B	BAO_0000357	single protein format	None	None	None	None	None	CHEMBL279	Vascular endothelial growth factor receptor 2	Homo sapiens	SINGLE PROTEIN	CHEMBL1140014	1	Scientific Literature	Bioorg. Med. Chem. Lett.	2007	None
CHEMBL243917		0	549.48	2	7.41	47	O=C(Nc1ccc(Oc2ccc3[nH]c(NC(=O)c4ccccc4)nc3c2)cc1)Nc1cc(C(F)(F)F)ccc1F	IC50	'='	42.0	nM	7.38			UO_0000065	13.42	0.25	-0.03	6.82	False	CHEMBL895710	Inhibition of GST-tagged human recombinant VEGFR2 expressed in baculovirus	B	BAO_0000019	assay format	Homo sapiens	None	None	None	None	CHEMBL279	Vascular endothelial growth factor receptor 2	Homo sapiens	SINGLE PROTEIN	CHEMBL1148750	1	Scientific Literature	J. Med. Chem.	2007	None
CHEMBL387817		0	445.38	1	5.74	45	Nc1nc2ccc(Oc3ccc(NC(=O)Nc4cc(C(F)(F)F)ccc4F)cc3)cc2[nH]1	IC50	'='	15.0	nM	7.82			UO_0000065	17.57	0.33	2.08	7.45	False	CHEMBL895710	Inhibition of GST-tagged human recombinant VEGFR2 expressed in baculovirus	B	BAO_0000019	assay format	Homo sapiens	None	None	None	None	CHEMBL279	Vascular endothelial growth factor receptor 2	Homo sapiens	SINGLE PROTEIN	CHEMBL1148750	1	Scientific Literature	J. Med. Chem.	2007	None
CHEMBL424672		0	399.81	0	4.34	16	O=C(Nc1ccc(OC(F)(F)Cl)cc1)c1scnc1CCc1cnoc1	IC50	'='	1770.0	nM	5.75			UO_0000065	14.39	0.30	1.41	7.45	False	CHEMBL861906	Inhibitory activity against VEGFR2 by HTRF assay	B	BAO_0000357	single protein format	Homo sapiens	None	None	None	None	CHEMBL279	Vascular endothelial growth factor receptor 2	Homo sapiens	SINGLE PROTEIN	CHEMBL1148628	1	Scientific Literature	Bioorg. Med. Chem. Lett.	2006	None
CHEMBL205114		0	343.84	0	4.23	6	O=C(Nc1ccc(Cl)cc1)c1scnc1CCc1ccncc1	IC50	'='	130.0	nM	6.89			UO_0000065	20.03	0.41	2.66	12.55	False	CHEMBL861906	Inhibitory activity against VEGFR2 by HTRF assay	B	BAO_0000357	single protein format	Homo sapiens	None	None	None	None	CHEMBL279	Vascular endothelial growth factor receptor 2	Homo sapiens	SINGLE PROTEIN	CHEMBL1148628	1	Scientific Literature	Bioorg. Med. Chem. Lett.	2006	None
CHEMBL382308		0	331.37	0	3.62	28	Cc1ccc(NC(=O)c2scnc2CCc2cnoc2)c(F)c1	IC50	'='	2750.0	nM	5.56			UO_0000065	16.78	0.33	1.94	8.18	False	CHEMBL861911	Inhibitory activity against VEGFR2 transiently transfected in 293 adenovirus transfected kidney cells by ELISA	B	BAO_0000219	cell-based format	Homo sapiens	None	None	kidney	None	CHEMBL279	Vascular endothelial growth factor receptor 2	Homo sapiens	SINGLE PROTEIN	CHEMBL1148628	1	Scientific Literature	Bioorg. Med. Chem. Lett.	2006	None
CHEMBL202408		0	394.50	0	3.41	23	O=C(Nc1ccc(N2CCOCC2)cc1)c1scnc1CCc1ccncc1	IC50	'='	580.0	nM	6.24			UO_0000065	15.81	0.30	2.83	9.26	False	CHEMBL861911	Inhibitory activity against VEGFR2 transiently transfected in 293 adenovirus transfected kidney cells by ELISA	B	BAO_0000219	cell-based format	Homo sapiens	None	None	kidney	None	CHEMBL279	Vascular endothelial growth factor receptor 2	Homo sapiens	SINGLE PROTEIN	CHEMBL1148628	1	Scientific Literature	Bioorg. Med. Chem. Lett.	2006	None
CHEMBL201014		0	415.56	1	6.03	12	CC(C)(C)c1ccc(NC(=O)c2scnc2CCc2ccnc3ccccc23)cc1	IC50	'>'	10000.0	nM				UO_0000065					False	CHEMBL861911	Inhibitory activity against VEGFR2 transiently transfected in 293 adenovirus transfected kidney cells by ELISA	B	BAO_0000219	cell-based format	Homo sapiens	None	None	kidney	None	CHEMBL279	Vascular endothelial growth factor receptor 2	Homo sapiens	SINGLE PROTEIN	CHEMBL1148628	1	Scientific Literature	Bioorg. Med. Chem. Lett.	2006	None
CHEMBL118569		0	391.47	0	4.05	4	COCCN(C)CCOc1ccc2[nH]c(-c3cc4ccccc4nc3O)cc2c1	IC50	'='	7.0	nM	8.15			UO_0000065	20.83	0.38	4.10	11.55	False	CHEMBL820698	Inhibition of VEGF receptor 2 mediated phosphorylation of poly-Glu/Tyr (4:1)	B	BAO_0000357	single protein format	Homo sapiens	None	None	None	None	CHEMBL279	Vascular endothelial growth factor receptor 2	Homo sapiens	SINGLE PROTEIN	CHEMBL1137936	1	Scientific Literature	Bioorg. Med. Chem. Lett.	2004	None
CHEMBL215152	AZD-1152-HQPA	0	507.57	1	3.50	AZD-1152 HQPA	CCN(CCO)CCCOc1ccc2c(Nc3cc(CC(=O)Nc4cccc(F)c4)[nH]n3)ncnc2c1	Kd	'='	500.0	nM	6.30			UO_0000065	12.41	0.23	2.80	4.91	False	CHEMBL1908557	Binding constant for VEGFR2 kinase domain	B	BAO_0000357	single protein format	None	None	None	None	None	CHEMBL279	Vascular endothelial growth factor receptor 2	Homo sapiens	SINGLE PROTEIN	CHEMBL1908390	1	Scientific Literature	Nat. Biotechnol.	2011	None
CHEMBL1940865		0	341.86	1	5.77	27	Cc1cc(C(=O)/C=C/c2cc3cccc(C)c3nc2Cl)c(C)s1	IC50	'>'	1000.0	nM				UO_0000065					False	CHEMBL1944151	Inhibition of VEGFR-2 after 1 hr by fluorescence polarization assay	B	BAO_0000357	single protein format	None	None	None	None	None	CHEMBL279	Vascular endothelial growth factor receptor 2	Homo sapiens	SINGLE PROTEIN	CHEMBL1938258	1	Scientific Literature	Bioorg. Med. Chem. Lett.	2012	None
CHEMBL417006		0	596.78	2	5.02	12	COc1cc(-c2nn([C@H]3CC[C@H](N4CCN(C)CC4)CC3)c3ncnc(N)c23)ccc1NC(=O)C(C)(C)Cc1ccccc1	IC50	'>'	50000.0	nM				UO_0000065					False	CHEMBL698970	Inhibition of human VEGF-receptor 2 (kdr) kinase.	B	BAO_0000357	single protein format	Homo sapiens	None	None	None	None	CHEMBL279	Vascular endothelial growth factor receptor 2	Homo sapiens	SINGLE PROTEIN	CHEMBL1135159	1	Scientific Literature	Bioorg. Med. Chem. Lett.	2002	None
CHEMBL402049		0	357.83	0	2.91	8h	Cc1nnsc1C1=NNC(=O)/C1=C\c1cn(C)c2cccc(Cl)c12	IC50	'='	45.0	nM	7.35			UO_0000065	20.53	0.42	4.44	10.18	False	CHEMBL903321	Inhibition of human cytoplasmic VEGFR2 expressed in baculovirus after 15 mins by time resolved fluorescence assay	B	BAO_0000019	assay format	Homo sapiens	None	None	None	None	CHEMBL279	Vascular endothelial growth factor receptor 2	Homo sapiens	SINGLE PROTEIN	CHEMBL1139105	1	Scientific Literature	Bioorg. Med. Chem. Lett.	2007	None
CHEMBL404005		0	353.41	0	2.26	8j	COc1cccc2c1c(/C=C1\C(=O)NN=C1c1snnc1C)cn2C	Inhibition	'='	76.0	%				UO_0000187					False	CHEMBL903322	Inhibition of human VEGFR2 in HUVEC at 50 nM by phosphorylation assay relative to control	B	BAO_0000219	cell-based format	Homo sapiens	None	None	HUVEC	None	CHEMBL279	Vascular endothelial growth factor receptor 2	Homo sapiens	SINGLE PROTEIN	CHEMBL1139105	1	Scientific Literature	Bioorg. Med. Chem. Lett.	2007	CHEMBL3307501
CHEMBL218646		0	597.62	2	6.17	58	CNc1nccc(-c2cccnc2Oc2ccc(F)c(C(=O)Nc3cc(C(F)(F)F)ccc3N(C)CCCN(C)C)c2)n1	IC50	'='	46.0	nM	7.34			UO_0000065	12.28	0.23	1.17	7.68	False	CHEMBL908504	Inhibition of KDR by HTRF assay	B	BAO_0000357	single protein format	Homo sapiens	None	None	None	None	CHEMBL279	Vascular endothelial growth factor receptor 2	Homo sapiens	SINGLE PROTEIN	CHEMBL1141380	1	Scientific Literature	J. Med. Chem.	2007	None
CHEMBL219676		0	339.33	0	2.76	17	C#CCO/N=C/c1c(N)ncnc1Oc1ccc2[nH]c(C)cc2c1F	IC50	'='	52.0	nM	7.28			UO_0000065	21.47	0.40	4.52	7.40	False	CHEMBL907874	Inhibition of VEGFR2	B	BAO_0000357	single protein format	Homo sapiens	None	None	None	None	CHEMBL279	Vascular endothelial growth factor receptor 2	Homo sapiens	SINGLE PROTEIN	CHEMBL1139745	1	Scientific Literature	Bioorg. Med. Chem. Lett.	2006	None
CHEMBL238939		0	432.40	0	4.07	38	Cn1ncc(NCCc2ccc3c(c2)OCO3)c1C(=O)Nc1cccc(C(F)(F)F)c1	IC50	'>'	10000.0	nM				UO_0000065					False	CHEMBL885901	Inhibition of VEGFR2 by cell-based assay	F	BAO_0000219	cell-based format	None	None	None	None	None	CHEMBL279	Vascular endothelial growth factor receptor 2	Homo sapiens	SINGLE PROTEIN	CHEMBL1139078	1	Scientific Literature	Bioorg. Med. Chem. Lett.	2007	None
CHEMBL241466		0	432.40	0	4.07	11	Cn1cnc(NCCc2ccc3c(c2)OCO3)c1C(=O)Nc1ccc(C(F)(F)F)cc1	IC50	'>'	10000.0	nM				UO_0000065					False	CHEMBL885901	Inhibition of VEGFR2 by cell-based assay	F	BAO_0000219	cell-based format	None	None	None	None	None	CHEMBL279	Vascular endothelial growth factor receptor 2	Homo sapiens	SINGLE PROTEIN	CHEMBL1139078	1	Scientific Literature	Bioorg. Med. Chem. Lett.	2007	None
CHEMBL377921		0	313.38	0	3.48	18	Cc1cccc(NC(=O)c2scnc2CCc2cnoc2)c1	IC50	'>'	10000.0	nM				UO_0000065					False	CHEMBL861906	Inhibitory activity against VEGFR2 by HTRF assay	B	BAO_0000357	single protein format	Homo sapiens	None	None	None	None	CHEMBL279	Vascular endothelial growth factor receptor 2	Homo sapiens	SINGLE PROTEIN	CHEMBL1148628	1	Scientific Literature	Bioorg. Med. Chem. Lett.	2006	None
CHEMBL223219		0	481.63	0	4.28	66	CN1CCN(Cc2ccc3c(c2)Cc2c(-c4csc(C#CCOc5cccnc5)c4)n[nH]c2-3)CC1	IC50	'='	54.0	nM	7.27			UO_0000065	15.09	0.28	2.99	12.69	False	CHEMBL914744	Inhibition of human KDR kinase by HTRF assay	B	BAO_0000357	single protein format	Homo sapiens	None	None	None	None	CHEMBL279	Vascular endothelial growth factor receptor 2	Homo sapiens	SINGLE PROTEIN	CHEMBL1147155	1	Scientific Literature	J. Med. Chem.	2007	None
CHEMBL295601		0	568.73	1	4.39	11	COc1cc(-c2nn([C@H]3CC[C@H](N4CCN(C)CC4)CC3)c3ncnc(N)c23)ccc1NC(=O)CCc1ccccc1	IC50	'>'	50000.0	nM				UO_0000065					True	CHEMBL698970	Inhibition of human VEGF-receptor 2 (kdr) kinase.	B	BAO_0000357	single protein format	Homo sapiens	None	None	None	None	CHEMBL279	Vascular endothelial growth factor receptor 2	Homo sapiens	SINGLE PROTEIN	CHEMBL1135159	1	Scientific Literature	Bioorg. Med. Chem. Lett.	2002	None
CHEMBL303195		0	359.43	0	4.64	19	CC(C)n1cc(-c2ccc(Oc3ccccc3N)cc2)c2c(N)ncnc21	IC50	'='	3300.0	nM	5.48			UO_0000065	15.25	0.28	0.84	5.96	False	CHEMBL817790	Inhibitory activity against vascular endothelial growth factor receptor 2 (VEGFR2) at a concentration of 5 uM ATP.	B	BAO_0000357	single protein format	None	None	None	None	None	CHEMBL279	Vascular endothelial growth factor receptor 2	Homo sapiens	SINGLE PROTEIN	CHEMBL1132740	1	Scientific Literature	Bioorg. Med. Chem. Lett.	2000	None
CHEMBL1933279		0	373.42	0	2.91	4	Cn1c(NC(=O)c2ccc3cc4n(c3c2)CCCNC4=O)nc2ccccc21	Inhibition	'<'	80.0	%				UO_0000187					False	CHEMBL1936346	Inhibition of human VEGFR2 at 3 uM	B	BAO_0000357	single protein format	Homo sapiens	None	None	None	None	CHEMBL279	Vascular endothelial growth factor receptor 2	Homo sapiens	SINGLE PROTEIN	CHEMBL1933005	1	Scientific Literature	Bioorg. Med. Chem. Lett.	2012	None
CHEMBL220049		0	361.38	0	4.60	17h	Nc1n[nH]c2cccc(-c3ccc(NC(=O)Nc4ccc(F)cc4)cc3)c12	IC50	'='	67.0	nM	7.17			UO_0000065	19.85	0.36	2.57	7.49	False	CHEMBL920439	Inhibition of KDR by HTRF assay	B	BAO_0000357	single protein format	Homo sapiens	None	None	None	None	CHEMBL279	Vascular endothelial growth factor receptor 2	Homo sapiens	SINGLE PROTEIN	CHEMBL1142982	1	Scientific Literature	J. Med. Chem.	2007	None
CHEMBL376077		0	357.42	0	4.76	17i	Cc1ccccc1NC(=O)Nc1ccc(-c2cccc3[nH]nc(N)c23)cc1	IC50	'='	80.0	nM	7.10			UO_0000065					False	CHEMBL920442	Inhibition of VEGF-induced human KDR phosphorylation in mouse 3T3 cells by ELISA	F	BAO_0000219	cell-based format	Homo sapiens	None	None	NIH3T3	None	CHEMBL279	Vascular endothelial growth factor receptor 2	Homo sapiens	SINGLE PROTEIN	CHEMBL1142982	1	Scientific Literature	J. Med. Chem.	2007	CHEMBL3307716
CHEMBL249621		0	309.35	0	2.25	8	Cc1nnsc1C1=NNC(=O)/C1=C\c1c[nH]c2ccccc12	IC50	'>'	1000.0	nM				UO_0000065					False	CHEMBL903321	Inhibition of human cytoplasmic VEGFR2 expressed in baculovirus after 15 mins by time resolved fluorescence assay	B	BAO_0000019	assay format	Homo sapiens	None	None	None	None	CHEMBL279	Vascular endothelial growth factor receptor 2	Homo sapiens	SINGLE PROTEIN	CHEMBL1139105	1	Scientific Literature	Bioorg. Med. Chem. Lett.	2007	None
CHEMBL1940853		0	327.84	1	5.46	15	Cc1ccc2cc(/C=C/C(=O)c3ccc(C)s3)c(Cl)nc2c1	IC50	'='	129.54	nM	6.89			UO_0000065	21.01	0.43	1.43	22.99	False	CHEMBL1944151	Inhibition of VEGFR-2 after 1 hr by fluorescence polarization assay	B	BAO_0000357	single protein format	None	None	None	None	None	CHEMBL279	Vascular endothelial growth factor receptor 2	Homo sapiens	SINGLE PROTEIN	CHEMBL1938258	1	Scientific Literature	Bioorg. Med. Chem. Lett.	2012	None
CHEMBL1835953		0	705.65	3	5.58	1f	CC[C@@H](C)n1ncn(-c2ccc(N3CCN(c4ccc(OC[C@H]5CO[C@@](Cn6cncn6)(c6ccc(Cl)cc6Cl)O5)cc4)CC3)cc2)c1=O	Inhibition						Not Active						False	CHEMBL1837487	Inhibition of VEGFR2 glycosylation in human HUVEC cells at 2 uM after 24 hrs by Western blot analysis	B	BAO_0000219	cell-based format	Homo sapiens	None	None	HUVEC	None	CHEMBL279	Vascular endothelial growth factor receptor 2	Homo sapiens	SINGLE PROTEIN	CHEMBL1833959	1	Scientific Literature	J. Med. Chem.	2011	CHEMBL3307501
CHEMBL1834587		0	719.67	3	5.97	7j	CCC(CC)n1ncn(-c2ccc(N3CCN(c4ccc(OC[C@@H]5CO[C@@](Cn6cncn6)(c6ccc(Cl)cc6Cl)O5)cc4)CC3)cc2)c1=O	Inhibition						Active						False	CHEMBL1837487	Inhibition of VEGFR2 glycosylation in human HUVEC cells at 2 uM after 24 hrs by Western blot analysis	B	BAO_0000219	cell-based format	Homo sapiens	None	None	HUVEC	None	CHEMBL279	Vascular endothelial growth factor receptor 2	Homo sapiens	SINGLE PROTEIN	CHEMBL1833959	1	Scientific Literature	J. Med. Chem.	2011	CHEMBL3307501
CHEMBL1834598		0	744.68	3	5.69	7u	N#CCCCCCn1ncn(-c2ccc(N3CCN(c4ccc(OC[C@@H]5CO[C@@](Cn6cncn6)(c6ccc(Cl)cc6Cl)O5)cc4)CC3)cc2)c1=O	Inhibition						Active						False	CHEMBL1837487	Inhibition of VEGFR2 glycosylation in human HUVEC cells at 2 uM after 24 hrs by Western blot analysis	B	BAO_0000219	cell-based format	Homo sapiens	None	None	HUVEC	None	CHEMBL279	Vascular endothelial growth factor receptor 2	Homo sapiens	SINGLE PROTEIN	CHEMBL1833959	1	Scientific Literature	J. Med. Chem.	2011	CHEMBL3307501
CHEMBL223790		0	470.58	1	5.24	34c	Cc1cccc(NC(=O)Nc2ccc(-c3ccc(OCCN4CCCC4)c4[nH]nc(N)c34)cc2)c1	IC50	'='	31.0	nM	7.51			UO_0000065	15.96	0.29	2.27	6.93	False	CHEMBL920439	Inhibition of KDR by HTRF assay	B	BAO_0000357	single protein format	Homo sapiens	None	None	None	None	CHEMBL279	Vascular endothelial growth factor receptor 2	Homo sapiens	SINGLE PROTEIN	CHEMBL1142982	1	Scientific Literature	J. Med. Chem.	2007	None
CHEMBL438653		0	444.54	0	4.70	34a	Cc1cccc(NC(=O)Nc2ccc(-c3ccc(OCCN(C)C)c4[nH]nc(N)c34)cc2)c1	IC50	'='	38.0	nM	7.42			UO_0000065	16.69	0.31	2.72	6.85	False	CHEMBL920439	Inhibition of KDR by HTRF assay	B	BAO_0000357	single protein format	Homo sapiens	None	None	None	None	CHEMBL279	Vascular endothelial growth factor receptor 2	Homo sapiens	SINGLE PROTEIN	CHEMBL1142982	1	Scientific Literature	J. Med. Chem.	2007	None
CHEMBL219886		0	295.30	0	2.38	6	CO/N=C/c1c(N)ncnc1Oc1ccc2cccnc2c1	IC50	'='	1588.0	nM	5.80			UO_0000065	19.64	0.36	3.42	6.07	False	CHEMBL907874	Inhibition of VEGFR2	B	BAO_0000357	single protein format	Homo sapiens	None	None	None	None	CHEMBL279	Vascular endothelial growth factor receptor 2	Homo sapiens	SINGLE PROTEIN	CHEMBL1139745	1	Scientific Literature	Bioorg. Med. Chem. Lett.	2006	None
CHEMBL1909385	GW458787A	0	565.10	2	5.35	GW458787A	CS(=O)(=O)CCNCc1ccc(-c2ccc3ncnc(Nc4ccc(OCc5ccccc5)cc4)c3c2)o1.Cl	Inhibition	'='	6.56	%				UO_0000187					False	CHEMBL1962123	GSK_PKIS: KDR mean inhibition at 1 uM [Nanosyn]	B	BAO_0000357	single protein format	None	None	None	None	None	CHEMBL279	Vascular endothelial growth factor receptor 2	Homo sapiens	SINGLE PROTEIN	CHEMBL1961873	16	GSK Published Kinase Inhibitor Set			None
CHEMBL1945559		0	363.25	0	2.96	20	Cn1c2c(c3ccc(Cl)c(Cl)c31)C(C#N)C1(CCNCC1)NC2=O	IC50	'='	7200.0	nM	5.14			UO_0000065	14.16	0.29	2.18	7.36	False	CHEMBL1948129	Inhibition of KDR using ATP as substrate	B	BAO_0000357	single protein format	None	None	None	None	None	CHEMBL279	Vascular endothelial growth factor receptor 2	Homo sapiens	SINGLE PROTEIN	CHEMBL1944596	1	Scientific Literature	J. Med. Chem.	2012	None
CHEMBL68888		0	395.47	1	5.46	5	N#Cc1c(-c2ccc(Oc3ccccc3)cc2)c2c(N)ncnc2n1C1CCCC1	IC50	'='	3200.0	nM	5.50			UO_0000065	13.89	0.25	0.03	6.12	False	CHEMBL817790	Inhibitory activity against vascular endothelial growth factor receptor 2 (VEGFR2) at a concentration of 5 uM ATP.	B	BAO_0000357	single protein format	None	None	None	None	None	CHEMBL279	Vascular endothelial growth factor receptor 2	Homo sapiens	SINGLE PROTEIN	CHEMBL1132740	1	Scientific Literature	Bioorg. Med. Chem. Lett.	2000	None
CHEMBL146697		0	375.41	0	1.48	11c	Cc1c(CCC(=O)O)c[nH]c1/C=C1\C(=O)Nc2ccc(S(N)(=O)=O)cc21	IC50	'>'	50000.0	nM				UO_0000065					False	CHEMBL696131	Inhibitory activity of compound against VEGF induced cell proliferation	F	BAO_0000019	assay format	None	None	None	None	None	CHEMBL279	Vascular endothelial growth factor receptor 2	Homo sapiens	SINGLE PROTEIN	CHEMBL1132535	1	Scientific Literature	J. Med. Chem.	1999	None
CHEMBL1940843		0	341.86	1	5.77	5	Cc1ccc2nc(Cl)c(/C=C/C(=O)c3cc(C)sc3C)cc2c1	IC50	'='	453.41	nM	6.34			UO_0000065	18.56	0.38	0.57	21.17	False	CHEMBL1944151	Inhibition of VEGFR-2 after 1 hr by fluorescence polarization assay	B	BAO_0000357	single protein format	None	None	None	None	None	CHEMBL279	Vascular endothelial growth factor receptor 2	Homo sapiens	SINGLE PROTEIN	CHEMBL1938258	1	Scientific Literature	Bioorg. Med. Chem. Lett.	2012	None
CHEMBL1940844		0	348.25	1	5.81	6	Cc1ccc2nc(Cl)c(/C=C/C(=O)c3sccc3Cl)cc2c1	IC50	'='	87.11	nM	7.06			UO_0000065	20.27	0.44	1.25	23.56	False	CHEMBL1944151	Inhibition of VEGFR-2 after 1 hr by fluorescence polarization assay	B	BAO_0000357	single protein format	None	None	None	None	None	CHEMBL279	Vascular endothelial growth factor receptor 2	Homo sapiens	SINGLE PROTEIN	CHEMBL1938258	1	Scientific Literature	Bioorg. Med. Chem. Lett.	2012	None
CHEMBL1940854		0	341.86	1	5.77	16	Cc1ccc2cc(/C=C/C(=O)c3cc(C)sc3C)c(Cl)nc2c1	IC50	'='	561.29	nM	6.25			UO_0000065	18.28	0.37	0.48	20.86	False	CHEMBL1944151	Inhibition of VEGFR-2 after 1 hr by fluorescence polarization assay	B	BAO_0000357	single protein format	None	None	None	None	None	CHEMBL279	Vascular endothelial growth factor receptor 2	Homo sapiens	SINGLE PROTEIN	CHEMBL1938258	1	Scientific Literature	Bioorg. Med. Chem. Lett.	2012	None
CHEMBL1254007		0	445.38	1	5.56	20d	Cn1ccc2ncnc(Oc3ccc(NC(=O)Nc4cccc(C(F)(F)F)c4)c(F)c3)c21	Ka	'='	1.6	10'5/M/s									False	CHEMBL1821217	Binding affinity to human N-terminal His-tagged non-phosphorylated VEGFR2 assessed as association constant by surface plasmon resonance analysis	B	BAO_0000357	single protein format	Homo sapiens	None	None	None	None	CHEMBL279	Vascular endothelial growth factor receptor 2	Homo sapiens	SINGLE PROTEIN	CHEMBL1817643	1	Scientific Literature	Bioorg. Med. Chem.	2011	None
CHEMBL535	SUNITINIB	4	398.48	0	3.33	Sutent, Pfizer	CCN(CC)CCNC(=O)c1c(C)[nH]c(/C=C2\C(=O)Nc3ccc(F)cc32)c1C	Inhibition						Active						False	CHEMBL1821220	Inhibition of VEGF-induced autophosphorylation of tyrosine 1175 residue on VEGFR2 expressed in HEK293 cells at 100 nM after 1 hr by ELISA	B	BAO_0000219	cell-based format	None	None	None	HEK293	None	CHEMBL279	Vascular endothelial growth factor receptor 2	Homo sapiens	SINGLE PROTEIN	CHEMBL1817643	1	Scientific Literature	Bioorg. Med. Chem.	2011	CHEMBL3307715
CHEMBL3975807		0	437.29	0	4.89	5b	CNC(=O)c1cc(Oc2ccc(C(=O)/C=C/c3cccc(Br)c3)cc2)ccn1	IC50	'='	720.0	nM	6.14			UO_0000065	14.05	0.30	1.25	8.99	False	CHEMBL3863843	Inhibition of VEGFR2 (unknown origin) using FAM-labeled peptide as substrate preincubated for 10 mins followed by substrate addition by mobility shift assay	B	BAO_0000357	single protein format	Homo sapiens	None	None	None	None	CHEMBL279	Vascular endothelial growth factor receptor 2	Homo sapiens	SINGLE PROTEIN	CHEMBL3862031	1	Scientific Literature	Bioorg Med Chem Lett	2016	None
CHEMBL371373		0	457.44	0	3.78	39	CCc1nnc(-c2cn3ncnc(Nc4cc(C(=O)NOC)c(F)cc4F)c3c2C(C)C)o1	IC50	'='	17.0	nM	7.77			UO_0000065	16.98	0.32	3.99	6.50	False	CHEMBL829589	Inhibition of human vascular endothelial growth factor receptor 2 kinase activity	B	BAO_0000357	single protein format	Homo sapiens	None	None	None	None	CHEMBL279	Vascular endothelial growth factor receptor 2	Homo sapiens	SINGLE PROTEIN	CHEMBL1144449	1	Scientific Literature	J. Med. Chem.	2005	None
CHEMBL2335376		0	409.29	0	4.23	7	Nc1nc(Nc2cccc(Br)c2)c2cc(CCc3ccccn3)[nH]c2n1	IC50	'='	49900.0	nM	4.30			UO_0000065	10.51	0.23	0.07	4.65	False	CHEMBL2343567	Inhibition of VEGF-induced VEGFR2 phosphorylation in human U251 cells overexpressing Flk-1 pretreated for 60 mins prior to VEGF addition measured after 10 mins by phosphotyrosine ELISA cytoblot analysis	B	BAO_0000219	cell-based format	Homo sapiens	None	None	U-251	None	CHEMBL279	Vascular endothelial growth factor receptor 2	Homo sapiens	SINGLE PROTEIN	CHEMBL2331499	1	Scientific Literature	Bioorg. Med. Chem.	2013	CHEMBL3307756
CHEMBL364115		0	622.80	1	3.40	34	CN(c1ccc(NC(=O)N2CCN(CCCN3CCOCC3)CC2)cc1)c1ccnc(Nc2ccc(CS(C)(=O)=O)cc2)n1	IC50	'='	4490.0	nM	5.35			UO_0000065	8.59	0.17	1.95	4.34	False	CHEMBL828488	Inhibitory concentration against human VEGFR2 kinase	B	BAO_0000357	single protein format	Homo sapiens	None	None	None	None	CHEMBL279	Vascular endothelial growth factor receptor 2	Homo sapiens	SINGLE PROTEIN	CHEMBL1140275	1	Scientific Literature	Bioorg. Med. Chem. Lett.	2005	None
CHEMBL189199		0	518.67	2	5.56	13	CN(c1ccc(N/C(S)=N/c2ccccc2)cc1)c1ccnc(Nc2cccc(CS(C)(=O)=O)c2)n1	IC50	'='	117.0	nM	6.93			UO_0000065	13.36	0.26	1.37	6.96	False	CHEMBL828488	Inhibitory concentration against human VEGFR2 kinase	B	BAO_0000357	single protein format	Homo sapiens	None	None	None	None	CHEMBL279	Vascular endothelial growth factor receptor 2	Homo sapiens	SINGLE PROTEIN	CHEMBL1140275	1	Scientific Literature	Bioorg. Med. Chem. Lett.	2005	None
CHEMBL2448066		0	483.37	0	4.60	17	COc1cc2c(Nc3cc(O)c(Cl)cc3F)ncnc2cc1OCC1CCN(C)CC1.Cl	IC50	'='	8.0	nM	8.10			UO_0000065	18.12	0.36	3.50	10.15	False	CHEMBL817494	Inhibition of vascular endothelial growth factor receptor 2 kinase activity at a concentration of 2 uM	B	BAO_0000357	single protein format	None	None	None	None	None	CHEMBL279	Vascular endothelial growth factor receptor 2	Homo sapiens	SINGLE PROTEIN	CHEMBL1135889	1	Scientific Literature	J. Med. Chem.	2002	None
CHEMBL185853		0	240.27	0	2.49	13	Cc1ccc(Nc2ncnn3cccc23)cc1O	IC50	'='	1440.0	nM	5.84			UO_0000065	24.31	0.44	3.35	9.35	False	CHEMBL827963	In vitro inhibition of Vascular endothelial growth factor receptor 2	B	BAO_0000357	single protein format	Homo sapiens	None	None	None	None	CHEMBL279	Vascular endothelial growth factor receptor 2	Homo sapiens	SINGLE PROTEIN	CHEMBL1138664	1	Scientific Literature	J. Med. Chem.	2004	None
CHEMBL189862		0	544.64	2	5.38	21	CC(=O)c1ccc(NC(=O)Nc2ccc(N(C)c3ccnc(Nc4cccc(CS(C)(=O)=O)c4)n3)cc2)cc1	IC50	'='	3.0	nM	8.52			UO_0000065	15.65	0.30	3.14	6.39	False	CHEMBL828488	Inhibitory concentration against human VEGFR2 kinase	B	BAO_0000357	single protein format	Homo sapiens	None	None	None	None	CHEMBL279	Vascular endothelial growth factor receptor 2	Homo sapiens	SINGLE PROTEIN	CHEMBL1140275	1	Scientific Literature	Bioorg. Med. Chem. Lett.	2005	None
CHEMBL279459		0	479.33	0	4.80	25	COc1cc2c(Nc3c(F)cc(Br)cc3F)ncnc2cc1OCC1CCNCC1	IC50	'='	15.0	nM	7.82			UO_0000065	16.32	0.36	3.02	11.46	False	CHEMBL817494	Inhibition of vascular endothelial growth factor receptor 2 kinase activity at a concentration of 2 uM	B	BAO_0000357	single protein format	None	None	None	None	None	CHEMBL279	Vascular endothelial growth factor receptor 2	Homo sapiens	SINGLE PROTEIN	CHEMBL1135889	1	Scientific Literature	J. Med. Chem.	2002	None
CHEMBL318728	GW549390X	0	236.27	0	4.09	5	c1ccc(Nc2ncc(-c3ccccc3)o2)cc1	IC50	'='	1200.0	nM	5.92			UO_0000065	25.06	0.45	1.83	15.56	False	CHEMBL829592	Inhibition of human Vascular endothelial growth factor receptor 2	B	BAO_0000357	single protein format	Homo sapiens	None	None	None	None	CHEMBL279	Vascular endothelial growth factor receptor 2	Homo sapiens	SINGLE PROTEIN	CHEMBL1142709	1	Scientific Literature	J. Med. Chem.	2005	None
CHEMBL191779		0	388.45	0	3.90	29	CCS(=O)(=O)c1ccc(OC)c(Nc2ncc(-c3ccc(OC)cc3)o2)c1	IC50	'='	87.0	nM	7.06			UO_0000065	18.18	0.36	3.16	7.79	False	CHEMBL829592	Inhibition of human Vascular endothelial growth factor receptor 2	B	BAO_0000357	single protein format	Homo sapiens	None	None	None	None	CHEMBL279	Vascular endothelial growth factor receptor 2	Homo sapiens	SINGLE PROTEIN	CHEMBL1142709	1	Scientific Literature	J. Med. Chem.	2005	None
CHEMBL373693		0	301.38	0	1.99	17	N#Cc1cnc(Nc2cc(CN3CCOCC3)ccn2)s1	IC50	'='	28.0	nM	7.55			UO_0000065					False	CHEMBL913857	Inhibition of VEGF-induced DNA synthesis in HEK293 cells expressing human KDR by endothelial cell mitogenesis assay	F	BAO_0000219	cell-based format	Homo sapiens	None	None	HEK293	None	CHEMBL279	Vascular endothelial growth factor receptor 2	Homo sapiens	SINGLE PROTEIN	CHEMBL1149259	1	Scientific Literature	J. Med. Chem.	2004	CHEMBL3307715
CHEMBL193386		0	435.51	0	4.95	40	CCS(=O)(=O)c1ccc(OC)c(Nc2ncc(-c3cccc(-c4cccnc4)c3)o2)c1	IC50	'='	76.0	nM	7.12			UO_0000065	16.35	0.31	2.17	7.55	False	CHEMBL829592	Inhibition of human Vascular endothelial growth factor receptor 2	B	BAO_0000357	single protein format	Homo sapiens	None	None	None	None	CHEMBL279	Vascular endothelial growth factor receptor 2	Homo sapiens	SINGLE PROTEIN	CHEMBL1142709	1	Scientific Literature	J. Med. Chem.	2005	None
CHEMBL2417931		0	527.55	1	2.58	6a, NEPT	O=C(Cc1cccc2ccccc12)NCCNC(=O)C1(NC(=O)c2ccc(C(F)(F)F)nc2)CCNCC1	Inhibition	'='	2.38	%				UO_0000187					False	CHEMBL2422823	Inhibition of VEGFR2 (unknown origin) at 50 uM after 1 hr by luminescence assay relative to control	B	BAO_0000357	single protein format	Homo sapiens	None	None	None	None	CHEMBL279	Vascular endothelial growth factor receptor 2	Homo sapiens	SINGLE PROTEIN	CHEMBL2417482	1	Scientific Literature	Bioorg. Med. Chem.	2013	None
CHEMBL398288		0	354.21	0	3.80	2b	O=C1Cc2cnn(-c3ccc(Br)cc3)c2-c2ccccc2N1	Inhibition	'<='	40.0	%				UO_0000187					False	CHEMBL886302	Inhibition of VEGFR2 at 10 uM	B	BAO_0000357	single protein format	None	None	None	None	None	CHEMBL279	Vascular endothelial growth factor receptor 2	Homo sapiens	SINGLE PROTEIN	CHEMBL1139946	1	Scientific Literature	Eur. J. Med. Chem.	2007	None
CHEMBL220951		0	373.39	0	3.17	26	COCCCO/N=C/c1c(N)ncnc1Oc1ccc2[nH]c(C)cc2c1F	IC50	'='	62.0	nM	7.21			UO_0000065	19.30	0.36	4.04	6.70	False	CHEMBL907874	Inhibition of VEGFR2	B	BAO_0000357	single protein format	Homo sapiens	None	None	None	None	CHEMBL279	Vascular endothelial growth factor receptor 2	Homo sapiens	SINGLE PROTEIN	CHEMBL1139745	1	Scientific Literature	Bioorg. Med. Chem. Lett.	2006	None
CHEMBL401930		0	479.97	0	3.86	3, BMS-536924	Cc1cc(N2CCOCC2)cc2[nH]c(-c3c(NC[C@@H](O)c4cccc(Cl)c4)cc[nH]c3=O)nc12	IC50	'='	1400.0	nM	5.85			UO_0000065	12.20	0.24	1.99	5.51	False	CHEMBL880642	In vitro inhibitory concentration against VEGFR2 with ATP concentration at 1/2Km	B	BAO_0000357	single protein format	Homo sapiens	None	None	None	None	CHEMBL279	Vascular endothelial growth factor receptor 2	Homo sapiens	SINGLE PROTEIN	CHEMBL1143653	1	Scientific Literature	J. Med. Chem.	2005	None
CHEMBL2425645		0	309.37	0	2.53	11	O[C@H]1CC[C@H](Nc2nccc(-n3ncc4ccccc43)n2)CC1	Inhibition	'<'	50.0	%				UO_0000187					False	CHEMBL2428345	Competitive binding affinity to VEGFR2 (unknown origin) at 10 uM in presence of ATP relative to control	B	BAO_0000357	single protein format	Homo sapiens	None	None	None	None	CHEMBL279	Vascular endothelial growth factor receptor 2	Homo sapiens	SINGLE PROTEIN	CHEMBL2424622	1	Scientific Literature	Bioorg. Med. Chem. Lett.	2013	None
CHEMBL179465	GW621970X	0	376.41	0	4.03	28	CCS(=O)(=O)c1ccc(OC)c(Nc2ncc(-c3cccc(F)c3)o2)c1	IC50	'='	93.0	nM	7.03			UO_0000065	18.68	0.37	3.00	8.64	False	CHEMBL829592	Inhibition of human Vascular endothelial growth factor receptor 2	B	BAO_0000357	single protein format	Homo sapiens	None	None	None	None	CHEMBL279	Vascular endothelial growth factor receptor 2	Homo sapiens	SINGLE PROTEIN	CHEMBL1142709	1	Scientific Literature	J. Med. Chem.	2005	None
CHEMBL360349		0	485.87	1	6.62	6ae	COc1cc2nccc(Oc3ccc(NC(=O)Nc4ccc(F)cc4F)cc3Cl)c2cc1OC	IC50	'='	2.6	nM	8.59			UO_0000065	17.67	0.34	1.97	10.51	False	CHEMBL876146	Inhibition of vascular endothelial growth factor receptor 2	B	BAO_0000357	single protein format	None	None	None	None	None	CHEMBL279	Vascular endothelial growth factor receptor 2	Homo sapiens	SINGLE PROTEIN	CHEMBL1142694	1	Scientific Literature	J. Med. Chem.	2005	None
CHEMBL1088429		0	522.92	2	6.79	12	Cc1ccc(NC(=O)c2cccc(C(F)(F)F)c2)cc1Nc1nc2ccccc2n1-c1cc(Cl)ncn1	IC50	'='	9069.0	nM	5.04			UO_0000065	9.64	0.19	-1.75	5.95	False	CHEMBL1113981	Inhibition of Tel-fused KDR expressed in mouse BAF3 cells	B	BAO_0000219	cell-based format	None	None	None	BaF3	None	CHEMBL279	Vascular endothelial growth factor receptor 2	Homo sapiens	SINGLE PROTEIN	CHEMBL1154389	1	Scientific Literature	Bioorg. Med. Chem. Lett.	2009	CHEMBL3307634
CHEMBL187361		0	537.67	1	4.47	14	CN(c1ccc(NS(=O)(=O)Cc2ccccc2)cc1)c1ccnc(Nc2cccc(CS(C)(=O)=O)c2)n1	IC50	'='	269.0	nM	6.57			UO_0000065	12.22	0.24	2.10	5.41	False	CHEMBL828488	Inhibitory concentration against human VEGFR2 kinase	B	BAO_0000357	single protein format	Homo sapiens	None	None	None	None	CHEMBL279	Vascular endothelial growth factor receptor 2	Homo sapiens	SINGLE PROTEIN	CHEMBL1140275	1	Scientific Literature	Bioorg. Med. Chem. Lett.	2005	None
CHEMBL188421		0	501.62	1	4.99	15	CN(c1ccc(NC(=N)Nc2ccccc2)cc1)c1ccnc(Nc2cccc(CS(C)(=O)=O)c2)n1	IC50	'='	324.0	nM	6.49			UO_0000065	12.94	0.25	1.50	5.27	False	CHEMBL828488	Inhibitory concentration against human VEGFR2 kinase	B	BAO_0000357	single protein format	Homo sapiens	None	None	None	None	CHEMBL279	Vascular endothelial growth factor receptor 2	Homo sapiens	SINGLE PROTEIN	CHEMBL1140275	1	Scientific Literature	Bioorg. Med. Chem. Lett.	2005	None
CHEMBL230223		0	525.97	2	5.38	36	CNC(=O)c1cc(Oc2cc(F)c3oc(Nc4ccc(Cl)c(OC[C@@H]5CCCN5C)c4)nc3c2)ccn1	Ki	'='	3.0	nM	8.52			UO_0000065					False	CHEMBL895899	Inhibition of KDR phosphorylation	F	BAO_0000019	assay format	Homo sapiens	None	None	None	None	CHEMBL279	Vascular endothelial growth factor receptor 2	Homo sapiens	SINGLE PROTEIN	CHEMBL1148766	1	Scientific Literature	J. Med. Chem.	2007	None
CHEMBL231269		0	540.55	2	5.35	9	CNC(=O)c1cc(Oc2ccc3[nH]c(Nc4ccc(C(F)(F)F)c(OC[C@H]5CCCN5C)c4)nc3c2)ccn1	Ki	'='	2.0	nM	8.70			UO_0000065					False	CHEMBL895899	Inhibition of KDR phosphorylation	F	BAO_0000019	assay format	Homo sapiens	None	None	None	None	CHEMBL279	Vascular endothelial growth factor receptor 2	Homo sapiens	SINGLE PROTEIN	CHEMBL1148766	1	Scientific Literature	J. Med. Chem.	2007	None
CHEMBL231467		0	478.99	0	4.33	17	CNc1nccc(Oc2ccc3[nH]c(Nc4ccc(Cl)c(CN5CCN(C)CC5)c4)nc3c2)n1	IC50	'='	1028.0	nM	5.99			UO_0000065					False	CHEMBL895900	Inhibition of VEGF-stimulated HUVEC cell proliferation after 72 hrs	F	BAO_0000219	cell-based format	Homo sapiens	None	None	HUVEC	None	CHEMBL279	Vascular endothelial growth factor receptor 2	Homo sapiens	SINGLE PROTEIN	CHEMBL1148766	1	Scientific Literature	J. Med. Chem.	2007	CHEMBL3307501
CHEMBL427264		0	443.82	1	6.65	6	FC(F)(F)c1cc(Nc2nc3cc(Oc4ccnc5[nH]ccc45)ccc3[nH]2)ccc1Cl	IC50	'='	2270.0	nM	5.64			UO_0000065					False	CHEMBL895900	Inhibition of VEGF-stimulated HUVEC cell proliferation after 72 hrs	F	BAO_0000219	cell-based format	Homo sapiens	None	None	HUVEC	None	CHEMBL279	Vascular endothelial growth factor receptor 2	Homo sapiens	SINGLE PROTEIN	CHEMBL1148766	1	Scientific Literature	J. Med. Chem.	2007	CHEMBL3307501
CHEMBL47940		0	370.46	1	5.59	2	Nc1ncnc2c1c(-c1ccc(Oc3ccccc3)cc1)cn2C1CCCC1	IC50	'='	4440.0	nM	5.35			UO_0000065	14.45	0.26	-0.24	8.11	False	CHEMBL811944	Inhibition of Vascular endothelial growth factor receptor 2	B	BAO_0000357	single protein format	Homo sapiens	None	None	None	None	CHEMBL279	Vascular endothelial growth factor receptor 2	Homo sapiens	SINGLE PROTEIN	CHEMBL1135158	1	Scientific Literature	Bioorg. Med. Chem. Lett.	2002	None
CHEMBL244481		0	517.44	2	6.35	39	COC(=O)Nc1nc2cc(Oc3ccc(NC(=O)Nc4cc(C(F)(F)F)ccc4F)cc3)ccc2n1C	IC50	'='	420.0	nM	6.38			UO_0000065	12.32	0.24	0.03	5.99	False	CHEMBL895710	Inhibition of GST-tagged human recombinant VEGFR2 expressed in baculovirus	B	BAO_0000019	assay format	Homo sapiens	None	None	None	None	CHEMBL279	Vascular endothelial growth factor receptor 2	Homo sapiens	SINGLE PROTEIN	CHEMBL1148750	1	Scientific Literature	J. Med. Chem.	2007	None
CHEMBL396284		0	450.43	0	4.90	25	COC(=O)Nc1nc2ccc(Oc3ccc(NC(=O)Nc4cc(N)ccc4F)cc3)cc2[nH]1	IC50	'='	190.0	nM	6.72			UO_0000065	14.92	0.28	1.82	4.69	False	CHEMBL895710	Inhibition of GST-tagged human recombinant VEGFR2 expressed in baculovirus	B	BAO_0000019	assay format	Homo sapiens	None	None	None	None	CHEMBL279	Vascular endothelial growth factor receptor 2	Homo sapiens	SINGLE PROTEIN	CHEMBL1148750	1	Scientific Literature	J. Med. Chem.	2007	None
CHEMBL243907	GW673715X	0	445.48	1	5.74	19	CCc1cccc(NC(=O)Nc2ccc(Oc3ccc4nc(NC(=O)OC)[nH]c4c3)cc2)c1	IC50	'='	2.9	nM	8.54			UO_0000065	19.16	0.35	2.80	7.27	False	CHEMBL895710	Inhibition of GST-tagged human recombinant VEGFR2 expressed in baculovirus	B	BAO_0000019	assay format	Homo sapiens	None	None	None	None	CHEMBL279	Vascular endothelial growth factor receptor 2	Homo sapiens	SINGLE PROTEIN	CHEMBL1148750	1	Scientific Literature	J. Med. Chem.	2007	None
CHEMBL221544		0	512.51	1	4.01	6o	CN(C)[C@@H]1CCN(c2ccc(C(F)(F)F)cc2NC(=O)c2cc(C#Cc3cnc(N)nc3)ccc2F)C1	IC50	'='	890.0	nM	6.05			UO_0000065	11.81	0.22	2.04	6.92	False	CHEMBL910167	Inhibition of KDR	B	BAO_0000357	single protein format	Homo sapiens	None	None	None	None	CHEMBL279	Vascular endothelial growth factor receptor 2	Homo sapiens	SINGLE PROTEIN	CHEMBL1141381	1	Scientific Literature	J. Med. Chem.	2007	None
CHEMBL398460		0	418.28	0	2.72	14n	COc1ccc2c(c(/C=C3\C(=O)NN=C3c3cnns3)cn2C)c1Br	IC50	'='	6.0	nM	8.22			UO_0000065	19.66	0.45	5.50	10.10	False	CHEMBL903321	Inhibition of human cytoplasmic VEGFR2 expressed in baculovirus after 15 mins by time resolved fluorescence assay	B	BAO_0000019	assay format	Homo sapiens	None	None	None	None	CHEMBL279	Vascular endothelial growth factor receptor 2	Homo sapiens	SINGLE PROTEIN	CHEMBL1139105	1	Scientific Literature	Bioorg. Med. Chem. Lett.	2007	None
CHEMBL398296		0	343.80	0	2.60	14b	Cn1cc(/C=C2\C(=O)NN=C2c2cnns2)c2cc(Cl)ccc21	IC50	'='	34.0	nM	7.47			UO_0000065	21.72	0.44	4.87	10.35	False	CHEMBL903321	Inhibition of human cytoplasmic VEGFR2 expressed in baculovirus after 15 mins by time resolved fluorescence assay	B	BAO_0000019	assay format	Homo sapiens	None	None	None	None	CHEMBL279	Vascular endothelial growth factor receptor 2	Homo sapiens	SINGLE PROTEIN	CHEMBL1139105	1	Scientific Literature	Bioorg. Med. Chem. Lett.	2007	None
CHEMBL250394		0	337.41	0	2.56	8l	Cc1nnsc1C1=NNC(=O)/C1=C\c1cn(C)c2cccc(C)c12	IC50	'='	58.0	nM	7.24			UO_0000065	21.45	0.41	4.68	10.03	False	CHEMBL903321	Inhibition of human cytoplasmic VEGFR2 expressed in baculovirus after 15 mins by time resolved fluorescence assay	B	BAO_0000019	assay format	Homo sapiens	None	None	None	None	CHEMBL279	Vascular endothelial growth factor receptor 2	Homo sapiens	SINGLE PROTEIN	CHEMBL1139105	1	Scientific Literature	Bioorg. Med. Chem. Lett.	2007	None
CHEMBL250836		0	357.83	0	2.91	8c	Cc1nnsc1C1=NNC(=O)/C1=C\c1cn(C)c2ccc(Cl)cc12	IC50	'='	152.0	nM	6.82			UO_0000065	19.05	0.39	3.91	9.45	False	CHEMBL903321	Inhibition of human cytoplasmic VEGFR2 expressed in baculovirus after 15 mins by time resolved fluorescence assay	B	BAO_0000019	assay format	Homo sapiens	None	None	None	None	CHEMBL279	Vascular endothelial growth factor receptor 2	Homo sapiens	SINGLE PROTEIN	CHEMBL1139105	1	Scientific Literature	Bioorg. Med. Chem. Lett.	2007	None
CHEMBL427709		0	323.38	0	2.26	14g	Cc1ccc2c(c1)c(/C=C1\C(=O)NN=C1c1cnns1)cn2C	Inhibition	'='	76.0	%				UO_0000187					False	CHEMBL903322	Inhibition of human VEGFR2 in HUVEC at 50 nM by phosphorylation assay relative to control	B	BAO_0000219	cell-based format	Homo sapiens	None	None	HUVEC	None	CHEMBL279	Vascular endothelial growth factor receptor 2	Homo sapiens	SINGLE PROTEIN	CHEMBL1139105	1	Scientific Literature	Bioorg. Med. Chem. Lett.	2007	CHEMBL3307501
CHEMBL250197		0	388.25	0	2.71	14j	Cn1cc(/C=C2\C(=O)NN=C2c2cnns2)c2c(Br)cccc21	Inhibition	'='	1.0	%				UO_0000187					False	CHEMBL903322	Inhibition of human VEGFR2 in HUVEC at 50 nM by phosphorylation assay relative to control	B	BAO_0000219	cell-based format	Homo sapiens	None	None	HUVEC	None	CHEMBL279	Vascular endothelial growth factor receptor 2	Homo sapiens	SINGLE PROTEIN	CHEMBL1139105	1	Scientific Literature	Bioorg. Med. Chem. Lett.	2007	CHEMBL3307501
CHEMBL400398		0	464.35	0	4.38	15	Cn1cc(/C=C2\C(=O)NN=C2c2snnc2-c2ccccc2)c2c(Br)cccc21	IC50	'='	89.0	nM	7.05			UO_0000065	15.18	0.33	2.67	9.77	False	CHEMBL903321	Inhibition of human cytoplasmic VEGFR2 expressed in baculovirus after 15 mins by time resolved fluorescence assay	B	BAO_0000019	assay format	Homo sapiens	None	None	None	None	CHEMBL279	Vascular endothelial growth factor receptor 2	Homo sapiens	SINGLE PROTEIN	CHEMBL1139105	1	Scientific Literature	Bioorg. Med. Chem. Lett.	2007	None
CHEMBL400400		0	287.35	0	1.71	16	Cc1cc(C)c(/C=C2\C(=O)NN=C2c2snnc2C)[nH]1	IC50	'='	197.0	nM	6.71			UO_0000065	23.34	0.46	5.00	8.08	False	CHEMBL903321	Inhibition of human cytoplasmic VEGFR2 expressed in baculovirus after 15 mins by time resolved fluorescence assay	B	BAO_0000019	assay format	Homo sapiens	None	None	None	None	CHEMBL279	Vascular endothelial growth factor receptor 2	Homo sapiens	SINGLE PROTEIN	CHEMBL1139105	1	Scientific Literature	Bioorg. Med. Chem. Lett.	2007	None
CHEMBL238720		0	350.42	0	4.37	68	Cc1noc(NCc2ccncc2)c1C(=O)Nc1ccc(C(C)C)cc1	IC50	'='	760.0	nM	6.12			UO_0000065	17.46	0.32	1.75	7.64	False	CHEMBL885900	Inhibition of VEGFR2 by HTRF assay	B	BAO_0000357	single protein format	None	None	None	None	None	CHEMBL279	Vascular endothelial growth factor receptor 2	Homo sapiens	SINGLE PROTEIN	CHEMBL1139078	1	Scientific Literature	Bioorg. Med. Chem. Lett.	2007	None
CHEMBL394203		0	443.35	0	4.72	32	Cn1cnc(NCc2ccncc2)c1C(=O)Nc1cc(C(F)(F)F)cc(C(F)(F)F)c1	IC50	'='	1060.0	nM	5.97			UO_0000065	13.48	0.26	1.25	8.32	False	CHEMBL885900	Inhibition of VEGFR2 by HTRF assay	B	BAO_0000357	single protein format	None	None	None	None	None	CHEMBL279	Vascular endothelial growth factor receptor 2	Homo sapiens	SINGLE PROTEIN	CHEMBL1139078	1	Scientific Literature	Bioorg. Med. Chem. Lett.	2007	None
CHEMBL393963		0	410.78	0	4.91	74	Cc1noc(NCc2ccncc2)c1C(=O)Nc1ccc(C(F)(F)F)c(Cl)c1	IC50	'='	320.0	nM	6.50			UO_0000065					False	CHEMBL885901	Inhibition of VEGFR2 by cell-based assay	F	BAO_0000219	cell-based format	None	None	None	None	None	CHEMBL279	Vascular endothelial growth factor receptor 2	Homo sapiens	SINGLE PROTEIN	CHEMBL1139078	1	Scientific Literature	Bioorg. Med. Chem. Lett.	2007	None
CHEMBL178156		0	445.48	1	5.70	6e	COc1cccc(NC(=O)Nc2ccc(Oc3ccnc4cc(OC)c(OC)cc34)cc2)c1	IC50	'<'	1.0	nM				UO_0000065					False	CHEMBL876146	Inhibition of vascular endothelial growth factor receptor 2	B	BAO_0000357	single protein format	None	None	None	None	None	CHEMBL279	Vascular endothelial growth factor receptor 2	Homo sapiens	SINGLE PROTEIN	CHEMBL1142694	1	Scientific Literature	J. Med. Chem.	2005	None
CHEMBL178568		0	460.45	1	5.60	6k	COc1cc2nccc(Oc3ccc(NC(=O)Nc4ccc([N+](=O)[O-])cc4)cc3)c2cc1OC	IC50	'='	5.6	nM	8.25			UO_0000065	17.92	0.33	2.65	6.61	False	CHEMBL876146	Inhibition of vascular endothelial growth factor receptor 2	B	BAO_0000357	single protein format	None	None	None	None	None	CHEMBL279	Vascular endothelial growth factor receptor 2	Homo sapiens	SINGLE PROTEIN	CHEMBL1142694	1	Scientific Literature	J. Med. Chem.	2005	None
CHEMBL394436		0	341.80	0	3.33	46	Cn1ncc(NCc2ccncc2)c1C(=O)Nc1cccc(Cl)c1	IC50	'='	3220.0	nM	5.49			UO_0000065	16.07	0.31	2.16	7.64	False	CHEMBL885900	Inhibition of VEGFR2 by HTRF assay	B	BAO_0000357	single protein format	None	None	None	None	None	CHEMBL279	Vascular endothelial growth factor receptor 2	Homo sapiens	SINGLE PROTEIN	CHEMBL1139078	1	Scientific Literature	Bioorg. Med. Chem. Lett.	2007	None
CHEMBL202011		0	354.41	0	4.49	D	O=C(Nc1cnc2ccccc2c1)c1ccccc1NCc1ccncc1	IC50	'='	160.0	nM	6.80			UO_0000065	19.18	0.34	2.31	10.16	False	CHEMBL885900	Inhibition of VEGFR2 by HTRF assay	B	BAO_0000357	single protein format	None	None	None	None	None	CHEMBL279	Vascular endothelial growth factor receptor 2	Homo sapiens	SINGLE PROTEIN	CHEMBL1139078	1	Scientific Literature	Bioorg. Med. Chem. Lett.	2007	None
CHEMBL24828	VANDETANIB	4	475.36	1	5.00	B, ZD-6474, vandetanib	COc1cc2c(Nc3ccc(Br)cc3F)ncnc2cc1OCC1CCN(C)CC1	IC50	'='	100.0	nM	7.00			UO_0000065	14.73	0.32	2.00	11.76	True	CHEMBL885900	Inhibition of VEGFR2 by HTRF assay	B	BAO_0000357	single protein format	None	None	None	None	None	CHEMBL279	Vascular endothelial growth factor receptor 2	Homo sapiens	SINGLE PROTEIN	CHEMBL1139078	1	Scientific Literature	Bioorg. Med. Chem. Lett.	2007	None
CHEMBL392944		0	400.44	1	5.03	70	Cc1noc(NCc2ccncc2)c1C(=O)Nc1ccc(Oc2ccccc2)cc1	IC50	'>'	10000.0	nM				UO_0000065					False	CHEMBL885901	Inhibition of VEGFR2 by cell-based assay	F	BAO_0000219	cell-based format	None	None	None	None	None	CHEMBL279	Vascular endothelial growth factor receptor 2	Homo sapiens	SINGLE PROTEIN	CHEMBL1139078	1	Scientific Literature	Bioorg. Med. Chem. Lett.	2007	None
CHEMBL3939764		0	435.48	0	2.54	98	COc1cc(OC)cc(N(C[C@H](O)CO)c2ccc3ncc(-c4cnn(C)c4)nc3c2)c1	IC50	'>'	10000.0	nM				UO_0000065					False	CHEMBL3880347	Inhibition of VEGFR2 (unknown origin) transfected in mouse BA/F3 cells assessed as decrease in cell proliferation in presence of mouse IL3 after 24 hrs by Alamar blue assay	B	BAO_0000219	cell-based format	Homo sapiens	None	None	BaF3	None	CHEMBL279	Vascular endothelial growth factor receptor 2	Homo sapiens	SINGLE PROTEIN	CHEMBL3879910	38	Patent Bioactivity Data		2014	CHEMBL3307634
CHEMBL3893950		0	527.15	None	None	554	COc1cc(OC)cc(N(CCNC[Si](C)(C)C)c2ccc3ncc(-c4cnn(C)c4)nc3c2)c1.Cl	IC50	'='	9120.11	nM	5.04			UO_0000065	10.27	None	None	None	False	CHEMBL3880347	Inhibition of VEGFR2 (unknown origin) transfected in mouse BA/F3 cells assessed as decrease in cell proliferation in presence of mouse IL3 after 24 hrs by Alamar blue assay	B	BAO_0000219	cell-based format	Homo sapiens	None	None	BaF3	None	CHEMBL279	Vascular endothelial growth factor receptor 2	Homo sapiens	SINGLE PROTEIN	CHEMBL3879910	38	Patent Bioactivity Data		2014	CHEMBL3307634
CHEMBL3986725		0	433.51	0	3.74	755	CCc1c(-c2cnc3ccc(N(CCO)c4cc(OC)cc(OC)c4)cc3n2)cnn1C	IC50	'>'	10000.0	nM				UO_0000065					False	CHEMBL3880347	Inhibition of VEGFR2 (unknown origin) transfected in mouse BA/F3 cells assessed as decrease in cell proliferation in presence of mouse IL3 after 24 hrs by Alamar blue assay	B	BAO_0000219	cell-based format	Homo sapiens	None	None	BaF3	None	CHEMBL279	Vascular endothelial growth factor receptor 2	Homo sapiens	SINGLE PROTEIN	CHEMBL3879910	38	Patent Bioactivity Data		2014	CHEMBL3307634
CHEMBL243909		0	453.41	1	5.46	22	COC(=O)Nc1nc2ccc(Oc3ccc(NC(=O)Nc4cc(F)ccc4F)cc3)cc2[nH]1	IC50	'='	7.6	nM	8.12			UO_0000065	17.91	0.34	2.66	6.92	False	CHEMBL895710	Inhibition of GST-tagged human recombinant VEGFR2 expressed in baculovirus	B	BAO_0000019	assay format	Homo sapiens	None	None	None	None	CHEMBL279	Vascular endothelial growth factor receptor 2	Homo sapiens	SINGLE PROTEIN	CHEMBL1148750	1	Scientific Literature	J. Med. Chem.	2007	None
CHEMBL191107		0	424.94	0	4.07	52	Clc1cccc(Nc2cncc(-c3cncc(NCCCN4CCOCC4)c3)n2)c1	IC50	'='	180.0	nM	6.75			UO_0000065	15.87	0.31	2.67	8.97	False	CHEMBL829518	Inhibition of vascular endothelial growth factor receptor 2	B	BAO_0000357	single protein format	None	None	None	None	None	CHEMBL279	Vascular endothelial growth factor receptor 2	Homo sapiens	SINGLE PROTEIN	CHEMBL1140334	1	Scientific Literature	J. Med. Chem.	2005	None
CHEMBL3922418		0	423.90	0	4.86	201	CCN(c1ccc2ncc(-c3cnn(C)c3)nc2c1)c1cc(OC)cc(OC)c1Cl	IC50	'='	48.98	nM	7.31			UO_0000065	17.24	0.33	2.45	11.19	False	CHEMBL3880351	Inhibition of recombinant human N-terminal His6-tagged VEGFR2 (790 end residues) expressed in baculovirus infected insect Sf21 cells using Btn-Flt3 as substrate after 1 hr by time resolved fluorescence assay	B	BAO_0000219	cell-based format	Homo sapiens	None	None	Sf21	None	CHEMBL279	Vascular endothelial growth factor receptor 2	Homo sapiens	SINGLE PROTEIN	CHEMBL3879910	38	Patent Bioactivity Data		2014	CHEMBL4106362
CHEMBL3948698		0	481.98	0	3.96	247	COc1cc(OCCO)cc(N(CC2CC2)c2ccc3ncc(-c4cnn(C)c4)nc3c2)c1.Cl	IC50	'='	169.82	nM	6.77			UO_0000065	15.20	0.28	2.81	7.92	False	CHEMBL3880351	Inhibition of recombinant human N-terminal His6-tagged VEGFR2 (790 end residues) expressed in baculovirus infected insect Sf21 cells using Btn-Flt3 as substrate after 1 hr by time resolved fluorescence assay	B	BAO_0000219	cell-based format	Homo sapiens	None	None	Sf21	None	CHEMBL279	Vascular endothelial growth factor receptor 2	Homo sapiens	SINGLE PROTEIN	CHEMBL3879910	38	Patent Bioactivity Data		2014	CHEMBL4106362
CHEMBL3962736		0	488.59	0	3.64	88	COc1cc(OC)cc(N(CCCN2CCC(O)C2)c2ccc3ncc(-c4cnn(C)c4)nc3c2)c1	IC50	'='	8.913	nM	8.05			UO_0000065	16.48	0.31	4.41	9.07	False	CHEMBL3880351	Inhibition of recombinant human N-terminal His6-tagged VEGFR2 (790 end residues) expressed in baculovirus infected insect Sf21 cells using Btn-Flt3 as substrate after 1 hr by time resolved fluorescence assay	B	BAO_0000219	cell-based format	Homo sapiens	None	None	Sf21	None	CHEMBL279	Vascular endothelial growth factor receptor 2	Homo sapiens	SINGLE PROTEIN	CHEMBL3879910	38	Patent Bioactivity Data		2014	CHEMBL4106362
CHEMBL3895267		0	429.48	0	3.18	632	COc1cc(OC)cc(N(CC#CCO)c2ccc3ncc(-c4cnn(C)c4)nc3c2)c1	IC50	'>'	10000.0	nM				UO_0000065					False	CHEMBL3880347	Inhibition of VEGFR2 (unknown origin) transfected in mouse BA/F3 cells assessed as decrease in cell proliferation in presence of mouse IL3 after 24 hrs by Alamar blue assay	B	BAO_0000219	cell-based format	Homo sapiens	None	None	BaF3	None	CHEMBL279	Vascular endothelial growth factor receptor 2	Homo sapiens	SINGLE PROTEIN	CHEMBL3879910	38	Patent Bioactivity Data		2014	CHEMBL3307634
CHEMBL3907600		0	472.55	0	3.80	213	CNC(=O)Cn1cc(-c2cnc3ccc(N(CC4CC4)c4cc(OC)cc(OC)c4)cc3n2)cn1	IC50	'>'	10000.0	nM				UO_0000065					False	CHEMBL3880346	Inhibition of VEGFR2 (unknown origin) transfected in mouse BA/F3 cells assessed as decrease in cell proliferation in absence of mouse IL3 after 24 hrs by Alamar blue assay	B	BAO_0000219	cell-based format	Homo sapiens	None	None	BaF3	None	CHEMBL279	Vascular endothelial growth factor receptor 2	Homo sapiens	SINGLE PROTEIN	CHEMBL3879910	38	Patent Bioactivity Data		2014	CHEMBL3307634
CHEMBL3947990		0	426.48	0	4.67	224	COc1cccc(N(Cc2cc(C)no2)c2ccc3ncc(-c4cnn(C)c4)nc3c2)c1	IC50	'='	4265.8	nM	5.37			UO_0000065	12.59	0.23	0.70	6.54	False	CHEMBL3880346	Inhibition of VEGFR2 (unknown origin) transfected in mouse BA/F3 cells assessed as decrease in cell proliferation in absence of mouse IL3 after 24 hrs by Alamar blue assay	B	BAO_0000219	cell-based format	Homo sapiens	None	None	BaF3	None	CHEMBL279	Vascular endothelial growth factor receptor 2	Homo sapiens	SINGLE PROTEIN	CHEMBL3879910	38	Patent Bioactivity Data		2014	CHEMBL3307634
CHEMBL3926311		0	432.48	0	2.93	74	CNC(=O)CN(c1cc(OC)cc(OC)c1)c1ccc2ncc(-c3cnn(C)c3)nc2c1	IC50	'>'	10000.0	nM				UO_0000065					False	CHEMBL3880346	Inhibition of VEGFR2 (unknown origin) transfected in mouse BA/F3 cells assessed as decrease in cell proliferation in absence of mouse IL3 after 24 hrs by Alamar blue assay	B	BAO_0000219	cell-based format	Homo sapiens	None	None	BaF3	None	CHEMBL279	Vascular endothelial growth factor receptor 2	Homo sapiens	SINGLE PROTEIN	CHEMBL3879910	38	Patent Bioactivity Data		2014	CHEMBL3307634
CHEMBL3898355		0	405.46	0	3.56	26	COc1cc(OC)cc(N(CCCO)c2ccc3ncc(-c4cn[nH]c4)nc3c2)c1	IC50	'='	2290.87	nM	5.64			UO_0000065	13.91	0.26	2.08	5.85	False	CHEMBL3880346	Inhibition of VEGFR2 (unknown origin) transfected in mouse BA/F3 cells assessed as decrease in cell proliferation in absence of mouse IL3 after 24 hrs by Alamar blue assay	B	BAO_0000219	cell-based format	Homo sapiens	None	None	BaF3	None	CHEMBL279	Vascular endothelial growth factor receptor 2	Homo sapiens	SINGLE PROTEIN	CHEMBL3879910	38	Patent Bioactivity Data		2014	CHEMBL3307634
CHEMBL3969815		0	481.00	0	4.27	25	COc1cc(OC)cc(N(CCN2CCCC2)c2ccc3ncc(-c4cn[nH]c4)nc3c2)c1.Cl	IC50	'='	1862.09	nM	5.73			UO_0000065	12.89	0.24	1.46	7.22	False	CHEMBL3880346	Inhibition of VEGFR2 (unknown origin) transfected in mouse BA/F3 cells assessed as decrease in cell proliferation in absence of mouse IL3 after 24 hrs by Alamar blue assay	B	BAO_0000219	cell-based format	Homo sapiens	None	None	BaF3	None	CHEMBL279	Vascular endothelial growth factor receptor 2	Homo sapiens	SINGLE PROTEIN	CHEMBL3879910	38	Patent Bioactivity Data		2014	CHEMBL3307634
CHEMBL3912505		0	539.68	1	4.90	273	COc1cc(C(=O)N2CCCC2)cc(N(CCCN2CCCC2)c2ccc3ncc(-c4cnn(C)c4)nc3c2)c1	IC50	'='	5128.61	nM	5.29			UO_0000065	9.80	0.18	0.39	6.64	False	CHEMBL3880346	Inhibition of VEGFR2 (unknown origin) transfected in mouse BA/F3 cells assessed as decrease in cell proliferation in absence of mouse IL3 after 24 hrs by Alamar blue assay	B	BAO_0000219	cell-based format	Homo sapiens	None	None	BaF3	None	CHEMBL279	Vascular endothelial growth factor receptor 2	Homo sapiens	SINGLE PROTEIN	CHEMBL3879910	38	Patent Bioactivity Data		2014	CHEMBL3307634
CHEMBL3955817		0	432.48	0	4.04	80	COc1cc(OC)cc(N(C/C(C)=N/O)c2ccc3ncc(-c4cnn(C)c4)nc3c2)c1	IC50	'='	4897.79	nM	5.31			UO_0000065	12.28	0.23	1.27	5.42	False	CHEMBL3880346	Inhibition of VEGFR2 (unknown origin) transfected in mouse BA/F3 cells assessed as decrease in cell proliferation in absence of mouse IL3 after 24 hrs by Alamar blue assay	B	BAO_0000219	cell-based format	Homo sapiens	None	None	BaF3	None	CHEMBL279	Vascular endothelial growth factor receptor 2	Homo sapiens	SINGLE PROTEIN	CHEMBL3879910	38	Patent Bioactivity Data		2014	CHEMBL3307634
CHEMBL3984039		0	525.05	0	3.64	291	COc1cc(OC)cc(N(CCCN2CCC(O)C2)c2ccc3ncc(-c4cnn(C)c4)nc3c2)c1.Cl	IC50	'='	223.87	nM	6.65			UO_0000065	13.61	0.25	3.01	7.49	False	CHEMBL3880346	Inhibition of VEGFR2 (unknown origin) transfected in mouse BA/F3 cells assessed as decrease in cell proliferation in absence of mouse IL3 after 24 hrs by Alamar blue assay	B	BAO_0000219	cell-based format	Homo sapiens	None	None	BaF3	None	CHEMBL279	Vascular endothelial growth factor receptor 2	Homo sapiens	SINGLE PROTEIN	CHEMBL3879910	38	Patent Bioactivity Data		2014	CHEMBL3307634
CHEMBL94678		0	467.48	0	3.66	(3'-S)-5	COC(=O)[C@]1(O)C[C@H]2O[C@]1(C)n1c3ccccc3c3c4c(c5c6ccccc6n2c5c31)C(=O)NC4	IC50	'='	19.0	nM	7.72			UO_0000065	16.52	0.30	4.06	8.15	False	CHEMBL828722	Inhibition of baculovirus expressed human VEGFR2	B	BAO_0000357	single protein format	Homo sapiens	None	None	None	None	CHEMBL279	Vascular endothelial growth factor receptor 2	Homo sapiens	SINGLE PROTEIN	CHEMBL1139527	1	Scientific Literature	J. Med. Chem.	2005	None
CHEMBL365585		0	455.51	0	4.09	(3'-S)-2a	CC1(C)O[C@@H](n2c3ccccc3c3c4c(c5c6ccccc6[nH]c5c32)CNC4=O)C[C@]1(O)CO	IC50	'='	65.0	nM	7.19			UO_0000065	15.78	0.29	3.10	7.22	False	CHEMBL828722	Inhibition of baculovirus expressed human VEGFR2	B	BAO_0000357	single protein format	Homo sapiens	None	None	None	None	CHEMBL279	Vascular endothelial growth factor receptor 2	Homo sapiens	SINGLE PROTEIN	CHEMBL1139527	1	Scientific Literature	J. Med. Chem.	2005	None
CHEMBL3898601		0	487.68	None	None	385	COc1cc(OC)cc(N(CC2CC2)c2ccc3ncc(-c4cnn(C[Si](C)(C)C)c4)nc3c2)c1	IC50	'>'	10000.0	nM				UO_0000065					False	CHEMBL3880346	Inhibition of VEGFR2 (unknown origin) transfected in mouse BA/F3 cells assessed as decrease in cell proliferation in absence of mouse IL3 after 24 hrs by Alamar blue assay	B	BAO_0000219	cell-based format	Homo sapiens	None	None	BaF3	None	CHEMBL279	Vascular endothelial growth factor receptor 2	Homo sapiens	SINGLE PROTEIN	CHEMBL3879910	38	Patent Bioactivity Data		2014	CHEMBL3307634
CHEMBL3956571		0	409.88	0	3.82	392	COc1ccc(Cl)c(N(CCO)c2ccc3ncc(-c4cnn(C)c4)nc3c2)c1	IC50	'='	4570.88	nM	5.34			UO_0000065	13.03	0.25	1.52	7.00	False	CHEMBL3880346	Inhibition of VEGFR2 (unknown origin) transfected in mouse BA/F3 cells assessed as decrease in cell proliferation in absence of mouse IL3 after 24 hrs by Alamar blue assay	B	BAO_0000219	cell-based format	Homo sapiens	None	None	BaF3	None	CHEMBL279	Vascular endothelial growth factor receptor 2	Homo sapiens	SINGLE PROTEIN	CHEMBL3879910	38	Patent Bioactivity Data		2014	CHEMBL3307634
CHEMBL3944438		0	420.45	0	2.66	500	CNC(=O)c1cc(F)cc(N(CCO)c2ccc3ncc(-c4cnn(C)c4)nc3c2)c1	IC50	'='	512.86	nM	6.29			UO_0000065	14.96	0.28	3.63	6.54	False	CHEMBL3880346	Inhibition of VEGFR2 (unknown origin) transfected in mouse BA/F3 cells assessed as decrease in cell proliferation in absence of mouse IL3 after 24 hrs by Alamar blue assay	B	BAO_0000219	cell-based format	Homo sapiens	None	None	BaF3	None	CHEMBL279	Vascular endothelial growth factor receptor 2	Homo sapiens	SINGLE PROTEIN	CHEMBL3879910	38	Patent Bioactivity Data		2014	CHEMBL3307634
CHEMBL3930298		0	445.52	0	4.22	508	COc1cc(OC)cc(N(CC2(C)COC2)c2ccc3ncc(-c4cnn(C)c4)nc3c2)c1	IC50	'='	4897.79	nM	5.31			UO_0000065	11.92	0.22	1.09	7.12	False	CHEMBL3880346	Inhibition of VEGFR2 (unknown origin) transfected in mouse BA/F3 cells assessed as decrease in cell proliferation in absence of mouse IL3 after 24 hrs by Alamar blue assay	B	BAO_0000219	cell-based format	Homo sapiens	None	None	BaF3	None	CHEMBL279	Vascular endothelial growth factor receptor 2	Homo sapiens	SINGLE PROTEIN	CHEMBL3879910	38	Patent Bioactivity Data		2014	CHEMBL3307634
CHEMBL3969192		0	447.97	1	5.23	407	C=Cc1cc(OC)cc(N(CC2CC2)c2ccc3ncc(-c4cnn(C)c4)nc3c2)c1.Cl	IC50	'>'	10000.0	nM				UO_0000065					False	CHEMBL3880347	Inhibition of VEGFR2 (unknown origin) transfected in mouse BA/F3 cells assessed as decrease in cell proliferation in presence of mouse IL3 after 24 hrs by Alamar blue assay	B	BAO_0000219	cell-based format	Homo sapiens	None	None	BaF3	None	CHEMBL279	Vascular endothelial growth factor receptor 2	Homo sapiens	SINGLE PROTEIN	CHEMBL3879910	38	Patent Bioactivity Data		2014	CHEMBL3307634
CHEMBL3916334		0	476.54	0	4.91	41(v)	CCc1cc(C(=O)Nc2cccc(C(=O)c3ccc4c(/C=C/c5ccccn5)n[nH]c4c3)c2)n(C)n1	Inhibition	'='	68.0	%				UO_0000187					False	CHEMBL3881021	Inhibition of unphosphorylated human 50 residues truncated cytoplasmic domain of VEGFR2 E990V mutant expressed in baculovirus/insect expression system assessed as reduction in NADH oxidation at 1 uM using poly(E4Y1) as substrate by pyruvate kinase/lactate dehydrogenase coupled assay	B	BAO_0000019	assay format	Homo sapiens	None	None	None	None	CHEMBL279	Vascular endothelial growth factor receptor 2	Homo sapiens	SINGLE PROTEIN	CHEMBL3880421	38	Patent Bioactivity Data		2003	None
CHEMBL3946591		0	639.80	2	6.57	885	COc1cc(OC)cc(N(CC2CN(Cc3ccccc3)CCN2Cc2ccccc2)c2ccc3ncc(-c4cnn(C)c4)nc3c2)c1	IC50	'>'	10000.0	nM				UO_0000065					False	CHEMBL3880347	Inhibition of VEGFR2 (unknown origin) transfected in mouse BA/F3 cells assessed as decrease in cell proliferation in presence of mouse IL3 after 24 hrs by Alamar blue assay	B	BAO_0000219	cell-based format	Homo sapiens	None	None	BaF3	None	CHEMBL279	Vascular endothelial growth factor receptor 2	Homo sapiens	SINGLE PROTEIN	CHEMBL3879910	38	Patent Bioactivity Data		2014	CHEMBL3307634
CHEMBL3910555		0	462.51	0	1.89	889	CNC(=O)c1cc(OC)cc(N(CC(O)CO)c2ccc3ncc(-c4cnn(C)c4)nc3c2)c1	IC50	'>'	10000.0	nM				UO_0000065					False	CHEMBL3880347	Inhibition of VEGFR2 (unknown origin) transfected in mouse BA/F3 cells assessed as decrease in cell proliferation in presence of mouse IL3 after 24 hrs by Alamar blue assay	B	BAO_0000219	cell-based format	Homo sapiens	None	None	BaF3	None	CHEMBL279	Vascular endothelial growth factor receptor 2	Homo sapiens	SINGLE PROTEIN	CHEMBL3879910	38	Patent Bioactivity Data		2014	CHEMBL3307634
CHEMBL3918036		0	443.55	1	5.12	890	CCOCc1cc(OC)cc(N(CC2CC2)c2ccc3ncc(-c4cnn(C)c4)nc3c2)c1	IC50	'>'	10000.0	nM				UO_0000065					False	CHEMBL3880347	Inhibition of VEGFR2 (unknown origin) transfected in mouse BA/F3 cells assessed as decrease in cell proliferation in presence of mouse IL3 after 24 hrs by Alamar blue assay	B	BAO_0000219	cell-based format	Homo sapiens	None	None	BaF3	None	CHEMBL279	Vascular endothelial growth factor receptor 2	Homo sapiens	SINGLE PROTEIN	CHEMBL3879910	38	Patent Bioactivity Data		2014	CHEMBL3307634
CHEMBL3918892		0	429.52	0	4.73	898	COCc1cc(OC)cc(N(CC2CC2)c2ccc3ncc(-c4cnn(C)c4)nc3c2)c1	IC50	'>'	10000.0	nM				UO_0000065					False	CHEMBL3880347	Inhibition of VEGFR2 (unknown origin) transfected in mouse BA/F3 cells assessed as decrease in cell proliferation in presence of mouse IL3 after 24 hrs by Alamar blue assay	B	BAO_0000219	cell-based format	Homo sapiens	None	None	BaF3	None	CHEMBL279	Vascular endothelial growth factor receptor 2	Homo sapiens	SINGLE PROTEIN	CHEMBL3879910	38	Patent Bioactivity Data		2014	CHEMBL3307634
CHEMBL3950169		0	550.35	0	3.36	902	Br.COc1cc(OC)cc(N(CCP(=O)(O)O)c2ccc3ncc(-c4cnn(C)c4)nc3c2)c1	IC50	'>'	10000.0	nM				UO_0000065					False	CHEMBL3880347	Inhibition of VEGFR2 (unknown origin) transfected in mouse BA/F3 cells assessed as decrease in cell proliferation in presence of mouse IL3 after 24 hrs by Alamar blue assay	B	BAO_0000219	cell-based format	Homo sapiens	None	None	BaF3	None	CHEMBL279	Vascular endothelial growth factor receptor 2	Homo sapiens	SINGLE PROTEIN	CHEMBL3879910	38	Patent Bioactivity Data		2014	CHEMBL3307634
CHEMBL3910921		0	553.71	2	5.16	916	COC1=CC(N(CCN(Cc2ccccc2N)C(C)C)c2ccc3ncc(-c4cnn(C)c4)nc3c2)CC(OC)=C1	IC50	'>'	10000.0	nM				UO_0000065					False	CHEMBL3880347	Inhibition of VEGFR2 (unknown origin) transfected in mouse BA/F3 cells assessed as decrease in cell proliferation in presence of mouse IL3 after 24 hrs by Alamar blue assay	B	BAO_0000219	cell-based format	Homo sapiens	None	None	BaF3	None	CHEMBL279	Vascular endothelial growth factor receptor 2	Homo sapiens	SINGLE PROTEIN	CHEMBL3879910	38	Patent Bioactivity Data		2014	CHEMBL3307634
CHEMBL3908141		0	516.57	1	4.51	917	COc1cc(OC)cc(N(CC#Cc2cnc3[nH]ccc3n2)c2ccc3ncc(-c4cnn(C)c4)nc3c2)c1	IC50	'>'	10000.0	nM				UO_0000065					False	CHEMBL3880347	Inhibition of VEGFR2 (unknown origin) transfected in mouse BA/F3 cells assessed as decrease in cell proliferation in presence of mouse IL3 after 24 hrs by Alamar blue assay	B	BAO_0000219	cell-based format	Homo sapiens	None	None	BaF3	None	CHEMBL279	Vascular endothelial growth factor receptor 2	Homo sapiens	SINGLE PROTEIN	CHEMBL3879910	38	Patent Bioactivity Data		2014	CHEMBL3307634
CHEMBL3891736		0	540.59	2	5.46	920	COc1cc(OC)cc(N(CC2CCN(CC(F)(F)F)CC2)c2ccc3ncc(-c4cnn(C)c4)nc3c2)c1	IC50	'>'	10000.0	nM				UO_0000065					False	CHEMBL3880347	Inhibition of VEGFR2 (unknown origin) transfected in mouse BA/F3 cells assessed as decrease in cell proliferation in presence of mouse IL3 after 24 hrs by Alamar blue assay	B	BAO_0000219	cell-based format	Homo sapiens	None	None	BaF3	None	CHEMBL279	Vascular endothelial growth factor receptor 2	Homo sapiens	SINGLE PROTEIN	CHEMBL3879910	38	Patent Bioactivity Data		2014	CHEMBL3307634
CHEMBL365411		0	396.88	0	3.23	42	CN(C)CCNC(=O)c1cncc(-c2cncc(Nc3cccc(Cl)c3)n2)c1	pIC50(calc)	'='	5.38										False	CHEMBL831655	Inhibitory concentration (calculated) against vascular endothelial growth factor receptor 2	B	BAO_0000357	single protein format	None	None	None	None	None	CHEMBL279	Vascular endothelial growth factor receptor 2	Homo sapiens	SINGLE PROTEIN	CHEMBL1140334	1	Scientific Literature	J. Med. Chem.	2005	None
CHEMBL3898881		0	419.49	0	3.57	3	COc1cc(OC)cc(N(CCCO)c2ccc3ncc(-c4cnn(C)c4)nc3c2)c1	IC50	'='	40.74	nM	7.39			UO_0000065	17.62	0.33	3.82	8.64	False	CHEMBL3880341	Inhibition of human VEGFR2 using Btn-Flt3 as substrate after 120 mins by TR-FRET assay	B	BAO_0000357	single protein format	Homo sapiens	None	None	None	None	CHEMBL279	Vascular endothelial growth factor receptor 2	Homo sapiens	SINGLE PROTEIN	CHEMBL3879910	38	Patent Bioactivity Data		2014	None
CHEMBL422564		0	442.90	0	3.86	25	Clc1ccc2c(c1Nc1ncnc3cc(OCCCN4CCOCC4)ccc13)OCO2	IC50	'='	91350.0	nM	4.04			UO_0000065	9.12	0.18	0.18	5.18	False	CHEMBL820673	In vitro inhibitory concentration against VEGF receptor 2.	B	BAO_0000357	single protein format	None	None	None	None	None	CHEMBL279	Vascular endothelial growth factor receptor 2	Homo sapiens	SINGLE PROTEIN	CHEMBL1148412	1	Scientific Literature	J. Med. Chem.	2004	None
CHEMBL249175		0	327.34	0	2.09	14a	Cn1cc(/C=C2\C(=O)NN=C2c2cnns2)c2cc(F)ccc21	IC50	'='	48.0	nM	7.32			UO_0000065	22.36	0.43	5.23	10.14	False	CHEMBL903321	Inhibition of human cytoplasmic VEGFR2 expressed in baculovirus after 15 mins by time resolved fluorescence assay	B	BAO_0000019	assay format	Homo sapiens	None	None	None	None	CHEMBL279	Vascular endothelial growth factor receptor 2	Homo sapiens	SINGLE PROTEIN	CHEMBL1139105	1	Scientific Literature	Bioorg. Med. Chem. Lett.	2007	None
CHEMBL244297		0	539.45	2	7.00	49	O=C(Nc1ccc(Oc2ccc3[nH]c(NC(=O)c4ccco4)nc3c2)cc1)Nc1cc(C(F)(F)F)ccc1F	IC50	'='	5.1	nM	8.29			UO_0000065	15.37	0.29	1.29	6.84	False	CHEMBL895710	Inhibition of GST-tagged human recombinant VEGFR2 expressed in baculovirus	B	BAO_0000019	assay format	Homo sapiens	None	None	None	None	CHEMBL279	Vascular endothelial growth factor receptor 2	Homo sapiens	SINGLE PROTEIN	CHEMBL1148750	1	Scientific Literature	J. Med. Chem.	2007	None
CHEMBL244289		0	503.41	2	6.34	30	COC(=O)Nc1nc2cc(Oc3cccc(NC(=O)Nc4cc(C(F)(F)F)ccc4F)c3)ccc2[nH]1	IC50	'='	17.0	nM	7.77			UO_0000065	15.43	0.29	1.43	6.62	False	CHEMBL895710	Inhibition of GST-tagged human recombinant VEGFR2 expressed in baculovirus	B	BAO_0000019	assay format	Homo sapiens	None	None	None	None	CHEMBL279	Vascular endothelial growth factor receptor 2	Homo sapiens	SINGLE PROTEIN	CHEMBL1148750	1	Scientific Literature	J. Med. Chem.	2007	None
CHEMBL427687		0	518.66	2	7.08	18	c1ccc(-c2c(-c3ccc(OCCN4CCCCC4)cc3)oc3nccc(NCCc4ccncc4)c23)cc1	IC50	'='	4700.0	nM	5.33			UO_0000065	10.27	0.19	-1.75	8.40	False	CHEMBL903615	Inhibition of KDR	B	BAO_0000357	single protein format	None	None	None	None	None	CHEMBL279	Vascular endothelial growth factor receptor 2	Homo sapiens	SINGLE PROTEIN	CHEMBL1139139	1	Scientific Literature	Bioorg. Med. Chem. Lett.	2007	None
CHEMBL392990		0	398.51	0	4.48	8	c1ccc(-c2oc3nccc(NCCN4CCNCC4)c3c2-c2ccccc2)cc1	IC50	'='	360.0	nM	6.44			UO_0000065	16.17	0.29	1.96	12.08	False	CHEMBL903615	Inhibition of KDR	B	BAO_0000357	single protein format	None	None	None	None	None	CHEMBL279	Vascular endothelial growth factor receptor 2	Homo sapiens	SINGLE PROTEIN	CHEMBL1139139	1	Scientific Literature	Bioorg. Med. Chem. Lett.	2007	None
CHEMBL238528		0	376.25	0	3.99	29	Cn1cnc(NCc2ccncc2)c1C(=O)Nc1ccc(Cl)c(Cl)c1	IC50	'='	96.0	nM	7.02			UO_0000065					False	CHEMBL885901	Inhibition of VEGFR2 by cell-based assay	F	BAO_0000219	cell-based format	None	None	None	None	None	CHEMBL279	Vascular endothelial growth factor receptor 2	Homo sapiens	SINGLE PROTEIN	CHEMBL1139078	1	Scientific Literature	Bioorg. Med. Chem. Lett.	2007	None
CHEMBL153843		0	371.36	0	4.96	C	O=C(Nc1cccc(C(F)(F)F)c1)c1ccccc1NCc1ccncc1	IC50	'='	90.0	nM	7.05			UO_0000065					True	CHEMBL885901	Inhibition of VEGFR2 by cell-based assay	F	BAO_0000219	cell-based format	None	None	None	None	None	CHEMBL279	Vascular endothelial growth factor receptor 2	Homo sapiens	SINGLE PROTEIN	CHEMBL1139078	1	Scientific Literature	Bioorg. Med. Chem. Lett.	2007	None
CHEMBL240607		0	377.23	0	4.55	75	Cc1noc(NCc2ccncc2)c1C(=O)Nc1ccc(Cl)c(Cl)c1	IC50	'='	1250.0	nM	5.90			UO_0000065	15.65	0.32	1.35	7.37	False	CHEMBL885900	Inhibition of VEGFR2 by HTRF assay	B	BAO_0000357	single protein format	None	None	None	None	None	CHEMBL279	Vascular endothelial growth factor receptor 2	Homo sapiens	SINGLE PROTEIN	CHEMBL1139078	1	Scientific Literature	Bioorg. Med. Chem. Lett.	2007	None
CHEMBL392986		0	375.35	0	3.70	12	Cn1cnc(NCc2cccnc2)c1C(=O)Nc1ccc(C(F)(F)F)cc1	IC50	'>'	10000.0	nM				UO_0000065					False	CHEMBL885900	Inhibition of VEGFR2 by HTRF assay	B	BAO_0000357	single protein format	None	None	None	None	None	CHEMBL279	Vascular endothelial growth factor receptor 2	Homo sapiens	SINGLE PROTEIN	CHEMBL1139078	1	Scientific Literature	Bioorg. Med. Chem. Lett.	2007	None
CHEMBL246152		0	496.45	1	5.23	18	CNc1ncnc(-c2cccnc2Oc2cc(NC(=O)c3cccc(OC(F)(F)F)c3)ccc2C)n1	IC50	'='	442.0	nM	6.36			UO_0000065	12.80	0.24	1.12	5.72	False	CHEMBL887077	Inhibition of KDR after 90 mins by HTRF assay	B	BAO_0000357	single protein format	None	None	None	None	None	CHEMBL279	Vascular endothelial growth factor receptor 2	Homo sapiens	SINGLE PROTEIN	CHEMBL1139197	1	Scientific Literature	Bioorg. Med. Chem. Lett.	2007	None
CHEMBL246151		0	472.98	1	7.01	16	CNc1cc(-c2cccnc2Oc2ccc(Cl)c(NC(=O)c3cccc(C(C)C)c3)c2)ccn1	IC50	'='	9.0	nM	8.05			UO_0000065	17.01	0.32	1.04	10.57	False	CHEMBL887077	Inhibition of KDR after 90 mins by HTRF assay	B	BAO_0000357	single protein format	None	None	None	None	None	CHEMBL279	Vascular endothelial growth factor receptor 2	Homo sapiens	SINGLE PROTEIN	CHEMBL1139197	1	Scientific Literature	Bioorg. Med. Chem. Lett.	2007	None
CHEMBL397090		0	526.49	2	6.78	20	CNc1cc(-c2cccnc2Oc2cc(NC(=O)c3cccc(OC(F)(F)C(F)F)c3)ccc2C)ccn1	IC50	'='	943.0	nM	6.03			UO_0000065	11.44	0.22	-0.75	7.06	False	CHEMBL887082	Inhibition of KDR autophosphorylation in EA.hy926 cells after 2.5 hrs	B	BAO_0000219	cell-based format	Homo sapiens	None	None	None	None	CHEMBL279	Vascular endothelial growth factor receptor 2	Homo sapiens	SINGLE PROTEIN	CHEMBL1139197	1	Scientific Literature	Bioorg. Med. Chem. Lett.	2007	None
CHEMBL225193		0	462.62	0	3.47	87	COCCOCC#Cc1cc(-c2n[nH]c3c2Cc2cc(CN4CCN(C)CC4)ccc2-3)cs1	IC50	'='	53.0	nM	7.28			UO_0000065	15.73	0.30	3.81	13.57	False	CHEMBL914744	Inhibition of human KDR kinase by HTRF assay	B	BAO_0000357	single protein format	Homo sapiens	None	None	None	None	CHEMBL279	Vascular endothelial growth factor receptor 2	Homo sapiens	SINGLE PROTEIN	CHEMBL1147155	1	Scientific Literature	J. Med. Chem.	2007	None
CHEMBL398459		0	367.39	0	1.73	14m	COC(=O)c1cccc2c1c(/C=C1\C(=O)NN=C1c1cnns1)cn2C	Inhibition	'='	51.0	%				UO_0000187					False	CHEMBL903322	Inhibition of human VEGFR2 in HUVEC at 50 nM by phosphorylation assay relative to control	B	BAO_0000219	cell-based format	Homo sapiens	None	None	HUVEC	None	CHEMBL279	Vascular endothelial growth factor receptor 2	Homo sapiens	SINGLE PROTEIN	CHEMBL1139105	1	Scientific Literature	Bioorg. Med. Chem. Lett.	2007	CHEMBL3307501
CHEMBL248558		0	305.34	0	3.04	2e	COc1ccc(-n2ncc3c2-c2ccccc2NC(=O)C3)cc1	Inhibition	'<='	40.0	%				UO_0000187					False	CHEMBL886302	Inhibition of VEGFR2 at 10 uM	B	BAO_0000357	single protein format	None	None	None	None	None	CHEMBL279	Vascular endothelial growth factor receptor 2	Homo sapiens	SINGLE PROTEIN	CHEMBL1139946	1	Scientific Literature	Eur. J. Med. Chem.	2007	None
CHEMBL219729		0	297.32	0	2.32	8	CO/N=C/c1c(N)ncnc1Oc1ccc2c(ccn2C)c1	IC50	'='	1189.0	nM	5.92			UO_0000065	19.93	0.37	3.60	6.77	False	CHEMBL907874	Inhibition of VEGFR2	B	BAO_0000357	single protein format	Homo sapiens	None	None	None	None	CHEMBL279	Vascular endothelial growth factor receptor 2	Homo sapiens	SINGLE PROTEIN	CHEMBL1139745	1	Scientific Literature	Bioorg. Med. Chem. Lett.	2006	None
CHEMBL219983		0	359.36	0	2.78	25	COCCO/N=C/c1c(N)ncnc1Oc1ccc2[nH]c(C)cc2c1F	IC50	'='	24.0	nM	7.62			UO_0000065	21.20	0.40	4.84	7.08	False	CHEMBL907874	Inhibition of VEGFR2	B	BAO_0000357	single protein format	Homo sapiens	None	None	None	None	CHEMBL279	Vascular endothelial growth factor receptor 2	Homo sapiens	SINGLE PROTEIN	CHEMBL1139745	1	Scientific Literature	Bioorg. Med. Chem. Lett.	2006	None
CHEMBL218425		0	450.42	1	5.91	42	Cc1ccc(C(=O)Nc2cccc(C(F)(F)F)c2)cc1Oc1ncccc1-c1ccncn1	IC50	'='	59.0	nM	7.23			UO_0000065	16.05	0.30	1.32	9.39	False	CHEMBL908504	Inhibition of KDR by HTRF assay	B	BAO_0000357	single protein format	Homo sapiens	None	None	None	None	CHEMBL279	Vascular endothelial growth factor receptor 2	Homo sapiens	SINGLE PROTEIN	CHEMBL1141380	1	Scientific Literature	J. Med. Chem.	2007	None
CHEMBL220874		0	395.38	0	4.64	13a	Cc1ccc(C(=O)Nc2cccc(C(F)(F)F)c2)cc1C#Cc1ccc(N)nc1	IC50	'='	1.0	nM	9.00			UO_0000065	22.76	0.42	4.36	13.23	False	CHEMBL910167	Inhibition of KDR	B	BAO_0000357	single protein format	Homo sapiens	None	None	None	None	CHEMBL279	Vascular endothelial growth factor receptor 2	Homo sapiens	SINGLE PROTEIN	CHEMBL1141381	1	Scientific Literature	J. Med. Chem.	2007	None
CHEMBL1080475		0	492.59	1	5.39	7e	Cc1ccc(NC(=O)c2ccncc2C(C)(C)C)cc1Nc1nc2ccccc2n1-c1cc(N)ncn1	IC50						Not Determined						False	CHEMBL1113981	Inhibition of Tel-fused KDR expressed in mouse BAF3 cells	B	BAO_0000219	cell-based format	None	None	None	BaF3	None	CHEMBL279	Vascular endothelial growth factor receptor 2	Homo sapiens	SINGLE PROTEIN	CHEMBL1154389	1	Scientific Literature	Bioorg. Med. Chem. Lett.	2009	CHEMBL3307634
CHEMBL1076433		0	596.14	2	5.49	7k	CCN1CCN(Cc2ccc(C(=O)Nc3ccc(C)c(Nc4nc5ccccc5n4-c4cc(N)ncn4)c3)cc2Cl)CC1	IC50	'='	30.0	nM	7.52			UO_0000065	12.62	0.24	2.03	6.42	False	CHEMBL1113981	Inhibition of Tel-fused KDR expressed in mouse BAF3 cells	B	BAO_0000219	cell-based format	None	None	None	BaF3	None	CHEMBL279	Vascular endothelial growth factor receptor 2	Homo sapiens	SINGLE PROTEIN	CHEMBL1154389	1	Scientific Literature	Bioorg. Med. Chem. Lett.	2009	CHEMBL3307634
CHEMBL1076472		0	600.65	2	6.69	13i	Cc1ccc(NC(=O)c2cccc(C(F)(F)F)c2)cc1Nc1nc2ccccc2n1-c1cc(NCCC2CCCN2)ncn1	IC50	'='	941.0	nM	6.03			UO_0000065	10.03	0.19	-0.66	5.54	False	CHEMBL1113981	Inhibition of Tel-fused KDR expressed in mouse BAF3 cells	B	BAO_0000219	cell-based format	None	None	None	BaF3	None	CHEMBL279	Vascular endothelial growth factor receptor 2	Homo sapiens	SINGLE PROTEIN	CHEMBL1154389	1	Scientific Literature	Bioorg. Med. Chem. Lett.	2009	CHEMBL3307634
CHEMBL1076480		0	561.57	2	6.20	13q	COCCNc1cc(-n2c(Nc3cc(NC(=O)c4cccc(C(F)(F)F)c4)ccc3C)nc3ccccc32)ncn1	IC50	'='	296.0	nM	6.53			UO_0000065	11.63	0.22	0.33	6.16	False	CHEMBL1113981	Inhibition of Tel-fused KDR expressed in mouse BAF3 cells	B	BAO_0000219	cell-based format	None	None	None	BaF3	None	CHEMBL279	Vascular endothelial growth factor receptor 2	Homo sapiens	SINGLE PROTEIN	CHEMBL1154389	1	Scientific Literature	Bioorg. Med. Chem. Lett.	2009	CHEMBL3307634
CHEMBL2425644		0	309.37	0	2.74	13	O[C@H]1CC[C@H](Nc2nccc(-c3n[nH]c4ccccc34)n2)CC1	Inhibition	'='	91.0	%				UO_0000187					False	CHEMBL2428345	Competitive binding affinity to VEGFR2 (unknown origin) at 10 uM in presence of ATP relative to control	B	BAO_0000357	single protein format	Homo sapiens	None	None	None	None	CHEMBL279	Vascular endothelial growth factor receptor 2	Homo sapiens	SINGLE PROTEIN	CHEMBL2424622	1	Scientific Literature	Bioorg. Med. Chem. Lett.	2013	None
CHEMBL599428		0	431.50	0	1.79	52	Cn1nc(C(N)=O)c2c1-c1nc(NC3CCN(C(=O)c4ccccc4)CC3)ncc1CC2	IC50	'>'	10000.0	nM				UO_0000065					False	CHEMBL1072231	Inhibition of VEGFR2	B	BAO_0000357	single protein format	None	None	None	None	None	CHEMBL279	Vascular endothelial growth factor receptor 2	Homo sapiens	SINGLE PROTEIN	CHEMBL1157561	1	Scientific Literature	J. Med. Chem.	2010	None
CHEMBL371169		0	405.89	0	4.63	57	Clc1cccc(Nc2cncc(-c3cncc(NCCCn4cccn4)c3)n2)c1	IC50	'='	94.0	nM	7.03			UO_0000065	17.31	0.33	2.40	8.72	False	CHEMBL829518	Inhibition of vascular endothelial growth factor receptor 2	B	BAO_0000357	single protein format	None	None	None	None	None	CHEMBL279	Vascular endothelial growth factor receptor 2	Homo sapiens	SINGLE PROTEIN	CHEMBL1140334	1	Scientific Literature	J. Med. Chem.	2005	None
CHEMBL249175		0	327.34	0	2.09	14a	Cn1cc(/C=C2\C(=O)NN=C2c2cnns2)c2cc(F)ccc21	Inhibition	'='	1.0	%				UO_0000187					False	CHEMBL903322	Inhibition of human VEGFR2 in HUVEC at 50 nM by phosphorylation assay relative to control	B	BAO_0000219	cell-based format	Homo sapiens	None	None	HUVEC	None	CHEMBL279	Vascular endothelial growth factor receptor 2	Homo sapiens	SINGLE PROTEIN	CHEMBL1139105	1	Scientific Literature	Bioorg. Med. Chem. Lett.	2007	CHEMBL3307501
CHEMBL3098314		0	362.84	0	3.28	8d	CN(C)S(=O)(=O)c1ccc(Nc2nc(Cl)nc3ccccc23)cc1	IC50	'>'	100000.0	nM				UO_0000065					False	CHEMBL3101601	Inhibition of VEGFR2 (unknown origin) assessed as inhibition of 33[Pi] incorporation after 60 mins by scintillation counting	B	BAO_0000357	single protein format	Homo sapiens	None	None	None	None	CHEMBL279	Vascular endothelial growth factor receptor 2	Homo sapiens	SINGLE PROTEIN	CHEMBL3098085	1	Scientific Literature	Eur. J. Med. Chem.	2014	None
CHEMBL3099467		0	547.65	2	6.01	B5	COc1cc(-c2cc(NC(=O)Nc3ccc(OCCN4CCCC4)cc3C)cc(OC)c2OC)ccc1C(C)=O	IC50	'='	12.8	nM	7.89			UO_0000065	14.41	0.27	1.88	8.02	False	CHEMBL3102332	Inhibition of VEGFR2 (unknown origin) after 30 mins by HTRF assay	B	BAO_0000357	single protein format	Homo sapiens	None	None	None	None	CHEMBL279	Vascular endothelial growth factor receptor 2	Homo sapiens	SINGLE PROTEIN	CHEMBL3098016	1	Scientific Literature	Bioorg. Med. Chem.	2014	None
CHEMBL75076		0	350.85	0	4.74	53	Clc1ccc(Nc2nnc(Cc3ccncc3)c3c2CCCC3)cc1	IC50	'>'	10000.0	nM				UO_0000065					False	CHEMBL702231	Inhibitory activity against kinase domain containing receptor (KDR/VEGFR2)	B	BAO_0000357	single protein format	None	None	None	None	None	CHEMBL279	Vascular endothelial growth factor receptor 2	Homo sapiens	SINGLE PROTEIN	CHEMBL1133741	1	Scientific Literature	J. Med. Chem.	2000	None
CHEMBL190991		0	529.64	2	6.12	41	COc1cc(OC)cc(-c2cc3cnc(NCCCOc4ccccc4)cc3nc2NC(=O)NC(C)(C)C)c1	IC50	'='	180.0	nM	6.75			UO_0000065	12.73	0.24	0.62	6.33	False	CHEMBL829083	Inhibition of glutamate/tyrosine (4:1) copolymer phosphorylation by human VEGFR 2 in DELFIA assay	B	BAO_0000357	single protein format	Homo sapiens	None	None	None	None	CHEMBL279	Vascular endothelial growth factor receptor 2	Homo sapiens	SINGLE PROTEIN	CHEMBL1145157	1	Scientific Literature	J. Med. Chem.	2005	None
CHEMBL353070		0	467.96	0	4.62	17	COc1cc2c(Nc3cccc4c(Cl)c[nH]c34)ncnc2cc1OCCCN1CCOCC1	IC50	'='	2320.0	nM	5.63			UO_0000065	12.04	0.23	1.01	6.67	False	CHEMBL820673	In vitro inhibitory concentration against VEGF receptor 2.	B	BAO_0000357	single protein format	None	None	None	None	None	CHEMBL279	Vascular endothelial growth factor receptor 2	Homo sapiens	SINGLE PROTEIN	CHEMBL1148412	1	Scientific Literature	J. Med. Chem.	2004	None
CHEMBL583042		0	500.36	2	5.43	11e	Cc1cnc(Nc2ccc(F)cc2Cl)nc1-c1c[nH]c(C(=O)N[C@H](CO)c2cccc(Cl)c2)c1	Ki	'>'	4000.0	nM				UO_0000065					False	CHEMBL1038681	Inhibition of KDR	B	BAO_0000357	single protein format	None	None	None	None	None	CHEMBL279	Vascular endothelial growth factor receptor 2	Homo sapiens	SINGLE PROTEIN	CHEMBL1154622	1	Scientific Literature	J. Med. Chem.	2009	None
CHEMBL214095		0	396.88	0	4.80	5f	COc1cc(NCc2ccncc2)c(C(=N)Nc2ccccc2Cl)cc1OC	Activity						Not Active						False	CHEMBL906911	Inhibition of recombinant KDR at 10 uM by ELISA	B	BAO_0000357	single protein format	Homo sapiens	None	None	None	None	CHEMBL279	Vascular endothelial growth factor receptor 2	Homo sapiens	SINGLE PROTEIN	CHEMBL1149489	1	Scientific Literature	Bioorg. Med. Chem. Lett.	2006	None
CHEMBL385610		0	365.39	0	2.75	3f	COc1cc(NCc2ccncc2)c(C(=O)Nc2cnccn2)cc1OC	Activity						Not Active						False	CHEMBL906911	Inhibition of recombinant KDR at 10 uM by ELISA	B	BAO_0000357	single protein format	Homo sapiens	None	None	None	None	CHEMBL279	Vascular endothelial growth factor receptor 2	Homo sapiens	SINGLE PROTEIN	CHEMBL1149489	1	Scientific Literature	Bioorg. Med. Chem. Lett.	2006	None
CHEMBL377730		0	407.45	0	4.56	2k	COc1cc2c(cc1OC)Oc1ncnc(Nc3ccc4ncsc4c3)c1NC2	IC50	'>'	10000.0	nM				UO_0000065					False	CHEMBL906927	Inhibition of KDR measured as pGAT-biotin peptide phosphorylation by HTRF assay	F	BAO_0000019	assay format	Homo sapiens	None	None	None	None	CHEMBL279	Vascular endothelial growth factor receptor 2	Homo sapiens	SINGLE PROTEIN	CHEMBL1149491	1	Scientific Literature	Bioorg. Med. Chem. Lett.	2006	None
CHEMBL212128		0	436.44	1	5.92	13	CNc1ncc2cc(-c3cc(NC(=O)c4cccc(C(F)(F)F)c4)ccc3C)ccc2n1	IC50	'='	5.0	nM	8.30			UO_0000065	19.02	0.35	2.38	12.41	False	CHEMBL853495	Inhibition of KDR by HTRF kinase assay	B	BAO_0000357	single protein format	Homo sapiens	None	None	None	None	CHEMBL279	Vascular endothelial growth factor receptor 2	Homo sapiens	SINGLE PROTEIN	CHEMBL1149344	1	Scientific Literature	J. Med. Chem.	2006	None
CHEMBL217092	SARACATINIB	3	542.04	1	3.94	33, AZD-0530	CN1CCN(CCOc2cc(OC3CCOCC3)c3c(Nc4c(Cl)ccc5c4OCO5)ncnc3c2)CC1	IC50	'='	20900.0	nM	4.68			UO_0000065	8.63	0.17	0.74	5.17	False	CHEMBL855514	Inhibition of KDR	B	BAO_0000357	single protein format	Homo sapiens	None	None	None	None	CHEMBL279	Vascular endothelial growth factor receptor 2	Homo sapiens	SINGLE PROTEIN	CHEMBL1137334	1	Scientific Literature	J. Med. Chem.	2006	None
CHEMBL217091		0	422.83	0	4.95	24	COc1cc(Oc2ccncc2)c2c(Nc3c(Cl)ccc4c3OCO4)ncnc2c1	IC50	'='	21500.0	nM	4.67			UO_0000065	11.04	0.21	-0.28	5.33	False	CHEMBL855514	Inhibition of KDR	B	BAO_0000357	single protein format	Homo sapiens	None	None	None	None	CHEMBL279	Vascular endothelial growth factor receptor 2	Homo sapiens	SINGLE PROTEIN	CHEMBL1137334	1	Scientific Literature	J. Med. Chem.	2006	None
CHEMBL223237		0	470.58	0	4.57	22c	Cc1cccc(NC(=O)Nc2ccc(-c3cccc4c3c(N)nn4CCN3CCOCC3)cc2)c1	IC50	'='	1300.0	nM	5.89			UO_0000065	12.51	0.23	1.32	6.04	False	CHEMBL920439	Inhibition of KDR by HTRF assay	B	BAO_0000357	single protein format	Homo sapiens	None	None	None	None	CHEMBL279	Vascular endothelial growth factor receptor 2	Homo sapiens	SINGLE PROTEIN	CHEMBL1142982	1	Scientific Literature	J. Med. Chem.	2007	None
CHEMBL385533		0	385.85	0	4.59	2	COc1ccc(Cl)c(Nc2ncnc3cccc(OC4CCOCC4)c23)c1	IC50						Not Determined						False	CHEMBL855514	Inhibition of KDR	B	BAO_0000357	single protein format	Homo sapiens	None	None	None	None	CHEMBL279	Vascular endothelial growth factor receptor 2	Homo sapiens	SINGLE PROTEIN	CHEMBL1137334	1	Scientific Literature	J. Med. Chem.	2006	None
CHEMBL385240		0	428.92	0	4.52	5	COc1ccc(Cl)c(Nc2ncnc3cc(OC)cc(OC4CCN(C)CC4)c23)c1	IC50	'>'	2000.0	nM				UO_0000065					False	CHEMBL855514	Inhibition of KDR	B	BAO_0000357	single protein format	Homo sapiens	None	None	None	None	CHEMBL279	Vascular endothelial growth factor receptor 2	Homo sapiens	SINGLE PROTEIN	CHEMBL1137334	1	Scientific Literature	J. Med. Chem.	2006	None
CHEMBL426004		0	375.41	0	4.90	17r	Cc1ccc(NC(=O)Nc2ccc(-c3cccc4[nH]nc(N)c34)cc2)cc1F	IC50	'='	36.0	nM	7.44			UO_0000065	19.83	0.36	2.54	7.77	False	CHEMBL920439	Inhibition of KDR by HTRF assay	B	BAO_0000357	single protein format	Homo sapiens	None	None	None	None	CHEMBL279	Vascular endothelial growth factor receptor 2	Homo sapiens	SINGLE PROTEIN	CHEMBL1142982	1	Scientific Literature	J. Med. Chem.	2007	None
CHEMBL214665		0	442.90	0	4.24	6	COc1cc(OC2CCN(C)CC2)c2c(Nc3c(Cl)ccc4c3OCO4)ncnc2c1	IC50	'='	21500.0	nM	4.67			UO_0000065	10.54	0.21	0.43	5.99	False	CHEMBL855514	Inhibition of KDR	B	BAO_0000357	single protein format	Homo sapiens	None	None	None	None	CHEMBL279	Vascular endothelial growth factor receptor 2	Homo sapiens	SINGLE PROTEIN	CHEMBL1137334	1	Scientific Literature	J. Med. Chem.	2006	None
CHEMBL200217		0	529.04	1	4.69	7	COc1ccc(Cl)c(Nc2ncnc3cc(OCCCN4CCOCC4)cc(OC4CCOCC4)c23)c1	IC50	'='	400.0	nM	6.40			UO_0000065	12.09	0.24	1.71	7.34	False	CHEMBL855514	Inhibition of KDR	B	BAO_0000357	single protein format	Homo sapiens	None	None	None	None	CHEMBL279	Vascular endothelial growth factor receptor 2	Homo sapiens	SINGLE PROTEIN	CHEMBL1137334	1	Scientific Literature	J. Med. Chem.	2006	None
CHEMBL387249		0	336.83	0	4.78	5b	N=C(Nc1ccc(Cl)cc1)c1ccccc1NCc1ccncc1	Inhibition	'='	7.0	%				UO_0000187					False	CHEMBL906911	Inhibition of recombinant KDR at 10 uM by ELISA	B	BAO_0000357	single protein format	Homo sapiens	None	None	None	None	CHEMBL279	Vascular endothelial growth factor receptor 2	Homo sapiens	SINGLE PROTEIN	CHEMBL1149489	1	Scientific Literature	Bioorg. Med. Chem. Lett.	2006	None
CHEMBL437876		0	590.58	2	6.75	22	CCCn1c2ccc(NC(=O)Nc3cc(C(F)(F)F)ccc3F)cc2c2c3c(c4c(c21)CCc1nn(C)cc1-4)C(=O)NC3	Activity						Not Determined						False	CHEMBL856506	Activity at VEGFR2 by autophosphorylation assay relative to control	F	BAO_0000019	assay format	Homo sapiens	None	None	None	None	CHEMBL279	Vascular endothelial growth factor receptor 2	Homo sapiens	SINGLE PROTEIN	CHEMBL1137253	1	Scientific Literature	Bioorg. Med. Chem. Lett.	2006	None
CHEMBL218201		0	534.62	2	5.60	14	CCCn1c2ccc(NC(=O)Nc3ccc(OC)cc3)cc2c2c3c(c4c(c21)CCc1nn(C)cc1-4)C(=O)NC3	Activity	'='	76.0	%				UO_0000187					False	CHEMBL856506	Activity at VEGFR2 by autophosphorylation assay relative to control	F	BAO_0000019	assay format	Homo sapiens	None	None	None	None	CHEMBL279	Vascular endothelial growth factor receptor 2	Homo sapiens	SINGLE PROTEIN	CHEMBL1137253	1	Scientific Literature	Bioorg. Med. Chem. Lett.	2006	None
CHEMBL275513		0	458.95	0	4.15	4	COc1ccc(Cl)c(Nc2ncnc3cc(OC)cc(OCCCN4CCOCC4)c23)c1	IC50						Not Determined						False	CHEMBL855514	Inhibition of KDR	B	BAO_0000357	single protein format	Homo sapiens	None	None	None	None	CHEMBL279	Vascular endothelial growth factor receptor 2	Homo sapiens	SINGLE PROTEIN	CHEMBL1137334	1	Scientific Literature	J. Med. Chem.	2006	None
CHEMBL375793		0	570.67	2	5.42	65	CNc1ncnc(-c2cccnc2Oc2ccc(F)c(C(=O)Nc3cc(C4CC4)ccc3N(C)CCCN(C)C)c2)n1	IC50	'>'	25000.0	nM				UO_0000065					False	CHEMBL908504	Inhibition of KDR by HTRF assay	B	BAO_0000357	single protein format	Homo sapiens	None	None	None	None	CHEMBL279	Vascular endothelial growth factor receptor 2	Homo sapiens	SINGLE PROTEIN	CHEMBL1141380	1	Scientific Literature	J. Med. Chem.	2007	None
CHEMBL3943610		0	598.75	1	3.81	583	COc1cc(OC)cc(N(CCN2CCN(C3CCN(C(C)=O)CC3)CC2)c2ccc3ncc(-c4cnn(C)c4)nc3c2)c1	IC50	'='	1513.56	nM	5.82			UO_0000065	9.72	0.18	2.01	6.32	False	CHEMBL3880346	Inhibition of VEGFR2 (unknown origin) transfected in mouse BA/F3 cells assessed as decrease in cell proliferation in absence of mouse IL3 after 24 hrs by Alamar blue assay	B	BAO_0000219	cell-based format	Homo sapiens	None	None	BaF3	None	CHEMBL279	Vascular endothelial growth factor receptor 2	Homo sapiens	SINGLE PROTEIN	CHEMBL3879910	38	Patent Bioactivity Data		2014	CHEMBL3307634
CHEMBL3937972		0	514.51	1	4.25	648	COc1cc(OC)cc(N(CCC(=O)NCC(F)(F)F)c2ccc3ncc(-c4cnn(C)c4)nc3c2)c1	IC50	'='	2290.87	nM	5.64			UO_0000065	10.96	0.21	1.39	5.97	False	CHEMBL3880346	Inhibition of VEGFR2 (unknown origin) transfected in mouse BA/F3 cells assessed as decrease in cell proliferation in absence of mouse IL3 after 24 hrs by Alamar blue assay	B	BAO_0000219	cell-based format	Homo sapiens	None	None	BaF3	None	CHEMBL279	Vascular endothelial growth factor receptor 2	Homo sapiens	SINGLE PROTEIN	CHEMBL3879910	38	Patent Bioactivity Data		2014	CHEMBL3307634
CHEMBL3904736		0	509.36	2	6.02	719	Cn1cc(-c2cnc3ccc(N(CCCNCC(F)(F)F)c4cc(Cl)cc(Cl)c4)cc3n2)cn1	IC50	'>'	10000.0	nM				UO_0000065					False	CHEMBL3880346	Inhibition of VEGFR2 (unknown origin) transfected in mouse BA/F3 cells assessed as decrease in cell proliferation in absence of mouse IL3 after 24 hrs by Alamar blue assay	B	BAO_0000219	cell-based format	Homo sapiens	None	None	BaF3	None	CHEMBL279	Vascular endothelial growth factor receptor 2	Homo sapiens	SINGLE PROTEIN	CHEMBL3879910	38	Patent Bioactivity Data		2014	CHEMBL3307634
CHEMBL3966200		0	496.56	0	4.82	728	COc1cc(OC)cc(N(CCCNCC(C)(F)F)c2ccc3ncc(-c4cnn(C)c4)nc3c2)c1	IC50	'='	2951.21	nM	5.53			UO_0000065	11.14	0.21	0.71	7.15	False	CHEMBL3880346	Inhibition of VEGFR2 (unknown origin) transfected in mouse BA/F3 cells assessed as decrease in cell proliferation in absence of mouse IL3 after 24 hrs by Alamar blue assay	B	BAO_0000219	cell-based format	Homo sapiens	None	None	BaF3	None	CHEMBL279	Vascular endothelial growth factor receptor 2	Homo sapiens	SINGLE PROTEIN	CHEMBL3879910	38	Patent Bioactivity Data		2014	CHEMBL3307634
CHEMBL3957473		0	639.25	2	3.65	644	COc1cc(OC)cc(N(CCNC(C)C)c2ccc3ncc(-c4cnn(CCCN5CCN(CCO)CC5)c4)nc3c2)c1.Cl	IC50	'='	2398.83	nM	5.62			UO_0000065	9.32	0.17	1.97	5.40	False	CHEMBL3880346	Inhibition of VEGFR2 (unknown origin) transfected in mouse BA/F3 cells assessed as decrease in cell proliferation in absence of mouse IL3 after 24 hrs by Alamar blue assay	B	BAO_0000219	cell-based format	Homo sapiens	None	None	BaF3	None	CHEMBL279	Vascular endothelial growth factor receptor 2	Homo sapiens	SINGLE PROTEIN	CHEMBL3879910	38	Patent Bioactivity Data		2014	CHEMBL3307634
CHEMBL3965482		0	514.03	0	4.24	657	COC[C@@H](O)CN(c1cc(OC)cc(OC)c1)c1ccc2ncc(-c3cnn(C(C)C)c3)nc2c1.Cl	IC50	'='	3235.94	nM	5.49			UO_0000065	11.50	0.21	1.25	5.79	False	CHEMBL3880346	Inhibition of VEGFR2 (unknown origin) transfected in mouse BA/F3 cells assessed as decrease in cell proliferation in absence of mouse IL3 after 24 hrs by Alamar blue assay	B	BAO_0000219	cell-based format	Homo sapiens	None	None	BaF3	None	CHEMBL279	Vascular endothelial growth factor receptor 2	Homo sapiens	SINGLE PROTEIN	CHEMBL3879910	38	Patent Bioactivity Data		2014	CHEMBL3307634
CHEMBL3983694		0	490.57	0	4.94	634	COc1cc(OC)cc(N(CC#Cc2cc(C)ccn2)c2ccc3ncc(-c4cnn(C)c4)nc3c2)c1	IC50	'>'	10000.0	nM				UO_0000065					False	CHEMBL3880346	Inhibition of VEGFR2 (unknown origin) transfected in mouse BA/F3 cells assessed as decrease in cell proliferation in absence of mouse IL3 after 24 hrs by Alamar blue assay	B	BAO_0000219	cell-based format	Homo sapiens	None	None	BaF3	None	CHEMBL279	Vascular endothelial growth factor receptor 2	Homo sapiens	SINGLE PROTEIN	CHEMBL3879910	38	Patent Bioactivity Data		2014	CHEMBL3307634
CHEMBL3986861		0	519.05	0	4.19	631	COc1cc(OC)cc(N(CC#CC2CCNCC2)c2ccc3ncc(-c4cnn(C)c4)nc3c2)c1.Cl	IC50	'='	4677.35	nM	5.33			UO_0000065	11.04	0.20	1.14	6.89	False	CHEMBL3880346	Inhibition of VEGFR2 (unknown origin) transfected in mouse BA/F3 cells assessed as decrease in cell proliferation in absence of mouse IL3 after 24 hrs by Alamar blue assay	B	BAO_0000219	cell-based format	Homo sapiens	None	None	BaF3	None	CHEMBL279	Vascular endothelial growth factor receptor 2	Homo sapiens	SINGLE PROTEIN	CHEMBL3879910	38	Patent Bioactivity Data		2014	CHEMBL3307634
CHEMBL3928923		0	516.52	1	4.13	906	COc1cc(N(CCCN)c2ccc3ncc(-c4cnn(C)c4)nc3c2)cc(OC)c1C(O)C(F)(F)F	IC50	'>'	10000.0	nM				UO_0000065					False	CHEMBL3880346	Inhibition of VEGFR2 (unknown origin) transfected in mouse BA/F3 cells assessed as decrease in cell proliferation in absence of mouse IL3 after 24 hrs by Alamar blue assay	B	BAO_0000219	cell-based format	Homo sapiens	None	None	BaF3	None	CHEMBL279	Vascular endothelial growth factor receptor 2	Homo sapiens	SINGLE PROTEIN	CHEMBL3879910	38	Patent Bioactivity Data		2014	CHEMBL3307634
CHEMBL3906155		0	433.51	0	4.22	210	CCOCCN(c1cc(OC)cc(OC)c1)c1ccc2ncc(-c3cnn(C)c3)nc2c1	IC50	'>'	10000.0	nM				UO_0000065					False	CHEMBL3880347	Inhibition of VEGFR2 (unknown origin) transfected in mouse BA/F3 cells assessed as decrease in cell proliferation in presence of mouse IL3 after 24 hrs by Alamar blue assay	B	BAO_0000219	cell-based format	Homo sapiens	None	None	BaF3	None	CHEMBL279	Vascular endothelial growth factor receptor 2	Homo sapiens	SINGLE PROTEIN	CHEMBL3879910	38	Patent Bioactivity Data		2014	CHEMBL3307634
CHEMBL3918011		0	562.70	1	4.66	59	COc1cc(OC)cc(N(CC2CC2)c2ccc3ncc(-c4cnn(C5CCN(S(C)(=O)=O)CC5)c4)nc3c2)c1	IC50	'>'	10000.0	nM				UO_0000065					False	CHEMBL3880347	Inhibition of VEGFR2 (unknown origin) transfected in mouse BA/F3 cells assessed as decrease in cell proliferation in presence of mouse IL3 after 24 hrs by Alamar blue assay	B	BAO_0000219	cell-based format	Homo sapiens	None	None	BaF3	None	CHEMBL279	Vascular endothelial growth factor receptor 2	Homo sapiens	SINGLE PROTEIN	CHEMBL3879910	38	Patent Bioactivity Data		2014	CHEMBL3307634
CHEMBL3965673		0	380.45	0	4.45	232	Cn1cc(-c2cnc3ccc(N(CC4CC4)c4cccc(C#N)c4)cc3n2)cn1	IC50	'>'	10000.0	nM				UO_0000065					False	CHEMBL3880347	Inhibition of VEGFR2 (unknown origin) transfected in mouse BA/F3 cells assessed as decrease in cell proliferation in presence of mouse IL3 after 24 hrs by Alamar blue assay	B	BAO_0000219	cell-based format	Homo sapiens	None	None	BaF3	None	CHEMBL279	Vascular endothelial growth factor receptor 2	Homo sapiens	SINGLE PROTEIN	CHEMBL3879910	38	Patent Bioactivity Data		2014	CHEMBL3307634
CHEMBL3898355		0	405.46	0	3.56	26	COc1cc(OC)cc(N(CCCO)c2ccc3ncc(-c4cn[nH]c4)nc3c2)c1	IC50	'>'	10000.0	nM				UO_0000065					False	CHEMBL3880347	Inhibition of VEGFR2 (unknown origin) transfected in mouse BA/F3 cells assessed as decrease in cell proliferation in presence of mouse IL3 after 24 hrs by Alamar blue assay	B	BAO_0000219	cell-based format	Homo sapiens	None	None	BaF3	None	CHEMBL279	Vascular endothelial growth factor receptor 2	Homo sapiens	SINGLE PROTEIN	CHEMBL3879910	38	Patent Bioactivity Data		2014	CHEMBL3307634
CHEMBL3939278		0	432.53	0	3.80	280	CCNCCN(c1cc(OC)cc(OC)c1)c1ccc2ncc(-c3cnn(C)c3)nc2c1	IC50	'>'	10000.0	nM				UO_0000065					False	CHEMBL3880347	Inhibition of VEGFR2 (unknown origin) transfected in mouse BA/F3 cells assessed as decrease in cell proliferation in presence of mouse IL3 after 24 hrs by Alamar blue assay	B	BAO_0000219	cell-based format	Homo sapiens	None	None	BaF3	None	CHEMBL279	Vascular endothelial growth factor receptor 2	Homo sapiens	SINGLE PROTEIN	CHEMBL3879910	38	Patent Bioactivity Data		2014	CHEMBL3307634
CHEMBL3973645		0	477.98	1	6.09	323	COc1cc(OC)cc(N(Cc2ccc(Cl)s2)c2ccc3ncc(-c4cn[nH]c4)nc3c2)c1	IC50	'>'	10000.0	nM				UO_0000065					False	CHEMBL3880347	Inhibition of VEGFR2 (unknown origin) transfected in mouse BA/F3 cells assessed as decrease in cell proliferation in presence of mouse IL3 after 24 hrs by Alamar blue assay	B	BAO_0000219	cell-based format	Homo sapiens	None	None	BaF3	None	CHEMBL279	Vascular endothelial growth factor receptor 2	Homo sapiens	SINGLE PROTEIN	CHEMBL3879910	38	Patent Bioactivity Data		2014	CHEMBL3307634
CHEMBL3969096		0	515.62	1	3.40	325	COc1cc(OC)cc(N(CC(=O)NCCN2CCCC2)c2ccc3ncc(-c4cnn(C)c4)nc3c2)c1	IC50	'>'	10000.0	nM				UO_0000065					False	CHEMBL3880347	Inhibition of VEGFR2 (unknown origin) transfected in mouse BA/F3 cells assessed as decrease in cell proliferation in presence of mouse IL3 after 24 hrs by Alamar blue assay	B	BAO_0000219	cell-based format	Homo sapiens	None	None	BaF3	None	CHEMBL279	Vascular endothelial growth factor receptor 2	Homo sapiens	SINGLE PROTEIN	CHEMBL3879910	38	Patent Bioactivity Data		2014	CHEMBL3307634
CHEMBL3959201		0	539.04	1	3.73	333	COc1cc(OC)cc(N(CCN2CCC[C@H]2C(=O)O)c2ccc3ncc(-c4cnn(C)c4)nc3c2)c1.Cl	IC50	'>'	10000.0	nM				UO_0000065					False	CHEMBL3880347	Inhibition of VEGFR2 (unknown origin) transfected in mouse BA/F3 cells assessed as decrease in cell proliferation in presence of mouse IL3 after 24 hrs by Alamar blue assay	B	BAO_0000219	cell-based format	Homo sapiens	None	None	BaF3	None	CHEMBL279	Vascular endothelial growth factor receptor 2	Homo sapiens	SINGLE PROTEIN	CHEMBL3879910	38	Patent Bioactivity Data		2014	CHEMBL3307634
CHEMBL3922698		0	510.62	1	3.04	363	COc1cc(OC)cc(N(CCCN)c2ccc3ncc(-c4cnn(CCS(C)(=O)=O)c4)nc3c2)c1	IC50	'>'	10000.0	nM				UO_0000065					False	CHEMBL3880347	Inhibition of VEGFR2 (unknown origin) transfected in mouse BA/F3 cells assessed as decrease in cell proliferation in presence of mouse IL3 after 24 hrs by Alamar blue assay	B	BAO_0000219	cell-based format	Homo sapiens	None	None	BaF3	None	CHEMBL279	Vascular endothelial growth factor receptor 2	Homo sapiens	SINGLE PROTEIN	CHEMBL3879910	38	Patent Bioactivity Data		2014	CHEMBL3307634
CHEMBL3904674		0	523.08	1	5.06	367	COc1cc(OC)cc(N(CCCN2CCCCC2)c2ccc3ncc(-c4cnn(C)c4)nc3c2)c1.Cl	IC50	'>'	10000.0	nM				UO_0000065					False	CHEMBL3880347	Inhibition of VEGFR2 (unknown origin) transfected in mouse BA/F3 cells assessed as decrease in cell proliferation in presence of mouse IL3 after 24 hrs by Alamar blue assay	B	BAO_0000219	cell-based format	Homo sapiens	None	None	BaF3	None	CHEMBL279	Vascular endothelial growth factor receptor 2	Homo sapiens	SINGLE PROTEIN	CHEMBL3879910	38	Patent Bioactivity Data		2014	CHEMBL3307634
CHEMBL3967011		0	494.55	0	4.53	377	COc1cc(OC)cc(N(CCCN2CC(F)(F)C2)c2ccc3ncc(-c4cnn(C)c4)nc3c2)c1	IC50	'>'	10000.0	nM				UO_0000065					False	CHEMBL3880347	Inhibition of VEGFR2 (unknown origin) transfected in mouse BA/F3 cells assessed as decrease in cell proliferation in presence of mouse IL3 after 24 hrs by Alamar blue assay	B	BAO_0000219	cell-based format	Homo sapiens	None	None	BaF3	None	CHEMBL279	Vascular endothelial growth factor receptor 2	Homo sapiens	SINGLE PROTEIN	CHEMBL3879910	38	Patent Bioactivity Data		2014	CHEMBL3307634
CHEMBL3957643		0	537.11	2	5.16	40	COc1cc(OC)cc(N(CCN2C[C@H](C)C[C@@H](C)C2)c2ccc3ncc(-c4cnn(C)c4)nc3c2)c1.Cl	IC50	'>'	10000.0	nM				UO_0000065					False	CHEMBL3880347	Inhibition of VEGFR2 (unknown origin) transfected in mouse BA/F3 cells assessed as decrease in cell proliferation in presence of mouse IL3 after 24 hrs by Alamar blue assay	B	BAO_0000219	cell-based format	Homo sapiens	None	None	BaF3	None	CHEMBL279	Vascular endothelial growth factor receptor 2	Homo sapiens	SINGLE PROTEIN	CHEMBL3879910	38	Patent Bioactivity Data		2014	CHEMBL3307634
CHEMBL218252		0	536.61	2	6.04	21	CCCn1c2ccc(NC(=O)Nc3cc(C)ccc3F)cc2c2c3c(c4c(c21)CCc1nn(C)cc1-4)C(=O)NC3	Activity	'='	76.0	%				UO_0000187					False	CHEMBL856506	Activity at VEGFR2 by autophosphorylation assay relative to control	F	BAO_0000019	assay format	Homo sapiens	None	None	None	None	CHEMBL279	Vascular endothelial growth factor receptor 2	Homo sapiens	SINGLE PROTEIN	CHEMBL1137253	1	Scientific Literature	Bioorg. Med. Chem. Lett.	2006	None
CHEMBL209555		0	382.46	0	4.10	8	O=C(NC1CC1)c1ccc(F)c(CCc2cnc(Nc3ccccn3)s2)c1	IC50	'='	14.0	nM	7.85			UO_0000065	20.54	0.40	3.75	11.74	False	CHEMBL866816	Inhibition of VEGFR2	B	BAO_0000357	single protein format	Homo sapiens	None	None	None	None	CHEMBL279	Vascular endothelial growth factor receptor 2	Homo sapiens	SINGLE PROTEIN	CHEMBL1138058	1	Scientific Literature	J. Med. Chem.	2006	None
CHEMBL365318		0	443.41	0	3.52	1	CONC(=O)c1cc(Nc2ncnn3cc(-c4nnc(C)o4)c(C(C)C)c23)c(F)cc1F	IC50	'='	18.0	nM	7.75			UO_0000065	17.47	0.33	4.22	6.48	True	CHEMBL866816	Inhibition of VEGFR2	B	BAO_0000357	single protein format	Homo sapiens	None	None	None	None	CHEMBL279	Vascular endothelial growth factor receptor 2	Homo sapiens	SINGLE PROTEIN	CHEMBL1138058	1	Scientific Literature	J. Med. Chem.	2006	None
CHEMBL203789		0	361.41	0	3.53	19	Cc1cccc(Nc2nnc(-c3c(NCc4ccncc4)ncn3C)o2)c1	IC50						Not Determined						False	CHEMBL862191	Inhibition of VEGFR2 in 293 adenovirus transfected kidney cells by cell-based ELISA assay	B	BAO_0000219	cell-based format	Homo sapiens	None	None	kidney	None	CHEMBL279	Vascular endothelial growth factor receptor 2	Homo sapiens	SINGLE PROTEIN	CHEMBL1139649	1	Scientific Literature	Bioorg. Med. Chem. Lett.	2006	None
CHEMBL426528		0	522.58	2	5.73	28	CCCn1c2ccc(NC(=O)Nc3cccc(F)c3)cc2c2c3c(c4c(c21)CCc1nn(C)cc1-4)C(=O)NC3	Activity	'='	26.0	%				UO_0000187					False	CHEMBL856506	Activity at VEGFR2 by autophosphorylation assay relative to control	F	BAO_0000019	assay format	Homo sapiens	None	None	None	None	CHEMBL279	Vascular endothelial growth factor receptor 2	Homo sapiens	SINGLE PROTEIN	CHEMBL1137253	1	Scientific Literature	Bioorg. Med. Chem. Lett.	2006	None
CHEMBL376307		0	349.42	0	4.52	17c	Nc1n[nH]c2cccc(-c3ccc(NC(=O)Nc4ccsc4)cc3)c12	IC50	'='	15.0	nM	7.82			UO_0000065	22.39	0.43	3.30	8.16	False	CHEMBL920439	Inhibition of KDR by HTRF assay	B	BAO_0000357	single protein format	Homo sapiens	None	None	None	None	CHEMBL279	Vascular endothelial growth factor receptor 2	Homo sapiens	SINGLE PROTEIN	CHEMBL1142982	1	Scientific Literature	J. Med. Chem.	2007	None
CHEMBL75077		0	347.81	0	4.41	table5, 13	Clc1ccc(Nc2nnc(Cc3ccncc3)c3ncccc23)cc1	IC50	'='	240.0	nM	6.62			UO_0000065	19.03	0.36	2.21	10.41	False	CHEMBL887535	Inhibition of KDR	B	BAO_0000357	single protein format	Homo sapiens	None	None	None	None	CHEMBL279	Vascular endothelial growth factor receptor 2	Homo sapiens	SINGLE PROTEIN	CHEMBL1144621	1	Scientific Literature	Bioorg. Med. Chem. Lett.	2007	None
CHEMBL245745		0	452.56	1	6.66	8	CNc1cc(-c2cccnc2Oc2cc(C(=O)Nc3cccc(C(C)C)c3)ccc2C)ccn1	IC50	'='	5.0	nM	8.30			UO_0000065	18.34	0.33	1.64	10.90	False	CHEMBL887077	Inhibition of KDR after 90 mins by HTRF assay	B	BAO_0000357	single protein format	None	None	None	None	None	CHEMBL279	Vascular endothelial growth factor receptor 2	Homo sapiens	SINGLE PROTEIN	CHEMBL1139197	1	Scientific Literature	Bioorg. Med. Chem. Lett.	2007	None
CHEMBL1162958		0	394.82	0	4.77	21	CNC(=O)c1cc(Oc2ccc3oc(Nc4ccc(Cl)cc4)nc3c2)ccn1	Ki	'='	12.0	nM	7.92			UO_0000065					False	CHEMBL895899	Inhibition of KDR phosphorylation	F	BAO_0000019	assay format	Homo sapiens	None	None	None	None	CHEMBL279	Vascular endothelial growth factor receptor 2	Homo sapiens	SINGLE PROTEIN	CHEMBL1148766	1	Scientific Literature	J. Med. Chem.	2007	None
CHEMBL427837		0	559.07	2	6.07	14	COc1cc2nccc(Oc3ccc4[nH]c(Nc5ccc(Cl)c(CN6CCN(C)CC6)c5)nc4c3)c2cc1OC	Ki	'='	0.2	nM	9.70			UO_0000065					False	CHEMBL895899	Inhibition of KDR phosphorylation	F	BAO_0000019	assay format	Homo sapiens	None	None	None	None	CHEMBL279	Vascular endothelial growth factor receptor 2	Homo sapiens	SINGLE PROTEIN	CHEMBL1148766	1	Scientific Literature	J. Med. Chem.	2007	None
CHEMBL208788		0	434.50	0	4.36	11	O=C(NCc1ccccn1)c1ccc(F)c(NCc2cnc(Nc3ccccn3)s2)c1	IC50	'='	64.0	nM	7.19			UO_0000065	16.56	0.32	2.83	7.83	False	CHEMBL866816	Inhibition of VEGFR2	B	BAO_0000357	single protein format	Homo sapiens	None	None	None	None	CHEMBL279	Vascular endothelial growth factor receptor 2	Homo sapiens	SINGLE PROTEIN	CHEMBL1138058	1	Scientific Literature	J. Med. Chem.	2006	None
CHEMBL377959		0	350.49	0	3.46	18	CN1CCN(Cc2ccc3c(c2)Cc2c(-c4ccsc4)n[nH]c2-3)CC1	IC50	'='	400.0	nM	6.40			UO_0000065	18.25	0.35	2.94	18.20	False	CHEMBL866098	Inhibition of KDR-mediated biotin-Ahx-AEEEYFFLFA-amide substrate phosphorylation in presence of 1 mM ATP by HTRF assay	B	BAO_0000357	single protein format	Homo sapiens	None	None	None	None	CHEMBL279	Vascular endothelial growth factor receptor 2	Homo sapiens	SINGLE PROTEIN	CHEMBL1145317	1	Scientific Literature	Bioorg. Med. Chem. Lett.	2006	None
CHEMBL209806		0	351.48	0	2.85	21	CN1CCN(Cc2ccc3c(c2)Cc2c(-c4cscn4)n[nH]c2-3)CC1	IC50	'='	7480.0	nM	5.13			UO_0000065	14.58	0.28	2.28	10.67	False	CHEMBL866098	Inhibition of KDR-mediated biotin-Ahx-AEEEYFFLFA-amide substrate phosphorylation in presence of 1 mM ATP by HTRF assay	B	BAO_0000357	single protein format	Homo sapiens	None	None	None	None	CHEMBL279	Vascular endothelial growth factor receptor 2	Homo sapiens	SINGLE PROTEIN	CHEMBL1145317	1	Scientific Literature	Bioorg. Med. Chem. Lett.	2006	None
CHEMBL379103		0	336.46	0	3.46	27	CN1CCN(c2ccc3c(c2)Cc2c(-c4cccs4)n[nH]c2-3)CC1	IC50	'='	1005000.0	nM		Outside typical range		UO_0000065					False	CHEMBL866098	Inhibition of KDR-mediated biotin-Ahx-AEEEYFFLFA-amide substrate phosphorylation in presence of 1 mM ATP by HTRF assay	B	BAO_0000357	single protein format	Homo sapiens	None	None	None	None	CHEMBL279	Vascular endothelial growth factor receptor 2	Homo sapiens	SINGLE PROTEIN	CHEMBL1145317	1	Scientific Literature	Bioorg. Med. Chem. Lett.	2006	None
CHEMBL212084		0	318.41	0	3.95	35	c1cn(Cc2ccc3c(c2)-c2[nH]nc(-c4ccsc4)c2C3)cn1	IC50	'='	147000.0	nM		Outside typical range		UO_0000065					False	CHEMBL866098	Inhibition of KDR-mediated biotin-Ahx-AEEEYFFLFA-amide substrate phosphorylation in presence of 1 mM ATP by HTRF assay	B	BAO_0000357	single protein format	Homo sapiens	None	None	None	None	CHEMBL279	Vascular endothelial growth factor receptor 2	Homo sapiens	SINGLE PROTEIN	CHEMBL1145317	1	Scientific Literature	Bioorg. Med. Chem. Lett.	2006	None
CHEMBL215971		0	232.29	0	3.65	2	c1ccc(-c2n[nH]c3c2Cc2ccccc2-3)cc1	IC50	'='	1200.0	nM	5.92			UO_0000065	25.49	0.45	2.27	20.64	False	CHEMBL866098	Inhibition of KDR-mediated biotin-Ahx-AEEEYFFLFA-amide substrate phosphorylation in presence of 1 mM ATP by HTRF assay	B	BAO_0000357	single protein format	Homo sapiens	None	None	None	None	CHEMBL279	Vascular endothelial growth factor receptor 2	Homo sapiens	SINGLE PROTEIN	CHEMBL1145317	1	Scientific Literature	Bioorg. Med. Chem. Lett.	2006	None
CHEMBL364962		0	398.42	0	3.11	Table 3, 20	CCOC(=O)c1cn2ncnc(Oc3cccc(C(=O)NOC)c3)c2c1C(C)C	IC50	'='	270.0	nM	6.57			UO_0000065	16.49	0.31	3.46	6.31	False	CHEMBL887535	Inhibition of KDR	B	BAO_0000357	single protein format	Homo sapiens	None	None	None	None	CHEMBL279	Vascular endothelial growth factor receptor 2	Homo sapiens	SINGLE PROTEIN	CHEMBL1144621	1	Scientific Literature	Bioorg. Med. Chem. Lett.	2007	None
CHEMBL399546		0	380.45	1	5.01	21	O=C(Nc1cccc(-c2ccccc2)c1)c1cccnc1NCc1ccncc1	Ki	'='	91.0	nM	7.04			UO_0000065	18.51	0.33	2.03	10.52	False	CHEMBL925259	Inhibition of phosphorylated-Kdr after 30 mins	B	BAO_0000357	single protein format	None	None	None	None	None	CHEMBL279	Vascular endothelial growth factor receptor 2	Homo sapiens	SINGLE PROTEIN	CHEMBL1140496	1	Scientific Literature	Bioorg. Med. Chem. Lett.	2007	None
CHEMBL388936		0	222.25	0	3.20	table5, 17	Cc1cc2c(cc3c4c(cccc42)NC3=O)[nH]1	IC50	'='	1000.0	nM	6.00			UO_0000065	27.00	0.48	2.80	13.37	False	CHEMBL887535	Inhibition of KDR	B	BAO_0000357	single protein format	Homo sapiens	None	None	None	None	CHEMBL279	Vascular endothelial growth factor receptor 2	Homo sapiens	SINGLE PROTEIN	CHEMBL1144621	1	Scientific Literature	Bioorg. Med. Chem. Lett.	2007	None
CHEMBL221484		0	534.59	2	6.36	1b	Cc1ccc(C(=O)Nc2cc(CCCN(C)C)cc(C(F)(F)F)c2)cc1Nc1ncccc1-c1ccncn1	IC50	'='	2.0	nM	8.70			UO_0000065	16.27	0.30	2.34	10.48	True	CHEMBL887077	Inhibition of KDR after 90 mins by HTRF assay	B	BAO_0000357	single protein format	None	None	None	None	None	CHEMBL279	Vascular endothelial growth factor receptor 2	Homo sapiens	SINGLE PROTEIN	CHEMBL1139197	1	Scientific Literature	Bioorg. Med. Chem. Lett.	2007	None
CHEMBL206267		0	439.48	1	5.01	30	Cn1cnc(NCc2ccncc2)c1-c1nnc(Nc2ccc(Oc3ccccc3)cc2)o1	IC50	'>'	10000.0	nM				UO_0000065					False	CHEMBL862189	Inhibition of VEGFR2 by enzymatic assay	B	BAO_0000357	single protein format	Homo sapiens	None	None	None	None	CHEMBL279	Vascular endothelial growth factor receptor 2	Homo sapiens	SINGLE PROTEIN	CHEMBL1139649	1	Scientific Literature	Bioorg. Med. Chem. Lett.	2006	None
CHEMBL213762		0	484.98	1	5.26	29	CC(C)COc1cc(OC2CCN(C)CC2)c2c(Nc3c(Cl)ccc4c3OCO4)ncnc2c1	IC50	'>'	10000.0	nM				UO_0000065					False	CHEMBL855514	Inhibition of KDR	B	BAO_0000357	single protein format	Homo sapiens	None	None	None	None	CHEMBL279	Vascular endothelial growth factor receptor 2	Homo sapiens	SINGLE PROTEIN	CHEMBL1137334	1	Scientific Literature	J. Med. Chem.	2006	None
CHEMBL215682		0	392.80	0	4.94	23	Clc1ccc2c(c1Nc1ncnc3cccc(Oc4ccncc4)c13)OCO2	IC50	'>'	33000.0	nM				UO_0000065					False	CHEMBL855514	Inhibition of KDR	B	BAO_0000357	single protein format	Homo sapiens	None	None	None	None	CHEMBL279	Vascular endothelial growth factor receptor 2	Homo sapiens	SINGLE PROTEIN	CHEMBL1137334	1	Scientific Literature	J. Med. Chem.	2006	None
CHEMBL233829		0	396.76	0	3.24	53	O=C(Nc1ccc(C(F)(F)F)c(Cl)c1)c1nnnn1CCc1ccncc1	IC50	'>'	10000.0	nM				UO_0000065					False	CHEMBL897502	Inhibition of VEGFR2 assessed as inhibition of phosphorylation in presence of 2 uM ATP by HTRF assay	F	BAO_0000019	assay format	None	None	None	None	None	CHEMBL279	Vascular endothelial growth factor receptor 2	Homo sapiens	SINGLE PROTEIN	CHEMBL1148870	1	Scientific Literature	Bioorg. Med. Chem. Lett.	2007	None
CHEMBL234863		0	385.85	0	4.36	12	CC1C=C2OCOC2=C(CCn2nccc2C(=O)Nc2ccc(Cl)cc2)C1	IC50	'>'	10000.0	nM				UO_0000065					False	CHEMBL897502	Inhibition of VEGFR2 assessed as inhibition of phosphorylation in presence of 2 uM ATP by HTRF assay	F	BAO_0000019	assay format	None	None	None	None	None	CHEMBL279	Vascular endothelial growth factor receptor 2	Homo sapiens	SINGLE PROTEIN	CHEMBL1148870	1	Scientific Literature	Bioorg. Med. Chem. Lett.	2007	None
CHEMBL237680		0	315.76	0	2.75	17	O=C(Nc1ccc(Cl)cc1)c1ccnn1CCc1c[nH]cn1	IC50	'>'	10000.0	nM				UO_0000065					False	CHEMBL897503	Inhibition of VEGFR2 assessed as inhibition of phosphorylation in human 293 cells by cell-based ELISA	F	BAO_0000219	cell-based format	None	None	None	HEK293	None	CHEMBL279	Vascular endothelial growth factor receptor 2	Homo sapiens	SINGLE PROTEIN	CHEMBL1148870	1	Scientific Literature	Bioorg. Med. Chem. Lett.	2007	CHEMBL3307715
CHEMBL399605		0	348.45	0	4.07	23	CC(C)(C)c1ccc(NC(=O)c2ccnn2CCc2ccncc2)cc1	IC50	'='	42.0	nM	7.38			UO_0000065					False	CHEMBL897502	Inhibition of VEGFR2 assessed as inhibition of phosphorylation in presence of 2 uM ATP by HTRF assay	F	BAO_0000019	assay format	None	None	None	None	None	CHEMBL279	Vascular endothelial growth factor receptor 2	Homo sapiens	SINGLE PROTEIN	CHEMBL1148870	1	Scientific Literature	Bioorg. Med. Chem. Lett.	2007	None
CHEMBL233824		0	348.45	0	4.07	44	CC(C)(C)c1ccc(NC(=O)c2nccn2CCc2ccncc2)cc1	IC50	'='	2250.0	nM	5.65			UO_0000065					False	CHEMBL897503	Inhibition of VEGFR2 assessed as inhibition of phosphorylation in human 293 cells by cell-based ELISA	F	BAO_0000219	cell-based format	None	None	None	HEK293	None	CHEMBL279	Vascular endothelial growth factor receptor 2	Homo sapiens	SINGLE PROTEIN	CHEMBL1148870	1	Scientific Literature	Bioorg. Med. Chem. Lett.	2007	CHEMBL3307715
CHEMBL391069		0	343.39	0	3.32	28	O=C(Nc1cnc2ccccc2c1)c1ccnn1CCc1ccncc1	IC50	'='	1220.0	nM	5.91			UO_0000065					False	CHEMBL897503	Inhibition of VEGFR2 assessed as inhibition of phosphorylation in human 293 cells by cell-based ELISA	F	BAO_0000219	cell-based format	None	None	None	HEK293	None	CHEMBL279	Vascular endothelial growth factor receptor 2	Homo sapiens	SINGLE PROTEIN	CHEMBL1148870	1	Scientific Literature	Bioorg. Med. Chem. Lett.	2007	CHEMBL3307715
CHEMBL236419		0	392.79	0	3.94	22	O=C(Nc1cccc(OC(F)(F)Cl)c1)c1ccnn1CCc1ccncc1	IC50	'='	21.0	nM	7.68			UO_0000065					False	CHEMBL897503	Inhibition of VEGFR2 assessed as inhibition of phosphorylation in human 293 cells by cell-based ELISA	F	BAO_0000219	cell-based format	None	None	None	HEK293	None	CHEMBL279	Vascular endothelial growth factor receptor 2	Homo sapiens	SINGLE PROTEIN	CHEMBL1148870	1	Scientific Literature	Bioorg. Med. Chem. Lett.	2007	CHEMBL3307715
CHEMBL464510		0	501.54	2	5.60	4	Cn1cnc(-c2cc3nccc(Oc4ccc(NC(=O)CC(=O)Nc5ccccc5)cc4F)c3s2)c1	IC50	'='	20.0	nM	7.70			UO_0000065	15.35	0.29	2.10	7.84	False	CHEMBL1067992	Inhibition of recombinant GST-fused VEGFR2 expressed in baculovirus infected Sf9 cells by DELFIA	B	BAO_0000219	cell-based format	None	None	None	Sf9	None	CHEMBL279	Vascular endothelial growth factor receptor 2	Homo sapiens	SINGLE PROTEIN	CHEMBL1156855	1	Scientific Literature	Bioorg. Med. Chem. Lett.	2010	CHEMBL3308860
CHEMBL600603		0	529.49	2	6.56	12	COc1cc2nccc(Oc3ccc(NC(=O)CC(Nc4ccccc4)C(F)(F)F)cc3F)c2cc1OC	IC50	'='	360.0	nM	6.44			UO_0000065	12.17	0.23	-0.12	7.89	False	CHEMBL1067992	Inhibition of recombinant GST-fused VEGFR2 expressed in baculovirus infected Sf9 cells by DELFIA	B	BAO_0000219	cell-based format	None	None	None	Sf9	None	CHEMBL279	Vascular endothelial growth factor receptor 2	Homo sapiens	SINGLE PROTEIN	CHEMBL1156855	1	Scientific Literature	Bioorg. Med. Chem. Lett.	2010	CHEMBL3308860
CHEMBL392329		0	332.37	0	2.65	30	O=C(Nc1ccc2cn[nH]c2c1)c1ccnn1CCc1ccncc1	IC50	'>'	10000.0	nM				UO_0000065					False	CHEMBL897503	Inhibition of VEGFR2 assessed as inhibition of phosphorylation in human 293 cells by cell-based ELISA	F	BAO_0000219	cell-based format	None	None	None	HEK293	None	CHEMBL279	Vascular endothelial growth factor receptor 2	Homo sapiens	SINGLE PROTEIN	CHEMBL1148870	1	Scientific Literature	Bioorg. Med. Chem. Lett.	2007	CHEMBL3307715
CHEMBL233821		0	332.37	0	2.65	29	O=C(Nc1ccc2[nH]ncc2c1)c1ccnn1CCc1ccncc1	IC50	'>'	10000.0	nM				UO_0000065					False	CHEMBL897503	Inhibition of VEGFR2 assessed as inhibition of phosphorylation in human 293 cells by cell-based ELISA	F	BAO_0000219	cell-based format	None	None	None	HEK293	None	CHEMBL279	Vascular endothelial growth factor receptor 2	Homo sapiens	SINGLE PROTEIN	CHEMBL1148870	1	Scientific Literature	Bioorg. Med. Chem. Lett.	2007	CHEMBL3307715
CHEMBL392329		0	332.37	0	2.65	30	O=C(Nc1ccc2cn[nH]c2c1)c1ccnn1CCc1ccncc1	IC50	'>'	10000.0	nM				UO_0000065					False	CHEMBL897502	Inhibition of VEGFR2 assessed as inhibition of phosphorylation in presence of 2 uM ATP by HTRF assay	F	BAO_0000019	assay format	None	None	None	None	None	CHEMBL279	Vascular endothelial growth factor receptor 2	Homo sapiens	SINGLE PROTEIN	CHEMBL1148870	1	Scientific Literature	Bioorg. Med. Chem. Lett.	2007	None
CHEMBL399606		0	368.44	0	4.44	25	O=C(Nc1ccc(-c2ccccc2)cc1)c1ccnn1CCc1ccncc1	IC50	'='	950.0	nM	6.02			UO_0000065					False	CHEMBL897502	Inhibition of VEGFR2 assessed as inhibition of phosphorylation in presence of 2 uM ATP by HTRF assay	F	BAO_0000019	assay format	None	None	None	None	None	CHEMBL279	Vascular endothelial growth factor receptor 2	Homo sapiens	SINGLE PROTEIN	CHEMBL1148870	1	Scientific Literature	Bioorg. Med. Chem. Lett.	2007	None
CHEMBL1095463		0	426.35	1	6.30	14	CC(C)c1ccc(Nc2nc(N)nc3[nH]c(Cc4ccc(Cl)cc4Cl)cc23)cc1	Ratio IC50	'='	8.0										False	CHEMBL1112821	Ratio of semaxanib IC50 to compound IC50 for VEGFR2 phosphorylation in human U251 cells	B	BAO_0000219	cell-based format	Homo sapiens	None	None	U-251	None	CHEMBL279	Vascular endothelial growth factor receptor 2	Homo sapiens	SINGLE PROTEIN	CHEMBL1157126	1	Scientific Literature	Bioorg. Med. Chem.	2010	CHEMBL3307756
CHEMBL443835		0	509.68	2	5.25	20	Cc1ccc2[nH]c(NCc3ccc(-c4n[nH]c5c4Cc4cc(CN6CCN(C)CC6)ccc4-5)s3)nc2c1	IC50	'>'	50000.0	nM				UO_0000065					False	CHEMBL869847	Inhibition of KDR at 1 mM ATP by HTRF assay	B	BAO_0000357	single protein format	Homo sapiens	None	None	None	None	CHEMBL279	Vascular endothelial growth factor receptor 2	Homo sapiens	SINGLE PROTEIN	CHEMBL1146863	1	Scientific Literature	Bioorg. Med. Chem. Lett.	2006	None
CHEMBL213796		0	538.72	2	5.36	22	Cc1cccc(NC(=O)N2CCc3cc(-c4n[nH]c5c4Cc4cc(CN6CCN(C)CC6)ccc4-5)sc3C2)c1	IC50	'='	459.0	nM	6.34			UO_0000065	11.77	0.22	0.98	9.39	False	CHEMBL869847	Inhibition of KDR at 1 mM ATP by HTRF assay	B	BAO_0000357	single protein format	Homo sapiens	None	None	None	None	CHEMBL279	Vascular endothelial growth factor receptor 2	Homo sapiens	SINGLE PROTEIN	CHEMBL1146863	1	Scientific Literature	Bioorg. Med. Chem. Lett.	2006	None
CHEMBL209919		0	526.71	2	5.40	29	Cc1cc(C)cc(NC(=O)NCc2ccc(-c3n[nH]c4c3Cc3cc(CN5CCN(C)CC5)ccc3-4)s2)c1	IC50	'='	63.0	nM	7.20			UO_0000065	13.67	0.26	1.80	9.44	False	CHEMBL869847	Inhibition of KDR at 1 mM ATP by HTRF assay	B	BAO_0000357	single protein format	Homo sapiens	None	None	None	None	CHEMBL279	Vascular endothelial growth factor receptor 2	Homo sapiens	SINGLE PROTEIN	CHEMBL1146863	1	Scientific Literature	Bioorg. Med. Chem. Lett.	2006	None
CHEMBL213430		0	540.74	2	5.82	38	CCN(Cc1ccc(-c2[nH]nc3c2Cc2cc(CN4CCN(C)CC4)ccc2-3)s1)C(=O)Nc1cccc(C)c1	IC50	'='	45.0	nM	7.35			UO_0000065	13.59	0.26	1.53	10.88	False	CHEMBL869847	Inhibition of KDR at 1 mM ATP by HTRF assay	B	BAO_0000357	single protein format	Homo sapiens	None	None	None	None	CHEMBL279	Vascular endothelial growth factor receptor 2	Homo sapiens	SINGLE PROTEIN	CHEMBL1146863	1	Scientific Literature	Bioorg. Med. Chem. Lett.	2006	None
CHEMBL1095761		0	463.17	1	5.94	7	Nc1nc(Nc2cccc(Br)c2)c2cc(Cc3ccc(Cl)cc3Cl)[nH]c2n1	IC50	'='	28100.0	nM	4.55			UO_0000065	9.83	0.23	-1.39	5.72	False	CHEMBL1112816	Inhibition of VEGFR2 phosphorylation in human U251 cells after 10 mins by FLISA	B	BAO_0000219	cell-based format	Homo sapiens	None	None	U-251	None	CHEMBL279	Vascular endothelial growth factor receptor 2	Homo sapiens	SINGLE PROTEIN	CHEMBL1157126	1	Scientific Literature	Bioorg. Med. Chem.	2010	CHEMBL3307756
CHEMBL3323598		0	364.45	1	6.08	7g	CCc1ccc(-c2nc3ccc(Nc4ccnc5ccccc45)cc3[nH]2)cc1	IC50	'='	5490.0	nM	5.26			UO_0000065	14.43	0.26	-0.82	9.81	False	CHEMBL3373860	Inhibition of VEGFR2 (unknown origin) using ATP/substrate peptide after 1 hr by colorimetric ELISA	B	BAO_0000357	single protein format	Homo sapiens	None	None	None	None	CHEMBL279	Vascular endothelial growth factor receptor 2	Homo sapiens	SINGLE PROTEIN	CHEMBL3352150	1	Scientific Literature	Eur. J. Med. Chem.	2014	None
CHEMBL231415		0	366.49	0	5.00	7l	Nc1nccc2scc(-c3ccc(NC(=O)NC4CCCCC4)cc3)c12	IC50						Not Determined						False	CHEMBL907547	Inhibition of human KDR phosphorylation in NIH3T3 cells	F	BAO_0000219	cell-based format	Homo sapiens	None	None	NIH3T3	None	CHEMBL279	Vascular endothelial growth factor receptor 2	Homo sapiens	SINGLE PROTEIN	CHEMBL1144590	1	Scientific Literature	Bioorg. Med. Chem. Lett.	2007	CHEMBL3307716
CHEMBL175830		0	361.41	0	3.54	14f	CC(C)(Nc1nc(O)nc(Nc2ccc3[nH]cnc3c2)n1)c1ccccc1	IC50	'>'	20000.0	nM				UO_0000065					False	CHEMBL835238	Inhibition of KDR-induced MAP kinase autophosphorylation assay in HUVEC cells	F	BAO_0000219	cell-based format	Homo sapiens	None	None	HUVEC	None	CHEMBL279	Vascular endothelial growth factor receptor 2	Homo sapiens	SINGLE PROTEIN	CHEMBL1142716	1	Scientific Literature	J. Med. Chem.	2005	CHEMBL3307501
CHEMBL525744		0	413.48	0	3.17	23	Cc1ccn(-c2ccc(N3CCOCC3)cc2)c(=O)c1-c1ccc2nc(N)ncc2c1	IC50	'='	4400.0	nM	5.36			UO_0000065	12.95	0.24	2.19	6.21	False	CHEMBL955808	Inhibition of KDR by TR-FRET assay	B	BAO_0000357	single protein format	None	None	None	None	None	CHEMBL279	Vascular endothelial growth factor receptor 2	Homo sapiens	SINGLE PROTEIN	CHEMBL1150317	1	Scientific Literature	J. Med. Chem.	2008	None
CHEMBL216891		0	504.59	2	5.59	23	CCCn1c2ccc(NC(=O)Nc3ccccc3)cc2c2c3c(c4c(c21)CCc1nn(C)cc1-4)C(=O)NC3	IC50	'='	16.0	nM	7.80			UO_0000065	15.45	0.28	2.21	8.38	False	CHEMBL814076	Inhibition of VEGFR2	B	BAO_0000357	single protein format	Homo sapiens	None	None	None	None	CHEMBL279	Vascular endothelial growth factor receptor 2	Homo sapiens	SINGLE PROTEIN	CHEMBL1137253	1	Scientific Literature	Bioorg. Med. Chem. Lett.	2006	None
CHEMBL218816		0	548.65	2	5.85	15	COc1ccc(NC(=O)Nc2ccc3c(c2)c2c4c(c5c(c2n3CC(C)C)CCc2nn(C)cc2-5)C(=O)NC4)cc1	IC50	'='	18.0	nM	7.75			UO_0000065	14.12	0.26	1.89	7.58	False	CHEMBL814076	Inhibition of VEGFR2	B	BAO_0000357	single protein format	Homo sapiens	None	None	None	None	CHEMBL279	Vascular endothelial growth factor receptor 2	Homo sapiens	SINGLE PROTEIN	CHEMBL1137253	1	Scientific Literature	Bioorg. Med. Chem. Lett.	2006	None
CHEMBL218201		0	534.62	2	5.60	14	CCCn1c2ccc(NC(=O)Nc3ccc(OC)cc3)cc2c2c3c(c4c(c21)CCc1nn(C)cc1-4)C(=O)NC3	IC50	'='	16.0	nM	7.80			UO_0000065	14.58	0.27	2.20	7.63	False	CHEMBL814076	Inhibition of VEGFR2	B	BAO_0000357	single protein format	Homo sapiens	None	None	None	None	CHEMBL279	Vascular endothelial growth factor receptor 2	Homo sapiens	SINGLE PROTEIN	CHEMBL1137253	1	Scientific Literature	Bioorg. Med. Chem. Lett.	2006	None
CHEMBL373575		0	471.56	0	4.91	41	CCCOC(=O)Nc1ccc2c(c1)c1c3c(c4c(c1n2CCC)CCc1nn(C)cc1-4)C(=O)NC3	IC50	'='	3.0	nM	8.52			UO_0000065	18.07	0.33	3.61	9.45	False	CHEMBL814076	Inhibition of VEGFR2	B	BAO_0000357	single protein format	Homo sapiens	None	None	None	None	CHEMBL279	Vascular endothelial growth factor receptor 2	Homo sapiens	SINGLE PROTEIN	CHEMBL1137253	1	Scientific Literature	Bioorg. Med. Chem. Lett.	2006	None
CHEMBL374736		0	548.65	2	5.99	16	CCCCn1c2ccc(NC(=O)Nc3ccc(OC)cc3)cc2c2c3c(c4c(c21)CCc1nn(C)cc1-4)C(=O)NC3	Activity						Not Determined						False	CHEMBL856506	Activity at VEGFR2 by autophosphorylation assay relative to control	F	BAO_0000019	assay format	Homo sapiens	None	None	None	None	CHEMBL279	Vascular endothelial growth factor receptor 2	Homo sapiens	SINGLE PROTEIN	CHEMBL1137253	1	Scientific Literature	Bioorg. Med. Chem. Lett.	2006	None
CHEMBL218799		0	399.50	0	3.78	11	CC(C)Cn1c2ccc(N)cc2c2c3c(c4c(c21)CCc1nn(C)cc1-4)C(=O)NC3	Activity						Not Determined						False	CHEMBL856506	Activity at VEGFR2 by autophosphorylation assay relative to control	F	BAO_0000019	assay format	Homo sapiens	None	None	None	None	CHEMBL279	Vascular endothelial growth factor receptor 2	Homo sapiens	SINGLE PROTEIN	CHEMBL1137253	1	Scientific Literature	Bioorg. Med. Chem. Lett.	2006	None
CHEMBL175914		0	392.49	0	4.30	14e	CN(c1ccc2ncsc2c1)c1nc(O)nc(NC(C)(C)c2ccccc2)n1	IC50	'='	9900.0	nM	5.00			UO_0000065					False	CHEMBL835238	Inhibition of KDR-induced MAP kinase autophosphorylation assay in HUVEC cells	F	BAO_0000219	cell-based format	Homo sapiens	None	None	HUVEC	None	CHEMBL279	Vascular endothelial growth factor receptor 2	Homo sapiens	SINGLE PROTEIN	CHEMBL1142716	1	Scientific Literature	J. Med. Chem.	2005	CHEMBL3307501
CHEMBL219492		0	471.56	0	4.90	39	CCCn1c2ccc(NC(=O)OC(C)C)cc2c2c3c(c4c(c21)CCc1nn(C)cc1-4)C(=O)NC3	Activity	'='	76.0	%				UO_0000187					False	CHEMBL856506	Activity at VEGFR2 by autophosphorylation assay relative to control	F	BAO_0000019	assay format	Homo sapiens	None	None	None	None	CHEMBL279	Vascular endothelial growth factor receptor 2	Homo sapiens	SINGLE PROTEIN	CHEMBL1137253	1	Scientific Literature	Bioorg. Med. Chem. Lett.	2006	None
CHEMBL426703		0	509.64	2	5.51	34	CC(C)Cn1c2ccc(NC(=O)c3cccs3)cc2c2c3c(c4c(c21)CCc1nn(C)cc1-4)C(=O)NC3	Activity	'='	76.0	%				UO_0000187					False	CHEMBL856506	Activity at VEGFR2 by autophosphorylation assay relative to control	F	BAO_0000019	assay format	Homo sapiens	None	None	None	None	CHEMBL279	Vascular endothelial growth factor receptor 2	Homo sapiens	SINGLE PROTEIN	CHEMBL1137253	1	Scientific Literature	Bioorg. Med. Chem. Lett.	2006	None
CHEMBL213504		0	430.42	0	5.00	9	Nc1ncnc2snc(-c3ccc(NC(=O)Nc4cccc(C(F)(F)F)c4)cc3)c12	IC50	'='	5.0	nM	8.30			UO_0000065					False	CHEMBL864249	Inhibition of KDR by cellular assay	F	BAO_0000019	assay format	Homo sapiens	None	None	None	None	CHEMBL279	Vascular endothelial growth factor receptor 2	Homo sapiens	SINGLE PROTEIN	CHEMBL1145310	1	Scientific Literature	Bioorg. Med. Chem. Lett.	2006	None
CHEMBL217463		0	520.97	2	5.33	19	Clc1ccc2c(c1Nc1ncnc3cc(OCCc4ccncc4)cc(OC4CCOCC4)c13)OCO2	IC50	'>'	5000.0	nM				UO_0000065					False	CHEMBL855514	Inhibition of KDR	B	BAO_0000357	single protein format	Homo sapiens	None	None	None	None	CHEMBL279	Vascular endothelial growth factor receptor 2	Homo sapiens	SINGLE PROTEIN	CHEMBL1137334	1	Scientific Literature	J. Med. Chem.	2006	None
CHEMBL440727		0	329.33	0	3.54	10	COc1cc2ncnc(Nc3cc(O)c(C)cc3F)c2cc1OC	IC50	'='	3.0	nM	8.52			UO_0000065	25.88	0.48	4.98	11.14	False	CHEMBL812620	Vascular endothelial growth factor receptor 2 inhibitory activity at 2 uM of ATP in vitro.	B	BAO_0000357	single protein format	None	None	None	None	None	CHEMBL279	Vascular endothelial growth factor receptor 2	Homo sapiens	SINGLE PROTEIN	CHEMBL1132549	1	Scientific Literature	J. Med. Chem.	1999	None
CHEMBL43773		0	580.69	1	4.81	15	COc1cc(-c2nn([C@H]3CC[C@H](N4CCN(C)CC4)CC3)c3ncnc(N)c23)ccc1NC(=O)c1cc2ccccc2o1	IC50	'>'	50000.0	nM				UO_0000065					True	CHEMBL698970	Inhibition of human VEGF-receptor 2 (kdr) kinase.	B	BAO_0000357	single protein format	Homo sapiens	None	None	None	None	CHEMBL279	Vascular endothelial growth factor receptor 2	Homo sapiens	SINGLE PROTEIN	CHEMBL1135159	1	Scientific Literature	Bioorg. Med. Chem. Lett.	2002	None
CHEMBL194498		0	479.39	0	4.15	44	CONC(=O)c1cc(Nc2ncnn3cc(-c4nnc(C(F)F)o4)c(C(C)C)c23)c(F)cc1F	IC50	'='	840.0	nM	6.08			UO_0000065	12.67	0.24	1.93	5.09	False	CHEMBL828038	Inhibition of human vascular endothelial growth factor receptor 2 (Flk-1)	B	BAO_0000357	single protein format	Homo sapiens	None	None	None	None	CHEMBL279	Vascular endothelial growth factor receptor 2	Homo sapiens	SINGLE PROTEIN	CHEMBL1144449	1	Scientific Literature	J. Med. Chem.	2005	None
CHEMBL195847		0	472.46	0	3.28	47	CONC(=O)c1cc(Nc2ncnn3cc(-c4nnc(N(C)C)o4)c(C(C)C)c23)c(F)cc1F	IC50	'='	11.0	nM	7.96			UO_0000065	16.85	0.32	4.68	6.49	False	CHEMBL829589	Inhibition of human vascular endothelial growth factor receptor 2 kinase activity	B	BAO_0000357	single protein format	Homo sapiens	None	None	None	None	CHEMBL279	Vascular endothelial growth factor receptor 2	Homo sapiens	SINGLE PROTEIN	CHEMBL1144449	1	Scientific Literature	J. Med. Chem.	2005	None
CHEMBL187033		0	503.58	2	5.14	12	CN(c1ccc(NC(=O)Oc2ccccc2)cc1)c1ccnc(Nc2cccc(CS(C)(=O)=O)c2)n1	IC50	'='	95.0	nM	7.02			UO_0000065	13.94	0.27	1.88	6.19	False	CHEMBL828488	Inhibitory concentration against human VEGFR2 kinase	B	BAO_0000357	single protein format	Homo sapiens	None	None	None	None	CHEMBL279	Vascular endothelial growth factor receptor 2	Homo sapiens	SINGLE PROTEIN	CHEMBL1140275	1	Scientific Literature	Bioorg. Med. Chem. Lett.	2005	None
CHEMBL187930		0	497.63	0	3.22	32	CN(C)CCNC(=O)Nc1ccc(N(C)c2ccnc(Nc3ccc(CS(C)(=O)=O)cc3)n2)cc1	IC50	'='	3114.0	nM	5.51			UO_0000065	11.07	0.21	2.29	4.61	False	CHEMBL828488	Inhibitory concentration against human VEGFR2 kinase	B	BAO_0000357	single protein format	Homo sapiens	None	None	None	None	CHEMBL279	Vascular endothelial growth factor receptor 2	Homo sapiens	SINGLE PROTEIN	CHEMBL1140275	1	Scientific Literature	Bioorg. Med. Chem. Lett.	2005	None
CHEMBL203438		0	433.52	1	5.43	12	c1cc(-c2nnc(Nc3ccc(N4CCOCC4)cc3)c3ccccc23)c2ccncc2c1	IC50	'='	390.0	nM	6.41			UO_0000065	14.78	0.27	0.98	10.15	True	CHEMBL866514	Inhibition of VEGFR2 by HTRF assay	B	BAO_0000357	single protein format	Homo sapiens	None	None	None	None	CHEMBL279	Vascular endothelial growth factor receptor 2	Homo sapiens	SINGLE PROTEIN	CHEMBL1146055	1	Scientific Literature	Bioorg. Med. Chem. Lett.	2006	None
CHEMBL382818		0	448.86	1	6.76	9	FC(F)(Cl)Oc1ccc(Nc2nnc(-c3cccc4cnccc34)c3ccccc23)cc1	IC50	'='	79.0	nM	7.10			UO_0000065	15.82	0.30	0.34	11.85	True	CHEMBL866514	Inhibition of VEGFR2 by HTRF assay	B	BAO_0000357	single protein format	Homo sapiens	None	None	None	None	CHEMBL279	Vascular endothelial growth factor receptor 2	Homo sapiens	SINGLE PROTEIN	CHEMBL1146055	1	Scientific Literature	Bioorg. Med. Chem. Lett.	2006	None
CHEMBL383616		0	450.85	1	7.26	14	FC(F)(F)c1cc(Nc2nnc(-c3cccc4cnccc34)c3ccccc23)ccc1Cl	Inhibition	'='	97.0	%				UO_0000187					False	CHEMBL866516	Inhibition of VEGFR2 at 10 uM by HTRF assay	B	BAO_0000357	single protein format	Homo sapiens	None	None	None	None	CHEMBL279	Vascular endothelial growth factor receptor 2	Homo sapiens	SINGLE PROTEIN	CHEMBL1146055	1	Scientific Literature	Bioorg. Med. Chem. Lett.	2006	None
CHEMBL360534		0	279.30	0	3.24	15	O=C(Nc1ncnc2oc(-c3ccccc3)cc12)C1CC1	IC50	'='	830.0	nM	6.08			UO_0000065	21.77	0.40	2.84	8.94	False	CHEMBL833502	Inhibition of Vascular endothelial growth factor receptor 2 kinase	B	BAO_0000357	single protein format	None	None	None	None	None	CHEMBL279	Vascular endothelial growth factor receptor 2	Homo sapiens	SINGLE PROTEIN	CHEMBL1137112	1	Scientific Literature	Bioorg. Med. Chem. Lett.	2004	None
CHEMBL359507		0	340.38	0	3.40	18	COC(=O)c1cn2ncnc(Nc3ccc(C(C)C)c(O)c3)c2c1C	IC50	'='	380.0	nM	6.42			UO_0000065	18.86	0.35	3.02	7.23	False	CHEMBL830878	Inhibitory concentration against Vascular endothelial growth factor receptor 2	B	BAO_0000357	single protein format	Homo sapiens	None	None	None	None	CHEMBL279	Vascular endothelial growth factor receptor 2	Homo sapiens	SINGLE PROTEIN	CHEMBL1142012	1	Scientific Literature	Bioorg. Med. Chem. Lett.	2005	None
CHEMBL191523		0	254.29	0	2.91	7	Cc1cc(C)c(/C=C2\C(=O)N(O)c3ccccc32)[nH]1	IC50	'='	500.0	nM	6.30			UO_0000065	24.78	0.45	3.39	11.19	False	CHEMBL876999	In vitro inhibition of KDR	B	BAO_0000357	single protein format	None	None	None	None	None	CHEMBL279	Vascular endothelial growth factor receptor 2	Homo sapiens	SINGLE PROTEIN	CHEMBL1141154	1	Scientific Literature	J. Med. Chem.	2005	None
CHEMBL359652		0	354.41	0	3.62	21	CCCc1c(C(=O)OCC)cn2ncnc(Nc3ccc(C)c(O)c3)c12	IC50	'='	3.0	nM	8.52			UO_0000065	24.05	0.45	4.90	9.60	False	CHEMBL830878	Inhibitory concentration against Vascular endothelial growth factor receptor 2	B	BAO_0000357	single protein format	Homo sapiens	None	None	None	None	CHEMBL279	Vascular endothelial growth factor receptor 2	Homo sapiens	SINGLE PROTEIN	CHEMBL1142012	1	Scientific Literature	Bioorg. Med. Chem. Lett.	2005	None
CHEMBL365815		0	438.51	0	4.29	42	CCS(=O)(=O)c1ccc(OC)c(Nc2ncc(-c3cccc(-c4cncn4C)c3)o2)c1	IC50	'='	25.0	nM	7.60			UO_0000065	17.34	0.33	3.31	7.66	False	CHEMBL829592	Inhibition of human Vascular endothelial growth factor receptor 2	B	BAO_0000357	single protein format	Homo sapiens	None	None	None	None	CHEMBL279	Vascular endothelial growth factor receptor 2	Homo sapiens	SINGLE PROTEIN	CHEMBL1142709	1	Scientific Literature	J. Med. Chem.	2005	None
CHEMBL361886		0	516.74	1	3.40	29	CN1CCN(CCCNc2cc3nc(NCCCN4CCN(C)CC4)c(-c4ccccc4)cc3cn2)CC1	IC50	'='	8700.0	nM	5.06			UO_0000065	9.79	0.18	1.66	8.06	False	CHEMBL829083	Inhibition of glutamate/tyrosine (4:1) copolymer phosphorylation by human VEGFR 2 in DELFIA assay	B	BAO_0000357	single protein format	Homo sapiens	None	None	None	None	CHEMBL279	Vascular endothelial growth factor receptor 2	Homo sapiens	SINGLE PROTEIN	CHEMBL1145157	1	Scientific Literature	J. Med. Chem.	2005	None
CHEMBL3922607		0	418.50	0	3.53	611	COc1cc(OC)cc(N(c2ccc3ncc(-c4cnn(C)c4)nc3c2)[C@@H](C)CN)c1	IC50	'>'	10000.0	nM				UO_0000065					False	CHEMBL3880346	Inhibition of VEGFR2 (unknown origin) transfected in mouse BA/F3 cells assessed as decrease in cell proliferation in absence of mouse IL3 after 24 hrs by Alamar blue assay	B	BAO_0000219	cell-based format	Homo sapiens	None	None	BaF3	None	CHEMBL279	Vascular endothelial growth factor receptor 2	Homo sapiens	SINGLE PROTEIN	CHEMBL3879910	38	Patent Bioactivity Data		2014	CHEMBL3307634
CHEMBL3945277		0	497.04	0	4.57	699	COc1cc(OC)cc(N(CC(C)NC(C)C)c2ccc3ncc(-c4cnn(C)c4)nc3c2)c1.Cl	IC50	'='	2691.53	nM	5.57			UO_0000065	12.09	0.22	1.00	7.20	False	CHEMBL3880346	Inhibition of VEGFR2 (unknown origin) transfected in mouse BA/F3 cells assessed as decrease in cell proliferation in absence of mouse IL3 after 24 hrs by Alamar blue assay	B	BAO_0000219	cell-based format	Homo sapiens	None	None	BaF3	None	CHEMBL279	Vascular endothelial growth factor receptor 2	Homo sapiens	SINGLE PROTEIN	CHEMBL3879910	38	Patent Bioactivity Data		2014	CHEMBL3307634
CHEMBL3956579		0	502.62	1	4.20	701	COc1cc(OC)cc(N(CC2(CNC(C)C)COC2)c2ccc3ncc(-c4cnn(C)c4)nc3c2)c1	IC50	'>'	10000.0	nM				UO_0000065					False	CHEMBL3880346	Inhibition of VEGFR2 (unknown origin) transfected in mouse BA/F3 cells assessed as decrease in cell proliferation in absence of mouse IL3 after 24 hrs by Alamar blue assay	B	BAO_0000219	cell-based format	Homo sapiens	None	None	BaF3	None	CHEMBL279	Vascular endothelial growth factor receptor 2	Homo sapiens	SINGLE PROTEIN	CHEMBL3879910	38	Patent Bioactivity Data		2014	CHEMBL3307634
CHEMBL3921441		0	425.52	0	3.57	711	[2H]C([2H])([2H])Oc1cc(OC([2H])([2H])[2H])cc(N(CCCO)c2ccc3ncc(-c4cnn(C)c4)nc3c2)c1	IC50	'='	1621.81	nM	5.79			UO_0000065	13.80	0.26	2.22	6.77	False	CHEMBL3880346	Inhibition of VEGFR2 (unknown origin) transfected in mouse BA/F3 cells assessed as decrease in cell proliferation in absence of mouse IL3 after 24 hrs by Alamar blue assay	B	BAO_0000219	cell-based format	Homo sapiens	None	None	BaF3	None	CHEMBL279	Vascular endothelial growth factor receptor 2	Homo sapiens	SINGLE PROTEIN	CHEMBL3879910	38	Patent Bioactivity Data		2014	CHEMBL3307634
CHEMBL3914473		0	527.72	2	5.50	721	CCN(CC)Cc1cc(OC)cc(N(CCCN2CCCC2)c2ccc3ncc(-c4cnn(C)c4)nc3c2)c1	IC50	'>'	10000.0	nM				UO_0000065					False	CHEMBL3880346	Inhibition of VEGFR2 (unknown origin) transfected in mouse BA/F3 cells assessed as decrease in cell proliferation in absence of mouse IL3 after 24 hrs by Alamar blue assay	B	BAO_0000219	cell-based format	Homo sapiens	None	None	BaF3	None	CHEMBL279	Vascular endothelial growth factor receptor 2	Homo sapiens	SINGLE PROTEIN	CHEMBL3879910	38	Patent Bioactivity Data		2014	CHEMBL3307634
CHEMBL3898926		0	455.39	1	5.47	722	CC(C)NCCN(c1cc(Cl)cc(Cl)c1)c1ccc2ncc(-c3cnn(C)c3)nc2c1	IC50	'='	6456.54	nM	5.19			UO_0000065	11.40	0.23	-0.28	8.82	False	CHEMBL3880346	Inhibition of VEGFR2 (unknown origin) transfected in mouse BA/F3 cells assessed as decrease in cell proliferation in absence of mouse IL3 after 24 hrs by Alamar blue assay	B	BAO_0000219	cell-based format	Homo sapiens	None	None	BaF3	None	CHEMBL279	Vascular endothelial growth factor receptor 2	Homo sapiens	SINGLE PROTEIN	CHEMBL3879910	38	Patent Bioactivity Data		2014	CHEMBL3307634
CHEMBL3979328		0	515.45	2	5.49	729	COc1cc(OC)c(Cl)c(N(CCNC(C)C)c2ccc3ncc(-c4cnn(C)c4)nc3c2)c1Cl	IC50	'='	467.74	nM	6.33			UO_0000065	12.28	0.25	0.84	8.19	False	CHEMBL3880346	Inhibition of VEGFR2 (unknown origin) transfected in mouse BA/F3 cells assessed as decrease in cell proliferation in absence of mouse IL3 after 24 hrs by Alamar blue assay	B	BAO_0000219	cell-based format	Homo sapiens	None	None	BaF3	None	CHEMBL279	Vascular endothelial growth factor receptor 2	Homo sapiens	SINGLE PROTEIN	CHEMBL3879910	38	Patent Bioactivity Data		2014	CHEMBL3307634
CHEMBL3943917		0	510.63	2	5.68	653	[2H]C([2H])([2H])Oc1cc(OC([2H])([2H])[2H])cc(N(CC#Cc2ccncc2)c2ccc3ncc(-c4cnn(C(C)C)c4)nc3c2)c1	IC50	'='	5888.44	nM	5.23			UO_0000065	10.36	0.19	-0.45	6.69	False	CHEMBL3880346	Inhibition of VEGFR2 (unknown origin) transfected in mouse BA/F3 cells assessed as decrease in cell proliferation in absence of mouse IL3 after 24 hrs by Alamar blue assay	B	BAO_0000219	cell-based format	Homo sapiens	None	None	BaF3	None	CHEMBL279	Vascular endothelial growth factor receptor 2	Homo sapiens	SINGLE PROTEIN	CHEMBL3879910	38	Patent Bioactivity Data		2014	CHEMBL3307634
CHEMBL3891816		0	499.57	0	3.73	794	COc1cc(OC)cc(N(CC#CC2(O)CCOCC2)c2ccc3ncc(-c4cnn(C)c4)nc3c2)c1	IC50	'>'	10000.0	nM				UO_0000065					False	CHEMBL3880346	Inhibition of VEGFR2 (unknown origin) transfected in mouse BA/F3 cells assessed as decrease in cell proliferation in absence of mouse IL3 after 24 hrs by Alamar blue assay	B	BAO_0000219	cell-based format	Homo sapiens	None	None	BaF3	None	CHEMBL279	Vascular endothelial growth factor receptor 2	Homo sapiens	SINGLE PROTEIN	CHEMBL3879910	38	Patent Bioactivity Data		2014	CHEMBL3307634
CHEMBL3906945		0	479.54	0	4.69	819	COc1cc(OC)cc(N(C/C=C\c2ncccn2)c2ccc3ncc(-c4cnn(C)c4)nc3c2)c1	IC50	'='	3388.44	nM	5.47			UO_0000065	11.41	0.21	0.78	6.01	False	CHEMBL3880346	Inhibition of VEGFR2 (unknown origin) transfected in mouse BA/F3 cells assessed as decrease in cell proliferation in absence of mouse IL3 after 24 hrs by Alamar blue assay	B	BAO_0000219	cell-based format	Homo sapiens	None	None	BaF3	None	CHEMBL279	Vascular endothelial growth factor receptor 2	Homo sapiens	SINGLE PROTEIN	CHEMBL3879910	38	Patent Bioactivity Data		2014	CHEMBL3307634
CHEMBL3946591		0	639.80	2	6.57	885	COc1cc(OC)cc(N(CC2CN(Cc3ccccc3)CCN2Cc2ccccc2)c2ccc3ncc(-c4cnn(C)c4)nc3c2)c1	IC50	'>'	10000.0	nM				UO_0000065					False	CHEMBL3880346	Inhibition of VEGFR2 (unknown origin) transfected in mouse BA/F3 cells assessed as decrease in cell proliferation in absence of mouse IL3 after 24 hrs by Alamar blue assay	B	BAO_0000219	cell-based format	Homo sapiens	None	None	BaF3	None	CHEMBL279	Vascular endothelial growth factor receptor 2	Homo sapiens	SINGLE PROTEIN	CHEMBL3879910	38	Patent Bioactivity Data		2014	CHEMBL3307634
CHEMBL3893659		0	456.59	1	5.04	905	CCN(C)Cc1cc(OC)cc(N(CC2CC2)c2ccc3ncc(-c4cnn(C)c4)nc3c2)c1	IC50	'>'	10000.0	nM				UO_0000065					False	CHEMBL3880346	Inhibition of VEGFR2 (unknown origin) transfected in mouse BA/F3 cells assessed as decrease in cell proliferation in absence of mouse IL3 after 24 hrs by Alamar blue assay	B	BAO_0000219	cell-based format	Homo sapiens	None	None	BaF3	None	CHEMBL279	Vascular endothelial growth factor receptor 2	Homo sapiens	SINGLE PROTEIN	CHEMBL3879910	38	Patent Bioactivity Data		2014	CHEMBL3307634
CHEMBL3969446		0	484.60	0	4.98	60	COc1cc(OC)cc(N(CC2CC2)c2ccc3ncc(-c4cnn(C5CCNCC5)c4)nc3c2)c1	IC50	'='	5495.41	nM	5.26			UO_0000065	10.85	0.20	0.28	6.80	False	CHEMBL3880347	Inhibition of VEGFR2 (unknown origin) transfected in mouse BA/F3 cells assessed as decrease in cell proliferation in presence of mouse IL3 after 24 hrs by Alamar blue assay	B	BAO_0000219	cell-based format	Homo sapiens	None	None	BaF3	None	CHEMBL279	Vascular endothelial growth factor receptor 2	Homo sapiens	SINGLE PROTEIN	CHEMBL3879910	38	Patent Bioactivity Data		2014	CHEMBL3307634
CHEMBL3933015		0	508.60	1	3.71	58	COc1cc(OC)cc(N(CC2CC2)c2ccc3ncc(-c4cnn(S(=O)(=O)N(C)C)c4)nc3c2)c1	IC50	'>'	10000.0	nM				UO_0000065					False	CHEMBL3880347	Inhibition of VEGFR2 (unknown origin) transfected in mouse BA/F3 cells assessed as decrease in cell proliferation in presence of mouse IL3 after 24 hrs by Alamar blue assay	B	BAO_0000219	cell-based format	Homo sapiens	None	None	BaF3	None	CHEMBL279	Vascular endothelial growth factor receptor 2	Homo sapiens	SINGLE PROTEIN	CHEMBL3879910	38	Patent Bioactivity Data		2014	CHEMBL3307634
CHEMBL3944665		0	534.58	1	4.48	219	COc1cc(OC)cc(N(CCN2C(=O)c3ccccc3C2=O)c2ccc3ncc(-c4cnn(C)c4)nc3c2)c1	IC50	'>'	10000.0	nM				UO_0000065					False	CHEMBL3880347	Inhibition of VEGFR2 (unknown origin) transfected in mouse BA/F3 cells assessed as decrease in cell proliferation in presence of mouse IL3 after 24 hrs by Alamar blue assay	B	BAO_0000219	cell-based format	Homo sapiens	None	None	BaF3	None	CHEMBL279	Vascular endothelial growth factor receptor 2	Homo sapiens	SINGLE PROTEIN	CHEMBL3879910	38	Patent Bioactivity Data		2014	CHEMBL3307634
CHEMBL3947826		0	415.50	0	4.60	221	COc1cccc(N(CC2CC2)c2ccc3ncc(-c4cnn(C)c4)nc3c2)c1OC	IC50	'>'	10000.0	nM				UO_0000065					False	CHEMBL3880347	Inhibition of VEGFR2 (unknown origin) transfected in mouse BA/F3 cells assessed as decrease in cell proliferation in presence of mouse IL3 after 24 hrs by Alamar blue assay	B	BAO_0000219	cell-based format	Homo sapiens	None	None	BaF3	None	CHEMBL279	Vascular endothelial growth factor receptor 2	Homo sapiens	SINGLE PROTEIN	CHEMBL3879910	38	Patent Bioactivity Data		2014	CHEMBL3307634
CHEMBL3974693		0	502.62	1	4.03	281	COc1cc(OCCO)cc(N(CCCN2CCCC2)c2ccc3ncc(-c4cnn(C)c4)nc3c2)c1	IC50	'>'	10000.0	nM				UO_0000065					False	CHEMBL3880347	Inhibition of VEGFR2 (unknown origin) transfected in mouse BA/F3 cells assessed as decrease in cell proliferation in presence of mouse IL3 after 24 hrs by Alamar blue assay	B	BAO_0000219	cell-based format	Homo sapiens	None	None	BaF3	None	CHEMBL279	Vascular endothelial growth factor receptor 2	Homo sapiens	SINGLE PROTEIN	CHEMBL3879910	38	Patent Bioactivity Data		2014	CHEMBL3307634
CHEMBL3923296		0	472.59	0	4.72	286	COc1cc(OC)cc(N(CCNC2CCCC2)c2ccc3ncc(-c4cnn(C)c4)nc3c2)c1	IC50	'>'	10000.0	nM				UO_0000065					False	CHEMBL3880347	Inhibition of VEGFR2 (unknown origin) transfected in mouse BA/F3 cells assessed as decrease in cell proliferation in presence of mouse IL3 after 24 hrs by Alamar blue assay	B	BAO_0000219	cell-based format	Homo sapiens	None	None	BaF3	None	CHEMBL279	Vascular endothelial growth factor receptor 2	Homo sapiens	SINGLE PROTEIN	CHEMBL3879910	38	Patent Bioactivity Data		2014	CHEMBL3307634
CHEMBL3961267		0	484.99	0	2.77	288	CNCCN(c1cc(OC)cc(OCCO)c1)c1ccc2ncc(-c3cnn(C)c3)nc2c1.Cl	IC50	'>'	10000.0	nM				UO_0000065					False	CHEMBL3880347	Inhibition of VEGFR2 (unknown origin) transfected in mouse BA/F3 cells assessed as decrease in cell proliferation in presence of mouse IL3 after 24 hrs by Alamar blue assay	B	BAO_0000219	cell-based format	Homo sapiens	None	None	BaF3	None	CHEMBL279	Vascular endothelial growth factor receptor 2	Homo sapiens	SINGLE PROTEIN	CHEMBL3879910	38	Patent Bioactivity Data		2014	CHEMBL3307634
CHEMBL3963728		0	377.88	0	4.57	54	Cl.c1ccc(N(CC2CC2)c2ccc3ncc(-c4cn[nH]c4)nc3c2)cc1	IC50	'>'	10000.0	nM				UO_0000065					False	CHEMBL3880347	Inhibition of VEGFR2 (unknown origin) transfected in mouse BA/F3 cells assessed as decrease in cell proliferation in presence of mouse IL3 after 24 hrs by Alamar blue assay	B	BAO_0000219	cell-based format	Homo sapiens	None	None	BaF3	None	CHEMBL279	Vascular endothelial growth factor receptor 2	Homo sapiens	SINGLE PROTEIN	CHEMBL3879910	38	Patent Bioactivity Data		2014	CHEMBL3307634
CHEMBL3909318		0	488.59	0	4.02	298	COc1cc(OCCO)cc(N(CCCN2CCCC2)c2ccc3ncc(-c4cn[nH]c4)nc3c2)c1	IC50	'>'	10000.0	nM				UO_0000065					False	CHEMBL3880347	Inhibition of VEGFR2 (unknown origin) transfected in mouse BA/F3 cells assessed as decrease in cell proliferation in presence of mouse IL3 after 24 hrs by Alamar blue assay	B	BAO_0000219	cell-based format	Homo sapiens	None	None	BaF3	None	CHEMBL279	Vascular endothelial growth factor receptor 2	Homo sapiens	SINGLE PROTEIN	CHEMBL3879910	38	Patent Bioactivity Data		2014	CHEMBL3307634
CHEMBL3923808		0	472.55	0	3.81	307	COc1cc(OC)cc(N(CC(=O)N2CCCC2)c2ccc3ncc(-c4cnn(C)c4)nc3c2)c1	IC50	'>'	10000.0	nM				UO_0000065					False	CHEMBL3880347	Inhibition of VEGFR2 (unknown origin) transfected in mouse BA/F3 cells assessed as decrease in cell proliferation in presence of mouse IL3 after 24 hrs by Alamar blue assay	B	BAO_0000219	cell-based format	Homo sapiens	None	None	BaF3	None	CHEMBL279	Vascular endothelial growth factor receptor 2	Homo sapiens	SINGLE PROTEIN	CHEMBL3879910	38	Patent Bioactivity Data		2014	CHEMBL3307634
CHEMBL3954298		0	476.54	0	2.78	313	CNC(=O)Cn1cc(-c2cnc3ccc(N(CCCO)c4cc(OC)cc(OC)c4)cc3n2)cn1	IC50	'>'	10000.0	nM				UO_0000065					False	CHEMBL3880347	Inhibition of VEGFR2 (unknown origin) transfected in mouse BA/F3 cells assessed as decrease in cell proliferation in presence of mouse IL3 after 24 hrs by Alamar blue assay	B	BAO_0000219	cell-based format	Homo sapiens	None	None	BaF3	None	CHEMBL279	Vascular endothelial growth factor receptor 2	Homo sapiens	SINGLE PROTEIN	CHEMBL3879910	38	Patent Bioactivity Data		2014	CHEMBL3307634
CHEMBL3966748		0	404.47	0	3.52	338	COc1cc(OC)cc(N(CCCN)c2ccc3ncc(-c4cn[nH]c4)nc3c2)c1	IC50	'>'	10000.0	nM				UO_0000065					False	CHEMBL3880347	Inhibition of VEGFR2 (unknown origin) transfected in mouse BA/F3 cells assessed as decrease in cell proliferation in presence of mouse IL3 after 24 hrs by Alamar blue assay	B	BAO_0000219	cell-based format	Homo sapiens	None	None	BaF3	None	CHEMBL279	Vascular endothelial growth factor receptor 2	Homo sapiens	SINGLE PROTEIN	CHEMBL3879910	38	Patent Bioactivity Data		2014	CHEMBL3307634
CHEMBL3900268		0	608.58	2	8.33	346	COc1cc(OC)cc(N(Cc2ccc(Cl)s2)c2ccc3ncc(-c4cnn(Cc5ccc(Cl)s5)c4)nc3c2)c1	IC50	'>'	10000.0	nM				UO_0000065					False	CHEMBL3880347	Inhibition of VEGFR2 (unknown origin) transfected in mouse BA/F3 cells assessed as decrease in cell proliferation in presence of mouse IL3 after 24 hrs by Alamar blue assay	B	BAO_0000219	cell-based format	Homo sapiens	None	None	BaF3	None	CHEMBL279	Vascular endothelial growth factor receptor 2	Homo sapiens	SINGLE PROTEIN	CHEMBL3879910	38	Patent Bioactivity Data		2014	CHEMBL3307634
CHEMBL3962554		0	515.66	1	4.21	351	COc1cc(OC)cc(N(CCN2CCC(N(C)C)CC2)c2ccc3ncc(-c4cnn(C)c4)nc3c2)c1	IC50	'>'	10000.0	nM				UO_0000065					False	CHEMBL3880347	Inhibition of VEGFR2 (unknown origin) transfected in mouse BA/F3 cells assessed as decrease in cell proliferation in presence of mouse IL3 after 24 hrs by Alamar blue assay	B	BAO_0000219	cell-based format	Homo sapiens	None	None	BaF3	None	CHEMBL279	Vascular endothelial growth factor receptor 2	Homo sapiens	SINGLE PROTEIN	CHEMBL3879910	38	Patent Bioactivity Data		2014	CHEMBL3307634
CHEMBL3904777		0	528.57	2	3.54	91	CCOC(=O)Cn1cc(CN(c2cc(OC)cc(OC)c2)c2ccc3ncc(-c4cnn(C)c4)nc3c2)nn1	IC50	'>'	10000.0	nM				UO_0000065					False	CHEMBL3880347	Inhibition of VEGFR2 (unknown origin) transfected in mouse BA/F3 cells assessed as decrease in cell proliferation in presence of mouse IL3 after 24 hrs by Alamar blue assay	B	BAO_0000219	cell-based format	Homo sapiens	None	None	BaF3	None	CHEMBL279	Vascular endothelial growth factor receptor 2	Homo sapiens	SINGLE PROTEIN	CHEMBL3879910	38	Patent Bioactivity Data		2014	CHEMBL3307634
CHEMBL380957		0	425.46	0	3.20	11	Cc1cc2c(F)c(Oc3ncnn4cc(OCCN5CC[C@H](O)C5)c(C)c34)ccc2[nH]1	IC50	'='	24.0	nM	7.62			UO_0000065	17.91	0.34	4.42	8.67	False	CHEMBL860941	Inhibitory activity against VEGFR2	B	BAO_0000357	single protein format	Homo sapiens	None	None	None	None	CHEMBL279	Vascular endothelial growth factor receptor 2	Homo sapiens	SINGLE PROTEIN	CHEMBL1146078	1	Scientific Literature	J. Med. Chem.	2006	None
CHEMBL469043		0	377.45	1	5.56	22	O=C(c1ccccc1NCc1ccc2ncccc2c1)c1c[nH]c2ccccc12	IC50	'='	2000.0	nM	5.70			UO_0000065	15.10	0.27	0.14	9.86	False	CHEMBL976314	Inhibition of KDR by HTRF assay	B	BAO_0000357	single protein format	None	None	None	None	None	CHEMBL279	Vascular endothelial growth factor receptor 2	Homo sapiens	SINGLE PROTEIN	CHEMBL1155904	1	Scientific Literature	Bioorg. Med. Chem. Lett.	2008	None
CHEMBL512605		0	371.40	0	4.13	11	O=C(c1ccccc1NCc1ccc2c(c1)OCO2)c1n[nH]c2ccccc12	IC50	'='	2600.0	nM	5.58			UO_0000065	15.04	0.27	1.46	7.33	False	CHEMBL976315	Inhibition of KDR autophosphorylation by cell based assay	B	BAO_0000219	cell-based format	None	None	None	None	None	CHEMBL279	Vascular endothelial growth factor receptor 2	Homo sapiens	SINGLE PROTEIN	CHEMBL1155904	1	Scientific Literature	Bioorg. Med. Chem. Lett.	2008	None
CHEMBL244291		0	517.44	2	6.35	38	COC(=O)Nc1nc2ccc(Oc3ccc(NC(=O)Nc4cc(C(F)(F)F)ccc4F)cc3)cc2n1C	IC50	'='	27.0	nM	7.57			UO_0000065	14.63	0.28	1.22	7.11	False	CHEMBL895710	Inhibition of GST-tagged human recombinant VEGFR2 expressed in baculovirus	B	BAO_0000019	assay format	Homo sapiens	None	None	None	None	CHEMBL279	Vascular endothelial growth factor receptor 2	Homo sapiens	SINGLE PROTEIN	CHEMBL1148750	1	Scientific Literature	J. Med. Chem.	2007	None
CHEMBL150825		0	377.80	0	4.20	table5, 3	COCCOc1cc2nncc(Nc3ccc(Cl)cc3F)c2cc1OC	IC50	'='	10.0	nM	8.00			UO_0000065	21.18	0.42	3.80	12.21	False	CHEMBL887535	Inhibition of KDR	B	BAO_0000357	single protein format	Homo sapiens	None	None	None	None	CHEMBL279	Vascular endothelial growth factor receptor 2	Homo sapiens	SINGLE PROTEIN	CHEMBL1144621	1	Scientific Literature	Bioorg. Med. Chem. Lett.	2007	None
CHEMBL538346		0	384.82	0	2.98	10e	Cl.Oc1cccc(-c2nc(N3CCOCC3)c3oc4ncccc4c3n2)c1	IC50	'>'	100000.0	nM				UO_0000065					False	CHEMBL887591	Inhibition of KDR	B	BAO_0000357	single protein format	Homo sapiens	None	None	None	None	CHEMBL279	Vascular endothelial growth factor receptor 2	Homo sapiens	SINGLE PROTEIN	CHEMBL1144634	1	Scientific Literature	Bioorg. Med. Chem. Lett.	2007	None
CHEMBL179165		0	449.89	1	6.34	6o	COc1cc2nccc(Oc3ccc(NC(=O)Nc4ccc(Cl)cc4)cc3)c2cc1OC	IC50	'='	0.2	nM	9.70			UO_0000065	21.56	0.41	3.36	11.87	False	CHEMBL876146	Inhibition of vascular endothelial growth factor receptor 2	B	BAO_0000357	single protein format	None	None	None	None	None	CHEMBL279	Vascular endothelial growth factor receptor 2	Homo sapiens	SINGLE PROTEIN	CHEMBL1142694	1	Scientific Literature	J. Med. Chem.	2005	None
CHEMBL179450		0	459.48	1	5.06	13	COc1cc2nccc(Oc3ccc(NC(NC#N)Nc4ccc(F)cc4)cc3)c2cc1OC	IC50	'='	55.0	nM	7.26			UO_0000065	15.80	0.29	2.20	7.23	False	CHEMBL876146	Inhibition of vascular endothelial growth factor receptor 2	B	BAO_0000357	single protein format	None	None	None	None	None	CHEMBL279	Vascular endothelial growth factor receptor 2	Homo sapiens	SINGLE PROTEIN	CHEMBL1142694	1	Scientific Literature	J. Med. Chem.	2005	None
CHEMBL427139		0	383.45	0	4.73	4n	O=C(Nc1ccc(-c2cccc3c2CNC3=O)cc1)Nc1ccc2c(c1)CCC2	IC50	'='	39.0	nM	7.41			UO_0000065	19.32	0.35	2.68	10.55	False	CHEMBL829417	Inhibition of Vascular endothelial growth factor receptor 2 (KDR)	B	BAO_0000357	single protein format	Homo sapiens	None	None	None	None	CHEMBL279	Vascular endothelial growth factor receptor 2	Homo sapiens	SINGLE PROTEIN	CHEMBL1137187	1	Scientific Literature	Bioorg. Med. Chem. Lett.	2004	None
CHEMBL244106		0	561.49	2	5.76	51	COCCOCC(=O)Nc1nc2ccc(Oc3ccc(NC(=O)Nc4cc(C(F)(F)F)ccc4F)cc3)cc2[nH]1	IC50	'='	5.4	nM	8.27			UO_0000065	14.72	0.28	2.51	6.53	False	CHEMBL895710	Inhibition of GST-tagged human recombinant VEGFR2 expressed in baculovirus	B	BAO_0000019	assay format	Homo sapiens	None	None	None	None	CHEMBL279	Vascular endothelial growth factor receptor 2	Homo sapiens	SINGLE PROTEIN	CHEMBL1148750	1	Scientific Literature	J. Med. Chem.	2007	None
CHEMBL244079		0	485.42	1	6.20	16	COC(=O)Nc1nc2ccc(Oc3ccc(NC(=O)Nc4cccc(C(F)(F)F)c4)cc3)cc2[nH]1	IC50	'='	5.0	nM	8.30			UO_0000065	17.10	0.32	2.10	7.07	False	CHEMBL895710	Inhibition of GST-tagged human recombinant VEGFR2 expressed in baculovirus	B	BAO_0000019	assay format	Homo sapiens	None	None	None	None	CHEMBL279	Vascular endothelial growth factor receptor 2	Homo sapiens	SINGLE PROTEIN	CHEMBL1148750	1	Scientific Literature	J. Med. Chem.	2007	None
CHEMBL75034		0	376.85	1	5.02	table5, 12	COc1cc(Nc2nnc(Cc3ccncc3)c3ccccc23)ccc1Cl	IC50	'='	140.0	nM	6.85			UO_0000065	18.19	0.35	1.83	11.44	False	CHEMBL887535	Inhibition of KDR	B	BAO_0000357	single protein format	Homo sapiens	None	None	None	None	CHEMBL279	Vascular endothelial growth factor receptor 2	Homo sapiens	SINGLE PROTEIN	CHEMBL1144621	1	Scientific Literature	Bioorg. Med. Chem. Lett.	2007	None
CHEMBL382517		0	409.90	1	5.55	Table 3, 13	Cc1sc2ncnc(N)c2c1-c1ccc(NC(=O)Nc2cccc(Cl)c2)cc1	IC50	'='	35.0	nM	7.46			UO_0000065	18.19	0.36	1.91	8.02	False	CHEMBL887535	Inhibition of KDR	B	BAO_0000357	single protein format	Homo sapiens	None	None	None	None	CHEMBL279	Vascular endothelial growth factor receptor 2	Homo sapiens	SINGLE PROTEIN	CHEMBL1144621	1	Scientific Literature	Bioorg. Med. Chem. Lett.	2007	None
CHEMBL565785		0	561.64	1	4.97	6	CN(C)[C@@H]1CCN(C(=O)c2cc3nccc(Oc4ccc(NC(=O)CC(=O)Nc5ccccc5)cc4F)c3s2)C1	IC50	'='	89.0	nM	7.05			UO_0000065	12.55	0.24	2.08	6.79	False	CHEMBL1050654	Inhibition of GST-fused recombinant VEGFR2 expressed in baculovirus infected Sf9 cells after 10 mins by DELFIA assay	B	BAO_0000219	cell-based format	None	None	None	Sf9	None	CHEMBL279	Vascular endothelial growth factor receptor 2	Homo sapiens	SINGLE PROTEIN	CHEMBL1156747	1	Scientific Literature	Bioorg. Med. Chem. Lett.	2009	CHEMBL3308860
CHEMBL567475		0	533.56	2	6.22	15	CCn1cnc(-c2cc3nccc(Oc4ccc(NC(=O)CC(=O)Nc5ccc(F)cc5)cc4F)c3s2)c1	IC50	'='	5.0	nM	8.30			UO_0000065	15.56	0.30	2.08	8.46	False	CHEMBL1050654	Inhibition of GST-fused recombinant VEGFR2 expressed in baculovirus infected Sf9 cells after 10 mins by DELFIA assay	B	BAO_0000219	cell-based format	None	None	None	Sf9	None	CHEMBL279	Vascular endothelial growth factor receptor 2	Homo sapiens	SINGLE PROTEIN	CHEMBL1156747	1	Scientific Literature	Bioorg. Med. Chem. Lett.	2009	CHEMBL3308860
CHEMBL566836		0	559.60	2	6.61	23	CCn1cnc(-c2cc3nccc(Oc4ccc(NC(=O)C5(C(=O)Nc6ccccc6F)CC5)cc4F)c3s2)c1	IC50	'='	15.0	nM	7.82			UO_0000065	13.98	0.27	1.21	7.97	False	CHEMBL1050654	Inhibition of GST-fused recombinant VEGFR2 expressed in baculovirus infected Sf9 cells after 10 mins by DELFIA assay	B	BAO_0000219	cell-based format	None	None	None	Sf9	None	CHEMBL279	Vascular endothelial growth factor receptor 2	Homo sapiens	SINGLE PROTEIN	CHEMBL1156747	1	Scientific Literature	Bioorg. Med. Chem. Lett.	2009	CHEMBL3308860
CHEMBL3298678		0	449.91	0	2.66	38	O=C(N[C@H](CO)c1ccc(Cl)c(F)c1)N1CCc2cnc(NC3CCOCC3)nc2C1	Inhibition	'='	14.6	%				UO_0000187					False	CHEMBL3366848	Inhibition of KDR (unknown origin) at 100 nM	B	BAO_0000357	single protein format	Homo sapiens	None	None	None	None	CHEMBL279	Vascular endothelial growth factor receptor 2	Homo sapiens	SINGLE PROTEIN	CHEMBL3297705	1	Scientific Literature	Bioorg. Med. Chem. Lett.	2014	None
CHEMBL474293		0	378.38	0	4.42	7	O=C(Nc1ccc(C(F)(F)F)cc1)c1nscc1NCc1cccnc1	IC50	'>'	10000.0	nM				UO_0000065					False	CHEMBL1034026	Inhibition of VEGFR2 expressed in HEK293 cells assessed as inhibition of receptor phosphorylation by ELISA	B	BAO_0000219	cell-based format	None	None	None	HEK293	None	CHEMBL279	Vascular endothelial growth factor receptor 2	Homo sapiens	SINGLE PROTEIN	CHEMBL1136839	1	Scientific Literature	Bioorg. Med. Chem. Lett.	2009	CHEMBL3307715
CHEMBL1086670		0	291.68	0	4.11	10,BSc3914	O=C1Nc2ccc(Cl)cc2/C1=C\c1cc(F)cc(F)c1	Inhibition						Not Active						False	CHEMBL1108302	Inhibition of KDR	B	BAO_0000357	single protein format	None	None	None	None	None	CHEMBL279	Vascular endothelial growth factor receptor 2	Homo sapiens	SINGLE PROTEIN	CHEMBL1157898	1	Scientific Literature	Bioorg. Med. Chem. Lett.	2010	None
CHEMBL68773		0	388.43	0	4.75	28	CC(C)n1cc(-c2ccc(Oc3ccc(C(=O)O)cc3)cc2)c2c(N)ncnc21	IC50	'='	6890.0	nM	5.16			UO_0000065	13.29	0.24	0.41	5.00	False	CHEMBL817790	Inhibitory activity against vascular endothelial growth factor receptor 2 (VEGFR2) at a concentration of 5 uM ATP.	B	BAO_0000357	single protein format	None	None	None	None	None	CHEMBL279	Vascular endothelial growth factor receptor 2	Homo sapiens	SINGLE PROTEIN	CHEMBL1132740	1	Scientific Literature	Bioorg. Med. Chem. Lett.	2000	None
CHEMBL371239		0	326.43	0	2.68	9f	CN1CCN(C(=O)c2cc3c(-c4ccccc4)[nH]nc3s2)CC1	IC50	'='	4000.0	nM	5.40			UO_0000065	16.54	0.32	2.72	10.33	False	CHEMBL864551	Inhibitory activity against KDR	B	BAO_0000357	single protein format	Homo sapiens	None	None	None	None	CHEMBL279	Vascular endothelial growth factor receptor 2	Homo sapiens	SINGLE PROTEIN	CHEMBL1148538	1	Scientific Literature	Bioorg. Med. Chem. Lett.	2006	None
CHEMBL1172887		0	436.47	1	5.94	41	O=C(Nc1ccc(Oc2ccccc2)cc1)Nc1ccc2c(c1)NC(=O)/C2=C\c1ccc[nH]1	IC50	'='	31.5	nM	7.50			UO_0000065	17.19	0.31	1.56	7.88	False	CHEMBL1176708	Inhibition of KDR	B	BAO_0000357	single protein format	None	None	None	None	None	CHEMBL279	Vascular endothelial growth factor receptor 2	Homo sapiens	SINGLE PROTEIN	CHEMBL1177651	1	Scientific Literature	Bioorg. Med. Chem.	2010	None
CHEMBL1172837		0	420.47	1	5.82	42	O=C(Nc1ccc(-c2ccccc2)cc1)Nc1ccc2c(c1)NC(=O)/C2=C\c1ccc[nH]1	IC50	'='	20.4	nM	7.69			UO_0000065	18.29	0.33	1.87	8.94	False	CHEMBL1176708	Inhibition of KDR	B	BAO_0000357	single protein format	None	None	None	None	None	CHEMBL279	Vascular endothelial growth factor receptor 2	Homo sapiens	SINGLE PROTEIN	CHEMBL1177651	1	Scientific Literature	Bioorg. Med. Chem.	2010	None
CHEMBL1173243		0	436.86	0	4.81	52	Cc1cc(C(=O)O)[nH]c1/C=C1\C(=O)Nc2cc(NC(=O)Nc3ccc(Cl)cc3)ccc21	IC50	'>'	1000.0	nM				UO_0000065					False	CHEMBL1176708	Inhibition of KDR	B	BAO_0000357	single protein format	None	None	None	None	None	CHEMBL279	Vascular endothelial growth factor receptor 2	Homo sapiens	SINGLE PROTEIN	CHEMBL1177651	1	Scientific Literature	Bioorg. Med. Chem.	2010	None
CHEMBL1173410		0	478.55	1	6.44	34	COc1ccc(NC(=O)Nc2ccc3c(c2)NC(=O)/C3=C\c2[nH]c(C)c(-c3ccccc3)c2C)cc1	Inhibition	'='	7.4	%				UO_0000187					False	CHEMBL1176712	Inhibition of KDR at 0.1 uM	B	BAO_0000357	single protein format	None	None	None	None	None	CHEMBL279	Vascular endothelial growth factor receptor 2	Homo sapiens	SINGLE PROTEIN	CHEMBL1177651	1	Scientific Literature	Bioorg. Med. Chem.	2010	None
CHEMBL272822		0	475.48	1	5.61	68	COc1cc2nccc(Oc3ccc4c(c3)OCCN4C(=O)Nc3ccc(F)cc3)c2cc1OC	IC50	'='	3.02	nM	8.52			UO_0000065	17.92	0.33	2.91	10.37	False	CHEMBL1244602	Inhibition of human VEGFR2 after 60 mins	B	BAO_0000357	single protein format	Homo sapiens	None	None	None	None	CHEMBL279	Vascular endothelial growth factor receptor 2	Homo sapiens	SINGLE PROTEIN	CHEMBL1240342	1	Scientific Literature	J. Mol. Graph. Model.	2009	None
CHEMBL519147		0	363.85	0	4.72	18	Nc1nc(Nc2ccc(Cl)cc2)c2cc(CCc3ccccc3)[nH]c2n1	IC50	'>'	200000.0	nM		Outside typical range		UO_0000065					False	CHEMBL957463	Inhibition of VEGFR2 expressed in human tumor cells	B	BAO_0000219	cell-based format	None	None	None	None	None	CHEMBL279	Vascular endothelial growth factor receptor 2	Homo sapiens	SINGLE PROTEIN	CHEMBL1150356	1	Scientific Literature	Bioorg. Med. Chem.	2008	None
CHEMBL496713		0	400.44	0	3.52	22	CCOC(=O)c1ccc(-n2ccc(C)c(-c3ccc4nc(N)ncc4c3)c2=O)cc1	IC50	'>'	5000.0	nM				UO_0000065					False	CHEMBL955808	Inhibition of KDR by TR-FRET assay	B	BAO_0000357	single protein format	None	None	None	None	None	CHEMBL279	Vascular endothelial growth factor receptor 2	Homo sapiens	SINGLE PROTEIN	CHEMBL1150317	1	Scientific Literature	J. Med. Chem.	2008	None
CHEMBL253429		0	439.43	0	4.24	8b	Nc1ccc(NC(=O)Nc2cccc3c2C(=O)c2c-3n[nH]c2-c2ccc3c(c2)OCO3)cc1	Inhibition	'='	88.0	%				UO_0000187					False	CHEMBL928531	Inhibition of KDR at 1 uM	B	BAO_0000357	single protein format	None	None	None	None	None	CHEMBL279	Vascular endothelial growth factor receptor 2	Homo sapiens	SINGLE PROTEIN	CHEMBL1140772	1	Scientific Literature	Bioorg. Med. Chem. Lett.	2008	None
CHEMBL250684		0	406.80	1	5.01	13	O=C(Nc1ccc(Cl)c(C(F)(F)F)c1)c1cccnc1NCc1ccncc1	Ki	'='	4.0	nM	8.40			UO_0000065	20.64	0.41	3.39	12.55	False	CHEMBL925259	Inhibition of phosphorylated-Kdr after 30 mins	B	BAO_0000357	single protein format	None	None	None	None	None	CHEMBL279	Vascular endothelial growth factor receptor 2	Homo sapiens	SINGLE PROTEIN	CHEMBL1140496	1	Scientific Literature	Bioorg. Med. Chem. Lett.	2007	None
CHEMBL234012		0	426.40	0	4.82	47	O=C(Nc1ccc(OC(F)(F)F)cc1)c1nc2ccccc2n1CCc1ccncc1	IC50	'>'	10000.0	nM				UO_0000065					False	CHEMBL897502	Inhibition of VEGFR2 assessed as inhibition of phosphorylation in presence of 2 uM ATP by HTRF assay	F	BAO_0000019	assay format	None	None	None	None	None	CHEMBL279	Vascular endothelial growth factor receptor 2	Homo sapiens	SINGLE PROTEIN	CHEMBL1148870	1	Scientific Literature	Bioorg. Med. Chem. Lett.	2007	None
CHEMBL397323		0	326.79	0	3.43	11	O=C(Nc1ccc(Cl)cc1)c1ccnn1CCc1ccncc1	IC50	'='	90.0	nM	7.05			UO_0000065					False	CHEMBL897503	Inhibition of VEGFR2 assessed as inhibition of phosphorylation in human 293 cells by cell-based ELISA	F	BAO_0000219	cell-based format	None	None	None	HEK293	None	CHEMBL279	Vascular endothelial growth factor receptor 2	Homo sapiens	SINGLE PROTEIN	CHEMBL1148870	1	Scientific Literature	Bioorg. Med. Chem. Lett.	2007	CHEMBL3307715
CHEMBL234010		0	340.81	0	3.73	35	Cc1cc(C(=O)Nc2ccc(Cl)cc2)n(CCc2ccncc2)n1	IC50	'='	2540.0	nM	5.59			UO_0000065					False	CHEMBL897503	Inhibition of VEGFR2 assessed as inhibition of phosphorylation in human 293 cells by cell-based ELISA	F	BAO_0000219	cell-based format	None	None	None	HEK293	None	CHEMBL279	Vascular endothelial growth factor receptor 2	Homo sapiens	SINGLE PROTEIN	CHEMBL1148870	1	Scientific Literature	Bioorg. Med. Chem. Lett.	2007	CHEMBL3307715
CHEMBL215730		0	598.70	2	5.95	33	COc1ccc(N(C(=O)Oc2c(C)cccc2C)c2ccnc(Nc3ccc(N4CCN(C)CC4)c(OC)c3)n2)c(OC)c1	IC50	'='	140.0	nM	6.85			UO_0000065	11.45	0.21	0.90	6.75	False	CHEMBL870980	Inhibition of KDR	B	BAO_0000357	single protein format	Homo sapiens	None	None	None	None	CHEMBL279	Vascular endothelial growth factor receptor 2	Homo sapiens	SINGLE PROTEIN	CHEMBL1145338	1	Scientific Literature	J. Med. Chem.	2006	None
CHEMBL402279		0	524.53	1	3.56	35	CC(C)c1c(-c2nnc(O[C@H]3CCNC3)o2)cn2ncnc(Nc3cc(C(=O)NC4CC4)c(F)cc3F)c12	IC50	'='	36.0	nM	7.44			UO_0000065	14.19	0.27	3.88	5.66	False	CHEMBL949197	Inhibition of VEGFR2	B	BAO_0000357	single protein format	None	None	None	None	None	CHEMBL279	Vascular endothelial growth factor receptor 2	Homo sapiens	SINGLE PROTEIN	CHEMBL1143868	1	Scientific Literature	Bioorg. Med. Chem. Lett.	2008	None
CHEMBL271087		0	525.56	1	3.97	26	CC(C)c1c(-c2nnc(NCC(C)(C)N)o2)cn2ncnc(Nc3cc(C(=O)NC4CC4)c(F)cc3F)c12	IC50	'='	220.0	nM	6.66			UO_0000065	12.67	0.24	2.69	4.49	False	CHEMBL949197	Inhibition of VEGFR2	B	BAO_0000357	single protein format	None	None	None	None	None	CHEMBL279	Vascular endothelial growth factor receptor 2	Homo sapiens	SINGLE PROTEIN	CHEMBL1143868	1	Scientific Literature	Bioorg. Med. Chem. Lett.	2008	None
CHEMBL407944		0	496.52	0	4.64	23	CCCNc1nnc(-c2cn3ncnc(Nc4cc(C(=O)NC5CC5)c(F)cc4F)c3c2C(C)C)o1	IC50	'='	17.0	nM	7.77			UO_0000065	15.65	0.29	3.13	6.35	False	CHEMBL949197	Inhibition of VEGFR2	B	BAO_0000357	single protein format	None	None	None	None	None	CHEMBL279	Vascular endothelial growth factor receptor 2	Homo sapiens	SINGLE PROTEIN	CHEMBL1143868	1	Scientific Literature	Bioorg. Med. Chem. Lett.	2008	None
CHEMBL353281		0	301.35	0	4.07	10d	COc1ccc(-c2cnc3cc(-c4ccccc4)ccn23)cn1	IC50	'='	2840.0	nM	5.55			UO_0000065	18.41	0.33	1.48	14.07	False	CHEMBL817616	Inhibition of phosphorylation of poly-Glu/Tyr (4:1) peptide substrate by VEGF-receptor 2 (KDR) kinase	B	BAO_0000357	single protein format	Homo sapiens	None	None	None	None	CHEMBL279	Vascular endothelial growth factor receptor 2	Homo sapiens	SINGLE PROTEIN	CHEMBL1146681	1	Scientific Literature	Bioorg. Med. Chem. Lett.	2004	None
CHEMBL92461		0	307.38	0	4.13	3	COc1ccc(-c2cnc3c(-c4ccsc4)cnn3c2)cc1	IC50	'='	19.0	nM	7.72			UO_0000065	25.12	0.48	3.59	19.59	True	CHEMBL818936	Inhibition of Vascular endothelial growth factor receptor 2	B	BAO_0000357	single protein format	Homo sapiens	None	None	None	None	CHEMBL279	Vascular endothelial growth factor receptor 2	Homo sapiens	SINGLE PROTEIN	CHEMBL1135002	1	Scientific Literature	Bioorg. Med. Chem. Lett.	2002	None
CHEMBL393001		0	328.76	0	2.22	49	O=C(Nc1ccc(Cl)cc1)c1nnnn1CCc1ccncc1	IC50	'='	2030.0	nM	5.69			UO_0000065					False	CHEMBL897503	Inhibition of VEGFR2 assessed as inhibition of phosphorylation in human 293 cells by cell-based ELISA	F	BAO_0000219	cell-based format	None	None	None	HEK293	None	CHEMBL279	Vascular endothelial growth factor receptor 2	Homo sapiens	SINGLE PROTEIN	CHEMBL1148870	1	Scientific Literature	Bioorg. Med. Chem. Lett.	2007	CHEMBL3307715
CHEMBL232800		0	326.79	0	3.43	9	O=C(Nc1ccc(Cl)cc1)c1ccnn1CCc1ccccn1	IC50	'>'	10000.0	nM				UO_0000065					False	CHEMBL897503	Inhibition of VEGFR2 assessed as inhibition of phosphorylation in human 293 cells by cell-based ELISA	F	BAO_0000219	cell-based format	None	None	None	HEK293	None	CHEMBL279	Vascular endothelial growth factor receptor 2	Homo sapiens	SINGLE PROTEIN	CHEMBL1148870	1	Scientific Literature	Bioorg. Med. Chem. Lett.	2007	CHEMBL3307715
CHEMBL237679		0	366.81	0	4.17	16	O=C(Nc1ccc(Cl)cc1)c1ccnn1CCc1noc2ccccc12	IC50	'>'	10000.0	nM				UO_0000065					False	CHEMBL897502	Inhibition of VEGFR2 assessed as inhibition of phosphorylation in presence of 2 uM ATP by HTRF assay	F	BAO_0000019	assay format	None	None	None	None	None	CHEMBL279	Vascular endothelial growth factor receptor 2	Homo sapiens	SINGLE PROTEIN	CHEMBL1148870	1	Scientific Literature	Bioorg. Med. Chem. Lett.	2007	None
CHEMBL234203		0	360.34	0	3.79	42	O=C(Nc1ccc(C(F)(F)F)cc1)c1nccn1CCc1ccncc1	IC50	'='	470.0	nM	6.33			UO_0000065					False	CHEMBL897502	Inhibition of VEGFR2 assessed as inhibition of phosphorylation in presence of 2 uM ATP by HTRF assay	F	BAO_0000019	assay format	None	None	None	None	None	CHEMBL279	Vascular endothelial growth factor receptor 2	Homo sapiens	SINGLE PROTEIN	CHEMBL1148870	1	Scientific Literature	Bioorg. Med. Chem. Lett.	2007	None
CHEMBL233823		0	394.78	0	4.45	32	O=C(Nc1ccc(C(F)(F)F)c(Cl)c1)c1ccnn1CCc1ccncc1	Ki	'='	170.0	nM	6.77			UO_0000065					False	CHEMBL897502	Inhibition of VEGFR2 assessed as inhibition of phosphorylation in presence of 2 uM ATP by HTRF assay	F	BAO_0000019	assay format	None	None	None	None	None	CHEMBL279	Vascular endothelial growth factor receptor 2	Homo sapiens	SINGLE PROTEIN	CHEMBL1148870	1	Scientific Literature	Bioorg. Med. Chem. Lett.	2007	None
CHEMBL364000		0	382.90	0	4.30	40	CN(C)CCCNc1cncc(-c2cncc(Nc3cccc(Cl)c3)n2)c1	IC50	'='	134.9	nM	6.87			UO_0000065	17.94	0.35	2.57	10.41	False	CHEMBL831656	Inhibitory concentration (experimental) against vascular endothelial growth factor receptor 2	B	BAO_0000357	single protein format	None	None	None	None	None	CHEMBL279	Vascular endothelial growth factor receptor 2	Homo sapiens	SINGLE PROTEIN	CHEMBL1140334	1	Scientific Literature	J. Med. Chem.	2005	None
CHEMBL190960		0	369.81	0	3.52	45	COCC(=O)Nc1cncc(-c2cncc(Nc3cccc(Cl)c3)n2)c1	IC50	'='	303.0	nM	6.52			UO_0000065	17.63	0.34	3.00	7.32	False	CHEMBL829518	Inhibition of vascular endothelial growth factor receptor 2	B	BAO_0000357	single protein format	None	None	None	None	None	CHEMBL279	Vascular endothelial growth factor receptor 2	Homo sapiens	SINGLE PROTEIN	CHEMBL1140334	1	Scientific Literature	J. Med. Chem.	2005	None
CHEMBL3958708		0	501.64	1	3.82	456	COc1cc(OC)cc(N(CCN2CCC(N(C)C)C2)c2ccc3ncc(-c4cnn(C)c4)nc3c2)c1	IC50	'>'	10000.0	nM				UO_0000065					False	CHEMBL3880347	Inhibition of VEGFR2 (unknown origin) transfected in mouse BA/F3 cells assessed as decrease in cell proliferation in presence of mouse IL3 after 24 hrs by Alamar blue assay	B	BAO_0000219	cell-based format	Homo sapiens	None	None	BaF3	None	CHEMBL279	Vascular endothelial growth factor receptor 2	Homo sapiens	SINGLE PROTEIN	CHEMBL3879910	38	Patent Bioactivity Data		2014	CHEMBL3307634
CHEMBL3944438		0	420.45	0	2.66	500	CNC(=O)c1cc(F)cc(N(CCO)c2ccc3ncc(-c4cnn(C)c4)nc3c2)c1	IC50	'>'	10000.0	nM				UO_0000065					False	CHEMBL3880347	Inhibition of VEGFR2 (unknown origin) transfected in mouse BA/F3 cells assessed as decrease in cell proliferation in presence of mouse IL3 after 24 hrs by Alamar blue assay	B	BAO_0000219	cell-based format	Homo sapiens	None	None	BaF3	None	CHEMBL279	Vascular endothelial growth factor receptor 2	Homo sapiens	SINGLE PROTEIN	CHEMBL3879910	38	Patent Bioactivity Data		2014	CHEMBL3307634
CHEMBL3919479		0	521.07	0	4.84	578	COc1cc(OC)cc(N(CCCN2CC=CCC2)c2ccc3ncc(-c4cnn(C)c4)nc3c2)c1.Cl	IC50	'>'	10000.0	nM				UO_0000065					False	CHEMBL3880347	Inhibition of VEGFR2 (unknown origin) transfected in mouse BA/F3 cells assessed as decrease in cell proliferation in presence of mouse IL3 after 24 hrs by Alamar blue assay	B	BAO_0000219	cell-based format	Homo sapiens	None	None	BaF3	None	CHEMBL279	Vascular endothelial growth factor receptor 2	Homo sapiens	SINGLE PROTEIN	CHEMBL3879910	38	Patent Bioactivity Data		2014	CHEMBL3307634
CHEMBL3922607		0	418.50	0	3.53	611	COc1cc(OC)cc(N(c2ccc3ncc(-c4cnn(C)c4)nc3c2)[C@@H](C)CN)c1	IC50	'>'	10000.0	nM				UO_0000065					False	CHEMBL3880347	Inhibition of VEGFR2 (unknown origin) transfected in mouse BA/F3 cells assessed as decrease in cell proliferation in presence of mouse IL3 after 24 hrs by Alamar blue assay	B	BAO_0000219	cell-based format	Homo sapiens	None	None	BaF3	None	CHEMBL279	Vascular endothelial growth factor receptor 2	Homo sapiens	SINGLE PROTEIN	CHEMBL3879910	38	Patent Bioactivity Data		2014	CHEMBL3307634
CHEMBL236420		0	334.42	0	3.90	24	CC(C)c1ccc(NC(=O)c2ccnn2CCc2ccncc2)cc1	IC50	'='	74.0	nM	7.13			UO_0000065					False	CHEMBL897502	Inhibition of VEGFR2 assessed as inhibition of phosphorylation in presence of 2 uM ATP by HTRF assay	F	BAO_0000019	assay format	None	None	None	None	None	CHEMBL279	Vascular endothelial growth factor receptor 2	Homo sapiens	SINGLE PROTEIN	CHEMBL1148870	1	Scientific Literature	Bioorg. Med. Chem. Lett.	2007	None
CHEMBL356245		0	340.38	0	3.15	16e	COc1ccc2c(c1)NC(=O)/C2=C\c1[nH]c(C)c(CCC(=O)O)c1C	IC50	'='	8290.0	nM	5.08			UO_0000065	14.93	0.28	1.93	5.56	False	CHEMBL816967	Inhibitory activity against Vascular endothelial growth factor receptor 2	B	BAO_0000357	single protein format	None	None	None	None	None	CHEMBL279	Vascular endothelial growth factor receptor 2	Homo sapiens	SINGLE PROTEIN	CHEMBL1132535	1	Scientific Literature	J. Med. Chem.	1999	None
CHEMBL236419		0	392.79	0	3.94	22	O=C(Nc1cccc(OC(F)(F)Cl)c1)c1ccnn1CCc1ccncc1	Ki	'='	70.0	nM	7.16			UO_0000065					False	CHEMBL897502	Inhibition of VEGFR2 assessed as inhibition of phosphorylation in presence of 2 uM ATP by HTRF assay	F	BAO_0000019	assay format	None	None	None	None	None	CHEMBL279	Vascular endothelial growth factor receptor 2	Homo sapiens	SINGLE PROTEIN	CHEMBL1148870	1	Scientific Literature	Bioorg. Med. Chem. Lett.	2007	None
CHEMBL3922285		0	448.53	0	2.99	380	COc1cc(OC)cc(N(CCCN)c2ccc3ncc(-c4cnn(CCO)c4)nc3c2)c1	IC50	'='	22.91	nM	7.64			UO_0000065	17.03	0.32	4.65	6.85	False	CHEMBL3880351	Inhibition of recombinant human N-terminal His6-tagged VEGFR2 (790 end residues) expressed in baculovirus infected insect Sf21 cells using Btn-Flt3 as substrate after 1 hr by time resolved fluorescence assay	B	BAO_0000219	cell-based format	Homo sapiens	None	None	Sf21	None	CHEMBL279	Vascular endothelial growth factor receptor 2	Homo sapiens	SINGLE PROTEIN	CHEMBL3879910	38	Patent Bioactivity Data		2014	CHEMBL4106362
CHEMBL3901827		0	490.57	1	5.53	41(r)	CCCn1nc(C)cc1C(=O)Nc1cccc(C(=O)c2ccc3c(/C=C/c4ccccn4)n[nH]c3c2)c1	Ki	'='	100.0	nM	7.00			UO_0000065	14.27	0.26	1.47	6.63	False	CHEMBL3881022	Inhibition of unphosphorylated human 50 residues truncated cytoplasmic domain of VEGFR2 E990V mutant expressed in baculovirus/insect expression system assessed as reduction in NADH oxidation using poly(E4Y1) as substrate by pyruvate kinase/lactate dehydrogenase coupled assay	B	BAO_0000019	assay format	Homo sapiens	None	None	None	None	CHEMBL279	Vascular endothelial growth factor receptor 2	Homo sapiens	SINGLE PROTEIN	CHEMBL3880421	38	Patent Bioactivity Data		2003	None
CHEMBL3947664		0	474.57	0	4.10	834	COc1cc(OC)cc(N(CCC(=O)NC(C)C)c2ccc3ncc(-c4cnn(C)c4)nc3c2)c1	IC50	'>'	10000.0	nM				UO_0000065					False	CHEMBL3880347	Inhibition of VEGFR2 (unknown origin) transfected in mouse BA/F3 cells assessed as decrease in cell proliferation in presence of mouse IL3 after 24 hrs by Alamar blue assay	B	BAO_0000219	cell-based format	Homo sapiens	None	None	BaF3	None	CHEMBL279	Vascular endothelial growth factor receptor 2	Homo sapiens	SINGLE PROTEIN	CHEMBL3879910	38	Patent Bioactivity Data		2014	CHEMBL3307634
CHEMBL3954671		0	488.59	0	3.64	470	COc1cc(OC)cc(N(CCN2CCC[C@@H]2CO)c2ccc3ncc(-c4cnn(C)c4)nc3c2)c1	IC50	'='	81.28	nM	7.09			UO_0000065	14.51	0.27	3.45	7.99	False	CHEMBL3880351	Inhibition of recombinant human N-terminal His6-tagged VEGFR2 (790 end residues) expressed in baculovirus infected insect Sf21 cells using Btn-Flt3 as substrate after 1 hr by time resolved fluorescence assay	B	BAO_0000219	cell-based format	Homo sapiens	None	None	Sf21	None	CHEMBL279	Vascular endothelial growth factor receptor 2	Homo sapiens	SINGLE PROTEIN	CHEMBL3879910	38	Patent Bioactivity Data		2014	CHEMBL4106362
CHEMBL3948744		0	548.09	1	4.95	103	COc1cc(OC)cc(N(CCCN2CCC[C@@H]2CC#N)c2ccc3ncc(-c4cnn(C)c4)nc3c2)c1.Cl	IC50	'='	1122.02	nM	5.95			UO_0000065	11.63	0.21	1.00	6.44	False	CHEMBL3880346	Inhibition of VEGFR2 (unknown origin) transfected in mouse BA/F3 cells assessed as decrease in cell proliferation in absence of mouse IL3 after 24 hrs by Alamar blue assay	B	BAO_0000219	cell-based format	Homo sapiens	None	None	BaF3	None	CHEMBL279	Vascular endothelial growth factor receptor 2	Homo sapiens	SINGLE PROTEIN	CHEMBL3879910	38	Patent Bioactivity Data		2014	CHEMBL3307634
CHEMBL3966316		0	488.49	0	4.86	582	COc1cc(F)cc(N(CCCNCC(F)(F)F)c2ccc3ncc(-c4cnn(C)c4)nc3c2)c1	IC50	'>'	10000.0	nM				UO_0000065					False	CHEMBL3880346	Inhibition of VEGFR2 (unknown origin) transfected in mouse BA/F3 cells assessed as decrease in cell proliferation in absence of mouse IL3 after 24 hrs by Alamar blue assay	B	BAO_0000219	cell-based format	Homo sapiens	None	None	BaF3	None	CHEMBL279	Vascular endothelial growth factor receptor 2	Homo sapiens	SINGLE PROTEIN	CHEMBL3879910	38	Patent Bioactivity Data		2014	CHEMBL3307634
CHEMBL3898120		0	458.57	0	4.41	207	COc1cc(OC)cc(N(CC2CC2)c2ccc3ncc(-c4cnn(CCCN)c4)nc3c2)c1	IC50	'>'	10000.0	nM				UO_0000065					False	CHEMBL3880346	Inhibition of VEGFR2 (unknown origin) transfected in mouse BA/F3 cells assessed as decrease in cell proliferation in absence of mouse IL3 after 24 hrs by Alamar blue assay	B	BAO_0000219	cell-based format	Homo sapiens	None	None	BaF3	None	CHEMBL279	Vascular endothelial growth factor receptor 2	Homo sapiens	SINGLE PROTEIN	CHEMBL3879910	38	Patent Bioactivity Data		2014	CHEMBL3307634
CHEMBL3908326		0	528.66	1	4.83	240	COc1cc(OC)cc(N(CC2CC2)c2ccc3ncc(-c4cnn(CC5(OC)CCNCC5)c4)nc3c2)c1	IC50	'='	7244.36	nM	5.14			UO_0000065	9.72	0.18	0.31	5.94	False	CHEMBL3880346	Inhibition of VEGFR2 (unknown origin) transfected in mouse BA/F3 cells assessed as decrease in cell proliferation in absence of mouse IL3 after 24 hrs by Alamar blue assay	B	BAO_0000219	cell-based format	Homo sapiens	None	None	BaF3	None	CHEMBL279	Vascular endothelial growth factor receptor 2	Homo sapiens	SINGLE PROTEIN	CHEMBL3879910	38	Patent Bioactivity Data		2014	CHEMBL3307634
CHEMBL3928627		0	389.43	0	4.72	293	COc1cc(F)cc(N(CC2CC2)c2ccc3ncc(-c4cn[nH]c4)nc3c2)c1	IC50	'>'	10000.0	nM				UO_0000065					False	CHEMBL3880346	Inhibition of VEGFR2 (unknown origin) transfected in mouse BA/F3 cells assessed as decrease in cell proliferation in absence of mouse IL3 after 24 hrs by Alamar blue assay	B	BAO_0000219	cell-based format	Homo sapiens	None	None	BaF3	None	CHEMBL279	Vascular endothelial growth factor receptor 2	Homo sapiens	SINGLE PROTEIN	CHEMBL3879910	38	Patent Bioactivity Data		2014	CHEMBL3307634
CHEMBL3931381		0	458.57	0	4.28	61	CNCCn1cc(-c2cnc3ccc(N(CC4CC4)c4cc(OC)cc(OC)c4)cc3n2)cn1	IC50	'='	7079.46	nM	5.15			UO_0000065	11.23	0.21	0.87	6.66	False	CHEMBL3880346	Inhibition of VEGFR2 (unknown origin) transfected in mouse BA/F3 cells assessed as decrease in cell proliferation in absence of mouse IL3 after 24 hrs by Alamar blue assay	B	BAO_0000219	cell-based format	Homo sapiens	None	None	BaF3	None	CHEMBL279	Vascular endothelial growth factor receptor 2	Homo sapiens	SINGLE PROTEIN	CHEMBL3879910	38	Patent Bioactivity Data		2014	CHEMBL3307634
CHEMBL3902581		0	476.54	0	2.37	312	CNC(=O)c1cc(OC)cc(N(CCCO)c2ccc3ncc(-c4cnn(CCO)c4)nc3c2)c1	IC50	'>'	10000.0	nM				UO_0000065					False	CHEMBL3880346	Inhibition of VEGFR2 (unknown origin) transfected in mouse BA/F3 cells assessed as decrease in cell proliferation in absence of mouse IL3 after 24 hrs by Alamar blue assay	B	BAO_0000219	cell-based format	Homo sapiens	None	None	BaF3	None	CHEMBL279	Vascular endothelial growth factor receptor 2	Homo sapiens	SINGLE PROTEIN	CHEMBL3879910	38	Patent Bioactivity Data		2014	CHEMBL3307634
CHEMBL3912569		0	496.59	0	3.12	335	CCS(=O)(=O)NCCN(c1cc(OC)cc(OC)c1)c1ccc2ncc(-c3cnn(C)c3)nc2c1	IC50	'='	812.83	nM	6.09			UO_0000065	12.26	0.24	2.97	5.46	False	CHEMBL3880346	Inhibition of VEGFR2 (unknown origin) transfected in mouse BA/F3 cells assessed as decrease in cell proliferation in absence of mouse IL3 after 24 hrs by Alamar blue assay	B	BAO_0000219	cell-based format	Homo sapiens	None	None	BaF3	None	CHEMBL279	Vascular endothelial growth factor receptor 2	Homo sapiens	SINGLE PROTEIN	CHEMBL3879910	38	Patent Bioactivity Data		2014	CHEMBL3307634
CHEMBL3928956		0	485.98	1	6.04	358	COc1cc(OC)cc(N(Cc2ccc(Cl)cc2)c2ccc3ncc(-c4cnn(C)c4)nc3c2)c1	IC50	'>'	10000.0	nM				UO_0000065					False	CHEMBL3880346	Inhibition of VEGFR2 (unknown origin) transfected in mouse BA/F3 cells assessed as decrease in cell proliferation in absence of mouse IL3 after 24 hrs by Alamar blue assay	B	BAO_0000219	cell-based format	Homo sapiens	None	None	BaF3	None	CHEMBL279	Vascular endothelial growth factor receptor 2	Homo sapiens	SINGLE PROTEIN	CHEMBL3879910	38	Patent Bioactivity Data		2014	CHEMBL3307634
CHEMBL3982570		0	509.05	0	4.67	361	COc1ccc(OC)c(N(CCCN2CCCC2)c2ccc3ncc(-c4cnn(C)c4)nc3c2)c1.Cl	IC50	'='	6760.83	nM	5.17			UO_0000065	10.94	0.20	0.50	7.54	False	CHEMBL3880346	Inhibition of VEGFR2 (unknown origin) transfected in mouse BA/F3 cells assessed as decrease in cell proliferation in absence of mouse IL3 after 24 hrs by Alamar blue assay	B	BAO_0000219	cell-based format	Homo sapiens	None	None	BaF3	None	CHEMBL279	Vascular endothelial growth factor receptor 2	Homo sapiens	SINGLE PROTEIN	CHEMBL3879910	38	Patent Bioactivity Data		2014	CHEMBL3307634
CHEMBL3905485		0	537.11	2	5.45	366	COc1cc(OC)cc(N(CCCN2CCCCC2C)c2ccc3ncc(-c4cnn(C)c4)nc3c2)c1.Cl	IC50	'='	1122.02	nM	5.95			UO_0000065	11.88	0.22	0.50	8.68	False	CHEMBL3880346	Inhibition of VEGFR2 (unknown origin) transfected in mouse BA/F3 cells assessed as decrease in cell proliferation in absence of mouse IL3 after 24 hrs by Alamar blue assay	B	BAO_0000219	cell-based format	Homo sapiens	None	None	BaF3	None	CHEMBL279	Vascular endothelial growth factor receptor 2	Homo sapiens	SINGLE PROTEIN	CHEMBL3879910	38	Patent Bioactivity Data		2014	CHEMBL3307634
CHEMBL324335		0	406.51	0	3.84	4a	c1cc(-c2cnn3cc(-c4ccc(OCCN5CCOCC5)cc4)cnc23)cs1	IC50	'='	4.0	nM	8.40			UO_0000065	20.66	0.40	4.56	16.18	True	CHEMBL818936	Inhibition of Vascular endothelial growth factor receptor 2	B	BAO_0000357	single protein format	Homo sapiens	None	None	None	None	CHEMBL279	Vascular endothelial growth factor receptor 2	Homo sapiens	SINGLE PROTEIN	CHEMBL1135002	1	Scientific Literature	Bioorg. Med. Chem. Lett.	2002	None
CHEMBL179227		0	433.44	1	5.83	6l	COc1cc2nccc(Oc3ccc(NC(=O)Nc4ccccc4F)cc3)c2cc1OC	IC50	'='	0.5	nM	9.30			UO_0000065	21.46	0.40	3.47	11.38	False	CHEMBL876146	Inhibition of vascular endothelial growth factor receptor 2	B	BAO_0000357	single protein format	None	None	None	None	None	CHEMBL279	Vascular endothelial growth factor receptor 2	Homo sapiens	SINGLE PROTEIN	CHEMBL1142694	1	Scientific Literature	J. Med. Chem.	2005	None
CHEMBL3969824		0	487.44	0	4.83	414	COc1ccc(Cl)c(N(CCNC(C)C)c2ccc3ncc(-c4cnn(C)c4)nc3c2)c1.Cl	IC50	'>'	10000.0	nM				UO_0000065					False	CHEMBL3880347	Inhibition of VEGFR2 (unknown origin) transfected in mouse BA/F3 cells assessed as decrease in cell proliferation in presence of mouse IL3 after 24 hrs by Alamar blue assay	B	BAO_0000219	cell-based format	Homo sapiens	None	None	BaF3	None	CHEMBL279	Vascular endothelial growth factor receptor 2	Homo sapiens	SINGLE PROTEIN	CHEMBL3879910	38	Patent Bioactivity Data		2014	CHEMBL3307634
CHEMBL231468		0	496.04	1	5.01	18	CSc1nccc(Oc2ccc3[nH]c(Nc4ccc(Cl)c(CN5CCN(C)CC5)c4)nc3c2)n1	Ki	'='	128.0	nM	6.89			UO_0000065					False	CHEMBL895899	Inhibition of KDR phosphorylation	F	BAO_0000019	assay format	Homo sapiens	None	None	None	None	CHEMBL279	Vascular endothelial growth factor receptor 2	Homo sapiens	SINGLE PROTEIN	CHEMBL1148766	1	Scientific Literature	J. Med. Chem.	2007	None
CHEMBL413621		0	506.01	1	4.25	7	CNC(=O)c1cc(Oc2ccc3[nH]c(Nc4ccc(Cl)c(CN5CCN(C)CC5)c4)nc3c2)ccn1	IC50	'='	146.0	nM	6.84			UO_0000065					False	CHEMBL895900	Inhibition of VEGF-stimulated HUVEC cell proliferation after 72 hrs	F	BAO_0000219	cell-based format	Homo sapiens	None	None	HUVEC	None	CHEMBL279	Vascular endothelial growth factor receptor 2	Homo sapiens	SINGLE PROTEIN	CHEMBL1148766	1	Scientific Literature	J. Med. Chem.	2007	CHEMBL3307501
CHEMBL2096808		0	489.56	0	4.28	16	CN(c1ccc(NC(=O)Nc2ccccc2)cc1)c1ccnc(Nc2cccc(S(N)(=O)=O)c2)n1	IC50	'='	5.0	nM	8.30			UO_0000065	16.96	0.32	4.02	5.83	False	CHEMBL828488	Inhibitory concentration against human VEGFR2 kinase	B	BAO_0000357	single protein format	Homo sapiens	None	None	None	None	CHEMBL279	Vascular endothelial growth factor receptor 2	Homo sapiens	SINGLE PROTEIN	CHEMBL1140275	1	Scientific Literature	Bioorg. Med. Chem. Lett.	2005	None
CHEMBL3969824		0	487.44	0	4.83	414	COc1ccc(Cl)c(N(CCNC(C)C)c2ccc3ncc(-c4cnn(C)c4)nc3c2)c1.Cl	IC50	'='	1288.25	nM	5.89			UO_0000065	13.06	0.25	1.06	8.65	False	CHEMBL3880346	Inhibition of VEGFR2 (unknown origin) transfected in mouse BA/F3 cells assessed as decrease in cell proliferation in absence of mouse IL3 after 24 hrs by Alamar blue assay	B	BAO_0000219	cell-based format	Homo sapiens	None	None	BaF3	None	CHEMBL279	Vascular endothelial growth factor receptor 2	Homo sapiens	SINGLE PROTEIN	CHEMBL3879910	38	Patent Bioactivity Data		2014	CHEMBL3307634
CHEMBL3947361		0	497.04	0	4.49	452	COc1cc(OC)c(C)c(N(CCNC(C)C)c2ccc3ncc(-c4cnn(C)c4)nc3c2)c1.Cl	IC50	'='	398.11	nM	6.40			UO_0000065	13.90	0.26	1.91	8.28	False	CHEMBL3880346	Inhibition of VEGFR2 (unknown origin) transfected in mouse BA/F3 cells assessed as decrease in cell proliferation in absence of mouse IL3 after 24 hrs by Alamar blue assay	B	BAO_0000219	cell-based format	Homo sapiens	None	None	BaF3	None	CHEMBL279	Vascular endothelial growth factor receptor 2	Homo sapiens	SINGLE PROTEIN	CHEMBL3879910	38	Patent Bioactivity Data		2014	CHEMBL3307634
CHEMBL3904441		0	626.61	2	5.47	474	COc1cc(OC)cc(N(Cc2ccc(Cl)s2)c2ccc3ncc(-c4cnn(CCN5CCNCC5)c4)nc3c2)c1.Cl	IC50	'='	2398.83	nM	5.62			UO_0000065	9.52	0.19	0.15	6.98	False	CHEMBL3880346	Inhibition of VEGFR2 (unknown origin) transfected in mouse BA/F3 cells assessed as decrease in cell proliferation in absence of mouse IL3 after 24 hrs by Alamar blue assay	B	BAO_0000219	cell-based format	Homo sapiens	None	None	BaF3	None	CHEMBL279	Vascular endothelial growth factor receptor 2	Homo sapiens	SINGLE PROTEIN	CHEMBL3879910	38	Patent Bioactivity Data		2014	CHEMBL3307634
CHEMBL3975714		0	392.44	0	3.27	488	COc1cc(F)cc(N(CCN)c2ccc3ncc(-c4cnn(C)c4)nc3c2)c1	IC50	'='	7413.1	nM	5.13			UO_0000065	13.07	0.24	1.86	6.25	False	CHEMBL3880346	Inhibition of VEGFR2 (unknown origin) transfected in mouse BA/F3 cells assessed as decrease in cell proliferation in absence of mouse IL3 after 24 hrs by Alamar blue assay	B	BAO_0000219	cell-based format	Homo sapiens	None	None	BaF3	None	CHEMBL279	Vascular endothelial growth factor receptor 2	Homo sapiens	SINGLE PROTEIN	CHEMBL3879910	38	Patent Bioactivity Data		2014	CHEMBL3307634
CHEMBL3933707		0	550.69	1	3.69	489	COc1cc(OC)cc(N(CCCN2CCC(S(C)(=O)=O)C2)c2ccc3ncc(-c4cnn(C)c4)nc3c2)c1	IC50	'='	457.09	nM	6.34			UO_0000065	11.51	0.22	2.65	6.17	False	CHEMBL3880346	Inhibition of VEGFR2 (unknown origin) transfected in mouse BA/F3 cells assessed as decrease in cell proliferation in absence of mouse IL3 after 24 hrs by Alamar blue assay	B	BAO_0000219	cell-based format	Homo sapiens	None	None	BaF3	None	CHEMBL279	Vascular endothelial growth factor receptor 2	Homo sapiens	SINGLE PROTEIN	CHEMBL3879910	38	Patent Bioactivity Data		2014	CHEMBL3307634
CHEMBL3892135		0	543.50	2	5.32	413	COc1cc(OC)c(Cl)c(N(CCCN2CCCC2)c2ccc3ncc(-c4cnn(C)c4)nc3c2)c1.Cl	IC50	'>'	10000.0	nM				UO_0000065					False	CHEMBL3880347	Inhibition of VEGFR2 (unknown origin) transfected in mouse BA/F3 cells assessed as decrease in cell proliferation in presence of mouse IL3 after 24 hrs by Alamar blue assay	B	BAO_0000219	cell-based format	Homo sapiens	None	None	BaF3	None	CHEMBL279	Vascular endothelial growth factor receptor 2	Homo sapiens	SINGLE PROTEIN	CHEMBL3879910	38	Patent Bioactivity Data		2014	CHEMBL3307634
CHEMBL538361		0	340.39	0	4.79	24(b)	Cc1cc(O)ccc1-c1ccc2c(-c3nc4ccccc4[nH]3)n[nH]c2c1	Ki	'='	33.1	nM	7.48			UO_0000065	21.98	0.39	2.69	9.64	False	CHEMBL3881024	Inhibition of human 50 residues truncated cytoplasmic domain of phosphorylated VEGFR2 E990V mutant expressed in baculovirus/insect expression system assessed as reduction in NADH oxidation using poly(E4Y1) as substrate by pyruvate kinase/lactate dehydrogenase coupled assay	B	BAO_0000019	assay format	Homo sapiens	None	None	None	None	CHEMBL279	Vascular endothelial growth factor receptor 2	Homo sapiens	SINGLE PROTEIN	CHEMBL3880421	38	Patent Bioactivity Data		2003	None
CHEMBL230109		0	479.97	0	4.60	32	CNc1nccc(Oc2ccc3oc(Nc4ccc(Cl)c(CN5CCN(C)CC5)c4)nc3c2)n1	Ki	'='	25.0	nM	7.60			UO_0000065					False	CHEMBL895899	Inhibition of KDR phosphorylation	F	BAO_0000019	assay format	Homo sapiens	None	None	None	None	CHEMBL279	Vascular endothelial growth factor receptor 2	Homo sapiens	SINGLE PROTEIN	CHEMBL1148766	1	Scientific Literature	J. Med. Chem.	2007	None
CHEMBL231568		0	507.98	2	5.24	22	CNC(=O)c1cc(Oc2ccc3oc(Nc4ccc(Cl)c(OC[C@@H]5CCCN5C)c4)nc3c2)ccn1	Ki	'='	2.8	nM	8.55			UO_0000065					False	CHEMBL895899	Inhibition of KDR phosphorylation	F	BAO_0000019	assay format	Homo sapiens	None	None	None	None	CHEMBL279	Vascular endothelial growth factor receptor 2	Homo sapiens	SINGLE PROTEIN	CHEMBL1148766	1	Scientific Literature	J. Med. Chem.	2007	None
CHEMBL231270		0	540.55	2	5.35	11	CNC(=O)c1cc(Oc2ccc3[nH]c(Nc4cc(OCCN5CCCC5)cc(C(F)(F)F)c4)nc3c2)ccn1	IC50						Not Determined						False	CHEMBL895900	Inhibition of VEGF-stimulated HUVEC cell proliferation after 72 hrs	F	BAO_0000219	cell-based format	Homo sapiens	None	None	HUVEC	None	CHEMBL279	Vascular endothelial growth factor receptor 2	Homo sapiens	SINGLE PROTEIN	CHEMBL1148766	1	Scientific Literature	J. Med. Chem.	2007	CHEMBL3307501
CHEMBL3922592		0	537.58	2	4.04	913	COc1cc(OC)cc(N(CC#Cc2cc(OC)nc(OC)n2)c2ccc3ncc(-c4cnn(C)c4)nc3c2)c1	IC50	'>'	1000.0	nM				UO_0000065					False	CHEMBL3880341	Inhibition of human VEGFR2 using Btn-Flt3 as substrate after 120 mins by TR-FRET assay	B	BAO_0000357	single protein format	Homo sapiens	None	None	None	None	CHEMBL279	Vascular endothelial growth factor receptor 2	Homo sapiens	SINGLE PROTEIN	CHEMBL3879910	38	Patent Bioactivity Data		2014	None
CHEMBL3985007		0	688.74	1	4.95	914	COc1cc(OC)cc(N(CC#CC2(O)CCN(C(=O)OC(C)(C)C)CC2)c2ccc3ncc(-c4cnn(C)c4)nc3c2)c1.O=C(O)C(=O)O	IC50	'>'	1000.0	nM				UO_0000065					False	CHEMBL3880341	Inhibition of human VEGFR2 using Btn-Flt3 as substrate after 120 mins by TR-FRET assay	B	BAO_0000357	single protein format	Homo sapiens	None	None	None	None	CHEMBL279	Vascular endothelial growth factor receptor 2	Homo sapiens	SINGLE PROTEIN	CHEMBL3879910	38	Patent Bioactivity Data		2014	None
CHEMBL215000		0	365.39	0	3.33	4h	COc1cc(OCc2ccncc2)c(C(=O)Nc2ccccn2)cc1OC	Inhibition	'='	24.0	%				UO_0000187					False	CHEMBL906911	Inhibition of recombinant KDR at 10 uM by ELISA	B	BAO_0000357	single protein format	Homo sapiens	None	None	None	None	CHEMBL279	Vascular endothelial growth factor receptor 2	Homo sapiens	SINGLE PROTEIN	CHEMBL1149489	1	Scientific Literature	Bioorg. Med. Chem. Lett.	2006	None
CHEMBL426161		0	442.95	0	4.76	35, M475271	COc1ccc(Cl)c(Nc2ncnc3cc(OCC4CCN(C)CC4)c(OC)cc23)c1	IC50	'='	670.0	nM	6.17			UO_0000065	13.94	0.27	1.41	8.98	False	CHEMBL855514	Inhibition of KDR	B	BAO_0000357	single protein format	Homo sapiens	None	None	None	None	CHEMBL279	Vascular endothelial growth factor receptor 2	Homo sapiens	SINGLE PROTEIN	CHEMBL1137334	1	Scientific Literature	J. Med. Chem.	2006	None
CHEMBL384260		0	408.46	0	3.58	12	COc1cc(OC2CCN(C)CC2)c2c(Nc3cccc4c3OCO4)ncnc2c1	IC50	'='	2500.0	nM	5.60			UO_0000065	13.72	0.26	2.02	7.18	False	CHEMBL855514	Inhibition of KDR	B	BAO_0000357	single protein format	Homo sapiens	None	None	None	None	CHEMBL279	Vascular endothelial growth factor receptor 2	Homo sapiens	SINGLE PROTEIN	CHEMBL1137334	1	Scientific Literature	J. Med. Chem.	2006	None
CHEMBL148984		0	402.45	0	4.51	11h	COc1ccc(-c2ccc3c(c2)NC(=O)/C3=C\c2[nH]cc(CCC(=O)O)c2C)cc1	IC50	'='	1800.0	nM	5.75			UO_0000065					False	CHEMBL696131	Inhibitory activity of compound against VEGF induced cell proliferation	F	BAO_0000019	assay format	None	None	None	None	None	CHEMBL279	Vascular endothelial growth factor receptor 2	Homo sapiens	SINGLE PROTEIN	CHEMBL1132535	1	Scientific Literature	J. Med. Chem.	1999	None
CHEMBL189947		0	416.92	1	5.38	24	Clc1ccc(Nc2cncc(-c3cncc(NCCCc4ccncc4)c3)n2)cc1	IC50	'='	1000.0	nM	6.00			UO_0000065	14.39	0.27	0.62	7.93	False	CHEMBL831656	Inhibitory concentration (experimental) against vascular endothelial growth factor receptor 2	B	BAO_0000357	single protein format	None	None	None	None	None	CHEMBL279	Vascular endothelial growth factor receptor 2	Homo sapiens	SINGLE PROTEIN	CHEMBL1140334	1	Scientific Literature	J. Med. Chem.	2005	None
CHEMBL189017		0	451.36	1	6.03	28	Clc1ccc(Nc2cncc(-c3cncc(NCCCc4ccncc4)c3)n2)cc1Cl	pIC50(calc)	'='	6.48										False	CHEMBL831655	Inhibitory concentration (calculated) against vascular endothelial growth factor receptor 2	B	BAO_0000357	single protein format	None	None	None	None	None	CHEMBL279	Vascular endothelial growth factor receptor 2	Homo sapiens	SINGLE PROTEIN	CHEMBL1140334	1	Scientific Literature	J. Med. Chem.	2005	None
CHEMBL188536		0	335.41	0	2.95	32	OCCCNc1cncc(-c2cncc(NCc3ccccc3)n2)c1	pIC50(calc)	'='	6.17										False	CHEMBL831655	Inhibitory concentration (calculated) against vascular endothelial growth factor receptor 2	B	BAO_0000357	single protein format	None	None	None	None	None	CHEMBL279	Vascular endothelial growth factor receptor 2	Homo sapiens	SINGLE PROTEIN	CHEMBL1140334	1	Scientific Literature	J. Med. Chem.	2005	None
CHEMBL364052		0	356.81	0	3.78	36	OCCCNc1cncc(-c2cncc(Oc3cccc(Cl)c3)n2)c1	IC50	'>'	10000.0	nM				UO_0000065					False	CHEMBL829518	Inhibition of vascular endothelial growth factor receptor 2	B	BAO_0000357	single protein format	None	None	None	None	None	CHEMBL279	Vascular endothelial growth factor receptor 2	Homo sapiens	SINGLE PROTEIN	CHEMBL1140334	1	Scientific Literature	J. Med. Chem.	2005	None
CHEMBL364161		0	383.84	0	4.21	61	O=C(O)CCCNc1cncc(-c2cncc(Nc3cccc(Cl)c3)n2)c1	IC50	'='	575.44	nM	6.24			UO_0000065	16.26	0.32	2.03	6.24	False	CHEMBL831656	Inhibitory concentration (experimental) against vascular endothelial growth factor receptor 2	B	BAO_0000357	single protein format	None	None	None	None	None	CHEMBL279	Vascular endothelial growth factor receptor 2	Homo sapiens	SINGLE PROTEIN	CHEMBL1140334	1	Scientific Literature	J. Med. Chem.	2005	None
CHEMBL361898		0	450.97	1	5.14	62	O=C(CCCNc1cncc(-c2cncc(Nc3cccc(Cl)c3)n2)c1)N1CCCCC1	IC50	'='	610.0	nM	6.21			UO_0000065	13.78	0.27	1.07	7.48	False	CHEMBL829518	Inhibition of vascular endothelial growth factor receptor 2	B	BAO_0000357	single protein format	None	None	None	None	None	CHEMBL279	Vascular endothelial growth factor receptor 2	Homo sapiens	SINGLE PROTEIN	CHEMBL1140334	1	Scientific Literature	J. Med. Chem.	2005	None
CHEMBL191160		0	422.96	1	5.22	53	Clc1cccc(Nc2cncc(-c3cncc(NCCCN4CCCCC4)c3)n2)c1	pIC50(calc)	'='	6.65										False	CHEMBL831655	Inhibitory concentration (calculated) against vascular endothelial growth factor receptor 2	B	BAO_0000357	single protein format	None	None	None	None	None	CHEMBL279	Vascular endothelial growth factor receptor 2	Homo sapiens	SINGLE PROTEIN	CHEMBL1140334	1	Scientific Literature	J. Med. Chem.	2005	None
CHEMBL167890		0	456.47	0	3.35	21	COc1cc2c(Nc3c(F)ccc4c3OCO4)ncnc2cc1OCCCN1CCOCC1	IC50	'='	8160.0	nM	5.09			UO_0000065	11.15	0.21	1.74	5.84	False	CHEMBL820673	In vitro inhibitory concentration against VEGF receptor 2.	B	BAO_0000357	single protein format	None	None	None	None	None	CHEMBL279	Vascular endothelial growth factor receptor 2	Homo sapiens	SINGLE PROTEIN	CHEMBL1148412	1	Scientific Literature	J. Med. Chem.	2004	None
CHEMBL377300	BRIVANIB	3	370.38	0	3.52	12	Cc1cc2c(F)c(Oc3ncnn4cc(OC[C@@H](C)O)c(C)c34)ccc2[nH]1	Ki	'='	26.0	nM	7.58			UO_0000065	20.48	0.38	4.07	8.96	False	CHEMBL860941	Inhibitory activity against VEGFR2	B	BAO_0000357	single protein format	Homo sapiens	None	None	None	None	CHEMBL279	Vascular endothelial growth factor receptor 2	Homo sapiens	SINGLE PROTEIN	CHEMBL1146078	1	Scientific Literature	J. Med. Chem.	2006	None
CHEMBL189353	GW809897X	0	571.49	2	6.48	25	CN(c1ccc(NC(=O)Nc2c(Cl)cccc2Cl)cc1)c1ccnc(Nc2cccc(CS(C)(=O)=O)c2)n1	IC50	'='	65.0	nM	7.19			UO_0000065	12.58	0.26	0.71	6.18	False	CHEMBL828488	Inhibitory concentration against human VEGFR2 kinase	B	BAO_0000357	single protein format	Homo sapiens	None	None	None	None	CHEMBL279	Vascular endothelial growth factor receptor 2	Homo sapiens	SINGLE PROTEIN	CHEMBL1140275	1	Scientific Literature	Bioorg. Med. Chem. Lett.	2005	None
CHEMBL455404		0	397.50	0	2.84	4i	CN(C)CCNC(=O)/C=C/c1ccc(/C=C2\Oc3ccccc3N(C)C2=O)s1	IC50	'>'	400000.0	ug.mL-1		Outside typical range		UO_0000274					False	CHEMBL1001090	Inhibition of KDR expressed in baculovirus system by ELISA	B	BAO_0000019	assay format	None	None	None	None	None	CHEMBL279	Vascular endothelial growth factor receptor 2	Homo sapiens	SINGLE PROTEIN	CHEMBL1140887	1	Scientific Literature	Bioorg. Med. Chem.	2009	None
CHEMBL258433		0	441.54	0	4.46	29	C/C(=N\OCC(C)C)c1ccc2[nH]c3c4c(c5c(c3c2c1)CNC5=O)-c1cn(C)nc1CC4	IC50	'='	10.0	nM	8.00			UO_0000065	18.12	0.33	3.54	9.49	False	CHEMBL929873	Inhibition of human recombinant VEGFR2 by HTRF assay	B	BAO_0000357	single protein format	Homo sapiens	None	None	None	None	CHEMBL279	Vascular endothelial growth factor receptor 2	Homo sapiens	SINGLE PROTEIN	CHEMBL1141537	1	Scientific Literature	Bioorg. Med. Chem. Lett.	2008	None
CHEMBL360401		0	351.41	0	3.09	15	COc1cccc(Nc2cncc(-c3cncc(NCCCO)c3)n2)c1	IC50	'='	740.0	nM	6.13			UO_0000065	17.45	0.32	3.04	6.65	False	CHEMBL829518	Inhibition of vascular endothelial growth factor receptor 2	B	BAO_0000357	single protein format	None	None	None	None	None	CHEMBL279	Vascular endothelial growth factor receptor 2	Homo sapiens	SINGLE PROTEIN	CHEMBL1140334	1	Scientific Literature	J. Med. Chem.	2005	None
CHEMBL187571		0	355.83	0	3.73	19	OCCCNc1cncc(-c2cncc(Nc3ccccc3Cl)n2)c1	IC50	'='	1000.0	nM	6.00			UO_0000065	16.86	0.33	2.27	7.23	False	CHEMBL831656	Inhibitory concentration (experimental) against vascular endothelial growth factor receptor 2	B	BAO_0000357	single protein format	None	None	None	None	None	CHEMBL279	Vascular endothelial growth factor receptor 2	Homo sapiens	SINGLE PROTEIN	CHEMBL1140334	1	Scientific Literature	J. Med. Chem.	2005	None
CHEMBL257787		0	385.43	0	3.04	21	CO/N=C/c1ccc2[nH]c3c4c(c5c(c3c2c1)CNC5=O)-c1cn(C)nc1CC4	IC50	'='	18.0	nM	7.75			UO_0000065	20.09	0.36	4.70	9.19	False	CHEMBL929873	Inhibition of human recombinant VEGFR2 by HTRF assay	B	BAO_0000357	single protein format	Homo sapiens	None	None	None	None	CHEMBL279	Vascular endothelial growth factor receptor 2	Homo sapiens	SINGLE PROTEIN	CHEMBL1141537	1	Scientific Literature	Bioorg. Med. Chem. Lett.	2008	None
CHEMBL191251		0	297.75	0	3.52	37	Nc1cncc(-c2cncc(Nc3cccc(Cl)c3)n2)c1	IC50	'='	1148.15	nM	5.94			UO_0000065	19.95	0.39	2.42	7.74	False	CHEMBL831656	Inhibitory concentration (experimental) against vascular endothelial growth factor receptor 2	B	BAO_0000357	single protein format	None	None	None	None	None	CHEMBL279	Vascular endothelial growth factor receptor 2	Homo sapiens	SINGLE PROTEIN	CHEMBL1140334	1	Scientific Literature	J. Med. Chem.	2005	None
CHEMBL45177		0	482.63	1	5.20	12 (cis)	CN1CCN([C@H]2CC[C@H](n3cc(-c4ccc(Oc5ccccc5)cc4)c4c(N)ncnc43)CC2)CC1	IC50	'='	10740.0	nM	4.97			UO_0000065	10.30	0.19	-0.23	6.86	False	CHEMBL811944	Inhibition of Vascular endothelial growth factor receptor 2	B	BAO_0000357	single protein format	Homo sapiens	None	None	None	None	CHEMBL279	Vascular endothelial growth factor receptor 2	Homo sapiens	SINGLE PROTEIN	CHEMBL1135158	1	Scientific Literature	Bioorg. Med. Chem. Lett.	2002	None
CHEMBL188502		0	416.92	1	5.38	56	Clc1cccc(Nc2cncc(-c3cncc(NCCCc4cccnc4)c3)n2)c1	IC50	'='	76.0	nM	7.12			UO_0000065	17.08	0.32	1.74	9.41	False	CHEMBL829518	Inhibition of vascular endothelial growth factor receptor 2	B	BAO_0000357	single protein format	None	None	None	None	None	CHEMBL279	Vascular endothelial growth factor receptor 2	Homo sapiens	SINGLE PROTEIN	CHEMBL1140334	1	Scientific Literature	J. Med. Chem.	2005	None
CHEMBL3747084		0	431.50	0	3.97	33l	CC(C)(C)c1cc(NC(=O)n2ccc3cc(Oc4ncnc5c4CCNC5)ccc32)n[nH]1	IC50	'='	8.0	nM	8.10			UO_0000065	18.76	0.35	4.13	7.38	False	CHEMBL3749261	Inhibition of KDR (unknown origin)	B	BAO_0000357	single protein format	Homo sapiens	None	None	None	None	CHEMBL279	Vascular endothelial growth factor receptor 2	Homo sapiens	SINGLE PROTEIN	CHEMBL3745705	1	Scientific Literature	J. Med. Chem.	2015	None
CHEMBL189226		0	437.98	0	3.99	51	CN1CCN(CCCNc2cncc(-c3cncc(Nc4cccc(Cl)c4)n3)c2)CC1	IC50	'='	123.0	nM	6.91			UO_0000065	15.78	0.30	2.92	9.98	False	CHEMBL829518	Inhibition of vascular endothelial growth factor receptor 2	B	BAO_0000357	single protein format	None	None	None	None	None	CHEMBL279	Vascular endothelial growth factor receptor 2	Homo sapiens	SINGLE PROTEIN	CHEMBL1140334	1	Scientific Literature	J. Med. Chem.	2005	None
CHEMBL354895		0	277.35	0	4.12	10e	c1ccc(-c2ccn3c(-c4nccs4)cnc3c2)cc1	IC50	'='	42.0	nM	7.38			UO_0000065	26.60	0.50	3.26	24.43	False	CHEMBL818934	Inhibition of VEGF stimulated phosphorylation of KDR on tyrosine residues in human kidney cells expressing vascular endothelial growth factor receptor 2	B	BAO_0000219	cell-based format	None	None	None	kidney	None	CHEMBL279	Vascular endothelial growth factor receptor 2	Homo sapiens	SINGLE PROTEIN	CHEMBL1146681	1	Scientific Literature	Bioorg. Med. Chem. Lett.	2004	None
CHEMBL230223		0	525.97	2	5.38	36	CNC(=O)c1cc(Oc2cc(F)c3oc(Nc4ccc(Cl)c(OC[C@@H]5CCCN5C)c4)nc3c2)ccn1	IC50	'='	31.0	nM	7.51			UO_0000065					False	CHEMBL895900	Inhibition of VEGF-stimulated HUVEC cell proliferation after 72 hrs	F	BAO_0000219	cell-based format	Homo sapiens	None	None	HUVEC	None	CHEMBL279	Vascular endothelial growth factor receptor 2	Homo sapiens	SINGLE PROTEIN	CHEMBL1148766	1	Scientific Literature	J. Med. Chem.	2007	CHEMBL3307501
CHEMBL230107		0	560.05	2	6.33	30	COc1cc2nccc(Oc3ccc4oc(Nc5ccc(Cl)c(CN6CCN(C)CC6)c5)nc4c3)c2cc1OC	IC50	'='	10.0	nM	8.00			UO_0000065					False	CHEMBL895900	Inhibition of VEGF-stimulated HUVEC cell proliferation after 72 hrs	F	BAO_0000219	cell-based format	Homo sapiens	None	None	HUVEC	None	CHEMBL279	Vascular endothelial growth factor receptor 2	Homo sapiens	SINGLE PROTEIN	CHEMBL1148766	1	Scientific Literature	J. Med. Chem.	2007	CHEMBL3307501
CHEMBL425672		0	507.98	2	5.15	26	CNC(=O)c1cc(Oc2ccc3oc(Nc4ccc(Cl)c(OCC5CCNCC5)c4)nc3c2)ccn1	IC50	'='	94.0	nM	7.03			UO_0000065					False	CHEMBL895900	Inhibition of VEGF-stimulated HUVEC cell proliferation after 72 hrs	F	BAO_0000219	cell-based format	Homo sapiens	None	None	HUVEC	None	CHEMBL279	Vascular endothelial growth factor receptor 2	Homo sapiens	SINGLE PROTEIN	CHEMBL1148766	1	Scientific Literature	J. Med. Chem.	2007	CHEMBL3307501
CHEMBL1162958		0	394.82	0	4.77	21	CNC(=O)c1cc(Oc2ccc3oc(Nc4ccc(Cl)cc4)nc3c2)ccn1	IC50	'='	766.0	nM	6.12			UO_0000065					False	CHEMBL895900	Inhibition of VEGF-stimulated HUVEC cell proliferation after 72 hrs	F	BAO_0000219	cell-based format	Homo sapiens	None	None	HUVEC	None	CHEMBL279	Vascular endothelial growth factor receptor 2	Homo sapiens	SINGLE PROTEIN	CHEMBL1148766	1	Scientific Literature	J. Med. Chem.	2007	CHEMBL3307501
CHEMBL365631		0	416.92	1	5.38	20	Clc1cccc(Nc2cncc(-c3cncc(NCCCc4ccncc4)c3)n2)c1	IC50	'='	75.86	nM	7.12			UO_0000065	17.08	0.32	1.74	9.42	False	CHEMBL831656	Inhibitory concentration (experimental) against vascular endothelial growth factor receptor 2	B	BAO_0000357	single protein format	None	None	None	None	None	CHEMBL279	Vascular endothelial growth factor receptor 2	Homo sapiens	SINGLE PROTEIN	CHEMBL1140334	1	Scientific Literature	J. Med. Chem.	2005	None
CHEMBL189947		0	416.92	1	5.38	24	Clc1ccc(Nc2cncc(-c3cncc(NCCCc4ccncc4)c3)n2)cc1	IC50	'='	1000.0	nM	6.00			UO_0000065	14.39	0.27	0.62	7.93	False	CHEMBL829518	Inhibition of vascular endothelial growth factor receptor 2	B	BAO_0000357	single protein format	None	None	None	None	None	CHEMBL279	Vascular endothelial growth factor receptor 2	Homo sapiens	SINGLE PROTEIN	CHEMBL1140334	1	Scientific Literature	J. Med. Chem.	2005	None
CHEMBL427837		0	559.07	2	6.07	14	COc1cc2nccc(Oc3ccc4[nH]c(Nc5ccc(Cl)c(CN6CCN(C)CC6)c5)nc4c3)c2cc1OC	IC50	'='	16.6	nM	7.78			UO_0000065					False	CHEMBL895900	Inhibition of VEGF-stimulated HUVEC cell proliferation after 72 hrs	F	BAO_0000219	cell-based format	Homo sapiens	None	None	HUVEC	None	CHEMBL279	Vascular endothelial growth factor receptor 2	Homo sapiens	SINGLE PROTEIN	CHEMBL1148766	1	Scientific Literature	J. Med. Chem.	2007	CHEMBL3307501
CHEMBL299032		0	401.44	0	1.91	15d	CC(C)NS(=O)(=O)c1ccc2c(c1)/C(=C/c1[nH]cc3c1CCOC3=O)C(=O)N2	IC50	'='	6700.0	nM	5.17			UO_0000065	12.89	0.25	3.26	4.41	False	CHEMBL676766	Inhibitory activity was tested against FLK kinase	B	BAO_0000357	single protein format	None	None	None	None	None	CHEMBL279	Vascular endothelial growth factor receptor 2	Homo sapiens	SINGLE PROTEIN	CHEMBL1136528	1	Scientific Literature	Bioorg. Med. Chem. Lett.	2003	None
CHEMBL435702		0	412.54	0	4.71	18a	O=c1cc(-c2ccn3c(-c4ccccc4)cnc3c2)ccn1CCCN1CCCCC1	IC50	'='	51.0	nM	7.29			UO_0000065					False	CHEMBL845293	Intrinsic potency against VEGF stimulated KDR phosphorylation	F	BAO_0000019	assay format	Homo sapiens	None	None	None	None	CHEMBL279	Vascular endothelial growth factor receptor 2	Homo sapiens	SINGLE PROTEIN	CHEMBL1146681	1	Scientific Literature	Bioorg. Med. Chem. Lett.	2004	None
CHEMBL237127		0	361.43	0	4.93	31	Cc1ccc(O)cc1Nc1ccnc2cc(-c3csc(C=O)n3)ccc12	Activity						Active						False	CHEMBL899081	Inhibitory of VEGFR2	B	BAO_0000357	single protein format	None	None	None	None	None	CHEMBL279	Vascular endothelial growth factor receptor 2	Homo sapiens	SINGLE PROTEIN	CHEMBL1137530	1	Scientific Literature	Bioorg. Med. Chem. Lett.	2007	None
CHEMBL31965	CANERTINIB	3	485.95	0	4.39	CI-1033	C=CC(=O)Nc1cc2c(Nc3ccc(F)c(Cl)c3)ncnc2cc1OCCCN1CCOCC1	Kd	'>'	10000.0	nM				UO_0000065					True	CHEMBL1051261	Binding constant for VEGFR2 kinase domain	B	BAO_0000357	single protein format	Homo sapiens	None	None	None	None	CHEMBL279	Vascular endothelial growth factor receptor 2	Homo sapiens	SINGLE PROTEIN	CHEMBL1150977	1	Scientific Literature	Nat. Biotechnol.	2008	None
CHEMBL535	SUNITINIB	4	398.48	0	3.33	Sunitinib	CCN(CC)CCNC(=O)c1c(C)[nH]c(/C=C2\C(=O)Nc3ccc(F)cc32)c1C	Kd	'='	1.5	nM	8.82			UO_0000065	22.14	0.42	5.49	11.43	True	CHEMBL1051261	Binding constant for VEGFR2 kinase domain	B	BAO_0000357	single protein format	Homo sapiens	None	None	None	None	CHEMBL279	Vascular endothelial growth factor receptor 2	Homo sapiens	SINGLE PROTEIN	CHEMBL1150977	1	Scientific Literature	Nat. Biotechnol.	2008	None
CHEMBL115480		0	413.53	0	4.10	5a	O=c1cc(-c2cnc3c(-c4ccccc4)cnn3c2)ccn1CCCN1CCCCC1	IC50	'='	14.0	nM	7.85			UO_0000065	18.99	0.35	3.75	14.17	False	CHEMBL818936	Inhibition of Vascular endothelial growth factor receptor 2	B	BAO_0000357	single protein format	Homo sapiens	None	None	None	None	CHEMBL279	Vascular endothelial growth factor receptor 2	Homo sapiens	SINGLE PROTEIN	CHEMBL1135002	1	Scientific Literature	Bioorg. Med. Chem. Lett.	2002	None
CHEMBL505167		0	176.17	0	0.03	19d	NC(=O)c1cccc2c1C(=O)NC2	IC50	'>'	100000.0	nM				UO_0000065					False	CHEMBL981687	Inhibition of VEGFR2	B	BAO_0000357	single protein format	None	None	None	None	None	CHEMBL279	Vascular endothelial growth factor receptor 2	Homo sapiens	SINGLE PROTEIN	CHEMBL1144154	1	Scientific Literature	Bioorg. Med. Chem. Lett.	2008	None
CHEMBL149073		0	354.36	0	2.84	16c	Cc1[nH]c(/C=C2\C(=O)Nc3ccc(C(=O)O)cc32)c(C)c1CCC(=O)O	IC50	'>'	50000.0	nM				UO_0000065					False	CHEMBL696131	Inhibitory activity of compound against VEGF induced cell proliferation	F	BAO_0000019	assay format	None	None	None	None	None	CHEMBL279	Vascular endothelial growth factor receptor 2	Homo sapiens	SINGLE PROTEIN	CHEMBL1132535	1	Scientific Literature	J. Med. Chem.	1999	None
CHEMBL150177		0	389.43	0	1.79	16d	Cc1[nH]c(/C=C2\C(=O)Nc3ccc(S(N)(=O)=O)cc32)c(C)c1CCC(=O)O	IC50	'='	1260.0	nM	5.90			UO_0000065	15.15	0.30	4.11	4.14	False	CHEMBL816967	Inhibitory activity against Vascular endothelial growth factor receptor 2	B	BAO_0000357	single protein format	None	None	None	None	None	CHEMBL279	Vascular endothelial growth factor receptor 2	Homo sapiens	SINGLE PROTEIN	CHEMBL1132535	1	Scientific Literature	J. Med. Chem.	1999	None
CHEMBL219584		0	430.43	1	6.21	13d	Cc1ccc(C(=O)Nc2cccc(C(F)(F)F)c2)cc1C#Cc1cnc2ccccc2c1	IC50	'='	1.0	nM	9.00			UO_0000065	20.91	0.38	2.79	21.43	False	CHEMBL910167	Inhibition of KDR	B	BAO_0000357	single protein format	Homo sapiens	None	None	None	None	CHEMBL279	Vascular endothelial growth factor receptor 2	Homo sapiens	SINGLE PROTEIN	CHEMBL1141381	1	Scientific Literature	J. Med. Chem.	2007	None
CHEMBL3318030		0	372.43	0	3.39	18	Cn1cc(-c2cnc3ccc(NC(=O)NCCc4ccccc4)nc3c2)cn1	IC50	'>'	100000.0	nM				UO_0000065					False	CHEMBL3367499	Inhibition of KDR (unknown origin)	B	BAO_0000357	single protein format	Homo sapiens	None	None	None	None	CHEMBL279	Vascular endothelial growth factor receptor 2	Homo sapiens	SINGLE PROTEIN	CHEMBL3351448	1	Scientific Literature	Bioorg. Med. Chem. Lett.	2014	None
CHEMBL147112		0	402.45	0	4.51	11g	COc1ccccc1-c1ccc2c(c1)NC(=O)/C2=C\c1[nH]cc(CCC(=O)O)c1C	IC50	'='	1470.0	nM	5.83			UO_0000065	14.49	0.27	1.32	6.38	False	CHEMBL816967	Inhibitory activity against Vascular endothelial growth factor receptor 2	B	BAO_0000357	single protein format	None	None	None	None	None	CHEMBL279	Vascular endothelial growth factor receptor 2	Homo sapiens	SINGLE PROTEIN	CHEMBL1132535	1	Scientific Literature	J. Med. Chem.	1999	None
CHEMBL148744		0	375.22	0	3.60	9b	Cc1c[nH]c(/C=C2\C(=O)Nc3ccc(Br)cc32)c1CCC(=O)O	IC50	'='	350.0	nM	6.46			UO_0000065	17.21	0.38	2.86	7.85	False	CHEMBL816967	Inhibitory activity against Vascular endothelial growth factor receptor 2	B	BAO_0000357	single protein format	None	None	None	None	None	CHEMBL279	Vascular endothelial growth factor receptor 2	Homo sapiens	SINGLE PROTEIN	CHEMBL1132535	1	Scientific Literature	J. Med. Chem.	1999	None
CHEMBL230003		0	562.03	2	6.45	28	COc1cc2ncnc(Oc3ccc4oc(Nc5ccc(Cl)c(OC[C@@H]6CCCN6C)c5)nc4c3)c2cc1OC	IC50	'='	55.0	nM	7.26			UO_0000065					False	CHEMBL895906	Inhibition of FGF-induced HUVEC cell proliferation after 72 hrs	F	BAO_0000219	cell-based format	Homo sapiens	None	None	HUVEC	None	CHEMBL279	Vascular endothelial growth factor receptor 2	Homo sapiens	SINGLE PROTEIN	CHEMBL1148766	1	Scientific Literature	J. Med. Chem.	2007	CHEMBL3307501
CHEMBL3746273		0	443.51	0	4.11	33p	C[C@@H]1Cc2c(ncnc2Oc2ccc3c(ccn3C(=O)Nc3cc(C4(C)CC4)[nH]n3)c2)CN1	IC50	'='	0.9	nM	9.05			UO_0000065	20.40	0.37	4.94	8.24	False	CHEMBL3749262	Inhibition of Tel-fused KDR (unknown origin) expressed in mouse BaF3 cells using poly(Glu,Tyr) as substrate after 10 mins by scintillation counting analysis in presence of [33]ATP	B	BAO_0000219	cell-based format	Homo sapiens	None	None	BaF3	None	CHEMBL279	Vascular endothelial growth factor receptor 2	Homo sapiens	SINGLE PROTEIN	CHEMBL3745705	1	Scientific Literature	J. Med. Chem.	2015	CHEMBL3307634
CHEMBL75196		0	381.27	1	5.67	61	Clc1ccc(Nc2nnc(Cc3ccncc3)c3ccccc23)cc1Cl	ED50	'='	27.0	nM		Non standard unit for type		UO_0000065					False	CHEMBL818396	Inhibition of VEGF-stimulated autophosphorylation of VEGF-receptor 2 (KDR) expressed in CHO cells	F	BAO_0000219	cell-based format	Homo sapiens	None	None	CHO	None	CHEMBL279	Vascular endothelial growth factor receptor 2	Homo sapiens	SINGLE PROTEIN	CHEMBL1133741	1	Scientific Literature	J. Med. Chem.	2000	CHEMBL3308072
CHEMBL1094808		0	470.26	1	6.34	13	Nc1nc(Nc2ccc(C(F)(F)F)c(F)c2)c2cc(Cc3ccc(Cl)cc3Cl)[nH]c2n1	IC50	'='	113100.0	nM		Outside typical range		UO_0000065					False	CHEMBL1112816	Inhibition of VEGFR2 phosphorylation in human U251 cells after 10 mins by FLISA	B	BAO_0000219	cell-based format	Homo sapiens	None	None	U-251	None	CHEMBL279	Vascular endothelial growth factor receptor 2	Homo sapiens	SINGLE PROTEIN	CHEMBL1157126	1	Scientific Literature	Bioorg. Med. Chem.	2010	CHEMBL3307756
CHEMBL215984		0	397.86	0	4.77	6e	COc1cc(OCc2ccncc2)c(C(=N)Nc2ccc(Cl)cc2)cc1OC	Activity						Not Active						False	CHEMBL906911	Inhibition of recombinant KDR at 10 uM by ELISA	B	BAO_0000357	single protein format	Homo sapiens	None	None	None	None	CHEMBL279	Vascular endothelial growth factor receptor 2	Homo sapiens	SINGLE PROTEIN	CHEMBL1149489	1	Scientific Literature	Bioorg. Med. Chem. Lett.	2006	None
CHEMBL357803		0	389.25	0	3.90	16b	Cc1[nH]c(/C=C2\C(=O)Nc3ccc(Br)cc32)c(C)c1CCC(=O)O	IC50	'='	70.0	nM	7.16			UO_0000065					False	CHEMBL696131	Inhibitory activity of compound against VEGF induced cell proliferation	F	BAO_0000019	assay format	None	None	None	None	None	CHEMBL279	Vascular endothelial growth factor receptor 2	Homo sapiens	SINGLE PROTEIN	CHEMBL1132535	1	Scientific Literature	J. Med. Chem.	1999	None
CHEMBL146694		0	416.48	0	4.82	16h	COc1ccccc1-c1ccc2c(c1)NC(=O)/C2=C\c1[nH]c(C)c(CCC(=O)O)c1C	IC50	'='	3000.0	nM	5.52			UO_0000065					False	CHEMBL696131	Inhibitory activity of compound against VEGF induced cell proliferation	F	BAO_0000019	assay format	None	None	None	None	None	CHEMBL279	Vascular endothelial growth factor receptor 2	Homo sapiens	SINGLE PROTEIN	CHEMBL1132535	1	Scientific Literature	J. Med. Chem.	1999	None
CHEMBL281948	K-252A	0	467.48	0	3.66	1 (K252a)	COC(=O)[C@@]1(O)C[C@H]2O[C@]1(C)n1c3ccccc3c3c4c(c5c6ccccc6n2c5c31)C(=O)NC4	IC50	'='	43.0	nM	7.37			UO_0000065	15.76	0.29	3.71	7.78	True	CHEMBL818399	Inhibition of VEGF-receptor 2 (KDR)	B	BAO_0000357	single protein format	None	None	None	None	None	CHEMBL279	Vascular endothelial growth factor receptor 2	Homo sapiens	SINGLE PROTEIN	CHEMBL1135387	1	Scientific Literature	Bioorg. Med. Chem. Lett.	2002	None
CHEMBL200976		0	483.52	1	5.01	11	COC(=O)c1c(OCCN2CCCCC2)c2ccccc2c2oc3c(c12)C(=O)c1ccccc1C3=O	IC50	'='	4600.0	nM	5.34			UO_0000065	11.04	0.20	0.33	6.20	False	CHEMBL862243	Inhibitory activity against VEGFR2 kinase	B	BAO_0000357	single protein format	Homo sapiens	None	None	None	None	CHEMBL279	Vascular endothelial growth factor receptor 2	Homo sapiens	SINGLE PROTEIN	CHEMBL1149378	1	Scientific Literature	Bioorg. Med. Chem. Lett.	2006	None
CHEMBL383030		0	457.48	0	4.48	9	COC(=O)c1c(OCCCN(C)C)c2ccccc2c2oc3c(c12)C(=O)c1ccccc1C3=O	IC50	'='	15500.0	nM	4.81			UO_0000065	10.51	0.19	0.33	5.59	False	CHEMBL862243	Inhibitory activity against VEGFR2 kinase	B	BAO_0000357	single protein format	Homo sapiens	None	None	None	None	CHEMBL279	Vascular endothelial growth factor receptor 2	Homo sapiens	SINGLE PROTEIN	CHEMBL1149378	1	Scientific Literature	Bioorg. Med. Chem. Lett.	2006	None
CHEMBL21156		0	309.34	0	3.99	6	CC(C)(C)c1nc2c3ccc(F)cc3c3c(=O)[nH]ccc3c2[nH]1	IC50	'='	1400.0	nM	5.85			UO_0000065	18.92	0.35	1.86	9.51	False	CHEMBL811947	Inhibition of Vascular endothelial growth factor receptor 2	B	BAO_0000357	single protein format	Homo sapiens	None	None	None	None	CHEMBL279	Vascular endothelial growth factor receptor 2	Homo sapiens	SINGLE PROTEIN	CHEMBL1135866	1	Scientific Literature	Bioorg. Med. Chem. Lett.	2002	None
CHEMBL312526		0	360.85	1	5.32	43	Cc1cc(Cc2nnc(Nc3ccc(Cl)cc3)c3ccccc23)ccn1	IC50	'='	240.0	nM	6.62			UO_0000065	18.34	0.35	1.30	13.06	False	CHEMBL702231	Inhibitory activity against kinase domain containing receptor (KDR/VEGFR2)	B	BAO_0000357	single protein format	None	None	None	None	None	CHEMBL279	Vascular endothelial growth factor receptor 2	Homo sapiens	SINGLE PROTEIN	CHEMBL1133741	1	Scientific Literature	J. Med. Chem.	2000	None
CHEMBL258015		0	455.56	0	4.56	35	CO/N=C(\C)c1ccc2c(c1)c1c3c(c4c(c1n2CC(C)C)CCc1nn(C)cc1-4)C(=O)NC3	IC50	'='	7.0	nM	8.15			UO_0000065	17.90	0.33	3.59	11.10	False	CHEMBL929873	Inhibition of human recombinant VEGFR2 by HTRF assay	B	BAO_0000357	single protein format	Homo sapiens	None	None	None	None	CHEMBL279	Vascular endothelial growth factor receptor 2	Homo sapiens	SINGLE PROTEIN	CHEMBL1141537	1	Scientific Literature	Bioorg. Med. Chem. Lett.	2008	None
CHEMBL257794		0	441.54	0	4.46	26	CCO/N=C(/c1ccc2[nH]c3c4c(c5c(c3c2c1)CNC5=O)-c1cn(C)nc1CC4)C(C)C	IC50						Not Determined						False	CHEMBL929874	Inhibition of VEGF-stimulated VEGFR2 autophosphorylation in HUVEC cells at 50 nM relative to control	B	BAO_0000219	cell-based format	Homo sapiens	None	None	HUVEC	None	CHEMBL279	Vascular endothelial growth factor receptor 2	Homo sapiens	SINGLE PROTEIN	CHEMBL1141537	1	Scientific Literature	Bioorg. Med. Chem. Lett.	2008	CHEMBL3307501
CHEMBL257789		0	399.45	0	3.43	23	CO/N=C(\C)c1ccc2[nH]c3c4c(c5c(c3c2c1)CNC5=O)-c1cn(C)nc1CC4	IC50						Not Determined						False	CHEMBL929874	Inhibition of VEGF-stimulated VEGFR2 autophosphorylation in HUVEC cells at 50 nM relative to control	B	BAO_0000219	cell-based format	Homo sapiens	None	None	HUVEC	None	CHEMBL279	Vascular endothelial growth factor receptor 2	Homo sapiens	SINGLE PROTEIN	CHEMBL1141537	1	Scientific Literature	Bioorg. Med. Chem. Lett.	2008	CHEMBL3307501
CHEMBL401896		0	455.56	0	4.88	40	CCO/N=C(\C)c1ccc2c(c1)c1c3c(c4c(c1n2C(C)C)CCc1nn(C)cc1-4)C(=O)NC3	IC50	'='	4.0	nM	8.40			UO_0000065	18.43	0.34	3.52	11.44	False	CHEMBL929874	Inhibition of VEGF-stimulated VEGFR2 autophosphorylation in HUVEC cells at 50 nM relative to control	B	BAO_0000219	cell-based format	Homo sapiens	None	None	HUVEC	None	CHEMBL279	Vascular endothelial growth factor receptor 2	Homo sapiens	SINGLE PROTEIN	CHEMBL1141537	1	Scientific Literature	Bioorg. Med. Chem. Lett.	2008	CHEMBL3307501
CHEMBL244300		0	540.52	2	6.26	54	CS(=O)(=O)Nc1nc2ccc(Oc3ccc(NC(=O)Nc4cc(C(F)(F)F)ccc4F)cc3)cc2s1	IC50	'='	4000.0	nM	5.40			UO_0000065	9.99	0.20	-0.86	4.93	False	CHEMBL895710	Inhibition of GST-tagged human recombinant VEGFR2 expressed in baculovirus	B	BAO_0000019	assay format	Homo sapiens	None	None	None	None	CHEMBL279	Vascular endothelial growth factor receptor 2	Homo sapiens	SINGLE PROTEIN	CHEMBL1148750	1	Scientific Literature	J. Med. Chem.	2007	None
CHEMBL244287		0	501.49	2	6.36	27	COC(=O)Nc1nc2ccc(Oc3ccc(NC(=S)Nc4cccc(C(F)(F)F)c4)cc3)cc2[nH]1	IC50	'='	105.0	nM	6.98			UO_0000065	13.92	0.27	0.62	6.96	False	CHEMBL895710	Inhibition of GST-tagged human recombinant VEGFR2 expressed in baculovirus	B	BAO_0000019	assay format	Homo sapiens	None	None	None	None	CHEMBL279	Vascular endothelial growth factor receptor 2	Homo sapiens	SINGLE PROTEIN	CHEMBL1148750	1	Scientific Literature	J. Med. Chem.	2007	None
CHEMBL3787112		0	349.44	0	3.04	2	Nc1ncnc2c1c(-c1cccc(O)c1)cn2[C@H]1C[C@@H](CN2CCC2)C1	IC50	'='	440.0	nM	6.36			UO_0000065	18.19	0.33	3.32	7.93	True	CHEMBL3789996	Inhibition of KDR (unknown origin) in presence of [gamma33P]ATP	B	BAO_0000357	single protein format	Homo sapiens	None	None	None	None	CHEMBL279	Vascular endothelial growth factor receptor 2	Homo sapiens	SINGLE PROTEIN	CHEMBL3785066	1	Scientific Literature	Bioorg. Med. Chem. Lett.	2016	None
CHEMBL366359		0	364.43	0	3.57	3	CN(Cc1ccccc1)c1nc(O)nc(Nc2ccc3scnc3c2)n1	IC50	'='	2400.0	nM	5.62			UO_0000065					False	CHEMBL835238	Inhibition of KDR-induced MAP kinase autophosphorylation assay in HUVEC cells	F	BAO_0000219	cell-based format	Homo sapiens	None	None	HUVEC	None	CHEMBL279	Vascular endothelial growth factor receptor 2	Homo sapiens	SINGLE PROTEIN	CHEMBL1142716	1	Scientific Literature	J. Med. Chem.	2005	CHEMBL3307501
CHEMBL395335		0	509.99	2	5.49	24	CCN(CC)CCOc1cc(Nc2nc3cc(Oc4ccnc(C(=O)NC)c4)ccc3o2)ccc1Cl	IC50	'='	34.0	nM	7.47			UO_0000065					False	CHEMBL895900	Inhibition of VEGF-stimulated HUVEC cell proliferation after 72 hrs	F	BAO_0000219	cell-based format	Homo sapiens	None	None	HUVEC	None	CHEMBL279	Vascular endothelial growth factor receptor 2	Homo sapiens	SINGLE PROTEIN	CHEMBL1148766	1	Scientific Literature	J. Med. Chem.	2007	CHEMBL3307501
CHEMBL3793594		0	372.42	0	4.13	2	COc1cc2ncn(Cc3cccc(-c4ccccc4)c3)c(=O)c2cc1OC	Inhibition	'='	33.0	%				UO_0000187					False	CHEMBL3796153	Inhibition of human KDR using phosphatidylinositol 4,5-diphosphate as substrate at 1 uM measured after 20 mins at 30 degC by liquid scintillation counting method in presence of [gamma-32P]-ATP	B	BAO_0000357	single protein format	Homo sapiens	None	None	None	None	CHEMBL279	Vascular endothelial growth factor receptor 2	Homo sapiens	SINGLE PROTEIN	CHEMBL3792341	1	Scientific Literature	Eur. J. Med. Chem.	2016	None
CHEMBL3793896		0	359.18	0	2.94	13	O=c1c2cc3c(cc2ncn1Cc1ccc(Br)cc1)OCO3	Inhibition	'='	27.0	%				UO_0000187					False	CHEMBL3796153	Inhibition of human KDR using phosphatidylinositol 4,5-diphosphate as substrate at 1 uM measured after 20 mins at 30 degC by liquid scintillation counting method in presence of [gamma-32P]-ATP	B	BAO_0000357	single protein format	Homo sapiens	None	None	None	None	CHEMBL279	Vascular endothelial growth factor receptor 2	Homo sapiens	SINGLE PROTEIN	CHEMBL3792341	1	Scientific Literature	Eur. J. Med. Chem.	2016	None
CHEMBL241314		0	389.38	0	4.01	60	Cc1cc(NC(=O)c2c(NCc3ccncc3)cnn2C)ccc1C(F)(F)F	IC50	'='	560.0	nM	6.25			UO_0000065	16.06	0.30	2.24	8.70	False	CHEMBL885900	Inhibition of VEGFR2 by HTRF assay	B	BAO_0000357	single protein format	None	None	None	None	None	CHEMBL279	Vascular endothelial growth factor receptor 2	Homo sapiens	SINGLE PROTEIN	CHEMBL1139078	1	Scientific Literature	Bioorg. Med. Chem. Lett.	2007	None
CHEMBL400216		0	389.38	0	4.01	59	Cc1ccc(NC(=O)c2c(NCc3ccncc3)cnn2C)cc1C(F)(F)F	IC50	'='	930.0	nM	6.03			UO_0000065	15.49	0.29	2.02	8.40	False	CHEMBL885900	Inhibition of VEGFR2 by HTRF assay	B	BAO_0000357	single protein format	None	None	None	None	None	CHEMBL279	Vascular endothelial growth factor receptor 2	Homo sapiens	SINGLE PROTEIN	CHEMBL1139078	1	Scientific Literature	Bioorg. Med. Chem. Lett.	2007	None
CHEMBL238529		0	367.41	0	2.70	30	COc1ccc(NC(=O)c2c(NCc3ccncc3)ncn2C)cc1OC	IC50	'='	350.0	nM	6.46			UO_0000065	17.57	0.33	3.76	7.15	False	CHEMBL885900	Inhibition of VEGFR2 by HTRF assay	B	BAO_0000357	single protein format	None	None	None	None	None	CHEMBL279	Vascular endothelial growth factor receptor 2	Homo sapiens	SINGLE PROTEIN	CHEMBL1139078	1	Scientific Literature	Bioorg. Med. Chem. Lett.	2007	None
CHEMBL253969	OSI-632	2	532.41	1	3.86	1	NC(=O)c1c(OCc2c(F)cc(Br)cc2F)nsc1NC(=O)NCCCCN1CCCC1	IC50	'='	11.0	nM	7.96			UO_0000065	14.95	0.34	4.10	7.26	True	CHEMBL929873	Inhibition of human recombinant VEGFR2 by HTRF assay	B	BAO_0000357	single protein format	Homo sapiens	None	None	None	None	CHEMBL279	Vascular endothelial growth factor receptor 2	Homo sapiens	SINGLE PROTEIN	CHEMBL1141537	1	Scientific Literature	Bioorg. Med. Chem. Lett.	2008	None
CHEMBL404718		0	413.48	0	3.82	24	CCO/N=C(\C)c1ccc2[nH]c3c4c(c5c(c3c2c1)CNC5=O)-c1cn(C)nc1CC4	IC50	'='	4.0	nM	8.40			UO_0000065	20.31	0.37	4.58	9.96	False	CHEMBL929874	Inhibition of VEGF-stimulated VEGFR2 autophosphorylation in HUVEC cells at 50 nM relative to control	B	BAO_0000219	cell-based format	Homo sapiens	None	None	HUVEC	None	CHEMBL279	Vascular endothelial growth factor receptor 2	Homo sapiens	SINGLE PROTEIN	CHEMBL1141537	1	Scientific Literature	Bioorg. Med. Chem. Lett.	2008	CHEMBL3307501
CHEMBL238526		0	358.41	0	3.23	24	Cn1cnc(NCc2ccncc2)c1C(=O)Nc1cnc2ccccc2c1	IC50	'='	920.0	nM	6.04			UO_0000065					False	CHEMBL885901	Inhibition of VEGFR2 by cell-based assay	F	BAO_0000219	cell-based format	None	None	None	None	None	CHEMBL279	Vascular endothelial growth factor receptor 2	Homo sapiens	SINGLE PROTEIN	CHEMBL1139078	1	Scientific Literature	Bioorg. Med. Chem. Lett.	2007	None
CHEMBL391671		0	392.34	0	4.14	64	Cc1noc(NCc2ccncc2)c1C(=O)Nc1cccc(OC(F)(F)F)c1	IC50	'>'	10000.0	nM				UO_0000065					False	CHEMBL885900	Inhibition of VEGFR2 by HTRF assay	B	BAO_0000357	single protein format	None	None	None	None	None	CHEMBL279	Vascular endothelial growth factor receptor 2	Homo sapiens	SINGLE PROTEIN	CHEMBL1139078	1	Scientific Literature	Bioorg. Med. Chem. Lett.	2007	None
CHEMBL240606		0	410.78	0	4.91	73	Cc1noc(NCc2ccncc2)c1C(=O)Nc1ccc(Cl)c(C(F)(F)F)c1	IC50	'>'	10000.0	nM				UO_0000065					False	CHEMBL885901	Inhibition of VEGFR2 by cell-based assay	F	BAO_0000219	cell-based format	None	None	None	None	None	CHEMBL279	Vascular endothelial growth factor receptor 2	Homo sapiens	SINGLE PROTEIN	CHEMBL1139078	1	Scientific Literature	Bioorg. Med. Chem. Lett.	2007	None
CHEMBL3740385		0	557.05	2	7.98	7i	Cc1[nH]c(-c2ccccc2)c(-c2ccccc2)c1C(=O)c1cn(-c2ccc(Cl)cc2)nc1C(=O)Nc1ccccc1	Inhibition	'='	100.0	%				UO_0000187					False	CHEMBL3744322	Inhibition of VEGFR-2 (unknown origin) at 30 uM by microfluidic assay relative to control	B	BAO_0000357	single protein format	Homo sapiens	None	None	None	None	CHEMBL279	Vascular endothelial growth factor receptor 2	Homo sapiens	SINGLE PROTEIN	CHEMBL3739348	1	Scientific Literature	MedChemComm	2015	None
CHEMBL248044		0	345.40	0	4.09	20	COc1cc2ncc(C#N)c(N[C@@H]3C[C@H]3c3ccccc3)c2cc1OC	Ki	'='	2100.0	nM	5.68			UO_0000065	16.44	0.30	1.59	8.45	False	CHEMBL923926	Inhibition of KDR	B	BAO_0000357	single protein format	None	None	None	None	None	CHEMBL279	Vascular endothelial growth factor receptor 2	Homo sapiens	SINGLE PROTEIN	CHEMBL1140464	1	Scientific Literature	Bioorg. Med. Chem. Lett.	2007	None
CHEMBL3793356		0	401.22	0	2.81	10	O=C(Cn1cnc2cc3c(cc2c1=O)OCCO3)c1ccc(Br)cc1	Inhibition	'='	35.0	%				UO_0000187					False	CHEMBL3796153	Inhibition of human KDR using phosphatidylinositol 4,5-diphosphate as substrate at 1 uM measured after 20 mins at 30 degC by liquid scintillation counting method in presence of [gamma-32P]-ATP	B	BAO_0000357	single protein format	Homo sapiens	None	None	None	None	CHEMBL279	Vascular endothelial growth factor receptor 2	Homo sapiens	SINGLE PROTEIN	CHEMBL3792341	1	Scientific Literature	Eur. J. Med. Chem.	2016	None
CHEMBL248391		0	450.54	1	5.49	27	COc1cc2c(N[C@@H]3C[C@H]3c3ccccc3)c(C#N)cnc2cc1OCCCc1cccnc1	Ki	'='	99.0	nM	7.00			UO_0000065	15.55	0.28	1.51	8.75	False	CHEMBL923926	Inhibition of KDR	B	BAO_0000357	single protein format	None	None	None	None	None	CHEMBL279	Vascular endothelial growth factor receptor 2	Homo sapiens	SINGLE PROTEIN	CHEMBL1140464	1	Scientific Literature	Bioorg. Med. Chem. Lett.	2007	None
CHEMBL248221		0	458.56	0	4.18	25	COc1cc2ncc(C#N)c(N[C@@H]3C[C@H]3c3ccccc3)c2cc1OCCCN1CCOCC1	Ki	'='	560.0	nM	6.25			UO_0000065	13.63	0.25	2.07	7.85	False	CHEMBL923926	Inhibition of KDR	B	BAO_0000357	single protein format	None	None	None	None	None	CHEMBL279	Vascular endothelial growth factor receptor 2	Homo sapiens	SINGLE PROTEIN	CHEMBL1140464	1	Scientific Literature	Bioorg. Med. Chem. Lett.	2007	None
CHEMBL250228		0	338.80	0	3.99	4	O=C(Nc1ccc(Cl)cc1)c1cccnc1NCc1ccncc1	Ki	'='	8.0	nM	8.10			UO_0000065	23.90	0.46	4.11	12.10	False	CHEMBL925260	Inhibition of unphosphorylated-Kdr after 30 mins	B	BAO_0000357	single protein format	None	None	None	None	None	CHEMBL279	Vascular endothelial growth factor receptor 2	Homo sapiens	SINGLE PROTEIN	CHEMBL1140496	1	Scientific Literature	Bioorg. Med. Chem. Lett.	2007	None
CHEMBL249611		0	421.46	1	5.75	31	O=C(Nc1ccc(Oc2ccccc2)cc1)c1cccnc1Nc1ccc2cn[nH]c2c1	Ki	'='	70.0	nM	7.16			UO_0000065	16.98	0.31	1.40	7.78	False	CHEMBL925259	Inhibition of phosphorylated-Kdr after 30 mins	B	BAO_0000357	single protein format	None	None	None	None	None	CHEMBL279	Vascular endothelial growth factor receptor 2	Homo sapiens	SINGLE PROTEIN	CHEMBL1140496	1	Scientific Literature	Bioorg. Med. Chem. Lett.	2007	None
CHEMBL394692		0	453.55	1	6.06	6	CNc1nccc(-c2cccnc2Oc2cc(C(=O)Nc3cccc(C(C)C)c3)ccc2C)n1	IC50	'='	38.0	nM	7.42			UO_0000065	16.36	0.30	1.36	8.33	False	CHEMBL887077	Inhibition of KDR after 90 mins by HTRF assay	B	BAO_0000357	single protein format	None	None	None	None	None	CHEMBL279	Vascular endothelial growth factor receptor 2	Homo sapiens	SINGLE PROTEIN	CHEMBL1139197	1	Scientific Literature	Bioorg. Med. Chem. Lett.	2007	None
CHEMBL249519		0	427.51	0	4.13	20	CCNCc1cncc(-c2cnc3[nH]nc(-c4nc5c(COC)cccc5[nH]4)c3c2)c1C	IC50	'='	4670.0	nM	5.33			UO_0000065	12.47	0.23	1.20	5.11	False	CHEMBL888276	Inhibition of VEGFR2	B	BAO_0000357	single protein format	None	None	None	None	None	CHEMBL279	Vascular endothelial growth factor receptor 2	Homo sapiens	SINGLE PROTEIN	CHEMBL1140014	1	Scientific Literature	Bioorg. Med. Chem. Lett.	2007	None
CHEMBL469037		0	366.42	0	4.89	20	O=C(c1ccccc1NCc1ccc2[nH]ncc2c1)c1c[nH]c2ccccc12	IC50	'='	610.0	nM	6.21			UO_0000065	16.96	0.30	1.32	8.45	False	CHEMBL976314	Inhibition of KDR by HTRF assay	B	BAO_0000357	single protein format	None	None	None	None	None	CHEMBL279	Vascular endothelial growth factor receptor 2	Homo sapiens	SINGLE PROTEIN	CHEMBL1155904	1	Scientific Literature	Bioorg. Med. Chem. Lett.	2008	None
CHEMBL467805		0	378.44	0	4.95	9	O=C(c1ccccc1NCc1ccc2cnccc2c1)c1n[nH]c2ccccc12	IC50	'='	10000.0	nM	5.00			UO_0000065	13.21	0.24	0.05	7.08	False	CHEMBL976314	Inhibition of KDR by HTRF assay	B	BAO_0000357	single protein format	None	None	None	None	None	CHEMBL279	Vascular endothelial growth factor receptor 2	Homo sapiens	SINGLE PROTEIN	CHEMBL1155904	1	Scientific Literature	Bioorg. Med. Chem. Lett.	2008	None
CHEMBL511251		0	384.41	1	5.03	38	O=C(c1ccccc1NCc1ccc2cn[nH]c2c1)c1c[nH]c2ccc(F)cc12	IC50	'='	250.0	nM	6.60			UO_0000065	17.17	0.31	1.57	8.97	False	CHEMBL976315	Inhibition of KDR autophosphorylation by cell based assay	B	BAO_0000219	cell-based format	None	None	None	None	None	CHEMBL279	Vascular endothelial growth factor receptor 2	Homo sapiens	SINGLE PROTEIN	CHEMBL1155904	1	Scientific Literature	Bioorg. Med. Chem. Lett.	2008	None
CHEMBL468173		0	327.39	0	4.41	19	O=C(c1ccccc1NCc1ccncc1)c1c[nH]c2ccccc12	IC50	'='	2100.0	nM	5.68			UO_0000065	17.34	0.31	1.27	9.83	False	CHEMBL976315	Inhibition of KDR autophosphorylation by cell based assay	B	BAO_0000219	cell-based format	None	None	None	None	None	CHEMBL279	Vascular endothelial growth factor receptor 2	Homo sapiens	SINGLE PROTEIN	CHEMBL1155904	1	Scientific Literature	Bioorg. Med. Chem. Lett.	2008	None
CHEMBL3746951		0	409.40	0	3.45	40	Cn1c(=O)c(Oc2ccc(F)cc2F)cc2cnc(NCCc3ccccn3)nc21	Inhibition	'='	3.0	%				UO_0000187					False	CHEMBL3750778	Inhibition of VEGFR2 (unknown origin) at 10 uM	B	BAO_0000357	single protein format	Homo sapiens	None	None	None	None	CHEMBL279	Vascular endothelial growth factor receptor 2	Homo sapiens	SINGLE PROTEIN	CHEMBL3745672	1	Scientific Literature	Bioorg. Med. Chem. Lett.	2016	None
CHEMBL3746122		0	402.41	0	3.77	33v	O=C(Nc1cc(C2CC2)on1)n1ccc2cc(Oc3ncnc4c3CNC4)ccc21	IC50	'='	26.0	nM	7.58			UO_0000065	18.85	0.35	3.82	7.08	True	CHEMBL3749262	Inhibition of Tel-fused KDR (unknown origin) expressed in mouse BaF3 cells using poly(Glu,Tyr) as substrate after 10 mins by scintillation counting analysis in presence of [33]ATP	B	BAO_0000219	cell-based format	Homo sapiens	None	None	BaF3	None	CHEMBL279	Vascular endothelial growth factor receptor 2	Homo sapiens	SINGLE PROTEIN	CHEMBL3745705	1	Scientific Literature	J. Med. Chem.	2015	CHEMBL3307634
CHEMBL249518		0	413.49	0	3.77	15h	COCc1cccc2[nH]c(-c3n[nH]c4ncc(-c5cncc(CN(C)C)c5)cc34)nc12	IC50	'='	1600.0	nM	5.80			UO_0000065	14.02	0.26	2.03	6.06	False	CHEMBL888276	Inhibition of VEGFR2	B	BAO_0000357	single protein format	None	None	None	None	None	CHEMBL279	Vascular endothelial growth factor receptor 2	Homo sapiens	SINGLE PROTEIN	CHEMBL1140014	1	Scientific Literature	Bioorg. Med. Chem. Lett.	2007	None
CHEMBL249501		0	406.41	0	4.41	10b	O=C(O)c1cccc2[nH]c(-c3n[nH]c4ncc(-c5cncc6ccccc56)cc34)nc12	IC50	'>'	10000.0	nM				UO_0000065					False	CHEMBL888276	Inhibition of VEGFR2	B	BAO_0000357	single protein format	None	None	None	None	None	CHEMBL279	Vascular endothelial growth factor receptor 2	Homo sapiens	SINGLE PROTEIN	CHEMBL1140014	1	Scientific Literature	Bioorg. Med. Chem. Lett.	2007	None
CHEMBL249500		0	447.50	0	4.55	1i	c1ccc2c(-c3cnc4[nH]nc(-c5nc6cc(N7CCOCC7)ccc6[nH]5)c4c3)cncc2c1	IC50	'='	1070.0	nM	5.97			UO_0000065	13.34	0.24	1.42	6.24	False	CHEMBL888276	Inhibition of VEGFR2	B	BAO_0000357	single protein format	None	None	None	None	None	CHEMBL279	Vascular endothelial growth factor receptor 2	Homo sapiens	SINGLE PROTEIN	CHEMBL1140014	1	Scientific Literature	Bioorg. Med. Chem. Lett.	2007	None
CHEMBL249096		0	356.39	0	3.71	1f	COCc1cccc2[nH]c(-c3n[nH]c4ncc(-c5ccncc5)cc34)nc12	IC50	'='	110.0	nM	6.96			UO_0000065	19.53	0.35	3.25	7.53	False	CHEMBL888276	Inhibition of VEGFR2	B	BAO_0000357	single protein format	None	None	None	None	None	CHEMBL279	Vascular endothelial growth factor receptor 2	Homo sapiens	SINGLE PROTEIN	CHEMBL1140014	1	Scientific Literature	Bioorg. Med. Chem. Lett.	2007	None
CHEMBL246167		0	355.32	0	4.54	3c	FC(F)(F)c1c[nH]c(-c2n[nH]cc2/C=C/c2cncc3ccccc23)n1	IC50	'='	3060.0	nM	5.51			UO_0000065	15.52	0.29	0.97	7.85	False	CHEMBL922908	Inhibition of VEGFR2	B	BAO_0000357	single protein format	None	None	None	None	None	CHEMBL279	Vascular endothelial growth factor receptor 2	Homo sapiens	SINGLE PROTEIN	CHEMBL1140656	1	Scientific Literature	Bioorg. Med. Chem. Lett.	2007	None
CHEMBL394466		0	262.28	0	2.24	3b	N#Cc1c[nH]c(-c2n[nH]cc2/C=C/c2cccnc2)n1	IC50	'>'	10000.0	nM				UO_0000065					False	CHEMBL922908	Inhibition of VEGFR2	B	BAO_0000357	single protein format	None	None	None	None	None	CHEMBL279	Vascular endothelial growth factor receptor 2	Homo sapiens	SINGLE PROTEIN	CHEMBL1140656	1	Scientific Literature	Bioorg. Med. Chem. Lett.	2007	None
CHEMBL3787112		0	349.44	0	3.04	2	Nc1ncnc2c1c(-c1cccc(O)c1)cn2[C@H]1C[C@@H](CN2CCC2)C1	IC50	'='	440.0	nM	6.36			UO_0000065	18.19	0.33	3.32	7.93	False	CHEMBL3789405	Inhibition of KDR (unknown origin)	B	BAO_0000357	single protein format	Homo sapiens	None	None	None	None	CHEMBL279	Vascular endothelial growth factor receptor 2	Homo sapiens	SINGLE PROTEIN	CHEMBL3784924	1	Scientific Literature	Bioorg. Med. Chem. Lett.	2016	None
CHEMBL381182		0	411.39	1	5.07	27	FC(F)(F)c1ccc(Nc2nnc(-c3cccnc3CCc3ccncc3)o2)cc1	IC50	'='	76.0	nM	7.12			UO_0000065	17.31	0.32	2.05	9.28	False	CHEMBL863825	Inhibition of VEGFR2 phosphorylation in HEK293 cells by cell-based ELISA	B	BAO_0000219	cell-based format	Homo sapiens	None	None	HEK293	None	CHEMBL279	Vascular endothelial growth factor receptor 2	Homo sapiens	SINGLE PROTEIN	CHEMBL1146931	1	Scientific Literature	Bioorg. Med. Chem. Lett.	2006	CHEMBL3307715
CHEMBL1173757		0	391.45	0	4.89	20	COc1ccc(NC(=O)Nc2cccc3c2NC(=O)/C3=C\c2ccsc2)cc1	Inhibition	'='	6.5	%				UO_0000187					False	CHEMBL1176712	Inhibition of KDR at 0.1 uM	B	BAO_0000357	single protein format	None	None	None	None	None	CHEMBL279	Vascular endothelial growth factor receptor 2	Homo sapiens	SINGLE PROTEIN	CHEMBL1177651	1	Scientific Literature	Bioorg. Med. Chem.	2010	None
CHEMBL1173158		0	424.29	1	6.13	21	O=C(Nc1ccccc1)Nc1ccc2c(c1)NC(=O)/C2=C/c1ccc(Cl)c(Cl)c1	Inhibition	'='	11.5	%				UO_0000187					False	CHEMBL1176712	Inhibition of KDR at 0.1 uM	B	BAO_0000357	single protein format	None	None	None	None	None	CHEMBL279	Vascular endothelial growth factor receptor 2	Homo sapiens	SINGLE PROTEIN	CHEMBL1177651	1	Scientific Literature	Bioorg. Med. Chem.	2010	None
CHEMBL553824		0	435.94	0	3.06	4u	COc1cc2ncnc(N3CCN(C(=O)Nc4ccsc4)CC3)c2cc1OC.Cl	NT						Not Determined						False	CHEMBL820691	Inhibition of Vascular endothelial growth factor receptor 2 (VEGFR-2) autophosphorylation (not tested)	B	BAO_0000357	single protein format	None	None	None	None	None	CHEMBL279	Vascular endothelial growth factor receptor 2	Homo sapiens	SINGLE PROTEIN	CHEMBL1136005	1	Scientific Literature	J. Med. Chem.	2002	None
CHEMBL102301		0	467.55	0	2.98	KN734	COc1cc2ncnc(N3CCN(/C(S)=N\Cc4ccc5c(c4)OCO5)CC3)c2cc1OC	IC50	'='	17300.0	nM	4.76			UO_0000065	10.18	0.20	1.78	5.84	False	CHEMBL812622	Inhibition of Vascular endothelial growth factor receptor 2 (VEGFR-2) autophosphorylation	B	BAO_0000357	single protein format	None	None	None	None	None	CHEMBL279	Vascular endothelial growth factor receptor 2	Homo sapiens	SINGLE PROTEIN	CHEMBL1136005	1	Scientific Literature	J. Med. Chem.	2002	None
CHEMBL270057		0	471.51	1	5.78	63	COc1cc2nccc(Oc3ccc4c(c3)OCCN4C(=O)Nc3cccc(C)c3)c2cc1OC	IC50	'='	1.0	nM	9.00			UO_0000065	19.09	0.35	3.22	10.96	False	CHEMBL1244602	Inhibition of human VEGFR2 after 60 mins	B	BAO_0000357	single protein format	Homo sapiens	None	None	None	None	CHEMBL279	Vascular endothelial growth factor receptor 2	Homo sapiens	SINGLE PROTEIN	CHEMBL1240342	1	Scientific Literature	J. Mol. Graph. Model.	2009	None
CHEMBL369751		0	358.42	0	3.89	21	CCS(=O)(=O)c1ccc(OC)c(Nc2ncc(-c3ccccc3)o2)c1	IC50	'='	50.0	nM	7.30			UO_0000065	20.37	0.40	3.41	8.97	False	CHEMBL829592	Inhibition of human Vascular endothelial growth factor receptor 2	B	BAO_0000357	single protein format	Homo sapiens	None	None	None	None	CHEMBL279	Vascular endothelial growth factor receptor 2	Homo sapiens	SINGLE PROTEIN	CHEMBL1142709	1	Scientific Literature	J. Med. Chem.	2005	None
CHEMBL175760		0	396.91	1	5.23	4	CC(C)(Nc1nc(Cl)nc(Nc2ccc3ncsc3c2)n1)c1ccccc1	IC50	'='	5500.0	nM	5.26			UO_0000065	13.25	0.27	0.03	6.96	False	CHEMBL831136	In vitro inhibition of Vascular endothelial growth factor receptor 2 at 10 uM ATP	B	BAO_0000357	single protein format	Homo sapiens	None	None	None	None	CHEMBL279	Vascular endothelial growth factor receptor 2	Homo sapiens	SINGLE PROTEIN	CHEMBL1142716	1	Scientific Literature	J. Med. Chem.	2005	None
CHEMBL361642		0	383.43	0	3.76	26	CCS(=O)(=O)c1ccc(OC)c(Nc2ncc(-c3cccc(C#N)c3)o2)c1	IC50	'='	141.0	nM	6.85			UO_0000065	17.87	0.35	3.09	6.51	False	CHEMBL829592	Inhibition of human Vascular endothelial growth factor receptor 2	B	BAO_0000357	single protein format	Homo sapiens	None	None	None	None	CHEMBL279	Vascular endothelial growth factor receptor 2	Homo sapiens	SINGLE PROTEIN	CHEMBL1142709	1	Scientific Literature	J. Med. Chem.	2005	None
CHEMBL183171		0	341.80	0	4.67	21	O=C(Nc1ncnc2oc(-c3ccc(Cl)cc3)cc12)C1CCCC1	IC50	'>'	20000.0	nM				UO_0000065					False	CHEMBL833502	Inhibition of Vascular endothelial growth factor receptor 2 kinase	B	BAO_0000357	single protein format	None	None	None	None	None	CHEMBL279	Vascular endothelial growth factor receptor 2	Homo sapiens	SINGLE PROTEIN	CHEMBL1137112	1	Scientific Literature	Bioorg. Med. Chem. Lett.	2004	None
CHEMBL241918		0	557.61	1	3.64	23	CCOc1cc2ncnc(NC3=CC(=O)C(OCc4cccc(OC)c4)=CC3=O)c2cc1NC(=O)/C=C/CN(C)C	IC50	'='	1285.0	nM	5.89			UO_0000065	10.56	0.20	2.25	4.46	False	CHEMBL892960	Inhibition of human VEGFR2 in presence of 1 mM ATP	B	BAO_0000357	single protein format	Homo sapiens	None	None	None	None	CHEMBL279	Vascular endothelial growth factor receptor 2	Homo sapiens	SINGLE PROTEIN	CHEMBL1147965	1	Scientific Literature	Bioorg. Med. Chem.	2007	None
CHEMBL241918		0	557.61	1	3.64	23	CCOc1cc2ncnc(NC3=CC(=O)C(OCc4cccc(OC)c4)=CC3=O)c2cc1NC(=O)/C=C/CN(C)C	Ratio	'='	3.5										False	CHEMBL892962	Ratio of IC50 for VEGFR2 in presence of 1 mM ATP to IC50 for VEGFR2 in presence of 1 uM ATP	B	BAO_0000357	single protein format	Homo sapiens	None	None	None	None	CHEMBL279	Vascular endothelial growth factor receptor 2	Homo sapiens	SINGLE PROTEIN	CHEMBL1147965	1	Scientific Literature	Bioorg. Med. Chem.	2007	None
CHEMBL396586		0	325.39	0	4.28	19c	CCOC(=O)Nc1cccc2c1Cc1c-2n[nH]c1-c1ccsc1	IC50	'='	650.0	nM	6.19			UO_0000065	19.01	0.37	1.91	9.23	False	CHEMBL906389	Inhibition of KDR by HTRF assay	B	BAO_0000357	single protein format	None	None	None	None	None	CHEMBL279	Vascular endothelial growth factor receptor 2	Homo sapiens	SINGLE PROTEIN	CHEMBL1139908	1	Scientific Literature	Bioorg. Med. Chem. Lett.	2007	None
CHEMBL3893176		0	479.36	0	3.76	Table 6, R132C2	COc1cc2c(Nc3ccc(Cl)c(Cl)c3)ncnc2cc1OCC1CN(CCO)CCO1	IC50	'='	50.0	nM	7.30			UO_0000065	15.23	0.31	3.54	8.21	False	CHEMBL3883069	Inhibition of recombinant human N-terminal GST-fused KDR (D807 to V1356 residues) expressed in baculovirus infected Escherichia coli or insect Sf9 cells using poly-EY as substrate after 240 mins by luciferase coupled chemiluminescence assay	B	BAO_0000219	cell-based format	Homo sapiens	None	None	Sf9	None	CHEMBL279	Vascular endothelial growth factor receptor 2	Homo sapiens	SINGLE PROTEIN	CHEMBL3882729	38	Patent Bioactivity Data		2009	CHEMBL3308860
[truncated: 17,079 more rows]
