# Supplementary material for: PyRMD Studio: A Unified Suite for Next-Generation, AI-Powered Virtual Screening
Source: J Chem Inf Model. 2026 May 19;66(11):6197–203. doi: 10.1021/acs.jcim.6c00648 (PMC13250901; doi:10.1021/acs.jcim.6c00648)
Supplement: Supplementary file 1 [file ci6c00648_si_001.zip › DATA/wee1_chembl.csv]

Molecule ChEMBL ID	Molecule Name	Molecule Max Phase	Molecular Weight	#RO5 Violations	AlogP	Compound Key	Smiles	Standard Type	Standard Relation	Standard Value	Standard Units	pChEMBL Value	Data Validity Comment	Comment	Uo Units	Ligand Efficiency BEI	Ligand Efficiency LE	Ligand Efficiency LLE	Ligand Efficiency SEI	Potential Duplicate	Assay ChEMBL ID	Assay Description	Assay Type	BAO Format ID	BAO Label	Assay Organism	Assay Tissue ChEMBL ID	Assay Tissue Name	Assay Cell Type	Assay Subcellular Fraction	Target ChEMBL ID	Target Name	Target Organism	Target Type	Document ChEMBL ID	Source ID	Source Description	Document Journal	Document Year	Cell ChEMBL ID
CHEMBL180794		0	370.46	0	4.66	61	Cc1cccc(C)c1-c1c(C)c2cnc(Nc3ccccc3)nc2n(C)c1=O	IC50	'='	1200.0	nM	5.92			UO_0000065	15.98	0.29	1.26	9.90	False	CHEMBL829373	Inhibition of checkpoint kinase Wee1	B	BAO_0000357	single protein format	None	None	None	None	None	CHEMBL5491	Serine/threonine-protein kinase WEE1	Homo sapiens	SINGLE PROTEIN	CHEMBL1143513	1	Scientific Literature	Bioorg. Med. Chem. Lett.	2005	None
CHEMBL487891		0	448.86	0	4.27	109	COC(=O)CCn1c2ccc(O)cc2c2c3c(c(-c4ccccc4Cl)cc21)C(=O)NC3=O	IC50	'='	30.0	nM	7.52			UO_0000065	16.76	0.32	3.25	7.71	False	CHEMBL1006579	Inhibition of human Wee1	B	BAO_0000357	single protein format	Homo sapiens	None	None	None	None	CHEMBL5491	Serine/threonine-protein kinase WEE1	Homo sapiens	SINGLE PROTEIN	CHEMBL1137719	1	Scientific Literature	Eur. J. Med. Chem.	2009	None
CHEMBL471163		0	455.30	0	4.74	103	O=C1NC(=O)c2c1c(-c1c(Cl)cccc1Cl)cc1c2c2cc(O)ccc2n1CCCO	IC50	'='	7.0	nM	8.15			UO_0000065	17.91	0.36	3.41	8.91	False	CHEMBL1006579	Inhibition of human Wee1	B	BAO_0000357	single protein format	Homo sapiens	None	None	None	None	CHEMBL5491	Serine/threonine-protein kinase WEE1	Homo sapiens	SINGLE PROTEIN	CHEMBL1137719	1	Scientific Literature	Eur. J. Med. Chem.	2009	None
CHEMBL475325		0	296.28	0	1.38	98	O=C1NC(=O)c2c1ccc1c2c2cc(O)ccc2n1CCO	IC50	'='	25.0	nM	7.60			UO_0000065	25.66	0.47	6.22	8.30	False	CHEMBL1006579	Inhibition of human Wee1	B	BAO_0000357	single protein format	Homo sapiens	None	None	None	None	CHEMBL5491	Serine/threonine-protein kinase WEE1	Homo sapiens	SINGLE PROTEIN	CHEMBL1137719	1	Scientific Literature	Eur. J. Med. Chem.	2009	None
CHEMBL379149		0	317.30	0	2.91	83	O=C1NC(=O)c2c1c(-c1ccc[nH]1)cc1[nH]c3ccc(O)cc3c21	IC50	'='	180.0	nM	6.75			UO_0000065	21.26	0.38	3.83	6.88	False	CHEMBL1006579	Inhibition of human Wee1	B	BAO_0000357	single protein format	Homo sapiens	None	None	None	None	CHEMBL5491	Serine/threonine-protein kinase WEE1	Homo sapiens	SINGLE PROTEIN	CHEMBL1137719	1	Scientific Literature	Eur. J. Med. Chem.	2009	None
CHEMBL211140		0	377.79	0	3.81	66	Nc1ccc(Cl)c(-c2cc3[nH]c4ccc(O)cc4c3c3c2C(=O)NC3=O)c1	IC50	'='	20.0	nM	7.70			UO_0000065	20.38	0.39	3.89	7.11	False	CHEMBL1006579	Inhibition of human Wee1	B	BAO_0000357	single protein format	Homo sapiens	None	None	None	None	CHEMBL5491	Serine/threonine-protein kinase WEE1	Homo sapiens	SINGLE PROTEIN	CHEMBL1137719	1	Scientific Literature	Eur. J. Med. Chem.	2009	None
CHEMBL378171		0	358.35	0	3.07	25	O=C1NC(=O)c2c1c(-c1ccccc1CO)cc1[nH]c3ccc(O)cc3c21	IC50	'='	450.0	nM	6.35			UO_0000065	17.71	0.32	3.28	6.20	False	CHEMBL1006579	Inhibition of human Wee1	B	BAO_0000357	single protein format	Homo sapiens	None	None	None	None	CHEMBL5491	Serine/threonine-protein kinase WEE1	Homo sapiens	SINGLE PROTEIN	CHEMBL1137719	1	Scientific Literature	Eur. J. Med. Chem.	2009	None
CHEMBL212659		0	396.32	0	4.60	24	O=C1NC(=O)c2c1c(-c1ccccc1C(F)(F)F)cc1[nH]c3ccc(O)cc3c21	IC50	'='	580.0	nM	6.24			UO_0000065	15.74	0.29	1.64	7.59	False	CHEMBL1006579	Inhibition of human Wee1	B	BAO_0000357	single protein format	Homo sapiens	None	None	None	None	CHEMBL5491	Serine/threonine-protein kinase WEE1	Homo sapiens	SINGLE PROTEIN	CHEMBL1137719	1	Scientific Literature	Eur. J. Med. Chem.	2009	None
CHEMBL385047		0	404.43	1	5.24	11	O=C1NC(=O)c2c1c(-c1ccccc1)c(-c1ccccc1)c1[nH]c3ccc(O)cc3c21	IC50	'='	2300.0	nM	5.64			UO_0000065	13.94	0.25	0.40	6.86	False	CHEMBL1006579	Inhibition of human Wee1	B	BAO_0000357	single protein format	Homo sapiens	None	None	None	None	CHEMBL5491	Serine/threonine-protein kinase WEE1	Homo sapiens	SINGLE PROTEIN	CHEMBL1137719	1	Scientific Literature	Eur. J. Med. Chem.	2009	None
CHEMBL255416		0	475.98	1	5.13	156	CN(C)CCCCc1cc2c(cc1O)c1c3c(c(-c4ccccc4Cl)cc1n2C)C(=O)NC3=O	IC50	'='	33.88	nM	7.47			UO_0000065	15.69	0.30	2.34	10.02	False	CHEMBL1006579	Inhibition of human Wee1	B	BAO_0000357	single protein format	Homo sapiens	None	None	None	None	CHEMBL5491	Serine/threonine-protein kinase WEE1	Homo sapiens	SINGLE PROTEIN	CHEMBL1137719	1	Scientific Literature	Eur. J. Med. Chem.	2009	None
CHEMBL256480		0	505.96	1	4.33	163	O=C1NC(=O)c2c1c(-c1ccccc1Cl)cc1[nH]c3cc(OCCCN4CCOCC4)c(O)cc3c21	IC50	'='	25.7	nM	7.59			UO_0000065	15.00	0.29	3.26	7.31	False	CHEMBL1006579	Inhibition of human Wee1	B	BAO_0000357	single protein format	Homo sapiens	None	None	None	None	CHEMBL5491	Serine/threonine-protein kinase WEE1	Homo sapiens	SINGLE PROTEIN	CHEMBL1137719	1	Scientific Literature	Eur. J. Med. Chem.	2009	None
CHEMBL471157		0	441.27	0	4.35	14	O=C1NC(=O)c2c1c(-c1c(Cl)cccc1Cl)cc1c2c2cc(O)ccc2n1CCO	IC50	'='	8.0	nM	8.10			UO_0000065	18.35	0.37	3.75	8.84	True	CHEMBL1000360	Inhibition of human Wee1 assessed as polyornithine-tyrosine copolymer phosphorylation	B	BAO_0000357	single protein format	Homo sapiens	None	None	None	None	CHEMBL5491	Serine/threonine-protein kinase WEE1	Homo sapiens	SINGLE PROTEIN	CHEMBL1156685	1	Scientific Literature	Eur. J. Med. Chem.	2008	None
CHEMBL452078		0	537.45	1	5.00	50	CN1CCN(CCCn2c3ccc(O)cc3c3c4c(c(-c5c(Cl)cccc5Cl)cc32)C(=O)NC4=O)CC1	IC50	'='	62.0	nM	7.21			UO_0000065	13.41	0.27	2.21	9.26	True	CHEMBL1000360	Inhibition of human Wee1 assessed as polyornithine-tyrosine copolymer phosphorylation	B	BAO_0000357	single protein format	Homo sapiens	None	None	None	None	CHEMBL5491	Serine/threonine-protein kinase WEE1	Homo sapiens	SINGLE PROTEIN	CHEMBL1156685	1	Scientific Literature	Eur. J. Med. Chem.	2008	None
CHEMBL513079		0	489.94	0	4.61	65	O=C1NC(=O)c2c1c(-c1ccccc1Cl)cc1c2c2cc(O)ccc2n1CCSc1nnc[nH]1	IC50	'='	24.0	nM	7.62			UO_0000065	15.55	0.31	3.01	6.75	False	CHEMBL1000360	Inhibition of human Wee1 assessed as polyornithine-tyrosine copolymer phosphorylation	B	BAO_0000357	single protein format	Homo sapiens	None	None	None	None	CHEMBL5491	Serine/threonine-protein kinase WEE1	Homo sapiens	SINGLE PROTEIN	CHEMBL1156685	1	Scientific Literature	Eur. J. Med. Chem.	2008	None
CHEMBL209786		0	373.32	0	3.49	43	O=C1NC(=O)c2c1c(-c1ccccc1[N+](=O)[O-])cc1[nH]c3ccc(O)cc3c21	IC50	'='	47.0	nM	7.33			UO_0000065	19.63	0.36	3.84	5.85	True	CHEMBL864855	Inhibition of human Wee1 in presence of 9.5 uM ATP	B	BAO_0000357	single protein format	Homo sapiens	None	None	None	None	CHEMBL5491	Serine/threonine-protein kinase WEE1	Homo sapiens	SINGLE PROTEIN	CHEMBL1145314	1	Scientific Literature	J. Med. Chem.	2006	None
CHEMBL378472		0	343.34	0	3.16	44	Nc1ccccc1-c1cc2[nH]c3ccc(O)cc3c2c2c1C(=O)NC2=O	IC50	'='	210.0	nM	6.68			UO_0000065	19.45	0.35	3.52	6.17	True	CHEMBL864855	Inhibition of human Wee1 in presence of 9.5 uM ATP	B	BAO_0000357	single protein format	Homo sapiens	None	None	None	None	CHEMBL5491	Serine/threonine-protein kinase WEE1	Homo sapiens	SINGLE PROTEIN	CHEMBL1145314	1	Scientific Literature	J. Med. Chem.	2006	None
CHEMBL380048		0	342.35	0	3.89	47	Cc1cccc(-c2cc3[nH]c4ccc(O)cc4c3c3c2C(=O)NC3=O)c1	IC50	'='	230.0	nM	6.64			UO_0000065	19.39	0.35	2.75	8.08	True	CHEMBL864855	Inhibition of human Wee1 in presence of 9.5 uM ATP	B	BAO_0000357	single protein format	Homo sapiens	None	None	None	None	CHEMBL5491	Serine/threonine-protein kinase WEE1	Homo sapiens	SINGLE PROTEIN	CHEMBL1145314	1	Scientific Literature	J. Med. Chem.	2006	None
CHEMBL215485		0	392.80	0	4.24	80	COc1cccc(Cl)c1-c1cc2[nH]c3ccc(O)cc3c2c2c1C(=O)NC2=O	IC50	'='	15.0	nM	7.82			UO_0000065	19.92	0.38	3.58	8.56	True	CHEMBL864855	Inhibition of human Wee1 in presence of 9.5 uM ATP	B	BAO_0000357	single protein format	Homo sapiens	None	None	None	None	CHEMBL5491	Serine/threonine-protein kinase WEE1	Homo sapiens	SINGLE PROTEIN	CHEMBL1145314	1	Scientific Literature	J. Med. Chem.	2006	None
CHEMBL486100		0	503.94	1	3.95	116	O=C1NC(=O)c2c1c(-c1ccccc1Cl)cc1c2c2cc(O)ccc2n1CCC(=O)N1CCOCC1	IC50	'='	64.57	nM	7.19			UO_0000065	14.27	0.27	3.24	7.13	False	CHEMBL1006579	Inhibition of human Wee1	B	BAO_0000357	single protein format	Homo sapiens	None	None	None	None	CHEMBL5491	Serine/threonine-protein kinase WEE1	Homo sapiens	SINGLE PROTEIN	CHEMBL1137719	1	Scientific Literature	Eur. J. Med. Chem.	2009	None
CHEMBL379592		0	373.32	0	3.49	56	O=C1NC(=O)c2c1c(-c1cccc([N+](=O)[O-])c1)cc1[nH]c3ccc(O)cc3c21	IC50	'='	300.0	nM	6.52			UO_0000065	17.47	0.32	3.03	5.20	True	CHEMBL864855	Inhibition of human Wee1 in presence of 9.5 uM ATP	B	BAO_0000357	single protein format	Homo sapiens	None	None	None	None	CHEMBL5491	Serine/threonine-protein kinase WEE1	Homo sapiens	SINGLE PROTEIN	CHEMBL1145314	1	Scientific Literature	J. Med. Chem.	2006	None
CHEMBL516488		0	449.89	0	3.28	57	CNCC(O)Cn1c2ccc(O)cc2c2c3c(c(-c4ccccc4Cl)cc21)C(=O)NC3=O	IC50	'='	57.0	nM	7.24			UO_0000065	16.10	0.31	3.96	6.99	False	CHEMBL1000360	Inhibition of human Wee1 assessed as polyornithine-tyrosine copolymer phosphorylation	B	BAO_0000357	single protein format	Homo sapiens	None	None	None	None	CHEMBL5491	Serine/threonine-protein kinase WEE1	Homo sapiens	SINGLE PROTEIN	CHEMBL1156685	1	Scientific Literature	Eur. J. Med. Chem.	2008	None
CHEMBL486665		0	470.92	0	4.99	46	O=C1NC(=O)c2c1c(-c1ccccc1Cl)cc1c2c2cc(O)ccc2n1CCCn1ccnc1	IC50	'='	54.0	nM	7.27			UO_0000065	15.43	0.29	2.28	8.15	False	CHEMBL1000360	Inhibition of human Wee1 assessed as polyornithine-tyrosine copolymer phosphorylation	B	BAO_0000357	single protein format	Homo sapiens	None	None	None	None	CHEMBL5491	Serine/threonine-protein kinase WEE1	Homo sapiens	SINGLE PROTEIN	CHEMBL1156685	1	Scientific Literature	Eur. J. Med. Chem.	2008	None
CHEMBL510668		0	455.51	0	3.77	42	O=C1NC(=O)c2c1c(-c1ccccc1)cc1c2c2cc(O)ccc2n1CCCN1CCOCC1	IC50	'='	290.0	nM	6.54			UO_0000065	14.35	0.26	2.77	7.80	False	CHEMBL1000360	Inhibition of human Wee1 assessed as polyornithine-tyrosine copolymer phosphorylation	B	BAO_0000357	single protein format	Homo sapiens	None	None	None	None	CHEMBL5491	Serine/threonine-protein kinase WEE1	Homo sapiens	SINGLE PROTEIN	CHEMBL1156685	1	Scientific Literature	Eur. J. Med. Chem.	2008	None
CHEMBL181017		0	492.02	1	5.42	60	CCN(CC)CCOc1ccc(Nc2ncc3c(C)c(-c4ccccc4Cl)c(=O)n(C)c3n2)cc1	IC50	'='	550.0	nM	6.26			UO_0000065	12.72	0.24	0.84	8.66	False	CHEMBL829373	Inhibition of checkpoint kinase Wee1	B	BAO_0000357	single protein format	None	None	None	None	None	CHEMBL5491	Serine/threonine-protein kinase WEE1	Homo sapiens	SINGLE PROTEIN	CHEMBL1143513	1	Scientific Literature	Bioorg. Med. Chem. Lett.	2005	None
CHEMBL384293		0	404.43	1	5.24	53	O=C1NC(=O)c2c1c(-c1cccc(-c3ccccc3)c1)cc1[nH]c3ccc(O)cc3c21	IC50	'='	40000.0	nM	4.40			UO_0000065	10.87	0.19	-0.84	5.35	False	CHEMBL864855	Inhibition of human Wee1 in presence of 9.5 uM ATP	B	BAO_0000357	single protein format	Homo sapiens	None	None	None	None	CHEMBL5491	Serine/threonine-protein kinase WEE1	Homo sapiens	SINGLE PROTEIN	CHEMBL1145314	1	Scientific Literature	J. Med. Chem.	2006	None
CHEMBL212797		0	343.34	0	3.16	57	Nc1cccc(-c2cc3[nH]c4ccc(O)cc4c3c3c2C(=O)NC3=O)c1	IC50	'='	70.0	nM	7.16			UO_0000065	20.84	0.38	3.99	6.61	True	CHEMBL864855	Inhibition of human Wee1 in presence of 9.5 uM ATP	B	BAO_0000357	single protein format	Homo sapiens	None	None	None	None	CHEMBL5491	Serine/threonine-protein kinase WEE1	Homo sapiens	SINGLE PROTEIN	CHEMBL1145314	1	Scientific Literature	J. Med. Chem.	2006	None
CHEMBL213117		0	358.35	0	3.59	66	COc1ccc(-c2cc3[nH]c4ccc(O)cc4c3c3c2C(=O)NC3=O)cc1	IC50	'='	12000.0	nM	4.92			UO_0000065	13.73	0.25	1.33	5.38	True	CHEMBL864855	Inhibition of human Wee1 in presence of 9.5 uM ATP	B	BAO_0000357	single protein format	Homo sapiens	None	None	None	None	CHEMBL5491	Serine/threonine-protein kinase WEE1	Homo sapiens	SINGLE PROTEIN	CHEMBL1145314	1	Scientific Literature	J. Med. Chem.	2006	None
CHEMBL211929		0	343.34	0	3.16	69	Nc1ccc(-c2cc3[nH]c4ccc(O)cc4c3c3c2C(=O)NC3=O)cc1	IC50	'='	150.0	nM	6.82			UO_0000065	19.88	0.36	3.66	6.31	True	CHEMBL864855	Inhibition of human Wee1 in presence of 9.5 uM ATP	B	BAO_0000357	single protein format	Homo sapiens	None	None	None	None	CHEMBL5491	Serine/threonine-protein kinase WEE1	Homo sapiens	SINGLE PROTEIN	CHEMBL1145314	1	Scientific Literature	J. Med. Chem.	2006	None
CHEMBL386199		0	388.38	0	3.59	88	COc1cccc(OC)c1-c1cc2[nH]c3ccc(O)cc3c2c2c1C(=O)NC2=O	IC50	'='	27.0	nM	7.57			UO_0000065	19.49	0.36	3.98	7.52	True	CHEMBL864855	Inhibition of human Wee1 in presence of 9.5 uM ATP	B	BAO_0000357	single protein format	Homo sapiens	None	None	None	None	CHEMBL5491	Serine/threonine-protein kinase WEE1	Homo sapiens	SINGLE PROTEIN	CHEMBL1145314	1	Scientific Literature	J. Med. Chem.	2006	None
CHEMBL378347		0	329.31	0	2.97	97	O=C1NC(=O)c2c1c(-c1ccncc1)cc1[nH]c3ccc(O)cc3c21	IC50	'='	820.0	nM	6.09			UO_0000065	18.48	0.33	3.12	6.40	True	CHEMBL864855	Inhibition of human Wee1 in presence of 9.5 uM ATP	B	BAO_0000357	single protein format	Homo sapiens	None	None	None	None	CHEMBL5491	Serine/threonine-protein kinase WEE1	Homo sapiens	SINGLE PROTEIN	CHEMBL1145314	1	Scientific Literature	J. Med. Chem.	2006	None
CHEMBL379825		0	390.83	0	4.72	100	CCn1c2ccc(O)cc2c2c3c(c(-c4ccccc4Cl)cc21)C(=O)NC3=O	IC50	'='	50.0	nM	7.30			UO_0000065	18.68	0.36	2.58	10.24	True	CHEMBL864855	Inhibition of human Wee1 in presence of 9.5 uM ATP	B	BAO_0000357	single protein format	Homo sapiens	None	None	None	None	CHEMBL5491	Serine/threonine-protein kinase WEE1	Homo sapiens	SINGLE PROTEIN	CHEMBL1145314	1	Scientific Literature	J. Med. Chem.	2006	None
CHEMBL441695		0	329.31	0	3.84	8	O=C1NC(=O)c2c1c(-c1ccccc1)cc1oc3ccc(O)cc3c21	IC50	'='	430.0	nM	6.37			UO_0000065	19.33	0.35	2.53	8.00	True	CHEMBL864855	Inhibition of human Wee1 in presence of 9.5 uM ATP	B	BAO_0000357	single protein format	Homo sapiens	None	None	None	None	CHEMBL5491	Serine/threonine-protein kinase WEE1	Homo sapiens	SINGLE PROTEIN	CHEMBL1145314	1	Scientific Literature	J. Med. Chem.	2006	None
CHEMBL385047		0	404.43	1	5.24	14	O=C1NC(=O)c2c1c(-c1ccccc1)c(-c1ccccc1)c1[nH]c3ccc(O)cc3c21	IC50	'='	2300.0	nM	5.64			UO_0000065	13.94	0.25	0.40	6.86	True	CHEMBL864855	Inhibition of human Wee1 in presence of 9.5 uM ATP	B	BAO_0000357	single protein format	Homo sapiens	None	None	None	None	CHEMBL5491	Serine/threonine-protein kinase WEE1	Homo sapiens	SINGLE PROTEIN	CHEMBL1145314	1	Scientific Literature	J. Med. Chem.	2006	None
CHEMBL383926		0	356.38	0	4.14	31	CCc1ccccc1-c1cc2[nH]c3ccc(O)cc3c2c2c1C(=O)NC2=O	IC50	'='	510.0	nM	6.29			UO_0000065	17.66	0.32	2.15	7.66	True	CHEMBL864855	Inhibition of human Wee1 in presence of 9.5 uM ATP	B	BAO_0000357	single protein format	Homo sapiens	None	None	None	None	CHEMBL5491	Serine/threonine-protein kinase WEE1	Homo sapiens	SINGLE PROTEIN	CHEMBL1145314	1	Scientific Literature	J. Med. Chem.	2006	None
CHEMBL212659		0	396.32	0	4.60	32	O=C1NC(=O)c2c1c(-c1ccccc1C(F)(F)F)cc1[nH]c3ccc(O)cc3c21	IC50	'='	580.0	nM	6.24			UO_0000065	15.74	0.29	1.64	7.59	True	CHEMBL864855	Inhibition of human Wee1 in presence of 9.5 uM ATP	B	BAO_0000357	single protein format	Homo sapiens	None	None	None	None	CHEMBL5491	Serine/threonine-protein kinase WEE1	Homo sapiens	SINGLE PROTEIN	CHEMBL1145314	1	Scientific Literature	J. Med. Chem.	2006	None
CHEMBL384103		0	371.35	0	2.68	36	NC(=O)c1ccccc1-c1cc2[nH]c3ccc(O)cc3c2c2c1C(=O)NC2=O	IC50	'='	160.0	nM	6.80			UO_0000065	18.30	0.33	4.12	5.42	False	CHEMBL864855	Inhibition of human Wee1 in presence of 9.5 uM ATP	B	BAO_0000357	single protein format	Homo sapiens	None	None	None	None	CHEMBL5491	Serine/threonine-protein kinase WEE1	Homo sapiens	SINGLE PROTEIN	CHEMBL1145314	1	Scientific Literature	J. Med. Chem.	2006	None
CHEMBL212594		0	344.33	0	3.28	38	O=C1NC(=O)c2c1c(-c1ccccc1O)cc1[nH]c3ccc(O)cc3c21	IC50	'='	60.0	nM	7.22			UO_0000065	20.97	0.38	3.94	7.05	True	CHEMBL864855	Inhibition of human Wee1 in presence of 9.5 uM ATP	B	BAO_0000357	single protein format	Homo sapiens	None	None	None	None	CHEMBL5491	Serine/threonine-protein kinase WEE1	Homo sapiens	SINGLE PROTEIN	CHEMBL1145314	1	Scientific Literature	J. Med. Chem.	2006	None
CHEMBL212495		0	362.77	0	4.23	46	O=C1NC(=O)c2c1c(-c1cccc(Cl)c1)cc1[nH]c3ccc(O)cc3c21	IC50	'='	55.0	nM	7.26			UO_0000065	20.01	0.38	3.03	8.83	True	CHEMBL864855	Inhibition of human Wee1 in presence of 9.5 uM ATP	B	BAO_0000357	single protein format	Homo sapiens	None	None	None	None	CHEMBL5491	Serine/threonine-protein kinase WEE1	Homo sapiens	SINGLE PROTEIN	CHEMBL1145314	1	Scientific Literature	J. Med. Chem.	2006	None
CHEMBL385828		0	357.37	0	3.04	50	NCc1cccc(-c2cc3[nH]c4ccc(O)cc4c3c3c2C(=O)NC3=O)c1	IC50	'='	4400.0	nM	5.36			UO_0000065	14.99	0.27	2.32	4.95	True	CHEMBL864855	Inhibition of human Wee1 in presence of 9.5 uM ATP	B	BAO_0000357	single protein format	Homo sapiens	None	None	None	None	CHEMBL5491	Serine/threonine-protein kinase WEE1	Homo sapiens	SINGLE PROTEIN	CHEMBL1145314	1	Scientific Literature	J. Med. Chem.	2006	None
CHEMBL180149		0	421.30	0	4.81	19	Cc1cccc(Br)c1-c1cc2cnc(Nc3ccccc3)nc2n(C)c1=O	IC50	'='	4500.0	nM	5.35			UO_0000065	12.69	0.27	0.54	8.94	False	CHEMBL829373	Inhibition of checkpoint kinase Wee1	B	BAO_0000357	single protein format	None	None	None	None	None	CHEMBL5491	Serine/threonine-protein kinase WEE1	Homo sapiens	SINGLE PROTEIN	CHEMBL1143513	1	Scientific Literature	Bioorg. Med. Chem. Lett.	2005	None
CHEMBL360225		0	431.71	1	5.70	21	Cn1c(=O)c(-c2c(Cl)ccc(Cl)c2Cl)cc2cnc(Nc3ccccc3)nc21	IC50	'>'	50000.0	nM				UO_0000065					False	CHEMBL829373	Inhibition of checkpoint kinase Wee1	B	BAO_0000357	single protein format	None	None	None	None	None	CHEMBL5491	Serine/threonine-protein kinase WEE1	Homo sapiens	SINGLE PROTEIN	CHEMBL1143513	1	Scientific Literature	Bioorg. Med. Chem. Lett.	2005	None
CHEMBL360544		0	360.37	0	3.15	12	Cn1c(=O)c(-c2c(O)cccc2O)cc2cnc(Nc3ccccc3)nc21	IC50	'='	27000.0	nM	4.57			UO_0000065	12.68	0.23	1.42	4.56	False	CHEMBL829373	Inhibition of checkpoint kinase Wee1	B	BAO_0000357	single protein format	None	None	None	None	None	CHEMBL5491	Serine/threonine-protein kinase WEE1	Homo sapiens	SINGLE PROTEIN	CHEMBL1143513	1	Scientific Literature	Bioorg. Med. Chem. Lett.	2005	None
CHEMBL425873		0	364.36	0	4.02	8	Cn1c(=O)c(-c2c(F)cccc2F)cc2cnc(Nc3ccccc3)nc21	IC50	'='	9700.0	nM	5.01			UO_0000065	13.76	0.25	0.99	8.38	False	CHEMBL829373	Inhibition of checkpoint kinase Wee1	B	BAO_0000357	single protein format	None	None	None	None	None	CHEMBL5491	Serine/threonine-protein kinase WEE1	Homo sapiens	SINGLE PROTEIN	CHEMBL1143513	1	Scientific Literature	Bioorg. Med. Chem. Lett.	2005	None
CHEMBL181822		0	426.31	0	4.50	24	Cn1c(=O)c(-c2c(Cl)ccc(CN)c2Cl)cc2cnc(Nc3ccccc3)nc21	IC50	'='	31000.0	nM	4.51			UO_0000065	10.58	0.21	0.01	5.25	False	CHEMBL829373	Inhibition of checkpoint kinase Wee1	B	BAO_0000357	single protein format	None	None	None	None	None	CHEMBL5491	Serine/threonine-protein kinase WEE1	Homo sapiens	SINGLE PROTEIN	CHEMBL1143513	1	Scientific Literature	Bioorg. Med. Chem. Lett.	2005	None
CHEMBL182044		0	441.27	0	4.74	25	Cn1c(=O)c(-c2c(Cl)ccc(C(=O)O)c2Cl)cc2cnc(Nc3ccccc3)nc21	IC50	'='	3200.0	nM	5.50			UO_0000065	12.45	0.25	0.75	5.66	False	CHEMBL829373	Inhibition of checkpoint kinase Wee1	B	BAO_0000357	single protein format	None	None	None	None	None	CHEMBL5491	Serine/threonine-protein kinase WEE1	Homo sapiens	SINGLE PROTEIN	CHEMBL1143513	1	Scientific Literature	Bioorg. Med. Chem. Lett.	2005	None
CHEMBL362862		0	596.52	2	5.24	48	Cn1c(=O)c(-c2c(Cl)cccc2Cl)cc2cnc(Nc3ccc(CCCC(=O)OCCN4CCOCC4)cc3)nc21	IC50	'='	95.0	nM	7.02			UO_0000065	11.77	0.23	1.78	7.12	False	CHEMBL829373	Inhibition of checkpoint kinase Wee1	B	BAO_0000357	single protein format	None	None	None	None	None	CHEMBL5491	Serine/threonine-protein kinase WEE1	Homo sapiens	SINGLE PROTEIN	CHEMBL1143513	1	Scientific Literature	Bioorg. Med. Chem. Lett.	2005	None
CHEMBL178758		0	454.32	0	4.07	42	Cn1c(=O)c(-c2c(Cl)cccc2Cl)cc2cnc(Nc3ccc(CC(N)=O)cc3)nc21	IC50	'='	120.0	nM	6.92			UO_0000065	15.23	0.30	2.85	6.73	False	CHEMBL829373	Inhibition of checkpoint kinase Wee1	B	BAO_0000357	single protein format	None	None	None	None	None	CHEMBL5491	Serine/threonine-protein kinase WEE1	Homo sapiens	SINGLE PROTEIN	CHEMBL1143513	1	Scientific Literature	Bioorg. Med. Chem. Lett.	2005	None
CHEMBL181285		0	499.35	1	5.29	47	Cn1c(=O)c(-c2c(Cl)cccc2Cl)cc2cnc(Nc3ccc(OCCCC(=O)O)cc3)nc21	IC50	'='	86.0	nM	7.07			UO_0000065	14.15	0.28	1.78	6.64	False	CHEMBL829373	Inhibition of checkpoint kinase Wee1	B	BAO_0000357	single protein format	None	None	None	None	None	CHEMBL5491	Serine/threonine-protein kinase WEE1	Homo sapiens	SINGLE PROTEIN	CHEMBL1143513	1	Scientific Literature	Bioorg. Med. Chem. Lett.	2005	None
CHEMBL214140		0	344.33	0	3.28	54	O=C1NC(=O)c2c1c(-c1cccc(O)c1)cc1[nH]c3ccc(O)cc3c21	IC50	'='	89.0	nM	7.05			UO_0000065	20.48	0.37	3.77	6.88	True	CHEMBL864855	Inhibition of human Wee1 in presence of 9.5 uM ATP	B	BAO_0000357	single protein format	Homo sapiens	None	None	None	None	CHEMBL5491	Serine/threonine-protein kinase WEE1	Homo sapiens	SINGLE PROTEIN	CHEMBL1145314	1	Scientific Literature	J. Med. Chem.	2006	None
CHEMBL212798		0	346.32	0	3.72	58	O=C1NC(=O)c2c1c(-c1ccc(F)cc1)cc1[nH]c3ccc(O)cc3c21	IC50	'='	16000.0	nM	4.80			UO_0000065	13.85	0.25	1.08	5.84	True	CHEMBL864855	Inhibition of human Wee1 in presence of 9.5 uM ATP	B	BAO_0000357	single protein format	Homo sapiens	None	None	None	None	CHEMBL5491	Serine/threonine-protein kinase WEE1	Homo sapiens	SINGLE PROTEIN	CHEMBL1145314	1	Scientific Literature	J. Med. Chem.	2006	None
CHEMBL209541		0	362.77	0	4.23	59	O=C1NC(=O)c2c1c(-c1ccc(Cl)cc1)cc1[nH]c3ccc(O)cc3c21	IC50	'='	730.0	nM	6.14			UO_0000065	16.92	0.32	1.91	7.47	True	CHEMBL864855	Inhibition of human Wee1 in presence of 9.5 uM ATP	B	BAO_0000357	single protein format	Homo sapiens	None	None	None	None	CHEMBL5491	Serine/threonine-protein kinase WEE1	Homo sapiens	SINGLE PROTEIN	CHEMBL1145314	1	Scientific Literature	J. Med. Chem.	2006	None
CHEMBL212846		0	342.35	0	3.89	60	Cc1ccc(-c2cc3[nH]c4ccc(O)cc4c3c3c2C(=O)NC3=O)cc1	IC50	'='	3300.0	nM	5.48			UO_0000065	16.01	0.29	1.59	6.67	True	CHEMBL864855	Inhibition of human Wee1 in presence of 9.5 uM ATP	B	BAO_0000357	single protein format	Homo sapiens	None	None	None	None	CHEMBL5491	Serine/threonine-protein kinase WEE1	Homo sapiens	SINGLE PROTEIN	CHEMBL1145314	1	Scientific Literature	J. Med. Chem.	2006	None
CHEMBL49120	PD-0166285	1	512.44	2	5.77	1	CCN(CC)CCOc1ccc(Nc2ncc3cc(-c4c(Cl)cccc4Cl)c(=O)n(C)c3n2)cc1	IC50	'='	165.0	nM	6.78			UO_0000065	13.24	0.26	1.01	9.38	False	CHEMBL829373	Inhibition of checkpoint kinase Wee1	B	BAO_0000357	single protein format	None	None	None	None	None	CHEMBL5491	Serine/threonine-protein kinase WEE1	Homo sapiens	SINGLE PROTEIN	CHEMBL1143513	1	Scientific Literature	Bioorg. Med. Chem. Lett.	2005	None
CHEMBL366922		0	515.35	1	5.00	55	Cn1c(=O)c(-c2c(Cl)ccc(O)c2Cl)cc2cnc(Nc3ccc(OCCCC(=O)O)cc3)nc21	IC50	'='	40.0	nM	7.40			UO_0000065	14.36	0.29	2.40	5.84	False	CHEMBL829373	Inhibition of checkpoint kinase Wee1	B	BAO_0000357	single protein format	None	None	None	None	None	CHEMBL5491	Serine/threonine-protein kinase WEE1	Homo sapiens	SINGLE PROTEIN	CHEMBL1143513	1	Scientific Literature	Bioorg. Med. Chem. Lett.	2005	None
CHEMBL181282		0	392.85	0	4.40	17	COc1cccc(Cl)c1-c1cc2cnc(Nc3ccccc3)nc2n(C)c1=O	IC50	'='	3400.0	nM	5.47			UO_0000065	13.92	0.27	1.07	7.92	False	CHEMBL829373	Inhibition of checkpoint kinase Wee1	B	BAO_0000357	single protein format	None	None	None	None	None	CHEMBL5491	Serine/threonine-protein kinase WEE1	Homo sapiens	SINGLE PROTEIN	CHEMBL1143513	1	Scientific Literature	Bioorg. Med. Chem. Lett.	2005	None
CHEMBL179806		0	440.29	0	4.14	26	Cn1c(=O)c(-c2c(Cl)ccc(C(N)=O)c2Cl)cc2cnc(Nc3ccccc3)nc21	IC50	'='	8600.0	nM	5.07			UO_0000065	11.50	0.23	0.93	4.92	False	CHEMBL829373	Inhibition of checkpoint kinase Wee1	B	BAO_0000357	single protein format	None	None	None	None	None	CHEMBL5491	Serine/threonine-protein kinase WEE1	Homo sapiens	SINGLE PROTEIN	CHEMBL1143513	1	Scientific Literature	Bioorg. Med. Chem. Lett.	2005	None
CHEMBL941	IMATINIB	4	493.62	0	4.59	Imatinib	Cc1ccc(NC(=O)c2ccc(CN3CCN(C)CC3)cc2)cc1Nc1nccc(-c2cccnc2)n1	Kd	'>'	10000.0	nM				UO_0000065					True	CHEMBL1061935	Binding constant for WEE1 kinase domain	B	BAO_0000357	single protein format	Homo sapiens	None	None	None	None	CHEMBL5491	Serine/threonine-protein kinase WEE1	Homo sapiens	SINGLE PROTEIN	CHEMBL1150977	1	Scientific Literature	Nat. Biotechnol.	2008	None
CHEMBL255565		0	532.04	2	5.11	9	O=C1NC(=O)c2c1c(-c1ccccc1Cl)cc1c2c2cc(O)c(CCCCN3CCCC3)cc2n1CCO	IC50	'='	24.0	nM	7.62			UO_0000065	14.32	0.27	2.51	8.04	False	CHEMBL949042	Inhibition of human Wee1	B	BAO_0000357	single protein format	Homo sapiens	None	None	None	None	CHEMBL5491	Serine/threonine-protein kinase WEE1	Homo sapiens	SINGLE PROTEIN	CHEMBL1143190	1	Scientific Literature	Bioorg. Med. Chem. Lett.	2008	None
CHEMBL513150		0	322.39	0	4.22	SID24780629	Cc1nc2ccccn2c1-c1csc(Nc2cccc(O)c2)n1	CC50	'>'	49750.0	nM			Not Active	UO_0000065					False	CHEMBL1613975	PUBCHEM_BIOASSAY: Cytotoxicity counterscreen assay for inhibitors of Wee1 degradation. (Class of assay: confirmatory) [Related pubchem assays: 1410, 1321 ]	F	BAO_0000019	assay format	Homo sapiens	None	None	None	None	CHEMBL5491	Serine/threonine-protein kinase WEE1	Homo sapiens	SINGLE PROTEIN	CHEMBL1201862	7	PubChem BioAssays			None
CHEMBL1563483		0	294.44	0	2.44	SID4251553	CCCCS(=O)(=O)/C=C\C=C/S(=O)(=O)CCCC	CC50	'>'	16580.0	nM			Not Active	UO_0000065					False	CHEMBL1613975	PUBCHEM_BIOASSAY: Cytotoxicity counterscreen assay for inhibitors of Wee1 degradation. (Class of assay: confirmatory) [Related pubchem assays: 1410, 1321 ]	F	BAO_0000019	assay format	Homo sapiens	None	None	None	None	CHEMBL5491	Serine/threonine-protein kinase WEE1	Homo sapiens	SINGLE PROTEIN	CHEMBL1201862	7	PubChem BioAssays			None
CHEMBL566096		0	297.36	0	2.09	SID24811329	CCN(CC)c1ccc(/C=N/NC(=O)c2cnccn2)cc1	CC50	'>'	49750.0	nM			Not Active	UO_0000065					False	CHEMBL1613975	PUBCHEM_BIOASSAY: Cytotoxicity counterscreen assay for inhibitors of Wee1 degradation. (Class of assay: confirmatory) [Related pubchem assays: 1410, 1321 ]	F	BAO_0000019	assay format	Homo sapiens	None	None	None	None	CHEMBL5491	Serine/threonine-protein kinase WEE1	Homo sapiens	SINGLE PROTEIN	CHEMBL1201862	7	PubChem BioAssays			None
CHEMBL586135		0	295.35	0	3.04	TCMDC-123713	Cc1ccc(Nc2cc(C)nn2-c2nc(C)cc(O)n2)cc1	CC50	'>'	49750.0	nM			Not Active	UO_0000065					False	CHEMBL1613975	PUBCHEM_BIOASSAY: Cytotoxicity counterscreen assay for inhibitors of Wee1 degradation. (Class of assay: confirmatory) [Related pubchem assays: 1410, 1321 ]	F	BAO_0000019	assay format	Homo sapiens	None	None	None	None	CHEMBL5491	Serine/threonine-protein kinase WEE1	Homo sapiens	SINGLE PROTEIN	CHEMBL1201862	7	PubChem BioAssays			None
CHEMBL604483		0	559.67	2	5.86	23	COc1cc2c(Oc3ccc(-c4nc5ccccc5s4)cc3F)ncnc2cc1OCCCN1CCN(C)CC1	Residual activity	'='	2.0	%				UO_0000187					False	CHEMBL1073371	Residual activity of WEE1 at 10 uM by microplate scintillation counting	B	BAO_0000357	single protein format	None	None	None	None	None	CHEMBL5491	Serine/threonine-protein kinase WEE1	Homo sapiens	SINGLE PROTEIN	CHEMBL1152560	1	Scientific Literature	Bioorg. Med. Chem.	2009	None
CHEMBL404335		0	520.05	2	5.82	20	Cn1c2cc(SCCCN3CCCC3)c(O)cc2c2c3c(c(-c4ccccc4Cl)cc21)C(=O)NC3=O	IC50	'='	20.0	nM	7.70			UO_0000065	14.80	0.29	1.88	10.32	False	CHEMBL949042	Inhibition of human Wee1	B	BAO_0000357	single protein format	Homo sapiens	None	None	None	None	CHEMBL5491	Serine/threonine-protein kinase WEE1	Homo sapiens	SINGLE PROTEIN	CHEMBL1143190	1	Scientific Literature	Bioorg. Med. Chem. Lett.	2008	None
CHEMBL272946		0	487.99	1	5.65	4	O=C1NC(=O)c2c1c(-c1ccccc1Cl)cc1[nH]c3cc(CCCCN4CCCC4)c(O)cc3c21	IC50	'='	50.0	nM	7.30			UO_0000065	14.96	0.28	1.65	8.55	False	CHEMBL949042	Inhibition of human Wee1	B	BAO_0000357	single protein format	Homo sapiens	None	None	None	None	CHEMBL5491	Serine/threonine-protein kinase WEE1	Homo sapiens	SINGLE PROTEIN	CHEMBL1143190	1	Scientific Literature	Bioorg. Med. Chem. Lett.	2008	None
CHEMBL402093		0	553.04	1	3.62	23	Cn1c2cc(S(=O)(=O)NCCN3CCCC3)c(O)cc2c2c3c(c(-c4ccccc4Cl)cc21)C(=O)NC3=O	IC50	'='	46.0	nM	7.34			UO_0000065	13.27	0.26	3.72	6.08	False	CHEMBL949042	Inhibition of human Wee1	B	BAO_0000357	single protein format	Homo sapiens	None	None	None	None	CHEMBL5491	Serine/threonine-protein kinase WEE1	Homo sapiens	SINGLE PROTEIN	CHEMBL1143190	1	Scientific Literature	Bioorg. Med. Chem. Lett.	2008	None
CHEMBL553	ERLOTINIB	4	393.44	0	3.41	Erlotinib	C#Cc1cccc(Nc2ncnc3cc(OCCOC)c(OCCOC)cc23)c1	Kd	'>'	10000.0	nM				UO_0000065					True	CHEMBL1061935	Binding constant for WEE1 kinase domain	B	BAO_0000357	single protein format	Homo sapiens	None	None	None	None	CHEMBL5491	Serine/threonine-protein kinase WEE1	Homo sapiens	SINGLE PROTEIN	CHEMBL1150977	1	Scientific Literature	Nat. Biotechnol.	2008	None
CHEMBL608533	MIDOSTAURIN	4	570.65	2	5.91	PKC-412	CO[C@@H]1[C@H](N(C)C(=O)c2ccccc2)C[C@H]2O[C@]1(C)n1c3ccccc3c3c4c(c5c6ccccc6n2c5c31)C(=O)NC4	Kd	'>'	10000.0	nM				UO_0000065					True	CHEMBL1061935	Binding constant for WEE1 kinase domain	B	BAO_0000357	single protein format	Homo sapiens	None	None	None	None	CHEMBL5491	Serine/threonine-protein kinase WEE1	Homo sapiens	SINGLE PROTEIN	CHEMBL1150977	1	Scientific Literature	Nat. Biotechnol.	2008	None
CHEMBL535	SUNITINIB	4	398.48	0	3.33	Sunitinib	CCN(CC)CCNC(=O)c1c(C)[nH]c(/C=C2\C(=O)Nc3ccc(F)cc32)c1C	Kd	'='	1100.0	nM	5.96			UO_0000065	14.95	0.28	2.63	7.72	True	CHEMBL1061935	Binding constant for WEE1 kinase domain	B	BAO_0000357	single protein format	Homo sapiens	None	None	None	None	CHEMBL5491	Serine/threonine-protein kinase WEE1	Homo sapiens	SINGLE PROTEIN	CHEMBL1150977	1	Scientific Literature	Nat. Biotechnol.	2008	None
CHEMBL181871		0	464.37	1	5.78	11	Cn1c(=O)c(-c2c(C(F)(F)F)cccc2C(F)(F)F)cc2cnc(Nc3ccccc3)nc21	IC50	'='	41000.0	nM	4.39			UO_0000065	9.45	0.18	-1.39	7.34	False	CHEMBL829373	Inhibition of checkpoint kinase Wee1	B	BAO_0000357	single protein format	None	None	None	None	None	CHEMBL5491	Serine/threonine-protein kinase WEE1	Homo sapiens	SINGLE PROTEIN	CHEMBL1143513	1	Scientific Literature	Bioorg. Med. Chem. Lett.	2005	None
CHEMBL472209		0	521.94	1	3.30	67	O=C1NC(=O)c2c1c(-c1ccccc1Cl)cc1c2c2cc(O)ccc2n1CCS(=O)(=O)c1nnc[nH]1	IC50	'='	19.0	nM	7.72			UO_0000065	14.79	0.29	4.42	5.25	False	CHEMBL1000360	Inhibition of human Wee1 assessed as polyornithine-tyrosine copolymer phosphorylation	B	BAO_0000357	single protein format	Homo sapiens	None	None	None	None	CHEMBL5491	Serine/threonine-protein kinase WEE1	Homo sapiens	SINGLE PROTEIN	CHEMBL1156685	1	Scientific Literature	Eur. J. Med. Chem.	2008	None
CHEMBL519238		0	436.47	0	4.34	45	O=C1NC(=O)c2c1c(-c1ccccc1)cc1c2c2cc(O)ccc2n1CCCn1ccnc1	IC50	'='	110.0	nM	6.96			UO_0000065	15.94	0.29	2.62	7.81	False	CHEMBL1000360	Inhibition of human Wee1 assessed as polyornithine-tyrosine copolymer phosphorylation	B	BAO_0000357	single protein format	Homo sapiens	None	None	None	None	CHEMBL5491	Serine/threonine-protein kinase WEE1	Homo sapiens	SINGLE PROTEIN	CHEMBL1156685	1	Scientific Literature	Eur. J. Med. Chem.	2008	None
CHEMBL454908		0	447.92	0	4.66	40	CN(C)CCCn1c2ccc(O)cc2c2c3c(c(-c4ccccc4Cl)cc21)C(=O)NC3=O	IC50	'='	100.0	nM	7.00			UO_0000065	15.63	0.30	2.34	9.39	True	CHEMBL1000360	Inhibition of human Wee1 assessed as polyornithine-tyrosine copolymer phosphorylation	B	BAO_0000357	single protein format	Homo sapiens	None	None	None	None	CHEMBL5491	Serine/threonine-protein kinase WEE1	Homo sapiens	SINGLE PROTEIN	CHEMBL1156685	1	Scientific Literature	Eur. J. Med. Chem.	2008	None
CHEMBL529897		0	456.89	0	4.60	34	O=C1NC(=O)c2c1c(-c1ccccc1Cl)cc1c2c2cc(O)ccc2n1CCn1ccnc1	IC50	'='	92.0	nM	7.04			UO_0000065	15.40	0.29	2.44	7.89	False	CHEMBL1000360	Inhibition of human Wee1 assessed as polyornithine-tyrosine copolymer phosphorylation	B	BAO_0000357	single protein format	Homo sapiens	None	None	None	None	CHEMBL5491	Serine/threonine-protein kinase WEE1	Homo sapiens	SINGLE PROTEIN	CHEMBL1156685	1	Scientific Literature	Eur. J. Med. Chem.	2008	None
CHEMBL211140		0	377.79	0	3.81	77	Nc1ccc(Cl)c(-c2cc3[nH]c4ccc(O)cc4c3c3c2C(=O)NC3=O)c1	IC50	'='	20.0	nM	7.70			UO_0000065	20.38	0.39	3.89	7.11	True	CHEMBL864855	Inhibition of human Wee1 in presence of 9.5 uM ATP	B	BAO_0000357	single protein format	Homo sapiens	None	None	None	None	CHEMBL5491	Serine/threonine-protein kinase WEE1	Homo sapiens	SINGLE PROTEIN	CHEMBL1145314	1	Scientific Literature	J. Med. Chem.	2006	None
CHEMBL378066		0	422.24	0	3.92	81	Nc1ccc(-c2cc3[nH]c4ccc(O)cc4c3c3c2C(=O)NC3=O)c(Br)c1	IC50	'='	20.0	nM	7.70			UO_0000065	18.23	0.39	3.78	7.11	True	CHEMBL864855	Inhibition of human Wee1 in presence of 9.5 uM ATP	B	BAO_0000357	single protein format	Homo sapiens	None	None	None	None	CHEMBL5491	Serine/threonine-protein kinase WEE1	Homo sapiens	SINGLE PROTEIN	CHEMBL1145314	1	Scientific Literature	J. Med. Chem.	2006	None
CHEMBL384635		0	356.38	0	4.19	84	Cc1ccc(C)c(-c2cc3[nH]c4ccc(O)cc4c3c3c2C(=O)NC3=O)c1	IC50	'='	960.0	nM	6.02			UO_0000065	16.89	0.30	1.83	7.32	True	CHEMBL864855	Inhibition of human Wee1 in presence of 9.5 uM ATP	B	BAO_0000357	single protein format	Homo sapiens	None	None	None	None	CHEMBL5491	Serine/threonine-protein kinase WEE1	Homo sapiens	SINGLE PROTEIN	CHEMBL1145314	1	Scientific Literature	J. Med. Chem.	2006	None
CHEMBL214253		0	328.33	0	3.58	3	O=C1NC(=O)c2c1c(-c1ccccc1)cc1[nH]c3ccc(O)cc3c21	IC50	'='	97.0	nM	7.01			UO_0000065	21.36	0.38	3.43	8.53	True	CHEMBL864855	Inhibition of human Wee1 in presence of 9.5 uM ATP	B	BAO_0000357	single protein format	Homo sapiens	None	None	None	None	CHEMBL5491	Serine/threonine-protein kinase WEE1	Homo sapiens	SINGLE PROTEIN	CHEMBL1145314	1	Scientific Literature	J. Med. Chem.	2006	None
CHEMBL1164181		0	469.42	0	4.63	5g	CN1CCN(c2ccc(-c3cnc4c(c3)N(Cc3cc(Cl)ccc3Cl)CCN4)cn2)CC1	Inhibition	'<'	50.0	%				UO_0000187					False	CHEMBL1168307	Inhibition of WEE1 at 1 uM	B	BAO_0000357	single protein format	None	None	None	None	None	CHEMBL5491	Serine/threonine-protein kinase WEE1	Homo sapiens	SINGLE PROTEIN	CHEMBL1165965	1	Scientific Literature	Bioorg. Med. Chem.	2010	None
CHEMBL270021		0	534.01	1	4.56	18	O=C1NC(=O)c2c1c(-c1ccccc1Cl)cc1c2c2cc(O)c(OCCCN3CCCC3)cc2n1CCO	IC50	'='	24.0	nM	7.62			UO_0000065	14.27	0.27	3.06	7.32	False	CHEMBL949042	Inhibition of human Wee1	B	BAO_0000357	single protein format	Homo sapiens	None	None	None	None	CHEMBL5491	Serine/threonine-protein kinase WEE1	Homo sapiens	SINGLE PROTEIN	CHEMBL1143190	1	Scientific Literature	Bioorg. Med. Chem. Lett.	2008	None
CHEMBL255416		0	475.98	1	5.13	6	CN(C)CCCCc1cc2c(cc1O)c1c3c(c(-c4ccccc4Cl)cc1n2C)C(=O)NC3=O	IC50	'='	34.0	nM	7.47			UO_0000065	15.69	0.30	2.34	10.02	True	CHEMBL949042	Inhibition of human Wee1	B	BAO_0000357	single protein format	Homo sapiens	None	None	None	None	CHEMBL5491	Serine/threonine-protein kinase WEE1	Homo sapiens	SINGLE PROTEIN	CHEMBL1143190	1	Scientific Literature	Bioorg. Med. Chem. Lett.	2008	None
CHEMBL487031		0	468.34	0	4.92	29	CN(C)CCn1c2ccc(O)cc2c2c3c(c(-c4c(Cl)cccc4Cl)cc21)C(=O)NC3=O	IC50	'='	170.0	nM	6.77			UO_0000065	14.45	0.29	1.85	9.08	True	CHEMBL1000360	Inhibition of human Wee1 assessed as polyornithine-tyrosine copolymer phosphorylation	B	BAO_0000357	single protein format	Homo sapiens	None	None	None	None	CHEMBL5491	Serine/threonine-protein kinase WEE1	Homo sapiens	SINGLE PROTEIN	CHEMBL1156685	1	Scientific Literature	Eur. J. Med. Chem.	2008	None
CHEMBL103667	DORAMAPIMOD	2	527.67	2	5.99	BIRB-796	Cc1ccc(-n2nc(C(C)(C)C)cc2NC(=O)Nc2ccc(OCCN3CCOCC3)c3ccccc23)cc1	Kd	'>'	10000.0	nM				UO_0000065					True	CHEMBL1061935	Binding constant for WEE1 kinase domain	B	BAO_0000357	single protein format	Homo sapiens	None	None	None	None	CHEMBL5491	Serine/threonine-protein kinase WEE1	Homo sapiens	SINGLE PROTEIN	CHEMBL1150977	1	Scientific Literature	Nat. Biotechnol.	2008	None
CHEMBL459889		0	434.84	0	4.18	143	O=C(O)CCn1c2ccc(O)cc2c2c3c(c(-c4ccccc4Cl)cc21)C(=O)NC3=O	IC50	'='	12.88	nM	7.89			UO_0000065	18.14	0.35	3.71	7.26	False	CHEMBL1006579	Inhibition of human Wee1	B	BAO_0000357	single protein format	Homo sapiens	None	None	None	None	CHEMBL5491	Serine/threonine-protein kinase WEE1	Homo sapiens	SINGLE PROTEIN	CHEMBL1137719	1	Scientific Literature	Eur. J. Med. Chem.	2009	None
CHEMBL462011		0	504.97	1	3.77	140	CN(C)CCNC(=O)CCn1c2ccc(O)cc2c2c3c(c(-c4ccccc4Cl)cc21)C(=O)NC3=O	IC50	'='	34.67	nM	7.46			UO_0000065	14.77	0.28	3.69	7.20	False	CHEMBL1006579	Inhibition of human Wee1	B	BAO_0000357	single protein format	Homo sapiens	None	None	None	None	CHEMBL5491	Serine/threonine-protein kinase WEE1	Homo sapiens	SINGLE PROTEIN	CHEMBL1137719	1	Scientific Literature	Eur. J. Med. Chem.	2009	None
CHEMBL483611		0	552.41	1	5.00	129	O=C1NC(=O)c2c1c(-c1c(Cl)cccc1Cl)cc1c2c2cc(O)ccc2n1CCCC(=O)N1CCOCC1	IC50	'='	64.57	nM	7.19			UO_0000065	13.02	0.26	2.19	7.13	False	CHEMBL1006579	Inhibition of human Wee1	B	BAO_0000357	single protein format	Homo sapiens	None	None	None	None	CHEMBL5491	Serine/threonine-protein kinase WEE1	Homo sapiens	SINGLE PROTEIN	CHEMBL1137719	1	Scientific Literature	Eur. J. Med. Chem.	2009	None
CHEMBL520537		0	484.90	0	4.63	119	O=C1NC(=O)c2c1c(-c1ccccc1Cl)cc1c2c2cc(O)ccc2n1CCC(=O)n1ccnc1	IC50	'='	91.2	nM	7.04			UO_0000065	14.52	0.27	2.41	6.63	False	CHEMBL1006579	Inhibition of human Wee1	B	BAO_0000357	single protein format	Homo sapiens	None	None	None	None	CHEMBL5491	Serine/threonine-protein kinase WEE1	Homo sapiens	SINGLE PROTEIN	CHEMBL1137719	1	Scientific Literature	Eur. J. Med. Chem.	2009	None
CHEMBL454908		0	447.92	0	4.66	125	CN(C)CCCn1c2ccc(O)cc2c2c3c(c(-c4ccccc4Cl)cc21)C(=O)NC3=O	IC50	'='	100.0	nM	7.00			UO_0000065	15.63	0.30	2.34	9.39	False	CHEMBL1006579	Inhibition of human Wee1	B	BAO_0000357	single protein format	Homo sapiens	None	None	None	None	CHEMBL5491	Serine/threonine-protein kinase WEE1	Homo sapiens	SINGLE PROTEIN	CHEMBL1137719	1	Scientific Literature	Eur. J. Med. Chem.	2009	None
CHEMBL378067		0	486.12	1	5.10	82	O=C1NC(=O)c2c1c(-c1c(Br)cccc1Br)cc1[nH]c3ccc(O)cc3c21	IC50	'='	35.0	nM	7.46			UO_0000065	15.34	0.38	2.36	9.07	True	CHEMBL864855	Inhibition of human Wee1 in presence of 9.5 uM ATP	B	BAO_0000357	single protein format	Homo sapiens	None	None	None	None	CHEMBL5491	Serine/threonine-protein kinase WEE1	Homo sapiens	SINGLE PROTEIN	CHEMBL1145314	1	Scientific Literature	J. Med. Chem.	2006	None
CHEMBL212646		0	404.85	1	5.11	101	CCCn1c2ccc(O)cc2c2c3c(c(-c4ccccc4Cl)cc21)C(=O)NC3=O	IC50	'='	63.0	nM	7.20			UO_0000065	17.79	0.34	2.09	10.09	True	CHEMBL864855	Inhibition of human Wee1 in presence of 9.5 uM ATP	B	BAO_0000357	single protein format	Homo sapiens	None	None	None	None	CHEMBL5491	Serine/threonine-protein kinase WEE1	Homo sapiens	SINGLE PROTEIN	CHEMBL1145314	1	Scientific Literature	J. Med. Chem.	2006	None
CHEMBL209486		0	334.36	0	3.64	92	O=C1NC(=O)c2c1c(-c1cccs1)cc1[nH]c3ccc(O)cc3c21	IC50	'='	140.0	nM	6.85			UO_0000065	20.50	0.39	3.21	8.34	True	CHEMBL864855	Inhibition of human Wee1 in presence of 9.5 uM ATP	B	BAO_0000357	single protein format	Homo sapiens	None	None	None	None	CHEMBL5491	Serine/threonine-protein kinase WEE1	Homo sapiens	SINGLE PROTEIN	CHEMBL1145314	1	Scientific Literature	J. Med. Chem.	2006	None
CHEMBL213422		0	317.30	0	2.91	95	O=C1NC(=O)c2c1c(-c1cc[nH]c1)cc1[nH]c3ccc(O)cc3c21	IC50	'='	38.0	nM	7.42			UO_0000065	23.39	0.42	4.51	7.57	True	CHEMBL864855	Inhibition of human Wee1 in presence of 9.5 uM ATP	B	BAO_0000357	single protein format	Homo sapiens	None	None	None	None	CHEMBL5491	Serine/threonine-protein kinase WEE1	Homo sapiens	SINGLE PROTEIN	CHEMBL1145314	1	Scientific Literature	J. Med. Chem.	2006	None
CHEMBL215900		0	418.88	1	5.50	103	CCCCn1c2ccc(O)cc2c2c3c(c(-c4ccccc4Cl)cc21)C(=O)NC3=O	IC50	'='	59.0	nM	7.23			UO_0000065	17.26	0.33	1.73	10.13	True	CHEMBL864855	Inhibition of human Wee1 in presence of 9.5 uM ATP	B	BAO_0000357	single protein format	Homo sapiens	None	None	None	None	CHEMBL5491	Serine/threonine-protein kinase WEE1	Homo sapiens	SINGLE PROTEIN	CHEMBL1145314	1	Scientific Literature	J. Med. Chem.	2006	None
CHEMBL3884293		0	465.99	0	4.72	9	CCC(=O)Nc1ccccc1Nc1nc(Nc2ccc(N3CCN(C)CC3)cc2)ncc1Cl	Inhibition						Active						False	CHEMBL3876697	Inhibition of human WEE1 (M291 to K575 residues) expressed in bacterial expression system at 1 uM by KINOMEScan assay	B	BAO_0000019	assay format	Homo sapiens	None	None	None	None	CHEMBL5491	Serine/threonine-protein kinase WEE1	Homo sapiens	SINGLE PROTEIN	CHEMBL3875204	1	Scientific Literature	Bioorg Med Chem	2017	None
CHEMBL452336		0	468.34	0	4.97	123	CNCCCn1c2ccc(O)cc2c2c3c(c(-c4c(Cl)cccc4Cl)cc21)C(=O)NC3=O	IC50	'='	109.65	nM	6.96			UO_0000065	14.86	0.30	1.99	8.35	False	CHEMBL1006579	Inhibition of human Wee1	B	BAO_0000357	single protein format	Homo sapiens	None	None	None	None	CHEMBL5491	Serine/threonine-protein kinase WEE1	Homo sapiens	SINGLE PROTEIN	CHEMBL1137719	1	Scientific Literature	Eur. J. Med. Chem.	2009	None
CHEMBL387078		0	328.33	0	3.58	15	O=C1NC(=O)c2c1cc(-c1ccccc1)c1[nH]c3ccc(O)cc3c21	IC50	'='	4000.0	nM	5.40			UO_0000065	16.44	0.29	1.82	6.57	True	CHEMBL864855	Inhibition of human Wee1 in presence of 9.5 uM ATP	B	BAO_0000357	single protein format	Homo sapiens	None	None	None	None	CHEMBL5491	Serine/threonine-protein kinase WEE1	Homo sapiens	SINGLE PROTEIN	CHEMBL1145314	1	Scientific Literature	J. Med. Chem.	2006	None
CHEMBL212933		0	343.34	0	3.16	22	NN1C(=O)c2c(-c3ccccc3)cc3[nH]c4ccc(O)cc4c3c2C1=O	IC50	'='	3900.0	nM	5.41			UO_0000065	15.75	0.28	2.25	5.44	True	CHEMBL864855	Inhibition of human Wee1 in presence of 9.5 uM ATP	B	BAO_0000357	single protein format	Homo sapiens	None	None	None	None	CHEMBL5491	Serine/threonine-protein kinase WEE1	Homo sapiens	SINGLE PROTEIN	CHEMBL1145314	1	Scientific Literature	J. Med. Chem.	2006	None
CHEMBL215470		0	372.38	0	3.98	40	CCOc1ccccc1-c1cc2[nH]c3ccc(O)cc3c2c2c1C(=O)NC2=O	IC50	'='	260.0	nM	6.58			UO_0000065	17.68	0.32	2.61	7.20	True	CHEMBL864855	Inhibition of human Wee1 in presence of 9.5 uM ATP	B	BAO_0000357	single protein format	Homo sapiens	None	None	None	None	CHEMBL5491	Serine/threonine-protein kinase WEE1	Homo sapiens	SINGLE PROTEIN	CHEMBL1145314	1	Scientific Literature	J. Med. Chem.	2006	None
CHEMBL211157		0	342.35	0	3.89	13	Cc1c2c(c3c([nH]c4ccc(O)cc43)c1-c1ccccc1)C(=O)NC2=O	IC50	'='	9700.0	nM	5.01			UO_0000065	14.64	0.26	1.12	6.10	True	CHEMBL864855	Inhibition of human Wee1 in presence of 9.5 uM ATP	B	BAO_0000357	single protein format	Homo sapiens	None	None	None	None	CHEMBL5491	Serine/threonine-protein kinase WEE1	Homo sapiens	SINGLE PROTEIN	CHEMBL1145314	1	Scientific Literature	J. Med. Chem.	2006	None
CHEMBL383920		0	330.34	0	3.43	16	O=C1NC(O)c2c1c(-c1ccccc1)cc1[nH]c3ccc(O)cc3c21	IC50	'>'	50000.0	nM				UO_0000065					False	CHEMBL864855	Inhibition of human Wee1 in presence of 9.5 uM ATP	B	BAO_0000357	single protein format	Homo sapiens	None	None	None	None	CHEMBL5491	Serine/threonine-protein kinase WEE1	Homo sapiens	SINGLE PROTEIN	CHEMBL1145314	1	Scientific Literature	J. Med. Chem.	2006	None
CHEMBL378921		0	356.38	0	3.93	20	CN1C(=O)c2c(-c3ccccc3)cc3c(c2C1=O)c1cc(O)ccc1n3C	IC50	'>'	50000.0	nM				UO_0000065					False	CHEMBL864855	Inhibition of human Wee1 in presence of 9.5 uM ATP	B	BAO_0000357	single protein format	Homo sapiens	None	None	None	None	CHEMBL5491	Serine/threonine-protein kinase WEE1	Homo sapiens	SINGLE PROTEIN	CHEMBL1145314	1	Scientific Literature	J. Med. Chem.	2006	None
CHEMBL212494		0	346.32	0	3.72	45	O=C1NC(=O)c2c1c(-c1cccc(F)c1)cc1[nH]c3ccc(O)cc3c21	IC50	'='	220.0	nM	6.66			UO_0000065	19.22	0.35	2.94	8.10	True	CHEMBL864855	Inhibition of human Wee1 in presence of 9.5 uM ATP	B	BAO_0000357	single protein format	Homo sapiens	None	None	None	None	CHEMBL5491	Serine/threonine-protein kinase WEE1	Homo sapiens	SINGLE PROTEIN	CHEMBL1145314	1	Scientific Literature	J. Med. Chem.	2006	None
CHEMBL1834318		0	443.45	0	3.59	28	Nc1c(F)c(NCCNc2ccccn2)c(F)c2c1c(=O)c(C(=O)O)cn2C1CCCC1	Inhibition	'<'	35.0	%				UO_0000187					False	CHEMBL1838135	Inhibition of human Wee1 in HL60 cells lysate at 10 uM using post probe-labeling by LC-MS/MS analysis relative to control	B	BAO_0000219	cell-based format	Homo sapiens	None	None	HL-60	None	CHEMBL5491	Serine/threonine-protein kinase WEE1	Homo sapiens	SINGLE PROTEIN	CHEMBL1833925	1	Scientific Literature	Bioorg. Med. Chem. Lett.	2011	CHEMBL3307654
CHEMBL1971267		0	285.35	0	2.89	SID17506611	CCN(CC)c1ccc(/C=N/NC(=O)c2ccco2)cc1	EC50	'>'	49750.0	nM			Not Active	UO_0000065					False	CHEMBL1614059	PUBCHEM_BIOASSAY: Dose Response Cell-based Assay for Inhibitors of Wee1 Degradation. (Class of assay: confirmatory) [Related pubchem assays: 1410, 1321 ]	F	BAO_0000019	assay format	Homo sapiens	None	None	None	None	CHEMBL5491	Serine/threonine-protein kinase WEE1	Homo sapiens	SINGLE PROTEIN	CHEMBL1201862	7	PubChem BioAssays			None
CHEMBL209388		0	376.80	0	4.24	10	Cn1c2ccc(O)cc2c2c3c(c(-c4ccccc4Cl)cc21)C(=O)NC3=O	IC50	'='	57.0	nM	7.24			UO_0000065	19.23	0.37	3.00	10.16	True	CHEMBL1000360	Inhibition of human Wee1 assessed as polyornithine-tyrosine copolymer phosphorylation	B	BAO_0000357	single protein format	Homo sapiens	None	None	None	None	CHEMBL5491	Serine/threonine-protein kinase WEE1	Homo sapiens	SINGLE PROTEIN	CHEMBL1156685	1	Scientific Literature	Eur. J. Med. Chem.	2008	None
CHEMBL213593		0	397.22	0	4.88	8	O=C1NC(=O)c2c1c(-c1c(Cl)cccc1Cl)cc1[nH]c3ccc(O)cc3c21	IC50	'='	28.0	nM	7.55			UO_0000065	19.01	0.38	2.67	9.19	True	CHEMBL1000360	Inhibition of human Wee1 assessed as polyornithine-tyrosine copolymer phosphorylation	B	BAO_0000357	single protein format	Homo sapiens	None	None	None	None	CHEMBL5491	Serine/threonine-protein kinase WEE1	Homo sapiens	SINGLE PROTEIN	CHEMBL1156685	1	Scientific Literature	Eur. J. Med. Chem.	2008	None
CHEMBL411662		0	420.85	0	4.09	2	O=C1NC(=O)c2c1c(-c1ccccc1Cl)cc1c2c2cc(O)ccc2n1CCCO	IC50	'='	9.0	nM	8.05			UO_0000065	19.12	0.37	3.96	8.79	True	CHEMBL949042	Inhibition of human Wee1	B	BAO_0000357	single protein format	Homo sapiens	None	None	None	None	CHEMBL5491	Serine/threonine-protein kinase WEE1	Homo sapiens	SINGLE PROTEIN	CHEMBL1143190	1	Scientific Literature	Bioorg. Med. Chem. Lett.	2008	None
CHEMBL213367		0	378.77	0	3.94	73	O=C1NC(=O)c2c1c(-c1ccc(O)cc1Cl)cc1[nH]c3ccc(O)cc3c21	IC50	'='	23.0	nM	7.64			UO_0000065	20.17	0.39	3.70	7.46	True	CHEMBL864855	Inhibition of human Wee1 in presence of 9.5 uM ATP	B	BAO_0000357	single protein format	Homo sapiens	None	None	None	None	CHEMBL5491	Serine/threonine-protein kinase WEE1	Homo sapiens	SINGLE PROTEIN	CHEMBL1145314	1	Scientific Literature	J. Med. Chem.	2006	None
CHEMBL212660		0	344.33	0	3.28	65	O=C1NC(=O)c2c1c(-c1ccc(O)cc1)cc1[nH]c3ccc(O)cc3c21	IC50	'='	67.0	nM	7.17			UO_0000065	20.83	0.38	3.89	7.00	True	CHEMBL864855	Inhibition of human Wee1 in presence of 9.5 uM ATP	B	BAO_0000357	single protein format	Homo sapiens	None	None	None	None	CHEMBL5491	Serine/threonine-protein kinase WEE1	Homo sapiens	SINGLE PROTEIN	CHEMBL1145314	1	Scientific Literature	J. Med. Chem.	2006	None
CHEMBL181314		0	515.35	1	5.00	57	Cn1c(=O)c(-c2c(Cl)cc(O)cc2Cl)cc2cnc(Nc3ccc(OCCCC(=O)O)cc3)nc21	IC50	'='	40.0	nM	7.40			UO_0000065	14.36	0.29	2.40	5.84	False	CHEMBL829373	Inhibition of checkpoint kinase Wee1	B	BAO_0000357	single protein format	None	None	None	None	None	CHEMBL5491	Serine/threonine-protein kinase WEE1	Homo sapiens	SINGLE PROTEIN	CHEMBL1143513	1	Scientific Literature	Bioorg. Med. Chem. Lett.	2005	None
CHEMBL360799		0	376.85	0	4.70	59	Cc1c(-c2ccccc2Cl)c(=O)n(C)c2nc(Nc3ccccc3)ncc12	IC50	'='	410.0	nM	6.39			UO_0000065	16.95	0.32	1.69	10.68	False	CHEMBL829373	Inhibition of checkpoint kinase Wee1	B	BAO_0000357	single protein format	None	None	None	None	None	CHEMBL5491	Serine/threonine-protein kinase WEE1	Homo sapiens	SINGLE PROTEIN	CHEMBL1143513	1	Scientific Literature	Bioorg. Med. Chem. Lett.	2005	None
CHEMBL180810		0	376.85	0	4.70	15	Cc1cccc(Cl)c1-c1cc2cnc(Nc3ccccc3)nc2n(C)c1=O	IC50	'='	1900.0	nM	5.72			UO_0000065	15.18	0.29	1.02	9.57	False	CHEMBL829373	Inhibition of checkpoint kinase Wee1	B	BAO_0000357	single protein format	None	None	None	None	None	CHEMBL5491	Serine/threonine-protein kinase WEE1	Homo sapiens	SINGLE PROTEIN	CHEMBL1143513	1	Scientific Literature	Bioorg. Med. Chem. Lett.	2005	None
CHEMBL377204		0	321.34	0	1.99	96	O=C1NC(=O)c2c1c(C1CCNC1)cc1[nH]c3ccc(O)cc3c21	IC50	'='	13000.0	nM	4.89			UO_0000065	15.21	0.28	2.90	5.19	False	CHEMBL864855	Inhibition of human Wee1 in presence of 9.5 uM ATP	B	BAO_0000357	single protein format	Homo sapiens	None	None	None	None	CHEMBL5491	Serine/threonine-protein kinase WEE1	Homo sapiens	SINGLE PROTEIN	CHEMBL1145314	1	Scientific Literature	J. Med. Chem.	2006	None
CHEMBL213475		0	358.35	0	3.59	45	COc1cccc(-c2cc3[nH]c4ccc(O)cc4c3c3c2C(=O)NC3=O)c1	IC50	'='	616.6	nM	6.21			UO_0000065	17.33	0.31	2.62	6.79	False	CHEMBL1006579	Inhibition of human Wee1	B	BAO_0000357	single protein format	Homo sapiens	None	None	None	None	CHEMBL5491	Serine/threonine-protein kinase WEE1	Homo sapiens	SINGLE PROTEIN	CHEMBL1137719	1	Scientific Literature	Eur. J. Med. Chem.	2009	None
CHEMBL379322		0	370.36	0	3.78	42	CC(=O)c1cccc(-c2cc3[nH]c4ccc(O)cc4c3c3c2C(=O)NC3=O)c1	IC50	'='	4365.16	nM	5.36			UO_0000065	14.47	0.26	1.58	5.40	False	CHEMBL1006579	Inhibition of human Wee1	B	BAO_0000357	single protein format	Homo sapiens	None	None	None	None	CHEMBL5491	Serine/threonine-protein kinase WEE1	Homo sapiens	SINGLE PROTEIN	CHEMBL1137719	1	Scientific Literature	Eur. J. Med. Chem.	2009	None
CHEMBL460940		0	511.94	1	3.17	145	CS(=O)(=O)NC(=O)CCn1c2ccc(O)cc2c2c3c(c(-c4ccccc4Cl)cc21)C(=O)NC3=O	IC50	'='	12.02	nM	7.92			UO_0000065	15.47	0.31	4.75	5.89	False	CHEMBL1006579	Inhibition of human Wee1	B	BAO_0000357	single protein format	Homo sapiens	None	None	None	None	CHEMBL5491	Serine/threonine-protein kinase WEE1	Homo sapiens	SINGLE PROTEIN	CHEMBL1137719	1	Scientific Literature	Eur. J. Med. Chem.	2009	None
CHEMBL379392		0	413.22	0	4.59	80	O=C1NC(=O)c2c1c(-c1c(Cl)cc(O)cc1Cl)cc1[nH]c3ccc(O)cc3c21	IC50	'='	49.0	nM	7.31			UO_0000065	17.69	0.36	2.72	7.14	False	CHEMBL1006579	Inhibition of human Wee1	B	BAO_0000357	single protein format	Homo sapiens	None	None	None	None	CHEMBL5491	Serine/threonine-protein kinase WEE1	Homo sapiens	SINGLE PROTEIN	CHEMBL1137719	1	Scientific Literature	Eur. J. Med. Chem.	2009	None
CHEMBL511991		0	406.83	0	3.70	99	O=C1NC(=O)c2c1c(-c1ccccc1Cl)cc1c2c2cc(O)ccc2n1CCO	IC50	'='	45.0	nM	7.35			UO_0000065	18.06	0.35	3.65	8.02	False	CHEMBL1006579	Inhibition of human Wee1	B	BAO_0000357	single protein format	Homo sapiens	None	None	None	None	CHEMBL5491	Serine/threonine-protein kinase WEE1	Homo sapiens	SINGLE PROTEIN	CHEMBL1137719	1	Scientific Literature	Eur. J. Med. Chem.	2009	None
CHEMBL213525		0	404.85	1	5.29	89	CC(C)n1c2ccc(O)cc2c2c3c(c(-c4ccccc4Cl)cc21)C(=O)NC3=O	IC50	'='	53.0	nM	7.28			UO_0000065	17.97	0.34	1.99	10.20	False	CHEMBL1006579	Inhibition of human Wee1	B	BAO_0000357	single protein format	Homo sapiens	None	None	None	None	CHEMBL5491	Serine/threonine-protein kinase WEE1	Homo sapiens	SINGLE PROTEIN	CHEMBL1137719	1	Scientific Literature	Eur. J. Med. Chem.	2009	None
CHEMBL209786		0	373.32	0	3.49	34	O=C1NC(=O)c2c1c(-c1ccccc1[N+](=O)[O-])cc1[nH]c3ccc(O)cc3c21	IC50	'='	47.0	nM	7.33			UO_0000065	19.63	0.36	3.84	5.85	False	CHEMBL1006579	Inhibition of human Wee1	B	BAO_0000357	single protein format	Homo sapiens	None	None	None	None	CHEMBL5491	Serine/threonine-protein kinase WEE1	Homo sapiens	SINGLE PROTEIN	CHEMBL1137719	1	Scientific Literature	Eur. J. Med. Chem.	2009	None
CHEMBL209388		0	376.80	0	4.24	17	Cn1c2ccc(O)cc2c2c3c(c(-c4ccccc4Cl)cc21)C(=O)NC3=O	IC50	'='	57.0	nM	7.24			UO_0000065	19.23	0.37	3.00	10.16	False	CHEMBL1006579	Inhibition of human Wee1	B	BAO_0000357	single protein format	Homo sapiens	None	None	None	None	CHEMBL5491	Serine/threonine-protein kinase WEE1	Homo sapiens	SINGLE PROTEIN	CHEMBL1137719	1	Scientific Literature	Eur. J. Med. Chem.	2009	None
CHEMBL474111		0	529.98	1	4.97	168	O=C1NC(=O)c2c1c(-c1ccccc1Cl)cc1c2c2cc(O)c(OCCCn3cccc3)cc2n1CCO	IC50	'='	23.99	nM	7.62			UO_0000065	14.38	0.27	2.65	7.21	False	CHEMBL1006579	Inhibition of human Wee1	B	BAO_0000357	single protein format	Homo sapiens	None	None	None	None	CHEMBL5491	Serine/threonine-protein kinase WEE1	Homo sapiens	SINGLE PROTEIN	CHEMBL1137719	1	Scientific Literature	Eur. J. Med. Chem.	2009	None
CHEMBL214005		0	342.35	0	3.59	7	Cn1c2ccc(O)cc2c2c3c(c(-c4ccccc4)cc21)C(=O)NC3=O	IC50	'='	257.04	nM	6.59			UO_0000065	19.25	0.35	3.00	9.24	False	CHEMBL1006579	Inhibition of human Wee1	B	BAO_0000357	single protein format	Homo sapiens	None	None	None	None	CHEMBL5491	Serine/threonine-protein kinase WEE1	Homo sapiens	SINGLE PROTEIN	CHEMBL1137719	1	Scientific Literature	Eur. J. Med. Chem.	2009	None
CHEMBL484985		0	404.43	1	5.24	43	O=C1NC(=O)c2c1c(-c1ccc(-c3ccccc3)cc1)cc1[nH]c3ccc(O)cc3c21	IC50	'='	50118.72	nM	4.30			UO_0000065	10.63	0.19	-0.94	5.23	False	CHEMBL1006579	Inhibition of human Wee1	B	BAO_0000357	single protein format	Homo sapiens	None	None	None	None	CHEMBL5491	Serine/threonine-protein kinase WEE1	Homo sapiens	SINGLE PROTEIN	CHEMBL1137719	1	Scientific Literature	Eur. J. Med. Chem.	2009	None
CHEMBL486101		0	538.39	1	4.61	117	O=C1NC(=O)c2c1c(-c1c(Cl)cccc1Cl)cc1c2c2cc(O)ccc2n1CCC(=O)N1CCOCC1	IC50	'='	109.65	nM	6.96			UO_0000065	12.93	0.26	2.35	6.90	False	CHEMBL1006579	Inhibition of human Wee1	B	BAO_0000357	single protein format	Homo sapiens	None	None	None	None	CHEMBL5491	Serine/threonine-protein kinase WEE1	Homo sapiens	SINGLE PROTEIN	CHEMBL1137719	1	Scientific Literature	Eur. J. Med. Chem.	2009	None
CHEMBL484808		0	323.31	0	1.26	105	NC(=O)CCn1c2ccc(O)cc2c2c3c(ccc21)C(=O)NC3=O	IC50	'='	20.89	nM	7.68			UO_0000065	23.75	0.44	6.42	6.71	False	CHEMBL1006579	Inhibition of human Wee1	B	BAO_0000357	single protein format	Homo sapiens	None	None	None	None	CHEMBL5491	Serine/threonine-protein kinase WEE1	Homo sapiens	SINGLE PROTEIN	CHEMBL1137719	1	Scientific Literature	Eur. J. Med. Chem.	2009	None
CHEMBL214341		0	342.35	0	3.89	8	Cc1c(-c2ccccc2)c2c(c3c1[nH]c1ccc(O)cc13)C(=O)NC2=O	IC50	'='	128.82	nM	6.89			UO_0000065	20.13	0.36	3.00	8.38	False	CHEMBL1006579	Inhibition of human Wee1	B	BAO_0000357	single protein format	Homo sapiens	None	None	None	None	CHEMBL5491	Serine/threonine-protein kinase WEE1	Homo sapiens	SINGLE PROTEIN	CHEMBL1137719	1	Scientific Literature	Eur. J. Med. Chem.	2009	None
CHEMBL508541		0	433.90	0	4.31	122	CNCCCn1c2ccc(O)cc2c2c3c(c(-c4ccccc4Cl)cc21)C(=O)NC3=O	IC50	'='	69.18	nM	7.16			UO_0000065	16.50	0.32	2.85	8.59	False	CHEMBL1006579	Inhibition of human Wee1	B	BAO_0000357	single protein format	Homo sapiens	None	None	None	None	CHEMBL5491	Serine/threonine-protein kinase WEE1	Homo sapiens	SINGLE PROTEIN	CHEMBL1137719	1	Scientific Literature	Eur. J. Med. Chem.	2009	None
CHEMBL475524		0	532.02	2	5.24	171	Cn1c2cc([S+]([O-])CCCn3cccc3)c(O)cc2c2c3c(c(-c4ccccc4Cl)cc21)C(=O)NC3=O	IC50	'='	33.0	nM	7.48			UO_0000065	14.06	0.28	2.24	8.02	False	CHEMBL1006579	Inhibition of human Wee1	B	BAO_0000357	single protein format	Homo sapiens	None	None	None	None	CHEMBL5491	Serine/threonine-protein kinase WEE1	Homo sapiens	SINGLE PROTEIN	CHEMBL1137719	1	Scientific Literature	Eur. J. Med. Chem.	2009	None
CHEMBL213475		0	358.35	0	3.59	45	COc1cccc(-c2cc3[nH]c4ccc(O)cc4c3c3c2C(=O)NC3=O)c1	IC50	'='	620.0	nM	6.21			UO_0000065	17.32	0.31	2.62	6.79	False	CHEMBL1006579	Inhibition of human Wee1	B	BAO_0000357	single protein format	Homo sapiens	None	None	None	None	CHEMBL5491	Serine/threonine-protein kinase WEE1	Homo sapiens	SINGLE PROTEIN	CHEMBL1137719	1	Scientific Literature	Eur. J. Med. Chem.	2009	None
CHEMBL488573		0	337.38	0	2.34	125	CN(C)CCCn1c2ccc(O)cc2c2c3c(ccc21)C(=O)NC3=O	IC50	'='	363.08	nM	6.44			UO_0000065	19.09	0.35	4.10	8.64	False	CHEMBL1006579	Inhibition of human Wee1	B	BAO_0000357	single protein format	Homo sapiens	None	None	None	None	CHEMBL5491	Serine/threonine-protein kinase WEE1	Homo sapiens	SINGLE PROTEIN	CHEMBL1137719	1	Scientific Literature	Eur. J. Med. Chem.	2009	None
CHEMBL1458306		0	479.65	1	5.25	SID14724946	CCOc1cccc(N(C(=O)Cc2cccs2)C(C(=O)NC2CCCCC2)c2cccn2C)c1	CC50	'>'	49750.0	nM			Not Active	UO_0000065					False	CHEMBL1613975	PUBCHEM_BIOASSAY: Cytotoxicity counterscreen assay for inhibitors of Wee1 degradation. (Class of assay: confirmatory) [Related pubchem assays: 1410, 1321 ]	F	BAO_0000019	assay format	Homo sapiens	None	None	None	None	CHEMBL5491	Serine/threonine-protein kinase WEE1	Homo sapiens	SINGLE PROTEIN	CHEMBL1201862	7	PubChem BioAssays			None
CHEMBL1500052		0	326.40	0	4.58	SID24816367	COc1ccccc1-c1ccc(SCc2ccccc2F)nn1	CC50	'>'	49750.0	nM			Not Active	UO_0000065					False	CHEMBL1613975	PUBCHEM_BIOASSAY: Cytotoxicity counterscreen assay for inhibitors of Wee1 degradation. (Class of assay: confirmatory) [Related pubchem assays: 1410, 1321 ]	F	BAO_0000019	assay format	Homo sapiens	None	None	None	None	CHEMBL5491	Serine/threonine-protein kinase WEE1	Homo sapiens	SINGLE PROTEIN	CHEMBL1201862	7	PubChem BioAssays			None
CHEMBL1971267		0	285.35	0	2.89	SID17506611	CCN(CC)c1ccc(/C=N/NC(=O)c2ccco2)cc1	CC50	'>'	49750.0	nM			Not Active	UO_0000065					False	CHEMBL1613975	PUBCHEM_BIOASSAY: Cytotoxicity counterscreen assay for inhibitors of Wee1 degradation. (Class of assay: confirmatory) [Related pubchem assays: 1410, 1321 ]	F	BAO_0000019	assay format	Homo sapiens	None	None	None	None	CHEMBL5491	Serine/threonine-protein kinase WEE1	Homo sapiens	SINGLE PROTEIN	CHEMBL1201862	7	PubChem BioAssays			None
CHEMBL521065		0	388.38	0	2.70	131	O=C1NC(=O)c2c1ccc1c2c2cc(O)ccc2n1CCCC(=O)n1ccnc1	IC50	'='	109.65	nM	6.96			UO_0000065	17.92	0.33	4.26	6.55	False	CHEMBL1006579	Inhibition of human Wee1	B	BAO_0000357	single protein format	Homo sapiens	None	None	None	None	CHEMBL5491	Serine/threonine-protein kinase WEE1	Homo sapiens	SINGLE PROTEIN	CHEMBL1137719	1	Scientific Literature	Eur. J. Med. Chem.	2009	None
CHEMBL214090		0	376.34	0	3.73	78	COc1cccc(F)c1-c1cc2[nH]c3ccc(O)cc3c2c2c1C(=O)NC2=O	IC50	'='	28.84	nM	7.54			UO_0000065	20.04	0.37	3.81	8.25	False	CHEMBL1006579	Inhibition of human Wee1	B	BAO_0000357	single protein format	Homo sapiens	None	None	None	None	CHEMBL5491	Serine/threonine-protein kinase WEE1	Homo sapiens	SINGLE PROTEIN	CHEMBL1137719	1	Scientific Literature	Eur. J. Med. Chem.	2009	None
CHEMBL213367		0	378.77	0	3.94	62	O=C1NC(=O)c2c1c(-c1ccc(O)cc1Cl)cc1[nH]c3ccc(O)cc3c21	IC50	'='	22.91	nM	7.64			UO_0000065	20.17	0.39	3.70	7.46	False	CHEMBL1006579	Inhibition of human Wee1	B	BAO_0000357	single protein format	Homo sapiens	None	None	None	None	CHEMBL5491	Serine/threonine-protein kinase WEE1	Homo sapiens	SINGLE PROTEIN	CHEMBL1137719	1	Scientific Literature	Eur. J. Med. Chem.	2009	None
CHEMBL413579		0	353.34	0	3.45	41	N#Cc1cccc(-c2cc3[nH]c4ccc(O)cc4c3c3c2C(=O)NC3=O)c1	IC50	'='	181.97	nM	6.74			UO_0000065	19.08	0.34	3.29	6.36	False	CHEMBL1006579	Inhibition of human Wee1	B	BAO_0000357	single protein format	Homo sapiens	None	None	None	None	CHEMBL5491	Serine/threonine-protein kinase WEE1	Homo sapiens	SINGLE PROTEIN	CHEMBL1137719	1	Scientific Literature	Eur. J. Med. Chem.	2009	None
CHEMBL209786		0	373.32	0	3.49	34	O=C1NC(=O)c2c1c(-c1ccccc1[N+](=O)[O-])cc1[nH]c3ccc(O)cc3c21	IC50	'='	46.77	nM	7.33			UO_0000065	19.63	0.36	3.84	5.85	False	CHEMBL1006579	Inhibition of human Wee1	B	BAO_0000357	single protein format	Homo sapiens	None	None	None	None	CHEMBL5491	Serine/threonine-protein kinase WEE1	Homo sapiens	SINGLE PROTEIN	CHEMBL1137719	1	Scientific Literature	Eur. J. Med. Chem.	2009	None
CHEMBL386809		0	346.32	0	3.72	19	O=C1NC(=O)c2c1c(-c1ccccc1F)cc1[nH]c3ccc(O)cc3c21	IC50	'='	331.13	nM	6.48			UO_0000065	18.71	0.34	2.76	7.88	False	CHEMBL1006579	Inhibition of human Wee1	B	BAO_0000357	single protein format	Homo sapiens	None	None	None	None	CHEMBL5491	Serine/threonine-protein kinase WEE1	Homo sapiens	SINGLE PROTEIN	CHEMBL1137719	1	Scientific Literature	Eur. J. Med. Chem.	2009	None
CHEMBL520984		0	548.02	1	4.91	173	Cn1c2cc(S(=O)(=O)CCCn3cccc3)c(O)cc2c2c3c(c(-c4ccccc4Cl)cc21)C(=O)NC3=O	IC50	'='	160.0	nM	6.80			UO_0000065	12.40	0.24	1.89	6.16	False	CHEMBL1006579	Inhibition of human Wee1	B	BAO_0000357	single protein format	Homo sapiens	None	None	None	None	CHEMBL5491	Serine/threonine-protein kinase WEE1	Homo sapiens	SINGLE PROTEIN	CHEMBL1137719	1	Scientific Literature	Eur. J. Med. Chem.	2009	None
CHEMBL530112		0	498.93	1	5.02	132	O=C1NC(=O)c2c1c(-c1ccccc1Cl)cc1c2c2cc(O)ccc2n1CCCC(=O)n1ccnc1	IC50	'='	54.0	nM	7.27			UO_0000065	14.57	0.28	2.25	6.84	False	CHEMBL1006579	Inhibition of human Wee1	B	BAO_0000357	single protein format	Homo sapiens	None	None	None	None	CHEMBL5491	Serine/threonine-protein kinase WEE1	Homo sapiens	SINGLE PROTEIN	CHEMBL1137719	1	Scientific Literature	Eur. J. Med. Chem.	2009	None
CHEMBL212594		0	344.33	0	3.28	29	O=C1NC(=O)c2c1c(-c1ccccc1O)cc1[nH]c3ccc(O)cc3c21	IC50	'='	60.0	nM	7.22			UO_0000065	20.97	0.38	3.94	7.05	False	CHEMBL1006579	Inhibition of human Wee1	B	BAO_0000357	single protein format	Homo sapiens	None	None	None	None	CHEMBL5491	Serine/threonine-protein kinase WEE1	Homo sapiens	SINGLE PROTEIN	CHEMBL1137719	1	Scientific Literature	Eur. J. Med. Chem.	2009	None
CHEMBL515352		0	574.01	1	4.60	146	O=C(CCn1c2ccc(O)cc2c2c3c(c(-c4ccccc4Cl)cc21)C(=O)NC3=O)NS(=O)(=O)c1ccccc1	IC50	'='	7.0	nM	8.15			UO_0000065	14.21	0.28	3.55	6.06	False	CHEMBL1006579	Inhibition of human Wee1	B	BAO_0000357	single protein format	Homo sapiens	None	None	None	None	CHEMBL5491	Serine/threonine-protein kinase WEE1	Homo sapiens	SINGLE PROTEIN	CHEMBL1137719	1	Scientific Literature	Eur. J. Med. Chem.	2009	None
CHEMBL486728		0	519.34	2	5.28	120	O=C1NC(=O)c2c1c(-c1c(Cl)cccc1Cl)cc1c2c2cc(O)ccc2n1CCC(=O)n1ccnc1	IC50	'='	120.0	nM	6.92			UO_0000065	13.33	0.26	1.64	6.52	False	CHEMBL1006579	Inhibition of human Wee1	B	BAO_0000357	single protein format	Homo sapiens	None	None	None	None	CHEMBL5491	Serine/threonine-protein kinase WEE1	Homo sapiens	SINGLE PROTEIN	CHEMBL1137719	1	Scientific Literature	Eur. J. Med. Chem.	2009	None
CHEMBL486101		0	538.39	1	4.61	117	O=C1NC(=O)c2c1c(-c1c(Cl)cccc1Cl)cc1c2c2cc(O)ccc2n1CCC(=O)N1CCOCC1	IC50	'='	110.0	nM	6.96			UO_0000065	12.92	0.26	2.35	6.90	False	CHEMBL1006579	Inhibition of human Wee1	B	BAO_0000357	single protein format	Homo sapiens	None	None	None	None	CHEMBL5491	Serine/threonine-protein kinase WEE1	Homo sapiens	SINGLE PROTEIN	CHEMBL1137719	1	Scientific Literature	Eur. J. Med. Chem.	2009	None
CHEMBL511280		0	415.84	0	4.62	108	N#CCCn1c2ccc(O)cc2c2c3c(c(-c4ccccc4Cl)cc21)C(=O)NC3=O	IC50	'='	15.0	nM	7.82			UO_0000065	18.81	0.36	3.20	8.23	False	CHEMBL1006579	Inhibition of human Wee1	B	BAO_0000357	single protein format	Homo sapiens	None	None	None	None	CHEMBL5491	Serine/threonine-protein kinase WEE1	Homo sapiens	SINGLE PROTEIN	CHEMBL1137719	1	Scientific Literature	Eur. J. Med. Chem.	2009	None
CHEMBL209907		0	252.23	0	1.91	93	O=C1NC(=O)c2c1ccc1[nH]c3ccc(O)cc3c21	IC50	'='	97.0	nM	7.01			UO_0000065	27.80	0.50	5.10	8.53	False	CHEMBL1006579	Inhibition of human Wee1	B	BAO_0000357	single protein format	Homo sapiens	None	None	None	None	CHEMBL5491	Serine/threonine-protein kinase WEE1	Homo sapiens	SINGLE PROTEIN	CHEMBL1137719	1	Scientific Literature	Eur. J. Med. Chem.	2009	None
CHEMBL212945		0	356.38	0	4.19	72	Cc1cccc(-c2cc3[nH]c4ccc(O)cc4c3c3c2C(=O)NC3=O)c1C	IC50	'='	270.0	nM	6.57			UO_0000065	18.43	0.33	2.38	7.99	False	CHEMBL1006579	Inhibition of human Wee1	B	BAO_0000357	single protein format	Homo sapiens	None	None	None	None	CHEMBL5491	Serine/threonine-protein kinase WEE1	Homo sapiens	SINGLE PROTEIN	CHEMBL1137719	1	Scientific Literature	Eur. J. Med. Chem.	2009	None
CHEMBL213593		0	397.22	0	4.88	67	O=C1NC(=O)c2c1c(-c1c(Cl)cccc1Cl)cc1[nH]c3ccc(O)cc3c21	IC50	'='	28.0	nM	7.55			UO_0000065	19.01	0.38	2.67	9.19	False	CHEMBL1006579	Inhibition of human Wee1	B	BAO_0000357	single protein format	Homo sapiens	None	None	None	None	CHEMBL5491	Serine/threonine-protein kinase WEE1	Homo sapiens	SINGLE PROTEIN	CHEMBL1137719	1	Scientific Literature	Eur. J. Med. Chem.	2009	None
CHEMBL526721		0	406.42	0	2.98	57	CS(=O)(=O)c1ccc(-c2cc3[nH]c4ccc(O)cc4c3c3c2C(=O)NC3=O)cc1	IC50	'='	1100.0	nM	5.96			UO_0000065	14.66	0.28	2.98	5.12	False	CHEMBL1006579	Inhibition of human Wee1	B	BAO_0000357	single protein format	Homo sapiens	None	None	None	None	CHEMBL5491	Serine/threonine-protein kinase WEE1	Homo sapiens	SINGLE PROTEIN	CHEMBL1137719	1	Scientific Literature	Eur. J. Med. Chem.	2009	None
CHEMBL386809		0	346.32	0	3.72	19	O=C1NC(=O)c2c1c(-c1ccccc1F)cc1[nH]c3ccc(O)cc3c21	IC50	'='	330.0	nM	6.48			UO_0000065	18.72	0.34	2.76	7.89	False	CHEMBL1006579	Inhibition of human Wee1	B	BAO_0000357	single protein format	Homo sapiens	None	None	None	None	CHEMBL5491	Serine/threonine-protein kinase WEE1	Homo sapiens	SINGLE PROTEIN	CHEMBL1137719	1	Scientific Literature	Eur. J. Med. Chem.	2009	None
CHEMBL521200		0	489.94	0	4.49	148	O=C1NC(=O)c2c1c(-c1ccccc1Cl)cc1c2c2cc(O)ccc2n1CCSn1ccnn1	IC50	'='	23.99	nM	7.62			UO_0000065	15.55	0.31	3.13	7.47	False	CHEMBL1006579	Inhibition of human Wee1	B	BAO_0000357	single protein format	Homo sapiens	None	None	None	None	CHEMBL5491	Serine/threonine-protein kinase WEE1	Homo sapiens	SINGLE PROTEIN	CHEMBL1137719	1	Scientific Literature	Eur. J. Med. Chem.	2009	None
CHEMBL80799		0	288.16	0	4.09	SID24779157	O=C(Nc1ccc(Cl)c(Cl)c1)Nc1nccs1	EC50	'>'	49750.0	nM			Not Active	UO_0000065					False	CHEMBL1614059	PUBCHEM_BIOASSAY: Dose Response Cell-based Assay for Inhibitors of Wee1 Degradation. (Class of assay: confirmatory) [Related pubchem assays: 1410, 1321 ]	F	BAO_0000019	assay format	Homo sapiens	None	None	None	None	CHEMBL5491	Serine/threonine-protein kinase WEE1	Homo sapiens	SINGLE PROTEIN	CHEMBL1201862	7	PubChem BioAssays			None
CHEMBL529669		0	475.93	0	4.04	31	O=C1NC(=O)c2c1c(-c1ccccc1Cl)cc1c2c2cc(O)ccc2n1CCN1CCOCC1	IC50	'='	64.0	nM	7.19			UO_0000065	15.12	0.29	3.15	8.58	False	CHEMBL1000360	Inhibition of human Wee1 assessed as polyornithine-tyrosine copolymer phosphorylation	B	BAO_0000357	single protein format	Homo sapiens	None	None	None	None	CHEMBL5491	Serine/threonine-protein kinase WEE1	Homo sapiens	SINGLE PROTEIN	CHEMBL1156685	1	Scientific Literature	Eur. J. Med. Chem.	2008	None
CHEMBL411662		0	420.85	0	4.09	16	O=C1NC(=O)c2c1c(-c1ccccc1Cl)cc1c2c2cc(O)ccc2n1CCCO	IC50	'='	9.0	nM	8.05			UO_0000065	19.12	0.37	3.96	8.79	True	CHEMBL1000360	Inhibition of human Wee1 assessed as polyornithine-tyrosine copolymer phosphorylation	B	BAO_0000357	single protein format	Homo sapiens	None	None	None	None	CHEMBL5491	Serine/threonine-protein kinase WEE1	Homo sapiens	SINGLE PROTEIN	CHEMBL1156685	1	Scientific Literature	Eur. J. Med. Chem.	2008	None
CHEMBL517744		0	463.92	0	3.63	58	CN(C)CC(O)Cn1c2ccc(O)cc2c2c3c(c(-c4ccccc4Cl)cc21)C(=O)NC3=O	IC50	'='	58.0	nM	7.24			UO_0000065	15.60	0.30	3.61	7.63	False	CHEMBL1000360	Inhibition of human Wee1 assessed as polyornithine-tyrosine copolymer phosphorylation	B	BAO_0000357	single protein format	Homo sapiens	None	None	None	None	CHEMBL5491	Serine/threonine-protein kinase WEE1	Homo sapiens	SINGLE PROTEIN	CHEMBL1156685	1	Scientific Literature	Eur. J. Med. Chem.	2008	None
CHEMBL1240703	CGP-52421	0	586.65	2	5.40	CGP-52421	CO[C@@H]1[C@H](N(C)C(=O)c2ccccc2)C[C@H]2O[C@]1(C)n1c3ccccc3c3c4c(c5c6ccccc6n2c5c31)C(=O)N[C@H]4O	Kd	'='	4100.0	nM	5.39			UO_0000065	9.18	0.17	-0.01	5.50	False	CHEMBL1245023	Binding affinity to WEE1	B	BAO_0000357	single protein format	None	None	None	None	None	CHEMBL5491	Serine/threonine-protein kinase WEE1	Homo sapiens	SINGLE PROTEIN	CHEMBL1240346	1	Scientific Literature	Blood	2009	None
CHEMBL483786		0	533.37	2	5.67	132	O=C1NC(=O)c2c1c(-c1c(Cl)cccc1Cl)cc1c2c2cc(O)ccc2n1CCCC(=O)n1ccnc1	IC50	'='	59.0	nM	7.23			UO_0000065	13.55	0.27	1.56	6.81	False	CHEMBL1006579	Inhibition of human Wee1	B	BAO_0000357	single protein format	Homo sapiens	None	None	None	None	CHEMBL5491	Serine/threonine-protein kinase WEE1	Homo sapiens	SINGLE PROTEIN	CHEMBL1137719	1	Scientific Literature	Eur. J. Med. Chem.	2009	None
CHEMBL487031		0	468.34	0	4.92	114	CN(C)CCn1c2ccc(O)cc2c2c3c(c(-c4c(Cl)cccc4Cl)cc21)C(=O)NC3=O	IC50	'='	170.0	nM	6.77			UO_0000065	14.45	0.29	1.85	9.08	False	CHEMBL1006579	Inhibition of human Wee1	B	BAO_0000357	single protein format	Homo sapiens	None	None	None	None	CHEMBL5491	Serine/threonine-protein kinase WEE1	Homo sapiens	SINGLE PROTEIN	CHEMBL1137719	1	Scientific Literature	Eur. J. Med. Chem.	2009	None
CHEMBL209486		0	334.36	0	3.64	81	O=C1NC(=O)c2c1c(-c1cccs1)cc1[nH]c3ccc(O)cc3c21	IC50	'='	140.0	nM	6.85			UO_0000065	20.50	0.39	3.21	8.34	False	CHEMBL1006579	Inhibition of human Wee1	B	BAO_0000357	single protein format	Homo sapiens	None	None	None	None	CHEMBL5491	Serine/threonine-protein kinase WEE1	Homo sapiens	SINGLE PROTEIN	CHEMBL1137719	1	Scientific Literature	Eur. J. Med. Chem.	2009	None
CHEMBL387078		0	328.33	0	3.58	12	O=C1NC(=O)c2c1cc(-c1ccccc1)c1[nH]c3ccc(O)cc3c21	IC50	'='	4000.0	nM	5.40			UO_0000065	16.44	0.29	1.82	6.57	False	CHEMBL1006579	Inhibition of human Wee1	B	BAO_0000357	single protein format	Homo sapiens	None	None	None	None	CHEMBL5491	Serine/threonine-protein kinase WEE1	Homo sapiens	SINGLE PROTEIN	CHEMBL1137719	1	Scientific Literature	Eur. J. Med. Chem.	2009	None
CHEMBL472687		0	499.95	1	5.51	165	Cn1c2cc(OCCCn3cccc3)c(O)cc2c2c3c(c(-c4ccccc4Cl)cc21)C(=O)NC3=O	IC50	'='	75.86	nM	7.12			UO_0000065	14.24	0.27	1.61	8.33	False	CHEMBL1006579	Inhibition of human Wee1	B	BAO_0000357	single protein format	Homo sapiens	None	None	None	None	CHEMBL5491	Serine/threonine-protein kinase WEE1	Homo sapiens	SINGLE PROTEIN	CHEMBL1137719	1	Scientific Literature	Eur. J. Med. Chem.	2009	None
CHEMBL212594		0	344.33	0	3.28	29	O=C1NC(=O)c2c1c(-c1ccccc1O)cc1[nH]c3ccc(O)cc3c21	IC50	'='	60.26	nM	7.22			UO_0000065	20.97	0.38	3.94	7.05	False	CHEMBL1006579	Inhibition of human Wee1	B	BAO_0000357	single protein format	Homo sapiens	None	None	None	None	CHEMBL5491	Serine/threonine-protein kinase WEE1	Homo sapiens	SINGLE PROTEIN	CHEMBL1137719	1	Scientific Literature	Eur. J. Med. Chem.	2009	None
CHEMBL278041	SB-202190	0	331.35	0	4.65	SB-202190	Oc1ccc(-c2nc(-c3ccc(F)cc3)c(-c3ccncc3)[nH]2)cc1	Kd	'>'	10000.0	nM				UO_0000065					False	CHEMBL1061935	Binding constant for WEE1 kinase domain	B	BAO_0000357	single protein format	Homo sapiens	None	None	None	None	CHEMBL5491	Serine/threonine-protein kinase WEE1	Homo sapiens	SINGLE PROTEIN	CHEMBL1150977	1	Scientific Literature	Nat. Biotechnol.	2008	None
CHEMBL221959	TOFACITINIB	4	312.38	0	1.54	CP-690550	C[C@@H]1CCN(C(=O)CC#N)C[C@@H]1N(C)c1ncnc2[nH]ccc12	Kd	'>'	10000.0	nM				UO_0000065					True	CHEMBL1061935	Binding constant for WEE1 kinase domain	B	BAO_0000357	single protein format	Homo sapiens	None	None	None	None	CHEMBL5491	Serine/threonine-protein kinase WEE1	Homo sapiens	SINGLE PROTEIN	CHEMBL1150977	1	Scientific Literature	Nat. Biotechnol.	2008	None
CHEMBL554	LAPATINIB	4	581.07	2	6.14	Lapatinib	CS(=O)(=O)CCNCc1ccc(-c2ccc3ncnc(Nc4ccc(OCc5cccc(F)c5)c(Cl)c4)c3c2)o1	Kd	'>'	10000.0	nM				UO_0000065					True	CHEMBL1061935	Binding constant for WEE1 kinase domain	B	BAO_0000357	single protein format	Homo sapiens	None	None	None	None	CHEMBL5491	Serine/threonine-protein kinase WEE1	Homo sapiens	SINGLE PROTEIN	CHEMBL1150977	1	Scientific Literature	Nat. Biotechnol.	2008	None
CHEMBL1336	SORAFENIB	4	464.83	1	5.55	Sorafenib	CNC(=O)c1cc(Oc2ccc(NC(=O)Nc3ccc(Cl)c(C(F)(F)F)c3)cc2)ccn1	Kd	'>'	10000.0	nM				UO_0000065					True	CHEMBL1061935	Binding constant for WEE1 kinase domain	B	BAO_0000357	single protein format	Homo sapiens	None	None	None	None	CHEMBL5491	Serine/threonine-protein kinase WEE1	Homo sapiens	SINGLE PROTEIN	CHEMBL1150977	1	Scientific Literature	Nat. Biotechnol.	2008	None
CHEMBL223360	LINIFANIB	3	375.41	0	4.90	ABT-869	Cc1ccc(F)c(NC(=O)Nc2ccc(-c3cccc4[nH]nc(N)c34)cc2)c1	Kd	'>'	10000.0	nM				UO_0000065					True	CHEMBL1061935	Binding constant for WEE1 kinase domain	B	BAO_0000357	single protein format	Homo sapiens	None	None	None	None	CHEMBL5491	Serine/threonine-protein kinase WEE1	Homo sapiens	SINGLE PROTEIN	CHEMBL1150977	1	Scientific Literature	Nat. Biotechnol.	2008	None
CHEMBL477772	PAZOPANIB	4	437.53	0	3.14	GW-786034	Cc1ccc(Nc2nccc(N(C)c3ccc4c(C)n(C)nc4c3)n2)cc1S(N)(=O)=O	Kd	'>'	10000.0	nM				UO_0000065					True	CHEMBL1061935	Binding constant for WEE1 kinase domain	B	BAO_0000357	single protein format	Homo sapiens	None	None	None	None	CHEMBL5491	Serine/threonine-protein kinase WEE1	Homo sapiens	SINGLE PROTEIN	CHEMBL1150977	1	Scientific Literature	Nat. Biotechnol.	2008	None
CHEMBL558752	RAF-265	2	518.42	2	6.93	CHIR-265/RAF-265	Cn1c(Nc2ccc(C(F)(F)F)cc2)nc2cc(Oc3ccnc(-c4ncc(C(F)(F)F)[nH]4)c3)ccc21	Kd	'>'	10000.0	nM				UO_0000065					True	CHEMBL1061935	Binding constant for WEE1 kinase domain	B	BAO_0000357	single protein format	Homo sapiens	None	None	None	None	CHEMBL5491	Serine/threonine-protein kinase WEE1	Homo sapiens	SINGLE PROTEIN	CHEMBL1150977	1	Scientific Literature	Nat. Biotechnol.	2008	None
CHEMBL178122		0	454.32	1	5.00	37	CC(=O)Nc1cc(Cl)c(-c2cc3cnc(Nc4ccccc4)nc3n(C)c2=O)c(Cl)c1	IC50	'='	3600.0	nM	5.44			UO_0000065	11.98	0.24	0.44	6.12	False	CHEMBL829373	Inhibition of checkpoint kinase Wee1	B	BAO_0000357	single protein format	None	None	None	None	None	CHEMBL5491	Serine/threonine-protein kinase WEE1	Homo sapiens	SINGLE PROTEIN	CHEMBL1143513	1	Scientific Literature	Bioorg. Med. Chem. Lett.	2005	None
CHEMBL180401		0	427.29	1	5.05	28	COc1ccc(Cl)c(-c2cc3cnc(Nc4ccccc4)nc3n(C)c2=O)c1Cl	IC50	'>'	50000.0	nM				UO_0000065					False	CHEMBL829373	Inhibition of checkpoint kinase Wee1	B	BAO_0000357	single protein format	None	None	None	None	None	CHEMBL5491	Serine/threonine-protein kinase WEE1	Homo sapiens	SINGLE PROTEIN	CHEMBL1143513	1	Scientific Literature	Bioorg. Med. Chem. Lett.	2005	None
CHEMBL180290		0	374.40	0	3.45	20	COc1cccc(O)c1-c1cc2cnc(Nc3ccccc3)nc2n(C)c1=O	IC50	'='	11000.0	nM	4.96			UO_0000065	13.24	0.24	1.51	5.55	False	CHEMBL829373	Inhibition of checkpoint kinase Wee1	B	BAO_0000357	single protein format	None	None	None	None	None	CHEMBL5491	Serine/threonine-protein kinase WEE1	Homo sapiens	SINGLE PROTEIN	CHEMBL1143513	1	Scientific Literature	Bioorg. Med. Chem. Lett.	2005	None
CHEMBL301612		0	397.26	1	5.05	7	Cn1c(=O)c(-c2c(Cl)cccc2Cl)cc2cnc(Nc3ccccc3)nc21	IC50	'='	2600.0	nM	5.58			UO_0000065	14.06	0.28	0.54	9.34	False	CHEMBL829373	Inhibition of checkpoint kinase Wee1	B	BAO_0000357	single protein format	None	None	None	None	None	CHEMBL5491	Serine/threonine-protein kinase WEE1	Homo sapiens	SINGLE PROTEIN	CHEMBL1143513	1	Scientific Literature	Bioorg. Med. Chem. Lett.	2005	None
CHEMBL1288582		0	264.29	0	3.11	7c	COc1ccc2cc(-c3n[nH]c4cccnc34)[nH]c2c1	IC50	'='	5720.0	nM	5.24			UO_0000065	19.84	0.36	2.13	7.87	False	CHEMBL1292423	Inhibition of WEE1	B	BAO_0000357	single protein format	None	None	None	None	None	CHEMBL5491	Serine/threonine-protein kinase WEE1	Homo sapiens	SINGLE PROTEIN	CHEMBL1287686	1	Scientific Literature	Bioorg. Med. Chem. Lett.	2010	None
CHEMBL215900		0	418.88	1	5.50	90	CCCCn1c2ccc(O)cc2c2c3c(c(-c4ccccc4Cl)cc21)C(=O)NC3=O	IC50	'='	59.0	nM	7.23			UO_0000065	17.26	0.33	1.73	10.13	False	CHEMBL1006579	Inhibition of human Wee1	B	BAO_0000357	single protein format	Homo sapiens	None	None	None	None	CHEMBL5491	Serine/threonine-protein kinase WEE1	Homo sapiens	SINGLE PROTEIN	CHEMBL1137719	1	Scientific Literature	Eur. J. Med. Chem.	2009	None
CHEMBL212933		0	343.34	0	3.16	14	NN1C(=O)c2c(-c3ccccc3)cc3[nH]c4ccc(O)cc4c3c2C1=O	IC50	'='	3900.0	nM	5.41			UO_0000065	15.75	0.28	2.25	5.44	False	CHEMBL1006579	Inhibition of human Wee1	B	BAO_0000357	single protein format	Homo sapiens	None	None	None	None	CHEMBL5491	Serine/threonine-protein kinase WEE1	Homo sapiens	SINGLE PROTEIN	CHEMBL1137719	1	Scientific Literature	Eur. J. Med. Chem.	2009	None
CHEMBL572881	MOTESANIB	3	373.46	0	4.04	AMG-706	CC1(C)CNc2cc(NC(=O)c3cccnc3NCc3ccncc3)ccc21	Kd	'>'	10000.0	nM				UO_0000065					False	CHEMBL1908611	Binding constant for WEE1 kinase domain	B	BAO_0000357	single protein format	None	None	None	None	None	CHEMBL5491	Serine/threonine-protein kinase WEE1	Homo sapiens	SINGLE PROTEIN	CHEMBL1908390	1	Scientific Literature	Nat. Biotechnol.	2011	None
CHEMBL1500052		0	326.40	0	4.58	SID24816367	COc1ccccc1-c1ccc(SCc2ccccc2F)nn1	EC50	'>'	49750.0	nM			Not Active	UO_0000065					False	CHEMBL1614059	PUBCHEM_BIOASSAY: Dose Response Cell-based Assay for Inhibitors of Wee1 Degradation. (Class of assay: confirmatory) [Related pubchem assays: 1410, 1321 ]	F	BAO_0000019	assay format	Homo sapiens	None	None	None	None	CHEMBL5491	Serine/threonine-protein kinase WEE1	Homo sapiens	SINGLE PROTEIN	CHEMBL1201862	7	PubChem BioAssays			None
CHEMBL1971185		0	236.27	0	2.77	SID26664802	O=C(/C=C/c1cccnc1)/C=C/c1cccnc1	EC50	'>'	1842.0	nM			Active	UO_0000065					False	CHEMBL1614059	PUBCHEM_BIOASSAY: Dose Response Cell-based Assay for Inhibitors of Wee1 Degradation. (Class of assay: confirmatory) [Related pubchem assays: 1410, 1321 ]	F	BAO_0000019	assay format	Homo sapiens	None	None	None	None	CHEMBL5491	Serine/threonine-protein kinase WEE1	Homo sapiens	SINGLE PROTEIN	CHEMBL1201862	7	PubChem BioAssays			None
CHEMBL377839		0	334.36	0	3.64	82	O=C1NC(=O)c2c1c(-c1ccsc1)cc1[nH]c3ccc(O)cc3c21	IC50	'='	42.0	nM	7.38			UO_0000065	22.06	0.42	3.74	8.98	False	CHEMBL1006579	Inhibition of human Wee1	B	BAO_0000357	single protein format	Homo sapiens	None	None	None	None	CHEMBL5491	Serine/threonine-protein kinase WEE1	Homo sapiens	SINGLE PROTEIN	CHEMBL1137719	1	Scientific Literature	Eur. J. Med. Chem.	2009	None
CHEMBL386048		0	413.22	0	4.59	79	O=C1NC(=O)c2c1c(-c1c(Cl)ccc(O)c1Cl)cc1[nH]c3ccc(O)cc3c21	IC50	'='	18.0	nM	7.75			UO_0000065	18.74	0.38	3.15	7.56	False	CHEMBL1006579	Inhibition of human Wee1	B	BAO_0000357	single protein format	Homo sapiens	None	None	None	None	CHEMBL5491	Serine/threonine-protein kinase WEE1	Homo sapiens	SINGLE PROTEIN	CHEMBL1137719	1	Scientific Literature	Eur. J. Med. Chem.	2009	None
CHEMBL211157		0	342.35	0	3.89	10	Cc1c2c(c3c([nH]c4ccc(O)cc43)c1-c1ccccc1)C(=O)NC2=O	IC50	'='	9700.0	nM	5.01			UO_0000065	14.64	0.26	1.12	6.10	False	CHEMBL1006579	Inhibition of human Wee1	B	BAO_0000357	single protein format	Homo sapiens	None	None	None	None	CHEMBL5491	Serine/threonine-protein kinase WEE1	Homo sapiens	SINGLE PROTEIN	CHEMBL1137719	1	Scientific Literature	Eur. J. Med. Chem.	2009	None
CHEMBL1940980		0	401.40	0	2.07	13	C[C@H]1COc2c(NCCCn3cccn3)c(F)c(N)c3c(=O)c(C(=O)O)cn1c23	Inhibition	'<'	35.0	%				UO_0000187					False	CHEMBL1942764	Inhibition of human Wee1 in HL-60 cells lysate assessed as reduction of labeling of acyl-phosphate ATP probe at 100 nM	B	BAO_0000219	cell-based format	Homo sapiens	None	None	HL-60	None	CHEMBL5491	Serine/threonine-protein kinase WEE1	Homo sapiens	SINGLE PROTEIN	CHEMBL1938230	1	Scientific Literature	Bioorg. Med. Chem. Lett.	2012	CHEMBL3307654
CHEMBL255863	NILOTINIB	4	529.53	2	6.36	Nilotinib	Cc1cn(-c2cc(NC(=O)c3ccc(C)c(Nc4nccc(-c5cccnc5)n4)c3)cc(C(F)(F)F)c2)cn1	Kd	'>'	10000.0	nM				UO_0000065					False	CHEMBL1908611	Binding constant for WEE1 kinase domain	B	BAO_0000357	single protein format	None	None	None	None	None	CHEMBL5491	Serine/threonine-protein kinase WEE1	Homo sapiens	SINGLE PROTEIN	CHEMBL1908390	1	Scientific Literature	Nat. Biotechnol.	2011	None
CHEMBL361574		0	457.32	1	5.06	38	COc1cc(OC)c(Cl)c(-c2cc3cnc(Nc4ccccc4)nc3n(C)c2=O)c1Cl	IC50	'>'	50000.0	nM				UO_0000065					False	CHEMBL829373	Inhibition of checkpoint kinase Wee1	B	BAO_0000357	single protein format	None	None	None	None	None	CHEMBL5491	Serine/threonine-protein kinase WEE1	Homo sapiens	SINGLE PROTEIN	CHEMBL1143513	1	Scientific Literature	Bioorg. Med. Chem. Lett.	2005	None
CHEMBL178439		0	388.43	0	3.77	41	Cc1c(O)cc(O)c(C)c1-c1cc2cnc(Nc3ccccc3)nc2n(C)c1=O	IC50	'='	1000.0	nM	6.00			UO_0000065	15.45	0.28	2.23	5.98	False	CHEMBL829373	Inhibition of checkpoint kinase Wee1	B	BAO_0000357	single protein format	None	None	None	None	None	CHEMBL5491	Serine/threonine-protein kinase WEE1	Homo sapiens	SINGLE PROTEIN	CHEMBL1143513	1	Scientific Literature	Bioorg. Med. Chem. Lett.	2005	None
CHEMBL1458306		0	479.65	1	5.25	SID14724946	CCOc1cccc(N(C(=O)Cc2cccs2)C(C(=O)NC2CCCCC2)c2cccn2C)c1	EC50	'>'	49750.0	nM			Not Active	UO_0000065					False	CHEMBL1614059	PUBCHEM_BIOASSAY: Dose Response Cell-based Assay for Inhibitors of Wee1 Degradation. (Class of assay: confirmatory) [Related pubchem assays: 1410, 1321 ]	F	BAO_0000019	assay format	Homo sapiens	None	None	None	None	CHEMBL5491	Serine/threonine-protein kinase WEE1	Homo sapiens	SINGLE PROTEIN	CHEMBL1201862	7	PubChem BioAssays			None
CHEMBL1990619		0	517.56	1	4.34	SID17407082	COc1ccc(/C=N/NC(=O)c2ccc3ccccc3c2)cc1OS(=O)(=O)c1ccc(NC(C)=O)cc1	EC50	'>'	49750.0	nM			Not Active	UO_0000065					False	CHEMBL1614059	PUBCHEM_BIOASSAY: Dose Response Cell-based Assay for Inhibitors of Wee1 Degradation. (Class of assay: confirmatory) [Related pubchem assays: 1410, 1321 ]	F	BAO_0000019	assay format	Homo sapiens	None	None	None	None	CHEMBL5491	Serine/threonine-protein kinase WEE1	Homo sapiens	SINGLE PROTEIN	CHEMBL1201862	7	PubChem BioAssays			None
CHEMBL519212		0	517.97	1	4.34	128	O=C1NC(=O)c2c1c(-c1ccccc1Cl)cc1c2c2cc(O)ccc2n1CCCC(=O)N1CCOCC1	IC50	'='	70.79	nM	7.15			UO_0000065	13.80	0.26	2.81	7.09	False	CHEMBL1006579	Inhibition of human Wee1	B	BAO_0000357	single protein format	Homo sapiens	None	None	None	None	CHEMBL5491	Serine/threonine-protein kinase WEE1	Homo sapiens	SINGLE PROTEIN	CHEMBL1137719	1	Scientific Literature	Eur. J. Med. Chem.	2009	None
CHEMBL1715674		0	378.47	0	4.46	SID56432174	CC(C)c1ccc(NC(=O)CCCOc2cc(=O)n(C)c3ccccc23)cc1	EC50	'>'	49750.0	nM			inactive	UO_0000065					False	CHEMBL1738389	PUBCHEM_BIOASSAY: Late stage results from the probe development effort to identify inhibitors of Wee1 degradation. (Class of assay: screening) [Related pubchem assays (depositor defined):AID1321, AID1410, AID1412, AID1413, AID1414, AID1807, AID434972] Panel member name: Wee1 Degradation	U	BAO_0000019	assay format	None	None	None	None	None	CHEMBL5491	Serine/threonine-protein kinase WEE1	Homo sapiens	SINGLE PROTEIN	CHEMBL1201862	7	PubChem BioAssays			None
CHEMBL1708880		0	235.25	0	3.37	SID56431998	c1ccc(-c2cc3c(ccc4nonc43)[nH]2)cc1	EC50	'>'	49750.0	nM			inactive	UO_0000065					False	CHEMBL1738389	PUBCHEM_BIOASSAY: Late stage results from the probe development effort to identify inhibitors of Wee1 degradation. (Class of assay: screening) [Related pubchem assays (depositor defined):AID1321, AID1410, AID1412, AID1413, AID1414, AID1807, AID434972] Panel member name: Wee1 Degradation	U	BAO_0000019	assay format	None	None	None	None	None	CHEMBL5491	Serine/threonine-protein kinase WEE1	Homo sapiens	SINGLE PROTEIN	CHEMBL1201862	7	PubChem BioAssays			None
CHEMBL10	SB-203580	0	377.44	0	4.68	SB-203580	C[S+]([O-])c1ccc(-c2nc(-c3ccc(F)cc3)c(-c3ccncc3)[nH]2)cc1	Kd	'>'	10000.0	nM				UO_0000065					False	CHEMBL1908611	Binding constant for WEE1 kinase domain	B	BAO_0000357	single protein format	None	None	None	None	None	CHEMBL5491	Serine/threonine-protein kinase WEE1	Homo sapiens	SINGLE PROTEIN	CHEMBL1908390	1	Scientific Literature	Nat. Biotechnol.	2011	None
CHEMBL1720668		0	343.77	0	2.89	SID56432179	Cc1cc(O)nc(-n2nc(C)cc2NC(=O)c2ccccc2Cl)n1	EC50	'>'	16580.0	nM			Active	UO_0000065					False	CHEMBL1738389	PUBCHEM_BIOASSAY: Late stage results from the probe development effort to identify inhibitors of Wee1 degradation. (Class of assay: screening) [Related pubchem assays (depositor defined):AID1321, AID1410, AID1412, AID1413, AID1414, AID1807, AID434972] Panel member name: Wee1 Degradation	U	BAO_0000019	assay format	None	None	None	None	None	CHEMBL5491	Serine/threonine-protein kinase WEE1	Homo sapiens	SINGLE PROTEIN	CHEMBL1201862	7	PubChem BioAssays			None
CHEMBL1734299		0	370.84	0	3.99	SID56432194	Cn1c(=O)cc(OCCCC(=O)Nc2cccc(Cl)c2)c2ccccc21	EC50	'>'	49750.0	nM			inactive	UO_0000065					False	CHEMBL1738389	PUBCHEM_BIOASSAY: Late stage results from the probe development effort to identify inhibitors of Wee1 degradation. (Class of assay: screening) [Related pubchem assays (depositor defined):AID1321, AID1410, AID1412, AID1413, AID1414, AID1807, AID434972] Panel member name: Wee1 Degradation	U	BAO_0000019	assay format	None	None	None	None	None	CHEMBL5491	Serine/threonine-protein kinase WEE1	Homo sapiens	SINGLE PROTEIN	CHEMBL1201862	7	PubChem BioAssays			None
CHEMBL1708193		0	408.45	0	3.51	SID56431993	CCOC(=O)c1cccc(NC(=O)CCCOc2cc(=O)n(C)c3ccccc23)c1	EC50	'>'	49750.0	nM			inactive	UO_0000065					False	CHEMBL1738389	PUBCHEM_BIOASSAY: Late stage results from the probe development effort to identify inhibitors of Wee1 degradation. (Class of assay: screening) [Related pubchem assays (depositor defined):AID1321, AID1410, AID1412, AID1413, AID1414, AID1807, AID434972] Panel member name: Wee1 Degradation	U	BAO_0000019	assay format	None	None	None	None	None	CHEMBL5491	Serine/threonine-protein kinase WEE1	Homo sapiens	SINGLE PROTEIN	CHEMBL1201862	7	PubChem BioAssays			None
CHEMBL1723543		0	429.31	0	4.41	SID56431991	Cc1cc(Br)ccc1NC(=O)CCCOc1cc(=O)n(C)c2ccccc12	EC50	'>'	49750.0	nM			inactive	UO_0000065					False	CHEMBL1738389	PUBCHEM_BIOASSAY: Late stage results from the probe development effort to identify inhibitors of Wee1 degradation. (Class of assay: screening) [Related pubchem assays (depositor defined):AID1321, AID1410, AID1412, AID1413, AID1414, AID1807, AID434972] Panel member name: Wee1 Degradation	U	BAO_0000019	assay format	None	None	None	None	None	CHEMBL5491	Serine/threonine-protein kinase WEE1	Homo sapiens	SINGLE PROTEIN	CHEMBL1201862	7	PubChem BioAssays			None
CHEMBL1699008		0	364.45	0	3.90	SID56432195	CCc1cccc(NC(=O)CCCOc2cc(=O)n(C)c3ccccc23)c1	EC50	'>'	49750.0	nM			inactive	UO_0000065					False	CHEMBL1738389	PUBCHEM_BIOASSAY: Late stage results from the probe development effort to identify inhibitors of Wee1 degradation. (Class of assay: screening) [Related pubchem assays (depositor defined):AID1321, AID1410, AID1412, AID1413, AID1414, AID1807, AID434972] Panel member name: Wee1 Degradation	U	BAO_0000019	assay format	None	None	None	None	None	CHEMBL5491	Serine/threonine-protein kinase WEE1	Homo sapiens	SINGLE PROTEIN	CHEMBL1201862	7	PubChem BioAssays			None
CHEMBL472208		0	505.94	1	3.63	66	O=C1NC(=O)c2c1c(-c1ccccc1Cl)cc1c2c2cc(O)ccc2n1CC[S+]([O-])c1nnc[nH]1	IC50	'='	9.0	nM	8.05			UO_0000065	15.90	0.31	4.42	6.19	False	CHEMBL1000360	Inhibition of human Wee1 assessed as polyornithine-tyrosine copolymer phosphorylation	B	BAO_0000357	single protein format	Homo sapiens	None	None	None	None	CHEMBL5491	Serine/threonine-protein kinase WEE1	Homo sapiens	SINGLE PROTEIN	CHEMBL1156685	1	Scientific Literature	Eur. J. Med. Chem.	2008	None
CHEMBL508412		0	503.00	1	4.34	49	CN1CCN(CCCn2c3ccc(O)cc3c3c4c(c(-c5ccccc5Cl)cc32)C(=O)NC4=O)CC1	IC50	'='	82.0	nM	7.09			UO_0000065	14.09	0.27	2.75	9.11	True	CHEMBL1000360	Inhibition of human Wee1 assessed as polyornithine-tyrosine copolymer phosphorylation	B	BAO_0000357	single protein format	Homo sapiens	None	None	None	None	CHEMBL5491	Serine/threonine-protein kinase WEE1	Homo sapiens	SINGLE PROTEIN	CHEMBL1156685	1	Scientific Literature	Eur. J. Med. Chem.	2008	None
CHEMBL452336		0	468.34	0	4.97	38	CNCCCn1c2ccc(O)cc2c2c3c(c(-c4c(Cl)cccc4Cl)cc21)C(=O)NC3=O	IC50	'='	110.0	nM	6.96			UO_0000065	14.86	0.30	1.99	8.35	True	CHEMBL1000360	Inhibition of human Wee1 assessed as polyornithine-tyrosine copolymer phosphorylation	B	BAO_0000357	single protein format	Homo sapiens	None	None	None	None	CHEMBL5491	Serine/threonine-protein kinase WEE1	Homo sapiens	SINGLE PROTEIN	CHEMBL1156685	1	Scientific Literature	Eur. J. Med. Chem.	2008	None
CHEMBL455192		0	399.45	0	3.66	36	CNCCCn1c2ccc(O)cc2c2c3c(c(-c4ccccc4)cc21)C(=O)NC3=O	IC50	'='	280.0	nM	6.55			UO_0000065	16.40	0.30	2.89	7.86	False	CHEMBL1000360	Inhibition of human Wee1 assessed as polyornithine-tyrosine copolymer phosphorylation	B	BAO_0000357	single protein format	Homo sapiens	None	None	None	None	CHEMBL5491	Serine/threonine-protein kinase WEE1	Homo sapiens	SINGLE PROTEIN	CHEMBL1156685	1	Scientific Literature	Eur. J. Med. Chem.	2008	None
CHEMBL520240		0	429.86	1	5.01	24	N#CCCCn1c2ccc(O)cc2c2c3c(c(-c4ccccc4Cl)cc21)C(=O)NC3=O	IC50	'='	33.0	nM	7.48			UO_0000065	17.40	0.33	2.47	7.87	True	CHEMBL1000360	Inhibition of human Wee1 assessed as polyornithine-tyrosine copolymer phosphorylation	B	BAO_0000357	single protein format	Homo sapiens	None	None	None	None	CHEMBL5491	Serine/threonine-protein kinase WEE1	Homo sapiens	SINGLE PROTEIN	CHEMBL1156685	1	Scientific Literature	Eur. J. Med. Chem.	2008	None
CHEMBL1728705		0	309.33	0	2.24	SID56432176	Cc1cc(O)nc(-n2nc(C)cc2NC(=O)c2ccccc2)n1	EC50	'>'	16580.0	nM			Active	UO_0000065					False	CHEMBL1738389	PUBCHEM_BIOASSAY: Late stage results from the probe development effort to identify inhibitors of Wee1 degradation. (Class of assay: screening) [Related pubchem assays (depositor defined):AID1321, AID1410, AID1412, AID1413, AID1414, AID1807, AID434972] Panel member name: Wee1 Degradation	U	BAO_0000019	assay format	None	None	None	None	None	CHEMBL5491	Serine/threonine-protein kinase WEE1	Homo sapiens	SINGLE PROTEIN	CHEMBL1201862	7	PubChem BioAssays			None
CHEMBL1725985		0	364.45	0	3.90	SID56432193	CCc1ccccc1NC(=O)CCCOc1cc(=O)n(C)c2ccccc12	EC50	'>'	49750.0	nM			inactive	UO_0000065					False	CHEMBL1738389	PUBCHEM_BIOASSAY: Late stage results from the probe development effort to identify inhibitors of Wee1 degradation. (Class of assay: screening) [Related pubchem assays (depositor defined):AID1321, AID1410, AID1412, AID1413, AID1414, AID1807, AID434972] Panel member name: Wee1 Degradation	U	BAO_0000019	assay format	None	None	None	None	None	CHEMBL5491	Serine/threonine-protein kinase WEE1	Homo sapiens	SINGLE PROTEIN	CHEMBL1201862	7	PubChem BioAssays			None
CHEMBL522892	DOVITINIB	3	392.44	0	2.54	CHIR-258/TKI-258	CN1CCN(c2ccc3nc(-c4c(N)c5c(F)cccc5[nH]c4=O)[nH]c3c2)CC1	Kd	'='	1200.0	nM	5.92			UO_0000065	15.09	0.28	3.38	6.30	False	CHEMBL1908611	Binding constant for WEE1 kinase domain	B	BAO_0000357	single protein format	None	None	None	None	None	CHEMBL5491	Serine/threonine-protein kinase WEE1	Homo sapiens	SINGLE PROTEIN	CHEMBL1908390	1	Scientific Literature	Nat. Biotechnol.	2011	None
CHEMBL257857		0	552.05	1	4.50	22	Cn1c2cc(S(=O)(=O)CCCN3CCCC3)c(O)cc2c2c3c(c(-c4ccccc4Cl)cc21)C(=O)NC3=O	IC50	'='	160.0	nM	6.80			UO_0000065	12.31	0.24	2.30	6.25	False	CHEMBL949042	Inhibition of human Wee1	B	BAO_0000357	single protein format	Homo sapiens	None	None	None	None	CHEMBL5491	Serine/threonine-protein kinase WEE1	Homo sapiens	SINGLE PROTEIN	CHEMBL1143190	1	Scientific Literature	Bioorg. Med. Chem. Lett.	2008	None
CHEMBL378766		0	330.34	0	3.43	19	O=C1NC(O)c2c(-c3ccccc3)cc3[nH]c4ccc(O)cc4c3c21	IC50	'='	2800.0	nM	5.55			UO_0000065	16.81	0.30	2.12	6.51	False	CHEMBL864855	Inhibition of human Wee1 in presence of 9.5 uM ATP	B	BAO_0000357	single protein format	Homo sapiens	None	None	None	None	CHEMBL5491	Serine/threonine-protein kinase WEE1	Homo sapiens	SINGLE PROTEIN	CHEMBL1145314	1	Scientific Literature	J. Med. Chem.	2006	None
CHEMBL379322		0	370.36	0	3.78	52	CC(=O)c1cccc(-c2cc3[nH]c4ccc(O)cc4c3c3c2C(=O)NC3=O)c1	IC50	'='	4300.0	nM	5.37			UO_0000065	14.49	0.26	1.59	5.41	True	CHEMBL864855	Inhibition of human Wee1 in presence of 9.5 uM ATP	B	BAO_0000357	single protein format	Homo sapiens	None	None	None	None	CHEMBL5491	Serine/threonine-protein kinase WEE1	Homo sapiens	SINGLE PROTEIN	CHEMBL1145314	1	Scientific Literature	J. Med. Chem.	2006	None
CHEMBL215152	AZD-1152-HQPA	0	507.57	1	3.50	AZD-1152 HQPA	CCN(CCO)CCCOc1ccc2c(Nc3cc(CC(=O)Nc4cccc(F)c4)[nH]n3)ncnc2c1	Kd	'>'	10000.0	nM				UO_0000065					False	CHEMBL1908611	Binding constant for WEE1 kinase domain	B	BAO_0000357	single protein format	None	None	None	None	None	CHEMBL5491	Serine/threonine-protein kinase WEE1	Homo sapiens	SINGLE PROTEIN	CHEMBL1908390	1	Scientific Literature	Nat. Biotechnol.	2011	None
CHEMBL4096145		0	377.49	0	3.42	2	CC1(C)[C@H](Nc2c(C(N)=O)cnn3cc(-c4ccccc4)cc23)CC[C@]1(C)N	Activity	'='	97.0	%				UO_0000187					False	CHEMBL4055130	Inhibition of wild-type human partial length WEE1 (M291 to K575 residues) expressed in bacterial expression system assessed as residual activity at 50 nM by Kinomescan method relative to control	B	BAO_0000019	assay format	Homo sapiens	None	None	None	None	CHEMBL5491	Serine/threonine-protein kinase WEE1	Homo sapiens	SINGLE PROTEIN	CHEMBL4052645	1	Scientific Literature	Bioorg Med Chem Lett	2017	None
CHEMBL261849	GW632580X	0	366.42	0	2.83	GW-2580	COc1ccc(COc2ccc(Cc3cnc(N)nc3N)cc2OC)cc1	Kd	'>'	10000.0	nM				UO_0000065					False	CHEMBL1908611	Binding constant for WEE1 kinase domain	B	BAO_0000357	single protein format	None	None	None	None	None	CHEMBL5491	Serine/threonine-protein kinase WEE1	Homo sapiens	SINGLE PROTEIN	CHEMBL1908390	1	Scientific Literature	Nat. Biotechnol.	2011	None
CHEMBL1908394	GSK-461364	1	543.62	2	5.09	GSK-461364A	C[C@@H](Oc1cc(-n2cnc3ccc(CN4CCN(C)CC4)cc32)sc1C(N)=O)c1ccccc1C(F)(F)F	Kd	'>'	10000.0	nM				UO_0000065					False	CHEMBL1908611	Binding constant for WEE1 kinase domain	B	BAO_0000357	single protein format	None	None	None	None	None	CHEMBL5491	Serine/threonine-protein kinase WEE1	Homo sapiens	SINGLE PROTEIN	CHEMBL1908390	1	Scientific Literature	Nat. Biotechnol.	2011	None
CHEMBL3355519		0	388.82	0	3.83	11	O=c1c2cnc(Nc3ccccc3)nc2n2ccnc2n1-c1ccccc1Cl	Ki	'='	21.0	nM	7.68			UO_0000065	19.75	0.37	3.85	9.96	False	CHEMBL3372984	Inhibition of GST-tagged human Wee1	B	BAO_0000357	single protein format	Homo sapiens	None	None	None	None	CHEMBL5491	Serine/threonine-protein kinase WEE1	Homo sapiens	SINGLE PROTEIN	CHEMBL3352079	1	Scientific Literature	ACS Med. Chem. Lett.	2015	None
CHEMBL3355526		0	486.97	0	3.58	18	CN1CCN(c2ccccc2Nc2ncc3c(=O)n(-c4ccccc4Cl)c4nccn4c3n2)CC1	Ki	'>'	3140.0	nM				UO_0000065					False	CHEMBL3372984	Inhibition of GST-tagged human Wee1	B	BAO_0000357	single protein format	Homo sapiens	None	None	None	None	CHEMBL5491	Serine/threonine-protein kinase WEE1	Homo sapiens	SINGLE PROTEIN	CHEMBL3352079	1	Scientific Literature	ACS Med. Chem. Lett.	2015	None
CHEMBL3426891		0	402.93	0	3.22	(R)-9b	CN1CCN(c2ccc(Nc3ncc(Cl)c(NC[C@H]4CCCO4)n3)cc2)CC1	Inhibition	'='	12.4	%				UO_0000187					False	CHEMBL3428995	Inhibition of human WEE1 using myelin basic protein substrate at 1 uM by 33P Hotspot assay	B	BAO_0000357	single protein format	Homo sapiens	None	None	None	None	CHEMBL5491	Serine/threonine-protein kinase WEE1	Homo sapiens	SINGLE PROTEIN	CHEMBL3425491	1	Scientific Literature	J. Med. Chem.	2015	None
CHEMBL360672		0	427.29	1	5.05	34	COc1cc(Cl)c(-c2cc3cnc(Nc4ccccc4)nc3n(C)c2=O)c(Cl)c1	IC50	'>'	50000.0	nM				UO_0000065					False	CHEMBL829373	Inhibition of checkpoint kinase Wee1	B	BAO_0000357	single protein format	None	None	None	None	None	CHEMBL5491	Serine/threonine-protein kinase WEE1	Homo sapiens	SINGLE PROTEIN	CHEMBL1143513	1	Scientific Literature	Bioorg. Med. Chem. Lett.	2005	None
CHEMBL385349		0	358.35	0	3.07	49	O=C1NC(=O)c2c1c(-c1cccc(CO)c1)cc1[nH]c3ccc(O)cc3c21	IC50	'='	870.0	nM	6.06			UO_0000065	16.91	0.31	2.99	5.92	True	CHEMBL864855	Inhibition of human Wee1 in presence of 9.5 uM ATP	B	BAO_0000357	single protein format	Homo sapiens	None	None	None	None	CHEMBL5491	Serine/threonine-protein kinase WEE1	Homo sapiens	SINGLE PROTEIN	CHEMBL1145314	1	Scientific Literature	J. Med. Chem.	2006	None
CHEMBL1947176		0	1624.78	None	None	TpY	CC[C@H](C)[C@H](NC(=O)[C@H](CCCCN)NC(=O)[C@@H](N)CCC(N)=O)C(=O)NCC(=O)N[C@@H](CCC(=O)O)C(=O)NCC(=O)N[C@H](C(=O)N[C@@H](Cc1ccc(OP(=O)(O)O)cc1)C(=O)NCC(=O)N[C@H](C(=O)N[C@H](C(=O)N[C@@H](Cc1ccc(O)cc1)C(=O)N[C@@H](CCCCN)C(=O)N[C@@H](CS)C(=O)O)C(C)C)C(C)C)[C@@H](C)O	Inhibition						Active						False	CHEMBL1948656	Inhibition of Wee1 tyrosine kinase activity	B	BAO_0000357	single protein format	None	None	None	None	None	CHEMBL5491	Serine/threonine-protein kinase WEE1	Homo sapiens	SINGLE PROTEIN	CHEMBL1944550	1	Scientific Literature	Bioorg. Med. Chem. Lett.	2012	None
CHEMBL31965	CANERTINIB	3	485.95	0	4.39	CI-1033	C=CC(=O)Nc1cc2c(Nc3ccc(F)c(Cl)c3)ncnc2cc1OCCCN1CCOCC1	Kd	'>'	10000.0	nM				UO_0000065					True	CHEMBL1061935	Binding constant for WEE1 kinase domain	B	BAO_0000357	single protein format	Homo sapiens	None	None	None	None	CHEMBL5491	Serine/threonine-protein kinase WEE1	Homo sapiens	SINGLE PROTEIN	CHEMBL1150977	1	Scientific Literature	Nat. Biotechnol.	2008	None
CHEMBL14762	SELICICLIB	2	354.46	0	3.20	Roscovitine	CC[C@H](CO)Nc1nc(NCc2ccccc2)c2ncn(C(C)C)c2n1	Kd	'>'	10000.0	nM				UO_0000065					False	CHEMBL1061935	Binding constant for WEE1 kinase domain	B	BAO_0000357	single protein format	Homo sapiens	None	None	None	None	CHEMBL5491	Serine/threonine-protein kinase WEE1	Homo sapiens	SINGLE PROTEIN	CHEMBL1150977	1	Scientific Literature	Nat. Biotechnol.	2008	None
CHEMBL272351		0	519.99	1	4.34	16	Cn1c2cc(OCCCN3CCOCC3)c(O)cc2c2c3c(c(-c4ccccc4Cl)cc21)C(=O)NC3=O	IC50	'='	57.0	nM	7.24			UO_0000065	13.93	0.27	2.90	7.79	True	CHEMBL949042	Inhibition of human Wee1	B	BAO_0000357	single protein format	Homo sapiens	None	None	None	None	CHEMBL5491	Serine/threonine-protein kinase WEE1	Homo sapiens	SINGLE PROTEIN	CHEMBL1143190	1	Scientific Literature	Bioorg. Med. Chem. Lett.	2008	None
CHEMBL272479		0	463.92	0	4.56	11	CN(C)CCCOc1cc2[nH]c3cc(-c4ccccc4Cl)c4c(c3c2cc1O)C(=O)NC4=O	IC50	'='	26.0	nM	7.58			UO_0000065	16.35	0.31	3.03	8.01	True	CHEMBL949042	Inhibition of human Wee1	B	BAO_0000357	single protein format	Homo sapiens	None	None	None	None	CHEMBL5491	Serine/threonine-protein kinase WEE1	Homo sapiens	SINGLE PROTEIN	CHEMBL1143190	1	Scientific Literature	Bioorg. Med. Chem. Lett.	2008	None
CHEMBL214137		0	432.91	1	5.89	92	CCCCCn1c2ccc(O)cc2c2c3c(c(-c4ccccc4Cl)cc21)C(=O)NC3=O	IC50	'='	169.82	nM	6.77			UO_0000065	15.64	0.30	0.88	9.49	False	CHEMBL1006579	Inhibition of human Wee1	B	BAO_0000357	single protein format	Homo sapiens	None	None	None	None	CHEMBL5491	Serine/threonine-protein kinase WEE1	Homo sapiens	SINGLE PROTEIN	CHEMBL1137719	1	Scientific Literature	Eur. J. Med. Chem.	2009	None
CHEMBL379149		0	317.30	0	2.91	83	O=C1NC(=O)c2c1c(-c1ccc[nH]1)cc1[nH]c3ccc(O)cc3c21	IC50	'='	181.97	nM	6.74			UO_0000065	21.24	0.38	3.83	6.88	False	CHEMBL1006579	Inhibition of human Wee1	B	BAO_0000357	single protein format	Homo sapiens	None	None	None	None	CHEMBL5491	Serine/threonine-protein kinase WEE1	Homo sapiens	SINGLE PROTEIN	CHEMBL1137719	1	Scientific Literature	Eur. J. Med. Chem.	2009	None
CHEMBL215815		0	454.22	0	4.18	21	O=C1NC(=O)c2c1c(-c1ccccc1I)cc1[nH]c3ccc(O)cc3c21	IC50	'='	12.88	nM	7.89			UO_0000065	17.37	0.41	3.71	9.60	False	CHEMBL1006579	Inhibition of human Wee1	B	BAO_0000357	single protein format	Homo sapiens	None	None	None	None	CHEMBL5491	Serine/threonine-protein kinase WEE1	Homo sapiens	SINGLE PROTEIN	CHEMBL1137719	1	Scientific Literature	Eur. J. Med. Chem.	2009	None
CHEMBL384831		0	432.91	1	5.75	91	CC(C)CCn1c2ccc(O)cc2c2c3c(c(-c4ccccc4Cl)cc21)C(=O)NC3=O	IC50	'='	150.0	nM	6.82			UO_0000065	15.76	0.30	1.07	9.57	False	CHEMBL1006579	Inhibition of human Wee1	B	BAO_0000357	single protein format	Homo sapiens	None	None	None	None	CHEMBL5491	Serine/threonine-protein kinase WEE1	Homo sapiens	SINGLE PROTEIN	CHEMBL1137719	1	Scientific Literature	Eur. J. Med. Chem.	2009	None
CHEMBL211929		0	343.34	0	3.16	58	Nc1ccc(-c2cc3[nH]c4ccc(O)cc4c3c3c2C(=O)NC3=O)cc1	IC50	'='	150.0	nM	6.82			UO_0000065	19.88	0.36	3.66	6.31	False	CHEMBL1006579	Inhibition of human Wee1	B	BAO_0000357	single protein format	Homo sapiens	None	None	None	None	CHEMBL5491	Serine/threonine-protein kinase WEE1	Homo sapiens	SINGLE PROTEIN	CHEMBL1137719	1	Scientific Literature	Eur. J. Med. Chem.	2009	None
CHEMBL520984		0	548.02	1	4.91	173	Cn1c2cc(S(=O)(=O)CCCn3cccc3)c(O)cc2c2c3c(c(-c4ccccc4Cl)cc21)C(=O)NC3=O	IC50	'='	158.49	nM	6.80			UO_0000065	12.41	0.24	1.89	6.16	False	CHEMBL1006579	Inhibition of human Wee1	B	BAO_0000357	single protein format	Homo sapiens	None	None	None	None	CHEMBL5491	Serine/threonine-protein kinase WEE1	Homo sapiens	SINGLE PROTEIN	CHEMBL1137719	1	Scientific Literature	Eur. J. Med. Chem.	2009	None
CHEMBL1573639		0	283.36	0	3.11	SID26663961	Cn1cccc1/C=C1\SC(Nc2ccccc2)=NC1=O	CC50	'>'	49750.0	nM			Not Active	UO_0000065					False	CHEMBL1613975	PUBCHEM_BIOASSAY: Cytotoxicity counterscreen assay for inhibitors of Wee1 degradation. (Class of assay: confirmatory) [Related pubchem assays: 1410, 1321 ]	F	BAO_0000019	assay format	Homo sapiens	None	None	None	None	CHEMBL5491	Serine/threonine-protein kinase WEE1	Homo sapiens	SINGLE PROTEIN	CHEMBL1201862	7	PubChem BioAssays			None
CHEMBL1505139		0	303.36	0	2.12	SID14733892	COC(=O)C1CCN(C(=O)/C=C/c2ccc(OC)cc2)CC1	CC50	'>'	49750.0	nM			Not Active	UO_0000065					False	CHEMBL1613975	PUBCHEM_BIOASSAY: Cytotoxicity counterscreen assay for inhibitors of Wee1 degradation. (Class of assay: confirmatory) [Related pubchem assays: 1410, 1321 ]	F	BAO_0000019	assay format	Homo sapiens	None	None	None	None	CHEMBL5491	Serine/threonine-protein kinase WEE1	Homo sapiens	SINGLE PROTEIN	CHEMBL1201862	7	PubChem BioAssays			None
CHEMBL1366272		0	258.71	0	3.39	SID24785985	O=C(/C=C/c1ccccc1)Nc1ccc(Cl)cn1	CC50	'>'	49750.0	nM			Not Active	UO_0000065					False	CHEMBL1613975	PUBCHEM_BIOASSAY: Cytotoxicity counterscreen assay for inhibitors of Wee1 degradation. (Class of assay: confirmatory) [Related pubchem assays: 1410, 1321 ]	F	BAO_0000019	assay format	Homo sapiens	None	None	None	None	CHEMBL5491	Serine/threonine-protein kinase WEE1	Homo sapiens	SINGLE PROTEIN	CHEMBL1201862	7	PubChem BioAssays			None
CHEMBL1309580		0	259.29	0	2.46	SID14731023	Cc1cccn2c1nc(=S)n2C(=O)c1ccco1	CC50	'>'	49750.0	nM			Not Active	UO_0000065					False	CHEMBL1613975	PUBCHEM_BIOASSAY: Cytotoxicity counterscreen assay for inhibitors of Wee1 degradation. (Class of assay: confirmatory) [Related pubchem assays: 1410, 1321 ]	F	BAO_0000019	assay format	Homo sapiens	None	None	None	None	CHEMBL5491	Serine/threonine-protein kinase WEE1	Homo sapiens	SINGLE PROTEIN	CHEMBL1201862	7	PubChem BioAssays			None
CHEMBL256480		0	505.96	1	4.33	13	O=C1NC(=O)c2c1c(-c1ccccc1Cl)cc1[nH]c3cc(OCCCN4CCOCC4)c(O)cc3c21	IC50	'='	26.0	nM	7.58			UO_0000065	14.99	0.29	3.26	7.30	True	CHEMBL949042	Inhibition of human Wee1	B	BAO_0000357	single protein format	Homo sapiens	None	None	None	None	CHEMBL5491	Serine/threonine-protein kinase WEE1	Homo sapiens	SINGLE PROTEIN	CHEMBL1143190	1	Scientific Literature	Bioorg. Med. Chem. Lett.	2008	None
CHEMBL258067		0	548.04	1	4.35	10	O=C1NC(=O)c2c1c(-c1ccccc1Cl)cc1c2c2cc(O)c(CCCCN3CCOCC3)cc2n1CCO	IC50	'='	19.0	nM	7.72			UO_0000065	14.09	0.27	3.37	7.42	True	CHEMBL949042	Inhibition of human Wee1	B	BAO_0000357	single protein format	Homo sapiens	None	None	None	None	CHEMBL5491	Serine/threonine-protein kinase WEE1	Homo sapiens	SINGLE PROTEIN	CHEMBL1143190	1	Scientific Literature	Bioorg. Med. Chem. Lett.	2008	None
CHEMBL438566		0	518.01	1	4.90	8	Cn1c2cc(CCCCN3CCOCC3)c(O)cc2c2c3c(c(-c4ccccc4Cl)cc21)C(=O)NC3=O	IC50	'='	30.0	nM	7.52			UO_0000065	14.52	0.28	2.62	8.98	True	CHEMBL949042	Inhibition of human Wee1	B	BAO_0000357	single protein format	Homo sapiens	None	None	None	None	CHEMBL5491	Serine/threonine-protein kinase WEE1	Homo sapiens	SINGLE PROTEIN	CHEMBL1143190	1	Scientific Literature	Bioorg. Med. Chem. Lett.	2008	None
CHEMBL10	SB-203580	0	377.44	0	4.68	SB-203580	C[S+]([O-])c1ccc(-c2nc(-c3ccc(F)cc3)c(-c3ccncc3)[nH]2)cc1	Kd	'>'	10000.0	nM				UO_0000065					True	CHEMBL1061935	Binding constant for WEE1 kinase domain	B	BAO_0000357	single protein format	Homo sapiens	None	None	None	None	CHEMBL5491	Serine/threonine-protein kinase WEE1	Homo sapiens	SINGLE PROTEIN	CHEMBL1150977	1	Scientific Literature	Nat. Biotechnol.	2008	None
CHEMBL413579		0	353.34	0	3.45	41	N#Cc1cccc(-c2cc3[nH]c4ccc(O)cc4c3c3c2C(=O)NC3=O)c1	IC50	'='	180.0	nM	6.75			UO_0000065	19.09	0.34	3.29	6.36	False	CHEMBL1006579	Inhibition of human Wee1	B	BAO_0000357	single protein format	Homo sapiens	None	None	None	None	CHEMBL5491	Serine/threonine-protein kinase WEE1	Homo sapiens	SINGLE PROTEIN	CHEMBL1137719	1	Scientific Literature	Eur. J. Med. Chem.	2009	None
CHEMBL261849	GW632580X	0	366.42	0	2.83	GW-2580	COc1ccc(COc2ccc(Cc3cnc(N)nc3N)cc2OC)cc1	Kd	'>'	10000.0	nM				UO_0000065					True	CHEMBL1061935	Binding constant for WEE1 kinase domain	B	BAO_0000357	single protein format	Homo sapiens	None	None	None	None	CHEMBL5491	Serine/threonine-protein kinase WEE1	Homo sapiens	SINGLE PROTEIN	CHEMBL1150977	1	Scientific Literature	Nat. Biotechnol.	2008	None
CHEMBL259084	MLN-8054	1	476.87	1	5.87	MLN-8054	O=C(O)c1ccc(Nc2ncc3c(n2)-c2ccc(Cl)cc2C(c2c(F)cccc2F)=NC3)cc1	Kd	'>'	10000.0	nM				UO_0000065					True	CHEMBL1061935	Binding constant for WEE1 kinase domain	B	BAO_0000357	single protein format	Homo sapiens	None	None	None	None	CHEMBL5491	Serine/threonine-protein kinase WEE1	Homo sapiens	SINGLE PROTEIN	CHEMBL1150977	1	Scientific Literature	Nat. Biotechnol.	2008	None
CHEMBL272351		0	519.99	1	4.34	167	Cn1c2cc(OCCCN3CCOCC3)c(O)cc2c2c3c(c(-c4ccccc4Cl)cc21)C(=O)NC3=O	IC50	'='	57.54	nM	7.24			UO_0000065	13.92	0.27	2.90	7.78	False	CHEMBL1006579	Inhibition of human Wee1	B	BAO_0000357	single protein format	Homo sapiens	None	None	None	None	CHEMBL5491	Serine/threonine-protein kinase WEE1	Homo sapiens	SINGLE PROTEIN	CHEMBL1137719	1	Scientific Literature	Eur. J. Med. Chem.	2009	None
CHEMBL209594		0	358.35	0	3.59	30	COc1ccccc1-c1cc2[nH]c3ccc(O)cc3c2c2c1C(=O)NC2=O	IC50	'='	23.99	nM	7.62			UO_0000065	21.26	0.39	4.03	8.34	False	CHEMBL1006579	Inhibition of human Wee1	B	BAO_0000357	single protein format	Homo sapiens	None	None	None	None	CHEMBL5491	Serine/threonine-protein kinase WEE1	Homo sapiens	SINGLE PROTEIN	CHEMBL1137719	1	Scientific Literature	Eur. J. Med. Chem.	2009	None
CHEMBL377867		0	374.42	0	4.30	56	CSc1ccc(-c2cc3[nH]c4ccc(O)cc4c3c3c2C(=O)NC3=O)cc1	IC50	'='	31622.78	nM	4.50			UO_0000065	12.02	0.23	0.20	5.48	False	CHEMBL1006579	Inhibition of human Wee1	B	BAO_0000357	single protein format	Homo sapiens	None	None	None	None	CHEMBL5491	Serine/threonine-protein kinase WEE1	Homo sapiens	SINGLE PROTEIN	CHEMBL1137719	1	Scientific Literature	Eur. J. Med. Chem.	2009	None
CHEMBL461134		0	530.41	2	6.86	139	O=C1NC(=O)c2c1c(-c1c(Cl)cccc1Cl)cc1c2c2cc(O)ccc2n1CCCNc1ccccc1	IC50	'='	67.61	nM	7.17			UO_0000065	13.52	0.26	0.31	8.60	False	CHEMBL1006579	Inhibition of human Wee1	B	BAO_0000357	single protein format	Homo sapiens	None	None	None	None	CHEMBL5491	Serine/threonine-protein kinase WEE1	Homo sapiens	SINGLE PROTEIN	CHEMBL1137719	1	Scientific Literature	Eur. J. Med. Chem.	2009	None
CHEMBL385047		0	404.43	1	5.24	11	O=C1NC(=O)c2c1c(-c1ccccc1)c(-c1ccccc1)c1[nH]c3ccc(O)cc3c21	IC50	'='	2344.23	nM	5.63			UO_0000065	13.92	0.25	0.39	6.85	False	CHEMBL1006579	Inhibition of human Wee1	B	BAO_0000357	single protein format	Homo sapiens	None	None	None	None	CHEMBL5491	Serine/threonine-protein kinase WEE1	Homo sapiens	SINGLE PROTEIN	CHEMBL1137719	1	Scientific Literature	Eur. J. Med. Chem.	2009	None
CHEMBL485638		0	485.93	1	5.50	163	O=C1NC(=O)c2c1c(-c1ccccc1Cl)cc1[nH]c3cc(OCCCn4cccc4)c(O)cc3c21	IC50	'='	36.0	nM	7.44			UO_0000065	15.32	0.29	1.94	7.73	False	CHEMBL1006579	Inhibition of human Wee1	B	BAO_0000357	single protein format	Homo sapiens	None	None	None	None	CHEMBL5491	Serine/threonine-protein kinase WEE1	Homo sapiens	SINGLE PROTEIN	CHEMBL1137719	1	Scientific Literature	Eur. J. Med. Chem.	2009	None
CHEMBL384369		0	356.38	0	4.14	9	CCc1c(-c2ccccc2)c2c(c3c1[nH]c1ccc(O)cc13)C(=O)NC2=O	IC50	'='	1621.81	nM	5.79			UO_0000065	16.25	0.29	1.65	7.04	False	CHEMBL1006579	Inhibition of human Wee1	B	BAO_0000357	single protein format	Homo sapiens	None	None	None	None	CHEMBL5491	Serine/threonine-protein kinase WEE1	Homo sapiens	SINGLE PROTEIN	CHEMBL1137719	1	Scientific Literature	Eur. J. Med. Chem.	2009	None
CHEMBL512342		0	458.87	0	3.46	147	O=C1NC(=O)c2c1c(-c1ccccc1Cl)cc1c2c2cc(O)ccc2n1CCc1nnn[nH]1	IC50	'='	21.0	nM	7.68			UO_0000065	16.73	0.32	4.22	6.10	False	CHEMBL1006579	Inhibition of human Wee1	B	BAO_0000357	single protein format	Homo sapiens	None	None	None	None	CHEMBL5491	Serine/threonine-protein kinase WEE1	Homo sapiens	SINGLE PROTEIN	CHEMBL1137719	1	Scientific Literature	Eur. J. Med. Chem.	2009	None
CHEMBL379732		0	378.77	0	3.94	68	O=C1NC(=O)c2c1c(-c1c(O)cccc1Cl)cc1[nH]c3ccc(O)cc3c21	IC50	'='	45.0	nM	7.35			UO_0000065	19.40	0.37	3.41	7.17	False	CHEMBL1006579	Inhibition of human Wee1	B	BAO_0000357	single protein format	Homo sapiens	None	None	None	None	CHEMBL5491	Serine/threonine-protein kinase WEE1	Homo sapiens	SINGLE PROTEIN	CHEMBL1137719	1	Scientific Literature	Eur. J. Med. Chem.	2009	None
CHEMBL384369		0	356.38	0	4.14	12	CCc1c(-c2ccccc2)c2c(c3c1[nH]c1ccc(O)cc13)C(=O)NC2=O	IC50	'='	1600.0	nM	5.80			UO_0000065	16.26	0.29	1.66	7.05	True	CHEMBL864855	Inhibition of human Wee1 in presence of 9.5 uM ATP	B	BAO_0000357	single protein format	Homo sapiens	None	None	None	None	CHEMBL5491	Serine/threonine-protein kinase WEE1	Homo sapiens	SINGLE PROTEIN	CHEMBL1145314	1	Scientific Literature	J. Med. Chem.	2006	None
CHEMBL595373		0	512.64	2	6.57	25	COc1cc2c(Oc3ccc(-c4nc5ccccc5s4)cc3)ncnc2cc1OCCCN1CCCC1	Residual activity	'='	46.0	%				UO_0000187					False	CHEMBL1073371	Residual activity of WEE1 at 10 uM by microplate scintillation counting	B	BAO_0000357	single protein format	None	None	None	None	None	CHEMBL5491	Serine/threonine-protein kinase WEE1	Homo sapiens	SINGLE PROTEIN	CHEMBL1152560	1	Scientific Literature	Bioorg. Med. Chem.	2009	None
CHEMBL211306		0	335.36	0	2.38	99	O=C1NC(=O)c2c1c(C1CCCNC1)cc1[nH]c3ccc(O)cc3c21	IC50	'='	10000.0	nM	5.00			UO_0000065	14.91	0.27	2.62	5.31	False	CHEMBL864855	Inhibition of human Wee1 in presence of 9.5 uM ATP	B	BAO_0000357	single protein format	Homo sapiens	None	None	None	None	CHEMBL5491	Serine/threonine-protein kinase WEE1	Homo sapiens	SINGLE PROTEIN	CHEMBL1145314	1	Scientific Literature	J. Med. Chem.	2006	None
CHEMBL215706		0	396.32	0	4.60	61	O=C1NC(=O)c2c1c(-c1ccc(C(F)(F)F)cc1)cc1[nH]c3ccc(O)cc3c21	IC50	'>'	50000.0	nM				UO_0000065					False	CHEMBL864855	Inhibition of human Wee1 in presence of 9.5 uM ATP	B	BAO_0000357	single protein format	Homo sapiens	None	None	None	None	CHEMBL5491	Serine/threonine-protein kinase WEE1	Homo sapiens	SINGLE PROTEIN	CHEMBL1145314	1	Scientific Literature	J. Med. Chem.	2006	None
CHEMBL377456		0	370.36	0	3.78	64	CC(=O)c1ccc(-c2cc3[nH]c4ccc(O)cc4c3c3c2C(=O)NC3=O)cc1	IC50	'='	3600.0	nM	5.44			UO_0000065	14.70	0.27	1.66	5.48	True	CHEMBL864855	Inhibition of human Wee1 in presence of 9.5 uM ATP	B	BAO_0000357	single protein format	Homo sapiens	None	None	None	None	CHEMBL5491	Serine/threonine-protein kinase WEE1	Homo sapiens	SINGLE PROTEIN	CHEMBL1145314	1	Scientific Literature	J. Med. Chem.	2006	None
CHEMBL379347		0	390.42	0	3.31	68	C[S+]([O-])c1ccc(-c2cc3[nH]c4ccc(O)cc4c3c3c2C(=O)NC3=O)cc1	IC50	'='	1100.0	nM	5.96			UO_0000065	15.26	0.29	2.65	6.00	False	CHEMBL864855	Inhibition of human Wee1 in presence of 9.5 uM ATP	B	BAO_0000357	single protein format	Homo sapiens	None	None	None	None	CHEMBL5491	Serine/threonine-protein kinase WEE1	Homo sapiens	SINGLE PROTEIN	CHEMBL1145314	1	Scientific Literature	J. Med. Chem.	2006	None
CHEMBL213585		0	378.77	0	3.94	71	O=C1NC(=O)c2c1c(-c1cccc(O)c1Cl)cc1[nH]c3ccc(O)cc3c21	IC50	'='	12.0	nM	7.92			UO_0000065	20.91	0.40	3.98	7.73	True	CHEMBL864855	Inhibition of human Wee1 in presence of 9.5 uM ATP	B	BAO_0000357	single protein format	Homo sapiens	None	None	None	None	CHEMBL5491	Serine/threonine-protein kinase WEE1	Homo sapiens	SINGLE PROTEIN	CHEMBL1145314	1	Scientific Literature	J. Med. Chem.	2006	None
CHEMBL213475		0	358.35	0	3.59	55	COc1cccc(-c2cc3[nH]c4ccc(O)cc4c3c3c2C(=O)NC3=O)c1	IC50	'='	620.0	nM	6.21			UO_0000065	17.32	0.31	2.62	6.79	True	CHEMBL864855	Inhibition of human Wee1 in presence of 9.5 uM ATP	B	BAO_0000357	single protein format	Homo sapiens	None	None	None	None	CHEMBL5491	Serine/threonine-protein kinase WEE1	Homo sapiens	SINGLE PROTEIN	CHEMBL1145314	1	Scientific Literature	J. Med. Chem.	2006	None
CHEMBL215762		0	358.35	0	3.07	62	O=C1NC(=O)c2c1c(-c1ccc(CO)cc1)cc1[nH]c3ccc(O)cc3c21	IC50	'='	1200.0	nM	5.92			UO_0000065	16.52	0.30	2.85	5.78	True	CHEMBL864855	Inhibition of human Wee1 in presence of 9.5 uM ATP	B	BAO_0000357	single protein format	Homo sapiens	None	None	None	None	CHEMBL5491	Serine/threonine-protein kinase WEE1	Homo sapiens	SINGLE PROTEIN	CHEMBL1145314	1	Scientific Literature	J. Med. Chem.	2006	None
CHEMBL213075		0	377.79	0	3.81	74	Nc1ccc(-c2cc3[nH]c4ccc(O)cc4c3c3c2C(=O)NC3=O)c(Cl)c1	IC50	'='	24.0	nM	7.62			UO_0000065	20.17	0.39	3.81	7.04	False	CHEMBL864855	Inhibition of human Wee1 in presence of 9.5 uM ATP	B	BAO_0000357	single protein format	Homo sapiens	None	None	None	None	CHEMBL5491	Serine/threonine-protein kinase WEE1	Homo sapiens	SINGLE PROTEIN	CHEMBL1145314	1	Scientific Literature	J. Med. Chem.	2006	None
CHEMBL214208		0	378.77	0	3.94	76	O=C1NC(=O)c2c1c(-c1cc(O)ccc1Cl)cc1[nH]c3ccc(O)cc3c21	IC50	'='	42.0	nM	7.38			UO_0000065	19.48	0.37	3.44	7.20	True	CHEMBL864855	Inhibition of human Wee1 in presence of 9.5 uM ATP	B	BAO_0000357	single protein format	Homo sapiens	None	None	None	None	CHEMBL5491	Serine/threonine-protein kinase WEE1	Homo sapiens	SINGLE PROTEIN	CHEMBL1145314	1	Scientific Literature	J. Med. Chem.	2006	None
CHEMBL213593		0	397.22	0	4.88	78	O=C1NC(=O)c2c1c(-c1c(Cl)cccc1Cl)cc1[nH]c3ccc(O)cc3c21	IC50	'='	28.0	nM	7.55			UO_0000065	19.01	0.38	2.67	9.19	True	CHEMBL864855	Inhibition of human Wee1 in presence of 9.5 uM ATP	B	BAO_0000357	single protein format	Homo sapiens	None	None	None	None	CHEMBL5491	Serine/threonine-protein kinase WEE1	Homo sapiens	SINGLE PROTEIN	CHEMBL1145314	1	Scientific Literature	J. Med. Chem.	2006	None
CHEMBL379732		0	378.77	0	3.94	79	O=C1NC(=O)c2c1c(-c1c(O)cccc1Cl)cc1[nH]c3ccc(O)cc3c21	IC50	'='	45.0	nM	7.35			UO_0000065	19.40	0.37	3.41	7.17	True	CHEMBL864855	Inhibition of human Wee1 in presence of 9.5 uM ATP	B	BAO_0000357	single protein format	Homo sapiens	None	None	None	None	CHEMBL5491	Serine/threonine-protein kinase WEE1	Homo sapiens	SINGLE PROTEIN	CHEMBL1145314	1	Scientific Literature	J. Med. Chem.	2006	None
CHEMBL385194		0	356.38	0	4.19	85	Cc1cccc(C)c1-c1cc2[nH]c3ccc(O)cc3c2c2c1C(=O)NC2=O	IC50	'='	75.0	nM	7.12			UO_0000065	19.99	0.36	2.93	8.67	True	CHEMBL864855	Inhibition of human Wee1 in presence of 9.5 uM ATP	B	BAO_0000357	single protein format	Homo sapiens	None	None	None	None	CHEMBL5491	Serine/threonine-protein kinase WEE1	Homo sapiens	SINGLE PROTEIN	CHEMBL1145314	1	Scientific Literature	J. Med. Chem.	2006	None
CHEMBL386048		0	413.22	0	4.59	90	O=C1NC(=O)c2c1c(-c1c(Cl)ccc(O)c1Cl)cc1[nH]c3ccc(O)cc3c21	IC50	'='	18.0	nM	7.75			UO_0000065	18.74	0.38	3.15	7.56	True	CHEMBL864855	Inhibition of human Wee1 in presence of 9.5 uM ATP	B	BAO_0000357	single protein format	Homo sapiens	None	None	None	None	CHEMBL5491	Serine/threonine-protein kinase WEE1	Homo sapiens	SINGLE PROTEIN	CHEMBL1145314	1	Scientific Literature	J. Med. Chem.	2006	None
CHEMBL1453212		0	341.31	0	3.98	SID14743125	CCOC(=O)C1=C(c2ccccc2)O/C(=C(/C#N)C(F)(F)F)S1	EC50	'>'	1842.0	nM			Active	UO_0000065					False	CHEMBL1614059	PUBCHEM_BIOASSAY: Dose Response Cell-based Assay for Inhibitors of Wee1 Degradation. (Class of assay: confirmatory) [Related pubchem assays: 1410, 1321 ]	F	BAO_0000019	assay format	Homo sapiens	None	None	None	None	CHEMBL5491	Serine/threonine-protein kinase WEE1	Homo sapiens	SINGLE PROTEIN	CHEMBL1201862	7	PubChem BioAssays			None
CHEMBL1456696		0	277.78	0	4.07	SID17504838	Cc1cc(Cl)ccc1N=C(S)Nc1ccccn1	EC50	'>'	49750.0	nM			Not Active	UO_0000065					False	CHEMBL1614059	PUBCHEM_BIOASSAY: Dose Response Cell-based Assay for Inhibitors of Wee1 Degradation. (Class of assay: confirmatory) [Related pubchem assays: 1410, 1321 ]	F	BAO_0000019	assay format	Homo sapiens	None	None	None	None	CHEMBL5491	Serine/threonine-protein kinase WEE1	Homo sapiens	SINGLE PROTEIN	CHEMBL1201862	7	PubChem BioAssays			None
CHEMBL414890	PROTOAPIGENONE	0	286.24	0	1.09	SID22405515	O=C1C=CC(O)(c2cc(=O)c3c(O)cc(O)cc3o2)C=C1	EC50	'>'	1842.0	nM			Active	UO_0000065					False	CHEMBL1614059	PUBCHEM_BIOASSAY: Dose Response Cell-based Assay for Inhibitors of Wee1 Degradation. (Class of assay: confirmatory) [Related pubchem assays: 1410, 1321 ]	F	BAO_0000019	assay format	Homo sapiens	None	None	None	None	CHEMBL5491	Serine/threonine-protein kinase WEE1	Homo sapiens	SINGLE PROTEIN	CHEMBL1201862	7	PubChem BioAssays			None
CHEMBL3197251		0	310.38	0	3.70	SID26657722	CC(=O)Nc1ccc(/C=N/Nc2nc3ccccc3s2)cc1	EC50	'>'	49750.0	nM			Not Active	UO_0000065					False	CHEMBL1614059	PUBCHEM_BIOASSAY: Dose Response Cell-based Assay for Inhibitors of Wee1 Degradation. (Class of assay: confirmatory) [Related pubchem assays: 1410, 1321 ]	F	BAO_0000019	assay format	Homo sapiens	None	None	None	None	CHEMBL5491	Serine/threonine-protein kinase WEE1	Homo sapiens	SINGLE PROTEIN	CHEMBL1201862	7	PubChem BioAssays			None
CHEMBL410484		0	433.51	0	4.21	SID4243037	CCOC(=O)N1CCN(C(=O)c2cc(-c3ccc(OCC)cc3)nc3ccccc23)CC1	EC50	'>'	49750.0	nM			Not Active	UO_0000065					False	CHEMBL1614059	PUBCHEM_BIOASSAY: Dose Response Cell-based Assay for Inhibitors of Wee1 Degradation. (Class of assay: confirmatory) [Related pubchem assays: 1410, 1321 ]	F	BAO_0000019	assay format	Homo sapiens	None	None	None	None	CHEMBL5491	Serine/threonine-protein kinase WEE1	Homo sapiens	SINGLE PROTEIN	CHEMBL1201862	7	PubChem BioAssays			None
CHEMBL378171		0	358.35	0	3.07	33	O=C1NC(=O)c2c1c(-c1ccccc1CO)cc1[nH]c3ccc(O)cc3c21	IC50	'='	450.0	nM	6.35			UO_0000065	17.71	0.32	3.28	6.20	True	CHEMBL864855	Inhibition of human Wee1 in presence of 9.5 uM ATP	B	BAO_0000357	single protein format	Homo sapiens	None	None	None	None	CHEMBL5491	Serine/threonine-protein kinase WEE1	Homo sapiens	SINGLE PROTEIN	CHEMBL1145314	1	Scientific Literature	J. Med. Chem.	2006	None
CHEMBL379346		0	404.43	1	5.24	28	O=C1NC(=O)c2c1c(-c1ccccc1-c1ccccc1)cc1[nH]c3ccc(O)cc3c21	IC50	'='	570.0	nM	6.24			UO_0000065	15.44	0.28	1.00	7.60	False	CHEMBL1006579	Inhibition of human Wee1	B	BAO_0000357	single protein format	Homo sapiens	None	None	None	None	CHEMBL5491	Serine/threonine-protein kinase WEE1	Homo sapiens	SINGLE PROTEIN	CHEMBL1137719	1	Scientific Literature	Eur. J. Med. Chem.	2009	None
CHEMBL214172		0	329.31	0	2.97	86	O=C1NC(=O)c2c1c(-c1cccnc1)cc1[nH]c3ccc(O)cc3c21	IC50	'='	575.44	nM	6.24			UO_0000065	18.95	0.34	3.27	6.56	False	CHEMBL1006579	Inhibition of human Wee1	B	BAO_0000357	single protein format	Homo sapiens	None	None	None	None	CHEMBL5491	Serine/threonine-protein kinase WEE1	Homo sapiens	SINGLE PROTEIN	CHEMBL1137719	1	Scientific Literature	Eur. J. Med. Chem.	2009	None
CHEMBL475325		0	296.28	0	1.38	98	O=C1NC(=O)c2c1ccc1c2c2cc(O)ccc2n1CCO	IC50	'='	25.12	nM	7.60			UO_0000065	25.65	0.47	6.22	8.30	False	CHEMBL1006579	Inhibition of human Wee1	B	BAO_0000357	single protein format	Homo sapiens	None	None	None	None	CHEMBL5491	Serine/threonine-protein kinase WEE1	Homo sapiens	SINGLE PROTEIN	CHEMBL1137719	1	Scientific Literature	Eur. J. Med. Chem.	2009	None
CHEMBL214208		0	378.77	0	3.94	65	O=C1NC(=O)c2c1c(-c1cc(O)ccc1Cl)cc1[nH]c3ccc(O)cc3c21	IC50	'='	42.0	nM	7.38			UO_0000065	19.48	0.37	3.44	7.20	False	CHEMBL1006579	Inhibition of human Wee1	B	BAO_0000357	single protein format	Homo sapiens	None	None	None	None	CHEMBL5491	Serine/threonine-protein kinase WEE1	Homo sapiens	SINGLE PROTEIN	CHEMBL1137719	1	Scientific Literature	Eur. J. Med. Chem.	2009	None
CHEMBL428690	ALVOCIDIB	3	401.85	0	3.30	Flavopiridol	CN1CC[C@H](c2c(O)cc(O)c3c(=O)cc(-c4ccccc4Cl)oc23)[C@H](O)C1	Kd	'>'	10000.0	nM				UO_0000065					True	CHEMBL1061935	Binding constant for WEE1 kinase domain	B	BAO_0000357	single protein format	Homo sapiens	None	None	None	None	CHEMBL5491	Serine/threonine-protein kinase WEE1	Homo sapiens	SINGLE PROTEIN	CHEMBL1150977	1	Scientific Literature	Nat. Biotechnol.	2008	None
CHEMBL1421	DASATINIB	4	488.02	0	3.31	Dasatinib	Cc1nc(Nc2ncc(C(=O)Nc3c(C)cccc3Cl)s2)cc(N2CCN(CCO)CC2)n1	Kd	'='	7000.0	nM	5.16			UO_0000065	10.56	0.21	1.84	4.84	True	CHEMBL1061935	Binding constant for WEE1 kinase domain	B	BAO_0000357	single protein format	Homo sapiens	None	None	None	None	CHEMBL5491	Serine/threonine-protein kinase WEE1	Homo sapiens	SINGLE PROTEIN	CHEMBL1150977	1	Scientific Literature	Nat. Biotechnol.	2008	None
CHEMBL388978	STAUROSPORINE	0	466.54	0	4.35	Staurosporine	CN[C@@H]1C[C@H]2O[C@@](C)([C@@H]1OC)n1c3ccccc3c3c4c(c5c6ccccc6n2c5c31)C(=O)NC4	Kd	'='	1600.0	nM	5.80			UO_0000065	12.42	0.23	1.45	8.35	True	CHEMBL1061935	Binding constant for WEE1 kinase domain	B	BAO_0000357	single protein format	Homo sapiens	None	None	None	None	CHEMBL5491	Serine/threonine-protein kinase WEE1	Homo sapiens	SINGLE PROTEIN	CHEMBL1150977	1	Scientific Literature	Nat. Biotechnol.	2008	None
CHEMBL428690	ALVOCIDIB	3	401.85	0	3.30	Flavopiridol	CN1CC[C@H](c2c(O)cc(O)c3c(=O)cc(-c4ccccc4Cl)oc23)[C@H](O)C1	Kd	'>'	10000.0	nM				UO_0000065					False	CHEMBL1908611	Binding constant for WEE1 kinase domain	B	BAO_0000357	single protein format	None	None	None	None	None	CHEMBL5491	Serine/threonine-protein kinase WEE1	Homo sapiens	SINGLE PROTEIN	CHEMBL1908390	1	Scientific Literature	Nat. Biotechnol.	2011	None
CHEMBL576982	QUIZARTINIB	3	560.68	2	5.86	AC220	CC(C)(C)c1cc(NC(=O)Nc2ccc(-c3cn4c(n3)sc3cc(OCCN5CCOCC5)ccc34)cc2)no1	Kd	'>'	10000.0	nM				UO_0000065					False	CHEMBL1908611	Binding constant for WEE1 kinase domain	B	BAO_0000357	single protein format	None	None	None	None	None	CHEMBL5491	Serine/threonine-protein kinase WEE1	Homo sapiens	SINGLE PROTEIN	CHEMBL1908390	1	Scientific Literature	Nat. Biotechnol.	2011	None
CHEMBL124660	TANDUTINIB	2	562.72	2	5.03	MLN-518	COc1cc2c(N3CCN(C(=O)Nc4ccc(OC(C)C)cc4)CC3)ncnc2cc1OCCCN1CCCCC1	Kd	'>'	10000.0	nM				UO_0000065					True	CHEMBL1061935	Binding constant for WEE1 kinase domain	B	BAO_0000357	single protein format	Homo sapiens	None	None	None	None	CHEMBL5491	Serine/threonine-protein kinase WEE1	Homo sapiens	SINGLE PROTEIN	CHEMBL1150977	1	Scientific Literature	Nat. Biotechnol.	2008	None
CHEMBL511280		0	415.84	0	4.62	108	N#CCCn1c2ccc(O)cc2c2c3c(c(-c4ccccc4Cl)cc21)C(=O)NC3=O	IC50	'='	15.14	nM	7.82			UO_0000065	18.81	0.36	3.20	8.22	False	CHEMBL1006579	Inhibition of human Wee1	B	BAO_0000357	single protein format	Homo sapiens	None	None	None	None	CHEMBL5491	Serine/threonine-protein kinase WEE1	Homo sapiens	SINGLE PROTEIN	CHEMBL1137719	1	Scientific Literature	Eur. J. Med. Chem.	2009	None
CHEMBL212798		0	346.32	0	3.72	48	O=C1NC(=O)c2c1c(-c1ccc(F)cc1)cc1[nH]c3ccc(O)cc3c21	IC50	'='	16000.0	nM	4.80			UO_0000065	13.85	0.25	1.08	5.84	False	CHEMBL1006579	Inhibition of human Wee1	B	BAO_0000357	single protein format	Homo sapiens	None	None	None	None	CHEMBL5491	Serine/threonine-protein kinase WEE1	Homo sapiens	SINGLE PROTEIN	CHEMBL1137719	1	Scientific Literature	Eur. J. Med. Chem.	2009	None
CHEMBL215762		0	358.35	0	3.07	51	O=C1NC(=O)c2c1c(-c1ccc(CO)cc1)cc1[nH]c3ccc(O)cc3c21	IC50	'='	1202.26	nM	5.92			UO_0000065	16.52	0.30	2.85	5.78	False	CHEMBL1006579	Inhibition of human Wee1	B	BAO_0000357	single protein format	Homo sapiens	None	None	None	None	CHEMBL5491	Serine/threonine-protein kinase WEE1	Homo sapiens	SINGLE PROTEIN	CHEMBL1137719	1	Scientific Literature	Eur. J. Med. Chem.	2009	None
CHEMBL384829		0	342.35	0	3.89	30	Cc1ccccc1-c1cc2[nH]c3ccc(O)cc3c2c2c1C(=O)NC2=O	IC50	'='	150.0	nM	6.82			UO_0000065	19.93	0.36	2.93	8.30	True	CHEMBL864855	Inhibition of human Wee1 in presence of 9.5 uM ATP	B	BAO_0000357	single protein format	Homo sapiens	None	None	None	None	CHEMBL5491	Serine/threonine-protein kinase WEE1	Homo sapiens	SINGLE PROTEIN	CHEMBL1145314	1	Scientific Literature	J. Med. Chem.	2006	None
CHEMBL209448		0	353.34	0	3.45	34	N#Cc1ccccc1-c1cc2[nH]c3ccc(O)cc3c2c2c1C(=O)NC2=O	IC50	'='	190.0	nM	6.72			UO_0000065	19.02	0.34	3.27	6.34	True	CHEMBL864855	Inhibition of human Wee1 in presence of 9.5 uM ATP	B	BAO_0000357	single protein format	Homo sapiens	None	None	None	None	CHEMBL5491	Serine/threonine-protein kinase WEE1	Homo sapiens	SINGLE PROTEIN	CHEMBL1145314	1	Scientific Literature	J. Med. Chem.	2006	None
CHEMBL214005		0	342.35	0	3.59	10	Cn1c2ccc(O)cc2c2c3c(c(-c4ccccc4)cc21)C(=O)NC3=O	IC50	'='	260.0	nM	6.58			UO_0000065	19.23	0.35	3.00	9.23	True	CHEMBL864855	Inhibition of human Wee1 in presence of 9.5 uM ATP	B	BAO_0000357	single protein format	Homo sapiens	None	None	None	None	CHEMBL5491	Serine/threonine-protein kinase WEE1	Homo sapiens	SINGLE PROTEIN	CHEMBL1145314	1	Scientific Literature	J. Med. Chem.	2006	None
CHEMBL1453212		0	341.31	0	3.98	SID14743125	CCOC(=O)C1=C(c2ccccc2)O/C(=C(/C#N)C(F)(F)F)S1	CC50	'='	7166.0	nM			Active	UO_0000065					False	CHEMBL1613975	PUBCHEM_BIOASSAY: Cytotoxicity counterscreen assay for inhibitors of Wee1 degradation. (Class of assay: confirmatory) [Related pubchem assays: 1410, 1321 ]	F	BAO_0000019	assay format	Homo sapiens	None	None	None	None	CHEMBL5491	Serine/threonine-protein kinase WEE1	Homo sapiens	SINGLE PROTEIN	CHEMBL1201862	7	PubChem BioAssays			None
CHEMBL1574879		0	385.27	0	3.62	SID14729238	COc1ccc(NC(=O)/C(Cl)=C(/Cl)[S+]([O-])Cc2ccccc2)cn1	CC50	'>'	16580.0	nM			Not Active	UO_0000065					False	CHEMBL1613975	PUBCHEM_BIOASSAY: Cytotoxicity counterscreen assay for inhibitors of Wee1 degradation. (Class of assay: confirmatory) [Related pubchem assays: 1410, 1321 ]	F	BAO_0000019	assay format	Homo sapiens	None	None	None	None	CHEMBL5491	Serine/threonine-protein kinase WEE1	Homo sapiens	SINGLE PROTEIN	CHEMBL1201862	7	PubChem BioAssays			None
CHEMBL2071201		0	404.27	0	1.80	17	Cn1cc(Nc2ncc(Br)c(N[C@H]3[C@@H](C(N)=O)[C@@H]4C=C[C@H]3C4)n2)cn1	IC50	'='	2800.0	nM	5.55			UO_0000065	13.74	0.30	3.75	5.01	False	CHEMBL2072348	Inhibition of Wee1 by TR-FRET analysis	B	BAO_0000357	single protein format	Homo sapiens	None	None	None	None	CHEMBL5491	Serine/threonine-protein kinase WEE1	Homo sapiens	SINGLE PROTEIN	CHEMBL2069252	1	Scientific Literature	Bioorg. Med. Chem. Lett.	2012	None
CHEMBL482967	CYC-116	1	368.47	0	3.07	SID103904403	Cc1nc(N)sc1-c1ccnc(Nc2ccc(N3CCOCC3)cc2)n1	Ki	'='	501.19	nM	6.30		active	UO_0000065					False	CHEMBL1963774	PUBCHEM_BIOASSAY: Navigating the Kinome. (Class of assay: other) Panel member name: WEE1	F	BAO_0000019	assay format	None	None	None	None	None	CHEMBL5491	Serine/threonine-protein kinase WEE1	Homo sapiens	SINGLE PROTEIN	CHEMBL1201862	7	PubChem BioAssays			None
CHEMBL1964648		0	308.39	0	3.84	SID103904668	c1cc(NC2CCCCC2)nc(Nc2ccc3[nH]ncc3c2)n1	Ki	'>'	3162.28	nM			inactive	UO_0000065					False	CHEMBL1963774	PUBCHEM_BIOASSAY: Navigating the Kinome. (Class of assay: other) Panel member name: WEE1	F	BAO_0000019	assay format	None	None	None	None	None	CHEMBL5491	Serine/threonine-protein kinase WEE1	Homo sapiens	SINGLE PROTEIN	CHEMBL1201862	7	PubChem BioAssays			None
CHEMBL1983268	ENTRECTINIB	2	560.65	2	5.03	SID103905026	CN1CCN(c2ccc(C(=O)Nc3n[nH]c4ccc(Cc5cc(F)cc(F)c5)cc34)c(NC3CCOCC3)c2)CC1	Ki	'>'	2511.89	nM			inactive	UO_0000065					False	CHEMBL1963774	PUBCHEM_BIOASSAY: Navigating the Kinome. (Class of assay: other) Panel member name: WEE1	F	BAO_0000019	assay format	None	None	None	None	None	CHEMBL5491	Serine/threonine-protein kinase WEE1	Homo sapiens	SINGLE PROTEIN	CHEMBL1201862	7	PubChem BioAssays			None
CHEMBL1971556		0	321.32	0	3.37	SID103904670	Fc1ccc(Nc2ncnc(Nc3ccc4[nH]ncc4c3)n2)cc1	Ki	'>'	3162.28	nM			inactive	UO_0000065					False	CHEMBL1963774	PUBCHEM_BIOASSAY: Navigating the Kinome. (Class of assay: other) Panel member name: WEE1	F	BAO_0000019	assay format	None	None	None	None	None	CHEMBL5491	Serine/threonine-protein kinase WEE1	Homo sapiens	SINGLE PROTEIN	CHEMBL1201862	7	PubChem BioAssays			None
CHEMBL1164265		0	470.96	0	4.26	SID103905575	CN1CCN(c2ccc(-c3cnc4c(c3)N(Cc3c(F)ccc(F)c3Cl)CCN4)cn2)CC1	Ki	'>'	2511.89	nM			inactive	UO_0000065					False	CHEMBL1963774	PUBCHEM_BIOASSAY: Navigating the Kinome. (Class of assay: other) Panel member name: WEE1	F	BAO_0000019	assay format	None	None	None	None	None	CHEMBL5491	Serine/threonine-protein kinase WEE1	Homo sapiens	SINGLE PROTEIN	CHEMBL1201862	7	PubChem BioAssays			None
CHEMBL119385	NEFLAMAPIMOD	2	436.27	1	5.49	VX-745	O=c1ncn2nc(Sc3ccc(F)cc3F)ccc2c1-c1c(Cl)cccc1Cl	Kd	'>'	10000.0	nM				UO_0000065					True	CHEMBL1061935	Binding constant for WEE1 kinase domain	B	BAO_0000357	single protein format	Homo sapiens	None	None	None	None	CHEMBL5491	Serine/threonine-protein kinase WEE1	Homo sapiens	SINGLE PROTEIN	CHEMBL1150977	1	Scientific Literature	Nat. Biotechnol.	2008	None
CHEMBL472542		0	433.85	0	3.58	106	NC(=O)CCn1c2ccc(O)cc2c2c3c(c(-c4ccccc4Cl)cc21)C(=O)NC3=O	IC50	'='	6.026	nM	8.22			UO_0000065	18.95	0.36	4.64	7.18	False	CHEMBL1006579	Inhibition of human Wee1	B	BAO_0000357	single protein format	Homo sapiens	None	None	None	None	CHEMBL5491	Serine/threonine-protein kinase WEE1	Homo sapiens	SINGLE PROTEIN	CHEMBL1137719	1	Scientific Literature	Eur. J. Med. Chem.	2009	None
CHEMBL471163		0	455.30	0	4.74	103	O=C1NC(=O)c2c1c(-c1c(Cl)cccc1Cl)cc1c2c2cc(O)ccc2n1CCCO	IC50	'='	7.079	nM	8.15			UO_0000065	17.90	0.36	3.41	8.90	False	CHEMBL1006579	Inhibition of human Wee1	B	BAO_0000357	single protein format	Homo sapiens	None	None	None	None	CHEMBL5491	Serine/threonine-protein kinase WEE1	Homo sapiens	SINGLE PROTEIN	CHEMBL1137719	1	Scientific Literature	Eur. J. Med. Chem.	2009	None
CHEMBL385194		0	356.38	0	4.19	74	Cc1cccc(C)c1-c1cc2[nH]c3ccc(O)cc3c2c2c1C(=O)NC2=O	IC50	'='	75.86	nM	7.12			UO_0000065	19.98	0.36	2.93	8.66	False	CHEMBL1006579	Inhibition of human Wee1	B	BAO_0000357	single protein format	Homo sapiens	None	None	None	None	CHEMBL5491	Serine/threonine-protein kinase WEE1	Homo sapiens	SINGLE PROTEIN	CHEMBL1137719	1	Scientific Literature	Eur. J. Med. Chem.	2009	None
CHEMBL379732		0	378.77	0	3.94	68	O=C1NC(=O)c2c1c(-c1c(O)cccc1Cl)cc1[nH]c3ccc(O)cc3c21	IC50	'='	44.67	nM	7.35			UO_0000065	19.40	0.37	3.41	7.18	False	CHEMBL1006579	Inhibition of human Wee1	B	BAO_0000357	single protein format	Homo sapiens	None	None	None	None	CHEMBL5491	Serine/threonine-protein kinase WEE1	Homo sapiens	SINGLE PROTEIN	CHEMBL1137719	1	Scientific Literature	Eur. J. Med. Chem.	2009	None
CHEMBL487335		0	377.79	0	3.81	63	Nc1cc(-c2cc3[nH]c4ccc(O)cc4c3c3c2C(=O)NC3=O)ccc1Cl	IC50	'='	23.99	nM	7.62			UO_0000065	20.17	0.39	3.81	7.04	False	CHEMBL1006579	Inhibition of human Wee1	B	BAO_0000357	single protein format	Homo sapiens	None	None	None	None	CHEMBL5491	Serine/threonine-protein kinase WEE1	Homo sapiens	SINGLE PROTEIN	CHEMBL1137719	1	Scientific Literature	Eur. J. Med. Chem.	2009	None
CHEMBL526721		0	406.42	0	2.98	57	CS(=O)(=O)c1ccc(-c2cc3[nH]c4ccc(O)cc4c3c3c2C(=O)NC3=O)cc1	IC50	'='	1122.02	nM	5.95			UO_0000065	14.64	0.28	2.97	5.11	False	CHEMBL1006579	Inhibition of human Wee1	B	BAO_0000357	single protein format	Homo sapiens	None	None	None	None	CHEMBL5491	Serine/threonine-protein kinase WEE1	Homo sapiens	SINGLE PROTEIN	CHEMBL1137719	1	Scientific Literature	Eur. J. Med. Chem.	2009	None
CHEMBL379346		0	404.43	1	5.24	28	O=C1NC(=O)c2c1c(-c1ccccc1-c1ccccc1)cc1[nH]c3ccc(O)cc3c21	IC50	'='	575.44	nM	6.24			UO_0000065	15.43	0.27	1.00	7.59	False	CHEMBL1006579	Inhibition of human Wee1	B	BAO_0000357	single protein format	Homo sapiens	None	None	None	None	CHEMBL5491	Serine/threonine-protein kinase WEE1	Homo sapiens	SINGLE PROTEIN	CHEMBL1137719	1	Scientific Literature	Eur. J. Med. Chem.	2009	None
CHEMBL383926		0	356.38	0	4.14	23	CCc1ccccc1-c1cc2[nH]c3ccc(O)cc3c2c2c1C(=O)NC2=O	IC50	'='	512.86	nM	6.29			UO_0000065	17.65	0.32	2.15	7.65	False	CHEMBL1006579	Inhibition of human Wee1	B	BAO_0000357	single protein format	Homo sapiens	None	None	None	None	CHEMBL5491	Serine/threonine-protein kinase WEE1	Homo sapiens	SINGLE PROTEIN	CHEMBL1137719	1	Scientific Literature	Eur. J. Med. Chem.	2009	None
CHEMBL403679		0	503.99	1	4.89	155	O=C1NC(=O)c2c1c(-c1ccccc1Cl)cc1[nH]c3cc(CCCCN4CCOCC4)c(O)cc3c21	IC50	'='	37.0	nM	7.43			UO_0000065	14.75	0.28	2.54	7.85	False	CHEMBL1006579	Inhibition of human Wee1	B	BAO_0000357	single protein format	Homo sapiens	None	None	None	None	CHEMBL5491	Serine/threonine-protein kinase WEE1	Homo sapiens	SINGLE PROTEIN	CHEMBL1137719	1	Scientific Literature	Eur. J. Med. Chem.	2009	None
CHEMBL1163566		0	488.95	0	4.66	5n	FC(F)(F)c1ccc(Cl)cc1CN1CCNc2ncc(-c3ccnc(N4CCNCC4)c3)cc21	Inhibition	'<'	50.0	%				UO_0000187					False	CHEMBL1168307	Inhibition of WEE1 at 1 uM	B	BAO_0000357	single protein format	None	None	None	None	None	CHEMBL5491	Serine/threonine-protein kinase WEE1	Homo sapiens	SINGLE PROTEIN	CHEMBL1165965	1	Scientific Literature	Bioorg. Med. Chem.	2010	None
CHEMBL259084	MLN-8054	1	476.87	1	5.87	MLN-8054	O=C(O)c1ccc(Nc2ncc3c(n2)-c2ccc(Cl)cc2C(c2c(F)cccc2F)=NC3)cc1	Kd	'>'	10000.0	nM				UO_0000065					False	CHEMBL1908611	Binding constant for WEE1 kinase domain	B	BAO_0000357	single protein format	None	None	None	None	None	CHEMBL5491	Serine/threonine-protein kinase WEE1	Homo sapiens	SINGLE PROTEIN	CHEMBL1908390	1	Scientific Literature	Nat. Biotechnol.	2011	None
CHEMBL508516		0	482.37	1	5.31	126	CN(C)CCCn1c2ccc(O)cc2c2c3c(c(-c4c(Cl)cccc4Cl)cc21)C(=O)NC3=O	IC50	'='	141.25	nM	6.85			UO_0000065	14.20	0.28	1.54	9.19	False	CHEMBL1006579	Inhibition of human Wee1	B	BAO_0000357	single protein format	Homo sapiens	None	None	None	None	CHEMBL5491	Serine/threonine-protein kinase WEE1	Homo sapiens	SINGLE PROTEIN	CHEMBL1137719	1	Scientific Literature	Eur. J. Med. Chem.	2009	None
CHEMBL217092	SARACATINIB	3	542.04	1	3.94	Saracatinib	CN1CCN(CCOc2cc(OC3CCOCC3)c3c(Nc4c(Cl)ccc5c4OCO5)ncnc3c2)CC1	Kd apparent	'>'	30000.0	nM			Inactive	UO_0000065					False	CHEMBL3991923	Kinobeads (epsilon), multiple immobilized ATP-competitive broad spectrum kinase inhibitors, used to assess residual binding of ~300 proteins simultaneously from cell lysate in the presence of a compound. Quantitative readout performed by mass spectrometry.	B	BAO_0000220	subcellular format	Homo sapiens	None	None	K-562, COLO 205, SK-N-BE(2) and MV-4-11	Cell lysate	CHEMBL5491	Serine/threonine-protein kinase WEE1	Homo sapiens	SINGLE PROTEIN	CHEMBL3991601	48	Kuster lab chemical proteomics drug profiling	Science	2017	None
CHEMBL488571		0	374.36	0	2.31	118	O=C1NC(=O)c2c1ccc1c2c2cc(O)ccc2n1CCC(=O)n1ccnc1	IC50	'='	229.09	nM	6.64			UO_0000065	17.74	0.32	4.33	6.25	False	CHEMBL1006579	Inhibition of human Wee1	B	BAO_0000357	single protein format	Homo sapiens	None	None	None	None	CHEMBL5491	Serine/threonine-protein kinase WEE1	Homo sapiens	SINGLE PROTEIN	CHEMBL1137719	1	Scientific Literature	Eur. J. Med. Chem.	2009	None
CHEMBL384635		0	356.38	0	4.19	73	Cc1ccc(C)c(-c2cc3[nH]c4ccc(O)cc4c3c3c2C(=O)NC3=O)c1	IC50	'='	954.99	nM	6.02			UO_0000065	16.89	0.30	1.83	7.32	False	CHEMBL1006579	Inhibition of human Wee1	B	BAO_0000357	single protein format	Homo sapiens	None	None	None	None	CHEMBL5491	Serine/threonine-protein kinase WEE1	Homo sapiens	SINGLE PROTEIN	CHEMBL1137719	1	Scientific Literature	Eur. J. Med. Chem.	2009	None
CHEMBL401746		0	461.95	1	5.12	153	CN(C)CCCCc1cc2[nH]c3cc(-c4ccccc4Cl)c4c(c3c2cc1O)C(=O)NC4=O	IC50	'='	49.0	nM	7.31			UO_0000065	15.82	0.30	2.19	8.56	False	CHEMBL1006579	Inhibition of human Wee1	B	BAO_0000357	single protein format	Homo sapiens	None	None	None	None	CHEMBL5491	Serine/threonine-protein kinase WEE1	Homo sapiens	SINGLE PROTEIN	CHEMBL1137719	1	Scientific Literature	Eur. J. Med. Chem.	2009	None
CHEMBL486517		0	505.94	1	3.51	149	O=C1NC(=O)c2c1c(-c1ccccc1Cl)cc1c2c2cc(O)ccc2n1CC[S+]([O-])n1ccnn1	IC50	'='	9.0	nM	8.05			UO_0000065	15.90	0.31	4.54	6.75	False	CHEMBL1006579	Inhibition of human Wee1	B	BAO_0000357	single protein format	Homo sapiens	None	None	None	None	CHEMBL5491	Serine/threonine-protein kinase WEE1	Homo sapiens	SINGLE PROTEIN	CHEMBL1137719	1	Scientific Literature	Eur. J. Med. Chem.	2009	None
CHEMBL460940		0	511.94	1	3.17	145	CS(=O)(=O)NC(=O)CCn1c2ccc(O)cc2c2c3c(c(-c4ccccc4Cl)cc21)C(=O)NC3=O	IC50	'='	12.0	nM	7.92			UO_0000065	15.47	0.31	4.75	5.89	False	CHEMBL1006579	Inhibition of human Wee1	B	BAO_0000357	single protein format	Homo sapiens	None	None	None	None	CHEMBL5491	Serine/threonine-protein kinase WEE1	Homo sapiens	SINGLE PROTEIN	CHEMBL1137719	1	Scientific Literature	Eur. J. Med. Chem.	2009	None
CHEMBL452078		0	537.45	1	5.00	135	CN1CCN(CCCn2c3ccc(O)cc3c3c4c(c(-c5c(Cl)cccc5Cl)cc32)C(=O)NC4=O)CC1	IC50	'='	62.0	nM	7.21			UO_0000065	13.41	0.27	2.21	9.26	False	CHEMBL1006579	Inhibition of human Wee1	B	BAO_0000357	single protein format	Homo sapiens	None	None	None	None	CHEMBL5491	Serine/threonine-protein kinase WEE1	Homo sapiens	SINGLE PROTEIN	CHEMBL1137719	1	Scientific Literature	Eur. J. Med. Chem.	2009	None
CHEMBL454908		0	447.92	0	4.66	125	CN(C)CCCn1c2ccc(O)cc2c2c3c(c(-c4ccccc4Cl)cc21)C(=O)NC3=O	IC50	'='	100.0	nM	7.00			UO_0000065	15.63	0.30	2.34	9.39	False	CHEMBL1006579	Inhibition of human Wee1	B	BAO_0000357	single protein format	Homo sapiens	None	None	None	None	CHEMBL5491	Serine/threonine-protein kinase WEE1	Homo sapiens	SINGLE PROTEIN	CHEMBL1137719	1	Scientific Literature	Eur. J. Med. Chem.	2009	None
CHEMBL215815		0	454.22	0	4.18	21	O=C1NC(=O)c2c1c(-c1ccccc1I)cc1[nH]c3ccc(O)cc3c21	IC50	'='	13.0	nM	7.89			UO_0000065	17.36	0.41	3.71	9.59	False	CHEMBL1006579	Inhibition of human Wee1	B	BAO_0000357	single protein format	Homo sapiens	None	None	None	None	CHEMBL5491	Serine/threonine-protein kinase WEE1	Homo sapiens	SINGLE PROTEIN	CHEMBL1137719	1	Scientific Literature	Eur. J. Med. Chem.	2009	None
CHEMBL213422		0	317.30	0	2.91	84	O=C1NC(=O)c2c1c(-c1cc[nH]c1)cc1[nH]c3ccc(O)cc3c21	IC50	'='	38.02	nM	7.42			UO_0000065	23.38	0.42	4.51	7.57	False	CHEMBL1006579	Inhibition of human Wee1	B	BAO_0000357	single protein format	Homo sapiens	None	None	None	None	CHEMBL5491	Serine/threonine-protein kinase WEE1	Homo sapiens	SINGLE PROTEIN	CHEMBL1137719	1	Scientific Literature	Eur. J. Med. Chem.	2009	None
CHEMBL212945		0	356.38	0	4.19	72	Cc1cccc(-c2cc3[nH]c4ccc(O)cc4c3c3c2C(=O)NC3=O)c1C	IC50	'='	269.15	nM	6.57			UO_0000065	18.44	0.33	2.38	7.99	False	CHEMBL1006579	Inhibition of human Wee1	B	BAO_0000357	single protein format	Homo sapiens	None	None	None	None	CHEMBL5491	Serine/threonine-protein kinase WEE1	Homo sapiens	SINGLE PROTEIN	CHEMBL1137719	1	Scientific Literature	Eur. J. Med. Chem.	2009	None
CHEMBL215485		0	392.80	0	4.24	69	COc1cccc(Cl)c1-c1cc2[nH]c3ccc(O)cc3c2c2c1C(=O)NC2=O	IC50	'='	15.14	nM	7.82			UO_0000065	19.91	0.38	3.58	8.55	False	CHEMBL1006579	Inhibition of human Wee1	B	BAO_0000357	single protein format	Homo sapiens	None	None	None	None	CHEMBL5491	Serine/threonine-protein kinase WEE1	Homo sapiens	SINGLE PROTEIN	CHEMBL1137719	1	Scientific Literature	Eur. J. Med. Chem.	2009	None
CHEMBL212660		0	344.33	0	3.28	54	O=C1NC(=O)c2c1c(-c1ccc(O)cc1)cc1[nH]c3ccc(O)cc3c21	IC50	'='	67.61	nM	7.17			UO_0000065	20.82	0.38	3.89	7.00	False	CHEMBL1006579	Inhibition of human Wee1	B	BAO_0000357	single protein format	Homo sapiens	None	None	None	None	CHEMBL5491	Serine/threonine-protein kinase WEE1	Homo sapiens	SINGLE PROTEIN	CHEMBL1137719	1	Scientific Literature	Eur. J. Med. Chem.	2009	None
CHEMBL486100		0	503.94	1	3.95	116	O=C1NC(=O)c2c1c(-c1ccccc1Cl)cc1c2c2cc(O)ccc2n1CCC(=O)N1CCOCC1	IC50	'='	64.0	nM	7.19			UO_0000065	14.28	0.27	3.24	7.13	False	CHEMBL1006579	Inhibition of human Wee1	B	BAO_0000357	single protein format	Homo sapiens	None	None	None	None	CHEMBL5491	Serine/threonine-protein kinase WEE1	Homo sapiens	SINGLE PROTEIN	CHEMBL1137719	1	Scientific Literature	Eur. J. Med. Chem.	2009	None
CHEMBL385828		0	357.37	0	3.04	40	NCc1cccc(-c2cc3[nH]c4ccc(O)cc4c3c3c2C(=O)NC3=O)c1	IC50	'='	4400.0	nM	5.36			UO_0000065	14.99	0.27	2.32	4.95	False	CHEMBL1006579	Inhibition of human Wee1	B	BAO_0000357	single protein format	Homo sapiens	None	None	None	None	CHEMBL5491	Serine/threonine-protein kinase WEE1	Homo sapiens	SINGLE PROTEIN	CHEMBL1137719	1	Scientific Literature	Eur. J. Med. Chem.	2009	None
CHEMBL474714		0	516.02	2	6.23	170	Cn1c2cc(SCCCn3cccc3)c(O)cc2c2c3c(c(-c4ccccc4Cl)cc21)C(=O)NC3=O	IC50	'='	19.95	nM	7.70			UO_0000065	14.92	0.29	1.47	10.10	False	CHEMBL1006579	Inhibition of human Wee1	B	BAO_0000357	single protein format	Homo sapiens	None	None	None	None	CHEMBL5491	Serine/threonine-protein kinase WEE1	Homo sapiens	SINGLE PROTEIN	CHEMBL1137719	1	Scientific Literature	Eur. J. Med. Chem.	2009	None
CHEMBL214140		0	344.33	0	3.28	44	O=C1NC(=O)c2c1c(-c1cccc(O)c1)cc1[nH]c3ccc(O)cc3c21	IC50	'='	89.13	nM	7.05			UO_0000065	20.47	0.37	3.77	6.88	False	CHEMBL1006579	Inhibition of human Wee1	B	BAO_0000357	single protein format	Homo sapiens	None	None	None	None	CHEMBL5491	Serine/threonine-protein kinase WEE1	Homo sapiens	SINGLE PROTEIN	CHEMBL1137719	1	Scientific Literature	Eur. J. Med. Chem.	2009	None
CHEMBL212798		0	346.32	0	3.72	48	O=C1NC(=O)c2c1c(-c1ccc(F)cc1)cc1[nH]c3ccc(O)cc3c21	IC50	'='	15848.93	nM	4.80			UO_0000065	13.86	0.25	1.08	5.84	False	CHEMBL1006579	Inhibition of human Wee1	B	BAO_0000357	single protein format	Homo sapiens	None	None	None	None	CHEMBL5491	Serine/threonine-protein kinase WEE1	Homo sapiens	SINGLE PROTEIN	CHEMBL1137719	1	Scientific Literature	Eur. J. Med. Chem.	2009	None
CHEMBL471157		0	441.27	0	4.35	101	O=C1NC(=O)c2c1c(-c1c(Cl)cccc1Cl)cc1c2c2cc(O)ccc2n1CCO	IC50	'='	8.0	nM	8.10			UO_0000065	18.35	0.37	3.75	8.84	False	CHEMBL1006579	Inhibition of human Wee1	B	BAO_0000357	single protein format	Homo sapiens	None	None	None	None	CHEMBL5491	Serine/threonine-protein kinase WEE1	Homo sapiens	SINGLE PROTEIN	CHEMBL1137719	1	Scientific Literature	Eur. J. Med. Chem.	2009	None
CHEMBL469822		0	548.00	1	1.37	167	O=C1NC(=O)c2c1c(-c1ccccc1Cl)cc1c2c2c(n1CCO)=CC(OCCCn1cccc1)C(O)(O)C=2	IC50	'='	18.0	nM	7.75			UO_0000065	14.13	0.27	6.37	6.15	False	CHEMBL1006579	Inhibition of human Wee1	B	BAO_0000357	single protein format	Homo sapiens	None	None	None	None	CHEMBL5491	Serine/threonine-protein kinase WEE1	Homo sapiens	SINGLE PROTEIN	CHEMBL1137719	1	Scientific Literature	Eur. J. Med. Chem.	2009	None
CHEMBL215485		0	392.80	0	4.24	69	COc1cccc(Cl)c1-c1cc2[nH]c3ccc(O)cc3c2c2c1C(=O)NC2=O	IC50	'='	15.0	nM	7.82			UO_0000065	19.92	0.38	3.58	8.56	False	CHEMBL1006579	Inhibition of human Wee1	B	BAO_0000357	single protein format	Homo sapiens	None	None	None	None	CHEMBL5491	Serine/threonine-protein kinase WEE1	Homo sapiens	SINGLE PROTEIN	CHEMBL1137719	1	Scientific Literature	Eur. J. Med. Chem.	2009	None
CHEMBL210056		0	378.12	0	2.51	3	O=C1NC(=O)c2c1c(I)cc1[nH]c3ccc(O)cc3c21	IC50	'='	2300.0	nM	5.64			UO_0000065	14.91	0.39	3.13	6.86	False	CHEMBL1006579	Inhibition of human Wee1	B	BAO_0000357	single protein format	Homo sapiens	None	None	None	None	CHEMBL5491	Serine/threonine-protein kinase WEE1	Homo sapiens	SINGLE PROTEIN	CHEMBL1137719	1	Scientific Literature	Eur. J. Med. Chem.	2009	None
CHEMBL272479		0	463.92	0	4.56	161	CN(C)CCCOc1cc2[nH]c3cc(-c4ccccc4Cl)c4c(c3c2cc1O)C(=O)NC4=O	IC50	'='	25.7	nM	7.59			UO_0000065	16.36	0.31	3.03	8.02	False	CHEMBL1006579	Inhibition of human Wee1	B	BAO_0000357	single protein format	Homo sapiens	None	None	None	None	CHEMBL5491	Serine/threonine-protein kinase WEE1	Homo sapiens	SINGLE PROTEIN	CHEMBL1137719	1	Scientific Literature	Eur. J. Med. Chem.	2009	None
CHEMBL485638		0	485.93	1	5.50	163	O=C1NC(=O)c2c1c(-c1ccccc1Cl)cc1[nH]c3cc(OCCCn4cccc4)c(O)cc3c21	IC50	'='	36.31	nM	7.44			UO_0000065	15.31	0.29	1.94	7.72	False	CHEMBL1006579	Inhibition of human Wee1	B	BAO_0000357	single protein format	Homo sapiens	None	None	None	None	CHEMBL5491	Serine/threonine-protein kinase WEE1	Homo sapiens	SINGLE PROTEIN	CHEMBL1137719	1	Scientific Literature	Eur. J. Med. Chem.	2009	None
CHEMBL359824		0	416.48	0	4.37	40	COc1cc(OC)c(C)c(-c2cc3cnc(Nc4ccccc4)nc3n(C)c2=O)c1C	IC50	'='	33000.0	nM	4.48			UO_0000065	10.76	0.20	0.11	5.73	False	CHEMBL829373	Inhibition of checkpoint kinase Wee1	B	BAO_0000357	single protein format	None	None	None	None	None	CHEMBL5491	Serine/threonine-protein kinase WEE1	Homo sapiens	SINGLE PROTEIN	CHEMBL1143513	1	Scientific Literature	Bioorg. Med. Chem. Lett.	2005	None
CHEMBL521179	SR-3677	0	408.46	0	2.80	5, SR-3677	CN(C)CCOc1cc(-c2cn[nH]c2)ccc1NC(=O)C1COc2ccccc2O1	Inhibition	'<'	10.0	%				UO_0000187					False	CHEMBL995069	Inhibition of WEE1 at 3 uM	B	BAO_0000357	single protein format	None	None	None	None	None	CHEMBL5491	Serine/threonine-protein kinase WEE1	Homo sapiens	SINGLE PROTEIN	CHEMBL1142492	1	Scientific Literature	J. Med. Chem.	2008	None
CHEMBL1990619		0	517.56	1	4.34	SID17407082	COc1ccc(/C=N/NC(=O)c2ccc3ccccc3c2)cc1OS(=O)(=O)c1ccc(NC(C)=O)cc1	CC50	'>'	49750.0	nM			Not Active	UO_0000065					False	CHEMBL1613975	PUBCHEM_BIOASSAY: Cytotoxicity counterscreen assay for inhibitors of Wee1 degradation. (Class of assay: confirmatory) [Related pubchem assays: 1410, 1321 ]	F	BAO_0000019	assay format	Homo sapiens	None	None	None	None	CHEMBL5491	Serine/threonine-protein kinase WEE1	Homo sapiens	SINGLE PROTEIN	CHEMBL1201862	7	PubChem BioAssays			None
CHEMBL1993058		0	302.36	0	2.59	SID26662924	Cc1ccc(/C=N/NC(=O)c2ccc3c(c2)OCCO3)s1	CC50	'>'	49750.0	nM			Not Active	UO_0000065					False	CHEMBL1613975	PUBCHEM_BIOASSAY: Cytotoxicity counterscreen assay for inhibitors of Wee1 degradation. (Class of assay: confirmatory) [Related pubchem assays: 1410, 1321 ]	F	BAO_0000019	assay format	Homo sapiens	None	None	None	None	CHEMBL5491	Serine/threonine-protein kinase WEE1	Homo sapiens	SINGLE PROTEIN	CHEMBL1201862	7	PubChem BioAssays			None
CHEMBL379975		0	362.77	0	4.23	23	O=C1NC(=O)c2c1c(-c1ccccc1Cl)cc1[nH]c3ccc(O)cc3c21	IC50	'='	11.0	nM	7.96			UO_0000065	21.94	0.42	3.73	9.68	True	CHEMBL864855	Inhibition of human Wee1 in presence of 9.5 uM ATP	B	BAO_0000357	single protein format	Homo sapiens	None	None	None	None	CHEMBL5491	Serine/threonine-protein kinase WEE1	Homo sapiens	SINGLE PROTEIN	CHEMBL1145314	1	Scientific Literature	J. Med. Chem.	2006	None
CHEMBL211878		0	376.80	0	4.53	24	COc1ccc2[nH]c3cc(-c4ccccc4Cl)c4c(c3c2c1)C(=O)NC4=O	IC50	'='	640.0	nM	6.19			UO_0000065	16.44	0.31	1.66	8.70	True	CHEMBL864855	Inhibition of human Wee1 in presence of 9.5 uM ATP	B	BAO_0000357	single protein format	Homo sapiens	None	None	None	None	CHEMBL5491	Serine/threonine-protein kinase WEE1	Homo sapiens	SINGLE PROTEIN	CHEMBL1145314	1	Scientific Literature	J. Med. Chem.	2006	None
CHEMBL3187723	BINIMETINIB	4	441.23	0	3.01	Binimetinib	Cn1cnc2c(F)c(Nc3ccc(Br)cc3F)c(C(=O)NOCCO)cc21	Kd apparent	'>'	30000.0	nM			Inactive	UO_0000065					False	CHEMBL3991923	Kinobeads (epsilon), multiple immobilized ATP-competitive broad spectrum kinase inhibitors, used to assess residual binding of ~300 proteins simultaneously from cell lysate in the presence of a compound. Quantitative readout performed by mass spectrometry.	B	BAO_0000220	subcellular format	Homo sapiens	None	None	K-562, COLO 205, SK-N-BE(2) and MV-4-11	Cell lysate	CHEMBL5491	Serine/threonine-protein kinase WEE1	Homo sapiens	SINGLE PROTEIN	CHEMBL3991601	48	Kuster lab chemical proteomics drug profiling	Science	2017	None
CHEMBL1908360	EVEROLIMUS	4	958.24	3	6.20	Certican	CO[C@H]1C[C@@H]2CC[C@@H](C)[C@@](O)(O2)C(=O)C(=O)N2CCCC[C@H]2C(=O)O[C@H]([C@H](C)C[C@@H]2CC[C@@H](OCCO)[C@H](OC)C2)CC(=O)[C@H](C)/C=C(\C)[C@@H](O)[C@@H](OC)C(=O)[C@H](C)C[C@H](C)/C=C/C=C/C=C/1C	Kd apparent	'>'	30000.0	nM			Inactive	UO_0000065					False	CHEMBL3991923	Kinobeads (epsilon), multiple immobilized ATP-competitive broad spectrum kinase inhibitors, used to assess residual binding of ~300 proteins simultaneously from cell lysate in the presence of a compound. Quantitative readout performed by mass spectrometry.	B	BAO_0000220	subcellular format	Homo sapiens	None	None	K-562, COLO 205, SK-N-BE(2) and MV-4-11	Cell lysate	CHEMBL5491	Serine/threonine-protein kinase WEE1	Homo sapiens	SINGLE PROTEIN	CHEMBL3991601	48	Kuster lab chemical proteomics drug profiling	Science	2017	None
CHEMBL3545085	XL-228	1	437.55	0	3.30	XL-228	CC(C)c1cc(CNc2nc(Nc3cc(C4CC4)[nH]n3)cc(N3CCN(C)CC3)n2)on1	Kd apparent	'>'	30000.0	nM			Inactive	UO_0000065					False	CHEMBL3991923	Kinobeads (epsilon), multiple immobilized ATP-competitive broad spectrum kinase inhibitors, used to assess residual binding of ~300 proteins simultaneously from cell lysate in the presence of a compound. Quantitative readout performed by mass spectrometry.	B	BAO_0000220	subcellular format	Homo sapiens	None	None	K-562, COLO 205, SK-N-BE(2) and MV-4-11	Cell lysate	CHEMBL5491	Serine/threonine-protein kinase WEE1	Homo sapiens	SINGLE PROTEIN	CHEMBL3991601	48	Kuster lab chemical proteomics drug profiling	Science	2017	None
CHEMBL1336	SORAFENIB	4	464.83	1	5.55	Sorafenib	CNC(=O)c1cc(Oc2ccc(NC(=O)Nc3ccc(Cl)c(C(F)(F)F)c3)cc2)ccn1	Kd apparent	'>'	30000.0	nM			Inactive	UO_0000065					False	CHEMBL3991923	Kinobeads (epsilon), multiple immobilized ATP-competitive broad spectrum kinase inhibitors, used to assess residual binding of ~300 proteins simultaneously from cell lysate in the presence of a compound. Quantitative readout performed by mass spectrometry.	B	BAO_0000220	subcellular format	Homo sapiens	None	None	K-562, COLO 205, SK-N-BE(2) and MV-4-11	Cell lysate	CHEMBL5491	Serine/threonine-protein kinase WEE1	Homo sapiens	SINGLE PROTEIN	CHEMBL3991601	48	Kuster lab chemical proteomics drug profiling	Science	2017	None
CHEMBL482767	SNS-314	1	430.95	0	4.52	SNS-314	O=C(Nc1cccc(Cl)c1)Nc1ncc(CCN=c2[nH]cnc3ccsc23)s1	Kd apparent	'>'	30000.0	nM			Inactive	UO_0000065					False	CHEMBL3991923	Kinobeads (epsilon), multiple immobilized ATP-competitive broad spectrum kinase inhibitors, used to assess residual binding of ~300 proteins simultaneously from cell lysate in the presence of a compound. Quantitative readout performed by mass spectrometry.	B	BAO_0000220	subcellular format	Homo sapiens	None	None	K-562, COLO 205, SK-N-BE(2) and MV-4-11	Cell lysate	CHEMBL5491	Serine/threonine-protein kinase WEE1	Homo sapiens	SINGLE PROTEIN	CHEMBL3991601	48	Kuster lab chemical proteomics drug profiling	Science	2017	None
CHEMBL1078178	MOMELOTINIB	3	414.47	0	2.98	Momelotinib	N#CCNC(=O)c1ccc(-c2ccnc(Nc3ccc(N4CCOCC4)cc3)n2)cc1	Kd apparent	'>'	30000.0	nM			Inactive	UO_0000065					False	CHEMBL3991923	Kinobeads (epsilon), multiple immobilized ATP-competitive broad spectrum kinase inhibitors, used to assess residual binding of ~300 proteins simultaneously from cell lysate in the presence of a compound. Quantitative readout performed by mass spectrometry.	B	BAO_0000220	subcellular format	Homo sapiens	None	None	K-562, COLO 205, SK-N-BE(2) and MV-4-11	Cell lysate	CHEMBL5491	Serine/threonine-protein kinase WEE1	Homo sapiens	SINGLE PROTEIN	CHEMBL3991601	48	Kuster lab chemical proteomics drug profiling	Science	2017	None
CHEMBL1738797	ALECTINIB	4	482.63	0	4.77	Alectinib	CCc1cc2c(cc1N1CCC(N3CCOCC3)CC1)C(C)(C)c1[nH]c3cc(C#N)ccc3c1C2=O	Kd apparent	'>'	30000.0	nM			Inactive	UO_0000065					False	CHEMBL3991923	Kinobeads (epsilon), multiple immobilized ATP-competitive broad spectrum kinase inhibitors, used to assess residual binding of ~300 proteins simultaneously from cell lysate in the presence of a compound. Quantitative readout performed by mass spectrometry.	B	BAO_0000220	subcellular format	Homo sapiens	None	None	K-562, COLO 205, SK-N-BE(2) and MV-4-11	Cell lysate	CHEMBL5491	Serine/threonine-protein kinase WEE1	Homo sapiens	SINGLE PROTEIN	CHEMBL3991601	48	Kuster lab chemical proteomics drug profiling	Science	2017	None
CHEMBL3301612	ENCORAFENIB	4	540.02	1	3.91	Encorafenib	COC(=O)N[C@@H](C)CNc1nccc(-c2cn(C(C)C)nc2-c2cc(Cl)cc(NS(C)(=O)=O)c2F)n1	Kd apparent	'>'	30000.0	nM			Inactive	UO_0000065					False	CHEMBL3991923	Kinobeads (epsilon), multiple immobilized ATP-competitive broad spectrum kinase inhibitors, used to assess residual binding of ~300 proteins simultaneously from cell lysate in the presence of a compound. Quantitative readout performed by mass spectrometry.	B	BAO_0000220	subcellular format	Homo sapiens	None	None	K-562, COLO 205, SK-N-BE(2) and MV-4-11	Cell lysate	CHEMBL5491	Serine/threonine-protein kinase WEE1	Homo sapiens	SINGLE PROTEIN	CHEMBL3991601	48	Kuster lab chemical proteomics drug profiling	Science	2017	None
CHEMBL2376648		0	547.42	1	4.28	X-396	C[C@@H](Oc1cc(C(=O)Nc2ccc(C(=O)N3CCN(C)CC3)cc2)nnc1N)c1c(Cl)ccc(F)c1Cl	Kd apparent	'>'	30000.0	nM			Inactive	UO_0000065					False	CHEMBL3991923	Kinobeads (epsilon), multiple immobilized ATP-competitive broad spectrum kinase inhibitors, used to assess residual binding of ~300 proteins simultaneously from cell lysate in the presence of a compound. Quantitative readout performed by mass spectrometry.	B	BAO_0000220	subcellular format	Homo sapiens	None	None	K-562, COLO 205, SK-N-BE(2) and MV-4-11	Cell lysate	CHEMBL5491	Serine/threonine-protein kinase WEE1	Homo sapiens	SINGLE PROTEIN	CHEMBL3991601	48	Kuster lab chemical proteomics drug profiling	Science	2017	None
CHEMBL1975583		0	383.40	0	2.97	SID17505439	COc1cccc(/C=N/NC(=O)c2cc3c(OC)c(OC)ccc3[nH]2)c1OC	EC50	'>'	49750.0	nM			Not Active	UO_0000065					False	CHEMBL1614059	PUBCHEM_BIOASSAY: Dose Response Cell-based Assay for Inhibitors of Wee1 Degradation. (Class of assay: confirmatory) [Related pubchem assays: 1410, 1321 ]	F	BAO_0000019	assay format	Homo sapiens	None	None	None	None	CHEMBL5491	Serine/threonine-protein kinase WEE1	Homo sapiens	SINGLE PROTEIN	CHEMBL1201862	7	PubChem BioAssays			None
CHEMBL497033		0	506.61	2	6.39	3b	Cc1cccc(-n2nc(C(C)(C)C)cc2NC(=O)Nc2ccc(Nc3ncnc4ccc(N)cc34)cc2)c1	Activity	'='	100.0	%				UO_0000187					False	CHEMBL999789	Binding affinity to human Wee1 at 5 uM	B	BAO_0000357	single protein format	Homo sapiens	None	None	None	None	CHEMBL5491	Serine/threonine-protein kinase WEE1	Homo sapiens	SINGLE PROTEIN	CHEMBL1136966	1	Scientific Literature	J. Med. Chem.	2009	None
CHEMBL3099720		0	437.50	1	5.26	3	CC1(C)OC(=O)N(c2ccc(-c3cnc(N)c(-c4ncccn4)c3)cc2)[C@H]1c1ccccc1	Inhibition						Not Active						False	CHEMBL3101983	Inhibition of WEE1 (unknown origin) at 1 uM after 1 hr	B	BAO_0000357	single protein format	Homo sapiens	None	None	None	None	CHEMBL5491	Serine/threonine-protein kinase WEE1	Homo sapiens	SINGLE PROTEIN	CHEMBL3098003	1	Scientific Literature	ACS Med. Chem. Lett.	2013	None
CHEMBL272267		0	516.99	1	4.07	24	Cn1c2cc(C(=O)NCCN3CCCC3)c(O)cc2c2c3c(c(-c4ccccc4Cl)cc21)C(=O)NC3=O	IC50	'='	15.0	nM	7.82			UO_0000065	15.13	0.29	3.75	7.55	False	CHEMBL949042	Inhibition of human Wee1	B	BAO_0000357	single protein format	Homo sapiens	None	None	None	None	CHEMBL5491	Serine/threonine-protein kinase WEE1	Homo sapiens	SINGLE PROTEIN	CHEMBL1143190	1	Scientific Literature	Bioorg. Med. Chem. Lett.	2008	None
CHEMBL464552		0	532.58	1	3.40	GSK-1838705A	CNC(=O)c1c(F)cccc1Nc1nc(Nc2cc3c(cc2OC)CCN3C(=O)CN(C)C)nc2[nH]ccc12	Kd	'>'	10000.0	nM				UO_0000065					False	CHEMBL1908611	Binding constant for WEE1 kinase domain	B	BAO_0000357	single protein format	None	None	None	None	None	CHEMBL5491	Serine/threonine-protein kinase WEE1	Homo sapiens	SINGLE PROTEIN	CHEMBL1908390	1	Scientific Literature	Nat. Biotechnol.	2011	None
CHEMBL604483		0	559.67	2	5.86	23	COc1cc2c(Oc3ccc(-c4nc5ccccc5s4)cc3F)ncnc2cc1OCCCN1CCN(C)CC1	Residual activity	'='	98.0	%				UO_0000187					False	CHEMBL1047762	Residual activity of WEE1 at 0.1 uM by microplate scintillation counting	B	BAO_0000357	single protein format	None	None	None	None	None	CHEMBL5491	Serine/threonine-protein kinase WEE1	Homo sapiens	SINGLE PROTEIN	CHEMBL1152560	1	Scientific Literature	Bioorg. Med. Chem.	2009	None
CHEMBL217092	SARACATINIB	3	542.04	1	3.94	Saracatinib	CN1CCN(CCOc2cc(OC3CCOCC3)c3c(Nc4c(Cl)ccc5c4OCO5)ncnc3c2)CC1	Delta Tm	'='	1.2	degrees C				UO_0000027					False	CHEMBL4018875	Binding affinity to recombinant human N-terminal His6-tagged Wee1 kinase domain (291 to 575 residues) expressed in Escherichia coli BL21 (DE3) assessed as change in melting temperature at 50 uM by differential scanning fluorimetry	B	BAO_0000019	assay format	Homo sapiens	None	None	None	None	CHEMBL5491	Serine/threonine-protein kinase WEE1	Homo sapiens	SINGLE PROTEIN	CHEMBL4017494	1	Scientific Literature	J Med Chem	2017	None
CHEMBL49120	PD-0166285	1	512.44	2	5.77	3; PD-166285	CCN(CC)CCOc1ccc(Nc2ncc3cc(-c4c(Cl)cccc4Cl)c(=O)n(C)c3n2)cc1	Delta Tm	'='	16.5	degrees C				UO_0000027					False	CHEMBL4018875	Binding affinity to recombinant human N-terminal His6-tagged Wee1 kinase domain (291 to 575 residues) expressed in Escherichia coli BL21 (DE3) assessed as change in melting temperature at 50 uM by differential scanning fluorimetry	B	BAO_0000019	assay format	Homo sapiens	None	None	None	None	CHEMBL5491	Serine/threonine-protein kinase WEE1	Homo sapiens	SINGLE PROTEIN	CHEMBL4017494	1	Scientific Literature	J Med Chem	2017	None
CHEMBL1976040	ADAVOSERTIB	2	500.61	1	2.89	MK-1775	C=CCn1c(=O)c2cnc(Nc3ccc(N4CCN(C)CC4)cc3)nc2n1-c1cccc(C(C)(C)O)n1	Inhibition						Active						False	CHEMBL4018865	Inhibition of Wee1 in HEK293T cells assessed as decrease in CDK1 phosphorylation at Tyr15 at 0.1 to 10 uM after 6 hrs by Western blot method	A	BAO_0000219	cell-based format	Homo sapiens	None	None	None	None	CHEMBL5491	Serine/threonine-protein kinase WEE1	Homo sapiens	SINGLE PROTEIN	CHEMBL4017494	1	Scientific Literature	J Med Chem	2017	None
CHEMBL508412		0	503.00	1	4.34	134	CN1CCN(CCCn2c3ccc(O)cc3c3c4c(c(-c5ccccc5Cl)cc32)C(=O)NC4=O)CC1	IC50	'='	81.28	nM	7.09			UO_0000065	14.10	0.27	2.75	9.11	False	CHEMBL1006579	Inhibition of human Wee1	B	BAO_0000357	single protein format	Homo sapiens	None	None	None	None	CHEMBL5491	Serine/threonine-protein kinase WEE1	Homo sapiens	SINGLE PROTEIN	CHEMBL1137719	1	Scientific Literature	Eur. J. Med. Chem.	2009	None
CHEMBL519887		0	323.35	0	1.99	121	CNCCCn1c2ccc(O)cc2c2c3c(ccc21)C(=O)NC3=O	IC50	'='	281.84	nM	6.55			UO_0000065	20.26	0.37	4.56	7.86	False	CHEMBL1006579	Inhibition of human Wee1	B	BAO_0000357	single protein format	Homo sapiens	None	None	None	None	CHEMBL5491	Serine/threonine-protein kinase WEE1	Homo sapiens	SINGLE PROTEIN	CHEMBL1137719	1	Scientific Literature	Eur. J. Med. Chem.	2009	None
CHEMBL595373		0	512.64	2	6.57	25	COc1cc2c(Oc3ccc(-c4nc5ccccc5s4)cc3)ncnc2cc1OCCCN1CCCC1	Residual activity	'='	100.0	%				UO_0000187					False	CHEMBL1047762	Residual activity of WEE1 at 0.1 uM by microplate scintillation counting	B	BAO_0000357	single protein format	None	None	None	None	None	CHEMBL5491	Serine/threonine-protein kinase WEE1	Homo sapiens	SINGLE PROTEIN	CHEMBL1152560	1	Scientific Literature	Bioorg. Med. Chem.	2009	None
CHEMBL288441	BOSUTINIB	4	530.46	2	5.19	SKI-606	COc1cc(Nc2c(C#N)cnc3cc(OCCCN4CCN(C)CC4)c(OC)cc23)c(Cl)cc1Cl	Kd	'='	510.0	nM	6.29			UO_0000065	11.86	0.24	1.10	7.59	False	CHEMBL1908611	Binding constant for WEE1 kinase domain	B	BAO_0000357	single protein format	None	None	None	None	None	CHEMBL5491	Serine/threonine-protein kinase WEE1	Homo sapiens	SINGLE PROTEIN	CHEMBL1908390	1	Scientific Literature	Nat. Biotechnol.	2011	None
CHEMBL3355525		0	486.97	0	3.58	17	CN1CCN(c2cccc(Nc3ncc4c(=O)n(-c5ccccc5Cl)c5nccn5c4n3)c2)CC1	Ki	'='	6.2	nM	8.21			UO_0000065	16.85	0.32	4.63	9.82	False	CHEMBL3372984	Inhibition of GST-tagged human Wee1	B	BAO_0000357	single protein format	Homo sapiens	None	None	None	None	CHEMBL5491	Serine/threonine-protein kinase WEE1	Homo sapiens	SINGLE PROTEIN	CHEMBL3352079	1	Scientific Literature	ACS Med. Chem. Lett.	2015	None
CHEMBL3355528		0	457.93	0	3.81	20	CN1CCc2ccc(Nc3ncc4c(=O)n(-c5ccccc5Cl)c5nccn5c4n3)cc2C1	Ki	'='	1.6	nM	8.80			UO_0000065	19.21	0.36	4.99	10.95	False	CHEMBL3372984	Inhibition of GST-tagged human Wee1	B	BAO_0000357	single protein format	Homo sapiens	None	None	None	None	CHEMBL5491	Serine/threonine-protein kinase WEE1	Homo sapiens	SINGLE PROTEIN	CHEMBL3352079	1	Scientific Literature	ACS Med. Chem. Lett.	2015	None
CHEMBL369296		0	470.32	0	3.91	45	Cn1c(=O)c(-c2c(Cl)cccc2Cl)cc2cnc(Nc3ccc(OCC(N)=O)cc3)nc21	IC50	'='	250.0	nM	6.60			UO_0000065	14.04	0.28	2.69	5.89	False	CHEMBL829373	Inhibition of checkpoint kinase Wee1	B	BAO_0000357	single protein format	None	None	None	None	None	CHEMBL5491	Serine/threonine-protein kinase WEE1	Homo sapiens	SINGLE PROTEIN	CHEMBL1143513	1	Scientific Literature	Bioorg. Med. Chem. Lett.	2005	None
CHEMBL179065		0	554.48	2	5.47	49	CN(C)CCOC(=O)CCCc1ccc(Nc2ncc3cc(-c4c(Cl)cccc4Cl)c(=O)n(C)c3n2)cc1	IC50	'='	124.0	nM	6.91			UO_0000065	12.46	0.25	1.44	7.73	False	CHEMBL829373	Inhibition of checkpoint kinase Wee1	B	BAO_0000357	single protein format	None	None	None	None	None	CHEMBL5491	Serine/threonine-protein kinase WEE1	Homo sapiens	SINGLE PROTEIN	CHEMBL1143513	1	Scientific Literature	Bioorg. Med. Chem. Lett.	2005	None
CHEMBL369732		0	372.43	0	4.06	33	Cc1cc(O)cc(C)c1-c1cc2cnc(Nc3ccccc3)nc2n(C)c1=O	IC50	'='	580.0	nM	6.24			UO_0000065	16.75	0.30	2.18	7.79	False	CHEMBL829373	Inhibition of checkpoint kinase Wee1	B	BAO_0000357	single protein format	None	None	None	None	None	CHEMBL5491	Serine/threonine-protein kinase WEE1	Homo sapiens	SINGLE PROTEIN	CHEMBL1143513	1	Scientific Literature	Bioorg. Med. Chem. Lett.	2005	None
CHEMBL361347		0	429.26	0	4.46	39	Cn1c(=O)c(-c2c(Cl)c(O)cc(O)c2Cl)cc2cnc(Nc3ccccc3)nc21	IC50	'='	140.0	nM	6.85			UO_0000065	15.97	0.32	2.39	6.84	False	CHEMBL829373	Inhibition of checkpoint kinase Wee1	B	BAO_0000357	single protein format	None	None	None	None	None	CHEMBL5491	Serine/threonine-protein kinase WEE1	Homo sapiens	SINGLE PROTEIN	CHEMBL1143513	1	Scientific Literature	Bioorg. Med. Chem. Lett.	2005	None
CHEMBL255427		0	503.99	2	5.11	15	Cn1c2cc(OCCCN3CCCC3)c(O)cc2c2c3c(c(-c4ccccc4Cl)cc21)C(=O)NC3=O	IC50	'='	75.0	nM	7.12			UO_0000065	14.14	0.27	2.01	8.50	False	CHEMBL949042	Inhibition of human Wee1	B	BAO_0000357	single protein format	Homo sapiens	None	None	None	None	CHEMBL5491	Serine/threonine-protein kinase WEE1	Homo sapiens	SINGLE PROTEIN	CHEMBL1143190	1	Scientific Literature	Bioorg. Med. Chem. Lett.	2008	None
CHEMBL410261		0	477.95	0	4.57	14	CN(C)CCCOc1cc2c(cc1O)c1c3c(c(-c4ccccc4Cl)cc1n2C)C(=O)NC3=O	IC50	'='	58.0	nM	7.24			UO_0000065	15.14	0.29	2.67	8.64	True	CHEMBL949042	Inhibition of human Wee1	B	BAO_0000357	single protein format	Homo sapiens	None	None	None	None	CHEMBL5491	Serine/threonine-protein kinase WEE1	Homo sapiens	SINGLE PROTEIN	CHEMBL1143190	1	Scientific Literature	Bioorg. Med. Chem. Lett.	2008	None
CHEMBL595143		0	541.68	2	5.72	24	COc1cc2c(Oc3ccc(-c4nc5ccccc5s4)cc3)ncnc2cc1OCCCN1CCN(C)CC1	Residual activity	'='	2.0	%				UO_0000187					False	CHEMBL1073371	Residual activity of WEE1 at 10 uM by microplate scintillation counting	B	BAO_0000357	single protein format	None	None	None	None	None	CHEMBL5491	Serine/threonine-protein kinase WEE1	Homo sapiens	SINGLE PROTEIN	CHEMBL1152560	1	Scientific Literature	Bioorg. Med. Chem.	2009	None
CHEMBL179898		0	413.26	0	4.75	32	Cn1c(=O)c(-c2c(Cl)cc(O)cc2Cl)cc2cnc(Nc3ccccc3)nc21	IC50	'='	220.0	nM	6.66			UO_0000065	16.11	0.32	1.91	8.32	False	CHEMBL829373	Inhibition of checkpoint kinase Wee1	B	BAO_0000357	single protein format	None	None	None	None	None	CHEMBL5491	Serine/threonine-protein kinase WEE1	Homo sapiens	SINGLE PROTEIN	CHEMBL1143513	1	Scientific Literature	Bioorg. Med. Chem. Lett.	2005	None
CHEMBL472542		0	433.85	0	3.58	20	NC(=O)CCn1c2ccc(O)cc2c2c3c(c(-c4ccccc4Cl)cc21)C(=O)NC3=O	IC50	'='	6.0	nM	8.22			UO_0000065	18.95	0.36	4.64	7.19	True	CHEMBL1000360	Inhibition of human Wee1 assessed as polyornithine-tyrosine copolymer phosphorylation	B	BAO_0000357	single protein format	Homo sapiens	None	None	None	None	CHEMBL5491	Serine/threonine-protein kinase WEE1	Homo sapiens	SINGLE PROTEIN	CHEMBL1156685	1	Scientific Literature	Eur. J. Med. Chem.	2008	None
CHEMBL520182		0	324.29	0	1.86	142	O=C(O)CCn1c2ccc(O)cc2c2c3c(ccc21)C(=O)NC3=O	IC50	'='	22.91	nM	7.64			UO_0000065	23.56	0.43	5.78	7.03	False	CHEMBL1006579	Inhibition of human Wee1	B	BAO_0000357	single protein format	Homo sapiens	None	None	None	None	CHEMBL5491	Serine/threonine-protein kinase WEE1	Homo sapiens	SINGLE PROTEIN	CHEMBL1137719	1	Scientific Literature	Eur. J. Med. Chem.	2009	None
CHEMBL483786		0	533.37	2	5.67	132	O=C1NC(=O)c2c1c(-c1c(Cl)cccc1Cl)cc1c2c2cc(O)ccc2n1CCCC(=O)n1ccnc1	IC50	'='	58.88	nM	7.23			UO_0000065	13.56	0.27	1.56	6.81	False	CHEMBL1006579	Inhibition of human Wee1	B	BAO_0000357	single protein format	Homo sapiens	None	None	None	None	CHEMBL5491	Serine/threonine-protein kinase WEE1	Homo sapiens	SINGLE PROTEIN	CHEMBL1137719	1	Scientific Literature	Eur. J. Med. Chem.	2009	None
CHEMBL509032	TAE-684	0	614.22	2	5.02	TAE684	COc1cc(N2CCC(N3CCN(C)CC3)CC2)ccc1Nc1ncc(Cl)c(Nc2ccccc2S(=O)(=O)C(C)C)n1	Ki	'>'	251.19	nM			inactive	UO_0000065					False	CHEMBL1963774	PUBCHEM_BIOASSAY: Navigating the Kinome. (Class of assay: other) Panel member name: WEE1	F	BAO_0000019	assay format	None	None	None	None	None	CHEMBL5491	Serine/threonine-protein kinase WEE1	Homo sapiens	SINGLE PROTEIN	CHEMBL1201862	7	PubChem BioAssays			None
CHEMBL461116		0	539.42	1	4.43	141	CN(C)CCNC(=O)CCn1c2ccc(O)cc2c2c3c(c(-c4c(Cl)cccc4Cl)cc21)C(=O)NC3=O	IC50	'='	14.13	nM	7.85			UO_0000065	14.55	0.29	3.42	7.57	False	CHEMBL1006579	Inhibition of human Wee1	B	BAO_0000357	single protein format	Homo sapiens	None	None	None	None	CHEMBL5491	Serine/threonine-protein kinase WEE1	Homo sapiens	SINGLE PROTEIN	CHEMBL1137719	1	Scientific Literature	Eur. J. Med. Chem.	2009	None
CHEMBL3355533		0	485.98	0	4.55	25	CN1Cc2cc(Nc3ncc4c(=O)n(-c5ccccc5Cl)c5nccn5c4n3)ccc2C(C)(C)C1	EC50	'='	98.0	nM	7.01			UO_0000065	14.42	0.27	2.46	8.72	False	CHEMBL3372986	Inhibition of human Weel1 in human NCI-H1299 cells assessed as phosphorylation of Cdk1 after overnight incubation by ELISA PD assay	B	BAO_0000219	cell-based format	Homo sapiens	None	None	NCI-H1299	None	CHEMBL5491	Serine/threonine-protein kinase WEE1	Homo sapiens	SINGLE PROTEIN	CHEMBL3352079	1	Scientific Literature	ACS Med. Chem. Lett.	2015	CHEMBL3308501
CHEMBL3355534		0	521.41	1	4.23	26	CN1CCN(c2ccc(Nc3ncc4c(=O)n(-c5c(Cl)cccc5Cl)c5nccn5c4n3)cc2)CC1	EC50	'='	87.0	nM	7.06			UO_0000065	13.54	0.27	2.83	8.45	False	CHEMBL3372986	Inhibition of human Weel1 in human NCI-H1299 cells assessed as phosphorylation of Cdk1 after overnight incubation by ELISA PD assay	B	BAO_0000219	cell-based format	Homo sapiens	None	None	NCI-H1299	None	CHEMBL5491	Serine/threonine-protein kinase WEE1	Homo sapiens	SINGLE PROTEIN	CHEMBL3352079	1	Scientific Literature	ACS Med. Chem. Lett.	2015	CHEMBL3308501
CHEMBL497615		0	506.61	2	6.39	3e	Cc1cccc(-n2nc(C(C)(C)C)cc2NC(=O)Nc2cccc(Nc3ncnc4ccc(N)cc34)c2)c1	Activity	'='	100.0	%				UO_0000187					False	CHEMBL999789	Binding affinity to human Wee1 at 5 uM	B	BAO_0000357	single protein format	Homo sapiens	None	None	None	None	CHEMBL5491	Serine/threonine-protein kinase WEE1	Homo sapiens	SINGLE PROTEIN	CHEMBL1136966	1	Scientific Literature	J. Med. Chem.	2009	None
CHEMBL215900		0	418.88	1	5.50	11	CCCCn1c2ccc(O)cc2c2c3c(c(-c4ccccc4Cl)cc21)C(=O)NC3=O	IC50	'='	59.0	nM	7.23			UO_0000065	17.26	0.33	1.73	10.13	True	CHEMBL1000360	Inhibition of human Wee1 assessed as polyornithine-tyrosine copolymer phosphorylation	B	BAO_0000357	single protein format	Homo sapiens	None	None	None	None	CHEMBL5491	Serine/threonine-protein kinase WEE1	Homo sapiens	SINGLE PROTEIN	CHEMBL1156685	1	Scientific Literature	Eur. J. Med. Chem.	2008	None
CHEMBL1077739		0	444.88	0	3.71	32	O=C(Nc1ccccc1Cl)c1cnc2ccc(C3CCNCC3)cn12.O=C(O)C(=O)O	Inhibition	'='	8.0	%				UO_0000187					False	CHEMBL1105937	Inhibition of WEE1 at 5 uM	B	BAO_0000357	single protein format	None	None	None	None	None	CHEMBL5491	Serine/threonine-protein kinase WEE1	Homo sapiens	SINGLE PROTEIN	CHEMBL1154316	1	Scientific Literature	Bioorg. Med. Chem. Lett.	2009	None
CHEMBL362692		0	594.54	2	6.40	50	Cn1c(=O)c(-c2c(Cl)cccc2Cl)cc2cnc(Nc3ccc(CCCC(=O)OCCN4CCCCC4)cc3)nc21	IC50	'='	142.0	nM	6.85			UO_0000065	11.52	0.23	0.45	7.66	False	CHEMBL829373	Inhibition of checkpoint kinase Wee1	B	BAO_0000357	single protein format	None	None	None	None	None	CHEMBL5491	Serine/threonine-protein kinase WEE1	Homo sapiens	SINGLE PROTEIN	CHEMBL1143513	1	Scientific Literature	Bioorg. Med. Chem. Lett.	2005	None
CHEMBL191003	JNJ-7706621	0	394.36	0	1.22	JNJ-7706621	Nc1nc(Nc2ccc(S(N)(=O)=O)cc2)nn1C(=O)c1c(F)cccc1F	Kd	'>'	10000.0	nM				UO_0000065					False	CHEMBL1061935	Binding constant for WEE1 kinase domain	B	BAO_0000357	single protein format	Homo sapiens	None	None	None	None	CHEMBL5491	Serine/threonine-protein kinase WEE1	Homo sapiens	SINGLE PROTEIN	CHEMBL1150977	1	Scientific Literature	Nat. Biotechnol.	2008	None
CHEMBL573339	PI-103	0	348.36	0	2.98	PI-103	Oc1cccc(-c2nc(N3CCOCC3)c3oc4ncccc4c3n2)c1	Kd	'>'	10000.0	nM				UO_0000065					True	CHEMBL1061935	Binding constant for WEE1 kinase domain	B	BAO_0000357	single protein format	Homo sapiens	None	None	None	None	CHEMBL5491	Serine/threonine-protein kinase WEE1	Homo sapiens	SINGLE PROTEIN	CHEMBL1150977	1	Scientific Literature	Nat. Biotechnol.	2008	None
CHEMBL434907		0	378.82	0	4.10	18	Cn1c(=O)c(-c2c(O)cccc2Cl)cc2cnc(Nc3ccccc3)nc21	IC50	'='	1500.0	nM	5.82			UO_0000065	15.37	0.29	1.72	7.28	False	CHEMBL829373	Inhibition of checkpoint kinase Wee1	B	BAO_0000357	single protein format	None	None	None	None	None	CHEMBL5491	Serine/threonine-protein kinase WEE1	Homo sapiens	SINGLE PROTEIN	CHEMBL1143513	1	Scientific Literature	Bioorg. Med. Chem. Lett.	2005	None
CHEMBL535	SUNITINIB	4	398.48	0	3.33	Sunitinib	CCN(CC)CCNC(=O)c1c(C)[nH]c(/C=C2\C(=O)Nc3ccc(F)cc32)c1C	Kd	'='	1100.0	nM	5.96			UO_0000065	14.95	0.28	2.63	7.72	True	CHEMBL1245023	Binding affinity to WEE1	B	BAO_0000357	single protein format	None	None	None	None	None	CHEMBL5491	Serine/threonine-protein kinase WEE1	Homo sapiens	SINGLE PROTEIN	CHEMBL1240346	1	Scientific Literature	Blood	2009	None
CHEMBL1717966		0	323.36	0	2.17	SID56432185	Cc1cc(O)nc(-n2nc(C)cc2NC(=O)Cc2ccccc2)n1	EC50	'>'	49750.0	nM			inactive	UO_0000065					False	CHEMBL1738389	PUBCHEM_BIOASSAY: Late stage results from the probe development effort to identify inhibitors of Wee1 degradation. (Class of assay: screening) [Related pubchem assays (depositor defined):AID1321, AID1410, AID1412, AID1413, AID1414, AID1807, AID434972] Panel member name: Wee1 Degradation	U	BAO_0000019	assay format	None	None	None	None	None	CHEMBL5491	Serine/threonine-protein kinase WEE1	Homo sapiens	SINGLE PROTEIN	CHEMBL1201862	7	PubChem BioAssays			None
CHEMBL1834330		0	453.47	0	3.00	43	Nc1c(F)c(NCCNc2ccccn2)c2c3c1c(=O)c(C(=O)O)cn3C1(CCCC1)CO2	Inhibition	'<'	35.0	%				UO_0000187					False	CHEMBL1838135	Inhibition of human Wee1 in HL60 cells lysate at 10 uM using post probe-labeling by LC-MS/MS analysis relative to control	B	BAO_0000219	cell-based format	Homo sapiens	None	None	HL-60	None	CHEMBL5491	Serine/threonine-protein kinase WEE1	Homo sapiens	SINGLE PROTEIN	CHEMBL1833925	1	Scientific Literature	Bioorg. Med. Chem. Lett.	2011	CHEMBL3307654
CHEMBL1789941	RUXOLITINIB	4	306.37	0	3.47	INCB18424	N#CC[C@H](C1CCCC1)n1cc(-c2ncnc3[nH]ccc23)cn1	Kd	'>'	10000.0	nM				UO_0000065					False	CHEMBL1908611	Binding constant for WEE1 kinase domain	B	BAO_0000357	single protein format	None	None	None	None	None	CHEMBL5491	Serine/threonine-protein kinase WEE1	Homo sapiens	SINGLE PROTEIN	CHEMBL1908390	1	Scientific Literature	Nat. Biotechnol.	2011	None
CHEMBL1614701	SELUMETINIB	3	457.69	0	3.53	AZD-6244/ARRY-886	Cn1cnc2c(F)c(Nc3ccc(Br)cc3Cl)c(C(=O)NOCCO)cc21	Kd	'>'	10000.0	nM				UO_0000065					False	CHEMBL1908611	Binding constant for WEE1 kinase domain	B	BAO_0000357	single protein format	None	None	None	None	None	CHEMBL5491	Serine/threonine-protein kinase WEE1	Homo sapiens	SINGLE PROTEIN	CHEMBL1908390	1	Scientific Literature	Nat. Biotechnol.	2011	None
CHEMBL221959	TOFACITINIB	4	312.38	0	1.54	CP-690550	C[C@@H]1CCN(C(=O)CC#N)C[C@@H]1N(C)c1ncnc2[nH]ccc12	Kd	'>'	10000.0	nM				UO_0000065					False	CHEMBL1908611	Binding constant for WEE1 kinase domain	B	BAO_0000357	single protein format	None	None	None	None	None	CHEMBL5491	Serine/threonine-protein kinase WEE1	Homo sapiens	SINGLE PROTEIN	CHEMBL1908390	1	Scientific Literature	Nat. Biotechnol.	2011	None
CHEMBL470113		0	468.30	0	4.23	107	NC(=O)CCn1c2ccc(O)cc2c2c3c(c(-c4c(Cl)cccc4Cl)cc21)C(=O)NC3=O	IC50	'='	330.0	nM	6.48			UO_0000065	13.84	0.28	2.25	5.66	False	CHEMBL1006579	Inhibition of human Wee1	B	BAO_0000357	single protein format	Homo sapiens	None	None	None	None	CHEMBL5491	Serine/threonine-protein kinase WEE1	Homo sapiens	SINGLE PROTEIN	CHEMBL1137719	1	Scientific Literature	Eur. J. Med. Chem.	2009	None
CHEMBL379592		0	373.32	0	3.49	46	O=C1NC(=O)c2c1c(-c1cccc([N+](=O)[O-])c1)cc1[nH]c3ccc(O)cc3c21	IC50	'='	300.0	nM	6.52			UO_0000065	17.47	0.32	3.03	5.20	False	CHEMBL1006579	Inhibition of human Wee1	B	BAO_0000357	single protein format	Homo sapiens	None	None	None	None	CHEMBL5491	Serine/threonine-protein kinase WEE1	Homo sapiens	SINGLE PROTEIN	CHEMBL1137719	1	Scientific Literature	Eur. J. Med. Chem.	2009	None
CHEMBL1165499		0	436.51	0	3.61	5d	CN1CCN(c2ccc(-c3cnc4c(c3)N(Cc3cc(F)ccc3F)CCN4)cn2)CC1	Inhibition	'<'	50.0	%				UO_0000187					False	CHEMBL1168307	Inhibition of WEE1 at 1 uM	B	BAO_0000357	single protein format	None	None	None	None	None	CHEMBL5491	Serine/threonine-protein kinase WEE1	Homo sapiens	SINGLE PROTEIN	CHEMBL1165965	1	Scientific Literature	Bioorg. Med. Chem.	2010	None
CHEMBL384635		0	356.38	0	4.19	73	Cc1ccc(C)c(-c2cc3[nH]c4ccc(O)cc4c3c3c2C(=O)NC3=O)c1	IC50	'='	960.0	nM	6.02			UO_0000065	16.89	0.30	1.83	7.32	False	CHEMBL1006579	Inhibition of human Wee1	B	BAO_0000357	single protein format	Homo sapiens	None	None	None	None	CHEMBL5491	Serine/threonine-protein kinase WEE1	Homo sapiens	SINGLE PROTEIN	CHEMBL1137719	1	Scientific Literature	Eur. J. Med. Chem.	2009	None
CHEMBL377839		0	334.36	0	3.64	82	O=C1NC(=O)c2c1c(-c1ccsc1)cc1[nH]c3ccc(O)cc3c21	IC50	'='	41.69	nM	7.38			UO_0000065	22.07	0.42	3.74	8.98	False	CHEMBL1006579	Inhibition of human Wee1	B	BAO_0000357	single protein format	Homo sapiens	None	None	None	None	CHEMBL5491	Serine/threonine-protein kinase WEE1	Homo sapiens	SINGLE PROTEIN	CHEMBL1137719	1	Scientific Literature	Eur. J. Med. Chem.	2009	None
CHEMBL386979		0	314.34	0	3.94	13	O=C1NCc2c1c(-c1ccccc1)cc1[nH]c3ccc(O)cc3c21	IC50	'='	37153.52	nM	4.43			UO_0000065	14.09	0.25	0.49	6.80	False	CHEMBL1006579	Inhibition of human Wee1	B	BAO_0000357	single protein format	Homo sapiens	None	None	None	None	CHEMBL5491	Serine/threonine-protein kinase WEE1	Homo sapiens	SINGLE PROTEIN	CHEMBL1137719	1	Scientific Literature	Eur. J. Med. Chem.	2009	None
CHEMBL209907		0	252.23	0	1.91	93	O=C1NC(=O)c2c1ccc1[nH]c3ccc(O)cc3c21	IC50	'='	4073.8	nM	5.39			UO_0000065	21.37	0.39	3.48	6.56	False	CHEMBL1006579	Inhibition of human Wee1	B	BAO_0000357	single protein format	Homo sapiens	None	None	None	None	CHEMBL5491	Serine/threonine-protein kinase WEE1	Homo sapiens	SINGLE PROTEIN	CHEMBL1137719	1	Scientific Literature	Eur. J. Med. Chem.	2009	None
CHEMBL377867		0	374.42	0	4.30	56	CSc1ccc(-c2cc3[nH]c4ccc(O)cc4c3c3c2C(=O)NC3=O)cc1	IC50	'='	29000.0	nM	4.54			UO_0000065	12.12	0.23	0.24	5.52	False	CHEMBL1006579	Inhibition of human Wee1	B	BAO_0000357	single protein format	Homo sapiens	None	None	None	None	CHEMBL5491	Serine/threonine-protein kinase WEE1	Homo sapiens	SINGLE PROTEIN	CHEMBL1137719	1	Scientific Literature	Eur. J. Med. Chem.	2009	None
CHEMBL486868		0	433.90	0	4.27	113	CN(C)CCn1c2ccc(O)cc2c2c3c(c(-c4ccccc4Cl)cc21)C(=O)NC3=O	IC50	'='	96.0	nM	7.02			UO_0000065	16.17	0.31	2.75	9.41	False	CHEMBL1006579	Inhibition of human Wee1	B	BAO_0000357	single protein format	Homo sapiens	None	None	None	None	CHEMBL5491	Serine/threonine-protein kinase WEE1	Homo sapiens	SINGLE PROTEIN	CHEMBL1137719	1	Scientific Literature	Eur. J. Med. Chem.	2009	None
CHEMBL181982		0	412.28	0	4.63	36	Cn1c(=O)c(-c2c(Cl)cc(N)cc2Cl)cc2cnc(Nc3ccccc3)nc21	IC50	'='	3700.0	nM	5.43			UO_0000065	13.18	0.26	0.80	6.33	False	CHEMBL829373	Inhibition of checkpoint kinase Wee1	B	BAO_0000357	single protein format	None	None	None	None	None	CHEMBL5491	Serine/threonine-protein kinase WEE1	Homo sapiens	SINGLE PROTEIN	CHEMBL1143513	1	Scientific Literature	Bioorg. Med. Chem. Lett.	2005	None
CHEMBL509032	TAE-684	0	614.22	2	5.02	TAE-684	COc1cc(N2CCC(N3CCN(C)CC3)CC2)ccc1Nc1ncc(Cl)c(Nc2ccccc2S(=O)(=O)C(C)C)n1	Kd	'='	3000.0	nM	5.52			UO_0000065	8.99	0.18	0.50	5.37	False	CHEMBL1908611	Binding constant for WEE1 kinase domain	B	BAO_0000357	single protein format	None	None	None	None	None	CHEMBL5491	Serine/threonine-protein kinase WEE1	Homo sapiens	SINGLE PROTEIN	CHEMBL1908390	1	Scientific Literature	Nat. Biotechnol.	2011	None
CHEMBL1170139		0	545.61	2	5.68	12	CCN1CCN(Cc2ccc(NC(=O)c3ccc(C)c(C#Cc4cnc5[nH]ccc5c4)c3)cc2C(F)(F)F)CC1	Inhibition	'='	100.0	%				UO_0000187					False	CHEMBL1175119	Inhibition of WEE1 at 10 uM	B	BAO_0000357	single protein format	None	None	None	None	None	CHEMBL5491	Serine/threonine-protein kinase WEE1	Homo sapiens	SINGLE PROTEIN	CHEMBL1177794	1	Scientific Literature	Bioorg. Med. Chem. Lett.	2010	None
CHEMBL939	GEFITINIB	4	446.91	0	4.28	Gefitinib	COc1cc2ncnc(Nc3ccc(F)c(Cl)c3)c2cc1OCCCN1CCOCC1	Kd	'>'	10000.0	nM				UO_0000065					True	CHEMBL1061935	Binding constant for WEE1 kinase domain	B	BAO_0000357	single protein format	Homo sapiens	None	None	None	None	CHEMBL5491	Serine/threonine-protein kinase WEE1	Homo sapiens	SINGLE PROTEIN	CHEMBL1150977	1	Scientific Literature	Nat. Biotechnol.	2008	None
CHEMBL518903		0	483.96	1	6.06	154	O=C1NC(=O)c2c1c(-c1ccccc1Cl)cc1[nH]c3cc(CCCCn4cccc4)c(O)cc3c21	IC50	'='	50.0	nM	7.30			UO_0000065	15.09	0.28	1.24	8.38	False	CHEMBL1006579	Inhibition of human Wee1	B	BAO_0000357	single protein format	Homo sapiens	None	None	None	None	CHEMBL5491	Serine/threonine-protein kinase WEE1	Homo sapiens	SINGLE PROTEIN	CHEMBL1137719	1	Scientific Literature	Eur. J. Med. Chem.	2009	None
CHEMBL508412		0	503.00	1	4.34	134	CN1CCN(CCCn2c3ccc(O)cc3c3c4c(c(-c5ccccc5Cl)cc32)C(=O)NC4=O)CC1	IC50	'='	82.0	nM	7.09			UO_0000065	14.09	0.27	2.75	9.11	False	CHEMBL1006579	Inhibition of human Wee1	B	BAO_0000357	single protein format	Homo sapiens	None	None	None	None	CHEMBL5491	Serine/threonine-protein kinase WEE1	Homo sapiens	SINGLE PROTEIN	CHEMBL1137719	1	Scientific Literature	Eur. J. Med. Chem.	2009	None
CHEMBL519887		0	323.35	0	1.99	121	CNCCCn1c2ccc(O)cc2c2c3c(ccc21)C(=O)NC3=O	IC50	'='	280.0	nM	6.55			UO_0000065	20.27	0.37	4.56	7.86	False	CHEMBL1006579	Inhibition of human Wee1	B	BAO_0000357	single protein format	Homo sapiens	None	None	None	None	CHEMBL5491	Serine/threonine-protein kinase WEE1	Homo sapiens	SINGLE PROTEIN	CHEMBL1137719	1	Scientific Literature	Eur. J. Med. Chem.	2009	None
CHEMBL512341		0	416.43	0	3.44	104	COc1ccccc1-c1cc2c(c3c1C(=O)NC3=O)c1cc(O)ccc1n2CCCO	IC50	'='	30.0	nM	7.52			UO_0000065	18.07	0.33	4.08	7.46	False	CHEMBL1006579	Inhibition of human Wee1	B	BAO_0000357	single protein format	Homo sapiens	None	None	None	None	CHEMBL5491	Serine/threonine-protein kinase WEE1	Homo sapiens	SINGLE PROTEIN	CHEMBL1137719	1	Scientific Literature	Eur. J. Med. Chem.	2009	None
CHEMBL212646		0	404.85	1	5.11	88	CCCn1c2ccc(O)cc2c2c3c(c(-c4ccccc4Cl)cc21)C(=O)NC3=O	IC50	'='	63.0	nM	7.20			UO_0000065	17.79	0.34	2.09	10.09	False	CHEMBL1006579	Inhibition of human Wee1	B	BAO_0000357	single protein format	Homo sapiens	None	None	None	None	CHEMBL5491	Serine/threonine-protein kinase WEE1	Homo sapiens	SINGLE PROTEIN	CHEMBL1137719	1	Scientific Literature	Eur. J. Med. Chem.	2009	None
CHEMBL378756		0	345.38	0	4.31	6	O=C1NC(=O)c2c1c(-c1ccccc1)cc1sc3ccc(O)cc3c21	IC50	'='	78.0	nM	7.11			UO_0000065	20.58	0.39	2.80	10.70	False	CHEMBL1006579	Inhibition of human Wee1	B	BAO_0000357	single protein format	Homo sapiens	None	None	None	None	CHEMBL5491	Serine/threonine-protein kinase WEE1	Homo sapiens	SINGLE PROTEIN	CHEMBL1137719	1	Scientific Literature	Eur. J. Med. Chem.	2009	None
CHEMBL488783		0	497.98	1	6.07	157	Cn1c2cc(CCCCn3cccc3)c(O)cc2c2c3c(c(-c4ccccc4Cl)cc21)C(=O)NC3=O	IC50	'='	36.31	nM	7.44			UO_0000065	14.94	0.28	1.37	9.76	False	CHEMBL1006579	Inhibition of human Wee1	B	BAO_0000357	single protein format	Homo sapiens	None	None	None	None	CHEMBL5491	Serine/threonine-protein kinase WEE1	Homo sapiens	SINGLE PROTEIN	CHEMBL1137719	1	Scientific Literature	Eur. J. Med. Chem.	2009	None
CHEMBL214253		0	328.33	0	3.58	1	O=C1NC(=O)c2c1c(-c1ccccc1)cc1[nH]c3ccc(O)cc3c21	IC50	'='	97.72	nM	7.01			UO_0000065	21.35	0.38	3.43	8.53	False	CHEMBL1006579	Inhibition of human Wee1	B	BAO_0000357	single protein format	Homo sapiens	None	None	None	None	CHEMBL5491	Serine/threonine-protein kinase WEE1	Homo sapiens	SINGLE PROTEIN	CHEMBL1137719	1	Scientific Literature	Eur. J. Med. Chem.	2009	None
CHEMBL386398		0	363.76	0	4.50	18	O=C1NC(=O)c2c1c(-c1ccccc1Cl)cc1oc3ccc(O)cc3c21	IC50	'='	33.11	nM	7.48			UO_0000065	20.56	0.39	2.98	9.40	False	CHEMBL1006579	Inhibition of human Wee1	B	BAO_0000357	single protein format	Homo sapiens	None	None	None	None	CHEMBL5491	Serine/threonine-protein kinase WEE1	Homo sapiens	SINGLE PROTEIN	CHEMBL1137719	1	Scientific Literature	Eur. J. Med. Chem.	2009	None
CHEMBL438566		0	518.01	1	4.90	159	Cn1c2cc(CCCCN3CCOCC3)c(O)cc2c2c3c(c(-c4ccccc4Cl)cc21)C(=O)NC3=O	IC50	'='	30.2	nM	7.52			UO_0000065	14.52	0.28	2.62	8.97	False	CHEMBL1006579	Inhibition of human Wee1	B	BAO_0000357	single protein format	Homo sapiens	None	None	None	None	CHEMBL5491	Serine/threonine-protein kinase WEE1	Homo sapiens	SINGLE PROTEIN	CHEMBL1137719	1	Scientific Literature	Eur. J. Med. Chem.	2009	None
CHEMBL80799		0	288.16	0	4.09	SID24779157	O=C(Nc1ccc(Cl)c(Cl)c1)Nc1nccs1	CC50	'>'	49750.0	nM			Not Active	UO_0000065					False	CHEMBL1613975	PUBCHEM_BIOASSAY: Cytotoxicity counterscreen assay for inhibitors of Wee1 degradation. (Class of assay: confirmatory) [Related pubchem assays: 1410, 1321 ]	F	BAO_0000019	assay format	Homo sapiens	None	None	None	None	CHEMBL5491	Serine/threonine-protein kinase WEE1	Homo sapiens	SINGLE PROTEIN	CHEMBL1201862	7	PubChem BioAssays			None
CHEMBL445813	AT-7519	2	382.25	0	2.45	AT-7519	O=C(NC1CCNCC1)c1n[nH]cc1NC(=O)c1c(Cl)cccc1Cl	Kd	'>'	10000.0	nM				UO_0000065					False	CHEMBL1908611	Binding constant for WEE1 kinase domain	B	BAO_0000357	single protein format	None	None	None	None	None	CHEMBL5491	Serine/threonine-protein kinase WEE1	Homo sapiens	SINGLE PROTEIN	CHEMBL1908390	1	Scientific Literature	Nat. Biotechnol.	2011	None
CHEMBL1714839		0	384.86	0	4.30	SID56431994	Cc1ccc(NC(=O)CCCOc2cc(=O)n(C)c3ccccc23)c(Cl)c1	EC50	'>'	49750.0	nM			inactive	UO_0000065					False	CHEMBL1738389	PUBCHEM_BIOASSAY: Late stage results from the probe development effort to identify inhibitors of Wee1 degradation. (Class of assay: screening) [Related pubchem assays (depositor defined):AID1321, AID1410, AID1412, AID1413, AID1414, AID1807, AID434972] Panel member name: Wee1 Degradation	U	BAO_0000019	assay format	None	None	None	None	None	CHEMBL5491	Serine/threonine-protein kinase WEE1	Homo sapiens	SINGLE PROTEIN	CHEMBL1201862	7	PubChem BioAssays			None
CHEMBL1940981		0	382.40	0	2.25	14	C[C@H]1COc2c(NCCCn3cccn3)c(F)c(N)c3c(=O)c(C#N)cn1c23	Inhibition	'<'	35.0	%				UO_0000187					False	CHEMBL1942764	Inhibition of human Wee1 in HL-60 cells lysate assessed as reduction of labeling of acyl-phosphate ATP probe at 100 nM	B	BAO_0000219	cell-based format	Homo sapiens	None	None	HL-60	None	CHEMBL5491	Serine/threonine-protein kinase WEE1	Homo sapiens	SINGLE PROTEIN	CHEMBL1938230	1	Scientific Literature	Bioorg. Med. Chem. Lett.	2012	CHEMBL3307654
CHEMBL608154		0	366.81	0	4.33	MLN-120B	COc1c(Cl)cc2c([nH]c3cnccc32)c1NC(=O)c1cccnc1C	Kd	'>'	10000.0	nM				UO_0000065					False	CHEMBL1908611	Binding constant for WEE1 kinase domain	B	BAO_0000357	single protein format	None	None	None	None	None	CHEMBL5491	Serine/threonine-protein kinase WEE1	Homo sapiens	SINGLE PROTEIN	CHEMBL1908390	1	Scientific Literature	Nat. Biotechnol.	2011	None
CHEMBL3261228		0	250.28	0	2.09	1	CCOC(=O)c1sc(-c2ccncc2)nc1O	Inhibition	'='	73.0	%				UO_0000187					False	CHEMBL3266947	Inhibition of WEE1 (unknown origin) at 1 uM relative to control	B	BAO_0000357	single protein format	Homo sapiens	None	None	None	None	CHEMBL5491	Serine/threonine-protein kinase WEE1	Homo sapiens	SINGLE PROTEIN	CHEMBL3259739	1	Scientific Literature	Eur. J. Med. Chem.	2014	None
CHEMBL508294		0	491.33	1	5.25	35	O=C1NC(=O)c2c1c(-c1c(Cl)cccc1Cl)cc1c2c2cc(O)ccc2n1CCn1ccnc1	IC50	'='	120.0	nM	6.92			UO_0000065	14.09	0.28	1.67	7.76	False	CHEMBL1000360	Inhibition of human Wee1 assessed as polyornithine-tyrosine copolymer phosphorylation	B	BAO_0000357	single protein format	Homo sapiens	None	None	None	None	CHEMBL5491	Serine/threonine-protein kinase WEE1	Homo sapiens	SINGLE PROTEIN	CHEMBL1156685	1	Scientific Literature	Eur. J. Med. Chem.	2008	None
CHEMBL180673		0	388.43	0	3.76	13	COc1cccc(OC)c1-c1cc2cnc(Nc3ccccc3)nc2n(C)c1=O	IC50	'>'	50000.0	nM				UO_0000065					False	CHEMBL829373	Inhibition of checkpoint kinase Wee1	B	BAO_0000357	single protein format	None	None	None	None	None	CHEMBL5491	Serine/threonine-protein kinase WEE1	Homo sapiens	SINGLE PROTEIN	CHEMBL1143513	1	Scientific Literature	Bioorg. Med. Chem. Lett.	2005	None
CHEMBL1230020	PLX-4720	0	413.83	0	3.88	PLX-4720	CCCS(=O)(=O)Nc1ccc(F)c(C(=O)c2c[nH]c3ncc(Cl)cc23)c1F	Kd	'>'	10000.0	nM				UO_0000065					False	CHEMBL1908611	Binding constant for WEE1 kinase domain	B	BAO_0000357	single protein format	None	None	None	None	None	CHEMBL5491	Serine/threonine-protein kinase WEE1	Homo sapiens	SINGLE PROTEIN	CHEMBL1908390	1	Scientific Literature	Nat. Biotechnol.	2011	None
CHEMBL494089	GSK-690693	1	425.49	0	1.58	GSK-690693	CCn1c(-c2nonc2N)nc2c(C#CC(C)(C)O)ncc(OC[C@H]3CCCNC3)c21	Kd	'>'	10000.0	nM				UO_0000065					False	CHEMBL1908611	Binding constant for WEE1 kinase domain	B	BAO_0000357	single protein format	None	None	None	None	None	CHEMBL5491	Serine/threonine-protein kinase WEE1	Homo sapiens	SINGLE PROTEIN	CHEMBL1908390	1	Scientific Literature	Nat. Biotechnol.	2011	None
CHEMBL574738	AST-487	1	529.57	2	5.11	AST-487	CCN1CCN(Cc2ccc(NC(=O)Nc3ccc(Oc4cc(NC)ncn4)cc3)cc2C(F)(F)F)CC1	Kd	'>'	10000.0	nM				UO_0000065					False	CHEMBL1908611	Binding constant for WEE1 kinase domain	B	BAO_0000357	single protein format	None	None	None	None	None	CHEMBL5491	Serine/threonine-protein kinase WEE1	Homo sapiens	SINGLE PROTEIN	CHEMBL1908390	1	Scientific Literature	Nat. Biotechnol.	2011	None
CHEMBL1462014		0	361.47	0	2.08	SID24837892	CCN(CC)S(=O)(=O)c1ccc(C(=O)NCCc2ccccn2)cc1	EC50	'>'	49750.0	nM			Not Active	UO_0000065					False	CHEMBL1614059	PUBCHEM_BIOASSAY: Dose Response Cell-based Assay for Inhibitors of Wee1 Degradation. (Class of assay: confirmatory) [Related pubchem assays: 1410, 1321 ]	F	BAO_0000019	assay format	Homo sapiens	None	None	None	None	CHEMBL5491	Serine/threonine-protein kinase WEE1	Homo sapiens	SINGLE PROTEIN	CHEMBL1201862	7	PubChem BioAssays			None
CHEMBL1507653		0	376.43	0	2.58	SID14737790	COc1cc(C2=NOC(C(=O)NCc3cccs3)C2)cc(OC)c1OC	EC50	'>'	49750.0	nM			Not Active	UO_0000065					False	CHEMBL1614059	PUBCHEM_BIOASSAY: Dose Response Cell-based Assay for Inhibitors of Wee1 Degradation. (Class of assay: confirmatory) [Related pubchem assays: 1410, 1321 ]	F	BAO_0000019	assay format	Homo sapiens	None	None	None	None	CHEMBL5491	Serine/threonine-protein kinase WEE1	Homo sapiens	SINGLE PROTEIN	CHEMBL1201862	7	PubChem BioAssays			None
CHEMBL1468435		0	425.60	1	5.45	SID26728941	Cc1csc2sc(-c3ccnc(SCC(=O)NCc4ccccc4)n3)c(C)c12	EC50	'>'	49750.0	nM			Not Active	UO_0000065					False	CHEMBL1614059	PUBCHEM_BIOASSAY: Dose Response Cell-based Assay for Inhibitors of Wee1 Degradation. (Class of assay: confirmatory) [Related pubchem assays: 1410, 1321 ]	F	BAO_0000019	assay format	Homo sapiens	None	None	None	None	CHEMBL5491	Serine/threonine-protein kinase WEE1	Homo sapiens	SINGLE PROTEIN	CHEMBL1201862	7	PubChem BioAssays			None
CHEMBL1366272		0	258.71	0	3.39	SID24785985	O=C(/C=C/c1ccccc1)Nc1ccc(Cl)cn1	EC50	'>'	49750.0	nM			Not Active	UO_0000065					False	CHEMBL1614059	PUBCHEM_BIOASSAY: Dose Response Cell-based Assay for Inhibitors of Wee1 Degradation. (Class of assay: confirmatory) [Related pubchem assays: 1410, 1321 ]	F	BAO_0000019	assay format	Homo sapiens	None	None	None	None	CHEMBL5491	Serine/threonine-protein kinase WEE1	Homo sapiens	SINGLE PROTEIN	CHEMBL1201862	7	PubChem BioAssays			None
CHEMBL1563483		0	294.44	0	2.44	SID4251553	CCCCS(=O)(=O)/C=C\C=C/S(=O)(=O)CCCC	EC50	'>'	49750.0	nM			Not Active	UO_0000065					False	CHEMBL1614059	PUBCHEM_BIOASSAY: Dose Response Cell-based Assay for Inhibitors of Wee1 Degradation. (Class of assay: confirmatory) [Related pubchem assays: 1410, 1321 ]	F	BAO_0000019	assay format	Homo sapiens	None	None	None	None	CHEMBL5491	Serine/threonine-protein kinase WEE1	Homo sapiens	SINGLE PROTEIN	CHEMBL1201862	7	PubChem BioAssays			None
CHEMBL105442	CI-1040	2	478.66	1	5.04	CI-1040	O=C(NOCC1CC1)c1ccc(F)c(F)c1Nc1ccc(I)cc1Cl	Kd	'>'	10000.0	nM				UO_0000065					False	CHEMBL1908611	Binding constant for WEE1 kinase domain	B	BAO_0000357	single protein format	None	None	None	None	None	CHEMBL5491	Serine/threonine-protein kinase WEE1	Homo sapiens	SINGLE PROTEIN	CHEMBL1908390	1	Scientific Literature	Nat. Biotechnol.	2011	None
CHEMBL377867		0	374.42	0	4.30	67	CSc1ccc(-c2cc3[nH]c4ccc(O)cc4c3c3c2C(=O)NC3=O)cc1	IC50	'='	29000.0	nM	4.54			UO_0000065	12.12	0.23	0.24	5.52	True	CHEMBL864855	Inhibition of human Wee1 in presence of 9.5 uM ATP	B	BAO_0000357	single protein format	Homo sapiens	None	None	None	None	CHEMBL5491	Serine/threonine-protein kinase WEE1	Homo sapiens	SINGLE PROTEIN	CHEMBL1145314	1	Scientific Literature	J. Med. Chem.	2006	None
CHEMBL384477		0	397.22	0	4.88	70	O=C1NC(=O)c2c1c(-c1cccc(Cl)c1Cl)cc1[nH]c3ccc(O)cc3c21	IC50	'='	28.0	nM	7.55			UO_0000065	19.01	0.38	2.67	9.19	True	CHEMBL864855	Inhibition of human Wee1 in presence of 9.5 uM ATP	B	BAO_0000357	single protein format	Homo sapiens	None	None	None	None	CHEMBL5491	Serine/threonine-protein kinase WEE1	Homo sapiens	SINGLE PROTEIN	CHEMBL1145314	1	Scientific Literature	J. Med. Chem.	2006	None
CHEMBL214172		0	329.31	0	2.97	98	O=C1NC(=O)c2c1c(-c1cccnc1)cc1[nH]c3ccc(O)cc3c21	IC50	'='	580.0	nM	6.24			UO_0000065	18.94	0.34	3.27	6.56	True	CHEMBL864855	Inhibition of human Wee1 in presence of 9.5 uM ATP	B	BAO_0000357	single protein format	Homo sapiens	None	None	None	None	CHEMBL5491	Serine/threonine-protein kinase WEE1	Homo sapiens	SINGLE PROTEIN	CHEMBL1145314	1	Scientific Literature	J. Med. Chem.	2006	None
CHEMBL211626		0	328.33	0	3.58	6	O=C1NC(=O)c2c1c(-c1ccccc1)cc1[nH]c3cc(O)ccc3c21	IC50	'='	310.0	nM	6.51			UO_0000065	19.82	0.36	2.93	7.92	True	CHEMBL864855	Inhibition of human Wee1 in presence of 9.5 uM ATP	B	BAO_0000357	single protein format	Homo sapiens	None	None	None	None	CHEMBL5491	Serine/threonine-protein kinase WEE1	Homo sapiens	SINGLE PROTEIN	CHEMBL1145314	1	Scientific Literature	J. Med. Chem.	2006	None
CHEMBL378756		0	345.38	0	4.31	9	O=C1NC(=O)c2c1c(-c1ccccc1)cc1sc3ccc(O)cc3c21	IC50	'='	78.0	nM	7.11			UO_0000065	20.58	0.39	2.80	10.70	True	CHEMBL864855	Inhibition of human Wee1 in presence of 9.5 uM ATP	B	BAO_0000357	single protein format	Homo sapiens	None	None	None	None	CHEMBL5491	Serine/threonine-protein kinase WEE1	Homo sapiens	SINGLE PROTEIN	CHEMBL1145314	1	Scientific Literature	J. Med. Chem.	2006	None
CHEMBL214341		0	342.35	0	3.89	11	Cc1c(-c2ccccc2)c2c(c3c1[nH]c1ccc(O)cc13)C(=O)NC2=O	IC50	'='	130.0	nM	6.89			UO_0000065	20.11	0.36	3.00	8.38	True	CHEMBL864855	Inhibition of human Wee1 in presence of 9.5 uM ATP	B	BAO_0000357	single protein format	Homo sapiens	None	None	None	None	CHEMBL5491	Serine/threonine-protein kinase WEE1	Homo sapiens	SINGLE PROTEIN	CHEMBL1145314	1	Scientific Literature	J. Med. Chem.	2006	None
CHEMBL386398		0	363.76	0	4.50	26	O=C1NC(=O)c2c1c(-c1ccccc1Cl)cc1oc3ccc(O)cc3c21	IC50	'='	33.0	nM	7.48			UO_0000065	20.57	0.39	2.98	9.41	True	CHEMBL864855	Inhibition of human Wee1 in presence of 9.5 uM ATP	B	BAO_0000357	single protein format	Homo sapiens	None	None	None	None	CHEMBL5491	Serine/threonine-protein kinase WEE1	Homo sapiens	SINGLE PROTEIN	CHEMBL1145314	1	Scientific Literature	J. Med. Chem.	2006	None
CHEMBL386809		0	346.32	0	3.72	27	O=C1NC(=O)c2c1c(-c1ccccc1F)cc1[nH]c3ccc(O)cc3c21	IC50	'='	330.0	nM	6.48			UO_0000065	18.72	0.34	2.76	7.89	True	CHEMBL864855	Inhibition of human Wee1 in presence of 9.5 uM ATP	B	BAO_0000357	single protein format	Homo sapiens	None	None	None	None	CHEMBL5491	Serine/threonine-protein kinase WEE1	Homo sapiens	SINGLE PROTEIN	CHEMBL1145314	1	Scientific Literature	J. Med. Chem.	2006	None
CHEMBL215815		0	454.22	0	4.18	29	O=C1NC(=O)c2c1c(-c1ccccc1I)cc1[nH]c3ccc(O)cc3c21	IC50	'='	13.0	nM	7.89			UO_0000065	17.36	0.41	3.71	9.59	True	CHEMBL864855	Inhibition of human Wee1 in presence of 9.5 uM ATP	B	BAO_0000357	single protein format	Homo sapiens	None	None	None	None	CHEMBL5491	Serine/threonine-protein kinase WEE1	Homo sapiens	SINGLE PROTEIN	CHEMBL1145314	1	Scientific Literature	J. Med. Chem.	2006	None
CHEMBL215764		0	370.36	0	3.78	35	CC(=O)c1ccccc1-c1cc2[nH]c3ccc(O)cc3c2c2c1C(=O)NC2=O	IC50	'='	830.0	nM	6.08			UO_0000065	16.42	0.30	2.30	6.13	True	CHEMBL864855	Inhibition of human Wee1 in presence of 9.5 uM ATP	B	BAO_0000357	single protein format	Homo sapiens	None	None	None	None	CHEMBL5491	Serine/threonine-protein kinase WEE1	Homo sapiens	SINGLE PROTEIN	CHEMBL1145314	1	Scientific Literature	J. Med. Chem.	2006	None
CHEMBL215506		0	374.42	0	4.30	41	CSc1ccccc1-c1cc2[nH]c3ccc(O)cc3c2c2c1C(=O)NC2=O	IC50	'='	33.0	nM	7.48			UO_0000065	19.98	0.38	3.18	9.10	True	CHEMBL864855	Inhibition of human Wee1 in presence of 9.5 uM ATP	B	BAO_0000357	single protein format	Homo sapiens	None	None	None	None	CHEMBL5491	Serine/threonine-protein kinase WEE1	Homo sapiens	SINGLE PROTEIN	CHEMBL1145314	1	Scientific Literature	J. Med. Chem.	2006	None
CHEMBL209785		0	390.42	0	3.31	42	C[S+]([O-])c1ccccc1-c1cc2[nH]c3ccc(O)cc3c2c2c1C(=O)NC2=O	IC50	'='	220.0	nM	6.66			UO_0000065	17.05	0.32	3.35	6.71	True	CHEMBL864855	Inhibition of human Wee1 in presence of 9.5 uM ATP	B	BAO_0000357	single protein format	Homo sapiens	None	None	None	None	CHEMBL5491	Serine/threonine-protein kinase WEE1	Homo sapiens	SINGLE PROTEIN	CHEMBL1145314	1	Scientific Literature	J. Med. Chem.	2006	None
CHEMBL211627		0	396.32	0	4.60	48	O=C1NC(=O)c2c1c(-c1cccc(C(F)(F)F)c1)cc1[nH]c3ccc(O)cc3c21	IC50	'>'	50000.0	nM				UO_0000065					False	CHEMBL864855	Inhibition of human Wee1 in presence of 9.5 uM ATP	B	BAO_0000357	single protein format	Homo sapiens	None	None	None	None	CHEMBL5491	Serine/threonine-protein kinase WEE1	Homo sapiens	SINGLE PROTEIN	CHEMBL1145314	1	Scientific Literature	J. Med. Chem.	2006	None
CHEMBL209907		0	252.23	0	1.91	4	O=C1NC(=O)c2c1ccc1[nH]c3ccc(O)cc3c21	IC50	'='	4000.0	nM	5.40			UO_0000065	21.40	0.39	3.49	6.57	True	CHEMBL864855	Inhibition of human Wee1 in presence of 9.5 uM ATP	B	BAO_0000357	single protein format	Homo sapiens	None	None	None	None	CHEMBL5491	Serine/threonine-protein kinase WEE1	Homo sapiens	SINGLE PROTEIN	CHEMBL1145314	1	Scientific Literature	J. Med. Chem.	2006	None
CHEMBL379264		0	328.33	0	3.58	7	O=C1NC(=O)c2c1c(-c1ccccc1)cc1[nH]c3cccc(O)c3c21	IC50	'>'	50000.0	nM				UO_0000065					False	CHEMBL864855	Inhibition of human Wee1 in presence of 9.5 uM ATP	B	BAO_0000357	single protein format	Homo sapiens	None	None	None	None	CHEMBL5491	Serine/threonine-protein kinase WEE1	Homo sapiens	SINGLE PROTEIN	CHEMBL1145314	1	Scientific Literature	J. Med. Chem.	2006	None
CHEMBL214090		0	376.34	0	3.73	89	COc1cccc(F)c1-c1cc2[nH]c3ccc(O)cc3c2c2c1C(=O)NC2=O	IC50	'='	29.0	nM	7.54			UO_0000065	20.03	0.37	3.81	8.25	True	CHEMBL864855	Inhibition of human Wee1 in presence of 9.5 uM ATP	B	BAO_0000357	single protein format	Homo sapiens	None	None	None	None	CHEMBL5491	Serine/threonine-protein kinase WEE1	Homo sapiens	SINGLE PROTEIN	CHEMBL1145314	1	Scientific Literature	J. Med. Chem.	2006	None
CHEMBL384831		0	432.91	1	5.75	104	CC(C)CCn1c2ccc(O)cc2c2c3c(c(-c4ccccc4Cl)cc21)C(=O)NC3=O	IC50	'='	150.0	nM	6.82			UO_0000065	15.76	0.30	1.07	9.57	True	CHEMBL864855	Inhibition of human Wee1 in presence of 9.5 uM ATP	B	BAO_0000357	single protein format	Homo sapiens	None	None	None	None	CHEMBL5491	Serine/threonine-protein kinase WEE1	Homo sapiens	SINGLE PROTEIN	CHEMBL1145314	1	Scientific Literature	J. Med. Chem.	2006	None
CHEMBL1995201		0	321.32	0	3.37	SID103904669	Fc1ccc(Nc2ncnc(Nc3ccc4cn[nH]c4c3)n2)cc1	Ki	'>'	3162.28	nM			inactive	UO_0000065					False	CHEMBL1963774	PUBCHEM_BIOASSAY: Navigating the Kinome. (Class of assay: other) Panel member name: WEE1	F	BAO_0000019	assay format	None	None	None	None	None	CHEMBL5491	Serine/threonine-protein kinase WEE1	Homo sapiens	SINGLE PROTEIN	CHEMBL1201862	7	PubChem BioAssays			None
CHEMBL1722927		0	364.45	0	3.90	SID56432192	CCc1ccc(NC(=O)CCCOc2cc(=O)n(C)c3ccccc23)cc1	EC50	'>'	49750.0	nM			inactive	UO_0000065					False	CHEMBL1738389	PUBCHEM_BIOASSAY: Late stage results from the probe development effort to identify inhibitors of Wee1 degradation. (Class of assay: screening) [Related pubchem assays (depositor defined):AID1321, AID1410, AID1412, AID1413, AID1414, AID1807, AID434972] Panel member name: Wee1 Degradation	U	BAO_0000019	assay format	None	None	None	None	None	CHEMBL5491	Serine/threonine-protein kinase WEE1	Homo sapiens	SINGLE PROTEIN	CHEMBL1201862	7	PubChem BioAssays			None
CHEMBL471156		0	372.38	0	3.04	12	O=C1NC(=O)c2c1c(-c1ccccc1)cc1c2c2cc(O)ccc2n1CCO	IC50	'='	25.0	nM	7.60			UO_0000065	20.41	0.37	4.56	8.30	False	CHEMBL1000360	Inhibition of human Wee1 assessed as polyornithine-tyrosine copolymer phosphorylation	B	BAO_0000357	single protein format	Homo sapiens	None	None	None	None	CHEMBL5491	Serine/threonine-protein kinase WEE1	Homo sapiens	SINGLE PROTEIN	CHEMBL1156685	1	Scientific Literature	Eur. J. Med. Chem.	2008	None
CHEMBL214005		0	342.35	0	3.59	9	Cn1c2ccc(O)cc2c2c3c(c(-c4ccccc4)cc21)C(=O)NC3=O	IC50	'='	140.0	nM	6.85			UO_0000065	20.02	0.36	3.26	9.61	False	CHEMBL1000360	Inhibition of human Wee1 assessed as polyornithine-tyrosine copolymer phosphorylation	B	BAO_0000357	single protein format	Homo sapiens	None	None	None	None	CHEMBL5491	Serine/threonine-protein kinase WEE1	Homo sapiens	SINGLE PROTEIN	CHEMBL1156685	1	Scientific Literature	Eur. J. Med. Chem.	2008	None
CHEMBL401746		0	461.95	1	5.12	3	CN(C)CCCCc1cc2[nH]c3cc(-c4ccccc4Cl)c4c(c3c2cc1O)C(=O)NC4=O	IC50	'='	49.0	nM	7.31			UO_0000065	15.82	0.30	2.19	8.56	True	CHEMBL949042	Inhibition of human Wee1	B	BAO_0000357	single protein format	Homo sapiens	None	None	None	None	CHEMBL5491	Serine/threonine-protein kinase WEE1	Homo sapiens	SINGLE PROTEIN	CHEMBL1143190	1	Scientific Literature	Bioorg. Med. Chem. Lett.	2008	None
CHEMBL1290072		0	304.35	0	4.60	11d	COc1ccc(CNc2ccnc3oc4ccccc4c23)cc1	Ki	'>'	1000000.0	nM		Outside typical range		UO_0000065					False	CHEMBL1292152	Inhibition of human WEE1	B	BAO_0000357	single protein format	Homo sapiens	None	None	None	None	CHEMBL5491	Serine/threonine-protein kinase WEE1	Homo sapiens	SINGLE PROTEIN	CHEMBL1287713	1	Scientific Literature	Bioorg. Med. Chem. Lett.	2010	None
CHEMBL1221986	WITHAFERIN A	0	470.61	0	3.35	1	CC1=C(CO)C(=O)O[C@H]([C@@H](C)[C@H]2CC[C@H]3[C@@H]4C[C@H]5O[C@]56[C@@H](O)C=CC(=O)[C@]6(C)[C@H]4CC[C@@]32C)C1	Activity						Active						False	CHEMBL2432723	Induction of Wee1 phosphorylation at Ser642 in human PC3 cells at 1 uM after 12 to 24 hrs by Western blotting analysis	B	BAO_0000219	cell-based format	Homo sapiens	None	None	PC-3	None	CHEMBL5491	Serine/threonine-protein kinase WEE1	Homo sapiens	SINGLE PROTEIN	CHEMBL2429865	1	Scientific Literature	J. Nat. Prod.	2013	CHEMBL3307570
CHEMBL1420829		0	351.41	0	3.04	SID4243143	Cc1ccnc(NC(=O)CCCOc2cc(=O)n(C)c3ccccc23)c1	EC50	'='	7866.0	nM	5.10		Active	UO_0000065					False	CHEMBL1614059	PUBCHEM_BIOASSAY: Dose Response Cell-based Assay for Inhibitors of Wee1 Degradation. (Class of assay: confirmatory) [Related pubchem assays: 1410, 1321 ]	F	BAO_0000019	assay format	Homo sapiens	None	None	None	None	CHEMBL5491	Serine/threonine-protein kinase WEE1	Homo sapiens	SINGLE PROTEIN	CHEMBL1201862	7	PubChem BioAssays			None
CHEMBL1733378		0	349.35	0	2.98	SID56432187	Cc1cc(O)nc(-n2nc(C)cc2NC(=O)c2cc3ccccc3o2)n1	EC50	'>'	16580.0	nM			Active	UO_0000065					False	CHEMBL1738389	PUBCHEM_BIOASSAY: Late stage results from the probe development effort to identify inhibitors of Wee1 degradation. (Class of assay: screening) [Related pubchem assays (depositor defined):AID1321, AID1410, AID1412, AID1413, AID1414, AID1807, AID434972] Panel member name: Wee1 Degradation	U	BAO_0000019	assay format	None	None	None	None	None	CHEMBL5491	Serine/threonine-protein kinase WEE1	Homo sapiens	SINGLE PROTEIN	CHEMBL1201862	7	PubChem BioAssays			None
CHEMBL1718592		0	400.86	0	4.00	SID56431996	COc1ccc(NC(=O)CCCOc2cc(=O)n(C)c3ccccc23)cc1Cl	EC50	'>'	49750.0	nM			inactive	UO_0000065					False	CHEMBL1738389	PUBCHEM_BIOASSAY: Late stage results from the probe development effort to identify inhibitors of Wee1 degradation. (Class of assay: screening) [Related pubchem assays (depositor defined):AID1321, AID1410, AID1412, AID1413, AID1414, AID1807, AID434972] Panel member name: Wee1 Degradation	U	BAO_0000019	assay format	None	None	None	None	None	CHEMBL5491	Serine/threonine-protein kinase WEE1	Homo sapiens	SINGLE PROTEIN	CHEMBL1201862	7	PubChem BioAssays			None
CHEMBL214253		0	328.33	0	3.58	6	O=C1NC(=O)c2c1c(-c1ccccc1)cc1[nH]c3ccc(O)cc3c21	IC50	'='	97.0	nM	7.01			UO_0000065	21.36	0.38	3.43	8.53	True	CHEMBL1000360	Inhibition of human Wee1 assessed as polyornithine-tyrosine copolymer phosphorylation	B	BAO_0000357	single protein format	Homo sapiens	None	None	None	None	CHEMBL5491	Serine/threonine-protein kinase WEE1	Homo sapiens	SINGLE PROTEIN	CHEMBL1156685	1	Scientific Literature	Eur. J. Med. Chem.	2008	None
CHEMBL519891		0	399.45	0	3.61	27	CN(C)CCn1c2ccc(O)cc2c2c3c(c(-c4ccccc4)cc21)C(=O)NC3=O	IC50	'='	200.0	nM	6.70			UO_0000065	16.77	0.30	3.09	8.98	False	CHEMBL1000360	Inhibition of human Wee1 assessed as polyornithine-tyrosine copolymer phosphorylation	B	BAO_0000357	single protein format	Homo sapiens	None	None	None	None	CHEMBL5491	Serine/threonine-protein kinase WEE1	Homo sapiens	SINGLE PROTEIN	CHEMBL1156685	1	Scientific Literature	Eur. J. Med. Chem.	2008	None
CHEMBL1346084		0	381.38	0	3.89	SID22408739	O=C(COc1ccc(C(=O)c2ccc(F)cc2)cc1)NCc1ccc(F)cc1	CC50	'>'	49750.0	nM			Not Active	UO_0000065					False	CHEMBL1613975	PUBCHEM_BIOASSAY: Cytotoxicity counterscreen assay for inhibitors of Wee1 degradation. (Class of assay: confirmatory) [Related pubchem assays: 1410, 1321 ]	F	BAO_0000019	assay format	Homo sapiens	None	None	None	None	CHEMBL5491	Serine/threonine-protein kinase WEE1	Homo sapiens	SINGLE PROTEIN	CHEMBL1201862	7	PubChem BioAssays			None
CHEMBL505670		0	290.26	0	1.92	SID26666864	O=[N+]([O-])c1ccc(Sc2cccc[n+]2[O-])c2nonc12	CC50	'='	6759.0	nM			Active	UO_0000065					False	CHEMBL1613975	PUBCHEM_BIOASSAY: Cytotoxicity counterscreen assay for inhibitors of Wee1 degradation. (Class of assay: confirmatory) [Related pubchem assays: 1410, 1321 ]	F	BAO_0000019	assay format	Homo sapiens	None	None	None	None	CHEMBL5491	Serine/threonine-protein kinase WEE1	Homo sapiens	SINGLE PROTEIN	CHEMBL1201862	7	PubChem BioAssays			None
CHEMBL271715		0	550.01	1	3.80	169	O=C1NC(=O)c2c1c(-c1ccccc1Cl)cc1c2c2cc(O)c(OCCCN3CCOCC3)cc2n1CCO	IC50	'='	15.0	nM	7.82			UO_0000065	14.23	0.27	4.02	6.91	False	CHEMBL1006579	Inhibition of human Wee1	B	BAO_0000357	single protein format	Homo sapiens	None	None	None	None	CHEMBL5491	Serine/threonine-protein kinase WEE1	Homo sapiens	SINGLE PROTEIN	CHEMBL1137719	1	Scientific Literature	Eur. J. Med. Chem.	2009	None
CHEMBL255416		0	475.98	1	5.13	156	CN(C)CCCCc1cc2c(cc1O)c1c3c(c(-c4ccccc4Cl)cc1n2C)C(=O)NC3=O	IC50	'='	34.0	nM	7.47			UO_0000065	15.69	0.30	2.34	10.02	False	CHEMBL1006579	Inhibition of human Wee1	B	BAO_0000357	single protein format	Homo sapiens	None	None	None	None	CHEMBL5491	Serine/threonine-protein kinase WEE1	Homo sapiens	SINGLE PROTEIN	CHEMBL1137719	1	Scientific Literature	Eur. J. Med. Chem.	2009	None
CHEMBL212846		0	342.35	0	3.89	50	Cc1ccc(-c2cc3[nH]c4ccc(O)cc4c3c3c2C(=O)NC3=O)cc1	IC50	'='	3311.31	nM	5.48			UO_0000065	16.01	0.29	1.59	6.67	False	CHEMBL1006579	Inhibition of human Wee1	B	BAO_0000357	single protein format	Homo sapiens	None	None	None	None	CHEMBL5491	Serine/threonine-protein kinase WEE1	Homo sapiens	SINGLE PROTEIN	CHEMBL1137719	1	Scientific Literature	Eur. J. Med. Chem.	2009	None
CHEMBL488572		0	393.40	0	1.63	116	O=C1NC(=O)c2c1ccc1c2c2cc(O)ccc2n1CCC(=O)N1CCOCC1	IC50	'='	141.25	nM	6.85			UO_0000065	17.41	0.32	5.22	6.79	False	CHEMBL1006579	Inhibition of human Wee1	B	BAO_0000357	single protein format	Homo sapiens	None	None	None	None	CHEMBL5491	Serine/threonine-protein kinase WEE1	Homo sapiens	SINGLE PROTEIN	CHEMBL1137719	1	Scientific Literature	Eur. J. Med. Chem.	2009	None
CHEMBL379592		0	373.32	0	3.49	46	O=C1NC(=O)c2c1c(-c1cccc([N+](=O)[O-])c1)cc1[nH]c3ccc(O)cc3c21	IC50	'='	302.0	nM	6.52			UO_0000065	17.46	0.32	3.03	5.20	False	CHEMBL1006579	Inhibition of human Wee1	B	BAO_0000357	single protein format	Homo sapiens	None	None	None	None	CHEMBL5491	Serine/threonine-protein kinase WEE1	Homo sapiens	SINGLE PROTEIN	CHEMBL1137719	1	Scientific Literature	Eur. J. Med. Chem.	2009	None
CHEMBL215470		0	372.38	0	3.98	31	CCOc1ccccc1-c1cc2[nH]c3ccc(O)cc3c2c2c1C(=O)NC2=O	IC50	'='	257.04	nM	6.59			UO_0000065	17.70	0.32	2.61	7.21	False	CHEMBL1006579	Inhibition of human Wee1	B	BAO_0000357	single protein format	Homo sapiens	None	None	None	None	CHEMBL5491	Serine/threonine-protein kinase WEE1	Homo sapiens	SINGLE PROTEIN	CHEMBL1137719	1	Scientific Literature	Eur. J. Med. Chem.	2009	None
CHEMBL212659		0	396.32	0	4.60	24	O=C1NC(=O)c2c1c(-c1ccccc1C(F)(F)F)cc1[nH]c3ccc(O)cc3c21	IC50	'='	575.44	nM	6.24			UO_0000065	15.74	0.29	1.64	7.59	False	CHEMBL1006579	Inhibition of human Wee1	B	BAO_0000357	single protein format	Homo sapiens	None	None	None	None	CHEMBL5491	Serine/threonine-protein kinase WEE1	Homo sapiens	SINGLE PROTEIN	CHEMBL1137719	1	Scientific Literature	Eur. J. Med. Chem.	2009	None
CHEMBL211626		0	328.33	0	3.58	4	O=C1NC(=O)c2c1c(-c1ccccc1)cc1[nH]c3cc(O)ccc3c21	IC50	'='	309.03	nM	6.51			UO_0000065	19.83	0.36	2.93	7.92	False	CHEMBL1006579	Inhibition of human Wee1	B	BAO_0000357	single protein format	Homo sapiens	None	None	None	None	CHEMBL5491	Serine/threonine-protein kinase WEE1	Homo sapiens	SINGLE PROTEIN	CHEMBL1137719	1	Scientific Literature	Eur. J. Med. Chem.	2009	None
CHEMBL214172		0	329.31	0	2.97	86	O=C1NC(=O)c2c1c(-c1cccnc1)cc1[nH]c3ccc(O)cc3c21	IC50	'='	580.0	nM	6.24			UO_0000065	18.94	0.34	3.27	6.56	False	CHEMBL1006579	Inhibition of human Wee1	B	BAO_0000357	single protein format	Homo sapiens	None	None	None	None	CHEMBL5491	Serine/threonine-protein kinase WEE1	Homo sapiens	SINGLE PROTEIN	CHEMBL1137719	1	Scientific Literature	Eur. J. Med. Chem.	2009	None
CHEMBL386398		0	363.76	0	4.50	18	O=C1NC(=O)c2c1c(-c1ccccc1Cl)cc1oc3ccc(O)cc3c21	IC50	'='	33.0	nM	7.48			UO_0000065	20.57	0.39	2.98	9.41	False	CHEMBL1006579	Inhibition of human Wee1	B	BAO_0000357	single protein format	Homo sapiens	None	None	None	None	CHEMBL5491	Serine/threonine-protein kinase WEE1	Homo sapiens	SINGLE PROTEIN	CHEMBL1137719	1	Scientific Literature	Eur. J. Med. Chem.	2009	None
CHEMBL459889		0	434.84	0	4.18	143	O=C(O)CCn1c2ccc(O)cc2c2c3c(c(-c4ccccc4Cl)cc21)C(=O)NC3=O	IC50	'='	9.0	nM	8.05			UO_0000065	18.50	0.35	3.87	7.41	False	CHEMBL1006579	Inhibition of human Wee1	B	BAO_0000357	single protein format	Homo sapiens	None	None	None	None	CHEMBL5491	Serine/threonine-protein kinase WEE1	Homo sapiens	SINGLE PROTEIN	CHEMBL1137719	1	Scientific Literature	Eur. J. Med. Chem.	2009	None
CHEMBL215506		0	374.42	0	4.30	32	CSc1ccccc1-c1cc2[nH]c3ccc(O)cc3c2c2c1C(=O)NC2=O	IC50	'='	33.0	nM	7.48			UO_0000065	19.98	0.38	3.18	9.10	False	CHEMBL1006579	Inhibition of human Wee1	B	BAO_0000357	single protein format	Homo sapiens	None	None	None	None	CHEMBL5491	Serine/threonine-protein kinase WEE1	Homo sapiens	SINGLE PROTEIN	CHEMBL1137719	1	Scientific Literature	Eur. J. Med. Chem.	2009	None
CHEMBL512342		0	458.87	0	3.46	147	O=C1NC(=O)c2c1c(-c1ccccc1Cl)cc1c2c2cc(O)ccc2n1CCc1nnn[nH]1	IC50	'='	20.89	nM	7.68			UO_0000065	16.74	0.32	4.22	6.11	False	CHEMBL1006579	Inhibition of human Wee1	B	BAO_0000357	single protein format	Homo sapiens	None	None	None	None	CHEMBL5491	Serine/threonine-protein kinase WEE1	Homo sapiens	SINGLE PROTEIN	CHEMBL1137719	1	Scientific Literature	Eur. J. Med. Chem.	2009	None
CHEMBL379825		0	390.83	0	4.72	87	CCn1c2ccc(O)cc2c2c3c(c(-c4ccccc4Cl)cc21)C(=O)NC3=O	IC50	'='	50.12	nM	7.30			UO_0000065	18.68	0.36	2.58	10.23	False	CHEMBL1006579	Inhibition of human Wee1	B	BAO_0000357	single protein format	Homo sapiens	None	None	None	None	CHEMBL5491	Serine/threonine-protein kinase WEE1	Homo sapiens	SINGLE PROTEIN	CHEMBL1137719	1	Scientific Literature	Eur. J. Med. Chem.	2009	None
CHEMBL385828		0	357.37	0	3.04	40	NCc1cccc(-c2cc3[nH]c4ccc(O)cc4c3c3c2C(=O)NC3=O)c1	IC50	'='	4466.84	nM	5.35			UO_0000065	14.97	0.27	2.31	4.94	False	CHEMBL1006579	Inhibition of human Wee1	B	BAO_0000357	single protein format	Homo sapiens	None	None	None	None	CHEMBL5491	Serine/threonine-protein kinase WEE1	Homo sapiens	SINGLE PROTEIN	CHEMBL1137719	1	Scientific Literature	Eur. J. Med. Chem.	2009	None
CHEMBL214005		0	342.35	0	3.59	7	Cn1c2ccc(O)cc2c2c3c(c(-c4ccccc4)cc21)C(=O)NC3=O	IC50	'='	260.0	nM	6.58			UO_0000065	19.23	0.35	3.00	9.23	False	CHEMBL1006579	Inhibition of human Wee1	B	BAO_0000357	single protein format	Homo sapiens	None	None	None	None	CHEMBL5491	Serine/threonine-protein kinase WEE1	Homo sapiens	SINGLE PROTEIN	CHEMBL1137719	1	Scientific Literature	Eur. J. Med. Chem.	2009	None
CHEMBL474111		0	529.98	1	4.97	168	O=C1NC(=O)c2c1c(-c1ccccc1Cl)cc1c2c2cc(O)c(OCCCn3cccc3)cc2n1CCO	IC50	'='	24.0	nM	7.62			UO_0000065	14.38	0.27	2.65	7.21	False	CHEMBL1006579	Inhibition of human Wee1	B	BAO_0000357	single protein format	Homo sapiens	None	None	None	None	CHEMBL5491	Serine/threonine-protein kinase WEE1	Homo sapiens	SINGLE PROTEIN	CHEMBL1137719	1	Scientific Literature	Eur. J. Med. Chem.	2009	None
CHEMBL483321	CP-724714	2	469.55	0	4.95	CP-724714	COCC(=O)NC/C=C/c1ccc2ncnc(Nc3ccc(Oc4ccc(C)nc4)c(C)c3)c2c1	Kd	'>'	10000.0	nM				UO_0000065					False	CHEMBL1061935	Binding constant for WEE1 kinase domain	B	BAO_0000357	single protein format	Homo sapiens	None	None	None	None	CHEMBL5491	Serine/threonine-protein kinase WEE1	Homo sapiens	SINGLE PROTEIN	CHEMBL1150977	1	Scientific Literature	Nat. Biotechnol.	2008	None
CHEMBL607707	PELITINIB	2	467.93	1	5.10	EKB-569	CCOc1cc2ncc(C#N)c(Nc3ccc(F)c(Cl)c3)c2cc1NC(=O)/C=C/CN(C)C	Kd	'='	770.0	nM	6.11			UO_0000065	13.07	0.25	1.01	6.77	False	CHEMBL1061935	Binding constant for WEE1 kinase domain	B	BAO_0000357	single protein format	Homo sapiens	None	None	None	None	CHEMBL5491	Serine/threonine-protein kinase WEE1	Homo sapiens	SINGLE PROTEIN	CHEMBL1150977	1	Scientific Literature	Nat. Biotechnol.	2008	None
CHEMBL595143		0	541.68	2	5.72	24	COc1cc2c(Oc3ccc(-c4nc5ccccc5s4)cc3)ncnc2cc1OCCCN1CCN(C)CC1	Residual activity	'='	99.0	%				UO_0000187					False	CHEMBL1043842	Residual activity of WEE1 at 1 uM by microplate scintillation counting	B	BAO_0000357	single protein format	None	None	None	None	None	CHEMBL5491	Serine/threonine-protein kinase WEE1	Homo sapiens	SINGLE PROTEIN	CHEMBL1152560	1	Scientific Literature	Bioorg. Med. Chem.	2009	None
CHEMBL520240		0	429.86	1	5.01	110	N#CCCCn1c2ccc(O)cc2c2c3c(c(-c4ccccc4Cl)cc21)C(=O)NC3=O	IC50	'='	33.11	nM	7.48			UO_0000065	17.40	0.33	2.47	7.86	False	CHEMBL1006579	Inhibition of human Wee1	B	BAO_0000357	single protein format	Homo sapiens	None	None	None	None	CHEMBL5491	Serine/threonine-protein kinase WEE1	Homo sapiens	SINGLE PROTEIN	CHEMBL1137719	1	Scientific Literature	Eur. J. Med. Chem.	2009	None
CHEMBL212646		0	404.85	1	5.11	88	CCCn1c2ccc(O)cc2c2c3c(c(-c4ccccc4Cl)cc21)C(=O)NC3=O	IC50	'='	63.1	nM	7.20			UO_0000065	17.78	0.34	2.09	10.09	False	CHEMBL1006579	Inhibition of human Wee1	B	BAO_0000357	single protein format	Homo sapiens	None	None	None	None	CHEMBL5491	Serine/threonine-protein kinase WEE1	Homo sapiens	SINGLE PROTEIN	CHEMBL1137719	1	Scientific Literature	Eur. J. Med. Chem.	2009	None
CHEMBL378066		0	422.24	0	3.92	70	Nc1ccc(-c2cc3[nH]c4ccc(O)cc4c3c3c2C(=O)NC3=O)c(Br)c1	IC50	'='	19.95	nM	7.70			UO_0000065	18.24	0.39	3.78	7.12	False	CHEMBL1006579	Inhibition of human Wee1	B	BAO_0000357	single protein format	Homo sapiens	None	None	None	None	CHEMBL5491	Serine/threonine-protein kinase WEE1	Homo sapiens	SINGLE PROTEIN	CHEMBL1137719	1	Scientific Literature	Eur. J. Med. Chem.	2009	None
CHEMBL213593		0	397.22	0	4.88	67	O=C1NC(=O)c2c1c(-c1c(Cl)cccc1Cl)cc1[nH]c3ccc(O)cc3c21	IC50	'='	28.18	nM	7.55			UO_0000065	19.01	0.38	2.67	9.19	False	CHEMBL1006579	Inhibition of human Wee1	B	BAO_0000357	single protein format	Homo sapiens	None	None	None	None	CHEMBL5491	Serine/threonine-protein kinase WEE1	Homo sapiens	SINGLE PROTEIN	CHEMBL1137719	1	Scientific Literature	Eur. J. Med. Chem.	2009	None
CHEMBL211140		0	377.79	0	3.81	66	Nc1ccc(Cl)c(-c2cc3[nH]c4ccc(O)cc4c3c3c2C(=O)NC3=O)c1	IC50	'='	19.95	nM	7.70			UO_0000065	20.38	0.39	3.89	7.12	False	CHEMBL1006579	Inhibition of human Wee1	B	BAO_0000357	single protein format	Homo sapiens	None	None	None	None	CHEMBL5491	Serine/threonine-protein kinase WEE1	Homo sapiens	SINGLE PROTEIN	CHEMBL1137719	1	Scientific Literature	Eur. J. Med. Chem.	2009	None
CHEMBL211929		0	343.34	0	3.16	58	Nc1ccc(-c2cc3[nH]c4ccc(O)cc4c3c3c2C(=O)NC3=O)cc1	IC50	'='	151.36	nM	6.82			UO_0000065	19.86	0.36	3.66	6.30	False	CHEMBL1006579	Inhibition of human Wee1	B	BAO_0000357	single protein format	Homo sapiens	None	None	None	None	CHEMBL5491	Serine/threonine-protein kinase WEE1	Homo sapiens	SINGLE PROTEIN	CHEMBL1137719	1	Scientific Literature	Eur. J. Med. Chem.	2009	None
CHEMBL213019		0	353.34	0	3.45	52	N#Cc1ccc(-c2cc3[nH]c4ccc(O)cc4c3c3c2C(=O)NC3=O)cc1	IC50	'='	1819.7	nM	5.74			UO_0000065	16.24	0.29	2.29	5.42	False	CHEMBL1006579	Inhibition of human Wee1	B	BAO_0000357	single protein format	Homo sapiens	None	None	None	None	CHEMBL5491	Serine/threonine-protein kinase WEE1	Homo sapiens	SINGLE PROTEIN	CHEMBL1137719	1	Scientific Literature	Eur. J. Med. Chem.	2009	None
CHEMBL209541		0	362.77	0	4.23	49	O=C1NC(=O)c2c1c(-c1ccc(Cl)cc1)cc1[nH]c3ccc(O)cc3c21	IC50	'='	724.44	nM	6.14			UO_0000065	16.93	0.32	1.91	7.47	False	CHEMBL1006579	Inhibition of human Wee1	B	BAO_0000357	single protein format	Homo sapiens	None	None	None	None	CHEMBL5491	Serine/threonine-protein kinase WEE1	Homo sapiens	SINGLE PROTEIN	CHEMBL1137719	1	Scientific Literature	Eur. J. Med. Chem.	2009	None
CHEMBL212797		0	343.34	0	3.16	47	Nc1cccc(-c2cc3[nH]c4ccc(O)cc4c3c3c2C(=O)NC3=O)c1	IC50	'='	70.79	nM	7.15			UO_0000065	20.82	0.38	3.99	6.61	False	CHEMBL1006579	Inhibition of human Wee1	B	BAO_0000357	single protein format	Homo sapiens	None	None	None	None	CHEMBL5491	Serine/threonine-protein kinase WEE1	Homo sapiens	SINGLE PROTEIN	CHEMBL1137719	1	Scientific Literature	Eur. J. Med. Chem.	2009	None
CHEMBL212494		0	346.32	0	3.72	36	O=C1NC(=O)c2c1c(-c1cccc(F)c1)cc1[nH]c3ccc(O)cc3c21	IC50	'='	218.78	nM	6.66			UO_0000065	19.23	0.35	2.94	8.10	False	CHEMBL1006579	Inhibition of human Wee1	B	BAO_0000357	single protein format	Homo sapiens	None	None	None	None	CHEMBL5491	Serine/threonine-protein kinase WEE1	Homo sapiens	SINGLE PROTEIN	CHEMBL1137719	1	Scientific Literature	Eur. J. Med. Chem.	2009	None
CHEMBL215506		0	374.42	0	4.30	32	CSc1ccccc1-c1cc2[nH]c3ccc(O)cc3c2c2c1C(=O)NC2=O	IC50	'='	33.11	nM	7.48			UO_0000065	19.98	0.38	3.18	9.10	False	CHEMBL1006579	Inhibition of human Wee1	B	BAO_0000357	single protein format	Homo sapiens	None	None	None	None	CHEMBL5491	Serine/threonine-protein kinase WEE1	Homo sapiens	SINGLE PROTEIN	CHEMBL1137719	1	Scientific Literature	Eur. J. Med. Chem.	2009	None
CHEMBL441695		0	329.31	0	3.84	5	O=C1NC(=O)c2c1c(-c1ccccc1)cc1oc3ccc(O)cc3c21	IC50	'='	426.58	nM	6.37			UO_0000065	19.34	0.35	2.53	8.01	False	CHEMBL1006579	Inhibition of human Wee1	B	BAO_0000357	single protein format	Homo sapiens	None	None	None	None	CHEMBL5491	Serine/threonine-protein kinase WEE1	Homo sapiens	SINGLE PROTEIN	CHEMBL1137719	1	Scientific Literature	Eur. J. Med. Chem.	2009	None
CHEMBL521065		0	388.38	0	2.70	131	O=C1NC(=O)c2c1ccc1c2c2cc(O)ccc2n1CCCC(=O)n1ccnc1	IC50	'='	110.0	nM	6.96			UO_0000065	17.92	0.33	4.26	6.55	False	CHEMBL1006579	Inhibition of human Wee1	B	BAO_0000357	single protein format	Homo sapiens	None	None	None	None	CHEMBL5491	Serine/threonine-protein kinase WEE1	Homo sapiens	SINGLE PROTEIN	CHEMBL1137719	1	Scientific Literature	Eur. J. Med. Chem.	2009	None
CHEMBL214140		0	344.33	0	3.28	44	O=C1NC(=O)c2c1c(-c1cccc(O)c1)cc1[nH]c3ccc(O)cc3c21	IC50	'='	89.0	nM	7.05			UO_0000065	20.48	0.37	3.77	6.88	False	CHEMBL1006579	Inhibition of human Wee1	B	BAO_0000357	single protein format	Homo sapiens	None	None	None	None	CHEMBL5491	Serine/threonine-protein kinase WEE1	Homo sapiens	SINGLE PROTEIN	CHEMBL1137719	1	Scientific Literature	Eur. J. Med. Chem.	2009	None
CHEMBL474714		0	516.02	2	6.23	170	Cn1c2cc(SCCCn3cccc3)c(O)cc2c2c3c(c(-c4ccccc4Cl)cc21)C(=O)NC3=O	IC50	'='	20.0	nM	7.70			UO_0000065	14.92	0.29	1.47	10.10	False	CHEMBL1006579	Inhibition of human Wee1	B	BAO_0000357	single protein format	Homo sapiens	None	None	None	None	CHEMBL5491	Serine/threonine-protein kinase WEE1	Homo sapiens	SINGLE PROTEIN	CHEMBL1137719	1	Scientific Literature	Eur. J. Med. Chem.	2009	None
CHEMBL258067		0	548.04	1	4.35	160	O=C1NC(=O)c2c1c(-c1ccccc1Cl)cc1c2c2cc(O)c(CCCCN3CCOCC3)cc2n1CCO	IC50	'='	19.0	nM	7.72			UO_0000065	14.09	0.27	3.37	7.42	False	CHEMBL1006579	Inhibition of human Wee1	B	BAO_0000357	single protein format	Homo sapiens	None	None	None	None	CHEMBL5491	Serine/threonine-protein kinase WEE1	Homo sapiens	SINGLE PROTEIN	CHEMBL1137719	1	Scientific Literature	Eur. J. Med. Chem.	2009	None
CHEMBL462011		0	504.97	1	3.77	140	CN(C)CCNC(=O)CCn1c2ccc(O)cc2c2c3c(c(-c4ccccc4Cl)cc21)C(=O)NC3=O	IC50	'='	35.0	nM	7.46			UO_0000065	14.77	0.28	3.69	7.19	False	CHEMBL1006579	Inhibition of human Wee1	B	BAO_0000357	single protein format	Homo sapiens	None	None	None	None	CHEMBL5491	Serine/threonine-protein kinase WEE1	Homo sapiens	SINGLE PROTEIN	CHEMBL1137719	1	Scientific Literature	Eur. J. Med. Chem.	2009	None
CHEMBL483953		0	392.46	0	2.02	133	CN1CCN(CCCn2c3ccc(O)cc3c3c4c(ccc32)C(=O)NC4=O)CC1	IC50	'='	300.0	nM	6.52			UO_0000065	16.62	0.31	4.50	8.38	False	CHEMBL1006579	Inhibition of human Wee1	B	BAO_0000357	single protein format	Homo sapiens	None	None	None	None	CHEMBL5491	Serine/threonine-protein kinase WEE1	Homo sapiens	SINGLE PROTEIN	CHEMBL1137719	1	Scientific Literature	Eur. J. Med. Chem.	2009	None
CHEMBL520049		0	407.43	0	2.02	127	O=C1NC(=O)c2c1ccc1c2c2cc(O)ccc2n1CCCC(=O)N1CCOCC1	IC50	'='	290.0	nM	6.54			UO_0000065	16.05	0.30	4.52	6.48	False	CHEMBL1006579	Inhibition of human Wee1	B	BAO_0000357	single protein format	Homo sapiens	None	None	None	None	CHEMBL5491	Serine/threonine-protein kinase WEE1	Homo sapiens	SINGLE PROTEIN	CHEMBL1137719	1	Scientific Literature	Eur. J. Med. Chem.	2009	None
CHEMBL508516		0	482.37	1	5.31	126	CN(C)CCCn1c2ccc(O)cc2c2c3c(c(-c4c(Cl)cccc4Cl)cc21)C(=O)NC3=O	IC50	'='	140.0	nM	6.85			UO_0000065	14.21	0.28	1.54	9.19	False	CHEMBL1006579	Inhibition of human Wee1	B	BAO_0000357	single protein format	Homo sapiens	None	None	None	None	CHEMBL5491	Serine/threonine-protein kinase WEE1	Homo sapiens	SINGLE PROTEIN	CHEMBL1137719	1	Scientific Literature	Eur. J. Med. Chem.	2009	None
CHEMBL484808		0	323.31	0	1.26	105	NC(=O)CCn1c2ccc(O)cc2c2c3c(ccc21)C(=O)NC3=O	IC50	'='	21.0	nM	7.68			UO_0000065	23.75	0.44	6.42	6.71	False	CHEMBL1006579	Inhibition of human Wee1	B	BAO_0000357	single protein format	Homo sapiens	None	None	None	None	CHEMBL5491	Serine/threonine-protein kinase WEE1	Homo sapiens	SINGLE PROTEIN	CHEMBL1137719	1	Scientific Literature	Eur. J. Med. Chem.	2009	None
CHEMBL509601		0	310.31	0	1.77	101	O=C1NC(=O)c2c1ccc1c2c2cc(O)ccc2n1CCCO	IC50	'='	200.0	nM	6.70			UO_0000065	21.59	0.40	4.93	7.32	False	CHEMBL1006579	Inhibition of human Wee1	B	BAO_0000357	single protein format	Homo sapiens	None	None	None	None	CHEMBL5491	Serine/threonine-protein kinase WEE1	Homo sapiens	SINGLE PROTEIN	CHEMBL1137719	1	Scientific Literature	Eur. J. Med. Chem.	2009	None
CHEMBL507613		0	266.26	0	1.92	95	Cn1c2ccc(O)cc2c2c3c(ccc21)C(=O)NC3=O	IC50	'='	140.0	nM	6.85			UO_0000065	25.74	0.47	4.93	9.61	False	CHEMBL1006579	Inhibition of human Wee1	B	BAO_0000357	single protein format	Homo sapiens	None	None	None	None	CHEMBL5491	Serine/threonine-protein kinase WEE1	Homo sapiens	SINGLE PROTEIN	CHEMBL1137719	1	Scientific Literature	Eur. J. Med. Chem.	2009	None
CHEMBL378066		0	422.24	0	3.92	70	Nc1ccc(-c2cc3[nH]c4ccc(O)cc4c3c3c2C(=O)NC3=O)c(Br)c1	IC50	'='	20.0	nM	7.70			UO_0000065	18.23	0.39	3.78	7.11	False	CHEMBL1006579	Inhibition of human Wee1	B	BAO_0000357	single protein format	Homo sapiens	None	None	None	None	CHEMBL5491	Serine/threonine-protein kinase WEE1	Homo sapiens	SINGLE PROTEIN	CHEMBL1137719	1	Scientific Literature	Eur. J. Med. Chem.	2009	None
CHEMBL487335		0	377.79	0	3.81	63	Nc1cc(-c2cc3[nH]c4ccc(O)cc4c3c3c2C(=O)NC3=O)ccc1Cl	IC50	'='	24.0	nM	7.62			UO_0000065	20.17	0.39	3.81	7.04	False	CHEMBL1006579	Inhibition of human Wee1	B	BAO_0000357	single protein format	Homo sapiens	None	None	None	None	CHEMBL5491	Serine/threonine-protein kinase WEE1	Homo sapiens	SINGLE PROTEIN	CHEMBL1137719	1	Scientific Literature	Eur. J. Med. Chem.	2009	None
CHEMBL213585		0	378.77	0	3.94	60	O=C1NC(=O)c2c1c(-c1cccc(O)c1Cl)cc1[nH]c3ccc(O)cc3c21	IC50	'='	12.0	nM	7.92			UO_0000065	20.91	0.40	3.98	7.73	False	CHEMBL1006579	Inhibition of human Wee1	B	BAO_0000357	single protein format	Homo sapiens	None	None	None	None	CHEMBL5491	Serine/threonine-protein kinase WEE1	Homo sapiens	SINGLE PROTEIN	CHEMBL1137719	1	Scientific Literature	Eur. J. Med. Chem.	2009	None
CHEMBL213019		0	353.34	0	3.45	52	N#Cc1ccc(-c2cc3[nH]c4ccc(O)cc4c3c3c2C(=O)NC3=O)cc1	IC50	'='	1800.0	nM	5.75			UO_0000065	16.26	0.29	2.29	5.42	False	CHEMBL1006579	Inhibition of human Wee1	B	BAO_0000357	single protein format	Homo sapiens	None	None	None	None	CHEMBL5491	Serine/threonine-protein kinase WEE1	Homo sapiens	SINGLE PROTEIN	CHEMBL1137719	1	Scientific Literature	Eur. J. Med. Chem.	2009	None
CHEMBL215764		0	370.36	0	3.78	27	CC(=O)c1ccccc1-c1cc2[nH]c3ccc(O)cc3c2c2c1C(=O)NC2=O	IC50	'='	830.0	nM	6.08			UO_0000065	16.42	0.30	2.30	6.13	False	CHEMBL1006579	Inhibition of human Wee1	B	BAO_0000357	single protein format	Homo sapiens	None	None	None	None	CHEMBL5491	Serine/threonine-protein kinase WEE1	Homo sapiens	SINGLE PROTEIN	CHEMBL1137719	1	Scientific Literature	Eur. J. Med. Chem.	2009	None
CHEMBL211626		0	328.33	0	3.58	4	O=C1NC(=O)c2c1c(-c1ccccc1)cc1[nH]c3cc(O)ccc3c21	IC50	'='	310.0	nM	6.51			UO_0000065	19.82	0.36	2.93	7.92	False	CHEMBL1006579	Inhibition of human Wee1	B	BAO_0000357	single protein format	Homo sapiens	None	None	None	None	CHEMBL5491	Serine/threonine-protein kinase WEE1	Homo sapiens	SINGLE PROTEIN	CHEMBL1137719	1	Scientific Literature	Eur. J. Med. Chem.	2009	None
CHEMBL518903		0	483.96	1	6.06	154	O=C1NC(=O)c2c1c(-c1ccccc1Cl)cc1[nH]c3cc(CCCCn4cccc4)c(O)cc3c21	IC50	'='	50.12	nM	7.30			UO_0000065	15.08	0.28	1.24	8.38	False	CHEMBL1006579	Inhibition of human Wee1	B	BAO_0000357	single protein format	Homo sapiens	None	None	None	None	CHEMBL5491	Serine/threonine-protein kinase WEE1	Homo sapiens	SINGLE PROTEIN	CHEMBL1137719	1	Scientific Literature	Eur. J. Med. Chem.	2009	None
CHEMBL215152	AZD-1152-HQPA	0	507.57	1	3.50	AZD-1152 HQPA	CCN(CCO)CCCOc1ccc2c(Nc3cc(CC(=O)Nc4cccc(F)c4)[nH]n3)ncnc2c1	Kd	'>'	10000.0	nM				UO_0000065					True	CHEMBL1061935	Binding constant for WEE1 kinase domain	B	BAO_0000357	single protein format	Homo sapiens	None	None	None	None	CHEMBL5491	Serine/threonine-protein kinase WEE1	Homo sapiens	SINGLE PROTEIN	CHEMBL1150977	1	Scientific Literature	Nat. Biotechnol.	2008	None
CHEMBL213422		0	317.30	0	2.91	84	O=C1NC(=O)c2c1c(-c1cc[nH]c1)cc1[nH]c3ccc(O)cc3c21	IC50	'='	38.0	nM	7.42			UO_0000065	23.39	0.42	4.51	7.57	False	CHEMBL1006579	Inhibition of human Wee1	B	BAO_0000357	single protein format	Homo sapiens	None	None	None	None	CHEMBL5491	Serine/threonine-protein kinase WEE1	Homo sapiens	SINGLE PROTEIN	CHEMBL1137719	1	Scientific Literature	Eur. J. Med. Chem.	2009	None
CHEMBL384089		0	373.37	0	3.17	75	COc1cc(N)ccc1-c1cc2[nH]c3ccc(O)cc3c2c2c1C(=O)NC2=O	IC50	'='	19.0	nM	7.72			UO_0000065	20.68	0.38	4.55	6.57	False	CHEMBL1006579	Inhibition of human Wee1	B	BAO_0000357	single protein format	Homo sapiens	None	None	None	None	CHEMBL5491	Serine/threonine-protein kinase WEE1	Homo sapiens	SINGLE PROTEIN	CHEMBL1137719	1	Scientific Literature	Eur. J. Med. Chem.	2009	None
CHEMBL378067		0	486.12	1	5.10	71	O=C1NC(=O)c2c1c(-c1c(Br)cccc1Br)cc1[nH]c3ccc(O)cc3c21	IC50	'='	35.0	nM	7.46			UO_0000065	15.34	0.38	2.36	9.07	False	CHEMBL1006579	Inhibition of human Wee1	B	BAO_0000357	single protein format	Homo sapiens	None	None	None	None	CHEMBL5491	Serine/threonine-protein kinase WEE1	Homo sapiens	SINGLE PROTEIN	CHEMBL1137719	1	Scientific Literature	Eur. J. Med. Chem.	2009	None
CHEMBL213367		0	378.77	0	3.94	62	O=C1NC(=O)c2c1c(-c1ccc(O)cc1Cl)cc1[nH]c3ccc(O)cc3c21	IC50	'='	23.0	nM	7.64			UO_0000065	20.17	0.39	3.70	7.46	False	CHEMBL1006579	Inhibition of human Wee1	B	BAO_0000357	single protein format	Homo sapiens	None	None	None	None	CHEMBL5491	Serine/threonine-protein kinase WEE1	Homo sapiens	SINGLE PROTEIN	CHEMBL1137719	1	Scientific Literature	Eur. J. Med. Chem.	2009	None
CHEMBL410261		0	477.95	0	4.57	164	CN(C)CCCOc1cc2c(cc1O)c1c3c(c(-c4ccccc4Cl)cc1n2C)C(=O)NC3=O	IC50	'='	57.54	nM	7.24			UO_0000065	15.15	0.29	2.67	8.64	False	CHEMBL1006579	Inhibition of human Wee1	B	BAO_0000357	single protein format	Homo sapiens	None	None	None	None	CHEMBL5491	Serine/threonine-protein kinase WEE1	Homo sapiens	SINGLE PROTEIN	CHEMBL1137719	1	Scientific Literature	Eur. J. Med. Chem.	2009	None
CHEMBL1164180		0	502.97	1	5.00	5e	CN1CCN(c2ccc(-c3cnc4c(c3)N(Cc3cc(Cl)ccc3C(F)(F)F)CCN4)cn2)CC1	Inhibition	'<'	50.0	%				UO_0000187					False	CHEMBL1168307	Inhibition of WEE1 at 1 uM	B	BAO_0000357	single protein format	None	None	None	None	None	CHEMBL5491	Serine/threonine-protein kinase WEE1	Homo sapiens	SINGLE PROTEIN	CHEMBL1165965	1	Scientific Literature	Bioorg. Med. Chem.	2010	None
CHEMBL487891		0	448.86	0	4.27	109	COC(=O)CCn1c2ccc(O)cc2c2c3c(c(-c4ccccc4Cl)cc21)C(=O)NC3=O	IC50	'='	30.2	nM	7.52			UO_0000065	16.75	0.32	3.25	7.70	False	CHEMBL1006579	Inhibition of human Wee1	B	BAO_0000357	single protein format	Homo sapiens	None	None	None	None	CHEMBL5491	Serine/threonine-protein kinase WEE1	Homo sapiens	SINGLE PROTEIN	CHEMBL1137719	1	Scientific Literature	Eur. J. Med. Chem.	2009	None
CHEMBL215900		0	418.88	1	5.50	90	CCCCn1c2ccc(O)cc2c2c3c(c(-c4ccccc4Cl)cc21)C(=O)NC3=O	IC50	'='	58.88	nM	7.23			UO_0000065	17.26	0.33	1.73	10.14	False	CHEMBL1006579	Inhibition of human Wee1	B	BAO_0000357	single protein format	Homo sapiens	None	None	None	None	CHEMBL5491	Serine/threonine-protein kinase WEE1	Homo sapiens	SINGLE PROTEIN	CHEMBL1137719	1	Scientific Literature	Eur. J. Med. Chem.	2009	None
CHEMBL209785		0	390.42	0	3.31	33	C[S+]([O-])c1ccccc1-c1cc2[nH]c3ccc(O)cc3c2c2c1C(=O)NC2=O	IC50	'='	220.0	nM	6.66			UO_0000065	17.05	0.32	3.35	6.71	False	CHEMBL1006579	Inhibition of human Wee1	B	BAO_0000357	single protein format	Homo sapiens	None	None	None	None	CHEMBL5491	Serine/threonine-protein kinase WEE1	Homo sapiens	SINGLE PROTEIN	CHEMBL1137719	1	Scientific Literature	Eur. J. Med. Chem.	2009	None
CHEMBL487757		0	521.94	1	3.17	151	O=C1NC(=O)c2c1c(-c1ccccc1Cl)cc1c2c2cc(O)ccc2n1CCS(=O)(=O)n1ccnn1	IC50	'='	19.05	nM	7.72			UO_0000065	14.79	0.29	4.55	5.67	False	CHEMBL1006579	Inhibition of human Wee1	B	BAO_0000357	single protein format	Homo sapiens	None	None	None	None	CHEMBL5491	Serine/threonine-protein kinase WEE1	Homo sapiens	SINGLE PROTEIN	CHEMBL1137719	1	Scientific Literature	Eur. J. Med. Chem.	2009	None
CHEMBL460079		0	495.97	1	6.21	52	O=C1NC(=O)c2c1c(-c1ccccc1Cl)cc1c2c2cc(O)ccc2n1CCCNc1ccccc1	IC50	'='	74.0	nM	7.13			UO_0000065	14.38	0.27	0.92	8.55	True	CHEMBL1000360	Inhibition of human Wee1 assessed as polyornithine-tyrosine copolymer phosphorylation	B	BAO_0000357	single protein format	Homo sapiens	None	None	None	None	CHEMBL5491	Serine/threonine-protein kinase WEE1	Homo sapiens	SINGLE PROTEIN	CHEMBL1156685	1	Scientific Literature	Eur. J. Med. Chem.	2008	None
CHEMBL214090		0	376.34	0	3.73	78	COc1cccc(F)c1-c1cc2[nH]c3ccc(O)cc3c2c2c1C(=O)NC2=O	IC50	'='	29.0	nM	7.54			UO_0000065	20.03	0.37	3.81	8.25	False	CHEMBL1006579	Inhibition of human Wee1	B	BAO_0000357	single protein format	Homo sapiens	None	None	None	None	CHEMBL5491	Serine/threonine-protein kinase WEE1	Homo sapiens	SINGLE PROTEIN	CHEMBL1137719	1	Scientific Literature	Eur. J. Med. Chem.	2009	None
CHEMBL424888		0	373.37	0	3.17	76	COc1ccc(N)cc1-c1cc2[nH]c3ccc(O)cc3c2c2c1C(=O)NC2=O	IC50	'='	110.0	nM	6.96			UO_0000065	18.64	0.34	3.79	5.93	False	CHEMBL1006579	Inhibition of human Wee1	B	BAO_0000357	single protein format	Homo sapiens	None	None	None	None	CHEMBL5491	Serine/threonine-protein kinase WEE1	Homo sapiens	SINGLE PROTEIN	CHEMBL1137719	1	Scientific Literature	Eur. J. Med. Chem.	2009	None
CHEMBL215677		0	407.22	0	4.34	20	O=C1NC(=O)c2c1c(-c1ccccc1Br)cc1[nH]c3ccc(O)cc3c21	IC50	'='	22.91	nM	7.64			UO_0000065	18.76	0.40	3.30	9.30	False	CHEMBL1006579	Inhibition of human Wee1	B	BAO_0000357	single protein format	Homo sapiens	None	None	None	None	CHEMBL5491	Serine/threonine-protein kinase WEE1	Homo sapiens	SINGLE PROTEIN	CHEMBL1137719	1	Scientific Literature	Eur. J. Med. Chem.	2009	None
CHEMBL530112		0	498.93	1	5.02	132	O=C1NC(=O)c2c1c(-c1ccccc1Cl)cc1c2c2cc(O)ccc2n1CCCC(=O)n1ccnc1	IC50	'='	53.7	nM	7.27			UO_0000065	14.57	0.28	2.25	6.84	False	CHEMBL1006579	Inhibition of human Wee1	B	BAO_0000357	single protein format	Homo sapiens	None	None	None	None	CHEMBL5491	Serine/threonine-protein kinase WEE1	Homo sapiens	SINGLE PROTEIN	CHEMBL1137719	1	Scientific Literature	Eur. J. Med. Chem.	2009	None
CHEMBL1714637		0	335.37	0	2.64	SID56432184	Cc1cc(O)nc(-n2nc(C)cc2NC(=O)/C=C/c2ccccc2)n1	EC50	'>'	16580.0	nM			Active	UO_0000065					False	CHEMBL1738389	PUBCHEM_BIOASSAY: Late stage results from the probe development effort to identify inhibitors of Wee1 degradation. (Class of assay: screening) [Related pubchem assays (depositor defined):AID1321, AID1410, AID1412, AID1413, AID1414, AID1807, AID434972] Panel member name: Wee1 Degradation	U	BAO_0000019	assay format	None	None	None	None	None	CHEMBL5491	Serine/threonine-protein kinase WEE1	Homo sapiens	SINGLE PROTEIN	CHEMBL1201862	7	PubChem BioAssays			None
CHEMBL1967998		0	448.96	0	4.64	SID103904599	CCN1CCN(c2ccc(Nc3ncc(Cl)c(Nc4ccc5[nH]ncc5c4)n3)cc2)CC1	Ki	'='	3.162	nM	8.50		active	UO_0000065					False	CHEMBL1963774	PUBCHEM_BIOASSAY: Navigating the Kinome. (Class of assay: other) Panel member name: WEE1	F	BAO_0000019	assay format	None	None	None	None	None	CHEMBL5491	Serine/threonine-protein kinase WEE1	Homo sapiens	SINGLE PROTEIN	CHEMBL1201862	7	PubChem BioAssays			None
CHEMBL1983715		0	437.57	0	3.75	SID103904404	CCNc1nc(C)c(-c2ccnc(Nc3ccc(N4CCN(C(C)=O)CC4)cc3)n2)s1	Ki	'='	199.53	nM	6.70		active	UO_0000065					False	CHEMBL1963774	PUBCHEM_BIOASSAY: Navigating the Kinome. (Class of assay: other) Panel member name: WEE1	F	BAO_0000019	assay format	None	None	None	None	None	CHEMBL5491	Serine/threonine-protein kinase WEE1	Homo sapiens	SINGLE PROTEIN	CHEMBL1201862	7	PubChem BioAssays			None
CHEMBL1825138		0	450.35	1	5.04	SID103905246	CC(Oc1cc(-c2cnn(C3CCNCC3)c2)cnc1N)c1c(Cl)ccc(F)c1Cl	Ki	'>'	2511.89	nM			inactive	UO_0000065					False	CHEMBL1963774	PUBCHEM_BIOASSAY: Navigating the Kinome. (Class of assay: other) Panel member name: WEE1	F	BAO_0000019	assay format	None	None	None	None	None	CHEMBL5491	Serine/threonine-protein kinase WEE1	Homo sapiens	SINGLE PROTEIN	CHEMBL1201862	7	PubChem BioAssays			None
CHEMBL1995703		0	509.68	1	4.10	SID103904415	Cc1cnc(Nc2ccc(N3CCN(C)CC3)cc2)nc1Nc1cccc(S(=O)(=O)NC(C)(C)C)c1	Ki	'='	125.89	nM	6.90		active	UO_0000065					False	CHEMBL1963774	PUBCHEM_BIOASSAY: Navigating the Kinome. (Class of assay: other) Panel member name: WEE1	F	BAO_0000019	assay format	None	None	None	None	None	CHEMBL5491	Serine/threonine-protein kinase WEE1	Homo sapiens	SINGLE PROTEIN	CHEMBL1201862	7	PubChem BioAssays			None
CHEMBL296468	BMS-387032	1	380.54	0	3.66	BMS-387032/SNS-032	CC(C)(C)c1cnc(CSc2cnc(NC(=O)C3CCNCC3)s2)o1	Kd	'>'	10000.0	nM				UO_0000065					True	CHEMBL1061935	Binding constant for WEE1 kinase domain	B	BAO_0000357	single protein format	Homo sapiens	None	None	None	None	CHEMBL5491	Serine/threonine-protein kinase WEE1	Homo sapiens	SINGLE PROTEIN	CHEMBL1150977	1	Scientific Literature	Nat. Biotechnol.	2008	None
CHEMBL440084	SB-431542	0	384.40	0	3.63	SB-431542	NC(=O)c1ccc(-c2nc(-c3ccccn3)c(-c3ccc4c(c3)OCO4)[nH]2)cc1	Kd	'>'	10000.0	nM				UO_0000065					False	CHEMBL1061935	Binding constant for WEE1 kinase domain	B	BAO_0000357	single protein format	Homo sapiens	None	None	None	None	CHEMBL5491	Serine/threonine-protein kinase WEE1	Homo sapiens	SINGLE PROTEIN	CHEMBL1150977	1	Scientific Literature	Nat. Biotechnol.	2008	None
CHEMBL572878	TOZASERTIB	2	464.60	0	3.50	VX-680/MK-0457	Cc1cc(Nc2cc(N3CCN(C)CC3)nc(Sc3ccc(NC(=O)C4CC4)cc3)n2)n[nH]1	Kd	'='	3200.0	nM	5.50			UO_0000065	11.83	0.23	1.99	5.38	True	CHEMBL1061935	Binding constant for WEE1 kinase domain	B	BAO_0000357	single protein format	Homo sapiens	None	None	None	None	CHEMBL5491	Serine/threonine-protein kinase WEE1	Homo sapiens	SINGLE PROTEIN	CHEMBL1150977	1	Scientific Literature	Nat. Biotechnol.	2008	None
CHEMBL1973516		0	439.53	0	3.85	SID103905160	CCN1CCN(c2ccc(Nc3ncc(C#N)c(Nc4ccc5[nH]ncc5c4)n3)cc2)CC1	Ki	'='	2.512	nM	8.60		active	UO_0000065					False	CHEMBL1963774	PUBCHEM_BIOASSAY: Navigating the Kinome. (Class of assay: other) Panel member name: WEE1	F	BAO_0000019	assay format	None	None	None	None	None	CHEMBL5491	Serine/threonine-protein kinase WEE1	Homo sapiens	SINGLE PROTEIN	CHEMBL1201862	7	PubChem BioAssays			None
CHEMBL1940990		0	393.42	0	2.99	23	C[C@H]1COc2c(NCCCc3ccccn3)c(F)c(N)c3c(=O)c(C#N)cn1c23	Inhibition	'<'	35.0	%				UO_0000187					False	CHEMBL1942764	Inhibition of human Wee1 in HL-60 cells lysate assessed as reduction of labeling of acyl-phosphate ATP probe at 100 nM	B	BAO_0000219	cell-based format	Homo sapiens	None	None	HL-60	None	CHEMBL5491	Serine/threonine-protein kinase WEE1	Homo sapiens	SINGLE PROTEIN	CHEMBL1938230	1	Scientific Literature	Bioorg. Med. Chem. Lett.	2012	CHEMBL3307654
CHEMBL271715		0	550.01	1	3.80	169	O=C1NC(=O)c2c1c(-c1ccccc1Cl)cc1c2c2cc(O)c(OCCCN3CCOCC3)cc2n1CCO	IC50	'='	15.14	nM	7.82			UO_0000065	14.22	0.27	4.02	6.90	False	CHEMBL1006579	Inhibition of human Wee1	B	BAO_0000357	single protein format	Homo sapiens	None	None	None	None	CHEMBL5491	Serine/threonine-protein kinase WEE1	Homo sapiens	SINGLE PROTEIN	CHEMBL1137719	1	Scientific Literature	Eur. J. Med. Chem.	2009	None
CHEMBL483800		0	385.42	0	3.89	136	O=C1NC(=O)c2c1ccc1c2c2cc(O)ccc2n1CCCNc1ccccc1	IC50	'='	93.33	nM	7.03			UO_0000065	18.24	0.33	3.14	8.43	False	CHEMBL1006579	Inhibition of human Wee1	B	BAO_0000357	single protein format	Homo sapiens	None	None	None	None	CHEMBL5491	Serine/threonine-protein kinase WEE1	Homo sapiens	SINGLE PROTEIN	CHEMBL1137719	1	Scientific Literature	Eur. J. Med. Chem.	2009	None
CHEMBL388978	STAUROSPORINE	0	466.54	0	4.35	Staurosporine	CN[C@@H]1C[C@H]2O[C@@](C)([C@@H]1OC)n1c3ccccc3c3c4c(c5c6ccccc6n2c5c31)C(=O)NC4	Kd	'='	1600.0	nM	5.80			UO_0000065	12.42	0.23	1.45	8.35	False	CHEMBL1908611	Binding constant for WEE1 kinase domain	B	BAO_0000357	single protein format	None	None	None	None	None	CHEMBL5491	Serine/threonine-protein kinase WEE1	Homo sapiens	SINGLE PROTEIN	CHEMBL1908390	1	Scientific Literature	Nat. Biotechnol.	2011	None
CHEMBL1947175		0	1624.78	None	None	pTY	CC[C@H](C)[C@H](NC(=O)[C@H](CCCCN)NC(=O)[C@@H](N)CCC(N)=O)C(=O)NCC(=O)N[C@@H](CCC(=O)O)C(=O)NCC(=O)N[C@H](C(=O)N[C@@H](Cc1ccc(O)cc1)C(=O)NCC(=O)N[C@H](C(=O)N[C@H](C(=O)N[C@@H](Cc1ccc(O)cc1)C(=O)N[C@@H](CCCCN)C(=O)N[C@@H](CS)C(=O)O)C(C)C)C(C)C)[C@@H](C)OP(=O)(O)O	Inhibition						Active						False	CHEMBL1948656	Inhibition of Wee1 tyrosine kinase activity	B	BAO_0000357	single protein format	None	None	None	None	None	CHEMBL5491	Serine/threonine-protein kinase WEE1	Homo sapiens	SINGLE PROTEIN	CHEMBL1944550	1	Scientific Literature	Bioorg. Med. Chem. Lett.	2012	None
CHEMBL362402		0	486.17	1	5.26	9	Cn1c(=O)c(-c2c(Br)cccc2Br)cc2cnc(Nc3ccccc3)nc21	IC50	'='	410.0	nM	6.39			UO_0000065	13.14	0.32	1.13	10.68	False	CHEMBL829373	Inhibition of checkpoint kinase Wee1	B	BAO_0000357	single protein format	None	None	None	None	None	CHEMBL5491	Serine/threonine-protein kinase WEE1	Homo sapiens	SINGLE PROTEIN	CHEMBL1143513	1	Scientific Literature	Bioorg. Med. Chem. Lett.	2005	None
CHEMBL116438	CURCUMIN	3	368.39	0	3.85	23, Curcumin	COc1cc(/C=C/C(=O)/C=C(O)/C=C/c2ccc(O)c(OC)c2)ccc1O	Inhibition						Not Active						False	CHEMBL1166287	Inhibition of GST-tagged human recombinant WEE1 kinase at 100 uM	B	BAO_0000357	single protein format	Homo sapiens	None	None	None	None	CHEMBL5491	Serine/threonine-protein kinase WEE1	Homo sapiens	SINGLE PROTEIN	CHEMBL1165937	1	Scientific Literature	Bioorg. Med. Chem.	2010	None
CHEMBL1908394	GSK-461364	1	543.62	2	5.09	1; GSK-461364	C[C@@H](Oc1cc(-n2cnc3ccc(CN4CCN(C)CC4)cc32)sc1C(N)=O)c1ccccc1C(F)(F)F	Inhibition						Not Active						False	CHEMBL4018863	Inhibition of Wee1 in human MDA-MB-231 cells assessed as decrease in CDK1 phosphorylation at Tyr 15 at 0.1 to 10 uM after 6 hrs by Western blot method	B	BAO_0000219	cell-based format	Homo sapiens	None	None	None	None	CHEMBL5491	Serine/threonine-protein kinase WEE1	Homo sapiens	SINGLE PROTEIN	CHEMBL4017494	1	Scientific Literature	J Med Chem	2017	None
CHEMBL607707	PELITINIB	2	467.93	1	5.10	Pelitinib	CCOc1cc2ncc(C#N)c(Nc3ccc(F)c(Cl)c3)c2cc1NC(=O)/C=C/CN(C)C	Kd	'='	172.0	nM	6.76			UO_0000065	14.46	0.28	1.66	7.49	False	CHEMBL4018867	Binding affinity to recombinant human N-terminal His6-tagged Wee1 kinase domain (291 to 575 residues) expressed in Escherichia coli BL21 (DE3) by isothermal titration calorimetry	B	BAO_0000019	assay format	Homo sapiens	None	None	None	None	CHEMBL5491	Serine/threonine-protein kinase WEE1	Homo sapiens	SINGLE PROTEIN	CHEMBL4017494	1	Scientific Literature	J Med Chem	2017	None
CHEMBL1988838		0	428.47	0	1.78	SID103904596	Cc1cnc(Nc2cccc(S(N)(=O)=O)c2)nc1Nc1ccc(OCC(N)=O)cc1	Ki	'='	125.89	nM	6.90		active	UO_0000065					False	CHEMBL1963774	PUBCHEM_BIOASSAY: Navigating the Kinome. (Class of assay: other) Panel member name: WEE1	F	BAO_0000019	assay format	None	None	None	None	None	CHEMBL5491	Serine/threonine-protein kinase WEE1	Homo sapiens	SINGLE PROTEIN	CHEMBL1201862	7	PubChem BioAssays			None
CHEMBL1974582		0	306.30	0	3.37	SID103904632	N#Cc1cccc(Nc2ncnc(Nc3ccc(F)cc3)n2)c1	Ki	'>'	3162.28	nM			inactive	UO_0000065					False	CHEMBL1963774	PUBCHEM_BIOASSAY: Navigating the Kinome. (Class of assay: other) Panel member name: WEE1	F	BAO_0000019	assay format	None	None	None	None	None	CHEMBL5491	Serine/threonine-protein kinase WEE1	Homo sapiens	SINGLE PROTEIN	CHEMBL1201862	7	PubChem BioAssays			None
CHEMBL300138	ENZASTAURIN	3	515.62	1	4.93	LY-317615	Cn1cc(C2=C(c3cn(C4CCN(Cc5ccccn5)CC4)c4ccccc34)C(=O)NC2=O)c2ccccc21	Kd	'>'	10000.0	nM				UO_0000065					False	CHEMBL1908611	Binding constant for WEE1 kinase domain	B	BAO_0000357	single protein format	None	None	None	None	None	CHEMBL5491	Serine/threonine-protein kinase WEE1	Homo sapiens	SINGLE PROTEIN	CHEMBL1908390	1	Scientific Literature	Nat. Biotechnol.	2011	None
CHEMBL360689		0	411.29	1	5.35	22	Cc1ccc(Cl)c(-c2cc3cnc(Nc4ccccc4)nc3n(C)c2=O)c1Cl	IC50	'='	50000.0	nM	4.30			UO_0000065	10.46	0.21	-1.05	7.19	False	CHEMBL829373	Inhibition of checkpoint kinase Wee1	B	BAO_0000357	single protein format	None	None	None	None	None	CHEMBL5491	Serine/threonine-protein kinase WEE1	Homo sapiens	SINGLE PROTEIN	CHEMBL1143513	1	Scientific Literature	Bioorg. Med. Chem. Lett.	2005	None
CHEMBL522892	DOVITINIB	3	392.44	0	2.54	CHIR-258/TKI-258	CN1CCN(c2ccc3nc(-c4c(N)c5c(F)cccc5[nH]c4=O)[nH]c3c2)CC1	Kd	'='	1200.0	nM	5.92			UO_0000065	15.09	0.28	3.38	6.30	True	CHEMBL1061935	Binding constant for WEE1 kinase domain	B	BAO_0000357	single protein format	Homo sapiens	None	None	None	None	CHEMBL5491	Serine/threonine-protein kinase WEE1	Homo sapiens	SINGLE PROTEIN	CHEMBL1150977	1	Scientific Literature	Nat. Biotechnol.	2008	None
CHEMBL1083785		0	423.55	0	3.36	SID103904438	CNc1nc(C)c(-c2ccnc(Nc3ccc(N4CCN(C(C)=O)CC4)cc3)n2)s1	Ki	'='	199.53	nM	6.70		active	UO_0000065					False	CHEMBL1963774	PUBCHEM_BIOASSAY: Navigating the Kinome. (Class of assay: other) Panel member name: WEE1	F	BAO_0000019	assay format	None	None	None	None	None	CHEMBL5491	Serine/threonine-protein kinase WEE1	Homo sapiens	SINGLE PROTEIN	CHEMBL1201862	7	PubChem BioAssays			None
CHEMBL3184679	AZD-4547	2	463.58	0	3.65	AZD-4547	COc1cc(CCc2cc(NC(=O)c3ccc(N4CC(C)NC(C)C4)cc3)n[nH]2)cc(OC)c1	Kd apparent	'>'	30000.0	nM			Inactive	UO_0000065					False	CHEMBL3991923	Kinobeads (epsilon), multiple immobilized ATP-competitive broad spectrum kinase inhibitors, used to assess residual binding of ~300 proteins simultaneously from cell lysate in the presence of a compound. Quantitative readout performed by mass spectrometry.	B	BAO_0000220	subcellular format	Homo sapiens	None	None	K-562, COLO 205, SK-N-BE(2) and MV-4-11	Cell lysate	CHEMBL5491	Serine/threonine-protein kinase WEE1	Homo sapiens	SINGLE PROTEIN	CHEMBL3991601	48	Kuster lab chemical proteomics drug profiling	Science	2017	None
CHEMBL482967	CYC-116	1	368.47	0	3.07	Cyc-116	Cc1nc(N)sc1-c1ccnc(Nc2ccc(N3CCOCC3)cc2)n1	Kd apparent	'='	8931.0	nM			Active	UO_0000065					False	CHEMBL3991923	Kinobeads (epsilon), multiple immobilized ATP-competitive broad spectrum kinase inhibitors, used to assess residual binding of ~300 proteins simultaneously from cell lysate in the presence of a compound. Quantitative readout performed by mass spectrometry.	B	BAO_0000220	subcellular format	Homo sapiens	None	None	K-562, COLO 205, SK-N-BE(2) and MV-4-11	Cell lysate	CHEMBL5491	Serine/threonine-protein kinase WEE1	Homo sapiens	SINGLE PROTEIN	CHEMBL3991601	48	Kuster lab chemical proteomics drug profiling	Science	2017	None
CHEMBL221959	TOFACITINIB	4	312.38	0	1.54	Tofacitinib	C[C@@H]1CCN(C(=O)CC#N)C[C@@H]1N(C)c1ncnc2[nH]ccc12	Kd apparent	'>'	30000.0	nM			Inactive	UO_0000065					False	CHEMBL3991923	Kinobeads (epsilon), multiple immobilized ATP-competitive broad spectrum kinase inhibitors, used to assess residual binding of ~300 proteins simultaneously from cell lysate in the presence of a compound. Quantitative readout performed by mass spectrometry.	B	BAO_0000220	subcellular format	Homo sapiens	None	None	K-562, COLO 205, SK-N-BE(2) and MV-4-11	Cell lysate	CHEMBL5491	Serine/threonine-protein kinase WEE1	Homo sapiens	SINGLE PROTEIN	CHEMBL3991601	48	Kuster lab chemical proteomics drug profiling	Science	2017	None
CHEMBL405130	WHI-P131	1	297.31	0	3.10	JANEX-1	COc1cc2ncnc(Nc3ccc(O)cc3)c2cc1OC	Kd apparent	'>'	30000.0	nM			Inactive	UO_0000065					False	CHEMBL3991923	Kinobeads (epsilon), multiple immobilized ATP-competitive broad spectrum kinase inhibitors, used to assess residual binding of ~300 proteins simultaneously from cell lysate in the presence of a compound. Quantitative readout performed by mass spectrometry.	B	BAO_0000220	subcellular format	Homo sapiens	None	None	K-562, COLO 205, SK-N-BE(2) and MV-4-11	Cell lysate	CHEMBL5491	Serine/threonine-protein kinase WEE1	Homo sapiens	SINGLE PROTEIN	CHEMBL3991601	48	Kuster lab chemical proteomics drug profiling	Science	2017	None
CHEMBL2035187	PACRITINIB	3	472.59	0	4.96	Pacritinib	C1=C/COCc2cc(ccc2OCCN2CCCC2)Nc2nccc(n2)-c2cccc(c2)COC/1	Kd apparent	'>'	30000.0	nM			Inactive	UO_0000065					False	CHEMBL3991923	Kinobeads (epsilon), multiple immobilized ATP-competitive broad spectrum kinase inhibitors, used to assess residual binding of ~300 proteins simultaneously from cell lysate in the presence of a compound. Quantitative readout performed by mass spectrometry.	B	BAO_0000220	subcellular format	Homo sapiens	None	None	K-562, COLO 205, SK-N-BE(2) and MV-4-11	Cell lysate	CHEMBL5491	Serine/threonine-protein kinase WEE1	Homo sapiens	SINGLE PROTEIN	CHEMBL3991601	48	Kuster lab chemical proteomics drug profiling	Science	2017	None
CHEMBL558752	RAF-265	2	518.42	2	6.93	RAF-265	Cn1c(Nc2ccc(C(F)(F)F)cc2)nc2cc(Oc3ccnc(-c4ncc(C(F)(F)F)[nH]4)c3)ccc21	Kd apparent	'>'	30000.0	nM			Inactive	UO_0000065					False	CHEMBL3991923	Kinobeads (epsilon), multiple immobilized ATP-competitive broad spectrum kinase inhibitors, used to assess residual binding of ~300 proteins simultaneously from cell lysate in the presence of a compound. Quantitative readout performed by mass spectrometry.	B	BAO_0000220	subcellular format	Homo sapiens	None	None	K-562, COLO 205, SK-N-BE(2) and MV-4-11	Cell lysate	CHEMBL5491	Serine/threonine-protein kinase WEE1	Homo sapiens	SINGLE PROTEIN	CHEMBL3991601	48	Kuster lab chemical proteomics drug profiling	Science	2017	None
CHEMBL3353410	OSIMERTINIB	4	499.62	0	4.51	Osimertinib	C=CC(=O)Nc1cc(Nc2nccc(-c3cn(C)c4ccccc34)n2)c(OC)cc1N(C)CCN(C)C	Kd apparent	'>'	30000.0	nM			Inactive	UO_0000065					False	CHEMBL3991923	Kinobeads (epsilon), multiple immobilized ATP-competitive broad spectrum kinase inhibitors, used to assess residual binding of ~300 proteins simultaneously from cell lysate in the presence of a compound. Quantitative readout performed by mass spectrometry.	B	BAO_0000220	subcellular format	Homo sapiens	None	None	K-562, COLO 205, SK-N-BE(2) and MV-4-11	Cell lysate	CHEMBL5491	Serine/threonine-protein kinase WEE1	Homo sapiens	SINGLE PROTEIN	CHEMBL3991601	48	Kuster lab chemical proteomics drug profiling	Science	2017	None
CHEMBL3402762	TEPOTINIB	2	492.58	0	4.01	Tepotinib	CN1CCC(COc2cnc(-c3cccc(Cn4nc(-c5cccc(C#N)c5)ccc4=O)c3)nc2)CC1	Kd apparent	'>'	30000.0	nM			Inactive	UO_0000065					False	CHEMBL3991923	Kinobeads (epsilon), multiple immobilized ATP-competitive broad spectrum kinase inhibitors, used to assess residual binding of ~300 proteins simultaneously from cell lysate in the presence of a compound. Quantitative readout performed by mass spectrometry.	B	BAO_0000220	subcellular format	Homo sapiens	None	None	K-562, COLO 205, SK-N-BE(2) and MV-4-11	Cell lysate	CHEMBL5491	Serine/threonine-protein kinase WEE1	Homo sapiens	SINGLE PROTEIN	CHEMBL3991601	48	Kuster lab chemical proteomics drug profiling	Science	2017	None
CHEMBL1822792	MK-2461	2	495.56	0	2.15	MK-2461	CN(C[C@@H]1COCCO1)S(=O)(=O)Nc1ccc2ccc3ncc(-c4cnn(C)c4)cc3c(=O)c2c1	Kd apparent	'>'	30000.0	nM			Inactive	UO_0000065					False	CHEMBL3991923	Kinobeads (epsilon), multiple immobilized ATP-competitive broad spectrum kinase inhibitors, used to assess residual binding of ~300 proteins simultaneously from cell lysate in the presence of a compound. Quantitative readout performed by mass spectrometry.	B	BAO_0000220	subcellular format	Homo sapiens	None	None	K-562, COLO 205, SK-N-BE(2) and MV-4-11	Cell lysate	CHEMBL5491	Serine/threonine-protein kinase WEE1	Homo sapiens	SINGLE PROTEIN	CHEMBL3991601	48	Kuster lab chemical proteomics drug profiling	Science	2017	None
CHEMBL509601		0	310.31	0	1.77	101	O=C1NC(=O)c2c1ccc1c2c2cc(O)ccc2n1CCCO	IC50	'='	199.53	nM	6.70			UO_0000065	21.59	0.40	4.93	7.32	False	CHEMBL1006579	Inhibition of human Wee1	B	BAO_0000357	single protein format	Homo sapiens	None	None	None	None	CHEMBL5491	Serine/threonine-protein kinase WEE1	Homo sapiens	SINGLE PROTEIN	CHEMBL1137719	1	Scientific Literature	Eur. J. Med. Chem.	2009	None
CHEMBL213585		0	378.77	0	3.94	60	O=C1NC(=O)c2c1c(-c1cccc(O)c1Cl)cc1[nH]c3ccc(O)cc3c21	IC50	'='	28.18	nM	7.55			UO_0000065	19.93	0.38	3.61	7.37	False	CHEMBL1006579	Inhibition of human Wee1	B	BAO_0000357	single protein format	Homo sapiens	None	None	None	None	CHEMBL5491	Serine/threonine-protein kinase WEE1	Homo sapiens	SINGLE PROTEIN	CHEMBL1137719	1	Scientific Literature	Eur. J. Med. Chem.	2009	None
CHEMBL380048		0	342.35	0	3.89	38	Cc1cccc(-c2cc3[nH]c4ccc(O)cc4c3c3c2C(=O)NC3=O)c1	IC50	'='	229.09	nM	6.64			UO_0000065	19.40	0.35	2.75	8.08	False	CHEMBL1006579	Inhibition of human Wee1	B	BAO_0000357	single protein format	Homo sapiens	None	None	None	None	CHEMBL5491	Serine/threonine-protein kinase WEE1	Homo sapiens	SINGLE PROTEIN	CHEMBL1137719	1	Scientific Literature	Eur. J. Med. Chem.	2009	None
CHEMBL272479		0	463.92	0	4.56	161	CN(C)CCCOc1cc2[nH]c3cc(-c4ccccc4Cl)c4c(c3c2cc1O)C(=O)NC4=O	IC50	'='	26.0	nM	7.58			UO_0000065	16.35	0.31	3.03	8.01	False	CHEMBL1006579	Inhibition of human Wee1	B	BAO_0000357	single protein format	Homo sapiens	None	None	None	None	CHEMBL5491	Serine/threonine-protein kinase WEE1	Homo sapiens	SINGLE PROTEIN	CHEMBL1137719	1	Scientific Literature	Eur. J. Med. Chem.	2009	None
CHEMBL521200		0	489.94	0	4.49	148	O=C1NC(=O)c2c1c(-c1ccccc1Cl)cc1c2c2cc(O)ccc2n1CCSn1ccnn1	IC50	'='	24.0	nM	7.62			UO_0000065	15.55	0.31	3.13	7.47	False	CHEMBL1006579	Inhibition of human Wee1	B	BAO_0000357	single protein format	Homo sapiens	None	None	None	None	CHEMBL5491	Serine/threonine-protein kinase WEE1	Homo sapiens	SINGLE PROTEIN	CHEMBL1137719	1	Scientific Literature	Eur. J. Med. Chem.	2009	None
CHEMBL487031		0	468.34	0	4.92	114	CN(C)CCn1c2ccc(O)cc2c2c3c(c(-c4c(Cl)cccc4Cl)cc21)C(=O)NC3=O	IC50	'='	169.82	nM	6.77			UO_0000065	14.46	0.29	1.85	9.08	False	CHEMBL1006579	Inhibition of human Wee1	B	BAO_0000357	single protein format	Homo sapiens	None	None	None	None	CHEMBL5491	Serine/threonine-protein kinase WEE1	Homo sapiens	SINGLE PROTEIN	CHEMBL1137719	1	Scientific Literature	Eur. J. Med. Chem.	2009	None
CHEMBL213346		0	397.22	0	4.88	64	O=C1NC(=O)c2c1c(-c1cc(Cl)ccc1Cl)cc1[nH]c3ccc(O)cc3c21	IC50	'='	489.78	nM	6.31			UO_0000065	15.89	0.32	1.43	7.68	False	CHEMBL1006579	Inhibition of human Wee1	B	BAO_0000357	single protein format	Homo sapiens	None	None	None	None	CHEMBL5491	Serine/threonine-protein kinase WEE1	Homo sapiens	SINGLE PROTEIN	CHEMBL1137719	1	Scientific Literature	Eur. J. Med. Chem.	2009	None
CHEMBL488054		0	434.88	0	4.74	112	COCCCn1c2ccc(O)cc2c2c3c(c(-c4ccccc4Cl)cc21)C(=O)NC3=O	IC50	'='	27.0	nM	7.57			UO_0000065	17.40	0.33	2.83	9.40	False	CHEMBL1006579	Inhibition of human Wee1	B	BAO_0000357	single protein format	Homo sapiens	None	None	None	None	CHEMBL5491	Serine/threonine-protein kinase WEE1	Homo sapiens	SINGLE PROTEIN	CHEMBL1137719	1	Scientific Literature	Eur. J. Med. Chem.	2009	None
CHEMBL214253		0	328.33	0	3.58	1	O=C1NC(=O)c2c1c(-c1ccccc1)cc1[nH]c3ccc(O)cc3c21	IC50	'='	97.0	nM	7.01			UO_0000065	21.36	0.38	3.43	8.53	False	CHEMBL1006579	Inhibition of human Wee1	B	BAO_0000357	single protein format	Homo sapiens	None	None	None	None	CHEMBL5491	Serine/threonine-protein kinase WEE1	Homo sapiens	SINGLE PROTEIN	CHEMBL1137719	1	Scientific Literature	Eur. J. Med. Chem.	2009	None
CHEMBL488573		0	337.38	0	2.34	125	CN(C)CCCn1c2ccc(O)cc2c2c3c(ccc21)C(=O)NC3=O	IC50	'='	360.0	nM	6.44			UO_0000065	19.10	0.35	4.10	8.64	False	CHEMBL1006579	Inhibition of human Wee1	B	BAO_0000357	single protein format	Homo sapiens	None	None	None	None	CHEMBL5491	Serine/threonine-protein kinase WEE1	Homo sapiens	SINGLE PROTEIN	CHEMBL1137719	1	Scientific Literature	Eur. J. Med. Chem.	2009	None
CHEMBL209594		0	358.35	0	3.59	30	COc1ccccc1-c1cc2[nH]c3ccc(O)cc3c2c2c1C(=O)NC2=O	IC50	'='	24.0	nM	7.62			UO_0000065	21.26	0.39	4.03	8.33	False	CHEMBL1006579	Inhibition of human Wee1	B	BAO_0000357	single protein format	Homo sapiens	None	None	None	None	CHEMBL5491	Serine/threonine-protein kinase WEE1	Homo sapiens	SINGLE PROTEIN	CHEMBL1137719	1	Scientific Literature	Eur. J. Med. Chem.	2009	None
CHEMBL215677		0	407.22	0	4.34	20	O=C1NC(=O)c2c1c(-c1ccccc1Br)cc1[nH]c3ccc(O)cc3c21	IC50	'='	23.0	nM	7.64			UO_0000065	18.76	0.40	3.30	9.29	False	CHEMBL1006579	Inhibition of human Wee1	B	BAO_0000357	single protein format	Homo sapiens	None	None	None	None	CHEMBL5491	Serine/threonine-protein kinase WEE1	Homo sapiens	SINGLE PROTEIN	CHEMBL1137719	1	Scientific Literature	Eur. J. Med. Chem.	2009	None
CHEMBL472689		0	512.95	1	4.47	174	Cn1c2cc(C(=O)NCCn3cccc3)c(O)cc2c2c3c(c(-c4ccccc4Cl)cc21)C(=O)NC3=O	IC50	'='	15.0	nM	7.82			UO_0000065	15.25	0.29	3.35	7.43	False	CHEMBL1006579	Inhibition of human Wee1	B	BAO_0000357	single protein format	Homo sapiens	None	None	None	None	CHEMBL5491	Serine/threonine-protein kinase WEE1	Homo sapiens	SINGLE PROTEIN	CHEMBL1137719	1	Scientific Literature	Eur. J. Med. Chem.	2009	None
CHEMBL471329		0	472.89	0	3.85	152	O=C1NC(=O)c2c1c(-c1ccccc1Cl)cc1c2c2cc(O)ccc2n1CCCc1nnn[nH]1	IC50	'='	16.0	nM	7.80			UO_0000065	16.49	0.31	3.95	6.20	False	CHEMBL1006579	Inhibition of human Wee1	B	BAO_0000357	single protein format	Homo sapiens	None	None	None	None	CHEMBL5491	Serine/threonine-protein kinase WEE1	Homo sapiens	SINGLE PROTEIN	CHEMBL1137719	1	Scientific Literature	Eur. J. Med. Chem.	2009	None
CHEMBL483611		0	552.41	1	5.00	129	O=C1NC(=O)c2c1c(-c1c(Cl)cccc1Cl)cc1c2c2cc(O)ccc2n1CCCC(=O)N1CCOCC1	IC50	'='	64.0	nM	7.19			UO_0000065	13.02	0.26	2.19	7.13	False	CHEMBL1006579	Inhibition of human Wee1	B	BAO_0000357	single protein format	Homo sapiens	None	None	None	None	CHEMBL5491	Serine/threonine-protein kinase WEE1	Homo sapiens	SINGLE PROTEIN	CHEMBL1137719	1	Scientific Literature	Eur. J. Med. Chem.	2009	None
CHEMBL488571		0	374.36	0	2.31	118	O=C1NC(=O)c2c1ccc1c2c2cc(O)ccc2n1CCC(=O)n1ccnc1	IC50	'='	230.0	nM	6.64			UO_0000065	17.73	0.32	4.33	6.25	False	CHEMBL1006579	Inhibition of human Wee1	B	BAO_0000357	single protein format	Homo sapiens	None	None	None	None	CHEMBL5491	Serine/threonine-protein kinase WEE1	Homo sapiens	SINGLE PROTEIN	CHEMBL1137719	1	Scientific Literature	Eur. J. Med. Chem.	2009	None
CHEMBL380048		0	342.35	0	3.89	38	Cc1cccc(-c2cc3[nH]c4ccc(O)cc4c3c3c2C(=O)NC3=O)c1	IC50	'='	230.0	nM	6.64			UO_0000065	19.39	0.35	2.75	8.08	False	CHEMBL1006579	Inhibition of human Wee1	B	BAO_0000357	single protein format	Homo sapiens	None	None	None	None	CHEMBL5491	Serine/threonine-protein kinase WEE1	Homo sapiens	SINGLE PROTEIN	CHEMBL1137719	1	Scientific Literature	Eur. J. Med. Chem.	2009	None
CHEMBL469612		0	528.01	2	5.52	159	O=C1NC(=O)c2c1c(-c1ccccc1Cl)cc1c2c2cc(O)c(CCCCn3cccc3)cc2n1CCO	IC50	'='	23.99	nM	7.62			UO_0000065	14.43	0.27	2.10	7.90	False	CHEMBL1006579	Inhibition of human Wee1	B	BAO_0000357	single protein format	Homo sapiens	None	None	None	None	CHEMBL5491	Serine/threonine-protein kinase WEE1	Homo sapiens	SINGLE PROTEIN	CHEMBL1137719	1	Scientific Literature	Eur. J. Med. Chem.	2009	None
CHEMBL471157		0	441.27	0	4.35	101	O=C1NC(=O)c2c1c(-c1c(Cl)cccc1Cl)cc1c2c2cc(O)ccc2n1CCO	IC50	'='	7.943	nM	8.10			UO_0000065	18.36	0.37	3.75	8.85	False	CHEMBL1006579	Inhibition of human Wee1	B	BAO_0000357	single protein format	Homo sapiens	None	None	None	None	CHEMBL5491	Serine/threonine-protein kinase WEE1	Homo sapiens	SINGLE PROTEIN	CHEMBL1137719	1	Scientific Literature	Eur. J. Med. Chem.	2009	None
CHEMBL384089		0	373.37	0	3.17	75	COc1cc(N)ccc1-c1cc2[nH]c3ccc(O)cc3c2c2c1C(=O)NC2=O	IC50	'='	19.05	nM	7.72			UO_0000065	20.68	0.38	4.55	6.57	False	CHEMBL1006579	Inhibition of human Wee1	B	BAO_0000357	single protein format	Homo sapiens	None	None	None	None	CHEMBL5491	Serine/threonine-protein kinase WEE1	Homo sapiens	SINGLE PROTEIN	CHEMBL1137719	1	Scientific Literature	Eur. J. Med. Chem.	2009	None
CHEMBL384477		0	397.22	0	4.88	59	O=C1NC(=O)c2c1c(-c1cccc(Cl)c1Cl)cc1[nH]c3ccc(O)cc3c21	IC50	'='	28.18	nM	7.55			UO_0000065	19.01	0.38	2.67	9.19	False	CHEMBL1006579	Inhibition of human Wee1	B	BAO_0000357	single protein format	Homo sapiens	None	None	None	None	CHEMBL5491	Serine/threonine-protein kinase WEE1	Homo sapiens	SINGLE PROTEIN	CHEMBL1137719	1	Scientific Literature	Eur. J. Med. Chem.	2009	None
CHEMBL272351		0	519.99	1	4.34	167	Cn1c2cc(OCCCN3CCOCC3)c(O)cc2c2c3c(c(-c4ccccc4Cl)cc21)C(=O)NC3=O	IC50	'='	57.0	nM	7.24			UO_0000065	13.93	0.27	2.90	7.79	False	CHEMBL1006579	Inhibition of human Wee1	B	BAO_0000357	single protein format	Homo sapiens	None	None	None	None	CHEMBL5491	Serine/threonine-protein kinase WEE1	Homo sapiens	SINGLE PROTEIN	CHEMBL1137719	1	Scientific Literature	Eur. J. Med. Chem.	2009	None
CHEMBL3355539		0	503.97	1	4.69	31	CN1Cc2cc(Nc3ncc4c(=O)n(-c5c(F)cccc5Cl)c5nccn5c4n3)ccc2C(C)(C)C1	Ki	'<'	1.0	nM				UO_0000065					False	CHEMBL3372984	Inhibition of GST-tagged human Wee1	B	BAO_0000357	single protein format	Homo sapiens	None	None	None	None	CHEMBL5491	Serine/threonine-protein kinase WEE1	Homo sapiens	SINGLE PROTEIN	CHEMBL3352079	1	Scientific Literature	ACS Med. Chem. Lett.	2015	None
CHEMBL3355536		0	518.41	1	4.96	28	CN1Cc2cc(Nc3ncc4c(=O)n(-c5c(Cl)cccc5Cl)c5nccn5c4n3)ccc2C2(CC2)C1	EC50	'='	27.0	nM	7.57			UO_0000065	14.60	0.29	2.61	9.42	False	CHEMBL3372986	Inhibition of human Weel1 in human NCI-H1299 cells assessed as phosphorylation of Cdk1 after overnight incubation by ELISA PD assay	B	BAO_0000219	cell-based format	Homo sapiens	None	None	NCI-H1299	None	CHEMBL5491	Serine/threonine-protein kinase WEE1	Homo sapiens	SINGLE PROTEIN	CHEMBL3352079	1	Scientific Literature	ACS Med. Chem. Lett.	2015	CHEMBL3308501
CHEMBL572878	TOZASERTIB	2	464.60	0	3.50	VX-680/MK-0457	Cc1cc(Nc2cc(N3CCN(C)CC3)nc(Sc3ccc(NC(=O)C4CC4)cc3)n2)n[nH]1	Kd	'='	3200.0	nM	5.50			UO_0000065	11.83	0.23	1.99	5.38	False	CHEMBL1908611	Binding constant for WEE1 kinase domain	B	BAO_0000357	single protein format	None	None	None	None	None	CHEMBL5491	Serine/threonine-protein kinase WEE1	Homo sapiens	SINGLE PROTEIN	CHEMBL1908390	1	Scientific Literature	Nat. Biotechnol.	2011	None
CHEMBL513150		0	322.39	0	4.22	SID24780629	Cc1nc2ccccn2c1-c1csc(Nc2cccc(O)c2)n1	EC50	'>'	49750.0	nM			Not Active	UO_0000065					False	CHEMBL1614059	PUBCHEM_BIOASSAY: Dose Response Cell-based Assay for Inhibitors of Wee1 Degradation. (Class of assay: confirmatory) [Related pubchem assays: 1410, 1321 ]	F	BAO_0000019	assay format	Homo sapiens	None	None	None	None	CHEMBL5491	Serine/threonine-protein kinase WEE1	Homo sapiens	SINGLE PROTEIN	CHEMBL1201862	7	PubChem BioAssays			None
CHEMBL435732		0	484.34	0	4.00	52	Cn1c(=O)c(-c2c(Cl)cccc2Cl)cc2cnc(Nc3ccc(CC(N)C(=O)O)cc3)nc21	IC50	'='	90.0	nM	7.05			UO_0000065	14.55	0.29	3.05	5.72	False	CHEMBL829373	Inhibition of checkpoint kinase Wee1	B	BAO_0000357	single protein format	None	None	None	None	None	CHEMBL5491	Serine/threonine-protein kinase WEE1	Homo sapiens	SINGLE PROTEIN	CHEMBL1143513	1	Scientific Literature	Bioorg. Med. Chem. Lett.	2005	None
CHEMBL586135		0	295.35	0	3.04	SID3713089	Cc1ccc(Nc2cc(C)nn2-c2nc(C)cc(O)n2)cc1	EC50	'>'	1842.0	nM			Active	UO_0000065					False	CHEMBL1614059	PUBCHEM_BIOASSAY: Dose Response Cell-based Assay for Inhibitors of Wee1 Degradation. (Class of assay: confirmatory) [Related pubchem assays: 1410, 1321 ]	F	BAO_0000019	assay format	Homo sapiens	None	None	None	None	CHEMBL5491	Serine/threonine-protein kinase WEE1	Homo sapiens	SINGLE PROTEIN	CHEMBL1201862	7	PubChem BioAssays			None
CHEMBL223360	LINIFANIB	3	375.41	0	4.90	ABT-869	Cc1ccc(F)c(NC(=O)Nc2ccc(-c3cccc4[nH]nc(N)c34)cc2)c1	Kd	'>'	10000.0	nM				UO_0000065					False	CHEMBL1908611	Binding constant for WEE1 kinase domain	B	BAO_0000357	single protein format	None	None	None	None	None	CHEMBL5491	Serine/threonine-protein kinase WEE1	Homo sapiens	SINGLE PROTEIN	CHEMBL1908390	1	Scientific Literature	Nat. Biotechnol.	2011	None
CHEMBL554	LAPATINIB	4	581.07	2	6.14	Lapatinib	CS(=O)(=O)CCNCc1ccc(-c2ccc3ncnc(Nc4ccc(OCc5cccc(F)c5)c(Cl)c4)c3c2)o1	Kd	'>'	10000.0	nM				UO_0000065					False	CHEMBL1908611	Binding constant for WEE1 kinase domain	B	BAO_0000357	single protein format	None	None	None	None	None	CHEMBL5491	Serine/threonine-protein kinase WEE1	Homo sapiens	SINGLE PROTEIN	CHEMBL1908390	1	Scientific Literature	Nat. Biotechnol.	2011	None
CHEMBL1999485		0	481.99	0	4.42	SID103904629	CCN1CCN(c2ccc(Nc3ncc(Cl)c(Nc4ccc(O)c(NC(C)=O)c4)n3)cc2)CC1	Ki	'='	7.943	nM	8.10		active	UO_0000065					False	CHEMBL1963774	PUBCHEM_BIOASSAY: Navigating the Kinome. (Class of assay: other) Panel member name: WEE1	F	BAO_0000019	assay format	None	None	None	None	None	CHEMBL5491	Serine/threonine-protein kinase WEE1	Homo sapiens	SINGLE PROTEIN	CHEMBL1201862	7	PubChem BioAssays			None
CHEMBL1230122	R-1487	1	388.37	0	2.99	SID103905625	Cn1c(=O)c(Oc2ccc(F)cc2F)cc2cnc(NC3CCOCC3)nc21	Ki	'>'	3162.28	nM			inactive	UO_0000065					False	CHEMBL1963774	PUBCHEM_BIOASSAY: Navigating the Kinome. (Class of assay: other) Panel member name: WEE1	F	BAO_0000019	assay format	None	None	None	None	None	CHEMBL5491	Serine/threonine-protein kinase WEE1	Homo sapiens	SINGLE PROTEIN	CHEMBL1201862	7	PubChem BioAssays			None
CHEMBL1989043		0	462.41	0	4.76	SID103904413	CN1CCN(c2ccc(Nc3nc(N)c(C(=O)c4c(Cl)cccc4Cl)s3)cc2)CC1	Ki	'>'	3162.28	nM			inactive	UO_0000065					False	CHEMBL1963774	PUBCHEM_BIOASSAY: Navigating the Kinome. (Class of assay: other) Panel member name: WEE1	F	BAO_0000019	assay format	None	None	None	None	None	CHEMBL5491	Serine/threonine-protein kinase WEE1	Homo sapiens	SINGLE PROTEIN	CHEMBL1201862	7	PubChem BioAssays			None
CHEMBL189963	PALBOCICLIB	4	447.54	0	2.97	SID103905661	CC(=O)c1c(C)c2cnc(Nc3ccc(N4CCNCC4)cn3)nc2n(C2CCCC2)c1=O	Ki	'>'	3162.28	nM			inactive	UO_0000065					False	CHEMBL1963774	PUBCHEM_BIOASSAY: Navigating the Kinome. (Class of assay: other) Panel member name: WEE1	F	BAO_0000019	assay format	None	None	None	None	None	CHEMBL5491	Serine/threonine-protein kinase WEE1	Homo sapiens	SINGLE PROTEIN	CHEMBL1201862	7	PubChem BioAssays			None
CHEMBL1979690		0	434.94	0	4.25	SID103904406	CN1CCN(c2ccc(Nc3ncc(Cl)c(Nc4ccc5[nH]ncc5c4)n3)cc2)CC1	Ki	'='	7.943	nM	8.10		active	UO_0000065					False	CHEMBL1963774	PUBCHEM_BIOASSAY: Navigating the Kinome. (Class of assay: other) Panel member name: WEE1	F	BAO_0000019	assay format	None	None	None	None	None	CHEMBL5491	Serine/threonine-protein kinase WEE1	Homo sapiens	SINGLE PROTEIN	CHEMBL1201862	7	PubChem BioAssays			None
CHEMBL400146	TOPOPYRONE C	0	338.27	0	1.99	43	Cc1cc(=O)c2c(O)cc3c(c2o1)C(=O)c1c(O)cc(O)cc1C3=O	Kd	'='	1.35	nM	8.87			UO_0000065	26.22	0.48	6.88	7.09	False	CHEMBL1815757	Binding affinity to weel kinase	B	BAO_0000357	single protein format	None	None	None	None	None	CHEMBL5491	Serine/threonine-protein kinase WEE1	Homo sapiens	SINGLE PROTEIN	CHEMBL1811875	1	Scientific Literature	J. Nat. Prod.	2011	None
CHEMBL377300	BRIVANIB	3	370.38	0	3.52	BMS-540215	Cc1cc2c(F)c(Oc3ncnn4cc(OC[C@@H](C)O)c(C)c34)ccc2[nH]1	Kd	'>'	10000.0	nM				UO_0000065					False	CHEMBL1908611	Binding constant for WEE1 kinase domain	B	BAO_0000357	single protein format	None	None	None	None	None	CHEMBL5491	Serine/threonine-protein kinase WEE1	Homo sapiens	SINGLE PROTEIN	CHEMBL1908390	1	Scientific Literature	Nat. Biotechnol.	2011	None
CHEMBL535	SUNITINIB	4	398.48	0	3.33	Sunitinib	CCN(CC)CCNC(=O)c1c(C)[nH]c(/C=C2\C(=O)Nc3ccc(F)cc32)c1C	Kd	'='	1100.0	nM	5.96			UO_0000065	14.95	0.28	2.63	7.72	False	CHEMBL1908611	Binding constant for WEE1 kinase domain	B	BAO_0000357	single protein format	None	None	None	None	None	CHEMBL5491	Serine/threonine-protein kinase WEE1	Homo sapiens	SINGLE PROTEIN	CHEMBL1908390	1	Scientific Literature	Nat. Biotechnol.	2011	None
CHEMBL1287853	FEDRATINIB	3	524.69	1	4.82	TG-101348	Cc1cnc(Nc2ccc(OCCN3CCCC3)cc2)nc1Nc1cccc(S(=O)(=O)NC(C)(C)C)c1	Kd	'='	390.0	nM	6.41			UO_0000065	12.21	0.24	1.59	5.91	False	CHEMBL1908611	Binding constant for WEE1 kinase domain	B	BAO_0000357	single protein format	None	None	None	None	None	CHEMBL5491	Serine/threonine-protein kinase WEE1	Homo sapiens	SINGLE PROTEIN	CHEMBL1908390	1	Scientific Literature	Nat. Biotechnol.	2011	None
CHEMBL249697	BMS-345541	0	255.32	0	1.87	BMS-345541	Cc1ccc2nc(NCCN)c3ncc(C)n3c2c1	Kd	'>'	10000.0	nM				UO_0000065					False	CHEMBL1908611	Binding constant for WEE1 kinase domain	B	BAO_0000357	single protein format	None	None	None	None	None	CHEMBL5491	Serine/threonine-protein kinase WEE1	Homo sapiens	SINGLE PROTEIN	CHEMBL1908390	1	Scientific Literature	Nat. Biotechnol.	2011	None
CHEMBL573339	PI-103	0	348.36	0	2.98	PI-103	Oc1cccc(-c2nc(N3CCOCC3)c3oc4ncccc4c3n2)c1	Kd	'>'	10000.0	nM				UO_0000065					False	CHEMBL1908611	Binding constant for WEE1 kinase domain	B	BAO_0000357	single protein format	None	None	None	None	None	CHEMBL5491	Serine/threonine-protein kinase WEE1	Homo sapiens	SINGLE PROTEIN	CHEMBL1908390	1	Scientific Literature	Nat. Biotechnol.	2011	None
CHEMBL1230609	FORETINIB	2	632.66	2	5.77	EXEL-2880/GSK-1363089	COc1cc2c(Oc3ccc(NC(=O)C4(C(=O)Nc5ccc(F)cc5)CC4)cc3F)ccnc2cc1OCCCN1CCOCC1	Kd	'>'	10000.0	nM				UO_0000065					False	CHEMBL1908611	Binding constant for WEE1 kinase domain	B	BAO_0000357	single protein format	None	None	None	None	None	CHEMBL5491	Serine/threonine-protein kinase WEE1	Homo sapiens	SINGLE PROTEIN	CHEMBL1908390	1	Scientific Literature	Nat. Biotechnol.	2011	None
CHEMBL1721885	SU-014813	2	442.49	0	1.69	SU-14813	Cc1[nH]c(/C=C2\C(=O)Nc3ccc(F)cc32)c(C)c1C(=O)NC[C@H](O)CN1CCOCC1	Kd	'='	3000.0	nM	5.52			UO_0000065	12.48	0.24	3.83	5.18	False	CHEMBL1908611	Binding constant for WEE1 kinase domain	B	BAO_0000357	single protein format	None	None	None	None	None	CHEMBL5491	Serine/threonine-protein kinase WEE1	Homo sapiens	SINGLE PROTEIN	CHEMBL1908390	1	Scientific Literature	Nat. Biotechnol.	2011	None
CHEMBL124660	TANDUTINIB	2	562.72	2	5.03	MLN-518	COc1cc2c(N3CCN(C(=O)Nc4ccc(OC(C)C)cc4)CC3)ncnc2cc1OCCCN1CCCCC1	Kd	'>'	10000.0	nM				UO_0000065					True	CHEMBL1245023	Binding affinity to WEE1	B	BAO_0000357	single protein format	None	None	None	None	None	CHEMBL5491	Serine/threonine-protein kinase WEE1	Homo sapiens	SINGLE PROTEIN	CHEMBL1240346	1	Scientific Literature	Blood	2009	None
CHEMBL603469	LESTAURTINIB	3	439.47	0	3.47	CEP-701	C[C@]12O[C@H](C[C@]1(O)CO)n1c3ccccc3c3c4c(c5c6ccccc6n2c5c31)CNC4=O	Kd	'='	1200.0	nM	5.92			UO_0000065	13.47	0.25	2.45	6.68	True	CHEMBL1245023	Binding affinity to WEE1	B	BAO_0000357	single protein format	None	None	None	None	None	CHEMBL5491	Serine/threonine-protein kinase WEE1	Homo sapiens	SINGLE PROTEIN	CHEMBL1240346	1	Scientific Literature	Blood	2009	None
CHEMBL359732		0	342.40	0	4.05	58	Cc1c(-c2ccccc2)c(=O)n(C)c2nc(Nc3ccccc3)ncc12	IC50	'>'	50000.0	nM				UO_0000065					False	CHEMBL829373	Inhibition of checkpoint kinase Wee1	B	BAO_0000357	single protein format	None	None	None	None	None	CHEMBL5491	Serine/threonine-protein kinase WEE1	Homo sapiens	SINGLE PROTEIN	CHEMBL1143513	1	Scientific Literature	Bioorg. Med. Chem. Lett.	2005	None
CHEMBL379346		0	404.43	1	5.24	37	O=C1NC(=O)c2c1c(-c1ccccc1-c1ccccc1)cc1[nH]c3ccc(O)cc3c21	IC50	'='	570.0	nM	6.24			UO_0000065	15.44	0.28	1.00	7.60	True	CHEMBL864855	Inhibition of human Wee1 in presence of 9.5 uM ATP	B	BAO_0000357	single protein format	Homo sapiens	None	None	None	None	CHEMBL5491	Serine/threonine-protein kinase WEE1	Homo sapiens	SINGLE PROTEIN	CHEMBL1145314	1	Scientific Literature	J. Med. Chem.	2006	None
CHEMBL572881	MOTESANIB	3	373.46	0	4.04	AMG-706	CC1(C)CNc2cc(NC(=O)c3cccnc3NCc3ccncc3)ccc21	Kd	'>'	10000.0	nM				UO_0000065					True	CHEMBL1061935	Binding constant for WEE1 kinase domain	B	BAO_0000357	single protein format	Homo sapiens	None	None	None	None	CHEMBL5491	Serine/threonine-protein kinase WEE1	Homo sapiens	SINGLE PROTEIN	CHEMBL1150977	1	Scientific Literature	Nat. Biotechnol.	2008	None
CHEMBL101253	VATALANIB	3	346.82	1	5.01	PTK-787	Clc1ccc(Nc2nnc(Cc3ccncc3)c3ccccc23)cc1	Kd	'>'	10000.0	nM				UO_0000065					True	CHEMBL1061935	Binding constant for WEE1 kinase domain	B	BAO_0000357	single protein format	Homo sapiens	None	None	None	None	CHEMBL5491	Serine/threonine-protein kinase WEE1	Homo sapiens	SINGLE PROTEIN	CHEMBL1150977	1	Scientific Literature	Nat. Biotechnol.	2008	None
CHEMBL24828	VANDETANIB	4	475.36	1	5.00	ZD-6474	COc1cc2c(Nc3ccc(Br)cc3F)ncnc2cc1OCC1CCN(C)CC1	Kd	'>'	10000.0	nM				UO_0000065					True	CHEMBL1061935	Binding constant for WEE1 kinase domain	B	BAO_0000357	single protein format	Homo sapiens	None	None	None	None	CHEMBL5491	Serine/threonine-protein kinase WEE1	Homo sapiens	SINGLE PROTEIN	CHEMBL1150977	1	Scientific Literature	Nat. Biotechnol.	2008	None
CHEMBL1164563		0	418.44	0	3.69	6b	COc1cc(C(=O)OCCCCCCOC(=O)c2ccc(O)c(OC)c2)ccc1O	Inhibition						Active						False	CHEMBL1168870	Inhibition of GST-tagged human recombinant WEE1 kinase at 20 uM	B	BAO_0000357	single protein format	Homo sapiens	None	None	None	None	CHEMBL5491	Serine/threonine-protein kinase WEE1	Homo sapiens	SINGLE PROTEIN	CHEMBL1165937	1	Scientific Literature	Bioorg. Med. Chem.	2010	None
CHEMBL360698		0	430.82	1	5.41	16	Cn1c(=O)c(-c2c(Cl)cccc2C(F)(F)F)cc2cnc(Nc3ccccc3)nc21	IC50	'>'	50000.0	nM				UO_0000065					False	CHEMBL829373	Inhibition of checkpoint kinase Wee1	B	BAO_0000357	single protein format	None	None	None	None	None	CHEMBL5491	Serine/threonine-protein kinase WEE1	Homo sapiens	SINGLE PROTEIN	CHEMBL1143513	1	Scientific Literature	Bioorg. Med. Chem. Lett.	2005	None
CHEMBL180821		0	485.63	1	5.38	62	CCN(CC)CCOc1ccc(Nc2ncc3c(C)c(-c4c(C)cccc4C)c(=O)n(C)c3n2)cc1	IC50	'='	540.0	nM	6.27			UO_0000065	12.91	0.24	0.89	8.67	False	CHEMBL829373	Inhibition of checkpoint kinase Wee1	B	BAO_0000357	single protein format	None	None	None	None	None	CHEMBL5491	Serine/threonine-protein kinase WEE1	Homo sapiens	SINGLE PROTEIN	CHEMBL1143513	1	Scientific Literature	Bioorg. Med. Chem. Lett.	2005	None
CHEMBL362005		0	431.71	1	5.70	31	Cn1c(=O)c(-c2c(Cl)cc(Cl)cc2Cl)cc2cnc(Nc3ccccc3)nc21	IC50	'='	8600.0	nM	5.07			UO_0000065	11.73	0.25	-0.63	8.47	False	CHEMBL829373	Inhibition of checkpoint kinase Wee1	B	BAO_0000357	single protein format	None	None	None	None	None	CHEMBL5491	Serine/threonine-protein kinase WEE1	Homo sapiens	SINGLE PROTEIN	CHEMBL1143513	1	Scientific Literature	Bioorg. Med. Chem. Lett.	2005	None
CHEMBL180316		0	496.40	1	5.24	44	Cn1c(=O)c(-c2c(Cl)cccc2Cl)cc2cnc(Nc3ccc(CCCCC(N)=O)cc3)nc21	IC50	'='	260.0	nM	6.58			UO_0000065	13.27	0.26	1.35	6.40	False	CHEMBL829373	Inhibition of checkpoint kinase Wee1	B	BAO_0000357	single protein format	None	None	None	None	None	CHEMBL5491	Serine/threonine-protein kinase WEE1	Homo sapiens	SINGLE PROTEIN	CHEMBL1143513	1	Scientific Literature	Bioorg. Med. Chem. Lett.	2005	None
CHEMBL403679		0	503.99	1	4.89	155	O=C1NC(=O)c2c1c(-c1ccccc1Cl)cc1[nH]c3cc(CCCCN4CCOCC4)c(O)cc3c21	IC50	'='	37.15	nM	7.43			UO_0000065	14.74	0.28	2.54	7.85	False	CHEMBL1006579	Inhibition of human Wee1	B	BAO_0000357	single protein format	Homo sapiens	None	None	None	None	CHEMBL5491	Serine/threonine-protein kinase WEE1	Homo sapiens	SINGLE PROTEIN	CHEMBL1137719	1	Scientific Literature	Eur. J. Med. Chem.	2009	None
CHEMBL258067		0	548.04	1	4.35	160	O=C1NC(=O)c2c1c(-c1ccccc1Cl)cc1c2c2cc(O)c(CCCCN3CCOCC3)cc2n1CCO	IC50	'='	19.05	nM	7.72			UO_0000065	14.09	0.27	3.37	7.42	False	CHEMBL1006579	Inhibition of human Wee1	B	BAO_0000357	single protein format	Homo sapiens	None	None	None	None	CHEMBL5491	Serine/threonine-protein kinase WEE1	Homo sapiens	SINGLE PROTEIN	CHEMBL1137719	1	Scientific Literature	Eur. J. Med. Chem.	2009	None
CHEMBL359898		0	356.43	0	4.36	10	Cc1cccc(C)c1-c1cc2cnc(Nc3ccccc3)nc2n(C)c1=O	IC50	'='	990.0	nM	6.00			UO_0000065	16.85	0.30	1.64	10.04	False	CHEMBL829373	Inhibition of checkpoint kinase Wee1	B	BAO_0000357	single protein format	None	None	None	None	None	CHEMBL5491	Serine/threonine-protein kinase WEE1	Homo sapiens	SINGLE PROTEIN	CHEMBL1143513	1	Scientific Literature	Bioorg. Med. Chem. Lett.	2005	None
CHEMBL178510		0	507.39	2	6.53	53	Cn1c(=O)c(-c2c(Cl)cccc2Cl)cc2cnc(Nc3ccc(CCCC4N=NN=N4)cc3)nc21	IC50	'='	69.0	nM	7.16			UO_0000065	14.11	0.28	0.63	6.55	False	CHEMBL829373	Inhibition of checkpoint kinase Wee1	B	BAO_0000357	single protein format	None	None	None	None	None	CHEMBL5491	Serine/threonine-protein kinase WEE1	Homo sapiens	SINGLE PROTEIN	CHEMBL1143513	1	Scientific Literature	Bioorg. Med. Chem. Lett.	2005	None
CHEMBL2205766		0	346.42	0	1.45	14, CZC24758	CC(C)(C)NS(=O)(=O)c1cncc(-c2ccn3nc(N)nc3c2)c1	IC50	'>'	10000.0	nM				UO_0000065					False	CHEMBL2214466	Inhibition of WEE1	B	BAO_0000357	single protein format	None	None	None	None	None	CHEMBL5491	Serine/threonine-protein kinase WEE1	Homo sapiens	SINGLE PROTEIN	CHEMBL2203257	1	Scientific Literature	Bioorg. Med. Chem. Lett.	2012	None
CHEMBL601719	CRIZOTINIB	4	450.35	1	5.04	1, PF-02341066	C[C@@H](Oc1cc(-c2cnn(C3CCNCC3)c2)cnc1N)c1c(Cl)ccc(F)c1Cl	Kd	'>'	10000.0	nM				UO_0000065					False	CHEMBL1908611	Binding constant for WEE1 kinase domain	B	BAO_0000357	single protein format	None	None	None	None	None	CHEMBL5491	Serine/threonine-protein kinase WEE1	Homo sapiens	SINGLE PROTEIN	CHEMBL1908390	1	Scientific Literature	Nat. Biotechnol.	2011	None
CHEMBL31965	CANERTINIB	3	485.95	0	4.39	CI-1033	C=CC(=O)Nc1cc2c(Nc3ccc(F)c(Cl)c3)ncnc2cc1OCCCN1CCOCC1	Kd	'>'	10000.0	nM				UO_0000065					False	CHEMBL1908611	Binding constant for WEE1 kinase domain	B	BAO_0000357	single protein format	None	None	None	None	None	CHEMBL5491	Serine/threonine-protein kinase WEE1	Homo sapiens	SINGLE PROTEIN	CHEMBL1908390	1	Scientific Literature	Nat. Biotechnol.	2011	None
CHEMBL2204495		0	399.43	1	5.11	1, GSK2578215A	O=C(Nc1cccnc1)c1cc(-c2ccnc(F)c2)ccc1OCc1ccccc1	Activity	'='	100.0	%				UO_0000187					False	CHEMBL2209237	Inhibition of WEE1 assessed as residual activity at 10 uM relative to control	B	BAO_0000357	single protein format	None	None	None	None	None	CHEMBL5491	Serine/threonine-protein kinase WEE1	Homo sapiens	SINGLE PROTEIN	CHEMBL2203081	1	Scientific Literature	Bioorg. Med. Chem. Lett.	2012	None
CHEMBL460940		0	511.94	1	3.17	62	CS(=O)(=O)NC(=O)CCn1c2ccc(O)cc2c2c3c(c(-c4ccccc4Cl)cc21)C(=O)NC3=O	IC50	'='	12.0	nM	7.92			UO_0000065	15.47	0.31	4.75	5.89	True	CHEMBL1000360	Inhibition of human Wee1 assessed as polyornithine-tyrosine copolymer phosphorylation	B	BAO_0000357	single protein format	Homo sapiens	None	None	None	None	CHEMBL5491	Serine/threonine-protein kinase WEE1	Homo sapiens	SINGLE PROTEIN	CHEMBL1156685	1	Scientific Literature	Eur. J. Med. Chem.	2008	None
CHEMBL209448		0	353.34	0	3.45	26	N#Cc1ccccc1-c1cc2[nH]c3ccc(O)cc3c2c2c1C(=O)NC2=O	IC50	'='	190.55	nM	6.72			UO_0000065	19.02	0.34	3.27	6.34	False	CHEMBL1006579	Inhibition of human Wee1	B	BAO_0000357	single protein format	Homo sapiens	None	None	None	None	CHEMBL5491	Serine/threonine-protein kinase WEE1	Homo sapiens	SINGLE PROTEIN	CHEMBL1137719	1	Scientific Literature	Eur. J. Med. Chem.	2009	None
CHEMBL469822		0	548.00	1	1.37	167	O=C1NC(=O)c2c1c(-c1ccccc1Cl)cc1c2c2c(n1CCO)=CC(OCCCn1cccc1)C(O)(O)C=2	IC50	'='	18.2	nM	7.74			UO_0000065	14.12	0.27	6.37	6.15	False	CHEMBL1006579	Inhibition of human Wee1	B	BAO_0000357	single protein format	Homo sapiens	None	None	None	None	CHEMBL5491	Serine/threonine-protein kinase WEE1	Homo sapiens	SINGLE PROTEIN	CHEMBL1137719	1	Scientific Literature	Eur. J. Med. Chem.	2009	None
CHEMBL1241674		0	308.35	0	2.84	PP-242	CC(C)n1nc(-c2cc3cc(O)ccc3[nH]2)c2c(N)ncnc21	Kd	'>'	10000.0	nM				UO_0000065					False	CHEMBL1908611	Binding constant for WEE1 kinase domain	B	BAO_0000357	single protein format	None	None	None	None	None	CHEMBL5491	Serine/threonine-protein kinase WEE1	Homo sapiens	SINGLE PROTEIN	CHEMBL1908390	1	Scientific Literature	Nat. Biotechnol.	2011	None
CHEMBL377456		0	370.36	0	3.78	53	CC(=O)c1ccc(-c2cc3[nH]c4ccc(O)cc4c3c3c2C(=O)NC3=O)cc1	IC50	'='	3600.0	nM	5.44			UO_0000065	14.70	0.27	1.66	5.48	False	CHEMBL1006579	Inhibition of human Wee1	B	BAO_0000357	single protein format	Homo sapiens	None	None	None	None	CHEMBL5491	Serine/threonine-protein kinase WEE1	Homo sapiens	SINGLE PROTEIN	CHEMBL1137719	1	Scientific Literature	Eur. J. Med. Chem.	2009	None
CHEMBL101253	VATALANIB	3	346.82	1	5.01	PTK-787	Clc1ccc(Nc2nnc(Cc3ccncc3)c3ccccc23)cc1	Kd	'>'	10000.0	nM				UO_0000065					False	CHEMBL1908611	Binding constant for WEE1 kinase domain	B	BAO_0000357	single protein format	None	None	None	None	None	CHEMBL5491	Serine/threonine-protein kinase WEE1	Homo sapiens	SINGLE PROTEIN	CHEMBL1908390	1	Scientific Literature	Nat. Biotechnol.	2011	None
CHEMBL475251	R-406	2	470.46	0	3.63	R406	COc1cc(Nc2ncc(F)c(Nc3ccc4c(n3)NC(=O)C(C)(C)O4)n2)cc(OC)c1OC	Kd	'='	890.0	nM	6.05			UO_0000065	12.86	0.24	2.42	4.70	False	CHEMBL1908611	Binding constant for WEE1 kinase domain	B	BAO_0000357	single protein format	None	None	None	None	None	CHEMBL5491	Serine/threonine-protein kinase WEE1	Homo sapiens	SINGLE PROTEIN	CHEMBL1908390	1	Scientific Literature	Nat. Biotechnol.	2011	None
CHEMBL505670		0	290.26	0	1.92	SID26666864	O=[N+]([O-])c1ccc(Sc2cccc[n+]2[O-])c2nonc12	EC50	'>'	1842.0	nM			Active	UO_0000065					False	CHEMBL1614059	PUBCHEM_BIOASSAY: Dose Response Cell-based Assay for Inhibitors of Wee1 Degradation. (Class of assay: confirmatory) [Related pubchem assays: 1410, 1321 ]	F	BAO_0000019	assay format	Homo sapiens	None	None	None	None	CHEMBL5491	Serine/threonine-protein kinase WEE1	Homo sapiens	SINGLE PROTEIN	CHEMBL1201862	7	PubChem BioAssays			None
CHEMBL1573639		0	283.36	0	3.11	SID26663961	Cn1cccc1/C=C1\SC(Nc2ccccc2)=NC1=O	EC50	'>'	49750.0	nM			Not Active	UO_0000065					False	CHEMBL1614059	PUBCHEM_BIOASSAY: Dose Response Cell-based Assay for Inhibitors of Wee1 Degradation. (Class of assay: confirmatory) [Related pubchem assays: 1410, 1321 ]	F	BAO_0000019	assay format	Homo sapiens	None	None	None	None	CHEMBL5491	Serine/threonine-protein kinase WEE1	Homo sapiens	SINGLE PROTEIN	CHEMBL1201862	7	PubChem BioAssays			None
CHEMBL3084838		0	549.51	2	3.40	3d	N[C@H]1CC[C@H](Nc2nc(Nc3ccc(P(=O)(O)CP(=O)(O)O)cc3)c3ncn(C4CCCC4)c3n2)CC1	Selectivity	'>'	500.0										False	CHEMBL818650	Selectivity for Protein kinase WEE1	B	BAO_0000357	single protein format	None	None	None	None	None	CHEMBL5491	Serine/threonine-protein kinase WEE1	Homo sapiens	SINGLE PROTEIN	CHEMBL1136209	1	Scientific Literature	Bioorg. Med. Chem. Lett.	2003	None
CHEMBL384831		0	432.91	1	5.75	91	CC(C)CCn1c2ccc(O)cc2c2c3c(c(-c4ccccc4Cl)cc21)C(=O)NC3=O	IC50	'='	151.36	nM	6.82			UO_0000065	15.75	0.30	1.07	9.56	False	CHEMBL1006579	Inhibition of human Wee1	B	BAO_0000357	single protein format	Homo sapiens	None	None	None	None	CHEMBL5491	Serine/threonine-protein kinase WEE1	Homo sapiens	SINGLE PROTEIN	CHEMBL1137719	1	Scientific Literature	Eur. J. Med. Chem.	2009	None
CHEMBL378756		0	345.38	0	4.31	6	O=C1NC(=O)c2c1c(-c1ccccc1)cc1sc3ccc(O)cc3c21	IC50	'='	77.62	nM	7.11			UO_0000065	20.59	0.39	2.80	10.71	False	CHEMBL1006579	Inhibition of human Wee1	B	BAO_0000357	single protein format	Homo sapiens	None	None	None	None	CHEMBL5491	Serine/threonine-protein kinase WEE1	Homo sapiens	SINGLE PROTEIN	CHEMBL1137719	1	Scientific Literature	Eur. J. Med. Chem.	2009	None
CHEMBL256480		0	505.96	1	4.33	163	O=C1NC(=O)c2c1c(-c1ccccc1Cl)cc1[nH]c3cc(OCCCN4CCOCC4)c(O)cc3c21	IC50	'='	26.0	nM	7.58			UO_0000065	14.99	0.29	3.26	7.30	False	CHEMBL1006579	Inhibition of human Wee1	B	BAO_0000357	single protein format	Homo sapiens	None	None	None	None	CHEMBL5491	Serine/threonine-protein kinase WEE1	Homo sapiens	SINGLE PROTEIN	CHEMBL1137719	1	Scientific Literature	Eur. J. Med. Chem.	2009	None
CHEMBL486661		0	489.96	0	4.43	43	O=C1NC(=O)c2c1c(-c1ccccc1Cl)cc1c2c2cc(O)ccc2n1CCCN1CCOCC1	IC50	'='	71.0	nM	7.15			UO_0000065	14.59	0.28	2.72	8.53	False	CHEMBL1000360	Inhibition of human Wee1 assessed as polyornithine-tyrosine copolymer phosphorylation	B	BAO_0000357	single protein format	Homo sapiens	None	None	None	None	CHEMBL5491	Serine/threonine-protein kinase WEE1	Homo sapiens	SINGLE PROTEIN	CHEMBL1156685	1	Scientific Literature	Eur. J. Med. Chem.	2008	None
CHEMBL460939		0	469.28	0	4.83	61	O=C(O)CCn1c2ccc(O)cc2c2c3c(c(-c4c(Cl)cccc4Cl)cc21)C(=O)NC3=O	IC50	'='	390.0	nM	6.41			UO_0000065	13.66	0.27	1.58	5.90	True	CHEMBL1000360	Inhibition of human Wee1 assessed as polyornithine-tyrosine copolymer phosphorylation	B	BAO_0000357	single protein format	Homo sapiens	None	None	None	None	CHEMBL5491	Serine/threonine-protein kinase WEE1	Homo sapiens	SINGLE PROTEIN	CHEMBL1156685	1	Scientific Literature	Eur. J. Med. Chem.	2008	None
CHEMBL210056		0	378.12	0	2.51	5	O=C1NC(=O)c2c1c(I)cc1[nH]c3ccc(O)cc3c21	IC50	'='	2300.0	nM	5.64			UO_0000065	14.91	0.39	3.13	6.86	True	CHEMBL864855	Inhibition of human Wee1 in presence of 9.5 uM ATP	B	BAO_0000357	single protein format	Homo sapiens	None	None	None	None	CHEMBL5491	Serine/threonine-protein kinase WEE1	Homo sapiens	SINGLE PROTEIN	CHEMBL1145314	1	Scientific Literature	J. Med. Chem.	2006	None
CHEMBL213346		0	397.22	0	4.88	75	O=C1NC(=O)c2c1c(-c1cc(Cl)ccc1Cl)cc1[nH]c3ccc(O)cc3c21	IC50	'='	490.0	nM	6.31			UO_0000065	15.88	0.32	1.43	7.68	True	CHEMBL864855	Inhibition of human Wee1 in presence of 9.5 uM ATP	B	BAO_0000357	single protein format	Homo sapiens	None	None	None	None	CHEMBL5491	Serine/threonine-protein kinase WEE1	Homo sapiens	SINGLE PROTEIN	CHEMBL1145314	1	Scientific Literature	J. Med. Chem.	2006	None
CHEMBL209388		0	376.80	0	4.24	25	Cn1c2ccc(O)cc2c2c3c(c(-c4ccccc4Cl)cc21)C(=O)NC3=O	IC50	'='	57.0	nM	7.24			UO_0000065	19.23	0.37	3.00	10.16	True	CHEMBL864855	Inhibition of human Wee1 in presence of 9.5 uM ATP	B	BAO_0000357	single protein format	Homo sapiens	None	None	None	None	CHEMBL5491	Serine/threonine-protein kinase WEE1	Homo sapiens	SINGLE PROTEIN	CHEMBL1145314	1	Scientific Literature	J. Med. Chem.	2006	None
CHEMBL209594		0	358.35	0	3.59	39	COc1ccccc1-c1cc2[nH]c3ccc(O)cc3c2c2c1C(=O)NC2=O	IC50	'='	24.0	nM	7.62			UO_0000065	21.26	0.39	4.03	8.33	True	CHEMBL864855	Inhibition of human Wee1 in presence of 9.5 uM ATP	B	BAO_0000357	single protein format	Homo sapiens	None	None	None	None	CHEMBL5491	Serine/threonine-protein kinase WEE1	Homo sapiens	SINGLE PROTEIN	CHEMBL1145314	1	Scientific Literature	J. Med. Chem.	2006	None
CHEMBL1908396		0	480.55	1	5.39	Ki-20227	COc1cc(Oc2ccnc3cc(OC)c(OC)cc23)ccc1NC(=O)NC(C)c1nccs1	Kd	'>'	10000.0	nM				UO_0000065					False	CHEMBL1908611	Binding constant for WEE1 kinase domain	B	BAO_0000357	single protein format	None	None	None	None	None	CHEMBL5491	Serine/threonine-protein kinase WEE1	Homo sapiens	SINGLE PROTEIN	CHEMBL1908390	1	Scientific Literature	Nat. Biotechnol.	2011	None
CHEMBL180022	NERATINIB	4	557.05	2	5.93	HKI-272	CCOc1cc2ncc(C#N)c(Nc3ccc(OCc4ccccn4)c(Cl)c3)c2cc1NC(=O)/C=C/CN(C)C	Kd	'='	4100.0	nM	5.39			UO_0000065	9.67	0.18	-0.54	4.79	False	CHEMBL1908611	Binding constant for WEE1 kinase domain	B	BAO_0000357	single protein format	None	None	None	None	None	CHEMBL5491	Serine/threonine-protein kinase WEE1	Homo sapiens	SINGLE PROTEIN	CHEMBL1908390	1	Scientific Literature	Nat. Biotechnol.	2011	None
CHEMBL1465527		0	352.43	0	1.81	SID861727	O=S(=O)(C/C(=C/CO)S(=O)(=O)c1ccccc1)c1ccccc1	EC50	'>'	5527.0	nM			Active	UO_0000065					False	CHEMBL1614059	PUBCHEM_BIOASSAY: Dose Response Cell-based Assay for Inhibitors of Wee1 Degradation. (Class of assay: confirmatory) [Related pubchem assays: 1410, 1321 ]	F	BAO_0000019	assay format	Homo sapiens	None	None	None	None	CHEMBL5491	Serine/threonine-protein kinase WEE1	Homo sapiens	SINGLE PROTEIN	CHEMBL1201862	7	PubChem BioAssays			None
CHEMBL230011	TG100-115	2	346.35	0	2.33	TG-100-115	Nc1nc(N)c2nc(-c3cccc(O)c3)c(-c3cccc(O)c3)nc2n1	Kd	'>'	10000.0	nM				UO_0000065					False	CHEMBL1908611	Binding constant for WEE1 kinase domain	B	BAO_0000357	single protein format	None	None	None	None	None	CHEMBL5491	Serine/threonine-protein kinase WEE1	Homo sapiens	SINGLE PROTEIN	CHEMBL1908390	1	Scientific Literature	Nat. Biotechnol.	2011	None
CHEMBL1171523		0	506.57	2	5.20	3	CCN1CCN(Cc2ccc(NC(=O)c3ccc(C)c(C#Cc4cccnc4)c3)cc2C(F)(F)F)CC1	Inhibition	'='	100.0	%				UO_0000187					False	CHEMBL1175119	Inhibition of WEE1 at 10 uM	B	BAO_0000357	single protein format	None	None	None	None	None	CHEMBL5491	Serine/threonine-protein kinase WEE1	Homo sapiens	SINGLE PROTEIN	CHEMBL1177794	1	Scientific Literature	Bioorg. Med. Chem. Lett.	2010	None
CHEMBL91829	RUBOXISTAURIN	3	468.56	0	3.51	LY-333531	CN(C)C[C@@H]1CCn2cc(c3ccccc32)C2=C(C(=O)NC2=O)c2cn(c3ccccc23)CCO1	Kd	'>'	10000.0	nM				UO_0000065					True	CHEMBL1061935	Binding constant for WEE1 kinase domain	B	BAO_0000357	single protein format	Homo sapiens	None	None	None	None	CHEMBL5491	Serine/threonine-protein kinase WEE1	Homo sapiens	SINGLE PROTEIN	CHEMBL1150977	1	Scientific Literature	Nat. Biotechnol.	2008	None
CHEMBL386048		0	413.22	0	4.59	79	O=C1NC(=O)c2c1c(-c1c(Cl)ccc(O)c1Cl)cc1[nH]c3ccc(O)cc3c21	IC50	'='	18.2	nM	7.74			UO_0000065	18.73	0.38	3.15	7.56	False	CHEMBL1006579	Inhibition of human Wee1	B	BAO_0000357	single protein format	Homo sapiens	None	None	None	None	CHEMBL5491	Serine/threonine-protein kinase WEE1	Homo sapiens	SINGLE PROTEIN	CHEMBL1137719	1	Scientific Literature	Eur. J. Med. Chem.	2009	None
CHEMBL213313		0	377.79	0	3.81	61	Nc1cccc(-c2cc3[nH]c4ccc(O)cc4c3c3c2C(=O)NC3=O)c1Cl	IC50	'='	12.02	nM	7.92			UO_0000065	20.96	0.40	4.11	7.32	False	CHEMBL1006579	Inhibition of human Wee1	B	BAO_0000357	single protein format	Homo sapiens	None	None	None	None	CHEMBL5491	Serine/threonine-protein kinase WEE1	Homo sapiens	SINGLE PROTEIN	CHEMBL1137719	1	Scientific Literature	Eur. J. Med. Chem.	2009	None
CHEMBL475524		0	532.02	2	5.24	171	Cn1c2cc([S+]([O-])CCCn3cccc3)c(O)cc2c2c3c(c(-c4ccccc4Cl)cc21)C(=O)NC3=O	IC50	'='	33.11	nM	7.48			UO_0000065	14.06	0.28	2.24	8.01	False	CHEMBL1006579	Inhibition of human Wee1	B	BAO_0000357	single protein format	Homo sapiens	None	None	None	None	CHEMBL5491	Serine/threonine-protein kinase WEE1	Homo sapiens	SINGLE PROTEIN	CHEMBL1137719	1	Scientific Literature	Eur. J. Med. Chem.	2009	None
CHEMBL386979		0	314.34	0	3.94	13	O=C1NCc2c1c(-c1ccccc1)cc1[nH]c3ccc(O)cc3c21	IC50	'='	37000.0	nM	4.43			UO_0000065	14.10	0.25	0.49	6.81	False	CHEMBL1006579	Inhibition of human Wee1	B	BAO_0000357	single protein format	Homo sapiens	None	None	None	None	CHEMBL5491	Serine/threonine-protein kinase WEE1	Homo sapiens	SINGLE PROTEIN	CHEMBL1137719	1	Scientific Literature	Eur. J. Med. Chem.	2009	None
CHEMBL520181		0	323.35	0	1.95	112	CN(C)CCn1c2ccc(O)cc2c2c3c(ccc21)C(=O)NC3=O	IC50	'='	199.53	nM	6.70			UO_0000065	20.72	0.38	4.75	8.98	False	CHEMBL1006579	Inhibition of human Wee1	B	BAO_0000357	single protein format	Homo sapiens	None	None	None	None	CHEMBL5491	Serine/threonine-protein kinase WEE1	Homo sapiens	SINGLE PROTEIN	CHEMBL1137719	1	Scientific Literature	Eur. J. Med. Chem.	2009	None
CHEMBL213525		0	404.85	1	5.29	89	CC(C)n1c2ccc(O)cc2c2c3c(c(-c4ccccc4Cl)cc21)C(=O)NC3=O	IC50	'='	52.48	nM	7.28			UO_0000065	17.98	0.34	1.99	10.21	False	CHEMBL1006579	Inhibition of human Wee1	B	BAO_0000357	single protein format	Homo sapiens	None	None	None	None	CHEMBL5491	Serine/threonine-protein kinase WEE1	Homo sapiens	SINGLE PROTEIN	CHEMBL1137719	1	Scientific Literature	Eur. J. Med. Chem.	2009	None
CHEMBL424888		0	373.37	0	3.17	76	COc1ccc(N)cc1-c1cc2[nH]c3ccc(O)cc3c2c2c1C(=O)NC2=O	IC50	'='	109.65	nM	6.96			UO_0000065	18.64	0.34	3.79	5.93	False	CHEMBL1006579	Inhibition of human Wee1	B	BAO_0000357	single protein format	Homo sapiens	None	None	None	None	CHEMBL5491	Serine/threonine-protein kinase WEE1	Homo sapiens	SINGLE PROTEIN	CHEMBL1137719	1	Scientific Literature	Eur. J. Med. Chem.	2009	None
CHEMBL469612		0	528.01	2	5.52	159	O=C1NC(=O)c2c1c(-c1ccccc1Cl)cc1c2c2cc(O)c(CCCCn3cccc3)cc2n1CCO	IC50	'='	24.0	nM	7.62			UO_0000065	14.43	0.27	2.10	7.90	False	CHEMBL1006579	Inhibition of human Wee1	B	BAO_0000357	single protein format	Homo sapiens	None	None	None	None	CHEMBL5491	Serine/threonine-protein kinase WEE1	Homo sapiens	SINGLE PROTEIN	CHEMBL1137719	1	Scientific Literature	Eur. J. Med. Chem.	2009	None
CHEMBL460939		0	469.28	0	4.83	144	O=C(O)CCn1c2ccc(O)cc2c2c3c(c(-c4c(Cl)cccc4Cl)cc21)C(=O)NC3=O	IC50	'='	390.0	nM	6.41			UO_0000065	13.66	0.27	1.58	5.90	False	CHEMBL1006579	Inhibition of human Wee1	B	BAO_0000357	single protein format	Homo sapiens	None	None	None	None	CHEMBL5491	Serine/threonine-protein kinase WEE1	Homo sapiens	SINGLE PROTEIN	CHEMBL1137719	1	Scientific Literature	Eur. J. Med. Chem.	2009	None
CHEMBL378347		0	329.31	0	2.97	85	O=C1NC(=O)c2c1c(-c1ccncc1)cc1[nH]c3ccc(O)cc3c21	IC50	'='	820.0	nM	6.09			UO_0000065	18.48	0.33	3.12	6.40	False	CHEMBL1006579	Inhibition of human Wee1	B	BAO_0000357	single protein format	Homo sapiens	None	None	None	None	CHEMBL5491	Serine/threonine-protein kinase WEE1	Homo sapiens	SINGLE PROTEIN	CHEMBL1137719	1	Scientific Literature	Eur. J. Med. Chem.	2009	None
CHEMBL472687		0	499.95	1	5.51	165	Cn1c2cc(OCCCn3cccc3)c(O)cc2c2c3c(c(-c4ccccc4Cl)cc21)C(=O)NC3=O	IC50	'='	75.0	nM	7.12			UO_0000065	14.25	0.27	1.61	8.33	False	CHEMBL1006579	Inhibition of human Wee1	B	BAO_0000357	single protein format	Homo sapiens	None	None	None	None	CHEMBL5491	Serine/threonine-protein kinase WEE1	Homo sapiens	SINGLE PROTEIN	CHEMBL1137719	1	Scientific Literature	Eur. J. Med. Chem.	2009	None
CHEMBL1989922		0	270.31	0	3.45	SID24797187	O/C(=C\c1nc2ccccc2nc1O)c1cccs1	EC50	'>'	49750.0	nM			Not Active	UO_0000065					False	CHEMBL1614059	PUBCHEM_BIOASSAY: Dose Response Cell-based Assay for Inhibitors of Wee1 Degradation. (Class of assay: confirmatory) [Related pubchem assays: 1410, 1321 ]	F	BAO_0000019	assay format	Homo sapiens	None	None	None	None	CHEMBL5491	Serine/threonine-protein kinase WEE1	Homo sapiens	SINGLE PROTEIN	CHEMBL1201862	7	PubChem BioAssays			None
CHEMBL384304	RG-547	2	441.46	0	1.41	R547	COc1ccc(F)c(F)c1C(=O)c1cnc(NC2CCN(S(C)(=O)=O)CC2)nc1N	Kd	'>'	10000.0	nM				UO_0000065					False	CHEMBL1908611	Binding constant for WEE1 kinase domain	B	BAO_0000357	single protein format	None	None	None	None	None	CHEMBL5491	Serine/threonine-protein kinase WEE1	Homo sapiens	SINGLE PROTEIN	CHEMBL1908390	1	Scientific Literature	Nat. Biotechnol.	2011	None
CHEMBL477772	PAZOPANIB	4	437.53	0	3.14	Pazopanib	Cc1ccc(Nc2nccc(N(C)c3ccc4c(C)n(C)nc4c3)n2)cc1S(N)(=O)=O	Kd	'>'	10000.0	nM				UO_0000065					False	CHEMBL1908611	Binding constant for WEE1 kinase domain	B	BAO_0000357	single protein format	None	None	None	None	None	CHEMBL5491	Serine/threonine-protein kinase WEE1	Homo sapiens	SINGLE PROTEIN	CHEMBL1908390	1	Scientific Literature	Nat. Biotechnol.	2011	None
CHEMBL1940987		0	412.42	0	2.81	20	C[C@H]1COc2c(NCCCc3ccccn3)c(F)c(N)c3c(=O)c(C(=O)O)cn1c23	Inhibition	'<'	35.0	%				UO_0000187					False	CHEMBL1942764	Inhibition of human Wee1 in HL-60 cells lysate assessed as reduction of labeling of acyl-phosphate ATP probe at 100 nM	B	BAO_0000219	cell-based format	Homo sapiens	None	None	HL-60	None	CHEMBL5491	Serine/threonine-protein kinase WEE1	Homo sapiens	SINGLE PROTEIN	CHEMBL1938230	1	Scientific Literature	Bioorg. Med. Chem. Lett.	2012	CHEMBL3307654
CHEMBL525191		0	334.38	0	2.73	GDC-0879	OCCn1cc(-c2ccc3c(c2)CC/C3=N\O)c(-c2ccncc2)n1	Kd	'>'	10000.0	nM				UO_0000065					False	CHEMBL1908611	Binding constant for WEE1 kinase domain	B	BAO_0000357	single protein format	None	None	None	None	None	CHEMBL5491	Serine/threonine-protein kinase WEE1	Homo sapiens	SINGLE PROTEIN	CHEMBL1908390	1	Scientific Literature	Nat. Biotechnol.	2011	None
CHEMBL296468	BMS-387032	1	380.54	0	3.66	BMS-387032/SNS-032	CC(C)(C)c1cnc(CSc2cnc(NC(=O)C3CCNCC3)s2)o1	Kd	'>'	10000.0	nM				UO_0000065					False	CHEMBL1908611	Binding constant for WEE1 kinase domain	B	BAO_0000357	single protein format	None	None	None	None	None	CHEMBL5491	Serine/threonine-protein kinase WEE1	Homo sapiens	SINGLE PROTEIN	CHEMBL1908390	1	Scientific Literature	Nat. Biotechnol.	2011	None
CHEMBL91829	RUBOXISTAURIN	3	468.56	0	3.51	LY-333531	CN(C)C[C@@H]1CCn2cc(c3ccccc32)C2=C(C(=O)NC2=O)c2cn(c3ccccc23)CCO1	Kd	'>'	10000.0	nM				UO_0000065					False	CHEMBL1908611	Binding constant for WEE1 kinase domain	B	BAO_0000357	single protein format	None	None	None	None	None	CHEMBL5491	Serine/threonine-protein kinase WEE1	Homo sapiens	SINGLE PROTEIN	CHEMBL1908390	1	Scientific Literature	Nat. Biotechnol.	2011	None
CHEMBL1908391	MASITINIB	3	498.66	1	5.26	AB-1010	Cc1ccc(NC(=O)c2ccc(CN3CCN(C)CC3)cc2)cc1Nc1nc(-c2cccnc2)cs1	Kd	'>'	10000.0	nM				UO_0000065					False	CHEMBL1908611	Binding constant for WEE1 kinase domain	B	BAO_0000357	single protein format	None	None	None	None	None	CHEMBL5491	Serine/threonine-protein kinase WEE1	Homo sapiens	SINGLE PROTEIN	CHEMBL1908390	1	Scientific Literature	Nat. Biotechnol.	2011	None
CHEMBL461116		0	539.42	1	4.43	56	CN(C)CCNC(=O)CCn1c2ccc(O)cc2c2c3c(c(-c4c(Cl)cccc4Cl)cc21)C(=O)NC3=O	IC50	'='	14.0	nM	7.85			UO_0000065	14.56	0.29	3.42	7.58	True	CHEMBL1000360	Inhibition of human Wee1 assessed as polyornithine-tyrosine copolymer phosphorylation	B	BAO_0000357	single protein format	Homo sapiens	None	None	None	None	CHEMBL5491	Serine/threonine-protein kinase WEE1	Homo sapiens	SINGLE PROTEIN	CHEMBL1156685	1	Scientific Literature	Eur. J. Med. Chem.	2008	None
CHEMBL518048		0	470.53	0	3.12	54	CN(C)CCNC(=O)CCn1c2ccc(O)cc2c2c3c(c(-c4ccccc4)cc21)C(=O)NC3=O	IC50	'='	170.0	nM	6.77			UO_0000065	14.39	0.26	3.65	6.53	False	CHEMBL1000360	Inhibition of human Wee1 assessed as polyornithine-tyrosine copolymer phosphorylation	B	BAO_0000357	single protein format	Homo sapiens	None	None	None	None	CHEMBL5491	Serine/threonine-protein kinase WEE1	Homo sapiens	SINGLE PROTEIN	CHEMBL1156685	1	Scientific Literature	Eur. J. Med. Chem.	2008	None
CHEMBL488899		0	422.44	0	3.95	33	O=C1NC(=O)c2c1c(-c1ccccc1)cc1c2c2cc(O)ccc2n1CCn1ccnc1	IC50	'='	230.0	nM	6.64			UO_0000065	15.71	0.28	2.69	7.45	False	CHEMBL1000360	Inhibition of human Wee1 assessed as polyornithine-tyrosine copolymer phosphorylation	B	BAO_0000357	single protein format	Homo sapiens	None	None	None	None	CHEMBL5491	Serine/threonine-protein kinase WEE1	Homo sapiens	SINGLE PROTEIN	CHEMBL1156685	1	Scientific Literature	Eur. J. Med. Chem.	2008	None
CHEMBL486868		0	433.90	0	4.27	28	CN(C)CCn1c2ccc(O)cc2c2c3c(c(-c4ccccc4Cl)cc21)C(=O)NC3=O	IC50	'='	96.0	nM	7.02			UO_0000065	16.17	0.31	2.75	9.41	True	CHEMBL1000360	Inhibition of human Wee1 assessed as polyornithine-tyrosine copolymer phosphorylation	B	BAO_0000357	single protein format	Homo sapiens	None	None	None	None	CHEMBL5491	Serine/threonine-protein kinase WEE1	Homo sapiens	SINGLE PROTEIN	CHEMBL1156685	1	Scientific Literature	Eur. J. Med. Chem.	2008	None
CHEMBL507613		0	266.26	0	1.92	95	Cn1c2ccc(O)cc2c2c3c(ccc21)C(=O)NC3=O	IC50	'='	141.25	nM	6.85			UO_0000065	25.73	0.47	4.93	9.60	False	CHEMBL1006579	Inhibition of human Wee1	B	BAO_0000357	single protein format	Homo sapiens	None	None	None	None	CHEMBL5491	Serine/threonine-protein kinase WEE1	Homo sapiens	SINGLE PROTEIN	CHEMBL1137719	1	Scientific Literature	Eur. J. Med. Chem.	2009	None
CHEMBL1947173		0	1544.80	None	None	TY	CC[C@H](C)[C@H](NC(=O)[C@H](CCCCN)NC(=O)[C@@H](N)CCC(N)=O)C(=O)NCC(=O)N[C@@H](CCC(=O)O)C(=O)NCC(=O)N[C@H](C(=O)N[C@@H](Cc1ccc(O)cc1)C(=O)NCC(=O)N[C@H](C(=O)N[C@H](C(=O)N[C@@H](Cc1ccc(O)cc1)C(=O)N[C@@H](CCCCN)C(=O)N[C@@H](CS)C(=O)O)C(C)C)C(C)C)[C@@H](C)O	Inhibition						Active						False	CHEMBL1948656	Inhibition of Wee1 tyrosine kinase activity	B	BAO_0000357	single protein format	None	None	None	None	None	CHEMBL5491	Serine/threonine-protein kinase WEE1	Homo sapiens	SINGLE PROTEIN	CHEMBL1944550	1	Scientific Literature	Bioorg. Med. Chem. Lett.	2012	None
CHEMBL1947174		0	1545.78	None	None	eTY	CC[C@H](C)[C@H](NC(=O)[C@H](CCCCN)NC(=O)[C@@H](N)CCC(=O)O)C(=O)NCC(=O)N[C@@H](CCC(=O)O)C(=O)NCC(=O)N[C@H](C(=O)N[C@@H](Cc1ccc(O)cc1)C(=O)NCC(=O)N[C@H](C(=O)N[C@H](C(=O)N[C@@H](Cc1ccc(O)cc1)C(=O)N[C@@H](CCCCN)C(=O)N[C@@H](CS)C(=O)O)C(C)C)C(C)C)[C@@H](C)O	Inhibition						Active						False	CHEMBL1948656	Inhibition of Wee1 tyrosine kinase activity	B	BAO_0000357	single protein format	None	None	None	None	None	CHEMBL5491	Serine/threonine-protein kinase WEE1	Homo sapiens	SINGLE PROTEIN	CHEMBL1944550	1	Scientific Literature	Bioorg. Med. Chem. Lett.	2012	None
CHEMBL214137		0	432.91	1	5.89	105	CCCCCn1c2ccc(O)cc2c2c3c(c(-c4ccccc4Cl)cc21)C(=O)NC3=O	IC50	'='	170.0	nM	6.77			UO_0000065	15.64	0.30	0.88	9.49	True	CHEMBL864855	Inhibition of human Wee1 in presence of 9.5 uM ATP	B	BAO_0000357	single protein format	Homo sapiens	None	None	None	None	CHEMBL5491	Serine/threonine-protein kinase WEE1	Homo sapiens	SINGLE PROTEIN	CHEMBL1145314	1	Scientific Literature	J. Med. Chem.	2006	None
CHEMBL213233		0	344.37	0	4.08	17	COC1NC(=O)c2c(-c3ccccc3)cc3[nH]c4ccc(O)cc4c3c21	IC50	'='	20000.0	nM	4.70			UO_0000065	13.65	0.25	0.62	6.32	False	CHEMBL864855	Inhibition of human Wee1 in presence of 9.5 uM ATP	B	BAO_0000357	single protein format	Homo sapiens	None	None	None	None	CHEMBL5491	Serine/threonine-protein kinase WEE1	Homo sapiens	SINGLE PROTEIN	CHEMBL1145314	1	Scientific Literature	J. Med. Chem.	2006	None
CHEMBL386979		0	314.34	0	3.94	18	O=C1NCc2c1c(-c1ccccc1)cc1[nH]c3ccc(O)cc3c21	IC50	'='	37000.0	nM	4.43			UO_0000065	14.10	0.25	0.49	6.81	True	CHEMBL864855	Inhibition of human Wee1 in presence of 9.5 uM ATP	B	BAO_0000357	single protein format	Homo sapiens	None	None	None	None	CHEMBL5491	Serine/threonine-protein kinase WEE1	Homo sapiens	SINGLE PROTEIN	CHEMBL1145314	1	Scientific Literature	J. Med. Chem.	2006	None
CHEMBL209894		0	329.31	0	4.00	21	O=C1OC(=O)c2c1c(-c1ccccc1)cc1[nH]c3ccc(O)cc3c21	IC50	'>'	50000.0	nM				UO_0000065					False	CHEMBL864855	Inhibition of human Wee1 in presence of 9.5 uM ATP	B	BAO_0000357	single protein format	Homo sapiens	None	None	None	None	CHEMBL5491	Serine/threonine-protein kinase WEE1	Homo sapiens	SINGLE PROTEIN	CHEMBL1145314	1	Scientific Literature	J. Med. Chem.	2006	None
CHEMBL215677		0	407.22	0	4.34	28	O=C1NC(=O)c2c1c(-c1ccccc1Br)cc1[nH]c3ccc(O)cc3c21	IC50	'='	23.0	nM	7.64			UO_0000065	18.76	0.40	3.30	9.29	True	CHEMBL864855	Inhibition of human Wee1 in presence of 9.5 uM ATP	B	BAO_0000357	single protein format	Homo sapiens	None	None	None	None	CHEMBL5491	Serine/threonine-protein kinase WEE1	Homo sapiens	SINGLE PROTEIN	CHEMBL1145314	1	Scientific Literature	J. Med. Chem.	2006	None
CHEMBL211878		0	376.80	0	4.53	16	COc1ccc2[nH]c3cc(-c4ccccc4Cl)c4c(c3c2c1)C(=O)NC4=O	IC50	'='	645.65	nM	6.19			UO_0000065	16.43	0.31	1.66	8.70	False	CHEMBL1006579	Inhibition of human Wee1	B	BAO_0000357	single protein format	Homo sapiens	None	None	None	None	CHEMBL5491	Serine/threonine-protein kinase WEE1	Homo sapiens	SINGLE PROTEIN	CHEMBL1137719	1	Scientific Literature	Eur. J. Med. Chem.	2009	None
CHEMBL212846		0	342.35	0	3.89	50	Cc1ccc(-c2cc3[nH]c4ccc(O)cc4c3c3c2C(=O)NC3=O)cc1	IC50	'='	3300.0	nM	5.48			UO_0000065	16.01	0.29	1.59	6.67	False	CHEMBL1006579	Inhibition of human Wee1	B	BAO_0000357	single protein format	Homo sapiens	None	None	None	None	CHEMBL5491	Serine/threonine-protein kinase WEE1	Homo sapiens	SINGLE PROTEIN	CHEMBL1137719	1	Scientific Literature	Eur. J. Med. Chem.	2009	None
CHEMBL461116		0	539.42	1	4.43	141	CN(C)CCNC(=O)CCn1c2ccc(O)cc2c2c3c(c(-c4c(Cl)cccc4Cl)cc21)C(=O)NC3=O	IC50	'='	14.0	nM	7.85			UO_0000065	14.56	0.29	3.42	7.58	False	CHEMBL1006579	Inhibition of human Wee1	B	BAO_0000357	single protein format	Homo sapiens	None	None	None	None	CHEMBL5491	Serine/threonine-protein kinase WEE1	Homo sapiens	SINGLE PROTEIN	CHEMBL1137719	1	Scientific Literature	Eur. J. Med. Chem.	2009	None
CHEMBL520181		0	323.35	0	1.95	112	CN(C)CCn1c2ccc(O)cc2c2c3c(ccc21)C(=O)NC3=O	IC50	'='	200.0	nM	6.70			UO_0000065	20.72	0.38	4.75	8.98	False	CHEMBL1006579	Inhibition of human Wee1	B	BAO_0000357	single protein format	Homo sapiens	None	None	None	None	CHEMBL5491	Serine/threonine-protein kinase WEE1	Homo sapiens	SINGLE PROTEIN	CHEMBL1137719	1	Scientific Literature	Eur. J. Med. Chem.	2009	None
CHEMBL520240		0	429.86	1	5.01	110	N#CCCCn1c2ccc(O)cc2c2c3c(c(-c4ccccc4Cl)cc21)C(=O)NC3=O	IC50	'='	33.0	nM	7.48			UO_0000065	17.40	0.33	2.47	7.87	False	CHEMBL1006579	Inhibition of human Wee1	B	BAO_0000357	single protein format	Homo sapiens	None	None	None	None	CHEMBL5491	Serine/threonine-protein kinase WEE1	Homo sapiens	SINGLE PROTEIN	CHEMBL1137719	1	Scientific Literature	Eur. J. Med. Chem.	2009	None
CHEMBL411662		0	420.85	0	4.09	102	O=C1NC(=O)c2c1c(-c1ccccc1Cl)cc1c2c2cc(O)ccc2n1CCCO	IC50	'='	9.0	nM	8.05			UO_0000065	19.12	0.37	3.96	8.79	False	CHEMBL1006579	Inhibition of human Wee1	B	BAO_0000357	single protein format	Homo sapiens	None	None	None	None	CHEMBL5491	Serine/threonine-protein kinase WEE1	Homo sapiens	SINGLE PROTEIN	CHEMBL1137719	1	Scientific Literature	Eur. J. Med. Chem.	2009	None
CHEMBL1721885	SU-014813	2	442.49	0	1.69	SU-14813	Cc1[nH]c(/C=C2\C(=O)Nc3ccc(F)cc32)c(C)c1C(=O)NC[C@H](O)CN1CCOCC1	Kd	'='	3000.0	nM	5.52			UO_0000065	12.48	0.24	3.83	5.18	True	CHEMBL1061935	Binding constant for WEE1 kinase domain	B	BAO_0000357	single protein format	Homo sapiens	None	None	None	None	CHEMBL5491	Serine/threonine-protein kinase WEE1	Homo sapiens	SINGLE PROTEIN	CHEMBL1150977	1	Scientific Literature	Nat. Biotechnol.	2008	None
CHEMBL113070		0	483.36	1	5.45	51	Cn1c(=O)c(-c2c(Cl)cccc2Cl)cc2cnc(Nc3ccc(CCCC(=O)O)cc3)nc21	IC50	'='	32.0	nM	7.50			UO_0000065	15.51	0.31	2.04	7.72	False	CHEMBL829373	Inhibition of checkpoint kinase Wee1	B	BAO_0000357	single protein format	None	None	None	None	None	CHEMBL5491	Serine/threonine-protein kinase WEE1	Homo sapiens	SINGLE PROTEIN	CHEMBL1143513	1	Scientific Literature	Bioorg. Med. Chem. Lett.	2005	None
CHEMBL1462014		0	361.47	0	2.08	SID24837892	CCN(CC)S(=O)(=O)c1ccc(C(=O)NCCc2ccccn2)cc1	CC50	'>'	49750.0	nM			Not Active	UO_0000065					False	CHEMBL1613975	PUBCHEM_BIOASSAY: Cytotoxicity counterscreen assay for inhibitors of Wee1 degradation. (Class of assay: confirmatory) [Related pubchem assays: 1410, 1321 ]	F	BAO_0000019	assay format	Homo sapiens	None	None	None	None	CHEMBL5491	Serine/threonine-protein kinase WEE1	Homo sapiens	SINGLE PROTEIN	CHEMBL1201862	7	PubChem BioAssays			None
CHEMBL414890	PROTOAPIGENONE	0	286.24	0	1.09	SID22405515	O=C1C=CC(O)(c2cc(=O)c3c(O)cc(O)cc3o2)C=C1	CC50	'>'	49750.0	nM			Not Active	UO_0000065					False	CHEMBL1613975	PUBCHEM_BIOASSAY: Cytotoxicity counterscreen assay for inhibitors of Wee1 degradation. (Class of assay: confirmatory) [Related pubchem assays: 1410, 1321 ]	F	BAO_0000019	assay format	Homo sapiens	None	None	None	None	CHEMBL5491	Serine/threonine-protein kinase WEE1	Homo sapiens	SINGLE PROTEIN	CHEMBL1201862	7	PubChem BioAssays			None
CHEMBL1609019		0	365.39	0	2.75	SID4246912	COc1cccc(C2=CC(c3cccc(OC)c3OC)n3nnnc3N2)c1	CC50	'>'	49750.0	nM			Not Active	UO_0000065					False	CHEMBL1613975	PUBCHEM_BIOASSAY: Cytotoxicity counterscreen assay for inhibitors of Wee1 degradation. (Class of assay: confirmatory) [Related pubchem assays: 1410, 1321 ]	F	BAO_0000019	assay format	Homo sapiens	None	None	None	None	CHEMBL5491	Serine/threonine-protein kinase WEE1	Homo sapiens	SINGLE PROTEIN	CHEMBL1201862	7	PubChem BioAssays			None
CHEMBL520071		0	510.38	1	4.69	32	O=C1NC(=O)c2c1c(-c1c(Cl)cccc1Cl)cc1c2c2cc(O)ccc2n1CCN1CCOCC1	IC50	'='	110.0	nM	6.96			UO_0000065	13.63	0.27	2.27	8.30	False	CHEMBL1000360	Inhibition of human Wee1 assessed as polyornithine-tyrosine copolymer phosphorylation	B	BAO_0000357	single protein format	Homo sapiens	None	None	None	None	CHEMBL5491	Serine/threonine-protein kinase WEE1	Homo sapiens	SINGLE PROTEIN	CHEMBL1156685	1	Scientific Literature	Eur. J. Med. Chem.	2008	None
CHEMBL520904		0	436.85	0	3.06	26	O=C1NC(=O)c2c1c(-c1ccccc1Cl)cc1c2c2cc(O)ccc2n1CC(O)CO	IC50	'='	23.0	nM	7.64			UO_0000065	17.48	0.34	4.58	6.83	False	CHEMBL1000360	Inhibition of human Wee1 assessed as polyornithine-tyrosine copolymer phosphorylation	B	BAO_0000357	single protein format	Homo sapiens	None	None	None	None	CHEMBL5491	Serine/threonine-protein kinase WEE1	Homo sapiens	SINGLE PROTEIN	CHEMBL1156685	1	Scientific Literature	Eur. J. Med. Chem.	2008	None
CHEMBL213019		0	353.34	0	3.45	63	N#Cc1ccc(-c2cc3[nH]c4ccc(O)cc4c3c3c2C(=O)NC3=O)cc1	IC50	'='	1800.0	nM	5.75			UO_0000065	16.26	0.29	2.29	5.42	True	CHEMBL864855	Inhibition of human Wee1 in presence of 9.5 uM ATP	B	BAO_0000357	single protein format	Homo sapiens	None	None	None	None	CHEMBL5491	Serine/threonine-protein kinase WEE1	Homo sapiens	SINGLE PROTEIN	CHEMBL1145314	1	Scientific Literature	J. Med. Chem.	2006	None
CHEMBL212945		0	356.38	0	4.19	83	Cc1cccc(-c2cc3[nH]c4ccc(O)cc4c3c3c2C(=O)NC3=O)c1C	IC50	'='	270.0	nM	6.57			UO_0000065	18.43	0.33	2.38	7.99	True	CHEMBL864855	Inhibition of human Wee1 in presence of 9.5 uM ATP	B	BAO_0000357	single protein format	Homo sapiens	None	None	None	None	CHEMBL5491	Serine/threonine-protein kinase WEE1	Homo sapiens	SINGLE PROTEIN	CHEMBL1145314	1	Scientific Literature	J. Med. Chem.	2006	None
CHEMBL379392		0	413.22	0	4.59	91	O=C1NC(=O)c2c1c(-c1c(Cl)cc(O)cc1Cl)cc1[nH]c3ccc(O)cc3c21	IC50	'='	49.0	nM	7.31			UO_0000065	17.69	0.36	2.72	7.14	True	CHEMBL864855	Inhibition of human Wee1 in presence of 9.5 uM ATP	B	BAO_0000357	single protein format	Homo sapiens	None	None	None	None	CHEMBL5491	Serine/threonine-protein kinase WEE1	Homo sapiens	SINGLE PROTEIN	CHEMBL1145314	1	Scientific Literature	J. Med. Chem.	2006	None
CHEMBL213525		0	404.85	1	5.29	102	CC(C)n1c2ccc(O)cc2c2c3c(c(-c4ccccc4Cl)cc21)C(=O)NC3=O	IC50	'='	53.0	nM	7.28			UO_0000065	17.97	0.34	1.99	10.20	True	CHEMBL864855	Inhibition of human Wee1 in presence of 9.5 uM ATP	B	BAO_0000357	single protein format	Homo sapiens	None	None	None	None	CHEMBL5491	Serine/threonine-protein kinase WEE1	Homo sapiens	SINGLE PROTEIN	CHEMBL1145314	1	Scientific Literature	J. Med. Chem.	2006	None
CHEMBL1242995		0	395.54	0	3.49	SID103904416	CCNc1nc(C)c(-c2ccnc(Nc3ccc(N4CCNCC4)cc3)n2)s1	Ki	'='	79.43	nM	7.10		active	UO_0000065					False	CHEMBL1963774	PUBCHEM_BIOASSAY: Navigating the Kinome. (Class of assay: other) Panel member name: WEE1	F	BAO_0000019	assay format	None	None	None	None	None	CHEMBL5491	Serine/threonine-protein kinase WEE1	Homo sapiens	SINGLE PROTEIN	CHEMBL1201862	7	PubChem BioAssays			None
CHEMBL379975		0	362.77	0	4.23	SID103905557	O=C1NC(=O)c2c1c(-c1ccccc1Cl)cc1[nH]c3ccc(O)cc3c21	Ki	'='	0.2512	nM	9.60		active	UO_0000065					False	CHEMBL1963774	PUBCHEM_BIOASSAY: Navigating the Kinome. (Class of assay: other) Panel member name: WEE1	F	BAO_0000019	assay format	None	None	None	None	None	CHEMBL5491	Serine/threonine-protein kinase WEE1	Homo sapiens	SINGLE PROTEIN	CHEMBL1201862	7	PubChem BioAssays			None
CHEMBL1999484		0	381.51	0	3.10	SID103904405	CNc1nc(C)c(-c2ccnc(Nc3ccc(N4CCNCC4)cc3)n2)s1	Ki	'='	79.43	nM	7.10		active	UO_0000065					False	CHEMBL1963774	PUBCHEM_BIOASSAY: Navigating the Kinome. (Class of assay: other) Panel member name: WEE1	F	BAO_0000019	assay format	None	None	None	None	None	CHEMBL5491	Serine/threonine-protein kinase WEE1	Homo sapiens	SINGLE PROTEIN	CHEMBL1201862	7	PubChem BioAssays			None
CHEMBL411662		0	420.85	0	4.09	102	O=C1NC(=O)c2c1c(-c1ccccc1Cl)cc1c2c2cc(O)ccc2n1CCCO	IC50	'='	8.913	nM	8.05			UO_0000065	19.13	0.37	3.96	8.79	False	CHEMBL1006579	Inhibition of human Wee1	B	BAO_0000357	single protein format	Homo sapiens	None	None	None	None	CHEMBL5491	Serine/threonine-protein kinase WEE1	Homo sapiens	SINGLE PROTEIN	CHEMBL1137719	1	Scientific Literature	Eur. J. Med. Chem.	2009	None
CHEMBL209486		0	334.36	0	3.64	81	O=C1NC(=O)c2c1c(-c1cccs1)cc1[nH]c3ccc(O)cc3c21	IC50	'='	141.25	nM	6.85			UO_0000065	20.49	0.39	3.21	8.33	False	CHEMBL1006579	Inhibition of human Wee1	B	BAO_0000357	single protein format	Homo sapiens	None	None	None	None	CHEMBL5491	Serine/threonine-protein kinase WEE1	Homo sapiens	SINGLE PROTEIN	CHEMBL1137719	1	Scientific Literature	Eur. J. Med. Chem.	2009	None
CHEMBL215762		0	358.35	0	3.07	51	O=C1NC(=O)c2c1c(-c1ccc(CO)cc1)cc1[nH]c3ccc(O)cc3c21	IC50	'='	1200.0	nM	5.92			UO_0000065	16.52	0.30	2.85	5.78	False	CHEMBL1006579	Inhibition of human Wee1	B	BAO_0000357	single protein format	Homo sapiens	None	None	None	None	CHEMBL5491	Serine/threonine-protein kinase WEE1	Homo sapiens	SINGLE PROTEIN	CHEMBL1137719	1	Scientific Literature	Eur. J. Med. Chem.	2009	None
CHEMBL385194		0	356.38	0	4.19	74	Cc1cccc(C)c1-c1cc2[nH]c3ccc(O)cc3c2c2c1C(=O)NC2=O	IC50	'='	75.0	nM	7.12			UO_0000065	19.99	0.36	2.93	8.67	False	CHEMBL1006579	Inhibition of human Wee1	B	BAO_0000357	single protein format	Homo sapiens	None	None	None	None	CHEMBL5491	Serine/threonine-protein kinase WEE1	Homo sapiens	SINGLE PROTEIN	CHEMBL1137719	1	Scientific Literature	Eur. J. Med. Chem.	2009	None
CHEMBL213313		0	377.79	0	3.81	61	Nc1cccc(-c2cc3[nH]c4ccc(O)cc4c3c3c2C(=O)NC3=O)c1Cl	IC50	'='	21.0	nM	7.68			UO_0000065	20.32	0.39	3.87	7.10	False	CHEMBL1006579	Inhibition of human Wee1	B	BAO_0000357	single protein format	Homo sapiens	None	None	None	None	CHEMBL5491	Serine/threonine-protein kinase WEE1	Homo sapiens	SINGLE PROTEIN	CHEMBL1137719	1	Scientific Literature	Eur. J. Med. Chem.	2009	None
CHEMBL214208		0	378.77	0	3.94	65	O=C1NC(=O)c2c1c(-c1cc(O)ccc1Cl)cc1[nH]c3ccc(O)cc3c21	IC50	'='	41.69	nM	7.38			UO_0000065	19.48	0.37	3.44	7.21	False	CHEMBL1006579	Inhibition of human Wee1	B	BAO_0000357	single protein format	Homo sapiens	None	None	None	None	CHEMBL5491	Serine/threonine-protein kinase WEE1	Homo sapiens	SINGLE PROTEIN	CHEMBL1137719	1	Scientific Literature	Eur. J. Med. Chem.	2009	None
CHEMBL460079		0	495.97	1	6.21	138	O=C1NC(=O)c2c1c(-c1ccccc1Cl)cc1c2c2cc(O)ccc2n1CCCNc1ccccc1	IC50	'='	74.13	nM	7.13			UO_0000065	14.38	0.27	0.92	8.55	False	CHEMBL1006579	Inhibition of human Wee1	B	BAO_0000357	single protein format	Homo sapiens	None	None	None	None	CHEMBL5491	Serine/threonine-protein kinase WEE1	Homo sapiens	SINGLE PROTEIN	CHEMBL1137719	1	Scientific Literature	Eur. J. Med. Chem.	2009	None
CHEMBL209541		0	362.77	0	4.23	49	O=C1NC(=O)c2c1c(-c1ccc(Cl)cc1)cc1[nH]c3ccc(O)cc3c21	IC50	'='	730.0	nM	6.14			UO_0000065	16.92	0.32	1.91	7.47	False	CHEMBL1006579	Inhibition of human Wee1	B	BAO_0000357	single protein format	Homo sapiens	None	None	None	None	CHEMBL5491	Serine/threonine-protein kinase WEE1	Homo sapiens	SINGLE PROTEIN	CHEMBL1137719	1	Scientific Literature	Eur. J. Med. Chem.	2009	None
CHEMBL378472		0	343.34	0	3.16	35	Nc1ccccc1-c1cc2[nH]c3ccc(O)cc3c2c2c1C(=O)NC2=O	IC50	'='	210.0	nM	6.68			UO_0000065	19.45	0.35	3.52	6.17	False	CHEMBL1006579	Inhibition of human Wee1	B	BAO_0000357	single protein format	Homo sapiens	None	None	None	None	CHEMBL5491	Serine/threonine-protein kinase WEE1	Homo sapiens	SINGLE PROTEIN	CHEMBL1137719	1	Scientific Literature	Eur. J. Med. Chem.	2009	None
CHEMBL209448		0	353.34	0	3.45	26	N#Cc1ccccc1-c1cc2[nH]c3ccc(O)cc3c2c2c1C(=O)NC2=O	IC50	'='	190.0	nM	6.72			UO_0000065	19.02	0.34	3.27	6.34	False	CHEMBL1006579	Inhibition of human Wee1	B	BAO_0000357	single protein format	Homo sapiens	None	None	None	None	CHEMBL5491	Serine/threonine-protein kinase WEE1	Homo sapiens	SINGLE PROTEIN	CHEMBL1137719	1	Scientific Literature	Eur. J. Med. Chem.	2009	None
CHEMBL384829		0	342.35	0	3.89	22	Cc1ccccc1-c1cc2[nH]c3ccc(O)cc3c2c2c1C(=O)NC2=O	IC50	'='	150.0	nM	6.82			UO_0000065	19.93	0.36	2.93	8.30	False	CHEMBL1006579	Inhibition of human Wee1	B	BAO_0000357	single protein format	Homo sapiens	None	None	None	None	CHEMBL5491	Serine/threonine-protein kinase WEE1	Homo sapiens	SINGLE PROTEIN	CHEMBL1137719	1	Scientific Literature	Eur. J. Med. Chem.	2009	None
CHEMBL441695		0	329.31	0	3.84	5	O=C1NC(=O)c2c1c(-c1ccccc1)cc1oc3ccc(O)cc3c21	IC50	'='	430.0	nM	6.37			UO_0000065	19.33	0.35	2.53	8.00	False	CHEMBL1006579	Inhibition of human Wee1	B	BAO_0000357	single protein format	Homo sapiens	None	None	None	None	CHEMBL5491	Serine/threonine-protein kinase WEE1	Homo sapiens	SINGLE PROTEIN	CHEMBL1137719	1	Scientific Literature	Eur. J. Med. Chem.	2009	None
CHEMBL471329		0	472.89	0	3.85	152	O=C1NC(=O)c2c1c(-c1ccccc1Cl)cc1c2c2cc(O)ccc2n1CCCc1nnn[nH]1	IC50	'='	15.85	nM	7.80			UO_0000065	16.49	0.31	3.95	6.20	False	CHEMBL1006579	Inhibition of human Wee1	B	BAO_0000357	single protein format	Homo sapiens	None	None	None	None	CHEMBL5491	Serine/threonine-protein kinase WEE1	Homo sapiens	SINGLE PROTEIN	CHEMBL1137719	1	Scientific Literature	Eur. J. Med. Chem.	2009	None
CHEMBL379392		0	413.22	0	4.59	80	O=C1NC(=O)c2c1c(-c1c(Cl)cc(O)cc1Cl)cc1[nH]c3ccc(O)cc3c21	IC50	'='	48.98	nM	7.31			UO_0000065	17.69	0.36	2.72	7.14	False	CHEMBL1006579	Inhibition of human Wee1	B	BAO_0000357	single protein format	Homo sapiens	None	None	None	None	CHEMBL5491	Serine/threonine-protein kinase WEE1	Homo sapiens	SINGLE PROTEIN	CHEMBL1137719	1	Scientific Literature	Eur. J. Med. Chem.	2009	None
CHEMBL488054		0	434.88	0	4.74	112	COCCCn1c2ccc(O)cc2c2c3c(c(-c4ccccc4Cl)cc21)C(=O)NC3=O	IC50	'='	26.92	nM	7.57			UO_0000065	17.41	0.33	2.83	9.40	False	CHEMBL1006579	Inhibition of human Wee1	B	BAO_0000357	single protein format	Homo sapiens	None	None	None	None	CHEMBL5491	Serine/threonine-protein kinase WEE1	Homo sapiens	SINGLE PROTEIN	CHEMBL1137719	1	Scientific Literature	Eur. J. Med. Chem.	2009	None
CHEMBL459889		0	434.84	0	4.18	60	O=C(O)CCn1c2ccc(O)cc2c2c3c(c(-c4ccccc4Cl)cc21)C(=O)NC3=O	IC50	'='	9.0	nM	8.05			UO_0000065	18.50	0.35	3.87	7.41	True	CHEMBL1000360	Inhibition of human Wee1 assessed as polyornithine-tyrosine copolymer phosphorylation	B	BAO_0000357	single protein format	Homo sapiens	None	None	None	None	CHEMBL5491	Serine/threonine-protein kinase WEE1	Homo sapiens	SINGLE PROTEIN	CHEMBL1156685	1	Scientific Literature	Eur. J. Med. Chem.	2008	None
CHEMBL512012		0	399.41	0	2.93	19	NC(=O)CCn1c2ccc(O)cc2c2c3c(c(-c4ccccc4)cc21)C(=O)NC3=O	IC50	'='	21.0	nM	7.68			UO_0000065	19.22	0.35	4.75	6.71	False	CHEMBL1000360	Inhibition of human Wee1 assessed as polyornithine-tyrosine copolymer phosphorylation	B	BAO_0000357	single protein format	Homo sapiens	None	None	None	None	CHEMBL5491	Serine/threonine-protein kinase WEE1	Homo sapiens	SINGLE PROTEIN	CHEMBL1156685	1	Scientific Literature	Eur. J. Med. Chem.	2008	None
CHEMBL49120	PD-0166285	1	512.44	2	5.77	SID103905313	CCN(CC)CCOc1ccc(Nc2ncc3cc(-c4c(Cl)cccc4Cl)c(=O)n(C)c3n2)cc1	Ki	'='	0.5012	nM	9.30		active	UO_0000065					False	CHEMBL1963774	PUBCHEM_BIOASSAY: Navigating the Kinome. (Class of assay: other) Panel member name: WEE1	F	BAO_0000019	assay format	None	None	None	None	None	CHEMBL5491	Serine/threonine-protein kinase WEE1	Homo sapiens	SINGLE PROTEIN	CHEMBL1201862	7	PubChem BioAssays			None
CHEMBL1973961		0	491.54	0	4.44	SID103905027	COc1cc(N2CCN(C)CC2)ccc1C(=O)Nc1n[nH]c2ccc(Cc3cc(F)cc(F)c3)cc12	Ki	'='	79.43	nM	7.10		active	UO_0000065					False	CHEMBL1963774	PUBCHEM_BIOASSAY: Navigating the Kinome. (Class of assay: other) Panel member name: WEE1	F	BAO_0000019	assay format	None	None	None	None	None	CHEMBL5491	Serine/threonine-protein kinase WEE1	Homo sapiens	SINGLE PROTEIN	CHEMBL1201862	7	PubChem BioAssays			None
CHEMBL1968015		0	308.39	0	3.84	SID103904808	c1cc(NC2CCCCC2)nc(Nc2ccc3cn[nH]c3c2)n1	Ki	'='	1000.0	nM	6.00		active	UO_0000065					False	CHEMBL1963774	PUBCHEM_BIOASSAY: Navigating the Kinome. (Class of assay: other) Panel member name: WEE1	F	BAO_0000019	assay format	None	None	None	None	None	CHEMBL5491	Serine/threonine-protein kinase WEE1	Homo sapiens	SINGLE PROTEIN	CHEMBL1201862	7	PubChem BioAssays			None
CHEMBL511992		0	448.86	0	4.57	68	O=C(O)CCCn1c2ccc(O)cc2c2c3c(c(-c4ccccc4Cl)cc21)C(=O)NC3=O	IC50	'='	13.0	nM	7.89			UO_0000065	17.57	0.34	3.32	7.26	False	CHEMBL1000360	Inhibition of human Wee1 assessed as polyornithine-tyrosine copolymer phosphorylation	B	BAO_0000357	single protein format	Homo sapiens	None	None	None	None	CHEMBL5491	Serine/threonine-protein kinase WEE1	Homo sapiens	SINGLE PROTEIN	CHEMBL1156685	1	Scientific Literature	Eur. J. Med. Chem.	2008	None
CHEMBL462011		0	504.97	1	3.77	55	CN(C)CCNC(=O)CCn1c2ccc(O)cc2c2c3c(c(-c4ccccc4Cl)cc21)C(=O)NC3=O	IC50	'='	35.0	nM	7.46			UO_0000065	14.77	0.28	3.69	7.19	True	CHEMBL1000360	Inhibition of human Wee1 assessed as polyornithine-tyrosine copolymer phosphorylation	B	BAO_0000357	single protein format	Homo sapiens	None	None	None	None	CHEMBL5491	Serine/threonine-protein kinase WEE1	Homo sapiens	SINGLE PROTEIN	CHEMBL1156685	1	Scientific Literature	Eur. J. Med. Chem.	2008	None
CHEMBL452079		0	461.52	1	5.55	51	O=C1NC(=O)c2c1c(-c1ccccc1)cc1c2c2cc(O)ccc2n1CCCNc1ccccc1	IC50	'='	93.0	nM	7.03			UO_0000065	15.24	0.27	1.48	8.44	False	CHEMBL1000360	Inhibition of human Wee1 assessed as polyornithine-tyrosine copolymer phosphorylation	B	BAO_0000357	single protein format	Homo sapiens	None	None	None	None	CHEMBL5491	Serine/threonine-protein kinase WEE1	Homo sapiens	SINGLE PROTEIN	CHEMBL1156685	1	Scientific Literature	Eur. J. Med. Chem.	2008	None
CHEMBL508515		0	413.48	0	4.00	39	CN(C)CCCn1c2ccc(O)cc2c2c3c(c(-c4ccccc4)cc21)C(=O)NC3=O	IC50	'='	360.0	nM	6.44			UO_0000065	15.58	0.28	2.44	8.64	False	CHEMBL1000360	Inhibition of human Wee1 assessed as polyornithine-tyrosine copolymer phosphorylation	B	BAO_0000357	single protein format	Homo sapiens	None	None	None	None	CHEMBL5491	Serine/threonine-protein kinase WEE1	Homo sapiens	SINGLE PROTEIN	CHEMBL1156685	1	Scientific Literature	Eur. J. Med. Chem.	2008	None
CHEMBL487891		0	448.86	0	4.27	23	COC(=O)CCn1c2ccc(O)cc2c2c3c(c(-c4ccccc4Cl)cc21)C(=O)NC3=O	IC50	'='	30.0	nM	7.52			UO_0000065	16.76	0.32	3.25	7.71	True	CHEMBL1000360	Inhibition of human Wee1 assessed as polyornithine-tyrosine copolymer phosphorylation	B	BAO_0000357	single protein format	Homo sapiens	None	None	None	None	CHEMBL5491	Serine/threonine-protein kinase WEE1	Homo sapiens	SINGLE PROTEIN	CHEMBL1156685	1	Scientific Literature	Eur. J. Med. Chem.	2008	None
CHEMBL512341		0	416.43	0	3.44	18	COc1ccccc1-c1cc2c(c3c1C(=O)NC3=O)c1cc(O)ccc1n2CCCO	IC50	'='	30.0	nM	7.52			UO_0000065	18.07	0.33	4.08	7.46	True	CHEMBL1000360	Inhibition of human Wee1 assessed as polyornithine-tyrosine copolymer phosphorylation	B	BAO_0000357	single protein format	Homo sapiens	None	None	None	None	CHEMBL5491	Serine/threonine-protein kinase WEE1	Homo sapiens	SINGLE PROTEIN	CHEMBL1156685	1	Scientific Literature	Eur. J. Med. Chem.	2008	None
CHEMBL2402081		0	432.46	0	3.10	37	CC[C@@H]1C(=O)N(C)c2cnc(-n3ccnc3-c3ccc(F)cc3)nc2N1c1ccn(C)n1	Inhibition	'='	11.0	%				UO_0000187					False	CHEMBL2405481	Inhibition of WEE1 (unknown origin) at 10 uM relative to control	B	BAO_0000357	single protein format	Homo sapiens	None	None	None	None	CHEMBL5491	Serine/threonine-protein kinase WEE1	Homo sapiens	SINGLE PROTEIN	CHEMBL2401733	1	Scientific Literature	Bioorg. Med. Chem. Lett.	2013	None
CHEMBL181476		0	412.28	0	4.63	29	Cn1c(=O)c(-c2c(Cl)ccc(N)c2Cl)cc2cnc(Nc3ccccc3)nc21	IC50	'='	2600.0	nM	5.58			UO_0000065	13.55	0.27	0.96	6.51	False	CHEMBL829373	Inhibition of checkpoint kinase Wee1	B	BAO_0000357	single protein format	None	None	None	None	None	CHEMBL5491	Serine/threonine-protein kinase WEE1	Homo sapiens	SINGLE PROTEIN	CHEMBL1143513	1	Scientific Literature	Bioorg. Med. Chem. Lett.	2005	None
CHEMBL540206		0	528.44	2	5.47	56	CCN(CC)CCOc1ccc(Nc2ncc3cc(-c4c(Cl)cc(O)cc4Cl)c(=O)n(C)c3n2)cc1	IC50	'='	80.0	nM	7.10			UO_0000065	13.43	0.27	1.63	7.67	False	CHEMBL829373	Inhibition of checkpoint kinase Wee1	B	BAO_0000357	single protein format	None	None	None	None	None	CHEMBL5491	Serine/threonine-protein kinase WEE1	Homo sapiens	SINGLE PROTEIN	CHEMBL1143513	1	Scientific Literature	Bioorg. Med. Chem. Lett.	2005	None
CHEMBL181733		0	380.81	0	4.53	14	Cn1c(=O)c(-c2c(F)cccc2Cl)cc2cnc(Nc3ccccc3)nc21	IC50	'='	2400.0	nM	5.62			UO_0000065	14.76	0.28	1.09	9.40	False	CHEMBL829373	Inhibition of checkpoint kinase Wee1	B	BAO_0000357	single protein format	None	None	None	None	None	CHEMBL5491	Serine/threonine-protein kinase WEE1	Homo sapiens	SINGLE PROTEIN	CHEMBL1143513	1	Scientific Literature	Bioorg. Med. Chem. Lett.	2005	None
CHEMBL180035		0	427.29	0	4.54	23	Cn1c(=O)c(-c2c(Cl)ccc(CO)c2Cl)cc2cnc(Nc3ccccc3)nc21	IC50	'='	3500.0	nM	5.46			UO_0000065	12.77	0.26	0.92	6.82	False	CHEMBL829373	Inhibition of checkpoint kinase Wee1	B	BAO_0000357	single protein format	None	None	None	None	None	CHEMBL5491	Serine/threonine-protein kinase WEE1	Homo sapiens	SINGLE PROTEIN	CHEMBL1143513	1	Scientific Literature	Bioorg. Med. Chem. Lett.	2005	None
CHEMBL213346		0	397.22	0	4.88	64	O=C1NC(=O)c2c1c(-c1cc(Cl)ccc1Cl)cc1[nH]c3ccc(O)cc3c21	IC50	'='	490.0	nM	6.31			UO_0000065	15.88	0.32	1.43	7.68	False	CHEMBL1006579	Inhibition of human Wee1	B	BAO_0000357	single protein format	Homo sapiens	None	None	None	None	CHEMBL5491	Serine/threonine-protein kinase WEE1	Homo sapiens	SINGLE PROTEIN	CHEMBL1137719	1	Scientific Literature	Eur. J. Med. Chem.	2009	None
CHEMBL486868		0	433.90	0	4.27	113	CN(C)CCn1c2ccc(O)cc2c2c3c(c(-c4ccccc4Cl)cc21)C(=O)NC3=O	IC50	'='	95.5	nM	7.02			UO_0000065	16.18	0.31	2.75	9.41	False	CHEMBL1006579	Inhibition of human Wee1	B	BAO_0000357	single protein format	Homo sapiens	None	None	None	None	CHEMBL5491	Serine/threonine-protein kinase WEE1	Homo sapiens	SINGLE PROTEIN	CHEMBL1137719	1	Scientific Literature	Eur. J. Med. Chem.	2009	None
CHEMBL512341		0	416.43	0	3.44	104	COc1ccccc1-c1cc2c(c3c1C(=O)NC3=O)c1cc(O)ccc1n2CCCO	IC50	'='	30.2	nM	7.52			UO_0000065	18.06	0.33	4.08	7.46	False	CHEMBL1006579	Inhibition of human Wee1	B	BAO_0000357	single protein format	Homo sapiens	None	None	None	None	CHEMBL5491	Serine/threonine-protein kinase WEE1	Homo sapiens	SINGLE PROTEIN	CHEMBL1137719	1	Scientific Literature	Eur. J. Med. Chem.	2009	None
CHEMBL511991		0	406.83	0	3.70	99	O=C1NC(=O)c2c1c(-c1ccccc1Cl)cc1c2c2cc(O)ccc2n1CCO	IC50	'='	44.67	nM	7.35			UO_0000065	18.07	0.35	3.65	8.03	False	CHEMBL1006579	Inhibition of human Wee1	B	BAO_0000357	single protein format	Homo sapiens	None	None	None	None	CHEMBL5491	Serine/threonine-protein kinase WEE1	Homo sapiens	SINGLE PROTEIN	CHEMBL1137719	1	Scientific Literature	Eur. J. Med. Chem.	2009	None
CHEMBL386199		0	388.38	0	3.59	77	COc1cccc(OC)c1-c1cc2[nH]c3ccc(O)cc3c2c2c1C(=O)NC2=O	IC50	'='	26.92	nM	7.57			UO_0000065	19.49	0.36	3.98	7.52	False	CHEMBL1006579	Inhibition of human Wee1	B	BAO_0000357	single protein format	Homo sapiens	None	None	None	None	CHEMBL5491	Serine/threonine-protein kinase WEE1	Homo sapiens	SINGLE PROTEIN	CHEMBL1137719	1	Scientific Literature	Eur. J. Med. Chem.	2009	None
CHEMBL378472		0	343.34	0	3.16	35	Nc1ccccc1-c1cc2[nH]c3ccc(O)cc3c2c2c1C(=O)NC2=O	IC50	'='	208.93	nM	6.68			UO_0000065	19.46	0.35	3.52	6.17	False	CHEMBL1006579	Inhibition of human Wee1	B	BAO_0000357	single protein format	Homo sapiens	None	None	None	None	CHEMBL5491	Serine/threonine-protein kinase WEE1	Homo sapiens	SINGLE PROTEIN	CHEMBL1137719	1	Scientific Literature	Eur. J. Med. Chem.	2009	None
CHEMBL209388		0	376.80	0	4.24	17	Cn1c2ccc(O)cc2c2c3c(c(-c4ccccc4Cl)cc21)C(=O)NC3=O	IC50	'='	57.54	nM	7.24			UO_0000065	19.21	0.37	3.00	10.15	False	CHEMBL1006579	Inhibition of human Wee1	B	BAO_0000357	single protein format	Homo sapiens	None	None	None	None	CHEMBL5491	Serine/threonine-protein kinase WEE1	Homo sapiens	SINGLE PROTEIN	CHEMBL1137719	1	Scientific Literature	Eur. J. Med. Chem.	2009	None
CHEMBL460079		0	495.97	1	6.21	138	O=C1NC(=O)c2c1c(-c1ccccc1Cl)cc1c2c2cc(O)ccc2n1CCCNc1ccccc1	IC50	'='	74.0	nM	7.13			UO_0000065	14.38	0.27	0.92	8.55	False	CHEMBL1006579	Inhibition of human Wee1	B	BAO_0000357	single protein format	Homo sapiens	None	None	None	None	CHEMBL5491	Serine/threonine-protein kinase WEE1	Homo sapiens	SINGLE PROTEIN	CHEMBL1137719	1	Scientific Literature	Eur. J. Med. Chem.	2009	None
CHEMBL514192		0	549.01	1	4.02	173	Cn1c2cc(S(=O)(=O)NCCn3cccc3)c(O)cc2c2c3c(c(-c4ccccc4Cl)cc21)C(=O)NC3=O	IC50	'='	46.0	nM	7.34			UO_0000065	13.36	0.26	3.32	5.99	False	CHEMBL1006579	Inhibition of human Wee1	B	BAO_0000357	single protein format	Homo sapiens	None	None	None	None	CHEMBL5491	Serine/threonine-protein kinase WEE1	Homo sapiens	SINGLE PROTEIN	CHEMBL1137719	1	Scientific Literature	Eur. J. Med. Chem.	2009	None
CHEMBL520182		0	324.29	0	1.86	142	O=C(O)CCn1c2ccc(O)cc2c2c3c(ccc21)C(=O)NC3=O	IC50	'='	23.0	nM	7.64			UO_0000065	23.55	0.43	5.78	7.03	False	CHEMBL1006579	Inhibition of human Wee1	B	BAO_0000357	single protein format	Homo sapiens	None	None	None	None	CHEMBL5491	Serine/threonine-protein kinase WEE1	Homo sapiens	SINGLE PROTEIN	CHEMBL1137719	1	Scientific Literature	Eur. J. Med. Chem.	2009	None
CHEMBL483800		0	385.42	0	3.89	136	O=C1NC(=O)c2c1ccc1c2c2cc(O)ccc2n1CCCNc1ccccc1	IC50	'='	93.0	nM	7.03			UO_0000065	18.24	0.33	3.14	8.44	False	CHEMBL1006579	Inhibition of human Wee1	B	BAO_0000357	single protein format	Homo sapiens	None	None	None	None	CHEMBL5491	Serine/threonine-protein kinase WEE1	Homo sapiens	SINGLE PROTEIN	CHEMBL1137719	1	Scientific Literature	Eur. J. Med. Chem.	2009	None
CHEMBL214137		0	432.91	1	5.89	92	CCCCCn1c2ccc(O)cc2c2c3c(c(-c4ccccc4Cl)cc21)C(=O)NC3=O	IC50	'='	170.0	nM	6.77			UO_0000065	15.64	0.30	0.88	9.49	False	CHEMBL1006579	Inhibition of human Wee1	B	BAO_0000357	single protein format	Homo sapiens	None	None	None	None	CHEMBL5491	Serine/threonine-protein kinase WEE1	Homo sapiens	SINGLE PROTEIN	CHEMBL1137719	1	Scientific Literature	Eur. J. Med. Chem.	2009	None
CHEMBL472689		0	512.95	1	4.47	174	Cn1c2cc(C(=O)NCCn3cccc3)c(O)cc2c2c3c(c(-c4ccccc4Cl)cc21)C(=O)NC3=O	IC50	'='	15.14	nM	7.82			UO_0000065	15.24	0.29	3.35	7.42	False	CHEMBL1006579	Inhibition of human Wee1	B	BAO_0000357	single protein format	Homo sapiens	None	None	None	None	CHEMBL5491	Serine/threonine-protein kinase WEE1	Homo sapiens	SINGLE PROTEIN	CHEMBL1137719	1	Scientific Literature	Eur. J. Med. Chem.	2009	None
CHEMBL212797		0	343.34	0	3.16	47	Nc1cccc(-c2cc3[nH]c4ccc(O)cc4c3c3c2C(=O)NC3=O)c1	IC50	'='	70.0	nM	7.16			UO_0000065	20.84	0.38	3.99	6.61	False	CHEMBL1006579	Inhibition of human Wee1	B	BAO_0000357	single protein format	Homo sapiens	None	None	None	None	CHEMBL5491	Serine/threonine-protein kinase WEE1	Homo sapiens	SINGLE PROTEIN	CHEMBL1137719	1	Scientific Literature	Eur. J. Med. Chem.	2009	None
CHEMBL378347		0	329.31	0	2.97	85	O=C1NC(=O)c2c1c(-c1ccncc1)cc1[nH]c3ccc(O)cc3c21	IC50	'='	812.83	nM	6.09			UO_0000065	18.49	0.33	3.12	6.41	False	CHEMBL1006579	Inhibition of human Wee1	B	BAO_0000357	single protein format	Homo sapiens	None	None	None	None	CHEMBL5491	Serine/threonine-protein kinase WEE1	Homo sapiens	SINGLE PROTEIN	CHEMBL1137719	1	Scientific Literature	Eur. J. Med. Chem.	2009	None
CHEMBL511991		0	406.83	0	3.70	13	O=C1NC(=O)c2c1c(-c1ccccc1Cl)cc1c2c2cc(O)ccc2n1CCO	IC50	'='	45.0	nM	7.35			UO_0000065	18.06	0.35	3.65	8.02	True	CHEMBL1000360	Inhibition of human Wee1 assessed as polyornithine-tyrosine copolymer phosphorylation	B	BAO_0000357	single protein format	Homo sapiens	None	None	None	None	CHEMBL5491	Serine/threonine-protein kinase WEE1	Homo sapiens	SINGLE PROTEIN	CHEMBL1156685	1	Scientific Literature	Eur. J. Med. Chem.	2008	None
CHEMBL379975		0	362.77	0	4.23	7	O=C1NC(=O)c2c1c(-c1ccccc1Cl)cc1[nH]c3ccc(O)cc3c21	IC50	'='	11.0	nM	7.96			UO_0000065	21.94	0.42	3.73	9.68	True	CHEMBL1000360	Inhibition of human Wee1 assessed as polyornithine-tyrosine copolymer phosphorylation	B	BAO_0000357	single protein format	Homo sapiens	None	None	None	None	CHEMBL5491	Serine/threonine-protein kinase WEE1	Homo sapiens	SINGLE PROTEIN	CHEMBL1156685	1	Scientific Literature	Eur. J. Med. Chem.	2008	None
CHEMBL1163565		0	530.98	1	4.92	5o	CC(=O)N1CCN(c2cc(-c3cnc4c(c3)N(Cc3cc(Cl)ccc3C(F)(F)F)CCN4)ccn2)CC1	Inhibition	'<'	50.0	%				UO_0000187					False	CHEMBL1168307	Inhibition of WEE1 at 1 uM	B	BAO_0000357	single protein format	None	None	None	None	None	CHEMBL5491	Serine/threonine-protein kinase WEE1	Homo sapiens	SINGLE PROTEIN	CHEMBL1165965	1	Scientific Literature	Bioorg. Med. Chem.	2010	None
CHEMBL181095		0	471.61	1	5.08	46	CCN(CC)CCOc1ccc(Nc2ncc3cc(-c4c(C)cccc4C)c(=O)n(C)c3n2)cc1	IC50	'='	990.0	nM	6.00			UO_0000065	12.73	0.23	0.92	8.31	False	CHEMBL829373	Inhibition of checkpoint kinase Wee1	B	BAO_0000357	single protein format	None	None	None	None	None	CHEMBL5491	Serine/threonine-protein kinase WEE1	Homo sapiens	SINGLE PROTEIN	CHEMBL1143513	1	Scientific Literature	Bioorg. Med. Chem. Lett.	2005	None
CHEMBL379149		0	317.30	0	2.91	94	O=C1NC(=O)c2c1c(-c1ccc[nH]1)cc1[nH]c3ccc(O)cc3c21	IC50	'='	180.0	nM	6.75			UO_0000065	21.26	0.38	3.83	6.88	True	CHEMBL864855	Inhibition of human Wee1 in presence of 9.5 uM ATP	B	BAO_0000357	single protein format	Homo sapiens	None	None	None	None	CHEMBL5491	Serine/threonine-protein kinase WEE1	Homo sapiens	SINGLE PROTEIN	CHEMBL1145314	1	Scientific Literature	J. Med. Chem.	2006	None
CHEMBL413579		0	353.34	0	3.45	51	N#Cc1cccc(-c2cc3[nH]c4ccc(O)cc4c3c3c2C(=O)NC3=O)c1	IC50	'='	180.0	nM	6.75			UO_0000065	19.09	0.34	3.29	6.36	True	CHEMBL864855	Inhibition of human Wee1 in presence of 9.5 uM ATP	B	BAO_0000357	single protein format	Homo sapiens	None	None	None	None	CHEMBL5491	Serine/threonine-protein kinase WEE1	Homo sapiens	SINGLE PROTEIN	CHEMBL1145314	1	Scientific Literature	J. Med. Chem.	2006	None
CHEMBL213313		0	377.79	0	3.81	72	Nc1cccc(-c2cc3[nH]c4ccc(O)cc4c3c3c2C(=O)NC3=O)c1Cl	IC50	'='	21.0	nM	7.68			UO_0000065	20.32	0.39	3.87	7.10	True	CHEMBL864855	Inhibition of human Wee1 in presence of 9.5 uM ATP	B	BAO_0000357	single protein format	Homo sapiens	None	None	None	None	CHEMBL5491	Serine/threonine-protein kinase WEE1	Homo sapiens	SINGLE PROTEIN	CHEMBL1145314	1	Scientific Literature	J. Med. Chem.	2006	None
CHEMBL384089		0	373.37	0	3.17	86	COc1cc(N)ccc1-c1cc2[nH]c3ccc(O)cc3c2c2c1C(=O)NC2=O	IC50	'='	19.0	nM	7.72			UO_0000065	20.68	0.38	4.55	6.57	True	CHEMBL864855	Inhibition of human Wee1 in presence of 9.5 uM ATP	B	BAO_0000357	single protein format	Homo sapiens	None	None	None	None	CHEMBL5491	Serine/threonine-protein kinase WEE1	Homo sapiens	SINGLE PROTEIN	CHEMBL1145314	1	Scientific Literature	J. Med. Chem.	2006	None
CHEMBL424888		0	373.37	0	3.17	87	COc1ccc(N)cc1-c1cc2[nH]c3ccc(O)cc3c2c2c1C(=O)NC2=O	IC50	'='	110.0	nM	6.96			UO_0000065	18.64	0.34	3.79	5.93	True	CHEMBL864855	Inhibition of human Wee1 in presence of 9.5 uM ATP	B	BAO_0000357	single protein format	Homo sapiens	None	None	None	None	CHEMBL5491	Serine/threonine-protein kinase WEE1	Homo sapiens	SINGLE PROTEIN	CHEMBL1145314	1	Scientific Literature	J. Med. Chem.	2006	None
CHEMBL377839		0	334.36	0	3.64	93	O=C1NC(=O)c2c1c(-c1ccsc1)cc1[nH]c3ccc(O)cc3c21	IC50	'='	42.0	nM	7.38			UO_0000065	22.06	0.42	3.74	8.98	True	CHEMBL864855	Inhibition of human Wee1 in presence of 9.5 uM ATP	B	BAO_0000357	single protein format	Homo sapiens	None	None	None	None	CHEMBL5491	Serine/threonine-protein kinase WEE1	Homo sapiens	SINGLE PROTEIN	CHEMBL1145314	1	Scientific Literature	J. Med. Chem.	2006	None
CHEMBL214253		0	328.33	0	3.58	1	O=C1NC(=O)c2c1c(-c1ccccc1)cc1[nH]c3ccc(O)cc3c21	IC50	'='	97.0	nM	7.01			UO_0000065	21.36	0.38	3.43	8.53	True	CHEMBL949042	Inhibition of human Wee1	B	BAO_0000357	single protein format	Homo sapiens	None	None	None	None	CHEMBL5491	Serine/threonine-protein kinase WEE1	Homo sapiens	SINGLE PROTEIN	CHEMBL1143190	1	Scientific Literature	Bioorg. Med. Chem. Lett.	2008	None
CHEMBL271715		0	550.01	1	3.80	19	O=C1NC(=O)c2c1c(-c1ccccc1Cl)cc1c2c2cc(O)c(OCCCN3CCOCC3)cc2n1CCO	IC50	'='	15.0	nM	7.82			UO_0000065	14.23	0.27	4.02	6.91	True	CHEMBL949042	Inhibition of human Wee1	B	BAO_0000357	single protein format	Homo sapiens	None	None	None	None	CHEMBL5491	Serine/threonine-protein kinase WEE1	Homo sapiens	SINGLE PROTEIN	CHEMBL1143190	1	Scientific Literature	Bioorg. Med. Chem. Lett.	2008	None
CHEMBL401776		0	507.97	1	4.03	17	CN(C)CCCOc1cc2c(cc1O)c1c3c(c(-c4ccccc4Cl)cc1n2CCO)C(=O)NC3=O	IC50	'='	18.0	nM	7.75			UO_0000065	15.25	0.29	3.71	7.44	False	CHEMBL949042	Inhibition of human Wee1	B	BAO_0000357	single protein format	Homo sapiens	None	None	None	None	CHEMBL5491	Serine/threonine-protein kinase WEE1	Homo sapiens	SINGLE PROTEIN	CHEMBL1143190	1	Scientific Literature	Bioorg. Med. Chem. Lett.	2008	None
CHEMBL271071		0	489.96	1	5.10	12	O=C1NC(=O)c2c1c(-c1ccccc1Cl)cc1[nH]c3cc(OCCCN4CCCC4)c(O)cc3c21	IC50	'='	35.0	nM	7.46			UO_0000065	15.22	0.29	2.36	7.88	False	CHEMBL949042	Inhibition of human Wee1	B	BAO_0000357	single protein format	Homo sapiens	None	None	None	None	CHEMBL5491	Serine/threonine-protein kinase WEE1	Homo sapiens	SINGLE PROTEIN	CHEMBL1143190	1	Scientific Literature	Bioorg. Med. Chem. Lett.	2008	None
CHEMBL271084		0	502.01	2	5.66	7	Cn1c2cc(CCCCN3CCCC3)c(O)cc2c2c3c(c(-c4ccccc4Cl)cc21)C(=O)NC3=O	IC50	'='	36.0	nM	7.44			UO_0000065	14.83	0.28	1.78	9.98	False	CHEMBL949042	Inhibition of human Wee1	B	BAO_0000357	single protein format	Homo sapiens	None	None	None	None	CHEMBL5491	Serine/threonine-protein kinase WEE1	Homo sapiens	SINGLE PROTEIN	CHEMBL1143190	1	Scientific Literature	Bioorg. Med. Chem. Lett.	2008	None
CHEMBL403679		0	503.99	1	4.89	5	O=C1NC(=O)c2c1c(-c1ccccc1Cl)cc1[nH]c3cc(CCCCN4CCOCC4)c(O)cc3c21	IC50	'='	37.0	nM	7.43			UO_0000065	14.75	0.28	2.54	7.85	True	CHEMBL949042	Inhibition of human Wee1	B	BAO_0000357	single protein format	Homo sapiens	None	None	None	None	CHEMBL5491	Serine/threonine-protein kinase WEE1	Homo sapiens	SINGLE PROTEIN	CHEMBL1143190	1	Scientific Literature	Bioorg. Med. Chem. Lett.	2008	None
CHEMBL180448		0	386.46	0	4.36	35	COc1cc(C)c(-c2cc3cnc(Nc4ccccc4)nc3n(C)c2=O)c(C)c1	IC50	'>'	50000.0	nM				UO_0000065					False	CHEMBL829373	Inhibition of checkpoint kinase Wee1	B	BAO_0000357	single protein format	None	None	None	None	None	CHEMBL5491	Serine/threonine-protein kinase WEE1	Homo sapiens	SINGLE PROTEIN	CHEMBL1143513	1	Scientific Literature	Bioorg. Med. Chem. Lett.	2005	None
CHEMBL386051		0	443.36	1	5.77	PD-173955	CSc1cccc(Nc2ncc3cc(-c4c(Cl)cccc4Cl)c(=O)n(C)c3n2)c1	Kd	'='	71.0	nM	7.15			UO_0000065	16.12	0.34	1.38	11.95	False	CHEMBL1908611	Binding constant for WEE1 kinase domain	B	BAO_0000357	single protein format	None	None	None	None	None	CHEMBL5491	Serine/threonine-protein kinase WEE1	Homo sapiens	SINGLE PROTEIN	CHEMBL1908390	1	Scientific Literature	Nat. Biotechnol.	2011	None
CHEMBL1712758		0	409.37	0	3.04	SID87235990	Cc1ccc(Nc2cc(C)nn2-c2nc(C)cc(O)n2)cc1.O=C(O)C(F)(F)F	EC50	'>'	55688.0	nM			inactive	UO_0000065					False	CHEMBL1738389	PUBCHEM_BIOASSAY: Late stage results from the probe development effort to identify inhibitors of Wee1 degradation. (Class of assay: screening) [Related pubchem assays (depositor defined):AID1321, AID1410, AID1412, AID1413, AID1414, AID1807, AID434972] Panel member name: Wee1 Degradation	U	BAO_0000019	assay format	None	None	None	None	None	CHEMBL5491	Serine/threonine-protein kinase WEE1	Homo sapiens	SINGLE PROTEIN	CHEMBL1201862	7	PubChem BioAssays			None
CHEMBL1723594		0	323.35	0	2.26	SID56432172	Cc1ccc(NC(=O)COc2cc(=O)n(C)c3ccccc23)nc1	EC50	'>'	49750.0	nM			inactive	UO_0000065					False	CHEMBL1738389	PUBCHEM_BIOASSAY: Late stage results from the probe development effort to identify inhibitors of Wee1 degradation. (Class of assay: screening) [Related pubchem assays (depositor defined):AID1321, AID1410, AID1412, AID1413, AID1414, AID1807, AID434972] Panel member name: Wee1 Degradation	U	BAO_0000019	assay format	None	None	None	None	None	CHEMBL5491	Serine/threonine-protein kinase WEE1	Homo sapiens	SINGLE PROTEIN	CHEMBL1201862	7	PubChem BioAssays			None
CHEMBL452829		0	505.36	2	5.64	47	O=C1NC(=O)c2c1c(-c1c(Cl)cccc1Cl)cc1c2c2cc(O)ccc2n1CCCn1ccnc1	IC50	'='	59.0	nM	7.23			UO_0000065	14.30	0.28	1.59	8.11	False	CHEMBL1000360	Inhibition of human Wee1 assessed as polyornithine-tyrosine copolymer phosphorylation	B	BAO_0000357	single protein format	Homo sapiens	None	None	None	None	CHEMBL5491	Serine/threonine-protein kinase WEE1	Homo sapiens	SINGLE PROTEIN	CHEMBL1156685	1	Scientific Literature	Eur. J. Med. Chem.	2008	None
CHEMBL508541		0	433.90	0	4.31	37	CNCCCn1c2ccc(O)cc2c2c3c(c(-c4ccccc4Cl)cc21)C(=O)NC3=O	IC50	'='	69.0	nM	7.16			UO_0000065	16.50	0.32	2.85	8.59	True	CHEMBL1000360	Inhibition of human Wee1 assessed as polyornithine-tyrosine copolymer phosphorylation	B	BAO_0000357	single protein format	Homo sapiens	None	None	None	None	CHEMBL5491	Serine/threonine-protein kinase WEE1	Homo sapiens	SINGLE PROTEIN	CHEMBL1156685	1	Scientific Literature	Eur. J. Med. Chem.	2008	None
CHEMBL213117		0	358.35	0	3.59	55	COc1ccc(-c2cc3[nH]c4ccc(O)cc4c3c3c2C(=O)NC3=O)cc1	IC50	'='	12589.25	nM	4.90			UO_0000065	13.67	0.25	1.31	5.36	False	CHEMBL1006579	Inhibition of human Wee1	B	BAO_0000357	single protein format	Homo sapiens	None	None	None	None	CHEMBL5491	Serine/threonine-protein kinase WEE1	Homo sapiens	SINGLE PROTEIN	CHEMBL1137719	1	Scientific Literature	Eur. J. Med. Chem.	2009	None
CHEMBL211157		0	342.35	0	3.89	10	Cc1c2c(c3c([nH]c4ccc(O)cc43)c1-c1ccccc1)C(=O)NC2=O	IC50	'='	9772.37	nM	5.01			UO_0000065	14.63	0.26	1.12	6.10	False	CHEMBL1006579	Inhibition of human Wee1	B	BAO_0000357	single protein format	Homo sapiens	None	None	None	None	CHEMBL5491	Serine/threonine-protein kinase WEE1	Homo sapiens	SINGLE PROTEIN	CHEMBL1137719	1	Scientific Literature	Eur. J. Med. Chem.	2009	None
CHEMBL515352		0	574.01	1	4.60	63	O=C(CCn1c2ccc(O)cc2c2c3c(c(-c4ccccc4Cl)cc21)C(=O)NC3=O)NS(=O)(=O)c1ccccc1	IC50	'='	7.0	nM	8.15			UO_0000065	14.21	0.28	3.55	6.06	True	CHEMBL1000360	Inhibition of human Wee1 assessed as polyornithine-tyrosine copolymer phosphorylation	B	BAO_0000357	single protein format	Homo sapiens	None	None	None	None	CHEMBL5491	Serine/threonine-protein kinase WEE1	Homo sapiens	SINGLE PROTEIN	CHEMBL1156685	1	Scientific Literature	Eur. J. Med. Chem.	2008	None
CHEMBL462170		0	400.39	0	3.53	59	O=C(O)CCn1c2ccc(O)cc2c2c3c(c(-c4ccccc4)cc21)C(=O)NC3=O	IC50	'='	23.0	nM	7.64			UO_0000065	19.08	0.35	4.11	7.03	False	CHEMBL1000360	Inhibition of human Wee1 assessed as polyornithine-tyrosine copolymer phosphorylation	B	BAO_0000357	single protein format	Homo sapiens	None	None	None	None	CHEMBL5491	Serine/threonine-protein kinase WEE1	Homo sapiens	SINGLE PROTEIN	CHEMBL1156685	1	Scientific Literature	Eur. J. Med. Chem.	2008	None
CHEMBL488054		0	434.88	0	4.74	25	COCCCn1c2ccc(O)cc2c2c3c(c(-c4ccccc4Cl)cc21)C(=O)NC3=O	IC50	'='	27.0	nM	7.57			UO_0000065	17.40	0.33	2.83	9.40	True	CHEMBL1000360	Inhibition of human Wee1 assessed as polyornithine-tyrosine copolymer phosphorylation	B	BAO_0000357	single protein format	Homo sapiens	None	None	None	None	CHEMBL5491	Serine/threonine-protein kinase WEE1	Homo sapiens	SINGLE PROTEIN	CHEMBL1156685	1	Scientific Literature	Eur. J. Med. Chem.	2008	None
CHEMBL1993058		0	302.36	0	2.59	SID26662924	Cc1ccc(/C=N/NC(=O)c2ccc3c(c2)OCCO3)s1	EC50	'>'	49750.0	nM			Not Active	UO_0000065					False	CHEMBL1614059	PUBCHEM_BIOASSAY: Dose Response Cell-based Assay for Inhibitors of Wee1 Degradation. (Class of assay: confirmatory) [Related pubchem assays: 1410, 1321 ]	F	BAO_0000019	assay format	Homo sapiens	None	None	None	None	CHEMBL5491	Serine/threonine-protein kinase WEE1	Homo sapiens	SINGLE PROTEIN	CHEMBL1201862	7	PubChem BioAssays			None
CHEMBL1609019		0	365.39	0	2.75	SID4246912	COc1cccc(C2=CC(c3cccc(OC)c3OC)n3nnnc3N2)c1	EC50	'>'	49750.0	nM			Not Active	UO_0000065					False	CHEMBL1614059	PUBCHEM_BIOASSAY: Dose Response Cell-based Assay for Inhibitors of Wee1 Degradation. (Class of assay: confirmatory) [Related pubchem assays: 1410, 1321 ]	F	BAO_0000019	assay format	Homo sapiens	None	None	None	None	CHEMBL5491	Serine/threonine-protein kinase WEE1	Homo sapiens	SINGLE PROTEIN	CHEMBL1201862	7	PubChem BioAssays			None
CHEMBL4062803		0	320.36	0	3.73	19	Cc1n[nH]c2cc(Nc3nc(NC4CC4)c4occc4n3)ccc12	IC50	'>'	10000.0	nM				UO_0000065					False	CHEMBL4007757	Inhibition of Wee1 (unknown origin) after 60 mins by TR-FRET assay	B	BAO_0000357	single protein format	Homo sapiens	None	None	None	None	CHEMBL5491	Serine/threonine-protein kinase WEE1	Homo sapiens	SINGLE PROTEIN	CHEMBL4007384	1	Scientific Literature	Bioorg Med Chem Lett	2016	None
CHEMBL1336	SORAFENIB	4	464.83	1	5.55	Sorafenib	CNC(=O)c1cc(Oc2ccc(NC(=O)Nc3ccc(Cl)c(C(F)(F)F)c3)cc2)ccn1	Kd	'>'	10000.0	nM				UO_0000065					True	CHEMBL1245023	Binding affinity to WEE1	B	BAO_0000357	single protein format	None	None	None	None	None	CHEMBL5491	Serine/threonine-protein kinase WEE1	Homo sapiens	SINGLE PROTEIN	CHEMBL1240346	1	Scientific Literature	Blood	2009	None
CHEMBL4066664		0	348.29	0	3.82	8	FC(F)(F)CNc1nc(Nc2ccc3cn[nH]c3c2)nc2ccoc12	IC50	'>'	10000.0	nM				UO_0000065					False	CHEMBL4007757	Inhibition of Wee1 (unknown origin) after 60 mins by TR-FRET assay	B	BAO_0000357	single protein format	Homo sapiens	None	None	None	None	CHEMBL5491	Serine/threonine-protein kinase WEE1	Homo sapiens	SINGLE PROTEIN	CHEMBL4007384	1	Scientific Literature	Bioorg Med Chem Lett	2016	None
CHEMBL1944725		0	1704.75	None	None	pTpY	CC[C@H](C)[C@H](NC(=O)[C@H](CCCCN)NC(=O)[C@@H](N)CCC(N)=O)C(=O)NCC(=O)N[C@@H](CCC(=O)O)C(=O)NCC(=O)N[C@H](C(=O)N[C@@H](Cc1ccc(OP(=O)(O)O)cc1)C(=O)NCC(=O)N[C@H](C(=O)N[C@H](C(=O)N[C@@H](Cc1ccc(O)cc1)C(=O)N[C@@H](CCCCN)C(=O)N[C@@H](CS)C(=O)O)C(C)C)C(C)C)[C@@H](C)OP(=O)(O)O	Inhibition						Active						False	CHEMBL1948656	Inhibition of Wee1 tyrosine kinase activity	B	BAO_0000357	single protein format	None	None	None	None	None	CHEMBL5491	Serine/threonine-protein kinase WEE1	Homo sapiens	SINGLE PROTEIN	CHEMBL1944550	1	Scientific Literature	Bioorg. Med. Chem. Lett.	2012	None
CHEMBL1834114		0	413.42	0	3.94	11	Nc1c(F)c(NCCCc2ccccc2)c(F)c2c1c(=O)c(C(=O)O)cn2C1CC1	Inhibition	'<'	35.0	%				UO_0000187					False	CHEMBL1838135	Inhibition of human Wee1 in HL60 cells lysate at 10 uM using post probe-labeling by LC-MS/MS analysis relative to control	B	BAO_0000219	cell-based format	Homo sapiens	None	None	HL-60	None	CHEMBL5491	Serine/threonine-protein kinase WEE1	Homo sapiens	SINGLE PROTEIN	CHEMBL1833925	1	Scientific Literature	Bioorg. Med. Chem. Lett.	2011	CHEMBL3307654
CHEMBL1834323		0	413.41	0	2.29	36	C[C@H]1COc2c(NCCNc3ccccn3)c(F)c(N)c3c(=O)c(C(=O)O)cn1c23	Inhibition	'<'	35.0	%				UO_0000187					False	CHEMBL1838135	Inhibition of human Wee1 in HL60 cells lysate at 10 uM using post probe-labeling by LC-MS/MS analysis relative to control	B	BAO_0000219	cell-based format	Homo sapiens	None	None	HL-60	None	CHEMBL5491	Serine/threonine-protein kinase WEE1	Homo sapiens	SINGLE PROTEIN	CHEMBL1833925	1	Scientific Literature	Bioorg. Med. Chem. Lett.	2011	CHEMBL3307654
CHEMBL1834324		0	441.46	0	2.93	37	CC(C)[C@@H]1COc2c(NCCNc3ccccn3)c(F)c(N)c3c(=O)c(C(=O)O)cn1c23	Inhibition	'<'	35.0	%				UO_0000187					False	CHEMBL1838135	Inhibition of human Wee1 in HL60 cells lysate at 10 uM using post probe-labeling by LC-MS/MS analysis relative to control	B	BAO_0000219	cell-based format	Homo sapiens	None	None	HL-60	None	CHEMBL5491	Serine/threonine-protein kinase WEE1	Homo sapiens	SINGLE PROTEIN	CHEMBL1833925	1	Scientific Literature	Bioorg. Med. Chem. Lett.	2011	CHEMBL3307654
CHEMBL1730217		0	388.23	0	3.00	SID56432182	Cc1cc(O)nc(-n2nc(C)cc2NC(=O)c2cccc(Br)c2)n1	EC50	'>'	49750.0	nM			inactive	UO_0000065					False	CHEMBL1738389	PUBCHEM_BIOASSAY: Late stage results from the probe development effort to identify inhibitors of Wee1 degradation. (Class of assay: screening) [Related pubchem assays (depositor defined):AID1321, AID1410, AID1412, AID1413, AID1414, AID1807, AID434972] Panel member name: Wee1 Degradation	U	BAO_0000019	assay format	None	None	None	None	None	CHEMBL5491	Serine/threonine-protein kinase WEE1	Homo sapiens	SINGLE PROTEIN	CHEMBL1201862	7	PubChem BioAssays			None
CHEMBL3355532		0	511.97	1	4.22	24	CC(=O)N1Cc2cc(Nc3ncc4c(=O)n(-c5ccccc5Cl)c5nccn5c4n3)ccc2C2(CC2)C1	Ki	'='	5.4	nM	8.27			UO_0000065	16.15	0.31	4.05	8.49	False	CHEMBL3372984	Inhibition of GST-tagged human Wee1	B	BAO_0000357	single protein format	Homo sapiens	None	None	None	None	CHEMBL5491	Serine/threonine-protein kinase WEE1	Homo sapiens	SINGLE PROTEIN	CHEMBL3352079	1	Scientific Literature	ACS Med. Chem. Lett.	2015	None
CHEMBL3355530		0	457.93	0	4.21	22	CN1CCCc2cc(Nc3ncc4c(=O)n(-c5ccccc5Cl)c5nccn5c4n3)ccc21	EC50	'='	2700.0	nM	5.57			UO_0000065	12.16	0.23	1.36	6.93	False	CHEMBL3372986	Inhibition of human Weel1 in human NCI-H1299 cells assessed as phosphorylation of Cdk1 after overnight incubation by ELISA PD assay	B	BAO_0000219	cell-based format	Homo sapiens	None	None	NCI-H1299	None	CHEMBL5491	Serine/threonine-protein kinase WEE1	Homo sapiens	SINGLE PROTEIN	CHEMBL3352079	1	Scientific Literature	ACS Med. Chem. Lett.	2015	CHEMBL3308501
CHEMBL2170414		0	357.78	0	3.86	9m	NC(=O)c1ccc(Nc2ncc(F)c(Nc3ccccc3Cl)n2)cc1	Inhibition	'='	16.0	%				UO_0000187					False	CHEMBL2174406	Inhibition of WEE1 at 1 uM by 33P kinase hotspot assay	B	BAO_0000357	single protein format	None	None	None	None	None	CHEMBL5491	Serine/threonine-protein kinase WEE1	Homo sapiens	SINGLE PROTEIN	CHEMBL2169801	1	Scientific Literature	J. Med. Chem.	2012	None
CHEMBL1309580		0	259.29	0	2.46	SID14731023	Cc1cccn2c1nc(=S)n2C(=O)c1ccco1	EC50	'>'	49750.0	nM			Not Active	UO_0000065					False	CHEMBL1614059	PUBCHEM_BIOASSAY: Dose Response Cell-based Assay for Inhibitors of Wee1 Degradation. (Class of assay: confirmatory) [Related pubchem assays: 1410, 1321 ]	F	BAO_0000019	assay format	Homo sapiens	None	None	None	None	CHEMBL5491	Serine/threonine-protein kinase WEE1	Homo sapiens	SINGLE PROTEIN	CHEMBL1201862	7	PubChem BioAssays			None
CHEMBL1351532		0	376.48	1	5.60	SID17510487	CCCC1=Nc2cc(C(=O)NCc3ccco3)ccc2Sc2ccccc21	EC50	'>'	49750.0	nM			Not Active	UO_0000065					False	CHEMBL1614059	PUBCHEM_BIOASSAY: Dose Response Cell-based Assay for Inhibitors of Wee1 Degradation. (Class of assay: confirmatory) [Related pubchem assays: 1410, 1321 ]	F	BAO_0000019	assay format	Homo sapiens	None	None	None	None	CHEMBL5491	Serine/threonine-protein kinase WEE1	Homo sapiens	SINGLE PROTEIN	CHEMBL1201862	7	PubChem BioAssays			None
CHEMBL1420829		0	351.41	0	3.04	SID4243143	Cc1ccnc(NC(=O)CCCOc2cc(=O)n(C)c3ccccc23)c1	CC50	'>'	49750.0	nM			Not Active	UO_0000065					False	CHEMBL1613975	PUBCHEM_BIOASSAY: Cytotoxicity counterscreen assay for inhibitors of Wee1 degradation. (Class of assay: confirmatory) [Related pubchem assays: 1410, 1321 ]	F	BAO_0000019	assay format	Homo sapiens	None	None	None	None	CHEMBL5491	Serine/threonine-protein kinase WEE1	Homo sapiens	SINGLE PROTEIN	CHEMBL1201862	7	PubChem BioAssays			None
CHEMBL1455279		0	409.24	1	5.35	SID16953491	O=C(N=Nc1c(O)[nH]c2ccc(Br)cc12)c1ccccc1-n1cccc1	CC50	'>'	49750.0	nM			Not Active	UO_0000065					False	CHEMBL1613975	PUBCHEM_BIOASSAY: Cytotoxicity counterscreen assay for inhibitors of Wee1 degradation. (Class of assay: confirmatory) [Related pubchem assays: 1410, 1321 ]	F	BAO_0000019	assay format	Homo sapiens	None	None	None	None	CHEMBL5491	Serine/threonine-protein kinase WEE1	Homo sapiens	SINGLE PROTEIN	CHEMBL1201862	7	PubChem BioAssays			None
CHEMBL1983430		0	414.52	0	3.98	SID103904732	CCN1CCN(c2ccc(Nc3nccc(Nc4ccc5[nH]ncc5c4)n3)cc2)CC1	Ki	'='	158.49	nM	6.80		active	UO_0000065					False	CHEMBL1963774	PUBCHEM_BIOASSAY: Navigating the Kinome. (Class of assay: other) Panel member name: WEE1	F	BAO_0000019	assay format	None	None	None	None	None	CHEMBL5491	Serine/threonine-protein kinase WEE1	Homo sapiens	SINGLE PROTEIN	CHEMBL1201862	7	PubChem BioAssays			None
CHEMBL3355520		0	394.87	0	3.83	12	O=c1c2cnc(NC3CCCCC3)nc2n2ccnc2n1-c1ccccc1Cl	Ki	'>'	3140.0	nM				UO_0000065					False	CHEMBL3372984	Inhibition of GST-tagged human Wee1	B	BAO_0000357	single protein format	Homo sapiens	None	None	None	None	CHEMBL5491	Serine/threonine-protein kinase WEE1	Homo sapiens	SINGLE PROTEIN	CHEMBL3352079	1	Scientific Literature	ACS Med. Chem. Lett.	2015	None
CHEMBL3355536		0	518.41	1	4.96	28	CN1Cc2cc(Nc3ncc4c(=O)n(-c5c(Cl)cccc5Cl)c5nccn5c4n3)ccc2C2(CC2)C1	Ki	'<'	1.0	nM				UO_0000065					False	CHEMBL3372984	Inhibition of GST-tagged human Wee1	B	BAO_0000357	single protein format	Homo sapiens	None	None	None	None	CHEMBL5491	Serine/threonine-protein kinase WEE1	Homo sapiens	SINGLE PROTEIN	CHEMBL3352079	1	Scientific Literature	ACS Med. Chem. Lett.	2015	None
CHEMBL3355538		0	520.42	2	5.20	30	CN1Cc2cc(Nc3ncc4c(=O)n(-c5c(Cl)cccc5Cl)c5nccn5c4n3)ccc2C(C)(C)C1	Ki	'<'	1.0	nM				UO_0000065					False	CHEMBL3372984	Inhibition of GST-tagged human Wee1	B	BAO_0000357	single protein format	Homo sapiens	None	None	None	None	CHEMBL5491	Serine/threonine-protein kinase WEE1	Homo sapiens	SINGLE PROTEIN	CHEMBL3352079	1	Scientific Literature	ACS Med. Chem. Lett.	2015	None
CHEMBL3355519		0	388.82	0	3.83	11	O=c1c2cnc(Nc3ccccc3)nc2n2ccnc2n1-c1ccccc1Cl	EC50	'='	6800.0	nM	5.17			UO_0000065	13.29	0.25	1.34	6.70	False	CHEMBL3372986	Inhibition of human Weel1 in human NCI-H1299 cells assessed as phosphorylation of Cdk1 after overnight incubation by ELISA PD assay	B	BAO_0000219	cell-based format	Homo sapiens	None	None	NCI-H1299	None	CHEMBL5491	Serine/threonine-protein kinase WEE1	Homo sapiens	SINGLE PROTEIN	CHEMBL3352079	1	Scientific Literature	ACS Med. Chem. Lett.	2015	CHEMBL3308501
CHEMBL3355538		0	520.42	2	5.20	30	CN1Cc2cc(Nc3ncc4c(=O)n(-c5c(Cl)cccc5Cl)c5nccn5c4n3)ccc2C(C)(C)C1	EC50	'<'	13.0	nM				UO_0000065					False	CHEMBL3372986	Inhibition of human Weel1 in human NCI-H1299 cells assessed as phosphorylation of Cdk1 after overnight incubation by ELISA PD assay	B	BAO_0000219	cell-based format	Homo sapiens	None	None	NCI-H1299	None	CHEMBL5491	Serine/threonine-protein kinase WEE1	Homo sapiens	SINGLE PROTEIN	CHEMBL3352079	1	Scientific Literature	ACS Med. Chem. Lett.	2015	CHEMBL3308501
CHEMBL124660	TANDUTINIB	2	562.72	2	5.03	MLN-518	COc1cc2c(N3CCN(C(=O)Nc4ccc(OC(C)C)cc4)CC3)ncnc2cc1OCCCN1CCCCC1	Kd	'>'	10000.0	nM				UO_0000065					False	CHEMBL1908611	Binding constant for WEE1 kinase domain	B	BAO_0000357	single protein format	None	None	None	None	None	CHEMBL5491	Serine/threonine-protein kinase WEE1	Homo sapiens	SINGLE PROTEIN	CHEMBL1908390	1	Scientific Literature	Nat. Biotechnol.	2011	None
CHEMBL3215582		0	588.33	1	6.41	1	Cc1ccc2c(Nc3ccc(Cl)cc3)nccc2c1Nc1ncccc1-c1ncnc2[nH]cnc12.Cl.Cl.Cl	Activity	'='	92.0	%				UO_0000187					False	CHEMBL1059398	Inhibition of WEE1 assessed as enzyme activity at 1 uM relative to untreated control	B	BAO_0000357	single protein format	None	None	None	None	None	CHEMBL5491	Serine/threonine-protein kinase WEE1	Homo sapiens	SINGLE PROTEIN	CHEMBL1155237	1	Scientific Literature	J. Med. Chem.	2009	None
CHEMBL3355523		0	485.98	0	4.63	15	CN1CCC(c2ccc(Nc3ncc4c(=O)n(-c5ccccc5Cl)c5nccn5c4n3)cc2)CC1	Ki	'='	8.3	nM	8.08			UO_0000065	16.63	0.32	3.45	10.06	False	CHEMBL3372984	Inhibition of GST-tagged human Wee1	B	BAO_0000357	single protein format	Homo sapiens	None	None	None	None	CHEMBL5491	Serine/threonine-protein kinase WEE1	Homo sapiens	SINGLE PROTEIN	CHEMBL3352079	1	Scientific Literature	ACS Med. Chem. Lett.	2015	None
CHEMBL1980163		0	327.39	0	4.95	SID103904652	c1ccc(COc2ccc(Nc3ncnc4ccccc34)cc2)cc1	Ki	'>'	3162.28	nM			inactive	UO_0000065					False	CHEMBL1963774	PUBCHEM_BIOASSAY: Navigating the Kinome. (Class of assay: other) Panel member name: WEE1	F	BAO_0000019	assay format	None	None	None	None	None	CHEMBL5491	Serine/threonine-protein kinase WEE1	Homo sapiens	SINGLE PROTEIN	CHEMBL1201862	7	PubChem BioAssays			None
CHEMBL375671		0	526.64	2	5.48	21e	Cc1cc(Nc2ncnc3cnc(N4CCOCC4)cc23)ccc1Oc1ccc(C(=O)NCC(C)(C)C)cc1	Activity	'>'	10.0	uM				UO_0000064					False	CHEMBL887694	Inhibition of Wee1	B	BAO_0000357	single protein format	Homo sapiens	None	None	None	None	CHEMBL5491	Serine/threonine-protein kinase WEE1	Homo sapiens	SINGLE PROTEIN	CHEMBL1144645	1	Scientific Literature	Bioorg. Med. Chem. Lett.	2007	None
CHEMBL3355518		0	486.97	0	3.58	10	CN1CCN(c2ccc(Nc3ncc4c(=O)n(-c5ccccc5Cl)c5nccn5c4n3)cc2)CC1	Ki	'='	2.3	nM	8.64			UO_0000065	17.74	0.34	5.06	10.33	False	CHEMBL3372984	Inhibition of GST-tagged human Wee1	B	BAO_0000357	single protein format	Homo sapiens	None	None	None	None	CHEMBL5491	Serine/threonine-protein kinase WEE1	Homo sapiens	SINGLE PROTEIN	CHEMBL3352079	1	Scientific Literature	ACS Med. Chem. Lett.	2015	None
CHEMBL3355529		0	457.93	0	4.21	21	CN1CCCc2ccc(Nc3ncc4c(=O)n(-c5ccccc5Cl)c5nccn5c4n3)cc21	EC50	'='	2300.0	nM	5.64			UO_0000065	12.31	0.23	1.43	7.02	False	CHEMBL3372986	Inhibition of human Weel1 in human NCI-H1299 cells assessed as phosphorylation of Cdk1 after overnight incubation by ELISA PD assay	B	BAO_0000219	cell-based format	Homo sapiens	None	None	NCI-H1299	None	CHEMBL5491	Serine/threonine-protein kinase WEE1	Homo sapiens	SINGLE PROTEIN	CHEMBL3352079	1	Scientific Literature	ACS Med. Chem. Lett.	2015	CHEMBL3308501
CHEMBL1989922		0	270.31	0	3.45	SID24797187	O/C(=C\c1nc2ccccc2nc1O)c1cccs1	CC50	'>'	49750.0	nM			Not Active	UO_0000065					False	CHEMBL1613975	PUBCHEM_BIOASSAY: Cytotoxicity counterscreen assay for inhibitors of Wee1 degradation. (Class of assay: confirmatory) [Related pubchem assays: 1410, 1321 ]	F	BAO_0000019	assay format	Homo sapiens	None	None	None	None	CHEMBL5491	Serine/threonine-protein kinase WEE1	Homo sapiens	SINGLE PROTEIN	CHEMBL1201862	7	PubChem BioAssays			None
CHEMBL1971185		0	236.27	0	2.77	SID26664802	O=C(/C=C/c1cccnc1)/C=C/c1cccnc1	CC50	'>'	49750.0	nM			Not Active	UO_0000065					False	CHEMBL1613975	PUBCHEM_BIOASSAY: Cytotoxicity counterscreen assay for inhibitors of Wee1 degradation. (Class of assay: confirmatory) [Related pubchem assays: 1410, 1321 ]	F	BAO_0000019	assay format	Homo sapiens	None	None	None	None	CHEMBL5491	Serine/threonine-protein kinase WEE1	Homo sapiens	SINGLE PROTEIN	CHEMBL1201862	7	PubChem BioAssays			None
CHEMBL1351532		0	376.48	1	5.60	SID17510487	CCCC1=Nc2cc(C(=O)NCc3ccco3)ccc2Sc2ccccc21	CC50	'>'	49750.0	nM			Not Active	UO_0000065					False	CHEMBL1613975	PUBCHEM_BIOASSAY: Cytotoxicity counterscreen assay for inhibitors of Wee1 degradation. (Class of assay: confirmatory) [Related pubchem assays: 1410, 1321 ]	F	BAO_0000019	assay format	Homo sapiens	None	None	None	None	CHEMBL5491	Serine/threonine-protein kinase WEE1	Homo sapiens	SINGLE PROTEIN	CHEMBL1201862	7	PubChem BioAssays			None
CHEMBL566096		0	297.36	0	2.09	SID24811329	CCN(CC)c1ccc(/C=N/NC(=O)c2cnccn2)cc1	EC50	'>'	49750.0	nM			Not Active	UO_0000065					False	CHEMBL1614059	PUBCHEM_BIOASSAY: Dose Response Cell-based Assay for Inhibitors of Wee1 Degradation. (Class of assay: confirmatory) [Related pubchem assays: 1410, 1321 ]	F	BAO_0000019	assay format	Homo sapiens	None	None	None	None	CHEMBL5491	Serine/threonine-protein kinase WEE1	Homo sapiens	SINGLE PROTEIN	CHEMBL1201862	7	PubChem BioAssays			None
CHEMBL1346084		0	381.38	0	3.89	SID22408739	O=C(COc1ccc(C(=O)c2ccc(F)cc2)cc1)NCc1ccc(F)cc1	EC50	'>'	49750.0	nM			Not Active	UO_0000065					False	CHEMBL1614059	PUBCHEM_BIOASSAY: Dose Response Cell-based Assay for Inhibitors of Wee1 Degradation. (Class of assay: confirmatory) [Related pubchem assays: 1410, 1321 ]	F	BAO_0000019	assay format	Homo sapiens	None	None	None	None	CHEMBL5491	Serine/threonine-protein kinase WEE1	Homo sapiens	SINGLE PROTEIN	CHEMBL1201862	7	PubChem BioAssays			None
CHEMBL1455279		0	409.24	1	5.35	SID16953491	O=C(N=Nc1c(O)[nH]c2ccc(Br)cc12)c1ccccc1-n1cccc1	EC50	'>'	49750.0	nM			Not Active	UO_0000065					False	CHEMBL1614059	PUBCHEM_BIOASSAY: Dose Response Cell-based Assay for Inhibitors of Wee1 Degradation. (Class of assay: confirmatory) [Related pubchem assays: 1410, 1321 ]	F	BAO_0000019	assay format	Homo sapiens	None	None	None	None	CHEMBL5491	Serine/threonine-protein kinase WEE1	Homo sapiens	SINGLE PROTEIN	CHEMBL1201862	7	PubChem BioAssays			None
CHEMBL1574879		0	385.27	0	3.62	SID14729238	COc1ccc(NC(=O)/C(Cl)=C(/Cl)[S+]([O-])Cc2ccccc2)cn1	EC50	'>'	49750.0	nM			Not Active	UO_0000065					False	CHEMBL1614059	PUBCHEM_BIOASSAY: Dose Response Cell-based Assay for Inhibitors of Wee1 Degradation. (Class of assay: confirmatory) [Related pubchem assays: 1410, 1321 ]	F	BAO_0000019	assay format	Homo sapiens	None	None	None	None	CHEMBL5491	Serine/threonine-protein kinase WEE1	Homo sapiens	SINGLE PROTEIN	CHEMBL1201862	7	PubChem BioAssays			None
CHEMBL1511243		0	321.34	0	3.97	SID26666740	COc1ccc(Nc2oc(-c3ccc(OC)cc3)nc2C#N)cc1	EC50	'>'	49750.0	nM			Not Active	UO_0000065					False	CHEMBL1614059	PUBCHEM_BIOASSAY: Dose Response Cell-based Assay for Inhibitors of Wee1 Degradation. (Class of assay: confirmatory) [Related pubchem assays: 1410, 1321 ]	F	BAO_0000019	assay format	Homo sapiens	None	None	None	None	CHEMBL5491	Serine/threonine-protein kinase WEE1	Homo sapiens	SINGLE PROTEIN	CHEMBL1201862	7	PubChem BioAssays			None
CHEMBL212933		0	343.34	0	3.16	14	NN1C(=O)c2c(-c3ccccc3)cc3[nH]c4ccc(O)cc4c3c2C1=O	IC50	'='	3981.07	nM	5.40			UO_0000065	15.73	0.28	2.24	5.43	False	CHEMBL1006579	Inhibition of human Wee1	B	BAO_0000357	single protein format	Homo sapiens	None	None	None	None	CHEMBL5491	Serine/threonine-protein kinase WEE1	Homo sapiens	SINGLE PROTEIN	CHEMBL1137719	1	Scientific Literature	Eur. J. Med. Chem.	2009	None
CHEMBL210056		0	378.12	0	2.51	3	O=C1NC(=O)c2c1c(I)cc1[nH]c3ccc(O)cc3c21	IC50	'='	2344.23	nM	5.63			UO_0000065	14.89	0.38	3.12	6.85	False	CHEMBL1006579	Inhibition of human Wee1	B	BAO_0000357	single protein format	Homo sapiens	None	None	None	None	CHEMBL5491	Serine/threonine-protein kinase WEE1	Homo sapiens	SINGLE PROTEIN	CHEMBL1137719	1	Scientific Literature	Eur. J. Med. Chem.	2009	None
CHEMBL508541		0	433.90	0	4.31	122	CNCCCn1c2ccc(O)cc2c2c3c(c(-c4ccccc4Cl)cc21)C(=O)NC3=O	IC50	'='	69.0	nM	7.16			UO_0000065	16.50	0.32	2.85	8.59	False	CHEMBL1006579	Inhibition of human Wee1	B	BAO_0000357	single protein format	Homo sapiens	None	None	None	None	CHEMBL5491	Serine/threonine-protein kinase WEE1	Homo sapiens	SINGLE PROTEIN	CHEMBL1137719	1	Scientific Literature	Eur. J. Med. Chem.	2009	None
CHEMBL520537		0	484.90	0	4.63	119	O=C1NC(=O)c2c1c(-c1ccccc1Cl)cc1c2c2cc(O)ccc2n1CCC(=O)n1ccnc1	IC50	'='	92.0	nM	7.04			UO_0000065	14.51	0.27	2.41	6.62	False	CHEMBL1006579	Inhibition of human Wee1	B	BAO_0000357	single protein format	Homo sapiens	None	None	None	None	CHEMBL5491	Serine/threonine-protein kinase WEE1	Homo sapiens	SINGLE PROTEIN	CHEMBL1137719	1	Scientific Literature	Eur. J. Med. Chem.	2009	None
CHEMBL472542		0	433.85	0	3.58	106	NC(=O)CCn1c2ccc(O)cc2c2c3c(c(-c4ccccc4Cl)cc21)C(=O)NC3=O	IC50	'='	6.0	nM	8.22			UO_0000065	18.95	0.36	4.64	7.19	False	CHEMBL1006579	Inhibition of human Wee1	B	BAO_0000357	single protein format	Homo sapiens	None	None	None	None	CHEMBL5491	Serine/threonine-protein kinase WEE1	Homo sapiens	SINGLE PROTEIN	CHEMBL1137719	1	Scientific Literature	Eur. J. Med. Chem.	2009	None
CHEMBL119385	NEFLAMAPIMOD	2	436.27	1	5.49	VX-745	O=c1ncn2nc(Sc3ccc(F)cc3F)ccc2c1-c1c(Cl)cccc1Cl	Kd	'>'	10000.0	nM				UO_0000065					False	CHEMBL1908611	Binding constant for WEE1 kinase domain	B	BAO_0000357	single protein format	None	None	None	None	None	CHEMBL5491	Serine/threonine-protein kinase WEE1	Homo sapiens	SINGLE PROTEIN	CHEMBL1908390	1	Scientific Literature	Nat. Biotechnol.	2011	None
CHEMBL941	IMATINIB	4	493.62	0	4.59	Imatinib	Cc1ccc(NC(=O)c2ccc(CN3CCN(C)CC3)cc2)cc1Nc1nccc(-c2cccnc2)n1	Kd	'>'	10000.0	nM				UO_0000065					False	CHEMBL1908611	Binding constant for WEE1 kinase domain	B	BAO_0000357	single protein format	None	None	None	None	None	CHEMBL5491	Serine/threonine-protein kinase WEE1	Homo sapiens	SINGLE PROTEIN	CHEMBL1908390	1	Scientific Literature	Nat. Biotechnol.	2011	None
CHEMBL378067		0	486.12	1	5.10	71	O=C1NC(=O)c2c1c(-c1c(Br)cccc1Br)cc1[nH]c3ccc(O)cc3c21	IC50	'='	34.67	nM	7.46			UO_0000065	15.35	0.38	2.36	9.08	False	CHEMBL1006579	Inhibition of human Wee1	B	BAO_0000357	single protein format	Homo sapiens	None	None	None	None	CHEMBL5491	Serine/threonine-protein kinase WEE1	Homo sapiens	SINGLE PROTEIN	CHEMBL1137719	1	Scientific Literature	Eur. J. Med. Chem.	2009	None
CHEMBL209785		0	390.42	0	3.31	33	C[S+]([O-])c1ccccc1-c1cc2[nH]c3ccc(O)cc3c2c2c1C(=O)NC2=O	IC50	'='	218.78	nM	6.66			UO_0000065	17.06	0.32	3.35	6.71	False	CHEMBL1006579	Inhibition of human Wee1	B	BAO_0000357	single protein format	Homo sapiens	None	None	None	None	CHEMBL5491	Serine/threonine-protein kinase WEE1	Homo sapiens	SINGLE PROTEIN	CHEMBL1137719	1	Scientific Literature	Eur. J. Med. Chem.	2009	None
CHEMBL488572		0	393.40	0	1.63	116	O=C1NC(=O)c2c1ccc1c2c2cc(O)ccc2n1CCC(=O)N1CCOCC1	IC50	'='	140.0	nM	6.85			UO_0000065	17.42	0.32	5.22	6.79	False	CHEMBL1006579	Inhibition of human Wee1	B	BAO_0000357	single protein format	Homo sapiens	None	None	None	None	CHEMBL5491	Serine/threonine-protein kinase WEE1	Homo sapiens	SINGLE PROTEIN	CHEMBL1137719	1	Scientific Literature	Eur. J. Med. Chem.	2009	None
CHEMBL483801		0	394.43	0	1.45	139	CN(C)CCNC(=O)CCn1c2ccc(O)cc2c2c3c(ccc21)C(=O)NC3=O	IC50	'='	170.0	nM	6.77			UO_0000065	17.16	0.32	5.32	6.53	False	CHEMBL1006579	Inhibition of human Wee1	B	BAO_0000357	single protein format	Homo sapiens	None	None	None	None	CHEMBL5491	Serine/threonine-protein kinase WEE1	Homo sapiens	SINGLE PROTEIN	CHEMBL1137719	1	Scientific Literature	Eur. J. Med. Chem.	2009	None
CHEMBL514192		0	549.01	1	4.02	173	Cn1c2cc(S(=O)(=O)NCCn3cccc3)c(O)cc2c2c3c(c(-c4ccccc4Cl)cc21)C(=O)NC3=O	IC50	'='	45.71	nM	7.34			UO_0000065	13.37	0.26	3.32	6.00	False	CHEMBL1006579	Inhibition of human Wee1	B	BAO_0000357	single protein format	Homo sapiens	None	None	None	None	CHEMBL5491	Serine/threonine-protein kinase WEE1	Homo sapiens	SINGLE PROTEIN	CHEMBL1137719	1	Scientific Literature	Eur. J. Med. Chem.	2009	None
CHEMBL452078		0	537.45	1	5.00	135	CN1CCN(CCCn2c3ccc(O)cc3c3c4c(c(-c5c(Cl)cccc5Cl)cc32)C(=O)NC4=O)CC1	IC50	'='	61.66	nM	7.21			UO_0000065	13.42	0.27	2.21	9.27	False	CHEMBL1006579	Inhibition of human Wee1	B	BAO_0000357	single protein format	Homo sapiens	None	None	None	None	CHEMBL5491	Serine/threonine-protein kinase WEE1	Homo sapiens	SINGLE PROTEIN	CHEMBL1137719	1	Scientific Literature	Eur. J. Med. Chem.	2009	None
CHEMBL1465527		0	352.43	0	1.81	SID861727	O=S(=O)(C/C(=C/CO)S(=O)(=O)c1ccccc1)c1ccccc1	CC50	'>'	49750.0	nM			Not Active	UO_0000065					False	CHEMBL1613975	PUBCHEM_BIOASSAY: Cytotoxicity counterscreen assay for inhibitors of Wee1 degradation. (Class of assay: confirmatory) [Related pubchem assays: 1410, 1321 ]	F	BAO_0000019	assay format	Homo sapiens	None	None	None	None	CHEMBL5491	Serine/threonine-protein kinase WEE1	Homo sapiens	SINGLE PROTEIN	CHEMBL1201862	7	PubChem BioAssays			None
CHEMBL1454183		0	350.42	0	3.31	SID845529	C=CS(=O)(=O)c1ccc(Oc2ccc(S(=O)(=O)C=C)cc2)cc1	CC50	'>'	49750.0	nM			Not Active	UO_0000065					False	CHEMBL1613975	PUBCHEM_BIOASSAY: Cytotoxicity counterscreen assay for inhibitors of Wee1 degradation. (Class of assay: confirmatory) [Related pubchem assays: 1410, 1321 ]	F	BAO_0000019	assay format	Homo sapiens	None	None	None	None	CHEMBL5491	Serine/threonine-protein kinase WEE1	Homo sapiens	SINGLE PROTEIN	CHEMBL1201862	7	PubChem BioAssays			None
CHEMBL3197251		0	310.38	0	3.70	SID26657722	CC(=O)Nc1ccc(/C=N/Nc2nc3ccccc3s2)cc1	CC50	'>'	49750.0	nM			Not Active	UO_0000065					False	CHEMBL1613975	PUBCHEM_BIOASSAY: Cytotoxicity counterscreen assay for inhibitors of Wee1 degradation. (Class of assay: confirmatory) [Related pubchem assays: 1410, 1321 ]	F	BAO_0000019	assay format	Homo sapiens	None	None	None	None	CHEMBL5491	Serine/threonine-protein kinase WEE1	Homo sapiens	SINGLE PROTEIN	CHEMBL1201862	7	PubChem BioAssays			None
CHEMBL433559		0	468.34	0	4.46	43	Cn1c(=O)c(-c2c(Cl)cccc2Cl)cc2cnc(Nc3ccc(CCC(N)=O)cc3)nc21	IC50	'='	190.0	nM	6.72			UO_0000065	14.35	0.29	2.26	6.53	False	CHEMBL829373	Inhibition of checkpoint kinase Wee1	B	BAO_0000357	single protein format	None	None	None	None	None	CHEMBL5491	Serine/threonine-protein kinase WEE1	Homo sapiens	SINGLE PROTEIN	CHEMBL1143513	1	Scientific Literature	Bioorg. Med. Chem. Lett.	2005	None
CHEMBL181423		0	528.44	2	5.47	54	CCN(CC)CCOc1ccc(Nc2ncc3cc(-c4c(Cl)ccc(O)c4Cl)c(=O)n(C)c3n2)cc1	IC50	'='	150.0	nM	6.82			UO_0000065	12.91	0.26	1.35	7.38	False	CHEMBL829373	Inhibition of checkpoint kinase Wee1	B	BAO_0000357	single protein format	None	None	None	None	None	CHEMBL5491	Serine/threonine-protein kinase WEE1	Homo sapiens	SINGLE PROTEIN	CHEMBL1143513	1	Scientific Literature	Bioorg. Med. Chem. Lett.	2005	None
CHEMBL181233		0	413.26	0	4.75	27	Cn1c(=O)c(-c2c(Cl)ccc(O)c2Cl)cc2cnc(Nc3ccccc3)nc21	IC50	'='	74.0	nM	7.13			UO_0000065	17.25	0.35	2.38	8.91	False	CHEMBL829373	Inhibition of checkpoint kinase Wee1	B	BAO_0000357	single protein format	None	None	None	None	None	CHEMBL5491	Serine/threonine-protein kinase WEE1	Homo sapiens	SINGLE PROTEIN	CHEMBL1143513	1	Scientific Literature	Bioorg. Med. Chem. Lett.	2005	None
CHEMBL180740		0	454.32	1	5.00	30	CC(=O)Nc1ccc(Cl)c(-c2cc3cnc(Nc4ccccc4)nc3n(C)c2=O)c1Cl	IC50	'>'	50000.0	nM				UO_0000065					False	CHEMBL829373	Inhibition of checkpoint kinase Wee1	B	BAO_0000357	single protein format	None	None	None	None	None	CHEMBL5491	Serine/threonine-protein kinase WEE1	Homo sapiens	SINGLE PROTEIN	CHEMBL1143513	1	Scientific Literature	Bioorg. Med. Chem. Lett.	2005	None
CHEMBL270866		0	536.05	1	4.83	21	Cn1c2cc([S+]([O-])CCCN3CCCC3)c(O)cc2c2c3c(c(-c4ccccc4Cl)cc21)C(=O)NC3=O	IC50	'='	33.0	nM	7.48			UO_0000065	13.96	0.28	2.65	8.16	False	CHEMBL949042	Inhibition of human Wee1	B	BAO_0000357	single protein format	Homo sapiens	None	None	None	None	CHEMBL5491	Serine/threonine-protein kinase WEE1	Homo sapiens	SINGLE PROTEIN	CHEMBL1143190	1	Scientific Literature	Bioorg. Med. Chem. Lett.	2008	None
CHEMBL595143		0	541.68	2	5.72	24	COc1cc2c(Oc3ccc(-c4nc5ccccc5s4)cc3)ncnc2cc1OCCCN1CCN(C)CC1	Residual activity	'='	118.0	%				UO_0000187					False	CHEMBL1047762	Residual activity of WEE1 at 0.1 uM by microplate scintillation counting	B	BAO_0000357	single protein format	None	None	None	None	None	CHEMBL5491	Serine/threonine-protein kinase WEE1	Homo sapiens	SINGLE PROTEIN	CHEMBL1152560	1	Scientific Literature	Bioorg. Med. Chem.	2009	None
CHEMBL450786	PHA-665752	0	641.62	2	6.11	PHA-665752	Cc1[nH]c(/C=C2\C(=O)Nc3ccc(S(=O)(=O)Cc4c(Cl)cccc4Cl)cc32)c(C)c1C(=O)N1CCC[C@@H]1CN1CCCC1	Kd	'>'	10000.0	nM				UO_0000065					False	CHEMBL1908611	Binding constant for WEE1 kinase domain	B	BAO_0000357	single protein format	None	None	None	None	None	CHEMBL5491	Serine/threonine-protein kinase WEE1	Homo sapiens	SINGLE PROTEIN	CHEMBL1908390	1	Scientific Literature	Nat. Biotechnol.	2011	None
CHEMBL1703718		0	323.35	0	2.26	SID56432173	Cc1cccc(NC(=O)COc2cc(=O)n(C)c3ccccc23)n1	EC50	'>'	49750.0	nM			inactive	UO_0000065					False	CHEMBL1738389	PUBCHEM_BIOASSAY: Late stage results from the probe development effort to identify inhibitors of Wee1 degradation. (Class of assay: screening) [Related pubchem assays (depositor defined):AID1321, AID1410, AID1412, AID1413, AID1414, AID1807, AID434972] Panel member name: Wee1 Degradation	U	BAO_0000019	assay format	None	None	None	None	None	CHEMBL5491	Serine/threonine-protein kinase WEE1	Homo sapiens	SINGLE PROTEIN	CHEMBL1201862	7	PubChem BioAssays			None
CHEMBL1724149		0	388.23	0	3.00	SID56432181	Cc1cc(O)nc(-n2nc(C)cc2NC(=O)c2ccccc2Br)n1	EC50	'>'	49750.0	nM			inactive	UO_0000065					False	CHEMBL1738389	PUBCHEM_BIOASSAY: Late stage results from the probe development effort to identify inhibitors of Wee1 degradation. (Class of assay: screening) [Related pubchem assays (depositor defined):AID1321, AID1410, AID1412, AID1413, AID1414, AID1807, AID434972] Panel member name: Wee1 Degradation	U	BAO_0000019	assay format	None	None	None	None	None	CHEMBL5491	Serine/threonine-protein kinase WEE1	Homo sapiens	SINGLE PROTEIN	CHEMBL1201862	7	PubChem BioAssays			None
CHEMBL1704360		0	337.38	0	2.06	SID56432201	Cc1cccc(CC(=O)Nc2cc(C)nn2-c2nc(C)cc(=O)[nH]2)c1	EC50	'>'	49750.0	nM			inactive	UO_0000065					False	CHEMBL1738389	PUBCHEM_BIOASSAY: Late stage results from the probe development effort to identify inhibitors of Wee1 degradation. (Class of assay: screening) [Related pubchem assays (depositor defined):AID1321, AID1410, AID1412, AID1413, AID1414, AID1807, AID434972] Panel member name: Wee1 Degradation	U	BAO_0000019	assay format	None	None	None	None	None	CHEMBL5491	Serine/threonine-protein kinase WEE1	Homo sapiens	SINGLE PROTEIN	CHEMBL1201862	7	PubChem BioAssays			None
CHEMBL1730610		0	380.44	0	3.65	SID56432191	COc1ccc(C)cc1NC(=O)CCCOc1cc(=O)n(C)c2ccccc12	EC50	'>'	49750.0	nM			inactive	UO_0000065					False	CHEMBL1738389	PUBCHEM_BIOASSAY: Late stage results from the probe development effort to identify inhibitors of Wee1 degradation. (Class of assay: screening) [Related pubchem assays (depositor defined):AID1321, AID1410, AID1412, AID1413, AID1414, AID1807, AID434972] Panel member name: Wee1 Degradation	U	BAO_0000019	assay format	None	None	None	None	None	CHEMBL5491	Serine/threonine-protein kinase WEE1	Homo sapiens	SINGLE PROTEIN	CHEMBL1201862	7	PubChem BioAssays			None
CHEMBL1716832		0	365.27	0	2.61	SID87235991	O=C(O)C(F)(F)F.[O-][n+]1onc2c3cc(-c4ccccc4)[nH]c3ccc21	EC50	'>'	6188.0	nM			Active	UO_0000065					False	CHEMBL1738389	PUBCHEM_BIOASSAY: Late stage results from the probe development effort to identify inhibitors of Wee1 degradation. (Class of assay: screening) [Related pubchem assays (depositor defined):AID1321, AID1410, AID1412, AID1413, AID1414, AID1807, AID434972] Panel member name: Wee1 Degradation	U	BAO_0000019	assay format	None	None	None	None	None	CHEMBL5491	Serine/threonine-protein kinase WEE1	Homo sapiens	SINGLE PROTEIN	CHEMBL1201862	7	PubChem BioAssays			None
CHEMBL511280		0	415.84	0	4.62	22	N#CCCn1c2ccc(O)cc2c2c3c(c(-c4ccccc4Cl)cc21)C(=O)NC3=O	IC50	'='	15.0	nM	7.82			UO_0000065	18.81	0.36	3.20	8.23	True	CHEMBL1000360	Inhibition of human Wee1 assessed as polyornithine-tyrosine copolymer phosphorylation	B	BAO_0000357	single protein format	Homo sapiens	None	None	None	None	CHEMBL5491	Serine/threonine-protein kinase WEE1	Homo sapiens	SINGLE PROTEIN	CHEMBL1156685	1	Scientific Literature	Eur. J. Med. Chem.	2008	None
CHEMBL461134		0	530.41	2	6.86	53	O=C1NC(=O)c2c1c(-c1c(Cl)cccc1Cl)cc1c2c2cc(O)ccc2n1CCCNc1ccccc1	IC50	'='	67.0	nM	7.17			UO_0000065	13.53	0.26	0.31	8.61	True	CHEMBL1000360	Inhibition of human Wee1 assessed as polyornithine-tyrosine copolymer phosphorylation	B	BAO_0000357	single protein format	Homo sapiens	None	None	None	None	CHEMBL5491	Serine/threonine-protein kinase WEE1	Homo sapiens	SINGLE PROTEIN	CHEMBL1156685	1	Scientific Literature	Eur. J. Med. Chem.	2008	None
CHEMBL453347		0	468.56	0	3.69	48	CN1CCN(CCCn2c3ccc(O)cc3c3c4c(c(-c5ccccc5)cc32)C(=O)NC4=O)CC1	IC50	'='	300.0	nM	6.52			UO_0000065	13.92	0.25	2.83	8.38	False	CHEMBL1000360	Inhibition of human Wee1 assessed as polyornithine-tyrosine copolymer phosphorylation	B	BAO_0000357	single protein format	Homo sapiens	None	None	None	None	CHEMBL5491	Serine/threonine-protein kinase WEE1	Homo sapiens	SINGLE PROTEIN	CHEMBL1156685	1	Scientific Literature	Eur. J. Med. Chem.	2008	None
CHEMBL502835	NINTEDANIB	4	539.64	1	3.62	BIBF-1120	COC(=O)c1ccc2c(c1)NC(=O)/C2=C(\Nc1ccc(N(C)C(=O)CN2CCN(C)CC2)cc1)c1ccccc1	Kd	'='	2900.0	nM	5.54			UO_0000065	10.26	0.19	1.92	5.88	False	CHEMBL1908611	Binding constant for WEE1 kinase domain	B	BAO_0000357	single protein format	None	None	None	None	None	CHEMBL5491	Serine/threonine-protein kinase WEE1	Homo sapiens	SINGLE PROTEIN	CHEMBL1908390	1	Scientific Literature	Nat. Biotechnol.	2011	None
CHEMBL513909	BI-2536	2	521.67	1	3.56	BI-2536	CC[C@@H]1C(=O)N(C)c2cnc(Nc3ccc(C(=O)NC4CCN(C)CC4)cc3OC)nc2N1C1CCCC1	Kd	'>'	10000.0	nM				UO_0000065					False	CHEMBL1908611	Binding constant for WEE1 kinase domain	B	BAO_0000357	single protein format	None	None	None	None	None	CHEMBL5491	Serine/threonine-protein kinase WEE1	Homo sapiens	SINGLE PROTEIN	CHEMBL1908390	1	Scientific Literature	Nat. Biotechnol.	2011	None
CHEMBL2425654		0	310.36	0	1.93	3	O[C@H]1CC[C@H](Nc2nccc(-n3nnc4ccccc43)n2)CC1	Inhibition	'<'	50.0	%				UO_0000187					False	CHEMBL2427780	Competitive binding affinity to WEE1 (unknown origin) at 10 uM in presence of ATP relative to control	B	BAO_0000357	single protein format	Homo sapiens	None	None	None	None	CHEMBL5491	Serine/threonine-protein kinase WEE1	Homo sapiens	SINGLE PROTEIN	CHEMBL2424622	1	Scientific Literature	Bioorg. Med. Chem. Lett.	2013	None
CHEMBL1289926	AXITINIB	4	386.48	0	4.64	AG-013736	CNC(=O)c1ccccc1Sc1ccc2c(/C=C/c3ccccn3)n[nH]c2c1	Kd	'>'	10000.0	nM				UO_0000065					False	CHEMBL1908611	Binding constant for WEE1 kinase domain	B	BAO_0000357	single protein format	None	None	None	None	None	CHEMBL5491	Serine/threonine-protein kinase WEE1	Homo sapiens	SINGLE PROTEIN	CHEMBL1908390	1	Scientific Literature	Nat. Biotechnol.	2011	None
CHEMBL3261514		0	366.23	0	3.26	74	NC(=O)c1sc(-c2ccnc(N)n2)nc1-c1ccc(Cl)cc1Cl	Inhibition	'='	74.0	%				UO_0000187					False	CHEMBL3266947	Inhibition of WEE1 (unknown origin) at 1 uM relative to control	B	BAO_0000357	single protein format	Homo sapiens	None	None	None	None	CHEMBL5491	Serine/threonine-protein kinase WEE1	Homo sapiens	SINGLE PROTEIN	CHEMBL3259739	1	Scientific Literature	Eur. J. Med. Chem.	2014	None
CHEMBL3545137	PF-00477736	1	419.49	0	2.60	PF-477736	Cn1cc(-c2nc3cc(NC(=O)C(N)C4CCCCC4)cc4c3-c2c[nH][nH]c4=O)cn1	Kd apparent	'='	4856.0	nM			Active	UO_0000065					False	CHEMBL3991923	Kinobeads (epsilon), multiple immobilized ATP-competitive broad spectrum kinase inhibitors, used to assess residual binding of ~300 proteins simultaneously from cell lysate in the presence of a compound. Quantitative readout performed by mass spectrometry.	B	BAO_0000220	subcellular format	Homo sapiens	None	None	K-562, COLO 205, SK-N-BE(2) and MV-4-11	Cell lysate	CHEMBL5491	Serine/threonine-protein kinase WEE1	Homo sapiens	SINGLE PROTEIN	CHEMBL3991601	48	Kuster lab chemical proteomics drug profiling	Science	2017	None
CHEMBL471163		0	455.30	0	4.74	17	O=C1NC(=O)c2c1c(-c1c(Cl)cccc1Cl)cc1c2c2cc(O)ccc2n1CCCO	IC50	'='	7.0	nM	8.15			UO_0000065	17.91	0.36	3.41	8.91	True	CHEMBL1000360	Inhibition of human Wee1 assessed as polyornithine-tyrosine copolymer phosphorylation	B	BAO_0000357	single protein format	Homo sapiens	None	None	None	None	CHEMBL5491	Serine/threonine-protein kinase WEE1	Homo sapiens	SINGLE PROTEIN	CHEMBL1156685	1	Scientific Literature	Eur. J. Med. Chem.	2008	None
CHEMBL2048872		0	379.49	0	3.61	AZD-1208	N[C@@H]1CCCN(c2c(/C=C3\SC(=O)NC3=O)cccc2-c2ccccc2)C1	Kd apparent	'>'	30000.0	nM			Inactive	UO_0000065					False	CHEMBL3991923	Kinobeads (epsilon), multiple immobilized ATP-competitive broad spectrum kinase inhibitors, used to assess residual binding of ~300 proteins simultaneously from cell lysate in the presence of a compound. Quantitative readout performed by mass spectrometry.	B	BAO_0000220	subcellular format	Homo sapiens	None	None	K-562, COLO 205, SK-N-BE(2) and MV-4-11	Cell lysate	CHEMBL5491	Serine/threonine-protein kinase WEE1	Homo sapiens	SINGLE PROTEIN	CHEMBL3991601	48	Kuster lab chemical proteomics drug profiling	Science	2017	None
CHEMBL1287853	FEDRATINIB	3	524.69	1	4.82	Fedratinib	Cc1cnc(Nc2ccc(OCCN3CCCC3)cc2)nc1Nc1cccc(S(=O)(=O)NC(C)(C)C)c1	Kd apparent	'='	1951.0	nM			Active	UO_0000065					False	CHEMBL3991923	Kinobeads (epsilon), multiple immobilized ATP-competitive broad spectrum kinase inhibitors, used to assess residual binding of ~300 proteins simultaneously from cell lysate in the presence of a compound. Quantitative readout performed by mass spectrometry.	B	BAO_0000220	subcellular format	Homo sapiens	None	None	K-562, COLO 205, SK-N-BE(2) and MV-4-11	Cell lysate	CHEMBL5491	Serine/threonine-protein kinase WEE1	Homo sapiens	SINGLE PROTEIN	CHEMBL3991601	48	Kuster lab chemical proteomics drug profiling	Science	2017	None
CHEMBL471329		0	472.89	0	3.85	69	O=C1NC(=O)c2c1c(-c1ccccc1Cl)cc1c2c2cc(O)ccc2n1CCCc1nnn[nH]1	IC50	'='	16.0	nM	7.80			UO_0000065	16.49	0.31	3.95	6.20	True	CHEMBL1000360	Inhibition of human Wee1 assessed as polyornithine-tyrosine copolymer phosphorylation	B	BAO_0000357	single protein format	Homo sapiens	None	None	None	None	CHEMBL5491	Serine/threonine-protein kinase WEE1	Homo sapiens	SINGLE PROTEIN	CHEMBL1156685	1	Scientific Literature	Eur. J. Med. Chem.	2008	None
CHEMBL512342		0	458.87	0	3.46	64	O=C1NC(=O)c2c1c(-c1ccccc1Cl)cc1c2c2cc(O)ccc2n1CCc1nnn[nH]1	IC50	'='	21.0	nM	7.68			UO_0000065	16.73	0.32	4.22	6.10	True	CHEMBL1000360	Inhibition of human Wee1 assessed as polyornithine-tyrosine copolymer phosphorylation	B	BAO_0000357	single protein format	Homo sapiens	None	None	None	None	CHEMBL5491	Serine/threonine-protein kinase WEE1	Homo sapiens	SINGLE PROTEIN	CHEMBL1156685	1	Scientific Literature	Eur. J. Med. Chem.	2008	None
CHEMBL379218		0	358.45	0	3.88	A-674563	Cc1n[nH]c2ccc(-c3cncc(OC[C@@H](N)Cc4ccccc4)c3)cc12	Kd	'>'	10000.0	nM				UO_0000065					False	CHEMBL1908611	Binding constant for WEE1 kinase domain	B	BAO_0000357	single protein format	None	None	None	None	None	CHEMBL5491	Serine/threonine-protein kinase WEE1	Homo sapiens	SINGLE PROTEIN	CHEMBL1908390	1	Scientific Literature	Nat. Biotechnol.	2011	None
CHEMBL1614707	MUBRITINIB	1	468.48	1	6.06	Mubritinib	FC(F)(F)c1ccc(/C=C/c2nc(COc3ccc(CCCCn4ccnn4)cc3)co2)cc1	Kd apparent	'>'	30000.0	nM			Inactive	UO_0000065					False	CHEMBL3991923	Kinobeads (epsilon), multiple immobilized ATP-competitive broad spectrum kinase inhibitors, used to assess residual binding of ~300 proteins simultaneously from cell lysate in the presence of a compound. Quantitative readout performed by mass spectrometry.	B	BAO_0000220	subcellular format	Homo sapiens	None	None	K-562, COLO 205, SK-N-BE(2) and MV-4-11	Cell lysate	CHEMBL5491	Serine/threonine-protein kinase WEE1	Homo sapiens	SINGLE PROTEIN	CHEMBL3991601	48	Kuster lab chemical proteomics drug profiling	Science	2017	None
CHEMBL124660	TANDUTINIB	2	562.72	2	5.03	Tandutinib	COc1cc2c(N3CCN(C(=O)Nc4ccc(OC(C)C)cc4)CC3)ncnc2cc1OCCCN1CCCCC1	Kd apparent	'>'	30000.0	nM			Inactive	UO_0000065					False	CHEMBL3991923	Kinobeads (epsilon), multiple immobilized ATP-competitive broad spectrum kinase inhibitors, used to assess residual binding of ~300 proteins simultaneously from cell lysate in the presence of a compound. Quantitative readout performed by mass spectrometry.	B	BAO_0000220	subcellular format	Homo sapiens	None	None	K-562, COLO 205, SK-N-BE(2) and MV-4-11	Cell lysate	CHEMBL5491	Serine/threonine-protein kinase WEE1	Homo sapiens	SINGLE PROTEIN	CHEMBL3991601	48	Kuster lab chemical proteomics drug profiling	Science	2017	None
CHEMBL3186534	RIVOCERANIB	3	397.48	0	4.68	Apatinib	N#CC1(c2ccc(NC(=O)c3cccnc3NCc3ccncc3)cc2)CCCC1	Kd apparent	'>'	30000.0	nM			Inactive	UO_0000065					False	CHEMBL3991923	Kinobeads (epsilon), multiple immobilized ATP-competitive broad spectrum kinase inhibitors, used to assess residual binding of ~300 proteins simultaneously from cell lysate in the presence of a compound. Quantitative readout performed by mass spectrometry.	B	BAO_0000220	subcellular format	Homo sapiens	None	None	K-562, COLO 205, SK-N-BE(2) and MV-4-11	Cell lysate	CHEMBL5491	Serine/threonine-protein kinase WEE1	Homo sapiens	SINGLE PROTEIN	CHEMBL3991601	48	Kuster lab chemical proteomics drug profiling	Science	2017	None
CHEMBL3969370		0	533.59	2	5.26	1; FMF-01-086-2	C=CC(=O)Nc1ccc(C(=O)Nc2ccc(Nc3ncc4c(n3)N(C)c3ccc(C)cc3C(=O)N4C)cc2)cc1	Activity	'='	100.0	%				UO_0000187					False	CHEMBL4186105	Binding affinity to wild-type human partial length WEE1 (M291 to K575 residues) expressed in Escherichia coli BL21 at 1 uM by Kinomescan method relative to control	B	BAO_0000019	assay format	Homo sapiens	None	None	None	None	CHEMBL5491	Serine/threonine-protein kinase WEE1	Homo sapiens	SINGLE PROTEIN	CHEMBL4184148	1	Scientific Literature	Bioorg Med Chem Lett	2017	None
CHEMBL3746293		0	529.60	1	4.74	23	Cc1c(-c2cc(Nc3cc4n(n3)CCN(C)C4)c(=O)[nH]n2)ccc(F)c1NC(=O)c1cc2ccccc2s1	Inhibition	'='	-1.8	%				UO_0000187					False	CHEMBL3751119	Inhibition of WEE1 (unknown origin) at 1 uM	B	BAO_0000357	single protein format	Homo sapiens	None	None	None	None	CHEMBL5491	Serine/threonine-protein kinase WEE1	Homo sapiens	SINGLE PROTEIN	CHEMBL3745631	1	Scientific Literature	Bioorg. Med. Chem. Lett.	2016	None
CHEMBL3545328	XL-019	1	444.54	0	3.41	XL-019	O=C(Nc1ccc(-c2ccnc(Nc3ccc(N4CCOCC4)cc3)n2)cc1)C1CCCN1	Kd apparent	'>'	30000.0	nM			Inactive	UO_0000065					False	CHEMBL3991923	Kinobeads (epsilon), multiple immobilized ATP-competitive broad spectrum kinase inhibitors, used to assess residual binding of ~300 proteins simultaneously from cell lysate in the presence of a compound. Quantitative readout performed by mass spectrometry.	B	BAO_0000220	subcellular format	Homo sapiens	None	None	K-562, COLO 205, SK-N-BE(2) and MV-4-11	Cell lysate	CHEMBL5491	Serine/threonine-protein kinase WEE1	Homo sapiens	SINGLE PROTEIN	CHEMBL3991601	48	Kuster lab chemical proteomics drug profiling	Science	2017	None
CHEMBL495727	AT-9283	2	381.44	0	2.07	AT-9283	O=C(Nc1c[nH]nc1-c1nc2ccc(CN3CCOCC3)cc2[nH]1)NC1CC1	Kd apparent	'>'	30000.0	nM			Inactive	UO_0000065					False	CHEMBL3991923	Kinobeads (epsilon), multiple immobilized ATP-competitive broad spectrum kinase inhibitors, used to assess residual binding of ~300 proteins simultaneously from cell lysate in the presence of a compound. Quantitative readout performed by mass spectrometry.	B	BAO_0000220	subcellular format	Homo sapiens	None	None	K-562, COLO 205, SK-N-BE(2) and MV-4-11	Cell lysate	CHEMBL5491	Serine/threonine-protein kinase WEE1	Homo sapiens	SINGLE PROTEIN	CHEMBL3991601	48	Kuster lab chemical proteomics drug profiling	Science	2017	None
CHEMBL2146883	COBIMETINIB	4	531.32	1	3.78	Cobimetinib	O=C(c1ccc(F)c(F)c1Nc1ccc(I)cc1F)N1CC(O)([C@@H]2CCCCN2)C1	Kd apparent	'>'	30000.0	nM			Inactive	UO_0000065					False	CHEMBL3991923	Kinobeads (epsilon), multiple immobilized ATP-competitive broad spectrum kinase inhibitors, used to assess residual binding of ~300 proteins simultaneously from cell lysate in the presence of a compound. Quantitative readout performed by mass spectrometry.	B	BAO_0000220	subcellular format	Homo sapiens	None	None	K-562, COLO 205, SK-N-BE(2) and MV-4-11	Cell lysate	CHEMBL5491	Serine/threonine-protein kinase WEE1	Homo sapiens	SINGLE PROTEIN	CHEMBL3991601	48	Kuster lab chemical proteomics drug profiling	Science	2017	None
CHEMBL223360	LINIFANIB	3	375.41	0	4.90	Linifanib	Cc1ccc(F)c(NC(=O)Nc2ccc(-c3cccc4[nH]nc(N)c34)cc2)c1	Kd apparent	'>'	30000.0	nM			Inactive	UO_0000065					False	CHEMBL3991923	Kinobeads (epsilon), multiple immobilized ATP-competitive broad spectrum kinase inhibitors, used to assess residual binding of ~300 proteins simultaneously from cell lysate in the presence of a compound. Quantitative readout performed by mass spectrometry.	B	BAO_0000220	subcellular format	Homo sapiens	None	None	K-562, COLO 205, SK-N-BE(2) and MV-4-11	Cell lysate	CHEMBL5491	Serine/threonine-protein kinase WEE1	Homo sapiens	SINGLE PROTEIN	CHEMBL3991601	48	Kuster lab chemical proteomics drug profiling	Science	2017	None
CHEMBL3991928		0	433.34	0	4.67	Ulixertinib	CC(C)Nc1cc(-c2c[nH]c(C(=O)NC(CO)c3cccc(Cl)c3)c2)c(Cl)cn1	Kd apparent	'>'	30000.0	nM			Inactive	UO_0000065					False	CHEMBL3991923	Kinobeads (epsilon), multiple immobilized ATP-competitive broad spectrum kinase inhibitors, used to assess residual binding of ~300 proteins simultaneously from cell lysate in the presence of a compound. Quantitative readout performed by mass spectrometry.	B	BAO_0000220	subcellular format	Homo sapiens	None	None	K-562, COLO 205, SK-N-BE(2) and MV-4-11	Cell lysate	CHEMBL5491	Serine/threonine-protein kinase WEE1	Homo sapiens	SINGLE PROTEIN	CHEMBL3991601	48	Kuster lab chemical proteomics drug profiling	Science	2017	None
CHEMBL483321	CP-724714	2	469.55	0	4.95	CP-724714	COCC(=O)NC/C=C/c1ccc2ncnc(Nc3ccc(Oc4ccc(C)nc4)c(C)c3)c2c1	Kd apparent	'>'	30000.0	nM			Inactive	UO_0000065					False	CHEMBL3991923	Kinobeads (epsilon), multiple immobilized ATP-competitive broad spectrum kinase inhibitors, used to assess residual binding of ~300 proteins simultaneously from cell lysate in the presence of a compound. Quantitative readout performed by mass spectrometry.	B	BAO_0000220	subcellular format	Homo sapiens	None	None	K-562, COLO 205, SK-N-BE(2) and MV-4-11	Cell lysate	CHEMBL5491	Serine/threonine-protein kinase WEE1	Homo sapiens	SINGLE PROTEIN	CHEMBL3991601	48	Kuster lab chemical proteomics drug profiling	Science	2017	None
CHEMBL3120215	OSI-027	2	406.45	0	3.22	OSI-027	COc1cccc2cc(-c3nc([C@H]4CC[C@H](C(=O)O)CC4)n4ncnc(N)c34)[nH]c12	Kd apparent	'>'	30000.0	nM			Inactive	UO_0000065					False	CHEMBL3991923	Kinobeads (epsilon), multiple immobilized ATP-competitive broad spectrum kinase inhibitors, used to assess residual binding of ~300 proteins simultaneously from cell lysate in the presence of a compound. Quantitative readout performed by mass spectrometry.	B	BAO_0000220	subcellular format	Homo sapiens	None	None	K-562, COLO 205, SK-N-BE(2) and MV-4-11	Cell lysate	CHEMBL5491	Serine/threonine-protein kinase WEE1	Homo sapiens	SINGLE PROTEIN	CHEMBL3991601	48	Kuster lab chemical proteomics drug profiling	Science	2017	None
CHEMBL4092508		0	658.56	2	5.74	2t	COc1cc(OC)c(Cl)c(N2Cc3cnc(Nc4ccc(F)cc4)nc3N(C3CCN(C(=O)/C=C/CN(C)C)CC3)C2=O)c1Cl	Activity	'='	100.0	%				UO_0000187					False	CHEMBL4044247	Inhibition of wild-type human partial length WEE1 (M291 to K575 residues) expressed in Escherichia coli BL21 assessed as residual activity at 1000 nM after 30 mins by Kinomescan method relative to control	B	BAO_0000019	assay format	Homo sapiens	None	None	None	None	CHEMBL5491	Serine/threonine-protein kinase WEE1	Homo sapiens	SINGLE PROTEIN	CHEMBL4043093	1	Scientific Literature	Eur J Med Chem	2017	None
CHEMBL377456		0	370.36	0	3.78	53	CC(=O)c1ccc(-c2cc3[nH]c4ccc(O)cc4c3c3c2C(=O)NC3=O)cc1	IC50	'='	3630.78	nM	5.44			UO_0000065	14.69	0.27	1.66	5.48	False	CHEMBL1006579	Inhibition of human Wee1	B	BAO_0000357	single protein format	Homo sapiens	None	None	None	None	CHEMBL5491	Serine/threonine-protein kinase WEE1	Homo sapiens	SINGLE PROTEIN	CHEMBL1137719	1	Scientific Literature	Eur. J. Med. Chem.	2009	None
CHEMBL401746		0	461.95	1	5.12	153	CN(C)CCCCc1cc2[nH]c3cc(-c4ccccc4Cl)c4c(c3c2cc1O)C(=O)NC4=O	IC50	'='	48.98	nM	7.31			UO_0000065	15.82	0.30	2.19	8.56	False	CHEMBL1006579	Inhibition of human Wee1	B	BAO_0000357	single protein format	Homo sapiens	None	None	None	None	CHEMBL5491	Serine/threonine-protein kinase WEE1	Homo sapiens	SINGLE PROTEIN	CHEMBL1137719	1	Scientific Literature	Eur. J. Med. Chem.	2009	None
CHEMBL1384026		0	237.31	0	3.48	SID864625	Cc1ccc2[nH]c(NCc3ccccc3)nc2c1	EC50	'>'	49750.0	nM			Not Active	UO_0000065					False	CHEMBL1614059	PUBCHEM_BIOASSAY: Dose Response Cell-based Assay for Inhibitors of Wee1 Degradation. (Class of assay: confirmatory) [Related pubchem assays: 1410, 1321 ]	F	BAO_0000019	assay format	Homo sapiens	None	None	None	None	CHEMBL5491	Serine/threonine-protein kinase WEE1	Homo sapiens	SINGLE PROTEIN	CHEMBL1201862	7	PubChem BioAssays			None
CHEMBL1454183		0	350.42	0	3.31	SID845529	C=CS(=O)(=O)c1ccc(Oc2ccc(S(=O)(=O)C=C)cc2)cc1	EC50	'>'	49750.0	nM			Not Active	UO_0000065					False	CHEMBL1614059	PUBCHEM_BIOASSAY: Dose Response Cell-based Assay for Inhibitors of Wee1 Degradation. (Class of assay: confirmatory) [Related pubchem assays: 1410, 1321 ]	F	BAO_0000019	assay format	Homo sapiens	None	None	None	None	CHEMBL5491	Serine/threonine-protein kinase WEE1	Homo sapiens	SINGLE PROTEIN	CHEMBL1201862	7	PubChem BioAssays			None
CHEMBL1505139		0	303.36	0	2.12	SID14733892	COC(=O)C1CCN(C(=O)/C=C/c2ccc(OC)cc2)CC1	EC50	'>'	49750.0	nM			Not Active	UO_0000065					False	CHEMBL1614059	PUBCHEM_BIOASSAY: Dose Response Cell-based Assay for Inhibitors of Wee1 Degradation. (Class of assay: confirmatory) [Related pubchem assays: 1410, 1321 ]	F	BAO_0000019	assay format	Homo sapiens	None	None	None	None	CHEMBL5491	Serine/threonine-protein kinase WEE1	Homo sapiens	SINGLE PROTEIN	CHEMBL1201862	7	PubChem BioAssays			None
CHEMBL1584754		0	251.25	0	2.61	SID4256064	[O-][n+]1onc2c3cc(-c4ccccc4)[nH]c3ccc21	EC50	'>'	1842.0	nM			Active	UO_0000065					False	CHEMBL1614059	PUBCHEM_BIOASSAY: Dose Response Cell-based Assay for Inhibitors of Wee1 Degradation. (Class of assay: confirmatory) [Related pubchem assays: 1410, 1321 ]	F	BAO_0000019	assay format	Homo sapiens	None	None	None	None	CHEMBL5491	Serine/threonine-protein kinase WEE1	Homo sapiens	SINGLE PROTEIN	CHEMBL1201862	7	PubChem BioAssays			None
CHEMBL4281048		0	505.09	1	4.55	40; JSH-150	COCCN[C@H]1CC[C@H](Nc2cc(-c3csc(NCC4(C#N)CCOCC4)n3)c(Cl)cn2)CC1	Activity	'='	94.0	%				UO_0000187					False	CHEMBL4264594	Binding affinity to wild-type human partial length WEE1 (M291 to K575 residues) expressed in bacterial expression system assessed as remaining unbound target protein level at 1000 nM by Kinomescan method relative to control	B	BAO_0000019	assay format	Homo sapiens	None	None	None	None	CHEMBL5491	Serine/threonine-protein kinase WEE1	Homo sapiens	SINGLE PROTEIN	CHEMBL4261600	1	Scientific Literature	Eur J Med Chem	2018	None
CHEMBL1384026		0	237.31	0	3.48	SID864625	Cc1ccc2[nH]c(NCc3ccccc3)nc2c1	CC50	'>'	49750.0	nM			Not Active	UO_0000065					False	CHEMBL1613975	PUBCHEM_BIOASSAY: Cytotoxicity counterscreen assay for inhibitors of Wee1 degradation. (Class of assay: confirmatory) [Related pubchem assays: 1410, 1321 ]	F	BAO_0000019	assay format	Homo sapiens	None	None	None	None	CHEMBL5491	Serine/threonine-protein kinase WEE1	Homo sapiens	SINGLE PROTEIN	CHEMBL1201862	7	PubChem BioAssays			None
CHEMBL1584754		0	251.25	0	2.61	SID4256064	[O-][n+]1onc2c3cc(-c4ccccc4)[nH]c3ccc21	CC50	'>'	49750.0	nM			Not Active	UO_0000065					False	CHEMBL1613975	PUBCHEM_BIOASSAY: Cytotoxicity counterscreen assay for inhibitors of Wee1 degradation. (Class of assay: confirmatory) [Related pubchem assays: 1410, 1321 ]	F	BAO_0000019	assay format	Homo sapiens	None	None	None	None	CHEMBL5491	Serine/threonine-protein kinase WEE1	Homo sapiens	SINGLE PROTEIN	CHEMBL1201862	7	PubChem BioAssays			None
CHEMBL1344225		0	399.30	0	3.93	SID14729216	COc1ccc(NC(=O)/C(Cl)=C(/Cl)[S+]([O-])Cc2ccc(C)cc2)cn1	CC50	'='	14480.0	nM			Not Active	UO_0000065					False	CHEMBL1613975	PUBCHEM_BIOASSAY: Cytotoxicity counterscreen assay for inhibitors of Wee1 degradation. (Class of assay: confirmatory) [Related pubchem assays: 1410, 1321 ]	F	BAO_0000019	assay format	Homo sapiens	None	None	None	None	CHEMBL5491	Serine/threonine-protein kinase WEE1	Homo sapiens	SINGLE PROTEIN	CHEMBL1201862	7	PubChem BioAssays			None
CHEMBL477772	PAZOPANIB	4	437.53	0	3.14	Pazopanib	Cc1ccc(Nc2nccc(N(C)c3ccc4c(C)n(C)nc4c3)n2)cc1S(N)(=O)=O	Kd apparent	'>'	30000.0	nM			Inactive	UO_0000065					False	CHEMBL3991923	Kinobeads (epsilon), multiple immobilized ATP-competitive broad spectrum kinase inhibitors, used to assess residual binding of ~300 proteins simultaneously from cell lysate in the presence of a compound. Quantitative readout performed by mass spectrometry.	B	BAO_0000220	subcellular format	Homo sapiens	None	None	K-562, COLO 205, SK-N-BE(2) and MV-4-11	Cell lysate	CHEMBL5491	Serine/threonine-protein kinase WEE1	Homo sapiens	SINGLE PROTEIN	CHEMBL3991601	48	Kuster lab chemical proteomics drug profiling	Science	2017	None
CHEMBL553	ERLOTINIB	4	393.44	0	3.41	1; Erlo	C#Cc1cccc(Nc2ncnc3cc(OCCOC)c(OCCOC)cc23)c1	Kd apparent	'>'	30000.0	nM			Inactive	UO_0000065					False	CHEMBL3991923	Kinobeads (epsilon), multiple immobilized ATP-competitive broad spectrum kinase inhibitors, used to assess residual binding of ~300 proteins simultaneously from cell lysate in the presence of a compound. Quantitative readout performed by mass spectrometry.	B	BAO_0000220	subcellular format	Homo sapiens	None	None	K-562, COLO 205, SK-N-BE(2) and MV-4-11	Cell lysate	CHEMBL5491	Serine/threonine-protein kinase WEE1	Homo sapiens	SINGLE PROTEIN	CHEMBL3991601	48	Kuster lab chemical proteomics drug profiling	Science	2017	None
CHEMBL2087361	ICOTINIB	3	391.43	0	3.16	Icotinib	C#Cc1cccc(Nc2ncnc3cc4c(cc23)OCCOCCOCCO4)c1	Kd apparent	'>'	30000.0	nM			Inactive	UO_0000065					False	CHEMBL3991923	Kinobeads (epsilon), multiple immobilized ATP-competitive broad spectrum kinase inhibitors, used to assess residual binding of ~300 proteins simultaneously from cell lysate in the presence of a compound. Quantitative readout performed by mass spectrometry.	B	BAO_0000220	subcellular format	Homo sapiens	None	None	K-562, COLO 205, SK-N-BE(2) and MV-4-11	Cell lysate	CHEMBL5491	Serine/threonine-protein kinase WEE1	Homo sapiens	SINGLE PROTEIN	CHEMBL3991601	48	Kuster lab chemical proteomics drug profiling	Science	2017	None
CHEMBL24828	VANDETANIB	4	475.36	1	5.00	Vandetanib	COc1cc2c(Nc3ccc(Br)cc3F)ncnc2cc1OCC1CCN(C)CC1	Kd	'>'	10000.0	nM				UO_0000065					False	CHEMBL1908611	Binding constant for WEE1 kinase domain	B	BAO_0000357	single protein format	None	None	None	None	None	CHEMBL5491	Serine/threonine-protein kinase WEE1	Homo sapiens	SINGLE PROTEIN	CHEMBL1908390	1	Scientific Literature	Nat. Biotechnol.	2011	None
CHEMBL438566		0	518.01	1	4.90	159	Cn1c2cc(CCCCN3CCOCC3)c(O)cc2c2c3c(c(-c4ccccc4Cl)cc21)C(=O)NC3=O	IC50	'='	30.0	nM	7.52			UO_0000065	14.52	0.28	2.62	8.98	False	CHEMBL1006579	Inhibition of human Wee1	B	BAO_0000357	single protein format	Homo sapiens	None	None	None	None	CHEMBL5491	Serine/threonine-protein kinase WEE1	Homo sapiens	SINGLE PROTEIN	CHEMBL1137719	1	Scientific Literature	Eur. J. Med. Chem.	2009	None
CHEMBL211878		0	376.80	0	4.53	16	COc1ccc2[nH]c3cc(-c4ccccc4Cl)c4c(c3c2c1)C(=O)NC4=O	IC50	'='	640.0	nM	6.19			UO_0000065	16.44	0.31	1.66	8.70	False	CHEMBL1006579	Inhibition of human Wee1	B	BAO_0000357	single protein format	Homo sapiens	None	None	None	None	CHEMBL5491	Serine/threonine-protein kinase WEE1	Homo sapiens	SINGLE PROTEIN	CHEMBL1137719	1	Scientific Literature	Eur. J. Med. Chem.	2009	None
CHEMBL214341		0	342.35	0	3.89	8	Cc1c(-c2ccccc2)c2c(c3c1[nH]c1ccc(O)cc13)C(=O)NC2=O	IC50	'='	130.0	nM	6.89			UO_0000065	20.11	0.36	3.00	8.38	False	CHEMBL1006579	Inhibition of human Wee1	B	BAO_0000357	single protein format	Homo sapiens	None	None	None	None	CHEMBL5491	Serine/threonine-protein kinase WEE1	Homo sapiens	SINGLE PROTEIN	CHEMBL1137719	1	Scientific Literature	Eur. J. Med. Chem.	2009	None
CHEMBL1421	DASATINIB	4	488.02	0	3.31	Dasatinib	Cc1nc(Nc2ncc(C(=O)Nc3c(C)cccc3Cl)s2)cc(N2CCN(CCO)CC2)n1	Delta Tm	'='	5.0	degrees C				UO_0000027					False	CHEMBL4018875	Binding affinity to recombinant human N-terminal His6-tagged Wee1 kinase domain (291 to 575 residues) expressed in Escherichia coli BL21 (DE3) assessed as change in melting temperature at 50 uM by differential scanning fluorimetry	B	BAO_0000019	assay format	Homo sapiens	None	None	None	None	CHEMBL5491	Serine/threonine-protein kinase WEE1	Homo sapiens	SINGLE PROTEIN	CHEMBL4017494	1	Scientific Literature	J Med Chem	2017	None
CHEMBL4075828		0	474.49	0	4.06	2; PF-03814735	CC(=O)NCC(=O)N1[C@H]2CC[C@@H]1c1ccc(Nc3ncc(C(F)(F)F)c(NC4CCC4)n3)cc12	Delta Tm	'='	7.9	degrees C				UO_0000027					False	CHEMBL4018875	Binding affinity to recombinant human N-terminal His6-tagged Wee1 kinase domain (291 to 575 residues) expressed in Escherichia coli BL21 (DE3) assessed as change in melting temperature at 50 uM by differential scanning fluorimetry	B	BAO_0000019	assay format	Homo sapiens	None	None	None	None	CHEMBL5491	Serine/threonine-protein kinase WEE1	Homo sapiens	SINGLE PROTEIN	CHEMBL4017494	1	Scientific Literature	J Med Chem	2017	None
CHEMBL564829	MILCICLIB	2	460.59	0	2.57	Milciclib; PHA-848125	CNC(=O)c1nn(C)c2c1C(C)(C)Cc1cnc(Nc3ccc(N4CCN(C)CC4)cc3)nc1-2	Kd	'='	13.6	nM	7.87			UO_0000065	17.08	0.32	5.30	8.62	False	CHEMBL4018867	Binding affinity to recombinant human N-terminal His6-tagged Wee1 kinase domain (291 to 575 residues) expressed in Escherichia coli BL21 (DE3) by isothermal titration calorimetry	B	BAO_0000019	assay format	Homo sapiens	None	None	None	None	CHEMBL5491	Serine/threonine-protein kinase WEE1	Homo sapiens	SINGLE PROTEIN	CHEMBL4017494	1	Scientific Literature	J Med Chem	2017	None
CHEMBL1421	DASATINIB	4	488.02	0	3.31	Dasatinib	Cc1nc(Nc2ncc(C(=O)Nc3c(C)cccc3Cl)s2)cc(N2CCN(CCO)CC2)n1	Kd	'='	5700.0	nM	5.24			UO_0000065	10.75	0.22	1.93	4.92	False	CHEMBL4018867	Binding affinity to recombinant human N-terminal His6-tagged Wee1 kinase domain (291 to 575 residues) expressed in Escherichia coli BL21 (DE3) by isothermal titration calorimetry	B	BAO_0000019	assay format	Homo sapiens	None	None	None	None	CHEMBL5491	Serine/threonine-protein kinase WEE1	Homo sapiens	SINGLE PROTEIN	CHEMBL4017494	1	Scientific Literature	J Med Chem	2017	None
CHEMBL1456696		0	277.78	0	4.07	SID17504838	Cc1cc(Cl)ccc1N=C(S)Nc1ccccn1	CC50	'>'	49750.0	nM			Not Active	UO_0000065					False	CHEMBL1613975	PUBCHEM_BIOASSAY: Cytotoxicity counterscreen assay for inhibitors of Wee1 degradation. (Class of assay: confirmatory) [Related pubchem assays: 1410, 1321 ]	F	BAO_0000019	assay format	Homo sapiens	None	None	None	None	CHEMBL5491	Serine/threonine-protein kinase WEE1	Homo sapiens	SINGLE PROTEIN	CHEMBL1201862	7	PubChem BioAssays			None
CHEMBL1822054		0	460.88	0	3.34	10	CC(=O)Nc1cn2nc(-c3cnc(Cl)c(NS(=O)(=O)c4ccc(F)cc4)c3)ccc2n1	Activity	'='	100.0	%				UO_0000187					False	CHEMBL1827003	Activity of WEE1 kinase at 1 uM	B	BAO_0000357	single protein format	None	None	None	None	None	CHEMBL5491	Serine/threonine-protein kinase WEE1	Homo sapiens	SINGLE PROTEIN	CHEMBL1821651	1	Scientific Literature	J. Med. Chem.	2011	None
CHEMBL215764		0	370.36	0	3.78	27	CC(=O)c1ccccc1-c1cc2[nH]c3ccc(O)cc3c2c2c1C(=O)NC2=O	IC50	'='	831.76	nM	6.08			UO_0000065	16.42	0.30	2.30	6.13	False	CHEMBL1006579	Inhibition of human Wee1	B	BAO_0000357	single protein format	Homo sapiens	None	None	None	None	CHEMBL5491	Serine/threonine-protein kinase WEE1	Homo sapiens	SINGLE PROTEIN	CHEMBL1137719	1	Scientific Literature	Eur. J. Med. Chem.	2009	None
CHEMBL384829		0	342.35	0	3.89	22	Cc1ccccc1-c1cc2[nH]c3ccc(O)cc3c2c2c1C(=O)NC2=O	IC50	'='	151.36	nM	6.82			UO_0000065	19.92	0.36	2.93	8.30	False	CHEMBL1006579	Inhibition of human Wee1	B	BAO_0000357	single protein format	Homo sapiens	None	None	None	None	CHEMBL5491	Serine/threonine-protein kinase WEE1	Homo sapiens	SINGLE PROTEIN	CHEMBL1137719	1	Scientific Literature	Eur. J. Med. Chem.	2009	None
CHEMBL487757		0	521.94	1	3.17	151	O=C1NC(=O)c2c1c(-c1ccccc1Cl)cc1c2c2cc(O)ccc2n1CCS(=O)(=O)n1ccnn1	IC50	'='	19.0	nM	7.72			UO_0000065	14.79	0.29	4.55	5.67	False	CHEMBL1006579	Inhibition of human Wee1	B	BAO_0000357	single protein format	Homo sapiens	None	None	None	None	CHEMBL5491	Serine/threonine-protein kinase WEE1	Homo sapiens	SINGLE PROTEIN	CHEMBL1137719	1	Scientific Literature	Eur. J. Med. Chem.	2009	None
CHEMBL461134		0	530.41	2	6.86	139	O=C1NC(=O)c2c1c(-c1c(Cl)cccc1Cl)cc1c2c2cc(O)ccc2n1CCCNc1ccccc1	IC50	'='	67.0	nM	7.17			UO_0000065	13.53	0.26	0.31	8.61	False	CHEMBL1006579	Inhibition of human Wee1	B	BAO_0000357	single protein format	Homo sapiens	None	None	None	None	CHEMBL5491	Serine/threonine-protein kinase WEE1	Homo sapiens	SINGLE PROTEIN	CHEMBL1137719	1	Scientific Literature	Eur. J. Med. Chem.	2009	None
CHEMBL386199		0	388.38	0	3.59	77	COc1cccc(OC)c1-c1cc2[nH]c3ccc(O)cc3c2c2c1C(=O)NC2=O	IC50	'='	27.0	nM	7.57			UO_0000065	19.49	0.36	3.98	7.52	False	CHEMBL1006579	Inhibition of human Wee1	B	BAO_0000357	single protein format	Homo sapiens	None	None	None	None	CHEMBL5491	Serine/threonine-protein kinase WEE1	Homo sapiens	SINGLE PROTEIN	CHEMBL1137719	1	Scientific Literature	Eur. J. Med. Chem.	2009	None
CHEMBL212494		0	346.32	0	3.72	36	O=C1NC(=O)c2c1c(-c1cccc(F)c1)cc1[nH]c3ccc(O)cc3c21	IC50	'='	220.0	nM	6.66			UO_0000065	19.22	0.35	2.94	8.10	False	CHEMBL1006579	Inhibition of human Wee1	B	BAO_0000357	single protein format	Homo sapiens	None	None	None	None	CHEMBL5491	Serine/threonine-protein kinase WEE1	Homo sapiens	SINGLE PROTEIN	CHEMBL1137719	1	Scientific Literature	Eur. J. Med. Chem.	2009	None
CHEMBL383926		0	356.38	0	4.14	23	CCc1ccccc1-c1cc2[nH]c3ccc(O)cc3c2c2c1C(=O)NC2=O	IC50	'='	510.0	nM	6.29			UO_0000065	17.66	0.32	2.15	7.66	False	CHEMBL1006579	Inhibition of human Wee1	B	BAO_0000357	single protein format	Homo sapiens	None	None	None	None	CHEMBL5491	Serine/threonine-protein kinase WEE1	Homo sapiens	SINGLE PROTEIN	CHEMBL1137719	1	Scientific Literature	Eur. J. Med. Chem.	2009	None
CHEMBL460939		0	469.28	0	4.83	144	O=C(O)CCn1c2ccc(O)cc2c2c3c(c(-c4c(Cl)cccc4Cl)cc21)C(=O)NC3=O	IC50	'='	389.05	nM	6.41			UO_0000065	13.66	0.27	1.58	5.90	False	CHEMBL1006579	Inhibition of human Wee1	B	BAO_0000357	single protein format	Homo sapiens	None	None	None	None	CHEMBL5491	Serine/threonine-protein kinase WEE1	Homo sapiens	SINGLE PROTEIN	CHEMBL1137719	1	Scientific Literature	Eur. J. Med. Chem.	2009	None
CHEMBL483801		0	394.43	0	1.45	139	CN(C)CCNC(=O)CCn1c2ccc(O)cc2c2c3c(ccc21)C(=O)NC3=O	IC50	'='	169.82	nM	6.77			UO_0000065	17.16	0.32	5.32	6.53	False	CHEMBL1006579	Inhibition of human Wee1	B	BAO_0000357	single protein format	Homo sapiens	None	None	None	None	CHEMBL5491	Serine/threonine-protein kinase WEE1	Homo sapiens	SINGLE PROTEIN	CHEMBL1137719	1	Scientific Literature	Eur. J. Med. Chem.	2009	None
CHEMBL486728		0	519.34	2	5.28	120	O=C1NC(=O)c2c1c(-c1c(Cl)cccc1Cl)cc1c2c2cc(O)ccc2n1CCC(=O)n1ccnc1	IC50	'='	120.23	nM	6.92			UO_0000065	13.32	0.26	1.64	6.51	False	CHEMBL1006579	Inhibition of human Wee1	B	BAO_0000357	single protein format	Homo sapiens	None	None	None	None	CHEMBL5491	Serine/threonine-protein kinase WEE1	Homo sapiens	SINGLE PROTEIN	CHEMBL1137719	1	Scientific Literature	Eur. J. Med. Chem.	2009	None
CHEMBL2425645		0	309.37	0	2.53	11	O[C@H]1CC[C@H](Nc2nccc(-n3ncc4ccccc43)n2)CC1	Inhibition	'<'	50.0	%				UO_0000187					False	CHEMBL2427780	Competitive binding affinity to WEE1 (unknown origin) at 10 uM in presence of ATP relative to control	B	BAO_0000357	single protein format	Homo sapiens	None	None	None	None	CHEMBL5491	Serine/threonine-protein kinase WEE1	Homo sapiens	SINGLE PROTEIN	CHEMBL2424622	1	Scientific Literature	Bioorg. Med. Chem. Lett.	2013	None
[truncated: 369 more rows]
