# Supplementary material for: PyRMD Studio: A Unified Suite for Next-Generation, AI-Powered Virtual Screening
Source: J Chem Inf Model. 2026 May 19;66(11):6197–203. doi: 10.1021/acs.jcim.6c00648 (PMC13250901; doi:10.1021/acs.jcim.6c00648)
Supplement: Supplementary file 1 [file ci6c00648_si_001.zip › DATA/xiap_chembl.csv]

Molecule ChEMBL ID	Molecule Name	Molecule Max Phase	Molecular Weight	#RO5 Violations	AlogP	Compound Key	Smiles	Standard Type	Standard Relation	Standard Value	Standard Units	pChEMBL Value	Data Validity Comment	Comment	Uo Units	Ligand Efficiency BEI	Ligand Efficiency LE	Ligand Efficiency LLE	Ligand Efficiency SEI	Potential Duplicate	Assay ChEMBL ID	Assay Description	Assay Type	BAO Format ID	BAO Label	Assay Organism	Assay Tissue ChEMBL ID	Assay Tissue Name	Assay Cell Type	Assay Subcellular Fraction	Target ChEMBL ID	Target Name	Target Organism	Target Type	Document ChEMBL ID	Source ID	Source Description	Document Journal	Document Year	Cell ChEMBL ID
CHEMBL2431752		0	541.05	1	2.81	37	CN[C@@H](C)C(=O)N[C@@H]1C(=O)N(Cc2c(OC)cnc3ccccc23)c2ccccc2OC12CCOCC2.Cl	IC50	'='	141.0	nM	6.85			UO_0000065	13.58	0.25	4.04	6.72	False	CHEMBL2434425	Inhibition of His-tagged XIAP BIR2 domain (124 to 240) (unknown origin) after 1 hr by TR-FRET assay	B	BAO_0000357	single protein format	Homo sapiens	None	None	None	None	CHEMBL4198	Inhibitor of apoptosis protein 3	Homo sapiens	SINGLE PROTEIN	CHEMBL2429856	1	Scientific Literature	J. Med. Chem.	2013	None
CHEMBL393164		0	439.47	0	1.59	2, AoxSPW	C[C@H](N)c1nc(C(=O)N2CCC[C@H]2C(=O)N[C@@H](Cc2c[nH]c3ccccc23)C(=O)O)co1	Kd	'='	30000.0	nM	4.52			UO_0000065	10.29	0.19	2.93	2.93	False	CHEMBL892081	Binding affinity to BIR3 domain of XIAP by competitive fluorescent binding assay	B	BAO_0000357	single protein format	None	None	None	None	None	CHEMBL4198	Inhibitor of apoptosis protein 3	Homo sapiens	SINGLE PROTEIN	CHEMBL1147874	1	Scientific Literature	Bioorg. Med. Chem.	2007	None
CHEMBL234558		0	416.43	0	0.82	3, AoxSPY	C[C@H](N)c1nc(C(=O)N2CCC[C@H]2C(=O)N[C@@H](Cc2ccc(O)cc2)C(=O)O)co1	Activity	'='	170.0										False	CHEMBL892082	Binding affinity at BIR3 domain of XIAP by competitive fluorescent binding assay relative to AVPI	B	BAO_0000357	single protein format	None	None	None	None	None	CHEMBL4198	Inhibitor of apoptosis protein 3	Homo sapiens	SINGLE PROTEIN	CHEMBL1147874	1	Scientific Literature	Bioorg. Med. Chem.	2007	None
CHEMBL1094001		0	495.65	0	4.29	11j	CN[C@@H](C)C(=O)N[C@H](C(=O)N1CCC[C@H]1c1nc(-c2noc3ccccc23)cs1)C1CCCCC1	Ki	'='	120000.0	nM		Outside typical range		UO_0000065					False	CHEMBL1111550	Antagonist activity at XIAP BIR3 domain by fluorescence polarization assay	F	BAO_0000019	assay format	None	None	None	None	None	CHEMBL4198	Inhibitor of apoptosis protein 3	Homo sapiens	SINGLE PROTEIN	CHEMBL1156287	1	Scientific Literature	Bioorg. Med. Chem. Lett.	2010	None
CHEMBL1093708		0	539.15	2	5.95	26h	CN[C@@H](C)C(=O)N[C@H](C(=O)N1CCC[C@H]1c1nc2c(-c3cccc(Cl)c3)cccc2s1)C1CCCCC1	Ki	'='	55000.0	nM	4.26			UO_0000065					False	CHEMBL1111550	Antagonist activity at XIAP BIR3 domain by fluorescence polarization assay	F	BAO_0000019	assay format	None	None	None	None	None	CHEMBL4198	Inhibitor of apoptosis protein 3	Homo sapiens	SINGLE PROTEIN	CHEMBL1156287	1	Scientific Literature	Bioorg. Med. Chem. Lett.	2010	None
CHEMBL221313		0	362.43	0	4.12	6g	Cc1cccc(CCc2cccc(CCC3=C(O)C(=O)C=C(O)C3=O)c2)c1	Ki	'='	180.0	nM	6.75			UO_0000065	18.61	0.34	2.62	9.04	False	CHEMBL911915	Binding affinity to recombinant XIAP BIR3 by FP assay	B	BAO_0000357	single protein format	None	None	None	None	None	CHEMBL4198	Inhibitor of apoptosis protein 3	Homo sapiens	SINGLE PROTEIN	CHEMBL1139728	1	Scientific Literature	Bioorg. Med. Chem. Lett.	2006	None
CHEMBL1092173		0	470.68	0	4.76	26b	CN[C@@H](C)C(=O)N[C@H](C(=O)N1CCC[C@H]1c1nc2c(C(C)C)cccc2s1)C1CCCCC1	Ki	'='	190000.0	nM		Outside typical range		UO_0000065					False	CHEMBL1111550	Antagonist activity at XIAP BIR3 domain by fluorescence polarization assay	F	BAO_0000019	assay format	None	None	None	None	None	CHEMBL4198	Inhibitor of apoptosis protein 3	Homo sapiens	SINGLE PROTEIN	CHEMBL1156287	1	Scientific Literature	Bioorg. Med. Chem. Lett.	2010	None
CHEMBL1425383		0	463.56	0	3.21	SID3713754	COc1ccccc1Cn1c(=O)c2ccccc2n2c(SCC(=O)N3CCCCC3)nnc12	IC50	'>'	100000.0	nM			Not Active	UO_0000065					False	CHEMBL1614251	PUBCHEM_BIOASSAY: Chemical Antagonists IAP-family anti-apoptotic proteins. (Class of assay: confirmatory) [Related pubchem assays: 1513, 1514, 1449 ]	F	BAO_0000019	assay format	Homo sapiens	None	None	None	None	CHEMBL4198	Inhibitor of apoptosis protein 3	Homo sapiens	SINGLE PROTEIN	CHEMBL1201862	7	PubChem BioAssays			None
CHEMBL1581491		0	486.55	0	1.00	SID17515377	COc1ccc(S(=O)(=O)N2CCOC2CNC(=O)C(=O)NCCc2c[nH]c3ccccc23)cc1	IC50	'>'	100000.0	nM			Not Active	UO_0000065					False	CHEMBL1614251	PUBCHEM_BIOASSAY: Chemical Antagonists IAP-family anti-apoptotic proteins. (Class of assay: confirmatory) [Related pubchem assays: 1513, 1514, 1449 ]	F	BAO_0000019	assay format	Homo sapiens	None	None	None	None	CHEMBL4198	Inhibitor of apoptosis protein 3	Homo sapiens	SINGLE PROTEIN	CHEMBL1201862	7	PubChem BioAssays			None
CHEMBL1324079		0	461.97	0	4.94	SID4255682	COc1ccccc1-c1nnc(SCC(=O)NCc2c(C)c(Cl)cc(C(C)C)c2O)o1	IC50	'>'	100000.0	nM			Not Active	UO_0000065					False	CHEMBL1614251	PUBCHEM_BIOASSAY: Chemical Antagonists IAP-family anti-apoptotic proteins. (Class of assay: confirmatory) [Related pubchem assays: 1513, 1514, 1449 ]	F	BAO_0000019	assay format	Homo sapiens	None	None	None	None	CHEMBL4198	Inhibitor of apoptosis protein 3	Homo sapiens	SINGLE PROTEIN	CHEMBL1201862	7	PubChem BioAssays			None
CHEMBL1426539		0	300.36	0	2.41	SID7965917	Cc1cccc(OCc2nc(C#N)c(NCCN(C)C)o2)c1	IC50	'>'	100000.0	nM			Not Active	UO_0000065					False	CHEMBL1614251	PUBCHEM_BIOASSAY: Chemical Antagonists IAP-family anti-apoptotic proteins. (Class of assay: confirmatory) [Related pubchem assays: 1513, 1514, 1449 ]	F	BAO_0000019	assay format	Homo sapiens	None	None	None	None	CHEMBL4198	Inhibitor of apoptosis protein 3	Homo sapiens	SINGLE PROTEIN	CHEMBL1201862	7	PubChem BioAssays			None
CHEMBL1585673		0	269.35	0	2.53	SID14738992	c1cc(CNc2ccc(N3CCOCC3)cc2)ccn1	IC50	'>'	100000.0	nM			Not Active	UO_0000065					False	CHEMBL1614251	PUBCHEM_BIOASSAY: Chemical Antagonists IAP-family anti-apoptotic proteins. (Class of assay: confirmatory) [Related pubchem assays: 1513, 1514, 1449 ]	F	BAO_0000019	assay format	Homo sapiens	None	None	None	None	CHEMBL4198	Inhibitor of apoptosis protein 3	Homo sapiens	SINGLE PROTEIN	CHEMBL1201862	7	PubChem BioAssays			None
CHEMBL1449678		0	305.76	0	3.16	SID4258027	Cc1cc(Cl)ccc1OCC(=O)Nc1ccccc1CO	IC50	'>'	100000.0	nM			Not Active	UO_0000065					False	CHEMBL1614251	PUBCHEM_BIOASSAY: Chemical Antagonists IAP-family anti-apoptotic proteins. (Class of assay: confirmatory) [Related pubchem assays: 1513, 1514, 1449 ]	F	BAO_0000019	assay format	Homo sapiens	None	None	None	None	CHEMBL4198	Inhibitor of apoptosis protein 3	Homo sapiens	SINGLE PROTEIN	CHEMBL1201862	7	PubChem BioAssays			None
CHEMBL1571808		0	191.23	0	1.52	SID844879	O=C(O)CCN1CCc2ccccc21	IC50	'>'	100000.0	nM			Not Active	UO_0000065					False	CHEMBL1614251	PUBCHEM_BIOASSAY: Chemical Antagonists IAP-family anti-apoptotic proteins. (Class of assay: confirmatory) [Related pubchem assays: 1513, 1514, 1449 ]	F	BAO_0000019	assay format	Homo sapiens	None	None	None	None	CHEMBL4198	Inhibitor of apoptosis protein 3	Homo sapiens	SINGLE PROTEIN	CHEMBL1201862	7	PubChem BioAssays			None
CHEMBL1444181		0	294.31	0	3.42	SID22404103	CCOc1ccc2cc(C(=O)c3ccccc3)c(=O)oc2c1	IC50	'>'	100000.0	nM			Not Active	UO_0000065					False	CHEMBL1614251	PUBCHEM_BIOASSAY: Chemical Antagonists IAP-family anti-apoptotic proteins. (Class of assay: confirmatory) [Related pubchem assays: 1513, 1514, 1449 ]	F	BAO_0000019	assay format	Homo sapiens	None	None	None	None	CHEMBL4198	Inhibitor of apoptosis protein 3	Homo sapiens	SINGLE PROTEIN	CHEMBL1201862	7	PubChem BioAssays			None
CHEMBL1415253		0	277.32	0	3.94	SID17506789	Cc1c(C(=O)N2CCc3ccccc32)oc2ccccc12	IC50	'>'	100000.0	nM			Not Active	UO_0000065					False	CHEMBL1614251	PUBCHEM_BIOASSAY: Chemical Antagonists IAP-family anti-apoptotic proteins. (Class of assay: confirmatory) [Related pubchem assays: 1513, 1514, 1449 ]	F	BAO_0000019	assay format	Homo sapiens	None	None	None	None	CHEMBL4198	Inhibitor of apoptosis protein 3	Homo sapiens	SINGLE PROTEIN	CHEMBL1201862	7	PubChem BioAssays			None
CHEMBL2371815		0	468.64	0	2.84	11	CN[C@@H](C)C(=O)N[C@H](C(=O)N1CCC[C@H]1C(=O)N[C@@H]1CCCc2ccccc21)C1CCCCC1	EC50	'='	310.0	nM	6.51			UO_0000065	13.89	0.26	3.67	7.19	False	CHEMBL829034	Relief of caspase inhibition in reconstituted assay (APAF-1, caspase-9, procaspase-3) with BIR3 domain of XIAP	B	BAO_0000357	single protein format	Homo sapiens	None	None	None	None	CHEMBL4198	Inhibitor of apoptosis protein 3	Homo sapiens	SINGLE PROTEIN	CHEMBL1138686	1	Scientific Literature	J. Med. Chem.	2004	None
CHEMBL384327		0	1286.37	None	None	ARPFAQK-FAM	CC(CCCNC(=O)c1c(C(=O)ON2C(=O)CCC2=O)cccc1-c1c2ccc(=O)cc-2oc2cc(O)ccc12)C(NC(=O)[C@H](CCC(N)=O)NC(=O)[C@H](C)NC(=O)[C@H](Cc1ccccc1)NC(=O)[C@@H]1CCCN1C(=O)[C@H](CCCN=C(N)N)NC(=O)[C@H](C)N)C(=O)O	Kd	'='	38.0	nM	7.42			UO_0000065	5.77	None	None	None	False	CHEMBL650032	Dissociation constant towards X-linked inhibitor of apoptosis (XIAP) BIR3 protein was determined	B	BAO_0000357	single protein format	Homo sapiens	None	None	None	None	CHEMBL4198	Inhibitor of apoptosis protein 3	Homo sapiens	SINGLE PROTEIN	CHEMBL1148304	1	Scientific Literature	J. Med. Chem.	2004	None
CHEMBL1531252		0	389.41	0	0.54	SID85176862	CN[C@@H](C)C(=O)Nc1cccn(CC(=O)NNc2ccccc2)c1=O.O=CO	IC50	'='	43200.0	nM	4.37		Active	UO_0000065	12.71	0.24	3.82	4.19	False	CHEMBL1613926	PUBCHEM_BIOASSAY: SAR analysis of Antagonists of XIAP-Bir3 domain of IAP-family anti-apoptotic proteins. (Class of assay: confirmatory) [Related pubchem assays (depositor defined):AID1018, AID1449, AID1513, AID1514, AID1638]	B	BAO_0000357	single protein format	Homo sapiens	None	None	None	None	CHEMBL4198	Inhibitor of apoptosis protein 3	Homo sapiens	SINGLE PROTEIN	CHEMBL1201862	7	PubChem BioAssays			None
CHEMBL1492393		0	625.77	1	3.12	SID85176889	CN[C@@H](C)C(=O)N[C@H](C(=O)N[C@@H](CCCNC(=O)OCc1ccccc1)C(=O)NC1CCCc2ccccc21)C(C)C.O=CO	IC50	'='	1500.0	nM	5.82		Active	UO_0000065	10.05	0.19	2.70	4.23	False	CHEMBL1613926	PUBCHEM_BIOASSAY: SAR analysis of Antagonists of XIAP-Bir3 domain of IAP-family anti-apoptotic proteins. (Class of assay: confirmatory) [Related pubchem assays (depositor defined):AID1018, AID1449, AID1513, AID1514, AID1638]	B	BAO_0000357	single protein format	Homo sapiens	None	None	None	None	CHEMBL4198	Inhibitor of apoptosis protein 3	Homo sapiens	SINGLE PROTEIN	CHEMBL1201862	7	PubChem BioAssays			None
CHEMBL1607541		0	505.62	0	0.68	SID85248272	CN[C@@H](C)C(=O)N[C@H](C(=O)N[C@@H](CCC(N)=O)C(=O)NC1CCCc2ccccc21)C(C)C.O=CO	IC50	'='	5300.0	nM	5.28		Active	UO_0000065	11.48	0.22	4.60	3.70	False	CHEMBL1613926	PUBCHEM_BIOASSAY: SAR analysis of Antagonists of XIAP-Bir3 domain of IAP-family anti-apoptotic proteins. (Class of assay: confirmatory) [Related pubchem assays (depositor defined):AID1018, AID1449, AID1513, AID1514, AID1638]	B	BAO_0000357	single protein format	Homo sapiens	None	None	None	None	CHEMBL4198	Inhibitor of apoptosis protein 3	Homo sapiens	SINGLE PROTEIN	CHEMBL1201862	7	PubChem BioAssays			None
CHEMBL1411233		0	455.53	0	1.16	SID85164171	CN[C@@H](C)C(=O)N[C@H](C(=O)N[C@H](C(=O)NNc1cccc(F)c1)C(C)C)C(C)C.O=CO	IC50	'>'	100000.0	nM			inactive	UO_0000065					False	CHEMBL1613926	PUBCHEM_BIOASSAY: SAR analysis of Antagonists of XIAP-Bir3 domain of IAP-family anti-apoptotic proteins. (Class of assay: confirmatory) [Related pubchem assays (depositor defined):AID1018, AID1449, AID1513, AID1514, AID1638]	B	BAO_0000357	single protein format	Homo sapiens	None	None	None	None	CHEMBL4198	Inhibitor of apoptosis protein 3	Homo sapiens	SINGLE PROTEIN	CHEMBL1201862	7	PubChem BioAssays			None
CHEMBL1565499		0	474.56	0	1.39	SID85248264	CN[C@@H](C)C(=O)N[C@H](C(=O)N[C@H](C(=O)Nc1cccc2ccccc12)C(C)O)C(C)C.O=CO	IC50	'>'	100000.0	nM			inactive	UO_0000065					False	CHEMBL1613926	PUBCHEM_BIOASSAY: SAR analysis of Antagonists of XIAP-Bir3 domain of IAP-family anti-apoptotic proteins. (Class of assay: confirmatory) [Related pubchem assays (depositor defined):AID1018, AID1449, AID1513, AID1514, AID1638]	B	BAO_0000357	single protein format	Homo sapiens	None	None	None	None	CHEMBL4198	Inhibitor of apoptosis protein 3	Homo sapiens	SINGLE PROTEIN	CHEMBL1201862	7	PubChem BioAssays			None
CHEMBL1490576		0	434.54	0	1.04	SID57643984	CN[C@@H](C)C(=O)N[C@@H](C(=O)N1CCC[C@H]1C(=O)NCc1ccccc1)C(C)C.O=CO	IC50	'>'	100000.0	nM			inactive	UO_0000065					False	CHEMBL1613926	PUBCHEM_BIOASSAY: SAR analysis of Antagonists of XIAP-Bir3 domain of IAP-family anti-apoptotic proteins. (Class of assay: confirmatory) [Related pubchem assays (depositor defined):AID1018, AID1449, AID1513, AID1514, AID1638]	B	BAO_0000357	single protein format	Homo sapiens	None	None	None	None	CHEMBL4198	Inhibitor of apoptosis protein 3	Homo sapiens	SINGLE PROTEIN	CHEMBL1201862	7	PubChem BioAssays			None
CHEMBL218832		0	476.62	0	2.92	2, SM-131	CC[C@H](NC)C(=O)N[C@H]1CCC[C@H]2CC[C@@H](C(=O)NC(c3ccccc3)c3ccccc3)N2C1=O	Ki	'='	61.0	nM	7.21			UO_0000065	15.14	0.28	4.29	7.97	True	CHEMBL908766	Binding affinity to recombinant XIAP BIR3 by FP assay	B	BAO_0000357	single protein format	None	None	None	None	None	CHEMBL4198	Inhibitor of apoptosis protein 3	Homo sapiens	SINGLE PROTEIN	CHEMBL1138860	1	Scientific Literature	J. Med. Chem.	2006	None
CHEMBL188510		0	560.74	1	3.90	12	CNC(C)C(=O)N[C@H](C(=O)N1C[C@@H](Oc2ccccc2)C[C@H]1C(=O)NC1CCCc2ccccc21)C1CCCCC1	Kd	'='	6.0	nM	8.22			UO_0000065	14.66	0.27	4.32	8.24	False	CHEMBL826995	Binding affinity to the BIR3 domain of X-linked IAP	B	BAO_0000357	single protein format	None	None	None	None	None	CHEMBL4198	Inhibitor of apoptosis protein 3	Homo sapiens	SINGLE PROTEIN	CHEMBL1138686	1	Scientific Literature	J. Med. Chem.	2004	None
CHEMBL434901		0	548.73	1	3.71	14	CC(C(=O)N[C@H](C(=O)N1C[C@@H](Oc2ccccc2)C[C@H]1C(=O)NC1CCCc2ccccc21)C(C)(C)C)N(C)C	EC50	'>'	100000.0	nM				UO_0000065					False	CHEMBL829885	Relief of caspase inhibition in reconstituted assay (APAF-1, caspase-9, procaspase-3) with XIAP	B	BAO_0000357	single protein format	None	None	None	None	None	CHEMBL4198	Inhibitor of apoptosis protein 3	Homo sapiens	SINGLE PROTEIN	CHEMBL1138686	1	Scientific Literature	J. Med. Chem.	2004	None
CHEMBL536268		0	394.90	0	0.29	2	C[C@H](N)C(=O)NC1CC[C@H]2CC[C@@H](C(=O)NCc3ccccc3)N2C1=O.Cl	Ki	'='	4470.0	nM	5.35			UO_0000065	14.92	0.28	5.06	5.12	False	CHEMBL840078	Binding affinity for the recombinant XIAP BIR3 protein in displacing a fluorescently labeled Smac peptide	B	BAO_0000357	single protein format	Homo sapiens	None	None	None	None	CHEMBL4198	Inhibitor of apoptosis protein 3	Homo sapiens	SINGLE PROTEIN	CHEMBL1138671	1	Scientific Literature	J. Med. Chem.	2004	None
CHEMBL1507104		0	324.36	0	2.90	SID7969365	O=C(C1CC(c2ccc(F)cc2)=NO1)N1CCc2ccccc2C1	IC50	'>'	100000.0	nM			Not Active	UO_0000065					False	CHEMBL1614251	PUBCHEM_BIOASSAY: Chemical Antagonists IAP-family anti-apoptotic proteins. (Class of assay: confirmatory) [Related pubchem assays: 1513, 1514, 1449 ]	F	BAO_0000019	assay format	Homo sapiens	None	None	None	None	CHEMBL4198	Inhibitor of apoptosis protein 3	Homo sapiens	SINGLE PROTEIN	CHEMBL1201862	7	PubChem BioAssays			None
CHEMBL1469901		0	337.41	0	0.46	SID847806	COc1ccc(CCNC(=O)CSc2nncn2N)cc1OC	IC50	'>'	100000.0	nM			Not Active	UO_0000065					False	CHEMBL1614251	PUBCHEM_BIOASSAY: Chemical Antagonists IAP-family anti-apoptotic proteins. (Class of assay: confirmatory) [Related pubchem assays: 1513, 1514, 1449 ]	F	BAO_0000019	assay format	Homo sapiens	None	None	None	None	CHEMBL4198	Inhibitor of apoptosis protein 3	Homo sapiens	SINGLE PROTEIN	CHEMBL1201862	7	PubChem BioAssays			None
CHEMBL2436226		0	534.06	0	3.40	36	CN[C@@H](C)C(=O)N[C@@H]1C(=O)N(Cc2c(C)ccc3ccccc23)c2ccc(C#N)cc2N(C(C)=O)[C@H]1C.Cl	EC50	'='	262.0	nM	6.58			UO_0000065	13.23	0.24	3.18	6.24	False	CHEMBL2439928	Inhibition of GST-tagged full length XIAP BIR2 domain-mediated caspase 3/7 cleavage in human HeLa S3 cell lysates assessed as cleavage of Ac-DEVD-AFC after 4 hrs in presence of cytochrome C and dATP	B	BAO_0000357	single protein format	Homo sapiens	None	None	HeLa S3	None	CHEMBL4198	Inhibitor of apoptosis protein 3	Homo sapiens	SINGLE PROTEIN	CHEMBL2434833	1	Scientific Literature	J. Med. Chem.	2013	CHEMBL3886002
CHEMBL2436207		0	696.99	1	4.81	21i	CN[C@@H](C)C(=O)N[C@H]1CN(C(=O)c2ccc([N+](=O)[O-])cc2)c2ccccc2N(Cc2c(OC)ccc3cc(Br)ccc23)C1=O.Cl	IC50	'='	35.0	nM	7.46			UO_0000065	11.29	0.23	2.65	5.56	False	CHEMBL2437637	Displacement of AVPIAQKSEK (epsilon-biotin)-OH from 6xhistidine-thrombin-TEV-tagged XIAP BIR2 domain (124 to 240) (unknown origin) after 45 mins by TR-FRET Assay	B	BAO_0000357	single protein format	Homo sapiens	None	None	None	None	CHEMBL4198	Inhibitor of apoptosis protein 3	Homo sapiens	SINGLE PROTEIN	CHEMBL2434833	1	Scientific Literature	J. Med. Chem.	2013	None
CHEMBL535596		0	485.03	0	2.27	12d	CC[C@H](N)C(=O)NC1CC[C@H]2CC[C@@H](C(=O)NC(c3ccccc3)c3ccccc3)N2C1=O.Cl	Ki	'='	350.0	nM	6.46			UO_0000065	14.39	0.27	4.19	6.18	False	CHEMBL840078	Binding affinity for the recombinant XIAP BIR3 protein in displacing a fluorescently labeled Smac peptide	B	BAO_0000357	single protein format	Homo sapiens	None	None	None	None	CHEMBL4198	Inhibitor of apoptosis protein 3	Homo sapiens	SINGLE PROTEIN	CHEMBL1138671	1	Scientific Literature	J. Med. Chem.	2004	None
CHEMBL1230661		0	534.70	1	3.37	10	CN[C@@H](C)C(=O)N[C@H](C(=O)N1C[C@@H](Oc2ccccc2)C[C@H]1C(=O)N[C@@H]1CCCc2ccccc21)C(C)(C)C	Kd	'='	5.0	nM	8.30			UO_0000065	15.52	0.29	4.93	8.32	True	CHEMBL826995	Binding affinity to the BIR3 domain of X-linked IAP	B	BAO_0000357	single protein format	None	None	None	None	None	CHEMBL4198	Inhibitor of apoptosis protein 3	Homo sapiens	SINGLE PROTEIN	CHEMBL1138686	1	Scientific Literature	J. Med. Chem.	2004	None
CHEMBL1230661		0	534.70	1	3.37	10	CN[C@@H](C)C(=O)N[C@H](C(=O)N1C[C@@H](Oc2ccccc2)C[C@H]1C(=O)N[C@@H]1CCCc2ccccc21)C(C)(C)C	Kd	'='	710.0	nM	6.15			UO_0000065	11.50	0.22	2.78	6.16	False	CHEMBL830262	Relief of caspase inhibition in reconstituted assay (APAF-1, caspase-9, procaspase-3) with XIAP	B	BAO_0000357	single protein format	Homo sapiens	None	None	None	None	CHEMBL4198	Inhibitor of apoptosis protein 3	Homo sapiens	SINGLE PROTEIN	CHEMBL1138686	1	Scientific Literature	J. Med. Chem.	2004	None
CHEMBL2436215		0	668.01	1	2.63	21q	CN[C@@H](C)C(=O)N[C@H]1CN(C(=O)CS(C)(=O)=O)c2ccccc2N(Cc2c(OC)ccc3cc(Br)ccc23)C1=O.Cl	IC50	'>'	54800.0	nM				UO_0000065					False	CHEMBL2437636	Displacement of AVPIAQKSEK (epsilon-biotin)-OH from 6xhistidine-thrombin-TEV-tagged XIAP BIR3 domain (241 to 356) (unknown origin) after 45 mins by TR-FRET Assay	B	BAO_0000357	single protein format	Homo sapiens	None	None	None	None	CHEMBL4198	Inhibitor of apoptosis protein 3	Homo sapiens	SINGLE PROTEIN	CHEMBL2434833	1	Scientific Literature	J. Med. Chem.	2013	None
CHEMBL2436329		0	632.00	1	4.63	21a	CN[C@@H](C)C(=O)N[C@H]1CN(C(=O)CC(C)C)c2ccccc2N(Cc2c(OC)ccc3cc(Br)ccc23)C1=O.Cl	IC50	'>'	54800.0	nM				UO_0000065					False	CHEMBL2437636	Displacement of AVPIAQKSEK (epsilon-biotin)-OH from 6xhistidine-thrombin-TEV-tagged XIAP BIR3 domain (241 to 356) (unknown origin) after 45 mins by TR-FRET Assay	B	BAO_0000357	single protein format	Homo sapiens	None	None	None	None	CHEMBL4198	Inhibitor of apoptosis protein 3	Homo sapiens	SINGLE PROTEIN	CHEMBL2434833	1	Scientific Literature	J. Med. Chem.	2013	None
CHEMBL2436213		0	660.01	1	4.01	21o	CN[C@@H](C)C(=O)N[C@H]1CN(C(=O)C2CCOCC2)c2ccccc2N(Cc2c(OC)ccc3cc(Br)ccc23)C1=O.Cl	IC50	'='	18200.0	nM	4.74			UO_0000065	7.60	0.16	0.73	4.73	False	CHEMBL2437636	Displacement of AVPIAQKSEK (epsilon-biotin)-OH from 6xhistidine-thrombin-TEV-tagged XIAP BIR3 domain (241 to 356) (unknown origin) after 45 mins by TR-FRET Assay	B	BAO_0000357	single protein format	Homo sapiens	None	None	None	None	CHEMBL4198	Inhibitor of apoptosis protein 3	Homo sapiens	SINGLE PROTEIN	CHEMBL2434833	1	Scientific Literature	J. Med. Chem.	2013	None
CHEMBL2436220		0	564.06	1	1.23	26e	CN[C@@H](C)C(=O)N[C@@H]1C(=O)N(Cc2noc3ccccc23)c2ccccc2N(C(=O)CS(C)(=O)=O)[C@H]1C.Cl	IC50	'='	182.0	nM	6.74			UO_0000065	12.77	0.25	5.51	4.75	False	CHEMBL2437637	Displacement of AVPIAQKSEK (epsilon-biotin)-OH from 6xhistidine-thrombin-TEV-tagged XIAP BIR2 domain (124 to 240) (unknown origin) after 45 mins by TR-FRET Assay	B	BAO_0000357	single protein format	Homo sapiens	None	None	None	None	CHEMBL4198	Inhibitor of apoptosis protein 3	Homo sapiens	SINGLE PROTEIN	CHEMBL2434833	1	Scientific Literature	J. Med. Chem.	2013	None
CHEMBL2436221		0	577.11	1	0.98	26f	CN[C@@H](C)C(=O)N[C@@H]1C(=O)N(Cc2nn(C)c3ccccc23)c2ccccc2N(C(=O)CS(C)(=O)=O)[C@H]1C.Cl	IC50	'='	83.0	nM	7.08			UO_0000065	13.10	0.25	6.10	5.30	False	CHEMBL2437637	Displacement of AVPIAQKSEK (epsilon-biotin)-OH from 6xhistidine-thrombin-TEV-tagged XIAP BIR2 domain (124 to 240) (unknown origin) after 45 mins by TR-FRET Assay	B	BAO_0000357	single protein format	Homo sapiens	None	None	None	None	CHEMBL4198	Inhibitor of apoptosis protein 3	Homo sapiens	SINGLE PROTEIN	CHEMBL2434833	1	Scientific Literature	J. Med. Chem.	2013	None
CHEMBL2436222		0	664.19	1	2.30	26g	CN[C@@H](C)C(=O)N[C@@H]1C(=O)N(Cc2nn(-c3ccccc3C#N)c3ccccc23)c2ccccc2N(C(=O)CS(C)(=O)=O)[C@H]1C.Cl	IC50	'='	32.0	nM	7.50			UO_0000065	11.94	0.23	5.19	4.76	False	CHEMBL2437637	Displacement of AVPIAQKSEK (epsilon-biotin)-OH from 6xhistidine-thrombin-TEV-tagged XIAP BIR2 domain (124 to 240) (unknown origin) after 45 mins by TR-FRET Assay	B	BAO_0000357	single protein format	Homo sapiens	None	None	None	None	CHEMBL4198	Inhibitor of apoptosis protein 3	Homo sapiens	SINGLE PROTEIN	CHEMBL2434833	1	Scientific Literature	J. Med. Chem.	2013	None
CHEMBL2436206		0	694.03	2	5.10	21h	CN[C@@H](C)C(=O)N[C@H]1CN(C(=O)c2ccc(C(C)=O)cc2)c2ccccc2N(Cc2c(OC)ccc3cc(Br)ccc23)C1=O.Cl	IC50	'='	22.0	nM	7.66			UO_0000065	11.65	0.24	2.56	7.09	False	CHEMBL2437637	Displacement of AVPIAQKSEK (epsilon-biotin)-OH from 6xhistidine-thrombin-TEV-tagged XIAP BIR2 domain (124 to 240) (unknown origin) after 45 mins by TR-FRET Assay	B	BAO_0000357	single protein format	Homo sapiens	None	None	None	None	CHEMBL4198	Inhibitor of apoptosis protein 3	Homo sapiens	SINGLE PROTEIN	CHEMBL2434833	1	Scientific Literature	J. Med. Chem.	2013	None
CHEMBL2436218		0	603.14	1	2.25	26c	CN[C@@H](C)C(=O)N[C@@H]1C(=O)N(Cc2c(OC)ccc3ccccc23)c2ccccc2N(C(=O)CS(C)(=O)=O)[C@H]1C.Cl	IC50	'='	19.0	nM	7.72			UO_0000065	13.63	0.26	5.47	6.17	False	CHEMBL2437637	Displacement of AVPIAQKSEK (epsilon-biotin)-OH from 6xhistidine-thrombin-TEV-tagged XIAP BIR2 domain (124 to 240) (unknown origin) after 45 mins by TR-FRET Assay	B	BAO_0000357	single protein format	Homo sapiens	None	None	None	None	CHEMBL4198	Inhibitor of apoptosis protein 3	Homo sapiens	SINGLE PROTEIN	CHEMBL2434833	1	Scientific Literature	J. Med. Chem.	2013	None
CHEMBL2436217		0	682.04	1	3.02	26b	CN[C@@H](C)C(=O)N[C@@H]1C(=O)N(Cc2c(OC)ccc3c(Br)cccc23)c2ccccc2N(C(=O)CS(C)(=O)=O)[C@H]1C.Cl	IC50	'='	9.0	nM	8.05			UO_0000065	12.46	0.27	5.03	6.43	False	CHEMBL2437637	Displacement of AVPIAQKSEK (epsilon-biotin)-OH from 6xhistidine-thrombin-TEV-tagged XIAP BIR2 domain (124 to 240) (unknown origin) after 45 mins by TR-FRET Assay	B	BAO_0000357	single protein format	Homo sapiens	None	None	None	None	CHEMBL4198	Inhibitor of apoptosis protein 3	Homo sapiens	SINGLE PROTEIN	CHEMBL2434833	1	Scientific Literature	J. Med. Chem.	2013	None
CHEMBL520870		0	526.68	1	4.20	18	CC[C@H](N)C(=O)N[C@H]1CCCC[C@H]2CC[C@@H](C(=O)N[C@H](c3ccccc3)c3ccc4ccccc4c3)N2C1=O	Ki	'='	759.0	nM	6.12			UO_0000065	11.62	0.21	1.92	5.85	False	CHEMBL940389	Binding affinity to N-terminal 6xHis-tagged human cloned XIAP BIR3 domain expressed in Escherichia coli BL21 (DE3) by fluorescence polarization-based competitive binding assay	B	BAO_0000019	assay format	Homo sapiens	None	None	None	None	CHEMBL4198	Inhibitor of apoptosis protein 3	Homo sapiens	SINGLE PROTEIN	CHEMBL1152291	1	Scientific Literature	J. Med. Chem.	2008	None
CHEMBL186819		0	561.68	2	0.66	Table 1	CCCC[C@H](NC(=O)[C@@H]1CCCN1C(=O)[C@@H](NC(=O)[C@H](C)N)C(C)C)C(=O)N[C@@H](Cc1ccc(O)cc1)C(=O)O	Kd	'='	900.0	nM	6.05			UO_0000065	10.76	0.21	5.39	3.16	False	CHEMBL826995	Binding affinity to the BIR3 domain of X-linked IAP	B	BAO_0000357	single protein format	None	None	None	None	None	CHEMBL4198	Inhibitor of apoptosis protein 3	Homo sapiens	SINGLE PROTEIN	CHEMBL1138686	1	Scientific Literature	J. Med. Chem.	2004	None
CHEMBL189145		0	595.70	2	0.71	Table 1	CC(C)[C@H](NC(=O)[C@H](C)N)C(=O)N1CCC[C@H]1C(=O)N[C@@H](Cc1ccccc1)C(=O)N[C@@H](Cc1ccc(O)cc1)C(=O)O	Kd	'='	60.0	nM	7.22			UO_0000065	12.12	0.23	6.51	3.78	False	CHEMBL826995	Binding affinity to the BIR3 domain of X-linked IAP	B	BAO_0000357	single protein format	None	None	None	None	None	CHEMBL4198	Inhibitor of apoptosis protein 3	Homo sapiens	SINGLE PROTEIN	CHEMBL1138686	1	Scientific Literature	J. Med. Chem.	2004	None
CHEMBL186911		0	595.70	2	0.71	Table 1	CC(C)[C@@H](NC(=O)[C@H](C)N)C(=O)N1CCC[C@H]1C(=O)N[C@@H](Cc1ccccc1)C(=O)N[C@@H](Cc1ccc(O)cc1)C(=O)O	Kd	'>'	20000.0	nM				UO_0000065					False	CHEMBL826995	Binding affinity to the BIR3 domain of X-linked IAP	B	BAO_0000357	single protein format	None	None	None	None	None	CHEMBL4198	Inhibitor of apoptosis protein 3	Homo sapiens	SINGLE PROTEIN	CHEMBL1138686	1	Scientific Literature	J. Med. Chem.	2004	None
CHEMBL189074		0	583.69	2	0.61	Table 1	CC(C)[C@H](NC(=O)[C@H](C)N)C(=O)NC(C)(C)C(=O)N[C@@H](Cc1ccccc1)C(=O)N[C@@H](Cc1ccc(O)cc1)C(=O)O	Kd	'>'	20000.0	nM				UO_0000065					False	CHEMBL826995	Binding affinity to the BIR3 domain of X-linked IAP	B	BAO_0000357	single protein format	None	None	None	None	None	CHEMBL4198	Inhibitor of apoptosis protein 3	Homo sapiens	SINGLE PROTEIN	CHEMBL1138686	1	Scientific Literature	J. Med. Chem.	2004	None
CHEMBL188508		0	553.62	2	-0.31	Table 1	C[C@H](N)C(=O)NCC(=O)N1CCC[C@H]1C(=O)N[C@@H](Cc1ccccc1)C(=O)N[C@@H](Cc1ccc(O)cc1)C(=O)O	Kd	'='	2700.0	nM	5.57			UO_0000065	10.06	0.19	5.88	2.91	False	CHEMBL826995	Binding affinity to the BIR3 domain of X-linked IAP	B	BAO_0000357	single protein format	None	None	None	None	None	CHEMBL4198	Inhibitor of apoptosis protein 3	Homo sapiens	SINGLE PROTEIN	CHEMBL1138686	1	Scientific Literature	J. Med. Chem.	2004	None
CHEMBL365676		0	624.74	2	0.18	Table 1	C[C@H](N)C(=O)N[C@@H](CCCCN)C(=O)N1CCC[C@H]1C(=O)N[C@@H](Cc1ccccc1)C(=O)N[C@@H](Cc1ccc(O)cc1)C(=O)O	Kd	'='	50.0	nM	7.30			UO_0000065	11.69	0.22	7.12	3.36	False	CHEMBL826995	Binding affinity to the BIR3 domain of X-linked IAP	B	BAO_0000357	single protein format	None	None	None	None	None	CHEMBL4198	Inhibitor of apoptosis protein 3	Homo sapiens	SINGLE PROTEIN	CHEMBL1138686	1	Scientific Literature	J. Med. Chem.	2004	None
CHEMBL365896		0	643.74	2	1.30	Table 1	C[C@H](N)C(=O)N[C@@H](Cc1ccccc1)C(=O)N1CCC[C@H]1C(=O)N[C@@H](Cc1ccccc1)C(=O)N[C@@H](Cc1ccc(O)cc1)C(=O)O	Kd	'>'	20000.0	nM				UO_0000065					False	CHEMBL826995	Binding affinity to the BIR3 domain of X-linked IAP	B	BAO_0000357	single protein format	None	None	None	None	None	CHEMBL4198	Inhibitor of apoptosis protein 3	Homo sapiens	SINGLE PROTEIN	CHEMBL1138686	1	Scientific Literature	J. Med. Chem.	2004	None
CHEMBL185928		0	611.70	2	0.42	Table 1	CC(C)[C@H](NC(=O)[C@H](C)N)C(=O)N1CCC[C@H]1C(=O)N[C@@H](Cc1ccc(O)cc1)C(=O)N[C@@H](Cc1ccc(O)cc1)C(=O)O	Kd	'='	300.0	nM	6.52			UO_0000065	10.66	0.20	6.10	3.09	False	CHEMBL826995	Binding affinity to the BIR3 domain of X-linked IAP	B	BAO_0000357	single protein format	None	None	None	None	None	CHEMBL4198	Inhibitor of apoptosis protein 3	Homo sapiens	SINGLE PROTEIN	CHEMBL1138686	1	Scientific Literature	J. Med. Chem.	2004	None
CHEMBL363053		0	630.14	2	1.36	Table 1	CC(C)[C@H](NC(=O)[C@H](C)N)C(=O)N1CCC[C@H]1C(=O)N[C@@H](Cc1ccc(Cl)cc1)C(=O)N[C@@H](Cc1ccc(O)cc1)C(=O)O	Kd	'='	180.0	nM	6.75			UO_0000065	10.70	0.21	5.38	3.53	False	CHEMBL826995	Binding affinity to the BIR3 domain of X-linked IAP	B	BAO_0000357	single protein format	None	None	None	None	None	CHEMBL4198	Inhibitor of apoptosis protein 3	Homo sapiens	SINGLE PROTEIN	CHEMBL1138686	1	Scientific Literature	J. Med. Chem.	2004	None
CHEMBL181003		0	380.51	0	0.84	6f	CC(C)[C@H](NC(=O)[C@H](C)N)C(=O)N1CCC[C@H]1C(=O)NCc1cccs1	Ki	'='	180.0	nM	6.75			UO_0000065	17.73	0.35	5.90	6.45	False	CHEMBL840084	Binding affinity towards BIR3 domain of X-linked IAP in fluorescence polarization anisotropy competition assay	B	BAO_0000357	single protein format	Homo sapiens	None	None	None	None	CHEMBL4198	Inhibitor of apoptosis protein 3	Homo sapiens	SINGLE PROTEIN	CHEMBL1144303	1	Scientific Literature	Bioorg. Med. Chem. Lett.	2005	None
CHEMBL566251		0	448.59	0	4.14	T7DH	C[C@H](N)C(=O)Nc1nc2c(s1)CCCCC2C(=O)NC(c1ccccc1)c1ccccc1	Activity						Not Active						False	CHEMBL1038127	Inhibition of XIAP BIR3 domain at 100 uM by competitive fluorescence polarization binding assay	B	BAO_0000357	single protein format	None	None	None	None	None	CHEMBL4198	Inhibitor of apoptosis protein 3	Homo sapiens	SINGLE PROTEIN	CHEMBL1156100	1	Scientific Literature	Bioorg. Med. Chem. Lett.	2009	None
CHEMBL375349		0	462.59	0	2.66	1	CC[C@H](N)C(=O)N[C@H]1CCC[C@H]2CC[C@@H](C(=O)NC(c3ccccc3)c3ccccc3)N2C1=O	Ki	'='	25.0	nM	7.60			UO_0000065	16.43	0.31	4.94	7.27	True	CHEMBL908766	Binding affinity to recombinant XIAP BIR3 by FP assay	B	BAO_0000357	single protein format	None	None	None	None	None	CHEMBL4198	Inhibitor of apoptosis protein 3	Homo sapiens	SINGLE PROTEIN	CHEMBL1138860	1	Scientific Literature	J. Med. Chem.	2006	None
CHEMBL219963		0	449.55	0	2.30	4	C[C@H](O)C(=O)N[C@H]1CCC[C@H]2CC[C@@H](C(=O)NC(c3ccccc3)c3ccccc3)N2C1=O	Ki	'='	29000.0	nM	4.54			UO_0000065	10.09	0.19	2.24	4.60	False	CHEMBL908766	Binding affinity to recombinant XIAP BIR3 by FP assay	B	BAO_0000357	single protein format	None	None	None	None	None	CHEMBL4198	Inhibitor of apoptosis protein 3	Homo sapiens	SINGLE PROTEIN	CHEMBL1138860	1	Scientific Literature	J. Med. Chem.	2006	None
CHEMBL486330		0	463.58	0	2.69	24	C[C@H](O)C(=O)N[C@H]1CCCC[C@H]2CC[C@@H](C(=O)NC(c3ccccc3)c3ccccc3)N2C1=O	Ki	'='	12970.0	nM	4.89			UO_0000065	10.54	0.20	2.20	4.95	False	CHEMBL940389	Binding affinity to N-terminal 6xHis-tagged human cloned XIAP BIR3 domain expressed in Escherichia coli BL21 (DE3) by fluorescence polarization-based competitive binding assay	B	BAO_0000019	assay format	Homo sapiens	None	None	None	None	CHEMBL4198	Inhibitor of apoptosis protein 3	Homo sapiens	SINGLE PROTEIN	CHEMBL1152291	1	Scientific Literature	J. Med. Chem.	2008	None
CHEMBL1605254		0	416.86	0	3.10	SID24794922	COc1ccc(/C=C(\NC(=O)c2ccccc2Cl)C(=O)NCCCC(=O)O)cc1	IC50	'>'	100000.0	nM			Not Active	UO_0000065					False	CHEMBL1614251	PUBCHEM_BIOASSAY: Chemical Antagonists IAP-family anti-apoptotic proteins. (Class of assay: confirmatory) [Related pubchem assays: 1513, 1514, 1449 ]	F	BAO_0000019	assay format	Homo sapiens	None	None	None	None	CHEMBL4198	Inhibitor of apoptosis protein 3	Homo sapiens	SINGLE PROTEIN	CHEMBL1201862	7	PubChem BioAssays			None
CHEMBL221612		0	373.50	0	3.58	SID22404376	CCOc1ccccc1NC(=O)C1=C(C)NC(=S)NC1c1cccs1	IC50	'>'	100000.0	nM			Not Active	UO_0000065					False	CHEMBL1614251	PUBCHEM_BIOASSAY: Chemical Antagonists IAP-family anti-apoptotic proteins. (Class of assay: confirmatory) [Related pubchem assays: 1513, 1514, 1449 ]	F	BAO_0000019	assay format	Homo sapiens	None	None	None	None	CHEMBL4198	Inhibitor of apoptosis protein 3	Homo sapiens	SINGLE PROTEIN	CHEMBL1201862	7	PubChem BioAssays			None
CHEMBL1341814		0	343.42	0	4.38	SID4255174	Cc1cc(-c2nn3c(-c4ccccc4)nnc3s2)c2ccccc2n1	IC50	'>'	100000.0	nM			Not Active	UO_0000065					False	CHEMBL1614251	PUBCHEM_BIOASSAY: Chemical Antagonists IAP-family anti-apoptotic proteins. (Class of assay: confirmatory) [Related pubchem assays: 1513, 1514, 1449 ]	F	BAO_0000019	assay format	Homo sapiens	None	None	None	None	CHEMBL4198	Inhibitor of apoptosis protein 3	Homo sapiens	SINGLE PROTEIN	CHEMBL1201862	7	PubChem BioAssays			None
CHEMBL1518145		0	372.49	0	2.85	SID7976675	CCCS(=O)(=O)N1CCN(C(=O)c2ccc(-c3ccccc3)cc2)CC1	IC50	'>'	100000.0	nM			Not Active	UO_0000065					False	CHEMBL1614251	PUBCHEM_BIOASSAY: Chemical Antagonists IAP-family anti-apoptotic proteins. (Class of assay: confirmatory) [Related pubchem assays: 1513, 1514, 1449 ]	F	BAO_0000019	assay format	Homo sapiens	None	None	None	None	CHEMBL4198	Inhibitor of apoptosis protein 3	Homo sapiens	SINGLE PROTEIN	CHEMBL1201862	7	PubChem BioAssays			None
CHEMBL1361737		0	276.36	0	2.94	SID4247112	O=C(NCc1cccs1)c1noc2c1CCCCC2	IC50	'>'	100000.0	nM			Not Active	UO_0000065					False	CHEMBL1614251	PUBCHEM_BIOASSAY: Chemical Antagonists IAP-family anti-apoptotic proteins. (Class of assay: confirmatory) [Related pubchem assays: 1513, 1514, 1449 ]	F	BAO_0000019	assay format	Homo sapiens	None	None	None	None	CHEMBL4198	Inhibitor of apoptosis protein 3	Homo sapiens	SINGLE PROTEIN	CHEMBL1201862	7	PubChem BioAssays			None
CHEMBL1462366		0	401.50	0	3.46	SID24799259	CCOC(=O)C1(CCCc2ccccc2)CCN(C(=O)C2=C(C)OCCO2)CC1	IC50	'>'	100000.0	nM			Not Active	UO_0000065					False	CHEMBL1614251	PUBCHEM_BIOASSAY: Chemical Antagonists IAP-family anti-apoptotic proteins. (Class of assay: confirmatory) [Related pubchem assays: 1513, 1514, 1449 ]	F	BAO_0000019	assay format	Homo sapiens	None	None	None	None	CHEMBL4198	Inhibitor of apoptosis protein 3	Homo sapiens	SINGLE PROTEIN	CHEMBL1201862	7	PubChem BioAssays			None
CHEMBL1304016		0	423.90	0	4.45	SID17514669	Cc1nn(S(=O)(=O)c2ccc(Cl)cc2)c(C)c1Sc1ccc([N+](=O)[O-])cc1	IC50	'>'	100000.0	nM			Not Active	UO_0000065					False	CHEMBL1614251	PUBCHEM_BIOASSAY: Chemical Antagonists IAP-family anti-apoptotic proteins. (Class of assay: confirmatory) [Related pubchem assays: 1513, 1514, 1449 ]	F	BAO_0000019	assay format	Homo sapiens	None	None	None	None	CHEMBL4198	Inhibitor of apoptosis protein 3	Homo sapiens	SINGLE PROTEIN	CHEMBL1201862	7	PubChem BioAssays			None
CHEMBL1318981		0	460.53	1	5.88	SID14731757	COc1ccc(-c2nc(Cn3c(SCc4ccccc4F)nc4ccncc43)c(C)o2)cc1	IC50	'>'	100000.0	nM			Not Active	UO_0000065					False	CHEMBL1614251	PUBCHEM_BIOASSAY: Chemical Antagonists IAP-family anti-apoptotic proteins. (Class of assay: confirmatory) [Related pubchem assays: 1513, 1514, 1449 ]	F	BAO_0000019	assay format	Homo sapiens	None	None	None	None	CHEMBL4198	Inhibitor of apoptosis protein 3	Homo sapiens	SINGLE PROTEIN	CHEMBL1201862	7	PubChem BioAssays			None
CHEMBL1343022		0	289.29	0	2.21	SID4248050	Cc1cc2oc(=O)cc(C)c2cc1NC(=O)CCC(=O)O	IC50	'>'	100000.0	nM			Not Active	UO_0000065					False	CHEMBL1614251	PUBCHEM_BIOASSAY: Chemical Antagonists IAP-family anti-apoptotic proteins. (Class of assay: confirmatory) [Related pubchem assays: 1513, 1514, 1449 ]	F	BAO_0000019	assay format	Homo sapiens	None	None	None	None	CHEMBL4198	Inhibitor of apoptosis protein 3	Homo sapiens	SINGLE PROTEIN	CHEMBL1201862	7	PubChem BioAssays			None
CHEMBL1337499		0	329.44	0	2.25	SID24785268	COc1ccc(CC2(CO)CCN(Cc3cnn(C)c3)CC2)cc1	IC50	'>'	100000.0	nM			Not Active	UO_0000065					False	CHEMBL1614251	PUBCHEM_BIOASSAY: Chemical Antagonists IAP-family anti-apoptotic proteins. (Class of assay: confirmatory) [Related pubchem assays: 1513, 1514, 1449 ]	F	BAO_0000019	assay format	Homo sapiens	None	None	None	None	CHEMBL4198	Inhibitor of apoptosis protein 3	Homo sapiens	SINGLE PROTEIN	CHEMBL1201862	7	PubChem BioAssays			None
CHEMBL1530135		0	498.54	0	3.08	SID4246436	COc1ccc(-n2nc(C(=O)N3CCN(Cc4ccc5c(c4)OCO5)CC3)c3ccccc3c2=O)cc1	IC50	'>'	100000.0	nM			Not Active	UO_0000065					False	CHEMBL1614251	PUBCHEM_BIOASSAY: Chemical Antagonists IAP-family anti-apoptotic proteins. (Class of assay: confirmatory) [Related pubchem assays: 1513, 1514, 1449 ]	F	BAO_0000019	assay format	Homo sapiens	None	None	None	None	CHEMBL4198	Inhibitor of apoptosis protein 3	Homo sapiens	SINGLE PROTEIN	CHEMBL1201862	7	PubChem BioAssays			None
CHEMBL1511091		0	550.53	2	5.50	SID17386347	Cl.O=C1CC(=C(c2ccccc2)c2ccccc2)C(=O)N1CCCCN1CCN(c2cccc(Cl)c2)CC1	IC50	'>'	100000.0	nM			Not Active	UO_0000065					False	CHEMBL1614251	PUBCHEM_BIOASSAY: Chemical Antagonists IAP-family anti-apoptotic proteins. (Class of assay: confirmatory) [Related pubchem assays: 1513, 1514, 1449 ]	F	BAO_0000019	assay format	Homo sapiens	None	None	None	None	CHEMBL4198	Inhibitor of apoptosis protein 3	Homo sapiens	SINGLE PROTEIN	CHEMBL1201862	7	PubChem BioAssays			None
CHEMBL3195655		0	352.46	0	3.38	SID3716513	CC/N=C1\Cn2c(nc3scc(-c4ccccc4)c3c2=O)CN1CC	IC50	'>'	100000.0	nM			Not Active	UO_0000065					False	CHEMBL1614251	PUBCHEM_BIOASSAY: Chemical Antagonists IAP-family anti-apoptotic proteins. (Class of assay: confirmatory) [Related pubchem assays: 1513, 1514, 1449 ]	F	BAO_0000019	assay format	Homo sapiens	None	None	None	None	CHEMBL4198	Inhibitor of apoptosis protein 3	Homo sapiens	SINGLE PROTEIN	CHEMBL1201862	7	PubChem BioAssays			None
CHEMBL359675		0	407.54	0	3.70	20n	C[C@H](N)C(=O)Nc1nc(COC2Cc3ccccc3C2)c(Cc2ccccc2)s1	Kd	'='	22000.0	nM	4.66			UO_0000065	11.43	0.22	0.96	6.03	False	CHEMBL830267	Dissociation constant against BIR3 domain of X-linked IAP in fluorescence polarization anisotropy competition assay	B	BAO_0000357	single protein format	Homo sapiens	None	None	None	None	CHEMBL4198	Inhibitor of apoptosis protein 3	Homo sapiens	SINGLE PROTEIN	CHEMBL1144301	1	Scientific Literature	Bioorg. Med. Chem. Lett.	2005	None
CHEMBL186319		0	581.67	1	0.42	Table 1	CC(C(=O)N1CCC[C@H]1C(=O)N[C@@H](Cc1ccccc1)C(=O)N[C@@H](Cc1ccc(O)cc1)C(=O)O)N(C)C(=O)[C@H](C)N	Kd	'>'	20000.0	nM				UO_0000065					False	CHEMBL826995	Binding affinity to the BIR3 domain of X-linked IAP	B	BAO_0000357	single protein format	None	None	None	None	None	CHEMBL4198	Inhibitor of apoptosis protein 3	Homo sapiens	SINGLE PROTEIN	CHEMBL1138686	1	Scientific Literature	J. Med. Chem.	2004	None
CHEMBL514738		0	462.59	0	3.38	1, SM-131	CC[C@H](NC)C(=O)N[C@H]1CCC[C@H]2CC[C@@H](C(=O)N(c3ccccc3)c3ccccc3)N2C1=O	Ki	'='	61.0	nM	7.21			UO_0000065	15.60	0.29	3.83	8.83	False	CHEMBL999325	Displacement of fluorescently tagged SMF5 from human cloned XIAP BIR3 expressed in Escherichia coli BL21 (DE3) by competitive fluorescence polarization assay	B	BAO_0000019	assay format	Homo sapiens	None	None	None	None	CHEMBL4198	Inhibitor of apoptosis protein 3	Homo sapiens	SINGLE PROTEIN	CHEMBL1140231	1	Scientific Literature	J. Med. Chem.	2008	None
CHEMBL514738		0	462.59	0	3.38	1, SM-131	CC[C@H](NC)C(=O)N[C@H]1CCC[C@H]2CC[C@@H](C(=O)N(c3ccccc3)c3ccccc3)N2C1=O	EC50	'='	2800.0	nM	5.55			UO_0000065					False	CHEMBL999330	Antagonist activity at XIAP BIR3 in human MDA-MB-231 cell lysate assessed as recovery of dATP/cytochrome c-induced caspase 3/7 activation	F	BAO_0000219	cell-based format	Homo sapiens	None	None	MDA-MB-231	None	CHEMBL4198	Inhibitor of apoptosis protein 3	Homo sapiens	SINGLE PROTEIN	CHEMBL1140231	1	Scientific Literature	J. Med. Chem.	2008	CHEMBL3307960
CHEMBL1540763		0	340.36	0	0.28	SID7967960	O=C(O)CN1C(=O)COc2cc(S(=O)(=O)N3CCCC3)ccc21	IC50	'>'	100000.0	nM			Not Active	UO_0000065					False	CHEMBL1614251	PUBCHEM_BIOASSAY: Chemical Antagonists IAP-family anti-apoptotic proteins. (Class of assay: confirmatory) [Related pubchem assays: 1513, 1514, 1449 ]	F	BAO_0000019	assay format	Homo sapiens	None	None	None	None	CHEMBL4198	Inhibitor of apoptosis protein 3	Homo sapiens	SINGLE PROTEIN	CHEMBL1201862	7	PubChem BioAssays			None
CHEMBL1306995		0	316.40	0	2.56	SID7967604	CCn1c(=O)cc(OCC(=O)NCCC(C)C)c2ccccc21	IC50	'>'	100000.0	nM			Not Active	UO_0000065					False	CHEMBL1614251	PUBCHEM_BIOASSAY: Chemical Antagonists IAP-family anti-apoptotic proteins. (Class of assay: confirmatory) [Related pubchem assays: 1513, 1514, 1449 ]	F	BAO_0000019	assay format	Homo sapiens	None	None	None	None	CHEMBL4198	Inhibitor of apoptosis protein 3	Homo sapiens	SINGLE PROTEIN	CHEMBL1201862	7	PubChem BioAssays			None
CHEMBL1567953		0	259.29	0	2.26	SID4262350	O=c1nc(NCc2ccco2)sc2ncccc12	IC50	'>'	100000.0	nM			Not Active	UO_0000065					False	CHEMBL1614251	PUBCHEM_BIOASSAY: Chemical Antagonists IAP-family anti-apoptotic proteins. (Class of assay: confirmatory) [Related pubchem assays: 1513, 1514, 1449 ]	F	BAO_0000019	assay format	Homo sapiens	None	None	None	None	CHEMBL4198	Inhibitor of apoptosis protein 3	Homo sapiens	SINGLE PROTEIN	CHEMBL1201862	7	PubChem BioAssays			None
CHEMBL1306960		0	507.02	0	5.00	SID3714323	CCn1c(CSc2nnc(-c3cccnc3)n2-c2ccccc2C)nc2cc(C(=O)O)ccc21.Cl	IC50	'>'	781.25	nM			Not Active	UO_0000065					False	CHEMBL1614251	PUBCHEM_BIOASSAY: Chemical Antagonists IAP-family anti-apoptotic proteins. (Class of assay: confirmatory) [Related pubchem assays: 1513, 1514, 1449 ]	F	BAO_0000019	assay format	Homo sapiens	None	None	None	None	CHEMBL4198	Inhibitor of apoptosis protein 3	Homo sapiens	SINGLE PROTEIN	CHEMBL1201862	7	PubChem BioAssays			None
CHEMBL1384838		0	256.26	0	1.45	SID14741561	N#CC1(C#N)COC23CCCCC2C1(C#N)C(=N)O3	IC50	'>'	100000.0	nM			Not Active	UO_0000065					False	CHEMBL1614251	PUBCHEM_BIOASSAY: Chemical Antagonists IAP-family anti-apoptotic proteins. (Class of assay: confirmatory) [Related pubchem assays: 1513, 1514, 1449 ]	F	BAO_0000019	assay format	Homo sapiens	None	None	None	None	CHEMBL4198	Inhibitor of apoptosis protein 3	Homo sapiens	SINGLE PROTEIN	CHEMBL1201862	7	PubChem BioAssays			None
CHEMBL1336093		0	288.28	0	2.90	SID17402809	O=C(Nc1ccc(F)cc1)c1ccccc1CC[N+](=O)[O-]	IC50	'>'	100000.0	nM			Not Active	UO_0000065					False	CHEMBL1614251	PUBCHEM_BIOASSAY: Chemical Antagonists IAP-family anti-apoptotic proteins. (Class of assay: confirmatory) [Related pubchem assays: 1513, 1514, 1449 ]	F	BAO_0000019	assay format	Homo sapiens	None	None	None	None	CHEMBL4198	Inhibitor of apoptosis protein 3	Homo sapiens	SINGLE PROTEIN	CHEMBL1201862	7	PubChem BioAssays			None
CHEMBL1453802		0	444.58	0	3.56	SID17503865	CCCc1nc(SCC(=O)Nc2ccc(S(=O)(=O)N(C)C)cc2)c2ccccc2n1	IC50	'>'	100000.0	nM			Not Active	UO_0000065					False	CHEMBL1614251	PUBCHEM_BIOASSAY: Chemical Antagonists IAP-family anti-apoptotic proteins. (Class of assay: confirmatory) [Related pubchem assays: 1513, 1514, 1449 ]	F	BAO_0000019	assay format	Homo sapiens	None	None	None	None	CHEMBL4198	Inhibitor of apoptosis protein 3	Homo sapiens	SINGLE PROTEIN	CHEMBL1201862	7	PubChem BioAssays			None
CHEMBL1424436		0	270.31	0	1.77	SID17505227	O=[N+]([O-])c1ccccc1S(=O)(=O)N1CCCCC1	IC50	'>'	100000.0	nM			Not Active	UO_0000065					False	CHEMBL1614251	PUBCHEM_BIOASSAY: Chemical Antagonists IAP-family anti-apoptotic proteins. (Class of assay: confirmatory) [Related pubchem assays: 1513, 1514, 1449 ]	F	BAO_0000019	assay format	Homo sapiens	None	None	None	None	CHEMBL4198	Inhibitor of apoptosis protein 3	Homo sapiens	SINGLE PROTEIN	CHEMBL1201862	7	PubChem BioAssays			None
CHEMBL1441877		0	403.45	0	4.15	SID844409	COc1ccccc1C1SCCN1S(=O)(=O)c1cccc(C(F)(F)F)c1	IC50	'>'	100000.0	nM			Not Active	UO_0000065					False	CHEMBL1614251	PUBCHEM_BIOASSAY: Chemical Antagonists IAP-family anti-apoptotic proteins. (Class of assay: confirmatory) [Related pubchem assays: 1513, 1514, 1449 ]	F	BAO_0000019	assay format	Homo sapiens	None	None	None	None	CHEMBL4198	Inhibitor of apoptosis protein 3	Homo sapiens	SINGLE PROTEIN	CHEMBL1201862	7	PubChem BioAssays			None
CHEMBL1304835		0	501.68	1	3.45	SID14745776	CCNC(=O)CSc1nnc(-c2cccc(S(=O)(=O)N(CC)CC)c2)n1CCc1ccccc1	IC50	'>'	100000.0	nM			Not Active	UO_0000065					False	CHEMBL1614251	PUBCHEM_BIOASSAY: Chemical Antagonists IAP-family anti-apoptotic proteins. (Class of assay: confirmatory) [Related pubchem assays: 1513, 1514, 1449 ]	F	BAO_0000019	assay format	Homo sapiens	None	None	None	None	CHEMBL4198	Inhibitor of apoptosis protein 3	Homo sapiens	SINGLE PROTEIN	CHEMBL1201862	7	PubChem BioAssays			None
CHEMBL1672169		0	470.60	0	1.67	Fig 1,C	CN[C@@H](C)C(=O)NC1CCC[C@H]2SC[C@@H](C(=O)Nc3cc(C)nn3-c3ccccc3)N2C1=O	Ki	'='	270.0	nM	6.57			UO_0000065	13.96	0.27	4.90	6.06	False	CHEMBL1681198	Inhibition of XIAP by FP assay	B	BAO_0000357	single protein format	None	None	None	None	None	CHEMBL4198	Inhibitor of apoptosis protein 3	Homo sapiens	SINGLE PROTEIN	CHEMBL1671818	1	Scientific Literature	J. Med. Chem.	2011	None
CHEMBL1672263		0	675.79	1	3.62	18	CC(C)[C@H](NC(=O)[C@H](C)N)C(=O)N1CCCN(C2CCCCC2)CC1C(=O)NC(c1ccccc1)c1ccccc1.O=C(O)C(F)(F)F	Inhibition	'='	82.5	%				UO_0000187					False	CHEMBL1681191	Inhibition of XIAP-Bir3 domain at 100 uM by TR-FRET assay	B	BAO_0000357	single protein format	None	None	None	None	None	CHEMBL4198	Inhibitor of apoptosis protein 3	Homo sapiens	SINGLE PROTEIN	CHEMBL1671818	1	Scientific Literature	J. Med. Chem.	2011	None
CHEMBL1672261		0	496.68	0	3.06	9AB, Diastereomer	CC(C)[C@H](NC(=O)[C@H](C)N)C(=O)N1C(C(=O)NC(c2ccccc2)c2ccccc2)CSC1(C)C	Inhibition	'='	16.7	%				UO_0000187					False	CHEMBL1681192	Inhibition of XIAP-Bir3 domain at 10 uM by TR-FRET assay	B	BAO_0000357	single protein format	None	None	None	None	None	CHEMBL4198	Inhibitor of apoptosis protein 3	Homo sapiens	SINGLE PROTEIN	CHEMBL1671818	1	Scientific Literature	J. Med. Chem.	2011	None
CHEMBL234346		0	398.50	0	0.08	AVPI	CC[C@H](C)[C@H](NC(=O)[C@@H]1CCCN1C(=O)[C@@H](NC(=O)[C@H](C)N)C(C)C)C(=O)O	Inhibition	'='	55.4	%				UO_0000187					False	CHEMBL1681194	Inhibition of XIAP-Bir3 domain at 500 nM by TR-FRET assay	B	BAO_0000357	single protein format	None	None	None	None	None	CHEMBL4198	Inhibitor of apoptosis protein 3	Homo sapiens	SINGLE PROTEIN	CHEMBL1671818	1	Scientific Literature	J. Med. Chem.	2011	None
CHEMBL234346		0	398.50	0	0.08	AVPI	CC[C@H](C)[C@H](NC(=O)[C@@H]1CCCN1C(=O)[C@@H](NC(=O)[C@H](C)N)C(C)C)C(=O)O	Inhibition	'='	25.5	%				UO_0000187					False	CHEMBL1681195	Inhibition of XIAP-Bir3 domain at 100 nM by TR-FRET assay	B	BAO_0000357	single protein format	None	None	None	None	None	CHEMBL4198	Inhibitor of apoptosis protein 3	Homo sapiens	SINGLE PROTEIN	CHEMBL1671818	1	Scientific Literature	J. Med. Chem.	2011	None
CHEMBL1672261		0	496.68	0	3.06	9AB, Diastereomer	CC(C)[C@H](NC(=O)[C@H](C)N)C(=O)N1C(C(=O)NC(c2ccccc2)c2ccccc2)CSC1(C)C	Inhibition	'='	83.2	%				UO_0000187					False	CHEMBL1681191	Inhibition of XIAP-Bir3 domain at 100 uM by TR-FRET assay	B	BAO_0000357	single protein format	None	None	None	None	None	CHEMBL4198	Inhibitor of apoptosis protein 3	Homo sapiens	SINGLE PROTEIN	CHEMBL1671818	1	Scientific Literature	J. Med. Chem.	2011	None
CHEMBL1089398		0	505.69	1	4.69	11g	CN[C@@H](C)C(=O)N[C@H](C(=O)N1CCC[C@H]1c1nc(-c2ccnc3ccccc23)cs1)C1CCCCC1	Ki	'='	75000.0	nM	4.12			UO_0000065					False	CHEMBL1111550	Antagonist activity at XIAP BIR3 domain by fluorescence polarization assay	F	BAO_0000019	assay format	None	None	None	None	None	CHEMBL4198	Inhibitor of apoptosis protein 3	Homo sapiens	SINGLE PROTEIN	CHEMBL1156287	1	Scientific Literature	Bioorg. Med. Chem. Lett.	2010	None
CHEMBL1093339		0	504.70	2	5.30	26d	CN[C@@H](C)C(=O)N[C@H](C(=O)N1CCC[C@H]1c1nc2c(-c3ccccc3)cccc2s1)C1CCCCC1	Ki	'='	36000.0	nM	4.44			UO_0000065					False	CHEMBL1111550	Antagonist activity at XIAP BIR3 domain by fluorescence polarization assay	F	BAO_0000019	assay format	None	None	None	None	None	CHEMBL4198	Inhibitor of apoptosis protein 3	Homo sapiens	SINGLE PROTEIN	CHEMBL1156287	1	Scientific Literature	Bioorg. Med. Chem. Lett.	2010	None
CHEMBL219139		0	490.65	0	3.26	3	CC[C@@H](C(=O)N[C@H]1CCC[C@H]2CC[C@@H](C(=O)NC(c3ccccc3)c3ccccc3)N2C1=O)N(C)C	Ki	'='	14400.0	nM	4.84			UO_0000065	9.87	0.18	1.58	5.92	True	CHEMBL908766	Binding affinity to recombinant XIAP BIR3 by FP assay	B	BAO_0000357	single protein format	None	None	None	None	None	CHEMBL4198	Inhibitor of apoptosis protein 3	Homo sapiens	SINGLE PROTEIN	CHEMBL1138860	1	Scientific Literature	J. Med. Chem.	2006	None
CHEMBL458358		0	522.65	2	5.15	3, BI-75D2	CN[C@@H](C)C(=O)Nc1ccc(Oc2ccc(OC)cc2)c(C(=O)NCc2csc(-c3cccs3)n2)c1	Kd	'='	1200.0	nM	5.92			UO_0000065	11.33	0.22	0.77	5.83	False	CHEMBL944383	Binding affinity to histidine6-tagged human XIAP Bir3 domain expressed in Escherichia coli BL21(DE3)	B	BAO_0000019	assay format	Homo sapiens	None	None	None	None	CHEMBL4198	Inhibitor of apoptosis protein 3	Homo sapiens	SINGLE PROTEIN	CHEMBL1152296	1	Scientific Literature	J. Med. Chem.	2008	None
CHEMBL365430		0	583.69	2	0.57	Table 1	CC(C)[C@H](NC(=O)[C@H](C)N)C(=O)N(C)C(C)C(=O)N[C@@H](Cc1ccccc1)C(=O)N[C@@H](Cc1ccc(O)cc1)C(=O)O	Kd	'='	1600.0	nM	5.80			UO_0000065	9.93	0.19	5.23	3.03	False	CHEMBL826995	Binding affinity to the BIR3 domain of X-linked IAP	B	BAO_0000357	single protein format	None	None	None	None	None	CHEMBL4198	Inhibitor of apoptosis protein 3	Homo sapiens	SINGLE PROTEIN	CHEMBL1138686	1	Scientific Literature	J. Med. Chem.	2004	None
CHEMBL189202		0	531.65	1	0.42	Table 1	CC(C)[C@H](NC(=O)[C@H](Cc1ccccc1)NC(=O)[C@@H]1CCCN1C(=O)[C@@H](NC(=O)[C@H](C)N)C(C)C)C(=O)O	Kd	'='	900.0	nM	6.05			UO_0000065	11.37	0.22	5.63	3.54	False	CHEMBL826995	Binding affinity to the BIR3 domain of X-linked IAP	B	BAO_0000357	single protein format	None	None	None	None	None	CHEMBL4198	Inhibitor of apoptosis protein 3	Homo sapiens	SINGLE PROTEIN	CHEMBL1138686	1	Scientific Literature	J. Med. Chem.	2004	None
CHEMBL183992		0	524.62	1	1.21	Table 1	CC(C)[C@H](N)C(=O)N1CCC[C@H]1C(=O)N[C@@H](Cc1ccccc1)C(=O)N[C@@H](Cc1ccc(O)cc1)C(=O)O	Kd	'='	5000.0	nM	5.30			UO_0000065	10.10	0.19	4.09	3.27	False	CHEMBL826995	Binding affinity to the BIR3 domain of X-linked IAP	B	BAO_0000357	single protein format	None	None	None	None	None	CHEMBL4198	Inhibitor of apoptosis protein 3	Homo sapiens	SINGLE PROTEIN	CHEMBL1138686	1	Scientific Literature	J. Med. Chem.	2004	None
CHEMBL187099		0	567.64	2	0.07	Table 1	C[C@H](N)C(=O)N[C@@H](C)C(=O)N1CCC[C@H]1C(=O)N[C@@H](Cc1ccccc1)C(=O)N[C@@H](Cc1ccc(O)cc1)C(=O)O	Kd	'='	290.0	nM	6.54			UO_0000065	11.52	0.22	6.47	3.42	False	CHEMBL826995	Binding affinity to the BIR3 domain of X-linked IAP	B	BAO_0000357	single protein format	None	None	None	None	None	CHEMBL4198	Inhibitor of apoptosis protein 3	Homo sapiens	SINGLE PROTEIN	CHEMBL1138686	1	Scientific Literature	J. Med. Chem.	2004	None
CHEMBL392946		0	400.44	0	1.11	1, AoxSPF	C[C@H](N)c1nc(C(=O)N2CCC[C@H]2C(=O)N[C@@H](Cc2ccccc2)C(=O)O)co1	Activity	'='	50.0										False	CHEMBL892082	Binding affinity at BIR3 domain of XIAP by competitive fluorescent binding assay relative to AVPI	B	BAO_0000357	single protein format	None	None	None	None	None	CHEMBL4198	Inhibitor of apoptosis protein 3	Homo sapiens	SINGLE PROTEIN	CHEMBL1147874	1	Scientific Literature	Bioorg. Med. Chem.	2007	None
CHEMBL584392		0	610.76	1	4.00	12b	CC[C@H](NC)C(=O)N[C@@H]1C(=O)N2[C@@H](CC[C@@H]1COC(=O)c1ccccc1)CC[C@H]2C(=O)NC(c1ccccc1)c1ccccc1	IC50	'='	600.0	nM	6.22			UO_0000065	10.19	0.19	2.22	5.33	False	CHEMBL1043991	Binding affinity to human recombinant XIAP BIR3 domain expressed in Escherichia coli BL21 by fluorescence polarization assay	B	BAO_0000019	assay format	Homo sapiens	None	None	None	None	CHEMBL4198	Inhibitor of apoptosis protein 3	Homo sapiens	SINGLE PROTEIN	CHEMBL1154119	1	Scientific Literature	Bioorg. Med. Chem.	2009	None
CHEMBL575807		0	491.64	0	1.84	4a	CC[C@H](N)C(=O)N[C@@H]1C(=O)N2[C@H](CC[C@H]2C(=O)NC(c2ccccc2)c2ccccc2)CC[C@@H]1CN	IC50	'='	110.0	nM	6.96			UO_0000065	14.15	0.26	5.12	5.33	False	CHEMBL1043992	Binding affinity to human recombinant XIAP linker BIR2-BIR3 expressed in Escherichia coli BL21 by fluorescence polarization assay	B	BAO_0000019	assay format	Homo sapiens	None	None	None	None	CHEMBL4198	Inhibitor of apoptosis protein 3	Homo sapiens	SINGLE PROTEIN	CHEMBL1154119	1	Scientific Literature	Bioorg. Med. Chem.	2009	None
CHEMBL575597		0	506.65	1	2.27	34a	CC[C@H](N)C(=O)N[C@@H]1C(=O)N2[C@H](CC[C@H]2C(=O)NC(c2ccccc2)c2ccccc2)CC[C@@H]1CCO	IC50	'='	280.0	nM	6.55			UO_0000065	12.93	0.24	4.28	5.25	False	CHEMBL1043991	Binding affinity to human recombinant XIAP BIR3 domain expressed in Escherichia coli BL21 by fluorescence polarization assay	B	BAO_0000019	assay format	Homo sapiens	None	None	None	None	CHEMBL4198	Inhibitor of apoptosis protein 3	Homo sapiens	SINGLE PROTEIN	CHEMBL1154119	1	Scientific Literature	Bioorg. Med. Chem.	2009	None
CHEMBL583950		0	550.73	1	1.72	28b	CC[C@H](N)C(=O)N[C@@H]1C(=O)N2[C@H](CC[C@H]2C(=O)NC(c2ccccc2)c2ccccc2)CC[C@@H]1CNC(N)=S	IC50	'='	54.0	nM	7.27			UO_0000065	13.20	0.25	5.55	5.10	False	CHEMBL1043992	Binding affinity to human recombinant XIAP linker BIR2-BIR3 expressed in Escherichia coli BL21 by fluorescence polarization assay	B	BAO_0000019	assay format	Homo sapiens	None	None	None	None	CHEMBL4198	Inhibitor of apoptosis protein 3	Homo sapiens	SINGLE PROTEIN	CHEMBL1154119	1	Scientific Literature	Bioorg. Med. Chem.	2009	None
CHEMBL573788		0	547.74	1	3.14	40b	CCNCC[C@H]1CC[C@H]2CC[C@@H](C(=O)NC(c3ccccc3)c3ccccc3)N2C(=O)[C@H]1NC(=O)[C@H](CC)NC	IC50	'='	70.0	nM	7.16			UO_0000065	13.06	0.24	4.01	6.98	False	CHEMBL1043992	Binding affinity to human recombinant XIAP linker BIR2-BIR3 expressed in Escherichia coli BL21 by fluorescence polarization assay	B	BAO_0000019	assay format	Homo sapiens	None	None	None	None	CHEMBL4198	Inhibitor of apoptosis protein 3	Homo sapiens	SINGLE PROTEIN	CHEMBL1154119	1	Scientific Literature	Bioorg. Med. Chem.	2009	None
CHEMBL572850		0	501.63	1	2.80	31a	CC[C@H](N)C(=O)N[C@@H]1C(=O)N2[C@H](CC[C@H]2C(=O)NC(c2ccccc2)c2ccccc2)CC[C@@H]1CC#N	IC50	'='	240.0	nM	6.62			UO_0000065	13.20	0.24	3.82	5.16	False	CHEMBL1043992	Binding affinity to human recombinant XIAP linker BIR2-BIR3 expressed in Escherichia coli BL21 by fluorescence polarization assay	B	BAO_0000019	assay format	Homo sapiens	None	None	None	None	CHEMBL4198	Inhibitor of apoptosis protein 3	Homo sapiens	SINGLE PROTEIN	CHEMBL1154119	1	Scientific Literature	Bioorg. Med. Chem.	2009	None
CHEMBL575152		0	609.77	1	3.70	36a	CC[C@H](N)C(=O)N[C@@H]1C(=O)N2[C@H](CC[C@H]2C(=O)NC(c2ccccc2)c2ccccc2)CC[C@@H]1CCNC(=O)c1ccccc1	Activity	'='	23.0	%				UO_0000187					False	CHEMBL1043994	Displacement of FITC-SMAC probe from human recombinant XIAP linker BIR2-BIR3 expressed in Escherichia coli BL21 by fluorescence polarization assay relative to control	B	BAO_0000019	assay format	Homo sapiens	None	None	None	None	CHEMBL4198	Inhibitor of apoptosis protein 3	Homo sapiens	SINGLE PROTEIN	CHEMBL1154119	1	Scientific Literature	Bioorg. Med. Chem.	2009	None
CHEMBL458791		0	474.61	0	2.56	7	CN[C@@H](C)C(=O)N[C@H]1Cc2ccccc2[C@H]2CC[C@@H](C(=O)N[C@H]3CCCc4ccccc43)N2C1=O	EC50	'='	5600.0	nM	5.25			UO_0000065					False	CHEMBL999330	Antagonist activity at XIAP BIR3 in human MDA-MB-231 cell lysate assessed as recovery of dATP/cytochrome c-induced caspase 3/7 activation	F	BAO_0000219	cell-based format	Homo sapiens	None	None	MDA-MB-231	None	CHEMBL4198	Inhibitor of apoptosis protein 3	Homo sapiens	SINGLE PROTEIN	CHEMBL1140231	1	Scientific Literature	J. Med. Chem.	2008	CHEMBL3307960
CHEMBL1095993		0	935.15	3	1.50	2	CN[C@@H](C)C(=O)N[C@H]1CCCCn2cc(nn2)[C@H](c2ccccc2)NC(=O)[C@@H]2CCCN2C(=O)[C@@H](NC(=O)[C@H](C)NC)CCCCn2cc(nn2)[C@H](c2ccccc2)NC(=O)[C@@H]2CCCN2C1=O	IC50	'='	3200.0	nM	5.50			UO_0000065	5.88	0.11	3.99	2.27	False	CHEMBL1106516	Binding affinity to XIAP linker BIR2 domain by fluorescence polarization assay	B	BAO_0000357	single protein format	None	None	None	None	None	CHEMBL4198	Inhibitor of apoptosis protein 3	Homo sapiens	SINGLE PROTEIN	CHEMBL1157823	1	Scientific Literature	Bioorg. Med. Chem. Lett.	2010	None
CHEMBL1095993		0	935.15	3	1.50	2	CN[C@@H](C)C(=O)N[C@H]1CCCCn2cc(nn2)[C@H](c2ccccc2)NC(=O)[C@@H]2CCCN2C(=O)[C@@H](NC(=O)[C@H](C)NC)CCCCn2cc(nn2)[C@H](c2ccccc2)NC(=O)[C@@H]2CCCN2C1=O	Activity	'='	60.0	%				UO_0000187					False	CHEMBL1106521	Antagonist activity at XIAP BIR3 domain assessed as restoration of caspase 9 activity at 1.5 uM by caspase-Glo 9 assay	F	BAO_0000019	assay format	None	None	None	None	None	CHEMBL4198	Inhibitor of apoptosis protein 3	Homo sapiens	SINGLE PROTEIN	CHEMBL1157823	1	Scientific Literature	Bioorg. Med. Chem. Lett.	2010	None
CHEMBL458742		0	508.66	1	3.10	14e	CN[C@@H](C)C(=O)N[C@H](C(=O)N1CC[C@H]2CC[C@H](NC(=O)c3c(OC)ccc4ccccc34)[C@H]21)C(C)(C)C	Ki	'='	110.0	nM	6.96			UO_0000065	13.68	0.26	3.86	6.97	False	CHEMBL1010647	Binding affinity to XIAP-BIR3 domain by fluorescence polarization competitive assay	B	BAO_0000357	single protein format	None	None	None	None	None	CHEMBL4198	Inhibitor of apoptosis protein 3	Homo sapiens	SINGLE PROTEIN	CHEMBL1152772	1	Scientific Literature	J. Med. Chem.	2009	None
CHEMBL441156		0	1272.34	None	None	ARPFAQK-FAM	C[C@H](N)C(=O)N[C@@H](CCCN=C(N)N)C(=O)N1CCC[C@H]1C(=O)N[C@@H](Cc1ccccc1)C(=O)N[C@@H](C)C(=O)N[C@@H](CCC(N)=O)C(=O)N[C@@H](CCCCNC(=O)c1c(C(=O)ON2C(=O)CCC2=O)cccc1-c1c2ccc(=O)cc-2oc2cc(O)ccc12)C(=O)O	IC50	'='	570.0	nM	6.24			UO_0000065	4.91	None	None	None	False	CHEMBL650031	Compound was tested for inhibitory activity towards XIAP BIR3 protein	B	BAO_0000357	single protein format	Homo sapiens	None	None	None	None	CHEMBL4198	Inhibitor of apoptosis protein 3	Homo sapiens	SINGLE PROTEIN	CHEMBL1148304	1	Scientific Literature	J. Med. Chem.	2004	None
CHEMBL1095992		0	887.10	2	-0.58	1	CN[C@@H](C)C(=O)N[C@H]1CCCNC(=O)[C@H](Cc2ccccc2)NC(=O)[C@@H]2CCCN2C(=O)[C@@H](NC(=O)[C@H](C)NC)CCCNC(=O)[C@H](Cc2ccccc2)NC(=O)[C@@H]2CCCN2C1=O	IC50	'='	481.0	nM	6.32			UO_0000065	7.12	0.13	6.90	2.64	False	CHEMBL1106515	Binding affinity to XIAP linker BIR2-BIR3 domain site 2 by fluorescence polarization assay	B	BAO_0000357	single protein format	None	None	None	None	None	CHEMBL4198	Inhibitor of apoptosis protein 3	Homo sapiens	SINGLE PROTEIN	CHEMBL1157823	1	Scientific Literature	Bioorg. Med. Chem. Lett.	2010	None
CHEMBL310987		0	816.96	3	-3.46	SM7F (ARPFAQK-FAM)	C[C@H](N)C(=O)N[C@@H](CCCN=C(N)N)C(=O)N1CCC[C@@H]1C(=O)N[C@@H](Cc1ccccc1)C(=O)N[C@@H](C)C(=O)N[C@@H](CCC(N)=O)C(=O)N[C@@H](CCCCN)C(=O)O	Kd	'='	20.0	nM	7.70			UO_0000065	9.42	0.18	11.16	2.12	False	CHEMBL856031	Dissociation constant for XIAP BIR3 protein using different binding assay	B	BAO_0000357	single protein format	None	None	None	None	None	CHEMBL4198	Inhibitor of apoptosis protein 3	Homo sapiens	SINGLE PROTEIN	CHEMBL1148304	1	Scientific Literature	J. Med. Chem.	2004	None
CHEMBL511444		0	478.64	0	3.09	14b	CN[C@@H](C)C(=O)N[C@H](C(=O)N1CC[C@H]2CC[C@H](NC(=O)c3cccc4ccccc34)[C@H]21)C(C)(C)C	Ki	'='	140.0	nM	6.85			UO_0000065	14.32	0.27	3.76	7.57	False	CHEMBL1010647	Binding affinity to XIAP-BIR3 domain by fluorescence polarization competitive assay	B	BAO_0000357	single protein format	None	None	None	None	None	CHEMBL4198	Inhibitor of apoptosis protein 3	Homo sapiens	SINGLE PROTEIN	CHEMBL1152772	1	Scientific Literature	J. Med. Chem.	2009	None
CHEMBL462310		0	470.61	0	1.87	14k	CN[C@@H](C)C(=O)N[C@H](C(=O)N1CC[C@H]2CC[C@H](NC(=O)c3ccc4c(c3)CCO4)[C@H]21)C(C)(C)C	Ki	'='	1200.0	nM	5.92			UO_0000065	12.58	0.24	4.05	5.93	False	CHEMBL1010647	Binding affinity to XIAP-BIR3 domain by fluorescence polarization competitive assay	B	BAO_0000357	single protein format	None	None	None	None	None	CHEMBL4198	Inhibitor of apoptosis protein 3	Homo sapiens	SINGLE PROTEIN	CHEMBL1152772	1	Scientific Literature	J. Med. Chem.	2009	None
CHEMBL3217229		0	670.58	1	2.46	43	CN[C@@H](C)C(=O)N[C@H](C(=O)N1C[C@H]2CC(F)(F)CN2C[C@H]1C(=O)N[C@@H]1CCOc2ccccc21)C1CCC(F)(F)CC1.Cl.Cl	IC50	'='	320.0	nM	6.50			UO_0000065	10.87	0.21	4.03	6.31	False	CHEMBL2318323	Inhibition of human recombinant N-terminal His-tagged XIAP protein BIR3 domain (252 to 356 amino acid residues) using biotinylated-Smac as substrate after overnight incubation by HTRF assay	B	BAO_0000357	single protein format	Homo sapiens	None	None	None	None	CHEMBL4198	Inhibitor of apoptosis protein 3	Homo sapiens	SINGLE PROTEIN	CHEMBL2311403	1	Scientific Literature	J. Med. Chem.	2013	None
CHEMBL3217228		0	634.60	1	2.22	31b	CN[C@@H](C)C(=O)N[C@H](C(=O)N1C[C@H]2CCCN2C[C@H]1C(=O)N[C@@H]1CCOc2ccccc21)C1CCC(F)(F)CC1.Cl.Cl	IC50	'='	480.0	nM	6.32			UO_0000065	11.25	0.22	4.10	6.13	False	CHEMBL2318323	Inhibition of human recombinant N-terminal His-tagged XIAP protein BIR3 domain (252 to 356 amino acid residues) using biotinylated-Smac as substrate after overnight incubation by HTRF assay	B	BAO_0000357	single protein format	Homo sapiens	None	None	None	None	CHEMBL4198	Inhibitor of apoptosis protein 3	Homo sapiens	SINGLE PROTEIN	CHEMBL2311403	1	Scientific Literature	J. Med. Chem.	2013	None
CHEMBL1091762		0	478.66	0	4.77	11b	CN[C@@H](C)C(=O)N[C@H](C(=O)N1CCC[C@H]1c1nc(-c2cccc3ccccc23)cs1)C(C)(C)C	Ki	'='	68000.0	nM	4.17			UO_0000065					False	CHEMBL1111550	Antagonist activity at XIAP BIR3 domain by fluorescence polarization assay	F	BAO_0000019	assay format	None	None	None	None	None	CHEMBL4198	Inhibitor of apoptosis protein 3	Homo sapiens	SINGLE PROTEIN	CHEMBL1156287	1	Scientific Literature	Bioorg. Med. Chem. Lett.	2010	None
CHEMBL1089023		0	522.69	2	5.44	11e	CN[C@@H](C)C(=O)N[C@H](C(=O)N1CCC[C@H]1c1nc(-c2ccc(F)c3ccccc23)cs1)C1CCCCC1	Ki	'='	19000.0	nM	4.72			UO_0000065					False	CHEMBL1111550	Antagonist activity at XIAP BIR3 domain by fluorescence polarization assay	F	BAO_0000019	assay format	None	None	None	None	None	CHEMBL4198	Inhibitor of apoptosis protein 3	Homo sapiens	SINGLE PROTEIN	CHEMBL1156287	1	Scientific Literature	Bioorg. Med. Chem. Lett.	2010	None
CHEMBL1095993		0	935.15	3	1.50	2	CN[C@@H](C)C(=O)N[C@H]1CCCCn2cc(nn2)[C@H](c2ccccc2)NC(=O)[C@@H]2CCCN2C(=O)[C@@H](NC(=O)[C@H](C)NC)CCCCn2cc(nn2)[C@H](c2ccccc2)NC(=O)[C@@H]2CCCN2C1=O	Activity	'='	50.0	%				UO_0000187					False	CHEMBL1106522	Antagonist activity at XIAP linker BIR2-BIR3 domain assessed as restoration of caspase 3 activity at 60 nM by fluorescence assay	F	BAO_0000019	assay format	None	None	None	None	None	CHEMBL4198	Inhibitor of apoptosis protein 3	Homo sapiens	SINGLE PROTEIN	CHEMBL1157823	1	Scientific Literature	Bioorg. Med. Chem. Lett.	2010	None
CHEMBL564203		0	645.83	1	3.17	24b	CC[C@H](N)C(=O)N[C@@H]1C(=O)N2[C@H](CC[C@H]2C(=O)NC(c2ccccc2)c2ccccc2)CC[C@@H]1CNS(=O)(=O)c1ccc(C)cc1	IC50	'='	510.0	nM	6.29			UO_0000065	9.74	0.19	3.12	4.18	False	CHEMBL1043991	Binding affinity to human recombinant XIAP BIR3 domain expressed in Escherichia coli BL21 by fluorescence polarization assay	B	BAO_0000019	assay format	Homo sapiens	None	None	None	None	CHEMBL4198	Inhibitor of apoptosis protein 3	Homo sapiens	SINGLE PROTEIN	CHEMBL1154119	1	Scientific Literature	Bioorg. Med. Chem.	2009	None
CHEMBL234345		0	432.52	0	0.28	AVPF	CC(C)[C@H](NC(=O)[C@H](C)N)C(=O)N1CCC[C@H]1C(=O)N[C@@H](Cc1ccccc1)C(=O)O	Kd	'='	500.0	nM	6.30			UO_0000065	14.57	0.28	6.02	4.44	False	CHEMBL892081	Binding affinity to BIR3 domain of XIAP by competitive fluorescent binding assay	B	BAO_0000357	single protein format	None	None	None	None	None	CHEMBL4198	Inhibitor of apoptosis protein 3	Homo sapiens	SINGLE PROTEIN	CHEMBL1147874	1	Scientific Literature	Bioorg. Med. Chem.	2007	None
CHEMBL234559		0	366.42	0	0.91	4, AoxSPI	CC[C@H](C)[C@H](NC(=O)[C@@H]1CCCN1C(=O)c1coc([C@H](C)N)n1)C(=O)O	Kd	'='	300000.0	nM		Outside typical range		UO_0000065					False	CHEMBL892081	Binding affinity to BIR3 domain of XIAP by competitive fluorescent binding assay	B	BAO_0000357	single protein format	None	None	None	None	None	CHEMBL4198	Inhibitor of apoptosis protein 3	Homo sapiens	SINGLE PROTEIN	CHEMBL1147874	1	Scientific Literature	Bioorg. Med. Chem.	2007	None
CHEMBL364426		0	552.67	1	1.81	Table 1	CC(C)[C@@H](C(=O)N1CCC[C@H]1C(=O)N[C@@H](Cc1ccccc1)C(=O)N[C@@H](Cc1ccc(O)cc1)C(=O)O)N(C)C	Kd	'='	8700.0	nM	5.06			UO_0000065	9.16	0.17	3.25	3.63	False	CHEMBL826995	Binding affinity to the BIR3 domain of X-linked IAP	B	BAO_0000357	single protein format	None	None	None	None	None	CHEMBL4198	Inhibitor of apoptosis protein 3	Homo sapiens	SINGLE PROTEIN	CHEMBL1138686	1	Scientific Literature	J. Med. Chem.	2004	None
CHEMBL1241425		0	609.77	1	3.26	6	CN[C@@H](C)C(=O)N[C@H]1CC[C@H](NC(=O)Cc2ccccc2)C[C@H]2CC[C@@H](C(=O)NC(c3ccccc3)c3ccccc3)N2C1=O	Ki	'='	305.2	nM	6.51			UO_0000065	10.69	0.20	3.26	5.45	False	CHEMBL1248006	Displacement of fluorescent SM5F peptide from His-tagged human XIAP BIR3 domain expressed in Escherichia coli BL21(DE3) cells by fluorescence polarization-based assay	B	BAO_0000219	cell-based format	Homo sapiens	None	None	None	None	CHEMBL4198	Inhibitor of apoptosis protein 3	Homo sapiens	SINGLE PROTEIN	CHEMBL1240488	1	Scientific Literature	J. Med. Chem.	2010	None
CHEMBL1242922		0	492.62	0	1.89	4	CN[C@@H](C)C(=O)N[C@H]1CC[C@H](O)C[C@H]2CC[C@@H](C(=O)NC(c3ccccc3)c3ccccc3)N2C1=O	Ki	'='	330.6	nM	6.48			UO_0000065	13.16	0.25	4.59	5.85	False	CHEMBL1248006	Displacement of fluorescent SM5F peptide from His-tagged human XIAP BIR3 domain expressed in Escherichia coli BL21(DE3) cells by fluorescence polarization-based assay	B	BAO_0000219	cell-based format	Homo sapiens	None	None	None	None	CHEMBL4198	Inhibitor of apoptosis protein 3	Homo sapiens	SINGLE PROTEIN	CHEMBL1240488	1	Scientific Literature	J. Med. Chem.	2010	None
CHEMBL508177		0	358.44	0	0.29	3	C[C@H](N)C(=O)N[C@H]1CC[C@@H]2CC[C@@H](C(=O)NCc3ccccc3)N2C1=O	Ki	'>'	100000.0	nM				UO_0000065					False	CHEMBL940389	Binding affinity to N-terminal 6xHis-tagged human cloned XIAP BIR3 domain expressed in Escherichia coli BL21 (DE3) by fluorescence polarization-based competitive binding assay	B	BAO_0000019	assay format	Homo sapiens	None	None	None	None	CHEMBL4198	Inhibitor of apoptosis protein 3	Homo sapiens	SINGLE PROTEIN	CHEMBL1152291	1	Scientific Literature	J. Med. Chem.	2008	None
CHEMBL3696503		0	350.47	0	1.86	BDBM155984	C[C@@H]1CN(CC(=O)N2CCc3cnc(Cc4ccccc4)cc32)CCN1	IC50	'='	1100.0	nM	5.96		298343	UO_0000065	17.00	0.31	4.10	12.29	False	CHEMBL3705917	In vitro Competitive Displacement Binding Assays : Modified SMAC peptides and compounds were tested for their ability to displace the fluorescent tracer from either XIAP, clAP-1 or clAP-2. BIR3 domains of clAP-1 , clAP-2 and XIAP were incubated with test compounds or SMAC based peptides and their respective peptide probes (Peptide Protein Research) in assay buffer (50mM Hepes pH 7.5, 0.025% Tween…	B	BAO_0000357	single protein format	None	None	None	None	None	CHEMBL4198	Inhibitor of apoptosis protein 3	Homo sapiens	SINGLE PROTEIN	CHEMBL3639218	37	BindingDB Database		2015	None
CHEMBL1089024		0	524.66	1	4.29	11f	CN[C@@H](C)C(=O)N[C@H](C(=O)N1CCC[C@H]1c1nc(-c2ccc(F)c3ccccc23)cs1)C1CCOCC1	Ki	'='	140000.0	nM		Outside typical range		UO_0000065					False	CHEMBL1111550	Antagonist activity at XIAP BIR3 domain by fluorescence polarization assay	F	BAO_0000019	assay format	None	None	None	None	None	CHEMBL4198	Inhibitor of apoptosis protein 3	Homo sapiens	SINGLE PROTEIN	CHEMBL1156287	1	Scientific Literature	Bioorg. Med. Chem. Lett.	2010	None
CHEMBL1617658		0	425.53	0	1.91	9o	CN[C@@H](C)C(=O)N[C@H](C(=O)N1CCC[C@H]1C(=O)Nc1nccc2ccccc12)C(C)C	Ki	'='	4070.0	nM	5.39			UO_0000065	12.67	0.24	3.48	5.21	False	CHEMBL1803423	Competitive inhibition of XIAP BIR3 domain by fluorescent polarization assay	B	BAO_0000357	single protein format	None	None	None	None	None	CHEMBL4198	Inhibitor of apoptosis protein 3	Homo sapiens	SINGLE PROTEIN	CHEMBL1800023	1	Scientific Literature	Bioorg. Med. Chem. Lett.	2011	None
CHEMBL1623521		0	428.58	0	1.92	9g	CN[C@@H](C)C(=O)N[C@H](C(=O)N1CCC[C@H]1C(=O)N[C@H]1CCCc2ccccc21)C(C)C	Ki	'='	1400.0	nM	5.85			UO_0000065	13.66	0.26	3.93	6.47	False	CHEMBL1803423	Competitive inhibition of XIAP BIR3 domain by fluorescent polarization assay	B	BAO_0000357	single protein format	None	None	None	None	None	CHEMBL4198	Inhibitor of apoptosis protein 3	Homo sapiens	SINGLE PROTEIN	CHEMBL1800023	1	Scientific Literature	Bioorg. Med. Chem. Lett.	2011	None
CHEMBL1531090		0	307.37	0	2.65	SID4263433	COc1ccc(OC)c(NS(=O)(=O)Cc2ccccc2)c1	IC50	'>'	100000.0	nM			Not Active	UO_0000065					False	CHEMBL1614251	PUBCHEM_BIOASSAY: Chemical Antagonists IAP-family anti-apoptotic proteins. (Class of assay: confirmatory) [Related pubchem assays: 1513, 1514, 1449 ]	F	BAO_0000019	assay format	Homo sapiens	None	None	None	None	CHEMBL4198	Inhibitor of apoptosis protein 3	Homo sapiens	SINGLE PROTEIN	CHEMBL1201862	7	PubChem BioAssays			None
CHEMBL456400		0	519.65	1	1.60	4	CN[C@@H](C)C(=O)N[C@H]1CN(C(C)=O)CC[C@H]2CC[C@@H](C(=O)NC(c3ccccc3)c3ccccc3)N2C1=O	EC50	'='	7500.0	nM	5.12			UO_0000065					False	CHEMBL2160291	Antagonist activity at XIAP linker BIR2-BIR3 domain assessed as induction of caspase-3 activity using Ac-DEVD-AFC as substrate preincubated for 15 mins measured after 1 hr by luminescence analysis	F	BAO_0000019	assay format	None	None	None	None	None	CHEMBL4198	Inhibitor of apoptosis protein 3	Homo sapiens	SINGLE PROTEIN	CHEMBL2157891	1	Scientific Literature	J. Med. Chem.	2012	None
CHEMBL186717		0	601.74	1	1.53	Table 1	CC(C)[C@H](NC(=O)[C@H](C)N)C(=O)N1CCC[C@H]1C(=O)N(C1CCCCC1)[C@@H](C)C(=O)N[C@@H](Cc1ccc(O)cc1)C(=O)O	Kd	'='	970.0	nM	6.01			UO_0000065	9.99	0.19	4.48	3.30	False	CHEMBL826995	Binding affinity to the BIR3 domain of X-linked IAP	B	BAO_0000357	single protein format	None	None	None	None	None	CHEMBL4198	Inhibitor of apoptosis protein 3	Homo sapiens	SINGLE PROTEIN	CHEMBL1138686	1	Scientific Literature	J. Med. Chem.	2004	None
CHEMBL365304		0	533.63	2	-0.12	Table 1	CC(C)[C@H](NC(=O)[C@H](C)N)C(=O)N1CCC[C@H]1C(=O)NC(C)(C)C(=O)N[C@@H](Cc1ccc(O)cc1)C(=O)O	Kd	'='	6700.0	nM	5.17			UO_0000065	9.70	0.19	5.29	2.71	False	CHEMBL826995	Binding affinity to the BIR3 domain of X-linked IAP	B	BAO_0000357	single protein format	None	None	None	None	None	CHEMBL4198	Inhibitor of apoptosis protein 3	Homo sapiens	SINGLE PROTEIN	CHEMBL1138686	1	Scientific Literature	J. Med. Chem.	2004	None
CHEMBL3216575		0	596.64	1	2.53	26c	CN[C@@H](C)C(=O)N[C@H](C(=O)N1C[C@H]2CCCN2C[C@H]1C(=O)N[C@H]1CCCc2ccccc21)C1CCCCC1.Cl.Cl	IC50	'='	2200.0	nM	5.66			UO_0000065	10.80	0.20	3.13	6.03	False	CHEMBL2318323	Inhibition of human recombinant N-terminal His-tagged XIAP protein BIR3 domain (252 to 356 amino acid residues) using biotinylated-Smac as substrate after overnight incubation by HTRF assay	B	BAO_0000357	single protein format	Homo sapiens	None	None	None	None	CHEMBL4198	Inhibitor of apoptosis protein 3	Homo sapiens	SINGLE PROTEIN	CHEMBL2311403	1	Scientific Literature	J. Med. Chem.	2013	None
CHEMBL2204575		0	1291.57	None	None	8d	CC[C@H](NC)C(=O)N[C@@H]1C(=O)N2[C@H](CC[C@H]2C(=O)NC(c2ccccc2)c2ccccc2)CC[C@@H]1CNC(=O)CCCCCCCCC(=O)NC[C@H]1CC[C@H]2CC[C@@H](C(=O)NC(c3ccccc3)c3ccccc3)N2C(=O)[C@H]1NC(=O)[C@H](CC)NC.O=C(O)C(F)(F)F	Activity						Active						False	CHEMBL2215588	Binding affinity to human His-tagged XIAP linker BIR2-BIR3 linker (124 to 356 residues) by analytical gel filtration assay	B	BAO_0000357	single protein format	Homo sapiens	None	None	None	None	CHEMBL4198	Inhibitor of apoptosis protein 3	Homo sapiens	SINGLE PROTEIN	CHEMBL2203032	1	Scientific Literature	Bioorg. Med. Chem.	2012	None
CHEMBL2204581		0	1295.52	None	None	9a	CC[C@H](NC)C(=O)N[C@@H]1C(=O)N2[C@@H](CC[C@@H]1CO)CC[C@H]2C(=O)N[C@@H](c1ccccc1)c1cn(CCCCc2ccc(CCCCn3cc([C@@H](NC(=O)[C@@H]4CC[C@@H]5CC[C@H](CO)[C@H](NC(=O)[C@H](CC)NC)C(=O)N54)c4ccccc4)nn3)cc2)nn1.O=C(O)C(F)(F)F	Activity						Active						False	CHEMBL2215590	Binding affinity to human His-tagged XIAP linker BIR2-BIR3 linker (124 to 356 residues) by Crystallographic analysis	B	BAO_0000357	single protein format	Homo sapiens	None	None	None	None	CHEMBL4198	Inhibitor of apoptosis protein 3	Homo sapiens	SINGLE PROTEIN	CHEMBL2203032	1	Scientific Literature	Bioorg. Med. Chem.	2012	None
CHEMBL2204566		0	1273.51	None	None	9g	CC[C@H](NC)C(=O)N[C@@H]1C(=O)N2[C@H](CC[C@H]2C(=O)N[C@H](C(=O)NCCCOCCOCCOCCCNC(=O)[C@@H](NC(=O)[C@@H]2CC[C@@H]3CC[C@H](CCN)[C@H](NC(=O)[C@H](CC)NC)C(=O)N32)c2ccccc2)c2ccccc2)CC[C@@H]1CCN.O=C(O)C(F)(F)F	Ratio IC50	'>='	24.9										False	CHEMBL2215596	Ratio of IC50 for human His-tagged XIAP BIR3 domain (241 to 356 residues) to IC50 for human His-tagged XIAP linker BIR2-BIR3 linker (124 to 356 residues)	B	BAO_0000357	single protein format	Homo sapiens	None	None	None	None	CHEMBL4198	Inhibitor of apoptosis protein 3	Homo sapiens	SINGLE PROTEIN	CHEMBL2203032	1	Scientific Literature	Bioorg. Med. Chem.	2012	None
CHEMBL187099		0	567.64	2	0.07	Table 1	C[C@H](N)C(=O)N[C@@H](C)C(=O)N1CCC[C@H]1C(=O)N[C@@H](Cc1ccccc1)C(=O)N[C@@H](Cc1ccc(O)cc1)C(=O)O	Kd	'>'	20000.0	nM				UO_0000065					False	CHEMBL826995	Binding affinity to the BIR3 domain of X-linked IAP	B	BAO_0000357	single protein format	None	None	None	None	None	CHEMBL4198	Inhibitor of apoptosis protein 3	Homo sapiens	SINGLE PROTEIN	CHEMBL1138686	1	Scientific Literature	J. Med. Chem.	2004	None
CHEMBL2371815		0	468.64	0	2.84	11	CN[C@@H](C)C(=O)N[C@H](C(=O)N1CCC[C@H]1C(=O)N[C@@H]1CCCc2ccccc21)C1CCCCC1	EC50	'='	470.0	nM	6.33			UO_0000065	13.50	0.25	3.49	6.99	False	CHEMBL829885	Relief of caspase inhibition in reconstituted assay (APAF-1, caspase-9, procaspase-3) with XIAP	B	BAO_0000357	single protein format	None	None	None	None	None	CHEMBL4198	Inhibitor of apoptosis protein 3	Homo sapiens	SINGLE PROTEIN	CHEMBL1138686	1	Scientific Literature	J. Med. Chem.	2004	None
CHEMBL2371816		0	456.63	0	2.65	13	C[C@@H](C(=O)N[C@H](C(=O)N1CCC[C@H]1C(=O)N[C@@H]1CCCc2ccccc21)C(C)(C)C)N(C)C	Kd	'>'	1000.0	nM				UO_0000065					False	CHEMBL826995	Binding affinity to the BIR3 domain of X-linked IAP	B	BAO_0000357	single protein format	None	None	None	None	None	CHEMBL4198	Inhibitor of apoptosis protein 3	Homo sapiens	SINGLE PROTEIN	CHEMBL1138686	1	Scientific Literature	J. Med. Chem.	2004	None
CHEMBL538075		0	380.88	0	0.61	12a	C[C@H](N)C(=O)NC1CC[C@H]2CC[C@@H](C(=O)Nc3ccccc3)N2C1=O.Cl	Ki	'>'	100000.0	nM				UO_0000065					False	CHEMBL840078	Binding affinity for the recombinant XIAP BIR3 protein in displacing a fluorescently labeled Smac peptide	B	BAO_0000357	single protein format	Homo sapiens	None	None	None	None	CHEMBL4198	Inhibitor of apoptosis protein 3	Homo sapiens	SINGLE PROTEIN	CHEMBL1138671	1	Scientific Literature	J. Med. Chem.	2004	None
CHEMBL2204572		0	1203.38	None	None	8a	CC[C@H](NC)C(=O)N[C@@H]1C(=O)N2[C@H](CC[C@H]2C(=O)NC(c2ccccc2)c2ccccc2)CC[C@@H]1CNC(=O)c1cn(C[C@H]2CC[C@H]3CC[C@@H](C(=O)NC(c4ccccc4)c4ccccc4)N3C(=O)[C@H]2NC(=O)[C@H](CC)NC)nn1.O=C(O)C(F)(F)F	IC50	'='	244.0	nM	6.61			UO_0000065	6.07	None	None	None	False	CHEMBL2216053	Displacement of FITC-Smac from human His-tagged XIAP BIR3 domain (241 to 356 residues) after 3 hrs by fluorescent polarization assay	B	BAO_0000357	single protein format	Homo sapiens	None	None	None	None	CHEMBL4198	Inhibitor of apoptosis protein 3	Homo sapiens	SINGLE PROTEIN	CHEMBL2203032	1	Scientific Literature	Bioorg. Med. Chem.	2012	None
CHEMBL2204577		0	1355.56	None	None	8f	CC[C@H](NC)C(=O)N[C@@H]1C(=O)N2[C@H](CC[C@H]2C(=O)NC(c2ccccc2)c2ccccc2)CC[C@@H]1CNC(=O)COCCOCCOCCOCC(=O)NC[C@H]1CC[C@H]2CC[C@@H](C(=O)NC(c3ccccc3)c3ccccc3)N2C(=O)[C@H]1NC(=O)[C@H](CC)NC.O=C(O)C(F)(F)F	IC50	'='	120.0	nM	6.92			UO_0000065	5.57	None	None	None	False	CHEMBL2216053	Displacement of FITC-Smac from human His-tagged XIAP BIR3 domain (241 to 356 residues) after 3 hrs by fluorescent polarization assay	B	BAO_0000357	single protein format	Homo sapiens	None	None	None	None	CHEMBL4198	Inhibitor of apoptosis protein 3	Homo sapiens	SINGLE PROTEIN	CHEMBL2203032	1	Scientific Literature	Bioorg. Med. Chem.	2012	None
CHEMBL2205246		0	1247.42	None	None	9c	CC[C@H](NC)C(=O)N[C@@H]1C(=O)N2[C@@H](CC[C@@H]1CO)CC[C@H]2C(=O)N[C@H](C(=O)NCCCOCCOCCOCCCNC(=O)[C@@H](NC(=O)[C@@H]1CC[C@@H]2CC[C@H](CO)[C@H](NC(=O)[C@H](CC)NC)C(=O)N21)c1ccccc1)c1ccccc1.O=C(O)C(F)(F)F	IC50	'='	26.0	nM	7.58			UO_0000065	6.69	None	None	None	False	CHEMBL2216053	Displacement of FITC-Smac from human His-tagged XIAP BIR3 domain (241 to 356 residues) after 3 hrs by fluorescent polarization assay	B	BAO_0000357	single protein format	Homo sapiens	None	None	None	None	CHEMBL4198	Inhibitor of apoptosis protein 3	Homo sapiens	SINGLE PROTEIN	CHEMBL2203032	1	Scientific Literature	Bioorg. Med. Chem.	2012	None
CHEMBL183992		0	524.62	1	1.21	Table 1	CC(C)[C@H](N)C(=O)N1CCC[C@H]1C(=O)N[C@@H](Cc1ccccc1)C(=O)N[C@@H](Cc1ccc(O)cc1)C(=O)O	Kd	'>'	20000.0	nM				UO_0000065					False	CHEMBL826995	Binding affinity to the BIR3 domain of X-linked IAP	B	BAO_0000357	single protein format	None	None	None	None	None	CHEMBL4198	Inhibitor of apoptosis protein 3	Homo sapiens	SINGLE PROTEIN	CHEMBL1138686	1	Scientific Literature	J. Med. Chem.	2004	None
CHEMBL457671		0	492.66	0	3.06	15a	CN[C@@H](C)C(=O)N[C@H](C(=O)N1CCC[C@H]1CNC(=O)C(c1ccccc1)c1ccccc1)C(C)(C)C	Ki	'='	3000.0	nM	5.52			UO_0000065	11.21	0.21	2.46	6.10	False	CHEMBL1010647	Binding affinity to XIAP-BIR3 domain by fluorescence polarization competitive assay	B	BAO_0000357	single protein format	None	None	None	None	None	CHEMBL4198	Inhibitor of apoptosis protein 3	Homo sapiens	SINGLE PROTEIN	CHEMBL1152772	1	Scientific Literature	J. Med. Chem.	2009	None
CHEMBL1095994		0	963.20	3	1.89	3	CN[C@@H](C)C(=O)N[C@H]1CCCCn2cc(nn2)[C@H](Cc2ccccc2)NC(=O)[C@@H]2CCCN2C(=O)[C@@H](NC(=O)[C@H](C)NC)CCCCn2cc(nn2)[C@H](Cc2ccccc2)NC(=O)[C@@H]2CCCN2C1=O	Activity						Dose-dependent effect						False	CHEMBL1106519	Antagonist activity at XIAP BIR3 domain assessed as restoration of caspase 9 activity by caspase-Glo 9 assay	F	BAO_0000019	assay format	None	None	None	None	None	CHEMBL4198	Inhibitor of apoptosis protein 3	Homo sapiens	SINGLE PROTEIN	CHEMBL1157823	1	Scientific Literature	Bioorg. Med. Chem. Lett.	2010	None
CHEMBL458540		0	496.63	0	3.23	14c	CN[C@@H](C)C(=O)N[C@H](C(=O)N1CC[C@H]2CC[C@H](NC(=O)c3ccc(F)c4ccccc34)[C@H]21)C(C)(C)C	Ki	'='	210.0	nM	6.68			UO_0000065	13.45	0.25	3.45	7.38	False	CHEMBL1010647	Binding affinity to XIAP-BIR3 domain by fluorescence polarization competitive assay	B	BAO_0000357	single protein format	None	None	None	None	None	CHEMBL4198	Inhibitor of apoptosis protein 3	Homo sapiens	SINGLE PROTEIN	CHEMBL1152772	1	Scientific Literature	J. Med. Chem.	2009	None
CHEMBL1089693		0	505.69	1	4.69	26e	CN[C@@H](C)C(=O)N[C@H](C(=O)N1CCC[C@H]1c1nc2c(-c3cccnc3)cccc2s1)C1CCCCC1	Ki	'='	50000.0	nM	4.30			UO_0000065					False	CHEMBL1111550	Antagonist activity at XIAP BIR3 domain by fluorescence polarization assay	F	BAO_0000019	assay format	None	None	None	None	None	CHEMBL4198	Inhibitor of apoptosis protein 3	Homo sapiens	SINGLE PROTEIN	CHEMBL1156287	1	Scientific Literature	Bioorg. Med. Chem. Lett.	2010	None
CHEMBL510669		0	372.47	0	0.68	4	C[C@H](N)C(=O)N[C@H]1CCC[C@H]2CC[C@@H](C(=O)NCc3ccccc3)N2C1=O	Ki	'='	150.0	nM	6.82			UO_0000065	18.32	0.35	6.14	6.53	False	CHEMBL940389	Binding affinity to N-terminal 6xHis-tagged human cloned XIAP BIR3 domain expressed in Escherichia coli BL21 (DE3) by fluorescence polarization-based competitive binding assay	B	BAO_0000019	assay format	Homo sapiens	None	None	None	None	CHEMBL4198	Inhibitor of apoptosis protein 3	Homo sapiens	SINGLE PROTEIN	CHEMBL1152291	1	Scientific Literature	J. Med. Chem.	2008	None
CHEMBL185940		0	438.57	0	2.91	6	CN[C@@H](C)C(=O)N[C@H](C(=O)N1CCC[C@H]1C(=O)Nc1cccc2ccccc12)C(C)(C)C	Kd	'>'	500.0	nM				UO_0000065					False	CHEMBL826995	Binding affinity to the BIR3 domain of X-linked IAP	B	BAO_0000357	single protein format	None	None	None	None	None	CHEMBL4198	Inhibitor of apoptosis protein 3	Homo sapiens	SINGLE PROTEIN	CHEMBL1138686	1	Scientific Literature	J. Med. Chem.	2004	None
CHEMBL189071		0	416.57	0	1.48	9	CN[C@@H](C)C(=O)N[C@H](C(=O)N1CCC[C@H]1C(=O)NCCc1ccccc1)C(C)(C)C	EC50	'='	1260.0	nM	5.90			UO_0000065	14.16	0.27	4.42	6.52	False	CHEMBL829034	Relief of caspase inhibition in reconstituted assay (APAF-1, caspase-9, procaspase-3) with BIR3 domain of XIAP	B	BAO_0000357	single protein format	Homo sapiens	None	None	None	None	CHEMBL4198	Inhibitor of apoptosis protein 3	Homo sapiens	SINGLE PROTEIN	CHEMBL1138686	1	Scientific Literature	J. Med. Chem.	2004	None
CHEMBL534922		0	408.93	0	0.68	10a	CC[C@H](N)C(=O)NC1CC[C@H]2CC[C@@H](C(=O)NCc3ccccc3)N2C1=O.Cl	Ki	'='	1410.0	nM	5.85			UO_0000065	15.71	0.30	5.17	5.60	False	CHEMBL840078	Binding affinity for the recombinant XIAP BIR3 protein in displacing a fluorescently labeled Smac peptide	B	BAO_0000357	single protein format	Homo sapiens	None	None	None	None	CHEMBL4198	Inhibitor of apoptosis protein 3	Homo sapiens	SINGLE PROTEIN	CHEMBL1138671	1	Scientific Literature	J. Med. Chem.	2004	None
CHEMBL557362		0	422.96	0	0.92	10c	CC(C)[C@H](N)C(=O)NC1CC[C@H]2CC[C@@H](C(=O)NCc3ccccc3)N2C1=O.Cl	Ki	'='	43110.0	nM	4.37			UO_0000065	11.29	0.21	3.45	4.18	False	CHEMBL840078	Binding affinity for the recombinant XIAP BIR3 protein in displacing a fluorescently labeled Smac peptide	B	BAO_0000357	single protein format	Homo sapiens	None	None	None	None	CHEMBL4198	Inhibitor of apoptosis protein 3	Homo sapiens	SINGLE PROTEIN	CHEMBL1138671	1	Scientific Literature	J. Med. Chem.	2004	None
CHEMBL189071		0	416.57	0	1.48	9	CN[C@@H](C)C(=O)N[C@H](C(=O)N1CCC[C@H]1C(=O)NCCc1ccccc1)C(C)(C)C	Kd	'='	160.0	nM	6.80			UO_0000065	16.31	0.31	5.32	7.51	False	CHEMBL826995	Binding affinity to the BIR3 domain of X-linked IAP	B	BAO_0000357	single protein format	None	None	None	None	None	CHEMBL4198	Inhibitor of apoptosis protein 3	Homo sapiens	SINGLE PROTEIN	CHEMBL1138686	1	Scientific Literature	J. Med. Chem.	2004	None
CHEMBL3699951		0	438.57	0	1.83	BDBM156016	COC[C@H]1CN[C@H](C)CN1CC(=O)N1CC(C)(C)c2cc(=O)n(Cc3ccccc3)cc21	IC50	'='	310.0	nM	6.51		298373	UO_0000065	14.84	0.28	4.68	9.74	False	CHEMBL3705917	In vitro Competitive Displacement Binding Assays : Modified SMAC peptides and compounds were tested for their ability to displace the fluorescent tracer from either XIAP, clAP-1 or clAP-2. BIR3 domains of clAP-1 , clAP-2 and XIAP were incubated with test compounds or SMAC based peptides and their respective peptide probes (Peptide Protein Research) in assay buffer (50mM Hepes pH 7.5, 0.025% Tween…	B	BAO_0000357	single protein format	None	None	None	None	None	CHEMBL4198	Inhibitor of apoptosis protein 3	Homo sapiens	SINGLE PROTEIN	CHEMBL3639218	37	BindingDB Database		2015	None
CHEMBL1530279		0	476.36	0	1.54	SID85176858	CN[C@@H](C)C(=O)N[C@H]1CCCCN(CC(=O)NNc2ccc(Cl)c(Cl)c2)C1=O.O=CO	IC50	'>'	100000.0	nM			inactive	UO_0000065					False	CHEMBL1613962	PUBCHEM_BIOASSAY: SAR analysis of Antagonists of IAP-family anti-apoptotic proteins. (Class of assay: confirmatory) [Related pubchem assays (depositor defined):AID1018, AID1449, AID1513, AID1514, AID1638]	B	BAO_0000357	single protein format	Homo sapiens	None	None	None	None	CHEMBL4198	Inhibitor of apoptosis protein 3	Homo sapiens	SINGLE PROTEIN	CHEMBL1201862	7	PubChem BioAssays			None
CHEMBL42210		0	281.31	0	2.34	SID56373625	O=C(O)[C@H](Cc1ccccc1)N1Cc2ccccc2C1=O	IC50	'>'	200000.0	nM		Outside typical range	inactive	UO_0000065					False	CHEMBL1613764	PUBCHEM_BIOASSAY: Counter Screen using XIAP-Bir3 of the Chemical Antagonists of IAP-family anti-apoptotic proteins confirmation assay. (Class of assay: confirmatory) [Related pubchem assays (depositor defined):AID1018, AID1449, AID1513, AID1638, AID1749, AID1750, AID488957, AID488963]	B	BAO_0000357	single protein format	Homo sapiens	None	None	None	None	CHEMBL4198	Inhibitor of apoptosis protein 3	Homo sapiens	SINGLE PROTEIN	CHEMBL1201862	7	PubChem BioAssays			None
CHEMBL1455341		0	531.61	0	2.22	SID85176901	CN[C@@H](C)C(=O)N[C@H](C(=O)N1CCC[C@H]1C(=O)Nc1ccc2nc(C)ccc2c1)C(C)C.O=CO.O=CO	IC50	'='	9400.0	nM	5.03		Active	UO_0000065	11.44	0.21	2.81	4.86	False	CHEMBL1613962	PUBCHEM_BIOASSAY: SAR analysis of Antagonists of IAP-family anti-apoptotic proteins. (Class of assay: confirmatory) [Related pubchem assays (depositor defined):AID1018, AID1449, AID1513, AID1514, AID1638]	B	BAO_0000357	single protein format	Homo sapiens	None	None	None	None	CHEMBL4198	Inhibitor of apoptosis protein 3	Homo sapiens	SINGLE PROTEIN	CHEMBL1201862	7	PubChem BioAssays			None
CHEMBL1322099		0	512.65	0	2.78	SID85176872	CN[C@@H](C)C(=O)N[C@H](C(=O)N[C@H](C(=O)NC(c1ccccc1)c1ccccc1)C(C)C)C(C)C.O=CO	IC50	'='	8000.0	nM	5.10		Active	UO_0000065	10.92	0.20	2.32	5.13	False	CHEMBL1613962	PUBCHEM_BIOASSAY: SAR analysis of Antagonists of IAP-family anti-apoptotic proteins. (Class of assay: confirmatory) [Related pubchem assays (depositor defined):AID1018, AID1449, AID1513, AID1514, AID1638]	B	BAO_0000357	single protein format	Homo sapiens	None	None	None	None	CHEMBL4198	Inhibitor of apoptosis protein 3	Homo sapiens	SINGLE PROTEIN	CHEMBL1201862	7	PubChem BioAssays			None
CHEMBL1600055		0	626.68	1	3.22	SID57287685	CNC(C)C(=O)NC(Cc1ccccc1)C(=O)N1CCCC1C(=O)NC(c1ccccc1)c1ccccc1.O=C(O)C(F)(F)F	IC50	'='	16700.0	nM	4.78		Active	UO_0000065	9.32	0.17	1.56	5.28	False	CHEMBL1613962	PUBCHEM_BIOASSAY: SAR analysis of Antagonists of IAP-family anti-apoptotic proteins. (Class of assay: confirmatory) [Related pubchem assays (depositor defined):AID1018, AID1449, AID1513, AID1514, AID1638]	B	BAO_0000357	single protein format	Homo sapiens	None	None	None	None	CHEMBL4198	Inhibitor of apoptosis protein 3	Homo sapiens	SINGLE PROTEIN	CHEMBL1201862	7	PubChem BioAssays			None
CHEMBL1528339		0	530.71	None	None	SID85176860	CC1CCCc2ccccc21.CN[C@@H](C)C(=O)N[C@@H](C(=O)N1CCC[C@H]1C(N)=O)C1CCCCC1.O=CO	IC50	'>'	100000.0	nM			inactive	UO_0000065					False	CHEMBL1613962	PUBCHEM_BIOASSAY: SAR analysis of Antagonists of IAP-family anti-apoptotic proteins. (Class of assay: confirmatory) [Related pubchem assays (depositor defined):AID1018, AID1449, AID1513, AID1514, AID1638]	B	BAO_0000357	single protein format	Homo sapiens	None	None	None	None	CHEMBL4198	Inhibitor of apoptosis protein 3	Homo sapiens	SINGLE PROTEIN	CHEMBL1201862	7	PubChem BioAssays			None
CHEMBL1489452		0	442.52	0	1.88	SID85176883	CN[C@@H](C)C(=O)NC1CCCN([C@@H](C)C(=O)Nc2ccc3ccccc3c2)C1=O.O=CO	IC50	'>'	100000.0	nM			inactive	UO_0000065					False	CHEMBL1613962	PUBCHEM_BIOASSAY: SAR analysis of Antagonists of IAP-family anti-apoptotic proteins. (Class of assay: confirmatory) [Related pubchem assays (depositor defined):AID1018, AID1449, AID1513, AID1514, AID1638]	B	BAO_0000357	single protein format	Homo sapiens	None	None	None	None	CHEMBL4198	Inhibitor of apoptosis protein 3	Homo sapiens	SINGLE PROTEIN	CHEMBL1201862	7	PubChem BioAssays			None
CHEMBL1447925		0	496.61	0	2.39	SID57643990	CC[C@H](NC(=O)[C@H](C)NC)C(=O)N1CCC[C@H]1C(=O)NC(c1ccccc1)c1ccccc1.O=CO	IC50	'='	6200.0	nM	5.21		Active	UO_0000065	11.56	0.22	2.82	5.75	False	CHEMBL1613962	PUBCHEM_BIOASSAY: SAR analysis of Antagonists of IAP-family anti-apoptotic proteins. (Class of assay: confirmatory) [Related pubchem assays (depositor defined):AID1018, AID1449, AID1513, AID1514, AID1638]	B	BAO_0000357	single protein format	Homo sapiens	None	None	None	None	CHEMBL4198	Inhibitor of apoptosis protein 3	Homo sapiens	SINGLE PROTEIN	CHEMBL1201862	7	PubChem BioAssays			None
CHEMBL1449546		0	639.79	1	3.51	SID85248265	CN[C@@H](C)C(=O)N[C@H](C(=O)N[C@@H](CCCCNC(=O)OCc1ccccc1)C(=O)NC1CCCc2ccccc21)C(C)C.O=CO	IC50	'='	8300.0	nM	5.08		Active	UO_0000065	8.56	0.16	1.57	3.69	False	CHEMBL1613962	PUBCHEM_BIOASSAY: SAR analysis of Antagonists of IAP-family anti-apoptotic proteins. (Class of assay: confirmatory) [Related pubchem assays (depositor defined):AID1018, AID1449, AID1513, AID1514, AID1638]	B	BAO_0000357	single protein format	Homo sapiens	None	None	None	None	CHEMBL4198	Inhibitor of apoptosis protein 3	Homo sapiens	SINGLE PROTEIN	CHEMBL1201862	7	PubChem BioAssays			None
CHEMBL1456582		0	488.63	0	2.31	SID57643997	CC[C@H](C)[C@H](NC(=O)[C@H](C)NC)C(=O)N1CCC[C@H]1C(=O)NC1CCCc2ccccc21.O=CO	IC50	'='	5100.0	nM	5.29		Active	UO_0000065	11.96	0.23	2.98	5.85	False	CHEMBL1613962	PUBCHEM_BIOASSAY: SAR analysis of Antagonists of IAP-family anti-apoptotic proteins. (Class of assay: confirmatory) [Related pubchem assays (depositor defined):AID1018, AID1449, AID1513, AID1514, AID1638]	B	BAO_0000357	single protein format	Homo sapiens	None	None	None	None	CHEMBL4198	Inhibitor of apoptosis protein 3	Homo sapiens	SINGLE PROTEIN	CHEMBL1201862	7	PubChem BioAssays			None
CHEMBL1490324		0	407.47	0	0.23	SID85176850	CN[C@@H](C)C(=O)N[C@H]1CCCCN(CC(=O)NNc2ccccc2)C1=O.O=CO	IC50	'='	114000.0	nM		Outside typical range	Active	UO_0000065					False	CHEMBL1613962	PUBCHEM_BIOASSAY: SAR analysis of Antagonists of IAP-family anti-apoptotic proteins. (Class of assay: confirmatory) [Related pubchem assays (depositor defined):AID1018, AID1449, AID1513, AID1514, AID1638]	B	BAO_0000357	single protein format	Homo sapiens	None	None	None	None	CHEMBL4198	Inhibitor of apoptosis protein 3	Homo sapiens	SINGLE PROTEIN	CHEMBL1201862	7	PubChem BioAssays			None
CHEMBL1610703		0	504.58	0	0.83	SID85176838	CN[C@@H](C)C(=O)N[C@@H](CC(=O)OC)C(=O)N1CCC[C@H]1C(=O)NC1CCCc2ccccc21.O=CO	IC50	'='	14500.0	nM	4.84		Active	UO_0000065	10.55	0.20	4.01	4.14	False	CHEMBL1613962	PUBCHEM_BIOASSAY: SAR analysis of Antagonists of IAP-family anti-apoptotic proteins. (Class of assay: confirmatory) [Related pubchem assays (depositor defined):AID1018, AID1449, AID1513, AID1514, AID1638]	B	BAO_0000357	single protein format	Homo sapiens	None	None	None	None	CHEMBL4198	Inhibitor of apoptosis protein 3	Homo sapiens	SINGLE PROTEIN	CHEMBL1201862	7	PubChem BioAssays			None
CHEMBL3142652		0	598.62	1	1.97	A	CN[C@@H](C)C(=O)N[C@H](C(=O)N1C[C@H]2CCCN2C[C@H]1C(=O)N[C@@H]1CCOc2ccccc21)C1CCCCC1.Cl.Cl	IC50	'='	240.0	nM	6.62			UO_0000065	12.59	0.24	4.65	6.43	True	CHEMBL2421323	Displacement of biotinyl-Smac from N-terminal His-tagged human recombinant XIAP BIR3 domain (252-356) after overnight incubation by HTRF assay	B	BAO_0000357	single protein format	Homo sapiens	None	None	None	None	CHEMBL4198	Inhibitor of apoptosis protein 3	Homo sapiens	SINGLE PROTEIN	CHEMBL2417358	1	Scientific Literature	Bioorg. Med. Chem.	2013	None
CHEMBL3696501		0	366.49	0	0.12	BDBM155981	C[C@@H]1CN(CC(=O)N2CCc3ccc(S(=O)(=O)N(C)C)cc32)CCN1	IC50	'='	2600.0	nM	5.58		298340	UO_0000065	15.24	0.31	5.47	7.65	False	CHEMBL3705917	In vitro Competitive Displacement Binding Assays : Modified SMAC peptides and compounds were tested for their ability to displace the fluorescent tracer from either XIAP, clAP-1 or clAP-2. BIR3 domains of clAP-1 , clAP-2 and XIAP were incubated with test compounds or SMAC based peptides and their respective peptide probes (Peptide Protein Research) in assay buffer (50mM Hepes pH 7.5, 0.025% Tween…	B	BAO_0000357	single protein format	None	None	None	None	None	CHEMBL4198	Inhibitor of apoptosis protein 3	Homo sapiens	SINGLE PROTEIN	CHEMBL3639218	37	BindingDB Database		2015	None
CHEMBL221137	EMBELIN	0	294.39	0	4.31	1, Embelin	CCCCCCCCCCCC1=C(O)C(=O)C=C(O)C1=O	Ki	'='	400.0	nM	6.40			UO_0000065	21.73	0.42	2.09	8.58	False	CHEMBL911915	Binding affinity to recombinant XIAP BIR3 by FP assay	B	BAO_0000357	single protein format	None	None	None	None	None	CHEMBL4198	Inhibitor of apoptosis protein 3	Homo sapiens	SINGLE PROTEIN	CHEMBL1139728	1	Scientific Literature	Bioorg. Med. Chem. Lett.	2006	None
CHEMBL221647		0	244.25	0	2.02	6d	O=C1C=C(O)C(=O)C(CCc2ccccc2)=C1O	Ki	'='	710.0	nM	6.15			UO_0000065	25.17	0.47	4.13	8.24	False	CHEMBL911915	Binding affinity to recombinant XIAP BIR3 by FP assay	B	BAO_0000357	single protein format	None	None	None	None	None	CHEMBL4198	Inhibitor of apoptosis protein 3	Homo sapiens	SINGLE PROTEIN	CHEMBL1139728	1	Scientific Literature	Bioorg. Med. Chem. Lett.	2006	None
CHEMBL221598		0	252.31	0	3.14	6b	CCCCCCCCC1=C(O)C(=O)C=C(O)C1=O	Ki	'='	1250.0	nM	5.90			UO_0000065	23.40	0.45	2.76	7.91	False	CHEMBL911915	Binding affinity to recombinant XIAP BIR3 by FP assay	B	BAO_0000357	single protein format	None	None	None	None	None	CHEMBL4198	Inhibitor of apoptosis protein 3	Homo sapiens	SINGLE PROTEIN	CHEMBL1139728	1	Scientific Literature	Bioorg. Med. Chem. Lett.	2006	None
CHEMBL373766		0	397.52	0	1.17	Smac AVPI	CC[C@@H](C)[C@H](NC(=O)[C@@H]1CCCN1C(=O)[C@@H](CC(=O)[C@H](C)N)C(C)C)C(=O)O	Ki	'='	580.0	nM	6.24			UO_0000065	15.69	0.30	5.07	4.80	False	CHEMBL911915	Binding affinity to recombinant XIAP BIR3 by FP assay	B	BAO_0000357	single protein format	None	None	None	None	None	CHEMBL4198	Inhibitor of apoptosis protein 3	Homo sapiens	SINGLE PROTEIN	CHEMBL1139728	1	Scientific Literature	Bioorg. Med. Chem. Lett.	2006	None
CHEMBL1243385		0	492.62	0	1.89	3	CN[C@@H](C)C(=O)N[C@H]1CC[C@@H](O)C[C@H]2CC[C@@H](C(=O)NC(c3ccccc3)c3ccccc3)N2C1=O	Ki	'='	320.3	nM	6.49			UO_0000065	13.18	0.25	4.60	5.86	False	CHEMBL1248006	Displacement of fluorescent SM5F peptide from His-tagged human XIAP BIR3 domain expressed in Escherichia coli BL21(DE3) cells by fluorescence polarization-based assay	B	BAO_0000219	cell-based format	Homo sapiens	None	None	None	None	CHEMBL4198	Inhibitor of apoptosis protein 3	Homo sapiens	SINGLE PROTEIN	CHEMBL1240488	1	Scientific Literature	J. Med. Chem.	2010	None
CHEMBL234559		0	366.42	0	0.91	4, AoxSPI	CC[C@H](C)[C@H](NC(=O)[C@@H]1CCCN1C(=O)c1coc([C@H](C)N)n1)C(=O)O	Activity	'='	400.0										False	CHEMBL892082	Binding affinity at BIR3 domain of XIAP by competitive fluorescent binding assay relative to AVPI	B	BAO_0000357	single protein format	None	None	None	None	None	CHEMBL4198	Inhibitor of apoptosis protein 3	Homo sapiens	SINGLE PROTEIN	CHEMBL1147874	1	Scientific Literature	Bioorg. Med. Chem.	2007	None
CHEMBL433556		0	609.72	2	1.10	Table 1	CC(C)[C@H](NC(=O)[C@H](C)N)C(=O)N1CCC[C@H]1C(=O)N[C@@H](CCc1ccccc1)C(=O)N[C@@H](Cc1ccc(O)cc1)C(=O)O	Kd	'='	180.0	nM	6.75			UO_0000065	11.06	0.21	5.64	3.53	False	CHEMBL826995	Binding affinity to the BIR3 domain of X-linked IAP	B	BAO_0000357	single protein format	None	None	None	None	None	CHEMBL4198	Inhibitor of apoptosis protein 3	Homo sapiens	SINGLE PROTEIN	CHEMBL1138686	1	Scientific Literature	J. Med. Chem.	2004	None
CHEMBL3700012		0	489.66	0	2.97	BDBM156082	C[C@@H]1CN(CC(=O)N2CC(C)(C)c3cnc(Cc4ccccc4)cc32)[C@@H](C(=O)N2CCCCC2)CN1	IC50	'='	91.0	nM	7.04		298435	UO_0000065	14.38	0.27	4.07	10.24	False	CHEMBL3705917	In vitro Competitive Displacement Binding Assays : Modified SMAC peptides and compounds were tested for their ability to displace the fluorescent tracer from either XIAP, clAP-1 or clAP-2. BIR3 domains of clAP-1 , clAP-2 and XIAP were incubated with test compounds or SMAC based peptides and their respective peptide probes (Peptide Protein Research) in assay buffer (50mM Hepes pH 7.5, 0.025% Tween…	B	BAO_0000357	single protein format	None	None	None	None	None	CHEMBL4198	Inhibitor of apoptosis protein 3	Homo sapiens	SINGLE PROTEIN	CHEMBL3639218	37	BindingDB Database		2015	None
CHEMBL3700104		0	479.62	0	2.59	BDBM156202	CC[C@@H]1COCCN1C[C@H]1CN[C@H](C)CN1CC(=O)N1CC(C)(C)c2ncc(C(C)(F)F)cc21	IC50	'='	50.0	nM	7.30		298522	UO_0000065	15.22	0.29	4.71	11.98	False	CHEMBL3705917	In vitro Competitive Displacement Binding Assays : Modified SMAC peptides and compounds were tested for their ability to displace the fluorescent tracer from either XIAP, clAP-1 or clAP-2. BIR3 domains of clAP-1 , clAP-2 and XIAP were incubated with test compounds or SMAC based peptides and their respective peptide probes (Peptide Protein Research) in assay buffer (50mM Hepes pH 7.5, 0.025% Tween…	B	BAO_0000357	single protein format	None	None	None	None	None	CHEMBL4198	Inhibitor of apoptosis protein 3	Homo sapiens	SINGLE PROTEIN	CHEMBL3639218	37	BindingDB Database		2015	None
CHEMBL221137	EMBELIN	0	294.39	0	4.31	Embelin	CCCCCCCCCCCC1=C(O)C(=O)C=C(O)C1=O	IC50	'='	4100.0	nM	5.39			UO_0000065	18.30	0.35	1.08	7.22	True	CHEMBL650033	Inhibitory concentration of compound against XIAP BIR3 protein	B	BAO_0000357	single protein format	None	None	None	None	None	CHEMBL4198	Inhibitor of apoptosis protein 3	Homo sapiens	SINGLE PROTEIN	CHEMBL1148304	1	Scientific Literature	J. Med. Chem.	2004	None
CHEMBL414396		0	1070.26	None	None	S9F (AVPIAQKSEK-FAM)	CC[C@H](C)[C@H](NC(=O)[C@H]1CCCN1C(=O)[C@@H](NC(=O)[C@H](C)N)C(C)C)C(=O)N[C@@H](C)C(=O)N[C@@H](CCC(N)=O)C(=O)N[C@@H](CCCCN)C(=O)N[C@@H](CO)C(=O)N[C@@H](CCC(=O)O)C(=O)N[C@@H](CCCCN)C(=O)O	Kd	'='	240.0	nM	6.62			UO_0000065	6.19	None	None	None	False	CHEMBL651578	Dissociation constant for XIAP BIR3 protein	B	BAO_0000357	single protein format	None	None	None	None	None	CHEMBL4198	Inhibitor of apoptosis protein 3	Homo sapiens	SINGLE PROTEIN	CHEMBL1148304	1	Scientific Literature	J. Med. Chem.	2004	None
CHEMBL583551		0	462.62	0	4.41	T7D	CN[C@@H](C)C(=O)Nc1nc2c(s1)CCCCC2C(=O)NC(c1ccccc1)c1ccccc1	Activity						Not Active						False	CHEMBL1038127	Inhibition of XIAP BIR3 domain at 100 uM by competitive fluorescence polarization binding assay	B	BAO_0000357	single protein format	None	None	None	None	None	CHEMBL4198	Inhibitor of apoptosis protein 3	Homo sapiens	SINGLE PROTEIN	CHEMBL1156100	1	Scientific Literature	Bioorg. Med. Chem. Lett.	2009	None
CHEMBL565821		0	358.47	0	2.04	T5B	CN[C@@H](C)C(=O)Nc1nc2c(s1)CCC2C(=O)NCc1ccccc1	Activity						Active						False	CHEMBL1038126	Inhibition of XIAP BIR3 domain at 10 to 100 uM by competitive fluorescence polarization binding assay	B	BAO_0000357	single protein format	None	None	None	None	None	CHEMBL4198	Inhibitor of apoptosis protein 3	Homo sapiens	SINGLE PROTEIN	CHEMBL1156100	1	Scientific Literature	Bioorg. Med. Chem. Lett.	2009	None
CHEMBL472832		0	528.70	1	3.45	11	CN[C@@H](C)C(=O)N[C@H]1C/C=C\C[C@H]2[C@@H](Cc3ccccc3)C[C@@H](C(=O)N[C@@H]3CCCc4ccccc43)N2C1=O	Activity						Dose-dependent effect						False	CHEMBL985938	Antagonism of human XIAP BIR3 domain-induced inhibition of caspase 3/7 activity by cell free assay	F	BAO_0000019	assay format	Homo sapiens	None	None	None	None	CHEMBL4198	Inhibitor of apoptosis protein 3	Homo sapiens	SINGLE PROTEIN	CHEMBL1143377	1	Scientific Literature	J. Med. Chem.	2009	None
CHEMBL481213		0	440.59	0	2.21	8	CN[C@@H](C)C(=O)N[C@H]1CCCC[C@H]2CC[C@@H](C(=O)N[C@@H]3CCCc4ccccc43)N2C1=O	Activity						Dose-dependent effect						False	CHEMBL985938	Antagonism of human XIAP BIR3 domain-induced inhibition of caspase 3/7 activity by cell free assay	F	BAO_0000019	assay format	Homo sapiens	None	None	None	None	CHEMBL4198	Inhibitor of apoptosis protein 3	Homo sapiens	SINGLE PROTEIN	CHEMBL1143377	1	Scientific Literature	J. Med. Chem.	2009	None
CHEMBL481422		0	476.62	0	2.92	7, SM-122	CN[C@@H](C)C(=O)N[C@H]1CCCC[C@H]2CC[C@@H](C(=O)NC(c3ccccc3)c3ccccc3)N2C1=O	Ki	'='	26.0	nM	7.58			UO_0000065	15.91	0.30	4.67	8.38	False	CHEMBL985934	Displacement of fluorescent SM5F peptide from His-tagged human XIAP BIR3 domain expressed in Escherichia coli BL21(DE3) cells by fluorescence polarization-based assay	B	BAO_0000219	cell-based format	Homo sapiens	None	None	None	None	CHEMBL4198	Inhibitor of apoptosis protein 3	Homo sapiens	SINGLE PROTEIN	CHEMBL1143377	1	Scientific Literature	J. Med. Chem.	2009	None
CHEMBL573550		0	492.62	0	1.88	3a	CC[C@H](N)C(=O)N[C@@H]1C(=O)N2[C@@H](CC[C@@H]1CO)CC[C@H]2C(=O)NC(c1ccccc1)c1ccccc1	IC50	'='	270.0	nM	6.57			UO_0000065	13.33	0.25	4.69	5.27	False	CHEMBL1043991	Binding affinity to human recombinant XIAP BIR3 domain expressed in Escherichia coli BL21 by fluorescence polarization assay	B	BAO_0000019	assay format	Homo sapiens	None	None	None	None	CHEMBL4198	Inhibitor of apoptosis protein 3	Homo sapiens	SINGLE PROTEIN	CHEMBL1154119	1	Scientific Literature	Bioorg. Med. Chem.	2009	None
CHEMBL575594		0	533.68	2	1.37	16a	CC[C@H](N)C(=O)N[C@@H]1C(=O)N2[C@H](CC[C@H]2C(=O)NC(c2ccccc2)c2ccccc2)CC[C@@H]1CNC(=N)N	IC50	'='	4400.0	nM	5.36			UO_0000065	10.04	0.19	3.99	3.22	False	CHEMBL1043991	Binding affinity to human recombinant XIAP BIR3 domain expressed in Escherichia coli BL21 by fluorescence polarization assay	B	BAO_0000019	assay format	Homo sapiens	None	None	None	None	CHEMBL4198	Inhibitor of apoptosis protein 3	Homo sapiens	SINGLE PROTEIN	CHEMBL1154119	1	Scientific Literature	Bioorg. Med. Chem.	2009	None
CHEMBL574477		0	548.69	1	0.96	22a	CC[C@H](N)C(=O)N[C@@H]1C(=O)N2[C@H](CC[C@H]2C(=O)NC(c2ccccc2)c2ccccc2)CC[C@@H]1CNC(=O)CN	IC50	'='	430.0	nM	6.37			UO_0000065	11.60	0.22	5.41	3.99	False	CHEMBL1043991	Binding affinity to human recombinant XIAP BIR3 domain expressed in Escherichia coli BL21 by fluorescence polarization assay	B	BAO_0000019	assay format	Homo sapiens	None	None	None	None	CHEMBL4198	Inhibitor of apoptosis protein 3	Homo sapiens	SINGLE PROTEIN	CHEMBL1154119	1	Scientific Literature	Bioorg. Med. Chem.	2009	None
CHEMBL573548		0	505.66	1	2.10	4b	CC[C@H](NC)C(=O)N[C@@H]1C(=O)N2[C@H](CC[C@H]2C(=O)NC(c2ccccc2)c2ccccc2)CC[C@@H]1CN	IC50	'='	54.0	nM	7.27			UO_0000065	14.37	0.27	5.17	6.24	False	CHEMBL1043992	Binding affinity to human recombinant XIAP linker BIR2-BIR3 expressed in Escherichia coli BL21 by fluorescence polarization assay	B	BAO_0000019	assay format	Homo sapiens	None	None	None	None	CHEMBL4198	Inhibitor of apoptosis protein 3	Homo sapiens	SINGLE PROTEIN	CHEMBL1154119	1	Scientific Literature	Bioorg. Med. Chem.	2009	None
CHEMBL575151		0	601.75	1	2.62	14a	CC[C@H](N)C(=O)N[C@@H]1C(=O)N2[C@H](CC[C@H]2C(=O)NC(c2ccccc2)c2ccccc2)CC[C@@H]1Cn1cc([C@H](O)CC)nn1	IC50	'='	220.0	nM	6.66			UO_0000065	11.06	0.21	4.04	4.28	False	CHEMBL1043992	Binding affinity to human recombinant XIAP linker BIR2-BIR3 expressed in Escherichia coli BL21 by fluorescence polarization assay	B	BAO_0000019	assay format	Homo sapiens	None	None	None	None	CHEMBL4198	Inhibitor of apoptosis protein 3	Homo sapiens	SINGLE PROTEIN	CHEMBL1154119	1	Scientific Literature	Bioorg. Med. Chem.	2009	None
CHEMBL584396		0	609.82	1	4.41	20b	CC[C@H](N)C(=O)N[C@@H]1C(=O)N2[C@H](CC[C@H]2C(=O)NC(c2ccccc2)c2ccccc2)CC[C@@H]1CN(CC)Cc1ccccc1	IC50	'='	110.0	nM	6.96			UO_0000065	11.41	0.21	2.55	6.46	False	CHEMBL1043992	Binding affinity to human recombinant XIAP linker BIR2-BIR3 expressed in Escherichia coli BL21 by fluorescence polarization assay	B	BAO_0000019	assay format	Homo sapiens	None	None	None	None	CHEMBL4198	Inhibitor of apoptosis protein 3	Homo sapiens	SINGLE PROTEIN	CHEMBL1154119	1	Scientific Literature	Bioorg. Med. Chem.	2009	None
CHEMBL574477		0	548.69	1	0.96	22a	CC[C@H](N)C(=O)N[C@@H]1C(=O)N2[C@H](CC[C@H]2C(=O)NC(c2ccccc2)c2ccccc2)CC[C@@H]1CNC(=O)CN	IC50	'='	150.0	nM	6.82			UO_0000065	12.44	0.23	5.86	4.27	False	CHEMBL1043992	Binding affinity to human recombinant XIAP linker BIR2-BIR3 expressed in Escherichia coli BL21 by fluorescence polarization assay	B	BAO_0000019	assay format	Homo sapiens	None	None	None	None	CHEMBL4198	Inhibitor of apoptosis protein 3	Homo sapiens	SINGLE PROTEIN	CHEMBL1154119	1	Scientific Literature	Bioorg. Med. Chem.	2009	None
CHEMBL575154		0	578.78	1	2.37	26c	CCNC(=S)NC[C@H]1CC[C@H]2CC[C@@H](C(=O)NC(c3ccccc3)c3ccccc3)N2C(=O)[C@H]1NC(=O)[C@@H](N)CC	Activity	'='	3.0	%				UO_0000187					False	CHEMBL1043993	Displacement of FITC-SMAC probe from human recombinant XIAP BIR3 domain expressed in Escherichia coli BL21 by fluorescence polarization assay relative to control	B	BAO_0000019	assay format	Homo sapiens	None	None	None	None	CHEMBL4198	Inhibitor of apoptosis protein 3	Homo sapiens	SINGLE PROTEIN	CHEMBL1154119	1	Scientific Literature	Bioorg. Med. Chem.	2009	None
CHEMBL574704		0	519.69	1	2.49	32b	CC[C@H](NC)C(=O)N[C@@H]1C(=O)N2[C@H](CC[C@H]2C(=O)NC(c2ccccc2)c2ccccc2)CC[C@@H]1CCN	IC50	'='	85.0	nM	7.07			UO_0000065	13.61	0.25	4.58	6.07	False	CHEMBL1043992	Binding affinity to human recombinant XIAP linker BIR2-BIR3 expressed in Escherichia coli BL21 by fluorescence polarization assay	B	BAO_0000019	assay format	Homo sapiens	None	None	None	None	CHEMBL4198	Inhibitor of apoptosis protein 3	Homo sapiens	SINGLE PROTEIN	CHEMBL1154119	1	Scientific Literature	Bioorg. Med. Chem.	2009	None
CHEMBL575594		0	533.68	2	1.37	16a	CC[C@H](N)C(=O)N[C@@H]1C(=O)N2[C@H](CC[C@H]2C(=O)NC(c2ccccc2)c2ccccc2)CC[C@@H]1CNC(=N)N	Activity	'='	54.0	%				UO_0000187					False	CHEMBL1043993	Displacement of FITC-SMAC probe from human recombinant XIAP BIR3 domain expressed in Escherichia coli BL21 by fluorescence polarization assay relative to control	B	BAO_0000019	assay format	Homo sapiens	None	None	None	None	CHEMBL4198	Inhibitor of apoptosis protein 3	Homo sapiens	SINGLE PROTEIN	CHEMBL1154119	1	Scientific Literature	Bioorg. Med. Chem.	2009	None
CHEMBL573787		0	569.73	1	1.43	24a	CC[C@H](N)C(=O)N[C@@H]1C(=O)N2[C@H](CC[C@H]2C(=O)NC(c2ccccc2)c2ccccc2)CC[C@@H]1CNS(C)(=O)=O	Activity	'='	11.0	%				UO_0000187					False	CHEMBL1043993	Displacement of FITC-SMAC probe from human recombinant XIAP BIR3 domain expressed in Escherichia coli BL21 by fluorescence polarization assay relative to control	B	BAO_0000019	assay format	Homo sapiens	None	None	None	None	CHEMBL4198	Inhibitor of apoptosis protein 3	Homo sapiens	SINGLE PROTEIN	CHEMBL1154119	1	Scientific Literature	Bioorg. Med. Chem.	2009	None
CHEMBL584394		0	581.76	1	3.67	18b	CC[C@H](N)C(=O)N[C@@H]1C(=O)N2[C@H](CC[C@H]2C(=O)NC(c2ccccc2)c2ccccc2)CC[C@@H]1CNCc1ccccc1	Activity	'='	20.0	%				UO_0000187					False	CHEMBL1043994	Displacement of FITC-SMAC probe from human recombinant XIAP linker BIR2-BIR3 expressed in Escherichia coli BL21 by fluorescence polarization assay relative to control	B	BAO_0000019	assay format	Homo sapiens	None	None	None	None	CHEMBL4198	Inhibitor of apoptosis protein 3	Homo sapiens	SINGLE PROTEIN	CHEMBL1154119	1	Scientific Literature	Bioorg. Med. Chem.	2009	None
CHEMBL584393		0	595.74	1	3.31	22c	CC[C@H](N)C(=O)N[C@@H]1C(=O)N2[C@H](CC[C@H]2C(=O)NC(c2ccccc2)c2ccccc2)CC[C@@H]1CNC(=O)c1ccccc1	Activity	'='	30.0	%				UO_0000187					False	CHEMBL1043994	Displacement of FITC-SMAC probe from human recombinant XIAP linker BIR2-BIR3 expressed in Escherichia coli BL21 by fluorescence polarization assay relative to control	B	BAO_0000019	assay format	Homo sapiens	None	None	None	None	CHEMBL4198	Inhibitor of apoptosis protein 3	Homo sapiens	SINGLE PROTEIN	CHEMBL1154119	1	Scientific Literature	Bioorg. Med. Chem.	2009	None
CHEMBL582974		0	624.79	1	3.38	26b	CC[C@H](N)C(=O)N[C@@H]1C(=O)N2[C@H](CC[C@H]2C(=O)NC(c2ccccc2)c2ccccc2)CC[C@@H]1CNC(=O)NCc1ccccc1	Activity	'='	22.0	%				UO_0000187					False	CHEMBL1043994	Displacement of FITC-SMAC probe from human recombinant XIAP linker BIR2-BIR3 expressed in Escherichia coli BL21 by fluorescence polarization assay relative to control	B	BAO_0000019	assay format	Homo sapiens	None	None	None	None	CHEMBL4198	Inhibitor of apoptosis protein 3	Homo sapiens	SINGLE PROTEIN	CHEMBL1154119	1	Scientific Literature	Bioorg. Med. Chem.	2009	None
CHEMBL1545532		0	434.51	0	2.37	SID22410120	COc1ccc(CCC(=O)OCC(=O)Nc2ccc(C)c(S(=O)(=O)N(C)C)c2)cc1	IC50	'>'	100000.0	nM			Not Active	UO_0000065					False	CHEMBL1614251	PUBCHEM_BIOASSAY: Chemical Antagonists IAP-family anti-apoptotic proteins. (Class of assay: confirmatory) [Related pubchem assays: 1513, 1514, 1449 ]	F	BAO_0000019	assay format	Homo sapiens	None	None	None	None	CHEMBL4198	Inhibitor of apoptosis protein 3	Homo sapiens	SINGLE PROTEIN	CHEMBL1201862	7	PubChem BioAssays			None
CHEMBL1563262		0	411.44	0	4.56	SID17506965	CCOc1ccc(C(=O)Nc2cccc(NC(=O)c3cccs3)c2)cc1[N+](=O)[O-]	IC50	'>'	100000.0	nM			Not Active	UO_0000065					False	CHEMBL1614251	PUBCHEM_BIOASSAY: Chemical Antagonists IAP-family anti-apoptotic proteins. (Class of assay: confirmatory) [Related pubchem assays: 1513, 1514, 1449 ]	F	BAO_0000019	assay format	Homo sapiens	None	None	None	None	CHEMBL4198	Inhibitor of apoptosis protein 3	Homo sapiens	SINGLE PROTEIN	CHEMBL1201862	7	PubChem BioAssays			None
CHEMBL3190977		0	427.49	0	3.05	SID17512315	COc1cc(/C=N/Nc2cc(C)nc(NS(=O)(=O)c3ccc(C)cc3)n2)ccc1O	IC50	'>'	100000.0	nM			Not Active	UO_0000065					False	CHEMBL1614251	PUBCHEM_BIOASSAY: Chemical Antagonists IAP-family anti-apoptotic proteins. (Class of assay: confirmatory) [Related pubchem assays: 1513, 1514, 1449 ]	F	BAO_0000019	assay format	Homo sapiens	None	None	None	None	CHEMBL4198	Inhibitor of apoptosis protein 3	Homo sapiens	SINGLE PROTEIN	CHEMBL1201862	7	PubChem BioAssays			None
CHEMBL1384594		0	316.34	0	2.76	SID4256641	COc1ccc(-c2nnc(NC(=O)c3cc(C)on3)s2)cc1	IC50	'>'	100000.0	nM			Not Active	UO_0000065					False	CHEMBL1614251	PUBCHEM_BIOASSAY: Chemical Antagonists IAP-family anti-apoptotic proteins. (Class of assay: confirmatory) [Related pubchem assays: 1513, 1514, 1449 ]	F	BAO_0000019	assay format	Homo sapiens	None	None	None	None	CHEMBL4198	Inhibitor of apoptosis protein 3	Homo sapiens	SINGLE PROTEIN	CHEMBL1201862	7	PubChem BioAssays			None
CHEMBL3212201		0	333.44	0	3.73	SID850197	CCn1/c(=N/c2ccc(N3CCOCC3)cc2)ccc2ccccc21	IC50	'>'	100000.0	nM			Not Active	UO_0000065					False	CHEMBL1614251	PUBCHEM_BIOASSAY: Chemical Antagonists IAP-family anti-apoptotic proteins. (Class of assay: confirmatory) [Related pubchem assays: 1513, 1514, 1449 ]	F	BAO_0000019	assay format	Homo sapiens	None	None	None	None	CHEMBL4198	Inhibitor of apoptosis protein 3	Homo sapiens	SINGLE PROTEIN	CHEMBL1201862	7	PubChem BioAssays			None
CHEMBL1464570		0	374.44	0	1.92	SID7969009	CC(C)CC1(C(=O)O)NC(c2ccccc2O)C2C(=O)N(C(C)C)C(=O)C21	IC50	'>'	100000.0	nM			Not Active	UO_0000065					False	CHEMBL1614251	PUBCHEM_BIOASSAY: Chemical Antagonists IAP-family anti-apoptotic proteins. (Class of assay: confirmatory) [Related pubchem assays: 1513, 1514, 1449 ]	F	BAO_0000019	assay format	Homo sapiens	None	None	None	None	CHEMBL4198	Inhibitor of apoptosis protein 3	Homo sapiens	SINGLE PROTEIN	CHEMBL1201862	7	PubChem BioAssays			None
CHEMBL1334633		0	287.32	0	2.40	SID4263567	CCOC(=O)c1ccc2c(c1)C1C=CCC1C(C(=O)O)N2	IC50	'>'	100000.0	nM			Not Active	UO_0000065					False	CHEMBL1614251	PUBCHEM_BIOASSAY: Chemical Antagonists IAP-family anti-apoptotic proteins. (Class of assay: confirmatory) [Related pubchem assays: 1513, 1514, 1449 ]	F	BAO_0000019	assay format	Homo sapiens	None	None	None	None	CHEMBL4198	Inhibitor of apoptosis protein 3	Homo sapiens	SINGLE PROTEIN	CHEMBL1201862	7	PubChem BioAssays			None
CHEMBL1329680		0	325.43	0	2.31	SID4246438	COc1ccc(S(=O)(=O)CCC(=O)NC2CCCCC2)cc1	IC50	'>'	100000.0	nM			Not Active	UO_0000065					False	CHEMBL1614251	PUBCHEM_BIOASSAY: Chemical Antagonists IAP-family anti-apoptotic proteins. (Class of assay: confirmatory) [Related pubchem assays: 1513, 1514, 1449 ]	F	BAO_0000019	assay format	Homo sapiens	None	None	None	None	CHEMBL4198	Inhibitor of apoptosis protein 3	Homo sapiens	SINGLE PROTEIN	CHEMBL1201862	7	PubChem BioAssays			None
CHEMBL1517287		0	338.43	0	1.63	SID7965696	CC(C)C(NC(=O)CN1C(=O)c2ccccc2S1(=O)=O)C(C)C	IC50	'>'	100000.0	nM			Not Active	UO_0000065					False	CHEMBL1614251	PUBCHEM_BIOASSAY: Chemical Antagonists IAP-family anti-apoptotic proteins. (Class of assay: confirmatory) [Related pubchem assays: 1513, 1514, 1449 ]	F	BAO_0000019	assay format	Homo sapiens	None	None	None	None	CHEMBL4198	Inhibitor of apoptosis protein 3	Homo sapiens	SINGLE PROTEIN	CHEMBL1201862	7	PubChem BioAssays			None
CHEMBL3214227		0	325.46	0	4.12	SID22405320	C=C(C)C1CC=C(C)/C(=N/NC(=O)CNc2ccc(C)cc2C)C1	IC50	'>'	100000.0	nM			Not Active	UO_0000065					False	CHEMBL1614251	PUBCHEM_BIOASSAY: Chemical Antagonists IAP-family anti-apoptotic proteins. (Class of assay: confirmatory) [Related pubchem assays: 1513, 1514, 1449 ]	F	BAO_0000019	assay format	Homo sapiens	None	None	None	None	CHEMBL4198	Inhibitor of apoptosis protein 3	Homo sapiens	SINGLE PROTEIN	CHEMBL1201862	7	PubChem BioAssays			None
CHEMBL1460075		0	355.53	0	4.08	SID14722095	CC(C)C(c1nnnn1C(C)(C)C)N1CCC(Cc2ccccc2)CC1	IC50	'>'	100000.0	nM			Not Active	UO_0000065					False	CHEMBL1614251	PUBCHEM_BIOASSAY: Chemical Antagonists IAP-family anti-apoptotic proteins. (Class of assay: confirmatory) [Related pubchem assays: 1513, 1514, 1449 ]	F	BAO_0000019	assay format	Homo sapiens	None	None	None	None	CHEMBL4198	Inhibitor of apoptosis protein 3	Homo sapiens	SINGLE PROTEIN	CHEMBL1201862	7	PubChem BioAssays			None
CHEMBL1301971		0	413.34	0	4.45	SID24814228	S=C(Nc1ccc(Br)cc1)N1CCn2cccc2C1c1cccnc1	IC50	'>'	100000.0	nM			Not Active	UO_0000065					False	CHEMBL1614251	PUBCHEM_BIOASSAY: Chemical Antagonists IAP-family anti-apoptotic proteins. (Class of assay: confirmatory) [Related pubchem assays: 1513, 1514, 1449 ]	F	BAO_0000019	assay format	Homo sapiens	None	None	None	None	CHEMBL4198	Inhibitor of apoptosis protein 3	Homo sapiens	SINGLE PROTEIN	CHEMBL1201862	7	PubChem BioAssays			None
CHEMBL1578242		0	475.62	0	2.90	SID17505861	Cc1ccc(/C=C2\SC(=S)N(CCC(=O)NNS(=O)(=O)c3ccc(C)cc3)C2=O)cc1	IC50	'>'	100000.0	nM			Not Active	UO_0000065					False	CHEMBL1614251	PUBCHEM_BIOASSAY: Chemical Antagonists IAP-family anti-apoptotic proteins. (Class of assay: confirmatory) [Related pubchem assays: 1513, 1514, 1449 ]	F	BAO_0000019	assay format	Homo sapiens	None	None	None	None	CHEMBL4198	Inhibitor of apoptosis protein 3	Homo sapiens	SINGLE PROTEIN	CHEMBL1201862	7	PubChem BioAssays			None
CHEMBL1421928		0	373.46	0	4.09	SID14726898	COc1ccc(C(=O)Nc2nc(-c3cccs3)c(NC(C)=O)s2)cc1	IC50	'>'	100000.0	nM			Not Active	UO_0000065					False	CHEMBL1614251	PUBCHEM_BIOASSAY: Chemical Antagonists IAP-family anti-apoptotic proteins. (Class of assay: confirmatory) [Related pubchem assays: 1513, 1514, 1449 ]	F	BAO_0000019	assay format	Homo sapiens	None	None	None	None	CHEMBL4198	Inhibitor of apoptosis protein 3	Homo sapiens	SINGLE PROTEIN	CHEMBL1201862	7	PubChem BioAssays			None
CHEMBL1539851		0	346.45	0	3.11	SID24783464	Cc1ccc(NS(=O)(=O)c2cc(C(=O)N(C)C)ccc2C)cc1C	IC50	'>'	100000.0	nM			Not Active	UO_0000065					False	CHEMBL1614251	PUBCHEM_BIOASSAY: Chemical Antagonists IAP-family anti-apoptotic proteins. (Class of assay: confirmatory) [Related pubchem assays: 1513, 1514, 1449 ]	F	BAO_0000019	assay format	Homo sapiens	None	None	None	None	CHEMBL4198	Inhibitor of apoptosis protein 3	Homo sapiens	SINGLE PROTEIN	CHEMBL1201862	7	PubChem BioAssays			None
CHEMBL1540557		0	354.36	0	2.38	SID24809826	CCC1(C)OC(c2ccccc2)=C/C(=C/C=C2C(=O)NC(=O)NC2=O)O1	IC50	'>'	100000.0	nM			Not Active	UO_0000065					False	CHEMBL1614251	PUBCHEM_BIOASSAY: Chemical Antagonists IAP-family anti-apoptotic proteins. (Class of assay: confirmatory) [Related pubchem assays: 1513, 1514, 1449 ]	F	BAO_0000019	assay format	Homo sapiens	None	None	None	None	CHEMBL4198	Inhibitor of apoptosis protein 3	Homo sapiens	SINGLE PROTEIN	CHEMBL1201862	7	PubChem BioAssays			None
CHEMBL3193073		0	284.32	0	3.56	SID24835037	CCOC(=O)N/N=C/c1ccc(Oc2ccccc2)cc1	IC50	'>'	100000.0	nM			Not Active	UO_0000065					False	CHEMBL1614251	PUBCHEM_BIOASSAY: Chemical Antagonists IAP-family anti-apoptotic proteins. (Class of assay: confirmatory) [Related pubchem assays: 1513, 1514, 1449 ]	F	BAO_0000019	assay format	Homo sapiens	None	None	None	None	CHEMBL4198	Inhibitor of apoptosis protein 3	Homo sapiens	SINGLE PROTEIN	CHEMBL1201862	7	PubChem BioAssays			None
CHEMBL1452292		0	379.44	0	3.56	SID17431888	COc1ccc(NC(=O)/C(=C/c2cccnc2)NC(=O)c2cccs2)cc1	IC50	'>'	100000.0	nM			Not Active	UO_0000065					False	CHEMBL1614251	PUBCHEM_BIOASSAY: Chemical Antagonists IAP-family anti-apoptotic proteins. (Class of assay: confirmatory) [Related pubchem assays: 1513, 1514, 1449 ]	F	BAO_0000019	assay format	Homo sapiens	None	None	None	None	CHEMBL4198	Inhibitor of apoptosis protein 3	Homo sapiens	SINGLE PROTEIN	CHEMBL1201862	7	PubChem BioAssays			None
CHEMBL1311292		0	505.53	1	3.70	SID24806874	CC(C)(C)NC(=O)C(c1ccncc1)N(C(=O)Cn1nnc(-c2ccc(F)cc2)n1)c1ccccc1F	IC50	'>'	100000.0	nM			Not Active	UO_0000065					False	CHEMBL1614251	PUBCHEM_BIOASSAY: Chemical Antagonists IAP-family anti-apoptotic proteins. (Class of assay: confirmatory) [Related pubchem assays: 1513, 1514, 1449 ]	F	BAO_0000019	assay format	Homo sapiens	None	None	None	None	CHEMBL4198	Inhibitor of apoptosis protein 3	Homo sapiens	SINGLE PROTEIN	CHEMBL1201862	7	PubChem BioAssays			None
CHEMBL1431126		0	262.27	0	2.65	SID17386358	Oc1nc2ccccc2n2c(-c3ccccc3)nnc12	IC50	'>'	100000.0	nM			Not Active	UO_0000065					False	CHEMBL1614251	PUBCHEM_BIOASSAY: Chemical Antagonists IAP-family anti-apoptotic proteins. (Class of assay: confirmatory) [Related pubchem assays: 1513, 1514, 1449 ]	F	BAO_0000019	assay format	Homo sapiens	None	None	None	None	CHEMBL4198	Inhibitor of apoptosis protein 3	Homo sapiens	SINGLE PROTEIN	CHEMBL1201862	7	PubChem BioAssays			None
CHEMBL1587526		0	310.26	0	2.16	SID17512888	COC(=O)/C=C/c1ccc(OC(=O)OC)c(OC(=O)OC)c1	IC50	'>'	100000.0	nM			Not Active	UO_0000065					False	CHEMBL1614251	PUBCHEM_BIOASSAY: Chemical Antagonists IAP-family anti-apoptotic proteins. (Class of assay: confirmatory) [Related pubchem assays: 1513, 1514, 1449 ]	F	BAO_0000019	assay format	Homo sapiens	None	None	None	None	CHEMBL4198	Inhibitor of apoptosis protein 3	Homo sapiens	SINGLE PROTEIN	CHEMBL1201862	7	PubChem BioAssays			None
CHEMBL3236383		0	494.64	0	1.51	43, Isomer 2	C#CCOCC(C(=O)N1CC[C@@H]2C[C@@H]3CCC[C@H](NC(=O)[C@H](C)NC)C(=O)N3[C@@H]2C1)c1ccccc1	IC50	'='	5700.0	nM	5.24			UO_0000065	10.60	0.20	3.73	5.76	False	CHEMBL3241791	Inhibition of XIAP BIR3 domain (unknown origin) by fluorescence polarization assay	B	BAO_0000357	single protein format	Homo sapiens	None	None	None	None	CHEMBL4198	Inhibitor of apoptosis protein 3	Homo sapiens	SINGLE PROTEIN	CHEMBL3232969	1	Scientific Literature	Bioorg. Med. Chem. Lett.	2014	None
CHEMBL3236385		0	442.56	0	1.89	45	CN[C@@H](C)C(=O)N[C@H]1CCC[C@H]2C[C@H]3CCN(C(=O)OCc4ccccc4)C[C@H]3N2C1=O	IC50	'='	370.0	nM	6.43			UO_0000065	14.53	0.27	4.54	7.07	False	CHEMBL3241791	Inhibition of XIAP BIR3 domain (unknown origin) by fluorescence polarization assay	B	BAO_0000357	single protein format	Homo sapiens	None	None	None	None	CHEMBL4198	Inhibitor of apoptosis protein 3	Homo sapiens	SINGLE PROTEIN	CHEMBL3232969	1	Scientific Literature	Bioorg. Med. Chem. Lett.	2014	None
CHEMBL3236077		0	428.58	0	1.50	19	CN[C@@H](C)C(=O)N[C@H]1CCC[C@H]2C[C@H]3CCN(CCc4ccc(O)cc4)C[C@H]3N2C1=O	IC50	'='	3000.0	nM	5.52			UO_0000065	12.89	0.24	4.02	6.50	False	CHEMBL3241791	Inhibition of XIAP BIR3 domain (unknown origin) by fluorescence polarization assay	B	BAO_0000357	single protein format	Homo sapiens	None	None	None	None	CHEMBL4198	Inhibitor of apoptosis protein 3	Homo sapiens	SINGLE PROTEIN	CHEMBL3232969	1	Scientific Literature	Bioorg. Med. Chem. Lett.	2014	None
CHEMBL3236373		0	466.63	0	1.98	32	CN[C@@H](C)C(=O)N[C@H]1CCC[C@H]2C[C@H]3CCN(CCc4nc5cc(C)ccc5[nH]4)C[C@H]3N2C1=O	IC50	'>'	10000.0	nM				UO_0000065					False	CHEMBL3241791	Inhibition of XIAP BIR3 domain (unknown origin) by fluorescence polarization assay	B	BAO_0000357	single protein format	Homo sapiens	None	None	None	None	CHEMBL4198	Inhibitor of apoptosis protein 3	Homo sapiens	SINGLE PROTEIN	CHEMBL3232969	1	Scientific Literature	Bioorg. Med. Chem. Lett.	2014	None
CHEMBL3236377		0	404.60	0	2.13	36	CN[C@@H](C)C(=O)N[C@H]1CCC[C@H]2C[C@H]3CCN(CC4CCCCC4)C[C@H]3N2C1=O	IC50	'>'	10000.0	nM				UO_0000065					False	CHEMBL3241791	Inhibition of XIAP BIR3 domain (unknown origin) by fluorescence polarization assay	B	BAO_0000357	single protein format	Homo sapiens	None	None	None	None	CHEMBL4198	Inhibitor of apoptosis protein 3	Homo sapiens	SINGLE PROTEIN	CHEMBL3232969	1	Scientific Literature	Bioorg. Med. Chem. Lett.	2014	None
CHEMBL578000		0	519.69	1	2.49	18a	CCNC[C@H]1CC[C@H]2CC[C@@H](C(=O)NC(c3ccccc3)c3ccccc3)N2C(=O)[C@H]1NC(=O)[C@@H](N)CC	IC50	'='	240.0	nM	6.62			UO_0000065	12.74	0.24	4.13	5.68	False	CHEMBL1043991	Binding affinity to human recombinant XIAP BIR3 domain expressed in Escherichia coli BL21 by fluorescence polarization assay	B	BAO_0000019	assay format	Homo sapiens	None	None	None	None	CHEMBL4198	Inhibitor of apoptosis protein 3	Homo sapiens	SINGLE PROTEIN	CHEMBL1154119	1	Scientific Literature	Bioorg. Med. Chem.	2009	None
CHEMBL577824		0	533.67	1	2.02	22b	CC[C@H](N)C(=O)N[C@@H]1C(=O)N2[C@H](CC[C@H]2C(=O)NC(c2ccccc2)c2ccccc2)CC[C@@H]1CNC(C)=O	IC50	'='	330.0	nM	6.48			UO_0000065	12.15	0.23	4.46	4.85	False	CHEMBL1043991	Binding affinity to human recombinant XIAP BIR3 domain expressed in Escherichia coli BL21 by fluorescence polarization assay	B	BAO_0000019	assay format	Homo sapiens	None	None	None	None	CHEMBL4198	Inhibitor of apoptosis protein 3	Homo sapiens	SINGLE PROTEIN	CHEMBL1154119	1	Scientific Literature	Bioorg. Med. Chem.	2009	None
CHEMBL573788		0	547.74	1	3.14	40b	CCNCC[C@H]1CC[C@H]2CC[C@@H](C(=O)NC(c3ccccc3)c3ccccc3)N2C(=O)[C@H]1NC(=O)[C@H](CC)NC	IC50	'='	86.0	nM	7.07			UO_0000065	12.90	0.24	3.93	6.89	False	CHEMBL1043991	Binding affinity to human recombinant XIAP BIR3 domain expressed in Escherichia coli BL21 by fluorescence polarization assay	B	BAO_0000019	assay format	Homo sapiens	None	None	None	None	CHEMBL4198	Inhibitor of apoptosis protein 3	Homo sapiens	SINGLE PROTEIN	CHEMBL1154119	1	Scientific Literature	Bioorg. Med. Chem.	2009	None
CHEMBL578000		0	519.69	1	2.49	18a	CCNC[C@H]1CC[C@H]2CC[C@@H](C(=O)NC(c3ccccc3)c3ccccc3)N2C(=O)[C@H]1NC(=O)[C@@H](N)CC	IC50	'='	92.0	nM	7.04			UO_0000065	13.54	0.25	4.55	6.04	False	CHEMBL1043992	Binding affinity to human recombinant XIAP linker BIR2-BIR3 expressed in Escherichia coli BL21 by fluorescence polarization assay	B	BAO_0000019	assay format	Homo sapiens	None	None	None	None	CHEMBL4198	Inhibitor of apoptosis protein 3	Homo sapiens	SINGLE PROTEIN	CHEMBL1154119	1	Scientific Literature	Bioorg. Med. Chem.	2009	None
CHEMBL584397		0	562.72	1	2.20	26a	CCNC(=O)NC[C@H]1CC[C@H]2CC[C@@H](C(=O)NC(c3ccccc3)c3ccccc3)N2C(=O)[C@H]1NC(=O)[C@@H](N)CC	IC50	'='	190.0	nM	6.72			UO_0000065	11.94	0.22	4.52	4.61	False	CHEMBL1043992	Binding affinity to human recombinant XIAP linker BIR2-BIR3 expressed in Escherichia coli BL21 by fluorescence polarization assay	B	BAO_0000019	assay format	Homo sapiens	None	None	None	None	CHEMBL4198	Inhibitor of apoptosis protein 3	Homo sapiens	SINGLE PROTEIN	CHEMBL1154119	1	Scientific Literature	Bioorg. Med. Chem.	2009	None
CHEMBL582974		0	624.79	1	3.38	26b	CC[C@H](N)C(=O)N[C@@H]1C(=O)N2[C@H](CC[C@H]2C(=O)NC(c2ccccc2)c2ccccc2)CC[C@@H]1CNC(=O)NCc1ccccc1	IC50	'='	97.0	nM	7.01			UO_0000065	11.22	0.21	3.63	4.81	False	CHEMBL1043992	Binding affinity to human recombinant XIAP linker BIR2-BIR3 expressed in Escherichia coli BL21 by fluorescence polarization assay	B	BAO_0000019	assay format	Homo sapiens	None	None	None	None	CHEMBL4198	Inhibitor of apoptosis protein 3	Homo sapiens	SINGLE PROTEIN	CHEMBL1154119	1	Scientific Literature	Bioorg. Med. Chem.	2009	None
CHEMBL578241		0	534.66	1	1.55	28a	CC[C@H](N)C(=O)N[C@@H]1C(=O)N2[C@H](CC[C@H]2C(=O)NC(c2ccccc2)c2ccccc2)CC[C@@H]1CNC(N)=O	IC50	'='	240.0	nM	6.62			UO_0000065	12.38	0.23	5.07	4.15	False	CHEMBL1043992	Binding affinity to human recombinant XIAP linker BIR2-BIR3 expressed in Escherichia coli BL21 by fluorescence polarization assay	B	BAO_0000019	assay format	Homo sapiens	None	None	None	None	CHEMBL4198	Inhibitor of apoptosis protein 3	Homo sapiens	SINGLE PROTEIN	CHEMBL1154119	1	Scientific Literature	Bioorg. Med. Chem.	2009	None
CHEMBL575597		0	506.65	1	2.27	34a	CC[C@H](N)C(=O)N[C@@H]1C(=O)N2[C@H](CC[C@H]2C(=O)NC(c2ccccc2)c2ccccc2)CC[C@@H]1CCO	IC50	'='	70.0	nM	7.16			UO_0000065	14.12	0.26	4.88	5.73	False	CHEMBL1043992	Binding affinity to human recombinant XIAP linker BIR2-BIR3 expressed in Escherichia coli BL21 by fluorescence polarization assay	B	BAO_0000019	assay format	Homo sapiens	None	None	None	None	CHEMBL4198	Inhibitor of apoptosis protein 3	Homo sapiens	SINGLE PROTEIN	CHEMBL1154119	1	Scientific Literature	Bioorg. Med. Chem.	2009	None
CHEMBL575807		0	491.64	0	1.84	4a	CC[C@H](N)C(=O)N[C@@H]1C(=O)N2[C@H](CC[C@H]2C(=O)NC(c2ccccc2)c2ccccc2)CC[C@@H]1CN	Activity	'='	5.0	%				UO_0000187					False	CHEMBL1043993	Displacement of FITC-SMAC probe from human recombinant XIAP BIR3 domain expressed in Escherichia coli BL21 by fluorescence polarization assay relative to control	B	BAO_0000019	assay format	Homo sapiens	None	None	None	None	CHEMBL4198	Inhibitor of apoptosis protein 3	Homo sapiens	SINGLE PROTEIN	CHEMBL1154119	1	Scientific Literature	Bioorg. Med. Chem.	2009	None
CHEMBL575805		0	520.67	1	2.53	34b	CC[C@H](NC)C(=O)N[C@@H]1C(=O)N2[C@H](CC[C@H]2C(=O)NC(c2ccccc2)c2ccccc2)CC[C@@H]1CCO	Activity	'='	17.0	%				UO_0000187					False	CHEMBL1043993	Displacement of FITC-SMAC probe from human recombinant XIAP BIR3 domain expressed in Escherichia coli BL21 by fluorescence polarization assay relative to control	B	BAO_0000019	assay format	Homo sapiens	None	None	None	None	CHEMBL4198	Inhibitor of apoptosis protein 3	Homo sapiens	SINGLE PROTEIN	CHEMBL1154119	1	Scientific Literature	Bioorg. Med. Chem.	2009	None
CHEMBL575256		0	609.82	1	4.32	40d	CC[C@H](NC)C(=O)N[C@@H]1C(=O)N2[C@H](CC[C@H]2C(=O)NC(c2ccccc2)c2ccccc2)CC[C@@H]1CCNCc1ccccc1	IC50	'='	110.0	nM	6.96			UO_0000065	11.41	0.21	2.64	6.78	True	CHEMBL1043991	Binding affinity to human recombinant XIAP BIR3 domain expressed in Escherichia coli BL21 by fluorescence polarization assay	B	BAO_0000019	assay format	Homo sapiens	None	None	None	None	CHEMBL4198	Inhibitor of apoptosis protein 3	Homo sapiens	SINGLE PROTEIN	CHEMBL1154119	1	Scientific Literature	Bioorg. Med. Chem.	2009	None
CHEMBL218832		0	476.62	0	2.92	1b	CC[C@H](NC)C(=O)N[C@H]1CCC[C@H]2CC[C@@H](C(=O)NC(c3ccccc3)c3ccccc3)N2C1=O	IC50	'='	420.0	nM	6.38			UO_0000065	13.38	0.25	3.46	7.04	False	CHEMBL1043992	Binding affinity to human recombinant XIAP linker BIR2-BIR3 expressed in Escherichia coli BL21 by fluorescence polarization assay	B	BAO_0000019	assay format	Homo sapiens	None	None	None	None	CHEMBL4198	Inhibitor of apoptosis protein 3	Homo sapiens	SINGLE PROTEIN	CHEMBL1154119	1	Scientific Literature	Bioorg. Med. Chem.	2009	None
CHEMBL584393		0	595.74	1	3.31	22c	CC[C@H](N)C(=O)N[C@@H]1C(=O)N2[C@H](CC[C@H]2C(=O)NC(c2ccccc2)c2ccccc2)CC[C@@H]1CNC(=O)c1ccccc1	Activity	'='	12.0	%				UO_0000187					False	CHEMBL1043993	Displacement of FITC-SMAC probe from human recombinant XIAP BIR3 domain expressed in Escherichia coli BL21 by fluorescence polarization assay relative to control	B	BAO_0000019	assay format	Homo sapiens	None	None	None	None	CHEMBL4198	Inhibitor of apoptosis protein 3	Homo sapiens	SINGLE PROTEIN	CHEMBL1154119	1	Scientific Literature	Bioorg. Med. Chem.	2009	None
CHEMBL575152		0	609.77	1	3.70	36a	CC[C@H](N)C(=O)N[C@@H]1C(=O)N2[C@H](CC[C@H]2C(=O)NC(c2ccccc2)c2ccccc2)CC[C@@H]1CCNC(=O)c1ccccc1	Activity	'='	16.0	%				UO_0000187					False	CHEMBL1043993	Displacement of FITC-SMAC probe from human recombinant XIAP BIR3 domain expressed in Escherichia coli BL21 by fluorescence polarization assay relative to control	B	BAO_0000019	assay format	Homo sapiens	None	None	None	None	CHEMBL4198	Inhibitor of apoptosis protein 3	Homo sapiens	SINGLE PROTEIN	CHEMBL1154119	1	Scientific Literature	Bioorg. Med. Chem.	2009	None
CHEMBL577824		0	533.67	1	2.02	22b	CC[C@H](N)C(=O)N[C@@H]1C(=O)N2[C@H](CC[C@H]2C(=O)NC(c2ccccc2)c2ccccc2)CC[C@@H]1CNC(C)=O	Activity	'='	27.0	%				UO_0000187					False	CHEMBL1043994	Displacement of FITC-SMAC probe from human recombinant XIAP linker BIR2-BIR3 expressed in Escherichia coli BL21 by fluorescence polarization assay relative to control	B	BAO_0000019	assay format	Homo sapiens	None	None	None	None	CHEMBL4198	Inhibitor of apoptosis protein 3	Homo sapiens	SINGLE PROTEIN	CHEMBL1154119	1	Scientific Literature	Bioorg. Med. Chem.	2009	None
CHEMBL564203		0	645.83	1	3.17	24b	CC[C@H](N)C(=O)N[C@@H]1C(=O)N2[C@H](CC[C@H]2C(=O)NC(c2ccccc2)c2ccccc2)CC[C@@H]1CNS(=O)(=O)c1ccc(C)cc1	Activity	'='	31.0	%				UO_0000187					False	CHEMBL1043994	Displacement of FITC-SMAC probe from human recombinant XIAP linker BIR2-BIR3 expressed in Escherichia coli BL21 by fluorescence polarization assay relative to control	B	BAO_0000019	assay format	Homo sapiens	None	None	None	None	CHEMBL4198	Inhibitor of apoptosis protein 3	Homo sapiens	SINGLE PROTEIN	CHEMBL1154119	1	Scientific Literature	Bioorg. Med. Chem.	2009	None
CHEMBL575256		0	609.82	1	4.32	40d	CC[C@H](NC)C(=O)N[C@@H]1C(=O)N2[C@H](CC[C@H]2C(=O)NC(c2ccccc2)c2ccccc2)CC[C@@H]1CCNCc1ccccc1	Activity	'='	53.0	%				UO_0000187					False	CHEMBL1043994	Displacement of FITC-SMAC probe from human recombinant XIAP linker BIR2-BIR3 expressed in Escherichia coli BL21 by fluorescence polarization assay relative to control	B	BAO_0000019	assay format	Homo sapiens	None	None	None	None	CHEMBL4198	Inhibitor of apoptosis protein 3	Homo sapiens	SINGLE PROTEIN	CHEMBL1154119	1	Scientific Literature	Bioorg. Med. Chem.	2009	None
CHEMBL575369		0	652.84	1	4.03	38b	CC[C@H](NC)C(=O)N[C@@H]1C(=O)N2[C@H](CC[C@H]2C(=O)NC(c2ccccc2)c2ccccc2)CC[C@@H]1CCNC(=O)NCc1ccccc1	IC50	'='	100.0	nM	7.00			UO_0000065	10.72	0.20	2.97	5.32	False	CHEMBL1043991	Binding affinity to human recombinant XIAP BIR3 domain expressed in Escherichia coli BL21 by fluorescence polarization assay	B	BAO_0000019	assay format	Homo sapiens	None	None	None	None	CHEMBL4198	Inhibitor of apoptosis protein 3	Homo sapiens	SINGLE PROTEIN	CHEMBL1154119	1	Scientific Literature	Bioorg. Med. Chem.	2009	None
CHEMBL1417018		0	267.28	0	2.47	SID56373624	O=C(O)[C@@H](c1ccccc1)N1Cc2ccccc2C1=O	IC50	'='	65557.0	nM	4.18		Active	UO_0000065	15.65	0.29	1.71	7.26	False	CHEMBL1613989	PUBCHEM_BIOASSAY: Chemical Antagonists of IAP-family anti-apoptotic proteins confirmation. (Class of assay: confirmatory) [Related pubchem assays (depositor defined):AID1018, AID1513, AID1514, AID1638, AID1749, AID1750, AID488957, AID488963]	B	BAO_0000357	single protein format	Homo sapiens	None	None	None	None	CHEMBL4198	Inhibitor of apoptosis protein 3	Homo sapiens	SINGLE PROTEIN	CHEMBL1201862	7	PubChem BioAssays			None
CHEMBL1957020		0	627.81	1	4.46	2i	CC[C@H](NC)C(=O)N[C@@H]1C(=O)N2[C@H](CC[C@H]2C(=O)NC(c2ccccc2)c2ccccc2)CC[C@@H]1CCNCc1cccc(F)c1	IC50	'='	44.0	nM	7.36			UO_0000065	11.72	0.22	2.90	7.17	False	CHEMBL1958906	Displacement of AbuRPF-K(5-Fam)-NH2 from recombinant human His-tagged-XIAP BIR3 domain after 3 hrs by fluorescence polarization assay	B	BAO_0000357	single protein format	Homo sapiens	None	None	None	None	CHEMBL4198	Inhibitor of apoptosis protein 3	Homo sapiens	SINGLE PROTEIN	CHEMBL1955754	1	Scientific Literature	Bioorg. Med. Chem. Lett.	2012	None
CHEMBL1672262		0	607.67	0	1.91	14	CCN1CCN(C(=O)[C@@H](NC(=O)[C@H](C)N)C(C)C)C(C(=O)NC(c2ccccc2)c2ccccc2)C1.O=C(O)C(F)(F)F	Inhibition	'='	3.6	%				UO_0000187					False	CHEMBL1681195	Inhibition of XIAP-Bir3 domain at 100 nM by TR-FRET assay	B	BAO_0000357	single protein format	None	None	None	None	None	CHEMBL4198	Inhibitor of apoptosis protein 3	Homo sapiens	SINGLE PROTEIN	CHEMBL1671818	1	Scientific Literature	J. Med. Chem.	2011	None
CHEMBL1672260		0	516.69	1	3.29	Fig 1,F	CN[C@@H](C)C(=O)NC1CCC[C@H]2[C@@H](Cc3ccccc3)C[C@@H](C(=O)N[C@@H]3CCCc4ccccc43)N2C1=O	Kd	'='	31.0	nM	7.51			UO_0000065	14.53	0.27	4.22	8.29	False	CHEMBL1681198	Inhibition of XIAP by FP assay	B	BAO_0000357	single protein format	None	None	None	None	None	CHEMBL4198	Inhibitor of apoptosis protein 3	Homo sapiens	SINGLE PROTEIN	CHEMBL1671818	1	Scientific Literature	J. Med. Chem.	2011	None
CHEMBL1672265		0	436.58	0	3.90	34	CC(C)C(NC(=O)[C@H](C)N)c1nc(C(=O)NCc2ccccc2)c(-c2ccccc2)s1	Inhibition	'='	97.2	%				UO_0000187					False	CHEMBL1681191	Inhibition of XIAP-Bir3 domain at 100 uM by TR-FRET assay	B	BAO_0000357	single protein format	None	None	None	None	None	CHEMBL4198	Inhibitor of apoptosis protein 3	Homo sapiens	SINGLE PROTEIN	CHEMBL1671818	1	Scientific Literature	J. Med. Chem.	2011	None
CHEMBL1672261		0	496.68	0	3.06	9	CC(C)[C@H](NC(=O)[C@H](C)N)C(=O)N1C(C(=O)NC(c2ccccc2)c2ccccc2)CSC1(C)C	Inhibition	'='	15.8	%				UO_0000187					False	CHEMBL1681192	Inhibition of XIAP-Bir3 domain at 10 uM by TR-FRET assay	B	BAO_0000357	single protein format	None	None	None	None	None	CHEMBL4198	Inhibitor of apoptosis protein 3	Homo sapiens	SINGLE PROTEIN	CHEMBL1671818	1	Scientific Literature	J. Med. Chem.	2011	None
CHEMBL1609827		0	308.36	0	4.10	SID22401582	Cc1cccc(-n2c(=S)[nH]c3c(oc4ccccc43)c2=O)c1	IC50	'>'	100000.0	nM			Not Active	UO_0000065					False	CHEMBL1614251	PUBCHEM_BIOASSAY: Chemical Antagonists IAP-family anti-apoptotic proteins. (Class of assay: confirmatory) [Related pubchem assays: 1513, 1514, 1449 ]	F	BAO_0000019	assay format	Homo sapiens	None	None	None	None	CHEMBL4198	Inhibitor of apoptosis protein 3	Homo sapiens	SINGLE PROTEIN	CHEMBL1201862	7	PubChem BioAssays			None
CHEMBL472254		0	434.58	0	2.74	10	CC[C@H](N)C(=O)N[C@H]1CC[C@H]2CC[C@@H](C(=O)NC(c3ccccc3)c3ccccc3)N2C1	Ki	'='	350.0	nM	6.46			UO_0000065	14.86	0.28	3.72	7.38	False	CHEMBL940389	Binding affinity to N-terminal 6xHis-tagged human cloned XIAP BIR3 domain expressed in Escherichia coli BL21 (DE3) by fluorescence polarization-based competitive binding assay	B	BAO_0000019	assay format	Homo sapiens	None	None	None	None	CHEMBL4198	Inhibitor of apoptosis protein 3	Homo sapiens	SINGLE PROTEIN	CHEMBL1152291	1	Scientific Literature	J. Med. Chem.	2008	None
CHEMBL513632		0	290.75	0	3.42	1, BI-75Al	C[C@H](N)C(=O)Nc1ccc(Oc2ccccc2Cl)cc1	Kd	'='	200000.0	nM	3.70			UO_0000065	12.72	0.25	0.28	5.75	False	CHEMBL944383	Binding affinity to histidine6-tagged human XIAP Bir3 domain expressed in Escherichia coli BL21(DE3)	B	BAO_0000019	assay format	Homo sapiens	None	None	None	None	CHEMBL4198	Inhibitor of apoptosis protein 3	Homo sapiens	SINGLE PROTEIN	CHEMBL1152296	1	Scientific Literature	J. Med. Chem.	2008	None
CHEMBL578239		0	517.63	1	3.19	10a	CC[C@H](N)C(=O)N[C@@H]1C(=O)N2[C@H](CC[C@H]2C(=O)NC(c2ccccc2)c2ccccc2)CC[C@@H]1CN=[N+]=[N-]	Activity	'='	25.0	%				UO_0000187					False	CHEMBL1043994	Displacement of FITC-SMAC probe from human recombinant XIAP linker BIR2-BIR3 expressed in Escherichia coli BL21 by fluorescence polarization assay relative to control	B	BAO_0000019	assay format	Homo sapiens	None	None	None	None	CHEMBL4198	Inhibitor of apoptosis protein 3	Homo sapiens	SINGLE PROTEIN	CHEMBL1154119	1	Scientific Literature	Bioorg. Med. Chem.	2009	None
CHEMBL572609		0	534.66	1	2.45	12a	CC[C@H](N)C(=O)N[C@@H]1C(=O)N2[C@@H](CC[C@@H]1COC(C)=O)CC[C@H]2C(=O)NC(c1ccccc1)c1ccccc1	Activity	'='	59.0	%				UO_0000187					False	CHEMBL1043994	Displacement of FITC-SMAC probe from human recombinant XIAP linker BIR2-BIR3 expressed in Escherichia coli BL21 by fluorescence polarization assay relative to control	B	BAO_0000019	assay format	Homo sapiens	None	None	None	None	CHEMBL4198	Inhibitor of apoptosis protein 3	Homo sapiens	SINGLE PROTEIN	CHEMBL1154119	1	Scientific Literature	Bioorg. Med. Chem.	2009	None
CHEMBL572851		0	547.74	1	3.23	20c	CC[C@H](N)C(=O)N[C@@H]1C(=O)N2[C@H](CC[C@H]2C(=O)NC(c2ccccc2)c2ccccc2)CC[C@@H]1CN(CC)CC	Activity	'='	25.0	%				UO_0000187					False	CHEMBL1043994	Displacement of FITC-SMAC probe from human recombinant XIAP linker BIR2-BIR3 expressed in Escherichia coli BL21 by fluorescence polarization assay relative to control	B	BAO_0000019	assay format	Homo sapiens	None	None	None	None	CHEMBL4198	Inhibitor of apoptosis protein 3	Homo sapiens	SINGLE PROTEIN	CHEMBL1154119	1	Scientific Literature	Bioorg. Med. Chem.	2009	None
CHEMBL584397		0	562.72	1	2.20	26a	CCNC(=O)NC[C@H]1CC[C@H]2CC[C@@H](C(=O)NC(c3ccccc3)c3ccccc3)N2C(=O)[C@H]1NC(=O)[C@@H](N)CC	Activity	'='	30.0	%				UO_0000187					False	CHEMBL1043994	Displacement of FITC-SMAC probe from human recombinant XIAP linker BIR2-BIR3 expressed in Escherichia coli BL21 by fluorescence polarization assay relative to control	B	BAO_0000019	assay format	Homo sapiens	None	None	None	None	CHEMBL4198	Inhibitor of apoptosis protein 3	Homo sapiens	SINGLE PROTEIN	CHEMBL1154119	1	Scientific Literature	Bioorg. Med. Chem.	2009	None
CHEMBL572850		0	501.63	1	2.80	31a	CC[C@H](N)C(=O)N[C@@H]1C(=O)N2[C@H](CC[C@H]2C(=O)NC(c2ccccc2)c2ccccc2)CC[C@@H]1CC#N	Activity	'='	26.0	%				UO_0000187					False	CHEMBL1043994	Displacement of FITC-SMAC probe from human recombinant XIAP linker BIR2-BIR3 expressed in Escherichia coli BL21 by fluorescence polarization assay relative to control	B	BAO_0000019	assay format	Homo sapiens	None	None	None	None	CHEMBL4198	Inhibitor of apoptosis protein 3	Homo sapiens	SINGLE PROTEIN	CHEMBL1154119	1	Scientific Literature	Bioorg. Med. Chem.	2009	None
CHEMBL575153		0	623.80	1	3.96	36b	CC[C@H](NC)C(=O)N[C@@H]1C(=O)N2[C@H](CC[C@H]2C(=O)NC(c2ccccc2)c2ccccc2)CC[C@@H]1CCNC(=O)c1ccccc1	Activity	'='	26.0	%				UO_0000187					False	CHEMBL1043994	Displacement of FITC-SMAC probe from human recombinant XIAP linker BIR2-BIR3 expressed in Escherichia coli BL21 by fluorescence polarization assay relative to control	B	BAO_0000019	assay format	Homo sapiens	None	None	None	None	CHEMBL4198	Inhibitor of apoptosis protein 3	Homo sapiens	SINGLE PROTEIN	CHEMBL1154119	1	Scientific Literature	Bioorg. Med. Chem.	2009	None
CHEMBL1241426		0	573.74	1	2.54	7	CN[C@@H](C)C(=O)N[C@H]1CC[C@@H](NC(=O)Cc2ccccc2)C[C@H]2CC[C@@H](C(=O)N[C@@H]3CCCc4ccccc43)N2C1=O	IC50	'='	125.0	nM	6.90			UO_0000065	12.03	0.22	4.36	5.77	False	CHEMBL1248006	Displacement of fluorescent SM5F peptide from His-tagged human XIAP BIR3 domain expressed in Escherichia coli BL21(DE3) cells by fluorescence polarization-based assay	B	BAO_0000219	cell-based format	Homo sapiens	None	None	None	None	CHEMBL4198	Inhibitor of apoptosis protein 3	Homo sapiens	SINGLE PROTEIN	CHEMBL1240488	1	Scientific Literature	J. Med. Chem.	2010	None
CHEMBL1574672		0	472.59	0	2.67	SID85164170	CN[C@@H](C)C(=O)N[C@H](C(=O)N[C@H](C(=O)Nc1cccc2ccccc12)C(C)C)C(C)C.O=CO	IC50	'>'	100000.0	nM			inactive	UO_0000065					False	CHEMBL1613926	PUBCHEM_BIOASSAY: SAR analysis of Antagonists of XIAP-Bir3 domain of IAP-family anti-apoptotic proteins. (Class of assay: confirmatory) [Related pubchem assays (depositor defined):AID1018, AID1449, AID1513, AID1514, AID1638]	B	BAO_0000357	single protein format	Homo sapiens	None	None	None	None	CHEMBL4198	Inhibitor of apoptosis protein 3	Homo sapiens	SINGLE PROTEIN	CHEMBL1201862	7	PubChem BioAssays			None
CHEMBL1368488		0	409.49	0	0.51	SID85248273	CC[C@H](N)C(=O)N[C@H](C(=O)N[C@@H](C)C(=O)NNc1ccccc1)C(C)C.O=CO	IC50	'>'	100000.0	nM			inactive	UO_0000065					False	CHEMBL1613926	PUBCHEM_BIOASSAY: SAR analysis of Antagonists of XIAP-Bir3 domain of IAP-family anti-apoptotic proteins. (Class of assay: confirmatory) [Related pubchem assays (depositor defined):AID1018, AID1449, AID1513, AID1514, AID1638]	B	BAO_0000357	single protein format	Homo sapiens	None	None	None	None	CHEMBL4198	Inhibitor of apoptosis protein 3	Homo sapiens	SINGLE PROTEIN	CHEMBL1201862	7	PubChem BioAssays			None
CHEMBL1373677		0	435.52	0	1.47	SID57643979	CN[C@@H](C)C(=O)N[C@H](C(=O)N1CCC[C@H]1C(=O)OCc1ccccc1)C(C)C.O=CO	IC50	'='	1070.0	nM	5.97		Active	UO_0000065	15.33	0.29	4.50	6.80	False	CHEMBL1613926	PUBCHEM_BIOASSAY: SAR analysis of Antagonists of XIAP-Bir3 domain of IAP-family anti-apoptotic proteins. (Class of assay: confirmatory) [Related pubchem assays (depositor defined):AID1018, AID1449, AID1513, AID1514, AID1638]	B	BAO_0000357	single protein format	Homo sapiens	None	None	None	None	CHEMBL4198	Inhibitor of apoptosis protein 3	Homo sapiens	SINGLE PROTEIN	CHEMBL1201862	7	PubChem BioAssays			None
CHEMBL1448960		0	511.62	0	2.60	SID57643994	CN[C@@H](C)C(=O)N[C@H](C(=O)N1CCC[C@H]1C(=O)NN(c1ccccc1)c1ccccc1)C(C)C.O=CO	IC50	'='	2800.0	nM	5.55		Active	UO_0000065	11.93	0.22	2.95	5.92	False	CHEMBL1613926	PUBCHEM_BIOASSAY: SAR analysis of Antagonists of XIAP-Bir3 domain of IAP-family anti-apoptotic proteins. (Class of assay: confirmatory) [Related pubchem assays (depositor defined):AID1018, AID1449, AID1513, AID1514, AID1638]	B	BAO_0000357	single protein format	Homo sapiens	None	None	None	None	CHEMBL4198	Inhibitor of apoptosis protein 3	Homo sapiens	SINGLE PROTEIN	CHEMBL1201862	7	PubChem BioAssays			None
CHEMBL1450359		0	520.54	0	0.04	SID85176903	CN[C@@H](C)C(=O)N[C@@H](CCC(N)=O)C(=O)N[C@@H](C)C(=O)Nc1cccc2ncccc12.O=CO.O=CO	IC50	'>'	100000.0	nM			inactive	UO_0000065					False	CHEMBL1613926	PUBCHEM_BIOASSAY: SAR analysis of Antagonists of XIAP-Bir3 domain of IAP-family anti-apoptotic proteins. (Class of assay: confirmatory) [Related pubchem assays (depositor defined):AID1018, AID1449, AID1513, AID1514, AID1638]	B	BAO_0000357	single protein format	Homo sapiens	None	None	None	None	CHEMBL4198	Inhibitor of apoptosis protein 3	Homo sapiens	SINGLE PROTEIN	CHEMBL1201862	7	PubChem BioAssays			None
CHEMBL1411448		0	410.52	0	2.27	SID85176797	CN[C@@H](C)C(=O)N[C@H]1CCCCN([C@H](C)C(=O)Nc2cccc3ccccc23)C1=O	IC50	'>'	100000.0	nM			inactive	UO_0000065					False	CHEMBL1613926	PUBCHEM_BIOASSAY: SAR analysis of Antagonists of XIAP-Bir3 domain of IAP-family anti-apoptotic proteins. (Class of assay: confirmatory) [Related pubchem assays (depositor defined):AID1018, AID1449, AID1513, AID1514, AID1638]	B	BAO_0000357	single protein format	Homo sapiens	None	None	None	None	CHEMBL4198	Inhibitor of apoptosis protein 3	Homo sapiens	SINGLE PROTEIN	CHEMBL1201862	7	PubChem BioAssays			None
CHEMBL1605570		0	504.42	0	2.18	SID85176876	CN[C@@H](C)C(=O)N[C@H](C(=O)N1CCC[C@H]1C(=O)NNc1ccc(Cl)c(Cl)c1)C(C)C.O=CO	IC50	'='	4900.0	nM	5.31		Active	UO_0000065	11.58	0.24	3.13	5.18	False	CHEMBL1613926	PUBCHEM_BIOASSAY: SAR analysis of Antagonists of XIAP-Bir3 domain of IAP-family anti-apoptotic proteins. (Class of assay: confirmatory) [Related pubchem assays (depositor defined):AID1018, AID1449, AID1513, AID1514, AID1638]	B	BAO_0000357	single protein format	Homo sapiens	None	None	None	None	CHEMBL4198	Inhibitor of apoptosis protein 3	Homo sapiens	SINGLE PROTEIN	CHEMBL1201862	7	PubChem BioAssays			None
CHEMBL1450785		0	464.56	0	0.41	SID85176890	CN[C@@H](C)C(=O)N[C@H](C(=O)N[C@@H](CO)C(=O)NC1CCCc2ccccc21)C(C)C.O=CO	IC50	'='	5400.0	nM	5.27		Active	UO_0000065	12.59	0.24	4.86	4.41	False	CHEMBL1613926	PUBCHEM_BIOASSAY: SAR analysis of Antagonists of XIAP-Bir3 domain of IAP-family anti-apoptotic proteins. (Class of assay: confirmatory) [Related pubchem assays (depositor defined):AID1018, AID1449, AID1513, AID1514, AID1638]	B	BAO_0000357	single protein format	Homo sapiens	None	None	None	None	CHEMBL4198	Inhibitor of apoptosis protein 3	Homo sapiens	SINGLE PROTEIN	CHEMBL1201862	7	PubChem BioAssays			None
CHEMBL1774156		0	1065.34	None	None	19	CN[C@@H](C)C(=O)N[C@H]1CCCC[C@H]2CC[C@@H](C(=O)N[C@@H](c3ccccc3)c3cn(CCc4ccc(CCn5cc([C@@H](NC(=O)[C@@H]6CC[C@@H]7CCCC[C@H](NC(=O)[C@H](C)NC)C(=O)N76)c6ccccc6)nn5)cc4)nn3)N2C1=O	IC50	'='	10.0	nM	8.00			UO_0000065	7.51	None	None	None	False	CHEMBL1776952	Competitive inhibition of human XIAP linker BIR2-BIR3 domain expressed in Escherichia coli BL21(DE3) cells by fluorescence polarization-based assay	B	BAO_0000219	cell-based format	Homo sapiens	None	None	None	None	CHEMBL4198	Inhibitor of apoptosis protein 3	Homo sapiens	SINGLE PROTEIN	CHEMBL1772970	1	Scientific Literature	J. Med. Chem.	2011	None
CHEMBL1621842		0	428.58	0	1.92	9f	CN[C@@H](C)C(=O)N[C@H](C(=O)N1CCC[C@H]1C(=O)N[C@@H]1CCCc2ccccc21)C(C)C	Ratio Ki	'='	25.0										False	CHEMBL1803514	Selectivity ratio of Ki for XIAP BIR2 domain to Ki for XIAP BIR3 domain	B	BAO_0000357	single protein format	None	None	None	None	None	CHEMBL4198	Inhibitor of apoptosis protein 3	Homo sapiens	SINGLE PROTEIN	CHEMBL1800023	1	Scientific Literature	Bioorg. Med. Chem. Lett.	2011	None
CHEMBL458358		0	522.65	2	5.15	3, BI-75D2	CN[C@@H](C)C(=O)Nc1ccc(Oc2ccc(OC)cc2)c(C(=O)NCc2csc(-c3cccs3)n2)c1	Kd	'='	2500.0	nM	5.60			UO_0000065	10.72	0.21	0.45	5.51	False	CHEMBL944385	Binding affinity to histidine6-tagged human XIAP Bir3 domain expressed in Escherichia coli BL21(DE3) by isothermal titration calorimetry	B	BAO_0000019	assay format	Homo sapiens	None	None	None	None	CHEMBL4198	Inhibitor of apoptosis protein 3	Homo sapiens	SINGLE PROTEIN	CHEMBL1152296	1	Scientific Literature	J. Med. Chem.	2008	None
CHEMBL486772		0	448.57	0	2.27	11	C[C@H](N)C(=O)N[C@H]1CCC[C@H]2CC[C@@H](C(=O)NC(c3ccccc3)c3ccccc3)N2C1=O	Ki	'='	60.0	nM	7.22			UO_0000065	16.10	0.30	4.95	6.91	False	CHEMBL940389	Binding affinity to N-terminal 6xHis-tagged human cloned XIAP BIR3 domain expressed in Escherichia coli BL21 (DE3) by fluorescence polarization-based competitive binding assay	B	BAO_0000019	assay format	Homo sapiens	None	None	None	None	CHEMBL4198	Inhibitor of apoptosis protein 3	Homo sapiens	SINGLE PROTEIN	CHEMBL1152291	1	Scientific Literature	J. Med. Chem.	2008	None
CHEMBL451521		0	546.71	1	3.42	23	CC[C@@H](C(=O)N[C@H]1CCCC[C@H]2CC[C@@H](C(=O)NC(c3ccccc3)c3ccccc3)N2C1=O)N1CCOCC1	Ki	'='	32870.0	nM	4.48			UO_0000065	8.20	0.15	1.06	4.93	False	CHEMBL940389	Binding affinity to N-terminal 6xHis-tagged human cloned XIAP BIR3 domain expressed in Escherichia coli BL21 (DE3) by fluorescence polarization-based competitive binding assay	B	BAO_0000019	assay format	Homo sapiens	None	None	None	None	CHEMBL4198	Inhibitor of apoptosis protein 3	Homo sapiens	SINGLE PROTEIN	CHEMBL1152291	1	Scientific Literature	J. Med. Chem.	2008	None
CHEMBL519256		0	426.56	0	1.82	27	CN[C@@H](C)C(=O)N[C@H]1CCCC[C@H]2CC[C@@H](C(=O)N[C@@H]3CCc4ccccc43)N2C1=O	Ki	'='	15.0	nM	7.82			UO_0000065	18.34	0.34	6.00	8.64	False	CHEMBL940389	Binding affinity to N-terminal 6xHis-tagged human cloned XIAP BIR3 domain expressed in Escherichia coli BL21 (DE3) by fluorescence polarization-based competitive binding assay	B	BAO_0000019	assay format	Homo sapiens	None	None	None	None	CHEMBL4198	Inhibitor of apoptosis protein 3	Homo sapiens	SINGLE PROTEIN	CHEMBL1152291	1	Scientific Literature	J. Med. Chem.	2008	None
CHEMBL1774162		0	1103.39	None	None	26	CN[C@@H](C)C(=O)N[C@H]1CCCC[C@H]2CC[C@@H](C(=O)N[C@@H](c3ccccc3)c3cn(CCCCNC(=O)NCCCCn4cc([C@@H](NC(=O)[C@@H]5CC[C@@H]6CCCC[C@H](NC(=O)[C@H](C)NC)C(=O)N65)c5ccccc5)nn4)nn3)N2C1=O	Ki	'='	1.0	nM	9.00			UO_0000065	8.16	None	None	None	False	CHEMBL1776953	Binding affinity to human XIAP linker BIR2-BIR3 domain expressed in Escherichia coli BL21(DE3) cells by fluorescence polarization-based assay	B	BAO_0000219	cell-based format	Homo sapiens	None	None	None	None	CHEMBL4198	Inhibitor of apoptosis protein 3	Homo sapiens	SINGLE PROTEIN	CHEMBL1772970	1	Scientific Literature	J. Med. Chem.	2011	None
CHEMBL310987		0	816.96	3	-3.46	SM7 (ARPFAQK)	C[C@H](N)C(=O)N[C@@H](CCCN=C(N)N)C(=O)N1CCC[C@@H]1C(=O)N[C@@H](Cc1ccccc1)C(=O)N[C@@H](C)C(=O)N[C@@H](CCC(N)=O)C(=O)N[C@@H](CCCCN)C(=O)O	IC50	'='	570.0	nM	6.24			UO_0000065	7.64	0.15	9.70	1.72	False	CHEMBL650033	Inhibitory concentration of compound against XIAP BIR3 protein	B	BAO_0000357	single protein format	None	None	None	None	None	CHEMBL4198	Inhibitor of apoptosis protein 3	Homo sapiens	SINGLE PROTEIN	CHEMBL1148304	1	Scientific Literature	J. Med. Chem.	2004	None
CHEMBL558170		0	394.90	0	0.29	3	C[C@H](N)C(=O)NC1CC[C@@H]2CC[C@@H](C(=O)NCc3ccccc3)N2C1=O.Cl	Ki	'>'	100000.0	nM				UO_0000065					False	CHEMBL840078	Binding affinity for the recombinant XIAP BIR3 protein in displacing a fluorescently labeled Smac peptide	B	BAO_0000357	single protein format	Homo sapiens	None	None	None	None	CHEMBL4198	Inhibitor of apoptosis protein 3	Homo sapiens	SINGLE PROTEIN	CHEMBL1138671	1	Scientific Literature	J. Med. Chem.	2004	None
CHEMBL469951		0	372.51	0	1.40	8	CC(C)[C@H](N)C(=O)N[C@H]1CC[C@H]2CC[C@@H](C(=O)NCc3ccccc3)N2C1	Ki	'='	43110.0	nM	4.37			UO_0000065	11.72	0.22	2.97	4.99	False	CHEMBL940389	Binding affinity to N-terminal 6xHis-tagged human cloned XIAP BIR3 domain expressed in Escherichia coli BL21 (DE3) by fluorescence polarization-based competitive binding assay	B	BAO_0000019	assay format	Homo sapiens	None	None	None	None	CHEMBL4198	Inhibitor of apoptosis protein 3	Homo sapiens	SINGLE PROTEIN	CHEMBL1152291	1	Scientific Literature	J. Med. Chem.	2008	None
CHEMBL219139		0	490.65	0	3.26	14	CC[C@@H](C(=O)N[C@H]1CCC[C@H]2CC[C@@H](C(=O)NC(c3ccccc3)c3ccccc3)N2C1=O)N(C)C	Ki	'='	14400.0	nM	4.84			UO_0000065	9.87	0.18	1.58	5.92	False	CHEMBL940389	Binding affinity to N-terminal 6xHis-tagged human cloned XIAP BIR3 domain expressed in Escherichia coli BL21 (DE3) by fluorescence polarization-based competitive binding assay	B	BAO_0000019	assay format	Homo sapiens	None	None	None	None	CHEMBL4198	Inhibitor of apoptosis protein 3	Homo sapiens	SINGLE PROTEIN	CHEMBL1152291	1	Scientific Literature	J. Med. Chem.	2008	None
CHEMBL365059		0	397.52	0	-0.52	AVP1	CC[C@H](C)[C@H](NC(=O)[C@@H]1CCCN1C(=O)[C@@H](NC(=O)[C@H](C)N)C(C)C)C(N)=O	Activity						Dose-dependent effect						False	CHEMBL940390	Antagonist activity at human recombinant XIAP BIR3 protein assessed as restoration of caspase 9 activity	F	BAO_0000019	assay format	Homo sapiens	None	None	None	None	CHEMBL4198	Inhibitor of apoptosis protein 3	Homo sapiens	SINGLE PROTEIN	CHEMBL1152291	1	Scientific Literature	J. Med. Chem.	2008	None
CHEMBL486330		0	463.58	0	2.69	24	C[C@H](O)C(=O)N[C@H]1CCCC[C@H]2CC[C@@H](C(=O)NC(c3ccccc3)c3ccccc3)N2C1=O	Activity						Not Active						False	CHEMBL940392	Antagonist activity at human recombinant XIAP BIR3 protein assessed as restoration of caspase 9 activity up to 100 uM	F	BAO_0000019	assay format	Homo sapiens	None	None	None	None	CHEMBL4198	Inhibitor of apoptosis protein 3	Homo sapiens	SINGLE PROTEIN	CHEMBL1152291	1	Scientific Literature	J. Med. Chem.	2008	None
CHEMBL1095994		0	963.20	3	1.89	3	CN[C@@H](C)C(=O)N[C@H]1CCCCn2cc(nn2)[C@H](Cc2ccccc2)NC(=O)[C@@H]2CCCN2C(=O)[C@@H](NC(=O)[C@H](C)NC)CCCCn2cc(nn2)[C@H](Cc2ccccc2)NC(=O)[C@@H]2CCCN2C1=O	IC50	'='	1106.0	nM	5.96			UO_0000065	6.18	0.12	4.07	2.46	False	CHEMBL1106515	Binding affinity to XIAP linker BIR2-BIR3 domain site 2 by fluorescence polarization assay	B	BAO_0000357	single protein format	None	None	None	None	None	CHEMBL4198	Inhibitor of apoptosis protein 3	Homo sapiens	SINGLE PROTEIN	CHEMBL1157823	1	Scientific Literature	Bioorg. Med. Chem. Lett.	2010	None
CHEMBL534477		0	394.90	0	0.29	1	C[C@H](N)C(=O)N[C@H]1CCC2CC[C@@H](C(=O)NCc3ccccc3)N2C1=O.Cl	Ki	'='	290.0	nM	6.54			UO_0000065	18.24	0.34	6.25	6.25	False	CHEMBL840078	Binding affinity for the recombinant XIAP BIR3 protein in displacing a fluorescently labeled Smac peptide	B	BAO_0000357	single protein format	Homo sapiens	None	None	None	None	CHEMBL4198	Inhibitor of apoptosis protein 3	Homo sapiens	SINGLE PROTEIN	CHEMBL1138671	1	Scientific Literature	J. Med. Chem.	2004	None
CHEMBL1410609		0	330.35	0	3.67	SID17431536	O=C(/C=C/c1ccco1)Nc1ccc2nn(-c3ccccc3)nc2c1	IC50	'>'	100000.0	nM			Not Active	UO_0000065					False	CHEMBL1614251	PUBCHEM_BIOASSAY: Chemical Antagonists IAP-family anti-apoptotic proteins. (Class of assay: confirmatory) [Related pubchem assays: 1513, 1514, 1449 ]	F	BAO_0000019	assay format	Homo sapiens	None	None	None	None	CHEMBL4198	Inhibitor of apoptosis protein 3	Homo sapiens	SINGLE PROTEIN	CHEMBL1201862	7	PubChem BioAssays			None
CHEMBL3339226		0	1424.91	None	None	36	CN[C@@H](C)C(=O)N[C@H](C(=O)N1C[C@@H](NC(=O)c2ccc(C(=O)Nc3ccc4c(c3)CN(C(=O)[C@@H](NC(=O)[C@H](C)NC)C(C)(C)SCC(=O)NCCCNCCCNCCCCNCCCN)[C@H](C(=O)N[C@@H]3CCCc5ccccc53)C4)cc2)C[C@H]1C(=O)N[C@@H]1CCCc2ccccc21)C(C)(C)C	IC50	'='	10.0	nM	8.00			UO_0000065	5.61	None	None	None	False	CHEMBL3388610	Inhibition of XIAP-BIR3 (unknown origin) by HTRF assay	B	BAO_0000357	single protein format	Homo sapiens	None	None	None	None	CHEMBL4198	Inhibitor of apoptosis protein 3	Homo sapiens	SINGLE PROTEIN	CHEMBL3351229	1	Scientific Literature	Bioorg. Med. Chem. Lett.	2014	None
CHEMBL582975		0	640.85	1	3.55	26d	CC[C@H](N)C(=O)N[C@@H]1C(=O)N2[C@H](CC[C@H]2C(=O)NC(c2ccccc2)c2ccccc2)CC[C@@H]1CNC(=S)NCc1ccccc1	IC50	'='	380.0	nM	6.42			UO_0000065	10.02	0.19	2.87	4.99	False	CHEMBL1043991	Binding affinity to human recombinant XIAP BIR3 domain expressed in Escherichia coli BL21 by fluorescence polarization assay	B	BAO_0000019	assay format	Homo sapiens	None	None	None	None	CHEMBL4198	Inhibitor of apoptosis protein 3	Homo sapiens	SINGLE PROTEIN	CHEMBL1154119	1	Scientific Literature	Bioorg. Med. Chem.	2009	None
CHEMBL575370		0	595.79	1	4.06	40c	CC[C@H](N)C(=O)N[C@@H]1C(=O)N2[C@H](CC[C@H]2C(=O)NC(c2ccccc2)c2ccccc2)CC[C@@H]1CCNCc1ccccc1	IC50	'='	49.0	nM	7.31			UO_0000065	12.27	0.23	3.25	6.27	False	CHEMBL1043991	Binding affinity to human recombinant XIAP BIR3 domain expressed in Escherichia coli BL21 by fluorescence polarization assay	B	BAO_0000019	assay format	Homo sapiens	None	None	None	None	CHEMBL4198	Inhibitor of apoptosis protein 3	Homo sapiens	SINGLE PROTEIN	CHEMBL1154119	1	Scientific Literature	Bioorg. Med. Chem.	2009	None
CHEMBL584394		0	581.76	1	3.67	18b	CC[C@H](N)C(=O)N[C@@H]1C(=O)N2[C@H](CC[C@H]2C(=O)NC(c2ccccc2)c2ccccc2)CC[C@@H]1CNCc1ccccc1	IC50	'='	72.0	nM	7.14			UO_0000065	12.28	0.23	3.47	6.13	False	CHEMBL1043992	Binding affinity to human recombinant XIAP linker BIR2-BIR3 expressed in Escherichia coli BL21 by fluorescence polarization assay	B	BAO_0000019	assay format	Homo sapiens	None	None	None	None	CHEMBL4198	Inhibitor of apoptosis protein 3	Homo sapiens	SINGLE PROTEIN	CHEMBL1154119	1	Scientific Literature	Bioorg. Med. Chem.	2009	None
CHEMBL575256		0	609.82	1	4.32	40d	CC[C@H](NC)C(=O)N[C@@H]1C(=O)N2[C@H](CC[C@H]2C(=O)NC(c2ccccc2)c2ccccc2)CC[C@@H]1CCNCc1ccccc1	IC50	'='	27.0	nM	7.57			UO_0000065	12.41	0.23	3.25	7.38	False	CHEMBL1043992	Binding affinity to human recombinant XIAP linker BIR2-BIR3 expressed in Escherichia coli BL21 by fluorescence polarization assay	B	BAO_0000019	assay format	Homo sapiens	None	None	None	None	CHEMBL4198	Inhibitor of apoptosis protein 3	Homo sapiens	SINGLE PROTEIN	CHEMBL1154119	1	Scientific Literature	Bioorg. Med. Chem.	2009	None
CHEMBL578239		0	517.63	1	3.19	10a	CC[C@H](N)C(=O)N[C@@H]1C(=O)N2[C@H](CC[C@H]2C(=O)NC(c2ccccc2)c2ccccc2)CC[C@@H]1CN=[N+]=[N-]	Activity	'='	15.0	%				UO_0000187					False	CHEMBL1043993	Displacement of FITC-SMAC probe from human recombinant XIAP BIR3 domain expressed in Escherichia coli BL21 by fluorescence polarization assay relative to control	B	BAO_0000019	assay format	Homo sapiens	None	None	None	None	CHEMBL4198	Inhibitor of apoptosis protein 3	Homo sapiens	SINGLE PROTEIN	CHEMBL1154119	1	Scientific Literature	Bioorg. Med. Chem.	2009	None
CHEMBL577824		0	533.67	1	2.02	22b	CC[C@H](N)C(=O)N[C@@H]1C(=O)N2[C@H](CC[C@H]2C(=O)NC(c2ccccc2)c2ccccc2)CC[C@@H]1CNC(C)=O	Activity	'='	18.0	%				UO_0000187					False	CHEMBL1043993	Displacement of FITC-SMAC probe from human recombinant XIAP BIR3 domain expressed in Escherichia coli BL21 by fluorescence polarization assay relative to control	B	BAO_0000019	assay format	Homo sapiens	None	None	None	None	CHEMBL4198	Inhibitor of apoptosis protein 3	Homo sapiens	SINGLE PROTEIN	CHEMBL1154119	1	Scientific Literature	Bioorg. Med. Chem.	2009	None
CHEMBL584397		0	562.72	1	2.20	26a	CCNC(=O)NC[C@H]1CC[C@H]2CC[C@@H](C(=O)NC(c3ccccc3)c3ccccc3)N2C(=O)[C@H]1NC(=O)[C@@H](N)CC	Activity	'='	12.0	%				UO_0000187					False	CHEMBL1043993	Displacement of FITC-SMAC probe from human recombinant XIAP BIR3 domain expressed in Escherichia coli BL21 by fluorescence polarization assay relative to control	B	BAO_0000019	assay format	Homo sapiens	None	None	None	None	CHEMBL4198	Inhibitor of apoptosis protein 3	Homo sapiens	SINGLE PROTEIN	CHEMBL1154119	1	Scientific Literature	Bioorg. Med. Chem.	2009	None
CHEMBL1800078		0	464.61	0	2.63	8e	CN[C@@H](C)C(=O)N[C@H](C(=O)N1CCC[C@H]1C(=O)NC(c1ccccc1)c1ccccc1)C(C)C	Ki	'='	440.0	nM	6.36			UO_0000065	13.68	0.26	3.73	7.02	False	CHEMBL1803423	Competitive inhibition of XIAP BIR3 domain by fluorescent polarization assay	B	BAO_0000357	single protein format	None	None	None	None	None	CHEMBL4198	Inhibitor of apoptosis protein 3	Homo sapiens	SINGLE PROTEIN	CHEMBL1800023	1	Scientific Literature	Bioorg. Med. Chem. Lett.	2011	None
CHEMBL573548		0	505.66	1	2.10	4b	CC[C@H](NC)C(=O)N[C@@H]1C(=O)N2[C@H](CC[C@H]2C(=O)NC(c2ccccc2)c2ccccc2)CC[C@@H]1CN	IC50	'='	100.0	nM	7.00			UO_0000065	13.84	0.26	4.90	6.01	False	CHEMBL1043991	Binding affinity to human recombinant XIAP BIR3 domain expressed in Escherichia coli BL21 by fluorescence polarization assay	B	BAO_0000019	assay format	Homo sapiens	None	None	None	None	CHEMBL4198	Inhibitor of apoptosis protein 3	Homo sapiens	SINGLE PROTEIN	CHEMBL1154119	1	Scientific Literature	Bioorg. Med. Chem.	2009	None
CHEMBL572609		0	534.66	1	2.45	12a	CC[C@H](N)C(=O)N[C@@H]1C(=O)N2[C@@H](CC[C@@H]1COC(C)=O)CC[C@H]2C(=O)NC(c1ccccc1)c1ccccc1	IC50	'='	400.0	nM	6.40			UO_0000065	11.97	0.22	3.95	4.89	False	CHEMBL1043991	Binding affinity to human recombinant XIAP BIR3 domain expressed in Escherichia coli BL21 by fluorescence polarization assay	B	BAO_0000019	assay format	Homo sapiens	None	None	None	None	CHEMBL4198	Inhibitor of apoptosis protein 3	Homo sapiens	SINGLE PROTEIN	CHEMBL1154119	1	Scientific Literature	Bioorg. Med. Chem.	2009	None
CHEMBL573787		0	569.73	1	1.43	24a	CC[C@H](N)C(=O)N[C@@H]1C(=O)N2[C@H](CC[C@H]2C(=O)NC(c2ccccc2)c2ccccc2)CC[C@@H]1CNS(C)(=O)=O	IC50	'='	240.0	nM	6.62			UO_0000065	11.62	0.23	5.19	4.39	False	CHEMBL1043992	Binding affinity to human recombinant XIAP linker BIR2-BIR3 expressed in Escherichia coli BL21 by fluorescence polarization assay	B	BAO_0000019	assay format	Homo sapiens	None	None	None	None	CHEMBL4198	Inhibitor of apoptosis protein 3	Homo sapiens	SINGLE PROTEIN	CHEMBL1154119	1	Scientific Literature	Bioorg. Med. Chem.	2009	None
CHEMBL575154		0	578.78	1	2.37	26c	CCNC(=S)NC[C@H]1CC[C@H]2CC[C@@H](C(=O)NC(c3ccccc3)c3ccccc3)N2C(=O)[C@H]1NC(=O)[C@@H](N)CC	IC50	'='	83.0	nM	7.08			UO_0000065	12.23	0.24	4.71	5.51	False	CHEMBL1043992	Binding affinity to human recombinant XIAP linker BIR2-BIR3 expressed in Escherichia coli BL21 by fluorescence polarization assay	B	BAO_0000019	assay format	Homo sapiens	None	None	None	None	CHEMBL4198	Inhibitor of apoptosis protein 3	Homo sapiens	SINGLE PROTEIN	CHEMBL1154119	1	Scientific Literature	Bioorg. Med. Chem.	2009	None
CHEMBL574027		0	505.66	1	2.23	32a	CC[C@H](N)C(=O)N[C@@H]1C(=O)N2[C@H](CC[C@H]2C(=O)NC(c2ccccc2)c2ccccc2)CC[C@@H]1CCN	IC50	'='	86.0	nM	7.07			UO_0000065	13.97	0.26	4.84	5.41	False	CHEMBL1043992	Binding affinity to human recombinant XIAP linker BIR2-BIR3 expressed in Escherichia coli BL21 by fluorescence polarization assay	B	BAO_0000019	assay format	Homo sapiens	None	None	None	None	CHEMBL4198	Inhibitor of apoptosis protein 3	Homo sapiens	SINGLE PROTEIN	CHEMBL1154119	1	Scientific Literature	Bioorg. Med. Chem.	2009	None
CHEMBL572609		0	534.66	1	2.45	12a	CC[C@H](N)C(=O)N[C@@H]1C(=O)N2[C@@H](CC[C@@H]1COC(C)=O)CC[C@H]2C(=O)NC(c1ccccc1)c1ccccc1	Activity	'='	8.0	%				UO_0000187					False	CHEMBL1043993	Displacement of FITC-SMAC probe from human recombinant XIAP BIR3 domain expressed in Escherichia coli BL21 by fluorescence polarization assay relative to control	B	BAO_0000019	assay format	Homo sapiens	None	None	None	None	CHEMBL4198	Inhibitor of apoptosis protein 3	Homo sapiens	SINGLE PROTEIN	CHEMBL1154119	1	Scientific Literature	Bioorg. Med. Chem.	2009	None
CHEMBL574477		0	548.69	1	0.96	22a	CC[C@H](N)C(=O)N[C@@H]1C(=O)N2[C@H](CC[C@H]2C(=O)NC(c2ccccc2)c2ccccc2)CC[C@@H]1CNC(=O)CN	Activity	'='	25.0	%				UO_0000187					False	CHEMBL1043994	Displacement of FITC-SMAC probe from human recombinant XIAP linker BIR2-BIR3 expressed in Escherichia coli BL21 by fluorescence polarization assay relative to control	B	BAO_0000019	assay format	Homo sapiens	None	None	None	None	CHEMBL4198	Inhibitor of apoptosis protein 3	Homo sapiens	SINGLE PROTEIN	CHEMBL1154119	1	Scientific Literature	Bioorg. Med. Chem.	2009	None
CHEMBL572851		0	547.74	1	3.23	20c	CC[C@H](N)C(=O)N[C@@H]1C(=O)N2[C@H](CC[C@H]2C(=O)NC(c2ccccc2)c2ccccc2)CC[C@@H]1CN(CC)CC	IC50	'='	110.0	nM	6.96			UO_0000065	12.70	0.24	3.73	6.46	False	CHEMBL1043992	Binding affinity to human recombinant XIAP linker BIR2-BIR3 expressed in Escherichia coli BL21 by fluorescence polarization assay	B	BAO_0000019	assay format	Homo sapiens	None	None	None	None	CHEMBL4198	Inhibitor of apoptosis protein 3	Homo sapiens	SINGLE PROTEIN	CHEMBL1154119	1	Scientific Literature	Bioorg. Med. Chem.	2009	None
CHEMBL575152		0	609.77	1	3.70	36a	CC[C@H](N)C(=O)N[C@@H]1C(=O)N2[C@H](CC[C@H]2C(=O)NC(c2ccccc2)c2ccccc2)CC[C@@H]1CCNC(=O)c1ccccc1	IC50	'='	58.0	nM	7.24			UO_0000065	11.87	0.22	3.54	5.42	False	CHEMBL1043992	Binding affinity to human recombinant XIAP linker BIR2-BIR3 expressed in Escherichia coli BL21 by fluorescence polarization assay	B	BAO_0000019	assay format	Homo sapiens	None	None	None	None	CHEMBL4198	Inhibitor of apoptosis protein 3	Homo sapiens	SINGLE PROTEIN	CHEMBL1154119	1	Scientific Literature	Bioorg. Med. Chem.	2009	None
CHEMBL573550		0	492.62	0	1.88	3a	CC[C@H](N)C(=O)N[C@@H]1C(=O)N2[C@@H](CC[C@@H]1CO)CC[C@H]2C(=O)NC(c1ccccc1)c1ccccc1	Activity	'='	7.0	%				UO_0000187					False	CHEMBL1043993	Displacement of FITC-SMAC probe from human recombinant XIAP BIR3 domain expressed in Escherichia coli BL21 by fluorescence polarization assay relative to control	B	BAO_0000019	assay format	Homo sapiens	None	None	None	None	CHEMBL4198	Inhibitor of apoptosis protein 3	Homo sapiens	SINGLE PROTEIN	CHEMBL1154119	1	Scientific Literature	Bioorg. Med. Chem.	2009	None
CHEMBL1384594		0	316.34	0	2.76	SID4256641	COc1ccc(-c2nnc(NC(=O)c3cc(C)on3)s2)cc1	IC50	'>'	100000.0	nM			inactive	UO_0000065					False	CHEMBL1614228	PUBCHEM_BIOASSAY: Counter Screen using XIAP-Bir3 for Chemical Antagonists of Bir1/2 domains of IAP-family anti-apoptotic proteins. (Class of assay: confirmatory) [Related pubchem assays (depositor defined):AID1018, AID1449, AID1514, AID1638, AID1749, AID1750, AID488957, AID488963]	B	BAO_0000357	single protein format	Homo sapiens	None	None	None	None	CHEMBL4198	Inhibitor of apoptosis protein 3	Homo sapiens	SINGLE PROTEIN	CHEMBL1201862	7	PubChem BioAssays			None
CHEMBL1453802		0	444.58	0	3.56	SID17503865	CCCc1nc(SCC(=O)Nc2ccc(S(=O)(=O)N(C)C)cc2)c2ccccc2n1	IC50	'>'	100000.0	nM			inactive	UO_0000065					False	CHEMBL1614228	PUBCHEM_BIOASSAY: Counter Screen using XIAP-Bir3 for Chemical Antagonists of Bir1/2 domains of IAP-family anti-apoptotic proteins. (Class of assay: confirmatory) [Related pubchem assays (depositor defined):AID1018, AID1449, AID1514, AID1638, AID1749, AID1750, AID488957, AID488963]	B	BAO_0000357	single protein format	Homo sapiens	None	None	None	None	CHEMBL4198	Inhibitor of apoptosis protein 3	Homo sapiens	SINGLE PROTEIN	CHEMBL1201862	7	PubChem BioAssays			None
CHEMBL1541641		0	333.48	0	0.91	SID7968949	CCN1CCN(CCCNC(=O)Cn2cc3c(n2)CCCC3)CC1	IC50	'>'	100000.0	nM			inactive	UO_0000065					False	CHEMBL1614228	PUBCHEM_BIOASSAY: Counter Screen using XIAP-Bir3 for Chemical Antagonists of Bir1/2 domains of IAP-family anti-apoptotic proteins. (Class of assay: confirmatory) [Related pubchem assays (depositor defined):AID1018, AID1449, AID1514, AID1638, AID1749, AID1750, AID488957, AID488963]	B	BAO_0000357	single protein format	Homo sapiens	None	None	None	None	CHEMBL4198	Inhibitor of apoptosis protein 3	Homo sapiens	SINGLE PROTEIN	CHEMBL1201862	7	PubChem BioAssays			None
CHEMBL1606244		0	352.39	0	3.48	SID24807954	O=C1C2C3c4ccccc4C(c4ccccc43)C2C(=O)N1c1ccncc1	IC50	'>'	100000.0	nM			inactive	UO_0000065					False	CHEMBL1614228	PUBCHEM_BIOASSAY: Counter Screen using XIAP-Bir3 for Chemical Antagonists of Bir1/2 domains of IAP-family anti-apoptotic proteins. (Class of assay: confirmatory) [Related pubchem assays (depositor defined):AID1018, AID1449, AID1514, AID1638, AID1749, AID1750, AID488957, AID488963]	B	BAO_0000357	single protein format	Homo sapiens	None	None	None	None	CHEMBL4198	Inhibitor of apoptosis protein 3	Homo sapiens	SINGLE PROTEIN	CHEMBL1201862	7	PubChem BioAssays			None
CHEMBL3212201		0	333.44	0	3.73	SID850197	CCn1/c(=N/c2ccc(N3CCOCC3)cc2)ccc2ccccc21	IC50	'>'	100000.0	nM			inactive	UO_0000065					False	CHEMBL1614228	PUBCHEM_BIOASSAY: Counter Screen using XIAP-Bir3 for Chemical Antagonists of Bir1/2 domains of IAP-family anti-apoptotic proteins. (Class of assay: confirmatory) [Related pubchem assays (depositor defined):AID1018, AID1449, AID1514, AID1638, AID1749, AID1750, AID488957, AID488963]	B	BAO_0000357	single protein format	Homo sapiens	None	None	None	None	CHEMBL4198	Inhibitor of apoptosis protein 3	Homo sapiens	SINGLE PROTEIN	CHEMBL1201862	7	PubChem BioAssays			None
CHEMBL1455832		0	357.43	0	4.00	SID24813232	CC(C)(C)c1ccc(C(CC(=O)O)NC(=O)Cc2ccc(F)cc2)cc1	IC50	'>'	20000.0	nM			inactive	UO_0000065					False	CHEMBL1614228	PUBCHEM_BIOASSAY: Counter Screen using XIAP-Bir3 for Chemical Antagonists of Bir1/2 domains of IAP-family anti-apoptotic proteins. (Class of assay: confirmatory) [Related pubchem assays (depositor defined):AID1018, AID1449, AID1514, AID1638, AID1749, AID1750, AID488957, AID488963]	B	BAO_0000357	single protein format	Homo sapiens	None	None	None	None	CHEMBL4198	Inhibitor of apoptosis protein 3	Homo sapiens	SINGLE PROTEIN	CHEMBL1201862	7	PubChem BioAssays			None
CHEMBL1300769		0	355.42	0	4.72	SID22400541	Oc1nc(-c2ccc(F)cc2)nc2c1sc(=S)n2-c1ccccc1	IC50	'>'	20000.0	nM			inactive	UO_0000065					False	CHEMBL1614228	PUBCHEM_BIOASSAY: Counter Screen using XIAP-Bir3 for Chemical Antagonists of Bir1/2 domains of IAP-family anti-apoptotic proteins. (Class of assay: confirmatory) [Related pubchem assays (depositor defined):AID1018, AID1449, AID1514, AID1638, AID1749, AID1750, AID488957, AID488963]	B	BAO_0000357	single protein format	Homo sapiens	None	None	None	None	CHEMBL4198	Inhibitor of apoptosis protein 3	Homo sapiens	SINGLE PROTEIN	CHEMBL1201862	7	PubChem BioAssays			None
CHEMBL1534576		0	319.38	0	2.16	SID24826104	COc1ccccc1CNC(=O)COC(=O)Cc1ccsc1	IC50	'>'	100000.0	nM			inactive	UO_0000065					False	CHEMBL1614228	PUBCHEM_BIOASSAY: Counter Screen using XIAP-Bir3 for Chemical Antagonists of Bir1/2 domains of IAP-family anti-apoptotic proteins. (Class of assay: confirmatory) [Related pubchem assays (depositor defined):AID1018, AID1449, AID1514, AID1638, AID1749, AID1750, AID488957, AID488963]	B	BAO_0000357	single protein format	Homo sapiens	None	None	None	None	CHEMBL4198	Inhibitor of apoptosis protein 3	Homo sapiens	SINGLE PROTEIN	CHEMBL1201862	7	PubChem BioAssays			None
CHEMBL1307736		0	416.59	1	5.19	SID14722842	Cc1sc2nc(CN(C(=O)NC3CCCCC3)C3CCCCC3)nc(O)c2c1C	IC50	'>'	100000.0	nM			inactive	UO_0000065					False	CHEMBL1614228	PUBCHEM_BIOASSAY: Counter Screen using XIAP-Bir3 for Chemical Antagonists of Bir1/2 domains of IAP-family anti-apoptotic proteins. (Class of assay: confirmatory) [Related pubchem assays (depositor defined):AID1018, AID1449, AID1514, AID1638, AID1749, AID1750, AID488957, AID488963]	B	BAO_0000357	single protein format	Homo sapiens	None	None	None	None	CHEMBL4198	Inhibitor of apoptosis protein 3	Homo sapiens	SINGLE PROTEIN	CHEMBL1201862	7	PubChem BioAssays			None
CHEMBL1460075		0	355.53	0	4.08	SID14722095	CC(C)C(c1nnnn1C(C)(C)C)N1CCC(Cc2ccccc2)CC1	IC50	'>'	100000.0	nM			inactive	UO_0000065					False	CHEMBL1614228	PUBCHEM_BIOASSAY: Counter Screen using XIAP-Bir3 for Chemical Antagonists of Bir1/2 domains of IAP-family anti-apoptotic proteins. (Class of assay: confirmatory) [Related pubchem assays (depositor defined):AID1018, AID1449, AID1514, AID1638, AID1749, AID1750, AID488957, AID488963]	B	BAO_0000357	single protein format	Homo sapiens	None	None	None	None	CHEMBL4198	Inhibitor of apoptosis protein 3	Homo sapiens	SINGLE PROTEIN	CHEMBL1201862	7	PubChem BioAssays			None
CHEMBL3190784		0	303.28	0	0.70	SID22403433	C/C(Cn1nnc([N+](=O)[O-])n1)=N\NC(=O)c1ccc(C)cc1	IC50	'>'	100000.0	nM			inactive	UO_0000065					False	CHEMBL1614228	PUBCHEM_BIOASSAY: Counter Screen using XIAP-Bir3 for Chemical Antagonists of Bir1/2 domains of IAP-family anti-apoptotic proteins. (Class of assay: confirmatory) [Related pubchem assays (depositor defined):AID1018, AID1449, AID1514, AID1638, AID1749, AID1750, AID488957, AID488963]	B	BAO_0000357	single protein format	Homo sapiens	None	None	None	None	CHEMBL4198	Inhibitor of apoptosis protein 3	Homo sapiens	SINGLE PROTEIN	CHEMBL1201862	7	PubChem BioAssays			None
CHEMBL1538798		0	432.53	0	3.91	SID3712558	O=c1c2ccccc2nnn1CSc1nnc(-c2cccs2)n1Cc1ccccc1	IC50	'>'	100000.0	nM			inactive	UO_0000065					False	CHEMBL1614228	PUBCHEM_BIOASSAY: Counter Screen using XIAP-Bir3 for Chemical Antagonists of Bir1/2 domains of IAP-family anti-apoptotic proteins. (Class of assay: confirmatory) [Related pubchem assays (depositor defined):AID1018, AID1449, AID1514, AID1638, AID1749, AID1750, AID488957, AID488963]	B	BAO_0000357	single protein format	Homo sapiens	None	None	None	None	CHEMBL4198	Inhibitor of apoptosis protein 3	Homo sapiens	SINGLE PROTEIN	CHEMBL1201862	7	PubChem BioAssays			None
CHEMBL3193073		0	284.32	0	3.56	SID24835037	CCOC(=O)N/N=C/c1ccc(Oc2ccccc2)cc1	IC50	'>'	100000.0	nM			inactive	UO_0000065					False	CHEMBL1614228	PUBCHEM_BIOASSAY: Counter Screen using XIAP-Bir3 for Chemical Antagonists of Bir1/2 domains of IAP-family anti-apoptotic proteins. (Class of assay: confirmatory) [Related pubchem assays (depositor defined):AID1018, AID1449, AID1514, AID1638, AID1749, AID1750, AID488957, AID488963]	B	BAO_0000357	single protein format	Homo sapiens	None	None	None	None	CHEMBL4198	Inhibitor of apoptosis protein 3	Homo sapiens	SINGLE PROTEIN	CHEMBL1201862	7	PubChem BioAssays			None
CHEMBL1336093		0	288.28	0	2.90	SID17402809	O=C(Nc1ccc(F)cc1)c1ccccc1CC[N+](=O)[O-]	IC50	'>'	100000.0	nM			inactive	UO_0000065					False	CHEMBL1614228	PUBCHEM_BIOASSAY: Counter Screen using XIAP-Bir3 for Chemical Antagonists of Bir1/2 domains of IAP-family anti-apoptotic proteins. (Class of assay: confirmatory) [Related pubchem assays (depositor defined):AID1018, AID1449, AID1514, AID1638, AID1749, AID1750, AID488957, AID488963]	B	BAO_0000357	single protein format	Homo sapiens	None	None	None	None	CHEMBL4198	Inhibitor of apoptosis protein 3	Homo sapiens	SINGLE PROTEIN	CHEMBL1201862	7	PubChem BioAssays			None
CHEMBL1408513		0	370.47	0	3.51	SID22411392	CCN(CC)S(=O)(=O)c1cccc(C(=O)c2c(C)cc3ccccn23)c1	IC50	'>'	100000.0	nM			inactive	UO_0000065					False	CHEMBL1614228	PUBCHEM_BIOASSAY: Counter Screen using XIAP-Bir3 for Chemical Antagonists of Bir1/2 domains of IAP-family anti-apoptotic proteins. (Class of assay: confirmatory) [Related pubchem assays (depositor defined):AID1018, AID1449, AID1514, AID1638, AID1749, AID1750, AID488957, AID488963]	B	BAO_0000357	single protein format	Homo sapiens	None	None	None	None	CHEMBL4198	Inhibitor of apoptosis protein 3	Homo sapiens	SINGLE PROTEIN	CHEMBL1201862	7	PubChem BioAssays			None
CHEMBL1334670		0	500.51	1	3.87	SID49734932	O=C(O)CCCNc1cc(N2CCN(C(=O)c3ccco3)CC2)c2noc3c2c1C(=O)c1ccccc1-3	IC50	'>'	20000.0	nM			inactive	UO_0000065					False	CHEMBL1614228	PUBCHEM_BIOASSAY: Counter Screen using XIAP-Bir3 for Chemical Antagonists of Bir1/2 domains of IAP-family anti-apoptotic proteins. (Class of assay: confirmatory) [Related pubchem assays (depositor defined):AID1018, AID1449, AID1514, AID1638, AID1749, AID1750, AID488957, AID488963]	B	BAO_0000357	single protein format	Homo sapiens	None	None	None	None	CHEMBL4198	Inhibitor of apoptosis protein 3	Homo sapiens	SINGLE PROTEIN	CHEMBL1201862	7	PubChem BioAssays			None
CHEMBL1333256		0	386.86	1	5.15	SID14733284	COC(=O)c1cc2sccc2n1Cc1nc(-c2cccc(Cl)c2)oc1C	IC50	'>'	100000.0	nM			inactive	UO_0000065					False	CHEMBL1614228	PUBCHEM_BIOASSAY: Counter Screen using XIAP-Bir3 for Chemical Antagonists of Bir1/2 domains of IAP-family anti-apoptotic proteins. (Class of assay: confirmatory) [Related pubchem assays (depositor defined):AID1018, AID1449, AID1514, AID1638, AID1749, AID1750, AID488957, AID488963]	B	BAO_0000357	single protein format	Homo sapiens	None	None	None	None	CHEMBL4198	Inhibitor of apoptosis protein 3	Homo sapiens	SINGLE PROTEIN	CHEMBL1201862	7	PubChem BioAssays			None
CHEMBL1442157		0	510.64	0	3.44	SID85176864	CN[C@@H](C)C(=O)N[C@@H](C(=O)N1CCC[C@H]1C(=O)Nc1cccc2ccccc12)C1CCCCC1.O=CO	IC50	'>'	100000.0	nM			inactive	UO_0000065					False	CHEMBL1613926	PUBCHEM_BIOASSAY: SAR analysis of Antagonists of XIAP-Bir3 domain of IAP-family anti-apoptotic proteins. (Class of assay: confirmatory) [Related pubchem assays (depositor defined):AID1018, AID1449, AID1513, AID1514, AID1638]	B	BAO_0000357	single protein format	Homo sapiens	None	None	None	None	CHEMBL4198	Inhibitor of apoptosis protein 3	Homo sapiens	SINGLE PROTEIN	CHEMBL1201862	7	PubChem BioAssays			None
CHEMBL1372737		0	586.69	2	2.07	SID85176887	CN[C@@H](C)C(=O)N[C@H](C(=O)N[C@@H](CCCNC(=O)OCc1ccccc1)C(=O)NNc1ccccc1)C(C)C.O=CO	IC50	'='	25200.0	nM	4.60		Active	UO_0000065	8.51	0.16	2.53	3.07	False	CHEMBL1613926	PUBCHEM_BIOASSAY: SAR analysis of Antagonists of XIAP-Bir3 domain of IAP-family anti-apoptotic proteins. (Class of assay: confirmatory) [Related pubchem assays (depositor defined):AID1018, AID1449, AID1513, AID1514, AID1638]	B	BAO_0000357	single protein format	Homo sapiens	None	None	None	None	CHEMBL4198	Inhibitor of apoptosis protein 3	Homo sapiens	SINGLE PROTEIN	CHEMBL1201862	7	PubChem BioAssays			None
CHEMBL1568407		0	438.49	1	-1.01	SID85176853	CN[C@@H](C)C(=O)N[C@@H](CCC(N)=O)C(=O)N[C@@H](C)C(=O)NNc1ccccc1.O=CO	IC50	'>'	100000.0	nM			inactive	UO_0000065					False	CHEMBL1613926	PUBCHEM_BIOASSAY: SAR analysis of Antagonists of XIAP-Bir3 domain of IAP-family anti-apoptotic proteins. (Class of assay: confirmatory) [Related pubchem assays (depositor defined):AID1018, AID1449, AID1513, AID1514, AID1638]	B	BAO_0000357	single protein format	Homo sapiens	None	None	None	None	CHEMBL4198	Inhibitor of apoptosis protein 3	Homo sapiens	SINGLE PROTEIN	CHEMBL1201862	7	PubChem BioAssays			None
CHEMBL1489452		0	442.52	0	1.88	SID85176883	CN[C@@H](C)C(=O)NC1CCCN([C@@H](C)C(=O)Nc2ccc3ccccc3c2)C1=O.O=CO	IC50	'>'	100000.0	nM			inactive	UO_0000065					False	CHEMBL1613926	PUBCHEM_BIOASSAY: SAR analysis of Antagonists of XIAP-Bir3 domain of IAP-family anti-apoptotic proteins. (Class of assay: confirmatory) [Related pubchem assays (depositor defined):AID1018, AID1449, AID1513, AID1514, AID1638]	B	BAO_0000357	single protein format	Homo sapiens	None	None	None	None	CHEMBL4198	Inhibitor of apoptosis protein 3	Homo sapiens	SINGLE PROTEIN	CHEMBL1201862	7	PubChem BioAssays			None
CHEMBL1605775		0	578.63	0	2.63	SID57644008	CN[C@@H](C)C(=O)N[C@@H](C(=O)N1CCC[C@H]1C(=O)NC(c1ccccc1)c1ccccc1)C(C)C.O=C(O)C(F)(F)F	IC50	'>'	100000.0	nM			inactive	UO_0000065					False	CHEMBL1613926	PUBCHEM_BIOASSAY: SAR analysis of Antagonists of XIAP-Bir3 domain of IAP-family anti-apoptotic proteins. (Class of assay: confirmatory) [Related pubchem assays (depositor defined):AID1018, AID1449, AID1513, AID1514, AID1638]	B	BAO_0000357	single protein format	Homo sapiens	None	None	None	None	CHEMBL4198	Inhibitor of apoptosis protein 3	Homo sapiens	SINGLE PROTEIN	CHEMBL1201862	7	PubChem BioAssays			None
CHEMBL1412122		0	466.54	1	-0.37	SID85248270	CN[C@@H](C)C(=O)N[C@H](C(=O)N[C@@H](CCC(N)=O)C(=O)NNc1ccccc1)C(C)C.O=CO	IC50	'='	182000.0	nM		Outside typical range	Active	UO_0000065					False	CHEMBL1613926	PUBCHEM_BIOASSAY: SAR analysis of Antagonists of XIAP-Bir3 domain of IAP-family anti-apoptotic proteins. (Class of assay: confirmatory) [Related pubchem assays (depositor defined):AID1018, AID1449, AID1513, AID1514, AID1638]	B	BAO_0000357	single protein format	Homo sapiens	None	None	None	None	CHEMBL4198	Inhibitor of apoptosis protein 3	Homo sapiens	SINGLE PROTEIN	CHEMBL1201862	7	PubChem BioAssays			None
CHEMBL1363082		0	546.63	2	-1.36	SID57643965	CC(C)[C@H](NC(=O)[C@H](C)NC(=O)[C@@H](N)CC(=O)O)C(=O)N1CCC[C@H]1C(=O)N[C@@H](Cc1ccccc1)C(N)=O	IC50	'>'	100000.0	nM			inactive	UO_0000065					False	CHEMBL1613926	PUBCHEM_BIOASSAY: SAR analysis of Antagonists of XIAP-Bir3 domain of IAP-family anti-apoptotic proteins. (Class of assay: confirmatory) [Related pubchem assays (depositor defined):AID1018, AID1449, AID1513, AID1514, AID1638]	B	BAO_0000357	single protein format	Homo sapiens	None	None	None	None	CHEMBL4198	Inhibitor of apoptosis protein 3	Homo sapiens	SINGLE PROTEIN	CHEMBL1201862	7	PubChem BioAssays			None
CHEMBL1570483		0	490.56	0	0.74	SID85176839	CN[C@@H](C)C(=O)N[C@@H](CC(=O)O)C(=O)N1CCC[C@H]1C(=O)NC1CCCc2ccccc21.O=CO	IC50	'>'	100000.0	nM			inactive	UO_0000065					False	CHEMBL1613926	PUBCHEM_BIOASSAY: SAR analysis of Antagonists of XIAP-Bir3 domain of IAP-family anti-apoptotic proteins. (Class of assay: confirmatory) [Related pubchem assays (depositor defined):AID1018, AID1449, AID1513, AID1514, AID1638]	B	BAO_0000357	single protein format	Homo sapiens	None	None	None	None	CHEMBL4198	Inhibitor of apoptosis protein 3	Homo sapiens	SINGLE PROTEIN	CHEMBL1201862	7	PubChem BioAssays			None
CHEMBL1604669		0	397.50	0	2.66	SID24813179	CN(Cc1ccccc1)C(=O)c1ccc2c(c1)NC(=O)C(N1CCOCC1)S2	IC50	'>'	100000.0	nM			Not Active	UO_0000065					False	CHEMBL1614251	PUBCHEM_BIOASSAY: Chemical Antagonists IAP-family anti-apoptotic proteins. (Class of assay: confirmatory) [Related pubchem assays: 1513, 1514, 1449 ]	F	BAO_0000019	assay format	Homo sapiens	None	None	None	None	CHEMBL4198	Inhibitor of apoptosis protein 3	Homo sapiens	SINGLE PROTEIN	CHEMBL1201862	7	PubChem BioAssays			None
CHEMBL1369932		0	333.24	0	3.13	SID17407709	CC[n+]1c(C)sc2c(C)cc(C)cc21.[I-]	IC50	'>'	100000.0	nM			Not Active	UO_0000065					False	CHEMBL1614251	PUBCHEM_BIOASSAY: Chemical Antagonists IAP-family anti-apoptotic proteins. (Class of assay: confirmatory) [Related pubchem assays: 1513, 1514, 1449 ]	F	BAO_0000019	assay format	Homo sapiens	None	None	None	None	CHEMBL4198	Inhibitor of apoptosis protein 3	Homo sapiens	SINGLE PROTEIN	CHEMBL1201862	7	PubChem BioAssays			None
CHEMBL1370429		0	285.73	0	3.15	SID22402752	O=C(NCc1ccc(Cl)cc1)c1ccc2[nH]cnc2c1	IC50	'>'	100000.0	nM			Not Active	UO_0000065					False	CHEMBL1614251	PUBCHEM_BIOASSAY: Chemical Antagonists IAP-family anti-apoptotic proteins. (Class of assay: confirmatory) [Related pubchem assays: 1513, 1514, 1449 ]	F	BAO_0000019	assay format	Homo sapiens	None	None	None	None	CHEMBL4198	Inhibitor of apoptosis protein 3	Homo sapiens	SINGLE PROTEIN	CHEMBL1201862	7	PubChem BioAssays			None
CHEMBL1498397		0	407.61	0	3.91	SID22406842	Cc1ccc(S(=O)(=O)N(C)C)cc1NC(S)=NC12CC3CC(CC(C3)C1)C2	IC50	'>'	100000.0	nM			Not Active	UO_0000065					False	CHEMBL1614251	PUBCHEM_BIOASSAY: Chemical Antagonists IAP-family anti-apoptotic proteins. (Class of assay: confirmatory) [Related pubchem assays: 1513, 1514, 1449 ]	F	BAO_0000019	assay format	Homo sapiens	None	None	None	None	CHEMBL4198	Inhibitor of apoptosis protein 3	Homo sapiens	SINGLE PROTEIN	CHEMBL1201862	7	PubChem BioAssays			None
CHEMBL1489116		0	286.40	0	3.02	SID24804976	CC(SCc1ccccc1)C(=O)NCc1ccccn1	IC50	'>'	100000.0	nM			Not Active	UO_0000065					False	CHEMBL1614251	PUBCHEM_BIOASSAY: Chemical Antagonists IAP-family anti-apoptotic proteins. (Class of assay: confirmatory) [Related pubchem assays: 1513, 1514, 1449 ]	F	BAO_0000019	assay format	Homo sapiens	None	None	None	None	CHEMBL4198	Inhibitor of apoptosis protein 3	Homo sapiens	SINGLE PROTEIN	CHEMBL1201862	7	PubChem BioAssays			None
CHEMBL1498920		0	246.34	0	2.49	SID4250381	CC(=O)NCCc1csc(-c2ccccc2)n1	IC50	'>'	100000.0	nM			Not Active	UO_0000065					False	CHEMBL1614251	PUBCHEM_BIOASSAY: Chemical Antagonists IAP-family anti-apoptotic proteins. (Class of assay: confirmatory) [Related pubchem assays: 1513, 1514, 1449 ]	F	BAO_0000019	assay format	Homo sapiens	None	None	None	None	CHEMBL4198	Inhibitor of apoptosis protein 3	Homo sapiens	SINGLE PROTEIN	CHEMBL1201862	7	PubChem BioAssays			None
CHEMBL1538798		0	432.53	0	3.91	SID3712558	O=c1c2ccccc2nnn1CSc1nnc(-c2cccs2)n1Cc1ccccc1	IC50	'>'	100000.0	nM			Not Active	UO_0000065					False	CHEMBL1614251	PUBCHEM_BIOASSAY: Chemical Antagonists IAP-family anti-apoptotic proteins. (Class of assay: confirmatory) [Related pubchem assays: 1513, 1514, 1449 ]	F	BAO_0000019	assay format	Homo sapiens	None	None	None	None	CHEMBL4198	Inhibitor of apoptosis protein 3	Homo sapiens	SINGLE PROTEIN	CHEMBL1201862	7	PubChem BioAssays			None
CHEMBL1361189		0	396.51	0	3.85	SID7969311	CCN1C(=O)c2ccccc2[S+]([O-])c2ccc(C(=O)N3CCCCCC3)cc21	IC50	'>'	100000.0	nM			Not Active	UO_0000065					False	CHEMBL1614251	PUBCHEM_BIOASSAY: Chemical Antagonists IAP-family anti-apoptotic proteins. (Class of assay: confirmatory) [Related pubchem assays: 1513, 1514, 1449 ]	F	BAO_0000019	assay format	Homo sapiens	None	None	None	None	CHEMBL4198	Inhibitor of apoptosis protein 3	Homo sapiens	SINGLE PROTEIN	CHEMBL1201862	7	PubChem BioAssays			None
CHEMBL1672261		0	496.68	0	3.06	9AB, Diastereomer	CC(C)[C@H](NC(=O)[C@H](C)N)C(=O)N1C(C(=O)NC(c2ccccc2)c2ccccc2)CSC1(C)C	Inhibition	'='	83.6	%				UO_0000187					False	CHEMBL1681191	Inhibition of XIAP-Bir3 domain at 100 uM by TR-FRET assay	B	BAO_0000357	single protein format	None	None	None	None	None	CHEMBL4198	Inhibitor of apoptosis protein 3	Homo sapiens	SINGLE PROTEIN	CHEMBL1671818	1	Scientific Literature	J. Med. Chem.	2011	None
CHEMBL1672266		0	346.44	0	0.44	39	CC(C)[C@H](NC(=O)[C@H](C)N)C(O)c1nnnn1CCc1ccccc1	Inhibition	'='	20.7	%				UO_0000187					False	CHEMBL1681191	Inhibition of XIAP-Bir3 domain at 100 uM by TR-FRET assay	B	BAO_0000357	single protein format	None	None	None	None	None	CHEMBL4198	Inhibitor of apoptosis protein 3	Homo sapiens	SINGLE PROTEIN	CHEMBL1671818	1	Scientific Literature	J. Med. Chem.	2011	None
CHEMBL1672265		0	436.58	0	3.90	34	CC(C)C(NC(=O)[C@H](C)N)c1nc(C(=O)NCc2ccccc2)c(-c2ccccc2)s1	Inhibition	'='	9.1	%				UO_0000187					False	CHEMBL1681195	Inhibition of XIAP-Bir3 domain at 100 nM by TR-FRET assay	B	BAO_0000357	single protein format	None	None	None	None	None	CHEMBL4198	Inhibitor of apoptosis protein 3	Homo sapiens	SINGLE PROTEIN	CHEMBL1671818	1	Scientific Literature	J. Med. Chem.	2011	None
CHEMBL1622682		0	425.53	0	1.98	9k	CC[C@H](NC(=O)[C@H](C)NC)C(=O)N1CCC[C@H]1C(=O)Nc1c(C)ccc2ncccc12	Ratio Ki	'='	8.0										False	CHEMBL1803516	Selectivity ratio of Ki for XIAP BIR3 domain to Ki for XIAP BIR2 domain	B	BAO_0000357	single protein format	None	None	None	None	None	CHEMBL4198	Inhibitor of apoptosis protein 3	Homo sapiens	SINGLE PROTEIN	CHEMBL1800023	1	Scientific Literature	Bioorg. Med. Chem. Lett.	2011	None
CHEMBL1311292		0	505.53	1	3.70	SID24806874	CC(C)(C)NC(=O)C(c1ccncc1)N(C(=O)Cn1nnc(-c2ccc(F)cc2)n1)c1ccccc1F	IC50	'>'	100000.0	nM			inactive	UO_0000065					False	CHEMBL1614228	PUBCHEM_BIOASSAY: Counter Screen using XIAP-Bir3 for Chemical Antagonists of Bir1/2 domains of IAP-family anti-apoptotic proteins. (Class of assay: confirmatory) [Related pubchem assays (depositor defined):AID1018, AID1449, AID1514, AID1638, AID1749, AID1750, AID488957, AID488963]	B	BAO_0000357	single protein format	Homo sapiens	None	None	None	None	CHEMBL4198	Inhibitor of apoptosis protein 3	Homo sapiens	SINGLE PROTEIN	CHEMBL1201862	7	PubChem BioAssays			None
CHEMBL1480577		0	472.94	0	4.23	SID14721082	O=C(Nc1ccccc1-c1nnn(CC(=O)N2CCCc3ccccc32)n1)c1ccc(Cl)cc1	IC50	'>'	100000.0	nM			inactive	UO_0000065					False	CHEMBL1614228	PUBCHEM_BIOASSAY: Counter Screen using XIAP-Bir3 for Chemical Antagonists of Bir1/2 domains of IAP-family anti-apoptotic proteins. (Class of assay: confirmatory) [Related pubchem assays (depositor defined):AID1018, AID1449, AID1514, AID1638, AID1749, AID1750, AID488957, AID488963]	B	BAO_0000357	single protein format	Homo sapiens	None	None	None	None	CHEMBL4198	Inhibitor of apoptosis protein 3	Homo sapiens	SINGLE PROTEIN	CHEMBL1201862	7	PubChem BioAssays			None
CHEMBL1605743		0	288.30	0	4.27	SID49679995	O=c1ccc2c(-c3ccccc3)c3ccc(O)cc3oc-2c1	IC50	'>'	20000.0	nM			inactive	UO_0000065					False	CHEMBL1614228	PUBCHEM_BIOASSAY: Counter Screen using XIAP-Bir3 for Chemical Antagonists of Bir1/2 domains of IAP-family anti-apoptotic proteins. (Class of assay: confirmatory) [Related pubchem assays (depositor defined):AID1018, AID1449, AID1514, AID1638, AID1749, AID1750, AID488957, AID488963]	B	BAO_0000357	single protein format	Homo sapiens	None	None	None	None	CHEMBL4198	Inhibitor of apoptosis protein 3	Homo sapiens	SINGLE PROTEIN	CHEMBL1201862	7	PubChem BioAssays			None
CHEMBL1505183		0	406.44	0	3.86	SID17506468	CN1CCN(c2ccccc2NC(=O)c2ccc(-c3cccc([N+](=O)[O-])c3)o2)CC1	IC50	'>'	100000.0	nM			Not Active	UO_0000065					False	CHEMBL1614251	PUBCHEM_BIOASSAY: Chemical Antagonists IAP-family anti-apoptotic proteins. (Class of assay: confirmatory) [Related pubchem assays: 1513, 1514, 1449 ]	F	BAO_0000019	assay format	Homo sapiens	None	None	None	None	CHEMBL4198	Inhibitor of apoptosis protein 3	Homo sapiens	SINGLE PROTEIN	CHEMBL1201862	7	PubChem BioAssays			None
CHEMBL1534576		0	319.38	0	2.16	SID24826104	COc1ccccc1CNC(=O)COC(=O)Cc1ccsc1	IC50	'>'	100000.0	nM			Not Active	UO_0000065					False	CHEMBL1614251	PUBCHEM_BIOASSAY: Chemical Antagonists IAP-family anti-apoptotic proteins. (Class of assay: confirmatory) [Related pubchem assays: 1513, 1514, 1449 ]	F	BAO_0000019	assay format	Homo sapiens	None	None	None	None	CHEMBL4198	Inhibitor of apoptosis protein 3	Homo sapiens	SINGLE PROTEIN	CHEMBL1201862	7	PubChem BioAssays			None
CHEMBL1573887		0	318.40	1	5.46	SID17517087	Cc1ccccc1Oc1nnc(-c2cccs2)c2ccccc12	IC50	'>'	100000.0	nM			Not Active	UO_0000065					False	CHEMBL1614251	PUBCHEM_BIOASSAY: Chemical Antagonists IAP-family anti-apoptotic proteins. (Class of assay: confirmatory) [Related pubchem assays: 1513, 1514, 1449 ]	F	BAO_0000019	assay format	Homo sapiens	None	None	None	None	CHEMBL4198	Inhibitor of apoptosis protein 3	Homo sapiens	SINGLE PROTEIN	CHEMBL1201862	7	PubChem BioAssays			None
CHEMBL1601327		0	392.48	0	4.44	SID14746102	CCCCSc1nnc2c(n1)OC(C(=O)c1ccccc1)Nc1ccccc1-2	IC50	'>'	50000.0	nM			Not Active	UO_0000065					False	CHEMBL1614251	PUBCHEM_BIOASSAY: Chemical Antagonists IAP-family anti-apoptotic proteins. (Class of assay: confirmatory) [Related pubchem assays: 1513, 1514, 1449 ]	F	BAO_0000019	assay format	Homo sapiens	None	None	None	None	CHEMBL4198	Inhibitor of apoptosis protein 3	Homo sapiens	SINGLE PROTEIN	CHEMBL1201862	7	PubChem BioAssays			None
CHEMBL1428936		0	264.37	0	3.35	SID22410848	Cc1cc(O)nc(NN=C(CC(C)C)CC(C)C)n1	IC50	'>'	100000.0	nM			Not Active	UO_0000065					False	CHEMBL1614251	PUBCHEM_BIOASSAY: Chemical Antagonists IAP-family anti-apoptotic proteins. (Class of assay: confirmatory) [Related pubchem assays: 1513, 1514, 1449 ]	F	BAO_0000019	assay format	Homo sapiens	None	None	None	None	CHEMBL4198	Inhibitor of apoptosis protein 3	Homo sapiens	SINGLE PROTEIN	CHEMBL1201862	7	PubChem BioAssays			None
CHEMBL1350350		0	402.50	0	3.91	SID17514448	COc1ccc(NC(=O)CCCN2C(=O)/C(=C\c3ccco3)SC2=S)cc1	IC50	'>'	100000.0	nM			Not Active	UO_0000065					False	CHEMBL1614251	PUBCHEM_BIOASSAY: Chemical Antagonists IAP-family anti-apoptotic proteins. (Class of assay: confirmatory) [Related pubchem assays: 1513, 1514, 1449 ]	F	BAO_0000019	assay format	Homo sapiens	None	None	None	None	CHEMBL4198	Inhibitor of apoptosis protein 3	Homo sapiens	SINGLE PROTEIN	CHEMBL1201862	7	PubChem BioAssays			None
CHEMBL3236076		0	442.60	0	1.81	18	CN[C@@H](C)C(=O)N[C@H]1CCC[C@H]2C[C@H]3CCN(CCc4ccc(OC)cc4)C[C@H]3N2C1=O	IC50	'='	9200.0	nM	5.04			UO_0000065	11.38	0.21	3.23	6.81	False	CHEMBL3241791	Inhibition of XIAP BIR3 domain (unknown origin) by fluorescence polarization assay	B	BAO_0000357	single protein format	Homo sapiens	None	None	None	None	CHEMBL4198	Inhibitor of apoptosis protein 3	Homo sapiens	SINGLE PROTEIN	CHEMBL3232969	1	Scientific Literature	Bioorg. Med. Chem. Lett.	2014	None
CHEMBL3236079		0	426.61	0	2.11	21	CN[C@@H](C)C(=O)N[C@H]1CCC[C@H]2C[C@H]3CCN(CCc4cccc(C)c4)C[C@H]3N2C1=O	IC50	'='	2200.0	nM	5.66			UO_0000065	13.26	0.25	3.55	8.75	False	CHEMBL3241791	Inhibition of XIAP BIR3 domain (unknown origin) by fluorescence polarization assay	B	BAO_0000357	single protein format	Homo sapiens	None	None	None	None	CHEMBL4198	Inhibitor of apoptosis protein 3	Homo sapiens	SINGLE PROTEIN	CHEMBL3232969	1	Scientific Literature	Bioorg. Med. Chem. Lett.	2014	None
CHEMBL1625449		0	389.50	0	0.44	9c	CN[C@@H](C)C(=O)N[C@H](C(=O)N1CCC[C@H]1C(=O)NCc1cccnc1)C(C)C	Ki	'='	10930.0	nM	4.96			UO_0000065	12.74	0.24	4.52	4.80	False	CHEMBL1803422	Competitive inhibition of XIAP BIR2 domain by fluorescent polarization assay	B	BAO_0000357	single protein format	None	None	None	None	None	CHEMBL4198	Inhibitor of apoptosis protein 3	Homo sapiens	SINGLE PROTEIN	CHEMBL1800023	1	Scientific Literature	Bioorg. Med. Chem. Lett.	2011	None
CHEMBL1622682		0	425.53	0	1.98	9k	CC[C@H](NC(=O)[C@H](C)NC)C(=O)N1CCC[C@H]1C(=O)Nc1c(C)ccc2ncccc12	Ki	'='	7200.0	nM	5.14			UO_0000065	12.09	0.23	3.16	4.97	False	CHEMBL1803422	Competitive inhibition of XIAP BIR2 domain by fluorescent polarization assay	B	BAO_0000357	single protein format	None	None	None	None	None	CHEMBL4198	Inhibitor of apoptosis protein 3	Homo sapiens	SINGLE PROTEIN	CHEMBL1800023	1	Scientific Literature	Bioorg. Med. Chem. Lett.	2011	None
CHEMBL1800336		0	512.65	1	3.22	8c	CN[C@@H](C)C(=O)N[C@@H](Cc1ccccc1)C(=O)N1CCC[C@H]1C(=O)NC(c1ccccc1)c1ccccc1	Ki	'='	1050.0	nM	5.98			UO_0000065	11.66	0.21	2.76	6.60	False	CHEMBL1803423	Competitive inhibition of XIAP BIR3 domain by fluorescent polarization assay	B	BAO_0000357	single protein format	None	None	None	None	None	CHEMBL4198	Inhibitor of apoptosis protein 3	Homo sapiens	SINGLE PROTEIN	CHEMBL1800023	1	Scientific Literature	Bioorg. Med. Chem. Lett.	2011	None
CHEMBL1617609		0	478.64	0	3.02	8j	CC[C@H](C)[C@H](NC(=O)[C@H](C)NC)C(=O)N1CCC[C@H]1C(=O)NC(c1ccccc1)c1ccccc1	Ki	'='	800.0	nM	6.10			UO_0000065	12.74	0.24	3.08	6.73	False	CHEMBL1803423	Competitive inhibition of XIAP BIR3 domain by fluorescent polarization assay	B	BAO_0000357	single protein format	None	None	None	None	None	CHEMBL4198	Inhibitor of apoptosis protein 3	Homo sapiens	SINGLE PROTEIN	CHEMBL1800023	1	Scientific Literature	Bioorg. Med. Chem. Lett.	2011	None
CHEMBL1241424		0	609.77	1	3.26	5	CN[C@@H](C)C(=O)N[C@H]1CC[C@@H](NC(=O)Cc2ccccc2)C[C@H]2CC[C@@H](C(=O)NC(c3ccccc3)c3ccccc3)N2C1=O	IC50	'='	361.0	nM	6.44			UO_0000065	10.57	0.20	3.18	5.38	False	CHEMBL1248006	Displacement of fluorescent SM5F peptide from His-tagged human XIAP BIR3 domain expressed in Escherichia coli BL21(DE3) cells by fluorescence polarization-based assay	B	BAO_0000219	cell-based format	Homo sapiens	None	None	None	None	CHEMBL4198	Inhibitor of apoptosis protein 3	Homo sapiens	SINGLE PROTEIN	CHEMBL1240488	1	Scientific Literature	J. Med. Chem.	2010	None
CHEMBL3926020		0	435.88	0	2.86	BDBM205358	CNC(C)C(=O)Nc1cc(-c2ccncc2C#N)cc(NC(=O)c2ccc(Cl)cn2)n1	IC50	'='	798.0	nM	6.10		363717	UO_0000065	13.99	0.27	3.24	4.60	False	CHEMBL3887923	DELFIA Assay: R3 domains of human XIAP (covering amino acids 241 to 356; XIAP BIR3) and cIAPl (covering amino acids 256 to 363; cIAPl BIR3) were expressed and purified from Ecoli as GST-fusion proteins. Peptide AVPIAQKSE-Lys(Biotin), representing the N-terminus of mature human SMAC (SMAC peptide), was used as interaction partner in the protein- peptide interaction assay.BIR3 domains (10 nM) were …	B	BAO_0000357	single protein format	None	None	None	None	None	CHEMBL4198	Inhibitor of apoptosis protein 3	Homo sapiens	SINGLE PROTEIN	CHEMBL3886507	37	BindingDB Database		2016	None
CHEMBL3975889		0	474.95	0	4.45	BDBM205362	CNC(C)C(=O)Nc1cc(-c2nccc3cccc(C)c23)cc(NC(=O)c2ccc(Cl)cn2)n1	IC50	'='	134.0	nM	6.87		363721	UO_0000065	14.47	0.28	2.42	6.31	False	CHEMBL3887923	DELFIA Assay: R3 domains of human XIAP (covering amino acids 241 to 356; XIAP BIR3) and cIAPl (covering amino acids 256 to 363; cIAPl BIR3) were expressed and purified from Ecoli as GST-fusion proteins. Peptide AVPIAQKSE-Lys(Biotin), representing the N-terminus of mature human SMAC (SMAC peptide), was used as interaction partner in the protein- peptide interaction assay.BIR3 domains (10 nM) were …	B	BAO_0000357	single protein format	None	None	None	None	None	CHEMBL4198	Inhibitor of apoptosis protein 3	Homo sapiens	SINGLE PROTEIN	CHEMBL3886507	37	BindingDB Database		2016	None
CHEMBL3938332		0	496.91	0	4.42	BDBM205377	CNC(C)C(=O)Nc1cc(-c2ccnc3cc(F)cc(F)c23)cc(NC(=O)c2ccc(Cl)cn2)n1	IC50	'='	1090.0	nM	5.96		363738	UO_0000065	12.00	0.23	1.54	5.48	False	CHEMBL3887923	DELFIA Assay: R3 domains of human XIAP (covering amino acids 241 to 356; XIAP BIR3) and cIAPl (covering amino acids 256 to 363; cIAPl BIR3) were expressed and purified from Ecoli as GST-fusion proteins. Peptide AVPIAQKSE-Lys(Biotin), representing the N-terminus of mature human SMAC (SMAC peptide), was used as interaction partner in the protein- peptide interaction assay.BIR3 domains (10 nM) were …	B	BAO_0000357	single protein format	None	None	None	None	None	CHEMBL4198	Inhibitor of apoptosis protein 3	Homo sapiens	SINGLE PROTEIN	CHEMBL3886507	37	BindingDB Database		2016	None
CHEMBL3970113		0	443.51	0	3.14	BDBM205395	CNC(C)C(=O)Nc1cc(-c2c(C)ccc3ncccc23)cc(NC(=O)c2ccn(C)n2)n1	IC50	'='	2769.0	nM	5.56		363754	UO_0000065	12.53	0.23	2.42	4.88	False	CHEMBL3887923	DELFIA Assay: R3 domains of human XIAP (covering amino acids 241 to 356; XIAP BIR3) and cIAPl (covering amino acids 256 to 363; cIAPl BIR3) were expressed and purified from Ecoli as GST-fusion proteins. Peptide AVPIAQKSE-Lys(Biotin), representing the N-terminus of mature human SMAC (SMAC peptide), was used as interaction partner in the protein- peptide interaction assay.BIR3 domains (10 nM) were …	B	BAO_0000357	single protein format	None	None	None	None	None	CHEMBL4198	Inhibitor of apoptosis protein 3	Homo sapiens	SINGLE PROTEIN	CHEMBL3886507	37	BindingDB Database		2016	None
CHEMBL3924954		0	490.57	0	4.95	BDBM205398	CNC(C)C(=O)Nc1cc(-c2c(C)ccc3ncccc23)cc(NC(=O)c2ccc3cnccc3c2)n1	IC50	'='	5959.0	nM	5.22		363757	UO_0000065	10.65	0.19	0.27	4.80	False	CHEMBL3887923	DELFIA Assay: R3 domains of human XIAP (covering amino acids 241 to 356; XIAP BIR3) and cIAPl (covering amino acids 256 to 363; cIAPl BIR3) were expressed and purified from Ecoli as GST-fusion proteins. Peptide AVPIAQKSE-Lys(Biotin), representing the N-terminus of mature human SMAC (SMAC peptide), was used as interaction partner in the protein- peptide interaction assay.BIR3 domains (10 nM) were …	B	BAO_0000357	single protein format	None	None	None	None	None	CHEMBL4198	Inhibitor of apoptosis protein 3	Homo sapiens	SINGLE PROTEIN	CHEMBL3886507	37	BindingDB Database		2016	None
CHEMBL1406081		0	269.30	0	3.82	SID4256293	COc1cc(OC)cc(-c2nc3cc(C)ccc3o2)c1	IC50	'>'	100000.0	nM			Not Active	UO_0000065					False	CHEMBL1614251	PUBCHEM_BIOASSAY: Chemical Antagonists IAP-family anti-apoptotic proteins. (Class of assay: confirmatory) [Related pubchem assays: 1513, 1514, 1449 ]	F	BAO_0000019	assay format	Homo sapiens	None	None	None	None	CHEMBL4198	Inhibitor of apoptosis protein 3	Homo sapiens	SINGLE PROTEIN	CHEMBL1201862	7	PubChem BioAssays			None
CHEMBL1309968		0	203.27	0	3.01	SID24821514	CC(=O)c1cnc(-c2ccccc2)s1	IC50	'>'	100000.0	nM			Not Active	UO_0000065					False	CHEMBL1614251	PUBCHEM_BIOASSAY: Chemical Antagonists IAP-family anti-apoptotic proteins. (Class of assay: confirmatory) [Related pubchem assays: 1513, 1514, 1449 ]	F	BAO_0000019	assay format	Homo sapiens	None	None	None	None	CHEMBL4198	Inhibitor of apoptosis protein 3	Homo sapiens	SINGLE PROTEIN	CHEMBL1201862	7	PubChem BioAssays			None
CHEMBL1530935		0	396.92	0	3.33	SID17507580	O=C(Nc1ccccc1)c1cc(S(=O)(=O)N2CCSCC2)ccc1Cl	IC50	'>'	100000.0	nM			Not Active	UO_0000065					False	CHEMBL1614251	PUBCHEM_BIOASSAY: Chemical Antagonists IAP-family anti-apoptotic proteins. (Class of assay: confirmatory) [Related pubchem assays: 1513, 1514, 1449 ]	F	BAO_0000019	assay format	Homo sapiens	None	None	None	None	CHEMBL4198	Inhibitor of apoptosis protein 3	Homo sapiens	SINGLE PROTEIN	CHEMBL1201862	7	PubChem BioAssays			None
CHEMBL1446947		0	358.39	0	2.83	SID7968336	CC(C)CC(NC(=O)c1ccco1)C(=O)Nc1ccc2c(c1)OCCO2	IC50	'>'	100000.0	nM			Not Active	UO_0000065					False	CHEMBL1614251	PUBCHEM_BIOASSAY: Chemical Antagonists IAP-family anti-apoptotic proteins. (Class of assay: confirmatory) [Related pubchem assays: 1513, 1514, 1449 ]	F	BAO_0000019	assay format	Homo sapiens	None	None	None	None	CHEMBL4198	Inhibitor of apoptosis protein 3	Homo sapiens	SINGLE PROTEIN	CHEMBL1201862	7	PubChem BioAssays			None
CHEMBL1987232		0	367.46	0	2.53	SID22405122	COc1ccc(/C=N/Nc2nc(N3CCCC3)nc(N3CCCC3)n2)cc1	IC50	'>'	100000.0	nM			Not Active	UO_0000065					False	CHEMBL1614251	PUBCHEM_BIOASSAY: Chemical Antagonists IAP-family anti-apoptotic proteins. (Class of assay: confirmatory) [Related pubchem assays: 1513, 1514, 1449 ]	F	BAO_0000019	assay format	Homo sapiens	None	None	None	None	CHEMBL4198	Inhibitor of apoptosis protein 3	Homo sapiens	SINGLE PROTEIN	CHEMBL1201862	7	PubChem BioAssays			None
CHEMBL1470693		0	384.43	0	2.94	SID4244507	COc1ccc(C(=O)N(CN2CCCC2=O)c2ccccc2OC)cc1OC	IC50	'>'	100000.0	nM			Not Active	UO_0000065					False	CHEMBL1614251	PUBCHEM_BIOASSAY: Chemical Antagonists IAP-family anti-apoptotic proteins. (Class of assay: confirmatory) [Related pubchem assays: 1513, 1514, 1449 ]	F	BAO_0000019	assay format	Homo sapiens	None	None	None	None	CHEMBL4198	Inhibitor of apoptosis protein 3	Homo sapiens	SINGLE PROTEIN	CHEMBL1201862	7	PubChem BioAssays			None
CHEMBL1334508		0	287.29	0	0.63	SID4256850	COC(=O)c1ccc(C(=O)OC)c(NS(C)(=O)=O)c1	IC50	'>'	100000.0	nM			Not Active	UO_0000065					False	CHEMBL1614251	PUBCHEM_BIOASSAY: Chemical Antagonists IAP-family anti-apoptotic proteins. (Class of assay: confirmatory) [Related pubchem assays: 1513, 1514, 1449 ]	F	BAO_0000019	assay format	Homo sapiens	None	None	None	None	CHEMBL4198	Inhibitor of apoptosis protein 3	Homo sapiens	SINGLE PROTEIN	CHEMBL1201862	7	PubChem BioAssays			None
CHEMBL1800335		0	504.68	1	3.56	8a	CN[C@@H](C)C(=O)N[C@H](C(=O)N1CCC[C@H]1C(=O)NC(c1ccccc1)c1ccccc1)C1CCCCC1	Ki	'='	3580.0	nM	5.45			UO_0000065	10.79	0.20	1.89	6.02	False	CHEMBL1803422	Competitive inhibition of XIAP BIR2 domain by fluorescent polarization assay	B	BAO_0000357	single protein format	None	None	None	None	None	CHEMBL4198	Inhibitor of apoptosis protein 3	Homo sapiens	SINGLE PROTEIN	CHEMBL1800023	1	Scientific Literature	Bioorg. Med. Chem. Lett.	2011	None
CHEMBL1800336		0	512.65	1	3.22	8c	CN[C@@H](C)C(=O)N[C@@H](Cc1ccccc1)C(=O)N1CCC[C@H]1C(=O)NC(c1ccccc1)c1ccccc1	Ki	'='	9070.0	nM	5.04			UO_0000065	9.84	0.18	1.82	5.57	False	CHEMBL1803422	Competitive inhibition of XIAP BIR2 domain by fluorescent polarization assay	B	BAO_0000357	single protein format	None	None	None	None	None	CHEMBL4198	Inhibitor of apoptosis protein 3	Homo sapiens	SINGLE PROTEIN	CHEMBL1800023	1	Scientific Literature	Bioorg. Med. Chem. Lett.	2011	None
CHEMBL1621745		0	388.51	0	1.04	9a	CN[C@@H](C)C(=O)N[C@H](C(=O)N1CCC[C@H]1C(=O)NCc1ccccc1)C(C)C	Ki	'='	3360.0	nM	5.47			UO_0000065	14.09	0.27	4.43	6.05	False	CHEMBL1803422	Competitive inhibition of XIAP BIR2 domain by fluorescent polarization assay	B	BAO_0000357	single protein format	None	None	None	None	None	CHEMBL4198	Inhibitor of apoptosis protein 3	Homo sapiens	SINGLE PROTEIN	CHEMBL1800023	1	Scientific Literature	Bioorg. Med. Chem. Lett.	2011	None
CHEMBL1621842		0	428.58	0	1.92	9f	CN[C@@H](C)C(=O)N[C@H](C(=O)N1CCC[C@H]1C(=O)N[C@@H]1CCCc2ccccc21)C(C)C	Ki	'='	1370.0	nM	5.86			UO_0000065	13.68	0.26	3.94	6.48	True	CHEMBL1803422	Competitive inhibition of XIAP BIR2 domain by fluorescent polarization assay	B	BAO_0000357	single protein format	None	None	None	None	None	CHEMBL4198	Inhibitor of apoptosis protein 3	Homo sapiens	SINGLE PROTEIN	CHEMBL1800023	1	Scientific Literature	Bioorg. Med. Chem. Lett.	2011	None
CHEMBL1621847		0	425.53	0	1.91	9n	CN[C@@H](C)C(=O)N[C@H](C(=O)N1CCC[C@H]1C(=O)Nc1cccc2cnccc12)C(C)C	Ki	'='	2550.0	nM	5.59			UO_0000065	13.14	0.25	3.68	5.41	False	CHEMBL1803422	Competitive inhibition of XIAP BIR2 domain by fluorescent polarization assay	B	BAO_0000357	single protein format	None	None	None	None	None	CHEMBL4198	Inhibitor of apoptosis protein 3	Homo sapiens	SINGLE PROTEIN	CHEMBL1800023	1	Scientific Literature	Bioorg. Med. Chem. Lett.	2011	None
CHEMBL3339217		0	1092.44	None	None	28	CN[C@@H](C)C(=O)N[C@H](C(=O)N1Cc2cc(CCc3ccc(C(=O)N[C@H]4C[C@@H](C(=O)N[C@@H]5CCCc6ccccc65)N(C(=O)[C@@H](NC(=O)[C@H](C)NC)C(C)(C)C)C4)cc3)ccc2C[C@H]1C(=O)N[C@@H]1CCCc2ccccc21)C(C)(C)C	IC50	'='	40.0	nM	7.40			UO_0000065	6.77	None	None	None	False	CHEMBL3388610	Inhibition of XIAP-BIR3 (unknown origin) by HTRF assay	B	BAO_0000357	single protein format	Homo sapiens	None	None	None	None	CHEMBL4198	Inhibitor of apoptosis protein 3	Homo sapiens	SINGLE PROTEIN	CHEMBL3351229	1	Scientific Literature	Bioorg. Med. Chem. Lett.	2014	None
CHEMBL3339219		0	1098.36	None	None	30	CN[C@@H](C)C(=O)N[C@H](C(=O)N1Cc2cc(C(=O)Nc3ncc(C(=O)N[C@H]4C[C@@H](C(=O)N[C@@H]5CCCc6ccccc65)N(C(=O)[C@@H](NC(=O)[C@H](C)NC)C(C)(C)C)C4)o3)ccc2C[C@H]1C(=O)N[C@@H]1CCCc2ccccc21)C(C)(C)C	IC50	'='	10.0	nM	8.00			UO_0000065	7.28	None	None	None	False	CHEMBL3388610	Inhibition of XIAP-BIR3 (unknown origin) by HTRF assay	B	BAO_0000357	single protein format	Homo sapiens	None	None	None	None	CHEMBL4198	Inhibitor of apoptosis protein 3	Homo sapiens	SINGLE PROTEIN	CHEMBL3351229	1	Scientific Literature	Bioorg. Med. Chem. Lett.	2014	None
CHEMBL518053		0	472.59	0	1.66	14l	CN[C@@H](C)C(=O)N[C@H](C(=O)N1CC[C@H]2CC[C@H](NC(=O)c3ccc4c(c3)OCO4)[C@H]21)C(C)(C)C	Ki	'='	1800.0	nM	5.75			UO_0000065	12.16	0.23	4.08	5.27	False	CHEMBL1010647	Binding affinity to XIAP-BIR3 domain by fluorescence polarization competitive assay	B	BAO_0000357	single protein format	None	None	None	None	None	CHEMBL4198	Inhibitor of apoptosis protein 3	Homo sapiens	SINGLE PROTEIN	CHEMBL1152772	1	Scientific Literature	J. Med. Chem.	2009	None
CHEMBL459803		0	484.67	0	3.15	14r	CN[C@@H](C)C(=O)N[C@H](C(=O)N1CC[C@H]2CC[C@H](NC(=O)c3csc4ccccc34)[C@H]21)C(C)(C)C	Ki	'='	160.0	nM	6.80			UO_0000065	14.02	0.27	3.65	7.51	False	CHEMBL1010647	Binding affinity to XIAP-BIR3 domain by fluorescence polarization competitive assay	B	BAO_0000357	single protein format	None	None	None	None	None	CHEMBL4198	Inhibitor of apoptosis protein 3	Homo sapiens	SINGLE PROTEIN	CHEMBL1152772	1	Scientific Literature	J. Med. Chem.	2009	None
CHEMBL3965515		0	995.15	2	6.58	BDBM240900	CN[C@@H](C)C(=O)N[C@H]1CN(C(=O)c2ccc(C(=O)N3C[C@H](NC(=O)[C@H](C)NC)C(=O)N(Cc4c(OC)ccc5ccccc45)c4ccccc43)cc2)c2ccccc2N(Cc2c(OC)ccc3ccccc23)C1=O	IC50	'='	0.452	nM	9.35		420373	UO_0000065	9.39	0.17	2.76	5.14	False	CHEMBL3888865	TR-FRET Assay: Ten nanomolar of 6× Histidine-tagged BIR2 domain, corresponding to amino acids 124-240 of XIAP, or BIR3 domain, corresponding to amino acids 241-356 of XIAP, was mixed with 20 nM of the peptide AVPIAQKSEK-(ε-biotin)-OH 1:2 TFA, in the presence of 50 mM Tris-Cl, pH 7.5, 100 mM NaCl, 1 mM dithiothreitol (DTT) and 0.1 mg/mL bovine serum albumin (BSA). Following a 45 min. incubation at…	B	BAO_0000357	single protein format	None	None	None	None	None	CHEMBL4198	Inhibitor of apoptosis protein 3	Homo sapiens	SINGLE PROTEIN	CHEMBL3886869	37	BindingDB Database		2016	None
CHEMBL3945912		0	963.15	2	7.18	BDBM240883	CN[C@@H](C)C(=O)N[C@H]1CN(C(=O)c2ccc(C(=O)N3C[C@H](NC(=O)[C@H](C)NC)C(=O)N(Cc4c(C)ccc5ccccc45)c4ccccc43)cc2)c2ccccc2N(Cc2c(C)ccc3ccccc23)C1=O	IC50	'='	10280.0	nM	4.99		420383	UO_0000065	5.18	0.09	-2.19	3.05	False	CHEMBL3888866	TR-FRET Assay: Ten nanomolar of 6× Histidine-tagged BIR2 domain, corresponding to amino acids 124-240 of XIAP, or BIR3 domain, corresponding to amino acids 241-356 of XIAP, was mixed with 20 nM of the peptide AVPIAQKSEK-(ε-biotin)-OH 1:2 TFA, in the presence of 50 mM Tris-Cl, pH 7.5, 100 mM NaCl, 1 mM dithiothreitol (DTT) and 0.1 mg/mL bovine serum albumin (BSA). Following a 45 min. incubation at…	B	BAO_0000357	single protein format	None	None	None	None	None	CHEMBL4198	Inhibitor of apoptosis protein 3	Homo sapiens	SINGLE PROTEIN	CHEMBL3886869	37	BindingDB Database		2016	None
CHEMBL3983236		0	441.50	0	3.19	BDBM205391	CNC(C)C(=O)Nc1cc(-c2c(C)ccc3ncccc23)cc(NC(=O)c2ccncn2)n1	IC50	'='	1801.0	nM	5.74		363750	UO_0000065	13.01	0.24	2.55	4.72	False	CHEMBL3887923	DELFIA Assay: R3 domains of human XIAP (covering amino acids 241 to 356; XIAP BIR3) and cIAPl (covering amino acids 256 to 363; cIAPl BIR3) were expressed and purified from Ecoli as GST-fusion proteins. Peptide AVPIAQKSE-Lys(Biotin), representing the N-terminus of mature human SMAC (SMAC peptide), was used as interaction partner in the protein- peptide interaction assay.BIR3 domains (10 nM) were …	B	BAO_0000357	single protein format	None	None	None	None	None	CHEMBL4198	Inhibitor of apoptosis protein 3	Homo sapiens	SINGLE PROTEIN	CHEMBL3886507	37	BindingDB Database		2016	None
CHEMBL3978628		0	458.50	0	3.94	BDBM205386	CNC(C)C(=O)Nc1cc(-c2c(C)ccc3ncccc23)cc(NC(=O)c2ccc(F)cn2)n1	IC50	'='	385.0	nM	6.42		363745	UO_0000065	13.99	0.26	2.47	5.89	False	CHEMBL3887923	DELFIA Assay: R3 domains of human XIAP (covering amino acids 241 to 356; XIAP BIR3) and cIAPl (covering amino acids 256 to 363; cIAPl BIR3) were expressed and purified from Ecoli as GST-fusion proteins. Peptide AVPIAQKSE-Lys(Biotin), representing the N-terminus of mature human SMAC (SMAC peptide), was used as interaction partner in the protein- peptide interaction assay.BIR3 domains (10 nM) were …	B	BAO_0000357	single protein format	None	None	None	None	None	CHEMBL4198	Inhibitor of apoptosis protein 3	Homo sapiens	SINGLE PROTEIN	CHEMBL3886507	37	BindingDB Database		2016	None
CHEMBL3932220		0	491.56	0	4.35	BDBM205385	CNC(C)C(=O)Nc1cc(-c2c(C)ccc3ncccc23)cc(NC(=O)c2ncc3ccccc3n2)n1	IC50	'='	1107.0	nM	5.96		363744	UO_0000065	12.12	0.22	1.61	4.89	False	CHEMBL3887923	DELFIA Assay: R3 domains of human XIAP (covering amino acids 241 to 356; XIAP BIR3) and cIAPl (covering amino acids 256 to 363; cIAPl BIR3) were expressed and purified from Ecoli as GST-fusion proteins. Peptide AVPIAQKSE-Lys(Biotin), representing the N-terminus of mature human SMAC (SMAC peptide), was used as interaction partner in the protein- peptide interaction assay.BIR3 domains (10 nM) were …	B	BAO_0000357	single protein format	None	None	None	None	None	CHEMBL4198	Inhibitor of apoptosis protein 3	Homo sapiens	SINGLE PROTEIN	CHEMBL3886507	37	BindingDB Database		2016	None
CHEMBL3892789		0	249.27	0	0.26	BDBM184613	CN[C@@H](C)C(=O)Nc1ccc2c(n1)CNC(=O)N2	IC50	'='	200000.0	nM		Outside typical range	332852	UO_0000065					False	CHEMBL3887094	In Vitro Competitive Displacement Binding Assay: Modified SMAC peptides and compounds were tested for their ability to displace the fluorescent tracer from either XIAP, cIAP-1 or cIAP-2. BIR3 domains of cIAP-1, cIAP-2 and XIAP were incubated with test compounds or SMAC based peptides and their respective peptide probes (Peptide Protein Research) in assay buffer (50 mM Hepes pH 7.5, 0.025% Tween-2…	B	BAO_0000357	single protein format	None	None	None	None	None	CHEMBL4198	Inhibitor of apoptosis protein 3	Homo sapiens	SINGLE PROTEIN	CHEMBL3886164	37	BindingDB Database		2015	None
CHEMBL3903476		0	388.86	0	3.12	BDBM184576	CN[C@@H](C)C(=O)Nc1ccc2c(n1)OC(C)(C)C(=O)N2c1ccc(Cl)cc1	IC50	'='	505.0	nM	6.30		332863	UO_0000065	16.19	0.32	3.18	7.54	False	CHEMBL3887094	In Vitro Competitive Displacement Binding Assay: Modified SMAC peptides and compounds were tested for their ability to displace the fluorescent tracer from either XIAP, cIAP-1 or cIAP-2. BIR3 domains of cIAP-1, cIAP-2 and XIAP were incubated with test compounds or SMAC based peptides and their respective peptide probes (Peptide Protein Research) in assay buffer (50 mM Hepes pH 7.5, 0.025% Tween-2…	B	BAO_0000357	single protein format	None	None	None	None	None	CHEMBL4198	Inhibitor of apoptosis protein 3	Homo sapiens	SINGLE PROTEIN	CHEMBL3886164	37	BindingDB Database		2015	None
CHEMBL3907712		0	427.94	0	4.30	BDBM184600	CN[C@@H](C)C(=O)Nc1ccc2c(n1)CN(C1CCCC1)C(=O)N2c1ccc(Cl)cc1	IC50	'='	505.0	nM	6.30		332866	UO_0000065	14.71	0.29	2.00	8.12	False	CHEMBL3887094	In Vitro Competitive Displacement Binding Assay: Modified SMAC peptides and compounds were tested for their ability to displace the fluorescent tracer from either XIAP, cIAP-1 or cIAP-2. BIR3 domains of cIAP-1, cIAP-2 and XIAP were incubated with test compounds or SMAC based peptides and their respective peptide probes (Peptide Protein Research) in assay buffer (50 mM Hepes pH 7.5, 0.025% Tween-2…	B	BAO_0000357	single protein format	None	None	None	None	None	CHEMBL4198	Inhibitor of apoptosis protein 3	Homo sapiens	SINGLE PROTEIN	CHEMBL3886164	37	BindingDB Database		2015	None
CHEMBL3904793		0	463.97	0	4.60	BDBM184610	CN[C@@H](C)C(=O)Nc1ccc2c(n1)CN(CCc1ccccc1)C(=O)N2c1ccc(Cl)cc1	IC50	'='	5500.0	nM	5.26		332868	UO_0000065	11.34	0.22	0.66	6.78	False	CHEMBL3887094	In Vitro Competitive Displacement Binding Assay: Modified SMAC peptides and compounds were tested for their ability to displace the fluorescent tracer from either XIAP, cIAP-1 or cIAP-2. BIR3 domains of cIAP-1, cIAP-2 and XIAP were incubated with test compounds or SMAC based peptides and their respective peptide probes (Peptide Protein Research) in assay buffer (50 mM Hepes pH 7.5, 0.025% Tween-2…	B	BAO_0000357	single protein format	None	None	None	None	None	CHEMBL4198	Inhibitor of apoptosis protein 3	Homo sapiens	SINGLE PROTEIN	CHEMBL3886164	37	BindingDB Database		2015	None
CHEMBL3923214		0	291.36	0	1.38	BDBM184603	CN[C@@H](C)C(=O)Nc1ccc2c(n1)CN(C(C)C)C(=O)N2	IC50	'='	5500.0	nM	5.26		332870	UO_0000065	18.05	0.34	3.88	6.09	False	CHEMBL3887094	In Vitro Competitive Displacement Binding Assay: Modified SMAC peptides and compounds were tested for their ability to displace the fluorescent tracer from either XIAP, cIAP-1 or cIAP-2. BIR3 domains of cIAP-1, cIAP-2 and XIAP were incubated with test compounds or SMAC based peptides and their respective peptide probes (Peptide Protein Research) in assay buffer (50 mM Hepes pH 7.5, 0.025% Tween-2…	B	BAO_0000357	single protein format	None	None	None	None	None	CHEMBL4198	Inhibitor of apoptosis protein 3	Homo sapiens	SINGLE PROTEIN	CHEMBL3886164	37	BindingDB Database		2015	None
CHEMBL3917778		0	470.02	1	5.32	BDBM184605	CN[C@@H](C)C(=O)Nc1ccc2c(n1)CN(C1CCC(C)(C)CC1)C(=O)N2c1cccc(Cl)c1	IC50	'='	505.0	nM	6.30		332875	UO_0000065	13.40	0.26	0.98	8.12	False	CHEMBL3887094	In Vitro Competitive Displacement Binding Assay: Modified SMAC peptides and compounds were tested for their ability to displace the fluorescent tracer from either XIAP, cIAP-1 or cIAP-2. BIR3 domains of cIAP-1, cIAP-2 and XIAP were incubated with test compounds or SMAC based peptides and their respective peptide probes (Peptide Protein Research) in assay buffer (50 mM Hepes pH 7.5, 0.025% Tween-2…	B	BAO_0000357	single protein format	None	None	None	None	None	CHEMBL4198	Inhibitor of apoptosis protein 3	Homo sapiens	SINGLE PROTEIN	CHEMBL3886164	37	BindingDB Database		2015	None
CHEMBL3979152		0	429.95	0	4.40	BDBM184606	CN[C@@H](C)C(=O)Nc1ccc2c(n1)CN(C(C)C(C)C)C(=O)N2c1cccc(Cl)c1	IC50	'='	505.0	nM	6.30		332879	UO_0000065	14.65	0.29	1.90	8.12	False	CHEMBL3887094	In Vitro Competitive Displacement Binding Assay: Modified SMAC peptides and compounds were tested for their ability to displace the fluorescent tracer from either XIAP, cIAP-1 or cIAP-2. BIR3 domains of cIAP-1, cIAP-2 and XIAP were incubated with test compounds or SMAC based peptides and their respective peptide probes (Peptide Protein Research) in assay buffer (50 mM Hepes pH 7.5, 0.025% Tween-2…	B	BAO_0000357	single protein format	None	None	None	None	None	CHEMBL4198	Inhibitor of apoptosis protein 3	Homo sapiens	SINGLE PROTEIN	CHEMBL3886164	37	BindingDB Database		2015	None
CHEMBL3906876		0	428.92	0	4.04	BDBM184577	CN[C@@H](C)C(=O)Nc1ccc2c(n1)OC1(CCCCC1)C(=O)N2c1ccc(Cl)cc1	IC50	'='	505.0	nM	6.30		332880	UO_0000065	14.68	0.29	2.26	7.54	False	CHEMBL3887094	In Vitro Competitive Displacement Binding Assay: Modified SMAC peptides and compounds were tested for their ability to displace the fluorescent tracer from either XIAP, cIAP-1 or cIAP-2. BIR3 domains of cIAP-1, cIAP-2 and XIAP were incubated with test compounds or SMAC based peptides and their respective peptide probes (Peptide Protein Research) in assay buffer (50 mM Hepes pH 7.5, 0.025% Tween-2…	B	BAO_0000357	single protein format	None	None	None	None	None	CHEMBL4198	Inhibitor of apoptosis protein 3	Homo sapiens	SINGLE PROTEIN	CHEMBL3886164	37	BindingDB Database		2015	None
CHEMBL3917949		0	461.48	0	2.96	BDBM213405	CNC(C)C(=O)Nc1cc(-c2ncnc3c(C)nn(C)c23)cc(C#Cc2cc(F)cc(F)c2)n1	IC50	'='	55.0	nM	7.26		375188	UO_0000065	15.73	0.29	4.30	7.44	False	CHEMBL3888130	XIAP BIR3 & cIAP1 BIR3 Binding Assays (DELFIA): BIR3 domains (10 nM) were incubated with SMAC peptide (10 nM) in assay buffer (50 mM Tris, 120 mM NaCl, 0.1% BSA, 1 mM DTT, 0.05% TritonX100) for one hour at room temperature in the presence of inhibitory compounds. The assay mixture was transferred to a strepatvidin coated plate and incubated for one hour at room temperature to allow binding of the…	B	BAO_0000357	single protein format	None	None	None	None	None	CHEMBL4198	Inhibitor of apoptosis protein 3	Homo sapiens	SINGLE PROTEIN	CHEMBL3886594	37	BindingDB Database		2016	None
CHEMBL1377249		0	366.37	0	3.11	SID865524	CCCc1nc2oc3cc(OC)ccc3c(=O)c2c(=O)n1Cc1ccco1	IC50	'>'	100000.0	nM			Not Active	UO_0000065					False	CHEMBL1614251	PUBCHEM_BIOASSAY: Chemical Antagonists IAP-family anti-apoptotic proteins. (Class of assay: confirmatory) [Related pubchem assays: 1513, 1514, 1449 ]	F	BAO_0000019	assay format	Homo sapiens	None	None	None	None	CHEMBL4198	Inhibitor of apoptosis protein 3	Homo sapiens	SINGLE PROTEIN	CHEMBL1201862	7	PubChem BioAssays			None
CHEMBL1335586		0	361.26	0	4.86	SID14729612	Cc1c(Br)cccc1NC(=O)c1sccc1-n1cccc1	IC50	'>'	100000.0	nM			Not Active	UO_0000065					False	CHEMBL1614251	PUBCHEM_BIOASSAY: Chemical Antagonists IAP-family anti-apoptotic proteins. (Class of assay: confirmatory) [Related pubchem assays: 1513, 1514, 1449 ]	F	BAO_0000019	assay format	Homo sapiens	None	None	None	None	CHEMBL4198	Inhibitor of apoptosis protein 3	Homo sapiens	SINGLE PROTEIN	CHEMBL1201862	7	PubChem BioAssays			None
CHEMBL1672262		0	607.67	0	1.91	14	CCN1CCN(C(=O)[C@@H](NC(=O)[C@H](C)N)C(C)C)C(C(=O)NC(c2ccccc2)c2ccccc2)C1.O=C(O)C(F)(F)F	Inhibition	'='	96.9	%				UO_0000187					False	CHEMBL1681191	Inhibition of XIAP-Bir3 domain at 100 uM by TR-FRET assay	B	BAO_0000357	single protein format	None	None	None	None	None	CHEMBL4198	Inhibitor of apoptosis protein 3	Homo sapiens	SINGLE PROTEIN	CHEMBL1671818	1	Scientific Literature	J. Med. Chem.	2011	None
CHEMBL1672263		0	675.79	1	3.62	18	CC(C)[C@H](NC(=O)[C@H](C)N)C(=O)N1CCCN(C2CCCCC2)CC1C(=O)NC(c1ccccc1)c1ccccc1.O=C(O)C(F)(F)F	Inhibition	'='	15.6	%				UO_0000187					False	CHEMBL1681192	Inhibition of XIAP-Bir3 domain at 10 uM by TR-FRET assay	B	BAO_0000357	single protein format	None	None	None	None	None	CHEMBL4198	Inhibitor of apoptosis protein 3	Homo sapiens	SINGLE PROTEIN	CHEMBL1671818	1	Scientific Literature	J. Med. Chem.	2011	None
CHEMBL1672265		0	436.58	0	3.90	34	CC(C)C(NC(=O)[C@H](C)N)c1nc(C(=O)NCc2ccccc2)c(-c2ccccc2)s1	Inhibition	'='	58.0	%				UO_0000187					False	CHEMBL1681192	Inhibition of XIAP-Bir3 domain at 10 uM by TR-FRET assay	B	BAO_0000357	single protein format	None	None	None	None	None	CHEMBL4198	Inhibitor of apoptosis protein 3	Homo sapiens	SINGLE PROTEIN	CHEMBL1671818	1	Scientific Literature	J. Med. Chem.	2011	None
CHEMBL1672266		0	346.44	0	0.44	39	CC(C)[C@H](NC(=O)[C@H](C)N)C(O)c1nnnn1CCc1ccccc1	Inhibition	'='	15.0	%				UO_0000187					False	CHEMBL1681192	Inhibition of XIAP-Bir3 domain at 10 uM by TR-FRET assay	B	BAO_0000357	single protein format	None	None	None	None	None	CHEMBL4198	Inhibitor of apoptosis protein 3	Homo sapiens	SINGLE PROTEIN	CHEMBL1671818	1	Scientific Literature	J. Med. Chem.	2011	None
CHEMBL1672264		0	360.48	0	2.23	27	CC(C)C(NC(=O)[C@H](C)N)c1nc(C(=O)NCc2ccccc2)cs1	Inhibition	'='	11.1	%				UO_0000187					False	CHEMBL1681193	Inhibition of XIAP-Bir3 domain at 1 uM by TR-FRET assay	B	BAO_0000357	single protein format	None	None	None	None	None	CHEMBL4198	Inhibitor of apoptosis protein 3	Homo sapiens	SINGLE PROTEIN	CHEMBL1671818	1	Scientific Literature	J. Med. Chem.	2011	None
CHEMBL1672262		0	607.67	0	1.91	14	CCN1CCN(C(=O)[C@@H](NC(=O)[C@H](C)N)C(C)C)C(C(=O)NC(c2ccccc2)c2ccccc2)C1.O=C(O)C(F)(F)F	Kd	'='	27700.0	nM	4.56			UO_0000065	9.23	0.17	2.65	4.23	False	CHEMBL1681204	Inhibition of XIAP-Bir3 domain by NMR titration	B	BAO_0000357	single protein format	None	None	None	None	None	CHEMBL4198	Inhibitor of apoptosis protein 3	Homo sapiens	SINGLE PROTEIN	CHEMBL1671818	1	Scientific Literature	J. Med. Chem.	2011	None
CHEMBL1672262		0	607.67	0	1.91	14	CCN1CCN(C(=O)[C@@H](NC(=O)[C@H](C)N)C(C)C)C(C(=O)NC(c2ccccc2)c2ccccc2)C1.O=C(O)C(F)(F)F	Inhibition	'='	23.6	%				UO_0000187					False	CHEMBL1681193	Inhibition of XIAP-Bir3 domain at 1 uM by TR-FRET assay	B	BAO_0000357	single protein format	None	None	None	None	None	CHEMBL4198	Inhibitor of apoptosis protein 3	Homo sapiens	SINGLE PROTEIN	CHEMBL1671818	1	Scientific Literature	J. Med. Chem.	2011	None
CHEMBL445214		0	372.51	0	1.54	7	CCC[C@H](N)C(=O)N[C@H]1CC[C@H]2CC[C@@H](C(=O)NCc3ccccc3)N2C1	Ki	'>'	100000.0	nM				UO_0000065					False	CHEMBL940389	Binding affinity to N-terminal 6xHis-tagged human cloned XIAP BIR3 domain expressed in Escherichia coli BL21 (DE3) by fluorescence polarization-based competitive binding assay	B	BAO_0000019	assay format	Homo sapiens	None	None	None	None	CHEMBL4198	Inhibitor of apoptosis protein 3	Homo sapiens	SINGLE PROTEIN	CHEMBL1152291	1	Scientific Literature	J. Med. Chem.	2008	None
CHEMBL3236378		0	364.53	0	1.21	37	CN[C@@H](C)C(=O)N[C@H]1CCC[C@H]2C[C@H]3CCN(CC(C)C)C[C@H]3N2C1=O	IC50	'>'	10000.0	nM				UO_0000065					False	CHEMBL3241791	Inhibition of XIAP BIR3 domain (unknown origin) by fluorescence polarization assay	B	BAO_0000357	single protein format	Homo sapiens	None	None	None	None	CHEMBL4198	Inhibitor of apoptosis protein 3	Homo sapiens	SINGLE PROTEIN	CHEMBL3232969	1	Scientific Literature	Bioorg. Med. Chem. Lett.	2014	None
CHEMBL3236390		0	959.20	1	2.70	53, Isomer1	CN[C@@H](C)C(=O)N[C@H]1CCC[C@H]2C[C@H]3CCN(C(=O)C(OCC#CC#CCOC(C(=O)N4CC[C@@H]5C[C@@H]6CCC[C@H](NC(=O)[C@H](C)NC)C(=O)N6[C@@H]5C4)c4ccccc4)c4ccccc4)C[C@H]3N2C1=O	IC50	'='	4.0	nM	8.40			UO_0000065	8.76	0.16	5.70	4.62	False	CHEMBL3241791	Inhibition of XIAP BIR3 domain (unknown origin) by fluorescence polarization assay	B	BAO_0000357	single protein format	Homo sapiens	None	None	None	None	CHEMBL4198	Inhibitor of apoptosis protein 3	Homo sapiens	SINGLE PROTEIN	CHEMBL3232969	1	Scientific Literature	Bioorg. Med. Chem. Lett.	2014	None
CHEMBL575807		0	491.64	0	1.84	4a	CC[C@H](N)C(=O)N[C@@H]1C(=O)N2[C@H](CC[C@H]2C(=O)NC(c2ccccc2)c2ccccc2)CC[C@@H]1CN	IC50	'='	970.0	nM	6.01			UO_0000065	12.23	0.23	4.17	4.61	False	CHEMBL1043991	Binding affinity to human recombinant XIAP BIR3 domain expressed in Escherichia coli BL21 by fluorescence polarization assay	B	BAO_0000019	assay format	Homo sapiens	None	None	None	None	CHEMBL4198	Inhibitor of apoptosis protein 3	Homo sapiens	SINGLE PROTEIN	CHEMBL1154119	1	Scientific Literature	Bioorg. Med. Chem.	2009	None
CHEMBL578239		0	517.63	1	3.19	10a	CC[C@H](N)C(=O)N[C@@H]1C(=O)N2[C@H](CC[C@H]2C(=O)NC(c2ccccc2)c2ccccc2)CC[C@@H]1CN=[N+]=[N-]	IC50	'='	450.0	nM	6.35			UO_0000065	12.26	0.23	3.16	4.14	False	CHEMBL1043991	Binding affinity to human recombinant XIAP BIR3 domain expressed in Escherichia coli BL21 by fluorescence polarization assay	B	BAO_0000019	assay format	Homo sapiens	None	None	None	None	CHEMBL4198	Inhibitor of apoptosis protein 3	Homo sapiens	SINGLE PROTEIN	CHEMBL1154119	1	Scientific Literature	Bioorg. Med. Chem.	2009	None
CHEMBL584395		0	595.79	1	4.02	20a	CC[C@H](N)C(=O)N[C@@H]1C(=O)N2[C@H](CC[C@H]2C(=O)NC(c2ccccc2)c2ccccc2)CC[C@@H]1CN(C)Cc1ccccc1	IC50	'='	650.0	nM	6.19			UO_0000065	10.38	0.19	2.17	5.74	False	CHEMBL1043991	Binding affinity to human recombinant XIAP BIR3 domain expressed in Escherichia coli BL21 by fluorescence polarization assay	B	BAO_0000019	assay format	Homo sapiens	None	None	None	None	CHEMBL4198	Inhibitor of apoptosis protein 3	Homo sapiens	SINGLE PROTEIN	CHEMBL1154119	1	Scientific Literature	Bioorg. Med. Chem.	2009	None
CHEMBL575594		0	533.68	2	1.37	16a	CC[C@H](N)C(=O)N[C@@H]1C(=O)N2[C@H](CC[C@H]2C(=O)NC(c2ccccc2)c2ccccc2)CC[C@@H]1CNC(=N)N	IC50	'='	390.0	nM	6.41			UO_0000065	12.01	0.22	5.04	3.85	False	CHEMBL1043992	Binding affinity to human recombinant XIAP linker BIR2-BIR3 expressed in Escherichia coli BL21 by fluorescence polarization assay	B	BAO_0000019	assay format	Homo sapiens	None	None	None	None	CHEMBL4198	Inhibitor of apoptosis protein 3	Homo sapiens	SINGLE PROTEIN	CHEMBL1154119	1	Scientific Literature	Bioorg. Med. Chem.	2009	None
CHEMBL375349		0	462.59	0	2.66	1a	CC[C@H](N)C(=O)N[C@H]1CCC[C@H]2CC[C@@H](C(=O)NC(c3ccccc3)c3ccccc3)N2C1=O	Activity	'='	42.0	%				UO_0000187					False	CHEMBL1043994	Displacement of FITC-SMAC probe from human recombinant XIAP linker BIR2-BIR3 expressed in Escherichia coli BL21 by fluorescence polarization assay relative to control	B	BAO_0000019	assay format	Homo sapiens	None	None	None	None	CHEMBL4198	Inhibitor of apoptosis protein 3	Homo sapiens	SINGLE PROTEIN	CHEMBL1154119	1	Scientific Literature	Bioorg. Med. Chem.	2009	None
CHEMBL573550		0	492.62	0	1.88	3a	CC[C@H](N)C(=O)N[C@@H]1C(=O)N2[C@@H](CC[C@@H]1CO)CC[C@H]2C(=O)NC(c1ccccc1)c1ccccc1	Activity	'='	31.0	%				UO_0000187					False	CHEMBL1043994	Displacement of FITC-SMAC probe from human recombinant XIAP linker BIR2-BIR3 expressed in Escherichia coli BL21 by fluorescence polarization assay relative to control	B	BAO_0000019	assay format	Homo sapiens	None	None	None	None	CHEMBL4198	Inhibitor of apoptosis protein 3	Homo sapiens	SINGLE PROTEIN	CHEMBL1154119	1	Scientific Literature	Bioorg. Med. Chem.	2009	None
CHEMBL573309		0	506.65	1	2.14	3b	CC[C@H](NC)C(=O)N[C@@H]1C(=O)N2[C@@H](CC[C@@H]1CO)CC[C@H]2C(=O)NC(c1ccccc1)c1ccccc1	Activity	'='	21.0	%				UO_0000187					False	CHEMBL1043994	Displacement of FITC-SMAC probe from human recombinant XIAP linker BIR2-BIR3 expressed in Escherichia coli BL21 by fluorescence polarization assay relative to control	B	BAO_0000019	assay format	Homo sapiens	None	None	None	None	CHEMBL4198	Inhibitor of apoptosis protein 3	Homo sapiens	SINGLE PROTEIN	CHEMBL1154119	1	Scientific Literature	Bioorg. Med. Chem.	2009	None
CHEMBL573548		0	505.66	1	2.10	4b	CC[C@H](NC)C(=O)N[C@@H]1C(=O)N2[C@H](CC[C@H]2C(=O)NC(c2ccccc2)c2ccccc2)CC[C@@H]1CN	Activity	'='	48.0	%				UO_0000187					False	CHEMBL1043994	Displacement of FITC-SMAC probe from human recombinant XIAP linker BIR2-BIR3 expressed in Escherichia coli BL21 by fluorescence polarization assay relative to control	B	BAO_0000019	assay format	Homo sapiens	None	None	None	None	CHEMBL4198	Inhibitor of apoptosis protein 3	Homo sapiens	SINGLE PROTEIN	CHEMBL1154119	1	Scientific Literature	Bioorg. Med. Chem.	2009	None
CHEMBL584396		0	609.82	1	4.41	20b	CC[C@H](N)C(=O)N[C@@H]1C(=O)N2[C@H](CC[C@H]2C(=O)NC(c2ccccc2)c2ccccc2)CC[C@@H]1CN(CC)Cc1ccccc1	Activity	'='	21.0	%				UO_0000187					False	CHEMBL1043994	Displacement of FITC-SMAC probe from human recombinant XIAP linker BIR2-BIR3 expressed in Escherichia coli BL21 by fluorescence polarization assay relative to control	B	BAO_0000019	assay format	Homo sapiens	None	None	None	None	CHEMBL4198	Inhibitor of apoptosis protein 3	Homo sapiens	SINGLE PROTEIN	CHEMBL1154119	1	Scientific Literature	Bioorg. Med. Chem.	2009	None
CHEMBL575597		0	506.65	1	2.27	34a	CC[C@H](N)C(=O)N[C@@H]1C(=O)N2[C@H](CC[C@H]2C(=O)NC(c2ccccc2)c2ccccc2)CC[C@@H]1CCO	Activity	'='	33.0	%				UO_0000187					False	CHEMBL1043994	Displacement of FITC-SMAC probe from human recombinant XIAP linker BIR2-BIR3 expressed in Escherichia coli BL21 by fluorescence polarization assay relative to control	B	BAO_0000019	assay format	Homo sapiens	None	None	None	None	CHEMBL4198	Inhibitor of apoptosis protein 3	Homo sapiens	SINGLE PROTEIN	CHEMBL1154119	1	Scientific Literature	Bioorg. Med. Chem.	2009	None
CHEMBL2414997		0	594.71	2	0.11	18, WT-Hid, AVPFY-NH2	CC(C)[C@H](NC(=O)[C@H](C)N)C(=O)N1CCC[C@H]1C(=O)N[C@@H](Cc1ccccc1)C(=O)N[C@@H](Cc1ccc(O)cc1)C(N)=O	Activity	'='	43.1	%				UO_0000187					False	CHEMBL2416971	Antagonist activity at recombinant human XIAP BIR3-domain assessed as recovery of caspase-9 recovery at 1 uM after 1 hr by spectrofluorimetry	B	BAO_0000357	single protein format	Homo sapiens	None	None	None	None	CHEMBL4198	Inhibitor of apoptosis protein 3	Homo sapiens	SINGLE PROTEIN	CHEMBL2412994	1	Scientific Literature	Bioorg. Med. Chem.	2013	None
CHEMBL181796		0	273.36	0	2.19	20p	C[C@H](N)C(=O)Nc1nc2c(s1)CCc1ccccc1-2	Kd	'='	5600.0	nM	5.25			UO_0000065	19.21	0.38	3.06	7.72	False	CHEMBL830267	Dissociation constant against BIR3 domain of X-linked IAP in fluorescence polarization anisotropy competition assay	B	BAO_0000357	single protein format	Homo sapiens	None	None	None	None	CHEMBL4198	Inhibitor of apoptosis protein 3	Homo sapiens	SINGLE PROTEIN	CHEMBL1144301	1	Scientific Literature	Bioorg. Med. Chem. Lett.	2005	None
CHEMBL181286		0	291.38	0	2.41	20b	COc1ccc(-c2csc(NC(=O)[C@H](C)N)n2)cc1C	Kd						Not Tested						False	CHEMBL830267	Dissociation constant against BIR3 domain of X-linked IAP in fluorescence polarization anisotropy competition assay	B	BAO_0000357	single protein format	Homo sapiens	None	None	None	None	CHEMBL4198	Inhibitor of apoptosis protein 3	Homo sapiens	SINGLE PROTEIN	CHEMBL1144301	1	Scientific Literature	Bioorg. Med. Chem. Lett.	2005	None
CHEMBL1332617		0	345.23	0	3.84	SID4251360	N#Cc1ccccc1CSc1nc2cc(Br)c[nH]c-2n1	IC50	'>'	100000.0	nM			Not Active	UO_0000065					False	CHEMBL1614251	PUBCHEM_BIOASSAY: Chemical Antagonists IAP-family anti-apoptotic proteins. (Class of assay: confirmatory) [Related pubchem assays: 1513, 1514, 1449 ]	F	BAO_0000019	assay format	Homo sapiens	None	None	None	None	CHEMBL4198	Inhibitor of apoptosis protein 3	Homo sapiens	SINGLE PROTEIN	CHEMBL1201862	7	PubChem BioAssays			None
CHEMBL1580166		0	429.89	0	3.80	SID22401380	Cc1ccc(NC(=O)CN2C(=O)S/C(=C\C(=O)Nc3ccc(Cl)cc3)C2=O)cc1	IC50	'>'	100000.0	nM			Not Active	UO_0000065					False	CHEMBL1614251	PUBCHEM_BIOASSAY: Chemical Antagonists IAP-family anti-apoptotic proteins. (Class of assay: confirmatory) [Related pubchem assays: 1513, 1514, 1449 ]	F	BAO_0000019	assay format	Homo sapiens	None	None	None	None	CHEMBL4198	Inhibitor of apoptosis protein 3	Homo sapiens	SINGLE PROTEIN	CHEMBL1201862	7	PubChem BioAssays			None
CHEMBL3213596		0	399.36	0	2.21	SID22413660	COc1ccc(OC)c(/C=N/NC(=O)c2ccc(Cn3cc([N+](=O)[O-])cn3)o2)c1	IC50	'>'	100000.0	nM			Not Active	UO_0000065					False	CHEMBL1614251	PUBCHEM_BIOASSAY: Chemical Antagonists IAP-family anti-apoptotic proteins. (Class of assay: confirmatory) [Related pubchem assays: 1513, 1514, 1449 ]	F	BAO_0000019	assay format	Homo sapiens	None	None	None	None	CHEMBL4198	Inhibitor of apoptosis protein 3	Homo sapiens	SINGLE PROTEIN	CHEMBL1201862	7	PubChem BioAssays			None
CHEMBL456418		0	428.58	0	1.93	14g	CN[C@@H](C)C(=O)N[C@H](C(=O)N1CC[C@H]2CC[C@H](NC(=O)c3ccccc3)[C@H]21)C(C)(C)C	Ki	'='	500.0	nM	6.30			UO_0000065	14.70	0.28	4.37	6.96	False	CHEMBL1010647	Binding affinity to XIAP-BIR3 domain by fluorescence polarization competitive assay	B	BAO_0000357	single protein format	None	None	None	None	None	CHEMBL4198	Inhibitor of apoptosis protein 3	Homo sapiens	SINGLE PROTEIN	CHEMBL1152772	1	Scientific Literature	J. Med. Chem.	2009	None
CHEMBL518024		0	469.59	0	1.21	14n	CN[C@@H](C)C(=O)N[C@H](C(=O)N1CC[C@H]2CC[C@H](NC(=O)c3ccc4[nH]nnc4c3)[C@H]21)C(C)(C)C	Ki	'='	1500.0	nM	5.82			UO_0000065	12.40	0.23	4.61	4.41	False	CHEMBL1010647	Binding affinity to XIAP-BIR3 domain by fluorescence polarization competitive assay	B	BAO_0000357	single protein format	None	None	None	None	None	CHEMBL4198	Inhibitor of apoptosis protein 3	Homo sapiens	SINGLE PROTEIN	CHEMBL1152772	1	Scientific Literature	J. Med. Chem.	2009	None
CHEMBL1957106		0	667.85	1	4.11	2q	CC[C@H](NC)C(=O)N[C@@H]1C(=O)N2[C@H](CC[C@H]2C(=O)NC(c2ccccc2)c2ccccc2)CC[C@@H]1CCNCc1ccc(C(=O)OC)cc1	IC50	'='	57.0	nM	7.24			UO_0000065	10.85	0.20	3.13	5.62	False	CHEMBL1958906	Displacement of AbuRPF-K(5-Fam)-NH2 from recombinant human His-tagged-XIAP BIR3 domain after 3 hrs by fluorescence polarization assay	B	BAO_0000357	single protein format	Homo sapiens	None	None	None	None	CHEMBL4198	Inhibitor of apoptosis protein 3	Homo sapiens	SINGLE PROTEIN	CHEMBL1955754	1	Scientific Literature	Bioorg. Med. Chem. Lett.	2012	None
CHEMBL1957024		0	677.81	2	5.34	2m	CC[C@H](NC)C(=O)N[C@@H]1C(=O)N2[C@H](CC[C@H]2C(=O)NC(c2ccccc2)c2ccccc2)CC[C@@H]1CCNCc1ccc(C(F)(F)F)cc1	IC50	'='	111.0	nM	6.96			UO_0000065	10.26	0.19	1.61	6.78	False	CHEMBL1958906	Displacement of AbuRPF-K(5-Fam)-NH2 from recombinant human His-tagged-XIAP BIR3 domain after 3 hrs by fluorescence polarization assay	B	BAO_0000357	single protein format	Homo sapiens	None	None	None	None	CHEMBL4198	Inhibitor of apoptosis protein 3	Homo sapiens	SINGLE PROTEIN	CHEMBL1955754	1	Scientific Literature	Bioorg. Med. Chem. Lett.	2012	None
CHEMBL1957021		0	627.81	1	4.46	2j	CC[C@H](NC)C(=O)N[C@@H]1C(=O)N2[C@H](CC[C@H]2C(=O)NC(c2ccccc2)c2ccccc2)CC[C@@H]1CCNCc1ccc(F)cc1	IC50	'='	41.0	nM	7.39			UO_0000065	11.77	0.22	2.93	7.20	False	CHEMBL1958906	Displacement of AbuRPF-K(5-Fam)-NH2 from recombinant human His-tagged-XIAP BIR3 domain after 3 hrs by fluorescence polarization assay	B	BAO_0000357	single protein format	Homo sapiens	None	None	None	None	CHEMBL4198	Inhibitor of apoptosis protein 3	Homo sapiens	SINGLE PROTEIN	CHEMBL1955754	1	Scientific Literature	Bioorg. Med. Chem. Lett.	2012	None
CHEMBL1957015		0	623.84	1	4.63	2d	CC[C@H](NC)C(=O)N[C@@H]1C(=O)N2[C@H](CC[C@H]2C(=O)NC(c2ccccc2)c2ccccc2)CC[C@@H]1CCNCc1ccc(C)cc1	IC50	'='	57.0	nM	7.24			UO_0000065	11.61	0.22	2.61	7.06	False	CHEMBL1958906	Displacement of AbuRPF-K(5-Fam)-NH2 from recombinant human His-tagged-XIAP BIR3 domain after 3 hrs by fluorescence polarization assay	B	BAO_0000357	single protein format	Homo sapiens	None	None	None	None	CHEMBL4198	Inhibitor of apoptosis protein 3	Homo sapiens	SINGLE PROTEIN	CHEMBL1955754	1	Scientific Literature	Bioorg. Med. Chem. Lett.	2012	None
CHEMBL515848		0	524.67	1	3.66	8	CN[C@@H](C)C(=O)N[C@H]1Cc2ccccc2[C@H]2CCC[C@@H](C(=O)NC(c3ccccc3)c3ccccc3)N2C1=O	Ki	'='	690.0	nM	6.16			UO_0000065	11.74	0.22	2.50	6.80	False	CHEMBL999325	Displacement of fluorescently tagged SMF5 from human cloned XIAP BIR3 expressed in Escherichia coli BL21 (DE3) by competitive fluorescence polarization assay	B	BAO_0000019	assay format	Homo sapiens	None	None	None	None	CHEMBL4198	Inhibitor of apoptosis protein 3	Homo sapiens	SINGLE PROTEIN	CHEMBL1140231	1	Scientific Literature	J. Med. Chem.	2008	None
CHEMBL1450359		0	520.54	0	0.04	SID85176903	CN[C@@H](C)C(=O)N[C@@H](CCC(N)=O)C(=O)N[C@@H](C)C(=O)Nc1cccc2ncccc12.O=CO.O=CO	IC50	'='	24100.0	nM	4.62		Active	UO_0000065	10.78	0.20	4.58	2.97	False	CHEMBL1613962	PUBCHEM_BIOASSAY: SAR analysis of Antagonists of IAP-family anti-apoptotic proteins. (Class of assay: confirmatory) [Related pubchem assays (depositor defined):AID1018, AID1449, AID1513, AID1514, AID1638]	B	BAO_0000357	single protein format	Homo sapiens	None	None	None	None	CHEMBL4198	Inhibitor of apoptosis protein 3	Homo sapiens	SINGLE PROTEIN	CHEMBL1201862	7	PubChem BioAssays			None
CHEMBL1414192		0	510.64	0	2.63	SID57644000	CN[C@@H](C)C(=O)N[C@H](C(=O)N1CCC[C@@H]1C(=O)NC(c1ccccc1)c1ccccc1)C(C)C.O=CO	IC50	'>'	100000.0	nM			inactive	UO_0000065					False	CHEMBL1613962	PUBCHEM_BIOASSAY: SAR analysis of Antagonists of IAP-family anti-apoptotic proteins. (Class of assay: confirmatory) [Related pubchem assays (depositor defined):AID1018, AID1449, AID1513, AID1514, AID1638]	B	BAO_0000357	single protein format	Homo sapiens	None	None	None	None	CHEMBL4198	Inhibitor of apoptosis protein 3	Homo sapiens	SINGLE PROTEIN	CHEMBL1201862	7	PubChem BioAssays			None
CHEMBL487149		0	476.62	0	3.05	17	CC[C@H](N)C(=O)N[C@H]1CCCC[C@H]2CC[C@@H](C(=O)NC(c3ccccc3)c3ccccc3)N2C1=O	Ki	'='	39.0	nM	7.41			UO_0000065	15.54	0.29	4.36	7.09	False	CHEMBL940389	Binding affinity to N-terminal 6xHis-tagged human cloned XIAP BIR3 domain expressed in Escherichia coli BL21 (DE3) by fluorescence polarization-based competitive binding assay	B	BAO_0000019	assay format	Homo sapiens	None	None	None	None	CHEMBL4198	Inhibitor of apoptosis protein 3	Homo sapiens	SINGLE PROTEIN	CHEMBL1152291	1	Scientific Literature	J. Med. Chem.	2008	None
CHEMBL481422		0	476.62	0	2.92	20	CN[C@@H](C)C(=O)N[C@H]1CCCC[C@H]2CC[C@@H](C(=O)NC(c3ccccc3)c3ccccc3)N2C1=O	Ki	'='	26.0	nM	7.58			UO_0000065	15.91	0.30	4.67	8.38	True	CHEMBL940389	Binding affinity to N-terminal 6xHis-tagged human cloned XIAP BIR3 domain expressed in Escherichia coli BL21 (DE3) by fluorescence polarization-based competitive binding assay	B	BAO_0000019	assay format	Homo sapiens	None	None	None	None	CHEMBL4198	Inhibitor of apoptosis protein 3	Homo sapiens	SINGLE PROTEIN	CHEMBL1152291	1	Scientific Literature	J. Med. Chem.	2008	None
CHEMBL1413370		0	476.62	0	1.55	SID85176873	CN[C@@H](C)C(=O)N[C@H](C(=O)N[C@H](C(=O)NC1CCc2ccccc2C1)C(C)C)C(C)C.O=CO	IC50	'='	4200.0	nM	5.38		Active	UO_0000065	12.49	0.24	3.83	5.41	False	CHEMBL1613962	PUBCHEM_BIOASSAY: SAR analysis of Antagonists of IAP-family anti-apoptotic proteins. (Class of assay: confirmatory) [Related pubchem assays (depositor defined):AID1018, AID1449, AID1513, AID1514, AID1638]	B	BAO_0000357	single protein format	Homo sapiens	None	None	None	None	CHEMBL4198	Inhibitor of apoptosis protein 3	Homo sapiens	SINGLE PROTEIN	CHEMBL1201862	7	PubChem BioAssays			None
CHEMBL1095993		0	935.15	3	1.50	2	CN[C@@H](C)C(=O)N[C@H]1CCCCn2cc(nn2)[C@H](c2ccccc2)NC(=O)[C@@H]2CCCN2C(=O)[C@@H](NC(=O)[C@H](C)NC)CCCCn2cc(nn2)[C@H](c2ccccc2)NC(=O)[C@@H]2CCCN2C1=O	IC50	'='	0.43	nM	9.37			UO_0000065	10.02	0.19	7.87	3.86	False	CHEMBL1110065	Binding affinity to XIAP linker BIR2-BIR3 domain site 1 by fluorescence polarization assay	B	BAO_0000357	single protein format	None	None	None	None	None	CHEMBL4198	Inhibitor of apoptosis protein 3	Homo sapiens	SINGLE PROTEIN	CHEMBL1157823	1	Scientific Literature	Bioorg. Med. Chem. Lett.	2010	None
CHEMBL1095994		0	963.20	3	1.89	3	CN[C@@H](C)C(=O)N[C@H]1CCCCn2cc(nn2)[C@H](Cc2ccccc2)NC(=O)[C@@H]2CCCN2C(=O)[C@@H](NC(=O)[C@H](C)NC)CCCCn2cc(nn2)[C@H](Cc2ccccc2)NC(=O)[C@@H]2CCCN2C1=O	IC50	'='	1.3	nM	8.89			UO_0000065	9.23	0.17	7.00	3.66	False	CHEMBL1110065	Binding affinity to XIAP linker BIR2-BIR3 domain site 1 by fluorescence polarization assay	B	BAO_0000357	single protein format	None	None	None	None	None	CHEMBL4198	Inhibitor of apoptosis protein 3	Homo sapiens	SINGLE PROTEIN	CHEMBL1157823	1	Scientific Literature	Bioorg. Med. Chem. Lett.	2010	None
CHEMBL1464570		0	374.44	0	1.92	SID7969009	CC(C)CC1(C(=O)O)NC(c2ccccc2O)C2C(=O)N(C(C)C)C(=O)C21	IC50	'>'	100000.0	nM			inactive	UO_0000065					False	CHEMBL1614228	PUBCHEM_BIOASSAY: Counter Screen using XIAP-Bir3 for Chemical Antagonists of Bir1/2 domains of IAP-family anti-apoptotic proteins. (Class of assay: confirmatory) [Related pubchem assays (depositor defined):AID1018, AID1449, AID1514, AID1638, AID1749, AID1750, AID488957, AID488963]	B	BAO_0000357	single protein format	Homo sapiens	None	None	None	None	CHEMBL4198	Inhibitor of apoptosis protein 3	Homo sapiens	SINGLE PROTEIN	CHEMBL1201862	7	PubChem BioAssays			None
CHEMBL1329680		0	325.43	0	2.31	SID4246438	COc1ccc(S(=O)(=O)CCC(=O)NC2CCCCC2)cc1	IC50	'>'	100000.0	nM			inactive	UO_0000065					False	CHEMBL1614228	PUBCHEM_BIOASSAY: Counter Screen using XIAP-Bir3 for Chemical Antagonists of Bir1/2 domains of IAP-family anti-apoptotic proteins. (Class of assay: confirmatory) [Related pubchem assays (depositor defined):AID1018, AID1449, AID1514, AID1638, AID1749, AID1750, AID488957, AID488963]	B	BAO_0000357	single protein format	Homo sapiens	None	None	None	None	CHEMBL4198	Inhibitor of apoptosis protein 3	Homo sapiens	SINGLE PROTEIN	CHEMBL1201862	7	PubChem BioAssays			None
CHEMBL1366700		0	397.45	0	1.67	SID4246535	O=C(CCN1C(=O)C2C3C=CC(C3)C2C1=O)N1CCN(c2ccccc2F)CC1	IC50	'>'	100000.0	nM			inactive	UO_0000065					False	CHEMBL1614228	PUBCHEM_BIOASSAY: Counter Screen using XIAP-Bir3 for Chemical Antagonists of Bir1/2 domains of IAP-family anti-apoptotic proteins. (Class of assay: confirmatory) [Related pubchem assays (depositor defined):AID1018, AID1449, AID1514, AID1638, AID1749, AID1750, AID488957, AID488963]	B	BAO_0000357	single protein format	Homo sapiens	None	None	None	None	CHEMBL4198	Inhibitor of apoptosis protein 3	Homo sapiens	SINGLE PROTEIN	CHEMBL1201862	7	PubChem BioAssays			None
CHEMBL3192206		0	423.47	1	5.51	SID24823466	CC(=O)Nc1ccc(/N=C/c2c(O)c(C(=O)Nc3ccccc3)cc3ccccc23)cc1	IC50	'>'	20000.0	nM			inactive	UO_0000065					False	CHEMBL1614228	PUBCHEM_BIOASSAY: Counter Screen using XIAP-Bir3 for Chemical Antagonists of Bir1/2 domains of IAP-family anti-apoptotic proteins. (Class of assay: confirmatory) [Related pubchem assays (depositor defined):AID1018, AID1449, AID1514, AID1638, AID1749, AID1750, AID488957, AID488963]	B	BAO_0000357	single protein format	Homo sapiens	None	None	None	None	CHEMBL4198	Inhibitor of apoptosis protein 3	Homo sapiens	SINGLE PROTEIN	CHEMBL1201862	7	PubChem BioAssays			None
CHEMBL1585673		0	269.35	0	2.53	SID14738992	c1cc(CNc2ccc(N3CCOCC3)cc2)ccn1	IC50	'>'	100000.0	nM			inactive	UO_0000065					False	CHEMBL1614228	PUBCHEM_BIOASSAY: Counter Screen using XIAP-Bir3 for Chemical Antagonists of Bir1/2 domains of IAP-family anti-apoptotic proteins. (Class of assay: confirmatory) [Related pubchem assays (depositor defined):AID1018, AID1449, AID1514, AID1638, AID1749, AID1750, AID488957, AID488963]	B	BAO_0000357	single protein format	Homo sapiens	None	None	None	None	CHEMBL4198	Inhibitor of apoptosis protein 3	Homo sapiens	SINGLE PROTEIN	CHEMBL1201862	7	PubChem BioAssays			None
CHEMBL1541144		0	367.32	0	3.25	SID22407122	Cc1cc(NC(=O)c2cc([N+](=O)[O-])cc([N+](=O)[O-])c2)n(-c2ccccc2)n1	IC50	'>'	100000.0	nM			inactive	UO_0000065					False	CHEMBL1614228	PUBCHEM_BIOASSAY: Counter Screen using XIAP-Bir3 for Chemical Antagonists of Bir1/2 domains of IAP-family anti-apoptotic proteins. (Class of assay: confirmatory) [Related pubchem assays (depositor defined):AID1018, AID1449, AID1514, AID1638, AID1749, AID1750, AID488957, AID488963]	B	BAO_0000357	single protein format	Homo sapiens	None	None	None	None	CHEMBL4198	Inhibitor of apoptosis protein 3	Homo sapiens	SINGLE PROTEIN	CHEMBL1201862	7	PubChem BioAssays			None
CHEMBL1462636		0	363.37	0	3.40	SID24823368	C=CCc1cccc2cc(C(=O)Nc3ccc(CC(=O)O)cc3)c(=O)oc12	IC50	'>'	20000.0	nM			inactive	UO_0000065					False	CHEMBL1614228	PUBCHEM_BIOASSAY: Counter Screen using XIAP-Bir3 for Chemical Antagonists of Bir1/2 domains of IAP-family anti-apoptotic proteins. (Class of assay: confirmatory) [Related pubchem assays (depositor defined):AID1018, AID1449, AID1514, AID1638, AID1749, AID1750, AID488957, AID488963]	B	BAO_0000357	single protein format	Homo sapiens	None	None	None	None	CHEMBL4198	Inhibitor of apoptosis protein 3	Homo sapiens	SINGLE PROTEIN	CHEMBL1201862	7	PubChem BioAssays			None
CHEMBL1548551		0	300.31	0	3.09	SID17503945	COc1ccc(NC(=O)Cc2ccc(C)cc2)c([N+](=O)[O-])c1	IC50	'>'	100000.0	nM			inactive	UO_0000065					False	CHEMBL1614228	PUBCHEM_BIOASSAY: Counter Screen using XIAP-Bir3 for Chemical Antagonists of Bir1/2 domains of IAP-family anti-apoptotic proteins. (Class of assay: confirmatory) [Related pubchem assays (depositor defined):AID1018, AID1449, AID1514, AID1638, AID1749, AID1750, AID488957, AID488963]	B	BAO_0000357	single protein format	Homo sapiens	None	None	None	None	CHEMBL4198	Inhibitor of apoptosis protein 3	Homo sapiens	SINGLE PROTEIN	CHEMBL1201862	7	PubChem BioAssays			None
CHEMBL1301289		0	476.58	0	3.98	SID853705	COCCn1nnnc1C(C(C)C)N(Cc1ccccc1)Cc1cc2cc(OC)ccc2nc1O	IC50	'>'	100000.0	nM			inactive	UO_0000065					False	CHEMBL1614228	PUBCHEM_BIOASSAY: Counter Screen using XIAP-Bir3 for Chemical Antagonists of Bir1/2 domains of IAP-family anti-apoptotic proteins. (Class of assay: confirmatory) [Related pubchem assays (depositor defined):AID1018, AID1449, AID1514, AID1638, AID1749, AID1750, AID488957, AID488963]	B	BAO_0000357	single protein format	Homo sapiens	None	None	None	None	CHEMBL4198	Inhibitor of apoptosis protein 3	Homo sapiens	SINGLE PROTEIN	CHEMBL1201862	7	PubChem BioAssays			None
CHEMBL1335586		0	361.26	0	4.86	SID14729612	Cc1c(Br)cccc1NC(=O)c1sccc1-n1cccc1	IC50	'>'	100000.0	nM			inactive	UO_0000065					False	CHEMBL1614228	PUBCHEM_BIOASSAY: Counter Screen using XIAP-Bir3 for Chemical Antagonists of Bir1/2 domains of IAP-family anti-apoptotic proteins. (Class of assay: confirmatory) [Related pubchem assays (depositor defined):AID1018, AID1449, AID1514, AID1638, AID1749, AID1750, AID488957, AID488963]	B	BAO_0000357	single protein format	Homo sapiens	None	None	None	None	CHEMBL4198	Inhibitor of apoptosis protein 3	Homo sapiens	SINGLE PROTEIN	CHEMBL1201862	7	PubChem BioAssays			None
CHEMBL42210		0	281.31	0	2.34	SID56373625	O=C(O)[C@H](Cc1ccccc1)N1Cc2ccccc2C1=O	IC50	'='	131090.0	nM		Outside typical range	inactive	UO_0000065					False	CHEMBL1613989	PUBCHEM_BIOASSAY: Chemical Antagonists of IAP-family anti-apoptotic proteins confirmation. (Class of assay: confirmatory) [Related pubchem assays (depositor defined):AID1018, AID1513, AID1514, AID1638, AID1749, AID1750, AID488957, AID488963]	B	BAO_0000357	single protein format	Homo sapiens	None	None	None	None	CHEMBL4198	Inhibitor of apoptosis protein 3	Homo sapiens	SINGLE PROTEIN	CHEMBL1201862	7	PubChem BioAssays			None
CHEMBL1091453		0	505.69	1	4.69	33e	CN[C@@H](C)C(=O)N[C@H](C(=O)N1CCC[C@H]1c1nc2c(-c3ccccc3)nccc2s1)C1CCCCC1	Ki	'='	37000.0	nM	4.43			UO_0000065					False	CHEMBL1111550	Antagonist activity at XIAP BIR3 domain by fluorescence polarization assay	F	BAO_0000019	assay format	None	None	None	None	None	CHEMBL4198	Inhibitor of apoptosis protein 3	Homo sapiens	SINGLE PROTEIN	CHEMBL1156287	1	Scientific Literature	Bioorg. Med. Chem. Lett.	2010	None
CHEMBL1335299		0	286.24	0	2.02	SID4259380	O=C(c1ccc(O)cc1)c1ccc(C(=O)O)c(C(=O)O)c1	IC50	'>'	100000.0	nM			Not Active	UO_0000065					False	CHEMBL1614251	PUBCHEM_BIOASSAY: Chemical Antagonists IAP-family anti-apoptotic proteins. (Class of assay: confirmatory) [Related pubchem assays: 1513, 1514, 1449 ]	F	BAO_0000019	assay format	Homo sapiens	None	None	None	None	CHEMBL4198	Inhibitor of apoptosis protein 3	Homo sapiens	SINGLE PROTEIN	CHEMBL1201862	7	PubChem BioAssays			None
CHEMBL1950720		0	454.66	0	2.82	2, LBW-242	CN[C@@H](C)C(=O)N[C@H](C(=O)N1CC[C@H]2CCN(CCc3ccccc3)C[C@H]21)C1CCCCC1	IC50	'='	280.0	nM	6.55			UO_0000065					False	CHEMBL1952921	Antagonist activity at GST-tagged BIR3 domain of XIAP using AbuRPFK-5FAM after 20 mins by fluorescence polarization assay	F	BAO_0000019	assay format	None	None	None	None	None	CHEMBL4198	Inhibitor of apoptosis protein 3	Homo sapiens	SINGLE PROTEIN	CHEMBL1949628	1	Scientific Literature	Bioorg. Med. Chem. Lett.	2012	None
CHEMBL584397		0	562.72	1	2.20	26a	CCNC(=O)NC[C@H]1CC[C@H]2CC[C@@H](C(=O)NC(c3ccccc3)c3ccccc3)N2C(=O)[C@H]1NC(=O)[C@@H](N)CC	IC50	'='	300.0	nM	6.52			UO_0000065	11.59	0.22	4.32	4.48	False	CHEMBL1043991	Binding affinity to human recombinant XIAP BIR3 domain expressed in Escherichia coli BL21 by fluorescence polarization assay	B	BAO_0000019	assay format	Homo sapiens	None	None	None	None	CHEMBL4198	Inhibitor of apoptosis protein 3	Homo sapiens	SINGLE PROTEIN	CHEMBL1154119	1	Scientific Literature	Bioorg. Med. Chem.	2009	None
CHEMBL578241		0	534.66	1	1.55	28a	CC[C@H](N)C(=O)N[C@@H]1C(=O)N2[C@H](CC[C@H]2C(=O)NC(c2ccccc2)c2ccccc2)CC[C@@H]1CNC(N)=O	IC50	'='	340.0	nM	6.47			UO_0000065	12.10	0.23	4.92	4.05	False	CHEMBL1043991	Binding affinity to human recombinant XIAP BIR3 domain expressed in Escherichia coli BL21 by fluorescence polarization assay	B	BAO_0000019	assay format	Homo sapiens	None	None	None	None	CHEMBL4198	Inhibitor of apoptosis protein 3	Homo sapiens	SINGLE PROTEIN	CHEMBL1154119	1	Scientific Literature	Bioorg. Med. Chem.	2009	None
CHEMBL575805		0	520.67	1	2.53	34b	CC[C@H](NC)C(=O)N[C@@H]1C(=O)N2[C@H](CC[C@H]2C(=O)NC(c2ccccc2)c2ccccc2)CC[C@@H]1CCO	IC50	'='	130.0	nM	6.89			UO_0000065	13.23	0.25	4.36	6.22	False	CHEMBL1043991	Binding affinity to human recombinant XIAP BIR3 domain expressed in Escherichia coli BL21 by fluorescence polarization assay	B	BAO_0000019	assay format	Homo sapiens	None	None	None	None	CHEMBL4198	Inhibitor of apoptosis protein 3	Homo sapiens	SINGLE PROTEIN	CHEMBL1154119	1	Scientific Literature	Bioorg. Med. Chem.	2009	None
CHEMBL218832		0	476.62	0	2.92	1b	CC[C@H](NC)C(=O)N[C@H]1CCC[C@H]2CC[C@@H](C(=O)NC(c3ccccc3)c3ccccc3)N2C1=O	Activity	'='	11.0	%				UO_0000187					False	CHEMBL1043993	Displacement of FITC-SMAC probe from human recombinant XIAP BIR3 domain expressed in Escherichia coli BL21 by fluorescence polarization assay relative to control	B	BAO_0000019	assay format	Homo sapiens	None	None	None	None	CHEMBL4198	Inhibitor of apoptosis protein 3	Homo sapiens	SINGLE PROTEIN	CHEMBL1154119	1	Scientific Literature	Bioorg. Med. Chem.	2009	None
CHEMBL575370		0	595.79	1	4.06	40c	CC[C@H](N)C(=O)N[C@@H]1C(=O)N2[C@H](CC[C@H]2C(=O)NC(c2ccccc2)c2ccccc2)CC[C@@H]1CCNCc1ccccc1	Activity	'='	31.0	%				UO_0000187					False	CHEMBL1043994	Displacement of FITC-SMAC probe from human recombinant XIAP linker BIR2-BIR3 expressed in Escherichia coli BL21 by fluorescence polarization assay relative to control	B	BAO_0000019	assay format	Homo sapiens	None	None	None	None	CHEMBL4198	Inhibitor of apoptosis protein 3	Homo sapiens	SINGLE PROTEIN	CHEMBL1154119	1	Scientific Literature	Bioorg. Med. Chem.	2009	None
CHEMBL566028		0	386.52	0	2.82	T7B	CN[C@@H](C)C(=O)Nc1nc2c(s1)CCCCC2C(=O)NCc1ccccc1	Activity						Not Active						False	CHEMBL1038127	Inhibition of XIAP BIR3 domain at 100 uM by competitive fluorescence polarization binding assay	B	BAO_0000357	single protein format	None	None	None	None	None	CHEMBL4198	Inhibitor of apoptosis protein 3	Homo sapiens	SINGLE PROTEIN	CHEMBL1156100	1	Scientific Literature	Bioorg. Med. Chem. Lett.	2009	None
CHEMBL565402		0	344.44	0	1.78	T5BH	C[C@H](N)C(=O)Nc1nc2c(s1)CCC2C(=O)NCc1ccccc1	Activity						Active						False	CHEMBL1038126	Inhibition of XIAP BIR3 domain at 10 to 100 uM by competitive fluorescence polarization binding assay	B	BAO_0000357	single protein format	None	None	None	None	None	CHEMBL4198	Inhibitor of apoptosis protein 3	Homo sapiens	SINGLE PROTEIN	CHEMBL1156100	1	Scientific Literature	Bioorg. Med. Chem. Lett.	2009	None
CHEMBL1344492		0	296.39	0	1.02	SID24826292	Cc1ccc(NC(=O)CNC2CCS(=O)(=O)C2)cc1C	IC50	'>'	100000.0	nM			inactive	UO_0000065					False	CHEMBL1614228	PUBCHEM_BIOASSAY: Counter Screen using XIAP-Bir3 for Chemical Antagonists of Bir1/2 domains of IAP-family anti-apoptotic proteins. (Class of assay: confirmatory) [Related pubchem assays (depositor defined):AID1018, AID1449, AID1514, AID1638, AID1749, AID1750, AID488957, AID488963]	B	BAO_0000357	single protein format	Homo sapiens	None	None	None	None	CHEMBL4198	Inhibitor of apoptosis protein 3	Homo sapiens	SINGLE PROTEIN	CHEMBL1201862	7	PubChem BioAssays			None
CHEMBL234346		0	398.50	0	0.08	AVPI	CC[C@H](C)[C@H](NC(=O)[C@@H]1CCCN1C(=O)[C@@H](NC(=O)[C@H](C)N)C(C)C)C(=O)O	Kd	'='	730.0	nM	6.14			UO_0000065	15.40	0.30	6.06	4.33	False	CHEMBL944385	Binding affinity to histidine6-tagged human XIAP Bir3 domain expressed in Escherichia coli BL21(DE3) by isothermal titration calorimetry	B	BAO_0000019	assay format	Homo sapiens	None	None	None	None	CHEMBL4198	Inhibitor of apoptosis protein 3	Homo sapiens	SINGLE PROTEIN	CHEMBL1152296	1	Scientific Literature	J. Med. Chem.	2008	None
CHEMBL573787		0	569.73	1	1.43	24a	CC[C@H](N)C(=O)N[C@@H]1C(=O)N2[C@H](CC[C@H]2C(=O)NC(c2ccccc2)c2ccccc2)CC[C@@H]1CNS(C)(=O)=O	IC50	'='	360.0	nM	6.44			UO_0000065	11.31	0.22	5.01	4.28	False	CHEMBL1043991	Binding affinity to human recombinant XIAP BIR3 domain expressed in Escherichia coli BL21 by fluorescence polarization assay	B	BAO_0000019	assay format	Homo sapiens	None	None	None	None	CHEMBL4198	Inhibitor of apoptosis protein 3	Homo sapiens	SINGLE PROTEIN	CHEMBL1154119	1	Scientific Literature	Bioorg. Med. Chem.	2009	None
CHEMBL578239		0	517.63	1	3.19	10a	CC[C@H](N)C(=O)N[C@@H]1C(=O)N2[C@H](CC[C@H]2C(=O)NC(c2ccccc2)c2ccccc2)CC[C@@H]1CN=[N+]=[N-]	IC50	'='	240.0	nM	6.62			UO_0000065	12.79	0.24	3.43	4.32	False	CHEMBL1043992	Binding affinity to human recombinant XIAP linker BIR2-BIR3 expressed in Escherichia coli BL21 by fluorescence polarization assay	B	BAO_0000019	assay format	Homo sapiens	None	None	None	None	CHEMBL4198	Inhibitor of apoptosis protein 3	Homo sapiens	SINGLE PROTEIN	CHEMBL1154119	1	Scientific Literature	Bioorg. Med. Chem.	2009	None
CHEMBL564203		0	645.83	1	3.17	24b	CC[C@H](N)C(=O)N[C@@H]1C(=O)N2[C@H](CC[C@H]2C(=O)NC(c2ccccc2)c2ccccc2)CC[C@@H]1CNS(=O)(=O)c1ccc(C)cc1	IC50	'='	160.0	nM	6.80			UO_0000065	10.52	0.20	3.63	4.51	False	CHEMBL1043992	Binding affinity to human recombinant XIAP linker BIR2-BIR3 expressed in Escherichia coli BL21 by fluorescence polarization assay	B	BAO_0000019	assay format	Homo sapiens	None	None	None	None	CHEMBL4198	Inhibitor of apoptosis protein 3	Homo sapiens	SINGLE PROTEIN	CHEMBL1154119	1	Scientific Literature	Bioorg. Med. Chem.	2009	None
CHEMBL575369		0	652.84	1	4.03	38b	CC[C@H](NC)C(=O)N[C@@H]1C(=O)N2[C@H](CC[C@H]2C(=O)NC(c2ccccc2)c2ccccc2)CC[C@@H]1CCNC(=O)NCc1ccccc1	IC50	'='	60.0	nM	7.22			UO_0000065	11.06	0.21	3.19	5.48	False	CHEMBL1043992	Binding affinity to human recombinant XIAP linker BIR2-BIR3 expressed in Escherichia coli BL21 by fluorescence polarization assay	B	BAO_0000019	assay format	Homo sapiens	None	None	None	None	CHEMBL4198	Inhibitor of apoptosis protein 3	Homo sapiens	SINGLE PROTEIN	CHEMBL1154119	1	Scientific Literature	Bioorg. Med. Chem.	2009	None
CHEMBL578000		0	519.69	1	2.49	18a	CCNC[C@H]1CC[C@H]2CC[C@@H](C(=O)NC(c3ccccc3)c3ccccc3)N2C(=O)[C@H]1NC(=O)[C@@H](N)CC	Activity	'='	10.0	%				UO_0000187					False	CHEMBL1043993	Displacement of FITC-SMAC probe from human recombinant XIAP BIR3 domain expressed in Escherichia coli BL21 by fluorescence polarization assay relative to control	B	BAO_0000019	assay format	Homo sapiens	None	None	None	None	CHEMBL4198	Inhibitor of apoptosis protein 3	Homo sapiens	SINGLE PROTEIN	CHEMBL1154119	1	Scientific Literature	Bioorg. Med. Chem.	2009	None
CHEMBL572850		0	501.63	1	2.80	31a	CC[C@H](N)C(=O)N[C@@H]1C(=O)N2[C@H](CC[C@H]2C(=O)NC(c2ccccc2)c2ccccc2)CC[C@@H]1CC#N	Activity	'='	6.0	%				UO_0000187					False	CHEMBL1043993	Displacement of FITC-SMAC probe from human recombinant XIAP BIR3 domain expressed in Escherichia coli BL21 by fluorescence polarization assay relative to control	B	BAO_0000019	assay format	Homo sapiens	None	None	None	None	CHEMBL4198	Inhibitor of apoptosis protein 3	Homo sapiens	SINGLE PROTEIN	CHEMBL1154119	1	Scientific Literature	Bioorg. Med. Chem.	2009	None
CHEMBL574704		0	519.69	1	2.49	32b	CC[C@H](NC)C(=O)N[C@@H]1C(=O)N2[C@H](CC[C@H]2C(=O)NC(c2ccccc2)c2ccccc2)CC[C@@H]1CCN	Activity	'='	7.0	%				UO_0000187					False	CHEMBL1043993	Displacement of FITC-SMAC probe from human recombinant XIAP BIR3 domain expressed in Escherichia coli BL21 by fluorescence polarization assay relative to control	B	BAO_0000019	assay format	Homo sapiens	None	None	None	None	CHEMBL4198	Inhibitor of apoptosis protein 3	Homo sapiens	SINGLE PROTEIN	CHEMBL1154119	1	Scientific Literature	Bioorg. Med. Chem.	2009	None
CHEMBL575597		0	506.65	1	2.27	34a	CC[C@H](N)C(=O)N[C@@H]1C(=O)N2[C@H](CC[C@H]2C(=O)NC(c2ccccc2)c2ccccc2)CC[C@@H]1CCO	Activity	'='	11.0	%				UO_0000187					False	CHEMBL1043993	Displacement of FITC-SMAC probe from human recombinant XIAP BIR3 domain expressed in Escherichia coli BL21 by fluorescence polarization assay relative to control	B	BAO_0000019	assay format	Homo sapiens	None	None	None	None	CHEMBL4198	Inhibitor of apoptosis protein 3	Homo sapiens	SINGLE PROTEIN	CHEMBL1154119	1	Scientific Literature	Bioorg. Med. Chem.	2009	None
CHEMBL575256		0	609.82	1	4.32	40d	CC[C@H](NC)C(=O)N[C@@H]1C(=O)N2[C@H](CC[C@H]2C(=O)NC(c2ccccc2)c2ccccc2)CC[C@@H]1CCNCc1ccccc1	Activity	'='	24.0	%				UO_0000187					False	CHEMBL1043993	Displacement of FITC-SMAC probe from human recombinant XIAP BIR3 domain expressed in Escherichia coli BL21 by fluorescence polarization assay relative to control	B	BAO_0000019	assay format	Homo sapiens	None	None	None	None	CHEMBL4198	Inhibitor of apoptosis protein 3	Homo sapiens	SINGLE PROTEIN	CHEMBL1154119	1	Scientific Literature	Bioorg. Med. Chem.	2009	None
CHEMBL575183		0	638.81	1	3.77	38a	CC[C@H](N)C(=O)N[C@@H]1C(=O)N2[C@H](CC[C@H]2C(=O)NC(c2ccccc2)c2ccccc2)CC[C@@H]1CCNC(=O)NCc1ccccc1	Activity	'='	31.0	%				UO_0000187					False	CHEMBL1043994	Displacement of FITC-SMAC probe from human recombinant XIAP linker BIR2-BIR3 expressed in Escherichia coli BL21 by fluorescence polarization assay relative to control	B	BAO_0000019	assay format	Homo sapiens	None	None	None	None	CHEMBL4198	Inhibitor of apoptosis protein 3	Homo sapiens	SINGLE PROTEIN	CHEMBL1154119	1	Scientific Literature	Bioorg. Med. Chem.	2009	None
CHEMBL575369		0	652.84	1	4.03	38b	CC[C@H](NC)C(=O)N[C@@H]1C(=O)N2[C@H](CC[C@H]2C(=O)NC(c2ccccc2)c2ccccc2)CC[C@@H]1CCNC(=O)NCc1ccccc1	Activity	'='	29.0	%				UO_0000187					False	CHEMBL1043994	Displacement of FITC-SMAC probe from human recombinant XIAP linker BIR2-BIR3 expressed in Escherichia coli BL21 by fluorescence polarization assay relative to control	B	BAO_0000019	assay format	Homo sapiens	None	None	None	None	CHEMBL4198	Inhibitor of apoptosis protein 3	Homo sapiens	SINGLE PROTEIN	CHEMBL1154119	1	Scientific Literature	Bioorg. Med. Chem.	2009	None
CHEMBL573309		0	506.65	1	2.14	3b	CC[C@H](NC)C(=O)N[C@@H]1C(=O)N2[C@@H](CC[C@@H]1CO)CC[C@H]2C(=O)NC(c1ccccc1)c1ccccc1	IC50	'='	230.0	nM	6.64			UO_0000065	13.10	0.25	4.50	5.99	False	CHEMBL1043991	Binding affinity to human recombinant XIAP BIR3 domain expressed in Escherichia coli BL21 by fluorescence polarization assay	B	BAO_0000019	assay format	Homo sapiens	None	None	None	None	CHEMBL4198	Inhibitor of apoptosis protein 3	Homo sapiens	SINGLE PROTEIN	CHEMBL1154119	1	Scientific Literature	Bioorg. Med. Chem.	2009	None
CHEMBL582974		0	624.79	1	3.38	26b	CC[C@H](N)C(=O)N[C@@H]1C(=O)N2[C@H](CC[C@H]2C(=O)NC(c2ccccc2)c2ccccc2)CC[C@@H]1CNC(=O)NCc1ccccc1	IC50	'='	240.0	nM	6.62			UO_0000065	10.60	0.20	3.24	4.54	False	CHEMBL1043991	Binding affinity to human recombinant XIAP BIR3 domain expressed in Escherichia coli BL21 by fluorescence polarization assay	B	BAO_0000019	assay format	Homo sapiens	None	None	None	None	CHEMBL4198	Inhibitor of apoptosis protein 3	Homo sapiens	SINGLE PROTEIN	CHEMBL1154119	1	Scientific Literature	Bioorg. Med. Chem.	2009	None
CHEMBL584395		0	595.79	1	4.02	20a	CC[C@H](N)C(=O)N[C@@H]1C(=O)N2[C@H](CC[C@H]2C(=O)NC(c2ccccc2)c2ccccc2)CC[C@@H]1CN(C)Cc1ccccc1	IC50	'='	150.0	nM	6.82			UO_0000065	11.45	0.21	2.80	6.33	False	CHEMBL1043992	Binding affinity to human recombinant XIAP linker BIR2-BIR3 expressed in Escherichia coli BL21 by fluorescence polarization assay	B	BAO_0000019	assay format	Homo sapiens	None	None	None	None	CHEMBL4198	Inhibitor of apoptosis protein 3	Homo sapiens	SINGLE PROTEIN	CHEMBL1154119	1	Scientific Literature	Bioorg. Med. Chem.	2009	None
CHEMBL575153		0	623.80	1	3.96	36b	CC[C@H](NC)C(=O)N[C@@H]1C(=O)N2[C@H](CC[C@H]2C(=O)NC(c2ccccc2)c2ccccc2)CC[C@@H]1CCNC(=O)c1ccccc1	IC50	'='	55.0	nM	7.26			UO_0000065	11.64	0.22	3.30	6.07	False	CHEMBL1043992	Binding affinity to human recombinant XIAP linker BIR2-BIR3 expressed in Escherichia coli BL21 by fluorescence polarization assay	B	BAO_0000019	assay format	Homo sapiens	None	None	None	None	CHEMBL4198	Inhibitor of apoptosis protein 3	Homo sapiens	SINGLE PROTEIN	CHEMBL1154119	1	Scientific Literature	Bioorg. Med. Chem.	2009	None
CHEMBL375349		0	462.59	0	2.66	1a	CC[C@H](N)C(=O)N[C@H]1CCC[C@H]2CC[C@@H](C(=O)NC(c3ccccc3)c3ccccc3)N2C1=O	Activity	'='	7.0	%				UO_0000187					False	CHEMBL1043993	Displacement of FITC-SMAC probe from human recombinant XIAP BIR3 domain expressed in Escherichia coli BL21 by fluorescence polarization assay relative to control	B	BAO_0000019	assay format	Homo sapiens	None	None	None	None	CHEMBL4198	Inhibitor of apoptosis protein 3	Homo sapiens	SINGLE PROTEIN	CHEMBL1154119	1	Scientific Literature	Bioorg. Med. Chem.	2009	None
CHEMBL584395		0	595.79	1	4.02	20a	CC[C@H](N)C(=O)N[C@@H]1C(=O)N2[C@H](CC[C@H]2C(=O)NC(c2ccccc2)c2ccccc2)CC[C@@H]1CN(C)Cc1ccccc1	Activity	'='	4.0	%				UO_0000187					False	CHEMBL1043993	Displacement of FITC-SMAC probe from human recombinant XIAP BIR3 domain expressed in Escherichia coli BL21 by fluorescence polarization assay relative to control	B	BAO_0000019	assay format	Homo sapiens	None	None	None	None	CHEMBL4198	Inhibitor of apoptosis protein 3	Homo sapiens	SINGLE PROTEIN	CHEMBL1154119	1	Scientific Literature	Bioorg. Med. Chem.	2009	None
CHEMBL578241		0	534.66	1	1.55	28a	CC[C@H](N)C(=O)N[C@@H]1C(=O)N2[C@H](CC[C@H]2C(=O)NC(c2ccccc2)c2ccccc2)CC[C@@H]1CNC(N)=O	Activity	'='	1.0	%				UO_0000187					False	CHEMBL1043993	Displacement of FITC-SMAC probe from human recombinant XIAP BIR3 domain expressed in Escherichia coli BL21 by fluorescence polarization assay relative to control	B	BAO_0000019	assay format	Homo sapiens	None	None	None	None	CHEMBL4198	Inhibitor of apoptosis protein 3	Homo sapiens	SINGLE PROTEIN	CHEMBL1154119	1	Scientific Literature	Bioorg. Med. Chem.	2009	None
CHEMBL574027		0	505.66	1	2.23	32a	CC[C@H](N)C(=O)N[C@@H]1C(=O)N2[C@H](CC[C@H]2C(=O)NC(c2ccccc2)c2ccccc2)CC[C@@H]1CCN	Activity	'='	2.0	%				UO_0000187					False	CHEMBL1043993	Displacement of FITC-SMAC probe from human recombinant XIAP BIR3 domain expressed in Escherichia coli BL21 by fluorescence polarization assay relative to control	B	BAO_0000019	assay format	Homo sapiens	None	None	None	None	CHEMBL4198	Inhibitor of apoptosis protein 3	Homo sapiens	SINGLE PROTEIN	CHEMBL1154119	1	Scientific Literature	Bioorg. Med. Chem.	2009	None
CHEMBL359812		0	380.53	0	1.16	6d	CC(C)[C@H](NC(=O)[C@H](C)N)C(=O)N1CCC[C@H]1C(=O)NCC1CCCCC1	Ki	'='	1270.0	nM	5.90			UO_0000065	15.49	0.30	4.74	5.64	False	CHEMBL840084	Binding affinity towards BIR3 domain of X-linked IAP in fluorescence polarization anisotropy competition assay	B	BAO_0000357	single protein format	Homo sapiens	None	None	None	None	CHEMBL4198	Inhibitor of apoptosis protein 3	Homo sapiens	SINGLE PROTEIN	CHEMBL1144303	1	Scientific Literature	Bioorg. Med. Chem. Lett.	2005	None
CHEMBL180204		0	450.58	0	2.37	6i	CC(C)[C@H](NC(=O)[C@H](C)N)C(=O)N1CCC[C@H]1C(=O)NC(c1ccccc1)c1ccccc1	Ki	'='	28.0	nM	7.55			UO_0000065	16.76	0.31	5.18	7.23	False	CHEMBL840084	Binding affinity towards BIR3 domain of X-linked IAP in fluorescence polarization anisotropy competition assay	B	BAO_0000357	single protein format	Homo sapiens	None	None	None	None	CHEMBL4198	Inhibitor of apoptosis protein 3	Homo sapiens	SINGLE PROTEIN	CHEMBL1144303	1	Scientific Literature	Bioorg. Med. Chem. Lett.	2005	None
CHEMBL575153		0	623.80	1	3.96	36b	CC[C@H](NC)C(=O)N[C@@H]1C(=O)N2[C@H](CC[C@H]2C(=O)NC(c2ccccc2)c2ccccc2)CC[C@@H]1CCNC(=O)c1ccccc1	Activity	'='	16.0	%				UO_0000187					False	CHEMBL1043993	Displacement of FITC-SMAC probe from human recombinant XIAP BIR3 domain expressed in Escherichia coli BL21 by fluorescence polarization assay relative to control	B	BAO_0000019	assay format	Homo sapiens	None	None	None	None	CHEMBL4198	Inhibitor of apoptosis protein 3	Homo sapiens	SINGLE PROTEIN	CHEMBL1154119	1	Scientific Literature	Bioorg. Med. Chem.	2009	None
CHEMBL575151		0	601.75	1	2.62	14a	CC[C@H](N)C(=O)N[C@@H]1C(=O)N2[C@H](CC[C@H]2C(=O)NC(c2ccccc2)c2ccccc2)CC[C@@H]1Cn1cc([C@H](O)CC)nn1	Activity	'='	23.0	%				UO_0000187					False	CHEMBL1043994	Displacement of FITC-SMAC probe from human recombinant XIAP linker BIR2-BIR3 expressed in Escherichia coli BL21 by fluorescence polarization assay relative to control	B	BAO_0000019	assay format	Homo sapiens	None	None	None	None	CHEMBL4198	Inhibitor of apoptosis protein 3	Homo sapiens	SINGLE PROTEIN	CHEMBL1154119	1	Scientific Literature	Bioorg. Med. Chem.	2009	None
CHEMBL584394		0	581.76	1	3.67	18b	CC[C@H](N)C(=O)N[C@@H]1C(=O)N2[C@H](CC[C@H]2C(=O)NC(c2ccccc2)c2ccccc2)CC[C@@H]1CNCc1ccccc1	IC50	'='	320.0	nM	6.50			UO_0000065	11.16	0.21	2.82	5.57	False	CHEMBL1043991	Binding affinity to human recombinant XIAP BIR3 domain expressed in Escherichia coli BL21 by fluorescence polarization assay	B	BAO_0000019	assay format	Homo sapiens	None	None	None	None	CHEMBL4198	Inhibitor of apoptosis protein 3	Homo sapiens	SINGLE PROTEIN	CHEMBL1154119	1	Scientific Literature	Bioorg. Med. Chem.	2009	None
CHEMBL584396		0	609.82	1	4.41	20b	CC[C@H](N)C(=O)N[C@@H]1C(=O)N2[C@H](CC[C@H]2C(=O)NC(c2ccccc2)c2ccccc2)CC[C@@H]1CN(CC)Cc1ccccc1	IC50	'='	440.0	nM	6.36			UO_0000065	10.42	0.19	1.95	5.90	False	CHEMBL1043991	Binding affinity to human recombinant XIAP BIR3 domain expressed in Escherichia coli BL21 by fluorescence polarization assay	B	BAO_0000019	assay format	Homo sapiens	None	None	None	None	CHEMBL4198	Inhibitor of apoptosis protein 3	Homo sapiens	SINGLE PROTEIN	CHEMBL1154119	1	Scientific Literature	Bioorg. Med. Chem.	2009	None
CHEMBL3922751		0	671.59	2	5.49	BDBM242784	CN[C@@H](C)C(=O)N[C@@H]1C(=O)N(Cc2c(OC)ccc3cc(Br)ccc23)c2ccccc2N(C(=O)c2ccc(C(C)=O)cc2)[C@H]1C	IC50	'='	6.0	nM	8.22		423493	UO_0000065	12.24	0.25	2.73	7.61	False	CHEMBL3888932	TR-FRET Assay: The peptide AVPIAQKSEK-(ε-biotin)-OH 1:2 TFA ('Peptide A') was identified as a substrate for the TR-FRET assay by screening the 6× Histidine-tagged BIR2 domain and BIR3 domain of XIAP against a set of 29 peptides synthesized based on sequences reported by Sweeny et al. (Biochemistry, 2006, 45, 14740 14748). The peptides were labeled with the fluorescent tags FITC or TAMRA and Kd va…	B	BAO_0000357	single protein format	None	None	None	None	None	CHEMBL4198	Inhibitor of apoptosis protein 3	Homo sapiens	SINGLE PROTEIN	CHEMBL3886891	37	BindingDB Database		2016	None
CHEMBL3040589		0	575.69	1	2.43	BDBM50441824	CN[C@@H](C)C(=O)N[C@@H]1C(=O)N(Cc2c(C)ccc3ccccc23)c2ccc(C#N)cc2N(C(=O)CS(C)(=O)=O)[C@H]1C	IC50	'='	27.0	nM	7.57		423542	UO_0000065	13.15	0.25	5.14	5.42	False	CHEMBL3888932	TR-FRET Assay: The peptide AVPIAQKSEK-(ε-biotin)-OH 1:2 TFA ('Peptide A') was identified as a substrate for the TR-FRET assay by screening the 6× Histidine-tagged BIR2 domain and BIR3 domain of XIAP against a set of 29 peptides synthesized based on sequences reported by Sweeny et al. (Biochemistry, 2006, 45, 14740 14748). The peptides were labeled with the fluorescent tags FITC or TAMRA and Kd va…	B	BAO_0000357	single protein format	None	None	None	None	None	CHEMBL4198	Inhibitor of apoptosis protein 3	Homo sapiens	SINGLE PROTEIN	CHEMBL3886891	37	BindingDB Database		2016	None
CHEMBL3890831		0	586.11	1	2.60	BDBM242794	CN[C@@H](C)C(=O)N[C@@H]1C(=O)N(Cc2c(C)c(Cl)nc3ccccc23)c2ccccc2N(C(=O)CS(C)(=O)=O)[C@H]1C	IC50	'='	37470.0	nM	4.43		423560	UO_0000065	7.55	0.15	1.83	3.44	False	CHEMBL3888933	TR-FRET Assay: The peptide AVPIAQKSEK-(ε-biotin)-OH 1:2 TFA ('Peptide A') was identified as a substrate for the TR-FRET assay by screening the 6× Histidine-tagged BIR2 domain and BIR3 domain of XIAP against a set of 29 peptides synthesized based on sequences reported by Sweeny et al. (Biochemistry, 2006, 45, 14740 14748). The peptides were labeled with the fluorescent tags FITC or TAMRA and Kd va…	B	BAO_0000357	single protein format	None	None	None	None	None	CHEMBL4198	Inhibitor of apoptosis protein 3	Homo sapiens	SINGLE PROTEIN	CHEMBL3886891	37	BindingDB Database		2016	None
CHEMBL3896116		0	433.51	0	2.87	BDBM237616	CN[C@@H](C)C(=O)N[C@H]1COc2ccccc2N(Cc2c(OC)ccc3ccccc23)C1=O	IC50	'='	198.0	nM	6.70		414106	UO_0000065	15.46	0.29	3.83	8.39	False	CHEMBL3888746	TR-FRET Assay: Ten nanomolar of 6x Histidine-tagged BIR2 domain, corresponding to amino acids 124-240 of XIAP, or BIR3 domain, corresponding to amino acids 241-356 of XIAP, was mixed with 20 nM of the peptide AVPIAQKSEK-(8-biotin)-OH 1:2 TFA, in the presence of 50 mM Tris-C1, pH 7.5, 100 mM NaCl, 1 mM dithiothreitol (DTT) and 0.1 mg/mL bovine serum albumin (BSA). Following a 45 min. incubation at…	B	BAO_0000357	single protein format	None	None	None	None	None	CHEMBL4198	Inhibitor of apoptosis protein 3	Homo sapiens	SINGLE PROTEIN	CHEMBL3886817	37	BindingDB Database		2016	None
CHEMBL3911462		0	474.56	0	2.80	BDBM237572	CN[C@@H](C)C(=O)N[C@@H]1C(=O)N(Cc2cccc3ncccc23)c2ccccc2OC12CCOCC2	IC50	'='	36690.0	nM	4.43		414191	UO_0000065	9.35	0.17	1.64	4.78	False	CHEMBL3888747	TR-FRET Assay: Ten nanomolar of 6x Histidine-tagged BIR2 domain, corresponding to amino acids 124-240 of XIAP, or BIR3 domain, corresponding to amino acids 241-356 of XIAP, was mixed with 20 nM of the peptide AVPIAQKSEK-(8-biotin)-OH 1:2 TFA, in the presence of 50 mM Tris-C1, pH 7.5, 100 mM NaCl, 1 mM dithiothreitol (DTT) and 0.1 mg/mL bovine serum albumin (BSA). Following a 45 min. incubation at…	B	BAO_0000357	single protein format	None	None	None	None	None	CHEMBL4198	Inhibitor of apoptosis protein 3	Homo sapiens	SINGLE PROTEIN	CHEMBL3886817	37	BindingDB Database		2016	None
CHEMBL3953461		0	361.44	0	1.20	BDBM237573	CC(C)N1C(=O)[C@@H](NC(=O)[C@H](C)N)C2(CCOCC2)Oc2ccccc21	IC50	'='	54800.0	nM	4.26		414192	UO_0000065	11.79	0.22	3.06	4.54	False	CHEMBL3888747	TR-FRET Assay: Ten nanomolar of 6x Histidine-tagged BIR2 domain, corresponding to amino acids 124-240 of XIAP, or BIR3 domain, corresponding to amino acids 241-356 of XIAP, was mixed with 20 nM of the peptide AVPIAQKSEK-(8-biotin)-OH 1:2 TFA, in the presence of 50 mM Tris-C1, pH 7.5, 100 mM NaCl, 1 mM dithiothreitol (DTT) and 0.1 mg/mL bovine serum albumin (BSA). Following a 45 min. incubation at…	B	BAO_0000357	single protein format	None	None	None	None	None	CHEMBL4198	Inhibitor of apoptosis protein 3	Homo sapiens	SINGLE PROTEIN	CHEMBL3886817	37	BindingDB Database		2016	None
CHEMBL3959682		0	584.65	1	1.21	BDBM242792	CN[C@@H](C)C(=O)N[C@@H]1C(=O)N(Cc2cc(=O)oc3cc(OC)ccc23)c2ccccc2N(C(=O)CS(C)(=O)=O)[C@H]1C	IC50	'='	406.0	nM	6.39		423503	UO_0000065	10.93	0.21	5.18	4.11	False	CHEMBL3888932	TR-FRET Assay: The peptide AVPIAQKSEK-(ε-biotin)-OH 1:2 TFA ('Peptide A') was identified as a substrate for the TR-FRET assay by screening the 6× Histidine-tagged BIR2 domain and BIR3 domain of XIAP against a set of 29 peptides synthesized based on sequences reported by Sweeny et al. (Biochemistry, 2006, 45, 14740 14748). The peptides were labeled with the fluorescent tags FITC or TAMRA and Kd va…	B	BAO_0000357	single protein format	None	None	None	None	None	CHEMBL4198	Inhibitor of apoptosis protein 3	Homo sapiens	SINGLE PROTEIN	CHEMBL3886891	37	BindingDB Database		2016	None
CHEMBL3040491		0	566.68	1	2.25	BDBM50441809	CN[C@@H](C)C(=O)N[C@@H]1C(=O)N(Cc2c(OC)ccc3ccccc23)c2ccccc2N(C(=O)CS(C)(=O)=O)[C@H]1C	IC50	'='	19.0	nM	7.72		423504	UO_0000065	13.63	0.26	5.47	6.17	False	CHEMBL3888932	TR-FRET Assay: The peptide AVPIAQKSEK-(ε-biotin)-OH 1:2 TFA ('Peptide A') was identified as a substrate for the TR-FRET assay by screening the 6× Histidine-tagged BIR2 domain and BIR3 domain of XIAP against a set of 29 peptides synthesized based on sequences reported by Sweeny et al. (Biochemistry, 2006, 45, 14740 14748). The peptides were labeled with the fluorescent tags FITC or TAMRA and Kd va…	B	BAO_0000357	single protein format	None	None	None	None	None	CHEMBL4198	Inhibitor of apoptosis protein 3	Homo sapiens	SINGLE PROTEIN	CHEMBL3886891	37	BindingDB Database		2016	None
CHEMBL3938640		0	498.57	0	3.66	BDBM242827	CN[C@@H](C)C(=O)N[C@H](C(=O)N1Cc2ccccc2[C@H]1C(=O)Nc1c(F)cccc1F)C1CCCCC1	IC50	'='	14440.0	nM	4.84		423648	UO_0000065	9.71	0.18	1.18	5.35	False	CHEMBL3888935	TR-FRET Assay: The peptide AVPIAQKSEK-(ε-biotin)-OH 1:2 TFA ('Peptide A') was identified as a substrate for the TR-FRET assay by screening the 6× Histidine-tagged BIR2 domain and BIR3 domain of XIAP against a set of 29 peptides synthesized based on sequences reported by Sweeny et al. (Biochemistry, 2006, 45, 14740 14748). The peptides were labeled with the fluorescent tags FITC or TAMRA and Kd va…	B	BAO_0000357	single protein format	None	None	None	None	None	CHEMBL4198	Inhibitor of apoptosis protein 3	Homo sapiens	SINGLE PROTEIN	CHEMBL3886892	37	BindingDB Database		2016	None
CHEMBL3962291		0	484.55	0	3.27	BDBM242853	CN[C@@H](C)C(=O)N[C@H](C(=O)N1Cc2ccccc2[C@H]1C(=O)Nc1c(F)cccc1F)C1CCCC1	IC50	'='	19810.0	nM	4.70		423658	UO_0000065	9.71	0.18	1.43	5.19	False	CHEMBL3888935	TR-FRET Assay: The peptide AVPIAQKSEK-(ε-biotin)-OH 1:2 TFA ('Peptide A') was identified as a substrate for the TR-FRET assay by screening the 6× Histidine-tagged BIR2 domain and BIR3 domain of XIAP against a set of 29 peptides synthesized based on sequences reported by Sweeny et al. (Biochemistry, 2006, 45, 14740 14748). The peptides were labeled with the fluorescent tags FITC or TAMRA and Kd va…	B	BAO_0000357	single protein format	None	None	None	None	None	CHEMBL4198	Inhibitor of apoptosis protein 3	Homo sapiens	SINGLE PROTEIN	CHEMBL3886892	37	BindingDB Database		2016	None
CHEMBL3898167		0	472.54	0	2.78	BDBM242861	CN[C@@H](C)C(=O)N[C@H](C(=O)N1CCc2ccccc2[C@H]1C(=O)Nc1c(F)cccc1F)C(C)C	IC50	'>'	54800.0	nM			423670	UO_0000065					False	CHEMBL3888935	TR-FRET Assay: The peptide AVPIAQKSEK-(ε-biotin)-OH 1:2 TFA ('Peptide A') was identified as a substrate for the TR-FRET assay by screening the 6× Histidine-tagged BIR2 domain and BIR3 domain of XIAP against a set of 29 peptides synthesized based on sequences reported by Sweeny et al. (Biochemistry, 2006, 45, 14740 14748). The peptides were labeled with the fluorescent tags FITC or TAMRA and Kd va…	B	BAO_0000357	single protein format	None	None	None	None	None	CHEMBL4198	Inhibitor of apoptosis protein 3	Homo sapiens	SINGLE PROTEIN	CHEMBL3886892	37	BindingDB Database		2016	None
CHEMBL3984616		0	476.62	0	3.34	BDBM242841	CN[C@@H](C)C(=O)N[C@H](C(=O)N1Cc2ccccc2[C@H]1C(=O)Nc1cccc2c1CCCC2)C(C)C	IC50	'='	14840.0	nM	4.83		423672	UO_0000065	10.13	0.19	1.49	5.33	False	CHEMBL3888935	TR-FRET Assay: The peptide AVPIAQKSEK-(ε-biotin)-OH 1:2 TFA ('Peptide A') was identified as a substrate for the TR-FRET assay by screening the 6× Histidine-tagged BIR2 domain and BIR3 domain of XIAP against a set of 29 peptides synthesized based on sequences reported by Sweeny et al. (Biochemistry, 2006, 45, 14740 14748). The peptides were labeled with the fluorescent tags FITC or TAMRA and Kd va…	B	BAO_0000357	single protein format	None	None	None	None	None	CHEMBL4198	Inhibitor of apoptosis protein 3	Homo sapiens	SINGLE PROTEIN	CHEMBL3886892	37	BindingDB Database		2016	None
CHEMBL3909452		0	473.58	0	3.01	BDBM242842	CN[C@@H](C)C(=O)N[C@H](C(=O)N1Cc2ccccc2[C@H]1C(=O)Nc1cccc2cccnc12)C(C)C	IC50	'='	27930.0	nM	4.55		423673	UO_0000065	9.62	0.18	1.54	4.40	False	CHEMBL3888935	TR-FRET Assay: The peptide AVPIAQKSEK-(ε-biotin)-OH 1:2 TFA ('Peptide A') was identified as a substrate for the TR-FRET assay by screening the 6× Histidine-tagged BIR2 domain and BIR3 domain of XIAP against a set of 29 peptides synthesized based on sequences reported by Sweeny et al. (Biochemistry, 2006, 45, 14740 14748). The peptides were labeled with the fluorescent tags FITC or TAMRA and Kd va…	B	BAO_0000357	single protein format	None	None	None	None	None	CHEMBL4198	Inhibitor of apoptosis protein 3	Homo sapiens	SINGLE PROTEIN	CHEMBL3886892	37	BindingDB Database		2016	None
CHEMBL3905054		0	627.49	1	2.83	BDBM237638	CN[C@@H](C)C(=O)N[C@H]1COc2c(C(=O)NCCC(=O)O)cccc2N(Cc2c(OC)ccc3cc(Br)ccc23)C1=O	IC50	'='	134.0	nM	6.87		414128	UO_0000065	10.95	0.23	4.04	4.70	False	CHEMBL3888746	TR-FRET Assay: Ten nanomolar of 6x Histidine-tagged BIR2 domain, corresponding to amino acids 124-240 of XIAP, or BIR3 domain, corresponding to amino acids 241-356 of XIAP, was mixed with 20 nM of the peptide AVPIAQKSEK-(8-biotin)-OH 1:2 TFA, in the presence of 50 mM Tris-C1, pH 7.5, 100 mM NaCl, 1 mM dithiothreitol (DTT) and 0.1 mg/mL bovine serum albumin (BSA). Following a 45 min. incubation at…	B	BAO_0000357	single protein format	None	None	None	None	None	CHEMBL4198	Inhibitor of apoptosis protein 3	Homo sapiens	SINGLE PROTEIN	CHEMBL3886817	37	BindingDB Database		2016	None
CHEMBL3946301		0	526.57	1	3.44	BDBM237658	CCN[C@@H](C)C(=O)N[C@H]1COc2ccccc2N(Cc2cc(F)cc3c2cnn3-c2ccccc2C#N)C1=O	IC50	'='	227.0	nM	6.64		414149	UO_0000065	12.62	0.23	3.20	5.92	False	CHEMBL3888746	TR-FRET Assay: Ten nanomolar of 6x Histidine-tagged BIR2 domain, corresponding to amino acids 124-240 of XIAP, or BIR3 domain, corresponding to amino acids 241-356 of XIAP, was mixed with 20 nM of the peptide AVPIAQKSEK-(8-biotin)-OH 1:2 TFA, in the presence of 50 mM Tris-C1, pH 7.5, 100 mM NaCl, 1 mM dithiothreitol (DTT) and 0.1 mg/mL bovine serum albumin (BSA). Following a 45 min. incubation at…	B	BAO_0000357	single protein format	None	None	None	None	None	CHEMBL4198	Inhibitor of apoptosis protein 3	Homo sapiens	SINGLE PROTEIN	CHEMBL3886817	37	BindingDB Database		2016	None
CHEMBL3954504		0	530.39	1	3.77	BDBM237672	CN[C@@H](C)C(=O)N[C@H]1COc2c(F)cccc2N(Cc2c(OC)ccc3cc(Br)ccc23)C1=O	IC50	'='	42.0	nM	7.38		414165	UO_0000065	13.91	0.30	3.61	9.23	False	CHEMBL3888746	TR-FRET Assay: Ten nanomolar of 6x Histidine-tagged BIR2 domain, corresponding to amino acids 124-240 of XIAP, or BIR3 domain, corresponding to amino acids 241-356 of XIAP, was mixed with 20 nM of the peptide AVPIAQKSEK-(8-biotin)-OH 1:2 TFA, in the presence of 50 mM Tris-C1, pH 7.5, 100 mM NaCl, 1 mM dithiothreitol (DTT) and 0.1 mg/mL bovine serum albumin (BSA). Following a 45 min. incubation at…	B	BAO_0000357	single protein format	None	None	None	None	None	CHEMBL4198	Inhibitor of apoptosis protein 3	Homo sapiens	SINGLE PROTEIN	CHEMBL3886817	37	BindingDB Database		2016	None
CHEMBL3905534		0	539.66	1	4.22	BDBM237605	CN[C@@H](C)C(=O)N[C@H]1CSc2c(NC(=O)c3ccncc3)cccc2N(Cc2cccc3ccccc23)C1=O	IC50	'>'	54800.0	nM			414228	UO_0000065					False	CHEMBL3888747	TR-FRET Assay: Ten nanomolar of 6x Histidine-tagged BIR2 domain, corresponding to amino acids 124-240 of XIAP, or BIR3 domain, corresponding to amino acids 241-356 of XIAP, was mixed with 20 nM of the peptide AVPIAQKSEK-(8-biotin)-OH 1:2 TFA, in the presence of 50 mM Tris-C1, pH 7.5, 100 mM NaCl, 1 mM dithiothreitol (DTT) and 0.1 mg/mL bovine serum albumin (BSA). Following a 45 min. incubation at…	B	BAO_0000357	single protein format	None	None	None	None	None	CHEMBL4198	Inhibitor of apoptosis protein 3	Homo sapiens	SINGLE PROTEIN	CHEMBL3886817	37	BindingDB Database		2016	None
CHEMBL3952123		0	508.58	1	3.31	BDBM237679	CCN[C@@H](C)C(=O)N[C@H]1COc2ccccc2N(Cc2cccc3c2cnn3-c2ccccc2C#N)C1=O	IC50	'>'	54800.0	nM			414281	UO_0000065					False	CHEMBL3888747	TR-FRET Assay: Ten nanomolar of 6x Histidine-tagged BIR2 domain, corresponding to amino acids 124-240 of XIAP, or BIR3 domain, corresponding to amino acids 241-356 of XIAP, was mixed with 20 nM of the peptide AVPIAQKSEK-(8-biotin)-OH 1:2 TFA, in the presence of 50 mM Tris-C1, pH 7.5, 100 mM NaCl, 1 mM dithiothreitol (DTT) and 0.1 mg/mL bovine serum albumin (BSA). Following a 45 min. incubation at…	B	BAO_0000357	single protein format	None	None	None	None	None	CHEMBL4198	Inhibitor of apoptosis protein 3	Homo sapiens	SINGLE PROTEIN	CHEMBL3886817	37	BindingDB Database		2016	None
CHEMBL3934042		0	628.75	1	4.85	BDBM237611	CN[C@@H](C)C(=O)N[C@H]1CSc2c(NC(=O)c3cc(OC)c(OC)c(OC)c3)cccc2N(Cc2cccc3ccccc23)C1=O	IC50	'>'	54800.0	nM			414234	UO_0000065					False	CHEMBL3888747	TR-FRET Assay: Ten nanomolar of 6x Histidine-tagged BIR2 domain, corresponding to amino acids 124-240 of XIAP, or BIR3 domain, corresponding to amino acids 241-356 of XIAP, was mixed with 20 nM of the peptide AVPIAQKSEK-(8-biotin)-OH 1:2 TFA, in the presence of 50 mM Tris-C1, pH 7.5, 100 mM NaCl, 1 mM dithiothreitol (DTT) and 0.1 mg/mL bovine serum albumin (BSA). Following a 45 min. incubation at…	B	BAO_0000357	single protein format	None	None	None	None	None	CHEMBL4198	Inhibitor of apoptosis protein 3	Homo sapiens	SINGLE PROTEIN	CHEMBL3886817	37	BindingDB Database		2016	None
CHEMBL3912876		0	580.40	1	4.65	BDBM237630	CN[C@@H](C)C(=O)N[C@H]1COc2ccc(C(F)(F)F)cc2N(Cc2c(OC)ccc3cc(Br)ccc23)C1=O	IC50	'>'	54800.0	nM			414253	UO_0000065					False	CHEMBL3888747	TR-FRET Assay: Ten nanomolar of 6x Histidine-tagged BIR2 domain, corresponding to amino acids 124-240 of XIAP, or BIR3 domain, corresponding to amino acids 241-356 of XIAP, was mixed with 20 nM of the peptide AVPIAQKSEK-(8-biotin)-OH 1:2 TFA, in the presence of 50 mM Tris-C1, pH 7.5, 100 mM NaCl, 1 mM dithiothreitol (DTT) and 0.1 mg/mL bovine serum albumin (BSA). Following a 45 min. incubation at…	B	BAO_0000357	single protein format	None	None	None	None	None	CHEMBL4198	Inhibitor of apoptosis protein 3	Homo sapiens	SINGLE PROTEIN	CHEMBL3886817	37	BindingDB Database		2016	None
CHEMBL3948020		0	436.51	0	1.61	BDBM237651	CCN1C(=O)Cc2c(CN3C(=O)[C@@H](NC(=O)[C@H](C)NC)COc4ccccc43)cccc21	IC50	'>'	54800.0	nM			414274	UO_0000065					False	CHEMBL3888747	TR-FRET Assay: Ten nanomolar of 6x Histidine-tagged BIR2 domain, corresponding to amino acids 124-240 of XIAP, or BIR3 domain, corresponding to amino acids 241-356 of XIAP, was mixed with 20 nM of the peptide AVPIAQKSEK-(8-biotin)-OH 1:2 TFA, in the presence of 50 mM Tris-C1, pH 7.5, 100 mM NaCl, 1 mM dithiothreitol (DTT) and 0.1 mg/mL bovine serum albumin (BSA). Following a 45 min. incubation at…	B	BAO_0000357	single protein format	None	None	None	None	None	CHEMBL4198	Inhibitor of apoptosis protein 3	Homo sapiens	SINGLE PROTEIN	CHEMBL3886817	37	BindingDB Database		2016	None
CHEMBL3940477		0	557.63	1	3.75	BDBM242814	CN[C@@H](C)C(=O)N[C@@H]1C(=O)N(Cc2cc(-c3ccccc3F)ccc2OC)c2ccc(C#N)cc2N(C(C)=O)[C@H]1C	IC50	'='	234.0	nM	6.63		423529	UO_0000065	11.89	0.22	2.88	5.78	False	CHEMBL3888932	TR-FRET Assay: The peptide AVPIAQKSEK-(ε-biotin)-OH 1:2 TFA ('Peptide A') was identified as a substrate for the TR-FRET assay by screening the 6× Histidine-tagged BIR2 domain and BIR3 domain of XIAP against a set of 29 peptides synthesized based on sequences reported by Sweeny et al. (Biochemistry, 2006, 45, 14740 14748). The peptides were labeled with the fluorescent tags FITC or TAMRA and Kd va…	B	BAO_0000357	single protein format	None	None	None	None	None	CHEMBL4198	Inhibitor of apoptosis protein 3	Homo sapiens	SINGLE PROTEIN	CHEMBL3886891	37	BindingDB Database		2016	None
CHEMBL3040594		0	527.60	1	1.23	BDBM50441815	CN[C@@H](C)C(=O)N[C@@H]1C(=O)N(Cc2noc3ccccc23)c2ccccc2N(C(=O)CS(C)(=O)=O)[C@H]1C	IC50	'='	182.0	nM	6.74		423530	UO_0000065	12.77	0.25	5.51	4.75	False	CHEMBL3888932	TR-FRET Assay: The peptide AVPIAQKSEK-(ε-biotin)-OH 1:2 TFA ('Peptide A') was identified as a substrate for the TR-FRET assay by screening the 6× Histidine-tagged BIR2 domain and BIR3 domain of XIAP against a set of 29 peptides synthesized based on sequences reported by Sweeny et al. (Biochemistry, 2006, 45, 14740 14748). The peptides were labeled with the fluorescent tags FITC or TAMRA and Kd va…	B	BAO_0000357	single protein format	None	None	None	None	None	CHEMBL4198	Inhibitor of apoptosis protein 3	Homo sapiens	SINGLE PROTEIN	CHEMBL3886891	37	BindingDB Database		2016	None
CHEMBL3976707		0	567.67	1	1.65	BDBM242820	CN[C@@H](C)C(=O)N[C@@H]1C(=O)N(Cc2c(OC)cnc3ccccc23)c2ccccc2N(C(=O)CS(C)(=O)=O)[C@H]1C	IC50	'='	13.0	nM	7.89		423539	UO_0000065	13.89	0.27	6.24	5.71	False	CHEMBL3888932	TR-FRET Assay: The peptide AVPIAQKSEK-(ε-biotin)-OH 1:2 TFA ('Peptide A') was identified as a substrate for the TR-FRET assay by screening the 6× Histidine-tagged BIR2 domain and BIR3 domain of XIAP against a set of 29 peptides synthesized based on sequences reported by Sweeny et al. (Biochemistry, 2006, 45, 14740 14748). The peptides were labeled with the fluorescent tags FITC or TAMRA and Kd va…	B	BAO_0000357	single protein format	None	None	None	None	None	CHEMBL4198	Inhibitor of apoptosis protein 3	Homo sapiens	SINGLE PROTEIN	CHEMBL3886891	37	BindingDB Database		2016	None
CHEMBL3040528		0	645.58	1	3.02	BDBM50441827	CN[C@@H](C)C(=O)N[C@@H]1C(=O)N(Cc2c(OC)ccc3c(Br)cccc23)c2ccccc2N(C(=O)CS(C)(=O)=O)[C@H]1C	IC50	'='	9.0	nM	8.05		423502	UO_0000065	12.46	0.27	5.03	6.43	False	CHEMBL3888932	TR-FRET Assay: The peptide AVPIAQKSEK-(ε-biotin)-OH 1:2 TFA ('Peptide A') was identified as a substrate for the TR-FRET assay by screening the 6× Histidine-tagged BIR2 domain and BIR3 domain of XIAP against a set of 29 peptides synthesized based on sequences reported by Sweeny et al. (Biochemistry, 2006, 45, 14740 14748). The peptides were labeled with the fluorescent tags FITC or TAMRA and Kd va…	B	BAO_0000357	single protein format	None	None	None	None	None	CHEMBL4198	Inhibitor of apoptosis protein 3	Homo sapiens	SINGLE PROTEIN	CHEMBL3886891	37	BindingDB Database		2016	None
CHEMBL3933158		0	567.69	1	3.81	BDBM242825	CN[C@@H](C)C(=O)N[C@@H]1C(=O)N(Cc2c(C)ccc3ccccc23)c2ccc(C#N)cc2N(C(=O)C2CCOCC2)[C@H]1C	IC50	'='	23.0	nM	7.64		423545	UO_0000065	13.46	0.25	3.83	6.66	False	CHEMBL3888932	TR-FRET Assay: The peptide AVPIAQKSEK-(ε-biotin)-OH 1:2 TFA ('Peptide A') was identified as a substrate for the TR-FRET assay by screening the 6× Histidine-tagged BIR2 domain and BIR3 domain of XIAP against a set of 29 peptides synthesized based on sequences reported by Sweeny et al. (Biochemistry, 2006, 45, 14740 14748). The peptides were labeled with the fluorescent tags FITC or TAMRA and Kd va…	B	BAO_0000357	single protein format	None	None	None	None	None	CHEMBL4198	Inhibitor of apoptosis protein 3	Homo sapiens	SINGLE PROTEIN	CHEMBL3886891	37	BindingDB Database		2016	None
CHEMBL3935189		0	603.72	1	4.99	BDBM242786	CN[C@@H](C)C(=O)N[C@@H]1C(=O)N(Cc2c(C3CC3)cnc3ccccc23)c2ccccc2N(C(=O)c2ccc(C(C)=O)cc2)[C@H]1C	IC50	'='	15100.0	nM	4.82		423549	UO_0000065	7.99	0.15	-0.17	4.32	False	CHEMBL3888933	TR-FRET Assay: The peptide AVPIAQKSEK-(ε-biotin)-OH 1:2 TFA ('Peptide A') was identified as a substrate for the TR-FRET assay by screening the 6× Histidine-tagged BIR2 domain and BIR3 domain of XIAP against a set of 29 peptides synthesized based on sequences reported by Sweeny et al. (Biochemistry, 2006, 45, 14740 14748). The peptides were labeled with the fluorescent tags FITC or TAMRA and Kd va…	B	BAO_0000357	single protein format	None	None	None	None	None	CHEMBL4198	Inhibitor of apoptosis protein 3	Homo sapiens	SINGLE PROTEIN	CHEMBL3886891	37	BindingDB Database		2016	None
CHEMBL3959682		0	584.65	1	1.21	BDBM242792	CN[C@@H](C)C(=O)N[C@@H]1C(=O)N(Cc2cc(=O)oc3cc(OC)ccc23)c2ccccc2N(C(=O)CS(C)(=O)=O)[C@H]1C	IC50	'>'	54800.0	nM			423557	UO_0000065					False	CHEMBL3888933	TR-FRET Assay: The peptide AVPIAQKSEK-(ε-biotin)-OH 1:2 TFA ('Peptide A') was identified as a substrate for the TR-FRET assay by screening the 6× Histidine-tagged BIR2 domain and BIR3 domain of XIAP against a set of 29 peptides synthesized based on sequences reported by Sweeny et al. (Biochemistry, 2006, 45, 14740 14748). The peptides were labeled with the fluorescent tags FITC or TAMRA and Kd va…	B	BAO_0000357	single protein format	None	None	None	None	None	CHEMBL4198	Inhibitor of apoptosis protein 3	Homo sapiens	SINGLE PROTEIN	CHEMBL3886891	37	BindingDB Database		2016	None
CHEMBL3977955		0	473.57	0	3.74	BDBM237618	CN[C@@H](C)C(=O)N[C@H]1COc2ccccc2N(Cc2c(OC)ccc3cc(C4CC4)ccc23)C1=O	IC50	'='	382.0	nM	6.42		414108	UO_0000065	13.55	0.25	2.68	8.03	False	CHEMBL3888746	TR-FRET Assay: Ten nanomolar of 6x Histidine-tagged BIR2 domain, corresponding to amino acids 124-240 of XIAP, or BIR3 domain, corresponding to amino acids 241-356 of XIAP, was mixed with 20 nM of the peptide AVPIAQKSEK-(8-biotin)-OH 1:2 TFA, in the presence of 50 mM Tris-C1, pH 7.5, 100 mM NaCl, 1 mM dithiothreitol (DTT) and 0.1 mg/mL bovine serum albumin (BSA). Following a 45 min. incubation at…	B	BAO_0000357	single protein format	None	None	None	None	None	CHEMBL4198	Inhibitor of apoptosis protein 3	Homo sapiens	SINGLE PROTEIN	CHEMBL3886817	37	BindingDB Database		2016	None
CHEMBL4110409		0	542.43	1	3.04	BDBM237625	COc1ccc2cc(Br)ccc2c1CN1C(=O)[C@@H](NC(=O)[C@@H](N)[C@@H](C)O)COc2cc(C)ccc21	IC50	'='	7080.0	nM	5.15		414115	UO_0000065	9.49	0.20	2.11	4.51	False	CHEMBL3888746	TR-FRET Assay: Ten nanomolar of 6x Histidine-tagged BIR2 domain, corresponding to amino acids 124-240 of XIAP, or BIR3 domain, corresponding to amino acids 241-356 of XIAP, was mixed with 20 nM of the peptide AVPIAQKSEK-(8-biotin)-OH 1:2 TFA, in the presence of 50 mM Tris-C1, pH 7.5, 100 mM NaCl, 1 mM dithiothreitol (DTT) and 0.1 mg/mL bovine serum albumin (BSA). Following a 45 min. incubation at…	B	BAO_0000357	single protein format	None	None	None	None	None	CHEMBL4198	Inhibitor of apoptosis protein 3	Homo sapiens	SINGLE PROTEIN	CHEMBL3886817	37	BindingDB Database		2016	None
CHEMBL3965099		0	638.56	1	2.37	BDBM237643	CN[C@@H](C)C(=O)N[C@H]1COc2c(C(=O)N3CCN(CCO)CC3)cccc2N(Cc2ccc(Br)c3ccccc23)C1=O	IC50	'='	957.0	nM	6.02		414133	UO_0000065	9.43	0.20	3.65	5.26	False	CHEMBL3888746	TR-FRET Assay: Ten nanomolar of 6x Histidine-tagged BIR2 domain, corresponding to amino acids 124-240 of XIAP, or BIR3 domain, corresponding to amino acids 241-356 of XIAP, was mixed with 20 nM of the peptide AVPIAQKSEK-(8-biotin)-OH 1:2 TFA, in the presence of 50 mM Tris-C1, pH 7.5, 100 mM NaCl, 1 mM dithiothreitol (DTT) and 0.1 mg/mL bovine serum albumin (BSA). Following a 45 min. incubation at…	B	BAO_0000357	single protein format	None	None	None	None	None	CHEMBL4198	Inhibitor of apoptosis protein 3	Homo sapiens	SINGLE PROTEIN	CHEMBL3886817	37	BindingDB Database		2016	None
CHEMBL3939245		0	518.58	1	3.39	BDBM237653	CN[C@@H](C)C(=O)N[C@H]1COc2ccccc2N(Cc2cccc3c2cc(C#N)n3-c2ccccc2C#N)C1=O	IC50	'='	21.0	nM	7.68		414143	UO_0000065	14.81	0.27	4.29	6.23	False	CHEMBL3888746	TR-FRET Assay: Ten nanomolar of 6x Histidine-tagged BIR2 domain, corresponding to amino acids 124-240 of XIAP, or BIR3 domain, corresponding to amino acids 241-356 of XIAP, was mixed with 20 nM of the peptide AVPIAQKSEK-(8-biotin)-OH 1:2 TFA, in the presence of 50 mM Tris-C1, pH 7.5, 100 mM NaCl, 1 mM dithiothreitol (DTT) and 0.1 mg/mL bovine serum albumin (BSA). Following a 45 min. incubation at…	B	BAO_0000357	single protein format	None	None	None	None	None	CHEMBL4198	Inhibitor of apoptosis protein 3	Homo sapiens	SINGLE PROTEIN	CHEMBL3886817	37	BindingDB Database		2016	None
CHEMBL3912876		0	580.40	1	4.65	BDBM237630	CN[C@@H](C)C(=O)N[C@H]1COc2ccc(C(F)(F)F)cc2N(Cc2c(OC)ccc3cc(Br)ccc23)C1=O	IC50	'='	57.0	nM	7.24		414120	UO_0000065	12.48	0.27	2.59	9.07	False	CHEMBL3888746	TR-FRET Assay: Ten nanomolar of 6x Histidine-tagged BIR2 domain, corresponding to amino acids 124-240 of XIAP, or BIR3 domain, corresponding to amino acids 241-356 of XIAP, was mixed with 20 nM of the peptide AVPIAQKSEK-(8-biotin)-OH 1:2 TFA, in the presence of 50 mM Tris-C1, pH 7.5, 100 mM NaCl, 1 mM dithiothreitol (DTT) and 0.1 mg/mL bovine serum albumin (BSA). Following a 45 min. incubation at…	B	BAO_0000357	single protein format	None	None	None	None	None	CHEMBL4198	Inhibitor of apoptosis protein 3	Homo sapiens	SINGLE PROTEIN	CHEMBL3886817	37	BindingDB Database		2016	None
CHEMBL3896398		0	1037.07	None	None	BDBM240887	CN[C@@H](C)C(=O)N[C@H]1CN(C(=O)c2ccc(C(=O)N[C@H]3C[C@@H](C(=O)NC(C)C)N(C(=O)[C@@H](NC(=O)[C@H](C)NC)C4CCCCC4)C3)cc2)c2ccccc2N(Cc2c(OC)ccc3cc(Br)ccc23)C1=O	IC50	'='	495.0	nM	6.30		420387	UO_0000065	6.08	None	None	None	False	CHEMBL3888866	TR-FRET Assay: Ten nanomolar of 6× Histidine-tagged BIR2 domain, corresponding to amino acids 124-240 of XIAP, or BIR3 domain, corresponding to amino acids 241-356 of XIAP, was mixed with 20 nM of the peptide AVPIAQKSEK-(ε-biotin)-OH 1:2 TFA, in the presence of 50 mM Tris-Cl, pH 7.5, 100 mM NaCl, 1 mM dithiothreitol (DTT) and 0.1 mg/mL bovine serum albumin (BSA). Following a 45 min. incubation at…	B	BAO_0000357	single protein format	None	None	None	None	None	CHEMBL4198	Inhibitor of apoptosis protein 3	Homo sapiens	SINGLE PROTEIN	CHEMBL3886869	37	BindingDB Database		2016	None
CHEMBL3900592		0	1152.94	None	None	BDBM240903	CN[C@@H](C)C(=O)N[C@H]1CN(C(=O)c2cccc(C(=O)N3C[C@H](NC(=O)[C@H](C)NC)C(=O)N(Cc4c(OC)ccc5cc(Br)ccc45)c4ccccc43)c2)c2ccccc2N(Cc2c(OC)ccc3cc(Br)ccc23)C1=O	IC50	'>'	5480.0	nM			420403	UO_0000065					False	CHEMBL3888866	TR-FRET Assay: Ten nanomolar of 6× Histidine-tagged BIR2 domain, corresponding to amino acids 124-240 of XIAP, or BIR3 domain, corresponding to amino acids 241-356 of XIAP, was mixed with 20 nM of the peptide AVPIAQKSEK-(ε-biotin)-OH 1:2 TFA, in the presence of 50 mM Tris-Cl, pH 7.5, 100 mM NaCl, 1 mM dithiothreitol (DTT) and 0.1 mg/mL bovine serum albumin (BSA). Following a 45 min. incubation at…	B	BAO_0000357	single protein format	None	None	None	None	None	CHEMBL4198	Inhibitor of apoptosis protein 3	Homo sapiens	SINGLE PROTEIN	CHEMBL3886869	37	BindingDB Database		2016	None
CHEMBL4113127		0	504.60	1	3.84	BDBM213383	CN[C@H](C)C(=O)Nc1cc(-c2nc(C)nc3nn(C)c(C)c23)cc(C#Cc2ccc3c(C)nccc3c2)n1	IC50	'='	42.0	nM	7.38		375168	UO_0000065	14.62	0.27	3.54	6.68	False	CHEMBL3888130	XIAP BIR3 & cIAP1 BIR3 Binding Assays (DELFIA): BIR3 domains (10 nM) were incubated with SMAC peptide (10 nM) in assay buffer (50 mM Tris, 120 mM NaCl, 0.1% BSA, 1 mM DTT, 0.05% TritonX100) for one hour at room temperature in the presence of inhibitory compounds. The assay mixture was transferred to a strepatvidin coated plate and incubated for one hour at room temperature to allow binding of the…	B	BAO_0000357	single protein format	None	None	None	None	None	CHEMBL4198	Inhibitor of apoptosis protein 3	Homo sapiens	SINGLE PROTEIN	CHEMBL3886594	37	BindingDB Database		2016	None
CHEMBL4109659		0	374.42	0	3.23	BDBM213394	CN[C@H](C)C(=O)Nc1cc(-c2cncc(F)c2)cc(C#Cc2ccccc2)n1	IC50	'='	840.0	nM	6.08		375177	UO_0000065	16.23	0.30	2.85	9.08	False	CHEMBL3888130	XIAP BIR3 & cIAP1 BIR3 Binding Assays (DELFIA): BIR3 domains (10 nM) were incubated with SMAC peptide (10 nM) in assay buffer (50 mM Tris, 120 mM NaCl, 0.1% BSA, 1 mM DTT, 0.05% TritonX100) for one hour at room temperature in the presence of inhibitory compounds. The assay mixture was transferred to a strepatvidin coated plate and incubated for one hour at room temperature to allow binding of the…	B	BAO_0000357	single protein format	None	None	None	None	None	CHEMBL4198	Inhibitor of apoptosis protein 3	Homo sapiens	SINGLE PROTEIN	CHEMBL3886594	37	BindingDB Database		2016	None
CHEMBL4111793		0	355.44	0	3.69	BDBM213398	CN[C@H](C)C(=O)Nc1cc(-c2ccccc2)cc(C#Cc2ccccc2)n1	IC50	'='	5492.0	nM	5.26		375181	UO_0000065	14.80	0.27	1.57	9.74	False	CHEMBL3888130	XIAP BIR3 & cIAP1 BIR3 Binding Assays (DELFIA): BIR3 domains (10 nM) were incubated with SMAC peptide (10 nM) in assay buffer (50 mM Tris, 120 mM NaCl, 0.1% BSA, 1 mM DTT, 0.05% TritonX100) for one hour at room temperature in the presence of inhibitory compounds. The assay mixture was transferred to a strepatvidin coated plate and incubated for one hour at room temperature to allow binding of the…	B	BAO_0000357	single protein format	None	None	None	None	None	CHEMBL4198	Inhibitor of apoptosis protein 3	Homo sapiens	SINGLE PROTEIN	CHEMBL3886594	37	BindingDB Database		2016	None
CHEMBL3948318		0	524.58	1	2.28	BDBM237656	C[C@H](NCCO)C(=O)N[C@H]1COc2ccccc2N(Cc2cccc3c2cnn3-c2ccccc2C#N)C1=O	IC50	'='	116.0	nM	6.94		414146	UO_0000065	13.22	0.24	4.66	5.23	False	CHEMBL3888746	TR-FRET Assay: Ten nanomolar of 6x Histidine-tagged BIR2 domain, corresponding to amino acids 124-240 of XIAP, or BIR3 domain, corresponding to amino acids 241-356 of XIAP, was mixed with 20 nM of the peptide AVPIAQKSEK-(8-biotin)-OH 1:2 TFA, in the presence of 50 mM Tris-C1, pH 7.5, 100 mM NaCl, 1 mM dithiothreitol (DTT) and 0.1 mg/mL bovine serum albumin (BSA). Following a 45 min. incubation at…	B	BAO_0000357	single protein format	None	None	None	None	None	CHEMBL4198	Inhibitor of apoptosis protein 3	Homo sapiens	SINGLE PROTEIN	CHEMBL3886817	37	BindingDB Database		2016	None
CHEMBL4107150		0	614.51	1	4.71	BDBM237594	CCC(NC)C(=O)N[C@@H]1C(=O)N(Cc2c(OC)ccc3cc(Br)ccc23)c2cccc(F)c2OC12CCOCC2	IC50	'='	22300.0	nM	4.65		414214	UO_0000065	7.57	0.16	-0.06	5.22	False	CHEMBL3888747	TR-FRET Assay: Ten nanomolar of 6x Histidine-tagged BIR2 domain, corresponding to amino acids 124-240 of XIAP, or BIR3 domain, corresponding to amino acids 241-356 of XIAP, was mixed with 20 nM of the peptide AVPIAQKSEK-(8-biotin)-OH 1:2 TFA, in the presence of 50 mM Tris-C1, pH 7.5, 100 mM NaCl, 1 mM dithiothreitol (DTT) and 0.1 mg/mL bovine serum albumin (BSA). Following a 45 min. incubation at…	B	BAO_0000357	single protein format	None	None	None	None	None	CHEMBL4198	Inhibitor of apoptosis protein 3	Homo sapiens	SINGLE PROTEIN	CHEMBL3886817	37	BindingDB Database		2016	None
CHEMBL3919201		0	536.70	1	3.65	BDBM237600	CN[C@@H](C)C(=O)N[C@H]1CSc2c(NC(=O)COCCOC)cccc2N(Cc2cccc3ccccc23)C1	IC50	'>'	54800.0	nM			414223	UO_0000065					False	CHEMBL3888747	TR-FRET Assay: Ten nanomolar of 6x Histidine-tagged BIR2 domain, corresponding to amino acids 124-240 of XIAP, or BIR3 domain, corresponding to amino acids 241-356 of XIAP, was mixed with 20 nM of the peptide AVPIAQKSEK-(8-biotin)-OH 1:2 TFA, in the presence of 50 mM Tris-C1, pH 7.5, 100 mM NaCl, 1 mM dithiothreitol (DTT) and 0.1 mg/mL bovine serum albumin (BSA). Following a 45 min. incubation at…	B	BAO_0000357	single protein format	None	None	None	None	None	CHEMBL4198	Inhibitor of apoptosis protein 3	Homo sapiens	SINGLE PROTEIN	CHEMBL3886817	37	BindingDB Database		2016	None
CHEMBL3940451		0	560.72	1	4.66	BDBM237612	CN[C@@H](C)C(=O)N[C@H]1CSc2c(NC(=O)CCCCC(C)=O)cccc2N(Cc2cccc3ccccc23)C1=O	IC50	'='	245.0	nM	6.61		414101	UO_0000065	11.79	0.23	1.95	6.14	False	CHEMBL3888746	TR-FRET Assay: Ten nanomolar of 6x Histidine-tagged BIR2 domain, corresponding to amino acids 124-240 of XIAP, or BIR3 domain, corresponding to amino acids 241-356 of XIAP, was mixed with 20 nM of the peptide AVPIAQKSEK-(8-biotin)-OH 1:2 TFA, in the presence of 50 mM Tris-C1, pH 7.5, 100 mM NaCl, 1 mM dithiothreitol (DTT) and 0.1 mg/mL bovine serum albumin (BSA). Following a 45 min. incubation at…	B	BAO_0000357	single protein format	None	None	None	None	None	CHEMBL4198	Inhibitor of apoptosis protein 3	Homo sapiens	SINGLE PROTEIN	CHEMBL3886817	37	BindingDB Database		2016	None
CHEMBL4106575		0	373.43	0	3.83	BDBM213397	CN[C@H](C)C(=O)Nc1cc(-c2ccccc2F)cc(C#Cc2ccccc2)n1	IC50	'='	10250.0	nM	4.99		375180	UO_0000065	13.36	0.24	1.16	9.24	False	CHEMBL3888130	XIAP BIR3 & cIAP1 BIR3 Binding Assays (DELFIA): BIR3 domains (10 nM) were incubated with SMAC peptide (10 nM) in assay buffer (50 mM Tris, 120 mM NaCl, 0.1% BSA, 1 mM DTT, 0.05% TritonX100) for one hour at room temperature in the presence of inhibitory compounds. The assay mixture was transferred to a strepatvidin coated plate and incubated for one hour at room temperature to allow binding of the…	B	BAO_0000357	single protein format	None	None	None	None	None	CHEMBL4198	Inhibitor of apoptosis protein 3	Homo sapiens	SINGLE PROTEIN	CHEMBL3886594	37	BindingDB Database		2016	None
CHEMBL3908839		0	473.58	0	2.92	BDBM242799	CN[C@@H](C)C(=O)N[C@@H]1C(=O)N(Cc2c(C)cnc3ccccc23)c2ccccc2N(C(C)=O)[C@H]1C	IC50	'>'	54800.0	nM			423565	UO_0000065					False	CHEMBL3888933	TR-FRET Assay: The peptide AVPIAQKSEK-(ε-biotin)-OH 1:2 TFA ('Peptide A') was identified as a substrate for the TR-FRET assay by screening the 6× Histidine-tagged BIR2 domain and BIR3 domain of XIAP against a set of 29 peptides synthesized based on sequences reported by Sweeny et al. (Biochemistry, 2006, 45, 14740 14748). The peptides were labeled with the fluorescent tags FITC or TAMRA and Kd va…	B	BAO_0000357	single protein format	None	None	None	None	None	CHEMBL4198	Inhibitor of apoptosis protein 3	Homo sapiens	SINGLE PROTEIN	CHEMBL3886891	37	BindingDB Database		2016	None
CHEMBL3897050		0	670.59	1	2.89	BDBM242804	CN[C@@H](C)C(=O)N[C@@H]1C(=O)N(Cc2c(OC)ccc3c(Br)cccc23)c2cc(C#N)ccc2N(C(=O)CS(C)(=O)=O)[C@H]1C	IC50	'='	25080.0	nM	4.60		423570	UO_0000065	6.86	0.15	1.71	3.09	False	CHEMBL3888933	TR-FRET Assay: The peptide AVPIAQKSEK-(ε-biotin)-OH 1:2 TFA ('Peptide A') was identified as a substrate for the TR-FRET assay by screening the 6× Histidine-tagged BIR2 domain and BIR3 domain of XIAP against a set of 29 peptides synthesized based on sequences reported by Sweeny et al. (Biochemistry, 2006, 45, 14740 14748). The peptides were labeled with the fluorescent tags FITC or TAMRA and Kd va…	B	BAO_0000357	single protein format	None	None	None	None	None	CHEMBL4198	Inhibitor of apoptosis protein 3	Homo sapiens	SINGLE PROTEIN	CHEMBL3886891	37	BindingDB Database		2016	None
CHEMBL3976627		0	603.75	1	3.21	BDBM242808	CCN[C@@H](CC)C(=O)N[C@@H]1C(=O)N(Cc2c(C)ccc3ccccc23)c2ccc(C#N)cc2N(C(=O)CS(C)(=O)=O)[C@H]1C	IC50	'='	27190.0	nM	4.57		423575	UO_0000065	7.56	0.15	1.36	3.27	False	CHEMBL3888933	TR-FRET Assay: The peptide AVPIAQKSEK-(ε-biotin)-OH 1:2 TFA ('Peptide A') was identified as a substrate for the TR-FRET assay by screening the 6× Histidine-tagged BIR2 domain and BIR3 domain of XIAP against a set of 29 peptides synthesized based on sequences reported by Sweeny et al. (Biochemistry, 2006, 45, 14740 14748). The peptides were labeled with the fluorescent tags FITC or TAMRA and Kd va…	B	BAO_0000357	single protein format	None	None	None	None	None	CHEMBL4198	Inhibitor of apoptosis protein 3	Homo sapiens	SINGLE PROTEIN	CHEMBL3886891	37	BindingDB Database		2016	None
CHEMBL3953687		0	594.72	1	3.77	BDBM242811	CN[C@@H](C)C(=O)N[C@@H]1C(=O)N(Cc2c(C3CC3)cnc3ccccc23)c2ccc(C#N)cc2N(C(=O)C2CCOCC2)[C@H]1C	IC50	'='	12370.0	nM	4.91		423580	UO_0000065	8.25	0.15	1.14	3.84	False	CHEMBL3888933	TR-FRET Assay: The peptide AVPIAQKSEK-(ε-biotin)-OH 1:2 TFA ('Peptide A') was identified as a substrate for the TR-FRET assay by screening the 6× Histidine-tagged BIR2 domain and BIR3 domain of XIAP against a set of 29 peptides synthesized based on sequences reported by Sweeny et al. (Biochemistry, 2006, 45, 14740 14748). The peptides were labeled with the fluorescent tags FITC or TAMRA and Kd va…	B	BAO_0000357	single protein format	None	None	None	None	None	CHEMBL4198	Inhibitor of apoptosis protein 3	Homo sapiens	SINGLE PROTEIN	CHEMBL3886891	37	BindingDB Database		2016	None
CHEMBL3935349		0	477.52	0	2.56	BDBM237637	CN[C@@H](C)C(=O)N[C@H]1COc2c(C(=O)O)cccc2N(Cc2c(OC)ccc3ccccc23)C1=O	IC50	'='	164.0	nM	6.79		414127	UO_0000065	14.21	0.26	4.23	5.79	False	CHEMBL3888746	TR-FRET Assay: Ten nanomolar of 6x Histidine-tagged BIR2 domain, corresponding to amino acids 124-240 of XIAP, or BIR3 domain, corresponding to amino acids 241-356 of XIAP, was mixed with 20 nM of the peptide AVPIAQKSEK-(8-biotin)-OH 1:2 TFA, in the presence of 50 mM Tris-C1, pH 7.5, 100 mM NaCl, 1 mM dithiothreitol (DTT) and 0.1 mg/mL bovine serum albumin (BSA). Following a 45 min. incubation at…	B	BAO_0000357	single protein format	None	None	None	None	None	CHEMBL4198	Inhibitor of apoptosis protein 3	Homo sapiens	SINGLE PROTEIN	CHEMBL3886817	37	BindingDB Database		2016	None
CHEMBL3922153		0	582.49	1	4.18	BDBM237564	CN[C@@H](C)C(=O)NC1C(=O)N(Cc2c(OC)ccc3cc(Br)ccc23)c2ccccc2OC12CCCOC2	IC50	'='	33030.0	nM	4.48		414181	UO_0000065	7.69	0.16	0.30	5.03	False	CHEMBL3888747	TR-FRET Assay: Ten nanomolar of 6x Histidine-tagged BIR2 domain, corresponding to amino acids 124-240 of XIAP, or BIR3 domain, corresponding to amino acids 241-356 of XIAP, was mixed with 20 nM of the peptide AVPIAQKSEK-(8-biotin)-OH 1:2 TFA, in the presence of 50 mM Tris-C1, pH 7.5, 100 mM NaCl, 1 mM dithiothreitol (DTT) and 0.1 mg/mL bovine serum albumin (BSA). Following a 45 min. incubation at…	B	BAO_0000357	single protein format	None	None	None	None	None	CHEMBL4198	Inhibitor of apoptosis protein 3	Homo sapiens	SINGLE PROTEIN	CHEMBL3886817	37	BindingDB Database		2016	None
CHEMBL1950864		0	454.66	0	2.87	47	CN[C@@H](C)C(=O)N[C@H](C(=O)N[C@H]1C[C@@H]2CC[C@H]1N(CCc1ccccc1)C2)C1CCCCC1	IC50	'='	365.0	nM	6.44			UO_0000065					False	CHEMBL1952921	Antagonist activity at GST-tagged BIR3 domain of XIAP using AbuRPFK-5FAM after 20 mins by fluorescence polarization assay	F	BAO_0000019	assay format	None	None	None	None	None	CHEMBL4198	Inhibitor of apoptosis protein 3	Homo sapiens	SINGLE PROTEIN	CHEMBL1949628	1	Scientific Literature	Bioorg. Med. Chem. Lett.	2012	None
CHEMBL360180		0	476.62	0	3.00	8	CN[C@@H](C)C(=O)N[C@H](C(=O)N1CCC[C@H]1C(=O)NC1c2ccccc2-c2ccccc21)C(C)(C)C	Kd	'='	40.0	nM	7.40			UO_0000065	15.52	0.29	4.40	8.17	False	CHEMBL826995	Binding affinity to the BIR3 domain of X-linked IAP	B	BAO_0000357	single protein format	None	None	None	None	None	CHEMBL4198	Inhibitor of apoptosis protein 3	Homo sapiens	SINGLE PROTEIN	CHEMBL1138686	1	Scientific Literature	J. Med. Chem.	2004	None
CHEMBL189145		0	595.70	2	0.71	Table 1	CC(C)[C@H](NC(=O)[C@H](C)N)C(=O)N1CCC[C@H]1C(=O)N[C@@H](Cc1ccccc1)C(=O)N[C@@H](Cc1ccc(O)cc1)C(=O)O	Kd	'='	60.0	nM	7.22			UO_0000065	12.12	0.23	6.51	3.78	False	CHEMBL826995	Binding affinity to the BIR3 domain of X-linked IAP	B	BAO_0000357	single protein format	None	None	None	None	None	CHEMBL4198	Inhibitor of apoptosis protein 3	Homo sapiens	SINGLE PROTEIN	CHEMBL1138686	1	Scientific Literature	J. Med. Chem.	2004	None
CHEMBL537185		0	422.96	0	1.07	10b	CCC[C@H](N)C(=O)NC1CC[C@H]2CC[C@@H](C(=O)NCc3ccccc3)N2C1=O.Cl	Ki	'>'	100000.0	nM				UO_0000065					False	CHEMBL840078	Binding affinity for the recombinant XIAP BIR3 protein in displacing a fluorescently labeled Smac peptide	B	BAO_0000357	single protein format	Homo sapiens	None	None	None	None	CHEMBL4198	Inhibitor of apoptosis protein 3	Homo sapiens	SINGLE PROTEIN	CHEMBL1138671	1	Scientific Literature	J. Med. Chem.	2004	None
CHEMBL1230662		0	442.60	0	2.31	2	CN[C@@H](C)C(=O)N[C@H](C(=O)N1CCC[C@H]1C(=O)N[C@@H]1CCCc2ccccc21)C(C)(C)C	EC50	'='	490.0	nM	6.31			UO_0000065	14.26	0.27	4.00	6.97	False	CHEMBL829885	Relief of caspase inhibition in reconstituted assay (APAF-1, caspase-9, procaspase-3) with XIAP	B	BAO_0000357	single protein format	None	None	None	None	None	CHEMBL4198	Inhibitor of apoptosis protein 3	Homo sapiens	SINGLE PROTEIN	CHEMBL1138686	1	Scientific Literature	J. Med. Chem.	2004	None
CHEMBL2096803		0	442.60	0	2.31	3	CN[C@@H](C)C(=O)N[C@H](C(=O)N1CCC[C@H]1C(=O)N[C@H]1CCCc2ccccc21)C(C)(C)C	Kd	'='	700.0	nM	6.16			UO_0000065	13.91	0.26	3.84	6.80	False	CHEMBL826995	Binding affinity to the BIR3 domain of X-linked IAP	B	BAO_0000357	single protein format	None	None	None	None	None	CHEMBL4198	Inhibitor of apoptosis protein 3	Homo sapiens	SINGLE PROTEIN	CHEMBL1138686	1	Scientific Literature	J. Med. Chem.	2004	None
CHEMBL1774031		0	1073.40	None	None	23	CN[C@@H](C)C(=O)N[C@H]1CCCC[C@H]2CC[C@@H](C(=O)N[C@@H](c3ccccc3)c3cn(CCCCCCCCCCn4cc([C@@H](NC(=O)[C@@H]5CC[C@@H]6CCCC[C@H](NC(=O)[C@H](C)NC)C(=O)N65)c5ccccc5)nn4)nn3)N2C1=O	IC50	'='	134.0	nM	6.87			UO_0000065	6.40	None	None	None	False	CHEMBL1776950	Competitive inhibition of His-tagged human XIAP BIR3 domain expressed in Escherichia coli BL21(DE3) after 2 to 3 hrs by fluorescence polarization assay	B	BAO_0000019	assay format	Homo sapiens	None	None	None	None	CHEMBL4198	Inhibitor of apoptosis protein 3	Homo sapiens	SINGLE PROTEIN	CHEMBL1772970	1	Scientific Literature	J. Med. Chem.	2011	None
CHEMBL1774166		0	1264.59	None	None	30	CN[C@@H](C)C(=O)N[C@H]1CCCC[C@H]2CC[C@@H](C(=O)N[C@@H](c3ccccc3)c3cn(CCCCc4ccc(CCCCn5cc([C@@H](NC(=O)[C@@H]6CC[C@@H]7CCCC[C@H](NC(=O)[C@H](Cc8c[nH]c9ccccc89)NC(C)=O)C(=O)N76)c6ccccc6)nn5)cc4)nn3)N2C1=O	IC50	'='	280.0	nM	6.55			UO_0000065	5.18	None	None	None	False	CHEMBL1776952	Competitive inhibition of human XIAP linker BIR2-BIR3 domain expressed in Escherichia coli BL21(DE3) cells by fluorescence polarization-based assay	B	BAO_0000219	cell-based format	Homo sapiens	None	None	None	None	CHEMBL4198	Inhibitor of apoptosis protein 3	Homo sapiens	SINGLE PROTEIN	CHEMBL1772970	1	Scientific Literature	J. Med. Chem.	2011	None
CHEMBL1774165		0	1093.34	None	None	29	CN[C@@H](C)C(=O)N[C@H]1CCCC[C@H]2CC[C@@H](C(=O)N[C@@H](c3ccccc3)c3cn(CCOCCOCCOCCn4cc([C@@H](NC(=O)[C@@H]5CC[C@@H]6CCCC[C@H](NC(=O)[C@H](C)NC)C(=O)N65)c5ccccc5)nn4)nn3)N2C1=O	Activity	'='	60.0	%				UO_0000187					False	CHEMBL1777204	Antagonist activity at human XIAP linker BIR2-BIR3 domain assessed as restoration of caspase 9 activity at 1.5 uM preincubated for 15 mins using Z-LEHD substrate by caspase-Glo 9 assay	F	BAO_0000019	assay format	Homo sapiens	None	None	None	None	CHEMBL4198	Inhibitor of apoptosis protein 3	Homo sapiens	SINGLE PROTEIN	CHEMBL1772970	1	Scientific Literature	J. Med. Chem.	2011	None
CHEMBL1499119		0	318.29	0	2.16	SID17514275	COc1ccc(CC(=O)Oc2cc(C)nc(O)c2[N+](=O)[O-])cc1	IC50	'>'	100000.0	nM			Not Active	UO_0000065					False	CHEMBL1614251	PUBCHEM_BIOASSAY: Chemical Antagonists IAP-family anti-apoptotic proteins. (Class of assay: confirmatory) [Related pubchem assays: 1513, 1514, 1449 ]	F	BAO_0000019	assay format	Homo sapiens	None	None	None	None	CHEMBL4198	Inhibitor of apoptosis protein 3	Homo sapiens	SINGLE PROTEIN	CHEMBL1201862	7	PubChem BioAssays			None
CHEMBL1774166		0	1264.59	None	None	30	CN[C@@H](C)C(=O)N[C@H]1CCCC[C@H]2CC[C@@H](C(=O)N[C@@H](c3ccccc3)c3cn(CCCCc4ccc(CCCCn5cc([C@@H](NC(=O)[C@@H]6CC[C@@H]7CCCC[C@H](NC(=O)[C@H](Cc8c[nH]c9ccccc89)NC(C)=O)C(=O)N76)c6ccccc6)nn5)cc4)nn3)N2C1=O	Activity						Active						False	CHEMBL1777204	Antagonist activity at human XIAP linker BIR2-BIR3 domain assessed as restoration of caspase 9 activity at 1.5 uM preincubated for 15 mins using Z-LEHD substrate by caspase-Glo 9 assay	F	BAO_0000019	assay format	Homo sapiens	None	None	None	None	CHEMBL4198	Inhibitor of apoptosis protein 3	Homo sapiens	SINGLE PROTEIN	CHEMBL1772970	1	Scientific Literature	J. Med. Chem.	2011	None
CHEMBL1092172		0	442.63	0	3.94	26a	CN[C@@H](C)C(=O)N[C@H](C(=O)N1CCC[C@H]1c1nc2c(C)cccc2s1)C1CCCCC1	Ki	'='	940000.0	nM		Outside typical range		UO_0000065					False	CHEMBL1111550	Antagonist activity at XIAP BIR3 domain by fluorescence polarization assay	F	BAO_0000019	assay format	None	None	None	None	None	CHEMBL4198	Inhibitor of apoptosis protein 3	Homo sapiens	SINGLE PROTEIN	CHEMBL1156287	1	Scientific Literature	Bioorg. Med. Chem. Lett.	2010	None
CHEMBL1089695		0	539.15	2	5.95	26g	CN[C@@H](C)C(=O)N[C@H](C(=O)N1CCC[C@H]1c1nc2c(-c3ccccc3Cl)cccc2s1)C1CCCCC1	Ki	'='	160000.0	nM		Outside typical range		UO_0000065					False	CHEMBL1111550	Antagonist activity at XIAP BIR3 domain by fluorescence polarization assay	F	BAO_0000019	assay format	None	None	None	None	None	CHEMBL4198	Inhibitor of apoptosis protein 3	Homo sapiens	SINGLE PROTEIN	CHEMBL1156287	1	Scientific Literature	Bioorg. Med. Chem. Lett.	2010	None
CHEMBL1091484		0	539.15	2	5.95	26i	CN[C@@H](C)C(=O)N[C@H](C(=O)N1CCC[C@H]1c1nc2c(-c3ccc(Cl)cc3)cccc2s1)C1CCCCC1	Ki	'='	58000.0	nM	4.24			UO_0000065					False	CHEMBL1111550	Antagonist activity at XIAP BIR3 domain by fluorescence polarization assay	F	BAO_0000019	assay format	None	None	None	None	None	CHEMBL4198	Inhibitor of apoptosis protein 3	Homo sapiens	SINGLE PROTEIN	CHEMBL1156287	1	Scientific Literature	Bioorg. Med. Chem. Lett.	2010	None
CHEMBL1092760		0	505.69	1	4.69	33a	CN[C@@H](C)C(=O)N[C@H](C(=O)N1CCC[C@H]1c1nc2c(-c3ccccc3)ccnc2s1)C1CCCCC1	Ki	'='	41000.0	nM	4.39			UO_0000065					False	CHEMBL1111550	Antagonist activity at XIAP BIR3 domain by fluorescence polarization assay	F	BAO_0000019	assay format	None	None	None	None	None	CHEMBL4198	Inhibitor of apoptosis protein 3	Homo sapiens	SINGLE PROTEIN	CHEMBL1156287	1	Scientific Literature	Bioorg. Med. Chem. Lett.	2010	None
CHEMBL3700066		0	326.44	0	1.86	BDBM156145	C[C@@H](C(=O)N1CC(C)(C)c2ccc(C#N)cc21)N1CCN[C@H](C)C1	IC50	'='	5600.0	nM	5.25		298484	UO_0000065	16.09	0.30	3.39	8.85	False	CHEMBL3705917	In vitro Competitive Displacement Binding Assays : Modified SMAC peptides and compounds were tested for their ability to displace the fluorescent tracer from either XIAP, clAP-1 or clAP-2. BIR3 domains of clAP-1 , clAP-2 and XIAP were incubated with test compounds or SMAC based peptides and their respective peptide probes (Peptide Protein Research) in assay buffer (50mM Hepes pH 7.5, 0.025% Tween…	B	BAO_0000357	single protein format	None	None	None	None	None	CHEMBL4198	Inhibitor of apoptosis protein 3	Homo sapiens	SINGLE PROTEIN	CHEMBL3639218	37	BindingDB Database		2015	None
CHEMBL3700036		0	485.58	0	2.60	BDBM156107	C[C@@H]1CN(CC(=O)N2CC(C)(C)c3cnc(C(F)(F)c4ccccc4)cc32)[C@@H](C(=O)N(C)C)CN1	IC50	'='	49.0	nM	7.31		298457	UO_0000065	15.05	0.29	4.71	10.63	False	CHEMBL3705917	In vitro Competitive Displacement Binding Assays : Modified SMAC peptides and compounds were tested for their ability to displace the fluorescent tracer from either XIAP, clAP-1 or clAP-2. BIR3 domains of clAP-1 , clAP-2 and XIAP were incubated with test compounds or SMAC based peptides and their respective peptide probes (Peptide Protein Research) in assay buffer (50mM Hepes pH 7.5, 0.025% Tween…	B	BAO_0000357	single protein format	None	None	None	None	None	CHEMBL4198	Inhibitor of apoptosis protein 3	Homo sapiens	SINGLE PROTEIN	CHEMBL3639218	37	BindingDB Database		2015	None
CHEMBL569226		0	420.54	0	3.36	T5DH	C[C@H](N)C(=O)Nc1nc2c(s1)CCC2C(=O)NC(c1ccccc1)c1ccccc1	Activity						Active						False	CHEMBL1038126	Inhibition of XIAP BIR3 domain at 10 to 100 uM by competitive fluorescence polarization binding assay	B	BAO_0000357	single protein format	None	None	None	None	None	CHEMBL4198	Inhibitor of apoptosis protein 3	Homo sapiens	SINGLE PROTEIN	CHEMBL1156100	1	Scientific Literature	Bioorg. Med. Chem. Lett.	2009	None
CHEMBL392946		0	400.44	0	1.11	1, AoxSPF	C[C@H](N)c1nc(C(=O)N2CCC[C@H]2C(=O)N[C@@H](Cc2ccccc2)C(=O)O)co1	Kd	'='	11000.0	nM	4.96			UO_0000065	12.38	0.23	3.85	3.57	False	CHEMBL892081	Binding affinity to BIR3 domain of XIAP by competitive fluorescent binding assay	B	BAO_0000357	single protein format	None	None	None	None	None	CHEMBL4198	Inhibitor of apoptosis protein 3	Homo sapiens	SINGLE PROTEIN	CHEMBL1147874	1	Scientific Literature	Bioorg. Med. Chem.	2007	None
CHEMBL1444869		0	287.75	0	2.38	SID22414059	C#CCCNc1nc(Cl)cn(Cc2ccccc2)c1=O	IC50	'>'	100000.0	nM			Not Active	UO_0000065					False	CHEMBL1614251	PUBCHEM_BIOASSAY: Chemical Antagonists IAP-family anti-apoptotic proteins. (Class of assay: confirmatory) [Related pubchem assays: 1513, 1514, 1449 ]	F	BAO_0000019	assay format	Homo sapiens	None	None	None	None	CHEMBL4198	Inhibitor of apoptosis protein 3	Homo sapiens	SINGLE PROTEIN	CHEMBL1201862	7	PubChem BioAssays			None
CHEMBL1467510		0	480.61	0	1.92	SID22410348	CCN(CC)c1ccc(S(=O)(=O)N2CCOCC2)cc1NC(=O)CSc1cccc[n+]1[O-]	IC50	'>'	100000.0	nM			Not Active	UO_0000065					False	CHEMBL1614251	PUBCHEM_BIOASSAY: Chemical Antagonists IAP-family anti-apoptotic proteins. (Class of assay: confirmatory) [Related pubchem assays: 1513, 1514, 1449 ]	F	BAO_0000019	assay format	Homo sapiens	None	None	None	None	CHEMBL4198	Inhibitor of apoptosis protein 3	Homo sapiens	SINGLE PROTEIN	CHEMBL1201862	7	PubChem BioAssays			None
CHEMBL1378532		0	384.46	0	4.22	SID851395	COc1ccc(NC(=O)N2CCC(c3nc(-c4cccs4)no3)CC2)cc1	IC50	'>'	100000.0	nM			Not Active	UO_0000065					False	CHEMBL1614251	PUBCHEM_BIOASSAY: Chemical Antagonists IAP-family anti-apoptotic proteins. (Class of assay: confirmatory) [Related pubchem assays: 1513, 1514, 1449 ]	F	BAO_0000019	assay format	Homo sapiens	None	None	None	None	CHEMBL4198	Inhibitor of apoptosis protein 3	Homo sapiens	SINGLE PROTEIN	CHEMBL1201862	7	PubChem BioAssays			None
CHEMBL1950720		0	454.66	0	2.82	3, LBW242	CN[C@@H](C)C(=O)N[C@H](C(=O)N1CC[C@H]2CCN(CCc3ccccc3)C[C@H]21)C1CCCCC1	IC50	'='	1000.0	nM	6.00			UO_0000065	13.20	0.25	3.18	9.28	False	CHEMBL3241791	Inhibition of XIAP BIR3 domain (unknown origin) by fluorescence polarization assay	B	BAO_0000357	single protein format	Homo sapiens	None	None	None	None	CHEMBL4198	Inhibitor of apoptosis protein 3	Homo sapiens	SINGLE PROTEIN	CHEMBL3232969	1	Scientific Literature	Bioorg. Med. Chem. Lett.	2014	None
CHEMBL3236071		0	491.47	0	2.56	13	CN[C@@H](C)C(=O)N[C@H]1CCC[C@H]2C[C@H]3CCN(CCc4ccc(Br)cc4)C[C@H]3N2C1=O	IC50	'='	3100.0	nM	5.51			UO_0000065	11.21	0.24	2.95	8.52	False	CHEMBL3241791	Inhibition of XIAP BIR3 domain (unknown origin) by fluorescence polarization assay	B	BAO_0000357	single protein format	Homo sapiens	None	None	None	None	CHEMBL4198	Inhibitor of apoptosis protein 3	Homo sapiens	SINGLE PROTEIN	CHEMBL3232969	1	Scientific Literature	Bioorg. Med. Chem. Lett.	2014	None
CHEMBL1987892		0	424.32	0	2.67	SID17511158	Cc1ccc(N(CC(=O)N/N=C/c2cccc(Br)c2)S(C)(=O)=O)cc1	IC50	'>'	100000.0	nM			Not Active	UO_0000065					False	CHEMBL1614251	PUBCHEM_BIOASSAY: Chemical Antagonists IAP-family anti-apoptotic proteins. (Class of assay: confirmatory) [Related pubchem assays: 1513, 1514, 1449 ]	F	BAO_0000019	assay format	Homo sapiens	None	None	None	None	CHEMBL4198	Inhibitor of apoptosis protein 3	Homo sapiens	SINGLE PROTEIN	CHEMBL1201862	7	PubChem BioAssays			None
CHEMBL1404142		0	272.33	0	2.87	SID17508669	Cc1ccsc1/C=C(\C#N)C(=O)NCc1ccco1	IC50	'>'	100000.0	nM			Not Active	UO_0000065					False	CHEMBL1614251	PUBCHEM_BIOASSAY: Chemical Antagonists IAP-family anti-apoptotic proteins. (Class of assay: confirmatory) [Related pubchem assays: 1513, 1514, 1449 ]	F	BAO_0000019	assay format	Homo sapiens	None	None	None	None	CHEMBL4198	Inhibitor of apoptosis protein 3	Homo sapiens	SINGLE PROTEIN	CHEMBL1201862	7	PubChem BioAssays			None
CHEMBL3209510		0	226.30	0	1.35	SID14735161	CC/C(=N\NS(C)(=O)=O)c1ccccc1	IC50	'>'	100000.0	nM			Not Active	UO_0000065					False	CHEMBL1614251	PUBCHEM_BIOASSAY: Chemical Antagonists IAP-family anti-apoptotic proteins. (Class of assay: confirmatory) [Related pubchem assays: 1513, 1514, 1449 ]	F	BAO_0000019	assay format	Homo sapiens	None	None	None	None	CHEMBL4198	Inhibitor of apoptosis protein 3	Homo sapiens	SINGLE PROTEIN	CHEMBL1201862	7	PubChem BioAssays			None
CHEMBL3194664		0	283.33	0	4.01	SID4255661	COc1cccc(/C(O)=C/C=N/c2cc(C)ccc2O)c1	IC50	'>'	100000.0	nM			Not Active	UO_0000065					False	CHEMBL1614251	PUBCHEM_BIOASSAY: Chemical Antagonists IAP-family anti-apoptotic proteins. (Class of assay: confirmatory) [Related pubchem assays: 1513, 1514, 1449 ]	F	BAO_0000019	assay format	Homo sapiens	None	None	None	None	CHEMBL4198	Inhibitor of apoptosis protein 3	Homo sapiens	SINGLE PROTEIN	CHEMBL1201862	7	PubChem BioAssays			None
CHEMBL1480170		0	349.43	0	2.70	SID866072	Cc1ccc(-c2nc3ccccc3c(=O)n2CCN2CCOCC2)cc1	IC50	'>'	100000.0	nM			Not Active	UO_0000065					False	CHEMBL1614251	PUBCHEM_BIOASSAY: Chemical Antagonists IAP-family anti-apoptotic proteins. (Class of assay: confirmatory) [Related pubchem assays: 1513, 1514, 1449 ]	F	BAO_0000019	assay format	Homo sapiens	None	None	None	None	CHEMBL4198	Inhibitor of apoptosis protein 3	Homo sapiens	SINGLE PROTEIN	CHEMBL1201862	7	PubChem BioAssays			None
CHEMBL1624542		0	398.51	0	2.16	8v	CC[C@H](N)C(=O)N[C@H](C(=O)N[C@@H](C)C(=O)Nc1cccc2ccccc12)C(C)C	Ki	'='	3780.0	nM	5.42			UO_0000065	13.61	0.26	3.26	4.79	False	CHEMBL2406571	Competitive inhibition of XIAP-BIR2 domain (unknown origin) by fluorescence polarization assay	B	BAO_0000357	single protein format	Homo sapiens	None	None	None	None	CHEMBL4198	Inhibitor of apoptosis protein 3	Homo sapiens	SINGLE PROTEIN	CHEMBL2401611	1	Scientific Literature	Bioorg. Med. Chem. Lett.	2013	None
CHEMBL1451046		0	362.43	0	2.19	SID7969024	CSc1cccc(NC(=O)CN2C(=O)c3ccccc3S2(=O)=O)c1	IC50	'>'	100000.0	nM			Not Active	UO_0000065					False	CHEMBL1614251	PUBCHEM_BIOASSAY: Chemical Antagonists IAP-family anti-apoptotic proteins. (Class of assay: confirmatory) [Related pubchem assays: 1513, 1514, 1449 ]	F	BAO_0000019	assay format	Homo sapiens	None	None	None	None	CHEMBL4198	Inhibitor of apoptosis protein 3	Homo sapiens	SINGLE PROTEIN	CHEMBL1201862	7	PubChem BioAssays			None
CHEMBL3941276		0	1128.43	None	None	BDBM249160	CN[C@@H](C)C(=O)N[C@@H](Cc1ccc(OCc2ccc(C(=O)N[C@H]3C[C@@H](C(=O)NC4CCCc5ccccc54)N(C(=O)[C@@H](NC(=O)[C@H](C)NC)C(C)(C)C)C3)cc2)cc1)C(=O)N1Cc2ccccc2C[C@H]1C(=O)NC1CCCc2ccccc21	IC50	'='	1.11	nM	8.96		434758	UO_0000065	7.94	None	None	None	False	CHEMBL3889109	AlphaScreen Assay: Assays were performed in white, flat-bottom, 384-well ProxiPlates (Perkin Elmer). The final assay volume was 10 μL prepared from additions of His-BIR2 (124-240/C202A/C213G), Biotinylated SMAC peptide, and test compounds in assay buffer consisting of 25 mM Hepes, 100 mM NaCl, 0.1% BSA, and 5 mM CaCl2. The reaction was incubated at room temperature for 60 minutes. After 60 minute…	B	BAO_0000357	single protein format	None	None	None	None	None	CHEMBL4198	Inhibitor of apoptosis protein 3	Homo sapiens	SINGLE PROTEIN	CHEMBL3886945	37	BindingDB Database		2016	None
CHEMBL3950322		0	1127.44	None	None	BDBM249166	CN[C@@H](C)C(=O)N[C@@H](Cc1ccc(NCc2ccc(C(=O)NC3C[C@@H](C(=O)NC4CCCc5ccccc54)N(C(=O)[C@@H](NC(=O)[C@H](C)NC)C(C)(C)C)C3)cc2)cc1)C(=O)N1Cc2ccccc2CC1C(=O)N[C@@H]1CCCc2ccccc21	IC50	'='	1.1	nM	8.96		434764	UO_0000065	7.95	None	None	None	False	CHEMBL3889109	AlphaScreen Assay: Assays were performed in white, flat-bottom, 384-well ProxiPlates (Perkin Elmer). The final assay volume was 10 μL prepared from additions of His-BIR2 (124-240/C202A/C213G), Biotinylated SMAC peptide, and test compounds in assay buffer consisting of 25 mM Hepes, 100 mM NaCl, 0.1% BSA, and 5 mM CaCl2. The reaction was incubated at room temperature for 60 minutes. After 60 minute…	B	BAO_0000357	single protein format	None	None	None	None	None	CHEMBL4198	Inhibitor of apoptosis protein 3	Homo sapiens	SINGLE PROTEIN	CHEMBL3886945	37	BindingDB Database		2016	None
CHEMBL3940832		0	1066.36	None	None	BDBM249171	CN[C@@H](C)C(=O)N[C@H](C(=O)N1C[C@@H](NC(=O)c2ccc(COc3ccc(CN(NC(=O)[C@H](C)NC)C(=O)C4CCC[C@H]4C(=O)NC4CCCc5ccccc54)cc3)cc2)CC1C(=O)N[C@@H]1CCCc2ccccc21)C(C)(C)C	IC50	'='	2.43	nM	8.61		434769	UO_0000065	8.08	None	None	None	False	CHEMBL3889109	AlphaScreen Assay: Assays were performed in white, flat-bottom, 384-well ProxiPlates (Perkin Elmer). The final assay volume was 10 μL prepared from additions of His-BIR2 (124-240/C202A/C213G), Biotinylated SMAC peptide, and test compounds in assay buffer consisting of 25 mM Hepes, 100 mM NaCl, 0.1% BSA, and 5 mM CaCl2. The reaction was incubated at room temperature for 60 minutes. After 60 minute…	B	BAO_0000357	single protein format	None	None	None	None	None	CHEMBL4198	Inhibitor of apoptosis protein 3	Homo sapiens	SINGLE PROTEIN	CHEMBL3886945	37	BindingDB Database		2016	None
CHEMBL3903824		0	1066.36	None	None	BDBM249172	CN[C@@H](C)C(=O)N[C@H](C(=O)N1C[C@@H](NC(=O)c2ccc(COc3ccc(CN(NC(=O)[C@H](C)NC)C(=O)C4CCC[C@@H]4C(=O)NC4CCCc5ccccc54)cc3)cc2)CC1C(=O)N[C@@H]1CCCc2ccccc21)C(C)(C)C	IC50	'='	1.14	nM	8.94		434770	UO_0000065	8.39	None	None	None	False	CHEMBL3889109	AlphaScreen Assay: Assays were performed in white, flat-bottom, 384-well ProxiPlates (Perkin Elmer). The final assay volume was 10 μL prepared from additions of His-BIR2 (124-240/C202A/C213G), Biotinylated SMAC peptide, and test compounds in assay buffer consisting of 25 mM Hepes, 100 mM NaCl, 0.1% BSA, and 5 mM CaCl2. The reaction was incubated at room temperature for 60 minutes. After 60 minute…	B	BAO_0000357	single protein format	None	None	None	None	None	CHEMBL4198	Inhibitor of apoptosis protein 3	Homo sapiens	SINGLE PROTEIN	CHEMBL3886945	37	BindingDB Database		2016	None
CHEMBL3940832		0	1066.36	None	None	BDBM249171	CN[C@@H](C)C(=O)N[C@H](C(=O)N1C[C@@H](NC(=O)c2ccc(COc3ccc(CN(NC(=O)[C@H](C)NC)C(=O)C4CCC[C@H]4C(=O)NC4CCCc5ccccc54)cc3)cc2)CC1C(=O)N[C@@H]1CCCc2ccccc21)C(C)(C)C	IC50	'='	2.0	nM	8.70		434771	UO_0000065	8.16	None	None	None	False	CHEMBL3889109	AlphaScreen Assay: Assays were performed in white, flat-bottom, 384-well ProxiPlates (Perkin Elmer). The final assay volume was 10 μL prepared from additions of His-BIR2 (124-240/C202A/C213G), Biotinylated SMAC peptide, and test compounds in assay buffer consisting of 25 mM Hepes, 100 mM NaCl, 0.1% BSA, and 5 mM CaCl2. The reaction was incubated at room temperature for 60 minutes. After 60 minute…	B	BAO_0000357	single protein format	None	None	None	None	None	CHEMBL4198	Inhibitor of apoptosis protein 3	Homo sapiens	SINGLE PROTEIN	CHEMBL3886945	37	BindingDB Database		2016	None
CHEMBL3940255		0	1077.38	None	None	BDBM249167	CN[C@@H](C)C(=O)NC(Cc1ccc(OCc2ccc(C(=O)N[C@H]3C[C@@H](C(=O)NC4CCCc5ccccc54)N(C(=O)[C@@H](NC(=O)[C@H](C)NC)C(C)(C)C)C3)cc2)cc1)C(=O)C1CC=CC[C@H]1C(=O)NC1CCCc2ccccc21	IC50	'='	0.72	nM	9.14		434765	UO_0000065	8.49	None	None	None	False	CHEMBL3889109	AlphaScreen Assay: Assays were performed in white, flat-bottom, 384-well ProxiPlates (Perkin Elmer). The final assay volume was 10 μL prepared from additions of His-BIR2 (124-240/C202A/C213G), Biotinylated SMAC peptide, and test compounds in assay buffer consisting of 25 mM Hepes, 100 mM NaCl, 0.1% BSA, and 5 mM CaCl2. The reaction was incubated at room temperature for 60 minutes. After 60 minute…	B	BAO_0000357	single protein format	None	None	None	None	None	CHEMBL4198	Inhibitor of apoptosis protein 3	Homo sapiens	SINGLE PROTEIN	CHEMBL3886945	37	BindingDB Database		2016	None
CHEMBL575154		0	578.78	1	2.37	26c	CCNC(=S)NC[C@H]1CC[C@H]2CC[C@@H](C(=O)NC(c3ccccc3)c3ccccc3)N2C(=O)[C@H]1NC(=O)[C@@H](N)CC	IC50	'='	330.0	nM	6.48			UO_0000065	11.20	0.22	4.11	5.04	False	CHEMBL1043991	Binding affinity to human recombinant XIAP BIR3 domain expressed in Escherichia coli BL21 by fluorescence polarization assay	B	BAO_0000019	assay format	Homo sapiens	None	None	None	None	CHEMBL4198	Inhibitor of apoptosis protein 3	Homo sapiens	SINGLE PROTEIN	CHEMBL1154119	1	Scientific Literature	Bioorg. Med. Chem.	2009	None
CHEMBL572850		0	501.63	1	2.80	31a	CC[C@H](N)C(=O)N[C@@H]1C(=O)N2[C@H](CC[C@H]2C(=O)NC(c2ccccc2)c2ccccc2)CC[C@@H]1CC#N	IC50	'='	320.0	nM	6.50			UO_0000065	12.95	0.24	3.69	5.06	False	CHEMBL1043991	Binding affinity to human recombinant XIAP BIR3 domain expressed in Escherichia coli BL21 by fluorescence polarization assay	B	BAO_0000019	assay format	Homo sapiens	None	None	None	None	CHEMBL4198	Inhibitor of apoptosis protein 3	Homo sapiens	SINGLE PROTEIN	CHEMBL1154119	1	Scientific Literature	Bioorg. Med. Chem.	2009	None
CHEMBL574704		0	519.69	1	2.49	32b	CC[C@H](NC)C(=O)N[C@@H]1C(=O)N2[C@H](CC[C@H]2C(=O)NC(c2ccccc2)c2ccccc2)CC[C@@H]1CCN	IC50	'='	140.0	nM	6.85			UO_0000065	13.19	0.25	4.36	5.88	False	CHEMBL1043991	Binding affinity to human recombinant XIAP BIR3 domain expressed in Escherichia coli BL21 by fluorescence polarization assay	B	BAO_0000019	assay format	Homo sapiens	None	None	None	None	CHEMBL4198	Inhibitor of apoptosis protein 3	Homo sapiens	SINGLE PROTEIN	CHEMBL1154119	1	Scientific Literature	Bioorg. Med. Chem.	2009	None
CHEMBL584392		0	610.76	1	4.00	12b	CC[C@H](NC)C(=O)N[C@@H]1C(=O)N2[C@@H](CC[C@@H]1COC(=O)c1ccccc1)CC[C@H]2C(=O)NC(c1ccccc1)c1ccccc1	IC50	'='	150.0	nM	6.82			UO_0000065	11.17	0.21	2.82	5.84	False	CHEMBL1043992	Binding affinity to human recombinant XIAP linker BIR2-BIR3 expressed in Escherichia coli BL21 by fluorescence polarization assay	B	BAO_0000019	assay format	Homo sapiens	None	None	None	None	CHEMBL4198	Inhibitor of apoptosis protein 3	Homo sapiens	SINGLE PROTEIN	CHEMBL1154119	1	Scientific Literature	Bioorg. Med. Chem.	2009	None
CHEMBL573309		0	506.65	1	2.14	3b	CC[C@H](NC)C(=O)N[C@@H]1C(=O)N2[C@@H](CC[C@@H]1CO)CC[C@H]2C(=O)NC(c1ccccc1)c1ccccc1	Activity	'='	12.0	%				UO_0000187					False	CHEMBL1043993	Displacement of FITC-SMAC probe from human recombinant XIAP BIR3 domain expressed in Escherichia coli BL21 by fluorescence polarization assay relative to control	B	BAO_0000019	assay format	Homo sapiens	None	None	None	None	CHEMBL4198	Inhibitor of apoptosis protein 3	Homo sapiens	SINGLE PROTEIN	CHEMBL1154119	1	Scientific Literature	Bioorg. Med. Chem.	2009	None
CHEMBL582974		0	624.79	1	3.38	26b	CC[C@H](N)C(=O)N[C@@H]1C(=O)N2[C@H](CC[C@H]2C(=O)NC(c2ccccc2)c2ccccc2)CC[C@@H]1CNC(=O)NCc1ccccc1	Activity	'='	9.0	%				UO_0000187					False	CHEMBL1043993	Displacement of FITC-SMAC probe from human recombinant XIAP BIR3 domain expressed in Escherichia coli BL21 by fluorescence polarization assay relative to control	B	BAO_0000019	assay format	Homo sapiens	None	None	None	None	CHEMBL4198	Inhibitor of apoptosis protein 3	Homo sapiens	SINGLE PROTEIN	CHEMBL1154119	1	Scientific Literature	Bioorg. Med. Chem.	2009	None
CHEMBL582975		0	640.85	1	3.55	26d	CC[C@H](N)C(=O)N[C@@H]1C(=O)N2[C@H](CC[C@H]2C(=O)NC(c2ccccc2)c2ccccc2)CC[C@@H]1CNC(=S)NCc1ccccc1	Activity	'='	6.0	%				UO_0000187					False	CHEMBL1043993	Displacement of FITC-SMAC probe from human recombinant XIAP BIR3 domain expressed in Escherichia coli BL21 by fluorescence polarization assay relative to control	B	BAO_0000019	assay format	Homo sapiens	None	None	None	None	CHEMBL4198	Inhibitor of apoptosis protein 3	Homo sapiens	SINGLE PROTEIN	CHEMBL1154119	1	Scientific Literature	Bioorg. Med. Chem.	2009	None
CHEMBL575369		0	652.84	1	4.03	38b	CC[C@H](NC)C(=O)N[C@@H]1C(=O)N2[C@H](CC[C@H]2C(=O)NC(c2ccccc2)c2ccccc2)CC[C@@H]1CCNC(=O)NCc1ccccc1	Activity	'='	14.0	%				UO_0000187					False	CHEMBL1043993	Displacement of FITC-SMAC probe from human recombinant XIAP BIR3 domain expressed in Escherichia coli BL21 by fluorescence polarization assay relative to control	B	BAO_0000019	assay format	Homo sapiens	None	None	None	None	CHEMBL4198	Inhibitor of apoptosis protein 3	Homo sapiens	SINGLE PROTEIN	CHEMBL1154119	1	Scientific Literature	Bioorg. Med. Chem.	2009	None
CHEMBL584392		0	610.76	1	4.00	12b	CC[C@H](NC)C(=O)N[C@@H]1C(=O)N2[C@@H](CC[C@@H]1COC(=O)c1ccccc1)CC[C@H]2C(=O)NC(c1ccccc1)c1ccccc1	Activity	'='	26.0	%				UO_0000187					False	CHEMBL1043993	Displacement of FITC-SMAC probe from human recombinant XIAP BIR3 domain expressed in Escherichia coli BL21 by fluorescence polarization assay relative to control	B	BAO_0000019	assay format	Homo sapiens	None	None	None	None	CHEMBL4198	Inhibitor of apoptosis protein 3	Homo sapiens	SINGLE PROTEIN	CHEMBL1154119	1	Scientific Literature	Bioorg. Med. Chem.	2009	None
CHEMBL572851		0	547.74	1	3.23	20c	CC[C@H](N)C(=O)N[C@@H]1C(=O)N2[C@H](CC[C@H]2C(=O)NC(c2ccccc2)c2ccccc2)CC[C@@H]1CN(CC)CC	Activity	'='	4.0	%				UO_0000187					False	CHEMBL1043993	Displacement of FITC-SMAC probe from human recombinant XIAP BIR3 domain expressed in Escherichia coli BL21 by fluorescence polarization assay relative to control	B	BAO_0000019	assay format	Homo sapiens	None	None	None	None	CHEMBL4198	Inhibitor of apoptosis protein 3	Homo sapiens	SINGLE PROTEIN	CHEMBL1154119	1	Scientific Literature	Bioorg. Med. Chem.	2009	None
CHEMBL575807		0	491.64	0	1.84	4a	CC[C@H](N)C(=O)N[C@@H]1C(=O)N2[C@H](CC[C@H]2C(=O)NC(c2ccccc2)c2ccccc2)CC[C@@H]1CN	Activity	'='	21.0	%				UO_0000187					False	CHEMBL1043994	Displacement of FITC-SMAC probe from human recombinant XIAP linker BIR2-BIR3 expressed in Escherichia coli BL21 by fluorescence polarization assay relative to control	B	BAO_0000019	assay format	Homo sapiens	None	None	None	None	CHEMBL4198	Inhibitor of apoptosis protein 3	Homo sapiens	SINGLE PROTEIN	CHEMBL1154119	1	Scientific Literature	Bioorg. Med. Chem.	2009	None
CHEMBL575594		0	533.68	2	1.37	16a	CC[C@H](N)C(=O)N[C@@H]1C(=O)N2[C@H](CC[C@H]2C(=O)NC(c2ccccc2)c2ccccc2)CC[C@@H]1CNC(=N)N	Activity	'='	30.0	%				UO_0000187					False	CHEMBL1043994	Displacement of FITC-SMAC probe from human recombinant XIAP linker BIR2-BIR3 expressed in Escherichia coli BL21 by fluorescence polarization assay relative to control	B	BAO_0000019	assay format	Homo sapiens	None	None	None	None	CHEMBL4198	Inhibitor of apoptosis protein 3	Homo sapiens	SINGLE PROTEIN	CHEMBL1154119	1	Scientific Literature	Bioorg. Med. Chem.	2009	None
CHEMBL584395		0	595.79	1	4.02	20a	CC[C@H](N)C(=O)N[C@@H]1C(=O)N2[C@H](CC[C@H]2C(=O)NC(c2ccccc2)c2ccccc2)CC[C@@H]1CN(C)Cc1ccccc1	Activity	'='	22.0	%				UO_0000187					False	CHEMBL1043994	Displacement of FITC-SMAC probe from human recombinant XIAP linker BIR2-BIR3 expressed in Escherichia coli BL21 by fluorescence polarization assay relative to control	B	BAO_0000019	assay format	Homo sapiens	None	None	None	None	CHEMBL4198	Inhibitor of apoptosis protein 3	Homo sapiens	SINGLE PROTEIN	CHEMBL1154119	1	Scientific Literature	Bioorg. Med. Chem.	2009	None
CHEMBL574704		0	519.69	1	2.49	32b	CC[C@H](NC)C(=O)N[C@@H]1C(=O)N2[C@H](CC[C@H]2C(=O)NC(c2ccccc2)c2ccccc2)CC[C@@H]1CCN	Activity	'='	22.0	%				UO_0000187					False	CHEMBL1043994	Displacement of FITC-SMAC probe from human recombinant XIAP linker BIR2-BIR3 expressed in Escherichia coli BL21 by fluorescence polarization assay relative to control	B	BAO_0000019	assay format	Homo sapiens	None	None	None	None	CHEMBL4198	Inhibitor of apoptosis protein 3	Homo sapiens	SINGLE PROTEIN	CHEMBL1154119	1	Scientific Literature	Bioorg. Med. Chem.	2009	None
CHEMBL573788		0	547.74	1	3.14	40b	CCNCC[C@H]1CC[C@H]2CC[C@@H](C(=O)NC(c3ccccc3)c3ccccc3)N2C(=O)[C@H]1NC(=O)[C@H](CC)NC	Activity	'='	38.0	%				UO_0000187					False	CHEMBL1043994	Displacement of FITC-SMAC probe from human recombinant XIAP linker BIR2-BIR3 expressed in Escherichia coli BL21 by fluorescence polarization assay relative to control	B	BAO_0000019	assay format	Homo sapiens	None	None	None	None	CHEMBL4198	Inhibitor of apoptosis protein 3	Homo sapiens	SINGLE PROTEIN	CHEMBL1154119	1	Scientific Literature	Bioorg. Med. Chem.	2009	None
CHEMBL3696498		0	352.46	0	-0.22	BDBM155976	CNS(=O)(=O)c1ccc2c(c1)N(C(=O)CN1CCN[C@H](C)C1)CC2	IC50	'='	2500.0	nM	5.60		298336	UO_0000065	15.89	0.32	5.82	6.85	False	CHEMBL3705917	In vitro Competitive Displacement Binding Assays : Modified SMAC peptides and compounds were tested for their ability to displace the fluorescent tracer from either XIAP, clAP-1 or clAP-2. BIR3 domains of clAP-1 , clAP-2 and XIAP were incubated with test compounds or SMAC based peptides and their respective peptide probes (Peptide Protein Research) in assay buffer (50mM Hepes pH 7.5, 0.025% Tween…	B	BAO_0000357	single protein format	None	None	None	None	None	CHEMBL4198	Inhibitor of apoptosis protein 3	Homo sapiens	SINGLE PROTEIN	CHEMBL3639218	37	BindingDB Database		2015	None
CHEMBL481422		0	476.62	0	2.92	1, SM-122	CN[C@@H](C)C(=O)N[C@H]1CCCC[C@H]2CC[C@@H](C(=O)NC(c3ccccc3)c3ccccc3)N2C1=O	Ki	'='	190.7	nM	6.72			UO_0000065	14.10	0.26	3.80	7.42	False	CHEMBL1248006	Displacement of fluorescent SM5F peptide from His-tagged human XIAP BIR3 domain expressed in Escherichia coli BL21(DE3) cells by fluorescence polarization-based assay	B	BAO_0000219	cell-based format	Homo sapiens	None	None	None	None	CHEMBL4198	Inhibitor of apoptosis protein 3	Homo sapiens	SINGLE PROTEIN	CHEMBL1240488	1	Scientific Literature	J. Med. Chem.	2010	None
CHEMBL3699037		0	1121.40	None	None	BDBM139076	CN[C@@H](C)C(=O)N[C@H]1CN(C(=O)NC2CCC(NC(=O)N3CC[C@H]4CC[C@@H](C(=O)NC(c5ccccc5)c5ccccc5)N4C(=O)[C@@H](NC(=O)[C@H](C)NC)C3)CC2)CC[C@H]2CCC(C(=O)NC(c3ccccc3)c3ccccc3)N2C1=O	IC50	'<'	30.0	nM			273210	UO_0000065					False	CHEMBL3705506	Fluorescence Polarization (FP) Based Competitive Assay: Binding affinities of the present compounds to XIAP linker-BIR2-BIR3 (residues 120-356), cIAP1-BIR3 (residues 253-363), and cIAP-2 BIR3 (residues 238-349) proteins were determined by fluorescence polarization (FP) based competitive assays. For cIAP-1 BIR3 and cIAP-2 BIR3 assays, a fluorescently labeled Smac mimetic (Smac-2F) was used as the …	B	BAO_0000357	single protein format	None	None	None	None	None	CHEMBL4198	Inhibitor of apoptosis protein 3	Homo sapiens	SINGLE PROTEIN	CHEMBL3639096	37	BindingDB Database		2014	None
CHEMBL3700044		0	501.58	1	1.56	BDBM156116	C[C@@H]1CN(CC(=O)N2CC(C)(C)c3c[n+]([O-])c(Cc4ccc(F)cc4F)cc32)[C@@H](C(=O)N(C)C)CN1	IC50	'='	100.0	nM	7.00		298464	UO_0000065	13.96	0.27	5.44	8.45	False	CHEMBL3705917	In vitro Competitive Displacement Binding Assays : Modified SMAC peptides and compounds were tested for their ability to displace the fluorescent tracer from either XIAP, clAP-1 or clAP-2. BIR3 domains of clAP-1 , clAP-2 and XIAP were incubated with test compounds or SMAC based peptides and their respective peptide probes (Peptide Protein Research) in assay buffer (50mM Hepes pH 7.5, 0.025% Tween…	B	BAO_0000357	single protein format	None	None	None	None	None	CHEMBL4198	Inhibitor of apoptosis protein 3	Homo sapiens	SINGLE PROTEIN	CHEMBL3639218	37	BindingDB Database		2015	None
CHEMBL3700020		0	447.97	0	2.63	BDBM156090	COC[C@H]1CN[C@H](C)CN1CC(=O)N1CC(C)(C)c2cc(-c3nc(C)no3)c(Cl)cc21	IC50	'='	820.0	nM	6.09		298443	UO_0000065	13.59	0.27	3.46	7.27	False	CHEMBL3705917	In vitro Competitive Displacement Binding Assays : Modified SMAC peptides and compounds were tested for their ability to displace the fluorescent tracer from either XIAP, clAP-1 or clAP-2. BIR3 domains of clAP-1 , clAP-2 and XIAP were incubated with test compounds or SMAC based peptides and their respective peptide probes (Peptide Protein Research) in assay buffer (50mM Hepes pH 7.5, 0.025% Tween…	B	BAO_0000357	single protein format	None	None	None	None	None	CHEMBL4198	Inhibitor of apoptosis protein 3	Homo sapiens	SINGLE PROTEIN	CHEMBL3639218	37	BindingDB Database		2015	None
CHEMBL361282		0	428.58	0	1.92	4	CN[C@@H](C)C(=O)N[C@H](C(=O)N1CCC[C@H]1C(=O)N[C@@H]1CCc2ccccc21)C(C)(C)C	Kd	'='	20.0	nM	7.70			UO_0000065	17.96	0.34	5.78	8.50	False	CHEMBL826995	Binding affinity to the BIR3 domain of X-linked IAP	B	BAO_0000357	single protein format	None	None	None	None	None	CHEMBL4198	Inhibitor of apoptosis protein 3	Homo sapiens	SINGLE PROTEIN	CHEMBL1138686	1	Scientific Literature	J. Med. Chem.	2004	None
CHEMBL3933732		0	552.64	1	3.06	BDBM237655	C[C@H](NCC(C)(C)O)C(=O)N[C@H]1COc2ccccc2N(Cc2cccc3c2cnn3-c2ccccc2C#N)C1=O	IC50	'>'	54800.0	nM			414278	UO_0000065					False	CHEMBL3888747	TR-FRET Assay: Ten nanomolar of 6x Histidine-tagged BIR2 domain, corresponding to amino acids 124-240 of XIAP, or BIR3 domain, corresponding to amino acids 241-356 of XIAP, was mixed with 20 nM of the peptide AVPIAQKSEK-(8-biotin)-OH 1:2 TFA, in the presence of 50 mM Tris-C1, pH 7.5, 100 mM NaCl, 1 mM dithiothreitol (DTT) and 0.1 mg/mL bovine serum albumin (BSA). Following a 45 min. incubation at…	B	BAO_0000357	single protein format	None	None	None	None	None	CHEMBL4198	Inhibitor of apoptosis protein 3	Homo sapiens	SINGLE PROTEIN	CHEMBL3886817	37	BindingDB Database		2016	None
CHEMBL3940874		0	594.43	2	5.04	BDBM237631	CN[C@@H](C)C(=O)N[C@@H]1C(=O)N(Cc2c(OC)ccc3cc(Br)ccc23)c2cc(C(F)(F)F)ccc2O[C@H]1C	IC50	'='	92.0	nM	7.04		414121	UO_0000065	11.84	0.25	2.00	8.81	False	CHEMBL3888746	TR-FRET Assay: Ten nanomolar of 6x Histidine-tagged BIR2 domain, corresponding to amino acids 124-240 of XIAP, or BIR3 domain, corresponding to amino acids 241-356 of XIAP, was mixed with 20 nM of the peptide AVPIAQKSEK-(8-biotin)-OH 1:2 TFA, in the presence of 50 mM Tris-C1, pH 7.5, 100 mM NaCl, 1 mM dithiothreitol (DTT) and 0.1 mg/mL bovine serum albumin (BSA). Following a 45 min. incubation at…	B	BAO_0000357	single protein format	None	None	None	None	None	CHEMBL4198	Inhibitor of apoptosis protein 3	Homo sapiens	SINGLE PROTEIN	CHEMBL3886817	37	BindingDB Database		2016	None
CHEMBL3040385		0	582.49	1	4.18	BDBM50441341	CN[C@@H](C)C(=O)N[C@@H]1C(=O)N(Cc2c(OC)ccc3cc(Br)ccc23)c2ccccc2OC12CCOCC2	IC50	'='	22900.0	nM	4.64		414219	UO_0000065	7.97	0.17	0.46	5.21	False	CHEMBL3888747	TR-FRET Assay: Ten nanomolar of 6x Histidine-tagged BIR2 domain, corresponding to amino acids 124-240 of XIAP, or BIR3 domain, corresponding to amino acids 241-356 of XIAP, was mixed with 20 nM of the peptide AVPIAQKSEK-(8-biotin)-OH 1:2 TFA, in the presence of 50 mM Tris-C1, pH 7.5, 100 mM NaCl, 1 mM dithiothreitol (DTT) and 0.1 mg/mL bovine serum albumin (BSA). Following a 45 min. incubation at…	B	BAO_0000357	single protein format	None	None	None	None	None	CHEMBL4198	Inhibitor of apoptosis protein 3	Homo sapiens	SINGLE PROTEIN	CHEMBL3886817	37	BindingDB Database		2016	None
CHEMBL3909016		0	490.57	0	3.54	BDBM213403	CNC(C)C(=O)Nc1cc(-c2ncnc3c(C)nn(C)c23)cc(C#Cc2ccc3nc(C)ccc3c2)n1	IC50	'='	131.0	nM	6.88		375186	UO_0000065	14.03	0.25	3.34	6.23	False	CHEMBL3888130	XIAP BIR3 & cIAP1 BIR3 Binding Assays (DELFIA): BIR3 domains (10 nM) were incubated with SMAC peptide (10 nM) in assay buffer (50 mM Tris, 120 mM NaCl, 0.1% BSA, 1 mM DTT, 0.05% TritonX100) for one hour at room temperature in the presence of inhibitory compounds. The assay mixture was transferred to a strepatvidin coated plate and incubated for one hour at room temperature to allow binding of the…	B	BAO_0000357	single protein format	None	None	None	None	None	CHEMBL4198	Inhibitor of apoptosis protein 3	Homo sapiens	SINGLE PROTEIN	CHEMBL3886594	37	BindingDB Database		2016	None
CHEMBL221137	EMBELIN	0	294.39	0	4.31	Embelin	CCCCCCCCCCCC1=C(O)C(=O)C=C(O)C1=O	IC50	'='	4100.0	nM	5.39			UO_0000065	18.30	0.35	1.08	7.22	True	CHEMBL650031	Compound was tested for inhibitory activity towards XIAP BIR3 protein	B	BAO_0000357	single protein format	Homo sapiens	None	None	None	None	CHEMBL4198	Inhibitor of apoptosis protein 3	Homo sapiens	SINGLE PROTEIN	CHEMBL1148304	1	Scientific Literature	J. Med. Chem.	2004	None
CHEMBL2436325		0	487.04	0	2.75	15b	CN[C@@H](C)C(=O)N[C@H]1CN(C(=O)CC(C)C)c2ccccc2N(CCc2ccccc2)C1=O.Cl	IC50	'>'	54800.0	nM				UO_0000065					False	CHEMBL2437636	Displacement of AVPIAQKSEK (epsilon-biotin)-OH from 6xhistidine-thrombin-TEV-tagged XIAP BIR3 domain (241 to 356) (unknown origin) after 45 mins by TR-FRET Assay	B	BAO_0000357	single protein format	Homo sapiens	None	None	None	None	CHEMBL4198	Inhibitor of apoptosis protein 3	Homo sapiens	SINGLE PROTEIN	CHEMBL2434833	1	Scientific Literature	J. Med. Chem.	2013	None
CHEMBL2436321		0	523.08	0	3.86	10b	CN[C@@H](C)C(=O)N[C@H]1CN(C(=O)CC(C)C)c2ccccc2N(Cc2cccc3ccccc23)C1=O.Cl	IC50	'='	611.0	nM	6.21			UO_0000065	12.77	0.24	2.35	7.60	False	CHEMBL2437637	Displacement of AVPIAQKSEK (epsilon-biotin)-OH from 6xhistidine-thrombin-TEV-tagged XIAP BIR2 domain (124 to 240) (unknown origin) after 45 mins by TR-FRET Assay	B	BAO_0000357	single protein format	Homo sapiens	None	None	None	None	CHEMBL4198	Inhibitor of apoptosis protein 3	Homo sapiens	SINGLE PROTEIN	CHEMBL2434833	1	Scientific Literature	J. Med. Chem.	2013	None
CHEMBL2436333		0	669.98	2	5.04	21e	CN[C@@H](C)C(=O)N[C@H]1CN(C(=O)c2ccccc2F)c2ccccc2N(Cc2c(OC)ccc3cc(Br)ccc23)C1=O.Cl	IC50	'='	24300.0	nM	4.61			UO_0000065	7.28	0.15	-0.43	5.07	False	CHEMBL2437636	Displacement of AVPIAQKSEK (epsilon-biotin)-OH from 6xhistidine-thrombin-TEV-tagged XIAP BIR3 domain (241 to 356) (unknown origin) after 45 mins by TR-FRET Assay	B	BAO_0000357	single protein format	Homo sapiens	None	None	None	None	CHEMBL4198	Inhibitor of apoptosis protein 3	Homo sapiens	SINGLE PROTEIN	CHEMBL2434833	1	Scientific Literature	J. Med. Chem.	2013	None
CHEMBL2436225		0	550.06	1	3.10	33	CN[C@@H](C)C(=O)N[C@@H]1C(=O)N(Cc2c(OC)ccc3ccccc23)c2ccc(C#N)cc2N(C(C)=O)[C@H]1C.Cl	IC50	'='	23200.0	nM	4.63			UO_0000065	9.02	0.17	1.53	4.04	False	CHEMBL2437636	Displacement of AVPIAQKSEK (epsilon-biotin)-OH from 6xhistidine-thrombin-TEV-tagged XIAP BIR3 domain (241 to 356) (unknown origin) after 45 mins by TR-FRET Assay	B	BAO_0000357	single protein format	Homo sapiens	None	None	None	None	CHEMBL4198	Inhibitor of apoptosis protein 3	Homo sapiens	SINGLE PROTEIN	CHEMBL2434833	1	Scientific Literature	J. Med. Chem.	2013	None
CHEMBL2436227		0	588.67	1	3.94	4	CN[C@@H](C)C(=O)N[C@@H]1C(=O)N(Cc2c(C#N)n(-c3ccccc3C#N)c3ccccc23)c2ccccc2OC12CCOCC2	IC50	'='	2860.0	nM	5.54			UO_0000065	9.42	0.17	1.60	4.19	False	CHEMBL2437636	Displacement of AVPIAQKSEK (epsilon-biotin)-OH from 6xhistidine-thrombin-TEV-tagged XIAP BIR3 domain (241 to 356) (unknown origin) after 45 mins by TR-FRET Assay	B	BAO_0000357	single protein format	Homo sapiens	None	None	None	None	CHEMBL4198	Inhibitor of apoptosis protein 3	Homo sapiens	SINGLE PROTEIN	CHEMBL2434833	1	Scientific Literature	J. Med. Chem.	2013	None
CHEMBL2431751		0	661.63	1	3.11	36	CN[C@@H](C)C(=O)N[C@@H]1C(=O)N(Cc2c(OC)ccc3cc(C(=O)O)ccc23)c2ccccc2OC12CCOCC2.O=C(O)C(F)(F)F	IC50	'='	22600.0	nM	4.65			UO_0000065	8.48	0.16	1.54	3.67	False	CHEMBL2434424	Inhibition of His-tagged XIAP BIR3 domain (241 to 356) (unknown origin) after 1 hr by TR-FRET assay	B	BAO_0000357	single protein format	Homo sapiens	None	None	None	None	CHEMBL4198	Inhibitor of apoptosis protein 3	Homo sapiens	SINGLE PROTEIN	CHEMBL2429856	1	Scientific Literature	J. Med. Chem.	2013	None
CHEMBL2431762		0	638.48	1	4.57	21	CC[C@H](NC)C(=O)N[C@H]1CCc2ccccc2N(Cc2c(OC)ccc3cc(Br)ccc23)C1=O.O=C(O)C(F)(F)F	IC50	'='	44.0	nM	7.36			UO_0000065	14.03	0.30	2.79	10.41	False	CHEMBL2434425	Inhibition of His-tagged XIAP BIR2 domain (124 to 240) (unknown origin) after 1 hr by TR-FRET assay	B	BAO_0000357	single protein format	Homo sapiens	None	None	None	None	CHEMBL4198	Inhibitor of apoptosis protein 3	Homo sapiens	SINGLE PROTEIN	CHEMBL2429856	1	Scientific Literature	J. Med. Chem.	2013	None
CHEMBL2431769		0	261.32	0	0.21	4	C[C@H](N)C(=O)N[C@@H]1C(=O)N(C)CCc2ccccc21	IC50	'='	14400.0	nM	4.84			UO_0000065	18.53	0.35	4.63	6.42	False	CHEMBL2434425	Inhibition of His-tagged XIAP BIR2 domain (124 to 240) (unknown origin) after 1 hr by TR-FRET assay	B	BAO_0000357	single protein format	Homo sapiens	None	None	None	None	CHEMBL4198	Inhibitor of apoptosis protein 3	Homo sapiens	SINGLE PROTEIN	CHEMBL2429856	1	Scientific Literature	J. Med. Chem.	2013	None
CHEMBL2436328		0	553.10	1	3.87	15d	CN[C@@H](C)C(=O)N[C@H]1CN(C(=O)CC(C)C)c2ccccc2N(Cc2c(OC)ccc3ccccc23)C1=O.Cl	IC50	'='	150.0	nM	6.82			UO_0000065	13.21	0.25	2.95	7.50	False	CHEMBL2437637	Displacement of AVPIAQKSEK (epsilon-biotin)-OH from 6xhistidine-thrombin-TEV-tagged XIAP BIR2 domain (124 to 240) (unknown origin) after 45 mins by TR-FRET Assay	B	BAO_0000357	single protein format	Homo sapiens	None	None	None	None	CHEMBL4198	Inhibitor of apoptosis protein 3	Homo sapiens	SINGLE PROTEIN	CHEMBL2434833	1	Scientific Literature	J. Med. Chem.	2013	None
CHEMBL2436219		0	587.14	1	2.55	26d	CN[C@@H](C)C(=O)N[C@@H]1C(=O)N(Cc2c(C)ccc3ccccc23)c2ccccc2N(C(=O)CS(C)(=O)=O)[C@H]1C.Cl	IC50	'='	58.0	nM	7.24			UO_0000065	13.14	0.25	4.69	6.24	False	CHEMBL2437637	Displacement of AVPIAQKSEK (epsilon-biotin)-OH from 6xhistidine-thrombin-TEV-tagged XIAP BIR2 domain (124 to 240) (unknown origin) after 45 mins by TR-FRET Assay	B	BAO_0000357	single protein format	Homo sapiens	None	None	None	None	CHEMBL4198	Inhibitor of apoptosis protein 3	Homo sapiens	SINGLE PROTEIN	CHEMBL2434833	1	Scientific Literature	J. Med. Chem.	2013	None
CHEMBL2436216		0	682.04	1	3.02	26a	CN[C@@H](C)C(=O)N[C@@H]1C(=O)N(Cc2c(OC)ccc3cc(Br)ccc23)c2ccccc2N(C(=O)CS(C)(=O)=O)[C@H]1C.Cl	IC50	'='	10.0	nM	8.00			UO_0000065	12.39	0.27	4.98	6.39	False	CHEMBL2437637	Displacement of AVPIAQKSEK (epsilon-biotin)-OH from 6xhistidine-thrombin-TEV-tagged XIAP BIR2 domain (124 to 240) (unknown origin) after 45 mins by TR-FRET Assay	B	BAO_0000357	single protein format	Homo sapiens	None	None	None	None	CHEMBL4198	Inhibitor of apoptosis protein 3	Homo sapiens	SINGLE PROTEIN	CHEMBL2434833	1	Scientific Literature	J. Med. Chem.	2013	None
CHEMBL2436210		0	667.00	1	4.22	21l	CN[C@@H](C)C(=O)N[C@H]1CN(C(=O)Cc2cccnc2)c2ccccc2N(Cc2c(OC)ccc3cc(Br)ccc23)C1=O.Cl	IC50	'='	7.0	nM	8.15			UO_0000065	12.93	0.27	3.93	7.85	False	CHEMBL2437637	Displacement of AVPIAQKSEK (epsilon-biotin)-OH from 6xhistidine-thrombin-TEV-tagged XIAP BIR2 domain (124 to 240) (unknown origin) after 45 mins by TR-FRET Assay	B	BAO_0000357	single protein format	Homo sapiens	None	None	None	None	CHEMBL4198	Inhibitor of apoptosis protein 3	Homo sapiens	SINGLE PROTEIN	CHEMBL2434833	1	Scientific Literature	J. Med. Chem.	2013	None
CHEMBL2436330		0	651.99	1	4.90	21b	CN[C@@H](C)C(=O)N[C@H]1CN(C(=O)c2ccccc2)c2ccccc2N(Cc2c(OC)ccc3cc(Br)ccc23)C1=O.Cl	IC50	'='	6.0	nM	8.22			UO_0000065	13.36	0.27	3.32	9.04	False	CHEMBL2437637	Displacement of AVPIAQKSEK (epsilon-biotin)-OH from 6xhistidine-thrombin-TEV-tagged XIAP BIR2 domain (124 to 240) (unknown origin) after 45 mins by TR-FRET Assay	B	BAO_0000357	single protein format	Homo sapiens	None	None	None	None	CHEMBL4198	Inhibitor of apoptosis protein 3	Homo sapiens	SINGLE PROTEIN	CHEMBL2434833	1	Scientific Literature	J. Med. Chem.	2013	None
CHEMBL2436209		0	652.98	1	4.29	21k	CN[C@@H](C)C(=O)N[C@H]1CN(C(=O)c2cccnc2)c2ccccc2N(Cc2c(OC)ccc3cc(Br)ccc23)C1=O.Cl	IC50	'='	5.0	nM	8.30			UO_0000065	13.46	0.28	4.01	7.99	False	CHEMBL2437637	Displacement of AVPIAQKSEK (epsilon-biotin)-OH from 6xhistidine-thrombin-TEV-tagged XIAP BIR2 domain (124 to 240) (unknown origin) after 45 mins by TR-FRET Assay	B	BAO_0000357	single protein format	Homo sapiens	None	None	None	None	CHEMBL4198	Inhibitor of apoptosis protein 3	Homo sapiens	SINGLE PROTEIN	CHEMBL2434833	1	Scientific Literature	J. Med. Chem.	2013	None
CHEMBL2436332		0	669.98	2	5.04	21d	CN[C@@H](C)C(=O)N[C@H]1CN(C(=O)c2cccc(F)c2)c2ccccc2N(Cc2c(OC)ccc3cc(Br)ccc23)C1=O.Cl	Ratio IC50	'>'	1000.0										False	CHEMBL2437631	Selectivity ratio of IC50 for 6xhistidine-thrombin-TEV-tagged XIAP BIR3 domain (241 to 356) (unknown origin) to IC50 for 6xhistidine-thrombin-TEV-tagged XIAP BIR2 domain (124 to 240) (unknown origin)	B	BAO_0000357	single protein format	Homo sapiens	None	None	None	None	CHEMBL4198	Inhibitor of apoptosis protein 3	Homo sapiens	SINGLE PROTEIN	CHEMBL2434833	1	Scientific Literature	J. Med. Chem.	2013	None
CHEMBL2436207		0	696.99	1	4.81	21i	CN[C@@H](C)C(=O)N[C@H]1CN(C(=O)c2ccc([N+](=O)[O-])cc2)c2ccccc2N(Cc2c(OC)ccc3cc(Br)ccc23)C1=O.Cl	IC50	'>'	54800.0	nM				UO_0000065					False	CHEMBL2437636	Displacement of AVPIAQKSEK (epsilon-biotin)-OH from 6xhistidine-thrombin-TEV-tagged XIAP BIR3 domain (241 to 356) (unknown origin) after 45 mins by TR-FRET Assay	B	BAO_0000357	single protein format	Homo sapiens	None	None	None	None	CHEMBL4198	Inhibitor of apoptosis protein 3	Homo sapiens	SINGLE PROTEIN	CHEMBL2434833	1	Scientific Literature	J. Med. Chem.	2013	None
CHEMBL2436323		0	509.09	0	4.33	12b	CN[C@@H](C)C(=O)N[C@H]1CN(CCC(C)C)c2ccccc2N(Cc2cccc3ccccc23)C1=O.Cl	IC50	'>'	54000.0	nM				UO_0000065					False	CHEMBL2437636	Displacement of AVPIAQKSEK (epsilon-biotin)-OH from 6xhistidine-thrombin-TEV-tagged XIAP BIR3 domain (241 to 356) (unknown origin) after 45 mins by TR-FRET Assay	B	BAO_0000357	single protein format	Homo sapiens	None	None	None	None	CHEMBL4198	Inhibitor of apoptosis protein 3	Homo sapiens	SINGLE PROTEIN	CHEMBL2434833	1	Scientific Literature	J. Med. Chem.	2013	None
CHEMBL556818		0	471.00	0	1.88	12c	C[C@H](N)C(=O)NC1CC[C@H]2CC[C@@H](C(=O)NC(c3ccccc3)c3ccccc3)N2C1=O.Cl	Ki	'='	2330.0	nM	5.63			UO_0000065	12.96	0.24	3.75	5.39	False	CHEMBL840078	Binding affinity for the recombinant XIAP BIR3 protein in displacing a fluorescently labeled Smac peptide	B	BAO_0000357	single protein format	Homo sapiens	None	None	None	None	CHEMBL4198	Inhibitor of apoptosis protein 3	Homo sapiens	SINGLE PROTEIN	CHEMBL1138671	1	Scientific Literature	J. Med. Chem.	2004	None
CHEMBL414396		0	1070.26	None	None	S9	CC[C@H](C)[C@H](NC(=O)[C@H]1CCCN1C(=O)[C@@H](NC(=O)[C@H](C)N)C(C)C)C(=O)N[C@@H](C)C(=O)N[C@@H](CCC(N)=O)C(=O)N[C@@H](CCCCN)C(=O)N[C@@H](CO)C(=O)N[C@@H](CCC(=O)O)C(=O)N[C@@H](CCCCN)C(=O)O	IC50	'='	2830.0	nM	5.55			UO_0000065	5.18	None	None	None	False	CHEMBL650033	Inhibitory concentration of compound against XIAP BIR3 protein	B	BAO_0000357	single protein format	None	None	None	None	None	CHEMBL4198	Inhibitor of apoptosis protein 3	Homo sapiens	SINGLE PROTEIN	CHEMBL1148304	1	Scientific Literature	J. Med. Chem.	2004	None
CHEMBL2158051	AT-406	1	561.73	1	2.62	2, SM-406	CN[C@@H](C)C(=O)N[C@H]1CN(C(=O)CC(C)C)CC[C@H]2CC[C@@H](C(=O)NC(c3ccccc3)c3ccccc3)N2C1=O	IC50	'='	225.0	nM	6.65			UO_0000065	11.83	0.22	4.03	6.00	False	CHEMBL2162883	Competitive inhibition of human XIAP BIR3 domain expressed in Escherichia coli BL21(DE3) after 2 to 3 hrs by fluorescence polarization assay	B	BAO_0000019	assay format	Homo sapiens	None	None	None	None	CHEMBL4198	Inhibitor of apoptosis protein 3	Homo sapiens	SINGLE PROTEIN	CHEMBL2157893	1	Scientific Literature	J. Med. Chem.	2011	None
CHEMBL1617726		0	425.53	0	1.91	9i, ML101	CN[C@@H](C)C(=O)N[C@H](C(=O)N1CCC[C@H]1C(=O)Nc1cccc2ncccc12)C(C)C	Ki	'='	1910.0	nM	5.72			UO_0000065	13.44	0.25	3.81	5.53	False	CHEMBL1803422	Competitive inhibition of XIAP BIR2 domain by fluorescent polarization assay	B	BAO_0000357	single protein format	None	None	None	None	None	CHEMBL4198	Inhibitor of apoptosis protein 3	Homo sapiens	SINGLE PROTEIN	CHEMBL1800023	1	Scientific Literature	Bioorg. Med. Chem. Lett.	2011	None
CHEMBL180204		0	450.58	0	2.37	1a	CC(C)[C@H](NC(=O)[C@H](C)N)C(=O)N1CCC[C@H]1C(=O)NC(c1ccccc1)c1ccccc1	Ki	'='	250.0	nM	6.60			UO_0000065	14.65	0.27	4.23	6.32	False	CHEMBL1803423	Competitive inhibition of XIAP BIR3 domain by fluorescent polarization assay	B	BAO_0000357	single protein format	None	None	None	None	None	CHEMBL4198	Inhibitor of apoptosis protein 3	Homo sapiens	SINGLE PROTEIN	CHEMBL1800023	1	Scientific Literature	Bioorg. Med. Chem. Lett.	2011	None
CHEMBL1622024		0	428.58	0	1.92	9e	CN[C@@H](C)C(=O)N[C@H](C(=O)N1CCC[C@H]1C(=O)NC1CCCc2ccccc21)C(C)C	Ki	'='	120.0	nM	6.92			UO_0000065	16.15	0.30	5.00	7.64	False	CHEMBL1803423	Competitive inhibition of XIAP BIR3 domain by fluorescent polarization assay	B	BAO_0000357	single protein format	None	None	None	None	None	CHEMBL4198	Inhibitor of apoptosis protein 3	Homo sapiens	SINGLE PROTEIN	CHEMBL1800023	1	Scientific Literature	Bioorg. Med. Chem. Lett.	2011	None
CHEMBL189071		0	416.57	0	1.48	9	CN[C@@H](C)C(=O)N[C@H](C(=O)N1CCC[C@H]1C(=O)NCCc1ccccc1)C(C)(C)C	EC50	'='	4210.0	nM	5.38			UO_0000065	12.90	0.24	3.90	5.94	False	CHEMBL829885	Relief of caspase inhibition in reconstituted assay (APAF-1, caspase-9, procaspase-3) with XIAP	B	BAO_0000357	single protein format	None	None	None	None	None	CHEMBL4198	Inhibitor of apoptosis protein 3	Homo sapiens	SINGLE PROTEIN	CHEMBL1138686	1	Scientific Literature	J. Med. Chem.	2004	None
CHEMBL1230661		0	534.70	1	3.37	10	CN[C@@H](C)C(=O)N[C@H](C(=O)N1C[C@@H](Oc2ccccc2)C[C@H]1C(=O)N[C@@H]1CCCc2ccccc21)C(C)(C)C	Kd	'='	240.0	nM	6.62			UO_0000065	12.38	0.23	3.25	6.64	False	CHEMBL828859	Relief of caspase inhibition in reconstituted assay (APAF-1, caspase-9, procaspase-3) with BIR3 domain of XIAP	B	BAO_0000357	single protein format	Homo sapiens	None	None	None	None	CHEMBL4198	Inhibitor of apoptosis protein 3	Homo sapiens	SINGLE PROTEIN	CHEMBL1138686	1	Scientific Literature	J. Med. Chem.	2004	None
CHEMBL186755		0	581.67	2	0.32	Table 1	CC(C)[C@H](NC(=O)[C@H](C)N)C(=O)N1CCC1C(=O)N[C@@H](Cc1ccccc1)C(=O)N[C@@H](Cc1ccc(O)cc1)C(=O)O	Kd	'='	120.0	nM	6.92			UO_0000065	11.90	0.23	6.60	3.62	False	CHEMBL826995	Binding affinity to the BIR3 domain of X-linked IAP	B	BAO_0000357	single protein format	None	None	None	None	None	CHEMBL4198	Inhibitor of apoptosis protein 3	Homo sapiens	SINGLE PROTEIN	CHEMBL1138686	1	Scientific Literature	J. Med. Chem.	2004	None
CHEMBL189145		0	595.70	2	0.71	Table 1	CC(C)[C@H](NC(=O)[C@H](C)N)C(=O)N1CCC[C@H]1C(=O)N[C@@H](Cc1ccccc1)C(=O)N[C@@H](Cc1ccc(O)cc1)C(=O)O	Kd	'='	60.0	nM	7.22			UO_0000065	12.12	0.23	6.51	3.78	False	CHEMBL826995	Binding affinity to the BIR3 domain of X-linked IAP	B	BAO_0000357	single protein format	None	None	None	None	None	CHEMBL4198	Inhibitor of apoptosis protein 3	Homo sapiens	SINGLE PROTEIN	CHEMBL1138686	1	Scientific Literature	J. Med. Chem.	2004	None
CHEMBL180350		0	427.57	1	5.28	20i	C[C@H](N)C(=O)Nc1nc(-c2cccc(Cc3ccccc3)c2)c(Cc2ccccc2)s1	Kd	'>'	100000.0	nM				UO_0000065					False	CHEMBL830267	Dissociation constant against BIR3 domain of X-linked IAP in fluorescence polarization anisotropy competition assay	B	BAO_0000357	single protein format	Homo sapiens	None	None	None	None	CHEMBL4198	Inhibitor of apoptosis protein 3	Homo sapiens	SINGLE PROTEIN	CHEMBL1144301	1	Scientific Literature	Bioorg. Med. Chem. Lett.	2005	None
CHEMBL1402494		0	349.42	0	2.52	SID17504754	CSc1nc(N)nc(SCC(=O)Nc2cccc(F)c2)c1C#N	IC50	'>'	100000.0	nM			Not Active	UO_0000065					False	CHEMBL1614251	PUBCHEM_BIOASSAY: Chemical Antagonists IAP-family anti-apoptotic proteins. (Class of assay: confirmatory) [Related pubchem assays: 1513, 1514, 1449 ]	F	BAO_0000019	assay format	Homo sapiens	None	None	None	None	CHEMBL4198	Inhibitor of apoptosis protein 3	Homo sapiens	SINGLE PROTEIN	CHEMBL1201862	7	PubChem BioAssays			None
CHEMBL1499743		0	315.38	0	4.31	SID14737992	c1ccc(CCc2nc(-c3ccc(-n4cccc4)cc3)no2)cc1	IC50	'>'	100000.0	nM			Not Active	UO_0000065					False	CHEMBL1614251	PUBCHEM_BIOASSAY: Chemical Antagonists IAP-family anti-apoptotic proteins. (Class of assay: confirmatory) [Related pubchem assays: 1513, 1514, 1449 ]	F	BAO_0000019	assay format	Homo sapiens	None	None	None	None	CHEMBL4198	Inhibitor of apoptosis protein 3	Homo sapiens	SINGLE PROTEIN	CHEMBL1201862	7	PubChem BioAssays			None
CHEMBL1539491		0	238.25	0	4.09	SID24819632	c1ccc(N=Nc2cn[nH]c2-c2ccco2)cc1	IC50	'>'	100000.0	nM			Not Active	UO_0000065					False	CHEMBL1614251	PUBCHEM_BIOASSAY: Chemical Antagonists IAP-family anti-apoptotic proteins. (Class of assay: confirmatory) [Related pubchem assays: 1513, 1514, 1449 ]	F	BAO_0000019	assay format	Homo sapiens	None	None	None	None	CHEMBL4198	Inhibitor of apoptosis protein 3	Homo sapiens	SINGLE PROTEIN	CHEMBL1201862	7	PubChem BioAssays			None
CHEMBL1383320		0	456.93	0	3.45	SID17513292	O=C(/C=C/c1ccc(Cl)cc1)N1CCN(c2ccc([N+](=O)[O-])c(N3CCOCC3)c2)CC1	IC50	'>'	100000.0	nM			Not Active	UO_0000065					False	CHEMBL1614251	PUBCHEM_BIOASSAY: Chemical Antagonists IAP-family anti-apoptotic proteins. (Class of assay: confirmatory) [Related pubchem assays: 1513, 1514, 1449 ]	F	BAO_0000019	assay format	Homo sapiens	None	None	None	None	CHEMBL4198	Inhibitor of apoptosis protein 3	Homo sapiens	SINGLE PROTEIN	CHEMBL1201862	7	PubChem BioAssays			None
CHEMBL1423243		0	375.48	0	3.61	SID22400401	CCSc1nnc(NC(=O)c2cc(-c3ccc(C)c(C)c3O)[nH]n2)s1	IC50	'>'	100000.0	nM			Not Active	UO_0000065					False	CHEMBL1614251	PUBCHEM_BIOASSAY: Chemical Antagonists IAP-family anti-apoptotic proteins. (Class of assay: confirmatory) [Related pubchem assays: 1513, 1514, 1449 ]	F	BAO_0000019	assay format	Homo sapiens	None	None	None	None	CHEMBL4198	Inhibitor of apoptosis protein 3	Homo sapiens	SINGLE PROTEIN	CHEMBL1201862	7	PubChem BioAssays			None
CHEMBL1408337		0	341.80	0	4.56	SID4244105	O=C(Nc1ccc(Cl)cc1)N(Cc1cccnc1)Cc1ccco1	IC50	'>'	100000.0	nM			Not Active	UO_0000065					False	CHEMBL1614251	PUBCHEM_BIOASSAY: Chemical Antagonists IAP-family anti-apoptotic proteins. (Class of assay: confirmatory) [Related pubchem assays: 1513, 1514, 1449 ]	F	BAO_0000019	assay format	Homo sapiens	None	None	None	None	CHEMBL4198	Inhibitor of apoptosis protein 3	Homo sapiens	SINGLE PROTEIN	CHEMBL1201862	7	PubChem BioAssays			None
CHEMBL404788		0	1525.64	None	None	AVPIAQKSEK-FAM	CC[C@H](C)[C@H](NC(=O)[C@@H]1CCCN1C(=O)[C@@H](NC(=O)[C@H](C)N)C(C)C)C(=O)N[C@@H](C)C(=O)N[C@@H](CCC(N)=O)C(=O)N[C@@H](CCCCN)C(=O)N[C@@H](CO)C(=O)N[C@@H](CCC(=O)O)C(=O)N[C@@H](CCCCNC(=O)c1c(C(=O)ON2C(=O)CCC2=O)cccc1-c1c2ccc(=O)cc-2oc2cc(O)ccc12)C(=O)O	IC50	'='	2800.0	nM	5.55			UO_0000065	3.64	None	None	None	False	CHEMBL650031	Compound was tested for inhibitory activity towards XIAP BIR3 protein	B	BAO_0000357	single protein format	Homo sapiens	None	None	None	None	CHEMBL4198	Inhibitor of apoptosis protein 3	Homo sapiens	SINGLE PROTEIN	CHEMBL1148304	1	Scientific Literature	J. Med. Chem.	2004	None
CHEMBL1774154		0	1121.45	None	None	16, SM-164	CN[C@@H](C)C(=O)N[C@H]1CCCC[C@H]2CC[C@@H](C(=O)N[C@@H](c3ccccc3)c3cn(CCCCc4ccc(CCCCn5cc([C@@H](NC(=O)[C@@H]6CC[C@@H]7CCCC[C@H](NC(=O)[C@H](C)NC)C(=O)N76)c6ccccc6)nn5)cc4)nn3)N2C1=O	Ki	'='	2.0	nM	8.70			UO_0000065	7.76	None	None	None	True	CHEMBL1776953	Binding affinity to human XIAP linker BIR2-BIR3 domain expressed in Escherichia coli BL21(DE3) cells by fluorescence polarization-based assay	B	BAO_0000219	cell-based format	Homo sapiens	None	None	None	None	CHEMBL4198	Inhibitor of apoptosis protein 3	Homo sapiens	SINGLE PROTEIN	CHEMBL1772970	1	Scientific Literature	J. Med. Chem.	2011	None
CHEMBL1774158		0	1177.55	None	None	21	CN[C@@H](C)C(=O)N[C@H]1CCCC[C@H]2CC[C@@H](C(=O)N[C@@H](c3ccccc3)c3cn(CCCCCCc4ccc(CCCCCCn5cc([C@@H](NC(=O)[C@@H]6CC[C@@H]7CCCC[C@H](NC(=O)[C@H](C)NC)C(=O)N76)c6ccccc6)nn5)cc4)nn3)N2C1=O	Ki	'='	2.0	nM	8.70			UO_0000065	7.39	None	None	None	False	CHEMBL1776953	Binding affinity to human XIAP linker BIR2-BIR3 domain expressed in Escherichia coli BL21(DE3) cells by fluorescence polarization-based assay	B	BAO_0000219	cell-based format	Homo sapiens	None	None	None	None	CHEMBL4198	Inhibitor of apoptosis protein 3	Homo sapiens	SINGLE PROTEIN	CHEMBL1772970	1	Scientific Literature	J. Med. Chem.	2011	None
CHEMBL2158600		0	1037.28	None	None	8	CN[C@@H](C)C(=O)N[C@H]1CN(C(=O)CCC(=O)N2CC[C@H]3CC[C@@H](C(=O)NC(c4ccccc4)c4ccccc4)N3C(=O)[C@@H](NC(=O)[C@H](C)NC)C2)CC[C@H]2CC[C@@H](C(=O)NC(c3ccccc3)c3ccccc3)N2C1=O	EC50	'='	9.2	nM	8.04			UO_0000065					False	CHEMBL2160291	Antagonist activity at XIAP linker BIR2-BIR3 domain assessed as induction of caspase-3 activity using Ac-DEVD-AFC as substrate preincubated for 15 mins measured after 1 hr by luminescence analysis	F	BAO_0000019	assay format	None	None	None	None	None	CHEMBL4198	Inhibitor of apoptosis protein 3	Homo sapiens	SINGLE PROTEIN	CHEMBL2157891	1	Scientific Literature	J. Med. Chem.	2012	None
CHEMBL481422		0	476.62	0	2.92	7, SM-122	CN[C@@H](C)C(=O)N[C@H]1CCCC[C@H]2CC[C@@H](C(=O)NC(c3ccccc3)c3ccccc3)N2C1=O	Activity						Dose-dependent effect						False	CHEMBL985938	Antagonism of human XIAP BIR3 domain-induced inhibition of caspase 3/7 activity by cell free assay	F	BAO_0000019	assay format	Homo sapiens	None	None	None	None	CHEMBL4198	Inhibitor of apoptosis protein 3	Homo sapiens	SINGLE PROTEIN	CHEMBL1143377	1	Scientific Literature	J. Med. Chem.	2009	None
CHEMBL1563442		0	435.53	0	0.87	SID57643999	CN[C@@H](C)C(=O)N[C@H](C(=O)N1CCC[C@H]1C(=O)NNc1ccccc1)C(C)C.O=CO	IC50	'='	1300.0	nM	5.89		Active	UO_0000065	15.11	0.29	5.02	5.74	False	CHEMBL1613962	PUBCHEM_BIOASSAY: SAR analysis of Antagonists of IAP-family anti-apoptotic proteins. (Class of assay: confirmatory) [Related pubchem assays (depositor defined):AID1018, AID1449, AID1513, AID1514, AID1638]	B	BAO_0000357	single protein format	Homo sapiens	None	None	None	None	CHEMBL4198	Inhibitor of apoptosis protein 3	Homo sapiens	SINGLE PROTEIN	CHEMBL1201862	7	PubChem BioAssays			None
CHEMBL1699520		0	512.53	0	2.03	SID99380920	CN[C@@H](C)C(=O)N[C@H](C(=O)N[C@@H](C)C(=O)Nc1cccc2ccccc12)C(C)C.O=C(O)C(F)(F)F	IC50	'='	137175.0	nM		Outside typical range	inactive	UO_0000065					False	CHEMBL1738616	PUBCHEM_BIOASSAY: SAR analysis of Antagonists of XIAP-Bir3 domain of IAP-family anti-apoptotic proteins - Set 2. (Class of assay: confirmatory) [Related pubchem assays (depositor defined):AID1018, AID1449, AID1513, AID1514, AID1638]	F	BAO_0000019	assay format	Homo sapiens	None	None	None	None	CHEMBL4198	Inhibitor of apoptosis protein 3	Homo sapiens	SINGLE PROTEIN	CHEMBL1201862	7	PubChem BioAssays			None
CHEMBL1478146		0	302.36	0	2.26	SID4262473	O=C(NCc1cccs1)C1CC(c2ccccc2O)=NO1	IC50	'>'	100000.0	nM			inactive	UO_0000065					False	CHEMBL1614228	PUBCHEM_BIOASSAY: Counter Screen using XIAP-Bir3 for Chemical Antagonists of Bir1/2 domains of IAP-family anti-apoptotic proteins. (Class of assay: confirmatory) [Related pubchem assays (depositor defined):AID1018, AID1449, AID1514, AID1638, AID1749, AID1750, AID488957, AID488963]	B	BAO_0000357	single protein format	Homo sapiens	None	None	None	None	CHEMBL4198	Inhibitor of apoptosis protein 3	Homo sapiens	SINGLE PROTEIN	CHEMBL1201862	7	PubChem BioAssays			None
CHEMBL1988829		0	488.55	1	4.20	SID17387367	COc1cc(/C=N/Nc2nc(Nc3ccc(C)cc3)nc(-n3nc(C)cc3C)n2)cc(OC)c1OC	IC50	'>'	100000.0	nM			inactive	UO_0000065					False	CHEMBL1614228	PUBCHEM_BIOASSAY: Counter Screen using XIAP-Bir3 for Chemical Antagonists of Bir1/2 domains of IAP-family anti-apoptotic proteins. (Class of assay: confirmatory) [Related pubchem assays (depositor defined):AID1018, AID1449, AID1514, AID1638, AID1749, AID1750, AID488957, AID488963]	B	BAO_0000357	single protein format	Homo sapiens	None	None	None	None	CHEMBL4198	Inhibitor of apoptosis protein 3	Homo sapiens	SINGLE PROTEIN	CHEMBL1201862	7	PubChem BioAssays			None
CHEMBL1311994		0	316.34	0	1.29	SID7969975	O=C(CN1C(=O)CCC1=O)Nc1nc(-c2ccccn2)cs1	IC50	'>'	100000.0	nM			inactive	UO_0000065					False	CHEMBL1614228	PUBCHEM_BIOASSAY: Counter Screen using XIAP-Bir3 for Chemical Antagonists of Bir1/2 domains of IAP-family anti-apoptotic proteins. (Class of assay: confirmatory) [Related pubchem assays (depositor defined):AID1018, AID1449, AID1514, AID1638, AID1749, AID1750, AID488957, AID488963]	B	BAO_0000357	single protein format	Homo sapiens	None	None	None	None	CHEMBL4198	Inhibitor of apoptosis protein 3	Homo sapiens	SINGLE PROTEIN	CHEMBL1201862	7	PubChem BioAssays			None
CHEMBL1580166		0	429.89	0	3.80	SID22401380	Cc1ccc(NC(=O)CN2C(=O)S/C(=C\C(=O)Nc3ccc(Cl)cc3)C2=O)cc1	IC50	'>'	100000.0	nM			inactive	UO_0000065					False	CHEMBL1614228	PUBCHEM_BIOASSAY: Counter Screen using XIAP-Bir3 for Chemical Antagonists of Bir1/2 domains of IAP-family anti-apoptotic proteins. (Class of assay: confirmatory) [Related pubchem assays (depositor defined):AID1018, AID1449, AID1514, AID1638, AID1749, AID1750, AID488957, AID488963]	B	BAO_0000357	single protein format	Homo sapiens	None	None	None	None	CHEMBL4198	Inhibitor of apoptosis protein 3	Homo sapiens	SINGLE PROTEIN	CHEMBL1201862	7	PubChem BioAssays			None
CHEMBL1587526		0	310.26	0	2.16	SID17512888	COC(=O)/C=C/c1ccc(OC(=O)OC)c(OC(=O)OC)c1	IC50	'>'	100000.0	nM			inactive	UO_0000065					False	CHEMBL1614228	PUBCHEM_BIOASSAY: Counter Screen using XIAP-Bir3 for Chemical Antagonists of Bir1/2 domains of IAP-family anti-apoptotic proteins. (Class of assay: confirmatory) [Related pubchem assays (depositor defined):AID1018, AID1449, AID1514, AID1638, AID1749, AID1750, AID488957, AID488963]	B	BAO_0000357	single protein format	Homo sapiens	None	None	None	None	CHEMBL4198	Inhibitor of apoptosis protein 3	Homo sapiens	SINGLE PROTEIN	CHEMBL1201862	7	PubChem BioAssays			None
CHEMBL364943		0	645.76	2	1.86	Table 1	CC(C)[C@H](NC(=O)[C@H](C)N)C(=O)N1CCC[C@H]1C(=O)N[C@@H](Cc1ccc2ccccc2c1)C(=O)N[C@@H](Cc1ccc(O)cc1)C(=O)O	Kd	'='	190.0	nM	6.72			UO_0000065	10.41	0.20	4.86	3.52	False	CHEMBL826995	Binding affinity to the BIR3 domain of X-linked IAP	B	BAO_0000357	single protein format	None	None	None	None	None	CHEMBL4198	Inhibitor of apoptosis protein 3	Homo sapiens	SINGLE PROTEIN	CHEMBL1138686	1	Scientific Literature	J. Med. Chem.	2004	None
CHEMBL188726		0	645.76	2	1.86	Table 1	CC(C)[C@H](NC(=O)[C@H](C)N)C(=O)N1CCC[C@H]1C(=O)N[C@@H](Cc1cccc2ccccc12)C(=O)N[C@@H](Cc1ccc(O)cc1)C(=O)O	Kd	'='	90.0	nM	7.05			UO_0000065	10.91	0.20	5.19	3.69	False	CHEMBL826995	Binding affinity to the BIR3 domain of X-linked IAP	B	BAO_0000357	single protein format	None	None	None	None	None	CHEMBL4198	Inhibitor of apoptosis protein 3	Homo sapiens	SINGLE PROTEIN	CHEMBL1138686	1	Scientific Literature	J. Med. Chem.	2004	None
CHEMBL1774154		0	1121.45	None	None	8, SM-164	CN[C@@H](C)C(=O)N[C@H]1CCCC[C@H]2CC[C@@H](C(=O)N[C@@H](c3ccccc3)c3cn(CCCCc4ccc(CCCCn5cc([C@@H](NC(=O)[C@@H]6CC[C@@H]7CCCC[C@H](NC(=O)[C@H](C)NC)C(=O)N76)c6ccccc6)nn5)cc4)nn3)N2C1=O	Activity						Dose-dependent effect						False	CHEMBL2353864	Antagonist activity at XIAP linker BIR2-BIR3 domain (unknown origin) using Ac-DEVD-AFC as substrate assessed as restoration of caspase 3 activity preincubated for 15 mins prior to substrate addition measured for 1 to 2 hrs by fluorescence assay	B	BAO_0000357	single protein format	Homo sapiens	None	None	None	None	CHEMBL4198	Inhibitor of apoptosis protein 3	Homo sapiens	SINGLE PROTEIN	CHEMBL2346602	1	Scientific Literature	J. Med. Chem.	2013	None
CHEMBL2348619		0	1207.45	None	None	16	CN[C@@H](C)C(=O)N[C@H]1CN(C(=O)Nc2ccc(Oc3ccc(NC(=O)N4CC[C@H]5CC[C@@H](C(=O)NC(c6ccccc6)c6ccccc6)N5C(=O)[C@@H](NC(=O)[C@H](C)NC)C4)cc3)cc2)CC[C@H]2CC[C@@H](C(=O)NC(c3ccccc3)c3ccccc3)N2C1=O	Activity						Dose-dependent effect						False	CHEMBL2351923	Antagonist activity at XIAP linker BIR2-BIR3 domain (unknown origin) using Z-LEHD as substrate assessed as restoration of caspase 9 activity preincubated for 15 mins prior to substrate addition measured after 1 hr by caspase-Glo 9 assay	B	BAO_0000357	single protein format	Homo sapiens	None	None	None	None	CHEMBL4198	Inhibitor of apoptosis protein 3	Homo sapiens	SINGLE PROTEIN	CHEMBL2346602	1	Scientific Literature	J. Med. Chem.	2013	None
CHEMBL2204576		0	1311.51	None	None	8e	CC[C@H](NC)C(=O)N[C@@H]1C(=O)N2[C@H](CC[C@H]2C(=O)NC(c2ccccc2)c2ccccc2)CC[C@@H]1CNC(=O)COCCOCCOCC(=O)NC[C@H]1CC[C@H]2CC[C@@H](C(=O)NC(c3ccccc3)c3ccccc3)N2C(=O)[C@H]1NC(=O)[C@H](CC)NC.O=C(O)C(F)(F)F	IC50	'='	15.5	nM	7.81			UO_0000065	6.52	None	None	None	False	CHEMBL2216051	Displacement of Smac-1F from human His-tagged XIAP linker BIR2-BIR3 linker (124 to 356 residues) after 3 hrs by fluorescent polarization assay	B	BAO_0000357	single protein format	Homo sapiens	None	None	None	None	CHEMBL4198	Inhibitor of apoptosis protein 3	Homo sapiens	SINGLE PROTEIN	CHEMBL2203032	1	Scientific Literature	Bioorg. Med. Chem.	2012	None
CHEMBL221256		0	348.40	0	3.81	6f	O=C1C=C(O)C(=O)C(CCc2cccc(CCc3ccccc3)c2)=C1O	Ki	'='	380.0	nM	6.42			UO_0000065	18.43	0.34	2.61	8.61	False	CHEMBL911915	Binding affinity to recombinant XIAP BIR3 by FP assay	B	BAO_0000357	single protein format	None	None	None	None	None	CHEMBL4198	Inhibitor of apoptosis protein 3	Homo sapiens	SINGLE PROTEIN	CHEMBL1139728	1	Scientific Literature	Bioorg. Med. Chem. Lett.	2006	None
CHEMBL222173		0	168.15	0	0.80	6a	CCC1=C(O)C(=O)C=C(O)C1=O	Ki	'='	10400.0	nM	4.98			UO_0000065	29.63	0.57	4.18	6.68	False	CHEMBL911915	Binding affinity to recombinant XIAP BIR3 by FP assay	B	BAO_0000357	single protein format	None	None	None	None	None	CHEMBL4198	Inhibitor of apoptosis protein 3	Homo sapiens	SINGLE PROTEIN	CHEMBL1139728	1	Scientific Literature	Bioorg. Med. Chem. Lett.	2006	None
CHEMBL4097534		0	890.10	2	2.90	3d	CC[C@H](NC)C(=O)N[C@@H]1C(=O)N2[C@H](CC[C@H]2C(=O)NC(c2ccccc2)c2ccccc2)CC[C@@H]1CNC(=O)COCCOCCNC(=O)CN(Cc1ccccn1)Cc1ccccn1	Activity						Not Active						False	CHEMBL4018354	Induction of XIAP degradation in smac mimetic-sensitive human MDA-MB-231 cells at 5 uM measured after 24 hrs by Western blot analysis	B	BAO_0000019	assay format	Homo sapiens	None	None	None	None	CHEMBL4198	Inhibitor of apoptosis protein 3	Homo sapiens	SINGLE PROTEIN	CHEMBL4017482	1	Scientific Literature	Bioorg Med Chem Lett	2017	None
CHEMBL4079500		0	928.24	2	6.38	3c	CC[C@H](NC)C(=O)N[C@@H]1C(=O)N2[C@H](CC[C@H]2C(=O)NC(c2ccccc2)c2ccccc2)CC[C@@H]1CNC(=O)CCCCCCCCCCNC(=O)CN(Cc1ccccn1)Cc1ccccn1	Activity						Not Active						False	CHEMBL4018355	Induction of XIAP degradation in smac mimetic-resistant human MDA-MB-453 cells at 5 uM measured after 24 hrs by Western blot analysis	B	BAO_0000019	assay format	Homo sapiens	None	None	None	None	CHEMBL4198	Inhibitor of apoptosis protein 3	Homo sapiens	SINGLE PROTEIN	CHEMBL4017482	1	Scientific Literature	Bioorg Med Chem Lett	2017	None
CHEMBL1465758		0	425.28	0	4.53	SID7971838	Cc1ccc2c(c1)C(c1ccccc1)N(C(=O)c1ccc(Br)o1)CC(=O)N2	IC50	'>'	100000.0	nM			Not Active	UO_0000065					False	CHEMBL1614251	PUBCHEM_BIOASSAY: Chemical Antagonists IAP-family anti-apoptotic proteins. (Class of assay: confirmatory) [Related pubchem assays: 1513, 1514, 1449 ]	F	BAO_0000019	assay format	Homo sapiens	None	None	None	None	CHEMBL4198	Inhibitor of apoptosis protein 3	Homo sapiens	SINGLE PROTEIN	CHEMBL1201862	7	PubChem BioAssays			None
CHEMBL3197453		0	284.28	0	2.06	SID24782380	Cc1ccc(C(=O)N/N=C\c2ccccc2[N+](=O)[O-])cn1	IC50	'>'	100000.0	nM			Not Active	UO_0000065					False	CHEMBL1614251	PUBCHEM_BIOASSAY: Chemical Antagonists IAP-family anti-apoptotic proteins. (Class of assay: confirmatory) [Related pubchem assays: 1513, 1514, 1449 ]	F	BAO_0000019	assay format	Homo sapiens	None	None	None	None	CHEMBL4198	Inhibitor of apoptosis protein 3	Homo sapiens	SINGLE PROTEIN	CHEMBL1201862	7	PubChem BioAssays			None
CHEMBL1311994		0	316.34	0	1.29	SID7969975	O=C(CN1C(=O)CCC1=O)Nc1nc(-c2ccccn2)cs1	IC50	'>'	100000.0	nM			Not Active	UO_0000065					False	CHEMBL1614251	PUBCHEM_BIOASSAY: Chemical Antagonists IAP-family anti-apoptotic proteins. (Class of assay: confirmatory) [Related pubchem assays: 1513, 1514, 1449 ]	F	BAO_0000019	assay format	Homo sapiens	None	None	None	None	CHEMBL4198	Inhibitor of apoptosis protein 3	Homo sapiens	SINGLE PROTEIN	CHEMBL1201862	7	PubChem BioAssays			None
CHEMBL1352639		0	338.36	0	3.03	SID4250813	CCCN1Cc2cccc(C(=O)Nc3ccc4c(c3)OCO4)c2C1=O	IC50	'>'	100000.0	nM			Not Active	UO_0000065					False	CHEMBL1614251	PUBCHEM_BIOASSAY: Chemical Antagonists IAP-family anti-apoptotic proteins. (Class of assay: confirmatory) [Related pubchem assays: 1513, 1514, 1449 ]	F	BAO_0000019	assay format	Homo sapiens	None	None	None	None	CHEMBL4198	Inhibitor of apoptosis protein 3	Homo sapiens	SINGLE PROTEIN	CHEMBL1201862	7	PubChem BioAssays			None
CHEMBL1550655		0	374.51	0	2.32	SID17508584	CCN(CC)CCNC(=O)/C(=C\c1cccn1C)NC(=O)c1cccs1	IC50	'>'	100000.0	nM			Not Active	UO_0000065					False	CHEMBL1614251	PUBCHEM_BIOASSAY: Chemical Antagonists IAP-family anti-apoptotic proteins. (Class of assay: confirmatory) [Related pubchem assays: 1513, 1514, 1449 ]	F	BAO_0000019	assay format	Homo sapiens	None	None	None	None	CHEMBL4198	Inhibitor of apoptosis protein 3	Homo sapiens	SINGLE PROTEIN	CHEMBL1201862	7	PubChem BioAssays			None
CHEMBL3952463		0	489.96	0	4.76	BDBM205373	CNC(C)C(=O)Nc1cc(-c2c(OC)ccc3ccccc23)cc(NC(=O)c2ccc(Cl)cn2)n1	IC50	'='	4967.0	nM	5.30		363732	UO_0000065	10.83	0.21	0.54	5.04	False	CHEMBL3887923	DELFIA Assay: R3 domains of human XIAP (covering amino acids 241 to 356; XIAP BIR3) and cIAPl (covering amino acids 256 to 363; cIAPl BIR3) were expressed and purified from Ecoli as GST-fusion proteins. Peptide AVPIAQKSE-Lys(Biotin), representing the N-terminus of mature human SMAC (SMAC peptide), was used as interaction partner in the protein- peptide interaction assay.BIR3 domains (10 nM) were …	B	BAO_0000357	single protein format	None	None	None	None	None	CHEMBL4198	Inhibitor of apoptosis protein 3	Homo sapiens	SINGLE PROTEIN	CHEMBL3886507	37	BindingDB Database		2016	None
CHEMBL3983891		0	482.54	0	3.83	BDBM205382	CNC(C)C(=O)Nc1cc(-c2c(C)ccc3ncccc23)cc(NC(=O)c2cc3c(cn2)COC3)n1	IC50	'='	1025.0	nM	5.99		363741	UO_0000065	12.41	0.23	2.16	5.07	False	CHEMBL3887923	DELFIA Assay: R3 domains of human XIAP (covering amino acids 241 to 356; XIAP BIR3) and cIAPl (covering amino acids 256 to 363; cIAPl BIR3) were expressed and purified from Ecoli as GST-fusion proteins. Peptide AVPIAQKSE-Lys(Biotin), representing the N-terminus of mature human SMAC (SMAC peptide), was used as interaction partner in the protein- peptide interaction assay.BIR3 domains (10 nM) were …	B	BAO_0000357	single protein format	None	None	None	None	None	CHEMBL4198	Inhibitor of apoptosis protein 3	Homo sapiens	SINGLE PROTEIN	CHEMBL3886507	37	BindingDB Database		2016	None
CHEMBL3958644		0	454.53	0	4.11	BDBM205383	CNC(C)C(=O)Nc1cc(-c2c(C)ccc3ncccc23)cc(NC(=O)c2ccc(C)cn2)n1	IC50	'='	748.0	nM	6.13		363742	UO_0000065	13.48	0.25	2.02	5.63	False	CHEMBL3887923	DELFIA Assay: R3 domains of human XIAP (covering amino acids 241 to 356; XIAP BIR3) and cIAPl (covering amino acids 256 to 363; cIAPl BIR3) were expressed and purified from Ecoli as GST-fusion proteins. Peptide AVPIAQKSE-Lys(Biotin), representing the N-terminus of mature human SMAC (SMAC peptide), was used as interaction partner in the protein- peptide interaction assay.BIR3 domains (10 nM) were …	B	BAO_0000357	single protein format	None	None	None	None	None	CHEMBL4198	Inhibitor of apoptosis protein 3	Homo sapiens	SINGLE PROTEIN	CHEMBL3886507	37	BindingDB Database		2016	None
CHEMBL3967322		0	474.95	0	4.45	BDBM205407	CNC(C)C(=O)Nc1cc(-c2cccc3cncc(C)c23)cc(NC(=O)c2ccc(Cl)cn2)n1	IC50	'='	115.0	nM	6.94		363766	UO_0000065	14.61	0.28	2.49	6.37	False	CHEMBL3887923	DELFIA Assay: R3 domains of human XIAP (covering amino acids 241 to 356; XIAP BIR3) and cIAPl (covering amino acids 256 to 363; cIAPl BIR3) were expressed and purified from Ecoli as GST-fusion proteins. Peptide AVPIAQKSE-Lys(Biotin), representing the N-terminus of mature human SMAC (SMAC peptide), was used as interaction partner in the protein- peptide interaction assay.BIR3 domains (10 nM) were …	B	BAO_0000357	single protein format	None	None	None	None	None	CHEMBL4198	Inhibitor of apoptosis protein 3	Homo sapiens	SINGLE PROTEIN	CHEMBL3886507	37	BindingDB Database		2016	None
CHEMBL3936420		0	495.37	0	4.80	BDBM205408	CNC(C)C(=O)Nc1cc(-c2c(Cl)cnc3ccccc23)cc(NC(=O)c2ccc(Cl)cn2)n1	IC50	'='	231.0	nM	6.64		363767	UO_0000065	13.40	0.27	1.84	6.09	False	CHEMBL3887923	DELFIA Assay: R3 domains of human XIAP (covering amino acids 241 to 356; XIAP BIR3) and cIAPl (covering amino acids 256 to 363; cIAPl BIR3) were expressed and purified from Ecoli as GST-fusion proteins. Peptide AVPIAQKSE-Lys(Biotin), representing the N-terminus of mature human SMAC (SMAC peptide), was used as interaction partner in the protein- peptide interaction assay.BIR3 domains (10 nM) were …	B	BAO_0000357	single protein format	None	None	None	None	None	CHEMBL4198	Inhibitor of apoptosis protein 3	Homo sapiens	SINGLE PROTEIN	CHEMBL3886507	37	BindingDB Database		2016	None
CHEMBL3929287		0	493.96	0	2.89	BDBM205375	CNC(C)C(=O)Nc1cc(-c2nc(C)nc3c(C)nn(C)c23)cc(NC(=O)c2ccc(Cl)cn2)n1	IC50	'='	1.0	nM	9.00		363773	UO_0000065	18.22	0.35	6.11	6.45	False	CHEMBL3887923	DELFIA Assay: R3 domains of human XIAP (covering amino acids 241 to 356; XIAP BIR3) and cIAPl (covering amino acids 256 to 363; cIAPl BIR3) were expressed and purified from Ecoli as GST-fusion proteins. Peptide AVPIAQKSE-Lys(Biotin), representing the N-terminus of mature human SMAC (SMAC peptide), was used as interaction partner in the protein- peptide interaction assay.BIR3 domains (10 nM) were …	B	BAO_0000357	single protein format	None	None	None	None	None	CHEMBL4198	Inhibitor of apoptosis protein 3	Homo sapiens	SINGLE PROTEIN	CHEMBL3886507	37	BindingDB Database		2016	None
CHEMBL178103		0	417.53	0	4.75	20l	C[C@H](N)C(=O)Nc1nc(COc2cccc3ccccc23)c(Cc2ccccc2)s1	Kd	'='	21000.0	nM	4.68			UO_0000065	11.20	0.21	-0.07	6.06	False	CHEMBL830267	Dissociation constant against BIR3 domain of X-linked IAP in fluorescence polarization anisotropy competition assay	B	BAO_0000357	single protein format	Homo sapiens	None	None	None	None	CHEMBL4198	Inhibitor of apoptosis protein 3	Homo sapiens	SINGLE PROTEIN	CHEMBL1144301	1	Scientific Literature	Bioorg. Med. Chem. Lett.	2005	None
CHEMBL433803		0	417.53	0	4.75	20m	C[C@H](N)C(=O)Nc1nc(COc2ccc3ccccc3c2)c(Cc2ccccc2)s1	Kd	'='	14000.0	nM	4.85			UO_0000065	11.63	0.22	0.10	6.28	False	CHEMBL830267	Dissociation constant against BIR3 domain of X-linked IAP in fluorescence polarization anisotropy competition assay	B	BAO_0000357	single protein format	Homo sapiens	None	None	None	None	CHEMBL4198	Inhibitor of apoptosis protein 3	Homo sapiens	SINGLE PROTEIN	CHEMBL1144301	1	Scientific Literature	Bioorg. Med. Chem. Lett.	2005	None
CHEMBL1774157		0	1093.39	None	None	20	CN[C@@H](C)C(=O)N[C@H]1CCCC[C@H]2CC[C@@H](C(=O)N[C@@H](c3ccccc3)c3cn(CCCc4ccc(CCCn5cc([C@@H](NC(=O)[C@@H]6CC[C@@H]7CCCC[C@H](NC(=O)[C@H](C)NC)C(=O)N76)c6ccccc6)nn5)cc4)nn3)N2C1=O	Ki	'='	55.0	nM	7.26			UO_0000065	6.64	None	None	None	False	CHEMBL1776951	Binding affinity to His-tagged human XIAP BIR3 domain expressed in Escherichia coli BL21(DE3) after 2 to 3 hrs by fluorescence polarization-based assay	B	BAO_0000019	assay format	Homo sapiens	None	None	None	None	CHEMBL4198	Inhibitor of apoptosis protein 3	Homo sapiens	SINGLE PROTEIN	CHEMBL1772970	1	Scientific Literature	J. Med. Chem.	2011	None
CHEMBL1774163		0	1089.40	None	None	27	CN[C@@H](C)C(=O)N[C@H]1CCCC[C@H]2CC[C@@H](C(=O)N[C@@H](c3ccccc3)c3cn(CCCCCOCCCCCn4cc([C@@H](NC(=O)[C@@H]5CC[C@@H]6CCCC[C@H](NC(=O)[C@H](C)NC)C(=O)N65)c5ccccc5)nn4)nn3)N2C1=O	Ki	'='	63.0	nM	7.20			UO_0000065	6.61	None	None	None	False	CHEMBL1776951	Binding affinity to His-tagged human XIAP BIR3 domain expressed in Escherichia coli BL21(DE3) after 2 to 3 hrs by fluorescence polarization-based assay	B	BAO_0000019	assay format	Homo sapiens	None	None	None	None	CHEMBL4198	Inhibitor of apoptosis protein 3	Homo sapiens	SINGLE PROTEIN	CHEMBL1772970	1	Scientific Literature	J. Med. Chem.	2011	None
CHEMBL481422		0	476.62	0	2.92	15, SM-125	CN[C@@H](C)C(=O)N[C@H]1CCCC[C@H]2CC[C@@H](C(=O)NC(c3ccccc3)c3ccccc3)N2C1=O	Ki	'='	248.0	nM	6.61			UO_0000065	13.86	0.26	3.69	7.30	False	CHEMBL1776951	Binding affinity to His-tagged human XIAP BIR3 domain expressed in Escherichia coli BL21(DE3) after 2 to 3 hrs by fluorescence polarization-based assay	B	BAO_0000019	assay format	Homo sapiens	None	None	None	None	CHEMBL4198	Inhibitor of apoptosis protein 3	Homo sapiens	SINGLE PROTEIN	CHEMBL1772970	1	Scientific Literature	J. Med. Chem.	2011	None
CHEMBL1774155		0	1407.74	None	None	17, SM-173	CC(=O)N[C@@H](Cc1c[nH]c2ccccc12)C(=O)N[C@H]1CCCC[C@H]2CC[C@@H](C(=O)N[C@@H](c3ccccc3)c3cn(CCCCc4ccc(CCCCn5cc([C@@H](NC(=O)[C@@H]6CC[C@@H]7CCCC[C@H](NC(=O)[C@H](Cc8c[nH]c9ccccc89)NC(C)=O)C(=O)N76)c6ccccc6)nn5)cc4)nn3)N2C1=O	Ki	'>'	10000.0	nM				UO_0000065					False	CHEMBL1776951	Binding affinity to His-tagged human XIAP BIR3 domain expressed in Escherichia coli BL21(DE3) after 2 to 3 hrs by fluorescence polarization-based assay	B	BAO_0000019	assay format	Homo sapiens	None	None	None	None	CHEMBL4198	Inhibitor of apoptosis protein 3	Homo sapiens	SINGLE PROTEIN	CHEMBL1772970	1	Scientific Literature	J. Med. Chem.	2011	None
CHEMBL2371814		0	482.67	0	3.19	15	C[C@@H](C(=O)N[C@H](C(=O)N1CCC[C@H]1C(=O)N[C@@H]1CCCc2ccccc21)C1CCCCC1)N(C)C	Kd	'>'	1000.0	nM				UO_0000065					False	CHEMBL826995	Binding affinity to the BIR3 domain of X-linked IAP	B	BAO_0000357	single protein format	None	None	None	None	None	CHEMBL4198	Inhibitor of apoptosis protein 3	Homo sapiens	SINGLE PROTEIN	CHEMBL1138686	1	Scientific Literature	J. Med. Chem.	2004	None
CHEMBL2431766		0	618.96	1	4.18	33	CN[C@@H](C)C(=O)N[C@@H]1C(=O)N(Cc2c(OC)ccc3cc(Br)ccc23)c2ccccc2OC12CCOCC2.Cl	IC50	'='	65.0	nM	7.19			UO_0000065	12.34	0.26	3.01	8.06	False	CHEMBL2434425	Inhibition of His-tagged XIAP BIR2 domain (124 to 240) (unknown origin) after 1 hr by TR-FRET assay	B	BAO_0000357	single protein format	Homo sapiens	None	None	None	None	CHEMBL4198	Inhibitor of apoptosis protein 3	Homo sapiens	SINGLE PROTEIN	CHEMBL2429856	1	Scientific Literature	J. Med. Chem.	2013	None
CHEMBL1625066		0	389.50	0	0.87	2a	CN[C@@H](C)C(=O)N[C@H](C(=O)N1CCC[C@H]1C(=O)NNc1ccccc1)C(C)C	Ki	'='	1080.0	nM	5.97			UO_0000065	15.32	0.29	5.10	5.82	False	CHEMBL2406570	Competitive inhibition of XIAP-BIR3 domain (unknown origin) by fluorescence polarization assay	B	BAO_0000357	single protein format	Homo sapiens	None	None	None	None	CHEMBL4198	Inhibitor of apoptosis protein 3	Homo sapiens	SINGLE PROTEIN	CHEMBL2401611	1	Scientific Literature	Bioorg. Med. Chem. Lett.	2013	None
CHEMBL2158607		0	1085.32	None	None	15	CN[C@@H](C)C(=O)N[C@H]1CN(C(=O)c2ccc(C(=O)N3CC[C@H]4CC[C@@H](C(=O)NC(c5ccccc5)c5ccccc5)N4C(=O)[C@@H](NC(=O)[C@H](C)NC)C3)cc2)CC[C@H]2CC[C@@H](C(=O)NC(c3ccccc3)c3ccccc3)N2C1=O	Ki	'='	246.0	nM	6.61			UO_0000065	6.09	None	None	None	False	CHEMBL2160285	Binding affinity to BIR3 domain of XIAP by fluorescence polarization assay	B	BAO_0000357	single protein format	None	None	None	None	None	CHEMBL4198	Inhibitor of apoptosis protein 3	Homo sapiens	SINGLE PROTEIN	CHEMBL2157891	1	Scientific Literature	J. Med. Chem.	2012	None
CHEMBL2158603		0	1121.44	None	None	11	CN[C@@H](C)C(=O)N[C@H]1CN(C(=O)CCCCCCCCC(=O)N2CC[C@H]3CC[C@@H](C(=O)NC(c4ccccc4)c4ccccc4)N3C(=O)[C@@H](NC(=O)[C@H](C)NC)C2)CC[C@H]2CC[C@@H](C(=O)NC(c3ccccc3)c3ccccc3)N2C1=O	Activity						Dose-dependent effect						False	CHEMBL2160290	Antagonist activity at XIAP linker BIR2-BIR3 domain assessed as induction of caspase-9 activity using Z-LEHD as substrate preincubated for 15 mins measured after 1 hr by luminescence analysis	F	BAO_0000019	assay format	None	None	None	None	None	CHEMBL4198	Inhibitor of apoptosis protein 3	Homo sapiens	SINGLE PROTEIN	CHEMBL2157891	1	Scientific Literature	J. Med. Chem.	2012	None
CHEMBL456400		0	519.65	1	1.60	4	CN[C@@H](C)C(=O)N[C@H]1CN(C(C)=O)CC[C@H]2CC[C@@H](C(=O)NC(c3ccccc3)c3ccccc3)N2C1=O	IC50	'='	208.0	nM	6.68			UO_0000065	12.86	0.24	5.08	6.03	False	CHEMBL2160285	Binding affinity to BIR3 domain of XIAP by fluorescence polarization assay	B	BAO_0000357	single protein format	None	None	None	None	None	CHEMBL4198	Inhibitor of apoptosis protein 3	Homo sapiens	SINGLE PROTEIN	CHEMBL2157891	1	Scientific Literature	J. Med. Chem.	2012	None
CHEMBL2158599		0	1045.35	None	None	7	CN[C@@H](C)C(=O)N[C@H]1CCCC[C@H]2CC[C@@H](C(=O)N[C@@H](c3ccccc3)c3cn(CCCCCCCCn4cc([C@@H](NC(=O)[C@@H]5CC[C@@H]6CCCC[C@H](NC(=O)[C@H](C)NC)C(=O)N65)c5ccccc5)nn4)nn3)N2C1=O	IC50	'='	134.0	nM	6.87			UO_0000065	6.57	None	None	None	False	CHEMBL2160285	Binding affinity to BIR3 domain of XIAP by fluorescence polarization assay	B	BAO_0000357	single protein format	None	None	None	None	None	CHEMBL4198	Inhibitor of apoptosis protein 3	Homo sapiens	SINGLE PROTEIN	CHEMBL2157891	1	Scientific Literature	J. Med. Chem.	2012	None
CHEMBL2158603		0	1121.44	None	None	11	CN[C@@H](C)C(=O)N[C@H]1CN(C(=O)CCCCCCCCC(=O)N2CC[C@H]3CC[C@@H](C(=O)NC(c4ccccc4)c4ccccc4)N3C(=O)[C@@H](NC(=O)[C@H](C)NC)C2)CC[C@H]2CC[C@@H](C(=O)NC(c3ccccc3)c3ccccc3)N2C1=O	Ratio IC50	'>'	100.0										False	CHEMBL2160286	Selectivity ratio of IC50 for BIR2 domain of XIAP to IC50 for BIR2-BIR3 domain of XIAP	B	BAO_0000357	single protein format	None	None	None	None	None	CHEMBL4198	Inhibitor of apoptosis protein 3	Homo sapiens	SINGLE PROTEIN	CHEMBL2157891	1	Scientific Literature	J. Med. Chem.	2012	None
CHEMBL2158602		0	1093.38	None	None	10	CN[C@@H](C)C(=O)N[C@H]1CN(C(=O)CCCCCCC(=O)N2CC[C@H]3CC[C@@H](C(=O)NC(c4ccccc4)c4ccccc4)N3C(=O)[C@@H](NC(=O)[C@H](C)NC)C2)CC[C@H]2CC[C@@H](C(=O)NC(c3ccccc3)c3ccccc3)N2C1=O	EC50	'='	500.0	nM	6.30			UO_0000065					False	CHEMBL2160290	Antagonist activity at XIAP linker BIR2-BIR3 domain assessed as induction of caspase-9 activity using Z-LEHD as substrate preincubated for 15 mins measured after 1 hr by luminescence analysis	F	BAO_0000019	assay format	None	None	None	None	None	CHEMBL4198	Inhibitor of apoptosis protein 3	Homo sapiens	SINGLE PROTEIN	CHEMBL2157891	1	Scientific Literature	J. Med. Chem.	2012	None
CHEMBL2158601		0	1065.33	None	None	9	CN[C@@H](C)C(=O)N[C@H]1CN(C(=O)CCCCC(=O)N2CC[C@H]3CC[C@@H](C(=O)NC(c4ccccc4)c4ccccc4)N3C(=O)[C@@H](NC(=O)[C@H](C)NC)C2)CC[C@H]2CC[C@@H](C(=O)NC(c3ccccc3)c3ccccc3)N2C1=O	EC50	'='	7.8	nM	8.11			UO_0000065					False	CHEMBL2160291	Antagonist activity at XIAP linker BIR2-BIR3 domain assessed as induction of caspase-3 activity using Ac-DEVD-AFC as substrate preincubated for 15 mins measured after 1 hr by luminescence analysis	F	BAO_0000019	assay format	None	None	None	None	None	CHEMBL4198	Inhibitor of apoptosis protein 3	Homo sapiens	SINGLE PROTEIN	CHEMBL2157891	1	Scientific Literature	J. Med. Chem.	2012	None
CHEMBL1482142		0	278.19	0	2.13	SID24819715	CN(CC(=O)O)c1ccc(C(F)(F)F)cc1[N+](=O)[O-]	IC50	'>'	100000.0	nM			inactive	UO_0000065					False	CHEMBL1614228	PUBCHEM_BIOASSAY: Counter Screen using XIAP-Bir3 for Chemical Antagonists of Bir1/2 domains of IAP-family anti-apoptotic proteins. (Class of assay: confirmatory) [Related pubchem assays (depositor defined):AID1018, AID1449, AID1514, AID1638, AID1749, AID1750, AID488957, AID488963]	B	BAO_0000357	single protein format	Homo sapiens	None	None	None	None	CHEMBL4198	Inhibitor of apoptosis protein 3	Homo sapiens	SINGLE PROTEIN	CHEMBL1201862	7	PubChem BioAssays			None
CHEMBL1343022		0	289.29	0	2.21	SID4248050	Cc1cc2oc(=O)cc(C)c2cc1NC(=O)CCC(=O)O	IC50	'>'	100000.0	nM			inactive	UO_0000065					False	CHEMBL1614228	PUBCHEM_BIOASSAY: Counter Screen using XIAP-Bir3 for Chemical Antagonists of Bir1/2 domains of IAP-family anti-apoptotic proteins. (Class of assay: confirmatory) [Related pubchem assays (depositor defined):AID1018, AID1449, AID1514, AID1638, AID1749, AID1750, AID488957, AID488963]	B	BAO_0000357	single protein format	Homo sapiens	None	None	None	None	CHEMBL4198	Inhibitor of apoptosis protein 3	Homo sapiens	SINGLE PROTEIN	CHEMBL1201862	7	PubChem BioAssays			None
CHEMBL1539851		0	346.45	0	3.11	SID24783464	Cc1ccc(NS(=O)(=O)c2cc(C(=O)N(C)C)ccc2C)cc1C	IC50	'>'	100000.0	nM			inactive	UO_0000065					False	CHEMBL1614228	PUBCHEM_BIOASSAY: Counter Screen using XIAP-Bir3 for Chemical Antagonists of Bir1/2 domains of IAP-family anti-apoptotic proteins. (Class of assay: confirmatory) [Related pubchem assays (depositor defined):AID1018, AID1449, AID1514, AID1638, AID1749, AID1750, AID488957, AID488963]	B	BAO_0000357	single protein format	Homo sapiens	None	None	None	None	CHEMBL4198	Inhibitor of apoptosis protein 3	Homo sapiens	SINGLE PROTEIN	CHEMBL1201862	7	PubChem BioAssays			None
CHEMBL1445259		0	283.24	0	1.59	SID24805293	O=c1[nH]n(-c2ccc([N+](=O)[O-])cc2)c(=O)c2ccccc12	IC50	'>'	20000.0	nM			inactive	UO_0000065					False	CHEMBL1614228	PUBCHEM_BIOASSAY: Counter Screen using XIAP-Bir3 for Chemical Antagonists of Bir1/2 domains of IAP-family anti-apoptotic proteins. (Class of assay: confirmatory) [Related pubchem assays (depositor defined):AID1018, AID1449, AID1514, AID1638, AID1749, AID1750, AID488957, AID488963]	B	BAO_0000357	single protein format	Homo sapiens	None	None	None	None	CHEMBL4198	Inhibitor of apoptosis protein 3	Homo sapiens	SINGLE PROTEIN	CHEMBL1201862	7	PubChem BioAssays			None
CHEMBL1361737		0	276.36	0	2.94	SID4247112	O=C(NCc1cccs1)c1noc2c1CCCCC2	IC50	'>'	100000.0	nM			inactive	UO_0000065					False	CHEMBL1614228	PUBCHEM_BIOASSAY: Counter Screen using XIAP-Bir3 for Chemical Antagonists of Bir1/2 domains of IAP-family anti-apoptotic proteins. (Class of assay: confirmatory) [Related pubchem assays (depositor defined):AID1018, AID1449, AID1514, AID1638, AID1749, AID1750, AID488957, AID488963]	B	BAO_0000357	single protein format	Homo sapiens	None	None	None	None	CHEMBL4198	Inhibitor of apoptosis protein 3	Homo sapiens	SINGLE PROTEIN	CHEMBL1201862	7	PubChem BioAssays			None
CHEMBL1575762		0	310.35	0	3.66	SID24786058	CCN(Cc1ccccc1)C(=O)/C=C/c1ccccc1[N+](=O)[O-]	IC50	'>'	100000.0	nM			inactive	UO_0000065					False	CHEMBL1614228	PUBCHEM_BIOASSAY: Counter Screen using XIAP-Bir3 for Chemical Antagonists of Bir1/2 domains of IAP-family anti-apoptotic proteins. (Class of assay: confirmatory) [Related pubchem assays (depositor defined):AID1018, AID1449, AID1514, AID1638, AID1749, AID1750, AID488957, AID488963]	B	BAO_0000357	single protein format	Homo sapiens	None	None	None	None	CHEMBL4198	Inhibitor of apoptosis protein 3	Homo sapiens	SINGLE PROTEIN	CHEMBL1201862	7	PubChem BioAssays			None
CHEMBL1306995		0	316.40	0	2.56	SID7967604	CCn1c(=O)cc(OCC(=O)NCCC(C)C)c2ccccc21	IC50	'>'	100000.0	nM			inactive	UO_0000065					False	CHEMBL1614228	PUBCHEM_BIOASSAY: Counter Screen using XIAP-Bir3 for Chemical Antagonists of Bir1/2 domains of IAP-family anti-apoptotic proteins. (Class of assay: confirmatory) [Related pubchem assays (depositor defined):AID1018, AID1449, AID1514, AID1638, AID1749, AID1750, AID488957, AID488963]	B	BAO_0000357	single protein format	Homo sapiens	None	None	None	None	CHEMBL4198	Inhibitor of apoptosis protein 3	Homo sapiens	SINGLE PROTEIN	CHEMBL1201862	7	PubChem BioAssays			None
CHEMBL1611947		0	205.21	0	1.12	SID56373627	CC(C(=O)O)N1Cc2ccccc2C1=O	IC50	'>'	200000.0	nM		Outside typical range	inactive	UO_0000065					False	CHEMBL1613989	PUBCHEM_BIOASSAY: Chemical Antagonists of IAP-family anti-apoptotic proteins confirmation. (Class of assay: confirmatory) [Related pubchem assays (depositor defined):AID1018, AID1513, AID1514, AID1638, AID1749, AID1750, AID488957, AID488963]	B	BAO_0000357	single protein format	Homo sapiens	None	None	None	None	CHEMBL4198	Inhibitor of apoptosis protein 3	Homo sapiens	SINGLE PROTEIN	CHEMBL1201862	7	PubChem BioAssays			None
CHEMBL1605570		0	504.42	0	2.18	SID85176876	CN[C@@H](C)C(=O)N[C@H](C(=O)N1CCC[C@H]1C(=O)NNc1ccc(Cl)c(Cl)c1)C(C)C.O=CO	IC50	'='	5300.0	nM	5.28		Active	UO_0000065	11.51	0.24	3.10	5.14	False	CHEMBL1613962	PUBCHEM_BIOASSAY: SAR analysis of Antagonists of IAP-family anti-apoptotic proteins. (Class of assay: confirmatory) [Related pubchem assays (depositor defined):AID1018, AID1449, AID1513, AID1514, AID1638]	B	BAO_0000357	single protein format	Homo sapiens	None	None	None	None	CHEMBL4198	Inhibitor of apoptosis protein 3	Homo sapiens	SINGLE PROTEIN	CHEMBL1201862	7	PubChem BioAssays			None
CHEMBL1450785		0	464.56	0	0.41	SID85176890	CN[C@@H](C)C(=O)N[C@H](C(=O)N[C@@H](CO)C(=O)NC1CCCc2ccccc21)C(C)C.O=CO	IC50	'='	8700.0	nM	5.06		Active	UO_0000065	12.09	0.23	4.65	4.23	False	CHEMBL1613962	PUBCHEM_BIOASSAY: SAR analysis of Antagonists of IAP-family anti-apoptotic proteins. (Class of assay: confirmatory) [Related pubchem assays (depositor defined):AID1018, AID1449, AID1513, AID1514, AID1638]	B	BAO_0000357	single protein format	Homo sapiens	None	None	None	None	CHEMBL4198	Inhibitor of apoptosis protein 3	Homo sapiens	SINGLE PROTEIN	CHEMBL1201862	7	PubChem BioAssays			None
CHEMBL1412107		0	491.55	0	1.43	SID85176902	CN[C@@H](C)C(=O)N[C@H](C(=O)N[C@@H](C)C(=O)Nc1cccc2ncccc12)C(C)C.O=CO.O=CO	IC50	'>'	100000.0	nM			inactive	UO_0000065					False	CHEMBL1613962	PUBCHEM_BIOASSAY: SAR analysis of Antagonists of IAP-family anti-apoptotic proteins. (Class of assay: confirmatory) [Related pubchem assays (depositor defined):AID1018, AID1449, AID1513, AID1514, AID1638]	B	BAO_0000357	single protein format	Homo sapiens	None	None	None	None	CHEMBL4198	Inhibitor of apoptosis protein 3	Homo sapiens	SINGLE PROTEIN	CHEMBL1201862	7	PubChem BioAssays			None
CHEMBL1442157		0	510.64	0	3.44	SID85176864	CN[C@@H](C)C(=O)N[C@@H](C(=O)N1CCC[C@H]1C(=O)Nc1cccc2ccccc12)C1CCCCC1.O=CO	IC50	'>'	100000.0	nM			inactive	UO_0000065					False	CHEMBL1613962	PUBCHEM_BIOASSAY: SAR analysis of Antagonists of IAP-family anti-apoptotic proteins. (Class of assay: confirmatory) [Related pubchem assays (depositor defined):AID1018, AID1449, AID1513, AID1514, AID1638]	B	BAO_0000357	single protein format	Homo sapiens	None	None	None	None	CHEMBL4198	Inhibitor of apoptosis protein 3	Homo sapiens	SINGLE PROTEIN	CHEMBL1201862	7	PubChem BioAssays			None
CHEMBL1774161		0	1112.40	None	None	25	CN[C@@H](C)C(=O)N[C@H]1CCCC[C@H]2CC[C@@H](C(=O)N[C@@H](c3ccccc3)c3cn(CCCCc4cn(CCCCn5cc([C@@H](NC(=O)[C@@H]6CC[C@@H]7CCCC[C@H](NC(=O)[C@H](C)NC)C(=O)N76)c6ccccc6)nn5)nn4)nn3)N2C1=O	IC50	'='	5.3	nM	8.28			UO_0000065	7.44	None	None	None	False	CHEMBL1776952	Competitive inhibition of human XIAP linker BIR2-BIR3 domain expressed in Escherichia coli BL21(DE3) cells by fluorescence polarization-based assay	B	BAO_0000219	cell-based format	Homo sapiens	None	None	None	None	CHEMBL4198	Inhibitor of apoptosis protein 3	Homo sapiens	SINGLE PROTEIN	CHEMBL1772970	1	Scientific Literature	J. Med. Chem.	2011	None
CHEMBL1497228		0	221.21	0	1.17	SID7965293	Cc1ccc2c(c1)NC(=O)C(CC(=O)O)O2	IC50	'>'	100000.0	nM			inactive	UO_0000065					False	CHEMBL1614228	PUBCHEM_BIOASSAY: Counter Screen using XIAP-Bir3 for Chemical Antagonists of Bir1/2 domains of IAP-family anti-apoptotic proteins. (Class of assay: confirmatory) [Related pubchem assays (depositor defined):AID1018, AID1449, AID1514, AID1638, AID1749, AID1750, AID488957, AID488963]	B	BAO_0000357	single protein format	Homo sapiens	None	None	None	None	CHEMBL4198	Inhibitor of apoptosis protein 3	Homo sapiens	SINGLE PROTEIN	CHEMBL1201862	7	PubChem BioAssays			None
CHEMBL1428936		0	264.37	0	3.35	SID22410848	Cc1cc(O)nc(NN=C(CC(C)C)CC(C)C)n1	IC50	'>'	100000.0	nM			inactive	UO_0000065					False	CHEMBL1614228	PUBCHEM_BIOASSAY: Counter Screen using XIAP-Bir3 for Chemical Antagonists of Bir1/2 domains of IAP-family anti-apoptotic proteins. (Class of assay: confirmatory) [Related pubchem assays (depositor defined):AID1018, AID1449, AID1514, AID1638, AID1749, AID1750, AID488957, AID488963]	B	BAO_0000357	single protein format	Homo sapiens	None	None	None	None	CHEMBL4198	Inhibitor of apoptosis protein 3	Homo sapiens	SINGLE PROTEIN	CHEMBL1201862	7	PubChem BioAssays			None
CHEMBL1482353		0	282.71	0	2.77	SID17505859	Nc1ncnc(Sc2ccc(Cl)cc2)c1[N+](=O)[O-]	IC50	'>'	100000.0	nM			inactive	UO_0000065					False	CHEMBL1614228	PUBCHEM_BIOASSAY: Counter Screen using XIAP-Bir3 for Chemical Antagonists of Bir1/2 domains of IAP-family anti-apoptotic proteins. (Class of assay: confirmatory) [Related pubchem assays (depositor defined):AID1018, AID1449, AID1514, AID1638, AID1749, AID1750, AID488957, AID488963]	B	BAO_0000357	single protein format	Homo sapiens	None	None	None	None	CHEMBL4198	Inhibitor of apoptosis protein 3	Homo sapiens	SINGLE PROTEIN	CHEMBL1201862	7	PubChem BioAssays			None
CHEMBL1404142		0	272.33	0	2.87	SID17508669	Cc1ccsc1/C=C(\C#N)C(=O)NCc1ccco1	IC50	'>'	100000.0	nM			inactive	UO_0000065					False	CHEMBL1614228	PUBCHEM_BIOASSAY: Counter Screen using XIAP-Bir3 for Chemical Antagonists of Bir1/2 domains of IAP-family anti-apoptotic proteins. (Class of assay: confirmatory) [Related pubchem assays (depositor defined):AID1018, AID1449, AID1514, AID1638, AID1749, AID1750, AID488957, AID488963]	B	BAO_0000357	single protein format	Homo sapiens	None	None	None	None	CHEMBL4198	Inhibitor of apoptosis protein 3	Homo sapiens	SINGLE PROTEIN	CHEMBL1201862	7	PubChem BioAssays			None
CHEMBL1415244		0	428.91	0	3.89	SID22402139	O=S1(=O)CC2N=C(N(Cc3c(F)cccc3Cl)c3ccccc3F)SC2C1	IC50	'>'	100000.0	nM			inactive	UO_0000065					False	CHEMBL1614228	PUBCHEM_BIOASSAY: Counter Screen using XIAP-Bir3 for Chemical Antagonists of Bir1/2 domains of IAP-family anti-apoptotic proteins. (Class of assay: confirmatory) [Related pubchem assays (depositor defined):AID1018, AID1449, AID1514, AID1638, AID1749, AID1750, AID488957, AID488963]	B	BAO_0000357	single protein format	Homo sapiens	None	None	None	None	CHEMBL4198	Inhibitor of apoptosis protein 3	Homo sapiens	SINGLE PROTEIN	CHEMBL1201862	7	PubChem BioAssays			None
CHEMBL1584639		0	317.35	0	3.08	SID863861	Cc1ccc2cc3c(NC(=O)c4cccnc4)nn(C)c3nc2c1	IC50	'>'	100000.0	nM			inactive	UO_0000065					False	CHEMBL1614228	PUBCHEM_BIOASSAY: Counter Screen using XIAP-Bir3 for Chemical Antagonists of Bir1/2 domains of IAP-family anti-apoptotic proteins. (Class of assay: confirmatory) [Related pubchem assays (depositor defined):AID1018, AID1449, AID1514, AID1638, AID1749, AID1750, AID488957, AID488963]	B	BAO_0000357	single protein format	Homo sapiens	None	None	None	None	CHEMBL4198	Inhibitor of apoptosis protein 3	Homo sapiens	SINGLE PROTEIN	CHEMBL1201862	7	PubChem BioAssays			None
CHEMBL1361189		0	396.51	0	3.85	SID7969311	CCN1C(=O)c2ccccc2[S+]([O-])c2ccc(C(=O)N3CCCCCC3)cc21	IC50	'>'	100000.0	nM			inactive	UO_0000065					False	CHEMBL1614228	PUBCHEM_BIOASSAY: Counter Screen using XIAP-Bir3 for Chemical Antagonists of Bir1/2 domains of IAP-family anti-apoptotic proteins. (Class of assay: confirmatory) [Related pubchem assays (depositor defined):AID1018, AID1449, AID1514, AID1638, AID1749, AID1750, AID488957, AID488963]	B	BAO_0000357	single protein format	Homo sapiens	None	None	None	None	CHEMBL4198	Inhibitor of apoptosis protein 3	Homo sapiens	SINGLE PROTEIN	CHEMBL1201862	7	PubChem BioAssays			None
CHEMBL1624542		0	398.51	0	2.16	8v	CC[C@H](N)C(=O)N[C@H](C(=O)N[C@@H](C)C(=O)Nc1cccc2ccccc12)C(C)C	Ratio Ki	'>'	10.3										False	CHEMBL2406569	Selectivity ratio of Ki for XIAP-BIR3 domain (unknown origin) to Ki for XIAP-BIR2 domain (unknown origin)	B	BAO_0000357	single protein format	Homo sapiens	None	None	None	None	CHEMBL4198	Inhibitor of apoptosis protein 3	Homo sapiens	SINGLE PROTEIN	CHEMBL2401611	1	Scientific Literature	Bioorg. Med. Chem. Lett.	2013	None
CHEMBL2401765		0	393.49	1	-0.26	8l	CN[C@@H](C)C(=O)N[C@H](C(=O)N[C@H](C(=O)NNc1ccccc1)[C@@H](C)O)C(C)C	Ratio Ki	'='	6.4										False	CHEMBL2406569	Selectivity ratio of Ki for XIAP-BIR3 domain (unknown origin) to Ki for XIAP-BIR2 domain (unknown origin)	B	BAO_0000357	single protein format	Homo sapiens	None	None	None	None	CHEMBL4198	Inhibitor of apoptosis protein 3	Homo sapiens	SINGLE PROTEIN	CHEMBL2401611	1	Scientific Literature	Bioorg. Med. Chem. Lett.	2013	None
CHEMBL1618558		0	448.57	1	-0.58	8k	CN[C@@H](C)C(=O)N[C@H](C(=O)N[C@@H](CCCN=C(N)N)C(=O)NNc1ccccc1)C(C)C	Ratio Ki	'='	5.8										False	CHEMBL2406569	Selectivity ratio of Ki for XIAP-BIR3 domain (unknown origin) to Ki for XIAP-BIR2 domain (unknown origin)	B	BAO_0000357	single protein format	Homo sapiens	None	None	None	None	CHEMBL4198	Inhibitor of apoptosis protein 3	Homo sapiens	SINGLE PROTEIN	CHEMBL2401611	1	Scientific Literature	Bioorg. Med. Chem. Lett.	2013	None
CHEMBL1625435		0	391.52	0	1.02	8i	CN[C@@H](C)C(=O)N[C@H](C(=O)N[C@H](C(=O)NNc1ccccc1)C(C)C)C(C)C	Ki	'='	3040.0	nM	5.52			UO_0000065	14.09	0.27	4.50	4.95	False	CHEMBL2406571	Competitive inhibition of XIAP-BIR2 domain (unknown origin) by fluorescence polarization assay	B	BAO_0000357	single protein format	Homo sapiens	None	None	None	None	CHEMBL4198	Inhibitor of apoptosis protein 3	Homo sapiens	SINGLE PROTEIN	CHEMBL2401611	1	Scientific Literature	Bioorg. Med. Chem. Lett.	2013	None
CHEMBL1623606		0	406.53	1	0.10	8n	CN[C@@H](C)C(=O)N[C@H](C(=O)N[C@@H](CCCN)C(=O)NNc1ccccc1)C(C)C	Ratio Ki	'='	3.0										False	CHEMBL2406569	Selectivity ratio of Ki for XIAP-BIR3 domain (unknown origin) to Ki for XIAP-BIR2 domain (unknown origin)	B	BAO_0000357	single protein format	Homo sapiens	None	None	None	None	CHEMBL4198	Inhibitor of apoptosis protein 3	Homo sapiens	SINGLE PROTEIN	CHEMBL2401611	1	Scientific Literature	Bioorg. Med. Chem. Lett.	2013	None
CHEMBL2403873		0	459.59	0	0.68	8c	CN[C@@H](C)C(=O)N[C@H](C(=O)N[C@@H](CCC(N)=O)C(=O)N[C@@H]1CCCc2ccccc21)C(C)C	Ki	'='	2020.0	nM	5.70			UO_0000065	12.39	0.24	5.01	4.00	False	CHEMBL2406570	Competitive inhibition of XIAP-BIR3 domain (unknown origin) by fluorescence polarization assay	B	BAO_0000357	single protein format	Homo sapiens	None	None	None	None	CHEMBL4198	Inhibitor of apoptosis protein 3	Homo sapiens	SINGLE PROTEIN	CHEMBL2401611	1	Scientific Literature	Bioorg. Med. Chem. Lett.	2013	None
CHEMBL2431751		0	661.63	1	3.11	36	CN[C@@H](C)C(=O)N[C@@H]1C(=O)N(Cc2c(OC)ccc3cc(C(=O)O)ccc23)c2ccccc2OC12CCOCC2.O=C(O)C(F)(F)F	IC50	'='	18.0	nM	7.75			UO_0000065	14.14	0.26	4.63	6.13	False	CHEMBL2434425	Inhibition of His-tagged XIAP BIR2 domain (124 to 240) (unknown origin) after 1 hr by TR-FRET assay	B	BAO_0000357	single protein format	Homo sapiens	None	None	None	None	CHEMBL4198	Inhibitor of apoptosis protein 3	Homo sapiens	SINGLE PROTEIN	CHEMBL2429856	1	Scientific Literature	J. Med. Chem.	2013	None
CHEMBL2431754		0	601.11	1	3.46	39	CN[C@@H](C)C(=O)N[C@@H]1C(=O)N(Cc2nn(-c3ccccc3C#N)c3ccccc23)c2ccccc2OC12CCOCC2.Cl	IC50	'>'	54800.0	nM				UO_0000065					False	CHEMBL2434424	Inhibition of His-tagged XIAP BIR3 domain (241 to 356) (unknown origin) after 1 hr by TR-FRET assay	B	BAO_0000357	single protein format	Homo sapiens	None	None	None	None	CHEMBL4198	Inhibitor of apoptosis protein 3	Homo sapiens	SINGLE PROTEIN	CHEMBL2429856	1	Scientific Literature	J. Med. Chem.	2013	None
CHEMBL360947		0	381.50	0	3.74	20k	C[C@H](N)C(=O)Nc1nc(COCc2ccccc2)c(Cc2ccccc2)s1	Kd	'='	4100.0	nM	5.39			UO_0000065	14.12	0.27	1.65	6.97	False	CHEMBL830267	Dissociation constant against BIR3 domain of X-linked IAP in fluorescence polarization anisotropy competition assay	B	BAO_0000357	single protein format	Homo sapiens	None	None	None	None	CHEMBL4198	Inhibitor of apoptosis protein 3	Homo sapiens	SINGLE PROTEIN	CHEMBL1144301	1	Scientific Literature	Bioorg. Med. Chem. Lett.	2005	None
CHEMBL1322239		0	435.53	0	0.44	SID57643978	CN[C@@H](C)C(=O)N[C@H](C(=O)N1CCC[C@H]1C(=O)NCc1ccncc1)C(C)C.O=CO	IC50	'='	36300.0	nM	4.44		Active	UO_0000065	11.40	0.22	4.00	4.29	False	CHEMBL1613962	PUBCHEM_BIOASSAY: SAR analysis of Antagonists of IAP-family anti-apoptotic proteins. (Class of assay: confirmatory) [Related pubchem assays (depositor defined):AID1018, AID1449, AID1513, AID1514, AID1638]	B	BAO_0000357	single protein format	Homo sapiens	None	None	None	None	CHEMBL4198	Inhibitor of apoptosis protein 3	Homo sapiens	SINGLE PROTEIN	CHEMBL1201862	7	PubChem BioAssays			None
CHEMBL1375065		0	529.56	0	2.13	SID57644005	C[C@H](N)C(=O)N[C@H](C(=O)N1CCC[C@H]1C(=O)OCc1ccccc1)C1CCCCC1.O=C(O)C(F)(F)F	IC50	'='	17500.0	nM	4.76		Active	UO_0000065	11.45	0.22	2.63	4.68	False	CHEMBL1613962	PUBCHEM_BIOASSAY: SAR analysis of Antagonists of IAP-family anti-apoptotic proteins. (Class of assay: confirmatory) [Related pubchem assays (depositor defined):AID1018, AID1449, AID1513, AID1514, AID1638]	B	BAO_0000357	single protein format	Homo sapiens	None	None	None	None	CHEMBL4198	Inhibitor of apoptosis protein 3	Homo sapiens	SINGLE PROTEIN	CHEMBL1201862	7	PubChem BioAssays			None
CHEMBL1568427		0	600.72	2	2.46	SID85248269	CN[C@@H](C)C(=O)N[C@H](C(=O)N[C@@H](CCCCNC(=O)OCc1ccccc1)C(=O)NNc1ccccc1)C(C)C.O=CO	IC50	'='	5500.0	nM	5.26		Active	UO_0000065	9.48	0.18	2.80	3.51	False	CHEMBL1613962	PUBCHEM_BIOASSAY: SAR analysis of Antagonists of IAP-family anti-apoptotic proteins. (Class of assay: confirmatory) [Related pubchem assays (depositor defined):AID1018, AID1449, AID1513, AID1514, AID1638]	B	BAO_0000357	single protein format	Homo sapiens	None	None	None	None	CHEMBL4198	Inhibitor of apoptosis protein 3	Homo sapiens	SINGLE PROTEIN	CHEMBL1201862	7	PubChem BioAssays			None
[truncated: 2,515 more rows]
