# Supplementary material for: PyRMD Studio: A Unified Suite for Next-Generation, AI-Powered Virtual Screening
Source: J Chem Inf Model. 2026 May 19;66(11):6197–203. doi: 10.1021/acs.jcim.6c00648 (PMC13250901; doi:10.1021/acs.jcim.6c00648)
Supplement: Supplementary file 2 [file ci6c00648_si_002.zip]

Archive with 98 entries (97 files):
- decoys/
- decoys/aa2ar_decoys.ism
- decoys/abl1_decoys.ism
- decoys/aces_decoys.ism
- decoys/ace_decoys.ism
- decoys/ada17_decoys.ism
- decoys/adrb1_decoys.ism
- decoys/adrb2_decoys.ism
- decoys/akt1_decoys.ism
- decoys/akt2_decoys.ism
- decoys/aldr_decoys.ism
- decoys/ampc_decoys.ism
- decoys/andr_decoys.ism
- decoys/aofb_decoys.ism
- decoys/bace1_decoys.ism
- decoys/braf_decoys.ism
- decoys/cah2_decoys.ism
- decoys/casp3_decoys.ism
- decoys/cdk2_decoys.ism
- decoys/cp2c9_decoys.ism
- decoys/cp3a4_decoys.ism
- decoys/csf1r_decoys.ism
- decoys/cxcr4_decoys.ism
- decoys/d1rec_decoys.dat
- decoys/dhi1_decoys.ism
- decoys/dpp4_decoys.ism
- decoys/drd3_decoys.ism
- decoys/dyr_decoys.ism
- decoys/egfr_decoys.ism
- decoys/era1_decoys.dat
- decoys/era2_decoys.dat
- decoys/erb1_decoys.dat
- decoys/esr1_decoys.ism
- decoys/esr2_decoys.ism
- decoys/fa10_decoys.ism
- decoys/fa7_decoys.ism
- decoys/fabp4_decoys.ism
- decoys/fak1_decoys.ism
- decoys/fak_decoys.dat
- decoys/fgfr1_decoys.ism
- decoys/fkb1a_decoys.ism
- decoys/fpps_decoys.ism
- decoys/fx1a_decoys.dat
- decoys/fx2a_decoys.dat
- decoys/gcr_decoys.ism
- decoys/glcm_decoys.ism
- decoys/hdac2_decoys.ism
- decoys/hdac8_decoys.ism
- decoys/hivint_decoys.ism
- decoys/hivpr_decoys.ism
- decoys/hivrt_decoys.dat
- decoys/hivrt_decoys.ism
- decoys/hs90a_decoys.ism
- decoys/hsp90_decoys.dat
- decoys/igf1r_decoys.ism
- decoys/inha_decoys.ism
- decoys/jak2_decoys.ism
- decoys/kif11_decoys.ism
- decoys/kit_decoys.ism
- decoys/kpcb_decoys.ism
- decoys/lck_decoys.ism
- decoys/lkha4_decoys.ism
- decoys/m1rec_decoys.dat
- decoys/mapk2_decoys.ism
- decoys/met_decoys.ism
- decoys/mk01_decoys.ism
- decoys/mk10_decoys.ism
- decoys/mk14_decoys.ism
- decoys/mmp13_decoys.ism
- decoys/mp2k1_decoys.ism
- decoys/nos1_decoys.ism
- decoys/nram_decoys.ism
- decoys/pa2ga_decoys.ism
- decoys/parp1_decoys.ism
- decoys/pde5a_decoys.ism
- decoys/pgh1_decoys.ism
- decoys/pgh2_decoys.ism
- decoys/pka_decoys.dat
- decoys/plk1_decoys.ism
- decoys/ppara_decoys.ism
- decoys/ppard_decoys.ism
- decoys/pparg_decoys.ism
- decoys/ptn1_decoys.ism
- decoys/pyrd_decoys.ism
- decoys/reni_decoys.ism
- decoys/rock1_decoys.ism
- decoys/rock2_decoys.dat
- decoys/s1p1_decoys.dat
- decoys/src_decoys.ism
- decoys/tgfr1_decoys.ism
- decoys/thb_decoys.ism
- decoys/thrb_decoys.ism
- decoys/try1_decoys.ism
- decoys/tysy_decoys.ism
- decoys/urok_decoys.ism
- decoys/vgfr2_decoys.ism
- decoys/wee1_decoys.ism
- decoys/xiap_decoys.ism
