# Supplementary material for: PyRMD Studio: A Unified Suite for Next-Generation, AI-Powered Virtual Screening
Source: J Chem Inf Model. 2026 May 19;66(11):6197–203. doi: 10.1021/acs.jcim.6c00648 (PMC13250901; doi:10.1021/acs.jcim.6c00648)
Supplement: Supplementary file 2 [file ci6c00648_si_002.zip › decoys/aa2ar_decoys.ism]

C[C@H](C(=O)Nc1ccc2ccccc2c1)[NH+]3CCN(CC3)S(=O)(=O)c4ccccc4[N+](=O)[O-] C03457380
C[C@@H]1CN(C[C@@H](O1)C)S(=O)(=O)c2ccc(cc2)C(=O)Nc3c(c4c(s3)C[NH+](CC4)C)C(=O)NC C08919992
C[C@@H]1Cc2cc(ccc2N1S(=O)(=O)C)C(=O)Nc3cccc(c3)S(=O)(=O)NC4=[NH+]CCC4 C08940155
Cc1cc(ccc1NC(=O)C(=O)NC[C@H](c2ccc3c(c2)CCCN3C)[NH+]4CCCC4)[N+](=O)[O-] C09135792
C[NH+](C)[C@H](CNC(=O)c1cc(=O)[nH]c2c1cc(cc2)S(=O)(=O)N3CCOCC3)c4cccs4 C09171978
Cc1cc(c2c(c1)[C@@]3([C@H]4[C@@H]([C@H]5[NH+]3CCC5)C(=O)N(C4=O)c6cc(c(cc6C)[N+](=O)[O-])OC)C(=O)N2)C C09233392
Cc1ccc(c(c1)[N+](=O)[O-])NC(=O)C(=O)NC[C@@H](c2cccn2C)[NH+]3CCc4ccccc4C3 C11898488
CCC[C@]1([C@@H]2[C@@H]([C@@H]([NH2+]1)c3ccc(cc3)O)C(=O)N(C2=O)c4ccc5c(c4)OCCO5)C(=O)OCC C12497914
COC(=O)[C@]1([C@@H]2[C@@H]([C@H]([NH2+]1)c3cccs3)C(=O)N(C2=O)c4ccc5c(c4)OCCO5)Cc6ccc(cc6)O C12498035
C[C@@H](C(=O)Nc1cc(ccc1Cl)[N+](=O)[O-])[NH+]2CCN(CC2)S(=O)(=O)c3cc(ccc3F)F C15488638
C[C@@H]1CCC[C@H]([NH+]1CCNC(=O)CN2c3cc(ccc3SCC2=O)S(=O)(=O)N4CCOCC4)C C20687408
Cc1ccc(cc1C)N2C(=O)[C@@H]3[C@@H](C2=O)[NH+](N=N3)CC(=O)Nc4cc(c(cc4OC)OC)Cl C21778257
Cc1c(c(n(n1)c2ccccc2)C)[C@H]3C(=O)NCC[NH+]3CC(=O)Nc4ccsc4C(=O)OC C24779627
C[C@@H](C(=O)NC(=O)NC1CC1)[NH+]2CCN(CC2)S(=O)(=O)c3ccc(cc3)OC(F)(F)F C27354283
Cc1cccc(c1)NC(=O)[C@H](C)[NH+]2CCN(CC2)S(=O)(=O)c3cc4c(cc3Cl)NC(=O)CO4 C32894927
Cc1cc2c(cc1S(=O)(=O)N3CCC(CC3)C(=O)NCCC[NH+]4CCC[C@H](C4)C)OCC(=O)N2 C32958670
Cc1ccc(cc1)[C@@H]2C3=C(CN(C3=O)CC(=O)N4CCN(CC4)c5cccc[nH+]5)N(C(=O)N2)C C34792015
c1cc2c(cc1[N+](=O)[O-])C[C@H]([C@@H]3N2CC[NH+](C3)CC(=O)N4CCCC4)C(=O)NC5CCCCC5 C35894347
COC(=O)C[C@H](C(=O)OC)NC(=O)N1CCc2c([nH+]c[nH]2)[C@H]1c3cccc(c3Cl)Cl C36584789
COc1ccc(cc1)S(=O)(=O)[C@@H]2c3c(nc4ccccc4n3)N([C@H]2N)/N=C/C5=c6ccccc6=[NH+]C5 C38599162
Cc1ccc2=[NH+][C@H](C(=c2c1)NC(=O)CN3CCN(CC3)c4ccc(cc4)[N+](=O)[O-])C(=O)OC C39021732
Cc1cc(no1)c2c(c(no2)C)C(=O)N3C[C@H](C4(C3)CC[NH2+]CC4)C(=O)NCc5ccc(c(c5)Cl)F C39622977
COc1cc(c(c(c1)OC)CNC(=O)[C@@H]2CN(CC23CC[NH2+]CC3)C(=O)C4CCOCC4)OC C39639197
CC1(OC[C@H](O1)CNC(=O)[C@@H]2CN(CC23CC[NH2+]CC3)C(=O)c4cccnc4Oc5ccc(cc5)Cl)C C39659555
Cc1c(c(on1)C)C(=O)N2C[C@H](C3(C2)CC[NH2+]CC3)C(=O)NC[C@H](C)Oc4ccc(cc4)OC C39665843
C[C@H](CNC(=O)[C@H]1CN(CC12CC[NH2+]CC2)C(=O)[C@@H]3COc4ccccc4O3)Oc5cccnc5 C39668711
c1cc(c(nc1)Cl)C(=O)N2C[C@@H](C3(C2)CC[NH2+]CC3)C(=O)NC[C@H]4CCCN(C4)c5ncccn5 C39669362
Cc1cc(=O)oc2c1cccc2OCC(=O)N3C[C@@H](C4(C3)CC[NH2+]CC4)C(=O)NCCc5ccco5 C39671058
Cc1cc(=O)oc2c1cccc2OCC(=O)N3C[C@H](C4(C3)CC[NH2+]CC4)C(=O)NCCc5ccco5 C39671059
Cc1c(c(no1)c2ccccc2Cl)C(=O)N3C[C@@H](C4(C3)CC[NH2+]CC4)C(=O)N[C@H](C)C5=C(N=N[C@@H]5C)C C39674316
C[C@@H]1C(=C(N=N1)C)[C@@H](C)NC(=O)[C@@H]2CN(CC23CC[NH2+]CC3)C(=O)c4ccc(nc4)Oc5ccccc5 C39674480
C[C@H]1C(=C(N=N1)C)[C@H](C)NC(=O)[C@@H]2CN(CC23CC[NH2+]CC3)C(=O)c4ccc(nc4)Oc5ccccc5 C39674483
CCn1c(c(c(n1)C)Br)C(=O)N2C[C@H](C3(C2)CC[NH2+]CC3)C(=O)NCCn4c(cc(n4)C)C C39675061
Cc1cc(=O)oc2c1cccc2OCC(=O)N3C[C@H](C4(C3)CC[NH2+]CC4)C(=O)N[C@@H](C)c5ccncc5 C39681112
CC(C)C(=O)N1CCC(CC1)NC(=O)[C@@H]2CN(CC23CC[NH2+]CC3)C(=O)c4cc(cc(c4)OC)OC C39685940
CC(C)C(=O)N1CCC(CC1)NC(=O)[C@H]2CN(CC23CC[NH2+]CC3)C(=O)c4cc(cc(c4)OC)OC C39685941
c1ccc(c(c1)CNC(=O)[C@@H]2CN(CC23CC[NH2+]CC3)C(=O)[C@H]4COc5ccccc5O4)N6CCOCC6 C39694370
c1ccc(cc1)Oc2c(cccn2)C(=O)N3C[C@@H](C4(C3)CC[NH2+]CC4)C(=O)NCCn5cccn5 C39694586
c1ccc(cc1)Oc2ccc(cn2)C(=O)N3C[C@@H](C4(C3)CC[NH2+]CC4)C(=O)NCCn5cccn5 C39694616
CC(C)[NH+](C)CC1CCN(CC1)C(=O)NC2CCN(CC2)S(=O)(=O)c3ccc(cc3)NC(=O)C C40157216
C[NH+]1CCN(CC1)[C@@H](CNC(=O)C(=O)Nc2cc3c4c(c2)CCN4C(=O)CC3)c5ccc6c(c5)CCCN6C C49508919
CCS(=O)(=O)C1=NSC2=NC(=O)/C(=C\c3ccc(cc3)OC(=O)c4ccc(cc4)C)/C(=[NH2+])N21 C20206803
CC[C@H](c1ccccc1)C2=NN3C(=[NH2+])/C(=C\c4cccn4c5ccc(cc5)[N+](=O)[O-])/C(=O)N=C3S2 C32964363
C[C@H](C(=O)N1CC(=O)Nc2c1cccc2)OC(=O)[C@@H](CC3=c4ccccc4=[NH+]C3)NC(=O)C C63117876
C[C@@H](C(=O)C1=c2ccccc2=[NH+]C1)S[C@@H]3NN=C(O3)c4cccc(c4)S(=O)(=O)N5CCOCC5 C39939619
CN1CCc2c(c(c3c(c2S(=O)(=O)NCCC4=c5cc(ccc5=[NH+]C4)OC)OCO3)OC)C1 C63818744
CC1CC[NH+](CC1)c2ccc(cc2)[C@H]3N[C@@H](ON3)C(=O)N4CCN(CC4)C(=O)C5=C[C@@H]6C(=CC=N6)C=C5 C64471143
Cc1cc2c(cc1S(=O)(=O)N3CCC[C@@H](C3)C(=O)NCCC[NH+]4CCCCCC4)OCC(=O)N2 C35378950
Cc1cc2c(cc1S(=O)(=O)N3CCC[C@H](C3)C(=O)NCCC[NH+]4CCCCCC4)OCC(=O)N2 C35378951
C[NH+](C)CCCN1CN=C2N[C@H](n3c4ccccc4nc3N2C1)c5ccc(cc5OC)OC C19960410
Cc1ccc(c(c1)S(=O)(=O)C[C@@H](C)[NH+]2CCOCC2)S(=O)(=O)C[C@H](C)[NH+]3CCOCC3 C01162299
C[C@@H]1CCC[NH+](C1)[C@@H]2CC(=O)N(C2=O)c3ccc(cc3)N4C(=O)C[C@@H](C4=O)[NH+]5CCC[C@@H](C5)C C08412134
C[C@H]1CCC[NH+](C1)[C@@H]2CC(=O)N(C2=O)c3ccc(cc3)N4C(=O)C[C@@H](C4=O)[NH+]5CCC[C@@H](C5)C C08412139
Cn1cnnc1Sc2ccc(o2)C[NH+]3CCOc4ccc(cc4C3)C[NH+]5CCCC[C@H]5C(=O)OC C12038200
CCOC(=O)[C@H]1C(=c2cc(ccc2=[NH+]1)OC)NC(=O)[C@@H](C)N3CC[NH+](CC3)C4CCCCC4 C38600716
COc1ccc2=C([C@H]([NH+]=c2c1)C(=O)OC)NC(=O)CCN3CC[NH+](CC3)C4CCCCC4 C38664288
CC(C)OCCCN[C@@H]1/C(=N/S(=O)(=O)c2cccc3c2nsn3)/[NH+]=c4ccccc4=[NH+]1 C38965213
CC(C)c1ccc(cc1)N[C@H]2/C(=N/S(=O)(=O)c3cccc4c3nsn4)/[NH+]=c5ccccc5=[NH+]2 C38966590
c1ccc2=[NH+]/C(=N\S(=O)(=O)c3ccc(cc3)F)/[C@H]([NH+]=c2c1)Nc4ccc5c(c4)OCCO5 C38975149
CCOC(=O)C1CCN(CC1)[C@@H]2/C(=N/S(=O)(=O)c3cc(ccc3Cl)Cl)/[NH+]=c4ccccc4=[NH+]2 C38980023
c1ccc2=[NH+]/C(=N\S(=O)(=O)c3cccc4c3nsn4)/[C@H]([NH+]=c2c1)Nc5ccc(cc5)F C38984593
COc1cccc(c1)N[C@H]2/C(=N/S(=O)(=O)c3ccc(cc3)Cl)/[NH+]=c4ccc(cc4=[NH+]2)OC C38989474
c1ccc2=[NH+]C(=O)[C@H]([NH+]=c2c1)N/N=C\3/CCCC[C@H]3c4ccc(cc4[N+](=O)[O-])[N+](=O)[O-] C39319110
CCOc1cc(ccc1Oc2ccc(cc2[N+](=O)[O-])[N+](=O)[O-])/C=C(\C#N)/C3[NH+]=c4ccccc4=[NH+]3 C39351944
c1ccc2cc3=[NH+]C([NH+]=c3cc2c1)c4cccc(c4)N5C(=O)c6ccc(cc6C5=O)[N+](=O)[O-] C39377150
CCOc1cc(cc(c1O)Br)/C=N/[NH+]=C/2\N[C@@H]3C(=c4ccccc4=[NH+]3)N=N2 C39395122
C[C@H]1C=C([C@H](N1c2cc(ccc2OC)[N+](=O)[O-])C)/C=C(/C#N)\[C@@H]3[NH+]=c4ccc(cc4=[NH+]3)OC C39439912
Cc1cccc2=C3[C@@H]([NH+]=c12)[NH+]=C(N=N3)N/N=C/c4cc(cc(c4O)OC)Br C39444094
Cc1c(c(=O)n(n1C)c2ccccc2)N(C(=O)c3cccnc3)S(=O)(=O)c4ccc5=[NH+]C(=O)[NH+]=c5c4 C39549744
CC(C)[NH+](CCNC(=O)[C@H]1CN(CC12CC[NH2+]CC2)C(=O)[C@H]3COc4ccccc4O3)C(C)C C39634844
CC(=O)N1CCC(CC1)C(=O)N2C[C@@H](C3(C2)CC[NH2+]CC3)C(=O)NC[C@@H](c4ccc(cc4)OC)[NH+]5CCCC5 C39664115
CC(=O)N1CCC(CC1)C(=O)N2C[C@H](C3(C2)CC[NH2+]CC3)C(=O)NC[C@@H](c4ccc(cc4)OC)[NH+]5CCCC5 C39664116
CC(=O)N1CCC(CC1)C(=O)N2C[C@@H](C3(C2)CC[NH2+]CC3)C(=O)NC[C@H](c4ccc(cc4)OC)[NH+]5CCCC5 C39664117
CC(=O)N1CCC(CC1)C(=O)N2C[C@H](C3(C2)CC[NH2+]CC3)C(=O)NC[C@H](c4ccc(cc4)OC)[NH+]5CCCC5 C39664118
CCOC(=O)C1CC[NH+](CC1)[C@@H]([C@H]2C=c3cccc(c3=[NH+]C2=O)C)[C@@H]4N=NNN4C(C)(C)C C39710865
Cc1cc(c2=[NH+]C(=O)[C@H](C=c2c1)[C@H](c3nnnn3CCOC)N4CC[NH+](CC4)C5CCCCC5)C C39710996
CCOc1ccc2=[NH+]C(=O)[C@@H](C=c2c1)[C@@H]([C@@H]3N=NNN3C(C)(C)C)[NH+]4CCc5ccccc5C4 C39711393
COCCn1c(nnn1)[C@@H]([C@H]2C=c3cc4c(cc3=[NH+]C2=O)OCO4)[NH+]5CCCCCC5 C39711602
CN1C[C@@H](C[C@H]2[C@H]1CC3=c4c2cccc4=[NH+][C@@H]3S(=O)(=O)C)C(=O)N5CCN(CC5)c6cccc[nH+]6 C52637235
CC1CC[NH+](CC1)[C@H]2CC(=O)N(C2=O)c3ccc(cc3)N4C(=O)C[C@@H](C4=O)[NH+]5CCC(CC5)C C15821489
C[C@@H]1[C@H](ON=C1C)NS(=O)(=O)c2ccc(cc2)NC(=O)CS[C@@H]3[NH+]=c4ccc(cc4=[NH+]3)OC C63089220
c1ccc2=[NH+]C(=O)[C@@H]([NH+]=c2c1)CCC(=O)N3CCN(CC3)C(=O)[C@H]4COc5ccccc5O4 C39779645
COc1ccc(c(c1)[C@H]2[C@H]3C(=c4ccccc4=[NH+]3)C[C@@H]5N2C(=O)CN(C5=O)CCCn6cc[nH+]c6)OC C63137439
CC[NH+](CC)CCCN1CC(=O)N2[C@H](C1=O)CC3=c4ccccc4=[NH+][C@@H]3[C@@H]2c5cccc(c5)[N+](=O)[O-] C63139015
C[NH+](C)CCCN1CC(=O)N2[C@H](C1=O)CC3=c4ccccc4=[NH+][C@@H]3[C@H]2c5ccc(cc5)C(=O)OC C63142071
CN(C)c1ccc(cc1)/N=C\2/C(=N/c3ccc(cc3)N(C)C)/[NH+]=c4cc(ccc4=[NH+]2)[N+](=O)[O-] C17824391
CC1CC[NH+](CC1)[C@@H]2CC(=O)N(C2=O)c3ccc(cc3)N4C(=O)C[C@@H](C4=O)[NH+]5CCC(CC5)C C15821489
Cc1ccc(cc1NC(=O)c2ccc(c(c2)[N+](=O)[O-])N3CCCC3)C4[NH+]=c5ccccc5=[NH+]4 C63312516
CC1([C@H](N2[C@H](S1)c3ccc(c(c3C2=O)OC)OC)C(=O)N=C4[NH+]=c5ccccc5=[NH+]4)C C13687433
c1ccc2c(c1)[C@@H]3N(C2=O)[C@@H](CS3)C(=O)N4CCC[C@@H](C4)C(=O)N=C5[NH+]=c6ccccc6=[NH+]5 C13690262
Cc1c(c(=O)c2ccc(cc2o1)OC)Oc3ccc(cc3)C(=O)N=C4[NH+]=c5ccccc5=[NH+]4 C13736177
CCOc1ccc2=[NH+][C@@H]([NH+]=c2c1)SCC(=O)N3[C@H](CN([C@@H]3C(C)C)S(=O)(=O)c4ccc(cc4)C)C C63526757
Cc1ccc2=[NH+][C@H]([NH+]=c2c1)CCNC(=O)C3CCN(CC3)[C@H]4N=N[C@@H](S4)N5CCCC5=O C63666861
c1ccc2=[NH+]C([NH+]=c2c1)CCCNC(=O)C3CCN(CC3)[C@H]4N=N[C@H](S4)N5CCCC5=O C63666876
COCCN1C(=O)N(C(=O)C12CC[NH+](CC2)C[C@H]3C=c4ccccc4=[NH+]3)CC(=O)OC C63994364
CN1C(=O)C[C@](C1=O)(CC(=O)N(C)CC[C@@H]2[NH+]=c3ccc(cc3=[NH+]2)OC)c4ccccc4OC C64043915
CN(C[C@@H]1C=c2cc(ccc2=[NH+]1)F)C(=O)COc3ccc(nn3)N4CCN(CC4)c5cccc[nH+]5 C64066880
Cc1ccc(c(c1)C)N2[C@H](N=NN2)SCC(=O)N[C@@H](C3[NH+]=c4ccccc4=[NH+]3)C(C)C C64164179
CC[NH+](CC)CCCN1CC(=O)N2[C@@H](C1=O)CC3=c4ccccc4=[NH+][C@H]3[C@@H]2c5cccc(c5)[N+](=O)[O-] C64228217
COc1ccc2=C(C[NH+]=c2c1)CCNC(=O)CS[C@H]3N[NH2+]NN3c4ccccc4F C64657141
C[C@@H](C(=O)Nc1ccc(cc1Cl)Cl)[NH+]2CCN(CC2)S(=O)(=O)c3ccccc3[N+](=O)[O-] C03539188
Cc1ccc2nc(c(c(=O)n2c1)/C=C\3/C(=O)N(C(=S)S3)C[C@H]4CCCO4)N5CC[NH+](CC5)CCO C02369017
CN1CCCc2c1ccc(c2)[C@@H](CNC(=O)C(=O)Nc3ccc(cc3)[N+](=O)[O-])[NH+]4CCCCC4 C09138019
c1ccc2c(c1)[C@@]3([C@@H]([C@@H]4CCC[NH+]4[C@@]35c6cc(ccc6NC5=O)F)C(=O)c7cccc(c7)[N+](=O)[O-])C(=O)N2 C09329438
c1ccc2c(c1)cccc2[C@H](CNC(=O)C(=O)Nc3ccc(cc3C#N)[N+](=O)[O-])[NH+]4CCCC4 C10086530
Cc1ccc2cc(c(=O)[nH]c2c1)[C@H](c3nnnn3C[C@H]4CCCO4)[NH+]5CCN(CC5)c6ccc(cc6)F C06410076
COC(=O)[C@@]1([C@@H]2[C@@H]([C@H]([NH2+]1)c3cccs3)C(=O)N(C2=O)c4ccc5c(c4)OCCO5)Cc6ccc(cc6)O C12498032
C[NH+]1CCc2cc3c(c(c2[C@@H]1c4nnnn4c5ccc(cc5)C(=O)N/N=C/c6ccccc6)OC)OCO3 C12658762
Cc1ccc2c(c1)cc(c(=O)[nH]2)[C@H](c3nnnn3C(C)(C)C)[NH+]4CCN(CC4)c5ccc(cc5)[N+](=O)[O-] C06281780
c1ccc(c(c1)NC(=O)CNC(=O)C[NH+]2CCN(CC2)c3ccc(cc3)[N+](=O)[O-])Br C15418201
C[C@@H](C(=O)Nc1ccc(cc1Cl)[N+](=O)[O-])[NH+]2CCN(CC2)S(=O)(=O)c3cc(ccc3F)F C15488560
c1ccc2c(c1)[C@]3([C@@H]([C@H]4CCC[NH+]4[C@]35c6cc(ccc6NC5=O)F)C(=O)c7cccc(c7)[N+](=O)[O-])C(=O)N2 C16020276
c1ccc2c(c1)[C@@]3([C@H]4CCC[NH+]4[C@]5([C@@H]3C(=O)c6cccc(c6)[N+](=O)[O-])c7ccccc7NC5=O)C(=O)N2 C16042027
Cc1cc(ccc1N2C(=O)[C@H]3[C@H]([NH2+][C@@]4([C@@H]3C2=O)c5ccccc5NC4=O)CCSC)[N+](=O)[O-] C09316520
C[NH+]1CCc2cc3c(c(c2[C@H]1c4c([nH]c(=O)n(c4=O)c5ccc(cc5)Br)O)OC)OCO3 C02129521
Cc1cc(oc-2cc(=[NH+]C(=O)c3cc(nc4c3c(nn4[C@H]5CCS(=O)(=O)C5)C)C6CC6)ccc12)O C19627878
C[C@@H](C(=O)Nc1ccc(cc1[N+](=O)[O-])Cl)[NH+]2CCN(CC2)S(=O)(=O)c3c(cccc3F)F C26203215
Cc1cc(c(cc1N2C(=O)[C@@H]3[C@@H]4CCC[NH+]4[C@]5([C@@H]3C2=O)c6cc(ccc6NC5=O)Cl)OC)[N+](=O)[O-] C15998880
CCc1cccc2c1NC(=O)[C@@]23[C@@H]4[C@@H]([C@H]5[NH+]3CCC5)C(=O)N(C4=O)c6ccc(cc6C)[N+](=O)[O-] C16010315
Cc1cc(cc2c1NC(=O)[C@@]23[C@H]4[C@@H]([C@H]5[NH+]3CCC5)C(=O)N(C4=O)c6ccc(cc6OC)[N+](=O)[O-])Cl C16010361
c1cc(sc1)CNC(=O)NC(=O)C[NH+]2CCN(CC2)c3ccc(cc3[N+](=O)[O-])C(F)(F)F C29851546
CC(=O)[NH+]=c1ccc-2c(cc(oc2c1)O)COC(=O)CCc3nc4ccccc4c(=O)n3C5CC5 C32689002
c1cc[nH+]c(c1)N2CCN(CC2)C(=O)c3c(snn3)NC(=O)N4C[C@H]5C[C@@H](C4)c6cccc(=O)n6C5 C33435762
CCc1c(sc2c1c(nc(n2)SCC(=O)N)N3CC[NH+](CC3)CC(=O)N4CCOCC4)C C34762217
COc1ccc(cc1OC)NC(=O)[C@@H]2Cc3cc(ccc3N4[C@@H]2CN(CC4)c5cccc[nH+]5)[N+](=O)[O-] C35543737
COc1ccc(cc1)S(=O)(=O)[C@H]2c3c(nc4ccccc4n3)N([C@@H]2N)/N=C/C5=c6ccccc6=[NH+]C5 C38599160
c1ccc2c(c1)[nH]c(=O)n2CCNC(=O)[C@H]3CC=CC[C@H]3C(=O)N4CCN(CC4)c5cccc[nH+]5 C39302181
COC1=C[C@H]2C[C@H]3CO[P@@](=O)(N[NH+]3C[C@@H]2C=C1c4ccccc4O)S(=O)(=O)Oc5ccccc5 C39469635
Cn1cccc1C(=O)N2C[C@@H](C3(C2)CC[NH2+]CC3)C(=O)NCc4c(cc(cc4OC)OC)OC C39639123
CCn1c(c(c(n1)C)Br)C(=O)N2C[C@@H](C3(C2)CC[NH2+]CC3)C(=O)NC[C@@H]4COC(O4)(C)C C39659581
c1ccc(cc1)[C@@H](CNC(=O)[C@H]2CN(CC23CC[NH2+]CC3)C(=O)[C@@H]4COc5ccccc5O4)N6CCOCC6 C39664437
Cc1c(c(on1)C)C(=O)N2C[C@@H](C3(C2)CC[NH2+]CC3)C(=O)NC[C@H](C)Oc4ccc(cc4)OC C39665842
c1cc(c(nc1)Cl)C(=O)N2C[C@H](C3(C2)CC[NH2+]CC3)C(=O)NC[C@@H]4CCCN(C4)c5ncccn5 C39669361
Cc1ccc(cc1)Oc2c(cccn2)C(=O)N3C[C@H](C4(C3)CC[NH2+]CC4)C(=O)N[C@H](C)C5=C(N=N[C@@H]5C)C C39674449
C[C@@H]1C(=C(N=N1)C)[C@H](C)NC(=O)[C@@H]2CN(CC23CC[NH2+]CC3)C(=O)c4cc(ccc4OC)OC C39674474
Cc1c2c(c(cnc2n(n1)C)C(=O)N3C[C@H](C4(C3)CC[NH2+]CC4)C(=O)NCCOc5ccccc5F)Cl C39685216
Cc1cc(no1)c2c(c(no2)C)C(=O)N3C[C@@H](C4(C3)CC[NH2+]CC4)C(=O)N[C@H](C)Cc5ccccc5F C39687108
Cc1ccc(cc1)Oc2c(cccn2)C(=O)N3C[C@@H](C4(C3)CC[NH2+]CC4)C(=O)NC[C@@H]5CN(CCO5)C C39696810
Cc1ccc2=C[C@H](C(=O)[NH+]=c2c1C)CCNC(=O)C(=O)[C@H]3CN(c4c3cccc4)CC(=O)N5CCOCC5 C39707101
Cn1cccc1[C@@H](CNC(=O)C(=O)Nc2ccc3c(c2)N(CCC3)S(=O)(=O)C)[NH+]4CCCC4 C49512826
Cc1ccc(cc1C)OCCn2cc(c3c2cccc3)/C=C\4/C(=[NH2+])N5C(=NC4=O)SN=C5S(=O)(=O)C C20205685
Cc1cc(c(n1c2ccc(cc2)OC)C)/C=C\3/C(=[NH2+])N4C(=NC3=O)SN=C4S(=O)(=O)CC(C)C C20207118
CC[NH+](CC)CCn\1c2ccccc2[nH]/c1=N\C(=O)CN3C(=O)[C@@]4(C[C@H](CC(C4)(C)C)C)NC3=O C36648962
c1ccc(cc1)CS(=O)(=O)N2CCN(CC2)C(=O)CS[C@@H]3NN=C(O3)C4=c5ccccc5=[NH+]C4 C39938829
COC(=O)[C@H](CC1=c2ccccc2=[NH+]C1)NC(=O)[C@@H]3CCC(=O)N3[C@H]4c5ccccc5C(=O)O4 C63351529
C[C@@H]1CCCN(C1)S(=O)(=O)c2ccc(c(c2)[N+](=O)[O-])NCc3[nH]cc([nH+]3)c4ccccc4 C58167351
C[C@@H](C(=O)Nc1ccc(c(c1)S(=O)(=O)N(C)C)Cl)OC(=O)c2ccc3c(c2)N=[NH+]C3 C64201854
COc1ccc2=[NH+]CC(=c2c1)CCNC(=O)C3CCN(CC3)C(=O)Cc4c5ccccc5c(=O)[nH]n4 C64416596
CC1CC[NH+](CC1)c2ccc(cc2)[C@@H]3N[C@@H](ON3)C(=O)N4CCN(CC4)C(=O)C5=C[C@@H]6C(=CC=N6)C=C5 C64471141
CCC[NH+]1CCN(CC1)C(=O)[C@H]2CCCN(C2)S(=O)(=O)c3cc4c(cc3C)NC(=O)[C@@H](O4)C C35379147
Cc1ccc(c(c1)S(=O)(=O)C[C@H](C)[NH+]2CCOCC2)S(=O)(=O)C[C@@H](C)[NH+]3CCOCC3 C04163788
c1cc(ccc1C[NH+]2CC[NH+](CC2)CC(=O)N/N=C/c3ccc(c(c3)[N+](=O)[O-])Cl)Cl C09087954
Cc1cc(c(cc1OC)C)C[NH+]2CCc3c(c(cc(=O)n3CC2)OC[C@@H]4CCC[NH+](C4)C)C(=O)OC C11870645
c1cc2=[NH+][C@@H]\3C(=c2cc1[N+](=O)[O-])CCC/C3=N\N=C/4\CCCC5=c6cc(ccc6=[NH+][C@H]54)[N+](=O)[O-] C38596651
C[C@@H](C(=O)NC1=c2cc(ccc2=[NH+][C@H]1C(=O)OC)Cl)[NH+]3CCC4(CC3)OCCO4 C38610106
CCOC(=O)[C@H]1C(=c2cc(c(cc2=[NH+]1)OC)OC)NC(=O)[C@H](C)[NH+]3C[C@@H](C[C@@H](C3)C)C C38626582
Cc1cc(ccc1NC[C@@H]2C=c3cc(c(cc3=[NH+]C2=O)OC)OC)[C@H]4Nc5c(ccc[nH+]5)O4 C38789177
COc1ccc(cc1OC)N[C@@H]2/C(=N/S(=O)(=O)c3ccc(cc3)F)/[NH+]=c4ccccc4=[NH+]2 C38974865
COc1cc(cc(c1)OC)N[C@H]2/C(=N/S(=O)(=O)c3ccc(cc3)F)/[NH+]=c4ccccc4=[NH+]2 C38976230
CCOc1cc(ccc1Oc2ccc(cn2)[N+](=O)[O-])/C=C(\C#N)/C3[NH+]=c4ccccc4=[NH+]3 C39357229
CC(C)[NH+](CCNC(=O)[C@@H]1CN(CC12CC[NH2+]CC2)C(=O)[C@H]3COc4ccccc4O3)C(C)C C39634843
COc1ccc(c(c1)OC)C(=O)N2C[C@@H](C3(C2)CC[NH2+]CC3)C(=O)N[C@@H]4C[NH+]5CCC4CC5 C39663006
CCCC[NH+]1CCC(CC1)CNC(=O)[C@@H]2CN(CC23CC[NH2+]CC3)C(=O)[C@@H]4CCCN4C(=O)C(F)(F)F C39683419
Cc1ccc[nH+]c1N2CCC(CC2)NC(=O)[C@@H]3CN(CC34CC[NH2+]CC4)C(=O)c5ccccc5OC C39687580
Cc1ccc[nH+]c1N2CCC(CC2)NC(=O)[C@@H]3CN(CC34CC[NH2+]CC4)C(=O)c5cccc(c5C)OC(=O)C C39687650
Cc1cc(no1)c2c(c(no2)C)C(=O)N3C[C@H](C4(C3)CC[NH2+]CC4)C(=O)NCC5CC[NH+](CC5)C6CCCC6 C39689215
Cc1ccc2=[NH+][C@@H]([NH+]=c2c1)/C(=C/c3cc(c(cc3N4CCCCC4)N5CCCCC5)[N+](=O)[O-])/C#N C39702037
CCc1ccc2=[NH+]C(=O)[C@H](C=c2c1)[C@H]([C@@H]3N=NNN3C(C)(C)C)[NH+]4CCN(CC4)c5cc(ccc5C)Cl C39710411
CCc1ccc2=[NH+]C(=O)[C@@H](C=c2c1)[C@H]([C@@H]3N=NNN3C(C)(C)C)[NH+]4CCN(CC4)c5cc(ccc5C)C C39710418
Cc1cc(c2=[NH+]C(=O)[C@H](C=c2c1)[C@@H](c3nnnn3CCOC)N4CC[NH+](CC4)C5CCCCC5)C C39710994
Cc1cc(c2=[NH+]C(=O)[C@H](C=c2c1)[C@H](c3nnnn3CCOC)[NH+]4CCCC5(C4)CCCCC5)C C39711004
Cc1ccc(c(c1)N2CC[NH+](CC2)[C@@H]([C@H]3C=c4cc(ccc4=[NH+]C3=O)OC)[C@@H]5N=NNN5C(C)(C)C)C C39711301
COCCn1c(nnn1)[C@@H]([C@@H]2C=c3cc4c(cc3=[NH+]C2=O)OCO4)[NH+]5CCCCCC5 C39711600
Cc1ccc2=[NH+][C@H]([NH+]=c2c1)/C(=C/C3=C[C@H](N([C@@H]3C)c4ccc(cc4OC)[N+](=O)[O-])C)/C#N C39934825
Cc1ccc2=[NH+][C@H]([NH+]=c2c1)/C(=C\C3=C[C@H](N([C@@H]3C)c4ccc(cc4OC)[N+](=O)[O-])C)/C#N C39964785
COc1ccc2=[NH+][C@@H]([NH+]=c2c1)/C(=C\c3ccccc3OCc4ccc(cc4)[N+](=O)[O-])/C#N C39969340
CCOC(=O)/[NH+]=c\1/ccc-2c(cc(oc2c1)O)C[NH+](C)Cc3ccc4c(c3)OCCO4 C40161542
C[C@@H]1[C@@H](ON=C1C)NS(=O)(=O)c2ccc(cc2)NC(=O)CS[C@@H]3[NH+]=c4ccc(cc4=[NH+]3)OC C63089213
COc1ccc(c(c1)[C@H]2[C@@H]3C(=c4ccccc4=[NH+]3)C[C@@H]5N2C(=O)CN(C5=O)CCCn6cc[nH+]c6)OC C63137435
CC[NH+](CC)CCCN1CC(=O)N2[C@H](C1=O)CC3=c4ccccc4=[NH+][C@H]3[C@H]2c5cccc(c5)[N+](=O)[O-] C63139020
c1ccc2=[NH+][C@@H]3[C@H](N4[C@@H](CC3=c2c1)C(=O)N(CC4=O)CCC5=c6ccccc6=[NH+]C5)c7cccc(c7)[N+](=O)[O-] C63139768
C[NH+](C)CCCN1CC(=O)N2[C@H](C1=O)CC3=c4ccccc4=[NH+][C@@H]3[C@@H]2c5ccc(cc5)C(=O)OC C63142067
COc1ccc(cc1)O[C@H]2[C@@H](C(=O)N3C=CC=CC3=N2)/C=C(\C#N)/C4[NH+]=c5ccccc5=[NH+]4 C39747218
c1ccc2=[NH+][C@@H]3C(=c2c1)N=[NH+]C(=N3)N/N=C/c4ccc(cc4)OC(=O)c5ccc(cc5)Br C39699839
c1ccc2=[NH+][C@H]3C(=c2c1)N=[NH+]C(=N3)N/N=C/c4ccc(cc4)OC(=O)c5ccc(cc5)Br C39699840
COc1ccc2=[NH+]CC(=c2c1)CCNC(=O)CCNC(=O)N3CCC4=c5ccccc5=[NH+][C@@H]4C3 C63271228
CC1([C@H](N2[C@@H](S1)c3ccc(c(c3C2=O)OC)OC)C(=O)N=C4[NH+]=c5ccccc5=[NH+]4)C C13687429
Cc1cc(=O)oc2c1c(cc3c2CCC(O3)(C)C)OCC(=O)N=C4[NH+]=c5ccccc5=[NH+]4 C08791919
CCOc1c(cccc1OC)[C@H]2CN3C(=O)CN(C(=O)[C@@]3([C@H]4C2=c5ccccc5=[NH+]4)C)CCCn6cc[nH+]c6 C63372676
CCOc1ccc2=[NH+][C@@H]([NH+]=c2c1)SCC(=O)N3[C@@H](CN([C@@H]3C(C)C)S(=O)(=O)c4ccc(cc4)C)C C63526755
Cc1ccc2=[NH+][C@H]([NH+]=c2c1)CCNC(=O)C3CCN(CC3)[C@@H]4N=N[C@@H](S4)N5CCCC5=O C63666855
c1ccc2=[NH+]C([NH+]=c2c1)CCCNC(=O)C3CCN(CC3)[C@H]4N=N[C@@H](S4)N5CCCC5=O C63666867
CN(C[C@H]1C=N[C@@H](N1C[C@@H]2CCCO2)S(=O)(=O)C)C[C@@H]3[NH+]=c4ccc(cc4=[NH+]3)Cl C63847254
COCCN1C(=O)N(C(=O)C12CC[NH+](CC2)C[C@@H]3C=c4ccccc4=[NH+]3)CC(=O)OC C63994361
CC(C)CC[C@]1(C(=O)N(C(=O)N1)CC[NH+](C)C)C2CCN(CC2)C(=O)[C@H]3C=c4ccccc4=[NH+]3 C64040730
COCCCN1[C@@H](C=N[C@H]1S(=O)(=O)C)CN2CCC[C@@H]2[C@@H]3[NH+]=c4ccc(cc4=[NH+]3)Cl C64057889
Cc1ccc(cc1C)OCC2=C[C@H](NO2)C(=O)NCC[C@H]3[NH+]=c4ccc(cc4=[NH+]3)OC C64084142
c1ccc2=[NH+]C([NH+]=c2c1)c3ccc(cc3)NC(=O)c4c(ccc(n4)n5cnnc5)Br C64604111
CN(CC1[NH+]=c2ccccc2=[NH+]1)C(=O)[C@@H]3C=C(ON3)COc4ccc(cc4Cl)OC C64626544
c1ccc2=[NH+]C([NH+]=c2c1)c3ccc(cc3)N4C(=O)c5ccc(cc5C4=O)Oc6ccc(cc6)[N+](=O)[O-] C65549503
CC1=C/C(=C(\N=C2C=CC(=NS(=O)(=O)c3ccc4c(c3)OCCCO4)C=C2)/O)/NO1 C08777422
c1ccc(c(c1)C(=O)Nc2c(c3c(s2)CCCC3)C(=O)N[C@@H]4CCS(=O)(=O)C4)[N+](=O)[O-] C09046365
CC1(CCc2c(cc(c3c2oc(=O)c4c3CCC4)OCC(=O)N[C@@H]5CS(=O)(=O)C[C@H]5O)O1)C C09183772
Cc1cc(c(n1C[C@@H]2COc3ccccc3O2)C)C(=O)CSc4nnc(c(=O)n4N)C C02652250
CC1CCC2(CC1)C(=O)N(C(=O)N2)NC(=O)COC(=O)c3c(ccc(n3)Cl)Cl C09646226
c1cc(cc(c1)N2CCNC2=O)NC(=O)[C@@H]3CC34CCN(CC4)C(=O)[C@H]5CC(=O)OC56CCCCC6 C12156004
COc1ccc(c(c1)OC)N2C3=C([C@H](C(=C2N)C#N)c4ccc(s4)[N+](=O)[O-])C(=O)CCC3 C12420037
CC(C)[C@H](C(=O)N1CCC2(CC1)OCCO2)NC(=O)Cc3c4ccccc4c(nn3)O C13552035
c1cc(ccc1F)S(=O)(=O)N2C=Nc3cc(c(cc3S2(=O)=O)S(=O)(=O)N)Cl C16401960
Cc1cc2c(c(=O)n1C[C@@H]3CCCO3)[C@@]4(c5ccccc5N(C4=O)C)C(=C(O2)N)C(=O)OC C16807503
Cc1c(c(on1)C)S(=O)(=O)N2CCC[C@H](C2)C(=O)NNC(=O)c3cc4c(s3)CCC4 C17446206
CC1CCC2(CC1)C(=O)N(C(=O)N2)NC(=O)c3ccc(c(c3)S(=O)(=O)N4CCCCC4)Cl C18023578
C[C@@]1([C@@H]2[C@@H]([C@@H](N1)c3ccc(cc3)O)C(=O)N(C2=O)c4ccc5c(c4)OCCO5)C(=O)OC C19460589
Cc1ccc(s1)c2cc(c3cnn(c3n2)C(C)C)C(=O)N4CCC5(CC4)C(=O)NC(=O)N5 C21475396
COc1cc(ccc1N2CCCC2=O)NC(=O)CN3C(=O)[C@@]4(CCCc5c4cccc5)NC3=O C22284330
Cc1c(c(on1)C)CSc2c(cccn2)C(=O)NNC(=O)[C@@H]3COc4ccccc4O3 C23177664
Cc1c(c(on1)C)CSc2c(cccn2)C(=O)NNC(=O)[C@H]3COc4ccccc4O3 C23177667
C[C@@]1(C(=O)N(C(=O)N1)NC(=O)CN2c3ccccc3OCCC2=O)CCc4ccccc4 C23948815
C[C@@H]1C(=O)[C@]2([C@]3([C@H](CC(=C)[C@@]2(C(=O)O1)C)[C@]4([C@H](CC(=O)C(C4=C(C3=O)O)(C)C)O)C)C)C(=O)OC C31160279
C[C@H]1C(=O)[C@]2([C@]3([C@@H](CC(=C)[C@@]2(C(=O)O1)C)[C@]4([C@H](CC(=O)C(C4=C(C3=O)O)(C)C)O)C)C)C(=O)OC C31160289
COc1cc(c(cc1Cl)OC)NC(=O)c2cc(c[nH]2)S(=O)(=O)N3CCOCC3 C32768470
Cc1ccc(c(c1)NC(=O)[C@H]2CCCN(C2)S(=O)(=O)c3ccc4c(c3)NC(=O)CO4)OC C33021339
Cc1cc(c(c(c1)C)NC(=O)Cn2cnc3c(c2=O)sc(n3)N4CCC[C@@H](C4)C(=O)NC)C C33141132
CCCOc1ccc2cc(c(=O)oc2c1)C(=O)NNC(=O)[C@@]34CC[C@@](C3(C)C)(C(=O)O4)C C33811250
C[C@H]1C(=O)[C@]2([C@]3([C@@H](CC(=C)[C@@]2(C(=O)O1)C)[C@]4([C@@H](CC(=O)C(C4=C(C3=O)O)(C)C)O)C)C)C(=O)OC C35270836
CC(=O)N[C@@H]1[C@@H]([C@@H]2[C@@H](CO[C@@H](O2)c3ccco3)O[C@@H]1Oc4ccc(cc4C=O)Br)O C35271643
CC(=O)N[C@H]1[C@H]([C@@H]2[C@@H](CO[C@@H](O2)c3ccco3)O[C@@H]1Oc4ccc(cc4C=O)Br)O C35271656
C[C@@H](c1nc(nc(n1)N(C)C)N)N2CCN(CC2)S(=O)(=O)c3ccc(s3)Cl C12950038
CN(C)S(=O)(=O)c1ccc(c(c1)NC(=O)CN2C(=O)C3(CCCC3)NC2=O)Cl C12642901
Cc1c(c(=O)n(n1C)c2ccccc2)NC(=O)CN3C(=O)[C@](NC3=O)(C)c4ccc(cc4)Cl C12849533
COc1cc(cc(c1OC)OC)[C@H]2CC3=C([C@@H](C4=C(N=N[C@H]4N3)O)c5cccnc5)C(=O)C2 C39359401
Cc1c2c(c(=O)[nH]n1)[C@@H](O[C@H]2C)NC(=O)COC(=O)c3c(c(c(cn3)Cl)Cl)Cl C39446402
c1ccc(cc1)Cc2cc3c(c4c(n(c3=O)S(=O)(=O)Oc5ccccc5)C(=O)C[C@@H](N4)O)nc2 C39450514
CSc1cc2c(c3c(n(c2=O)S(=O)(=O)Oc4ccccc4)C(=O)C[C@@H](N3)O)nc1 C39450526
CCOc1cccc2c1cc3c(n2)c4c(n(c3=O)S(=O)(=O)C(C)C)C(=O)C[C@@H](N4)O C39453542
CO[P@@]1(=O)NN2C[C@@H]3C=C(C(=C[C@@H]3C[C@@H]2CO1)O)S(=O)(=O)Oc4ccccc4 C39467870
CO[P@]1(=O)NN2C[C@@H]3C=C(C(=C[C@@H]3C[C@@H]2CO1)S(=O)(=O)Oc4ccccc4)O C39468131
CCO[P@]1(=O)NN2C[C@@H]3C=C(C(=C[C@@H]3C[C@@H]2CO1)S(=O)(=O)Oc4ccccc4)O C39469572
Cc1cc(cc(c1C)S(=O)(=O)N(C)[C@H](C)c2ccc(cc2)S(=O)(=O)N)[N+](=O)[O-] C45521223
C[C@@H]1Cc2cc(ccc2N1S(=O)(=O)C)C(=O)NNC(=O)c3ccc(c(c3)OC)OC C45573769
Cc1ccc(cc1)S(=O)(=O)N(C)CC(=O)NNC(=O)[C@@H]2[C@@H](Oc3ccccc3O2)C C14329306
Cc1ccc(cc1)S(=O)(=O)N(C)CC(=O)NNC(=O)[C@H]2[C@@H](Oc3ccccc3O2)C C14329308
CC(C)C(=O)N1CCCc2c1cc(cc2)NC(=O)C(=O)NCC3CCN(CC3)S(=O)(=O)C C49522847
c1ccc(cc1)C2=CN(C(=O)[C@@H](C2)NC(=O)N3CCC(CC3)n4c5cccnc5[nH]c4=O)CC6CC6 C52637568
CC\1=NN(C(=O)/C1=C\c2ccc(o2)c3ccc4c(c3)C(=O)OC4)c5ccc(cc5)S(=O)(=O)N C12412766
C[C@@H](C(=O)N1CCC(=CC1)c2c[nH]c3c2cc(cc3)OC)NC(=O)c4cccc(c4)[N+](=O)[O-] C32319195
c1cc(ccc1NC(=O)CNC(=O)Cc2cc3c(c(c2)Cl)OCCO3)n4cncn4 C60362283
[H]/N=c\1/c(=C/c2ccc(o2)c3ccc(cc3)Cl)/c(=O)nc-4s/c(=C/C(=O)N5CCOCC5)/[nH]n14 C31968386
CCC(=O)N1[C@@H](C/C(=C/2\C(=O)NC(=O)N(C2=O)c3ccc(cc3)Cl)/N1)c4ccc(cc4)N(C)C C64789347
C[C@H]1CN(C[C@@H](O1)C)S(=O)(=O)CCNC(=O)Nc2cc3c(cc2Cl)OCCO3 C65575615
CC1(CC(CC([NH2+]1)(C)C)n2c(=O)c3cc4c(cc3c2=O)c(=O)n(c4=O)C5CC([NH2+]C(C5)(C)C)(C)C)C C02472734
Cc1cc(oc-2cc(=[NH+]C(=O)c3ccn(n3)[C@H](C)C(=O)[NH+]=c4ccc-5c(cc(oc5c4)O)C)ccc12)O C20617562
C[C@H](c1nnc(n1c2ccc(cc2)Cl)SCc3cc(oc-4cc(=[NH+]C(=O)C)ccc34)O)[NH+](C)C C22831287
C[C@@H](C(=O)NC1=c2ccccc2=[NH+][C@H]1C(=O)OC)[NH+]3CCc4cc(c(cc4C3)OC)OC C38550159
COc1cc2c(cc1OC)C[NH+](CC2)CC(=O)NC3=c4cc(ccc4=[NH+][C@H]3C(=O)OC)Br C38557302
c1ccc2=[NH+]C([NH+]=c2c1)/C=C\3/C(=O)N(C(=S)S3)NC(=O)c4cccc(c4)[N+](=O)[O-] C38567878
c1ccc2=[NH+]/C(=N\S(=O)(=O)c3cccc4c3nsn4)/[C@H]([NH+]=c2c1)NC[C@@H]5CCCO5 C38970929
COc1ccc(c(c1)OC)N[C@@H]2/C(=N/S(=O)(=O)c3cccc(c3)Cl)/[NH+]=c4ccccc4=[NH+]2 C38976129
Cc1ccc(cc1C)S(=O)(=O)/N=C\2/[C@H]([NH+]=c3ccccc3=[NH+]2)Nc4ccc(c(c4)OC)OC C38976621
Cc1ccc(cc1C)S(=O)(=O)/N=C\2/[C@H]([NH+]=c3ccccc3=[NH+]2)Nc4cc(ccc4OC)OC C38980029
CCc1ccccc1N[C@@H]2/C(=N/S(=O)(=O)c3cccc4c3nsn4)/[NH+]=c5ccccc5=[NH+]2 C38984209
Cc1ccc(c(c1)C)S(=O)(=O)/N=C\2/[C@@H]([NH+]=c3ccccc3=[NH+]2)Nc4cc(cc(c4)OC)OC C38984550
c1ccc(cc1)N[C@@H]2[C@@H](C(=C(S2)C(=O)c3ccc(cc3)[N+](=O)[O-])N)C4[NH+]=c5ccccc5=[NH+]4 C39336692
Cc1cccc2n1cc([nH+]2)CNC(=O)[C@@H]3CN(CC34CC[NH2+]CC4)C(=O)[C@H](C(C)C)Oc5ccccc5 C39670824
C[C@H]1C(=c2cc(ccc2=[NH+]1)C#N)CCNC(=O)[C@H]3CN(CC34CC[NH2+]CC4)C(=O)c5cccc(c5)N(C)C C39674763
Cc1cc(cc\2c1NC(=O)/C2=N\[NH+]=C\3/N[C@@H]4C(=c5ccccc5=[NH+]4)N=N3)Br C39700689
CCc1ccc2=[NH+]C(=O)[C@@H](C=c2c1)[C@@H]([C@@H]3N=NNN3C(C)(C)C)[NH+]4CCN(CC4)c5ccc(cc5)[N+](=O)[O-] C39710400
CCc1ccc2=[NH+]C(=O)[C@H](C=c2c1)[C@@H]([C@@H]3N=NNN3C(C)(C)C)[NH+]4CCN(CC4)c5ccc(cc5)[N+](=O)[O-] C39710401
CCc1ccc2=[NH+]C(=O)[C@@H](C=c2c1)[C@H]([C@@H]3N=NNN3C(C)(C)C)[NH+]4CCN(CC4)c5ccc(cc5)[N+](=O)[O-] C39710402
CCc1ccc2=[NH+]C(=O)[C@@H](C=c2c1)[C@H]([C@@H]3N=NNN3C(C)(C)C)N4CC[NH+](CC4)C C39710438
Cc1cccc2=C[C@H](C(=O)[NH+]=c12)[C@H]([C@@H]3N=NNN3C(C)(C)C)[NH+]4CCN(CC4)c5ccc(cc5)F C39710841
Cc1ccc(cc1N2CC[NH+](CC2)[C@@H]([C@@H]3C=c4cc(ccc4=[NH+]C3=O)OC)[C@@H]5N=NNN5C(C)(C)C)Cl C39711291
Cc1ccc(cc1N2CC[NH+](CC2)[C@@H]([C@H]3C=c4cc(ccc4=[NH+]C3=O)OC)[C@@H]5N=NNN5C(C)(C)C)Cl C39711293
Cc1ccc(cc1N2CC[NH+](CC2)[C@H]([C@H]3C=c4ccc(cc4=[NH+]C3=O)OC)[C@@H]5N=NNN5C(C)(C)C)Cl C39711374
CCOc1ccc2=[NH+]C(=O)[C@H](C=c2c1)[C@@H]([C@@H]3N=NNN3C(C)(C)C)N4CC[NH+](CC4)C5CCCCC5 C39711414
c1ccc2c(c1)nc(o2)Nc3ccc(cc3)S(=O)(=O)NC4[NH+]=c5ccccc5=[NH+]4 C39933947
C[C@H]1CC(=O)Nc2ccccc2N1C(=O)C[NH+](C)Cc3cc(oc-4c/c(=[NH+]\C(=O)C)/ccc34)O C40023609
c1cc2c(cc1S(=O)(=O)N3CCC[C@@H]3CC[NH+]4CCC(CC4)C5=c6ccncc6=[NH+]C5)NC(=O)CO2 C52565773
c1cc(cc(c1)NC(=O)C23CC4CC(C2)CC(C4)C3)NC(=O)CS[C@@H]5[NH+]=c6ccc(cc6=[NH+]5)[N+](=O)[O-] C63075007
C[C@H](C(=O)Nc1cc(ccc1OC)[N+](=O)[O-])[NH+]2CCC(CC2)C3=c4ccccc4=[NH+]C3 C63098904
CCc1ccc2=[NH+][C@@H]3C(=c2c1)N=[NH+]C(=N3)N/N=C/c4ccc(o4)c5ccccc5[N+](=O)[O-] C39444085
CCc1ccc2=[NH+][C@H]3C(=c2c1)N=[NH+]C(=N3)N/N=C/c4ccc(o4)c5ccccc5[N+](=O)[O-] C39444086
Cc1cc(c2c(c1)c(nc(n2)Nc3[nH]c(=O)cc(n3)CSC4[NH+]=c5ccccc5=[NH+]4)C)C C63205573
c1cc(ccc1/C=N/NC2=N[C@H]3C(=c4cc(ccc4=[NH+]3)Br)N=[NH+]2)[N+](=O)[O-] C39709955
c1ccc2=[NH+]C([NH+]=c2c1)Sc3ccc(cc3C(=O)NC[C@H]4CCCO4)[N+](=O)[O-] C63314322
CS(=O)(=O)N1CCN(CC1)c2ccccc2NC(=O)CS[C@H]3[NH+]=c4ccc(cc4=[NH+]3)Cl C63328982
c1ccc2=[NH+]C(=NC(=O)CCNC(=O)[C@H]3CC(=O)N(C3)c4ccc(cc4)F)[NH+]=c2c1 C32094818
CN(C)S(=O)(=O)c1cccc(c1)[C@@H]2C(=CN(N2)c3ccccc3)/C=C(\C#N)/C4[NH+]=c5ccccc5=[NH+]4 C63431694
c1cc2c(cc1[C@@H]3C[C@@H](N4C(=[NH+]3)C[C@@H](N4)C(=O)NC[C@@H]5C=c6cc(ccc6=[NH+]5)Cl)C(F)(F)F)OCO2 C63537945
c1ccc2=[NH+]C([NH+]=c2c1)C3CCN(CC3)S(=O)(=O)c4ccc(cc4)NC(=O)[C@@H]5CCCO5 C63699712
C[C@@H]1C(=C(N=N1)C)CCC2=[NH+]C3=c4ccccc4=[NH+][C@H](N3N2)SCc5cc(=O)n6cc(ccc6n5)Cl C63708140
C[C@H]1C(=C(N=N1)C)CCC2=[NH+]C3=c4ccccc4=[NH+][C@H](N3N2)SCc5cc(=O)n6cc(ccc6n5)Cl C63708142
C[C@@H]1C(=C(N=N1)C)CCC2=[NH+]C3=c4ccccc4=[NH+][C@H](N3N2)SCc5ccc(cc5)[N+](=O)[O-] C63708210
Cc1ccc(c(c1)C)NC(=O)CS[C@H]2[NH+]=c3ccccc3=C4N2NC(=[NH+]4)CCC5=C(N=N[C@@H]5C)C C63708299
C[C@H]1C(=C(N=N1)C)CCC2=[NH+]C3=c4ccccc4=[NH+][C@H](N3N2)SCC(=O)Nc5ccc(cc5F)Cl C63708308
CC[C@@]1(C(=O)N(C(=O)N1)CC(=C)C)C2CCN(CC2)C(=O)CC[C@@H]3[NH+]=c4ccc(cc4=[NH+]3)F C64044274
C[C@H]1C[C@H]1c2ccc(o2)CN(C)C(=O)c3ccccc3NS(=O)(=O)c4ccc5=[NH+]C(=O)[NH+]=c5c4 C64202202
C[C@H]1CCC2=C([C@H](S[C@@H]2C1)NC(=O)CCc3nc(no3)CSC4[NH+]=c5ccccc5=[NH+]4)C#N C64604138
Cc1ccc2=[NH+][C@@H]([NH+]=c2c1)SCc3nc(on3)CCC(=O)N[C@H]4C(=C5CCCC[C@@H]5S4)C#N C64604216
c1ccc2c(c1)CCN2C(=O)[C@H]3C=CC(=O)N(N3)CC(=O)NCCC4[NH+]=c5ccccc5=[NH+]4 C65076187
CC[C@@]12C=CC[NH+]3[C@@H]1[C@@]4(CC3)c5ccc(cc5N([C@@H]4[C@@]([C@@H]2OC(=O)C)(C(=O)OC)O)C)OC C04016720
C[NH+]1CCN2c3ccc(cc3C[C@@]4([C@@H]2C1)C(=O)NC(=S)N(C4=O)CC=C)[N+](=O)[O-] C04709918
C[NH+](C)CC(=O)Nc1ccc2n(c1=O)C[C@H]3C[C@@H]2CN(C3)S(=O)(=O)c4cccs4 C04236532
c1ccc(c(c1)C#N)S(=O)(=O)N2CCN(CC2)C(=O)C[NH+]3CCC(=CC3)c4ccc(cc4)O C08705748
c1c(c(cc(c1S(=O)(=O)NC2CC2)Cl)Cl)C(=O)N3CC[NH+](CC3)[C@H]4CCS(=O)(=O)C4 C08707927
Cc1cc2c(c(c1)Cl)NC(=O)[C@]23[C@@H]4[C@@H]([C@@H]5[NH+]3CCC5)C(=O)N(C4=O)c6ccc(cc6)[N+](=O)[O-] C09013591
c1cc(ccc1N2C(=O)[C@@H]3[C@@H]4CCC[NH+]4[C@@]5([C@@H]3C2=O)c6cc(ccc6NC5=O)Br)[N+](=O)[O-] C09210439
CC(C)[C@@H](C(=O)N1CCN(CC1)c2cccc[nH+]2)NC3=NS(=O)(=O)c4c3cccc4 C09218362
Cc1ccc2c(c1)[C@]3([C@@H]4[C@@H]([C@@H]5[NH+]3CCC5)C(=O)N(C4=O)c6ccc(c(c6)[N+](=O)[O-])Cl)C(=O)N2 C09242429
Cc1cc(ccc1N2C(=O)[C@@H]3[C@@H]4CCC[NH+]4[C@@]5([C@@H]3C2=O)c6cc(ccc6NC5=O)Cl)[N+](=O)[O-] C09281828
Cc1ccc2c(c1)[C@@]3([C@@H]4[C@@H]([C@@H]5[NH+]3CCC5)C(=O)N(C4=O)c6cc(ccc6C)[N+](=O)[O-])C(=O)N2 C09288538
Cc1cc(c2c(c1)[C@]3([C@H]4[C@@H]([C@@H]5[NH+]3CCC5)C(=O)N(C4=O)c6cccc(c6)[N+](=O)[O-])C(=O)N2)C C09289651
Cc1ccc2c(c1)[C@@]3([C@H]4[C@@H]([C@H]5[NH+]3CCC5)C(=O)N(C4=O)c6ccc(c(c6)[N+](=O)[O-])Cl)C(=O)N2 C09307486
Cc1ccc2c(c1)[C@@]3([C@H]4[C@@H]([C@H]5[NH+]3CCC5)C(=O)N(C4=O)c6ccc(cc6Cl)[N+](=O)[O-])C(=O)N2 C09308311
Cc1cc(ccc1N2C(=O)[C@H]3[C@H]4CCC[NH+]4[C@@]5([C@@H]3C2=O)c6cccc(c6NC5=O)Cl)[N+](=O)[O-] C09350204
c1cc(cc(c1)[N+](=O)[O-])N2C(=O)[C@@H]3[C@H]4CCC[NH+]4[C@@]5([C@@H]3C2=O)c6cc(ccc6NC5=O)Br C09361417
C[C@@H](C(=O)c1c[nH]c2c1cccc2)[NH+]3CCN(CC3)S(=O)(=O)c4ccc5c(c4)OCCCO5 C09664643
CC(C)(CNC(=O)C1CCN(CC1)c2ccc3nnc(n3n2)C(F)(F)F)[NH+]4CCCCC4 C12887146
C[C@H]1CCC[NH+](C1)[C@@H](c2cc3ccc(cc3[nH]c2=O)OC)c4nnnn4Cc5ccc(cc5)F C06283284
COC(=O)[C@]1(C(=C(C(=O)N1c2ccccc2)O)C(=O)c3ccc(cc3)Cl)[NH+]4CCOCC4 C09354969
Cc1cc(c2c(c1)[C@]3([C@H]4[C@@H]([C@H]5[NH+]3CCC5)C(=O)N(C4=O)c6cccc(c6C)[N+](=O)[O-])C(=O)N2)C C02442677
Cc1cccc2c1NC(=O)[C@@]23[C@@H]4[C@@H]([C@H]5[NH+]3CCC5)C(=O)N(C4=O)c6cccc(c6C)[N+](=O)[O-] C16000487
Cc1cc(c2c(c1)[C@]3([C@H]4[C@@H]([C@H]5[NH+]3CCC5)C(=O)N(C4=O)c6cccc(c6)[N+](=O)[O-])C(=O)N2)C C02449295
Cc1cc(ccc1N2C(=O)[C@H]3[C@H]4CCC[NH+]4[C@@]5([C@@H]3C2=O)c6cc(ccc6NC5=O)Br)[N+](=O)[O-] C09357728
Cc1c(ccc2c1NC(=O)[C@@]23[C@H]4[C@@H]([C@@H]5[NH+]3CCC5)C(=O)N(C4=O)c6ccc(cc6)[N+](=O)[O-])Cl C09356937
Cc1ccc2c(c1)[C@@]3([C@H]4[C@@H]([C@@H]5[NH+]3CCC5)C(=O)N(C4=O)c6ccc(cc6Cl)[N+](=O)[O-])C(=O)N2 C09358722
c1cc(c(cc1[N+](=O)[O-])Cl)N2C(=O)[C@H]3[C@@H]4CCC[NH+]4[C@@]5([C@@H]3C2=O)c6cc(ccc6NC5=O)F C09357510
C[NH+](C)CCNc1c2c(c3c4c(c(nc3s2)N5CCOCC5)CCCC4)nnn1 C19939783
CC[C@@]1(Cc2c(c(nc3c2c4c(s3)c(ncn4)NCC[NH+](C)C)N5CCOCC5)CO1)C C20325671
Cc1cccc2c1NC(=O)[C@]23[C@H]4[C@@H]([C@H]5[NH+]3CCC5)C(=O)N(C4=O)c6cccc(c6C)[N+](=O)[O-] C16000489
Cc1c(cccc1[N+](=O)[O-])N2C(=O)[C@@H]3[C@H]4CCC[NH+]4[C@]5([C@@H]3C2=O)c6cccc(c6NC5=O)Cl C16012276
C[NH+](Cc1[nH]c(=O)c2ccccc2n1)CC(=O)N(C3CCCCC3)[C@H]4CCS(=O)(=O)C4 C09666317
c1cc2c(cc1N3C[C@@H](CC3=O)C(=O)NCc4ccc([nH+]c4)N5CCCC5)OCCO2 C31313283
c1cc2c(cc1N3C[C@H](CC3=O)C(=O)NCc4ccc([nH+]c4)N5CCCC5)OCCO2 C31313286
CC(=O)[NH+]=c1ccc-2c(cc(oc2c1)O)COC(=O)[C@H]3CS[C@@]4(N3C(=O)CC4)C C32945012
Cc1cccn2c1[nH+]c3c(c2=O)C[C@]4([C@H]5N3CCCCC5)C(=O)NC(=O)N(C4=O)CC(C)C C09510916
C[C@H]1CCCC[NH+]1CCNC(=O)C2CCN(CC2)S(=O)(=O)c3cccc4c3nsn4 C09677528
CCOC1=C[C@@H]2C[NH+]3[C@@H](C[C@@H]2C=C1S(=O)(=O)Oc4ccccc4)CO[P@@](=O)(N3)SC C39468686
Cc1cccc2=C3[C@H](N/C(=N\N=C/[C@H]4[C@@H](N(N(C4=O)c5ccccc5)C)C)/N=N3)[NH+]=c12 C39774436
Cc1cccc2=C3[C@@H](N/C(=N\N=C/[C@H]4[C@@H](N(N(C4=O)c5ccccc5)C)C)/N=N3)[NH+]=c12 C39774437
Cc1cc(oc-2c/c(=[NH+]\C(=O)c3cc(c(o3)C)S(=O)(=O)N4CCCC4)/ccc12)O C40129346
C[C@H]1CN(C[C@@H](O1)C)c2ccc(c[nH+]2)CNC(=O)CCN3C(=O)[C@@H]4CCCC[C@@H]4C3=O C46891963
Cc1ccccc1OCC2=NN3C(=[NH2+])/C(=C\c4cccn4c5ccc(cc5)OC)/C(=O)N=C3S2 C32964329
Cc1cc(c(n1c2cc(ccc2OC)Cl)C)/C=C/3\C(=[NH2+])N4C(=NC3=O)SC(=N4)N5CCCC5 C20356368
c1cc2c(cc1NC(=O)C3=c4cc(ccc4=[NH+]C(=O)C3)S(=O)(=O)N5CCOCC5)CCC2 C39939547
C[C@@H]1CCCC[C@@H]1NC(=O)[C@H](C)N2C(=O)[C@@]3([C@@H]4C(=c5cc(ccc5=[NH+]4)OC)CCN3C2=O)C C63362701
[H]/N=C/1\C(=CC2=c3ccccc3=[NH+]C2)C(=O)N=C4N1C(=NS4)S(=O)(=O)CC(C)C C63467924
C[C@H](c1nc2ccccc2s1)N(C)C(=O)CN3C(=O)[C@H](NC3=O)CC4=c5ccccc5=[NH+]C4 C63853763
c1ccc2=[NH+]CC(=c2c1)C3=NN[C@@H](N3C[C@@H]4CCCO4)SCC(=O)N5CCOCC5 C40002969
c1ccc2=[NH+]CC(=c2c1)C3=NN[C@@H](O3)SCC(=O)N([C@@H]4CCS(=O)(=O)C4)C5CCCCC5 C38636991
COc1ccc(cc1OC)[C@H]2C(=C(NC(=O)N2)C[NH+]3CCSCC3)C(=O)OC C05017708
COc1ccc(cc1)[C@@H](CNC(=O)CN2C(=O)C3(CCCC3)NC2=O)[NH+]4CCCCC4 C08392004
C[NH+](C)[C@H](CNC(=O)C(=O)Nc1cccc(c1)[N+](=O)[O-])c2cccc3c2cccc3 C10333831
C[NH+](C)CCCN(Cc1cc2cc3c(cc2[nH]c1=O)OCO3)C(=O)Nc4ccccc4Cl C12710724
CC(C)NC(=O)C[NH+]1CCN(CC1)CN2C(=O)[C@](NC2=O)(C)c3ccc(cc3)C(C)(C)C C22281223
C[C@@H]1C[C@H](CN(C1)C(=O)C[NH+]2CCN(CC2)[C@@H](C)C(=O)NC(=O)NC34CC5CC(C3)CC(C5)C4)C C23371618
C[NH+](C)CCNC(=O)[C@H]1CN(CCN1C(=O)Nc2cccc(c2)C#N)Cc3ccccc3 C24872787
CCN(CC)C(=O)N1CC[NH+](CC1)CC(=O)NCC(=O)Nc2cccc(c2C)Cl C29916238
CCc1c(sc2c1c(nc(n2)SCC(=O)N(C)C)N3CC[NH+](CC3)CC(=O)N)C C34762298
COC(=O)c1c(ccs1)n2c(nnn2)C3(C4CC5CC(C4)CC3C5)[NH2+]CCO C35170825
COc1ccccc1[C@H]2c3c([nH]c[nH+]3)CCN2C(=O)Nc4ccccc4C(=O)OC C20761384
CC[C@H](C)[C@@H](C(=O)OC)NC(=O)N1CCc2c([nH+]c[nH]2)[C@@H]1c3ccc(cc3)OC C36594861
CC[C@H](C)[C@H](C(=O)OC)NC(=O)N1CCc2c([nH+]c[nH]2)[C@@H]1c3ccc(cc3)OC C36594863
CC[C@H](C)[C@H](C(=O)OC)NC(=O)N1CCc2c([nH+]c[nH]2)[C@@H]1c3ccccc3OC C36601910
C[NH+](C)CCNC(=O)C(=O)Nc1ccc2c(c1)N(CCC2)S(=O)(=O)c3cccs3 C09739444
CCOC(=O)[C@H]1C(=c2cc(ccc2=[NH+]1)Br)NC(=O)CNc3nncs3 C38577581
Cc1c(cccc1Cl)NC(=O)CNC(=O)COC(=O)C2=c3ccccc3=[NH+]C(=O)C2 C39617356
C[C@H]1CCC[C@@H]([C@@H]1C)NC(=O)[C@@H]2CN(CC23CC[NH2+]CC3)C(=O)c4ccc(nc4)N5CCOCC5 C39637458
Cn1cccc1C(=O)N2C[C@@H](C3(C2)CC[NH2+]CC3)C(=O)NCCc4cc(cc(c4)OC)OC C39653090
Cc1ccc(cc1)O[C@@H](C)CNC(=O)[C@@H]2CN(CC23CC[NH2+]CC3)C(=O)C4CCN(CC4)C(=O)C C39666120
Cc1ccc(cc1)O[C@@H](C)CNC(=O)[C@H]2CN(CC23CC[NH2+]CC3)C(=O)C4CCN(CC4)C(=O)C C39666122
CCC[C@@H](C)C(=O)N1C[C@H](C2(C1)CC[NH2+]CC2)C(=O)NC[C@@H]3CCCN(C3)c4ncccn4 C39669294
CCc1ccc(cc1)C(=O)N2C[C@H](C3(C2)CC[NH2+]CC3)C(=O)NC[C@@H]4CCCN(C4)c5ncccn5 C39669343
Cc1ccc(c(c1)C)C(=O)N2C[C@@H](C3(C2)CC[NH2+]CC3)C(=O)NC[C@@H]4CCCN(C4)c5ncccn5 C39669514
Cc1ccc(c(c1)C)C(=O)N2C[C@@H](C3(C2)CC[NH2+]CC3)C(=O)NC[C@H]4CCCN(C4)c5ncccn5 C39669516
Cc1ccc(c(c1)C)C(=O)N2C[C@H](C3(C2)CC[NH2+]CC3)C(=O)NC[C@H]4CCCN(C4)c5ncccn5 C39669517
c1ccc2c(c1)OC[C@H](O2)C(=O)N3C[C@H](C4(C3)CC[NH2+]CC4)C(=O)NCCOc5ccccc5F C39685170
Cn1cccc1C(=O)N2C[C@H](C3(C2)CC[NH2+]CC3)C(=O)NC4CCN(CC4)c5c(cccn5)Cl C39687815
COc1c(cc(cc1Cl)C(=O)N2C[C@@H](C3(C2)CC[NH2+]CC3)C(=O)NCCn4cccn4)Cl C39694630
Cc1ccc(c(c1)c2ccc(=O)n(n2)CCC(=O)N3CCC(CC3)(C(=O)N)[NH+]4CCCCC4)C C41253446
C[NH+](C)[C@H](CNC(=O)C(=O)Nc1cc(c(cc1F)F)[N+](=O)[O-])c2ccsc2 C41647794
C[C@@H]1C[C@@H](C[NH+](C1)CCCNC(=O)C(=O)Nc2ccc(c(c2)[N+](=O)[O-])Cl)C C41730006
C[C@H]1C[C@@H](C[NH+](C1)CCCNC(=O)C(=O)Nc2ccc(c(c2)[N+](=O)[O-])Cl)C C41730011
Cc1ccc(c2c1cc(c(=O)[nH]2)C[NH+](CCO)Cc3nnnn3C4CCCC4)C C04847462
Cc1ccc(c(c1)[N+](=O)[O-])NC(=O)C(=O)NC[C@@H](c2ccccc2Cl)[NH+](C)C C49409671
CC(C)C[C@H](CNS(=O)(=O)c1ccc2c(c1)oc(=O)[nH]2)N3CC[NH+](CC3)C C49737860
CNS(=O)(=O)c1ccc(c(c1)[N+](=O)[O-])NCC2(CCCCC2)[NH+]3CCCCC3 C15168934
Cc1cc(c(c(c1)C)NC(=O)C[NH+](C)[C@H](C)C(=O)Nc2ccccc2[N+](=O)[O-])C C07374140
CCOc1cc2c(cc1NC(=O)C(=O)NCc3cc[nH+]c(c3)N(C)C)O[C@H](C2)C C62111217
CC(C)(C)OC(=O)N1CCN(CC1)CCNC(=O)NC2CC[NH+](CC2)C3CC3 C62477317
COc1ccc(cc1)S(=O)(=O)[C@@H]2C(=c3ccc(cc3=[NH+]C2=O)C(=O)Nc4cccc(c4)F)O C15935532
COc1ccc(cc1OC)N2C[C@H](CC2=O)NC(=O)NCCC3=c4ccccc4=[NH+]C3 C63696099
COc1cc2c(cc1OC)NCN(C2=O)CC(=O)NCCC3=c4ccccc4=[NH+]C3 C63818517
Cc1cccc(c1)n2c(nnc2SCC(=O)NC(=O)NCC=C)C3=c4ccccc4=[NH+]C3 C63908597
Cc1ccc2=[NH+][C@H](C=c2c1)C(=O)NCC3=N[C@H](O[C@@H]3C)c4cccc(c4)NC(=O)c5cc(oc5C)C C64002203
C[C@H]1N=N[C@@H](S1)C(=O)Nc2ccc(cc2)C(=O)NCCC3=c4cc(ccc4=[NH+]C3)OC C64502382
CCCc1ccc(cc1)S(=O)(=O)Nc2cc(c(nc2)N3CC[NH2+]CC3)C(=O)N(C)C C65025297
CC(C)S(=O)(=O)NC[C@H]1CCCN(C1)C(=O)NCc2ccc[nH+]c2N(C)C C51272070
C[C@@H](C(=O)Nc1ccccc1[N+](=O)[O-])[NH+](C)CC(=O)Nc2cc(cc(c2)F)F C66844617
c1cc([nH+]cc1CNC(=O)NCCCc2nnc3n2CCCCC3)N4CCCC4 C67388821
CC1CCN(CC1)S(=O)(=O)c2ccc(cc2)C(=O)Nc3c(c4c(s3)C[NH+](CC4)C)C(=O)NC C08920065
CC(C)(C)NC(=O)NC(=O)COC(=O)C1CCN(CC1)c2ccc(c[nH+]2)C(F)(F)F C09959651
C[C@H](c1nnc2n1CC[NH+](CC2)Cc3ccc(cc3)C#CC(C)(C)O)NC(=O)CCOC C11910548
CC[NH+]1CCC[C@@H]1CNC(=O)CCC2CCN(CC2)C(=O)C3=NNC(=O)CC3 C12050495
CCOC(=O)C1=C(NC(=O)N[C@@H]1c2cccs2)CN3CCN(CC3)c4cccc[nH+]4 C20559103
C[C@@]1(C(=O)N(C(=O)N1)NC(=O)C[NH+](C)Cc2ccc(s2)Cl)c3ccc(cc3)OC C22062432
C[NH+]1CCN(CC1)[C@H](CNC(=O)C(=O)NC[C@@H]2CCCO2)c3ccc4c(c3)CCN4C C22734402
C[C@@H](C(=O)NC(=O)NC)[NH+]1CCN(CC1)S(=O)(=O)c2cc(cc(c2)C(F)(F)F)C(F)(F)F C23818539
CC[NH+](CC(=O)Nc1c(c2c(s1)C[C@@H](CC2)C)C#N)CC(=O)N[C@@H]3CCS(=O)(=O)C3 C09492305
COc1cccc(c1)C(=O)N[C@@H](CCSC)C(=O)N2CCC3(CC2)[C@@H]4C(=NC=N4)CC[NH2+]3 C38573892
Cc1c(c(no1)c2c(cccc2Cl)F)C(=O)N3C[C@@H](C4(C3)CC[NH2+]CC4)C(=O)NCCOC C39603425
CCOCCCNC(=O)[C@H]1CN(CC12CC[NH2+]CC2)C(=O)[C@@H]3COc4ccccc4O3 C39604476
CCOCCCNC(=O)[C@H]1CN(CC12CC[NH2+]CC2)C(=O)[C@H]3COc4ccccc4O3 C39604478
Cc1c(c(no1)c2ccccc2Cl)C(=O)N3C[C@@H](C4(C3)CC[NH2+]CC4)C(=O)NC[C@@H]5CCCO5 C39604737
Cc1c(c(no1)c2ccccc2Cl)C(=O)N3C[C@@H](C4(C3)CC[NH2+]CC4)C(=O)NC[C@H]5CCCO5 C39604739
Cc1c(cccc1OC(=O)C)C(=O)N2C[C@@H](C3(C2)CC[NH2+]CC3)C(=O)NC[C@@H]4CCCO4 C39604817
CC(C)OCCCNC(=O)[C@H]1CN(CC12CC[NH2+]CC2)C(=O)[C@@H]3COc4ccccc4O3 C39605213
CC(C)CNC(=O)[C@@H]1CN(CC12CC[NH2+]CC2)C(=O)c3cc(c(c(c3)OC)OC)OC C39624407
CC(C)C(=O)N1C[C@@H](C2(C1)CC[NH2+]CC2)C(=O)NCc3cc(c(c(c3)OC)OC)OC C39636925
CCOC(=O)c1c(c(c(s1)N)C#N)CSC2=Nc3ccccc3C(=O)[N+]2=c4ccc(c[nH]4)C C36660005
CCSCCNC(=O)[C@@H]1CN(CC12CC[NH2+]CC2)C(=O)c3cnc4c(c3Cl)c(nn4C)C C39656693
CC1(OC[C@H](O1)CNC(=O)[C@@H]2CN(CC23CC[NH2+]CC3)C(=O)c4ccc(o4)c5ccc(cc5)F)C C39659634
COc1c(cc(cc1Cl)C(=O)N2C[C@@H](C3(C2)CC[NH2+]CC3)C(=O)N[C@H]4CCOC4=O)Cl C39660885
Cc1c(c(on1)C)C(=O)N2C[C@H](C3(C2)CC[NH2+]CC3)C(=O)NC[C@@H]4c5ccccc5CCO4 C39669213
CC[C@H](C)CC(=O)N1C[C@@H](C2(C1)CC[NH2+]CC2)C(=O)NC[C@@H]3CCCN(C3)c4ncccn4 C39669523
COCCC(=O)N1C[C@@H](C2(C1)CC[NH2+]CC2)C(=O)NCC3(CCCCC3)N4CCOCC4 C39672976
COCCC(=O)N1C[C@H](C2(C1)CC[NH2+]CC2)C(=O)NCc3ccc(cc3)N4CCOCC4 C39678203
CC(C)OC(=O)CNC(=O)[C@H]1CN(CC12CC[NH2+]CC2)C(=O)c3cccc(c3)N(C)C C39678745
CN(C)C(=O)CNC(=O)[C@H]1CN(CC12CC[NH2+]CC2)C(=O)c3cccnc3Sc4ccccc4 C39680640
CN(C)C(=O)CNC(=O)[C@H]1CN(CC12CC[NH2+]CC2)C(=O)c3cc(c(c(c3)Cl)OC)Cl C39680682
C[C@H](c1ccncc1)NC(=O)[C@@H]2CN(CC23CC[NH2+]CC3)C(=O)[C@@H]4CCCN4C(=O)C(F)(F)F C39680788
Cn1cncc1C(=O)N2C[C@@H](C3(C2)CC[NH2+]CC3)C(=O)NCCOc4ccccc4Cl C39681407
C[C@@H](C(C)(C)C)NC(=O)[C@H]1CN(CC12CC[NH2+]CC2)C(=O)c3cc(c(c(c3)OC)OC)OC C39684449
CC(=O)N1CCC(CC1)C(=O)N2C[C@@H](C3(C2)CC[NH2+]CC3)C(=O)NCc4ccc(cc4)C#N C39684875
c1ccc2c(c1)OC[C@H](O2)C(=O)N3C[C@@H](C4(C3)CC[NH2+]CC4)C(=O)NCCOc5ccccc5F C39685168
CCOc1ccccc1C(=O)N2C[C@H](C3(C2)CC[NH2+]CC3)C(=O)NC4CCN(CC4)C(=O)C(C)C C39686025
c1ccc2c(c1)OC[C@H](O2)C(=O)N3C[C@H](C4(C3)CC[NH2+]CC4)C(=O)NCCOc5ccc(cc5)F C39688295
COCCC(=O)N1C[C@H](C2(C1)CC[NH2+]CC2)C(=O)NCc3ccccc3N4CCOCC4 C39694419
Cc1cc(c(o1)C(F)(F)F)C(=O)N2C[C@H](C3(C2)CC[NH2+]CC3)C(=O)NC[C@@H]4CN(CCO4)C C39696837
CCOc1cccc(c1)C(=O)N2C[C@H](C3(C2)CC[NH2+]CC3)C(=O)NC[C@@H]4CN(CCO4)C C39696877
C[C@@H]1CCCC[C@]12C(=O)N(C(=O)N2)CC(=O)NCCCC[NH+]3CCN(CC3)C C41362864
C[NH+](C)[C@H](CNC(=O)C(=O)Nc1cc2c3c(c1)CCN3C(=O)CC2)c4ccc(cc4)N(C)C C49504505
CN(C)c1c(ccc[nH+]1)CNC(=O)NCc2ccc(s2)S(=O)(=O)N(C)C C48319962
c1ccc2=[NH+]CC(=c2c1)C[C@H](C(=O)NCCCO)N3C(=O)[C@H]4C=CC=CC4=NC3=O C63385052
c1ccc(cc1)[C@@H](CNC(=O)CCC(=O)N2CCN(CC2)C(=O)[C@@H]3C=c4ccccc4=[NH+]3)O C63821853
c1ccc2=[NH+]CC(=c2c1)C3=NN[C@@H](O3)SCCC(=O)Nc4ccc(cc4)N5CCCC5=O C64175254
CC(C)N1c2ccccc2[C@H](C1=O)NC(=O)C(=O)NCCC3=c4cc(ccc4=[NH+]C3)OC C64480214
COc1cc(c(cc1OC)Br)NC(=O)C(=O)NCCn2cc[nH+]c2 C54844187
c1cc(ccc1CC[NH+]2CCCC2)NC(=O)C(=O)NCc3nnc4n3CCCC4 C67352838
C[C@@H]1C[C@@H](C[NH+](C1)C[C@@H](C)NC(=O)C(=O)Nc2ccccc2Cn3cncn3)C C67437836
c1ccc2c(c1)[C@]3([C@@H]4CCC[NH+]4[C@@]5([C@H]3C(=O)c6cccc(c6)[N+](=O)[O-])c7ccccc7NC5=O)C(=O)N2 C01858929
CCOC(=O)C1CC[NH+](CC1)[C@@H](c2cc3cc(ccc3[nH]c2=O)C)c4nnnn4C5CCCCC5 C06194647
C[C@@H]1CN(C[C@H](O1)C)S(=O)(=O)c2ccc(cc2)C(=O)Nc3c(c4c(s3)C[NH+](CC4)C)C(=O)NC C08920006
CCn1c(c(c(=O)n(c1=S)CC)C(=O)C[C@H]2c3c(cc4c(c3OC)OCO4)CC[NH+]2C)O C02087748
Cc1cccc2c1NC(=O)[C@]23[C@H]([C@@]4(c5ccccc5NC4=O)[C@H]6[NH+]3CCC6)C(=O)c7cccc(c7)[N+](=O)[O-] C09123840
Cc1cc(ccc1NC(=O)C(=O)NC[C@H](c2ccc3c(c2)CCCN3C)[NH+]4CCCCC4)[N+](=O)[O-] C09165321
Cc1cc2c(c(c1)Cl)NC(=O)[C@]23[C@H]4[C@@H]([C@@H]5[NH+]3CCC5)C(=O)N(C4=O)c6cc(ccc6OC)[N+](=O)[O-] C09331517
Cc1cccc2c1NC(=O)[C@]23[C@@H]([C@@]4(c5ccccc5NC4=O)[C@@H]6[NH+]3CCC6)C(=O)c7cccc(c7)[N+](=O)[O-] C09331908
CCc1ccc2c(c1)[C@]3([C@@H]4[C@@H]([C@@H]5[NH+]3CCC5)C(=O)N(C4=O)c6ccc(c(c6)[N+](=O)[O-])C)C(=O)N2 C09360555
Cc1ccc2c(c1)[C@@]3(C(=O)N2)[C@]4(c5ccccc5NC4=O)[C@@H]([C@H]6[NH+]3CCC6)C(=O)c7cccc(c7)[N+](=O)[O-] C09452622
COC(=O)[C@H](c1ccc(cc1)F)[NH+]2CCN(CC2)C(=O)CN3C(=O)[C@]4(CCc5c4cccc5)NC3=O C09581512
c1cc(ccc1[N+](=O)[O-])Oc2c(cc(cc2Cl)S(=O)(=O)NC(=[NH2+])c3ccncc3)Cl C01040681
Cc1cc(c2c(c1)cc(c(=O)[nH]2)[C@H](c3nnnn3C(C)(C)C)[NH+]4CCN(CC4)c5ccc(cc5)[N+](=O)[O-])C C06178015
Cc1cc2cc(c(=O)[nH]c2cc1C)[C@H](c3nnnn3C[C@@H]4CCCO4)[NH+]5CCN(CC5)c6ccc(cc6)F C06194983
Cc1ccc2c(c1)cc(c(=O)[nH]2)[C@H](c3nnnn3C[C@H]4CCCO4)[NH+]5CCN(CC5)c6ccc(cc6)F C06281890
CC[C@@H](c1nnnn1C2CCCCC2)[NH+](Cc3cc4cc5c(cc4[nH]c3=O)OCCO5)C6CCCC6 C13064420
Cc1ccc2cc(c(=O)[nH]c2c1C)[C@@H](c3nnnn3C(C)(C)C)[NH+]4CCN(CC4)c5ccc(cc5)[N+](=O)[O-] C06441825
CC(C)[C@H](c1nnnn1C2CCCC2)[NH+](Cc3cc4cc5c(cc4[nH]c3=O)OCO5)C6CCCC6 C13500684
COc1cc2cc(c(nc2cc1OC)O)[C@H](c3nnnn3C4CCCC4)[NH+]5CCCCCC5 C08624119
C[C@@H](C(=O)Nc1ccc(cc1Cl)[N+](=O)[O-])[NH+]2CCC(CC2)C(=O)c3ccc4c(c3)OCCO4 C14328292
Cc1cccc(c1C)N2CC[NH+](CC2)[C@H](c3cc4cc(cc(c4[nH]c3=O)C)C)c5nnnn5C[C@@H]6CCCO6 C06443097
Cc1cccc(c1C)N2CC[NH+](CC2)[C@@H](c3cc4cc(cc(c4[nH]c3=O)C)C)c5nnnn5C[C@@H]6CCCO6 C06442955
Cc1cccc(c1C)N2CC[NH+](CC2)[C@H](c3cc4cc(c(cc4[nH]c3=O)C)C)c5nnnn5C[C@@H]6CCCO6 C06443075
Cc1cccc(c1C)N2CC[NH+](CC2)[C@@H](c3cc4cc(c(cc4[nH]c3=O)C)C)c5nnnn5C[C@H]6CCCO6 C06442916
Cc1ccc(c(c1)N2CC[NH+](CC2)[C@H](c3cc4cc(c(cc4[nH]c3=O)C)C)c5nnnn5C[C@H]6CCCO6)C C06195826
CCc1cccc2c1NC(=O)[C@]23[C@H]4[C@@H]([C@@H]5[NH+]3CCC5)C(=O)N(C4=O)c6ccc(cc6C)[N+](=O)[O-] C09013927
C[NH+]1C[C@H](C[C@H]1c2nc(no2)c3ccc(cc3)OC(F)(F)F)NS(=O)(=O)c4ccc(cc4)C#N C20464334
Cc1c2c(oc(c2c(=O)[nH]n1)NC(=O)C[NH+]3CCN(CC3)c4c(cc(cn4)C(F)(F)F)Cl)C C22016977
C[NH+]1CCN(CC1)S(=O)(=O)c2ccc(c(c2)[N+](=O)[O-])N3CCC(CC3)[C@H](c4ccccc4)O C22406212
C[C@H](C(=O)Nc1ccc(cc1Cl)[N+](=O)[O-])[NH+]2CCN(CC2)S(=O)(=O)c3ccc(s3)Cl C23827281
Cc1cc(c(cc1N2C(=O)[C@@H]3[C@H]4CCC[NH+]4[C@]5([C@@H]3C2=O)c6cccc(c6NC5=O)Cl)OC)[N+](=O)[O-] C15996428
Cc1cc(c(cc1N2C(=O)[C@@H]3[C@H]4CCC[NH+]4[C@]5([C@@H]3C2=O)c6ccc(c(c6NC5=O)C)Cl)OC)[N+](=O)[O-] C16001572
Cc1cc2c(cc1S(=O)(=O)N3CCC(CC3)C(=O)NCC[NH+]4CCC(CC4)C)O[C@H](C(=O)N2)C C32959062
COC(=O)C[C@@H](C(=O)OC)NC(=O)N1CCc2c([nH+]c[nH]2)[C@@H]1c3cccc(c3Cl)Cl C31806976
c1ccc(cc1)N2C=C([C@H](N2)c3ccc(cc3)[N+](=O)[O-])/C=N/N4[C@@H]([NH+]=NC4=S)c5ccncc5 C39336734
Cc1c2c(c(cnc2n(n1)C)C(=O)N3C[C@@H](C4(C3)CC[NH2+]CC4)C(=O)NC[C@@H](C)Oc5ccccc5)Cl C39665430
Cc1c2c(c(cnc2n(n1)C)C(=O)N3C[C@H](C4(C3)CC[NH2+]CC4)C(=O)NC[C@H](C)Oc5ccccc5)Cl C39665433
Cc1c(cccc1OC(=O)C)C(=O)N2C[C@@H](C3(C2)CC[NH2+]CC3)C(=O)N[C@@H](C)C4=C(N=N[C@@H]4C)C C39674386
C[C@H]1C(=C(N=N1)C)[C@@H](C)NC(=O)[C@@H]2CN(CC23CC[NH2+]CC3)C(=O)c4cccnc4Oc5ccccc5 C39674439
Cc1c2c(c(cnc2n(n1)C)C(=O)N3C[C@@H](C4(C3)CC[NH2+]CC4)C(=O)NCCOc5ccccc5F)Cl C39685215
Cc1cc(c2c(c1)[C@@]3([C@@H]4[C@H]([C@@H]5[NH+]3CCC5)C(=O)N(C4=O)c6cc(c(cc6C)[N+](=O)[O-])OC)C(=O)N2)C C35147867
Cc1ccccc1OCCn2cc(c3c2cccc3)/C=C\4/C(=[NH2+])N5C(=NC4=O)SN=C5S(=O)(=O)C C20205693
c1ccc(c(c1)COc2ccc(cc2)/C=c\3/c(=[NH2+])n-4[nH]/c(=C\C(=O)N5CCOCC5)/sc4nc3=O)F C20358837
C[C@H]1CCC[NH+](C1)Cc2ccc(cc2)CNC(=O)CN3c4cc(ccc4OCC3=O)[N+](=O)[O-] C58948619
C[C@H](C(=O)C1=c2ccccc2=[NH+]C1)S[C@H]3NN=C(O3)c4cccc(c4)S(=O)(=O)N5CCOCC5 C39939622
CCOc1ccc(cc1)N(CC(=O)N[C@@H]2C=C(N=N2)C)C3=[NH+][C@@H]4CS(=O)(=O)C[C@@H]4S3 C63514425
COc1ccc(cc1)S(=O)(=O)/N=C\2/[C@@H]([NH+]=c3ccccc3=N2)Nc4ccc5c(c4)OCCO5 C38981404
Cc1nc2ccc(cc2s1)N[C@@H]3/C(=N/S(=O)(=O)c4ccc5c(c4)OCCO5)/N=c6ccccc6=[NH+]3 C38998995
Cc1ccc(cc1S(=O)(=O)N2CCOCC2)NC(=O)[C@H](C)OC(=O)C3=c4ccccc4=[NH+][C@@H]3C C64156021
CC1CC[NH+](CC1)c2ccc(cc2)[C@H]3N[C@H](ON3)C(=O)N4CCN(CC4)C(=O)C5=C[C@@H]6C(=CC=N6)C=C5 C64471147
C1C[NH+](CCC1CCCC2CC[NH+](CC2)CN3C(=O)CCC3=O)CN4C(=O)CCC4=O C04322702
CC1(Cc2c(c([nH+]c3c2c4c(s3)c(ncn4)SCC[NH+]5CCOCC5)N6CCOCC6)CO1)C C02406191
C[NH+]1CCc2cc3c(c(c2[C@@H]1CC(=O)C[C@H]4c5c(cc6c(c5OC)OCO6)CC[NH+]4C)OC)OCO3 C12660550
COc1cc(ccc1Oc2ccc(cc2[N+](=O)[O-])C(F)(F)F)/C=C(\C#N)/C3[NH+]=c4ccccc4=[NH+]3 C38567112
c1cc2=[NH+][C@H]\3C(=c2cc1[N+](=O)[O-])CCC/C3=N\N=C/4\CCCC5=c6cc(ccc6=[NH+][C@@H]54)[N+](=O)[O-] C38596649
CCOC(=O)[C@H]1C(=c2cc(ccc2=[NH+]1)OC)NC(=O)[C@H](C)N3CC[NH+](CC3)C4CCCCC4 C38600720
CC[C@@H](C)c1ccc(cc1)N[C@@H]2/C(=N/S(=O)(=O)c3cccc4c3nsn4)/[NH+]=c5ccccc5=[NH+]2 C38974930
CC[C@H](C)c1ccc(cc1)N[C@H]2/C(=N/S(=O)(=O)c3cccc4c3nsn4)/[NH+]=c5ccccc5=[NH+]2 C38974933
COc1ccc(cc1)N[C@@H]2/C(=N/S(=O)(=O)c3ccc(cc3)OC)/[NH+]=c4ccccc4=[NH+]2 C38975317
COc1ccc(cc1)S(=O)(=O)/N=C\2/[C@H]([NH+]=c3ccccc3=[NH+]2)Nc4ccc5c(c4)OCCO5 C38981406
Cc1ccc(cc1C)S(=O)(=O)/N=C\2/[C@@H]([NH+]=c3ccccc3=[NH+]2)Nc4cc(c(cc4OC)OC)Cl C38984488
CCOC(=O)[C@H]1CCCN(C1)[C@@H]2[C@@H](C(=O)N3C=CC=C(C3=N2)C)/C=C(\C#N)/C4[NH+]=c5ccccc5=[NH+]4 C39035222
c1c(cc2=C3[C@@H]([NH+]=c2c1)/C(=N/N=C\4/[C@@H]5[NH+]=c6c(=C5CCC4)cc(cc6)[N+](=O)[O-])/CCC3)[N+](=O)[O-] C39276841
CCOc1cc(ccc1Oc2ccc(cn2)[N+](=O)[O-])/C=C(/C#N)\C3[NH+]=c4ccccc4=[NH+]3 C39356090
Cc1ccc2[nH+]c(cn2c1)CNC(=O)[C@H]3CN(CC34CC[NH2+]CC4)C(=O)[C@H](C)Oc5ccccc5 C39670475
Cc1cc(no1)c2c(c(no2)C)C(=O)N3C[C@@H](C4(C3)CC[NH2+]CC4)C(=O)NCC5CC[NH+](CC5)C6CCCC6 C39689214
CCc1ccc2=[NH+]C(=O)[C@@H](C=c2c1)[C@H]([C@@H]3N=NNN3C(C)(C)C)[NH+]4CCN(CC4)c5cc(ccc5C)Cl C39710410
CCC[NH+]1CCN(CC1)[C@@H]([C@@H]2C=c3cc(ccc3=[NH+]C2=O)CC)[C@@H]4N=NNN4C(C)(C)C C39710420
CCc1ccc2=[NH+]C(=O)[C@H](C=c2c1)[C@@H]([C@@H]3N=NNN3C(C)(C)C)[NH+]4CCC(CC4)C(=O)OCC C39710497
Cc1ccc(c2=[NH+]C(=O)[C@@H](C=c12)[C@@H]([C@@H]3NN=NN3C4CCCCC4)[NH+](Cc5cccnc5)C[C@@H]6CCCO6)C C39711123
CCOc1ccc2=[NH+]C(=O)[C@@H](C=c2c1)[C@H]([C@@H]3N=NNN3C(C)(C)C)[NH+]4CCc5ccccc5C4 C39711395
CCOc1ccc2=[NH+]C(=O)[C@H](C=c2c1)[C@@H](c3nnnn3CCOC)[NH+]4CCC(CC4)C C39711457
Cc1ccc2=[NH+][C@@H]([NH+]=c2c1)/C(=C/C3=C[C@H](N([C@@H]3C)c4ccc(cc4OC)[N+](=O)[O-])C)/C#N C39934824
Cc1ccc2=[NH+][C@@H]([NH+]=c2c1)/C(=C\C3=C[C@H](N([C@@H]3C)c4ccc(cc4OC)[N+](=O)[O-])C)/C#N C39964784
CC(=O)/[NH+]=c\1/ccc-2c(cc(oc2c1)O)C[NH+]3CCC(=CC3)c4c(cc(cc4OC)OC)OC C29594048
Cc1cccc2=C3[C@@H]([NH+]=c12)N=C([NH+]=N3)N/N=C/c4cc(cc(c4O)OC)Br C39444094
COc1ccc(c(c1)[C@@H]2[C@@H]3C(=c4ccccc4=[NH+]3)C[C@@H]5N2C(=O)CN(C5=O)CCCn6cc[nH+]c6)OC C63137433
COc1cccc(c1OC)[C@H]2[C@@H]3C(=c4ccccc4=[NH+]3)C[C@@H]5N2C(=O)CN(C5=O)CCCn6cc[nH+]c6 C63138262
CC[NH+](CC)CCCN1CC(=O)N2[C@H](C1=O)CC3=c4ccccc4=[NH+][C@@H]3[C@H]2c5cccc(c5)[N+](=O)[O-] C63139019
c1ccc2=[NH+][C@@H]3[C@H](N4[C@@H](CC3=c2c1)C(=O)N(CC4=O)CCCn5cc[nH+]c5)c6cccc(c6)[N+](=O)[O-] C63139153
c1ccc2=[NH+][C@H]3[C@@H](N4[C@@H](CC3=c2c1)C(=O)N(CC4=O)CCC5=c6ccccc6=[NH+]C5)c7cccc(c7)[N+](=O)[O-] C63139766
COc1ccccc1[C@@H]2[C@@H]3C(=c4ccccc4=[NH+]3)C[C@@H]5N2C(=O)CN(C5=O)CCCn6cc[nH+]c6 C63142140
COc1ccc(cc1)O[C@@H]2[C@@H](C(=O)N3C=CC=CC3=N2)/C=C(\C#N)/C4[NH+]=c5ccccc5=[NH+]4 C39747217
c1ccc2c(c1)[C@@H]3N(C2=O)[C@H](CS3)C(=O)N4CCC[C@@H](C4)C(=O)N=C5[NH+]=c6ccccc6=[NH+]5 C36569692
Cc1c(c(=O)oc2c1c(cc3c2CCC(O3)(C)C)OC)CC(=O)N=C4[NH+]=c5ccccc5=[NH+]4 C13732864
CCOc1c(cccc1OC)[C@@H]2CN3C(=O)CN(C(=O)[C@@]3([C@H]4C2=c5ccccc5=[NH+]4)C)CCCn6cc[nH+]c6 C63372674
c1ccc2c(c1)CCN([C@H]2CN3C(=O)c4ccccc4C3=O)S(=O)(=O)c5ccc6=[NH+]C(=O)C(=O)[NH+]=c6c5 C09597727
COC(=O)c1ccccc1C(=O)c2ccc(c(c2)[N+](=O)[O-])SC3[NH+]=c4ccccc4=[NH+]3 C63521496
CCOc1ccc2=[NH+][C@H]([NH+]=c2c1)SCC(=O)N3CCN([C@@H]3C(C)C)S(=O)(=O)c4ccc(cc4)C C63526304
Cc1ccc2=[NH+][C@@H]([NH+]=c2c1)CNC(=O)[C@@H]3NC(=NO3)c4ccc(cc4)N5CCCCCC5 C63747031
CN1c2c(cc(cc2NC(=O)[C@H]3CCCO3)C(=O)N(C)CC4[NH+]=c5ccccc5=[NH+]4)N[C@@H]1C6CCC6 C64006279
COC(=O)C1=CN(NN1)[C@@H]2C[C@H]([NH+](C2)C3CCCC3)C(=O)NCCC4=c5ccccc5=[NH+]C4 C64024286
CN1c2c(cc(cc2NC(=O)COC)C(=O)NC[C@H]3[NH+]=c4ccc(cc4=[NH+]3)F)N[C@@H]1c5ccccc5 C64031633
CCC[C@]1(C(=O)N(C(=O)N1)C[C@@H]2CCCO2)C3CCN(CC3)C(=O)C4[NH+]=c5ccccc5=[NH+]4 C64040353
CN(CC1[NH+]=c2ccccc2=[NH+]1)C(=O)C[C@@]3(CC(=O)N(C3=O)C4CC4)c5ccc(cc5)OC C64058202
CC(C)[C@@H](C1[NH+]=c2ccccc2=[NH+]1)NC(=O)CS[C@@H]3N=NNN3c4ccccc4Cl C64164324
Cc1ccc(c(c1)N2[C@H](N=NN2)SCC(=O)N[C@@H](C3[NH+]=c4ccccc4=[NH+]3)C(C)C)C C64197807
CC[NH+](CC)CCCN1CC(=O)N2[C@@H](C1=O)CC3=c4ccccc4=[NH+][C@H]3[C@H]2c5cccc(c5)[N+](=O)[O-] C64228219
CC1=C(C(=O)N2C=CC=C[C@@H]2N1)Cc3nnc(n3C)SCC(=O)NCC4[NH+]=c5ccccc5=[NH+]4 C64482311
c1ccc2=[NH+]C([NH+]=c2c1)c3ccc(cc3)N4C(=O)c5ccc(cc5C4=O)Oc6cccc(c6)[N+](=O)[O-] C65549498
c1ccc(c(c1)/C=N/NC(=O)C2CC[NH+](CC2)Cc3ccc(cc3)[N+](=O)[O-])O C05636519
c1ccc(cc1)SCc2cn(nn2)C[C@H]3C[C@H]4CC[NH+]3C[C@@H]4C(=O)N5CCC(CC5)C(=O)N C08635765
C[C@H](c1nnc(n1c2ccc(cc2)Cl)S[C@@H](c3ccccc3)C(=O)NC(=O)NC)[NH+](C)C C09126165
Cc1ccc(c(c1)NC(=O)C[NH+](C)CC(=O)Nc2cc(c(cc2[N+](=O)[O-])C)C)C C09375924
COCc1c2ccccc2oc1C(=O)Nc3cccc(c3)S(=O)(=O)NC4=[NH+]CCC4 C09512548
C[C@@H](C(=O)Nc1cc(ccc1Cl)[N+](=O)[O-])[NH+](C)CC(=O)Nc2ccccc2Br C09632519
C[C@H](C(=O)Nc1cc(ccc1Cl)[N+](=O)[O-])[NH+](C)CC(=O)Nc2ccccc2Br C09632520
Cc1c(c(n(n1)c2ccccc2)C)/C=C/C(=O)Nc3cccc(c3)S(=O)(=O)NC4=[NH+]CCC4 C09634896
CCOC(=O)N1CCC(CC1)NC(=O)C[C@H]2C(=O)NCC[NH+]2CCC(C)C C11874177
Cc1ccc2c(c1)cc(c(=O)[nH]2)C[NH+](CCO)C3(CCCCC3)c4nnnn4C5CCCC5 C13501249
CCOC(=O)[C@H](CC1=C[NH2+][C@@H]2[C@@H]1C=CC=C2)NC(=O)c3ccc(cc3)[N+](=O)[O-] C15636898
Cc1cccc(c1C)NC(=O)C[NH+](C)CC(=O)Nc2ccc(c(c2)[N+](=O)[O-])Cl C16637174
C/C(=C/1\C(=NN(C1=O)c2nc3ccccc3s2)CC(=O)OC)/NC4CC([NH2+]C(C4)(C)C)(C)C C19899358
CC1CCC(CC1)Nc2ccc(cc2[N+](=O)[O-])S(=O)(=O)NCC[NH+](C)C C23381010
CCCNC(=O)C[NH+]1CCC(CC1)NC(=O)N2CCC(CC2)C(=O)OCC C31158779
CCOC(=O)c1c2c(sc1NC(=O)Cn3cnc4c(c3=O)ccs4)C([NH2+]C(C2)(C)C)(C)C C31641158
CN(C)c1ccc(cc1)C[NH2+][C@@H]2[C@H]3CO[C@H](O3)[C@@H]([C@H]2[O-])[NH+]4CCN(CC4)c5ccccc5OC C20463835
Cc1ccc(cc1)[C@@H]2CC(=NN2C(=O)C[NH+]3CCC(CC3)C(=O)N)c4ccc(cc4OC)OC C36342228
Cc1ccc(c(c1)C2=NN([C@@H](C2)c3ccc(cc3OC)OC)C(=O)C[NH+]4CCC(CC4)C(=O)N)C C36342650
Cc1ccc(c(c1)C2=NN([C@H](C2)c3ccc(cc3OC)OC)C(=O)C[NH+]4CCC(CC4)C(=O)N)C C36342651
CC1CCC2(CC1)C(=O)N(C(=O)N2)CC(=O)NC[C@H](c3ccccc3OC)[NH+]4CCCC4 C36750532
CN(C)S(=O)(=O)c1cc(ccc1Cl)NC(=O)C[NH+]2CCN(CC2)c3ccccc3O C09716976
C[C@@H](c1nnc(n1c2ccc(cc2)Cl)SCC(=O)NC(=O)NC(C)C)[NH+](C)C C39567325
COc1cc(c(c(c1)OC)CNC(=O)[C@@H]2CN(CC23CC[NH2+]CC3)C(=O)[C@@H]4CCC=CC4)OC C39639163
CCC[C@H](C)C(=O)N1C[C@@H](C2(C1)CC[NH2+]CC2)C(=O)NC[C@@H]3CCCN(C3)c4ncccn4 C39669293
CN(C)c1nc(nc(n1)N/N=C/C2=c3ccccc3=[NH+]C2)Nc4ccc(cc4)F C39940453
CCc1ccc2=[NH+][C@@H]3C(=c2c1)N=NC(=N3)SCC(=O)Nc4ccc(cc4)C(=O)NC5CC5 C39981080
CCc1ccc2=[NH+][C@H]3C(=c2c1)N=NC(=N3)SCC(=O)Nc4ccc(cc4)C(=O)NC5CC5 C39981081
CCOC(=O)c1c(c2c(c3c(nc2s1)CC[NH+](C3)C)c4cc(c(c(c4)OC)OC)OC)N C40570124
c1cc(ccc1Nc2c(c(ncn2)Nc3cc[nH+]cc3)[N+](=O)[O-])I C40586395
c1cc(c(cc1N2C[C@@H](OC2=O)CNC(=O)C3CC3)F)c4ccc(nc4)C5([C@H]6[C@@H]5C[NH2+]C6)C#N C40938075
CCc1ccc(cc1)[C@H](CNC(=O)C(=O)Nc2cccc(c2)[N+](=O)[O-])[NH+](C)C C48846064
c1cc(oc1)[C@@H](CNC(=O)Nc2ccc(cc2)N3CCOC3=O)[NH+]4CCCCC4 C56768016
c1cc(oc1)[C@H](CNC(=O)Nc2ccc(cc2)N3CCOC3=O)[NH+]4CCCCC4 C56768017
C[C@@H]1CCCC[C@H]1Nc2ccc(cc2[N+](=O)[O-])S(=O)(=O)NCC[NH+](C)C C57367066
C[C@H]1CCCC[C@H]1Nc2ccc(cc2[N+](=O)[O-])S(=O)(=O)NCC[NH+](C)C C57367072
CNS(=O)(=O)c1ccc(c(c1)[N+](=O)[O-])Nc2ccc(cc2)[NH+]3CCCCC3 C15207330
c1cc[nH+]c(c1)N2CCC(CC2)NC(=O)CCCNc3ccc(cc3)[N+](=O)[O-] C58273743
CNS(=O)(=O)c1ccc(c(c1)[N+](=O)[O-])NC[C@H](C2CCCCC2)[NH+](C)C C45802180
C[C@@H]1CCCC[NH+]1CC(=O)Nc2ccc(c(c2)NC(=O)c3ccc(c(c3)[N+](=O)[O-])Cl)F C58987944
CC1CCC2(CC1)C(=O)N(C(=O)N2)C[NH+]3CCC(CC3)NC(=O)OC(C)(C)C C54548702
COc1ccc(cc1)[C@@H](C(=O)Nc2ccc3c(c2)OCCO3)NC(=O)C[C@@H]4C=c5ccccc5=[NH+]4 C63437150
COc1ccc(cc1)[C@H](C(=O)Nc2ccc3c(c2)OCCO3)NC(=O)C[C@H]4C=c5ccccc5=[NH+]4 C63437153
Cc1ccc(cc1)S(=O)(=O)N2CCNC(=O)[C@H]2CC(=O)NCCC3=c4ccccc4=[NH+]C3 C63783123
CCC1=C[C@@H](NO1)C(=O)NCc2c(ncc3c2CCN(C3)C(=O)CCC4=c5ccccc5=[NH+]C4)C C64152466
CCN(CC)C(=O)c1cc(cnc1N2CC[NH2+]CC2)NS(=O)(=O)c3ccc4c(c3)CCCC4 C35513992
c1ccc2=[NH+]CC(=c2c1)CCNC(=O)CCC(=O)N3CCCN(CC3)[C@H]4Nc5cccnc5S4 C64519903
c1ccc2=[NH+]CC(=c2c1)CCC(=O)N3CC[C@H]4NN=C(N4CC3)CCNC(=O)C5CCCCC5 C64625959
CC[C@H](C(=O)NCCC1=c2cc(ccc2=[NH+]C1)OC)N3c4ccccc4C5=CNN(C(=O)[C@@H]53)C C64839426
c1cc[nH+]c(c1)N2CCN(CC2)C(=O)c3c(n[nH]n3)Nc4ccc(cc4)Cl C67284355
CC1(Cc2c(sc(c2C(=O)OC)NC(=O)C(=O)NCC[NH+](C)C)CO1)C C06758218
Cc1ccc(c(c1)[N+](=O)[O-])NC(=O)C(=O)NC[C@H](c2ccc(cc2)F)[NH+](C)C C10332761
Cc1cc(ccc1NC(=O)C(=O)NC[C@@H](c2ccc(cc2)F)[NH+](C)C)[N+](=O)[O-] C10332777
Cc1cc(ccc1NC(=O)C(=O)NC[C@H](c2ccc(cc2)F)[NH+](C)C)[N+](=O)[O-] C10332781
Cc1ccc(cc1NC(=O)C(=O)NC[C@H](c2ccc(cc2)F)[NH+](C)C)[N+](=O)[O-] C10332792
CC(C)C(=O)NCCc1nnc2n1CC[NH+](CC2)Cc3ccc(c(c3)OC)O C12053392
C[C@@H]1CN(C[C@@H](O1)C)C(=O)c2c(n3cc(ccc3n2)Cl)C[NH2+]CCc4c[nH]nc4 C12316068
CC[C@]1(C(=O)N(C(=O)N1)NC(=O)C[NH+](C)Cc2ccccc2N3CCCC3)C C12554127
c1cc(cnc1)c2[nH]c(=O)cc(n2)C3CC[NH+](CC3)Cc4cncc5c4[nH]nc5Cl C19340899
C[C@@H](COC)NC(=O)C[NH+]1CCC(CC1)(Cn2cnc3ccccc3c2=O)O C19456622
C[C@H](C(=O)Nc1ccc(cc1)[N+](=O)[O-])[NH2+]CC2(CCCCC2)N3CCOCC3 C23994634
C[C@@H](C(=O)Nc1ccc(cc1)[N+](=O)[O-])[NH2+]CC2(CCCCC2)N3CCOCC3 C23994636
c1ccc2c(c1)CC[C@@]23C(=O)N(C(=O)N3)CC(=O)NC[C@@H](c4ccco4)[NH+]5CCCCC5 C27496900
Cc1cc(cc(c1)N2[C@@H]3CS(=O)(=O)C[C@@H]3[NH+](CC2=O)CCc4ccc(cc4)S(=O)(=O)N)C C31773640
COC(=O)[C@@H](CCSC)NC(=O)N1CCc2c([nH+]c[nH]2)[C@H]1c3ccncc3 C36579993
c1ccc(c(c1)[C@H](c2nnnn2C[C@H]3CCCO3)[NH+]4CCC(CC4)C(=O)N)Cl C04872800
Cc1c(s/c(=N\S(=O)(=O)c2ccccc2)/[nH]1)NC(=O)OCC[NH+](C)C C20100607
C[C@H]1N[C@@H](N=N1)NC(=O)c2ccc(s2)[C@@H]3CCC[NH+]3CCCn4cccn4 C39489677
Cc1ccc(cc1)Oc2c(cccn2)C(=O)N3C[C@@H](C4(C3)CC[NH2+]CC4)C(=O)NC[C@@H]5CCCO5 C39604881
Cc1ccc(cc1)Oc2c(cccn2)C(=O)N3C[C@@H](C4(C3)CC[NH2+]CC4)C(=O)NC[C@H]5CCCO5 C39604883
Cc1cc(c(o1)C(F)(F)F)C(=O)N2C[C@@H](C3(C2)CC[NH2+]CC3)C(=O)NC[C@H]4COC(O4)(C)C C39659599
C[C@@H](CNC(=O)[C@H]1CN(CC12CC[NH2+]CC2)C(=O)[C@@H]3COc4ccccc4O3)Oc5ccccc5 C39665344
CCC(CC)CNC(=O)[C@@H]1CN(CC12CC[NH2+]CC2)C(=O)c3cnc4c(c3Cl)c(nn4C)C C39666909
CC(=O)Oc1ccccc1C(=O)N2C[C@H](C3(C2)CC[NH2+]CC3)C(=O)NCc4ccc5c(c4)CCO5 C39668159
Cc1cc(n(n1)C(C)(C)C)C(=O)N2C[C@H](C3(C2)CC[NH2+]CC3)C(=O)NCc4ccc5c(c4)CCO5 C39668303
Cc1ccc(cc1)C(=O)N2C[C@@H](C3(C2)CC[NH2+]CC3)C(=O)NC[C@H]4CCCN(C4)c5ncccn5 C39669262
C1CCC(CC1)(CNC(=O)[C@H]2CN(CC23CC[NH2+]CC3)C(=O)C4CCOCC4)N5CCOCC5 C39672973
C[C@H]1C(=C(N=N1)C)[C@H](C)NC(=O)[C@@H]2CN(CC23CC[NH2+]CC3)C(=O)c4csc(c4OC)Cl C39674453
c1cc2=[NH+]C(=O)[NH+]=c2cc1S(=O)(=O)Nc3ccc(cc3C(=O)[O-])Br C39708403
CCc1ccc2=[NH+][C@H]3C(=c2c1)N=NC(=N3)SCC(=O)Nc4ccc(cc4)NC(=O)C C39981085
Cc1ccc(cc1NC(=O)C(=O)NC[C@H](C(C)C)[NH+]2CCCCCC2)[N+](=O)[O-] C41328309
Cc1c(cccc1[N+](=O)[O-])NC(=O)C(=O)NC[C@H](C(C)C)[NH+]2CCCCCC2 C41328499
C[C@@H]1CCC[NH+](C1)CCCNC(=O)C(=O)Nc2cccc(c2)N3CCOC3=O C41715661
C[C@@H]1C[C@H](C[NH+](C1)CCCNC(=O)C(=O)Nc2ccccc2n3cncn3)C C41730365
COC(=O)[C@@H](CCSC)NC(=O)N1CCc2c([nH+]c[nH]2)[C@@H]1c3cccnc3 C44568596
C[C@@H](C(=O)Nc1cccc(c1)[N+](=O)[O-])[NH2+]CC2(CCCCC2)N3CCOCC3 C45295742
c1cc(c(cc1[N+](=O)[O-])Cl)NC(=O)C(=O)NCCC[NH+]2CCCCCC2 C48847829
C[C@@H]1CCCC[NH+]1CCCNC(=O)C(=O)Nc2cc(c(cc2F)F)[N+](=O)[O-] C49131425
C[C@H]1CCCC[NH+]1CCCNC(=O)C(=O)Nc2cccc(c2)N3CCOC3=O C49132085
C[NH+](C)[C@H](CNC(=O)C(=O)Nc1ccccc1[N+](=O)[O-])c2ccccc2Cl C49409659
C[C@H](C(=O)Nc1ccc(cc1[N+](=O)[O-])Cl)[NH+]2CCC[C@@H](C2)C(=O)NC3CC3 C51045171
C[C@H]1CCCC[C@@]12C(=O)N(C(=O)N2)CC(=O)Nc3nc(cs3)C[NH+]4CCC(CC4)C C36652218
C[C@@H](C(=O)Nc1cc(ccc1OC)Cl)N2C(=O)[C@@H](NC2=O)CC3=c4ccccc4=[NH+]C3 C63789274
C[C@H]1C(=C(NN1C)C)NC(=O)CSc2nnc(n2C3CC3)C4=c5ccccc5=[NH+]C4 C63835339
COC(=O)CNC(=O)Cc1ccc(cc1)NC(=O)N2CC[C@@H](C2)[NH+]3CCCC3 C66159600
COC(=O)CNC(=O)Cc1ccc(cc1)NC(=O)N2CC[C@H](C2)[NH+]3CCCC3 C66159601
C[C@@H](C(=O)NC(=O)NCC=C)[NH+]1CCC(CC1)(C)N(C)C(=O)OC(C)(C)C C66567729
C[C@H](CC[NH+](C)C)NC(=O)C(=O)Nc1ccc(cc1)c2nnc3n2CCCC3 C66998640
C[C@@H]1CCCC[NH+]1[C@@H](C)CNC(=O)C(=O)Nc2ccc(cc2)N(C)C(=O)OC C67345054
c1c([nH+]c2n1CCCC2)CCNC(=O)NCCCc3nnc4n3CCCCC4 C67391041
c1ccc2c(c1)c(c(n2C[NH+]3CCCCC3)O)/N=N/C(=O)c4ccccc4[N+](=O)[O-] C06229843
c1cc(c(c(c1)Cl)C(=O)NC(=O)N2CCN(CC2)c3ccc(c[nH+]3)[N+](=O)[O-])Cl C08626681
C[NH+]1CCc2cc3c(c(c2[C@H]1c4c(n(c(=O)n(c4=O)c5ccccc5)c6ccccc6)O)OC)OCO3 C09033774
Cc1c(ccc2c1NC(=O)[C@@]23[C@H]4[C@@H]([C@@H]5[NH+]3CCC5)C(=O)N(C4=O)c6ccc(cc6Cl)[N+](=O)[O-])Cl C09411220
Cc1ccc(c(c1C)NC(=O)C[NH+](C)Cc2cc(ccc2Cl)[N+](=O)[O-])[N+](=O)[O-] C11012677
Cc1cc(c2cc(c(=O)[nH]c2c1)[C@H](c3nnnn3C[C@@H]4CCCO4)[NH+]5CCN(CC5)c6ccc(cc6)F)C C06193792
C[C@]12CCC[C@@]([C@@]1(C[C@H]3[C@@H](C2)OC(=O)[C@H]3C[NH+]4CCN(CC4)c5ccc(cc5)[N+](=O)[O-])O)(C)OC C12661482
Cc1ccc(c2c1cc(c(=O)[nH]2)[C@@H](c3nnnn3C[C@@H]4CCCO4)[NH+]5CCN(CC5)c6ccc(cc6)F)C C06244817
COc1ccc2cc(c(=O)[nH]c2c1)[C@H](c3nnnn3C[C@@H]4CCCO4)[NH+]5CCCC6(C5)CCCCC6 C06282908
Cc1ccc2cc(c(=O)[nH]c2c1C)[C@@H](c3nnnn3C[C@@H]4CCCO4)[NH+]5CCN(CC5)c6ccc(cc6)F C06441883
CC[C@H](C)C(=O)NCc1nnc2n1CC[NH+](CC2)C3CCN(CC3)C(=O)OCC C14881136
Cc1c(ccc2c1NC(=O)[C@@]23[C@H]4[C@@H]([C@H]5[NH+]3CCC5)C(=O)N(C4=O)c6ccc(c(c6)[N+](=O)[O-])Cl)Cl C02450440
c1ccc2c(c1)[C@]3([C@@H]([C@H]([C@H]4[NH+]3CCC4)c5cccc(c5)[N+](=O)[O-])C(=O)c6ccc7c(c6)OCO7)C(=O)N2 C17112510
Cc1ccc(cc1[N+](=O)[O-])N2C(=O)[C@H]3[C@@H]4CCC[NH+]4[C@@]5([C@@H]3C2=O)c6cc(ccc6NC5=O)Cl C09288120
c1ccc(c(c1)[C@@H](CNC(=O)CN2c3cc(ccc3OCC2=O)[N+](=O)[O-])[NH+]4CCCC4)Cl C22619459
CC1CC[NH+](CC1)[C@H](CNC(=O)C2CCN(CC2)c3ccc4nnnn4n3)c5cccs5 C22966781
c1ccc(c(c1)NC(=O)C[NH+]2CCN(CC2)S(=O)(=O)c3ccc(s3)Cl)[N+](=O)[O-] C23827224
Cc1ccc(nc1)[n+]2c(=O)c3ccccc3[nH]c2SCC(=O)Nc4ccc(c(c4)[N+](=O)[O-])Cl C24305531
CN(C)S(=O)(=O)c1ccc2c(c1)CCN2C(=O)N[C@@H]3CCC[NH+](C3)Cc4ccccc4S(=O)(=O)C C24973870
Cc1ccc(o1)/C=C/c2[nH]c(=S)n(n2)C[NH+]3CCN(CC3)c4ccc(cc4[N+](=O)[O-])Cl C25682388
Cc1cccc2c1NC(=O)[C@@]23[C@@H]4[C@@H]([C@H]5[NH+]3CCC5)C(=O)N(C4=O)c6ccc(c(c6)[N+](=O)[O-])Cl C16001251
c1cc(c(cc1N2C(=O)[C@@H]3[C@@H]4CCC[NH+]4[C@]5([C@H]3C2=O)c6cc(ccc6NC5=O)F)[N+](=O)[O-])Cl C16009675
Cc1cc(ccc1N2C(=O)[C@@H]3[C@@H]4CCC[NH+]4[C@]5([C@@H]3C2=O)c6cccc(c6NC5=O)Cl)[N+](=O)[O-] C16033577
Cc1cc(oc-2c/c(=[NH+]\C(=O)[C@H]3[C@@H]4[C@@H]([C@@H]5[C@@H](O3)OC(O5)(C)C)OC(O4)(C)C)/ccc12)O C35052794
Cc1cc(oc-2c/c(=[NH+]\C(=O)[C@H]3[C@H]4[C@@H]([C@@H]5[C@@H](O3)OC(O5)(C)C)OC(O4)(C)C)/ccc12)O C35052798
Cc1ccc(cc1)C2=C([C@H](N3C(=[NH+]2)N=NN3)c4ccc(c(c4)[N+](=O)[O-])N5CCCC5)C C05930048
c1ccc2c(c1)CCN3[C@@H]2[C@@]4(Cc5c3[nH+]c6ccccn6c5=O)C(=O)NC(=O)N(C4=O)C7CCCCC7 C09358347
COCCNC(=O)[C@@H]1Cc2cc(ccc2N3[C@@H]1CN(CC3)c4cccc[nH+]4)[N+](=O)[O-] C35870245
CCN1c2c(c(=O)n3ccccc3[nH+]2)C[C@]4([C@@H]1C)C(=O)NC(=O)N(C4=O)C5CCCCC5 C13556775
c1ccn2c(c1)[nH+]c3c(c2=O)C[C@@]4([C@@H]5N3CCCCC5)C(=O)NC(=O)N(C4=O)C6CCCCC6 C09266823
CC[NH+]1CCC[C@@H]1CNC(=O)Cn2cnc3ccc(cc3c2=O)S(=O)(=O)N4CCC(CC4)C C04104106
CCOC1=C[C@H]2C[C@@H]3CO[P@@](=O)(N[NH+]3C[C@@H]2C=C1OCC)S(=O)(=O)Oc4ccccc4 C39469787
CC(=O)/[NH+]=c\1/ccc-2c(cc(oc2c1)O)COC(=O)c3ccc(cc3Cl)[N+](=O)[O-] C39583327
Cc1ccc(cc1[N+](=O)[O-])NC(=O)[C@H](C)SC2=N[C@@H]3C(=c4ccccc4=[NH+]3)N=N2 C39707821
Cc1ccc(cc1[N+](=O)[O-])NC(=O)[C@H](C)SC2=N[C@H]3C(=c4ccccc4=[NH+]3)N=N2 C39707823
Cc1ccc2=[NH+][C@H]3C(=c2c1)N=NC(=N3)S[C@@H](C)C(=O)Nc4ccc(cc4C)[N+](=O)[O-] C39708045
Cc1ccc2=[NH+][C@H]3C(=c2c1)N=NC(=N3)SCC(=O)Nc4cc(ccc4C)[N+](=O)[O-] C39708075
CC[C@H](C(=O)Nc1ccc(cc1)[N+](=O)[O-])SC2=N[C@H]3C(=c4ccccc4=[NH+]3)N=N2 C39708718
Cc1cc(ccc1Nc2c(c(ncn2)N3CCN(CC3)c4cccc[nH+]4)[N+](=O)[O-])Cl C40590690
Cc1ccc(c(c1)C)Nc2c(c(ncn2)N3CCN(CC3)c4cccc[nH+]4)[N+](=O)[O-] C40621294
Cc1ccc2c([nH+]1)cccc2Nc3c(c(ncn3)Oc4ccc(cc4)OC)[N+](=O)[O-] C40661628
Cc1cc(c2c(c1)[C@@]3([C@@H]4[C@H]([C@@H]5[NH+]3CCC5)C(=O)N(C4=O)c6cccc(c6C)[N+](=O)[O-])C(=O)N2)C C35843184
C[C@@H]1CN(C[C@@H](O1)C)c2ccc(c[nH+]2)CNC(=O)c3cc(ccc3N4CCC(CC4)C)[N+](=O)[O-] C46842671
CCS(=O)(=O)C1=NN2C(=[NH2+])/C(=C\c3ccc(cc3)OC(=O)c4ccc(cc4)F)/C(=O)N=C2S1 C20208497
CCN(Cc1cc(=O)n2ccsc2[nH+]1)Cc3[nH]c(=O)c4cc(c(cc4n3)OC)OC C13598151
C[C@H]1CCC[NH+](C1)Cc2ccccc2CNC(=O)CN3c4cc(ccc4OCC3=O)[N+](=O)[O-] C58952394
c1ccc(cc1)[C@H](CN2CC(=O)N3[C@H](C2=O)CC4=c5ccccc5=[NH+][C@@H]4[C@@H]3c6cccc(c6)[N+](=O)[O-])O C63142031
C[C@]1(C(=O)N(C(=O)N1)CC(=O)C2=c3ccccc3=[NH+][C@@H]2c4ccccc4)c5ccc(cc5)[N+](=O)[O-] C39930146
C[C@H](C(=O)N1CCN(CC1)S(=O)(=O)c2ccccc2)S[C@@H]3NN=C(O3)C4=c5ccccc5=[NH+]C4 C39938925
Cc1c2c(n(n1)CCC#N)NC(=[N+]([P@]2(=S)Nc3cccc(c3)[N+](=O)[O-])C)c4ccccc4F C49552127
CCOc1ccc(c(c1)O)[C@H]2Nc3c(c4c(s3)C[NH+](CC4)C)C(=O)N2 C05100333
Cc1cc(cc(c1)NC(=O)[C@H](CCSC)NC(=O)[C@H]2Cc3ccccc3C[NH2+]2)C C08491278
C[NH+]1CCc2c(sc(c2C(=O)N)NC(=O)CCCSc3ccccc3)C1 C23935731
CC(C)CC/[NH+]=C(\N)/SCc1cc(=O)oc2c1ccc(c2)NC(=O)C C25865017
C[C@@H](C(=O)Nc1c(c2c(s1)CCC2)C(=O)N)[NH+]3CCC[C@@H](C3)C(F)(F)F C36007382
CC(C)C[C@@H](CNS(=O)(=O)c1cc(ccc1OC)Br)[NH3+] C36299171
c1c(cc(c(c1NC(=O)[C@H]2C[C@H](C[NH2+]2)O)OC(F)F)Br)Cl C37020252
C[NH+](C)CCCNS(=O)(=O)c1c(cc(cc1Br)Br)N C37063207
COc1ccc(cc1Br)S(=O)(=O)N[C@@H]2CCCC[C@@H]2[NH3+] C38050574
C[C@@H](C(=O)NCC(C)C)Oc1c(cc(cc1Br)C[NH3+])OC C36814881
C[NH+]1CCC[C@H](C1)NS(=O)(=O)c2c(cc(cc2Br)Br)N C40672170
CC[NH+](CC)[C@@H](C)CNC(=O)NNC(=O)c1cc2c(s1)CC[C@@H](C2)C C46280615
C[NH+]1CC[C@H](C1)NS(=O)(=O)c2c(cc(cc2Br)Br)N C49083630
CC(C)[C@@H](C[NH+](C)C)NS(=O)(=O)c1ccc(cc1N)Br C49192984
CC(C)[C@H](C[NH+](C)C)NS(=O)(=O)c1ccc(cc1N)Br C49192985
CC[NH2+]Cc1cc(cnc1Sc2ccc(c(c2)F)F)S(=O)(=O)N C49089545
C[C@H]1CCC[NH+](C1)Cc2ccc(cc2)NC(=O)NCC(=O)NCC(C)C C50056658
c1cc([nH+]cc1CNc2c(cc(cn2)C(=O)N)Cl)N3CCCCCC3 C54060173
Cc1cc(ccc1NC(=O)NCC(C)(C)[NH+]2C[C@@H](C[C@H](C2)C)C)C(=O)NC C54411770
Cc1cc([nH]c(=O)c1CNC(=O)NC[C@H](c2ccccc2)[NH+]3CCC(CC3)C)C C57798997
CC[C@H]1c2ccsc2CC[NH+]1CC(=O)Nc3ccccc3SCC(=O)N C15547486
C[C@H]1CCCC[NH+]1CCCCNC(=O)Nc2ccc(c(c2)NC(=O)C)F C58537644
c1ccc(c(c1)NC(=S)N2CCC(CC2)(C(=O)N)[NH+]3CCCCC3)Cl C59120009
CC(C)(C)[C@@H]1CCc2c(cc(s2)C(=O)NCCC[NH+]3CCC[C@@H](C3)C(=O)N)C1 C60369165
CC[C@H]([C@H](c1cc(cs1)Br)Sc2n[nH]c(=O)n2CC)[NH3+] C61594299
C[C@@H]([C@@H](c1cc(cs1)Br)Sc2n[nH]c(=O)n2C(C)C)[NH3+] C61595110
C[C@H]([C@@H](c1cccc(c1)Br)Sc2n[nH]c(=O)n2C(C)C)[NH3+] C61595180
C[C@@H]([C@H](c1cccc(c1)Br)Sc2n[nH]c(=O)n2C(C)C)[NH3+] C61595181
C[C@H]([C@@H](c1ccccc1Br)Sc2n[nH]c(=O)n2C(C)C)[NH3+] C61595194
C[C@@H]([C@H](c1ccccc1Br)Sc2n[nH]c(=O)n2C(C)C)[NH3+] C61595195
C[NH+]1CC[C@H](C1)CNS(=O)(=O)c2cc(cc(c2Br)N)Cl C61881955
C[C@@H](CNS(=O)(=O)c1cc(cc(c1Br)N)Cl)[NH+](C)C C61882189
c1c(cc(c(c1N)Br)S(=O)(=O)N[C@H]2CC[NH+]3[C@@H]2CCC3)Cl C61882379
C[C@H](C(=O)N)Oc1c(cc(cc1Br)C[NH2+]C(C)(C)C)OC C62729717
c1ccc2=[NH+]CC(=c2c1)CCCC(=O)N[C@@H]3[C@@H](C4=C(S3)CCC4)C(=O)N C63800245
Cc1ccc2=[NH+]CC(=c2c1)CCN3CC(=O)C(=C3N)[C@@H]4Nc5ccccc5S4 C64838137
c1ccc2c(c1)nc3n2[C@@H](NC(=[NH2+])N3)c4ccc(cc4)OCC(F)(F)F C65887950
CC[C@@H](C)[NH+](C)CCNC(=O)NNC(=O)c1cc2c(s1)CC[C@@H](C2)C C66203417
c1cc(ccc1OC[C@@H](C[NH2+]Cc2cc[nH]n2)O)I C66992919
Cc1ccsc1C(=O)NNC(=O)NCCCC[NH+]2C[C@H](C[C@@H](C2)C)C C67390503
Cc1ccc(c(c1)Cl)NC(=O)CCNC(=O)N[C@H]2CC[NH+]3[C@@H]2CCCC3 C67391787
CC1CC[NH+](CC1)C[C@@H](CNC(=O)Nc2ccc(cc2)SC(F)F)O C67486819
CCOc1ccc(cc1Cl)NC(=O)NC[C@@H](C[NH+]2CCC(CC2)C)O C67545387
CCOc1ccc(cc1Cl)NC(=O)NC[C@H](C[NH+]2CCC(CC2)C)O C67545389
CC1CC[NH+](CC1)C[C@H](CNC(=O)Nc2ccc(cc2C(F)(F)F)Cl)O C67546977
CC1CC[NH+](CC1)C[C@H](CNC(=O)Nc2ccc(cc2F)OC(C)C)O C67550916
CC1CC[NH+](CC1)C[C@H](CNC(=O)NCC2(CC2)c3ccc(cc3)F)O C67625789
CC1CC[NH+](CC1)C[C@@H](CNC(=O)NCc2c(ccs2)Br)O C67637760
CC1CC[NH+](CC1)C[C@H](CNC(=O)N[C@@H]2C[C@@H]2c3ccccc3C(F)(F)F)O C67639876
CCCc1ccc(cc1)c2ccc(cc2)C(=O)N3C[C@H](C[C@H]3C(=O)NC)[NH3+] C67642098
C[C@@H](C(=O)c1ccc(cc1)NC(=O)C(C)(C)C)Sc2nnc(s2)N C07128632
C[C@H](C(=O)c1ccc(cc1)NC(=O)C(C)(C)C)Sc2nnc(s2)N C07128640
C[C@H](C(=O)NNC(=O)c1ccccc1O)Oc2cccc(c2)Br C12853412
c1cc(cc(c1)O)/C=N/NC(=O)c2cc(n[nH]2)c3ccc(s3)Br C00868058
Cc1ccc(c(c1)S(=O)(=O)C2(CCCC2)C(=O)Nc3ccc(cc3)C(=O)N)C C14202013
c1cc(ccc1NC(=O)c2ccc(c(c2)S(=O)(=O)N)Cl)N3CCCCC3 C15526199
CCCc1c2c([nH]n1)OC(=C([C@H]2c3cc(cnc3)c4ccc(cc4)F)C#N)N C05130142
Cc1ccc(c(c1)OCCC(=O)Nc2ccc(c(c2)S(=O)(=O)N)C)C C19618841
COc1ccccc1[C@H]2[C@H]([C@](NC(=O)N2)(C(F)(F)F)O)C(=O)c3ccccc3 C22275914
COc1ccccc1[C@@H]2[C@H]([C@](NC(=O)N2)(C(F)(F)F)O)C(=O)c3ccccc3 C22275918
CC(C)NC(=O)Nc1ccc(cc1)NS(=O)(=O)c2ccc(cc2F)F C24426973
Cc1nnc(n1N)S[C@H](C)C(=O)Nc2c(cc(cc2Cl)Cl)Cl C28674867
CC(C)NC(=O)Nc1ccccc1NS(=O)(=O)c2ccc(c(c2)Cl)F C32935305
C[C@@H]1c2cc(c(cc2CC[NH+]1C/C(=N/c3nc(cs3)c4ccccc4)/[O-])O)O C39197581
CCCSc1[nH]c(=O)c2c(n1)NC3=C([C@H]2c4cccc(c4)O)C(=O)CCC3 C07262840
CC(C)(C)C(=O)NCCC(=O)NNC(=O)c1cc2c(s1)CCCCC2 C42658606
C[C@H](CNC(=O)NNC(=O)c1cc(cn1C)Br)c2ccccc2 C43306603
Cc1nnc(n1N)S[C@H](C)C(=O)Nc2cc(c(cc2Cl)Cl)Cl C48725228
Cc1cc(ccc1NC(=O)C(=O)N[C@@H](C)c2ccc3ccccc3c2)C(=O)NC C48801077
C[C@H](c1ccccc1)/N=C\2/[C@@H](C(=O)C2=O)/[NH+]=c/3\cc[nH]c(c3)Nc4ccccc4 C40934566
CC[C@@H](C)NC(=O)c1ccc(cc1)NC(=O)c2c(c3c([nH]2)CCCC3=O)C C54195958
Cc1ccc(cc1NC(=O)N[C@H](C)c2ccc(cc2)S(=O)(=O)NC)Cl C54355832
C[C@H](c1ccccc1C(F)(F)F)NC(=O)Nc2cccc(c2)N3CCNC3=O C56516036
C[C@@H](Cc1ccc(cc1)O)NC(=O)Nc2ccc(c(c2)C(=O)OC)Cl C56647948
CC(C)NC(=O)c1ccc(c(c1)NC(=O)NCc2ccc(cc2)C#N)Cl C56682942
C[C@H](Cc1ccc(cc1)O)NC(=O)N2CCC(CC2)C(=O)c3ccc(cc3)O C56769443
C[C@@H]1C[C@@H]1C(=O)Nc2ccc(cc2)C(=O)Nc3ccc(cc3C(=O)NC)Cl C58228481
Cc1cc(c(n1c2ccc(cc2)Cl)C)/C=N/NC(=O)Cc3csc(n3)N C59645115
c1cc(c(c(c1)F)NC(=O)CSc2nnc(n2N)c3ccc(cc3)F)F C06532685
Cc1ccc(c(c1)Br)NC(=O)CSc2nnc(n2N)C(C)C C59913048
Cc1cc(ccc1NC(=O)c2ccc(c(c2)S(=O)(=O)N)Cl)OC(C)C C60398625
Cc1cc(ccc1NC(=O)NC[C@H](c2ccc(c(c2)F)F)O)C(=O)OC C48115268
CCCc1c2c([nH]n1)OC(=C([C@H]2c3ccc(cc3)OC(F)(F)F)C#N)N C04312355
C[C@@H](c1cccc(c1)S(=O)(=O)N)NC(=O)N(CC#C)C2CCCCC2 C62476060
Cc1ccc(cc1)O[C@H](C)C(=O)Nc2ccc(c(c2)S(=O)(=O)N)Cl C63343445
c1cc2cc(ccc2nc1)NC(=O)C(=O)NNc3ccc(cc3Cl)Cl C65102557
CCNC(=O)NNC(=O)c1ccccc1Sc2ccc(cn2)Br C65189522
Cc1ccccc1n2c3c(c(n2)C(=O)Nc4cccc(c4C(=O)N)C)CCC3 C65551477
CC(=O)Nc1cc(c(cc1F)F)NC(=O)C(=O)N[C@H]2CCCC[C@H]2C(C)(C)C C65556764
Cc1cc(ccc1NC(=O)C(=O)NCc2ccc3c(c2)c(c([nH]3)C)C)N(C)C C65712578
c1cc(ccc1C(=O)NNC(=O)NC[C@@H]2CCN(C2)c3ccc(cc3)F)Cl C66342647
CC(=O)Nc1cc(c(cc1F)F)NCC(=O)NC2(CCCCCC2)C#N C66375469
Cc1ccc(cc1C(=O)NC(C)C)NC(=O)C(=O)N[C@H]2C[C@H]3CC[C@@]2(C3(C)C)C C66719351
C[C@@H](C(=O)N1CCc2c1cccc2)NC(=O)NC[C@@]3(CCCc4c3cccc4)O C66926050
Cc1cc(ccc1NC(=O)N[C@@H](C)c2cccc(c2)S(=O)(=O)NC)F C67253784
CCc1ccc(cc1S(=O)(=O)N)NC(=O)c2cc(c(n2C)Cl)Cl C67328896
CC(C)C(=O)Nc1ccc(cc1)NC(=O)C(=O)N[C@H]2CCc3c2ccc(c3)Cl C67430884
CC(C)NC(=O)CNC(=O)N1CCC(CC1)[C@H](c2ccc(cc2)Cl)O C67455567
COc1ccc(cc1OC)NC(=O)NC[C@H](c2ccc3ccccc3c2)O C67487610
Cc1cn(nc1NC(=O)NC[C@H](c2ccc3ccccc3c2)O)c4ccccc4 C67577628
CC[NH+]1CCc2c(sc3c2C(=N[C@H](N3)c4ccc(cc4O)C)O)C1 C04556160
c1ccc(cc1)Sc2ccccc2NC(=O)C[C@H]3C(=O)NCC[NH2+]3 C04983807
c1ccc(c(c1)[C@@H](c2ccc3cccnc3c2O)Nc4cccc[nH+]4)O C00038229
c1cc(c(cc1NC(=O)C[C@H]2C(=O)N[C@@H]3CCCC[C@@H]3[NH2+]2)Cl)F C09225473
Cc1cc(cc(c1)C(=O)NCC(=O)NC2CC([NH2+]C(C2)(C)C)(C)C)C C10818442
Cc1cccc(c1)/[NH+]=c\2/c(cc3c(cnc(c3o2)C)CO)C(=S)N C20132051
c1ccc2c(c1)[C@H]([C@@H](C23CC[NH2+]CC3)O)N4CCN(CC4)c5ccccc5O C20785743
c1ccc2c(c1)C[C@H]([NH+](C2)CC(=O)Nc3cc(cc(c3)F)F)C(=O)N C22063419
C[C@H](c1ccc(c(c1)F)F)[NH+](C)CC(=O)Nc2c(ccs2)C(=O)N C23667266
C[C@@H](C(=O)NC(=O)NC(C)(C)C)[NH2+]CC1(CCCC1)c2ccccc2 C25898660
C1CCCCCc2c(nc(s2)NC(=O)C[NH2+]CCO)CCCC1 C22507702
c1c(c2c(c(c1Cl)NC(=O)C3(CCCCC3)[NH3+])nsn2)Cl C37033799
c1c(cc(c2c1OCCO2)Br)[C@@H](C(=O)N)[NH2+]C3CCCC3 C37969080
C[C@@]1\2CC[C@@](C1(C)C)(C/C2=N\O)C(=O)NC3CC([NH2+]C(C3)(C)C)(C)C C13115722
Cc1ccc(cc1)[C@@H](CNc2ccccc2O)[NH+]3CCN[C@@H](C3)OC C39531605
CC(C)C1=CNN2[C@@]1(NC(=CC2=O)[C@H]3CCC[NH2+]3)Cc4ccccc4 C39955820
c1cc(c(cc1Cl)Cl)NC(=O)NC[C@H](C[NH+]2CCCCC2)O C40096548
Cc1c(nnc(c1C(=[NH2+])N)Oc2ccc(cc2F)Br)C C40291669
c1ccc(cc1)[C@H](CNC(=O)NNc2ccc(cc2)F)[NH+]3CCCC3 C42814768
CC(C)CC(=O)N[C@H](C(C)C)C(=O)NC1CC([NH2+]C(C1)(C)C)(C)C C48363999
C[C@H](C(=O)N(C)C)Nc1c2cc(ccc2[nH+]cc1N)Br C49096526
C[NH2+][C@@H](c1cc2c(cc1Br)[nH]c(=O)[nH]2)[C@H]3CCCCO3 C52094473
CC[NH2+][C@H](c1cc2c(cc1Br)[nH]c(=O)[nH]2)[C@H]3CCCO3 C52094658
CC(C)[NH+](C)CCNS(=O)(=O)c1c(cc(cc1Cl)Cl)N C54111666
Cc1cc(ccc1NC(=O)N[C@@H](C)C[NH+]2C[C@H](C[C@@H](C2)C)C)C(=O)NC C56648539
Cc1cccc(c1NC(=O)CN(C)C(=O)NC2CC([NH2+]C(C2)(C)C)(C)C)C C26179693
c1ccc(c(c1)C(F)(F)F)NC(=O)NC[C@H](C[NH+]2CCCCC2)O C43158247
CCC[C@H](C(=O)N(C)C1CC[NH+](CC1)C2CCC(CC2)C)NC(=O)N C61606971
CC(C)[C@H](C[NH+](C)C)NS(=O)(=O)c1cc(cc(c1Br)N)Cl C61882351
C[NH2+][C@@H](c1cc2c(cc1Br)[nH]c(=O)[nH]2)[C@@H]3CCCOC3 C62235140
C[C@H]1C(=C(SN1)NC)C(=O)NC[C@@H](c2cccs2)C3=c4ccccc4=[NH+]C3 C63127494
c1csc(c1C(=O)N)NC(=O)CC[NH+]2CC3C[C@H]4C[C@@H](C3)CC2C4 C65967861
c1cc(ccc1N2CC[C@H](C2)CN/C(=[NH+]/C[C@@H]3CCCO3)/N)Br C66244532
c1c(cc(c2c1OCO2)Br)CNC(=[NH2+])NC3CCCC3 C66244814
CC[NH+](C)CCNC(=O)NNC(=O)c1cc2c(s1)CC[C@@H](C2)C C66988161
Cc1ccc(cc1F)C[NH2+]Cc2cccc(c2)[C@@]3(C(=O)NC(=O)N3)C C67121314
Cc1ccc(cc1F)C[NH2+]Cc2cccc(c2)[C@]3(C(=O)NC(=O)N3)C C67121315
CCOc1ccc(cc1NC(=O)NC2CC([NH2+]C(C2)(C)C)(C)C)F C67326074
c1ccc2cc(ccc2c1)[C@@H](CNC(=O)NCc3ccc([nH+]c3)N4CCCC4)O C67457348
CN(C)c1c(ccc[nH+]1)CNC(=O)NC[C@@H](c2ccc3ccccc3c2)O C67458230
CC1CC[NH+](CC1)C[C@@H](CNC(=O)Nc2ccc(cc2F)Cl)O C67487702
CC1CC[NH+](CC1)C[C@@H](CNC(=O)Nc2cccc3c2CCCC3)O C67487849
CC1CC[NH+](CC1)C[C@H](CNC(=O)Nc2cc(ccc2F)Cl)O C67537635
CC1CC[NH+](CC1)C[C@@H](CNC(=O)Nc2ccc(cc2)SC)O C67538285
C[C@@H]1C[C@@H](C[NH+](C1)C[C@@H](C)NC(=O)Nc2ccc(cc2Cl)NC(=O)C)C C67575904
C[C@H](CNC(=O)Nc1ccc(cc1Cl)NC(=O)C)C[NH+]2CCCCC2 C67576652
CC1CC[NH+](CC1)C[C@@H](CNC(=O)N[C@@H]2CCC[C@@H](C2)C(F)(F)F)O C67613343
CC1CC[NH+](CC1)C[C@H](CNC(=O)N[C@H]2CCC[C@@H](C2)C(F)(F)F)O C67613356
Cc1ccc(s1)[C@@H](C)NC(=O)NC[C@@H](C[NH+]2CCC(CC2)C)O C67632602
C/C(=C\c1cc(ccc1O)Cl)/C[NH+]2CCC3(CC2)C(=O)NCCN3 C67642028
Cc1ccccc1NC(=O)C2=C(NC(=S)N[C@@H]2c3ccc(cc3OC)OC)C C00971088
C[C@H]1CCCC[C@@H]1NC(=O)CSc2nnc(n2N)c3ccc(cc3)Cl C01132484
C[C@H]1CCCC[C@H]1NC(=O)CSc2nnc(n2N)c3ccc(cc3)Cl C01132480
CC(C)[C@H](C(=O)NC(=O)N)OC(=O)c1c(ccc(c1Cl)Cl)Cl C04469814
CCc1ccc(cc1)N2C(=O)Nc3ccccc3[C@@]2(C(=O)N[C@@H](C)CC)O C03670286
C[C@@H](C(=O)Nc1ccc(cc1)Cl)Sc2nnc(n2N)C3CCCCC3 C05581793
c1ccc2c(c1)/C(=N\c3ccc(cc3)S(=O)(=O)c4ccc(cc4)N)/C(=O)N2 C05338540
C=C1[C@@H]([C@H](NC(=O)N1)c2ccccc2OC(F)F)C(=O)Nc3ccccc3 C03280422
C=C1[C@H]([C@@H](NC(=O)N1)c2ccccc2OC(F)F)C(=O)Nc3ccccc3 C03280425
COc1ccccc1NC(=O)[C@@H]2[C@H](NC(=O)NC2=C)c3c(cccc3Cl)F C03287810
C[C@H](C(=O)NNC(=O)Nc1cccc2c1cccc2)Oc3ccc(cc3)F C08223469
CSc1cccc(c1)NC(=O)c2c(n(nn2)c3cccc(c3)Br)N C09476646
c1ccc2c(c1)cccc2NC(=O)NNC(=O)CN3CCCc4c3cccc4 C11007119
c1ccc(cc1)COc2cccc(c2)[C@@H]3c4c([nH]nc4O)NC5=C3C(=O)CCC5 C12347130
Cc1ccc(cc1C(=O)Nc2cc(ccc2O)C(C)(C)C)S(=O)(=O)NC C12789176
c1cc(ccc1c2nc(cs2)C(=O)Nc3ccc4c(c3)[nH]c(=O)[nH]4)Cl C14267855
c1cc(cc(c1)NS(=O)(=O)c2c[nH]cn2)c3cc4cc(ccc4[nH]3)Cl C15868413
CC1=C([C@@H](C2=C(N1)CCCC2=O)c3ccc(cc3)O)C(=O)Nc4ccccc4OC C04993306
C[C@@H](c1ccc(cc1)S(=O)(=O)N)N(C)C(=O)Nc2ccc(c(c2)Cl)Cl C24690938
CCc1cccc2c1[nH]cc2/C=C(\C#N)/C(=O)Nc3ccc(cc3)NC(=O)C C32791100
C[C@@H]1CCCC[C@H]1NC(=O)COC(=O)c2c(c(c(c(n2)Cl)Cl)N)Cl C35380543
CC(C)(C)NC(=O)[C@@H](c1ccc(cc1)Cl)N(C)C(=O)c2c(cccc2O)O C36531172
Cc1ccc(cc1Cl)NC(=O)C(=O)N/[NH+]=C/c2cc(ccc2[O-])Cl C04260787
CCc1ccc(c(c1)N2CCN[C@@H](C2)F)NS(=O)(=O)c3ccccc3O C39481144
c1cc(cnc1)Oc2c(c(ncn2)Nc3ccc(cc3)I)N C40782396
c1cc(ccc1CCNC(=O)N2CCC[C@@H]2c3ccc(cc3)F)S(=O)(=O)N C42945761
Cc1c(cccc1Cl)NC(=O)N(C)[C@H](C)c2ccc(cc2)S(=O)(=O)N C43174630
CC(C)(CNC(=O)NNC(=O)c1cc(cn1C)Br)c2ccccc2 C46874595
c1cc(sc1)[C@@H](c2ccc3c(c2)CCCC3)NC(=O)N4CCO[C@@H](C4)C(=O)N C51680651
Cc1c(cccc1Cl)S(=O)(=O)Nc2ccc(cc2)NC(=O)NC(C)C C55581481
C[C@@H](c1ccc(c(c1)Cl)F)NC(=O)Nc2ccc(cc2)NC(=O)OC C56662977
Cc1ccc(cc1)c2nnc(n2N)S[C@@H](C)C(=O)Nc3cc(ccc3F)F C07298513
CN(c1ccc(cc1F)NC(=O)N2CCC(CC2)CC(=O)N)C3CCCCC3 C46939110
Cc1ccc(cc1C)C23C[C@H]4C[C@@H](C2)CC(C4)(C3)C(=O)O[C@@H](C)C(=O)NC(=O)N C07158755
C[C@@H](c1ccc2c(c1)CC(=O)N2)NC(=O)Nc3cccc(c3)OC(F)(F)F C47154232
c1cc(ccc1c2ccc(o2)/C=N/c3[nH]nc(n3)N)I C59386163
Cc1ccc(cc1)n2c(c(c(=O)[nH]c2=O)[C@@H](C)[NH2+]/C=C/C3=CCCCC3)[O-] C49871940
Cc1ccc(cc1C)n2c(c(c(=O)[nH]c2=O)C[NH2+]/C=C/C3=CCCCC3)[O-] C49872540
CCOC(=O)/C=C\1/CS[C@H](N1)NC(=O)c2ccc3c(c2)c4c([nH]3)CC[C@@H](C4)C C38663949
C[C@H]1C[C@@H](CC(C1)(C)C)CC(=O)Nc2ccc(c(c2)S(=O)(=O)N)OC C66591890
Cc1ccc(c(c1)C)C[C@@H](C)NC(=O)NNC(=O)[C@H]2Cc3ccccc3O2 C66598454
c1ccc2c(c1)C[C@H](O2)C(=O)NNC(=O)NCC3(CC3)c4ccc(cc4)Cl C67080501
CC[C@@H](C)Sc1ccc(c(c1)C)NC(=O)C2CCC3(CC2)C(=O)NC(=O)N3 C67272087
C[C@@H](c1ccc2c(c1)CC(=O)N2)NC(=O)Nc3cc(ccc3OC(C)C)F C67298067
COC(=O)Nc1cc(ccc1F)NC(=O)NCc2ccc(c(c2)Cl)F C67321199
COC(=O)Nc1cc(ccc1F)NC(=O)N[C@@H]2CCCC[C@H]2C(F)(F)F C67322551
c1cc2c(c(c1)NC(=O)Nc3ccc(cc3)F)CCN(C2)C(=O)c4ccc[nH]4 C67339126
c1ccc(cc1)n2ccc(n2)NC(=O)NC[C@H](c3ccc4ccccc4c3)O C67537826
CC(C)(C)c1nnc(s1)NC(=O)NC[C@H](c2ccc3ccccc3c2)O C67547684
C[C@@H](c1ccc2c(c1)NC(=O)CO2)NC(=O)Nc3cccc(c3)[C@@H](C)SC C67579024
Cc1ccc(c(c1)C)NC(=O)C2=C(NC(=S)N[C@H]2c3cc(ccc3OC)OC)C C01171958
c1cc(ccc1[C@H]2c3c(c(=O)cc(o3)CO)OC(=C2C#N)N)SC(F)(F)F C01427371
Cc1ccc(cc1C)NC(=O)C2=C(NC(=S)N[C@H]2c3ccc(cc3OC)OC)C C01184187
C[C@@H](C(=O)NNC(=O)NC12CC3CC(C1)CC(C3)C2)Oc4ccc5c(c4)CCC5 C05041338
c1ccc(c(c1)C(=O)NNC(=O)COc2cc(c(cc2Cl)Cl)Cl)O C05171998
CC[C@H](C)NC(=O)[C@]1(c2ccccc2NC(=O)N1c3ccc(c(c3)Cl)Cl)O C06725100
c1cc(cc(c1)S(=O)(=O)N)NS(=O)(=O)c2ccc(cc2)C3CCCCC3 C07053670
CCOc1ccc2c(c1)c(c(o2)C(=O)Nc3c(c4c(s3)CCCC4)C(=O)N)C C07974423
Cc1ccc(cc1)c2nnc(n2N)SCC(=O)Nc3ccc(cc3Cl)F C03500141
Cc1ccc(cc1)NC2=NC(=O)C[C@H](N2)C(=O)Nc3ccccc3C(F)(F)F C09192451
Cc1cc(c2c(c1)c(cc(n2)SCC(=O)Nc3ccc4c(c3)[nH]c(=O)[nH]4)C)C C12644902
CCN(CC)S(=O)(=O)c1ccc2c(c1)[C@H]3C=CC[C@H]3[C@@H](N2)c4ccc(cc4O)O C13639881
c1cc(ccc1c2nc(cs2)/C=C/C(=O)Nc3ccc4c(c3)[nH]c(=O)[nH]4)F C16260559
C[C@H](C(=O)NNC(=O)c1cc(ccc1O)Br)Oc2ccccc2F C16495874
CCc1ccc(cc1S(=O)(=O)N)c2ccc(nn2)N[C@H]3CCC[C@@H]([C@@H]3C)C C16650604
C[C@H](C(=O)NNC(=O)c1ccc2c(c1)c3c([nH]2)CCCC3)Oc4ccccc4F C18053825
Cc1ccc(cc1)CSc2nnc(n2N)c3cc([nH]n3)c4ccc(cc4)F C09088758
C[C@@H]1CCCC[C@H]1NC(=O)[C@@H](C)OC(=O)c2c(c(c(c(n2)Cl)Cl)N)Cl C20990040
Cc1c2ccccc2oc1C(=O)NNC(=O)c3cc(ccc3O)Br C28814087
c1ccc2c(c1)c(c[nH]2)c3nnc(n3C4CC4)SCC5=C(SNN5)Cl C39777086
c1cc(ccc1[C@H]2Nc3ccc(cc3C(=O)N2NC(=O)C4CCCCC4)Cl)O C39919827
CC(C)(C)NS(=O)(=O)c1cccc(c1)NC(=O)c2c(c3ccccc3[nH]2)Cl C40145083
COc1ccc2ccccc2c1CNC(=O)C(=O)Nc3cccc4c3cccc4O C40266965
CC(C)CCSc1[nH]c(=O)c2c(n1)NC3=C([C@@H]2c4cccc(c4)O)C(=O)CCC3 C06855594
c1cc(ccc1Oc2c(c(ncn2)Nc3ccc(cn3)Cl)N)Br C40779659
c1cc(c(nc1)Cl)Nc2c(c(ncn2)Oc3ccc(cc3)Br)N C40802101
c1ccc2c(c1)ccc(n2)C(=O)NNC(=O)NCCC34CC5CC(C3)CC(C5)C4 C43075450
C[C@H]1CC[C@@H]([C@@H](C1)NC(=O)NNC(=O)c2cc(cn2C)Br)C(C)C C45639115
CC(C)(C)[C@@H](c1cccs1)NC(=O)Nc2cc3c(cc2Cl)NC(=O)CO3 C47504461
C[C@@H]1c2c(c3ccccc3[nH]2)CCN1C(=O)Nc4ccc(cc4)C(=O)NCC=C C48161292
c1ccc(cc1)[C@H]2CNC(=O)[C@H]2C(=O)N/N=C\c3cc(cc(c3O)Cl)Cl C04646696
Cc1ccc(s1)[C@@H](C)NC(=O)Nc2ccc(c(c2)Cl)N3CCNC(=O)C3 C54432687
Cc1ccc(c(c1)O[C@@H](C)C(=O)Nc2cc(cc(c2C)C)S(=O)(=O)N)Cl C56157559
C[C@H](C(=O)Nc1cc(ccc1Cl)Cl)Nc2cccc(c2)N3CCNC3=O C56157797
CC(C)(C)[C@@H]1CCc2c(sc(c2C(=O)N)NC(=O)c3ccc4c(c3)nsn4)C1 C08071852
Cc1cc(cc(c1S(=O)(=O)Nc2cccc(c2)S(=O)(=O)N)C)C(C)(C)C C16101356
Cc1c(cccc1Cl)NC(=O)[C@@H](C)Sc2nnc(n2N)c3ccc(cc3)F C07365261
Cc1c(cccc1Cl)NC(=O)[C@H](C)Sc2nnc(n2N)c3ccc(cc3)F C07365263
Cc1ccc(cc1C)NC(=O)NC(=O)CSc2[nH]c3cc(c(cc3n2)F)F C58611227
C[C@H](c1ccc2c(c1)CC(=O)N2)NC(=O)Nc3cc(ccc3N4CCCCC4)Cl C47154153
Cc1ccccc1NCC(=O)N/N=C\2/c3c(ccc(c3Br)C)NC2=O C06391650
CC1=C([C@@H](NC(=S)N1)c2ccc(cc2)Cl)C(=O)N/N=C/c3ccccc3OC C59384211
c1ccc(cc1)NC(=O)Cn2cc(c3c2cccc3)/C=C(/C#N)\C4Nc5ccccc5N4 C59399132
c1ccc(c(c1)c2[nH]c3ccc(cc3n2)NC(=O)[C@H]4CC(=O)Nc5c4cccc5)Cl C59585536
Cc1cc(cc(c1)n2c(cc(c2C)/C=N/NC(=O)Cc3csc(n3)N)C)C C59645470
COc1ccc(cc1)[C@H]2C[C@H](N=C3N2N=C(N3)N)c4ccc(c(c4)Cl)Cl C13131979
Cc1ccn2cc(nc2c1)C(=O)Nc3c(c4c(s3)C[C@H](CC4)C(C)(C)C)C(=O)N C62039072
COC(=O)Nc1cc(ccc1F)NC(=O)c2c(c3cc(ccc3[nH]2)Cl)Cl C66746100
c1cc2c(cc[nH]2)c(c1)NC(=O)N3CCC(CC3)NC(=O)CC4CCCCC4 C66952850
c1ccc2c(c1)cc(cn2)NC(=O)NNc3c(cc(cn3)C(F)(F)F)Cl C67474845
CC(C)OC(=O)Nc1ccc2c(c1)N(c3ccccc3CC2)C(=O)C[NH2+]CCO C01828794
c1cc(ccc1C[NH2+][C@@H]2CC(=O)N(C2=O)c3cc(cc(c3)Cl)Cl)S(=O)(=O)N C06077147
CCc1ccc2c(c1)[C@@]3([C@H]4[C@@H]([C@@H]([NH2+]3)[C@@H](C)O)C(=O)N(C4=O)CCc5ccccc5)C(=O)N2 C08789926
Cc1ccc2c(c1C)NC(=O)[C@@]23[C@H]4[C@@H]([C@@H]([NH2+]3)[C@@H](C)O)C(=O)N(C4=O)CCc5ccccc5 C12881539
C[C@@H]([C@H]1[C@@H]2[C@@H](C(=O)N(C2=O)CCc3ccccc3)[C@@]4([NH2+]1)c5cccc(c5NC4=O)Cl)O C12882696
Cc1c(ccc2c1NC(=O)[C@@]23[C@H]4[C@@H]([C@H]([NH2+]3)[C@@H](C)O)C(=O)N(C4=O)CCc5ccccc5)Cl C12885005
C[C@@H](C(=O)Nc1c(c2c(s1)CCC2)C(=O)N)[NH+]3CCc4cc(c(cc4C3)OC)OC C13163357
c1cc(ccc1C2(CC[NH+](CC2)Cc3ccc(c(=O)[nH]3)C(=O)NC[C@H]4CCCO4)O)Cl C15002758
c1cc(ccc1NC(=S)N[C@H]2C[C@H]3C(=O)NC[C@H]([NH+]3C2)CCC(=O)N4CCCC4)Cl C15707546
CCn1c(c(cn1)C[NH+](C)CC(=O)Nc2c(c3c(s2)C[C@H](CC3)C)C(=O)N)C C17082737
Cc1ccc(cc1)C(=O)N[C@@H](CCSC)C(=O)N2CCC3(CC2)c4c([nH]c[nH+]4)CCN3 C20759228
Cc1cc(c(c(c1)C)NC(=O)C[NH+](C)[C@H](C)C(=O)NC(=O)NCC(F)(F)F)C C24378634
CC(C)Cn1c(c(c(=O)[nH]c1=O)C(=O)C[NH+](C)Cc2c(cccc2Cl)F)N C28957830
C[C@H](C(=O)N1CCC2(CC1)c3c([nH+]c[nH]3)CCN2)NC(=O)c4ccc5ccccc5c4 C24985539
C[C@H](C(=O)N1CCC2(CC1)c3c([nH+]c[nH]3)CCN2)NC(=O)c4ccc(o4)Br C13550857
C[C@H]1C2=C([C@@H](O[C@@H]2C)NC(=O)C[NH+]3CCC4=C([C@@H]3c5ccccc5)CCS4)C(=O)NN1 C38797079
c1cc(ccc1c2ccc(o2)C(=O)N3C[C@H](C4(C3)CC[NH2+]CC4)C(=O)NCCCO)F C39605539
C[C@H](CCCC(C)(C)O)NC(=O)[C@H]1CN(CC12CC[NH2+]CC2)C(=O)c3cccnc3Cl C39631472
C[C@H](CCCC(C)(C)O)NC(=O)[C@@H]1CN(CC12CC[NH2+]CC2)C(=O)c3cccn3C C39631704
C[C@@H](CCCC(C)(C)O)NC(=O)[C@H]1CN(CC12CC[NH2+]CC2)C(=O)c3cccn3C C39631706
Cc1c(c(n[nH]1)C)[C@H](C)NC(=O)[C@@H]2CN(CC23CC[NH2+]CC3)C(=O)CCC4CCCC4 C44713706
Cc1c(c(n[nH]1)C)[C@@H](C)NC(=O)[C@@H]2CN(CC23CC[NH2+]CC3)C(=O)c4ccc(cc4)Cl C44713729
Cc1c(c(n[nH]1)C)[C@H](C)NC(=O)[C@@H]2CN(CC23CC[NH2+]CC3)C(=O)c4cccc(c4)Cl C44713779
Cc1c(c(n[nH]1)C)[C@H](C)NC(=O)[C@H]2CN(CC23CC[NH2+]CC3)C(=O)c4cccc(c4)Cl C44713783
CCC(CC)C(=O)N1C[C@@H](C2(C1)CC[NH2+]CC2)C(=O)N[C@@H](C)c3c([nH]nc3C)C C44713833
Cc1ccc(cc1F)C(=O)N2C[C@@H](C3(C2)CC[NH2+]CC3)C(=O)N[C@H](C)c4c([nH]nc4C)C C44713853
Cc1cc(ccc1F)C(=O)N2C[C@@H](C3(C2)CC[NH2+]CC3)C(=O)N[C@H](C)c4c([nH]nc4C)C C44713905
Cc1ccc(c(c1F)F)C(=O)N2C[C@H](C3(C2)CC[NH2+]CC3)C(=O)N[C@@H](C)c4c([nH]nc4C)C C44713917
Cc1ccc(cc1C)C(=O)N2C[C@H](C3(C2)CC[NH2+]CC3)C(=O)N[C@@H](C)c4c([nH]nc4C)C C44714044
Cc1ccc(c(c1)C)C(=O)N2C[C@H](C3(C2)CC[NH2+]CC3)C(=O)N[C@@H](C)c4c([nH]nc4C)C C44714193
Cc1ccsc1C(=O)N2C[C@H](C3(C2)CC[NH2+]CC3)C(=O)N[C@H](C)c4c([nH]nc4C)C C44714302
Cc1c(c(=O)[nH]c(=O)[nH]1)CCC(=O)NC[C@H](c2ccccc2Cl)[NH+]3CCCC3 C45819211
c1cc(c(c(c1)Cl)[C@H](CNC(=O)N2CCO[C@@H](C2)C(=O)N)[NH+]3CCCC3)F C51684472
CSCC[C@@H](C(=O)N1CCC2(CC1)c3c([nH]c[nH+]3)CCN2)NC(=O)c4cccc(c4)F C36627021
C[C@@H](C(=O)NC(=O)NC)[NH+](C)CC(=O)Nc1ccc(c(c1)C(F)(F)F)Cl C31158000
c1cc(c(cc1C(=O)NCCC(=O)N2CCC3(CC2)c4c([nH]c[nH+]4)CCN3)F)F C20589248
CC(C)(C)c1ccc(cc1)C(=O)NCC(=O)N2CCC3(CC2)c4c([nH]c[nH+]4)CCN3 C20573748
C[NH2+][C@@H](CCOc1c(cc(cc1Br)[N+](=O)[O-])Br)C(=O)N C62595580
c1ccc2=[NH+]CC(=c2c1)C[C@@H](C(=O)N3CCN(CC3)c4ccccc4Cl)NC(=O)N C63117994
c1ccc2=[NH+]CC(=c2c1)[C@@H](CNS(=O)(=O)c3ccc(cc3)S(=O)(=O)N)c4cccs4 C63182692
C[C@@H]1c2c(cc(cc2OC(=O)[C@@H]1CC(=O)NCCC3=c4cc(ccc4=[NH+]C3)F)O)O C63490818
COc1ccc2=[NH+][C@@H]3[C@@H](NCCC3=c2c1)[C@@H]4C(=N[C@@H](N(C4=O)c5cccc(c5)Cl)O)O C64097974
COc1ccc2=[NH+][C@H]3[C@H](NCCC3=c2c1)[C@@H]4C(=N[C@@H](N(C4=O)c5cccc(c5)Cl)O)O C64097977
C[C@H](C(=O)N1CCC2(CC1)c3c([nH]c[nH+]3)CCN2)NC(=O)c4ccc5ccccc5c4 C24985539
c1ccc2c(c1)C[C@H](NC2)C(=O)N[C@H](CC3=c4ccccc4=[NH+]C3)C(=O)NC[C@@H]5CCCO5 C64277640
C[C@H]1C[C@@H](C[NH+](C1)CCNC(=O)N[C@@H](C)c2cccc(c2)S(=O)(=O)NC)C C67389775
CC1CC[NH+](CC1)C[C@@H](CNC(=O)Nc2ccc(cc2)Cn3ccccc3=O)O C67547064
CC1CC[NH+](CC1)C[C@@H](CNC(=O)Nc2cc3c(cc2SC)OCCO3)O C67551320
CC1CC[NH+](CC1)C[C@H](CNC(=O)Nc2cccc(c2)Cn3ccccc3=O)O C67572952
Cc1cccc(c1OC[C@@H](CNC(=O)NC2CCN(CC2)c3cccc[nH+]3)O)C C67602968
CC(C)[NH+]1CCc2c(sc(c2C(=O)N)NC(=O)CCSc3ccc(cc3)F)C1 C05192809
Cc1ccc(c(c1)[C@@H]2C(=C(NC(=O)N2)C[NH2+]Cc3ccc(cc3)F)C(=O)OC)C C08306816
Cc1ccc(c(c1)[C@H]2C(=C(NC(=O)N2)C[NH2+]Cc3ccc(cc3)F)C(=O)OC)C C08306817
CCC[NH+]1CCc2c(sc(c2C(=O)N)NC(=O)CSc3ccc(cc3)Cl)C1 C09630224
CCC(=O)Nc1ccc(cc1)[C@H](C[NH+]2CCC3(CC2)C[C@H](c4cc(ccc4O3)C)O)O C12293774
CCC(=O)Nc1cc(ccc1OC)[C@@H](C[NH+]2CCc3c4ccccc4[nH]c3[C@@H]2C)O C19499310
C[C@H](C(=O)Nc1c(c2c(s1)CCC2)C(=O)N)[NH+](C)Cc3c(cccc3Cl)F C21671362
CCc1ccc(cc1)[C@@H](C(C)C)[NH2+]CC(=O)N2C[C@H](Oc3c2cccc3)C(=O)N C24747460
CCCNC(=O)NC(=O)C[NH+](C)[C@H]1c2cc(cc(c2C[C@@H]1O)Cl)Cl C32911841
C[C@H](CC(=O)Nc1c(cc(cc1Br)Br)C(=O)OC)[NH3+] C37769929
Cc1ccc(cc1C)C2=NN=C[C@@H]2C[NH2+]CCc3ccc(cc3)S(=O)(=O)N C39519245
c1ccc2c(c1)[nH]c(n2)CS[C@@H]3NN[C@H](N3c4ccc(cc4)Cl)c5cc[nH+]cc5 C39926830
C[C@@H](CC(C)C)NC(=O)[C@H]1C[NH2+]C[C@@H]1C(=O)N[C@@H](C)c2cccc3c2cccc3 C43222781
CC(C)C(=O)Nc1ccc(cc1)NC(=O)NC[C@@H](c2ccsc2)[NH+](C)C C43675325
C[C@@H](c1ccccc1Cl)NC(=O)Cn2c3ccccc3[nH+]c2NCCO C45733842
C[C@@H](c1ccc(cc1)OC(F)(F)F)[NH2+][C@H](C)C(=O)NC(=O)NC(C)C C46817892
CC(C)NC(=O)c1ccc(cc1)NC(=O)NC[C@H](c2cccs2)[NH+](C)C C48104887
Cc1ccc(cc1NC(=O)NC[C@H](c2ccsc2)[NH+](C)C)NC(=O)C(C)C C48255445
CC(C)NC(=O)Nc1ccc(cc1)C(=O)NC[C@H](c2cccs2)[NH+](C)C C48382066
C[C@H]1CCC[C@@](C1)(CNC(=O)NCCNC(=O)c2ccccc2F)[NH+](C)C C52562452
c1ccc2=[NH+]CC(=c2c1)C[C@@H](COc3cc(cnc3)c4ccc(cc4)C(=O)[O-])[NH3+] C52627777
c1ccc(c(c1)[C@H]2[NH+]=N[C@@H](N2N)SCc3[nH]c4ccccc4n3)Cl C39926796
C[C@H](c1ccc(cc1)S(=O)(=O)N)[NH+](C)CC(=O)Nc2cccc(c2)C(C)C C29062039
CC[C@H](C)NC(=O)c1ccc(cc1)NC(=O)NC[C@@H](C)[NH+]2CCC[C@@H](C2)C C54479455
C[C@H]1CCC[NH+](C1)Cc2ccccc2CN[C@@H](C)C(=O)NC(=O)NC(C)(C)C C56156157
CC1(CC(CC([NH2+]1)(C)C)NC(=O)Nc2ccc(c(c2)F)OCCOC)C C56541113
C[C@@H]1C[C@@H](C[NH+](C1)C[C@@H](C)NC(=O)Nc2ccc(cc2)NC(=O)C(C)C)C C56574644
C[C@H]1CCC[NH+](C1)C[C@@H](C)NC(=O)Nc2ccc(cc2)CC(=O)NC(C)C C56611202
C[C@H]1C[C@@H](C[NH+](C1)C[C@@H](C)NC(=O)Nc2ccc(cc2)CC(=O)NC(C)C)C C56611277
C[C@@H]1C[C@H](C[NH+](C1)C[C@@H](C)NC(=O)Nc2ccc(cc2)CC(=O)NC(C)C)C C56611278
Cc1c(cccc1NC(=O)N[C@H](C)C[NH+]2C[C@H](C[C@@H](C2)C)C)C(=O)NC C56611790
CC1CC[NH+](CC1)CCCNC(=O)Nc2cc(ccc2Cl)C(=O)NC(C)C C56688914
C[C@@H]1C[C@H](C[NH+](C1)CCCCNC(=O)Nc2cc(ccc2Cl)NC(=O)C)C C56692214
C[C@@H]1C[C@H](C[NH+](C1)CCNC(=O)Nc2ccc(c(c2)Cl)C(=O)NC)C C56694017
c1cc(ccc1C2(CCCC2)C(=O)NCCC[NH+]3CCC[C@@H](C3)C(=O)N)Cl C58426501
CCNC(=O)c1ccc(c(c1)C)NC(=O)NC[C@H](c2cccs2)[NH+](C)C C48109233
C[C@@H]1CCCC[NH+]1Cc2ccccc2CNC(=O)NCC(=O)NC(C)(C)C C48177576
CCOc1ccc2c(c1)S[C@@H](N2)NC(=O)NC[C@@H]3C=c4ccccc4=[NH+]3 C63956382
c1ccc(cc1)Cn2c3ccc(cc3c(c2O)/N=[NH+]/C(=O)N)Br C18155583
CC1CC[NH+](CC1)[C@@H](C)CNC(=O)Nc2ccc(cc2)CC(=O)NC(C)C C65360921
c1cc(cc(c1)O)CCNC(=O)NCC2CC[NH+](CC2)Cc3cccs3 C66234448
Cc1cc(ccc1C(=O)NC(C)C)NC(=O)NCC[NH+]2C[C@@H](C[C@@H](C2)C)C C66682077
Cc1cc(ccc1C(=O)NC(C)C)NC(=O)NC[C@@H](C(C)C)[NH+]2CCCC2 C66683560
Cc1ccc(cc1C(=O)NC(C)C)NC(=O)NC[C@@H](c2cccs2)[NH+](C)C C66686831
Cc1ccc(c(c1)Cl)NC(=O)CCNC(=O)NC[C@H](C)[NH+]2CCC[C@@H](C2)C C67389874
CCCCNC(=O)NC(=O)[C@H](C)[NH+]1CCC(CC1)[C@@H](c2ccc(cc2)Cl)O C67400555
c1ccc2cc(ccc2c1)[C@H](CNC(=O)NC[C@@H](c3ccco3)[NH+]4CCCC4)O C67455246
C1CCC(CC1)C[NH+]2CCC[C@H]2CNC(=O)N3CCC[C@@H](C3)CCC(=O)N C67481902
CC1CC[NH+](CC1)C[C@@H](CNC(=O)Nc2c(cccc2C(C)C)C(C)C)O C67487232
C[C@H]1C[C@@H](C[NH+](C1)CCCCNC(=O)Nc2ccc(cc2Cl)NC(=O)C)C C67576050
C[NH+]1CCc2c(sc(c2C(=O)N)NC(=O)COc3ccc(cc3Cl)Cl)C1 C04087247
Cc1ccc(cc1)[C@H]2/C(=C(/c3ccc(cc3)Cl)\O)/C(=O)C(=O)N2CC[NH2+]CCO C06694347
CC(C)[NH+]1CCc2c(sc(c2C(=O)N)NC(=O)CSc3ccc(cc3)OC)C1 C10022441
c1ccc(c(c1)C[NH+]2CCNC(=O)[C@H]2CC(=O)NCC3(CCCCC3)O)C(F)(F)F C12058381
Cc1c(c2c(c(c1O)C)CC[C@](O2)(C)C[NH2+]CCCCn3ccc(=O)c(c3C)O)C C01548298
CC[NH+](CCO)Cc1ccc(c(=O)[nH]1)C(=O)NC23CC4CC(C2)CC(C4)C3 C14969865
C[NH+](Cc1ccccc1Br)CC(=O)Nc2cccc(c2)S(=O)(=O)N C16562914
C[C@@H](c1ccc(cc1)S(=O)(=O)N)[NH+](C)CCC(=O)Nc2c(cccc2Cl)Cl C22199507
CC[NH+](Cc1ccc(s1)Br)CC(=O)Nc2cccc(c2)S(=O)(=O)N C23260202
C[C@H](c1ccccc1Cl)N2CC[NH+](CC2)CCC(=O)Nc3c(ccs3)C(=O)N C29690267
Cc1cc(ccc1NC(=O)C[NH+](C)[C@H](C)c2ccc(cc2)S(=O)(=O)N)Cl C32542215
C[NH+]1CCC(CC1)NC(=O)N2CCC(CC2)C(=O)Nc3cc(ccc3O)Cl C43180210
C[C@H](c1ccc(c(c1)F)F)[NH+](C)CC(=O)Nc2cccc(c2)S(=O)(=O)N C45703948
CN(C)c1ccc(c[nH+]1)CNC(=O)NNc2c(c(c(c(c2F)F)F)F)F C46286962
C[C@H](CNC(=O)Nc1ccc(cc1)C(=O)NC(C)(C)C)C[NH+]2CCCCC2 C48073503
C[C@@H]1CCC[NH+](C1)C(C)(C)CNC(=O)Nc2ccc(cc2)C(=O)NCC=C C54443675
C[C@@H]1CCC[NH+](C1)Cc2ccc(cc2)NC(=O)N(C)Cc3cccc(c3)C(=O)N C56628010
CC1CC[NH+](CC1)CCCCNC(=O)Nc2cc(ccc2Cl)NC(=O)C C56692202
C[C@@H]1CCC[NH+](C1)CCCCNC(=O)Nc2ccc(c(c2)Cl)C(=O)NC C56694071
C[C@H]1CCC[NH+](C1)CCCNC(=O)Nc2ccc(c(c2)Cl)C(=O)NC C56694176
C[C@H]1C[C@@H](C[NH+](C1)C[C@@H](C)NC(=O)NNC(=O)c2ccc(cc2)Cl)C C56945445
c1cc(ccc1NC(=O)CNC(=O)NCC[NH+]2CCc3c(ccs3)C2)F C58209008
C#Cc1cccc(c1)NC(=O)CNC(=O)NC[C@H](c2cccs2)[NH+]3CCCC3 C59855102
c1cc(sc1)[C@@H](CNC(=O)NCC(=O)Nc2ccc(cc2)Cl)[NH+]3CCCC3 C54649155
CCNC(=O)c1ccc(c(c1)NC(=O)NC[C@@H](c2ccsc2)[NH+](C)C)C C61262954
CCC[NH+]1CCC(CC1)NC(=O)CCNC(=O)NC23CC4CC(C2)CC(C4)C3 C61509970
Cc1ccc(cc1)[C@H](CNC(=O)Nc2ccc(c(c2)NC(=O)C)F)[NH+]3CCCC3 C61749176
CC(C)NC(=O)Cc1ccc(cc1)NC(=O)NC2CC[NH+](CC2)CC(F)F C61749746
CCC(=O)Nc1ccc(cc1)[C@@H](C)NC(=O)NC[C@H](C)[NH+]2CCC[C@H](C2)C C61957221
C[C@H](CNC(=O)NC[C@@H](c1ccc(cc1)OC)O)[NH+]2CCc3ccccc3C2 C62043602
C[C@H](c1cccc(c1)S(=O)(=O)N)NC(=O)CCC2=c3ccccc3=[NH+]C2 C63073021
c1cc(sc1)[C@@H](CNC(=O)NCC(=O)Nc2ccc(cc2)F)[NH+]3CCCC3 C50114821
C[C@@H](CNC(=O)C(=O)NNc1ccc(cc1Cl)Cl)C[NH+]2CCCCC2 C65111426
CCc1ccc(cc1)c2[nH]c(=S)n(n2)C[NH+]3CCC[C@H](C3)CCC(=O)N C66080561
C[C@H](C(=O)NC(=O)NCC=C)[NH2+]CC1(CCOCC1)c2ccc(cc2)Cl C66391764
C[C@H]1CCC[NH+](C1)CCCCNC(=O)Nc2cc(c[nH]c2=O)C(F)(F)F C66402460
C[C@@H]1C[C@@H](C[NH+](C1)CCCCNC(=O)Nc2cc(c[nH]c2=O)C(F)(F)F)C C66402473
Cc1cccc(c1)C(=O)NNC(=O)NCC(C)(C)[NH+]2CCc3ccccc3C2 C67041953
CCOc1ccc(cc1NC(=O)NC[C@@H](C[NH+]2CCc3ccccc3C2)O)F C67344636
Cc1ccc(c(c1)Cl)NC(=O)CCNC(=O)NCC2(CCCC2)[NH+](C)C C67381789
CCCCNC(=O)NC(=O)[C@@H](C)[NH+]1CCC(CC1)[C@@H](c2ccc(cc2)Cl)O C67400554
CCNC(=O)NC(=O)[C@@H](C)[NH+]1CCC(CC1)[C@@H](c2ccc(cc2)Cl)O C67400632
CCNC(=O)NC(=O)[C@H](C)[NH+]1CCC(CC1)[C@@H](c2ccc(cc2)Cl)O C67400633
c1ccc2cc(ccc2c1)[C@@H](CNC(=O)NCc3cc[nH+]c(c3)N4CCCC4)O C67457060
Cc1cc(ccc1S(=O)(=O)N)C(=O)NC[C@@H]2CCC[NH+]2CC3CCCCC3 C67484140
CCC[NH+]1Cc2cccc(c2C1)NC(=O)C(=O)N[C@H](C)Cc3ccc(cc3)O C67554615
CC(C)C[C@@H](CNC(=O)Nc1ccc(cc1Cl)NC(=O)C)[NH+]2CCCC2 C67575748
C[C@@H]1CCC[NH+](C1)CCCCNC(=O)Nc2ccc(cc2Cl)NC(=O)C C67575823
CC1CC[NH+](CC1)C[C@@H](CNC(=O)N[C@H](C)c2ccc(c(c2)F)OC)O C67609938
C[C@H]1Cc2ccccc2N1CCNC(=O)NC[C@H](C[NH+]3CCC(CC3)C)O C67637500
Cc1c(c(no1)c2c(cccc2Cl)Cl)C(=O)NC(=[NH2+])N3C[C@H](O[C@@H](C3)C)C C01048897
c1ccc(c(c1)[C@@H](c2nnnn2C3CCCCC3)[NH+]4CCC(CC4)C(=O)N)Cl C04849770
Cc1cccc(c1NC(=O)C[NH+](C)CC(=O)N2c3ccccc3NC(=O)C[C@@H]2C)C C07459483
CCN(CC)C(=O)c1c(c2c3c(c([nH+]c2s1)N4CCOCC4)COC(C3)(C)C)N C00810536
CCOC(=O)c1c(c2c3c(c([nH+]c2s1)N4CCOCC4)COC(C3)(C)C)N C00903733
Cn1c(ccn1)C(=O)NC[C@H]2CCC3(O2)CC[NH+](CC3)Cc4cc(ccc4O)Cl C11975269
Cc1ccc2c(c1)c(n[nH]2)C(=O)N3CCC(CC3)[NH+]4CCC(CC4)C(=O)NC(C)C C12300097
CN(C)c1ncc(s1)C[NH+]2CCC[C@H](C2)C(=O)Nc3ccc(cc3)c4ccn[nH]4 C12301501
CN(C)c1ncc(s1)C[NH+]2CCC[C@@H](C2)C(=O)Nc3ccc(cc3)c4ccn[nH]4 C12301502
Cc1ccc(c(c1)C)NC(=O)NC(=O)[C@H](C)[NH+]2CCc3cc(c(cc3C2)OC)OC C12864940
CN(Cc1c2c([nH]n1)CCCC2)C(=O)C[C@@H]3C(=O)NCC[NH+]3C4Cc5ccccc5C4 C12302155
Cn1c2ccc(cc2nc1C[NH+]3CCCCC3)NC(=O)c4cc([nH]n4)C(F)(F)F C19289828
COc1ccc(cc1)C(=O)c2c[nH+]c3ccc(cc3c2N4CCC(CC4)C(=O)N)OC C21158413
Cc1cc(oc-2c/c(=[NH+]/CC(=O)Nc3ccc(cc3)S(=O)(=O)C)/ccc12)O C29397890
C[NH+](CCC(=O)NN1C(=O)C2(CCCCC2)NC1=O)Cc3ccc(cc3)Cl C31006091
COC(=O)c1ccccc1NC(=O)NCc2cc[nH+]c(c2)N3CCSCC3 C33280284
Cc1cccc(c1NC(=O)Nc2ccc([nH+]c2)N3CCCN(CC3)C(=O)C4CC4)C C34681353
CCOC(=O)C1=C(N(C(=O)N[C@@H]1c2ccc(cc2)Cl)C)CN3CC[NH2+]CC3 C35990900
COc1ccc2ccccc2c1[C@H]3CC(=NN3)C(=O)N/N=C/C4=c5ccccc5=[NH+]C4 C38814399
C[C@H](C(=O)Nc1cccc(c1)C(=O)C)S[C@@H]2NN=C(O2)C3=c4ccccc4=[NH+]C3 C39736065
CCOc1cc(ccc1NC(=O)NCc2ccc([nH+]c2)N3CCO[C@@H](C3)C)F C45876182
CCOc1cc(ccc1NC(=O)NCc2ccc([nH+]c2)N3CCO[C@H](C3)C)F C45876184
Cc1cc(ccc1NC(=O)NCc2ccc([nH+]c2)N3C[C@H](O[C@H](C3)C)C)N(C)C C46015087
CCOc1cc(ccc1NC(=O)NCc2ccc([nH+]c2)N3CCO[C@@H](C3)C)C C47765245
C[C@H]1CN(CCO1)c2ccc(c[nH+]2)CNC(=O)Nc3ccc(cc3)OC(C)C C48454644
CC(C)[C@@H](CNC(=O)C(=O)/N=c\1/[nH]c2ccccc2s1)N3CC[NH+](CC3)C C47970629
CCC[C@H](C)NC(=O)[C@@H]1CCC[NH+](C1)CN2C(=O)C3(CCCCCC3)NC2=O C50901437
c1cc(cc(c1)NC(=O)NC[C@@H](c2cccs2)N3CCOCC3)c4c[nH+]co4 C52472704
c1cc(cc(c1)NC(=O)Nc2ccc3c(c2)CN(C3)CC4=c5cccnc5=[NH+]C4)C#N C52565703
Cc1cc([nH+]c2c1c(c(s2)C(=O)OCc3cc(=O)n4c(csc4n3)C)N)C C10645153
CCn1c(=O)c2ccc(cc2[nH]c1=O)C(=O)NCC(C)(C)[NH+]3C[C@@H](C[C@H](C3)C)C C58218616
C[C@@H]1CN(C[C@@H](O1)C)c2ccc(c[nH+]2)CNC(=O)Nc3ccc(cc3)N(C)C C58520919
Cc1ccc(c(c1)[C@H](C)NC(=O)NCc2ccc([nH+]c2)N3C[C@H](O[C@@H](C3)C)C)OC C48181589
C[C@H]1CCCC[C@]12C(=O)N(C(=O)N2)CC(=O)NC[C@@H](c3ccccc3)[NH+](C)C C60392256
C[C@@H](C(=O)Nc1ccccc1Cl)NC(=O)N2CCN(CC2)c3cccc[nH+]3 C61720581
c1ccc2=[NH+]CC(=c2c1)CCNC(=O)CNC(=O)N3CC[C@H]4[C@@H](C3)N=C5[C@@H]4C=CC=C5 C63270802
COc1ccc(cc1)NC(=O)CCNC(=O)N2CCC3=c4ccccc4=[NH+][C@@H]3C2 C63271389
CC(C)CN1[C@@H]([C@@H](C(=O)N(C1=O)CC(C)C)[C@@H]2[C@@H]3C(=c4ccccc4=[NH+]3)CCN2)O C63375800
Cc1c(cccc1[N+](=O)[O-])NC(=O)[C@@H](C)[NH+]2CCC(CC2)[C@H](c3ccccc3)O C63491987
C[C@H]1C[C@@]2(CC(C1)(C)C)C(=O)N(C(=O)N2)CC(=O)NCCC3=c4ccccc4=[NH+]C3 C63796307
C[C@@H]1C[C@@]2(CC(C1)(C)C)C(=O)N(C(=O)N2)CC(=O)NCCC3=c4ccccc4=[NH+]C3 C63796308
C[C@H]1c2cc3c(cc2OC(=O)[C@@H]1CCC(=O)NCCc4c[nH+]c[nH]4)oc5c3CCCC5 C53627426
CCOc1ccc(cc1C)NC(=O)NCc2ccc([nH+]c2)N3CCO[C@@H](C3)C C64546162
C1CCCC2(CCC1)C(=O)N(C(=O)N2)C[NH+]3CCC(CC3)NC(=O)C4CCC4 C66079926
COc1cc(ccc1O)CN(C2CC2)C(=O)Nc3ccc([nH+]c3)N4CCCCC4 C66667975
Cc1cnc(o1)c2cccc(c2)NC(=O)C(=O)NCC(C)(C)[NH+]3CCC[C@H](C3)C C66998199
CN(CC(=O)Nc1cc(cc(c1)F)F)C(=O)Nc2ccc[nH+]c2N3CCCC3 C67012851
CC[C@@]1(C(=O)N(C(=O)N1)NC(=O)C[NH+]2CCC[C@@H]3[C@@H]2CCCC3)c4ccccc4 C07588490
CC(C)(C)NC(=O)C[NH+]1CCC2(CC1)NC(=NO2)c3ccc(cc3)OC(F)(F)F C67317621
C[C@H]1CC(=O)Nc2ccccc2N1C(=O)C(=O)NCC[NH+](C)Cc3ccccc3 C67379780
Cc1ccc(cc1)n2nc3cc(c(cc3n2)NC(=S)NC(=O)c4ccc(cc4)[N+](=O)[O-])C C00878058
COC(=O)Cn\1c2ccc(cc2s/c1=N\S(=O)(=O)c3ccc(s3)Cl)S(=O)(=O)N C08967450
CCc1ccc2c(c1)c(=O)cc(o2)C(=O)Nc3ccc(cc3)S(=O)(=O)Nc4c(c(no4)C)C C08845878
CCOC(=O)NC(=O)c1c2c(sc1NC(=O)/C=C/c3cccc(c3)[N+](=O)[O-])CCCC2 C09297984
CCOC(=O)NC(=O)c1c2c(sc1NC(=O)/C=C/c3ccc(cc3)[N+](=O)[O-])CCCC2 C09297997
CCCn1c(=O)c2ccc(cc2nc1SCC(=O)NN3C(=O)C4(CCC(CC4)C)NC3=O)Cl C09398869
c1cc(c(cc1C(=O)Nc2c(c3c(s2)CCCC3)C(=O)N[C@@H]4CCS(=O)(=O)C4)[N+](=O)[O-])Cl C09428053
c1cc2c(cc1NC(=O)CSc3nnc(s3)NC(=O)c4ccc(o4)Br)OCCO2 C09599962
C[C@H](C(=O)NC(=O)NC1CC1)Sc2nnc(n2c3ccccc3OC)N4CCCCC4 C10824097
Cc1ccc(cc1)S(=O)(=O)N2CCC(CC2)C(=O)Nc3c(c(c(s3)C)C)C(=O)NC(=O)OC C11130029
Cc1cc(c(c(c1)C)NC(=O)CNc2ccc(cc2S(=O)(=O)N3CCCC3)[N+](=O)[O-])C C12523149
Cc1ccc(cc1)c2ccsc2C(=O)NNS(=O)(=O)c3ccc(c(c3)[N+](=O)[O-])OC C12933290
Cc1c2c(oc(c2c(=O)[nH]n1)NC(=O)CSc3nnc(n3c4ccc(cc4)Cl)c5ccccc5)C C13129065
CCCNC(=O)NC(=O)CSc1nnc2n1c3ccccc3c(=O)n2c4ccc(cc4C)C C09500952
c1cc(cc(c1)[N+](=O)[O-])C(=O)NC(=S)Nc2ccc3c(c2)nc(o3)c4cc(cnc4)Br C14275752
Cc1ccc(cc1N2C3=C([C@@H](C(=C2N)C#N)c4ccc5c(c4)OCO5)C(=O)CCC3)[N+](=O)[O-] C02753991
CCNc1ccc(cc1[N+](=O)[O-])C(=O)Nc2ccc(cc2)S(=O)(=O)N3CCC[C@H](C3)C C16016523
c1ccc(cc1)N2CN(C(=O)C23CCN(CC3)C(=O)NC4CCCCC4)CC(=O)NC[C@H]5CCCO5 C16613200
Cc1ccc(cc1)/C(=N\CCc2cnc[nH]2)/C3C(=O)NC(=O)N(C3=O)c4ccc(cc4)OC C08695101
Cc1ccc(c(c1)n2c(nnc2SCC(=O)N3CCCCCC3)Cc4cc(=O)[nH]c(=O)[nH]4)C C17026629
C[C@H](C(=O)NC(=O)NC1CCCC1)Sc2nnnn2c3ccc(cc3)OC(F)(F)F C18595094
CCOC(=O)c1c(oc2c1c(nc(n2)CSc3nnc(o3)c4ccc(cc4)Cl)N)C C18775526
CC(C)(C)OC(=O)N1CC=C2[C@H](C1)[C@H](C(C(=C2C#N)N)(C#N)C#N)c3ccc4c(c3)OCO4 C06014867
Cc1cc(c2c3c(sc2n1)C(=O)N[C@@H](N3)c4ccc(o4)c5ccccc5[N+](=O)[O-])COC C20446459
Cc1ccc(c(c1)OCC(=O)c2cc(n(c2C)c3ccc(cc3)S(=O)(=O)N)C)[N+](=O)[O-] C21615856
CC(C)n1cnc2n1c(=O)cc(n2)COc3ccccc3NC(=O)Nc4cc(ccc4F)F C21800874
CCn1c2ccc(cc2nc(c1=O)C)C(=O)OCC(=O)NC(=O)NC34CC5CC(C3)CC(C5)C4 C25641883
CC[C@]1(C(=O)N(C(=O)N1)CC(=O)Nc2ccc(cc2Cl)[N+](=O)[O-])c3ccc(cc3)Cl C31635040
CC(C)Oc1ccc(cc1OC)[C@@H]2[C@H]3CN(CC=C3C(=C(C2(C#N)C#N)N)C#N)C(=O)OC(C)(C)C C33723497
CC(=O)Nc1ccc(cc1)S(=O)(=O)N2CCC[C@@H]2C(=O)Nc3nnc(s3)c4ccc(cc4)Cl C35725427
CC(=O)Nc1ccc(cc1)S(=O)(=O)N2CCC[C@H]2C(=O)Nc3nnc(s3)c4ccc(cc4)Cl C35725429
CN(C1CCCCC1)S(=O)(=O)c2ccccc2NC(=O)CN3C(=O)C4(CCCCCC4)NC3=O C36185693
c1ccc(cc1)/C=C/S(=O)(=O)N2CCC(CC2)C(=O)NCc3cc(ccc3O)[N+](=O)[O-] C15558743
C[C@@H]1CN(C[C@H](O1)C)S(=O)(=O)c2cccc(c2)c3cs/c(=N\N=C\c4ccc(c(c4)OC)O)/[nH]3 C39774704
Cc1cc(c(c(c1)c2c3c([nH]n2)C(=O)N([C@@H]3c4ccc(c(c4)OC)OC)[C@H]5CCS(=O)(=O)C5)O)C C40548440
Cc1ccc(c(c1)C)NC(=O)C2=C(Nc3nnnn3[C@H]2c4ccc(c(c4)OC)OC(C)C)C C38203677
c1ccc(cc1)[C@]2([C@H]3[C@@H]([C@@H]([NH2+]2)c4ccc(s4)Cl)C(=O)N(C3=O)c5cccc(c5)[N+](=O)[O-])C(=O)[O-] C43219068
Cc1ccc(cc1C)n2c(nnc2S[C@@H](C)C(=O)NC(=O)Nc3ccc(cc3)C#N)c4ccncc4 C45547601
Cc1c(cco1)C(=O)Nc2cc(ccc2F)NC(=O)c3ccc(c(c3)[N+](=O)[O-])N4CCC[C@@H](C4)C C46840256
CC1(CC2=C([C@H](c3c([nH]c(nc3=O)SCc4ccc(cc4)[N+](=O)[O-])N2)c5ccncc5)C(=O)C1)C C17242343
CCOc1cc(cc(c1OC)Br)[C@H]2C(=C(Nc3n2nnn3)C)C(=O)Nc4cccc(c4)C C54613672
CCCC(=O)Nc1ccc(c(c1)NC(=O)c2cc(ccc2N3CCOCC3)[N+](=O)[O-])Cl C19645374
Cc1ccc(cc1)NS(=O)(=O)c2cc(ccc2C)C(=O)O[C@H](C)C(=O)N3CCNC3=O C58006950
C[C@@H](c1ccc2ccccc2c1)NC(=O)CN3C(=O)[C@@](NC3=O)(C)c4cccc(c4)[N+](=O)[O-] C31660294
c1cc(cc(c1)[N+](=O)[O-])c2ccc(o2)/C=N\NC(=O)C(=O)Nc3ccc(cc3)Br C58914599
Cc1ccc2nc(cn2c1)COc3ccccc3C(=O)NNC(=O)[C@@H]4COc5ccccc5O4 C58974593
Cc1ccc2nc(cn2c1)COc3ccccc3C(=O)NNC(=O)[C@H]4COc5ccccc5O4 C58974598
CC(C)(C)c1ccc(cc1)C2=NC3(CCN(CC3)C(=O)Nc4cc(c(c(c4)OC)OC)OC)NC2=O C35432298
c1cc2c(cc1c3nc(on3)C4=CC=C[C@H]5C4=CC=N5)NNN2CCC(=O)N6CCCCCC6 C64649883
CC[C@@H]1C(=O)Nc2cc(ccc2O1)S(=O)(=O)N3CCC(CC3)C(=O)Nc4cc(ccc4OC)C C64921972
C[C@@H]1c2c(sc(n2)NC(=O)C[NH+](C)C)C[C@]3([C@H]1[C@H]([C@@H](CC3)[C@H](C)C(=O)N(C)CCC#N)O)C C03840968
C[NH+]1CCc2cc3c(c(c2[C@H]1c4c(=O)[nH]c(=S)n(c4O)c5cccc6c5cccc6)OC)OCO3 C02120159
CC(=O)N1CCC(CC1)[NH+]2C[C@@H]3C[C@H](C2)c4c(ccc(=O)n4C3)NC(=O)Nc5ccc(cc5)Cl C08300437
CN(C1CCCCC1)C(=O)c2ccccc2C(=O)Nc3cccc(c3)S(=O)(=O)NC4=[NH+]CCC4 C09255039
CC[NH+](Cc1[nH]c(=O)c2c(c(sc2n1)C)c3ccc(cc3)C)CC(=O)N[C@@H]4CCS(=O)(=O)C4 C09481602
CC[NH+](Cc1[nH]c(=O)c2c(c(sc2n1)C)c3ccc(cc3)C)CC(=O)N[C@H]4CCS(=O)(=O)C4 C09481605
C[C@H](C(=O)NC(=O)NC)Sc1nnc(n1c2ccccc2C(F)(F)F)C[NH+]3CCCCC3 C12136714
COc1cc(ccc1O)[C@H]2[C@@H]3[C@H](C(=O)N(C3=O)c4ccccc4F)[C@@]([NH2+]2)(c5ccccc5)C(=O)OC C12497516
Cc1c(c2c(cn1)C[NH+](CC2)Cc3cc4c(cc3Cl)OCO4)CNC(=O)c5ccc6c(c5)nc[nH]6 C11785108
C[C@@H](C(=O)Nc1ccccc1[N+](=O)[O-])[NH+](C)CC(=O)Nc2c(cccc2Cl)Cl C16635823
c1cc2c(cc1Cl)cc(c(=O)o2)c3cc(=O)oc4c3ccc(c4C[NH+]5CCN(CC5)CCO)O C20605036
CCOc1ccc(cc1C[NH+]2C[C@H]3C[C@@H](C2)c4cccc(=O)n4C3)/C=N/NC(=O)c5cccc(c5)O C20616169
c1cc(ccc1NC(=O)C[C@H]2C(=O)NCCN2C(=O)C[NH+]3CCN(CC3)c4ccc(cc4)F)Cl C20639004
Cc1cccc(c1C)NC(=O)C[NH+]2CCN(CC2)CN3C(=O)[C@](NC3=O)(C)c4ccc5c(c4)CCC5 C20639304
c1cc(ccc1NC(=O)C[NH+]2CCCCCC2)S(=O)(=O)/N=c/3\[nH]cc(s3)[N+](=O)[O-] C16806090
Cc1ccc(c(c1)C)NC(=O)NC(=O)[C@@H](C)[NH+]2CCN(CC2)S(=O)(=O)c3ccc(s3)Cl C29296394
Cc1ccc(cc1)NC(=O)C[NH+]2CCN(CC2)C(=O)Nc3c(c4c(s3)COC(C4)(C)C)C#N C34784969
Cc1ccc(cc1C)C2=NN([C@@H](C2)c3cc(ccc3OC)OC)C(=O)C[NH+]4CCC(CC4)C(=O)N C36342386
c1ccc(cc1)OS(=O)(=O)C2=C[C@@H]3C[NH+]4[C@@H](C[C@@H]3C=C2F)CO[P@@](=O)(N4)c5ccccc5O C39467371
c1ccc(cc1)OS(=O)(=O)C2=C[C@H]3C[C@@H]4CO[P@@](=O)(N[NH+]4C[C@@H]3C=C2F)c5ccccc5O C39467583
c1ccc(cc1)OS(=O)(=O)C2=C[C@@H]3C[C@H]4CO[P@@](=O)(N[NH+]4C[C@@H]3C=C2F)c5ccccc5O C39467585
c1ccc(cc1)CC2=C[C@H]3C[C@H]4CO[P@@](=O)(N[NH+]4C[C@@H]3C=C2O)S(=O)(=O)Oc5ccccc5 C39469601
CC1(CCCCC1)C(=O)N2C[C@H](C3(C2)CC[NH2+]CC3)C(=O)NCc4cc(c(c(c4)OC)OC)OC C39636986
Cc1cc(n(n1)C(C)(C)C)C(=O)N2C[C@@H](C3(C2)CC[NH2+]CC3)C(=O)NC[C@@H](C)Oc4ccccc4 C39665328
C[C@H](CNC(=O)[C@@H]1CN(CC12CC[NH2+]CC2)C(=O)c3ccc(o3)c4ccccc4)Oc5cccnc5 C39668757
c1ccc(cc1)CCC(=O)N2C[C@H](C3(C2)CC[NH2+]CC3)C(=O)NC[C@@H]4CCCN(C4)c5ncccn5 C39669317
CC1(CCCCC1)C(=O)N2C[C@H](C3(C2)CC[NH2+]CC3)C(=O)NC[C@@H]4CCCN(C4)c5ncccn5 C39669393
CC1(CCCCC1)C(=O)N2C[C@@H](C3(C2)CC[NH2+]CC3)C(=O)NC[C@H]4CCCN(C4)c5ncccn5 C39669394
C[C@H]1C(=C(N=N1)C)[C@H](C)NC(=O)[C@@H]2CN(CC23CC[NH2+]CC3)C(=O)c4ccc(cc4)OC(F)(F)F C39674261
Cc1cc(n(n1)C(C)(C)C)C(=O)N2C[C@@H](C3(C2)CC[NH2+]CC3)C(=O)NCCOc4ccccc4F C39685163
C[C@H](c1ccc2c(c1)OCCO2)NC(=O)CS[C@@H]3NN=C(N3C4CC4)C5=c6ccccc6=[NH+]C5 C39942178
C[NH+]1CCN(CC1)Nc2c(c(ncn2)Nc3cc(ccc3Cl)C(F)(F)F)[N+](=O)[O-] C40583219
C[NH+]1CCN(CC1)Nc2c(c(ncn2)Nc3ccc(c(c3)C(F)(F)F)Cl)[N+](=O)[O-] C40623736
Cc1ccc(cc1)[C@H](CNC(=O)C(=O)Nc2ccc3c(c2)N(CCC3)S(=O)(=O)C)[NH+](C)C C49488684
C[C@H]1C[C@@]2(CC(C1)(C)C)C(=O)N(C(=O)N2)CC(=O)NCC3CC[NH+](CC3)Cc4ccc(cc4)OC C60185967
CCn1cc(c2c1ccc(c2)OC)/C=C\3/C(=O)c4c(cc(c(c4O3)C[NH+]5CCN(CC5)CCO)O)C C41514124
CC(=O)Nc1ccc(cc1)S(=O)(=O)/N=C\2/[C@@H]([NH+]=c3ccccc3=N2)Nc4ccc5c(c4)nsn5 C39979842
COc1ccc(cc1)N2C(=O)[C@@H]3[C@@H](N[C@]4([C@@H]3C2=O)c5ccccc5NC4=O)CC6=c7ccccc7=[NH+]C6 C63372867
COCCCN1C(=O)[C@@H]2[C@H](N[C@]3([C@@H]2C1=O)c4cc(ccc4NC3=O)Cl)CC5=c6ccccc6=[NH+]C5 C63383754
COCCCN1C(=O)[C@@H]2[C@@H](N[C@]3([C@@H]2C1=O)c4cc(ccc4NC3=O)Cl)CC5=c6ccccc6=[NH+]C5 C63383756
Cc1ccc(c(c1)C)NC(=O)CS[C@H]2Nc3c(nccn3)C(=O)N2CCC4=c5ccccc5=[NH+]C4 C63541321
Cc1ccc(c(c1)NC(=O)CS[C@@H]2Nc3c(nccn3)C(=O)N2CCC4=c5ccccc5=[NH+]C4)C C63541330
Cc1ccccc1NC(=S)N/N=C\2/c3ccccc3N(C2=O)CN4CCN(CC4)c5cccc[nH+]5 C03048166
Cc1ccc2=[NH+]CC(=c2c1)CCNC(=O)C3CCN(CC3)[C@@H]4Nn5c(=O)c6c(nc5S4)CCCC6 C63743230
COc1ccc(cc1)N2C(=O)[C@@H]3[C@@H](N[C@@]4([C@@H]3C2=O)c5ccccc5NC4=O)CC6=c7ccccc7=[NH+]C6 C63766867
COc1ccc(cc1)N2C(=O)[C@H]3[C@@H](N[C@@]4([C@@H]3C2=O)c5ccccc5NC4=O)CC6=c7ccccc7=[NH+]C6 C63766867
COc1ccc(cc1)N2C(=O)[C@@H]3[C@H](N[C@@]4([C@@H]3C2=O)c5ccccc5NC4=O)CC6=c7ccccc7=[NH+]C6 C63766868
CC(=O)Nc1ccc(cc1)N[C@@H]2/C(=N/S(=O)(=O)c3cccc4c3nsn4)/N=c5ccccc5=[NH+]2 C38979504
CC(=O)Nc1ccc(cc1)N[C@H]2/C(=N/S(=O)(=O)c3cccc4c3nsn4)/N=c5ccccc5=[NH+]2 C38979506
C[C@@H]1C(=C(NO1)C)S(=O)(=O)N2CCC(CC2)[C@H](C)C(=O)NCCC3=c4ccccc4=[NH+]C3 C64520854
c1ccc(c(c1)c2ccc(cc2Cl)[N+](=O)[O-])C(=O)[O-] C01719579
Cc1c2cc3c(cc2oc(=O)c1CC(=O)[O-])occ3C(C)(C)C C05235542
C[C@H]1C[C@@H](CN(C1)S(=O)(=O)c2ccc(c(c2)C(=O)[O-])Cl)C C03307209
C[C@@H]1Cc2ccccc2N1S(=O)(=O)c3cccc(c3)C(=O)[O-] C03180297
c1cc(ccc1Sc2ccc(cc2C(=O)[O-])[N+](=O)[O-])Cl C00090487
Cc1ccc(cc1)S(=O)(=O)N2c3ccc(cc3C[C@@H]2C)C(=O)[O-] C10326364
Cc1ccc(c(c1)OCC(=O)N2C[C@H](C[C@@H](C2)C)C)C(=O)[O-] C13035243
c1ccc2c(c1)C[C@H](CO2)C(=O)N3CCCc4c3cccc4C(=O)[O-] C13390707
Cc1c2ccccc2oc1C(=O)N(C)c3ccccc3C(=O)[O-] C13440530
Cc1c2cc(ccc2oc1C(=O)N(C)c3ccccc3C(=O)[O-])F C13441649
Cc1ccc(c(c1)C(=O)N2CCc3c2ccc(c3)C(=O)[O-])OC C13450088
CCc1ccc(cc1)/C=N/n2c(nnc2[S-])c3ccncc3 C01242898
c1cc(ccc1COc2ccc3c(c2)oc(=O)s3)C(=O)[O-] C20004832
CN1CCCc2c1ccc(c2)/C=N/n3c(nnc3[S-])C(F)(F)F C05543965
c1cc(ccc1C(=O)[O-])Sc2ccc(cc2Cl)[N+](=O)[O-] C20551029
c1cc2c(cc1C(=O)[O-])nnn2c3ccc(c(c3)Cl)F C20593230
c1ccc2c(c1)cccc2[C@H]3CC(=Nc4n3c5ccccc5n4)C(=O)[O-] C20800542
Cc1ccc(cc1S(=O)(=O)N2C[C@H](C[C@@H](C2)C)C)C(=O)[O-] C21500595
c1ccc(c(c1)C(=O)[O-])O[C@H]2CCCC[C@@H]2N3CCOCC3 C31978113
Cc1ccc(cc1C(=O)[O-])S(=O)(=O)N(C)c2ccccc2 C13348672
Cc1ccc(c(c1)N2CCN(CC2)C(=O)[C@@H]3[C@H](C3(C)C)C(=O)[O-])C C34926360
c1cc(c(cc1[N-]S(=O)(=O)c2cnc(s2)Cl)Cl)C#N C35356687
Cc1cc(c(c(c1)C)[N-]S(=O)(=O)c2cnc(nc2)Cl)C C35357546
Cc1cc(cc(c1Oc2c(n3ccsc3n2)C(=O)[O-])C)Cl C35428867
c1cc(ccc1Oc2c(n3ccsc3n2)/C=C/C(=O)[O-])F C35428910
Cc1c(s/c(=N\C(=O)c2ccccc2F)/n1[C@@H](C)C(=O)[O-])C C35518150
CC(C)(C)OC(=O)N1CCC[C@H]1c2ccc(cc2)C(=O)[O-] C02509818
Cc1ccc(cc1Cl)n2c(nc(n2)C(=O)[O-])C(C)(C)C C36879243
CN(C1CCCCC1)S(=O)(=O)c2ccc(cc2)C(=O)[O-] C00416482
Cc1c(cc(cc1F)C#N)[N-]S(=O)(=O)c2c(nc(s2)Cl)C C38108432
c1ccc2c(c1)CC3(CCCC3)[C@H]4C2=Nc5nnc(n5C4=O)[S-] C38596385
c1cc2c(c(c1)Cl)c(c(s2)/C(=N/c3nnns3)/[O-])Cl C38614346
CC(C)(C)c1cc(ccc1OC)c2ccc(=O)oc2C(=O)[O-] C41144646
Cn1c(cc(n1)C(=O)[O-])COc2cc(cc(c2)Cl)Cl C41511773
c1cc(c(cc1Cl)OCc2c(snn2)Cl)C(=O)[O-] C42220351
c1cc(c(c(c1)Br)OCc2ccno2)C(=O)[O-] C42412286
c1cc(ccc1[N+](=O)[O-])Sc2ccc(cc2C(=O)[O-])Cl C42804233
c1csc2c1[C@H](N(CC2)S(=O)(=O)C(F)(F)F)C(=O)[O-] C44591968
Cc1cc(cc(c1)n2c(c(cn2)C(=O)[O-])n3cccc3)C C45949716
Cc1cccc(c1)Sc2ccc(c(c2)C(=O)[O-])[N+](=O)[O-] C48551400
Cc1cc(c(n1C(C)C)C)/C(=C(\C#N)/C(=O)c2ccoc2C)/[O-] C49165064
Cc1ccccc1N(C)c2c(n3ccsc3n2)C(=O)[O-] C49987369
c1c(c(cc(c1SC2CCCCC2)F)[N+](=O)[O-])C(=O)[O-] C50033188
c1ccc(c(c1)c2nnc3n2cc(cc3)C(=O)[O-])Br C52125296
Cc1c(nnc(c1C(=O)[O-])Oc2ccc(cc2)C(C)C)C C54552807
Cn\1c2ccccc2s/c1=N\N=C\c3ccccc3C(=O)[O-] C12648745
CCOC(=O)/C(=C\1/CCOc2ccc(cc2C1=O)C(C)C)/[O-] C62713876
CCC[C@@]1(CCN(C1)C(=O)N2CCCC[C@@H]2CC)C(=O)[O-] C62924838
C[C@H]1C[C@@H](CN(C1)C(=O)CSc2[n-]c3cc(cnc3n2)Cl)C C05310219
c1cc(c(cc1[C@@H]2CN(CCO2)c3cnnc(c3Cl)[O-])Cl)F C66813997
c1cc(ccc1C(=O)[O-])NS(=O)(=O)c2ccc(c(c2OCC(F)(F)F)C#N)OCC(F)(F)F C04397223
Cc1ccc(cc1)c2nnc(n2c3ccc(cc3)C)SCC(=O)N/N=C/c4ccc(cc4)C(=O)[O-] C02335553
Cc1ccc(cc1)c2nnc(n2CCC(=O)[O-])S[C@@H](C)C(=O)Nc3cc(c(cc3OC)Cl)C C13018757
c1ccc(cc1)[C@@H](C(=O)Nc2ccc(c(c2)C(F)(F)F)Cl)Oc3ccc(cc3[N+](=O)[O-])C(=O)[O-] C13053985
c1cc(c(cc1c2c(cn(n2)CCC#N)/C=N/Nc3c(c(nc(c3Cl)Cl)C(=O)[O-])Cl)F)F C13061083
C[C@H](C(=O)Nc1cccc(c1Cl)Cl)Sc2nnc(n2CC(=O)[O-])c3ccc(cc3)OC C13200368
CCOc1cc(ccc1OCC(=O)N2C[C@@]3(C[C@H]2CC(C3)(C)C)C)/C=N/Nc4ccc(cc4)C(=O)[O-] C13263873
CC1=C([C@@H](NC(=O)N1c2ccc(cc2)C(=O)[O-])c3cccc(c3)C(F)(F)F)C(=O)OCCOC C13268498
CC1=C([C@@H](NC(=O)N1c2ccc(cc2)C(=O)[O-])c3ccccc3Br)C(=O)OCCOC C13268544
c1cc(ccc1/C=C/C(=O)c2ccc(cc2)S(=O)(=O)Nc3ccc(cc3)C(=O)[O-])N4CCOCC4 C13366851
CCN(CC)S(=O)(=O)c1ccc(c(c1)NC(=O)[C@@H]2CC=CC[C@H]2C(=O)[O-])Oc3ccc(cc3)C C13467519
C[C@@H](C(=O)Nc1ccccc1OC)OC(=O)c2cccc(c2)[N-]S(=O)(=O)c3ccc(c(c3)F)F C20989414
C[C@@H](C(=O)Nc1ccccc1C(=O)C)OC(=O)c2ccccc2[N-]S(=O)(=O)c3ccc(cc3)F C21601590
CCCCCOC(=O)c1c(oc2c1cc(c3c2cccc3)NS(=O)(=O)c4cccc(c4)C(=O)[O-])C C28463129
CCOC(=O)[C@H]1CCCN(C1)c2ccc(cc2C(=O)[O-])NS(=O)(=O)c3ccc(cc3)C(C)(C)C C33253419
CCOC(=O)[C@H]1CCCN(C1)c2ccc(cc2C(=O)[O-])NS(=O)(=O)c3cccc(c3C)Cl C33253423
Cc1ccc(c(c1)S(=O)(=O)Nc2ccc(c(c2)C(=O)[O-])N(C)CCCc3c(nn(c3C)C)C)C C33253688
CCOC(=O)C1=C(N=C2N([C@@H]1c3ccccc3F)C(=CS2)/C=C(/NCCCN4CCCC4=O)\[O-])C C34924029
CCOC(=O)C1=C(N=C2N([C@H]1c3cccc(c3)[N+](=O)[O-])C(=CS2)/C=C(/N(C)Cc4ccccc4)\[O-])C C35694232
CC1=C([C@@H](N2C(=CSC2=N1)/C=C(/NC3CC3)\[O-])c4cccc(c4OC)OC)C(=O)OC(C)(C)C C35705262
CCOC(=O)C1=C(N=C2N([C@@H]1c3ccc(cc3C)C)C(=CS2)/C=C(/NCc4ccc5c(c4)OCO5)\[O-])C C36050420
CCOC(=O)C1=C(N=C2N([C@H]1c3ccc(cc3C)C)C(=CS2)/C=C(/NCc4ccc5c(c4)OCO5)\[O-])C C36050421
CC1=C([C@H](N2C(=CSC2=N1)/C=C(/NC[C@H]3CCCO3)\[O-])c4ccc(cc4)OC)C(=O)OC(C)C C36050531
CC1=C([C@H](N2C(=CSC2=N1)/C=C(/Nc3ccc(cc3)F)\[O-])c4ccc(cc4OC)OC)C(=O)OC C36053421
CC1=C([C@H](N2C(=CSC2=N1)/C=C(/NCC(C)C)\[O-])c3ccc(c(c3)OC)OC)C(=O)OCC=C C36058616
CC1=C([C@H](N2C(=CSC2=N1)/C=C(/NCC(C)C)\[O-])c3ccc(cc3OC)OC)C(=O)OCC=C C36058682
CC1=C([C@@H](N2C(=CSC2=N1)/C=C(/NCC3CC3)\[O-])c4ccc(cc4OC)OC)C(=O)OCC=C C36058697
Cc1ccc(c(c1)C)[C@H]2C(=C(N=C3N2C(=CS3)/C=C(/NC[C@@H]4CCCO4)\[O-])C)C(=O)OCCOC C36061193
CC[C@@H](C)N/C(=C/C1=CSC2=NC(=C([C@H](N12)c3cccc(c3OC)OC)C(=O)OC(C)(C)C)C)/[O-] C36064775
CC1=C([C@@H](N2C(=CSC2=N1)/C=C(/NCC(C)C)\[O-])c3ccc(c(c3)OC)OC)C(=O)OC(C)C C36064916
CC1=C([C@@H](N2C(=CSC2=N1)/C=C(/NCC(C)C)\[O-])c3cccc(c3OC)OC)C(=O)OC(C)C C36071696
CC[C@H](C)N/C(=C/C1=CSC2=NC(=C([C@@H](N12)c3cc(ccc3OC)OC)C(=O)OC(C)C)C)/[O-] C36071737
Cc1ccccc1[C@H](C(=O)NC(C)(C)C)N(c2cccc(c2)Cl)C(=O)c3cc(ccc3[O-])[N+](=O)[O-] C36484303
CC(C)(C)NC(=O)[C@@H](c1ccc(cc1)C(F)(F)F)N(C(=O)c2cc(ccc2[O-])[N+](=O)[O-])C(C)(C)C C36585832
CCOC(=O)C1=C(S/C(=C\c2ccc(o2)c3ccccc3C(=O)[O-])/C1=O)Nc4ccc(cc4)OC C08438459
CCOC(=O)[C@@H]1[C@@H](SC2=C1CCCC2)NC(=O)CSc3nc(c(nn3)c4ccc(cc4)C)[O-] C39154713
CCOC(=O)[C@@H]1[C@H](SC2=C1CCCC2)NC(=O)CSc3nc(c(nn3)c4ccc(cc4)C)[O-] C39154715
Cc1c([nH]/c(=N/S(=O)(=O)c2cc(ccc2OC)/C=C/C(=O)[O-])/s1)c3ccc(cc3)OC(F)F C13030730
CCOCc1cc(ccc1OC)c2cs/c(=N\S(=O)(=O)c3cc(ccc3Cl)C(=O)[O-])/[nH]2 C13032453
CCOc1cc(ccc1OCCC(C)C)[C@H]2C(=C(C(=O)N2)[O-])C(=O)c3cc4cccc(c4o3)OC C40124907
CC1=C([C@@H](N2C(=CSC2=N1)/C=C(/NCC3CC3)\[O-])c4cc(cc(c4)OC)OC)C(=O)OC(C)C C40401134
Cc1cccc(c1)OCc2nnc(n2CC=C)SCc3cc(=O)[nH]c4c3c(c(s4)C(=O)[O-])C C13396988
CC1=C([C@@H](n2c(nc(n2)SCc3ccccc3Cl)N1)c4ccc(cc4)C(=O)[O-])C(=O)OCC=C C54622422
Cc1ccc(c(c1)C)NC(=O)CSc2nc3ccc(cc3s2)/N=C/c4cc(ccc4[O-])[N+](=O)[O-] C59502580
C[C@]1\2CC[C@H](C1(C)C)C/C2=N/[N-]C3=NC(=O)[C@@H](S3)CC(=O)Nc4ccc(cc4)/N=N/c5ccccc5 C38746277
COc1ccc(cc1)/C=C/C(=N/C2=NN3[C@H](C=C(N=C3N2)c4ccc(cc4)Cl)c5ccc(cc5)OC)/[O-] C09462340
Cc1c(c(on1)C)CCN(C)c2ccc(cc2C(=O)[O-])NS(=O)(=O)c3ccc(cc3)CC(C)C C21883426
CCn1c(c(c(n1)C)CCN(C)c2ccc(cc2C(=O)[O-])NS(=O)(=O)c3ccc(cc3)C(C)C)C C33253788
CCn1c(c(c(n1)C)CCN(C)c2ccc(cc2NS(=O)(=O)c3ccc(c(c3)C)C)C(=O)[O-])C C33254138
CC[C@@H](C(=O)C)Oc1ccccc1/C=C\2/C(=O)N(/C(=N/c3ccc(c(c3)O)C(=O)[O-])/S2)CC=C C16927465
CCOC(=O)c1ccc(cc1)NC(=O)C[C@H]2C(=O)N[C@H]3CCCC[C@@H]3[NH2+]2 C04503967
Cc1cn2cnc(c2c(=O)[nH]1)N/C(=[NH+]/C3CCCCC3)/Nc4ccccc4 C06188032
CCC[NH+](CC(=O)Nc1ccccc1C)CC(=O)NC(=O)NC(C)(C)C C16589931
CC(C)(C(=O)N1CCC[C@H](C1)Cn2cc(nn2)C[NH3+])Nc3ccccc3 C19800325
COC(=O)c1c(ccs1)NC(=O)C[NH+]2Cc3ccccc3C[C@H]2C(=O)N C24778778
C[NH+](C)[C@@H](CNc1ccc(cc1[N+](=O)[O-])C(=O)N)c2ccccc2 C05688174
Cc1ccc(cc1N)NC(=O)[C@H](C)SC2=N[C@@H]3C(=c4ccccc4=[NH+]3)N=N2 C39697692
CCOC(=O)Nc1ccc(cc1)NC(=O)NC[C@@H](C)[NH+]2CCC[C@@H](C2)C C40120656
COC(=O)[C@@H]1C[C@@H]2CCCC[C@@H]2[NH+]1CC(=O)Nc3c(ccs3)C(=O)N C41624457
Cc1cc(cc(c1)OCC(=O)NNC(=O)NCC2(CCCC2)[NH+](C)C)C C43147326
C[NH+](C)[C@H](CNC(=O)Nc1cccc(c1)NC(=O)COC)c2ccsc2 C44108407
CC[NH+](CC)[C@@H](C)CNC(=O)Nc1cc2c(cc1Cl)NC(=O)CO2 C44271096
COC(=O)[C@H](Cc1cc(cc(c1O)[N+](=O)[O-])Cc2ccccc2)[NH3+] C44332133
C[C@@H](c1cc(ccc1OC)OC)NC(=O)NCCNc2cccc[nH+]2 C44910080
C[C@H](c1cc(ccc1OC)OC)NC(=O)NCCNc2cccc[nH+]2 C44910084
CCC(CC)[C@H](CNC(=O)NN[C@@]1(CCS(=O)(=O)C1)C)[NH+]2CCCC2 C45533318
CC(C)[C@@H](C(=O)NC(C)(C)C)[NH2+]CCCN1C(=O)C2(CCCC2)NC1=O C46168717
Cc1c2ccccc2oc1C(=O)NNC(=O)NCCC[NH+]3CCC[C@H](C3)C C46395306
Cc1cc(c(o1)C)C(=O)NNC(=O)NCCC[NH+]2C[C@@H](C[C@H](C2)C)C C46427646
Cn1cc(c2c1cccc2)C(=O)NNC(=O)NCCC[NH+](C)CC(F)(F)F C46983201
Cc1ccc2[nH+]c(cn2c1)CNC(=O)CNC(=O)NCC3CCCC3 C50610887
CCC[C@H](C)NC(=O)[C@@H]1CCC[NH+](C1)[C@@H](C)C(=O)NC(=O)NC(C)(C)C C51053901
CCC[C@@H](C)NC(=O)[C@@H]1CCC[NH+](C1)CC(=O)NC(=O)NCCC C51056385
CCC[C@H](C)NC(=O)[C@@H]1CCC[NH+](C1)CC(=O)NC(=O)NCCC C51056388
c1cc(ccc1CNC(=O)N2CCO[C@H](C2)C(=O)N)C[NH+]3CCCCCC3 C51714236
CC[C@@H](C)NC(=O)[C@H](C)NC(=O)Nc1ccc([nH+]c1)N(CC)CC C58160122
CC[C@H](C)NC(=O)[C@H](C)NC(=O)Nc1ccc([nH+]c1)N(CC)CC C58160123
CN(C)c1cc(cc[nH+]1)CNC(=O)NCC(=O)Nc2ccc(c(c2)F)F C58761500
C=C1C=C(N2[C@@H]([NH+]=C(N=C2N1)NCC[NH+]3CCCCC3)[C@H]4CCC=CC4)[O-] C59619522
CNC(=O)c1ccc(c(c1)NC(=O)NC[C@H]2CC[NH+](C2)CCOC)Cl C62394316
C[C@H](CC[NH+](C)C)NC(=O)C(=O)Nc1cccc(c1)NC(=O)C(C)(C)C C62587319
CC[NH2+][C@@H](CCOc1c(cc(cc1Cl)[N+](=O)[O-])Cl)C(=O)N C62595545
C[C@H]1CCCC[NH+]1CCNC(=O)NCCNC(=O)OC(C)(C)C C62649292
CC(C)COCCCNC(=O)NNC(=O)C1=c2ccccc2=[NH+]C1 C63133510
CCCCNC(=O)NC1(CCCCC1)C(=O)NCCN2CC[NH+](CC2)C C63695590
COC(=O)[C@H](CC1=c2ccccc2=[NH+]C1)NC(=O)c3cc(cc(c3)O)O C63761402
CN(C)c1ccc(c[nH+]1)CNC(=O)CNC(=O)NCC2CCCC2 C50574005
CC1CC[NH+](CC1)[C@@H](C)CNC(=O)Nc2cccc(c2)NC(=O)[C@@H](C)OC C65419294
C[NH+](C)C1(CCCCC1)CNC(=O)NCc2cc(c(c(c2)OC)O)OC C65466386
CC(C)(C)NC(=O)NC(=O)C[NH+]1CCC(CC1)C(=O)NC2CCCCC2 C65965121
c1cc(oc1)[C@@H](CNC(=O)N2CCC[C@@H](C2)CCC(=O)N)[NH+]3CCCC3 C66118970
CCCCNC(=O)NC1(CCCCC1)C(=O)NCCn2cc[nH+]c2 C66319963
C[C@@H](C(=O)NC(=O)NCC=C)[NH2+]CC1(CCOCC1)c2ccc(cc2)OC C66392704
C[C@H](CNC(=O)Nc1cccc(c1)c2ccc(=O)[nH]n2)[NH+](C)C3CC3 C66679426
CCOCC(=O)NNC(=O)NC[C@H](c1cccc(c1)Cl)[NH+]2CCCC2 C66699388
Cc1ccc2[nH+]c(cn2c1)CNC(=O)CCCC[C@@H]3[C@H]4[C@@H](CS3)NC(=O)N4 C67233955
CC1CC[NH+](CC1)[C@H](C)CNC(=O)c2cc(cc(c2N)[N+](=O)[O-])F C67269878
Cc1[nH+]ccn1C[C@@H](C)CNC(=O)NNC(=O)CC2CCCCC2 C67414832
C[C@@H]1CCCC[NH+]1CCNC(=O)NCCNC(=O)OC(C)(C)C C67528988
CC1CC[NH+](CC1)C[C@@H](CNC(=O)Nc2nnc(s2)C(C)(C)C)O C67547710
c1cc(sc1)C(=O)N2CCN(CC2)c3ccc(cc3)/N=C/c4cc(cc(c4[O-])[N+](=O)[O-])Cl C01863573
CCOC(=O)CN(c1cccc(c1)C)[C@H]2C(=O)N(C(=O)S2)Cc3cccc(c3)C(=O)[O-] C02344513
C[C@@H]1Cc2ccccc2N1C(=O)CSc3nc4cc(ccc4c(=O)n3C[C@@H]5CCCO5)C(=O)[O-] C13052770
Cc1ccc(cc1)COc2ccc(cc2)/C=N/n3c(nnc3SCC(=O)[O-])c4ccoc4C C13078027
COc1ccc(c(c1)OCC(=O)N2[C@H]([C@H]3CCC/C(=C\c4ccco4)/C3=N2)c5ccco5)C(=O)[O-] C13084221
c1ccc2c(c1)nc(s2)[C@H]3CCCN3c4ccc(cc4C(=O)[O-])S(=O)(=O)N5CCOCC5 C13091346
c1ccc2c(c1)nc(s2)[C@@H]3CCCN3c4ccc(cc4C(=O)[O-])S(=O)(=O)N5CCOCC5 C13091347
c1cc(ccc1CCC(=O)[O-])S(=O)(=O)Oc2ccc3c(c2)occ(c3=O)Oc4ccc(cc4)F C13185182
c1cc(c(cc1/C=C/C(=O)[O-])[N+](=O)[O-])N2CCN(CC2)S(=O)(=O)c3ccc(c(c3)Cl)F C13192563
Cc1cc(c(n1c2cccc(c2)F)C)C(=O)CSc3nnc(n3CC(=O)[O-])c4ccc(cc4)OC C13201283
CN(C(=O)CSc1nc2cc(ccc2c(=O)n1c3ccccc3F)C(=O)[O-])C4(CCCCC4)C#N C13237189
c1cc(oc1)[C@H]2CC(=NN2C(=O)CSc3ncc(n3c4ccc(cc4)F)C(=O)[O-])c5cccs5 C13266069
c1cc(oc1)[C@@H]2CC(=NN2C(=O)CSc3ncc(n3c4ccc(cc4)F)C(=O)[O-])c5cccs5 C13266071
Cc1ccc(cc1)Sc2ccc(cc2[N+](=O)[O-])S(=O)(=O)N3CCC(CC3)C(=O)[O-] C13275286
c1cc(c(c(c1)Cl)Sc2ccc(cc2S(=O)(=O)N3CCC(CC3)C(=O)[O-])[N+](=O)[O-])Cl C13275809
c1cc(c(cc1S(=O)(=O)N2CCOCC2)C(=O)[O-])OCC(=O)c3cc(sc3Cl)Cl C13319448
c1cc(ccc1/C=C/2\C(=O)N(C(=S)S2)CCCCC(=O)[O-])Oc3ccc(cc3[N+](=O)[O-])Cl C13343383
Cc1cc(c(n1C[C@H]2CCCO2)C)C(=O)CSc3nc4cc(ccc4c(=O)n3CC=C)C(=O)[O-] C13363841
c1ccc2c(c1)c(c(o2)C(=O)[O-])CSc3nnnn3c4ccc(cc4)OC(F)(F)F C13400872
C[C@H]1CCCCN1S(=O)(=O)c2cc(ccc2OC)C(=O)N3CCc4c3ccc(c4)C(=O)[O-] C13447911
CC(C)[C@@H]1Cc2c(sc3c2c(=O)n(c4n3c(nn4)S[C@H](C)C(=O)[O-])c5ccc(cc5)OC)CO1 C02313661
c1ccc(cc1)[C@@H](C(=O)N2CCOCC2)OC(=O)c3ccc(cc3)[N-]S(=O)(=O)c4cccs4 C19356750
c1ccc(c(c1)[C@H]2C(=C(C(=O)N2c3ccc(cn3)Br)[O-])C(=O)c4ccc(cc4)[N+](=O)[O-])F C09008867
c1cc(cc(c1)[N+](=O)[O-])[C@@H]2C(=C(C(=O)N2c3ncccn3)[O-])C(=O)c4ccc(cc4)Cl C01153670
C[C@H]1Cc2cc(ccc2O1)C(=O)C3=C(C(=O)N([C@@H]3c4ccc(cc4)[N+](=O)[O-])CCc5ccccc5)[O-] C09425201
C[C@@H]1Cc2cc(ccc2O1)C(=O)C3=C(C(=O)N([C@H]3c4ccc(cc4)[N+](=O)[O-])CCc5ccccc5)[O-] C09425202
CCOC(=O)[C@H]1[C@@H](c2c(nc(s2)[O-])S[C@@H]1C(=O)OCC)c3cccc(c3)[N+](=O)[O-] C33379373
COC(=O)c1ccc(c(c1)[N-]/C(=N/S(=O)(=O)c2ccccc2)/c3ccccc3)C(=O)OC C33568873
Cc1ccc(cc1F)C(=O)C2=C(C(=O)N([C@@H]2c3cccnc3)c4nc(c(s4)C(=O)OCC=C)C)[O-] C16805471
C[C@H]1c2cc(c(cc2CCN1C(=O)CSc3nc(cc(=O)n3c4ccc(cc4)Cl)[O-])OC)OC C09033925
Cc1ccc(c(c1)C(=O)C2=C(C(=O)N([C@H]2c3cccnc3)c4nc(c(s4)C(=O)OCC=C)C)[O-])C C34953737
Cc1c(sc(n1)N2[C@@H](C(=C(C2=O)[O-])C(=O)c3ccc4c(c3)C[C@@H](O4)C)c5cccs5)C(=O)OC C35006507
C[C@H]1C(=O)N(Cc2cc(ccc2O1)[N-]S(=O)(=O)c3ccccc3C#N)CCOc4ccccc4 C35558804
CCC1=C([C@H](N2C(=CSC2=N1)/C=C(/N3CCN(CC3)C(=O)C)\[O-])c4cccc(c4)Cl)C(=O)OC C35704512
CC1=C([C@@H](N2C(=CSC2=N1)/C=C(/N3CCOCC3)\[O-])c4ccccc4Cl)C(=O)OCCOC C36050089
c1ccn2c(c1)nc(cc2=O)CSc3nc4ccsc4c(=O)n3CCCCCC(=O)[O-] C02925618
Cc1c2=C(CC(=O)N=c2sc1C(=O)[O-])CSc3nc4ccccc4c(=O)n3CCCOC(C)C C39680417
CN(C1CCCCC1)C(=O)CSc2nc3cc(ccc3c(=O)n2C[C@H]4CCCO4)C(=O)[O-] C13052883
COc1cccc2c1oc(c2)C(=O)C3=C(C(=O)N([C@H]3c4ccc(cc4)C(=O)OC)CC=C)[O-] C40028449
CCCCN1[C@@H](C(=C(C1=O)[O-])C(=O)c2ccc(c(c2)C)OCC)c3cccc(c3)[N+](=O)[O-] C40085837
CC1=C([C@H](N2C(=CSC2=N1)/C=C(/N3CCCC3)\[O-])c4cccc(c4)OC)C(=O)OCCOC C40400647
c1cc(cc(c1)[N+](=O)[O-])[N-]S(=O)(=O)c2cc3c(cc2Br)CCN3C(=O)C4CC4 C40450438
Cc1cccc(c1OCC(=O)c2c(c(c(=O)n(c2[O-])CCc3ccc(c(c3)OC)OC)C#N)C)C C40523479
CSCC[C@H](C(=O)[O-])N1C(=O)/C(=C/c2ccc(o2)c3ccc(cc3Cl)[N+](=O)[O-])/SC1=S C40567363
CC1([C@H](CN(C1=O)C2[C@@H]3CC4C[C@H]2CC(C3)(C4)c5[n-]nnn5)COc6ccc(cn6)C(F)(F)F)C C36286269
CC1=C([C@H](/C(=C(\[O-])/OC(C)C)/C(=N1)C)C2=CC=CN(C2)C(=O)Oc3ccccc3)C(=O)OC(C)C C27729293
CCc1cc(ccc1c2ccc(o2)/C=C/3\C(=NC(=S)N(C3=O)c4ccc(cc4)C)[O-])[N+](=O)[O-] C58833601
COc1cc2c(cc1OC)[C@H](N(CC2)C/C(=N/c3ccc(cc3[N+](=O)[O-])Cl)/[O-])c4cccs4 C12995264
c1ccc(c(c1)CSC2=NC(=O)[C@@H]3[C@@H](C4=C(CCCC4=NC3=N2)[O-])c5cccc(c5)[N+](=O)[O-])F C39731330
c1ccc(cc1)C2=C3[C@H](N(C(=O)[C@H]3N=N2)c4ccc(cc4)C(=O)[O-])c5cccc(c5)[N+](=O)[O-] C20212877
CC1([C@@H]([NH2+][C@@H](S1)c2ccccc2C(=O)[O-])C(=O)[O-])C C04370183
C[C@H](C(=O)[O-])Oc1ccc(cc1)/C=C\2/C(=O)NC(=S)N2 C02968907
c1cc(c(=O)[nH]c1)C(=O)Nc2cc(ccc2Cl)C(=O)[O-] C19437849
c1cc(c(cc1S(=O)(=O)[N-]c2nncs2)N)Cl C20563738
CC(C)([C@@H](COc1cccc2c1n(c(cc2=O)[O-])C)O)O C01280171
c1cc(ccc1C#N)S(=O)(=O)[N-]c2ccc(c(c2)C(=O)N)F C32087298
C1CCc2c(c(c(c(=O)[nH]2)C(=O)NC[C@@H]3CCCO3)[O-])C1 C13124083
C1CCC(CC1)(CC(=O)N2CCC(CC2)C(=O)N)C(=O)[O-] C35280637
CS(=O)(=O)[N-]c1ccc(c(c1)Br)S(=O)(=O)N C36721919
c1c(cc(c(c1F)NC(=O)NC(=O)/C=C/C(=O)[O-])Br)F C36963920
Cc1cc(no1)[N-]S(=O)(=O)c2cc(cc(c2F)Cl)N C37055188
c1c(cc(c(c1Cl)S(=O)(=O)[N-]c2nncs2)Cl)N C37064007
C[C@H](C(=O)N)S(=O)(=O)c1ccc(c(c1Cl)C(=O)[O-])Cl C37310405
CC(C)[C@@](C)(CC(=O)N1CCCC[C@@H]1C(=O)N)C(=O)[O-] C37507496
Cc1c(c(sn1)NC(=O)c2cc(c[nH]2)Br)C(=O)[O-] C37675460
c1ccc2c(c1)C[C@H](N(C2)C(=O)[C@H]3C[C@@H]3C(=O)[O-])C(=O)N C37827832
C[C@@H]1CC[C@H](CN1C(=O)CC2(CCCC2)C(=O)[O-])C(=O)N C37835240
c1cc(ccc1N)S(=O)(=O)[N-]c2cncc(n2)Cl C00002091
Cc1cc(ccc1NC(=O)N[C@@](C)(C2CC2)C(=O)[O-])Br C40536006
CSCC[C@H](C(=O)[O-])NC(=O)Nc1ccccc1Br C40550404
c1c(c(cc(c1NC(=O)NC[C@@H]2CCCO2)F)F)C(=O)[O-] C40557554
c1cc(c(cc1Cl)N)SC2(CCS(=O)(=O)CC2)C(=O)[O-] C42334845
CC(C)C[C@@H](C(=O)[O-])NC(=O)NCc1c(ccs1)Br C43674477
c1ccc2c(c1)CCN2/C(=C/NC(=O)NC[C@@H]3CCCO3)/[O-] C43860227
c1cc(c(cc1Br)O)C(=O)N[C@@]2(CCSC2)C(=O)[O-] C44483747
c1cc(c(cc1NC(=O)[C@@H]2CSC(=O)N2)Cl)C(=O)[O-] C48807143
C[C@@H](C(=O)NC)NC(=O)CC1(CCCCCC1)C(=O)[O-] C49097181
C[C@H](c1ccc(s1)Cl)NC(=O)N2C[C@H](C[C@@H]2C(=O)[O-])O C49147585
CC(C)(C)[C@@H](C(=O)[O-])NC(=O)Nc1nc2c(s1)CCCC2 C49561113
Cn1cc(cn1)S(=O)(=O)[N-]c2ccc(cc2N)Br C50252638
CO[C@H]1CCC[C@@H]1NC(=O)NC2(CCCCCC2)C(=O)[O-] C50376595
CO[C@@H]1CCC[C@H]1NC(=O)NC2(CCCCCC2)C(=O)[O-] C50376596
c1cc(c(cc1S(=O)(=O)N[C@H]2CCCC[C@@H]2O)C(=O)[O-])F C52007839
CC[C@H](C1CCCCC1)NC(=O)N2C[C@@H](C[C@@H]2C(=O)[O-])O C52344356
C1CC[C@@H]([C@H](C1)NC(=O)N2CCC[C@@H](C2)CC(=O)[O-])O C54305419
C[C@H]([C@@H]1CCCO1)NC(=O)c2ccc3c(c2)nc(=S)[nH]c3[O-] C52431065
c1c(cc(c(c1NC(=O)NC(=O)/C=C/C(=O)[O-])F)F)F C61120510
c1c(cc(c(c1F)F)F)NC(=O)NC(=O)/C=C/C(=O)[O-] C61120516
c1cc(c(cc1Br)S(=O)(=O)[N-]c2cnoc2)N C61685235
c1cc(c2c(c1)n(cc(c2=O)C(=O)[O-])C[C@@H]3CCCO3)N C62321581
Cc1cc2c(ccc(=O)n2C[C@H](CO)O)c(c1C(=O)[O-])C C62322470
Cc1ccc2c(c1)S(=O)(=O)N=C([N-]2)SC[C@@H](CO)O C62338837
c1csc(c1C(=O)[O-])NC(=O)NC[C@@H]2CCCOC2 C62828280
c1coc2c1[C@@H](CCC2)NC(=O)Nc3c(ccs3)C(=O)[O-] C62828408
c1c(c[nH]c1C(=O)Nc2cc(cnc2)C(=O)[O-])Br C62946517
c1cc2c(cc1C(=O)Nc3cc(cnc3)C(=O)[O-])CCN2 C62947154
C[C@@H]1CCC[C@](C1)(C(=O)[O-])NC(=O)NCCC(F)(F)F C63101749
c1ccc2=[NH+]CC(=c2c1)CC/N=C/c3c([nH]c(=S)nc3[O-])[O-] C63234701
C[C@H]1N=C(CS1)CCNC(=O)c2ccc3c(c2)nc(=S)[nH]c3[O-] C63914012
c1cc(sc1)[C@@H]2N/C(=C\C(=N\c3[nH]ncn3)\[O-])/CS2 C64070093
Cc1ccc(nn1)NNC(=O)NC(=O)c2c(cccc2Cl)F C00092873
CC1=C([C@@H](n2c(nnn2)N1)c3ccc(cc3)Cl)C(=O)N C04318754
CCOC(=O)C1=C(NC(=O)[C@@]12c3ccccc3OC(=C2C#N)N)C C04517190
Cc1c(cccc1[N+](=O)[O-])C(=O)Nc2ccccc2C(=O)N C00447723
C[C@@H](C(=O)NC(=O)NC)OC(=O)c1cc(ccc1O)Cl C05746549
Cc1ccc(c(c1)C)NC(=O)[C@@H]2CC(=O)NC3=NC(=C(C)C)NN23 C10152935
Cc1cccc(c1C)NC(=O)NC(=O)CSc2[nH]c(nn2)C C11708348
CCOc1cccc(c1O)/C=N/c2ccc3c(c2)[nH]c(=O)c(=O)[nH]3 C17701460
c1cc(ccc1c2[nH+]c3cc4c(cc3n2CC(=O)[O-])OCCO4)N C19753266
c1ccc2c(c1)c(=O)[nH]c(=O)n2CCC(=O)Nc3ccccc3O C22024285
C/C(=C/1\C=C(C=CC1=O)O)/NNC(=O)[C@@H]2COc3ccccc3O2 C05003503
Cc1c2c(=O)[nH]c(nc2sc1C(=O)[O-])N3CCC[NH2+]CC3 C36226164
Cc1ccc(cc1NC(=O)c2ccc(nn2)Cl)S(=O)(=O)N C38104508
CC1=C([C@H](N2C(=N1)N=NN2)c3ccccc3Cl)C(=O)N C00071509
C[C@@H](CO)NC(=O)C(=O)Nc1ccc2c(c1)OC3(O2)CCCC3 C41382727
C[C@@H](c1cccc(c1)n2cccc2)Nc3c(=O)[nH]c(=O)[nH]n3 C41664791
Cc1cc([nH]n1)NC(=O)CNC(=O)c2ccc(o2)Br C47555416
c1cc(c(cc1Cl)O)C(=O)NNC(=O)c2cnns2 C48737538
C[C@@H]1C[C@H](CN(C1)c2ccc(cc2/C(=N/O)/N)[N+](=O)[O-])C C50439940
C[C@@H]1C[C@H](CN(C1)c2ccc(cc2[N+](=O)[O-])/C(=N/O)/N)C C50441564
c1c(c(cc(c1N)F)[N+](=O)[O-])C(=O)NC[C@H]2CCCOC2 C50708866
C[C@H]1CCCN([C@H]1C)C(=O)c2cc(ccc2[N+](=O)[O-])NN C51091729
C[C@@H]1C[C@H](CN(C1)C(=O)c2cc(ccc2[N+](=O)[O-])NN)C C51112245
C[C@@H]1CN(CC(O1)(C)C)Cc2ccc(c(c2)[N+](=O)[O-])NN C51145474
COc1cc2cc(cc(c(=[OH+])c2c(c1O)O)[O-])C(=O)OC C04784722
CCOc1ccc(cc1NC(=O)N2CCO[C@H](C2)C(=O)N)Cl C51617529
Cc1ccc(c(c1)[C@H](C)NC(=O)N2CCO[C@@H](C2)C(=O)N)OC C51678645
C[C@@H]1CCN([C@@H](C1)C)C(=O)c2cc(ccc2[N+](=O)[O-])NN C51752290
c1cc2c(cc1C(=O)Nc3ccc4c(c3)[nH]c(=O)o4)nc[nH]2 C31255711
CNC(=O)c1ccc(c(c1)[N+](=O)[O-])NC2CCC(CC2)O C53548664
CC(C)(C(=O)Nc1ccc(cc1)c2csnn2)NC(=O)NC C57247881
Cc1c2c([nH]n1)OC(=C([C@H]2c3ccccc3OC)C(=O)OC)N C58950654
C[C@H]1CCCN([C@H]1C)C(=O)c2cc(ccc2NN)[N+](=O)[O-] C51091682
C[C@H]1C[C@@H](CN(C1)C(=O)c2cc(ccc2NN)[N+](=O)[O-])C C51112202
C[C@H](C(=O)NC(=O)NC)OC(=O)c1ccc(cc1O)Cl C07199764
c1cc(ccc1[N+](=O)[O-])Sc2ccnc(c2)/C(=N\O)/N C61814409
CC1(CCN(CC1)C(=O)c2cc(ccc2NN)[N+](=O)[O-])C C61824292
c1cc2c(cc1NC(=O)c3c4c([nH]n3)CCCC4)oc(=O)[nH]2 C62220463
C[C@H](C(=O)NC(=O)NC)Oc1cc(ccc1/C(=N/O)/C)F C62748669
CN(C)c1cc[nH+]cc1NC(=O)Nc2c(ccs2)C(=O)[O-] C62828439
CC1=NN=C2[C@@H]1[C@@H](C(=C(O2)N)C(=O)OC)c3ccc(cc3)O C04237606
CC1=NN=C2[C@H]1[C@@H](C(=C(O2)N)C(=O)OC)c3ccc(cc3)O C04237606
c1ccc2c(c1)c(n[nH]2)C(=O)NC[C@@H]3NN=C4N3C=CC=C4 C63399603
Cc1ccc(c2c1cn[nH]2)NC(=O)c3ccc4c(c3)NC(=O)CO4 C63714999
CC(C)CC(=O)N1CCC(CC1)NC(=O)Nc2c[nH]nc2 C63813228
CNC(=O)Nc1ccc(cc1)NC(=O)[C@H]2C[C@H]2c3cnn(c3)C C66043475
Cc1c(sc2c1c(=O)nc([nH]2)CCC(=O)Nc3cc[nH]n3)C C66051844
CC[C@@](C)(CNC(=O)Nc1ccc2c(c1)n(c(=O)o2)C)O C66161959
Cc1cc(cc(c1C)S(=O)(=O)NC)C(=O)Nc2cc[nH]n2 C66457476
Cc1c2c(n[nH]1)C(=O)N[C@@H](N2)c3ccc(c(c3)OC)OC(C)C C66741153
CC1=C([C@@H](NC(=O)N1)c2cc(c(c(c2)OC)[O-])[N+](=O)[O-])C(=O)OC3CCCC3 C00717807
CC1=C([C@H](NC(=O)N1)c2cc(c(c(c2)OC)[O-])[N+](=O)[O-])C(=O)OC3CCCC3 C00717806
CCOc1cc(cc(c1[O-])[N+](=O)[O-])[C@@H]2C(=C(OC3=C2C(=O)CC(C3)(C)C)N)C#N C04558241
CC[C@@H](C)OC(=O)C1=C(NC(=O)N[C@H]1c2cc(c(c(c2)OC)[O-])[N+](=O)[O-])C C05101117
CC(C)(C)c1ccnc(n1)N[C@H]2CO[C@H]3[C@@H]2OC[C@@H]3NC(=O)CC(C)(C)CC(=O)[O-] C05433908
c1cc(ccc1C(F)(F)F)NC(=O)C(=O)N/N=C/c2cc(ccc2[O-])[N+](=O)[O-] C02742834
CCOc1ccc(cc1[N+](=O)[O-])C(=O)NC(=S)Nc2ccc(c(c2)Cl)C(=O)[O-] C03000549
C[C@@H]1CCCC[C@H]1NC(=O)NC(=O)COc2ccc(cc2[N+](=O)[O-])C(=O)[O-] C13054444
C[C@@H](C(=O)[O-])Oc1ccc(cc1)C2=C[C@@H](n3c(nnn3)N2)c4cccc(c4)O C13077271
c1ccc(c(c1)NCCNS(=O)(=O)c2cc(ccc2Cl)C(=O)[O-])[N+](=O)[O-] C13185106
c1ccc(c(c1)NCCNS(=O)(=O)c2cc(ccc2F)C(=O)[O-])[N+](=O)[O-] C13185145
Cc1ccc(cc1S(=O)(=O)NC)NS(=O)(=O)c2cc(ccc2OC)C(=O)[O-] C13196386
Cc1ccc(cc1)c2nnc(n2CC(=O)[O-])SCC(=O)NC(=O)NC(C)(C)C C13205259
c1cc2c(cc1C(=O)[O-])nc([nH]c2=O)CSc3nnc(s3)NC[C@H]4CCCO4 C13238133
Cc1cc(cc(c1C)S(=O)(=O)NC[C@@H](c2ccc(cc2)[N+](=O)[O-])O)C(=O)[O-] C13247335
Cc1c(noc1NS(=O)(=O)c2ccc(cc2)NC(=O)[C@@H]3CC=CC[C@H]3C(=O)[O-])C C13255920
COc1ccc(cc1C(=O)NNS(=O)(=O)c2cc(ccc2OC)C(=O)[O-])Cl C13359244
c1ccc(c(c1)C(=O)[O-])S(=O)(=O)Nc2ccc(cc2)S(=O)(=O)/N=c/3\[nH]ccs3 C16449385
C[C@H](C(=O)NC(=O)NC)OC(=O)c1ccccc1[N-]S(=O)(=O)c2cc(ccc2F)F C21364600
Cc1ccc(cc1S(=O)(=O)Nc2cccc(c2)S(=O)(=O)/N=C\3/CCCN3)C(=O)[O-] C13028213
Cc1ccc(cc1)c2nnc(n2CC(=O)NC[C@@H](c3ccc(cc3)[N+](=O)[O-])O)[S-] C12857260
c1cc(c(cc1[N+](=O)[O-])/C=N/NC(=O)c2cc(=O)[nH]c3c2cc(cc3)Br)[O-] C28629034
CC(=O)Nc1ccc(c(c1)C(F)(F)F)NS(=O)(=O)c2ccc(c(c2)[N+](=O)[O-])[O-] C29065752
Cc1cc(ccc1S(=O)(=O)[N-]c2c3ccccc3oc2C(=O)N)[N+](=O)[O-] C32589067
CC(C)(C)NC(=O)[C@@H](c1ccccc1O)N(C)C(=O)c2cc(ccc2[O-])[N+](=O)[O-] C36530136
CCOC1=C/C(=C/NNC(=O)c2cc(ccc2[O-])[N+](=O)[O-])/C=C(C1=O)Br C16688238
c1cc[nH]/c(=N\S(=O)(=O)c2ccc(cc2)NS(=O)(=O)c3cccc(c3)C(=O)[O-])/c1 C13278357
c1cc(ccc1[C@H](C(=O)N)N2CCN(CC2)c3ccc(cc3[N+](=O)[O-])C(=O)[O-])Cl C13461514
Cc1c2c(sc1C(=O)[O-])N[C@H](NC2=O)CS[C@H]3N=Nc4n3c5ccccc5n4 C39680286
Cc1c(c([nH]n1)[O-])[C@@H](c2ccc(c(c2)OC)OC(=O)c3ccccc3)C4=C(N=N[C@@H]4O)C C39709595
Cc1ccc(cc1[N-]S(=O)(=O)c2cccc(c2C)[N+](=O)[O-])S(=O)(=O)N C55596557
COc1ccc(cc1NC(=O)[C@H]2CC(=O)Nc3n2ncc3c4ccc(cc4)Cl)C(=O)[O-] C35684765
c1ccc(c(c1)NC(=O)c2cc3cccc(c3[n-]2)[N+](=O)[O-])NC(=O)N4CCCC4 C58387308
c1cc(ccc1CNC(=S)NC(=O)c2cc(ccc2N3CCCC3)[N+](=O)[O-])C(=O)[O-] C20153350
COc1cc(c(cc1OC(F)F)C(=O)[O-])NS(=O)(=O)c2ccc3c(c2)CCC(=O)N3 C60060004
CCC[C@@H]1NN=C(S1)NC(=O)c2cnn(c2C(F)(F)F)c3ccc(nn3)[O-] C63405323
Cc1csc(n1)NC(=O)CS[C@@H]2NN=NN2c3ccc(cc3)C(=O)[O-] C63818293
CC1=C2[C@H](CC(=O)N[C@H]2N(N1)c3ccc(nn3)[O-])c4ccc(c(c4)OC(C)C)OC C63822782
CC1=C2[C@@H](CC(=O)N[C@@H]2N(N1)c3ccc(nn3)[O-])c4cc(cc(c4)OC)OC C63824365
CC1=C2[C@@H](CC(=O)N[C@@H]2N(N1)c3ccc(nn3)[O-])c4cccc(c4)OCc5ccccn5 C63825457
CC1=C2[C@@H](CC(=O)N[C@H]2N(N1)c3ccc(nn3)[O-])c4cccc(c4)OCc5ccccn5 C63825484
c1cc(ccc1NC(=O)C2=CNN([C@H]2C(F)(F)F)c3ccc(nn3)[O-])N4CCOCC4 C64064574
CCOc1ccc(cc1)N2[C@@H](Nc3ccsc3C2=O)SC/C(=N/c4[nH]ncn4)/[O-] C64395932
COc1ccc(c(c1)OC)[N-]S(=O)(=O)C2=CN=C(C2)[C@@H]3NN[C@H](O3)c4ccccc4 C64492111
Cc1ccc(cc1N2C(=O)C[C@H](C2=O)Nc3cc(ccc3O)[N+](=O)[O-])C(=O)[O-] C16901124
c1cc(ccc1[N-]S(=O)(=O)c2cc(cs2)c3nc(on3)C4CCC4)S(=O)(=O)N C65009755
CCNc1nc2[n-]nc(n2/c(=N/CC)/n1)SCC(=O)Nc3ccc(cc3F)F C04570533
CC(C)(C)C(=O)NC(=S)Nc1ccc(cc1)S(=O)(=O)[N-]c2c(nccn2)OC C66200594
CCc1ccc(cc1S(=O)(=O)N)[N-]S(=O)(=O)c2ccc(cc2C)[N+](=O)[O-] C67124654
CCc1ccc(cc1S(=O)(=O)N)[N-]S(=O)(=O)c2ccc(c(c2)[N+](=O)[O-])C C67124711
C[C@H](C(=O)Nc1cc(cc(c1)Cl)Cl)[NH+]2CCN(CC2)S(=O)(=O)c3ccc4c(c3)OCCO4 C03348503
C[NH+](C)CCCN1[C@H](/C(=C(/c2ccc3c(c2)OCCO3)\O)/C(=O)C1=O)c4cccnc4 C06275589
C[C@@H](C(=O)Nc1cc(cc(c1)Cl)Cl)[NH+]2CCN(CC2)c3c4cnn(c4ncn3)C C08728037
C[C@@H]1CCCC[C@@]12C(=O)N(C(=O)N2)C[NH+](Cc3nnc(o3)c4ccccc4Br)C5CC5 C09753723
C[C@@]1(C(=O)N(C(=O)N1)CC[NH+]2CCOCC2)C3CCN(CC3)C(=O)C4(CC4)c5ccc(cc5)Cl C11911287
COc1cc(ccc1O)/C=C/C[NH+]2CCc3c(c(cc(=O)n3CC2)OC)C(=O)N4CCSCC4 C12278453
C[C@@H]1C[C@H]2[C@@H]([C@H](C(=O)O2)C[NH+]3CCCCCC3)[C@@H]([C@]4([C@@H]1[C@H](C[C@@H]4OC(=O)C)OC(=O)C)C)O C12296190
Cc1ccc2c(c1)cc(c(=O)[nH]2)[C@@H](c3nnnn3Cc4ccc(cc4)OC)[NH+]5CCC[C@@H](C5)C C06408879
c1c(c[nH+]c(c1Cl)N2CCN(CC2)C(=O)CCCN3C(=O)C4(CCCC4)NC3=O)C(F)(F)F C09683764
c1ccc2c(c1)OC[C@H](O2)C(=O)N3CC[NH+](CC3)CC(=O)Nc4ccc(cc4)N5CCCC5 C10037765
C[C@@H](c1nnc(n1c2ccc(cc2)F)SCC(=O)N3CCNC3=O)[NH+]4CCCCC4 C09469445
Cc1ccc(c(c1)Br)NC(=O)[C@@H](C)[NH+]2CCCN(CC2)S(=O)(=O)c3c(noc3C)C C17523826
Cc1c(c(c(o1)n2cccc2)C#N)C(=O)N3CC[NH+](CC3)CC(=O)Nc4ccccc4C(F)(F)F C18125581
COc1c(cnc(n1)OC)C2([C@@H]3CCC[C@H]2C[NH+](C3)Cc4ccccc4n5cccn5)O C19594755
Cc1c(c(on1)/C=C/[NH+](C)C)S(=O)(=O)N2CCC(CC2)C(=O)N[C@H]3CCCc4c3cccc4 C20355052
c1ccc2c(c1)nc3n2[C@H]([NH+]=C4N3CN(CN4)CCN5CCOCC5)[C@@H]6CCC=CC6 C20556124
C[C@@H]1CCCCN1C(=O)CN2CC[NH+](CC2)CC(=O)N3c4ccccc4NC(=O)C[C@@H]3C C22916902
C[NH+]1CCN(CC1)[C@H](CNC(=O)c2cc(ccc2Cl)[N+](=O)[O-])c3ccc4c(c3)CCN4C C23857485
C[NH+]1CCN(CC1)[C@H](CNC(=O)c2cccc(c2)[N+](=O)[O-])c3ccc4c(c3)CCCN4C C23858950
Cc1c(c(=O)n(n1C)c2ccccc2)NC(=O)[C@H](C)[NH+]3CCN(CC3)c4ccc(cn4)C(F)(F)F C24805090
Cc1ccc(cc1)NC(=O)C[NH+]2CCN(CC2)C(=O)[C@H]3CCCN3S(=O)(=O)c4ccccc4F C25391028
c1cc[nH+]c(c1)N2CCN(CC2)C(=O)CSc3nnc(s3)C(=O)Nc4ccc(cc4)Cl C33011523
Cc1ccc(cc1)C[NH+]2CCC(CC2)CNC(=O)[C@@H]3CCCN(C3)c4c(=O)n(c5c(n4)cccn5)C C33259594
CC[C@@]12C=CC[NH+]3[C@@H]1[C@@]4(CC3)c5ccc(cc5N([C@@H]4[C@@]([C@@H]2C(=O)OC)(C(=O)OC)O)C)OC C33829797
c1cc2n(c(=O)c1)C[C@H]3C[C@@H]2C[NH+](C3)CC(=O)Nc4c(cc(cc4Cl)[N+](=O)[O-])Cl C35323487
Cc1cccc(c1)C(=O)N2[C@H](COC23CCN(CC3)C(=O)c4ccccc4F)C(=O)NCC[NH+](C)C C35987028
Cc1ccc[n+](c1)C2=C(/C(=N/Nc3ccc(cc3)/N=N/c4ccccc4)/C(=O)NC2=O)C C38634065
CS(=O)(=O)c1ccc(cc1)CNC(=O)[C@@H]2CCCC[C@@H]2C(=O)N3CCN(CC3)c4cccc[nH+]4 C38732558
CC(=O)N1CCN(CC1)c2ccc(cc2)NC[C@H]3C=c4cc5c(cc4=[NH+]C3=O)OCCO5 C38789862
c1cc(cnc1)[C@@H]2CCCCN2C(=O)c3cc(cc(c3)S(=O)(=O)NC4CCCCC4)[C@H]5C=CN=[NH+]5 C39344641
Cc1ccc2c(c1C)NC(=O)[C@]23[C@@H]4[C@H]([C@@H]5[NH+]3CCC5)C(=O)N(C4=O)c6c(c(c(s6)C)C)C(=O)OC C33919099
CC(=O)Oc1ccc(cc1)N2C(=O)[C@H]3[C@H]4CCC[NH+]4[C@@]5([C@H]3C2=O)c6cc(ccc6NC5=O)Br C02099196
Cc1[nH+]ccn1c2ccccc2CNC(=O)[C@H]3CN(c4ccccc4O3)S(=O)(=O)c5ccccc5 C44947296
CS(=O)(=O)C1=NSC2=NC(=O)/C(=C\c3ccc(cc3)OCc4ccc(cc4)Cl)/C(=[NH2+])N21 C20205965
CCS(=O)(=O)C1=NSC2=NC(=O)/C(=C\c3ccc(cc3)OCc4ccccc4C)/C(=[NH2+])N21 C20206694
CCS(=O)(=O)C1=NSC2=NC(=O)/C(=C\c3ccc(cc3)OCc4ccc(cc4)Cl)/C(=[NH2+])N21 C20206706
Cc1cc(c(n1Cc2ccccc2)C)/C=C\3/C(=[NH2+])N4C(=NC3=O)SN=C4S(=O)(=O)CC(C)C C20207163
Cc1ccc(cc1)Sc2ccc(o2)/C=C/3\C(=[NH2+])N4C(=NC3=O)SC(=N4)S(=O)(=O)CC(C)C C20208615
C[C@H]1C[C@@H](C[NH+](C1)Cc2ccccc2CNC(=O)C3=NN(C(=O)CC3)[C@@H]4CCS(=O)(=O)C4)C C59060731
C[C@@H](C(=O)Nc1cc(ccc1Cl)S(=O)(=O)N2CCCCC2)N3CCN(CC3)c4cccc[nH+]4 C23486511
c1ccc2=[NH+]CC(=c2c1)C[C@H]3C(=O)N(C(=O)N3)CC(=O)c4cccc(c4)N5CCCC5=O C63182455
C[C@H](CC1=c2ccccc2=[NH+]C1)NC(=O)C3CCN(CC3)[C@@H]4C5=NC=NC5=NC(=N4)Cl C63279745
C[C@@H](C(=O)N[C@H]1CCCc2c1cccc2)N3C(=O)[C@@]4([C@H]5C(=c6cc(ccc6=[NH+]5)OC)CCN4C3=O)C C63362925
CCOc1c(cccc1OC)[C@H]2CN3C(=O)CN(C(=O)[C@@]3([C@H]4C2=c5ccccc5=[NH+]4)C)CCO C63375077
CN1C[C@H](C(=O)N(C1=O)C)S(=O)(=O)NC[C@H](c2ccccc2Cl)C3=c4ccccc4=[NH+]C3 C63896723
c1ccc(cc1)CCn2c3c(c(n2)C(=O)N4CCC(=O)NCC4)CN(CC3)C[C@H]5C=c6ccccc6=[NH+]5 C63993919
c1ccc(cc1)Cn2c3c(c(n2)C(=O)NCc4nccs4)CN(CC3)C(=O)[C@H]5C=c6ccccc6=[NH+]5 C63994189
Cc1c(c2c(cn1)CN(CC2)C(=O)CCC3=c4ccccc4=[NH+]C3)CNC(=O)c5ccc6c(c5)OCO6 C64626343
Cc1ccc(c(c1)C[NH+]2CCC(CC2)CNC(=O)[C@@H]3CCCN(C3)c4cc(=O)n(c(=O)n4C)C)C C35455563
c1cc[nH+]c(c1)N2CCN(CC2)C(=O)Cc3ccc(cc3)/N=C/4\N[C@H]5CS(=O)(=O)C[C@@H]5S4 C67342025
c1cc([nH+]cc1C(F)(F)F)N2CC[NH+](CC2)CC(=O)NN3C(=O)C4(CCCCC4)NC3=O C09154313
CCOC(=O)[C@@H]1C(=c2cc(ccc2=[NH+]1)OC)NC(=O)[C@@H](C)[NH+]3CCN(CC3)c4cccc(c4C)C C38600355
C[C@H]1C[NH+](CCN1c2ccc(cc2)OC)CC(=O)NC3=c4cc(ccc4=[NH+][C@@H]3C(=O)OC)Br C38600405
CC1(CCC[NH+](C1)CC(=O)NC2=c3cc(c(cc3=[NH+][C@H]2C(=O)OC)OC)OC)C C38600499
C[C@@H](C(=O)NC1=c2cc(ccc2=[NH+][C@H]1C(=O)OC)Br)[NH+]3CCC4(CC3)OCCO4 C38605675
CCOC(=O)[C@H]1C(=c2cc(ccc2=[NH+]1)F)NC(=O)[C@@H](C)[NH+]3CCC4(CC3)OCCO4 C38605801
CCOC(=O)C1CC[NH+](CC1)[C@H](C)C(=O)NC2=c3cc(ccc3=[NH+][C@@H]2C(=O)OC)Cl C38612258
CCN(CC)S(=O)(=O)c1cccc(c1)[C@@H]2C(=CN(N2)c3ccccc3)/C=C(\C#N)/C4[NH+]=c5ccccc5=[NH+]4 C38664311
c1ccc(cc1)N2C=C([C@@H](N2)c3cccc(c3)S(=O)(=O)N4CCCC4)/C=C(/C#N)\C5[NH+]=c6ccccc6=[NH+]5 C38664465
C[C@@H](C(=O)NC1=c2c(=[NH+][C@@H]1C(=O)OC)cccc2OC)[NH+]3CCN(CC3)c4cccc(c4)C(F)(F)F C38690707
COc1ccc(cc1)S(=O)(=O)/N=C\2/[C@H]([NH+]=c3ccccc3=[NH+]2)Nc4ccccc4OC C38965104
COc1ccc(cc1)S(=O)(=O)/N=C\2/[C@@H]([NH+]=c3ccccc3=[NH+]2)Nc4ccc(c(c4)OC)OC C38970772
c1ccc2=[NH+]/C(=N\S(=O)(=O)c3cccc4c3nsn4)/[C@H]([NH+]=c2c1)Nc5cccc(c5)F C38971806
Cc1ccc(c(c1)S(=O)(=O)/N=C\2/[C@@H]([NH+]=c3ccccc3=[NH+]2)Nc4cc(cc(c4)OC)OC)C C38976462
c1ccc2=[NH+]/C(=N\S(=O)(=O)c3cccc(c3)Cl)/[C@@H]([NH+]=c2c1)Nc4ccc(c(c4)[N+](=O)[O-])Cl C38976528
COc1ccc(c(c1)N[C@H]2/C(=N/S(=O)(=O)c3cccs3)/[NH+]=c4ccccc4=[NH+]2)OC C38979395
c1ccc2=[NH+]/C(=N\S(=O)(=O)c3cccc4c3nsn4)/[C@H]([NH+]=c2c1)Nc5ccccc5Cl C38979878
COc1ccc(cc1)S(=O)(=O)/N=C\2/[C@H]([NH+]=c3ccccc3=[NH+]2)Nc4ccc(c(c4)Cl)OC C38980691
Cc1c(c2cc(c3ccccc3c2o1)NS(=O)(=O)c4ccc5=[NH+]C(=O)[NH+]=c5c4)C(=O)OC C39143950
C[C@H]1C(=c2cc(ccc2=[NH+]1)C#N)CCNC(=O)[C@@H]3CN(CC34CC[NH2+]CC4)C(=O)c5ccccc5OC(=O)C C39674629
CCc1ccc2=[NH+]C(=O)[C@H](C=c2c1)[C@@H]([C@@H]3N=NNN3C(C)(C)C)N4CC[NH+](CC4)C5CCCCC5 C39699211
Cc1ccc2=C[C@@H](C(=O)[NH+]=c2c1)[C@H]([C@@H]3N=NNN3C(C)(C)C)[NH+](Cc4cccs4)C[C@@H]5CCCO5 C39699259
Cc1ccc2=[NH+]C(=O)[C@H](C=c2c1)[C@@H]([C@@H]3N=NNN3C(C)(C)C)[NH+]4CCN(CC4)c5cc(ccc5C)C C39710223
Cc1ccc2=C[C@H](C(=O)[NH+]=c2c1)[C@@H]([C@@H]3N=NNN3C(C)(C)C)[NH+](Cc4ccc(cc4)Cl)C[C@@H]5CCCO5 C39710707
Cc1cccc(c1C)N2CC[NH+](CC2)[C@H]([C@@H]3C=c4ccc(c(c4=[NH+]C3=O)C)C)[C@@H]5N=NNN5C(C)(C)C C39710743
Cc1cccc2=C[C@H](C(=O)[NH+]=c12)[C@@H]([C@@H]3N=NNN3C4CCCCC4)[NH+](Cc5cccs5)C[C@@H]6CCCO6 C39710964
Cc1cc(c2=[NH+]C(=O)[C@@H](C=c2c1)[C@H]([C@@H]3NN=NN3C(C)(C)C)[NH+]4CCN(CC4)c5ccc(cc5)F)C C39711043
Cc1cc(c2=[NH+]C(=O)[C@H](C=c2c1)[C@H]([C@@H]3NN=NN3C(C)(C)C)[NH+](Cc4ccco4)C[C@@H]5CCCO5)C C39711068
Cc1cc(c2=C[C@H](C(=O)[NH+]=c2c1)[C@@H]([C@@H]3NN=NN3C4CCCC4)[NH+](Cc5ccccc5)Cc6cccnc6)C C39711142
Cc1cc(c2=C[C@@H](C(=O)[NH+]=c2c1)[C@@H]([C@@H]3NN=NN3C4CCCC4)[NH+](Cc5ccc(cc5)F)Cc6ccco6)C C39711163
Cc1cc(c2=C[C@H](C(=O)[NH+]=c2c1)[C@H]([C@@H]3NN=NN3C4CCCC4)[NH+](Cc5ccc(cc5)F)Cc6ccco6)C C39711166
Cc1ccc(c(c1)N2CC[NH+](CC2)[C@@H]([C@H]3C=c4cc(c(cc4=[NH+]C3=O)C)C)[C@@H]5N=NNN5C(C)(C)C)C C39711185
Cc1cc2=C[C@H](C(=O)[NH+]=c2cc1C)[C@@H]([C@@H]3N=NNN3C(C)(C)C)[NH+](Cc4ccccc4)Cc5cccnc5 C39711258
Cc1ccc(cc1N2CC[NH+](CC2)[C@@H]([C@@H]3C=c4ccc(cc4=[NH+]C3=O)OC)[C@@H]5N=NNN5C(C)(C)C)Cl C39711371
c1cc2=[NH+][C@@H]([NH+]=c2cc1[N+](=O)[O-])SCC(=O)N[C@@H]3C(=C4CCCC[C@@H]4S3)C#N C63239995
Cc1cccc2=C3[C@H]([NH+]=c12)N=C([NH+]=N3)N/N=C/4\c5cc(ccc5N(C4=O)C)[N+](=O)[O-] C39732692
c1ccc2c(c1)[C@@H]3N(C2=O)[C@@H](CS3)C(=O)N4CCC[C@H](C4)C(=O)NC5[NH+]=c6ccccc6=[NH+]5 C63280106
c1ccc2c(c1)[C@@H]([NH+]=NC2=O)CC(=O)N3CCC(CC3)C(=O)NCCC4=c5cc(ccc5=[NH+]C4)Cl C63280922
CN(C)S(=O)(=O)c1cccc(c1)[C@H]2C(=CN(N2)c3ccccc3)/C=C(\C#N)/C4[NH+]=c5ccccc5=[NH+]4 C63431697
Cc1ccc(cc1)N[C@@H]2[C@@H](C3=C(COC(C3)(C)C)C4=NN[C@@H](N24)SCC5[NH+]=c6ccccc6=[NH+]5)C#N C63472975
CC1=NN2[C@@H](S1)NC(=CC2=O)COc3ccc(cc3Cl)/C=C(\C#N)/C4[NH+]=c5ccccc5=[NH+]4 C63491001
COc1ccc(cc1)C2=[NH+]C3=C[C@@H](NN3C(=C2)C(F)(F)F)C(=O)NCCC4=c5cc(ccc5=[NH+]C4)OC C63546946
Cc1ccccc1NC(=O)CS[C@@H]2[NH+]=c3ccccc3=C4N2NC(=[NH+]4)CCC5=C(N=N[C@@H]5C)C C63708265
Cc1ccc(cc1NC(=O)CS[C@@H]2[NH+]=c3ccccc3=C4N2NC(=[NH+]4)CCC5=C(N=N[C@@H]5C)C)Cl C63708288
CC(C)CC[C@@]1(C(=O)N(C(=O)N1)CC[NH+](C)C)C2CCN(CC2)C(=O)[C@@H]3C=c4ccccc4=[NH+]3 C64040726
CC(=O)c1ccc(s1)[C@H]2NN=C(O2)CCC(=O)N(C)CC3[NH+]=c4ccccc4=[NH+]3 C64083920
CC(C)[C@H](C1[NH+]=c2ccccc2=[NH+]1)NC(=O)CS[C@H]3N=NNN3c4ccccc4F C64197447
Cc1ccc2=[NH+][C@@H]([NH+]=c2c1)CNC(=O)[C@H]3NC(=NO3)c4ccc(cc4)N5CCCCC5 C64519963
c1ccc2=[NH+]CC(=c2c1)CC(=O)N3CCN(CC3)C(=O)[C@H]4N[C@@H](NO4)c5ccc(cc5)[NH+]6CCCCC6 C64519982
Cc1cc2=[NH+]C([NH+]=c2cc1C)SCc3nc(on3)CCC(=O)N[C@H]4[C@H]([C@@H]5CCCC[C@@H]5S4)C#N C64604392
CC(C)[NH+]1CCc2c(sc3c2C(=N[C@@H](N3)c4cc5c(cc4[N+](=O)[O-])OCO5)O)C1 C04554047
CC(C)(C)NC(=O)NC(=O)C[NH+]1CCN(CC1)S(=O)(=O)c2cc(ccc2Cl)Cl C03381089
C[NH+]1CCc2cc3c(c(c2[C@@H]1c4c([nH]c(=S)n(c4=O)c5ccccc5Cl)O)OC)OCO3 C02109540
COC(=O)c1ccccc1N2C(=O)[C@@H]3[C@@H]([NH2+][C@]4([C@@H]3C2=O)c5ccccc5NC4=O)CCSC C08789357
Cc1cccc(c1)n2c(c(c(=O)[nH]c2=S)[C@@H]3c4c(cc5c(c4OC)OCO5)CC[NH+]3C)O C02111750
Cc1cc(ccc1c2ccc(o2)[C@@H]3Nc4c(c5c(s4)C[NH+](CC5)C)C(=N3)O)[N+](=O)[O-] C08994107
C[C@@H]1c2cc3c(cc2C4(CCCC4)C[NH+]1CC(=O)N5C[C@@H](Oc6c5cccc6)C(=O)N)OCCO3 C11286530
C[NH+]1CCc2cc3c(c(c2[C@@H]1C/C(=N/O)/c4c(c(c5c(c4OC)cco5)OC)O)OC)OCO3 C12659598
C[C@H]1CC(=O)Nc2ccccc2N1C(=O)C[NH+]3CCC(CC3)n4c5ccccc5[nH]c4=O C13164891
c1cc2c(cc1NC(=O)[C@@H]3CCC(=O)N3C(=O)[C@@H]4CCC[NH2+]4)OC5(O2)CCCCC5 C15108589
c1cc2c(cc1NC(=O)[C@@H]3CCC(=O)N3C(=O)[C@H]4CCC[NH2+]4)OC5(O2)CCCCC5 C15108595
COC(=O)c1c(c2ccccc2s1)S(=O)(=O)N3CCC(CC3)(C(=O)N)[NH+]4CCCCC4 C17043421
c1ccc2c(c1)c([nH+]nc2N3CCC(CC3)(C(=O)N)N4CCOCC4)N5CCCCC5 C19656838
Cc1cc(ccc1c2ccc(o2)[C@@H]3Nc4c(c5c(s4)C[NH+](CC5)C)C(=O)N3)[N+](=O)[O-] C20130358
CC[C@H](C(=O)N1CCOCC1)Sc2nc3c(c([nH]n3)C)c(=[NH2+])n2c4cccc(c4C)Cl C20759134
Cc1c(c(n(n1)c2ccccc2)C)[C@H]3C(=O)NCC[NH+]3CC(=O)Nc4ccc(cc4[N+](=O)[O-])F C24214830
Cc1ccc(c2c1S(=O)(=O)NC3(N2)CC[NH+](CC3)Cc4ccccc4S(=O)(=O)C)OC C25337500
CC(=O)/[NH+]=c\1/ccc-2c(cc(oc2c1)O)CN3C(=O)[C@@](NC3=O)(C)c4cccc5c4cccc5 C36202068
CC(=O)/[NH+]=c\1/ccc-2c(cc(oc2c1)O)CN3C(=O)[C@](NC3=O)(C)c4cccc5c4cccc5 C36202071
CC(C)C[C@@H](C(=O)OC)NC(=O)N1CCc2c([nH+]c[nH]2)[C@@H]1c3ccc4c(c3)OCO4 C20761535
CC(C)C[C@@H](C(=O)OC)NC(=O)N1CCc2c([nH+]c[nH]2)[C@H]1c3ccc4c(c3)OCO4 C20761540
c1ccc2c(c1)c3ccccc3n2CC(=O)NNC4=c5cc(ccc5=[NH+]C4=O)[N+](=O)[O-] C05800556
C[C@@H]1CCCC[C@]12C(=O)N(C(=O)N2)CC(=O)NC[C@@H](c3ccco3)[NH+]4CCCCC4 C36684464
CC[C@H](C(=O)Nc1ccc(cc1)NC(=O)C)SC2=N[C@H]3C(=c4ccccc4=[NH+]3)N=N2 C39242917
Cc1cc(=O)oc2c1cccc2OCC(=O)N3C[C@@H](C4(C3)CC[NH2+]CC4)C(=O)N[C@H](C)C(C)C C39608252
Cc1cc(=O)oc2c1cccc2OCC(=O)N3C[C@H](C4(C3)CC[NH2+]CC4)C(=O)N[C@H](C)C(C)C C39608254
CC1(OC[C@@H](O1)CNC(=O)[C@H]2CN(CC23CC[NH2+]CC3)C(=O)c4ccc(o4)c5ccccc5)C C39659639
C[C@@H]1C(=C(N=N1)C)[C@@H](C)NC(=O)[C@@H]2CN(CC23CC[NH2+]CC3)C(=O)[C@@H](C)Oc4ccccc4 C39674318
C[C@H]1C(=C(N=N1)C)[C@@H](C)NC(=O)[C@@H]2CN(CC23CC[NH2+]CC3)C(=O)c4ccc(o4)c5ccccc5 C39674517
Cc1ccc2cccc(c2n1)Oc3c(c(ncn3)N4CCN(CC4)c5cccc[nH+]5)N C40752370
Cc1cc([nH+]c2c1c(c(s2)C(=O)O[C@H](C)c3nnc(o3)c4ccc(cc4)[N+](=O)[O-])N)C C45716843
Cc1cc([nH+]c2c1c(c(s2)C(=O)OCC(=O)N3CCC[C@H]3c4ccc5c(c4)OCCO5)N)C C57481637
Cc1ccc(cc1Cl)n2cnnc2SCC(=O)N3CCC(CC3)[NH+]4CCC[C@@H]4C(=O)N C58407028
C[C@@H]1CCCC[NH+]1CC(=O)Nc2ccc(c(c2)NC(=O)c3ccccc3[N+](=O)[O-])F C58987949
CC1=C([C@H](N2C(=N1)[NH+]=NN2)c3cccs3)C(=O)Nc4cc(c(cc4OC)Cl)OC C13568346
c1ccc2=[NH+]CC(=c2c1)C(=O)Nc3ccc(cc3)NS(=O)(=O)c4ccc5c(c4)OCCCO5 C63150216
c1cc2c(cc1NC(=O)CNC(=O)N3CCC4=c5cc(ccc5=[NH+][C@@H]4C3)Cl)OCCO2 C63303138
CC(=O)Nc1ccc(cc1)S(=O)(=O)/N=C\2/[C@H]([NH+]=c3ccccc3=N2)Nc4ccc(cc4)F C39984435
C[NH+]1CCC2=c3ccccc3=[NH+][C@@H]2[C@@H]1c4c([nH]c(=O)n(c4=O)CCc5ccc(c(c5)OC)OC)[O-] C63375185
COCCN1C(=O)[C@@H]2[C@@H](N[C@]3([C@@H]2C1=O)c4cc(ccc4NC3=O)Cl)CC5=c6ccccc6=[NH+]C5 C63376181
COCCN1C(=O)[C@@H]2[C@H](N[C@@]3([C@@H]2C1=O)c4cccc(c4NC3=O)Cl)CC5=c6ccccc6=[NH+]C5 C63383730
COCCN1C(=O)[C@@H]2[C@@H](N[C@]3([C@@H]2C1=O)c4cccc(c4NC3=O)Cl)CC5=c6ccccc6=[NH+]C5 C63383740
CN1[C@H]([C@H](C(=O)N(C1=O)c2ccc(cc2)Cl)[C@@H]3[C@@H]4C(=c5cc(ccc5=[NH+]4)OC)CCN3)O C63383948
CN1C(=O)[C@@H]([C@@H](N(C1=O)c2ccc(cc2)OC)O)[C@@H]3[C@@H]4C(=c5ccccc5=[NH+]4)CCN3 C63384332
c1cc(cc(c1)N2CCCS2(=O)=O)NC(=O)C(=O)NCCC3=c4cc(ccc4=[NH+]C3)Cl C63807392
Cc1cccc(c1C)NC(=O)CS[C@@H]2N=[NH+]C3=NC(=O)[C@@H](NN23)c4ccc(cc4)F C39156703
C[C@@H](C(=O)N1CCC(CC1)C2=c3ccccc3=[NH+]C2)NS(=O)(=O)c4ccc(cc4)NC(=O)C C64179076
COCCN1C(=O)[C@H]2[C@H](N[C@@]3([C@@H]2C1=O)c4cc(ccc4NC3=O)Cl)CC5=c6ccccc6=[NH+]C5 C63376178
CCNC(=O)N1CCC2=c3ccccc3=[NH+][C@@H]2[C@@]14c5ccccc5N(C4=O)C(=O)NCC C64479977
CC(=O)Nc1ccc(cc1)N2C[C@]34C=C[C@H](O3)[C@@H]([C@H]4C2=O)C(=O)NCCC5=c6ccccc6=[NH+]C5 C64480276
CN(C)S(=O)(=O)c1ccc(cc1)NC(=O)CN2C(=O)[C@]3(CCCc4c3cccc4)NC2=O C02621307
C[C@]1(C(=O)N(C(=O)N1)CC(=O)Nc2cccc(c2)S(=O)(=O)N(C)C)c3cccc4c3cccc4 C08645323
Cc1cc(c(c(c1C)S(=O)(=O)N2CCC(CC2)C(=O)O[C@H](C)C(=O)NC(=O)NC)C)C C08775522
c1cc2c(cc1NC(=O)CN3C(=O)[C@]4(CCCc5c4ccs5)NC3=O)sc(n2)N6CCOCC6 C08982799
C[C@@H](c1ccc2c(c1)OCCO2)NC(=O)CCS(=O)(=O)c3cc4c(cc3Cl)NC(=O)CO4 C09151584
Cc1c(c(=O)n(n1C)c2ccccc2)NC(=O)CN3C(=O)[C@]4(CCc5c4cccc5)NC3=O C09442793
Cc1c(c(=O)n(n1C)c2ccccc2)NC(=O)[C@H](C)OC(=O)c3cc(=O)[nH]c4c3cccc4 C09499166
c1ccc2c(c1)c(=O)n(c(n2)SCC(=O)N3C[C@@H](Oc4c3cccc4)C(=O)N)C[C@@H]5CCCO5 C10239335
CC[C@H]1CCc2c(cc(s2)c3nnc(n3C)S[C@@H](C)C(=O)c4c(n(c(=O)n(c4=O)C)C)N)C1 C10440263
CC(C)(C)c1ccc(cc1)C(=O)NNC(=O)[C@@H]2CCCN2S(=O)(=O)c3ccc4c(c3)OCCO4 C10891555
Cc1cc(cc(c1C)NC(=O)CN2C(=O)C3(CCC(CC3)C)NC2=O)S(=O)(=O)N(C)C C11283476
Cc1ccc(c(c1)C)C(=O)NNC(=O)[C@@H]2CCCN2S(=O)(=O)c3ccc4c(c3)OCCO4 C11654635
c1cc(ccc1NC(=O)C(F)(F)F)NS(=O)(=O)c2ccc(cc2)N3C(=O)CCS3(=O)=O C11904117
Cc1cc(no1)NC(=O)[C@@H]2[C@H]3C=C[C@@]4([C@@H]2C(=O)N([C@@H]4C(=O)NC(C)(C)C)c5cccc(c5C)Cl)O3 C12642554
COc1ccccc1n2c(c(c(=O)[nH]c2=S)[C@@H]3c4ccc(c(c4C(=O)O3)OC)OC)O C12658128
c1ccc2c(c1)CC[C@]23C(=O)N(C(=O)N3)CC(=O)Nc4cc(ccc4n5cncn5)C(F)(F)F C12675620
C[C@H](C(=O)Nc1ccc2c(c1)OCCO2)N3C(=O)[C@]4(CCCc5c4ccc(c5)OC)NC3=O C13164977
Cc1csc(=O)n1CC(=O)Nc2ccc(cc2)NS(=O)(=O)c3ccc4c(c3)OCCCO4 C09968727
CS(=O)(=O)N1CCC[C@H](C1)C(=O)/N=c\2/n(c3ccc(cc3s2)S(=O)(=O)N)CC=C C13791857
c1ccc(c(c1)N2C[C@@H](CC2=O)C(=O)NNC(=O)c3ccc(cc3)S(=O)(=O)N4CCCC4)Cl C15714361
Cc1ccc2c(c1)sc(n2)NC(=O)CN(C)S(=O)(=O)c3cc([nH]c3)C(=O)N4CCC(CC4)C C15730142
Cc1ccc(cc1C)N2C(=O)[C@@H](C(=O)NC2=S)/C=N/Nc3c(c(cc(n3)C)COC)C#N C16312261
CC(C)(C)C(=O)N1CCN(CC1)c2cc(nc(n2)SCC(=O)N3CCC(CC3)C(=O)N)Cl C16611282
CC(C)[C@@H](c1ccc2c(c1)OCCCO2)NC(=O)CN3C(=O)[C@@](NC3=O)(C)c4ccc(cc4)C#N C19314495
Cc1c(c(on1)C)S(=O)(=O)N2CCC[C@@H](C2)C(=O)NNC(=O)c3cc4c(s3)CCCCC4 C24474350
c1ccc2c(c1)CC[C@]23C(=O)N(C(=O)N3)CC(=O)NCc4nnc5n4cc(cc5)C(F)(F)F C24539026
Cc1ccc(cc1Cl)n2cnnc2SCC(=O)Nc3ccc(nc3)N4CCNC(=O)C4 C27266450
CC(=O)c1ccc(cc1)NC(=O)[C@@H]2CCCN(C2)S(=O)(=O)c3ccc4c(c3)NC(=O)CO4 C33020989
CCNC(=O)[C@H]1CCCN(C1)c2nc3c(s2)c(=O)n(cn3)CC(=O)Nc4cc(cc(c4)F)F C33141298
c1cc(c(cc1NC(=O)Cn2cnc3c(c2=O)sc(n3)N4CCC[C@H](C4)C(=O)NC5CC5)F)F C33141503
CC[C@@H](C)[C@]1([C@@H]2[C@@H]([C@@H]([NH2+]1)c3cccc4c3cccc4)C(=O)N(C2=O)c5cccc(c5)[N+](=O)[O-])C(=O)[O-] C33421925
c1ccc2c(c1)CCC[C@H]2NC(=O)c3c4c([nH]n3)CCN(C4)C(=O)c5ccc(cc5)[N+](=O)[O-] C34789580
CC1(CC2=C(C(=O)C1)[C@@]3(c4ccccc4OC(=C3C(=O)OC)N)C(=O)N2CC(=O)OC)C C01079138
COc1ccc(c(c1)NC(=O)[C@@H]2CCCN(C2)S(=O)(=O)c3ccc4c(c3)CCCC(=O)N4)OC C08598563
COc1cc(cc(c1)OC)NC(=O)[C@@H]2CCCN(C2)S(=O)(=O)c3ccc4c(c3)CCCC(=O)N4 C08598546
Cn1c2c(c(n1)NC(=O)[C@@H]3CC(=O)N(C3)c4ccc(cc4)OC)[C@H](CC(=O)N2)c5cccs5 C38907063
CN(C)c1ccc(cc1)[C@@H]2C3=C(N=N[C@H]3NC4=C2C(=O)C[C@H](C4)c5cc(c(c(c5)OC)OC)OC)O C39359379
CO[P@@]1(=O)NN2CCc3cc(c(cc3[C@@H]2CO1)S(=O)(=O)Oc4ccccc4)c5ccccc5O C39464601
CCO[P@@]1(=O)NN2CCc3cc(c(cc3[C@@H]2CO1)S(=O)(=O)Oc4ccccc4)O C39465657
C[C@H]1C[C@]2(CC(C1)(C)C)C(=O)N(C(=O)N2)CC(=O)OCC(=O)Nc3c(c4c(s3)CCCC4)C#N C22001279
Cc1cccn2c1nc(c(c2=O)/C=C(\C#N)/C(=O)Nc3ccc(c(c3)C)C)N4CCN(CC4)CCO C39994220
Cc1ccc(cc1NC(=S)NC(=O)c2ccc3c(c2)nsn3)c4nn5c(nnc5s4)C C57313617
Cc1c(cco1)c2nnc(n2N)SCc3nnnn3c4ccc(cc4C(F)(F)F)Cl C59928369
COc1ccc2c(c1)CCC[C@@]23C(=O)N(C(=O)N3)C[C@@H](COc4ccc5c(c4)OCO5)O C60091390
Cc1cc(cc(c1)NC(=S)N/N=C\2/c3cc(ccc3N(C2=O)C)S(=O)(=O)N4CCOCC4)C C08690916
CC(C)[C@@H](C(=O)N[C@H](c1ccccc1)C(=O)[O-])N2C(=O)[C@@]3([C@H]4C(=c5ccccc5=[NH+]4)CCN3C2=O)C C63374184
CCOC(=O)CC1=NN=C2[C@@H]1[C@@]3(c4ccccc4N(C3=O)Cc5ccc(cc5)Cl)C(=C(O2)N)C#N C09158612
COC(=O)CC1=NN=C2[C@H]1[C@]3(c4ccccc4N(C3=O)Cc5ccc(cc5)Cl)C(=C(O2)N)C#N C06498946
CCOc1ccccc1[C@@H]2C/C(=C/3\C(=O)NC(=O)N(C3=O)c4ccc(cc4)Cl)/NN2C(=O)C C64789012
c1c(cc(cc1F)F)NC(=O)Cn2cnc3c(c2=O)sc(n3)N4CCC(CC4)C(=O)NC5CC5 C65101377
C[C@@H]1CC(C[C@]2(C1)C(=O)N(C(=O)N2)CC(=O)NC[C@@H](c3ccc(cc3)OC)[NH+]4CCOCC4)(C)C C04195099
C=C(c1cccs1)NOCC(=O)/N=N/c2c3ccccc3n(c2O)C[NH+]4CCOCC4 C06016083
C[NH+]1CCc2cc3c(c(c2[C@@H]1c4c(=O)[nH]c(=O)n(c4O)c5ccc(cc5)OC)OC)OCO3 C02101222
CC[NH+](Cc1[nH]c(=O)c2cc(c(cc2n1)OC)OC)CC(=O)N3c4ccccc4NC(=O)C[C@H]3C C08965475
Cc1ccc(c(c1)[N+](=O)[O-])NC(=O)C(=O)NC[C@@H](c2ccc3c(c2)CCCN3C)[NH+]4CCCC4 C09135728
CN(CC(=O)Nc1cccc(c1)S(=O)(=O)NC2=[NH+]CCC2)S(=O)(=O)c3ccc(s3)Cl C09579122
CN(C)c1ccc(cc1)[C@H](CNC(=O)C(=O)Nc2ccccc2[N+](=O)[O-])[NH+]3CCc4ccccc4C3 C10188487
Cn1cccc1[C@@H](CNC(=O)C(=O)Nc2ccc(c(c2)[N+](=O)[O-])F)[NH+]3CCc4ccccc4C3 C11898417
C[NH+]1CCc2cc3c(c(c2[C@@H]1c4c(=O)[nH]c(=S)n(c4O)c5ccc(cc5)OC)OC)OCO3 C12660590
C[NH+](C)CCCN(Cc1cc2cc3c(cc2[nH]c1=O)OCO3)C(=O)Nc4ccccc4OC C12710739
Cc1ccc(c(c1)NC(=O)C[NH+](C)[C@H](C)C(=O)Nc2cccc(c2)S(=O)(=O)N3CCOCC3)C C13041936
CSCC[C@@H]1[C@H]2[C@@H](C(=O)N(C2=O)c3ccc(cc3)[N+](=O)[O-])[C@@]4([NH2+]1)c5ccccc5NC4=O C09332320
Cc1c(cccc1[N+](=O)[O-])N2C(=O)[C@H]3[C@@H]([NH2+][C@@]4([C@@H]3C2=O)c5ccccc5NC4=O)CCSC C09319545
COc1ccc(cc1NC(=O)c2cnn(c2C3CC[NH2+]CC3)c4ccc(cc4)Cl)[N+](=O)[O-] C21018138
CC1CCC(CC1)NC(=O)[C@@]2(Cn3c4ccc(cc4c(c3C(=O)N2CC[NH+](C)C)NC(=O)C)OC)C C21866027
CC1CCC(CC1)NC(=O)[C@]2(Cn3c4ccc(cc4c(c3C(=O)N2CC[NH+](C)C)NC(=O)C)OC)C C21866030
CC[NH+](Cc1[nH]c(=O)c2ccccc2n1)CC(=O)Nc3ccc(cc3Br)[N+](=O)[O-] C25500389
CCOC(=O)c1c2c(sc1NC(=O)C3=CC=CN4C3=NS(=O)(=O)CC4)C([NH2+]C(C2)(C)C)(C)C C32738596
COc1ccc(cc1[N+](=O)[O-])C(=O)NCC(=O)NC2CC[NH+](CC2)Cc3ccc(cc3)Cl C32781158
Cc1ccc(cc1)NC(=O)c2nnc(s2)C(=O)N3CCC(CC3)C(=O)NCC[NH+]4CCCC[C@H]4C C33024542
Cc1ccc(cc1Cl)NC(=O)C[C@H]2C(=O)NCCN2C(=O)CN3CCN(CC3)c4cccc[nH+]4 C19820875
c1ccc2c(c1)cccc2NC(=O)C[C@@H]3C(=O)NCCN3C(=O)CN4CCN(CC4)c5cccc[nH+]5 C19961723
COC(=O)C[C@@H](C(=O)OC)NC(=O)N1CCc2c([nH+]c[nH]2)[C@@H]1c3ccc(cc3F)Br C31810468
COC(=O)C[C@@H](C(=O)OC)NC(=O)N1CCc2c([nH+]c[nH]2)[C@H]1c3ccc(cc3)Br C31811215
COC(=O)CC[C@@H](C(=O)OC)NC(=O)N1CCc2c([nH+]c[nH]2)[C@@H]1c3ccc(cc3F)Cl C20744421
COC(=O)CC[C@H](C(=O)OC)NC(=O)N1CCc2c([nH+]c[nH]2)[C@@H]1c3ccc(c(c3F)F)F C36594115
CCOC(=O)C1=C(NC(=O)N[C@H]1c2ccc(cc2)Cl)CN3CC[NH+](CC3)CC(=O)N4CCCC4 C36637099
CC1(CC(CC([NH2+]1)(C)C)NC(=O)CCCN(C)S(=O)(=O)c2ccc(cc2)[N+](=O)[O-])C C12384375
CCc1ccc(cc1)CCNC(=O)[C@@H]2CN(CC23CC[NH2+]CC3)C(=O)c4c(noc4c5cc(on5)C)C C39654508
Cc1ccc(c(c1)CCNC(=O)[C@H]2CN(CC23CC[NH2+]CC3)C(=O)c4c(noc4c5cc(on5)C)C)C C39677031
Cc1c(c(no1)c2ccccc2Cl)C(=O)N3C[C@H](C4(C3)CC[NH2+]CC4)C(=O)NCC(=O)OC(C)C C39678707
Cc1cc2c(c(=O)n1CC[NH+](C)C)[C@@]3(c4ccccc4N(C3=O)CC=C)C(=C(O2)N)C(=O)OC C39918614
Cc1cc2c(c(=O)n1CC[NH+](C)C)[C@]3(c4ccccc4N(C3=O)CC5CC5)C(=C(O2)N)C(=O)OC C39918617
CCc1ccc(cc1)NC(=O)C[C@@H]2C(=O)NCCN2C(=O)CN3CCN(CC3)c4cccc[nH+]4 C20676853
C[C@@H](COc1nccc(n1)c2[nH]c(c(n2)c3ccc\4c(c3)CC/C4=N\O)c5ccncc5)[NH+](C)C C40407750
CC[C@@]1(C(=O)N(C(=O)N1)NC(=O)CSc2[nH+]c(c(n2C[C@H]3CCCO3)C)C)c4ccccc4 C45447623
C[C@H]1CN(C[C@@H](O1)C)c2ccc(c[nH+]2)CNC(=O)CN3C(=O)C4(CCC(CC4)C)NC3=O C46891948
C[NH+](C)[C@@H](CNC(=O)C(=O)Nc1ccc2c(c1)N(CCC2)S(=O)(=O)c3cccs3)c4ccco4 C49489762
Cc1ccnc(c1)Nc2c3c(c(nn3CCOCC(F)(F)F)C)nc(n2)N4CC[NH2+]CC4 C49088866
c1cc(ccc1c2nc(on2)[C@@H]3Cc4c([nH]c[nH+]4)CN3Cc5ccc(o5)CO)OC(F)(F)F C15675581
C[C@@H](C(=O)Nc1ccc(cc1)NC(=O)c2cn(c3c2cccc3)CC[NH+](C)C)n4cncn4 C60322032
C[C@H]1CC(=O)Nc2ccccc2N1C(=O)CN3C(=O)[C@@H](NC3=O)CC4=c5ccccc5=[NH+]C4 C63209467
C[C@H](C(=O)Nc1nccs1)NC(=O)N2CCN(CC2)C(=O)CCCC3=c4ccccc4=[NH+]C3 C63328814
CC/C(=C\1/C(=O)NC(=O)N(C1=O)c2ccc(cc2)C)/N[C@H](CC3=c4ccccc4=[NH+]C3)C(=O)OC C63426728
Cc1ccc(c(c1)S(=O)(=O)N2CCCO[C@H]2CNC(=O)C(=O)NCCC3=c4ccccc4=[NH+]C3)C C63681101
Cc1cc(ccc1F)S(=O)(=O)N2CCCO[C@@H]2CNC(=O)C(=O)NCCC3=c4ccccc4=[NH+]C3 C63681106
Cc1ccc(cc1S(=O)(=O)NC)NC(=O)CSc2nnc(n2C3CC3)C4=c5ccccc5=[NH+]C4 C63893067
C[C@H]1C(=N[C@@H](O1)c2ccccc2NS(=O)(=O)N(C)C)CNC(=O)CC3=c4ccccc4=[NH+]C3 C64006726
C[C@H]1C(=C(NO1)C)S(=O)(=O)N2CCC(CC2)[C@@H](C)C(=O)NCCC3=c4cc(ccc4=[NH+]C3)OC C64520857
CC1CC[NH+](CC1)c2ccc(cc2)[C@@H]3N[C@@H](ON3)C(=O)N4CCN(CC4)C(=O)C5=CC=C[C@@H]6C5=CC=N6 C64649131
C[NH+]1CCc2cc3c(c(c2[C@@H]1C/C(=N/O)/c4ccc(cc4OC)OC)OC)OCO3 C04028312
CCOC(=O)c1ccc(cc1)NC(=O)[C@H]2c3c(cc4c(c3OC)OCO4)CC[NH+]2C C02152313
Cc1cc(c2cc(c(=O)[nH]c2c1)[C@@H](c3nnnn3CCOC)[NH+]4CCC(CC4)C)C C04212421
Cc1cc2cc(c(=O)[nH]c2cc1C)[C@@H](c3nnnn3CCOC)[NH+]4CCC(CC4)C C04212431
Cc1ccc2cc(c(=O)[nH]c2c1C)[C@H](c3nnnn3C[C@@H]4CCCO4)[NH+]5CCCC5 C00889752
Cc1ccc2cc(c(=O)[nH]c2c1)[C@@H](c3nnnn3C4CCCCC4)[NH+]5CCOCC5 C00892525
Cc1cc2c(c(c1)Cl)NC(=O)[C@]23[C@H]4[C@@H]([C@H]5[NH+]3CCC5)C(=O)N(C4=O)c6ccccc6C(=O)OC C08788918
Cc1ccc(cc1)NC(=O)[C@H](C)[NH+]2CCN(CC2)c3ccc(c4c3ccnc4)[N+](=O)[O-] C11512786
c1cc(cc(c1)N2C(=O)CCS2(=O)=O)C(=O)NC[C@H](c3ccco3)[NH+]4CCCC4 C11998176
COC(=O)[C@@]1([C@@H]2[C@@H]([C@H]([NH2+]1)c3cccs3)C(=O)N(C2=O)c4ccc5c(c4)OCCO5)c6ccccc6 C12497996
Cc1cccn2c1nc(c(c2=O)/C=C\3/C(=O)N(C(=S)S3)C(C)C)N4CC[NH+](CC4)CCO C01481324
Cc1cc2cc(c(=O)[nH]c2cc1C)[C@@H](c3nnnn3C[C@@H]4CCCO4)[NH+]5CCC(CC5)C C06321081
C[C@H](c1nnc(n1c2ccc(cc2)F)SCC(=O)N3CCNC3=O)[NH+]4CCCCC4 C09469447
C[NH+]1CCc2c(sc(c2C(=O)OC)NC(=O)/C=C\c3cccc(c3)[N+](=O)[O-])C1 C13374424
CC(C)Cc1n[nH]/c(=N/C(=O)CCC(=O)N2CCN(CC2)c3cccc[nH+]3)/s1 C01269833
C[NH+](C)CCNc1c2c3c(sc2n4c(n1)nnn4)CN(CC3)Cc5ccccc5 C20519297
CN(Cc1cc(no1)c2cccnc2)C(=O)C[C@H]3C(=O)NCC[NH+]3C4CCCC4 C20535797
c1ccc2c(c1)[C@](C(=O)N2C[NH+]3CCCCC3)(CC(=O)c4ccc(cc4)[N+](=O)[O-])O C21342790
CC(=O)[NH+]=c1ccc-2c(cc(oc2c1)O)COC(=O)/C=C/c3ccc4c(c3)OCCO4 C24841072
CN(C)C(=O)[C@H]1CCC[NH+]1CC(=O)Nc2ccc(cc2Br)[N+](=O)[O-] C27565561
C[C@@H](C(=O)Nc1ccc(cc1)[N+](=O)[O-])[NH+]2CCN(CC2)c3ccc(cn3)Br C30200554
Cc1ccc(cc1)[C@H]2C3=C(CN(C3=O)CC(=O)N4CCC(CC4)[NH+]5CCCCC5)N(C(=O)N2)C C34792012
Cc1ccc2c(c1C)NC(=O)[C@@]23[C@@H]4[C@@H]([C@@H]5[NH+]3CCC5)C(=O)N(C4=O)c6c(c(c(s6)C)C)C(=O)OC C16001703
CCCn1c(nnc1SCc2cc(oc-3c/c(=[NH+]\C(=O)C)/ccc23)O)c4ccncc4 C23460755
COc1cc(c(cc1OC)OC)[C@@H]2C[C@H]([NH+]=C3N2NN=N3)c4ccc(cc4)Cl C02914255
COC1=C[C@@H]2C[C@@H]3CO[P@@](=O)(N[NH+]3C[C@@H]2C=C1S(=O)(=O)Oc4ccccc4)SC C39468359
CC(=O)/[NH+]=c\1/ccc-2c(cc(oc2c1)O)COC(=O)c3cccc(c3OC)OC C39583453
CCSc1nnc(s1)NC(=O)CSC2=N[C@H]3C(=c4ccccc4=[NH+]3)N=N2 C39732743
CN([C@@H]1CCS(=O)(=O)C1)C(=O)CS[C@@H]2NN=C(N2C3CC3)C4=c5ccccc5=[NH+]C4 C39942528
CN([C@@H]1CCS(=O)(=O)C1)C(=O)CS[C@H]2NN=C(N2C3CC3)C4=c5ccccc5=[NH+]C4 C39942530
C[C@@H]1C[C@H]2[C@@H]([C@H](C(=O)O2)C[NH+]3CCCC3)[C@@H]([C@@]4([C@@H]1[C@H](C[C@@H]4O)OC(=O)C)C)OC(=O)C C43735651
CCN1CC[NH+](CC1)c2ccc(cc2C)Nc3ccc(cc3[N+](=O)[O-])S(=O)(=O)C C16739031
C[C@H](c1ccccc1)Oc2ccc(cc2)/C=C\3/C(=[NH2+])N4C(=NC3=O)SN=C4S(=O)(=O)C C20205658
Cc1ccc(cc1)COc2ccc(cc2Cl)/C=C\3/C(=[NH2+])N4C(=NC3=O)SN=C4S(=O)(=O)C C20206301
Cc1cc(c(n1c2cccc(c2Cl)Cl)C)/C=C\3/C(=[NH2+])N4C(=NC3=O)SN=C4S(=O)(=O)C C20206402
COc1cc(c(cc1n2cccc2/C=C/3\C(=[NH2+])N4C(=NC3=O)SC(=N4)C(F)(F)F)Cl)OC C32964487
C[C@@H]1CCC[NH+](C1)C(C)(C)CNC(=O)c2cn(nc2c3ccc(cc3)[N+](=O)[O-])C C54287234
COc1ccc(cc1OC)[C@@H]2C[C@H](n3c(c(cn3)C(=O)N4CC[NH+]5CCC[C@@H]5C4)N2)C(F)(F)F C19840864
Cc1csc2n1nc(c(=O)n2)c3ccccc3NC(=O)[C@@H]4CC[NH+](C4)CCOC C55227542
C[C@@H]1CCCC[NH+]1CC(=O)Nc2cc(cc(c2OC)Cl)c3nn4cnnc4s3 C57335007
CC(C)(CNC(=O)C[NH+]1CCC[C@H](C1)c2nnc3n2CCCCC3)N4CCOCC4 C58918558
COc1ccccc1[C@H]2C3=C(c4ccccc4O[C@@H]3c5cccnc5)N=C6N2NN=[NH+]6 C10336832
CC1=NC2=NC(=[NH+][C@@H](N2C(=C1)[O-])[C@@H]3CCC=CC3)N4CCN(CC4)c5cccc[nH+]5 C59619562
CC[C@@H](C)[C@H](C(=O)OC)NC(=O)N1CCN(CC1)C(=O)[C@@H]2C=c3ccccc3=[NH+]2 C63328909
c1cc2=[NH+]CC(=c2cc1F)CCNC(=O)[C@@H]3CCCN(C3)c4ccc(cn4)[N+](=O)[O-] C64416937
C[C@H]1CCCC[NH+]1CCNC(=O)C2CCN(CC2)c3cncnc3N4CCOCC4 C65226806
C[C@H](C(=O)N1CCC(CC1)CC(=O)N2CC[NH+](CC2)C)NC(=O)OC(C)(C)C C66858141
Cc1c(cccc1[N+](=O)[O-])NC(=O)C[NH+]2CCC[C@@H]2c3cccc4c3OCCO4 C66899663
Cc1cccc(c1NC(=O)C[NH+]2CCC[C@@H]2c3cccc4c3OCCO4)[N+](=O)[O-] C66899744
Cc1ccc(cc1)Nc2cc(nc([nH+]2)C)N3CCN(CC3)C(=O)c4c(nns4)C C67614014
CC(=O)c1ccc(cc1)NC(=O)NC[C@H]2C[C@@H]3CC[NH+]2C[C@@H]3C[NH+]4C[C@@H]5C[C@H](C4)c6cccc(=O)n6C5 C08635959
Cc1cc(oc-2cc(=[NH+]C(=O)c3ccn(n3)[C@@H](C)C(=O)[NH+]=c4ccc-5c(cc(oc5c4)O)C)ccc12)O C20617561
COC(=O)[C@@H]1C(=c2cc(ccc2=[NH+]1)Br)NC(=O)C[NH+]3C[C@H]4C[C@@H](C3)c5cccc(=O)n5C4 C38550255
c1ccc(cc1)Oc2ccccc2NS(=O)(=O)c3ccc4=[NH+]C(=O)C(=O)[NH+]=c4c3 C13582168
CCOC(=O)[C@@H]1C(=c2cc(ccc2=[NH+]1)F)NC(=O)C[NH+]3CCc4cc(c(cc4C3)OC)OC C38592573
CCOC(=O)[C@@H]1C(=c2cc(c(cc2=[NH+]1)OC)OC)NC(=O)[C@H](C)[NH+]3C[C@@H](C[C@@H](C3)C)C C38626579
c1ccc2=[NH+]/C(=N\S(=O)(=O)c3cccc4c3nsn4)/[C@@H]([NH+]=c2c1)Nc5ccc(cc5Cl)Cl C38965505
CCc1cccc(c1)N[C@H]2/C(=N/S(=O)(=O)c3cccc4c3nsn4)/[NH+]=c5ccccc5=[NH+]2 C38965659
COc1ccc(cc1)S(=O)(=O)/N=C\2/[C@@H]([NH+]=c3ccccc3=[NH+]2)Nc4ccc(cc4)OC(F)(F)F C38966569
Cc1cc(cc(c1)N[C@H]2/C(=N/S(=O)(=O)c3cccc4c3nsn4)/[NH+]=c5ccccc5=[NH+]2)C C38966636
c1ccc2=[NH+]/C(=N\S(=O)(=O)c3cccc4c3nsn4)/[C@@H]([NH+]=c2c1)Nc5cc(cc(c5)Cl)Cl C38970714
COc1cc(cc(c1)OC)N[C@H]2/C(=N/S(=O)(=O)c3ccc(cc3)Cl)/[NH+]=c4ccccc4=[NH+]2 C38975273
Cc1ccc(cc1)S(=O)(=O)/N=C\2/[C@@H]([NH+]=c3ccccc3=[NH+]2)Nc4cc(cc(c4)OC)OC C38975377
COc1cc(cc(c1)OC)N[C@@H]2/C(=N/S(=O)(=O)c3ccc(cc3)F)/[NH+]=c4ccccc4=[NH+]2 C38976228
Cc1ccc(cc1C)S(=O)(=O)/N=C\2/[C@@H]([NH+]=c3ccccc3=[NH+]2)Nc4cc(ccc4OC)OC C38980027
CCOc1ccc(cc1)N[C@H]2/C(=N/S(=O)(=O)c3ccc(cc3)OC)/[NH+]=c4ccccc4=[NH+]2 C38984600
Cc1nc2ccc(cc2s1)N[C@@H]3/C(=N/S(=O)(=O)c4ccc5c(c4)OCCO5)/[NH+]=c6ccccc6=[NH+]3 C38998995
c1ccc2=[NH+]C([NH+]=c2c1)N/N=C/c3ccc(o3)c4ccc(c(c4)[N+](=O)[O-])Cl C39001186
c1ccc(cc1)N[C@H]2[C@H](C(=C(S2)C(=O)c3ccc(cc3)[N+](=O)[O-])N)C4[NH+]=c5ccccc5=[NH+]4 C39336691
c1ccc2=[NH+]C([NH+]=c2c1)N/N=C/c3ccc(o3)c4ccc(cc4[N+](=O)[O-])Cl C39354515
CC(C)OC(=O)c1ccccc1C(=O)c2ccc3=[NH+][C@@H]([NH+]=c3c2)NC(=O)C(=O)OC C39359616
CCOc1ccccc1C(=O)N2C[C@H](C3(C2)CC[NH2+]CC3)C(=O)NC4CCN(CC4)c5cccc[nH+]5 C39687423
Cc1cc(c2=[NH+]C(=O)[C@H](C=c2c1)[C@H]([C@@H]3NN=NN3C(C)(C)C)N4CC[NH+](CC4)C5CCCCC5)C C39699302
c1ccc2=[NH+][C@H]3C(=c2c1)N=N/C(=[NH+]/N=C/c4ccc(cc4)OC(=O)c5ccc(cc5)Br)/N3 C39699840
Cc1cccc2=C[C@@H](C(=O)[NH+]=c12)[C@@H]([C@@H]3N=NNN3C4CCCC4)[NH+](Cc5cccs5)C[C@@H]6CCCO6 C39710960
Cc1cccc(c1C)N2CC[NH+](CC2)[C@H]([C@@H]3C=c4cc(c(cc4=[NH+]C3=O)C)C)[C@@H]5N=NNN5C(C)(C)C C39711172
Cc1cccc(c1C)N2CC[NH+](CC2)[C@@H]([C@H]3C=c4cc(c(cc4=[NH+]C3=O)C)C)[C@@H]5N=NNN5C(C)(C)C C39711173
CC(C)(C)N1[C@@H](N=NN1)[C@@H]([C@@H]2C=c3cc4c(cc3=[NH+]C2=O)OCO4)[NH+]5CCC(CC5)Cc6ccccc6 C39711570
Cc1ccc2=[NH+][C@H]([NH+]=c2c1)/C(=C/c3ccc(o3)c4cc(ccc4O)[N+](=O)[O-])/C#N C39770235
Cc1ccc2=[NH+][C@H]3C(=c2c1)N=NC(=[NH+]3)N/N=C/c4cc(c(c(c4)Br)O)O C39935660
CCOC(=O)[C@H]1[C@@H](SC2=C1CC[NH+](C2)C)NC(=O)CSC3=N[C@@H]4C(=c5ccccc5=[NH+]4)N=N3 C39960580
CCOc1ccc2c(c1)S[C@H](N2)NC(=O)CS[C@H]3[NH+]=c4ccc(cc4=[NH+]3)[N+](=O)[O-] C63075112
c1cc2=[NH+][C@H]([NH+]=c2cc1[N+](=O)[O-])SCC(=O)N[C@H]3C(=C4CCCC[C@@H]4S3)C#N C63239998
COc1ccc(cc1)[C@H]2[C@H]3[C@@H](N(C(=O)[C@@H]3N=[NH+]2)CCC4=c5cc(ccc5=[NH+]C4)OC)c6cccc(c6)O C63296123
CCc1cc(=O)oc2c1c(cc3c2CCC(O3)(C)C)OCC(=O)NC4[NH+]=c5ccccc5=[NH+]4 C63385433
Cc1c(c2cc(ccc2n1C)OC)/C=N/NC3=N[C@@H]4C(=c5ccccc5=[NH+]4)N=[NH+]3 C38696496
CCC1=NN2[C@@H](S1)NC(=CC2=O)COc3ccc(cc3OCC)/C=C(\C#N)/C4[NH+]=c5ccccc5=[NH+]4 C63490997
c1ccc2=[NH+]C([NH+]=c2c1)N3CCC[C@H](C3)C(=O)NCCc4ccc(cc4)S(=O)(=O)N C63502738
Cc1ccc2=[NH+][C@H]([NH+]=c2c1)CCNC(=O)[C@@H]3CCCN(C3)[C@@H]4N=N[C@@H](S4)N5CCCC5=O C63666835
Cc1ccc(c(c1)S(=O)(=O)[C@H]2[C@@H]3[NH+]=C(c4ccccc4N3N=N2)NCCC5=c6ccccc6=[NH+]C5)C C63669077
C[C@H]1C(=C(N=N1)C)CCC2=[NH+]C3=c4ccccc4=[NH+][C@@H](N3N2)SCc5cccc(c5)[N+](=O)[O-] C63708162
C[C@H]1C(=C(N=N1)C)CCC2=[NH+]C3=c4ccccc4=[NH+][C@H](N3N2)SCc5cccc(c5)[N+](=O)[O-] C63708166
C[C@H]1C(=C(N=N1)C)CCC2=[NH+]C3=c4ccccc4=[NH+][C@@H](N3N2)SCc5ccc(cc5)[N+](=O)[O-] C63708208
Cc1ccc(c(c1)C)NC(=O)CS[C@@H]2[NH+]=c3ccccc3=C4N2NC(=[NH+]4)CCC5=C(N=N[C@@H]5C)C C63708292
CC(C)Cn1cc(c(=O)c(c1)C(=O)N2CCC[C@@H](C2)C3[NH+]=c4ccccc4=[NH+]3)C(=O)NC(C)C C64103128
CCc1nc(no1)c2ccc(cc2)N3CC(=C(N3)C)C(=O)NC[C@@H]4[NH+]=c5ccc(cc5=[NH+]4)C C64588684
Cc1cc2=[NH+]C([NH+]=c2cc1C)SCc3nc(on3)CCC(=O)N[C@H]4[C@@H]([C@@H]5CCCC[C@@H]5S4)C#N C64604387
CC1(CC2=C(CO1)C3=NN[C@H](N3[C@@H]([C@@H]2C#N)Nc4ccccc4)SCC5[NH+]=c6ccccc6=[NH+]5)C C64717641
c1ccc2=[NH+]C([NH+]=c2c1)CCNC(=O)[C@@H]3NC(=NO3)c4ccc(cc4)N5CCCCC5 C64746347
COc1ccc2=[NH+][C@@H]([NH+]=c2c1)C3=C[C@H]4CN(CCCN4N3)S(=O)(=O)CC=C C65425139
c1ccc2c(c1)CCC[C@]23C(=O)N(C(=O)N3)CC(=O)Nc4cc(ccc4F)[N+](=O)[O-] C03600847
Cc1c2ccccc2oc1C(=O)OCC(=O)NN3C(=O)C4(CCC(CC4)C)NC3=O C04462944
CN(C)S(=O)(=O)c1ccc(cc1)NC(=O)CN2C(=O)[C@]3(CCc4c3cccc4)NC2=O C02620114
c1cc(ccc1NS(=O)(=O)C2=C[C@@H]3[C@@H](C=C2)C(=O)[C@@H]4[C@@H](C3=O)C(=CC=C4Cl)[N+](=O)[O-])O C04622453
C[C@H](C(=O)NC(=O)NC)OC(=O)c1ccc(c(c1)S(=O)(=O)N2CCCC2)Cl C05469152
COC(=O)NC(=O)c1c2c(sc1NC(=O)c3cccc(c3)F)CN(CC2)C(=O)OC C09325450
CCOC(=O)C1=C(OC2=C([C@@]13c4ccccc4N(C3=O)CC(=O)OC)C(=O)CCC2)N C09374833
CC1(OC(=O)C(=CNc2ccc(cc2)S(=O)(=O)Nc3ccc(cc3)OC)C(=O)O1)C C10121077
c1cc2c(cc1S(=O)(=O)N3CCC[C@@H]3C(=O)NNC(=O)c4cc5c(s4)CCC5)OCCO2 C10891391
Cc1ccc(s1)c2csc3c2c(=O)n(cn3)CC(=O)NN4C(=O)C5(CCCCC5)NC4=O C11073290
CC(=O)Nc1ccc(cc1)N2C[C@@H](CC2=O)C(=O)Nc3ccc(cc3Cl)[N+](=O)[O-] C11098628
C[C@]1(C(=O)N(C(=O)N1)CC(=O)Nc2cc(ccc2Cl)S(=O)(=O)N(C)C)C3CC3 C12632409
C[C@H](C(=O)Nc1cccc2c1cccc2)NC(=O)[C@@H]3[C@H]4[C@@H]([C@@H]5[C@H](O3)OC(O5)(C)C)OC(O4)(C)C C02134595
Cc1c(c(on1)C)S(=O)(=O)N[C@H](C)C(=O)Nc2ccc3c(c2)OC4(O3)CCCC4 C12932912
Cn1cnnc1Sc2ccc(cc2)NS(=O)(=O)c3ccc4c(c3)NC(=O)CO4 C14898559
Cc1cc(ccc1S(=O)(=O)Nc2ccc3cn[nH]c3c2)N4C(=O)CCS4(=O)=O C16701611
Cc1ccc(cc1)/C=C\2/C(=O)N(C(=O)S2)CC(=O)Nc3ccc(cc3O)[N+](=O)[O-] C16921105
Cc1ccc(cc1)C2(CCOCC2)CNC(=O)CN3[C@H]4[C@@H](NC3=O)N(C(=O)N4C)C C19208676
Cc1ccc(cc1)C2(CCOCC2)CNC(=O)CN3[C@@H]4[C@@H](NC3=O)N(C(=O)N4C)C C19208682
CC(C)c1cc(cc(c1OC)C(C)C)NC(=O)Cn2cnc3c2c(=O)[nH]c(=O)n3C C19452162
Cc1c(cccc1[N+](=O)[O-])NC(=O)c2ccc(cc2)NC(=O)[C@H]3CC(=O)N(C3)C(C)C C20370205
COC(=O)C1CCN(CC1)C(=O)CCc2cs/c(=N\C(=O)c3ccc[nH]c3=O)/[nH]2 C21689606
CC1CCC2(CC1)C(=O)N(C(=O)N2)NC(=O)CN3c4cc(ccc4OCC3=O)Cl C23403131
CC1(C(=O)Nc2ccccc2N1C(=O)COC(=O)C[C@@H]3C(=O)Nc4ccccc4O3)C C24091655
CC[C@]1(C(=O)N(C(=O)N1)NC(=O)CCn2cnc3c(c2=O)ccs3)c4ccccc4 C25394254
C[C@@]1(C(=O)N(C(=O)N1)CC(=O)Nc2ccccc2N3CCCC3=O)c4cc5ccccc5o4 C29527477
COc1cc(c(cc1NC(=O)c2cc3c(=O)[nH]c(=O)n(c3nc2)C4CC4)Cl)OC C29708594
Cc1c(c2c(=O)[nH]cnc2o1)C(=O)Nc3ccc(c(c3)c4nnc5n4CCCCC5)F C29905449
CC(C)(C)c1ccc2c(c1)N(C(=O)CO2)Cc3nc(co3)C(=O)N4CCC(CC4)C(=O)N C34914845
COc1cccc(c1C(=O)N2[C@@H](COC23CCCCC3)C(=O)N4CCC(CC4)C(=O)N)OC C34920882
COc1cccc(c1C(=O)N2[C@H](COC23CCCCC3)C(=O)N4CCC(CC4)C(=O)N)OC C34920884
CN(Cc1[nH]c(=O)c2ccccc2n1)CC(=O)Nc3cc(ccc3n4cncn4)Cl C35388099
CCN(Cc1[nH]c(=O)c2ccccc2n1)C(=O)CN3C(=O)[C@@]4(CCCC[C@H]4C)NC3=O C08231383
CCN(Cc1[nH]c(=O)c2ccccc2n1)C(=O)CN3C(=O)[C@]4(CCCC[C@H]4C)NC3=O C08231384
CC1=C2[C@@H](SCC(=N[C@@H]2N(N1)C3=NC=NC4=NC=N[C@@H]43)O)c5cccc(c5)OCC#C C38588093
CC(C)S(=O)(=O)c1cc2c(c3c(n(c2=O)OC)C(=O)C[C@H](N3)c4ccccc4O)nc1 C39449342
CC(C)S(=O)(=O)n1c2c(c3c(c1=O)cc4c(n3)cccc4O)N[C@@H](CC2=O)OC C39453024
CCOc1cc2c(cc1O)CCN3[C@H]2CO[P@@](=O)(N3)S(=O)(=O)Oc4ccccc4 C39465952
CCOc1cc2c(cc1O)[C@H]3CO[P@@](=O)(NN3CC2)S(=O)(=O)Oc4ccccc4 C39466016
CCOC1=C[C@H]2C[C@@H]3CO[P@@](=O)(N[NH+]3C[C@@H]2C=C1S(=O)(=O)Oc4ccccc4)[O-] C39469242
Cc1c(sc2c1c(=O)[nH]c(n2)[C@@H](C)OC(=O)CN3C(=O)[C@]4(C[C@@H](CC(C4)(C)C)C)NC3=O)C C39580231
c1ccc(cc1)c2nnc(s2)/N=C(/C(=O)N/N=C/[C@@H]3C=c4ccccc4=[NH+]C3=O)\[O-] C39941727
Cc1ccc(c(c1)[N+](=O)[O-])NC(=O)C(=O)NCC2CCN(CC2)C(=O)C(F)(F)F C43943228
Cc1cc(ccc1NC(=O)C(=O)NCC2CCN(CC2)C(=O)C(F)(F)F)[N+](=O)[O-] C43943230
c1ccc(c(c1)C(=O)N2CCC(CC2)CNC(=O)C(=O)Nc3ccc(cc3)[N+](=O)[O-])F C43944099
CC(C)N1c2ccccc2/C(=N/NC(=O)CNC(=O)[C@@H]3COc4ccccc4O3)/C1=O C08920149
CC1(C[C@H](CCO1)n2c3c(c(n2)O)[C@@H](SCC(=O)N3)c4cccc(c4)[N+](=O)[O-])C C05862230
c1ccc2c(c1)C[C@@H]([C@@H]2Nc3ccc(cc3[N+](=O)[O-])S(=O)(=O)N4CCOCC4)O C53602083
c1cc(c2c(c1S(=O)(=O)NCCNC(=O)C3=CC4=CC=N[C@H]4C=C3)non2)Cl C39958902
Cc1c2c(n(n1)c3ccc(nn3)Cl)N=C(C[C@H]2c4cc(c(c(c4)OC)O)OC)O C15083818
Cc1ccc2nc3c(cc(c([nH+]3)NC[C@H]4CCCO4)C(=O)NC)c(=O)n2c1 C04488661
c1cc2c(cc1N3C[C@H](CC3=O)NC(=O)NCCC[NH+]4CCCCC4)OCCO2 C04374542
CCN1C(=O)[C@H]2[C@H]([NH2+][C@@]([C@@H]2C1=O)(CO)C(=O)OC)c3ccc(cc3)N(C)C C04856766
CC1(Cc2c(sc3c2c4nc(nn4cn3)C[NH+](CCO)CCO)CO1)C C02236402
c1ccn2cc(nc2c1)C(=O)Nc3cccc(c3)S(=O)(=O)NC4=[NH+]CCC4 C09466894
C[C@H](c1nnc(n1c2ccc(cc2)F)S[C@@H](C)C(=O)NC(=O)NC)[NH+]3CCCCC3 C09396283
CC(C)[C@@H](c1nnc2n1CC[NH+](CC2)Cc3ccccc3O)NC(=O)[C@@H]4CCOC4 C12036932
C[NH+](C)CCCN1[C@@H](/C(=C(/c2ccc3c(c2)OCCO3)\O)/C(=O)C1=O)c4cccc(c4)O C09350904
c1cnccc1c2cc(on2)Cn3c(=O)cc(cn3)N4CC[C@H](C4)C[NH3+] C23310694
CCOC(=O)C1=C(NC(=O)N[C@@H]1C)C[NH+]2CCC[C@H]2c3ccc4c(c3)OCCO4 C25421904
CCOC(=O)[C@]12CN(C(=O)[C@]1(N(c3c2cc(cc3)OC)C)[NH3+])N(C)C C32105672
C[C@H](C(=O)OC)NC(=O)N1CCc2c([nH+]c[nH]2)[C@H]1c3ccccc3OC C36589763
CCC(=O)NCCC1=c2ccccc2=[NH+][C@H]1/C=C\3/C(=O)NC(=O)N(C3=O)C4CCCCC4 C38690791
C[C@H](C(=O)NC(=O)NCC(C)C)N1CC[NH+](CC1)CC(=O)N2CCCC2 C39539724
c1ccc2c(c1)OC[C@H](O2)C(=O)N3C[C@H](C4(C3)CC[NH2+]CC4)C(=O)NC[C@@H]5CCCO5 C39604905
COc1ccc(c(c1)C(=O)N2C[C@@H](C3(C2)CC[NH2+]CC3)C(=O)NC[C@H]4CCCO4)OC C39604912
CC[C@H](COC)NC(=O)[C@H]1CN(CC12CC[NH2+]CC2)C(=O)[C@@H]3COc4ccccc4O3 C39638166
CC1(OC[C@H](O1)CNC(=O)[C@H]2CN(CC23CC[NH2+]CC3)C(=O)C4CCOCC4)C C39659696
CC(C)C(=O)N1C[C@@H](C2(C1)CC[NH2+]CC2)C(=O)NC[C@H]3CCCN(C3)c4ncccn4 C39669286
c1cnc(nc1)N2CCC[C@H](C2)CNC(=O)[C@@H]3CN(CC34CC[NH2+]CC4)C(=O)C5CCC5 C39669377
C[C@@H]1C(=C(N=N1)C)[C@H](C)NC(=O)[C@@H]2CN(CC23CC[NH2+]CC3)C(=O)c4cccc(c4)OC C39674184
Cc1cc(n(n1)CCNC(=O)[C@@H]2CN(CC23CC[NH2+]CC3)C(=O)c4cccn4C)C C39675016
CC(C)(C)c1nc(on1)C[NH+]2CCC(CC2)C(=O)N3CCC(CC3)C(=O)N C40926462
C1CCC(C1)NC(=O)NC(=O)C[NH+]2CCC(CC2)C(=O)N3CCOCC3 C41106546
C[C@H]1CCCC[NH+]1[C@@H](C)CNC(=O)C(=O)Nc2ccc(cc2)n3cncn3 C41644388
C[C@@H]1CCCC[NH+]1CCNC(=O)C(=O)Nc2ccc(cc2)n3cncn3 C41664275
CN(C)c1c(ccc[nH+]1)CNC(=O)NCc2nnc3n2CCCCC3 C43779855
CC[C@H](C)[C@H](C(=O)OC)NC(=O)N1CCc2c([nH+]c[nH]2)[C@@H]1c3cccnc3 C44568589
C[NH+](C)C1(CCCC1)CNC(=O)C(=O)Nc2ccc(cc2)n3cncn3 C48744488
C[NH+](C)[C@@H](CNC(=O)C(=O)Nc1cc2c3c(c1)CCC(=O)N3CCC2)c4ccco4 C49489768
Cn1ccnc1C(=O)c2cccc(c2)NC(=O)C(=O)NC[C@@H]3CCC[NH+]4[C@H]3CCCC4 C49543636
C[C@@H]1CN(CC[NH+]1CCC(=O)NC(=O)NC)c2ccc(cc2)C(=O)OC C58217596
Cc1ccc(cc1n2cnnn2)NC(=O)NC[C@H](C)[NH+]3CCC[C@@H](C3)C C44245862
COc1cc2c(cc1OC)[NH+]=CN[C@H]2SCC(=O)N[C@@H]3CCS(=O)(=O)C3 C30831816
CC(C)c1nc(on1)[C@@H]2Cc3c([nH]c[nH+]3)CN2Cc4ccc(o4)CO C15675722
c1cc2c(cc1S(=O)(=O)N)CCN2C(=O)C[NH+]3CCC[C@@H](C3)C4OCCO4 C60363204
C[C@H](CC[NH+](C)C)NC(=O)C(=O)Nc1ccc2c(c1)c(=O)n3c(n2)CCC3 C62586865
c1ccc(cc1)[C@H](CNC(=O)C(=O)N2CCN(CC2)C(=O)[C@@H]3C=c4ccccc4=[NH+]3)O C63778211
C[C@H]1C(=O)N(CCN1C(=O)CC[C@H]2NN[C@H](O2)CCC3=c4ccccc4=[NH+]C3)C C64137173
CC(C)(C)OC(=O)N1CCN(CC1)C(=O)C[NH+]2CCC(CC2)CC(=O)N C64141947
C[NH+](C)[C@@H](CNC(=O)c1cc2c(=O)[nH]c(=O)n(c2nc1)C3CC3)C4CC4 C65007326
Cc1ccc2=[NH+]C(=O)[C@H](C(=c2c1)O)[C@H]3NC(=NO3)c4cc(cc(c4)OC)OC C65248656
c1cnc(nc1)N2C[C@H]3C[NH2+]C[C@]3(C2)C(=O)NC[C@H]4C5=C(CCC5)N=N4 C65384172
C[C@H](Cn1cc[nH+]c1)NC(=O)N2CCCC[C@H]2CNS(=O)(=O)C C65452584
c1cc(cc(c1)N2CCNC2=O)NC(=O)C(=O)N3CC[C@H](C3)[NH+]4CCCC4 C66223351
Cc1c(cco1)C(=O)NC2CC[NH+](CC2)CN3C(=O)[C@]4(CCSC4)NC3=O C66795742
c1cc(cc(c1)N2CCOC2=O)C[NH2+]Cc3ccc(c(c3)O)[N+](=O)[O-] C66974102
CN(c1ccc(cc1)NC(=O)C(=O)NC2CC[NH+](CC2)C3CC3)C(=O)OC C67327904
C[C@H]1CCC[NH+](C1)C(C)(C)CNC(=O)C(=O)Nc2ccc(cc2)c3nncn3C C67392753
Cc1ccc2[nH+]c(cn2c1)CNC(=O)N3CCC(CC3)NC(=O)c4ccoc4C C67406478
CC(C)(c1cn(nn1)C[C@H]2C[C@@H]3CC[NH+]2C[C@@H]3C(=O)NCCOC)O C08635291
CNC(=O)c1ccc(o1)C[NH+]2CCN(CC2)C[C@@H]3CC[C@@H](O3)C(=O)NC C23475224
CCNC(=O)C[NH+]1CCN(CC1)[C@@H](C)C(=O)c2c(c(c([nH]2)C)C(=O)OC)C C29669767
CC[NH+](CC)CCc1nnc(s1)NC(=O)NC[C@@H]2CC(=O)N(C2)C C23466352
CCCCCC[n+]1c(c(cc2c1nc3ccccn3c2=O)C(=O)NC[C@H]4CCCO4)N C06592091
CCCCCC[n+]1c(c(cc2c1nc3c(cccn3c2=O)C)C(=O)NC[C@H]4CCCO4)N C33489784
Cc1cccn2c1nc3c(c2=O)cc(c([n+]3C4CCCCC4)N)C(=O)NC[C@@H]5CCCO5 C00788909
Cc1[nH+]ccn1c2cc(nc(n2)C)NCCNS(=O)(=O)Cc3ccccc3 C36705805
c1ccc(cc1)C[C@H](C(=O)[O-])NS(=O)(=O)c2ccc3=[NH+]C(=O)[NH+]=c3c2 C39159721
CCOC(=O)CCNC(=O)[C@@H]1CN(CC12CC[NH2+]CC2)C(=O)c3ccncc3 C39604141
CCCOCCNC(=O)[C@@H]1CN(CC12CC[NH2+]CC2)C(=O)C3CCN(CC3)C(=O)C C39607575
CC[C@H](COC)NC(=O)[C@@H]1CN(CC12CC[NH2+]CC2)C(=O)c3cncn3C C39638272
CCC[C@H](C)C(=O)N1C[C@@H](C2(C1)CC[NH2+]CC2)C(=O)NCc3nnc(o3)C C39671129
CCCCCCC(=O)N1C[C@@H](C2(C1)CC[NH2+]CC2)C(=O)NCc3nnc(o3)C C39671256
Cc1nnc(o1)CNC(=O)[C@H]2CN(CC23CC[NH2+]CC3)C(=O)c4csc5c4cccc5 C39671309
CC(C)OC(=O)CNC(=O)[C@H]1CN(CC12CC[NH2+]CC2)C(=O)CCOC C39678861
C[C@@H](C(=O)N1C[C@H](C2(C1)CC[NH2+]CC2)C(=O)NCC(=O)N(C)C)Oc3ccccc3 C39680571
CCOc1cccc(c1)C(=O)N2C[C@@H](C3(C2)CC[NH2+]CC3)C(=O)NCC(=O)N(C)C C39680699
COc1cc(cc(c1OC)OC)C(=O)N2C[C@@H](C3(C2)CC[NH2+]CC3)C(=O)NCCF C39681769
COCCC(=O)N1C[C@H](C2(C1)CC[NH2+]CC2)C(=O)NCCn3cccn3 C39694673
CN1CCO[C@H](C1)CNC(=O)[C@@H]2CN(CC23CC[NH2+]CC3)C(=O)c4cccnc4Cl C39696683
CC1CC[NH+](CC1)CCCCNC(=O)C(=O)Nc2ccc(cc2)n3cncn3 C41783961
c1cc(ccc1NC(=O)C(=O)NCCCC[NH+]2CCCC2)n3cncn3 C41784385
C[C@@H]1CCCC[NH+]1CCCCNC(=O)C(=O)Nc2ccc(cc2)n3cncn3 C41786433
C[C@@H]1C[C@@H](C[NH+](C1)CCCCNC(=O)C(=O)Nc2ccc(cc2)n3cncn3)C C41791621
Cn1cc(cn1)S(=O)(=O)NCC(=O)NC[C@@H](c2ccsc2)[NH+](C)C C47087334
CC[C@H](C)NC(=O)C[NH+]1CCN(CC1)CC(=O)N[C@@H](C)C(=O)N2CCCCC2 C51423053
Cc1c(cc(o1)C[NH+](C)CC(=O)NC(=O)NCC(F)(F)F)C(=O)OC C53815678
CC[NH+](CC)[C@H](C)CNC(=O)C(=O)Nc1cc(ccc1F)N2CCOC2=O C54850696
CCN/C(=[NH+]/CC)/SCC(=O)N1CCN(CC1)C(=O)C(=O)NC(C)C C55061612
C[NH+](C)[C@H](CNC(=O)CCCN1C(=O)C2(CCCC2)NC1=O)c3ccco3 C57704125
Cc1c(c([nH]c1C(=O)C)CC(=O)NCc2ccc[nH+]c2N(C)C)C(=O)OC C46591360
Cc1c(c([nH]c1C(=O)N[C@@H]2CCC[C@@H]2n3cc[nH+]c3)C)C(=O)OCCOC C60631275
C[C@@H](Cn1cc[nH+]c1)NC(=O)N[C@@H](CCSC)c2nnc3n2cccc3 C48251704
CCOc1ccccc1N2C(=O)/C(=C/NCCC[NH+](C)C)/C(=O)NC2=O C19949653
C[NH+](C)[C@@H](CNC(=O)c1ccc(=O)[nH]c1)c2cc(c(c(c2)OC)OC)OC C62370964
CNC(=O)NC(=O)C[NH+](C)CCCOc1ccc(cc1)S(=O)(=O)C C64961880
CC[NH+](C[C@@H]1CCCO1)CC(=O)NC(=O)N[C@@H]2CCS(=O)(=O)C2 C51555947
C[C@H]1CCC[C@@H]([NH2+]1)C(=O)N2CCNC(=O)[C@@H]2CC(=O)OCCOc3ccccc3 C66146315
c1ccc(cc1)OCCOC(=O)C[C@H]2C(=O)NCCN2C(=O)[C@@H]3CCC[NH2+]C3 C66152568
CN(C)C(=O)[C@@H]1CCC[NH+]1CCCNC(=O)C(=O)Nc2ccc(nc2)SC C66219941
CC(C)[C@H]1C(=O)NCC[NH+]1CCC(=O)Nc2cc(c(c(c2)OC)OC)OC C66498994
Cc1c(c(n(n1)CCO)C)C[NH2+]CCS(=O)(=O)N2C[C@H](O[C@H](C2)C)C C67215620
CN(C)c1c(ccc[nH+]1)CNC(=O)C(=O)Nc2ccccc2CC(=O)N(C)C C67344877
CC(C)[C@@H](CNC(=O)C(=O)Nc1ccc(cc1)N(C)C(=O)OC)[NH+](C)C C67375281
CCC[NH+]1CC[C@@H](C1)CNC(=O)C(=O)Nc2ccc(cc2)C(=O)c3nccn3C C67393578
Cc1cc(nc(c1CNC(=O)NCCC[NH+]2CCC[C@@H]2C(=O)N(C)C)OC)C C67419646
CC[NH+](CC)[C@@H](C)CNC(=O)C(=O)Nc1cc(ccc1C)N2C(=O)CCC2=O C67497093
CCC[NH+]1Cc2cccc(c2C1)NC(=O)C(=O)NCc3cc(c(o3)C)C(=O)OC C67525245
C[C@@H](Cn1cc[nH+]c1)NC(=O)NCc2ccc(cc2)S(=O)(=O)N(C)C(C)C C67610782
CC(C)C[C@H]1C(=O)N2CCC[C@H]2[C@]3(N1C(=O)[C@@](O3)(C(C)C)NC(=O)[C@H]4C[NH+]([C@@H]5Cc6c[nH]c7c6c(ccc7)C5=C4)C)O C04097403
CC(C)[C@@H](c1nnnn1Cc2ccc(cc2)F)[NH+](CCO)Cc3cc4cc5c(cc4[nH]c3=O)OCCO5 C04391172
CCc1ccc2c(c1)cc(c(=O)[nH]2)[C@@H](c3nnnn3C[C@H]4CCCO4)[NH+]5CCN(CC5)C(=O)c6ccco6 C06198056
c1cc(ccc1F)S(=O)(=O)N2CCN(C[C@@H]2C(=O)N[C@H]3CCCNC3=O)C(=O)[C@@H]4CSC[NH2+]4 C08299512
c1ccc2c(c1)c3c([nH]2)[C@@H](N4[C@@H](C3)C(=O)N(CC4=O)CC[NH+]5CCOCC5)c6cccc(c6)[N+](=O)[O-] C02120719
C[NH+]1CCN2c3ccc(cc3C[C@@]4([C@@H]2C1)C(=O)NC(=O)N(C4=O)CCc5ccc(c(c5)OC)OC)[N+](=O)[O-] C09303062
Cn1c(nnn1)Sc2ccc(cc2[N+](=O)[O-])C(=O)NC[C@@H](c3ccc(cc3)F)[NH+]4CCOCC4 C09882474
CC(C)NC(=O)C[NH+]1CCN(CC1)C(=O)C[C@@]2(CC(=O)N(C2=O)CCOC)c3ccccc3OC C11816176
Cc1ccc2cc(c(=O)[nH]c2c1)[C@@H](c3nnnn3C[C@@H]4CCCO4)[NH+]5CCN(CC5)C(=O)c6ccco6 C06409886
C[NH+]1CCc2cc3c(c(c2[C@H]1C/N=C/C4C(=O)NC(=O)N(C4=O)c5cccc(c5)Cl)OC)OCO3 C08964546
c1ccc(cc1)C[NH+](Cc2cc3cc4c(cc3[nH]c2=O)OCCO4)Cc5nnnn5C[C@@H]6CCCO6 C13033734
c1cc(ccc1C[NH+](Cc2cc3cc4c(cc3[nH]c2=O)OCCO4)Cc5nnnn5C[C@@H]6CCCO6)F C13033742
CCCCN(c1c(n(c(=O)[nH]c1=O)CC(C)C)N)C(=O)C[NH+]2CCC[C@@H]2c3ccc4c(c3)OCCO4 C13062897
CC[C@H](c1nnnn1C[C@@H]2CCCO2)[NH+](Cc3ccc(cc3)OC)Cc4cc5ccc(cc5[nH]c4=O)OC C13064277
Cc1ccc2c(c1)cc(c(=O)[nH]2)[C@H](c3nnnn3C[C@@H]4CCCO4)[NH+](Cc5ccco5)C[C@@H]6CCCO6 C06409203
CC(C)[C@@H](C(=O)OCC(=O)[C@@H](C#N)C(=[NH2+])C)NC(=O)c1cccc(c1)S(=O)(=O)N2CCOCC2 C13311603
CC(C)[C@H](c1nnnn1C[C@@H]2CCCO2)[NH+](CCCO)Cc3cc4cc5c(cc4[nH]c3=O)OCCO5 C13498806
Cc1c(c(n(n1)[C@H]2CCS(=O)(=O)C2)C)C[NH+](C)CC(=O)NN3C(=O)C4(CCC(CC4)C)NC3=O C14240923
CCCCN(c1c(n(c(=O)[nH]c1=O)CC(C)C)N)C(=O)C[NH+](CC)C[C@H]2COc3ccccc3O2 C16628200
Cc1ccc(c(c1)[N+](=O)[O-])NC(=O)C(=O)NC[C@@H](c2ccc3c(c2)CCCN3C)N4CC[NH+](CC4)C C23859477
COC(=O)[C@H](c1ccccc1Cl)[NH+]2CCN(CC2)S(=O)(=O)c3ccc4c(c3)[nH]c(=O)c(=O)[nH]4 C25168130
CCOC(=O)CN(C)C(=O)c1ccc(c(c1)NS(=O)(=O)c2ccc(cc2)OC)N3CC[NH2+]CC3 C33032995
CC[C@H](c1nnnn1C[C@H]2CCCO2)[NH+](Cc3cc4cc5c(cc4[nH]c3=O)OCO5)C[C@@H]6CCCO6 C33937150
CC(C)[C@H](c1nnnn1C[C@H]2CCCO2)[NH+](Cc3ccco3)Cc4cc5cc(ccc5[nH]c4=O)OC C33937231
CCOC(=O)N1CCN(CC1)S(=O)(=O)N2CCC[C@@H](C2)C(=O)NCCC[NH+]3CCC(CC3)C C15936749
CC[C@@H](c1nnnn1Cc2ccc(cc2)F)[NH+](CCCO)Cc3cc4cc5c(cc4[nH]c3=O)OCO5 C20120880
CCOc1cc(cc(c1OCC)OCC)C(=O)N[C@@H](C)C(=O)N2CCC3(CC2)[C@H]4C(=NC=N4)CC[NH2+]3 C38776667
CCOC(=O)CCNC(=O)[C@@H]1CN(CC12CC[NH2+]CC2)C(=O)c3cnc4c(c3Cl)c(nn4C)C C39604269
COc1cc(cc(c1)OC)C(=O)N2C[C@H](C3(C2)CC[NH2+]CC3)C(=O)NCc4cc(c(c(c4)OC)OC)OC C39636934
CC(=O)N1CCC(CC1)C(=O)N2C[C@@H](C3(C2)CC[NH2+]CC3)C(=O)NCc4c(cc(cc4OC)OC)OC C39639119
CC(=O)N1CCC(CC1)C(=O)N2C[C@@H](C3(C2)CC[NH2+]CC3)C(=O)NC[C@H]4CCCN(C4)c5ncccn5 C39669434
Cc1cc(=O)oc2c1cccc2OCC(=O)N3C[C@H](C4(C3)CC[NH2+]CC4)C(=O)NCc5nnc(o5)C C39671315
Cc1cc(=O)oc2c1cccc2OCC(=O)N3C[C@H](C4(C3)CC[NH2+]CC4)C(=O)N[C@H](C)C5=C(N=N[C@@H]5C)C C39674499
Cc1cc(n(n1)CCNC(=O)[C@@H]2CN(CC23CC[NH2+]CC3)C(=O)c4cnc5c(c4Cl)c(nn5C)C)C C39675112
Cc1cc(no1)c2c(c(no2)C)C(=O)N3C[C@H](C4(C3)CC[NH2+]CC4)C(=O)NCc5ccc6c(c5)OCCO6 C39677521
Cc1cc(no1)c2c(c(no2)C)C(=O)N3C[C@H](C4(C3)CC[NH2+]CC4)C(=O)NCCCOCC(C)C C39683310
Cc1cc(no1)c2c(c(no2)C)C(=O)N3C[C@H](C4(C3)CC[NH2+]CC4)C(=O)NCCNC(=O)OC(C)(C)C C39693521
CC(C)(C)OC(=O)NCCNC(=O)[C@H]1CN(CC12CC[NH2+]CC2)C(=O)c3ccc(nc3)N4CCOCC4 C39693537
Cc1c2c(c(cnc2n(n1)C)C(=O)N3C[C@H](C4(C3)CC[NH2+]CC4)C(=O)NCCNC(=O)OC(C)(C)C)Cl C39693571
CCOC(=O)c1c2c(sc1NC(=O)c3cc4c(nc5c(cccn5c4=O)C)[n+](c3N)CCO)CCCC2 C39841152
CCOC(=O)c1ccc(cc1)NC(=O)c2cc3c(nc4ccccn4c3=O)[n+](c2N)C[C@@H]5CCCO5 C39993326
CCOC(=O)c1ccc(cc1)NC(=O)c2cc3c(nc4c(cccn4c3=O)C)[n+](c2N)C[C@H]5CCCO5 C39993534
c1ccc(c(c1)C(=O)NNc2c(c(ncn2)N3CCN(CC3)c4cccc[nH+]4)[N+](=O)[O-])Br C40658376
Cc1cc(no1)c2c(c(no2)C)C(=O)N3C[C@H](C4(C3)CC[NH2+]CC4)C(=O)N[C@@H](C)c5c([nH]nc5C)C C44714100
C[C@H]1CN(C[C@@H](O1)C)c2ccc(c[nH+]2)CNC(=O)CN(C)S(=O)(=O)c3ccc4c(c3)OCCO4 C46791572
CCOc1ccc(c(c1)[N+](=O)[O-])NC(=O)CSC2=Nc3ccccc3C(=O)[N+]2=c4ccc(c[nH]4)C C24708997
CCC[C@@H]1C2=NC(=NC(=O)[C@H]2NN1C)c3cc(cnc3OCCOC)S(=O)(=O)N4CC[NH+](CC4)CC C52550594
CCC(C)(C)n1c(nnn1)C[NH+](CCc2ccc(c(c2)OC)OC)Cc3cc4cc5c(cc4[nH]c3=O)OCCO5 C01373752
CC/C(=C\1/C(=O)NC(=O)N(C1=O)c2ccc(cc2)OC)/N[C@@H](CC3=c4ccccc4=[NH+]C3)C(=O)OC C63425943
Cc1cc(nc(n1)C)[N-]S(=O)(=O)c2ccc(cc2)NC(=O)CS[C@H]3[NH+]=c4cc(cnc4=[NH+]3)Cl C63448323
CCC(C)(C)n1c(nnn1)[C@H](c2cc3ccc(c(c3[nH]c2=O)C)C)[NH+]4CCC(CC4)C(=O)OCC C06149537
CCC(C)(C)n1c(nnn1)[C@H](c2cc3ccc(cc3[nH]c2=O)C)[NH+]4CCN(CC4)c5nc6ccccc6s5 C06149577
CCc1ccc2c(c1)cc(c(=O)[nH]2)C[NH+](Cc3cccnc3)Cc4nnnn4C[C@H]5CCCO5 C06135145
CCc1ccc2c(c1)cc(c(=O)[nH]2)[C@H](c3nnnn3C(C)(C)C)[NH+]4CCN(CC4)c5nc6ccccc6s5 C06198155
c1ccc2c(c1)[C@]3([C@H]([C@@H]([C@@H]4[NH+]3CCC4)c5cccc(c5)[N+](=O)[O-])C(=O)c6ccc7c(c6)OCO7)C(=O)N2 C08743401
c1ccc(cc1)n2c(nnc2SCC(=O)Nc3cc(ccc3Cl)[N+](=O)[O-])C[NH+]4CCCC4 C09876015
Cc1c(non1)CNC(=O)c2c(cc(=O)n3c2CC[NH+](CC3)Cc4ccc(cc4)CC(C)C)OC C11910628
Cc1cc(ccc1S(=O)(=O)NC[C@H](c2ccco2)[NH+](C)C)N3C(=O)[C@H](CS3(=O)=O)C C11998018
CCOC(=O)[C@H]1CCCN(C1)c2c(ccc([nH+]2)c3csc4c3cccc4)C(=O)NCc5c(non5)C C12217203
C[C@@H](c1nnc(n1c2ccc(cc2)F)SCC(=O)Nc3ccc(c(c3)[N+](=O)[O-])Cl)[NH+]4CCCCC4 C02660274
Cc1cc(c2cc(c(=O)[nH]c2c1)[C@H](c3nnnn3C(C)(C)C)[NH+]4CCN(CC4)c5nc6ccccc6s5)C C06301770
Cc1cc2cc(c(=O)[nH]c2cc1C)[C@H](c3nnnn3C4CCCC4)[NH+](Cc5ccco5)C[C@@H]6CCCO6 C06321228
Cc1ccc(c2c1cc(c(=O)[nH]2)[C@@H](c3nnnn3C(C)(C)C)[NH+]4CCN(CC4)c5nc6ccccc6s5)C C06322040
CC[NH+]1CCC[C@H]1CNC(=O)c2c3c(n(n2)CCOC)CCN(C3)C(=O)Cc4cscn4 C14746579
c1ccc2c(c1)C=C[NH+]3[C@H]2[C@@H]4[C@H]([C@@H]3C(=O)Nc5ccc(cc5)Cl)C(=O)N(C4=O)c6ccc(cc6)[N+](=O)[O-] C16035252
Cc1ccc(cc1)NC(=O)c\2cc3c(cnc(c3o/c2=[NH+]\c4cc(cc(c4)OC)OC)C)COC(=O)C C20617086
COc1ccc(cc1)Nc2c3c(nc(n2)N4CCN(CC4)c5cccc[nH+]5)C[C@@H](CC3=O)c6ccco6 C22442256
CCOC(=O)[NH+]=c1ccc-2c(cc(oc2c1)O)CSc3nnc(o3)COc4ccc(cc4)Cl C24835305
CC(=O)[NH+]=c1ccc-2c(cc(oc2c1)O)COC(=O)c3ccc4c(c3)C(=O)N(C4=O)C5CCCCC5 C24839727
Cc1cc(ccc1NC(=O)[C@@H](C)[NH+]2CCN(CC2)S(=O)(=O)c3ccc4ccccc4c3)[N+](=O)[O-] C25560026
C[C@@H](C(=O)Nc1ccc(c(c1)F)F)[NH+]2CCN(CC2)S(=O)(=O)c3ccccc3[N+](=O)[O-] C26470167
CCc1ccc(cc1)N2C[C@@H](CC2=O)C(=O)OCc3cc(oc-4cc(=[NH+]C(=O)OCC)ccc34)O C28871983
Cc1ccc(cc1S(=O)(=O)N2CC[NH+](CC2)CC(=O)N[C@@H](c3ccc(cc3)F)C(C)C)[N+](=O)[O-] C30578301
c1cc2c(cc1NC(=O)C[NH+]3CCN(CC3)c4ccc(cc4[N+](=O)[O-])Cl)OC5(O2)CCCC5 C31306002
CC(=O)Nc1ccc(cc1)S(=O)(=O)N2CCC(CC2)CC(=O)N3CCN(CC3)c4cccc[nH+]4 C33254622
COc1ccc(c(c1)OC)[C@H]2CC(=NN2)[C@H]3C(=c4cc(ccc4=[NH+]C3=O)[N+](=O)[O-])c5ccccc5 C38573953
CC[NH+]1CCC[C@H]1CNC(=O)c2c3c(n(n2)CCOC)CCN(C3)C(=O)C4=CC5=CC=N[C@@H]5C=C4 C39337971
CCO[C@@H]1C[C@@H]([N+]2=C1Nc3ccccc3C2)C(=O)N(c4ccccc4O)S(=O)(=O)Oc5ccccc5 C39545653
CCO[C@H]1C[C@H]([N+]2=C1Nc3ccccc3C2)C(=O)N(c4ccccc4O)S(=O)(=O)Oc5ccccc5 C39545656
c1cc[nH+]c(c1)N2CCN(CC2)c3c(c(ncn3)Nc4ccc(c(c4)C(F)(F)F)Cl)[N+](=O)[O-] C40660176
Cc1cc(ccc1NC(=O)CCSc2nnc(n2c3ccccc3)C[NH+]4CCCC4)[N+](=O)[O-] C45799849
CS(=O)(=O)C1=NSC2=NC(=O)/C(=C\c3cn(c4c3cccc4)CCCOc5ccccc5)/C(=[NH2+])N21 C20206039
CCOc1cc(ccc1O[C@H](C)c2ccccc2)/C=C\3/C(=[NH2+])N4C(=NC3=O)SN=C4S(=O)(=O)CC C20206483
CCOc1cc(ccc1OCc2ccc(cc2)C)/C=C\3/C(=[NH2+])N4C(=NC3=O)SN=C4S(=O)(=O)CC C20206726
CCS(=O)(=O)C1=NN2C(=[NH2+])/C(=C\c3ccc(cc3)OCCOc4ccccc4C)/C(=O)N=C2S1 C20208170
Cc1ccccc1C2=NN3C(=[NH2+])/C(=C\c4ccc(o4)c5cc(ccc5C)[N+](=O)[O-])/C(=O)N=C3S2 C20238764
Cc1csc2n1c(=O)cc([nH+]2)COC(=O)c3cc(ccc3NCc4ccccc4Cl)[N+](=O)[O-] C22696319
CC1CCN(CC1)c2ccc(cc2[N+](=O)[O-])/C=N/c3c([nH+]c4n3cccc4)c5ccc(c(c5)OC)O C08439242
Cn1ccnc1SCc2ccc(o2)C(=O)NCCC(=O)N3CCN(CC3)c4cccc[nH+]4 C60276138
CC[NH+](CC)CCn\1c2ccccc2[nH]/c1=N\C(=O)C3CCN(CC3)c4ccccc4[N+](=O)[O-] C14651328
C[C@@]12C[C@@H](CC(C1)(C)C)[NH+](C2)CN3c4ccccc4/C(=N/NC(=O)CO/N=C/c5ccc(cc5)OC)/C3=O C33957228
CCOC(=O)C1CC[NH+](CC1)Cc2c(cc(c3c2O/C(=C/c4cccc(c4)[N+](=O)[O-])/C3=O)C)O C41586173
c1ccc2=[NH+]CC(=c2c1)C(=O)COC(=O)CCNS(=O)(=O)c3ccc4c(c3)OCCCO4 C39943211
COc1ccc(cc1)N[C@@H]2/C(=N/S(=O)(=O)c3cccc4c3nsn4)/N=c5ccccc5=[NH+]2 C39976948
c1ccc2=N/C(=N\S(=O)(=O)c3cccc(c3)[N+](=O)[O-])/[C@H]([NH+]=c2c1)Nc4ccccc4Cl C39977737
c1ccc(cc1)N2C=C([C@H](N2)c3ccc(cc3)[N+](=O)[O-])/C=N/N4[C@@H](N=[NH+]C4=S)c5cccs5 C39336764
CCOc1ccc(cc1C[NH+]2C[C@H]3C[C@@H](C2)c4cccc(=O)n4C3)/C=N/NC(=O)[C@@H]5C=C(N=N5)C(C)(C)C C63699219
c1ccc(cc1)N([C@H]2CCS(=O)(=O)C2)C(=O)CN3C(=O)[C@H](NC3=O)CC4=c5ccccc5=[NH+]C4 C63907260
COc1ccc2=[NH+]CC(=c2c1)CCNC(=O)C3CCN(CC3)C4=NC(=NC5=NC=N[C@H]54)Cl C64380811
CCN(CC)S(=O)(=O)c1ccc(=O)n(c1)CC(=O)Nc2nc(cs2)C3=c4ccccc4=[NH+]C3 C64677857
c1cc2c(cc1N3C[C@@H](CC3=O)NC(=O)NCCC[NH+]4CCCCC4)OCCO2 C04374539
c1cc2c(cc1N3C[C@H](CC3=O)NC(=O)NCCC[NH+]4CCCCCC4)OCCO2 C05201825
CCNc1ccc[nH+]c1N2CCN(CC2)C(=O)c3ccc(cn3)C(=O)NC(C)C C01483662
c1cc(ccc1CN2C(=O)C3(CC[NH+](CC3)CC(=O)NC[C@H]4CCCO4)NC2=O)F C09660787
CC(C)[C@H](c1nnc2n1CC[NH+](CC2)Cc3ccccc3O)NC(=O)[C@@H]4CCOC4 C12036928
c1cc(ccc1n2c(c3c(n2)CSC3)NC(=O)C(=O)N4CC[NH+](CC4)CCO)Cl C12313134
Cc1cc(c2cc(c(=O)[nH]c2c1)[C@H](c3nnnn3C4CCCCC4)[NH+]5CCC(CC5)O)C C06301830
c1c(nnn1CC[NH+]2CCCCC2)C(=O)NCc3c4c([nH]n3)CCC4 C11818859
C[C@H]1C[C@H]1c2ccc(o2)C[NH+](C)CC(=O)c3c(n(c(=O)n(c3=O)C)C)N C17523926
CCN1CC[NH+](CC1)CC(=O)NN2C(=O)C3(CCC(CC3)C)NC2=O C23694412
CNC(=O)[C@H]1CN(c2ccccc2O1)C(=O)CSC(=[NH2+])N3CCOCC3 C29581567
Cn1c2ccccc2nc1CN3CC[C@@H]4[C@H]3C(=O)NC[C@@H]([NH+]4C)CCC(=O)NCC#C C22920835
Cc1[nH]c(=O)cc(n1)[C@H]2CCC[NH+](C2)CC3=C(NN([C@@H]3N4CCOCC4)C)C C39485784
c1ccc2c(c1)OC[C@@H](O2)C(=O)N3C[C@@H](C4(C3)CC[NH2+]CC4)C(=O)NC[C@@H]5CCCO5 C39604902
c1ccc2c(c1)OC[C@@H](O2)C(=O)N3C[C@H](C4(C3)CC[NH2+]CC4)C(=O)NC[C@@H]5CCCO5 C39604904
CC[C@@H](COC)NC(=O)[C@H]1CN(CC12CC[NH2+]CC2)C(=O)[C@@H]3COc4ccccc4O3 C39638165
c1ccc2c(c1)OC[C@@H](O2)C(=O)N3C[C@@H](C4(C3)CC[NH2+]CC4)C(=O)NC[C@H]5CCCO5 C39658807
CC1(OC[C@@H](O1)CNC(=O)[C@H]2CN(CC23CC[NH2+]CC3)C(=O)C4CCOCC4)C C39659695
Cc1c(c(on1)C)C(=O)N2C[C@H](C3(C2)CC[NH2+]CC3)C(=O)N[C@H](C#N)c4ccccc4 C39662597
CC(C)C(=O)N1C[C@H](C2(C1)CC[NH2+]CC2)C(=O)NC[C@@H]3CCCN(C3)c4ncccn4 C39669285
COc1ccc(cc1)S(=O)(=O)N=C2NC[NH+](CN2)C[C@H]3CCCO3 C40387152
c1cc(cc(c1)NC(=O)C(=O)NCc2nnc3n2CCC3)C[NH+]4CCCCC4 C41234981
CN(C)c1cc(cc[nH+]1)CNC(=O)C(=O)Nc2ccc3c(c2)OCCO3 C41607410
C[C@@H](C(=O)NC(=O)NC[C@@H]1CCCO1)[NH+]2CCC(CC2)C(=O)N3CCCC3 C43610250
CC[C@@H](C)[C@H](C(=O)OC)NC(=O)N1CCc2c([nH+]c[nH]2)[C@@H]1c3cccnc3 C44568585
Cc1ccc(cc1NC(=O)[C@@H]2CS[C@@H]3N2C(=O)[C@H](CC3)NC(=O)C[NH+](C)C)OC C39204276
C[NH+]1CCC(CC1)NC(=O)Nc2cc(ccc2OC(F)F)[N+](=O)[O-] C47864626
C[C@H]1CCCC[C@@H]1NC(=O)NC(=O)CN2CCN(CC2)C(=O)C[NH+](C)C C51760122
Cc1ccc(cc1[N+](=O)[O-])NC(=O)[C@@H](C)[NH+]2CCc3c(cccc3NC(=O)C)C2 C54392304
Cc1cc(nc([nH+]1)C(C)C)N2CCN(CC2)[C@H](C)C(=O)N3CCC(CC3)C(=O)N C27748600
C[C@@H]1CN(CCO1)c2ccc(c[nH+]2)CNC(=O)NC[C@@H](C)N3CCOCC3 C48876635
CC(=O)N(C)c1ccc(cc1)NC(=O)C(=O)NCc2ccc([nH+]c2)N(C)C C62569996
c1ccc2=[NH+]CC(=c2c1)C3=NN[C@@H](N3C4CC4)SCC(=O)N[C@@H]5CCS(=O)(=O)C5 C39939543
CC[NH+]1CCC[C@@H]1CNC(=O)C(=O)N[C@@H]2c3c(cc(nc3N=N2)C)C C63272483
CC[NH+]1CCC[C@H]1CNC(=O)C(=O)N[C@@H]2c3c(cc(nc3N=N2)C)C C63272484
c1cc2=[NH+]CC(=c2cc1Cl)CCNC(=O)C(=O)N[C@H]3C(=CN=N3)C#N C63294898
c1ccc(cc1)S(=O)(=O)[C@@H]2C(=c3ccc(cc3=[NH+]C2=O)C(=O)NC[C@@H]4CCCO4)O C20530014
COc1ccc2=[NH+]CC(=c2c1)CCN3C[C@H](CC3=O)C(=O)N[C@H]4NN=CS4 C63557972
c1ccc2=[NH+][C@@H](C=c2c1)C(=O)NNC(=O)CN3c4ccccc4OCC3=O C63749779
C[C@H]1C(=C(NN1CC(=O)NCCC2=c3ccccc3=[NH+]C2)C)[N+](=O)[O-] C64231073
C[C@@H]1CN(C[C@@H](O1)C)c2ccc(c[nH+]2)CNC(=O)NCC3=NN=CC3 C64261843
CCNC(=O)NC(=O)[C@H](C)[NH+]1CCCN(CC1)C(=O)OCC(C)C C58378305
c1ccc2=[NH+]CC(=c2c1)CC(=O)N3CCN(CC3)C(=O)[C@H]4C=C(NN4)c5ccncc5 C64646564
CC[C@]1(C(=O)N(C(=O)N1)NC(=O)CN2CCC[C@@H]2C[NH+]3CCCC3)C C66535653
C1CC[NH+]([C@@H](C1)C(=O)N2CCOCC2)CC(=O)NC(=O)NCC(F)(F)F C66892884
Cc1c(c(n[nH]1)C)NC(=O)C[NH+]2CCCC[C@H]2C(=O)N3CCOCC3 C67230130
C[C@H](c1cccc(c1)[N+](=O)[O-])[NH+](C)CC(=O)N2CCC(CC2)C(=O)N C50508302
COc1c(cc2c(n1)ccn(c2=O)CCC[NH+]3CCC(CC3)C(=O)N)C#N C67560683
Cc1cc(nc([nH+]1)C)N2CCN(CC2)C(=O)NCCC(=O)NCC#C C67638170
CNC(=O)[C@@H]1C[C@@H](C[NH2+]1)n2cc(nn2)CN(C)C(=O)c3cc4ccccc4s3 C67650381
COC(=O)N1C[C@@H]([C@@H](CN1C(=O)OC)O)[NH2+]CCCc2ccccc2 C04863012
COC(=O)N1C[C@H]([C@@H](CN1C(=O)OC)O)[NH2+]CCCc2ccccc2 C04863013
COc1cc(cc(c1OC)OC)C(=O)N2CCC3(CC2)c4c(nc[nH]4)CC[NH2+]3 C08996022
Cc1ccc2nc3c(cc(c([n+]3C4CCCCC4)N)C(=O)NC[C@@H]5CCCO5)c(=O)n2c1 C24193165
C1CCN(CC1)C(=O)C[NH+]2CCN(CC2)CC(=O)NC(=O)NC3CCCC3 C27376512
CC(C)OCCCNC(=O)[C@H]1CN(CC12CC[NH2+]CC2)C(=O)c3cncn3C C39605277
CCCOCCNC(=O)[C@H]1CN(CC12CC[NH2+]CC2)C(=O)c3c(noc3C)C C39607784
COCCC(=O)N1C[C@H](C2(C1)CC[NH2+]CC2)C(=O)NCCN3CCOCC3 C39625989
CC[C@H](COC)NC(=O)[C@H]1CN(CC12CC[NH2+]CC2)C(=O)c3c(noc3C)C C39638246
Cn1cncc1C(=O)N2C[C@H](C3(C2)CC[NH2+]CC3)C(=O)NC[C@H]4c5ccccc5CCO4 C39669239
CC(C)(CNC(=O)[C@@H]1CN(CC12CC[NH2+]CC2)C(=O)CCOC)N3CCOCC3 C39669814
CCC(CC)C(=O)N1C[C@H](C2(C1)CC[NH2+]CC2)C(=O)NCc3nnc(o3)C C39671213
Cc1ccc(c(c1F)F)C(=O)N2C[C@H](C3(C2)CC[NH2+]CC3)C(=O)NCc4nnc(o4)C C39671237
COc1cc(cc(c1)OC)C(=O)N2C[C@@H](C3(C2)CC[NH2+]CC3)C(=O)NCC#N C39693616
COc1ccc(c(c1)OC)C(=O)N2C[C@@H](C3(C2)CC[NH2+]CC3)C(=O)NCC#N C39693656
COc1ccc(c(c1)OC)C(=O)N2C[C@H](C3(C2)CC[NH2+]CC3)C(=O)NCC#N C39693657
COc1ccc(c(c1)C(=O)N2C[C@H](C3(C2)CC[NH2+]CC3)C(=O)NCC#N)OC C39693785
CN1CCO[C@H](C1)CNC(=O)[C@@H]2CN(CC23CC[NH2+]CC3)C(=O)CCOC C39696921
Cc1cnc(cn1)CNC(=O)[C@@H]2CN(CC23CC[NH2+]CC3)C(=O)CCOC C39697176
Cc1cccn2c1nc3c(c2=O)cc(c([n+]3CCOC)N)C(=O)Nc4ccc(c(c4)C)C C39993606
C[C@H](CNC(=O)C(=O)Nc1ccccc1n2cncn2)[NH+]3CCCC3 C41597983
C[C@H]1CCCC[NH+]1CCNC(=O)C(=O)Nc2cc(c(c(c2)OC)OC)OC C41663639
CC(C)[NH+](C)CCCNC(=O)C(=O)Nc1cccc(c1n2cncn2)Cl C41717259
C[C@@H]1CCC[NH+](C1)CCCCNC(=O)C(=O)Nc2ccc(cc2)n3cncn3 C41788364
C[C@@H]1C[C@H](C[NH+](C1)CCCCNC(=O)C(=O)Nc2ccc(cc2)n3cncn3)C C41791629
C[NH+](C)C1(CCCC1)CNC(=O)C(=O)Nc2cc(c(c(c2)OC)OC)OC C48744380
CC(C)S(=O)(=O)NC[C@H]1CCC[NH+](C1)CC(=O)N2CCNC2=O C51101875
CC[NH+](CC)[C@@H](C)CNC(=O)C(=O)Nc1cc(ccc1F)N2CCOC2=O C54850693
C1CCC(CC1)NC(=O)NC2CC[NH+](CC2)CC(=O)N(CCC#N)CCC#N C55030123
COCCNC(=O)NC(=O)C[NH+]1CCC(CC1)CC(=O)N2CCCC2 C61049169
COc1cc(c(cc1Cl)OC)NC(=O)C(=O)NCCn2cc[nH+]c2 C48918347
C[C@H]1CCCC[NH+]1CCCCNC(=O)C(=O)Nc2cccc(c2)n3cnnc3 C62156093
C[C@H](CC[NH+](C)C)NC(=O)C(=O)Nc1ccc(cc1)N(C)C(=O)OC C62586358
Cc1c(c(on1)C)S(=O)(=O)N[C@@H](C)C(=O)N[C@@H]2CC[NH+](C2)C3CC3 C63114722
CC(C)OCCCNC(=O)[C@H]1C(=c2cc(c(cc2=[NH+]C1=O)OC)OC)O C09088460
COc1ccc2=[NH+]CC(=c2c1)CCN3C(=O)[C@@H](NC3=O)CCC(=O)NC4CC4 C63270617
Cc1ccc(cc1)S(=O)(=O)N(C)CC(=O)NNC(=O)C[NH+](C)C(C)C C63465248
CC[NH+](CC)Cc1ccc(o1)C(=O)NNC(=O)Cc2c(noc2C)C C64047598
CC[NH+](CC)Cc1ccc(o1)C(=O)NNC(=O)[C@@H]2CC(=O)N(C2)C(C)C C64048715
c1ccc(cc1)OCCOC(=O)C[C@@H]2C(=O)NCCN2C(=O)[C@@H]3CCC[NH2+]C3 C66152567
CC[C@H](C)[NH+](C)CCNC(=O)N1CCN(CC1)C(=O)C(=O)NC2CC2 C66196894
CCCNC(=O)C[NH+]1CCC(CC1)NC(=O)[C@H]2CCCN2C(=O)OC C66305924
CC[NH+](C)CCNC(=O)NCCS(=O)(=O)N1C[C@H](O[C@@H](C1)C)C C67002591
Cc1ccc(c(c1)OC[C@@H]2CCCO2)NC(=O)C(=O)NCCn3cc[nH+]c3 C67324656
c1ncn(n1)CC(=O)NCC(=O)NC[C@@H]2CCC[NH+]2CC3CCCCC3 C67332083
C[C@@H](CNC(=O)C(=O)Nc1ccc(cc1)N(C)C(=O)OC)C[NH+]2CCCC2 C67374218
C[C@H](CNC(=O)C(=O)Nc1ccc(cc1)N(C)C(=O)OC)C[NH+]2CCCC2 C67374219
CCC[NH+]1Cc2cccc(c2C1)NC(=O)C(=O)NCCCn3cncn3 C67495993
COCCOc1ccc(cc1NC(=O)C(=O)NCc2cn3c([nH+]2)CCCC3)F C67567747
CCOc1ccccc1N2C(=O)/C(=C\NCCC[NH+](C)C)/C(=O)NC2=O C19949653
CCC(C)(C)n1c(nnn1)[C@@H](c2cc3ccc(cc3[nH]c2=O)C)[NH+]4CCC(CC4)C(=O)OCC C06149283
CCC(C)(C)n1c(nnn1)[C@@H](c2cc3cccc(c3[nH]c2=O)C)[NH+]4CCN(CC4)c5nc6ccccc6s5 C06149324
CCOC(=O)C1CC[NH+](CC1)[C@H](c2cc3c(ccc(c3[nH]c2=O)C)C)c4nnnn4Cc5ccc(cc5)F C06194719
CCOc1ccc2c(c1)cc(c(=O)[nH]2)[C@@H](c3nnnn3C(C)(C)C)[NH+]4CCN(CC4)c5cc(ccc5C)C C06133861
CCc1ccc2c(c1)cc(c(=O)[nH]2)[C@@H](c3nnnn3C4CCCC4)[NH+]5CCC(CC5)C(=O)OCC C06197953
CCOC(=O)C1CC[NH+](CC1)[C@H](c2cc3ccc(c(c3nc2O)C)C)c4nnnn4C5CCCCC5 C08670445
c1ccc2c(c1)C=C[NH+]3[C@H]2[C@@H]4[C@H]([C@H]3C(=O)Nc5cc(ccc5Cl)[N+](=O)[O-])C(=O)N(C4=O)C6CCCCC6 C09185575
c1cc(ccc1n2c(nnc2SCC(=O)Nc3ccc(c(c3)[N+](=O)[O-])F)C[NH+]4CCCCC4)F C09881959
Cc1ccc(c(c1)[N+](=O)[O-])NC(=O)CSc2nnc(n2c3ccc(cc3)F)C[NH+]4CCCCC4 C09882028
Cc1cc(c(cc1Cl)OC)NC(=O)[C@H](C)[NH+]2CCN(CC2)c3ccc(c4c3ccnc4)[N+](=O)[O-] C11521920
Cc1cc(ccc1S(=O)(=O)NC[C@H](c2ccco2)[NH+](C)C)N3C(=O)[C@@H](CS3(=O)=O)C C11998013
C[C@H](c1nnc(n1c2ccc(cc2)F)SCC(=O)Nc3ccc(c(c3)[N+](=O)[O-])Cl)[NH+]4CCCCC4 C02660275
c1ccc(cc1)CC[NH+](Cc2cc3cc4c(cc3[nH]c2=O)OCO4)Cc5nnnn5C6CCCCC6 C13065404
Cc1cc2cc(c(=O)[nH]c2cc1C)[C@@H](c3nnnn3C4CCCC4)[NH+](Cc5ccco5)C[C@@H]6CCCO6 C06320992
CC[C@@H](c1nnnn1C(C)(C)CC)[NH+](Cc2cc3cc4c(cc3[nH]c2=O)OCO4)C5CCCCC5 C13501207
C[NH+]1CCC[C@@H](C1)C(=O)NCCc2nnc3n2CCN(CC3)Cc4ccc(cc4)C(=O)OC C14878710
Cc1c(c2c(s1)ncn(c2=O)CC(=O)NCCC[NH+]3CCCCCC3)S(=O)(=O)N4C[C@H](C[C@@H](C4)C)C C20116952
C1CCC(CC1)[NH+]2CCN(CC2)CCCNC(=O)[C@H]3CCCN(C3)S(=O)(=O)N4CCOCC4 C20511135
CN1c2ccccc2[C@]3(C1=O)[C@@H](C[C@@H]4[NH+]3CCC4)C(=O)Nc5cc(cc(c5)C(=O)OC)C(=O)OC C20513533
Cc1cccc(c1)NC(=O)c\2cc3c(cnc(c3o/c2=[NH+]\c4cc(ccc4OC)OC)C)COC(=O)C C02953233
C[C@H](C(=O)Nc1ccc(c(c1)[N+](=O)[O-])F)Sc2nnc(n2c3ccccc3)C[NH+]4CCCCC4 C22883222
CCOC(=O)[NH+]=c1ccc-2c(cc(oc2c1)O)CSc3nnc(n3C)c4ccc(cc4)OC C24837929
c1ccc(c(c1)/[NH+]=c\2/n(c(cs2)c3ccc4c(c3)NC(=O)CO4)CCc5ccccn5)[N+](=O)[O-] C12566076
C[C@H](C(=O)Nc1ccc(c(c1)F)F)[NH+]2CCN(CC2)S(=O)(=O)c3ccccc3[N+](=O)[O-] C26470159
c1ccc(cc1)N2C(=O)[C@@H]3[C@H]4c5ccccc5C=C[NH+]4[C@H]([C@H]3C2=O)C(=O)Nc6cc(ccc6Cl)[N+](=O)[O-] C15996888
COC(=O)c1cc(cc(c1)N2C(=O)C[C@@H](C2=O)[NH+]3CCc4c5ccccc5[nH]c4C3)C(=O)OC C30903949
CCOC(=O)C1CCN(CC1)C(=O)c2cc3c(nc4ccccn4c3=O)[n+](c2N)C5CCCCC5 C33707808
COc1ccc(c(c1)/C=C/2\CCCC3=C2[NH+]=C4N=NNN4[C@@H]3c5cc(ccc5OC)OC)OC C20754642
CN1c2ccccc2[C@@]3(C1=O)[C@H](C[C@@H]4[NH+]3CCC4)C(=O)Nc5cc(cc(c5)C(=O)OC)C(=O)OC C36146244
Cc1ccc(cc1)N(CC(=O)NN=C2CC[NH+](CC2)C)S(=O)(=O)c3ccc(c(c3)OC)OC C15919446
CN(C)S(=O)(=O)c1cccc(c1)Nc2[n+](c(cs2)c3ccc4c(c3)NC(=O)CO4)C[C@@H]5CCCO5 C34858825
Cc1ccc(cc1)Nc2ccc(n[nH+]2)N3CCN(CC3)C(=O)c4ccc(cc4Cl)[N+](=O)[O-] C08601705
COc1ccc(c(c1)OC)[C@@H]2CC(=NN2)[C@H]3C(=c4cc(ccc4=[NH+]C3=O)[N+](=O)[O-])c5ccccc5 C38573952
CCOC1=C[C@@H]2C[C@@H]3CO[P@@](=O)(N[NH+]3C[C@@H]2C=C1OC)S(=O)(=O)Oc4ccccc4 C39469790
CO[C@@H]1C[C@@H]([N+]2=C1Nc3ccccc3C2)C(=O)N(c4ccccc4O)S(=O)(=O)Oc5ccccc5 C39545639
CO[C@H]1C[C@H]([N+]2=C1Nc3ccccc3C2)C(=O)N(c4ccccc4O)S(=O)(=O)Oc5ccccc5 C39545642
Cc1ccc2cc3c([nH+]c2c1)N(CC3)c4ccc(cc4)C(=O)Nc5cc6c(cc5[N+](=O)[O-])OCO6 C39881571
Cc1c(c2c(s1)ncn(c2=O)CC(=O)NCCC[NH+]3C[C@@H](C[C@@H](C3)C)C)S(=O)(=O)N4CCC(CC4)C C15890410
CCOc1cc(ccc1OCc2ccccc2C)/C=C\3/C(=[NH2+])N4C(=NC3=O)SN=C4S(=O)(=O)CC C20206722
CCc1ccc(cc1)[C@H](CNc2ccc(cc2S(=O)(=O)N3CCOCC3)[N+](=O)[O-])[NH+](C)C C15129047
CCOC(=O)[C@@H]1CCC[NH+](C1)Cc2c(cc(c3c2O/C(=C\c4cccc(c4)[N+](=O)[O-])/C3=O)C)O C41586359
CCOc1cccc2c1oc(=O)c(c2)c3cc(=O)oc4c3ccc(c4C[NH+]5CCC[C@H](C5)C(=O)OCC)O C41586566
c1ccc2=N/C(=N\S(=O)(=O)c3cccc(c3)[N+](=O)[O-])/[C@@H]([NH+]=c2c1)Nc4ccccc4Cl C39977736
c1ccc2=[NH+]CC(=c2c1)[C@@H]3NN(C(=S)N3C[C@@H]4CCCO4)CN5CCN(CC5)c6ncccn6 C63874870
COc1ccc(cc1Cl)N[C@@H]2/C(=N/S(=O)(=O)c3cccc4c3nsn4)/N=c5ccccc5=[NH+]2 C38980866
c1ccc(cc1)N([C@@H]2CCS(=O)(=O)C2)C(=O)CN3C(=O)[C@H](NC3=O)CC4=c5ccccc5=[NH+]C4 C63907258
Cc1ccc(cc1[N+](=O)[O-])NC(=O)CSc2nnc(n2c3ccc(cc3)Cl)C4=c5ccccc5=[NH+]C4 C63926273
C[C@@H](COC)NS(=O)(=O)[C@@H]1C(=C2CCN(C[C@@H]2S1)C(=O)[C@@H]3C=c4ccccc4=[NH+]3)C(=O)OC C64084183
c1ccc2=[NH+][C@@H]3[C@@H](N4[C@H](CC3=c2c1)C(=O)N(CC4=O)CCCCCO)c5cccc(c5)[N+](=O)[O-] C64380640
c1ccc2=[NH+]CC(=c2c1)CC(=O)OCC(=O)Nc3cc(ccc3Cl)S(=O)(=O)N4CCOCC4 C64672755
c1cc(ccc1[N+](=O)[O-])S(=O)(=O)C[C@@H](C[NH+]2CCOCC2)[NH+]3CCOCC3 C02855730
C[C@@H](C(=O)NC1=c2cc(ccc2=[NH+][C@@H]1C(=O)OC)Cl)[NH+](C)CC3OCCO3 C38611555
C[C@@H](C(=O)NC1=c2cc(ccc2=[NH+][C@H]1C(=O)OC)Cl)[NH+]3CCN(CC3)CCO C38612310
CC[C@@H](C)NC(=O)c1ccc(cc1)NS(=O)(=O)c2ccc3=[NH+]C(=O)[NH+]=c3c2 C38793416
c1ccc2=[NH+]/C(=N/S(=O)(=O)c3ccc(cc3)N/C=C/C(=O)c4cccnc4)/C[NH+]=c2c1 C38891058
c1cc(c(cc1)[N+](=O)[O-])/C=[NH+]/[C@H]2[C@@H](CCCC2)/[NH+]=C/c3c(cccc3)[N+](=O)[O-] C04667318
c1ccc2=[NH+]C(=O)[C@H]([NH+]=c2c1)NN=C3CCN(CC3)c4ccc(cc4)[N+](=O)[O-] C39315747
COc1ccc2=[NH+][C@H]([NH+]=c2c1)/C(=C/c3cc(c(cc3OC)OC)[N+](=O)[O-])/C#N C39353276
C[C@@H]1C=C([C@H](N1c2ccc(cc2OC)[N+](=O)[O-])C)/C=C(/C#N)\C3[NH+]=c4ccccc4=[NH+]3 C39357350
COc1ccc2=[NH+][C@H]([NH+]=c2c1)/C(=C\c3ccc(o3)c4cc(ccc4OC)[N+](=O)[O-])/C#N C39369797
COc1ccc2=[NH+][C@@H]([NH+]=c2c1)/C(=C/c3ccc(o3)c4ccccc4[N+](=O)[O-])/C#N C39369803
C[C@@H]1C=C([C@H](N1c2ccc(cc2OC)[N+](=O)[O-])C)/C=C(\C#N)/C3[NH+]=c4ccccc4=[NH+]3 C39370793
Cc1ccc2=[NH+][C@H]3C(=c2c1)N=NC(=[NH+]3)N/N=C/c4cc(cc(c4O)OC)Br C39444120
COc1cc(c(cc1OC)[N+](=O)[O-])C2[NH+]=c3cc4c(cc3=[NH+]2)nc5ccccc5n4 C39578838
Cc1ccc2[nH+]c(cn2c1)CNC(=O)[C@@H]3CN(CC34CC[NH2+]CC4)C(=O)c5ccccc5OC C39670418
CC(C)(C)n1c(nnn1)C[NH+](Cc2ccc(cc2)F)C[C@@H]3C=c4ccc(cc4=[NH+]C3=O)OC C39697410
Cc1ccc2=[NH+][C@H]([NH+]=c2c1)/C(=C/c3cc(c(cc3N4CCOCC4)N5CCOCC5)[N+](=O)[O-])/C#N C39698172
CCc1ccc2=[NH+]C(=O)[C@H](C=c2c1)[C@@H](c3nnnn3CCOC)[NH+]4CCCCC4 C39699223
CCc1ccc2=[NH+]C(=O)[C@H](C=c2c1)[C@H](c3nnnn3CCOC)[NH+]4CCCCCC4 C39699233
CC(C)(C)N1[C@@H](N=NN1)[C@@H]([C@@H]2C=c3cc(ccc3=[NH+]C2=O)OC)[NH+]4CCC(CC4)O C39699335
COc1ccc(cc1c2ccc(o2)/C=C(\C#N)/C3[NH+]=c4ccccc4=[NH+]3)[N+](=O)[O-] C39708028
CCOc1ccc2=[NH+]C(=O)[C@H](C=c2c1)[C@@H]([C@@H]3N=NNN3C(C)(C)C)[NH+]4CCCCC4 C39711445
CCOc1ccc2=[NH+]C(=O)[C@H](C=c2c1)[C@H](c3nnnn3CCOC)[NH+]4CCC(CC4)C C39711459
Cc1ccc2=[NH+][C@H]([NH+]=c2c1)/C(=C\c3ccc(c(c3)[N+](=O)[O-])N4CCOCC4)/C#N C39732675
COc1ccc2=[NH+][C@H]([NH+]=c2c1)/C(=C/c3ccc(c(c3)[N+](=O)[O-])N4CCOCC4)/C#N C39934926
COc1ccc2=[NH+][C@H]([NH+]=c2c1)/C(=C/c3ccc(o3)c4cc(ccc4OC)[N+](=O)[O-])/C#N C39934980
Cc1cccc2=C3[C@@H]([NH+]=c12)[NH+]=C(N=N3)N/N=C/c4cc(ccc4OC)[N+](=O)[O-] C39935605
COc1ccc2=[NH+][C@@H]([NH+]=c2c1)/C(=C/c3ccc(o3)c4ccc(cc4)[N+](=O)[O-])/C#N C39969108
COc1ccc2=[NH+][C@H]([NH+]=c2c1)/C(=C\c3cccn3c4cccc(c4)[N+](=O)[O-])/C#N C39969115
Cc1c2cc(c3c(c2oc(=O)c1CC(=O)OC)C[NH+](CO3)CCCn4cc[nH+]c4)Cl C39950524
COc1cccc(c1)[C@@H]2[C@@H]3C(=c4ccccc4=[NH+]3)C[C@@H]5N2C(=O)CN(C5=O)CCCn6cc[nH+]c6 C63138488
C[C@@H]1CN(C[C@H](O1)C)C(=O)c2ccc(cc2)NS(=O)(=O)c3ccc4=[NH+]C(=O)[NH+]=c4c3 C39932028
c1ccc2c(c1)c(=O)n(nn2)CCCCCC(=O)N=C3[NH+]=c4ccccc4=[NH+]3 C05207787
c1ccc2=[NH+]C(=NC(=O)C3CCN(CC3)c4ccc5nnc(n5n4)C(F)(F)F)[NH+]=c2c1 C09858374
c1cc(ccc1C(=O)COC(=O)CS[C@@H]2[NH+]=c3ccc(cc3=[NH+]2)[N+](=O)[O-])F C63515449
COc1ccc(c2=[NH+]C([NH+]=c12)Sc3ccc(c4c3cccn4)[N+](=O)[O-])OC C63537852
Cc1cc2=[NH+]C(=O)C(=O)[NH+]=c2cc1S(=O)(=O)Nc3ccc(c(c3)OC)OC C06938479
c1cc2c(c(c1)F)C(=O)N(C2=O)c3ccc(cc3)[C@@H]4[NH+]=c5ccc(cc5=[NH+]4)[N+](=O)[O-] C63704182
Cc1nc(no1)C2(CCCCCC2)NS(=O)(=O)c3ccc4=[NH+]C(=O)C(=O)[NH+]=c4c3 C63908951
C[C@H]1C[C@H]1c2ccc(o2)CN(C)S(=O)(=O)c3ccc4=[NH+]C(=O)C(=O)[NH+]=c4c3 C64012533
CN(CC[C@@H]1[NH+]=c2ccc(cc2=[NH+]1)OC)c3nc(cnn3)c4cc5ccccc5o4 C64044124
CCN(CC)C(=O)Cn1cc(nn1)C(=O)N(C)CC[C@H]2[NH+]=c3ccc(cc3=[NH+]2)F C64066865
C[C@H](c1ccccc1)N(C)C(=O)c2ccc(cc2)NS(=O)(=O)c3ccc4=[NH+]C(=O)[NH+]=c4c3 C64343413
CN1c2ccccc2N3[C@@H]1N=N[C@@H]3SC[C@@H]4[NH+]=c5ccc(cc5=[NH+]4)[N+](=O)[O-] C65042602
C[C@@H]1Cc2ccccc2N1C(=O)[C@H]3C=CC(=O)N(N3)CC(=O)NCC4[NH+]=c5ccccc5=[NH+]4 C65076363
CCc1nnc(o1)c2c3ccccc3c([nH+]n2)N4CCN(CC4)c5cccc[nH+]5 C65258166
CC(C)C1=C[C@@H](N=N1)C(=O)N2CCN3[C@@H](C2)C=C(N3)C4[NH+]=c5ccccc5=[NH+]4 C65370625
Cc1ccoc1C(=O)N2CCN3[C@H](C2)C=C(N3)[C@@H]4[NH+]=c5ccc(cc5=[NH+]4)OC C65374637
Cc1ccc2=[NH+][C@@H]([NH+]=c2c1C)c3cc4n(n3)CCCN(C4)C(=O)c5cnccn5 C65406073
c1ccc(cc1)n2c(nnn2)N3CCn4c(cc(n4)C5[NH+]=c6ccccc6=[NH+]5)C3 C65492931
c1c(cc(c2c1OCO2)Br)/C=N/NC(=O)c3c(non3)N C01052865
CC(C)(C)NC(=O)C(=O)NNC(=O)c1ccc(c(c1)[N+](=O)[O-])Cl C02024942
CC1=C([C@H](c2c([nH]c(=O)[nH]c2=O)N1)c3ccc(cc3)[N+](=O)[O-])C(=O)OC C00940023
c1cc2c(cc1[N+](=O)[O-])[C@@]3(C(=C(OC4=C3C(=O)CCC4)N)C#N)C(=O)N2 C04189099
c1cc(c(cc1NS(=O)(=O)c2ccc3c(c2)OCCCO3)[N+](=O)[O-])N C07357419
C[C@@H](C(=O)NC(=O)N)OC(=O)c1ccc(cc1Cl)[N+](=O)[O-] C07985480
C[C@@H]1C(=O)Nc2cc(ccc2O1)NC(=O)c3ccc(c(c3)[N+](=O)[O-])NC C07314263
C[C@H]1C[C@@H](N(C(=S)N1)C)NNc2ccc(cc2[N+](=O)[O-])[N+](=O)[O-] C09057285
Cc1c(c(n(n1)C)C)[C@H]2NC(=Nc3n2c4cc5c(cc4n3)OCCCO5)N C09477605
CCNC(=O)NC(=O)[C@H](C)OC(=O)c1c(c2c(=O)[nH]c(nc2s1)C)C C09842604
C[C@@H]1CN(C[C@H](O1)C)c2nc(c(c(n2)NC[C@H]3CCCO3)[N+](=O)[O-])N C13511828
Cc1cc(n[nH]1)c2nnc(n2N)SCc3ccc(cc3)[N+](=O)[O-] C09374991
C[C@]1(Cc2c(c(n[nH]2)O)[C@H]([C@@H]1C(=O)OC)c3cccc(c3)[N+](=O)[O-])O C20442617
Cc1cc(ccc1NC(=O)[C@@H](C)Sc2nnc(n2N)C)[N+](=O)[O-] C23280604
Cc1c(n(nn1)c2c(non2)N)C(=O)NN=C3CCCCC3 C25758761
Cc1c(n(nn1)c2c(non2)N)C(=O)NN=C3CCCCCC3 C25759022
Cc1cc(=O)nc([nH]1)NN[C@H](C#N)c2ccc(cc2)[N+](=O)[O-] C17219209
c1cc(cc(c1)[N+](=O)[O-])/C=C/2\C(=O)NC(=NC2=O)SCC(=O)N C05671369
Cc1cc2c(cc1S(=O)(=O)N)Oc3ccc(cc3C(=O)N2)[N+](=O)[O-] C35324115
CC1=C([C@@H](NC(=O)N1)c2ccc(c(c2)O)[N+](=O)[O-])C(=O)OC C36056486
C[C@H](C(=O)NC(=O)N)OC(=O)c1ccc(cc1[N+](=O)[O-])Cl C36187446
CC1CC[NH+](CC1)Cc2c(nnn2c3c(non3)N)C(=O)[O-] C00619909
Cc1cc(nn1CC(=O)N/N=C/c2ccc(cc2O)O)[N+](=O)[O-] C00539224
c1cc2c(cc1NC(=O)CSc3ccc(cn3)[N+](=O)[O-])[nH]c(=O)[nH]2 C04997958
C[C@@H]1COCCN1S(=O)(=O)c2cc(ccc2[N+](=O)[O-])NN C37930040
CC1=C([C@H](N2C(=N1)N=CN2)c3cccc(c3)[N+](=O)[O-])C(=O)N C00071172
Cc1cc(=O)[nH]c(n1)N/[NH+]=C/c2cc(cc(c2[O-])[N+](=O)[O-])Cl C35606931
CC1=C2[C@@H](C(=C(O[C@@H]2N=N1)N)C#N)c3cc(c(c(c3)OC)O)[N+](=O)[O-] C38573937
Cc1cccc(c1)/C=N/NC(=O)[C@H](C)N[C@H]2C(=O)NC(=O)N=N2 C38815391
CC1=C2[C@H](C(=C(O[C@H]2N=N1)N)C#N)c3cc(c(c(c3)O)OC)[N+](=O)[O-] C39324272
c1cc2c(cc1[N+](=O)[O-])S[C@@H](N2)NC(=O)CSc3[nH]ncn3 C39355859
CC1=C2[C@H](C(=C(O[C@@H]2N=N1)N)C#N)c3cc(ccc3O)[N+](=O)[O-] C39770389
CC1=C2[C@H](C(=C(O[C@H]2N=N1)N)C#N)c3cc(ccc3O)[N+](=O)[O-] C39770393
c1cc(c(cc1[N+](=O)[O-])O)NC(=O)N[C@@H]2CCS(=O)(=O)C2 C40166736
C/C(=N/NC(=O)Cc1cc(n[nH]1)O)/c2ccc(cc2)[N+](=O)[O-] C00263976
Cc1ccc(cc1N/N=C/2\C(=NN(C2=O)C(=S)N)C)[N+](=O)[O-] C04675763
c1cc(c(cc1NC(=O)N2CCO[C@H](C2)C(=O)N)[N+](=O)[O-])Cl C51584270
c1ccc(c(c1)N2CCN(CC2)/C(=N\O)/c3c(non3)N)[N+](=O)[O-] C16450283
c1cc(ccc1c2nnco2)NC(=O)c3ccc(c(c3)[N+](=O)[O-])N C58291222
C/C(=N\Nc1ccc(cn1)S(=O)(=O)N)/c2ccc(cc2)[N+](=O)[O-] C46097954
c1ccc(cc1)C(=O)O/N=C(\c2c(non2)N)/N=c\3/cccc[nH]3 C59505483
c1cc(ccc1N2C(=O)C[C@@H](C2=O)Nc3ccc(cc3O)[N+](=O)[O-])O C16901626
CC(C)c1nnc(n1N)SCc2[nH]c3cc(ccc3n2)[N+](=O)[O-] C59913373
c1cc(ccc1C(=O)N)NC(=O)c2cc3c(cc2[N+](=O)[O-])OCCO3 C20674796
C[C@@H]1CCCC[NH+]1Cc2c(nnn2c3c(non3)N)C(=O)[O-] C62339097
C[C@@H]1CN(CCN1/C(=N\O)/c2c(non2)N)c3ccc(cc3)[N+](=O)[O-] C15636823
C[C@H](c1nc(nc(n1)N(C)C)N)S[C@H]2NN=C(O2)C3=NC=CC3 C64003365
CCc1ccc(cc1[N+](=O)[O-])NC(=O)N2CCO[C@@H](C2)C(=O)N C51613032
CC(C)Oc1cc(nc(n1)N)N2CCC3=NN=C([C@H]3C2)C(=O)NC C65404421
c1cc(c2c(c1)OCCO2)CNc3ccc(cc3[N+](=O)[O-])S(=O)(=O)N C67095899
CCOC(=O)c1cc2c([nH]1)cc(o2)[C@@H](c3nnnn3C4CCCCC4)[NH+]5CCOCC5 C04388472
CCOC(=O)c1cc2c([nH]1)cc(o2)[C@H](c3nnnn3C4CCCCC4)[NH+]5CCOCC5 C04388473
C[C@@H]1CCCC[NH+]1CCCN2CC3=C(C2=O)[C@@H](NC(=O)N3C)c4cccc(c4)[N+](=O)[O-] C04793723
CC1CC[NH+](CC1)[C@H](c2cc3cc(ccc3[nH]c2=O)OC)c4nnnn4C[C@@H]5CCCO5 C06148967
CC1CC[NH+](CC1)[C@H](c2cc3cc4c(cc3[nH]c2=O)OCCO4)c5nnnn5C[C@@H]6CCCO6 C06148975
CCc1ccc2c(c1)[C@@]3([C@H]4[C@@H]([C@H]5[NH+]3CCC5)C(=O)N(C4=O)c6cccc(c6)[N+](=O)[O-])C(=O)N2 C09347709
COc1cc(c(cc1OC(F)F)[N+](=O)[O-])C(=O)Nc2ccc([nH+]c2)N3CCCCC3 C10280247
c1cc(oc1)C[NH+](CC(=O)Nc2ccc(cc2[N+](=O)[O-])Cl)[C@@H]3CCS(=O)(=O)C3 C10834033
c1ccc(c(c1)N2CCC(CC2)C(=O)NCc3ccc([nH+]c3)N4CCOCC4)[N+](=O)[O-] C11114288
COc1ccc2cc(c(=O)[nH]c2c1)[C@@H](c3nnnn3C[C@H]4CCCO4)[NH+]5CCCC6(C5)CCCCC6 C06282854
C[C@H]1CCC[NH+](C1)[C@@H](c2cc3cc4c(cc3[nH]c2=O)OCO4)c5nnnn5Cc6ccc(cc6)F C06283278
CC[C@H](c1nnnn1C(C)(C)C)[NH+](Cc2cc3cc4c(cc3[nH]c2=O)OCO4)C5CCCC5 C13494583
CCc1cccc2c1NC(=O)[C@@]23[C@@H]4[C@@H]([C@H]5[NH+]3CCC5)C(=O)N(C4=O)c6cccc(c6)[N+](=O)[O-] C16012518
Cc1ccc(cc1)NC(=O)CN(C)C(=O)C[NH+]2CCN(CC2)c3ccccc3[N+](=O)[O-] C16564474
CCc1cccc2c1NC(=O)[C@]23[C@H]4[C@@H]([C@@H]5[NH+]3CCC5)C(=O)N(C4=O)c6ccc(cc6)[N+](=O)[O-] C09087066
COc1ccc(cc1N2C(=O)[C@H]3[C@H]4CCC[NH+]4[C@@]5([C@@H]3C2=O)c6ccccc6NC5=O)[N+](=O)[O-] C08996013
Cc1c(cccc1[N+](=O)[O-])N2C(=O)[C@H]3[C@H]4CCC[NH+]4[C@@]5([C@@H]3C2=O)c6cc(ccc6NC5=O)OC C09358682
C[NH+]1CCN(CC1)N2CNC3=N[C@H](n4c5ccccc5nc4N3C2)c6ccc(cc6)N(C)C C19172412
CCCCCN1C(=O)[C@@]2(Cc3c([nH+]c4ccccn4c3=O)N([C@@H]2C)CC)C(=O)NC1=O C08739120
C[NH+]1CCN(CC1)CCNC(=O)[C@H]2CCCN(C2)c3nn4c(=O)c5c(nc4s3)CCCC5 C21664038
CC1CC[NH+](CC1)[C@@H](CNC(=O)C2CCN(CC2)c3ccc4nnnn4n3)c5cccs5 C22966776
C[C@@H](C(=O)Nc1cccc(c1)[N+](=O)[O-])[NH+]2CCN(CC2)S(=O)(=O)c3ccc(s3)Cl C23827253
CCOC(=O)[NH+]=c1ccc-2c(cc(oc2c1)O)COC(=O)c3cc4c(nn(c4nc3)C)C C24149424
c1ccc2c(c1)/C(=N/N=C(/c3ccc(cc3)[N+](=O)[O-])\C45C[NH+]6CN(C4)CN(C5)C6)/C(=O)N2 C26952617
Cc1ccc(cc1S(=O)(=O)N2CC[NH+](CC2)[C@@H](C)C(=O)c3c([nH]c4c3cccc4)C)[N+](=O)[O-] C30577627
CC(C)C[NH+]1CCC(CC1)Nc2ccc(cc2[N+](=O)[O-])S(=O)(=O)N3CCOCC3 C32902539
C[NH+](C)CCNC(=O)[C@H]1Cc2cc(ccc2N3[C@@H]1CN(CC3)c4ccccc4C#N)[N+](=O)[O-] C35543873
COCCNC(=O)[C@H]1Cc2cc(ccc2N3[C@@H]1C[NH+](CC3)CC(=O)N4CCCC4)[N+](=O)[O-] C35870160
COc1c2ccoc2c(c3c1C(=O)CC4(O3)CC[NH+](CC4)CC(=O)Nc5cccc(c5)C#N)OC C39227191
Cc1ccc2=[NH+][C@H]3C(=c2c1)N=NC(=N3)SCC(=O)Nc4ccc(cc4[N+](=O)[O-])OC C39708081
COc1cc2=C[C@H](C(=O)[NH+]=c2cc1OC)CCNC(=O)c3cc(ccc3[N+](=O)[O-])Cl C39724371
c1ccc2=[NH+]CC(=c2c1)/C=C/3\C(=O)N(C(=S)S3)Nc4ccc(cc4[N+](=O)[O-])[N+](=O)[O-] C39927017
COc1ccc2=[NH+][C@H]3C(=c2c1)N=NC(=N3)SCC(=O)Nc4c(cccc4OC)OC C39981221
Cc1cccnc1Nc2c(c(ncn2)N3CC[NH+](CC3)Cc4ccc5c(c4)OCO5)[N+](=O)[O-] C40626014
c1cc[nH+]c(c1)N2CCN(CC2)c3c(c(ncn3)Nc4cccc(c4)[N+](=O)[O-])[N+](=O)[O-] C40648888
COc1cc(ccc1NC(=O)C[NH+]2CCN(CC2)Cc3ccc4c(c3)CCO4)[N+](=O)[O-] C15547958
Cc1ccc(cc1)C(=O)Oc2ccc(cc2)/C=C\3/C(=[NH2+])N4C(=NC3=O)SN=C4S(=O)(=O)C C20206168
Cc1ccccc1OCCn2cc(c3c2cccc3)/C=C/4\C(=[NH2+])N5C(=NC4=O)SC(=N5)S(=O)(=O)C C20207557
Cc1cc(c(n1c2ccc(cc2)OC)C)/C=C/3\C(=[NH2+])N4C(=NC3=O)SC(=N4)S(=O)(=O)CC(C)C C20208727
Cc1c(c(=O)n(n1C)c2ccccc2)NC3=[NH+]N=C(CS3)c4ccc(cc4)[N+](=O)[O-] C15659850
CCN(Cc1cc(=O)n2cc(ccc2[nH+]1)C)Cc3[nH]c(=O)c4cc(c(cc4n3)OC)OC C14140664
CC(C)C[NH+]1CCC(CC1)Nc2ccc(cc2S(=O)(=O)N3CCOCC3)[N+](=O)[O-] C58581381
COC(=O)c1ccc(cc1)[C@@H]2C3=C(c4ccccc4O2)N=C5[NH+]=NNN5[C@H]3c6cccnc6 C10337025
C[C@H](C(=O)N1CCN(CC1)c2ncccn2)[NH+]3CCC(CC3)CNC(=O)OC(C)(C)C C60320475
Cc1c(c(n2c(n1)c(cn2)C#N)C)CCC(=O)N3CCCN(CC3)c4[nH]c5ccccc5[nH+]4 C60348125
Cc1c2c(cc(=O)n1CCC3=c4ccccc4=[NH+]C3)[nH]n(c2=O)c5ccc(cc5)[N+](=O)[O-] C63295925
CCOc1ccc(cc1)N(CC(=O)N[C@@H]2C=C(N=N2)C)C3=[NH+][C@H]4CS(=O)(=O)C[C@@H]4S3 C63514427
CC(C)CN([C@H]1CCS(=O)(=O)C1)C(=O)CN2C(=O)[C@@H](NC2=O)CC3=c4ccccc4=[NH+]C3 C63908105
COc1ccc2=[NH+]CC(=c2c1)CCNC(=O)[C@H]3CCCN(C3)c4ccc(cn4)[N+](=O)[O-] C64600268
CC1CCN(CC1)c2ccc(c[nH+]2)c3nc(on3)CN4CCN(CC4)CC(=O)NC(C)C C65216194
c1cc(oc1)C[NH2+][C@H]2CO[C@H]3[C@@H]2OC[C@@H]3n4c(nnn4)Oc5ccc(cc5)n6cncn6 C04259898
c1cc(oc1)C[NH2+][C@H]2CO[C@H]3[C@@H]2OC[C@@H]3n4c(nnn4)Oc5ccc(cc5)n6ccnc6 C04147896
COCCn1c(nnn1)[C@H](c2cc3cc4c(cc3[nH]c2=O)OCO4)[NH+]5CCCCC5 C04537632
C[NH+]1CNC(=NS(=O)(=O)c2ccc(cc2)NC(=O)c3ccc(cc3)[N+](=O)[O-])NC1 C02985666
C[C@]1(C(=O)N(C(=O)N1CO)C[NH+]2CCN(CC2)c3ncccn3)c4ccc5c(c4)OCCCO5 C08983504
COc1cc(ccc1N2C(=O)[C@@H]3[C@@H]([NH2+][C@@]4([C@@H]3C2=O)c5ccccc5NC4=O)CCSC)[N+](=O)[O-] C09011818
C[NH+](C)Cc1c(nnn1c2c(non2)N)C(=O)N/N=C/c3ccc(cc3)SC C02375002
Cc1ccc(cc1S(=O)(=O)N2CCN(CC2)C(=O)NCCC[NH+](C)C)[N+](=O)[O-] C09614203
CCOC(=O)N1CCC(CC1)[NH+]2CCc3c(c(cc(=O)n3CC2)OC)C(=O)N[C@@H](C)c4ccco4 C12453119
C[NH+]1C[C@H](C[C@H]1c2nc(no2)c3cnccn3)NS(=O)(=O)c4ccc(cc4)OC C12529712
CC(C)CC[NH2+][C@H]1CO[C@H]2[C@@H]1OC[C@@H]2n3c(nnn3)Oc4ccc5c(c4)OCO5 C04259814
Cc1c(c(on1)C)S(=O)(=O)N2CCC[NH+](CC2)[C@H](C)C(=O)Nc3ccc(c(c3)OC)OC C12686588
C[C@@H]1CCC[NH+](C1)[C@@H](c2cc3cc4c(cc3[nH]c2=O)OCO4)c5nnnn5C[C@@H]6CCCO6 C06283164
C[C@H]1CCC[NH+](C1)[C@@H](c2cc3cc4c(cc3[nH]c2=O)OCO4)c5nnnn5CCOC C06283275
c1c2cc3c(cc2[nH]c(=O)c1[C@H](c4nnnn4C[C@@H]5CCCO5)[NH+]6CCCCC6)OCCO3 C06445235
CC1CCC2(CC1)C(=O)N(C(=O)N2)NC(=O)C[NH+](C)[C@H](C)c3ccc(cc3)n4cncn4 C15518122
CC1(O[C@@H]2[C@@H]([C@@H](O[C@@H]2O1)C[NH2+]N(C[C@H]3[C@H]([C@@H]4[C@H](O3)OC(O4)(C)C)OC)O)OC)C C16952759
Cc1cc(oc-2cc(=[NH+]C(=S)NNC(=O)[C@H](C)n3cc(c(n3)OC)[N+](=O)[O-])ccc12)O C19644431
CN(C)c1ccc(cc1)/C=N/NC(=O)c2c(nnn2c3c(non3)N)C[NH+]4CCCCC4 C19927023
C[NH+]1CCN(CC1)[C@H](c2cc3cc4c(cc3[nH]c2=O)OCO4)c5nnnn5C[C@@H]6CCCO6 C20080959
c1cc(oc1)[C@@H](CNC(=O)c2ccc(c(c2)[N+](=O)[O-])n3cncn3)[NH+]4CCCCC4 C29897891
C[C@@H](C(=O)NC1CC1)[NH+]2CCN(CC2)c3c(cc(cc3[N+](=O)[O-])C(F)(F)F)[N+](=O)[O-] C29975150
CC(C)NC(=O)[C@H]1Cc2cc(ccc2N3[C@@H]1C[NH+](CC3)CC(=O)N4CCOCC4)[N+](=O)[O-] C35555510
c1cc2c(cc1[N+](=O)[O-])C[C@@H]([C@@H]3N2CC[NH+](C3)CC(=O)N4CCOCC4)C(=O)NC5CCCCC5 C35555518
CC(=O)/[NH+]=c\1/ccc-2c(cc(oc2c1)O)CN3C(=O)[C@](NC3=O)(C)c4ccc(cc4)[N+](=O)[O-] C36800519
CC(=O)/[NH+]=c\1/ccc-2c(cc(oc2c1)O)CN3C(=O)c4cccc(c4C3=O)[N+](=O)[O-] C36800547
C[NH+](C)Cc1c(nnn1c2c(non2)N)C(=O)N/N=C/c3cccc4c3cccc4 C09463751
C[NH+]1CCC(=NNC(=O)CN(c2cccc(c2)[N+](=O)[O-])S(=O)(=O)c3ccccc3)CC1 C06076203
c1cc2=[NH+]C(=O)[NH+]=c2cc1S(=O)(=O)Oc3ccc(cc3C(=O)[O-])S(=O)(=O)N4CCOCC4 C39708406
c1cc2c(cc1C[NH+]3CCN(CC3)c4c(c(ncn4)NC[C@@H]5CCCO5)[N+](=O)[O-])OCO2 C40585954
C[NH+]1CCN(CC1)Nc2c(c(ncn2)NNC(=O)c3ccc(c(c3)[N+](=O)[O-])Cl)[N+](=O)[O-] C40623666
C[NH+]1CCN(CC1)Nc2c(c(ncn2)NNC(=O)c3ccc(cc3Cl)Cl)[N+](=O)[O-] C40623670
C[NH+]1CCN(CC1)Nc2c(c(ncn2)N(C)c3ccccc3C(=O)OC)[N+](=O)[O-] C40623815
c1cc[nH+]c(c1)N2CCN(CC2)c3c(c(ncn3)NNc4ccc(cc4)[N+](=O)[O-])[N+](=O)[O-] C40625133
Cc1ccccc1OCC2=NN3C(=[NH2+])/C(=C\c4cccn4c5ccc(cc5)[N+](=O)[O-])/C(=O)N=C3S2 C32964325
COc1cc(ccc1n2cccc2/C=C\3/C(=[NH2+])N4C(=NC3=O)SN=C4S(=O)(=O)C)[N+](=O)[O-] C20211442
CC(C)(C)OC(=O)N1CC[NH+](CC1)CCCNC(=O)N2CCO[C@@H](C2)C(=O)N C51689269
CC(C)(C)OC(=O)N1CC[NH+](CC1)CCCNC(=O)N2CCO[C@H](C2)C(=O)N C51689270
C[C@@H]1CN(CCN1S(=O)(=O)C2=c3ccnc(c3=[NH+]C2)n4cc(nn4)CO)C(=O)c5ccccc5 C52636757
C[C@]1(C(=O)N(C(=O)N1)NC(=O)C[NH+]2CCC[C@@H](C2)C3OCCO3)c4ccc(cc4)OC C60363263
COc1ccc(cc1OC)[C@@H]2C(=C(N3C(=N2)[NH+]=NN3)C(=O)OC)C(=O)c4ccccc4 C13132476
Cc1ccc(cc1S(=O)(=O)N2CCOCC2)NC(=O)[C@@H](C)[NH+]3CCC(CC3)NS(=O)(=O)C C11104423
Cc1ccc(cc1S(=O)(=O)N2CCOCC2)NC(=O)[C@H](C)[NH+]3CCC(CC3)NS(=O)(=O)C C11104425
Cc1c2c(n(n1)CCC#N)NC(=[N+]([P@]2(=O)Nc3ccc(cc3)[N+](=O)[O-])C)c4ccccc4F C49552128
Cc1c(c(=O)[nH]c(=O)[nH]1)S(=O)(=O)N2CCC[C@H](C2)C(=O)NCCC3=c4ccccc4=[NH+]C3 C63367315
Cc1ccc(cc1)[C@H]2[C@@H](N=NN2c3c(non3)N)C(=O)N/N=C/C4=c5ccccc5=[NH+]C4 C38986116
Cc1c(=O)nc([nH]n1)Nc2ccc(cc2)Oc3ccc(cc3)NC4=NC(=O)[C@@H](N=[NH+]4)C C39143409
Cc1c(=O)nc([nH]n1)Nc2ccc(cc2)Oc3ccc(cc3)NC4=NC(=O)[C@H](N=[NH+]4)C C39143410
CN1[C@H](CC(=O)N(C1=O)C)CNC(=O)CNC(=O)[C@H]2C=c3c(=[NH+]2)cccc3OC C64380775
C[C@H]1C(=C(N=N1)C)S(=O)(=O)N2CCN(CC2)C3=CC=C4[NH+]=N[C@@H](N4N3)C5CC5 C64407605
c1ccc(c(c1)C(=O)C[C@@]2(c3ccccc3N(C2=O)C[NH+]4CCOCC4)O)[N+](=O)[O-] C04571938
Cc1ccc(cc1)S(=O)(=O)NC(=O)N2CC[NH+](CC2)CCN3C(=CC(=C(C#N)C#N)C=C3C)C C03185444
CC1CC[NH+](CC1)[C@H](c2cc3cc(ccc3[nH]c2=O)OC)c4nnnn4C[C@H]5CCCO5 C06148968
Cc1ccccc1NC(=O)[C@@H]2CCCN(C2)S(=O)(=O)c3c(noc3/C=C/[NH+]4CCOCC4)C C09501887
C[C@@H]1CCCC[C@@]12C(=O)N(C(=O)N2)CC(=O)N3CC[NH+](CC3)Cc4cc(=O)n5ccsc5n4 C09536301
CCOC(=O)[C@@H]1[C@@H](NC(=NC1=O)N2CCN(CC2)c3cccc[nH+]3)c4ccc(cc4)[N+](=O)[O-] C09576966
c1ccc(c(c1)CNc2c(ccc[nH+]2)[N+](=O)[O-])CS(=O)(=O)N3CCOCC3 C09762679
C[C@@H]1C[C@H]2[C@@H]([C@@H](C(=O)O2)C[NH+]3CCOCC3)[C@@H]([C@]4([C@H]1[C@H](C[C@@H]4O)OC(=O)C)C)OC(=O)C C12655861
COc1cc(ccc1N2C(=O)[C@H]3[C@@H]4CCC[NH+]4[C@@]5([C@@H]3C2=O)c6ccccc6NC5=O)[N+](=O)[O-] C09289612
C[NH+]1CCN(CC1)CCCNC(=O)C2CCN(CC2)S(=O)(=O)N3CCC4(CC3)OCCO4 C20688727
CCN1C(=O)c2cc(nn2C[C@@]1(C)C(=O)NC3CCCC3)C(=O)N4CCC(CC4)[NH+]5CCCCC5 C21877606
Cc1nnc2n1nc(cc2)N3CCC(CC3)C(=O)NCCCN4CCC(CC4)[NH+]5CCCCC5 C21886051
CCOC(=O)C[NH2+]C1(CCCCC1)c2nnnn2c3ccc4c(c3)OCCO4 C22434917
c1ccc2c(c1)nc(s2)CN3CC[NH+](CC3)CC(=O)NN4C(=O)C5(CCCCC5)NC4=O C22797510
Cc1ccnc(c1)[n+]2c(=O)c3ccccc3[nH]c2SCC(=O)Nc4ccc(cc4OC)[N+](=O)[O-] C24844869
Cc1c(cc(cc1[N+](=O)[O-])[N+](=O)[O-])C(=O)N2CC[NH+](CC2)CC(=O)NC3CC3 C28025546
C[NH+](C)C[C@@H](c1ccc(cn1)c2ccc(cc2F)N3C[C@@H](OC3=O)Cn4ccnn4)O C28711453
Cc1cc(ccc1NC(=O)[C@H](C)[NH+]2CCN(CC2)c3cc(ccn3)C#N)[N+](=O)[O-] C29448896
C[C@@H](C(=O)N(C)CC(=O)NC1CC1)[NH+]2CCN(CC2)c3ccc(cc3)[N+](=O)[O-] C30545533
COc1cc(ccc1S(=O)(=O)NCc2ccc([nH+]c2)N3CCCC3)[N+](=O)[O-] C32417386
c1cc2c(cc1[N+](=O)[O-])C[C@H]([C@@H]3N2CC[NH+](C3)CC(=O)N4CCOCC4)C(=O)NC5CCCCC5 C35555522
C[C@@]12CC[C@@H](C1(C)C)C(=O)N(C2=O)CCCC[NH+]3CCN(CC3)c4c5c(nc[nH]5)ncn4 C38696856
Cc1cc(no1)c2c(c(no2)C)C(=O)N3C[C@H](C4(C3)CC[NH2+]CC4)C(=O)N[C@@H](C)c5ccccc5 C39596947
C[C@H]1C(=C(N=N1)C)[C@H](C)NC(=O)[C@@H]2CN(CC23CC[NH2+]CC3)C(=O)[C@@H]4CC(=NN4C(C)(C)C)C C39674457
c1cc(c([nH+]c1)N2CCOCC2)CNC(=O)Nc3ccc(cc3)CN4CCOC4=O C40152312
CCSc1nc([nH]n1)n2ccc3c(c2=O)cc4c(n3)ccn(c4=O)CCC[NH+](C)C C40398921
CCOC(=O)C1CCN(CC1)c2c(c(ncn2)NN3CC[NH+](CC3)C)[N+](=O)[O-] C40618754
CCOC(=O)[C@@H]1CCCN(C1)c2c(c(ncn2)NN3CC[NH+](CC3)C)[N+](=O)[O-] C40618920
CC[C@@H](C)NC(=O)C[NH+]1CCN(CC1)Cc2cc(cc3c2OCOC3)[N+](=O)[O-] C44742311
CCc1c(cnc2n1ncn2)C(=O)OCc3cc(oc-4c/c(=[NH+]\C(=O)C)/ccc34)O C46766430
C[C@@H](CN(C)C(=O)NCCS(=O)(=O)N1CCN(CC1)c2cccc[nH+]2)C#N C46868085
c1cc[nH+]c(c1)N2CCN(CC2)S(=O)(=O)CCNc3ccc(cc3)[N+](=O)[O-] C52100238
CCN(CC)C(=O)C[NH+]1CCCN(CC1)c2ccc(cc2[N+](=O)[O-])C(=O)NC C53557560
C[C@@H]1C[C@@H](C[NH+](C1)C(C)(C)CNC(=O)C(=O)Nc2cccc(c2)n3cnnn3)C C54945486
CCOC(=O)CN1C(=O)CN(C1=[NH2+])c2nc(nc(n2)N(C)C)N3CCOCC3 C16855405
C[NH+](C)CCn1ccc(n1)NC(=O)c2ccc3c(c2)S(=O)(=O)N(C3=O)C4CC4 C58151337
CC(C)(C)NC(=O)C[NH+](C)CC(=O)N1CCN(CC1)c2ccccc2[N+](=O)[O-] C53097864
C[C@@H]1CCC[NH+](C1)CCCNC(=O)CN2c3cc(ccc3OCC2=O)[N+](=O)[O-] C47111146
CC[NH+]1CCN(CC1)[C@@H](c2cccc(c2)[N+](=O)[O-])c3c(n4c(s3)ncn4)O C41633803
CC[NH+]1CCN(CC1)[C@H](c2cccc(c2)[N+](=O)[O-])c3c(n4c(s3)ncn4)O C41633805
CCOC(=O)N1CCC(CC1)NC(=O)C[NH+]2CCC[C@@H]2C(=O)N3CCOCC3 C62362745
COC(=O)[C@@H](CC1=c2ccccc2=[NH+]C1)NC(=O)c3ccc(nc3)n4cncn4 C63110977
C[NH+]1CCC2(CC1)C(=O)N(C(=O)N2)CN(CC=C)Cc3cccc(c3)[N+](=O)[O-] C63275520
COC(=O)[C@H](CC1=c2ccccc2=[NH+]C1)NC(=O)c3ccccc3n4cnnn4 C63339484
CCOc1ccc(cc1)N(CC(=O)N[C@H]2C=C(N=N2)C)C3=[NH+][C@H]4CS(=O)(=O)C[C@@H]4S3 C63514428
c1ccc2=[NH+][C@@H](C=c2c1)[C@H]3NC(=NO3)c4ccc5c(c4)nnn5CCC(=O)N6CCOCC6 C64649874
Cc1cc(c(n1C2=NO[C@@H](C2)C)C)C(=O)CN3C(=O)[C@H](NC3=O)CC4=c5ccccc5=[NH+]C4 C64716285
C[NH+](C)CCN(Cc1ccc(cc1)C#N)C(=O)Nc2cccnc2n3cncn3 C66670127
CC[NH+](C)CCNC(=O)N1CCN(CC1)S(=O)(=O)c2c[nH]c3c2cccn3 C67002059
CC[NH+]1CCN(CC1)C[C@H](C)CNC(=O)c2cc(cc3c2OCCO3)[N+](=O)[O-] C67191048
C[NH+]1C[C@@H](C[C@@]12c3cc(ccc3NC2=O)[N+](=O)[O-])C(=O)OC C04343526
C=CCN1C(=O)[C@H](C(=O)NC1=O)/C=N/CC[NH+]2CCOCC2 C04625163
CC[NH+]1CCC[C@@H](C1)NP2(=O)OCC(CO2)(C)[N+](=O)[O-] C01702935
CC(=O)[C@@H]1CC[C@H]([C@@H](C1)[N+](=O)[O-])[NH2+]C2CCC(CC2)[N+](=O)[O-] C05283730
CC(=O)[C@H]1CC[C@H]([C@@H](C1)[N+](=O)[O-])[NH2+]C2CCC(CC2)[N+](=O)[O-] C05283753
CCOC(=O)c1cn(c2cc(c(cc2c1=O)[N+](=O)[O-])N3CC[NH2+][C@@H](C3)C)C4CC4 C05332655
Cc1c(c(n(n1)C)C(=O)N[C@H](C)C[NH+]2CCOCC2)[N+](=O)[O-] C02780811
C[NH+](C)CCN1[C@@H](/C(=C(/c2ccc3c(c2)OCCO3)\O)/C(=O)C1=O)c4ccco4 C06412306
Cc1[nH+]ccn1CCCNc2cc(c(cc2[N+](=O)[O-])C#N)C#N C04593348
COc1ccc(cc1S(=O)(=O)N2CCC[NH2+]CC2)[N+](=O)[O-] C20544754
C1CC1NC(=O)C[NH+]2CCN(CC2)CC(=O)N3CCOC3=O C22787300
C[C@H](C(=O)NC1CC1)[NH+]2CCN(CC2)c3c(n4ccsc4n3)[N+](=O)[O-] C24894294
CN(C)C(=O)[C@H]1CCC[NH+]1CC(=O)Nc2ccc(cc2)[N+](=O)[O-] C27565946
Cc1ccc(cc1S(=O)(=O)N2CC[NH+](CC2)[C@@H](C)C(=O)NCC#C)[N+](=O)[O-] C30579063
CCC[C@@H](C(=O)N1CC[NH2+]CC1)n2cc(ccc2=O)[N+](=O)[O-] C31933902
CC(C)[C@@H](C(=O)N1CC[NH2+]CC1)n2cc(ccc2=O)[N+](=O)[O-] C31933935
CN(C)S(=O)(=O)c1ccc(c(c1)[N+](=O)[O-])N2CC[NH2+]CC2 C37365573
C[C@@]1(C(=O)N(C(=O)N1)CC[NH+](C)C)c2ccc(cc2)[N+](=O)[O-] C00181425
C[NH+](C)[C@H]1CCN(C1)c2c(nc3c(n2)non3)NCCOC C12438461
C[C@@H](COC)Nc1c(c(ncn1)N2CC[NH+](CC2)C)[N+](=O)[O-] C40610527
C[C@H](COC)Nc1c(c(ncn1)N2CC[NH+](CC2)C)[N+](=O)[O-] C40610528
CC(C)[NH2+]CCN1C(=O)c2ccc(cc2S1(=O)=O)[N+](=O)[O-] C52125839
Cc1nc(on1)C2CC[NH+](CC2)[C@H](C)C(=O)NCC(=O)OC C53639800
C[C@@H]1C[NH2+]CCN1S(=O)(=O)c2ccc(cc2OC)[N+](=O)[O-] C54371751
CN([C@H]1CC[NH2+]C1)C(=O)c2cc(c(cc2[N+](=O)[O-])OC)OC C58233503
c1cc(ccc1c2nnc(o2)C[NH+]3CCC(CC3)CO)[N+](=O)[O-] C58591594
Cn1c2c(cn1)c(=O)n(cn2)CC(=O)NCc3ccc([nH+]c3)N4CCCCCC4 C48938582
CC(C)(CNc1nc(nc(n1)Cl)n2cncn2)C[NH+](C)C C61536351
CCN(CC)C(=O)C1=C(N=C2[NH+]=NNN2[C@@H]1c3cccnc3)C C13124482
c1cc([nH+]cc1CNC(=O)Cn2cnnn2)N3CCCCCC3 C48938803
CCNc1ncc(cn1)S(=O)(=O)N2CCn3cc[nH+]c3C2 C62330455
Cc1c(c(on1)C)S(=O)(=O)N2CCN(CC2)C(=O)N[C@@H](C)CC[NH+](C)C C62505679
CCOC(=O)N1CCN(CC1)C(=O)[C@H](C)NC(=O)[C@@H]2C=c3c(=[NH+]2)cccc3OC C63314459
Cc1nc(no1)C2(CCCCCC2)[NH2+]CC(=O)N3CCN(CC3)S(=O)(=O)C C63511853
Cc1ccc(cc1)N(CC(=O)[O-])S(=O)(=O)c2ccc3=[NH+]C(=O)C(=O)[NH+]=c3c2 C63731991
COc1ccc(o1)C(=O)N2Cc3c([nH]c[nH+]3)C[C@H]2C(=O)OC C20109917
CS(=O)(=O)c1ccc(cc1)[N-]S(=O)(=O)c2ccc3=[NH+]C(=O)C(=O)[NH+]=c3c2 C64012404
Cc1c(c(on1)C)C(=O)Nc2ccc3c(c2)[C@H]([NH+]=N3)C(=O)OC C64059557
c1cc(ccc1c2nnnn2C3CC3)NC(=O)C(=O)N4CCC[NH+](CC4)C5CC5 C64305665
c1c(nnn1C[C@H]2CCC[NH2+]C2)C(=O)N3CC[C@@H]4C(=CN=N4)C3 C65455071
Cc1c(n2c([nH+]1)CN(CC2)Cc3[nH]c(=O)c4cnn(c4n3)C)C C65473439
c1cc(c(nc1)NC[C@H]2CC[NH+](C2)Cc3nnnn3C4CC4)C#N C65523355
C[C@@H]1C[C@@H](C[NH+](C1)C[C@H](C)NC(=O)Cn2ccc(n2)[N+](=O)[O-])C C65761226
c1cc(cc(c1)S(=O)(=O)NCc2ccc([nH+]c2)N3CCCCC3)n4cnnn4 C65792002
C[C@@H](CC[NH+](C)C)Nc1c(c(=O)n2ccccc2n1)[N+](=O)[O-] C65945372
Cc1nc(cn1CC(=O)NCC(C)(C)[NH+]2CCCCC2)[N+](=O)[O-] C66041619
Cc1c2c(c(=O)n(nc2C(=O)N[C@H](C)CC[NH+](C)C)C)no1 C66148592
C[NH+](C)[C@@H]1CCCN(C1)C(=O)CN(C)c2c3c([nH]cn3)ncn2 C67044824
C[C@@H](c1nnc(o1)c2ccc(cc2)[N+](=O)[O-])[NH+]3CCC(CC3)O C67131767
C[C@H](CNC(=O)c1ccn(n1)c2ccc(cc2)[N+](=O)[O-])[NH+](C)C C67162002
Cc1nnnn1/C(=C\c2ccccc2)/C(=O)OCC(=O)NC(=O)NC34CC5CC(C3)CC(C5)C4 C08748899
Cc1c(=O)n(c(nn1)SCC(=O)N2[C@@H]([C@H]3CCC/C(=C\c4ccco4)/C3=N2)c5ccco5)N C10021572
Cc1cc(ccc1c2ccc(o2)/C=N/NC(=O)CNC(=O)c3ccc4c(c3)OCO4)[N+](=O)[O-] C10037856
C[C@H]1CCCC[C@]12C(=O)N(C(=O)N2)CC(=O)OCC(=O)Nc3ccc(c(c3)[N+](=O)[O-])Cl C10762311
Cc1ccc(cc1NC(=O)CN2C(=O)[C@](NC2=O)(C)c3ccc4c(c3)OCCO4)C(=O)OC C11315804
Cc1cc2c(cc1S(=O)(=O)ON3C(=O)c4cccc5c4c(cc(c5)[N+](=O)[O-])C3=O)[nH]c(=O)[nH]2 C11635298
CCNC(=O)NC(=O)[C@H](C)OC(=O)c1cc2c(cc1Cl)N3CCCCCC3=NS2(=O)=O C12517482
COC(=O)Cn\1c2ccc(cc2s/c1=N\C(=O)CN3C(=O)c4ccccc4C3=O)S(=O)(=O)N C09809080
Cc1ccc(cc1NCC(=O)Nc2ccc(c(c2)S(=O)(=O)N3CCOCC3)Cl)[N+](=O)[O-] C15085959
c1ccc2c(c1)N(C[C@H](O2)C(=O)N3CCCCC3)CC(=O)NN4C(=O)C5(CCCCC5)NC4=O C15546092
C[NH+]1CCc2cc3c(c(c2[C@@H]1c4c(=O)[nH]c(=O)n(c4[O-])c5ccccc5OC)OC)OCO3 C20111613
Cc1ccc(cc1[N+](=O)[O-])NC(=O)COC(=O)CN2C(=O)[C@]3(C[C@H](CC(C3)(C)C)C)NC2=O C22039557
Cc1ccc(cc1[N+](=O)[O-])NC(=O)COC(=O)CN2C(=O)[C@@]3(C[C@@H](CC(C3)(C)C)C)NC2=O C22039561
COc1ccc(cc1C(=O)NNC(=O)CCN2C(=O)c3cccc(c3C2=O)[N+](=O)[O-])Cl C03355589
CC1CCN(CC1)c2ccc(cc2[N+](=O)[O-])C(=O)Nc3nc(cs3)c4cc([nH]c4)C(=O)OC C30986197
C[C@@H]1CCCN(C1)c2ccc(cc2[N+](=O)[O-])C(=O)Nc3nc(cs3)c4cc([nH]c4)C(=O)OC C29872726
COc1ccc(cc1OC)NC(=O)C2CCN(CC2)S(=O)(=O)c3cc4c(cc3Cl)NC(=O)CO4 C32958690
Cc1cc2c(cc1S(=O)(=O)N3CCC(CC3)C(=O)N4CC(=O)Nc5c4cccc5)O[C@H](C(=O)N2)C C32959068
COc1ccccc1NC(=O)c2c(snn2)NC(=O)N3C[C@@H]4C[C@H](C3)c5cccc(=O)n5C4 C33435751
CCNC(=O)N1CCN(C[C@H]1C)C(=O)[C@H](C(C)C)NS(=O)(=O)c2ccc(cc2)[N+](=O)[O-] C34998322
C[C@@]1(C(=O)N(C(=O)N1)CC(=O)Nc2ccc(cc2)N3CCOCC3)c4ccc(cc4)[N+](=O)[O-] C36722548
CC(C)c1c(cnn1c2ccc(cn2)C(F)(F)F)C(=O)NNC(=O)c3cccc(c3)[N+](=O)[O-] C36760576
CC[C@]1(C(=O)N(C(=O)N1)CC(=O)Nc2ccc(cc2OC)[N+](=O)[O-])c3ccc(cc3)Cl C36876139
c1ccc(c(c1)c2nc3n(n2)c(cs3)CCNC(=O)C(=O)Nc4ccc(cc4)[N+](=O)[O-])F C38736378
C=CCN1[C@@H]([C@@H](C(=O)NC1=O)[C@@H]2c3cc(ccc3OC4=NC(=O)N(C(=O)[C@@H]24)CC=C)Cl)O C38748259
CC(C)N1[C@H]([C@@H](C(=O)NC1=O)[C@@H]2c3cc(ccc3OC4=NC(=O)N(C(=O)[C@@H]24)C(C)C)Cl)O C38748284
CC(C)N1[C@H]([C@H](C(=O)NC1=O)[C@@H]2c3cc(ccc3OC4=NC(=O)N(C(=O)[C@@H]24)C(C)C)Cl)O C38748286
c1ccc2c(c1)NC(=O)[C@@H](O2)CC(=O)OCC(=O)/[NH+]=C/3\C=C4C(=NC(=N4)[O-])C=C3Br C39557304
Cc1cc(ccc1OCC(=O)NNC(=O)[C@@H]2[C@@H]3[C@@H]([C@@H]4[C@@H](O2)OC(O4)(C)C)OC(O3)(C)C)Cl C39579247
c1ccc(cc1)N2CCN(CC2)c3c(c(ncn3)NNC(=O)c4ccccc4Cl)[N+](=O)[O-] C40610852
c1cc2c(ccc(c2nc1)Oc3c(c(ncn3)NNC(=O)c4ccncc4)[N+](=O)[O-])Br C40658941
c1ccc(cc1)[C@]2([C@H]3[C@@H]([C@@H]([NH2+]2)c4ccccn4)C(=O)N(C3=O)c5cccc(c5)[N+](=O)[O-])C(=O)[O-] C43218992
c1cc(ccc1NC(=O)C2CCN(CC2)c3ccc4nnc(n4n3)C(F)(F)F)N5CCNC5=O C45828178
C[C@@H](C(=O)NC(=O)Nc1ccc(cc1)[N+](=O)[O-])Sc2nc3c(ccs3)c(=O)n2CC=C C45899026
C[C@H](C(=O)NC(=O)Nc1ccc(cc1)[N+](=O)[O-])Sc2nc3c(ccs3)c(=O)n2CC=C C45899029
c1ccc(cc1)[C@@H](c2ccc3c(c2)[nH]cn3)NC(=O)C4CCN(CC4)c5ccc6nnnn6n5 C25540390
[H]/N=c/1\c(=C\c2ccccc2OS(=O)(=O)c3ccccc3[N+](=O)[O-])\c(=O)nc-4sc(=C(C)C)[nH]n14 C01836385
c1ccc(cc1)[C@H](c2ccc3c(c2)[nH]cn3)NC(=O)C4CCN(CC4)c5ccc6nnnn6n5 C25540395
C/C(=N\N=C\1/NC(=O)[C@@H](S1)CC(=O)Nc2ccc(cc2)[N+](=O)[O-])/c3ccc(cc3)[N+](=O)[O-] C39843550
c1ccc2c(c1)[nH]/c(=N\C(=O)c3c(c(n[nH]3)[N+](=O)[O-])Br)/n2CCN4CCOCC4 C19832237
Cc1c(c(n(n1)c2ccccc2)O)/C=N/NC(=O)COc3ccc(cc3Br)[N+](=O)[O-] C03207745
c1cc(cc(c1)N2C(=O)c3cccc(c3C2=O)[N+](=O)[O-])C(=O)Nc4cc(ccc4O)[N+](=O)[O-] C59354283
COc1cc(ccc1Nc2c3cccc4c3c(cc2[N+](=O)[O-])C(=O)N(C4=O)CCO)[N+](=O)[O-] C59859161
CNC(=O)c1ccc(c(c1)[N+](=O)[O-])N2CCCN(CC2)c3ccc(cc3[N+](=O)[O-])C(=O)NC C59984929
COc1cc(c(cc1OC)NC(=O)c2cccc(c2)N3C(=O)[C@@H]4CC=CC[C@H]4C(=O)N3)C(=O)OC C62588312
COc1ccc(cc1O)[C@H]2C3=C(C[C@@H](CC3=O)c4cc(c(c(c4)OC)OC)OC)Nc5n2ncn5 C20086004
CN1CCC2=c3ccccc3=[NH+][C@H]2[C@@H]1c4c([nH]c(=O)n(c4=O)c5cc(c(c(c5)OC)OC)OC)[O-] C63376133
CC(C)(C)C1=NN=C2[C@H]1[C@@H](C(=C(O2)N)C#N)c3cccc(c3OC(=O)N4CCOCC4)OC C01026886
CC(C)(C)C1=NN=C2[C@H]1[C@H](C(=C(O2)N)C#N)c3cccc(c3OC(=O)N4CCOCC4)OC C01026890
CCC(=O)N1[C@@H](C/C(=C/2\C(=O)NC(=O)N(C2=O)C3CCCCC3)/N1)c4cccc(c4)[N+](=O)[O-] C64789283
Cc1c(cn(n1)C)/C=N/NC(=O)c2c(cn(n2)Cc3cccc(c3)Br)[N+](=O)[O-] C01086810
COc1ccccc1Oc2c(c(=O)n3ccccc3n2)/C=C(\C#N)/C(=O)N[C@@H]4CCS(=O)(=O)C4 C09003828
C[C@@]1(C(=O)N(C(=O)N1)CC(=O)N2CCN(CC2)c3ncccn3)c4cc5ccccc5o4 C09429112
Cc1ccnc(n1)SCCCn2c3c(=O)[nH]c(=O)n(c3nc2N4C[C@@H](O[C@H](C4)C)C)C C09518727
c1cc(ccc1/C=C/C(=O)Nn2cnc3c(c2=O)cnn3c4ccc(cc4)F)[N+](=O)[O-] C09563059
c1ccc2c(c1)c3c(o2)c(=O)n(c(=O)n3CC(=O)Nc4cccc(c4)[N+](=O)[O-])c5ccc(cc5)F C09603300
Cc1cc(ccc1NC(=O)COC(=O)c2c(c3c(s2)nc4n(c3=O)CCCCC4)C)[N+](=O)[O-] C11060982
C[C@@]1(C(=O)N(C(=O)N1)CC(=O)N2CCN(CC2)c3ccccc3[N+](=O)[O-])c4ccc(cc4)F C11275567
c1ccc(cc1)n2c(=O)c3c(c4ccccc4o3)n(c2=O)CC(=O)Nc5cccc(c5)[N+](=O)[O-] C12140724
C[C@@H](C(=O)N1CC(=O)Nc2c1cccc2)Sc3nnc(n3c4ccccn4)CN5CCCC5=O C12510276
Cc1cc(no1)N2C[C@@]34C=C[C@@H](O3)[C@@H]([C@@H]4C2=O)C(=O)Nc5cc(c(c(c5)OC)OC)OC C13628335
Cc1c(c2c(ncnc2o1)N3CCCCC3)C(=O)Nc4cc5c(cc4C(=O)OC)OCO5 C15727579
CC(C)(C)NS(=O)(=O)c1ccc(c(c1)[N+](=O)[O-])N2CCN(CC2)S(=O)(=O)C C16738384
Cc1cccc(c1NC(=O)CN(C)C(=O)CN2C(=O)c3cccc(c3C2=O)[N+](=O)[O-])C C18956350
c1c2cc3c(cc2[nH]c(=O)c1[C@H](c4nnnn4C5CCCCC5)N6CCOCC6)OCCO3 C19292498
Cc1c(cnn1C)[C@H]2C3=C(c4cc(ccc4O[C@@H]3c5cnn(c5C)C)OC)Nc6n2ncn6 C19640699
Cc1c(cn(n1)C)[C@H]2C3=C(c4cc(ccc4O[C@@H]3c5cn(nc5C)C)OC)Nc6n2ncn6 C19640723
c1ccnc(c1)Sc2c(c(=O)n3ccccc3n2)/C=N/NC(=O)c4cccc(c4)[N+](=O)[O-] C19833294
c1cc(ccc1/N=C/c2cc(cc3c2OCOC3)[N+](=O)[O-])S(=O)(=O)N[C@H]4N=CCS4 C20459231
c1ccc(cc1)c2cc([nH]n2)c3nnc4n3nc(s4)COc5ccc(cc5)[N+](=O)[O-] C22503028
C[C@@H](c1ccc(cc1)n2cncn2)NC(=O)c3ccc(c(c3)[N+](=O)[O-])N4CCOCC4 C24103666
Cc1c(sc(n1)NC(=O)/C=C/c2cc3c(cc2[N+](=O)[O-])OCO3)c4nccn4C(F)F C25163049
Cc1c2c(c(=O)n(nn2)Cc3ccc(cc3)NC(=O)c4cc(=O)c5cc(ccc5o4)F)n(n1)C C28558464
COC(=O)c1cc(c(cc1F)F)NC(=O)CN2c3cc(ccc3OCC2=O)[N+](=O)[O-] C31029039
CC1=C([C@H](NC(=O)N1c2ccc3c(c2)OCCCO3)c4cc5c(c(c4)OC)OCO5)C(=O)OC C32891501
CC(=O)N1c2ccccc2-c3c(nc(nn3)SCC=C)O[C@@H]1c4ccc(c(c4)[N+](=O)[O-])O C34860077
C[C@H](C(=O)Nc1ccccc1[N+](=O)[O-])N2CCN(CC2)C(=O)[C@H]3COc4ccccc4O3 C13032160
c1ccc(cc1)OCc2nc3n(n2)c(=O)/c(=C/c4cn[nH]c4c5cccc(c5)[N+](=O)[O-])/s3 C35516435
Cc1cc2c(c(c1)Cl)NC(=O)[C@@]23[C@@H]4[C@@H]([C@@H]5N3CCC5)C(=O)N(C4=O)c6ccc(cc6OC)[N+](=O)[O-] C16013214
CNc1ccc(cc1[N+](=O)[O-])C(=O)N2CCN(CC2)c3ccc(cc3[N+](=O)[O-])C(F)(F)F C36624466
c1cc2c(c(c1)[N+](=O)[O-])C(=O)N(C2=O)CC(=O)Nc3nnc(s3)C45CC6CC(C4)CC(C6)C5 C36798803
CC(C)n1ccc(n1)c2nnc(o2)NC(=O)[C@H]3CCCN3S(=O)(=O)c4cccs4 C38499350
C[C@@H]1CN(C[C@H](O1)C)c2cc(ncn2)N3CCN(CC3)C(=O)Nc4ccc(c(c4)OC)OC C38529753
CC(=O)N1CCc2c(sc(c2C#N)NC(=O)c3ccc(c(c3)[N+](=O)[O-])N4CCOCC4)C1 C38805533
Cn1c(ccn1)c2nnc(o2)NC(=O)[C@H]3CCCN3S(=O)(=O)c4ccc(s4)Cl C38871337
Cc1ccnc(n1)SCCn2c3c(=O)[nH]c(=O)n(c3nc2N4C[C@H](O[C@H](C4)C)C)C C17722975
c1cc(ccc1/C=C\2/C(=O)N(C(=S)S2)Nc3ccc(cc3[N+](=O)[O-])[N+](=O)[O-])C=O C39910110
C[C@H]1C[C@@H](CN(C1)S(=O)(=O)c2ccc(cc2)NC(=O)CCn3cnc4c(c3=O)cnn4C)C C45727156
c1cnc(nc1)N2CCC[C@@H](C2)Nc3ccc(cc3S(=O)(=O)N4CCCC4)[N+](=O)[O-] C48247948
Cc1cc(cc2c1NC(=O)[C@]23[C@H]4[C@@H]([C@@H]5N3CCC5)C(=O)N(C4=O)c6cc(ccc6OC)[N+](=O)[O-])Cl C35851749
C[C@@H]1CCCCN1C(=O)CN2CCN(CC2)c3ccc(cc3[N+](=O)[O-])S(=O)(=O)NC C12537242
CN(C)S(=O)(=O)c1ccccc1NC(=O)[C@H]2CC(=O)N(C2)c3ccc(c(c3)[N+](=O)[O-])F C59934763
Cc1cc(ccc1NC(=O)CCN2C[C@H](Oc3c2cccc3)C(=O)N4CCOCC4)[N+](=O)[O-] C60089911
Cc1ccc(o1)[C@@]2(C(=O)N(C(=O)N2)CC(=O)N3CCCc4c3ccc(c4)S(=O)(=O)N(C)C)C C60349964
Cc1c2c(n(n1)c3ccc4nnc(n4n3)C)N=C(C[C@H]2c5ccc(c(c5)OC(C)C)OC)O C40283933
Cc1cc(cc2c1NC(=O)[C@]23[C@@H]4[C@@H]([C@@H]5N3CCC5)C(=O)N(C4=O)c6ccc(cc6OC)[N+](=O)[O-])Cl C35851829
Cc1cc2c(cc1S(=O)(=O)N3CCN(CC3)C(=O)c4cccc(c4OC)OC)OCC(=O)N2 C64889580
COc1ccc(c(c1)OC)C(=O)N2CCN(CC2)S(=O)(=O)c3cc4c(cc3Cl)NC(=O)CO4 C64889624
Cc1nc2nc3ccn(c(=O)c3c(n2n1)c4ccc(cc4)Cl)c5[nH]nc(n5)COC C40372856
c1cc(ccc1N2C(=O)C[C@H](C2=O)Sc3nnc(o3)c4cc(ccc4O)[N+](=O)[O-])F C39891843
C[C@H]1C[C@@](C(=O)O[C@@H]2CC[NH+](C/C=C(\C2=O)/COC(=O)[C@@]1(C)OC(=O)C)C)([C@@H](C)Cl)O C05662899
Cc1c(c(n(n1)[C@@H]2CCS(=O)(=O)C2)C)C[NH+](C)CN3C(=O)C4(CCCCCC4)NC3=O C08861467
Cc1ccc2c(c1C)NC(=O)[C@]23[C@H]4[C@@H]([C@@H]5[NH+]3CCC5)C(=O)N(C4=O)c6ccc(c(c6)[N+](=O)[O-])C C08968950
C[NH+]1CCc2cc3c(c(c2[C@@H]1c4c(n(c(=O)n(c4=O)c5ccccc5)c6ccccc6)O)OC)OCO3 C09033772
Cc1ccc2c(c1C)NC(=O)[C@]23[C@H]4[C@@H]([C@H]5[NH+]3CCC5)C(=O)N(C4=O)c6ccc(c(c6)[N+](=O)[O-])C C09266952
Cc1ccc2c(c1C)NC(=O)[C@]23[C@H]4[C@@H]([C@H]5[NH+]3CCC5)C(=O)N(C4=O)c6cc(ccc6C)[N+](=O)[O-] C09307055
Cc1cccc2c1NC(=O)[C@]23[C@@H]4[C@@H]([C@@H]5[NH+]3CCC5)C(=O)N(C4=O)c6ccc(c(c6)[N+](=O)[O-])Cl C09350635
Cc1c(ccc2c1NC(=O)[C@]23[C@@H]4[C@@H]([C@@H]5[NH+]3CCC5)C(=O)N(C4=O)c6ccc(cc6)[N+](=O)[O-])Cl C09356936
Cc1cccc2c1NC(=O)[C@]23[C@H]4[C@@H]([C@@H]5[NH+]3CCC5)C(=O)N(C4=O)c6cccc(c6C)[N+](=O)[O-] C09359825
Cc1cccc2c1NC(=O)[C@]23[C@H]4[C@@H]([C@H]5[NH+]3CCC5)C(=O)N(C4=O)c6ccc(c(c6)[N+](=O)[O-])Cl C09478913
Cc1cc(c2c(c1)[C@@]3([C@H]4[C@@H]([C@H]5[NH+]3CCC5)C(=O)N(C4=O)c6ccc(cc6C)[N+](=O)[O-])C(=O)N2)C C09498432
C[C@@H](C(=O)Nc1ccc(cc1)S(=O)(=O)N2CCCC2)[NH+]3CCC[C@@H]3c4ccc5c(c4)OCCCO5 C09583358
C[C@]12CCC[C@@]([C@]1(C[C@H]3[C@@H](C2)OC(=O)[C@H]3C[NH+]4CCN(CC4)c5ccc(cc5)[N+](=O)[O-])O)(C)OC C12661481
c1ccc2c(c1)NC(=O)CN2C(=O)CSc3nnc(n3c4ccc(cc4)Cl)C[NH+]5CCCCC5 C09469417
Cc1ccc(cc1N2C(=O)[C@@H]3[C@@H]4CCC[NH+]4[C@@]5([C@@H]3C2=O)c6cc(cc(c6NC5=O)C)C)[N+](=O)[O-] C09308316
Cc1ccc2c(c1C)NC(=O)[C@@]23[C@@H]4[C@@H]([C@H]5[NH+]3CCC5)C(=O)N(C4=O)c6cccc(c6C)[N+](=O)[O-] C15999288
Cc1ccc2c(c1C)NC(=O)[C@@]23[C@@H]4[C@@H]([C@H]5[NH+]3CCC5)C(=O)N(C4=O)c6cc(ccc6C)[N+](=O)[O-] C16000677
Cc1ccc2c(c1C)NC(=O)[C@@]23[C@H]4[C@@H]([C@H]5[NH+]3CCC5)C(=O)N(C4=O)c6cc(ccc6C)[N+](=O)[O-] C02454498
Cc1cc(cc2c1NC(=O)[C@@]23[C@H]4[C@@H]([C@H]5[NH+]3CCC5)C(=O)N(C4=O)c6cccc(c6)[N+](=O)[O-])Cl C02199692
Cc1ccc2c(c1C)NC(=O)[C@@]23[C@H]4[C@@H]([C@H]5[NH+]3CCC5)C(=O)N(C4=O)c6ccc(c(c6)[N+](=O)[O-])C C02215400
Cc1cc2c(c(c1)Cl)NC(=O)[C@@]23[C@H]4[C@@H]([C@H]5[NH+]3CCC5)C(=O)N(C4=O)c6cccc(c6C)[N+](=O)[O-] C02218819
CCOc1ccc(cc1)n2c(=O)c(c(nc2S)O)[C@H]3c4c(cc5c(c4OC)OCO5)CC[NH+]3C C09013880
CCOc1ccc(cc1)n2c(=O)c(c(nc2S)O)[C@@H]3c4c(cc5c(c4OC)OCO5)CC[NH+]3C C09013879
Cc1c(cccc1[N+](=O)[O-])N2C(=O)[C@H]3[C@@H]4CCC[NH+]4[C@@]5([C@@H]3C2=O)c6cccc(c6NC5=O)Cl C09109231
Cc1ccc2c(c1C)NC(=O)[C@]23[C@H]4[C@@H]([C@@H]5[NH+]3CCC5)C(=O)N(C4=O)c6cc(ccc6C)[N+](=O)[O-] C09350760
Cc1cc(cc2c1NC(=O)[C@]23[C@H]4[C@@H]([C@@H]5[NH+]3CCC5)C(=O)N(C4=O)c6ccc(cc6)[N+](=O)[O-])Cl C09014025
Cc1cc2c(c(c1)Cl)NC(=O)[C@@]23[C@H]4[C@@H]([C@@H]5[NH+]3CCC5)C(=O)N(C4=O)c6cccc(c6C)[N+](=O)[O-] C09331238
c1cc(cc(c1)[N+](=O)[O-])N2C(=O)[C@H]3[C@@H]4CCC[NH+]4[C@@]5([C@@H]3C2=O)c6cc(ccc6NC5=O)Br C09361416
Cc1ccc2c(c1C)NC(=O)[C@@]23[C@H]4[C@@H]([C@@H]5[NH+]3CCC5)C(=O)N(C4=O)c6cccc(c6)[N+](=O)[O-] C09332535
Cc1cc2c(c(c1)Cl)NC(=O)[C@]23[C@H]4[C@@H]([C@H]5[NH+]3CCC5)C(=O)N(C4=O)c6ccc(cc6)[N+](=O)[O-] C16009636
Cc1ccc2c(c1C)NC(=O)[C@]23[C@H]4[C@@H]([C@H]5[NH+]3CCC5)C(=O)N(C4=O)c6ccc(cc6C)[N+](=O)[O-] C16011818
CCN1C(=O)c2cc(nn2C[C@]1(C)C(=O)NC3CCCC3)C(=O)N4CCC(CC4)[NH+]5CCCCC5 C21877608
Cc1cc(ccc1N2C(=O)[C@@H]3[C@@H]4CCC[NH+]4[C@]5([C@@H]3C2=O)c6cc(ccc6NC5=O)Cl)[N+](=O)[O-] C15990359
Cc1c(cccc1[N+](=O)[O-])N2C(=O)[C@@H]3[C@@H]4CCC[NH+]4[C@]5([C@@H]3C2=O)c6cc(ccc6NC5=O)Cl C15997109
Cc1cc(c2c(c1)[C@]3([C@@H]4[C@@H]([C@H]5[NH+]3CCC5)C(=O)N(C4=O)c6ccc(cc6C)[N+](=O)[O-])C(=O)N2)C C16001768
Cc1ccc2c(c1C)NC(=O)[C@@]23[C@@H]4[C@@H]([C@H]5[NH+]3CCC5)C(=O)N(C4=O)c6ccc(cc6)[N+](=O)[O-] C16013065
Cc1ccc2c(c1)Oc3cc(ccc3/C(=[N+]/4\CCCN(CC4)C(=O)Nc5cc(cc(c5)OC)OC)/N2)OC C34814158
COc1ccc2c(c1)/C(=[N+]/3\CCCN(CC3)C(=O)Nc4ccc(cc4OC)OC)/Nc5ccccc5O2 C34814226
Cc1ccc2c(c1C)NC(=O)[C@@]23[C@H]4[C@@H]([C@@H]5[NH+]3CCC5)C(=O)N(C4=O)c6cccc(c6C)[N+](=O)[O-] C35843211
Cc1ccc2c(c1C)NC(=O)[C@@]23[C@@H]4[C@@H]([C@@H]5[NH+]3CCC5)C(=O)N(C4=O)c6cc(ccc6C)[N+](=O)[O-] C35843298
Cc1cccn2c1[nH+]c3c(c2=O)C[C@@]4([C@H]5N3CCc6c5cccc6)C(=O)NC(=O)N(C4=O)CC(C)C C09453418
Cc1ccc2c(c1C)NC(=O)[C@]23[C@@H]4[C@H]([C@@H]5[NH+]3CCC5)C(=O)N(C4=O)c6cc(ccc6C)[N+](=O)[O-] C35843299
c1cc(c(cc1N2C(=O)[C@H]3[C@H]4CCC[NH+]4[C@@]5([C@H]3C2=O)c6cc(ccc6NC5=O)F)[N+](=O)[O-])Cl C02438456
C[C@@H]1CN(C[C@@H](O1)C)c2ccc(c[nH+]2)CNC(=O)[C@@H]3CCCN(C3)C4=NS(=O)(=O)c5c4cccc5 C46892154
CCS(=O)(=O)C1=NSC2=NC(=O)/C(=C\c3ccc(c(c3)Cl)OCc4ccc(cc4)C)/C(=[NH2+])N21 C20206851
c1cc(n(c1)c2ccc(cc2)[N+](=O)[O-])/C=C/3\C(=[NH2+])N4C(=NC3=O)SC(=N4)C56CC7CC(C5)CC(C7)C6 C32964428
c1ccc(cc1)CC2=NN3C(=[NH2+])/C(=C\c4cccn4c5ccc(cc5Cl)[N+](=O)[O-])/C(=O)N=C3S2 C32964443
c1cc(n(c1)c2ccc(cc2Cl)[N+](=O)[O-])/C=C/3\C(=[NH2+])N4C(=NC3=O)SC(=N4)C(F)(F)F C32964489
Cc1cc(c(n1c2ccc(c(c2)Cl)OC)C)/C=C/3\C(=[NH2+])N4C(=NC3=O)SC(=N4)N5CCOCC5 C20356686
COc1ccc(cc1C2=N[NH+]=C(SC2)Nc3cc(ccc3Cl)S(=O)(=O)N4CCOCC4)F C22504205
c1cc(sc1)C(=O)NNC(=O)CS[C@H]2CS(=O)(=O)c3c2ccc(c3)[N+](=O)[O-] C03127635
c1cc(sc1)C(=O)NNC(=O)CS[C@@H]2CS(=O)(=O)c3c2ccc(c3)[N+](=O)[O-] C03127636
c1ccc2c(c1)C(=O)N(C2=O)CCCC(=O)NNC(=O)[C@@H]3COc4ccccc4O3 C03294154
C[C@@H]1CCCC[C@]12C(=O)N(C(=O)N2)CC(=O)N3C[C@@H](Oc4c3cccc4)C(=O)NC C08270496
C[C@H]1CCCC[C@]12C(=O)N(C(=O)N2)CC(=O)N3C[C@@H](Oc4c3cccc4)C(=O)NC C08270501
COc1ccc(c(c1)OC)c2ccc3c(c2)C(=O)N4C[C@H](C[C@H]4C(=O)N3)NS(=O)(=O)C C08299388
C#CCn\1c2ccc(cc2s/c1=N\C(=O)c3ccc(cc3)N4C(=O)CCC4=O)S(=O)(=O)N C09001403
c1cc(ccc1n2cncc2C(=O)NNS(=O)(=O)c3ccc4c(c3)OCCO4)F C09128184
CCOc1ccccc1N2C[C@H](CC2=O)C(=O)NNC(=O)[C@@H]3COc4ccccc4O3 C03391959
COc1ccc(cc1OC)N2C[C@@H](CC2=O)NC(=O)NC[C@@H]3COc4ccccc4O3 C09568853
COc1ccc(cc1OC)N2C[C@H](CC2=O)NC(=O)NC[C@@H]3COc4ccccc4O3 C09568854
COc1ccc(cc1OC)N2C[C@@H](CC2=O)NC(=O)NC[C@H]3COc4ccccc4O3 C09568855
COc1ccc(cc1OC)N2C[C@H](CC2=O)NC(=O)NC[C@H]3COc4ccccc4O3 C09568856
C#CCn\1c2ccc(cc2s/c1=N\C(=O)c3cccc(c3)N4C(=O)CCC4=O)S(=O)(=O)N C09726065
C[C@H]1C(=O)Nc2cc(ccc2O1)NC(=O)[C@@H]3CC(=O)N(C3)c4ccc5c(c4)OCCO5 C09727829
C[C@H]1CCc2c(sc3c2c4nn(c(=O)n4cn3)CC(=O)N5CCC(CC5)C(=O)N)C1 C12132246
c1ccc2c(c1)OC[C@H](O2)CNC(=O)N[C@H]3CC(=O)N(C3)c4ccc5c(c4)OCCO5 C12180284
C[C@]1(CN(CC(=O)N1C)S(=O)(=O)C)C(=O)NCC(=O)NC2CCCCCCC2 C15680294
C[C@@]1(CN(CC(=O)N1C)S(=O)(=O)C)C(=O)NCC(=O)NC2CCCCCCC2 C15680295
C[C@H](C(=O)N[C@@H]1CCS(=O)(=O)C1)OC(=O)C2CCN(CC2)C(=O)Nc3ccccc3 C16970747
COC(=O)CN1c2ccccc2[C@]3(C4=C(CCCC4=O)OC3=O)C(=C1N)C(=O)OC C20220535
c1ccc(cc1)S(=O)(=O)N2CN([C@H]3[C@@H]2NC(=O)N3)S(=O)(=O)c4ccccc4 C20530098
CC(=O)Nc1ccc(cc1)NC(=O)[C@@H]2Cc3cc(ccc3N2C(=O)C)S(=O)(=O)N4CCCC4 C21022313
c1cc(c(cc1Cl)Cl)NC(=O)CSc2nnc(o2)Cn3ccc(=O)[nH]c3=O C21704497
COc1ccc(cc1NC(=O)[C@@H]2CC(=O)Nc3c2ccc(c3)F)S(=O)(=O)N4CCOCC4 C25898291
c1ccc2c(c1)N(C[C@H](O2)C(=O)N)C(=O)COC(=O)c3cncn3c4ccc(cc4)F C29436633
Cc1c(sc2c1c(nc(n2)C)N3CCN(CC3)S(=O)(=O)c4cc(n(c4)C)C(=O)N)C C32855719
Cc1cc2c(cc1S(=O)(=O)N3CCC(CC3)C(=O)NC[C@@H]4CCCO4)O[C@@H](C(=O)N2)C C32958965
CC(=O)N1[C@@H]([C@H]2CN(C(=O)[C@@]2(N1)O)C3CCCCC3)c4ccc(c(c4)OC)OC(=O)C C33742144
C[C@@]1([C@H]2[C@@H]([C@@H]([NH2+]1)c3ccc(cc3)Br)C(=O)N(C2=O)c4cccc(c4)[N+](=O)[O-])C(=O)[O-] C34772305
C[C@]1([C@H]2[C@@H]([C@@H]([NH2+]1)c3ccc(cc3)Br)C(=O)N(C2=O)c4cccc(c4)[N+](=O)[O-])C(=O)[O-] C34772306
Cc1cc(no1)NC(=O)[C@H]2[C@H]3C=C[C@@]4([C@@H]2C(=O)N([C@@H]4C(=O)NC(C)(C)C)C(C)C)O3 C35290019
C[C@@H](C(=O)NC(C)C)NC(=O)[C@@H]1CCCN(C1)S(=O)(=O)c2cccc3c2nsn3 C39148610
CCOc1ccc(cc1)N2C[C@H](CC2=O)C(=O)NNC(=O)c3ccc4c(c3)OCCO4 C39535850
C[C@@H]1C(=C2C(=NC(=NC2=O)CSCC(=O)NN3C(=O)C4(CCC(CC4)C)NC3=O)S1)C C39746905
Cc1cc2c(c(=O)n1CCOC)[C@@]3(c4ccccc4N(C3=O)C[C@H]5CCCO5)C(=C(O2)N)C#N C39918724
CC1CCC2(CC1)C(=O)N(C(=O)N2)CC(=O)N3CCN(CC3)CC(=O)NC(C)(C)C C39972320
C[C@H](C(=O)NC(C)C)NC(=O)[C@H]1CCCN(C1)S(=O)(=O)c2cccc3c2nsn3 C36576371
Cc1ccc(cc1C)NC(=O)C(=O)NCC2CCN(CC2)C(=O)c3cn(nc3OC)C C43942272
Cc1ccc(c(c1)NC(=O)C(=O)NCC2CCN(CC2)C(=O)c3cn(nc3OC)C)C C43942274
c1ccc(cc1)[C@@H](c2ccc3c(c2)[nH]cn3)NC(=O)C4=NN(C(=O)CC4)[C@@H]5CCS(=O)(=O)C5 C25033514
Cc1ccc2cc(c3nn(c(=O)n3c2c1)CCNC(=O)CCC4=NNC(=O)CC4)C C57740224
CNS(=O)(=O)c1ccc2c(c1)CCN2C(=O)CN3C(=O)[C@]4(CCc5c4cccc5)NC3=O C60195865
c1cc(c(cc1S(=O)(=O)N2CCOCC2)NC(=O)[C@@H]3CCCN(C3)C(=O)C4CC4)O C60336799
C=CCn\1c2ccc(cc2s/c1=N\C(=O)CN3C(=O)CCC3=O)S(=O)(=O)N C13132792
Cc1c(c(nc(=O)[nH]1)SCc2nnc(o2)C3=C(ON[C@@H]3c4ccccc4)C)C#N C39936161
C[C@@]1(C(=O)N(C(=O)N1)NC(=O)CN2C(=O)[C@H]3CC=CC[C@@H]3C2=O)CCc4ccccc4 C09613586
CC1=C2[C@H](SCC(=O)N[C@@H]2N(N1)C3=NC=NC4=NC=N[C@@H]43)c5ccc(cc5)OC C38599274
CC1=C2[C@H](SCC(=O)N[C@H]2N(N1)C3=NC=NC4=NC=N[C@@H]43)c5ccc(cc5)OC C38599280
CC1=C2[C@H](SCC(=O)N[C@H]2N(N1)C3=NC=NC4=NC=N[C@@H]43)c5ccccc5OC C38576740
CC(=O)N[C@H]1[C@@H]([C@@H]2[C@@H](COC(O2)(C)C)O[C@@H]1OCc3ccc(cc3)[N+](=O)[O-])O C04026754
Cc1cc(n2c(n1)nnc2SCC(=O)NNC(=O)c3ccc(cc3)[N+](=O)[O-])C C02645894
CC(=O)N[C@@H]1[C@@H]([C@@H]2[C@@H](COC(O2)(C)C)O[C@@H]1Oc3ccc(cc3)[N+](=O)[O-])O C04865665
CC1(OC(=O)C(=CNc2ccc(cc2)S(=O)(=O)Nc3ncccn3)C(=O)O1)C C00643591
c1ccc2c(c1)[C@@]3(CCO2)C(=O)N(C(=O)N3)C[C@@H]4NS(=O)(=O)N=C5N4CCCCC5 C02655130
c1ccc2c(c1)[C@]3(CCO2)C(=O)N(C(=O)N3)C[C@@H]4NS(=O)(=O)N=C5N4CCCCC5 C02655131
c1ccc(c(c1)[N+](=O)[O-])O[C@@H]2[C@@H]([C@@H]([C@@H]3[C@@H](O2)CO[C@@H](O3)c4ccco4)O)O C08380501
c1ccc(c(c1)[N+](=O)[O-])O[C@@H]2[C@H]([C@@H]([C@@H]3[C@@H](O2)CO[C@@H](O3)c4ccco4)O)O C08380503
c1ccc(c(c1)[N+](=O)[O-])O[C@H]2[C@H]([C@@H]([C@@H]3[C@@H](O2)CO[C@@H](O3)c4ccco4)O)O C08380506
CCOC(=O)c1c2c(sc1NC(=O)Cn3cnc4c3c(=O)[nH]c(=O)n4C)CCCC2 C08871588
Cc1cc(n2c(n1)nnc2SCC(=O)NN3C(=O)C4(CCCCC4)NC3=O)C C09048784
Cc1nc(cs1)Cc2nnc(o2)SCC(=O)NN3C(=O)C4(CCCCC4)NC3=O C09166381
CC(C)Oc1ccc(cc1)C(=O)NNC(=O)C2=NN(C(=O)CC2)[C@H]3CCS(=O)(=O)C3 C09884953
c1cc(ccc1N2CCN(CC2)C(=O)NNC(=O)c3cnccn3)[N+](=O)[O-] C10363843
CC(=O)N[C@H]1[C@@H]([C@H]2[C@@H](COC(O2)(C)C)O[C@@H]1Oc3ccc(cc3)[N+](=O)[O-])O C12379513
CC(=O)c1ccc(cc1)NC(=O)O[C@@H]2CO[C@H]3[C@@H]2OC[C@@H]3NC(=O)c4cnccn4 C04259151
Cc1c(c([nH]c1C(=O)CN2C(=O)[C@](NC2=O)(C)c3cccc(c3)n4cnnn4)C)C(=O)C C13163805
c1cc(ccc1NC(=O)c2c(c[nH]n2)[N+](=O)[O-])S(=O)(=O)N3CCOCC3 C13959807
CC1CCC2(CC1)C(=O)N(C(=O)N2)NC(=O)CSc3nnnn3C4CCCC4 C16372004
CN(C)S(=O)(=O)c1cccc(c1)C(=O)NNC(=O)c2cc3c(c(c2)OC)OCCO3 C16594086
CC(C)(C)NC(=O)NC(=O)COC(=O)Cn1cnc2c3ccccc3oc2c1=O C17152268
CN1CCN(CC1)C(=O)c2c([nH]cn2)C(=O)N/N=C/c3ccc(o3)[N+](=O)[O-] C20220108
Cc1ccc(cc1NC(=O)[C@@H]2CC(=O)N3N2C(C(=O)NC3=S)(C)C)[N+](=O)[O-] C10153647
CC1(C(=O)NC(=S)N2N1[C@@H](CC2=O)C(=O)Nc3cccc(c3)[N+](=O)[O-])C C09130537
COc1ccc(cc1S(=O)(=O)NNC(=O)c2ccc3c(c2)OCCO3)[N+](=O)[O-] C22023583
c1ccc(cc1)n2cncc2C(=O)NNS(=O)(=O)c3ccc(cc3)[N+](=O)[O-] C22275049
Cc1c(cc(cc1Cl)S(=O)(=O)NNC(=O)c2cnccn2)[N+](=O)[O-] C22411902
C[C@H]1CCCC[C@]12C(=O)N(C(=O)N2)CC(=O)Nc3ccc(nc3)n4cncn4 C22989723
COc1ccc(cc1[N+](=O)[O-])S(=O)(=O)NNC(=O)c2ccc3c(c2)OCCO3 C24757341
CS(=O)(=O)c1ccc(cc1)C(=O)NNC(=O)c2ccc(c(c2)[N+](=O)[O-])N3CCCC3 C31822778
CC1=C([C@H](n2c(nnn2)N1)c3cccc(c3)[N+](=O)[O-])C(=O)Nc4ccncc4 C32620292
CC(=O)N[C@@H]1[C@H]([C@@H]2[C@@H](CO[C@@H](O2)c3ccco3)O[C@@H]1Oc4ccccc4[N+](=O)[O-])O C35270603
CC(=O)N[C@H]1[C@H]([C@@H]2[C@@H](CO[C@@H](O2)c3ccco3)O[C@@H]1Oc4ccc(cc4OC)C=O)O C35271676
Cc1cc(n(n1)C)CN(C[C@@H]2COc3ccccc3O2)C(=O)[C@@H]4CC(=O)NC(=O)N4 C35494536
c1cc2c(cc1N3C[C@@H](CC3=O)C(=O)NCc4cc(ccc4O)[N+](=O)[O-])OCCO2 C15558542
CC1=C2[C@@H](CC(=N[C@H]2N(N1)C3=NC=NC4=NC=N[C@@H]43)O)c5ccc(cc5OC)OC C38576690
CC1(CC2=C(C(=O)C1)NC3=NC(=O)NC(=O)[C@H]3[C@@H]2c4ccc(o4)[N+](=O)[O-])C C39211888
CC1(CC2=C(C(=O)C1)NC3=NC(=O)NC(=O)[C@H]3[C@H]2c4ccc(o4)[N+](=O)[O-])C C39211890
C[C@@H]1C[C@]2(CC(C1)(C)C)C(=O)N(C(=O)N2)CC(=O)OCC(=O)N3CCNC3=O C24798903
C[C@@H](C(=O)Nc1c2c(nc[nH]2)ncn1)OC(=O)c3cc4cnn(c4nc3)C(C)C C14229223
CCn1c(c(c(n1)C)CNC(=O)C(=O)Nc2cccc(c2)n3c(nnn3)C)C C40284610
Cc1cc(ccc1NC(=O)C(=O)NCC2CCN(CC2)C(=O)c3cc(on3)C)[N+](=O)[O-] C43942132
CN(C(=O)c1ccc(c(c1)[N+](=O)[O-])N)S(=O)(=O)c2ccc3c(c2)OCCO3 C48709121
C[C@@]1(C(=O)N(C(=O)N1)CC(=O)c2ccc3c(c2)NC(=O)CO3)c4ccc(cc4)[N+](=O)[O-] C16624206
c1ccc2c(c1)c3c([nH]2)nc4nnc(n4n3)SCC(=O)NC5=NC(=O)CS5 C59456850
CC1=NN=C2[C@@H]1[C@]3(c4ccccc4N(C3=O)CC(=O)OC)C(=C(O2)N)C(=O)OC C04009665
CC1=C2[C@H](CC(=O)N[C@@H]2N(N1)C3=NC=NC4=NC=N[C@@H]43)c5cc(ccc5OC)OC C38576311
Cc1c2c(n(n1)c3c4c([nH]cn4)ncn3)N=C(C[C@@H]2c5ccc(c(c5)OC)OCC#C)O C20728463
C[C@@H](C(=O)N1CCOCC1)NC(=O)Nc2ccc(cc2)c3nnnn3C4CC4 C67539157
c1cc(cc(c1)[N+](=O)[O-])NC(=O)C(=O)NC2CCN(CC2)c3ccc(cn3)C#N C67598764
CC1CC[NH+](CC1)[C@H](c2cc3cc(c(cc3[nH]c2=O)OC)OC)c4nnnn4Cc5ccc(cc5)OC C06148963
CCOC(=O)C1CC[NH+](CC1)[C@H](c2cc3cc(cc(c3[nH]c2=O)C)C)c4nnnn4Cc5ccc(cc5)OC C06194758
CCOC(=O)C1CC[NH+](CC1)[C@H](c2cc3cc(ccc3[nH]c2=O)C)c4nnnn4C[C@H]5CCCO5 C06194773
CCOC(=O)C1CC[NH+](CC1)[C@H](c2cc3cc(ccc3[nH]c2=O)OC)c4nnnn4Cc5ccc(cc5)F C06194790
C[NH+](C1CCCCC1)[C@H](c2cc3cc(c(cc3[nH]c2=O)OC)OC)c4nnnn4Cc5ccc(cc5)OC C06198620
C[NH+](C)Cc1c(nnn1c2c(non2)N)C(=O)N/N=C/c3cn(nc3c4ccccc4)c5ccccc5 C02193360
c1ccc(c(c1)N2CC[NH+](CC2)[C@@H](CNC(=O)C(=O)Nc3cccc(c3)[N+](=O)[O-])c4cccnc4)F C09708775
Cc1ccc(cc1)C(=O)N[C@@H](C(C)C)C(=O)N/N=C/c2cc(ccc2N3CC[NH+](CC3)C)[N+](=O)[O-] C09886671
c1ccc(cc1)n2c(nnc2SCC(=O)NNC(=O)c3ccc(cc3)[N+](=O)[O-])C[NH+]4CCCC4 C09873100
Cc1cc(c(cc1OC)C)C[NH+]2C[C@@H](C[C@H]2C(=O)Nc3ccc4c(c3)COC4)n5cc(nn5)C(=O)OC C12041620
CCC(CC)C[NH+]1C[C@H](C[C@H]1C(=O)Nc2cccc(c2)SC)n3c(c(nn3)C(=O)OC)C(=O)OC C12281154
Cc1ccc(cc1)S(=O)(=O)N2CC[NH+](CC2)CC(=O)NN=Cc3ccc(c(c3)OC)OC(=O)C C12467025
c1c(c[nH+]c(c1Cl)NCCN2C(=O)[C@@H](C(=O)NC2=O)/C=N/Nc3c(cc(cn3)C(F)(F)F)Cl)C(F)(F)F C12955995
CCc1ccc2c(c1)cc(c(=O)[nH]2)[C@@H](c3nnnn3Cc4ccco4)[NH+]5CCC(CC5)C(=O)OCC C13023314
c1cc(oc1)Cn2c(nnn2)C[NH+](Cc3ccc(cc3)F)Cc4cc5cc6c(cc5[nH]c4=O)OCCO6 C13033913
COc1ccc2c(c1)cc(c(=O)[nH]2)[C@H](c3nnnn3C4CCCCC4)[NH+](Cc5ccco5)C[C@@H]6CCCO6 C06282683
CC[C@@H](c1nnnn1C[C@@H]2CCCO2)[NH+](Cc3cc4cc5c(cc4[nH]c3=O)OCCO5)C6CCCCC6 C13064424
CC[C@@H](c1nnnn1Cc2ccc(cc2)OC)[NH+](Cc3cc4cc5c(cc4[nH]c3=O)OCCO5)C6CCCC6 C13064433
CC[C@@H](c1nnnn1CCOC)[NH+](Cc2ccc(cc2)C)Cc3cc4cc5c(cc4[nH]c3=O)OCCO5 C13064443
CC[C@H](c1nnnn1CC(=O)OCC)[NH+](Cc2cc3cc(c(cc3[nH]c2=O)OC)OC)C4CCCCC4 C13064508
CC[C@@H](c1nnnn1CC(=O)OCC)[NH+](Cc2ccc(cc2)OC)Cc3cc4c(ccc(c4[nH]c3=O)C)C C13065245
COc1ccc(cc1)Cn2c(nnn2)C[NH+](CCc3ccccc3)Cc4cc5cc6c(cc5[nH]c4=O)OCO6 C13065409
COc1ccc(cc1)Cn2c(nnn2)C[NH+](Cc3cc4cc5c(cc4[nH]c3=O)OCO5)C6CCCCC6 C13065427
c1ccc(cc1)n2c(nnn2)Oc3cccc(c3)C[NH2+]CCCSc4nnnn4c5ccccc5 C13729559
c1cc(cc(c1)S(=O)(=O)Nc2ccc(cc2)C(=O)NC[C@@H](c3ccco3)[NH+]4CCCCC4)[N+](=O)[O-] C15477230
CCOC(=O)c1c(c(sc1NC(=O)C[NH+](C)[C@H](C)c2ccc(cc2)n3cncn3)C(=O)OCC)C C17305915
CCOc1cc(cc(c1OCC)OCC)C(=O)NCCC(=O)N2CCC3(CC2)c4c([nH]cn4)CC[NH2+]3 C09410807
CC[C@H](c1nnnn1CC(=O)OCC)[NH+](CCN2CCOCC2)Cc3cc4c(cc(cc4[nH]c3=O)C)C C20109408
CC[C@@H](c1nnnn1CC(=O)OCC)[NH+](CCN2CCOCC2)Cc3cc4c(cc(cc4[nH]c3=O)C)C C20109409
CCOC(=O)C1=C(NC(=O)N[C@@H]1c2cccs2)CN3CC[NH+](CC3)Cc4ccc(c(c4OC)OC)OC C20559158
c1cc(oc1)Cn2c(nnn2)C[NH+](Cc3ccc(cc3)F)Cc4cc5cc6c(cc5[nH]c4=O)OCO6 C26332137
CC(C)[C@@H](C(=O)N/N=C\c1ccc(c(c1)[N+](=O)[O-])N2CC[NH+](CC2)C)NC(=O)c3cccc(c3)Cl C30956188
c1ccc(cc1)CSC[C@@H](C(=O)Nc2ccc(cc2)[N+](=O)[O-])NC(=O)c3coc(n3)[C@H]4CCC[NH2+]4 C33598600
CCOC(=O)C1=C(N(C(=O)N[C@H]1c2ccc(cc2OC)OC)C)C[NH+]3CCCN(CC3)C(=O)NC(C)C C35646811
CCOC(=O)C1=C(N(C(=O)N[C@H]1c2cccc(c2OC)OC)C)C[NH+]3CCCN(CC3)C(=O)NC(C)C C35664223
CCCNC(=O)N1CCC[NH+](CC1)CC2=C([C@H](NC(=O)N2C)c3cccc(c3OC)OC)C(=O)OCC C35664225
CCN1C(=C([C@H](NC1=O)c2ccc(c(c2)OC)OC)C(=O)OCC)C[NH+]3CCCN(CC3)C(=O)NC(C)C C36017161
CCC[C@@H](c1nnnn1C[C@H]2CCCO2)[NH+](CCCN3CCOCC3)Cc4cc5cc(cc(c5[nH]c4=O)C)C C33937301
CC(C)C[NH+](CCCNC(=O)CN1c2cc(ccc2OCC1=O)S(=O)(=O)N3CCOCC3)CC(C)C C09963233
CC(C)Oc1ccc(cc1)/C=N/NC(=O)c2c(n(nn2)c3c(non3)N)C[NH+](C)C4CCCCC4 C02443085
C[NH+](C)CCCNS(=O)(=O)c1ccc(c(c1)[N+](=O)[O-])Sc2nnc(n2CC=C)C3CCCCC3 C08686761
COc1ccccc1NS(=O)(=O)c2ccc(c(c2)[N+](=O)[O-])NNC3=c4cc(ccc4=[NH+]C3=O)[N+](=O)[O-] C12659927
CCOC(=O)c1ccc(cc1)NC(=O)C[C@@H]2C(=O)NCCN2C(=O)CN3CCN(CC3)c4cccc[nH+]4 C38784311
CCC[C@@]1([C@@H]2[C@@H]([C@@H]([NH2+]1)c3ccc(cc3OC)OC)C(=O)N(C2=O)c4ccc5c(c4)OCCO5)C(=O)OCC C20150738
CCOc1ccc(cc1)/C=N/NC2=[NH+][C@@H](N=N2)SCC(=O)N[C@@H]3[C@@H]([C@@H]([C@@H](S3)C(=O)OCC)C)C#N C39404326
CCOc1ccc(cc1)/C=N/NC2=[NH+][C@@H](N=N2)SCC(=O)N[C@H]3[C@@H]([C@@H]([C@@H](S3)C(=O)OCC)C)C#N C39404328
c1cc(ccc1COc2ccc(cc2)/C=N\NC(=O)c3c(nnn3c4c(non4)N)C[NH+]5CCCCC5)F C39582365
Cc1cc(n(n1)C(C)(C)C)C(=O)N2C[C@H](C3(C2)CC[NH2+]CC3)C(=O)NCc4c(cc(cc4OC)OC)OC C39639150
c1ccc(cc1)n2c(nnc2SCc3nn(c(=S)o3)C[NH2+]CCN4CCOCC4)c5ccncc5 C40407965
CCOc1ccc(cc1)S(=O)(=O)N[C@@H](CC2=c3ccccc3=[NH+]C2)C(=O)NNC(=O)c4cccnc4 C63229099
c1ccc(cc1)C[NH2+]Cc2nnnn2c3ccc(cc3)[N+](=O)[O-] C04129634
CC(=O)[C@@H]1CC[C@@H]([C@@H](C1)[N+](=O)[O-])[NH2+]C2CCC(CC2)[N+](=O)[O-] C05283728
c1cc2c(cc1[N+](=O)[O-])NC(=O)[C@@H](O2)CC[NH+]3CCOCC3 C05763991
Cc1cc(on1)NC(=O)[C@@H](C)[NH+]2CCN(CC2)c3ncccn3 C11251674
C[NH+]1C[C@H](C[C@H]1c2nc(no2)c3cnccn3)NS(=O)(=O)c4ccccc4 C12529721
CC(=O)[C@H]1CC[C@H]([C@H](C1)[N+](=O)[O-])[NH2+]C2CCC(CC2)[N+](=O)[O-] C15768303
c1cnc(nc1)N2CCN(CC2)C(=O)c3c4c(on3)CC[NH2+]C4 C19681971
C[C@@H](C(=O)Nc1cccnc1Cl)[NH+]2CCN(CC2)c3c4cnn(c4ncn3)C C23662321
CC(C)N1C(=O)C(=O)N(C1=O)C[NH+](C)CC(=O)NC(C)(C)C C23848889
C=CCNC(=O)C[NH+]1CCN(CC1)c2c(cccn2)[N+](=O)[O-] C28623819
CCC[C@H](C(=O)N1CC[NH2+]CC1)n2cc(ccc2=O)[N+](=O)[O-] C31933904
c1cc(c([nH+]c1)N2CCOCC2)CNc3c(cccn3)[N+](=O)[O-] C32779289
CS(=O)(=O)/N=c\1/cc(cc[nH]1)c2nc(on2)[C@@H]3CCC[NH+]3C4CCOCC4 C35425585
c1cc2=[NH+]C(=O)[NH+]=c2cc1S(=O)(=O)N3CCC[C@@H](C3)C(=O)[O-] C39708386
COc1cc2c(cc1OC)nc(nc2N[C@H]3[NH+]=CN=N3)Cl C39795636
CNc1c(c(ncn1)N2CCN(CC2)c3cccc[nH+]3)[N+](=O)[O-] C40595955
CN(C)c1ccc(c[nH+]1)CNc2c(n3ccsc3n2)[N+](=O)[O-] C46484255
C[NH+](CCn1c(=O)n2ccccc2n1)Cc3[nH]c(=O)c4ccccc4n3 C46584234
C[C@@H]1Cc2cc(ccc2N1C(=O)C(=O)NCc3ccc[nH+]c3N(C)C)[N+](=O)[O-] C47998656
Cc1[nH+]ccn1C[C@@H](C)CNc2c(c(=O)n(c(=O)n2C)C)C#N C48325096
c1cc2c(cc1[N+](=O)[O-])S(=O)(=O)N(C2=O)CC[NH2+]C3CC3 C52125834
CC[NH2+]CCCN1C(=O)c2ccc(cc2S1(=O)=O)[N+](=O)[O-] C52125840
Cc1nc(on1)C2CC[NH+](CC2)[C@@H](C)C(=O)NCC(=O)OC C53639799
C[NH+]1CCN(CC1)c2c(c(ncn2)Nc3ccncc3)[N+](=O)[O-] C40586312
c1cc(cc(c1)[N+](=O)[O-])NC(=O)N2CCC(CC2)n3cc[nH+]c3 C58158529
Cc1[nH+]ccn1C[C@@H](C)CNC(=O)Cc2nc3ncccn3n2 C58944622
C[C@@H](C(=O)N1CCN(CC1)c2cccc[nH+]2)NC(=O)c3cccc(c3)[N+](=O)[O-] C49934843
C[C@H](C[NH+]1CCCC1)Nc2nc(nc(n2)Cl)n3cncn3 C61539158
C[C@H](Cn1cc[nH+]c1)Nc2nc(nc(n2)Cl)n3ccnc3 C61539318
CCN(CC)C(=O)C1=C(N=C2[NH+]=NNN2[C@H]1c3cccnc3)C C13124483
Cc1ccc(cc1)[C@H]2C(=C(N=C3N2NN=[NH+]3)C(=O)OC)C(=O)C C13132454
CCOC(=O)c1c[nH]nc1S(=O)(=O)N2CC[C@@H](C2)[NH+](C)C C62966810
c1ccc2=[NH+]CC(=c2c1)CCNC(=O)CN3CC(=NC3)[N+](=O)[O-] C63920447
CN1C[C@@H](C=C1C(=O)NN2CN=[NH+]C2=S)S(=O)(=O)N3CCCCC3 C64079459
c1ccc(cc1)n2c(nnn2)CN3C(=O)[C@@H](NC3=O)CC4=c5ccccc5=[NH+]C4 C64701744
COc1c2c(ncn1)CC[NH+](C2)CCCN3C(=O)CNC3=O C65457755
c1cc(cc(c1)n2cnnn2)C(=O)N[C@@H]3CCc4[nH+]ccn4C3 C65463271
Cc1c2c(c(=O)n(nc2C(=O)N[C@@H]3CC[NH+](C3)C4CC4)C)no1 C66078058
Cc1c2c(c(=O)n(nc2C(=O)NC[C@H](C(C)C)N3CC[NH+](CC3)C)C)no1 C66146615
Cc1c2c(c(=O)n(nc2C(=O)N[C@@H](C)CC[NH+](C)C)C)no1 C66148590
Cn1c(nnn1)SCCC(=O)N[C@@H]2CCC[C@@H]2n3cc[nH+]c3 C66410173
c1cc2nc(cn2cc1Cl)CN3CC[NH+](CC3)Cc4cc(=O)n5c([nH]4)ccn5 C66496927
C[C@@H](CNC(=O)[C@H]1CC(=NO1)C(=O)OC)N2CC[NH+](CC2)C C66652005
C[NH+]1CCN(CC1)c2c(cccn2)CNc3ccncc3[N+](=O)[O-] C66810852
C[NH+](C)[C@H]1CCCN(C1)C(=O)CN(C)c2c3c([nH]cn3)ncn2 C67044826
C[C@H](c1nnc(o1)c2ccc(cc2)[N+](=O)[O-])[NH+]3CCC(CC3)O C67131769
Cc1c(nnn1c2ccc3c(c2)OCCO3)C(=O)N[C@H]4CCC[C@H]4n5cc[nH+]c5 C67137036
CC1CC[NH+](CC1)[C@@H](C)CNC(=O)Cn2ccc(n2)[N+](=O)[O-] C67270109
c1cc(cc(c1)S(=O)(=O)N[C@H]2CC[NH+]3[C@@H]2CCCC3)n4cnnn4 C67429487
C[NH+]1CCN(CC1)Cc2nc(on2)CCc3[nH]nc(n3)Cl C67513457
C[C@H](C(=O)OCC(=O)Nc1ccc(cc1)C(C)(C)C)NS(=O)(=O)c2cccc3c2nsn3 C03299172
COc1ccc(cc1N(CC(=O)N/N=C/c2ccc(c(c2)OC)O)S(=O)(=O)c3ccccc3)Cl C03085949
COc1ccc(c(c1)NS(=O)(=O)c2ccc(cc2)NS(=O)(=O)c3ccc(c(c3)Cl)OC)OC C02882078
c1ccc(cc1)Oc2ccc(cc2)NC(=O)O[C@@H]3CO[C@H]4[C@@H]3OC[C@@H]4NS(=O)(=O)c5cccs5 C04235552
CCc1c(n2c([nH]c1=O)nnc2S[C@@H](C)C(=O)Nc3c(c4c(s3)CCCC4)C(=O)OCC)C C09018450
COc1ccc(cc1C(=O)OCC(=O)Nc2cccc(c2)S(=O)(=O)/N=C/3\CCCCCN3)Cl C09458613
Cc1c(c(=O)n(n1C)c2ccccc2)NC(=O)[C@H](C)Sc3nnc(s3)Nc4ccccc4OC C09508202
CCOc1cc(cc(c1OCC)OCC)C(=O)/N=c\2/n(c3ccc(cc3s2)S(=O)(=O)N)CC#C C09726181
C[C@@H](C(=O)N/N=C(\C)/c1cccc(c1)NC(=O)C)N(c2ccc(cc2)Oc3ccccc3)S(=O)(=O)C C09891940
COc1cc(c(c(c1O)/C=N/NC(=O)COc2ccccc2[N+](=O)[O-])Br)Br C09905842
CC(C)[C@@H](C(=O)N/N=C/c1cc(c(cc1Br)OC)OC)NC(=O)c2ccc3c(c2)OCO3 C10002539
CCOC(=O)c1c(c(c(s1)N)C#N)COC(=O)c2ccc(c(c2)S(=O)(=O)N3CCCCC3)C C11336477
C[C@@H](C(=O)NC(=O)NC)OC(=O)c1ccc(c(c1)S(=O)(=O)N(CC=C)c2ccc(cc2)F)Cl C11421254
C[C@H](C(=O)NC(=O)NC)OC(=O)c1ccc(c(c1)S(=O)(=O)N(CC=C)c2ccc(cc2)F)Cl C11421255
C[C@H]1CCC[C@@H]([C@@H]1C)NC(=O)NC(=O)CSc2nnc(n2Cc3ccco3)N4CCCCC4 C12215980
CCOc1ccc(cc1S(=O)(=O)N2CCCC2)NC(=O)c3ccc4c(c3)cc([nH]4)C(=O)OCC C13010203
CCOC(=O)c1c2c(sc1NC(=S)NC(=O)c3ccc(c(c3)[N+](=O)[O-])N4CCCC4)CCC2 C14274770
COc1cc(cc(c1)OC)NC(=O)CSc2nnc(n2C[C@H]3CCCO3)c4c[nH]c5c4cccc5 C15184499
CCCCCCn1c(=O)c2ccccc2nc1SCC(=O)NN3C(=O)C4(CCC(CC4)C)NC3=O C15224258
CCOC(=O)c1c(c(c(s1)N)C#N)COC(=O)C2CCN(CC2)S(=O)(=O)c3ccc(c(c3)C)C C16044763
CCN1C(=C([C@@H](NC1=S)c2cccc(c2)NC(=O)c3ccc4c(c3)OCO4)C(=O)OCCOC)C C16609877
Cc1c(n(c(c1C#N)NC(=O)CSc2nnc(s2)Nc3ccc(cc3)OC)C[C@@H]4CCCO4)C C16629835
Cc1ccc(c(c1)NC(=O)[C@H](C)OC(=O)c2ccc3c(c2)C(=O)N(C3=O)c4ccc(cc4)NC(=O)C)C C16828668
C[C@@H](C(=O)NC(=O)NC(C)(C)C)OC(=O)CSc1nnc(n1c2ccccc2)c3ccc(cc3)F C16869750
CCOc1ccc(cc1)n2c(nnc2SCC(=O)c3ccc(cc3)Cl)Cc4cc(=O)[nH]c(=O)[nH]4 C17315245
Cc1ccc(cc1)n2c(nnc2SCC(=O)C(=C3Nc4ccccc4N3)C(=O)OC)N5CCCC5 C19356468
CC[C@@H](C)OC(=O)C1=C(NC2=C([C@H]1c3cc(c(c(c3)OC)O)OC)C(=O)[C@H]([C@H](C2)C)C(=O)OC)C C19723440
c1ccc(cc1)C[C@@H](C(=O)NNC(=O)CO/N=C/c2ccccc2Cl)N3C(=O)c4ccccc4C3=O C20510154
C[C@H](C(=O)Nc1ccc(cc1Cl)[N+](=O)[O-])OC(=O)CNC(=O)c2ccc(cc2)Br C20789168
C[C@@H](C(=O)Nc1ccc(cc1Cl)[N+](=O)[O-])OC(=O)CNC(=O)c2ccc(cc2)Br C20789171
C[C@@H](C(=O)Nc1ccc(cc1)Br)OC(=O)CNC(=O)c2ccc(c(c2)[N+](=O)[O-])Cl C20980066
Cc1cc(c(c(c1)C)N(CC(=O)Nc2cc(ccc2OC)S(=O)(=O)NC(C)C)S(=O)(=O)C)C C22398832
CC(C)CNC(=O)c1ccccc1NC(=O)COC(=O)c2ccc(c(c2)[N+](=O)[O-])Br C23469400
C[C@@H]1CCCC[C@@H]1NC(=O)NC(=O)CSc2nnc(n2C[C@@H]3CCCO3)c4ccc(cc4)OC C23631432
C[C@@H](C(=O)Nc1ccc(cc1C(F)(F)F)[N+](=O)[O-])Sc2n[nH]c(=O)n2CCc3ccccc3 C26335770
Cc1cccc(c1)NS(=O)(=O)c2cc(ccc2C)C(=O)OCC(=O)Nc3c(c(c(o3)C)C)C#N C32879288
CCc1cccc(c1)NS(=O)(=O)c2cc(ccc2OC)c3c(nn4c3NC(=O)CCC4=O)CC C33276752
CC[C@H](C)[C@@H](C(=O)N1CCN([C@@H](C1)C)C(=O)c2ccccc2)NC(=O)Nc3ccc(cc3)C(=O)OCC C34979877
CCN1C2=C([C@H](NC1=O)c3cccc(c3)Oc4ccccc4)C(=O)N(C2)CCC(=O)NC[C@@H]5CCCO5 C35967192
CC(C)(C)N([C@@H](c1ccc(cc1)[N+](=O)[O-])C(=O)NC2CCCCC2)C(=O)CNC(=O)c3ccccc3 C36591233
Cc1ccc(o1)CN([C@@H](c2ccccc2O)C(=O)NC3CCCCC3)C(=O)c4ccc(cc4)[N+](=O)[O-] C36603043
Cc1ccc(o1)CN([C@H](c2ccccc2O)C(=O)NC3CCCCC3)C(=O)c4ccc(cc4)[N+](=O)[O-] C36603044
CO[C@H]1CN(CCN1)c2cc(ccc2NS(=O)(=O)S(=O)(=O)Oc3ccccc3)c4ccccc4 C39481984
CC1=C(C(C(=C(N1)C)C(=O)OC)C(=O)OCC(=O)Nc2ccc(cc2F)Br)C(=O)OC C39547371
Cc1cc(c(c(c1)O)c2c3c([nH]n2)C(=O)N([C@@H]3c4cc(c(c(c4)OC)OC)OC)C[C@@H]5CCCO5)C C38705113
COc1ccc(c(c1)NC(=O)c2cnn3c2N[C@@H](C[C@@H]3C(F)(F)F)c4ccc(c(c4)OC)OC)OC C03012547
COc1ccc(c(c1)NC(=O)c2cnn3c2N[C@H](C[C@@H]3C(F)(F)F)c4ccc(c(c4)OC)OC)OC C03012543
COc1ccc(c(c1)NC(=O)c2cnn3c2N[C@H](C[C@H]3C(F)(F)F)c4ccc(c(c4)OC)OC)OC C03012542
c1ccc(c(c1)C(=O)Nc2nnc(s2)SCC(=O)Nc3cccc(c3)[N+](=O)[O-])Br C02819336
CC1=C([C@@H](n2c(ncn2)N1)c3ccccc3OCC=C)C(=O)Nc4cc(c(cc4OC)Cl)OC C59238623
Cc1cc([nH+]c2c1cc(cc2)NC(=O)CCC(=O)NCCOC)N3C[C@H](C[C@@H](C3)C)C C04881812
CCCC[NH+](C)CCCNC(=O)Nc1c(c2c(s1)nc3n(c2=O)CC[C@@H](CC3)C)C C06750179
CCC(=O)Nc1ccc(cc1)S(=O)(=O)NC[C@@H](c2ccc3c(c2)CCN3C)[NH+](C)C C08800745
CN1CCCc2c1ccc(c2)[C@@H](CNC(=O)C(=O)Nc3ccc(cc3)OC)[NH+]4CCCC4 C09135498
Cc1ccccc1CC[NH+]2CCC(CC2)CN(C3CCCC3)C(=O)C[C@H]4C(=O)NC(=O)N4 C11759224
CCC(=O)Nc1c2ccc(nc2sc1C(=O)OC)C[NH+]3CCC(CC3)(c4ccc(cc4)Cl)O C11881305
COc1cc2c(cc(c(n2)N3CCC[C@H](C3)O)C[NH2+]Cc4ccsc4)c(c1OC)OC C12028097
COc1cc2c(cc(c(n2)N3CCC[C@@H](C3)O)C[NH2+]Cc4ccsc4)c(c1OC)OC C12028100
CCCC[C@]1([C@@H]2[C@@H]([C@H]([NH2+]1)c3ccc(cc3)O)C(=O)N(C2=O)c4ccccc4)C(=O)OCC C12497076
CCCc1cc(n[nH]1)CN(C)C(=O)C[C@H]2C(=O)NCC[NH+]2Cc3cccc4c3cccc4 C11819671
C[C@H](Cc1cncs1)[NH2+]C2CCN(CC2)c3ccc(cc3)NC(=O)c4cnccn4 C12151791
COc1cc(cc(c1OC)OC)c2c(c[nH]n2)C[NH+]3CCC(CC3)[C@H](c4cccs4)O C12317608
COc1cc(cc(c1OC)OC)c2c(c[nH]n2)C[NH+]3CCC(CC3)[C@@H](c4cccs4)O C12317609
Cc1ccc(cc1)NC(=O)CN(C)C(=O)[C@H](C)[NH+](C)CC(=O)Nc2ccccc2Cl C14111358
Cc1ccc(c(c1)[C@@H](C)[NH2+][C@H](C)C(=O)Nc2cc(ccc2C)S(=O)(=O)N(C)C)OC C14198663
Cc1cc(c(c(c1)C)NC(=O)CNC(=O)C[NH+]2CCC[C@@H]2c3ccc(cc3OC)OC)C C15518917
CC[NH+](CC(=O)Nc1ccc(cc1)NC(=O)C)CC(=O)N(C)[C@@H]2CCCc3c2cccc3 C24071587
c1ccc(c(c1)NC(=O)CNC(=O)C[NH+]2CCN(CC2)C(=O)Cc3ccc(cc3)F)Br C30197609
Cc1ccc(cc1C)NC(=O)Nc2ccc([nH+]c2)N3CCCN(CC3)C(=O)c4ccccc4F C34681198
CC(C)C[NH2+]CC(=O)/N=c/1\[nH]c(cn1c2ccc(c(c2)OC)OC)c3ccc(cc3)Cl C36039423
CCOc1ccc(cc1)[C@H]2CC(=NN2C(=O)C[NH+]3CCC(CC3)C(=O)N)c4ccc(c(c4)C)C C36342551
CN1CCc2c1ccc(c2)[C@@H](CNC(=O)Nc3cc(cc(c3)OC)OC)[NH+]4CCCCC4 C38517858
Cc1ccc(c(c1)C)CNC(=O)[C@@H]2CN(CC23CC[NH2+]CC3)C(=O)c4cc(nn4C(C)(C)C)C C39607172
C[C@@H](CNC(=O)[C@@H]1CN(CC12CC[NH2+]CC2)C(=O)c3ccc(o3)c4ccccc4)Oc5ccccc5 C39665394
C[C@H](CNC(=O)[C@H]1CN(CC12CC[NH2+]CC2)C(=O)c3ccc(o3)c4ccccc4)Oc5ccccc5 C39665397
Cc1cc(ccc1F)C(=O)N2C[C@@H](C3(C2)CC[NH2+]CC3)C(=O)NC[C@@H](C)Oc4ccc(cc4)OC C39665704
CC(C)[C@@H](C(=O)N1C[C@@H](C2(C1)CC[NH2+]CC2)C(=O)NCc3ccc4c(c3)CCO4)Oc5ccccc5 C39668348
c1ccc(cc1)c2ccc(o2)C(=O)N3C[C@@H](C4(C3)CC[NH2+]CC4)C(=O)NCCOc5ccc(cc5)F C39688322
C[C@@H](C(=O)N1C[C@H](C2(C1)CC[NH2+]CC2)C(=O)NCc3cccc(c3)n4cccc4)Oc5ccccc5 C39694102
CCC[NH+](CC(=O)NN1C(=O)[C@@](NC1=O)(C)CC)[C@@H](C)c2ccccc2Br C40122953
C[NH+](C)[C@@H](CNC(=O)Nc1cc(ccc1N2CCCC2)C(=O)OC)c3ccc(cc3)F C40152266
C[C@@H](c1ccc(cc1)F)[NH+](C)CC(=O)NN2C(=O)[C@@](NC2=O)(C)CCc3ccccc3 C45606775
C[C@@H]1CN(C[C@H](O1)C)c2ccc(c[nH+]2)CNC(=O)CNC(=O)c3ccc(cc3)Br C46792316
C[C@@H]1CN(C[C@H](O1)C)c2ccc(c[nH+]2)CNC(=O)[C@@H](C(C)C)NC(=O)c3c(cccc3F)F C46841083
Cc1c(ccc2c1[nH]c3c(c2=O)C[NH+](CC3)CC(=O)Nc4ccc(cc4OC)OC)Cl C49003150
CC[NH+](CC)[C@H](CNC(=O)Nc1ccc(cc1)N2CCCS2(=O)=O)c3ccsc3 C58281115
C[C@@H]1c2cc3c(cc2C4(CCCC4)C[NH+]1CC(=O)N(CCC(=O)N)Cc5ccccc5)OCCO3 C11286540
CC1CC[NH+](CC1)[C@H](CNC(=O)Nc2ccc(cc2)S(=O)(=O)N(C)C(C)C)C(C)C C58865386
CC(C)N(C)S(=O)(=O)c1ccc(cc1)NC(=O)NC[C@H](c2cccs2)[NH+](C)C C58865670
COc1ccc(cc1)[C@H](CNCc2c[nH]nc2c3ccc4c(c3)OCCO4)[NH+]5CCCC5 C59369040
c1ccc2=[NH+]CC(=c2c1)C[C@H](C(=O)Nc3ccc4c(c3)OCCCO4)NC(=O)c5cccs5 C63194197
CC[C@H](C(=O)NCCC1=c2ccccc2=[NH+]C1)NC(=O)[C@H]3Cc4cc(ccc4N3C)OC C63279889
CCCNC(=O)[C@H]([C@@H](C)CC)NC(=O)[C@@H]1CC2=c3ccccc3=[NH+][C@@H]2[C@@H]4N1C(=O)c5c4cccc5 C63383496
CC[C@@H](C)[C@@H](C(=O)NCC(C)C)NC(=O)[C@@H]1CC2=c3ccccc3=[NH+][C@@H]2[C@@H]4N1C(=O)c5c4cccc5 C63383926
Cc1cccc(c1)C(=O)Nc2cc(ccc2OC)NC(=O)[C@@H]3C=c4ccc(cc4=[NH+]3)OC C63620000
Cc1cccc(c1)C(=O)Nc2cc(ccc2OC)NC(=O)[C@H]3C=c4ccc(cc4=[NH+]3)OC C63620002
Cc1ccc2=[NH+]CC(=c2c1)CCNC(=O)CCC(=O)N3CCS[C@@H]4[C@H]3[C@@H](NN4c5ccccc5)C C63666770
CC[C@@H](C)[C@@H](CO)NC(=O)c1ccc2c(c1)C(=O)N(C2=O)CCC3=c4ccccc4=[NH+]C3 C63818106
CCC(CC)[C@H]1NN=C(S1)NC(=O)[C@@H]2CC(=O)N(C2)CCC3=c4cc(ccc4=[NH+]C3)C C63941221
CCC(CC)[C@H]1NN=C(S1)NC(=O)[C@H]2CC(=O)N(C2)CCC3=c4cc(ccc4=[NH+]C3)C C63941226
c1ccc(cc1)c2cc(n(n2)C3=NNC(=[NH2+])Cc4n3ncn4)C(F)(F)F C04478232
CC1(Cc2c(c([nH+]c3c2c4c(s3)c(ncn4)NCCO)N5CCOCC5)CO1)C C01876213
Cn1cccc1[C@H]2CCC[NH+]2CC(=O)NN3C(=O)C4(CCCCC4)NC3=O C07854555
C[C@H]1C(=O)Nc2cc(ccc2O1)S(=O)(=O)N(CCO)C3CC[NH+](CC3)C C12187794
CC[NH+]1CCC[C@@H]1CNC(=O)C2CCN(CC2)c3c4c(nc[nH]4)ncn3 C09060298
CC1CC[NH+](CC1)CC(=O)NN2C(=O)[C@@](NC2=O)(C)c3ccc(cc3)OC C14120004
Cc1nn2cc(nc2s1)CNC(=O)C[C@H]3C(=O)NCC[NH+]3C4Cc5ccccc5C4 C12444678
Cc1ccc(n1c2ccc3c(c2)C[C@]4([C@@H]5N3CC[NH+](C5)C)C(=NC(=NC4=O)O)O)C C09089633
Cn1ccnc1c2ccccc2C(=O)N3CCC[C@H](C3)Cn4cc(nn4)C[NH3+] C19958074
Cc1c(c2c(cn1)C[NH2+]CC2)c3nc(on3)c4cc(n[nH]4)c5cccn5C C20537260
C[C@@H]1CCCC[C@@H]1NC(=O)NC(=O)CN2CC[NH+](CC2)CC(=O)N3CCCCC3 C23267130
Cc1cnc(c(n1)N2CCC(CC2)Cn3cc(nn3)CN4CCC(CC4)[NH3+])C C23311524
Cc1c(c2c(cn1)C[NH2+]CC2)c3nc(on3)c4cccc(c4)c5[nH]ncn5 C23581735
C[C@H](C(=O)NC(=O)NCC(F)(F)F)[NH+]1CCN(CC1)c2ncccn2 C24254159
C[C@@H]1CCCCN1C(=O)C[NH+]2CCN(CC2)CC(=O)NC(=O)NC(C)C C29676948
CN(C)S(=O)(=O)c1cc(ccc1Cl)NC(=O)C[NH+]2CCNC(=O)C2 C06753465
Cc1nc(nn1C(C)C)NC(=O)NC[C@H]2C=c3ccc(cc3=[NH+]C2=O)F C39461092
COc1ccccc1NC(=O)C(=O)N/N=C/[C@@H]2C=c3ccccc3=[NH+]C2=O C39948159
Cc1ccc2nc3=[NH+]/C(=N/Cc4cccnc4)/[C@H](C=c3c(=O)n2c1)C(=O)N C39970185
c1cc(c(cc1[N+](=O)[O-])Cl)NC(=O)C(=O)NC2CC[NH+](CC2)C3CC3 C41240850
c1cc(c(c(c1)Cl)n2cncn2)NC(=O)C(=O)NC3CC[NH+](CC3)C4CC4 C41241217
C[C@@H](CNC(=O)C(=O)Nc1ccc2c(c1)c(=O)n3c(n2)CCC3)[NH+]4CCCC4 C41599667
CN(C)c1ccc(c[nH+]1)CNS(=O)(=O)c2ccc3c(c2)NC(=O)CO3 C46812876
CCCNC(=O)C[NH+]1CCC(CC1)NC(=O)N2CCC3(CC2)OCCO3 C46869299
c1c(c[nH+]cc1[O-])c2nc3c(c(n2)N4CCOCC4)ncn3C5CC[NH2+]CC5 C43204094
C[C@@H](C(=O)NC(=O)NC(C)(C)C)[NH+]1CCC(CC1)C(=O)N2CCOCC2 C52659072
C[C@]1(C(=O)N(C(=O)N1)NC(=O)C[NH+]2CCCCC2)c3ccc(cc3)OC C58337154
COc1ccc(cc1)NC(=O)N2Cc3c([nH+]c[nH]3)C[C@H]2C(=O)N4CCCC4 C15676120
C[C@H]1CN(C[C@@H](N1CC[NH+](C)C)C)S(=O)(=O)c2ccc3c(c2)[nH]c(=O)[nH]3 C62454198
CCOC(=O)N1CCC[C@@H](C1)C(=O)NNC(=O)C2=c3ccccc3=[NH+]C2 C63127249
c1ccc2=[NH+]CC(=c2c1)c3csc(n3)NC(=O)CN4CCC(=O)NC4=O C63180318
C[C@]1(CCS(=O)(=O)C1)NC(=O)CNC(=O)N2CCC3=c4ccccc4=[NH+][C@@H]3C2 C63294240
C[C@@H]1c2c([nH]n(c2=O)c3nc4ccccc4s3)CC(=O)N1CCc5c[nH]c[nH+]5 C53631720
C[C@@H](C(=O)N1CCNC1=O)[NH2+]CC2(CCOCC2)c3ccc4c(c3)OCO4 C63631441
c1ccc2c(c1)[C@@H]([NH2+]S2)N3CCN(CC3)C(=O)CCC(=O)Nc4nncs4 C63795773
CN1c2cc(ccc2OCC1=O)NC(=O)C(=O)NCCC3=c4cc(ccc4=[NH+]C3)F C63795964
c1cc(ccc1C2=[NH+][C@@H](ON2)[C@@H]3CCCN(C3)C(=O)NC4=CN=NC4)F C63991299
Cc1c(c(=O)[nH]c(=O)[nH]1)CCC(=O)N2CCC(=CC2)C3=c4cccnc4=[NH+]C3 C64057450
CC1=C2C(=NCN(C2=O)C)S[C@@H]1C(=O)NNC(=O)CC3=c4ccccc4=[NH+]C3 C64151045
COc1ccc(c(c1)OC)C2=NO[C@@H](N2)[C@@H]3C(=c4ccccc4=[NH+]C3=O)O C65248298
COc1ccc(c(c1)OC)C2=NO[C@@H](N2)[C@H]3C(=c4ccccc4=[NH+]C3=O)O C65248298
c1ccc2c(c1)c(nc(n2)CC[NH3+])N3CCC[C@@H]3c4nc(no4)c5ccncc5 C65380858
c1c(nnn1C[C@H]2CCC[NH2+]C2)C(=O)NC[C@H]3C4=C(CCCCC4)N=N3 C65462322
C1CCC2(C1)C(=O)N(C(=O)N2)CCCNC(=O)N3CC[C@@H](C3)[NH+]4CCCC4 C66175258
C[C@@H]1CCCC[C@@H]1NC(=O)NC(=O)C[NH+]2CCCC[C@@H]2C(=O)N3CCOCC3 C66893202
C[C@H]1CCCC[C@H]1NC(=O)NC(=O)C[NH+]2CCCC[C@@H]2C(=O)N3CCOCC3 C66893207
CN(C)c1c(ccc[nH+]1)CNC(=O)NC2CCN(CC2)c3ccc(cn3)C#N C67059658
Cc1c2cc(cnc2n(n1)C)NC(=O)C(=O)NCC(C)(C)[NH+]3CCC[C@@H](C3)C C67392698
CCc1cn[nH]c1C2CCN(CC2)C(=O)c3cn(nn3)C[C@H]4CCC[NH2+]C4 C67446550
COC(=O)Nc1cc(ccc1F)NC(=O)C(=O)N2CC[C@H](C2)[NH+]3CCCC3 C67567941
Cc1cc2cc(c(=O)[nH]c2cc1C)[C@@H]3c4c(n[nH]c4OC(=C3C#N)N)C C00421479
CCN(CC)c1ccc(cc1)/C=C\2/C(=N/N)/NC(=O)NC2=O C05393302
CC(C)n1c(ccn1)NS(=O)(=O)c2ccc(c(c2)N)O C21801463
Cc1nnc(n1N)Sc2ccc(cc2[N+](=O)[O-])C(=O)N C22024870
c1c2c(cc(c1N)N[C@@H]3CCS(=O)(=O)C3)nc[nH]c2=O C35383063
c1c(cc(=O)[nH]c1[O-])C(=O)Nc2nc3c(s2)C[NH2+]CC3 C36233097
C[C@H]1C/C=C/C(=O)[C@H]([C@@H](CCCc2cc(cc(c2C(=O)O1)O)O)O)O C37538659
c1ccc2c(c1)nc(s2)[N-]S(=O)(=O)c3c[nH+][nH]c3N C37558358
c1ccc(cc1)N2[C@@H](NNC2=S)Cc3cc(=O)[nH]c(=O)[nH]3 C39373550
[H]/N=C\1/C(=CCS1)C(=O)N/C(=N/O)/C(=N/O)/c2ccccc2 C39448780
c1cc(cc(c1)S(=O)(=O)N)NC(=O)c2ccc[nH]c2=O C40217152
CC(C)(C)NC(=O)N1CCC[C@@H](C1)CNS(=O)(=O)N C40220864
CNC(=O)[C@@H]1CCCN1S(=O)(=O)c2ccc(c(c2)N)O C40337833
C1CCN(CC1)S(=O)(=O)NC2(CCCC2)/C(=N\O)/N C40377170
C1CCCN(CC1)S(=O)(=O)NC2(CCCC2)/C(=N\O)/N C40377176
c1cc(c(cc1S(=O)(=O)N)NC(=O)[C@H]2CSC(=O)N2)F C40381568
C[C@@H]1CCC[C@@H]([C@@H]1C)NS(=O)(=O)c2cnc(nc2)NN C41071133
Cc1c(cc(cc1F)C(=O)O[C@H](C)C(=O)NC(=O)NC)N C41102380
C[C@@H]1CCC[C@@H]([C@@H]1C)NC(=O)NNC(=O)C(=O)NC2CC2 C43042967
c1c(cncc1S(=O)(=O)NC2(CCCC2)/C(=N\O)/N)F C44262316
CCn1c(c(c(=O)[nH]c1=O)N[C@@H](C)c2cc(oc2C)C)N C44730775
C1CCCC(CC1)(/C(=N\O)/N)C(=O)NC[C@@H]2COCCO2 C44785605
c1cc(ccc1NNC(=O)c2ccc(o2)S(=O)(=O)N)F C48687657
CN(C1CC[NH2+]CC1)C(=O)Nc2ccc(c(c2)O)C(=O)[O-] C48841863
Cc1c(c([nH]n1)C(=O)NCC2(CCOCC2)C(=O)N)Br C48913979
c1c2c(sc1C(=O)NNC(=O)Nc3c[nH]nc3)CCC2 C48960866
CNC(=O)CNC(=O)Nc1cc(c[nH]c1=O)C(F)(F)F C48984129
Cc1c(s/c(=N/S(=O)(=O)c2cccnc2NN)/[nH]1)C C49102140
c1cc(c(cc1Br)O)C(=O)Nc2cnn(c2)CC(=O)N C49448341
Cc1cccc2c1NC(=O)[C@]23c4c([nH]nc4OC(=C3C#N)N)C C05343294
C[C@H](C(=O)NC)NS(=O)(=O)c1cc(cnc1N)Br C50674480
Cc1c2c([nH]n1)OC(=C([C@H]2c3ccc(cc3)O)C(=O)OC)N C04237606
CC1CCC(CC1)(CO)NS(=O)(=O)c2cn(nc2N)C C53113091
C1CCCC(CCC1)(/C(=N\O)/N)NC(=O)[C@H]2COCCO2 C55305369
CNC(=O)NNC(=O)c1ccc2c(c1)NC(=O)CCS2 C56375221
c1cc2c(c(c1)Cl)NC(=O)[C@@H]2Nc3cnn(c3)CC(=O)N C42110403
c1cc2c(c(c1)Cl)[C@@H](C(=O)N2)Nc3cnn(c3)CC(=O)N C42135910
CC(C)n1cc(cn1)NS(=O)(=O)c2ccc(c(c2)N)O C61682401
c1cc(nc2c1cc(cc2)S(=O)(=O)N3CC[C@@H](C3)O)NN C61712741
c1cc(nc2c1cc(cc2)S(=O)(=O)N3CC[C@H](C3)O)NN C61712742
C1CCN(CC1)S(=O)(=O)N[C@@H]2CCC[C@@H]2/C(=N\O)/N C61888239
C1CCN(CC1)S(=O)(=O)N[C@H]2CCC[C@@H]2/C(=N\O)/N C61888240
C1CCN(CC1)S(=O)(=O)N[C@@H]2CCC[C@H]2/C(=N\O)/N C61888241
CC(C)NC(=O)CC[C@H]1NN[C@@H]2N1c3ccccc3NC2=O C63440991
Cc1cc(cc2c1NC(=O)[C@]23Nc4c([nH]nc4C(=O)N3)C)F C66739960
Cc1c2c(n[nH]1)C(=O)N[C@]3(N2)c4cc(c(cc4NC3=O)F)F C66740068
Cc1cc2c(c(c1)F)NC(=O)[C@@]23Nc4c([nH]nc4C(=O)N3)C C66740078
Cc1cc2c(c(c1)F)NC(=O)[C@]23Nc4c([nH]nc4C(=O)N3)C C66740079
Cc1c2c(n[nH]1)C(=O)N[C@@]3(N2)c4cc5c(cc4NC3=O)OCCCO5 C66740619
Cc1c2c(n[nH]1)C(=O)N[C@]3(N2)c4c(cccc4Br)NC3=O C66741132
c1ccc2c(c1)c3c([nH]2)C[C@H]4C[C@@H]5[C@@H](CC[C@@H]([C@@H]5C(=O)NN)O)C[NH+]4C3 C04721766
Cc1c(c(c2c3c(sc2[nH+]1)COC(C3)(C)C)N)C(=O)NN C05360572
c1ccc2c(c1)CC[NH2+][C@@H]2c3c(=O)[nH]c(=O)n(c3O)c4ccccc4Cl C06112465
c1ccc2c(c1)cccc2NC(=O)N3CCC(CC3)(C(=O)N)[NH+]4CCCCC4 C09876086
CC(C)[C@@H](C(=O)Nc1cccc(c1)N2CCCS2(=O)=O)[NH3+] C11953914
Cn1c(=O)c(c([nH]c1=S)O)[C@@H]2c3c(c4cc(ccc4[nH]3)Cl)CC[NH2+]2 C12894700
C[C@@]12CNC[C@@](C1=O)(C[NH+](C2)[C@@]3(c4cc(ccc4NC3=O)Br)O)C C19312960
c1cc(ccc1Cc2c[nH+]n(c2N)[C@@H]3CCS(=O)(=O)C3)O C19730208
c1cc2c(cc1c3cn4c(csc4n3)CC[NH3+])NC(=O)CO2 C19754599
Cc1c2c([nH][nH+]1)Nc3c(c(=O)[nH]c(=O)[nH]3)[C@H]2c4ccc(c(c4)Cl)Cl C31812148
CNS(=O)(=O)c1ccc(c(c1)N)N[C@@H]2C[NH+]3CCC2CC3 C35339777
C[C@@H](c1ccc2c(c1)[nH]c(=O)[nH]2)[NH2+]C3CCS(=O)(=O)CC3 C36331057
C[NH+](CC(=O)Nc1cc(ccc1Cl)N)[C@H]2CCS(=O)(=O)C2 C36869349
c1c2c(cc(c1NC(=O)C3(CCCCC3)[NH3+])Br)[nH]c(=O)[nH]2 C37034031
CS(=O)(=O)Nc1ccc(cc1Cl)NC(=O)[C@@H]2CSC[NH2+]2 C37041211
C[C@@H](c1ccc(cc1)NC(=O)N)[NH2+][C@@]2(CCS(=O)(=O)C2)C C37276462
C[C@@H](C(=O)N)NS(=O)(=O)c1c(cc(cc1Cl)C#CC[NH3+])Cl C37581767
c1cc(ccc1NC(=O)C2(CCCC2)[NH3+])Sc3[nH]ncn3 C37616703
C[C@]12C[NH2+]C[C@](C1=O)(CN(C2)[C@@]3(c4cc(ccc4NC3=O)Br)O)C C02106701
CS(=O)(=O)Nc1c(ccc2c1CCC[C@@H]2C3=[NH+]CCN3)O C03995494
CO[C@@H]1C[C@H]([NH2+]C1)C(=O)Nc2cc3c(cc2Cl)NC(=O)C3 C40633044
C[C@]12C[C@H](CC(C1)(C)C)N(C2)c3c(c([nH+]cn3)NN(C)C)N C40734837
CC1(CC(CC([NH2+]1)(C)C)Nc2c(c(ncn2)NN(C)C)N)C C40759914
CC(C)(C(=O)Nc1cc(ccc1Cl)NS(=O)(=O)C)[NH3+] C40921882
C1C[C@H](OC1)CNC(=O)C[NH+]2CCc3c(sc(c3C#N)N)C2 C41583112
c1cc(c(cc1S(=O)(=O)N)Br)NC(=O)C[C@H]2CCC[NH2+]2 C42167581
C[C@H](CN1CCOCC1)NC(=O)NC2CC([NH2+]C(C2)(C)C)(C)C C42909587
CC(C)(CNC(=O)NNC(=O)N)[NH+]1CCc2ccccc2C1 C46987044
Cc1cc(ccc1NC(=O)NC2CC([NH2+]C(C2)(C)C)(C)C)C(=O)NC C48184393
c1cc(c(cc1S(=O)(=O)N[C@@H]2CC[NH+]3[C@@H]2CCCC3)N)O C49563197
c1cc(c(cc1S(=O)(=O)N)N)N[C@H]2CC[NH+]3[C@@H]2CCCC3 C49564188
C1CCCN(CC1)C(=O)C2CC[NH+](CC2)CC(=O)NC(=O)N C50275615
c1c(cnc(c1[N+](=O)[O-])NC2CCC(CC2)[NH3+])Br C51693743
CC(C)c1[nH+]c(c(n1N)N)c2cc3c(c(c2)Cl)OCCO3 C52840002
C=CC[NH+]1CCC2(CC1)C(=O)N(C(=O)N2)Cc3ccc(cc3)N C57848793
CC(C)(C(=O)Nc1cc(ccc1Cl)S(=O)(=O)N)[NH2+]C C61316340
c1cc(cc(c1)S(=O)(=O)N)Nc2cc[nH+]c(c2)C(=S)N C61812064
c1cc(ccc1Nc2cc[nH+]c(c2)C(=S)N)S(=O)(=O)N C61812074
C[C@@]1(CCC[NH2+]C1)C(=O)Nc2cc(ccc2Cl)S(=O)(=O)N C62855646
C[C@@H](c1ccc(cc1)S(=O)(=O)N)NC(=O)[C@@]2(CC[NH2+]C2)C C62892094
c1ccc2=[NH+]C(=O)CC(=c2c1)C(=O)N[C@H]3[C@H](C4=C(S3)CCCC4)C(=O)N C39936870
C[C@@H]1CN(C[C@@H](O1)C)S(=O)(=O)N[C@@H]2CCCCC[C@@H]2[NH3+] C63213646
C[C@H]1CN(C[C@@H](O1)C)S(=O)(=O)N[C@@H]2CCCCC[C@@H]2[NH3+] C63213649
C[C@@H]1CN(C[C@H](O1)C)S(=O)(=O)N[C@@H]2CCCCC[C@@H]2[NH3+] C63213650
COc1ccccc1[C@H]2[C@@H]3C(=c4ccccc4=[NH+]3)C[C@@H](N2)C(=O)NN C63349888
c1cc(cc(c1)N2CN[NH2+]N2)NC(=O)C3=CC4=CC=N[C@H]4C=C3 C63795509
c1cc2c(cc1N3CCOC3=O)NC(=O)C[C@@H]2C4CCC(CC4)[NH3+] C65383485
CC1(CC(CC([NH2+]1)(C)C)NC(=O)N2CCC(CC2)NC(=O)C3CCC3)C C66119503
Cc1nc(cc(n1)NCc2c3c([nH]n2)CCC3)[C@@H]4CCC[NH2+]C4 C67586975
c1ccc2c(c1)nc(s2)c3cc4c(c(c3)O)OCC[NH+](C4)C(CO)CO C67641505
CCOC(=O)c1c2c(sc1NC(=O)C(=O)NCC[NH+](C)C)COC(C2)(C)C C06670456
CC[NH+]1CCC[C@@H]1CNC(=O)CN(C)S(=O)(=O)c2ccc(cc2)NC(=O)C C07960817
CC[NH+]1CCC[C@H]1CNC(=O)CN(C)S(=O)(=O)c2ccc(cc2)NC(=O)C C07960818
CN(C)c1ccc(cc1)C[NH+]2CCC[C@H](C2)n3cc(nn3)C(=O)NCCCO C12150677
C[NH+]1CCN(CC1)[C@H](CNC(=O)C(=O)NCCOC)c2ccc3c(c2)CCN3C C22734263
Cc1ccc(cc1)[n+]2c(c(cc3c2nc4ccc(cn4c3=O)C)C(=O)NC[C@@H]5CCCO5)N C35004742
CCOc1ccc2c(c1)sc([n+]2CC(=O)Nc3cc(ccc3Cl)S(=O)(=O)N(C)C)N C35344250
Cc1c(cccc1OC(=O)C)C(=O)N2C[C@@H](C3(C2)CC[NH2+]CC3)C(=O)NCCOC C39603490
CCOC(=O)CCNC(=O)[C@@H]1CN(CC12CC[NH2+]CC2)C(=O)c3cccnc3 C39604137
CCOCCCNC(=O)[C@@H]1CN(CC12CC[NH2+]CC2)C(=O)[C@@H]3CCCN3C(=O)C(F)(F)F C39604323
CCOCCCNC(=O)[C@@H]1CN(CC12CC[NH2+]CC2)C(=O)c3c(noc3C)C C39604525
COCCC(=O)N1C[C@@H](C2(C1)CC[NH2+]CC2)C(=O)NCCN3CCOCC3 C39625987
CC1(OC[C@H](O1)CNC(=O)[C@H]2CN(CC23CC[NH2+]CC3)C(=O)CCOC)C C39659704
COc1c(csc1Cl)C(=O)N2C[C@@H](C3(C2)CC[NH2+]CC3)C(=O)N[C@@H]4CCOC4=O C39660821
Cc1cc(c(o1)C(F)(F)F)C(=O)N2C[C@@H](C3(C2)CC[NH2+]CC3)C(=O)N[C@@H]4CCOC4=O C39660850
Cc1nnc(o1)CNC(=O)[C@@H]2CN(CC23CC[NH2+]CC3)C(=O)c4ccc(cc4)C(F)(F)F C39671146
Cc1nnc(o1)CNC(=O)[C@H]2CN(CC23CC[NH2+]CC3)C(=O)c4ccc(cc4)C(F)(F)F C39671147
Cc1nnc(o1)CNC(=O)[C@@H]2CN(CC23CC[NH2+]CC3)C(=O)c4ccccc4C(F)(F)F C39671148
Cc1nnc(o1)CNC(=O)[C@@H]2CN(CC23CC[NH2+]CC3)C(=O)c4cc(cc(c4)Cl)Cl C39671170
Cc1nnc(o1)CNC(=O)[C@H]2CN(CC23CC[NH2+]CC3)C(=O)c4cc(cc(c4)Cl)Cl C39671171
Cc1nnc(o1)CNC(=O)[C@@H]2CN(CC23CC[NH2+]CC3)C(=O)c4ccc(cc4F)C(F)(F)F C39671178
Cc1nnc(o1)CNC(=O)[C@H]2CN(CC23CC[NH2+]CC3)C(=O)c4ccc(cc4F)C(F)(F)F C39671179
Cc1nnc(o1)CNC(=O)[C@@H]2CN(CC23CC[NH2+]CC3)C(=O)c4ccc(c(c4)C(F)(F)F)F C39671180
Cc1nnc(o1)CNC(=O)[C@H]2CN(CC23CC[NH2+]CC3)C(=O)c4ccc(c(c4)C(F)(F)F)F C39671181
Cc1nnc(o1)CNC(=O)[C@H]2CN(CC23CC[NH2+]CC3)C(=O)c4ccc(c(c4)F)C(F)(F)F C39671183
Cc1ccc(c(c1F)C(=O)N2C[C@H](C3(C2)CC[NH2+]CC3)C(=O)NCc4nnc(o4)C)Cl C39671231
Cc1ccc(c(c1F)F)C(=O)N2C[C@@H](C3(C2)CC[NH2+]CC3)C(=O)NCc4nnc(o4)C C39671236
Cc1nnc(o1)CNC(=O)[C@@H]2CN(CC23CC[NH2+]CC3)C(=O)c4csc(c4OC)Cl C39671282
CC[C@@H](C)CC(=O)N1C[C@H](C2(C1)CC[NH2+]CC2)C(=O)NCc3nnc(o3)C C39671328
Cc1nnc(o1)CNC(=O)[C@@H]2CN(CC23CC[NH2+]CC3)C(=O)c4c(ccc(c4F)Cl)F C39671362
COCCC(=O)N1C[C@@H](C2(C1)CC[NH2+]CC2)C(=O)NC[C@@H]3CN(CCO3)Cc4ccccc4 C39678008
COCCC(=O)N1C[C@H](C2(C1)CC[NH2+]CC2)C(=O)NC[C@@H]3CN(CCO3)Cc4ccccc4 C39678009
COCCC(=O)N1C[C@@H](C2(C1)CC[NH2+]CC2)C(=O)NC[C@H]3CN(CCO3)Cc4ccccc4 C39678010
COCCC(=O)N1C[C@H](C2(C1)CC[NH2+]CC2)C(=O)NC[C@H]3CN(CCO3)Cc4ccccc4 C39678011
CN(C)C(=O)CNC(=O)[C@@H]1CN(CC12CC[NH2+]CC2)C(=O)c3csc(c3OC)Cl C39680645
Cc1cc(c(o1)C(F)(F)F)C(=O)N2C[C@@H](C3(C2)CC[NH2+]CC3)C(=O)NCC(=O)N(C)C C39680663
CC(=O)N1CCC(CC1)C(=O)N2C[C@H](C3(C2)CC[NH2+]CC3)C(=O)NC[C@@H]4CN(CCO4)C C39696755
C[C@@H](c1ccccc1)[n+]2c(c(cc3c2nc4ccccn4c3=O)C(=O)Nc5nccs5)N C39841053
Cc1ccc(cc1)C[n+]2c(c(cc3c2nc4c(cccn4c3=O)C)C(=O)Nc5nnc(s5)C)N C39841142
Cc1ccc(cc1C)NC(=O)c2cc3c(nc4ccccn4c3=O)[n+](c2N)C[C@@H]5CCCO5 C39993342
CCOCCC[n+]1c(c(cc2c1nc3ccccn3c2=O)C(=O)Nc4cc(ccc4C)C)N C39993453
CCOCCC[n+]1c(c(cc2c1nc3ccccn3c2=O)C(=O)Nc4ccc(c(c4)C)C)N C39993457
Cc1ccccc1NC(=O)c2cc3c(nc4ccccn4c3=O)[n+](c2N)CCCOC(C)C C39993472
Cc1cccc(c1)NC(=O)c2cc3c(nc4c(cccn4c3=O)C)[n+](c2N)C[C@H]5CCCO5 C39993544
C[NH+]1[C@@H]2CCN([C@@H]2C(=O)NC[C@@H]1CCC(=O)N3CCC(CC3)O)Cc4ccc(cc4)N(C)C C35442571
CC[C@H](C)NC(=O)C[NH+]1CCN(CC1)CC(=O)N[C@H](C)C(=O)N2CCCCC2 C51423055
CC(C)S(=O)(=O)NC[C@H]1CCC[NH+](C1)CC(=O)NCC(=O)N2CCCC2 C51101145
CC(C)[C@@H]1C(=O)NCC[NH+]1CCC(=O)Nc2cc(c(c(c2)OC)OC)OC C66498992
C[C@H](C(=O)NCCC[NH+]1CCC[C@@H]1C(=O)N(C)C)NC(=O)C2CCOCC2 C66836256
CCn1c(n[nH]c1=S)CNC(=O)[C@H]2CC(=O)N(C2)C[C@@H]3CCC[NH+]3CC C67119318
CC(=O)O/N=C(/c1ccc([nH+]c1)N2CCN(CC2)c3c(ccc[nH+]3)C(F)(F)F)\N C04390581
c1c(c[nH+]c(c1Cl)N2CCN(CC2)c3c(cc4c(ncnc4[nH+]3)N)C#N)C(F)(F)F C01385841
C1CCC(CC1)[NH2+]Cc2c(n(nn2)c3c(non3)N)C[NH2+]C4CCCCC4 C04936481
c1cc[nH+]c(c1)N2CCC[C@H](C2)C(=O)N3CCC(CC3)Cn4cc(nn4)C[NH3+] C23232232
CC1(Cc2c(c([nH+]c3c2c4c(s3)[C@H]([NH+]=CN4)NCc5ccco5)N6CCOCC6)CO1)C C26895842
CC1(Cc2c(c([nH+]c3c2c4c(s3)[C@@H]([NH+]=CN4)NCc5ccco5)N6CCOCC6)CO1)C C26895846
CCC(CC)NC(=O)c1ccc(cc1)NS(=O)(=O)c2ccc3=[NH+]C(=O)[NH+]=c3c2 C38798905
CC(C)OCCCNC(=O)[C@H]1c2c(nc3ccccc3n2)N([C@H]1[NH3+])/N=C/C4=c5ccccc5=[NH+]C4 C38799880
C[NH+](C)CCN1c2c(nc(c(n2)C#N)C#N)[C@@H]([C@@H]1[NH3+])c3[nH]c(=O)c4ccccc4n3 C38827309
C[NH+](C)CCN1c2c(nc(c(n2)C#N)C#N)[C@H]([C@@H]1[NH3+])c3[nH]c(=O)c4ccccc4n3 C38827310
C[C@H]1C(=C(N=N1)C)CCN(C)C(=O)CN2[C@@H](N[NH2+]N2)C[NH+]3CCc4ccccc4C3 C39500621
CC(C)[NH+](CCNC(=O)[C@H]1CN(CC12CC[NH2+]CC2)C(=O)c3cc(ccc3OC)OC)C(C)C C39634850
Cc1cc(nn1C)C(=O)N2C[C@@H](C3(C2)CC[NH2+]CC3)C(=O)N[C@@H]4C[NH+]5CCC4CC5 C39663357
COCCC(=O)N1C[C@H](C2(C1)CC[NH2+]CC2)C(=O)NC[C@@H](c3ccc(cc3)OC)[NH+]4CCCC4 C39664212
COCCC(=O)N1C[C@@H](C2(C1)CC[NH2+]CC2)C(=O)NC[C@H](c3ccc(cc3)OC)[NH+]4CCCC4 C39664213
COCCC(=O)N1C[C@H](C2(C1)CC[NH2+]CC2)C(=O)NC[C@H](c3ccc(cc3)OC)[NH+]4CCCC4 C39664214
Cc1c(c(on1)C)C(=O)N2C[C@H](C3(C2)CC[NH2+]CC3)C(=O)N[C@H](C[NH+](C)C)c4ccccc4 C39664909
Cc1ccn2cc([nH+]c2c1)CNC(=O)[C@@H]3CN(CC34CC[NH2+]CC4)C(=O)c5ccccc5OC(=O)C C39670020
Cc1ccn2cc([nH+]c2c1)CNC(=O)[C@H]3CN(CC34CC[NH2+]CC4)C(=O)c5ccccc5OC(=O)C C39670021
c1ccc2=[NH+]C(=O)[C@@H]([NH+]=c2c1)/C(=N\Nc3ccc(cc3)I)/[C@H]([C@@H](CO)O)O C40151156
c1cc(ccc1C(=O)N/N=C(\[C@@H]2C(=O)[NH+]=c3ccc(cc3=[NH+]2)Cl)/[C@@H]([C@@H](CO)O)O)Cl C40151297
c1cc(ccc1C(=O)N/N=C(\[C@H]2C(=O)[NH+]=c3ccc(cc3=[NH+]2)Cl)/[C@@H]([C@@H](CO)O)O)Cl C40151299
c1cc(ccc1C(=O)N/N=C(\[C@@H]2C(=O)[NH+]=c3ccc(cc3=[NH+]2)Cl)/[C@H]([C@@H](CO)O)O)Cl C40151300
c1cc(ccc1C(=O)N/N=C(\[C@H]2C(=O)[NH+]=c3ccc(cc3=[NH+]2)Cl)/[C@H]([C@@H](CO)O)O)Cl C40151302
CC1(CC(CC([NH2+]1)(C)C)Nc2c(c(ncn2)Nc3cc[nH+]cc3)[N+](=O)[O-])C C40586367
CC[NH+](Cc1cc(oc-2c/c(=[NH+]\C(=O)OCC)/ccc12)O)CC(=O)NC(=O)OCC C45312878
C[NH2+]Cc1cn(nn1)C[C@H]2C[C@@H]3CC[NH+]2C[C@@H]3C(=O)/N=c\4/[nH]ccs4 C49587797
CC(=O)Nc1ccc(cc1)S(=O)(=O)N2CCC(CC2)C(=O)NC3[NH+]=c4ccccc4=[NH+]3 C63280121
COc1ccc2c(c1OC)CC(=N2)C(=O)NCCCC(=O)NC3[NH+]=c4ccccc4=[NH+]3 C63281377
COc1ccc2=[NH+]CC(=c2c1)CCNC(=O)[C@H]3N[C@@H](NO3)CC4=c5ccccc5=[NH+]C4 C63295328
C[C@@H]1[C@@H]([C@@H](N(N1)c2ccccc2)[NH+]3CCC(CC3)C(=O)NCCC4=c5ccccc5=[NH+]C4)NC(=O)C C63694179
C[C@H]1[C@@H]([C@@H](N(N1)c2ccccc2)[NH+]3CCC(CC3)C(=O)NCCC4=c5ccccc5=[NH+]C4)NC(=O)C C63694182
C[C@@H]1[C@H]([C@@H](N(N1)c2ccccc2)[NH+]3CCC(CC3)C(=O)NCCC4=c5ccccc5=[NH+]C4)NC(=O)C C63694186
C[C@H]1[C@H]([C@@H](N(N1)c2ccccc2)[NH+]3CCC(CC3)C(=O)NCCC4=c5ccccc5=[NH+]C4)NC(=O)C C63694190
COc1ccc(cc1)NC(=O)[C@@H](CCSC)NS(=O)(=O)c2ccc3=[NH+]C(=O)C(=O)[NH+]=c3c2 C63731996
c1ccc2=[NH+]C([NH+]=c2c1)NC(=O)CCNC(=O)[C@H]3COc4ccccc4O3 C63818915
CC1(CC(CC([NH2+]1)(C)C)NC(=O)C(=O)N2CCN(CC2)C(=O)[C@@H]3C=c4ccccc4=[NH+]3)C C63818916
c1ccc2=[NH+]C([NH+]=c2c1)NC(=O)CNC(=O)[C@@H]3CC(=O)N(C3)c4ccc(cc4)F C63823851
c1ccc2=[NH+]C([NH+]=c2c1)NC(=O)CNC(=O)[C@H]3CC(=O)N(C3)c4ccc(cc4)F C63823856
Cc1ccc2=[NH+]CC(=c2c1)CC/[NH+]=C/3\NN[C@@H](C(=O)N3N)c4ccc(cc4)OC C63952582
c1cc(cc(c1)S(=O)(=O)/N=C\2/CCCN2)NS(=O)(=O)c3ccc4=[NH+]C(=O)[NH+]=c4c3 C32686437
CC[C@@H](C(=O)NC1[NH+]=c2ccccc2=[NH+]1)N3[C@@H](Nc4ccccc4C3=O)O C64164071
CC[C@H](C(=O)NC1[NH+]=c2ccccc2=[NH+]1)N3[C@@H](Nc4ccccc4C3=O)O C64164073
CC[C@H](C(=O)NC1[NH+]=c2ccccc2=[NH+]1)N3[C@H](Nc4ccccc4C3=O)O C64164080
c1ccc2c(c1)C(=O)N([C@@H](N2)O)CCCC(=O)NC3[NH+]=c4ccccc4=[NH+]3 C64198263
c1ccc2c(c1)C(=O)N([C@H](N2)O)CCCC(=O)NC3[NH+]=c4ccccc4=[NH+]3 C64198266
c1ccc2=[NH+][C@@H]3C(=c2c1)N=[NH+]C(=N3)N/N=C/c4cc5cc6c(cc5[nH]c4=O)OCCO6 C39037680
Cc1c(c(=O)[nH]c(=O)[nH]1)CCc2nnc(o2)SCC3[NH+]=c4ccccc4=[NH+]3 C64409739
Cc1[nH]c(=O)c(cn1)CC(=O)N2CCN3[C@@H](C2)C=C(N3)C4[NH+]=c5ccccc5=[NH+]4 C65372412
CC1CC[NH+](CC1)C[C@H](C[NH2+]Cc2cc3c(cc2[N+](=O)[O-])OCCO3)O C67122313
C[C@@H]1CC(=O)[C@]2([C@@H](O1)O[C@@H]3[C@@H]([C@@H]([C@@H]([C@@H]([C@@H]3O2)[NH2+]C)O)[NH2+]C)O)O C03831467
C1COCCOCCN(CCOCCOCCN1C(=O)CCC[NH3+])C(=O)CCC[NH3+] C04661810
C[NH+](C)CCn1cnc2c(c1=[NH2+])[C@H](c3ccc(cc3O2)O)c4ccc(cc4)OC C05345579
C[NH+](C)CCn1cnc2c(c1=[NH2+])[C@@H](c3ccc(cc3O2)O)c4ccco4 C05346832
C[C@H]1CC(=O)[C@@]2([C@@H](O1)O[C@@H]3[C@@H]([C@H]([C@@H]([C@H]([C@@H]3O2)[NH2+]C)O)[NH2+]C)O)O C11592795
C[C@H](C(=O)N1CCOCCN(CCOCCOCC1)C(=O)[C@H](C)[NH3+])[NH3+] C13576594
Cc1c(nc[nH]1)C[NH+]2CC[C@H]([C@@H](C2)O)N3CCN(CC3)c4cccc[nH+]4 C20909809
c1cc(oc1C[NH+]2CCC(CC2)n3cc(nn3)C[NH3+])[C@@H]4CCCCO4 C23337953
c1cn(c(=O)n(c1=O)C(=O)CSC(=[NH2+])N)C(=O)CSC(=[NH2+])N C04642684
c1ccc(c(c1)[C@H](C[NH3+])N2CCN(CC2)c3cccc[nH+]3)[N+](=O)[O-] C32088015
C1CN(CCC1[NH3+])C(=O)CCC(=O)NCCN2CC[NH2+]CC2 C33455010
CN(C)c1cc[nH+]cc1NC(=O)[C@@H](CCS(=O)(=O)C)[NH3+] C37013696
CCNC(=O)NC(=O)[C@@H](C)[NH+]1CCCN(CC1)CCC[NH3+] C37038157
CS(=O)(=O)CC[C@@H](C(=O)N[C@@H]1CCC[C@@H]1n2cc[nH+]c2)[NH3+] C37045793
CCNC(=O)NC(=O)[C@@H](C)N1CC[NH+](CC1)C[C@H](C)C[NH3+] C37049093
C[C@@H](C[NH3+])CN1CCC[NH+](CC1)[C@@H](C)C(=O)NC(=O)NC C37049252
CC(C)N1C(=O)C[C@H](C1=O)[NH2+]C2CC[NH+](CC2)CC(=O)N C38007288
CSc1c(c(=[NH2+])nc\2n1NC(=[NH2+])/C2=N/Nc3ccc(cc3)S(=O)(=O)N)C#N C08444443
Cc1ccn2cc([nH+]c2c1)CNC(=O)[C@H]3CN(CC34CC[NH2+]CC4)C(=O)C C39670003
Cc1ccc2[nH+]c(cn2c1)CNC(=O)[C@@H]3CN(CC34CC[NH2+]CC4)C(=O)C C39670352
c1ccc2=[NH+]CC(=c2c1)/C=N/NC(=O)C[C@H]3NN[C@@H](S3)[NH3+] C39700558
c1ccc2=[NH+]CC(=c2c1)/C=N/NC(=O)C[C@H]3NN[C@H](S3)[NH3+] C39700560
C[C@@H]1CC(=O)[C@@]2([C@@H](O1)O[C@@H]3[C@H]([C@@H]([C@@H]([C@@H]([C@H]3O2)[NH2+]C)O)[NH2+]C)O)O C44784025
CCc1c[nH+]c(nc1N2CCC(CC2)n3cc(nn3)C(C)(C)[NH3+])C C48087863
CC1(CC[NH+](CC1)C)C(=O)N2CCC[C@@H](C2)Cn3cc(nn3)C(C)(C)[NH3+] C48200621
c1cc(ncc1C(=[NH2+])N)c2cnc(s2)c3ccc(cn3)C(=[NH2+])N C49784440
CS(=O)(=O)N1CCN(CC1)C(=O)C[NH+]2CC[C@@H](C2)[NH3+] C50243694
Cc1nc(cn1C)S(=O)(=O)NC2(CC[NH+](CC2)C)C[NH3+] C50252055
C[NH+]1CCC(CC1)(C[NH3+])NS(=O)(=O)C2CCS(=O)(=O)CC2 C50350778
C[NH+]1CCC(CC1)[NH+](C)Cc2cc(ccc2NN)[N+](=O)[O-] C51146910
c1ccc2=[NH+]CC(=c2c1)[C@@H]([C@@H](CNc3nccc(n3)c4ccncc4)[NH3+])O C52569928
C1CCN(C1)C(=O)C[NH+]2CCC3(CC2)C(=O)N(C(=O)N3)CC[NH3+] C57840480
C[C@@H](C[NH3+])N1C(=O)C2(CC[NH+](CC2)CCN(C)C)NC1=O C57845838
CC[C@@H](CN1C(=O)C2(CC[NH+](CC2)CCCO)NC1=O)[NH3+] C57846506
C1CC[NH+](CC1)CC[NH+]2CCC3(CC2)C(=O)N(C(=O)N3)CCO C57847878
C1C[NH2+]CCC1CN2C(=O)C3(CC[NH+](CC3)CCCO)NC2=O C57848170
C1CC[NH2+][C@H](C1)CCN2C(=O)C3(CC[NH+](CC3)CCO)NC2=O C57848602
c1c(csc1[N+](=O)[O-])C[NH+]2CCC[C@@H](C2)C(=O)NCC[NH3+] C63178435
C[C@H](C(=O)NC(=O)NC)[NH+]1CCC[C@@H](C1)C(=O)NCC[NH3+] C63180352
c1ccc2=[NH+]C([NH+]=c2c1)CSC3=NN[C@@H](N3N)c4cccnc4 C63744021
c1ccc2=[NH+]C([NH+]=c2c1)CSC3=NN[C@@H](N3N)c4ccccn4 C63744025
c1ccc2=[NH+]CC(=c2c1)C[C@@H]([C@@H]3N=N[C@H](O3)SCC(=O)N)[NH3+] C63761288
CC1=C([C@@H](N(N1)C)Cl)C2=Nc3cc4=[NH+]C(=O)Nc4cc3=[NH+]2 C63855379
Cc1cc2n([nH+]1)C[C@@H](CN2)C[NH2+]C[C@@H](CN3CCCC3=O)O C58299891
c1cc2=C[C@H](C(=O)[NH+]=c2cc1F)CNC(=O)[C@@H]3C=C4C[NH2+]CCN4N3 C65395720
c1cc2=C[C@H](C(=O)[NH+]=c2cc1F)CNC(=O)[C@H]3C=C4C[NH2+]CCN4N3 C65395722
C1CC[NH+](CC1)C2(CCN(CC2)C(=O)[C@]34C[NH2+]C[C@H]3CNC4)C(=O)N C65396135
c1ccc(cc1)[C@H]2[C@H](N(CN2)CC[NH+]3CCC[C@@H](C3)C(=O)N)c4[nH]cc[nH+]4 C65409576
C[C@@H](Cn1cc[nH+]c1)NC(=O)Nc2ccc[nH+]c2N3CCCC3 C48171396
C1[C@@H](C(=[NH2+])N(C1=S)CCN2C(=[NH2+])[C@@H](SC2=S)C(=O)N)C(=O)N C66324939
C[C@H](C(=O)N1CCNCC1)[NH+]2CCC(CC2)C(=O)N C19516237
C[C@@H]1C(=O)N(c2cc(ccc2O1)[C@@H](C)[NH3+])CC(=O)NC C19768981
CCC[n+]1c(c(cc2c1nc3c(cccn3c2=O)C)C(=S)N)N C04111417
CNC(=O)C1CCN(CC1)C(=O)[C@H]2C[C@@H](C[NH2+]2)O C36136430
c1c(ncc(=O)[nH]1)C(=O)N2C[C@H]3CC[C@H](C[C@H]3C2)[NH3+] C36261665
c1cc2c(ccc(c2nc1)[N+](=O)[O-])NC3CC(C3)[NH3+] C36268705
C[NH+](CC(=O)NC(=O)NC1CC1)C2CCNCC2 C36300634
CS(=O)(=O)c1ccc(c(c1)NC(=O)[C@@H]2C[C@@H](C[NH2+]2)O)F C37029480
c1ccc(c(c1)NC(=O)C2(CCCCC2)[NH3+])[N+](=O)[O-] C37029567
c1cc(=O)n(cc1N)CCC[NH+]2CCNC(=O)C2 C37065129
c1cc(ccc1NC(=O)C2(CCCC2)[NH3+])[N+](=O)[O-] C37616099
C[C@H](c1nnc2n1CCC2)NC(=O)C3(CCCC3)[NH3+] C37616272
CC(C)(C)NC(=O)CN(C)C(=O)[C@@H]1C[C@H](C[NH2+]1)O C37801632
CC(=O)N[C@H]1CCCN(C1)C(=O)[C@H]2C[C@@H](C[NH2+]2)O C37815261
C[C@H](c1nnc2n1CCC2)NC(=O)[C@H](C(C)C)[NH3+] C37004889
c1ccc(c(c1)O)[P@]2(=O)N[NH+]3C[C@@H]4C=C(C(=C[C@@H]4C[C@@H]3CO2)Br)O C39467428
Cc1c(nnc(c1C(=[NH2+])N)n2cc(cn2)Cl)C C40291590
c1ccc2c(c1)N=CN(S2(=O)=O)C[C@H](C[NH3+])O C40500339
Cc1c(sc(=O)[nH]1)S(=O)(=O)N2[C@@H]3CC[C@H]2CC(C3)[NH3+] C40749862
CCNC(=O)N1CCN(CC1)C(=O)[C@H](C(C)C)[NH3+] C41653749
CCNC(=O)NC(=O)[C@@H](C)O[C@@H]1CC[C@@H]([NH2+]C1)C C50211658
C1C[C@H](C(=O)NC1)[NH2+][C@@H]2CS(=O)(=O)C[C@@H]2O C50395729
c1c(cc(c(c1Cl)OCC(=[NH2+])N)Cl)[N+](=O)[O-] C50440489
CS(=O)(=O)NC1CCN(CC1)C(=O)[C@H]2C[C@@H]2[NH3+] C50461876
CNC(=O)C1CC[NH+](CC1)Cc2c(snn2)N C50816899
C[C@H](C(=O)N1C[C@H](Oc2c1cccc2)C(=O)N)[NH2+]C C52395908
CC[C@@H](/C(=N/O)/N)C(=O)N(C)[C@@H]1CCC[NH+](C1)C C53250265
Cc\1ccc[nH]/c1=N\S(=O)(=O)c2cc[nH+]c(c2)N C50634613
c1cc(ccc1NCc2c[nH+]c[nH]2)n3cc[nH]c3=O C54765082
c1cc2c(cc1[C@H]([C@H]3COCCO3)[NH3+])oc(=O)[nH]2 C55299038
c1cc2c(cc1[C@H]([C@@H]3COCCO3)[NH3+])NC(=O)CO2 C55299119
C[NH+]1CCC(CC1)(C(=S)N)NC(=O)[C@H]2COCCO2 C55301798
C1CN(CCC1[NH3+])CC(=O)N[C@@H]2CS(=O)(=O)C[C@H]2Cl C36754234
CCNC(=O)NC(=O)[C@H](C)N1CCC(CC1)[NH2+]C C37536904
C1C[C@H](N(C1)C2CC[NH2+]CC2)C(=O)N3CCC[C@@H]3C(=O)N C38042996
COc1ccc(cc1S(=O)(=O)N2CC[C@@H](C2)O)C#CC[NH3+] C61713664
CN(C[C@H]1CCCO1)c2cc[nH+]c(c2)/C(=N/O)/N C61813727
CC1(CC(CC([NH2+]1)(C)C)Nc2[nH]ncc(=O)n2)C C41601571
c1c(cc(c2c1COCO2)C[NH+]3CCC(=O)NCC3)N C62099690
[H]/N=C(/c1cc2c(nc1N3CCn4cc[nH+]c4C3)CCC2)\N C62252629
C1CS(=O)(=O)C[C@H]1CNC(=O)[C@@H]2C[NH2+]CCN2 C62813479
C[C@H]1CN[C@@H](C[NH2+]1)C(=O)N2CCN(CC2)CCO C62814581
C[C@H]1CN[C@@H](C[NH2+]1)C(=O)N2CCC(CC2)C(=O)NC C62814835
CC(C)[C@@H](/C(=N/O)/N)C(=O)N1CC[C@@H](C1)[NH+](C)C C62983485
C[C@@H]1CN(C[C@@H](O1)C)S(=O)(=O)N[C@@H]2CCC[C@@H]2[NH3+] C63175729
C1CC[C@H]([C@@H](CC1)NS(=O)(=O)[C@@H]2CCS(=O)(=O)C2)[NH3+] C63213408
C1CC[C@H]([C@H](CC1)NS(=O)(=O)[C@@H]2CCS(=O)(=O)C2)[NH3+] C63213412
CNC(=O)[C@H]1N[C@@H](NO1)CC2=c3ccccc3=[NH+]C2 C63295710
C[C@@H]1C[C@@H](N(C(=[NH+]1)O)C(C)C)NC(=O)NC(C)C C00518593
C1[C@H](C[NH+]([C@@H]1C(=O)N)Cc2c(snn2)Cl)O C67129158
C[C@@H](C(=O)N)NC(=O)[C@@H]1C[C@@H](CCN1C(=O)C2CC[NH2+]CC2)OCC#C C03838387
c1cc(ccc1/N=C(/N2CCC(CC2)(C(=O)N)[NH+]3CCCCC3)\S)S(=O)(=O)N C04574493
c1ccc(cc1)CCN2C(=O)[C@@H]3[C@@H]([NH2+][C@]4([C@@H]3C2=O)c5ccccc5NC4=O)CCC(=O)N C12873078
CS(=O)(=O)N1C2=NN(NC2=C(N1)[NH3+])c3ccc(cc3)Cl C05559289
CCNC(=O)C[NH+]1CCN(CC1)[C@H](C)C(=O)NC(=O)NCC C29669323
CNC(=O)c1cc(cn1C)S(=O)(=O)N[C@H]2C[NH2+]C[C@@H]2OC C36265191
c1c(c(=O)[nH]c(=O)[nH]1)S(=O)(=O)N2C[C@H]3CC[C@H](C[C@H]3C2)[NH3+] C36267164
CS(=O)(=O)CC[C@H](C(=O)Nc1ccc2c(c1)[nH]c(=O)[nH]2)[NH3+] C36810677
CS(=O)(=O)CC[C@@H](C(=O)Nc1ccc(cc1Cl)[N+](=O)[O-])[NH3+] C37018417
CS(=O)(=O)CC[C@H](C(=O)Nc1ccc2c(c1)[nH]c(=O)o2)[NH3+] C37040059
COc1ccc(cc1NC(=O)[C@H]2C[C@H](C[NH2+]2)O)S(=O)(=O)N C37040883
Cc1c(c(n[nH]1)C)S(=O)(=O)N(CC(=O)N)[C@H]2CCC[NH2+]C2 C37541866
CS(=O)(=O)NC[C@H]1CCCN(C1)C(=O)CNC(=O)C[NH3+] C37820052
CCCN1[C@@H](C(=C[NH2+]1)c2ccnc(n2)N[C@@H](C)c3nc[nH]n3)C C39516242
CC(=O)N1CCC(CC1)C(=O)N2C[C@@H](C3(C2)CC[NH2+]CC3)C(=O)NCCCO C39605418
Cc1c(c(on1)C)C(=O)N2C[C@@H](C3(C2)CC[NH2+]CC3)C(=O)NCCCO C39605575
Cn1cncc1C(=O)N2C[C@@H](C3(C2)CC[NH2+]CC3)C(=O)NCCCO C39605606
Cc1ccc(cc1)[C@@H](CNC(=O)C(=O)N2CCC(CC2)C(=O)N)N3CC[NH+](CC3)C C36699445
C[NH+]1CCC(CC1)(/C(=N/O)/N)NS(=O)(=O)N2CCCC2 C40377066
Cn1cc(cc1C(=O)N)S(=O)(=O)NCc2ccc[nH+]c2N(C)C C42994733
C[C@H](C(=O)NC(=O)NC[C@H]1CCCO1)[NH+]2CCN(CC2)CCO C43563671
C[C@H](C(=O)Nc1ccc(cc1)[N+](=O)[O-])NC(=O)[C@H](C(C)C)[NH3+] C35051061
C1C[C@@H](CN(C1)C(=O)[C@@H]2C[NH2+]CCO2)CNS(=O)(=O)N C43799050
C1C[C@@H](CN(C1)C(=O)[C@H]2C[NH2+]CCO2)CNS(=O)(=O)N C43799054
c1cc(c(cc1S(=O)(=O)N)[N+](=O)[O-])N2CCC[C@H](C2)C[NH3+] C44531675
C[C@H]1CCC[NH+](C1)CCCNC(=O)NNC(=O)[C@@H]2CCS(=O)(=O)C2 C46395895
C[C@H](C(=O)NC(=O)NC[C@@H]1CCCO1)[NH+]2CCC(CC2)CC(=O)N C48026392
CN(C)S(=O)(=O)N1CCN(CC1)C(=O)CSC(=[NH2+])N C48640820
C[NH+](C)CCNS(=O)(=O)c1c(cc(cc1F)[N+](=O)[O-])N C50638120
C[NH+]1CC[C@@H](C1)CNS(=O)(=O)c2ccc(cc2[N+](=O)[O-])N C50660107
C[NH+](Cc1ccc(c(c1)[N+](=O)[O-])NN)[C@H]2CCS(=O)(=O)C2 C51144525
c1cc(c(cc1S(=O)(=O)N)[N+](=O)[O-])OCC2CC[NH2+]CC2 C51869633
C[C@H]1CCC[C@](C1)(CNC(=O)NNC(=O)C(=O)NC2CC2)[NH+](C)C C52588344
Cc1ccc(c(c1C)NC(=O)[C@H](C)[NH+](C)CC(=O)N)[N+](=O)[O-] C52831052
CNS(=O)(=O)c1ccc(c(c1)[N+](=O)[O-])NC[C@@H]2CCC[NH2+]2 C53255171
C[C@H]1C[C@@H](C[NH+](C1)C[C@@H](C)NC(=O)NNC(=O)C(=O)NC2CC2)C C56946347
CC(C)CNC(=O)C[NH+]1CCC2(CC1)C(=O)N(C(=O)N2)CCO C57847841
C[NH+]1CC[C@@H](C1)NS(=O)(=O)c2ccc(cc2[N+](=O)[O-])NN C49086979
[H]/N=C(/N)\NC(=[NH2+])S[C@H]1CC(=O)N(C1=O)c2ccc(cc2)C(=O)C C59491081
Cc1c(nnc(c1C(=[NH2+])N)Sc2n[nH]c(=O)n2C(C)C)C C61595673
CCc1ccc(cc1)N2C(=O)/C(=C/NCCN3CC[NH2+]CC3)/C(=O)NC2=O C19371272
COc1ccc(cc1[N+](=O)[O-])S(=O)(=O)N[C@H]2CCC[C@H]2[NH3+] C63174651
CSc1nnc(s1)NC(=O)CS[C@@H]2N[C@@H](N=N2)[NH3+] C39984078
c1ccc2=[NH+][C@@H](C=c2c1)C(=O)NCCNC(=O)C(=O)Nc3cccc(c3)O C63795575
c1ccc2=[NH+]CC(=c2c1)CC(=O)N3CCN(CC3)[C@@H]4NN[C@@H](S4)SCC(=O)N C64409695
C[C@H](C(=O)NC(=O)N)[NH+]1CCC[C@@H](C1)CNS(=O)(=O)C(C)C C65263064
CNC(=O)NC(=O)C[NH+]1CCCC[C@@H]1CNS(=O)(=O)C C30589495
CC[C@@H]1C[C@@H]([NH+](C1)C)C(=O)N[C@@H]([C@@H]2[C@@H]([C@@H]([C@@H]([C@@H](O2)SC)O)O)O)[C@@H](C)O C33902777
COc1cc(c(cc1OC)Cl)C[NH+]2CCNC(=O)[C@@H]2CC(=O)NN C66148400
C1CC[NH+]([C@@H](C1)C(=O)N2CCOCC2)CCC(=O)NC(=O)N C67230628
C[NH2+][C@H]1CCc2cc(c(c(c2-c3c1cc(/c(=[N+](/C)\CC(OC)OC)/cc3)O)OC)OC)OC C01896591
CC1(Cc2c(c([nH+]c3c2c4c(s3)[C@@H]([NH+]=CN4)NCCOC)N5CCOCC5)CO1)C C27345003
C[NH+](C)CCNC(=O)[C@@H]1Cc2cc(ccc2N3[C@@H]1C[NH+](CC3)Cc4ccc(cc4)Cl)[N+](=O)[O-] C35870356
CC[C@H](C)[C@@H](C(=O)OC)NC(=O)N1CCc2c([nH+]c[nH]2)C13CC[NH+](CC3)C C36597120
C[C@@H](C(=O)NC1=c2cc(ccc2=[NH+][C@@H]1C(=O)OC)Cl)[NH+]3CCN(CC3)c4ccccc4OC C38610227
C[C@@H](C(=O)NC1=c2cc(ccc2=[NH+][C@H]1C(=O)OC)Cl)[NH+](C)CC3OCCO3 C38611557
CC(=O)Nc1ccc(cc1)/[NH+]=C\2/[C@H]([NH+]=c3ccccc3=N2)NS(=O)(=O)c4ccc(cc4)Cl C38827533
C=CCN[C@H]1/C(=N/S(=O)(=O)c2cccc3c2nsn3)/[NH+]=c4ccccc4=[NH+]1 C38971718
COc1ccc(c(c1)OC)N[C@H]2/C(=N/S(=O)(=O)c3cccs3)/[NH+]=c4ccccc4=[NH+]2 C38984501
c1ccc2=[NH+]C(=O)[C@H]([NH+]=c2c1)NN=C3CCN(CC3)c4c(cccn4)[N+](=O)[O-] C39315749
CC[NH+](CC)CCNC(=O)[C@@H]1CN(CC12CC[NH2+]CC2)C(=O)[C@@H]3CCCN3C(=O)C(F)(F)F C39626670
CC[NH+](CC)CCNC(=O)[C@H]1CN(CC12CC[NH2+]CC2)C(=O)[C@@H]3CCCN3C(=O)C(F)(F)F C39626673
C1CC[NH+](CC1)CCNC(=O)[C@@H]2CN(CC23CC[NH2+]CC3)C(=O)[C@@H]4CCCN4C(=O)C(F)(F)F C39627828
C1CC[NH+](CC1)CCNC(=O)[C@H]2CN(CC23CC[NH2+]CC3)C(=O)[C@@H]4CCCN4C(=O)C(F)(F)F C39627830
C1C[C@H](N(C1)C(=O)C(F)(F)F)C(=O)N2C[C@@H](C3(C2)CC[NH2+]CC3)C(=O)N[C@@H]4C[NH+]5CCC4CC5 C39662942
C1C[C@H](N(C1)C(=O)C(F)(F)F)C(=O)N2C[C@H](C3(C2)CC[NH2+]CC3)C(=O)N[C@H]4C[NH+]5CCC4CC5 C39662945
C[C@H]1C(=c2cc(ccc2=[NH+]1)C#N)CCNC(=O)[C@@H]3CN(CC34CC[NH2+]CC4)C(=O)c5cccn5C C39674757
C[NH+](C)CCCCNC(=O)[C@@H]1CN(CC12CC[NH2+]CC2)C(=O)[C@@H]3CCCN3C(=O)C(F)(F)F C39678896
C[NH+](C)CCCCNC(=O)[C@H]1CN(CC12CC[NH2+]CC2)C(=O)[C@@H]3CCCN3C(=O)C(F)(F)F C39678897
Cn1cncc1C(=O)N2C[C@@H](C3(C2)CC[NH2+]CC3)C(=O)NCCCC[NH+](C)C C39679110
Cn1cncc1C(=O)N2C[C@H](C3(C2)CC[NH2+]CC3)C(=O)NCCCC[NH+](C)C C39679111
CC[NH+]1CCC[C@H]1CNC(=O)[C@@H]2CN(CC23CC[NH2+]CC3)C(=O)[C@@H]4CCCN4C(=O)C(F)(F)F C39695453
CCOc1ccc2=[NH+]C(=O)[C@H](C=c2c1)[C@H]([C@@H]3N=NNN3C(C)(C)C)[NH+]4CCCCC4 C39711447
C[C@@H]1/C(=N/Nc2ccc(cc2)[N+](=O)[O-])/C(=O)[NH+]=c3ccccc3=[NH+]1 C39775847
C[n+]1c2ccccn2cc1c3ccc(cc3)/C=N/NC(=[NH2+])N[N+](=O)[O-] C26831552
C1C[C@@H](OC1)C[NH2+]CC(=O)N2CCN(CC2)C(=O)C[NH2+]C[C@@H]3CCCO3 C04895350
C1C[C@@H](OC1)C[NH2+]CC(=O)N2CCN(CC2)C(=O)C[NH2+]C[C@H]3CCCO3 C04895356
C1C[C@H](OC1)C[NH2+]CC(=O)N2CCN(CC2)C(=O)C[NH2+]C[C@@H]3CCCO3 C04895352
CCN(CC)C(=O)CC[C@H]1CNC(=O)[C@@H]2[C@H]([NH+]1C)CC[NH+]2Cc3ccc(cc3)S(=O)(=O)C C35442529
C[NH+]1CCC(CC1)N2CC[C@@H]3[C@H]2C(=O)NC[C@@H]([NH+]3C)CCC(=O)N4CCC(CC4)O C22923664
C[NH+]1[C@@H]2CC[NH+]([C@@H]2C(=O)NC[C@@H]1CCC(=O)N3CCC(CC3)O)Cc4ccc(cc4)S(=O)(=O)C C35442581
CC(C)[C@@H](c1ccc2c(c1)OCCCO2)NS(=O)(=O)c3ccc4=[NH+]C(=O)[NH+]=c4c3 C39780516
CCc1ccc2=[NH+][C@@H]3C(=c2c1)N=[NH+]C(=N3)N/N=C/c4cc(ccc4OC)OC C39769717
C[C@]12[C@@H]3C(=c4ccccc4=[NH+]3)CCN1C(=O)CN(C2=O)/N=C/C(=O)NCCC5=c6ccccc6=[NH+]C5 C63271175
COC(=O)c1ccccc1NC(=O)CS[C@H]2[NH+]=c3ccc(cc3=[NH+]2)[N+](=O)[O-] C63290997
COc1ccc(cc1)[C@H]2[C@@H]3[C@@H](N(C(=O)[C@@H]3N=[NH+]2)CCC4=c5cc(ccc5=[NH+]C4)OC)c6cccc(c6)O C63296120
CN(c1ccccc1)S(=O)(=O)c2cccc(c2)NC(=O)CS[C@@H]3[NH+]=c4ccc(cc4=[NH+]3)OC C63742862
Cc1cc(ccc1NC(=O)CS[C@@H]2[NH+]=c3ccc(cc3=[NH+]2)OC)[N+](=O)[O-] C63745887
Cc1cc(ccc1NC(=O)CS[C@H]2[NH+]=c3ccc(cc3=[NH+]2)OC)[N+](=O)[O-] C63745889
C/C(=N\NC1=N[C@@H]2C(=c3ccccc3=[NH+]2)N=[NH+]1)/c4ccc(c(c4)OC)OC C39774472
c1cc2=[NH+][C@@H]([NH+]=c2cc1Cl)CN/C(=C\3/C[N+](=C[C@@H](C3=O)C(=O)NCC4CCCCC4)C5CC5)/[O-] C64074553
c1cc2=[NH+][C@H]([NH+]=c2cc1Cl)CN/C(=C\3/C[N+](=C[C@@H](C3=O)C(=O)NCC4CCCCC4)C5CC5)/[O-] C64074555
Cc1cccc2=[NH+][C@@H]([NH+]=c12)CCNC(=O)[C@H]3C=[N+](CC(=C3[O-])C(=O)NCC4CCCCC4)C5CC5 C64151805
Cc1cccc2=[NH+][C@H]([NH+]=c12)CCNC(=O)[C@@H]3C=[N+](CC(=C3[O-])C(=O)NCC4CCCCC4)C5CC5 C64151808
c1cc2=[NH+]C(=O)C(=O)[NH+]=c2cc1C(=O)N3CCC4(CC3)C(=O)NC(=O)N4 C64178909
C[C@H]1CN(C[C@@H](O1)C)C(=O)c2ccccc2NS(=O)(=O)c3ccc4=[NH+]C(=O)[NH+]=c4c3 C64202117
c1ccc2=[NH+][C@H]3C(=c2c1)N=[NH+]C(=N3)N/N=C/c4cc5cc6c(cc5[nH]c4=O)OCO6 C39037501
c1ccc2=[NH+]C([NH+]=c2c1)CNC(=O)[C@@H]3[C@@H]4CCCC4=NN3[C@@H]5CCS(=O)(=O)C5 C64409182
c1ccc2=[NH+]C([NH+]=c2c1)SCc3nc(on3)CCC(=O)N[C@@H]4C(=C5CCCC[C@@H]5S4)C#N C64604120
c1ccc2=[NH+]C([NH+]=c2c1)C3=C[C@H]4CN(CCN4N3)C(=O)CC[C@@H]5CCOC5=O C65371933
CCOC(=O)C[n+]1c2ccccc2n(c1N)/N=C/c3ccc(o3)[N+](=O)[O-] C02066576
COc1ccc(cc1)C(=O)N2CCN([C@H](C2)C(=O)N[C@H]3CCCNC3=O)C(=O)[C@@H]4CSC[NH2+]4 C05433679
C[C@H](C(=O)OC)NC(=O)[C@@H]1CN(CCN1S(=O)(=O)C)C(=O)C2CC[NH2+]CC2 C05398662
CC1CC[NH+](CC1)Cc2c(nnn2c3c(non3)N)C(=O)NN=C(C)C C08743484
Cc1c(c(on1)C)S(=O)(=O)N2CC[NH+](CC2)[C@@H](C)C(=O)Nc3ccc(cc3)[N+](=O)[O-] C08747788
c1c2cc3c(cc2[nH]c(=O)c1C[NH+](Cc4nnnn4C5CCCC5)C[C@@H]6CCCO6)OCO3 C13065389
CC(C)[NH2+][C@H]1CO[C@H]2[C@@H]1OC[C@@H]2n3c(nnn3)Oc4cccc(c4)N5CCOCC5 C08253590
C[C@@H](C(=O)NC(=O)N)[NH+]1CCN(CC1)c2ccc(c3c2ccnc3)[N+](=O)[O-] C09119162
c1cc(c(cc1[N+](=O)[O-])S(=O)(=O)N2CCOCC2)NCc3ccc([nH+]c3)N4CCOCC4 C14306776
C[NH+]1CCN(CC1)[C@H](c2cc3cc4c(cc3[nH]c2=O)OCO4)c5nnnn5C6CCCC6 C19589835
C[NH+]1C[C@H](C[C@H]1c2nc(no2)c3cncnc3)NS(=O)(=O)c4cccc5c4nccc5 C20464454
C[C@H](C(=O)NC1CC1)[NH+]2CCN(CC2)S(=O)(=O)c3cn(c(=O)n(c3=O)C)C C22195384
C[C@@H](C(=O)NC1CC1)[NH+]2CCN(CC2)S(=O)(=O)c3cn(c(=O)n(c3=O)C)C C22195387
Cc1c(c(n(n1)c2ccccc2)C)[C@H]3C(=O)NCC[NH+]3CC(=O)N4CCN(CC4)S(=O)(=O)C C24716875
Cc1c(c(n(n1)c2ccccc2)C)[C@@H]3C(=O)NCC[NH+]3CC(=O)N4CCN(CC4)S(=O)(=O)C C24716878
CCOC(=O)C1CCN(CC1)C(=O)c2cc3c(nc4c(cccn4c3=O)C)[n+](c2N)CCOC C33749870
CS(=O)(=O)c1ccc(cc1)C[NH+]2CCC[C@H]2c3nc(no3)c4cc[nH]/c(=N\S(=O)(=O)C)/c4 C35425598
c1cc2c(cc1[N+](=O)[O-])C[C@H]([C@@H]3N2CC[NH+](C3)CC(=O)N4CCCC4)C(=O)NC[C@@H]5CCCO5 C35894375
c1c2cc3c(cc2[nH]c(=O)c1[C@H](c4nnnn4C[C@@H]5CCCO5)[NH+]6CCCCCC6)OCCO3 C19292504
c1ccn2c(c1)nc3c(c2=O)cc(c([n+]3C[C@@H]4CCCO4)N)C(=O)NCc5ccc6c(c5)OCO6 C02397134
C[NH+](C)CCn1c(nnn1)SCC2=C(N3[C@H]([C@H](C3=O)[NH3+])SC2)C(=O)[O-] C39341168
COc1cc(cc(c1OC)OC)C(=O)N2C[C@@H](C3(C2)CC[NH2+]CC3)C(=O)N[C@@H]4CCOC4=O C39660655
Cc1cc(no1)c2c(c(no2)C)C(=O)N3C[C@@H](C4(C3)CC[NH2+]CC4)C(=O)N[C@@H]5CCOC5=O C39660829
Cc1c2c(c(cnc2n(n1)C)C(=O)N3C[C@@H](C4(C3)CC[NH2+]CC4)C(=O)N[C@H]5CCOC5=O)Cl C39660930
Cc1c2c(c(cnc2n(n1)C)C(=O)N3C[C@H](C4(C3)CC[NH2+]CC4)C(=O)N[C@H]5CCOC5=O)Cl C39660931
Cc1nnc(o1)CNC(=O)[C@H]2CN(CC23CC[NH2+]CC3)C(=O)[C@@H]4CCCN4C(=O)C(F)(F)F C39671141
Cc1nnc(o1)CNC(=O)[C@@H]2CN(CC23CC[NH2+]CC3)C(=O)[C@H]4COc5ccccc5O4 C39671292
Cc1nnc(o1)CNC(=O)[C@H]2CN(CC23CC[NH2+]CC3)C(=O)[C@H]4COc5ccccc5O4 C39671293
Cn1cncc1C(=O)N2C[C@@H](C3(C2)CC[NH2+]CC3)C(=O)NCc4[nH]c(=O)c5ccccc5n4 C39676352
Cc1c2c(c(cnc2n(n1)C)C(=O)N3C[C@@H](C4(C3)CC[NH2+]CC4)C(=O)NCC(=O)N(C)C)Cl C39680705
COc1cc2c(cc1OC)[C@@H](N(CC2)S(=O)(=O)c3ccc4=[NH+]C(=O)[NH+]=c4c3)CC(=O)[O-] C39708371
Cc1cc(no1)NC(=O)c2cc3c(nc4ccccn4c3=O)[n+](c2N)CCCOC(C)C C39841062
CCOCCC[n+]1c(c(cc2c1nc3c(cccn3c2=O)C)C(=O)Nc4cc(on4)C)N C39841169
CCOCCC[n+]1c(c(cc2c1nc3c(cccn3c2=O)C)C(=O)Nc4nnc(s4)C)N C39841170
Cc1cccn2c1nc3c(c2=O)cc(c([n+]3CCCOC(C)C)N)C(=O)Nc4cc(on4)C C39841172
c1ccc2=[NH+][C@@H]3C(=c2c1)N=NC(=N3)OCC4=C(N5[C@@H]([C@@H](C5=O)[NH3+])SC4)C(=O)[O-] C39939879
C[n+]1c2ccccc2sc1NNC(=O)CN3c4cc(ccc4OCC3=O)[N+](=O)[O-] C46556660
CS(=O)(=O)C1=NSC2=NC(=O)/C(=C\c3ccc(o3)c4ccc(cc4)[N+](=O)[O-])/C(=[NH2+])N21 C20205731
Cc1c(c(n(n1)C)C(=O)N[n+]2cnc3ccc(cc3c2N)[N+](=O)[O-])Br C49946961
Cn1cc(c(=O)n(c1=O)C)[C@H]2NC(=[NH2+])Nc3n2c4cc5c(cc4n3)OCCCO5 C12544492
c1ccc(cc1)n2c(c3c[n+](cc(c3n2)C(=O)Nc4ccc(c(c4)[N+](=O)[O-])F)C[C@@H]5CCCO5)O C56935145
c1ccc(cc1)n2c(c3c[n+](cc(c3n2)C(=O)Nc4ccc(c(c4)[N+](=O)[O-])F)C[C@H]5CCCO5)O C56935147
Cc1c(cc(cc1[N+](=O)[O-])C(=O)Nc2cnn(c2)CC[NH+](C)C)[N+](=O)[O-] C61635770
C[NH+](C)CCn1cc(cn1)NC(=O)C2=NN(C(=O)CC2)[C@@H]3CCS(=O)(=O)C3 C61635955
C[C@@H](C(=O)NC1=c2c(=[NH+][C@@H]1C(=O)OC)cccc2OC)N3CCN(CC3)C(=O)c4ccco4 C38691185
Cc1c(cc(o1)[C@@H]2C(=CN=N2)C(=O)N3CCOCC3)S(=O)(=O)NCC[NH+](C)C C65259241
Cc1c(cc(o1)[C@H]2C(=CN=N2)C(=O)N3CCOCC3)S(=O)(=O)NCC[NH+](C)C C65259242
C[NH+](C)CCn1cc(cn1)NC(=O)c2ccc(c(c2)[N+](=O)[O-])S(=O)(=O)C C66382048
c1ccc(cc1)c2nnc(o2)C(=O)NNC(=O)N3CCN(CC3)c4cccc[nH+]4 C66385910
C[NH+](C)CCn1cc(cn1)NC(=O)c2cn(nn2)c3cccc(c3)[N+](=O)[O-] C67149612
CC1=N[C@H]([NH2+][C@H](C1C(=O)C)c2cccc(c2)[N+](=O)[O-])c3cccc(c3)[N+](=O)[O-] C04005864
CC1=N[C@H]([NH2+][C@@H](C1C(=O)C)c2cccc(c2)[N+](=O)[O-])c3cccc(c3)[N+](=O)[O-] C04005865
COC(=O)C[C@@H](C(=O)Nc1ccccc1[N+](=O)[O-])[NH+]2CCOCC2 C04783834
C[NH+](C)CCCNC(=O)c1cc(c(c(c1)[N+](=O)[O-])Cl)[N+](=O)[O-] C05912517
Cc1cc(oc-2cc(=[NH+]C(=O)[C@H](C)n3c(c(c(n3)C)[N+](=O)[O-])C)ccc12)O C19840521
c1ccn2cc([nH+]c2c1)CCNc3c(nc4c(n3)non4)N5CCCCC5 C20600527
Cc1cc(oc-2cc(=[NH+]C(=O)[C@@H](C)Cn3c(cc(n3)[N+](=O)[O-])C)ccc12)O C22288947
Cc1cc(oc-2cc(=[NH+]C(=O)[C@H](C)Cn3c(cc(n3)[N+](=O)[O-])C)ccc12)O C22288951
C[C@@H](C(=O)NC1CC1)[NH+]2CCN(CC2)CC(=O)N3CCN(CC3)S(=O)(=O)C C22474652
CN(C)c1cc([nH+]c(n1)N(C)C)N/N=C/c2cc(ccc2Cl)[N+](=O)[O-] C04511030
c1ccc(cc1)Nc2nc(nc3n2ncc3C#N)N4CCN(CC4)c5cccc[nH+]5 C28707959
Cc1cccn2c1[nH+]c3c(c2=O)C[C@]4([C@H]5N3CCCCC5)C(=O)NC(=O)N(C4=O)C C09316425
Cc1cccn2c1[nH+]c3c(c2=O)C[C@@]4([C@H]5N3CCCCC5)C(=O)NC(=O)N(C4=O)C C09316421
CCOC(=O)c1c(n([n+]2c1SCC2=O)c3ccc(cc3)[N+](=O)[O-])N C35189642
CCOC(=O)N1CCC(CC1)Nc2/c(=[N+]/3\C[C@H]4C[C@@H](C3)c5cccc(=O)n5C4)/c(=O)c2O C36095561
CCOC(=O)N1CCN(CC1)C(=O)C2CCC(CC2)CNc3c(=[N+]4CCCCC4)c(=O)c3O C36119273
Cc1cccn2c1[nH+]c3c(c2=O)C[C@@]4([C@H]5N3CCc6c5cccc6)C(=O)NC(=O)N(C4=O)C C08969870
Cc1cccn2c1[nH+]c3c(c2=O)C[C@]4([C@H]5N3CCc6c5cccc6)C(=O)NC(=O)N(C4=O)C C08969872
Cc1cccn2c1[nH+]c3c(c2=O)C[C@@]4([C@@H]5N3CCc6c5cccc6)C(=O)NC(=O)N(C4=O)C C17027413
C[C@@H](c1nnc(o1)c2ccc(cc2)[N+](=O)[O-])[NH+](C)CC(=O)NC(C)C C38337144
COC(=O)[C@@H]([C@@H]1c2ccccc2C=NN1C3=[NH+]CCN3)C(=O)C(=O)OC C39095137
Cc1cc(ccc1NC(=O)CSC2=N[C@@H]3C(=c4ccccc4=[NH+]3)N=N2)[N+](=O)[O-] C39707557
Cc1cc(ccc1NC(=O)CSC2=N[C@H]3C(=c4ccccc4=[NH+]3)N=N2)[N+](=O)[O-] C39707558
C[C@@H](C(=O)Nc1cccc(c1)[N+](=O)[O-])SC2=N[C@@H]3C(=c4ccccc4=[NH+]3)N=N2 C39707810
C[C@@H](C(=O)Nc1cccc(c1)[N+](=O)[O-])SC2=N[C@H]3C(=c4ccccc4=[NH+]3)N=N2 C39707812
C[C@H](C(=O)Nc1cccc(c1)[N+](=O)[O-])SC2=N[C@H]3C(=c4ccccc4=[NH+]3)N=N2 C39707813
c1cc2=[NH+]C(=O)C(=O)[NH+]=c2cc1S(=O)(=O)N3CCC[C@H]3C(=O)[O-] C39715434
CC[n+]1c(c(cc2c1nc3c(cccn3c2=O)C)C(=O)N4CCC(CC4)C(=O)OCC)N C39841343
C[C@H]1CCCN(C1)c2c(c(ncn2)NCCCn3cc[nH+]c3)[N+](=O)[O-] C40612462
C[C@@H]1CCCCN1c2c(c(ncn2)NCCCn3cc[nH+]c3)[N+](=O)[O-] C40612810
C[C@H]1CCCCN1c2c(c(ncn2)NCCCn3cc[nH+]c3)[N+](=O)[O-] C40612811
CC1CCN(CC1)c2c(c(ncn2)NCCCn3cc[nH+]c3)[N+](=O)[O-] C40613012
Cc1cc(cc(c1Cl)C)Oc2c(c(ncn2)NN3CC[NH+](CC3)C)[N+](=O)[O-] C40623745
Cc1c(cc(cc1[N+](=O)[O-])C(=O)NCC(C)(C)[NH+]2CCCCC2)[N+](=O)[O-] C42159975
CC(C)[C@H](CNc1ccc(cc1[N+](=O)[O-])[N+](=O)[O-])[NH+]2CCN(CC2)C C45851939
c1ccc(cc1)C[NH+]2CCc3c(s/c(=N/C(=O)Cn4ccc(n4)[N+](=O)[O-])/[nH]3)C2 C43268562
C1C[NH+](CCC1CO)CC(=O)N2CCN(CC2)C(=O)C(=O)N3CCOCC3 C51854116
C[C@@H]1CCC[NH+](C1)C(C)(C)CNC(=O)c2cc(cc(c2)[N+](=O)[O-])[N+](=O)[O-] C54287038
C[C@@H]1C[C@@H](C[NH+](C1)C[C@@H](C)NC(=O)c2cc(cc(c2)[N+](=O)[O-])[N+](=O)[O-])C C55748205
Cc1csc2n1c(=O)cc([nH+]2)COC(=O)c3cc(ccc3NC)[N+](=O)[O-] C22101951
CC1=C([C@H](N2C(=N1)[NH+]=NN2)c3cc(ccc3OC)OC)C(=O)OCC=C C13123650
C[C@@H]1C(=c2cc(ccc2=[NH+]1)F)CCNC(=O)c3cc(cc(c3)[N+](=O)[O-])[N+](=O)[O-] C63514577
C[C@H]1C(=c2cc(ccc2=[NH+]1)F)CCNC(=O)c3cc(cc(c3)[N+](=O)[O-])[N+](=O)[O-] C63514578
c1ccc2c(c1)N/C(=[NH+]\N=C\c3cccc(c3)[N+](=O)[O-])/[C@@H]4N2CN=N4 C63540979
CCn1c(nn(c1=O)Cc2nc(on2)COC)CC3CC[NH2+]CC3 C65408683
c1cc([nH+]cc1CNC(=O)CCn2cc(cn2)[N+](=O)[O-])N3CCCC3 C65776140
COCC[NH+]1CC[C@H](C1)CNc2c(c(=O)n3ccccc3n2)[N+](=O)[O-] C65946490
C[NH+](C)CCn1c2cc(ccc2oc1=O)Nc3nc4ccc(cc4s3)[N+](=O)[O-] C66465498
CCC[NH+]1Cc2cccc(c2C1)NC(=O)c3cc(cc(c3)[N+](=O)[O-])[N+](=O)[O-] C66515002
CN(CC(=O)N1CCOCC1)C(=O)C[NH+]2CCC[C@H](C2)NS(=O)(=O)C C66664878
COC(=O)[C@@H]1[C@@H]2C=CC(=O)[C@H]([C@H]1C(=O)OC)N2c3ccc(c[nH+]3)[N+](=O)[O-] C05354861
c1cc(cnc1)C(=O)N2CCN(C[C@@H]2C(=O)N[C@H]3CCCNC3=O)C(=O)C4CC[NH2+]CC4 C05413851
CCOC(=O)C1CCN(CC1)c2c(c(ncn2)N3CC[NH+](CC3)C)[N+](=O)[O-] C06594726
Cn1cccc1C(=O)N2CCN([C@@H](C2)C(=O)N[C@H]3CCCNC3=O)C(=O)C[NH3+] C08299554
C1CC(=O)N(C1=O)C[NH+](CCN2CCOC2=O)CN3C(=O)CCC3=O C00978038
C[NH+](C)[C@H]1N2C(=NN1C(=O)c3cccc(c3)[N+](=O)[O-])c4ccccc4S2(=O)=O C00920436
Cc1c(c(on1)C)S(=O)(=O)N2CCN(CC2)C(=O)C3CC[NH+](CC3)[C@H]4CCS(=O)(=O)C4 C08746004
c1cc(sc1S(=O)(=O)N2CC[NH+](CC2)Cn3cc(cc(c3=O)C#N)[N+](=O)[O-])Br C09530658
Cc1c(c(n(n1)[C@@H]2CCS(=O)(=O)C2)C)C[NH+](C)CN3C(=O)C(=O)N(C3=O)C4CCCC4 C09549800
CN1C(=O)C(C(=O)N(C1=O)C)(Cc2ccc(cc2)[N+](=O)[O-])C[NH+]3C[C@H]4C[C@@H](C3)c5cccc(=O)n5C4 C09762175
COc1cc(=O)n2c(c1C(=O)N3CCCC[C@@H]3C(=O)OC)CC[NH+](CC2)Cc4ccc5c(c4)OCO5 C11782610
COC(=O)[C@@H]1CCCC[NH+]1Cc2ccc3c(c2)CN(CCO3)C(=O)c4ccc(cc4)Cn5cnnn5 C12054287
Cc1ccc(cc1)S(=O)(=O)Cn2c(nnn2)[C@H](C(C)C)[NH+]3CCN(CC3)c4ncccn4 C12636015
CC[C@H](c1nnnn1CS(=O)(=O)c2ccc(cc2)C)[NH+]3CCN(CC3)c4ncccn4 C12636039
C[NH+]1CCc2cc3c(c(c2[C@@H]1c4nnnn4c5ccc(cc5)C(=O)N(C)C)OC)OCO3 C12889485
c1cc2c(cc1[N+](=O)[O-])n(c(=O)o2)C[NH+]3CCC[C@H](C3)C(=O)N4CCOCC4 C12945185
C[N+]1(CCc2cc3c(c(c2[C@H]1C/N=C/C4C(=O)NC(=O)N(C4=O)c5ccc(cc5)F)OC)OCO3)C C08964712
COC(=O)C1CC[NH+](CC1)Cc2ccc3c(c2)CN(CCO3)C(=O)c4ccc(cc4)Cn5cnnn5 C14980535
c1cc(c(cc1[N+](=O)[O-])S(=O)(=O)N2CCOCC2)N3CC[NH+](CC3)CC(=O)N4CCCCCC4 C15117642
CCOC(=O)c1c(n(nn1)c2c(non2)n3cccc3)C[NH+]4CCOCC4 C08672167
Cc1[nH+]ccn1CC[C@@H]2CCCCN2C(=O)Cn3c(nnn3)CN4CCOCC4 C15069351
Cc1[nH+]ccn1CC[C@H]2CCCCN2C(=O)Cn3c(nnn3)CN4CCOCC4 C15069353
CCOC(=O)C1CC[NH+](CC1)CC(=O)N2CCN(CC2)S(=O)(=O)c3c(noc3C)C C22057709
C[C@@H]1CCCN(C1)S(=O)(=O)c2ccc(c(c2)[N+](=O)[O-])N3CC[NH+](CC3)CC(=O)N4CCOCC4 C22814187
Cn1c2c(cn1)c(ncn2)N3CC[NH+](CC3)Cn4c(=O)n5ccccc5n4 C23616562
C[NH+](Cc1ccccc1[N+](=O)[O-])CC(=O)N2CCN(CC2)S(=O)(=O)c3ccccc3C#N C26348322
Cc1c[nH+]c(n1CC(=O)c2ccc(cn2)c3ccc(cc3F)N4C[C@@H](OC4=O)Cn5ccnn5)C C28711460
Cc1nc(c(o1)N2CCN(CC2)C(=O)C[NH+](C)[C@@H](C)c3cccc(c3)[N+](=O)[O-])C#N C29717928
C[NH+]1CCN(CC1)S(=O)(=O)N2CCN(CC2)C(=O)[C@H]3CCCN(C3)c4cnccn4 C30695425
c1c(cc(c(c1[N+](=O)[O-])N2CC[NH+](CC2)CC(=O)N3CCOCC3)[N+](=O)[O-])C(F)(F)F C29966379
CN1CCN(CC1)S(=O)(=O)c2ccc(c(c2)[N+](=O)[O-])N3CC[NH+](CC3)[C@H]4CCS(=O)(=O)C4 C17283034
c1cc2c(cc1[N+](=O)[O-])C[C@H]([C@H]3N2CC[NH+](C3)CC(=O)N4CCCC4)C(=O)N5CCOCC5 C35870841
CCOC(=O)N1CCN(CC1)C(=O)[C@@H]2Cc3ccccc3N4[C@@H]2C[NH+](CC4)CC(=O)N5CCOCC5 C35894264
CCOC(=O)N1CCN(CC1)C(=O)[C@H]2Cc3ccccc3N4[C@@H]2C[NH+](CC4)CC(=O)N5CCOCC5 C35894267
c1ccc2=[NH+]CC(=c2c1)C(=O)COC(=O)CN3C(=O)c4cccc(c4C3=O)[N+](=O)[O-] C39617393
CN(C)S(=O)(=O)c1ccc2=[NH+][C@H]3C(=CC(=CC3=c2c1)S(=O)(=O)N(C)C)S(=O)(=O)N(C)C C39931389
CCOC(=O)C1CC[NH+](CC1)[C@H]2CC(=O)N(C2=O)c3ccc(cc3OC)[N+](=O)[O-] C40375249
CCOC(=O)[C@@H]1CCC[NH+](C1)[C@@H]2CC(=O)N(C2=O)c3ccc(cc3OC)[N+](=O)[O-] C40375263
CC[C@H]1C2=NC(=NC(=O)C2=NN1C)c3cc(cnc3OCC)S(=O)(=O)N4CC[NH+](CC4)CC C52550554
C[C@@H]1CN(CCN1S(=O)(=O)C2=c3ccnc(c3=[NH+]C2)n4cncn4)C(=O)c5ccccc5 C52636742
c1ccn2c(c1)[nH+]c(cc2=O)CN3CCN(CC3)c4ccc5nnnn5n4 C12923789
c1cc(c(cc1[N+](=O)[O-])S(=O)(=O)N2CCOCC2)N3CCC(CC3)n4cc[nH+]c4 C60296338
c1ccc2=[NH+][C@@H]3[C@@H](N4[C@@H](CC3=c2c1)C(=O)N(CC4=O)CCN5CCOCC5)c6cccc(c6)[N+](=O)[O-] C63141923
Cc1c(c(n(n1)[C@H]2C(=c3cc4c(cc3=[NH+]C2=O)OCO4)C)C)S(=O)(=O)N(C)C[C@@H]5CC=CO5 C39792280
COc1cccc(c1OCCCn2ccnc2)[C@@H]3NC4=C/C(=[N+]\5/C=NN=N5)/C=CC4=N3 C63848061
Cn1cc(cc1C(=O)OC)S(=O)(=O)N2CCC[C@@H]2C(=O)N3CCN(CC3)c4cccc[nH+]4 C35478333
Cn1cc(cc1C(=O)OC)S(=O)(=O)N2CCC[C@H]2C(=O)N3CCN(CC3)c4cccc[nH+]4 C35478335
C[NH+]1CCC(CC1)N2CCN(CC2)C(=O)C3CCN(CC3)S(=O)(=O)[C@@H]4C=C[C@@H](O4)[C@@H]5C=CN=N5 C64637741
C[NH+]1CCC(CC1)N2CCN(CC2)C(=O)C3CCN(CC3)S(=O)(=O)[C@H]4C=C[C@@H](O4)[C@@H]5C=CN=N5 C64637742
c1cc[nH+]c(c1)N2CCN(CC2)C(=O)C3CCN(CC3)S(=O)(=O)[C@@H]4C=C[C@H](O4)[C@@H]5C=CN=N5 C64710860
C[C@@H]1CN(CC[NH2+]1)c2c(cc(cc2[N+](=O)[O-])[N+](=O)[O-])C(=O)OC C04182273
C[C@H]1CN(CC[NH2+]1)c2c(cc(cc2[N+](=O)[O-])[N+](=O)[O-])C(=O)OC C04182274
CC(=O)C[C@@H]1[C@]2(C[NH+](C[C@@]1(C(=O)C=C2)[N+](=O)[O-])CCO)[N+](=O)[O-] C03616934
CC(=O)C[C@H]1[C@]2(C[NH+](C[C@@]1(C(=O)C=C2)[N+](=O)[O-])CCO)[N+](=O)[O-] C04573129
COC(CNC(=O)c1ccc(c(c1)[N+](=O)[O-])N2CCN(CC2)c3cccc[nH+]3)OC C04660418
CC[NH+](CC)Cc1cc(ccc1O)NC(=O)c2cc(cc(c2C)[N+](=O)[O-])[N+](=O)[O-] C03106225
CCOC(=O)C1CC[NH+](CC1)[C@H](c2cc3cc(cc(c3[nH]c2=O)C)C)c4nnnn4C[C@H]5CCCO5 C06194753
CC(C)/C=N/NC(=O)c1ccc(cc1)n2c(nnn2)[C@H]3c4c(cc5c(c4OC)OCO5)CC[NH+]3C C08762953
C[NH+](C)[C@H](CNc1ccc(cc1[N+](=O)[O-])S(=O)(=O)N2CCOCC2)c3ccco3 C09439099
C[C@@H](C(=O)Nc1cc(ccc1OC)[N+](=O)[O-])[NH+]2CCN(CC2)S(=O)(=O)c3ccc4ccccc4c3 C09491309
CCOC(=O)CCNC(=O)N1CC[NH+](CC1)Cc2nnnn2c3ccc(cc3)C C11831889
COc1cc(c(c(c1)OC)C[NH+]2CCc3nnc(n3CC2)CNC(=O)[C@H]4CCOC4)OC C11880983
C[NH+](C)[C@H](CNS(=O)(=O)c1cc(ccc1OC)N2C(=O)CCS2(=O)=O)c3ccco3 C11997917
C[NH+](C)[C@@H](CNS(=O)(=O)c1cc(ccc1OC)N2C(=O)CCS2(=O)=O)c3ccco3 C11997921
CC(C)CC[NH2+][C@H]1CO[C@H]2[C@@H]1OC[C@@H]2n3c(nnn3)Oc4ccc(cc4)n5cncn5 C04259885
CC[C@@H](c1nnnn1C2CCCCC2)[NH+](Cc3cccnc3)Cc4cc5cc6c(cc5[nH]c4=O)OCCO6 C13064408
c1cc(ccc1Cn2c(nnn2)C[NH+](Cc3cc4cc5c(cc4[nH]c3=O)OCO5)C[C@@H]6CCCO6)F C13065544
C[NH+](C)CCN1[C@H](/C(=C(/c2ccc3c(c2)OCCO3)\O)/C(=O)C1=O)c4ccc(cc4)[N+](=O)[O-] C08996207
c1ccc(c(c1)/C=N/Nc2[nH+]c(=O)c3cc(ccc3s2)[N+](=O)[O-])[N+](=O)[O-] C09971204
c1cc(cc(c1)[N+](=O)[O-])/C=N/Nc2[nH+]c(=O)c3cc(ccc3s2)[N+](=O)[O-] C09971205
CCOc1ccc(cc1C[NH+]2C[C@H]3C[C@@H](C2)c4cccc(=O)n4C3)/C=N/NC(=O)c5cccc(c5)[N+](=O)[O-] C20615946
CCOC(=O)c1c2c(ncnc2on1)N3CCC(CC3)(C(=O)N)[NH+]4CCCCC4 C21539015
Cc1c(c(n(n1)CC(=O)NCC/[NH+]=C/c2ccc(s2)[N+](=O)[O-])C)[N+](=O)[O-] C02733687
CCCNC(=O)C[NH+]1CCN(CC1)c2c(cc(cc2[N+](=O)[O-])C(F)(F)F)[N+](=O)[O-] C29966392
c1cc(ccc1NC(=O)[C@H]2Cc3cc(ccc3N4[C@@H]2C[NH+](CC4)CC(=O)N5CCOCC5)[N+](=O)[O-])F C35555515
COCCNc1[n+](c(cs1)c2ccc3c(c2)NC(=O)CO3)/N=C/c4ccc(o4)[N+](=O)[O-] C37189607
COc1ccc(cc1OC)[C@H]2C3=C(CCCC3=O)[NH+]=C4N2NC(=N4)c5cc(c(c(c5)OC)OC)OC C12467845
COc1cc2c(cc1OC)[nH+]c(nc2N3CCCC3)CN4CCNC(=O)[C@H]4CC(=O)OC C19838669
CN1CCO[C@@H](C1)CNC(=O)[C@@H]2CN(CC23CC[NH2+]CC3)C(=O)c4ccc(nc4)N5CCOCC5 C39696844
CN1CCO[C@H](C1)CNC(=O)[C@@H]2CN(CC23CC[NH2+]CC3)C(=O)c4ccc(nc4)N5CCOCC5 C39696845
c1ccc2=[NH+][C@@H]3C(=c2c1)N=NC(=N3)N/N=C/c4cccn4c5ccc(cc5)[N+](=O)[O-] C39719948
c1ccc2=[NH+][C@H]3C(=c2c1)N=NC(=N3)N/N=C/c4cccn4c5ccc(cc5)[N+](=O)[O-] C39719950
CCOC(=O)C1CCN(CC1)C(=O)c2cc3c(nc4ccccn4c3=O)[n+](c2N)Cc5cccnc5 C40015369
c1c[nH+]ccc1Nc2c(c(ncn2)N(CCC#N)CCC#N)[N+](=O)[O-] C40586335
COC(=O)C[C@@H](C(=O)OC)NC(=O)N1CCc2c([nH+]c[nH]2)[C@H]1c3cccnc3 C44577228
CC[NH+](Cc1cc(cc2c1OCOC2)[N+](=O)[O-])CC(=O)NC(=O)OCC C45645384
CCOC(=O)N[C@@H]1CCC[NH+](C1)Cn2c3cc(ccc3oc2=O)[N+](=O)[O-] C48287942
CCOC(=O)N[C@H]1CCC[NH+](C1)Cn2c3cc(ccc3oc2=O)[N+](=O)[O-] C48287944
CC1=C([C@@H](N2C(=N1)[NH+]=NN2)c3ccc(cc3)[N+](=O)[O-])C(=O)OCC(C)C C35148069
Cc1ccc(cc1[N+](=O)[O-])S(=O)(=O)NCC/[NH+]=C/c2ccc(cc2)[N+](=O)[O-] C33477983
Cc1c2c(cc(=O)n1CCc3c[nH]c[nH+]3)[nH]n(c2=O)c4ccc(cc4)[N+](=O)[O-] C30822920
C[C@@H](CNc1ccc(cc1S(=O)(=O)N2CCOCC2)[N+](=O)[O-])Cn3cc[nH+]c3 C60380105
C[C@@H](CNc1ccc(cc1[N+](=O)[O-])S(=O)(=O)N2CCN(CC2)C)Cn3cc[nH+]c3 C60380133
COC(=O)[C@@H](CC1=c2ccccc2=[NH+]C1)NC(=O)c3cc(cc(c3)[N+](=O)[O-])[N+](=O)[O-] C63162768
COCCN([C@H]1CCS(=O)(=O)C1)C(=O)CN2C(=O)[C@@H](NC2=O)CC3=c4ccccc4=[NH+]C3 C63996748
COCCN([C@@H]1CCS(=O)(=O)C1)C(=O)CN2C(=O)[C@H](NC2=O)CC3=c4ccccc4=[NH+]C3 C63996749
COCCN([C@H]1CCS(=O)(=O)C1)C(=O)CN2C(=O)[C@H](NC2=O)CC3=c4ccccc4=[NH+]C3 C63996750
C[C@H](CCNC(=O)CCC(=O)N1CCc2c(c(nn2C)C(=O)N3CCOCC3)C1)[NH+]4CCCC4 C64565581
Cc1c(cc(o1)[C@H]2C(=CN=N2)C(=O)N3CCOCC3)S(=O)(=O)NCCC[NH+](C)C C65259196
CCN(CC)C(=O)C[NH+]1CCCN(CC1)C(=O)CNC(=O)Cn2cncn2 C67290992
Cc1c(ccc2c1NC(=O)[C@]23[C@H]4[C@@H]([C@H]([NH2+]3)CCC(=O)N)C(=O)N(C4=O)c5ccc(cc5)OC(=O)C)Cl C02136472
CC(=O)N[C@H](Cc1cccn1C)C(=O)NC2CCN(CC2)c3c(ccc[nH+]3)[N+](=O)[O-] C05001172
COc1ccc(cc1)C(=O)N2CCN([C@H](C2)C(=O)N[C@H]3CCCNC3=O)C(=O)C4CC[NH2+]CC4 C05433812
C[NH+]1CCc2cc3c(c(c2[C@@H]1C/N=C/C4C(=O)NC(=O)NC4=O)OC)OCO3 C05728224
CS(=O)(=O)N1CCN([C@H](C1)C(=O)N[C@@H](CC2CCCCC2)C(=O)N)C(=O)C3CC[NH2+]CC3 C05413428
COCCn1c(nnn1)[C@@H](c2cc3cc4c(cc3[nH]c2=O)OCO4)[NH+]5CCC(CC5)O C06239125
CC(=O)c1ccc(cc1)NC(=O)N2CCN([C@H](C2)C(=O)N[C@H]3CCCNC3=O)C(=O)[C@@H]4CSC[NH2+]4 C08299583
Cc1ccc2c(c1)[C@@]3([C@H]4[C@@H]([C@H]([NH2+]3)CC(=O)N)C(=O)N(C4=O)CCc5ccc(c(c5)OC)OC)C(=O)N2 C08790475
C[NH+](C)Cc1c(nnn1c2c(non2)N)C(=O)N/N=C/c3ccc(cc3)[N+](=O)[O-] C02387571
c1c2cc3c(cc2[nH]c(=O)c1[C@H](c4nnnn4C[C@@H]5CCCO5)[NH+]6CCC(CC6)O)OCCO3 C06445231
CCOc1cc(ccc1O)[C@@H]2[C@H](C(=O)N=C(N2)N3CCN(CC3)c4cccc[nH+]4)C(=O)OCC C13640085
Cc1c(c(n(n1)[C@H]2CCS(=O)(=O)C2)C)C[NH+](C)CC(=O)NN3C(=O)C4(CCCCC4)NC3=O C14254232
CC[C@]1(C(=O)N(C(=O)N1)NC(=O)CSc2nnc(n2c3ccc(cc3)F)C[NH+]4CCCCC4)C C19020429
c1cc(cc(c1)S(=O)(=O)N2C[NH2+]CN(CNC2)S(=O)(=O)c3ccc(cc3)[N+](=O)[O-])[N+](=O)[O-] C19939254
CC[C@@H](C(=O)Nc1nc2ccc(cc2s1)[N+](=O)[O-])Sc3[nH]c(=O)cc([n+]3CC=C)N C20481547
C[C@@H]1CC(=O)N(C1=O)c2ccc(c(c2)[N+](=O)[O-])N3CCC(CC3)(C(=O)N)[NH+]4CCCCC4 C20740577
COc1ccc(cc1OC)NC(=O)c2cnn(c2C3CC[NH2+]CC3)c4ccc(cc4)[N+](=O)[O-] C20941101
c1cc(ccc1C[NH2+]CC(=O)Nc2ccc(cc2[N+](=O)[O-])[N+](=O)[O-])S(=O)(=O)N C21265712
c1ccc(c(c1)[N+](=O)[O-])S(=O)(=O)N2CC[NH+](CC2)CC(=O)NC(=O)NC3CC3 C24168388
Cc1cccc(c1NC(=O)c2cnc(s2)Nc3cc(nc([nH+]3)C)N4CCN(CC4)CCO)O C35643757
c1cnccc1/C=N/NC(=O)[C@H]2[C@H](N(N=N2)[C@@H]3C(=NON3)N)C[NH+]4CCCCC4 C35983669
[H]/N=C\1/Nc2[nH+]c3cc4c(cc3n2[C@H](N1)c5c(nn(c5Cl)[C@H]6CCS(=O)(=O)C6)C)OCCCO4 C19354110
COc1ccccc1[C@H]2c3c([nH]c[nH+]3)CCN2C(=O)N[C@H](CC(=O)OC)C(=O)OC C36594819
c1ccc(cc1)C(=O)NCCC(=O)NNC2=c3cc(cc(c3=[NH+]C2=O)[N+](=O)[O-])[N+](=O)[O-] C09086613
c1cc(ccc1C(=O)NNC2=c3cc(ccc3=[NH+]C2=O)[N+](=O)[O-])N4CCCC4=O C25761265
c1ccc(cc1)NC[C@H]2[C@@H](N=NN2c3c(non3)N)C(=O)N/N=C/C4=c5ccccc5=[NH+]C4 C39252885
CC[C@@H](COC)NC(=O)[C@H]1CN(CC12CC[NH2+]CC2)C(=O)c3c(noc3c4cc(on4)C)C C39638157
Cc1cc(no1)[C@@H]2C(=C(NO2)C)C(=O)N3C[C@@H](C4(C3)CC[NH2+]CC4)C(=O)NCc5cc6ccccc6[nH]5 C39671536
Cc1cc(no1)c2c(c(no2)C)C(=O)N3C[C@@H](C4(C3)CC[NH2+]CC4)C(=O)NCc5nc(cs5)C C39672551
Cc1cc(no1)c2c(c(no2)C)C(=O)N3C[C@H](C4(C3)CC[NH2+]CC4)C(=O)NCC(=O)OC(C)C C39678787
Cc1c(c(on1)C)C(=O)N2C[C@H](C3(C2)CC[NH2+]CC3)C(=O)NCCNC(=O)OC(C)(C)C C39693569
Cc1c2c(c(cnc2n(n1)C)C(=O)N3C[C@@H](C4(C3)CC[NH2+]CC4)C(=O)NC[C@@H]5CN(CCO5)C)Cl C39696888
COc1ccc(cc1OC)[C@H](CC(=O)[O-])NS(=O)(=O)c2ccc3=[NH+]C(=O)[NH+]=c3c2 C39708367
c1cc2=[NH+]C(=O)[NH+]=c2cc1S(=O)(=O)Nc3cc4c(cc3C(=O)[O-])OCCCO4 C39709760
c1cc(ccc1N/[NH+]=C(\N)/P(=O)(N2CCOCC2)N3CCOCC3)[N+](=O)[O-] C39931537
c1ccc2=[NH+]CC(=c2c1)/C=N/NC(=O)CN3c4ccccc4N[C@@H]3c5c(non5)N C39940649
C[C@@H]1CCCC[NH+]1Cc2c(nnn2c3c(non3)N)C(=O)N/N=C(/C)\c4ccccc4O C25782231
CC1(O[C@H]2[C@@H](O1)[C@@H]3OC[C@H]([C@H]2OCC(CO[C@H]4[C@@H]5CO[C@@H](O5)[C@@H]6[C@@H]4OC(O6)(C)C)[NH3+])O3)C C44019342
C[C@@H](c1ccc(cc1)n2cncn2)[NH+](C)CC(=O)c3c(n(c(=O)[nH]c3=O)C4CC4)N C45606334
C[NH+]1CCc2c(nc(nc2c3c4c(nc(n3)N[N+](=O)[O-])CCN(C4)C)N[N+](=O)[O-])C1 C48553354
[H]/N=C(\N/N=C/c1ccc2nc(cn2c1)/C=N/NC(=[NH2+])N3CCCC3)/N4CCCC4 C52541561
Cc1cc2c(c(=O)n1CC(=O)NCc3ccc([nH+]c3C)N)NCN(S2(=O)=O)C4CC4 C13489229
c1ccc2c(c1)nc3n2[C@H](NC(=N3)N)[C@H]4CC/C(=C\c5cccc(c5)[N+](=O)[O-])/C4=[N+]6CCOCC6 C54363801
c1cc(c(cc1S(=O)(=O)N2CCOCC2)[N+](=O)[O-])NCCC[NH+]3CCC(CC3)O C59363463
Cc1nnc(o1)C[NH+]2CCCN(CC2)C(=O)CSc3nnc(n3N)C(C)C C59913555
COc1ccc(cc1[N+](=O)[O-])C(=O)NNC2=c3cc(ccc3=[NH+]C2=O)[N+](=O)[O-] C15015424
c1cc(cc(c1)[N+](=O)[O-])N2C(=O)C[C@@H](C2=O)SC(=[NH2+])N/N=C/c3ccc(cc3)[N+](=O)[O-] C18142937
CCOC(=O)C1=C[C@@H](N=N1)S(=O)(=O)N2CCC(CC2)(C(=O)N)[NH+]3CCCCC3 C63676560
c1ccc(c(c1)C(=O)Nc2nncs2)[N-]S(=O)(=O)c3ccc4=[NH+]C(=O)[NH+]=c4c3 C64020449
COc1cc(cc(c1OC)OC)N2[C@H](N[C@@H]([C@@H](C2=O)[C@@H]3[C@@H]4C(=c5ccccc5=[NH+]4)CCN3)O)O C64044450
CNc1nc(nc(n1)Nc2ccc(cc2)C3=[NH+]CCN3)Nc4ccc(cc4)C5=[NH+]CCN5 C01687825
c1cc(ccc1N2C(=O)C[C@H](C2=O)[NH2+]C3CCN(CC3)c4ccc(c[nH+]4)[N+](=O)[O-])F C04753463
CCOC(=O)c1ccc(cc1)N2C(=O)C[C@H](C2=O)[NH2+]C3CCN(CC3)c4c(ccc[nH+]4)[N+](=O)[O-] C10078805
Cn1c[nH+]cc1CN2C[C@@H](Cc3c2ccc(c3)C#N)N(CCC[NH3+])S(=O)(=O)c4ccccn4 C28815007
CN(C(=O)c1ccccc1NS(=O)(=O)c2ccc3=[NH+]C(=O)[NH+]=c3c2)OC C38785398
COc1ccc(cc1)S(=O)(=O)/N=C\2/[C@@H]([NH+]=c3ccccc3=[NH+]2)Nc4cc(cc(c4)OC)OC C38965797
COc1cc(cc(c1)OC)N[C@H]2/C(=N/S(=O)(=O)c3cccc4c3nsn4)/[NH+]=c5ccccc5=[NH+]2 C38971250
CC(C)[C@@H]1[C@@H](N[NH2+]N1c2c(non2)N)C(=O)N/N=C/C3=c4ccccc4=[NH+]C3 C39007164
C[C@@H]1[C@H](N[NH2+]N1c2c(non2)N)/C(=N\NC3=N[C@@H]4C(=c5ccccc5=[NH+]4)N=N3)/C C39210767
c1ccc2=[NH+]C(=O)[C@@H]([NH+]=c2c1)NN=C3CCN(CC3)c4ccc(cc4)[N+](=O)[O-] C39315746
CCOc1cc(cc(c1O)[N+](=O)[O-])/C=C(\C#N)/[C@H]2[NH+]=c3cc(cnc3=[NH+]2)Br C39350890
CC[NH+](CC)CCNC(=O)[C@H]1CN(CC12CC[NH2+]CC2)C(=O)c3c(noc3c4cc(on4)C)C C39626997
Cc1cc(no1)c2c(c(no2)C)C(=O)N3C[C@H](C4(C3)CC[NH2+]CC4)C(=O)NCCC[NH+](C)C C39627592
Cc1c2c(c(cnc2n(n1)C)C(=O)N3C[C@@H](C4(C3)CC[NH2+]CC4)C(=O)N[C@@H]5C[NH+]6CCC5CC6)Cl C39663325
CC(=O)N1CCC(CC1)C(=O)N2C[C@@H](C3(C2)CC[NH2+]CC3)C(=O)NC[C@@H](c4ccc(cc4)OC)[NH+](C)C C39663823
Cc1cc(no1)c2c(c(no2)C)C(=O)N3C[C@@H](C4(C3)CC[NH2+]CC4)C(=O)N[C@H](C[NH+](C)C)c5ccccc5 C39664825
Cc1cccc2n1cc([nH+]2)CNC(=O)[C@@H]3CN(CC34CC[NH2+]CC4)C(=O)[C@@H]5CCCN5C(=O)C(F)(F)F C39670652
Cc1c2c(c(cnc2n(n1)C)C(=O)N3C[C@@H](C4(C3)CC[NH2+]CC4)C(=O)NCCCC[NH+](C)C)Cl C39679098
COc1ccc(c(c1)OC)C(=O)N2C[C@@H](C3(C2)CC[NH2+]CC3)C(=O)NC4CCN(CC4)c5cccc[nH+]5 C39687384
c1ccc2c(c1)OC[C@@H](O2)C(=O)N3C[C@H](C4(C3)CC[NH2+]CC4)C(=O)NC5CCN(CC5)c6cccc[nH+]6 C39687476
Cc1ccc[nH+]c1N2CCC(CC2)NC(=O)[C@@H]3CN(CC34CC[NH2+]CC4)C(=O)c5ccccc5OC(=O)C C39687564
Cc1cc(c2=[NH+]C(=O)[C@@H](C=c2c1)[C@@H]([C@@H]3NN=NN3C(C)(C)C)[NH+](Cc4ccco4)C[C@@H]5CCCO5)C C39711065
Cc1cccc2=C3[C@H]([NH+]=c12)[NH+]=C(N=N3)N/N=C/4\c5cc(ccc5N(C4=O)C)[N+](=O)[O-] C39732692
CCOC(=O)COc1ccccc1/C=N/NC2=[NH+][C@H]3C(=c4cc(ccc4=[NH+]3)C)N=N2 C39935144
c1ccc(c(c1)C(=O)N/N=C(\[C@@H]2C(=O)[NH+]=c3ccccc3=[NH+]2)/[C@@H]([C@@H](CO)O)O)Cl C40151219
c1ccc(c(c1)C(=O)N/N=C(\[C@@H]2C(=O)[NH+]=c3ccccc3=[NH+]2)/[C@@H]([C@@H](CO)O)O)I C40151243
c1cc(ccc1C(=O)N/N=C(\[C@H]2C(=O)[NH+]=c3ccc(cc3=[NH+]2)Cl)/[C@H]([C@@H](CO)O)O)[N+](=O)[O-] C40151339
CCN1c2c(c[nH+]c(c2N[C@H]1c3c(non3)N)C4=NC=CC4)OCCC[NH3+] C52550781
CCN1c2c(c[nH+]c(c2N[C@H]1c3c(non3)N)C4=CN=NC4)OCCC[NH3+] C52550791
Cc1c2c([nH]n1)ncc(n2)c3cc(c(nc3c4ccoc4C)N)OC[C@H](CC5=c6ccccc6=[NH+]C5)[NH3+] C52569916
CN(C[C@@H]1COc2ccccc2O1)C(=O)c3ccc(cc3)NS(=O)(=O)c4ccc5=[NH+]C(=O)[NH+]=c5c4 C39779314
C[C@H]1CN(C[C@@H](O1)C)C(=O)c2ccc(cc2)NS(=O)(=O)c3ccc4=[NH+]C(=O)[NH+]=c4c3 C39932027
CN1[C@@H]2[C@@H](C(=NC1=O)[O-])N(C(=[NH+]2)N3CCCC3)CCSC4[NH+]=c5ccccc5=[NH+]4 C63205821
CCOC(=O)[C@@H]1[C@@H](N(N=N1)c2c(non2)N)CSC3[NH+]=c4ccccc4=[NH+]3 C63258752
Cn1c(cc2c1c(ccc2OC)OC)C(=O)NCC(=O)N=C3[NH+]=c4ccccc4=[NH+]3 C13689581
COC(=O)[C@@H]1[C@@H](N(NN1)c2c(non2)N)CS[C@@H]3[NH+]=c4ccc(cc4=[NH+]3)[N+](=O)[O-] C63503254
Cc1c(c(nn1[C@@H](C)C(=O)NCC2[NH+]=c3ccccc3=[NH+]2)[N+](=O)[O-])Br C63526362
Cc1cc2=[NH+]C(=O)C(=O)[NH+]=c2cc1S(=O)(=O)Nc3cc(c(cc3OC)OC)Cl C09211456
c1ccc(c(c1)C2[NH+]=c3ccccc3=[NH+]2)NC(=O)c4cc(c(c(c4)[N+](=O)[O-])N5CCOCC5)[N+](=O)[O-] C63667407
Cc1ccc2=[NH+][C@H]([NH+]=c2c1)CNC(=O)[C@@H]3CCCN(C3)S(=O)(=O)c4ccc5c(c4)CCCN5C(=O)C C63698361
Cc1nc2ccccc2n1CCC3=[NH+]C4=c5ccccc5=[NH+][C@@H](N4N3)SCC(=O)N[C@@H]6C=C(N=N6)C C63708120
Cn1ccnc1C(=O)c2ccc(cc2)NC(=O)C(=O)NCC3[NH+]=c4ccccc4=[NH+]3 C63806876
CCCN(CC(=O)Nc1ccc(c(c1F)F)F)S(=O)(=O)c2ccc3=[NH+]C(=O)C(=O)[NH+]=c3c2 C64012462
COC(=O)[C@@H]1CN(N=N1)[C@H]2C[C@H]([NH+](C2)C3C4CC5CC(C4)CC3C5)C(=O)NCCC6=c7ccccc7=[NH+]C6 C64058230
c1ccc2=[NH+][C@@H]3C(=c2c1)N=[NH+]C(=N3)N/N=C/c4cc5cc6c(cc5[nH]c4=O)OCO6 C39037500
CC1=CC=CN2[C@H]1NC(=C(C2=O)Cc3nnc(n3C)SCC(=O)NCC4[NH+]=c5ccccc5=[NH+]4)C C64482310
CCOC(=O)c1c(n(c(c1S(=O)(=O)N2CCC(CC2)C(=O)NC[C@@H]3[NH+]=c4ccc(cc4=[NH+]3)C)C)C)C C64979372
Cc1ccc2=[NH+][C@@H]([NH+]=c2c1)CNC(=O)C3CCN(CC3)S(=O)(=O)c4ccc5c(c4)sc(=O)n5C C65022090
C[C@@H]1Cc2ccccc2N1C(=O)[C@@H]3C=CC(=O)N(N3)CC(=O)NCC4[NH+]=c5ccccc5=[NH+]4 C65076358
Cc1c(c(on1)C)NC(=O)N2CCCN3[C@@H](C2)C=C(N3)C4[NH+]=c5ccccc5=[NH+]4 C65375151
C[C@@H](C(=O)Nc1ccc(cc1)NC(=O)C)OC(=O)C2CCN(CC2)c3ccc(c[nH+]3)C(F)(F)F C08884519
Cc1ccc(cc1)S(=O)(=O)N2CCC(CC2)C(=O)N3CCC[C@H]3C(=O)NC4CC([NH2+]C(C4)(C)C)(C)C C09191427
C[C@@H]1CCCC[NH+]1CCNC(=O)C2CCC(CC2)CNS(=O)(=O)c3cccc4c3nsn4 C09608275
C[C@H]1CCCC[NH+]1CCNC(=O)C2CCC(CC2)CNS(=O)(=O)c3cccc4c3nsn4 C09608281
COc1ccc(cc1OC)C[NH+]2CCC(CC2)(c3ccc4c(c3)cc(o4)C(=O)NC[C@H]5CCCO5)O C11782646
CC(C)C[NH+]1CCC(CC1)CNC(=O)c2cc3c(c(c2)NC(=O)[C@@H]4CCCO4)n(c(n3)C5CCC5)C C11788015
Cc1ccc(c(c1)C)NC(=S)N(CC[NH+]2CCOCC2)Cc3cc4cc5c(cc4[nH]c3=O)OCO5 C06195355
C[C@@H](c1nnc(n1c2ccc(cc2)Cl)SCC(=O)NC(=O)NCC(F)(F)F)[NH+](C)C C16919717
CC(C)C(=O)Nc1ccc(cc1)S(=O)(=O)NC[C@H](c2ccc3c(c2)CCN3C)N4CC[NH+](CC4)C C21776918
C[NH+](C)[C@H](CNC(=O)c1ccc(cc1)S(=O)(=O)N[C@@H]2CCS(=O)(=O)C2)c3ccsc3 C23133302
CCN(CC)C(=O)C[NH+]1CCN(CC1)c2c3c4c(sc3nc(n2)SCC(=O)N)CCCC4 C34756490
CC(=O)/[NH+]=c\1/ccc-2c(cc(oc2c1)O)COC(=O)C[C@H](c3ccccc3)NC(=O)c4ccccc4 C39482150
C[C@@H](CNC(=O)[C@@H]1CN(CC12CC[NH2+]CC2)C(=O)c3ccc(cc3OC)OC)Oc4ccc(cc4)F C39595749
CCn1c(c(c(n1)C)Br)C(=O)N2C[C@@H](C3(C2)CC[NH2+]CC3)C(=O)NCCCOCC C39604473
CCCOCCNC(=O)[C@H]1CN(CC12CC[NH2+]CC2)C(=O)c3c(c(nn3CC)C)Br C39607678
CC(=O)Oc1ccccc1C(=O)N2C[C@H](C3(C2)CC[NH2+]CC3)C(=O)N[C@@H]4CCC[C@H]4OCc5ccccc5 C39608886
CCOc1cccc(c1)CCNC(=O)[C@@H]2CN(CC23CC[NH2+]CC3)C(=O)[C@@H]4CCCN4C(=O)C(F)(F)F C39609424
COc1cc(cc(c1OC)OC)CNC(=O)[C@H]2CN(CC23CC[NH2+]CC3)C(=O)c4cccc(c4F)Cl C39636998
CCSCCNC(=O)[C@@H]1CN(CC12CC[NH2+]CC2)C(=O)COc3cccc4c3oc(=O)cc4C C39656643
C[C@@H](C(=O)N1C[C@@H](C2(C1)CC[NH2+]CC2)C(=O)NC[C@@H](c3ccccc3)N4CCOCC4)Oc5ccccc5 C39664339
C[C@@H](C(=O)N1C[C@H](C2(C1)CC[NH2+]CC2)C(=O)NC[C@@H](c3ccccc3)N4CCOCC4)Oc5ccccc5 C39664341
CCn1c(c(c(n1)C)Br)C(=O)N2C[C@H](C3(C2)CC[NH2+]CC3)C(=O)NC[C@H](C)Oc4ccccc4 C39665341
Cc1ccc(cc1)O[C@@H](C)CNC(=O)[C@@H]2CN(CC23CC[NH2+]CC3)C(=O)c4ccccc4OC(=O)C C39665932
Cc1ccc(cc1)O[C@@H](C)CNC(=O)[C@H]2CN(CC23CC[NH2+]CC3)C(=O)c4ccccc4OC(=O)C C39665934
Cc1c(cccc1OC(=O)C)C(=O)N2C[C@H](C3(C2)CC[NH2+]CC3)C(=O)NC[C@@H](C)Oc4ccccc4Cl C39666530
Cc1c(cccc1OC(=O)C)C(=O)N2C[C@H](C3(C2)CC[NH2+]CC3)C(=O)NC[C@H](C)Oc4ccccc4Cl C39666532
CC(C)(CNC(=O)[C@@H]1CN(CC12CC[NH2+]CC2)C(=O)c3cccnc3Sc4ccccc4)N5CCOCC5 C39669738
Cc1ccc2nc(cn2c1)CNC(=O)[C@H]3CN(CC34CC[NH2+]CC4)C(=O)c5ccc(cc5)OC(F)(F)F C39670443
CC(=O)Oc1ccccc1C(=O)N2C[C@@H](C3(C2)CC[NH2+]CC3)C(=O)NCc4ccc(cc4)OC(F)F C39673256
Cc1c(cccc1OC(=O)C)C(=O)N2C[C@@H](C3(C2)CC[NH2+]CC3)C(=O)NCc4ccc(cc4)OC(F)F C39673346
C[C@H]1C(=C(N=N1)C)[C@@H](C)NC(=O)[C@@H]2CN(CC23CC[NH2+]CC3)C(=O)c4cc(ccc4Br)OC C39674415
CC(C)OC(=O)CNC(=O)[C@H]1CN(CC12CC[NH2+]CC2)C(=O)c3cccnc3Sc4ccccc4 C39678777
CC(C)COCCCNC(=O)[C@H]1CN(CC12CC[NH2+]CC2)C(=O)[C@H]3COc4ccccc4O3 C39683316
COc1cc(cc(c1)OC)C(=O)N2C[C@H](C3(C2)CC[NH2+]CC3)C(=O)NCCOc4ccccc4F C39685022
CC(=O)Oc1ccccc1C(=O)N2C[C@H](C3(C2)CC[NH2+]CC3)C(=O)NCCOc4ccccc4F C39685024
CC(C)CC(=O)N1CCC(CC1)NC(=O)[C@H]2CN(CC23CC[NH2+]CC3)C(=O)c4csc(c4OC)Cl C39686287
CC(C)CC(=O)N1CCC(CC1)NC(=O)[C@@H]2CN(CC23CC[NH2+]CC3)C(=O)[C@@H](C(C)C)Oc4ccccc4 C39686324
C[C@H](Cc1ccccc1F)NC(=O)[C@@H]2CN(CC23CC[NH2+]CC3)C(=O)c4cc(c(c(c4)OC)OC)OC C39686963
Cc1c2c(c(cnc2n(n1)C)C(=O)N3C[C@H](C4(C3)CC[NH2+]CC4)C(=O)N[C@H](C)Cc5ccccc5F)Cl C39687189
c1cc(ccc1OCCNC(=O)[C@H]2CN(CC23CC[NH2+]CC3)C(=O)[C@@H]4CCCN4C(=O)C(F)(F)F)F C39688155
Cc1c(cccc1Cl)CNC(=O)[C@H]2CN(CC23CC[NH2+]CC3)C(=O)c4cnc5c(c4Cl)c(nn5C)C C39695147
Cc1cc(=O)oc2c1cccc2OCC(=O)N3C[C@H](C4(C3)CC[NH2+]CC4)C(=O)NCCSC(C)(C)C C39696537
CN1CCCc2c1ccc(c2)[C@@H](CNC(=O)C(=O)Nc3cc4c5c(c3)CCN5C(=O)CC4)[NH+]6CCCCC6 C49508693
C/C(=N\NC(=[NH2+])S[C@H]1CC(=O)N(C1=O)c2ccc(cc2)C(=O)OC)/c3ccc(cc3)Br C59489483
Cc1cc(cc(c1)NC(=O)CC[C@H]2C(=O)N(C(=O)N2)CCC3=c4cc(ccc4=[NH+]C3)OC)C C63270031
CSCC[C@@H](C(=O)NCCC1=c2ccccc2=[NH+]C1)NC(=O)N3C[C@H]4C[C@@H](C3)c5cccc(=O)n5C4 C63351017
CC[C@@H](C)[C@@H](C(=O)NCCOC)NC(=O)[C@@H]1CC2=c3ccccc3=[NH+][C@@H]2[C@@H]4N1C(=O)c5c4cccc5 C63383704
CC[C@@H](C)[C@@H](C(=O)NCCOC)NC(=O)[C@@H]1CC2=c3ccccc3=[NH+][C@H]2[C@@H]4N1C(=O)c5c4cccc5 C63383709
C[C@@H]1C(=N[C@@H](O1)c2ccccc2NC(=O)[C@@H]3CCCO3)CNC(=O)CCC4=c5ccccc5=[NH+]C4 C64044036
CCOc1cc(ccc1O)CN2C[C@@H](C[C@H]2C(=O)OC)NC(=O)[C@@H]3C(=c4cc(ccc4=[NH+]3)Cl)C C64137168
Cc1c(cno1)S(=O)(=O)NC[C@H]2C[C@@H]3CC[NH+]2C[C@@H]3C[NH+](C)Cc4ccccc4 C08635810
CC[C@H]1C(=O)NCC[NH+]1Cc2ccc3c(c2)C[NH+](CCO3)Cc4cc(ccc4OC)OC C11979184
Cc1ccc(cc1)C[NH+]2CCNC(=O)[C@@H]2CC(=O)N(C)CCCC[NH+]3CCOCC3 C12225303
CC(C)Cn1c2c(c(n1)C(=O)N3CCOCC3)C[C@H](CC2)[NH2+]CC(C)(C)C[NH+](C)C C14744060
CCC[C@@]1(C(=O)N(C(=O)N1)CC[C@H]2CCC[NH+]2C)C3CC[NH+](CC3)Cc4cc(c(cc4C)OC)C C14982185
CC(C)(C)OC(=O)N(CCC[NH2+]Cc1[nH+]ccn1C)C(=O)c2cc3ccccc3s2 C35489628
CCOC(=O)/[NH+]=c\1/ccc-2c(cc(oc2c1)O)C[NH+](C)[C@@H](C)c3cc4ccccc4o3 C36719539
Cc1ccc2=[NH+][C@@H](C(=c2c1)NC(=O)[C@H](C)[NH+]3CCN(CC3)c4cc(ccc4C)Cl)C(=O)OC C38600583
Cc1ccc2=[NH+][C@@H](C(=c2c1)NC(=O)[C@@H](C)[NH+]3CCN(CC3)c4cccc(c4)C(F)(F)F)C(=O)OC C38604890
C[C@H](C(=O)NC1=c2cc(ccc2=[NH+][C@@H]1C(=O)OC)Cl)[NH+]3CCN(CC3)c4cccc(c4)C(F)(F)F C38610098
c1ccc(c(c1)COc2cccc(c2)[C@@H]3C[C@H](N=[NH+]3)C(=O)N/N=C/C4=c5ccccc5=[NH+]C4)Cl C38613372
Cc1cc(c\2c(c1)O[C@@H](C/C2=N\NC3[NH+]=c4ccccc4=[NH+]3)c5ccc(c(c5)OC)OC)C C38779466
c1ccc2=[NH+]/C(=N/S(=O)(=O)c3ccc(cc3)N/C=C/C(=O)c4ccc(cc4)Br)/C[NH+]=c2c1 C38925788
c1ccc(cc1)CCN[C@@H]2/C(=N/S(=O)(=O)c3cccc4c3nsn4)/[NH+]=c5ccccc5=[NH+]2 C38965116
CCOc1ccccc1N[C@@H]2/C(=N/S(=O)(=O)c3ccc(cc3)F)/[NH+]=c4ccccc4=[NH+]2 C38965623
COc1ccc(cc1Cl)N[C@H]2/C(=N/S(=O)(=O)c3cccs3)/[NH+]=c4ccccc4=[NH+]2 C38965837
COc1ccc(cc1)S(=O)(=O)/N=C\2/[C@@H]([NH+]=c3ccccc3=[NH+]2)Nc4cc(cc(c4)Cl)Cl C38966563
CCOc1ccc(cc1)N[C@@H]2/C(=N/S(=O)(=O)c3cccc(c3)C)/[NH+]=c4ccccc4=[NH+]2 C38971158
Cc1ccc(cc1)N[C@@H]2/C(=N/S(=O)(=O)c3ccc(cc3)OC)/[NH+]=c4ccccc4=[NH+]2 C38974984
COc1ccc(cc1)S(=O)(=O)/N=C\2/[C@H]([NH+]=c3ccccc3=[NH+]2)Nc4cccc(c4)Cl C38979098
CCc1cccc(c1)N[C@@H]2/C(=N/S(=O)(=O)c3ccc(cc3)OC)/[NH+]=c4ccccc4=[NH+]2 C38979313
Cc1ccc(cc1C)S(=O)(=O)/N=C\2/[C@@H]([NH+]=c3ccccc3=[NH+]2)Nc4ccc(c(c4)Cl)OC C38980602
Cc1ccc(cc1C)S(=O)(=O)/N=C\2/[C@H]([NH+]=c3ccccc3=[NH+]2)Nc4ccc(c(c4)Cl)OC C38980603
Cc1ccc(cc1)S(=O)(=O)/N=C\2/[C@@H]([NH+]=c3ccccc3=[NH+]2)Nc4cc(ccc4OC)C C38981368
c1ccc2=[NH+]/C(=N\S(=O)(=O)c3cc(ccc3Cl)Cl)/[C@H]([NH+]=c2c1)NC[C@@H]4CCCO4 C38984436
Cc1ccc(cc1N2CC[NH+](CC2)[C@@H](C)C(=O)NC3=c4cc(ccc4=[NH+][C@H]3C(=O)OC)Cl)Cl C39034788
Cc1ccc2=[NH+][C@H]3C(=c2c1)N=NC(=[NH+]3)N/N=C/c4cc(cc(c4OC)Br)Br C39273766
Cc1cccc2=C3[C@H]([NH+]=c12)[NH+]=C(N=N3)N/N=C\c4cc(ccc4O)I C39412459
Cc1c2c(n(n1)C3[NH+]=c4ccccc4=[NH+]3)NC(=O)C[C@@H]2c5ccc(cc5)OCc6ccc(cc6)F C39605580
Cc1ccc[nH+]c1N2CCC(CC2)NC(=O)[C@@H]3CN(CC34CC[NH2+]CC4)C(=O)c5cc(cc(c5)F)F C39687592
CC[NH+](Cc1ccccc1)[C@H]([C@@H]2C=c3cc(cc(c3=[NH+]C2=O)C)C)[C@@H]4NN=NN4C(C)(C)C C39710990
CCOC(=O)/[NH+]=c\1/ccc-2c(cc(oc2c1)O)C[NH+](C)Cc3ccc(cc3)OCC=C C45313007
CCOC(=O)/[NH+]=c\1/ccc-2c(cc(oc2c1)O)C[NH+]3CCN(CC3)c4cccc(c4C)C C46552213
c1cc2=[NH+]CC(=c2cc1n3cnnc3)CCC[NH+]4CCC(CC4)NCc5ccncc5 C52607963
CCOc1ccc(cc1)N2[C@@H](NN=C2COc3ccccc3)SCC4[NH+]=c5ccccc5=[NH+]4 C63165339
Cc1cc(=O)oc2c1cc(c(c2)OCC(=C)C)CCC(=O)NC3[NH+]=c4ccccc4=[NH+]3 C63302937
C[C@H]1c2cc3c(cc2OC(=O)[C@H]1CC(=O)NC4[NH+]=c5ccccc5=[NH+]4)OC6(CCCCC6)CC3 C63491331
CCOc1ccc(cc1OCC)CCNC(=O)C2CCN(CC2)[C@H]3[NH+]=c4ccc(cc4=[NH+]3)Cl C63695491
C[C@H]1C(=C(N=N1)C)CCC2=[NH+]C3=c4ccccc4=[NH+][C@@H](N3N2)SCC(=O)c5ccc(cc5)F C63708200
C[C@H]1C(=C(N=N1)C)CCC2=[NH+]C3=c4ccccc4=[NH+][C@H](N3N2)SCC(=O)c5ccc(cc5)F C63708205
C[C@H]1C(=C(N=N1)C)CCC2=[NH+]C3=c4ccccc4=[NH+][C@@H](N3N2)SCc5ccc(cc5)C#N C63708358
C[C@H]1CCCC[NH+]1CCCNC(=O)[C@@H](C)C2CCN(CC2)C(=O)[C@@H]3C=c4ccc(cc4=[NH+]3)OC C63738966
C[C@H](CCNC(=O)[C@H](C)C1CCN(CC1)C(=O)[C@@H]2C=c3ccc(cc3=[NH+]2)OC)[NH+]4CCCCCC4 C63739239
CC[C@@H]([C@@H]1NN=C(N1c2ccc(cc2)OC)S[C@@H](C)C(=O)C3=c4ccccc4=[NH+][C@@H]3C)[NH+](C)C C40001420
Cc1ccc2=[NH+][C@H]([NH+]=c2c1)SCC(=O)NC[C@@H]3Cc4cccc(c4O3)c5c(ncc(n5)C)C C64002394
CC(C)C[NH+]1CCC(CC1)CNC(=O)CCc2nnc(o2)CC3=c4ccccc4=[NH+]C3 C64024022
CC1=CC(=O)[C@H]([C@@H](N1CCOC)CC2CCCC2)C(=O)NCC[C@@H]3[NH+]=c4ccc(cc4=[NH+]3)Cl C64152520
CC(C)NC(=O)[C@@H]1C[C@H](CN1Cc2ccc(cc2)C(=O)OC)SC3[NH+]=c4ccccc4=[NH+]3 C64158013
CCOC(=O)[C@H]1C(=c2cc(ccc2=[NH+]1)Br)NC(=O)CC[NH+]3CCN(CC3)c4cccc(c4C)C C64348714
C[C@H](CCNC(=O)CC1CCN(CC1)C(=O)[C@H]2C=c3ccc(cc3=[NH+]2)OC)[NH+]4CCCC4 C64540912
c1cc(ccc1N2C(=O)C[C@@H](C2=O)[NH2+]C3CCCCCC3)N4C(=O)C[C@@H](C4=O)[NH2+]C5CCCCCC5 C17166637
[H]/[O+]=c/1\c(c(c1=O)[NH+]2CCC[C@H](C2)NC(=O)N3CCc4c3ccc(c4)S(=O)(=O)N(C)C)NC5CC5 C24973112
[H]/[O+]=c/1\c(c(c1=O)[NH+]2CCC[C@@H](C2)NC(=O)N3CCc4c3ccc(c4)S(=O)(=O)N(C)C)NC5CC5 C24973120
C[C@@H](C(=O)NC1=c2cc(ccc2=[NH+][C@@H]1C(=O)OC)Br)[NH+]3CCC(CC3)C(=O)N C38600706
CC(C)OCCCNC(=O)[C@@H]1c2c(nc3ccccc3n2)N([C@H]1[NH3+])/N=C/C4=c5ccccc5=[NH+]C4 C38799878
CC(=O)Nc1ccc(cc1)N[C@H]2/C(=N/S(=O)(=O)c3ccc(cc3)F)/[NH+]=c4ccccc4=[NH+]2 C38980248
Cc1c2c(c(cnc2n(n1)C)C(=O)N3C[C@@H](C4(C3)CC[NH2+]CC4)C(=O)NCC[NH+]5CCCCC5)Cl C39628227
Cc1c2c(c(cnc2n(n1)C)C(=O)N3C[C@H](C4(C3)CC[NH2+]CC4)C(=O)NCC[NH+]5CCCCC5)Cl C39628229
Cc1ccc(cc1)Oc2c(cccn2)C(=O)N3C[C@H](C4(C3)CC[NH2+]CC4)C(=O)NCCC[NH+]5CCCC[C@@H]5C C39628547
CC(C)(CNC(=O)[C@@H]1CN(CC12CC[NH2+]CC2)C(=O)c3cc(cc(c3)OC)OC)C[NH+](C)C C39630580
CC(C)(CNC(=O)[C@H]1CN(CC12CC[NH2+]CC2)C(=O)c3cc(cc(c3)OC)OC)C[NH+](C)C C39630582
Cc1cc(no1)c2c(c(no2)C)C(=O)N3C[C@@H](C4(C3)CC[NH2+]CC4)C(=O)NCC(C)(C)C[NH+](C)C C39630929
C[NH+](C)[C@@H](CNC(=O)[C@H]1CN(CC12CC[NH2+]CC2)C(=O)c3cccc(c3)N(C)C)c4ccc(cc4)OC C39663835
C[NH+](C)[C@@H](CNC(=O)[C@@H]1CN(CC12CC[NH2+]CC2)C(=O)c3cccc(c3)N(C)C)c4ccc(cc4)OC C39663836
C[NH+](C)[C@H](CNC(=O)[C@H]1CN(CC12CC[NH2+]CC2)C(=O)c3cccc(c3)N(C)C)c4ccc(cc4)OC C39663837
C[NH+](C)[C@H](CNC(=O)[C@@H]1CN(CC12CC[NH2+]CC2)C(=O)c3cccc(c3)N(C)C)c4ccc(cc4)OC C39663838
CC(=O)Oc1ccccc1C(=O)N2C[C@H](C3(C2)CC[NH2+]CC3)C(=O)N[C@H](C[NH+](C)C)c4ccccc4 C39664562
C[NH+](C)C[C@@H](c1ccccc1)NC(=O)[C@@H]2CN(CC23CC[NH2+]CC3)C(=O)c4cccnc4Oc5ccccc5 C39664811
C[NH+](C)C[C@H](c1ccccc1)NC(=O)[C@@H]2CN(CC23CC[NH2+]CC3)C(=O)c4cccnc4Oc5ccccc5 C39664812
C[NH+](C)C[C@@H](c1ccccc1)NC(=O)[C@H]2CN(CC23CC[NH2+]CC3)C(=O)c4cccnc4Oc5ccccc5 C39664813
Cc1c(c(on1)C)C(=O)N2C[C@@H](C3(C2)CC[NH2+]CC3)C(=O)N[C@H](C[NH+](C)C)c4ccccc4 C39664908
Cc1ccn2cc([nH+]c2c1)CNC(=O)[C@@H]3CN(CC34CC[NH2+]CC4)C(=O)c5ccc(cc5OC)OC C39670056
Cc1ccn2cc([nH+]c2c1)CNC(=O)[C@@H]3CN(CC34CC[NH2+]CC4)C(=O)c5csc(c5OC)Cl C39670178
Cc1ccn2cc([nH+]c2c1)CNC(=O)[C@@H]3CN(CC34CC[NH2+]CC4)C(=O)c5c(noc5c6cc(on6)C)C C39670186
Cc1ccn2cc([nH+]c2c1)CNC(=O)[C@H]3CN(CC34CC[NH2+]CC4)C(=O)[C@H](C(C)C)Oc5ccccc5 C39670279
Cc1ccc2[nH+]c(cn2c1)CNC(=O)[C@@H]3CN(CC34CC[NH2+]CC4)C(=O)c5cccc(c5)N(C)C C39670506
Cc1ccc2[nH+]c(cn2c1)CNC(=O)[C@@H]3CN(CC34CC[NH2+]CC4)C(=O)c5ccc(o5)c6ccc(cc6)F C39670580
Cc1cccc2n1cc([nH+]2)CNC(=O)[C@@H]3CN(CC34CC[NH2+]CC4)C(=O)c5ccc(cc5)OC(F)(F)F C39670686
Cc1cccc2n1cc([nH+]2)CNC(=O)[C@@H]3CN(CC34CC[NH2+]CC4)C(=O)c5cc(nn5C(C)(C)C)C C39670782
C[C@@H]1C(=c2cc(ccc2=[NH+]1)C#N)CCNC(=O)[C@@H]3CN(CC34CC[NH2+]CC4)C(=O)c5cc(ccc5OC)OC C39674816
CCn1c(c(c(n1)C)Br)C(=O)N2C[C@H](C3(C2)CC[NH2+]CC3)C(=O)NCCCC[NH+](C)C C39679045
C[NH+](C)CCCCNC(=O)[C@@H]1CN(CC12CC[NH2+]CC2)C(=O)[C@@H]3COc4ccccc4O3 C39679046
Cc1ccc[nH+]c1N2CCC(CC2)NC(=O)[C@@H]3CN(CC34CC[NH2+]CC4)C(=O)c5cccn5C C39687646
Cc1ccc[nH+]c1N2CCC(CC2)NC(=O)[C@@H]3CN(CC34CC[NH2+]CC4)C(=O)[C@@H]5COc6ccccc6O5 C39687678
Cc1ccc[nH+]c1N2CCC(CC2)NC(=O)[C@H]3CN(CC34CC[NH2+]CC4)C(=O)[C@H]5COc6ccccc6O5 C39687681
Cc1ccc[nH+]c1N2CCC(CC2)NC(=O)[C@@H]3CN(CC34CC[NH2+]CC4)C(=O)C5CCOCC5 C39687726
COc1cc(cc(c1OC)OC)C(=O)N2C[C@@H](C3(C2)CC[NH2+]CC3)C(=O)NCC4CC[NH+](CC4)C5CCCC5 C39689148
COc1cc(cc(c1OC)OC)C(=O)N2C[C@H](C3(C2)CC[NH2+]CC3)C(=O)NCC4CC[NH+](CC4)C5CCCC5 C39689149
c1cc(ncc1C(=O)N2C[C@@H](C3(C2)CC[NH2+]CC3)C(=O)NCC4CC[NH+](CC4)C5CCCC5)N6CCOCC6 C39689228
c1cc(ncc1C(=O)N2C[C@H](C3(C2)CC[NH2+]CC3)C(=O)NCC4CC[NH+](CC4)C5CCCC5)N6CCOCC6 C39689229
C[C@@H]1CCCC[NH+]1C[C@@H]2[C@@H](N=NN2c3c(non3)N)C(=O)N/N=C\C4=c5ccccc5=[NH+]C4 C39948789
CN1CC=c2c1c3c(cc2)c4c(=c5cccc(c5=[NH+]4)CC[NH+]6CCC(CC6)C(=O)N)c7c3C(=O)NC7=O C52594710
c1cc(ccc1N2C(=O)C[C@H](C2=O)[NH2+]C3CCCC3)N4C(=O)C[C@H](C4=O)[NH2+]C5CCCC5 C13388257
COc1ccc(cc1[N+](=O)[O-])C(=O)NC(=S)Nc2ccc(cc2)C3[NH+]=c4ccccc4=[NH+]3 C63205402
c1ccc2c(c1)[C@@H]([NH+]=NC2=O)CC(=O)NCC(=O)NCCC3=c4cc(ccc4=[NH+]C3)Cl C63279799
c1ccc2=[NH+]C([NH+]=c2c1)c3ccc(cc3)NC(=O)CCS(=O)(=O)c4ccc5c(c4)NC(=O)CO5 C63558322
C/C=C(\C)/CNc1cc2c([nH+]c1)N([C@@H]([C@@H]2NC(=O)C)C(=O)OC)CCC3=c4ccccc4=[NH+]C3 C63985688
COC(=O)[C@@H]1[C@@H](c2cc(c[nH+]c2N1CCC3=c4ccccc4=[NH+]C3)NC5CCOCC5)NC(=O)[C@@H]6CCOC6 C63993678
Cc1cccc(c1)n2c(nnc2SCC(=O)N[C@@H]3[NH+]=C(NO3)C)C4=c5ccccc5=[NH+]C4 C64117585
CC(C)(C)NC(=O)CNC(=O)c1ccccc1NS(=O)(=O)c2ccc3=[NH+]C(=O)[NH+]=c3c2 C64143737
CC[NH+](CC)CCNC(=O)[C@H]1CN(CC12CC[NH2+]CC2)C(=O)c3cc(oc3C(F)(F)F)C C39627027
C[NH+](C)CCCNC(=O)[C@H]1CN(CC12CC[NH2+]CC2)C(=O)c3csc(c3OC)Cl C39627583
Cc1cc(c(o1)C(F)(F)F)C(=O)N2C[C@@H](C3(C2)CC[NH2+]CC3)C(=O)NCCC[NH+](C)C C39627619
C[C@@H]1CCCC[NH+]1CCCNC(=O)[C@@H]2CN(CC23CC[NH2+]CC3)C(=O)C4CCOCC4 C39628662
C[C@H]1CCCC[NH+]1CCCNC(=O)[C@@H]2CN(CC23CC[NH2+]CC3)C(=O)C4CCOCC4 C39628664
CC(C)(CNC(=O)[C@@H]1CN(CC12CC[NH2+]CC2)C(=O)C3CCOCC3)C[NH+](C)C C39631094
CC(C)(CNC(=O)[C@H]1CN(CC12CC[NH2+]CC2)C(=O)C3CCOCC3)C[NH+](C)C C39631096
CC(C)[NH+](CCNC(=O)[C@H]1CN(CC12CC[NH2+]CC2)C(=O)c3cccn3C)C(C)C C39634796
CC(C)[NH+](CCNC(=O)[C@@H]1CN(CC12CC[NH2+]CC2)C(=O)CCOC)C(C)C C39634909
Cn1cccc1C(=O)N2C[C@@H](C3(C2)CC[NH2+]CC3)C(=O)N[C@@H]4C[NH+]5CCC4CC5 C39663149
Cn1cccc1C(=O)N2C[C@@H](C3(C2)CC[NH2+]CC3)C(=O)N[C@H]4C[NH+]5CCC4CC5 C39663151
Cc1cc(c(o1)C(F)(F)F)C(=O)N2C[C@@H](C3(C2)CC[NH2+]CC3)C(=O)N[C@@H]4C[NH+]5CCC4CC5 C39663253
Cc1cc(c(o1)C(F)(F)F)C(=O)N2C[C@H](C3(C2)CC[NH2+]CC3)C(=O)N[C@@H]4C[NH+]5CCC4CC5 C39663254
Cc1cc(c(o1)C(F)(F)F)C(=O)N2C[C@H](C3(C2)CC[NH2+]CC3)C(=O)N[C@H]4C[NH+]5CCC4CC5 C39663256
C1C[NH+]2CCC1[C@H](C2)NC(=O)[C@@H]3CN(CC34CC[NH2+]CC4)C(=O)C5CCOCC5 C39663354
C[NH+](C)[C@H](CNC(=O)[C@@H]1CN(CC12CC[NH2+]CC2)C(=O)c3cccc(c3Cl)Cl)c4ccc(cc4)OC C39663800
C[NH+](C)[C@@H](CNC(=O)[C@H]1CN(CC12CC[NH2+]CC2)C(=O)c3cccc(c3Cl)Cl)c4ccc(cc4)OC C39663801
Cc1ccc(c(c1F)F)C(=O)N2C[C@H](C3(C2)CC[NH2+]CC3)C(=O)NC[C@H](c4ccc(cc4)OC)[NH+](C)C C39663822
COc1ccc(cc1)[C@@H](CNC(=O)[C@@H]2CN(CC23CC[NH2+]CC3)C(=O)c4c(cccc4F)F)[NH+]5CCCC5 C39664015
C[NH+](C)C[C@H](c1ccccc1)NC(=O)[C@H]2CN(CC23CC[NH2+]CC3)C(=O)CCOC C39664947
Cc1ccc2[nH+]c(cn2c1)CNC(=O)[C@@H]3CN(CC34CC[NH2+]CC4)C(=O)CCSC C39670510
Cc1ccc2[nH+]c(cn2c1)CNC(=O)[C@H]3CN(CC34CC[NH2+]CC4)C(=O)CCSC C39670511
Cc1cccc2n1cc([nH+]2)CNC(=O)[C@@H]3CN(CC34CC[NH2+]CC4)C(=O)C(C)C C39670636
Cc1cccc2n1cc([nH+]2)CNC(=O)[C@H]3CN(CC34CC[NH2+]CC4)C(=O)C(C)C C39670637
Cc1cccc2n1cc([nH+]2)CNC(=O)[C@@H]3CN(CC34CC[NH2+]CC4)C(=O)c5c(cccc5F)F C39670654
Cc1cccc2n1cc([nH+]2)CNC(=O)[C@H]3CN(CC34CC[NH2+]CC4)C(=O)c5c(cccc5F)F C39670655
Cc1cccc2n1cc([nH+]2)CNC(=O)[C@@H]3CN(CC34CC[NH2+]CC4)C(=O)c5ccc(c(c5)C)Br C39670732
Cc1cccc2n1cc([nH+]2)CNC(=O)[C@H]3CN(CC34CC[NH2+]CC4)C(=O)c5ccc(c(c5)C)Br C39670733
C[C@@H]1C(=c2cc(ccc2=[NH+]1)C#N)CCNC(=O)[C@H]3CN(CC34CC[NH2+]CC4)C(=O)C C39674598
C[NH+](C)CCCCNC(=O)[C@@H]1CN(CC12CC[NH2+]CC2)C(=O)c3cc(ccc3Br)OC C39679018
C[NH+](C)CCCCNC(=O)[C@H]1CN(CC12CC[NH2+]CC2)C(=O)c3cc(ccc3Br)OC C39679019
C[NH+](C)CCCCNC(=O)[C@H]1CN(CC12CC[NH2+]CC2)C(=O)c3csc(c3OC)Cl C39679039
CCCC[NH+]1CCC(CC1)CNC(=O)[C@@H]2CN(CC23CC[NH2+]CC3)C(=O)c4csc(c4OC)Cl C39683547
CCCC[NH+]1CCC(CC1)CNC(=O)[C@H]2CN(CC23CC[NH2+]CC3)C(=O)c4csc(c4OC)Cl C39683548
CCCCC(=O)N1C[C@H](C2(C1)CC[NH2+]CC2)C(=O)NCCN3CCC[NH+](CC3)C C39685522
C[NH+]1CCCN(CC1)CCNC(=O)[C@@H]2CN(CC23CC[NH2+]CC3)C(=O)[C@@H]4CCC=CC4 C39685644
Cc1ccc[nH+]c1N2CCC(CC2)NC(=O)[C@@H]3CN(CC34CC[NH2+]CC4)C(=O)c5cc(cc(c5)Cl)Cl C39687594
Cc1ccc[nH+]c1N2CCC(CC2)NC(=O)[C@@H]3CN(CC34CC[NH2+]CC4)C(=O)c5ccc(cc5)Cl C39687598
Cc1ccc[nH+]c1N2CCC(CC2)NC(=O)[C@H]3CN(CC34CC[NH2+]CC4)C(=O)CCSC C39687653
CCSc1c(cccn1)C(=O)N2C[C@@H](C3(C2)CC[NH2+]CC3)C(=O)NC[C@@H]4CC[NH+](C4)C C39689722
CC[NH+]1CCC[C@@H]1CNC(=O)[C@@H]2CN(CC23CC[NH2+]CC3)C(=O)c4cccn4C C39695558
CC[NH+]1CCC[C@H]1CNC(=O)[C@@H]2CN(CC23CC[NH2+]CC3)C(=O)c4cccn4C C39695559
CC[NH+]1CCC[C@@H]1CNC(=O)[C@@H]2CN(CC23CC[NH2+]CC3)C(=O)c4cc(oc4C(F)(F)F)C C39695618
CC[NH+]1CCC[C@@H]1CNC(=O)[C@@H]2CN(CC23CC[NH2+]CC3)C(=O)C4CCOCC4 C39695670
C[C@@H]1[C@H](C=C(C(=O)N1C)C#N)c2cc(cnc2)OC[C@H](CC3=c4ccccc4=[NH+]C3)[NH3+] C52627759
CC1=C([C@@H](N(N1)c2ccccc2)Cl)/C=N/NC(=O)[C@@]3(CC[C@@H](C3(C)C)C4[NH+]=c5ccccc5=[NH+]4)C C63541029
CC1=C([C@H](N(N1)c2ccccc2)Cl)/C=N/NC(=O)[C@@]3(CC[C@@H](C3(C)C)C4[NH+]=c5ccccc5=[NH+]4)C C63541030
CCc1ccc(cc1)NC(=O)[C@@H](CC)S[C@@H]2[NH+]=c3ccccc3=C4N2NC(=[NH+]4)CCC5=C(N=N[C@@H]5C)C C63708239
COC(=O)C1=C2CCCC[C@H]2S[C@@H]1NC(=O)Nc3ccc(cc3)CCC4[NH+]=c5ccccc5=[NH+]4 C63746215
COC(=O)C1=C2CCCC[C@@H]2S[C@H]1NC(=O)Nc3ccc(cc3)CCC4[NH+]=c5ccccc5=[NH+]4 C63746217
CCC(C)(C)n1c(nnn1)[C@@H](c2cc3ccc(cc3[nH]c2=O)C)[NH+]4CCN(CC4)c5nc6ccccc6s5 C06149287
CCC(C)(C)n1c(nnn1)[C@H](c2cc3cc(ccc3[nH]c2=O)C)[NH+]4CCC(CC4)C(=O)OCC C06149446
CCC(C)(C)n1c(nnn1)[C@H](c2cc3cc(ccc3[nH]c2=O)C)[NH+]4CCN(CC4)c5nc6ccccc6s5 C06149456
CCc1ccc2c(c1)cc(c(=O)[nH]2)[C@H](c3nnnn3C[C@H]4CCCO4)[NH+]5CCN(CC5)c6cccc(c6C)C C06135358
c1ccc2c(c1)[C@]3([C@@H]([C@@H]([C@@H]4[NH+]3CCC4)c5cccc(c5)[N+](=O)[O-])C(=O)c6ccc7c(c6)OCO7)C(=O)N2 C08743399
C[NH+]1C[C@H]([C@@H]([C@@]12c3ccccc3NC2=O)C(=O)c4ccc5c(c4)OCO5)c6cccc(c6)[N+](=O)[O-] C09169620
C[C@@H](c1nnc(n1c2ccc(cc2)Cl)SCC(=O)Nc3cc(ccc3F)[N+](=O)[O-])[NH+](C)C C03379660
Cc1c(c2c(s1)ncn(c2=O)CC(=O)NCCC[NH+]3CCCCCC3)S(=O)(=O)N4C[C@@H](C[C@@H](C4)C)C C09935985
C[C@@H](C(=O)Nc1cc(ccc1Cl)[N+](=O)[O-])Sc2nnc(n2c3ccccc3)C[NH+]4CCCC4 C09873330
COc1ccc(cc1O)C[NH+]2CCc3c(c(cc(=O)n3CC2)OC[C@H]4CCCCO4)C(=O)OC C12127370
CC(C)CC[C@@]1(C(=O)N(C(=O)N1)CC[NH+](C)C)C2CCN(CC2)C(=O)c3ccc4c(c3)OCCO4 C12201433
COc1cc2cc(c(=O)[nH]c2cc1OC)C[NH+](Cc3nnnn3C4CCCC4)C5CCCCC5 C13033513
CC[C@H](c1nnnn1C[C@@H]2CCCO2)[NH+](Cc3cc4cc(ccc4[nH]c3=O)OC)C5CCCC5 C13064089
CC[C@@H](c1nnnn1C(C)(C)CC)[NH+](Cc2cc3cc4c(cc3[nH]c2=O)OCCO4)C5CCCCC5 C13064380
CC[C@H](c1nnnn1Cc2ccc(cc2)F)[NH+](Cc3cc4cc5c(cc4[nH]c3=O)OCCO5)C6CCCCC6 C13064456
C/C(=N\OCC(=O)N/N=C\1/c2ccccc2N(C1=O)C[NH+]3C[C@]4(C[C@@H]3CC(C4)(C)C)C)/c5ccc(cc5)OC C13514304
CC(C)(C#Cc1ccc(cc1)C[NH+]2CCC3(CC2)C(=O)N(C(=O)N3CCOC)CC(=O)OC)O C14535293
CC(=O)CC(=O)O[C@H]1C[C@@H]2C[NH+]3CCc4c5ccc(cc5[nH]c4[C@@H]3C[C@@H]2[C@@H]([C@@H]1OC)C(=O)OC)OC C17148705
CCOC(=O)C1CC[NH+](CC1)[C@@H](c2cc3cc(cc(c3nc2O)C)C)c4nnnn4C5CCCCC5 C08584077
C[NH+](C)CCN1[C@H](/C(=C(/c2cc3ccccc3o2)\O)/C(=O)C1=O)c4cc(c(c(c4)OC)OC)OC C08838014
Cc1cc(ccc1NC(=O)[C@H](C)[NH+]2CCN(CC2)S(=O)(=O)c3ccc4ccccc4c3)[N+](=O)[O-] C25560030
c1ccc(c(c1)C=NNc2cc(nc([nH+]2)N3CCOCC3)N4CCOCC4)OCc5ccc(cc5)Cl C08407535
c1ccc(c(c1)/C=N/Nc2cc(nc([nH+]2)N3CCOCC3)N4CCOCC4)OCc5ccc(cc5)Cl C30976797
CCOC(=O)C1CCN(CC1)C(=O)c2cc3c(nc4c(cccn4c3=O)C)[n+](c2N)C5CCCC5 C33370789
CN1c2ccccc2[C@@]3(C1=O)[C@@H](C[C@@H]4[NH+]3CCC4)C(=O)Nc5cc(cc(c5)C(=O)OC)C(=O)OC C36146243
CC[C@H](c1nnnn1C[C@H]2CCCO2)[NH+](Cc3cc4cc(ccc4[nH]c3=O)OC)C5CCCC5 C33936994
CC[C@@H](c1nnnn1C[C@H]2CCCO2)[NH+](Cc3ccco3)Cc4cc5cc(ccc5[nH]c4=O)C C33937153
CCCCCCN1C(=O)[C@]2(Cc3c([nH+]c4ccccn4c3=O)N5[C@@H]2CCCCC5)C(=O)NC1=O C13577009
C[C@@H](c1nnc(n1Cc2ccccc2)SCC(=O)Nc3cc(ccc3F)[N+](=O)[O-])[NH+](C)C C02653067
CC(C)(C)OC(=O)N[C@@H]1CCN(C1)C(=O)[C@@H]2CC=CC[C@@H]2C(=O)N3CCN(CC3)c4cccc[nH+]4 C38733493
c1ccc(cc1)N2[C@@H](NN=C2COc3ccc(cc3)[N+](=O)[O-])SCC4=c5ccccc5=[NH+]C(=O)C4 C39698841
CCOC(=O)[C@@H]1[C@H]([C@@H](S[C@@H]1NC(=O)CSC2=N[C@@H]3C(=c4ccccc4=[NH+]3)N=N2)C(=O)C)C C39709196
CCOC(=O)C1CCN(CC1)C(=O)c2cc3c(nc4c(cccn4c3=O)C)[n+](c2N)Cc5ccc(cc5)C C39841389
CCOC(=O)c1cc(cc(c1)[N+](=O)[O-])C(=O)/N=c/2\[nH]c3c(s2)C[NH+](CC3)Cc4ccccc4 C49644821
CCOc1cc(ccc1OCc2ccc(cc2)C)/C=C/3\C(=[NH2+])N4C(=NC3=O)SC(=N4)S(=O)(=O)C C20207793
CS(=O)(=O)C1=NN2C(=[NH2+])/C(=C\c3ccc(cc3)OCCCOc4ccccc4)/C(=O)N=C2S1 C20207813
Cc1ccccc1OCCCOc2ccc(cc2)/C=C/3\C(=[NH2+])N4C(=NC3=O)SC(=N4)S(=O)(=O)C C20207904
CS(=O)(=O)C1=NN2C(=[NH2+])/C(=C\c3ccc(c(c3)Cl)OCCOc4ccccc4)/C(=O)N=C2S1 C20207996
CCOc1cc(ccc1OCc2ccccc2C)/C=C/3\C(=[NH2+])N4C(=NC3=O)SC(=N4)S(=O)(=O)CC C20208405
Cc1ccc(cc1)Sc2ccc(cc2[N+](=O)[O-])[C@H]3C4=C(CC(CC4=O)(C)C)N=C5N3NN=[NH+]5 C12528810
CC[NH+](CC)CCn1ccc2c1ccc(c2)NC(=O)c3cc(cc(c3)S(=O)(=O)C)[N+](=O)[O-] C60270925
CCOC(=O)[C@@H]1CCC[NH+](C1)Cc2c(cc(c3c2O/C(=C\c4ccc(cc4)[N+](=O)[O-])/C3=O)C)O C41586397
CN(C)S(=O)(=O)c1ccc(cc1)NC(=O)CSc2nnc(n2C3CC3)C4=c5ccccc5=[NH+]C4 C63209685
CC(C)CC[n+]1ccn(c1)C2=C(C(=O)c3ccccc3C2=O)NS(=O)(=O)c4ccc(cc4)NC(=O)C C13583356
COc1ccc(cc1)[C@@H]2[C@H]3C(=c4ccccc4=[NH+]3)C[C@@H](N2C(=O)Nc5ccc(cc5OC)OC)C(=O)OC C63350625
CCOC(=O)[C@@]1([C@H]2C(=c3cc(ccc3=[NH+]2)OC)CCN1C(=O)Nc4ccccc4C(=O)OC)C C63362834
c1ccc(cc1)N2C=C([C@@H](N2)c3ccc(cc3)[N+](=O)[O-])/C=N/N4[C@H](N=[NH+]C4=S)c5cccs5 C39336765
CCOC(=O)c1ccc(cc1)N[C@H]2/C(=N/S(=O)(=O)c3ccc(cc3)OC)/N=c4ccccc4=[NH+]2 C38971129
C[C@@H](COC)NS(=O)(=O)[C@H]1C(=C2CCN(C[C@@H]2S1)C(=O)[C@@H]3C=c4ccccc4=[NH+]3)C(=O)OC C64084186
C[C@H]1CCC[NH+](C1)CCCNC(=O)CCC(=O)N2CCc3c(c(nn3C)C(=O)N4CCCC4)C2 C64565475
CCCNC(=O)c1c(cnn1C)NC(=O)[C@H]2CCCN(C2)S(=O)(=O)c3cnn(c3C)C C02732794
CC1CCC2(CC1)C(=O)N(C(=O)N2)NC(=O)CSc3nnc(n3C)C[C@H]4CCS(=O)(=O)C4 C08704056
CC[C@@H](C)[C@@H](c1nnc(o1)S(=O)(=O)C)NS(=O)(=O)[C@H]2CS(=O)(=O)C[C@@H]2O C08971677
c1cc(ccc1CS(=O)(=O)c2nnc(o2)CNS(=O)(=O)[C@@H]3CS(=O)(=O)C[C@@H]3O)F C08972474
c1ccc(c(c1)CS(=O)(=O)c2nnc(o2)CNS(=O)(=O)[C@H]3CS(=O)(=O)C[C@H]3O)Cl C08972578
c1ccc(c(c1)CS(=O)(=O)c2nnc(o2)CCNS(=O)(=O)[C@@H]3CS(=O)(=O)C[C@@H]3O)F C09024747
c1cc(ccc1CS(=O)(=O)c2nnc(o2)CCNS(=O)(=O)[C@@H]3CS(=O)(=O)C[C@H]3O)F C09025060
c1cc(ccc1CS(=O)(=O)c2nnc(o2)CCNS(=O)(=O)[C@@H]3CS(=O)(=O)C[C@H]3O)Cl C09026339
CC(C)[C@@H](c1nnc(o1)S(=O)(=O)Cc2ccccc2)NS(=O)(=O)[C@H]3CS(=O)(=O)C[C@@H]3O C09029147
c1cc(cnc1)[C@H](CNS(=O)(=O)[C@H]2CS(=O)(=O)C[C@@H]2O)S(=O)(=O)c3ccc4c(c3)OCCO4 C09044351
CC\1=C(C(=O)N(C(=O)/C1=C\Nc2ccc(cc2)S(=O)(=O)NC(=O)C)[C@H]3CCS(=O)(=O)C3)C#N C08993466
CCC1(C(=O)N(C(=O)N1)CC(=O)OCC(=O)Nc2ccc(cc2Cl)[N+](=O)[O-])CC C10166404
CCC1(C(=O)N(C(=O)N1)CC(=O)O[C@@H](C)C(=O)Nc2ccccc2[N+](=O)[O-])CC C10166757
CCC1(C(=O)N(C(=O)N1)CC(=O)O[C@H](C)C(=O)Nc2ccccc2[N+](=O)[O-])CC C10166760
CC1CCN(CC1)c2ccc(cc2[N+](=O)[O-])C(=O)OCC(=O)NC(=O)NCCOC C10210119
c1cc(c(cc1C(=O)OCC(=O)Nc2ccc(c(c2)[N+](=O)[O-])F)[N+](=O)[O-])NC3CC3 C09870633
CC1CCC2(CC1)C(=O)N(C(=O)N2)NC(=O)CSc3nnc(o3)C[C@@H]4CCS(=O)(=O)C4 C12943235
C[C@@H]1C[C@H](CN(C1)C(=O)C[NH+]2CCN(CC2)c3ccc(cc3[N+](=O)[O-])C(=O)NCC(=O)[O-])C C13298911
C[C@@H](C(=O)NNC(=O)[C@@H]1CC(=O)N(C1)Cc2ccco2)Oc3ccccc3[N+](=O)[O-] C13629708
CN1C(=O)CCC(=N1)C(=O)NCCNc2ccc(cc2[N+](=O)[O-])S(=O)(=O)C C16261278
COc1ccc(cc1N(CC(=O)N2CCC(CC2)C(=O)N)S(=O)(=O)C)[N+](=O)[O-] C16393682
CC1CCC2(CC1)C(=O)N(C(=O)N2)NC(=O)c3cc(cn3C)S(=O)(=O)N4CCOCC4 C18038727
Cc1c2c(cc(nc2n(n1)[C@H]3CCS(=O)(=O)C3)C4CC4)C(=O)O[C@H](C)C(=O)NC(=O)NC C21441665
C[C@H](C(=O)c1c(n(c(=O)n(c1=O)C)C)N)Sc2nnc(n2CC=C)[C@@H]3CCS(=O)(=O)C3 C21740226
CCOC(=O)NNC(=O)c1ccc(cc1)OS(=O)(=O)c2cccc(c2)[N+](=O)[O-] C21770273
Cn1cc(cc1C(=O)N)S(=O)(=O)N2CCN(CC2)S(=O)(=O)c3cc(c(cc3F)OC)OC C23148743
C[NH+](C)[C@@H](CNC(=O)/C(=N/c1ncc(s1)[N+](=O)[O-])/[O-])c2ccc(c(c2)OC)OC C23975499
Cn1cc(cc1C(=O)N)S(=O)(=O)N2CCN(CC2)C(=O)[C@@H]3CCCCN3S(=O)(=O)C C24871947
C[C@H](c1nnc(o1)c2ccc(cc2)[N+](=O)[O-])Sc3nnc(n3CCC(=O)N)C4CC4 C25143877
CC[C@]1(C(=O)N(C(=O)N1)NC(=O)Cn2cc(ccc2=O)S(=O)(=O)N(CC)CC)C C27439829
c1cc(nn2c1nnc2C(F)(F)F)N3CCC(CC3)C(=O)NNC(=O)C[C@@H]4CCS(=O)(=O)C4 C29706364
c1cc(ccc1/C=N\NC(=O)Cn2cncn2)OC(=O)C[C@H]3C(=O)NC(=O)S3 C32509083
CCN(CC)S(=O)(=O)c1ccc(=O)n(c1)CC(=O)N2CCC3(CC2)C(=O)NC(=O)N3 C32881945
CCN1C2=C([C@H](NC1=O)c3cccc(c3)[N+](=O)[O-])C(=O)N(C2)[C@@H](C)C(=O)NCCOC C35965492
CC(C)[C@@H](C(=O)OCC(=O)N1CCNC1=O)NS(=O)(=O)c2cccc3c2nsn3 C36396753
CCNC(=O)NC(=O)[C@@H](C)On1c2cc(ccc2nn1)S(=O)(=O)N(CC)CC C03349910
CN1C(=O)C2(Cc3cc(ccc3N4[C@@H]2CCC4)N/C=C/5\C(=O)NC(=S)N(C5=O)C6CC6)C(=O)N(C1=O)C C09429727
CCN1C(=O)/C(=C/Nc2ccc3c(c2)CC4([C@@H]5N3CCC5)C(=O)N(C(=O)N(C4=O)C)C)/C(=O)NC1=S C09429751
CC(C)C[C@@H](C(=O)NCCN1C(=O)CSC1=O)N2CC[C@]3(C2=O)CCCN3C(=O)c4ccc[nH]c4=O C39201076
COC(=O)c1cn(nn1)[C@H]2CCCC[C@@H]2NC(=O)CCNc3ccccc3[N+](=O)[O-] C40152497
Cn1c(nnc1Sc2ccc(cc2S(=O)(=O)N3CCCC3)[N+](=O)[O-])CCC(=O)N C45351822
C[C@H](C(=O)Nc1ccccc1[N+](=O)[O-])OC(=O)c2ccc(o2)S(=O)(=O)NC3CC3 C46766910
C[C@H](C(=O)Nc1cccc(c1)[N+](=O)[O-])OC(=O)c2ccc(o2)S(=O)(=O)NC3CC3 C46766949
COc1ccc(cc1NC(=O)C(=O)NCC2CCN(CC2)S(=O)(=O)C)N3CCCS3(=O)=O C49522831
c1cc2c(cc1N3C(=O)C(=O)N(C3=O)CN4CCO[C@H](C4)C(=O)N)OCCO2 C50926695
COCCn1c(nnn1)CN(CCO)Cc2cc3cc4c(cc3[nH]c2=O)OCCO4 C57640483
CC(C)(C)c1nnc(o1)CSc2nc([nH]n2)N/N=C/c3ccccc3[N+](=O)[O-] C59844439
C[C@H](c1nnc(o1)C(C)C)Sc2[nH]nc(n2)N/N=C/c3cccc(c3)[N+](=O)[O-] C59878383
C[C@H](c1nnc(o1)C(C)C)Sc2[nH]nc(n2)N/N=C/c3ccc(cc3)[N+](=O)[O-] C59878420
Cc1c(cc(cc1[N+](=O)[O-])C(=O)NCCc2n[nH]c(=S)n2C(C)C)[N+](=O)[O-] C67119098
Cc1cc(cc2c1occ2/C(=N\Nc3ccc(cc3[N+](=O)[O-])[N+](=O)[O-])/C)O C04750679
Cc1cc2c(c(=O)o1)[C@H](C(=C(O2)N)C#N)c3cc4c(cc3[N+](=O)[O-])OCO4 C04954648
c1c(c(cc2c1OCCOCCOCCOCCOCCO2)[N+](=O)[O-])N C05390748
CC(=O)C1=C(C(=O)N(C1=O)c2ccccc2N3C(=O)C(=C(C)O)C(=O)C3=O)O C01617465
c1cc(ccc1C#N)C(=O)N2CCN([C@H](C2)C(=O)N[C@H]3CCCNC3=O)S(=O)(=O)c4ccc(cc4)F C05415623
CC(=O)Nc1ccc(cc1)S(=O)(=O)Nc2ccc3n(c2=O)C[C@H]4C[C@@H]3CN(C4)C(=O)c5cccnc5 C04150081
Cc1c(c(n(n1)C)C)CC(=O)N2CCN(CC2)S(=O)(=O)c3cc(n(c3)C)C(=O)N C10813669
C1[C@@H]2[C@@H](CS1(=O)=O)N(C(=S)N2)[C@@H]3CS(=O)(=O)C[C@@H]3N4[C@@H]5CS(=O)(=O)C[C@@H]5NC4=S C12175678
c1ccc(c(c1)[C@H]2CC(=O)N(C(=O)N2)CC(=O)Nc3cccc(c3)C#N)[N+](=O)[O-] C12727778
Cc1c(c([nH]c(=O)c1C#N)C)CCC(=O)N2CCN(CC2)S(=O)(=O)c3c([nH]c(=O)s3)C C14850071
Cc1ccc(cc1S(=O)(=O)NNC(=O)[C@H]2CCS(=O)(=O)C2)[N+](=O)[O-] C14870755
c1cc(c(cc1S(=O)(=O)NNC(=O)[C@H]2CCS(=O)(=O)C2)[N+](=O)[O-])Cl C14870758
CC(=O)N[C@@H]1[C@H]([C@H]2[C@H](COC(O2)(C)C)O[C@@H]1Oc3ccc(cc3)[N+](=O)[O-])O C16041696
CC1(C(=O)NC(=S)N2N1[C@H](CC2=O)C(=O)Nc3ccc(cc3)[N+](=O)[O-])C C17077160
COc1ccc(cc1C(=O)N2CCN(CC2)C(=O)[C@@H]3COc4ccccc4O3)S(=O)(=O)N C24628673
Cc1cn2c(c(nc2s1)C)/C=C/C(=O)N3CCN(CC3)S(=O)(=O)c4cc(n(c4)C)C(=O)N C24757680
Cc1cccc(c1C)N2C[C@H](CC2=O)C(=O)N3CCN(CC3)S(=O)(=O)c4cc(n(c4)C)C(=O)N C24760449
Cn1cc(cc1C(=O)N)S(=O)(=O)N2CCC(CC2)C(=O)N(C)[C@@H]3CCS(=O)(=O)C3 C25676351
C[C@H]1[C@@]2(C(=O)O[C@]3([C@@H](C4=C(C5=C(C=CC(=O)OC5(C)C)[C@H]([C@@]4([C@@]2(C3=C)C(=O)O1)C)O)C)OC(=O)C)C)O C31160778
Cc1c(c(=O)[nH]c(=O)[nH]1)S(=O)(=O)N2CCC[C@H](C2)C(=O)N3CCN(CC3)c4ccccc4F C31811990
Cc1c(c(=O)[nH]c(=O)[nH]1)S(=O)(=O)N2CCC[C@@H](C2)C(=O)N3CCN(CC3)c4ccccc4F C31811995
Cn1c(c(c(=O)n(c1=O)C)[C@H]2c3cc4c(cc3[C@@]56C=C[C@@H](C[C@@H]5[NH+]2C[C@@H]6O)OC)OCO4)[O-] C33748835
C[C@@H]1/C=C\C(=O)NC/C=C\C(=C/[C@@H](CC(=O)Cc2nc(co2)C(=O)N3CCC=C3C(=O)O[C@@H]1C(C)C)O)\C C33838910
Cn1c(c(c(=O)n(c1=O)C)[C@@H]2c3cc4c(cc3[C@@]56C=C[C@H](C[C@@H]5[NH+]2C[C@@H]6O)OC)OCO4)[O-] C35361874
Cc1c2c(c(c3c1O[C@@]4(C[C@]5([C@@]67[C@@]([C@@H]4[C@@H]3O)(CC[C@@](O6)(O[C@@]7(CO5)C)OC)C)O)C)OC)C(=O)OC2 C35456345
c1cc2=[NH+][C@H]3C(=c2cc1F)NC(=O)N(C3=O)/N=C/c4ccc(o4)S(=O)(=O)[O-] C39030357
c1c(c(c2c(c1Cl)nsn2)[N+](=O)[O-])S[C@@H]3[N-]C4=NC=NC(=[NH2+])C4=N3 C39159611
c1cc2nc(c(nc2cc1)/N=C/3\S[C@@H]4[C@@H](N3)CS(=O)(=O)C4)/N=C/5\S[C@H]6[C@@H](N5)CS(=O)(=O)C6 C39315029
c1cc2nc(c(nc2cc1)/N=C/3\S[C@@H]4[C@@H](N3)CS(=O)(=O)C4)/N=C/5\S[C@@H]6[C@H](N5)CS(=O)(=O)C6 C39315030
CNC(=O)NC(=O)COC(=O)c1ccc2c(c1)SC3=NS(=O)(=O)CCN23 C39566567
C[C@H]1C[C@@]2(CC(C1)(C)C)C(=O)N(C(=O)N2)CC(=O)OCC(=O)N3CCNC3=O C24798884
Cc1cc(ccc1/N=N\c2cc(c3cccc(c3c2O)O)S(=O)(=O)[O-])S(=O)(=O)[O-] C38188769
c1cc(oc1CN2C(=O)[C@H]3[C@H]([NH2+][C@@H]([C@@H]3C2=O)C(=O)[O-])c4ccc(s4)Br)[N+](=O)[O-] C33924928
Cn1c(c(c(=O)n(c1=O)C)[C@H]2c3cc4c(cc3[C@]56C=C[C@H](C[C@@H]5[NH+]2C[C@@H]6O)OC)OCO4)[O-] C43741064
C/C(=N\O)/c1cc2c(cc1)OCCOCCOc3c(ccc(c3)/C(=N/O)/C)OCCOCCO2 C17877734
c1cc(ccc1S(=O)(=O)N)S(=O)(=O)N2CCN(CC2)C(=O)[C@H]3CCS(=O)(=O)C3 C45555025
c1cc(c(cc1[N+](=O)[O-])NC(=O)NCc2nnc3n2CCC3)OC(F)F C47865200
CCc1ccc(cc1[N+](=O)[O-])NC(=O)N2CCN(CC2)C(=O)C(=O)NC(C)C C44337286
COc1cc(ccc1N/C=C/2\C(=O)NC(=O)N(C2=O)c3ccccc3)[N+](=O)[O-] C05611534
Cc1c2c(n(n1)c3c4c([nH]cn4)ncn3)NC(=O)C[C@@H]2c5ccc(cc5)C(=O)OC C31812297
Cc1c(sc(=O)[nH]1)S(=O)(=O)N2CCN(CC2)C(=O)C3=C(CN(N3)c4ccccc4)OC C39791495
CS(=O)(=O)N1CCN(CC1)C(=O)/C=C\2/CS[C@H](N2)NC(=O)C3=CCC(=O)N=C3 C64414403
CC(=O)N1[C@@H](C/C(=C/2\C(=O)NC(=O)N(C2=O)c3cccc(c3)Cl)/N1)c4ccc5c(c4)OCO5 C64789120
Cc1nc(cn1C)S(=O)(=O)N2CCC(CC2)C(=O)N3CCO[C@@H](C3)C(=O)N C50842716
c1cc2c(ccn2CC(=O)N3CCC4(CC3)C(=O)NC(=O)N4)cc1[N+](=O)[O-] C65842429
C[C@@]1(C(=O)N(C(=O)N1)CC(=O)N2C[C@H](Oc3c2cccc3)C(=O)NC)COC C66083018
C[C@@H](C(=O)Nc1cnn(c1)CC(=O)N(C)C)N2C(=O)C3(CCCC3)NC2=O C66382798
Cc1c(c(n[nH]1)C(=O)N2CCN(CC2)CC(=O)N[C@H]3CCC[C@H](C3)C)[N+](=O)[O-] C66420085
Cc1ccsc1C(=O)NNC(=O)Cn2c3ccc(cc3oc2=O)[N+](=O)[O-] C66557792
C[C@H]1COCCN1C(=O)NCCNS(=O)(=O)c2cccc(c2)[N+](=O)[O-] C66986879
c1ccnc(c1)C[NH2+][C@H]2CO[C@H]3[C@@H]2OC[C@@H]3n4c(nnn4)Oc5ccc(cc5)n6cncn6 C04147821
C[C@@H]1C[C@H]2[C@@H]([C@H](C(=O)O2)C[NH+]3CCOCC3)[C@@H]([C@]4([C@H]1[C@H](C[C@@H]4O)OC(=O)C)C)OC(=O)C C08740099
Cc1c(c(on1)C)S(=O)(=O)N2CC[NH+](CC2)CN3C(=O)[C@@]4(CCCC[C@H]4C)NC3=O C09257180
C[C@]1(CCS(=O)(=O)C1)NC(=O)C[NH+](CC(=O)N[C@]2(CCS(=O)(=O)C2)C)C3CC3 C12694761
C[C@@H](c1nnc2n1CC[NH+](CC2)Cc3ccc4c(c3)OCCO4)NC(=O)CCOC C14954871
COCc1ccc(o1)C(=O)NCc2nnc3n2CC[NH+](CC3)Cc4cc(ccc4O)Cl C14992052
Cc1ccccc1N2C(=O)[C@@H](C(=O)N=C2O)/C=N/C[C@@H]3c4c(cc5c(c4OC)OCO5)CC[NH+]3C C09354052
CC[n+]1c(c(cc2c1nc3ccccn3c2=O)C(=O)Nc4c(c5c(s4)CCCC5)C(=O)OCC)N C00704009
c1ccc2c(c1)OC[C@@H](O2)C(=O)N3CC[NH+](CC3)CC(=O)NCC(=O)Nc4ccc(c(c4)F)F C21582363
CN(C)C(=O)[C@H]1CCC[NH+]1CC(=O)Nc2ccc(c(c2)S(=O)(=O)N(C)C)OC C22014551
C[C@H](C(=O)Nc1ccc(cc1)[N+](=O)[O-])[NH+]2CCN(CC2)CC(=O)N3CCCCC3 C27376719
Cc1ccnc(c1)[n+]2c(=O)c3ccccc3[nH]c2S[C@H](C)C(=O)Nc4cc(ccc4Cl)[N+](=O)[O-] C29773518
c1cc(nn2c1nnc2)N3CCC(CC3)C(=O)NCCCN4CCC(CC4)[NH+]5CCCCC5 C33260454
c1cc2c(cc1[N+](=O)[O-])C[C@@H]([C@H]3N2CC[NH+](C3)CC(=O)N4CCCC4)C(=O)NC5CC5 C35870173
COC(=O)C[C@@H](C(=O)OC)NC(=O)N1CCc2c([nH+]c[nH]2)[C@H]1c3cccc(c3F)F C31810514
COC1=C[C@H]2C[NH+]3[C@@H](C[C@@H]2CC1=O)CO[P@@](=O)(N3)S(=O)(=O)Oc4ccccc4 C39469697
Cc1c2c(c(cnc2n(n1)C)C(=O)N3C[C@H](C4(C3)CC[NH2+]CC4)C(=O)NCCOC)Cl C39603743
CCOC(=O)CCNC(=O)[C@@H]1CN(CC12CC[NH2+]CC2)C(=O)[C@@H]3COc4ccccc4O3 C39604198
Cn1cccc1C(=O)N2C[C@@H](C3(C2)CC[NH2+]CC3)C(=O)NCc4cc(c(c(c4)OC)OC)OC C39637005
CC[C@H](COC)NC(=O)[C@@H]1CN(CC12CC[NH2+]CC2)C(=O)c3cnc4c(c3Cl)c(nn4C)C C39638248
CCSCCNC(=O)[C@@H]1CN(CC12CC[NH2+]CC2)C(=O)c3c(noc3c4cc(on4)C)C C39656593
c1ccc(cc1)Oc2c(cccn2)C(=O)N3C[C@@H](C4(C3)CC[NH2+]CC4)C(=O)N[C@H]5CCOC5=O C39660805
COc1cc(cc(c1OC)OC)C(=O)N2C[C@@H](C3(C2)CC[NH2+]CC3)C(=O)N[C@H]4CCSC4=O C39661154
Cc1c(c(on1)C)C(=O)N2C[C@H](C3(C2)CC[NH2+]CC3)C(=O)NC[C@@H](c4ccccc4)N5CCOCC5 C39664472
Cn1cncc1C(=O)N2C[C@H](C3(C2)CC[NH2+]CC3)C(=O)NCC4(CCCCC4)N5CCOCC5 C39672971
C[C@@H]1C(=C(N=N1)C)[C@@H](C)NC(=O)[C@@H]2CN(CC23CC[NH2+]CC3)C(=O)c4cc(ccc4OC)OC C39674472
Cc1ccsc1CNC(=O)[C@H]2CN(CC23CC[NH2+]CC3)C(=O)c4c(noc4c5cc(on5)C)C C39677283
Cc1c(c(on1)C)C(=O)N2C[C@@H](C3(C2)CC[NH2+]CC3)C(=O)NC[C@H]4CN(CCO4)Cc5ccccc5 C39677978
Cc1cc(n(n1)C(C)(C)C)C(=O)N2C[C@H](C3(C2)CC[NH2+]CC3)C(=O)NCC(=O)OC(C)C C39678785
CN(C)C(=O)CNC(=O)[C@H]1CN(CC12CC[NH2+]CC2)C(=O)c3cccnc3Oc4ccccc4 C39680638
CC(C)C(=O)N1CCC(CC1)NC(=O)[C@H]2CN(CC23CC[NH2+]CC3)C(=O)C4CCN(CC4)C(=O)C C39686041
Cc1c(cccc1OC(=O)C)C(=O)N2C[C@@H](C3(C2)CC[NH2+]CC3)C(=O)NC[C@H]4CN(CCO4)C C39696768
Cc1cnc(cn1)CNC(=O)[C@@H]2CN(CC23CC[NH2+]CC3)C(=O)[C@H]4COc5ccccc5O4 C39697108
CCOC(=O)c1ccc(cc1)NC(=O)c2cc3c(nc4c(cccn4c3=O)C)[n+](c2N)CC=C C39993584
C[C@H](C(=O)NC1CC1)N2CC[NH+](CC2)CC(=O)Nc3ccc(cc3[N+](=O)[O-])Cl C45681915
CCN(CC)S(=O)(=O)N1CCN(CC1)C(=O)NCc2ccc[nH+]c2N(C)C C46288789
Cc1nc(c(o1)N2CCN(CC2)C(=O)C[NH+]3CCCC[C@H]3CNC(=O)OC(C)(C)C)C#N C60269221
C1CC[NH+](CC1)[C@@H]2CS(=O)(=O)C[C@@H]2NC(=O)CSc3nnnn3C4CC4 C60362709
c1ccc(c(c1)C#N)S(=O)(=O)N2CCN(CC2)C(=O)C[NH+]3CCC[C@H](C3)CCC(=O)N C60374444
COc1cc(cc(c1OC)OC)[C@@H]2[C@H]3C(=c4ccccc4=[NH+]3)C[C@@H]5N2C(=O)CN(C5=O)CCO C63140205
Cc1c(c(on1)C)S(=O)(=O)N2CCC[NH+](CC2)Cn3c(=S)[nH]c(n3)/C=C/C4=CC[C@@H](O4)C C39932375
c1ccc2=[NH+]CC(=c2c1)C[C@H]3C(=O)N(C(=O)N3)CC(=O)N([C@H]4CCS(=O)(=O)C4)C5CC5 C63187776
c1ccc2=[NH+]CC(=c2c1)C[C@H]3C(=O)N(C(=O)N3)CC(=O)N([C@@H]4CCS(=O)(=O)C4)C5CCCC5 C63204833
C[C@]12[C@H]3C(=c4ccccc4=[NH+]3)CCN1C(=O)CN(C2=O)/N=C/C(=O)NCc5ccncc5 C63271154
C[C@H](C(=O)Nc1nccs1)NC(=O)N2CCN(CC2)C(=O)[C@@H]3C=c4ccccc4=[NH+]3 C63328798
COc1ccc(cc1OC)NC(=O)C(=O)N2CCN(CC2)C(=O)[C@@H]3C=c4ccccc4=[NH+]3 C63376353
CCCN([C@@H]1CCS(=O)(=O)C1)C(=O)CN2C(=O)[C@H](NC2=O)CC3=c4ccccc4=[NH+]C3 C63908098
Cc1cc2c(cc1S(=O)(=O)N3CCC[C@H](C3)C(=O)N4CCC(CC4)[NH+](C)C(C)C)OCC(=O)N2 C35378965
Cc1cc2c(cc1S(=O)(=O)N3CCC[C@@H](C3)C(=O)NCCC[NH+]4CCCC4)OCC(=O)N2 C35378952
CCS(=O)(=O)N(C)CCCNC(=O)N1CCN(CC1)c2cc([nH+]c(n2)C)C C67624270
CC(C)(C)n1c(nnn1)[C@@H](c2cccnc2)[NH+]3CCN(CC3)c4cccc[nH+]4 C04942624
c1cc(ccc1[N+](=O)[O-])S(=O)(=O)C[C@H](C[NH+]2CCOCC2)[NH+]3CCOCC3 C02855731
CC(C)[NH+](C)Cc1nnnn1CC(=O)N2CCC(CC2)[NH+]3CCSCC3 C11874703
c1cc2c(cc1[N+](=O)[O-])Oc3cc4=[NH+]c5ccc(cc5Oc4cc3=[NH+]2)[N+](=O)[O-] C04199391
c1cc(ccc1/C=[NH+]/[C@@H]2CCCC[C@H]2/[NH+]=C/c3ccc(cc3)[N+](=O)[O-])[N+](=O)[O-] C03183456
c1cc(cc(c1)[N+](=O)[O-])/C=[NH+]/[C@H]2CCCC[C@@H]2/[NH+]=C/c3cccc(c3)[N+](=O)[O-] C02182650
c1ccc(c(c1)/C=[NH+]/[C@H]2CCCC[C@@H]2/[NH+]=C/c3ccccc3[N+](=O)[O-])[N+](=O)[O-] C02182653
CC[C@@H](C)[C@@H](C(=O)OC)NC(=O)N1CCc2c([nH+]c[nH]2)C13CC[NH+](CC3)C C20762153
CCOC(=O)C1CCN(CC1)C(=O)[C@@H](C)SC2=[NH+]c3ccccc3C(=O)[N+]2=c4cc(cc[nH]4)C C36636510
C[C@H](C(=O)NC1=c2cc(ccc2=[NH+][C@@H]1C(=O)OC)Cl)[NH+](C)CC3OCCO3 C38611556
c1cc(cnc1)[C@@H]2CCCN2S(=O)(=O)c3ccc4=[NH+]C(=O)C(=O)[NH+]=c4c3 C25147417
CC[C@H](C)NC(=O)c1ccc(cc1)NS(=O)(=O)c2ccc3=[NH+]C(=O)[NH+]=c3c2 C38793418
Cc1cccc(c1)S(=O)(=O)/N=C\2/[C@H]([NH+]=c3ccccc3=[NH+]2)Nc4ccc(cc4OC)OC C38975055
C[NH+](C)CCCNc1[nH+]ccc(n1)N2CC[C@@]34C=C[C@@H](C[C@@H]3Oc5c4c(ccc5OC)C2)O C39293295
c1ccc2=[NH+]C(=O)[C@@H]([NH+]=c2c1)NN=C3CCN(CC3)c4c(cccn4)[N+](=O)[O-] C39315748
COc1ccc2=[NH+][C@@H]([NH+]=c2c1)/C(=C\c3cc(c(cc3OC)OC)[N+](=O)[O-])/C#N C39369764
CC(C)(C)n1c(nnn1)C[NH+](Cc2ccc(cc2)F)C[C@H]3C=c4ccc(cc4=[NH+]C3=O)OC C39697412
c1ccc2cc3=[NH+]C([NH+]=c3cc2c1)COC(=O)c4cc(cc(c4)[N+](=O)[O-])[N+](=O)[O-] C39698177
CCc1ccc2=[NH+]C(=O)[C@@H](C=c2c1)[C@H](c3nnnn3CCOC)[NH+]4CCCCC4 C39699224
Cc1cccc2=C[C@@H](C(=O)[NH+]=c12)[C@@H](c3nnnn3CCOC)[NH+]4CCCC4 C39699265
CC(C)(C)N1[C@H](N=NN1)[C@@H]([C@@H]2C=c3cc(ccc3=[NH+]C2=O)OC)[NH+]4CCC(CC4)O C39699336
C[C@@H]1CCC[NH+](C1)[C@@H](c2nnnn2CCOC)[C@@H]3C=c4cc5c(cc4=[NH+]C3=O)OCO5 C39699355
Cc1cccc2=C[C@H](C(=O)[NH+]=c12)[C@@H]([C@@H]3N=NNN3C4CCCCC4)[NH+](Cc5ccco5)C[C@@H]6CCCO6 C39710925
Cc1cccc2=C[C@H](C(=O)[NH+]=c12)[C@H]([C@@H]3N=NNN3C4CCCCC4)[NH+](Cc5ccco5)C[C@@H]6CCCO6 C39710927
Cc1cc(c2=[NH+]C(=O)[C@@H](C=c2c1)[C@@H](c3nnnn3CCOC)[NH+]4CCCC5(C4)CCCCC5)C C39711001
CCOc1ccc2=[NH+]C(=O)[C@@H](C=c2c1)[C@H]([C@@H]3N=NNN3C(C)(C)C)[NH+]4CCCCC4 C39711446
Cc1cccc2=C3[C@H]([NH+]=c12)[NH+]=C(N=N3)N/N=C/c4cc(ccc4OC)[N+](=O)[O-] C39935606
c1cc[nH+]c(c1)N2CCN(CC2)c3c(c(ncn3)N4CCN(CC4)c5cccc[nH+]5)[N+](=O)[O-] C40660751
C[C@H](COC)N(Cc1cc(=O)n2ccccc2[nH+]1)Cc3cc(=O)n4ccccc4[nH+]3 C12889927
COc1cc2c(cc1OC)[C@@H](N(CC2)S(=O)(=O)c3ccc4=[NH+]C(=O)[NH+]=c4c3)c5cccs5 C39771745
Cc1ccc2=[NH+][C@@H]3C(=c2c1)N=[NH+]C(=N3)N/N=C/c4cc(cc(c4O)OC)Br C39444119
C[NH+](C)CCCN1CC(=O)N2[C@H](C1=O)CC3=c4ccccc4=[NH+][C@H]3[C@@H]2c5cc(ccc5OC)OC C63137643
C[NH+](C)CCCN1CC(=O)N2[C@H](C1=O)CC3=c4ccccc4=[NH+][C@H]3[C@H]2c5cc(ccc5OC)OC C63137647
COc1cccc(c1OC)[C@H]2[C@H]3C(=c4ccccc4=[NH+]3)C[C@@H]5N2C(=O)CN(C5=O)CCCn6cc[nH+]c6 C63138266
COc1cccc(c1)[C@H]2[C@@H]3C(=c4ccccc4=[NH+]3)C[C@@H]5N2C(=O)CN(C5=O)CCCn6cc[nH+]c6 C63138489
COC(=O)c1ccccc1NC(=O)CS[C@@H]2[NH+]=c3ccc(cc3=[NH+]2)[N+](=O)[O-] C63290996
Cc1c2cc(c(cc2oc(=O)c1CC(=O)N=C3[NH+]=c4ccccc4=[NH+]3)OC)OC C13721642
CCOc1ccc2=[NH+][C@@H]([NH+]=c2c1)SCC(=O)N3CCN([C@@H]3C(C)C)S(=O)(=O)c4ccccc4 C63521088
Cc1cc2=[NH+]C(=O)C(=O)[NH+]=c2cc1S(=O)(=O)N3C[C@@H](Oc4c3cccc4)C C06920298
CC(=O)N[C@@H]1c2cc(c[nH+]c2N([C@@H]1C(=O)OC)CCC3=c4ccccc4=[NH+]C3)NC5CCSCC5 C63994301
Cc1ccc2=[NH+][C@@H]([NH+]=c2c1)C3CCN(CC3)C(=O)c4cn(nn4)C[C@@H]5CCCO5 C64040732
CN(CC[C@H]1[NH+]=c2ccc(cc2=[NH+]1)OC)c3nc(cnn3)c4cc5ccccc5o4 C64044125
C[C@@H]1CN(C[C@@H](O1)C)C(=O)c2ccccc2NS(=O)(=O)c3ccc4=[NH+]C(=O)[NH+]=c4c3 C64202116
CC1=C2[C@@H](CC(=O)N[C@@H]2N(N1)C3[NH+]=c4ccccc4=[NH+]3)c5ccc(cc5)C(=O)OC C64450353
COc1cc(c(cc1NC(=O)[C@@H]2CCCN(C2)[C@@H]3C(=O)[NH+]=c4ccccc4=[NH+]3)Cl)OC C64926998
CN1CCN2[C@@H](C1)C=C(N2)C(=O)N(C)CC[C@@H]3[NH+]=c4ccc(cc4=[NH+]3)OC C65396543
Cc1ccc2=[NH+][C@H]([NH+]=c2c1C)c3cc4n(n3)CCCN(C4)C(=O)c5cnccn5 C65406074
CCN(CC[C@@H]1[NH+]=c2ccc(cc2=[NH+]1)C)C(=O)C3=NN=C(C3)c4cnn(c4C)C C65426650
c1ccc2=[NH+]C([NH+]=c2c1)Sc3c(cc(cc3[N+](=O)[O-])C(F)(F)F)[N+](=O)[O-] C65549449
c1ccc2=[NH+]C([NH+]=c2c1)c3ccc(cc3)N4C(=O)c5ccc(cc5C4=O)[N+](=O)[O-] C65549477
CC1=C([C@H](C(=C(O1)N)C#N)c2cc3cc4c(cc3nc2Cl)OCCO4)C(=O)OC C00891981
CN(C)C(=O)C1=C2N(C(=O)C=C(S2)C(=O)OC)C(=C([C@H]1c3ccc(cc3)F)C#N)N C01408466
COc1cc(cc(c1O)OC)[C@H]2c3cc4c(cc3[C@H]([C@H]5[C@@H]2C(=O)OC5)O)OCO4 C00689801
COC(=O)C1=C2C(=O)NCCN2[C@@H](CC1=O)C(=O)Nc3ccc(cc3Cl)Cl C05429115
COc1cc(cc(c1O)OC)[C@@H]2c3cc4c(cc3[C@H]([C@@H]5[C@H]2C(=O)OC5)O)OCO4 C06403501
C[C@H]1C(=O)Nc2cc(ccc2O1)NC(=O)c3cc(nc4c3cnn4C(C)C)C5CC5 C08429300
c1ccc(cc1)N2/C(=C\3/C=c4ccccc4=N3)/NN=C2SCC(=O)N5CCNC5=O C09127203
Cc1cc2c(c(=O)o1)[C@@]3(c4cc(cc5c4N(C3=O)C(C[C@@H]5C)(C)C)OC)C(=C(O2)N)C#N C01460197
Cc1cc2c(c(=O)o1)[C@@]3(c4cc(cc5c4N(C3=O)C(C[C@H]5C)(C)C)OC)C(=C(O2)N)C#N C01460195
CC(=O)Nc1ccc(cc1Cl)NC(=O)C2=CN3CCS(=O)(=O)N=C3C=C2 C12737038
CC(C)c1cccc(c1)N2C[C@H](CC2=O)C(=O)N3CCC4(CC3)C(=O)NC(=O)N4 C12779022
Cc1cc2c(c(c(c(=O)o2)CC(=O)N[C@@H]3CS(=O)(=O)C[C@@H]3O)C)c4c1c(co4)C C12894721
C[C@H]1C(=O)Nc2cc(ccc2O1)N[C@H](C)C(=O)N(C)[C@@H]3CCS(=O)(=O)C3 C12516130
Cc1c(oc2c1cc3c(c(c(=O)oc3c2)CC(=O)N[C@H]4CS(=O)(=O)C[C@H]4O)C)C C13682061
c1cc(c(cc1F)Cl)NC(=O)CS(=O)(=O)c2ccc3c(c2)S(=O)(=O)N=CN3 C15780197
CC1CCC2(CC1)C(=O)N(C(=O)N2)NC(=O)c3cc(c(c(c3)OC)Br)OC C18038682
CCOC(=O)N1CC=C2[C@@H](C1)[C@@H](C(C(=C2C#N)N)(C#N)C#N)c3cc(ccc3F)OC C06194977
Cc1ccc(cc1NC(=O)C(=O)Nc2cc(nc3c2cccc3)C)N4CCCS4(=O)=O C20799996
c1ccc2c(c1)c(=O)n(nn2)CC(=O)N3CCC[C@H]3c4ccc(s4)C(=O)N C23251734
CC(=O)N1CCc2c1ccc(c2)S(=O)(=O)N3CCc4c3ccc(c4)S(=O)(=O)N C24707719
C[C@H]1CN(C[C@@H](O1)C)C(=O)c2ccccc2NS(=O)(=O)c3ccc4c(c3)CC(=O)N4 C25526757
Cc1cc(c(cc1S(=O)(=O)N2CCC(CC2)C(=O)N)C)N3CCCCS3(=O)=O C32537250
CC(=O)N[C@@H]1CN([C@H]2CO[C@H](O[C@H]2[C@H]1O)c3ccccc3)C(=O)OC(C)(C)C C35636102
Cc1ccc(n1c2ccc3c(c2)C[C@]4([C@H]5N3CC[NH+](C5)C)C(=O)NC(=O)N=C4[O-])C C20566890
CN(C)c1ccc2c(c1)OC(=C([C@@H]2c3cc(c4c(c3OC)OCO4)OC)C#N)N C36559102
CNS(=O)(=O)c1ccc2c3ccc(cc3oc(=O)c2c1)S(=O)(=O)NC C01115283
CC1=C2[C@@H](SCC(=N[C@H]2N(N1)C3=NC=NC4=NC=N[C@@H]43)O)c5cccs5 C38588177
c1ccc(cc1)S(=O)(=O)n2c3c(c4c(c2=O)cc(cn4)O)N[C@H](CC3=O)Br C39451443
Cc1ccc(cc1)N2C[C@H](CC2=O)C(=O)NNC(=O)c3ccc4c(c3)OCCO4 C39535399
c1ccc(cc1)OS(=O)(=O)N(C(=O)[C@H]2CC(=C3[NH+]2Cc4ccccc4N3)F)[O-] C39545750
c1ccc(cc1)OS(=O)(=O)N(C(=O)[C@H]2CC(=O)[C@H]3[NH+]2Cc4ccccc4N3)F C39545776
Cc1cc2c(c(=O)n1C)[C@@]3(c4ccccc4N(C3=O)C[C@@H]5CCCO5)C(=C(O2)N)C#N C39918958
CC(=O)N[C@H]1CN([C@@H]2CO[C@H](O[C@@H]2[C@@H]1O)c3ccccc3)C(=O)OC(C)(C)C C44154807
Cc1cc(c(c(c1)C)NC(=O)CNC(=O)C2=CN3CCS(=O)(=O)N=C3C=C2)C C17960910
CCOC(=O)N1CCC(CC1)NC(=O)Nc2cc3c(cc2Br)OCCO3 C48355593
CNC(=O)c1ccc(cc1Cl)NC(=O)N2CCN(CC2)C(=O)[C@H]3CCCO3 C56695061
C[C@]1(C(=O)N(C(=O)N1)CC(=O)c2ccc3c(c2)NC(=O)CO3)c4ccc5ccccc5c4 C16624522
Cc1cc(c2c(c1)cc(c(=O)[nH]2)[C@H](c3nnnn3C4CCCC4)N5CCC(CC5)O)C C57589810
CNC(=O)c1ccc(c(c1)NC(=O)N2CCN(CC2)C(=O)[C@H]3CCCO3)Cl C48501458
c1ccc(cc1)Nn2c(c3ccc4=C(/[N+](=[NH+]\c5ccccc5)/C(=O)c6c4c3c(c2=O)cc6)[O-])[O-] C59475110
C[C@@H](C(=O)N1c2ccccc2NC(=O)C1(C)C)OC(=O)c3cc(=O)[nH]c4c3cccc4 C14241136
CC1CCC2(CC1)C(=O)N(C(=O)N2)NC(=O)c3c(c4ccccc4o3)COC C60388541
C[C@H](C(=O)N/N=C/1\c2cc(ccc2NC1=O)Br)n3cnc4ccccc4c3=O C00949533
CCOc1ccc(cc1)n2c(=O)c(c([nH]c2=O)[O-])[C@@H]3[C@H]4C(=c5ccccc5=[NH+]4)CCN3C C64136827
CCOc1ccc(cc1)n2c(=O)c(c([nH]c2=O)[O-])[C@H]3[C@H]4C(=c5ccccc5=[NH+]4)CCN3C C64136828
CC(=O)N[C@@H]1CN([C@@H]2CO[C@@H](O[C@@H]2[C@@H]1O)c3ccccc3)C(=O)OC(C)(C)C C65733860
CC(=O)N[C@@H]1CN([C@H]2CO[C@@H](O[C@@H]2[C@@H]1O)c3ccccc3)C(=O)OC(C)(C)C C65733862
CN(C)C(=O)c1ccc(cc1NC(=O)NC2CCN(CC2)C(=O)OC)Cl C66364614
c1cc(ccc1c2nnc3n2CCCC3)NC(=O)NCc4cn5ccsc5n4 C66956579
c1cc(c2c(c1)OCCO2)C(=O)NCc3ccc(cc3)C(=O)N4CCNC(=O)C4 C67054602
CC1CCC2(CC1)C(=O)N(C(=O)N2)NC(=O)COC(=O)c3ccc(s3)Cl C04242740
CCOC(=O)NC(=O)CN1C(=O)[C@](NC1=O)(C)c2cccc(c2)Br C03516672
CC(C)(C)NC(=O)c1ccccc1NS(=O)(=O)c2ccc3c(c2)n(c(=O)o3)C C08783090
Cc1c(c([nH]c1C(=O)CN2C(=O)[C@]3(CCc4c3cccc4)NC2=O)C)C(=O)OC C08890377
COc1cc(ccc1N2CCCC2=O)NS(=O)(=O)c3ccc4c(c3)CC(=O)N4 C15517496
Cc1cc(cc(c1)NC(=O)CN(C)S(=O)(=O)c2ccc3c(c2)NC(=O)CO3)C C21108712
CC1=N[C@@]2([C@H](O1)C[C@@H]3[C@@]2(C[C@@H]([C@H]4[C@H]3C[C@H](C5=CC(=O)C=C[C@]45C)O)O)C)C(=O)COC(=O)C C22060526
C[C@@H]1CCCC[C@@]12C(=O)N(C(=O)N2)CC(=O)N[C@@H](C)c3ccc(cc3)n4ccnc4 C23761202
CN(CC(=O)Nc1ccccc1Cl)C(=O)CN2C(=O)[C@]3(CCSC3)NC2=O C27490376
c1ccc(cc1)C(=O)OC[C@@H]2[C@H]([C@@H]([C@H](O2)n3ccc(=O)[nH]c3=O)Br)O C28462352
c1cc2c(cc1N3C[C@@H](CC3=O)C(=O)NNC(=O)CN4CCCCCC4=O)CCC2 C32795643
c1ccc(cc1)C(=O)OC[C@H]2[C@H]([C@@H]([C@@H](O2)n3ccc(=O)[nH]c3=O)Br)O C35022983
C[C@@H]1C(=O)NCC(=O)N([C@H](C(=O)N([C@@H](C(=O)N1)Cc2ccccc2)C)Cc3ccccc3)C C35270778
C[C@H](C(=O)NC[C@@H]1CCCO1)N2CC3=C(C2=O)[C@@H](NC(=O)N3C)c4ccccc4 C35964994
C[C@H](C(=O)NC[C@H]1CCCO1)N2CC3=C(C2=O)[C@@H](NC(=O)N3C)c4ccccc4 C35965000
C[C@H]1CCC[C@H](C12C(=O)N(C(=O)N2)CN3Cc4c(ccc(c4[C@@H](C3)O)OC)OC)C C36748503
CC1(CC2=C([C@H](C(=C(O2)N)C#N)c3ccccc3OC(=O)N4CCOCC4)C(=O)C1)C C04035353
c1c(c(cc(c1S(=O)(=O)N2CCOCC2)Cl)Cl)C(=O)N3CCC(CC3)C(=O)N C02634972
CCS(=O)(=O)N1CCCc2c1ccc(c2)NS(=O)(=O)c3c([nH]nc3C)C C36090425
CC1=C2[C@@H](SCC(=N[C@@H]2N(N1)C3=NC=NC4=NC=N[C@@H]43)O)c5ccc(cc5Cl)F C38585747
CC1=C2[C@H](CC(=N[C@@H]2N(N1)C3=NC=NC4=NC=N[C@@H]43)O)c5ccccc5C(F)(F)F C38598481
C[C@@H](C(=O)NC(=O)NC(C)(C)C)N1CCN(CC1)S(=O)(=O)c2ccccc2 C38741001
CC(C)S(=O)(=O)c1cc2c(c3c(n(c2=O)I)C(=O)C[C@@H](N3)O)nc1 C39450460
C[C@@H](C(=O)NC(=O)NC[C@H]1CCCO1)Sc2nc3ccsc3c(=O)n2C C43790001
CC1=N[C@]2([C@@H](O1)C[C@H]3[C@]2(C[C@@H]([C@@H]4[C@@H]3C[C@@H](C5=CC(=O)C=C[C@@]45C)O)O)C)C(=O)COC(=O)C C44020632
C[C@]12C[C@@H]([C@]3([C@H]([C@@H]1C[C@@H]4[C@]2(OC(O4)(C)C)C(=O)C(=O)[O-])C[C@H](C5=CC(=O)C=C[C@@]53C)O)F)O C22061280
c1c(c(cc2c1OCCO2)Cl)NC(=O)CN3C(=O)[C@]4(CCSC4)NC3=O C45632931
c1ccc(c(c1)C(=O)NNC(=O)C2=CC=CN3C2=NS(=O)(=O)CC3)Br C45747347
c1cc(oc1)C(=O)N2CCCc3c2ccc(c3)NC(=O)C(=O)NC[C@H]4CCCO4 C05374716
Cc1c(cnn1C)[C@@H](C)NC(=O)C(=O)Nc2ccccc2N3C[C@H](O[C@@H](C3)C)C C52683078
CN(C)S(=O)(=O)c1ccc(s1)CNC(=O)Nc2cccc3c2OCCO3 C56721703
c1ccc(cc1)c2nnc(o2)C(=O)NNS(=O)(=O)c3ccc(c(c3)Cl)F C57125873
CCNC(=O)NC(=O)[C@@H](C)N1CCN(CC1)S(=O)(=O)c2ccc(cc2C)C C16514484
CC[NH+](CC)c1ccc(cc1)[C@H]2CC(=C3C(=O)N(C(=S)N(C3=O)C)C)NN2C(=O)C C21788507
c1cc(cc(c1)Br)N2CC[C@H](C2=O)C(=O)NNC(=O)c3ccc4c(c3)OCCO4 C59367870
c1cc(ccc1NC(=O)C(=O)N2CCOCC2)S(=O)(=O)NC3CCCCC3 C59765731
Cc1c(c(n(n1)C)C)[C@@H](C)NC(=O)CN2C(=O)[C@]3(C[C@@H](CC(C3)(C)C)C)NC2=O C60157889
CC[C@H](C)N1C(=O)/C(=C/Nc2c(n(n(c2=O)c3ccccc3)C)C)/C(=O)NC1=S C18211735
COc1ccccc1n2c(c(c(=O)[nH]c2=O)C(=O)/C=C/C3=c4ccccc4=[NH+]C3)[O-] C38759876
CC1=C2[C@H](SCC(=O)N[C@H]2N(N1)C3=NC=NC4=NC=N[C@@H]43)c5ccc(cc5Cl)F C38585755
CC1=C2[C@@H](CC(=O)N[C@H]2N(N1)C3=NC=NC4=NC=N[C@@H]43)c5c(cccc5Cl)Cl C38586330
CC1=C2[C@@H](CC(=O)N[C@@H]2N(N1)C3=NC=NC4=NC=N[C@@H]43)c5ccc(cc5Cl)Cl C38598610
CC1=C2[C@H](CC(=O)N[C@@H]2N(N1)C3=NC=NC4=NC=N[C@@H]43)c5cccc(c5)Br C38575975
c1cc2c(cc1S(=O)(=O)NC3CCCC3)NC(=O)[C@@H](S2)C(=O)N4CCOCC4 C35512872
COC(=O)Nc1cc(ccc1F)NS(=O)(=O)c2ccc3c(c2)OCCCO3 C66587864
CC[C@@]1(C(=O)N(C(=O)N1)NC(=O)CN2CCO[C@@H](C2)c3ccc(c(c3)F)F)C C66850377
CC(C)(C)OC(=O)N1[C@H]2CCCC[C@H]2C[C@@H]1C(=O)NCc3n[nH]c(=S)n3C C67050205
C[C@@H]1CO[C@@H](CN1CC(=O)NC(=O)N[C@@H]2CCS(=O)(=O)C2)c3ccccc3 C67228518
Cc1ccc(cc1)N2C(=O)[C@@H]3[C@H]([NH2+][C@@H]([C@@H]3C2=O)C(=O)[O-])c4ccc(cc4OC)OC C67240245
c1cc(cc(c1)F)[C@@H]2CN(CCO2)C(=O)C(=O)Nc3ccc4c(c3)NC(=O)CO4 C67571578
c1cc(ccc1c2c(n3cc(ccc3n2)Br)C[NH+]4CC[NH2+]CC4)[N+](=O)[O-] C02599717
c1cc(sc1)[C@H](CNC(=O)N2CCN(CC2)c3ccc(c[nH+]3)C(F)(F)F)[NH+]4CCOCC4 C08942749
CC[C@H]1C(=O)NCC[NH+]1Cc2ccc3c(c2)C[NH+](CCO3)Cc4cccn4c5ccc(cn5)Cl C12021106
CC1(CC(CC([NH2+]1)(C)C)[NH+](C)Cc2cnc(n2C[C@@H]3CCCO3)S(=O)(=O)C)C C12317614
c1cc[nH+]c(c1)N2CCN(CC2)[C@@H]3CC[NH+](C[C@H]3O)Cc4cccc5c4OCO5 C20780971
c1ccc2c(c1)CC[C@H](C2)[NH+]3CCC(CC3)n4cc(nn4)C[NH+]5CCNC(=O)C5 C23542157
c1ccc(cc1)S(=O)(=O)NN2C(=O)/C(=C\C3[NH+]=c4ccccc4=[NH+]3)/SC2=S C38567880
Cc1ccc2=[NH+][C@H](C(=c2c1)NC(=O)[C@H](C)N3CC[NH+](CC3)C4CCCCC4)C(=O)OC C38600219
CC1=[NH+][C@@H](ON1)c2ccc(cc2)C(=O)N3CCC(=CC3)C4=c5cccnc5=[NH+]C4 C38793232
Cc1ccc(c(c1)C)S(=O)(=O)/N=C\2/[C@@H]([NH+]=c3ccccc3=[NH+]2)NCCOC C38965258
Cc1cccc(c1)S(=O)(=O)/N=C\2/[C@@H]([NH+]=c3ccccc3=[NH+]2)NC[C@@H]4CCCO4 C38974994
c1ccc2=[NH+]/C(=N\S(=O)(=O)c3cccc(c3)Cl)/[C@@H]([NH+]=c2c1)NC[C@@H]4CCCO4 C38980754
c1ccc2=[NH+][C@@H]3C(=c2c1)N=N/C(=[NH+]/N=C/c4cc(ccc4O)Br)/N3 C39698000
CCc1ccc2=[NH+]C(=O)[C@@H](C=c2c1)[C@@H]([C@@H]3N=NNN3C(C)(C)C)[NH+]4CCCC4 C39699214
CCc1ccc2=[NH+]C(=O)[C@@H](C=c2c1)[C@H]([C@@H]3N=NNN3C(C)(C)C)[NH+]4CCCC4 C39699216
Cc1cc(c2=[NH+]C(=O)[C@@H](C=c2c1)[C@@H]([C@@H]3NN=NN3C(C)(C)C)[NH+]4CCCC4)C C39699307
Cc1cccc2=C[C@@H](C(=O)[NH+]=c12)[C@@H]([C@@H]3N=NNN3C(C)(C)C)[NH+]4CCCCC4 C39710808
Cc1cccc2=C[C@H](C(=O)[NH+]=c12)[C@H]([C@@H]3N=NNN3C(C)(C)C)[NH+]4CCCCC4 C39710811
Cc1cccc2=C[C@@H](C(=O)[NH+]=c12)[C@@H]([C@@H]3N=NNN3C(C)(C)C)[NH+]4CCC(CC4)C C39710816
Cc1cccc2=C[C@@H](C(=O)[NH+]=c12)[C@H]([C@@H]3N=NNN3C(C)(C)C)[NH+]4CCC(CC4)C C39710818
Cc1cc(c2=[NH+]C(=O)[C@H](C=c2c1)[C@@H]([C@@H]3NN=NN3C(C)(C)C)[NH+]4CCCCC4)C C39711022
Cc1cc(c2=[NH+]C(=O)[C@H](C=c2c1)[C@H]([C@@H]3NN=NN3C(C)(C)C)[NH+]4CCCCC4)C C39711024
Cc1cc2=C[C@H](C(=O)[NH+]=c2cc1C)[C@H]([C@@H]3N=NNN3C(C)(C)C)[NH+]4CCCCC4 C39711194
c1ccc2=[NH+][C@@H]3C(=c2c1)N=N/C(=[NH+]/N=C/c4cc(cc(c4O)Br)Cl)/N3 C39719884
Cc1ccc(cc1)C2=C[C@@H](N=N2)N/N=C/3\[C@@H]([NH+]=c4ccccc4=[NH+]C3=O)C(F)(F)F C39738294
COc1ccc2=[NH+]CC(=c2c1)C3=C(C(=O)NC3=O)C4=c5cc(ccc5=[NH+]C4)OC C39956905
COc1cccc2=C(C[NH+]=c21)C3=C(C(=O)NC3=O)C4=c5cccc(c5=[NH+]C4)OC C39956908
COc1ccc2=C[C@H](C(=O)[NH+]=c2c1)[C@@H]3[C@@H](N4C=CC=CC4=N3)[NH2+]C[C@@H]5CCCO5 C39980696
COc1ccc2=C[C@H](C(=O)[NH+]=c2c1)[C@H]3[C@@H](N4C=CC=CC4=N3)[NH2+]C[C@@H]5CCCO5 C39980698
CCOC(=O)/[NH+]=c\1/ccc-2c(cc(oc2c1)O)C[NH+](C)Cc3ccc(cc3)C#N C46526515
C[C@@H](C(=O)Nc1ccc(cc1)[N+](=O)[O-])[NH+]2CCC(CC2)C3=c4ccccc4=[NH+]C3 C63098888
c1cc(sc1)[C@H](c2ccc(cc2)F)NS(=O)(=O)c3ccc4=[NH+]C(=O)C(=O)[NH+]=c4c3 C39780952
c1cc(c(cc1NC(=O)CS[C@@H]2[NH+]=c3ccc(cc3=[NH+]2)[N+](=O)[O-])Cl)F C63239987
Cc1ccccc1C2=[NH+][C@H](ON2)CSc3nnc(o3)C4=c5ccccc5=[NH+]C4 C63329165
C[NH+]1CCC2=c3ccccc3=[NH+][C@@H]2[C@@H]1[C@@H]4[C@@H](N(C(=O)N(C4=O)C)c5ccc(cc5)Cl)O C63376114
Cc1coc2c1cc3c(c2)OC(=O)[C@H]([C@H]3C)CC(=O)NC4[NH+]=c5ccccc5=[NH+]4 C63385387
Cc1c(c(=O)oc2c1cc(c(c2)OCC(=O)NC3[NH+]=c4ccccc4=[NH+]3)Cl)C C63486190
Cc1c(cnn1C)/C=N/NC(=O)[C@]2(CC[C@H](C2(C)C)C3[NH+]=c4ccccc4=[NH+]3)C C63541026
c1ccc(cc1)[C@@H]2C(=CN(N2)c3ccccc3)/C=N/N4[C@@H](N=[NH+]C4=S)c5cc[nH+]cc5 C39336686
COc1ccc(c(c1)OC)[C@H]2C[C@@H]3C(=CNN3C4[NH+]=c5ccccc5=[NH+]4)C(=O)C2 C63637353
C[C@H](C(=O)N1CCCCC1)NC(=O)C2CCN(CC2)C3[NH+]=c4ccccc4=[NH+]3 C63695209
CC[NH+]1CCN(CC1)CN2C(=S)N([C@H](N2)C3=c4ccccc4=[NH+]C3)C[C@@H]5CCCO5 C63775693
CCOC(=O)N1CCC(CC1)NC(=O)[C@H]2CC23CC[NH+](CC3)C[C@@H]4C=c5ccccc5=[NH+]4 C64061470
c1cc(ccc1NC(=O)C[NH+]2CCC(=CC2)C3=c4ccc(cc4=[NH+]C3)F)[N+](=O)[O-] C64364098
c1ccc(c(c1)C2[NH+]=c3ccccc3=[NH+]2)NC(=O)[C@@H]4CCCN4S(=O)(=O)c5ccc(cc5)F C64375422
c1ccc2c(c1)C[C@H](N2)C(=O)N3CCN4[C@@H](C3)C=C(N4)C5[NH+]=c6ccccc6=[NH+]5 C65375074
CC(C)N1CCN2[C@@H](C1)C=C(N2)C(=O)N(C)CC[C@@H]3[NH+]=c4ccc(cc4=[NH+]3)F C65375143
CC(C)c1cc(on1)CN2CCN3[C@@H](C2)C=C(N3)[C@@H]4[NH+]=c5ccc(cc5=[NH+]4)F C65405274
CCN(CC[C@H]1[NH+]=c2ccc(cc2=[NH+]1)C)C(=O)[C@@H]3C=C(N=N3)c4ccccc4O C65421543
Cc1ccccc1NC(=O)N2CCCN3[C@@H](C2)C=C(N3)C4[NH+]=c5ccccc5=[NH+]4 C65459315
C[NH+](Cc1nc2ccccc2s1)CC(=O)NN3C(=O)C4(CCCCC4)NC3=O C07689704
Cc1cc(c2c(c1)cc(c(=O)[nH]2)[C@H](c3nnnn3C4CCCC4)[NH+]5CCC(CC5)O)C C00909807
Cc1cc2cc(c(=O)[nH]c2cc1C)[C@H](c3nnnn3C4CCCC4)[NH+]5CCC(CC5)O C00910503
Cc1cc2c(cc1S(=O)(=O)N3CCC(CC3)(C(=O)N)[NH+]4CCCCC4)OCCN2C C09439860
CN1c2ccccc2[C@]3(C1=O)N(c4ccccc4CO3)C(=O)C[NH+]5CCC(CC5)C(=O)N C10157789
C[C@@H](c1nnc2n1CC[NH+](CC2)Cc3ccc(cc3)C#CC(C)(C)O)NC(=O)c4cccnc4 C11789150
CC(C)[C@@H](c1nnc2n1CC[NH+](CC2)Cc3ccc(cc3)C#CC(C)(C)O)NS(=O)(=O)C C12079216
C[C@H](c1ccc(cc1)S(=O)(=O)N)[NH+](C)CC(=O)N2CCC[C@@H]2c3ccc4c(c3)OCCO4 C12973890
CC1([C@@H]([C@@H](c2c(ccc(c2O)/C=C/C(=O)N3CCOCC3)O1)[NH+]4CCOCC4)O)C C04131634
CC[C@H](C(=O)N1CCOCC1)Sc2nc3c(c([nH]n3)C)c(=[NH2+])n2c4ccccc4C C02926983
c1ccc(cc1)NC(=O)c2ccccc2NC(=O)C[NH+]3CCN(CC3)[C@H]4CCS(=O)(=O)C4 C22786324
CC1(CC(CC([NH2+]1)(C)C)NC(=O)[C@H]2CC(=O)N(C2)c3ccc(cc3)S(=O)(=O)N(C)C)C C36367052
CC(=O)/[NH+]=c\1/ccc-2c(cc(oc2c1)O)CN3C(=O)[C@@]4(CCOc5c4cccc5)NC3=O C36800568
C[C@@H](C(=O)N1CCC2(CC1)[C@H]3C(=NC=N3)CC[NH2+]2)NC(=O)c4ccc(o4)Br C38573687
C[C@H](C(=O)N1CCC2(CC1)[C@H]3C(=NC=N3)CC[NH2+]2)NC(=O)c4cccc(c4)OC C39029770
CC1(CC(CC([NH+]1C)(C)C)NC(=O)[C@@H]2CS[C@@H]3N2C(=O)[C@H](CC3)NC(=O)c4ccco4)C C39201220
COc1ccc(cc1)C2=NN=C[C@H]2CN3CC[C@@H]4NN[C@@H]([NH+]4CC3)[C@@H]5CCCO5 C39353488
Cc1c(c(on1)C)C(=O)N2C[C@@H](C3(C2)CC[NH2+]CC3)C(=O)NC[C@H](C)Oc4ccc(cc4)F C39596518
Cc1c(c(on1)C)C(=O)N2C[C@H](C3(C2)CC[NH2+]CC3)C(=O)NC[C@H](C)Oc4ccc(cc4)F C39596520
c1ccc(cc1)Oc2c(cccn2)C(=O)N3C[C@@H](C4(C3)CC[NH2+]CC4)C(=O)NC[C@@H]5CCCO5 C39604869
c1ccc(cc1)Oc2c(cccn2)C(=O)N3C[C@H](C4(C3)CC[NH2+]CC4)C(=O)NC[C@@H]5CCCO5 C39604870
CC[C@H](C)CNC(=O)[C@H]1CN(CC12CC[NH2+]CC2)C(=O)c3cnc4c(c3Cl)c(nn4C)C C39606720
Cc1c2c(c(cnc2n(n1)C)C(=O)N3C[C@@H](C4(C3)CC[NH2+]CC4)C(=O)NCC(C)C)Cl C39624696
CC(=O)Oc1ccccc1C(=O)N2C[C@@H](C3(C2)CC[NH2+]CC3)C(=O)NC[C@@H]4COC(O4)(C)C C39658947
CC(=O)Oc1ccccc1C(=O)N2C[C@H](C3(C2)CC[NH2+]CC3)C(=O)NC[C@@H]4COC(O4)(C)C C39658950
Cc1cc(=O)oc2c1cccc2OCC(=O)N3C[C@@H](C4(C3)CC[NH2+]CC4)C(=O)NCCS C39662128
Cc1cc(nn1C)C(=O)N2C[C@@H](C3(C2)CC[NH2+]CC3)C(=O)NC[C@@H]4c5ccccc5CCO4 C39669244
Cc1cc(nn1C)C(=O)N2C[C@@H](C3(C2)CC[NH2+]CC3)C(=O)NC[C@H]4c5ccccc5CCO4 C39669246
Cc1cc(nn1C)C(=O)N2C[C@H](C3(C2)CC[NH2+]CC3)C(=O)NC[C@H]4c5ccccc5CCO4 C39669247
Cc1cc(nn1C)C(=O)N2C[C@@H](C3(C2)CC[NH2+]CC3)C(=O)NCc4ccc5c(c4)CCCN5C C39672316
Cc1cc(n(n1)C(C)(C)C)C(=O)N2C[C@@H](C3(C2)CC[NH2+]CC3)C(=O)NCc4nc(cs4)C C39672548
C[C@H](c1ccncc1)NC(=O)[C@@H]2CN(CC23CC[NH2+]CC3)C(=O)c4ccc(cc4OC)OC C39680852
C[C@H](c1ccncc1)NC(=O)[C@@H]2CN(CC23CC[NH2+]CC3)C(=O)c4cc(ccc4OC)OC C39681084
C[C@@H](c1ccncc1)NC(=O)[C@H]2CN(CC23CC[NH2+]CC3)C(=O)c4cc(ccc4OC)OC C39681085
Cc1c(c(on1)C)C(=O)N2C[C@@H](C3(C2)CC[NH2+]CC3)C(=O)NCCOc4ccccc4Cl C39681395
Cc1cc(nn1C)C(=O)N2C[C@@H](C3(C2)CC[NH2+]CC3)C(=O)NCCOc4ccccc4Cl C39681411
Cc1cc(nn1C)C(=O)N2C[C@H](C3(C2)CC[NH2+]CC3)C(=O)NCCOc4ccccc4Cl C39681412
CC(C)CC(=O)N1CCC(CC1)NC(=O)[C@@H]2CN(CC23CC[NH2+]CC3)C(=O)C4CCOCC4 C39686346
Cc1c2c(c(cnc2n(n1)C)C(=O)N3C[C@@H](C4(C3)CC[NH2+]CC4)C(=O)NCC(=C)C)Cl C39691024
Cc1c(c(no1)c2c(cccc2Cl)F)C(=O)N3C[C@@H](C4(C3)CC[NH2+]CC4)C(=O)NCC#N C39693700
CCOc1ccccc1C(=O)N2C[C@@H](C3(C2)CC[NH2+]CC3)C(=O)NC[C@@H]4CN(CCO4)C C39696726
Cc1c(c(n(n1)C)C)NC(=O)[C@@H](C)S[C@@H]2NN=C(N2C3CC3)C4=c5ccccc5=[NH+]C4 C39777080
CC(C)[NH+]1CCC(CC1)CNC(=O)C(=O)Nc2ccc3c(c2)N(CCC3)S(=O)(=O)C C49509180
CCCCNC(=O)NC(=O)[C@@H](C)[NH+]1CCC(CC1)C(=O)N2C[C@H](O[C@H](C2)C)C C52701107
CC1(C(=O)N(C(=O)N1)CCS[C@@H]2NN=C(N2C3CC3)C4=c5ccccc5=[NH+]C4)C C39782160
COCCN1C(=O)[C@@H]2[C@H](N[C@@]3([C@@H]2C1=O)c4cc(ccc4NC3=O)F)CC5=c6ccccc6=[NH+]C5 C63478476
COCCN1C(=O)[C@H]2[C@H](N[C@@]3([C@@H]2C1=O)c4ccccc4NC3=O)CC5=c6ccccc6=[NH+]C5 C63383915
c1ccc2=[NH+][C@@H](C=c2c1)CN3CCC(CC3)N4C=C(NN4)C(=O)N5CCOCC5 C64636562
c1ccc2=[NH+]CC(=c2c1)CC(=O)NNC(=O)C3CCN(CC3)S(=O)(=O)c4ccccc4F C64704954
Cc1cc(nc([nH+]1)C)N2CCN(CC2)C(=O)Nc3ccc4c(c3)NC(=O)CS4 C67538208
c1cnc(nc1)NS(=O)(=O)c2ccc(cc2)NC(=S)N3CCC4(CC3)OCCO4 C02857938
C[C@@]12CC[C@@H]3[C@]([C@H]1CC[C@H]([C@H]2CC(=O)N4CCOCC4)O)(CO[C@H](O3)CNS(=O)(=O)C)C C04236929
CC(=O)NS(=O)(=O)c1ccc(cc1)NS(=O)(=O)c2ccc3c(c2)OCCCO3 C09126183
c1cc2c(c(c1)S(=O)(=O)N3CCC[C@H](C3)C(=O)N4CCC(CC4)C(=O)N)nsn2 C09485320
CCNC(=O)[C@H](C)NC(=O)C1CCN(CC1)c2ccc3nnc(n3n2)C(F)(F)F C11412741
CC(=O)Nc1ccc(c(c1)NC(=O)[C@H]2CC(=O)N(C2)c3ccc4c(c3)OCCO4)OC C11656882
CC(C)NC(=O)CNC(=O)[C@H]1CCCN(C1)S(=O)(=O)c2cccc3c2nsn3 C12321277
COC(=O)C1=c2n(c(=O)/c(=C\c3ccncc3)/s2)C(=C([C@@H]1c4ccncc4)C(=O)OC)N C13635637
CC(=O)N1CCc2c1ccc(c2)S(=O)(=O)NNC(=O)c3cc(cc(c3)OC)OC C15244474
Cn1cc(cc1C(=O)NNC(=O)[C@@H]2CC(=O)N(C2)c3ccc4c(c3)OCCO4)Br C16270268
C[C@H](C(=O)c1c(n(c(=O)n(c1=O)C)C)N)Sc2nc3ccccc3c(=O)n2C4CC4 C18964764
CC(=O)Nc1ccc(cc1)N2C(=O)CN(C[C@]2(C)C(=O)NC3CCCC3)S(=O)(=O)C C21869871
C1CS(=O)(=O)C[C@H]1N2C(=O)CCC(=N2)C(=O)NNC(=O)CC34CC5CC(C3)CC(C5)C4 C22403542
c1c(c(c(c(c1F)F)N2C(=O)CCC(=N2)C(=O)OCC(=O)N3CCC(CC3)C(=O)N)F)F C22668224
C[C@@H]1c2cccc(c2O[C@H]1C)C(=O)N3CCN(CC3)S(=O)(=O)c4cc(n(c4)C)C(=O)N C24757668
C[C@@H]1c2cccc(c2O[C@@H]1C)C(=O)N3CCN(CC3)S(=O)(=O)c4cc(n(c4)C)C(=O)N C24757673
CC(=O)N(c1nnc(s1)SCC(=O)N2CCc3c2ccc(c3)S(=O)(=O)N)C4CC4 C25244842
CC(=O)NC(=S)Nc1ccc(cc1)Cn2c(=O)c3cc4c(cc3nn2)OCCO4 C28558964
c1ccc2c(c1)N(C[C@@H](O2)C(=O)N)C(=O)COC(=O)c3cncn3c4ccc(cc4)F C29436638
CC(C)N(C)S(=O)(=O)c1ccc(cc1)C(=O)NN2C(=O)C3(CCCCC3)NC2=O C28638980
CCOc1ccc(cc1S(=O)(=O)N2CCC(CC2)C(=O)N)N3CCCCS3(=O)=O C32537561
COCCNC(=O)C1CCN(CC1)S(=O)(=O)c2cc3c(cc2Cl)NC(=O)CO3 C32958795
CCOc1ccc2cc(c(=O)oc2c1)C(=O)NNC(=O)[C@@]34CC[C@@](C3(C)C)(C(=O)O4)C C33810382
CC(=O)c1ccccc1O[C@H]2[C@H]([C@@H]([C@@H]3[C@@H](O2)CO[C@@H](O3)c4ccco4)O)NC(=O)C C35056720
CC(=O)c1ccc(cc1)O[C@H]2[C@@H]([C@@H]([C@@H]3[C@@H](O2)CO[C@@H](O3)c4ccco4)O)NC(=O)C C35056724
CC(=O)c1ccc(cc1)O[C@@H]2[C@H]([C@@H]([C@@H]3[C@@H](O2)CO[C@@H](O3)c4ccco4)O)NC(=O)C C35056726
c1cc(cc(c1)S(=O)(=O)/N=C\2/CCCN2)NC(=O)CCN3C(=O)[C@@H]4CC=CC[C@H]4C3=O C18099078
c1ccc(c(c1)NC(=O)C[C@@H]2C(=O)NCCN2C(=O)CN3CCN(CC3)C=O)Cl C35771257
Cc1cc(ccc1NC(=O)CNC(=O)CCn2cnc3c(c2=O)cnn3C)Br C39538962
C[C@@]1([C@H]2[C@@H]([C@@H]([NH2+]1)c3ccc(s3)Cl)C(=O)N(C2=O)c4cccc(c4)[N+](=O)[O-])C(=O)[O-] C43218680
Cc1c(snn1)C(=O)N2CCC(CC2)CNC(=O)C(=O)Nc3ccc(cc3)N(C)C C43942199
C[C@@]1([C@H]2[C@@H]([C@@H]([NH2+]1)/C=C/c3ccccc3)C(=O)N(C2=O)c4cccc(c4)[N+](=O)[O-])C(=O)[O-] C33474705
C[C@@H](C(=O)NC(=O)NCC(C)C)N1CCN(CC1)S(=O)(=O)N2CCCCCC2 C22137524
c1ccc2c(c1)OC[C@@H](O2)C(=O)NNC(=O)C3=NN(C(=O)CC3)Cc4ccc(cc4)F C46899663
c1ccc2c(c1)OC[C@H](O2)C(=O)NNC(=O)C3=NN(C(=O)CC3)Cc4ccc(cc4)F C46899665
C[C@@H](c1ccc2c(c1)CC(=O)N2)NC(=O)c3ccc(o3)S(=O)(=O)N4CCOCC4 C48277731
CN1CCc2cc3c(c(c2[C@@H]1CN/C=C\4/C(=O)NC(=S)N(C4=O)CC=C)OC)OCO3 C02091420
Cc1ccc(cc1)[C@@]2(C(=O)N(C(=O)N2)CC(=O)N3CCC[C@H](C3)CNS(=O)(=O)C)C C59119817
C[C@@H](C(=O)Nc1ccc(cc1)NC(=O)[C@@H]2CCCN(C2)C(=O)C(C)C)n3cncn3 C49682502
c1cc(c(cc1[N+](=O)[O-])C(=O)N2CCC3(CC2)C(=O)NC(=O)N3)I C59733287
CN(C)C(=O)N1CCC[C@H](C1)C(=O)Nc2ccc(cc2)S(=O)(=O)NC[C@H]3CCCO3 C59745391
CN(C)C(=O)N1CCC(CC1)C(=O)Nc2ccc(cc2)S(=O)(=O)NC[C@H]3CCCO3 C59759835
CCCNC(=O)c1ccc(cc1NC(=O)C2=NN(C(=O)CC2)[C@@H]3CCS(=O)(=O)C3)Cl C59774646
c1ccc2c(c1)[C@H]([NH2+]S2)N3CCN(CC3)C(=O)C[N-]C4=NC(=NC5=NC=N[C@H]54)Cl C39232332
CC1(C(=O)N(C(=N1)O)C[C@@H](COc2ccc(cc2)N3C(=O)[C@@H]4CC=CC[C@@H]4C3=O)O)C C04199463
CC1(C(=O)N(C(=N1)O)C[C@H](COc2ccc(cc2)N3C(=O)[C@@H]4CC=CC[C@@H]4C3=O)O)C C04199464
CC1(C(=O)N(C(=N1)O)C[C@@H](COc2ccc(cc2)N3C(=O)[C@H]4CC=CC[C@@H]4C3=O)O)C C04199463
CC1(C(=O)N(C(=N1)O)C[C@H](COc2ccc(cc2)N3C(=O)[C@H]4CC=CC[C@@H]4C3=O)O)C C04199464
c1cc(sc1S(=O)(=O)N2CCN(CC2)C3=[NH+]C(=NC4=NC=N[C@@H]34)[NH-])Br C63390335
Cc1ccc(cc1C)N2C[C@H](CC2=O)[C@H]3NC(=NO3)c4ccc5c(c4)[nH]c(=O)c(=O)n5C C64491637
C[NH+](C)CCNC(=O)[C@@H]1Cc2cc(ccc2N3[C@@H]1C[NH+](CC3)CC(=O)N4CCOCC4)C(F)(F)F C35871526
C[NH+](C)CCNC(=O)[C@H]1Cc2cc(ccc2N3[C@@H]1C[NH+](CC3)CC(=O)N4CCOCC4)C(F)(F)F C35871527
Cc1ccc(c(c1)N[C@H]2/C(=N/S(=O)(=O)c3cccc4c3nsn4)/[NH+]=c5ccccc5=[NH+]2)OC C38984474
CN(C)S(=O)(=O)c1cccc(c1)[C@H]2C(=CN(N2)c3ccccc3)/C=C(/C#N)\C4[NH+]=c5ccccc5=[NH+]4 C39143182
CCN(CC)S(=O)(=O)c1cccc(c1)N/N=C(\C#N)/C2[NH+]=c3ccccc3=[NH+]2 C39367062
c1ccc(c(c1)[C@@H]2C(=O)[NH+]=c3ccccc3=[NH+]2)NC(=O)c4cc(ccc4Cl)[N+](=O)[O-] C39404729
CCn1c(c(c(n1)C)Br)C(=O)N2C[C@@H](C3(C2)CC[NH2+]CC3)C(=O)NCC[NH+]4CCCCC4 C39628121
CCn1c(c(c(n1)C)Br)C(=O)N2C[C@H](C3(C2)CC[NH2+]CC3)C(=O)NCC[NH+]4CCCCC4 C39628123
CCn1c(c(c(n1)C)Br)C(=O)N2C[C@@H](C3(C2)CC[NH2+]CC3)C(=O)N[C@@H]4C[NH+]5CCC4CC5 C39663237
CCn1c(c(c(n1)C)Br)C(=O)N2C[C@H](C3(C2)CC[NH2+]CC3)C(=O)N[C@@H]4C[NH+]5CCC4CC5 C39663238
CCn1c(c(c(n1)C)Br)C(=O)N2C[C@@H](C3(C2)CC[NH2+]CC3)C(=O)N[C@H]4C[NH+]5CCC4CC5 C39663239
CCn1c(c(c(n1)C)Br)C(=O)N2C[C@H](C3(C2)CC[NH2+]CC3)C(=O)N[C@H]4C[NH+]5CCC4CC5 C39663240
Cc1ccc2[nH+]c(cn2c1)CNC(=O)[C@@H]3CN(CC34CC[NH2+]CC4)C(=O)[C@@H](C(C)C)Oc5ccccc5 C39670590
CCSc1c(cccn1)C(=O)N2C[C@H](C3(C2)CC[NH2+]CC3)C(=O)NC4CCN(CC4)c5cccc[nH+]5 C39687449
CCn1c(c(c(n1)C)Br)C(=O)N2C[C@@H](C3(C2)CC[NH2+]CC3)C(=O)NC[C@@H]4CCC[NH+]4CC C39695606
CCn1c(c(c(n1)C)Br)C(=O)N2C[C@@H](C3(C2)CC[NH2+]CC3)C(=O)NC[C@H]4CCC[NH+]4CC C39695608
CCn1c(c(c(n1)C)Br)C(=O)N2C[C@H](C3(C2)CC[NH2+]CC3)C(=O)NC[C@H]4CCC[NH+]4CC C39695609
CCOc1cc(cc(c1O)/C=N/NC2=[NH+][C@H]3C(=c4ccccc4=[NH+]3)N=N2)Br C39698049
c1cc(ccc1/C=N/[NH+]=C/2\N[C@H]3C(=c4cc(ccc4=[NH+]3)Br)N=N2)[N+](=O)[O-] C39709955
Cc1cccc2=C[C@@H](C(=O)[NH+]=c12)[C@@H]([C@@H]3N=NNN3C(C)(C)C)[NH+]4CCN(CC4)c5ccc(cc5)F C39710836
Cc1cccc(c1C)N2CC[NH+](CC2)[C@@H]([C@@H]3C=c4cc(ccc4=[NH+]C3=O)OC)[C@@H]5N=NNN5C(C)(C)C C39711279
Cc1cccc(c1C)N2CC[NH+](CC2)[C@@H]([C@H]3C=c4cc(ccc4=[NH+]C3=O)OC)[C@@H]5N=NNN5C(C)(C)C C39711281
Cc1cccc(c1C)N2CC[NH+](CC2)[C@H]([C@H]3C=c4cc(ccc4=[NH+]C3=O)OC)[C@@H]5N=NNN5C(C)(C)C C39711282
Cc1ccc(c(c1)N2CC[NH+](CC2)[C@@H]([C@@H]3C=c4ccc(cc4=[NH+]C3=O)OC)[C@@H]5N=NNN5C(C)(C)C)C C39711379
Cc1ccc(c(c1)N2CC[NH+](CC2)[C@H]([C@@H]3C=c4ccc(cc4=[NH+]C3=O)OC)[C@@H]5N=NNN5C(C)(C)C)C C39711380
Cc1ccc(c(c1)N2CC[NH+](CC2)[C@@H]([C@H]3C=c4ccc(cc4=[NH+]C3=O)OC)[C@@H]5N=NNN5C(C)(C)C)C C39711381
Cc1ccc(c(c1)N2CC[NH+](CC2)[C@H]([C@H]3C=c4ccc(cc4=[NH+]C3=O)OC)[C@@H]5N=NNN5C(C)(C)C)C C39711382
CCOc1ccc2=[NH+]C(=O)[C@@H](C=c2c1)[C@@H]([C@@H]3N=NNN3C(C)(C)C)N4CC[NH+](CC4)C5CCCCC5 C39711413
CCOc1ccc2=[NH+]C(=O)[C@@H](C=c2c1)[C@H]([C@@H]3N=NNN3C(C)(C)C)[NH+]4CCCCCC4 C39711470
CC(C)(C)N1[C@H](N=NN1)[C@@H]([C@@H]2C=c3cc4c(cc3=[NH+]C2=O)OCO4)[NH+]5CCC(CC5)Cc6ccccc6 C39711571
Cc1ccc2=[NH+][C@@H]3C(=c2c1)N=NC(=[NH+]3)N/N=C/c4cc5c(cc4[N+](=O)[O-])OCO5 C39719970
c1cc2c(cc1c3ccc(o3)/C=C(\C#N)/[C@H]4[NH+]=c5cc(cnc5=[NH+]4)Br)C(=O)NC2=O C39770431
Cc1cc\2c(c(c1)Br)NC(=O)/C2=N\[NH+]=C\3/N[C@@H]4C(=c5ccccc5=[NH+]4)N=N3 C39774332
Cc1cccc2=C3[C@@H](N/C(=[NH+]\N=C/c4cc5c(cc4[N+](=O)[O-])OCO5)/N=N3)[NH+]=c12 C39775126
c1ccc2=[NH+]CC(=c2c1)C3=NN[C@H](N3C4CC4)SCC(=O)N5CCN(CC5)c6cccc[nH+]6 C39777015
Cc1ccc2=[NH+][C@H]3C(=c2c1)N=NC(=[NH+]3)N/N=C/c4cc(c(c(c4Br)O)O)Br C39935138
Cc1c(cc(c(n1)c2ccoc2)c3cnc4c(n3)c(n[nH]4)C)OC[C@H](CC5=c6ccccc6=[NH+]C5)[NH3+] C52569919
CN1c2c(c(nc[nH+]2)N3CCN(CC3)C(=O)CCC4=c5ccccc5=[NH+]C4)CN1 C63081767
c1ccc2=[NH+]C([NH+]=c2c1)SCC(=O)N/N=C/c3cc(ccc3Cl)[N+](=O)[O-] C63135132
COc1ccc(cc1OC)N[C@H]2/C(=N/S(=O)(=O)c3cccs3)/[NH+]=c4ccccc4=[NH+]2 C39976463
c1ccc2=[NH+]C([NH+]=c2c1)c3cc(ccc3O)/N=C/c4cc5c(cc4[N+](=O)[O-])OCO5 C63428581
Cc1ccc(c(c1)S(=O)(=O)[C@@H]2[C@H]3[NH+]=C(c4ccccc4N3N=N2)NCCC5=c6ccccc6=[NH+]C5)C C63669078
c1ccc(cc1)[C@@H]2C[C@@H](NN2[C@@H]3CCS(=O)(=O)C3)C(=O)NCC4[NH+]=c5ccccc5=[NH+]4 C63694320
Cc1ccc2=[NH+][C@@H]3C(=c2c1)N=[NH+]C(=N3)N/N=C/c4cc(c(c(c4Br)O)O)Br C39935137
Cc1ccc2=[NH+][C@H]3C(=c2c1)N=[NH+]C(=N3)N/N=C/c4cc(c(c(c4Br)O)O)Br C39935138
C[C@H]1C[C@@H]1c2ccc(o2)CN(C)C(=O)c3ccccc3NS(=O)(=O)c4ccc5=[NH+]C(=O)[NH+]=c5c4 C64202200
COc1cc(ccc1c2ccc(o2)/C=N/NC3=N[C@@H]4C(=c5ccccc5=[NH+]4)N=[NH+]3)[N+](=O)[O-] C39029878
C[C@H]1CCC2=C([C@@H](S[C@@H]2C1)NC(=O)CCc3nc(no3)CSC4[NH+]=c5ccccc5=[NH+]4)C#N C64604135
Cc1ccc2=[NH+][C@H]([NH+]=c2c1)SCc3nc(on3)CCC(=O)N[C@@H]4C(=C5CCCC[C@@H]5S4)C#N C64604215
c1cc2=[NH+][C@H]([NH+]=c2cc1Cl)SCc3nc(on3)CCC(=O)N[C@H]4[C@@H]([C@@H]5CCCC[C@@H]5S4)C#N C64604329
c1c2cc3c(cc2[nH]c(=O)c1[C@@H](c4nnnn4C5CCCC5)[NH+]6CCCCC6)OCO3 C04161898
C[C@@H]1CCC[NH+](C1)[C@@H](c2cc3cc4c(cc3[nH]c2=O)OCO4)c5nnnn5C(C)(C)C C04212525
CC(C)(C)n1c(nnn1)[C@@H](c2cc3cc4c(cc3[nH]c2=O)OCO4)[NH+]5CCc6ccccc6C5 C06014975
CC1CC[NH+](CC1)[C@H](c2cc3cc4c(cc3[nH]c2=O)OCO4)c5nnnn5C6CCCC6 C06148981
c1c2cc3c(cc2[nH]c(=O)c1[C@H](c4nnnn4C5CCCC5)[NH+]6CCCCC6)OCO3 C00912941
c1ccc2c(c1)[C@]3([C@H]4[C@@H]([C@@H]5[NH+]3CCC5)C(=O)N(C4=O)c6ccc(cc6)[N+](=O)[O-])C(=O)N2 C08971366
C[NH+]1CCN2c3cccc(c3C[C@@]4([C@@H]2C1)C(=O)N=C(N(C4=O)CCOC)O)Cl C09087980
Cc1ccc(cc1[N+](=O)[O-])N2C(=O)[C@@H]3[C@H]4CCC[NH+]4[C@@]5([C@@H]3C2=O)c6cc(ccc6NC5=O)F C09350123
Cc1cc(ccc1N2C(=O)[C@H]3[C@H]4CCC[NH+]4[C@@]5([C@@H]3C2=O)c6cc(ccc6NC5=O)F)[N+](=O)[O-] C09357552
C[C@]1(C(=O)N(C(=O)N1)C[NH+]2CCC(CC2)C(=O)N3CCCCCC3)c4ccc5c(c4)OCCO5 C09641812
COc1cc(=O)n2c(c1C(=O)N3CCC[C@H](C3)O)CC[NH+](CC2)Cc4cc5c(cc4Cl)OCO5 C11839247
C[C@H]1CCC[NH+](C1)[C@H](c2cc3cc4c(cc3[nH]c2=O)OCCO4)c5nnnn5C6CCCC6 C12713621
c1c2cc3c(cc2[nH]c(=O)c1[C@H](c4nnnn4C5CCCC5)[NH+]6CCCCCC6)OCCO3 C06445210
c1c2cc3c(cc2[nH]c(=O)c1[C@H](c4nnnn4C5CCCCC5)[NH+]6CCCC6)OCCO3 C06445219
c1ccc(cc1)/C=C/c2nn([n+](n2)c3cc-4cccsc4n3)c5ccc6c(c5)c(=O)[nH][nH]c6=O C13527681
C[C@H](C(=O)N1CC(=O)Nc2c1cccc2)[NH+]3CCN(CC3)c4ccccc4[N+](=O)[O-] C15443452
C[C@@H](C(=O)N1CC(=O)Nc2c1cccc2)[NH+]3CCN(CC3)c4ccccc4[N+](=O)[O-] C15443453
c1ccc2c(c1)[C@]3([C@H]4[C@@H]([C@H]5[NH+]3CCC5)C(=O)N(C4=O)c6cccc(c6)[N+](=O)[O-])C(=O)N2 C02334693
c1ccc2c(c1)[C@]3([C@H]4[C@H]([C@H]5[NH+]3CCC5)C(=O)N(C4=O)c6cccc(c6)[N+](=O)[O-])C(=O)N2 C16012244
c1ccc2c(c1)[C@]3([C@H]4[C@@H]([C@@H]5[NH+]3CCC5)C(=O)N(C4=O)c6cccc(c6)[N+](=O)[O-])C(=O)N2 C02334689
Cc1ccc(cc1[N+](=O)[O-])N2C(=O)[C@H]3[C@@H]4CCC[NH+]4[C@@]5([C@@H]3C2=O)c6ccccc6NC5=O C09328934
Cc1ccc(cc1[N+](=O)[O-])N2C(=O)[C@H]3[C@@H]4CCC[NH+]4[C@@]5([C@@H]3C2=O)c6cc(ccc6NC5=O)F C09350122
CCN1c2c(c(=O)n3ccccc3[nH+]2)C[C@]4([C@H]1C)C(=O)NC(=O)N(C4=O)CC(C)C C17056410
Cc1cc(oc-2c/c(=[NH+]/C=C\3/C(=C(C(=O)N(C3=O)CCN4CCOCC4)C#N)C)/ccc12)O C20647221
c1cc[nH+]c(c1)N2CCN(CC2)C(=O)C3CCN(CC3)c4c5c(nc[nH]5)nc(n4)Cl C20649579
Cc1c2cc(cnc2n(n1)C)C(=O)OCc3cc(oc-4cc(=[NH+]C(=O)C)ccc34)O C24197084
c1cc2c(cc1Cl)S(=O)(=O)N=C(N2)CN3CC[NH+](CC3)CC(=O)N4CCOCC4 C24897536
Cc1c(cccc1[N+](=O)[O-])N2C(=O)[C@@H]3[C@@H]4CCC[NH+]4[C@]5([C@@H]3C2=O)c6ccccc6NC5=O C15999146
Cc1ccc(cc1[N+](=O)[O-])N2C(=O)[C@@H]3[C@@H]4CCC[NH+]4[C@]5([C@@H]3C2=O)c6cc(ccc6NC5=O)F C16000152
Cc1c(cccc1[N+](=O)[O-])N2C(=O)[C@@H]3[C@@H]4CCC[NH+]4[C@]5([C@@H]3C2=O)c6cc(ccc6NC5=O)F C16001682
Cc1ccc(cc1N2C(=O)[C@@H]3[C@@H]4CCC[NH+]4[C@]5([C@@H]3C2=O)c6cc(ccc6NC5=O)F)[N+](=O)[O-] C16033712
Cc1cc(ccc1N2C(=O)[C@@H]3[C@@H]4CCC[NH+]4[C@]5([C@@H]3C2=O)c6ccccc6NC5=O)[N+](=O)[O-] C16038707
C[C@H](C(=O)Nc1cccc2c1cccn2)[NH+]3CCN(CC3)c4c5cnn(c5ncn4)C C28178420
c1cc(ccc1C(=O)N2CCN(CC2)C(=O)C3CC3)S(=O)(=O)Nc4cc[nH+]cc4 C29017855
CN1C2=C([C@@H](NC1=O)c3ccccc3Cl)C(=O)N(C2)CC(=O)N4CCN(CC4)c5cccc[nH+]5 C34792888
COc1cc(cc(c1OS(=O)(=O)c2ccc3=[NH+]C(=O)[NH+]=c3c2)Cl)C(=O)[O-] C39646268
C[C@@H]1[C@@H](C(=O)N(N1C)c2ccccc2)/C=N/N=C/3\N[C@@H]4C(=c5ccccc5=[NH+]4)N=N3 C39935122
C[C@H]1[C@@H](C(=O)N(N1C)c2ccccc2)/C=N/N=C/3\N[C@@H]4C(=c5ccccc5=[NH+]4)N=N3 C39935123
C[C@@H]1[C@H](C(=O)N(N1C)c2ccccc2)/C=N/N=C/3\N[C@@H]4C(=c5ccccc5=[NH+]4)N=N3 C39935124
c1ccc2c(c1)[C@@]3([C@@H]4[C@H]([C@@H]5[NH+]3CCC5)C(=O)N(C4=O)c6ccc(cc6)[N+](=O)[O-])C(=O)N2 C33875733
c1cc(cc(c1)[N+](=O)[O-])N2C(=O)[C@H]3[C@H]4CCC[NH+]4[C@@]5([C@H]3C2=O)c6cc(ccc6NC5=O)F C02453227
Cc1ccnc(c1)Nc2ccc(n[nH+]2)N3CCN(CC3)C(=O)c4c(nns4)C C49343618
CC(C)C1=NN2C(=[NH2+])/C(=C/c3ccc(o3)c4ccccc4[N+](=O)[O-])/C(=O)N=C2S1 C19795034
CC(C)C1=NN2C(=[NH2+])/C(=C/c3ccc(o3)c4cccc(c4)[N+](=O)[O-])/C(=O)N=C2S1 C19795024
CC(C)C1=NN2C(=[NH2+])/C(=C/c3ccc(o3)c4ccc(cc4)[N+](=O)[O-])/C(=O)N=C2S1 C19795074
CC1=CC2=NC(=O)/C(=C\c3ccc(cc3)OCc4ccccc4[N+](=O)[O-])/C(=[NH2+])N2O1 C20236856
Cc1ccc(cc1n2c(cc(c2C)/C=C/3\C(=[NH2+])N4C(=NC3=O)SC=N4)C)[N+](=O)[O-] C20479653
CCC1=NN2C(=[NH2+])/C(=C\c3ccc(o3)c4ccc(cc4C)[N+](=O)[O-])/C(=O)N=C2S1 C50004165
Cc1cc2c(cc1S(=O)(=O)N3CCN(CC3)C(=O)CC4=c5ccccc5=[NH+]C4)O[C@H](C(=O)N2)C C64538927
c1cc(c([nH+]c1)N2CCCCC2)CNC(=O)c3cc(cc4c3OCCO4)[N+](=O)[O-] C66633167
c1cc(c(cc1N[C@@H]2[C@@H]([C@@H]([C@@H](CO2)O)O)O)[N+](=O)[O-])Cl C03897398
c1cc(c(cc1Cl)[N+](=O)[O-])N[C@@H]2[C@H]([C@@H]([C@@H](CO2)O)O)O C04413861
C[C@@H](C(=O)NC(=O)NC)OC(=O)c1ccccc1NCCO C05278595
c1cc(c(cc1N[C@@H]2[C@H]([C@@H]([C@H](CO2)O)O)O)[N+](=O)[O-])Cl C12656518
c1cc(ccc1C=NNC(=S)N)n2c(=O)[nH]c(=O)c(n2)C#N C05530924
Cc1cc(c(cc1C)[N+](=O)[O-])N[C@@H]2[C@H]([C@H]([C@@H]([C@H](O2)C)O)O)O C16041659
Cn1c(=O)cc([nH]c1=O)C(=O)N/N=C/c2ccc(cc2O)O C03151679
CC(C)C[C@@H](CNS(=O)(=O)c1ccc(c(c1)[N+](=O)[O-])[O-])[NH3+] C36298857
c1ccn2c(c1)[nH+]c(c2S(=O)(=O)[N-]c3nncs3)NN C37555925
C[C@H](COC)NS(=O)(=O)c1c(nc2n1ccs2)NN C37555955
Cn1ccc(n1)[N-]S(=O)(=O)c2c([nH+]c3n2cccc3)NN C37561124
Cc1c(c(on1)C)S(=O)(=O)NC2(CCCC2)/C(=N/O)/N C40377175
c1ccc(c(c1)NC(=O)c2ccc([nH]2)[N+](=O)[O-])S(=O)(=O)N C40381033
c1cc(ccc1NS(=O)(=O)c2c[nH]nc2)OCCC(=O)N C40824545
CC[C@@H](C)[C@@H](C(=O)NC1CCN(CC1)C(=O)OCC)NC(=O)N C41592020
c1c(cnc(c1C(=O)N)Sc2nnnn2C3CCCC3)N C42140088
CC(C)CNC(=O)N[C@@H](CO)[C@H](c1ccc(cc1)[N+](=O)[O-])O C42893651
Cc1c(c(n[nH]1)C)S(=O)(=O)N(CC/C(=N/O)/N)CC(C)C C43419357
Cn1c(ccn1)[N-]S(=O)(=O)c2c([nH+]c3n2cccc3)NN C44593888
CCOC[C@@H](C)NS(=O)(=O)c1c(nc2n1ccs2)NN C44680634
C[C@H](CNS(=O)(=O)c1c(nc2n1ccs2)NN)COC C45648040
c1cc(c(cc1[N+](=O)[O-])NN)S(=O)(=O)N2CCC[C@@H](C2)O C48967158
c1cc(c(cc1S(=O)(=O)N2CCC[C@@H](C2)O)[N+](=O)[O-])NN C48967164
CC(C)N(C)S(=O)(=O)Nc1cccc(c1)OC/C(=N/O)/N C49042826
CC(C)N(C)S(=O)(=O)Nc1ccccc1OC/C(=N/O)/N C49042829
COC(=O)Nc1ccc(cc1)NC(=O)NCCC(=O)NCC#C C50056956
CCCn1cc(nc1C)S(=O)(=O)N[C@@H](CC)/C(=N/O)/N C50266168
CCCn1cc(nc1C)S(=O)(=O)N[C@H](CC)/C(=N/O)/N C50266169
c1ccc(c(c1)C(=O)NNC(=O)/C=C\2/C(=O)NC(=O)S2)O C17017075
Cc1c(c(n[nH]1)C)NS(=O)(=O)c2cc(ccc2N)[N+](=O)[O-] C50657098
CCOCCNC(=O)c1cc(c(c(c1)Cl)NN)[N+](=O)[O-] C51088380
C[C@@H](CNC(=O)c1cc(c(c(c1)Cl)NN)[N+](=O)[O-])COC C51117603
c1cc(c(cc1C(=O)N)[N+](=O)[O-])NCCC(=O)NC2CCCC2 C53582652
Cc1ccc(cc1NC(=O)C)NCC(=O)NC(=O)NCCOC C55859771
C[C@@H](C(=O)NC(=O)NC)Nc1cccc(c1)N2CCNC2=O C56157650
c1cc(cc(c1)NC(=O)Nc2c[nH]nc2)CN3C(=O)CNC3=O C56711130
CCCNC(=O)CCNC(=O)NNC(=O)c1cc(oc1C)C C57302107
CCOC(=O)N1CCC(CC1)NC(=O)[C@@H](CC(C)C)NC(=O)N C58136510
CCc1ccnc(c1C(=O)N)/C=C(/C=C/[C@H](C)[N+](=O)[O-])\NO C02574202
C[C@H](C(=O)NC(=O)NC(C)C)Nc1ccc2c(c1)[nH]c(=O)o2 C60381560
Cc1nnc(n1N)S[C@@H](c2ccccc2)C(=O)NC(=O)NC C05993266
COc1ccc(c(c1)NC(=O)[C@@H]2CC(=O)Nc3c2c(=O)[nH]c(=O)[nH]3)Cl C61718439
Cc1c(c(on1)C)S(=O)(=O)N[C@@H]2CCC[C@H]2/C(=N/O)/N C61888055
c1cc(c(cc1n2c(c(nn2)C[NH3+])[C@@H]3CCCO3)C(=O)[O-])O C62248477
CCCC[C@@H](C(=O)Nc1ccc(nc1)n2ccnc2)NC(=O)N C65583352
CC(C)[C@@H](C(=O)N[C@@H]1CCCN(C1)CC(=O)N)NC(=O)OC C66621892
CCCNC(=O)NNC(=O)C(C)(C)NC(=O)OC(C)(C)C C67238022
CCOCCCNC(=O)NNC(=O)c1cccc2c1[nH]nc2 C67311706
CCCCc1[nH]cc([nH+]1)[C@@H]2CC(=O)Nc3c2c([nH]n3)C(=O)[O-] C65380498
CCCCc1[nH]cc([nH+]1)[C@H]2CC(=O)Nc3c2c([nH]n3)C(=O)[O-] C65380499
c1cc[nH]/c(=N/S(=O)(=O)c2ccc3c(c2)c(=O)n(cn3)NC(=O)CNc4cccc[nH+]4)/c1 C06019057
c1c2cc3c(cc2[nH]c(=O)c1C[NH+](CCO)Cc4nnnn4C[C@H]5CCCO5)OCCO3 C06566052
Cc1cc(c2c(c1)[C@@]3([C@H]4[C@@H]([C@H]([NH2+]3)CC(=O)N)C(=O)N(C4=O)CCc5ccc(c(c5)OC)OC)C(=O)N2)C C08790216
C[NH+]1CCN(CC1)c2ccc(cc2[N+](=O)[O-])/C=C/c3c(c(=O)[nH]c(=O)[nH]3)[N+](=O)[O-] C08854762
C[C@@H]1C[C@@](C(=O)O[C@@H]2CC[NH+](C/C=C(\C2=O)/COC(=O)[C@]1(C)OC(=O)C)C)([C@@H](C)O)O C08952521
CNS(=O)(=O)c1cn(cc1S(=O)(=O)NC)CC(=O)N2CCC(CC2)[NH+]3CCCCC3 C09224954
Cc1c(cccc1[N+](=O)[O-])C(=O)Nc2c(nc([nH]c2=O)SCC[NH+]3CCCC3)N C10243329
Cn1c(c(c(=O)n(c1=O)C)[C@H]2c3cc4c(cc3[C@@]56C=C[C@@H](C[C@H]5[NH+]2C[C@H]6O)OC)OCO4)O C12661727
Cc1cccc2c1NC(=O)[C@@]23[C@H]4[C@@H]([C@H]([NH2+]3)CC(=O)N)C(=O)N(C4=O)CCc5ccc(c(c5)OC)OC C12885261
c1c2cc3c(cc2[nH]c(=O)c1[C@@H](c4nnnn4C[C@@H]5CCCO5)[NH+]6CCC(CC6)O)OCCO3 C06445179
c1c2cc3c(cc2[nH]c(=O)c1[C@H](c4nnnn4C[C@H]5CCCO5)[NH+]6CCC(CC6)O)OCO3 C06445243
CC(C)[C@H](c1nnnn1C2CCCCC2)[NH+](CCO)Cc3cc4cc5c(cc4[nH]c3=O)OCO5 C13500536
C[NH+](C)Cc1c(nnn1c2c(non2)N)C(=O)N/N=C/c3ccc(c(c3)[N+](=O)[O-])Cl C02195482
CCOc1cc(ccc1O)[C@H]2[C@H](C(=O)N=C(N2)N3CCN(CC3)c4cccc[nH+]4)C(=O)OCC C13640089
Cc1ccc(cc1)/C=N/Nc2nnc(n2N)SCC(=O)N3CCC[NH+](CC3)Cc4nnc(o4)C C20918221
c1cc[nH+]c(c1)NCCNc2ccc(cc2[N+](=O)[O-])S(=O)(=O)N3CCOCC3 C24657352
C1CCC(=NNC(=O)c2c(nnn2c3c(non3)N)C[NH+]4CCCCC4)CC1 C25760764
CC[C@]1(C(=O)N(C(=O)N1)NC(=O)C[NH+](C)[C@@H](C)c2ccc(cc2)n3cncn3)c4ccccc4 C28724982
C[C@@H]1CCCC[NH+]1Cc2c(nnn2c3c(non3)N)C(=O)N/N=C\c4ccsc4 C34914107
COc1ccc(c(c1)F)[C@@H]2c3c([nH]c[nH+]3)CCN2C(=O)N[C@H](CC(=O)OC)C(=O)OC C36569449
COc1ccccc1[C@H]2c3c([nH]c[nH+]3)CCN2C(=O)N[C@@H](CC(=O)OC)C(=O)OC C32124268
COc1cccc(c1)[C@H]2c3c([nH]c[nH+]3)CCN2C(=O)N[C@@H](CC(=O)OC)C(=O)OC C32124085
COCCCN1[C@H](CC(=O)NC1=O)NC(=O)CSC2=N[C@H]3C(=c4ccccc4=[NH+]3)N=N2 C38784471
c1ccc(cc1)NC[C@H]2[C@H](N=NN2c3c(non3)N)C(=O)N/N=C/C4=c5ccccc5=[NH+]C4 C39252887
Cn1cncc1C(=O)N2C[C@@H](C3(C2)CC[NH2+]CC3)C(=O)NC[C@@H]4CCCN(C4)c5ncccn5 C39669562
Cc1cc(no1)[C@@H]2C(=C(NO2)C)C(=O)N3C[C@H](C4(C3)CC[NH2+]CC4)C(=O)NCc5cc6ccccc6[nH]5 C39671538
CC1=C[C@H](NN1C)C(=O)N2C[C@@H](C3(C2)CC[NH2+]CC3)C(=O)NCc4[nH]c(=O)c5ccccc5n4 C39676357
CC(=O)N1CCC(CC1)C(=O)N2C[C@@H](C3(C2)CC[NH2+]CC3)C(=O)NCCNC(=O)OC(C)(C)C C39693478
Cc1c2c(c(cnc2n(n1)C)C(=O)N3C[C@@H](C4(C3)CC[NH2+]CC4)C(=O)NCCn5cccn5)Cl C39694654
Cc1c2c(c(cnc2n(n1)C)C(=O)N3C[C@@H](C4(C3)CC[NH2+]CC4)C(=O)NC[C@H]5CN(CCO5)C)Cl C39696890
Cc1cnc(cn1)CNC(=O)[C@@H]2CN(CC23CC[NH2+]CC3)C(=O)c4cc(c(c(c4)OC)OC)OC C39697018
Cc1cc(=O)oc2c1cccc2OCC(=O)N3C[C@@H](C4(C3)CC[NH2+]CC4)C(=O)NCc5cnc(cn5)C C39697130
c1ccc2=[NH+][C@H]3C(=c2c1)N=NC(=N3)OCC4=C(N5[C@@H]([C@@H](C5=O)[NH3+])SC4)C(=O)[O-] C39939880
c1cc[nH+]c(c1)N2CCN(CC2)c3c(c(ncn3)NNC(=O)c4ccc(cc4)F)[N+](=O)[O-] C40657988
CC[C@]1(C(=O)N(C(=O)N1)NC(=O)CSc2nnc(n2c3ccc(cc3)Cl)[C@@H](C)[NH+](C)C)C C45443366
Cc1cc2c(c(=O)n1CC(=O)NCc3ccc([nH+]c3C)N)NCN(S2(=O)=O)CC4CC4 C03991699
Cc1c(c(n(n1)c2ccc(cc2[N+](=O)[O-])[N+](=O)[O-])C)/C=N/NC(=O)[C@H](CC(C)C)[NH3+] C59146833
c1cc(cc(c1)[N+](=O)[O-])N2C(=O)C[C@H](C2=O)S/C(=[NH+]/N=C/c3ccco3)/N C59381789
COc1ccccc1[C@H]2C(=C(N=C3N2NN=[NH+]3)C(=O)OC)C(=O)c4ccc(cc4)O C15080770
Cc1ccc(cc1)N2[C@@H](N[NH+]=C2N3CCCC3)SCC(=O)N[C@@H]4C5=C([C@@H](NNC5=O)C)[C@@H](O4)C C39935184
C[C@@H]1C2=C([C@H](O[C@@H]2C)NC(=O)CS[C@@H]3N[NH+]=C(N3Cc4ccccc4)N5CCOCC5)C(=O)NN1 C39938630
CN1[C@H]2[C@@H]([C@@H](C(=O)N2)CC(=O)NCCC3=c4cc(ccc4=[NH+]C3)OC)C(=O)N(C1=O)C C63386565
COC[C@H]1[C@H](N=NN1c2c(non2)N)C(=O)N/N=C/C3=c4ccccc4=[NH+]C3 C63406143
CC1=C[C@@H](N=N1)NC(=O)CS[C@@H]2Nc3c(nccn3)C(=O)N2CCC4=c5ccccc5=[NH+]C4 C63541294
Cc1cc(n(n1)C2=NC(=O)CC(=N2)C(C)C)NC(=O)C(=O)NCCC3=c4ccccc4=[NH+]C3 C63690750
C[C@@H]1[C@@H](C(=O)N(N1C)c2ccccc2)NC(=O)CN3C(=O)[C@@H](NC3=O)CC4=c5ccccc5=[NH+]C4 C63831399
COC(=O)C[C@@H]1C(=O)NCCN1C(=O)CS[C@H]2NN=C(O2)C3=c4ccccc4=[NH+]C3 C40010755
CC[NH+](CC)Cc1ccc(o1)C(=O)NNC(=O)c2c(oc3c2c(=O)[nH]cn3)C C64048249
Cc1ccc(cc1)Nc2nc(nc(n2)N)CN3C(=O)[C@H](NC3=O)CC4=c5ccccc5=[NH+]C4 C64697975
Cc1cc(nc([nH+]1)C)N2CCN(CC2)c3ccc(cc3S(=O)(=O)N)[N+](=O)[O-] C67370248
Cc1cc2c(c(=O)n1CC[NH+](C)C)[C@@H](C(=C(O2)N)C(=O)OC)c3ccccc3F C04570641
c1ccc2c(c1)[nH]c(=O)n2C3CC[NH+](CC3)C[C@H]([C@H]4COc5ccccc5O4)O C01869697
C/C(=N/C1CC([NH2+]C(C1)(C)C)(C)C)/c2c([nH]n(c2=O)c3ccccc3)CC(=O)OC C05799049
C[NH+]1CCc2c(sc3c2C(=O)N[C@H](N3)c4ccc(cc4)OC(=O)c5ccc(cc5)OC)C1 C08771735
C[C@@H]1c2ccsc2CC[NH+]1CC(=O)NN3C(=O)C(NC3=O)(c4ccccc4)c5ccccc5 C10024082
Cn1cccc1[C@@H](CNC(=O)C(=O)Nc2ccccc2C#N)[NH+]3CCc4ccccc4C3 C11898397
C[C@@H]\1[C@H]([NH2+][C@@H](C/C1=N\O)c2ccc(c(c2)OC)OC)c3ccc(c(c3)OC)OC C15658973
CCN(CC)C(=O)CSc1nc2c(c([nH]n2)C)c(=[NH2+])n1c3ccc(c(c3)Cl)C C06205079
C[NH+]1CCc2c(sc(c2CNC(=O)Nc3ccc(cc3OC)OC)n4cccc4)C1 C20927334
c1cc(ccc1C[NH+]2CCC3(CC2)Nc4cc[nH+]cc4S(=O)(=O)[N-]3)OC(F)(F)F C24906117
CC[C@]1(C(=O)N(C(=O)N1)NC(=O)C[NH+](C)[C@@H]2CCc3c2cccc3)c4ccccc4 C26915698
CCn1c(c(c(n1)C)CCNC(=O)[C@H]2CCCN(C2)c3[nH]c4cc(ccc4[nH+]3)C)C C33072119
Cc1cc(nc([nH+]1)Nc2ccc(cc2)NS(=O)(=O)c3ccc(cc3)F)N(C)C C33078171
CC1(Cc2c(c(sc2C([NH2+]1)(C)C)NC(=O)c3cc4ccccc4oc3=O)C(=O)OC)C C34746636
c1ccc2c(c1)cccc2NC(=O)C[NH+]3CCN(CC3)C(=O)Nc4c(c5c(s4)CCC5)C#N C34785621
CC1=C([C@@H](N2CCCSC2=[NH+]1)c3ccc(cc3)NS(=O)(=O)c4ccc(cc4)Cl)C(=O)NC C34914741
C[C@@H]([C@@]1(C[NH+]2CC[C@@H]1C[C@H]2[C@@H](c3ccnc4c3cc(cc4)OC)OC(=O)C)O)O C35636216
C[C@]12C[C@H](CC(C1)(C)C)[NH+](C2)CC(=O)Nc3c4c(cccc4OC)[nH]c3C(=O)OC C38149013
COCCOC(=O)C1=C(OC2=c3ccccc3=[NH+]C(=O)[C@@H]2[C@@H]1c4ccccc4Cl)N C38582776
COc1ccc2c3c1O[C@@H]4[C@]3(CCN(C2)c5cc[nH+]c(n5)NCc6ccccc6)C=C[C@@H](C4)O C39293334
c1ccc2cc(ccc2c1)C[NH+]3CCNC(=O)[C@@H]3CC(=O)NC[C@@H]4C5=C(CCC5)N=N4 C39379793
Cc1c(c(no1)c2c(cccc2Cl)Cl)C(=O)N3C[C@@H](C4(C3)CC[NH2+]CC4)C(=O)NCC(C)C C39624458
Cc1ccc(cc1)CC(=O)N2C[C@@H](C3(C2)CC[NH2+]CC3)C(=O)NC[C@@H]4COC(O4)(C)C C39659677
Cc1ccc(cc1)C(=O)N2C[C@H](C3(C2)CC[NH2+]CC3)C(=O)N[C@H](C)C4=C(N=N[C@@H]4C)C C39674133
C[C@H]1C(=C(N=N1)C)[C@@H](C)NC(=O)[C@@H]2CN(CC23CC[NH2+]CC3)C(=O)c4cccc(c4)Br C39674223
C[C@@H]1C(=C(N=N1)C)[C@@H](C)NC(=O)[C@@H]2CN(CC23CC[NH2+]CC3)C(=O)c4cc(cc(c4)Cl)Cl C39674246
C[C@H]1C(=C(N=N1)C)[C@H](C)NC(=O)[C@@H]2CN(CC23CC[NH2+]CC3)C(=O)c4ccc(cc4)Br C39674293
C[C@H]1C(=C(N=N1)C)[C@H](C)NC(=O)[C@@H]2CN(CC23CC[NH2+]CC3)C(=O)c4cccc(c4F)Cl C39674365
CC(=C)CNC(=O)[C@@H]1CN(CC12CC[NH2+]CC2)C(=O)c3ccc(cc3OC)OC C39690852
C[C@@H]1C[C@@H](C[NH+](C1)Cc2ccccc2CNC(=O)CN3C(=O)C4(CCCC4)NC3=O)C C48375021
c1cc(ccc1c2ccnc3n2nc(c3c4ccc(c(c4)O)F)c5ccncc5)N6C[C@@H]7C[C@H]6C[NH2+]7 C49068280
C[C@@H]1C[C@H](C[NH+](C1)C(C)(C)CNC(=O)C(=O)Nc2nnc(s2)C(C)(C)C)C C54946734
C[C@@H]1C[C@H](C[NH+](C1)C[C@@H](C)NC(=O)Nc2cccc(c2)S(=O)(=O)N(C)C)C C56523474
COc1ccc(cc1)[C@H](CNC(=O)Nc2cccc3c2OCCO3)[NH+]4CCCC4 C56722383
CCN(Cc1[nH]c(=O)c2ccccc2n1)C(=O)NC[C@]3(CCC[C@H](C3)C)[NH+](C)C C57857877
C[NH+](CC(=O)Nc1ccc(cc1)S(=O)(=O)/N=C/2\CCCCCN2)C3CCCC3 C12944111
c1ccc2=[NH+]CC(=c2c1)CCC(=O)Nc3ccc(cc3)S(=O)(=O)/N=C\4/CCCN4 C63073221
Cc1c(oc2c1cc3c(c2)OC(=O)[C@@H]([C@@H]3C)CCC(=O)NCCc4c[nH]c[nH+]4)C C53629489
CC(C)C[C@@H](C(=O)OC)NC(=O)N1CCc2c([nH+]c[nH]2)[C@@H]1c3cc(ccc3F)F C20716125
Cc1ccc2c(c1)[C@H](C(=O)N2C(C)C)NC(=O)C(=O)NCCC3=c4ccccc4=[NH+]C3 C63385750
Cc1cc(c2c(c1)OC(=O)[C@@H]([C@H]2C)CC(=O)NCCC3=c4ccc(cc4=[NH+]C3)OC)O C63386501
c1ccc(cc1)C2=c3cccc(c3=[NH+][C@H]2C(=O)N4CCOCC4)NC(=O)Nc5ccc(cc5F)F C63746517
C[C@@H](C(=O)Nc1ccc(c(c1)Cl)OC)NC(=O)[C@@H]2C=c3c(=[NH+]2)cccc3OC C63780787
COC(=O)c1cc(ccc1NC(=O)N2CCc3c([nH+]c[nH]3)[C@@H]2c4cccc(c4)F)F C40287270
CC[C@@H](C)[C@@H](C(=O)OC)NC(=O)N1CCc2c([nH+]c[nH]2)[C@H]1c3cc(ccc3F)F C20722594
CC(C)C[C@@H](C(=O)OC)NC(=O)N1CCc2c([nH+]c[nH]2)[C@H]1c3ccc(c(c3F)F)F C20734454
C[C@@H](c1cccs1)NC(=O)CN2C(=O)[C@@H](NC2=O)CC3=c4ccccc4=[NH+]C3 C63844166
c1ccc2=[NH+]CC(=c2c1)[C@@H](CNC(=O)CN3CCC(=O)NC3=O)c4ccccc4Cl C64155922
Cc1ccc2=[NH+]CC(=c2c1)CCNC(=O)CCN3CN[C@@H]4[C@@H](C3=O)C(=C(O4)C)C C64538561
CCN(Cc1[nH]c(=O)c2ccccc2n1)C(=O)NCC(C)(C)[NH+]3CCC[C@H](C3)C C65549424
COc1cc(cc(c1OC)OC)[C@@H](c2c(c(=O)cc(o2)CO)O)Nc3cccc[nH+]3 C04373902
COc1cc2c(cc1OC)[C@H]([NH2+]CC2)c3c(=O)[nH]c(=O)n(c3O)c4ccc(cc4)F C05906947
C[NH+]1CCc2c(sc(c2C(=O)N)NC(=O)[C@@H]3CCCN3S(=O)(=O)c4ccc(cc4)F)C1 C08868861
C[NH+]1CCc2c(sc(c2C(=O)N)NC(=O)[C@@H]3CCCN3S(=O)(=O)c4ccc(cc4)OC)C1 C08868984
CC(=O)Nc1ccc(cc1)N2C[C@@]34C=C[C@@H](O3)[C@H]([C@H]4C2=O)C(=O)NC5CC([NH2+]C(C5)(C)C)(C)C C09134419
CC[C@]1(C(=O)N(C(=O)N1)NC(=O)C[NH+]2CCC(CC2)n3c4ccccc4[nH]c3=O)c5ccccc5 C09386331
C[C@H]1CCCC[C@]12C(=O)N(C(=O)N2)CC(=O)Nc3cccc(c3)S(=O)(=O)NC4=[NH+]CCC4 C09824390
C[NH+](C)CCn1c(c(c2c1nc(c(n2)C#N)C#N)c3[nH]c(=O)c4cc(ccc4n3)Br)N C01806045
c1cc(c(cc1Cl)S(=O)(=O)N2CCC(CC2)C(=O)NC3CC[NH+](CC3)CC(=O)N)Cl C14482435
c1cc(ccc1C2(CC[NH+](CC2)Cc3ccc(c(=O)[nH]3)C(=O)NC[C@H]4COCCO4)O)Cl C15068093
CC(C)(C(=O)[O-])[NH2+][C@H](c1ccc(cc1)[C@@H]([NH2+]C)n2c3ccccc3nn2)n4c5ccccc5nn4 C15769491
CCOc1ccc(cc1)C(=O)N[C@@H](CCSC)C(=O)N2CCC3(CC2)c4c([nH]c[nH+]4)CCN3 C20588973
C[C@@H](C(=O)Nc1cccc(c1)S(=O)(=O)N)[NH+]2CCCN(CC2)c3ccc(cn3)C(F)(F)F C15030625
c1cc(ccc1NC(=O)C[NH+]2CCN(CC2)C(=O)C3CCN(CC3)C(=O)N)OC(F)(F)F C24979656
Cc1c2c(oc(c2c(=O)[nH]n1)NC(=O)C[NH+](Cc3ccc(cc3)C(=O)NC)C4CC4)C C25194566
Cc1ccc(c(c1)C)S(=O)(=O)Nc2cc(ccc2N3CC[NH2+]CC3)C(=O)NC[C@@H]4CCCO4 C33033688
c1cc(ccc1S(=O)(=O)Nc2ccc(c(c2)C(=O)NC[C@@H]3CCCO3)N4CC[NH2+]CC4)Cl C33120997
CC(C)CCN1c2ccccc2[C@@H]([C@@H](C1=O)C(=O)N/N=C(/C)\[C@@H]3C(=c4ccccc4=[NH+]C3=O)O)O C38574043
C[C@@H]1CCCC[NH+]1CCCNC(=O)[C@@H]2Cc3c4ccccc4[nH]c3[C@@H]5N2C(=O)[C@H](C5)NC(=O)C C39266246
CC[NH+](CC(=O)Nc1ccccc1C(F)(F)F)CC(=O)N[C@@H]2c3c(c(n[nH]c3=O)C)[C@@H](O2)C C39454571
Cc1cc(n(n1)C(C)(C)C)C(=O)N2C[C@@H](C3(C2)CC[NH2+]CC3)C(=O)N[C@H](C)CCCC(C)(C)O C39631870
CC(=O)Oc1ccccc1C(=O)N2C[C@H](C3(C2)CC[NH2+]CC3)C(=O)NCCNc4ccccc4 C39655217
c1ccc2c(c1)cc([nH]2)CNC(=O)[C@@H]3CN(CC34CC[NH2+]CC4)C(=O)[C@@H]5COc6ccccc6O5 C39671542
c1ccc2c(c1)c(=O)[nH]c(n2)CNC(=O)[C@@H]3CN(CC34CC[NH2+]CC4)C(=O)CCC5CCCC5 C39676204
Cc1ccc(c(c1)C)C(=O)N2C[C@@H](C3(C2)CC[NH2+]CC3)C(=O)NCc4[nH]c(=O)c5ccccc5n4 C39676320
CC(C)(C)OC(=O)NCCNC(=O)[C@@H]1CN(CC12CC[NH2+]CC2)C(=O)c3c(cccc3F)F C39693386
Cc1ccc(cc1F)C(=O)N2C[C@H](C3(C2)CC[NH2+]CC3)C(=O)NCCNC(=O)OC(C)(C)C C39693459
CCN1c2ccccc2[C@H]([C@@H](C1=O)C(=O)N/N=C(\C)/[C@@H]3C(=c4ccccc4=[NH+]C3=O)O)O C39159896
C[C@@H]1CCC[NH+](C1)CCCCNC(=O)C(=O)Nc2ccc(cc2)N3CCNC(=O)C3 C41788812
c1ccc2c(c1)cc([nH]2)CNC(=O)[C@@H]3CN(CC34CC[NH2+]CC4)C(=O)[C@H]5COc6ccccc6O5 C44713571
Cc1cc(nn1C)C(=O)N2C[C@@H](C3(C2)CC[NH2+]CC3)C(=O)NCCc4c([nH]c5c4cccc5)C C44713599
Cc1c(c(n[nH]1)C)[C@H](C)NC(=O)[C@@H]2CN(CC23CC[NH2+]CC3)C(=O)c4cc(cc(c4)OC)OC C44713646
Cc1c(c(n[nH]1)C)[C@H](C)NC(=O)[C@H]2CN(CC23CC[NH2+]CC3)C(=O)c4ccccc4OC(=O)C C44713652
Cc1c(c(n[nH]1)C)[C@H](C)NC(=O)[C@H]2CN(CC23CC[NH2+]CC3)C(=O)c4ccccc4OC C44713692
Cc1c(c(n[nH]1)C)[C@@H](C)NC(=O)[C@@H]2CN(CC23CC[NH2+]CC3)C(=O)c4ccc(cc4OC)OC C44713725
Cc1ccc2c(c1)[nH]c(n2)[C@@H](C)NC(=O)[C@H]3CN(CC34CC[NH2+]CC4)C(=O)c5cc(n(n5)C)C C44737632
Cc1c[nH+]c(c(c1OC)C)CN2CC[NH+](CC2)[C@H](c3c[nH]c4c3cc(cc4)CO)C(=O)[O-] C31808530
CC[NH+](CC)Cc1ccc(o1)C(=O)NNC(=O)CN2C(=O)C3(CCCCC3)NC2=O C60211578
C1CCC(CC1)NC(=O)NCCCC(=O)N[C@@H]2CS(=O)(=O)C[C@@H]2[NH+]3CCCCC3 C60362725
CC[C@@]1(C(=O)N(C(=O)N1)NC(=O)CS[C@@H]2NN=C(O2)C3=c4ccccc4=[NH+]C3)c5ccccc5 C39792267
Cc1ccc(cc1)S(=O)(=O)NCCC(=O)NNC(=O)CC2=c3ccccc3=[NH+]C2 C63194978
CC(=O)N[C@H](CC1=c2ccccc2=[NH+]C1)C(=O)Nc3cccc(c3)S(=O)(=O)/N=C\4/CCCN4 C63229078
c1ccc2=[NH+]CC(=c2c1)c3nnc(o3)SCC(=O)Nc4cccc(c4)S(=O)(=O)N C63234554
C[C@H]1c2ccc(c(c2OC(=O)[C@H]1CC(=O)NCCC3=c4cc(ccc4=[NH+]C3)OC)O)O C63385431
CCC[C@@H]1NN[C@@H](S1)NC(=O)[C@@H]2CC(=O)N(C2)CCC3=c4cc(ccc4=[NH+]C3)OC C63557893
CCC[C@H]1NN[C@H](S1)NC(=O)[C@@H]2CC(=O)N(C2)CCC3=c4cc(ccc4=[NH+]C3)OC C63557901
c1ccc2=[NH+]CC(=c2c1)C[C@@H](C(=O)NC[C@@H]3NN=C4N3C=CC=C4)NC(=O)c5cccs5 C64046518
COc1ccc(c(c1)N2[C@H](N=C([C@@H](C2=O)[C@@H]3[C@@H]4C(=c5ccccc5=[NH+]4)CCN3)O)O)OC C64097855
CNC(=O)c1cc(cnc1N2CC[NH2+]CC2)NS(=O)(=O)c3ccc4c(c3)CCCC4 C35513995
COc1ccc(cc1)CN2[C@H](N=C([C@@H](C2=O)[C@@H]3[C@@H]4C(=c5cc(ccc5=[NH+]4)Cl)CCN3)O)O C64600299
Cc1ccc(cc1NC(=O)C(=O)NC[C@H](c2cccs2)[NH+](C)C)[N+](=O)[O-] C10331562
COc1cc(c(c(c1)OC)C2=CC[NH+](CC2)CC(=O)NC(=O)NC3CC3)OC C11062681
Cc1nn2cc(nc2s1)CCNC(=O)C[C@H]3C(=O)NCC[NH+]3CC(C)C C12316677
C[C@@H](c1ccc(cc1)S(=O)(=O)N)[NH+](C)CC(=O)N2CCC[C@@H]2c3ccc4c(c3)OCCO4 C12973891
C[C@H]1C[C@@H](C[NH+](C1)CC(=O)NNC(=O)c2cc(c(c(c2)OC)OC)OC)C C14246893
Cc1cccc(c1C)NC(=O)C[NH+](C)CC(=O)Nc2ccc(c(c2)[N+](=O)[O-])C C16637145
C[C@H](C(=O)NC(=O)NCC(F)(F)F)[NH+]1CCN(CC1)S(=O)(=O)c2ccc(s2)Cl C24376040
Cc1ccc(c2c1S(=O)(=O)NC3(N2)CC[NH+](CC3)Cc4ccc(cc4)C(=O)OC)OC C25337504
Cc1c(cccc1[N+](=O)[O-])NC(=O)[C@H](C)[NH+](C)CC(=O)Nc2ccccc2Cl C30999732
CC[NH+](C[C@H]1COc2ccccc2O1)CC(=O)N3CCc4c3ccc(c4)S(=O)(=O)N C31174488
C[C@@H](C(=O)NC(=O)NCC(F)(F)F)[NH+]1CCN(CC1)S(=O)(=O)c2ccccc2Cl C31536182
CCOC(=O)/[NH+]=c/1\ccc-2c(cc(oc2c1)O)CNc3ccc(nc3)OC C31655822
Cc1c(sc2c1c(=O)nc([nH]2)C[NH+]3CCN(CC3)CC(=O)c4c(c(c([nH]4)C)C(=O)C)C)C C22786121
Cc1cc(=O)oc2c1cccc2OCC(=O)N3C[C@H](C4(C3)CC[NH2+]CC4)C(=O)NCC(C)C C39624643
C[C@@H](C(=O)N1C[C@H](C2(C1)CC[NH2+]CC2)C(=O)NCc3cn4ccccc4n3)Oc5ccccc5 C39671964
CCOc1ccc(cc1)C(=O)N2C[C@@H](C3(C2)CC[NH2+]CC3)C(=O)N[C@@H](C)C4=C(N=N[C@@H]4C)C C39674238
COc1cc(cc(c1)OC)C(=O)NCC(=O)N/N=C/C2=c3ccccc3=[NH+]C2 C39736553
C[C@@H]1CCC[NH+](C1)CCCNC(=O)C(=O)Nc2ccc(cc2Cl)[N+](=O)[O-] C41714037
CC(C)(CNC(=O)Nc1ccc(cc1)S(=O)(=O)N(C)OC)[NH+]2CCCCC2 C43845717
CC[C@H](C)NC(=O)CN1CCN(CC1)C(=O)NCc2ccc[nH+]c2N(C)C C46287179
c1ccc(cc1)[C@H](CNC(=O)C(=O)Nc2cccc(c2)[N+](=O)[O-])[NH+]3CCCC3 C48851995
CS(=O)(=O)N1CCCc2c1cc(cc2)NC(=O)C(=O)NCC3CC[NH+](CC3)C4CCCC4 C49509372
CCN(CC(=O)NC(C)(C)C)C(=O)NCc1ccc([nH+]c1)N2CCO[C@@H](C2)C C50140754
CC[C@@H](C)[C@H]1C(=O)N(C2([NH2+]1)CCN(CC2)S(=O)(=O)c3ccc(cc3)NC(=O)C)C C40399842
Cc1c(cc(o1)C[NH+](C)CC(=O)NC(=O)N[C@@H]2CCCC[C@@H]2C)C(=O)OC C53442365
CCn1c2c(c(cc(n2)C(C)C)C(=O)Nc3ccc(cc3)C[NH+]4CCCC[C@@H]4C)c(=O)[nH]c1=O C59021018
C[C@]1(C(=O)N(C(=O)N1)C[C@H](C[NH+]2CCc3ccccc3C2)O)c4ccc5c(c4)OCCO5 C60042662
CCOC(=O)c1c[nH+]c2c(ccc(c2c1N3CCC[C@H](C3)C(=O)N)OC)OC C60268838
CCC1CCC2(CC1)C(=O)N(C(=O)N2)CC(=O)NC[C@@H](c3ccco3)[NH+](C)C C49944184
CCC1CCC2(CC1)C(=O)N(C(=O)N2)CC(=O)NC[C@H](c3ccco3)[NH+](C)C C49944185
C[C@@H](C(=O)Nc1ccc(cc1)N2CCOCC2)S[C@H]3NN=C(O3)C4=c5ccccc5=[NH+]C4 C39795513
C[C@H]1C=C(N=C2C1=C(N=N2)NC(=O)C(=O)NCCC3=c4cc(ccc4=[NH+]C3)Cl)C C63272654
c1c2c(cc(c1[N+](=O)[O-])NC3CC[NH+](CC3)CC4CCCC4)nc[nH]c2=O C63282671
COc1ccc2=[NH+]CC(=c2c1)CCNC(=O)c3cc(ccc3N4CNN=N4)Br C63294939
C[C@@]1(CCS(=O)(=O)C1)NC(=O)CCNC(=O)N2CCC3=c4ccccc4=[NH+][C@@H]3C2 C63302954
CC(C)CN1[C@@H]([C@H](C(=O)N(C1=O)CC(C)C)[C@@H]2[C@@H]3C(=c4cc(ccc4=[NH+]3)OC)CCN2)O C63375677
Cc1ccc2c(c1)[C@@]3([C@H]4[C@@H]([C@H](N3)CC5=c6ccccc6=[NH+]C5)C(=O)N(C4=O)CCOC)C(=O)N2 C63383830
CCN1CCC2=c3ccccc3=[NH+][C@H]2[C@@H]1[C@@H]4[C@@H](N(C(=O)NC4=O)CCc5ccc(cc5)OC)O C63384106
c1ccc2=[NH+]CC(=c2c1)CCNC(=O)CCc3nnc4n3N[C@H](C=C4)N5CCCC5 C63552554
CC(=O)Nc1ccc(cc1)C2=NO[C@H](N2)[C@@H]3CCCN(C3)C(=O)[C@@H]4C=c5ccccc5=[NH+]4 C64525987
CCC(=O)Nc1cccc(c1)C2=NO[C@@H](N2)[C@@H]3CCCN(C3)C(=O)[C@@H]4C=c5ccccc5=[NH+]4 C64525994
Cc1ccc2=[NH+]C(=O)[C@@H](C(=c2c1)O)[C@H]3NC(=NO3)c4cc(cc(c4)OC)OC C65248656
c1cc(ccc1CCNC(=O)Nc2ccc([nH+]c2)N3CCCCC3)[N+](=O)[O-] C65445299
C[C@@H]1CCC[NH+](C1)C[C@H](C)Nc2ccc(cc2[N+](=O)[O-])S(=O)(=O)NC C65586743
Cc1ccc(cc1)[C@H](CNC(=O)C(=O)Nc2ccc(c(c2)[N+](=O)[O-])C)[NH+](C)C C65601306
CCOC(=O)c1c(nn2c1[nH]c(cc2=O)CN3CCC(CC3)[NH2+]C(C)C)C C66530189
CCc1ccc(cc1[N+](=O)[O-])NC(=O)C(=O)NCC(C)(C)[NH+]2CCC[C@@H](C2)C C67392728
C[C@@H]1CCC[NH+](C1)C[C@@H](C)NC(=O)C(=O)Nc2ccc(cc2)N(C)C(=O)OC C67397557
CCc1ccc(cc1[N+](=O)[O-])NC(=O)C(=O)N[C@@H](C)C[NH+]2C[C@H](C[C@@H](C2)C)C C67438494
C[C@H](C(=O)Nc1ccccc1[N+](=O)[O-])[NH2+]CC2(CCCCC2)N3CCOCC3 C67471967
Cc1ccc2c(c1)cc(c(=O)[nH]2)[C@H](c3nnnn3C4CCCCC4)[NH+]5CCC(CC5)O C00907627
COC(=O)c1ccccc1N2C(=O)[C@@H]3[C@H]4c5ccccc5C=C[NH+]4[C@@H]([C@@H]3C2=O)C(=O)N C09033171
Cc1ccc(cc1)[C@@H](CNC(=O)C(=O)Nc2cccc(c2)[N+](=O)[O-])[NH+](C)C C10019740
Cc1ccc(c(c1)[N+](=O)[O-])NC(=O)C(=O)NC[C@@H](c2ccccc2)[NH+](C)C C10330855
C[NH+](C)CCN(Cc1cc2cc3c(cc2[nH]c1=O)OCCO3)C(=O)Nc4ccccc4Cl C12709896
C[C@H](c1nnc(n1c2ccc(cc2)Cl)SCC(=O)NC(=O)NC)[NH+](C)C C16927395
c1ccc(cc1)NC(=O)c2ccccc2NC(=O)C[NH+]3CCN(CC3)[C@@H]4CCS(=O)(=O)C4 C22786317
CCCCNC(=O)NC(=O)[C@@H](C)N1CC[NH+](CC1)CC(=O)N2CCCC2 C24631287
CCCCNC(=O)NC(=O)[C@H](C)N1CC[NH+](CC1)CC(=O)N2CCCC2 C24631296
C[C@H](C(=O)N1C[C@H](C2(C1)CC[NH2+]CC2)C(=O)NC[C@@H]3COC(O3)(C)C)Oc4ccccc4 C39659278
Cc1c(cccc1OC(=O)C)C(=O)N2C[C@@H](C3(C2)CC[NH2+]CC3)C(=O)N[C@H]4CCSC4=O C39661238
CC(=O)Oc1ccccc1C(=O)N2C[C@H](C3(C2)CC[NH2+]CC3)C(=O)N[C@@H](C#N)c4ccccc4 C39662227
Cc1cc(n(n1)C(C)(C)C)C(=O)N2C[C@@H](C3(C2)CC[NH2+]CC3)C(=O)N[C@@H](C#N)c4ccccc4 C39662506
Cc1cc(n(n1)C(C)(C)C)C(=O)N2C[C@H](C3(C2)CC[NH2+]CC3)C(=O)N[C@@H](C#N)c4ccccc4 C39662507
Cc1cc(n(n1)C(C)(C)C)C(=O)N2C[C@@H](C3(C2)CC[NH2+]CC3)C(=O)N[C@H](C#N)c4ccccc4 C39662508
C[C@@H](C(=O)N1C[C@@H](C2(C1)CC[NH2+]CC2)C(=O)NCc3cn4ccccc4n3)Oc5ccccc5 C39671962
CCC[C@@H](C)NC(=O)[C@@H]1CN(CC12CC[NH2+]CC2)C(=O)c3cnc4c(c3Cl)c(nn4C)C C39673874
Cc1c(cccc1OC(=O)C)C(=O)N2C[C@@H](C3(C2)CC[NH2+]CC3)C(=O)N[C@H](C)c4ccncc4 C39680993
C[C@H](c1ccncc1)NC(=O)[C@H]2CN(CC23CC[NH2+]CC3)C(=O)[C@@H]4COc5ccccc5O4 C39681078
Cc1c(c(on1)C)C(=O)N2C[C@H](C3(C2)CC[NH2+]CC3)C(=O)NCc4ccc(cc4)n5cccc5 C39690385
C[C@H](C(=O)Nc1ccnn1C(C)C)[NH+]2CCC[C@@H](C2)CNS(=O)(=O)C C40154101
C[C@@H](C(=O)Nc1ccnn1C(C)C)[NH+]2CCC[C@@H](C2)CNS(=O)(=O)C C40154102
C[C@@H]1CCC[NH+](C1)CCCNC(=O)C(=O)Nc2ccc(cc2)n3cncn3 C41713946
C[C@@H](C(=O)NC(=O)NCCOC)[NH+]1CCc2cc(c(cc2C1)OC)OC C42293156
CC[C@@H](C(=O)N1CCOCC1)Sc2nc3c(c([nH]n3)C)c(=[NH2+])n2c4ccc(c(c4)Cl)C C04056816
C[C@@H]1CCCC[NH+]1CCCNC(=O)C(=O)Nc2cccc(c2)c3nnco3 C49131752
CC1CC[NH+](CC1)CCCNC(=O)C(=O)Nc2ccc(cc2)n3cncn3 C49298717
C[C@@H]1CCCC[NH+]1[C@@H](C)CNc2ccc(cc2[N+](=O)[O-])S(=O)(=O)NC C52101454
C[C@@H]1CCC[NH+](C1)[C@@H](C)CNc2ccc(cc2[N+](=O)[O-])S(=O)(=O)NC C52160023
C[C@@H]1CN(CCO1)c2ccc(c[nH+]2)CNC(=O)NC[C@@H](C)Cn3cccn3 C52523224
CC(C)C/[NH+]=C(\N)/SCc1nnnn1c2ccc(cc2)S(=O)(=O)C C60511574
Cc1ccc(c(c1)OC)Oc2ccc(cn2)NC(=O)NCCn3cc[nH+]c3 C61575968
Cc1ccc(cc1C(=O)Nc2cnn(c2)CC[NH+](C)C)S(=O)(=O)NC C61635448
Cc1cccc(c1C)N(CC(=O)NNC2=c3ccccc3=[NH+]C2=O)S(=O)(=O)C C16349954
Cc1c(cccc1[N+](=O)[O-])NC(=O)C(=O)NC[C@@H](c2ccccc2)[NH+](C)C C61781972
CCCC\1=NN(C(=O)/C1=C\NCC2CC[NH2+]CC2)c3ccc(cc3)[N+](=O)[O-] C17748153
COc1ccc2=[NH+]CC(=c2c1)CCNC(=O)C(=O)Nc3ccc(nc3)OC C63119452
c1ccc2=[NH+][C@H](C=c2c1)C(=O)NCCNS(=O)(=O)c3cccc4c3nsn4 C63281218
CCNC(=O)NC(=O)[C@@H](C)N1CCN(CC1)C(=O)CC2=c3ccccc3=[NH+]C2 C63958283
CC(=O)N[C@@H](CC1=c2ccccc2=[NH+]C1)C(=O)N3CCc4c(c5cc(ccc5[nH]4)C(=O)OC)C3 C64069871
CCn1c(ncn1)[C@@H]2[C@H](NC[NH+]2CCSc3[nH]ncn3)c4ccccc4 C65373392
CC(C)c1nc(no1)CC2=[NH+][C@@H]3C[C@@H](CNC(=O)[C@@H]3N2)c4ccccc4OC C65385229
CCCNC(=O)NC(=O)C[NH+]1CCC(CC1)(C)N(C)C(=O)OC(C)(C)C C66567439
CC1(CC[NH+](CC1)CCCC(=O)NC(=O)NC)N(C)C(=O)OC(C)(C)C C66567644
COC(=O)[C@@H]1CCC[NH+](C1)CC(=O)N2CCc3c2ccc(c3)S(=O)(=O)N C66834065
CC1CC[NH+](CC1)C[C@@H](CNc2ccc(cc2[N+](=O)[O-])S(=O)(=O)C)O C67373255
CN(C)c1c(ccc[nH+]1)CNC(=O)NCCCc2nnc3n2CCCCC3 C67389559
CCC[NH+]1CC[C@H](C1)CNC(=O)C(=O)Nc2cc3cnn(c3nc2)C(C)C C67393457
CCC[NH+]1CC[C@H](C1)CNC(=O)C(=O)Nc2ccc(cc2Cl)[N+](=O)[O-] C67393839
CCCC[NH+]1Cc2cccc(c2C1)NC(=O)C(=O)N[C@H](C)c3nncn3C C67530905
Cc1cccc(c1C)NC(=O)C[NH+](C)[C@@H](C)C(=O)Nc2ccccc2[N+](=O)[O-] C07267953
C[C@@H](c1nnc(n1c2ccc(cc2)F)S[C@H](C)C(=O)NC(=O)NC)[NH+]3CCCCC3 C09396284
c1ccc(c(c1)NC(=O)N(CC[NH+]2CCCC2)Cc3cc4cc5c(cc4[nH]c3=O)OCO5)Cl C12711112
Cc1ccc(c2c1cc(c(=O)[nH]2)[C@H](c3nnnn3C4CCCCC4)[NH+]5CCC(CC5)O)C C06405592
CN(C)c1ccc(cc1)C(=O)N[C@H]2C[C@H]3C(=O)NC[C@H]([NH+]3C2)CCC(=O)N4CCc5c4cccc5 C15707582
C[C@@H]1C[C@]2(CC(C1)(C)C)C(=O)N(C(=O)N2)CC(=O)NCc3ccc([nH+]c3)N4CCCC4 C23101183
C[C@@H]1CCCC[C@@H]1NC(=O)[C@@H]2CN(CC23CC[NH2+]CC3)C(=O)c4cc(c(c(c4)OC)OC)OC C39635863
C[C@@H]1CCCC[C@H]1NC(=O)[C@@H]2CN(CC23CC[NH2+]CC3)C(=O)c4cc(c(c(c4)OC)OC)OC C39635865
Cc1c(c(on1)C)C(=O)N2C[C@H](C3(C2)CC[NH2+]CC3)C(=O)NC[C@H](C)Oc4ccccc4Cl C39666632
c1ccc2c(c1)ccc(n2)C(=O)N3C[C@@H](C4(C3)CC[NH2+]CC4)C(=O)NCc5cn6ccccc6n5 C39672092
Cn1cccc1C(=O)N2C[C@H](C3(C2)CC[NH2+]CC3)C(=O)NCC4(CCCCC4)N5CCOCC5 C39672895
CCOc1ccccc1C(=O)N2C[C@@H](C3(C2)CC[NH2+]CC3)C(=O)N[C@H](C)C4=C(N=N[C@@H]4C)C C39674340
Cc1c2c(c(cnc2n(n1)C)C(=O)N3C[C@H](C4(C3)CC[NH2+]CC4)C(=O)N[C@@H](C)C(C)(C)C)Cl C39684704
Cc1c2c(c(cnc2n(n1)C)C(=O)N3C[C@H](C4(C3)CC[NH2+]CC4)C(=O)N[C@H](C)C(C)(C)C)Cl C39684706
CC(C)[C@H](CNC(=O)C(=O)Nc1cccc(c1)[N+](=O)[O-])[NH+]2CCCCCC2 C41328295
CC1CC[NH+](CC1)[C@@H](CNC(=O)C(=O)Nc2cccc(c2)[N+](=O)[O-])C(C)C C41593292
Cc1ccc(cc1[N+](=O)[O-])NC(=O)C(=O)NC[C@@H](C2CCCCC2)[NH+](C)C C41642052
Cc1ccc(cc1[N+](=O)[O-])NC(=O)C(=O)NC[C@H](C2CCCCC2)[NH+](C)C C41642053
Cc1ccc(cc1NC(=O)C(=O)NC[C@@H](C2CCCCC2)[NH+](C)C)[N+](=O)[O-] C41642054
Cc1ccc(cc1NC(=O)C(=O)NC[C@H](C2CCCCC2)[NH+](C)C)[N+](=O)[O-] C41642055
Cc1c(cccc1[N+](=O)[O-])NC(=O)C(=O)NC[C@@H](C2CCCCC2)[NH+](C)C C41642174
Cc1c(cccc1[N+](=O)[O-])NC(=O)C(=O)NC[C@H](c2ccsc2)[NH+](C)C C41648579
C[C@@H]1CCC[NH+](C1)CCCNC(=O)C(=O)Nc2ccc(c(c2)[N+](=O)[O-])Cl C41714004
Cc1ccc(cc1NC(=O)C(=O)NCCC[NH+]2C[C@@H](C[C@H](C2)C)C)[N+](=O)[O-] C41729152
Cc1c(cccc1[N+](=O)[O-])NC(=O)C(=O)NCCC[NH+]2C[C@H](C[C@@H](C2)C)C C41730071
COc1ccc(cc1NC(=O)NC[C@@H](c2cccs2)[NH+]3CCCC3)[N+](=O)[O-] C43126928
COc1ccc(cc1NC(=O)NC[C@H](c2cccs2)[NH+]3CCCC3)[N+](=O)[O-] C43126930
CC[C@@H](C)NC(=O)CN1CCN(CC1)C(=O)NCc2ccc[nH+]c2N(C)C C46287178
CC(C)C[NH+]1CCC(CC1)NC(=O)Nc2cc(ccc2OC(F)F)[N+](=O)[O-] C47865325
CCCNC(=O)[C@@H]1CCC[NH+](C1)[C@@H](C)C(=O)Nc2ccc(cc2C)[N+](=O)[O-] C50997059
C[C@H]1C[C@@H](C[NH+](C1)C(C)(C)CNC(=O)CNC(=O)c2cccc(c2)[N+](=O)[O-])C C54260344
C[C@@H](CNC(=O)C(=O)Nc1cc(ccc1F)N2CCOC2=O)C[NH+]3CCCC3 C54878620
C[C@H](CNC(=O)C(=O)Nc1cc(ccc1F)N2CCOC2=O)C[NH+]3CCCC3 C54878621
C[C@@H]1C[C@@H](C[NH+](C1)CC(=O)NNC(=O)c2cc(c(c(c2)OC)OC)OC)C C14246894
C[C@@H]1C[C@@H](C[NH+](C1)C[C@@H](C)Nc2ccc(cc2[N+](=O)[O-])S(=O)(=O)NC)C C57148204
C[NH+](CC(=O)Nc1ccc(cc1Br)[N+](=O)[O-])CC(=O)NC2CC2 C60996057
CCc1ccc(cc1[N+](=O)[O-])NC(=O)C(=O)NCC2(CCCCC2)[NH+](C)C C48722402
CN(C)c1cc(cc[nH+]1)CNC(=O)C(=O)Nc2cc(ccc2Cl)C(=O)OC C62111193
CCc1ccc(cc1[N+](=O)[O-])NC(=O)C(=O)NC[C@@H](C)[NH+]2CCC[C@H](C2)C C62121408
CCc1ccc(cc1[N+](=O)[O-])NC(=O)C(=O)NCC[NH+]2C[C@@H](C[C@@H](C2)C)C C41727850
C[C@H](C(=O)Nc1ccc(cc1)N2CCOCC2)S[C@H]3NN=C(O3)C4=c5ccccc5=[NH+]C4 C39795514
c1ccc(cc1)NC(=O)CCNC(=O)N2CCN(CC2)C(=O)[C@H]3C=c4ccccc4=[NH+]3 C63279489
c1ccc2=[NH+]CC(=c2c1)C[C@H]3[C@H]4[C@H](C(=O)N(C4=O)C[C@@H]5CCCO5)[C@]6(N3)c7ccccc7NC6=O C63384452
CCOC(=O)CNC(=O)N1CCC[C@H](C1)CNC(=O)[C@@H]2C=c3ccccc3=[NH+]2 C64074608
CCCNC(=O)[C@@H]1CCC[NH+](C1)[C@H](C)C(=O)Nc2ccc(c(c2)[N+](=O)[O-])C C65244038
CC1CC[NH+](CC1)[C@@H](C)CNC(=O)C(=O)Nc2ccc(cc2)N(C)C(=O)OC C65601406
C[C@H]1C[C@@H](C[NH+](C1)CCNC(=O)C(=O)Nc2ccc(cc2)N(C)C(=O)OC)C C67345901
C[C@H]1CCC[NH+](C1)C[C@@H](C)NC(=O)C(=O)Nc2ccc(cc2)N(C)C(=O)OC C67397558
CCc1ccc(cc1[N+](=O)[O-])NC(=O)C(=O)N[C@@H](C)C[NH+]2C[C@@H](C[C@@H](C2)C)C C67438488
CCc1ccc(cc1[N+](=O)[O-])NC(=O)C(=O)N[C@H](C)C[NH+]2C[C@H](C[C@@H](C2)C)C C67438499
COc1ccc(cc1)C[C@H]2C(=O)N3CCN(C[C@@H]3C(=O)N2)C(=O)C4CC[NH2+]CC4 C04260207
CC[NH+](CC(=O)N1CCc2c1ccc(c2)S(=O)(=O)N)[C@H]3CCS(=O)(=O)C3 C12731001
c1cc(oc1)/C=C/C2=NN([C@H](C2)c3ccco3)C(=O)C[NH+]4CCC[C@@H](C4)C(=O)N C12985568
c1cc(c(=O)[nH]c1CN2CC[NH+](CC2)C34CC5CC(C3)CC(C5)C4)C(=O)NC[C@H]6COCCO6 C20996155
c1cc(ccc1S(=O)(=O)Nc2ccc(c(c2)C(=O)N3CCOCC3)N4CC[NH2+]CC4)Cl C33121006
CC[C@@H](C(=O)N1CCOCC1)Sc2nc3c(c([nH]n3)C)c([n+]2c4ccc(c(c4)Cl)C)N C36383576
COc1ccc(c(c1OC)OC)[C@@H]2[C@H]3C(=c4ccccc4=[NH+]C3=O)OC(=C2C#N)N C39231541
COCCNC(=O)[C@@H]1CN(CC12CC[NH2+]CC2)C(=O)c3cc(cc(c3)OC)OC C39603257
CC(=O)Oc1ccccc1C(=O)N2C[C@H](C3(C2)CC[NH2+]CC3)C(=O)NCCOC C39603263
C1C[C@H](N(C1)C(=O)C(F)(F)F)C(=O)N2C[C@@H](C3(C2)CC[NH2+]CC3)C(=O)NC[C@@H]4CCCO4 C39604609
C1C[C@H](N(C1)C(=O)C(F)(F)F)C(=O)N2C[C@H](C3(C2)CC[NH2+]CC3)C(=O)NC[C@@H]4CCCO4 C39604610
C1C[C@H](N(C1)C(=O)C(F)(F)F)C(=O)N2C[C@@H](C3(C2)CC[NH2+]CC3)C(=O)NC[C@H]4CCCO4 C39604611
C1C[C@H](N(C1)C(=O)C(F)(F)F)C(=O)N2C[C@H](C3(C2)CC[NH2+]CC3)C(=O)NC[C@H]4CCCO4 C39604612
CC[C@@H](COC)NC(=O)[C@H]1CN(CC12CC[NH2+]CC2)C(=O)C3CCN(CC3)C(=O)C C39638065
COc1ccc(cc1OC)C(=O)N2C[C@@H](C3(C2)CC[NH2+]CC3)C(=O)N[C@H]4CCSC4=O C39661066
COc1ccc(cc1OC)C(=O)N2C[C@H](C3(C2)CC[NH2+]CC3)C(=O)N[C@H]4CCSC4=O C39661067
Cc1c2c(c(cnc2n(n1)C)C(=O)N3C[C@@H](C4(C3)CC[NH2+]CC4)C(=O)NCCS)Cl C39662156
C[C@@H](CNC(=O)[C@H]1CN(CC12CC[NH2+]CC2)C(=O)c3cncn3C)Oc4ccccc4 C39665468
CCCC[C@@H](C)C(=O)N1C[C@@H](C2(C1)CC[NH2+]CC2)C(=O)NCc3nnc(o3)C C39671294
Cn1cncc1C(=O)N2C[C@@H](C3(C2)CC[NH2+]CC3)C(=O)NCc4ccc5c(c4)CCCN5C C39672312
Cn1cncc1C(=O)N2C[C@H](C3(C2)CC[NH2+]CC3)C(=O)NCc4ccc(cc4)OC(F)F C39673429
CN(C)C(=O)CNC(=O)[C@@H]1CN(CC12CC[NH2+]CC2)C(=O)c3ccc(cc3)OC(F)(F)F C39680537
Cc1c2c(c(cnc2n(n1)C)C(=O)N3C[C@@H](C4(C3)CC[NH2+]CC4)C(=O)NCCF)Cl C39681911
Cc1c2c(c(cnc2n(n1)C)C(=O)N3C[C@@H](C4(C3)CC[NH2+]CC4)C(=O)N[C@H](C)C(C)(C)C)Cl C39684705
CC(C)C(=O)N1CCC(CC1)NC(=O)[C@@H]2CN(CC23CC[NH2+]CC3)C(=O)c4ccccc4OC C39685960
CC(C)C(=O)N1CCC(CC1)NC(=O)[C@H]2CN(CC23CC[NH2+]CC3)C(=O)CCOC C39686143
CC(=O)N1CCC(CC1)C(=O)N2C[C@@H](C3(C2)CC[NH2+]CC3)C(=O)NCCOc4ccc(cc4)F C39688248
Cn1cncc1C(=O)N2C[C@@H](C3(C2)CC[NH2+]CC3)C(=O)NCCOc4ccc(cc4)F C39688352
Cn1cncc1C(=O)N2C[C@H](C3(C2)CC[NH2+]CC3)C(=O)NCCOc4ccc(cc4)F C39688353
c1ccc(c(c1)CNC(=O)[C@@H]2CN(CC23CC[NH2+]CC3)C(=O)C4CCOCC4)N5CCOCC5 C39694414
Cn1cccc1C(=O)N2C[C@@H](C3(C2)CC[NH2+]CC3)C(=O)NCCn4cccn4 C39694554
CCSc1c(cccn1)C(=O)N2C[C@H](C3(C2)CC[NH2+]CC3)C(=O)NC[C@@H]4CN(CCO4)C C39696773
Cc1cc(c(o1)C(F)(F)F)C(=O)N2C[C@H](C3(C2)CC[NH2+]CC3)C(=O)NCc4cnc(cn4)C C39697117
Cc1ccc(c(c1)NC(=O)c2cc3c(nc4c(cccn4c3=O)C)[n+](c2N)CCCOC)C C39993491
Cc1ccc(c(c1)NC(=O)c2cc3c(nc4c(cccn4c3=O)C)[n+](c2N)C[C@H]5CCCO5)C C39993542
Cc1cccn2c1nc3c(c2=O)cc(c([n+]3C[C@H]4CCCO4)N)C(=O)Nc5ccc(c(c5)C)C C39993550
CCS(=O)(=O)c1ccc(cc1)NC(=O)C(=O)NCc2ccc([nH+]c2)N(C)C C41637268
CC(=O)N(C)Cc1cccc(c1)NC(=O)C(=O)NCc2ccc[nH+]c2N(C)C C41638652
c1ccc2c(c1)[C@]3(CCO2)C(=O)N(C(=O)N3)CC(=O)NC4CC[NH+](CC4)C5CC5 C43937745
CCCS(=O)(=O)NC1CCN(CC1)C(=O)Nc2ccc[nH+]c2N3CCCC3 C48172416
Cc1cccc2c1[nH]c(=O)c(c2)C[NH+](CCO)Cc3nnnn3C4CCCC4 C04847521
CN1CCCc2c1ccc(c2)[C@@H](CNC(=O)C(=O)Nc3cc4c5c(c3)CCN5C(=O)CC4)[NH+](C)C C49508607
C[C@H](c1ccc(cc1)S(=O)(=O)N)[NH+](C)CC(=O)N(C)Cc2cnn(c2)C C51735981
C[C@H]1Cc2cc(ccc2N1C(=O)C[NH+]3CCCC[C@@H]3C4OCCO4)S(=O)(=O)N C60371361
c1ccc2=[NH+]CC(=c2c1)C[C@@H]3[C@H]4[C@H](C(=O)N(C4=O)C[C@@H]5CCCO5)[C@]6(N3)c7ccccc7NC6=O C63384450
C[C@@H]1C(=C(NO1)C)S(=O)(=O)N2CCC(CC2)C(=O)NCCC3=c4ccccc4=[NH+]C3 C63827628
Cc1ccc(cc1NC(=O)C(=O)NCCC2=c3ccccc3=[NH+]C2)N4CCCS4(=O)=O C64383533
C[C@H](C(=O)NCCC1=c2cc(ccc2=[NH+]C1)OC)N3c4ccccc4C5=CNN(C(=O)[C@@H]53)C C64839561
CC(C)Oc1ccc(cc1OC)C2=NO[C@@H](N2)[C@H]3C(=c4ccccc4=[NH+]C3=O)O C65248310
C[NH+](C)CC(=O)N1CCN(CC1)C(=O)CCCC[C@@H]2[C@@H]3[C@@H](CS2)NC(=O)N3 C67613121
c1cc(ccc1NCCC#N)/N=N/c2ccc(cc2)Cl C04344367
Cc1ccc(cc1Cl)NC(=O)ON=C2CCCCC2 C04583103
CCc1ccccc1Nc2nnc(s2)S[C@@H](C)C#N C08710884
C[C@H]1CCC[C@@H](C1Nc2cc(c(c(c2)OC)OC)OC)C C19905314
C[C@H](c1ccccc1[N+](=O)[O-])Nc2ccc(cc2)Cl C20526038
CC(C)Sc1nnc(s1)Nc2ccccc2OC C20818030
C[C@@H](c1cccc(c1)[N+](=O)[O-])Nc2ccc3c(c2)CCC3 C21052916
C[C@@H](c1cccc(c1)[N+](=O)[O-])Nc2ccc(cc2)Cl C21520966
C[C@H]1C[C@@H](CN(C1)c2[nH]c(=O)cc(n2)CCC(C)C)C C22451479
CCCCc1c(nc([nH]c1=O)N2C[C@H](C[C@@H](C2)C)C)C C22451924
CC(C)[C@H](c1cccs1)Nc2ccc(cc2)[N+](=O)[O-] C35014156
C[C@H](c1cccc(c1)[N+](=O)[O-])Nc2ccccc2SC C35019109
CC[C@H](c1cccc(c1)[N+](=O)[O-])Nc2cc(ccc2F)C C36721152
C[C@@H](c1cccc(c1)Cl)Nc2cccc(c2)[N+](=O)[O-] C37058621
C[C@@H](c1ccc2c(c1)CCC2)Nc3ccccc3[N+](=O)[O-] C37058841
CC[C@@H](c1ccc(cc1)F)Nc2ccc(cc2[N+](=O)[O-])C C37059842
CCc1ccc(cc1)[C@H](C)Nc2ccc(c(c2)[N+](=O)[O-])F C37060724
C[C@@H](c1cccs1)Nc2ccc(c(c2)[N+](=O)[O-])Cl C37061042
Cc1ccccc1C2CC(C2)Nc3ccc(cc3)[N+](=O)[O-] C37061616
CCc1ccc(cc1[N+](=O)[O-])N[C@H](C)c2ccc(s2)C C37104460
CC[C@H](C)CNc1ccc(cc1[N+](=O)[O-])Br C37139961
CC1(Oc2ccc(cc2O1)N[C@H]3CCCC[C@H]3OC)C C37273913
c1cc(c(cc1Cl)NC[C@H]2C[C@H]3C[C@@H]2C=C3)[N+](=O)[O-] C37281601
c1cc(cc(c1)[N+](=O)[O-])N[C@H](c2ccc(cc2)F)C3CC3 C37298401
CC(C)[C@H](c1cccs1)Nc2cc(ccc2F)[N+](=O)[O-] C37299106
Cc1cc(ccc1N[C@H]2CCCC[C@@H]2OC)C(=O)OC C37305961
CCc1ccc(cc1[N+](=O)[O-])NCc2ccc(c(c2)C)C C37313568
CC(C)(C)c1ccccc1NCc2cc(sc2)[N+](=O)[O-] C37562802
C[C@@H](c1ccccc1[N+](=O)[O-])N[C@@H](C)c2ccccc2F C37764213
CC/C(=N/N=c\1/[nH]c(cs1)c2ccc(cc2)OC)/C C40148060
CN(CCO)c1ccccc1S(=O)(=O)C(F)(F)F C40433416
c1ccc(cc1)[C@H](C2CC2)Nc3ccc(cc3[N+](=O)[O-])F C41064182
c1ccc(cc1)[C@@H](C2CC2)Nc3ccc(c(c3)[N+](=O)[O-])F C41075531
CCc1ccc(s1)[C@H](C)Nc2cccc(c2)[N+](=O)[O-] C41204217
CC[C@@H]1CC[C@H]([C@@H](C1)CCc2ccc(cc2)[N+](=O)[O-])O C43660825
C[C@@H]1CC[C@@H]([C@@H](C1)NC(=O)N(C)C[C@@H](C)C#N)C(C)C C45639356
C[C@H]1CC[C@@H]([C@@H](C1)NC(=O)N(C)C[C@@H](C)C#N)C(C)C C45639358
CSc1cccc(c1)Nc2ccc(cc2F)[N+](=O)[O-] C48462316
CCC[C@@H]1CC[C@H]([C@@H](C1)Cc2ccccc2[N+](=O)[O-])O C49852506
CNc1ccc(cc1CSC2CCCCC2)[N+](=O)[O-] C50839010
CC(C)[C@H](C(=O)OC)[C@]1(CCCc2c1ccc(c2)OC)O C52252395
CC[C@H](c1ccccc1)Nc2c(ccc(c2F)F)[N+](=O)[O-] C53164843
C[C@H](C1CCCC1)Nc2cccc(c2)N3CCOC3=O C54079724
CSc1cccc(c1)Nc2cccc(c2[N+](=O)[O-])F C54269331
COc1cc(c(cc1N[C@@H]2CCC[C@H]2C#N)Cl)OC C54823571
CC/C(=N\NC(=O)OCC)/c1ccc(c(c1)Cl)Cl C07853440
Cc1cc(cc(c1)N[C@H](C[N+](=O)[O-])c2ccccc2F)C C57599966
C[C@@H]1CCC[C@@H](N1c2[nH]c(=O)cc(n2)CCC(C)C)C C22453270
C/C=C/C=C/C(=O)Nc1cc(nn1C(C)(C)C)C(C)(C)C C66672045
Cc1ccc(c(c1)C)C[C@H](C)NC(=O)N(C)C[C@@H](C)C#N C66716962
C[C@@H](C(=O)Nc1ccc2c(c1)[nH]c(=O)[nH]2)[NH+]3CCNC(=O)C3 C26485434
c1cc2c(cc1S(=O)(=O)N[C@H]3C[C@H]3[NH3+])NC(=O)CO2 C36264530
CO[C@H]1C[NH2+]C[C@@H]1NS(=O)(=O)c2ccc(cc2)C(=O)N C36265080
c1cc(cc(c1)S(=O)(=O)NC2[C@H]3[C@@H]2C[NH2+]C3)S(=O)(=O)N C36265452
c1c2c(cc(c1N[C@H]3C[C@@H]3[NH3+])[N+](=O)[O-])OCC(=O)N2 C36267839
C[C@H]1C(=O)Nc2cc(ccc2O1)NC(=O)[C@H]3C[C@@H](C[NH2+]3)O C37018309
c1c2c(cc(c1Cl)NC(=O)[C@@H]3C[C@@H](C[NH2+]3)O)OCC(=O)N2 C37021122
Cc1cc(ccc1NS(=O)(=O)C)NC(=O)[C@@H]2C[C@H](C[NH2+]2)O C37033995
c1cc(ccc1NC(=O)[C@H]2C[C@H](C[NH2+]2)O)Sc3[nH]ncn3 C37043794
c1c2c(cc(c1[N+](=O)[O-])NCCCC[NH3+])nc[nH]c2=O C37714905
c1cc(ccc1NC(=O)[C@H]2C[C@@H](C[NH2+]2)O)n3cc[nH]c3=O C37768992
CNC(=O)Cn1cc(cn1)NC(=O)C2(CCCCC2)[NH3+] C37770943
C[C@](C1CC1)(C(=O)Nc2cnn(c2)CC(=O)NC)[NH3+] C37771013
CCCC[C@@H](C(=O)N1CCC2(CC1)C(=O)NC(=O)N2)[NH3+] C37818306
CCC[C@](C)(C(=O)N1CCC2(CC1)C(=O)NC(=O)N2)[NH3+] C37818309
C[C@](C1CC1)(C(=O)N2CCC3(CC2)C(=O)NC(=O)N3)[NH3+] C37818317
CC(C)[NH2+]CC(=O)N1CCC[C@H](C1)CNS(=O)(=O)N C37820451
Cc1cc/c(=N/S(=O)(=O)c2cc[nH+]c(c2)NN)/[nH]c1 C38008853
CNC(=O)c1cc(cn1C)S(=O)(=O)N[C@H]2CCCC[C@@H]2[NH3+] C38050489
CCN1CCC2=C(C1)[C@@H](N=C3C2=C(N=N3)[NH3+])NCCCO C38583324
C[C@H](CNS(=O)(=O)c1c[nH]nc1N)[NH+]2CCCCC2 C40347222
CO[C@@H]1C[C@@H]([NH2+]C1)C(=O)Nc2ccc3c(c2)[nH]c(=O)[nH]3 C40632452
CO[C@@H]1C[C@H]([NH2+]C1)C(=O)Nc2ccc3c(c2)[nH]c(=O)[nH]3 C40632456
CO[C@@H]1C[C@H]([NH2+]C1)C(=O)N2CCC[C@@H](C2)CNC(=O)N C40636303
CO[C@H]1C[C@H]([NH2+]C1)C(=O)N2CCC[C@@H](C2)CNC(=O)N C40636305
CC(C)(C)NNc1c(c(nc[nH+]1)N2CCOCC2)N C40725246
c1cc(c(cc1C(=O)N)[N+](=O)[O-])N2[C@@H]3CC[C@H]2CC(C3)[NH3+] C40750548
c1cc(c(cc1[N+](=O)[O-])C(=O)N)N2CCC[C@H](C2)[NH3+] C41030204
C[NH+]1CC[C@@H](C1)CNS(=O)(=O)c2cnc(nc2)NN C41071346
Cc1c([nH+]nc(c1/C(=N/O)/N)N(CCO)C2CC2)C C42479557
C[C@@H](c1ccc2c(c1)[nH]c(=O)[nH]2)NC(=O)[C@H]3C[NH2+]CCO3 C43708283
c1cc(ccc1c2ccc(o2)[C@@H](CC(=O)N)[NH3+])[N+](=O)[O-] C44252882
C[NH+]1CCCC[C@@H]1CNS(=O)(=O)c2cnc(nc2)NN C44565267
CC[NH+]1CCC[C@@H](C1)NC(=O)C2(CCOCC2)/C(=N/O)/N C44786199
C[NH+]1CCC[C@H](C1)CNC(=O)C2(CCOCC2)/C(=N/O)/N C44792953
C1C[NH+](C[C@@H]1NC(=O)C2(CCOCC2)/C(=N\O)/N)C3CC3 C44793098
C[C@@H](CNS(=O)(=O)c1ccc(nc1)NN)[NH+]2CCCCC2 C45011936
C[C@H](CNS(=O)(=O)c1ccc(nc1)NN)[NH+]2CCCCC2 C45011938
C[C@H](CNS(=O)(=O)c1cccnc1NN)[NH+]2CCCCC2 C45011946
C[C@H](CNC(=O)C(=O)Nc1c(ccs1)C(=O)N)[NH+]2CCCC2 C47998711
C1C[NH+](CCC1CC(=O)N)CC(=O)NC(=O)NCC(F)(F)F C48024995
c1cc(ncc1S(=O)(=O)N[C@H]2CC[NH+]3[C@@H]2CCCC3)NN C49570781
COc1ccc(cc1C(=O)N)S(=O)(=O)N2CC[C@H](C2)[NH3+] C50242304
C[NH+]1CCC(CC1)(/C(=N/O)/N)NC(=O)[C@@H]2CCCCO2 C50973321
Cc1c(c(n(n1)C)NN)C[NH+](C)CC(=O)NC2CC2 C51145550
c1cc(c(cc1C[NH+]2CCC[C@H](C2)O)[N+](=O)[O-])NN C51145868
c1cc2c(cc1S(=O)(=O)NC[C@H]3CCC[NH2+]3)[nH]c(=O)[nH]2 C53254477
CNC(=O)CN1CCC(CC1)[NH2+]C2CCN(CC2)C(=O)N C37284203
C1C[C@@H](CN(C1)C(=O)[C@H]2CC[NH2+]C2)CNS(=O)(=O)N C62115193
C[C@@H](CCNc1cc2c(cc1[N+](=O)[O-])OCC(=O)N2)[NH3+] C63171582
C[NH+](CC(=O)Nc1ccc(cc1)N2CCOCC2)CN3C(=O)[C@H]4CC=CC[C@@H]4C3=O C05931289
C[C@@H]1C[C@@H](C[NH+](C1)CCCNC(=O)CN(C)c2nnc(s2)N3CCCC3=O)C C06798732
c1cc[nH+]c(c1)N2CCN(CC2)C(=O)CSc3nnc(s3)NC[C@@H]4CCCO4 C08356498
CCN1C(=O)/C(=C/c2c(nc3ccccn3c2=O)NCCC[NH+]4CCOCC4)/SC1=S C02264215
CC1CCN(CC1)S(=O)(=O)c2ccc(c(c2)[N+](=O)[O-])NCCC[NH+]3CCCC3 C08725864
c1ccc2c(c1)CC[NH+](C2)CCCNC(=O)[C@@H]3CCCN(C3)c4nnc(s4)N5CCCC5=O C09287709
CC(C)Cn1c(nnc1S[C@H](C)C(=O)Nc2nccs2)C[NH+]3CCOCC3 C09614989
c1ccc(c(c1)NC(=O)C[NH+]2CCN(CC2)C(=O)Cc3csc(n3)N4CCCC4=O)Cl C09789307
C[NH+](C)[C@H](CNC(=O)c1ccc(c(c1)[N+](=O)[O-])Cl)c2ccc(c(c2)OC)OC C10018599
C[NH+](C)[C@@H](CNC(=O)c1ccc(cc1Cl)[N+](=O)[O-])c2ccc(c(c2)OC)OC C10018606
CCOC(=O)c1cnn(c1C[NH2+]C[C@@H]2CCCO2)c3cc(=O)n(c4c3cccc4)C C12135195
CCOC(=O)c1cnn(c1C[NH2+]C[C@H]2CCCO2)c3cc(=O)n(c4c3cccc4)C C12135198
C[NH+](C)[C@H](CNS(=O)(=O)c1cc(ccc1OC)OC)c2ccc3c(c2)OCO3 C12196614
C[NH+](C)[C@@H](CNS(=O)(=O)c1cc(ccc1OC)OC)c2ccc3c(c2)OCO3 C12196620
CCC[NH2+]CC(=O)O[C@@]1(c2cc-3n(c(=O)c2COC1=O)Cc4c3nc5ccccc5c4)CC C12952090
Cc1cc(c2cc(c(=O)[nH]c2c1)[C@@H](c3nnnn3C[C@@H]4CCCO4)[NH+]5CCC[C@@H](C5)C)C C06301682
Cc1c(c(on1)C)S(=O)(=O)N2CCC(CC2)C(=O)NC[C@@H](c3cccs3)[NH+]4CCCC4 C14246841
c1ccc(cc1)CN2C(=O)N(C(=O)C23CC[NH+](CC3)Cc4ccc(o4)CO)Cc5ccccn5 C14537671
CCOc1c(cnc(n1)OCC)C2(CC[NH+](CC2)Cc3cnc(nc3)SC)O C19531767
COc1ccc(cc1)Cn2c[nH+]c3c2CN([C@@H](C3)C(=O)OC)Cc4ccc(o4)CO C12530339
Cn1cc[nH+]c1CN2CCN(CC2)C3CCN(CC3)c4cccc(c4)NC(=O)c5cccnc5 C20782014
CC[NH+]1CCC[C@@H]1CNC(=O)CCC(=O)N2CCCn3c2cc(n3)c4cn(c5c4cccc5)C C21533138
CC[NH+]1CCC[C@H]1CNC(=O)CCC(=O)N2CCCn3c2cc(n3)c4cn(c5c4cccc5)C C21533142
CC[C@H](C)NC(=O)C[NH+]1CCN(CC1)C(=O)Cn2cnc3c(c2=O)c(c(s3)C)C C29453369
Cc1ccc(cc1)NC(=O)c2nnc(s2)CSCC(=O)N3CCN(CC3)c4cccc[nH+]4 C32987078
Cc1ccccc1NC(=O)c2nnc(s2)CSCC(=O)N3CCN(CC3)c4cccc[nH+]4 C32987315
c1cc[nH+]c(c1)N2CCN(CC2)C(=O)CCCc3nnc(s3)C(=O)Nc4cccc(c4)F C32995425
Cc1ccccc1C(=O)N2[C@@H](COC23CCN(CC3)C(=O)CC(C)C)C(=O)NCC[NH+](C)C C35987395
Cc1ccccc1C(=O)N2[C@H](COC23CCN(CC3)C(=O)CC(C)C)C(=O)NCC[NH+](C)C C35987396
c1ccc(cc1)S(=O)(=O)N(C[C@H](C[NH+]2CCCC2)O)c3cccc(c3)[N+](=O)[O-] C04819818
Cc1cc2cc(c(=O)[nH]c2cc1C)C[NH+](Cc3nnnn3C4CCCCC4)C[C@H]5CCCO5 C20081768
CCOc1ccc2=[NH+][C@@H](C(=c2c1)NC(=O)CN3C[C@H](O[C@@H](C3)C)C)C(=O)OCC C38985475
CCOc1ccc2=[NH+][C@H](C(=c2c1)NC(=O)CN3C[C@H](O[C@@H](C3)C)C)C(=O)OCC C38985477
CC(=O)Nc1ccc(cc1)S(=O)(=O)N(Cc2cccnc2)C[C@@H]3C=c4ccccc4=[NH+]C3=O C38995120
CC(=O)Nc1ccc(cc1)S(=O)(=O)N(Cc2cccnc2)C[C@H]3C=c4ccccc4=[NH+]C3=O C38995121
COC(=O)[C@@H](Cc1ccccc1)NS(=O)(=O)c2ccc([nH+]c2)N3CCOCC3 C39198561
COC(=O)[C@H](Cc1ccccc1)NS(=O)(=O)c2ccc([nH+]c2)N3CCOCC3 C39198562
CN(CCNC(=O)C(F)(F)F)C(=O)[C@@H]1CC=CC[C@H]1C(=O)N2CCN(CC2)c3cccc[nH+]3 C39302176
CN(CCC1=CN=NC1)C(=O)C[C@@H]2C(=O)NCC[NH+]2Cc3ccc(cc3F)OC C39550786
CCN([C@@H]1CCS(=O)(=O)C1)C(=O)CS[C@H]2NN=C(N2C3CC3)C4=c5ccccc5=[NH+]C4 C39957619
CC(C)(C)NC(=O)CN1CCC[NH+](CC1)CC(=O)N([C@@H]2CCS(=O)(=O)C2)C3CCCC3 C29196603
COC(CNC(=O)C1CC[NH+](CC1)Cc2nnc(o2)c3ccc(cc3)Cl)OC C41273883
CC(C)[C@@H](CNc1ccc(cc1S(=O)(=O)N2CCCC2)[N+](=O)[O-])[NH+]3CCCC3 C58670488
COc1ccc(cc1S(=O)(=O)NCCC[NH+]2CCc3ccccc3C2)[N+](=O)[O-] C26833048
CCN(CC)c1ccc(c[nH+]1)CNC(=O)N(C)[C@@H](C)c2ccc(cc2)n3cncn3 C59302271
Cc1c(c(on1)C)S(=O)(=O)N2CCC(CC2)C(=O)NC[C@]3(CCC[C@H](C3)C)[NH+](C)C C59890850
c1ccc2=[NH+]CC(=c2c1)C3=NN[C@@H](N3Cc4ccco4)SCC(=O)N5CCOCC5 C39763451
CC(C)[C@@H](C(=O)NC[C@H]1CCCO1)N2C(=O)[C@@]3([C@@H]4C(=c5ccccc5=[NH+]4)CCN3C2=O)C C63373071
CN(C)S(=O)(=O)c1ccc(cc1)N2C[C@@H](CC2=O)C(=O)NCCC3=c4ccccc4=[NH+]C3 C63795254
CCOc1ccc2=[NH+][C@H](C(=c2c1)NC(=O)CN3C[C@H](O[C@H](C3)C)C)C(=O)OCC C38986406
CCC(C)(C)n1c(nnn1)[C@@H](c2cc3cc(ccc3[nH]c2=O)OCC)[NH+]4CCc5ccccc5C4 C06149217
COc1ccc(c(c1)[C@@H]2CCC[NH+]2Cc3[nH]c(=O)c4cc(c(cc4n3)OC)OC)OC C06998472
CN1CCc2c1ccc(c2)[C@H](CNS(=O)(=O)c3cccc(c3)[N+](=O)[O-])[NH+]4CCCCC4 C08801621
c1cc(c(cc1C(F)(F)F)NC(=O)C[NH+]2CCC(CC2)C(=O)N3CCCCCC3)n4cncn4 C09416797
COc1ccc2c(c1)cc(c(=O)[nH]2)[C@H](c3nnnn3Cc4ccccc4)[NH+]5CCc6ccccc6C5 C06282744
Cc1cc(c2c(c1)cc(c(=O)[nH]2)C[NH+](Cc3cccnc3)Cc4nnnn4C5CCCCC5)C C12833020
C[C@@H](C(=O)Nc1cccc(c1)S(=O)(=O)N2CCOCC2)[NH+](C)Cc3nc4ccccc4s3 C12943008
Cc1ccc2cc(c(=O)[nH]c2c1)[C@H](c3nnnn3Cc4ccc(cc4)OC)[NH+]5CCCCCC5 C06410104
Cc1cc2cc(c(=O)[nH]c2cc1C)[C@@H](c3nnnn3Cc4ccc(cc4)OC)[NH+]5CCCCC5 C06321156
Cc1ccc(c2c1cc(c(=O)[nH]2)[C@H](c3nnnn3C[C@@H]4CCCO4)[NH+]5CCC(CC5)C)C C06405703
C[NH+](C)CCCN1CC(=O)N2[C@@H](C1=O)Cc3c4ccccc4[nH]c3[C@@H]2c5ccc(cc5)C(=O)OC C15956264
C[NH+](C)CCN1[C@@H](/C(=C(/c2cc3ccccc3o2)\O)/C(=O)C1=O)c4cccc(c4OC)OC C09270722
Cc1ccc(cc1F)NC(=O)[C@H](C)[NH+]2CCN(CC2)S(=O)(=O)c3cccc4c3nsn4 C19096260
C[C@H](c1nnc(n1c2ccc(cc2)Cl)SCC(=O)Nc3cccc4c3nsn4)[NH+](C)C C19107628
CC[NH+]1CCN(CC1)[C@@H](c2cc3c(cc(cc3[nH]c2=O)C)C)c4nnnn4C5CCCC5 C19527904
c1ccc2c(c1)nc3n2[C@H]([NH+]=C4N3CN(CN4)CCCN5CCOCC5)[C@@H]6CCC=CC6 C20556128
C[NH+](C)[C@H](CNC(=O)/C=C/c1cc2c(cc1[N+](=O)[O-])OCO2)c3ccccc3Cl C21556828
C[C@H]1CCC[NH+](C1)CCCNC(=O)C2CCN(CC2)c3nn4c(=O)c5c(nc4s3)CCCC5 C21664218
Cc1cc(on1)NC(=O)CSc2nnc(n2c3ccc(cc3)F)[C@@H](C)[NH+]4CCCCC4 C22375549
Cc1c(c([nH]c1C(=O)[C@@H](C)[NH+]2CCN(CC2)S(=O)(=O)c3ccccc3Cl)C)C(=O)OC C23039172
C[NH+]1CCC2(CC1)C(=O)N(C(=O)N2)CN3CCc4cc(c(cc4[C@H]3c5cccs5)OC)OC C24602136
Cc1ccc(cc1)NC(=O)c2nnc(s2)SCC(=O)N3CCN(CC3)c4cccc[nH+]4 C33011744
c1cc2c(cc1C(=O)Nc3ccc(nc3)N4CCC[NH+](CC4)Cc5ccoc5)OCO2 C35852219
CCc1c2c(c(c(n1)N3CC[NH+](CC3)CC(=O)NC[C@@H]4CCCO4)C#N)CC(OC2)(C)C C13609031
CN(C)S(=O)(=O)c1cc(ccc1Cl)NC(=O)C[NH+]2CCc3cc(c(cc3C2)OC)OC C09714567
CC[C@@H]1CCCC[NH+]1CCNC(=O)C2CCN(CC2)S(=O)(=O)c3cccc4c3nsn4 C09677532
COc1cc(cc(c1OC)OC)C2=NC(=CC3=c4ccccc4=[NH+][C@H]32)C(=O)NC[C@H]5CCCO5 C38564007
C[NH+]1CCN(CC1)[C@H](CNC(=O)[C@@H]2CC(=O)N(C2)c3ccc(cc3)Cl)c4ccc5c(c4)OCO5 C38624015
C[NH+]1CCN(CC1)[C@H](CNC(=O)c2cc3cccc(c3oc2=O)OC)c4ccc5c(c4)CCN5C C38672483
Cn1cccc1[C@@H](CNC(=O)c2ccc(cc2)S(=O)(=O)N3CCOCC3)[NH+]4CCCCCC4 C38677739
CCOC(=O)[C@@H]1[C@@H](SC2=C1CCCC2)NC(=O)CSC3=N[C@@H]4C(=c5ccccc5=[NH+]4)N=N3 C39707359
CCOC(=O)[C@@H]1[C@H](SC2=C1CCC2)NC(=O)CSC3=N[C@@H]4C(=c5ccccc5=[NH+]4)N=N3 C39834291
CCc1ccc2=[NH+][C@@H]3C(=c2c1)N=NC(=N3)SCC(=O)Nc4c(cccc4OC)OC C39981086
C[NH+](C)[C@@H](CNC(=O)c1c2c(n(n1)[C@H]3CCS(=O)(=O)C3)CCCC2)c4ccc(cc4)OC C40988451
C[NH+](C)[C@H](CNC(=O)c1c2c(n(n1)[C@@H]3CCS(=O)(=O)C3)CCCC2)c4ccc(cc4)N(C)C C40988657
C[NH+](C)[C@H](CNC(=O)c1c2c(n(n1)[C@H]3CCS(=O)(=O)C3)CCCC2)c4ccc(cc4)N(C)C C40988664
C[C@@H](C(=O)Nc1ccccc1C(C)C)[NH+]2CCN(CC2)S(=O)(=O)c3cccc4c3nsn4 C19096195
CCC1=NN2C(=[NH2+])/C(=C/c3cn(c4c3cccc4)CCOc5cccc(c5)OC)/C(=O)N=C2S1 C13895958
c1ccc2=[NH+]CC(=c2c1)C[C@H](C(=O)N3CCN(CC3)c4cc(ccn4)C#N)NC(=O)c5cccs5 C63161150
c1ccc(cc1)N2[C@@H](N[NH+]=C2N3CCCCC3)SCC(=O)C4=CC(=NC4)C(=O)N5CCCC5 C39936652
CC(C)OCCCNC(=O)c1ccccc1N2C(=O)[C@@]3([C@@H]4C(=c5ccccc5=[NH+]4)CCN3C2=O)C C63361872
C[C@@]12[C@H]3C(=c4cc(ccc4=[NH+]3)OC)CCN1C(=O)N(C2=O)c5ccccc5C(=O)NCC=C C63362465
C[C@@H]1[C@@H]2C(=c3ccccc3=[NH+]2)C[C@@H]4N1C(=O)N(C4=O)c5ccccc5C(=O)NCCCOC(C)C C63375259
C[C@@H]1[C@H]2C(=c3ccccc3=[NH+]2)C[C@@H]4N1C(=O)N(C4=O)c5ccccc5C(=O)NCCCOC(C)C C63375261
COc1ccc2=C[C@H](C(=O)[NH+]=c2c1)CCC(=O)Nc3ccc4c(c3)N(CC4)S(=O)(=O)C C63899711
Cc1ccc2=[NH+]CC(=c2c1)CCNC(=O)[C@@H]3CCCN(C3)C(=O)C4=C([C@H](C(=N4)C)C(=O)OC)C C64538961
COc1ccc2=[NH+]CC(=c2c1)CCNC(=O)c3cc4n(n3)CCCN(C4=O)Cc5ccc(cc5)F C64539547
c1cc2c(cc1C3=NO[C@H](N3)[C@@H]4C=c5cc(ccc5=[NH+]4)Cl)ncn2CCC(=O)N6CCCC6 C64649751
COc1ccc(cc1S(=O)(=O)N2CCOCC2)c3ccc([nH+]n3)Nc4ccccc4F C65009677
CC(C)c1nnc(o1)c2ccc[nH+]c2N3CCN(CC3)C(=O)Nc4cccc(c4)SC C65118100
CC[NH+]1CCc2c(sc(c2C(=O)OCC)NC(=O)c3ccc(s3)[N+](=O)[O-])C1 C04223437
CC[NH+](CC)CCNC(=O)c1nc2c3c4c(sc3nc(n2n1)C)COC(C4)(C)C C02327623
CCC(C)(C)n1c(nnn1)[C@@H](c2cc3cc(ccc3[nH]c2=O)OC)[NH+]4CCc5ccccc5C4 C06149197
CO[C@H]1[C@@H]([C@@H]([C@@H]2[C@@H](O1)CO[C@@H](O2)c3ccccc3)OS(=O)(=O)C)[NH2+]Cc4ccccc4 C04565630
CC[NH+]1CCc2c(sc(c2C(=O)OC)NC(=O)/C=C\c3cccc(c3)[N+](=O)[O-])C1 C07344897
Cc1cc(c2c(c1)cc(c(=O)[nH]2)[C@@H](c3nnnn3C[C@@H]4CCCO4)[NH+]5CCCCC5)C C00890097
Cc1ccc2cc(c(=O)[nH]c2c1)C[NH+](Cc3nnnn3C[C@@H]4CCCO4)C5CCCC5 C00926174
CN1CCc2c1ccc(c2)[C@H](CNS(=O)(=O)c3ccc(cc3)[N+](=O)[O-])[NH+](C)C C08800589
CC[NH+](CC)CCCNC(=O)c1nc2c3c4c(sc3nc(n2n1)C)COC(C4)(C)C C02347851
Cc1c2c(ncnc2on1)N3CCC[C@H](C3)C(=O)Nc4ccc(cc4)C[NH+]5CCC(CC5)C C09267804
Cc1ccc(cc1)[C@H](CNS(=O)(=O)c2ccc(cc2)N3C(=O)CCS3(=O)=O)[NH+](C)C C11904122
CN1C(=O)C[C@H](C12CC[NH+](CC2)Cc3c[nH]nc3c4ccc(cc4)OC)C(=O)OC C11963844
CC(C)C[C@H](c1nnc2n1CCN(CC2)C(=O)c3cccc4c3cccc4)NC(=O)C[NH+](C)C C11967279
c1ccc(cc1)[C@H](CNS(=O)(=O)c2ccc(cc2)N3C(=O)CCS3(=O)=O)[NH+]4CCCC4 C11997560
Cc1ccc(cc1S(=O)(=O)NC[C@@H](c2ccccc2)[NH+](C)C)N3C(=O)CCS3(=O)=O C11997749
COc1ccc(c2c1cccc2)C[NH+]3CCc4nnc(n4CC3)CCNC(=O)c5cccnc5 C12158306
C[NH+]1C[C@H](C[C@H]1c2nc(no2)c3ccc(cc3)OC)NS(=O)(=O)c4ccc(cc4)F C12529932
Cc1cc(c2cc(c(=O)[nH]c2c1)C[NH+](Cc3ccco3)Cc4nnnn4C5CCCC5)C C12833239
CC[NH+](Cc1cc2c(c(c1)Cl)OCCCO2)Cc3[nH]c(=O)c4cc(c(cc4n3)OC)OC C12853887
Cc1ccc2cc(c(=O)[nH]c2c1)[C@H](c3nnnn3Cc4ccc(cc4)OC)[NH+]5CCCCC5 C06410103
Cc1cc(c2c(c1)cc(c(=O)[nH]2)C[NH+](Cc3nnnn3C4CCCCC4)C[C@H]5CCCO5)C C06300550
CCCn1c2c(c(n1)C(=O)N3CCOCC3)C[C@@H](CC2)[NH2+]CC4(CCCC4)N5CCOCC5 C19810463
COc1cc(c(cc1NC(=O)C[NH+]2CCCN(S2(=O)=O)Cc3ccccc3)Cl)OC C20848423
CN(C)C(=O)[C@H]1CCC[NH+]1CC(=O)Nc2ccc(cc2)S(=O)(=O)N(C)C3CCCCC3 C22014488
C[NH+]1CCN(CC1)c2ccc(nn2)c3ccc(cc3)NS(=O)(=O)c4ccc(c(c4)F)OC C22756223
C[NH+](C)[C@]1(CCSC1)CNc2c(cnc3n2ncn3)c4ccc(c(c4)OC)OC C23334813
C[C@@H](c1ccc(cc1)n2cncn2)[NH+](C)CC(=O)NC3(CCCC3)c4ccc5c(c4)OCCO5 C27365290
Cc1ccc(cc1)S(=O)(=O)N2CC[NH+](CC2)CC(=O)N/N=C\c3ccc(cc3)N(C)C C30735455
C[NH+]1CCC(=NNC(=O)CN(c2ccc(cc2)Oc3ccccc3)S(=O)(=O)C)CC1 C00714485
CCOC(=O)[C@@]1([C@@H]2[C@@H]([C@@H]([NH2+]1)c3ccc(cc3)N(C)C)C(=O)N(C2=O)c4ccc(cc4)OC)C C19529591
CCc1c2c(c(c(n1)N3CC[NH+](CC3)CC(=O)NC[C@H]4CCCO4)C#N)CC(OC2)(C)C C20590942
COc1cc(cc(c1OC)OC)C(=O)NC2=c3cc(ccc3=[NH+][C@@H]2C(=O)OC)Br C38610432
Cc1cc(c(c(c1)C)S(=O)(=O)NCCOc2cc(ncn2)N3CC[NH+](CC3)C)C C38523080
COc1ccc(cc1)C2=C[C@@H](N=N2)C(=O)NC[C@H]3CCC4(O3)CC[NH+](CC4)Cc5ccncc5 C39360011
C[C@@H]1N=N[C@H]([NH+]1Cc2ccccc2)SCc3[nH]c(=O)c4ccc(cc4n3)C(=O)OC C39421659
CCn1c(ccn1)C(=O)NC2CC[NH+](CC2)Cc3nc(no3)c4ccc(cc4)C(F)(F)F C40961277
c1cc(ccc1/C=C/C(=O)NCc2ccc([nH+]c2)N3CCCC3)S(=O)(=O)N4CCOCC4 C46772041
C[C@@H]1CN(C[C@H](O1)C)c2ccc(c[nH+]2)CNC(=O)CN(C)S(=O)(=O)c3ccccc3 C46791616
COc1cc(cc(c1)OC)CN2CCNC(=O)[C@H]2CC(=O)N3CC[NH+](CC3)C4CCCC4 C20920101
C[C@H](C(=O)N1CCC(=CC1)C2=c3ccccc3=[NH+]C2)NC(=O)c4cc(c(c(c4)OC)OC)OC C39771828
C[C@H]1CC(=C(N1C[C@@H]2CCCO2)C)C(=O)CN3C(=O)[C@@H](NC3=O)CC4=c5ccccc5=[NH+]C4 C63187695
c1ccc2=N/C(=N/S(=O)(=O)c3ccc(cc3)N/C=C\C(=O)c4cccnc4)/C[NH+]=c2c1 C38891058
C[C@@]12[C@@H]3C(=c4ccccc4=[NH+]3)CCN1C(=O)N(C2=O)c5ccccc5C(=O)NCCCOC C63362375
COc1ccc2=[NH+]CC(=c2c1)CCN3C[C@H](CC3=O)C(=O)N[C@H]4N=N[C@@H](S4)C(F)(F)F C63515492
c1ccc2=[NH+]CC(=c2c1)CCNC(=O)[C@H]3CCCN(C3)[C@@H]4N=N[C@@H](S4)N5CCCC5=O C63666827
COC(=O)[C@@H](CC1=c2ccccc2=[NH+]C1)NC(=O)C3CCN(CC3)C(=O)c4ccco4 C63844137
C[C@H]1C(=c2ccccc2=[NH+]1)C(=O)[C@@H](C)Nc3ccc(c(c3)S(=O)(=O)N4CCOCC4)OC C64042892
C[C@H]1C(=c2ccccc2=[NH+]1)C(=O)[C@H](C)Nc3ccc(c(c3)S(=O)(=O)N4CCOCC4)OC C64042892
c1ccc2=[NH+][C@@H](C=c2c1)[C@H]3NC(=NO3)c4ccc5c(c4)ncn5CCC(=O)N6CCCCCC6 C64649862
CN(CCC1=NO[C@@H](N1)[C@H]2C=c3cc(ccc3=[NH+]2)Cl)C(=O)c4cc(cc(c4)OC)OC C65183087
Cc1ccc(cc1N2CCCCC2=O)NC(=O)c3cc(c(cc3[N+](=O)[O-])OC)OC C05441772
Cc1ccc(c(c1)NC(=O)c2cc3nc(cc(n3n2)c4ccnn4C)c5ccnn5C)F C08782674
COc1ccc(cc1)N2C[C@H](OC2=O)CNS(=O)(=O)c3ccc4c(c3)OCCO4 C08838557
C=CCn1c(nnc1SCC(=O)N2CC(=O)NC(=O)C23CCCCC3)c4ccncc4 C08940031
COc1ccc(cc1)S(=O)(=O)N2CCC[C@H]2C(=O)Nc3ccc(cc3)[N+](=O)[O-] C09068168
Cc1cccc(c1NC(=O)C2(CCCCC2)N(C)C(=O)Cn3cccc(c3=O)[N+](=O)[O-])C C00718851
c1ccc2c(c1)CCCN2S(=O)(=O)c3ccc(cc3)C(=O)OCC(=O)N4CCNC4=O C10401416
C[C@H]1C[C@@H](CN(C1)S(=O)(=O)c2ccc(cc2)C(=O)Nc3nnc(o3)[C@@H]4CCCO4)C C10970719
Cc1ccc(c(c1)NS(=O)(=O)c2cc(ccc2OC)N3C(=O)CCS3(=O)=O)OC C11858344
Cc1c(c(n(n1)C)Cl)/C=C/C(=O)OCC(=O)N2C[C@H](Oc3c2cccc3)C(=O)NC C11985103
Cc1ccccc1NC(=O)CN2[C@H]3[C@H](C(=O)N(C3=O)c4ccc(c(c4)Cl)OC)N=N2 C09674921
CC1=C([C@H](NC(=O)N1[C@@H]2CCS(=O)(=O)C2)c3ccc(cc3)C(=O)OC)C(=O)OC C12856865
Cc1cc(n2c(n1)nc(n2)SCC(=O)Nc3c(c(c(n3C[C@@H]4CCCO4)C)C)C#N)C C13128251
[truncated: 1,799,958 more chars]
