# Supplementary material for: PyRMD Studio: A Unified Suite for Next-Generation, AI-Powered Virtual Screening
Source: J Chem Inf Model. 2026 May 19;66(11):6197–203. doi: 10.1021/acs.jcim.6c00648 (PMC13250901; doi:10.1021/acs.jcim.6c00648)
Supplement: Supplementary file 2 [file ci6c00648_si_002.zip › decoys/aces_decoys.ism]

COc1ccc(c(c1)OC)NC[C@@H](Cn2c3c4ccccc4ccc3c(c2c5ccccc5)c6ccccc6)O C02294043
CC[C@@H](C(=O)Nc1ccc(cc1C)C)Sc2nnc(n2C)c3ccc(cc3)NC(=O)/C=C/c4ccccc4 C10000776
CC(C)[C@H](C(=O)N/N=C/c1c2ccccc2ccc1OCc3ccccc3)NC(=O)c4ccccc4Cl C10039777
C[C@H](C(=O)NC12CC3CC(C1)CC(C3)C2)OC(=O)c4ccccc4Nc5ccc(cc5)SC(F)F C12541053
CCCCCCOC(=O)c1c2c(nc3ccccc3n2)n(c1N)c4ccc(c(c4)C(F)(F)F)Cl C02438645
CCCCOc1ccc(cc1C(=O)Nc2ccc(cc2)S(=O)(=O)NC3CCCCC3)Br C14649181
CCCCN(CC(=O)Nc1cc(nn1c2ccccc2Cl)C(C)(C)C)C(=O)Nc3ccc(cc3)SC C16432530
CCCCN(CC(=O)Nc1cc(nn1c2ccccc2C)C(C)(C)C)C(=O)Nc3c(cccc3Cl)Cl C16432751
CCCCN(CC(=O)Nc1cc(nn1c2ccccc2C)C(C)(C)C)C(=O)Nc3ccc(c(c3)F)F C16432897
CCCCCN(CC(=O)Nc1cc(nn1c2cccc(c2)C)C(C)(C)C)C(=O)Nc3ccccc3 C16437876
CCc1ccc(cc1)NC(=O)N(CC(C)C)CC(=O)Nc2cc(nn2c3cccc(c3)C)C(C)(C)C C16438293
CCOc1ccc(cc1)NC(=O)N[C@@H](C)c2nnc(n2c3cc(ccc3C)Cl)SCc4ccccc4 C16567887
CC[C@H](C)c1ccc2c(c1)nc(o2)c3cccc(c3)NC(=S)NC(=O)C(c4ccccc4)c5ccccc5 C16610948
CC[C@H](C)c1ccc2c(c1)nc(o2)c3cccc(c3)NC(=S)NC(=O)COc4cc(c(c(c4)C)Cl)C C16610957
CC[C@H](C)c1ccc2c(c1)nc(o2)c3cccc(c3)NC(=S)NC(=O)COc4ccc(c(c4)C)C C16610972
CC[C@@H](C)c1ccc2c(c1)nc(o2)c3cccc(c3)NC(=S)NC(=O)COc4ccc(cc4C)Cl C16611005
CCOC(=O)c1ccc(cc1)NNc2nc(c(c(=O)n2Cc3ccc(cc3C)C)Cc4cc(ccc4C)C)C C16884979
CCCCOC(=O)c1ccc2c(c1)s/c(=N/C(=S)NC(=O)C3(CCCC3)c4ccccc4)/[nH]2 C20496960
CCCCc1ccc(cc1)NC(=O)c2ccc(cc2)NS(=O)(=O)c3cc(cc(c3C)C)C(C)(C)C C26510652
CCn1c(nnc1SCC(=O)N/N=C/c2cc(c(c(c2)C(C)(C)C)O)C(C)(C)C)c3ccccc3 C28351123
CC(C)c1ccc(cc1)OCc2nc(cs2)C(=O)N[C@H]3CCCC[C@@H]3NC(=O)c4ccc(cc4)C(C)(C)C C34905622
CC(C)c1ccc(cc1)OCc2nc(cs2)C(=O)N[C@@H]3CCCC[C@H]3NC(=O)c4ccc(cc4)C(C)(C)C C34905623
c1ccc(cc1)Cc2ccccc2NC(=O)[C@@H](Cc3ccccc3)NS(=O)(=O)c4cccc5c4cccc5 C34952497
CCCCN(CC(=O)Nc1cc(nn1C(C)(C)C)C(C)(C)C)C(=O)Nc2ccccc2C(F)(F)F C35137611
CCCCN(CC(=O)Nc1cc(nn1c2ccc(cc2C)C)c3ccccc3)C(=O)Nc4cccc(c4)Cl C35138044
Cc1ccccc1n2c(cc(n2)C(C)(C)C)NC(=O)CN(CCC(C)C)C(=O)Nc3ccc(c(c3)Cl)F C35143668
CCCCNC(=O)N(CC(C)C)CC(=O)Nc1c(c(nn1c2ccccc2C)C)c3ccccc3 C35155175
CCCN1C(=C([C@@H](NC1=O)c2ccc(cc2)NC(=O)c3ccc(cc3)C(C)(C)C)C(=O)OCC)C C35265387
CCCN(CC(=O)Nc1c(c(nn1c2ccccc2C)C)c3ccccc3)C(=O)Nc4ccc(cc4)CC C35341120
CCCN1C(=C([C@@H](NC1=O)c2cccc(c2)NC(=O)c3cccc(c3)C(F)(F)F)C(=O)OCC(C)C)C C35711003
CC(C)(C)CC(C)(C)NC(=O)[C@@H](c1ccc(cc1)N(C)C)N(c2cccc(c2)Cl)C(=O)c3ccccc3O C36483336
CC(C)(C)CC(C)(C)NC(=O)[C@@H](c1ccccc1O)N(C)C(=O)/C(=C\c2ccccc2)/c3ccccc3 C36523208
CC(C)(C)CC(C)(C)NC(=O)[C@H](c1ccc(cc1)O)N(c2ccccc2Cl)C(=O)c3ccccc3OC C36540606
CC(C)(C)CC(C)(C)NC(=O)[C@H](c1ccccc1O)N(C(=O)Cc2ccc(cc2)Br)C(C)(C)C C36583898
CC(C)(C)c1ccc(cc1)/C=C/C(=O)Oc2ccc3c(c2)OC(=C([C@H]3c4ccc(cc4)OCC=C)C#N)N C38658108
CC(C)(C)c1ccc(cc1)C(=O)Oc2ccc3c(c2)OC(=C([C@H]3c4ccc(c(c4)OC)OCC=C)C#N)N C38680808
CCCOc1ccc(cc1OCC)[C@@H]2c3ccc(cc3OC(=C2C#N)N)OC(=O)c4ccc(cc4)C(C)(C)C C38683758
CCCSc1nc2n(n1)[C@H](C(=C(N2)C)C(=O)Nc3ccc(cc3)C)c4ccc(cc4)OCc5ccccc5 C40982482
CCCCSc1nc2n(n1)[C@@H](C(=C(N2)C)C(=O)Nc3ccccc3)c4ccc(cc4)OCc5ccccc5 C41001616
CCCCOc1ccc(cc1)[C@@H]2C(=C(Nc3n2nc(n3)SCCC)C)C(=O)Nc4cccc(c4C)C C41022804
CCCSc1nc2n(n1)[C@@H](C(=C(N2)C)C(=O)Nc3ccccc3OCC)c4ccc(cc4)C(C)(C)C C41023161
CCOc1ccc(cc1OC)[C@@H](CNC(=O)c2cc3cc(ccc3o2)C(C)C)c4c[nH]c5c4cccc5 C41310212
COC(=O)c1ccccc1N(c2ccccc2[C@H](c3ccccc3)O)c4ccccc4[C@H](c5ccccc5)O C44546396
CC(C)(C)CC(C)(C)NC(=O)[C@H](c1ccc(cc1)N(C)C)N(c2ccccc2)C(=O)c3ccccc3O C36608193
CCCCCOc1ccc(cc1)[C@@H]2C(=C(Nc3n2nc(n3)SCC)C)C(=O)Nc4cccc(c4C)C C54614936
CCCCSc1nc2n(n1)[C@@H](C(=C(N2)C)C(=O)Nc3cccc(c3C)C)c4ccccc4OCCC C54616682
CCCCOc1ccccc1[C@H]2C(=C(Nc3n2nc(n3)SCCC)C)C(=O)Nc4cccc(c4C)C C54616800
C=CCc1cccc(c1O)/C=N/NC(=O)CCn2c3ccccc3c(c2c4ccccc4)c5ccccc5 C01808771
CC[C@H](C)c1ccc2c(c1)nc(o2)c3ccc(cc3)NC(=S)NC(=O)/C=C/c4ccc(o4)c5ccccc5 C59294193
CC[C@@H](C)c1ccc2c(c1)nc(o2)c3ccc(cc3)NC(=S)NC(=O)C(c4ccccc4)c5ccccc5 C22844442
Cc1ccc(cc1N2CC[NH+](CC2)C[C@H](COc3ccc(cc3)C(C)(C)C)O)Cl C04138907
Cc1cc(cc(c1)NC(=S)N(CCC[NH+]2CCC[C@H](C2)C)Cc3cccs3)C C03665699
CC(C)[C@@H]1C[C@](CCO1)(CC[NH2+][C@@H](C)c2ccc(cc2)Cl)c3ccccc3OC C05024398
C[NH+](C[C@@H](COc1c(cccc1Cl)Cl)O)C(c2ccccc2)c3ccccc3 C02624232
CC[NH+](CC)[C@H](C#Cc1ccccc1)c2ccccc2NS(=O)(=O)c3ccc(cc3)C C06102063
CC[NH+]1CCN(CC1)c2ccc(cc2)NC(=O)CSc3ccc(cc3)C(C)(C)C C06026475
CC[NH+](CC)[C@@H](C#Cc1ccccc1)c2ccccc2NS(=O)(=O)c3ccc(cc3)C C00992527
CC(C)C[NH2+]Cc1cc(c(c(c1)Br)OCc2ccccc2Cl)OC C06883537
Cc1ccc(cc1)C[NH2+]Cc2cccc(c2OCc3ccc(cc3Cl)Cl)OC C07525194
CCOc1cc(cc(c1OCc2ccc(cc2)Cl)Br)C[NH2+]CC=C C08253936
CCOc1cc(cc(c1OCc2ccccc2Cl)Br)C[NH2+]CC=C C08254099
COc1cc(cc(c1OCc2ccccc2F)Br)C[NH2+]C3CCCCC3 C08470452
COc1cc(ccc1OCc2ccc(nc2)Cl)C[NH2+]C3C4CC5CC(C4)CC3C5 C08471803
C[C@@]12CC3C[C@@](C1)(CC(C3)(C2)[NH2+]Cc4ccc(c(c4)OC)OCc5cccs5)C C08534520
CCOc1ccc2ccccc2c1C(=O)NC[C@H](c3cccc4c3cccc4)[NH+](C)C C10019041
CCC[C@@H](c1ccccc1)[NH2+]Cc2cc(cc(c2OCc3ccccc3)OC)Cl C10436443
c1ccc(cc1)COc2c(cc(cc2Br)C[NH2+]C[C@@H]3CCCO3)Br C10474490
Cc1cc(ccc1Br)NC(=O)C[NH+](Cc2cccs2)C[C@@H]3CCCO3 C12997473
Cc1ccc(c(c1)C)c2nc(cs2)CC(=O)NC[C@H](c3cccc(c3)F)[NH+](C)C C13009211
COc1ccc(cc1)CC[NH2+]Cc2c3ccccc3ccc2OCc4ccc(cc4Cl)Cl C16216567
COc1ccc(cc1)CC[NH2+]Cc2cc(ccc2OCc3ccccc3Cl)Br C16216621
CCOc1cc(cc(c1OCc2ccc(cc2)F)Cl)C[NH2+]C34CC5CC(C3)CC(C5)C4 C22073874
CCCC[NH2+]Cc1cc(c(c(c1)Br)OCc2ccccc2Cl)OCC C22074066
C[NH+](CCC(=O)Nc1c(c2c(s1)CCCC2)C#N)Cc3ccccc3C(F)(F)F C25532476
CCCCC[C@](c1ccc(cc1)C)([C@@H](C[NH+]2CCCC2)Oc3ccc(cc3C)Cl)O C27237883
Cc1ccc(cc1)[C@@](CC(C)C)([C@@H](C[NH+]2CCCCCC2)Oc3ccc(cc3C)Cl)O C27238831
CCC[C@](c1ccc(cc1)CC)([C@@H](C[NH+]2CCCCCC2)Oc3ccc(cc3Cl)Cl)O C27239259
CCC[C@@](c1ccc(cc1)CC)([C@@H](C[NH+]2CCCCCC2)Oc3ccc(cc3Cl)Cl)O C27239265
CC(C)N(C[C@@H]1C[NH+](C[C@@H]1c2ccc(cc2)F)Cc3ccc[nH]3)C(=O)C4CCCC4 C35920808
CC(C)[NH+](Cc1ccc(o1)C(c2ccccc2)(c3ccccc3)O)Cc4cccs4 C36154628
c1ccc2c(c1)cccc2[C@H](CNS(=O)(=O)c3cccc(c3)C(F)(F)F)[NH+]4CCCC4 C38621794
C[C@@H](c1ccc(cc1)Cl)[NH2+]CC[C@]2(CCO[C@H](C2)C(C)C)c3ccccc3OC C39030287
CCc1ccc(cc1)[C@@]([C@H](C[NH+]2CCCCCC2)Oc3ccc(cc3Cl)Cl)(C(C)C)O C27239296
C[C@@H](CC(F)(F)F)[NH+]1CCOc2ccc(cc2C1)[C@@H](C(c3ccccc3)c4ccccc4)O C39355089
c1cc(ccc1C[NH2+]Cc2ccc3c(c2)OCO3)OCc4ccc(c(c4)Cl)Cl C40722946
CC(C)(C)[NH2+]Cc1cc(c(c(c1)Br)OCc2cccc(c2)Cl)OC C40734146
CC[C@@H](C)[NH2+]Cc1cc(c(c(c1)Br)OCc2cccc(c2)Cl)OC C40734223
CCOc1cc(ccc1OCc2c(cccc2Cl)F)C[NH2+]Cc3ccc(cc3)F C40737400
COCC[NH2+]Cc1cc(ccc1OCc2c(cccc2Cl)Cl)Br C40739495
CCOc1cc(cc(c1OCc2cccc(c2)Cl)Br)C[NH2+]C(C)(C)C C40741697
COc1cc(cc(c1OCc2c(cccc2Cl)F)Cl)C[NH2+]C3CCCCC3 C40742621
CCN1CCC[C@H]1C[NH2+]Cc2cc(ccc2OCc3ccc(cc3Cl)Cl)Br C22936198
CC[NH+]1CCC[C@@H]1CNCc2c(n(c3c2cccc3)Cc4ccc(cc4Cl)Cl)C C22936882
CC[NH+]1CCC[C@H]1CNCc2c(n(c3c2cccc3)Cc4ccc(cc4Cl)Cl)C C22936885
CCCCC[C@@H](C)c1cc(c2c(c1)OC(C=C2C3=CC[NH+](CC3)Cc4ccccc4)(C)C)O C45301776
CC(C)(C)CC(C)(C)NC(=S)N(Cc1ccccc1Cl)C2CC[NH+](CC2)C C06615107
CCCC[NH+](CCCC)CCCNCc1cn(c2c1cccc2)Cc3ccc(cc3Cl)Cl C13733972
c1ccc(cc1)CCN2c3ccccc3N[C@@H]2SCC(=O)C4=c5ccccc5=[NH+]C4 C39946208
C[C@H](CNC(=O)[C@H]1C(=c2ccc(cc2=[NH+]1)OC)Sc3ccccc3)c4ccccc4 C63530968
C[C@@H]1C(=c2ccccc2=[NH+]1)CCNS(=O)(=O)c3cc(cc(c3)C(F)(F)F)C(F)(F)F C63804564
Cc1c(c2c(=O)[nH]c(nc2s1)SCC(=O)N[C@H](C)CCc3ccccc3)c4ccc(cc4)F C08939040
c1ccc(cc1)CCNC(=O)CSc2nc3ccc(cc3s2)NC(=O)c4ccc(cc4Cl)Cl C03664155
c1ccc(cc1)CC(=O)n2c(nc(n2)NCc3cccc4c3cccc4)NCc5cccc6c5cccc6 C09948712
Cc1ccc(cc1)Cn2c(c(c3c2cccc3)/C=N\NC(=O)[C@H](C(C)C)NC(=O)c4cccc(c4)Cl)C C09886518
C[C@H](C(=O)NC[C@@H]1CCCO1)N(c2ccc(cc2)C3CCCCC3)C(=O)c4ccc([nH]4)c5ccccc5 C00885701
Cc1cc(ccc1N[C@H](C)C(=O)N/N=C/c2ccccc2OCc3cccc(c3)Br)Cl C02100203
CC(C)COc1ccc(cc1C(=O)NNC(=O)COc2ccccc2c3ccccc3)Br C14666888
CC[C@@H](C)c1ccc2c(c1)nc(o2)c3cccc(c3)NC(=S)NC(=O)COc4cccc(c4)C C16611010
CC[C@H](C)c1ccc2c(c1)nc(o2)c3cccc(c3)NC(=S)NC(=O)COc4cccc(c4)C C16611012
CC[C@H](C(=O)Nc1ccc(cc1)S(=O)(=O)Nc2cc(cc(c2)Cl)Cl)Oc3ccccc3C C20108922
CCOc1ccc(cc1C(=O)Nc2ccc(cc2)NC(=O)[C@H](C)Oc3ccccc3Cl)Br C20118960
C[C@H](C(=O)Nc1ccc(cc1)NC(=O)c2ccccc2OCC(=C)C)Oc3ccccc3Cl C20119026
c1ccc(c(c1)C(=O)Nc2ccc(cc2)C(=O)N/N=C/c3cccc(c3)OCc4ccc(cc4)Cl)F C20494734
c1ccc(c(c1)/C=N/Nc2nc([nH]n2)SC3CCCCC3)OCc4cccc(c4)Br C21080860
CCCOc1ccc(cc1)[C@H]2CC3=C([C@@H](Nc4ccccc4N3)c5ccc(cc5)N(CC)CC)C(=O)C2 C21257742
CCN(CC)c1ccc(cc1)[C@@H]2C3=C(C[C@H](CC3=O)c4ccc(cc4)OCC(C)C)Nc5ccccc5N2 C21257987
CCCCc1ccc(cc1)n2nc3cc(c(cc3n2)Cl)NC(=S)NC(=O)c4ccc(cc4Cl)C C22836286
C[C@H]1CC[C@@H]([C@@H](C1)OC(=O)N[C@@H](C(Cl)(Cl)Cl)Nc2nc3ccc(cc3s2)OC)C(C)C C26779922
C[C@H](C(=O)Nc1ccccc1c2ccccc2)Sc3nnc(s3)Nc4ccccc4OC C28676909
CC(C)[C@H](C(=O)Nc1ccccc1C(F)(F)F)Sc2nnc(s2)Nc3cccc(c3)OC C32321510
Cc1cc(c2c(c1)c(cc(n2)S[C@H](C)C(=O)Nc3ccc(cc3)S(=O)(=O)NCc4ccccc4)C)C C32529284
Cc1ccc(cc1)n2c(nnc2SCc3ccccc3C)CNC(=O)Nc4c(cccc4C(C)C)C(C)C C33490649
Cc1ccc(cc1)n2c(nnc2SCc3ccccc3C)CNC(=O)Nc4ccc(cc4)C(F)(F)F C35265362
CCCCNC(=O)[C@H](c1ccccc1O)N(c2cccc(c2)Cl)C(=O)[C@@H]3C[C@@H]4C[C@H]([C@H]3C)C4(C)C C36481468
C[C@H](CC(=O)N(c1cccc(c1)Cl)[C@@H](c2ccccc2O)C(=O)NC3CCCCC3)c4ccccc4 C36486124
CC(C)(C)CC(C)(C)NC(=O)[C@@H](c1ccc(cc1)Cl)N(Cc2ccco2)C(=O)c3ccccc3O C36498007
CC(C)(C)CC(C)(C)NC(=O)[C@H](c1ccc(cc1)Cl)N(Cc2ccco2)C(=O)c3ccccc3O C36498008
Cc1ccccc1[C@@H](C(=O)NC(C)(C)CC(C)(C)C)N(c2ccccc2Cl)C(=O)c3ccc(cc3)O C36544982
CC(C)(C)NC(=O)[C@H](c1ccccc1O)N(c2ccccc2Cl)C(=O)C(c3ccccc3)c4ccccc4 C36547558
CC(C)(C)CC(C)(C)NC(=O)[C@@H](c1c2ccccc2ccc1OC)N(c3cccc(c3)Cl)C(=O)CO C36552249
CCCN([C@@H](c1ccccc1O)C(=O)NC2CCCCC2)C(=O)Cc3cccc(c3Cl)Cl C36571538
CC(C)(C)N([C@H](C1CCCCC1)C(=O)NC2CCCCC2)C(=O)C(c3ccccc3)(c4ccccc4)O C36588606
CCc1ccc(cc1)O[C@@H](C)C(=O)Oc2ccc3c(c2)OC(=C([C@@H]3c4ccc(cc4)C(C)(C)C)C#N)N C38649858
CCc1ccc(cc1)[C@H]2c3ccc(cc3OC(=C2C#N)N)OC(=O)COc4ccc(cc4)C(C)(C)C C38677391
CCCCN1[C@H](c2c(n[nH]c2C1=O)c3cc(ccc3O)Cl)c4cccc(c4)OCCC(C)C C39898494
CCCCSc1nc2n(n1)[C@H](C(=C(N2)C)C(=O)Nc3cccc(c3C)C)c4ccc(cc4)CC C41021382
CC[C@@H](C(=O)Nc1ccc(cc1)S(=O)(=O)Nc2c(cccc2C)C)Oc3cccc4c3cccc4 C44947242
CCCSc1ncc(c(n1)C(=O)N[C@@H](Cc2ccccc2)C(=O)Nc3cccc(c3C)C)Cl C46086023
CC(C)(C)NC(=O)[C@H](c1ccccc1O)N(c2ccccc2)C(=O)/C(=C\c3ccccc3)/c4ccccc4 C36604090
CC(C)(C)CC(C)(C)NC(=O)[C@H](c1c(cccc1Cl)Cl)N(c2ccccc2)C(=O)c3ccc(cc3)O C36609909
CCOc1ccc(cc1)NC(=O)[C@H](C)Sc2nc3ccc(cc3s2)NC(=O)c4ccccc4Cl C59422330
CC(C)c1ccc(cc1)NC(=O)CSc2nc3ccc(cc3s2)/N=C/c4ccc(cc4O)OC C59459185
c1ccc(c(c1)/C=N/c2ccc3c(c2)sc(n3)SCC(=O)NCCOc4ccc(cc4)Cl)O C59507263
c1ccc(c(c1)/C=N/NC(=O)CNc2ccc(cc2)Br)OCc3ccc(cc3)Br C59514214
CCOc1cc(cc(c1OCc2ccc(cc2)F)Br)/C=N/NC(=O)Nc3ccc(cc3)C C59598810
C[C@H](CCCC(C)C)[C@H]1CC[C@H]2[C@@]1(CC[C@@H]3[C@H]2C[C@H]([C@]4([C@@]3(CCC[C@@H]4NC(=O)C)C)O)OC(=O)C)C C13423858
c1ccc(c(c1)NC(=O)CSc2[nH]nc(n2)c3cccc(c3)Cl)SCc4ccc(cc4)F C59793497
CCC(C)(C)[C@H]1CCc2c(sc3c2C(=N[C@@H](N3)c4ccc(c(c4)OCC)OC(=O)c5ccccc5)O)C1 C15946179
CCC(C)(C)[C@@H]1CCc2c(sc3c2C(=N[C@H](N3)c4ccc(c(c4)OCC)OC(=O)c5ccccc5)O)C1 C15946185
CCCCCC(=O)N1c2ccccc2NC3=C([C@@H]1c4ccc(cc4)[NH+](CC)CC)C(=O)C[C@@H](C3)c5ccco5 C09046737
CC[NH+]1CCC[C@H]1CN(Cc2cccs2)C(=S)NC3CC([NH2+]C(C3)(C)C)(C)C C21264320
CCOc1c(cc(cc1Br)Br)C[NH2+]CC(C)(C)C[NH+](C)C C34991694
CCOc1c(cc(cc1Br)C[NH2+]CC(C)(C)C[NH+](C)C)Br C34991700
CCOC(=O)[C@@H]1C(=c2cc(ccc2=[NH+]1)Cl)NC(=O)C[NH+]3CCN(CC3)c4ccc(c(c4)Cl)Cl C38685687
CCCOC(=O)c1ccc(cc1)N[C@@H]2/C(=N/S(=O)(=O)c3ccc(cc3)OC)/[NH+]=c4ccccc4=[NH+]2 C38965517
CCCCc1ccc(cc1)N[C@H]2/C(=N/S(=O)(=O)c3cc(ccc3C)C)/[NH+]=c4ccccc4=[NH+]2 C38975641
Cc1ccccc1C(=O)N[C@@H]2C(=C([C@H](N2CCCOC)C)C)C3[NH+]=c4ccccc4=[NH+]3 C39232025
CCOc1cc(ccc1Oc2ccc(cn2)[N+](=O)[O-])/C=C(\C#N)/C3[NH+]=c4ccccc4=[NH+]3 C39357229
CCCCOC(=O)c1cc(ccc1Cl)c2ccc(o2)/C=C(\C#N)/[C@H]3[NH+]=c4ccc(cc4=[NH+]3)C C39702977
C=CCOC(=O)c1cc(ccc1Cl)c2ccc(o2)/C=C(\C#N)/C3[NH+]=c4ccccc4=[NH+]3 C39703212
Cc1ccc2=[NH+]C(=O)[C@@H](C=c2c1)[C@@H]([C@@H]3N=NNN3C4CCCC4)[NH+](Cc5ccc(cc5)OC)C[C@@H]6CCCO6 C39710360
Cc1ccc2=[NH+]C(=O)[C@H](C=c2c1)[C@H]([C@@H]3N=NNN3C4CCCC4)[NH+](Cc5ccc(cc5)OC)C[C@@H]6CCCO6 C39710363
Cc1ccc2=[NH+]C(=O)[C@H](C=c2c1)[C@H]([C@@H]3N=NNN3C(C)(C)C)[NH+](Cc4ccc(cc4)F)Cc5ccco5 C39710375
CCc1ccc2=[NH+]C(=O)[C@@H](C=c2c1)[C@H]([C@@H]3N=NNN3C(C)(C)C)[NH+]4CCN(CC4)c5ccccc5OC C39710466
CCc1ccc2=[NH+]C(=O)[C@@H](C=c2c1)[C@H]([C@@H]3N=NNN3C(C)(C)C)[NH+](Cc4ccc(cc4)OC)C[C@@H]5CCCO5 C39710553
CCc1ccc2=[NH+]C(=O)[C@H](C=c2c1)[C@H]([C@@H]3N=NNN3C(C)(C)C)[NH+](Cc4ccc(cc4)F)Cc5ccco5 C39710575
CCC(C)(C)N1[C@@H](N=NN1)[C@@H]([C@@H]2C=c3ccc(cc3=[NH+]C2=O)C)[NH+](Cc4ccc(cc4)OC)C[C@@H]5CCCO5 C39710670
Cc1ccc2=C[C@H](C(=O)[NH+]=c2c1)[C@@H]([C@@H]3N=NNN3C(C)(C)C)[NH+](Cc4ccco4)Cc5cccs5 C39710686
Cc1cccc2=C[C@@H](C(=O)[NH+]=c12)[C@H]([C@@H]3N=NNN3C4CCCC4)[NH+](Cc5cccs5)C[C@@H]6CCCO6 C39710961
CCC(C)(C)N1[C@@H](N=NN1)[C@@H]([C@@H]2C=c3cccc(c3=[NH+]C2=O)C)[NH+](Cc4cccs4)C[C@@H]5CCCO5 C39710971
Cc1cc(c2=[NH+]C(=O)[C@@H](C=c2c1)[C@@H]([C@@H]3NN=NN3C(C)(C)C)[NH+](Cc4ccc(cc4)OC)Cc5ccco5)C C39711057
CCOc1ccc2=[NH+]C(=O)[C@@H](C=c2c1)[C@H]([C@@H]3N=NNN3C(C)(C)C)[NH+]4CCN(CC4)c5cccc(c5C)C C39711423
CCOc1ccc2=[NH+]C(=O)[C@@H](C=c2c1)[C@@H]([C@@H]3N=NNN3C(C)(C)C)[NH+]4CCN(CC4)c5cc(ccc5C)C C39711429
CCOc1ccc2=[NH+]C(=O)[C@@H](C=c2c1)[C@@H]([C@@H]3N=NNN3C(C)(C)C)[NH+](Cc4ccco4)Cc5cccs5 C39711540
CCOc1ccc2=[NH+]C(=O)[C@@H](C=c2c1)[C@@H]([C@@H]3N=NNN3C(C)(C)C)[NH+](Cc4ccc(cc4)F)Cc5ccco5 C39711544
CCOc1cc(ccc1OCc2ccccc2C#N)/C=C(\C#N)/C3[NH+]=c4ccccc4=[NH+]3 C39934759
CCOc1cc(c(cc1/C=C(\C#N)/[C@H]2[NH+]=c3ccc(cc3=[NH+]2)OC)Br)OCC C39934924
CCC(CC)c1cc(nc(n1)c2ccncc2)[C@H]3C[NH+]4CC[C@H]3C[C@@H]4C[NH2+]CC(C)C C39960756
CCCOc1c(cc(cc1Br)/C=C(/C#N)\C2[NH+]=c3ccccc3=[NH+]2)OCC C39963221
COc1ccc2=[NH+][C@@H]([NH+]=c2c1)/C(=C\c3ccccc3OCc4ccc(cc4)[N+](=O)[O-])/C#N C39969340
COc1ccc2=[NH+][C@H]([NH+]=c2c1)/C(=C\c3ccccc3OCc4ccc(cc4)[N+](=O)[O-])/C#N C39969341
COc1cc(cc(c1OCc2ccc(cc2)[N+](=O)[O-])Br)/C=N/NC3[NH+]=c4ccccc4=[NH+]3 C39978356
c1cc(cc(c1)Cl)COc2ccc(cc2C[NH2+]CC3CC[NH2+]CC3)Br C40720422
CCOc1cc(cc(c1OCc2c(cccc2Cl)F)Cl)C[NH2+]CC3CC[NH2+]CC3 C40720533
c1ccc2=[NH+]C([NH+]=c2c1)CS[C@H]3NN=C(N3Cc4ccco4)COc5ccc(cc5)Cl C63165344
CCOC(=O)[C@H]1[C@@H](SC2=C1CCCC2)NC(=O)C[NH2+][C@@H]3CCCC4=c5cc(ccc5=[NH+][C@@H]34)[N+](=O)[O-] C63290961
CCOC(=O)[C@@H]1[C@H](SC2=C1CCCC2)NC(=O)C[NH2+][C@@H]3CCCC4=c5cc(ccc5=[NH+][C@@H]34)[N+](=O)[O-] C63290962
CCc1ccc2=[NH+][C@@H]3C(=c2c1)N=[NH+]C(=N3)N/N=C/[C@@H]4CC=C(C[C@@H]4C)CCC=C(C)C C39253039
COc1ccc(cc1)C\2=NN(C(=O)/C2=C\Nc3cc(c(cc3OC)Cl)OC)C4[NH+]=c5ccccc5=[NH+]4 C63617128
CCOc1ccc(cc1)Nc2nc(nc(n2)SC3[NH+]=c4ccccc4=[NH+]3)Nc5ccc(cc5)OCC C63651423
C[C@@H]1C(=C(N=N1)C)CCC2=[NH+]C3=c4ccccc4=[NH+][C@@H](N3N2)SCc5ccc(cc5)[N+](=O)[O-] C63708206
C[C@H]1C(=C(N=N1)C)CCC2=[NH+]C3=c4ccccc4=[NH+][C@H](N3N2)SCc5ccc(cc5)[N+](=O)[O-] C63708212
CCOc1ccccc1NC(=O)CS[C@H]2[NH+]=c3ccccc3=C4N2NC(=[NH+]4)CCC5=C(N=N[C@@H]5C)C C63708275
C[C@H]1C(=C(N=N1)C)CCC2=[NH+]C3=c4ccccc4=[NH+][C@H](N3N2)SCC(=O)Nc5cc(ccc5OC)Cl C63708282
CC[C@@H](C(=O)Nc1ccc(cc1)OC)S[C@H]2[NH+]=c3ccccc3=C4N2NC(=[NH+]4)CCC5=C(N=N[C@@H]5C)C C63708323
Cc1cccc(c1C)OCC(=O)Nc2ccc(cc2)SC[C@H]3C(=O)[NH+]=c4ccccc4=[NH+]3 C63751862
CC[C@@H]([C@@H]1NN=C(N1c2ccc(cc2)OC)S[C@@H](C)C(=O)C3=c4ccccc4=[NH+][C@@H]3C)[NH+](C)C C40001420
Cc1ccc(cc1)S(=O)(=O)NCCNc2ccc(c(c2)SC3[NH+]=c4ccccc4=[NH+]3)[N+](=O)[O-] C63985319
CC(=O)N[C@@H]1c2cc(c[nH+]c2N([C@@H]1C(=O)OC)CCC3=c4ccccc4=[NH+]C3)NC5CCCCCC5 C63993551
CC1=c2ccccc2=[NH+][C@H]1C[NH+](C)C[C@@H]3NC(=NO3)Cc4cccc(c4)C(F)(F)F C64157896
Cc1ccc(c(c1)NS(=O)(=O)c2ccc(cc2)NC(=O)CSCc3ccc(cc3)Cl)C C03991877
CC[C@H](C(=O)N/N=C/c1cccc(c1O)CC=C)Oc2ccc3ccccc3c2Br C02903331
Cc1ccnc(c1)NC(=O)c2ccc(c(c2)NC(=O)[C@H](C)c3ccc(cc3)CC(C)C)Cl C08452534
Cc1c(cccc1NC(=S)NC(=O)C(c2ccccc2)c3ccccc3)c4nc5ccccc5o4 C08986460
Cc1ccc(c(c1)C)NS(=O)(=O)c2ccc(cc2)NC(=O)C(c3ccccc3)c4ccccc4 C09553874
CC(C)[C@@H](C(=O)N/N=C/c1ccccc1C(F)(F)F)NC(=O)C23CC4CC(C2)CC(C4)C3 C12381955
C[C@@H](c1ccccc1)NC(=O)CSc2nc3ccc(cc3s2)NC(=O)c4cccc5c4cccc5 C03664763
C[C@H](C(=O)Nc1nc(cs1)CC23CC4CC(C2)CC(C4)C3)NC(=O)c5ccc(cc5)C(C)(C)C C12564132
Cc1ccc(cc1S(=O)(=O)Nc2ccc(cc2)SC(F)F)NC(=O)c3c(cccc3Cl)F C12578978
c1ccc2c(c1)nc(s2)/C(=C(\Nc3ccc(cc3)F)/SCC(=O)NC4CCCCCCC4)/C#N C12604250
CC(C)[C@H](c1n[nH]c(=S)n1c2ccccc2)Sc3[nH]c(c(n3)c4ccccc4)c5ccccc5 C12971218
Cc1ccc(cc1C)NS(=O)(=O)c2cc(ccc2Cl)C(=O)N[C@H](C)c3ccc(cc3)C(C)(C)C C13669973
C=CCNS(=O)(=O)c1ccc2c(c1)[C@H]3C=CC[C@H]3[C@@H](N2)c4ccc(cc4)OCc5ccccc5 C14469911
CC(C)(C)NS(=O)(=O)c1ccc2c(c1)[C@@H]3C=CC[C@H]3[C@@H](N2)c4ccccc4OCc5ccccc5 C14476492
CC(C)(C)NS(=O)(=O)c1ccc2c(c1)[C@H]3C=CC[C@H]3[C@@H](N2)c4ccccc4OCc5ccccc5 C14476493
CC(C)NS(=O)(=O)c1ccc2c(c1)[C@@H]3C=CC[C@H]3[C@@H](N2)c4ccccc4OCc5ccccc5 C14476536
Cc1ccccc1C(=O)Nc2ccc(cc2)NC(=O)COc3ccc(cc3C(C)C)Br C14552797
CCCCOc1ccc(cc1C(=O)NC(=S)Nc2c(c3c(s2)CCC3)C#N)Br C14650244
CC[C@H](C)c1ccc(c(c1)Br)OCC(=O)Nc2ccc(cc2)NC(=O)C(C)C C14832171
Cc1nc(c(c(n1)O)CC[S@@](=O)CCc2cccc3c2cccc3)/C=C/c4c5ccccc5ccc4O C16856022
CC[C@H](C)c1ccc2c(c1)nc(o2)c3ccc(cc3)NC(=S)NC(=O)c4ccc(cc4Cl)C C20353230
CCN(CC)c1ccc(cc1)[C@H]2[C@@H]3CC=C[C@H]3c4cc(ccc4N2)S(=O)(=O)Nc5ccc(cc5C)C C20696969
CC[C@H](C)Oc1ccc(cc1)[C@@H]2C3=C(C[C@H](CC3=O)c4ccc(cc4)OCC)Nc5ccccc5N2 C21247849
CCCOc1ccccc1[C@H]2C3=C(C[C@H](CC3=O)c4ccc(cc4)OC(C)C)Nc5ccccc5N2 C21251863
Cc1ccc(cc1)[C@H](c2cccs2)NC(=O)CSc3[nH]nc(n3)c4ccccc4Br C24107821
Cc1ccc(cc1)N[C@@H](C)C(=O)N/N=C/c2ccccc2OCc3cccc(c3)Br C27528148
Cc1cccc(c1)N[C@@H](C)C(=O)N/N=C\c2ccccc2OCc3ccc(cc3)Br C27528159
Cc1cccc(c1)N[C@H](C)C(=O)N/N=C/c2ccccc2OCc3cccc(c3)Br C27528193
c1cc(cc(c1)O)NC(=O)c2c(cnc(n2)SCc3ccc(cc3)F)Sc4ccc(cc4)Cl C32593889
Cc1ccc(cc1)c2c(sc(n2)N/N=C\c3cccc(c3)Cl)NC(=O)Cc4ccccc4 C32654875
c1ccc(cc1)CCc2nc3ccccc3n2CCNC(=O)Nc4ccc(cc4F)Br C32951482
C[C@H](C(=O)Nc1ccc(cc1C(F)(F)F)Cl)Sc2nnc(s2)Nc3ccccc3 C16825240
CC(C)(C)NC(=O)[C@H](c1ccc(cc1)C(F)(F)F)N(c2ccccc2Cl)C(=O)c3ccccc3O C36543477
c1ccc(cc1)COc2ccc(cc2)[C@H]3[C@H]4CC=C[C@@H]4c5cc(ccc5N3)S(=O)(=O)Nc6ccccc6 C14469425
CCCN([C@@H](c1ccccc1O)C(=O)NC2CCCCC2)C(=O)[C@@H]3C[C@@H]4C[C@H]([C@H]3C)C4(C)C C36562006
CC(C)(C)CC(C)(C)NC(=O)[C@@H](c1ccc(cc1)Cl)N(C(=O)c2ccccc2O)C(C)(C)C C36584286
CC(C)(C)CC(C)(C)NC(=O)[C@H](c1ccc(cc1)O)N(C(=O)C#Cc2ccccc2)C(C)(C)C C36586043
Cc1ccccc1[C@@H](C(=O)NC2CCCCC2)N(C(=O)C(c3ccccc3)(c4ccccc4)O)C(C)(C)C C36588641
Cc1ccccc1NC(=O)[C@H](C)Sc2nnc(s2)Nc3ccc(cc3)SC(F)F C36834008
Cc1ccc(cc1)S(=O)(=O)Nc2ccc(c(c2)C(=O)Nc3ccccc3Sc4ccccc4)Cl C44847389
c1ccc(cc1)C[C@@H](c2[nH]c3ccccc3n2)NC(=O)Cc4csc(n4)c5ccccc5Cl C46556399
CC(C)(C)CC(C)(C)NC(=O)[C@H](c1ccccc1O)N(c2ccccc2)C(=O)C#Cc3ccccc3 C36609579
Cc1ccc(cc1)S(=O)(=O)/N=C(/c2ccccc2)\Nc3cc(c(c(c3)C(C)C)O)C(C)C C06154202
Cc1cc(c(c(c1)C)NC(=O)CSc2nc3ccc(cc3s2)NC(=O)/C=C\c4ccccc4)C C59459161
CC[NH+](CC)c1ccc(cc1)[C@H]2[C@H]3CC=C[C@@H]3c4cc(ccc4N2)S(=O)(=O)N(C)Cc5ccccc5 C59660407
CC[NH+](CC)c1ccc(cc1)[C@@H]2[C@H]3CC=C[C@@H]3c4cc(ccc4N2)S(=O)(=O)N(C)c5ccccc5 C59660484
CC[NH+](CC)c1ccc(cc1)[C@H]2[C@H]3CC=C[C@@H]3c4cc(ccc4N2)S(=O)(=O)N(C)C5CCCCC5 C59660493
Cc1ccccc1C(=O)Nc2ccc3c(c2)sc(n3)SC[C@@H](C)C(=O)Nc4c(cc(cc4C)C)C C59855649
Cc1ccc(cc1N/C(=N\C(=O)c2cccc(c2)Cl)/[N-]CCC3=c4ccccc4=[NH+]C3)Cl C63588983
Cc1cccc(c1C)N/C(=N\C(=O)c2ccccc2Br)/[N-]CCC3=c4ccccc4=[NH+]C3 C63589352
CC(C)c1ccc(cc1)[C@@H]2C[C@@H](C[C@H]3[NH+]2[C@@H](Cc4c3[nH]c5c4cccc5)C(=O)OC)[NH2+]CCNC(=O)C C08636055
CC1(CC(CC([NH2+]1)(C)C)NC(=S)N(Cc2ccco2)C3CC([NH2+]C(C3)(C)C)(C)C)C C21263853
Cc1ccc([nH+]c1)NCC2[C@@H](C3=C(C[C@H](CC3=O)c4ccc(cc4)OC)[NH+]=C2C)c5ccccn5 C25782782
Cc1ccc([nH+]c1)NCC2[C@H](C3=C(C[C@H](CC3=O)c4ccc(cc4)OC)[NH+]=C2C)c5ccccn5 C25782786
CC1(C[C@H]2C[C@@H](C1)[NH+](C2)CCC(=O)NC3=c4cc(ccc4=[NH+][C@@H]3C(=O)OC)Cl)C C38612609
CC1(C[C@@H]2C[C@H](C1)[NH+](C2)CCC(=O)NC3=c4cc(ccc4=[NH+][C@@H]3C(=O)OC)Cl)C C38612610
c1ccc2=[NH+]/C(=N/S(=O)(=O)c3ccc(cc3)N/C=C/C(=O)c4ccc(cc4)Br)/C[NH+]=c2c1 C38925788
Cc1ccc(cc1)S(=O)(=O)/N=C\2/[C@@H]([NH+]=c3ccccc3=[NH+]2)Nc4cc(c(cc4OC)OC)Cl C38965276
Cc1ccc(c(c1)S(=O)(=O)/N=C\2/[C@H]([NH+]=c3ccccc3=[NH+]2)NCCC4=CCCCC4)C C38965297
Cc1ccc(c(c1)S(=O)(=O)/N=C\2/[C@@H]([NH+]=c3ccccc3=[NH+]2)Nc4ccc(c(c4)OC)OC)C C38966406
CCOc1ccc(cc1)N[C@@H]2/C(=N/S(=O)(=O)c3cc(ccc3C)C)/[NH+]=c4ccccc4=[NH+]2 C38966448
c1ccc2=[NH+]/C(=N\S(=O)(=O)c3ccc(cc3)F)/[C@@H]([NH+]=c2c1)NCCC4=CCCCC4 C38966521
CCOC(=O)c1ccc(cc1)N[C@@H]2/C(=N/S(=O)(=O)c3cccc(c3)Cl)/[NH+]=c4ccccc4=[NH+]2 C38970807
CC[C@@H](C)c1ccc(cc1)N[C@@H]2/C(=N/S(=O)(=O)c3cccc4c3nsn4)/[NH+]=c5ccccc5=[NH+]2 C38974930
CC[C@@H](C)c1ccc(cc1)N[C@H]2/C(=N/S(=O)(=O)c3cccc4c3nsn4)/[NH+]=c5ccccc5=[NH+]2 C38974932
CC[C@H](C)c1ccc(cc1)N[C@H]2/C(=N/S(=O)(=O)c3cccc4c3nsn4)/[NH+]=c5ccccc5=[NH+]2 C38974933
Cc1ccc(c(c1)S(=O)(=O)/N=C\2/[C@H]([NH+]=c3ccccc3=[NH+]2)NCc4ccc(cc4)OC)C C38975133
Cc1ccc(cc1C)S(=O)(=O)/N=C\2/[C@H]([NH+]=c3ccccc3=[NH+]2)NCc4ccc(cc4)OC C38975353
Cc1ccc(cc1C)S(=O)(=O)/N=C\2/[C@H]([NH+]=c3ccccc3=[NH+]2)Nc4ccc(c(c4)OC)OC C38976621
Cc1ccc(c(c1)C)S(=O)(=O)/N=C\2/[C@H]([NH+]=c3ccccc3=[NH+]2)NCCc4ccc(cc4)OC C38979797
COc1cc(c(cc1N[C@H]2/C(=N/S(=O)(=O)c3cccs3)/[NH+]=c4ccccc4=[NH+]2)Cl)OC C38980717
CCOc1ccc(cc1)N[C@@H]2/C(=N/S(=O)(=O)c3cccc(c3)Cl)/[NH+]=c4ccccc4=[NH+]2 C38984590
c1ccc(cc1)N[C@@H]2[C@H](C(=C(S2)C(=O)c3ccc(cc3)[N+](=O)[O-])N)C4[NH+]=c5ccccc5=[NH+]4 C39336690
c1ccc(cc1)N[C@@H]2[C@@H](C(=C(S2)C(=O)c3ccc(cc3)[N+](=O)[O-])N)C4[NH+]=c5ccccc5=[NH+]4 C39336692
COC(=O)c1ccccc1NC(=O)[C@H]2CCC[NH+](C2)[C@@H]3C(=c4cc(ccc4=[NH+]C3=O)Cl)c5ccccc5 C39355783
CCc1ccc2=[NH+]C(=O)[C@@H](C=c2c1)[C@H]([C@@H]3N=NNN3C(C)(C)C)[NH+]4CCN(CC4)c5cc(ccc5C)Cl C39710410
c1ccc(cc1)C(=O)OC[C@H]2C=C(NN2c3ccc(cc3)Br)[C@@H]4C(=O)[NH+]=c5ccccc5=[NH+]4 C40151171
c1ccc2=[NH+]CC(=c2c1)C[C@@H](COc3cc(cnc3)c4ccc5cnc(cc5c4)Cl)[NH3+] C52627896
c1ccc(cc1)CN2c3ccccc3N[C@@H]2SC[C@@H]4[NH+]=c5ccc(cc5=[NH+]4)[N+](=O)[O-] C63270318
c1ccc(cc1)CN2c3ccccc3N[C@H]2SC[C@@H]4[NH+]=c5ccc(cc5=[NH+]4)[N+](=O)[O-] C63270321
Cc1c2ccc(c(c2oc(=O)c1CC(=O)NC3[NH+]=c4ccccc4=[NH+]3)C)OCC(=C)C C63490803
CCCC1=NN2[C@@H](S1)NC(=CC2=O)COc3ccc(cc3)/C=C(\C#N)/C4[NH+]=c5ccccc5=[NH+]4 C63490979
CCCCCC1=C(NN([C@@H]1C)c2nc(cs2)CC(=O)NC3[NH+]=c4ccccc4=[NH+]3)C C63527332
CC[NH+]1CCC[C@H]1CNC(=O)[C@@H]2C(=c3ccc(cc3=[NH+]2)C)Sc4ccc(cc4)Cl C63530623
CC[NH+]1CCC[C@H]1CNC(=O)[C@@H]2C(=c3ccc(cc3=[NH+]2)OC)Sc4ccc(cc4)Cl C63531430
CCc1ccc2=[NH+][C@H]3C(=c2c1)N=[NH+]C(=N3)N/N=C/[C@@H]4CC=C(C[C@@H]4C)CCC=C(C)C C39253040
c1ccc(cc1)C2=c3cc(ccc3=[NH+]C(=O)[C@@H]2N4CCC[C@@H](C4)C(=O)NCCC5=c6ccccc6=[NH+]C5)Cl C63626137
c1ccc(cc1)C2=c3cc(ccc3=[NH+]C(=O)[C@H]2N4CCC[C@@H](C4)C(=O)NCCC5=c6ccccc6=[NH+]C5)Cl C63626138
Cc1ccccc1Nc2nc(nc(n2)SC3[NH+]=c4ccccc4=[NH+]3)Nc5ccccc5C C63651415
C[C@H]1C(=C(N=N1)C)CCC2=[NH+]C3=c4ccccc4=[NH+][C@@H](N3N2)SCc5ccccc5F C63708170
c1ccc(c(c1)CCC2[NH+]=c3ccccc3=[NH+]2)NS(=O)(=O)c4ccc5c(c4)CCC5 C63743467
Cc1ccccc1CC(=O)Nc2ccc(cc2)SC[C@H]3C(=O)[NH+]=c4cc(c(cc4=[NH+]3)C)C C63751680
Cc1ccc2=[NH+][C@@H]([NH+]=c2c1)SCC(=O)N[C@@H]3[C@@H]([C@@H]4CCCCC[C@@H]4S3)C(=O)OC C63772591
Cc1ccc2=[NH+][C@H]([NH+]=c2c1)SCC(=O)N[C@@H]3[C@@H]([C@@H]4CCCCC[C@@H]4S3)C(=O)OC C63772592
Cc1ccc2=[NH+][C@H]([NH+]=c2c1)SCC(=O)N[C@H]3[C@@H]([C@@H]4CCCCC[C@@H]4S3)C(=O)OC C63772594
Cc1ccc(cc1)[C@@H]2NN=C(N2c3ccc(cc3)OC)SCC4[NH+]=c5ccccc5=[NH+]4 C63818932
Cc1ccc2=[NH+][C@H]([NH+]=c2c1)SCC(=O)NC[C@@H]3Cc4cc(ccc4O3)c5c(cccn5)C C64002183
CC(C)C[C@@]1(C(=O)N(C(=O)N1)CCc2cccs2)C3CC[NH+](CC3)C[C@@H]4C=c5ccccc5=[NH+]4 C64084337
c1ccc(c(c1)CC(C2=c3ccccc3=[NH+]C2)C4=c5ccccc5=[NH+]C4)NC(=O)[C@H]6CCS(=O)(=O)C6 C64143983
C[C@@H](C(=O)Nc1ccc(cn1)Cl)[NH2+]C[C@@H](c2ccccc2)C3=c4ccccc4=[NH+]C3 C64343535
C[C@@H]1c2c(sc(n2)NC(=O)C[NH+](C)C)C[C@]3([C@H]1[C@H]([C@@H](CC3)[C@H](C)C(=O)NCC[NH+]4CCOCC4)O)C C03840944
C[C@@H]1c2c(sc(n2)NC(=O)C[NH+](C)C)C[C@@]3([C@H]1[C@H]([C@H](CC3)[C@H](C)C(=O)NCC[NH+]4CCOCC4)O)C C03840945
Cc1c(c(n(n1)[C@@H]2CCS(=O)(=O)C2)C)C[NH+](C)CC(=O)N3CC[NH+](CC3)C/C=C/c4ccccc4 C09051843
Cc1c(c(n(n1)[C@H]2CCS(=O)(=O)C2)C)C[NH+](C)CC(=O)N3CC[NH+](CC3)C/C=C/c4ccccc4 C09051848
c1cc(cnc1)[C@@H](CN2[C@@H](CCC2=O)CC[NH2+]Cc3cc4c(cc3Cl)OCO4)[NH+]5CCOCC5 C12040480
Cc1cc(c2c(c1)cc(c(=O)[nH]2)C[NH+](CCC[NH+]3CCOCC3)Cc4nnnn4Cc5ccc(cc5)F)C C13065582
COC(=O)c1cn(nn1)[C@H]2C[C@H]([NH+](C2)Cc3ccsc3)C(=O)NC[C@@H]4CCC[NH+]5[C@@H]4CCCC5 C14997159
CC(C)[C@@H](c1nnc2n1CC[NH+](CC2)Cc3ccc(s3)C[NH+]4CCCCC4)NS(=O)(=O)C C19770582
CC(C)(C)OC[C@@H](CN1CC[NH+](CC1)Cc2nc(co2)C(=O)N3CC[NH+](CC3)C4CCCCC4)O C35840282
COc1ccc(cc1OC)[C@H]2C[C@H](N3C(=[NH+]2)C=C(N3)C(=O)NCCCn4cc[nH+]c4)C(F)(F)F C12846095
COc1ccc(cc1OC)[C@@H]2C[C@H](N3C(=[NH+]2)C=C(N3)C(=O)NCCCn4cc[nH+]c4)C(F)(F)F C12846090
COc1ccc(cc1OC)[C@@H]2C[C@@H](N3C(=[NH+]2)C=C(N3)C(=O)NCCCn4cc[nH+]c4)C(F)(F)F C12846098
CCOC(=O)[C@@H]1C(=c2cc(ccc2=[NH+]1)OC)NC(=O)[C@@H](C)[NH+]3CCN(CC3)c4ccccc4OC C38600748
Cc1ccc(cc1N2CC[NH+](CC2)CC(=O)NC3=c4cc(c(cc4=[NH+][C@H]3C(=O)OC)OC)OC)Cl C38610557
CCOc1ccccc1C(=O)N2C[C@H](C3(C2)CC[NH2+]CC3)C(=O)NC[C@@H](c4cccnc4)[NH+]5CCCC5 C39594659
COc1ccc(cc1)CCC(=O)N2C[C@H](C3(C2)CC[NH2+]CC3)C(=O)NC[C@@H](c4cccnc4)[NH+]5CCCC5 C39595136
COc1ccc(cc1)CCC(=O)N2C[C@@H](C3(C2)CC[NH2+]CC3)C(=O)NC[C@H](c4cccnc4)[NH+]5CCCC5 C39595139
COc1ccc(cc1)CCC(=O)N2C[C@H](C3(C2)CC[NH2+]CC3)C(=O)NC[C@H](c4cccnc4)[NH+]5CCCC5 C39595142
CC[NH+](CC)CCNC(=O)[C@H]1CN(CC12CC[NH2+]CC2)C(=O)c3c(onc3c4ccccc4Cl)C C39626818
Cc1cc(=O)oc2c1cccc2OCC(=O)N3C[C@@H](C4(C3)CC[NH2+]CC4)C(=O)NCCC[NH+]5CCCC[C@@H]5C C39628594
CC(C)(CNC(=O)[C@@H]1CN(CC12CC[NH2+]CC2)C(=O)c3cccnc3Oc4ccccc4)C[NH+](C)C C39630900
CC(C)(CNC(=O)[C@@H]1CN(CC12CC[NH2+]CC2)C(=O)c3ccc(nc3)Oc4ccccc4)C[NH+](C)C C39630970
Cc1cc(=O)oc2c1cccc2OCC(=O)N3C[C@H](C4(C3)CC[NH2+]CC4)C(=O)NCC(C)(C)C[NH+](C)C C39630996
C[NH+](C)[C@@H](CNC(=O)[C@H]1CN(CC12CC[NH2+]CC2)C(=O)c3csc(c3OC)Cl)c4ccc(cc4)OC C39663885
CCSc1c(cccn1)C(=O)N2C[C@@H](C3(C2)CC[NH2+]CC3)C(=O)N[C@@H](C[NH+](C)C)c4ccccc4 C39664771
CCSc1c(cccn1)C(=O)N2C[C@H](C3(C2)CC[NH2+]CC3)C(=O)N[C@@H](C[NH+](C)C)c4ccccc4 C39664772
CCSc1c(cccn1)C(=O)N2C[C@@H](C3(C2)CC[NH2+]CC3)C(=O)N[C@H](C[NH+](C)C)c4ccccc4 C39664773
CCOc1ccccc1C(=O)N2C[C@H](C3(C2)CC[NH2+]CC3)C(=O)NC[C@@H](c4ccccc4)[NH+](C)C C39675731
CCSc1c(cccn1)C(=O)N2C[C@@H](C3(C2)CC[NH2+]CC3)C(=O)NC[C@@H](c4ccccc4)[NH+](C)C C39675786
CCSc1c(cccn1)C(=O)N2C[C@H](C3(C2)CC[NH2+]CC3)C(=O)NC[C@H](c4ccccc4)[NH+](C)C C39675789
C[NH+](C)CCCCNC(=O)[C@H]1CN(CC12CC[NH2+]CC2)C(=O)c3ccc(c(c3)F)C(F)(F)F C39678939
C[NH+](C)CCCCNC(=O)[C@H]1CN(CC12CC[NH2+]CC2)C(=O)c3cc(cc(c3)F)C(F)(F)F C39678941
Cc1c(c(no1)c2c(cccc2Cl)F)C(=O)N3C[C@H](C4(C3)CC[NH2+]CC4)C(=O)NCCCC[NH+](C)C C39678973
C[NH+](C)CCCCNC(=O)[C@@H]1CN(CC12CC[NH2+]CC2)C(=O)c3cc(c(c(c3)Cl)OC)Cl C39679074
CCCC[NH+]1CCC(CC1)CNC(=O)[C@H]2CN(CC23CC[NH2+]CC3)C(=O)[C@@H]4CCCN4C(=O)C(F)(F)F C39683420
Cc1ccc2=C[C@@H](C(=O)[NH+]=c2c1)[C@H](c3nnnn3CCOC)[NH+](Cc4ccccc4)Cc5ccco5 C39710616
COC(=O)c1cn(nn1)[C@H]2C[C@H]([NH+](C2)Cc3ccsc3)C(=O)NC[C@@H]4CCC[NH+]5[C@H]4CCCC5 C43630081
Cn1cc(c2c1cccc2)C[NH2+][C@H]3C[C@H]4C(=O)NC[C@H]([NH+]4C3)CCC(=O)NCc5ccc(cc5)F C22936763
CCOC(=O)[C@]1(CCCN(C1)C(=O)[C@@H](CC2=c3ccccc3=[NH+]C2)NC(=O)C(C)(C)[NH3+])Cc4ccccn4 C52584611
Cc1ccc(cc1C)S(=O)(=O)N(CC[NH+]2CCCC[C@@H]2C)CCS(=O)(=O)N3CC[NH2+]CC3 C15869008
C[NH+](C)[C@H](CNC(=O)C1=c2cc(ccc2=[NH+]C(=O)C1)S(=O)(=O)Nc3ccc(cc3)F)c4ccco4 C63908199
CC(C)CNc1cc2c([nH+]c1)N([C@@H]([C@@H]2NC(=O)COC)C(=O)OC)CCC3=c4ccccc4=[NH+]C3 C63985653
CC(C)/C=C/CNc1cc2c([nH+]c1)N([C@@H]([C@@H]2NC(=O)C)C(=O)OC)CCC3=c4ccccc4=[NH+]C3 C63985723
CC(=O)N[C@@H]1c2cc(c[nH+]c2N([C@@H]1C(=O)OC)CCC3=c4ccccc4=[NH+]C3)NCc5nccs5 C63985931
CC(=O)N[C@@H]1c2cc(c[nH+]c2N([C@@H]1C(=O)OC)CCC3=c4ccccc4=[NH+]C3)NC5CCOCC5 C63994207
CC(C)Cn1cc(c(=O)c(c1)C(=O)N2CCCCC2)C(=O)NCC[C@H]3[NH+]=c4ccc(cc4=[NH+]3)OC C64015487
CN(CC[C@@H]1[NH+]=c2ccc(cc2=[NH+]1)OC)C(=O)C[C@@]3(CC(=O)N(C3=O)CCOC)c4ccccc4F C64044097
CN(CC[C@H]1[NH+]=c2ccc(cc2=[NH+]1)OC)C(=O)C[C@@]3(CC(=O)N(C3=O)CCOC)c4ccccc4F C64044098
CN(CC[C@@H]1[NH+]=c2ccc(cc2=[NH+]1)OC)C(=O)C[C@]3(CC(=O)N(C3=O)CCOC)c4ccccc4F C64044099
C[C@@H]1C[C@@H](C[NH+](C1)CCN(CCC(=O)N2CC[NH2+]CC2)S(=O)(=O)c3ccc(s3)Cl)C C35401532
Cc1c2cc3c(cc2oc(=O)c1CC(=O)N4CC[NH+](CC4)CC(=O)NCC[NH+](C)C)OC(CC3)(C)C C08764622
CC[NH+](CC)CCNc1c2c(c3c4c(c([nH+]c3s2)N5CCCC5)COC(C4)(C)C)ncn1 C09085924
c1cc(sc1)CCN2C(=O)C(=O)N(C2=O)C[NH+]3CCN(CC3)c4ccc(c[nH+]4)C(F)(F)F C09683752
Cc1cccc([nH+]1)N2CCN(CC2)C(=O)C[C@]3(CC(=O)N(C3=O)CC[NH+](C)C)c4cccc(c4)F C12207957
Cc1ccc(c(c1)[N+](=O)[O-])NC(=O)[C@@H](c2ccccc2)[NH+]3CCN(CC3)Cc4cn5ccccc5[nH+]4 C32853685
C[NH+]1CCN(CC1)c2c(c(no2)c3ccc(cc3)F)CN(CC[NH+](C)C)C(=O)c4ccco4 C36312208
CCOC(=O)[C@@H]1C(=c2ccccc2=[NH+]1)NC(=O)[C@@H](C)[NH+]3CCN(CC3)c4cccc(c4)Cl C38626655
CCOC(=O)[C@@H]1C(=c2ccccc2=[NH+]1)NC(=O)[C@H](C)[NH+]3CCN(CC3)c4cccc(c4)Cl C38626661
CCCn1c2c(c(n1)C(=O)N3CCOCC3)C[C@H](CC2)[NH2+]CC4(CCCC4)[NH+]5CCCCC5 C32547818
C[NH+](C)[C@H](CNC(=O)C1=c2cc(ccc2=[NH+]C(=O)C1)S(=O)(=O)N3CCOCC3)c4cccs4 C39617677
C[NH+](C)CCNC(=O)[C@H]1CN(CC12CC[NH2+]CC2)C(=O)c3cccnc3Sc4ccccc4 C39626385
C[NH+](C)CCCNC(=O)[C@@H]1CN(CC12CC[NH2+]CC2)C(=O)c3cc(cc(c3)F)C(F)(F)F C39627348
C[NH+](C)CCCNC(=O)[C@H]1CN(CC12CC[NH2+]CC2)C(=O)c3cc(cc(c3)F)C(F)(F)F C39627351
CC(C)(CNC(=O)[C@@H]1CN(CC12CC[NH2+]CC2)C(=O)c3ccccc3C(F)(F)F)C[NH+](C)C C39630615
Cc1ccccc1CC(=O)N2C[C@@H](C3(C2)CC[NH2+]CC3)C(=O)N[C@H](C[NH+](C)C)c4ccccc4 C39664924
CC[C@@H](C)CC(=O)N1C[C@@H](C2(C1)CC[NH2+]CC2)C(=O)NCCC3=c4cc(ccc4=[NH+][C@@H]3C)C#N C39674832
Cc1ccccc1CC(=O)N2C[C@@H](C3(C2)CC[NH2+]CC3)C(=O)NC[C@H](c4ccccc4)[NH+](C)C C39675932
C[NH+](C)CCCCNC(=O)[C@@H]1CN(CC12CC[NH2+]CC2)C(=O)c3ccc(cc3Cl)Cl C39678868
C[NH+](C)CCCCNC(=O)[C@H]1CN(CC12CC[NH2+]CC2)C(=O)c3ccc(cc3)Br C39678951
CCOC(=O)C1CC[NH+](CC1)[C@@H]([C@H]2C=c3cccc(c3=[NH+]C2=O)C)[C@@H]4N=NNN4C(C)(C)C C39710865
Cc1cc(c2=[NH+]C(=O)[C@H](C=c2c1)[C@@H](c3nnnn3CCOC)N4CC[NH+](CC4)C5CCCCC5)C C39710994
Cc1cc(c2=[NH+]C(=O)[C@@H](C=c2c1)[C@H](c3nnnn3CCOC)N4CC[NH+](CC4)C5CCCCC5)C C39710995
CC[NH+](Cc1ccccc1)[C@H](c2nnnn2CCOC)[C@@H]3C=c4cc(ccc4=[NH+]C3=O)OCC C39711412
CCOc1ccc2=[NH+]C(=O)[C@H](C=c2c1)[C@H]([C@@H]3N=NNN3C(C)(C)C)[NH+]4CCN(CC4)c5ccccc5F C39711487
Cc1cccc2c1[nH+]c(c(c2)CN(CC[NH+](C)C)C(=O)[C@H]3Cc4ccccc4CN3C)N(C)C C20452113
COc1cccc(c1OC)[C@@H]2[C@@H]3C(=c4ccccc4=[NH+]3)C[C@@H]5N2C(=O)CN(C5=O)CCCn6cc[nH+]c6 C63138260
c1ccc(cc1)CC[C@H]2[C@@H]3C(=c4ccccc4=[NH+]3)C[C@@H]5N2C(=O)CN(C5=O)CCCn6cc[nH+]c6 C63139374
CCOc1ccccc1[C@H]2[C@@H]3C(=c4ccccc4=[NH+]3)C[C@@H]5N2C(=O)CN(C5=O)CCC[NH+](C)C C63140830
CCOc1ccccc1[C@@H]2[C@H]3C(=c4ccccc4=[NH+]3)C[C@@H]5N2C(=O)CN(C5=O)CCC[NH+](C)C C63140831
CC(C)n1c2c(cn1)c(cc(n2)c3cccs3)C(=O)OCC(=O)c4ccc5=[NH+]C(=O)[NH+]=c5c4 C39932192
C[C@H]1[C@H](N([C@@H]([C@@H]1C2[NH+]=c3ccccc3=[NH+]2)NC(=O)c4ccco4)CCc5ccc(cc5)OC)C C63272550
COc1ccc2=[NH+]CC(=c2c1)CCNC(=O)C3CCN(CC3)C(=O)C[C@@H]4c5ccccc5C(=O)N=[NH+]4 C63281413
COc1cc(ccc1O)/C=C(\C#N)/[C@H]2N=C(CS2)CS[C@@H]3[NH+]=c4ccc(cc4=[NH+]3)[N+](=O)[O-] C63328849
COc1cc(ccc1O)/C=C(\C#N)/[C@@H]2N=C(CS2)CS[C@H]3[NH+]=c4ccc(cc4=[NH+]3)[N+](=O)[O-] C63328850
C[C@@]12[C@H]3C(=c4cc(ccc4=[NH+]3)OC)CCN1C(=O)N(C2=O)c5ccccc5C(=O)NCCC[NH+](C)C C63362270
CN1[C@@H]2[C@@H](C(=NC1=O)[O-])N(C(=[NH+]2)N(C)Cc3ccccc3)CCSC4[NH+]=c5ccccc5=[NH+]4 C63426792
c1ccc2=[NH+]C([NH+]=c2c1)CCCNC(=O)C3CCN(CC3)[C@@H]4N=N[C@H](S4)N5CCCC5=O C63666870
c1ccc2=[NH+]C([NH+]=c2c1)CCCNC(=O)C3CCN(CC3)[C@H]4N=N[C@@H](S4)N5CCCCC5=O C63666906
c1ccc2=[NH+]C([NH+]=c2c1)CCCNC(=O)C3CCN(CC3)[C@@H]4N=N[C@H](S4)N5CCCCC5=O C63666909
c1ccc2=[NH+]C([NH+]=c2c1)CCCNC(=O)C3CCN(CC3)[C@H]4N=N[C@H](S4)N5CCCCC5=O C63666910
CN1[C@H]2[C@@H](C(=O)N=C1[O-])N(C(=[NH+]2)N(C)Cc3ccccc3)CCSC4[NH+]=c5ccccc5=[NH+]4 C63426793
CN1[C@@H]2[C@H](C(=O)N=C1[O-])N(C(=[NH+]2)N(C)Cc3ccccc3)CCSC4[NH+]=c5ccccc5=[NH+]4 C63426794
COc1cccc(c1C(=O)Nc2nnc(s2)SC[C@H]3C(=O)[NH+]=c4ccccc4=[NH+]3)OC C63751975
COCCCN1C(=O)N(C(=O)C12CC[NH+](CC2)C[C@H]3C=c4ccccc4=[NH+]3)Cc5ccccn5 C63985834
CC[C@@]1(C(=O)N(C(=O)N1)CC(=C)C)C2CCN(CC2)C(=O)CC[C@H]3[NH+]=c4ccc(cc4=[NH+]3)F C64044276
Cc1ccc2=[NH+][C@@H]([NH+]=c2c1)SCC(=O)NC[C@@H]3Cc4cccc(c4O3)c5ccc(nn5)OC C64045067
Cc1ccc2=[NH+][C@H]([NH+]=c2c1)SCC(=O)NC[C@@H]3Cc4cccc(c4O3)c5ccc(nn5)OC C64045068
CN(C[C@@H]1C=c2cc(ccc2=[NH+]1)F)C(=O)COc3ccc(nn3)N4CCN(CC4)c5cccc[nH+]5 C64066880
C[C@H]1C[C@H]1c2ccc(o2)CN(C)C(=O)c3ccccc3NS(=O)(=O)c4ccc5=[NH+]C(=O)[NH+]=c5c4 C64202202
Cc1ccc2=[NH+][C@H]([NH+]=c2c1)CCNC(=O)[C@@H]3CCCN(C3)S(=O)(=O)c4cn(cn4)C(C)C C64958349
CC(C)(C)[C@@H](/C=C/c1ccc(cc1Cl)Cl)n2c(nnn2)[C@@H](c3ccc(cc3)Cl)[NH+](C)C C04012573
C[C@]12CCC[C@]([C@H]1CCC(=C)[C@@H]2CCc3ccoc3C[NH+]4CCCCCC4)(C)C(=O)OC C01822785
C[C@H]1CCCC[NH+]1Cc2c(cco2)CC[C@H]3C(=C)CC[C@@H]4[C@@]3(CCC[C@]4(C)C(=O)OC)C C04028961
CC(C)CN1C(=S)N/C(=[NH+]\[C@@H](COc2ccccc2)C(C)(C)C)/C13CCCCC3 C04473693
CCCCC[C@H]1[C@@H]([NH+]([C@@H](C[C@@]1(c2ccccc2)O)c3ccccc3)C)c4ccccc4 C05308916
Cc1cc(c(c(c1)C)C(c2c(cc(cc2C)C)C)OCCC[NH2+]Cc3ccccc3)C C07078247
CCCC[NH2+]Cc1cc(c(c(c1)Cl)OCc2ccc(cc2Cl)Cl)OCC C07261639
C[C@]12CCC[C@@]([C@@H]1CCC(=C)[C@@H]2CCc3ccoc3C[NH+]4CCCCCC4)(C)C(=O)OC C09065182
C1C[C@@H](OC1)C[NH+](CCS(=O)(=O)C(F)(F)F)CCS(=O)(=O)C(F)(F)F C04195090
c1cc(ccc1CC[NH2+]Cc2ccc(cc2)OCc3ccc(cc3Cl)Cl)Cl C13720912
Cc1ccc(cc1)COc2ccc(cc2C[NH2+]CCC3=CCCCC3)Br C13723938
c1ccc2c(c1)c(cn2Cc3ccc(cc3Cl)Cl)C[NH2+]CCC4=CCCCC4 C13723995
C[C@@H](CCc1ccccc1)[NH2+]Cc2c3ccccc3ccc2OCc4ccccc4F C13725932
C[C@H](CCc1ccccc1)[NH2+]Cc2c3ccccc3ccc2OCc4ccccc4F C13725936
C[C@@H](CCc1ccccc1)[NH2+]Cc2c3ccccc3ccc2OCc4ccc(cc4)F C13725940
C[C@H](CCc1ccccc1)[NH2+]Cc2ccc(o2)c3ccc(cc3Cl)Br C13726576
C[C@@]12CCC[C@]([C@H]1CCC(=C)[C@@H]2CCc3ccoc3C[NH+]4CCCCCC4)(C)C(=O)OC C16039916
c1ccc2c(c1)ccc(c2C[NH2+]CCc3ccccc3F)OCc4ccccc4Cl C16525960
CCCCCC[C@H]1C=C(c2c1cccc2)[C@H](C[NH3+])Nc3ccc(cc3)Br C16851845
Cc1ccc(cc1)C[NH2+]Cc2cc(ccc2OCc3ccc(cc3Cl)Cl)Cl C22076729
c1cc([nH+]cc1C(NC2CCCCC2)(NC3CCCCC3)Cl)NC4CCCCC4 C24985223
CCOc1ccc(cc1)/[NH+]=c\2/n(c(c(s2)NC(=O)OCC)c3ccccc3)CC=C C27015718
Cc1ccc(cc1)[C@](CCC(C)C)([C@@H](C[NH+]2CCCC2)c3ccc(cc3)Cl)Cl C27234918
Cc1ccc(cc1)[C@@](CC(C)C)([C@H](C[NH+]2CCCC2)Oc3ccc(cc3C)Cl)O C27237875
Cc1ccc(cc1)[C@](CC(C)C)([C@H](C[NH+]2CCCC2)Oc3ccc(cc3C)Cl)O C27237878
CCCCSc1nc(c2c3c(sc2n1)CCCC3)N4CC[NH+](CC4)CC(=C)C C34756119
CCCC[NH+]1CCN(CC1)c2c3c4c(sc3nc(n2)SCc5ccc(cc5)Cl)CCC4 C34757446
CCc1c(sc2c1c(nc(n2)SCC=C)N3CC[NH+](CC3)Cc4ccc(cc4)Cl)C C34761161
CCCSc1nc(c2c(csc2n1)c3ccccc3)N4CC[NH+](CC4)CC(=C)C C34774185
CC(C)CC[NH+](Cc1cccc(c1)F)Cc2cccn2Cc3cccc(c3)C(F)(F)F C35841196
CC(C)(C)c1cc(c(c(c1)C(C)(C)C)O)[C@@H](c2ccc(cc2)OC)Nc3cccc[nH+]3 C01572794
c1ccc(cc1)/C=C/C[NH+](C/C=C/c2ccccc2)CCc3c(cc(cc3)Cl)Cl C38200029
CC1=C([C@H]([NH+]=N1)c2ccc(cc2O)OCc3ccccc3Cl)Oc4ccc(cc4)OC C38759828
CC1=C([C@H]([NH+]=N1)c2ccc(cc2O)OCc3ccc(cc3)C=C)Oc4ccc(cc4)OC C38776761
CC/C(=C\c1[n+](c2cc(c(cc2s1)C)C)CC)/C=C\3/N(c4ccc(cc4S3)/C=C/c5ccccc5)CC C39774466
CC/C(=C\c1[n+](c2cc(c(cc2s1)C)C)CC)/C=C/3\N(c4ccc(cc4S3)/C=C/c5ccccc5)CC C39795744
c1cc(ccc1CC[NH2+]Cc2ccc(cc2)OCc3ccc(c(c3)Cl)Cl)Cl C40728034
C[C@@H](CCc1ccccc1)[NH2+]Cc2ccccc2OCc3ccc(c(c3)Cl)Cl C40732523
Cc1ccccc1COc2ccc3ccccc3c2C[NH2+]CCc4ccc(cc4)Cl C40735153
C[C@@H](c1ccccc1)[NH2+]Cc2c3ccccc3ccc2OCc4ccc(cc4Cl)F C40735423
C[C@H](c1ccccc1)[NH2+]Cc2c3ccccc3ccc2OCc4ccc(cc4Cl)F C40735426
Cc1ccc(cc1)C[NH2+]Cc2c3ccccc3ccc2OCc4ccc(cc4Cl)F C40735538
Cc1ccc(cc1)C[NH2+]Cc2c3ccccc3ccc2OCc4c(cccc4Cl)F C40735744
c1ccc2c(c1)ccc(c2C[NH2+]CCc3ccccc3F)OCc4cccc(c4)Cl C40736108
Cc1ccccc1COc2ccc(cc2C[NH2+]C(C)(C)CC(C)(C)C)Br C40739395
Cc1ccccc1COc2ccc(cc2C[NH2+]CCC3=CCCCC3)Br C40739423
CCCCC[NH2+]Cc1cc(ccc1OCc2ccc(cc2Cl)F)Br C40739569
CC(C)(C)CC(C)(C)[NH2+]Cc1cc(ccc1OCc2ccc(cc2Cl)F)Cl C40743255
C[C@H]1CCCC[NH+]1Cc2c(cco2)CC[C@H]3C(=C)CC[C@@H]4[C@]3(CCC[C@]4(C)C(=O)OC)C C43737367
COc1ccc(cc1)c2c(n3ccccc3[nH+]2)CN4CCN(CC4)C(=O)[C@@H](c5ccccc5)C6CCCCC6 C39204864
CCc1ccc(cc1)C2=NC3(CC[NH+](CC3)C(C)C)[NH2+][C@@H](C2)c4cc(ccc4O)Br C09542972
C[NH+](CC/[NH+]=c/1\cc-2oc3ccccc3nc2c4c1c(c5ccccc5c4O)O)CCO C20229078
Cc1ccc2c(c1)nc-3c4c(/c(=[NH+]/CCCN5CC[NH2+]CC5)/cc3o2)c(c6ccccc6c4O)O C20267434
Cc1ccc2=[NH+]C(=O)C(=c2c1)Nc3ccc(cc3)C(=O)NNC4=c5cc(ccc5=[NH+]C4=O)C C15773571
c1ccc2=[NH+]/C(=N\S(=O)(=O)c3cccc(c3)Cl)/[C@@H]([NH+]=c2c1)Nc4ccc(c(c4)Cl)Cl C38965219
c1ccc2=[NH+]/C(=N\S(=O)(=O)c3cccc(c3)Cl)/[C@H]([NH+]=c2c1)Nc4ccc(c(c4)Cl)Cl C38965220
c1ccc(cc1)S(=O)(=O)/N=C\2/[C@@H]([NH+]=c3ccccc3=[NH+]2)Nc4ccc(cc4F)Br C38965262
c1ccc2=[NH+]/C(=N\S(=O)(=O)c3cccc4c3nsn4)/[C@H]([NH+]=c2c1)Nc5ccc(cc5Cl)Cl C38965506
c1ccc2=[NH+]/C(=N\S(=O)(=O)c3cccc(c3)Cl)/[C@H]([NH+]=c2c1)Nc4ccc(cc4)F C38966078
Cc1ccc(cc1F)N[C@H]2/C(=N/S(=O)(=O)c3cccc4c3nsn4)/[NH+]=c5ccccc5=[NH+]2 C38966357
Cc1cc(cc(c1)N[C@H]2/C(=N/S(=O)(=O)c3cccc4c3nsn4)/[NH+]=c5ccccc5=[NH+]2)C C38966636
c1ccc2=[NH+]/C(=N\S(=O)(=O)c3cccc4c3nsn4)/[C@H]([NH+]=c2c1)Nc5cc(cc(c5)Cl)Cl C38970715
c1ccc2=[NH+]/C(=N\S(=O)(=O)c3ccc(cc3)F)/[C@@H]([NH+]=c2c1)Nc4ccccc4Cl C38971190
c1ccc2=[NH+]/C(=N\S(=O)(=O)c3ccc(cc3)F)/[C@H]([NH+]=c2c1)Nc4ccc(cc4)Br C38971256
c1ccc2=[NH+]/C(=N\S(=O)(=O)c3cccc4c3nsn4)/[C@@H]([NH+]=c2c1)Nc5cccc(c5)Cl C38971338
Cc1cc(ccc1N[C@@H]2/C(=N/S(=O)(=O)c3cccs3)/[NH+]=c4ccccc4=[NH+]2)Br C38971601
c1ccc2=[NH+]/C(=N\S(=O)(=O)c3cccs3)/[C@@H]([NH+]=c2c1)Nc4ccc(c(c4)Cl)Cl C38971719
c1ccc2=[NH+]/C(=N\S(=O)(=O)c3cccc(c3)Cl)/[C@@H]([NH+]=c2c1)Nc4ccc5c(c4)OCO5 C38971895
Cc1ccc(c(c1)S(=O)(=O)/N=C\2/[C@@H]([NH+]=c3ccccc3=[NH+]2)Nc4ccc5c(c4)OCO5)C C38975338
c1ccc2=[NH+]/C(=N\S(=O)(=O)c3cccc4c3nsn4)/[C@@H]([NH+]=c2c1)Nc5ccccc5Cl C38979876
Cc1ccc(c(c1)N[C@@H]2/C(=N/S(=O)(=O)c3cccc4c3nsn4)/[NH+]=c5ccccc5=[NH+]2)C C38980778
Cc1ccc(c(c1)N[C@H]2/C(=N/S(=O)(=O)c3cccc4c3nsn4)/[NH+]=c5ccccc5=[NH+]2)C C38980780
c1ccc2=[NH+]/C(=N\S(=O)(=O)c3ccc(cc3)F)/[C@@H]([NH+]=c2c1)Nc4ccc(cc4Cl)Cl C38984486
CCOc1cc(cc(c1O)Br)/C=C(\C#N)/[C@H]2[NH+]=c3cc(cnc3=[NH+]2)Br C39159959
Cc1ccc2=[NH+][C@@H]3C(=c2c1)N=NC(=[NH+]3)N/N=C/c4cc(cc(c4OC)Br)Br C39273764
CC1(CC(CC([NH2+]1)(C)C)NC(=O)[C@H]2CCC[NH+](C2)[C@@H]3C(=c4cc(ccc4=[NH+]C3=O)Cl)c5ccccc5)C C39355771
COc1c(cc(c(c1Br)O)/C=N/NC2=[NH+][C@@H]3C(=c4ccccc4=[NH+]3)N=N2)Br C39699870
C/C(=N\NC1=N[C@@H]2C=CC(=CC2=C(N1)c3ccccc3)Br)/C4[NH+]=c5ccccc5=[NH+]4 C39775480
C/C(=N\NC1=N[C@H]2C=CC(=CC2=C(N1)c3ccccc3)Br)/C4[NH+]=c5ccccc5=[NH+]4 C39775482
c1ccc2=[NH+]C(=O)[C@@H]([NH+]=c2c1)c3cc(ccc3NCc4cc(cc5c4OCOC5)Cl)F C39777268
c1ccc(cc1)Cc2ccc3=C(C[NH+]=c3c2)C4=C(C(=O)NC4=O)C5=c6ccc(cc6=[NH+]C5)Cl C39956938
c1ccc(c(c1)[C@@H]2[NH+]=N[C@H](N2c3ccc(cc3)Cl)SCC4[NH+]=c5ccccc5=[NH+]4)Cl C63165311
c1ccc(c(c1)[C@H]2[NH+]=N[C@H](N2c3ccc(cc3)Cl)SCC4[NH+]=c5ccccc5=[NH+]4)Cl C63165312
c1ccc2=[NH+]C([NH+]=c2c1)C[C@@H](Cc3ccc(cc3)Br)C4[NH+]=c5ccccc5=[NH+]4 C63180768
COc1ccc2=[NH+][C@@H]([NH+]=c2c1)S[C@@H]3C(=c4cc(ccc4=[NH+]C3=O)Cl)c5ccccc5 C63250221
Cc1cc(c2c(c1)c(nc(n2)NC3=NC(=O)CC(=[NH+]3)CSC4[NH+]=c5ccccc5=[NH+]4)C)C C63291116
c1ccc2=[NH+]/C(=N\S(=O)(=O)c3cccs3)/[C@H]([NH+]=c2c1)Nc4ccc(c(c4)Cl)F C39979756
CCc1cc(=O)oc2c1c(cc3c2CCC(O3)(C)C)OCC(=O)NC4[NH+]=c5ccccc5=[NH+]4 C63385433
c1ccc2=[NH+]C([NH+]=c2c1)CS[C@@H]3NN[C@@H](N3c4ccc(cc4)Br)c5cc[nH+]cc5 C63426719
c1ccc2=[NH+]C([NH+]=c2c1)CS[C@H]3NN[C@@H](N3c4ccc(cc4)Br)c5cc[nH+]cc5 C63426720
C[C@@H]1[C@@H]([NH+]([C@@H]([C@@H]1C2[NH+]=c3ccccc3=[NH+]2)NC(=O)c4ccccc4F)Cc5ccco5)C C63491054
C[C@H]1[C@@H]([NH+]([C@@H]([C@@H]1C2[NH+]=c3ccccc3=[NH+]2)NC(=O)c4ccccc4F)Cc5ccco5)C C63491055
Cc1ccc(cc1)n2c3c(c(n2)C)c(cc(n3)C)C(=O)Nc4ccc(cc4)C5[NH+]=c6ccccc6=[NH+]5 C63552094
Cc1cccc2=C3[C@@H]([NH+]=c12)N=C([NH+]=N3)N/N=C\c4cc(cc(c4OC)Br)Br C39276653
COc1cccc2c1o/c(=[NH+]\c3cccc(c3)C(F)(F)F)/c(c2)C4[NH+]=c5ccccc5=[NH+]4 C63637974
c1ccc(cc1)[C@@H]2[C@@H](NN([C@@H]2[NH3+])c3ccc(cc3F)F)CSC4[NH+]=c5ccccc5=[NH+]4 C63938145
c1ccc(cc1)[C@H]2[C@@H](NN([C@@H]2[NH3+])c3ccc(cc3F)F)CSC4[NH+]=c5ccccc5=[NH+]4 C63938146
c1ccc(cc1)[C@@H]2[C@H](NN([C@@H]2[NH3+])c3ccc(cc3F)F)CSC4[NH+]=c5ccccc5=[NH+]4 C63938149
Cc1cc2=[NH+]C([NH+]=c2cc1C)C[NH+](C)C[C@H]3[C@@H](O[C@@H](N3)c4cc5c(cc4Cl)OCO5)C C64045243
CC1=CC(=O)[C@H]([C@H]2N1c3ccccc3S[C@@H](C2)c4ccsc4)C(=O)NCC5[NH+]=c6ccccc6=[NH+]5 C64084205
Cc1ccccc1Cn2cccc2C[NH+](CCC(C)C)C[C@@H](COc3ccccc3C)O C04357866
CCCCC[NH+](CCCCC)[C@@H](C)[C@@H](c1cc(c2ccc3cc(ccc3c2c1)C(C)C)C)O C01706311
CCCCC[NH+](CCCCC)[C@H](C)[C@H](c1cc(c2ccc3cc(ccc3c2c1)C(C)C)C)O C01706314
CCCCCC[NH+](CCCCCC)[C@H](C)[C@H](c1ccc2cc(c3ccccc3c2c1)Br)O C04428642
CC(C)[NH2+]C[C@@H](c1ccc(c(c1c2ccccc2)OCc3ccccc3)OCc4ccccc4)O C01856515
CCCCOCCC[NH2+]Cc1cc(c(c(c1)Cl)OCc2ccc(cc2)Cl)OCC C13719732
CCOc1cc(cc(c1OCc2ccccc2Cl)Br)C[NH2+]CCCOC(C)C C13721709
CCC[C@H](c1ccccc1)[NH2+]Cc2cccc(c2OCc3ccc(cc3Cl)Cl)OCC C13730152
CCCCC[NH2+]Cc1cc(c(c(c1)Br)OCc2ccc(cc2)Cl)OCC C16638525
CCCCC[NH2+]Cc1cc(c(c(c1)Cl)OCc2ccc(cc2Cl)Cl)OCC C16638535
CCC[NH+](CCC)C[C@@H](Cn1c2ccccc2nc1[C@H](C)c3ccc(cc3)CC(C)C)O C27694873
CCOc1ccc(cc1)NC/C(=[NH+]/c2ccc(cc2)OCC)/Nc3ccc(cc3)OCC C04235300
CC(C)c1ccc(cc1)/C=N/Nc2nc(cs2)CSC(=[NH2+])N/N=C\c3ccc(cc3)C(C)C C33434059
Cc1ccccc1Cn2cccc2C[NH+](CCC(C)C)C[C@@H](COCc3ccccc3)O C35499095
Cc1ccc(cc1)Oc2c(c(nn2C)c3ccccc3)C[NH+](C[C@H](CCC=C)O)C(C)C C35782480
CCCC[C@H](C[NH+](CCC)Cc1c(nn(c1Oc2ccc(cc2)F)c3ccccc3)C)O C35784684
Cc1ccc(s1)C[NH+](CCCOC)Cc2ccc(o2)C(c3ccc(cc3)F)(c4ccc(cc4)F)O C36154597
CCC[NH+](Cc1c(nn(c1Oc2cccc(c2)C)c3ccccc3)C)C[C@@H](CCC=C)O C36304861
Cc1cccc(c1)Oc2c(c(nn2c3ccccc3)C)C[NH+](CC4CC4)C[C@H](CCC=C)O C36304916
CCC[NH+](Cc1c(nn(c1Oc2cccc(c2)C)C)c3ccccc3)C[C@@H](CCC=C)O C36306482
CC(C)C[NH+](Cc1c(nn(c1Oc2ccccc2F)C)c3ccccc3)C[C@H](Cc4ccccc4)O C36306642
CCC[C@@H](C[NH+](Cc1c(nn(c1Oc2ccc(cc2)F)C)c3ccccc3)CC(C)C)O C36307368
CC(C)c1c(c(n(n1)c2ccccc2)Oc3ccccc3F)C[NH+](CC4CC4)C[C@@H](COCC=C)O C36307955
CC(C)C[NH+](Cc1c(nn(c1Oc2ccccc2)C)c3ccccc3)C[C@H](CCC=C)O C36308073
CCCC[C@@H](C[NH+](Cc1ccco1)Cc2c(nn(c2Oc3ccc(cc3)OC)C)c4ccccc4)O C36313803
CCCC[C@H](C[NH+](Cc1ccco1)Cc2c(nn(c2Oc3ccc(cc3)OC)C)c4ccccc4)O C36313804
CCCC[C@@H](C[NH+](Cc1c(nn(c1Oc2ccccc2)c3ccccc3)CC)C4CC4)O C36313867
CCCC[C@H](C[NH+](CCC)Cc1c(nn(c1Oc2ccc(cc2)Cl)c3ccccc3)C)O C36313894
CCCC[C@H](C[NH+](Cc1c(nn(c1Oc2ccc(cc2)F)C)c3ccccc3)C4CC4)O C36313986
CCC[NH+](Cc1c(nn(c1Oc2ccc(cc2)C)C)c3ccccc3)C[C@@H](CCC=C)O C36316056
CC[C@@H](C)[NH+](Cc1c(nn(c1Oc2ccccc2)C)c3ccccc3)C[C@@H](CCC=C)O C36316218
CCc1c(c(n(n1)c2ccccc2)Oc3ccccc3)C[NH+](C[C@H](CCC=C)O)C(C)C C36316265
CCC[NH+](Cc1c(nn(c1Oc2ccccc2F)c3ccccc3)CC)C[C@](C)(C=C)O C36316539
CCC[NH+](Cc1c(nn(c1Oc2ccc(cc2)F)c3ccccc3)CC)C[C@](C)(C=C)O C36316543
CCC[C@@H](C[NH+](Cc1c(nn(c1Oc2ccc(cc2)F)c3ccccc3)CC)C(C)C)O C36345801
CCc1c(c(n(n1)c2ccccc2)Oc3ccc(cc3)F)C[NH+](C[C@@H](Cc4ccccc4)O)C(C)C C36345803
CCCCOC[C@H](C[NH+](Cc1c(nn(c1Oc2cccc(c2)F)c3ccccc3)C)CC(C)C)O C36346214
C[C@]12CC[C@H]3c4ccc(cc4CC[C@@H]3[C@@H]1C[C@@]([C@@H]2O)(CCCCCCCC[NH2+]CCc5ccccn5)CO)O C36748716
C[C@]12CC[C@H]3c4ccc(cc4CC[C@H]3[C@@H]1C[C@@]([C@@H]2O)(CCCCCCCC[NH2+]CCc5ccccn5)CO)O C36748718
CC(C)C[NH+](CC(C)C)C[C@H](Cn1cc(c2c1cccc2)/C=C/C(=O)c3ccccc3)O C04116449
C[C@@H](c1ccc(cc1)CC(C)C)c2nc3ccccc3n2C[C@H](C[NH+](CC=C)CC=C)O C27694882
C[C@H](c1ccc(cc1)CC(C)C)c2nc3ccccc3n2C[C@H](C[NH+](Cc4ccccc4)C(C)C)O C27694968
CC(C)C[NH+](C[C@H](Cn1c2ccccc2nc1C(c3ccccc3)c4ccccc4)O)CC(C)C C27695635
CC(C)C[NH+](C[C@H](Cn1cc(c2c1cccc2)/C=C/C(=O)c3ccccc3)O)CC(C)C C39273400
CC(C)OCCC[NH2+]Cc1cc(c(c(c1)Br)OCc2c(cccc2Cl)Cl)OC C40733740
CCCCC[NH2+]Cc1cc(c(c(c1)Br)OCc2ccc(c(c2)Cl)Cl)OCC C40740642
CCCCCC[NH2+]Cc1cc(c(c(c1)Cl)OCc2ccc(c(c2)Cl)Cl)OC C40742713
Cc1c(c(n(n1)c2ccccc2)Oc3ccc(cc3)OC)C[NH+](C[C@@H](COc4ccccc4)O)CC(C)C C36302338
Cc1c(c(n(n1)c2ccccc2)Oc3ccc(cc3)F)C[NH+](C[C@@H](CCC=C)O)CC(C)C C36342028
Cc1c(c(n(n1)c2ccccc2)Oc3cccc(c3)F)C[NH+](C[C@@H](CCC=C)O)CC(C)C C36346225
c1cc(ccc1CCNc2nc(nc(n2)SCCCc3ccc(cc3)Cl)N4CC[NH2+]CC4)O C01553578
CC(C)C[NH+](Cc1c(ccc2c1oc(c(c2=O)Oc3ccc(cc3)OC)C(F)(F)F)O)CC(C)C C01772202
CCC(C)(C)n1c(nnn1)[C@@H](c2cc3cc(c(cc3[nH]c2=O)C)C)[NH+](CCc4ccccc4)Cc5ccccc5 C06149062
CCCCN(CCCC)S(=O)(=O)c1ccc(cc1)C(=O)Nc2c(c3c(s2)C([NH2+]C(C3)(C)C)(C)C)C#N C08881710
CCCC[NH2+][C@H](c1ccccc1)c2c(c3c(cc(nc3s2)C)COC)NC(=O)c4ccc(cc4)[N+](=O)[O-] C12420158
C[C@]12CCC[C@]([C@H]1CCC(=C)[C@@H]2CCc3ccoc3C[NH2+]CCc4ccccc4)(C)C(=O)OC C12660376
CCOc1cc(cc(c1OCc2ccccc2Cl)Cl)C[NH2+][C@H](C)CCc3ccccc3 C13725758
Cc1ccccc1n2c(cc(n2)C(C)(C)C)NC(=O)CN(CC[NH+](C)C)C(=O)c3ccc(cc3)C(C)(C)C C16437169
c1ccc(c(c1)COc2ccc(cc2C[NH2+]CCNc3ccc(cc3)[N+](=O)[O-])Br)Cl C16449973
c1ccc(cc1)COc2ccc3ccccc3c2C[NH2+]CCNc4ccc(cc4Cl)[N+](=O)[O-] C16480630
c1ccc2c(c1)ccc(c2C[NH2+]CCNc3ccc(cc3Cl)[N+](=O)[O-])OCc4ccccc4Cl C16525920
CC[NH+](CC)CCC[C@@H](C)NC(=O)c1cc(n(c1C)c2cccc(c2)F)c3ccc(cc3)Cl C16532231
CCCC/[NH+]=C(\c1ccccc1)/c2c(c3c(cc(nc3s2)C)COC)NC(=O)c4ccc(cc4)[N+](=O)[O-] C12419338
Cc1ccc(cc1)COc2ccc3ccccc3c2C[NH2+]CCSc4nnnn4c5ccccc5 C20874269
c1cc(ccc1COc2ccc(cc2Br)C[NH2+]CCNc3ccc(cc3)[N+](=O)[O-])Cl C20876476
CC[C@@H]1CCCC[NH+]1CCCNC(=O)CN(c2ccc(cc2)C34CC5CC(C3)CC(C5)C4)S(=O)(=O)C C22366933
CCOC(=O)c1ccc(cc1)Oc2c(oc3c(c2=O)ccc(c3C[NH+](CC=C)C4CCCCC4)O)C C27099792
CCOc1ccc(cc1)[C@@](CC(C)C)([C@@H](C[NH+]2CCCC2)Oc3ccc(cc3Cl)Cl)O C27236132
CCc1ccc(cc1)[C@](CCC(C)C)([C@@H](C[NH+]2CCCCCC2)Oc3ccc(cc3Cl)Cl)O C27239376
Cc1ccc(cc1)COc2c(cc(cc2Cl)Cl)C[NH2+]CCSc3nnnn3c4ccccc4 C28427771
CCCCNC(=O)N(Cc1c(nn(c1N2CC[NH+](CC2)C(C)C)c3ccc(cc3)F)CC)CC(C)C C34835759
CC(C)CC[NH+](Cc1[nH]c(=O)c2c(csc2n1)c3ccc(cc3)Cl)C[C@H](Cc4ccccc4)O C35746001
CC(C)c1c(c(n(n1)c2ccccc2)Oc3ccccc3F)C[NH+](C[C@@H](Cc4ccccc4)O)C5CC5 C35778384
CC(C)c1c(c(n(n1)c2ccccc2)Oc3cccc(c3)F)C[NH+](CC4CC4)C[C@H](C(C)C)O C35778406
CCCC[C@@H](C[NH+](CCC)Cc1c(nn(c1Oc2ccc(cc2)OC)c3cccc(c3)Cl)C)O C35781350
CCCCOC[C@@H](C[NH+](Cc1c(nn(c1Oc2ccc(cc2)C)C)c3ccccc3)[C@@H](C)CC)O C35789472
CCc1cccc2c1[nH]cc2[C@@H](CC(=O)N(CC[NH+](C)C)Cc3ccccc3)c4ccc(cc4)C C35888876
Cn1c(c(c(n1)c2ccccc2)C[NH+](C[C@@H](Cc3ccccc3)O)C4CC4)Oc5ccc(cc5)Cl C36305125
CC(C)c1c(c(n(n1)c2ccccc2)Oc3cccc(c3)F)C[NH+](C[C@@H](COCc4ccccc4)O)C5CC5 C36307978
CCC[NH+](Cc1c(nn(c1Oc2ccccc2)c3ccccc3)CC)C[C@@H](COc4ccccc4)O C36316292
CCCC[C@H](C[NH+](CCC)Cc1c(nn(c1Oc2ccccc2)c3ccc(cc3)OC)C(C)C)O C36346502
CCCCOC[C@H](C[NH+](Cc1c(nn(c1Oc2ccc(cc2)C)C)c3ccccc3)CC(C)C)O C36346796
CCOC(=O)c1ccc(cc1)OC2=CN=[NH+][C@H]2c3ccc(cc3O)OCc4ccc(cc4)C=C C38759940
CCOC(=O)c1ccc(cc1)OC2=C(N=[NH+][C@@H]2c3ccc(cc3O)OCc4ccc(cc4)C=C)C C38766103
CCc1ccc2=[NH+]C(=O)[C@H](C=c2c1)[C@@H]([C@@H]3N=NNN3C(C)(C)C)N(CCc4ccccc4)Cc5cccs5 C39710545
Cc1c(c([nH]c1C[C@@H]2C(=C(C(=[NH+]2)C(=O)OC(C)(C)C)C)C)CC3=N[C@H](C(=C3C)C)C(=O)OC(C)(C)C)C C39947782
CC(C)c1ccc(cc1)C[NH+](C[C@H]2CCCO2)C[C@@H](COc3ccc(cc3Cl)Cl)O C40318068
Cc1ccc(c(c1)C)c2csc3c2c(=O)[nH]c(n3)C[NH+](C[C@@H](COc4ccc(cc4)Cl)O)CC(C)C C35747641
Cc1ccc(c(c1)c2csc3c2c(=O)[nH]c(n3)C[NH+](C[C@H](COc4ccc(cc4)Cl)O)CC(C)C)C C35747733
c1ccc(cc1)n2c(nnn2)SCCC[NH2+]Cc3cccc(c3)OCc4ccc(c(c4)Cl)Cl C40738885
CC(C)OCCC[NH2+]Cc1cc(ccc1OCc2ccc(c(c2)Cl)Cl)Br C40739822
CCc1cc(ccc1C)Nc2cc(=O)n(c(=O)[nH]2)CCCCC[NH+]3CCC(=CC3)c4ccc(cc4)F C13674979
CCOC(=O)c1c2c(sc1n3cccc3C[NH2+]CC=C)C(=C(CC2)CNCC=C)Sc4ccccc4 C57263041
CC[NH+](CC)CCC[C@H](C)Nc1c/c(=N/C(=O)OCC)/[nH]c2c1ncc(n2)c3ccc(cc3)Cl C17424435
CCCCCCN1[C@@H](NN=C1C2=c3ccccc3=[NH+]C2)SCC(=O)C45CC6CC(C4)CC(C6)C5 C39945703
CC(C)(C)OC(=O)N[C@@H](CC1=c2ccccc2=[NH+]C1)[C@@H]3N=N[C@@H](O3)SC/C=C/c4ccccc4 C63425467
CC(C)(C)OC(=O)N[C@@H](CC1=c2ccccc2=[NH+]C1)[C@H]3N=N[C@@H](O3)SC/C=C/c4ccccc4 C63425474
CC(C)(C)OC(=O)N[C@@H](CC1=c2ccccc2=[NH+]C1)[C@H]3N=N[C@H](O3)SC/C=C/c4ccccc4 C63425482
CC(C)(C)OC(=O)N[C@@H](CC1=c2ccccc2=[NH+]C1)[C@@H]3N=N[C@H](O3)SCC(=O)c4ccc(cc4)Cl C63458471
CC(C)COC(=O)c1ccc(cc1)OCc2cc(ccc2OC)[C@H]3[C@H]4C(=c5cc(ccc5=[NH+]4)OC)CCN3 C63540963
COc1ccc2c(c1)c(ccn2)[C@@H]([C@@H]3C[C@@H]4CC[NH+]3C[C@@H]4C=C)OC(=O)c5ccc(cc5)Cl C04016542
COc1ccc2c(c1)c(ccn2)[C@H]([C@H]3C[C@@H]4CC[NH+]3C[C@@H]4C=C)OC(=O)c5ccc(cc5)Cl C04016545
C[C@]12CCC[C@@]([C@@H]1CCC(=C)[C@@H]2CCc3ccoc3C[NH+]4CCCCC4)(C)C(=O)OC C06202538
CCCCn1c2ccccc2n3c1nc(c3C(=O)C)C[NH+](C)C45CC6CC(C4)CC(C6)C5 C03833058
CCCCN(CCCC)c1c2c(c3c4c(c([nH+]c3s2)N5CCCC5)COC(C4)(C)C)ncn1 C01889301
CCCc1cc(n2c3ccccc3nc2c1C#N)N4CC[NH+](CC4)CCOc5cccc6c5cccc6 C08836742
C[C@H](C12CC3CC(C1)CC(C3)C2)[NH2+]Cc4ccccc4OCc5c(cccc5Cl)Cl C08861292
CCCCSc1nc(c2c3c(sc2n1)CO[C@@](C3)(C)CC)N4CC[NH+](CC4)CC C09184835
CCCCSc1nc(c2c3c(sc2n1)CO[C@](C3)(C)CC)N4CC[NH+](CC4)CC C09184836
CC(C)Cc1c2c(c3c4c(c(nc(n4)SC)SCC[NH+](C)C)sc3n1)CCC2 C02413333
CCCCc1c2c(c3c4c(c(nc(n4)SC)SCC[NH+](C)C)sc3n1)CCC2 C02441862
CC[NH+](CC)CCN(c1nc2cc(c(cc2s1)C)C)C(=O)c3ccc(s3)Br C09323277
CC(C)[C@@H]1C[C@@](CCO1)(CC[NH+]2CCN(CC2)c3ccccc3)Cc4ccccc4Cl C09420530
c1cc2c(cc1C[NH2+]Cc3cc(ccc3OCc4ccc(cc4Cl)Cl)Cl)OCO2 C16431133
CCCn\1c(cs/c1=[NH+]\c2ccccc2)c3ccc(cc3)S(=O)(=O)N(CC)CC C19898557
CCC[NH+]1CCN(CC1)Cn2c(=S)n(c(n2)c3ccc(cc3)C(C)(C)C)c4ccc(cc4)Cl C22918029
C[C@@H](c1nnc(n1c2ccc(cc2)Cl)SCc3csc(n3)c4ccccc4Cl)[NH+](C)C C23940962
CCCCN(C[C@H]1CCC[NH+]1C)c2cc(nc3c2n(nc3c4ccc(cc4Cl)Cl)C)C C13553440
CCCC[C@](c1ccc(cc1)C)([C@@H](C[NH+]2CCCCCC2)Oc3ccc(cc3C)Cl)O C27238821
CCCC[C@@](c1ccc(cc1)C)([C@H](C[NH+]2CCCCCC2)Oc3ccc(cc3C)Cl)O C27238830
Cc1cc[nH+]c(c1)N2CCN(CC2)CCc3c(n4c5c3cc(cc5CCC4)C(=O)/C=C/c6ccccc6)C C13740431
CC1=C[C@H]([C@@H](C[C@H]1Cc2nnc(o2)c3ccccc3F)C(C)C)C[NH+](C)Cc4cccnc4 C30883506
CCn\1c(cs/c1=[NH+]\c2ccc(cc2)C)c3ccc(cc3)S(=O)(=O)N(CC)CC C32624420
CC(C)C[NH+](Cc1cccc(c1F)F)Cc2cccn2Cc3ccc(cc3)C(F)(F)F C33693563
CCCCSc1nc(c2c3c(sc2n1)COC(C3)(C)C)N4CC[NH+](CC4)CC(C)C C34750036
CC(=C)C[NH+]1CCN(CC1)c2c3c(csc3nc(n2)SCC(=C)C)c4ccccc4 C34774288
CC(=C)CSc1nc(c2c(csc2n1)c3ccccc3)N4CC[NH+](CC4)CC(=O)N5CCCCC5 C34774316
CCC[NH+]1CCN(CC1)c2c3c(csc3nc(n2)SCc4ccccc4Cl)c5ccccc5 C34774477
Cc1ccc(c(c1)CSc2nc(c3c(csc3n2)c4ccccc4)N5CC[NH+](CC5)CC=C)C C34774633
CCC[NH+](CCC)CCN1CCN(CC1)c2c3c4c(sc3nc(n2)C(C)C)CCCCC4 C35553294
C[NH+](C[C@@H]1CN(C[C@@H]1c2cccc(c2)OC)Cc3ccc(c(c3)F)F)C4CCCCC4 C35897315
Cc1ccccc1[C@@H](CC[NH+]2CCN(CC2)c3ccccc3Cl)Oc4cccc(c4)C#N C35913466
Cc1ccccc1[C@H](CC[NH+]2CCN(CC2)c3ccccc3Cl)Oc4cccc(c4)C#N C35913467
CC[NH+](CC)CCN(c1nc2c(s1)cccc2Cl)C(=O)c3cc(cc(c3)Cl)Cl C36638064
CC[NH+](CC)CCN(c1nc2c(c(ccc2s1)C)C)C(=O)c3cc(sc3Cl)Cl C36638208
CCC(CC)CC(=O)N1[C@@H](CC(=N1)[C@@H]2C(=c3cc(ccc3=[NH+]C2=O)Cl)c4ccccc4)[C@@H]5CC=CO5 C38799090
CC[NH+](CC)CCN(c1nc2c(cc(cc2s1)Cl)C)C(=O)c3ccccc3Br C38837341
Cc1cc(c2c(c1)sc(n2)N(CCCn3cc[nH+]c3)C(=O)c4ccc(cc4)C(C)(C)C)C C38848389
Cc1cc(c2c(c1)nc(s2)N(CCCn3cc[nH+]c3)C(=O)c4ccc(cc4)c5ccccc5)C C39708247
CC[NH+](CC)CCN(c1nc2c(c(ccc2s1)C)C)C(=O)Cc3c(cc(cc3C)C)C C36647435
C[NH+](C)CCCN(c1nc2c(cccc2s1)F)C(=O)c3cc(nc4c3cccc4)c5ccccc5 C36643465
Cc1ccc(c2c1sc(n2)N(CCC[NH+](C)C)C(=O)c3c(c4ccccc4s3)Cl)OC C36643757
c1ccc(cc1)CC2CCN(CC2)c3ccc4cccc(c4[nH+]3)OCc5ccc(cc5)[N+](=O)[O-] C36648302
C[NH+](C)CCCn1c2cc(ccc2nc1[C@@H](c3ccccc3)Sc4ccccc4)Cl C40404266
C[NH+](C)CCCn1c2ccc(cc2nc1[C@@H](c3ccccc3)Sc4ccccc4)Cl C40404270
Cc1ccccc1COc2ccc(cc2C[NH2+]Cc3ccccc3Cl)Br C40739347
CCOc1ccc(cc1)c2c(sc3c2c(nc(n3)C)N4CC[NH+](CC4)C/C=C/c5ccccc5)C C62046829
CC(=CCC[C@@]1(CCC[C@]2([C@@](O1)(N(C(=O)O2)CCC3=c4cc(ccc4=[NH+]C3)OC)C)C)C)C C63529262
COc1ccc(cc1OCc2ccccc2)/C=N/N3[C@H](N=[NH+]C3=S)c4ccc(cc4Cl)Cl C38937812
Cc1cccc(c1)CC(=O)NCCSC2=c3ccccc3=[NH+][C@H]2c4ccc(cc4)Br C63654929
CC[NH+](CC)CCCNC(=S)N(Cc1cc2c(cc(cc2[nH]c1=O)C)C)C3CCCC3 C06193115
CC[NH+](CC)CCN(Cc1cc2cc(c(cc2[nH]c1=O)C)C)C(=S)N[C@@H](C)c3ccccc3 C06193301
CCCC[NH+](C)CCCNC(=O)c1c(c2c(o1)ccc3c2[C@@H](CC4(O3)CCCCC4)O)C C08912102
CCOC(=O)c1c(c(sc1NC(=O)C[NH2+][C@H](c2ccc(cc2)F)C(C)C)C(=O)C)C C09314173
Cc1ccc(cc1NC(=O)C[NH2+][C@@H](c2ccc(cc2)F)c3cccs3)C(=O)OC C09314821
CCc1ccc(cc1)[C@@H](C(C)C)[NH2+]CC(=O)Nc2cc(ccc2Cl)S(=O)(=O)N(C)C C09690982
CCc1ccc(cc1)[C@H](C(C)C)[NH2+]CC(=O)Nc2cc(ccc2Cl)S(=O)(=O)N(C)C C09690983
Cc1ccc(cc1NC(=O)[C@@H](C)[NH2+][C@@H](C)c2ccc(cc2)c3ccccc3)S(=O)(=O)N(C)C C09764327
Cc1ccc(cc1NC(=O)[C@H](C)[NH2+][C@@H](C)c2ccc(cc2)c3ccccc3)S(=O)(=O)N(C)C C09764328
Cc1c(c(=O)n(n1C)c2ccccc2)NC(=O)[C@H](C)[NH2+][C@@H](c3ccc(cc3)CC(C)C)C(C)C C11094907
CCOc1cc(cc(c1OCC)OCC)C(=O)Nc2c(c3c(s2)C([NH2+]C(C3)(C)C)(C)C)C#N C11163319
c1cc(cc(c1)N2CCC(CC2)[NH2+]C[C@@H]3CCCN(C3)c4ncccn4)NC(=O)CC5CCCC5 C12206295
c1cc(cc(c1)N2CCC(CC2)[NH2+]C[C@H]3CCCN(C3)c4ncccn4)NC(=O)CC5CCCC5 C12206307
c1ccc(cc1)Cn2cc(cn2)C[NH2+]Cc3c[nH]nc3c4ccc(cc4)c5ccccc5 C11936286
Cc1ccc(cc1)NS(=O)(=O)c2ccc(c(c2)C(=O)NC[C@@H](c3cccs3)[NH+]4CCCC4)C C12803192
CCc1ccc(cc1)[C@H](C)[NH2+]CC(=O)Nc2cc(ccc2C)S(=O)(=O)N(CC)CC C12981877
CC1([C@H]2CC=C([C@@H]1C2)COC[C@@H](C[NH+]3CCC(CC3)C(c4ccccc4)(c5ccccc5)O)O)C C13147640
C[NH+](CC(=O)Nc1ccccc1C(F)(F)F)CC(=O)Nc2ccccc2SCC=C C15446422
COC(=O)C[NH2+][C@@H](c1ccccc1)c2cc(ccc2NC(=O)OCc3ccccc3)Br C08829424
CCOC(=O)C[NH2+][C@@H](c1ccccc1)c2cc(ccc2NC(=O)OCC)Br C08672022
CCOc1cc(c(c(c1O)/C=[NH+]/CCNc2ccc(cc2)[N+](=O)[O-])Br)Br C09720939
C[C@@H](c1ccc(cc1)OC)N(Cc2ccccn2)C(=S)NC3CC([NH2+]C(C3)(C)C)(C)C C20551146
CC1(CC(CC([NH2+]1)(C)C)N(Cc2ccc(cc2)F)C(=S)Nc3cc(cc(c3)OC)OC)C C05945250
CCCOc1ccc(cc1Br)C[NH2+]CCNc2ccc(cc2)[N+](=O)[O-] C20925967
CC[NH+](CC(=O)Nc1ccccc1C(F)(F)F)CC(=O)Nc2ccccc2SCC=C C21581192
CCCc1c(c(nc(c1C#N)SCCC[NH+]2CCN(CC2)c3cccc(c3)Cl)N)C#N C22063610
CCOC(=O)[C@H]1CCC[NH+](C1)CC(=O)Nc2c(c3c(s2)CCCC3)C(=O)Nc4ccc(cc4)Cl C03285698
CC(C)CC[NH+](Cc1[nH]c(=O)c2c(csc2n1)c3ccccc3F)C[C@@](C)(C=C)O C35746093
CC(C)CC[NH+](Cc1[nH]c(=O)c2c(csc2n1)c3ccccc3F)C[C@](C)(C=C)O C35746095
CC[C@@H](C[NH+](Cc1ccccc1)Cc2[nH]c(=O)c3c(csc3n2)c4cc(ccc4C)C)O C35746495
Cc1ccc(c(c1)C)c2csc3c2c(=O)[nH]c(n3)C[NH+](CC=C)C[C@H](CCC=C)O C35747725
CC[C@H](C[NH+](Cc1[nH]c(=O)c2c(csc2n1)c3ccc(c(c3)C)C)CC(C)C)O C36205212
CC[NH+](Cc1[nH]c(=O)c2c(csc2n1)c3ccccc3C)C[C@@H](COc4ccccc4C)O C36207671
Cc1ccccc1OC[C@H](C[NH+](Cc2[nH]c(=O)c3c(csc3n2)c4ccccc4F)C(C)C)O C36207812
CCOc1ccc(cc1)[C@H](c2cc(sc2NC(=O)c3ccco3)C)Nc4cccc[nH+]4 C38547009
Cc1cc[nH+]c(c1)N[C@H](c2ccc(c(c2)OC)OC)c3c(c(sc3NC(=O)c4ccco4)C)C C38547668
Cc1cccc([nH+]1)N[C@@H](c2cc(ccc2OC)OC)c3c(c(sc3NC(=O)c4ccco4)C)C C38547715
CCOc1cc(cc(c1OCc2ccc(cc2Cl)F)Cl)C[NH2+]CCCCO C40744321
Cc1cc(c(s1)NC(=O)c2ccccc2)[C@@H](c3cccc(c3OC)OC)Nc4cccc[nH+]4 C38550587
CC[NH+](CC)CCN(Cc1cc2cc(cc(c2[nH]c1=O)C)C)C(=O)NC3CCCCC3 C44889048
CC[NH+]1CCC[C@@H]1CNC(=O)[C@@H](C(C)C)NC(=O)c2ccc(cc2)C34CC5CC(C3)CC(C5)C4 C04147843
C[NH+](C[C@H](COc1cccc(c1)CNCc2ccccc2C(F)(F)F)O)C3CCCCC3 C14960868
Cc1ccc(c(c1)C)OCCN/C(=[NH+]\Nc2ccc(cc2)[N+](=O)[O-])/c3ccccc3 C59501786
CC[NH2+]CCCNCc1ccc(c(c1)Br)OCc2ccc(cc2)Cl C13735341
COc1ccc(cc1NC(=O)CCC2=c3ccccc3=[NH+]C2)S(=O)(=O)Nc4ccc(cc4)Cl C63256577
C[C@H](CCCC(C)C)NC(=O)CCCNC(=O)N1CCC2=c3ccccc3=[NH+][C@@H]2C1 C63270822
C[C@H](CCCC(C)C)NC(=O)CCCNC(=O)N1CCC2=c3ccccc3=[NH+][C@H]2C1 C63270826
Cc1ccc(cc1)C(=O)N/C(=C/c2ccc(cc2)N(C)C)/C(=O)NCCC3=c4ccccc4=[NH+]C3 C63406163
Cc1ccc(c(c1)C[NH2+][C@H]2C[C@H](N(C2)CC(C)C)C(=O)NCCc3ccccc3F)C C32537303
CN(C)c1cccc(c1)C(=O)/N=C(/NCCC2=c3ccccc3=[NH+]C2)\Nc4ccc(cc4)F C65329844
CC(C)CCNC(=O)[C@@H](c1ccc(cc1)N(C)C)N(c2cccc(c2)F)C(=O)c3c(c(ns3)C(=O)N)N C06076908
CC(C)CCNC(=O)[C@@H](c1ccco1)N(c2ccc(c(c2)Cl)F)C(=O)c3c(c(ns3)C(=O)N)N C06134283
CC(C)CCNC(=O)[C@H](c1ccc(cc1)F)N(c2ccc(cc2)F)C(=O)c3c(c(ns3)C(=O)N)N C06134484
CC(C)CCNC(=O)[C@H](c1ccc(cc1)O)N(c2cccc(c2)F)C(=O)c3c(c(ns3)C(=O)N)N C06134533
CCC(C)(C)NC(=O)[C@@H](c1c[nH]c2c1cccc2)N(Cc3ccco3)C(=O)c4c(c(ns4)C(=O)N)N C06461993
CCC(C)(C)NC(=O)[C@H](c1ccc(cc1)N(C)C)N(c2ccc(cc2)C)C(=O)c3c(c(ns3)C(=O)N)N C06077453
CCOC(=O)CNC(=O)[C@@H](c1ccc(cc1)F)N(Cc2ccco2)C(=O)c3c(c(ns3)C(=O)N)N C06546649
CCOC(=O)CNC(=O)[C@@H](c1cccs1)N(c2cccc(c2C)C)C(=O)c3c(c(ns3)C(=O)N)N C06546868
CCc1ccc(cc1)N([C@@H](c2ccc(o2)C)C(=O)NCC(=O)OCC)C(=O)c3c(c(ns3)C(=O)N)N C06822061
Cc1ccc(cc1C)N([C@@H](c2ccc(cc2)F)C(=O)NCCOC)C(=O)c3c(c(ns3)C(=O)N)N C12467281
Cc1ccc(o1)[C@@H](C(=O)NCCOC)N(c2cccc3c2cccc3)C(=O)c4c(c(ns4)C(=O)N)N C12467476
Cc1ccc(o1)[C@H](C(=O)NCCOC)N(c2ccccc2F)C(=O)c3c(c(ns3)C(=O)N)N C12467572
Cc1cc(cc(c1)N([C@H](c2ccc(cc2)N(C)C)C(=O)NCCOC)C(=O)c3c(c(ns3)C(=O)N)N)C C06193932
Cc1ccc(cc1C)N([C@H](c2ccc(cc2)F)C(=O)NCCC(C)C)C(=O)c3c(c(ns3)C(=O)N)N C12473089
c1ccc(c(c1)N([C@H](c2ccc(cc2)F)C(=O)NC3CCCCC3)C(=O)c4c(c(ns4)C(=O)N)N)F C12473420
c1ccc(cc1)CNC(=O)[C@@H](c2ccc(cc2)F)N(Cc3ccco3)C(=O)c4c(c(ns4)C(=O)N)N C12473755
Cc1ccc(c(c1)C)N([C@H](c2ccc(cc2)O)C(=O)NC3CCCCC3)C(=O)c4c(c(ns4)C(=O)N)N C12474182
Cc1ccc(c(c1)C)N([C@@H](CC(C)C)C(=O)NCCC(C)C)C(=O)c2c(c(ns2)C(=O)N)N C12479382
Cc1ccc(c(c1)C)N([C@@H](c2ccc(o2)C)C(=O)NCCC(C)C)C(=O)c3c(c(ns3)C(=O)N)N C12480027
Cc1ccc(cc1NC(=S)NNc2ccc(cc2[N+](=O)[O-])S(=O)(=O)N)S(=O)(=O)N(C)C C09373656
c1cc(oc1)[C@H](C(=O)NC2CCCC2)N(c3ccc(cc3)Cl)C(=O)c4c(c(ns4)C(=O)N)N C12703675
Cc1ccc(cc1)N([C@@H](c2ccncc2)C(=O)NCCC(C)C)C(=O)c3c(c(ns3)C(=O)N)N C06245111
Cc1ccccc1N([C@@H](c2ccc(cc2)N(C)C)C(=O)NC3CCCC3)C(=O)c4c(c(ns4)C(=O)N)N C06443957
Cc1ccccc1N([C@@H](c2ccc3c(c2)cccn3)C(=O)NCCOC)C(=O)c4c(c(ns4)C(=O)N)N C06443976
CC(C)CCNC(=O)[C@@H](c1ccc(cc1)O)N(Cc2cccnc2)C(=O)c3c(c(ns3)C(=O)N)N C06076913
Cc1cc(nc(n1)N/C(=N/C(=S)NCc2ccco2)/NCCc3ccc(cc3)S(=O)(=O)N)C C14157932
COc1ccccc1Nc2nc(nc(n2)N)CSc3nnc(n3N)c4ccc(cc4)OC(F)F C16252144
c1cc(ccc1c2nnc(n2N)SCC(=O)Nc3c(c4c(s3)CCC4)C(=O)N)OC(F)F C16792194
COc1ccc(cc1)[C@H](/C(=N\NC(=O)C(=O)N)/c2ccc(cc2)OC)[C@@]3(c4cccc(c4NC3=O)Cl)O C17195677
c1cc(ccc1c2csc3c2c(=O)[nH]c(n3)SCC(=O)Nc4cc(cc(c4)C(=O)N)C(=O)N)F C18023472
CCCCn1c(c(c(=O)[nH]c1=O)N(CCOC)C(=O)CSc2nnc(n2N)c3cccs3)N C18526672
COc1cc(cc(c1)OC)NC(=O)CSc2nnc(n2N)N/N=C/c3c4ccccc4ccc3O C20806796
c1cc(ccc1c2nnc(n2N)SCC(=O)Nc3nnc(s3)SCC(=O)N)Br C20830545
COC(=O)c1ccc(cc1)/C=N/Nc2[nH]nc(n2)SCC(=O)Nc3ccc(cc3)S(=O)(=O)N C20906148
COC(=O)c1ccc(cc1)/C=N/Nc2nnc(n2N)SCC(=O)Nc3ccc(cc3)S(=O)(=O)N C20914345
CC(C)CSc1nnc(s1)NC(=O)CSc2nnc(n2N)N/N=C/c3cccc(c3)O C20914809
Cc1cc(ccc1NC(=O)CSc2nnc(n2N)N/N=C/c3c4ccccc4ccc3O)Cl C20916079
CCNS(=O)(=O)c1ccc(cc1)NC(=O)CSc2nc([nH]n2)N/N=C/c3cccc(c3O)OC C21079776
CCCCn1c(c(c(=O)[nH]c1=O)N(CC(C)C)C(=O)CCNC(=O)NC23CC4CC(C2)CC(C4)C3)N C32990892
CC(C)(C)CC(C)(C)NC(=O)[C@@H](c1c(cc(cc1O)O)O)N(C(=O)[C@@H]2CCC(=O)N2)C(C)(C)C C36591388
Cc1ccc(o1)CN([C@H](c2c(cc(cc2O)O)O)C(=O)NC(C)(C)CC(C)(C)C)C(=O)[C@@H]3CCC(=O)N3 C36601091
Cc1ccc(cc1)C2=C[C@@H](N=N2)[C@@H]3NN[C@@H](N3N)SCC(=O)Nc4ccc(cc4C(F)(F)F)Cl C38989826
Cc1ccc(cc1)C2=C[C@H](N=N2)[C@H]3NN[C@@H](N3N)SCC(=O)Nc4ccc(cc4C(F)(F)F)Cl C38989829
COc1ccc(cc1)C2=C[C@@H](N=N2)[C@H]3NN[C@@H](N3N)SCC(=O)Nc4ccc(cc4)S(=O)(=O)N C39011716
Cc1ncc(c(c1O)/C=N/Nc2nnc(c3c2cccc3)N/N=C/c4c(c(ncc4CO)C)O)CO C13556336
c1ccc(c(c1)c2nnc(n2N)SCCCC(=O)N/N=C/c3cc(ccc3O)Br)O C58990151
c1ccc(c(c1)NC(=O)CSc2[nH]c(=O)cc(n2)N)NC(=O)CSc3[nH]c(=O)cc(n3)N C19926954
c1c(cc(c(c1/C=N/Nc2[nH]nc(n2)SCC(=O)NCCO)O)Br)Br C59819178
Cc1c2cc3c(c(c([nH]3)cc4[nH+]c(cc5[nH+]c(cc(c1[C@@H](C)O)[nH]2)C(=C5CCC(=O)[O-])C)C(=C4C)CCC(=O)[O-])C)[C@@H](C)O C18163300
CCCN1[C@@H](C(=C(NC1=O)[O-])C(=O)CSc2[nH]c(c(n2)c3cccs3)c4cccs4)[NH3+] C39939506
CC(C)Cc1ccc(cc1)[C@@H](C)C(=O)O[C@@H](c2ccnc3c2cccc3)[C@@H]4C[C@@H]5CC[NH+]4C[C@@H]5C=C C04016699
CC(C)Cc1ccc(cc1)[C@H](C)C(=O)O[C@H](c2ccnc3c2cccc3)[C@@H]4C[C@@H]5CC[NH+]4C[C@@H]5C=C C04016702
CCOc1ccc(cc1)c2cc(c3ccccc3n2)C(=O)N4CC[NH+](CC4)C(c5ccccc5)c6ccccc6 C04144525
COc1ccc(cc1)c2csc3c2c(ncn3)N4CC[NH+](CC4)C(c5ccccc5)c6ccccc6 C02890855
COc1ccc2c(c1)c(ccn2)[C@H]([C@@H]3C[C@@H]4CC[NH+]3C[C@@H]4C=C)OC(=O)C56CC7CC(C5)CC(C7)C6 C08863593
COc1ccc2c(c1)c(ccn2)[C@H]([C@H]3C[C@@H]4CC[NH+]3C[C@@H]4C=C)OC(=O)C56CC7CC(C5)CC(C7)C6 C08863598
COc1ccc(cc1)/C=N/NC(=O)C[NH+]2CCn3c4ccc(cc4c5c3[C@H]2CCC5)C6CCCCC6 C08964756
CC1(CC2=C(C(=O)C1)C([NH+]=C(N2Cc3ccccc3)Cc4ccccc4)(C(F)(F)F)C(F)(F)F)C C02422801
C[C@H]1C[C@@H](C[NH+](C1)CCC(=O)O[C@@H]2CC[C@@]3([C@@H]4CC[C@@]5([C@@H]([C@@H]4CC=C3C2)C[C@@H]([C@@H]5C(=O)C)C)C)C)C C09358929
Cc1ccc2c(c1C)nc(s2)N(CC[NH+](C)C)C(=O)c3cc(nc4c3cccc4)c5cccs5 C10066133
C[C@@H]1C[C@H](C[NH+](C1)CCC(=O)O[C@@H]2CC[C@]3([C@@H]4CC[C@]5([C@H]([C@@H]4CC=C3C2)C[C@H]([C@@H]5C(=O)C)C)C)C)C C12858369
C[C@@H]1CN(C[C@@H](O1)C)S(=O)(=O)c2cccc(c2)c3cs/c(=[NH+]\c4ccccc4)/n3Cc5ccccc5 C13786326
CCCCn\1c(cs/c1=[NH+]\c2ccccc2)c3cccc(c3)S(=O)(=O)N4C[C@@H](O[C@@H](C4)C)C C13810955
C[C@@H]1C[C@@H](CN(C1)S(=O)(=O)c2cccc(c2)c3cs/c(=[NH+]\c4ccccc4)/n3Cc5cccnc5)C C13811325
C[C@@H](c1ccccc1)[NH2+]Cc2cc(c(c(c2)Br)OCc3ccc(c(c3)Cl)Cl)OC C20876312
CCCOc1c(cc(cc1Br)C[NH2+][C@H](C)C23CC4CC(C2)CC(C4)C3)Br C20926676
COc1ccc(cc1)C[NH2+]Cc2cc(ccc2OCc3ccc(cc3Cl)Cl)Br C22076755
c1ccc(cc1)/[NH+]=c\2/n(c(cs2)c3ccc(cc3)S(=O)(=O)N4CCCCCC4)C[C@H]5CCCO5 C27019075
CCCC[NH+]1CCN(CC1)c2nc3c(c(cs3)c4ccccc4)c(=O)n2Cc5cc(ccc5C)C C34749656
Cc1ccc(c(c1)Cn2c(=O)c3c(csc3nc2N4CC[NH+](CC4)CC(C)C)c5ccccc5)C C34749683
CCCCSc1nc(c2c3c(sc2n1)COC(C3)(C)C)N4CC[NH+](CC4)Cc5ccc(cc5)Cl C34750039
CC(C)CSc1nc(c2c3c(sc2n1)COC(C3)(C)C)N4CC[NH+](CC4)Cc5ccccc5Cl C34750061
CC(=C)C[NH+]1CCN(CC1)c2c3c4c(sc3nc(n2)SCc5ccccc5)COC(C4)(C)C C34750080
Cc1ccc(c(c1)C[NH+]2CCN(CC2)c3c4c5c(sc4nc(n3)SCC(C)C)CCCC5)C C34756184
Cc1ccc(c(c1)C)C[NH+]2CCN(CC2)c3c4c(c(sc4nc(n3)SCc5ccc(cc5C)C)C)C C34759204
Cc1ccc(c(c1)C[NH+]2CCN(CC2)c3c4c(c(sc4nc(n3)SCc5cc(ccc5C)C)C)C)C C34759310
CCc1c(sc2c1c(nc(n2)SCc3ccc(cc3C)C)N4CC[NH+](CC4)CC(=O)N5CCCCC5)C C34761978
CCc1c(sc2c1c(nc(n2)SCC(=O)N3CCCCC3)N4CC[NH+](CC4)Cc5ccc(cc5C)C)C C34762557
C[C@@H]1C[C@H](C[NH+](C1)CCC(=O)O[C@@H]2CC[C@@]3([C@@H]4CC[C@@]5([C@@H]([C@@H]4CC=C3C2)C[C@@H]([C@@H]5C(=O)C)C)C)C)C C34798839
CC(C)CC(=O)N1C[C@@H]([C@H](C1)c2cccc(c2)C(F)(F)F)C[NH+]3CCN(CC3)c4ccc(cc4)F C35885969
CC[NH+](CC)CCN(c1nc2c(c(ccc2s1)C)C)C(=O)c3cc4c5ccccc5ccc4oc3=O C36638207
CC[NH+](CC)CCN(c1nc2c(cc(cc2s1)Cl)C)C(=O)c3ccc(s3)Br C38837349
CCc1cccc2c1nc(s2)N(CCCn3cc[nH+]c3)C(=O)c4c(c5ccccc5s4)Cl C38847474
c1ccc(cc1)SC2=c3ccccc3=[NH+][C@@H]2/C(=C/c4ccc5c(c4)OCO5)/S(=O)(=O)c6ccccc6 C39290676
Cc1ccc(cc1)SCc2cc(=O)[nH]c(n2)S[C@H]3C(=c4ccccc4=[NH+]C3=O)c5ccccc5 C39396241
Cc1ccc(c2c1nc(s2)N(CCCn3cc[nH+]c3)C(=O)c4ccc(cc4)c5ccccc5)Cl C39708267
Cc1c(ccc2c1nc(s2)N(CCCn3cc[nH+]c3)C(=O)c4ccc(cc4)c5ccccc5)Cl C39708279
CC[NH+](CC)CCN(c1nc2c(cc(cc2s1)F)F)C(=O)c3c(c4ccccc4s3)Cl C36640532
CC(C)[C@@H]1[C@@H](C[C@@H]([NH2+][C@@H]1c2ccccc2)c3ccccc3)NC(=O)C(c4ccccc4)c5ccccc5 C39930283
CC(C)[C@@H]1[C@H](C[C@@H]([NH2+][C@@H]1c2ccccc2)c3ccccc3)NC(=O)C(c4ccccc4)c5ccccc5 C39930287
CC(C)[C@H]1[C@H](C[C@@H]([NH2+][C@@H]1c2ccccc2)c3ccccc3)NC(=O)C(c4ccccc4)c5ccccc5 C39930289
Cc1ccc(cc1)C[NH2+]Cc2cc(c(c(c2)Br)OCc3c(cccc3Cl)Cl)OC C40733720
CC(C)(C)c1cc(cc(c1O)C(C)(C)C)[C@@H]2CSC[C@H]([NH2+]2)C(=O)NCCc3ccc(cc3)Cl C44164176
CCCC[C@@H](c1cc(c2c(c1)OC(C[C@@H]2C3=CC[NH+](CC3)Cc4ccc5ccccc5c4)(C)C)O)O C45168426
CCCC[C@@H](c1cc(c2c(c1)OC(C[C@H]2C3=CC[NH+](CC3)Cc4ccc5ccccc5c4)(C)C)O)O C45168430
C[C@@H](CCc1ccccc1)N2CC(=O)N3[C@H](C2=O)CC4=c5ccccc5=[NH+][C@H]4[C@H]3c6ccc(cc6)C(C)C C63139548
c1ccc2=[NH+]CC(=c2c1)c3nnc(n3c4ccc(cc4)Cl)SCCOc5cccc(c5)Cl C63237076
COc1ccc2=[NH+][C@@H]3[C@@H](NCCC3=c2c1)c4ccc(c(c4)COc5ccc(cc5Cl)Cl)OC C63349932
COc1ccc2=[NH+][C@@H]3[C@H](NCCC3=c2c1)c4ccc(c(c4)COc5ccc(cc5Cl)Cl)OC C63349934
CCOC(=O)c1c(csc1/N=C/[C@H]2C(=c3ccccc3=[NH+]2)Cl)c4ccc(cc4)Br C02278594
CC(C)c1ccc2c(c1)CC[C@@H]3[C@@]2(CCC[C@@]3(C)C[NH2+]Cc4ccc5c(c4)OCO5)C C05242782
C[C@@H](C12CC3CC(C1)CC(C3)C2)[NH2+]Cc4ccc(o4)c5ccc(cc5)Br C07524878
CCOc1c(cc(cc1Br)Br)C[NH2+][C@H](C)c2ccccc2 C08253324
C[C@H]([C@H](c1cccs1)[NH+]2CCCC2)/N=C(/Nc3ccc(cc3Cl)Cl)\S C08692019
Cc1c(c(n(n1)c2ccc(cc2)C(F)(F)F)C)[C@H]3C[C@@H](C=C3)[NH2+]Cc4cccc(c4)Cl C12603382
C[C@@H]([C@@H](c1cccs1)[NH+]2CCCC2)NC(=O)c3c(c4ccc(cc4s3)F)Cl C03265078
c1cc(sc1)C[NH2+]Cc2ccc(o2)c3ccc(cc3Br)Br C13730662
C[C@H](C(=O)Nc1ccc(cc1C(F)(F)F)Cl)[NH+](C)Cc2ccc(cc2)Br C26484043
Cc1cc2c(cc1Cl)c(c(o2)C(=O)NC[C@H](c3cccs3)[NH+]4CCCCC4)C C27991534
Cc1cc(c2c(c(oc2c1)C(=O)NC[C@H](c3ccccc3Cl)[NH+]4CCCC4)C)C C27993382
Cc1cc(c2c(c(oc2c1)C(=O)NC[C@@H](c3ccccc3Cl)[NH+]4CCCC4)C)C C27993387
CC[NH2+]Cc1ccc(cc1Oc2cc(c(cc2Cl)Cl)Cl)Br C34664078
c1cc(c(cc1F)Br)Oc2cc(ccc2C[NH2+]C3CC3)Br C34833349
CC(C)[NH2+]Cc1ccc(cc1Oc2ccc(cc2Br)Cl)Br C34834324
c1cc(c(cc1Br)Oc2ccc(cc2F)Br)C[NH2+]C3CC3 C34664891
c1cc(cc(c1)I)Oc2cc(ccc2C[NH2+]C3CC3)Br C34665031
CCOc1c(cc(cc1Br)Br)C[NH2+][C@H]2CCC[C@@H]([C@@H]2C)C C34991634
CCOc1c(cc(cc1Br)Br)C[NH2+][C@@H]2CCC[C@H]([C@@H]2C)C C34991635
CCOc1c(cc(cc1Br)Br)C[NH2+][C@@H](C)c2cccs2 C34992331
CCOc1c(cc(cc1Br)C[NH2+][C@H](C)c2cccs2)Br C34992344
C[C@H](c1ccccc1Cl)[NH2+]Cc2cc(cc(c2OC)Br)Br C34992560
C[NH2+][C@H](Cc1ccc(cc1)Br)c2cc(cc(c2OC)Br)Cl C35458463
CCOc1ccc(cc1[C@H](c2cc(ccc2Cl)Br)[NH2+]C)Br C35505508
CCOc1ccc(cc1[C@H](c2cc(cc(c2)Br)F)[NH2+]C)Br C35505520
CCOc1ccc(cc1[C@@H](c2ccc(cc2F)Br)[NH2+]C)Br C35505668
CCOc1ccc(cc1[C@H](c2ccc(cc2F)Br)[NH2+]C)Br C35505671
CCOc1ccc(cc1[C@@H](c2cc(ccc2Br)F)[NH2+]C)Br C35505920
CC[NH2+][C@H](c1cc(ccc1OC)Br)c2cc(ccc2Cl)Br C35508804
CC[NH2+][C@H](c1cccc(c1)Br)c2cc(cc(c2OC)Br)Cl C35509803
CC[NH2+][C@H](c1ccc(cc1)Br)c2cc(ccc2OCC)Br C35571270
CCC[NH2+][C@@H](c1cc(cnc1)Br)c2cc(sc2Br)Br C35585800
CCC[NH2+][C@H](c1cc(sc1Br)Br)[C@H]2Cc3ccccc3O2 C35585889
C[C@H](c1cccc(c1)Cl)[NH2+]Cc2cc(c(c(c2)Br)OC)Br C36325040
C[C@H](c1cccc(c1)Br)[NH2+]Cc2cc(c(c(c2)Br)OC)Br C36325177
CCOc1ccc(cc1[C@@H](c2ccc(cc2C)Br)[NH2+]C)Br C36830013
CC[NH2+][C@H](c1ccc(cc1Cl)Br)c2ccc(cc2Br)OC C37445408
Cc1c(sc(c1[C@@H](c2ccc(cc2)Cl)[NH+]3CCCC3)NC(=O)c4cccs4)C C38546857
C[C@]12CC[C@H](C1(C)C)[C@H](C2=O)[NH2+]C(c3ccccc3)(c4ccccc4)c5ccccc5 C39738104
C[C@@]12CC[C@@H](C1(C)C)[C@H](C2=O)[NH2+]C(c3ccccc3)(c4ccccc4)c5ccccc5 C39738105
Cc1ccc(cc1)C[NH2+]Cc2cc(c(c(c2)Br)OC(C)C)Br C40730574
C[C@@H](c1ccccc1OC)[NH2+][C@@H](C)c2ccc(cc2Br)Br C41641239
C[C@@H](c1ccccc1OC)[NH2+][C@H](C)c2ccc(cc2Br)Br C41641243
COc1c(cc(cc1Br)Br)C[NH2+]Cc2ccc(cc2)Br C48162060
CCC[NH2+][C@@H](c1ccc(cn1)Br)c2cc(sc2Br)Br C61862520
CCc1cccc(c1NC(=O)Cc2c([nH+]c3n2ccc(c3)C)c4ccc(c(c4)C)C)C C62041821
Cc1cccc2=C([C@H]([NH+]=c12)C)CCNS(=O)(=O)c3ccc(c(c3Cl)C)Cl C63514372
Cc1ccc(cc1)SC2=c3ccccc3=[NH+][C@@H]2C(=O)NCc4cccc(c4)Br C63530243
Cc1ccc2=C([C@@H]([NH+]=c2c1)C(=O)NCc3cccs3)Sc4ccc(cc4)Cl C63530642
CCc1ccccc1S(=O)(=O)Nc2ccc(cc2)[C@H]3C=c4cc(ccc4=[NH+]3)Cl C63627397
c1cc(ccc1CSCC(=O)Nc2ccc(cc2)[C@H]3C=c4cc(ccc4=[NH+]3)Cl)F C63628272
C/C(=N\Nc1nc(nc(n1)N2CCCCCC2)Nc3ccc(cc3)[N+](=O)[O-])/c4ccccc4 C08402660
C=CCOc1ccccc1/C=N/Nc2c(c(c(c(n2)Cl)Cl)SC(C(F)(F)F)(F)F)Cl C08444748
CCCCc1ccc(cc1)NC2=NC(=O)/C(=C/c3ccccc3OCc4ccc(cc4)C)/S2 C08821684
C[C@H]1CC[C@H]([C@@H](C1)O[P@@](=O)(c2ccc(cc2)N(C)C)[C@@H](c3ccccc3F)Nc4ccccc4)C(C)C C09334943
C=CCOc1ccccc1NC(=O)c2cc(ccc2OCCc3ccccc3)Br C09816103
CCc1ccc(cc1)N[C@H](CC(=O)c2ccc(cc2)C(C)(C)C)c3ccc(cc3)SC C12413405
CCOCCOc1cccc2c1N[C@@H]([C@H]3[C@@H]2C=CC3)c4ccc(cc4)OCc5ccccc5 C14470239
CCCCCC/C(=N/Nc1ccc(c(c1)Cl)Cl)/C=C/c2ccc(c(c2)Cl)Cl C17106707
Cc1ccc(cc1C)NC(=S)N(Cc2ccccc2)Cc3cccn3Cc4ccc(cc4)Cl C03586263
CCN(CC)c1ccc(cc1)CN(C[C@@H]2CCCO2)C(=S)NC3CCCCCCC3 C21261778
CCCC[C@@H](CC)CNC(=O)c1cncn1c2cccc(c2)c3cccc4c3sc5c4cccc5 C25162711
CCC[C@](c1ccc(cc1)Br)([C@@H](CN(C)Cc2ccccc2)c3ccc(cc3)Cl)O C27257307
CCOc1ccccc1c2nc(cs2)CC(=O)N[C@H](C)C(c3ccccc3)c4ccccc4 C31380262
c1ccc(cc1)CCN(Cc2ccc(cc2)O)/C(=N\c3ccc(cc3)Cl)/Sc4ccccc4 C15779110
CC(C)CCNC(=O)C[C@H](Cc1ccccc1)c2cn(c3c2cccc3)Cc4ccccc4 C35372297
Cc1cccn2c1ncc2[C@H](CC(=O)NCCC(c3ccccc3)c4ccccc4)c5cccc(c5)F C35438848
CCn1cc(c2c1cccc2)[C@@H](CC(=O)N[C@@H](Cc3ccccc3)c4ccccc4)c5ccc(cc5)F C35545793
CCn1cc(c2c1cccc2)[C@H](CC(=O)N[C@@H](C)CCc3ccccc3)c4ccc(cc4)F C35872184
CCCC[C@H](CC)C(=O)Nc1ccc(cc1)[C@H]2N(C(=O)CS2)c3ccc(cc3)C(F)(F)F C35927004
CCCC[C@@H](CC)C(=O)Nc1ccc(cc1)[C@H]2N(C(=O)CS2)c3ccccc3C(C)C C35927493
CCCC[C@@H](CC)C(=O)N(c1cccc(c1)Cl)[C@@H](/C=C\C)C(=O)NC2CCCCC2 C36482432
CCC(CC)[C@@H](C(=O)NC(C)(C)C)N(c1cccc(c1)Cl)C(=O)C[C@@H](C)c2ccccc2 C36486241
CCCCCCN([C@H](/C=C\C)C(=O)NC1CCCCC1)C(=O)[C@@H]2C[C@@H]3C[C@H]([C@H]2C)C3(C)C C36509437
CCCCCCN([C@@H](c1ccccc1C)C(=O)NC2CCCCC2)C(=O)C#Cc3ccccc3 C36514028
CCCCCCN([C@@H]([C@H](C)c1ccccc1)C(=O)NC(C)(C)C)C(=O)C#Cc2ccccc2 C36514044
Cc1ccccc1[C@@H](C(=O)NC(C)(C)CC(C)(C)C)N(C)C(=O)/C(=C\c2ccccc2)/c3ccccc3 C36523192
CCCC[C@@H](CC)C(=O)N(C)[C@H](c1cc2ccccc2c3c1cccc3)C(=O)NC(C)(C)C C36526751
CCC/C=C/[C@H](C(=O)NC1CCCCC1)N(c2ccccc2Cl)C(=O)Cc3cccc(c3Cl)Cl C36545538
CCC(CC)[C@@H](C(=O)NC(C)(C)CC(C)(C)C)N(c1ccccc1Cl)C(=O)CCl C36547427
CCCN([C@@H](c1c(cccc1Cl)Cl)C(=O)NC(C)(C)C)C(=O)/C(=C/c2ccccc2)/c3ccccc3 C36559745
CCCN([C@H](C1CCCCC1)C(=O)NC(C)(C)CC(C)(C)C)C(=O)[C@@H]2C[C@@H]3C[C@H]([C@H]2C)C3(C)C C36561878
CCCN([C@H](c1c(cccc1Cl)Cl)C(=O)NC(C)(C)CC(C)(C)C)C(=O)[C@@H]2C[C@@H]3C[C@H]([C@H]2C)C3(C)C C36562155
CCCN([C@@H](c1ccc(cc1)C(F)(F)F)C(=O)NC(C)(C)C)C(=O)Cc2ccc(cc2)Br C36567200
CCCN([C@@H]([C@H](C)c1ccccc1)C(=O)NC(C)(C)CC(C)(C)C)C(=O)C#Cc2ccccc2 C36570444
CCCN([C@@H](c1ccc(cc1C)C)C(=O)NC2CCCCC2)C(=O)C(c3ccccc3)c4ccccc4 C36574458
CCCN([C@H](c1ccccc1C)C(=O)NC(C)(C)CC(C)(C)C)C(=O)Cc2ccccc2 C36578266
COc1cccc(c1OCc2ccc(c(c2)Cl)Cl)CNCCc3ccccc3F C40722516
CCCCc1ccc2c(c1)sc(n2)NC(=O)COc3ccc(cc3)C(C)(C)CC(C)(C)C C40965383
CCOC(=O)c1c2c(sc1NC(=O)CCc3ccc(cc3)C(C)(C)C)C[C@@H](CC2)C(C)(C)C C40995759
CCc1ccc(cc1)c2csc(c2C(=O)OC)NC(=O)CCc3ccc(cc3)C(C)(C)C C41018958
c1ccc(cc1)C(CCNC(=O)C[C@H](c2ccccc2F)c3cnc4n3cccc4)c5ccccc5 C04156459
CCCCC/C=C/C(=O)N(c1ccccc1)[C@@H](c2ccccc2C)C(=O)NC3CCCCC3 C36606199
CCCC[C@H](CC)C(=O)N(c1ccccc1)[C@H](C2CCCCC2)C(=O)NC3CCCCC3 C36606549
C[C@H](CCc1ccccc1)NC(=O)c2ccc(o2)CSc3nc(cs3)c4cccs4 C57293768
CCc1ccc(cc1)c2cc(nc(n2)SCCC(=O)NCc3ccc(cc3)F)C(F)(F)F C58970381
CCCCc1ccc(cc1)NC(=S)N(Cc2ccc(cc2Cl)Cl)Cc3ccco3 C59063593
CCc1cccc(c1NC(=S)N(Cc2ccc(cc2)N(C)C)[C@@H](C)c3ccccc3)CC C59092578
COc1ccc(cc1)CN(C[C@@H]2CCC=CC2)C(=S)Nc3ccc(cc3C(F)(F)F)Cl C59098006
CCc1ccc(cc1)CN(Cc2ccco2)C(=S)Nc3cc(ccc3Cl)C(F)(F)F C59100669
Cc1c(nn(c1NC(=S)N(Cc2ccccc2)Cc3ccccc3)Cc4ccc(cc4)F)C C59116117
C[C@@]12CCC[C@]1([C@H]3CC=C4C[C@@H](CC[C@@]4([C@@H]3CC2)C)O)O C03843808
CSc1nc(c2c3c(sc2n1)CCCC3)N C02956380
C1CCc2c(c3c(s2)NC4(CCCC4)NC3=S)C1 C00181927
C[C@H]1C[C@@]2([C@@H](CC[C@@H]2O)[C@@H]3[C@@H]1c4ccc(cc4CC3)O)C C04369817
C[C@]12CCCC[C@@H]1CC[C@@H]3[C@@H]2[C@@H](C[C@@]4([C@@H]3CC[C@@H]4O)C)O C05276451
C[C@@]12CC[C@H]3c4ccc(cc4CC[C@@H]3[C@H]1CC[C@]2(C#C)O)O C00968304
Cc1cc2c3cc4c(cc3[nH]c2cc1O)OC(C=C4)(C)C C01634345
c1ccc2c(c1)C(=O)N[C@H](N2)c3cccc(c3Cl)Cl C09339366
Cc1ccc2c(c1)-c3c(sc(n3)N)C4(O2)CCCCC4 C11730268
Cc1ccc(cc1N)c2nc(cs2)c3cccs3 C11632248
Cc1cc(c(s1)N)C(=O)c2ccc(cc2)Br C13999061
Cc1cc(c2c(c1)N[C@H]([C@H]3[C@@H]2C=CC3)c4ccccc4O)C C14473870
c1ccc2c(c1)c(c[nH]2)[C@H]3[C@@H]4CC=C[C@@H]4c5ccccc5N3 C14544601
c1cc(ccc1[C@H]2[C@H]3CC=C[C@@H]3c4cc(ccc4N2)O)F C14549548
c1cc(ccc1Oc2ccc(cc2N)Br)Cl C14631007
c1cc(sc1)[C@H](c2cc(ccc2Cl)Cl)N C19841798
Cc1ccc(s1)C2=C(C(=C(C3=CCCC[C@@H]32)C#N)N)C#N C06622222
Cc1cc(c(c(c1)Oc2ccc(cc2N)Cl)C)C C20425336
c1cc2c(c(c1)Cl)N[C@H]([C@H]3[C@H]2C=CC3)c4ccc(cc4)O C20679322
Cc1ccc(s1)[C@@H]2[C@@H]3CC=C[C@H]3c4cccc(c4N2)O C20689070
Cc1ccc(c2c1[C@@H]3C=CC[C@@H]3[C@H](N2)c4ccccc4O)C C20706804
Cc1c2c(cc(c1Cl)Br)sc(n2)N C22121827
Cc1ccc(s1)[C@H](c2cc3c(s2)CCCCC3)N C35081576
c1cc(nc2c1cc(cc2)N)Sc3cc(ccc3F)F C35676165
Cc1c(cc(c(c1Br)N)Br)Cl C36532702
c1cc(ccc1Cn2ccc3c2ccc(c3)N)Br C36949975
c1ccc2cc(c(cc2c1)c3nc4cc(ccc4s3)F)N C37205139
c1cc(c(c(c1)Cl)Cl)Oc2c(cc(cc2F)N)F C38040332
c1cc2c(cc1Sc3c(cc(cc3F)N)F)CCC2 C38040436
c1ccc(c(c1)[C@@H]2CCC[C@]3(C2)CCC[C@@H](N3O)Cl)O C39523222
c1cc(c(cc1c2cc(c(c(c2)F)F)F)F)N C40770699
Cc1c(ccc2c1ncc(c2N)Cl)Br C41702462
c1ccc(c(c1)N)Sc2ccc(cn2)Br C42144053
C1[C@@H]2C=C[C@@H]3[C@@H]2[C@@H]([C@]1([C@]4(C[C@@H]5C=C[C@@H]6[C@@H]5[C@@H]4C=C6)O)O)C=C3 C43761868
CC(C)c1nc(c(s1)N)c2cccc3c2cccc3 C50308919
Cc1cc(c(c(c1)C)c2nc(c(c(n2)N)C)C)C C50867455
c1cc(c(c2c1c(cc(n2)C(F)(F)F)N)Cl)Cl C50869923
c1cc2c(cc(nc2c(c1)Br)C(F)(F)F)N C50870428
Cc1ccccc1c2c(c(c(s2)C#N)N)c3cccs3 C52902313
c1cc(c(cc1N2CC[C@H]3CCCC[C@@H]3C2)C(F)(F)F)N C57614632
Cc1cc(c(c(c1)C)c2c(sc(n2)N)Br)C C57626492
c1c(cc(cc1F)F)c2c(sc(n2)N)C3CCCCC3 C41659115
c1cc2c(cc1Cl)nc(s2)c3cc(c(cc3N)F)F C61563857
c1cc(c(cc1c2ccc(c(c2F)F)F)F)N C61837699
c1cc(c(c(c1[C@H](c2cc(c(c(c2)F)F)F)N)F)F)F C61838619
CC1(CCN(CC1)c2ccc(c(c2)Cl)C(=S)N)C C61850309
c1cc(c(cc1Cl)Sc2c(cc(cc2F)N)F)C#N C62786368
c1cc(c(cc1N2CCC3(CCCC3)CC2)C(F)(F)F)N C62953457
Cc1ccc(c(c1Cl)/N=C(/C2CCCC2)\N)Cl C62988434
CCc1c(c(sc1c2ccc(c(c2)Cl)C)C#N)N C63022592
CC1(Cc2c(c(nc3c2c4c(s3)c(nc(n4)SC)NCC[NH+](C)C)c5ccccc5)CO1)C C08739126
C[C@H](CCc1ccccc1)Nc2c3c(c4c5c(c([nH+]c4s3)N6CCCC6)COC(C5)(C)C)ncn2 C01755344
c1ccc(cc1)C[C@]2(C(=O)N(C(=O)N2)C[NH+]3CCCC[C@@H]3c4nc5ccccc5s4)c6ccccc6 C09464248
C[NH+](Cc1ccc(cc1Cl)Cl)CC(=O)Nc2ccc(cc2Br)[N+](=O)[O-] C09491238
CCOc1ccccc1N2CC[NH+](CC2)[C@@H](C)C(=O)Nc3c(cc(cc3Cl)Cl)Cl C03418269
COc1ccc(cc1)S[C@@H]2C[C@H]([NH+](C2)C3Cc4ccccc4C3)C(=O)Nc5ccc6c(c5)nccn6 C11972165
c1cc(cnc1)c2nc(c3c4c(sc3n2)CCC4)NC[C@H](c5cccs5)[NH+]6CCCC6 C13030162
CCc1cc2c(s1)cc3n2C[C@@](N(C3=O)CC[NH+]4CCCCCC4)(C)C(=O)NC5CCC(CC5)C C15673340
c1ccc(cc1)c2csc3c2c(nc(n3)C[NH+]4CCOCC4)NCc5ccc(cc5Cl)Cl C03456578
CCOC(=O)N1CCN(CC1)c2c(cc3cc(ccc3n2)C)C[NH2+]C45CC6CC(C4)CC(C6)C5 C19112601
CC(C)[C@@H](C(=O)N1CCN(CC1)c2cccc[nH+]2)NC(=O)c3ccc(cc3)C45CC6CC(C4)CC(C6)C5 C20116117
C[C@H]1CCCC[C@H]1[NH+](C)C2CCN(CC2)C(=O)CNC(=O)/C=C/c3c(cccc3Cl)Cl C20241421
C[C@@H](c1ccccc1)NC(=O)C2CCN(CC2)c3[nH+]c4ccccc4n3Cc5ccccc5F C21162114
C[C@@H]1C[C@H](C[NH+](C1)Cc2csc(n2)NC(=O)Cc3csc(n3)c4ccccc4Cl)C C22295004
c1ccc(cc1)/C=C/C[NH+]2CCN(CC2)Cc3[nH]c(=O)c4c(csc4n3)c5ccc(cc5)F C24071540
c1cc(ccc1c2ccc(o2)CNC(=O)C[NH+]3CCN(CC3)c4ccc(cn4)Br)Cl C30200913
C[NH+](C)[C@@H](CNC(=O)c1cc(on1)c2ccc(cc2)Br)c3ccc(cc3)Cl C32622663
CCc1c(sc2c1c(nc(n2)SC)N3CC[NH+](CC3)CC(=O)NC4CCCCC4)C C34760915
C[C@H](C(=O)Nc1c(c2c(s1)CCCCC2)C#N)N3CC[NH+](CC3)C/C=C/c4ccccc4 C24283701
Cc1ccccc1C[NH+](Cc2ccc(cc2)F)Cc3nc(co3)C(=O)N[C@@H](C)c4ccccc4 C36072466
Cc1ccccc1C[NH+](Cc2ccc(cc2)F)Cc3nc(co3)C(=O)N[C@H](C)c4ccccc4 C36072467
Cc1ccccc1OC[C@@H](C[NH+](Cc2ccccc2F)C[C@@H]3CC(=NO3)c4ccccc4)O C36147129
Cc1cc(c2c(c1)sc(n2)N3CCC(CC3)C(=O)NCCC[NH+]4C[C@@H](C[C@@H](C4)C)C)C C13593097
CC[NH+]1CCN(CC1)[C@H](c2cccc(c2)F)c3c4c(sc3NC(=O)c5ccco5)CCCC4 C38546582
c1ccc(cc1)N2CC[NH+](CC2)[C@H](c3ccncc3)c4c5c(sc4NC(=O)c6ccco6)CCCC5 C38546636
COc1ccc(cc1)C2=CN=[NH+][C@H]2c3ccc(cc3O)OCc4ccc(cc4)Br C38766280
C[C@@H]1CN(C[C@@H](O1)C)CCOc2ccc(c(c2)O)[C@@H]3C(=C(N=[NH+]3)C)c4ccc(cc4)Cl C38782636
Cc1ccc(c(c1)[C@@H](C)NC(=O)[C@@H]2CCC[NH+](C2)Cc3nc(no3)c4cccc(c4)Br)C C38904608
Cc1ccc(c(c1)C)[C@H](C)NC(=O)[C@@H]2CCC[NH+](C2)Cc3nc(no3)c4cccc(c4)Br C38904785
COc1ccccc1C2=CN=[NH+][C@@H]2c3ccc(cc3O)OCc4ccc(cc4)Br C38980572
CCOC1=C[C@H]2C[NH+]3[C@@H](C[C@@H]2C=C1Cc4ccccc4)CO[P@@](=O)(N3)Cc5ccccc5 C39466495
CCO[P@]1(=O)N[NH+]2C[C@@H]3C=C(C(=C[C@@H]3C[C@@H]2CO1)Cc4ccccc4)Cc5ccccc5 C39469326
c1ccc(cc1)C[C@@H]2CN(CC[NH2+]2)c3ccc(cc3S(=O)(=O)Oc4ccccc4)Cl C39530529
Cc1ccc(cc1C)OC[C@H](C[NH+](Cc2ccc(cc2)C(C)(C)C)[C@@H]3CCS(=O)(=O)C3)O C40314927
C[C@H](c1ccccc1)[NH+](Cc2ccc(cc2Cl)Cl)Cc3nc(co3)C(=O)NC(C)C C35711427
c1ccc(c(c1)[C@H](CNC(=O)c2cc(on2)c3ccc(c(c3)F)F)[NH+]4CCCCC4)Cl C40987399
CC[NH+]1CCN(CC1)[C@@H](c2ccc(cc2)C)c3c(c4ccccc4o3)NC(=O)c5cccs5 C22938247
Cc1cc(c2c(c1)sc(n2)N3CCC[C@@H](C3)C(=O)NCCC[NH+]4[C@@H](CCC[C@@H]4C)C)C C36102902
C[NH+](Cc1csc(n1)COc2ccc(cc2)F)CC(=O)Nc3ccc(c(c3)Cl)Cl C45557469
Cc1nc(cs1)CSc2ccc(cc2)C(=O)/N=c\3/[nH]c(cs3)C[NH+]4C[C@H](C[C@@H](C4)C)C C22876815
CC(C)C[C@@H]1C(=O)N(C2([NH2+]1)CCN(CC2)C(=O)C3CCCC3)Cc4cccc(c4)C(F)(F)F C36032538
CCOC(=O)c1c(c(sc1/[NH+]=c\2/c(cc3ccccc3o2)C(=O)Nc4ccccc4)C)C C27520972
CC[NH+]1CCN(CC1)c2ccc(cc2NC(=O)CSc3nc4ccccc4s3)Cl C33794564
Cc1cc(c(cc1S(=O)(=O)NCCC2=c3cc(ccc3=[NH+][C@@H]2C)Br)C)OC C63514150
C[C@@H]1C(=c2cc(ccc2=[NH+]1)Br)CCNS(=O)(=O)c3ccc(c4c3cccc4)OC C63514303
COc1ccc(c(c1)S(=O)(=O)Nc2ccc(cc2)[C@@H]3C=c4cc(ccc4=[NH+]3)Cl)OC C63627333
Cc1ccccc1C(=O)N2CCC(CC2)C(=O)NC[C@@H](c3ccccc3)C4=c5ccccc5=[NH+]C4 C64338175
Cc1ccc(cc1)c2c(n(c[nH+]2)C3CCCCC3)c4ccc(o4)C(=O)NCc5cccs5 C64669339
Cc1ccc(cc1)c2c(n(c[nH+]2)C3CCCCC3)c4ccc(o4)C(=O)NCc5ccc(o5)C C64669345
COc1ccc(cc1)NC(=O)c\2cc3ccccc3o/c2=[NH+]\c4ccc(cc4)OC(F)(F)F C67297705
C[C@@H](c1ccc(cc1)Br)[NH2+]Cc2ccccc2C[NH+](C)C C20128597
c1cc(c(c(c1Cl)C[NH2+][C@@H]2CCC[C@@H]2n3cc[nH+]c3)Cl)Cl C37314023
c1cc(c(c(c1Cl)C[NH2+][C@H]2CCC[C@@H]2n3cc[nH+]c3)Cl)Cl C37314024
CCOc1c(cc(cc1Br)Br)C[NH2+]C[C@H]2CC[NH+](C2)C C37646821
CCc1ccc(cc1)c2c(n3ccc(cc3[nH+]2)C)CN4CCC[NH2+]CC4 C36238042
C[C@H](c1ccc(s1)Br)[NH2+]Cc2ccccc2C[NH+](C)C C38001939
c1ccc(cc1)/C(=N\Nc2ccccc2)/[C@H]3C(=O)[NH+]=c4ccccc4=[NH+]3 C38689063
c1ccc(cc1)C(=O)c2ccc3=[NH+][C@H]([NH+]=c3c2)c4ccc(cc4)[N+](=O)[O-] C38965034
C[C@H](C12CC3CC(C1)CC(C3)C2)[NH2+]CC4=NN=[NH+][C@H]4c5ccccc5 C39337295
Cc1ccc(cc1C)[C@H]2C(=CN=[NH+]2)C[NH2+]C34CC5CC(C3)CC(C5)C4 C39351972
CCOc1cc(cc(c1O)Cl)/C=C(/C#N)\C2[NH+]=c3ccccc3=[NH+]2 C39357169
c1ccc(cc1)[C@@H]2[NH+]=c3ccc(cc3=[NH+]2)/N=C/c4ccc(cc4)[N+](=O)[O-] C39396353
c1cc(ccc1[C@H]2[NH+]=c3ccc(cc3=[NH+]2)/N=C/c4ccncc4)/N=C/c5ccncc5 C39396507
CCOc1ccc(cc1)c2nc(cs2)c3ccc4=[NH+]C(=O)[NH+]=c4c3 C39422728
C[C@H]1[C@H](c2ccccc2N1CC=C)/C=C(\C#N)/C3[NH+]=c4ccccc4=[NH+]3 C39436214
c1cnn(c1)c2ccc(cc2)C[NH+](C[C@@H]3CCCO3)CC4CC[NH+](CC4)C5CCCC5 C39445013
CC(C)(C)c1ccc(cc1)[C@H]2C3=C(CC[NH+](C3)C[C@@H]4CCOC4)N=[NH+]2 C39519157
C=CCOc1ccc(cc1/C=C(\C#N)/C2[NH+]=c3ccccc3=[NH+]2)Cl C39703217
CC(C)[NH+]1CC[C@H](C1)C[NH2+]Cc2c(ccc(c2Cl)Cl)Cl C40623240
C[C@H](c1ccc(c(c1Cl)Cl)Cl)[NH2+]C[C@@H]2CCC[NH+](C2)C C44533322
C[NH+]1CCC[C@@H](C1)C[NH2+]C2CC(C2)c3ccc(cc3)Br C44533507
C[C@H](c1c(ccc(c1Cl)F)Cl)[NH2+]CCCC[NH+](C)C(C)C C45665331
C[C@@H](CC[NH+](C)C)[NH2+][C@@H](C)c1cc2cc(ccc2o1)Br C49553333
C[C@@H](CC[NH+](C)C)[NH2+][C@H](C)c1cc2cc(ccc2o1)Br C49553335
CCCCc1[nH]cc([nH+]1)CN2CCC[C@H](C2)[NH+]3CCN(CC3)c4ccccc4F C20451869
CC[C@@H](c1ccc(cc1)Br)[NH2+]CC[NH+](C(C)C)C(C)C C20567290
Cc1cccn2c1[nH+]c(c2)C[NH+](Cc3ccc(o3)[C@H]4C[C@@H]4C)C5CC5 C59372519
CCOc1ccc(cc1)NC(=O)[C@H](C)S[C@H]2[NH+]=c3ccc(cc3=[NH+]2)F C63232994
Cc1ccc2=[NH+][C@H]([NH+]=c2c1)SCC(=O)Nc3ccccc3SC C63239994
CSc1ccc(cc1)c2nc(on2)CCC3[NH+]=c4ccccc4=[NH+]3 C63279492
Cc1ccc(cc1)c2nc(on2)CS[C@@H]3[NH+]=c4ccc(cc4=[NH+]3)C C63428296
CC(C)(C)c1ccc(cc1)/C=N/N2[C@@H](N=[NH+]C2=S)c3cc[nH+]cc3 C38925938
CC(C)(C)c1ccc(cc1)/C=N/N2[C@H](N=[NH+]C2=S)c3cc[nH+]cc3 C38925939
C[C@H]1C(=c2cc(ccc2=[NH+]1)OC)CC[NH2+]Cc3cc(ccc3F)OC C63514242
CCc1cccc(c1NC(=O)[C@@H](CC)S[C@H]2[NH+]=c3cccnc3=[NH+]2)CC C63558175
c1ccc(cc1)/C=C/C(=O)Nc2ccccc2C3[NH+]=c4ccccc4=[NH+]3 C63637946
c1cc2=[NH+][C@@H]([NH+]=c2cc1Cl)SCC(=O)Nc3ccc(cn3)Br C63648014
C[C@H]1CCC[C@H]([C@@H]1C)NC(=O)CS[C@@H]2[NH+]=c3ccc(cc3=[NH+]2)OC C63726157
Cc1ccccc1[C@H]2N=C(CS2)CSC3[NH+]=c4ccccc4=[NH+]3 C63772610
c1ccc2=[NH+]C([NH+]=c2c1)NC(=O)CCn3ccc4c3cccc4Br C63831738
CCCC1=C[C@@H]2[C@@H](S1)NCN(C2=O)C[C@@H]3[NH+]=c4ccc(cc4=[NH+]3)Cl C63855449
c1ccc2=[NH+]C([NH+]=c2c1)Sc3ccc(cc3[N+](=O)[O-])C(F)(F)F C63933933
CC(C)(C)c1ccc(cc1)/C=N/N2[C@@H](N=[NH+]C2=S)c3cccc[nH+]3 C38990288
CC(C)(C)c1ccc(cc1)/C=N/N2[C@H](N=[NH+]C2=S)c3cccc[nH+]3 C38990289
CC(C)CC1=CN=N[C@H]1[C@@H]2CCC[NH+](C2)C[C@@H]3C=c4ccccc4=[NH+]3 C64040529
CC(C)CC1=CN=N[C@H]1[C@H]2CCC[NH+](C2)C[C@@H]3C=c4ccccc4=[NH+]3 C64040531
CC(C)NC(=O)[C@@H]1C[C@@H](CN1Cc2c(cccc2F)F)SC3[NH+]=c4ccccc4=[NH+]3 C64651111
CC1=c2cc(ccc2=[NH+][C@H]1c3ccc(cc3)F)C[NH2+]C4CCOCC4 C64651135
CC(C)[NH+](C)Cc1cccc(c1)C[NH2+]Cc2csc(n2)c3ccsc3 C65976462
c1ccc(cc1)C(c2ccccc2)c3nc(on3)C[NH+]4CCCC[C@H]4CCn5cc[nH+]c5 C67491415
CCc1c(c(n(n1)c2ccc(cc2)F)N3CC[NH+](CC3)C)C[NH2+]CCC(C)C C34830650
C[C@@H](c1c(ccs1)Br)[NH2+]Cc2ccccc2C[NH+](C)C C37229241
COc1ccc2c(c1)cc(c(n2)Cl)/C=N/NC3[NH+]=c4ccccc4=[NH+]3 C38690592
Cc1ccc(cc1)N[C@H]2/C(=N/S(=O)(=O)c3cccc(c3)C)/[NH+]=c4ccccc4=[NH+]2 C38966297
Cc1ccc(c(c1)S(=O)(=O)/N=C\2/[C@H]([NH+]=c3ccccc3=[NH+]2)Nc4cccc(c4)Cl)C C38971838
Cc1ccc(c(c1)N[C@H]2/C(=N/S(=O)(=O)c3ccc(cc3)F)/[NH+]=c4ccccc4=[NH+]2)C C38976306
c1ccc2=[NH+]/C(=N\S(=O)(=O)c3cccs3)/[C@@H]([NH+]=c2c1)NC4CCCCC4 C38980539
CCc1ccc2=[NH+][C@H]3C(=c2c1)N=NC(=[NH+]3)N/N=C/c4ccc(cc4)Cl C39444049
c1cc(ccc1/C=[NH+]/[C@@H]2N=C[NH+]=N2)OCCOc3ccc(cc3)Br C39978111
Cc1cc(c2=[NH+]C(=O)[C@H](C=c2c1)[C@@H]3[C@@H](N4C=C(C=CC4=N3)C)[NH2+]Cc5ccco5)C C39980682
C[NH+](C)C1CCN(CC1)c2cccc3n2cc([nH+]3)CN4CCC[C@@H]5[C@H]4c6c(cccn6)CC5 C36488296
c1ccc2c(c1)N[C@H](N2CC3(COC3)CSC4[NH+]=c5ccccc5=[NH+]4)S C63067936
Cc1c(sc2c1c(nc(n2)C[NH+]3CCCC3)Nc4ccc5c(c4)N=[NH+]C5)C C39758847
CCc1ccc2=[NH+][C@@H]3C(=c2c1)N=[NH+]C(=N3)N/N=C/c4ccc(cc4)Cl C39444048
c1ccc2=[NH+]C([NH+]=c2c1)SCC(=O)c3ccc(s3)Br C63229187
C[C@H]1C(=c2ccccc2=[NH+]1)C(=O)[C@H](C)[NH+]3CCC(CC3)[C@@H]4Nc5ccccc5S4 C39944136
CC/[NH+]=C\1/N([C@H](CS1)c2cccs2)/N=C/C3=c4ccccc4=[NH+]C3 C39946655
c1ccc2=[NH+]C([NH+]=c2c1)SCC(=O)N[C@@H]3N=C(CS3)c4ccc(cc4)Br C63289658
COc1ccc2=[NH+][C@H]([NH+]=c2c1)SCC(=O)Nc3ccc(c(c3)Cl)F C63291015
c1ccc(cc1)[C@@H](C2[NH+]=c3ccccc3=[NH+]2)[C@H](C(Cl)(Cl)Cl)O C63308782
c1ccc2=[NH+]C([NH+]=c2c1)SCc3cc(=O)n4c(n3)S[C@@H](N4)c5cccs5 C63491596
c1ccc2=[NH+]C([NH+]=c2c1)SCc3cc(=O)n4c(n3)S[C@H](N4)c5cccs5 C63491597
c1ccc(c(c1)/C=N/NC2=N[C@H]3C(=c4ccccc4=[NH+]3)N=[NH+]2)C(F)(F)F C39205106
C[C@@H]1C(=c2cc(ccc2=[NH+]1)OC)CC[NH2+]Cc3nc4ccccc4s3 C63513953
c1ccc2c(c1)cccc2[C@H]3C=C(N=[NH+]3)C(=O)N/N=C/C4=c5ccccc5=[NH+]C4 C63581871
CCN1[C@@H](N[C@H]2[C@@H](C1=O)C3=C(S2)CCCC3)SCC4[NH+]=c5ccccc5=[NH+]4 C63596500
COc1ccc2=C[C@H]([NH+]=c2c1)C(=O)Nc3ccc(cc3)[C@@H]4C=c5ccccc5=[NH+]4 C63627875
COc1ccc2=C[C@@H]([NH+]=c2c1)C(=O)Nc3ccc(cc3)[C@H]4C=c5ccccc5=[NH+]4 C63627878
COc1ccc2=C[C@H]([NH+]=c2c1)C(=O)Nc3ccc(cc3)[C@@H]4C=c5cc(ccc5=[NH+]4)F C63628076
COc1ccc2=C[C@H]([NH+]=c2c1)C(=O)Nc3ccc(cc3)[C@H]4C=c5cc(ccc5=[NH+]4)F C63628080
c1ccc2=[NH+]C([NH+]=c2c1)CC(=O)N/N=C/c3ccc(cc3)Br C63667510
Cc1ccc2=[NH+][C@@H]([NH+]=c2c1)SCC(=O)Nc3ccc(c(c3F)F)F C63730066
c1ccc(cc1)/C=C(/C=N\NC2=N[C@H]3C(=c4ccccc4=[NH+]3)N=[NH+]2)\Br C39774277
Cc1cccc(c1)c2ncc(cn2)C[NH2+]CC3=C[C@@H]([NH+]=N3)c4ccccc4 C63856046
c1ccc(cc1)c2ccc(cc2)/C=N/N3[C@@H](N=[NH+]C3=S)c4cc[nH+]cc4 C38995044
Cc1cccc(c1)n2cc[nH+]c2CN3CCC4=c5ccccc5=[NH+][C@H]4[C@@H]3c6ccccn6 C64024256
Cc1c(c(ccc1[C@@H]2[C@H]3C(=c4ccccc4=[NH+]3)CCN2Cc5[nH]cc[nH+]5)OC)C C64053314
c1ccc2=[NH+]CC(=c2c1)CCN3C=N[C@H]4[C@H](C3=O)C5=C(S4)C[C@@H](CC5)[NH2+]C6CCCC6 C64074746
c1ccc2=[NH+][C@H](C=c2c1)c3ccc(cc3)N4CCC(CC4)[NH2+]C5CCOCC5 C64120628
Cc1cccc2=[NH+][C@H]([NH+]=c12)CN(C)C(=O)C3=CS[C@H]4N3CC(=N4)c5cccc(c5)Cl C64131514
CN(C[C@@H]1[NH+]=c2ccc(cc2=[NH+]1)F)c3nc(cnn3)c4cccc(c4)C(F)(F)F C64131567
c1ccc2=[NH+][C@H](C=c2c1)c3ccc(cc3)N4CCC(CC4)[NH2+][C@@H]5CCCOC5 C64167324
CC[C@@H](C(=O)Nc1ccc(cc1)Br)S[C@@H]2[NH+]=c3cccnc3=[NH+]2 C64490970
CC[C@@H](C(=O)Nc1ccc(cc1)Br)S[C@H]2[NH+]=c3cccnc3=[NH+]2 C64490972
Cc1ccc2=[NH+][C@H]([NH+]=c2c1)CN(C)C(=O)[C@H]3CCC(=O)N(C3)C4CCCCCC4 C64609859
CCn1cc[nH+]c1CN2CCC3=c4ccccc4=[NH+][C@H]3[C@@H]2c5cccc(c5)C C64636679
Cc1ccc2=[NH+][C@@H]([NH+]=c2c1)CN(C)C[C@@H]3[C@@H](N(N(C3=O)c4ccccc4)C)C C65501285
CC1CCC(CC1)[NH+]2CCC(CC2)N(C)C(=O)NC[C@H]3CC[NH+](C3)C(C)C C66190984
c1ccc(cc1)C(c2ccccc2)c3nc(on3)C[NH+]4CCCC[C@@H]4CCn5cc[nH+]c5 C67491413
Cc1[nH+]ccn1CC[NH+](C)Cc2cn(nc2c3ccc(cc3)C4CCCCC4)C C67650418
Cc1cc([nH+]c(c1C#N)N2CC[NH+](CC2)C(c3ccccc3)c4ccccc4)C C09384659
Cc1cccc2=C3C=C([NH2+]N3[C@@H]([NH+]=c12)c4c5ccccc5ccc4OCCO)C C02178856
c1ccc(cc1)[C@H]([C@H]2C(=O)[NH+]=c3ccccc3=[NH+]2)Sc4[nH]c5ccccc5n4 C38669306
Cc1ccc(cc1C)N[C@@H]2/C(=N/S(=O)(=O)c3ccc(cc3)F)/[NH+]=c4ccccc4=[NH+]2 C38965557
c1ccc2=[NH+]/C(=N\S(=O)(=O)c3cccs3)/[C@@H]([NH+]=c2c1)Nc4cccc(c4)Cl C38965838
Cc1ccc(cc1N[C@@H]2/C(=N/S(=O)(=O)c3ccccc3)/[NH+]=c4ccccc4=[NH+]2)Cl C38966396
Cc1ccc(cc1N[C@H]2/C(=N/S(=O)(=O)c3cccc(c3)Cl)/[NH+]=c4ccccc4=[NH+]2)Cl C38971131
Cc1ccc(c(c1)C)N[C@@H]2[C@@H]([NH+]=C3N2C=CC=C3C)[C@@H]4C=c5cc(ccc5=[NH+]C4=O)OC C38976818
COc1ccc2ccccc2c1/C=[NH+]/C3=C[C@@H]([NH+]=N3)c4ccc(cc4)Br C39159681
COc1ccc2ccccc2c1/C=[NH+]/C3=C[C@H]([NH+]=N3)c4ccc(cc4)Br C39159682
CCc1ccccc1N2[C@@H](C=C([C@@H]2C)/C=C(\C#N)/C3[NH+]=c4ccccc4=[NH+]3)C C39344376
c1ccc2=[NH+]C([NH+]=c2c1)N/N=C/c3ccc(o3)c4cccc(c4Cl)Cl C39354514
C[C@@H]1[C@@H](c2ccccc2N1Cc3ccccc3C#N)/C=C(\C#N)/C4[NH+]=c5ccccc5=[NH+]4 C39357174
C[C@H]1[C@@H](c2ccccc2N1Cc3ccccc3C#N)/C=C(\C#N)/C4[NH+]=c5ccccc5=[NH+]4 C39357175
CC1=N[C@@H]2C=CC(=C[C@H]2C(=C1C(=O)/C=C/C3[NH+]=c4ccccc4=[NH+]3)c5ccccc5)Cl C39359563
CC1=N[C@H]2C=CC(=C[C@H]2C(=C1C(=O)/C=C/C3[NH+]=c4ccccc4=[NH+]3)c5ccccc5)Cl C39359564
C#CCOc1ccc(cc1/C=C(/C#N)\C2[NH+]=c3ccccc3=[NH+]2)Br C39436201
Cc1ccc2=[NH+][C@H]([NH+]=c2c1)/C(=C/c3cc(c(c(c3)Br)OC)OC)/C#N C39579246
c1ccc(cc1)/C(=N\NC2=[NH+][C@@H]3C(=c4ccccc4=[NH+]3)N=N2)/c5ccc(cc5)Br C39775625
c1ccc(cc1)n2cc(c(n2)c3cccs3)/C=C(\C#N)/C4[NH+]=c5ccccc5=[NH+]4 C39922313
CC(C)(C)c1cc(cc(c1O)C(C)(C)C)/C=N\NC2[NH+]=c3ccccc3=[NH+]2 C39933228
Cc1ccc2=[NH+][C@H]([NH+]=c2c1)/C(=C/[C@@H]3CN(c4c3cccc4)Cc5ccccc5C#N)/C#N C39934817
Cc1ccc2=[NH+][C@H]([NH+]=c2c1)/C(=C/[C@H]3CN(c4c3cccc4)Cc5ccccc5C#N)/C#N C39934819
Cc1ccc2=[NH+][C@@H]([NH+]=c2c1)/C(=C/C3=C[C@H](N([C@@H]3C)Cc4ccccc4)C)/C#N C39934832
Cc1ccc2=[NH+][C@H]([NH+]=c2c1)/C(=C/c3ccc(o3)Sc4[nH]c5ccccc5n4)/C#N C39934885
Cc1cc(c(n1[C@H]2C(=C3CCCC[C@H]3S2)C#N)C)/C=C(\C#N)/[C@@H]4[NH+]=c5ccc(cc5=[NH+]4)OC C39934968
c1cc(c(cc1Cl)Cl)[C@H]2C(=CN=[NH+]2)C[NH2+]C34CC5CC(C3)CC(C5)C4 C39938481
C[C@@H]1C(=C([NH+]=C1[C@@H]2CC[C@@H]3CCC(=CC3=C2)C4=[NH+][C@@H](C(=C4C)C)C=O)C=O)C C39948000
c1ccc(c(c1)c2ccc(o2)/C=C(\C#N)/C3[NH+]=c4ccccc4=[NH+]3)C(F)(F)F C39964316
C[C@H]1[C@@H](c2ccccc2N1Cc3ccccc3C#N)/C=C(/C#N)\C4[NH+]=c5ccccc5=[NH+]4 C39964550
CCOc1ccc(cc1Br)/C=C(/C#N)\[C@@H]2[NH+]=c3ccc(cc3=[NH+]2)C C39964758
Cc1ccc2=[NH+][C@@H]([NH+]=c2c1)/C(=C\C3=C[C@H](N([C@@H]3C)Cc4ccccc4)C)/C#N C39964864
c1ccc2=[NH+]C(=O)[C@@H]([NH+]=c2c1)/C(=N\Nc3ccc(cc3)Br)/C=O C40151149
c1ccc2=[NH+]C(=O)[C@H]([NH+]=c2c1)/C(=N\Nc3ccc(cc3)Br)/C=O C40151150
C[C@@]1(CC[C@H](C1(C)C)C2[NH+]=c3ccccc3=[NH+]2)C(=O)N/N=C/c4cccc(c4)F C63066534
Cc1ccc2=[NH+][C@H]([NH+]=c2c1)SCC(=O)N[C@@H]3[C@@H]([C@@H]4CCCCC[C@@H]4S3)C#N C63083866
Cc1ccc2=[NH+][C@H]([NH+]=c2c1)SCC(=O)N[C@H]3[C@@H]([C@@H]4CCCCC[C@@H]4S3)C#N C63083870
CC/[NH+]=C\1/N([C@H](CS1)c2cc(c(cc2C)C)C)/N=C/C3=c4ccccc4=[NH+]C3 C39946487
CC(C)(C)C1CCC(CC1)[NH2+][C@@H]2CCCC3=c4cc(ccc4=[NH+][C@@H]23)[N+](=O)[O-] C63251830
CC(C)(C)C1CCC(CC1)[NH2+][C@H]2CCCC3=c4cc(ccc4=[NH+][C@@H]23)[N+](=O)[O-] C63251831
CC(C)(C)C1CCC(CC1)[NH2+][C@@H]2CCCC3=c4cc(ccc4=[NH+][C@H]23)[N+](=O)[O-] C63251833
c1ccc(cc1)[C@@H]2C(=C([C@H](O2)/N=C/C3[NH+]=c4ccccc4=[NH+]3)C#N)c5ccccc5 C39950118
c1ccc2=[NH+]C([NH+]=c2c1)SCc3nc(no3)c4ccc(cc4)Br C63428284
Cc1ccc2=[NH+][C@H]([NH+]=c2c1)SCc3nc(no3)c4ccc(cc4)Br C63428302
COc1cc(cc(c1O)/C=N/c2ccc(cc2)C3[NH+]=c4ccccc4=[NH+]3)Br C63561751
c1ccc(cc1)c2c(nco2)C(=O)Nc3ccccc3C4[NH+]=c5ccccc5=[NH+]4 C63753151
Cc1cc(c(c(c1)C)S(=O)(=O)Nc2ccccc2[C@H]3C(=O)[NH+]=c4ccccc4=[NH+]3)C C38734818
Cc1ccc(cc1C)N2[C@H]3CCC[C@@H]([C@@H]3C=N2)[NH2+]C[C@@H]4C=c5ccccc5=[NH+]4 C64166837
C[C@@H](C12CC3CC(C1)CC(C3)C2)NC(=O)C4CCN(CC4)C5[NH+]=c6ccccc6=[NH+]5 C64762023
C[C@H](C12CC3CC(C1)CC(C3)C2)NC(=O)C4CCN(CC4)[C@H]5[NH+]=c6ccc(cc6=[NH+]5)Cl C64762034
c1ccc(c(c1)C[NH+]2C[C@@H]3C[C@H](C2)c4ccc(c(=O)n4C3)/C=C/c5ccc(cc5)Cl)O C04237345
CCc1cc2c(=O)c(c(oc2c(c1O)C[NH+](C)C)C(F)(F)F)c3ccccc3 C01165778
CC[C@@H]1CCCC[NH+]1Cc2ccc3c(c2O)ccc4c3oc(=O)cc4c5ccccc5 C04540321
C[C@@H]1C[C@H](C[NH+](C1)C[C@@H](Cn2c3ccc(cc3c4c2ccc(c4)Cl)Cl)O)C C04820267
c1cc(c(cc1Cl)Cl)C(=O)N[C@H](C(Cl)(Cl)Cl)[NH+]2CCCCC2 C04831798
C[NH+](C)Cc1c(=O)ccc-2c(c(c(oc12)C(F)(F)F)c3cccc4c3cccc4)O C05432450
c1cc(sc1)[C@H]2c3ccsc3CC[NH+]2CC(=O)Nc4ccc(cc4F)Cl C08000835
Cc1cc(ccc1NC(=O)C[NH+]2CCc3c(ccs3)[C@H]2c4cccs4)Cl C08000919
c1cc(ccc1C(=O)N[C@H](C(Cl)(Cl)Cl)[NH+]2CCCCCC2)Br C08935112
C[C@@H](C[NH+]1CCOc2c(cc(cc2O)c3nc4ccccc4s3)C1)c5ccccc5 C11839446
c1cscc1c2c(cc3cc4c(cc3n2)OCO4)C[NH2+]CC5CCCCC5 C12098628
C[C@H]1C[C@H](C[NH+](C1)C[C@H](Cn2c3ccc(cc3c4c2ccc(c4)Cl)Cl)O)C C12378343
C[C@@H]1C[C@@H](C[NH+](C1)C[C@H](Cn2c3ccc(cc3c4c2ccc(c4)Cl)Cl)O)C C11612284
C[NH+](C)Cc1c(ccc2c1oc(c(c2=O)c3cccc(c3)Cl)C(F)(F)F)O C19791525
c1cc(c(cc1I)Cl)c2ccc(o2)CN[C@H]3C[NH+]4CCC3CC4 C20477488
CCOc1cccc(c1O)C[NH+]2CCCn3c4ccc(cc4c5c3[C@H]2CCC5)C C22078077
c1cc(cc(c1)N2CCC(CC2)[NH+]3CCC(CC3)CO)c4ccc(cc4)Cl C23380346
c1ccc(cc1)CSC2=[NH+]C3=C([C@@H](N2)N4CCOCC4)C5(CCCC5)Cc6c3cccc6 C26895784
CCOc1ccc(cc1)C2=C(SC(=NN2)/[NH+]=C/3\C[C@@H]4CC[C@]3(C4(C)C)C)C C04158555
CCOc1ccc(cc1)C2=C(SC(=NN2)/[NH+]=C/3\C[C@H]4CC[C@@]3(C4(C)C)C)C C04158554
c1cc(c(cc1C(F)(F)F)NC(=O)[C@@H]2CCCN(C2)c3c4ccsc4cc[nH+]3)Cl C33174096
COc1ccc(c(c1)[C@@H]2CC(=[NH+]C(=[NH+]2)[S-])C34CC5CC(C3)CC(C5)C4)OC C20190114
c1cc2n(c1)CCC[NH+]([C@@H]2c3ccc(cc3)C(F)(F)F)Cc4cc(ccc4O)Cl C36347380
C[C@@H](c1ccc(cc1)I)[NH2+][C@@H](C)c2cccc(c2)[N+](=O)[O-] C37775575
C[NH+](C)Cc1c(ccc2c1oc(c(c2=O)c3ccccc3Cl)C(F)(F)F)O C19681938
Cc1cc(c(s1)NC(=O)c2ccco2)[C@H](c3ccccc3Cl)[NH+]4CCCCC4 C38545873
c1ccc2=[NH+][C@H]3C(=c2c1)C=C(N=C3c4ccc(cc4)F)C(=O)NCCc5ccc(cc5)F C38563614
Cc1ccc(cc1)CNC(=O)C2=CC3=c4ccccc4=[NH+][C@@H]3C(=N2)c5ccccc5Cl C38563816
Cc1ccc(cc1)C2=NC(=CC3=c4ccccc4=[NH+][C@H]32)C(=O)NCc5ccc(cc5)Cl C38569875
CCC[NH+]1CCN(CC1)Cc2cc(ccc2O)c3ccnc4c3ccc(c4)Cl C23159296
Cc1cc([nH+]c(c1)Nc2nc(cn2c3ccccc3)c4ccc(cc4)Br)C C40385420
c1ccc(c(c1)C(c2ccccc2Cl)[NH+]3[C@@H]4CC[C@H]3CC(C4)(c5cccnc5)O)Cl C40394564
COc1cc(c(cc1Cl)OC)Nc2cc[nH+]c3c2cc(cc3)Br C41055301
CCOc1ccccc1[C@@H]2C[C@@H](Nc3n2c4ccccc4[nH+]3)c5ccc(cc5)Cl C13810758
CCOc1ccccc1[C@H]2C[C@@H](Nc3n2c4ccccc4[nH+]3)c5ccc(cc5)Cl C13810759
Cc1ccn2c(c1)[nH+]c(c2CC(=O)Nc3cccc(c3)Cl)c4ccc(c(c4)C)C C62041875
Cc1cccn2c1[nH+]c(c2CC(=O)Nc3ccc(cc3C)Cl)c4ccc(c(c4)C)C C62041925
Cc1cccn2c1[nH+]c(c2CC(=O)Nc3ccc(c(c3)Cl)F)c4ccc(c(c4)C)C C62041929
Cc1ccc(c(c1)NC(=O)Cc2c([nH+]c3n2cccc3C)c4ccc(c(c4)C)C)C C62041940
Cc1ccc2=C([C@H]([NH+]=c2c1)C(=O)N[C@@H]3CCC[C@@H]([C@@H]3C)C)Sc4ccc(cc4)Cl C63530637
Cc1ccc2=C([C@H]([NH+]=c2c1)C(=O)N[C@H]3CCC[C@@H]([C@@H]3C)C)Sc4ccc(cc4)Cl C63530640
Cc1ccc(c(c1)C)S(=O)(=O)Nc2ccc(cc2)[C@@H]3C=c4cc(ccc4=[NH+]3)Cl C63627342
Cc1ccc(c(c1)C)S(=O)(=O)Nc2ccc(cc2)[C@H]3C=c4cc(ccc4=[NH+]3)Cl C63627343
Cc1ccc(cc1S(=O)(=O)Nc2ccc(cc2)[C@H]3C=c4cc(ccc4=[NH+]3)Cl)F C63627382
Cc1cc(c(cc1C)S(=O)(=O)Nc2ccc(cc2)[C@H]3C=c4cc(ccc4=[NH+]3)Cl)C C63627389
c1ccc(cc1)/C=N/NC(=O)[C@@H]2C(=c3cc(ccc3=[NH+]2)Br)c4ccccc4 C64380646
c1ccc(cc1)/C=N/NC(=O)[C@H]2C(=c3cc(ccc3=[NH+]2)Br)c4ccccc4 C64380647
Cc1ccccc1NC(=O)c\2cc3ccccc3o/c2=[NH+]\c4ccccc4C(F)(F)F C67297021
Cc1ccccc1NC(=O)c\2cc3ccccc3o/c2=[NH+]\c4ccc(cc4)C(F)(F)F C67297024
CSc1ccc(cc1)/[NH+]=c\2/c(cc3ccccc3o2)C(=O)Nc4ccccc4 C67297506
Cc1ccc[nH+]c1N[C@@]2(C(=O)N(C(=[NH+]2)c3ccccc3)C4CCCC4)C(F)(F)F C06759770
c1ccc(c(c1)C[NH2+]Cc2cc3cc4c(cc3nc2N5CC[NH+]6CCC[C@@H]6C5)OCO4)Cl C20909794
c1cc(ccc1/C=[NH+]/[C@@H]2CCCC[C@H]2/[NH+]=C/c3ccc(cc3)[N+](=O)[O-])[N+](=O)[O-] C03183456
c1ccc(c(c1)/C=[NH+]/[C@H]2CCCC[C@@H]2/[NH+]=C/c3ccccc3[N+](=O)[O-])[N+](=O)[O-] C02182653
CC[NH+]1CCN(CC1)C(=O)c2ccc(o2)C[NH+]3CCn4cccc4[C@H]3c5ccccc5Cl C35523312
CCCc1c(c(n(n1)c2cccc(c2)F)N3CC[NH+](CC3)CC)C[NH2+]CC C35938873
C[C@]12C[C@H](CC(C1)(C)C)[NH+](C2)CC(=O)NC3=c4ccccc4=[NH+][C@@H]3C(=O)OC C38685197
c1ccc(cc1)CN[C@H]2/C(=N/S(=O)(=O)c3cccs3)/[NH+]=c4ccccc4=[NH+]2 C38980133
Cc1ccc(c(c1)[C@@H]2C(=O)[NH+]=c3ccccc3=[NH+]2)NC(=O)[C@@H](c4ccccc4)OC C39164389
Cn1c2c(c(n1)C(=O)N3CCCCC3)C[C@@H](CC2)[NH2+]CC4(CCCC4)[NH+]5CCCCC5 C32511663
C[C@H](CO)[NH+]1CCn2c(c([nH+]c2CCC(C)C)Cc3ccc(cc3)OC)C1 C14535811
Cn1c2c(c(n1)C(=O)N3CCCC3)C[C@@H](CC2)[NH2+]CC4(CCCCC4)[NH+]5CCCCC5 C32533090
C[C@@H]1C=C([C@@H](N1c2ccc(cc2OC)[N+](=O)[O-])C)/C=C(/C#N)\C3[NH+]=c4ccccc4=[NH+]3 C39357348
CCN1[C@@H](C(=C([NH2+]1)C)C[NH+]2CCC[C@@H](C2)[C@@H]3C(=CN=N3)c4ccc(cc4)Cl)C C39358141
COc1ccc2=[NH+][C@@H]([NH+]=c2c1)/C(=C/c3ccc(o3)c4ccccc4[N+](=O)[O-])/C#N C39369803
COc1ccc2=[NH+][C@H]([NH+]=c2c1)/C(=C/c3ccc(o3)c4ccccc4[N+](=O)[O-])/C#N C39369805
C[C@@H]1C=C([C@H](N1c2ccc(cc2OC)[N+](=O)[O-])C)/C=C(\C#N)/C3[NH+]=c4ccccc4=[NH+]3 C39370793
CCCn1cc(c(n1)C)C[NH+](C[C@@H]2CCCO2)CC3CC[NH+](CC3)C4CCCC4 C39447446
COc1cc(ccc1c2ccc(o2)/C=C(\C#N)/C3[NH+]=c4ccccc4=[NH+]3)[N+](=O)[O-] C39700649
Cc1ccc2=[NH+][C@H]([NH+]=c2c1)/C(=C/c3ccc(o3)c4cc(ccc4OC)[N+](=O)[O-])/C#N C39702815
c1ccc(cc1)NC(=O)Cn2cc(c3c2cccc3)/C=C(\C#N)/C4[NH+]=c5ccccc5=[NH+]4 C39936409
Cc1ccc2=[NH+][C@H]([NH+]=c2c1)/C(=C\C3=C[C@H](N([C@@H]3C)c4ccc(cc4OC)[N+](=O)[O-])C)/C#N C39964785
Cc1ccc2=[NH+][C@@H]([NH+]=c2c1)/C(=C\c3cc(c(cc3OC)N4CCCC4)OC)/C#N C39964874
COc1ccc2=[NH+][C@H]([NH+]=c2c1)/C(=C/c3ccc(o3)c4ccc(cc4)[N+](=O)[O-])/C#N C39969109
C[NH+](C)CCN(Cc1ccc(cc1)F)C(=O)NC[C@@H](c2cccs2)[NH+](C)C C56793115
CCCOc1c(cc(cc1OC)Br)C[NH2+]C[C@@H]2CCC[NH+]2CC C20968388
CCCCc1[nH]c(c([nH+]1)CN2Cc3ccccc3O[C@@H](C2)C[NH+](C)C)Cl C19502335
CCCCc1[nH]c(c([nH+]1)CN2Cc3ccccc3O[C@H](C2)C[NH+](C)C)Cl C19502337
Cc1ccc2=[NH+][C@H]([NH+]=c2c1)SCC(=O)Nc3cc4c(cc3OC)c5ccccc5o4 C63075033
CN(c1ccc(cc1)[N+](=O)[O-])C(=O)C[NH+]2CCC(CC2)C3=c4ccccc4=[NH+]C3 C63098915
COc1ccc(cc1)O[C@@H]2[C@@H](C(=O)N3C=CC=CC3=N2)/C=C(\C#N)/C4[NH+]=c5ccccc5=[NH+]4 C39747217
COc1ccc(cc1)O[C@H]2[C@@H](C(=O)N3C=CC=CC3=N2)/C=C(\C#N)/C4[NH+]=c5ccccc5=[NH+]4 C39747218
CCCc1cc(=O)oc2c1ccc(c2C)OCC(=O)N=C3[NH+]=c4ccccc4=[NH+]3 C06664024
c1ccc2c(c1)CCC3=C2N=N[C@H]3C(=O)Nc4ccc(cc4)CCC5[NH+]=c6ccccc6=[NH+]5 C63600664
Cc1cc(n(n1)[C@@H](C)CC(=O)Nc2ccc(cc2)C3[NH+]=c4ccccc4=[NH+]3)C C63652859
C[C@@H](Cc1ccco1)NC(=O)C2CCN(CC2)[C@H]3[NH+]=c4ccc(cc4=[NH+]3)Cl C63695514
C[C@H](Cc1ccco1)NC(=O)C2CCN(CC2)[C@H]3[NH+]=c4ccc(cc4=[NH+]3)Cl C63695518
CN(C)c1ccc(cc1)CNC(=O)C2CCN(CC2)[C@@H]3[NH+]=c4ccc(cc4=[NH+]3)Cl C63695576
c1ccc2=[NH+]CC(=c2c1)CCC(=O)N3CCC(CC3)N4c5c(ccc[nH+]5)N[C@@H]4C6CCC6 C64002323
CCn1cc[nH+]c1CN2CCC3=c4ccccc4=[NH+][C@@H]3[C@@H]2c5ccc(c(c5)OC)F C64040492
COc1ccc(cc1)CC2=NO[C@H](C2)C(=O)N3CCC[C@@H](C3)C4[NH+]=c5ccccc5=[NH+]4 C64040751
COc1ccc(cc1)CC2=NO[C@@H](C2)C(=O)N3CCC[C@H](C3)C4[NH+]=c5ccccc5=[NH+]4 C64040753
Cc1cccc2=C([C@@H]([NH+]=c12)C[NH+]3CCC(CC3)n4c(ccn4)NC(=O)C(C)(C)C)C C64043964
CN(C[C@@H]1[NH+]=c2ccc(cc2=[NH+]1)Cl)C(=O)c3cn(nn3)CC4CCCCC4 C64044984
Cc1ccc2=[NH+][C@@H](C(=c2c1)C)C[NH+]3CCC(CC3)(C[C@H]4CCCCO4)CO C64045376
Cc1ccc2=[NH+][C@H]([NH+]=c2c1)[C@@H]3CCCN3C(=O)c4cn(nn4)CCC5CCCCC5 C64061592
C[C@H]1CCCN(C1)c2ccc(c[nH+]2)c3nc(on3)C[NH+](C)C4CCCCC4 C65216019
C[C@@H]1CCCN(C1)c2ccc(c[nH+]2)c3nc(on3)CN4CC[NH+](CC4)C5CCCCC5 C65216086
CC[NH+](CC)CCCNC(=O)N(C)C1CC[NH+](CC1)C2CCC(CC2)C C66173971
Cc1ccc(cc1[N+](=O)[O-])C[NH2+][C@@H](C)c2ccc(cc2)N3CC[NH+](CC3)C C67250759
C[C@]12CCC[C@@]3([C@H]1C[C@H]4[C@@H](C2)OC(=O)[C@@H]4C[NH2+][C@@H]5CCCC[C@@H]5Cc6ccco6)CO3 C04028604
CC[NH+]1CCc2c(sc(c2C(=O)OC)NC(=O)c3cc(cc(c3)Cl)Cl)C1 C04223495
Cc1c(c(n2c3ccccc3nc2c1C#N)NCC[NH+](C)C)Cc4ccccc4Cl C04170455
C[C@H]([C@@H](Nc1cccc[nH+]1)n2c3ccccc3nn2)Sc4ccc(cc4)Cl C02818003
c1ccc(cc1)C2=[NH+][C@@](C(=O)N2C3CCCC3)(C(F)(F)F)NC(=O)C4CCCCC4 C06760524
Cc1ccccc1c2ncc(cn2)C[NH2+][C@@H]3CC(Cc4c3cnn4c5ccc(cc5)F)(C)C C12706133
C[C@@H]1CC(=O)Nc2ccccc2N1C(=O)C[NH+](CC=C)Cc3ccc(s3)Cl C15292949
Cc1ccc(cc1)n2cc(c(n2)c3cccc(c3)C)CN4CCC(CC4)[NH+]5CCC[C@@H](C5)O C14976544
CCc1ccc2c(c1)c(c(o2)C(=O)NC[C@H](c3ccc(o3)C)[NH+]4CCC(CC4)C)C C21659830
CC[NH+]1CCN(CC1)c2ccc(cc2C)NC(=O)c3csc(n3)c4ccsc4 C21759592
CC(C)(C)c1cc(c(c(c1)C(C)(C)C)O)CN2CC[NH+](CC2)[C@@H]3CCS(=O)(=O)C3 C22093008
c1ccc2c(c1)nc(o2)CC[NH2+]C3CCN(CC3)c4ccc(cc4)c5ccco5 C23380267
C[NH+](C)[C@H](CNc1c(nc(o1)c2ccc(cc2)Cl)C#N)c3ccccc3Cl C27991168
C[NH+](C)[C@H](CNc1c(nc(o1)c2cccc3c2cccc3)C#N)c4ccccc4 C27991210
Cc1cc(c2c(c1)c(=O)cc(o2)C(=O)NC[C@H](c3ccc(cc3)C(C)(C)C)[NH+](C)C)C C28289790
Cc1ccc(cc1)[C@@H](CNC(=O)c2cc(=O)c3ccc(cc3o2)Br)[NH+](C)C C28290768
Cc1ccc(cc1)c2cc(no2)C(=O)NC[C@H](c3ccc(cc3)Cl)[NH+]4CCCC4 C32593948
CC[C@H](C)NC(=O)[C@@H]1Cc2cc(ccc2N3[C@@H]1CN(CC3)c4cccc[nH+]4)C(F)(F)F C35871258
c1cc(ccc1C#N)NC(=O)c2ccc(cn2)Cc3ccc4c(c3)CC[NH+](CC4)C5CCC5 C35984476
Cc1ccc2c(c1)c3c(cc(s3)C(=O)NCCC[NH+]4[C@@H](CCC[C@@H]4C)C)c(=O)o2 C15943969
Cc1ccc2c(c1)c3c(cc(s3)C(=O)NCCC[NH+]4[C@H](CCC[C@@H]4C)C)c(=O)o2 C04939811
CN(C)c1c(ccc[nH+]1)CNC(=O)c2c(nc(s2)c3ccccc3)c4ccccc4 C32689521
CC[NH+]1CCN(CC1)c2cc(c3cc(ccc3n2)NC(=S)N4CCC[C@H](C4)C)C C20153526
c1cc(cnc1)[C@@H](c2c3c(sc2NC(=O)c4ccco4)CCCC3)[NH+]5CCCCC5 C38546123
C[NH+](C)[C@@H](CNC(=O)C1c2ccccc2Oc3c1cccc3)c4ccc(cc4)N(C)C C38635309
Cc1ccc(cc1)C2(CC2)C(=O)NC3=c4cc(ccc4=[NH+][C@H]3C(=O)OC)Br C39006568
Cc1ccc(cc1)N2C=C([C@H](N2)c3ccc(cc3)F)C[NH+](C)CC4=C(N=N[C@@H]4C)C C39371696
c1ccc(cc1)N2[C@@H]([NH+]=N[C@@H]2SCc3[nH]c4ccccc4n3)c5ccccc5F C39584153
Cc1ccc(cc1)S(=O)(=O)NC[C@H]2C(=c3cc(ccc3=[NH+]C2=O)C)c4ccccc4 C39698805
C[C@H]1C(=c2ccccc2=[NH+]1)C(=O)[C@@H](C)S[C@@H]3NN=C(O3)c4cccc(c4)Br C39957632
c1ccc(cc1)[C@H](C(=O)C2=c3ccccc3=[NH+]C2)S[C@@H]4NN=C(O4)C5CCCCC5 C39957661
Cc1c(nn(c1c2ccc(nc2)Cl)c3c(cccn3)Cl)C[NH2+]C4CCCC4 C40423697
Cn1c(cc(n1)C2CCCCC2)[C@H]3C[NH+]4CC[C@@H]3C[C@@H]4CNC(=O)c5cccs5 C43525859
Cc1cc(ccc1NC(=O)[C@H](C)[NH+]2CCN(CC2)c3ccc(cc3)C(=O)C)Br C45840446
CC(C)[C@H](CNc1c2c(csc2ncn1)c3ccccc3)[NH+]4CCN(CC4)C C45851950
CC[C@H](C)[C@H]1C(=O)N(C2([NH2+]1)CCN(CC2)C(=O)c3ccccc3F)[C@@H](C)c4ccccc4 C36029574
Cc1ccc(cc1C)n2c(c(c(c2C)Br)/C=N/NC(=O)C[NH+]3CCCCC3)C C20243784
Cc1cc2c(cc1C)occ2CC(=O)Nc3ccc(cc3C(F)(F)F)N4CC[NH+](CC4)C C59287424
Cc1c(c(n(n1)c2ccc(cc2)F)Cl)C(=O)NCC(C)(C)[NH+]3C[C@@H](C[C@H](C3)C)C C59990250
Cc1c(c(no1)c2c(cccc2Cl)Cl)C(=O)NCC(C)(C)[NH+]3CCC[C@H](C3)C C59990973
Cc1cc(c(c(c1)C)S(=O)(=O)N[C@H](C)c2cc(ccc2N3CC[NH+](CC3)C)F)C C60358021
c1ccc(cc1)c2ccc(cc2)C(=O)CS[C@@H]3NN=C(O3)C4=c5ccccc5=[NH+]C4 C39948387
COc1ccc(cc1)/C=N/NC(=O)[C@@H]2C(=c3cc(ccc3=[NH+]2)Cl)c4ccccc4 C63318894
COc1ccc(cc1)/C=N/NC(=O)[C@H]2C(=c3cc(ccc3=[NH+]2)Cl)c4ccccc4 C63318895
Cc1c(c(no1)c2c(cccc2Cl)Cl)C(=O)NCCC3=c4ccccc4=[NH+]C3 C63363179
CCOCCCNC(=O)N1CCC2=c3ccccc3=[NH+][C@H]2[C@@H]1c4ccc(cc4)C C63571628
Cc1ccc(nc1)c2ccc3c(c2)C[C@H](O3)CNC(=O)CCC4=c5ccccc5=[NH+]C4 C64002226
COc1ccc(c(c1)OC)CN2CCC3=c4ccccc4=[NH+][C@H]3[C@@H]2c5cccc(c5)O C64061297
CC(C)[C@H](C(=O)N1CCC(CC1)C2=c3ccccc3=[NH+]C2)NC(=O)c4c(cccc4F)F C64179111
CCC(CC)C(=O)N1CCC[C@H](C1)C(=O)Nc2cccc(c2)[C@@H]3C=c4ccccc4=[NH+]3 C64625906
c1ccc(cc1)C(c2ccccc2)[NH+]3CCN(CC3)C(=S)c4ccccc4O C04681734
Cc1ccc2c(c1)c3c4n2CC[NH+]([C@@H]4CCC3)CC(=O)N/N=C/c5ccc(cc5)C(C)C C04834657
CC(C)(C)c1cc(c(c(c1)C(C)(C)C)O)[C@@H](c2ccc3c(c2)OCO3)[NH+]4CCOCC4 C05714715
C[C@@]12CC3C[C@@](C1)(CC(C3)(C2)[NH2+]Cc4cc(c(c(c4)Cl)OCC=C)OC)C C08534505
Cc1ccc(cc1)Oc2c(=O)c3ccc(c(c3oc2C(F)(F)F)C[NH+]4CCC[C@@H](C4)C)O C00956170
CC[NH+]1CCN(CC1)c2ccc(cc2)NC(=O)c3ccc(o3)c4ccc(cc4Cl)Cl C08832657
C[NH+]1CCN(CC1)c2ccc(cc2)NC(=O)c3ccc(cc3)SC(F)(F)F C15613261
c1ccc2c(c1)c(c(o2)[C@H](c3ccc(cc3)Cl)[NH+]4CCCCC4)NC(=O)c5ccco5 C15859316
CC(C)c1ccc2c(c1)C(=N[NH+]=C(N2)c3ccccc3)c4ccc(c(c4)OC)OC C06190889
CCN1CC[NH+](CC1)c2ccc(cc2)Nc3nc4ccc(cc4c(n3)c5ccccc5)Cl C08836940
Cc1c(nc(o1)c2ccc(c3c2cccc3)OC)CN(C)C4CC([NH2+]C(C4)(C)C)(C)C C20205799
Cc1cc(oc-2c/c(=[NH+]/C(=S)N3CCN(CC3)C/C=C/c4ccccc4)/ccc12)O C20344220
Cc1ccc(o1)[C@H](CNC(=O)c2c(c3cc(c(cc3o2)C)Cl)C)[NH+]4CCC(CC4)C C21659834
C[C@@H]1CN(C[C@H]([NH2+]1)C)c2ccc(c(c2)C[C@@H](C)C34CC5CC(C3)CC(C5)C4)[N+](=O)[O-] C22023119
C[C@@H]1CN(C[C@H]([NH2+]1)C)c2ccc(c(c2)C[C@H](C)C34CC5CC(C3)CC(C5)C4)[N+](=O)[O-] C22023121
CC[NH+]1CCN(CC1)c2ccc(c(c2)C)NC(=O)c3c(nc(s3)c4cccc(c4)Cl)C C22068028
COc1ccc(cc1)c2cs/c(=[NH+]\c3ccc(cc3)Br)/n2CCO C26441980
CCc1c(c(=O)c2ccc(c(c2o1)C[NH+]3CCCC[C@H]3CC)O)c4nc5ccccc5s4 C28121125
Cc1ccc2[nH+]c(c(n2c1)Nc3cccc(c3)Cl)c4ccc(c(c4)OC)OC C35616117
Cc1ccc(cc1Br)Nc2c([nH+]c3n2cccc3)c4ccc(cc4)C(=O)OC C35616346
CC(C)[C@@H]1C[C@@](CCO1)(CC[NH2+][C@@H](C)c2cccs2)c3ccccc3OC C05034663
CCOc1ccc(c(c1)O)[C@H]2C(=C(N=[NH+]2)C)Oc3ccccc3Br C38775669
c1ccc(cc1)CSc2ccccc2[C@H]3[NH+]=N/C(=N/C(=O)Nc4ccccc4)/S3 C39029719
Cc1ccccc1N2[C@@H]3CC(C[C@@H]([C@@H]3C=N2)[NH2+]C[C@@H]4C=NN=C4c5ccccc5)(C)C C39412962
CC(C)C1=C[C@H](N=N1)C[NH+]2CCc3c4ccccc4[nH]c3[C@@H]2c5ccccc5OC C39454913
CCC(C)(C)[C@H]1CCc2c(c3c(ncnc3s2)N/N=C/C4=c5ccccc5=[NH+]C4)C1 C39577602
c1ccc(cc1)OC2=CN=[NH+][C@@H]2c3ccc(cc3O)OCc4ccc(cc4)Cl C39578005
Cc1c(ccc(c1O)[C@H]2C(=C(N=[NH+]2)C)c3ccc(cc3)OC)OCc4ccccc4 C39960826
c1ccc(cc1)N2[C@@H]([NH+]=N[C@@H]2SCc3[nH]c4ccccc4n3)c5ccccc5Cl C39964690
C[C@H](c1ccccc1)Nc2c3ccccc3[nH+]c(n2)N4CCN(CC4)c5ccccc5F C41153867
C[C@@H]1CN(C[C@@H]([NH2+]1)C)c2ccc(c(c2)C[C@@H](C)C34CC5CC(C3)CC(C5)C4)[N+](=O)[O-] C22023120
C[C@@H](c1ccc(cc1)Cl)[NH+](C)CC(=O)N2c3ccccc3NC(=O)C[C@@H]2C(F)(F)F C46583690
CC(C)(C)[C@@H](COc1ccccc1)/[NH+]=C\2/C3(CCCCC3)N(C(=S)N2)CC#N C15162155
Cc1csc2n1c(=O)cc([nH+]2)CN[C@H](c3ccc(cc3)C(C)C)c4cccs4 C15362354
Cc1ccn2c(c1)[nH+]c(c2CC(=O)Nc3ccc(c(c3)Cl)OC)c4ccc(c(c4)C)C C62041746
Cc1ccn2c(c1)[nH+]c(c2CC(=O)Nc3ccc(cc3)N(C)C)c4ccc(c(c4)C)C C62041858
CCOc1ccc(cc1)c2cc(c-3cc/c(=[NH+]\C(=O)Cc4cccs4)/cc3o2)O C41354998
CCOc1ccccc1c2cc(c-3cc/c(=[NH+]\C(=O)Cc4ccc(cc4)Cl)/cc3o2)O C41357985
Cc1cc(c(c2c1C(=O)/C(=C/C=C/c3ccccc3)/O2)C[NH+]4CCCC[C@H]4c5cccnc5)O C41584591
c1ccc2c(c1)nc(s2)n3c(c(c(n3)C(F)(F)F)/C=[NH+]/Cc4ccc(cc4)Cl)O C08694283
c1ccc2=[NH+]CC(=c2c1)CCCC(=O)Nc3ccc4c(c3)OC5(O4)CCCCC5 C63340085
Cc1ccc(cc1)CNC(=O)[C@@H]2C(=c3ccccc3=[NH+]2)Sc4ccc(cc4)Cl C63505715
C[C@H]1CCC[C@H]([C@@H]1C)NC(=O)[C@@H]2C(=c3ccc(cc3=[NH+]2)OC)Sc4ccccc4 C63530980
CC(C)CCNC(=O)N1CCC2=c3ccccc3=[NH+][C@@H]2[C@@H]1c4ccc(cc4)OC C63572054
Cc1ccc(cc1)[C@@H]2[C@@H]3C(=c4cc(ccc4=[NH+]3)OC)CCN2C(=O)NCCC(C)C C63573594
c1ccc(cc1)/N=C\2/N(C(=O)/C(=C/c3cccc(c3)O)/S2)CCC4=c5ccccc5=[NH+]C4 C63624914
C[C@@H](c1ccc(cc1Cl)Cl)[NH2+][C@@H](C)c2nnc(o2)c3cccc(c3)Cl C67126937
C[C@H](c1ccc(cc1Cl)Cl)[NH2+][C@H](C)c2nnc(o2)c3cccc(c3)Cl C67126943
c1ccc(c(c1)C(F)(F)F)/[NH+]=c\2/c(cc3cc(ccc3o2)Cl)C(=O)NC[C@@H]4CCCO4 C67292988
CCOc1ccccc1/[NH+]=c\2/c(cc3ccccc3o2)C(=O)Nc4ccc(cc4C)C C67297144
Cc1cccc2=C3C=C([NH2+]N3[C@@H]([NH+]=c12)c4c5ccccc5ccc4OCc6ccccc6)C C08450558
Cc1ccc2=[NH+][C@H]([NH+]=c2c1)/C(=C/c3cc(ccc3OC(C)C)Br)/C#N C38566953
CC(=O)n1c2ccccc2nc1S[C@H](c3ccccc3)[C@@H]4C(=O)[NH+]=c5ccccc5=[NH+]4 C38684988
CC(=O)n1c2ccccc2nc1S[C@@H](c3ccccc3)[C@H]4C(=O)[NH+]=c5ccccc5=[NH+]4 C38684989
Cc1cc(c\2c(c1)O[C@H](C/C2=N\NC3[NH+]=c4ccccc4=[NH+]3)c5ccc(cc5)C(C)(C)C)C C38779451
c1ccc(cc1)N[C@H]2/C(=N/S(=O)(=O)c3cccc(c3)Cl)/[NH+]=c4ccccc4=[NH+]2 C38965806
Cc1ccc(cc1C)S(=O)(=O)/N=C\2/[C@H]([NH+]=c3ccccc3=[NH+]2)NC4CCCCC4 C38971434
Cc1ccc(c(c1)C)S(=O)(=O)/N=C\2/[C@@H]([NH+]=c3ccccc3=[NH+]2)NC4CCCC4 C38976487
Cc1ccc(c(c1)C)N[C@@H]2[C@@H]([NH+]=C3N2C=CC=C3)[C@@H]4C=c5cc(ccc5=[NH+]C4=O)OC C38984217
Cc1ccc(c(c1)C)N[C@H]2[C@@H]([NH+]=C3N2C=CC=C3)[C@@H]4C=c5cc(ccc5=[NH+]C4=O)OC C38984218
c1ccc2=[NH+]C([NH+]=c2c1)Nc3nc(cc(n3)C(F)(F)F)c4cccs4 C39243040
c1ccc(cc1)C2([C@@H]3[C@H]4C[C@@H]([C@@H]3N=[NH+]2)[C@@H]5[C@@H]4N=[NH+]C5(c6ccccc6)c7ccccc7)c8ccccc8 C08691850
COc1ccc2=[NH+][C@@H]([NH+]=c2c1)/C(=C\c3cc(ccc3OC)Br)/C#N C39369728
c1cc2=C(C[NH+]=c2cc1)/C=N/c3c(cccc3)/N=C/C4=c5c(=[NH+]C4)cccc5 C39370894
COc1cc(cc(c1OC)Br)/C=C(/C#N)\C2[NH+]=c3ccccc3=[NH+]2 C39412144
Cc1ccc2=[NH+][C@@H]([NH+]=c2c1)/C(=C/c3cc(c(cc3Br)OC)OC)/C#N C39412203
COc1cc(cc(c1OC)Br)/C=C(\C#N)/C2[NH+]=c3ccccc3=[NH+]2 C39702860
Cc1ccc2=[NH+][C@H]([NH+]=c2c1)/C(=C\c3cc(ccc3OC(C)C)Br)/C#N C39732628
c1ccc2c(c1)[C@H](CN2Cc3c(cccc3Cl)Cl)/C=C(\C#N)/C4[NH+]=c5ccccc5=[NH+]4 C39934772
Cc1cccc(c1)Cn2cc(c3c2cccc3)/C=C(\C#N)/C4[NH+]=c5ccccc5=[NH+]4 C39934786
COc1ccc2=[NH+][C@H]([NH+]=c2c1)/C(=C/c3cccn3c4ccccc4F)/C#N C39934970
Cc1cc(c(n1c2ccc(cc2)OC)C)/C=C(\C#N)/C3[NH+]=c4ccccc4=[NH+]3 C39960464
Cc1ccccc1CN2C[C@H](c3c2cccc3)/C=C(\C#N)/C4[NH+]=c5ccccc5=[NH+]4 C39969018
COc1ccc2=[NH+][C@@H]([NH+]=c2c1)/C(=C\c3cccn3c4ccccc4F)/C#N C39969030
CC1=c2ccccc2=[NH+]C(=O)[C@@H]1Sc3nnc(s3)S[C@@H]4C(=c5ccccc5=[NH+]C4=O)C C39933447
CC1=c2ccccc2=[NH+]C(=O)[C@@H]1Sc3nnc(s3)S[C@H]4C(=c5ccccc5=[NH+]C4=O)C C39933448
C[C@@H]1[C@@H](N([C@@H]([C@@H]1C2[NH+]=c3ccccc3=[NH+]2)NC(=O)c4cccs4)C5CCCC5)C C63279719
C[C@H]1[C@H](N([C@@H]([C@@H]1C2[NH+]=c3ccccc3=[NH+]2)NC(=O)c4cccs4)C5CCCC5)C C63279722
c1ccc2=[NH+]C([NH+]=c2c1)SCC(=O)Nc3ccc(c(c3)Cl)Br C63291205
c1ccc2c(c1)CC[C@@H](C(=N2)O)S[C@@H]3[NH+]=c4ccc(cc4=[NH+]3)OC(F)F C63315019
c1ccc2c(c1)CC[C@H](C(=N2)O)S[C@H]3[NH+]=c4ccc(cc4=[NH+]3)OC(F)F C63315024
CCc1nc2c3ccccc3oc2c(n1)SCC4[NH+]=c5ccccc5=[NH+]4 C63458024
c1ccc2=[NH+]C([NH+]=c2c1)N3CCC[C@H](C3)C(=O)NCCCSC4CCCCC4 C63502746
Cc1c(nc(o1)c2cccc(c2)Br)CS[C@H]3[NH+]=c4cccnc4=[NH+]3 C63558104
c1ccc(cc1)N2[C@H](N=C3C(=C4CCCC[C@H]4S3)C2=O)SCC5[NH+]=c6ccccc6=[NH+]5 C63577382
c1ccc(cc1)N2[C@@H](N=C3C(=C4CCCC[C@@H]4S3)C2=O)SCC5[NH+]=c6ccccc6=[NH+]5 C63577384
c1ccc2=[NH+]C([NH+]=c2c1)CS[C@@H]3N=C4C(=C5CCCC[C@H]5S4)C(=O)N3c6ccc(cc6)Cl C63577390
c1ccc2=[NH+]C([NH+]=c2c1)CS[C@H]3N=C4C(=C5CCCC[C@H]5S4)C(=O)N3c6ccc(cc6)Cl C63577392
C[C@@]1(CC[C@@H](C1(C)C)C2[NH+]=c3ccccc3=[NH+]2)C(=O)N/N=C/c4ccc(cc4)Br C63698213
C[C@@H]([C@H]1NN=C(O1)c2ccccc2)S[C@@H]3[NH+]=c4ccc(cc4=[NH+]3)Cl C63745743
c1ccc2=[NH+][C@H](C=c2c1)C[NH2+][C@@H]3CCC[C@@H]4[C@@H]3C=NN4c5ccccc5F C64074491
CC1=c2ccccc2=[NH+][C@@H]1[C@@H]3C[C@H]4CN(C(=O)[C@@]45[NH+]3CCC5)Cc6ccc(cc6)OC C64103263
CC[C@@H]1CN(Cc2ccc(cc2O1)Cl)C(=O)CC[C@@H]3[NH+]=c4ccc(cc4=[NH+]3)F C64143362
CC[C@@H]1CN(Cc2ccc(cc2O1)Cl)C(=O)CC[C@H]3[NH+]=c4ccc(cc4=[NH+]3)F C64143364
CC[C@H]1CN(Cc2ccc(cc2O1)Cl)C(=O)CC[C@H]3[NH+]=c4ccc(cc4=[NH+]3)F C64143365
C[C@H](C1CCN(CC1)C(=O)[C@H]2C=c3cc(ccc3=[NH+]2)Cl)C(=O)N4CC[NH+](CC4)C5CCCCC5 C64541091
c1ccc2c(c1)[C@@H]3CCN([C@@H](C3=N2)c4ccccc4F)C(=O)CCC5[NH+]=c6ccccc6=[NH+]5 C64609506
c1ccc2c(c1)[C@@H]3CCN([C@H](C3=N2)c4ccccc4F)C(=O)CCC5[NH+]=c6ccccc6=[NH+]5 C64609508
CC1=c2ccccc2=[NH+][C@@H]1CN3CCC[C@@H](C3)[NH+]4CCN(CC4)c5ccccc5F C64651139
Cc1cc(ccc1N2[C@H](NN=N2)SCC3[NH+]=c4ccccc4=[NH+]3)Cl C65042751
CC(C)CC(=O)NC[C@@H](c1ccco1)[NH+]2CCN(CC2)c3ccc(cc3)F C04272924
Cc1ccc(cc1C)S(=O)(=O)NC[C@H](c2ccc(cc2)N(C)C)[NH+](C)C C05098833
Cc1ccc(o1)C[NH+]2CCOc3ccc(cc3C2)[C@@](C)(COc4ccccc4)O C11911075
Cc1c(cnn1c2cccc(c2)F)[C@H](C)[NH2+]Cc3cnc(s3)N4CCCC4 C12052538
CC(C)(C)C[NH+]1CCC[C@@H](C1)CNS(=O)(=O)c2cccc3c2nccc3 C12457553
Cc1cc(cc(c1)OCC(=O)Nc2nc(cs2)C[NH+]3CCCCC3)C C12925453
Cc1ccc(cn1)Oc2c(cccn2)C[NH2+]Cc3ccccc3c4ccco4 C12308163
CC(C)Cn1c2c(c(n1)C(=O)N(C)C)C[C@H](CC2)[NH2+]CCC3=CCCCC3 C14742323
CCc1ccc(cc1)[C@@H](CNS(=O)(=O)c2ccc(nc2)Cl)[NH+](C)C C16088164
CCc1[nH+]ccn1C[C@H](C)C(=O)Nc2ncc(s2)Cc3ccccc3F C19523602
C[C@@H](C(=O)NCC1(CCCC1)[NH+](C)C)n2c3ccccc3nc2C(F)(F)F C19718386
CCCOC(=O)c1ccc2c(c1)c(=O)c(c([nH]2)C)C[NH+]3CCCC[C@H]3CC C19793450
CCc1nnc(s1)NC(=O)c2ccc(s2)[C@H]3CCC[NH+]3CC(C)C C20778016
Cc1ccc2c(c1)occ2CC(=O)NC[C@H](c3ccc(cc3)OC)[NH+](C)C C22439079
CC[C@@H](c1ccccc1)c2c3c(n[nH]2)CCN(C3)C(=O)[C@H](C)C[NH+](C)CC C23129507
C[C@@H](C(=O)Nc1cccc2c1cccn2)[NH+](C)CCOc3ccccc3F C27699433
CC[NH+]1CCN(CC1)c2ccccc2NC(=O)Cc3ccc(cc3)n4cccc4 C32314179
c1ccc(cc1)c2nc(co2)CC(=O)NC[C@H](c3ccccc3)[NH+]4CCCC4 C32841495
C[C@H]1CCn2c(c[nH+]c2C1)[C@H](CC(=O)NCC(C)C)c3ccc(cc3)OC C34920032
C/C(=C\c1cccs1)/C(=O)NC[C@@H](c2ccc3c(c2)OCO3)[NH+](C)C C36217245
C[C@@H](CNCc1ccc(c(c1)[N+](=O)[O-])Br)[NH+]2CCCCC2 C38028998
C[C@H](C(=O)NC[C@H](c1ccco1)[NH+](C)C)Oc2ccc(cc2Cl)Cl C38614640
c1cc(oc1)[C@H](CNS(=O)(=O)c2ccc(cc2Cl)F)[NH+]3CCCCC3 C44298262
C[C@@H](c1ccccc1)[NH+](Cc2ccc(cc2F)F)Cc3[nH+]c(co3)C(=O)[O-] C35698930
CCCc1nc(on1)COc2ccc(cc2[C@H](C)[NH2+]C)Br C52067197
C[C@H](c1cc(ccc1OCc2nc(on2)C(C)C)Br)[NH2+]C C52067268
CN(CCc1ccc(cc1)F)C(=O)NCc2ccc([nH+]c2)N3CCCC3 C56612824
C[NH+](C)[C@H](CNC(=O)N(C)Cc1ccc(cc1)C#N)c2ccc(cc2)F C56937049
Cc1ccc(cc1)n2c(c(c(n2)C)NC(=O)C[NH+](C)Cc3ccccc3F)C C07358648
CN(C)S(=O)(=O)c1ccc(o1)C[NH2+]C(c2ccccc2)c3ccccc3 C47331042
Cc1c(c(n(n1)CC(C)C)C)CC(=O)NCC2(CCCCCC2)[NH+](C)C C58247388
C[C@H]1CCCN(C1)C(=O)C2CC[NH+](CC2)CC(=O)N[C@H](C)CCC(C)C C48046803
CC(C)Cc1nc(c2n1cccc2)C(=O)NC[C@H](c3ccccc3)[NH+](C)C C62351361
C[NH+](C)[C@@H](CNC(=O)[C@@H]1CC(=O)N(C1)C2CCCCC2)c3ccc(cc3)Cl C62357820
Cc1ccsc1/C=C/C(=O)N[C@@H](CC2=c3ccccc3=[NH+]C2)C(=O)OC C63069526
C[C@H](CCC1=c2ccccc2=[NH+]C1)NC(=O)Cn3ccc4c3ccc(c4)OC C63339541
CCOc1ccc(cc1)S(=O)(=O)NCCC2=c3cc(ccc3=[NH+][C@@H]2C)C C63514138
Cc1ccc(cc1)SC2=c3ccc(cc3=[NH+][C@@H]2C(=O)NCCOC)OC C63531219
c1ccc2=[NH+]CC(=c2c1)CCNC(=O)CN3CCN(CC3)c4ccccc4F C64143753
CC(=O)Nc1ccccc1OCC(=O)C2=c3ccccc3=[NH+][C@H]2c4ccccc4 C39754060
c1cc(oc1)[C@H](CNC(=O)N(Cc2ccsc2)C3CC3)[NH+]4CCCCC4 C65442748
Cc1cc(c(o1)C)[C@@H](C)NC(=O)N(CC[NH+](C)C)Cc2ccc(cc2)F C65497262
C[C@H]1C(=C(N=N1)C)[C@H]2[C@@H](NC[NH+]2CCCCc3ccccn3)c4ccccc4 C65525986
CCOc1ccc(cc1NC(=O)c2cn(c3c2cccc3)CC[NH+](C)C)F C66747630
Cn1cc(c(n1)c2ccccc2Cl)C[NH2+]Cc3cc(ccc3OC)OC C66904962
c1ccc(c(c1)C[NH2+]Cc2cccc(c2)N3CCOC3=O)OC(F)(F)F C66974164
CN(C)C(=O)Sc1ccc(cc1)NC(=O)[C@@H](c2ccccc2)[NH+]3CCCC3 C67025192
Cc1cc(cc(c1OC)C)CN[C@@H](c2ccccc2OC)c3[nH+]ccn3C C67186676
CC[NH+]1CCN(CC1)[C@H](C)CNC(=O)c2csc(n2)c3ccccc3Cl C67190967
C[C@@H](c1ccon1)[NH+](C)Cc2cccc(c2)C(=O)Nc3ccc(cc3F)F C67605334
CC(C)(C)C(=O)Nc1ccc([nH+]c1)N2CCN(CC2)c3ccc(c[nH+]3)C(F)(F)F C04390507
CC(C)C(=O)Nc1ccc([nH+]c1)N2CCN(CC2)c3ccc(c[nH+]3)C(F)(F)F C04390546
CCC[NH+]1CCC(CC1)[NH2+][C@@H]2CCCc3c2cnn3c4cc(cc(c4)F)F C12385632
CCC[NH+]1CCC(CC1)[NH2+][C@@H]2CC(Cc3c2cnn3c4ccc(cc4)F)(C)C C11662999
Cc1c(s/c(=[NH+]\c2ccccc2)/n1CCN3CC[NH2+]CC3)C(=O)C C22079610
Cc1cc2c(s1)cc[nH+]c2N3CCC[C@H](C3)C(=O)NCC[NH+]4CCCC[C@@H]4C C33299638
C[C@H]1C[C@@H]1c2ccc(o2)C[NH+](C)Cc3cc(oc-4c/c(=[NH+]\C(=O)C)/ccc34)O C34889350
Cn1cc2c3c1cccc3[C@@H]4C[C@@H](C[NH+]([C@@H]4C2)C)C/[NH+]=C(\O)/OCc5ccccc5 C35024844
C[C@H](C[NH+]1CCCCC1)[NH2+]Cc2cc3c(c(c2)Br)OCO3 C35258908
CCc1c([nH+]c2n1cc(cc2)N3CC[NH2+]CC3)c4ccc(cc4)OCC C36237476
C[C@H]1CCCC[NH+]1CC(=O)NC2=c3cc(ccc3=[NH+][C@@H]2C(=O)OC)Br C38596992
C[C@@H]1CCC[NH+](C1)CC(=O)NC2=c3cc(ccc3=[NH+][C@@H]2C(=O)OC)Br C38597272
C[C@H]1CCC[NH+](C1)CC(=O)NC2=c3cc(ccc3=[NH+][C@@H]2C(=O)OC)Br C38597274
Cc1ccc2=[NH+][C@@H](C(=c2c1)NC(=O)[C@@H](C)[NH+]3CCCC(C3)(C)C)C(=O)OC C38604956
Cc1cccc2=[NH+][C@H](C(=c12)NC(=O)C[NH+]3C[C@@H](C[C@@H](C3)C)C)C(=O)OC C38685717
COc1ccc(c(c1)F)[C@H]2C(=CN=[NH+]2)C[NH2+]CC[C@@H]3C[C@H]4C[C@@H]3C=C4 C39388198
c1ccc(cc1)OCC(=O)Nc2ccccc2[C@@H]3C(=O)[NH+]=c4ccccc4=[NH+]3 C39404723
Cc1ccc2=[NH+]C(=O)[C@H](C=c2c1)c3c(n4ccc(cc4[nH+]3)C)NCCOC C39697738
c1ccc(cc1)[C@@H]2C(=O)[NH+]=C(N=[NH+]2)N/N=C/c3ccc(cc3)C(F)(F)F C39947762
C[C@@H](c1ccc2c(c1)CCCC2)NC(=O)[C@H](C)[NH+]3CCN(CC3)c4cccc[nH+]4 C42288386
Cc1c([nH]c[nH+]1)CN2CCn3c(c([nH+]c3c4ccccc4)c5ccc(cc5)OC)C2 C14743058
C[C@H](C[NH2+]Cc1cc2c(c(c1)Br)OCO2)C[NH+]3CCCC3 C57994147
COC(=O)c1ccc(cc1)NC(=O)CSC2[NH+]=c3ccccc3=[NH+]2 C63067711
COc1ccc2=[NH+][C@H]([NH+]=c2c1)SCC(=O)Nc3ccc(c(c3)F)F C63129524
Cc1ccc(cc1)[C@H]2C[C@H](N=[NH+]2)C(=O)NCCC3=c4ccccc4=[NH+]C3 C63272126
COC(=O)c1ccc(cc1)NC(=O)c2ccc3=[NH+][C@H]([NH+]=c3c2)C(F)(F)F C63280728
COC(=O)c1ccccc1NC(=O)CSC2[NH+]=c3ccccc3=[NH+]2 C63330659
CC[C@H](C(=O)Nc1c(c(cc(c1F)F)F)F)S[C@@H]2[NH+]=c3cccnc3=[NH+]2 C63558240
C=CCN1[C@@H](NN=C1SCC2[NH+]=c3ccccc3=[NH+]2)c4ccco4 C63596503
C[C@H](CC(=O)Nc1ccc(cc1)C2[NH+]=c3ccccc3=[NH+]2)n4cccn4 C63652857
Cc1ccc2=[NH+][C@@H]([NH+]=c2c1)N3CCC(CC3)C(=O)N[C@@H](C)Cc4ccco4 C63694583
c1ccc2=[NH+]C([NH+]=c2c1)N3CCC(CC3)C(=O)NCCc4cccs4 C63695168
c1cc(oc1)CCNC(=O)[C@@H]2CCCN(C2)[C@@H]3[NH+]=c4ccc(cc4=[NH+]3)Cl C63696054
CSc1ccc(cc1)CNC(=O)[C@@H]2CCCN(C2)C3[NH+]=c4ccccc4=[NH+]3 C63696330
c1ccc2=[NH+]C([NH+]=c2c1)N3CCC[C@H](C3)C(=O)NCCc4cccs4 C63696363
COc1ccc2=[NH+][C@@H]([NH+]=c2c1)SCC3=NN[C@@H](O3)c4cccs4 C63732891
C[C@@H](C(=O)Nc1ccc(cn1)Cl)S[C@@H]2[NH+]=c3ccc(cc3=[NH+]2)OC C63742929
C[C@H](C(=O)Nc1ccc(cn1)Cl)S[C@@H]2[NH+]=c3ccc(cc3=[NH+]2)OC C63742930
CCCC1=[NH+][C@@H](ON1)CCC(=O)N2CCC(CC2)C3=c4ccccc4=[NH+]C3 C64059632
CC1=c2cc(ccc2=[NH+][C@H]1c3ccccc3F)C[NH2+]Cc4cnn(c4)C C64093241
C=CCN1[C@@H](N[C@H]2[C@@H](C1=O)C3=C(S2)CCC3)SCC4[NH+]=c5ccccc5=[NH+]4 C64136953
CC1=c2cc(ccc2=[NH+][C@@H]1CN3CC[NH+]([C@@H](C3)CCO)C4CCCC4)OC C64137326
C[C@H](Cc1cccc(c1)F)C(=O)N[C@@H](C)c2ccc3=[NH+]C(=O)[NH+]=c3c2 C64291152
C[C@@H](Cc1cccc(c1)F)C(=O)N[C@H](C)c2ccc3=[NH+]C(=O)[NH+]=c3c2 C64291154
c1cc2=[NH+]CC(=c2cc1Cl)CCNC(=O)[C@H]3CCCN(C3)c4cc[nH+]cc4 C64541291
CCc1ccc(cc1)CNC(=O)[C@@H]2CCCN(C2)[C@@H]3C(=O)[NH+]=c4ccccc4=[NH+]3 C64927128
CCc1ccc(cc1)CNC(=O)[C@H]2CCCN(C2)[C@@H]3C(=O)[NH+]=c4ccccc4=[NH+]3 C64927130
CCn1c[nH+]cc1[C@@H]2[C@@H](NCN2C[C@@H]3C=c4ccccc4=[NH+]3)c5ccccc5 C65460575
CCn1c[nH+]cc1[C@H]2[C@H](NCN2C[C@@H]3C=c4ccccc4=[NH+]3)c5ccccc5 C65460581
CC1CCC(CC1)[NH+]2CCC(CC2)N(C)C(=O)NCC(C)(C)[NH+](C)C C66174655
Cc1cc(ccc1C(C)C)OC[C@@H](C[NH+]2CCN(CC2)c3ccccc3)O C01231023
c1cc(ccc1N2CC[NH+](CC2)C[C@@H](COc3ccc(cc3)Cl)O)Cl C01703150
c1ccc(cc1)[C@@H]([C@@H](C(=O)c2ccccc2)[NH+]3CCOCC3)Nc4ccccc4 C01595090
Cc1ccccc1[C@@](CCC[NH2+]C[C@H]2COc3ccccc3O2)(C#N)C(C)C C05885517
Cc1ccccc1[C@](CCC[NH2+]C[C@@H]2COc3ccccc3O2)(C#N)C(C)C C05885622
c1ccc2c(c1)cccc2NC(=O)C[NH+](Cc3cccs3)C[C@H]4CCCO4 C07927220
Cc1ccc(c(c1)S(=O)(=O)NC[C@@H](c2cccc3c2cccc3)[NH+](C)C)C C10507614
CCc1ccc(cc1)C[NH+](C)[C@@H](C)C(=O)Nc2ccc(cc2)OC(F)F C11201089
c1cc(ccc1OCC[NH2+]CC[C@H]2CCC(=O)N2C3CCCCCCC3)F C12000296
C[NH+](C)[C@H](Cc1ccccc1)CNC(=O)C2c3ccccc3Oc4c2cccc4 C12775881
C[NH+](C)[C@@H](Cc1ccccc1)CNC(=O)C2c3ccccc3Oc4c2cccc4 C12775885
C=CC[NH2+][C@H]1CCc2c(sc3c2c(=O)n(cn3)CCCc4ccccc4)C1 C15069810
CC(C)n1c2ccccc2nc1C[NH2+]C3(CCCC3)c4ccccc4OC C19454755
COc1cc(cc(c1OCc2cccnc2)Cl)C[NH2+]C3CCCCCC3 C20875439
Cc1ccc(cc1C)[C@@H](C)NC(=O)C[NH+](Cc2cccs2)C[C@@H]3CCCO3 C20954596
CC[NH+]1CCC[C@@H]1CN(Cc2ccccn2)C(=S)NC3CCCCCCC3 C21262558
Cc1cc(ccc1NC(=O)C[NH+](C)Cc2ccc(s2)Cl)N3CCCC3 C21579316
C[NH+](Cc1ccc(cc1)C(F)(F)F)CC(=O)NC2(CCCCCC2)C#N C22842833
Cc1cccc(c1C)OCC(=O)NC[C@@H](c2cccs2)[NH+]3CCCCC3 C27580616
C[NH+](C)[C@@H](CNC(=O)c1ccccc1OC(F)F)c2ccccc2Cl C29050518
CCc1ccc(cc1)[C@H](CNS(=O)(=O)C2=Cc3ccccc3CC2)[NH+](C)C C32679690
C[C@@H](c1ccc(cc1)Cl)OC[C@@H](C[NH+]2CCC[C@H]2c3ccc(cc3)OC)O C32768873
CCc1ccc(cc1)[C@@H]2C[C@@H](C[NH+](C2)CCOC)C(=O)NCc3ccccc3F C34739612
CC(C)(C)NC(=O)c1ccc(o1)C[NH+](Cc2ccccc2F)C(C)(C)C C35226691
Cn1cccc1[C@@H]2CCC[NH+]2CC(=O)N[C@H](c3ccc(cc3)F)c4cccs4 C36389598
C[NH+](C)[C@H](CNC(=O)/C=C/c1ccc(cc1)OC(F)F)c2ccccc2Cl C36735793
C[C@H](C12CC3CC(C1)CC(C3)C2)[NH2+]Cc4cc(c(c(c4)OC)OC)OC C05272367
CC(C)c1ccccc1OC[C@@H](C[NH+]2CCC[C@@H]2c3ccc(cc3)OC)O C05825128
C[NH+](C)[C@H](CNS(=O)(=O)c1ccc(cc1)c2ccccc2)c3ccccc3 C38628687
Cc1ccc(cc1)[C@@H](CNS(=O)(=O)c2ccc(cc2)c3ccccc3)[NH+](C)C C38629480
Cc1cccc2=C[C@H](C(=O)[NH+]=c12)CN(Cc3ccccc3)C(=S)NCC(C)C C39709291
COc1cccc(c1OCc2c(cccc2Cl)Cl)C[NH2+]C[C@@H]3CCCO3 C40722369
CCc1cccc(c1NC(=O)C[NH+](CC)[C@@H](C)c2ccc(cc2)C#N)CC C42741626
C[NH+](C)[C@@H](CNC(=O)c1csc(n1)c2ccc(cc2)Cl)c3cccs3 C45820840
CN(CCc1ccc(cc1)F)C(=O)NC[C@@H](c2cccs2)[NH+]3CCCC3 C56554548
c1ccnc(c1)OCC[NH2+]Cc2ccc(o2)c3ccc(cc3Cl)Cl C57354900
Cc1ccc(cc1NC(=O)[C@H](C)N2CC[NH+](CC2)C/C=C/c3ccccc3)Cl C22788068
C[C@H]1CCCC[NH+]1CCCNC(=O)Cc2csc(n2)c3ccccc3Cl C52954871
CC1CC[NH+](CC1)[C@@H](CNC(=O)N(C)Cc2ccc(cc2)F)c3cccs3 C58436551
C[C@H](c1cc(ccc1F)F)[NH+](C)CC(=O)Nc2cc(ccc2OC)Cl C52075372
Cc1ccc(cc1)NC(=O)N(CC[NH+](C)C)Cc2ccc(cc2)Br C60021234
CCOc1cc(cc(c1OC)Cl)C[NH2+][C@H](C)c2ccc(c(c2)F)OC C61558181
c1ccc(c(c1)Oc2ccc(cc2F)CNCc3ccc([nH+]c3)N4CCCC4)F C65890391
Cc1ccc(cc1)C(=O)N2CCC(CC2)[NH2+]Cc3cccc(c3)OC4CCCC4 C66993142
C[C@@H](c1cccc(c1)S(=O)(=O)N(C)C)[NH2+]Cc2ccc(cc2)C(C)(C)C C67010831
C[C@H](c1cccc(c1)S(=O)(=O)N(C)C)[NH2+]Cc2ccc(cc2)C(C)(C)C C67010832
CCN(Cc1ccc(cc1)C[NH+](C)C)C(=O)N[C@H]2CCC[C@@H](C2)C(F)(F)F C67042682
CCN(Cc1ccc(cc1)C[NH+](C)C)C(=O)N[C@H](C)Cc2ccccc2F C67064692
c1ccnc(c1)COc2cccc(c2)C[NH2+]C[C@H]3CCN(C3)c4ccc(cc4)F C67253345
CC(C)(C)n1cc(cn1)C[NH2+][C@H](c2ccc(cc2)OC)c3ccc(cc3)F C67503236
CCC(CC)C[NH+]1CCOc2ccc(cc2C1)[C@@](C)(C[NH+](C)C)O C11997068
COCC[NH+]1CCC[C@]2(C1)CC[NH+](C2)CC3=Cc4cc(ccc4OC3)Cl C12057978
CC[C@@H]1CCCC[NH+]1Cc2cc3ccc(cc3n(c2=O)CC[NH+](C)C)C C12203432
Cc1ccc(cc1C)N2CN(C[NH+]=C2c3ccccc3)CCC[NH+](C)C C22609057
C[C@H](C[NH+]1CCCCC1)[NH2+]C2CC(C2)c3ccc(cc3)Br C37154310
CC(C)(C)[C@@H](Cn1cc[nH+]c1)[NH2+]Cc2cccc(c2)Br C37156164
C[NH+]1CC[C@H](C1)C[NH2+]Cc2cc(cc(c2OC)Br)Br C37646767
CC1=C[C@@H](N=N1)C[NH+](C)CC2=CN=[NH+][C@@H]2c3ccc4cc(ccc4c3)OC C39356917
CC1=C[C@H](N=N1)C[NH+](C)CC2=CN=[NH+][C@@H]2c3ccc4cc(ccc4c3)OC C39356918
Cc1cccnc1C[C@@H](C)[NH2+]CC2=CN=[NH+][C@@H]2c3ccc(cc3F)F C39400703
c1cc(oc1)C[NH+](C[C@H]2CCCO2)CC3CC[NH+](CC3)C4CCCC4 C39455582
Cc1ccc(cc1C)[C@H]2C(=CN=[NH+]2)C[NH2+]C[C@H]3c4ccccc4CCO3 C39489718
COc1ccc(cc1)/C=C/C[NH+]2CCC3=C(C2)[C@H]([NH+]=N3)c4ccc(cc4)F C39557680
Cc1ccc2=[NH+][C@H]([NH+]=c2c1)/C(=C/c3ccc(c(c3)OC)OCC#N)/C#N C39697523
CN(C)c1ccc(cc1)/C=C(\C2[NH+]=c3ccccc3=[NH+]2)/C(=O)c4ccccc4 C39703084
CC(C)[NH+]1CC[C@@H](C1)C[NH2+]Cc2cc(ccc2F)Br C40620661
C[NH+](CC(=O)NC1CC[NH+](CC1)C2CC2)CC34CC5CC(C3)CC(C5)C4 C42684021
c1cc(nc2c1cc(cc2)F)C[NH+](C[C@@H]3CCCO3)CC4CC[NH+](CC4)C5CCCC5 C42936077
c1cc(nc2c1cc(cc2)F)C[NH+](C[C@H]3CCCO3)CC4CC[NH+](CC4)C5CCCC5 C42936079
C[NH+]1CCC[C@H](C1)C[NH2+]Cc2cc(c(c(c2)Br)OC)Br C44533245
C[C@@H](c1c(ccc(c1Cl)F)Cl)[NH2+]CCCCn2cc[nH+]c2 C45094583
CC(C)[NH+]1CC[C@H](C1)C[NH2+]Cc2cc(c(o2)Br)Br C50361137
CC[NH2+]CC1(CCCC1)C[NH+](C)Cc2cc(sc2)Br C51256900
C[C@H](CC[NH2+]CC(C)C)[NH+](C)Cc1cc(cs1)Br C52517297
CC(C)(C)[NH2+]Cc1ccoc1C[NH+](C)Cc2cc(sc2)Br C52547571
Cc1csc2n1c(=O)cc([nH+]2)C[NH+](Cc3c(cccc3Cl)F)C4CC4 C53143560
CC(C)(C)[NH2+]C[C@H]1CCC[NH+]1Cc2ccc(c(c2)Br)F C53649865
Cc1cc(cc(c1OCCC[NH2+]CC[NH+](C)C)Cl)Br C20418745
CC(C)C[C@@H](C[NH2+][C@@H]1CCc2c1ccc(c2)Br)[NH+](C)C C40226685
C[C@H](c1ccc(c(c1)Br)N2CCC(CC2)C[NH+](C)C)[NH2+]C C61697272
C[C@@H](c1ccc(c(c1)Br)OCC[C@@H]2CCC[NH+]2C)[NH2+]C C61699631
C[C@@H](c1ccc(c(c1)Br)OCC[C@H]2CCC[NH+]2C)[NH2+]C C61699633
CC(C)(C)[NH2+]Cc1ccc(cc1N2CC[C@H](C2)[NH+](C)C)Br C62967021
CCN(C1=CCCC1)C(=O)C[NH+]2CCC(CC2)C3=c4ccccc4=[NH+]C3 C63098911
Cc1cc(c(cc1OC)C)NC(=O)CSC2[NH+]=c3ccccc3=[NH+]2 C63217223
c1ccc2=[NH+]C([NH+]=c2c1)CCCc3nc(no3)c4ccc(cc4)Cl C63441136
Cc1c(nc(o1)c2ccc(cc2)OC)CS[C@H]3[NH+]=c4cccnc4=[NH+]3 C63558034
CCc1ccc(cc1)CNC(=O)[C@H]2CCCN(C2)C3[NH+]=c4ccccc4=[NH+]3 C63696387
CN(C1CCCCC1)C(=O)CS[C@@H]2[NH+]=c3ccc(cc3=[NH+]2)OC C63726166
CCCC1=C[C@@H](N=N1)C(=O)N(C)C[C@@H]2[NH+]=c3ccc(cc3=[NH+]2)Cl C63856850
Cc1c(cccc1F)NC(=O)CS[C@@H]2[NH+]=c3ccc(cc3=[NH+]2)OC C63886417
Cc1cc(ccc1NC(=O)CCC2=c3ccccc3=[NH+]C2)N4CC[NH+](CC4)C C64213492
CC[C@H](C(=O)Nc1ccc(cc1)Cl)S[C@H]2[NH+]=c3cccnc3=[NH+]2 C64490977
Cc1cccc2=C([C@H]([NH+]=c12)CN3CC[NH+]([C@@H](C3)CCO)C4CCCC4)C C64609912
CCCC[NH+](C)Cc1nc(no1)c2ccc([nH+]c2)N3CCC[C@@H](C3)C C65216013
Cc1ccc(cc1)NC2(CCCC2)C(=O)N(C)CC3[NH+]=c4ccccc4=[NH+]3 C65381668
CC(C)[C@H](CNC(=O)N1CC[C@@H](C1)[NH+]2CCCC2)[NH+]3CCCCCC3 C66177604
CC(C)[C@@H](CNC(=O)N1CC[C@H](C1)[NH+]2CCCC2)[NH+]3CCCCCC3 C66177605
Cc1ccc(cc1F)C[NH2+][C@@H](C)c2cc(ccc2N3CC[NH+](CC3)C)F C67121801
Cc1ccc(s1)C[NH2+][C@H](C)c2ccc(c(c2)F)N3CC[NH+](CC3)C C67248999
CCOc1ccccc1NC(=O)C(=O)N/N=C/c2ccc(cc2)C(C)(C)C C02820093
COc1ccc(cc1)c2nnc(n2N)SCCOc3ccccc3Cl C03405906
Cc1ccc(cc1)SCC(=O)NNc2nc3c(ccc(c3s2)OC)OC C05271898
CCOc1cccc(c1O)/C=N/c2cccc(c2)S(=O)(=O)NC(C)(C)C C05293861
CCOC(=O)CNC(=O)N[C@@H](C)c1c2c(sc1n3cccc3)CCCC2 C06768650
Cc1ccc(c(c1)C)OCC(=O)NNC(=O)[C@@H](C)Oc2c(cccc2C)C C08163480
Cc1ccc(c(c1)C)OCC(=O)NNC(=O)[C@H](C)Oc2c(cccc2C)C C08163488
CCOc1ccc(cc1)NC(=O)[C@H](C)Sc2[nH]c(=O)cc(n2)C(C)C C09291429
C[C@H]1CC[C@@H]([C@@H](C1)OC(=O)CSc2nnc(n2N)C(F)(F)F)C(C)C C11239731
c1cc(ccc1COC(=O)CCNC(=O)NC23CC4CC(C2)CC(C4)C3)C#N C11440921
c1cc(oc1)CNc2nnc(s2)SCC(=O)NC3CCCCCCC3 C17982874
c1ccc(cc1)C(=O)CSc2nc([nH]n2)N/N=C/c3cccc4c3cccc4 C20905256
CCC(CC)[C@H](CNC(=O)Nc1nc2ccccc2s1)N3CCOCC3 C25236330
CC[C@H](C)NC(=O)c1ccccc1NC(=O)Cc2csc(n2)c3ccco3 C25535476
Cc1cc(nc(n1)SCC(=O)Nc2ccc(cc2)NC(=O)CC(C)C)C C27267143
Cc1cc(ccc1NC(=O)[C@H](C)Nc2cc(c(c(c2)OC)OC)OC)Cl C29324684
CCOc1ccc2c(c1)sc(n2)NC(=O)C(=O)NCCC3=CCCCC3 C38732229
CCCC(=O)N[C@H](C)c1nc2ccccc2n1CC(=O)Nc3ccc(cc3)C C40298456
CC[NH+](CCO)[C@H](c1ccc(cc1)C(C)(C)C)c2c(n3c(s2)nc(n3)C)[O-] C41635324
CCCn1c(=O)[nH]nc1S[C@@H](C(C)C)C(=O)Nc2cccc(c2C)C C42984775
Cc1ccc(cc1NC(=O)NCCC(C)(C)C)S(=O)(=O)N(C)C(C)C C47062998
CC(C)COc1ccccc1NC(=O)N[C@@H](c2ccccc2)c3nccn3C C48117861
CCC[C@@H](C)NC(=O)[C@H]1CCCN(C1)C(=O)Nc2ccc(cc2OCC)F C51615854
CCC[C@@H](C)NC(=O)[C@@H]1CCCN(C1)C(=O)Nc2ccc(c(c2)F)OCC C51618186
CCN(CC)C(=O)Nc1ccc(cc1)[C@@H](C)Nc2nccc(n2)C(F)(F)F C52313484
CC[C@@H](C)NC(=O)c1ccc(cc1)NC(=O)CSc2nc3ccccc3o2 C54195228
Cc1cccc(c1)OC[C@H](C)NC(=O)Nc2cccc(c2)Cn3cccn3 C54408137
C[C@@H]1CCCC[C@H]1NC(=O)CSc2nnc(n2CC=C)c3ccccc3O C02854590
CCC(CC)NC(=O)CNc1ccc2c(c1)N(CCO2)C(=O)C(C)(C)C C55894497
CCc1nc(on1)CCCC(=O)NNc2c(cc(cc2Cl)Cl)Cl C56061305
C[C@H](CCCC(C)C)NC(=O)CN1C(=O)[C@]2(CCCc3c2cccc3)NC1=O C07185835
Cc1cc(no1)NC(=O)[C@@H](C(C)C)Sc2[nH]c(c(n2)Cc3ccccc3)C C24911726
Cc1ccc(cc1)C(=O)CSc2nc([nH]n2)N/N=C(\C)/c3cccs3 C59038841
CNc1c(cnc(n1)N/N=C\c2cccc(c2)OCc3ccccc3Cl)F C59640143
Cc1cc(ccc1NC(=O)[C@H](C)Oc2ccccc2C#N)C(=O)NCC(C)C C50382797
Cc1c(cn[nH]1)CCCNC(=O)C2=NN([C@@H](C2)c3ccccc3)c4ccccc4 C60343979
C[C@H](Cc1ccco1)NC(=O)Nc2ccc(c(c2)Cl)OCc3ccccn3 C62415099
COc1ccc(c(c1)Cl)NC(=O)NCc2ccc(nc2)OCC(F)(F)F C62461345
CN(CCO)c1ccc(nc1)NC(=O)c2ccccc2Oc3ccccc3 C64449347
Cc1ccc(cc1)Cc2nc([nH]n2)CCNS(=O)(=O)c3cc(cc(c3)C)C C35509289
CCCOc1c(cccn1)CNC(=O)Nc2ccc(cc2)c3nccs3 C64520414
COc1ccc(c(c1)NC(=O)NCc2cccnc2OCC(F)(F)F)Cl C64561124
CC(C)C[C@]1(C(=O)N(C(=O)N1)C[C@@H](COc2cc(ccc2Cl)Cl)O)C C66238333
C[C@H](CC(=O)N[C@@H](C)c1ccc(cc1)n2ccnc2)NC(=O)C3CCCCC3 C66592668
Cc1c(c(n(n1)C)C)[C@@H](C)NC(=O)NCCOc2ccccc2C(C)(C)C C66598200
CCc1nc2cc(ccc2o1)NC(=O)[C@H](c3ccccc3)NC(=O)CC(C)C C66626576
CCCN(Cc1ccccc1O)C(=O)N[C@H](C)c2ccc(cc2)n3ccnc3 C66688541
Cc1nc(on1)CCCNC(=O)NCC2(CCCCC2)c3ccc(cc3)F C67065054
CCC[C@H](C)NC(=O)[C@H]1CCCN(C1)C(=O)Nc2cc(ccc2OCC)F C67325381
CCCC(=O)Nc1cccc(c1C)NC(=O)c2cc(n(n2)C(C)(C)C)C3CC3 C67501263
C[C@@H]1CCc2c(sc(c2C#N)NC(=O)C[NH+](C)CC(=O)Nc3cccc(c3)F)C1 C03541825
CCOc1ccc(cc1)NC(=O)c2c3c(sc2NC(=O)C[NH+](C)C)CCC3 C04845160
CC[C@@H](c1c2c(sc1n3cccc3)C[NH+](CC2)C)NC(=O)Nc4cccc(c4)OC C06877426
CC(C)(C)c1c2cc(c(=O)[nH]c2n(n1)c3ccc(cc3)F)C[NH2+]CCOC C12186532
COc1ccc(cc1)n2cc(c(n2)c3ccccc3Cl)C[NH2+][C@H]4CCCCNC4=O C12197109
C[C@H](C(=O)Nc1cc(ccc1Cl)[N+](=O)[O-])[NH2+][C@H](c2ccccc2)C3CC3 C12673287
CCCn1c2c(c(n1)C(=O)N3CCCC3)C[C@H](CC2)[NH2+]CC4(CCCCC4)O C14740427
C=CCn1c2c(c(n1)C(=O)N3CCCCC3)C[C@@H](CC2)[NH2+]CC4(CCCCC4)O C14750700
CC[NH+](Cc1[nH]c(=O)c2c(n1)ccs2)CC(=O)Nc3cc(ccc3C)Cl C16557577
c1cc(c(c(c1)Cl)NCCC/[NH+]=C/c2cc(ccc2O)Cl)[N+](=O)[O-] C04695951
Cc1ccc(c(c1)C)NC(=O)NC(=O)[C@H](C)[NH+](C)CCOc2ccccc2F C29406104
C[NH+](CC(=O)N1C[C@H](Oc2c1cccc2)C(=O)N)C(c3ccccc3)c4ccccc4 C28928231
Cc1ccc(cc1)NC(=O)N(CC[NH+](C)C)Cc2cc3cc(ccc3[nH]c2=O)C C35289174
CCCOc1ccc(cc1)c2c(n3cc(ccc3[nH+]2)N)CN4C[C@H](O[C@H](C4)C)C C36272680
CCCOc1ccc(cc1)c2c(n3cc(ccc3[nH+]2)N)CN4C[C@@H](O[C@H](C4)C)C C36272683
c1ccc(c(c1)C(=O)Nc2ccc(cc2)N3CCC(CC3)[NH2+]C[C@H]4C5=C(CCC5)N=N4)F C39485736
Cc1ccc(c2c1nccc2)NC(=O)C(=O)NC[C@@H](C(C)C)[NH+]3CCCCCC3 C41328418
c1ccc(cc1)Nc2nnc(s2)SCC(=O)NC3CC[NH+](CC3)C4CC4 C42208079
CCc1ccc(cc1)[C@H](CNC(=O)Nc2ccccc2S(=O)(=O)C)[NH+](C)C C43929095
C[NH+](C)[C@H](CNC(=O)Nc1ccc2c(c1)nc(o2)C3CC3)c4cccc(c4)F C44309221
CCCOc1cc(ccc1NC(=O)NC2CCN(CC2)c3cccc[nH+]3)C C47766564
CC(C)COc1ccccc1NC(=O)NC2CCN(CC2)c3cccc[nH+]3 C48118121
c1cc2c(c(c1)NC(=O)C(=O)NC[C@H](c3ccco3)[NH+]4CCCCC4)CCCC2 C48731216
C[NH+](C)[C@@H](CNC(=O)Nc1cccc(c1OC)OC)c2ccccc2Cl C49409731
Cc1ccccc1C(=O)N[C@@H](C(C)C)C(=O)/N=c\2/[nH]c(cs2)C[NH+]3CCCCC3 C22238292
Cc1ccccc1C(=O)N[C@H](C(C)C)C(=O)/N=c\2/[nH]c(cs2)C[NH+]3CCCCC3 C22238291
Cc1cnc(c(c1OC)C)CNC(=O)NC[C@H](c2ccccc2)[NH+]3CCCC3 C51755070
CC[NH+]1CCC[C@@H](C1)NC(=O)N(C)CCCc2cc(n[nH]2)c3ccc(cc3)F C52592979
CC(C)Oc1ccc(cc1NC(=O)NC[C@H](c2cccs2)[NH+](C)C)C#N C54538014
C[C@H](c1ccc(cc1)OC(F)(F)F)NC(=O)Nc2ccc([nH+]c2)N3CCCC3 C59040242
Cc1c(c([nH]c1C(=O)NC[C@@]2(CCC[C@@H](C2)C)[NH+](C)C)C)C(=O)OC(C)C C59890669
Cc1c(c([nH]c1C(=O)NC[C@]2(CCC[C@H](C2)C)[NH+](C)C)C)C(=O)OC(C)C C59890674
CCC[NH+](Cc1[nH]c(=O)c2c(n1)ccs2)CC(=O)Nc3ccc(cc3F)C C12733975
Cc1ccc(cc1)OC[C@H](C)NC(=O)NCc2ccc([nH+]c2)N3CCCC3 C63071510
C[C@@H]1C(=c2cc(ccc2=[NH+]1)F)CCNC(=S)Nc3ccc(cc3)[N+](=O)[O-] C63663938
Cc1ccc2=[NH+][C@@H](C(=c2c1)CCNC(=S)Nc3ccc(cc3)[N+](=O)[O-])C C63664128
C[C@H]1CCCC[C@H]1NC(=O)NC(=O)CN2CC[NH+](CC2)CCc3cccs3 C64352246
CCOc1ccc(c(c1)C(F)(F)F)NC(=O)NCc2ccc([nH+]c2)N(C)C C64564649
CCCCNC(=O)[C@H]1CCC[NH+](C1)[C@@H](C)C(=O)Nc2nc3ccccc3s2 C51058580
C[C@H](CCc1ccc(cc1)O)NC(=O)N(C)C2CC[NH+](CC2)C3CCOCC3 C66176570
Cc1ccc(cc1)[C@@H](c2ccc(cc2)OC)NC(=O)NCCc3[nH+]ccn3C C66233606
CCC[NH+]1Cc2cccc(c2C1)NC(=O)c3c(c(c([nH]3)CC)C(=O)OC)C C66514895
Cc1ccc2[nH+]c(cn2c1)CNC(=O)[C@@H](c3ccccc3)NC(=O)CC(C)C C66630999
CCC[C@H](C)NC(=O)[C@H](C)[NH+]1CCC(CC1)c2nc([nH]n2)c3ccccc3 C66831344
CC[C@H](C)n1c(ccn1)NC(=O)[C@H](C)Nc2ccc(cc2)[NH+]3CCCCC3 C66862402
C[C@@H](C(=O)N[C@@](C)(C#N)C(C)C)[NH+]1CCC(CC1)NC(=O)CC2CCCCC2 C66886229
CCCC[NH+]1Cc2cccc(c2C1)N[C@@H](C)C(=O)Nc3c(nn(c3C)C)C C66967354
c1ccc2c(c1)cc(o2)c3c(cn[nH]3)CNC[C@@H](c4ccco4)[NH+]5CCCC5 C67183003
CC(C)(C)NC(=O)CN(C)C(=O)NC[C@@H]1CCC[NH+]1CC2CCCCC2 C67480963
Cc1ccc(cc1)[C@H](CNC(=O)Nc2nc(cs2)c3cccnc3)[NH+](C)C C67507483
C[C@@H](CCC(=O)OC)[C@H]1CC[C@H]2[C@@]1(CC[C@@H]3[C@@H]2C(=O)[C@@H]([C@H]4[C@@]3(CCCC4)C)Br)C C04293061
c1c(cc(c(c1Cl)COC(=O)OCc2c(cc(cc2Cl)Cl)Cl)Cl)Cl C01708055
c1ccc(cc1)CSc2c3ccccc3c4nc5c(c(cs5)c6ccccc6)c(=O)n4n2 C01803289
c1cc(ccc1[C@H]2C[C@@H]2C(=O)c3ccc(cc3)Oc4c(cc(cn4)C(F)(F)F)Cl)Cl C08781730
COCCn\1c2ccc3ccccc3c2s/c1=N\C(=O)c4ccc(s4)Br C08958462
CC1([C@@H]([C@@H]1C(=O)n2c3ccccc3nc2SCc4ccc(cc4)F)C=C(Cl)Cl)C C09046688
c1ccc(cc1)c2cn(c3c2c(ncn3)SCc4ccccc4Cl)c5cccc(c5)F C03658684
CC(C)c1ccc(cc1)[C@H]2N3[C@@H](CC(=N3)c4ccc(cc4)OC)c5cc(ccc5O2)Br C10013989
CSCCn\1c2ccc(cc2s/c1=N\C(=O)c3cc4ccccc4o3)Br C10587672
c1ccc(cc1)c2c(n3c(=O)/c(=C/c4ccc(o4)c5ccc(cc5)F)/sc3n2)c6ccccc6 C08854951
c1cc(cc(c1)N2C(=O)/C(=C/c3ccc(o3)c4ccc(c(c4)Cl)Cl)/SC2=S)C(F)(F)F C12428800
c1ccc(cc1)c2c3c(cc(nc3n(n2)c4ccccc4)c5ccc(cc5)Br)C(F)(F)F C03642161
Cc1cc2c(cc1C)s/c(=N\C(=O)c3ccccc3I)/n2CCOC C09510460
Cc1ccc(cc1Cl)N=[P@@](/C=C/2\C(c3ccccc3N2C)(C)C)(c4ccc(o4)C)N(C)C C12560760
Cc1cc(c(cc1Br)C)SCC(=O)OCC(=O)c2ccc(cc2Cl)Cl C03240054
CC/N=c\1/n(c(cs1)c2ccccc2F)/N=C/c3ccccc3I C12648550
c1ccc2c(c1)c(cc(n2)c3cccs3)C(=O)Oc4ccc(cc4Cl)Br C13134063
c1ccc(c(c1)Cn2cc(c3c2cccc3)S(=O)(=O)Cc4ccc(cc4)C(F)(F)F)Cl C02722313
CC(=O)O[C@H]1CC[C@]2([C@H](C1)CC[C@@H]3[C@@H]2CC[C@]4([C@@H]3CC[C@]4(C#Cc5ccccc5)OC(=O)C)C)C C13399823
c1cc(sc1)/C=C\2/CCc3c2nc(c(c3c4cccs4)C#N)SCc5ccc(cc5)C#N C12524762
c1ccc2c(c1)[C@@H]3CC(=NN3[C@@H](O2)c4ccccc4OC(F)F)c5ccc(cc5)Br C13942390
c1cc(ccc1Cn2c(c(c(n2)c3ccc(cc3)F)Br)c4ccc(cc4)F)Cl C13960730
C=CCn1c(nnc1SCc2ccc(c(c2)Cl)Cl)c3ccc(cc3)Br C14081359
c1ccc2c(c1)cccc2/N=C/c3ccc(cc3)OC(=O)/C=C/c4ccc(cc4)Br C03084460
Cc1cccc(c1)c2csc(c2n3cccc3)c4nc(no4)c5ccc(cc5)Br C15829092
c1ccc(cc1)c2nc(cc(n2)N3CCC[C@H]4[C@@H]3CCCC4)c5cc(cnc5)c6cccs6 C01737813
c1cc(ccc1/C(=C/C=C(C#N)C#N)/Sc2cc(cc(c2)C(F)(F)F)C(F)(F)F)Cl C02572977
Cc1ccccc1N2C(=O)/C(=C/c3ccc(o3)SCc4ccc(cc4)Cl)/SC2=S C20324779
Cc1cc(cc2c1nc(s2)N(Cc3ccco3)C(=O)c4cc(ccc4Cl)Cl)Cl C22903496
Cn1c2ccccc2c(c1c3ccccc3)C(=O)CSc4c(cc(cn4)C(F)(F)F)Cl C25424832
CCCCC1=N[C@H]2[C@@H](c3c(c(ncn3)SCc4ccc(cc4Cl)Cl)S2)C5=C1CCC5 C26464365
c1ccc(cc1)C2=NN([C@@H](C2)c3cccc(c3)Cl)c4nc(cs4)c5cccc(c5)Br C28060852
c1cc(sc1)[C@H]2CC(=NN2c3nc(cs3)c4ccc(cc4)Br)c5ccc(cc5)Cl C28061678
c1cc(ccc1c2csc(n2)/C(=C/c3ccc(o3)c4ccc(c(c4)Cl)Cl)/C#N)Cl C28356606
c1cc(cc(c1)Cl)c2ccc(o2)/C=C(\C#N)/c3nc(cs3)c4ccc(cc4)Br C28356921
COc1ccccc1[C@H]2CC(=NN2c3c(c(c(c(c3F)F)F)F)F)c4ccc(cc4)Br C33644492
c1ccc(cc1)c2ccc(o2)/C=C(\C#N)/c3nc(cs3)c4ccc(cc4)I C35518073
COCCn\1c2c(cc(cc2Cl)Cl)s/c1=N\C(=O)c3cc(ccc3Cl)Cl C36631942
CC(C)c1ccc(cc1)C2=C3C(=NC(=NC3=O)SCc4c(cccc4Cl)F)SC2 C38785362
Cc1ccc(cc1)/C=N/N(c2nc3ccccc3s2)C(=O)c4ccc(s4)Br C39713177
c1ccc(cc1)/C=C(/C=C\2/C(=O)N(/C(=N\c3cccnc3Cl)/S2)c4ccccc4)\Cl C39864070
c1ccc(cc1)/C=C\2/C(=O)N(/C(=N\c3nc(cs3)c4ccccc4)/S2)C5CCCCC5 C39866008
C=CCn1c(nnc1SCc2ccc(c(c2)Cl)Cl)c3csc4c3CCCCC4 C39966583
c1ccc2c(c1)cccc2/C=C/3\C(=O)N=C(S3)N4CCN(CC4)c5cccc(c5)C(F)(F)F C40147353
CN(C)c1ccc(cc1)/C=N/c2cc3c4c(c2)[C@H](CCN4CC[C@@H]3c5ccccc5)c6ccccc6 C08383315
c1ccc(cc1)/C=C(/C=N/c2c(c(c(o2)c3ccccc3)c4ccccc4)C#N)\Br C03240683
c1ccc(cc1)[C@H]2C=C[C@H]([C@@H]3[C@@H]2C(=O)N(C3=O)C(c4ccccc4)c5ccccc5)c6ccccc6 C59386767
c1ccc(cc1)CSc2nc3ccc(cc3s2)/N=C/c4ccc(o4)I C59387245
COc1ccc2ccccc2c1/C=N/c3nc-4c(s3)Cc5c4c(ccc5Br)OC C15225256
CCN\1c2ccc3ccccc3c2S/C1=C\C(=C\C=C/4\C(=O)N(C(=S)S4)CC)\c5ccccc5 C33154744
Cc1cc(c(c(c1)C[NH2+]C[C@H]2C[C@H]([NH+]([C@H]2c3ccccc3F)C)CO)n4cccn4)C C19839597
Cc1cc(c2=[NH+][C@@H](N3C(=c2c1)C=C([NH2+]3)C)c4cn(nc4c5ccc(c(c5)OC)OC)c6ccccc6)C C20060261
Cc1ccc2=[NH+][C@H](N3C(=c2c1)C=C([NH2+]3)C)c4cn(nc4c5ccc(c(c5)OC)OC)c6ccccc6 C20060231
Cc1cccc2=C3C=C([NH2+]N3[C@H]([NH+]=c12)c4cn(nc4c5ccc(c(c5)OC)OC)c6ccccc6)C C20060285
CCCN1[C@H](C(=C([C@@H]1NC(=O)c2ccccc2Cl)C3[NH+]=c4ccccc4=[NH+]3)C)C C38783436
c1ccc(c(c1)[C@@H]2C=C(N=[NH+]2)C(=O)N/N=C/C3=c4ccccc4=[NH+]C3)OCc5ccc(cc5)Cl C38906324
c1ccc2=[NH+]/C(=N\S(=O)(=O)c3cccs3)/[C@@H]([NH+]=c2c1)Nc4cccc(c4)C(F)(F)F C38965140
COc1ccc(cc1)S(=O)(=O)/N=C\2/[C@H]([NH+]=c3ccccc3=[NH+]2)Nc4ccc(cc4)Br C38965580
COc1ccc(cc1)N[C@@H]2/C(=N/S(=O)(=O)c3cccc(c3)Cl)/[NH+]=c4ccccc4=[NH+]2 C38966577
CCc1ccc(cc1)N[C@@H]2/C(=N/S(=O)(=O)c3ccc(cc3)F)/[NH+]=c4ccccc4=[NH+]2 C38970994
Cc1ccc(cc1)S(=O)(=O)/N=C\2/[C@H]([NH+]=c3ccccc3=[NH+]2)Nc4cc(ccc4OC)C C38981369
Cc1ccc(cc1C)S(=O)(=O)/N=C\2/[C@H]([NH+]=c3ccccc3=[NH+]2)Nc4ccccc4OC C38984254
Cc1cc(cc(c1)N[C@@H]2/C(=N/S(=O)(=O)c3ccc(cc3)OC)/[NH+]=c4ccccc4=[NH+]2)C C38984461
Cc1cc(cc(c1)N[C@H]2/C(=N/S(=O)(=O)c3ccc(cc3)OC)/[NH+]=c4ccccc4=[NH+]2)C C38984462
C[NH+]1CCN(CC1)C2(CCCCC2)C[NH2+][C@@H]3CCc4c(sc5c4c(=O)n(cn5)C6CCCC6)C3 C23158369
CCc1ccc2=[NH+]C(=O)[C@@H](C=c2c1)[C@@H]([C@@H]3N=NNN3C4CCCCC4)[NH+]5CCCC[C@@H]5C C39582387
CCc1ccc2=[NH+]C(=O)[C@H](C=c2c1)[C@@H]([C@@H]3N=NNN3C4CCCCC4)[NH+]5CCCC[C@@H]5C C39582388
CCc1ccc2=[NH+]C(=O)[C@@H](C=c2c1)[C@H]([C@@H]3N=NNN3C4CCCCC4)[NH+]5CCCC[C@@H]5C C39582389
CC(C)(C)c1ccc(cc1)CNc2ccc(cc2[C@@H]3C(=O)[NH+]=c4ccccc4=[NH+]3)F C39777256
CCc1ccc2=[NH+][C@@H]3C(=c2c1)N=NC(=[NH+]3)N/N=C/c4cc(ccc4OC)Br C39935647
CCc1ccc2=[NH+][C@H]3C(=c2c1)N=NC(=[NH+]3)N/N=C/c4cc(ccc4OC)Br C39935648
COc1ccc2=[NH+][C@@H]([NH+]=c2c1)/C(=C\c3ccc(o3)Sc4[nH]c5ccccc5n4)/C#N C39969299
CC[NH+](Cc1ccc(s1)Cl)Cc2cc(oc-3c/c(=[NH+]\C(=O)OCC)/ccc23)O C45343601
c1ccc(cc1)Sc2cc(ccn2)/C=C/c3cc(cnc3)OC[C@H](CC4=c5ccccc5=[NH+]C4)[NH3+] C52627536
CC1(CC(CC([NH2+]1)(C)C)[NH2+]C[C@@H](COC(c2ccc(cc2)Cl)c3ccc(cc3)Cl)O)C C12561487
Cc1ccc2c(c1)S[C@@H](N2)c3ccc(cc3)NC(=O)CSC4[NH+]=c5ccccc5=[NH+]4 C63072064
Cc1ccc2c(c1)S[C@H](N2)c3ccc(cc3)NC(=O)CSC4[NH+]=c5ccccc5=[NH+]4 C63072067
Cc1ccc(cc1)N2[C@@H](NN[C@@H]2SCC3[NH+]=c4ccccc4=[NH+]3)c5ccccc5 C63162924
Cc1ccc(cc1)[C@@H]2NN[C@@H](N2c3ccccc3)SCC4[NH+]=c5ccccc5=[NH+]4 C63162946
Cc1ccc(cc1)[C@H]2NN[C@H](N2c3ccccc3)SCC4[NH+]=c5ccccc5=[NH+]4 C63162951
Cc1ccc(cc1)N2[C@H](NN[C@@H]2SCC3[NH+]=c4ccccc4=[NH+]3)c5ccc(cc5)OC C63165306
Cc1ccc(cc1)[C@H]2NN=C(N2c3ccc(cc3)C)SCC4[NH+]=c5ccccc5=[NH+]4 C63268777
CCc1ccc(cc1)N[C@@H]2/C(=N/S(=O)(=O)c3cccs3)/[NH+]=c4ccccc4=[NH+]2 C39979312
Cc1cc(c2=[NH+][C@H]([NH+]=c2c1)S[C@@H](C)C(=O)NC(c3ccccc3)c4ccccc4)C C63340112
Cc1ccc(cc1NC(=O)/C=C/c2ccc(c(c2)[N+](=O)[O-])Cl)C3[NH+]=c4ccccc4=[NH+]3 C63393582
c1ccc(cc1)/C=C(\C=C\Nc2ccccc2C3[NH+]=c4ccccc4=[NH+]3)/Br C63393920
c1ccc2c(c1)c(cn2Cc3ccc(cc3Cl)Cl)/C=N/NC4=N[C@@H]5C(=c6ccccc6=[NH+]5)N=[NH+]4 C38766419
Cc1cccc(c1)[C@H]2NC3=c4ccccc4=[NH+][C@H](N3N2)NCCC5=c6ccccc6=[NH+]C5 C63494699
C[C@@H]1C(=c2cc(ccc2=[NH+]1)OC(F)(F)F)CCN3C(=O)OC4([C@@]3(C)O)CC([NH2+]C(C4)(C)C)(C)C C63506871
C[C@@H]1C(=c2cc(ccc2=[NH+]1)OC(F)(F)F)CC[NH2+]Cc3cc(c(c(c3)F)F)F C63514343
C[C@H]1C(=C(N=N1)C)CCC2=[NH+]C3=c4ccccc4=[NH+][C@H](N3N2)SCc5ccccc5Cl C63708150
Cc1cc2=[NH+][C@H](C(=O)[NH+]=c2cc1C)CSc3ccc(cc3)NC(=O)C(C)(C)C C63751606
Cc1cc2=[NH+][C@@H](C(=O)[NH+]=c2cc1C)CSc3ccc(cc3)NC(=O)c4ccccc4F C63751658
Cc1cc2=[NH+][C@H](C(=O)[NH+]=c2cc1C)CSc3ccc(cc3)NC(=O)c4ccccc4F C63751660
CCc1ccc2=[NH+][C@H]3C(=c2c1)N=[NH+]C(=N3)N/N=C/c4cc(ccc4OC)Br C39935648
CCOc1ccc(cc1)N2[C@H](NN=C2SCC3[NH+]=c4ccccc4=[NH+]3)c5ccccc5 C63818931
c1ccc(cc1)N2[C@H](NN=C2SCC3[NH+]=c4ccccc4=[NH+]3)c5cccc(c5)F C63932779
c1ccc(cc1)[C@H]2[C@@H](SC(=[NH+]2)N/N=C/C3=c4ccccc4=[NH+]C3)c5ccccc5 C38815579
c1ccc(cc1)[C@@H]2[C@H](SC(=[NH+]2)N/N=C/C3=c4ccccc4=[NH+]C3)c5ccccc5 C38815581
c1ccc(cc1)[C@H]2[C@H](SC(=[NH+]2)N/N=C/C3=c4ccccc4=[NH+]C3)c5ccccc5 C38815583
C[C@@H]1CCCC[NH+]1CCC/[NH+]=c/2\cc-3oc4ccccc4nc3c5c2c(c6ccccc6c5O)O C20263208
C[C@H]1CCCC[NH+]1CCC/[NH+]=c/2\cc-3oc4ccccc4nc3c5c2c(c6ccccc6c5O)O C20263211
c1ccc(cc1)Oc2cccc(c2)/C=N/[NH+]=C/3\N[C@@H]4C(=c5ccccc5=[NH+]4)N=N3 C38591819
c1ccc2=[NH+]/C(=N\S(=O)(=O)c3ccc(cc3)F)/[C@H]([NH+]=c2c1)Nc4ccc(cc4)F C38965351
Cc1ccc(c(c1)S(=O)(=O)/N=C\2/[C@@H]([NH+]=c3ccccc3=[NH+]2)Nc4ccccc4F)C C38965521
c1ccc2=[NH+]/C(=N\S(=O)(=O)c3ccc(cc3)F)/[C@@H]([NH+]=c2c1)Nc4ccccc4F C38965862
c1ccc2=[NH+]/C(=N\S(=O)(=O)c3cccc(c3)Cl)/[C@@H]([NH+]=c2c1)Nc4ccc(cc4)Cl C38966121
Cc1ccc(cc1F)N[C@@H]2/C(=N/S(=O)(=O)c3ccccc3)/[NH+]=c4ccccc4=[NH+]2 C38966179
c1ccc2=[NH+]/C(=N\S(=O)(=O)c3ccc(cc3)F)/[C@H]([NH+]=c2c1)Nc4cccc(c4)F C38966467
c1ccc2=[NH+]/C(=N\S(=O)(=O)c3cccs3)/[C@@H]([NH+]=c2c1)Nc4ccc(cc4Cl)Cl C38971269
COc1ccc(cc1)S(=O)(=O)/N=C\2/[C@H]([NH+]=c3ccccc3=[NH+]2)NC4CCCCC4 C38971430
Cc1ccc(cc1C)S(=O)(=O)/N=C\2/[C@@H]([NH+]=c3ccccc3=[NH+]2)Nc4cc(cc(c4)C)C C38971901
Cc1cccc(c1)S(=O)(=O)/N=C\2/[C@H]([NH+]=c3ccccc3=[NH+]2)Nc4cc(ccc4C)Cl C38975194
Cc1ccc(cc1C)N[C@H]2[C@@H]([NH+]=C3N2C=CC=C3)[C@@H]4C=c5cc(ccc5=[NH+]C4=O)OC C38975668
Cc1cc(cc(c1)N[C@H]2[C@@H]([NH+]=C3N2C(=CC=C3)C)[C@@H]4C=c5cc(ccc5=[NH+]C4=O)OC)C C38981324
CN(c1ccccc1)c2ccc(cc2)/C=N/[NH+]=C/3\N[C@H]4C(=c5ccccc5=[NH+]4)N=N3 C39409940
CCCN(CCC)c1ccc(cc1)/C=N/[NH+]=C/2\N[C@H]3C(=c4ccccc4=[NH+]3)N=N2 C39699786
CCc1ccc2=[NH+]C(=O)[C@H](C=c2c1)[C@@H]([C@@H]3N=NNN3C(C)(C)C)[NH+]4CCc5ccccc5C4 C39710377
CCc1ccc2=[NH+]C(=O)[C@@H](C=c2c1)[C@H]([C@@H]3N=NNN3C(C)(C)C)[NH+]4CCc5ccccc5C4 C39710378
CC(C)(C)c1cc(cc(c1O)C(C)(C)C)/C=N/[NH+]=C/2\N[C@@H]3C(=c4ccccc4=[NH+]3)N=N2 C39719898
CC(C)(C)c1cc(cc(c1O)C(C)(C)C)/C=N/[NH+]=C/2\N[C@H]3C(=c4ccccc4=[NH+]3)N=N2 C39719899
Cc1ccc2c(c1)c(nc(n2)N/N=C(/C)\C3[NH+]=c4ccccc4=[NH+]3)c5ccccc5 C39775745
COC(=O)N[C@H]1[NH+]=c2cc(c(cc2=[NH+]1)Cl)Oc3ccc(c4c3cccc4)Br C39933772
c1ccc2=[NH+]C([NH+]=c2c1)/C(=C\c3ccc(cc3)Br)/NC(=O)c4cccs4 C39936408
c1ccc(cc1)Cc2cccc3=[NH+]CC(=c23)C4=C(C(=O)NC4=O)C5=c6ccc(cc6=[NH+]C5)F C39956940
c1cc2=[NH+][C@@H]([NH+]=c2cc1[N+](=O)[O-])CSc3[nH]c4ccc(cc4n3)Br C39167587
Cc1ccc2=[NH+]C(=O)[C@@H](C=c2c1)[C@H]3[C@@H](N4C=C(C=CC4=[NH+]3)C)NCc5ccc(cc5)F C38872010
C[C@H](C(=O)Nc1ccc(cc1Cl)[N+](=O)[O-])[NH+]2CCC(CC2)C3=c4ccccc4=[NH+]C3 C63098845
CCOc1ccc2ccccc2c1/C=N/NC3=N[C@@H]4C(=c5ccccc5=[NH+]4)N=[NH+]3 C39697998
CCOc1ccc2ccccc2c1/C=N/NC3=N[C@H]4C(=c5ccccc5=[NH+]4)N=[NH+]3 C39697999
c1ccc2=[NH+]C([NH+]=c2c1)NC(=O)Cc3csc(n3)c4cccc(c4)Br C63280008
c1cc(cnc1)c2[nH]c3cc(ccc3n2)Oc4ccc5=[NH+][C@H]([NH+]=c5c4)c6cccnc6 C63427005
C[C@H]1C(=C(N=N1)C)CCC2=[NH+]C3=c4ccccc4=[NH+][C@@H](N3N2)NCCC(C)C C63494659
C[C@H]1C(=C(N=N1)C)CCC2=[NH+]C3=c4ccccc4=[NH+][C@H](N3N2)NCCC(C)C C63494664
c1ccc2=[NH+]C([NH+]=c2c1)N3CCC[C@@H](C3)C(=O)NCCCSC4CCCCC4 C63502743
Cc1cccc2=C3[C@H]([NH+]=c12)N=C([NH+]=N3)N/N=C/c4c5ccccc5ccc4OC C39205144
COc1ccc2=[NH+][C@H]([NH+]=c2c1)SCC(=O)NCC34CC5CC(C3)CC(C5)C4 C63514053
CCn1cc(c(n1)C)/C=N/NC(=O)[C@@]2(CC[C@@H](C2(C)C)C3[NH+]=c4ccccc4=[NH+]3)C C63541055
c1ccc2=[NH+]C([NH+]=c2c1)c3ccc(c(c3)NC(=O)c4ccc(cc4)[N+](=O)[O-])Cl C63625921
c1ccc2c(c1)c(cc(n2)c3cccs3)C(=O)Nc4ccc(cc4)C5[NH+]=c6ccccc6=[NH+]5 C63667373
c1ccc2c(c1)NC3=C([C@@H](N2C(=O)CSC4[NH+]=c5ccccc5=[NH+]4)c6ccco6)C(=O)CCC3 C63698884
Cc1cccc2=C3[C@H]([NH+]=c12)N=C([NH+]=N3)N/N=C\c4c5ccccc5ccc4OC C39774439
C[NH+]1c2ccccc2N[C@@H]1C3=C(N=[NH+][C@@H]3c4ccc(cc4)[N+](=O)[O-])c5ccccc5 C63794352
Cc1cc(c(c(c1)C)S(=O)(=O)Nc2ccccc2[C@@H]3C(=O)[NH+]=c4ccccc4=[NH+]3)C C38734815
c1ccc(cc1)[C@@H](c2c(=O)[nH]c3ccccc3n2)SC4[NH+]=c5ccccc5=[NH+]4 C64020224
c1ccc(cc1)[C@H](c2c(=O)[nH]c3ccccc3n2)SC4[NH+]=c5ccccc5=[NH+]4 C64020225
Cc1ccc(cc1NC(=O)c2ccc(cc2Cl)[N+](=O)[O-])C3[NH+]=c4ccccc4=[NH+]3 C64164857
c1ccc2=[NH+][C@@H](C=c2c1)C[NH2+][C@H]3CCC[C@@H]4[C@@H]3C=NN4c5cc(cc(c5)F)F C64640336
c1cc(ccc1NC(=O)CS[C@H]2[NH+]=c3ccc(cc3=[NH+]2)Br)Cl C65042714
c1ccc2=[NH+]C([NH+]=c2c1)CSC3=NN[C@H](O3)c4ccc(cc4Cl)Cl C65548792
C[C@@H]1[C@H]2C[NH+]3CCc4c5ccc(cc5[nH]c4[C@@H]3C[C@@H]2C(=CO1)OC(=O)C)OC C05223129
c1cc(c(cc1Cl)Cl)C[NH+]2CCN(CC2)c3c4c(nc[nH]4)ncn3 C31810255
C[NH2+][C@H](c1ccc(o1)[N+](=O)[O-])c2cc(cc(c2OC)Br)Cl C35457922
CCOc1ccc(cc1)[C@@H]2CCC[NH+]2CN3C(=O)[C@@]4(CCCC[C@@H]4C)NC3=O C37195877
CCOC(=O)C1CCN(CC1)c2/c(=[NH+]/c3cc(cc(c3)C)C)/c(=O)c2O C04905811
C[C@@H]1C(=c2ccccc2=[NH+]1)C(=O)[C@@H](C)S[C@@H]3NN=NN3c4ccccc4 C38799205
COc1ccccc1NC(=O)/N=C\2/N=[NH+][C@@H](S2)c3ccc(cc3)Cl C38898945
CN1[C@H](NN=N1)S[C@H]2C(=c3ccc(cc3=[NH+]C2=O)Cl)c4ccccc4 C39354146
CN1c2c(ccc[nH+]2)N[C@@H]1CN3CCC4=NN=C([C@@H]4C3)CC5CCCCC5 C39518752
c1ccc2=[NH+][C@H]3C(=c2c1)N=NC(=N3)SCC(=O)Nc4ccccc4Cl C39697599
Cc1ccc(cc1C)NC(=O)[C@H](C)SC2=N[C@H]3C(=c4ccccc4=[NH+]3)N=N2 C39707819
Cc1ccc2=[NH+][C@H]3C(=c2c1)N=NC(=N3)SCC(=O)Nc4cc(cc(c4)C)C C39708055
c1ccc(cc1)c2cnc(o2)CS[C@H]3NN=C(O3)C4=c5ccccc5=[NH+]C4 C39737818
Cc1ccc2=[NH+][C@@H]3C(=c2c1)N=NC(=N3)SCC(=O)Nc4ccccc4Cl C39981048
Cc1ccc2=[NH+][C@@H]3C(=c2c1)N=NC(=N3)SCC(=O)Nc4ccccc4F C39981066
Cc1cc(oc-2c/c(=[NH+]\C(=O)Cc3ccc(cc3)n4cccn4)/ccc12)O C40129326
Cc1cccn2c1[nH+]c(c2CC(=O)Nc3cc(ccc3Cl)C(=O)OC)C C41285034
Cc1c(c2cc(ccc2[nH]1)[N+](=O)[O-])[C@@H](c3ccccn3)[NH+]4CCCCC4 C43220741
C[C@@H](C(=O)C1=c2ccccc2=[NH+]C1)S[C@@H]3NN=NN3c4ccc(cc4)Cl C44658067
C[C@@H](C(=O)C1=c2ccccc2=[NH+]C1)S[C@H]3NN=NN3c4ccc(cc4)Cl C44658075
Cc1c(c(n(n1)C)C)CC(=O)/N=c\2/[nH]c(cs2)C[NH+]3C[C@@H](C[C@H](C3)C)C C22296529
c1cc(ccc1c2nc(co2)C[NH+]3CCC[C@@H](C3)C(=O)/N=c\4/[nH]ccs4)F C47263627
CC(C)(C)[C@H](c1cccs1)[NH2+]Cc2nnc3n2c4ccccc4c(=O)n3C C54417234
CCc1ccc2c(c1)c(cc([nH+]2)N3CCC(CC3)Cc4nnc(n4C)CO)C C55168395
Cc1csc(n1)N2CCN(CC2)C(=O)N[C@H](C)C[NH+]3C[C@@H](C[C@@H](C3)C)C C56946976
Cc1csc(n1)N2CCN(CC2)C(=O)N[C@@H](C)C[NH+]3C[C@H](C[C@@H](C3)C)C C56946977
C[C@H]1CCC[C@@](C1)(CNC(=O)N2CCN(CC2)C(=O)C(C)(C)C)[NH+](C)C C57857506
C[C@@H]1c2ccsc2CC[NH+]1CC(=O)Nc3ccc(cc3Cl)[N+](=O)[O-] C07878519
COc1ccc(cc1)N2[C@@H](Nc3ccccc3C2=O)c4cn5ccccc5[nH+]4 C58162537
Cc1c[nH+]c(c(c1OC)C)CNC(=O)c2c(c3c(o2)CC(CC3=O)(C)C)C C50448156
Cc1ccc(c(c1)C)n2nc(c(n2)C(=O)NC[C@H](C)[NH+]3CCC[C@@H](C3)C)C C58955021
C[C@@H]1CN(CCO1)c2ccc(c[nH+]2)CNC(=O)N(CC#C)C3CCCCC3 C62484829
CCOc1ccc(cc1)c2cc(c-3cc/c(=[NH+]\C(=O)COC)/cc3o2)O C41359543
CCOC(=O)[C@@H]1CCC[NH+](C1)Cc2c(cc(c3c2OC(=C(C)C)C3=O)C)O C41586327
CN(C)c1ccc(cc1)c2nnc3n2N[C@H](S3)[C@H]4C=c5ccccc5=[NH+]4 C63280035
c1ccc2=[NH+]CC(=c2c1)CCNC(=O)Cn3c4ccccc4n5cccc5c3=O C63541396
CCOc1cccc(c1O)/C=N/N2[C@H](N=[NH+]C2=S)c3ccccc3Cl C38975706
Cc1ccccc1N2[C@@H](NN=N2)S[C@H](C)C(=O)C3=c4ccccc4=[NH+][C@@H]3C C63913269
CCN1C(=C([C@@H](N1)C)c2ccnc(n2)N3CCC4=c5ccccc5=[NH+][C@@H]4C3)C C64157923
C[C@@H](c1nc(no1)c2ccc(cc2)F)NC(=O)C[NH+]3CCc4c(ccs4)C3 C64525614
C[C@H]1C(=c2ccccc2=[NH+]1)C(=O)[C@@H](C)S[C@@H]3NN=NN3C4CCCCC4 C39756639
C[C@H]1C(=c2ccccc2=[NH+]1)C(=O)[C@H](C)S[C@@H]3NN=NN3C4CCCCC4 C39756641
Cc1ccc2=[NH+][C@H](C(=c2c1)C)[C@H]3NC(=NO3)CCN(C)C(=O)C4CCCCC4 C65182579
Cc1cccn2c1[nH+]c(cc2=O)CNc3ccc(c(c3)Cl)n4cccn4 C66825677
C[C@@H]1CCC[NH+](C1)[C@@H](C)CNC(=O)N2CCN(CC2)C(=O)C3CCCCC3 C66984966
Cc1ccc2[nH+]c(cn2c1)CNC(=O)N3CCO[C@@H](C3)c4ccc(c(c4)F)F C67407194
C[C@@H]1CCC[NH+](C1)C(C)(C)CNC(=O)N2CCCN(CC2)C(=O)C(C)(C)C C67408699
C[C@H]1CN(C[C@H](O1)c2ccccc2)C(=O)Nc3ccc([nH+]c3)N4CCCCC4 C67566713
Cc1cc(nc([nH+]1)C)N2CCN(CC2)C(=O)N[C@H](C)c3cccc(c3)Cl C67582475
Cc1cc(nc([nH+]1)C)N2CCN(CC2)C(=O)N[C@H](c3ccccc3)C4CC4 C67612016
CCC(C)(C)C1CCC2(CC1)C(=O)N(C(=O)N2)C[NH+]3CCCCC3 C06985549
c1ccc(c(c1)N2CC[NH+](CC2)Cc3cc(cc4c3OCOC4)Cl)O C07433838
Cc1c(sc(n1)c2ccccc2)C(=O)Nc3ccc([nH+]c3)N(C)C C08735596
C[C@@H](C(=O)Nc1ccc(cn1)Cl)[NH+]2CCN(CC2)c3ccc(cc3)F C09112361
c1cc(oc1)c2ccc(cc2)NC(=O)[C@@H]3CCC[NH+](C3)C4CCOCC4 C12074259
Cc1c(c(ccc1C[NH2+][C@H]2CCCc3c2cnn3c4ccccn4)OC)C C12430769
C[C@@H](c1cc2ccccc2o1)NC(=O)C[NH+]3CCC[C@@H]3c4cccn4C C12812654
Cc1c(cnc(n1)N(C)C2CCCCC2)[C@H](C)[NH2+]C3CCOCC3 C15068171
c1cc(cc(c1)c2c3ccoc3ccn2)c4ccn(n4)C[C@H]5CC[NH2+]C5 C20600529
CC(=C[C@H]1[C@@H](C1(C)C)C(=O)Nc2ccc(nc2)N3CC[NH+](CC3)C)C C25162590
C[C@@H]1C[C@@H](C[NH+](C1)[C@@H](C)C(=O)N2CCN(CC2)c3ccccc3O)C C25509044
Cc1nc(c(o1)NC[C@@H](c2ccccc2Cl)[NH+]3CCCCC3)C#N C27794006
C[NH2+]CC(=O)N1[C@@H](CC(=N1)c2ccc(cc2)OC)c3ccc(cc3)Cl C35842181
c1cc(c(cc1Br)[N+](=O)[O-])NC[C@@H]2CC[NH+](C2)C3CC3 C37649781
CCOc1ccc(cc1)c2c(n3ccccc3n2)CN4CCC[NH2+]CC4 C36237913
COC(=O)[C@@H]1C(=c2cc(ccc2=[NH+]1)Cl)NC(=O)c3ccccc3F C38612420
COc1cc2=C[C@@H](C(=O)[NH+]=c2cc1OC)CNc3ccc4c(c3)CCC4 C38789572
c1ccc2=[NH+]C(=O)[C@H](C=c2c1)/C=N/NC(=O)c3ccc(cc3)Br C39359570
c1ccc2c(c1)ccc3c2C[C@@H](O3)C(=O)N/N=C/C4=c5ccccc5=[NH+]C4 C39440362
COc1ccc2cc(ccc2c1)C3=NN=C[C@H]3C[NH+]4CCCC[C@@H]4CO C39542337
Cc1ccc(n1c2ccc(cc2)C(=O)N/N=C/C3=c4ccccc4=[NH+]C3)C C39944217
Cc1cc(on1)NC(=O)C[NH+](C)[C@@H](C)c2ccc(cc2Cl)Cl C40063193
C[C@@H](C(=O)C1=c2ccccc2=[NH+]C1)S[C@H]3NN=C(O3)C4CCCCC4 C44662773
C[C@H](c1ccc2ccccc2c1)NC(=O)[C@H](C)[NH+]3CCC4(CC3)OCCO4 C45750369
c1cc(c2c(c1)OCO2)C[NH2+]Cc3ccc(nc3)N4CCCCCC4 C47793898
CCCc1nc(on1)C[NH+]2CCC(=CC2)c3c[nH]c4c3ccc(c4)F C52823810
c1c(nc[nH]1)C(=O)N2CC[C@@]3(C2)CCC[NH+](C3)CCC4CCCCC4 C23232401
C[C@H]1C[C@@H](C[NH+](C1)C[C@@H](C)NC(=O)N(C)Cc2ccc(cc2)C#N)C C56946918
CC(C)OCc1c2ccccc2oc1C(=O)N[C@H]3CC[NH+]4[C@H]3CCCC4 C60567822
C[C@H]1CCC[NH+](C1)[C@H](C)CNC(=O)c2cc3c(s2)nc4n3ccs4 C60845055
CC(C)(C)[NH2+]Cc1c(nc2n1ccs2)n3cc(cn3)Br C62738727
COc1cc(cc(c1OC)OC)[C@@H]2[C@@H]3C(=c4ccccc4=[NH+]3)CCN2 C63225212
CC[C@@H]1C(=O)N/C(=N\N=C\C2=c3ccccc3=[NH+][C@H]2c4ccccc4)/S1 C39361397
CN1[C@H](C=C2C1=c3ccccc3=[NH+]C2=O)C(=O)NCCC4=CCCCC4 C63480380
Cc1nc(no1)C2(CCCC2)[NH2+]Cc3csc(n3)c4ccccc4 C63511303
Cc1ccc2=[NH+]CC(=c2c1)CCNC(=O)c3cc(nn3C)C(F)(F)F C63547271
CC[C@@H](C)NC(=O)[C@H](C)C1CCN(CC1)C(=O)[C@@H]2C=c3ccccc3=[NH+]2 C63737938
C[C@H]1C(=c2ccccc2=[NH+]1)c3csc(n3)NC(=O)CCc4cccnc4 C63742980
c1cc(ccc1C2=NN=C[C@@H]2C[NH2+]C[C@@H]3C4=C(CCCCC4)N=N3)F C63870421
CN1CCC(=N1)NC(=O)CCC2=c3ccccc3=[NH+][C@H]2c4ccc(cc4)F C64150975
Cc1c(cnn1c2ccccc2)c3c(ncn3[C@@H]4CC[NH2+]C4)c5ccccc5 C65366143
CCCc1c[nH+]c(nc1N2CCN(CC2)Cc3ccc(c(c3)C)O)C C65434387
CC1CC[NH+](CC1)[C@H](C)CNC(=O)N2CCN(CC2)Cc3cccs3 C65480478
CCC[NH+]1CCC(CC1)N(C)C(=O)N[C@@H]2CCOc3c2cc(cc3C)C C66193341
Cc1ccccc1c2nc(cs2)C(=O)N[C@H]3CCC[C@H]3n4cc[nH+]c4 C66306104
Cc1c(cnn1c2ccccc2Cl)C(=O)N[C@H](C)C[NH+]3CCCCC3 C66375224
CCC[NH+]1Cc2cccc(c2C1)NC(=O)c3ccn(n3)c4cccc(c4)F C66513967
CCC[NH+]1Cc2cccc(c2C1)NC(=O)c3cnc4ccccc4n3 C66514678
C[C@@H]1CC[C@H]([NH+]1CCN2CCN(CC2)C(=O)NCC3(CCCC3)C)C C66704881
C[NH+](C)[C@H]1Cc2ccccc2N(C1)C(=O)c3cc([nH]n3)c4ccccc4 C67340692
C[NH+](C)Cc1c(ccc2c1oc(c(c2=O)c3ccc4c(c3)OCCO4)C(F)(F)F)O C01277633
C[C@@H]1C[C@@H](CC(C1)(C)C)[NH+]2CNC(=NC2)SCc3ccc(cc3)[N+](=O)[O-] C04365420
C[C@H]1C[NH+]([C@@H](c2c1oc3c2cc(cc3)NC(=O)c4c(ocn4)c5cccs5)C)C C05001953
C/C(=N/NC(=S)N1CCN(CC1)c2cccc[nH+]2)/c3cccc4c3nccc4 C05551188
Cc1ccc(o1)[C@H]2/C(=C(/c3ccc(cc3)Cl)\O)/C(=O)C(=O)N2CC[NH+](C)C C05595839
Cc1ccc(cc1)n2c3c(cn2)[C@H](CC(C3)(C)C)[NH2+]Cc4ccc5c(c4)non5 C11753957
C[C@H]1CCCN(C1)c2[nH]c(=O)c3c(n2)CC[NH+](C3)CC4=Cc5ccccc5OC4 C12183133
Cc1ccc(cc1)N2C(=O)[C@@H]3[C@@H]([NH2+][C@@]([C@H]3C2=O)(C)C(=O)OC)c4ccccc4C C12497289
Cc1ccc(cc1)N2C(=O)[C@@H]3[C@H]([NH2+][C@]([C@H]3C2=O)(C)C(=O)OC)c4cccc(c4)C C12497306
COC(=O)c1c(ccs1)NC(=O)N2CC[NH+](CC2)C34CC5CC(C3)CC(C5)C4 C13319998
CCc1cccc2c1NC(=O)[C@]23[C@H]4[C@@H]([C@H]5[NH+]3CCC5)C(=O)N(C4=O)c6cccc(c6C)C C16011877
C[NH+]1CCN(CC1)S(=O)(=O)c2ccc3c(c2)[C@H]4C=CC[C@H]4[C@H](N3)c5ccccc5OC C20749243
c1cc[nH+]c(c1)N2CCN(CC2)C(=O)c3cc([nH]n3)c4ccc(cc4)Br C21017099
Cc1ccc(c(c1)N2CCN(CC2)C(=O)C3CCN(CC3)c4[nH]c5ccccc5[nH+]4)C C21158641
CC(=O)[NH+]=c1ccc-2c(cc(oc2c1)O)CSc3nc4ccc(cc4o3)Cl C22104010
Cc1cccn2c1ncc2C[NH2+]C3CCN(CC3)c4cccc(c4)n5cccn5 C23478749
CC(=O)[NH+]=c1ccc-2c(cc(oc2c1)O)COC(=O)c3cccc(c3Cl)Cl C28932583
C[C@@H]1c2cccn2-c3c(c4c(s3)C[NH+](CC4)C)CN1C(=O)Nc5ccccc5OC C33265598
C[C@@H]1CN(CC[NH2+]1)c2nc3cc(ccc3c4n2c(nn4)c5cccs5)Cl C34699428
C[C@@H]1CN(CC[NH2+]1)c2nc3cc(ccc3c4n2c(nn4)C5CCCCC5)Cl C34699436
CCCCc1nc2c(c(nn2c3ccc(cc3)F)C)c(n1)N4CCC[NH2+]CC4 C35912927
CN1c2ccccc2[C@@]3(C1=O)Nc4ccccc4C(=O)N3C[C@H](c5ccccc5)[NH+](C)C C36353971
CCCn1c2ccccc2cc1c3nc(cs3)C(=O)N4CCc5c([nH]c[nH+]5)C4 C38911158
CCc1cccc(c1NC(=O)CSC2=N[C@H]3C(=c4ccccc4=[NH+]3)N=N2)C C39697637
Cc1ccc2=[NH+][C@@H]3C(=c2c1)N=NC(=N3)SCC(=O)Nc4cc(ccc4C)Cl C39708042
C[C@@H](C(=O)N(C)c1ccccc1)S[C@@H]2NN=C(O2)C3=c4ccccc4=[NH+]C3 C39737310
C[NH+]1CC[C@H](C1)N(C)C(=O)c2csc(n2)NC(=O)c3ccc(cc3Cl)Cl C40355840
c1ccc(cc1)[C@@H](C2CC2)NC(=O)N3CCN(CC3)Cc4cn5ccccc5[nH+]4 C45348185
CC[NH+]1CCN(CC1)c2ccc(cc2)NC(=O)c3c(c4c(o3)CC(CC4=O)(C)C)C C46910687
c1ccc2c(c1)nc(s2)[C@@H]3CCCN3C(=O)Nc4ccc([nH+]c4)N5CCCC5 C48086075
c1cc(ccc1CN2CCC[NH+](CC2)CC(=O)/N=c/3\[nH]c4c(s3)CCC4)C#N C52409457
C[C@H]1CCC[NH+](C1)C(C)(C)CNS(=O)(=O)c2ccc3c(c2)ccc(=O)o3 C53698924
Cc1ccc(cc1)/C=C(\C#N)/C(=O)NCc2ccc([nH+]c2)N3C[C@H](O[C@H](C3)C)C C58278183
COc1ccc(cc1)[C@H]2C[C@H](N3C(=N2)[NH+]=NN3)c4cc(ccc4F)Br C13123545
CO/N=C/c1ccc(cc1)C(=O)Nc2ccc(cc2)c3cn4c([nH+]3)CCCC4 C62271879
c1ccc(cc1)c2c3ccc(c(c3on2)C[NH+]4C[C@H]5C[C@@H](C4)c6cccc(=O)n6C5)O C41584789
CC(C)c1ccc(cc1)[C@H]2[C@@H]3C(=c4ccccc4=[NH+]3)C[C@H]5N2C(=O)CN(C5=O)CCO C63138399
c1ccc2=[NH+][C@H](C=c2c1)[C@@H]3NN=C4N3N=C(S4)COc5ccccc5Cl C63281749
c1ccc(cc1)C(=O)N2CCN(CC2)c3ccc(cc3)NC(=O)[C@@H]4C=c5cc(ccc5=[NH+]4)F C63478659
CN1c2ccc(cc2CC1=O)S(=O)(=O)Nc3ccc(cc3)[C@@H]4C=c5cc(ccc5=[NH+]4)F C63627485
CC1CCC2(CC1)C(=O)N(C(=O)N2)[C@@H]3C(=c4ccccc4=[NH+]C3=O)c5ccccc5 C63820740
c1ccc(cc1)S(=O)(=O)/N=C\2/[C@H]([NH+]=c3ccccc3=N2)Nc4ccc(cc4)F C38979990
C[C@@H](C(=O)Nc1ccc(cc1Cl)F)OC(=O)C2=c3ccccc3=[NH+]C(=O)C2 C64055231
C[C@H]1[C@H](c2cc(ccc2N1C)O)C(=O)N3CCC4=c5ccccc5=[NH+][C@@H]4[C@@H]3c6ccccn6 C64131742
Cc1ccc2c(c1)[C@@H](NS2)C(=O)N3CCN(CC3)C(=O)[C@@H]4C=c5cc(ccc5=[NH+]4)Cl C64491705
Cc1cccc(c1)C(=O)N(C)CCC2=NO[C@H](N2)[C@@H]3C=c4cc(ccc4=[NH+]3)C C64678630
CN(CCC1=NO[C@@H](N1)[C@@H]2C=c3cc(ccc3=[NH+]2)Cl)C(=O)c4cccs4 C65183113
Cc1cc(nc([nH+]1)NC2CCCCC2)N3CCN(CC3)C(=O)c4ccccc4Cl C65363809
COc1cc(cc2c1OCO2)C[NH2+]Cc3cc4c(c(c3)Cl)OCCCO4 C66236521
Cc1[nH+]ccn1C[C@@H](C)CNC(=O)N2CCO[C@H](C2)c3ccc(c(c3)Cl)F C67414779
CCC[NH+]1CCC2(CC1)N3[C@@H](C=C(N3)c4cc(ccc4C)C)c5ccccc5O2 C01831305
C[C@H]1C[C@H](C[NH+](C1)Cc2[nH]c(=O)c3c(csc3n2)c4ccc(cc4)Cl)C C03290916
C[C@@H]1CCc2c(sc3c2c(=O)[nH]c(n3)[C@@H](C)[NH+]4CCC(=CC4)c5ccccc5)C1 C06657353
C[C@H](c1[nH]c(=O)c2c(csc2n1)c3cccs3)[NH+]4CCC(=CC4)c5ccccc5 C07003848
Cc1ccc(cc1)c2c(sc3c2c(=O)[nH]c(n3)C[NH+]4CCC[C@H]4c5cccs5)C C07488334
Cc1ccc2nc(cc(=O)n2c1)C[NH2+][C@H](c3ccc(cc3)F)c4cccs4 C09517111
c1ccc2c(c1)CC(C2)n3cnc4c(c3=O)c5c(s4)C[C@@H](CC5)[NH2+]C6CCCCC6 C12245976
c1ccc(cc1)[C@@H]2c3ccsc3CC[NH+]2Cc4[nH]c(=O)c5c6c(sc5n4)CCC6 C08307566
CCOc1cc(cc(c1OCC)Br)/C=C\2/[C@H](C3CC[NH+]2CC3)O C15017095
Cc1ccc(o1)[C@H](CNC(=O)C23CC4CC(C2)CC(C4)C3)[NH+]5CCCC5 C15860266
Cc1ccc(o1)[C@@H](CNC(=O)c2c(c3ccccc3s2)Cl)[NH+](C)C C15860348
Cc1ccc(c(c1)C)N2C(=O)C[C@@H](C2=O)[NH2+]CCC34CC5CC(C3)CC(C5)C4 C20478054
C[C@@]12CC3C[C@@](C1)(CC(C3)(C2)[NH2+]Cc4cccc(c4)Oc5ncccn5)C C13731536
Cc1c2ccccc2oc1C(=O)NC[C@H](c3cccs3)[NH+]4CCCCC4 C27664677
Cc1ccc(cc1)[C@@H](CNC(=O)c2c(c3c(cc(cc3o2)C)C)C)[NH+](C)C C28289682
c1ccc(cc1)C2=CC[NH+](CC2)[C@H]3CCC[C@@H](C3)c4[nH]c(=O)c5ccccc5n4 C28954657
Cc1ccc(cc1NC(=O)C2CCN(CC2)c3c4cc(sc4cc[nH+]3)C)Cl C33171952
Cc1cc2c(s1)cc[nH+]c2N3CCC[C@@H](C3)C(=O)N[C@@H](C)c4ccc(cc4)F C33299607
C[C@@H](c1ccc(c(c1)Br)F)[NH2+]Cc2ccc(cc2)[N+](=O)[O-] C37668433
C[C@H](c1cccc(c1)[N+](=O)[O-])[NH2+]Cc2ccc(c(c2)Br)F C37775513
C[C@H](c1cccc(c1)[N+](=O)[O-])[NH2+][C@@H](C)c2c(ccs2)Br C37775616
C[C@H](c1cccc(c1)[N+](=O)[O-])[NH2+]Cc2cc(ccc2Br)F C38039039
C[NH2+][C@@H](Cc1ccc(cc1)[N+](=O)[O-])c2cc(ccc2F)Br C38133717
c1ccc2c(c1)cc(o2)C3=C4CCCC[NH+]=C4N(N3)c5ccc(cc5)C(F)(F)F C03697413
Cc1cc(c(s1)NC(=O)c2ccco2)[C@H](c3cccs3)[NH+]4CCCCC4 C38545912
C[NH+](C)[C@@H](CNC(=O)c1c(c2ccc(cc2s1)Cl)Cl)c3ccco3 C38614660
Cc1ccccc1[C@@H]2[C@@H]3[C@@H](CC[NH+]2Cc4ccc(s4)NC(=O)C)[C@@H]5C=CC=CC5=N3 C39387671
Cc1ccc(cc1)N2[C@H](Nc3ccccc3C2=O)/C=C/C4=c5ccccc5=[NH+][C@@H]4C C39702780
Cc1ccccc1N2[C@H](Nc3ccccc3C2=O)/C=C/C4=c5ccccc5=[NH+][C@@H]4C C39706962
C[C@@H](c1ccc(cc1)F)S[C@@H]2NN=C(N2C3CC3)C4=c5ccccc5=[NH+]C4 C39992019
c1cc(ccc1c2nc(cs2)CC(=O)NC[C@@H]3CCC[NH+]4[C@H]3CCCC4)F C43746899
CCOc1ccc(cc1)[C@H]2C[C@@H](Nc3n2c4ccccc4[nH+]3)c5ccc(cc5)F C05459902
c1cc(c(cc1C[NH2+]Cc2ccc(c(c2)[N+](=O)[O-])Br)Cl)F C53149076
c1cc(ccc1[C@@H]2CCCN2C(=O)NC3CC[NH+](CC3)C4CC4)Br C56828720
CCc1cccc2=C(C[NH+]=c12)/C=N/NC(=O)[C@@H]3CC4=C(S3)CC[C@@H](C4)CC C39944065
Cc1cccc(c1)N2C(=S)[NH+]=C([C@@]23CCOC(C3)(C)C)Nc4c(cccc4C)C C13774071
Cc1ccc2=[NH+][C@H]([NH+]=c2c1)S[C@H](Cc3ccc(cc3Cl)C)C(=O)[O-] C63529274
c1ccc2=[NH+][C@@H](C(=c2c1)Sc3ccc(cc3)Cl)C(=O)NC[C@@H]4CCCO4 C63530381
Cc1c(scn1)C(=O)NC[C@@H](c2ccccc2)C3=c4ccccc4=[NH+]C3 C64108189
c1ccc(cc1)C2(CCC2)[NH2+]Cc3nnc(o3)c4ccccc4Br C64343605
Cc1ccc(cc1)NC(=O)N2CCC3=c4ccccc4=[NH+][C@@H]3[C@H]2c5ccccc5F C64622818
Cc1ccc(cc1)[C@@H]2[C@@H]3C(=c4ccccc4=[NH+]3)CCN2C(=O)Nc5ccccc5F C64622908
Cc1ccc(cc1)NC(=O)N2CCC3=c4ccccc4=[NH+][C@@H]3[C@H]2c5ccc(cc5)F C64622938
Cc1ccc(cc1)NC(=O)N2CCC3=c4ccccc4=[NH+][C@H]3[C@H]2c5ccc(cc5)F C64622939
Cc1ccccc1[C@H]2[C@@H]3C(=c4ccccc4=[NH+]3)CCN2Cc5ccc(o5)CO C64640209
CSc1cccc(c1)NC(=O)[C@H]2CCCN(C2)c3c4ccsc4cc[nH+]3 C65129153
Cc1cccn2c1nc(cc2=O)C[NH2+][C@@H](c3ccc(cc3)F)C(C)(C)C C53644240
Cn1cc(c(n1)c2ccccc2Cl)C[NH2+]C[C@H]3Cc4ccccc4OC3 C66905143
CC(C)C[NH+]1CCN(CC1)CC(=O)Nc2cc(c(cc2Cl)Cl)Cl C49968878
Cc1cccn2c1[nH+]c(cc2=O)CN[C@@H](c3ccc(cc3)F)c4cccs4 C50273323
C[C@H]1CC[NH+](CC(C1)(C)C)C[C@@H]2[C@H]3C[C@H]4C(=C)CCC[C@@]4(C[C@H]3OC2=O)C C04026797
Cc1c(c(=O)oc2c1cc3c(c2C)OC[NH+](C3)Cc4c(cccc4Cl)F)C C02116758
CC(C)(C)[NH+]1Cc2c(ccc3c2oc4c3C(=O)c5ccccc5C4=O)OC1 C04279368
c1ccc2c(c1)c(nc(n2)c3ccccc3F)N4CCN(CC4)c5cccc[nH+]5 C02921797
CC(C)[NH+]1CCC2(CC1)N3[C@H](CC(=N3)c4cccs4)c5ccccc5O2 C04927691
Cc1ccccc1[C@H]2[NH+]3CCC[C@@H]3C(=O)N2c4ccc(c(c4)Cl)Cl C05010926
Cc1ccsc1[C@@H]2[NH+]3CCC[C@@H]3C(=O)N2c4ccc(c(c4)Cl)Cl C05010943
c1cc(ccc1[C@H]2[NH+](CCO2)C34CC5CC(C3)CC(C5)C4)[N+](=O)[O-] C06242463
CC[NH+]1CCC2(CC1)N3[C@@H](CC(=N3)c4ccc(cc4)C)c5ccccc5O2 C10213796
CC1([C@@H]2CC[C@](O[C@H]2c3ccccc3O1)(C)C#CC[NH+]4CCCCCC4)C C12659055
C[NH+](C)CC(=O)N1CCn2c3ccc(cc3c4c2[C@@H]1CCC4)C5CCCCC5 C05797658
Cn1c(nn(c1=S)C[NH+]2CCC[C@@H]3[C@@H]2CCCC3)c4ccc(cc4)Cl C13071822
c1cc(c(cc1F)Cl)C(=O)N2CC[NH+](CC2)C34CC5CC(C3)CC(C5)C4 C17077098
CC(C)/[NH+]=c/1\ccccn1C(=O)c2cc3cccc(c3o2)Br C31716636
CC(C)c1ccc(cc1)n2c(nnn2)C3(CCCCC3)[NH+]4CCCC4 C35622679
CC(C)C[NH+]1CCCn2cccc2[C@H]1c3cc(ccc3Cl)[N+](=O)[O-] C35809688
Cc1ccc(cc1)[C@@H]2[C@H]3C[NH+](CC[C@@]3(OC(=O)O2)c4ccc(cc4)C)C C36177281
C[C@]1(CC[C@H]2[C@@H](O1)c3ccccc3OC2(C)C)C#CC[NH+]4CCCCC4 C38549753
COC(=O)C1=CC2=c3ccccc3=[NH+][C@@H]2C(=N1)c4cccc(c4)Br C38550067
Cc1ccc(cc1)[C@H]2[NH+]=NC(=S)N2/N=C/c3cccc(c3)Br C38899274
Cc1ccc(cc1)[C@H]2[NH+]=NC(=S)N2/N=C/c3ccccc3Br C39016953
CC(C)C1=NC2=C(C(=O)CC(C2)(C)C)C3=c4cc(ccc4=[NH+][C@@H]31)Br C39140921
C[C@]12CCCC3=C([C@H](C(=O)N([C@@H]31)c4c2cccc4)c5ccccc5)[C@@H]6[NH+]=CN=N6 C39273265
CCc1cccc2=C(C[NH+]=c12)/C=C\3/C(=O)N(C(=O)S3)c4cccc(c4)Cl C39351936
c1ccc2c(c1)c(=O)c(co2)[C@@H](c3ccc(cc3)Cl)[NH+]=[N+]=[N-] C44972157
c1ccc2c(c1)nnn2C3(CCCCC3)[NH+]4CCCCCC4 C59422626
Cn1c2ccccc2[nH+]c1/N=C/c3c4ccccc4cc5c3cccc5 C59946507
c1ccc2c(c1)[C@H]3[C@H]4C(=c5ccccc5=[NH+]4)[C@@H](CN3C2=O)c6ccccc6Cl C63375633
CCN(c1cc(ccc1C)C)C(=O)[C@@H]2C=C3C(=c4cc(ccc4=[NH+]C3=O)C)S2 C63494284
CCN(c1ccc(c(c1)C)C)C(=O)[C@@H]2C=C3C(=c4cc(ccc4=[NH+]C3=O)C)S2 C63494287
c1ccc(cc1)[C@H]2[C@H]3C(=c4ccccc4=[NH+]3)CCN2C(=O)c5cc6ccccc6o5 C63503302
c1ccc2=[NH+][C@@H]3[C@@H](N(CCC3=c2c1)C(=O)c4cccs4)c5ccc(cc5)Cl C63569250
c1ccc2=[NH+][C@H]3[C@H](N(CCC3=c2c1)C(=O)c4cccs4)c5ccc(cc5)Cl C63569253
c1ccc2=[NH+][C@@H]3[C@H](N(CCC3=c2c1)C(=O)Cc4cccs4)c5ccc(cc5)F C63697246
Cc1ccc(cc1)[C@H]2[C@@H]3C(=c4ccccc4=[NH+]3)CCN2C(=O)c5cccs5 C63697322
Cc1ccc(cc1)N2[C@@H](N=[NH+]C2=S)C3=CC4=C(C(=N[C@H]4C=C3)C)C C63729983
Cc1ccc(cc1)N2[C@H](N=[NH+]C2=S)C3=CC4=C(C(=N[C@H]4C=C3)C)C C63729986
Cc1c(cccc1Cl)N2[C@H](N=[NH+]C2=S)C3=CC4=C(C(=N[C@@H]4C=C3)C)C C63730015
Cc1ccc(cc1C)N2[C@@H](N=[NH+]C2=S)C3=CC4=C(C(=N[C@@H]4C=C3)C)C C63730028
C/C(=C\c1ccco1)/C=N/N2[C@@H](N=[NH+]C2=S)c3ccc(cc3)Cl C38989610
c1cc(ccc1/C=N/N2[C@H](N=[NH+]C2=S)c3ccc(cc3)F)Br C39006651
c1ccc(c(c1)[C@@H]2[C@@H]3C(=c4ccccc4=[NH+]3)CCN2C(=O)c5cccs5)F C64045039
c1ccc2=[NH+][C@@H]3[C@@H](N(CCC3=c2c1)C(=O)CC4CCCCC4)c5ccccn5 C64058287
CC(C)(C)[C@@H]1C2=Nc3ccccc3[C@@H]2CCN1C[C@@H]4C=c5ccccc5=[NH+]C4=O C39461516
CC(C)(C)[C@H]1C2=Nc3ccccc3[C@@H]2CCN1C[C@@H]4C=c5ccccc5=[NH+]C4=O C39461517
C[C@H]1[C@H]2C(=c3ccccc3=[NH+]2)[C@@H](CN1C(=O)C4CC4)c5ccccc5Cl C64179311
c1ccc2=[NH+][C@H]3[C@@H](N(CCC3=c2c1)C(=O)c4ccc(cc4)F)c5ccc(cc5)F C64568000
c1ccc2=[NH+][C@H]3[C@H](N(CCC3=c2c1)C(=O)c4ccc(cc4)F)c5ccc(cc5)F C64568002
c1ccc2=[NH+][C@H]3[C@@H](N(CCC3=c2c1)Cc4cccnc4)c5c(cccc5Cl)F C64609891
Cc1ccc(cc1)N2C=[NH+][C@H]3[C@H]2N=C(C=C3)c4ccccc4Br C66345810
CCOc1cccc2c1nc(s2)N(CCC[NH+](C)C)C(=O)CCCSc3ccc(cc3)F C09474845
CCOc1cccc(c1OCc2ccccc2F)C[NH2+]CCSc3nnnn3c4ccccc4 C13730024
CC[NH+](CC)CCC[C@H](C)NC(=O)CSc1nc(cc(n1)Cl)N2CCN([C@@H](C2)C)C(=O)C(C)(C)C C35293673
CCc1c(c(n(n1)c2ccccc2)Oc3cccc(c3)F)C[NH+](C[C@H](COCc4ccco4)O)C5CC5 C35777557
CCC[NH+](C[C@@H](COC(C)(C)C)O)CC(=O)N1CCc2c(ccs2)[C@@H]1COc3ccc(cc3)C C35778700
CC(C)COC[C@H](C[NH+](Cc1c(nn(c1Oc2ccc(cc2F)F)C)c3ccccc3)C4CC4)O C35782528
CCCC[C@@H](CC)C(=O)N(CCOC)Cc1c(nn(c1N2CC[NH+](CC2)CC)c3ccccc3)C C35939524
CCN(CC)c1c(c(no1)c2ccccc2)C[NH+](C[C@@H]3CCCO3)C[C@@H](COc4ccccc4C)O C36245894
CCc1c(c(n(n1)c2ccc(cc2)F)Oc3ccccc3)C[NH+](Cc4ccco4)C[C@H](COCC)O C36303428
Cc1c(c(n(n1)c2ccccc2)Oc3ccc(cc3)Cl)C[NH+](Cc4ccco4)C[C@@H](CCC=C)O C36303677
CC(C)COC[C@H](C[NH+](CCOC)Cc1c(nn(c1Oc2ccc(cc2)Cl)C)c3ccccc3)O C36305083
CCOC[C@H](C[NH+](Cc1c(nn(c1Oc2ccccc2F)C)c3ccccc3)CC(C)C)O C36306690
Cn1c(c(c(n1)c2ccccc2)C[NH+](CC3CC3)C[C@H](COCC=C)O)Oc4ccccc4F C36306893
CC(C)COC[C@H](C[NH+](Cc1c(nn(c1Oc2cccc(c2)F)C)c3ccccc3)C[C@@H]4CCCO4)O C36307243
CC(C)c1c(c(n(n1)c2ccccc2)Oc3ccccc3F)C[NH+](CCOC)C[C@@H](COC(C)C)O C36307832
CC(C)c1c(c(n(n1)c2ccccc2)Oc3ccccc3F)C[NH+](CC4CC4)C[C@H](CCC=C)O C36307946
CC(C)COC[C@@H](C[NH+](Cc1ccco1)Cc2c(nn(c2Oc3ccccc3)C)c4ccccc4)O C36308137
Cc1c(c(n(n1)c2ccccc2)Oc3ccccc3)C[NH+](Cc4ccco4)C[C@H](COC(C)(C)C)O C36308369
Cc1c(c(n(n1)c2ccccc2)Oc3ccccc3)C[NH+](C[C@H]4CCCO4)C[C@@H](CCC=C)O C36308598
CCc1c(c(n(n1)c2ccccc2)Oc3cccc(c3)F)C[NH+](CCOC)C[C@](C)(C=C)O C36308757
Cc1cccc(c1)OC[C@@H]2c3ccsc3CCN2C(=O)C[NH+](CC=C)C[C@@H](CCC=C)O C36309016
Cc1cccc(c1)OC[C@H]2c3ccsc3CCN2C(=O)C[NH+](Cc4ccco4)C[C@@H](CCC=C)O C36309452
CCC[NH+](C[C@@H](CCC=C)O)CC(=O)N1CCc2c(ccs2)[C@@H]1COc3cccc(c3)F C36309624
C=CCC[C@@H](C[NH+](CC1CC1)CC(=O)N2CCc3c(ccs3)[C@@H]2COc4cccc(c4)F)O C36309652
CC(C)CC[NH+](C[C@H](COCC=C)O)CC(=O)N1CCc2c(ccs2)[C@@H]1COc3ccc(cc3)F C36309846
C=CC[NH+](C[C@@H](COc1ccccc1)O)CC(=O)N2CCc3c(ccs3)[C@@H]2COc4ccc(cc4)F C36309863
Cc1ccc(c(c1)C)OC[C@@H]2c3ccsc3CCN2C(=O)C[NH+](CCC(C)C)C[C@@H](COC)O C36310135
Cc1ccc(c(c1)C)OC[C@H]2c3ccsc3CCN2C(=O)C[NH+](CCC(C)C)C[C@@H](COC)O C36310137
CCCCOC[C@@H](C[NH+](Cc1c(nn(c1Oc2ccc(cc2)OC)c3ccccc3)C)C4CC4)O C36313750
CCCCOC[C@H](C[NH+](Cc1c(nn(c1Oc2ccc(cc2)OC)c3ccccc3)C)C4CC4)O C36313752
Cc1ccc(cc1)Oc2c(c(nn2C)c3ccccc3)C[NH+](CCOC)C[C@@H](COC(C)(C)C)O C36315998
Cn1c(c(c(n1)c2ccccc2)C[NH+](CCOC)C[C@@H](CCC=C)O)Oc3ccc(cc3F)F C36316126
CCC[NH+](Cc1c(nn(c1Oc2ccc(cc2F)F)C)c3ccccc3)C[C@H](COCC=C)O C36316155
CC(C)COC[C@H](C[NH+](Cc1c(nn(c1Oc2ccccc2F)C)c3ccccc3)C4CC4)O C36316185
CCC[NH+](Cc1c(nn(c1Oc2ccc(cc2)F)c3ccccc3)CC)C[C@@H](COCC#C)O C36316516
CCC[NH+](Cc1c(nn(c1Oc2ccc(cc2)F)c3ccccc3)CC)C[C@H](COCC#C)O C36316517
Cc1c(c(n(n1)c2ccccc2)Oc3ccc(cc3)F)C[NH+](CC4CC4)C[C@H](COC(C)C)O C36342115
CC[C@H](C)[NH+](Cc1c(nn(c1Oc2ccc(cc2)C)c3ccccc3)C)C[C@@H](COCC#C)O C36346190
CC(C)c1c(c(n(n1)c2ccc(cc2)OC)Oc3ccccc3)C[NH+](C[C@H](COCC#C)O)C(C)C C36346476
CCc1c(c(n(n1)c2ccccc2)Oc3ccc(cc3)C)C[NH+](C[C@H](COCC#C)O)C(C)C C36346520
CCCCOC[C@@H](C[NH+](Cc1c(nn(c1Oc2ccc(cc2)C)c3ccccc3)CC)CC4CC4)O C36346555
CC[C@H](C)[NH+](Cc1c(nn(c1Oc2ccc(cc2F)F)c3ccccc3)C)C[C@@H](COCC)O C36346562
CCC[NH+](Cc1c(nn(c1Oc2ccccc2F)c3ccc(cc3)F)C)C[C@H](COCC=C)O C36346608
CCc1c(c(n(n1)c2ccccc2)Oc3ccc(cc3)F)C[NH+](CCOC)C[C@H](C(C)C)O C37266861
CC(C)C[C@H](Cn1cc(c2c1ccc(c2)C(=O)OC)C[NH2+]CC(C)C)S(=O)(=O)C(C)C C39491665
C[C@@H]1CCCCN1c2c(c(no2)c3ccccc3)C[NH+](C[C@@H](COCc4ccco4)O)CC(C)C C35780829
CCOc1cc(cc(c1OCc2cccc(c2)C)Br)C[NH2+]CCCSc3nnnn3C C40744794
Cc1c(c(n(n1)c2cccc(c2)Cl)Oc3ccccc3)C[NH+](C[C@@H](COC(C)(C)C)O)CC(C)C C36301743
Cc1c(c(n(n1)c2cccc(c2)Cl)Oc3ccccc3)C[NH+](C[C@@H](COCC(C)C)O)CC(C)C C36301728
CCOCCCNC(=O)[C@@H](c1ccc(cc1)Cl)N(Cc2cccs2)C(=O)CC3=c4ccccc4=[NH+]C3 C63617081
C[C@]12CCC[C@]([C@@H]1CCC(=C)[C@@H]2CCc3ccoc3C[NH2+][C@@H](Cc4ccccc4)C(=O)OC)(C)C(=O)OC C08771533
Cc1c(c(n(n1)c2ccccc2)Oc3ccc(cc3F)F)C[NH+](CCOC)C[C@@H](COc4ccccc4)O C35777764
Cc1c(c(n(n1)c2ccccc2)Oc3ccc(cc3)OC)C[NH+](C[C@@H](COC(C)(C)C)O)C(C)C C35777935
CC(C)C[NH+](C[C@@H](CCC=C)O)CC(=O)N1CCc2c(ccs2)[C@@H]1COc3cccc(c3)OC C35778821
CC(C)COC[C@@H](C[NH+](Cc1c(nn(c1Oc2ccc(cc2F)F)C)c3ccccc3)C4CC4)O C35782526
CC(C)COC[C@@H](C[NH+](Cc1c(nn(c1Oc2ccccc2)C)c3ccccc3)C(C)C)O C36301563
CCC[NH+](Cc1c(nn(c1Oc2ccc(cc2)OC)c3cccc(c3)Cl)C)C[C@H](COCC#C)O C36301684
Cc1c(c(n(n1)c2cccc(c2)Cl)Oc3ccccc3)C[NH+](C[C@@H](COCC=C)O)C4CC4 C36301800
Cc1c(c(n(n1)c2ccccc2)Oc3ccc(cc3)OC)C[NH+](Cc4ccco4)C[C@@H](COC(C)(C)C)O C36302518
CCc1c(c(n(n1)c2ccccc2)Oc3cccc(c3)F)C[NH+](CCOC)C[C@@H](COC(C)(C)C)O C36303210
Cc1c(c(n(n1)c2ccccc2)Oc3ccc(cc3)Cl)C[NH+](Cc4ccco4)C[C@H](CCC=C)O C36303680
Cc1c(c(n(n1)c2ccccc2)Oc3ccccc3OC)C[NH+](Cc4ccco4)C[C@H](CCC=C)O C36304403
CC[C@H](C)[NH+](Cc1c(nn(c1Oc2ccc(cc2)OC)c3ccccc3)C)C[C@@H](COCC=C)O C36304470
CC(C)COC[C@H](C[NH+](CCOC)Cc1c(nn(c1Oc2ccccc2Cl)C)c3ccccc3)O C36304962
CC(C)(C)OC[C@@H](C[NH+](CCOC)Cc1c(nn(c1Oc2ccccc2Cl)C)c3ccccc3)O C36304969
CC(C)OC[C@@H](C[NH+](Cc1c(nn(c1Oc2ccccc2F)C)c3ccccc3)CC4CC4)O C36306862
CCC[NH+](Cc1c(nn(c1Oc2cccc(c2)F)C)c3ccccc3)C[C@H](COC(C)C)O C36307156
CC(C)[NH+](Cc1c(nn(c1Oc2ccc(cc2)F)C)c3ccccc3)C[C@H](COCc4ccco4)O C36307559
CCOC[C@H](C[NH+](Cc1c(nn(c1Oc2ccccc2F)c3ccccc3)C(C)C)C4CC4)O C36307919
CCOC[C@H](C[NH+](Cc1c(nn(c1Oc2cccc(c2)F)c3ccccc3)C(C)C)C4CC4)O C36308016
CC[C@H](C)[NH+](Cc1c(nn(c1Oc2ccccc2)c3ccccc3)C)C[C@@H](COC(C)C)O C36308393
CCCC[C@H](C[NH+](Cc1c(nn(c1Oc2ccccc2Cl)c3ccccc3)C)C[C@@H]4CCCO4)O C36313711
CCCCOC[C@H](C[NH+](Cc1c(nn(c1Oc2ccccc2)C)c3ccccc3)C[C@@H]4CCCO4)O C36313992
Cc1ccc(cc1)Oc2c(c(nn2C)c3ccccc3)C[NH+](Cc4ccco4)C[C@@H](COCC=C)O C36316016
CCOC[C@H](C[NH+](Cc1c(nn(c1Oc2ccc(cc2F)F)C)c3ccccc3)CC(C)C)O C36316119
CCc1c(c(n(n1)c2ccccc2)Oc3ccccc3)C[NH+](C[C@@H](COCC#C)O)[C@@H](C)CC C36316288
CCc1c(c(n(n1)c2ccccc2)Oc3ccccc3)C[NH+](Cc4ccco4)C[C@H](COCC=C)O C36316445
CCc1c(c(n(n1)c2ccccc2)Oc3ccccc3F)C[NH+](CC4CC4)C[C@H](COCC)O C36316497
CCc1c(c(n(n1)c2ccccc2)Oc3ccc(cc3)F)C[NH+](CC4CC4)C[C@@H](COCC)O C36316536
CC[C@@H](C)[NH+](Cc1c(nn(c1Oc2ccccc2F)c3ccccc3)C)C[C@@H](COCC=C)O C36342014
Cc1c(c(n(n1)c2ccccc2)Oc3ccc(cc3)F)C[NH+](C[C@@H]4CCCO4)C[C@@H](CCC=C)O C36342102
CCOC[C@H](C[NH+](Cc1c(nn(c1Oc2ccc(cc2)C)c3ccccc3)C)CC(C)C)O C36345848
Cc1ccc(cc1)Oc2c(c(nn2c3ccccc3)C)C[NH+](C[C@@H](COCC(C)C)O)C4CC4 C36345887
Cc1ccc(cc1)Oc2c(c(nn2c3ccccc3)C)C[NH+](CC4CC4)C[C@@H](COCC=C)O C36345951
CCCCOC[C@H](C[NH+](Cc1c(nn(c1Oc2ccccc2F)c3ccccc3)C)C4CC4)O C36346016
Cc1c(c(n(n1)c2ccccc2)Oc3cccc(c3)F)C[NH+](CCOC)C[C@H](Cc4ccccc4)O C36346250
CCCCOC[C@@H](C[NH+](Cc1c(nn(c1Oc2cccc(c2)F)c3ccccc3)C)C4CC4)O C36346329
CCC[NH+](Cc1c(nn(c1Oc2ccccc2F)c3ccc(cc3)F)C)C[C@@H](COC(C)C)O C36346595
CCC[NH+](Cc1c(nn(c1Oc2ccc(cc2)F)c3ccc(cc3)F)C)C[C@@H](COC(C)C)O C36346745
CCCC(=O)OC[C@@H](C[NH2+][C@@H](Cc1ccccc1)c2nc(no2)c3ccc(cc3)Br)O C37488318
CCCC(=O)OC[C@H](C[NH2+][C@@H](Cc1ccccc1)c2nc(no2)c3ccc(cc3)Br)O C37488320
Cc1ccc(cc1)Oc2c(c(nn2c3ccccc3)C)C[NH+](C[C@H](COCc4ccccc4)O)CC(C)C C35788997
CCCCOC[C@@H](C[NH+](CCOC)Cc1c(nn(c1Oc2ccc(cc2)C)c3ccccc3)C)O C40409753
CCCCOC[C@H](C[NH+](CCOC)Cc1c(nn(c1Oc2ccc(cc2)C)c3ccccc3)C)O C40409757
CCOc1cc(ccc1OCc2ccccc2C)C[NH2+]CCSc3nnnn3c4ccccc4 C40736782
CCOc1cc(cc(c1OCc2cccc(c2)Cl)Cl)C[NH2+]CCCSc3nnnn3C C40744811
Cc1c(c(n(n1)c2ccccc2)Oc3ccc(cc3)OC)C[NH+](C[C@@H](COC(C)C)O)CC(C)C C36302349
Cc1c(c(n(n1)c2ccccc2)Oc3ccc(cc3)OC)C[NH+](C[C@@H](COCc4ccco4)O)CC(C)C C36302355
CCc1c(c(n(n1)c2ccccc2)Oc3ccc(cc3)OC)C[NH+](C[C@@H](COCC#C)O)CC(C)C C36316358
Cc1ccc(cc1)Oc2c(c(nn2C)c3ccccc3)C[NH+](C[C@@H](COCC#C)O)CC(C)C C36346787
CCC[C@@H](c1nnnn1C(C)(C)CC)[NH+](Cc2cc3cc(ccc3[nH]c2=O)OCC)C4CCCC4 C13500176
Cc1c(c(n(n1)c2cccc(c2)Cl)Oc3ccccc3)C[NH+](C[C@@H](COC(C)C)O)C4CC4 C35777110
Cc1c(c(n(n1)c2cccc(c2)Cl)Oc3ccccc3)C[NH+](C[C@H](COC(C)C)O)C4CC4 C35777113
Cc1c(c(n(n1)c2ccccc2)Oc3ccc(cc3)Cl)C[NH+](Cc4ccco4)C[C@H](COCC=C)O C35777697
Cc1c(c(n(n1)c2ccccc2)Oc3ccc(cc3)OC)C[NH+](C[C@@H](COCC(C)C)O)C(C)C C35777917
CCc1c(c(n(n1)c2ccccc2)Oc3ccc(cc3)F)C[NH+](CCOC)C[C@@](C)(C=C)O C35778464
CCCC[C@@H](C[NH+](Cc1ccco1)Cc2c(nn(c2Oc3ccc(cc3)Cl)c4ccccc4)C)O C35781354
CCN(CC)c1c(c(no1)c2ccccc2)C[NH+](C[C@H]3CCCO3)C[C@@H](COc4ccccc4C)O C36245895
Cc1c(c(n(n1)c2ccccc2)Oc3ccc(cc3)OC)C[NH+](Cc4ccco4)C[C@H](COC(C)(C)C)O C36302521
CCc1c(c(n(n1)c2ccccc2)Oc3ccccc3F)C[NH+](CCOC)C[C@@H](COCC(C)C)O C36303110
CCc1c(c(n(n1)c2ccccc2)Oc3ccccc3F)C[NH+](CCOC)C[C@@H](COC(C)(C)C)O C36303126
CCc1c(c(n(n1)c2ccccc2)Oc3ccccc3F)C[NH+](C[C@@H]4CCCO4)C[C@@H](CC)O C36303170
CCc1c(c(n(n1)c2ccccc2)Oc3ccc(cc3)F)C[NH+](CCOC)C[C@@H](COCC(C)C)O C36303283
CCc1c(c(n(n1)c2ccccc2)Oc3ccc(cc3)F)C[NH+](C[C@@H]4CCCO4)C[C@@H](COCC=C)O C36303328
Cc1c(c(n(n1)c2ccccc2)Oc3ccc(cc3)Cl)C[NH+](C[C@@H](COC(C)C)O)C(C)C C36303689
Cc1c(c(n(n1)c2ccccc2)Oc3ccc(cc3)Cl)C[NH+](C[C@H](COC(C)C)O)C(C)C C36303691
Cc1c(c(n(n1)c2ccccc2)Oc3ccc(cc3F)F)C[NH+](C[C@@H](COC(C)(C)C)O)C(C)C C36304116
CC(C)OC[C@H](C[NH+](Cc1c(nn(c1Oc2ccccc2Cl)C)c3ccccc3)C4CC4)O C36304991
Cn1c(c(c(n1)c2ccccc2)C[NH+](C[C@@H](COCC=C)O)C3CC3)Oc4ccccc4Cl C36305007
CC(C)[NH+](Cc1c(nn(c1Oc2ccc(cc2)F)C)c3ccccc3)C[C@H](COCc4ccccc4)O C36307548
CC(C)c1c(c(n(n1)c2ccccc2)Oc3ccccc3F)C[NH+](C[C@@H](COc4ccccc4)O)C5CC5 C36307869
Cc1c(c(n(n1)c2ccccc2)Oc3ccccc3)C[NH+](Cc4ccco4)C[C@H](COCC(C)C)O C36308352
Cc1c(c(n(n1)c2ccccc2)Oc3ccccc3)C[NH+](Cc4ccco4)C[C@@H](COC(C)(C)C)O C36308367
Cc1c(c(n(n1)c2ccccc2)Oc3ccc(cc3)Cl)C[NH+](CCOC)C[C@@](C)(C=C)O C36308762
Cc1ccc(cc1)OC[C@@H]2c3ccsc3CCN2C(=O)C[NH+](Cc4ccco4)C[C@@H](CCC=C)O C36309117
Cc1cccc(c1)OC[C@@H]2c3ccsc3CCN2C(=O)C[NH+](Cc4ccco4)C[C@@H](CCC=C)O C36309451
CC(C)CC[NH+](C[C@@H](COCC=C)O)CC(=O)N1CCc2c(ccs2)[C@@H]1COc3ccc(cc3)F C36309844
CCCC[C@@H](C[NH+](Cc1ccco1)Cc2c(nn(c2Oc3ccc(cc3F)F)c4ccccc4)C)O C36313731
CC(C)[NH+](Cc1c(nn(c1Oc2ccc(cc2F)F)C)c3ccccc3)C[C@@H](COC(C)C)O C36315978
CC(C)[NH+](Cc1c(nn(c1Oc2ccc(cc2F)F)C)c3ccccc3)C[C@H](COC(C)C)O C36315979
Cc1ccc(cc1)Oc2c(c(nn2C)c3ccccc3)C[NH+](Cc4ccco4)C[C@H](COCC=C)O C36316017
Cn1c(c(c(n1)c2ccccc2)C[NH+](CCOC)C[C@H](CCC=C)O)Oc3ccc(cc3F)F C36316127
CC(C)(C)OC[C@H](C[NH+](Cc1c(nn(c1Oc2ccc(cc2F)F)C)c3ccccc3)C4CC4)O C36316141
CC(C)(C)OC[C@@H](C[NH+](Cc1c(nn(c1Oc2ccccc2F)C)c3ccccc3)C4CC4)O C36316190
Cc1c(c(n(n1)c2ccccc2)Oc3ccc(cc3)F)C[NH+](C[C@H](COC(C)(C)C)O)C(C)C C36342061
Cc1ccc(cc1)Oc2c(c(nn2c3ccccc3)C)C[NH+](Cc4ccco4)C[C@@H](COC(C)C)O C36346169
CC[C@@H](C)[NH+](Cc1c(nn(c1Oc2ccc(cc2)C)c3ccccc3)C)C[C@@H](COCC#C)O C36346189
Cc1c(c(n(n1)c2ccccc2)Oc3cccc(c3)F)C[NH+](C[C@H](COC(C)(C)C)O)C(C)C C36346304
Cc1c(c(n(n1)c2ccccc2)Oc3cccc(c3)F)C[NH+](C[C@@H]4CCCO4)C[C@@H](CCC=C)O C36346405
CC[C@@H](C)[NH+](Cc1c(nn(c1Oc2ccc(cc2F)F)c3ccccc3)C)C[C@@H](COCC)O C36346561
Cc1c(c(n(n1)c2ccc(cc2)F)Oc3ccccc3F)C[NH+](C[C@H](COC(C)(C)C)O)C(C)C C36346584
Cc1c(c(n(n1)c2ccc(cc2)F)Oc3cccc(c3)F)C[NH+](C[C@H](COC(C)(C)C)O)C(C)C C36346640
Cc1c(c(n(n1)c2ccc(cc2)F)Oc3ccc(cc3)F)C[NH+](C[C@H](COC(C)(C)C)O)C4CC4 C36346732
Cc1ccc(cc1)Oc2c(c(nn2C)c3ccccc3)C[NH+](Cc4ccccc4)C[C@H](COCC=C)O C36346802
Cc1ccc(cc1)c2c3c(n[nH]2)C(=O)N([C@@H]3c4ccc(c(c4)OC)OCCC(C)C)CCCn5cc[nH+]c5 C40341733
Cc1ccc(cc1)c2c3c(n[nH]2)C(=O)N([C@H]3c4ccc(c(c4)OC)OCCC(C)C)CCCn5cc[nH+]c5 C40341734
CCOc1cc(ccc1OCc2ccc(c(c2)Cl)Cl)C[NH2+]CCCSc3nnnn3C C40744756
CCCS(=O)(=O)c1ncc(c(n1)Cl)C(=O)NC[C@H](c2ccc(cc2)C(C)(C)C)[NH+](CC)CC C40986194
Cc1ccc(cc1)Oc2c(c(nn2C)c3ccccc3)C[NH+](C[C@H](COCC#C)O)CC(C)C C36346788
CCc1ccc(cc1)c2cc(nc(n2)SCCC(=O)NCCCn3cc[nH+]c3)C(F)(F)F C58970406
CCCCn1c(nnc1S[C@H](C)C(=O)Nc2c(cc(cn2)Cl)Cl)[C@@H](CC)[NH+](C)C C09283232
CCCCn1c(nnc1S[C@H](C)C(=O)Nc2c(cc(cn2)Cl)Cl)[C@H](CC)[NH+](C)C C09283234
CC(C)CC(=O)Nc1ccc(cc1)C(=O)CSc2nnc(n2c3ccc(cc3)F)[C@H](C)[NH+](C)C C09727186
CCOc1ccc(cc1Br)C[NH2+]CCCSc2nnnn2c3ccccc3 C10475425
CCCc1cc(n[nH]1)C[NH+](C)Cc2cnc(n2CC3CCCCC3)S(=O)(=O)CC4CC4 C12208021
CCOc1cc(ccc1Oc2nnnn2c3ccccc3)C[NH2+][C@@H](C)CCc4ccccc4 C13726745
CCC[C@@H](c1ccccc1)[NH2+]Cc2ccc(c(c2)OCC)Oc3nnnn3c4ccccc4 C13729672
CC(C)[NH+](CCOC)Cc1ccc2c(c(sc2n1)C(=O)OC)NC(=O)c3c(cccc3Cl)F C14888691
Cn1c(nnn1)SCC[NH2+]Cc2cc(c(c(c2)Br)OCc3ccc(cc3)Cl)OC C16363643
Cn1c(nnn1)SCC[NH2+]Cc2cc(c(c(c2)Br)OCc3ccccc3Cl)OC C16363645
CCCc1cc([nH]n1)C[NH+](C)Cc2cnc(n2CC3CCCCC3)S(=O)(=O)CC4CC4 C20598536
CC[NH+](Cc1ccc(s1)Br)CC(=O)Nc2c(c(c(s2)C(=O)OC)C)C(=O)OC C20814839
CCOc1cc(cc(c1OCc2ccc(cc2)C)Cl)C[NH2+]CCSc3nnnn3C C20874865
CCOc1cc(cc(c1OCc2ccccc2F)Cl)C[NH2+]CCCSc3nnnn3C C22109307
Cc1ccc(cc1C)[C@H](C)NC(=O)CSc2nnc(n2CC=C)CC[NH+]3CCCCC3 C32777109
Cc1cccc(c1)c2c(c(on2)N3CCCC3)C[NH+](C[C@H](COc4ccccc4)O)C(C)C C35747805
Cc1c(c(n(n1)c2ccccc2)Oc3ccc(cc3F)F)C[NH+](C[C@@H]4CCCO4)C[C@@H](C(C)C)O C35777832
Cc1c(c(n(n1)c2ccccc2)Oc3ccc(cc3F)F)C[NH+](C[C@H]4CCCO4)C[C@@H](C(C)C)O C35777835
COc1ccc(cc1)C2=NO[C@@H](C2)C[NH+](Cc3ccccc3Cl)C[C@@H](COCc4ccco4)O C36147025
CCC[NH+](Cc1c(noc1N2CCOCC2)c3ccccc3)C[C@@H](COc4ccccc4C)O C36151047
CCC[NH+](Cc1c(noc1N2CCOCC2)c3ccccc3)C[C@H](COc4ccccc4C)O C36151052
CCC(CC)C(=O)N1CCN(CC1)[C@@H](C2CCCC2)C(=O)NCCC[NH+]3CCCC[C@@H]3C C36257019
CCc1c(c(n(n1)c2ccc(cc2)F)Oc3ccccc3)C[NH+](Cc4ccco4)C[C@@H](C)O C36303406
CC[C@H](C[NH+](CCOC)Cc1c(nn(c1Oc2ccc(cc2)Cl)c3ccccc3)C)O C36303643
CCOC[C@@H](C[NH+](Cc1c(nn(c1Oc2ccc(cc2)Cl)c3ccccc3)C)C4CC4)O C36303777
CCC[NH+](C[C@H](COC(C)C)O)CC(=O)N1CCc2c(ccs2)[C@@H]1COc3ccc(cc3)Cl C36309282
CCC[NH+](C[C@@H](COCC(C)C)O)CC(=O)N1CCc2c(ccs2)[C@@H]1COc3ccc(cc3)F C36309805
CC(C)[C@@H](C[NH+](CCOC)Cc1c(nn(c1Oc2ccc(cc2F)F)C)c3ccccc3)O C36316122
CC(C)OC[C@@H](C[NH+](Cc1c(nn(c1Oc2ccccc2F)C)c3ccccc3)C4CC4)O C36316182
CC[C@H](C[NH+](Cc1c(nn(c1Oc2ccc(cc2)F)c3ccccc3)C)C[C@@H]4CCCO4)O C36342101
CC[C@@H](C[NH+](Cc1c(nn(c1Oc2ccc(cc2)C)c3ccccc3)C)C[C@@H]4CCCO4)O C36346199
CC[C@H](C[NH+](Cc1c(nn(c1Oc2ccc(cc2)C)c3ccccc3)C)C[C@@H]4CCCO4)O C36346200
Cc1c(c(n(n1)c2ccc(cc2)F)Oc3cccc(c3)F)C[NH+](CCOC)C[C@H](C(C)C)O C36346622
CCOc1ccccc1C(=O)NCC(=O)O[C@@H](c2ccccc2)C(=O)C3=c4ccccc4=[NH+]C3 C39367414
C[C@@H](c1nnc(n1c2ccc(cc2)F)SCC(=O)c3ccc(cc3)NC(=O)CC(C)C)[NH+](C)C C39567232
Cc1c(c(n(n1)Cc2ccc(cc2Cl)Cl)Cl)C[NH2+]Cc3ccc(nc3)OCCOC C40120097
Cn1c(nnn1)SCCC[NH2+]Cc2cc(c(c(c2)Cl)OCc3ccccc3)Cl C40721340
CCOc1cc(cc(c1OC(C)C)Cl)C[NH2+]CCSc2nnnn2c3ccccc3 C40721915
CCCOc1c(cc(cc1Br)C[NH2+]CCCSc2nnnn2C)Br C40744596
CCOc1cc(ccc1OCc2c(cccc2Cl)Cl)C[NH2+]CCSc3nnnn3C C40744749
CCOc1cc(cc(c1OCc2cccc(c2)C)Cl)C[NH2+]CCSc3nnnn3C C40744798
Cc1cccc(c1)COc2c(cc(cc2Cl)C[NH2+]CCCSc3nnnn3C)OC C40744815
CC[NH+](CC)[C@@H](CNC(=O)c1cnc(nc1Cl)S(=O)(=O)CC)c2ccc(cc2)C(C)(C)C C40986117
CC[NH+](CC)[C@H](CNC(=O)c1cnc(nc1Cl)S(=O)(=O)CC)c2ccc(cc2)C(C)(C)C C40986118
CCCCS(=O)(=O)c1ncc(c(n1)Cl)C(=O)NC[C@@H](c2ccc(cc2)CC)[NH+]3CCCC3 C40986275
CCOC(=O)c1c(c(sc1NC(=O)C[NH+](CC2CCCCC2)C3CC3)C(=O)N(C)C)C C59409132
C[C@@H]1C(=c2cc(ccc2=[NH+]1)Cl)CCN(Cc3cccnc3)C(=S)Nc4cc(ccc4OC)OC C63655272
Cc1ccc2=[NH+][C@@H](C(=c2c1)CCN(Cc3ccccn3)C(=S)Nc4cc(ccc4OC)OC)C C63659149
Cc1ccc2=[NH+][C@H](C(=c2c1)CCN(Cc3ccccn3)C(=S)Nc4cc(ccc4OC)OC)C C63659151
COCCN(CCOC)CN1C(=S)N([C@@H](N1)C2=c3ccccc3=[NH+]C2)c4ccc(cc4)Cl C64202656
CC(C)Oc1ccc(cc1)C(=O)C2=C(C(=O)N([C@@H]2c3ccccc3F)CCC[NH+](C)C)O C08779225
CCCOc1ccc(cc1C)S(=O)(=O)NC[C@@H](c2ccc3c(c2)CCN3C)[NH+](C)C C08800814
C[NH+](C)CCCn1c2c(c(nc1=O)SCC(=O)Nc3ccccc3C(F)(F)F)CCCC2 C09747850
C[NH+](C)CCCN1[C@@H](/C(=C(/c2ccc(cc2)OCC=C)\O)/C(=O)C1=O)c3ccc(cc3)F C09178718
CC[NH+](CC)CCOC(=O)c1ccc(cc1)N/C=C(\C#N)/c2nc(cs2)c3cccs3 C09375665
CC[C@H](C1CC[NH+](CC1)Cc2cnc(n2CC3CCCCC3)S(=O)(=O)CC4CC4)O C12433439
C[NH+](C)CCN1[C@H](C(=C(C1=O)O)C(=O)c2ccc(cc2)OCC=C)c3ccc(cc3)Br C08934651
Cn1c(nnn1)SCC[NH2+]Cc2ccc(cc2)OCc3ccc(cc3Cl)Cl C13945470
Cc1cccc(c1C)NC(=O)C[NH+](CCOC)CC(=O)N(C)Cc2c(cccc2Cl)F C16395969
CC[NH+](CC)CCC[C@H](C)NC(=O)[C@@H]1CCCN1c2nc(ns2)Cc3ccc(cc3)F C16496592
CC[NH+](CC)CCCN1[C@@H](C(=C(C1=O)O)C(=O)c2ccc(cc2)Cl)c3ccc(o3)C C08926960
CCOc1cccc(c1O)CN2CCC[C@@H](C2)c3ccnc(n3)SCC[NH+]4CCCC4 C20999379
CC[NH+](CC)Cc1ccccc1CNC(=O)c2c(=O)cc(n(n2)c3ccccc3C(F)(F)F)C C21960952
c1ccc(cc1)[C@@H](CNC(=O)CCc2ccc(cc2)S(=O)(=O)N3CCCCC3)[NH+]4CCCC4 C22463447
CC[NH+](CC)[C@@H](CNC(=O)[C@H](CC(C)C)N1C(=O)[C@@H]2CC=CC[C@@H]2C1=O)c3ccccc3 C22752217
CCc1ccc(cc1)[C@H](CNC(=O)[C@@H](CC(C)C)N2C(=O)[C@@H]3CC=CC[C@@H]3C2=O)[NH+](C)C C22870646
CCc1ccc(cc1)[C@H](CNC(=O)[C@H](CC(C)C)N2C(=O)[C@@H]3CC=CC[C@@H]3C2=O)[NH+](C)C C22870660
c1ccc(cc1)C(c2ccccc2)[NH+]3CCN(CC3)C[C@H](COC[C@H]4COc5ccccc5O4)O C23473275
CCC(=O)c1ccc(cc1)OC[C@H](C[NH+]2CCCN(CC2)c3ccc(cn3)C(F)(F)F)O C24346968
Cc1nc(cs1)COc2ccccc2/C=C/C(=O)NC[C@@H](c3ccco3)[NH+]4CCCCC4 C24493136
c1ccc(cc1)CN2CCO[C@@H](C2)C[NH2+]Cc3ccc(cc3)OCc4cn5ccccc5n4 C15568508
C=CCn1c(nnc1SCC(=O)NC23CC4CC(C2)CC(C4)C3)CC[NH+]5CCCCC5 C32776978
CN(C)c1ccc(cc1)CN(CCCn2cc[nH+]c2)C(=O)Nc3ccccc3C(F)(F)F C34974284
CC(C)(C)OC[C@H](C[NH+](Cc1cccc(c1)Cl)C[C@@H]2CC(=NO2)c3ccc(cc3)OC)O C35743091
Cc1c(c(n(n1)c2ccccc2)Oc3ccccc3OC)C[NH+](CC(C)C)C[C@](C)(C=C)O C35778494
CCc1c(c(n(n1)c2ccccc2)Oc3ccc(cc3)OC)C[NH+](C[C@H](C(C)C)O)C4CC4 C35782605
CC[NH+](CC)CCC[C@@H](C)NC(=O)CCC(=O)N1CCn2cccc2[C@H]1c3cccc(c3)C C35847322
C[C@@H](c1ccccc1)[NH+](Cc2ccc(cc2F)F)Cc3nc(co3)C(=O)NCc4ccco4 C36073452
Cc1ccccc1C[NH+](Cc2nc(co2)C(=O)NCc3ccco3)[C@H](C)c4ccccc4 C36073523
C[C@H](CC(F)(F)F)[NH+]1CCC(CC1)n2c(ccn2)NC(=O)CCOc3ccccc3 C12612072
Cc1ccc(c(c1)C)NCc2nnc(n2C[C@@H]3CCCO3)SCC[NH+]4CCCCC4 C04092235
CCOc1ccc(cc1C)S(=O)(=O)NC[C@H](c2ccc(cc2)N(C)C)[NH+]3CCCC3 C38636088
C[C@@H](Cn1cc(c2c1ccc(c2)C(=O)OC)C[NH2+]Cc3ccccc3)S(=O)(=O)c4ccccc4 C39491298
CCC[NH2+]Cc1cn(c2c1cc(cc2)C(=O)OC)C[C@H](c3ccccc3)S(=O)(=O)C(C)C C39491722
CC[NH+](CC)CCC[C@@H](C)NC(=O)c1cc2cccnc2n(c1=O)Cc3ccc(cc3)C C36713206
CC[NH+](CC)CCC[C@H](C)NC(=O)c1cc2cccnc2n(c1=O)Cc3ccc(cc3)C C36713208
CCOC(=O)c1c2c(sc1NC(=O)CN3CC[NH+](CC3)Cc4ccc(cc4)SC)CCC2 C39972149
COc1ccc(cc1)OC[C@H](C[NH+](Cc2ccc(cc2Cl)Cl)[C@@H]3CCS(=O)(=O)C3)O C40314516
CC[NH+](CC)[C@@H](CNC(=O)c1ccc(o1)S(=O)(=O)c2ccccc2)c3cccs3 C40321633
CCOc1cc(ccc1OCC(=O)N2C[C@]3(C[C@@H]2CC(C3)(C)C)C)C[NH2+][C@@H](C)c4ccccn4 C25359060
CC(C)[C@H](c1ccc2c(c1)OCCO2)[NH2+]Cc3ccc(c(c3)OCc4cccnc4)OC C30545920
c1ccc-2c(c1)CCc3c2nc(nc3C(F)(F)F)SCCCC(=O)NCCCn4cc[nH+]c4 C58967269
CCc1ccccc1n2cnnc2SCC(=O)NCCCC[NH+]3C[C@H](C[C@@H](C3)C)C C58971111
C[C@@H]1C[C@@H](C[NH+](C1)CCCCNC(=O)c2cc(ccc2Cl)S(=O)(=O)N(C)C(C)C)C C58972324
CCOc1cc(cc(c1OC)Br)C[NH2+]Cc2ccc(c(c2OC)OC)OC C59369150
CCc1ccc(cc1)c2csc(c2C(=O)OCC)NC(=O)[C@H]3CCC[NH+](C3)CCC#N C62039387
Cc1c(c(=O)c2ccc(c(c2o1)C[NH+](CCOC)CCOC)O)c3ccc(cc3)Cl C41584386
CCNC(=S)N(CCC1=c2cc(ccc2=[NH+][C@H]1C)C)Cc3cc(c(c(c3)OC)OC)OC C63440251
Cc1ccccc1CSC2=NN[C@@H](N2C[C@H]3CCCO3)CN(C)C[C@@H]4C=c5ccccc5=[NH+]4 C64015297
c1ccc(cc1)C2(CCCC2)CNC(=O)CCc3nnc(o3)CCC4=c5ccccc5=[NH+]C4 C64131699
C[C@@H]1c2c(sc(n2)CSc3ccccc3)C[C@]4([C@H]1[C@H]([C@H](CC4)[C@H](C)C(=O)N(C)CC[NH+](C)C)O)C C03840660
C[C@@H]1C[C@H](CN(C1)S(=O)(=O)c2ccc(cc2)C(=O)N(CCC[NH+](C)C)c3nc4c(cccc4s3)F)C C08768473
CCOc1cccc2c1oc(c2)C(=O)N(CCC[NH+]3CCOCC3)c4nc5c(cc(cc5s4)F)F C08960227
C[C@H](c1nnc(n1c2ccc(cc2)F)S[C@H](c3ccccc3)C(=O)c4c[nH]c5c4cccc5)[NH+](C)C C09377660
Cc1ccc(c2c1nc(s2)N(CCC[NH+]3CCOCC3)C(=O)/C=C/c4cccc(c4)[N+](=O)[O-])Cl C09523889
CCCCN(C)S(=O)(=O)c1ccc(cc1)C(=O)N(CC[NH+](C)C)c2nc3c(cc(cc3s2)C)C C10066185
CCOc1cccc2c1nc(s2)N(CCC[NH+](C)C)C(=O)c3cc4c5ccccc5ccc4oc3=O C10067964
Cc1c(non1)C[NH+](C)Cc2cc(ccc2OCC(=O)N(C)C3CCCCC3)c4ccc5c(c4)OCO5 C12162218
CC[NH+]1CCN(CC1)c2nc3ccc(cc3s2)OC(=O)c4ccc(cc4)S(=O)(=O)N(CC=C)CC=C C12489748
Cc1ccc2cc(c(=O)[nH]c2c1)[C@@H](c3nnnn3C4CCCC4)[NH+](Cc5ccccc5)Cc6ccc(cc6)F C06409818
Cc1cccc2c1[nH]c(=O)c(c2)[C@H](c3nnnn3C(C)(C)C)[NH+](CCc4ccccc4)Cc5ccccc5 C06443885
CCOc1ccccc1N2CC[NH+](CC2)[C@H](C)C(=O)Nc3c(c4c(s3)C[C@H](CC4)C)C(=O)OCC C03350648
CCOc1ccccc1N2CC[NH+](CC2)[C@H](C)C(=O)Nc3c(c4c(s3)C[C@@H](CC4)C)C(=O)OCC C03350652
CC1=C[C@H]([C@@H](C[C@H]1Cc2nnc(o2)c3ccc(cc3)OC)C(C)C)C[NH+]4CCN(CC4)c5ncccn5 C30883294
c1ccc(c(c1)OCCNC(=O)[C@H]2CCC[NH+](C2)Cc3nc(no3)c4ccc(cc4)Br)Cl C31044161
c1cc(sc1)c2nc(on2)C[NH+]3CCC[C@H](C3)C(=O)NCCSCc4ccc(cc4Cl)Cl C31056587
c1ccc(c(c1)COc2ccc(cc2)c3nc(c(o3)N4CC[NH+](CC4)CCc5ccccn5)C#N)Cl C32624506
CCCC[NH+]1CCN(CC1)c2c3c4c(sc3nc(n2)SCc5ccc(cc5)[N+](=O)[O-])COC(C4)(C)C C34750120
CCCC[NH+]1CCN(CC1)c2c3c(c(sc3nc(n2)SCC(=O)Nc4ccccc4OC)C)C C34760366
CCC[C@@H](C(=O)NCCC[NH+]1CCCC[C@@H]1C)Sc2nc(c(c(=O)n2C)Cc3ccc(cc3)F)C C35156815
CC(C)(C)CC(C)(C)Nc1c([nH+]c2n1cccc2)c3ccccc3OC(=O)c4cc(cc(c4)OC)OC C35191008
CC1=C[C@H]([C@@H](C[C@H]1Cc2nnc(o2)c3ccc(cc3)OC)C(C)C)C[NH+]4CCN(CC4)c5cnccn5 C35442670
CCC(=O)N1CCc2ccc(cc2[C@H]1c3cccc(c3)F)OCc4ccc(o4)C(=O)N5CC[NH+](CC5)CC=C C35863321
CC(C)NC(=O)c1coc(n1)C[NH+](Cc2cccc(c2)C(F)(F)F)Cc3cccc(c3)C(F)(F)F C36068964
CCC[NH+](C[C@@H](COCc1ccccc1)O)CC(=O)N2CCc3c(ccs3)[C@@H]2COc4ccc(cc4C)C C36309401
CC(C)COC[C@@H](C[NH+](Cc1ccccc1)Cc2c(nn(c2Oc3ccccc3)C)c4ccccc4)O C36316200
CC(C)COC[C@H](C[NH+](Cc1ccccc1)Cc2c(nn(c2Oc3ccccc3)C)c4ccccc4)O C36316201
CCOC(=O)[C@@H]1CCCC[NH+]1CC(=O)N2[C@@H](CC(=N2)c3ccc(c(c3)C)C)c4ccc(cc4OC)OC C36342594
CCCCN(C)S(=O)(=O)c1ccc(cc1)C(=O)N(CCC[NH+](C)C)c2nc3ccc(cc3s2)OCC C36643275
CC[NH+](CC)CCN(c1nc2c(ccc(c2s1)Cl)C)C(=O)CS(=O)(=O)c3ccc(cc3)Cl C36698074
CC[NH+](CC)CCN(c1nc2c(c(ccc2s1)Cl)C)C(=O)CS(=O)(=O)c3ccc(cc3)Cl C36698091
Cc1ccc(c2c1nc(s2)N(CCC[NH+](C)C)C(=O)C3CCN(CC3)S(=O)(=O)c4ccc(cc4)F)C C38847381
Cc1ccc2c(c1C)nc(s2)N(CCC[NH+](C)C)C(=O)C3CCN(CC3)S(=O)(=O)c4ccc(cc4)F C38847383
CCOc1cccc2c1nc(s2)N(CCCn3cc[nH+]c3)C(=O)c4cc(ccc4Cl)Br C38847637
CC(C)C[C@H](c1ccccc1)NC(=O)[C@@H]2CCC[NH+](C2)Cc3nc(no3)c4ccc(cc4)Br C38905672
c1ccc(cc1)SCCCNC(=O)[C@@H]2CCC[NH+](C2)Cc3nc(no3)c4ccc(cc4)Br C38905697
Cc1ccc(cc1)OC[C@H](C)NC(=O)[C@H]2CCC[NH+](C2)Cc3nc(no3)c4ccc(cc4)Br C38905750
Cc1ccc(c2=[NH+]C(=O)[C@@H](C=c12)CN(Cc3ccc(cc3)F)S(=O)(=O)c4cccc(c4)C(=O)OC)C C39324974
COC(=O)c1ccc(o1)CSC2=NC3=c4ccccc4=[NH+][C@H]3C(=O)N2c5ccc(cc5)OC(F)(F)F C39726491
C[NH+](C)CCCNc1c(nc(o1)c2ccccc2Cl)S(=O)(=O)c3ccc(cc3)Br C39845642
CCCC[NH+](CCCC)CCCN1[C@H](c2c(=O)c3cc(ccc3oc2C1=O)F)c4cccc(c4)[N+](=O)[O-] C40013729
CCCC[NH+](CCCC)CCCN1[C@@H](c2c(=O)c3cc(ccc3oc2C1=O)Cl)c4cccc(c4)[N+](=O)[O-] C40014586
Cc1ccc(cc1)[C@H](CNC(=O)c2cnc(nc2Cl)SCc3ccc(cc3)Cl)[NH+]4CCCC4 C40985948
CCOc1ccc(cc1)n2c(nnc2SCCN3C(=O)c4ccccc4C3=O)C5=c6ccccc6=[NH+]C5 C63221852
CCCCc1cc(=O)oc2c1cc(c(c2)OCC(=O)N3C[C@H]4C(=c5ccccc5=[NH+]4)C[C@H]3C(=O)OC)Cl C63350805
CCCOc1ccc(cc1OC)[C@@H]2CN3C(=O)CN(C(=O)[C@@]3([C@@H]4C2=c5ccccc5=[NH+]4)C)CCC(C)C C63372124
CCCOc1ccc(cc1OCC)[C@@H]2CN3C(=O)CN(C(=O)[C@@]3([C@H]4C2=c5ccccc5=[NH+]4)C)[C@@H](C)CC C63375143
CCCOc1ccc(cc1OCC)[C@H]2CN3C(=O)CN(C(=O)[C@@]3([C@H]4C2=c5ccccc5=[NH+]4)C)[C@@H](C)CC C63375144
CCCCc1cc(=O)oc2c1cc(c(c2)OCC(=O)N3C[C@@H]4C(=c5ccccc5=[NH+]4)C[C@@H]3C(=O)OC)Cl C63390359
CC1=N[C@@H](SC1)SCc2ccccc2C(=O)O[C@@H](c3ccccc3)C(=O)C4=c5ccccc5=[NH+]C4 C40083982
Cc1cc[nH+]c(c1)N[C@]2(C(=O)N(C(=[NH+]2)c3ccccc3)C4CCCCC4)C(F)(F)F C06760708
Cc1ccc(cc1)n2cc(c(n2)c3cccc(c3)C)C[NH+](C)C4CC[NH+](CC4)C C11720108
Cc1ccc(cc1)C2(CCCC2)c3nc(on3)C[NH+]4CCCC[C@H]4CCn5cc[nH+]c5 C20255922
CC[NH+]1[C@H]([C@H](C[C@@]1(C)CO)C[NH2+]Cc2cccc3c2OCO3)c4ccc(cc4)Cl C20786004
CC(C)(C[NH2+]Cc1cc(c(c(c1)Br)OC)Br)C[NH+](C)C C36324998
CCOC(=O)/[NH+]=c\1/ccc-2c(cc(oc2c1)O)C[NH+](C3CC3)[C@H](C)C4CC4 C36764396
C[C@H](c1ccccc1Br)[NH2+][C@H](Cn2cc[nH+]c2)C(C)(C)C C37156609
CCOc1ccc(cc1OCC)/C=C(\C#N)/[C@H]2[NH+]=c3ccc(cc3=[NH+]2)C C38566949
CCCOC(=O)c1cccc(c1)N/C=C(\C#N)/C2[NH+]=c3ccccc3=[NH+]2 C38818528
c1ccc2=[NH+]/C(=N\S(=O)(=O)c3ccc(cc3)F)/[C@H]([NH+]=c2c1)NCc4ccc(cc4)F C38978966
CCOc1cc(ccc1OCc2ccc(cc2Cl)Cl)/C=[NH+]/[C@H]3N=C[NH+]=N3 C39388754
c1ccc(cc1)c2nc(cs2)C[NH2+]CC3=CN=[NH+][C@H]3c4ccc(cc4F)F C39445329
c1ccc(cc1)c2ccc(cc2)[C@H]3C[C@H](N=[NH+]3)C(=O)N/N=C/C4=c5ccccc5=[NH+]C4 C39707961
Cc1ccc2=[NH+][C@@H]([NH+]=c2c1)/C(=C\c3cccc(c3OC(C)C)OC)/C#N C39711687
CCOC(=O)COc1ccccc1/C=C(\C#N)/[C@H]2[NH+]=c3ccc(cc3=[NH+]2)C C39715545
Cc1ccc(cc1)C[NH2+]CC2=CN=[NH+][C@H]2c3ccc(cc3Cl)Cl C39938127
C[C@@H](c1ccc(c(c1Cl)Cl)Cl)[NH2+]C[C@H]2CC[NH+](C2)C(C)C C40623164
CC[C@@H]([C@H](c1ccc(cc1)Br)[NH+](CC)Cc2cccs2)[NH3+] C42954510
CC[C@H]([C@@H](c1ccc(cc1)Br)[NH+](C)[C@@H](C)c2cccs2)[NH3+] C42954802
CC[C@@H]([C@@H](c1cccc(c1)Br)[NH+](CC)Cc2cccs2)[NH3+] C43021313
CCC1CC[NH+](CC1)[C@H](c2ccc(s2)Br)[C@H](CC)[NH3+] C43261532
CCC1CC[NH+](CC1)[C@@H](c2cc(cs2)Br)[C@H](CC)[NH3+] C43286565
CC(C)[C@H](C[NH+](C)C)[NH2+]C1CC(C1)c2cccc(c2)Br C49197800
C[C@H](CC[NH+](C)C)[NH2+][C@@H](C)c1ccc(cc1Br)Br C49554066
CCC(C)(C)Cc1c[nH+]c([nH]1)CCc2ccc(cc2)N3CCCC4=C3[NH+]=NC4 C52572152
C[C@H](c1cc2cc(ccc2o1)Br)[NH2+]CC[NH+](C)C(C)C C54110835
CC(C)(C)[C@H](Cn1cc[nH+]c1)[NH2+]Cc2ccc(o2)c3ccc(cc3)F C59260098
c1cc(c(cc1)O)/C=[NH+]/CCSSCC/[NH+]=C/c2c(cccc2)O C17175033
c1ccc2=[NH+]C([NH+]=c2c1)CCCOC(=O)C34CC5CC(C3)CC(C5)C4 C63121392
c1ccc2=[NH+]CC(=c2c1)[C@@H](C/[NH+]=C/c3ccncc3)c4ccccc4Cl C63182653
Cc1cccc(c1)[C@@H]2NN[C@H](N2Cc3ccco3)SCC4[NH+]=c5ccccc5=[NH+]4 C63446111
CCOc1ccc2=[NH+][C@H]([NH+]=c2c1)SCc3ccc(cc3)C(C)(C)C C63467942
CC[C@H](C(=O)N/N=C/1\CCCC[C@@H]1C)SC2[NH+]=c3ccccc3=[NH+]2 C63562439
CSc1ccc(cc1)CNC(=O)[C@@H]2CCCN(C2)[C@@H]3[NH+]=c4ccc(cc4=[NH+]3)Cl C63696024
Cc1ccc2=[NH+][C@@H]([NH+]=c2c1)N3CCC[C@@H](C3)C(=O)NCCc4ccc(cc4)SC C63696647
Cc1cc2=[NH+][C@H](C(=O)[NH+]=c2cc1C)CSc3ccc(cc3)NC(=O)C(C)C C63751638
c1ccc(c(c1)C(=O)Nc2ccc(cc2)SC[C@@H]3C(=O)[NH+]=c4ccccc4=[NH+]3)F C63751810
CSCC[C@H](C1[NH+]=c2ccccc2=[NH+]1)NC(=O)c3cccc(c3)Br C63804180
c1ccc2=[NH+]CC(=c2c1)CC(=O)NCC3(CCCCC3)[NH+]4CCCCC4 C63843715
c1ccc2=[NH+]C([NH+]=c2c1)SCC(=O)N/N=C/c3cccc(c3)Br C63867187
CCN(CC[C@H]1[NH+]=c2ccc(cc2=[NH+]1)C)CC3=NN=C(C3)C(C)(C)C C63882302
Cc1cc(sc1)c2ccc(c(n2)N(C)C)C(=O)N[C@@H](C)C3[NH+]=c4ccccc4=[NH+]3 C64045300
CC(C)CC[NH+]1CC[C@@H]2[C@@H](C1)CCCN2C(=O)CCC3=c4ccccc4=[NH+]C3 C64103457
C=CCc1cccc(c1O)/C=N/c2ccc3=[NH+][C@H]([NH+]=c3c2)c4ccccc4 C64427224
C[C@@H]1C(=C(NN1C)C)C[NH2+]C[C@@H](c2ccccc2)C3=c4ccccc4=[NH+]C3 C64716245
c1ccc(cc1)COc2ccccc2/C=N/c3ccc4=[NH+]C(=O)[NH+]=c4c3 C02229110
CC[C@@H]1[NH+]=c2ccc(cc2=[NH+]1)CCC(=O)N[C@H](C)c3ccc(cc3C)C C64747082
CC[C@H](C)[C@@H](C(=O)NC1[NH+]=c2ccccc2=[NH+]1)NC(=O)c3ccc(cc3C)C C65305904
Cc1ccc2=[NH+][C@H]([NH+]=c2c1C)CN(CC3=C(NN([C@@H]3C)C)C)C(C)C C65455973
CC1CCC(CC1)[NH+]2CCC(CC2)N(C)C(=O)N[C@H](CC(C)C)C[NH+](C)C C66185463
C[C@@H]1CCc2c(sc3c2c(ncn3)NC[C@H](c4ccccc4)[NH+](C)C)C1 C03285404
CC1CC[NH+](CC1)/C(=C/c2nc(sn2)Nc3ccc(c(c3)Cl)F)/C C03631533
CC(C)C[C@@H]1[C@H]2[C@@H]([C@@H]([NH2+]1)c3ccccc3Cl)C(=O)N(C2=O)c4ccccc4 C04588459
CN(C)c1ccc(cc1)[C@H]2[NH2+]C[C@H](O2)COc3cc(ccc3Cl)Cl C05191846
C[NH+](C)Cc1c(=O)ccc-2c(c(coc12)c3ccc(cc3Cl)Cl)O C05445242
Cc1ccc2c(c1)sc(c2Cl)C(=O)NC[C@H](c3ccco3)[NH+](C)C C05484071
CCC[NH+]1CCC2(CC1)N3[C@H](C=C(N3)c4cc(ccc4C)C)c5ccccc5O2 C01831304
Cc1ccc(cc1)[C@@H](c2ccccc2)[NH2+]Cc3cc(=O)n4ccsc4n3 C08264145
c1cc(ccc1c2ncc(s2)CC(=O)NC[C@@H]3CCC[NH+]4[C@@H]3CCCC4)F C12296926
CCOc1ccc(cc1)[C@H]2c3c(c4ccccc4[nH]3)CC[NH+]2Cc5nccs5 C12836665
Cc1c2cc(ccc2nc(n1)N3CCC[C@H](CC3)[NH2+]CCc4cccs4)F C14987757
C/C=C(\C)/C[NH+]1CCOc2c(cc(cc2O)c3nc4ccccc4s3)C1 C15070537
Cc1ccc(o1)[C@H](CNC(=O)c2c(c3ccccc3s2)Cl)[NH+]4CCCC4 C15860456
c1ccc(c(c1)N2CCN(CC2)[C@H]3c4c5c(sc4NC=[NH+]3)CCCC5)F C19327003
Cc1c(c(=O)c2cc(ccc2[nH]1)Oc3ccccc3)C[NH+]4C[C@]5(C[C@@H]4CC(C5)(C)C)C C19793252
c1ccc(cc1)Cn2c3ccccc3nc2[C@@H](c4cccs4)N5CC[NH2+]CC5 C19931966
c1cc(ccc1N2C(=O)C[C@@H](C2=O)[NH2+]CCC34CC5CC(C3)CC(C5)C4)Cl C20500403
c1cc(sc1S(=O)(=O)NCC2CC[NH+](CC2)C3CCCC3)Cl C22999906
c1cc(c(cc1S(=O)(=O)NCC2CC[NH+](CC2)C3CCCC3)Cl)F C23127595
C[NH+](Cn1c(=S)sc(n1)Nc2ccccc2F)[C@H]3CCc4c3cccc4 C25452833
C[NH+](Cn1c(=S)sc(n1)Nc2ccc(cc2)F)[C@H]3CCc4c3cccc4 C25453308
Cc1c2cc(ccc2oc1C(=O)NC[C@H](c3cccs3)[NH+]4CCCC4)Cl C28287798
Cc1ccc(cc1NC(=O)[C@@H]2CCCN(C2)c3c4ccsc4cc[nH+]3)Cl C33174139
c1cc(ccc1c2ncc(s2)CC(=O)NC[C@H]3CCC[NH+]4[C@@H]3CCCC4)F C36585409
C[NH2+][C@@H](Cc1ccc(cc1)[N+](=O)[O-])c2ccccc2I C38133679
CC(C)(C)[C@@H]1CCc2c(c(c3c4=NC(=O)CC(=c4sc3[nH+]2)O)c5cccs5)C1 C08782347
CCC[C@]12C[NH+]3C[C@](C1O)(CN(C2)[C@@H]3c4cc5ccccc5n4C)CCC C27577917
c1c(nc(s1)NC(=O)C23C[C@H]4C[C@@H](C2)CC(C4)(C3)Cl)C[NH+]5CCCCC5 C36652197
Cc1ccccc1[C@H]2[C@@H]3[C@@H](CC[NH+]2Cc4ccc(s4)NC(=O)C)[C@@H]5C=CC=CC5=N3 C39387672
Cc1cccn2c1[nH+]c(c2)CC(=O)Nc3ccc(cc3C)Br C41284370
c1ccc(c(c1)[C@@H](CNC(=O)c2cc3cccc(c3o2)F)[NH+]4CCCC4)Cl C41332817
Cc1c(sc(n1)c2ccc(cc2)F)C(=O)NC[C@@H]3CCC[NH+]4[C@H]3CCCC4 C43746958
Cc1cc(c(s1)C)[C@@H](C)[NH2+]Cc2ccc(cc2Br)[N+](=O)[O-] C49507107
Cc1cc(c(c(c1)Br)NC(=O)C[NH+]2CCCC[C@@H]2C=O)Br C54237503
C[C@@H]1CCC[NH+](C1)C[C@@H](C)NC(=O)N(C)Cc2cc(cs2)Br C56787868
Cc1c2cc(ccc2n(c1C(=O)NC[C@H](c3cccc(c3)F)[NH+](C)C)C)Cl C35322759
C[C@@H]1C[C@H](C[NH+](C1)C(C)(C)CNC(=O)N2CCC[C@@H]2c3cccs3)C C59992926
CCc1c(cc(s1)C(=O)N2CCC(CC2)c3[nH]c(c[nH+]3)c4ccc(c(c4)F)F)C C60208852
c1ccc2c(c1)-c3nc4ccccc4n3[C@@H](N2)CCC5=c6ccccc6=[NH+]C5 C63221845
C=CCN1c2ccccc2[C@@]3(C1=O)[C@@H]4C(=c5cc(ccc5=[NH+]4)Cl)CCN3 C63493012
c1ccc2=[NH+][C@H](C(=c2c1)Sc3ccc(cc3)Cl)C(=O)NC[C@@H]4CCCO4 C63530382
c1ccc(c(c1)[C@H]2[C@@H]3C(=c4ccccc4=[NH+]3)CCN2C(=O)NCc5ccc(cc5)F)F C63571369
c1cc(ccc1[C@@H]2C=c3cc(ccc3=[NH+]2)Cl)NS(=O)(=O)c4ccc(c(c4)F)F C63627383
CCOc1ccccc1C(=O)Nc2ccc(cc2)[C@@H]3C=c4ccccc4=[NH+]3 C63627809
c1ccc(cc1)CS(=O)(=O)Nc2cccc(c2)[C@H]3C=c4ccccc4=[NH+]3 C63737487
Cc1cccc2=C([C@@H]([NH+]=c12)C)CCNS(=O)(=O)c3c(cc(cc3C)C)C C63804621
c1ccc2=[NH+]C(=O)[C@@H](C=c2c1)CC(=O)Nc3ccc(c(c3)C(F)(F)F)Br C64109080
Cc1ccc(cc1)[C@H]2[C@@H]3C(=c4ccccc4=[NH+]3)CCN2C(=O)Nc5cccc(c5)F C64481431
c1ccc(c(c1)[C@@H]2[C@@H]3C(=c4ccccc4=[NH+]3)CCN2C(=O)Nc5ccc(cc5F)F)F C64622860
C[C@@H](c1nnc2n1CCC2)[NH2+]Cc3ccc(s3)c4cccc(c4)Cl C67186893
Cc1ccc(cc1)CSc2nc3c(c4cc(ccc4[nH]3)Br)nn2 C01026618
C[C@@H]1CCc2c(sc(c2C(=O)OC)NC(=O)c3ccc(cc3)C(C)(C)C)C1 C01904876
CC(C)(C)c1ccc(cc1)[C@@H]2C[C@@H]2C(=O)Nc3nnc(s3)c4cccs4 C00680090
COc1cc(cc(c1O)/C=N/c2ccc3c4ccccc4oc3c2)Br C00826561
Cc1nc2ccc(cc2s1)Nc3c4c(csc4ncn3)c5ccc(cc5)Cl C04867068
c1ccc(cc1)c2cc(nc(n2)NN=Cc3cccc(c3)Cl)c4ccccc4 C04977327
c1cc(ccc1c2csc(n2)/C(=N\Nc3ccc(cc3)Br)/C#N)F C05023893
Cc1cc(c2c(c1)sc(n2)N3CCC(CC3)C(=O)N[C@@H]4CCC[C@H]([C@@H]4C)C)C C05107275
c1ccn2cc(nc2c1)c3cccc(c3)/N=C/c4cc(ccc4O)Br C03120975
Cc1ccc(cc1)c2csc(n2)N3[C@@]([C@@H]4CCCCCC4=N3)(C(F)(F)F)O C05274848
Cc1ccc(cc1)c2csc(n2)N3[C@]([C@@H]4CCCCCC4=N3)(C(F)(F)F)O C05274849
CC1=C([C@H](n2c3ccccc3nc2N1)c4ccc(cc4)Cl)C(=O)C5=CC=CCC5 C01069473
Cc1cccc(c1C)OCC(=O)Nc2nc3c(s2)ccc(c3Cl)Cl C06479137
Cc1ccc(cc1Cl)NC2=NS(=O)(=O)C(=C2C)c3ccc(cc3)C(C)C C06797374
c1ccc2c(c1)[nH]c(n2)CSc3c4c(csc4ncn3)c5ccc(cc5)Cl C06414346
CCc1ccc(s1)c2cc(c3cc(ccc3n2)Cl)C(=O)Nc4ccc(cn4)C C06570483
CCn1c2ccccc2c3c1ccc(c3)/C=N/Nc4ccc(cn4)C(F)(F)F C05174376
C/C(=N/Nc1c2c3c(sc2ncn1)CCCC3)/c4ccc(c(c4)Cl)Cl C13305982
C[C@H]1CCCC[C@H]1NC(=O)/C(=C/c2ccc(o2)c3ccc(cc3)Br)/C#N C15227461
C=CCN\1C(=O)/C(=C/c2cccc(c2)Br)/S/C1=N\c3cccc(c3)O C16934719
Cc1ccc(cc1)c2c(n3c(n2)SCC3)CNC(=O)C45CC6CC(C4)CC(C6)C5 C17051197
C[C@H](c1ccc(cc1Cl)Cl)Nc2ccc(cc2[N+](=O)[O-])Br C20546480
Cc1ccc2c(c1C)nc(s2)NC(=O)c3c(ccc(c3OC)Cl)Cl C28232559
Cc1c(n(c2c1c(ncn2)Nc3cccc(c3)Cl)c4cc(cc(c4)F)F)C C32975754
c1ccnc(c1)Nc2nc(cs2)c3ccc(o3)c4ccc(cc4)Br C06080319
c1ccc2c(c1)[nH]c(n2)/C(=C\c3ccc(o3)c4cccc(c4Cl)Cl)/C#N C33395777
c1ccc2c(c1)cccc2N3C(=O)[C@H](SC3=O)Nc4c(cccc4Cl)Cl C33569769
c1ccc2c(c1)cccc2N3C(=O)[C@H](SC3=O)Nc4ccc(c(c4)Cl)Cl C33569773
Cc1ccc(cc1[N+](=O)[O-])[C@H](C)Nc2ccc(cc2C)I C37057078
c1ccc2cc(ccc2c1)S(=O)(=O)NC3c4ccccc4Oc5c3cccc5 C00754627
CCOc1ccc2ccccc2c1C(=O)Nc3nc4c(cc(cc4s3)F)F C36695354
CC1=CC2=N[C@H](N[C@@H]2C=C1)/C(=C/c3ccc(o3)c4ccc(c(c4)Cl)Cl)/C#N C39770439
CC1=C[C@@H]2C(=N[C@@H](N2)/C(=C/c3ccc(o3)c4cccc(c4)C(F)(F)F)/C#N)C=C1C C39973133
c1ccc(cc1)c2c3c([nH]n2)C(=O)N([C@H]3c4ccc(cc4)F)Cc5ccc(cc5)Cl C40338803
Cc1ccc(cc1)[C@@H]2c3c(n[nH]c3C(=O)N2CC(C)C)c4ccc(cc4)Cl C40341947
c1cc(cc(c1)F)[C@H]2c3c(n[nH]c3C(=O)N2C4CCCCC4)c5ccc(cc5)Cl C40343114
c1ccc(cc1)c2cc(c3ccccc3n2)C(=O)Nc4ccnc5c4cccc5Cl C41057582
C[C@H](c1ccc(cc1Br)Br)Nc2ccc(c(c2)[N+](=O)[O-])F C41649402
Cc1c(cccc1[N+](=O)[O-])N[C@@H](C)c2ccc(cc2Br)Br C41649414
Cc1ccc(cc1S(=O)(=O)/N=c\2/[nH]c(cs2)C(C)(C)C)Br C42294615
CC(=O)OCC(=O)[C@@]1(CC[C@H]2[C@]1(CC[C@@H]3[C@@H]2CC[C@]4([C@@]3(CCCC4)C)C)C)O C43707333
c1cc(cc(c1)Cl)n2c(c(cn2)C(=O)Nc3cccc(c3F)Cl)C(F)(F)F C45344068
Cc1ccc(cc1)c2c3c([nH]n2)C(=O)N([C@@H]3c4ccccc4)c5ccc(cc5)Cl C04928636
CN(C)c1ccc(cc1)/N=C/c2c3c(cc(c2O)Br)oc4c3CCCC4 C02300006
CC1=C([C@H](n2c3ccccc3nc2N1)c4ccc(cc4)Cl)C(=O)c5ccccc5 C20512731
Cn1c2ccccc2nc1c3c([nH]nc3c4ccccc4Cl)c5ccccc5 C06909103
c1ccc(c(c1)NC(=O)c2ccc(cc2F)Cl)Oc3c(cc(cn3)Cl)Cl C58987635
Cc1cc(c(n1c2ccccc2F)C)/C=C/3\C(=O)N/C(=N\c4ccc(cc4)F)/S3 C59105947
Cc1ccn2c(c1)nc(c2CC(=O)N[C@H]3CCCC[C@H]3C)c4ccc(c(c4)C)C C62049308
CC1=CC(=NC(=O)[C@@H]1C2=Nc3ccccc3C(N2)(c4ccccc4)c5ccccc5)C C63506309
CC1(CC(CC([NH+]1C)(C)C)NC(=O)CCC(=O)NC2CC([NH+](C(C2)(C)C)C)(C)C)C C00780333
c1ccc2=[NH+]/C(=N\S(=O)(=O)c3cccc(c3)Cl)/[C@H]([NH+]=c2c1)Nc4ccc5c(c4)OCCO5 C38965546
Cc1ccc(cc1C)S(=O)(=O)/N=C\2/[C@@H]([NH+]=c3ccccc3=[NH+]2)Nc4ccc5c(c4)OCCO5 C38966499
c1ccc2=[NH+]/C(=N\S(=O)(=O)c3ccc(cc3)F)/[C@@H]([NH+]=c2c1)Nc4ccc5c(c4)OCCO5 C38975147
c1ccc2=[NH+]/C(=N\S(=O)(=O)c3ccc(cc3)F)/[C@H]([NH+]=c2c1)Nc4ccc5c(c4)OCCO5 C38975149
CC(C)CCN[C@@H]1/C(=N/S(=O)(=O)c2cccc3c2nsn3)/[NH+]=c4ccccc4=[NH+]1 C38975200
COc1ccc(c(c1)N[C@H]2/C(=N/S(=O)(=O)c3cccs3)/[NH+]=c4ccccc4=[NH+]2)OC C38979395
c1ccc2=[NH+]/C(=N\S(=O)(=O)c3cccc4c3nsn4)/[C@H]([NH+]=c2c1)NC5CCCCC5 C38979903
c1ccc(cc1)CN[C@@H]2/C(=N/S(=O)(=O)c3cccc4c3nsn4)/[NH+]=c5ccccc5=[NH+]2 C38980547
c1ccc(cc1)CN[C@H]2/C(=N/S(=O)(=O)c3cccc4c3nsn4)/[NH+]=c5ccccc5=[NH+]2 C38980549
c1ccc2=[NH+]/C(=N\S(=O)(=O)c3cccc(c3)Cl)/[C@@H]([NH+]=c2c1)NC[C@H]4CCCO4 C38980758
c1ccc2=[NH+]/C(=N\S(=O)(=O)c3cccc(c3)Cl)/[C@H]([NH+]=c2c1)NC[C@H]4CCCO4 C38980760
CCOC(=O)[C@H]1C(=c2cc(ccc2=[NH+]1)Br)NC(=O)CC[NH+]3C[C@@H](C[C@@H](C3)C)C C39001132
CCOc1ccc2=[NH+]C(=O)[C@@H](C=c2c1)[C@H]([C@@H]3N=NNN3C(C)(C)C)[NH+]4CCCCCC4 C39711470
COc1ccc(cc1)C2=C[C@H](N=N2)N/N=C/3\[C@@H]([NH+]=c4ccccc4=[NH+]C3=O)C(F)(F)F C39738299
c1ccc(c(c1)[C@H]2C(=O)[NH+]=c3ccccc3=[NH+]2)NCc4cc(cc5c4OCOC5)Cl C39777237
Cc1ccc(cc1)S(=O)(=O)/N=C\2/[C@H]([NH+]=c3ccccc3=[NH+]2)Nc4ccc5c(c4)COC5=O C39928799
Cc1ccc2=[NH+][C@@H]3C(=c2c1)N=NC(=[NH+]3)N/N=C/c4cc5c(cc4Br)OCO5 C39935145
Cc1cccc2=C3[C@H](N/C(=[NH+]\N=C\c4cc5c(cc4Br)OCO5)/N=N3)[NH+]=c12 C39935631
Cc1cccc2=C3[C@@H](N/C(=[NH+]\N=C\c4cc5c(cc4Br)OCO5)/N=N3)[NH+]=c12 C39935632
Cc1ccc2=[NH+][C@H]([NH+]=c2c1)/C(=C\c3cc(n(c3C)c4ccc(cc4)S(=O)(=O)N)C)/C#N C39964787
c1ccc2=[NH+]C([NH+]=c2c1)/C(=C/c3cc(c(c(c3)Br)O)Br)/C#N C39977927
C[NH+](Cc1ccc(s1)Cl)[C@@H](C[NH3+])c2cc(c(o2)Br)Br C50362170
C[NH+](Cc1cc(cs1)Br)[C@H](C[NH3+])c2cc(c(o2)Br)Br C50362272
CC(C)c1ccc(cc1)[C@@H]2[C@H]3C(=c4ccccc4=[NH+]3)C[C@@H]5N2C(=O)CN(C5=O)C6CC([NH2+]C(C6)(C)C)(C)C C63139508
Cn1c2c(c(=O)[nH]c1=O)n(c(n2)SC3[NH+]=c4ccccc4=[NH+]3)CCCc5ccccc5 C63211896
Cn1c2c(c(=O)[nH]c1=O)n(c(n2)SC3[NH+]=c4ccccc4=[NH+]3)CCc5ccccc5 C63211907
Cc1ccc2=[NH+][C@H]3C(=c2c1)N=[NH+]C(=N3)N/N=C/c4cc(cc(c4O)Br)Br C39412428
COc1ccc(cc1OC)N[C@H]2/C(=N/S(=O)(=O)c3cccs3)/[NH+]=c4ccccc4=[NH+]2 C39976463
c1ccc(c(c1)c2ccc(o2)C(=O)Nc3ccc(cc3)C4[NH+]=c5ccccc5=[NH+]4)[N+](=O)[O-] C63314304
CC(=O)N1CCN(CC1)c2ccc(cc2)NC(=O)CS[C@@H]3[NH+]=c4ccc(cc4=[NH+]3)Cl C63328778
CC1(CCc2c(cc(c3c2oc(=O)c4c3CCC4)OCC(=O)NC5[NH+]=c6ccccc6=[NH+]5)O1)C C63385222
Cc1ccc2=[NH+][C@H]([NH+]=c2c1)c3cc(ccc3O)/N=C/c4cc(cc(c4O)I)Cl C63428589
CC1(C[C@H]2[C@@H](C=C(C(=O)N2)C(=O)Nc3ccc(cc3)C4[NH+]=c5ccccc5=[NH+]4)C(=O)C1)C C63448162
c1ccc2=[NH+]C([NH+]=c2c1)c3ccc(cc3)NC(=O)C4=C[C@H](C=N4)S(=O)(=O)N5CCCCC5 C63558484
CC1=C2[C@@H](CC(=O)N[C@@H]2N(N1)C3[NH+]=c4ccccc4=[NH+]3)c5ccc(s5)Br C63699037
CC1=C2[C@@H](CC(=O)N[C@@H]2N(N1)C3[NH+]=c4ccccc4=[NH+]3)c5ccc(o5)c6cccc(c6)Cl C63699067
c1ccc2=[NH+]C(=O)[C@@H]([NH+]=c2c1)CSc3nnc(s3)NC(=O)c4ccc(o4)Br C63751990
Cc1cccc2=C3[C@@H]([NH+]=c12)N=C([NH+]=N3)N/N=C\c4cc(cc(c4O)Br)Cl C39774428
Cc1cccc2=C3[C@H]([NH+]=c12)N=C([NH+]=N3)N/N=C\c4cc(cc(c4O)Br)Cl C39774429
CCC(C)(C)C1CCC2(CC1)[C@@H]3C(=c4ccccc4=[NH+]3)[C@H](C[NH2+]2)c5ccccc5Cl C63778162
CN1c2ccccc2C(=O)[C@@H]3[C@@H]1N[C@@H](N(C3=O)Cc4ccco4)CSC5[NH+]=c6ccccc6=[NH+]5 C63929351
CN(CC[C@H]1[NH+]=c2ccc(cc2=[NH+]1)F)C(=O)[C@@H]3C=C(ON3)COc4cccc5c4ccnc5 C64043919
CN(CC[C@@H]1[NH+]=c2ccc(cc2=[NH+]1)F)C(=O)[C@H]3C=C(ON3)COc4cccc5c4ccnc5 C64043920
CC[C@@H]1[C@H](C(=O)C=C(N1Cc2cccs2)C)C(=O)NCCC3[NH+]=c4ccccc4=[NH+]3 C64084014
CC1=C(S[C@H](N1)n2cccc2)C(=O)NCC3CCC(CC3)C4[NH+]=c5ccccc5=[NH+]4 C64414457
CC1=C2[C@@H](CC(=O)N[C@@H]2N(N1)C3[NH+]=c4ccccc4=[NH+]3)c5ccc(c(c5)Br)F C64450277
Cc1ccc2=[NH+]CC(=c2c1)CCNC(=O)C3CC[NH+](CC3)[C@H]4C(=O)N(c5ccccc5N4)C C64491439
c1ccc2=[NH+]C([NH+]=c2c1)c3ccc(cc3)NC(=O)c4c(ccc(n4)n5cnnc5)Br C64604111
c1ccc2=[NH+]C([NH+]=c2c1)SCc3nc(on3)CCC(=O)Nc4ccc(cc4F)Cl C64604144
C[C@H]([C@H](c1cccs1)[NH+]2CCCC2)NC(=O)c3ccccc3[N+](=O)[O-] C03224705
CCOC(=O)c1c(c2c(=O)[nH]c(nc2s1)[C@H](C)[NH+]3CCC(CC3)C)C C07003666
C[NH+](C)[C@@H](CNC(=O)c1ccc(cc1Cl)[N+](=O)[O-])c2cccs2 C07408819
C[C@H]1CCc2c(sc(c2C#N)NC(=O)C[NH+]3CCC(CC3)C(=O)OC)C1 C07637114
CCCc1cc(n2c3ccccc3nc2c1C#N)N4CC[NH+](CC4)CCO C00811656
Cc1c(cnc(n1)N2CCCCCCC2)[C@H](C)[NH2+]Cc3cnn(c3C)C C12386780
Cc1ccc(c(c1)NC(=O)c2cn3cccc(c3n2)C)OCC[NH+](C)C C19718773
CC[NH+]1CCC[C@H]1CNc2c3c(noc3ncn2)c4ccc(cc4)Cl C20329718
Cc1ccccc1C[NH+](C)[C@@H](C)C(=O)Nc2cccc(c2C)[N+](=O)[O-] C26197604
Cc1ccc(cc1NC(=O)[C@H](C)[NH+]2CCC[C@@H]2c3cccs3)[N+](=O)[O-] C26483381
CC(C)(C)c1nc(c(o1)NC[C@@H](c2ccco2)[NH+]3CCCCC3)C#N C27992943
CC(C)(C)c1ccc(cc1)[C@@H]2C3=C(CN(C3=O)CC[NH+](C)C)N(C(=O)N2)C C35492900
CCOc1cccc(c1O)/C=N/N2[C@@H]([NH+]=NC2=S)c3ccccc3 C38925733
CCOc1cccc(c1)[C@H]2[NH+]=NC(=S)N2/N=C/c3ccc(cc3)O C38965917
c1ccc2c(c1)cccc2OCC(=O)N/N=C/[C@H]3C=c4ccccc4=[NH+]C3=O C39574877
C[C@H]1CCC[C@H]([C@@H]1C)NC(=O)[C@@H](C)OC(=O)C2=c3ccccc3=[NH+]C(=O)C2 C39586136
CCCCNC(=O)CSC1=N[C@H]2C(=c3cc(ccc3=[NH+]2)CC)N=N1 C39981097
c1cc(c(cc1[N+](=O)[O-])Cl)NC[C@@H]([C@@H]2CCOC2)[NH+]3CCCC3 C40153819
CCOC(=O)c1ccc(cc1)NC(=O)Cc2cn3cccc(c3[nH+]2)C C41283936
C[NH+](C)[C@@H](CNc1c2ccc(cc2ncn1)OC)c3ccc(cc3)OC C41470232
CCC(CC)[C@H](CNc1nn2c(=O)cc(nc2s1)C)[NH+]3CCCC3 C44913863
Cc1cc(no1)CN(C)C(=O)NC[C@@H](C(C)C)[NH+]2CCC(CC2)C C46254446
C[C@@H]1CCC[C@@H](C12C(=O)N(C(=O)N2)CN3CC[NH+](CC3)CCC(C)C)C C47404827
CCCOc1ccc(cc1NC(=O)N2CCN(CC2)c3cccc[nH+]3)Cl C47759663
Cc1ccc(cc1NC(=O)[C@@H](C)[NH+]2CCC[C@@H]2c3ccsc3)[N+](=O)[O-] C52803868
C[C@@H]1CCCC[NH+]1CCCNC(=O)c2c(cnc(n2)N3CCCC3)Cl C58172009
Cc1cccc(c1)c2nc(c(o2)C)CC(=O)NC[C@@H](c3ccco3)[NH+](C)C C62352880
C[C@H]1C(=C(NO1)C)CSc2nnc(n2C3CC3)C4=c5ccccc5=[NH+]C4 C63159768
CC(C)C[C@@H](C(=O)OC)NC(=O)N1CCC2=c3ccccc3=[NH+][C@@H]2C1 C63270386
CC[C@@H](C)[C@@H](C(=O)OC)NC(=O)N1CCC2=c3ccccc3=[NH+][C@H]2C1 C63270641
CCOc1cccc(c1O)/C=N/N2[C@H](N=[NH+]C2=S)c3ccc(cc3)C C38914677
CCOc1ccc(cc1)/C=N/NC(=O)[C@H]2C=c3c(=[NH+]2)cccc3OC C63458280
Cc1ccc2[nH+]c(cc(=O)n2c1)CNc3cc(ccc3OC(C)C)C#N C63469688
CCOC(=O)C1=C([C@@H](C(=N1)C)C(=O)NCCC2=c3ccccc3=[NH+]C2)C C63666476
C[C@@H](C(=O)[O-])Oc1c(cccc1OC)[C@H]2[NH+]=c3ccc(cc3=[NH+]2)Cl C63856152
CC(C)Oc1cccc(c1)[C@@H]2N=[NH+]C(=S)N2/N=C/c3cccc(c3)O C38981015
CCc1cccc2=C(C[NH+]=c12)C(=O)COC(=O)C3=C(NO[C@H]3C)CC C64046689
Cc1ccc(c(c1)NC(=O)[C@@H](C)OC(=O)CC2=c3ccccc3=[NH+]C2)OC C64147857
Cc1ccc(cc1)[C@H](CNC(=O)N(C)Cc2c(noc2C)C)[NH+]3CCCC3 C64237245
CC[NH+](CC(=O)Nc1c(nn(c1C)C)C)[C@H](C)c2cc3ccccc3o2 C64348936
CCc1csc2n1c(=O)c(c([nH+]2)C)NC(=O)COc3cccc(c3C)C C64567036
Cc1ccc2=[NH+][C@H](C(=c2c1)C)[C@@H]3NC(=NO3)CCN(C)C(=O)C4CCCC4 C64678676
CN(CCC1=NO[C@@H](N1)[C@@H]2C=c3cc(ccc3=[NH+]2)Cl)C(=O)C4CCCC4 C64678778
C/C(=C\c1ccco1)/CN2CCN(CC2)c3[nH+]c4ccccc4n3CCO C65509049
C[C@@H](c1ccccc1OC)NC(=O)N(C)C2CC[NH+](CC2)C3CCOCC3 C66174214
CCC[NH+]1CCC(CC1)N(C)C(=O)NC2CCN(CC2)C(=O)CC(C)C C66192798
Cc1ccc(c(c1)OC)Oc2ccc(cc2NC(=O)[C@@H](C)n3cc[nH+]c3)F C57457712
CCC[NH+]1Cc2cccc(c2C1)NC(=O)c3ccc(cc3C)[N+](=O)[O-] C66514146
CCCC[NH+]1CCCC[C@H]1CNC(=O)N(C)Cc2c(noc2C)C C66599542
CCc1c(c(c([nH]1)C(=O)N2C[C@@H](Cc3c2cccc3)[NH+](C)C)C)C(=O)OC C67209601
Cc1ccc(cc1)c2cc3nc(cc(n3n2)NCC(C)(C)C[NH+](C)C)c4ccccc4 C01341222
C[C@@H]1C[C@H](C[NH+](C1)CCCNC(=O)c2cc3c(nn(c3s2)C)c4ccccc4F)C C05022590
Cc1ccc(cc1)N(C[C@H](C[NH+]2CCCC2)O)S(=O)(=O)c3ccc4ccccc4c3 C05023649
CCc1cc2c(cc(=O)oc2cc1O)C[NH+](Cc3cccs3)C[C@@H]4CCCO4 C07927425
C[C@H]1CCCC[NH+]1CCCNC(=O)c2cc(c(s2)N3CCOCC3)c4ccccc4 C08328731
Cc1c(sc2c1c(nc(n2)CSc3ccc(cc3)Cl)N4CC[NH+](CC4)CCO)C C08965608
c1ccc(cc1)/C=C/C[NH+]2CCC3(CC[C@@H](O3)CNS(=O)(=O)c4ccccc4)CC2 C11839573
C[C@@H](Cc1cccs1)NC(=O)C[NH+]2Cc3ccccc3O[C@@H](C2)c4ccccc4OC C11881372
C[C@@H]([C@H](c1cccs1)[NH+]2CCCC2)NC(=O)c3cc(nc4c3cccc4)c5ccccn5 C06182242
Cc1ccc(cc1)S(=O)(=O)N2CCC(=CC2)c3ccc4c(c3)c(c[nH]4)CC[NH+]5CCCC5 C13589452
c1ccc(c(c1)c2nc(cs2)CC(=O)NC[C@H](c3ccco3)[NH+]4CCCC4)Cl C14246497
Cc1c(cnn1C)C[NH2+]Cc2cc3ccc(cc3nc2OCc4ccccc4Cl)F C15067804
Cc1ccsc1CN2CCC[C@H](C2)[C@@H]3C[C@@H](C[NH+]3C)C(=O)Nc4ccccc4OC C19238625
C[C@@H](C(=O)Nc1ccccc1C(F)(F)F)[NH+]2CCCN(CC2)c3ccc(cn3)C(F)(F)F C21672212
CN(CCC/[NH+]=c/1\cc(oc2c1cccc2)O)C(=O)C(c3ccccc3)c4ccccc4 C22472939
Cc1c(sc(n1)c2ccc(cc2)F)C(=O)NC[C@@H](c3ccccc3OC)[NH+](C)C C23178375
Cc1ccc(c(c1)F)n2c(cc3c2-c4ccccc4OC3)CCC(=O)N[C@@H](C)C[NH+](C)C C23432870
CCOc1ccccc1NC(=O)[C@@H](C)[NH+]2CCC(CC2)c3nc4cc(ccc4s3)Cl C25036513
CCc1c(c(=O)c2ccc(c(c2o1)C[NH+](CC)CC)O)c3nc4ccccc4s3 C28121069
Cc1c(n(c(c1C#N)NC(=O)C[NH+](C)Cc2ccc(cc2)Br)C3CCCC3)C C29121947
CC[NH+](C[C@H]1COc2ccccc2O1)CC(=O)N[C@@H](C)c3ccc(cc3)Br C31173871
CC[C@H](CNC(=O)Cc1c(oc(n1)c2ccccc2)C)[NH+]3CCc4ccccc4C3 C32447328
C[C@H](C(=O)Nc1ccc(cc1C(F)(F)F)Cl)[NH+]2CCN(CC2)c3ccc(cc3)OC C32797164
Cc1ccc(cc1)NC(=O)C2CCN(CC2)c3[nH+]c4ccccc4n3CCC(C)C C34906759
COc1ccc(cc1)[C@H]2CC(=NN2C(=O)C[NH2+]CC=C)c3ccc4ccccc4c3 C06047831
Cc1ccc(cc1)Cn2c(c(c(n2)C)C(=O)NC[C@H](c3cccc(c3)F)[NH+](C)C)Cl C36694584
CCOc1cccc(c1O)C[NH+]2CCC[C@@H](C2)[C@@H]3C(=CN=N3)c4ccc(cc4)Cl C39461209
c1ccc(cc1)C(=O)CS[C@H]2NN=C(N2c3ccccc3)C4=c5ccccc5=[NH+]C4 C40034117
C[C@@H]1C[C@@H](C[NH+](C1)Cc2csc(n2)NC(=O)CCC(=O)c3ccc(s3)Cl)C C45754468
CCN(C[C@@H]1CCOC1)C(=O)NC[C@H](c2c(cccc2Cl)F)[NH+]3CCCC3 C46225639
CC[NH+]1CCC2(CC1)N=C(C(=N2)SCC(=O)Nc3cc(ccc3F)F)c4ccc(cc4)F C35372793
Cc1ccc(cc1)[C@H](CNC(=O)c2ccccc2c3ncc(o3)c4ccccc4)[NH+](C)C C60155945
C[C@@H]1CCC[NH+](C1)C(C)(C)CNC(=O)c2ccccc2SCc3cn4ccccc4n3 C60367704
Cc1ccc(cc1)CNc2c(c(=O)n3cc(ccc3n2)C)/C=[NH+]/Cc4ccc(cc4)C C18081794
Cc1ccc(cc1NC(=O)Cc2csc(n2)c3cccc(c3)CN4CC[NH+](CC4)C)Cl C62041177
c1ccc(cc1)[C@@H]2C(=c3ccccc3=[NH+]2)[C@H](CNC(=O)CN4CCCC4=O)c5ccccc5 C63111949
c1ccc(cc1)C[C@H](C(=O)N2CCC(=CC2)C3=c4ccccc4=[NH+]C3)NC(=O)c5ccccc5 C39781423
COc1ccc(cc1NC(=O)CCCC2=c3cc(ccc3=[NH+][C@@H]2c4ccccn4)F)Cl C63234484
C[C@@H]1C(=c2cc(ccc2=[NH+]1)F)CCNC(=O)C3CCN(CC3)C(=O)Cc4ccc(cc4)Cl C63295457
CCN(CCCNC(=O)[C@H]1C=C2C(=c3cc(ccc3=[NH+]C2=O)C)S1)c4ccc(cc4)C C63490511
C[C@@H]1C(=c2ccccc2=[NH+]1)CCNS(=O)(=O)c3cc(c(cc3Cl)OC)Cl C63514027
C[C@H]1C(=c2cc(ccc2=[NH+]1)Br)CCNS(=O)(=O)c3cc(ccc3OC)Cl C63514306
CCc1cccc(c1NC(=O)[C@H]2CC(=O)N(C2)CCC3=c4cc(ccc4=[NH+]C3)Cl)CC C63557103
CCOC(=O)C1=C2CCCC[C@@H]2S[C@@H]1NC(=O)CSC3=c4ccccc4=[NH+][C@@H]3C C63643226
CCOC(=O)C1=C2CCCC[C@H]2S[C@@H]1NC(=O)CSC3=c4ccccc4=[NH+][C@@H]3C C63643227
COc1cccc(c1OC)[C@@H](CNC(=O)c2cc(ccc2F)F)C3=c4ccccc4=[NH+]C3 C63820852
c1ccc(cc1)[C@H](CNC(=O)[C@@H]2CCCN2C(=O)c3cccs3)C4=c5ccccc5=[NH+]C4 C64215603
C[C@@H](CCc1ccccc1)NC(=O)[C@@H](C)C2CCN(CC2)C(=O)[C@@H]3C=c4ccccc4=[NH+]3 C64540572
c1cnn(c1)c2cc(ccn2)C[NH2+]Cc3ccc(o3)c4ccc(cc4)C(F)(F)F C67187448
c1cc(c(nc1)n2cccn2)C[NH2+]Cc3ccc(o3)c4ccc(cc4)C(F)(F)F C67187533
CC(C)CC[C@@]1(CCO[C@H](C1)C(C)C)CC[NH2+]CCCOC C13655133
CC(C)CC[C@]1(CCO[C@@H](C1)C(C)C)CC[NH2+]CCCOC C13655139
C[C@H](CCC=C(C)C)CC[NH+]1CCN(CC1)CCOCCO C23280073
CC(C)COc1cc(ccc1OC)C[NH2+]CCCOC(C)C C32212717
CC(C)CC[NH+](Cc1cccn1C)C[C@@H](COCC(C)C)O C36099148
CC(C)CC[NH+](Cc1ccsc1)C[C@H](COCC(C)C)O C36099605
COCCOCCC[NH2+][C@H](Cc1cccs1)c2cccs2 C37237757
CCCOc1ccc(cc1[C@@H](CC[NH+](CC=C)CC=C)O)Cl C41147069
CCCSc1ccc(s1)[C@H](CC[NH+](CC=C)CC=C)O C41166033
CC[NH2+]Cc1c(cccc1Cl)N(CCCOC)CCOC C42424032
CC[C@@H](C)[NH+](CCCCc1nc(cs1)CCl)CCOC C42589313
CCN(CC[C@@](C)(C(=O)OCC)[NH2+]C(C)C)CC(F)(F)F C45274150
CCC[NH2+][C@@](C)(CCN(CC(F)(F)F)C1CC1)C(=O)OC C45274285
CCCN(C[C@@](C)(C(=O)OCC)[NH2+]C1CC1)CC(F)(F)F C45274390
CCCN(CC[C@@](C)(C(=O)OC)[NH2+]C(C)C)CC(F)(F)F C45274464
CCOC(=O)[C@](C)(CCCN(C)CC(F)(F)F)[NH2+]C1CC1 C45419766
CCOC(=O)[C@](C)(CCCN(CC(F)(F)F)C(C)C)[NH2+]C C45420516
CCOC(=O)[C@@](C)(CCOCC(C(F)F)(F)F)[NH2+]C1CC1 C45472477
CCC[NH2+][C@@](C)(CCCCSc1ccccn1)C(=O)OC C45582651
CCC[NH2+][C@](C)(CCCCSc1ccccn1)C(=O)OC C45582653
CCC[NH2+][C@](C)(CCCCSc1nccs1)C(=O)OC C45596450
CCCCOCCOc1ccc(cc1[C@@H](C)[NH2+]CCC)Cl C50210570
CCCCOCCO[C@@H](C[NH2+]C1CC1)c2cccc(c2)Cl C50496618
CCCC[C@H](CC)C[C@H](C[NH2+]CCC)[C@@H]1CCS(=O)(=O)C1 C52951122
CCC(CC)[NH+](CCNCc1ccc(s1)Cl)CCOC C53444389
CCC[NH2+][C@H](CCN(CC)CCOC)c1ccc(cc1)Cl C53983277
CCCC[C@@](CC)(CCS(=O)(=O)CC)C[NH2+]C(C)(C)C C54658162
CC(C)OCC[C@@H](Cc1cccc(c1)Cl)C[NH2+]CCOC C54667162
CC(C)OCC[C@@H](Cc1ccccc1Cl)C[NH2+]CCOC C54667462
CC(C)OCC[C@H](Cc1ccccc1Cl)C[NH2+]CCOC C54667465
CCC[NH2+][C@@H](C)c1cnc(s1)N(CCOC)C(CC)CC C54909151
CCCc1c(sc(n1)N(CCC)C2CC2)C[NH2+]CCOC C54996831
CCCc1c(sc(n1)N(C)C[C@H](C)CC)C[NH2+]CCOC C54997061
CCCc1c(sc(n1)N(CC)[C@@H](C)COC)C[NH2+]CCC C54998657
CCCCCN(c1nc(c(s1)C[NH2+]CCOC)C)C(C)C C55000697
CCCc1c(sc(n1)N(CCOC)[C@H](C)CC)C[NH2+]CC C55001125
CCC[NH2+]Cc1c(nc(s1)N(CCOC)[C@H](C)CC)CC C55001198
CCc1c(sc(n1)N(CCOC)C(CC)CC)C[NH2+]CC C55001854
CCCc1c(sc(n1)N(CCOC)C(CC)CC)C[NH2+]C C55001856
CCCCN(c1nc(c(s1)C[NH2+]CCOC)C)[C@@H](C)CC C55002487
CCC[NH2+][C@@H](CCCOCC(F)(F)F)Cc1nc(cs1)C C55269516
CCCCCC[C@H](C[NH2+]CCOC)[C@@H]1CCS(=O)(=O)C1 C54639410
CCCCOCCOc1ccc(cc1Cl)[C@@H](C)[NH2+]CCC C61699217
CC[NH2+][C@@](C)(CCCCSC1CCOCC1)C(=O)OCC C62056534
CCOC(=O)[C@@H](CCN(CC(F)(F)F)C(C)C)[NH2+]C(C)C C62454641
CCC[NH2+][C@@H](CCSCc1ccccc1C)C(=O)OCC C62603821
CCCCCOc1c(cc(cc1Cl)C[NH2+]CCOC)OC C62727861
CCC(CC)[C@@H](CNC(=O)[C@@H](C)OCCC=C)[NH+]1CCCC1 C66942464
CCC(CC)[C@H](CNC(=O)[C@H](C)OCCC=C)[NH+]1CCCC1 C66942467
CCCOc1c(cccc1OCC)C[NH2+]C[C@@H](CC)N(C)C C67452025
CCCCOCCC[NH2+]Cc1cc(ccc1OCc2ccc(cc2Cl)Cl)Br C13719685
CCCCOCCC[NH2+]Cc1cc(c(c(c1)Br)OCc2ccccc2F)OCC C13719716
CCOc1cc(cc(c1OCc2ccccc2F)Br)C[NH2+][C@H](C)CCc3ccccc3 C13725718
CCOCCC[NH2+]Cc1cc(c(c(c1)Br)OCc2ccc(cc2Cl)Cl)OCC C16687987
CCOc1cc(cc(c1OCc2ccc(cc2Cl)Cl)Cl)C[NH2+]CCc3ccc(cc3)OC C16688581
CCCC[NH+](CCCC)CC[C@H](c1cc2ccc(cc2c3c1ccc(c3)C(F)(F)F)C(F)(F)F)O C17109609
CC(C)CC[NH+](CCC(C)C)Cc1csc(n1)c2cccc(c2)c3cccc(c3)OC(F)(F)F C23449494
CCOc1ccc(cc1)[C@@](CCC(C)C)([C@@H](C[NH+]2CCCC2)Oc3ccc(cc3Cl)Cl)O C27236163
CCOc1ccc(cc1)[C@](CCC(C)C)([C@@H](C[NH+]2CCCC2)Oc3ccc(cc3Cl)Cl)O C27236169
CCOc1ccc(cc1)[C@@](CCC(C)C)([C@H](C[NH+]2CCCC2)Oc3ccc(cc3Cl)Cl)O C27236175
CCOc1ccc(cc1)[C@](CCC(C)C)([C@H](C[NH+]2CCCC2)Oc3ccc(cc3Cl)Cl)O C27236180
CCOc1ccc(cc1)[C@@](CCC(C)C)([C@@H](C[NH+]2CCCC2)Oc3ccc(cc3C)Cl)O C27237421
CCOc1ccc(cc1)[C@](CCC(C)C)([C@@H](C[NH+]2CCCC2)Oc3ccc(cc3C)Cl)O C27237422
CCCCCc1ccc(cc1)C(=O)N(CC[NH+](CCCC)CCCC)Cc2ccc(nc2)c3cncnc3 C28604468
CCCCCC[n+]1c2ccccc2sc1/C=C/C=C\3/N(c4ccccc4S3)CCCCCC C34427904
CCCC[C@H](CC)C(=O)N(CC[NH+](C)C)[C@H](CC)c1nc2ccccc2c(=O)n1c3ccc(c(c3)Cl)F C35073188
CCCCC[NH2+]CC(=O)N(Cc1cccn1Cc2ccc(cc2)Br)C3CCCCC3 C35338118
Cc1c(c(n(n1)c2ccc(cc2)Cl)Oc3ccccc3)C[NH+](CC4CC4)C[C@@H](COC(C)(C)C)O C35777194
Cc1ccc(cc1)Oc2c(c(nn2c3ccccc3)C)C[NH+](CC4CC4)C[C@H](COc5ccccc5)O C35789046
CC[C@@H](C)[NH+](Cc1ccc(cc1Cl)Cl)CC(=O)N(CCc2ccccc2)Cc3ccc(o3)C C35844795
CC[C@H](C)[NH+](Cc1ccc(cc1Cl)Cl)CC(=O)N(CCc2ccccc2)Cc3ccc(o3)C C35844796
CCCCC(=O)N(Cc1c(nn(c1N2CC[NH+](CC2)C(C)C)c3ccc(cc3)F)CC)CC(C)C C35954278
CCCCCCC(=O)N(Cc1c(nn(c1N2CC[NH+](CC2)C(C)C)c3ccc(cc3)F)CC)CC(C)C C35954283
CC(C)COC[C@@H](C[NH+](Cc1cccc(c1)Cl)C[C@@H]2CC(=NO2)c3ccc(c(c3)Cl)Cl)O C36146384
CC(C)COC[C@H](C[NH+](Cc1cccc(c1)Cl)C[C@@H]2CC(=NO2)c3ccc(c(c3)Cl)Cl)O C36146385
Cc1ccc(s1)C[NH+](CCCOC)Cc2ccc(o2)C(c3ccccc3)(c4ccccc4)O C36154589
COc1ccc(cc1)C(c2ccc(cc2)OC)(c3ccc(o3)C[NH+](Cc4ccsc4)Cc5ccco5)O C36202705
Cc1c(c(n(n1)c2ccccc2)Oc3ccccc3Cl)C[NH+](C[C@@H]4CCCO4)C[C@@H](Cc5ccccc5)O C36303533
CC(C)C[NH+](Cc1c(nn(c1Oc2ccc(cc2)OC)C)c3ccccc3)C[C@H](CCC=C)O C36305961
CCCC[C@H](C[NH+](Cc1c(nn(c1Oc2cccc(c2)OC)c3ccccc3)CC)CC4CC4)O C36313665
CCCC[C@H](C[NH+](Cc1c(nn(c1Oc2ccccc2OC)C)c3ccccc3)[C@@H](C)CC)O C36313784
CCc1c(c(n(n1)c2ccccc2)Oc3ccc(cc3)C)C[NH+](CC4CC4)C[C@H](COCC(C)C)O C36346537
CCc1c(c(n(n1)c2ccccc2)Oc3ccc(cc3)C)C[NH+](CC4CC4)C[C@@H](COC(C)(C)C)O C36346546
CCC[NH+](Cc1c(nn(c1Oc2ccccc2F)c3ccc(cc3)F)C)C[C@@H](Cc4ccccc4)O C36346597
Cc1c(c(n2c(n1)c(cn2)C(=O)NCCC[NH+](CC(C)C)CC(C)C)C)Cc3c(cccc3Cl)F C03042005
CCCCOc1ccc(cc1)C(=O)N(CCCn2cc[nH+]c2)c3nc4c(cccc4s3)CC C38847472
CCCCCOc1cccc(c1)C(=O)N(CCCn2cc[nH+]c2)c3nc4c(cc(cc4s3)Cl)C C39708286
CC[NH+](CC)CCN(c1nc2c(c(ccc2s1)Cl)C)C(=O)CCCSc3ccc(cc3)F C36717650
CCCC[C@@H](CC)C(=O)N(CC[NH+](C)C)[C@@H](C)c1nc2ccccc2c(=O)n1c3ccc(cc3C)Cl C40360480
CCCC[NH+](CCCC)CCCn1c2ccc(cc2nc1[C@H](c3ccccc3)Sc4ccccc4)Cl C40406557
CCOc1cc(cc(c1OCc2ccc(c(c2)Cl)Cl)Br)C[NH2+]CCCOC C40741690
CCOc1cc(cc(c1OCc2ccc(cc2Cl)F)Cl)C[NH2+]CCc3ccc(cc3)OC C40742053
CCOc1cc(cc(c1OCc2ccc(c(c2)Cl)Cl)Cl)C[NH2+]CCCOC(C)C C40742205
CCCCOCCC[NH2+]Cc1cc(c(c(c1)Cl)OCc2ccc(c(c2)Cl)Cl)OC C40742740
CCCCSc1ncc(c(n1)Cl)C(=O)NC[C@H](c2ccc(cc2)C(C)(C)C)[NH+](CC)CC C40985702
Cc1c(c(n(n1)c2ccccc2)Oc3cccc(c3)F)C[NH+](C[C@@H](Cc4ccccc4)O)CC(C)C C36346219
Cc1ccc(cc1)Oc2c(c(nn2c3ccccc3)C)C[NH+](C[C@@H](Cc4ccccc4)O)CC(C)C C36345833
CCCCCC[C@H](C)c1cc2c(c(c1)OCC[NH+](CC)CC)C(=CC(O2)(C)C)c3ccncc3 C45190641
CCc1ccc(cc1)c2cc(nc(n2)S[C@@H](C)C(=O)NCCC[NH+](CC)CC)C(F)(F)F C58961344
C[C@@H]1C(=c2cc(ccc2=[NH+]1)Cl)CCN(Cc3cc(c(c(c3)OC)OC)OC)C(=S)NC(C)(C)C C63655280
C[NH+](C)C[C@@H](COc1ccc(cc1Cl)S(=O)(=O)c2ccc(c(c2)Cl)OC[C@@H](C[NH+](C)C)O)O C01213818
CC(C)Cn1c(c(c(=O)[nH]c1=O)N(CCOC)C(=O)C[NH+](C)CC(=O)Nc2ccccc2SC)N C13150478
CCC[C@H](c1nnnn1CCc2ccccc2)[NH+](CCCO)Cc3cc4cc(c(cc4[nH]c3=O)C)C C13499519
CCOc1ccc2c(c1)cc(c(=O)[nH]2)C[NH+](CCCO)[C@@H](c3nnnn3Cc4ccco4)C(C)C C13500585
CCOC(=O)/C=C/[C@H](CC(C)C)NC(=O)[C@H](CO)NC(=O)[C@H](C(C)C)NC(=O)C1=CCC[NH2+]C1 C13648767
Cc1cc(ccc1C(=C2C=CC(=[N+](CCO)CCO)C=C2C)c3ccc(cc3)[N+](=O)[O-])N(CCO)CCO C15635789
CC[NH+](CC)CCC[C@@H](C)NC(=O)c1csc(n1)CN(C(C)C)C(=O)Nc2ccccc2F C16459972
CCCCN(c1c(n(c(=O)[nH]c1=O)CC(C)C)N)C(=O)C[NH+](Cc2cccs2)C[C@@H]3CCCO3 C17308053
CCCCN(c1c(n(c(=O)[nH]c1=O)CC(C)C)N)C(=O)C[NH+](Cc2cccs2)C[C@H]3CCCO3 C17308055
CCCCN(c1c(n(c(=O)[nH]c1=O)CC(C)C)N)C(=O)C[NH+](CC=C)Cc2ccc(s2)Cl C18939435
Cc1cc(c(c(c1)C=O)O)C[NH+](CCN(Cc2ccco2)Cc3cc(cc(c3O)C=O)C)Cc4ccco4 C19370085
CCCCC(=O)[C@H]([C@@H]([C@H](C)C/C=C/CO)O)N(C)C(=O)[C@H](C(C)C)NC(=O)[C@H](CC(C)C)[NH2+]C C22055342
COc1ccc(cc1OC)CC[NH2+]C[C@H](COc2ccc(cn2)c3[nH]cc(n3)c4cccs4)O C26014435
Cc1ccc(cc1)S(=O)(=O)NCC(=O)N/N=C/c2cn(c3c2cccc3)C[C@H](C[NH2+]CCCO)O C28295693
Cc1ccc(cc1)S(=O)(=O)NCC(=O)N/N=C/c2cn(c3c2cccc3)C[C@@H](C[NH2+]CCCO)O C28295695
CCCS(=O)(=O)N[C@@H](CCc1cccc[n+]1[O-])C(=O)NCC(=O)NCc2cc(ccc2C[NH3+])Cl C28706154
Cc1cccc(c1)CSc2nnc(n2c3ccc(cc3)[N+](=O)[O-])[C@@H](C)NC(=O)CCCCC[NH3+] C35730291
Cc1c2c(=O)[nH]c(nc2sc1C(=O)OCC=C)C[NH+](CCN3CCOCC3)C[C@H](COCC#C)O C35747065
Cc1c2c(=O)[nH]c(nc2sc1C(=O)OC(C)C)C[NH+](CCCOC)C[C@H](CN3CCOCC3)O C35747108
Cc1ccccc1OC[C@H](C[NH+](CC=C)Cc2[nH]c(=O)c3c(c(sc3n2)C(=O)OC(C)C)C)O C35747112
Cc1ccc(cc1)OC[C@H]2c3ccsc3CCN2C(=O)C[NH+](CC4CC4)C[C@@H](COCC#C)O C35779034
CCCC(=O)OC[C@@H](C[NH+](CCN1CCOCC1)Cc2[nH]c(=O)c3c4c(sc3n2)CCCC4)O C36156012
CCCC(=O)OC[C@H](C[NH+](CCN1CCOCC1)Cc2[nH]c(=O)c3c4c(sc3n2)CCCC4)O C36156014
Cc1ccc(cc1)c2csc3c2c(=O)[nH]c(n3)C[NH+](CCOC)C[C@@H](COCc4ccccc4)O C36205572
CCc1c2c(=O)[nH]c(nc2sc1C(=O)OC)C[NH+](C[C@@H](COCC(C)C)O)C3CCCCC3 C36206751
Cc1c2c(=O)[nH]c(nc2sc1C(=O)OC(C)C)C[NH+](Cc3ccco3)C[C@@H](COCC(C)C)O C36206824
Cc1c2c(=O)[nH]c(nc2sc1C(=O)OC)C[NH+](CCOC)C[C@@H](COCc3ccccc3)O C36206906
Cc1c2c(=O)[nH]c(nc2sc1C(=O)OC)C[NH+](CCOC)C[C@H](COCc3ccccc3)O C36206907
Cc1ccccc1OC[C@@H](C[NH+](Cc2[nH]c(=O)c3c(c(sc3n2)C(=O)OCC=C)C)C(C)C)O C36207354
Cc1c2c(=O)[nH]c(nc2sc1C(=O)OC(C)C)C[NH+](C[C@@H](COCC=C)O)C3CCCCC3 C36207446
Cc1c2c(=O)[nH]c(nc2sc1C(=O)OC(C)C)C[NH+](CC=C)C[C@H](COCc3ccco3)O C36207477
Cc1c2c(=O)[nH]c(nc2sc1C(=O)OC)C[NH+](Cc3ccco3)C[C@H](COCc4ccco4)O C36207512
Cc1c(c(n(n1)c2ccccc2)Oc3ccccc3OC)C[NH+](C[C@H](COCc4ccco4)O)C(C)C C36301994
Cc1c(c(n(n1)c2ccccc2)Oc3ccc(cc3)OC)C[NH+](Cc4ccco4)C[C@@H](COCC#C)O C36302529
CCc1c(c(n(n1)c2ccccc2)Oc3ccccc3OC)C[NH+](CCOC)C[C@@H](CN4CCOCC4)O C36302740
Cn1c(c(c(n1)c2ccccc2)C[NH+](C[C@H]3CCCO3)C[C@@H](COCC=C)O)Oc4cccc(c4)OC C36305605
Cn1c(c(c(n1)c2ccccc2)C[NH+](Cc3ccco3)C[C@H](COCC#C)O)Oc4ccc(cc4)F C36307524
Cn1c(c(c(n1)c2ccccc2)C[NH+](Cc3ccco3)C[C@H](COCc4ccco4)O)Oc5ccccc5 C36308125
CC(C)OC[C@@H](C[NH+](CC1CC1)CC(=O)N2CCc3c(ccs3)[C@@H]2COc4ccccc4F)O C36309199
COCC[NH+](C[C@@H](CCC=C)O)CC(=O)N1CCc2c(ccs2)[C@@H]1COc3ccc(cc3)Cl C36309267
CCC[NH+](C[C@@H](COC(C)C)O)CC(=O)N1CCc2c(ccs2)[C@@H]1COc3ccc(cc3)Cl C36309281
Cc1ccc(c(c1)C)OC[C@@H]2c3ccsc3CCN2C(=O)C[NH+](C[C@@H](COCC=C)O)C4CC4 C36309395
CCC[NH+](C[C@H](COC(C)C)O)CC(=O)N1CCc2c(ccs2)[C@@H]1COc3cccc(c3)F C36309613
C=CCOC[C@@H](C[NH+](CC1CC1)CC(=O)N2CCc3c(ccs3)[C@@H]2COc4cccc(c4)F)O C36309659
Cc1ccc(cc1)Oc2c(c(nn2c3ccccc3)C)C[NH+](C[C@H]4CCCO4)C[C@@H](COCC=C)O C36346204
Cc1c2c(=O)[nH]c(nc2sc1C(=O)OC(C)C)C[NH+](Cc3ccco3)C[C@H](COC(C)(C)C)O C40404799
CN(CCN(C)S(=O)(=O)c1ccc(cc1)OC)C(=O)c2csc(n2)NCCCn3cc[nH+]c3 C43260842
Cc1c2c(=O)[nH]c(nc2sc1C(=O)OCC=C)C[NH+](C[C@@H](COc3ccccc3)O)CC(C)C C36207336
CC[NH+](CC)C[C@@H]1[C@@H]2[C@@H](N(C1=O)CN(CC)CC)N(C(=O)N2C[NH+](CC)CC)CN(CC)CC C18996891
CC[NH+](CC)c1ccc(cc1NCC(=O)Nc2ccc(cc2)[N+](=O)[O-])S(=O)(=O)N(CC)CC C15124365
CCC[C@@H](c1nnnn1CC(=O)OCC)[NH+](CCCO)Cc2cc3ccc(c(c3[nH]c2=O)C)C C13499664
CCN(CC)S(=O)(=O)c1cccc(c1)c2nnc(n2Cc3ccccc3)SCC[NH2+]CCO C21548948
CCOC(=O)c1c(c(sc1NC(=O)C[NH+]2CCSC[C@H]2C(=O)OCC)C(=O)OCC=C)C C26336379
CC[NH+](CC)CCC[C@@H](C)Nc1cc(nc2c1nc(cn2)c3ccc(cc3)[N+](=O)[O-])NC(=O)OCC C16932592
CCCN(Cc1c(nn(c1N2CC[NH+](CC2)C(C)C)c3ccc(cc3)F)CC)C(=O)CCC(=O)OCC C34835464
CCCC(=O)OC[C@H](C[NH+](Cc1[nH]c(=O)c2c(c(sc2n1)C(=O)OC)CC)C3CCCCC3)O C35746618
Cc1c2c(=O)[nH]c(nc2sc1C(=O)OCCOC)C[NH+](C[C@@H](COC(C)(C)C)O)C(C)C C35746632
Cc1c2c(=O)[nH]c(nc2sc1C(=O)OCC=C)C[NH+](Cc3ccco3)C[C@H](COC(C)C)O C35746657
CCOC(=O)c1c(c2c(=O)[nH]c(nc2s1)C[NH+](CC=C)C[C@@H](COCc3ccco3)O)C(C)C C35747055
Cc1c2c(=O)[nH]c(nc2sc1C(=O)OC(C)C)C[NH+](CC=C)C[C@@H](COc3ccc(cc3)OC)O C35747109
COCCC[NH+](Cc1[nH]c(=O)c2c(csc2n1)c3ccc(cc3)OC)C[C@H](COCC=C)O C35747462
CC(C)C[NH+](CCc1nc(no1)c2cc(c(c(c2)OC)OC)OC)C[C@@H](CN3CCOCC3)O C36155265
CC(C)C[NH+](CCc1nc(no1)c2cc(c(c(c2)OC)OC)OC)C[C@H](CN3CCOCC3)O C36155268
CCCC(=O)OC[C@H](C[NH+](CCOC)Cc1[nH]c(=O)c2c(c(sc2n1)C(=O)OCC)C)O C36206631
CCOC(=O)c1c(c2c(=O)[nH]c(nc2s1)C[NH+](CCCOC)C[C@@H](COC(C)(C)C)O)C C36206681
CCCC(=O)OC[C@@H](C[NH+](CCCOC)Cc1[nH]c(=O)c2c(c(sc2n1)C(=O)OCC)C)O C36206683
CCc1c2c(=O)[nH]c(nc2sc1C(=O)OC)C[NH+](Cc3ccco3)C[C@H](COCC(C)C)O C36206718
Cc1c2c(=O)[nH]c(nc2sc1C(=O)OCC=C)C[NH+](Cc3ccco3)C[C@@H](COC(C)(C)C)O C36206775
Cc1c2c(=O)[nH]c(nc2sc1C(=O)OCC=C)C[NH+](C[C@@H](COCC(C)C)O)C3CCCCC3 C36206787
Cc1c2c(=O)[nH]c(nc2sc1C(=O)OCC=C)C[NH+](C[C@H](COCC(C)C)O)C3CCCCC3 C36206788
CCCC(=O)OC[C@@H](C[NH+](Cc1[nH]c(=O)c2c(c(sc2n1)C(=O)OC(C)C)C)CC(C)C)O C36206810
Cc1c2c(=O)[nH]c(nc2sc1C(=O)OC(C)C)C[NH+](CCOC)C[C@@H](COC(C)(C)C)O C36206820
Cc1c2c(=O)[nH]c(nc2sc1C(=O)OC(C)C)C[NH+](CCCOC)C[C@@H](COC(C)(C)C)O C36206871
Cc1c2c(=O)[nH]c(nc2sc1C(=O)OC(C)C)C[NH+](CCCOC)C[C@H](COC(C)(C)C)O C36206872
CCCC(=O)OC[C@@H](C[NH+](Cc1ccco1)Cc2[nH]c(=O)c3c(c(sc3n2)C(=O)OC)C)O C36206924
CCCC(=O)OC[C@H](C[NH+](Cc1ccco1)Cc2[nH]c(=O)c3c(c(sc3n2)C(=O)OC)C)O C36206925
CCOC(=O)c1c(c2c(=O)[nH]c(nc2s1)C[NH+](CCCOC)C[C@H](COCc3ccco3)O)C C36207255
CCc1c2c(=O)[nH]c(nc2sc1C(=O)OC)C[NH+](CCOC)C[C@H](COCc3ccco3)O C36207295
Cc1c2c(=O)[nH]c(nc2sc1C(=O)OCC=C)C[NH+](CCOC)C[C@@H](COc3ccccc3)O C36207344
Cc1c2c(=O)[nH]c(nc2sc1C(=O)OCC=C)C[NH+](CCOC)C[C@H](COc3ccccc3)O C36207345
Cc1c2c(=O)[nH]c(nc2sc1C(=O)OC(C)C)C[NH+](CCN3CCOCC3)C[C@H](CCC=C)O C36207379
Cc1c2c(=O)[nH]c(nc2sc1C(=O)OC(C)C)C[NH+](Cc3ccco3)C[C@@H](COCC=C)O C36207392
Cc1c2c(=O)[nH]c(nc2sc1C(=O)OC(C)C)C[NH+](Cc3ccco3)C[C@H](COCC=C)O C36207393
COCCC[NH+](Cc1c(noc1N2CCOCC2)c3ccc(cc3)F)C[C@H](COCc4ccco4)O C36249707
Cc1c(c(n(n1)c2ccccc2)Oc3ccccc3OC)C[NH+](C[C@@H]4CCCO4)C[C@@H](COCC#C)O C36302255
Cc1c(c(n(n1)c2ccccc2)Oc3ccccc3OC)C[NH+](C[C@H]4CCCO4)C[C@@H](COCC#C)O C36302258
CCOC[C@@H](C[NH+](Cc1ccco1)Cc2c(nn(c2Oc3ccc(cc3)OC)c4ccccc4)C)O C36302534
C=CCOC[C@H](C[NH+](CC1CC1)CC(=O)N2CCc3c(ccs3)[C@@H]2COc4ccccc4F)O C36309204
Cc1cccc(c1)OC[C@@H]2c3ccsc3CCN2C(=O)C[NH+](CCOC)C[C@@H](CCC=C)O C36309437
Cc1ccc(cc1)OC[C@@H]2c3ccsc3CCN2C(=O)C[NH+](CC4CC4)C[C@@H](COCC=C)O C36309557
COc1ccc(cc1)OC[C@@H]2c3ccsc3CCN2C(=O)C[NH+](C[C@@H](COCC=C)O)C4CC4 C36310033
CCCC(=O)OC[C@H](C[NH+](CCC(C)C)Cc1c(noc1N2CCOCC2)c3ccccc3F)O C36313443
Cc1c(c(n(n1)c2ccccc2)Oc3ccc(cc3)F)C[NH+](C[C@@H]4CCCO4)C[C@@H](COCC=C)O C36342106
Cc1c(c(n(n1)c2ccc(cc2)F)Oc3ccc(cc3)F)C[NH+](CCOC)C[C@H](COCC#C)O C36346688
CCc1ccc(cc1)[C@@H](C)[NH2+]CC(=O)Nc2c(c(c(s2)C(=O)OC)CC(=O)OC)C(=O)OC C39978750
CCc1ccc(cc1)[C@H](C)[NH2+]CC(=O)Nc2c(c(c(s2)C(=O)OC)CC(=O)OC)C(=O)OC C39978751
Cc1ccccc1OC[C@@H](C[NH+](C[C@H](c2ccc(cc2)[N+](=O)[O-])O)C[C@@H](c3ccc(cc3)[N+](=O)[O-])O)O C40156590
CCNC(=S)N(CC[NH+](C)C)Cc1cnc(n1C[C@@H]2CCCO2)S(=O)(=O)Cc3ccccc3F C40399935
CCCCn1c(nnc1SCC(=O)N(CCC#N)c2ccc(cc2)OCC)[C@@H](CC)[NH+](C)C C22422768
Cc1c(c(sc1C(=O)N)NC(=O)COC(=O)CCC2=c3ccccc3=[NH+]C2)C(=O)OCCOC C63900660
Cc1cccc(c1OCc2nnc(n2c3ccccc3)SCC(=O)OCC(=O)[C@H](C#N)C(=C)[NH3+])C C03385426
CCCCC(=O)N[C@@](C(=O)OCC)(C(F)(F)F)Nc1c(c2c(s1)C[NH+](CC2)C)C(=O)OCC C08854925
CC[NH+](CC)CCOC(=O)c1ccc(cc1)N/C=C(\C#N)/c2nc(cs2)c3ccc(cc3)[N+](=O)[O-] C09109317
C[NH+](C)CCCN(c1nc2ccc(cc2s1)OC)C(=O)CCCS(=O)(=O)c3ccc(cc3)OC C09911776
CCc1cccc2c1nc(s2)N(CCC[NH+](C)C)C(=O)CCCS(=O)(=O)c3ccc(cc3)OC C09911808
CCOc1cccc2c1nc(s2)N(CCC[NH+](C)C)C(=O)CCCS(=O)(=O)c3ccc(cc3)F C09914448
CCOc1ccc2c(c1)sc(n2)N(CCC[NH+](C)C)C(=O)CCS(=O)(=O)c3ccc(cc3)OC C10028258
CCOC(=O)c1c(c(sc1NC(=O)C[NH+](Cc2ccco2)Cc3ccco3)C(=O)OCC)C C15448468
CC[NH+](CC)CCC[C@H](C)NC(=O)c1csc(n1)CN(CCOC)C(=O)Nc2ccccc2F C16459365
CCCCn1c2c(c(=O)[nH]c1=O)n(c(n2)CCC(=O)NCc3ccc(cc3)C[NH+](C)C)CC(C)C C23962099
CCC[C@H](c1nnnn1C2CCCCC2)[NH+](CCCO)Cc3cc4cc(ccc4[nH]c3=O)OCC C26363705
CCOC(=O)c1c(c(sc1NC(=O)C[NH+]2CCC(CC2)NC(=O)C3CC3)C(=O)OCC=C)C C30280019
CCc1ccc(cc1)[C@@H](CNC(=O)[C@H](CCSC)NS(=O)(=O)c2ccc(cc2)C)[NH+](C)C C32732711
CC[NH+](CC)CCC[C@H](C)NC(=O)c1csc(n1)CSc2nnc(n2c3ccccc3)C C35342977
CCOC[C@@H](C[NH+](Cc1[nH]c(=O)c2c(c(sc2n1)C(=O)OCCOC)C)C3CCCCC3)O C35746639
Cc1c2c(=O)[nH]c(nc2sc1C(=O)OCC=C)C[NH+](C[C@H](COC(C)C)O)C3CCCCC3 C35746712
Cc1c2c(=O)[nH]c(nc2sc1C(=O)OCC=C)C[NH+](Cc3ccco3)C[C@H](COc4ccccc4)O C35747068
Cc1c2c(=O)[nH]c(nc2sc1C(=O)OC(C)C)C[NH+](C[C@@H](COCc3ccco3)O)C4CC4 C35747101
Cc1c2c(=O)[nH]c(nc2sc1C(=O)OC(C)C)C[NH+](C[C@H](COCc3ccco3)O)C4CC4 C35747102
COCC[NH+](Cc1[nH]c(=O)c2c(csc2n1)c3ccc(c(c3)OC)OC)C[C@@H](CCC=C)O C35747279
COCC[NH+](Cc1[nH]c(=O)c2c(csc2n1)c3ccc(c(c3)OC)OC)C[C@H](CCC=C)O C35747280
Cc1cccc(c1)OC[C@H]2c3ccsc3CCN2C(=O)C[NH+](C[C@@H](COCc4ccco4)O)C5CC5 C35778936
CCc1c2c(=O)[nH]c(nc2sc1C(=O)OC)C[NH+](Cc3ccco3)C[C@@H](COC(C)(C)C)O C36206719
CCc1c2c(=O)[nH]c(nc2sc1C(=O)OC)C[NH+](C[C@H](COCC(C)C)O)C3CCCCC3 C36206752
Cc1c2c(=O)[nH]c(nc2sc1C(=O)OC(C)C)C[NH+](Cc3ccco3)C[C@H](COC(C)C)O C36206823
COc1ccccc1c2csc3c2c(=O)[nH]c(n3)C[NH+](Cc4ccco4)C[C@H](COCC=C)O C36207123
CCOC(=O)c1c(c2c(=O)[nH]c(nc2s1)C[NH+](Cc3ccco3)C[C@@H](COc4ccccc4C)O)C C36207196
CCc1c2c(=O)[nH]c(nc2sc1C(=O)OC)C[NH+](CCOC)C[C@H](COc3ccccc3C)O C36207297
Cc1c2c(=O)[nH]c(nc2sc1C(=O)OC(C)C)C[NH+](Cc3ccccc3)C[C@@H](COCC#C)O C36207400
Cc1c2c(=O)[nH]c(nc2sc1C(=O)OC(C)C)C[NH+](C[C@@H](COCc3ccco3)O)C(C)C C36207408
Cc1c2c(=O)[nH]c(nc2sc1C(=O)OC(C)C)C[NH+](CC=C)C[C@@H](COc3ccccc3)O C36207473
Cc1ccccc1OC[C@H](C[NH+](CCOC)Cc2[nH]c(=O)c3c(c(sc3n2)C(=O)OC)C)O C36207504
CCN(CC)c1c(c(no1)c2ccccc2)C[NH+](C[C@H]3CCCO3)C[C@@H](CN4CCOCC4)O C36245901
C=CCOC[C@@H](C[NH+](Cc1c(noc1N2CCOCC2)c3ccc(cc3)F)C[C@@H]4CCCO4)O C36249732
Cc1c(c(n(n1)c2ccc(cc2)Cl)Oc3cccc(c3)F)C[NH+](CCOC)C[C@H](COCC=C)O C36301957
Cc1c(c(n(n1)c2ccccc2)Oc3ccccc3OC)C[NH+](C[C@H](COCC(C)C)O)C4CC4 C36302123
Cn1c(c(c(n1)c2ccccc2)C[NH+](C[C@@H]3CCCO3)C[C@@H](COCC=C)O)Oc4cccc(c4)OC C36305602
Cn1c(c(c(n1)c2ccccc2)C[NH+](Cc3ccco3)C[C@H](COCC=C)O)Oc4ccccc4F C36306758
CC(C)OC[C@@H](C[NH+](CC1CC1)CC(=O)N2CCc3c(ccs3)[C@@H]2COc4ccccc4)O C36309073
CC(C)OC[C@H](C[NH+](CC1CC1)CC(=O)N2CCc3c(ccs3)[C@@H]2COc4ccccc4)O C36309074
CCOC[C@@H](C[NH+](CCOC)CC(=O)N1CCc2c(ccs2)[C@@H]1COc3cccc(c3)C)O C36309447
Cc1cccc(c1)OC[C@H]2c3ccsc3CCN2C(=O)C[NH+](CC4CC4)C[C@@H](COCC#C)O C36309518
CC(C)CC[NH+](C[C@@H](COC)O)CC(=O)N1CCc2c(ccs2)[C@@H]1COc3ccc(cc3)F C36309854
CCOC[C@H](C[NH+](CCC(C)C)CC(=O)N1CCc2c(ccs2)[C@@H]1COc3ccc(cc3)F)O C36309861
Cc1ccc(cc1)S(=O)(=O)CCCC(=O)N(CCC[NH+](C)C)c2nc3c(ccc(c3s2)OC)OC C36718273
C[NH+](C)CCCN(c1nc2ccc(cc2s1)[N+](=O)[O-])C(=O)CCCS(=O)(=O)c3ccc(cc3)OC C36718319
CCOc1cccc2c1nc(s2)N(CCC[NH+](C)C)C(=O)CCCS(=O)(=O)c3ccc(cc3)OC C36718324
CCCN(C[C@@H]1C=c2cc(ccc2=[NH+]C1=O)OC)C(=O)c3cc(c(c(c3)OCC)OCC)OCC C38960004
Cc1c2c(=O)[nH]c(nc2sc1C(=O)OC(C)C)C[NH+](CCOC)C[C@@H](Cc3ccccc3)O C40404785
Cc1c2c(=O)[nH]c(nc2sc1C(=O)OC)C[NH+](C[C@@H](COCc3ccccc3)O)CC(C)C C36206898
CCC(=C(c1ccc(cc1)OC)c2ccc(cc2)OC)c3cn(c4c3cccc4)CCC[NH+](C)C C01853599
CC[NH+](CC)C[C@@H](Cn1c2c3ccccc3ccc2c(c1c4ccccc4)c5ccccc5)O C02083322
CC(C)(C)c1ccc(cc1)/C=N/NC(=O)CSC2C[NH+](C2)C(c3ccccc3)c4ccccc4 C08648577
CC[C@H](c1nnc(n1Cc2ccccc2)SCc3csc(n3)c4ccc(cc4)C)[NH+](C)C C09462625
CC[NH+](CC)CCN(c1nc2ccc(cc2s1)C)C(=O)COc3ccc(cc3Cl)Cl C10066391
CCC[C@H](c1ccccc1)[NH2+]Cc2ccc(c(c2)Br)OCc3ccc(cc3)Cl C10436401
CC[NH+](CC)CCN(c1nc2c(cccc2s1)OCC)C(=O)Cc3c(cc(cc3C)C)C C10699736
CCOC(=O)c1c2c(sc1NC(=O)[C@H](C)[NH+](C)Cc3ccc(cc3)C(C)(C)C)C[C@H](CC2)C C12548990
CC[NH+](CC)CCC[C@@H](C)NC(=O)c1cc(n(c1C)c2ccccc2C)c3ccc(cc3)Cl C16532317
CC(C)C[NH2+]Cc1cc(c(c(c1)Br)OCc2ccc(cc2Cl)Cl)OC C16575290
CCOc1ccc(cc1)/[NH+]=c\2/n(c(cs2)c3ccc(cc3)S(=O)(=O)N4CCCC4)CC(C)C C20176316
CCOc1cc(ccc1OCc2ccc(nc2)Cl)C[NH2+][C@@H](C)C34CC5CC(C3)CC(C5)C4 C20875219
C[C@H](C12CC3CC(C1)CC(C3)C2)[NH2+]Cc4cccc(c4OCc5ccc(cc5Cl)F)OC C20876165
CCOc1cc(cc(c1OCc2ccc(cc2)F)Br)C[NH2+]C34CC5CC(C3)CC(C5)C4 C22073834
CCOc1cc(cc(c1OCc2ccccc2F)Br)C[NH2+]C3C4CC5CC(C4)CC3C5 C22073849
CCOc1cccc(c1)c2cccc(c2)c3nc(cs3)C[NH+](CCC(C)C)CCC(C)C C23429227
C[C@@H]1C[C@@H](CN(C1)S(=O)(=O)c2cccc(c2)c3cs/c(=[NH+]/c4ccccc4)/n3CCCOC)C C13810811
Cc1ccc(cc1)[C@](CC(C)C)([C@H](C[NH+]2CCCCCC2)Oc3ccc(cc3Cl)Cl)O C27238680
Cc1cc(cc(c1)O[C@@H](CC[NH+]2CCN(CC2)c3ccc(cc3)F)c4cccs4)C(C)C C34726907
Cc1cc(cc(c1)O[C@H](CC[NH+]2CCN(CC2)c3ccc(cc3)F)c4cccs4)C(C)C C34726911
C[NH+](Cc1ccccc1)C[C@H](c2ccccc2)[C@@](c3ccc(cc3)Br)(C4CCCCC4)O C35052062
Cc1ccc(cc1)S(=O)(=O)Oc2cccc(c2)c3c(n4cccc(c4[nH+]3)C)NC(C)(C)CC(C)(C)C C35191202
CC[NH+](CC(=O)N1[C@H](CC(=N1)c2ccc(cc2C)C)c3ccc(cc3)OCC)C4CCCCC4 C35785457
CC(C)[NH+](Cc1ccc(cc1)F)Cc2ccc(o2)C(c3cccc(c3)F)(c4cccc(c4)F)O C36167739
CCCC[C@@H](C[NH+](Cc1c(nn(c1Oc2ccc(cc2)C)C)c3ccccc3)CC(C)C)O C36346793
CC[NH+](CC)CCN(c1nc2c(cccc2s1)OCC)C(=O)c3cc(cc(c3)Cl)Cl C36638001
CC[C@@H](c1ccccc1)C(=O)Oc2ccccc2c3c(n4ccc(cc4[nH+]3)C)NC(C)(C)CC(C)(C)C C37665553
Cc1ccn2c(c1)[nH+]c(c2NC(C)(C)CC(C)(C)C)c3ccccc3OC(=O)[C@@H]4C[C@H]4c5ccccc5 C37666795
CCOc1ccc2c(c1)sc(n2)N(CCC[NH+](C)C)C(=O)c3c(c4ccccc4s3)Cl C36643261
CC[NH+](CC)CCN(c1nc2ccc(cc2s1)Br)C(=O)Cc3cc(ccc3C)C C36647395
CC[NH+](CC)CCN(c1nc2c(ccc(c2s1)Cl)C)C(=O)CSc3ccc(cc3)C C36690238
CC[NH+](CC)CCN(c1nc2c(s1)cccc2SC)C(=O)c3cc(ccc3Cl)Cl C38845236
Cc1ccc(c2c1nc(s2)N(CCCn3cc[nH+]c3)C(=O)c4cccc(c4)Oc5ccccc5)C C38848405
Cc1ccc2c(c1C)nc(s2)N(CCCn3cc[nH+]c3)C(=O)c4cccc(c4)Oc5ccccc5 C38848437
CCOc1ccc(cc1)[C@]([C@@H](C[NH+]2CCCC2)Oc3ccc(cc3Cl)Cl)(C(C)C)O C27236088
CCOc1ccc(cc1)[C@@]([C@@H](C[NH+]2CCCC2)Oc3ccc(cc3Cl)Cl)(C(C)C)O C27236094
CCOC(=O)[C@@]1(CCC[NH+](C1)Cc2csc(n2)c3ccc(cc3)Cl)Cc4ccc(cc4)F C39307782
Cc1cc(cc2c1nc(s2)N(CCC[NH+](C)C)C(=O)c3ccc(cc3)SC(C)C)Cl C39712868
Cc1cc(cc2c1nc(s2)N(CCC[NH+](C)C)C(=O)c3cccc(c3)SC(C)C)Cl C39712869
COc1ccc2c(c1)c(ccn2)[C@@H]([C@@H]3C[C@H]4CC[NH+]3C[C@@H]4C=C)OC(=O)/C=C/c5ccccc5 C39932694
CC[NH+](CC)CCn1c2ccc(cc2nc1COc3ccc(cc3Cl)Cl)C(F)(F)F C40405364
CC[C@@H](C)[NH2+]Cc1cc(c(c(c1)Br)OCc2c(cccc2Cl)Cl)OC C40733681
CCOc1cc(ccc1OCc2ccc(c(c2)Cl)Cl)C[NH2+]Cc3ccccc3Cl C40737530
CCOc1cc(cc(c1OCc2c(cccc2Cl)F)Br)C[NH2+]C3CCCCC3 C40740486
CCOc1cc(cc(c1OCc2ccc(c(c2)Cl)Cl)Br)C[NH2+]Cc3cccs3 C40740632
CCC[NH2+]Cc1cc(c(c(c1)Br)OCc2ccc(c(c2)Cl)Cl)OCC C40740640
C[C@H](C(C)C)[NH+](Cc1cccn1Cc2ccc(cc2)C(F)(F)F)Cc3cc(ccc3F)F C35844693
C[C@H](C(C)C)[NH+](Cc1ccc(c(c1)F)F)Cc2cccn2Cc3ccc(cc3)C(F)(F)F C35844689
Cc1ccn2c(c1)[nH+]c(c2NC(C)(C)CC(C)(C)C)c3ccccc3OC(=O)C45CC6CC(C4)CC(C6)C5 C45369113
CC(C)C[NH+](Cc1ccc(cc1)C(C)C)Cc2cc(=O)n3c(n2)sc(n3)C4CCCCC4 C46032526
CCOc1c(cn(n1)c2nc(cc(n2)C(F)(F)F)c3ccc(cc3)F)[N+](=O)[O-] C04881434
c1ccc(cc1)c2nnnn2/C(=C\c3ccco3)/C(=O)OCc4ccc(cc4)C#N C05674699
c1ccc(cc1)c2nnnn2/C(=C\c3ccco3)/C(=O)OCC(=O)c4ccccc4 C05674826
c1cc(oc1)c2nnc(n2C3CCCCC3)SCc4nnc(o4)c5ccco5 C05866507
c1cc(ccc1c2nnc(o2)COC(=O)c3ccc(cc3Cl)[N+](=O)[O-])Cl C07108007
COc1ccccc1c2nc(on2)CSc3nnc(n3CC=C)c4ccncc4 C07216415
Cc1ccc(cc1)Cn2c(c(c(n2)C)/C=C/C(=O)OCn3c(=O)c4ccccc4nn3)C C08883155
c1cc(ccc1N2CCN(CC2)C(=O)COC(=O)c3cc4c(s3)CCCC4)[N+](=O)[O-] C09068580
Cc1c(n2c3c(nc2n1CCCOC)n(c(=O)n(c3=O)Cc4ccc(cc4)Cl)C)C C09297212
Cc1c(n(c2c1c3nc(nn3cn2)CO/N=C/c4ccccc4OC)CC(C)C)C C09306298
CCc1c(cc(s1)c2nnc(o2)CSc3nnnn3Cc4ccc(cc4)OC)C C09477959
C=CCn1c(nnc1SCC(=O)N2CCc3c2cccc3)c4ccc(cc4)[N+](=O)[O-] C01143518
c1cc(oc1)[C@@H]2CC(=NN2C(=O)COc3ccc(cc3)c4nnco4)c5cccs5 C11746890
Cc1c(nnn1c2ccc(cc2)F)C(=O)OCc3c(oc(n3)c4ccccc4OC)C C12415820
CC(C)COc1ccc(cc1)CN\2C(=O)CS/C2=N\N=C\c3cccc(c3)[N+](=O)[O-] C12650820
Cc1cccc2c1nc(s2)N(CCCn3ccnc3)C(=O)c4cccc(c4)[N+](=O)[O-] C10579622
Cc1c(c(n(n1)Cc2nnc(n2C)SCc3c(cccc3Cl)Cl)C)[N+](=O)[O-] C01038234
CCOc1ccccc1n2c(cn3c2nc4c3c(=O)n(c(=O)n4C)CCCCl)C C10049062
CCOc1ccc2c(c1)s/c(=N\C(=O)C3=COCCO3)/n2CC(=O)OCC C13628612
Cc1c(n(c2c1c3nc(nn3cn2)COc4ccc(cc4)OC)Cc5ccco5)C C13628793
Cc1cc(c(n1Cc2ccccc2)C)C(=O)OCc3cc(cc4c3OCOC4)[N+](=O)[O-] C17130086
c1ccc(cc1)n2c(nnn2)COC(=O)c3ccc(o3)COc4ccc(cc4)F C17539369
Cc1cc(c(n1c2cc(on2)C)C)/C=C/C(=O)OCc3cc(on3)c4ccco4 C19355608
CC(C)n1c2c(cc(cn2)C(=O)OCc3nc(no3)c4cccc(c4)C(F)(F)F)cn1 C21592359
Cn1c(=O)c2ccccc2n3c1nnc3SCCCc4nc(no4)c5cccs5 C21731205
Cn1c(cnc1SCc2nnc(o2)c3ccc(cc3)[N+](=O)[O-])c4ccccc4 C07129375
Cc1ccc(c(c1)OCCO/N=C/c2ccc(c(c2)[N+](=O)[O-])N3CCOCC3)C C22351706
Cc1cc(c(n1Cc2ccco2)C)C(=O)[C@H](C)OC(=O)c3ccc(cc3Cl)[N+](=O)[O-] C22836228
CCCCc1nc(on1)[C@@H](C)Sc2nc3cc(ccc3o2)S(=O)(=O)N(C)C C23105271
CC(=O)N(c1ccccc1OC)c2nc(cs2)CSc3nnc(o3)c4ccco4 C24172530
Cc1cccc(c1)c2nnc(o2)[C@@H](C)OC(=O)c3cc(nc4c3c(no4)C)C5CC5 C28477972
CC[C@H](C)[C@H](C(=O)OCc1cc(=O)n2ccccc2n1)N3C(=O)c4ccccc4C3=O C32747355
CCn1c(=O)c2ccccc2nc1[C@H](C)N(CC)C(=O)c3ccc(c(c3)[N+](=O)[O-])Cl C35008167
CCOC(=O)[C@@H](C)n1cnc2c1c(=O)n(c(=O)n2c3ccccc3Cl)CC(C)C C37558879
CCOC(=O)[C@@H](C)n1cnc2c1c(=O)n(c(=O)n2c3ccc(cc3)C)CC(C)C C37559050
CCOC(=O)[C@H](C)n1cnc2c1c(=O)n(c(=O)n2c3ccc(cc3)C)CCC(C)C C37559280
c1ccc(cc1)N\2C(=O)[C@H](S/C2=N\N=C\c3ccco3)Cc4cccc(c4)[N+](=O)[O-] C13152117
CN(C[C@H]1C2=C(CCCCC2)N=N1)C(=O)c3cc(on3)COc4cc(cnc4)Cl C39530945
c1ccc(cc1)c2nc(nn2c3ccccc3)C(=O)OCc4nc(on4)c5ccsc5 C39554399
Cc1csc2n1c(=O)cc(n2)COC(=O)[C@H](C(C)C)N3C(=O)c4ccccc4C3=O C39655721
CCN1C[C@H](Oc2c1cccc2)CN(C)S(=O)(=O)c3ccc(c(c3)[N+](=O)[O-])C C45794939
Cc1ccc(cc1F)c2nc(on2)[C@@H](C)OC(=O)c3c(oc(c3C#N)n4cccc4)C C45916761
CCOc1ccccc1c2nnc(o2)S[C@H](C)c3nnnn3c4ccccc4 C46690671
Cc1c2cc(sc2n(n1)c3ccccc3)C(=O)OCc4nc(on4)c5ccco5 C23949981
CCCN(C[C@@H]1COc2ccccc2O1)S(=O)(=O)c3cccc(c3C)[N+](=O)[O-] C27949127
CCc1nc(on1)[C@H](C)N2CCN(CC2)Cc3ccc(s3)c4ccccc4[N+](=O)[O-] C59386018
Cc1cccc(c1n2c(nnn2)CSc3nnc(n3CC=C)c4ccco4)C C60428581
CCCn1c2ccc(cc2nc(c1=O)C)c3nc(on3)c4cc(cc(c4)OC)OC C64890416
COC(=O)c1cn(nn1)[C@H]2CCCC[C@H]2OC(=O)c3c(ccc(n3)Cl)Cl C66539308
CCN(Cc1ccc(s1)Cl)C(=O)c2cn(nn2)c3cccc(c3)[N+](=O)[O-] C67135330
C[C@H]1C[C@H]([C@@H](C[NH+]1C)C)[NH2+]CC[C@@H](c2ccccc2OC)c3ccco3 C05478521
C[C@H](c1c(ccs1)Br)[NH2+][C@H](Cn2cc[nH+]c2)C(C)(C)C C37320139
Cc1ccn2c(c1)[nH+]c(c2CN3CCC[NH2+]CC3)c4ccc(cc4)C(C)C C36238043
Cc1ccc(cc1)N[C@@H](c2ccccc2)[C@@H]3C(=O)[NH+]=c4ccccc4=[NH+]3 C38688856
Cc1ccc(cc1)N[C@@H](c2ccccc2)[C@H]3C(=O)[NH+]=c4ccccc4=[NH+]3 C38688858
c1ccc2cc3=[NH+]C([NH+]=c3cc2c1)SCC(=O)Nc4ccc(cc4)F C39370750
CCOc1ccc2ccccc2c1/C=C(\C#N)/[C@@H]3[NH+]=c4ccc(cc4=[NH+]3)C C39405106
c1ccc(cc1)C[NH2+][C@H]2C(=c3cc(ccc3=[NH+]C2=O)Cl)c4ccccc4 C39927334
CCOc1cc(c(cc1O)Br)/C=C(/C#N)\C2[NH+]=c3ccccc3=[NH+]2 C39962652
CC(C)Oc1ccc(cc1Br)/C=C(/C#N)\C2[NH+]=c3ccccc3=[NH+]2 C39964305
C[C@H](c1cc2cc(ccc2o1)Br)[NH+]3CCC[C@@H](C3)C[NH2+]C C40592371
C[C@H](c1ccc(cc1Br)Br)[NH2+][C@@H]2CCC[C@@H]2n3cc[nH+]c3 C41649956
C[C@@H](c1ccc(cc1Br)Br)[NH2+][C@H]2CCC[C@@H]2n3cc[nH+]c3 C41649962
C[NH+](Cc1cc(sc1)Br)C[C@H]2C[C@@H]3CCCC[C@@H]3[NH2+]2 C42365939
C[C@@H](c1cc2cc(ccc2o1)Br)[NH2+]C[C@H]3CCC[NH+](C3)C C44534919
C[C@H](c1cc2cc(ccc2o1)Br)[NH2+]C[C@H]3CCC[NH+](C3)C C44534921
CC(C)C[C@H](C[NH2+]Cc1cc(c(o1)Br)Br)[NH+](C)C C50359120
Cc1cccc(c1OC)C(=O)Nc2ccc(cc2)C3[NH+]=c4ccccc4=[NH+]3 C63098976
c1cc2=[NH+]C(=O)[NH+]=c2cc1C(=O)/C=C/c3cc(ccc3OC(F)F)Br C39774573
Cc1ccc2=[NH+][C@H]([NH+]=c2c1)SCC(=O)c3ccc(cc3)Br C63152214
C[C@@H](c1cc2cc(ccc2o1)Br)[NH+]3CCCC[C@@H]3C[NH2+]C C63166439
CC[C@@H](c1ccc(cc1)Br)[NH+]2CCC(CC2)[C@@H]3CCC[NH2+]3 C63197975
CC[C@@H](c1ccc(cc1)Br)[NH+]2CCC(CC2)[C@H]3CCC[NH2+]3 C63197978
Cc1cc(c(c(c1)C)NC(=O)CSC2[NH+]=c3cc(c(cc3=[NH+]2)C)C)C C63240020
c1ccc(cc1)[C@H](C2[NH+]=c3ccccc3=[NH+]2)[C@@H](C(Cl)(Cl)Cl)O C63308780
Cc1c(nc(o1)c2ccc(cc2)Cl)CS[C@@H]3[NH+]=c4cccnc4=[NH+]3 C63558095
CC[C@H](C(=O)N(CC)c1cccc(c1)C)S[C@@H]2[NH+]=c3cccnc3=[NH+]2 C63558194
C[C@@H]1C=C2C(=N[C@@H](N(C2=O)c3ccccc3)SCC4[NH+]=c5ccccc5=[NH+]4)S1 C63577370
Cc1ccc2=[NH+][C@@H]([NH+]=c2c1)[C@H](C(C)C)NC(=O)c3cccc(c3)Cl C63584821
Cc1cc2=[NH+]C([NH+]=c2cc1C)[C@H](C(C)C)NC(=O)c3ccccc3Cl C63584830
COc1ccc2=C[C@@H]([NH+]=c2c1)C(=O)Nc3ccc(cc3)[C@@H]4C=c5cc(ccc5=[NH+]4)F C63628074
COc1ccc2=C[C@@H]([NH+]=c2c1)C(=O)Nc3ccc(cc3)[C@H]4C=c5cc(ccc5=[NH+]4)F C63628078
C[C@@H](c1ccccc1)NC(=O)C2CCN(CC2)[C@@H]3[NH+]=c4ccc(cc4=[NH+]3)Cl C63695331
CCCC(=O)Nc1ccccc1[C@H]2C(=O)[NH+]=c3cc4ccccc4cc3=[NH+]2 C63704224
Cc1ccc(c(c1)C)CC(=O)Nc2ccccc2C3[NH+]=c4ccccc4=[NH+]3 C63709556
c1cc(sc1)c2nc(on2)CS[C@H]3[NH+]=c4ccc(cc4=[NH+]3)Cl C63749901
Cc1ccc2=[NH+][C@@H]([NH+]=c2c1)SCC(=O)Nc3ccc(cc3F)Cl C63758041
c1ccc2c(c1)CC[C@H](C(=O)N2)S[C@@H]3[NH+]=c4ccc(cc4=[NH+]3)OC(F)F C63315021
C[C@H](c1nc(no1)C(C)(C)C)[NH+]2CCC(=CC2)C3=c4ccccc4=[NH+]C3 C64025777
CCn1cc[nH+]c1CN2CCC3=c4ccccc4=[NH+][C@@H]3[C@@H]2c5ccccc5Cl C64040755
c1ccc2=[NH+][C@@H](C=c2c1)c3cccc(c3)NC(=O)[C@@H]4CCC[NH+](C4)C5CCSCC5 C64066626
c1ccc2=[NH+][C@@H](C=c2c1)c3cccc(c3)NC(=O)[C@H]4CCC[NH+](C4)C5CCSCC5 C64066628
c1ccc2=[NH+][C@H](C=c2c1)c3cccc(c3)NC(=O)[C@H]4CCC[NH+](C4)C5CCSCC5 C64066629
CC(C)n1cc(cn1)[C@H]2[C@H]3C(=c4ccccc4=[NH+]3)CC[NH+]2Cc5ccc6c(c5)CCO6 C64120582
C[C@@H]1[C@@H](C=NN1c2ccc(cc2)OC)[C@@H](C)[NH2+]C[C@@H]3C=c4ccccc4=[NH+]3 C64167361
C[C@H]1[C@@H](C=NN1c2ccc(cc2)OC)[C@@H](C)[NH2+]C[C@@H]3C=c4ccccc4=[NH+]3 C64167363
CCn1cc[nH+]c1CN2CCC3=c4ccccc4=[NH+][C@H]3[C@@H]2C5CCCCC5 C64609497
c1cc2=[NH+][C@@H]([NH+]=c2cc1Br)SCC(=O)NC3CCCCC3 C65042612
Cc1cc2c(cc(=O)oc2cc1C)CN(C)C[C@H]3[NH+]=c4ccc(cc4=[NH+]3)F C65409144
c1ccc2=[NH+]C([NH+]=c2c1)SCC(=O)Nc3ccccc3I C65548064
Cc1c(c(on1)C)Cn2cnc3c(c2=O)c(cs3)c4ccc(cc4)F C01290771
c1ccc2c(c1)C=C[C@@H]3N2[C@@H]([C@@H](C3(C#N)C#N)c4ccco4)C(=O)C5CC5 C03878650
Cc1ccc(cc1)C(=O)N2CCC[C@H](C2)c3nc(no3)c4cccs4 C01364568
C1COC(=C(Cl)Cl)[C@H](O1)O[C@@H]2C(=C(Cl)Cl)OCCO2 C03012606
c1ccc(cc1)[C@@H]2[C@@H]3C(=Nc4n2ncn4)C[C@@H](CC3=O)c5cccs5 C06492255
c1csc2c1c(=O)n(cn2)Cc3cc4c(cc3Br)OCCO4 C07495432
c1cc(cnc1)N2C(=O)/C(=C/c3cc4c(c(c3)Cl)OCO4)/SC2=S C08056805
c1ccc(c(c1)/C=N/N2CC(=O)N(CC2=O)c3ccccc3F)Cl C00160296
c1cc(c(c(c1)F)C#N)N2CCN(CC2)S(=O)(=O)c3cccs3 C07147478
Cn1ccnc1SCc2cc(=O)n3cc(ccc3n2)Br C06369296
Cc1ccc(cc1F)n2c(=O)/c(=C\c3ccccn3)/sc2=C(C#N)C#N C14872680
Cn1c2cn(c(c2c(=O)n(c1=O)C)c3ccccc3F)c4ccc(cc4)F C15081860
Cc1ncc(o1)c2ccc(s2)S(=O)(=O)N3CCc4ccccc4C3 C15869703
Cc1ccc2c(c1)sc(c2Cl)C(=O)N3CCN(CC3)S(=O)(=O)C C16603990
Cc1c2c(nc3n(c2=O)CCC3)sc1C(=O)N4C[C@H](C[C@@H](C4)C)C C17639403
Cc1cc(c2c(c1)c(cc(=O)o2)CN3C[C@H]4C[C@@H](C3)c5cccc(=O)n5C4)C C23127130
Cc1c(cn2c(=O)cc(nc2c1Cl)CN3C[C@@H](O[C@H](C3)C)C)Cl C25284916
Cc1cn2c(n1)sc(n2)N3CCC(CC3)c4nc5ccccc5s4 C26693290
Cn1cnc(c1Cl)S(=O)(=O)N2CCCc3c2cc(c(c3)F)F C26828519
CC(=O)N1C[C@@H](Oc2c1cccc2)C(=O)N3CCC(=CC3)c4ccccc4 C30996145
Cc1c(ccc(n1)c2ccccc2)C(=O)N3CCS(=O)(=O)c4c3cccc4 C32801878
CCc1nc(c2c(c(sc2n1)C)C)N3CCN(CC3)C(=O)C4CC4 C35525573
Cc1cc2c(s1)cc(n2CC=C(C)C)C(=O)N3CCN(CC3)C(=O)C C35811144
C[C@@H]1CCCN(C1)S(=O)(=O)c2cc3c4c(c2)[C@@H](C(=O)N4CCC3)C C04850684
C[C@@H]1CCCCN1C(=O)C[C@H]2CSc3n2c(=O)c4c(n3)CCCC4 C38756729
C[C@@H]1C[C@H](CN(C1)C(=O)C[C@@H]2CSc3n2c(=O)c4c(n3)CCCC4)C C38756760
c1cc(cc(c1)F)c2nc(on2)[C@H]3CC(=O)N(C3)c4ccc(c(c4)F)F C38915435
C[C@H]1CCCCN1C(=O)COc2c3c4c(sc3ncn2)CCCC4 C03599557
c1cc(sc1)C2=NO[C@]3(C2)CC(=O)N(C3=O)c4ccc(cc4)Cl C40287859
Cc1cc2c(c(c1)F)N(CCC2)C(=O)CN3C(=O)[C@H]4[C@@H]5C[C@H]([C@H]4C3=O)C=C5 C43267401
c1cc(cc(c1)Cl)N2C[C@H](CC2=O)c3nc(on3)c4ccc(cc4)F C44421409
Cc1c(c(on1)C)S(=O)(=O)N2CCc3c2ccc(c3)Br C49334325
Cc1ccc(c(c1)C)c2csc3c2c(ncn3)N4CCN(CC4)C(=O)C C49752794
Cc1cc(c(c(c1)C)S(=O)(=O)N(C)C(=O)c2c(nc(s2)C)C)C C51202507
c1ccc(cc1)c2ccnc3n2ncc3C(=O)N4CCC[C@H]5[C@@H]4CCCC5 C54573094
C[C@@H](c1ccccc1)n2c(=O)/c(=C\c3ccncc3)/sc2=C(C#N)C#N C55802501
c1cc(c(cc1N2CC[C@@H](C2=O)C(=O)N3CCO[C@H]4[C@@H]3CCCC4)F)F C56018251
C[C@@H]1C[C@H](CN(C1)C(=O)Cn2c(=O)c3c(ccs3)nc2SC)C C57504929
c1ccc(c(c1)/C=C/C(=O)N2CCN(CC2)C(=O)c3ccco3)Cl C27159101
Cc1nc(on1)[C@@H]2CCCN(C2)C(=O)/C=C/c3cccc4c3cccc4 C54663008
Cc1ccc(cc1)N2C(=O)[C@@H]3[C@@H]4C=Cc5ccccc5N4[C@@H]([C@@H]3C2=O)C(=O)C C13551299
Cc1cc(c(n1c2cc(on2)C)C)c3csc(n3)N4CCSCC4 C62580465
Cc1c(c(c(nc1C)S[C@@H]2CC(=O)N(C2=O)c3ccccc3)C#N)C C01025595
CC1=NC(=S)[C@@H]2C(=C1)/C(=C/[C@H]3C=NN=C3c4ccc(cc4)F)/OC2=O C39217374
Cn1c2c(cn1)c(ncn2)N(C)Cc3cc(ccc3F)Br C63736496
c1ccc2c(c1)nc(o2)C3CCN(CC3)C(=O)c4ccc5c(c4)COC5 C64485667
CC1CCN(CC1)C(=O)[C@@H]2CCCN(C2)S(=O)(=O)C3CCCCC3 C66576740
CC(C)(C(=O)N1CCO[C@@H](C1)c2cccc(c2)F)n3cc(cn3)Cl C66692662
C[C@H](C(=O)N1CCC[C@@H]1c2ccc(cc2)F)n3c4ccccc4oc3=O C25541020
c1cc(c2c(c1)OCCO2)[C@@H]3CCCN3S(=O)(=O)c4cccs4 C66937769
CC(C)Cc1ccc(cc1)[C@@H](C)C(=O)O[C@H](c2ccnc3c2cccc3)[C@@H]4C[C@@H]5CC[NH+]4C[C@@H]5C=C C04016701
CCOc1ccc(cc1)C(=O)O[C@H](c2ccnc3c2cc(cc3)OC)[C@H]4C[C@@H]5CC[NH+]4C[C@@H]5C=C C08452309
CC[NH+](CC)CCN(c1nc2c(s1)cccc2Cl)C(=O)c3cc4cccc(c4o3)OCC C08960173
CC[C@H](c1nnc(n1Cc2ccccc2)S[C@@H](C)C(=O)Nc3ccccc3c4ccccc4)[NH+](C)C C09375647
CC[C@H](c1nnc(n1Cc2ccccc2)S[C@H](C)C(=O)Nc3ccccc3c4ccccc4)[NH+](C)C C09375651
CC[C@@H](c1nnc(n1Cc2ccccc2)SCc3cc(=O)oc4c3cc(c(c4)C)C(C)C)[NH+](C)C C03553172
CCC[C@H](c1ccccc1)[NH2+]Cc2cc(c(c(c2)Br)OCc3ccccc3F)OC C10435975
Cc1ccccc1CSc2nnc(n2c3cccc(c3)Cl)C[NH+](C)Cc4ccc(cc4O)OC C12243834
CC(C)(C)n1c(nnn1)[C@H](c2ccc(cc2)F)[NH+](Cc3ccc(cc3)OC)Cc4ccccc4Cl C12642575
CCCC[NH+](CCCC)C[C@@H](c1cc(nc2c1cc(cc2Cl)Cl)c3ccc(cc3)Cl)O C13213278
CCCCCCc1cc2cc(/c(=[NH+]/c3ccc(cc3)F)/oc2cc1O)c4nc(cs4)c5ccc(cc5)OC C02964005
c1ccc(cc1)CC/[NH+]=C/c2ccc(c(c2)[N+](=O)[O-])OC(=O)/C=C/c3ccc(cc3)Br C03085242
CCOc1cc(cc(c1OCc2ccc(cc2)F)Cl)C[NH2+][C@@H](C)C34CC5CC(C3)CC(C5)C4 C22073661
CCCCC[C@](c1ccc(cc1)CC)([C@@H](C[NH+]2CCCCCC2)Oc3ccc(cc3C)Cl)O C27239670
C[NH+](Cc1ccccc1)C[C@H](c2ccccc2)[C@@](Cc3ccccc3)(c4ccc(cc4)Br)O C27259038
Cc1ccc(cc1)[C@@H](CNC(=O)c2cc(on2)c3ccc(cc3)OCC(C)C)[NH+]4CCCCCC4 C28296141
Cc1ccc(cc1)[C@H](CNC(=O)c2cc(on2)c3ccc(cc3)OCC(C)C)[NH+]4CCCCCC4 C28296143
CCN(CC)C(=O)CSc1nc(c2c(csc2n1)c3ccccc3)N4CC[NH+](CC4)CC(C)C C34774785
CC(C)(C)c1ccc(cc1)Cn2cccc2C[NH+](Cc3ccccc3)C[C@@H](COCc4ccccc4)O C35498935
Cc1ccc(s1)C[NH+](Cc2ccc(o2)C(c3ccc(cc3)OC)(c4ccc(cc4)OC)O)C[C@@H]5CCCO5 C35745398
CC(C)C[NH+](Cc1ccc(cc1)Br)Cc2cccn2Cc3ccc(cc3)C(F)(F)F C35844674
CCC[NH+]1CCc2c(c(nn2c3ccc(cc3)Cl)CN(CC(C)C)C(=O)Cc4ccc(cc4)F)C1 C35921267
CCC[NH+]1CCc2c(c(nn2c3ccc(cc3)C)CN(C(C)C)C(=O)[C@@H](CC)c4ccccc4)C1 C35926210
c1ccc(cc1)CCn2c3ccccc3[nH+]c2N4CCC(CC4)C(=O)N[C@@H](Cc5ccccc5)c6ccccc6 C35958188
c1ccc(cc1)CCn2c3ccccc3[nH+]c2N4CCC(CC4)C(=O)N[C@H](Cc5ccccc5)c6ccccc6 C35958189
CC[NH+](CC)CCN(c1nc2c(c(ccc2s1)C)C)C(=O)COc3ccc(cc3Cl)Cl C36638205
CC[C@H](c1ccccc1)C(=O)Oc2ccccc2c3c(n4ccc(cc4[nH+]3)C)NC(C)(C)CC(C)(C)C C37665556
CC[NH+](CC)CCN(c1nc2ccc(cc2s1)Br)C(=O)CSc3ccc(cc3)C C36690193
CCc1cccc2c1nc(s2)N(CCCn3cc[nH+]c3)C(=O)c4ccc(cc4)C(=O)c5ccccc5 C38847471
Cc1c(ccc2c1nc(s2)N(CCCn3cc[nH+]c3)C(=O)COc4ccc(cc4)C(C)C)Cl C38848092
Cc1ccc(cc1)SCCNC(=O)[C@@H]2CCC[NH+](C2)Cc3nc(no3)c4ccc(cc4)C(C)(C)C C38902300
CC(C)C[C@H](c1ccccc1)NC(=O)[C@@H]2CCC[NH+](C2)Cc3nc(no3)c4ccc(cc4)C(C)(C)C C38903535
CC(C)C[C@@H](c1ccccc1)NC(=O)[C@H]2CCC[NH+](C2)Cc3nc(no3)c4ccc(cc4)C(C)(C)C C38903540
CC(C)(C)c1ccc(cc1)c2nc(on2)C[NH+]3CCC[C@H](C3)C(=O)NCCCSCc4ccccc4F C38903681
CC[NH+](CC)CCN(c1nc2cc(cc(c2s1)C)C)C(=O)COc3ccc(cc3Cl)Cl C36640395
CC[NH+](CC)CCN(c1nc2c(cc(cc2s1)F)F)C(=O)COc3ccc(cc3Cl)Cl C36640539
CCc1cccc2c1nc(s2)N(CCC[NH+](C)C)C(=O)CCCSc3ccc(cc3)Cl C36717702
CCCC[NH+](CCCC)CCCn1c2ccc(cc2nc1Cc3cccc4c3cccc4)C(F)(F)F C40406312
c1ccc(cc1)n2c(nnn2)SCCC[NH2+]Cc3ccccc3OCc4ccc(c(c4)Cl)Cl C40732471
CCOc1cc(cc(c1OCc2ccc(cc2Cl)F)Br)C[NH2+]Cc3cccs3 C40740402
CCOc1cc(cc(c1OCc2ccc(cc2Cl)F)Br)C[NH2+]Cc3ccc(cc3)C C40740448
CCc1ccc(cc1)[C@@H](CNC(=O)c2cnc(nc2Cl)SCc3ccc(cc3)C)[NH+]4CCCC4 C40985855
c1ccc(cc1)CC2CCN(CC2)c3cccc4c3nc(n4CC[NH2+]Cc5ccccc5)c6cc(cnc6)C#N C45168795
c1c[nH+]ccc1NCCOc2cc(cc3c2n(c(=O)n3CC4CCCCC4)CC5CCCCC5)Cl C45302564
COc1ccccc1/C=C(\c2ccccc2)/C(=O)O[C@H](c3ccccc3)C(=O)C4=c5ccccc5=[NH+]C4 C39946499
COc1cccc(c1)/C=C(\c2ccccc2)/C(=O)O[C@H](c3ccccc3)C(=O)C4=c5ccccc5=[NH+]C4 C39946659
CCOc1cccc(c1)[C@H]2[C@H]3C(=c4ccccc4=[NH+]3)CCN2C(=O)Cc5cccc(c5OCC)OCC C63491762
CCN(CCCNC(=O)[C@@H]1C(=c2ccccc2=[NH+]1)Sc3ccc(cc3)Cl)c4cccc(c4)C C63530422
CCN(CCCNC(=O)[C@H]1C(=c2ccccc2=[NH+]1)Sc3ccc(cc3)Cl)c4cccc(c4)C C63530424
CCOc1ccc(cc1)[C@H]2[C@@H]3C(=c4ccccc4=[NH+]3)CCN2C(=O)Cc5cccc(c5OCC)OCC C63697942
c1ccc(cc1)c2cc(nc(n2)N3CC[NH+](CC3)C(c4ccccc4)c5ccccc5)C(F)(F)F C04757677
Cc1c(ccc2c1nc(s2)N(CC[NH+](C)C)C(=O)CSc3ccccc3)Cl C05239686
CC(=O)[C@@H]1CC[C@H]2[C@@]1(CC[C@@H]3[C@@H]2CC=C4[C@@]3(CC[C@@H](C4)OC(=O)CC[NH+]5CCCC(C5)(C)C)C)C C09071310
Cc1ccc(cc1)SCC(=O)N(CCC[NH+](C)C)c2nc3ccc(cc3s2)Br C09343800
CC[NH+](CC)CCN(c1nc2c(cc(cc2s1)F)F)C(=O)c3cc(ccc3C)C C10067462
C[NH+](C)CCCN(c1nc2ccc(cc2s1)Br)C(=O)c3ccc(s3)Br C10067736
CC[NH+](CC)CCN(c1nc2c(s1)cccc2SC)C(=O)c3ccc(s3)Br C10813111
CCCOc1ccc(cc1C(=O)N2CC[NH+](CC2)C(c3ccccc3)c4ccccc4)Br C12138049
CC(C)Oc1ccc(cc1Br)C(=O)N2CC[NH+](CC2)C(c3ccccc3)c4ccccc4 C12138079
CC[n+]1c(cc(c2c1[C@@H](CCC2)C(=S)Nc3ccc(cc3)C)c4ccccc4)c5ccc(cc5)C C15770645
CC[n+]1c(cc(c2c1[C@H](CCC2)C(=S)Nc3ccc(cc3)C)c4ccccc4)c5ccc(cc5)C C15770647
Cc1ccccc1[C@@H]([C@H](C=C)[n+]2c(cc(cc2c3ccccc3)c4ccccc4)c5ccccc5)O C15770660
C=C[C@@H]([C@H](c1ccccc1)O)[n+]2c(cc(cc2c3ccccc3)c4ccccc4)c5ccccc5 C15770736
c1ccc(cc1)c2cc([n+](c(c2)c3ccccc3)CC(c4ccccc4)(c5ccccc5)O)c6ccccc6 C15771021
c1ccc(cc1)CN(Cc2ccc(cc2)F)C3=[NH+]C[C@@H](S3)CI C22781506
Cc1cc(c(n1c2ccc(cc2)C(F)(F)F)C)C(=O)C[NH+]3CCN(CC3)Cc4ccc(cc4)Cl C22921110
c1ccc(cc1)C[NH+](Cc2ccccc2)[C@H](CN(Cc3ccccc3)Cc4ccccc4)c5ccccc5 C22937757
c1cc(c(c(c1)F)F)C(=O)N2CC[NH+](CC2)C[C@H](c3ccc(cc3)Cl)OCc4c(cccc4F)F C23440855
Cc1ccc(cc1)[C@@](c2ccccc2C)([C@@H](C[NH+]3CCCC3)c4ccc(cc4)Cl)Cl C27235519
Cc1ccc(cc1)[C@](C2CCCCC2)([C@@H](C[NH+]3CCCC3)c4ccc(cc4)Cl)Cl C27235047
Cc1ccc(c(c1)CSc2nc(c3c4c(sc3n2)CCCC4)N5CC[NH+](CC5)CC(C)C)C C34756406
CCc1c(sc2c1c(nc(n2)SCC(=C)C)N3CC[NH+](CC3)Cc4ccc(cc4)Cl)C C34761264
CCCCSc1nc(c2c(c(sc2n1)C)CC)N3CC[NH+](CC3)Cc4ccc(cc4C)C C34761371
CCCC[NH+]1CCN(CC1)c2c3c(c(sc3nc(n2)SCc4ccc(cc4)Cl)C)CC C34761722
CCC[NH+]1CCN(CC1)c2c3c(csc3nc(n2)SCc4cc(ccc4C)C)c5ccccc5 C34774631
c1ccc(c(c1)[C@@H]2N(CCS2)C(=O)C[NH+](Cc3ccc(cc3)Br)C4CC4)Cl C35520931
c1ccc(c(c1)[C@H]2N(CCS2)C(=O)C[NH+](Cc3ccc(cc3)Br)C4CC4)Cl C35520933
c1ccc(c(c1)C[NH+](Cc2cccn2Cc3ccc(cc3)C(F)(F)F)CC4CCCCC4)F C35841252
Cc1cccc(c1)Cn2cccc2C[NH+](CCN3CCOCC3)Cc4ccc(cc4Cl)Cl C35844728
CCS(=O)(=O)N1C[C@H]([C@@H](C1)c2cccc(c2)C(F)(F)F)C[NH+]3CCc4ccccc4C3 C35887240
c1ccc(cc1)CC[n+]2c(csc2Nc3ccc(cc3)F)c4ccc(cc4)c5ccccc5 C36024627
C[NH+](C)CCCN(c1nc2ccc(cc2s1)Br)C(=O)c3cc(cc(c3)Cl)Cl C36643329
Cc1ccc2c(c1C)nc(s2)N(CCC[NH+](C)C)C(=O)c3ccccc3I C36643666
Cc1cc(c2c(c1)nc(s2)N(CCC[NH+](C)C)C(=O)c3ccccc3I)C C36643748
CCOC(=O)c1ccc(cc1)Nc2[n+](c(cs2)c3ccccc3)Cc4c(cc(cc4Cl)Cl)C C38733638
C[NH+](C)CCCN(c1nc2ccc(cc2s1)Br)C(=O)CSc3ccc(cc3)Cl C36690197
CCSc1cccc(c1)C(=O)N(CCC[NH+](C)C)c2nc3ccc(cc3s2)Br C36694379
CC[NH+](CC)CCN(c1nc2c(s1)cccc2SC)C(=O)c3ccccc3Br C38845228
c1ccc(cc1)CC2CCN(CC2)c3ccc4cccc(c4[nH+]3)OCc5ccc(c(c5)Cl)Cl C36648322
CCOc1ccc(cc1)Nc2[n+](c(cs2)c3ccc(cc3)Cl)c4ccc(cc4)OCC C39834870
c1ccc(cc1)c2c(n3ccccc3n2)CN4CC[NH+](CC4)Cc5ccc(cc5C(F)(F)F)C(F)(F)F C39202297
c1ccc(c(c1)/C=C\C(=O)N2CC[C@@H]([C@@H](C2)F)[NH+](Cc3ccc(cc3)F)Cc4ccccn4)Cl C49034179
c1ccc(c(c1)/C=C\C(=O)N2CC[C@H]([C@@H](C2)F)[NH+](Cc3ccc(cc3)F)Cc4ccccn4)Cl C49034181
c1ccc(c(c1)/C=C\C(=O)N2CC[C@H]([C@H](C2)F)[NH+](Cc3ccc(cc3)F)Cc4ccccn4)Cl C49034185
Cc1cc(c(c(=O)n1Cc2ccc(cc2)C[NH+](C)C)Br)OCc3ccc(cc3F)F C49792759
C[NH+]1Cc2cc(ccc2[C@@H](C1)c3ccc(cc3)SC)Oc4ccc(cn4)CN5CCC(CC5)F C28827086
c1ccc(cc1)CCN2C(=NC([NH+]=C2C3CCCCC3)(C(F)(F)F)C(F)(F)F)c4ccccc4 C21031768
Cc1ccc(cc1)c2csc([n+]2/N=C/c3cc(n(c3C)c4ccc(cc4)Cl)C)Nc5cc(ccc5C)C C38191372
c1ccc(cc1)[C@@H](C(=O)C2=c3ccccc3=[NH+]C2)OC(=O)C4(CCCC4)c5cccc(c5)F C39946546
c1ccc(cc1)[C@H](C(=O)C2=c3ccccc3=[NH+]C2)OC(=O)c4cccc(c4)I C39946805
C[C@@H](c1nnc(n1c2ccc(cc2)F)SCC[NH2+]CCO)[NH+]3CCCCC3 C02639166
CCOC(=O)c1c2c(sc1NC(=O)C[NH2+]CCC[NH+]3CCOCC3)CCCC2 C05864031
C[NH+]1[C@@H](C[C@@H]([C@@H]1c2ccccc2F)C[NH2+]Cc3c(cccc3OC)OC)CO C11842979
c1ccc2c(c1)CC[NH+](C2)C[C@@H](COc3ccc(cc3)C[NH2+]CCn4cccn4)O C11878791
CC[NH+](CC)[C@@H]1[C@H]([C@@H]([C@H]2CO[C@@H]1O2)[NH2+]Cc3ccc(cc3)OC(F)(F)F)O C12483562
CCCCc1[nH]cc(n1)C[NH+]2CC[C@H]([C@@H](C2)O)N3CCN(CC3)c4cccc[nH+]4 C20534733
CCC[NH+](Cc1cc(oc-2cc(=[NH+]C(=O)C)ccc12)O)CC(=O)Nc3ccccc3C C31002764
c1cc(ccc1[C@H]2C[C@@H](N3C(=[NH+]2)C(=CN3)C(=O)NCCCn4cc[nH+]c4)C(F)(F)F)F C12846135
COc1ccc2=C([C@H]([NH+]=c2c1)C(=O)OC)NC(=O)C[NH+]3CCCC[C@@H]3CCO C38653826
COC(=O)[C@@H]1C(=c2c(=[NH+]1)cccc2Cl)NC(=O)C[NH+]3CCCC[C@@H]3CCO C38696506
COC(=O)[C@H]1C(=c2c(=[NH+]1)cccc2Cl)NC(=O)C[NH+]3CCCC[C@@H]3CCO C38696509
C[C@H]1C(=C(N=N1)C)CC[NH2+]Cc2ccc(c(c2)OC[C@H](C[NH+](C)C(C)C)O)OC C39437990
CC[NH+](CC)CCNC(=O)[C@@H]1CN(CC12CC[NH2+]CC2)C(=O)CCC3CCCC3 C39626720
CC[NH+](CC)CCNC(=O)[C@H]1CN(CC12CC[NH2+]CC2)C(=O)CCC3CCCC3 C39626723
CCCC[C@H](C)C(=O)N1C[C@@H](C2(C1)CC[NH2+]CC2)C(=O)NCC[NH+](CC)CC C39627014
C[NH+](C)CCCNC(=O)[C@H]1CN(CC12CC[NH2+]CC2)C(=O)c3ccc(o3)c4ccccc4F C39627669
C[C@@H]1CCCC[NH+]1CCCNC(=O)[C@@H]2CN(CC23CC[NH2+]CC3)C(=O)c4ccc(c(c4)F)C(F)(F)F C39628392
Cc1cc(c(o1)C(F)(F)F)C(=O)N2C[C@@H](C3(C2)CC[NH2+]CC3)C(=O)NCCC[NH+]4CCCC[C@@H]4C C39628577
CCC[C@@H](C)C(=O)N1C[C@@H](C2(C1)CC[NH2+]CC2)C(=O)NCC(C)(C)C[NH+](C)C C39630572
CC(C)(CNC(=O)[C@@H]1CN(CC12CC[NH2+]CC2)C(=O)c3ccc(cc3OC)OC)C[NH+](C)C C39630671
CCC(CC)C(=O)N1C[C@H](C2(C1)CC[NH2+]CC2)C(=O)NCC(C)(C)C[NH+](C)C C39630762
CC[C@@H](C)CC(=O)N1C[C@@H](C2(C1)CC[NH2+]CC2)C(=O)NCC(C)(C)C[NH+](C)C C39631024
CC[C@H](C)CC(=O)N1C[C@@H](C2(C1)CC[NH2+]CC2)C(=O)NCC(C)(C)C[NH+](C)C C39631026
C[NH+](C)[C@@H](CNC(=O)[C@H]1CN(CC12CC[NH2+]CC2)C(=O)c3cccc(c3)N(C)C)c4ccc(cc4)OC C39663835
C[NH+](C)[C@H](CNC(=O)[C@H]1CN(CC12CC[NH2+]CC2)C(=O)c3cccc(c3)N(C)C)c4ccc(cc4)OC C39663837
COc1ccc(cc1)[C@@H](CNC(=O)[C@H]2CN(CC23CC[NH2+]CC3)C(=O)[C@@H]4CCC=CC4)[NH+]5CCCC5 C39664165
Cc1cccc2n1cc([nH+]2)CNC(=O)[C@@H]3CN(CC34CC[NH2+]CC4)C(=O)CCCc5ccccc5 C39670776
CCCC[C@@H](C)C(=O)N1C[C@@H](C2(C1)CC[NH2+]CC2)C(=O)NC[C@@H]3CC[NH+](C3)C C39689780
CCCC[C@H](C)C(=O)N1C[C@H](C2(C1)CC[NH2+]CC2)C(=O)NC[C@@H]3CC[NH+](C3)C C39689783
CCC[C@H](C)C(=O)N1C[C@@H](C2(C1)CC[NH2+]CC2)C(=O)NC[C@@H]3CCC[NH+]3CC C39695441
C[NH+](C)[C@H](C[NH2+]C[C@@H](COCc1ccc(cc1)Cl)O)c2ccc(cc2)OC C22029884
CCOc1cc(ccc1OCC(=O)N)/C=C(/C#N)\C2[NH+]=c3cc(c(cc3=[NH+]2)C)C C39973128
CC[NH+]1CCN(CC1)c2ccccc2NC(=O)N[C@@H](Cn3cc[nH+]c3)C(C)(C)C C46469649
C[C@@H](Cn1cc[nH+]c1)NC(=O)NC[C@H](c2c(cccc2Cl)F)[NH+]3CCCC3 C49073914
CC[C@@H](Cc1ccccc1)NC(=O)c2ccc3=[NH+][C@@H](C(=O)[NH+]=c3c2)c4ccccc4NC(=O)C C63502469
Cc1c(cco1)[C@H]2NN=C(O2)SCC(=O)NCCC3[NH+]=c4ccccc4=[NH+]3 C63526252
COc1ccc(cc1)C2=[NH+]C3=C[C@@H](NN3C(=C2)C(F)(F)F)C(=O)NCCC4=c5cc(ccc5=[NH+]C4)Cl C63547274
C[NH+](C)[C@@H](CNC(=O)[C@@H]1CCC[C@H](C1)C(=O)NC[C@@H](C2CC2)[NH+](C)C)C3CC3 C63582548
C[C@@H]1[C@H](N[C@@H](O1)c2ccccc2[N-]S(=O)(=O)C)C[NH+](C)CC3[NH+]=c4ccccc4=[NH+]3 C64024361
C[C@H]1[C@H](N[C@@H](O1)c2ccccc2[N-]S(=O)(=O)C)C[NH+](C)CC3[NH+]=c4ccccc4=[NH+]3 C64024363
CC[C@@H](C)[C@@H](C(=O)NC1[NH+]=c2ccccc2=[NH+]1)NC(=O)c3cc(cc(c3)OC)OC C65305963
CC(C)(C)n1cc(c(n1)c2ccccc2Cl)C[NH2+]C[C@H](C[NH+]3CCCC3)O C66586977
Cc1ccc(cc1F)C[NH2+]Cc2ccc(cc2)S(=O)(=O)NCCC[NH+](C)C C67121766
c1ccc2c(c1)CC[NH+](C2)C[C@H](C[NH2+]Cc3csc(n3)c4ccsc4)O C67187487
CCCC[NH+]1Cc2cccc(c2C1)NC(=O)C(=O)NC[C@@H](c3ccco3)[NH+](C)C C67491396
CCCC[NH+]1Cc2cccc(c2C1)NC(=O)C(=O)NC[C@H](CC(C)C)[NH+](C)C C67495315
CCC[NH+]1Cc2cccc(c2C1)NC(=O)C(=O)NC[C@H](C)[NH+]3CCCC[C@@H]3C C67497371
C[C@H](CNC(=O)[C@H]1CCC[C@H](C1)C(=O)NC[C@H](C)[NH+]2CCCC2)[NH+]3CCCC3 C67573325
CC[NH+](CC)[C@H](C)CNC(=O)[C@H]1CCC[C@@H](C1)C(=O)NC[C@H](C)[NH+](CC)CC C67573692
CC[NH+](CC)[C@H](C)CNC(=O)[C@H]1CCC[C@@H](C1)C(=O)NC[C@@H](C)[NH+](CC)CC C67573695
CC(=O)c1ccc(cc1)OC[C@H](C[NH+]2CCN(CC2)c3ccc(c[nH+]3)C(F)(F)F)O C04324427
C[NH+](C)CC[C@@H](c1ccccc1)c2nc(nc(n2)N)[C@@H](CC[NH+](C)C)c3ccccc3 C01731194
COc1ccc(c(c1)OC[C@H](C[NH+]2CCCC2)O)C[NH2+]Cc3ccc(s3)Cl C12027885
Cc1cc(nc(n1)S[C@@H]2C[C@H]([NH+](C2)Cc3c(cccc3Cl)F)C(=O)NCC[NH+](C)C)C C12212794
CCn1cc(c(n1)C)C[NH2+]C[C@H]2C[C@@]([NH+]([C@H]2c3ccc(cc3)Cl)CC)(C)CO C12297510
CC(C)(CN1[C@@H](CCC1=O)CC[NH2+]Cc2cc3c(cc2Cl)OCO3)C[NH+](C)C C15069775
[H]/[O+]=c/1\c(c(c1=O)[NH+]2CCC[C@@H](C2)C(=O)OCC)NCCCN(CC)c3cccc(c3)C C13147495
CC1(CC(CC([NH2+]1)(C)C)NC(=S)N(CC[NH+](C)C)Cc2ccc(cc2)OC)C C21264005
CC[NH+]1CCC[C@@H]1CN(Cc2ccncc2)C(=S)NC3CC([NH2+]C(C3)(C)C)(C)C C21264295
C[NH+]1CCN(CC1)c2nnc(s2)n3cccc3C[NH2+]Cc4cccc(c4OC)OC C21880782
C[C@@H]1CCCC[NH+]1CCNC(=O)Cn2ccc3c2cc[nH+]c3SCc4ccc(cc4)F C33298588
C[C@H]1CCCC[NH+]1CCNC(=O)Cn2ccc3c2cc[nH+]c3SCc4ccc(cc4)F C33298589
CC(C)OC[C@@H](C[NH+](Cc1c(noc1N2CC[NH+](CC2)C)c3ccccc3)CC4CC4)O C35781221
CCOC(=O)[C@@H]1CCC[NH+](C1)CC(=O)NC2=c3cc(ccc3=[NH+][C@@H]2C(=O)OC)Cl C38597164
CCOC(=O)C1CC[NH+](CC1)[C@@H](C)C(=O)NC2=c3cc(ccc3=[NH+][C@@H]2C(=O)OC)C C38604706
COc1cc2=C([C@H]([NH+]=c2cc1OC)C(=O)OC)NC(=O)CN3CC[NH+](CC3)C4CCCCC4 C38610628
C[C@@H](C(=O)NC1=c2ccc(cc2=[NH+][C@@H]1C(=O)OC)OC)[NH+]3CCN(CC3)c4ccccc4OC C38627208
Cc1cccc2=[NH+][C@@H](C(=c12)NC(=O)CN3CC[NH+](CC3)C/C=C/c4ccccc4)C(=O)OC C38688976
CCOc1ccc2=[NH+][C@@H](C(=c2c1)NC(=O)CN3CCN(CC3)c4cccc[nH+]4)C(=O)OCC C38689097
CCOC(=O)[C@H]1CCC[NH+](C1)CC(=O)NC2=c3cc(ccc3=[NH+][C@@H]2C(=O)OCC)F C38984635
CCOC(=O)C1CC[NH+](CC1)CC(=O)NC2=c3c(=[NH+][C@H]2C(=O)OC)cccc3Cl C38990014
CCOC(=O)[C@H]1CCC[NH+](C1)CC(=O)NC2=c3c(=[NH+][C@@H]2C(=O)OC)cccc3Cl C38999958
CC(C)OC(=O)c1ccccc1C(=O)c2ccc3=[NH+][C@@H]([NH+]=c3c2)NC(=O)C(=O)OC C39359616
Cn1cc[nH+]c1CNCc2cc(ccc2OC[C@@H](C[NH+]3CCCCCC3)O)Cl C15073823
CCCC[C@@H](C)C(=O)N1C[C@H](C2(C1)CC[NH2+]CC2)C(=O)NCC(C)(C)C[NH+](C)C C39630951
C[NH+](C)C[C@H](c1ccccc1)NC(=O)[C@H]2CN(CC23CC[NH2+]CC3)C(=O)CCc4ccccc4 C39664582
CCC(CC)C(=O)N1C[C@@H](C2(C1)CC[NH2+]CC2)C(=O)N[C@@H](C[NH+](C)C)c3ccccc3 C39664699
CCCC[NH+]1CCC(CC1)CNC(=O)[C@H]2CN(CC23CC[NH2+]CC3)C(=O)[C@H](C)CC C39683468
Cc1ccc(c2=[NH+]C(=O)[C@H](C=c12)[C@@H]([C@@H]3NN=NN3C4CCCCC4)[NH+](Cc5cccnc5)C[C@@H]6CCCO6)C C39711124
CCc1[nH]c(c(n1)C[NH+](C[C@@H]2CCCO2)CC3CC[NH+](CC3)C4Cc5ccccc5C4)C C46012408
CC[NH+](CC)[C@H](CNC(=O)NC[C@H](c1ccsc1)[NH+](CC)CC)c2ccsc2 C48286098
C[NH+](C)[C@H](CNC(=O)CCc1[nH+]cc(o1)c2c(cccc2F)F)c3ccccc3OC C22679400
CC(C)(CNCc1cc2c(cc(c(c2OC)OC)OC)[nH+]c1N(C)C)C[NH+](C)C C14956111
CCC[NH+]1CCC(CC1)N2C[C@H](C[C@H]2C(=O)NC(C)C)[NH2+]Cc3cc(ccc3C)C C23362143
c1ccc(c(c1)[C@H](CNC(=O)C[NH+](C[C@@H]2CCOC2)C3CC3)[NH+]4CCCC4)Cl C58147604
C[C@@H](c1cccs1)[NH+](C)CC(=O)NC[C@@H](c2ccccc2Cl)[NH+]3CCCC3 C58470080
C[C@H](c1cccs1)[NH+](C)CC(=O)NC[C@@H](c2ccccc2Cl)[NH+]3CCCC3 C58470082
Cc1ccc(cc1)c2c(cn(n2)c3ccc(cc3)F)C[NH2+]C[C@H](C[NH+]4CCCC4)O C60270299
CC1CC[NH+](CC1)[C@H](CNC(=O)CCCC2=c3ccccc3=[NH+]C2)c4cccs4 C63108902
CCOC(=O)c1ccc(cc1)N2C(=O)C[C@H](C2=O)[NH2+]CCC3=c4ccccc4=[NH+]C3 C63330600
C[C@@H]1c2ccc(cc2OC(=O)[C@@H]1C)OC[C@H](C[NH2+]CCC3=c4ccccc4=[NH+]C3)O C63389538
C[C@H]1c2ccc(cc2OC(=O)[C@@H]1C)OC[C@H](C[NH2+]CCC3=c4ccccc4=[NH+]C3)O C63389541
CCOC(=O)[C@H]1C(=c2cc(ccc2=[NH+]1)OC)NC(=S)N3CCC(CC3)[NH+]4CCCCC4 C63440667
CC[C@@H](C(=O)Nc1nnc(s1)CC(=O)OCC)SC2[NH+]=c3ccccc3=[NH+]2 C63514591
C[C@@H](C1CCN(CC1)C(=O)[C@@H]2C=c3ccc(cc3=[NH+]2)OC)C(=O)NCCC[NH+]4CCCC4 C63738967
CC(=O)c1cccc(c1)OCC2=C[C@H](NO2)C(=O)N(C)CCC3[NH+]=c4ccccc4=[NH+]3 C64084350
C[C@@H](CCNC(=O)CC1CCN(CC1)C(=O)[C@@H]2C=c3ccc(cc3=[NH+]2)OC)[NH+]4CCCC4 C64540905
C[C@H](CCNC(=O)CC1CCN(CC1)C(=O)[C@@H]2C=c3ccc(cc3=[NH+]2)OC)[NH+]4CCCC4 C64540907
CC1=c2ccccc2=[NH+][C@H]1CN3CC[NH+]([C@@H](C3)CCO)Cc4cc(cc(c4)OC)OC C64622447
COCCN1[C@H](Nc2cc(ccc2C1=O)C(=O)OC)SCC3[NH+]=c4ccccc4=[NH+]3 C64653794
Cc1ccccc1Cn2cc(cn2)NC(=O)c3cnn4c3nc(cc4C(F)F)c5ccccc5 C01003046
C[C@@H](c1[nH]c(=O)c2c(csc2n1)c3cccs3)Sc4nnc(o4)c5ccc(cc5)OC C08633811
Cc1ccc(cc1)OCCn2cccc2/C=C\3/C(=O)NC(=O)N(C3=O)c4ccc(c(c4)Cl)C C02235495
Cc1c(c(n(n1)c2ccc(cc2)F)Cl)/C=C/C(=O)O[C@@H](C)c3[nH]c(=O)c4ccccc4n3 C09436163
C[C@@H](C(=O)N(C)[C@@H]1CCS(=O)(=O)C1)Sc2nc3ccccc3c(n2)Nc4ccccc4 C09207085
c1cc(ccc1Cn2cnc3c(c2=O)cnn3CCNC(=O)C45CC6CC(C4)CC(C6)C5)Cl C09823174
Cc1c(n(c(c1C#N)NC(=O)CSc2nnc(o2)c3cccs3)C4CCCCC4)C C09994313
Cc1cc(c(cc1NC(=O)c2cc(nc3c2cnn3C(C)C)c4cc(sc4C)C)OC)OC C10817657
Cc1c2cc(sc2n(n1)c3ccc(cc3)F)C(=O)O[C@H](C)C(=O)NC4(CCCCC4)C#N C11478770
c1cc(c(cc1[N+](=O)[O-])Cl)NC(=O)COC(=O)c2cc(ccc2Cl)Br C11481382
C[C@@H](C(=O)OCC(=O)N1c2ccccc2NC(=O)C1(C)C)Oc3ccc(cc3Cl)Cl C02653398
COc1ccc(nn1)n2c(c(cn2)C(=O)Nc3ccc(c(c3)C(F)(F)F)Cl)C(F)(F)F C12898171
Cc1ccc(cc1)n2c(c(c(n2)C)NC(=O)CSc3nnc(n3C)c4ccccc4Cl)C C09478498
Cc1ccccc1n2c(nnc2S[C@@H](C)C(=O)NC3(CCCCC3)C#N)c4ccncc4 C09120999
Cn1ccnc1[C@H](c2ccc(cc2)OC)Nc3c4c5c(sc4nc(n3)c6cccnc6)CCC5 C12556767
Cc1c(sc2c1c3nnc(n3c(n2)C(C)C)SCC(=O)Nc4ccc(cc4)N(C)C)C C01336283
Cn1c(cc(n1)c2nnc(s2)Nc3ccn(n3)Cc4ccccc4Cl)C(F)(F)F C02730914
Cc1ccccc1c2nnc(o2)c3ccc(cc3)C(=O)NCc4coc(n4)c5cccs5 C14348267
c1ccc(cc1)C(c2ccccc2)([C@@H](/C=C/n3c4ccccc4nn3)n5c6ccccc6nn5)O C15773502
Cc1cc(c(cc1Cl)OC)NC(=O)/C(=C/c2cn(nc2c3cccnc3)c4ccccc4)/C#N C16411250
Cc1ccccc1Oc2ccc(cc2)S(=O)(=O)Nc3c(n(n(c3=O)c4ccccc4)C)C C16756591
Cc1ccc2c(c1)occ2CC(=O)O[C@@H](C)C(=O)N3CC(=O)Nc4c3ccc(c4)C(F)(F)F C16822591
Cc1ccccc1c2nnc(o2)CSc3nnc(s3)NC(=O)c4cccc(c4)Cl C21359192
Cc1c2cc(sc2n(n1)c3ccc(cc3)Cl)C(=O)O[C@@H](C)C(=O)Nc4ccccc4C#N C21458336
C[C@@H](C(=O)N1CCNC1=O)Sc2nnc(n2c3ccccc3)c4ccc(cc4)C(C)(C)C C21602986
Cc1ccc(cc1)n2c(nnc2S[C@H](C)C(=O)c3ccc4c(c3)NC(=O)CO4)c5ccccc5 C22744746
COc1cccc(c1OC)c2nc(cs2)C(=O)Nc3cccc(c3N4CCOCC4)Cl C22992694
CCOc1ccc(cc1S(=O)(=O)N2CCCCC2)NC(=O)c3c(c4cccc(c4o3)F)C C23258784
C[C@H](C(=O)Nc1ccccc1C#N)OC(=O)c2ccc3c(c2)C[C@H](OC3=O)c4ccccc4 C23267593
Cc1ccc(c(c1)n2c(=O)c3ccccc3nc2S[C@H](C)C(=O)Nc4ccnn4C(C)C)C C24838922
Cc1ccc(cc1C(=O)Nc2cc3ccccc3nc2)S(=O)(=O)N(C)c4ccccc4OC C25155922
c1cc(cc(c1)Oc2cnccn2)NC(=O)c3cnn(c3C(F)(F)F)c4ccc(cc4)Cl C33137804
CCc1ccc(cc1)NC(=O)C2CCN(CC2)C(=O)c3ccc(cc3)c4nc(on4)C5CCCC5 C33254480
C[C@@H](c1[nH]c(=O)c2c(csc2n1)c3cccs3)Sc4nnc(o4)c5ccccc5OC C23648674
Cc1ccsc1[C@@H]2CC(=NN2C(=O)CN(C)C(=O)Nc3ccccc3OC)c4cccs4 C35948976
Cc1c(nc2ccccc2n1)CSc3nnc(n3C[C@H]4CCCO4)c5c[nH]c6c5cccc6 C36806827
C=CCn1c(nnc1SCc2[nH]c(=O)c3ccccc3n2)c4cc5cc(ccc5o4)Cl C18219729
COc1ccc(cc1)c2nc([nH]n2)SCc3nnc(o3)c4ccccc4Br C09980423
CCc1c(sc(n1)NC(=O)[C@@H](C)Sc2nnc(n2C)c3c(c4ccccc4o3)C)C C39759689
COc1ccc(c(c1)OC)[C@H]2c3c(n[nH]c3C(=O)N2Cc4ccco4)c5ccc(cc5)Cl C40342370
Cc1c2c(cc(nc2on1)c3ccc(cc3)F)C(=O)O[C@H](C)C(=O)Nc4ccc(c(c4F)F)F C45682207
Cc1cccc(c1)n2c(=O)c3ccc(cc3nc2SCCCN4C(=O)C(NC4=O)(C)C)Cl C46690274
C[C@H](C(=O)Nc1ccc(cc1)[N+](=O)[O-])N2C(=O)/C(=C/C(=C/c3ccccc3)/C)/SC2=S C47152395
C=CCSc1nnc(s1)N/C=C\2/c3ccccc3C(=O)N(C2=O)c4ccc(cn4)Cl C17861012
c1ccc(cc1)[C@@H](C(=O)Nc2ccc(c(c2)[N+](=O)[O-])Cl)N3CCN(CC3)c4ccccc4F C57945250
Cc1ccc(cc1F)NC(=O)[C@@H](C)OC(=O)c2cc(nc3c2c(no3)C)c4ccc(cc4)F C58489579
CCCn1c2ccccc2c3c1nc(nn3)S[C@@H](C)C(=O)Nc4ccc(c(c4)Cl)C#N C36814229
Cn1c(c(cn1)c2nc(no2)C3CC3)NC(=O)/C=C/c4ccc(s4)c5ccccc5Cl C60340539
Cc1ccc2c(c1)[nH]c(n2)SCC(=O)N3[C@@H](CC(=N3)c4ccc(cc4)OC)c5ccco5 C09202864
CC(C)CC(=O)N1CCN(CC1)c2nn3c(c(nc3s2)c4ccc(cc4)F)NC(C)(C)C C64450807
CCOc1ccccc1[C@@H]2[NH+]3CCC[C@@H]3C(=O)N2c4ccc(cc4)Cl C05011632
c1cc(ccc1C2=CC[NH+](CC2)Cc3cc(ccc3[N+](=O)[O-])Cl)F C00219440
CCCCn1cnc2c(c1=O)c3c(s2)C[C@@H](CC3)[NH+]4CCCCC4 C11787879
Cc1c(nc(o1)c2ccc(cc2)c3ccccc3)C[NH+](C)[C@H]4CCOC4 C12456575
Cc1ccc(cc1)c2nn(c(=S)n2C)C[NH+]3CCC[C@H]3c4ccccc4 C12924610
Cc1cccc2c1nc3c(c2)C[NH+](CCO3)[C@@H](C)Cc4ccc(cc4)OC C13564172
CCn1c(nn(c1=S)C[NH+]2CCc3ccccc3C2)c4ccc(cc4)Cl C16075084
c1cc(ccc1c2nn(c(=S)o2)C[NH+]3CCC[C@H](C3)C(F)(F)F)Cl C16353790
c1cc(ccc1c2nn(c(=S)o2)C[NH+]3CCC[C@@H](C3)C(F)(F)F)Cl C16353792
CC(=O)c1ccc(cc1)N2CCN(CC2)c3c(cc(c[nH+]3)C(F)(F)F)Cl C03118741
Cn1cc(c(n1)c2cccc(c2)Cl)CN3CCC[NH+](CC3)C4CCCC4 C19607807
Cc1ccc(cc1)n2cc[nH+]c2N3CCN(CC3)Cc4ccc(cc4)Cl C13694591
Cc1ccc(cc1)n2cc[nH+]c2N3CCN(CC3)Cc4cccc(c4)Cl C13694595
Cc1ccc(o1)c2nc(c(o2)C)C[NH+](C)Cc3cc4ccccc4s3 C23505129
CCCC(=O)N(C[C@@H]1C=c2ccc(cc2=[NH+]C1=O)C)c3ccc(cc3)C C38890207
CCCC(=O)N(C[C@@H]1C=c2ccccc2=[NH+]C1=O)c3ccc(c(c3)C)C C38899056
CCCC(=O)N(C[C@H]1C=c2ccccc2=[NH+]C1=O)c3cc(ccc3C)C C38914768
Cc1ccc2=[NH+]C(=O)[C@@H](C=c2c1)CN(C(=O)c3ccccc3C)C(C)(C)C C38915338
CCCC(=O)N(C[C@@H]1C=c2cccc(c2=[NH+]C1=O)C)c3ccc(cc3)C C38925701
CSc1ccc(cc1)/C=N/N2[C@@H]([NH+]=NC2=S)c3ccc(cc3)Cl C38931421
Cc1ccc(cc1)N(C[C@@H]2C=c3cccc(c3=[NH+]C2=O)C)C(=O)C(C)C C38958947
Cc1ccc2=[NH+]C(=O)[C@@H](C=c2c1)CN(C3CCCCC3)C(=O)c4cccs4 C38963611
Cc1ccccc1N(C[C@@H]2C=c3cccc(c3=[NH+]C2=O)C)C(=O)C(C)C C38964574
Cc1ccc2=[NH+]C(=O)[C@@H](C=c2c1)CN(C(=O)c3cccs3)C(C)(C)C C38966150
Cc1ccc2=[NH+]C(=O)[C@H](C=c2c1)CN(C(=O)c3cccs3)C(C)(C)C C38966151
Cc1ccc(cc1)C(=O)N(C[C@H]2C=c3ccc(cc3=[NH+]C2=O)C)C(C)(C)C C38975568
Cc1ccc2=C[C@H](C(=O)[NH+]=c2c1)CN(C(=O)C3CCCCC3)C(C)(C)C C38976318
Cc1ccc(cc1)[C@H]2[NH+]=NC(=S)N2/N=C/c3ccccc3C(F)(F)F C38990314
c1ccc(cc1)/C=C(/C=N/N2[C@@H]([NH+]=NC2=S)c3ccccc3F)\Cl C39006784
c1ccc(c(c1)[C@@H]2[NH+]=NC(=S)N2/N=C/c3ccc(cc3)C(F)(F)F)F C39011910
c1cc(cc(c1)OC(F)F)[C@@H]2C=C(N=[NH+]2)c3cccc(c3)OC(F)F C39299648
CCN(c1ccccc1)C2=NC(=O)/C(=C/C3=c4ccccc4=[NH+]C3)/S2 C39909803
C=CCn1c2ccccc2c3c1ccc4c3OC[NH+](C4)Cc5ccccn5 C49807637
CC(C)[NH+](C)CC1CCN(CC1)C(=O)c2ccc(o2)c3ccccc3F C58407673
C[C@H](C(=O)N1CCC(=CC1)C2=c3ccccc3=[NH+]C2)Oc4ccc(cc4)Cl C39769045
CCOC(=O)[C@@H]1C(=c2cc(ccc2=[NH+]C1=O)Br)c3ccccc3 C39764358
C[C@@H]1[C@H](C(=O)N=C(N1CCC2=c3cc(ccc3=[NH+]C2)F)C)c4ccccc4 C63491458
Cc1ccc2=[NH+]C(=O)C3=C[C@@H](SC3=c2c1)C(=O)N(CC=C)c4ccccc4 C63494299
CSc1ccc(cc1)/C=N/N2[C@@H](N=[NH+]C2=S)c3ccc(cc3)Cl C38931421
c1ccc2=[NH+]C(=O)CC(=c2c1)C(=O)OCc3c(cccc3Cl)Cl C40060905
c1cc(ccc1/C=N/N2[C@H](N=[NH+]C2=S)c3ccc(cc3)F)C(F)(F)F C39006629
Cc1ccccc1[C@@H]2[C@@H]3C(=c4ccccc4=[NH+]3)CCN2C(=O)CCc5ccco5 C64103437
Cc1cc(cc(c1)OCC(=O)N2CCC(=CC2)C3=c4ccc(cc4=[NH+]C3)F)C C64104002
C[NH+](C)[C@H]1CCCN(C1)c2c3c(csc3nc(n2)C4CC4)c5ccccc5 C65547941
CC[NH+](CC)C1CCN(CC1)C(=O)c2c(c3c(cc(nc3s2)C)C)C C66395038
C=C(C[NH+]1CCCC[C@@H]1c2nc(no2)c3ccccc3)Br C66741379
c1ccc(c(c1)c2ccc(=O)n(n2)C[NH+]3CCC[C@H]3c4cccc(c4)F)F C66792902
C[NH+](C)C[C@@H]1CCCCN1C(=O)c2csc(n2)c3ccccc3Cl C67191525
C[NH+](C)[C@H]1Cc2ccccc2N(C1)C(=O)Cc3csc(n3)c4cccs4 C67203729
Cn1cccc1[C@@H]2CCC[NH+]2Cc3csc(n3)c4cccc(c4)OC C67445427
C[C@H]1C[NH+](CC(=O)N1c2ccccc2SC)Cc3cccn3c4cccnc4 C12100001
C[C@@H]1C[NH+](CC(=O)N1c2ccccc2SC)Cc3cccn3c4cccnc4 C12100002
Cc1c(c(n(n1)C)C)[C@@H](C)[NH+](C)Cc2cc3ccc(cc3n(c2=O)CC#C)Cl C12129641
Cc1cc(cc(c1)C(=O)N2CCC[C@H](C2)CCC(=O)N(C)C3CC[NH+](CC3)C)C C12385799
Cc1ccn(n1)CCC(=O)N2CC[C@@]3(C2)CCC[NH+](C3)Cc4ccc(cc4)F C12432138
C[NH+](C)CCn1cc(c2c1nccc2)S(=O)(=O)c3cccc(c3)Cl C03927092
C=CCn1c(nn(c1=S)C[NH+]2CCN(CC2)c3ccc(cc3)F)C4CC4 C16078724
CC(C)N1CCC(CC1)[NH+]2CCC[C@@H](C2)C(=O)N(CC#C)Cc3ccco3 C14957964
C[C@H](c1ccc(cc1)n2cncn2)[NH+](C)Cc3ccc(c4c3nccc4)F C24679772
COC(=O)[C@H](c1ccccc1Cl)[NH+]2CCN(CC2)C(=O)c3ccccc3F C24840333
CC(=O)N(c1nn(c(=S)s1)C[NH+]2CCC[C@H]2c3ccc(cc3)F)C4CC4 C26242026
CCN1CCN(CC1)C(=O)C[C@H](c2ccccc2F)c3c[nH+]c4n3[C@H](CCC4)C C35956948
c1ccc2=[NH+]C(=O)[C@@H](C=c2c1)CN(C[C@@H]3CCCO3)C(=O)c4cccs4 C38990317
Cc1cccc2=C[C@@H](C(=O)[NH+]=c12)CN(C[C@H]3CCCO3)C(=O)c4ccccc4F C39000928
CCn1cc(c(n1)C)C[NH+]2CCC[C@H](C2)[C@@H]3C(=CN=N3)c4ccc(cc4)F C39358338
COc1ccc(cc1)[NH+]2CCN(CC2)[C@@H]3CCCN(C3)Cc4nccs4 C20776572
COc1ccc(cc1)[NH+]2CCN(CC2)[C@H]3CCCN(C3)Cc4nccs4 C20776575
COc1ccc(cc1F)C2=NN=C[C@H]2CN3CCC(CC3)[NH+]4CCSCC4 C39478586
C[NH+](C[C@@H]1CC=C(O1)c2ccc(cc2)Cl)CC3=NC(=O)[C@@H]4C(=N3)C=CS4 C39736765
CC(C)n1c(=O)c2c3c(sc2nc1SCC(=O)C4=[NH+]C=CC4)CCC3 C39738704
c1ccc(cc1)C2=C3C(=NC(=NC3=O)SCC(=O)C4=[NH+]C=CC4)SC2 C39738705
CC1=[NH+]C(=C(C1)C(=O)CN2CCN(CC2)c3ccc(cn3)C(F)(F)F)C C39751960
CCOc1ccc2=[NH+]C(=O)[C@@H](C=c2c1)/C=C\3/C(=O)N(C(=S)S3)CC=C C39922406
c1cc(n(c1)c2ncccn2)CN3CC[C@@]4(C3)CCC[NH+](C4)CC5CCC5 C42992719
Cc1nn(c(=S)n1C2CC2)C[NH+]3CCN(CC3)[C@@H](C)c4ccccc4Cl C44757360
C[C@@H](c1ccccc1Cl)N2CC[NH+](CC2)Cn3c(=S)n(cn3)C4CC4 C44757378
CC(C)Sc1ccccc1C(=O)N2CCN(CC2)Cc3cn4ccccc4[nH+]3 C53094061
Cc1ccnc(c1)C[C@@H](C)[NH+](C)Cc2c(n(n(c2=O)c3ccccc3)C)C C55271908
c1cc(sc1)CN(Cc2cc(=O)n3ccsc3[nH+]2)C[C@@H]4CCCO4 C57392115
CCC[NH+]1CCN(CC1)Cc2nnc(o2)c3cccc(c3)Br C63741229
c1ccc2=[NH+]CC(=c2c1)C(=O)COC(=O)C3=N[C@@H](SC3)c4ccsc4 C64000492
C[C@@H]1CC(=C(S1)C)C(=O)CSc2nnc(o2)C3=c4ccccc4=[NH+]C3 C64066196
C[C@H]1CC(=C(S1)C)C(=O)CSc2nnc(o2)C3=c4ccccc4=[NH+]C3 C64066198
CN(Cc1c(cccc1Cl)F)C(=O)C[NH+]2CCCN(CC2)c3nccs3 C64402158
Cc1csc(n1)N2CCC[NH+](CC2)CC(=O)N(C)Cc3ccc(s3)Cl C64636474
Cn1cc[nH+]c1CN2CC[C@H](C2)c3ccnc(c3)c4ccc(cc4OC)F C65405300
CCS[C@H](C(C)C)C(=O)N(C)C1CCN(CC1)c2cc([nH+]c(n2)C)C C66362887
C[C@@H]1CN(C[C@@H](O1)C)C[C@@H]2CCC[NH+]2CC(=O)N(C3CCCC3)C4CC4 C66377558
C[C@@H]1CN(C[C@@H](O1)C)C[C@@H]2CCC[NH+]2CC(=O)N3CCC[C@@H]3c4cccs4 C66378066
CC[NH+](CC)C1CCN(CC1)C(=O)C(C)(C)n2cc(cn2)Br C66395061
CC[NH+](CC)C1CCN(CC1)C(=O)c2cccc(c2)n3ccnc3SC C66395298
Cc1ccc(cc1)N(CCC#N)C(=O)[C@H](C)N2CCC(CC2)[NH+]3CCCC3 C66533807
C=CC[NH+](Cc1cc2c(c(c1)Cl)OCCCO2)[C@H]3CCS(=O)(=O)C3 C66559544
C[C@H]1CN(CCO1)C2CC[NH+](CC2)CC(=O)N(C3CCC(CC3)C)C4CC4 C66561716
Cc1cc(nc([nH+]1)C(C)C)N2CCC(CC2)N(C)C(=O)[C@@H](C)CSC C66773588
Cc1cccc2n1cc([nH+]2)CN(C)[C@@H](c3ccc(cc3)F)c4ncccn4 C66881326
CC1CCC(CC1)N2C[C@@H](CC2=O)C(=O)N3CCC(CC3)CC[NH+](C)C C66932261
Cc1c(cnn1c2cccc(c2)C(F)(F)F)C(=O)N3CCCC[C@H]3C[NH+](C)C C66947645
C[NH+](C)C[C@H]1CCCCN1C(=O)/C=C/c2cn(c3c2cccc3)CCC#N C66948531
C[C@@H]1CN(C[C@@H](O1)C)C[C@@H]2CCC[NH+]2Cc3ncc(o3)c4cccs4 C67378174
Cc1cc(c(n1c2cccc(c2)Cl)C)C(=O)CSc3nnc(n3C)C C06129635
Cc1cc(c(cc1C)C(=O)COC(=O)[C@H]2CS[C@@]3(N2C(=O)CC3)C)C C05875887
CC1CCC(CC1)N(C)C(=O)CSc2nncn2c3ccccc3F C07049627
Cn1c(nn(c1=S)CN(C)Cc2ccc(s2)Cl)c3cccnc3 C14114519
C[C@@H](c1nc2ccccc2s1)N(C)Cn3c(=S)n(cn3)c4ccccc4 C24061416
Cc1nc(no1)CSc2ccccc2C(=O)N3CCC(=CC3)c4ccccc4 C31111421
CCOC(=O)[C@H]1CSCCN1C(=O)Cc2coc3c2cc(c(c3)C)C C32894259
CSc1nnc(s1)SCC(=O)N2CCN(CC2)c3ccc(cc3)F C36833751
CCOc1cc(cc(c1OCC#C)Br)/C=C/2\C(=NOC2=O)C C06350926
CC(C)N(C(C)C)S(=O)(=O)c1ccc(cc1)n2cc(cn2)Br C38537823
Cc1c(sc2c1c(ncn2)SCC(=O)C3=N[C@H](C(=C3C)C(=O)C)C)C C38689070
COC[C@@H]1CCCN1C(=O)c2cccnc2N3CCC[C@H]3c4ccccc4 C39230318
CC(C)CN(CC(C)C)C(=O)C1(C[C@]2(C[C@@](C1)(C(=O)N(C2=O)C)C)C)C C06883457
CCc1ccc(s1)S(=O)(=O)N2CCN(CC2)C(=O)Cc3cccs3 C41396952
Cc1nnc(s1)S[C@@H](C(C)C)C(=O)N2CCN(CC2)c3ccccc3 C42987124
C[C@H](c1ccc(cc1)n2cncn2)N(C)C(=O)C3(CCC3)c4ccc(cc4)F C43696888
CC(C)n1c2c(cc(cn2)C(=O)N(Cc3c(cccc3Cl)F)C4CC4)cn1 C45871556
CCOC(=O)[C@H]1CCCCN1S(=O)(=O)c2c(ccs2)Br C48443701
CC(C)S(=O)(=O)c1ccccc1C(=O)[C@@H](C#N)c2nc3ccccc3s2 C48824206
Cc1ccccc1n2c(cc(c2C)/C=C(\C#N)/C(=O)[C@H](C#N)c3ccccn3)C C49457031
C[C@@H]1C2=NC(=NC2=C(S1)C)[S@@](=O)Cc3c(c(ccn3)OC(C)C)Cl C52607288
CN(Cc1cc(ccc1F)C#N)C(=O)CSc2ccc3c(c2)OCCCO3 C53309115
Cn1c(=O)c2ccsc2nc1SCC(=O)N(C3CCCC3)C4CC4 C53431532
Cc1c(cc(o1)/C=C\2/C(=O)N(C(=S)S2)Cc3cccs3)C(=O)OC C54499568
CC(C)C(=O)/C(=c/1\n(c(=O)/c(=C/c2ccccc2OC)/s1)C3CC3)/C#N C55788906
C[C@H](c1ccccc1F)N(C)S(=O)(=O)c2ccc(c(c2)S(=O)(=O)C)F C57090869
Cc1ccc(cc1)C[C@@H]2CC(=O)N(C2=O)[C@H](C)c3ccc(cc3)n4ccnc4 C01432246
c1cc(ccc1/C=C/S(=O)(=O)N2CCN(CC2)Cc3ccncc3)Cl C21182354
c1ccc2c(c1)nc(s2)N(C[C@H]3CCCO3)C(=O)/C=C/c4nccs4 C58029250
c1ccc(c(c1)OC(=O)Cc2csc(n2)c3ncccn3)Br C58052801
CCN(C[C@H]1CCOC1)C(=O)c2c(onc2c3c(cccc3Cl)F)C C48433606
CN(Cc1cccc(c1Cl)Cl)C(=O)[C@@H]2CC(=O)N(C2)Cc3ccco3 C49930205
C[C@H](c1cccc(c1)Cl)Sc2nnc(o2)C[C@H]3CCS(=O)(=O)C3 C60428188
c1cc(ccc1C2=NN=C(C2)C(=O)N(C[C@@H]3CCOC3)C4CC4)Br C64098099
Cc1cc(nc(n1)C)[C@H](C#N)C(=O)c2cnc(s2)Cc3ccc(cc3)F C66230621
Cc1cc(nc(n1)C)[C@H](C#N)C(=O)[C@@H](C)Oc2cc(cc(c2)Cl)Cl C66230625
C=CCn1cc(c2c1cccc2)C(=O)N3CCN(CC3)[C@H](C#N)c4ccccc4 C66314394
CC(C)c1ccsc1C(=O)N(C)S(=O)(=O)c2ccc(cc2)C(=O)C C66509489
Cc1c(scn1)CN(C)C(=O)c2ccoc2CN3c4ccccc4C[C@@H]3C C66651239
CC(C)(C)n1ccnc1SCC(=O)N2CCO[C@@H](C2)c3cccc(c3)F C66692492
c1cc(cc(c1)F)[C@H]2CN(CCO2)C(=O)c3ccc(nc3)OCC(F)(F)F C66693927
CC(C)Oc1nn(c(=S)s1)CN2CCO[C@H](C2)c3ccc(c(c3)F)F C66794592
Cc1cc2ccccc2n1CC(=O)N(C)[C@H](c3ccc(cc3)F)c4ncccn4 C66798879
Cc1ccc(c(c1)S(=O)(=O)N2CCN(CC2)C(=O)[C@@H](C)CSC)C C66816615
Cn1c(nnc1[C@@H](C#N)C(=O)C2(CCC2)c3cccc(c3)F)c4ccccc4 C66867275
C[C@H](C1CC1)N(C)S(=O)(=O)N2CCC[C@@H]2c3nc4ccccc4s3 C66900834
CCc1ncc(s1)CN(C)C(=O)[C@H]2CCCN2C(=O)C3CCCCC3 C67211630
c1cc(ccc1C(=O)OCc2cc(sc2)Br)n3cnnc3 C67220621
CCO[C@@H]1CCCN(C1)C(=O)c2cnn(c2C(F)(F)F)c3ccc(cc3)F C67521687
c1ccc2c(c1)CSC[C@@H]2OC(=O)Cc3csc(n3)c4cnccn4 C67631871
CCOC(=O)c1c2c(sc1NC(=O)c3ccc(cc3)S(=O)(=O)N(CC=C)CC=C)C[NH+](CC2)C C03006912
CC(C)[NH+](CCOC)Cc1ccc2c(c(sc2n1)C(=O)OC)NC(=O)[C@H](c3ccccc3)OC C12243646
CC(C)Oc1ccc(cc1NC(=O)C[NH+](CC=C)Cc2cccs2)S(=O)(=O)N3CCOCC3 C15519181
CCOC(=O)c1c(c(sc1NC(=O)C[NH+]2CCC[C@H](C2)C(F)(F)F)C(=O)OCCOC)C C16591207
Cc1ccc(cc1)COc2c(cc(cc2Br)C[NH2+]CCCSc3nnnn3C)OC C20873911
COc1cc(cc(c1OCc2cccnc2)Cl)C[NH2+]CCSc3nnnn3c4ccccc4 C20875453
CC[NH+](CC)[C@@H](CNC(=O)CSc1nnc(n1C2CCCCC2)c3ccco3)c4ccco4 C24169368
CCC[C@H](c1nnnn1CCOC)[NH+](Cc2cccs2)Cc3cc4c(cc(cc4[nH]c3=O)C)C C26363646
CC[NH+](CC)[C@@H](CNC(=O)c1cc(ccc1Cl)S(=O)(=O)N(CC)CC)c2ccsc2 C31987671
c1ccc(c(c1)C[NH+](C[C@H]2CC(=NO2)c3ccc(cc3)Cl)C[C@@H](COCc4ccco4)O)F C35743145
Cc1c(c(n(n1)c2ccccc2)Oc3ccccc3OC)C[NH+](C[C@H](COCc4ccco4)O)C5CC5 C35777263
COCC[NH+](C[C@@H](COCC=C)O)CC(=O)N1CCc2c(ccs2)[C@@H]1COc3ccccc3 C35778606
CC[NH+](C[C@@H](COCC(C)C)O)CC(=O)N1CCc2c(ccs2)[C@@H]1COc3cccc(c3)F C35778761
CCOC[C@@H](C[NH+](Cc1c(nn(c1Oc2ccc(cc2)C)C)c3ccccc3)C[C@@H]4CCCO4)O C35782502
CCOC[C@H](C[NH+](Cc1c(nn(c1Oc2ccc(cc2)C)C)c3ccccc3)C[C@@H]4CCCO4)O C35782504
c1cc(oc1)COC[C@H](C[NH+](Cc2ccc(cc2)F)C[C@@H]3CC(=NO3)c4ccc(cc4)Cl)O C36146691
c1cc(oc1)COC[C@@H](C[NH+](Cc2ccc(cc2F)F)C[C@@H]3CC(=NO3)c4ccc(cc4)F)O C36146849
CC(C)CC[NH+](Cc1c(noc1N2CCOCC2)c3ccccc3)C[C@@H](COCc4ccco4)O C36149209
C#CCOC[C@@H](C[NH+](Cc1c(noc1N2CCc3ccccc3C2)c4ccccc4)C[C@@H]5CCCO5)O C36246128
CCOC[C@H](C[NH+](Cc1c(noc1N2CCc3ccccc3C2)c4ccccc4)C[C@@H]5CCCO5)O C36246131
Cc1c(c(n(n1)c2ccccc2)Oc3ccc(cc3)OC)C[NH+](Cc4ccco4)C[C@H](COCC=C)O C36302526
CCc1c(c(n(n1)c2ccccc2)Oc3ccc(cc3F)F)C[NH+](CCOC)C[C@@H](COCC=C)O C36302693
CCc1c(c(n(n1)c2ccccc2)Oc3ccccc3OC)C[NH+](C[C@@H](COCC=C)O)C4CC4 C36302790
CCc1c(c(n(n1)c2ccccc2)Oc3ccccc3OC)C[NH+](C[C@H](COCC=C)O)C4CC4 C36302793
Cc1c(c(n(n1)c2ccccc2)Oc3ccccc3OC)C[NH+](CCOC)C[C@@H](COCC#C)O C36304367
Cc1c(c(n(n1)c2ccccc2)Oc3ccccc3OC)C[NH+](CCOC)C[C@H](COCC#C)O C36304370
Cc1c(c(n(n1)c2ccccc2)Oc3ccccc3OC)C[NH+](Cc4ccco4)C[C@@H](COCC#C)O C36304416
Cn1c(c(c(n1)c2ccccc2)C[NH+](CCOC)C[C@@H](COCC#C)O)Oc3ccccc3OC C36305767
Cn1c(c(c(n1)c2ccccc2)C[NH+](CC3CC3)C[C@H](CN4CCOCC4)O)Oc5ccccc5F C36306915
Cc1c(c(n(n1)c2ccccc2)Oc3ccccc3)C[NH+](C[C@@H]4CCCO4)C[C@@H](CN5CCOCC5)O C36308637
CC(C)c1ccc(cc1)OC[C@@H]2c3ccsc3CCN2C(=O)C[NH+](CC4CC4)C[C@@H](COC)O C36309253
CCOC[C@H](C[NH+](CC=C)CC(=O)N1CCc2c(ccs2)[C@@H]1COc3ccc(cc3)Cl)O C36309296
CC(C)[NH+](C[C@H](COCC=C)O)CC(=O)N1CCc2c(ccs2)[C@@H]1COc3ccc(cc3)F C36309775
C=CC[NH+](C[C@@H](COCc1ccco1)O)CC(=O)N2CCc3c(ccs3)[C@@H]2COc4ccc(cc4)F C36309877
CC(C)OC[C@@H](C[NH+](CC1CC1)CC(=O)N2CCc3c(ccs3)[C@@H]2COc4ccc(cc4)F)O C36310183
C[C@@H]1CCCCN1c2c(c(no2)c3ccccc3)C[NH+](C[C@@H]4CCCO4)C[C@@H](COCC=C)O C36313084
CC(C)(C)OC[C@H](C[NH+](Cc1c(noc1N2CCOCC2)c3ccccc3F)C[C@@H]4CCCO4)O C36313407
CC(C)OC[C@H](C[NH+](Cc1c(nn(c1Oc2ccc(cc2F)F)C)c3ccccc3)C4CC4)O C36316139
Cc1c(c(n(n1)c2ccccc2)Oc3ccccc3F)C[NH+](CCOC)C[C@H](CN4CCOCC4)O C36346010
Cc1c(c(n(n1)c2ccccc2)Oc3cccc(c3)F)C[NH+](C[C@@H]4CCCO4)C[C@@H](COCC=C)O C36346407
Cc1c(c(n(n1)c2ccc(cc2)F)Oc3cccc(c3)F)C[NH+](C[C@H](COCC#C)O)C(C)C C36346644
CCC[NH+](CCC)CCCNC(=O)Cn1cc2c(n1)-c3c(c(oc3CC2)C(=O)N4CCCC4)C C08588901
C[C@H]1C(=c2ccccc2=[NH+]1)C(=O)COC(=O)[C@@H](CCSC)NS(=O)(=O)c3ccc(cc3)Cl C39741511
C[C@H]1C(=c2ccccc2=[NH+]1)C(=O)COC(=O)[C@H](CCSC)NS(=O)(=O)c3ccc(cc3)Cl C39741517
Cc1cccc(c1)COc2c(cc(cc2Br)C[NH2+]CCCSc3nnnn3C)OC C40744719
Cc1c(c(n(n1)c2ccccc2)Oc3ccccc3F)C[NH+](C[C@H](CN4CCOCC4)O)CC(C)C C36345980
CCOc1ccc(cc1)CN(CCCn2cc[nH+]c2)C(=O)NCc3ccccc3Cn4cccn4 C58467203
COc1ccc(c(c1)OC)CN(CCCn2cc[nH+]c2)C(=S)Nc3ccc(cc3OC)OC C59080840
COc1ccc(c(c1)OC)CN(CCCn2cc[nH+]c2)C(=S)Nc3cc(cc(c3)OC)OC C59170037
CC[C@@H]1Cc2c(nc(n(c2=O)CCCOC)SCC(=O)NCCC3=c4ccccc4=[NH+]C3)S1 C64137908
CC[NH+](CC)CCN(Cc1cc2cc3c(cc2[nH]c1=O)OCCO3)C(=S)Nc4cccc(c4)C C06078357
CC[NH+](CC)CCN(Cc1cc2cc3c(cc2[nH]c1=O)OCO3)C(=S)Nc4ccc(cc4)OC C06078363
CC[C@H]1CN(CC[C@H]1CC(=O)N(CC)C(=O)NCCC[NH+](C)C)C(=O)Nc2cccc(c2)C(=O)OCC C08295696
CCCN(CCC)S(=O)(=O)c1ccc(cc1)C(=O)Nc2c(c3c(s2)C[NH+](CC3)CC)C(=O)NC C08920496
C[C@H]1C[C@@H]1c2ccc(o2)C[NH+](C)CC(=O)N(CC(C)C)c3c(n(c(=O)[nH]c3=O)Cc4ccccc4)N C09514977
CCOC(=O)c1cc(sc1NC(=O)[C@@H](c2ccccc2)[NH2+]CCCn3ccnc3)c4ccccc4 C12566502
CCOc1ccc2c(c1)cc(c(=O)[nH]2)CN(CC[NH+](C)C)C(=S)Nc3ccccc3C(=O)OC C12566807
CCCOc1ccc(cc1)[C@@H]2C(=C(C(=O)N2CC[NH+](C)C)O)C(=O)c3c(c([nH]c3C)C(=O)OC)C C06498813
Cc1cc2cc(c(=O)[nH]c2cc1C)C[NH+](CCCO)[C@H](c3nnnn3Cc4ccccc4)C(C)C C13498953
Cc1ccc2cc(c(=O)[nH]c2c1C)C[NH+](CCCO)[C@H](c3nnnn3Cc4ccccc4)C(C)C C13499151
CCOc1ccc2c(c1)cc(c(=O)[nH]2)C[NH+](CCCO)[C@@H](c3nnnn3C4CCCCC4)C(C)C C13500581
CCCCn1c(c(c(=O)[nH]c1=O)N(Cc2ccccc2)C(=O)C[NH+](CC=C)Cc3cccs3)N C15519168
C[NH+](CC(=O)NCc1ccccc1CN2CCOCC2)CC(=O)Nc3ccccc3C(F)(F)F C21580281
COCCNC(=O)c1c2c(sc1NC(=O)C[NH+](Cc3cccs3)C[C@H]4CCCO4)CCCC2 C21584204
CCCCN(c1c(n(c(=O)[nH]c1=O)CCC)N)C(=O)C[NH+](Cc2c(cccc2Cl)F)C3CC3 C22011533
CCCCc1c[nH+]c2c(c1NOCC(=O)Nc3ccccc3C(=O)OCC)c(=O)n(c(=O)n2C)C C12309787
CCOc1ccc(cc1)c2n[nH]c(=S)n2CCC(=O)NC[C@@H](c3ccccc3Cl)[NH+](C)C C27347351
c1ccc(cc1)/C=C/C(=O)Nc2ccc(nc2)N3CCC[NH+](CC3)C[C@@H](COCc4ccco4)O C34682261
CCCN(CC(=O)Nc1nc(cs1)CC(=O)N[C@@H](C)CCC[NH+](CC)CC)C(=O)c2ccco2 C34861139
C[C@H](c1[nH]c(=O)c2ccccc2n1)N(CCCCCC[NH3+])C(=O)c3ccc(cc3Cl)[N+](=O)[O-] C35328011
C[NH+](C)CCNC(=O)CCN(C1CC1)C(=O)c2csc(n2)Nc3ccc(c(c3)Cl)Cl C35594132
CC(C)OC[C@@H](C[NH+](Cc1ccco1)Cc2[nH]c(=O)c3c(csc3n2)c4ccccc4Cl)O C35745595
COCC[NH+](Cc1[nH]c(=O)c2c(csc2n1)c3ccccc3)C[C@@H](COCc4ccccc4)O C35745621
Cc1ccc(c(c1)C)c2csc3c2c(=O)[nH]c(n3)C[NH+](CCOC)C[C@@H](COC(C)(C)C)O C35746379
Cc1ccc(c(c1)c2csc3c2c(=O)[nH]c(n3)C[NH+](Cc4ccco4)C[C@@H](COCC=C)O)C C35746955
CCC[NH+](Cc1[nH]c(=O)c2c(c(sc2n1)C(=O)OCC)C)C[C@@H](COc3ccccc3C)O C35747051
Cc1c2c(=O)[nH]c(nc2sc1C(=O)OC)C[NH+](C[C@H](COc3ccc(cc3)Cl)O)C4CC4 C35747130
C=CCC[C@H](C[NH+](CCN1CCOCC1)Cc2[nH]c(=O)c3c(csc3n2)c4cccc(c4)Cl)O C35747567
CC(C)C[C@@H](C(=O)NCC[NH+](C)C)N1CC2=C(C1=O)[C@H](NC(=O)N2CC=C)c3ccccc3C(F)(F)F C35971688
CC(C)OC[C@H](C[NH+](Cc1ccco1)Cc2[nH]c(=O)c3c(csc3n2)c4ccccc4OC)O C36206539
CCc1c2c(=O)[nH]c(nc2sc1C(=O)OC)C[NH+](C[C@H](COCc3ccccc3)O)C4CC4 C36206740
CC[NH+](Cc1[nH]c(=O)c2c(c(sc2n1)C(=O)OC(C)C)C)C[C@H](COCc3ccccc3)O C36206845
CCOC(=O)c1c(c2c(=O)[nH]c(nc2s1)C[NH+](Cc3ccco3)C[C@H](COc4ccccc4)O)C C36207193
Cc1c2c(=O)[nH]c(nc2sc1C(=O)OC(C)C)C[NH+](C[C@H](COc3ccccc3)O)C(C)C C36207407
Cc1ccccc1OC[C@@H](C[NH+](Cc2[nH]c(=O)c3c(c(sc3n2)C(=O)OC(C)C)C)C(C)C)O C36207412
C[C@@H]1CCc2c(sc3c2c(=O)[nH]c(n3)C[NH+](Cc4ccco4)C[C@@H](COCc5ccco5)O)C1 C36208020
C[NH+](C)CCNC(=O)CCN(Cc1ccco1)C(=O)c2csc(n2)Nc3cccc(c3Cl)Cl C37437170
CC[NH+](CC)CCCNC(=S)N(Cc1cccs1)Cc2cc3cc4c(cc3[nH]c2=O)OCCO4 C06193252
CCOc1ccc(cc1)/C=N/NC2=[NH+][C@@H](N=N2)SCC(=O)Nc3nnc(s3)SCC(C)C C39404334
C=CCN1[C@@H](NN=C1COc2ccc(cc2)Cl)SCC(=O)N/N=C/C3=c4ccccc4=[NH+]C3 C39444433
CC(C)Cc1ccc(cc1)[C@H](CNS(=O)(=O)C(C)C)N2CC[NH2+][C@@H](C2)S(=O)(=O)Oc3ccccc3 C39533586
CCO[C@@H]1C[NH+](CCN1)[C@@H](CNc2ccccc2O)c3ccc(cc3)S(=O)(=O)Oc4ccccc4 C39534379
C[C@H](CCCC(C)(C)O)NC(=O)[C@@H]1CN(CC12CC[NH2+]CC2)C(=O)CCc3ccc(cc3)OC C39632029
C[C@H](CCCC(C)(C)O)NC(=O)[C@H]1CN(CC12CC[NH2+]CC2)C(=O)CCc3ccc(cc3)OC C39632034
CCCC[C@H](C)C(=O)N1C[C@H](C2(C1)CC[NH2+]CC2)C(=O)NCc3c(cc(cc3OC)OC)OC C39639158
CC(C)COCCCNC(=O)[C@H]1CN(CC12CC[NH2+]CC2)C(=O)c3cccnc3Oc4ccc(cc4)Cl C39683302
CC(C)OC[C@@H](C[NH+](Cc1ccco1)Cc2[nH]c(=O)c3c(csc3n2)c4cccc(c4)OC)O C40404694
CCCCN(C)C(=O)c1cc(c(nc1)N2CC[NH2+]CC2)NS(=O)(=O)c3ccc(cc3)CC(C)C C46149878
CCOc1ccc(cc1)CN(CCCn2cc[nH+]c2)C(=O)NCC(=O)Nc3ccc(cc3)Cl C59992687
CCC[NH+](CC(=O)N(CC(C)C)c1c(n(c(=O)[nH]c1=O)CC(C)C)N)[C@@H]2CCc3ccccc3C2 C60039785
CC[NH+](CC)CCN(Cc1cc2cc(c(cc2[nH]c1=O)C)C)C(=S)Nc3ccccc3C(=O)OC C06078299
c1cc(ccc1[C@H](/C=N/OCC(=O)NCCNc2c(cc(c[nH+]2)C(F)(F)F)Cl)C#N)Cl C08762151
CCCC[NH+](CC)CCCNC(=O)c1cc(=O)[nH]c2c1cc(cc2)S(=O)(=O)N3CCC[C@@H](C3)C C08811260
CC[NH+](CC)CCN1[C@@H](C(=C(C1=O)O)C(=O)c2c(c([nH]c2C)C(=O)OCC)C)c3ccccc3F C08833974
CCOC(=O)c1c2c(sc1N[C@@](C(=O)OCC)(C(F)(F)F)NC(=O)OCC)C[NH+](CC2)C C08854917
CCC[NH+]1CCc2c(sc(c2C(=O)NC)NC(=O)c3ccc(cc3)S(=O)(=O)N(CCC)CCC)C1 C08920727
C[C@@H]1C[C@@H]1c2ccc(o2)C[NH+](C)CC(=O)N(CC(C)C)c3c(n(c(=O)[nH]c3=O)Cc4ccccc4)N C09514975
Cn1c2c(c(=O)n(c1=O)C)n(c(n2)NCc3ccco3)C[C@H](C[NH+](Cc4ccccc4)Cc5ccccc5)O C08648873
Cc1cc2cc(c(=O)[nH]c2cc1C)CN(CC[NH+]3CCOCC3)C(=S)Nc4ccccc4C(=O)OC C12566738
CC[NH+](CC)CCN1[C@H](/C(=C(/c2c(c([nH]c2C)C(=O)OC)C)\O)/C(=O)C1=O)c3ccc(cc3)[N+](=O)[O-] C09042442
Cc1ccc2c(c1)cc(c(=O)[nH]2)C[NH+](CCCO)[C@H](c3nnnn3CCc4ccccc4)C(C)C C13500561
CC[NH+](CC)CCN1[C@@H](/C(=C(/c2c(c([nH]c2C)C(=O)OC)C)\O)/C(=O)C1=O)c3ccc(cc3)[N+](=O)[O-] C09042437
CCCCN(c1c(n(c(=O)[nH]c1=O)CC(C)C)N)C(=O)C[NH+](C)Cc2ccccc2Br C14242686
Cc1c(n(c(c1C#N)NC(=O)C[NH+](C)CC(=O)Nc2cc(ccc2OC)Cl)CCCOC)C C14923220
CC[C@H](c1nnnn1Cc2ccc(cc2)F)[NH+](CCCO)Cc3cc4cc5c(cc4nc3O)OCO5 C08582696
C[C@@H]1CCCCN1S(=O)(=O)c2ccc3c(c2)c(cc(=O)[nH]3)C(=O)NCCC[NH+](CC(C)C)CC(C)C C20686796
C[NH+](C)CCNS(=O)(=O)c1ccc(c(c1)[N+](=O)[O-])NCc2ccc(cc2)OCC(F)(F)F C23620662
c1ccc(cc1)OP(=O)([C@H](c2ccc(cc2)C(=[NH2+])N)NC(=O)/C=C/c3cccnc3)Oc4ccccc4 C26389430
CCc1ccc(cc1)[C@H](CNC(=O)c2ccc(c(c2)S(=O)(=O)NC[C@@H]3CCCO3)Cl)[NH+](C)C C27597737
COC1CC[NH+](CC1)CCOc2c3c([nH]n2)ncnc3Nc4ccc(c(c4)Cl)OCc5ccccn5 C29128714
CCOc1ccc(cc1)S(=O)(=O)Nc2cc(ccc2N3CC[NH2+]CC3)C(=O)N(CC(C)C)CC(C)C C33033549
c1ccc(cc1)CSC[C@@H](C(=O)Nc2ccc(cc2)[N+](=O)[O-])NC(=O)c3coc(n3)[C@H]4CCC[NH2+]4 C33598600
C[C@H](c1nc2ccccc2c(=O)n1CCOC)N(CCCCCC[NH3+])C(=O)c3ccc(cc3)Br C33757583
C[C@@H](c1nc2cc(ccc2c(=O)n1C)Cl)N(CCCCCC[NH3+])C(=O)c3cccc(c3)OC C35743752
Cc1ccc(c(c1)C)c2csc3c2c(=O)[nH]c(n3)C[NH+](CCN4CCOCC4)C[C@H](COCC(C)C)O C35746364
Cc1c2c(=O)[nH]c(nc2sc1C(=O)OC)C[NH+](C[C@@H](COc3ccc(cc3)Cl)O)C4CC4 C35747129
Cc1ccccc1OC[C@H](C[NH+](Cc2[nH]c(=O)c3c(csc3n2)c4cccc(c4)OC)C5CC5)O C35747534
COCCC[NH+](Cc1[nH]c(=O)c2c3c(sc2n1)CCCC3)C[C@H](COCc4ccccc4)O C36156756
CCCC(=O)OC[C@H](C[NH+](Cc1ccco1)Cc2[nH]c(=O)c3c4c(sc3n2)C[C@@H](CC4)C)O C36205000
CC(C)C[NH+](Cc1[nH]c(=O)c2c(csc2n1)c3ccc(c(c3)OC)OC)C[C@H](COC(C)C)O C36205889
CC(C)OC[C@H](C[NH+](CCN1CCOCC1)Cc2[nH]c(=O)c3c(csc3n2)c4ccc(cc4)Cl)O C36206114
Cc1ccc(c(c1)C)c2csc3c2c(=O)[nH]c(n3)C[NH+](Cc4ccco4)C[C@H](COC(C)C)O C36206449
Cc1c2c(=O)[nH]c(nc2sc1C(=O)OC(C)C)C[NH+](C[C@@H](COc3ccccc3)O)C(C)C C36207406
Cc1ccccc1OC[C@H](C[NH+](Cc2ccco2)Cc3[nH]c(=O)c4c(c(sc4n3)C(=O)OC)C)O C36207514
Cc1ccc(cc1C)c2csc3c2c(=O)[nH]c(n3)C[NH+](Cc4ccco4)C[C@H](COCC=C)O C36207578
CC(C)CC[NH+](Cc1[nH]c(=O)c2c(csc2n1)c3ccc(c(c3)OC)OC)C[C@H](COCC#C)O C36207742
COc1ccc(cc1)c2csc3c2c(=O)[nH]c(n3)C[NH+](Cc4ccco4)C[C@@H](COCC=C)O C36207843
CC(C)[NH+](Cc1[nH]c(=O)c2c(csc2n1)c3cccc(c3)OC)C[C@H](COCc4ccco4)O C36207894
C[C@H]1CCc2c(sc3c2c(=O)[nH]c(n3)C[NH+](Cc4ccco4)C[C@@H](COCc5ccco5)O)C1 C36208021
C[C@@H](CCc1ccccc1)NC(=O)CCC(=O)NNC(=O)[C@H]2C=c3cc(ccc3=[NH+]2)Oc4ccccc4 C39350805
CCOc1ccc(cc1)/C=N/[NH+]=C/2\N[C@H](N=N2)SCC(=O)Nc3nnc(s3)SCC(C)C C39404335
Cc1ccc(cc1)NC(=O)COc2c(cc(cc2Br)C[NH2+]CCSc3nnnn3C)OC C40744726
Cc1ccc(cc1)NC(=O)COc2c(cc(cc2Cl)C[NH2+]CCSc3nnnn3C)OC C40744828
Cc1c2c(=O)[nH]c(nc2sc1C(=O)OC)C[NH+](C[C@@H](COc3ccc(cc3)Cl)O)CC(C)C C36207489
Cc1c(n(c(c1C#N)NC(=O)C[NH+](Cc2ccc(cc2)C(=O)NC)Cc3ccco3)Cc4ccco4)C C46569164
CC[NH+](CC)CCn1c2ccccc2nc1NC(=O)Cc3csc(n3)NC(=O)c4ccoc4C C46913617
CC(C)CCN1[C@H]2NN[C@H](N2c3ccsc3C1=O)CCCC(=O)NCCC4=c5ccccc5=[NH+]C4 C63552631
COc1ccc(cc1)NC(=O)[C@H]2N=N[C@@H](S2)COCC(=O)NCCC3=c4cc(ccc4=[NH+]C3)Cl C64491477
COc1ccc(cc1)NC(=O)[C@H]2N=N[C@H](S2)COCC(=O)NCCC3=c4cc(ccc4=[NH+]C3)Cl C64491479
CCCCN(C)C(=O)c1cc(cnc1N2CC[NH2+]CC2)NS(=O)(=O)c3ccc(cc3)CCC C65025300
C[NH+](C)CCCN(Cc1cc2cc(c(cc2[nH]c1=O)OC)OC)C(=S)Nc3cccc(c3)Cl C06198445
COc1cccc(c1)[C@H]2CC(=NN2C(=O)C[NH2+]CCO)c3cn(nc3c4ccccc4)c5ccccc5 C09579602
CC1(Cc2c(c(sc2C([NH2+]1)(C)C)NC(=O)CCCS(=O)(=O)c3ccc(cc3)OC)C(=O)OC)C C09911744
c1ccc(c(c1)C(=O)NC2CC2)NC(=O)COC(=O)C3CCN(CC3)c4ccc(c[nH+]4)C(F)(F)F C10021989
Cc1ccc(cc1)c2c(cn(n2)c3ccccc3)[C@H]4CC(=NN4C(=O)C[NH2+]CCO)c5ccc(cc5)OC C10435196
CN(C)S(=O)(=O)Nc1ccc(cc1)N2CCC(CC2)[NH2+]CCCn3c4ccccc4nn3 C11785992
CC(C)[NH+]1CCC(CC1)CNC(=O)c2cc(cc3c2n(cn3)CCOC)NC(=O)C4CCCCC4 C12452228
Cc1ccc2c(c1)cc(c(=O)[nH]2)CN(CC[NH+]3CCOCC3)C(=S)Nc4ccccc4C(=O)OC C12566726
Cc1cc(=O)n2c3ccccc3n(c2c1C#N)C[C@@H](C[NH2+]CCc4ccc(c(c4)OC)OC)O C02877941
Cc1ccc2cc(c(=O)[nH]c2c1)C[NH+](CCCO)[C@@H](c3nnnn3Cc4ccccc4)C(C)C C13498571
C[C@@H](CC[NH+]1CCc2c(sc(c2C(=O)OC)S(=O)(=O)NCCC3=CCCCC3)C1)O C14984250
c1cc(cc(c1)S(=O)(=O)/N=C/2\CCCN2)NC(=O)C[NH+](Cc3ccco3)Cc4cccs4 C19534134
c1cc(ccc1CO/N=C\NNC(=O)C[NH+]2CCN(CC2)c3c(cc(cn3)C(F)(F)F)Cl)Cl C20405561
COc1cc(cc(c1OC[C@H](c2ccc3c(c2)OCCO3)O)Br)C[NH2+]C[C@@H]4CCCO4 C20877145
CCN(CC)S(=O)(=O)c1ccc2c(c1)c(cc(=O)[nH]2)C(=O)NC[C@H](c3ccccc3)[NH+]4CCCC4 C14076247
CCOC(=O)c1c2c(sc1NC(=O)CN3CC[NH+](CC3)CC(=O)NCC=C)C[C@@H](CC2)C C27559068
C[NH+](C[C@@H](COc1cccc(c1)[N+](=O)[O-])O)CC(=O)Nc2ccc(c(c2)C(F)(F)F)Cl C31162410
COc1cccc(c1)CSc2nnc(n2c3ccc(cc3)[N+](=O)[O-])[C@H](Cc4ccccc4)[NH3+] C35232206
Cc1c2c(=O)[nH]c(nc2sc1C(=O)OCCOC)C[NH+](Cc3ccccc3)C[C@H](C(C)C)O C35746630
CC(C)COC[C@@H](C[NH+]1CCCN(CC1)c2ccc(cn2)NC(=O)c3cc(cc(c3)F)F)O C35852575
COCC[NH+](Cc1[nH]c(=O)c2c3c(sc2n1)CCCC3)C[C@@H](COCc4ccccc4)O C36156562
COCC[NH+](Cc1[nH]c(=O)c2c3c(sc2n1)CCC3)C[C@@H](COc4ccc(cc4)Cl)O C36159535
c1ccc(cc1)C[NH+](Cc2[nH]c(=O)c3c4c(sc3n2)CCC4)C[C@@H](COCc5ccco5)O C36159630
C[C@@H]1CCc2c(sc3c2c(=O)[nH]c(n3)C[NH+](CCN4CCOCC4)C[C@@H](COC(C)(C)C)O)C1 C36204910
CC(C)[NH+](Cc1[nH]c(=O)c2c(csc2n1)c3ccc(c(c3)OC)OC)C[C@@H](COC(C)C)O C36205943
CC(C)[NH+](Cc1[nH]c(=O)c2c(csc2n1)c3ccc(c(c3)OC)OC)C[C@H](COC(C)C)O C36205946
CC(C)C[NH+](Cc1[nH]c(=O)c2c(csc2n1)c3cccc(c3)OC)C[C@H](COC(C)C)O C36206336
COc1ccc(cc1OC)c2csc3c2c(=O)[nH]c(n3)C[NH+](CC=C)C[C@H](COCC=C)O C36207752
CCOC(=O)c1c2c(sc1NC(=O)[C@@H](C)N3CC[NH+](CC3)CC(=O)NCC=C)CCCC2 C36626387
CCOc1ccc(cc1)N2C(=O)C[C@H](C2=O)[NH2+]CCNc3ccc(cc3)C(=O)c4cccs4 C09846543
Cc1c2c(c(=O)[nH]n1)[C@@H](O[C@@H]2C)NC(=O)C[NH+](Cc3ccc(cc3)OC)[C@@H](C)Cc4cccs4 C39468778
CCC[C@@H](C)C(=O)N1C[C@@H](C2(C1)CC[NH2+]CC2)C(=O)NCCc3ccc(c(c3)OCC)OC C39653210
C[C@H](CNC(=O)[C@H]1CN(CC12CC[NH2+]CC2)C(=O)CCc3ccc(cc3)OC)Oc4ccc(cc4)OC C39665827
C[C@@H](CCc1ccc(cc1)OC)NC(=O)[C@H]2CN(CC23CC[NH2+]CC3)C(=O)c4cc(cc(c4)OC)OC C39675180
CC(C)COCCCNC(=O)[C@@H]1CN(CC12CC[NH2+]CC2)C(=O)c3ccc(o3)c4ccccc4 C39683347
CC(C)[C@H](C(=O)N1C[C@@H](C2(C1)CC[NH2+]CC2)C(=O)NCCOc3ccccc3F)Oc4ccccc4 C39685206
C[C@@]1(C(=O)N(C(=O)N1)NC(=O)CN2CC[NH+](CC2)C/C=C/c3ccccc3)CCc4ccccc4 C32753269
CCc1ccc(cc1)[C@H](CNC(=O)[C@H](C(C)C)NC2=NS(=O)(=O)c3c2cccc3)[NH+](C)C C45870838
C[C@]1(C(=O)N(C(=O)N1)NC(=O)C[NH+](Cc2ccccc2)Cc3ccco3)CCc4ccccc4 C26860911
CCN(CC)S(=O)(=O)c1ccc(c(c1)NC(=O)NC[C@H](c2ccco2)[NH+]3CCCC3)Cl C58843847
CCOc1ccc(cc1NC(=O)NC[C@H](c2ccco2)[NH+](C)C)S(=O)(=O)N3CCCCC3 C58862744
Cc1ccc(o1)[C@@H](CNC(=O)CCc2nc(no2)C3(CCCCCC3)NC(=O)C)[NH+]4CCCC4 C60354907
CC(C)[C@@H](C(=O)NCCCOC(C)C)NC(=O)[C@@H]1CC2=c3ccccc3=[NH+][C@H]2[C@H]4N1C(=O)c5c4cccc5 C63383538
CC[C@H](C)[C@@H](C(=O)NCCCOC)NC(=O)[C@@H]1CC2=c3ccccc3=[NH+][C@H]2[C@@H]4N1C(=O)c5c4cccc5 C63383581
CC(C)CCNC(=O)[C@H](CCSC)NC(=O)[C@@H]1CC2=c3ccccc3=[NH+][C@@H]2[C@@H]4N1C(=O)c5c4cccc5 C63384053
CC(C)CCNC(=O)[C@H](CCSC)NC(=O)[C@@H]1CC2=c3ccccc3=[NH+][C@@H]2[C@H]4N1C(=O)c5c4cccc5 C63384058
CCCCCCNC(=O)[C@H](CCSC)NC(=O)[C@@H]1CC2=c3ccccc3=[NH+][C@@H]2[C@@H]4N1C(=O)c5c4cccc5 C63384202
c1ccc(cc1)N2CCN(CC2)[C@@H](CNC(=O)C(=O)NCCC3=c4ccccc4=[NH+]C3)c5ccco5 C63694438
CCOC(=O)c1cc(sc1NC(=O)CN2C(=O)[C@@H](NC2=O)CC3=c4ccccc4=[NH+]C3)C(C)C C63874478
Cc1ccc2=[NH+]CC(=c2c1)CCNC(=O)COC[C@H]3N=N[C@H](S3)C(=O)Nc4cccc(c4)F C64538855
CC(C)NS(=O)(=O)c1ccc(cc1)NC(=O)[C@H](C)[NH+](C)Cc2cc(ccc2OC)Br C08719347
Cn1cccc1[C@@H]2CCC[NH+]2CC(=O)Nc3c(c4c(s3)CCCC4)C(=O)NCCOC C08881111
Cc1ccc(cc1)S(=O)(=O)CCCC(=O)Nc2c(c3c(s2)C([NH2+]C(C3)(C)C)(C)C)C(=O)OC C09911557
CC1(Cc2c(c(sc2C([NH2+]1)(C)C)NC(=O)CCCS(=O)(=O)c3ccc(cc3)Cl)C(=O)OC)C C09914557
COc1ccc(cc1)C(=O)Nc2ccc(cc2)N3CCC(CC3)[NH2+]CCc4cn5ccsc5n4 C11784530
C[NH+](C)Cc1cc(ccc1OCC(=O)NCc2[nH]c3ccccc3n2)c4nc5ccccc5s4 C11785092
CCOC(=O)c1c2c(sc1NC(=O)Cc3ccc(cc3)S(=O)(=O)C(C)C)C([NH2+]C(C2)(C)C)(C)C C12070743
Cc1cnc(cn1)CNC(=O)C[C@@H]2C(=O)NCC[NH+]2CC(c3ccccc3)c4ccccc4 C12202161
CC(C)CCc1c2n(c(n1)[C@H]3CCOC3)CC[NH+](C2)Cc4cn(c5c4cccc5)CC(=O)N C14748698
CC[C@@H](c1c2c(sc1n3cccc3)C[NH+](CC2)CC)NC(=O)Nc4cc(cc(c4)OC)OC C20532222
Cc1cc(ccc1NC(=O)CCCNS(=O)(=O)c2ccc(cc2)F)N3CC[NH+](CC3)C C22616347
CC(C)C[C@@H](C(=O)NC[C@@H](c1ccsc1)[NH+](C)C)NS(=O)(=O)c2ccc(cc2)OC C23133136
CCOC(=O)c1c(csc1NC(=O)C[NH+]2CCC(CC2)NC(=O)C3CC3)c4ccc(c(c4)C)C C30283092
CC(C)[C@@H](C(=O)NC[C@@H](c1ccccc1Cl)[NH+](C)C)NC2=NS(=O)(=O)c3c2cccc3 C29049973
Cc1cc(ccc1S(=O)(=O)Nc2ccc(cc2)C(=O)NC[C@H](c3ccco3)[NH+](C)C)F C33024272
CCCCN(C)C(=O)c1cc(ccc1N2CC[NH2+]CC2)NS(=O)(=O)c3ccc(c(c3)C)C C33121139
C=CCOC[C@H](C[NH+]1CCCN(CC1)c2ccc(cn2)NC(=O)c3cc(cc(c3)F)F)O C34682326
CCC[C@@H](C[NH+](CCN1CCOCC1)Cc2[nH]c(=O)c3c(csc3n2)c4ccccc4)O C35745603
Cc1ccc(c(c1)C)c2csc3c2c(=O)[nH]c(n3)C[NH+](CCN4CCOCC4)CC(C)(C)O C35746360
C=CCOC[C@H](C[NH+](Cc1ccco1)Cc2[nH]c(=O)c3c(csc3n2)c4ccccc4)O C35747178
Cc1ccccc1OC[C@@H](C[NH+]2CCCN(CC2)c3ccc(cn3)NC(=O)c4cccs4)O C35852469
Cc1ccccc1OC[C@@H](C[NH+]2CCCN(CC2)c3ccc(cn3)NC(=O)c4cc(cc(c4)F)F)O C35852577
CC(C)OC[C@H](C[NH+](CCOC)Cc1[nH]c(=O)c2c(csc2n1)c3ccccc3F)O C36206238
CC(C)[NH+](Cc1[nH]c(=O)c2c(csc2n1)c3cccc(c3)OC)C[C@@H](COCC=C)O C36207897
C[C@@H]1CCc2c(sc3c2c(=O)[nH]c(n3)C[NH+](CC=C)C[C@@H](COCc4ccco4)O)C1 C36208065
C[C@@H](c1ccco1)[NH+](C)Cc2ccc(c(=O)[nH]2)C(=O)NC[C@@H]3N=C(CS3)c4ccccc4 C39430301
CCCc1ccc(cc1)[C@H](CNOCC)N2CC[NH2+][C@@H](C2)S(=O)(=O)Oc3ccccc3 C39533262
CCOCCCNC(=O)[C@@H]1CN(CC12CC[NH2+]CC2)C(=O)c3ccc(o3)c4ccc(cc4)F C39604507
CC(C)OCCCNC(=O)[C@@H]1CN(CC12CC[NH2+]CC2)C(=O)c3cc(c(c(c3)Cl)OC)Cl C39605240
CCOc1ccccc1CCNC(=O)[C@@H]2CN(CC23CC[NH2+]CC3)C(=O)c4cc(oc4C(F)(F)F)C C39652760
CC[C@@H](C)CC(=O)N1C[C@@H](C2(C1)CC[NH2+]CC2)C(=O)NCCc3ccc(c(c3)OCC)OC C39653527
Cc1c(c(no1)c2ccccc2)C(=O)N3C[C@@H](C4(C3)CC[NH2+]CC4)C(=O)NCCSCc5ccccc5 C39658718
CC[C@@H](c1ccccc1)C(=O)N2C[C@H](C3(C2)CC[NH2+]CC3)C(=O)NC[C@@H](C)Oc4cccnc4 C39668650
C[C@@H](CCc1ccc(cc1)OC)NC(=O)[C@H]2CN(CC23CC[NH2+]CC3)C(=O)c4cccc(c4)N(C)C C39675360
COc1ccc(cc1)C(c2ccc(cc2)OC)NC(=O)[C@@H]3CN(CC34CC[NH2+]CC4)C(=O)CCC5CCCC5 C39676556
c1ccc(c(c1)OCCNC(=O)[C@@H]2CN(CC23CC[NH2+]CC3)C(=O)COc4cccc(c4)Cl)F C39685125
C[C@@H](Cc1ccccc1OC)NC(=O)[C@@H]2CN(CC23CC[NH2+]CC3)C(=O)COc4cccc(c4)Cl C39686594
CC(C)(C)SCCNC(=O)[C@@H]1CN(CC12CC[NH2+]CC2)C(=O)c3cccnc3Oc4ccccc4 C39696498
Cc1c(c([nH]c1C(=O)CSC2=NN[C@@H](N2c3ccc(cc3)F)[C@H](C)[NH+]4CCCCC4)C)C(=O)C C39727168
CCc1ccc(cc1)[C@H](CNC(=O)c2cc(ccc2C)S(=O)(=O)NCCOC)[NH+](C)C C45820417
COC(=O)c1c2c(sc1NC(=O)C[NH+]3CCC[C@@H]3C(=O)NCC(F)(F)F)CCCC2 C57991452
Cc1c(c(n(n1)c2ccccc2)C)NC(=O)[C@H](C)[NH+](C)CC(=O)Nc3ccccc3SC C58596104
CC(C)(C)NC(=O)C[C@@H]1CC[NH2+]C[C@@H]1Cc2cc(on2)CN3CCN(CC3)c4ccccc4 C12482899
C[C@@H]1C[C@@H](C[NH+](C1)Cc2csc(n2)NC(=O)c3ccc(cc3)S(=O)(=O)NCC=C)C C14529688
C[C@@H](CC1=c2ccccc2=[NH+]C1)NC(=O)/C=C\3/CS[C@H](N3)c4cc(c(c(c4)OC)OC)OC C63280131
C[C@@H](CC1=c2ccccc2=[NH+]C1)NC(=O)/C=C\3/CS[C@@H](N3)c4cc(c(c(c4)OC)OC)OC C63280133
CCCCNC(=O)[C@H]([C@@H](C)CC)NC(=O)[C@@H]1CC2=c3ccccc3=[NH+][C@@H]2[C@@H]4N1C(=O)c5c4cccc5 C63383869
c1ccc2=[NH+]CC(=c2c1)CCC(=O)NN3[C@@H](Nc4ccccc4C3=O)SCC(=O)c5ccc(cc5)F C63708518
C[C@@H]1C(=N[C@@H](O1)c2ccccc2NC(=O)c3ccccc3)CNC(=O)CCC4=c5ccccc5=[NH+]C4 C64636355
Cc1cc[nH+]c(c1)N[C@H](c2ccc(c(c2)OC)OC)c3cc(sc3NC(=O)c4ccco4)C C64790075
COc1cc(cc(c1OC)Br)[C@@H](c2ccc3cccnc3c2O)Nc4cccc[nH+]4 C04164750
COc1cc(cc(c1OC)Br)[C@H](c2ccc3cccnc3c2O)Nc4cccc[nH+]4 C04164751
Cc1cc[nH+]c(c1)N[C@H](c2ccc(cc2)C(=O)OC)c3ccc4ccc(nc4c3O)C C02470550
CC[C@](C)(c1nnnn1c2c(cccc2C)C)[NH2+]CCc3c([nH]c4c3cccc4)C C04452305
COc1cccc(c1)C2=N[C@H]([NH2+][C@@H](C2)c3ccccc3O)c4ccc(cc4)C(=O)OC C04729772
COc1ccc(cc1)C2=N[C@@H]([NH2+][C@@H](C2)c3ccccc3O)c4ccc(cc4)C(=O)OC C04729804
COC(=O)c1c(c2cc(ccc2[nH]1)Cl)NC(=O)C[NH+]3CCC(=CC3)c4ccc(cc4)F C02294482
Cc1cc(c2ccccc2n1)NC(=O)C(=O)NC[C@H](c3cccc4c3cccc4)[NH+](C)C C10333714
CC[NH+]1CCC[C@H]1CN(Cc2cc3cccc(c3[nH]c2=O)C)C(=O)Nc4ccc(cc4)Cl C12646241
CC1(CC(CC([NH2+]1)(C)C)NC(=O)Cn2c3ccccc3nc2COc4ccccc4)C C12520422
Cc1cccc([nH+]1)N[C@H](c2ccc(cc2OC)OC)c3ccc4cccnc4c3O C05799006
c1cc2c(cc1C3(CC[NH+](CC3)CC4CCCCC4)O)cc(o2)C(=O)NC[C@@H]5CCCO5 C14957771
Cc1ccc(cc1C)[C@@H](c2ccncc2)NC(=O)C[C@@H]3C(=O)NCC[NH+]3C4CCCC4 C19213521
CC[NH+]1CCN(CC1)Cc2c(ccc3c2c(c(o3)C)C(=O)Nc4ccc(cc4)C(C)C)O C19794027
Cc1ccccc1NS(=O)(=O)c2ccc(c(c2)C(=O)NC[C@H](c3ccccc3)[NH+](C)C)C C28957082
CCC[NH+](CCC(=O)Nc1c(c2c(s1)CCCCC2)C#N)CC(=O)Nc3ccccc3C C31002719
C[C@H](C(=O)NC12CC3CC(C1)CC(C3)C2)[NH+]4CCCN(CC4)CC(=O)NC(C)(C)C C32764784
c1ccc(c(c1)C[NH+]2CCN(CC2)c3ccc(cn3)NC(=O)c4ccccc4C(F)(F)F)O C34681595
CC[NH+]1CCN(CC1)c2c3c(csc3nc(n2)SCC(=O)N)c4ccccc4 C34774678
C[C@H](C[NH+](C)C)CSc1[nH]c(=O)c2c(n1)N[C@H]3CC(CC(=O)[C@@H]3[C@H]2c4ccccc4)(C)C C35418848
CC(C)[C@@H](C[NH+](Cc1[nH]c(=O)c2c(csc2n1)c3cccc(c3)OC)C4CCCCC4)O C35746233
Cc1ccc(cc1C)n\2cc([nH]/c2=N\C(=O)C[NH2+]CC(C)C)c3ccc(cc3)OC C36039483
COc1cc(ccc1OCc2ccccc2)[C@@H](c3ccc4cccnc4c3O)Nc5cccc[nH+]5 C36245366
Cc1cccc([nH+]1)N[C@@H](c2ccccn2)c3c4c(sc3NC(=O)c5ccco5)CCCC4 C38547402
COc1ccc2=C[C@@H](C(=O)[NH+]=c2c1)CNc3ccc(cc3)NC(=O)C4CCCCC4 C38789471
Cc1csc(c1C#N)NC(=O)C[NH+]2CCC[C@H]2C(=O)NC(c3ccccc3)c4ccccc4 C39266388
CCc1cccc2=C(C[NH+]=c12)C(=O)[C@@H](c3ccccc3)S[C@@H]4NN[C@@H](N4C)c5ccncc5 C39421878
Cc1ccc(cc1)n2cc(c(n2)c3cccc(c3)C)C[NH2+]CCSc4cnn[nH]4 C19720799
CCC[C@H](C)NC(=O)[C@H]1CN(CC12CC[NH2+]CC2)C(=O)c3ccc(o3)c4ccc(cc4)F C39673845
C[C@@H]([C@@H](c1cccs1)[NH+]2CCN(CC2)c3ccccc3OC)NC(=O)Nc4ccccc4 C39700401
CC(C)[C@H](C(=O)N/N=C/C1=c2ccccc2=[NH+]C1)NC(=O)c3ccc(cc3Cl)Cl C39937986
C[C@H](c1ccc2c(c1)CCCC2)NC(=O)CS[C@H]3NN=C(O3)C4=c5ccccc5=[NH+]C4 C39942501
C[C@@H]1CCCC[NH+]1CCCNC(=O)c2csc(n2)NC(=O)c3ccc(cc3Cl)Cl C40355780
CCCc1cc2c(c(=O)n1CC[NH+](C)C)[C@H](C(=C(O2)N)C#N)c3ccc(cc3Cl)Cl C40569515
C[C@H](c1ccc(cc1Cl)C[NH+](C)C)Oc2cc(sc2C(=O)N)c3cnc4n3cccc4 C43022271
CC(=O)c1ccc(cc1)c2csc3c2c([nH+]cc3c4cc(c(c(c4)OC)OC)OC)N C28884684
Cc1cc(ccc1NC(=O)NC[C@H](C2CCCCC2)[NH+](C)C)C(=O)N3CCC(CC3)C C58161087
C/C(=N\NC(=[NH2+])S[C@H]1CC(=O)N(C1=O)c2ccc(cc2)Cl)/c3ccc4ccccc4c3 C59489264
C/C(=N\NC(=[NH2+])S[C@H]1CC(=O)N(C1=O)c2ccc(cc2)F)/c3ccc(cc3)c4ccccc4 C59489469
Cc1ccc(c(c1)NC(=O)Cc2csc(n2)c3cccc(c3)CN4CC[NH+](CC4)C)O C62041220
CC1(CC(CC([NH2+]1)(C)C)NC(=O)Cc2csc(n2)c3ccc(cc3)CN4CCOCC4)C C62047912
CC1=C(CCO1)C(=O)NNC(=O)CCC2=c3cc(ccc3=[NH+][C@H]2c4ccc(cc4)F)F C63165360
C[C@H]1C(=c2ccccc2=[NH+]1)SCC3=NN[C@H](N3C)SCC(=O)Nc4ccc(cc4)Cl C63598804
c1ccc(cc1)CCNC(=O)N2CCC[C@@H](C2)CNC(=O)[C@@H]3C=c4ccccc4=[NH+]3 C64120629
c1ccc(cc1)CCNC(=O)N2CCC[C@@H](C2)CNC(=O)[C@H]3C=c4ccccc4=[NH+]3 C64120631
Cc1cc(c(cc1C)c2csc(n2)NC(=O)[C@@H](CC3=c4ccccc4=[NH+]C3)NC(=O)C)C C64173363
CCN1C=C([C@@H](N1)C)CN2CCC[C@@H](C2)C(=O)Nc3cccc(c3)[C@@H]4C=c5ccccc5=[NH+]4 C64625889
c1ccc(cc1)[C@@H](CNS(=O)(=O)c2ccc3c(c2)CC(=O)N3)C4=c5ccccc5=[NH+]C4 C64701727
CCCc1ccc(cc1)S(=O)(=O)N2CCC3(CC2)C(=[NH+]CCN3)NCc4ccc(cc4)F C65074630
CCCc1ccc(cc1)S(=O)(=O)N2CCC3(CC2)C(=[NH+]CCN3)NCc4cccc(c4)C C65074633
CC[C@@H](c1nnnn1CC(=O)OCC)[NH+](Cc2cccs2)Cc3cc4cc(c(cc4[nH]c3=O)C)C C13064665
CC[C@H](c1nnnn1CC(=O)OCC)[NH+](Cc2ccccc2)Cc3cc4ccc(c(c4[nH]c3=O)C)C C13065084
CC[C@@H](c1nnnn1CC(=O)OCC)[NH+](Cc2ccccc2)Cc3cc4ccc(c(c4[nH]c3=O)C)C C13065085
Cc1cc2cc(c(=O)[nH]c2cc1C)[C@@H](c3nnnn3CCOC)[NH+](CCc4ccccc4)Cc5cccs5 C06321055
CCC[C@H](c1nnnn1CC(=O)OCC)[NH+](Cc2cc3cc(c(cc3[nH]c2=O)C)C)C4CCCC4 C13499501
CCC[C@@H](c1nnnn1CC(=O)OCC)[NH+](Cc2cc3cc(cc(c3[nH]c2=O)C)C)C4CCCCC4 C13500090
CCC[C@@H](c1nnnn1CC(=O)OCC)[NH+](Cc2cc3cc(ccc3[nH]c2=O)C)C4CCCCC4 C13500166
CCCN(Cc1cccn1Cc2ccc(o2)C(=O)N[C@@H](C)CCC[NH+](CC)CC)C(=O)C3CC3 C16534079
Cc1ccccc1c2nc(c(o2)C)CS(=O)(=O)CC(=O)NCCC[NH+](CC(C)C)CC(C)C C20242084
CCOc1cc(cc(c1OCC)Br)C[NH2+]CCSc2nnnn2c3ccccc3 C22108016
Cn1c(c(c(n1)c2ccccc2)C[NH+](CCOC)C[C@@H](CN3CCOCC3)O)Oc4ccccc4Cl C35778117
CC[NH+](C[C@H](COC(C)(C)C)O)CC(=O)N1CCc2c(ccs2)[C@@H]1COc3cccc(c3)F C35778776
Cc1cccc(c1)OC[C@H]2c3ccsc3CCN2C(=O)C[NH+](C[C@@H](COCC#C)O)C(C)C C35778931
c1cc(cc(c1)Cl)C[NH+](C[C@@H]2CC(=NO2)c3ccc(cc3)F)C[C@@H](COCc4ccco4)O C36146612
C#CCOC[C@H](C[NH+](Cc1c(noc1N2CCc3ccccc3C2)c4ccccc4)C[C@@H]5CCCO5)O C36246129
Cc1c(c(n(n1)c2ccccc2)Oc3ccccc3OC)C[NH+](C[C@H](COC(C)(C)C)O)C4CC4 C36302143
Cc1c(c(n(n1)c2ccccc2)Oc3ccc(cc3)OC)C[NH+](Cc4ccco4)C[C@H](COC(C)C)O C36302483
Cc1c(c(n(n1)c2ccccc2)Oc3ccc(cc3)OC)C[NH+](Cc4ccco4)C[C@H](COCC#C)O C36302532
CCc1c(c(n(n1)c2ccccc2)Oc3ccccc3)C[NH+](C[C@H]4CCCO4)C[C@@H](COCC=C)O C36303019
CCc1c(c(n(n1)c2ccccc2)Oc3cccc(c3)F)C[NH+](C[C@H](CN4CCOCC4)O)C5CC5 C36303253
Cc1c(c(n(n1)c2ccccc2)Oc3ccc(cc3)OC)C[NH+](C[C@H]4CCCO4)C[C@@H](C(C)C)O C36304580
CC(C)(C)OC[C@@H](C[NH+](Cc1c(nn(c1Oc2ccccc2OC)C)c3ccccc3)C4CC4)O C36305852
CC(C)(C)OC[C@H](C[NH+](Cc1c(nn(c1Oc2ccccc2OC)C)c3ccccc3)C4CC4)O C36305855
CC(C)C[NH+](Cc1c(nn(c1Oc2ccccc2F)C)c3ccccc3)C[C@@H](CN4CCOCC4)O C36306693
Cn1c(c(c(n1)c2ccccc2)C[NH+](Cc3ccco3)C[C@H](COCC=C)O)Oc4ccc(cc4)F C36307518
Cc1c(c(n(n1)c2ccccc2)Oc3ccccc3)C[NH+](C[C@@H]4CCCO4)C[C@@H](COCC#C)O C36308623
CC(C)c1ccc(cc1)OC[C@H]2c3ccsc3CCN2C(=O)C[NH+](CC=C)C[C@@H](COC)O C36309264
CC(C)[NH+](C[C@@H](COCC#C)O)CC(=O)N1CCc2c(ccs2)[C@@H]1COc3ccc(cc3)Cl C36309275
CC[NH+](C[C@@H](COCC#C)O)CC(=O)N1CCc2c(ccs2)[C@@H]1COc3ccc(cc3C)C C36309389
Cc1cccc(c1)OC[C@H]2c3ccsc3CCN2C(=O)C[NH+](C[C@@H](COC(C)C)O)C(C)C C36309458
Cc1cccc(c1)OC[C@@H]2c3ccsc3CCN2C(=O)C[NH+](C[C@@H](COCC=C)O)C4CC4 C36309479
Cc1ccc(cc1)OC[C@H]2c3ccsc3CCN2C(=O)C[NH+](CC4CC4)C[C@@H](COCC=C)O C36309558
CCC[NH+](C[C@H](COCC=C)O)CC(=O)N1CCc2c(ccs2)[C@@H]1COc3cccc(c3)F C36309632
C#CCOC[C@@H](C[NH+](CC1CC1)CC(=O)N2CCc3c(ccs3)[C@@H]2COc4cccc(c4)F)O C36309664
CC(C)[NH+](C[C@@H](COC(C)C)O)CC(=O)N1CCc2c(ccs2)[C@@H]1COc3ccc(cc3)F C36309752
CC(C)[NH+](Cc1c(nn(c1Oc2ccc(cc2F)F)C)c3ccccc3)C[C@@H](COCC#C)O C36315988
CC[C@H](c1nnnn1C(C)(C)CC)[NH+](Cc2cc3cc(ccc3[nH]c2=O)OCC)C[C@@H]4CCCO4 C33937139
CC[C@H](C)[NH+](Cc1c(nn(c1Oc2ccccc2F)c3ccccc3)C)C[C@@H](CN4CCOCC4)O C36342021
Cc1c(c(n(n1)c2ccccc2)Oc3ccc(cc3)F)C[NH+](C[C@H]4CCCO4)C[C@@H](COCC=C)O C36342107
Cc1c(c(n(n1)c2ccccc2)Oc3ccccc3)C[NH+](Cc4ccccc4)C[C@H](COCC#C)O C36342153
CCC[NH+](Cc1c(nn(c1Oc2ccccc2F)c3ccccc3)C)C[C@@H](CN4CCOCC4)O C36346075
CCC[NH+](Cc1c(nn(c1Oc2ccccc2F)c3ccccc3)C)C[C@H](CN4CCOCC4)O C36346076
CCN(CC)c1ccc(cc1)C[NH+](C[C@H](COc2cccc(c2C)C)O)[C@@H]3CCS(=O)(=O)C3 C40315193
COc1ccc(cc1OC)c2csc(n2)SCc3ccc(o3)C(=O)NCCCn4cc[nH+]c4 C57308118
COc1ccc(c(c1)OC)CN(CCCn2cc[nH+]c2)C(=S)Nc3ccc(c(c3)Cl)Cl C59169108
C[C@@H]1C(=c2cc(ccc2=[NH+]1)OC)CCN(Cc3cccnc3)C(=S)Nc4cc(ccc4OC)OC C63655336
CCOc1ccc(cc1)NC(=S)N(CCC2=c3cc(ccc3=[NH+][C@@H]2C)OC)Cc4cccnc4 C63655338
CCOc1ccc(cc1)NC(=S)N(CCC2=c3cc(ccc3=[NH+][C@@H]2C)OC)Cc4ccncc4 C63655388
CCOC(=O)c1ccc(cc1)OC[C@H](CSc2nnc(n2C3CC3)C4=c5ccccc5=[NH+]C4)O C63906050
CCOc1cc(c(cc1N2CCOCC2)OCC)NC(=O)COC(=O)CC3=c4ccccc4=[NH+]C3 C64674312
CC[NH+](CC)CCCN1[C@H](C(=C(C1=O)O)C(=O)c2c(c([nH]c2C)C(=O)OCC)C)c3cccs3 C04391542
CCOC(=O)c1c2ccc(c(c2sc1NC(=O)C)OC[C@H](C[NH2+]C3CCCCC3)O)Br C00823397
Cc1cc(c(n1CCC2=CCCCC2)C)C(=O)COC(=O)C3CCN(CC3)c4ccc(c[nH+]4)C(=O)N C08728125
c1cc(c(cc1[N+](=O)[O-])Cl)NCC[NH2+]CC(=O)NCCNc2ccc(cc2Cl)[N+](=O)[O-] C08767989
CC[NH+]1CCc2c(sc(c2C(=O)N)NC(=O)c3ccc(cc3)S(=O)(=O)N(CC(C)C)CC(C)C)C1 C09391461
CC[NH+]1CCC[C@H]1CN(Cc2cc3ccc(c(c3[nH]c2=O)C)C)C(=S)Nc4ccc(cc4OC)OC C12635720
CCOc1ccc(cc1)[C@H]2/C(=C(/c3c(c([nH]c3C)C(=O)OCC)C)\O)/C(=O)C(=O)N2CCC[NH+](C)C C09334217
CC[NH+](CC)CCN1[C@@H](C(=C(C1=O)O)C(=O)c2c(c([nH]c2C)C(=O)OC)C)c3cccc(c3)Cl C09192983
CCOC(=O)c1cc(sc1NC(=O)C[NH2+]CCc2ccc(cc2)S(=O)(=O)N)c3ccccc3 C14066285
C[C@@H](C[NH+](C)C)Nc1cc2c(c(n(c2nc1)CCc3ccccc3)C(=O)OC)NC(=O)[C@H]4CCOC4 C14536356
CCCCN(c1c(n(c(=O)[nH]c1=O)CC(C)C)N)C(=O)C[NH+](C)Cc2ccccc2N3CCCCC3 C15103826
CCOc1cc(cc(c1OCc2ccccc2F)Br)C[NH2+]CCNC(=O)c3c(non3)N C16688719
CCOC(=O)Cc1[nH]nc(n1)[C@H](C)[NH2+]Cc2cc3cc(ccc3nc2OCc4cccc(c4)F)C C19798761
CCCOC(=O)c1ccc(cc1)Oc2coc3c(c2=O)ccc(c3C[NH+]4CCN(CC4)CCO)O C20392197
CC1(CC(CC([NH2+]1)(C)C)NC(=S)N(Cc2ccc(c(c2OC)OC)OC)C[C@H]3CCCO3)C C20568250
C[NH+](C)[C@H](CNc1ccc(cc1S(=O)(=O)Nc2ccccc2OC)[N+](=O)[O-])c3ccccc3 C20834426
C[NH+](C)[C@@H](CNc1ccc(cc1S(=O)(=O)Nc2ccccc2OC)[N+](=O)[O-])c3ccccc3 C20834430
CC(C)c1ccc(cc1)[C@H]2C[C@H](n3c(cc(n3)C(=O)NNC(=S)NCCC[NH+](C)C)N2)C(F)(F)F C02793790
CCOc1ccc(cc1OCC)[C@H](C(C)C)[NH2+]CC(=O)NC(=O)Nc2ccc3c(c2)OCCCO3 C27381266
C[C@@H](c1nc2ccccc2c(=O)n1CCOC)N(CCCCCC[NH3+])C(=O)c3cccc(c3)C(F)(F)F C33533209
C[C@@H]1CCCC[NH+]1CCCNC(=O)Cc2csc(n2)NC(=O)CN(CC(C)C)C(=O)c3ccc(cc3)F C33652429
C[C@@H](c1nc2ccccc2c(=O)n1CCOC)N(CCCCCC[NH3+])C(=O)c3ccc(cc3)Br C33757582
CC(C)COC[C@@H](C[NH+]1CCCN(CC1)c2ccc(cn2)NC(=O)c3cccc(c3)C(F)(F)F)O C34682283
C[C@H](c1nc2cc(ccc2c(=O)n1C)Cl)N(CCCCCC[NH3+])C(=O)c3ccc(cc3Cl)[N+](=O)[O-] C35743750
CCC[C@@H](C[NH+](CCN1CCOCC1)Cc2[nH]c(=O)c3c(csc3n2)c4cc(ccc4C)C)O C35746463
COc1ccc(cc1OC)c2csc3c2c(=O)[nH]c(n3)C[NH+](Cc4ccco4)C[C@H](CCC=C)O C35747286
CCN1C2=C([C@@H](NC1=O)c3ccccc3C(F)(F)F)C(=O)N(C2)[C@H](CC(C)C)C(=O)NCC[NH+](C)C C35966639
CC(C)[C@@H](C(=O)NCC[NH+](C)C)N1CC2=C(C1=O)[C@H](NC(=O)N2CC=C)c3ccccc3C(F)(F)F C35971610
CC(C)C[C@@H](C(=O)NCC[NH+](C)C)N1CC2=C(C1=O)[C@@H](NC(=O)N2CC=C)c3ccccc3C(F)(F)F C35971684
Cc1ccc(cc1C)c2csc3c2c(=O)[nH]c(n3)C[NH+](Cc4ccco4)C[C@@H](COC(C)C)O C36205240
CC(C)C[NH+](Cc1[nH]c(=O)c2c(csc2n1)c3ccc(c(c3)OC)OC)C[C@@H](COCC(C)C)O C36205892
CC(C)OC[C@@H](C[NH+](Cc1ccco1)Cc2[nH]c(=O)c3c(csc3n2)c4ccccc4F)O C36206247
CCOC[C@@H](C[NH+](Cc1[nH]c(=O)c2c(csc2n1)c3ccccc3OC)C4CCCCC4)O C36206576
CCOC(=O)c1c(c2c(=O)[nH]c(nc2s1)C[NH+](Cc3ccco3)C[C@@H](Cc4ccccc4)O)C C36206639
Cc1c2c(=O)[nH]c(nc2sc1C(=O)OC(C)C)C[NH+](C[C@H](COCc3ccccc3)O)C(C)C C36206839
Cc1c2c(=O)[nH]c(nc2sc1C(=O)OC(C)C)C[NH+](C[C@@H](COc3ccc(cc3)Cl)O)C(C)C C36207404
Cc1ccc(cc1C)c2csc3c2c(=O)[nH]c(n3)C[NH+](Cc4ccco4)C[C@@H](COCC=C)O C36207577
CC[NH+]1CCC[C@@H]1CN(Cc2cc3ccc(cc3[nH]c2=O)C)C(=S)Nc4ccc(cc4OC)OC C12635534
CCC[NH+](CCC)Cc1c(nnn1c2c(non2)N)C(=O)N/N=C/c3ccc(cc3)Br C03633059
CCCC[C@H](C)C(=O)N1C[C@@H](C2(C1)CC[NH2+]CC2)C(=O)NCCc3ccc(c(c3)OCC)OC C39653495
Cc1ccc(cc1)NC(=O)COc2ccc(cc2)C[NH2+]CCSc3nnnn3c4ccccc4 C40733126
Cc1cccc(c1)COc2c(cc(cc2Br)C[NH2+]CCNC(=O)c3c(non3)N)OC C40744488
CCOc1cc(cc(c1OCc2c(cccc2Cl)Cl)Cl)C[NH2+]CCNC(=O)c3c(non3)N C40744528
c1cc(cnc1)[C@H](C[NH2+]CCc2ccc(cc2)N=C(C[N+](=O)[O-])Nc3cc(cc(c3)Cl)Cl)O C27215471
CCCCn1c2c(c(=O)[nH]c1=O)n(c(n2)CCC(=O)NC[C@@]3(CCC[C@@H](C3)C)[NH+](C)C)CC(C)C C59890406
CCn1c(nnc1SCC(=O)NNC(=O)c2ccc(o2)C[NH+](CC)CC)c3cccc(c3)C C60211589
CCOc1ccc(cc1OC)[C@H](CNC(=O)C[C@H](c2cccc(c2)C)NC(=O)N)C3=c4ccccc4=[NH+]C3 C63112107
COC(=O)[C@H](CC1=c2ccccc2=[NH+]C1)NS(=O)(=O)c3ccc(s3)CNC(=O)c4ccccc4 C63151242
CCCCNc1ccc(cc1NC(=O)C2=c3ccccc3=[NH+]C(=O)C2)S(=O)(=O)N(CC)CC C39946026
Cc1ccc2=[NH+]CC(=c2c1)CCNC(=O)CSC[C@@H]3N=N[C@H](S3)C(=O)Nc4ccc(cc4)OC C64491458
C[NH+](C)CCCNC(=O)c1cc(ccc1N2CCCC2)NC(=O)c3ccc(cc3Cl)[N+](=O)[O-] C04189454
CC(C)CN(CC(C)C)S(=O)(=O)c1ccc(cc1)C(=O)Nc2c(c3c(s2)C[NH+](CC3)C)C(=O)NC C08920219
CCCCN(C)S(=O)(=O)c1ccc(cc1)C(=O)Nc2c(c3c(s2)C[NH+](CC3)CC)C(=O)NC C08920474
C[C@H](c1ccc(cc1)F)[NH2+]C[C@H](COc2ccc(cc2[N+](=O)[O-])S(=O)(=O)N3CCCC3)O C09703985
CCOC(=O)[C@@]1([C@@H]2[C@@H]([C@H]([NH2+]1)c3ccc(c(c3)OC)O)C(=O)N(C2=O)c4ccc(cc4)C)CCSC C12497428
CC(C)[NH+]1CCC[C@H](C1)CNC(=O)c2cc(cc3c2n(cn3)CCOC)NC(=O)C4CCCCC4 C12152481
CC[NH+](CC)CCCN(Cc1cc2cc3c(cc2[nH]c1=O)OCO3)C(=O)Nc4ccc(cc4)C C13511726
CCCNC(=O)C[NH+](C)CC(=O)Nc1c(c(c(s1)c2ccccc2)C)C(=O)N3CCOCC3 C15419126
Cc1ccc2cc(c([nH+]c2c1)N3CCN(CC3)CCO)CN(CCOC)C(=O)c4ccc5c(c4)c(c([nH]5)C)C C20450589
CC[NH+](CC)[C@@H](CNC(=O)CSc1nnc(s1)Nc2ccccc2OC)c3ccco3 C24852456
CC[NH+](CC)[C@H](CNC(=O)CSc1nnc(s1)Nc2ccccc2OC)c3ccco3 C24852457
Cc1cc(ccc1NC(=O)CCN2CC[NH+](CC2)CC(=O)Nc3ccccc3C(F)(F)F)[N+](=O)[O-] C26255323
c1cc2c(c(c1)NC(=O)C[NH+](Cc3ccc(cc3)C(=O)NC4CC4)Cc5ccco5)nsn2 C27576043
CC[NH+]1CCN(CC1)Cc2ccccc2CNc3ccc(cc3[N+](=O)[O-])S(=O)(=O)NC(C)(C)C C32916250
c1cc(oc1)COC[C@@H](C[NH+]2CCCN(CC2)c3ccc(cn3)NC(=O)c4ccc(cc4F)F)O C34682305
c1ccc(cc1)COC[C@H](C[NH+](Cc2ccco2)Cc3[nH]c(=O)c4c5c(sc4n3)CCC5)O C35744356
Cc1ccc(c(c1)c2csc3c2c(=O)[nH]c(n3)C[NH+](CCOC)C[C@H](COCC=C)O)C C35746951
Cc1ccc(c(c1)C)c2csc3c2c(=O)[nH]c(n3)C[NH+](CCOC)C[C@@H](COCC=C)O C35747659
CC(C)C[C@@H](C(=O)NCC[NH+](C)C)N1CC2=C(C1=O)[C@@H](NC(=O)N2C)c3ccccc3C(F)(F)F C35966839
CCOC(=O)C1=C(N(C(=O)N[C@H]1c2cccc(c2)Cl)CC=C)C[NH+]3CCCN(CC3)C(=O)NC(C)C C36019794
CC(C)COC[C@@H](C[NH+](CC=C)Cc1[nH]c(=O)c2c(csc2n1)c3ccc(c(c3)OC)OC)O C36206081
CC(C)COC[C@H](C[NH+](CCOC)Cc1[nH]c(=O)c2c(csc2n1)c3ccccc3F)O C36206244
CC(C)C[NH+](Cc1[nH]c(=O)c2c(csc2n1)c3cccc(c3)OC)C[C@@H](COC(C)C)O C36206335
Cc1c2c(=O)[nH]c(nc2sc1C(=O)OC(C)C)C[NH+](Cc3ccccc3)C[C@@H](COC(C)C)O C36206828
COc1ccccc1c2csc3c2c(=O)[nH]c(n3)C[NH+](Cc4ccco4)C[C@@H](CCC=C)O C36207120
C[C@H](C(=O)NC[C@H](c1ccco1)[NH+](C)C)SCc2[nH]c(=O)c3c(csc3n2)c4ccccc4 C21309232
COc1cccc(c1)[C@@H](CNC(=O)CSCc2[nH]c(=O)c3c4c(sc3n2)CCC4)[NH+]5CCCC5 C27340551
CCC(CC)CNC(=O)[C@H]1CN(CC12CC[NH2+]CC2)C(=O)C3CCN(CC3)C(=O)OCc4ccccc4 C39666870
CCSc1c(cccn1)C(=O)N2C[C@H](C3(C2)CC[NH2+]CC3)C(=O)N[C@H](C)CCc4ccc(cc4)OC C39675373
CC(C)COCCCNC(=O)[C@H]1CN(CC12CC[NH2+]CC2)C(=O)c3ccc(o3)c4ccccc4 C39683348
CC[C@H](CNC(=O)c1cc(ccc1C)S(=O)(=O)NCCOC)[NH+]2CCc3ccccc3C2 C40081368
Cn1c2ccc(cc2n(c1=O)C)[C@H](COc3ccc(cc3)C[NH2+]CCc4ccc(c(c4)OC)OC)O C40722004
CC(=O)Nc1nc2c(cccc2s1)Oc3cc(ncn3)c4ccc(nc4NCC[NH+](C)C)C(F)(F)F C40974630
C[C@H](c1nc(nc(n1)N(C)C)N)Sc2nc3ccccc3c(=O)n2CC[NH+](C(C)C)C(C)C C24986374
CC[NH+](Cc1[nH]c(=O)c2c(c(sc2n1)C(=O)OC)C)CC(=O)Nc3ccccc3C(F)(F)F C16588540
Cc1ccc(cc1)S(=O)(=O)N[C@@H](CC(C)C)C(=O)NCc2ccc([nH+]c2)N3C[C@H](O[C@H](C3)C)C C46841150
CCc1c2c(c(nc(n2)N3CC[NH2+]CC3)Nc4cc(ccn4)C)n(n1)CCOCC(F)(F)F C49070741
Cc1cc(cc2c1nc([nH]2)[C@H]3C(=CC=NC3=O)NCCn4cc(cn4)Cl)C5CC[NH+](CC5)CCOC C52550813
c1ccc(cc1)n2cc(c(n2)c3ccc(cc3)Cl)CCNC(=O)NCCCCn4cc[nH+]c4 C58160257
C[NH+](CC(=O)Nc1ccccc1C(F)(F)F)CC(=O)Nc2nc(cs2)c3cccc(c3)[N+](=O)[O-] C12818715
Cc1ccc(cc1C(=O)NC[C@H](c2ccc(cc2)F)[NH+](C)C)S(=O)(=O)NCc3ccco3 C59886208
CC[C@@H](C)[C@@H](C(=O)NCCCOC)NC(=O)[C@@H]1CC2=c3ccccc3=[NH+][C@H]2[C@@H]4N1C(=O)c5c4cccc5 C63383579
CCCCCCNC(=O)[C@H](CCSC)NC(=O)[C@@H]1CC2=c3ccccc3=[NH+][C@H]2[C@H]4N1C(=O)c5c4cccc5 C63384207
C/C(=C/1\C(=NN(C1=O)[C@@H]2Nc3ccccc3S2)CC(=O)OC)/NCCC4=c5cc(ccc5=[NH+]C4)OC C63110565
C/C(=C/1\C(=NN(C1=O)[C@H]2Nc3ccccc3S2)CC(=O)OC)/NCCC4=c5cc(ccc5=[NH+]C4)OC C63110566
c1ccc(c(c1)C#N)NC(=O)COC(=O)[C@H](CC2=c3ccccc3=[NH+]C2)NC(=O)c4ccc(cc4)F C63861993
c1ccc2=[NH+]CC(=c2c1)CCC(=O)OCC(=O)Nc3cccc(c3)S(=O)(=O)/N=C/4\CCCCCN4 C63874096
Cc1ccc(cc1)NC(=O)[C@@H]2N=N[C@H](S2)COCC(=O)NCCC3=c4cc(ccc4=[NH+]C3)Cl C64538825
Cc1ccc2=[NH+]CC(=c2c1)CCNC(=O)CCC[C@@H]3N=N[C@H](S3)C(=O)Nc4ccccc4C C64538910
CC(C)CN(CC(C)C)C(=O)c1cc(cnc1N2CC[NH2+]CC2)NC(=O)c3ccccc3OC C65025418
C[NH+](C)CCCN(Cc1cc2cc3c(cc2[nH]c1=O)OCO3)C(=S)NC4CCCCC4 C06198463
C[NH+](C)CCN(Cc1cc2cc3c(cc2[nH]c1=O)OCCO3)C(=S)Nc4cccc(c4)Cl C00891524
Cc1cc(ccc1NC(=O)C[NH+](C)CC(=O)N(C)CC(=O)Nc2ccc(cc2)F)Br C08772330
Cc1ccc(cc1)[C@@H](c2cccs2)[NH2+][C@H](C)C(=O)Nc3ccc(cc3)S(=O)(=O)N4CCOCC4 C08938576
c1ccc(cc1)c2c(cn(n2)c3ccccc3)[C@H]4CC(=NN4C(=O)C[NH2+]CCO)c5cccs5 C09130470
CCOc1ccc(c(c1)NC(=O)c2cnn(c2C3CC[NH2+]CC3)c4ccc(c(c4)Cl)C)OCC C09639761
Cn1cccc1[C@H](CNC(=O)C(=O)Nc2ccc(cc2)OC(F)(F)F)[NH+]3CCCCCC3 C11898782
CC[NH+]1CCC[C@@H]1CN(Cc2cc3cc(ccc3[nH]c2=O)OCC)C(=O)Nc4ccc(cc4)F C12708946
Cc1ccc(cc1)NC(=O)[C@H](c2ccccc2)[NH2+]Cc3ccccc3S(=O)(=O)N4CCOCC4 C12912503
COc1cc(cc(c1OC)OC)C[NH2+]Cc2cc3ccc(cc3nc2N4CCC[C@@H](C4)CO)SC C19798909
CCCCn1c2ccc(cc2nc1CN3CC[NH+](CC3)Cc4c(cccc4Cl)F)S(=O)(=O)N C20815010
CCCCN(C)C(=O)c1cc(ccc1N2CC[NH2+]CC2)NS(=O)(=O)c3ccc(cc3)C C21664302
CC[NH+](CC(=O)NCc1cccs1)CC(=O)N2c3ccccc3NC(=O)C[C@H]2C(F)(F)F C22240805
CCCC[C@@H](C(=O)NC[C@@H](c1ccccc1)[NH+](C)C)NC2=NS(=O)(=O)c3c2cccc3 C22241373
Cc1c(c(=O)n(n1C)c2ccccc2)Nc3ccc(cc3)C[NH2+]CC(C)(C)N4CCOCC4 C22918950
CCC(C)(C)C1CCC2(CC1)C(=O)N(C(=O)N2)CC(=O)NC[C@H](c3ccsc3)[NH+](C)C C23132966
Cc1cc(c(c(c1)C)NC(=O)C[NH+](C)CC(=O)Nc2c(c3c(s2)C[C@@H](CC3)C)C(=O)OC)C C23830687
Cc1cccc(c1NC(=O)C[NH+](C)[C@H](C)C(=O)Nc2c(c3c(s2)CCCC3)C(=O)OC(C)C)C C31156245
C[C@@H](CNC(=O)CCCCCNC1=NS(=O)(=O)c2c1cccc2)[NH+]3CCc4c(ccs4)C3 C32428705
CCCCN(C)C(=O)c1ccc(c(c1)NS(=O)(=O)c2cc(ccc2C)C)N3CC[NH2+]CC3 C33033211
C=CCOC[C@@H](C[NH+]1CCCN(CC1)c2ccc(cn2)NC(=O)c3cc(cc(c3)F)F)O C34682325
Cc1ccccc1OC[C@H](C[NH+]2CCCN(CC2)c3ccc(cn3)NC(=O)c4cccs4)O C35852470
CC(C)(C)OC[C@@H](C[NH+](Cc1ccco1)Cc2[nH]c(=O)c3c4c(sc3n2)CCCC4)O C36156620
CC(C)OC[C@@H](C[NH+](Cc1[nH]c(=O)c2c(csc2n1)c3cccc(c3)OC)C4CC4)O C36206371
CCOC[C@H](C[NH+](CCOC)Cc1[nH]c(=O)c2c(csc2n1)c3cc(ccc3C)C)O C36206504
Cc1ccccc1OC[C@H](C[NH+](CCCOC)Cc2[nH]c(=O)c3c(c(sc3n2)C)C)O C36207039
COCC[NH+](Cc1[nH]c(=O)c2c(csc2n1)c3ccccc3F)C[C@H](COc4ccccc4)O C36207798
c1cc(c(cc1S(=O)(=O)N2CCOCC2)Cl)OC[C@H](C[NH2+]C34CC5CC(C3)CC(C5)C4)O C12600223
CCc1ccc(cc1)NC(=O)C(=O)NC[C@@H](c2cccnc2)[NH+]3CCN(CC3)c4ccc(cc4)F C08587905
CCONC[C@@H](c1ccc(cc1)S(=O)(=O)Oc2ccccc2)[NH+]3CCN[C@@H](C3)SC C39534285
CC(C)[C@@H](C(=O)NC[C@H](c1ccco1)[NH+]2CCCCC2)NS(=O)(=O)c3ccccc3F C36684457
CCSc1c(cccn1)C(=O)N2C[C@H](C3(C2)CC[NH2+]CC3)C(=O)NCc4ccc(cc4)OC(F)(F)F C39599796
CCSc1c(cccn1)C(=O)N2C[C@H](C3(C2)CC[NH2+]CC3)C(=O)N[C@@H]4CCC[C@H]4OCc5ccccc5 C39609073
CC[C@H](C)CC(=O)N1C[C@@H](C2(C1)CC[NH2+]CC2)C(=O)NCCc3cc(cc(c3)OC)OC C39653147
CCOc1cc(ccc1OC)CCNC(=O)[C@H]2CN(CC23CC[NH2+]CC3)C(=O)c4c(ccc(c4F)C)F C39653369
CCOc1cc(ccc1OC)CCNC(=O)[C@H]2CN(CC23CC[NH2+]CC3)C(=O)c4ccc(c(c4F)F)C C39653390
CC[C@H](C)CC(=O)N1C[C@H](C2(C1)CC[NH2+]CC2)C(=O)NCCc3ccc(c(c3)OCC)OC C39653533
CCCCC(=O)N1C[C@@H](C2(C1)CC[NH2+]CC2)C(=O)NC[C@H](c3ccccc3)N4CCOCC4 C39664245
CCC(CC)CNC(=O)[C@H]1CN(CC12CC[NH2+]CC2)C(=O)c3ccc(nc3)Oc4ccccc4 C39666872
CCOc1ccccc1C(=O)N2C[C@H](C3(C2)CC[NH2+]CC3)C(=O)N[C@@H](C)CCc4ccc(cc4)OC C39675319
C[C@H](CCc1ccc(cc1)OC)NC(=O)[C@@H]2CN(CC23CC[NH2+]CC3)C(=O)c4ccc(o4)c5ccccc5 C39675459
C[C@H](C(=O)N1C[C@H](C2(C1)CC[NH2+]CC2)C(=O)NCCOc3ccccc3F)Oc4ccccc4 C39685098
CCSc1c(cccn1)C(=O)N2C[C@@H](C3(C2)CC[NH2+]CC3)C(=O)N[C@@H](C)Cc4ccccc4OC C39686614
C[NH+](C)CCNC(=O)[C@@H]1CCCN(C1)C(=O)c2csc(n2)Nc3cccc(c3)C(F)(F)F C40388036
CC[NH+](CC)[C@@H](CNC(=O)[C@H](C(C)C)NC1=NS(=O)(=O)c2c1cccc2)c3ccccc3 C45843472
CC[NH+](CC)[C@@H](CNS(=O)(=O)c1cc2c(cc1Cl)NC(=O)CO2)c3ccccc3Cl C58791125
Cc1c(sc2c1c(=O)[nH]c(n2)CS[C@H](C)C(=O)NCc3ccc(cc3)OCC[NH+](C)C)C C59419969
c1ccc2=[NH+]CC(=c2c1)CCNC(=O)c3cc(c(cc3Cl)Cl)S(=O)(=O)NCc4ccco4 C63182668
Cc1c(c([nH]c1C(=O)NC[C@H](c2cccc(c2OC)OC)C3=c4ccccc4=[NH+]C3)C)C(=O)C C64218786
c1ccc2=[NH+]CC(=c2c1)CCNC(=O)c3ccc(c(c3)S(=O)(=O)NC[C@H]4CCCO4)Cl C64701703
c1cnc(nc1C(F)(F)F)NC2CC[NH+](CC2)C[C@H](Cn3ccc(n3)C(F)(F)F)O C04276660
Cc1cccc(c1)NC(=S)N(CC[NH+](C)C)Cc2cc3cc4c(cc3[nH]c2=O)OCCO4 C00891532
Cc1c(c(n(n1)C)C)[C@@H](C)[NH+](C)Cc2ccc(c(=O)[nH]2)C(=O)NCC3C4CC5CC(C4)CC3C5 C11997637
c1ccc2c(c1)c(c[nH]2)C[NH+]3CC[C@H]([C@H](C3)CC[NH+]4C[C@@H]5C[C@H](C4)c6cccc(=O)n6C5)CC(=O)[O-] C12480987
COC(=O)[C@]1([C@@H]2[C@@H]([C@H]([NH2+]1)c3ccc(cc3)O)C(=O)N(C2=O)c4ccc(cc4)F)CCSC C12496852
CCCC[C@@]1([C@@H]2[C@@H]([C@@H]([NH2+]1)c3ccc(cc3)O)C(=O)N(C2=O)c4ccccc4)C(=O)OCC C12497068
CCCC[C@]1([C@@H]2[C@@H]([C@H]([NH2+]1)c3ccc(cc3)O)C(=O)N(C2=O)c4ccccc4)C(=O)OCC C12497076
CC[NH+]1CCc2c(sc(c2[C@@H](C)NC(=O)Nc3cc(ccc3OC)OC)n4cccc4)C1 C20532229
CC(C)[C@@H](C(=O)NC[C@H](c1ccccc1)[NH+]2CCCC2)NC3=NS(=O)(=O)c4c3cccc4 C23739002
CCc1ccc(cc1)[C@@H](CNC(=O)CN2C(=O)[C@]3(CCCc4c3cccc4)NC2=O)[NH+](C)C C25382909
C[C@@H](C(=O)Nc1cccc(c1)S(=O)(=O)NC2=[NH+]CCC2)Oc3ccc(cc3Br)F C31679469
CCCc1ccc(cc1)S(=O)(=O)Nc2cc(ccc2N3CC[NH2+]CC3)C(=O)N4CCC[C@@H](C4)C C33033623
CCN(CC)c1cc([nH+]c(n1)C)Nc2ccc(cc2)NS(=O)(=O)c3ccc(cc3)F C33324505
c1ccc(cc1)c2cn(/c(=N/C(=O)C[NH2+]CCN3CCOCC3)/[nH]2)c4ccc(c(c4)Cl)F C35667514
COC(=O)[C@@H](CCSC)NC(=O)N1CCc2c([nH+]c[nH]2)[C@H]1c3cccc(c3Cl)Cl C36576539
c1ccc(cc1)N2CC[NH+](CC2)[C@H](CNC(=O)C(=O)NCc3cccs3)c4ccco4 C09828850
c1cc(oc1)[C@H](CNC(=O)C(=O)Nc2ccc(c(c2)F)F)[NH+]3CCN(CC3)c4ccc(cc4)F C38597930
c1cc(oc1)[C@@H](CNC(=O)C(=O)Nc2ccc(c(c2)Cl)F)[NH+]3CCN(CC3)c4ccc(cc4)F C38597957
CSCC[C@@H](C(=O)N1CCC2(CC1)[C@@H]3C(=NC=N3)CC[NH2+]2)NC(=O)Cc4ccc(cc4)Cl C38776869
C[C@H]1C(=C(NN1c2ccc(cc2)F)C)C[NH2+]C[C@@H]3C=NN=C3c4ccc(cc4OC)OC C39363321
CC(=O)NCC[NH2+][C@@H]1C[C@H](N2[C@H](C1)C3=NC4=CC=CCC4=C3C[C@H]2C(=O)OC)c5ccc(c(c5)F)Cl C39560802
C[C@H](CNC(=O)[C@@H]1CN(CC12CC[NH2+]CC2)C(=O)c3ccc(o3)c4ccc(cc4)F)Oc5ccc(cc5)F C39596451
COc1cccc(c1OC)CNC(=O)[C@H]2CN(CC23CC[NH2+]CC3)C(=O)c4ccc(c(c4)F)C(F)(F)F C39638364
COc1cccc(c1OC)CNC(=O)[C@@H]2CN(CC23CC[NH2+]CC3)C(=O)c4cc(cc(c4)F)C(F)(F)F C39638365
CCc1ccc(cc1)CCNC(=O)[C@@H]2CN(CC23CC[NH2+]CC3)C(=O)[C@@H]4CCCN4C(=O)C(F)(F)F C39654217
C[C@H](CNC(=O)[C@@H]1CN(CC12CC[NH2+]CC2)C(=O)c3ccc(o3)c4ccc(cc4)F)Oc5ccccc5 C39665391
C[C@@H](CNC(=O)[C@H]1CN(CC12CC[NH2+]CC2)C(=O)c3csc4c3cccc4)Oc5ccc(cc5)OC C39665806
C[C@@H](CNC(=O)[C@@H]1CN(CC12CC[NH2+]CC2)C(=O)Cc3ccc(cc3)Cl)Oc4cccnc4 C39668564
COc1ccc(cc1)CCC(=O)N2C[C@H](C3(C2)CC[NH2+]CC3)C(=O)NC[C@@H]4c5ccccc5CCO4 C39669197
COc1ccc(cc1)CCC(=O)N2C[C@@H](C3(C2)CC[NH2+]CC3)C(=O)NC[C@H]4c5ccccc5CCO4 C39669198
c1ccc(cc1)CCCC(=O)N2C[C@@H](C3(C2)CC[NH2+]CC3)C(=O)NCc4cn5ccccc5n4 C39672024
c1ccc(cc1)Cn2cc(cn2)CNC(=O)[C@@H]3CN(CC34CC[NH2+]CC4)C(=O)c5ccccc5C(F)(F)F C39675996
c1ccnc(c1)c2ccc(s2)CNC(=O)[C@H]3CN(CC34CC[NH2+]CC4)C(=O)COc5cccc(c5)Cl C39677681
C[C@@H](c1ccncc1)NC(=O)[C@H]2CN(CC23CC[NH2+]CC3)C(=O)[C@H](C(C)C)Oc4ccccc4 C39681143
C[C@H](Cc1ccccc1F)NC(=O)[C@H]2CN(CC23CC[NH2+]CC3)C(=O)c4ccc(nc4)Oc5ccccc5 C39687129
CC[C@@H](C)C(=O)N1C[C@H](C2(C1)CC[NH2+]CC2)C(=O)N[C@@H](Cc3ccccc3)C(=O)N4CCCCC4 C39687260
CCc1ccc(cc1)[C@H](C)NC(=O)[C@@H]2CN(CC23CC[NH2+]CC3)C(=O)c4cc(cc(c4)OC)OC C39695915
CCc1ccc(cc1)[C@H](C)NC(=O)[C@H]2CN(CC23CC[NH2+]CC3)C(=O)c4cccnc4Oc5ccccc5 C39696185
CCCCCC[n+]1c(c(cc2c1nc3ccccn3c2=O)C(=O)Nc4cccc(c4Cl)Cl)N C39993410
CCC[NH+](CC(=O)NN1C(=O)[C@@](NC1=O)(C)CC)[C@@H](C)c2ccccc2Br C40122953
CC(=O)[C@@H]1CC[C@H]2[C@]1(CC[C@@H]3[C@@H]2CCC4=C/C(=N\OCC(=O)NCCc5c[nH]c[nH+]5)/CC[C@@]34C)C C43741659
Cc1ccc(cc1)NS(=O)(=O)c2cc(ccc2C)C(=O)NCc3ccccc3n4cc[nH+]c4C C44840427
C[C@@H](C(=O)N[C@@H](C1CCCCC1)C(=O)N2CCC[C@H]2c3nc4c(s3)ccnc4c5ccccc5)[NH2+]C C49073342
CC(C)NC(=O)C[C@@H]1CC[NH2+]C[C@@H]1Cc2cc(on2)CN3CCN(CC3)c4ccccc4 C12482965
C[NH+](C)[C@H](CNC(=O)Nc1ccc(c(c1)Cl)C(=O)N(C)C2CCCCC2)c3ccco3 C59351353
CC[C@@]1(NN(C(=[NH+]1)SCC(=O)Nc2nc3ccc(cc3s2)OC)c4ccccc4)C C59564698
COC(=O)[C@H](CCSC)NC(=O)N1CCc2c([nH+]c[nH]2)[C@@H]1c3cccc(c3Cl)Cl C20737619
CC(C)C[C@@H](C(=O)NCC(C)C)NC(=O)[C@@H]1CC2=c3ccccc3=[NH+][C@H]2[C@@H]4N1C(=O)c5c4cccc5 C63383571
CC[C@@H](C)[C@@H](C(=O)N[C@H](C)CC)NC(=O)[C@@H]1CC2=c3ccccc3=[NH+][C@@H]2[C@@H]4N1C(=O)c5c4cccc5 C63383659
c1ccc(cc1)C2(C(=O)N(C(=O)N2)CC(=O)NCCC3=c4ccccc4=[NH+]C3)c5ccccc5 C63835403
C[C@@H]1c2c(sc(n2)NC(=O)C[NH+](C)C)C[C@]3([C@H]1[C@H]([C@@H](CC3)[C@H](C)C(=O)NCCOC)O)C C03840956
COc1cc(=O)n(nc1C(=[NH2+])NNC(=O)c2ccc(cc2)Cl)c3cccc(c3)C(F)(F)F C01401262
CCCCN(C)S(=O)(=O)c1ccc(cc1)C(=O)Nc2c(c3c(s2)C[NH+](CC3)C(C)C)C(=O)N C09434161
C[C@H]1CCc2c(sc3c2c(nc(n3)C[NH+]4CCOCC4)NCc5ccc(s5)S(=O)(=O)N)C1 C09584822
CCCCn1c(c(c(=O)[nH]c1=O)N(C2CCCC2)C(=O)C[NH+]3CC[C@@H]4CCCC[C@@H]4C3)N C09723395
CCCCN(c1c(n(c(=O)[nH]c1=O)CC(C)C)N)C(=O)C[NH+]2CCc3c(ccs3)C2 C10341428
CCOc1cc(cc(c1OCC)OCC)C(=O)Nc2c(c3c(s2)C[NH+](CC3)C(C)C)C(=O)N C11667749
CCOC(=O)[C@]1([C@@H]2[C@@H]([C@H]([NH2+]1)c3ccc(cc3)O)C(=O)N(C2=O)c4ccccc4)Cc5ccc(cc5)O C12497180
CCCCn1c(c(c(=O)[nH]c1=O)N(CC)C(=O)C[NH+]2CCC[C@H]2c3nc4ccccc4s3)N C12820069
CC(C)Cc1cc(nc(n1)N)C(=O)N2CCC(CC2)[NH+]3CCC(CC3)C(=O)NC(C)C C15069341
CC(C)Cn1c(c(c(=O)[nH]c1=O)N(CC(C)C)C(=O)C[NH+]2CCC[C@H](C2)C(F)(F)F)N C16591173
Cc1ccc(cc1n2c(=[NH2+])c3c(n[nH]c3nc2SCC(=O)Nc4cc(ccc4OC)OC)C)Cl C02926942
CCc1ccc(cc1)n2c(=[NH2+])c3c([nH]nc3nc2SCC(=O)Nc4cc(ccc4OC)OC)C C02927155
CCOC(=O)c1ccccc1NC(=O)CSc2nc3c(c([nH]n3)C)c(=[NH2+])n2c4ccc(cc4)OC C02927450
CCCCN(c1c(n(c(=O)[nH]c1=O)CC(C)C)N)C(=O)C[NH+](C)Cc2ccccc2F C21134084
Cc1cc(c(c(c1)C)S(=O)(=O)Nc2ccc(c(c2)C(=O)NCCOC)N3CC[NH2+]CC3)C C21664343
CCC[NH+](CC(=O)Nc1ccc(cc1Cl)Cl)CC(=O)N2CCc3c2ccc(c3)S(=O)(=O)N C22010702
Cc1cc(nc(n1)C(C)C)N2CC[NH+](CC2)[C@H](C)c3nc(nc(n3)Nc4ccccc4)N C22011738
Cc1cc([nH+]c2c1c(c(s2)C(=O)O[C@H](c3ccccc3)C(=O)Nc4cc(on4)C)N)C C22313524
C[C@H](c1nc(nc(n1)Nc2ccccc2)N)[NH+]3CCN(CC3)S(=O)(=O)c4ccccc4Cl C23039198
Cc1ccc(cc1)Nc2nc(nc(n2)N)C[NH+]3CCN(CC3)c4ccc(cn4)C(F)(F)F C23805807
C[C@H](c1nnc(n1c2ccc(cc2)F)SCc3nc(nc(n3)Nc4ccc(cc4)F)N)[NH+](C)C C32391454
Cc1ccc(c(c1)S(=O)(=O)Nc2ccc(c(c2)C(=O)NC[C@@H]3CCCO3)N4CC[NH2+]CC4)C C33121040
Cc1cccc(c1NC(=O)c2cnc(s2)Nc3cc(nc([nH+]3)C)N4CCN(CC4)CCO)Cl C21982951
C[NH+]1[C@@H](NN[C@@H]1SCC(=O)N/N=C/[C@@H]2C=NN=C2c3ccccc3)c4cccc(c4)Cl C38661634
Cc1ccc(cc1)S(=O)(=O)Nc2ccc(cc2)NC(=O)c3cccnc3N4CC[NH2+]CC4 C39230303
CO[C@@H]1C[NH+](CCN1)[C@@H](CNc2ccccc2O)c3ccc(cc3)S(=O)(=O)Oc4ccccc4 C39534249
C[C@@H](CCCC(C)(C)O)NC(=O)[C@@H]1CN(CC12CC[NH2+]CC2)C(=O)c3ccc(cc3OC)OC C39631399
CCCC[C@H](C)C(=O)N1C[C@H](C2(C1)CC[NH2+]CC2)C(=O)NCCNC(=O)OC(C)(C)C C39693529
CCOc1ccc(cc1)C(=O)N2C[C@H](C3(C2)CC[NH2+]CC3)C(=O)N[C@H](C)c4[nH]c5cc(ccc5n4)C C39695733
CN(C)C(=[NH2+])c1ccc(cc1)C(=O)Nc2ccc(cc2C(=O)Nc3ccc(cn3)Cl)C#N C40917137
Cc1c2cc(ncc2[nH]n1)c3cc(cnc3)OC[C@H](Cc4cccc5c4OC(O5)(F)F)[NH3+] C45300556
C[C@@H](c1nnc(n1c2ccc(cc2)Cl)S[C@@H](C)C(=O)Nc3ccc4c(c3)[nH]c(=O)[nH]4)[NH+](C)C C45486291
CC(C)NC(=O)c1cc(c(nc1)N2CC[NH2+]CC2)NS(=O)(=O)c3ccc4c(c3)CCCC4 C46149875
CC(C)Nc1ccc[nH+]c1N2CCN(CC2)C(=O)[C@H]3Cc4cc(ccc4N3)NS(=O)(=O)C C29568886
Cc1ccc2c(c1)[nH]c(n2)[C@@H](C)NC(=O)[C@@H]3CN(CC34CC[NH2+]CC4)C(=O)[C@@H](C)Oc5ccccc5 C39695760
c1cc(c(c(c1)Cl)[C@H](CNS(=O)(=O)c2ccc3c(c2)c(=O)[nH]c(=O)[nH]3)[NH+]4CCCC4)F C58791586
CC(C)(C)[NH2+]CC(=O)Nc1nnc(s1)SCC(=O)Nc2ccc(cc2)C(=O)OC C59435225
CC[C@@]1(CCC(=O)NC1=O)c2ccc(cc2)NC(=O)C(=O)NCCC3=c4cc(ccc4=[NH+]C3)Cl C63280916
CC(C)(C)C[C@H]1NN[C@@H](S1)NC(=O)[C@@H]2CC(=O)N(C2)CCC3=c4cc(ccc4=[NH+]C3)OC C63557688
COC(=O)c1ccc(cc1)OC[C@@H]2N[C@H](ON2)C(=O)NCCC3=c4cc(ccc4=[NH+]C3)F C63782845
CN1c2c(cc(cc2NC(=O)[C@H]3CCCO3)C(=O)NCCC4=c5ccccc5=[NH+]C4)N[C@@H]1C6CCC6 C64066872
CN1c2c(cc(cc2NC(=O)C3CCC3)C(=O)NC[C@@H]4C=c5ccccc5=[NH+]4)N[C@@H]1c6ccncc6 C64120757
CC(C)[C@@H](C(=O)NNC(=O)CC1=c2ccccc2=[NH+]C1)NS(=O)(=O)c3ccccc3F C64340241
C/C(=C/1\C(=NN(C1=O)[C@@H]2Nc3ccccc3S2)c4ccc(cc4)OC)/NCCc5c[nH+]c[nH]5 C53629486
CSCC[C@@H](C(=O)NCCC1=c2ccccc2=[NH+]C1)NC(=O)N3CC(=Nc4c3cccc4)O C63270175
CSCC[C@H](C(=O)NCCC1=c2ccccc2=[NH+]C1)NC(=O)N3CC(=Nc4c3cccc4)O C64600205
Cc1ccc(cc1)S(=O)(=O)N[C@@H](CC(C)C)C(=O)NNC(=O)CC2=c3ccccc3=[NH+]C2 C64735134
Cc1ccc(c(c1)C)S(=O)(=O)Nc2cc(c(nc2)N3CC[NH2+]CC3)C(=O)NC4CCCC4 C65025224
CCCCNC(=O)c1cc(cnc1N2CC[NH2+]CC2)NS(=O)(=O)c3c(cc(cc3C)C)C C65025311
CC1(Cc2c(c(sc2C([NH2+]1)(C)C)NC(=O)c3c(cccc3OC)OC)C#N)C C04281274
Cc1ccc2ccc(c(c2n1)O)[C@H](c3ccc(c(c3)OC)OC)Nc4cccc[nH+]4 C04755277
Cc1c2cc(c(c(c2oc(=O)c1CC(=O)OC)C[NH2+]C3CCCCC3)O)Cl C08992605
CC1(CC(CC([NH2+]1)(C)C)NC(=O)CCn2c3ccc(cc3oc2=O)Cl)C C11422771
Cc1c(cnn1c2ccc(cc2F)F)[C@@H](C)[NH2+]Cc3ccc(cc3)N4CCNC4=O C12710359
CSCC[C@@H]1[C@@H]2[C@@H](C(=O)N(C2=O)C3CCCCCC3)[C@@]4([NH2+]1)c5ccccc5NC4=O C12875371
Cc1cc(oc1C)C[NH+]2CCC[C@H](C2)C(=O)Nc3ccc(cc3)c4ccn[nH]4 C12433667
c1ccc(c(c1)NC(=O)C2CC[NH+](CC2)CC(=O)N(C3CC3)C4=CCCCC4)O C14199193
c1ccc2c(c1)c(c[nH]2)C[NH+]3C[C@@H](C[C@H]3c4nc(no4)c5ccc(cc5)C(F)(F)F)O C15674158
CCOc1ccccc1n2c(=O)c(c(nc2S)O)[C@H]3c4ccccc4CC[NH2+]3 C09312117
Cc1cc(ccc1NC(=O)c2cnn(c2C3CC[NH2+]CC3)c4ccc(cc4)OC)F C20941078
C[C@H](c1cc2ccccc2o1)NC(=O)[C@@H](C)[NH+]3CCN(CC3)c4ccc(cc4)O C25505533
c1ccc2c(c1)[nH+]c(n2CN3CCC[C@@H]3c4nc5ccccc5s4)NCCO C25763930
Cc1ccc(c(c1C)NC(=O)[C@@H](C)[NH2+][C@H](C)c2ccc(cc2F)F)[N+](=O)[O-] C29571860
CCc1c(sc2c1c(nc(n2)SCC(=O)N)N3CC[NH+](CC3)CC)C C34762152
C[C@H]1CCC[C@H]([C@@H]1C)NC(=O)[C@@H]2CN(CC23CC[NH2+]CC3)C(=O)[C@@H](C)Oc4ccccc4 C39637280
CCOc1ccccc1C(=O)N2C[C@@H](C3(C2)CC[NH2+]CC3)C(=O)N[C@@H](C)C(C)(C)C C39684483
c1ccc(c(c1)CSC2=N[C@H]3NC4=C([C@@H](N3N2)C5=CC=[NH+]C5)C(=O)CCC4)Cl C39916068
CC(C)N1C(=NNN1)S[C@H](c2ccccc2)C(=O)C3=c4ccccc4=[NH+]C3 C39992060
Cc1c(nc(o1)c2ccccc2)C[NH+](C)[C@H](C)c3ccc(cc3)S(=O)(=O)N C45765859
C[NH+](C)[C@H](CNC(=O)Nc1ccc2c(c1)nc(o2)C3CC3)c4ccc(cc4)F C48076791
C[C@@H]1C[C@@H](C[NH+](C1)C(C)(C)CNC(=O)Nc2ccccc2Cn3cccn3)C C54408165
C[C@@H]1CCC[NH+](C1)C(C)(C)CNC(=O)Nc2ccc(cc2)Cn3ccccc3=O C54445733
CC(C)N(C1CCCC1)C(=O)C[NH+]2CCC(CC2)NC(=O)NC3CCCCC3 C55029928
Cc1ccc(c(c1)NC(=O)N[C@@H](C)C[NH+]2C[C@H](C[C@@H](C2)C)C)S(=O)(=O)C C56727565
CCc1ccccc1NC(=O)C[NH+](C)Cc2[nH]c(=O)c3c4c(sc3n2)CCC4 C07001574
CC[NH+]1CCN(CC1)c2ccc(cc2)Nc3[nH]c(=O)cc(n3)c4ccccc4 C57779622
c1cc(ccc1c2nccs2)NC(=O)NC[C@H]([C@@H]3CCOC3)[NH+]4CCCC4 C58109628
C[C@H]1CCCC[NH+]1CCCCNC(=O)Nc2cc3c(cc2Cl)OCCCO3 C58536591
C[C@@H]1CN(C[C@@H](O1)C)c2ccc(c[nH+]2)NC(=O)N[C@H](C)Cc3cccs3 C61474245
c1cc(oc1)[C@H]2C[C@@H](N3C(=[NH+]2)C(=CN3)C(=O)Nc4ccc5c(c4)CCC5)C(F)(F)F C13124477
c1ccc(cc1)c2c(c(=O)n([nH]2)c3nc4ccccc4s3)/C=[NH+]/CCCO C18123306
c1ccc2c(c1)c(=O)[nH]c(n2)SCC(=O)NCCC3=c4ccccc4=[NH+]C3 C63279840
C[C@@H]1[C@H](N([C@@H]([NH2+]1)SCC(=O)Nc2nnc(s2)SC)c3ccccc3)C C63328872
CC(=O)Nc1nc2ccc(cc2s1)C(=O)NCCC3=c4cc(ccc4=[NH+]C3)Cl C63329002
C[C@H]1c2ccc(cc2OC(=O)[C@@H]1CCC(=O)NCCC3=c4cc(ccc4=[NH+]C3)F)O C63486397
Cc1ccc2nc(cc(=O)n2c1)C[NH2+][C@@H](c3ccccc3)C(=O)Nc4ccccc4 C63512214
Cc1ccc2=[NH+]CC(=c2c1)CCNC(=O)[C@H]3CCCN(C3)[C@@H]4Nc5cccnc5S4 C63655795
Cc1cccc(c1OCC2=C[C@@H](NO2)C(=O)NC[C@@H]3C=c4ccccc4=[NH+]3)C C64084080
c1ccc2=[NH+][C@@H](C=c2c1)CNC(=O)[C@H]3C=C(ON3)COc4ccc(cc4F)F C64103152
c1ccc2=[NH+]CC(=c2c1)CCNC(=O)CN3C(=O)CC=C(N3)c4ccc(cc4)Cl C64428788
C[C@@H]1C(=C(NO1)C)S(=O)(=O)NC[C@H](c2cccs2)C3=c4ccccc4=[NH+]C3 C64713310
Cc1cc(c(c(c1)C)S(=O)(=O)N2CCC3(CC2)C(=[NH+]CCN3)NC(C)(C)C)C C65074655
C[C@@H]1CN(C[C@@H](O1)C)c2ccc(c[nH+]2)NC(=O)N[C@H]3C[C@H]3c4cccc(c4)F C65411084
Cc1ccc2[nH+]c(cn2c1)CNC(=O)Nc3ccccc3S[C@@H](C)CC#N C66956177
CC[NH+]1CCC[C@@H](C1)CNC(=O)N2CCC(CC2)NC(=O)CC3CCCC3 C66978483
c1cc(oc1)CNC(=O)c\2cc3ccc(cc3o/c2=[NH+]\c4cc(ccc4F)Cl)O C67299355
C[C@H](c1ccc(cc1)N2CC[NH+](CC2)C)NC(=O)N(C)[C@@H](C)c3cccc(c3)O C67633654
C[C@@H](c1ccc(cc1)N2CC[NH+](CC2)C)NC(=O)N(C)[C@H](C)c3cccc(c3)O C67633657
C[C@H](c1ccc(cc1)N2CC[NH+](CC2)C)NC(=O)N(C)[C@H](C)c3cccc(c3)O C67633659
CC(C)C[NH+](Cc1c(ccc2c1oc(c(c2=O)c3ccccc3)C(F)(F)F)O)CC(C)C C01747714
CC[C@@H](C)[NH+](Cc1cc2ccccc2nc1Cl)CC(=O)Nc3ccccc3C(F)(F)F C13029074
CCc1ccc2c(c1)cc(c(=O)[nH]2)C[NH+](C3CCCCC3)[C@@H](CC)c4nnnn4C5CCCCC5 C13063663
CC[C@@H](c1nnnn1C2CCCCC2)[NH+](Cc3ccc(cc3)C)Cc4cc5c(cc(cc5[nH]c4=O)C)C C13064927
CC[C@H](c1nnnn1C2CCCCC2)[NH+](Cc3ccc(cc3)C)Cc4cc5c(ccc(c5[nH]c4=O)C)C C13065258
CCC[C@@H](c1nnnn1C2CCCC2)[NH+](Cc3cc4cc(c(cc4[nH]c3=O)C)C)C5CCCCC5 C13499466
CCC[C@H](c1nnnn1C(C)(C)C)[NH+](Cc2cc3c(cc(cc3[nH]c2=O)C)C)C4CCCCC4 C13499549
CCC[C@@H](c1nnnn1C(C)(C)C)[NH+](Cc2cc3c(cc(cc3[nH]c2=O)C)C)C4CCCCC4 C13499550
CCC[C@H](c1nnnn1Cc2ccccc2)[NH+](Cc3cc4c(cc(cc4[nH]c3=O)C)C)C5CCCC5 C13499587
CCC[C@H](c1nnnn1C2CCCCC2)[NH+](Cc3cc4ccc(c(c4[nH]c3=O)C)C)C5CCCC5 C13499639
CCC[C@H](c1nnnn1C2CCCC2)[NH+](Cc3cc4cc(cc(c4[nH]c3=O)C)C)C5CCCCC5 C13500079
CC[NH+](Cc1cc2ccc(cc2nc1Cl)SC)CC(=O)Nc3ccccc3C(F)(F)F C19534558
CCOc1cc(cc(c1OCc2ccc(cc2Cl)Cl)Cl)C[NH2+]Cc3ccc(cc3)OC C22076775
C[C@@H](C12CC3CC(C1)CC(C3)C2)[NH2+]Cc4cc(c(c(c4)Br)OCc5cccnc5)OC C22076906
CC[NH+]1CCC[C@H]1CNC(=O)CCc2cc3c(n2c4ccc(cc4)C(C)C)-c5ccccc5OC3 C23444973
Cc1cc(c(c(c1)OC[C@@H](CN2CC[NH+](CC2)C(c3ccccc3)c4ccccc4)O)C)C C26780634
CCOC(=O)c1ccc(cc1)Oc2c(=O)c3ccc(c(c3oc2C(F)(F)F)C[NH+]4CCC=CC4)O C27099806
CCOc1ccc(cc1)[C@@](CC=C)([C@H](C[NH+]2CCCC2)Oc3ccc(cc3Cl)Cl)O C27240375
c1ccc(cc1)[C@@H](c2nc3ccccc3n2C[C@@H](C[NH+]4CCCCC4)O)Sc5ccccc5 C27697371
CC[NH+]1CCN(CC1)c2ccc(cc2NC(=O)/C=C/c3ccc(o3)c4cccc(c4)C(F)(F)F)C(=O)OC C30826263
CC[NH+]1CCN(CC1)c2c(c(nn2c3cccc(c3)F)C)CN(CC(C)C)C(=O)NC4CCCCC4 C34831377
CC[C@H](C)N(Cc1c(nn(c1N2CC[NH+](CC2)CC)c3cccc(c3)F)C)C(=O)NC4CCCCC4 C34832186
Cc1ccccc1OC[C@H](C[NH+](Cc2ccccc2)Cc3cccn3Cc4ccc(cc4)F)O C35498614
CCCCOC[C@@H](C[NH+](CCC)Cc1c(nn(c1Oc2cccc(c2)C)c3ccccc3)C)O C35781395
Cc1ccccc1OC[C@H](C[NH+](Cc2cccn2Cc3cccc(c3)F)CC4CCCCC4)O C35840841
Cc1ccc(cc1)C(=O)N(C[C@@H]2C[NH+](C[C@@H]2c3cccc(c3)C(F)(F)F)C[C@@H](C(C)C)O)CC(C)C C35888616
C=CCC[C@@H](C[NH+](Cc1ccc(cc1)F)C[C@@H]2CC(=NO2)c3ccc(c(c3)Cl)Cl)O C36146754
CC(C)[NH+](Cc1c(nn(c1Oc2ccccc2)C)c3ccccc3)C[C@H](Cc4ccccc4)O C36301560
C/C(=N/Nc1ccccc1)/c2ccc(cc2)Nc3[n+](c(cs3)c4ccc(cc4)Cl)CC=C C36629953
CC(C)c1ccc(cc1)OC[C@@H](C[NH+](Cc2ccc(cc2Cl)Cl)Cc3ccco3)O C40315928
COc1cc(cc(c1OCc2c(cccc2Cl)Cl)Br)C[NH2+]Cc3ccco3 C40733717
CCOc1cc(cc(c1OCc2c(cccc2Cl)Cl)Br)C[NH2+]Cc3ccco3 C40740339
CCOc1cc(cc(c1OCc2c(cccc2Cl)Cl)Cl)C[NH2+]C[C@@H]3CCCO3 C40741972
COc1ccc(cc1)C[NH2+]Cc2cc(c(c(c2)Cl)OCc3ccc(cc3Cl)F)OC C40742599
CCCCOCCC[NH2+]Cc1cc(c(c(c1)Cl)OCc2ccc(cc2Cl)F)OC C40742607
CC(C)(C)c1ccc(cc1)c2nc(on2)C[NH+]3CCC[C@H](C3)C(=O)NCCC4=CCCCC4 C44813644
CCCCCC[C@@H](C[NH+]1CCC(CC1)C2=NC(=C(C2)c3ccncc3)c4ccc(cc4)F)O C52627224
CCCCCC[C@H](C[NH+]1CCC(CC1)C2=NC(=C(C2)c3ccncc3)c4ccc(cc4)F)O C52627227
CCN(CC)C(=O)COc1ccc(cc1)c2c3ccccc3c(n[nH+]2)Nc4ccc(cc4)F C02284351
CCCC[NH+](CCCC)Cc1c(cc(c2c1O/C(=C/c3ccc(cc3Cl)Cl)/C2=O)C)O C41584147
CCCC[C@@H](CC)CNC(=O)c1ccccc1N2C(=O)[C@@]3([C@@H]4C(=c5ccccc5=[NH+]4)CCN3C2=O)C C63362460
CCCC[C@H](CC)CNC(=O)c1ccccc1N2C(=O)[C@@]3([C@H]4C(=c5ccccc5=[NH+]4)CCN3C2=O)C C63362463
Cc1ccc2=[NH+][C@@H](C(=c2c1)CCN(Cc3cccs3)C(=S)Nc4cc(ccc4OC)OC)C C63440304
COc1ccc2=[NH+]CC(=c2c1)CCN3[C@@H](C(=O)N(C3=S)c4ccccc4)CC(=O)Nc5ccccc5 C63529258
C[C@@H]1C(=c2cc(ccc2=[NH+]1)Cl)CCN(Cc3ccco3)C(=S)NCCc4ccccc4 C63658894
c1ccc2=[NH+][C@H](C(=c2c1)SCCNC(=O)COc3ccc(cc3)Cl)c4ccc(cc4)F C63755484
Cc1ccc2=[NH+][C@@H](C(=c2c1)NC(=O)CN3CCN(CC3)[C@@H](c4ccccc4)c5ccc(cc5)Cl)C(=O)OC C63933028
Cc1ccc2=[NH+][C@H](C(=c2c1)NC(=O)CN3CCN(CC3)[C@@H](c4ccccc4)c5ccc(cc5)Cl)C(=O)OC C63933031
Cc1ccc2=[NH+][C@@H](C(=c2c1)NC(=O)CN3CCN(CC3)[C@H](c4ccccc4)c5ccc(cc5)Cl)C(=O)OC C63933033
Cc1ccc2=[NH+][C@H](C(=c2c1)NC(=O)CN3CCN(CC3)[C@H](c4ccccc4)c5ccc(cc5)Cl)C(=O)OC C38985823
CC(C)C[NH+](Cc1c(ccc2c1oc(c(c2=O)c3cccc(c3)Cl)C(F)(F)F)O)CC(C)C C01747728
CC[C@@H](C)[NH+](CCNC(=O)c1cc2c(s1)-c3ccc(cc3SC2)Cl)Cc4ccco4 C09407783
C[NH+](C)[C@H](CNc1ccc(cc1[N+](=O)[O-])S(=O)(=O)C(F)(F)F)c2ccc(cc2)OC C09469260
Cc1ccccc1N2[C@H]([C@@H](C2=O)Oc3ccc(cc3)Cl)C[NH2+]CCc4ccc(cc4)Cl C09835477
c1ccc2c(c1)c(cn2Cc3ccc(cc3Cl)Cl)C[NH2+]CCNc4ccc(cc4)[N+](=O)[O-] C10315592
CC(C)c1ccc(cc1)c2nc(cs2)C[NH+](C)CC(=O)Nc3ccccc3C(F)(F)F C12800061
CC[C@H](C)[NH+](Cc1cc2ccccc2nc1Cl)CC(=O)Nc3ccccc3C(F)(F)F C13029076
CC[NH+](CC(=O)Nc1cc(ccc1Cl)C(F)(F)F)CC(=O)Nc2cc(ccc2C)Cl C13040441
CCC[C@H](c1nnnn1C2CCCCC2)[NH+](Cc3cc4c(cc(cc4[nH]c3=O)C)C)C5CCCC5 C13499579
COc1cccc(c1OCc2ccc(cc2Cl)Cl)C[NH2+]CCNc3ccc(cc3)[N+](=O)[O-] C16228241
CCOc1cc(cc(c1OCc2ccc(cc2Cl)Cl)Cl)CN[C@@H]3C[NH+]4CCC3CC4 C20477136
CC[NH+]1CCc2c(sc(c2[C@@H](CCC(C)C)NC(=O)Nc3ccc(cc3C)C)n4cccc4)C1 C20532199
C[C@H](C12CC3CC(C1)CC(C3)C2)[NH2+]Cc4cc(ccc4OCC(=O)NC(C)(C)C)Br C20873149
C[C@@H](C12CC3CC(C1)CC(C3)C2)[NH2+]Cc4cc(ccc4OCC(=O)NC(C)(C)C)Br C20873151
COc1cc(cc(c1OCc2ccc(c(c2)Cl)Cl)Br)C[NH2+]Cc3ccco3 C20876398
CCOC(=O)[NH+]=c1ccc-2c(cc(oc2c1)O)COC(=O)C(c3ccccc3)c4ccccc4 C28633023
CC1=C[C@H]([C@@H](C[C@H]1Cc2nnc(o2)c3ccc(cc3)[N+](=O)[O-])C(C)C)C[NH+]4CCC(CC4)CO C30883339
CC1=C[C@H]([C@@H](C[C@H]1Cc2nnc(o2)c3ccc(cc3)[N+](=O)[O-])C(C)C)C[NH2+]Cc4cccnc4 C30883358
CC[C@@H](C)[NH+](C[C@H](Cn1c2ccccc2nc1[C@@H](c3ccccc3)Sc4ccccc4)O)[C@@H](C)CC C35099192
CC1=C[C@H]([C@@H](C[C@H]1Cc2nnc(o2)c3ccc(cc3)N(C)C)C(C)C)C[NH+]4CCC[C@H]4CO C35442685
CC(C)[NH+](Cc1c(nn(c1Oc2cccc(c2)F)C)c3ccccc3)C[C@@H](Cc4ccccc4)O C35778310
CC(C)C[NH+](Cc1c(nn(c1Oc2ccccc2)C)c3ccccc3)C[C@H](c4ccccc4)O C35778410
c1ccc(cc1)C[NH+](Cc2ccc(o2)C(c3ccccc3)(c4ccccc4)O)C[C@H]5CCCO5 C36145506
c1ccc(cc1)C[NH+](Cc2ccco2)Cc3ccc(o3)C(c4cccs4)(c5cccs5)O C36157158
COCC[NH+](Cc1ccccc1F)Cc2ccc(o2)C(c3cccc(c3)F)(c4cccc(c4)F)O C36167866
C[C@H](CCCC(C)C)[NH2+]Cc1cnc(nc1N2CCN(CC2)c3ccccc3F)SC C22651616
C[C@@H](CCCC(C)C)[NH2+]Cc1cnc(nc1N2CCN(CC2)c3ccccc3F)SC C22651613
CC(C)(C)c1ccc(cc1)c2nc(on2)C[NH+]3CCC[C@@H](C3)C(=O)NCCCSc4ccccc4 C38903639
CC[C@@H](c1ccc(c(c1)C)C)NC(=O)[C@H]2CCC[NH+](C2)Cc3nc(no3)c4ccc(cc4)C(C)(C)C C38903887
C[C@H](c1ccc(cc1)CC(C)C)c2nc3ccccc3n2C[C@@H](C[NH+](C)C4CCCCC4)O C27695018
C[C@@H](c1ccc(cc1)CC(C)C)c2nc3ccccc3n2C[C@@H](C[NH+](C)C4CCCCC4)O C27695022
C[C@H](c1ccc(cc1)CC(C)C)c2nc3ccccc3n2C[C@H](C[NH+](C)C4CCCCC4)O C27695008
c1ccc(cc1)C(c2ccccc2)[NH+]3CCN(CC3)C[C@@H](COc4ccc(cc4Cl)Cl)O C22942455
CC(C)c1ccc(cc1)C[NH+](Cc2ccco2)C[C@H](COc3ccc(cc3Cl)Cl)O C40317929
CC[NH+](CC)[C@H](CNc1c(nc(o1)c2ccccc2[N+](=O)[O-])C#N)c3ccc(cc3)C(C)C C40374033
CC(C)(C)c1ccc(cc1)[C@@H](CNc2c(nc(o2)c3ccccc3[N+](=O)[O-])C#N)[NH+]4CCCC4 C40374116
CCOc1cc(cc(c1OCc2ccc(c(c2)Cl)Cl)Cl)C[NH2+]Cc3ccc(cc3)OC C40742196
Cc1ccc(cc1)CSc2ncc(c(n2)Cl)C(=O)NC[C@H](c3ccc(cc3)Cl)[NH+](C)C C40985816
Cc1ccc(cc1)c2cnc(o2)CCC(=O)NC[C@H](c3ccc(cc3)C)[NH+]4CCCCCC4 C41021237
CCc1ccc(cc1)OC2=CN=[NH+][C@H]2c3ccc(cc3O)OCc4cnn(c4)c5ccccc5 C39729557
CC1=C([C@H](N(N1)Cc2ccccc2Cl)Cl)C(=O)O[C@@H](c3ccccc3)C(=O)C4=c5ccccc5=[NH+]C4 C39944623
c1ccc2=[NH+]CC(=c2c1)C(=O)COC(=O)c3ccccc3Nc4ccc(cc4)SC(F)F C39945146
CC(C)(C)OC(=O)N[C@@H](CC1=c2ccccc2=[NH+]C1)[C@@H]3N=N[C@H](O3)SCc4ccccc4 C63426803
C[C@H]1C(=c2cc(ccc2=[NH+]1)OC(F)(F)F)CCN3C(=O)O[C@]([C@@]3(C)O)(C)CCC=C(C)C C63506787
COc1ccc2=[NH+]CC(=c2c1)CCN3[C@H](C(=O)N(C3=S)c4ccccc4)CC(=O)Nc5ccccc5 C63529259
CCc1cccc(c1)N/C(=N\C(=O)c2ccc(cc2)Br)/NCCC3=c4ccccc4=[NH+]C3 C63588694
COc1ccc(cc1)CC(=O)NCCSC2=c3ccccc3=[NH+][C@H]2c4ccc(cc4)Br C63654921
Cc1ccc(c(c1)NC(=S)N(CCC2=c3cc(ccc3=[NH+][C@@H]2C)Cl)Cc4ccco4)C C63658913
Cc1ccc(c(c1)NC(=S)N(CCC2=c3cc(ccc3=[NH+][C@H]2C)Cl)Cc4ccco4)C C63658915
c1cc(ccc1OCc2ccc(o2)C(=O)NCCC3=c4cc(ccc4=[NH+]C3)Cl)OC(F)(F)F C63782317
CCN(CC)c1ccc(cc1)[C@@H]2Nc3ccc(cc3[C@H]([NH+]2CC(=O)OC)c4ccccc4)Br C08927174
CCCCCC(=O)Nc1ccccc1C(=O)N2CC[NH+](CC2)C(c3ccccc3)c4ccccc4 C12138122
CCc1cc(c(s1)NC(=O)c2ccccc2)[C@H](c3cccc(c3)F)[NH+]4CCN(CC4)c5ccccc5 C02551884
c1ccc(cc1)CCCC(=O)Nc2ccnn2C3CC[NH+](CC3)C4C5CC6CC(C5)CC4C6 C12439860
C[NH+]1CCc2c(sc(c2c3nc4ccccc4s3)NC(=O)CCCSc5ccc(cc5)F)C1 C09474779
CCOC(=O)c1c(csc1NC(=O)C[NH+]2C[C@H](C[C@@H](C2)C)C)c3ccc(cc3)Cl C13057102
CCOC(=O)c1c(csc1NC(=O)C[NH+]2C[C@@H](C[C@@H](C2)C)C)c3ccc(cc3)Cl C13057104
COc1ccc(cc1OC)CC[NH2+]Cc2cc(ccc2OCc3ccc(cc3)Cl)Cl C16227408
CCOc1cc(cc(c1OCc2ccc(cc2)F)Cl)C[NH2+]Cc3ccc4c(c3)OCO4 C16688523
CCOc1cc(cc(c1OCc2ccc(cc2Cl)Cl)Cl)C[NH2+]C[C@H]3CCCO3 C16688568
C[C@@]12CC3C[C@@](C1)(CC(C3)(C2)[NH2+]Cc4cc(c(c(c4)Br)OCc5ccc6c(c5)OCO6)OC)C C20876674
C[C@H](c1ccccc1)[NH2+]Cc2cc(c(c(c2)Br)OCc3ccc4c(c3)OCCO4)OC C20876829
CCCOc1c(cc(cc1Br)C[NH2+]Cc2ccc3c(c2)OCO3)Br C20926833
c1ccc(cc1)CN(CCC/[NH+]=c/2\cc(oc3c2cccc3)O)C(=O)c4cc(ccc4Cl)Cl C22473098
Cc1ccc(cc1)[C@H](c2cccs2)NC(=O)C[NH+]3CCN(CC3)CCOc4ccccc4Cl C25538014
COc1ccc(cc1)Cc2nc3ccccc3n2C[C@@H](C[NH+](C4CCCCC4)C5CCCCC5)O C27693577
Cc1ccn2c(c1)[nH+]c(c2NC(C)(C)CC(C)(C)C)c3ccc(cc3)OC(=O)CCCCl C33400222
c1cc(cc(c1)NC(=O)N(CCCn2cc[nH+]c2)Cc3ccc(c(c3)Cl)Cl)C(F)(F)F C34945357
CC(C)(C)NC(=O)C[C@H](c1cccc(c1)C(F)(F)F)c2c[nH+]c3n2cccc3OCc4ccccc4 C35438108
CC[C@H](C)[NH+](Cc1cccc(c1)C(F)(F)F)Cc2nc(co2)C(=O)N[C@@H](C)c3ccccc3 C35714620
c1ccc(cc1)COC[C@H](C[NH+](Cc2cccn2Cc3cccc(c3)F)C4CCCCC4)O C35840800
C[C@H](c1ccccc1)NC(=O)c2coc(n2)C[NH+](Cc3cccc(c3)F)[C@@H](C)c4ccccc4 C36073499
CC[C@@H](C)NC(=O)c1coc(n1)C[NH+](Cc2cccc(c2)C(F)(F)F)[C@@H](C)c3ccccc3 C36083140
CC(C)(C)OC[C@@H](C[NH+](Cc1cccc(c1)Cl)C[C@@H]2CC(=NO2)c3ccccc3Cl)O C36146044
c1ccc(cc1)C[C@@H](C[NH+](Cc2ccc(cc2)F)C[C@@H]3CC(=NO3)c4ccc(cc4)Cl)O C36146320
COCCC[NH+](Cc1ccccc1F)Cc2ccc(o2)C(c3cccs3)(c4cccs4)O C36202242
Cc1ccccc1C[NH+](CCOC)Cc2ccc(o2)C(c3ccccc3)(c4ccccc4)O C36203141
CC[NH+](C[C@H](c1ccccc1)O)CC(=O)N2CCc3c(ccs3)[C@@H]2COc4ccc(cc4)C(C)C C36308861
Cc1ccc(cc1)Oc2c(c(nn2c3ccccc3)C)C[NH+](C[C@@H](Cc4ccccc4)O)C5CC5 C36345885
Cc1ccc(cc1)Oc2c(c(nn2c3ccccc3)C)C[NH+](C[C@H](Cc4ccccc4)O)C5CC5 C36345886
CC(C)COc1ccc(cc1)S(=O)(=O)NC[C@H](c2cccc3c2cccc3)[NH+]4CCCC4 C38621823
Cc1ccc(cc1)[C@@H](c2ccncc2)[NH2+]C[C@@H]3C=NN=C3c4ccc5cc(ccc5c4)OC C39372142
Cc1ccc(cc1)[C@@H](c2ccncc2)[NH2+]C[C@H]3C=NN=C3c4ccc5cc(ccc5c4)OC C39372144
CC(C)c1ccc(cc1)OC[C@H](C[NH+](Cc2ccc(cc2)C(C)(C)C)[C@@H]3CCS(=O)(=O)C3)O C40315833
CC(C)c1ccc(cc1)C[NH+](C[C@@H]2CCCO2)C[C@@H](COc3ccccc3Br)O C40317163
CC(C)c1ccc(cc1)C[NH+](C[C@H](COc2ccc(cc2Cl)Cl)O)[C@@H]3CCS(=O)(=O)C3 C40317837
CCN1CCC[C@H]1C[NH2+]Cc2ccc(c(c2)OCC)OCc3ccc(c(c3)Cl)Cl C40720269
CC(C)c1ccc(cc1)[C@H](CNC(=O)c2cnc(nc2Cl)SC)[NH+]3CCCCC3 C40985458
CCCSc1ncc(c(n1)Cl)C(=O)NC[C@@H](c2ccc(cc2)C(C)(C)C)[NH+](C)C C40985623
Cc1ccc(cc1)[C@@H](CNC(=O)c2cnc(nc2Cl)SCc3ccc(cc3)F)[NH+]4CCCC4 C40985883
c1cc(oc1)C[NH+]([C@H]2CCCC[C@@H]2NS(=O)(=O)c3ccc(cc3)Cl)C4CCCCC4 C44713554
C[C@@H](c1ccc(cc1Cl)Cl)[NH+](C)CC(=O)Nc2cc(c(cc2OC)Cl)OC C46583697
CCC[C@@H](C(=O)Nc1nnc(s1)c2ccccc2Cl)[NH+](Cc3ccccc3)Cc4ccccc4 C10151584
COc1cccc(c1OC)C(=O)NC[C@H](c2ccccc2Cl)C3=c4ccccc4=[NH+]C3 C63133524
Cc1cccc(c1NC(=O)C2(CCCCC2)N(CCC3=c4ccccc4=[NH+]C3)C(=O)c5ccccc5Cl)C C63513879
Cc1cc(c(cc1C)S(=O)(=O)NCCC2=c3cc(ccc3=[NH+][C@@H]2C)OC(F)(F)F)C C63514174
CCc1ccc2c(c1)[C@@H]([C@@H](N2C)C(=O)NCCC3=c4cc(ccc4=[NH+]C3)OC)c5ccc(cc5)Cl C63637346
CCc1ccc2c(c1)[C@H]([C@@H](N2C)C(=O)NCCC3=c4cc(ccc4=[NH+]C3)OC)c5ccc(cc5)Cl C63637347
CCc1ccc2c(c1)[C@H]([C@H](N2C)C(=O)NCCC3=c4cc(ccc4=[NH+]C3)OC)c5ccc(cc5)Cl C63637349
C[C@H](CCc1ccccc1)NC(=O)c2cc3c(s2)n(c([nH+]3)N(C)C)c4ccc(cc4)F C65306721
c1ccc2c(c1)nc(s2)[C@H](c3ccc(cc3)Cl)[NH3+] C11823451
Cc1cc(c2c(c1)nc(o2)c3ccc(cc3)C[NH3+])C C16268766
c1cc(c(cc1F)NC(=O)[C@H]2C[C@@H]3CCCC[C@@H]3[NH2+]2)F C19478278
c1cc(c(cc1F)NC(=O)[C@@H]2C[C@H]3CCCC[C@@H]3[NH2+]2)F C19478280
c1cc2c(cc1[C@H](c3ccc(cc3Cl)F)[NH3+])CCO2 C19971080
c1cc2c(cc1[C@H](c3ccc(cc3F)Cl)[NH3+])CCO2 C19971120
Cc1cc(cc(c1Oc2cc[nH+]cc2N)C)Cl C20370546
Cc1cc(c(o1)C)[C@H](c2cc3cc(ccc3o2)Cl)[NH3+] C20592824
Cc1cc(ccc1Cl)c2c(n3ccccc3n2)C[NH3+] C31975550
c1cc(ccc1c2cc(ccc2F)C[NH3+])Br C32003987
C[C@H]1Cc2ccccc2N1c3ccc(c4c3cc[nH+]c4)N C35332380
c1c2c(cc(c1F)F)nc([nH]2)[C@H]3C[C@H]4CCCC[C@@H]4[NH2+]3 C35412271
Cc1ccc2c(c1)c(c(o2)[C@H](c3ccc(o3)C)[NH3+])C C35630515
Cc1cc(c[nH+]c1N2C[C@]3(C[C@@H]2CC(C3)(C)C)C)N C36241593
Cc1ccc(c2n1cc([nH+]2)c3ccc(cc3)C(C)C)N C36243690
CC(C)(C)[C@@H]1CCc2c(sc3n2cc(n3)C[NH3+])C1 C36254652
CN(C1CCCCCC1)C(=O)C2(CCCCC2)[NH3+] C36328544
C[C@H]1Cc2cc(ccc2O1)[C@@H](c3ccccc3Cl)[NH3+] C37176056
Cc1cc(cc(c1Cl)C)Oc2cc[nH+]cc2N C36683301
Cc1cc(ccc1N[C@@H]2CC[NH2+]C3(C2)CCC3)C#N C37732714
C[C@@H]1CCC[C@](C1)(c2nc3cccc(c3n2C)Cl)[NH3+] C41035468
Cc1c(sc(n1)C2(CCCCCCC2)[NH3+])C C41060002
CC[C@@H]1CCc2c(sc(n2)C3(CCC(CC3)C)[NH3+])C1 C41181255
Cc1cc(c(c(c1)C)[C@@H](c2nc3c(s2)CCC3)[NH3+])C C41183462
C[C@H]1C[C@@](CC(C1)(C)C)(c2nc3c(s2)CCC3)[NH3+] C41183694
Cc1ccc(cc1C)[C@H](c2nc3c(s2)CCCC3)[NH3+] C41184107
C[C@H]1CCCC[C@@H]1[NH2+][C@@H]2c3cccc(c3NC2=O)Cl C42109344
Cc1ccc(o1)[C@@H](c2cc3c(s2)CCCC3)[NH3+] C43609896
Cc1cc(c(o1)C)[C@@H](c2cc(cc(c2)Cl)Cl)[NH3+] C43611244
Cc1cc(n([nH+]1)[C@@H](C)c2ccc(cc2Cl)Cl)N C43664527
CC(C)(C)c1c(c(n([nH+]1)C)N)c2ccccc2Cl C44269239
c1cc2c(ccc(c2[nH+]c1)N3CCC[C@@H]3C4CCCC4)N C45071383
Cc1ccc(s1)[C@H](c2ccc3c(c2)CC(O3)(C)C)[NH3+] C51754610
Cc1cc(cc2c1oc(c2c3ccccc3)C[NH3+])Cl C52068878
C[C@@](c1ccccc1)(c2nc3cc(ccc3o2)Cl)[NH3+] C52879501
CC(C)[C@H]1CC[C@H]([C@@H](C1)n2c3ccccc3cn2)[NH3+] C54556103
Cc1c(sc(n1)C2(CCC(CC2)C(C)C)[NH3+])C C54557534
c1ccc2c(c1)CCC[C@@]2(C[NH3+])N3CCCCCCC3 C21517797
c1ccc2c(c1)CCC[C@]2(C[NH3+])N3CCCCCCC3 C21517798
c1cc(c2cc[nH+]cc2c1N)N3CCC[C@@H]4[C@@H]3CCCC4 C57619887
Cc1cc(n([nH+]1)[C@H](C)C23CC4CC(C2)CC(C4)C3)N C43664563
c1cc(nc(c1Cl)C[NH+]2CCC[C@@H]3[C@@H]2CCCC3)N C61631384
c1ccc(cc1)c2ccc3c(c2)c(c[nH]3)C4CC[NH2+]CC4 C62319180
c1ccc2c(c1)cc(o2)[C@@H](c3ccc(c(c3F)F)F)[NH3+] C62797533
c1ccc2c(c1)cc(o2)[C@H](c3cccc4c3ccnc4)[NH3+] C62797626
CCc1nc2ccccc2n1[C@@H]3CCCCCC[C@@H]3[NH3+] C62807615
CCc1nc2ccccc2n1[C@H]3CCCCCC[C@@H]3[NH3+] C62807616
CCc1nc2ccccc2n1[C@@H]3CCCCCC[C@H]3[NH3+] C62807617
CCC1(CCN(CC1)c2ccc(c3c2cc[nH+]c3)N)C C62953263
CC(C)n1c2ccccc2[nH+]c1c3ccc(c(c3)F)N C63009775
CC1=C(c2ccccc2O[C@@]1(c3ccccc3)[NH2+]Cc4ccccc4)C#Cc5ccccc5 C03185610
CC1=N[C@H]([NH2+][C@H](C1C(=O)C)c2ccc(c(c2)Cl)Cl)c3ccc(c(c3)Cl)Cl C08439684
CC1=N[C@H]([NH2+][C@@H](C1C(=O)C)c2ccc(c(c2)Cl)Cl)c3ccc(c(c3)Cl)Cl C08439685
c1ccc2c(c1)ccc(c2/C=N/N3CC[NH+](CC3)C4c5ccccc5-c6c4cccc6)O C01834221
CC1=N[C@@H]([NH2+][C@H](C1C(=O)C)c2ccc(cc2Cl)Cl)c3ccc(cc3Cl)Cl C08892257
c1ccc(cc1)NC(=O)c\2cc3cc(cc(c3o/c2=[NH+]\c4cccc(c4)F)Cl)Cl C27474903
Cc1ccc(cc1)/[NH+]=c\2/n(c(c(s2)NC(=O)C)c3ccccc3)c4ccc(cc4)C C28405662
c1cc2n(c1)CCC[NH+]([C@@H]2c3ccc(c(c3)Cl)Cl)Cc4cc(ccc4O)Cl C35790345
CC[NH+]1CCC[C@H](C1)[C@@H](C)Nc2c(cc(cc2Br)C)Br C37221998
CCOc1ccc(cc1)[C@H]2C3=C(Oc4ccccc4C3=c5c6ccccc6ccc5=[NH+]2)O C02060657
Cc1ccc2cc3c([nH+]c2c1)N(CC3)c4ccc(cc4)C(=O)Nc5ccc(cc5Cl)Cl C39881434
c1ccc2c(c1)ccc(c2C[NH2+]C[C@@H]3CCCO3)OCc4c(cccc4Cl)Cl C40735240
c1ccc2c(c1)ccc(c2C[NH2+]C[C@H]3CCCO3)OCc4c(cccc4Cl)Cl C40735243
c1ccc2c(c1)ccc(c2C[NH2+]Cc3ccccn3)OCc4ccc(c(c4)Cl)Cl C40735967
c1ccc2c(c1)c3c([nH]2)[C@@H]([NH+](CC3)Cc4csc5c4cc(cc5)Cl)c6ccccc6F C44975512
c1ccc2c(c1)c3c([nH]2)[C@H]([NH+](CC3)Cc4csc5c4cc(cc5)Cl)c6ccccc6F C39231214
c1ccc2c(c1)cc(/c(=[NH+]/c3ccc(cc3)C(F)(F)F)/o2)c4[nH]c5ccccc5n4 C03108429
Cc1ccc(cc1)C2=NN3[C@@H](C=C([NH+]=C3N2)c4ccc(cc4)Cl)c5ccccc5C C04879344
COc1ccccc1[C@H]2C[C@@H](Nc3n2c4ccccc4[nH+]3)c5ccc(cc5)Br C09308643
COc1ccccc1[C@@H]2C[C@H](Nc3n2c4ccccc4[nH+]3)c5ccc(cc5)Br C09308644
CC(C)c1ccc(cc1)[C@@H]2C[C@@H](Nc3n2c4ccccc4[nH+]3)c5ccc(cc5)Br C09308802
CCc1ccc(cc1)[C@H]2C[C@@H](Nc3n2c4ccccc4[nH+]3)c5ccc(cc5)Br C09308832
CCc1ccc(cc1)[C@H]2C[C@H](Nc3n2c4ccccc4[nH+]3)c5ccc(cc5)Br C09308834
CC(C)(C)c1ccc(cc1)c2cc(c-3cc/c(=[NH+]\C(=O)Cc4cccs4)/cc3o2)O C41355006
c1ccc2=[NH+][C@@H](C(=c2c1)CC(=O)Nc3ccc(c(c3)Cl)F)Sc4ccccc4F C63437130
Cc1ccc(cc1)CNC(=O)N2CCC3=c4ccccc4=[NH+][C@H]3[C@H]2c5ccc(cc5)C C63506369
CCc1ccc(cc1)NC(=O)N2CCC3=c4ccccc4=[NH+][C@H]3[C@@H]2c5ccccc5F C63571112
CCc1ccc(cc1)NC(=O)N2CCC3=c4ccccc4=[NH+][C@@H]3[C@H]2c5ccccc5F C63571114
c1ccc(c(c1)[C@@H]2[C@H]3C(=c4ccccc4=[NH+]3)CCN2C(=O)Nc5ccccc5C(F)(F)F)F C63571247
CCc1ccc(cc1)NC(=O)N2CCC3=c4ccccc4=[NH+][C@@H]3[C@H]2c5ccc(cc5)C C63571425
Cc1ccc(cc1)[C@H]2[C@H]3C(=c4ccccc4=[NH+]3)CCN2C(=O)Nc5ccccc5C(F)(F)F C63571546
Cc1ccc(cc1)[C@H]2[C@@H]3C(=c4ccccc4=[NH+]3)CCN2C(=O)Nc5cccc(c5)SC C63571672
c1ccc2=[NH+][C@H]3[C@@H](N(CCC3=c2c1)C(=O)Nc4ccccc4C(F)(F)F)c5ccc(cc5)F C63571792
Cc1ccc(cc1)CNC(=O)N2CCC3=c4ccccc4=[NH+][C@@H]3[C@H]2c5ccc(cc5)F C63571848
Cc1ccc(cc1)CNC(=O)N2CCC3=c4ccccc4=[NH+][C@H]3[C@H]2c5ccc(cc5)F C63571850
CCc1ccc(cc1)NC(=O)N2CCC3=c4cc(ccc4=[NH+][C@@H]3[C@H]2c5ccc(cc5)F)Cl C63572384
CCc1ccc(cc1)NC(=O)N2CCC3=c4cc(ccc4=[NH+][C@@H]3[C@H]2c5ccc(cc5)C)Cl C63572735
c1ccc2=[NH+][C@@H](C(=c2c1)CC(=O)NCCC3=CCCCC3)Sc4cccc(c4)F C63743368
c1ccc2=[NH+][C@H](C(=c2c1)CC(=O)NCCC3=CCCCC3)Sc4cccc(c4)F C63743369
CC(C)(C)c1ccc(cc1)[C@@H]2[C@H]3C(=c4ccccc4=[NH+]3)[C@@H](CN2)c5ccccc5Cl C63874088
c1ccc2=[NH+]CC(=c2c1)/C=C\3/C(=O)N/C(=N\c4ccc(cc4C(F)(F)F)Cl)/S3 C38688908
c1ccc2c(c1)cc(/c(=[NH+]/c3ccc(cc3)Cl)/o2)C(=O)Nc4ccc(cc4)Cl C67190064
c1ccc2c(c1)cc(/c(=[NH+]/c3cccc(c3F)Cl)/o2)C(=O)Nc4ccc(cc4)Cl C67294545
Cc1ccc(c(c1)F)/[NH+]=c\2/c(cc3ccccc3o2)C(=O)Nc4ccc(cc4)Cl C67294570
Cc1ccc(cc1F)/[NH+]=c\2/c(cc3ccccc3o2)C(=O)Nc4ccc(cc4)Cl C67294576
Cc1cc(ccc1Cl)/[NH+]=c\2/c(cc3ccccc3o2)C(=O)Nc4ccc(cc4)Cl C67294625
Cc1c(cccc1F)/[NH+]=c\2/c(cc3ccccc3o2)C(=O)Nc4ccc(cc4)Cl C67294637
Cc1ccccc1NC(=O)c\2cc3ccccc3o/c2=[NH+]\c4cccc(c4F)Cl C67297013
Cc1ccc(c(c1)C)NC(=O)c\2cc3ccccc3o/c2=[NH+]\c4ccc(cc4F)F C67297197
Cc1ccc(c(c1)C)NC(=O)c\2cc3ccccc3o/c2=[NH+]\c4cc(ccc4C)Cl C67297285
C[C@H]1CCc2c(sc(n2)CC(C)(C)[NH3+])C1 C11883806
c1ccc(c(c1)[C@@H](c2ccc(c(c2)F)F)[NH3+])Cl C19968375
C[C@@H]([C@@H]1C[C@@H]1c2cccc(c2)Br)[NH3+] C20392433
Cc1cc(c(c(c1)O[C@H]2CCCC[C@H]2[NH3+])C)C C20425449
Cc1cc(cc(c1)O[C@H]2C[C@@H](CC[C@@H]2[NH3+])C)C C21516658
c1c(cc(c2c1sc(n2)C[NH3+])Cl)Br C31894726
c1cc2c(cc1[C@H]([C@H]3CCC[NH2+]C3)O)CCCC2 C32102242
c1cc(sc1[C@H](c2ccoc2)[NH3+])Cl C35381239
Cc1cc(c(s1)C)[C@H](c2cccs2)[NH3+] C35381426
Cc1cc(c(c(c1)C)[C@H](C2CC[NH2+]CC2)O)C C36163021
C[C@H](C12CC3CC(C1)CC(C3)C2)[NH+]4CC[C@@H](C4)N C37241196
c1cc(c(cc1Br)Cl)N2CC[C@H](C2)[NH3+] C37483595
C[C@H]1CCC[C@H]([C@@H]1C)[NH2+][C@@H]2CCC[C@@H]2O C37490106
C[C@@H](c1ccccc1c2ccc(cc2Cl)Cl)[NH3+] C40940994
Cc1c(sc(n1)[C@]2(CCC[C@@H](C2)C)[NH3+])C C41059649
Cc1csc(n1)[C@]2(C[C@H](CC(C2)(C)C)C)[NH3+] C41059772
Cc1cc(c(c(c1)C)[C@H](c2nc(cs2)C)[NH3+])C C41181967
CC(C)(C[NH3+])c1ccc(s1)Br C41262230
c1cc2cc(ccc2nc1)[C@@H](c3ccc(cc3)F)[NH3+] C41656223
Cc1c(nc(s1)C[NH3+])c2ccc(c(c2)Cl)F C41656634
Cc1cc(sc1c2ccc3c(c2)CCC3)[C@H](C)[NH3+] C42733440
c1cc(c(cc1N[C@@H]2CCC[NH2+]C2)F)F C43324171
c1c(csc1C[C@@H]2CCC[C@@H]2[NH3+])Br C43688097
CC1=C[C@@H]2C=C(C(=N[C@@H]2C=C1)Cl)C[C@@H](C)[NH3+] C44460960
C[C@H]1C[C@@](CC(C1)(C)C)(c2cc(cnc2)F)[NH3+] C49575953
c1c(csc1C[C@H]2CCCC[C@H]2[NH3+])Br C49864613
CCc1csc(n1)[C@@]2(CCC[C@H](C2)C)[NH3+] C50181970
c1c(cc(cc1Cl)Cl)[C@@H](C2=CCCCC2)[NH3+] C50325658
C[C@@H]1C[C@H](CC(C1)(C)C)[NH2+][C@@H]2CCCC[C@@H]2O C51992815
C[C@@]1(C[C@@H]1[NH3+])c2cccc(c2)Br C52126024
Cc1ccsc1[C@@H](C2CCCCCC2)[NH3+] C53714393
c1c(cc(cc1F)F)N2[C@@H]3CCC[C@H]2CC(C3)[NH3+] C54601513
c1cc2c(cc1N3[C@@H]4CCC[C@H]3CC(C4)[NH3+])CCC2 C54601723
C[C@H]1CC[C@H]([C@@H](C1)Oc2cc(cc(c2)F)F)[NH3+] C54932928
Cc1ccc(c(n1)C)[C@H](c2ccc(cc2)Cl)[NH3+] C55330363
CC1(CC(CC([NH2+]1)(C)C)N[C@@H]2CCSC2)C C20143121
C[C@]1(C[C@@H]1C[NH3+])c2ccc(s2)Br C54587837
c1c(c(cc(c1F)F)F)N[C@@H]2CCC[NH2+]C2 C61093709
c1ccc2c(c1)CC[C@]2(c3cccc4c3ccnc4)[NH3+] C61123485
c1ccc2c(c1)CC[C@](C2)(c3cccc4c3ccnc4)[NH3+] C61123527
c1ccc2c(c1)-c3c(sc(n3)C4(CCC4)[NH3+])CS2 C61713520
c1cc(c(c(c1[C@@H]2CCCC[C@@H]2[NH3+])F)F)F C61838822
CC[C@]1(CCOc2c1cc(cc2Br)C)[NH3+] C62215737
Cc1cc(c2c(c1)[C@H](CCCO2)[C@H](C)C[NH3+])C C62616477
Cc1ccc(cn1)[C@](C)(c2cccc(c2)Cl)[NH3+] C62949361
Cc1ccc(c(c1)[C@](C)(c2ccc(nc2)C)[NH3+])C C62949404
CCC1(CC[NH+](CC1)[C@H]2C[C@H](CC[C@@H]2N)C)C C62952944
C1CC[C@@H]([C@@H](C1)N)[NH+]2CCC3(CCCC3)CC2 C62953487
c1cc(oc1)[C@@H](c2cc(c(c(c2)F)F)F)[NH3+] C63006448
Cc1ccc(cc1Cl)[C@H](c2cc(oc2C)C)[NH3+] C63021587
c1cc(ccc1S(=O)(=O)Nc2cc(ccc2N3CCN(CC3)c4c(cc(c[nH+]4)C(F)(F)F)Cl)C(F)(F)F)Cl C03104275
c1ccc(cc1)C(c2ccccc2)[NH+]3CCN(CC3)c4[nH]c(=O)cc(n4)CSc5nc6ccccc6s5 C08758020
c1cc(c(cc1Cl)Cl)C(=O)NC(C(F)(F)F)(C(F)(F)F)[NH2+]CC23CC4CC(C2)CC(C4)C3 C08856116
Cc1cccc(c1n2c(nnn2)[C@H](c3ccc(cc3Cl)Cl)[NH2+]CCc4c([nH]c5c4cccc5)C)C C08867506
c1ccc(cc1)C(c2ccccc2)[NH+]3CCN(CC3)c4nc([nH]/c(=N\c5ccccc5)/n4)Nc6ccccc6 C09235209
c1ccc(cc1)C(c2ccccc2)[NH+]3CCN(CC3)c4[nH]c(=O)cc(n4)CSc5ccc(cc5)Cl C09426367
c1ccc(cc1)C[NH2+]C2(CCCCC2)c3nnnn3[C@@H](c4ccc(cc4)Cl)c5ccccc5Cl C09969701
CC1=C[C@H]2c3c(c4ccccc4n3[C@H]([C@@H]2C(C1)(C)C)c5c(c6ccccc6[nH]5)CC[NH2+]C)CC[NH2+]C C05390419
c1ccc(cc1)C2=CP(=O)(C=C(O2)c3ccccc3)NC[C@H](c4cccs4)[NH+]5CCOCC5 C03168484
C[NH+](Cc1cccc(c1Cl)Cl)[C@@H](c2ccccc2)C(=O)Nc3ccc(c(c3)C(F)(F)F)Cl C03380510
C[C@H](C12CC3CC(C1)CC(C3)C2)[NH2+]Cc4cc(cc(c4OCc5ccccc5Cl)Cl)Cl C16576134
C[C@@H](C12CC3CC(C1)CC(C3)C2)[NH2+]Cc4cc(ccc4OCc5ccc(cc5)Cl)Br C16576139
CCOc1cc(cc(c1OCc2ccc(cc2)C)Br)C[NH2+]C3C4CC5CC(C4)CC3C5 C20874681
CC(=O)[NH+]=c1ccc-2c(cc(oc2c1)O)CSc3nnc(n3CC=C)c4ccc(cc4)C(C)(C)C C21609188
C[C@@H](C12CC3CC(C1)CC(C3)C2)[NH2+]Cc4cc(ccc4OCc5ccc(cc5Cl)Cl)Cl C22073948
CC1(CC(CC([NH2+]1)(C)C)N(Cc2ccccc2F)C(=S)Nc3cc(ccc3Cl)C(F)(F)F)C C22825035
Cc1cc(n([nH+]1)c2ccccc2)Nc3c(cc(c(n3)N4CC[NH+](CC4)C/C=C/c5ccccc5)Cl)Cl C13129353
c1ccc(cc1)c2cnc(c3c2nc(cc3)C(F)(F)F)NC4CCC(CC4)[NH2+]Cc5cccc(c5)F C24905238
Cc1ccc(cc1)[C@](c2ccccc2C)([C@@H](C[NH+]3CCCCCC3)Oc4ccc(cc4C)Cl)O C27238880
Cc1ccc(cc1)[C@@](c2ccccc2C)([C@H](C[NH+]3CCCCCC3)Oc4ccc(cc4C)Cl)O C27238883
CCOC(=O)/C=C(\C)/N/[NH+]=c/1\cc(c2cc3c(coc3c(c2o1)C)c4ccccc4)c5ccccc5 C30822724
CCCCCCc1cc2cc(/c(=[NH+]/O)/oc2cc1O)c3nc(cs3)c4ccc-5c(c4)Cc6c5cccc6 C02063622
COc1ccc(cc1)/[NH+]=c\2/n(c(cs2)c3ccc(cc3)c4ccccc4)NC(=C)c5ccc(cc5)O C03269397
CC(=C)CSc1nc(c2c3c(sc2n1)COC(C3)(C)C)N4CC[NH+](CC4)CC(=O)NC5CCCCC5 C34750031
CC(=C)C[NH+]1CCN(CC1)c2c3c4c(sc3nc(n2)SCC(=O)NC5CCCCC5)CCCC4 C34756682
Cc1ccn2c(c1)[nH+]c(c2NC(C)(C)C)c3cccc(c3)OS(=O)(=O)c4cccc(c4)C(F)(F)F C35174039
CC(C)(C)C(=O)c1c(c2cc(c(nc2o1)c3ccccc3Cl)c4ccc(cc4)Cl)NC(=O)C[NH2+]C C36414773
C[C@]12C[C@H](CC(C1)(C)C)[NH+](C2)CN3c4ccccc4/C(=N/NC(=O)COc5ccc(cc5)C(C)(C)C)/C3=O C38173453
c1ccc(cc1)n2cc(c(n2)c3cccc(c3)OCc4ccc(cc4)F)/C=C(/C#N)\C5[NH+]=c6ccccc6=[NH+]5 C38661875
c1ccc(cc1)n2cc(c(n2)c3cccc(c3)OCc4ccccc4F)/C=C(\C#N)/C5[NH+]=c6ccccc6=[NH+]5 C38677640
CCCOc1ccc(cc1Cl)c2c(cn(n2)c3ccccc3)/C=C(/C#N)\C4[NH+]=c5ccccc5=[NH+]4 C39035212
COc1cc(cc(c1OCc2cccc3c2cccc3)Br)/C=N/NC4[NH+]=c5ccccc5=[NH+]4 C39354523
CCOc1cc(cc(c1OCc2ccccc2F)Br)/C=C(\C#N)/C3[NH+]=c4ccccc4=[NH+]3 C39357178
Cc1ccccc1CN(C2CC([NH2+]C(C2)(C)C)(C)C)C(=S)Nc3ccc(cc3C(F)(F)F)Cl C39422103
COc1ccc2=[NH+][C@H]([NH+]=c2c1)/C(=C/c3cc(c(c(c3)Cl)OCc4ccc(cc4)C(=O)[O-])Cl)/C#N C39436162
CCOc1cc(ccc1OCc2ccc(cc2Cl)Cl)/C=C(\C#N)/[C@H]3[NH+]=c4ccc(cc4=[NH+]3)C C39702198
CC(C)(C)[C@@H]([C@@H](n1cncn1)Oc2ccc(cc2)Cl)/[NH+]=C\3/C4(CCCC4)N(C(=S)N3)c5ccccc5 C03144365
COc1cc(cc(c1OCc2cccc(c2)Cl)Br)C[NH2+]C34CC5CC(C3)CC(C5)C4 C40734149
C[C@H](CCc1ccccc1)[NH2+]Cc2cc(ccc2OCc3ccc(cc3Cl)F)Br C40739635
CCOc1cc(cc(c1OCc2ccccc2C)Br)C[NH2+]C34CC5CC(C3)CC(C5)C4 C40740149
CCOc1cc(cc(c1OCc2c(cccc2Cl)F)Br)C[NH2+]C3CCCCCC3 C40740556
CCOc1cc(cc(c1OCc2ccc(cc2Cl)F)Cl)C[NH2+]C3C4CC5CC(C4)CC3C5 C40742023
CCOc1cc(cc(c1OCc2c(cccc2Cl)F)Cl)C[NH2+]C34CC5CC(C3)CC(C5)C4 C40742088
CCOc1cc(cc(c1OCc2c(cccc2Cl)F)Cl)C[NH2+]C3C4CC5CC(C4)CC3C5 C40742089
Cc1ccccc1CSC2=NN3[C@@H](C(=C([NH+]=C3N2)C)C(=O)Nc4ccc(cc4)Cl)CC(C)C C08594859
CCCC[NH+](C)Cc1c(ccc2c1oc(c(c2=O)c3ccc(cc3)Br)C(F)(F)F)O C41584121
CN(C)c1ccc(cc1)[C@H](CNc2c3ccccc3nc(n2)c4cccnc4)C5=c6ccccc6=[NH+]C5 C63221870
Cc1ccccc1N2[C@@H](N[NH2+]N2)[C@@H](c3ccc(cc3Cl)Cl)NCCC4=c5ccccc5=[NH+][C@@H]4C C63513979
CC(C)(C)c1ccc2c(c1)N(C(=O)CO2)CC(=O)Nc3ccc(cc3)CCC4[NH+]=c5ccccc5=[NH+]4 C63600647
C[C@@H]1CC=C(O1)/C=C/C(=O)Nc2ccccc2CC(C3=c4ccccc4=[NH+]C3)C5=c6ccccc6=[NH+]C5 C63886494
CCCCc1ccc(cc1)NC(=O)N=S2CCN(CC2)c3c(cc(c[nH+]3)C(F)(F)F)Cl C08648429
Cc1c(sc(c1[C@H](c2cccs2)[NH+]3CCN(CC3)c4ccccc4)NC(=O)c5ccccc5)C C06147602
CCC[C@H](c1ccccc1)[NH2+]Cc2c3ccccc3ccc2OCc4ccc(cc4Cl)Cl C10435854
CCC[C@H](c1ccccc1)[NH2+]Cc2ccc(o2)c3ccc(cc3Cl)I C10436428
C[C@H](C12CC3CC(C1)CC(C3)C2)[NH2+]Cc4cn(c5c4cccc5)Cc6ccc(cc6Cl)Cl C10315479
c1ccc(cc1)COc2c(cc(cc2Br)C[NH2+]C3C4CC5CC(C4)CC3C5)Br C10436593
CC1=C(C(=O)N([C@H]1[NH2+]C[C@]2(CCC[C@]3([C@@H]2CCc4c3ccc(c4)C(C)C)C)C)C[C@@H]5CCCO5)C C12345138
c1cc(ccc1c2cc(cc(n2)c3ccc(cc3)C(F)(F)F)[C@H]([C@@H]4CCCC[NH2+]4)O)C(F)(F)F C13207988
C[C@H](CCc1ccccc1)[NH2+]Cc2ccc(o2)c3ccc(cc3Cl)I C13726653
CCC[C@@H](c1ccccc1)[NH2+]Cc2ccc(o2)c3ccc(cc3Br)Br C13730766
CSc1ccc(cc1)[C@H](c2c(c3ccccc3o2)NC(=O)c4cccs4)[NH+]5CCCCC5 C15859419
CCCc1ccc(cc1)C(=O)[C@@H]2[C@H]([NH+]3C=Cc4ccccc4[C@@H]3[C@]25c6ccccc6NC5=O)C(=O)C(C)(C)C C16038849
CC(C)Cc1ccc(cc1)C(=O)[C@@H]2[C@H]([NH+]3C=Cc4ccccc4[C@@H]3[C@]25c6ccccc6NC5=O)C(=O)C(C)(C)C C16038958
Cc1ccc(cc1)COc2ccc(cc2C[NH2+][C@@H](C)C34CC5CC(C3)CC(C5)C4)Br C20874541
CN(CCC/[NH+]=c/1\cc(oc2c1cccc2)O)C(=O)c3ccc(o3)c4ccc(c(c4)Cl)Cl C22473015
Cc1cc(ccc1O)c2cc(cc([nH+]2)N(CCc3ccccc3)Cc4ccccc4)c5ccccc5 C29565601
Cc1cccc(c1Nc2c([nH+]c3n2cccc3OCc4ccccc4)c5ccc(cc5)C(C)(C)C)C C35157182
CC1=C([C@@H]([NH+]=N1)c2ccc(cc2O)OCc3c(c(c(c(c3F)F)F)F)F)c4ccccc4OC C38776258
CCc1cc(c(cc1OCc2ccc(cc2)F)O)[C@H]3C(=C(N=[NH+]3)C)c4ccc5c(c4)OCCCO5 C39007358
Cc1ccc2=[NH+][C@@H]([NH+]=c2c1)/C(=C/c3ccc(c(c3)OC)OC(=O)c4cc(c(cc4Cl)F)F)/C#N C39702205
COc1ccc2=[NH+][C@@H]([NH+]=c2c1)/C(=C/c3ccc(c(c3)Br)OCc4ccc(cc4)F)/C#N C39934899
COc1ccc2=[NH+][C@H]([NH+]=c2c1)/C(=C/c3ccc(c(c3)Br)OCc4ccccc4F)/C#N C39934902
Cc1ccccc1COc2ccc(cc2C[NH2+]C34CC5C[C@@](C3)(C[C@](C5)(C4)C)C)Br C40739333
c1cc(c(cc1F)Cl)COc2ccc(cc2C[NH2+]C3C4CC5CC(C4)CC3C5)Br C40739536
C[C@@]12CC3C[C@@](C1)(CC(C3)(C2)[NH2+]Cc4cc(ccc4OCc5ccc(c(c5)Cl)Cl)Br)C C40739746
Cc1ccc(cc1)C[NH2+]Cc2cc(ccc2OCc3ccc(c(c3)Cl)Cl)Br C40739807
CC(C)(C)c1cc(cc(c1)C(C)(C)C)[C@H]2CC(=O)C[C@H]([NH2+]2)c3cc(cc(c3)C(C)(C)C)C(C)(C)C C02541069
c1cc(ccc1CN2CCN(CC2)c3cc[nH+]cc3)c4ccc(s4)c5[nH]c6ccc(cc6n5)C(F)(F)F C45227987
CC(=O)C1=NN([C@]2(S1)N(c3ccccc3S2)/C(=[NH+]/Nc4ccccc4)/C(=O)C)c5ccccc5 C59121603
CCOc1ccccc1c2cc(c-3cc/c(=[NH+]\C(=O)COc4c(c(c(c(c4F)F)F)F)F)/cc3o2)O C41349364
Cc1cccc(c1)N2[C@H](NN=C2C3=c4ccccc4=[NH+]C3)S[C@@H](C)C(=O)c5cc(ccc5C)C C39940153
Cc1cccc(c1)N2[C@H](NN=C2C3=c4ccccc4=[NH+]C3)S[C@H](C)C(=O)c5cc(ccc5C)C C39940155
CC(C)COc1ccc(cc1OC)[C@@H]2[C@H]3C(=c4ccccc4=[NH+]3)[C@@H](CN2)c5ccc(cc5Cl)Cl C63237014
COc1ccc(cc1COc2ccccc2C3CCCCC3)[C@H]4[C@H]5C(=c6ccccc6=[NH+]5)CCN4 C63354683
Cc1ccccc1[C@H]2c3ccccc3OC(=C2/C=[NH+]/CCC4=c5ccccc5=[NH+]C4)c6ccccc6 C63398427
CC1=C(C(CCC1)(C)C)C/C=C(\C)/C=N/NC(=O)[C@H]2C(=c3cc(ccc3=[NH+]2)Br)c4ccccc4 C63405939
CCOc1ccc(cc1)N2[C@@H](NN=C2SCC3[NH+]=c4ccccc4=[NH+]3)c5ccc(cc5)Cl C63448338
Cc1cccc(c1N2[C@@H](NN=N2)[C@@H](c3ccc(cc3)Cl)[NH2+]CCC4=c5ccccc5=[NH+][C@@H]4C)C C63513981
Cc1cccc(c1N2[C@H](NN=N2)[C@@H](c3ccc(cc3)Cl)[NH2+]CCC4=c5ccccc5=[NH+][C@@H]4C)C C63513982
COc1cccc(c1O)/C=C/2\C(=O)N(/C(=N/c3ccccc3)/S2)CCC4=c5ccccc5=[NH+]C4 C63537981
CCOC(=O)CC1(CCCCC1)NC(=O)N2CCC3=c4ccccc4=[NH+][C@H]3[C@H]2c5ccccc5F C63571387
CC1=C(C(CCC1)(C)C)/C=C/[C@H](C)/C=N/NC(=O)[C@H]2C(=c3cc(ccc3=[NH+]2)Cl)c4ccccc4 C63637468
c1ccc(cc1)CCC(=O)NCCSC2=c3ccccc3=[NH+][C@@H]2c4ccc(cc4)Br C63654922
Cc1cccc(c1)S(=O)(=O)/N=C\2/[C@H]([NH+]=c3ccccc3=N2)Nc4ccc(cc4)Oc5ccccc5 C38965645
c1ccc(c(c1)CS[C@H]2[NH+]=c3ccccc3=C4N2NC(=[NH+]4)CCC5=c6ccccc6=[NH+]C5)Cl C63708056
c1ccc2=[NH+]CC(=c2c1)CCC3=[NH+]C4=c5ccccc5=[NH+][C@@H](N4N3)SCc6cccc(c6)Cl C63708058
c1ccc2=[NH+]CC(=c2c1)CCC3=[NH+]C4=c5ccccc5=[NH+][C@H](N4N3)SCc6cccc(c6)Cl C63708060
c1ccc2=[NH+]CC(=c2c1)CCC3=[NH+]C4=c5ccccc5=[NH+][C@@H](N4N3)SCc6ccc(cc6)Cl C63708063
Cc1ccc2=[NH+][C@H]([NH+]=c2c1)CCc3ccc(cc3)NC(=O)CN4c5cc(ccc5OCC4=O)C(C)(C)C C64491161
Cc1cc(nc([nH+]1)NC2CCCCC2)Nc3ccc(cc3)NC(=O)Nc4ccc(c(c4)Cl)F C64801393
CC[C@H]1CCCC[NH+]1Cc2c(ccc3c2oc(c(c3=O)c4cccc(c4)Cl)C(F)(F)F)O C04289899
CC[C@H]1CCCC[NH+]1Cc2c(ccc3c2oc(c(c3=O)c4ccc(cc4)Cl)C(F)(F)F)O C06147914
Cc1ccc2c(c1)sc(n2)c3ccc(cc3)N4C(=O)C[C@H](C4=O)[NH2+][C@H](C)C56CC7CC(C5)CC(C7)C6 C08414526
COC(=O)C[NH+]1[C@H](c2cc(ccc2N[C@@H]1c3ccc(cc3)Cl)Br)c4ccccc4 C08816723
COC(=O)C[NH+]1[C@@H](c2cc(ccc2N[C@@H]1c3ccccc3Cl)Br)c4ccccc4 C08818276
c1ccc(cc1)/C=N/NC(=O)C[NH+]2CCn3c4ccc(cc4c5c3[C@@H]2CCC5)C6CCCCC6 C09042728
COC(=O)C[NH+]1[C@H](c2cc(ccc2N[C@@H]1c3ccccc3Cl)Br)c4ccccc4 C02305499
c1ccc(cc1)C(c2ccccc2)[NH+]3CCN(CC3)c4[nH]c(=O)cc(n4)c5ccc(cc5)Cl C09426366
C[C@H]1C[C@@H](C[NH+](C1)CCNc2cc(c3c4c2C(=O)c5ccccc5-c4on3)N6CCCCCC6)C C09641515
C[C@@H]1C[C@H](C[NH+](C1)CCNc2cc(c3c4c2C(=O)c5ccccc5-c4on3)N6CCCCCC6)C C09641519
COC(=O)C[NH+]1[C@H](c2cc(ccc2N[C@H]1c3ccccc3Cl)Br)c4ccccc4 C11667226
CC1(CCc2c1cc(cc2[C@@H](C[C@@H]3c4c(cc5c(c4OC)OCO5)CC[NH+]3C)O)C(C)(C)C)C C12660127
CC[NH+]1CCN(CC1)c2nn3c(c(nc3s2)c4ccc(cc4)C(C)C)NC5CCCCC5 C13347069
c1ccc2c(c1)c(c(o2)[C@@H](c3ccc(cc3)Br)[NH+]4CCCCC4)NC(=O)c5ccco5 C15859341
c1ccc2c(c1)c(c(o2)[C@H](c3ccc(cc3)Cl)[NH+]4CCCCC4)NC(=O)c5cccs5 C15859384
c1ccc2c(c1)c(c(o2)[C@@H](c3ccccc3Cl)[NH+]4CCCCC4)NC(=O)c5cccs5 C15859397
C[C@@H](C12CC3CC(C1)CC(C3)C2)[NH2+]Cc4cc(c(c(c4)Br)OC)Br C20927099
CCc1cc2c(=O)c(c(oc2c(c1O)C[NH+]3CCCC[C@H]3C)C(C)C)c4nc5ccccc5s4 C28120838
CCc1cc2c(=O)c(c(oc2c(c1O)C[NH+]3CCCC[C@H]3C)C(F)(F)F)c4nc5ccccc5s4 C28120927
CC1(CCc2c1cc(cc2[C@H](C[C@@H]3c4c(cc5c(c4OC)OCO5)CC[NH+]3C)O)C(C)(C)C)C C33891529
Cc1cccc(c1)c2[nH+]c(c(c(n2)N3CCN(CC3)C(=O)Nc4ccc(cc4)C(F)(F)F)C(C)C)C C35890740
c1cc(c(c(c1)Cl)COc2ccc(c(c2)O)[C@H]3C(=CN=[NH+]3)c4ccc(cc4)Br)F C38677265
c1ccc(c(c1)[C@@H]2[NH+]=N/C(=N/C(=O)Nc3ccccc3F)/S2)SCc4ccc(cc4)Cl C39029821
c1ccc(c(c1)[C@H]2[NH+]=N/C(=N/C(=O)Nc3ccc(cc3)F)/S2)SCc4ccc(cc4)Cl C39030213
c1ccc(cc1)CSc2ccccc2[C@H]3[NH+]=N/C(=N/C(=O)Nc4ccc(c(c4)Cl)Cl)/S3 C39034923
CCOC(=O)[C@@H]1CCCC[C@@H]1NC(=O)c2cccc(c2)c3ccc4c(c3)CCC5(O4)CC[NH+](CC5)C C39226435
COc1ccc(c(c1)[C@@H]2c3c(c4ccccc4[nH]3)CC[NH+]2Cc5csc6c5cc(cc6)Cl)OC C39227965
COc1ccc(c(c1)[C@H]2c3c(c4ccccc4[nH]3)CC[NH+]2Cc5csc6c5cc(cc6)Cl)OC C39227966
c1ccc(c(c1)CSc2ccccc2[C@@H]3[NH+]=N/C(=N/C(=O)Nc4ccc(c(c4)Cl)Cl)/S3)F C39232555
c1ccc(c(c1)CSc2ccccc2[C@H]3[NH+]=N/C(=N/C(=O)Nc4cccc(c4)Cl)/S3)F C39272537
Cc1ccc2=[NH+]C(=O)[C@H](C(=c2c1)c3ccccc3)C(=O)Nc4ccc(cc4C(=O)c5ccccc5)C C39365022
c1ccc(c(c1)[C@@H]2[NH+]=N[C@H](N2c3ccc(cc3)Cl)SCc4[nH]c5ccccc5n4)Cl C39583702
CC(C)Oc1c(cc(cc1Br)Br)C[NH2+]C2C3CC4CC(C3)CC2C4 C40729934
Cc1cc(c(c(c1)Br)NC(=O)C[NH+](C)[C@@H](C)c2ccc(cc2)Cl)Br C46583967
CCOC(=O)c1ccc(cc1)N2Cc3ccccc3/C(=C\c4ccc(cc4)Br)/C2=[NH2+] C31776101
c1cc(ccc1[NH+]=C2C3(CCCC3)N(C(=[NH+]2)SCC(=O)[O-])c4ccc(cc4)Br)Cl C20058008
Cc1ccc(cc1)n2cnc3c2ccc(c3)Nc4c5ccccc5c([nH+]n4)c6ccc(cc6)OC C02296735
Cc1ccn2c(c1)[nH+]c(c2CC(=O)Nc3ccc(cc3C(F)(F)F)Cl)c4ccc(c(c4)C)C C62041770
Cc1ccn2c(c1)[nH+]c(c2CC(=O)Nc3cc(ccc3Cl)C(=O)OC)c4ccc(c(c4)C)C C62041845
CC(C)(C)c1ccc(cc1)c2cc(c-3cc/c(=[NH+]/C(=O)c4c(cccc4OC)OC)/cc3o2)O C41290304
c1ccc(cc1)Oc2ccc(cc2)N([C@@H]3Nc4ccccc4S3)C(=O)C5=c6ccccc6=[NH+]C(=O)C5 C39944723
COc1ccc(cc1CSc2nc3ccccc3s2)[C@@H]4[C@@H]5C(=c6ccccc6=[NH+]5)CCN4 C63268785
COc1ccc2=[NH+][C@@H]3[C@@H](NCCC3=c2c1)c4ccc(c(c4)OC)OCc5ccc(c(c5)Cl)Cl C63526313
CCOc1ccccc1NC(=O)N2CCC3=c4cc(ccc4=[NH+][C@@H]3[C@@H]2c5ccc(cc5)OC)Cl C63572166
CCOc1ccccc1NC(=O)N2CCC3=c4cc(ccc4=[NH+][C@@H]3[C@H]2c5ccc(cc5)OC)Cl C63572170
CC[C@@H](C)c1ccc(cc1)N[C@@H]2/C(=N/S(=O)(=O)c3ccc(cc3)F)/N=c4ccccc4=[NH+]2 C38975788
CC[C@@H](C)c1ccc(cc1)N[C@H]2/C(=N/S(=O)(=O)c3ccc(cc3)F)/N=c4ccccc4=[NH+]2 C38975792
CC[NH+]1CCc2c(sc-3c2CN([C@H](c4n3ccc4)c5ccccc5)C(=O)NCCC(C)C)C1 C35427445
c1cc(cc(c1)F)c2c(n3c(n2)sc(n3)N4CC[NH+](CC4)C5CCCCC5)NC6CCCC6 C64746096
c1ccc2c(c1)cc(/c(=[NH+]/c3cccc(c3)OC(F)(F)F)/o2)C(=O)Nc4ccc(cc4)Cl C67294561
c1cc(cc(c1)C(F)(F)F)Cc2nc(on2)C[NH+](CCO)CC34CC5CC(C3)CC(C5)C4 C12300292
C[C@@H](c1cc([nH]n1)c2ccccc2)[NH+](C)Cc3cc4ccc(cc4n(c3=O)CC(=C)Cl)SC C14999825
COc1cc(cc(c1OCc2ccccc2F)Br)C[NH2+]Cc3ccccc3Cl C16195872
c1ccc(cc1)CC[NH2+]Cc2cc(ccc2OCc3ccc(cc3)Cl)Br C16479317
CCCCC[NH2+]Cc1cc(ccc1OCc2ccc(cc2Cl)Cl)Br C16638537
CC[NH+](CC)CCNc1c2c(cn(c2ncn1)c3cccc(c3)C(F)(F)F)c4ccccc4 C16768342
C[NH+](C)CCCNc1c2c(cn(c2ncn1)c3cccc(c3)C(F)(F)F)c4ccccc4 C02974811
c1cc(c(cc1Cl)Cl)COc2ccc(cc2C[NH2+]CCCN3CCOCC3)Br C22074071
CCc1ccc(cc1)S(=O)(=O)NC[C@@H](c2ccc(cc2)N(C)C)[NH+]3CCc4ccccc4C3 C22666401
CCC[NH+](CC(=O)Nc1ccccc1C)CC(=O)N2CCc3c(ccs3)[C@H]2c4cccs4 C23038244
CCOc1ccc(cc1)[C@@](CC=C)([C@@H](C[NH+]2CCCC2)Oc3ccc(cc3C)Cl)O C27240465
CC[NH+](CC)[C@@H](CNC(=O)c1cc(on1)c2ccc(cc2)Br)c3ccccc3Cl C28296106
C[NH+](C)[C@@H](CNC(=O)CCc1ncc(o1)c2ccc(cc2Cl)Cl)c3cccc(c3)F C32730159
C[NH+](C)[C@H](CNC(=O)CCc1ncc(o1)c2ccc(cc2Cl)Cl)c3cccc(c3)F C32730162
c1ccc(cc1)C[C@@H](C[NH+](Cc2ccccc2)Cc3cccn3Cc4cccc(c4)F)O C35499130
c1cc(ccc1C[NH+](Cc2ccc(cc2)Cl)Cc3nc(co3)C(=O)Nc4ccc(cc4)F)F C35698704
Cc1ccc(c(c1)C)C[NH+](Cc2ccc(cc2)F)Cc3nc(co3)C(=O)NCc4ccc(cc4)F C35710241
Cc1ccc(cc1)NC(=O)c2csc(n2)C[NH+](Cc3ccc(cc3)OC)Cc4ccc(cc4)F C35807985
c1ccc(cc1)C[C@@H](C[NH+](Cc2ccccc2Cl)C[C@@H]3CC(=NO3)c4ccc(cc4)F)O C36146408
CCC[NH+](CC(=O)N1CCc2c(ccs2)[C@@H]1COc3ccc(cc3C)C)[C@@H](C)C(C)(C)O C36310283
CCC[NH+](CC(=O)N1CCc2c(ccs2)[C@H]1COc3ccc(cc3C)C)[C@@H](C)C(C)(C)O C36310285
C[NH+](C)[C@H](CNC(=O)c1ccccc1SCC(=O)N(C)C2CCCCC2)c3ccccc3Cl C36735767
c1ccc(cc1)C(CC(=O)NC[C@H](c2ccsc2)[NH+]3CCCCCC3)c4ccccc4 C38673668
Cc1ccc(cc1)SCCC(=O)NCC[NH+]2CCN(CC2)c3nc4c(ccc(c4s3)C)C C38776816
c1ccc2c(c1)cccc2[C@@H](CNS(=O)(=O)c3ccc(cc3)OC(F)(F)F)[NH+]4CCCC4 C38940581
CCOC(=O)[C@@]1(CCC[NH+](C1)CC(=O)Nc2ccc(cc2Br)C)Cc3ccc(cc3)F C39306860
CCOc1ccc(cc1)C(=O)N[C@@H](C)[C@@H](c2cccs2)[NH+]3CCN(CC3)c4ccc(cc4)F C39700173
CCOc1ccc(cc1)NC(=S)N(Cc2ccccc2)C[C@@H]3C=c4cc(ccc4=[NH+]C3=O)C C39709242
CN(C)CC[NH2+]Cc1cc(c(c(c1)Br)OCc2c(cccc2Cl)Cl)OC C40720000
COc1cc(cc(c1OCc2c(cccc2Cl)Cl)Br)C[NH2+]CC=C C40733686
CCOc1cc(ccc1OCc2ccc(c(c2)Cl)Cl)C[NH2+]CCc3ccccc3 C40737532
CCOCCC[NH2+]Cc1cc(ccc1OCc2c(cccc2Cl)F)Br C40739671
CCOc1cc(cc(c1OCc2ccc(cc2Cl)F)Br)C[NH2+][C@H](C)c3ccccc3 C40740382
CCOc1cc(cc(c1OCc2ccc(cc2Cl)F)Br)C[NH2+]CC=C C40740422
CCC(C)(C)[NH2+]Cc1cc(c(c(c1)Br)OCc2ccc(cc2Cl)F)OCC C40740474
CCC[NH2+]Cc1cc(c(c(c1)Br)OCc2c(cccc2Cl)F)OCC C40740527
CCOc1cc(cc(c1OCc2c(cccc2Cl)Cl)Cl)C[NH2+]Cc3ccncc3 C40742005
CCOc1cc(cc(c1OCc2ccc(c(c2)Cl)Cl)Cl)C[NH2+]CCCOC C40742206
CCOc1cc(cc(c1OCc2cccc(c2)Cl)Cl)C[NH2+]Cc3ccc4c(c3)OCO4 C40742243
CCCSc1ncc(c(n1)Cl)C(=O)NC[C@@H](c2ccc(cc2)CC)[NH+]3CCCCC3 C40985633
C[NH+](C)[C@H](CNC(=O)c1cnc(nc1Cl)SCc2ccc(cc2)F)c3ccc(cc3)Cl C40985886
C[NH+](C)[C@H](CNC(=O)c1cnc(nc1Cl)SCc2ccc(cc2)F)c3ccc(cc3)F C40985926
c1cc(ccc1c2cnc(o2)CCC(=O)NC[C@@H](c3ccc(cc3)Cl)[NH+]4CCCC4)Cl C41022065
c1cc(ccc1c2cnc(o2)CCC(=O)NC[C@H](c3ccc(cc3)Cl)[NH+]4CCCC4)Cl C41022069
Cc1cc(cc(c1)C2=C([C@H]3CN(CCC3=N2)C(=O)Cc4ccccc4)[C@H](C)C[NH2+]CCc5ccncc5)C C52635060
CC[NH+](CC)[C@H](CNC(=O)N1CCN(CC1)c2cccc(c2)C(F)(F)F)c3ccsc3 C31193522
CC[C@H](C)c1ccccc1NC(=O)Cc2csc(n2)c3ccc(cc3)CN4CC[NH+](CC4)C C62041006
Cc1ccc2=[NH+][C@H](C(=c2c1)CCN(Cc3ccco3)C(=S)Nc4cc(cc(c4)C)C)C C63659200
Cc1ccc2=[NH+][C@H](C(=c2c1)CCN(Cc3ccco3)C(=S)Nc4ccc(cc4)Cl)C C63659221
Cc1ccc(cc1)[C@H]2C(=c3ccccc3=[NH+]2)SCCNC(=O)COc4ccc(cc4)Cl C63755522
C[NH+](CN1C(=O)/C(=C/c2ccc(cc2)F)/SC1=O)CN3C(=O)/C(=C/c4ccc(cc4)F)/SC3=O C06878752
CCCCN1C(=O)/C(=C/c2c(nc3ccccn3c2=O)N4CC[NH+](CC4)CC)/SC1=S C02338764
CC[NH+]1CCN(CC1)C(=O)[C@@H](C)Sc2nnc(n2c3ccccc3C)c4ccncc4 C09128831
CC[NH+]1CCN(CC1)c2c(c(=O)n3ccccc3n2)/C=C\4/C(=O)N(C(=S)S4)CCC(C)C C09271888
C[NH+](C)CCCN(c1nc2c(cccc2s1)OC)C(=O)CS(=O)(=O)c3ccccc3 C09386035
C[NH+]1CCN(CC1)S(=O)(=O)c2ccc(nc2)S[C@H](c3ccccc3)C(=O)N4CCCC4 C09477946
Cc1ccc(cc1)c2csc3c2c(ncn3)SCC(=O)N4CC[NH+](CC4)CC(=O)N5CCCC5 C09516945
c1ccc(cc1)Cn2cc(c(n2)c3cccnc3)C(=O)N4CCN(CC4)c5ccc(c[nH+]5)C(F)(F)F C09727709
C[NH+](Cc1ccccc1Br)CC(=O)N2CCN(CC2)S(=O)(=O)c3cccc(c3)F C09976930
CS(=O)(=O)c1cccc2c1nc(s2)N(CC[NH+]3CCOCC3)C(=O)/C=C/c4cccs4 C10815796
Cc1cccc2c1nc(nc2N3CCCN(CC3)C(=O)C)C[NH+]4CCCC[C@@H]4CCOC C12078937
CCCCCN\1c2ccc(cc2S/C1=C\c3ccc4cc(ccc4[n+]3CC)C)NC(=O)C C13426764
Cc1cc[n+](c(c1C(=O)N2CCC(CC2)(C)[NH+]3CCC(CC3)N(Cc4ccccc4C#N)c5ccccc5)C)[O-] C13560277
CCn1c2ccc(cc2nc1C[NH+](C)Cc3ccc(cc3C)C)S(=O)(=O)N4CCOCC4 C17290411
Cc1cc(on1)c2cnc3cc(nn3c2[C@@H]4CCC[NH+](C4)CC(=O)N(C(C)C)C(C)C)C C19124112
Cc1cc(on1)c2cnc3cc(nn3c2[C@H]4CCC[NH+](C4)CC(=O)N(C(C)C)C(C)C)C C19124116
CC(C)n1c(nnc1SC)C2CC[NH+](CC2)CC(=O)N3CCC[C@H](C3)c4csnn4 C19454619
CC(C)n1c(nnc1SC)C2CC[NH+](CC2)CC(=O)N3CCC[C@@H](C3)c4csnn4 C19454621
CCOC(=O)[C@@H]1CCC[NH+](C1)CC(=O)N2CCC(CC2)c3cc(=O)n4c(n3)CCCCC4 C19530339
C[C@H](C(=O)N1CCN(CC1)S(=O)(=O)c2ccccc2)[NH+]3CCN(CC3)Cc4ccccc4F C21671837
c1cc(ncc1S(=O)(=O)N2CCCC2)N3CC[NH+](CC3)Cc4csc(n4)c5ccsc5 C22318378
Cc1[nH+]ccn1CCN(C)Cc2c(nc3n2cc(cc3)Cl)C(=O)N4C[C@H](O[C@H](C4)C)C C23144795
Cc1ccc(cc1)c2ccc(=O)n(n2)CC[NH+]3CCN(CC3)S(=O)(=O)c4ccccc4F C23244745
C[N+](=CNc1c(nc2ccccc2n1)N3CCN(CC3)C(c4ccccc4)c5ccccc5)C C25197151
Cc1nc(cs1)c2ccc3c(c2)CCN3C(=O)C[NH+](C)[C@@H](C)c4ccc(cc4)n5cncn5 C27365259
c1cc(ccc1C(=O)C[n+]2c3n(c(n2)CNc4ccc(cc4)F)CCCCC3)Br C27525258
Cc1cc(=O)n2c(n1)sc(n2)C[NH+](C)Cc3cn(nc3c4ccccc4)c5ccccc5 C28728483
CC[NH+](Cn1c(=S)n(c(n1)C[C@@H]2CCS(=O)(=O)C2)C)C3C4CC5CC(C4)CC3C5 C32935465
CCCCN1C(=O)/C(=C/c2c(c(c(=O)n(c2N3CC[NH+](CC3)CC)C)C#N)C)/SC1=S C33386994
CC[NH+]1CCN(CC1)c2c(c(c(c(=O)n2C)C#N)C)/C=C\3/C(=O)N(C(=S)S3)CCC(C)C C33387054
CCn1c(c(c(c(c1=O)C#N)C)/C=C\2/C(=O)N(C(=S)S2)Cc3ccc(cc3)F)N4CC[NH+](CC4)CC C33479762
CCc1c(sc2c1c(=O)n(c(n2)N3CC[NH+](CC3)CC=C)CC(=O)N4CCCCC4)C C34748998
c1cc[nH+]c(c1)N2CCN(CC2)C(=O)c3ccc(o3)CS(=O)(=O)c4cccc(c4)C(F)(F)F C04118878
COc1ccc(cc1)C2=N[NH+]=C(SC2)N3CCN(CC3)C(=O)COc4ccccc4F C38553697
Cc1nc2c(c(n1)SCC(=O)C3=c4ccccc4=[NH+][C@H]3C)c(=O)n(c(=O)n2CC(C)C)C C39164129
COc1ccc(cc1)c2csc([n+]2CCC3=CN=C4C3=C[C@H](C=C4)Cl)NC5CCCCC5 C39330786
Cc1ccc(c2=[NH+]C(=O)[C@@H](C=c12)[C@@H](c3nnnn3CCOC)N4CCc5ccccc5C4)C C39711087
Cc1ccc(c2=[NH+]C(=O)[C@H](C=c12)[C@@H](c3nnnn3CCOC)N4CCc5ccccc5C4)C C39711088
Cc1ccc(c2=[NH+]C(=O)[C@@H](C=c12)[C@H](c3nnnn3CCOC)N4CCc5ccccc5C4)C C39711089
CC(C)(C)CC[NH+]1CCN(CC1)C(=O)c2cc(ccc2Cl)S(=O)(=O)N3CCCC3 C40157066
c1ccc(cc1)c2ccc(cc2)C(=O)N3CC[C@@H]4[C@H](C3)CCC(=O)N4CCCn5cc[nH+]c5 C43609915
Cc1cc(c(n1[C@H]2CCS(=O)(=O)C2)C)C(=O)CSc3[nH+]c(c(n3CC(C)C)C)C C45396300
Cc1cc(nc([nH+]1)C(C)C)N2CCN(CC2)C(=O)c3cccc(c3)OCc4csc(n4)C C45582231
c1cc(c2c(c1)OCCO2)C(=O)N3CC[NH+](CC3)CCCc4nc(no4)c5cccs5 C60136225
CC(C)[C@@H](C(=O)N1CCN(CC1)Cc2cc(=O)n3ccsc3[nH+]2)Sc4ccccc4 C60373094
CC(C)OCCCN1CC(=O)N2[C@H](C1=O)CC3=c4ccccc4=[NH+][C@@H]3[C@@H]2c5cccc(c5)OC C63138328
CC(C)OCCCN1CC(=O)N2[C@H](C1=O)CC3=c4ccccc4=[NH+][C@H]3[C@H]2c5cccc(c5)OC C63138332
COc1ccccc1[C@H]2[C@H]3C(=c4ccccc4=[NH+]3)C[C@@H]5N2C(=O)CN(C5=O)CC(OC)OC C63142304
CCCN1C(=O)[C@@H]2CC3=c4ccccc4=[NH+][C@@H]3[C@@H](N2C1=O)c5cc(c(c(c5)OC)OC)OC C63339781
CCCN1C(=O)[C@@H]2CC3=c4ccccc4=[NH+][C@H]3[C@@H](N2C1=O)c5cc(c(c(c5)OC)OC)OC C63339782
CC(C)(C)n1c(nnn1)[C@H](c2ccc(cc2)F)[NH+](Cc3cccnc3)C[C@@H]4CCCO4 C04230903
CC[NH+](CC)CCN(c1nc2c(cc(cc2s1)C)C)C(=O)CN3C(=O)CCC3=O C05122146
C[NH+](C)CCCN(c1nc2c(ccc(c2s1)Cl)OC)C(=O)C3=COCCO3 C05256933
CCOc1cccc2c1nc(s2)N(CC[NH+]3CCOCC3)C(=O)C4=COCCO4 C05306792
CCOC(=O)Cn1c(=O)c2c3c(sc2n(c1=O)CC[NH+]4CCCC4)C[C@@H](CC3)C C06759645
CCOC(=O)Cn1c(=O)c2c3c(sc2n(c1=O)CC[NH+]4CCCC4)CC[C@@H](C3)C C06764633
Cc1c(c(on1)/C=C/[NH+]2CCOCC2)S(=O)(=O)N(C)CCc3ccc(cc3)Cl C09502372
CCCCn1c(cnc1S(=O)(=O)CC)C[NH+](C)Cc2ccc(cc2)n3cccn3 C11663785
CC[NH+](CC)[C@@H]1CCN(C1)C(=O)c2cnn(c2C(C)C)c3nccc(n3)c4ccco4 C12027799
Cc1ccnc(n1)S[C@@H]2C[C@H]([NH+](C2)Cc3ccccc3OCC=C)C(=O)N(C)C C12051299
CC(C)(C)CS(=O)(=O)c1ncc(n1CCOC)C[NH+](C)CC[C@@H]2CCCCO2 C12197714
CC(C)(C)CS(=O)(=O)c1ncc(n1CCOC)C[NH+](C)CC[C@H]2CCCCO2 C12197718
C[NH+](Cc1ccc2c(c1)OCCO2)Cc3nnc(n3CC=C)SC[C@H]4CCCO4 C12278471
CCOC(=O)C[C@H]1COCC[NH+]1Cc2c(nc3n2ccs3)C(=O)N4CCCCCCC4 C12307310
Cc1ccc(o1)C[NH+](C)CC(=O)c2cc(n(c2C)c3c(n(n(c3=O)c4ccccc4)C)C)C C14244577
C[NH+](Cc1ccc(cc1)OC[C@H]2CCCN(C2)C(=O)c3cncs3)Cc4ccon4 C14974514
CC(C)C[NH+](CC(C)C)Cn1c2cc(ccc2oc1=S)S(=O)(=O)N3CCOCC3 C16074793
CC(C)(C)n1c(nnn1)[C@@H](c2cccs2)[NH+](Cc3cccnc3)C[C@@H]4CCCO4 C04230904
C[NH+](C)CCN(Cc1cc2cc3c(cc2nc1N(C)C)OCO3)C(=O)[C@H]4CCCO4 C15003196
CC[NH+]1CCC[C@H](C1)CN(C)Cc2cnc(n2CCOC)S(=O)(=O)CC3CC3 C19885620
CN(C)c1ccc(cc1)/C=C(\C#N)/C(=O)OCC(=O)N2CCN(CC2)c3cccc[nH+]3 C32778476
CCCn1c(=O)c2c(c(sc2nc1N3CC[NH+](CC3)CC(=O)N(CC)CC)C)C C34748656
CCCCn1c(=O)c2c(c(sc2nc1N3CC[NH+](CC3)CC(=O)N(C)C)C)CC C34749282
CCC(=O)N(CCOC)Cc1c(nn(c1N2CC[NH+](CC2)C)c3cccc(c3)F)C C34831273
CC[NH+](CC)CCN1[C@@H](c2c(=O)c3cc(ccc3oc2C1=O)F)c4ccc(cc4)[N+](=O)[O-] C35486348
CCN1CCN(CC1)C(=O)C[C@H](c2cc(cc(c2)OC)OC)c3c[nH+]c4n3[C@@H](CCC4)C C35956970
CCN1CCN(CC1)C(=O)C[C@@H](c2cc(cc(c2)OC)OC)c3c[nH+]c4n3[C@H](CCC4)C C35956971
C[NH+]1CCN(CC1)c2cc(nc(n2)SCc3ccc(o3)C(=O)N4CCCC4)COC C36040945
CC(=O)N(CC[NH+](C)C)Cc1c(noc1N2CCc3ccccc3C2)c4ccccc4 C36249010
CC(C)C(=O)N(Cc1c(noc1N2CC[NH+](CC2)C)c3ccc(cc3)F)C[C@H]4CCCO4 C36312224
C[C@@H](c1nnc(n1c2ccccc2)SCC(=O)N(C)[C@@H]3CCS(=O)(=O)C3)[NH+](C)C C02726045
C[C@@H](C(=O)C1=c2ccccc2=[NH+]C1)OC(=O)c3cccc(c3)S(=O)(=O)N4CCOCC4 C38798907
Cc1ccc2=C[C@@H](C(=O)[NH+]=c2c1)CN(CCOC)S(=O)(=O)c3ccc(cc3)OC C38994841
CC(C)CN(C[C@H]1C=c2ccccc2=[NH+]C1=O)C(=O)c3cc(c(c(c3)OC)OC)OC C39015503
CC[NH+](CC)CCN(CC)[C@@H]1CCc2c(c(nn2C)C(=O)N(C)Cc3ccco3)C1 C23158648
CCCn1c2c(c(n1)C(=O)N3CCCCCC3)C[C@H](CC2)[NH+]4CCN(CC4)CCOC C23353468
c1cc(=O)n(nc1Cl)CC(=O)N(C[C@H]2CCCO2)CC3CC[NH+](CC3)C4CCCC4 C39364442
CC(C)n1cc(cn1)CN2CC[C@@]3(C2)CCC[NH+](C3)Cc4cccc(c4OC)OC C14965919
CCc1ccc2=[NH+]C(=O)[C@@H](C=c2c1)[C@H](c3nnnn3CCOC)N4CCc5ccccc5C4 C39710382
COc1ccc(cc1)N(Cc2cccs2)C(=O)CSc3nnc(o3)C4=[NH+]C=CC4 C39738657
C[C@@H](c1ccc(cc1)n2cncn2)[NH+](C)Cc3ccc(o3)S(=O)(=O)N4CCCC4 C40115555
CCCN1CCN(CC1)C(=O)c2c[n+](cc3c2nn(c3O)c4ccccc4)CCOC C56965569
CCn1cc[nH+]c1CN2CCN(CC2)Cc3nc(no3)c4cccc(c4)C(F)(F)F C60378818
CCN(CC)S(=O)(=O)c1ccc(cc1)C(=O)N2CCC(CC2)Cn3cc[nH+]c3C C62129482
C[C@@H]1C(=c2ccccc2=[NH+]1)C(=O)[C@H](C)OC(=O)c3cccc(c3)S(=O)(=O)N(C)C C39777319
CCCCOCCCN1CC(=O)N2CCC3=c4cc(ccc4=[NH+][C@H]3[C@]2(C1=O)C)OC C63362155
CCN(Cc1ccc2c(c1)OCO2)C(=O)CSc3nnc(o3)C4=c5ccccc5=[NH+]C4 C63830542
CC(C)[C@H]1[C@H]2C(=c3ccccc3=[NH+]2)CCN1Cc4cnc(n4CCCOC)S(=O)(=O)C C64084157
CN(CCOC)Cc1c(nc2n1cccc2)C(=O)N3CC[NH+](CC3)C4CCCCC4 C19811373
CCOc1cc(ccc1O[C@H](C)C(=O)N(C)C)/C=C(\C#N)/C(=O)C2=c3ccccc3=[NH+][C@@H]2C C64220559
Cc1cc[nH+]c(c1)N[C@@H](c2ccccc2[N+](=O)[O-])c3ccc4cccnc4c3O C01171698
C[C@@H]1[C@H]2[C@@H](C(=O)N(C2=O)c3cccc4c3cccc4)[C@@]5([NH2+]1)c6ccccc6NC5=O C04580421
Cc1cc(=O)n2c(n1)NC(=[NH+][C@@H]2c3ccc(cc3)OC)Nc4ccc(cc4)OC C04413833
Cc1cc(=O)n2c(n1)NC(=[NH+][C@H]2c3ccc(cc3)Cl)NCc4ccc(cc4)OC C09225426
CC1(Cc2c(c(sc2C([NH2+]1)(C)C)NC(=O)c3nc4ccccc4o3)C#N)C C10062071
C[C@H]1c2cc3c(cc2C4(CCCC4)C[NH+]1CC(=O)NC(=O)NCC(F)(F)F)OCCO3 C11286450
CCOC(=O)c1c2c(sc1NC(=O)c3ccno3)C([NH2+]C(C2)(C)C)(C)C C13596011
Cc1ccc2c(c1)c(c([nH]2)[C@@H]3CCCN(C3)C(=O)C[C@H]4C(=O)NCC[NH+]4C)c5ccncc5 C19220206
Cc1c(cn(n1)C=C)C[NH+]2CCC[C@H]2c3cc(n4c(n3)cc(n4)C(C)(C)C)N C19584214
CC1(CC2=C(C(=O)C1)C3(CC[NH+](CC3)C)N=C(N2)Nc4nc5ccccc5o4)C C22402117
Cc1cc([nH+]c2c1c(c(s2)C(=O)OCc3nnc(o3)c4ccc(cc4)Cl)N)C C29033435
Cc1cc(c2c(n1)n3c(n2)CCCCC3)C(=O)NC4CC([NH2+]C(C4)(C)C)(C)C C29600698
CC(C)[C@@H](C(=O)OC)NC(=O)N1CCc2c([nH+]c[nH]2)[C@@H]1c3cccc(c3F)F C20744432
C[C@@H]1C[C@@H](C[NH+](C1)Cc2c(nc3n2cc(cc3)N)c4cccc(c4)[N+](=O)[O-])C C36274308
CC[C@H]1CCCC[NH+]1Cc2c(nc3n2cc(cc3)N)c4ccc(cc4)[N+](=O)[O-] C36274666
CC[C@@H]1CCCC[NH+]1Cc2c(nc3n2cc(cc3)N)c4cccc(c4)[N+](=O)[O-] C36274668
Cc1c(s/c(=N\C(=O)C2=CC3=[NH+][C@@H](C[C@H](N3N2)C(F)(F)F)c4ccco4)/[nH]1)C C01326491
c1ccc(cc1)c2csc(n2)NNC3=c4cc5c(cc4=[NH+]C3=O)OCCO5 C07349955
CCCC1=C2[C@H](C(=C(N([C@H]2N=N1)c3ccccc3)[NH3+])C#N)c4c(onc4Cl)C C39167694
C[C@H]1C(=C(N(N1)C)C)c2ccnc(n2)NCCC3=c4cc(ccc4=[NH+][C@@H]3C)C#N C39420847
C[C@H]1C[C@@H](N(N1)[C@@H]2CC[NH+](C2)C3CCN(CC3)c4cccc(c4)c5ccn[nH]5)C C39438556
COc1ccc2=[NH+]C(=O)[C@H](C=c2c1)[C@@H]3c4c5ccccc5ccc4OC(=C3C#N)N C39697629
c1cc(c(cc1Cl)Cl)Nc2c(c(ncn2)Nc3cc[nH+]cc3)[N+](=O)[O-] C40586404
CC[C@H](C)N1C(=O)[C@H]2[C@H]([NH2+][C@]3([C@H]2C1=O)c4cc(ccc4NC3=O)Cl)CC(C)C C16022099
CC(C)C[C@@H]1[C@@H]2[C@@H](C(=O)N(C2=O)C(C)(C)C)[C@@]3([NH2+]1)c4cccc(c4NC3=O)Cl C05351858
CCN1c2c(ccc(n2)Cl)N(C(=O)c3c1ncc(c3)CCc4cc[nH+]c(c4)N)C C06385130
C[C@H](c1ccc(cc1)N2CC[NH+](CC2)C)NC(=O)Nc3cccc4c3OCCO4 C56725750
C[C@H]1CN(C[C@@H](O1)C)c2ccc(c[nH+]2)CNC(=O)N[C@@H](C)c3ccccc3Cl C47891057
Cc1ccc(cc1)NC(=O)N2Cc3c([nH+]c[nH]3)C[C@H]2c4nc(no4)c5ccc(cc5)Cl C12530132
Cc1ccc(cc1)[C@H](CNC(=O)Nc2cc3c(nn(c3nc2)C)C)[NH+]4CCCC4 C61767648
C/C(=[NH+]/C1=NC2=[NH+]C(=C[C@H](N2[N-]1)c3ccc(cc3)OC)c4ccc(cc4)Cl)/O C13127653
C[C@@H]1CCC[NH+](C1)[C@@H](C)CNC(=O)N2CCC(CC2)NC(=O)C3CCCCC3 C62485826
Cc1cc(ccc1N/C=C\2/C(=C(C(=O)N(C2=O)CCC3=c4ccccc4=[NH+]C3)C#N)C)O C63279637
COc1ccc(cc1)OCC2=NN3[C@@H](NN[C@@H]3S2)[C@@H]4C=c5ccccc5=[NH+]4 C63280791
CC[NH+]1CCC2=c3ccccc3=[NH+][C@@H]2[C@@H]1c4c([nH]c(=O)n(c4=O)c5ccccc5C)[O-] C63384277
c1ccc(c(c1)C(=O)NNC(=O)[C@H]2C=c3cc(ccc3=[NH+]2)OC(F)(F)F)Cl C63598861
COc1ccc2=C[C@H]([NH+]=c2c1)C(=O)Nc3cc(ccc3OC)[C@@H]4Nc5ccccc5O4 C63617445
Cc1ccc(cc1C)[C@H]2CCC[NH+]2CC(=O)Nc3c4c(c(n[nH]c4=O)C)c(o3)C C63619580
CCN1[C@H]([NH+]=N[C@@H]1SCc2[nH]c(=O)c3ccccc3n2)c4ccccc4O C39572422
Cc1ccc(c(c1)C)N2[C@@H](NC(=O)[C@@H](C2=O)[C@H]3[C@@H]4C(=c5ccccc5=[NH+]4)CCN3)S C63720217
Cc1cc2=C([C@@H]([NH+]=c2c(c1)NC(=O)NC(C)C)C(=O)N3CCOCC3)c4ccccc4 C63746667
c1ccc2=[NH+]CC(=c2c1)C(=O)NNC(=O)c3cc(on3)c4cccc(c4)Cl C63913561
Cc1c(c2c(=O)[nH]cnc2o1)C(=O)NC[C@@H](c3ccccc3)C4=c5ccccc5=[NH+]C4 C64202280
Cc1c(c2c(=O)[nH]cnc2o1)C(=O)NC[C@H](c3ccccc3)C4=c5ccccc5=[NH+]C4 C64202281
c1ccc2=[NH+]CC(=c2c1)CCNC(=O)/C=C\3/C[C@@H](ON3)c4ccc5c(c4)OCO5 C64403606
CCn1ccc(n1)C(=O)N2CCC[C@@]3(C2)/C(=[NH+]/Cc4ccccc4)/Nc5ccccc5N3 C65259930
CCn1cc(c(n1)C(=O)N2CC[C@@]3(C2)/C(=[NH+]/C(C)(C)C)/Nc4ccccc4CN3)Cl C65266011
CC(C)(C)/[NH+]=C\1/[C@]2(CCN(C2)C(=O)c3cc(ccc3Cl)F)Nc4cccnc4N1 C65266434
CCOc1cccc(c1O)[C@H]2CC(=NC3([NH2+]2)CCN(CC3)C(=O)C)c4ccc(cc4C)C C65298449
Cc1ccn2cc([nH+]c2c1)CNC(=O)Nc3ccc(c(c3)Cl)n4cccn4 C67287751
CCN(Cc1cc(ccc1O)Nc2ccnc3c2ccc(c3)Cl)C(=O)N4CC[NH+](CC4)C C01583638
Cc1cc[nH+]c(c1)N[C@H](c2ccc(cc2)[N+](=O)[O-])c3ccc4ccc(nc4c3O)C C04978760
C[C@@H]1CC(=O)Nc2ccccc2N1C(=O)C[NH+](C)[C@@H](C)C(=O)Nc3ccc(cc3F)Cl C11073842
C[C@]1(C(=O)N(C(=O)N1)C[NH+]2CCN(CC2)c3ccccc3O)c4ccc5ccccc5c4 C09208673
CC(C)[C@H]1Cc2c(c([nH+]c3c2c(c(s3)c4ccc(cc4)[N+](=O)[O-])N)N5CCOCC5)CO1 C09108688
CCc1cc2cnc(nc2n(c1=O)C3CCCC3)Nc4ccc(cn4)N5CC[NH2+]CC5 C13641596
CCNc1ccc[nH+]c1N2CCN(CC2)C(=O)[C@@]3(CCc4c(c(c(c(c4O3)C)C)O)C)C C13651280
C[NH+]1CCc2c(sc3c2C(=O)N[C@H](N3)c4ccc(o4)c5ccc(cc5Cl)[N+](=O)[O-])C1 C20080213
C[NH+]1CCc2c(sc3c2C(=O)N[C@@H](N3)c4ccc(o4)c5cc(ccc5Cl)[N+](=O)[O-])C1 C20100120
Cc1cc(ccc1c2ccc(o2)[C@H]3Nc4c(c5c(s4)C[NH+](CC5)C)C(=O)N3)[N+](=O)[O-] C20130361
CC1(CC(CC([NH2+]1)(C)C)Nc2ccc(cc2[N+](=O)[O-])S(=O)(=O)N3CCCCC3)C C22357225
CC1(CC(CC([NH2+]1)(C)C)Nc2ccc(cc2[N+](=O)[O-])S(=O)(=O)N3CCCC3)C C22357232
CCC[C@@]1(C(=O)N(C(=O)N1)Cc2cc(oc-3cc(=[NH+]C(=O)C)ccc23)O)c4ccccc4 C32859618
CCOC(=O)c1c2c(sc1NC(=O)c3cc4ccccc4oc3=O)C([NH2+]C(C2)(C)C)(C)C C35132421
CC1=C([C@@H](N2CCCSC2=[NH+]1)c3ccc(cc3)NC(=O)/C=C/c4ccccc4)C(=O)NC C35337738
CC(C)[NH+]1CCN(CC1)c2nc(c3c(n(nc3n2)c4cccc(c4)F)N)c5ccc(cc5)F C35930150
COC(=O)c1ccc(cc1)NC(=O)N2CCc3c([nH+]c[nH]3)[C@@H]2c4cccc(c4F)F C20744724
CC(C)[C@H](C(=O)OC)NC(=O)N1CCc2c([nH+]c[nH]2)[C@@H]1c3ccc(c(c3F)F)F C36597386
C[C@@H]1CN(C[C@@H](O1)C)Cc2c([nH+]c3n2cc(cc3)N)c4ccc(cc4)OC(C)C C36272686
CC1(Cc2c(c(sc2C([NH2+]1)(C)C)NC(=O)c3ccccc3[N+](=O)[O-])C(=O)OC)C C04275280
COc1ccc(cc1)[C@@H]2C=C([NH+]=C3N2NC(=N3)NC(=O)c4cccnc4)c5ccc(cc5)Cl C10001460
Cc1cc(nn1C(C)C)C(=O)Nc2c(c3c(s2)C([NH2+]C(C3)(C)C)(C)C)C(=O)OC C38508887
Cc1c(cccc1[N+](=O)[O-])C(=O)Nc2c(c3c(s2)C([NH2+]C(C3)(C)C)(C)C)C(=O)OC C38806220
Cc1ccc(c(c1)C)S(=O)(=O)/N=C\2/[C@H]([NH+]=c3ccccc3=[NH+]2)Nc4ccc(cc4)C(=O)[O-] C38971665
Cc1ccc(c(c1)S(=O)(=O)/N=C\2/[C@@H]([NH+]=c3ccccc3=[NH+]2)Nc4ccc(cc4)C(=O)[O-])C C38984177
CC(=O)/[NH+]=c\1/ccc-2c(cc(oc2c1)O)COC(=O)c3ccc4ccccc4c3O C23462758
COc1ccc(cc1)[C@H]2[C@H]3C(=c4ccccc4=[NH+]C3=O)NC(=N2)Nc5nc6ccccc6s5 C39916365
CCOc1ccc(cc1)[C@@H]2[C@@H]3C(=c4ccccc4=[NH+]C3=O)NC(=N2)Nc5nc6ccccc6o5 C39916374
CCCC1=Nc2ccccc2[C@@H]3N1N/C(=N/C(=O)C4=CC5=c6ccccc6=[NH+][C@@H]5C(=N4)C)/N3 C39940504
c1ccc2=[NH+]CC(=c2c1)/C=N/NC(=O)c3cc([nH]n3)c4ccc5c6c4cccc6CC5 C39942842
Cc1cc(nc(c1C[NH3+])Sc2c(c(c(s2)Br)[N+](=O)[O-])[N+](=O)[O-])C C44249518
COCc1c(c2n(n1)C(=C/C(=C\3/C4=C(CCC4)[NH+]=N3)/N2)O)c5ccc(cc5)OC C19594253
c1ccc(cc1)N2C(=O)/C(=C\3/CCCCCCN3)/C(=N2)/[NH+]=C/4\CCCCCCN4 C08132317
Cc1ccc(cc1)c2nc(on2)[C@@H]3Cc4c([nH]c[nH+]4)CN3C(=O)NC5CCCCC5 C15675806
c1ccc(cc1)NC(=O)N2Cc3c([nH+]c[nH]3)C[C@H]2c4nc(no4)c5ccc(c(c5)Cl)F C15707319
COC(=O)c1ccccc1NC(=O)N2CCc3c([nH+]c[nH]3)[C@@H]2c4cc(ccc4F)Cl C20734809
CC[NH+]1CCC2=c3ccccc3=[NH+][C@H]2[C@@H]1c4c([nH]c(=O)n(c4=O)c5cc(cc(c5)C)C)[O-] C63384076
Cc1cc(c2c(c1)OC(=O)[C@@H]([C@@H]2C)CC(=O)NCCC3=c4cc(ccc4=[NH+]C3)F)O C63490949
Cc1cccc2c1N[C@H](S2)NC(=O)[C@H]3CC(=O)N(C3)CCC4=c5cc(ccc5=[NH+]C4)Cl C63557055
c1cc2c(nc1)S[C@H](N2)N3CCC[C@@H](C3)C(=O)NCCC4=c5cc(ccc5=[NH+]C4)Cl C63655797
Cc1cc2=C([C@H]([NH+]=c2c(c1)NC(=O)NCC(C)C)C(=O)N3CCOCC3)c4ccccc4 C63746701
COc1ccc(cc1)[C@H]2c3c([nH]c[nH+]3)CCN2C(=O)Nc4ccc(cc4C(=O)OC)F C40287125
COc1ccc(cc1NC(=O)N2CCc3c([nH+]c[nH]3)[C@H]2c4ccc(c(c4)Cl)F)C(=O)OC C40284690
COC(=O)c1cc(ccc1NC(=O)N2CCc3c([nH+]c[nH]3)[C@@H]2c4cccc(c4F)F)F C40267000
COc1ccc(cc1NC(=O)N2CCc3c([nH+]c[nH]3)[C@@H]2c4cccc(c4)F)C(=O)OC C40283396
C[C@H]1c2cc3c(cc2OC(=O)[C@@H]1CC(=O)NCCc4c[nH+]c[nH]4)OC5(CCCCC5)CC3 C53629509
c1ccc2c(c1)N/C(=[NH+]\C3CCCC3)/[C@@]4(N2)CCCN(C4)C(=O)[C@@H]5C6=C(CCCC6)N=N5 C65259994
CC(C)(C)/[NH+]=C\1/[C@]2(CCN(C2)C(=O)c3cc(ccc3OC)Cl)Nc4cccnc4N1 C65266438
CC(C)(CNC(=O)Nc1ccc(cc1)c2nnc3n2CCCC3)[NH+]4CCCCC4 C66957002
COc1ccc(cc1F)/[NH+]=c\2/c(cc3ccc(cc3o2)O)C(=O)Nc4nccs4 C67298241
C[NH+](C)CCCN1[C@@H](/C(=C(/c2ccncc2)\O)/C(=O)C1=O)c3ccc(cc3)OCC=C C06294692
Cc1ccc(c2c1nc(s2)N(CCC[NH+](C)C)C(=O)CCS(=O)(=O)c3ccc(cc3)OC)C C10028543
c1ccc(cc1)OCC[NH2+]CC[C@H]2CCC(=O)N2Cc3ccc(cc3)n4cccn4 C12149233
CCS(=O)(=O)c1ncc(n1Cc2ccccc2)C[NH+](C)C[C@@H](c3ccccc3)O C12434121
CCCn1c2c(c(n1)C(=O)N3CCSCC3)C[C@H](CC2)[NH2+]CCCOC(C)C C14542844
CCOc1ccccc1c2nc(c(o2)C)C[NH+](Cc3cccnc3)C[C@@H]4CCC(=O)N4 C11662645
CCC(CC)[NH+]1CCc2c(sc(c2C(=O)OC)S(=O)(=O)NC[C@H]3CCCO3)C1 C14951753
CCC(CC)C[NH+]1C[C@@H](C[C@H]1C(=O)NCc2cccc(c2)C(F)(F)F)n3cnnn3 C14990076
COc1cc2cc(c(nc2cc1OC)OCC(=C)Cl)C[NH2+]Cc3cn4ccsc4n3 C15067870
Cc1c(n(c(c1C#N)NC(=O)C[NH+](C)CCOc2ccc(cc2)F)C[C@@H]3CCCO3)C C15101631
Cc1c(n(c(c1C#N)NC(=O)C[NH+](C)CCOc2ccc(cc2)F)C[C@H]3CCCO3)C C15101632
CCCCn1c(cnc1S(=O)(=O)CC)C[NH+]2CCC[C@H](C2)CN3CCOCC3 C20454659
COCC[NH2+]Cc1cc(c(c(c1)Br)OCc2ccc3c(c2)OCCO3)OC C20876937
Cc1ccc(o1)C[NH+](C)Cc2nnc(n2c3cccc(c3)Cl)SCCCO C20908264
CC(=O)c1ccc(cc1)n2cccc2C[NH+](CCN3CCOCC3)Cc4cccnc4 C22931513
c1cc(oc1)C[NH+](Cc2ccco2)CC(=O)Nc3ccc(cc3)CN4CCOCC4 C15448610
CCOC(=O)c1c(csc1NC(=O)C[NH+]2CCC[C@H]2C(=O)N(C)C)CC(C)C C27566940
CCOC(=O)c1ccsc1NC(=O)C[NH+](Cc2cccs2)C[C@H]3CCCO3 C29114526
C[NH+](C)CCN(Cc1cc(ccc1N(C)C)NC(=O)c2cccs2)C(=O)c3ccco3 C35945556
CC(C)n1c(cnc1S(=O)(=O)Cc2cccc(c2)Cl)C[NH2+]CCN3CCOCC3 C36029487
CC(C)C[NH2+]Cc1cnc(n1C[C@H]2CCCO2)S(=O)(=O)Cc3ccccc3F C36029524
CC(C)NC(=O)c1coc(n1)C[NH+](Cc2cccc(c2)C(F)(F)F)Cc3ccoc3 C36065480
COCCC[NH2+]CC(=O)N1CCc2c(ccs2)[C@@H]1COc3ccc(cc3)Cl C36094633
CC(C)C[NH+](Cc1c(noc1N2CCCC2)c3ccccc3)C[C@H](COCC#C)O C36149195
C[C@H]1CCCC[NH+]1CCCNC(=O)[C@@H](C2CCCC2)N3CCN(CC3)C(=O)COC C36256950
Cc1cccc(c1)OC[C@H]2c3ccsc3CCN2C(=O)C[NH+](CCOC)C[C@@H](C)O C36309440
COc1ccccc1/C=C\2/C(=O)N(C(=S)S2)CCC(=O)NCCCn3cc[nH+]c3 C09187673
C[C@H]1C(=c2ccccc2=[NH+]1)C(=O)COC(=O)[C@@H](C)SCC(=O)Nc3ccc(cc3)F C38800518
c1ccc(cc1)[C@H]2[C@@H](C(=O)N2CC(=O)NCCCn3cc[nH+]c3)Oc4ccccc4 C39265707
c1ccc(cc1)[C@@H]2[C@H](C(=O)N2CC(=O)NCCCn3cc[nH+]c3)Oc4ccccc4 C39265708
C[C@@H](Cc1cccc(c1)C(F)(F)F)[NH+]2CCN(CC2)CCn3cc(nn3)C(=O)NC(C)C C23362636
CCCC[C@@H](C(=O)N1CCC(CC1)C[NH+](C)C(C)C)NC2=NS(=O)(=O)c3c2cccc3 C39563887
CC[NH+]1CCN(CC1)Cc2ccccc2CNC(=O)CSCc3c(noc3C)C C40089839
CN(C)c1ccc(cc1)C[NH+](C[C@@H]2CCCO2)C[C@@H](COc3ccccc3C=O)O C40318849
c1ccc(c(c1)C=O)OC[C@H](C[NH+](Cc2ccc(o2)Br)[C@@H]3CCS(=O)(=O)C3)O C40318976
CCCCS(=O)(=O)c1ncc(c(n1)Cl)C(=O)NC[C@@H](c2ccc(cc2)F)[NH+](C)C C40986281
CCOc1c(cccn1)C[NH+]2CCC[C@H](C2)C(=O)N[C@H]3CCCC[C@H]3C(=O)OCC C44942234
C[C@H](C(=O)N(CCC#N)c1ccccc1)[NH+](C)CC(=O)Nc2ccccc2SC C46556751
CC[NH+](CC)[C@H](CNC(=O)CCN1C(=O)c2ccccc2N3[C@@]1(CCC3=O)C)c4ccccc4 C46705331
Cc1cc(c(n1[C@H](C)COC)C)/C=C(/C#N)\C(=O)NCCCC[NH+]2CCC[C@@H](C2)C C58965888
COc1ccc(cc1NC(=S)N(CCCn2cc[nH+]c2)Cc3cccnc3)Cl C06621674
COc1ccc(c(c1)OC)NC(=S)N(CCCn2cc[nH+]c2)Cc3ccc(cc3)F C59170094
CC[NH+](CC)[C@@H](CC(C)C)CNc1ccc(cc1S(=O)(=O)C)S(=O)(=O)C C59419519
C[C@H]1CCC[NH+](C1)C(C)(C)CNC(=O)CCCN(C)S(=O)(=O)c2cccs2 C59983571
CCOC(=O)[C@@H]1[C@@H](SC2=C1CCC2)NC(=O)COC(=O)CC3=c4ccccc4=[NH+]C3 C63228829
COC(=O)[C@H]1[C@H](SC2=C1CCC2)NC(=O)COC(=O)CCC3=c4ccccc4=[NH+]C3 C63230157
CC(C)CCn1c2c(c(n1)C(=O)NCCOC)CN(CC2)CC3=c4ccccc4=[NH+]C3 C63985490
CC(C)CCn1c2c(c(n1)C(=O)NCCOC)CN(CC2)C[C@H]3C=c4ccccc4=[NH+]3 C63994332
CN(CCCC(=O)NCCC1=c2ccccc2=[NH+]C1)S(=O)(=O)c3ccc(cc3)F C64042654
CN(C[C@H]1C=c2ccccc2=[NH+]1)C[C@@H]3NN=C(N3C[C@@H]4CCCO4)SCc5ccccn5 C64143635
C[NH+](Cc1cnc(n1CCCOC)S(=O)(=O)C2CCCC2)C[C@H]3CCCCO3 C11663327
Cc1cc(n(n1)C[C@@H](C[NH+](Cc2ccc3ccccc3n2)Cc4ccco4)O)C C12147981
c1cc(oc1)C[NH+](C[C@@H](COc2ccc(cc2)Cl)O)[C@@H]3CCS(=O)(=O)C3 C12389750
CCN1C(=O)[C@@H]2[C@H]([NH2+][C@@]([C@H]2C1=O)(CCSC)C(=O)OCC)c3cccs3 C12496571
Cc1cc(n(n1)C[C@H](C[NH+](Cc2cccc3c2nccc3)Cc4ccco4)O)C C13991990
CCCn1c2c(c(n1)C(=O)N3CCSCC3)C[C@@H](CC2)[NH2+]CCCOCC C14540759
CC(C)CN1C[C@H](C[NH+](CC1=O)Cc2ccc(o2)CO)OCc3ccccc3F C14732359
CC(C)(C[NH2+]Cc1cc2cc(c(cc2n(c1=O)CC(=C)Cl)OC)OC)OC C14987279
CCOc1cc(ccc1OC(F)F)C[NH+](Cc2nnc(o2)c3ccco3)C4CC4 C16419289
CCn1c2c(c(n1)C(=O)N(C)Cc3ccco3)C[C@@H](CC2)[NH2+]CCCSC C19839669
CCC[C@H](CNC(=O)C[n+]1cccc(c1)C(=O)C)c2ccc(cc2Cl)Cl C29344905
CCOC(=O)c1ccc[n+](c1)CC(=O)N[C@@H](c2ccc(cc2)F)c3cccs3 C29382632
CC[NH+](CC)[C@@H](CNC(=O)Cn1c(cc(c1C)c2csc(n2)C)C)C(C)C C31385188
CC(C)CC[NH2+][C@H]1CS(=O)(=O)C[C@@H]1S(=O)(=O)c2ccc(cc2)OC(C)C C32536499
CC[NH+](CC)[C@H](CNC(=O)CCn1c2ccccc2n(c1=O)C)c3ccsc3 C31984928
Cc1csc(n1)NC(=O)CN(CC[NH+](C)C)C(=O)CSc2ccccc2 C35343569
COCC[NH2+]CC(=O)N1CCc2c(ccs2)[C@@H]1COc3cccc(c3)OC C35717095
COCC[NH2+]CC(=O)N1CCc2c(ccs2)[C@@H]1COc3ccc(cc3)OC C35717146
CC(C)[NH2+]Cc1cnc(n1C[C@H]2CCCO2)S(=O)(=O)Cc3ccccc3F C36029530
Cc1c(c(n(n1)CCC#N)C)CCC(=O)NC[C@@H](c2cccs2)[NH+]3CCCC3 C36739381
Cc1c(c(nn1[C@H]2CCC[NH+](C2)C)C(F)(F)F)C(=O)NCCCOC(C)C C36704457
C[NH+](C)CCn1c2c(c(nc1=O)SCC(=O)NCc3ccc(cc3)F)CCC2 C38786370
CN(C)c1ncc(s1)CN2CC[NH+]([C@@H](C2)CCO)Cc3ccc(cc3F)OC C39479174
c1ccc(c(c1)OC[C@H](C[NH+](Cc2ccco2)[C@@H]3CCS(=O)(=O)C3)O)Cl C40314262
c1ccc(c(c1)C[NH+](C[C@H](COc2ccc(cc2)F)O)[C@@H]3CCS(=O)(=O)C3)F C40316308
Cn1ccnc1SCc2ccc(o2)C(=O)NC[C@@H](c3ccsc3)[NH+](C)C C46358944
C[C@H](c1ccc(cc1)S(=O)(=O)C)[NH+](C)C[C@@H](COc2ccc(cc2)CC#N)O C46551295
Cc1c(sc(n1)NC(=O)CN2CC[NH+](CC2)CCCOCC(F)(F)F)C C48263200
CCC[NH+](CCO)CC(=O)N(Cc1cccs1)c2ccc3c(c2)OCCO3 C53095167
CCn1c(c(cn1)CN2CC[NH+]([C@H](C2)CCO)Cc3ccc(c(c3C)C)OC)C C22932753
COCC[NH2+]C[C@H](Cc1cc(cs1)Br)[C@@H]2CCS(=O)(=O)C2 C54639540
c1cc(sc1[C@H]2CCCN2Cc3ccncc3)C(=O)NCCCn4cc[nH+]c4 C19938826
CCCCn1c(c([nH+]c1SCC(=O)Nc2ccc(cc2)S(=O)(=O)C)C)C C29627640
Cc1cc(c(n1[C@H](C)COC)C)/C=C(/C#N)\C(=O)NC[C@H](C)[NH+]2CCC[C@@H](C2)C C58954865
Cc1cc(cc(c1OCC(F)(F)F)C)C[NH+](C)CC(=O)N[C@@H]2CCS(=O)(=O)C2 C59577793
Cn1cc(c(n1)c2ccncc2)CNC[C@H](c3ccc(cc3)OC)[NH+]4CCCC4 C60044128
CCC(=O)N[C@H](CCSC)C(=O)N(C)C1CC[NH+](CC1)C2CCC(CC2)C C61607118
CC[NH+](CC)Cc1csc(n1)CNC(=O)[C@@H]2CC(=O)N(C2)C3CCCCC3 C62156601
c1cc(oc1)[C@@H](CNC(=O)CCc2csc(n2)c3ccncc3)[NH+]4CCCC4 C62356306
CCC[NH+](C[C@H](COc1cccc(c1)C(F)(F)F)O)[C@H]2CCS(=O)(=O)C2 C63497008
CCc1nc(cs1)C[NH+](C)CC(=O)Nc2c(c3c(s2)CCC3)C(=O)OC C63593126
CNC(=O)c1ccc(cc1)C[NH+](CC(=O)N(Cc2ccsc2)C3CC3)C4CC4 C64140427
CC(C)Cc1ccc(cc1)S(=O)(=O)N(CC(C)C)CC(=O)N2CC[NH2+]CC2 C45974690
CCOCCOc1ccc(cc1C[NH2+][C@H](C)CN2CCCC2=O)Br C65932965
Cc1csc(n1)N2CCC[NH+](CC2)C[C@@H](COCc3ccc(cc3)OC)O C66468719
CCCC[NH+](C[C@H](Cn1cnc2c1cc(c(c2)C)C)O)[C@@H]3CCS(=O)(=O)C3 C66544280
CCN(Cc1ccc(cc1)C[NH+](C)C)C(=O)CCn2c(=O)c3ccccc3nn2 C66726560
C[C@@H]1CN(C[C@H](O1)C)c2ccc(c[nH+]2)CNCc3ccc(cc3)N(C)CCC#N C67120813
Cn1cc(c(n1)c2cccnc2)CNC[C@@H](c3ccccc3OC)[NH+]4CCCC4 C67183253
CCc1ncc(s1)C[NH+](C)CC(=O)N(C)CC(=O)Nc2ccccc2Cl C67402683
CCCCCC/C(=N/NC(=O)C[n+]1ccccc1)/C=C/c2ccc(c(c2)Cl)Cl C05640235
CC[NH+](CC)CCn1c2c(c3c(s2)CCC3)c(=O)n(c1=O)CC(=O)OC C06760067
Cn1c(=O)c2ccccc2c(n1)CC(=O)N(CC[NH+](C)C)Cc3cccnc3 C12360971
CC[NH+]1CCC[C@H]1CNC(=O)CCC2CCN(CC2)C(=O)C3CCOCC3 C12470122
CC(C)Cn1c2c(c(n1)C(=O)N3CCOCC3)C[C@@H](CC2)[NH2+]CCSC C14742088
CSCC[NH2+][C@H]1CCc2c(c(nn2CC=C)C(=O)N3CCSCC3)C1 C14743050
CC(C)Cn1c2c(c(n1)C(=O)N3CCOCC3)C[C@@H](CC2)[NH+](C)CCOC C14751756
CCCCCC/C(=N\NC(=O)C[n+]1ccccc1)/C=C/c2ccc(c(c2)Cl)Cl C17109911
c1cc(cc(c1)n2cccn2)CN3CC[NH+]([C@@H](C3)CCO)Cc4ccsc4 C19641353
CC/C(=C\c1[n+](c2cc(ccc2s1)SC)CCO)/C=C\3/N(c4ccc(cc4S3)OC)CCO C20058562
Cc1ccc(o1)C[NH+]2CCN(C[C@@H]2CCO)Cc3cccn3c4ccccn4 C20205153
c1cc(ccc1n2cc(cn2)C[NH+]3CCN([C@@H](C3)CCO)Cc4ccsc4)F C20481179
CCN(CC[NH+]1CCCC1)Cc2cnc(n2C[C@H]3CCCO3)S(=O)(=O)CC4CC4 C20539443
CC[NH+](CC)Cc1nc(c2c(c(sc2n1)C)C)N3CCN(CC3)CCO C23408474
Cc1cn(c(=O)[nH]c1=O)CCCCCCOC(c2ccccc2)(c3ccccc3)c4cc[n+](cc4)C C35080009
c1ccc(cc1)Nc2[n+](c(cs2)c3cccc(c3)S(=O)(=O)N4CCCCCC4)CCN5CCOCC5 C35833233
COc1ccc(cc1)c2csc([n+]2CCO)Nc3ccc(cc3)OC(F)F C37253622
COc1cc(cc(c1OCCS(=O)(=O)C)Br)C[NH2+]C2CC2 C37743859
c1cc(ccc1n2cc(cn2)C[NH+]3CCN([C@H](C3)CCO)Cc4ccsc4)F C20481182
CN(C)S(=O)(=O)c1cccc(c1)c2csc([n+]2CCCN3CCOCC3)Nc4ccccc4 C35829929
CCOc1ccc(cc1)NC(=S)/C(=C(/c2ccc(s2)Cl)\O)/[n+]3ccc(cc3)C(C)(C)C C13298014
Cc1c(c(nn1[C@@H]2CCC[NH+](C2)C(C)C)C(F)(F)F)C(=O)NCCOC C36704514
Cc1c(c(nn1[C@H]2CCC[NH+](C2)C(C)C)C(F)(F)F)C(=O)NCCOC C36704516
Cc1ncc(s1)CN2CC[NH+]([C@@H](C2)CCO)Cc3ccc(cc3F)OC C39500677
CCOc1ccc(cc1)Nc2[n+](c(cs2)c3ccc(cc3)S(=O)(=O)N4CCC(CC4)C)CCOC C39834880
Cc1ccc(cc1)Nc2[n+](c(cs2)c3ccc(cc3)S(=O)(=O)N4CCCCC4)CCN5CCOCC5 C39835108
CCN(Cc1ccc(s1)Br)C(=O)C[NH2+]CCC(=O)OCC C41685519
CC[NH+](CC)[C@H](CNC(=O)CS[C@@H]1CCS(=O)(=O)C1)c2ccsc2 C46946097
CC(C)n1cc(cn1)CN2CCN([C@H](C2)CCO)C3CC[NH+](CC3)C(C)C C23360776
CCC[NH+]1CCC(CC1)NC(=C2C(=O)N(C(=S)N(C2=O)CC)CC)CC C54502966
CC(C)n1cnnc1SCC(=O)N(CC[NH+](C)C)Cc2ccc(cc2)F C59001164
CCc1cccc(c1NC(=S)N(CCCn2cc[nH+]c2)Cc3cccnc3)C C05929030
CCOC(=O)N1CCN(CC1)C(=O)C[NH+](Cc2ccc(cc2F)F)C3CC3 C52076209
CCS(=O)(=O)CCOc1ccc(cc1C[NH2+]CCOC)Br C62730107
CCS(=O)(=O)CCOc1c(cccc1Br)C[NH2+]CCOC C62733764
[H]/N=C\1/C(=C\c2cn(c3c2cccc3)CCCOc4ccc(cc4)C(C)(C)C)/C(=O)N=C5[N+]1=CCS5 C62894394
c1ccc(c(c1)CNC(=O)CCc2nnc(o2)CC3=c4ccccc4=[NH+]C3)F C64074330
Cc1ccc(cc1)[C@@H](CC(=O)OC)NC(=O)C(=O)C2=c3ccccc3=[NH+][C@H]2C C64085418
Cc1ccc(cc1)[C@H](CC(=O)OC)NC(=O)C(=O)C2=c3ccccc3=[NH+][C@H]2C C64085420
c1cscc1CN(C2CC2)C(=O)C[NH+]3CCC[C@H]3C(=O)NCC(F)(F)F C64249312
CC(C)Cc1ccc(cc1)S(=O)(=O)N(CC(=O)N2CC[NH2+]CC2)C(C)C C45974267
CCCc1nc(on1)CCCC(=O)N(C)C2CC[NH+](CC2)C3CCOCC3 C65174192
Cc1[nH+]ccn1CCCC(=O)N2CCC(CC2)(C)N(C)C(=O)OC(C)(C)C C66424926
c1cc(ccc1n2c(nnn2)CN3CCC[C@H]3C[NH+]4CCCC4)OC(F)F C66536754
Cc1cc2c(cc1C)n(cn2)C[C@@H](C[NH+](CC=C)[C@@H]3CCS(=O)(=O)C3)O C66560220
Cc1cc2c(cc1C)n(cn2)C[C@H](C[NH+](CC=C)[C@@H]3CCS(=O)(=O)C3)O C66560222
CCCC(=O)N1CSC[C@@H]1C(=O)NC[C@H](c2ccc(o2)C)[NH+]3CCCC3 C66658272
Cc1nn(c(=S)n1CC=C)C[NH+]2CCC(CC2)NC(=O)CC3CCCC3 C66859036
c1cc(ccc1C[NH2+]Cc2ccc(c(c2)F)N3CCOCC3)Cn4cncn4 C66971331
CN(C)S(=O)(=O)c1ccc(s1)C[NH2+]Cc2cnn(c2)c3ccccc3 C67251911
CC(C)COC(=O)C[N+](C)(C)CCO[C@@H]1C[C@@H]2CC[C@]1(C2(C)C)C C01814461
CC(C)COC(=O)C[N+](C)(C)CCO[C@H]1C[C@@H]2CC[C@]1(C2(C)C)C C04043639
CC(C)Cn1c[n+](c2c1C(=O)c3ccccc3C2=O)Cc4ccc(cc4)[N+](=O)[O-] C01726211
CC(C)(C)C(=O)CSc1n[n+](c(o1)c2ccncc2)CC(=O)c3ccc(cc3)F C05495956
CC[C@@H](C)OC(=O)C[N+](C)(C)CCO[C@@H]1C[C@@H]2CC[C@]1(C2(C)C)C C02432407
CCCC[C@H]1CC(=O)O[C@@]1(C)C(=O)C[n+]2cc(cc(c2)Br)Br C01867922
CCCS(=O)(=O)[C@@H](/C(=C(/C(=O)c1ccc(cc1C)C)\[n+]2cccc(c2)C)/S(=O)(=O)CCC)Cl C03668227
CC[n+]1ccccc1CN(C(=O)C)C(=O)OC[C@@H]2C[C@@H](OC2)OCC C13450258
CC[n+]1ccccc1CN(C(=O)C)C(=O)OC[C@H]2C[C@H](OC2)OCCC(C)C C13450279
CC[n+]1ccccc1CN(C(=O)C)C(=O)OC[C@H]2C[C@@H](OC2)OCCC(c3ccccc3)c4ccccc4 C13450310
CC[n+]1ccccc1CN(C(=O)C)C(=O)OC[C@@H]2C[C@@H](OC2)OCCC(c3ccccc3)c4ccccc4 C13450314
CC[n+]1ccccc1CN(C(=O)C)C(=O)OC[C@H]2C[C@H](OC2)OCCC(c3ccccc3)c4ccccc4 C13450321
COC(=O)c1ccc(cc1)[C@@H]2[C@H](C(=O)NC(=C2C#N)S)[n+]3ccccc3 C17143961
c1ccc(cc1)C/[N+](=C\2/NC[C@@H](S2)CI)/Cc3ccco3 C20423560
Cc1ccc[n+](c1)/C(=C(\NCC=C)/S)/C(=O)c2ccccc2Br C21841902
CCC[N+](C)(C)C[C@H]([C@](C)(Cl)Br)Br C26580450
c1cc(oc1)[C@@H]2CC(=NN2C(=O)C[N+]34CCN(CC3)CC4)c5ccco5 C29222322
C1CCC(C1)N([C@@H]2CCS(=O)(=O)C2)C(=O)C[N+]34CCN(CC3)CC4 C29223816
c1cc(cc(c1)S(=O)(=O)N2CCN(CC2)C(=O)C[N+]34CCN(CC3)CC4)F C29224248
CCOc1ccc(cc1)[C@]2(CN(C3=[N+]2CCCS3)c4cc(ccc4OC)OC)O C17307535
Cc1cc(c(c(c1)OC)OC(=O)[C@H](CCS(=O)(=O)C)[N+]2=CCCCC2)OC C36080028
c1ccc(cc1)c2c(c(n(c2c3ccccc3)Cc4ccco4)NC=[N+]5CCOCC5)C#N C20189980
CCN(CC[n+]1ccccc1)c2ccc(cc2)/N=N\c3ccc(cc3Cl)[N+](=O)[O-] C05139616
CC[n+]1c2ccccc2sc1/C=C/3\N(C=C(S3)C)CCS C39795790
CCCc1cc[n+](cc1)/C(=C(\NC2CC2)/S)/C(=O)c3ccc(cc3)C(C)(C)C C41465632
C[C@@H](C(=O)Nc1ccc2c(c1)OCCCO2)[n+]3ccc(cc3)N(C)C C42632415
CC[N+](C)(CC)Cc1cc(ccc1OC)/N=c/2\ccn(cc2S(=O)(=O)N(C)C)C C43063870
COc1ccc(c(c1)N2C[C@]([N+]3=C2SCCC3)(c4ccc(cc4)Br)O)OC C02965883
COc1ccc(c(c1)N2C[C@@]([N+]3=C2SCCC3)(c4ccc(cc4)Br)O)OC C02965881
CCCCn1cc[n+](c1)CC(=O)N2[C@@H](CC(=N2)c3ccco3)c4ccco4 C44795827
C[C@H](C(=O)Nc1ccc(cc1)SC)[n+]2ccn(c2)c3ccc(cc3)C(=O)C C44799321
CC[N+]1(c2ccc(cc2N=C1C)C(=O)OCC)CC(=O)N3CCO[C@H](C3)C C55051732
[H]\N=C\1/C(=C/c2ccc(cc2)OC(=O)c3ccc(cc3Cl)Cl)/C(=O)N=C4[N+]1=CCS4 C55519823
[H]/N=C/1\C(=C\c2cn(nc2c3cccs3)c4ccccc4)\C(=O)N=C5[N+]1=C(CS5)c6ccccc6 C57270551
[H]/N=C/1\C(=C\c2cccn2Cc3ccc(cc3)Cl)\C(=O)N=C4[N+]1=C(CS4)c5ccccc5 C57351768
[H]\N=C\1/C(=C/c2cc(n(c2C)c3ccccc3CC)C)/C(=O)N=C4[N+]1=C(CS4)c5ccccc5 C57351779
[H]\N=C\1/C(=C/c2cc(n(c2C)c3ccc(cc3)C(C)C)C)/C(=O)N=C4[N+]1=C(CS4)c5ccccc5 C57351787
CCc1n(c2ccccc2[n+]1C)C[C@@H](COc3cccc(c3)Cl)O C15746045
Cc1cc[n+](cc1CCOC(=O)C)CC(=O)c2ccc(cc2)[N+](=O)[O-] C59367071
Cc1cc(c(n1[C@@H](C)COC)C)C(=O)C[N+]23CN4CN(C2)CN(C4)C3 C19340780
[H]\N=C\1/C(=C/c2cn(c3c2cccc3)Cc4ccccc4C)/C(=O)N=C5[N+]1=C(CS5)c6ccc(cc6)F C62728335
[H]/N=C/1\C(=C\c2ccc(c(c2)Br)OC(=O)c3ccc(cc3)F)\C(=O)N=C4[N+]1=C[C@@H](S4)C C62728372
[H]\N=C\1/C(=C\c2ccc(c(c2)Br)OCc3ccccc3Cl)/C(=O)N=C4[N+]1=CCS4 C62942223
[H]\N=C\1/C(=C\c2ccc(c(c2)Br)OCc3ccc(cc3)Cl)/C(=O)N=C4[N+]1=CCS4 C63006087
[H]\N=C\1/C(=C\c2cn(c3c2cccc3)Cc4ccccc4)/C(=O)N=C5[N+]1=C(CS5)c6ccccc6 C63167993
CCOC(=O)CCC[C@H]1C(=[N+]2CCN=C2S1)C3=NC(=O)N=C3C C63532708
c1cc(c(cc1c2cn(c3[n+]2CCC3)CC(=O)Nc4ccc5c(c4)OCCO5)Cl)Cl C17248996
CC[C@@H]1CN(CCO1)C(=O)C[N+]2(c3ccc(cc3N=C2C)C(=O)OCC)CC C65012656
C[NH+](C)C[C@@H]1CCCCN1C(=O)CS[C@@H]2CCS(=O)(=O)C2 C66948834
C[C@H]1CCCCN1Cc2cc[n+](cc2)[C@@H]3CCN(C3=O)c4cccc(c4)[N+](=O)[O-] C67452721
CSCC[C@H]1[C@@H]2[C@@H](C(=O)N(C2=O)c3ccccc3)[C@]4([NH2+]1)c5ccccc5NC4=O C04082306
Cc1cc(c(n1c2ccc(cc2)S(=O)(=O)N)C)C(=O)C[NH+]3C[C@H](C[C@@H](C3)C)C C06587073
CC[C@H](C)N1C(=O)[C@H]2[C@@H]([NH2+][C@@]3([C@@H]2C1=O)c4cccc(c4NC3=O)Cl)CCSC C08996054
CC(C)(C)N1C(=O)[C@H]2[C@H]([NH2+][C@@]3([C@@H]2C1=O)c4cc(ccc4NC3=O)Cl)CCSC C09044206
COc1ccc(c(c1)C[NH2+][C@@H]2CCCc3c2cnc(n3)N4CCC(CC4)CO)F C11704683
CC(C)(C#Cc1cccc(c1)C(=O)N2CCOc3ccc(cc3C2)C4(CC[NH+](CC4)C)O)O C11998719
Cc1cccc(n1)CNC(=O)C[C@H]2C(=O)NCC[NH+]2Cc3c(cccc3Cl)F C12320606
c\1c(cc2c(=N[C@@]34[N+]2=C5CCCCC5C[C@@H]3CCCC4)/c1=C(/C#N)\C(=O)N)NC6CCCCC6 C24981829
CC[C@@H](C)NC(=O)[C@H]1CSC2([NH2+]1)CCN(CC2)S(=O)(=O)c3ccc(cc3)F C33728954
CC(C)CCNC(=O)[C@@H]1CN(CC12CC[NH2+]CC2)C(=O)c3ccc4ccccc4n3 C39601456
C[C@H](C(C)C)NC(=O)[C@H]1CN(CC12CC[NH2+]CC2)C(=O)c3ccc(o3)c4ccccc4F C39608267
CC[C@@H](c1ccccc1)C(=O)N2C[C@@H](C3(C2)CC[NH2+]CC3)C(=O)NCc4ccco4 C39654951
CC[C@H](c1ccccc1)C(=O)N2C[C@@H](C3(C2)CC[NH2+]CC3)C(=O)N[C@@H]4CCSC4=O C39661249
c1ccc(cc1)[C@H](C#N)NC(=O)[C@@H]2CN(CC23CC[NH2+]CC3)C(=O)CCC4CCCC4 C39662283
CCc1ccc(cc1)C(=O)N2C[C@@H](C3(C2)CC[NH2+]CC3)C(=O)N[C@H](C#N)c4ccccc4 C39662288
CCc1ccc(cc1)C(=O)N2C[C@H](C3(C2)CC[NH2+]CC3)C(=O)N[C@H](C#N)c4ccccc4 C39662289
CCC(CC)C(=O)N1C[C@@H](C2(C1)CC[NH2+]CC2)C(=O)N[C@@H](C#N)c3ccccc3 C39662374
CCC(CC)C(=O)N1C[C@H](C2(C1)CC[NH2+]CC2)C(=O)N[C@H](C#N)c3ccccc3 C39662377
Cc1ccc(cc1C)C(=O)N2C[C@H](C3(C2)CC[NH2+]CC3)C(=O)N[C@@H](C#N)c4ccccc4 C39662483
Cc1ccc(c(c1)C)C(=O)N2C[C@H](C3(C2)CC[NH2+]CC3)C(=O)N[C@@H](C#N)c4ccccc4 C39662555
Cc1ccccc1CC(=O)N2C[C@H](C3(C2)CC[NH2+]CC3)C(=O)N[C@@H](C#N)c4ccccc4 C39662615
C[C@H](CNC(=O)[C@@H]1CN(CC12CC[NH2+]CC2)C(=O)C3CCC3)Oc4ccccc4Cl C39666454
Cc1ccsc1C(=O)N2C[C@@H](C3(C2)CC[NH2+]CC3)C(=O)NC[C@H]4c5ccccc5CCO4 C39669222
Cc1ccsc1C(=O)N2C[C@H](C3(C2)CC[NH2+]CC3)C(=O)NC[C@H]4c5ccccc5CCO4 C39669223
c1cc(oc1)CCNC(=O)[C@@H]2CN(CC23CC[NH2+]CC3)C(=O)Cc4ccc(cc4)Cl C39670948
CCC[C@H](C)NC(=O)[C@H]1CN(CC12CC[NH2+]CC2)C(=O)c3ccc4ccccc4n3 C39673881
Cc1ccc(c(c1)CCNC(=O)[C@@H]2CN(CC23CC[NH2+]CC3)C(=O)c4cccnc4Cl)C C39676934
Cc1ccsc1CNC(=O)[C@@H]2CN(CC23CC[NH2+]CC3)C(=O)c4ccccc4OC C39677152
c1ccc(c(c1)CNC(=O)[C@@H]2CN(CC23CC[NH2+]CC3)C(=O)C4CCC4)N5CCCCC5 C39678276
C[C@H](C(C)(C)C)NC(=O)[C@H]1CN(CC12CC[NH2+]CC2)C(=O)c3csc(c3OC)Cl C39684606
Cc1cc(c(o1)C(F)(F)F)C(=O)N2C[C@@H](C3(C2)CC[NH2+]CC3)C(=O)N[C@@H](C)C(C)(C)C C39684631
Cc1cc(c(o1)C(F)(F)F)C(=O)N2C[C@H](C3(C2)CC[NH2+]CC3)C(=O)N[C@H](C)C(C)(C)C C39684634
c1cc(ccc1OCCNC(=O)[C@H]2CN(CC23CC[NH2+]CC3)C(=O)[C@H]4CCC=CC4)F C39688313
c1ccn(c1)c2cccc(c2)CNC(=O)[C@@H]3CN(CC34CC[NH2+]CC4)C(=O)[C@@H]5CCC=CC5 C39694180
C[C@H](C(=O)NC[C@@H]1COc2ccccc2O1)[NH+]3CCC(=CC3)c4ccc(cc4)O C42857945
C[C@H](c1ccc(cc1)S(=O)(=O)N)[NH+](C)Cc2nc3cc(ccc3n2C)Cl C43273007
CC[NH+]1CCN(CC1)c2ccc(cc2NC(=O)NCc3nc(cs3)C)Cl C43454646
Cc1c(scn1)C(=O)NC2CC[NH+](CC2)[C@H](C)C(=O)N[C@H]3CCCC[C@@H]3C C51100338
c1cc(oc1)[C@H]2C[C@H](N3C(=[NH+]2)C=C(N3)C(=O)Nc4ccc(cc4)F)C(F)(F)F C35314497
c1ccc2=[NH+]CC(=c2c1)CCNC(=O)[C@@H]3NC(=NO3)c4ccc(cc4)C(F)(F)F C63526321
c1ccc2=[NH+]CC(=c2c1)c3csc(n3)NC(=O)CCNC(=O)c4ccsc4 C63886826
Cc1ccc2=[NH+]CC(=c2c1)CCN3C[C@H](CC3=O)C(=O)N[C@@H]4Nc5ccc(cc5S4)C C63948129
Cc1cc(cc(c1O[C@@H](C)C(=O)NNC(=O)CC2=c3ccccc3=[NH+]C2)C)Cl C64218998
CC(=O)Nc1ccc(cc1C(=O)C(=O)NCCC2=c3ccccc3=[NH+]C2)Br C64416402
c1ccc(cc1)C/[NH+]=C\2/[C@@]3(CCCN(C3)C(=O)c4ccsc4)Nc5cccnc5N2 C65265686
C[NH+]1CCC2(CC1)N[C@@H](CC(=N2)c3ccc4c(c3)OCO4)c5cc(ccc5O)Cl C65298031
C[NH+]1CCC2(CC1)N[C@H](CC(=N2)c3ccc4c(c3)OCO4)c5cc(ccc5O)Cl C65298033
CCc1[nH]c(c(n1)[C@H]2[C@@H](NC[NH+]2CC(C)(C)N3CCOCC3)c4ccccc4)C C65372013
C[C@@H]1C[C@H](C[NH+](C1)C[C@@H](C)NC(=O)C(=O)Nc2cc(c(c(c2)F)N(C)C)F)C C67437807
c1ccc(c(c1)C[C@]2(C(=O)N(C(=O)N2)Cc3cncs3)C4CC[NH2+]CC4)Cl C67562146
Cc1ccc2cc(c(=O)[nH]c2c1C)CN(CC[NH+](C)C)C(=O)Nc3ccc(cc3)F C04231203
CC[C@@H](CO)Nc1c2c(c3c4c(c([nH+]c3s2)N5CCCC5)COC(C4)(C)C)ncn1 C05477933
Cc1ccc2c(c1)c3c4n2CC[NH+]([C@@H]4CCC3)CC(=O)NNC(=O)c5cc(c(c(c5F)F)F)F C08430843
C[C@@H](C(=O)NC(=O)NC1CCCCC1)[NH+]2CCC(CC2)C(=O)N3CCCCCC3 C08734337
Cc1ccc2c(c1)[C@@]3([C@H]4[C@@H]([C@@H]([NH2+]3)CCSC)C(=O)N(C4=O)CCc5ccccc5)C(=O)N2 C08790535
CC1(Cc2c(c([nH+]c3c2c(c(s3)c4ccc(o4)C(=O)OC)N)N5CCCC5)CO1)C C09448581
c1ccc2c(c1)N(C[C@H](O2)C(=O)N)C(=O)C3CCN(CC3)c4c(cc(c[nH+]4)C(F)(F)F)Cl C09614128
C[C@H](C(=O)Nc1cccc(c1)Br)[NH+]2CCC(CC2)NS(=O)(=O)c3cccs3 C11719547
Cn1cccc1[C@@H](CNC(=O)C(=O)Nc2ccc(c(c2)Cl)F)[NH+]3CCc4ccccc4C3 C11898419
C[C@]12[C@@H]([C@@H](C[C@H](O1)n3c4ccccc4c5c3c6n2c7ccccc7c6c8c5C(=O)NC8)[NH2+]C)OC C20149039
C[C@]12[C@@H]([C@H](C[C@H](O1)n3c4ccccc4c5c3c6n2c7ccccc7c6c8c5C(=O)NC8)[NH2+]C)OC C20149040
Cc1c(c(=O)c2ccc(c(c2o1)C[NH+]3CCN(CC3)CCO)O)c4ccc(cc4)Br C20436958
C[C@@H]1c2c(s/c(=N\C(=O)C[NH+](C)C)/[nH]2)C[C@]3([C@H]1[C@H]([C@@H](CC3)[C@H](C)C(=O)N4CCCC4)O)C C20504579
Cc1ccc(cc1)NC(=O)[C@H](C)[NH+](C)CC(=O)N2c3ccccc3NC(=O)C[C@@H]2C C24763358
c1ccc(cc1)c2c3c(n(n2)C[C@@H](CN4CCN(CC4)c5ccccc5)O)CC[NH2+]C3 C28458769
CC(C)CSc1nc(c2c3c(sc2n1)CCCC3)N4CC[NH+](CC4)CC(=O)N C34756189
Cc1ccc(cc1F)n\2cc([nH]/c2=N\C(=O)C[NH2+]C[C@@H]3CCCO3)c4ccccc4 C36039574
C[C@]12C[C@H]([C@H]([C@H](O1)n3c4ccccc4c5c3c6n2c7ccccc7c6c8c5CNC8=O)OC)[NH2+]C C13818322
c1cc[nH+]c(c1)N[C@H](c2cccnc2)c3c4c(sc3NC(=O)c5ccco5)CCCC4 C38547406
C[NH+]1CCC2(CC1)CC(=O)c3cc(ccc3O2)c4cccc(c4)C(=O)N[C@H]5CCCCNC5=O C39226151
COC1=C[C@H]2C[C@@H]3CO[P@@](=O)(N[NH+]3C[C@@H]2C=C1Cc4ccccc4)c5ccccc5O C39467139
CC(C)CCNC(=O)[C@H]1CN(CC12CC[NH2+]CC2)C(=O)c3ccc(o3)c4ccccc4 C39601415
CC[C@H](C)CNC(=O)[C@@H]1CN(CC12CC[NH2+]CC2)C(=O)c3cc(c(c(c3)Cl)OC)Cl C39606635
CC[C@H](C)CNC(=O)[C@H]1CN(CC12CC[NH2+]CC2)C(=O)c3ccc(o3)c4ccccc4 C39606663
c1ccc(cc1)CO[C@@H]2CCC[C@H]2NC(=O)[C@@H]3CN(CC34CC[NH2+]CC4)C(=O)[C@@H]5CCC=CC5 C39609108
C[C@@H]1CCCC[C@H]1NC(=O)[C@@H]2CN(CC23CC[NH2+]CC3)C(=O)c4ccc(cc4)OC(F)(F)F C39635817
C[C@H]1CCCC[C@@H]1NC(=O)[C@@H]2CN(CC23CC[NH2+]CC3)C(=O)c4ccc(o4)c5ccc(cc5)F C39636111
Cc1cc(c(o1)C(F)(F)F)C(=O)N2C[C@H](C3(C2)CC[NH2+]CC3)C(=O)N[C@@H]4CCC[C@@H]([C@@H]4C)C C39637446
Cc1cc(c(o1)C(F)(F)F)C(=O)N2C[C@@H](C3(C2)CC[NH2+]CC3)C(=O)N[C@H]4CCC[C@@H]([C@@H]4C)C C39637447
Cc1ccc(cc1)[C@H](C)NC(=O)[C@H]2CN(CC23CC[NH2+]CC3)C(=O)c4csc(c4OC)Cl C39639374
c1ccc2c(c1)OC[C@@H](O2)C(=O)N3C[C@@H](C4(C3)CC[NH2+]CC4)C(=O)NC5CCCCCCC5 C39659891
c1ccc2c(c1)OC[C@H](O2)C(=O)N3C[C@H](C4(C3)CC[NH2+]CC4)C(=O)NC5CCCCCCC5 C39659894
Cc1ccsc1C(=O)N2C[C@@H](C3(C2)CC[NH2+]CC3)C(=O)NC[C@H](C)Oc4ccccc4Cl C39666639
CC[C@H](c1ccccc1)C(=O)N2C[C@H](C3(C2)CC[NH2+]CC3)C(=O)NC[C@@H]4c5ccccc5CCO4 C39669095
C[C@H](C(C)(C)C)NC(=O)[C@H]1CN(CC12CC[NH2+]CC2)C(=O)c3ccc(c(c3)C(F)(F)F)OC C39684578
C[C@H](C(C)(C)C)NC(=O)[C@@H]1CN(CC12CC[NH2+]CC2)C(=O)c3cc(c(c(c3)Cl)OC)Cl C39684664
c1ccc(cc1)CSC2=NSC3=NC(=O)/C(=C\c4ccc(c(c4)Br)O)/C(=[NH2+])N32 C49657343
c1ccc(cc1)n2c3c(cc(c(=O)[nH]3)C[NH2+]C[C@@H]4CCCO4)c(n2)c5ccc(cc5)F C26440837
C/C(=N\NC(=[NH2+])S[C@H]1CC(=O)N(C1=O)c2ccccc2)/c3ccc(cc3)Br C59489455
c1cc(ccc1[C@@H]2C[C@@H](N3C(=[NH+]2)C(=CN3)C(=O)Nc4ccc5c(c4)OCO5)C(F)(F)F)F C02474693
CC(C)CN1[C@H]([C@H](C(=O)N(C1=O)CC(C)C)[C@@H]2[C@@H]3C(=c4ccccc4=[NH+]3)CCN2)O C63375803
CC[C@@H](C)N1C(=O)[C@@H]2[C@H](N[C@@]3([C@@H]2C1=O)c4ccccc4NC3=O)CC5=c6ccccc6=[NH+]C5 C63383518
C[C@H](c1ccccc1)n2c(=O)c(c([nH]c2=O)[O-])[C@@H]3[C@@H]4C(=c5ccccc5=[NH+]4)CC[NH+]3C C63383844
c1ccc(cc1)N2C(=O)[C@@H]3[C@H](N[C@]4([C@@H]3C2=O)c5ccccc5NC4=O)CC6=c7ccccc7=[NH+]C6 C63384540
CC(C)(C)N1C(=O)[C@@H]2[C@H](N[C@@]3([C@@H]2C1=O)c4cc(ccc4NC3=O)F)CC5=c6ccccc6=[NH+]C5 C63478524
Cc1ccc2=[NH+]CC(=c2c1)CCN3C[C@@H](CC3=O)C(=O)N[C@H]4Nc5ccc(cc5S4)C C63948130
Cc1cc2c(cc1C)N3[C@H](N2)SC(=CC3=O)C(=O)NCCC4=c5ccccc5=[NH+]C4 C64439072
Cc1ccccc1CNC2=[NH+]CCNC23CCN(CC3)S(=O)(=O)c4ccccc4C C65074733
CCn1c(ccn1)C(=O)N2CC[C@@]3(C2)/C(=[NH+]/Cc4ccccc4)/Nc5ccccc5CN3 C65265857
COC(=O)c1ccccc1NC(=O)N2CCc3c([nH+]c[nH]3)[C@H]2c4ccc(c(c4F)F)F C20723368
CC[C@H](Cc1ccccc1)NS(=O)(=O)c2ccc(c(c2)C(=O)Nc3c(cc(cc3C)C)C)F C03031848
Cc1ccc(cc1)SCCC(=O)Nc2cc(ccc2Cl)S(=O)(=O)Nc3ccccc3F C09540104
CC[C@H](C)c1ccccc1O[C@@H](CC)C(=O)NNC(=O)c2c(c3ccccc3s2)Cl C10683015
CC[C@@H](C12CC3CC(C1)CC(C3)C2)NC(=O)CC[C@]4(CCC(=O)N4)Cc5ccc(cc5)F C12185975
CCOc1ccc(cc1S(=O)(=O)NCCc2c([nH]c3c2cccc3Cl)C)C(C)C C12412248
CCN(CC)C(=O)c1ccc(cc1)N[C@H](C)C(=O)Nc2ccc(c(c2)C(F)(F)F)Cl C12554497
CCCCOc1ccc(cc1C(=O)NC(=S)Nc2ccccc2C#N)Br C14650031
Cc1ccc(cc1C)NC(=S)NC(=O)c2cc(ccc2OCCC(C)C)Br C14650859
CCCOc1ccc(cc1Br)C(=O)Nc2ccc(cc2)C(=O)N[C@H](C)CC C14837838
c1cc(ccc1NC(=O)CCCCCN2C(=O)/C(=C/c3cc(ccc3O)Cl)/SC2=S)F C15044143
C=CCSc1ccccc1NC(=O)c2ccc(cc2)NS(=O)(=O)c3ccc(c(c3)F)F C15818842
C[C@@H](c1ccccc1Cl)NC(=O)c2ccccc2SCC(=O)NCC3CCCCC3 C16017359
C[C@H](c1ccccc1)NC(=O)c2ccccc2NC(=O)CC(c3ccccc3)c4ccccc4 C03326851
c1cc(ccc1C[NH2+]Cc2cc(ccc2OCc3ccc(cc3)F)Br)C(=O)[O-] C16401604
CC(C)(C)c1ccc(cc1)NC(=O)[C@H](CCSC)NC(=O)c2ccccc2Br C16643529
Cc1ccc(c(c1)Sc2ccc(cc2)NC(=O)c3ccc(s3)CCNS(=O)(=O)C)C C16707664
c1ccc(c(c1)CSCCc2c(=O)[nH]c(nc2O)SCc3ccc(cc3)Cl)Cl C16855096
c1ccc(c(c1)CSCCc2c(=O)[nH]c(nc2O)SCc3ccccc3Cl)Cl C16855097
CC[C@@H](C)Cc1c(sc2c1c(=O)[nH]c(n2)S[C@H](C)C(=O)NCc3cccs3)C C18580998
C[C@@H](C(=O)Nc1ccc(cc1C(F)(F)F)Cl)Nc2ccc(c(c2)OC(F)F)OC C22766173
Cc1ccccc1NC(=S)N[C@H](C)[C@@H](c2cccs2)N3CCN(CC3)c4ccccc4 C23182367
C[C@@H]([C@H](c1cccs1)N2CCN(CC2)c3ccccc3F)NC(=S)Nc4ccc(cc4)F C23182453
Cc1ccc(c(c1)NC(=S)N[C@@H](C)[C@@H](c2cccs2)N3CCN(CC3)c4ccc(cc4)F)C C23182508
c1ccc2c(c1)cccc2c3cc([nH]n3)c4ccc(cc4)C(=O)NCCSCc5ccco5 C25147166
C[C@@H](c1ccccc1)NC(=O)c2ccccc2NC(=O)c3ccc(cc3)SCc4cscn4 C25245806
CC[C@H](C(=O)N/N=C/c1cccc(c1)Oc2ccccc2)Nc3ccc(cc3)Br C01947168
CCCCOc1ccc(cc1C(=O)Nc2ccc(c(c2)NC(=O)C3CC3)C)Br C30831230
C[C@@H](CC(=O)N(c1cccc(c1)Cl)[C@@H](c2ccccc2O)C(=O)NC(C)(C)C)c3ccccc3 C36486115
C[C@H](CC(=O)N(c1cccc(c1)Cl)[C@H](c2ccccc2O)C(=O)NC(C)(C)C)c3ccccc3 C36486120
CCCCNC(=O)[C@H](c1ccc(cc1)O)N(c2ccccc2Cl)C(=O)C3CCCCC3 C36540808
CC(=CC(=O)N(c1ccccc1Cl)[C@H](c2ccc(cc2)O)C(=O)NC(C)(C)CC(C)(C)C)C C36546748
CC(=C)C(=O)N(c1ccccc1Cl)[C@H](c2ccccc2O)C(=O)NC(C)(C)CC(C)(C)C C36548828
CCCCC(=O)N(c1cccc(c1)Cl)[C@@H](c2ccccc2O)C(=O)NC3CCCCC3 C36555140
CC[NH+](CC)c1ccc(cc1)[C@@H]2[C@@H]3CC=C[C@@H]3c4cc(ccc4N2)OCCC5CCCCC5 C14462150
CC(C)(C)CC(C)(C)NC(=O)[C@H](c1ccc(cc1)O)N(C(=O)C2CCCCC2)C(C)(C)C C36580230
CCCCNC(=O)[C@@H](c1ccccc1O)N(C(=O)[C@@H]2C[C@@H]3C[C@H]([C@H]2C)C3(C)C)C(C)(C)C C36581429
Cc1ccc(c(c1)C)[C@H](C(=O)NC(C)(C)CC(C)(C)C)N(C(=O)c2ccc(cc2)O)C(C)(C)C C36586336
Cc1c(c2cccc(c2[nH]1)Cl)CCNC(=O)[C@H]3CCCC[C@@H]3C(=O)OCC(F)(F)F C01075746
Cc1ccc2c(c1)c(c(n2C[C@H](CNc3ccc(cc3)C(C)C)O)c4ccccc4)c5ccccc5 C36640161
Cc1c(cc(n1[C@@H](C)CCC(C)C)c2cc(cc(c2)C(F)(F)F)C(F)(F)F)C(=O)N C43224309
C[C@@H](C(=O)Nc1ccc(cc1C(F)(F)F)Cl)Sc2[nH]nc(n2)CCC3CCCC3 C45739201
CC(C)(C)CC(C)(C)NC(=O)[C@@H](c1ccc(cc1)O)N(c2ccccc2)C(=O)C3CCCCC3 C36604628
CC(C)c1ccc(cc1)/C=C/C(=O)NC(=S)NCc2ccc(o2)c3ccc(cc3)Br C57316545
Cc1c(c(=O)[nH]c(n1)SCc2ccccc2)CCC(=O)N[C@H](C)c3ccccc3Cl C14109563
Cc1cc(ccc1NC(=O)c2ccc(cc2)CSc3nc(cs3)C)C(=O)NCC(C)C C58131319
C[C@@H](C(=O)N[C@@H](c1ccccc1)c2cccc(c2)Cl)SCC(=O)Nc3ccc(cc3)F C59308804
c1ccc(cc1)c2nc([nH]n2)SCC(=O)Nc3ccccc3SCc4ccc(cc4)F C59774279
C[C@@H]1C[C@@H]1c2ccc(o2)CCC(=O)N[C@@H](C)c3ccc(cc3)NC(=O)c4ccc(cc4)F C59812933
Cc1ccc2c(c1)n(c(c2C[NH2+]CCc3ccccc3Cl)C(=O)[O-])Cc4ccccc4 C09532919
Cc1cc(ccc1OCC(=O)NNC(=O)[C@@H](C)c2ccc(cc2)CC(C)C)Br C66199327
CC(C)(C)[NH2+][C@@H](C(Cl)(Cl)Cl)NC(=O)N[C@@H](C(Cl)(Cl)Cl)[NH2+]C(C)(C)C C02900813
CC(C)(C)[NH2+]Cc1cc(cc(c1O)Sc2cc(cc(c2O)C[NH2+]C(C)(C)C)Cl)Cl C05543321
CC(C)c1ccc(cc1)[C@@H]2C[C@H](C[C@H]3[NH+]2[C@@H](Cc4c3[nH]c5c4cccc5)C(=O)OC)[NH2+]CCc6c[nH]cn6 C08636052
CCC[NH+](CC(=O)Nc1ccc(c(c1F)F)F)CC(=O)Nc2c(c3c(s2)C[C@@H](CC3)C)C#N C03428629
COc1c(cc(cc1Br)C[NH2+]CCNc2ccc(cc2Cl)[N+](=O)[O-])Br C20927270
c1ccc(cc1)c2cc(cnc2c3ccc(cc3)C[NH2+]CCC(=O)c4ccccc4N)c5nnc(s5)N C29125614
CC[C@H]1CCCC[NH+]1CCCNC(=O)[C@@H]2CCC[NH+](C2)Cc3nc(no3)c4ccc(cc4Cl)Cl C31055403
CCc1c2ccc3[nH+]c(c4[nH+]c(ccc5c(c(c([nH]5)c(c1CC)[nH]2)CC)CC)C(=C4CC)CC)C(=C3CC)CC C03847136
CCCCCCc1cc2cc(/c(=[NH+]/c3c(c4c(s3)CCCC4)C(=O)N)/oc2cc1O)C(=O)N C04177575
CCOC(=O)/[NH+]=c\1/ccc-2c(cc(oc2c1)O)C[NH+](Cc3ccc(cc3)C(F)(F)F)C4CC4 C36813895
CCc1cc(c(s1)NC(=O)c2ccco2)[C@H](c3ccc(cc3)OC)Nc4cc(cc[nH+]4)C C38547095
CCCOC(=O)c1ccc(cc1)N[C@@H]2/C(=N/S(=O)(=O)c3ccc(cc3)C)/[NH+]=c4ccccc4=[NH+]2 C38965294
CCCCc1ccc(cc1)N[C@@H]2/C(=N/S(=O)(=O)c3ccc(cc3)OC)/[NH+]=c4ccccc4=[NH+]2 C38966310
CCCCc1ccc(cc1)N[C@H]2/C(=N/S(=O)(=O)c3ccc(cc3)OC)/[NH+]=c4ccccc4=[NH+]2 C38966311
CCCOC(=O)c1ccc(cc1)N[C@@H]2/C(=N/S(=O)(=O)c3cccc(c3)C)/[NH+]=c4ccccc4=[NH+]2 C38966559
CCCOC(=O)c1ccc(cc1)N[C@H]2/C(=N/S(=O)(=O)c3ccc(c(c3)C)C)/[NH+]=c4ccccc4=[NH+]2 C38970884
CCOc1cc(ccc1OCC(=O)Nc2ccc(c(c2)C)Cl)/C=C(\C#N)/C3[NH+]=c4ccccc4=[NH+]3 C39436002
CC(C)Cc1ccc(cc1)[C@@H](C[NH2+]Cc2ccccc2)N3CCN[C@@H](C3)I C39533506
c1ccc(cc1)CNC[C@H](c2ccc(cc2)c3ccccc3)[NH+]4CC[NH2+][C@@H](C4)c5ccccc5O C39533641
Cc1cc(c2=C[C@H](C(=O)[NH+]=c2c1)[C@@H]([C@@H]3NN=NN3C4CCCCC4)[NH+](Cc5cccs5)C[C@@H]6CCCO6)C C39699324
Cc1ccc2=[NH+]C(=O)[C@@H](C=c2c1)[C@H]([C@@H]3N=NNN3C4CCCC4)[NH+](Cc5ccccc5Cl)Cc6ccco6 C39710288
Cc1ccc2=[NH+]C(=O)[C@@H](C=c2c1)[C@H]([C@@H]3N=NNN3C(C)(C)C)[NH+](Cc4ccccc4)Cc5ccc(cc5)F C39710350
Cc1ccc2=[NH+]C(=O)[C@H](C=c2c1)[C@H]([C@@H]3N=NNN3C(C)(C)C)[NH+](Cc4ccccc4)Cc5ccc(cc5)F C39710351
Cc1cccc2=C[C@@H](C(=O)[NH+]=c12)[C@H]([C@@H]3N=NNN3C4CCCCC4)[NH+](Cc5ccccc5)Cc6ccco6 C39710888
Cc1cccc2=C[C@H](C(=O)[NH+]=c12)[C@H]([C@@H]3N=NNN3C4CCCCC4)[NH+](Cc5ccccc5)Cc6ccco6 C39710889
Cc1cccc2=C[C@@H](C(=O)[NH+]=c12)[C@@H]([C@@H]3N=NNN3C4CCCC4)[NH+](Cc5ccc(cc5)Cl)Cc6ccco6 C39710932
Cc1cccc2=C[C@H](C(=O)[NH+]=c12)[C@@H]([C@@H]3N=NNN3C4CCCC4)[NH+](Cc5ccc(cc5)Cl)Cc6ccco6 C39710933
Cc1cc(c2=[NH+]C(=O)[C@H](C=c2c1)[C@@H]([C@@H]3NN=NN3C(C)(C)C)[NH+](Cc4ccccc4Cl)Cc5ccco5)C C39711062
Cc1cc(c2=[NH+]C(=O)[C@@H](C=c2c1)[C@H]([C@@H]3NN=NN3C(C)(C)C)[NH+](Cc4ccccc4Cl)Cc5ccco5)C C39711063
Cc1ccc(c2=[NH+]C(=O)[C@@H](C=c12)[C@@H]([C@@H]3NN=NN3C(C)(C)C)[NH+](Cc4ccccc4Cl)Cc5ccco5)C C39711107
Cc1ccc(c2=[NH+]C(=O)[C@H](C=c12)[C@H]([C@@H]3NN=NN3C(C)(C)C)[NH+](Cc4ccccc4Cl)Cc5ccco5)C C39711110
Cc1cc(c2=C[C@H](C(=O)[NH+]=c2c1)[C@@H]([C@@H]3NN=NN3C4CCCCC4)[NH+](Cc5ccccc5)Cc6ccco6)C C39711138
Cc1cc(c2=C[C@H](C(=O)[NH+]=c2c1)[C@H]([C@@H]3NN=NN3C4CCCCC4)[NH+](Cc5ccco5)Cc6cccs6)C C39711156
Cc1cc(c2=C[C@H](C(=O)[NH+]=c2c1)[C@@H]([C@@H]3NN=NN3C4CCCC4)[NH+](Cc5ccc(cc5)F)Cc6ccco6)C C39711164
Cc1cc2=C[C@@H](C(=O)[NH+]=c2cc1C)[C@@H]([C@@H]3N=NNN3C4CCCC4)[NH+](Cc5ccccc5)Cc6ccco6 C39711235
Cc1cc2=C[C@H](C(=O)[NH+]=c2cc1C)[C@@H]([C@@H]3N=NNN3C4CCCCC4)[NH+](Cc5ccccc5)Cc6ccco6 C39711239
Cc1cc2=C[C@@H](C(=O)[NH+]=c2cc1C)[C@H]([C@@H]3N=NNN3C4CCCCC4)[NH+](Cc5ccccc5)Cc6ccco6 C39711240
Cc1cc2=C[C@@H](C(=O)[NH+]=c2cc1C)[C@@H]([C@@H]3N=NNN3C(C)(C)C)[NH+](Cc4ccccc4Cl)Cc5ccco5 C39711244
c1ccc(cc1)CN(c2ccccn2)c3c(c([nH+]cn3)Nc4ccc(cc4)OC(F)(F)F)N C40798978
c1ccc2=[NH+]CC(=c2c1)C[C@@H](COc3cc(cnc3)c4ccc(c(c4)C(=O)c5cccc(c5)Cl)N)[NH3+] C52627690
CCC[NH+]1CCC=C(C1)c2ccc(c(c2)C)Nc3nc4c(cc[nH]4)c(n3)Nc5ccccc5C(=O)N C40918900
c1ccc(cc1)C(c2ccccc2)[NH2+]CC(=O)Nc3nc(cs3)c4cccc(c4)[N+](=O)[O-] C14773474
CCc1c2cc3c(c(c([nH]3)cc4[nH+]c(cc5[nH+]c(cc(c1CC)[nH]2)C(=C5CC)CC)C(=C4CC)CC)CC)CC C04208852
CCOc1cc(cc(c1OCC)OCC)C(=O)Nc2ccc(cc2)C3[NH+]=c4ccccc4=[NH+]3 C63188950
C[C@@H]1C(=c2ccccc2=[NH+]1)CCN[C@H](c3ccc(cc3Cl)Cl)[C@@H]4N[NH2+]NN4c5ccc(cc5)OC C63513987
C[C@@H]1CCCC[NH+]1CCCNC(=O)[C@@H]2C(=c3ccc(cc3=[NH+]2)OC)Sc4ccc(cc4)Cl C63531463
CC[C@@H](C(=O)Nc1ccc(cc1)F)S[C@@H]2[NH+]=c3ccccc3=C4N2NC(=[NH+]4)CCC5=C(N=N[C@@H]5C)C C63708310
C[C@@H](C(=O)Nc1cc(ccc1OC)Cl)[NH2+]C[C@@H](c2ccccc2)C3=c4ccccc4=[NH+]C3 C63855145
C[NH+](CC[C@@H]1[NH+]=c2ccc(cc2=[NH+]1)Cl)Cc3nc(no3)Cc4cccc(c4)C(F)(F)F C64131573
COc1ccc(cc1)C2=NN(C[C@@H]2C[NH2+]CCC3[NH+]=c4ccccc4=[NH+]3)c5ccccc5F C64626390
Cc1cc([nH+]c(c1)N[C@@](C(=O)OC)(C(F)(F)F)NC(=O)c2ccc(cc2Cl)Cl)C C02050269
c1ccc(cc1)CCn2c3c(c(=O)[nH]c2=O)C([NH+]=C(N3)Cc4ccccc4)(C(F)(F)F)C(F)(F)F C09191102
C[C@H](C(=O)Nc1cc(ccc1Cl)S(=O)(=O)N2CCCCC2)[NH2+][C@@H](c3ccccc3)C4CC4 C09377057
CCOc1cccc(c1O)[C@H]2CC(=N[C@@H]([NH2+]2)c3ccc(c(c3)Br)OC)c4cccc(c4)OC C09542573
CCOc1cccc(c1O)[C@@H]2CC(=N[C@H]([NH2+]2)c3ccc(cc3)C(=O)OC)c4ccc(cc4)C C09542771
C[C@H](C(=O)Nc1ccc(cc1)S(=O)(=O)N2CCCCC2)[NH2+][C@H](c3ccccc3)c4cccs4 C11044366
CC(C)(C[NH2+][C@@H]1CCc2c(sc3c2c(=O)n(cn3)Cc4c5ccccc5ccc4OC)C1)CO C12512539
Cc1cc(ccc1NC(=O)C[NH+](C)CCC(=O)Nc2ccc(cc2F)Cl)Br C12875327
C[C@@H](c1cc(ccc1OC)OC)[NH2+]Cc2[nH]c(=O)c3c(csc3n2)c4ccccc4Cl C12907766
c1cc(c(cc1OC[C@H](C[NH+]2CCC(CC2)Nc3nccc(n3)C(F)(F)F)O)Cl)Cl C13463781
Cc1cc(ccc1NC(=O)C[NH+](C)[C@H](C)C(=O)Nc2ccccc2C(F)(F)F)Br C14922215
Cc1cc(ccc1NC(=O)C[NH+](C)[C@@H](C)C(=O)Nc2ccccc2C(F)(F)F)Br C14922218
CC[C@@H](C)C[NH+]1CCC(CC1)(c2ccc3c(c2)cc(o3)C(=O)NCc4nc5ccccc5s4)O C15004604
Cc1cc(ccc1NC(=O)C[NH+](C)[C@@H](C)C(=O)NCCC2=CCCCC2)Br C15419205
C[NH+](CCC(=O)Nc1c(c2c(s1)CCCCC2)C#N)CC(=O)Nc3ccccc3Br C16633236
Cc1cccc(c1C)NC(=O)C[NH+](C)CCC(=O)Nc2c(c3c(s2)CCCCC3)C#N C16636574
CCOc1ccc(cc1)C2=N[C@H]([NH2+][C@H](C2)c3cccc(c3O)OCC)c4ccc(cc4)F C20763300
CCOc1ccc(cc1)C2=N[C@@H]([NH2+][C@H](C2)c3cccc(c3O)OCC)c4ccc(cc4)F C20763305
CCOc1cccc(c1O)[C@H]2CC(=N[C@@H]([NH2+]2)c3ccc(cc3)C(=O)OC)c4ccc(cc4)Cl C20764151
CCc1ccc(cc1)C2=N[C@@H]([NH2+][C@H](C2)c3cccc(c3O)OCC)c4ccccc4OC C21146759
CC1(CC(CC([NH2+]1)(C)C)NC(=S)N(Cc2cccnc2)Cc3c(cccc3Cl)F)C C21263708
C[C@@H](c1ccc(cc1)OC)N(Cc2cccnc2)C(=S)NC3CC([NH2+]C(C3)(C)C)(C)C C21263994
CN(C)c1ccc(cc1)[C@@H](CNC(=O)Nc2ccccc2OC)[NH+]3CCc4ccccc4C3 C22419188
CCN(CC)c1ccc(c(c1)O)CNc2[nH+]cc(n2C)c3ccc(cc3)Br C27907829
Cc1ccccc1c2csc3c2c(=O)[nH]c(n3)C[NH+](C)C[C@H](COc4ccc(cc4)Cl)O C35747272
Cc1c2c(=O)[nH]c(nc2sc1C(=O)NC[C@@H](c3cccs3)[NH+]4CCCC4)Cc5ccccc5 C25155898
Cc1c(sc(c1[C@@H](c2cccc(c2)OC)Nc3cccc[nH+]3)NC(=O)c4ccco4)C C08385082
Cc1cc[nH+]c(c1)N[C@@H](c2ccc(cc2)OC)c3cc(sc3NC(=O)c4ccco4)C C38546899
Cc1cc(c(s1)NC(=O)c2ccco2)[C@@H](c3ccc(cc3)SC)Nc4cccc[nH+]4 C38547012
Cc1cccc([nH+]1)N[C@H](c2ccc(cc2)SC)c3cc(sc3NC(=O)c4ccco4)C C38547018
Cc1cccc([nH+]1)N[C@@H](c2ccc(cc2)OC)c3c(c(sc3NC(=O)c4ccco4)C)C C38547547
CC1(Cc2c(c(sc2C([NH2+]1)(C)C)NC(=O)CCSc3ccccc3)C(=O)OC)C C38806062
CC(C)[NH+]1C[C@@H](C[C@H]1C(=O)N2CCN(CC2)c3cccc(c3)C(F)(F)F)NCc4cc(ccc4O)Cl C39353720
Cc1ccc(cc1)NC(=O)[C@@H](C)[NH+]2CCN(CC2)CC(=O)Nc3ccc(c(c3)C(F)(F)F)Cl C23470112
Cc1ccc(cc1)NC(=O)[C@H](C)[NH+]2CCN(CC2)CC(=O)Nc3ccc(c(c3)C(F)(F)F)Cl C23470114
CSc1ccc2cc(c(nc2c1)OCC(=C)Cl)C[NH2+]C3[C@@H]4CC5C[C@H]3CC(C4)(C5)O C14988772
COc1ccc(cc1)N2C[C@@H]([C@@H](N2)c3ccccc3Cl)C[NH2+]C[C@@H]4C5=C(CCC5)N=N4 C39485516
COc1ccc(cc1)N2C[C@H]([C@@H](N2)c3ccccc3Cl)C[NH2+]C[C@@H]4C5=C(CCC5)N=N4 C39485518
CC[C@@H](c1ccccc1)C(=O)N2C[C@H](C3(C2)CC[NH2+]CC3)C(=O)NC[C@@H](C)Oc4ccccc4Cl C39666543
CC(C)(CO)[NH2+]Cc1cc(c(c(c1)Br)OCc2cccc(c2)Cl)OC C40734162
Cc1cc(ccc1NC(=O)N[C@@H](Cn2cc[nH+]c2)C(C)(C)C)Sc3nc(cs3)C C58313347
COc1ccc(cc1)N2C(=O)C[C@H](C2=O)[NH2+]CCNc3c(c(c(c(c3Cl)Cl)Cl)Cl)Cl C34869317
CC1(CC(CC([NH2+]1)(C)C)NC(=O)CSc2nnc(n2CC=C)c3cccc(c3)Cl)C C59794867
CC(C)[C@H](C(=O)NC[C@@H](c1cccs1)C2=c3ccccc3=[NH+]C2)NC(=O)c4ccccc4F C63204688
CCCN1C(=O)c2ccccc2[C@H](N1)C(=O)NC[C@@H](c3ccccc3Cl)C4=c5ccccc5=[NH+]C4 C63234729
C[C@@H]1C(=c2ccccc2=[NH+]1)CCNS(=O)(=O)c3ccc(c(c3)C(=O)Nc4ccccc4)Cl C63514087
C[C@H]1C(=c2cc(ccc2=[NH+]1)OC)CCNC(=O)CN3C4=C(CCCC4)[C@@H](N3)C(F)(F)F C63514234
c1ccc2=[NH+]CC(=c2c1)CCNC(=O)/C=C\3/CS[C@@H](N3)SCc4cccc(c4)Cl C64373059
CCCc1ccc(cc1)S(=O)(=O)N2CCC3(CC2)C(=[NH+]CCN3)NCc4ccc(c(c4)Cl)F C65074623
Cc1cc(ccc1NC(=O)NC[C@H](c2cccs2)[NH+](C)C)Sc3nc(cs3)C C65495302
C[C@H]1CCc2c(sc(c2C#N)NC(=O)C[NH2+]C(c3ccccc3)c4ccccc4)C1 C07058480
Cc1cc2c(n1c3ccccc3)cc(c(c2OC[C@H](C[NH2+]C(C)C)O)OC)Br C08453911
Cc1c(sc(c1[C@H](c2ccccc2F)Nc3cccc[nH+]3)NC(=O)c4ccco4)C C08763399
CCOc1cccc(c1O)[C@@H]2CC(=N[C@@H]([NH2+]2)c3cccc(c3)OC)c4ccc(cc4)Cl C09542508
Cc1c(sc(c1[C@H](c2ccc(cc2)F)Nc3cccc[nH+]3)NC(=O)c4ccco4)C C12042767
Cc1c(sc(c1[C@@H](c2cccc(c2)Cl)Nc3cccc[nH+]3)NC(=O)c4ccco4)C C12042782
C[C@@H]([C@H](c1ccccc1)[NH+]2CCOCC2)NC(=S)Nc3ccc(cc3Cl)Cl C03202270
Cc1ccc2c(c1)cc(c(n2)N3CCN(CC3)c4cccc(c4)Cl)C[NH2+]C[C@@H](C)O C19850377
c1ccc(cc1)c2ccc(cc2)C[NH2+][C@@H]3[C@H]4CO[C@H](O4)[C@@H]([C@H]3O)Sc5ccccc5 C20463734
CC[C@H](c1c2c(sc1n3cccc3)C[NH+](CC2)CC)NC(=O)Nc4cc(cc(c4)C)C C20532215
CC1(CC(CC([NH2+]1)(C)C)N(Cc2cccs2)C(=S)Nc3cc(ccc3Cl)Cl)C C20568234
CCOc1cccc(c1O)[C@H]2CC(=N[C@H]([NH2+]2)CC(C)C)c3ccc(cc3)Br C20763186
CCOc1cccc(c1O)[C@H]2CC(=N[C@H]([NH2+]2)c3ccc(cc3)Br)c4cccc(c4)OC C20763655
CCOc1cccc(c1O)[C@H]2CC(=N[C@H]([NH2+]2)c3ccccc3OC)c4cccc(c4)Br C20763772
CCOc1cccc(c1O)[C@H]2CC(=N[C@@H]([NH2+]2)c3ccccc3OC)c4cccc(c4)Br C20763780
C[C@@H](c1ccc(cc1)Br)NC(=O)C[NH+](C)CC(=O)Nc2ccccc2SC C31037017
Cc1cccc([nH+]1)N[C@H](c2ccsc2)c3cc(sc3NC(=O)c4ccccc4)C C35476865
Cc1c(sc(c1[C@@H](c2ccsc2)Nc3cccc[nH+]3)NC(=O)c4ccccc4)C C35476908
Cc1c(sc(c1[C@H](c2ccsc2)Nc3cccc[nH+]3)NC(=O)c4ccccc4)C C35476909
Cc1ccc(c(c1)C)c2csc3c2c(=O)[nH]c(n3)C[NH+](C[C@@H](C)O)C4CCCCC4 C35747688
CC[C@H](C[NH+](Cc1[nH]c(=O)c2c(csc2n1)c3ccccc3Cl)CC(C)C)O C36205425
Cc1ccccc1c2csc3c2c(=O)[nH]c(n3)C[NH+](CC(C)(C)O)C4CCCCC4 C36205778
C[C@@](C[NH+](Cc1ccccc1)Cc2[nH]c(=O)c3c(csc3n2)c4ccccc4F)(C=C)O C36206256
C[C@@H](Cc1cc(c(c(c1)Br)OCc2ccc(s2)Br)OC)[NH3+] C37724908
Cc1cc[nH+]c(c1)N[C@H](c2cccc(c2)Cl)c3cc(sc3NC(=O)c4ccco4)C C38546943
Cc1cccc([nH+]1)N[C@@H](c2cccc(c2)Cl)c3cc(sc3NC(=O)c4ccco4)C C38546945
Cc1cc[nH+]c(c1)N[C@@H](c2ccccc2Cl)c3cc(sc3NC(=O)c4ccco4)C C38546953
Cc1cccc([nH+]1)N[C@H](c2ccc(cc2)F)c3cc(sc3NC(=O)c4ccco4)C C38546970
Cc1ccc(cc1)[C@H](c2cc(sc2NC(=O)c3ccco3)C)Nc4cc(cc[nH+]4)C C38547005
Cc1cc[nH+]c(c1)N[C@H](c2ccccc2)c3c(c(sc3NC(=O)c4ccco4)C)C C38547542
Cc1cc[nH+]c(c1)N[C@@H](c2cccs2)c3c(c(sc3NC(=O)c4ccco4)C)C C38547724
Cc1cc[nH+]c(c1)N[C@H](c2cccs2)c3c(c(sc3NC(=O)c4ccco4)C)C C38547726
Cc1cc[nH+]c(c1)N[C@H](c2ccsc2)c3c(c(sc3NC(=O)c4ccco4)C)C C38547738
c1ccc(cc1)CNC2=NN[C@H](S2)S[C@H](c3ccccc3)C(=O)C4=c5ccccc5=[NH+]C4 C38779273
CC(C)[C@@H](C(=O)NC[C@H](c1ccccc1Cl)[NH+]2CCCC2)NC(=O)c3c(cccc3F)F C36694551
CCc1cccc2=C(C[NH+]=c12)C(=O)[C@H](c3ccccc3)S[C@@H]4NN[C@@H](N4CC=C)C C39421901
CCc1cccc2=C(C[NH+]=c12)C(=O)[C@H](c3ccccc3)S[C@H]4NN[C@@H](N4CC=C)C C39421903
CCCC[C@@H](C)C(=O)N1C[C@@H](C2(C1)CC[NH2+]CC2)C(=O)NCCc3ccc(c(c3)C)C C39609324
CCCC[C@H](C)C(=O)N1C[C@@H](C2(C1)CC[NH2+]CC2)C(=O)NCCc3ccc(cc3)CC C39654527
CCCC[C@@H](C)C(=O)N1C[C@H](C2(C1)CC[NH2+]CC2)C(=O)NCCc3ccc(cc3)CC C39654529
CCCC[C@H](C)C(=O)N1C[C@H](C2(C1)CC[NH2+]CC2)C(=O)NCCc3ccc(cc3)CC C39654530
Cc1c(noc1[C@@H]2CSC[C@H]([NH2+]2)C(=O)NC[C@H](C)c3ccccc3)c4ccccc4 C44163811
Cc1cc(ccc1NC(=S)N(Cc2cccs2)C3CC([NH2+]C(C3)(C)C)(C)C)Cl C59099472
Cc1ccc(o1)CN(C2CC([NH2+]C(C2)(C)C)(C)C)C(=S)Nc3ccc(cc3F)F C59169637
Cc1ccc(cc1)c2c-3cc(c(=O)[nH+]c3n([n-]2)c4ccccc4)C[NH2+]Cc5ccccc5 C26440810
c1ccc(cc1)NC(=O)[C@H](CC2=c3ccccc3=[NH+]C2)NC(=O)c4ccccc4Cl C63187650
COc1ccc(cc1)[C@H]2N/C(=C\C(=O)NCCC3=c4cc(ccc4=[NH+]C3)Cl)/CS2 C63280125
c1ccc2=[NH+]CC(=c2c1)CCNC(=O)/C=C\3/CS[C@@H](N3)SCc4ccc(cc4)F C63690656
C[C@@H]1[C@H](CNN1c2ccc(cc2F)F)[C@@H](C)[NH2+]C[C@@H]3C=NN=C3c4cccc(c4)F C63883817
C[C@H]1C(=C(NN1C)C)CC(=O)NC[C@@H](c2ccccc2Cl)C3=c4ccccc4=[NH+]C3 C63926004
C[C@@H](c1ccccc1)NC(=S)NNC(=O)c2csc3c2CC[C@H](C3)C(C)(C)C C02731654
c1ccc(cc1)/C=C/C(=O)N[C@@H](C(Cl)(Cl)Cl)NC(=S)Nc2cccc3c2cccc3 C02687917
CC[C@H](C)c1ccc(c(c1)NC(=S)NC(=O)c2ccc(o2)c3ccc(cc3)Br)O C00678827
c1ccc(cc1)NC(=O)/N=C(\COc2ccc(cc2Cl)Cl)/NNc3cccc(n3)Cl C08856974
CC[C@]1(Cc2c(sc3c2c(nc(n3)SCC(=O)N[C@@H](C)CCc4ccccc4)N)CO1)C C01243225
CC[C@@H](C)c1ccccc1O[C@@H](CC)C(=O)Nc2c(c(c(s2)Cc3ccccc3)C)C(=O)N C10678603
CC[C@H](C)c1ccccc1O[C@H](CC)C(=O)Nc2c(c(c(s2)Cc3ccccc3)C)C(=O)N C10678632
CCc1cccc(c1Nc2c(c(c(s2)C(=O)c3ccc(cc3)OC)N)S(=O)(=O)CC)C C09824731
c1ccc(cc1)C[C@H](C(=O)Nc2nnc(s2)c3ccccc3)NC(=O)NC45CC6CC(C4)CC(C6)C5 C16572221
CC[C@@H](C)[C@H](C(=O)Nc1nnc(s1)c2ccc(cc2)Cl)NC(=O)NC34CC5CC(C3)CC(C5)C4 C16572282
CC[C@H](C)[C@H](C(=O)Nc1nnc(s1)c2ccc(cc2)Br)NC(=O)Nc3ccc(cc3)C C16572333
CCc1ccc(cc1)NC(=O)N[C@H]([C@H](C)CC)C(=O)Nc2nnc(s2)c3ccc(cc3)Br C16572348
CCc1ccc(cc1)NC(=O)N[C@@H]([C@H](C)CC)C(=O)Nc2nnc(s2)c3ccc(cc3)Br C16572350
CC[C@H](C)[C@@H](C(=O)Nc1nnc(s1)c2ccc(cc2)Br)NC(=O)Nc3ccc(c(c3)C)C C16572375
CC[C@@H](C)[C@@H](C(=O)Nc1nnc(s1)c2ccc(cc2)C)NC(=O)Nc3ccc(c(c3)C)C C16572486
CCc1ccc(cc1)NC(=O)Nc2ccc(cc2)[C@@H]3C(=C(N(C(=S)N3)C)C)C(=O)OCC(C)C C16610163
c1ccc(cc1)[C@H](c2cccs2)NC(=O)COC(=O)c3ccc4c(c3N)C(=O)c5ccccc5C4=O C18170093
CCc1ccc(cc1)NC(=O)C2=C(NC(=C([C@@H]2c3ccco3)C#N)SCC(=O)Nc4ccc(c(c4)C)C)C C12250163
Cc1ccc(cc1)Nc2nc(nc(n2)N/N=C/c3c(cccc3Cl)Cl)Nc4ccc(cc4)C C21260813
CCOc1ccc2c(c1)sc(n2)SCc3nc(nc(n3)Nc4cccc(c4C)Cl)N C17146739
CCc1ccccc1Nc2c(c(c(s2)C(=O)c3ccc(cc3)C)N)S(=O)(=O)c4ccc(cc4)Cl C33058501
CCc1ccc(cc1)NC(=O)N[C@H](Cc2ccccc2)C(=O)Nc3ccccc3Cc4ccccc4 C34931772
CC(C)[C@@H](C(=O)NCCC(c1ccccc1)c2ccccc2)NC(=O)Nc3cccc(c3)Br C34934260
CC(C)[C@H](C(=O)NCCC(c1ccccc1)c2ccccc2)NC(=O)Nc3cccc(c3)Br C34934261
CCc1ccc(cc1)NC(=O)Nc2ccc(cc2)[C@H]3C(=C(N(C(=S)N3)C)C)C(=O)OC(C)C C35303980
CCC/C=C/[C@H](C(=O)NC(C)(C)C)N(c1cccc(c1)Cl)C(=O)c2c(cccc2O)O C36484900
C/C=C/[C@H](C(=O)NC(C)(C)CC(C)(C)C)N(c1cccc(c1)Cl)C(=O)c2c(cccc2O)O C36484963
CCCCNC(=O)[C@@H](c1ccc(cc1)C)N(c2cccc(c2)Cl)C(=O)c3cccc(c3O)O C36485191
CC(C)(C)CC(C)(C)NC(=O)[C@H](c1ccc(cc1)O)N(c2ccccc2Cl)C(=O)c3ccccc3O C36543447
CC(C)(C)CC(C)(C)NC(=O)[C@H](c1ccccc1O)N(c2ccccc2Cl)C(=O)c3ccc(cc3)O C36544991
CC(C)(C)CC(C)(C)NC(=O)[C@@H](c1ccccc1)N(c2ccccc2Cl)C(=O)c3c(cccc3O)O C36545230
CCC/C=C/[C@H](C(=O)NC1CCCCC1)N(c2ccccc2Cl)C(=O)c3cccc(c3O)O C36545410
CN(C)c1ccc(cc1)[C@@H](C(=O)NC2CCCCC2)N(c3ccccc3Cl)C(=O)c4cccc(c4O)O C36545491
Cc1ccc(cc1Nc2nc(cs2)C(=O)N[C@H](Cc3ccccc3)C(=O)Nc4ccccc4)Cl C37439417
CC1=CC[C@H]2[C@@]([C@@H]1CC/C(=C\CC/C(=N/NC(=S)N)/C)/C)(CCCC2(C)C)C C38549773
Cc1ccc(cc1C)NC(=O)Nc2nnc(s2)SCC(=O)Nc3cc(ccc3Cl)C(F)(F)F C39723643
C[C@H](CCCC(C)C)[C@@H]1CC[C@@H]2[C@@]1(CC[C@@H]3[C@@H]2CC/C(=N\NC(=O)N)/[C@@]3(C)CCC=C)C C39941994
CCCCN(C)c1c(c(ncn1)Nc2cc(c(cc2C)[C@@H](C#N)c3ccc(cc3)Cl)Cl)N C40688653
CCc1ccc(cc1)Oc2c(c(ncn2)NC(c3ccccc3)c4ccccc4)N C40783726
Cc1ccccc1/N=N/c2ccc(c(c2)C)NC(=S)N[C@H](C(Cl)(Cl)Cl)NC(=O)C(C)(C)C C16790474
Cc1ccccc1[C@@H](C(=O)NC(C)(C)CC(C)(C)C)N(c2ccccc2)C(=O)c3c(cccc3O)O C36610072
C[C@H](c1ccccc1)[C@H](C(=O)NC2CCCCC2)N(c3ccccc3)C(=O)c4cccc(c4O)O C36610335
CCCCOc1ccc(cc1Br)[C@H]2C(=C(NC(=S)N2)C)C(=O)Nc3ccc(cc3)C C06359688
C[C@@H](C(=O)NC(=O)NC[C@H]1CCCO1)Nc2ccc(cc2)SC(F)(F)F C56176442
CCC(=O)Nc1ccc(c(c1)NC(=S)NC(=O)/C=C/c2ccc(o2)c3ccc(c(c3)Cl)C)Cl C22825285
C[C@H](C(=O)Nc1c(c2c(s1)CCC2)C(=O)N)OC(=O)c3ccc(cc3)SC(F)(F)F C23225653
c1cc2ccc3ccc(c4c3c2c(c1)cc4)/C=N/Nc5[nH]nc(n5)SCC(=O)Nc6ccc(cc6F)F C59310230
CCc1ccc2c(c1)nc(o2)c3ccc(cc3O)NC(=S)NC(=O)c4cc(cc(c4OC)Cl)Cl C59331537
C/C(=N\Nc1nc(nc(n1)Nc2ccccc2)Nc3ccccc3)/c4cccs4 C59514574
Cc1cc(nc([nH+]1)NC2CCCCC2)Nc3ccc(cc3)[N-]S(=O)(=O)c4cc(ccc4F)F C64814524
C[C@H](C[NH2+]Cc1cc(c(c(c1)Br)OCc2ccccc2Cl)OC)O C08535049
c1ccc(cc1)C2(CCCC2)CNC(=O)C[C@H]3C(=O)NCC[NH+]3Cc4cccs4 C12584582
CCOc1ccc(cc1CO)C[NH2+][C@@H]2CC(Cc3c2cnn3c4ccc(cc4)F)(C)C C12762310
CNC(=O)[C@@H]1C[C@@H](C[NH+]1C/C=C/c2ccccc2)NCc3ccccc3C(F)(F)F C20775914
CSc1ccc2cc(c(nc2c1)N3CCC[C@H](C3)CO)C[NH2+]Cc4cccc(c4)F C20782299
C[NH+](Cc1ccccc1C(F)(F)F)CC(=O)NNC(=O)c2ccccc2Br C25532333
C[C@H](c1ccccc1)NC(=O)CSC2=[NH+][C@H](C[C@@H](N2)c3ccccc3)C(F)(F)F C04178742
Cc1ccc(c(c1)C)c2csc3c2c(=O)[nH]c(n3)C[NH+](C[C@@H](C(C)C)O)C(C)C C36206453
Cc1ccc(c(c1)C)c2csc3c2c(=O)[nH]c(n3)C[NH+](C[C@](C)(C=C)O)C(C)C C36206458
c1ccc(c(c1)C[C@H]2C(=O)N[C@@H](CS2)C(=O)NC[C@@H](c3ccccc3Cl)[NH+]4CCCC4)F C36408730
CC(C)C[C@@H](C(=O)NC)[NH2+]Cc1cc(c(c(c1)Br)OC)Br C37320709
COC(=O)c1cc(cc(c1NC(=O)C[NH2+]CC2CC2)Br)Br C37769947
Cc1ccc(s1)CN[C@@H]2C[C@H]([NH+](C2)CC(C)C)C(=O)NCCc3ccccc3F C23158359
CCC(CC)C(=O)N1C[C@H](C2(C1)CC[NH2+]CC2)C(=O)NCc3cc(cc(c3)F)C(F)(F)F C39600364
CC[C@H](C)CC(=O)N1C[C@@H](C2(C1)CC[NH2+]CC2)C(=O)NCc3cc(cc(c3)F)C(F)(F)F C39600588
CC[C@@H](C)CC(=O)N1C[C@H](C2(C1)CC[NH2+]CC2)C(=O)NCc3cc(cc(c3)F)C(F)(F)F C39600590
CCCC[C@H](C)C(=O)N1C[C@H](C2(C1)CC[NH2+]CC2)C(=O)N[C@H]3C[C@@H]3c4ccccc4 C39602455
CCCC[C@@H](C)C(=O)N1C[C@H](C2(C1)CC[NH2+]CC2)C(=O)NCc3ccc(c(c3)Cl)F C39622984
CCCC[C@@H](C)C(=O)N1C[C@H](C2(C1)CC[NH2+]CC2)C(=O)N[C@@H](C)c3ccc(cc3)C C39639387
c1ccc(cc1)CCCC(=O)N2C[C@@H](C3(C2)CC[NH2+]CC3)C(=O)NCc4ccc(cc4F)Br C39652546
C[C@H](c1ccc(cc1)Br)NC(=O)[C@H]2CN(CC23CC[NH2+]CC3)C(=O)CCCc4ccccc4 C39657091
CC[C@@H](c1ccccc1)C(=O)N2C[C@@H](C3(C2)CC[NH2+]CC3)C(=O)NCCc4cccs4 C39657493
c1ccc(cc1)CSCCNC(=O)[C@@H]2CN(CC23CC[NH2+]CC3)C(=O)c4c(cccc4Cl)Cl C39658334
CCC(CC)CNC(=O)[C@@H]1CN(CC12CC[NH2+]CC2)C(=O)c3ccccc3C(F)(F)F C39666713
CCC(CC)CNC(=O)[C@H]1CN(CC12CC[NH2+]CC2)C(=O)c3cc(cc(c3)F)C(F)(F)F C39666750
CCC(CC)CNC(=O)[C@H]1CN(CC12CC[NH2+]CC2)C(=O)Cc3ccc(cc3)Cl C39666770
CCC[C@@H](C)C(=O)N1C[C@@H](C2(C1)CC[NH2+]CC2)C(=O)NCCc3cc(ccc3C)C C39676876
CCCCC(=O)N1C[C@H](C2(C1)CC[NH2+]CC2)C(=O)NCCc3ccccc3Br C39683636
CC[C@@H](C)CC(=O)N1C[C@H](C2(C1)CC[NH2+]CC2)C(=O)NCCc3ccccc3Br C39683757
CCC(CC)C(=O)N1C[C@@H](C2(C1)CC[NH2+]CC2)C(=O)N[C@@H](C)Cc3ccccc3F C39686974
CCC[C@@H](C)C(=O)N1C[C@@H](C2(C1)CC[NH2+]CC2)C(=O)N[C@@H](C)Cc3ccc(cc3)F C39688402
CCC[C@H](C)C(=O)N1C[C@@H](C2(C1)CC[NH2+]CC2)C(=O)N[C@@H](C)Cc3ccc(cc3)F C39688403
CC[C@@H](C)CC(=O)N1C[C@@H](C2(C1)CC[NH2+]CC2)C(=O)N[C@@H](C)Cc3ccc(cc3)F C39688742
CCCC[C@@H](C)C(=O)N1C[C@@H](C2(C1)CC[NH2+]CC2)C(=O)N[C@@H](CC)c3ccccc3 C39695350
CCc1ccc(cc1)[C@@H](C)NC(=O)[C@@H]2CN(CC23CC[NH2+]CC3)C(=O)C(CC)CC C39696066
CCc1ccc(cc1)[C@@H](C)NC(=O)[C@H]2CN(CC23CC[NH2+]CC3)C(=O)C[C@@H](C)CC C39696268
CCc1cccc(c1NC(=S)N[C@H](C)[C@@H](c2cccs2)N3CC[NH+](CC3)CC)C C39700226
C[C@@H](CNC(=O)C[C@H]1C(=O)Nc2cc(ccc2S1)C(F)(F)F)C[NH+]3CCCCC3 C40157535
c1cc(cc(c1)Cl)COc2ccc(cc2C[NH2+]CCOCCO)Br C40739915
CCC[NH+](CCO)CC(=O)Nc1c(cc(cc1Br)Br)Br C49825336
Cc1cc(c(c(c1)Br)NC(=O)C[NH+](CCCO)C(C)C)Br C50105919
Cc1ccc(c(c1)C[NH2+][C@H]2C[C@H](N(C2)C3Cc4ccccc4C3)C(=O)NCCOC)C C39551690
CC[NH+](CC)[C@@H](CNC(=O)Nc1c(cc(cc1C)Br)C)c2ccsc2 C59059515
C[C@@H](c1[nH]cc([nH+]1)c2ccccc2)NC(=O)CCC(=O)c3ccc(cc3)Br C60194933
CC[NH2+]C[C@H](C)C(=O)Nc1c(cc(cc1Br)Br)C(=O)OC C61234969
C[C@H]1CC=C(S1)C(=O)NCC(=O)NC[C@@H](c2cccs2)C3=c4ccccc4=[NH+]C3 C63085381
C[C@H]1CC=C(S1)C(=O)NCC(=O)NC[C@H](c2cccs2)C3=c4ccccc4=[NH+]C3 C63085387
c1ccc2c(c1)CC[C@@H](C(=O)N2)SCCC(=O)NCCC3=c4cc(ccc4=[NH+]C3)F C63294494
c1ccc(cc1)[C@@H](C(=O)C2=c3ccccc3=[NH+]C2)NCC(=O)Nc4ccc(c(c4)F)F C38791055
Cc1c(sc(n1)SCC(=O)C2=c3ccccc3=[NH+][C@@H]2c4ccccc4)CC(=O)N C64175328
CC1=C[C@@H]2[C@@H](C2(C)C)C[C@@H]1[NH3+] C05191870
CC1=C[C@H]2[C@H](C2(C)C)C[C@@H]1[NH3+] C05191896
C1C[C@@H]2[C@@H](C1)[C@H]3C[C@@H]2C[C@@H]3[NH3+] C12896063
C1CCC2(CC1)[NH2+][C@H](CS2)CO C01561061
CC1([C@H]2CC[C@](C2)([C@@H]1[NH3+])C)C C02572332
CC1([C@H]2CC[C@@]1([C@@H](C2)[NH3+])C)C C04288254
CC(C)C(=C)/C(=C(/C)\[NH3+])/C#N C32601603
Cc1c(c(n(n1)C)C)c2ccc(cc2)C[NH3+] C33428521
c1ccc(cc1)[C@H](c2ccoc2)[NH3+] C35379502
CCCC1CCC(CC1)(C)[NH3+] C37376478
CC(C)C1(CCCCCC1)[NH3+] C37376626
CC(C)[C@@](C)(C1CCCC1)[NH3+] C37380436
C[C@@](C1CCCC1)(C2CC2)[NH3+] C37380474
C[C@](C1CCCC1)(C2CC2)[NH3+] C37380478
C[C@@H]1CCC[C@@H](C1)[NH2+]C2CCNCC2 C38040832
C[NH2+]C1(CCCCCC1)CO C38121064
CC1([C@H]2C[C@@H]1C(=C)[C@@H](C2)[NH3+])C C03171730
CC[C@@H]1C(=c2cc(ccc2=[NH+]C1=O)N)C C39100811
C[C@H]1[C@@H]2C[C@@]2(C[C@H]1[NH3+])C(C)C C39103187
C1CCC(C1)[C@H]2CCC[C@H]2[NH3+] C39111585
c1cn2c3ccsc3[nH+]cc2c1N C39115383
C[C@H]1CCC[C@H]([C@@H]1[NH3+])C(C)C C39135234
C[C@@]1(CCC(=C(C1)C#N)[NH3+])C=C C39136064
C[C@@H]1C[C@@H](CC(=C1)C)CC[NH3+] C44397614
CC1=C(C(CC=C1)(C)C)CC[NH3+] C44397652
CC[C@@H]([C@@H]1CCC[C@@H](C1)C)[NH3+] C44980706
CC1(C(=C)[C@@H]2CC[C@]1(C2)[NH3+])C C45809649
C[C@H]1C[C@H]1[C@@H](C2=CCCC2)[NH3+] C50326998
Cc1cc(c(c(c1)C)[C@H](C2=CCCC2)[NH3+])C C50327182
CC[C@H](C1=CCCCCC1)[NH3+] C50328211
CC#CC[C@@H](C1CCCC1)[NH3+] C51665568
CC[C@@H](C)c1[nH+]c(c(c(n1)N)C)C C51690808
C[C@@]1(C[C@@H]1[NH3+])C2CCCCC2 C52126276
C[C@@H]1C[C@H]1[NH2+][C@@H]2CCCC[C@@H]2O C52277512
c1ccc(cc1)/C=N/c2ccc[nH+]c2N C38916782
CC[C@H](C)c1cc[nH+]c(c1)N C39048629
C[C@@H]1CCC[C@@H](C1)C2(CC2)[NH3+] C54404898
CC(C)[C@H]1CC[C@@H]([C@@H](C1)OC)[NH3+] C54556171
C[C@@H]1CCCC[C@@]12C[C@@H]2C[NH3+] C54588150
c1c(cc(cc1F)F)O[C@H]2CCC[C@@H]2[NH3+] C54932934
C1CC[C@H]2[C@@H](C1)C[C@@H]([NH2+]2)CO C57348433
C[C@@H](C(=O)N)[NH+]1CCCCCCC1 C57407009
CC(C)C[C@H]1CCCC[C@@H]1[NH3+] C22129947
CC[C@@H]1CCCC[C@@H]1N2CC[C@@H](C2)[NH3+] C42580578
CC(C)[C@@H](C1=CCCCC1)[NH3+] C50325751
C1CCCC2(CCC1)C[C@H]2[NH3+] C52126215
CC#CC[C@@H]1CCCC[C@@H]1[NH3+] C60713739
C#CC[C@H]1CCCCC[C@H]1[NH3+] C60714471
C[C@]1(C[C@@H]1C[NH3+])C2CCCC2 C54587249
C[C@H]1CCC[C@@H](C1)NC(=[NH2+])C C62987160
Cc1ccc(cc1)[C@]2(CCOC(C2)(C)C)CC[NH2+]Cc3ccc(cc3)N(C)C C01819097
CC(C)[NH+](CC#CCC(c1ccccc1)(c2ccccc2)O)Cc3ccccc3 C01773756
c1ccc(cc1)C(c2ccccc2)(c3ccccc3)[NH2+]CCCBr C04897330
CC(=C)C[C@@H]1CC=C[C@@H]([NH+]1C[C@@H](C(C(C(F)(F)F)(F)F)(F)F)O)CC(=C)C C04951276
CCCC[NH2+][C@H](c1ccccc1)C2=C(c3cccc4c3c2ccc4)c5ccccc5 C01756995
CC1(C[C@](CCO1)(CC[NH2+]Cc2ccccc2F)Cc3ccccc3Cl)C C05477667
CCCC[NH2+]Cc1cc(ccc1OCc2ccc(cc2)Cl)Br C07261656
C[C@@H](c1ccccc1)[NH2+]Cc2c3ccccc3ccc2OCc4ccccc4F C08534227
CCC[C@@H](c1ccccc1)[NH2+]Cc2ccc(o2)c3ccc(c(c3)C)Br C10436376
CCC[C@@H](c1ccccc1)[NH2+]Cc2ccc(o2)c3ccc(cc3C)Br C10436380
c1ccc(cc1)/C=C/C[NH+]2CCC(CC2)(Cc3ccccc3C(F)(F)F)CO C11770229
CC(C)OCCC[NH2+]Cc1ccc(o1)c2ccc(cc2Cl)Br C13722049
CCOc1cc(cc(c1OCC)Br)C[NH2+][C@@H](C)CCc2ccccc2 C13726008
C[C@@H](CCc1ccccc1)[NH2+]Cc2ccc(o2)c3ccc(cc3)Br C13726353
Cc1ccc(cc1)[C@@H](c2cccs2)NC(=O)C[NH+](CC=C)Cc3cccs3 C15519174
CC(=C)C[C@@H]1CC=C[C@H]([NH+]1C[C@H](C(C(C(F)(F)F)(F)F)(F)F)O)CC(=C)C C16134186
c1cc(cc(c1)OCc2ccc(cc2Cl)Cl)C[NH2+]Cc3ccc(cc3)F C16399629
c1ccc(cc1)C[NH2+]Cc2cc(ccc2OCc3ccccc3F)Br C16480114
C[NH+](C)CC/C(=N/Nc1c(c(c(c(c1F)F)F)F)F)/C=C\c2ccccc2 C17194750
C[NH+](C)CC/C(=N/Nc1c(c(c(c(c1F)F)F)F)F)/C=C/c2ccccc2 C17194753
Cc1ccc(cc1)COc2ccccc2C[NH2+][C@@H](C)C34CC5CC(C3)CC(C5)C4 C20873577
CCOc1cc(cc(c1OCc2ccc(cc2)C)Br)C[NH2+]CC=C C20874733
C[C@@H](c1ccccc1)[NH2+]Cc2cc(c(c(c2)Cl)OCc3ccccc3)Cl C28427934
CCCOc1ccc(cc1C[NH2+][C@@H](C)c2ccc(s2)Cl)Br C35253502
CCCC[C@@H](CC)[C@H](c1cc(sc1Br)Br)[NH2+]C C35502646
CCCC[C@@H](CC)[C@@H](c1cc(sc1Br)Br)[NH2+]CC C35560161
CCC[C@@H](C)[C@H](c1cc(sc1Br)Br)[NH2+]CCC C35585817
C[C@H](c1ccc(cc1)I)[NH2+]CCCOC2CCCCC2 C37237302
CN(C)CC[NH2+]Cc1cc(ccc1OCc2ccc(c(c2)Cl)Cl)Cl C40720671
C[C@H](c1ccccc1)[NH2+]Cc2ccc(cc2)OCc3ccc(c(c3)Cl)Cl C40722927
CCOc1cc(cc(c1OC(C)C)Br)C[NH2+][C@H](C)c2ccccc2 C40729004
CC(C)CC[NH2+]Cc1cc(c(c(c1)Br)OC(C)C)Br C40730613
c1ccc(c(c1)C[NH2+]Cc2ccccc2Cl)OCc3ccc(cc3Cl)F C40731965
c1ccc(c(c1)C[NH2+]Cc2ccccc2Cl)OCc3c(cccc3Cl)F C40732166
C[C@@H](c1ccccc1)[NH2+]Cc2ccccc2OCc3ccc(c(c3)Cl)Cl C40732349
Cc1cccc(c1)COc2ccc3ccccc3c2C[NH2+][C@H](C)c4ccccc4 C40734792
CC[C@H](C)[NH2+]Cc1c2ccccc2ccc1OCc3c(cccc3Cl)Cl C40735274
CCC(C)(C)[NH2+]Cc1c2ccccc2ccc1OCc3c(cccc3Cl)F C40735798
CC[C@H](C)[NH2+]Cc1c2ccccc2ccc1OCc3ccc(c(c3)Cl)Cl C40735896
CCOc1cc(ccc1OCc2ccc(cc2Cl)F)C[NH2+]Cc3cccs3 C40737107
CCOc1cc(ccc1OCc2c(cccc2Cl)F)C[NH2+]Cc3cccs3 C40737353
CCOc1cc(ccc1OCc2c(cccc2Cl)F)C[NH2+]CCC(C)C C40737482
CCCC[NH2+]Cc1cc(ccc1OCc2ccc(cc2Cl)F)Br C40739546
CC[C@H](C)[NH2+]Cc1cc(c(c(c1)Cl)OCc2c(cccc2Cl)F)OC C40742648
Cc1ccc(cc1)C[NH2+]Cc2cc(ccc2OCc3c(cccc3Cl)F)Cl C40743372
C[C@H](c1ccccc1)[NH2+]Cc2cc(ccc2OCc3cccc(c3)Cl)Cl C40743504
C[C@@H](c1ccc(cc1Br)Br)[NH2+]C[C@@H](CC(C)C)N(C)C C41641607
C[C@H](c1ccc(cc1Br)Br)[NH2+][C@H](CC(C)C)CN(C)C C41650685
CC[C@H](c1ccccc1)[NH2+]Cc2c3ccccc3ccc2OCc4ccccc4 C66117026
CC[C@@H](c1ccc(cc1)OC[C@H]2CCCO2)[NH2+]Cc3ccc(cc3)C(C)(C)C C66181130
c1ccc(c(c1)COc2ccc(cc2C[NH2+]C3CCCCCCC3)Cl)F C07523402
Cc1ccc(cc1)C[NH2+]Cc2cc(ccc2OCc3ccccc3F)Cl C07537995
CCOc1c(cc(cc1Br)C[NH2+]Cc2cccs2)Br C10474547
CCC[NH2+][C@@H](C)c1c(cccc1Sc2ccccc2Br)F C34669391
CCC[NH2+][C@@H](C)c1ccc(c(c1)F)Sc2ccccc2Br C34669420
CCC[NH2+][C@H](C)c1c(cccc1Sc2ccc(cc2)Br)F C34669439
CCC[NH2+][C@H](C)c1ccc(c(c1)F)Sc2ccc(cc2)Br C34669468
CCC[NH2+][C@@H](c1ccc(s1)c2ccc(cc2F)Br)C3CC3 C34673461
CCC[NH2+][C@@H](c1ccc(s1)c2ccc(cc2Br)C)C(C)C C34673557
[truncated: 1,396,186 more chars]
