# Supplementary material for: PyRMD Studio: A Unified Suite for Next-Generation, AI-Powered Virtual Screening
Source: J Chem Inf Model. 2026 May 19;66(11):6197–203. doi: 10.1021/acs.jcim.6c00648 (PMC13250901; doi:10.1021/acs.jcim.6c00648)
Supplement: Supplementary file 2 [file ci6c00648_si_002.zip › decoys/ace_decoys.ism]

c1c2c(cc(c1F)N3CCN(CC3)C(=S)[S-])n(cc(c2=O)C(=O)[O-])C4CC4 C01089984
Cc1ccc2c(c1)ncn2[C@@H]3[C@@H]([C@@H]([C@@H](O3)COP(=O)([O-])[O-])O)O C03873270
c1cn2cnc3c(c2n1)ncn3[C@@H]4C[C@@H]([C@@H](O4)COP(=O)([O-])[O-])O C04533489
c1cn2cnc3c(c2n1)ncn3[C@H]4C[C@@H]([C@@H](O4)COP(=O)([O-])[O-])O C04533490
c1cn2cnc3c(c2n1)ncn3[C@H]4C[C@H]([C@@H](O4)COP(=O)([O-])[O-])O C04533492
COC(=O)Cc1c(c(c(c(c1[N+](=O)[O-])[O-])C(=O)OC)[O-])C(=O)OC C01695561
c1cc(cc(c1)S(=O)(=O)[O-])/N=N/c2ccc(cc2)S(=O)(=O)[O-] C03845143
Cc1c(c(n[nH]1)O)C(c2cc(c(cc2[O-])[O-])[N+](=O)[O-])c3c([nH]nc3O)C C09435120
c1ccc(cc1)NNc2ccc3cc(ccc3c2/N=N/c4ccc(cc4)S(=O)(=O)[O-])S(=O)(=O)[O-] C04265574
c1cn(c(=O)nc1N)[C@H]2C([C@@H]([C@H](O2)COP(=O)([O-])[O-])O)(F)F C13516753
Cn1c(c(c(=O)n(c1=O)C)C(=O)/C=C/c2cc(c(c(c2)OC)[O-])[N+](=O)[O-])[O-] C20504078
C/C(=N\c1ccccc1S(=O)(=O)[O-])/c2c(=O)c3ccccc3n(c2[O-])c4ccccc4 C24716701
Cc1ccc(cc1)N2C(=O)/C(=C/c3cc(c(c(c3)OC)[O-])[N+](=O)[O-])/C(=NC2=O)[O-] C16292660
c1cc(ncc1/C(=N/S(=O)(=O)c2ccc(s2)Cl)/[O-])C(=O)[O-] C13450951
c1cc(ccc1N2C(=O)C[C@H](C2=O)SCC(=O)[O-])S(=O)(=O)[N-]c3nccs3 C16900768
c1ccc2c(c1)c(ccn2)C(=O)NNc3nc(c(c(n3)[O-])[N+](=O)[O-])[O-] C35202213
c1cc(oc1/C=N/n2c(nnn2)N)c3cc(cc(c3)C(=O)[O-])C(=O)[O-] C35668707
c1cnc(cn1)[N-]S(=O)(=O)c2cc(cc(c2F)C(=O)[O-])Br C36333834
Cn1cc(c2c1cc(cc2)C(=O)[O-])[C@H](C(=O)[O-])N3CCN(CC3)C=O C36360743
Cn1cc(c2c1ccc(c2)C(=O)[O-])[C@H](C(=O)[O-])N3CCN(CC3)C=O C36366066
c1c(c2c(c(c1Cl)[N-]S(=O)(=O)CC(=O)[O-])nsn2)Cl C37047711
C[C@H](C(=O)[O-])n1c(=O)c2c(csc2nc1c3ccncc3)C(=O)[O-] C36279611
Cc1c(c(n2c(n1)ncn2)[O-])[N-]S(=O)(=O)c3ccc(cc3)[N+](=O)[O-] C06269137
Cc1c(ccc2c1OC(=O)[C@@H]([C@H]2C)CCC(=O)[O-])OCc3[n-]nnn3 C38748280
c1cc(ccc1C(=O)[O-])S(=O)(=O)N2CCN(CC2)S(=O)(=O)c3ccc4c(c3)oc(n4)[O-] C13460269
c1cc(c(cc1[N+](=O)[O-])C(F)(F)F)NC(=O)CSc2nc(c(nn2)CCC(=O)[O-])[O-] C13092660
CCOC(=O)[C@H]1[C@H](SC2=C1CCC2)NC(=O)CSc3nc(c(nn3)CCC(=O)[O-])[O-] C39703819
CCOC(=O)C1=C2CC[C@@H](C[C@@H]2S[C@@H]1NC(=O)CSc3nc(c(nn3)CCC(=O)[O-])[O-])C C39704026
C1C=CC2=C(C(=NC2=C1)C3=N[C@@H]4C=CC=CC4=C3OS(=O)(=O)[O-])OS(=O)(=O)[O-] C39937182
c1cc(ccc1C[C@@]2([C@H]3[C@@H]([C@@H](N2)c4ccc(cc4)N5CCCC5)C(=NC3=O)[O-])C(=O)[O-])[N+](=O)[O-] C33594376
CC\1=NN(C(=O)/C1=C\c2ccc(o2)c3ccc(cc3)S(=O)(=O)[O-])c4[n-]nnn4 C44400073
c1cc(c(cc1S(=O)(=O)[N-]c2cc[nH]n2)C(=O)[O-])Br C48798846
CC(C)Cc1nnc(s1)/N=C(/c2c(=O)c3ccccc3[nH]c2[O-])\[O-] C09328996
c1cc(c(cc1S(=O)(=O)[N-]c2ccon2)C(=O)[O-])Br C57497358
c1cc(c(cc1C(=O)[O-])S(=O)(=O)[N-]c2ccon2)Br C58014949
c1nc2c(=S)[nH]c(nc2n1[C@H]3C[C@H]([C@H](O3)COP(=O)([O-])[O-])O)N C17378087
c1cc(c(nc1)n2cncn2)[N-]S(=O)(=O)c3ccc(cc3)C(=O)[O-] C59893526
Cc1c2cc(cnc2n(n1)C)S(=O)(=O)[N-]c3ccc(cc3)C(=O)NCC(=O)[O-] C60331641
c1cc(c(cc1C(=O)[O-])S(=O)(=O)[N-]c2cnoc2)Br C60393586
c1cc(c(cc1S(=O)(=O)[N-]c2cnoc2)C(=O)[O-])Br C60393594
c1cc(ccc1C(c2c(=O)[nH]cnc2[O-])c3c(=O)[nH]cnc3[O-])[N+](=O)[O-] C13615993
Cc1c2cc(cnc2n(n1)C)S(=O)(=O)[N-]c3cccc(c3)C(=O)[O-] C58342867
Cc1c2cc(cnc2n(n1)C)S(=O)(=O)[N-]c3ccc(cc3)C(=O)[O-] C58341436
C1/C(=N/[N-]C2=NC(=O)[C@H](S2)CC(=O)NCC(=O)[O-])/NC(=O)S1 C13523110
c1c(cc(cc1C(=O)[O-])N2C(=O)C[C@@H](C2=O)N3CCOCC3)C(=O)[O-] C19766947
c1[nH]c(=S)c2c(n1)n(cn2)[C@@H]3[C@@H]([C@@H]([C@@H](O3)COP(=O)([O-])[O-])O)O C65748836
c1[nH]c(=S)c2c(n1)n(cn2)[C@@H]3[C@H]([C@@H]([C@@H](O3)COP(=O)([O-])[O-])O)O C65748839
CCn1cc(cn1)S(=O)(=O)[N-]c2ccc(c(c2)OC)[N-]S(=O)(=O)C C66579831
Cc1ccsc1C(=O)N[N-]S(=O)(=O)c2cc(cs2)C(=O)[O-] C66588847
Cc1c(sc(n1)CC(C)C)/C(=N/c2[n-]nc(n2)S(=O)(=O)C)/[O-] C66622591
c1ccc(c(c1)C(=O)[O-])NS(=O)(=O)c2cccc(c2)NS(=O)(=O)c3ccc(c(c3)C(=O)[O-])Cl C12564326
CC(=O)OCC(=O)[C@]1(CC[C@@H]2[C@@]1(CC[C@@H]3[C@H]2CC=C4[C@@]3(CC[C@@H](C4)OP(=O)([O-])[O-])C)C)OC(=O)C C12654175
c1cc(cc(c1)Br)c2nnc(o2)SCC(=O)Nc3cc(cc(c3)C(=O)[O-])C(=O)[O-] C13089651
Cc1ccc(cc1)c2nnc(n2CCC(=O)[O-])SCC(=O)Nc3cc(ccc3Cl)C(=O)[O-] C13232305
Cn1c(=O)c2c3c(sc2nc1SCC(=O)Nc4cc(ccc4C(=O)[O-])C(=O)[O-])CCCC3 C13253977
COCCn1c(nnc1SCC(=O)Nc2cc(cc(c2)C(=O)[O-])C(=O)[O-])c3ccc(cc3)Cl C13341655
CCn1c(=O)c2c3c(sc2nc1SCC(=O)Nc4cc(cc(c4)C(=O)[O-])C(=O)[O-])CCCC3 C13342541
Cc1c(sc2c1c(=O)n(c(n2)SCC(=O)Nc3cc(cc(c3)C(=O)[O-])C(=O)[O-])CC(C)C)C C13348983
CCCn1c(=O)c2cc(sc2nc1SCC(=O)Nc3cc(cc(c3)C(=O)[O-])C(=O)[O-])CC C13364096
Cc1cc(c(c(c1)C)S(=O)(=O)N2CCC(CC2)C(=O)Nc3cc(ccc3C(=O)[O-])C(=O)[O-])C C13391622
Cc1c(sc2c1c(=O)n(c(n2)SCC(=O)Nc3cc(ccc3C(=O)[O-])C(=O)[O-])C(C)C)C C13393463
COCCn1c(nnc1SCC(=O)Nc2cc(ccc2C(=O)[O-])C(=O)[O-])c3ccc(cc3)Cl C13413998
CCCn1c(=O)c2c3c(sc2nc1SCC(=O)Nc4cc(ccc4C(=O)[O-])C(=O)[O-])CCC3 C13415977
c1ccc(c(c1)NC(=O)c2cc(ccn2)I)Oc3ccc(c(c3)C(=O)[O-])C(=O)[O-] C13587606
c1cc(ccc1COc2ccc(cc2)N3C(=O)/C(=C/c4ccc(c(c4)[N+](=O)[O-])[O-])/C(=NC3=O)[O-])Cl C16156488
c1cc(ccc1[N-]S(=O)(=O)c2cc(ccc2Cl)NC(=O)[C@H]3CC=CC[C@H]3C(=O)[O-])Cl C13252296
CC(C)(C)[C@H]1CCc2c(sc3c2c4nnc(n4c5n3c(nn5)SCC(=O)[O-])SCC(=O)[O-])C1 C02342577
Cc1cc(nc(n1)[N-]S(=O)(=O)c2ccc(cc2)n3c(nnc3[S-])c4ccc5ccccc5n4)C C06430341
CC(=O)OCC(=O)[C@]1(CC[C@H]2[C@@]1(CC[C@H]3[C@@H]2CC=C4[C@@]3(CC[C@@H](C4)OP(=O)([O-])[O-])C)C)OC(=O)C C35360964
CCN\1C(=O)/C(=C/c2c([nH]c(=S)n(c2=O)c3ccccc3)[O-])/S/C1=N\c4ccc(cc4)C(=O)[O-] C33939723
C1CCC2(CC1)[C@@H](C(=NC(=C2C#N)SCCSC3=C(C4(CCCCC4)[C@H](C(=N3)[O-])C#N)C#N)[O-])C#N C17028401
CS(=O)(=O)[N-]c1ccc(cc1Cl)C(=O)Nc2ccc(cc2)S(=O)(=O)[N-]c3cccc(c3)Cl C38755672
c1cc(c(cc1C(=O)[O-])N2[C@H](C(=C(C2=O)[O-])C(=O)C3CC3)c4cc(cs4)Br)Cl C13276826
Cc1ccc(cc1[N+](=O)[O-])[C@H]2C(=C(C(=O)N2c3nc4ccc(cc4s3)C(=O)[O-])[O-])C(=O)C5CC5 C13278128
C=CCOc1cccc(c1)[C@H]2C(=C(C(=O)N2c3nc4ccc(cc4s3)C(=O)[O-])[O-])C(=O)C5CC5 C13278153
Cc1c(c(nc(n1)SCC(=O)C2=C[C@@H](N([C@H]2C)c3cccc(c3)[N+](=O)[O-])C)[O-])CCC(=O)[O-] C39668069
Cc1c(c(nc(n1)SCC(=O)C2=C[C@@H](N([C@@H]2C)c3cccc(c3)[N+](=O)[O-])C)[O-])CCC(=O)[O-] C39668071
Cc1cc(cc(c1C)S(=O)(=O)[N-]c2cc(ccc2Cl)S(=O)(=O)N3CCOCC3)C(=O)[O-] C13247275
Cc1ccc(cc1N2[C@H](C(=C(C2=O)[O-])C(=O)c3cccs3)c4ccccc4OCC#N)C(=O)[O-] C13194248
c1cc(sc1)C(=O)C2=C(C(=O)N([C@@H]2c3cc(ccc3Cl)[N+](=O)[O-])c4ccc(cc4)CC(=O)[O-])[O-] C13194851
c1cc(cc(c1)N2[C@H](C(=C(C2=O)[O-])C(=O)c3ccco3)c4ccc(cc4)Br)C(=O)[O-] C13213996
c1ccc(c(c1)[C@@H]2C(=C(C(=O)N2c3cccc(c3)C(=O)[O-])[O-])C(=O)c4ccco4)Br C13214070
c1cc(cc(c1)N2[C@H](C(=C(C2=O)[O-])C(=O)c3ccco3)c4cc(ccc4F)Br)C(=O)[O-] C13214112
c1cc(cc(c1)N2[C@H](C(=C(C2=O)[O-])C(=O)c3ccco3)c4ccc(cc4F)Br)C(=O)[O-] C13214116
c1cc(cc(c1)[N+](=O)[O-])[C@@H]2C(=C(C(=O)N2c3cc(ccc3Cl)C(=O)[O-])[O-])C(=O)c4ccco4 C13214770
c1ccc(c(c1)[C@H]2C(=C(C(=O)N2c3ccc(cc3)CC(=O)[O-])[O-])C(=O)c4ccc(s4)Cl)[N+](=O)[O-] C13217233
COc1ccccc1C(=O)C2=C(C(=O)N([C@H]2c3ccsc3)c4nc5ccc(cc5s4)C(=O)[O-])[O-] C13218112
c1cc(oc1)C(=O)C2=C(C(=O)N([C@H]2c3ccc(cc3)C#N)c4nc5ccc(cc5s4)C(=O)[O-])[O-] C13218180
COc1ccccc1[C@@H]2C(=C(C(=O)N2c3nc4ccc(cc4s3)C(=O)[O-])[O-])C(=O)c5ccco5 C13218193
c1cc(cc(c1)S(=O)(=O)[N-]c2ccc(cc2)Cl)C(=O)N/N=C/c3ccc(cc3)OCC(=O)[O-] C13351722
c1ccc(c(c1)[N-]S(=O)(=O)c2ccc(c(c2)C(=O)[O-])OS(=O)(=O)c3cccc(c3)C#N)Cl C13262666
c1ccc(cc1)S(=O)(=O)[N-]C2=C/C(=N\S(=O)(=O)c3ccc(c(c3)C(=O)[O-])O)/c4ccccc4C2=O C28118830
CC(=O)OCC(=O)[C@@]1(CC[C@H]2[C@]1(CC[C@H]3[C@@H]2CC=C4[C@]3(CC[C@@H](C4)OP(=O)([O-])[O-])C)C)OC(=O)C C43735774
c1ccc(cc1)S(=O)(=O)[N-]C2=CC(=NS(=O)(=O)c3cccc(c3)C(=O)[O-])c4ccccc4C2=O C20265726
Cc1c2c(=O)[nH]c(nc2sc1C(=O)[O-])SCC(=O)Nc3cc(c(cc3Cl)C(=O)[O-])OC C13273634
c1ccc(c(c1)C(=O)N/N=C/c2ccc(cc2)OCC(=O)[O-])[N-]S(=O)(=O)c3ccc(cc3)Cl C37258180
CCOc1cc(cc(c1OCC(=O)[O-])CC=C)/C=C\2/C(=NC(=O)N(C2=O)c3cc(cc(c3)C)C)[O-] C33411593
CCOc1ccc(cc1)N2C(=O)/C(=C/c3ccc(o3)c4ccc(c(c4)C(=O)[O-])Cl)/C(=NC2=O)[O-] C59862010
CC(C)Oc1ccccc1/C=c/2\c(=O)n(/c(=C(\C#N)/C(=N/c3ccc(cc3)C(=O)[O-])/[O-])/s2)CCCOC C13136861
CC1=C([C@H](/C(=C(/OC)\[O-])/C(=N1)C)c2ccc(cc2)[C@@H]3/C(=C(/OC)\[O-])/C(=NC(=C3C(=O)OC)C)C)C(=O)OC C26388357
c1cc(ccc1/C=C\2/C(=O)N(C(=S)S2)CCCCCC(=O)Nc3ccc(c(c3)O)C(=O)[O-])Cl C08820209
c1ccc(cc1)Cc2ccccc2NC(=O)CSc3nc4cc(ccc4c(=O)n3CCO)C(=O)[O-] C13045522
Cc1ccc(c(c1)NC(=S)N/N=C(\C)/c2ccc(cc2)S(=O)(=O)Nc3ccc(cc3)C(=O)[O-])C C13058755
Cc1cccc(c1C)NC(=S)N/N=C(\C)/c2ccc(cc2)S(=O)(=O)Nc3ccc(cc3)C(=O)[O-] C13058760
C/C(=N\NC(=S)Nc1ccc(cc1)F)/c2ccc(cc2)S(=O)(=O)Nc3ccc(cc3)C(=O)[O-] C13058844
Cc1cccc(c1)OCC(=O)N/N=C(\C)/c2ccc(cc2)S(=O)(=O)Nc3ccc(cc3)C(=O)[O-] C13058907
c1cc(ccc1C(=O)[O-])NS(=O)(=O)c2ccc(c(c2)[N+](=O)[O-])OCC(=O)NCC3CCCCC3 C13189732
c1cc(ccc1CNc2ccc(cc2[N+](=O)[O-])S(=O)(=O)Nc3ccc(cc3)C(=O)[O-])OC(F)F C13211914
Cc1cccc(c1C)NC(=O)NC(=O)CSc2nc3ccccc3c(=O)n2CCCCCC(=O)[O-] C13238628
c1ccc2c(c1)[nH]c(n2)CCCNc3ccc(cc3[N+](=O)[O-])S(=O)(=O)Nc4ccc(cc4)C(=O)[O-] C13272728
c1ccc(c(c1)COc2ccccc2C(=O)Nc3ccc(cc3)S(=O)(=O)NCCC(=O)[O-])Cl C13395173
c1cc(ccc1[C@@H]([C@@H](CO)Nc2ccc(cc2C(=O)[O-])S(=O)(=O)N3CCCCC3)O)[N+](=O)[O-] C13461685
c1cc(c(cc1[N+](=O)[O-])/C=N/Nc2[nH]nc(n2)SCCC(=O)Nc3ccc(cc3Cl)Cl)[O-] C21075567
c1ccc(cc1)N(c2ccccc2)C(=O)CCSc3nc([nH]n3)N/N=C/c4cc(ccc4[O-])[N+](=O)[O-] C21075586
COc1cc(cc(c1)OC)NC(=O)CSc2nnc(n2N)N/N=C/c3cc(cc(c3[O-])Cl)Cl C21318655
Cc1ccc(cc1Cl)NC(=O)CSc2nc(cc(n2)[O-])CC(=O)NCc3cccc(c3)OC C22629572
Cc1c2c(=O)[nH]c(nc2sc1C(=O)[O-])SCC(=O)Nc3ccc(cc3)S(=O)(=O)NCCO C26895258
CC(C)[C@H]1CCC(=C[C@H]1/C=C(\CO)/C(=O)OC[C@]2(CC[C@H]([C@H]3[C@@H]2C(=O)OCC(=C3)C(=O)[O-])C(C)C)O)CO C31164090
CCCNC(=O)C[NH+]1CCN(CC1)c2ccc(cc2C(=O)[O-])[N-]S(=O)(=O)c3ccc(c(c3)C)C C33253175
CC(C)[C@@H]1CCC(=C[C@@H]1/C=C(\CO)/C(=O)OC[C@@]2(CC[C@@H]([C@@H]3[C@@H]2C(=O)OCC(=C3)C(=O)[O-])C(C)C)O)CO C35458617
CCCN([C@@H](c1c(cc(cc1O)O)O)C(=O)NC(C)(C)CC(C)(C)C)C(=O)c2cc(ccc2[O-])[N+](=O)[O-] C36570134
CCCN([C@H](c1c(cc(cc1O)O)O)C(=O)NC(C)(C)CC(C)(C)C)C(=O)c2cc(ccc2[O-])[N+](=O)[O-] C36570135
CCCc1c(ccc(c1O)C(=O)C)OC[C@H](COc2ccc3c(=O)cc(oc3c2CCC)C(=O)[O-])O C13741955
CCc1nnc(s1)[N-]S(=O)(=O)c2ccc(cc2)NC(=S)NC(=O)/C=C/c3ccc(cc3)C(C)C C06296369
C[C@H]([C@@H]1CC[C@@]2([C@@]1(CC(=O)C3=C2CC[C@@H]([C@@]3(C)CCC(=O)[O-])C(C)(C)O)C)C)[C@@H](C/C=C(/C)\CO)O C39559942
CCOc1cc(ccc1OCc2ccccc2Cl)/C=C\3/C(=O)N=C(S3)[N-]c4ccccc4C(=O)N C39869838
CC(C)(C)c1cc(cc(c1O)C(C)(C)C)[C@H]2C(=C(C(=O)N2CCOCCO)[O-])C(=O)c3ccco3 C40068062
CCOc1ccc(cc1)C(=O)C2=C(C(=O)N([C@H]2c3cc(c(c(c3)C(C)(C)C)O)C(C)(C)C)CCOCCO)[O-] C40077609
CC(C)(C)c1cc(cc(c1O)C(C)(C)C)[C@@H]2C(=C(C(=O)N2CCOCCO)[O-])C(=O)c3ccc(cc3)F C40094453
CC(C)(C)c1cc(cc(c1O)C(C)(C)C)[C@H]2C(=C(C(=O)N2CCOCCO)[O-])C(=O)c3ccc(cc3)F C40094454
Cc1ccc(cc1F)C(=O)C2=C(C(=O)N([C@H]2c3cc(c(c(c3)C(C)(C)C)O)C(C)(C)C)CCOCCO)[O-] C40099863
CCCCCOc1ccc(cc1OC)[C@@H]2c3c([nH]nc3C(=O)N2CCO)c4cc(ccc4[O-])Cl C39897935
CC(C)CCOc1ccc(cc1OC)[C@@H]2c3c([nH]nc3C(=O)N2CCO)c4cc(ccc4[O-])Cl C39897965
CCCCCOc1ccc(cc1OCC)[C@@H]2c3c([nH]nc3C(=O)N2CCO)c4cc(ccc4[O-])Cl C39898007
CC(C)CCOc1ccc(cc1OC)[C@H]2c3c([nH]nc3C(=O)N2CCCO)c4cc(ccc4[O-])Cl C39898068
CCOc1cc(ccc1OCCC(C)C)[C@H]2c3c([nH]nc3C(=O)N2CCCO)c4cc(ccc4[O-])Cl C39898110
CCCCCCOc1ccc(cc1OC)[C@H]2c3c([nH]nc3C(=O)N2CCCO)c4cc(ccc4[O-])Cl C39898118
CCCSc1nc2n(n1)[C@@H](C(=C(N2)C)C(=O)Nc3ccccc3OCC)c4ccc(cc4)C(=O)[O-] C41020073
CCCSc1nc2n(n1)[C@H](C(=C(N2)C)C(=O)Nc3ccccc3OCC)c4ccc(cc4)C(=O)[O-] C41020076
CCCCSc1nc2n(n1)[C@H](C(=C(N2)C)C(=O)Nc3ccccc3OCC)c4ccccc4C(=O)[O-] C41020306
CCCSc1nc2n(n1)[C@@H](C(=C(N2)C)C(=O)Nc3ccccc3OCC)c4ccccc4C(=O)[O-] C41020309
CC1=C([C@@H](/C(=C(\[O-])/OC)/C(=N1)C)c2cc(ccc2OC(F)F)N/C(=N/[C@@H](C)C(C)(C)C)/NC#N)C#N C38972184
CCc1nnc(s1)[N-]S(=O)(=O)c2ccc(cc2)NC(=O)NC(CC)(C(F)(F)F)C(F)(F)F C33718241
CCOC(=O)c1c(nc(s1)NC(=O)CSc2[nH]c(=O)c(c(n2)[O-])NC(=O)C)c3ccccc3 C59294701
Cc1ccc(cc1S(=O)(=O)Nc2ccc(c(c2)/C(=C(\C(F)(F)F)/[O-])/C(=O)OC(C)C)O)[N+](=O)[O-] C20281428
Cc1ccc(cc1)/C=C/2\C(=O)N(C(=S)S2)CCCCCC(=O)Nc3ccc(c(c3)C(=O)[O-])O C32701761
Cc1ccc(cc1S(=O)(=O)Nc2ccc(c(c2)/C(=C(/C(F)(F)F)\[O-])/C(=O)OC(C)C)O)[N+](=O)[O-] C20281428
CCCNC(=O)CN1CCN(CC1)c2ccc(cc2C(=O)[O-])NS(=O)(=O)c3ccc(c(c3)C)C C33253175
Cc1cc(no1)[N-]S(=O)(=O)c2ccc(cc2)NC(=S)NC(=O)[C@H](C)c3ccc(cc3)CC(C)C C66199592
Cc1ccc(c(c1)OCCCC(C)(C)C(=O)NC(=S)Nc2ccc(cc2)S(=O)(=O)/N=C(/C)\[O-])C C66201571
c1cc(cc(c1)[N+](=O)[O-])NC(=O)C(=O)Nc2ccc(c(c2)OC(=O)c3cccnc3)C(=O)[O-] C02026533
Cc1cccc(c1)NC(=O)CN2C(=O)/C(=C\c3ccc(cc3)OCc4ccccc4C(=O)[O-])/NC2=O C09260739
c1ccc(c(c1)/C=C/2\C(=O)N(C(=O)N2)CC(=O)Nc3ccccc3F)OCc4ccc(cc4)C(=O)[O-] C09323607
Cc1ccc(cc1S(=O)(=O)Nc2nc(cs2)c3ccc(cc3)CCNC(=O)C)C(=O)[O-] C13031659
Cc1cc(c(cc1Cl)OC)NC(=O)CSc2nc3cc(ccc3c(=O)n2CCO)C(=O)[O-] C13045329
c1cc2c(cc1C(=O)[O-])nc(n(c2=O)CCO)SCC(=O)Nc3cc(ccc3Cl)[N+](=O)[O-] C13045438
C[C@@H](C(=O)Nc1ccc(cc1Cl)[N+](=O)[O-])Sc2nc3cc(ccc3c(=O)n2CCO)C(=O)[O-] C13045495
Cc1ccc(cc1NC(=O)CSc2nc3cc(ccc3c(=O)n2CCO)C(=O)[O-])[N+](=O)[O-] C13045499
C[C@@H](C(=O)Nc1ccc(cc1)N2CCOCC2)Sc3nc4cc(ccc4c(=O)n3CCO)C(=O)[O-] C13045813
C[C@H](C(=O)Nc1ccccc1[N+](=O)[O-])Sc2nc3cc(ccc3c(=O)n2CCO)C(=O)[O-] C13045907
C[C@H](C(=O)Nc1ccccc1C(F)(F)F)Sc2nc3cc(ccc3c(=O)n2CCO)C(=O)[O-] C13046776
C[C@H](Cn1c(=O)c2ccc(cc2nc1SCC(=O)NCc3ccc(cc3Cl)Cl)C(=O)[O-])O C13051467
C[C@@H](Cn1c(=O)c2ccc(cc2nc1SCC(=O)NCc3ccc(cc3Cl)Cl)C(=O)[O-])O C13051468
C[C@H](Cn1c(=O)c2ccc(cc2nc1S[C@H](C)C(=O)Nc3ccccc3SC)C(=O)[O-])O C13051894
CC(=O)Nc1cccc(c1)NC(=O)CSc2nc3cc(ccc3c(=O)n2C[C@@H]4CCCO4)C(=O)[O-] C13052938
c1cc(c(cc1C(=O)N)[N+](=O)[O-])CSc2nc3cc(ccc3c(=O)n2C[C@H]4CCCO4)C(=O)[O-] C13053639
Cc1ccc(c(c1)C)NC(=O)NC(=O)CSc2nnc(n2CCC(=O)[O-])c3cccs3 C13193192
c1cc(c(cc1C(=O)N)[N+](=O)[O-])CSc2nc3cc(ccc3c(=O)n2CCC(=O)[O-])Cl C13245395
c1ccc(c(c1)CS(=O)(=O)Nc2cccc(c2)S(=O)(=O)Nc3ccccc3C(=O)[O-])C#N C13464293
C[C@H]1CCCC[C@H]1NC(=O)COc2ccc(cc2OC)/C=C/c3[nH]c(=O)c(c(n3)[O-])[N+](=O)[O-] C09295541
C/C(=N/S(=O)(=O)c1ccc(cc1)NC(=S)NC(=O)c2ccc(o2)c3ccccc3[N+](=O)[O-])/[O-] C14274107
C/C(=N/S(=O)(=O)c1ccc(cc1)NC(=S)NC(=O)c2ccc(c(c2)[N+](=O)[O-])N3CCCCC3)/[O-] C14274386
c1cc(ccc1c2nnc(o2)CSc3nc([nH]n3)N/N=C/c4cc(ccc4[O-])[N+](=O)[O-])F C20832525
CC(C)(C)c1nnc(o1)CSc2nc([nH]n2)N/N=C/c3cc(c(c(c3)OC)[O-])[N+](=O)[O-] C20836345
CC(=O)Nc1cccc(c1)NC(=O)CSc2nnc(s2)/N=C(/c3cccc(c3)[N+](=O)[O-])\[O-] C08822917
c1ccc2c(c1)c(nc(n2)C(=O)NCCCNC(=O)COc3ccc(cc3Cl)Cl)[O-] C22471011
COc1ccc(cc1S(=O)(=O)Nc2cccc(c2)S(=O)(=O)/N=C\3/CCCN3)/C=C/C(=O)[O-] C13367750
CC[C@@]1(C(=O)N(C(=O)N1)NC(=O)Cn2c(nnc2[S-])c3ccc(cc3)OCC)c4ccccc4 C24641495
CC[C@]1(C(=O)N(C(=O)N1)NC(=O)Cn2c(nnc2[S-])c3ccc(cc3)OCC)c4ccccc4 C24641501
Cc1cc(no1)N2[C@H](C(=C(C2=O)[O-])C(=O)c3c(c([nH]c3C)C(=O)NC)C)c4cccc(c4)OCC=C C25107536
COC(=O)CNC(=O)c1ccc(cc1)NC(=O)c2cnn(c2C(F)(F)F)c3ccc(nn3)[O-] C28493978
CC(=O)Nc1cccc(c1)CNC(=O)c2ccccc2[N-]S(=O)(=O)c3cccc(c3)C(F)(F)F C32359692
CCN(CC)S(=O)(=O)c1ccc(cc1)S(=O)(=O)[N-]c2cccc(c2)[C@]3(C(=O)NC(=O)N3)C C32935280
COC(=O)c1ccc(cc1)[C@@H]2[C@H]3[C@@H](C(=O)N(C3=O)c4cccc(c4)[N+](=O)[O-])[C@@]([NH2+]2)(CC(=O)[O-])C(=O)[O-] C33634430
CC(=O)Oc1ccc(cc1)[C@H]2[C@H]3[C@@H](C(=O)N(C3=O)c4cccc(c4)[N+](=O)[O-])[C@@]([NH2+]2)(CC(=O)[O-])C(=O)[O-] C34255655
CC(C)(C)NC(=O)NC(=O)COC(=O)c1cccc(c1)[N-]S(=O)(=O)c2ccc(c(c2)F)F C02623402
COc1ccc(cc1)c2nnc(n2c3ccccc3)SCC(=O)NN/C=C/4\C=CC(=O)C=C4[O-] C04459145
COc1ccc(cc1S(=O)(=O)Nc2ccc(cc2)S(=O)(=O)/N=C\3/CCCN3)/C=C/C(=O)[O-] C13278743
CC(C)CN1[C@@H](Nc2cc(ccc2C1=O)C(=O)OC)SCc3[nH]c(=O)c4ccc(cc4n3)C(=O)[O-] C39698662
CCOc1ccc(c(c1)C)C(=O)C2=C(C(=O)N([C@H]2c3cc(c(c(c3)Br)O)OC)CCO)[O-] C40081603
COc1ccc(c(c1OC)C(=O)[O-])/C=N/N=C/2\NC(=O)[C@@H](S2)CC(=O)Nc3ccc(cc3)[N+](=O)[O-] C40142697
c1ccc2c(c1)[nH]c(n2)SCC(=O)Nc3ccc(cc3)S(=O)(=O)[N-]c4ncc(s4)[N+](=O)[O-] C40176178
c1cc(oc1[N+](=O)[O-])O[P@](=O)(N2CCCCC2)OC[C@H]3[C@@H](C[C@@H](O3)c4cc(c(=O)[nH]c4[O-])F)O C40822223
Cc1ccnc(n1)[N-]S(=O)(=O)c2ccc(cc2)NC(=O)CSc3[nH]c4cc(ccc4n3)OC C18142138
c1cc(ccc1NC(=S)NC(=O)c2cc(cc(c2)[N+](=O)[O-])[N+](=O)[O-])S(=O)(=O)[N-]c3nccs3 C09553349
Cc1ccc(cc1F)S(=O)(=O)[N-]c2cccc(c2)C(=O)O[C@@H](C)C(=O)NC(=O)NC3CC3 C28796634
C=CCn1c(=O)c2ccc(cc2nc1[S-])C(=O)NCCNc3c(cccn3)C(F)(F)F C59352675
Cn1c(c-2nc(nc2n(c1=O)C)Sc3nc([nH]n3)N/N=C/c4ccccc4OCc5ccccc5)[O-] C21080738
CCOc1nc(nc(n1)N/C(=N/S(=O)(=O)c2ccc(cc2[N+](=O)[O-])C(F)(F)F)/[O-])NC C59366574
c1ccc(cc1)c2[nH]nc(n2)CNC(=O)c3ccc(cc3)[N-]S(=O)(=O)c4cccc(c4)[N+](=O)[O-] C65562957
c1ccc(c(c1)C(=O)[O-])/N=C(\N[C@@H](C(Cl)(Cl)Cl)NC(=O)c2ccccc2[N+](=O)[O-])/S C08672742
COc1ccc(cc1)/C=C(/C(=O)Nc2ccc(cc2)C(=O)[O-])\NC(=O)c3cccc(c3)[N+](=O)[O-] C12658443
Cc1ccc(cc1S(=O)(=O)Nc2ccccc2C(=O)Nc3ccc(cc3)OC(F)F)C(=O)[O-] C13029354
c1cc2c(cc1C(=O)[O-])nc(n(c2=O)C[C@@H]3CCCO3)SCC(=O)NC(=O)NCC(F)(F)F C13053534
Cc1cc(cc(c1)OCC(=O)N/N=C(\C)/c2ccc(cc2)S(=O)(=O)Nc3ccc(cc3)C(=O)[O-])C C13060948
Cc1cc(cc(c1C)S(=O)(=O)NNC(=O)COc2ccccc2c3ccccc3)C(=O)[O-] C13078691
c1cc(ccc1CC(=O)NCc2ccc(cc2)C(=O)[O-])NS(=O)(=O)c3cc(cc(c3)Cl)Cl C13092369
c1cc(cc(c1)C(F)(F)F)CNc2ccc(cc2[N+](=O)[O-])S(=O)(=O)Nc3ccc(cc3)C(=O)[O-] C13211313
Cc1cc(cc(c1CCNc2ccc(cc2[N+](=O)[O-])S(=O)(=O)NCCC(=O)[O-])C)C(C)(C)C C13211719
Cc1cccc(c1Nc2nnc(s2)SCC(=O)Nc3cc(c(cc3C(=O)[O-])OC)OC)C C13241685
Cc1ccc(cc1S(=O)(=O)Nc2ccccc2F)NC(=O)C[C@@](C)(c3ccccc3)C(=O)[O-] C13251722
Cc1ccc(cc1S(=O)(=O)Nc2ccc(cc2)Cl)NC(=O)C[C@](C)(c3ccccc3)C(=O)[O-] C13254159
Cc1ccc(cc1S(=O)(=O)Nc2ccc(cc2)SC(F)F)NC(=O)CC3(CCCC3)C(=O)[O-] C13254183
CN(C)c1ccc(cc1)/C=C(/C(=O)N/N=C/c2ccc(c(c2)[N+](=O)[O-])[O-])\NC(=O)c3ccccc3 C09721016
Cc1cccc(c1OCC(=O)N/N=C(\C)/c2ccc(cc2)S(=O)(=O)Nc3ccc(cc3)C(=O)[O-])C C13361452
CCCCCCC(=O)NCCc1c2ccccc2[nH]c1/C=C\3/C(=NC(=S)N(C3=O)C4CC4)[O-] C17197028
Cc1cc(nc(n1)[N-]S(=O)(=O)c2ccc(cc2)NC(=S)NC(=O)c3ccc(c(c3)Cl)OC)C C20498526
CCCNC(=O)c1ccccc1NC(=O)c2ccc(c(c2)Cl)[N-]S(=O)(=O)c3ccc(cc3)C C22512905
CCSc1ccccc1C(=O)NNC(=O)c2cccc(c2)S(=O)(=O)[N-]c3ccccc3Cl C25153272
c1ccc(c(c1)C(=O)NNC(=O)CCc2ccc(cc2Cl)Cl)[N-]S(=O)(=O)c3cccs3 C28479077
Cc1cccc(c1)C(=O)N[C@H](C(C)(Cl)Cl)N/C(=N/C#N)/[N-]c2ccc(nc2)C(F)(F)F C28866487
CCOC(=O)C1=C(N=C2N([C@H]1c3cccc(c3)OC)C(=CS2)/C=C(/N4CCC[C@@H](C4)C(=O)N)\[O-])C C34922835
CCC1=C([C@@H](N2C(=CSC2=N1)/C=C(/N3CCC[C@H](C3)C(=O)N)\[O-])c4cccc(c4)OC)C(=O)OC C34923248
CC(C)NC(=O)CN1CCN(CC1)c2cc(c3cc(ccc3n2)NS(=O)(=O)c4cccs4)C(=O)[O-] C32985213
CC1=C([C@@H](N2C(=CSC2=N1)/C=C(/NCCOC)\[O-])c3ccccc3)C(=O)Nc4ccccc4 C35692610
Cc1ccc(cc1)C(=O)N/C(=C\c2ccccc2)/C(=O)Nc3ccc(cc3)S(=O)(=O)[N-]c4nccs4 C26504581
Cc1ccc(o1)CN([C@H](c2cccc(c2)O)C(=O)NC(C)(C)C)C(=O)c3cc(ccc3[O-])[N+](=O)[O-] C36596586
CC(=O)Nc1ccc(cc1)NC(=O)CSC2=C([C@@H]([C@H](C(=N2)[O-])C(=O)OC)c3ccc(cc3)Cl)C#N C02309739
CCOc1cc(ccc1OC(=O)c2cccc(c2)Cl)[C@@H](c3c(n[nH]c3[O-])C)C4=C(N=N[C@@H]4O)C C39037576
CCOc1cc(ccc1OCc2ccc(cc2)Cl)[C@H](c3c(n[nH]c3[O-])C)C4=C(N=N[C@@H]4O)C C39422219
c1ccc(cc1)OS(=O)(=O)[N-]C[C@@H](c2ccc(cc2)c3ccccc3O)N4CCN[C@@H](C4)Cl C39534107
C[C@]12CC[C@H]3[C@@H]([C@@H]1CC[C@@H]2O)CCC4=C/C(=N/OCC(=O)NCCCCC(=O)[O-])/CC[C@]34C C39546554
CCOC(=O)/[NH+]=c\1/ccc-2c(cc(oc2c1)O)CSc3nc(c(c(n3)[O-])CCC(=O)[O-])C C39667940
Cc1cc(ccc1OCc2nc([nH]n2)SCC(=O)Nc3cc(ccc3Cl)C(=O)[O-])Cl C13062134
c1cc(ccc1OCc2nc([nH]n2)SCC(=O)Nc3cc(ccc3C(=O)[O-])Cl)Cl C13356399
c1cc(ccc1OCc2nc([nH]n2)SCC(=O)Nc3ccc(cc3C(=O)[O-])Br)Cl C13342768
CCOc1cc(ccc1OS(=O)(=O)c2ccc(cc2)C)[C@@H](c3c(n[nH]c3[O-])C)C4=C(N=N[C@@H]4O)C C39960964
Cc1ccc(o1)C(=O)C2=C(C(=O)N([C@@H]2c3cc(c(c(c3)C(C)(C)C)O)C(C)(C)C)CCCO)[O-] C40046853
c1ccc(c(c1)COc2cccc(c2)C(=O)C3=C(C(=O)N([C@H]3c4ccc(cc4)O)CCO)[O-])Cl C40102859
CCCCOc1ccc(cc1C)C(=O)C2=C(C(=O)N[C@@H]2c3cc(c(c(c3)Br)O)OC)[O-] C40124060
CC(C)CCOc1cccc(c1)[C@@H]2c3c([nH]nc3C(=O)N2CCO)c4cc(ccc4[O-])Cl C39897995
CCCCOc1cccc(c1)[C@H]2c3c([nH]nc3C(=O)N2CCCO)c4cc(ccc4[O-])Cl C39898090
CC(=O)Nc1ccc(cc1)N/C=C\2/C(=O)N(C(=S)S2)CCCCCCCCCCC(=O)[O-] C08993516
CCOC(=O)Cc1cc(=O)[nH]c(n1)N/C(=N/C(=O)c2ccccc2)/[N-]c3ccc4ccccc4c3 C18266405
c1cc(cc(c1)[N+](=O)[O-])C(=O)NC(=S)Nc2ccc(cc2)S(=O)(=O)[N-]c3nccs3 C12495805
Cc1c(cno1)C(=O)Nc2cccc(c2)NS(=O)(=O)c3ccc(c(c3)Cl)OCC(=O)[O-] C60318285
Cc1ccc(c(c1)C)N2C(=O)/C(=C\[C@@H]3C(=c4ccccc4=[NH+]3)CCNC(=O)CCC(=O)[O-])/C(=NC2=O)[O-] C38557259
COc1ccc(c(c1OC)C(=O)[O-])/C=N/N=C\2/NC(=O)[C@H](S2)CC(=O)Nc3ccc(cc3)Cl C13661496
CC[C@H](C(=O)Nc1cccc(c1C)C)Sc2nc(c(nn2)c3ccccc3NC(=O)CC)[O-] C35377978
CCCNC(=O)CN1CCN(CC1)c2c(cc(cn2)NC(=O)c3cccc(c3)Cl)C(=O)[O-] C64979036
CC[C@H](C)C(=O)O[C@H]1CC=CC2=C[C@@H]([C@@H]([C@@H]([C@@H]12)CC[C@H](C[C@H](CC(=O)[O-])O)O)C)O C04134474
CCC[C@@H]1C[C@@H]([NH+](C1)C)C(=O)N[C@@H]([C@@H]2[C@@H]([C@@H]([C@@H]([C@@H](O2)SC)OP(=O)([O-])[O-])O)O)[C@@H](C)Cl C04536296
CCN(CC)S(=O)(=O)c1ccc(c(c1)NS(=O)(=O)c2ccc(c(c2)C(=O)[O-])C)NCCO C10514005
Cc1coc2c1cc3c(c(c(=O)oc3c2C)CCC(=O)N[C@H](CCCNC(=O)N)C(=O)[O-])C C11865607
CC(C)[C@@H](C(=O)NCC(=O)[O-])NC(=O)CO/N=C/1\CC[C@@]2([C@@H]3CC[C@]4([C@H]([C@@H]3CCC2=C1)CC[C@@]4(C#C)O)C)C C12661554
CC(C)[C@H](C(=O)NCC(=O)[O-])NC(=O)CO/N=C/1\CC[C@@]2([C@H]3CC[C@]4([C@H]([C@@H]3CCC2=C1)CC[C@@]4(C#C)O)C)C C12661555
Cc1cc(nc(c1C(=O)[O-])SCC(=O)NCCc2ccc(cc2)S(=O)(=O)N)C C13021805
C[C@H](Cn1c(=O)c2ccc(cc2nc1SCC(=O)NC(=O)NCc3ccccc3)C(=O)[O-])O C13051636
C[C@H](Cn1c(=O)c2ccc(cc2nc1S[C@@H](C)C(=O)Nc3ccc(cc3)C(=O)N)C(=O)[O-])O C13051882
Cc1cc(cc(c1C)NS(=O)(=O)c2cc(cc(c2OC)OC)/C=C/C(=O)[O-])S(=O)(=O)N C13079385
C[C@H](C(=O)Nc1ccc(cc1)C(=O)N)Sc2nc3cc(ccc3c(=O)n2CCC(=O)[O-])Cl C13176857
CN(C)S(=O)(=O)c1ccc(c(c1)C(=O)[O-])NCCc2ccc(cc2)S(=O)(=O)N C13190276
c1cc(sc1)c2nnc(n2CCC(=O)[O-])SCC(=O)Nc3ccc(cc3)C(=O)N C13192026
c1ccc(cc1)S(=O)(=O)NCC(=O)NNS(=O)(=O)c2ccc(c(c2)C(=O)[O-])F C13195255
c1cc(ccc1c2nnc(n2CCC(=O)[O-])SCC(=O)Nc3c(ccs3)C(=O)N)F C13206537
c1cc(cc(c1)NC(=O)COc2ccc(cc2C(=O)N)S(=O)(=O)N3CCCC3)C(=O)[O-] C13234141
COCCn1c(c(c(=O)[nH]c1=O)N(Cc2ccccc2)C(=O)c3ccc(cc3)C(=O)[O-])N C13258540
CCCN(c1c(n(c(=O)[nH]c1=O)Cc2ccccc2)N)C(=O)/C=C/c3ccc(o3)CCC(=O)[O-] C13260874
C/C(=N\NC(=O)CNc1cccc(c1)C(F)(F)F)/c2ccc(cc2)S(=O)(=O)NCCC(=O)[O-] C13264112
C/C(=N\NC(=S)Nc1ccc(cc1)OC)/c2ccc(cc2)S(=O)(=O)NCCC(=O)[O-] C13264210
c1cc(ccc1CNc2ccc(cc2C(=O)[O-])S(=O)(=O)N3CCOCC3)CS(=O)(=O)N C13272599
c1cc(ccc1CNc2ccc(cc2C(=O)[O-])S(=O)(=O)N3CCCCC3)CS(=O)(=O)N C13272601
c1ccc2cc(c(cc2c1)C(=O)[O-])NC(=O)CSc3nnc(s3)SCC(=O)N C13273199
CCOc1c(cc(cc1Br)C(=O)NNS(=O)(=O)c2ccc(c(c2)C(=O)[O-])O)OC C13348407
Cc1cc(cc(c1C)S(=O)(=O)NC)C(=O)Nc2ccc(cc2)S(=O)(=O)NCC(=O)[O-] C13394319
CCCCn1c(c(c(=O)[nH]c1=O)N(CCC(C)C)C(=O)/C=C/c2ccc(o2)CCC(=O)[O-])N C13450501
CCCCn1c(c(c(=O)[nH]c1=O)N(CCCC)C(=O)/C=C/c2ccc(o2)CCC(=O)[O-])N C13451907
C[C@]12CCC(=O)C=C1CC[C@@H]3[C@@H]2[C@@H](C[C@]4([C@H]3CC[C@]4(C(=O)COC(=O)CCC(=O)NCC(=O)[O-])O)C)O C15958515
C[C@@]12CC/C(=N\OCC(=O)NCCCCC(=O)[O-])/C=C1CC[C@H]3[C@@H]2[C@@H](C[C@]4([C@H]3CC[C@]4(C(=O)CO)O)C)O C15958614
CCC[C@@H]1C[C@H]([NH+](C1)C)C(=O)N[C@@H]([C@H]2[C@H]([C@@H]([C@@H]([C@@H](O2)SC)OP(=O)([O-])[O-])O)O)[C@@H](C)Cl C22008190
COc1ccccc1NS(=O)(=O)c2cccc(c2)[N-]S(=O)(=O)c3cccc(c3)S(=O)(=O)N C22409605
C/C/1=C\CC/C(=C/[C@H]([C@@H]([C@@H](C1)OC(=O)[C@H](C)CO)[C@@H](C[NH+]2CCC[C@@H]2C(=O)[O-])C(=O)[O-])O)/CO C31162139
CCOc1ccc(cc1)NC(=O)C[C@@H]2C(=O)N=C(S2)[N-]c3ccc(cc3)S(=O)(=O)N C35531032
c1cc(c(c(c1)Cl)CC(=O)NNC(=S)Nc2ccc(cc2)S(=O)(=O)[N-]c3ncccn3)F C02857864
C[C@H](Cn1c(=O)c2ccc(cc2nc1SCC(=O)NCC(=O)NC(C)C)C(=O)[O-])O C13052291
COc1cc(cc(c1O)OC)/C=C\2/C(=O)N(C(=S)S2)[C@H](CCC(=O)N)C(=O)[O-] C39862202
C=CCOc1cccc(c1)C(=O)C2=C(C(=O)N([C@H]2c3ccc(cc3)OCC(=O)N)CCCO)[O-] C40054627
c1cc(ccc1COc2ccc(cc2)C(=O)C3=C(C(=O)N[C@@H]3c4ccc(cc4)OCC(=O)N)[O-])F C40127852
c1ccc(cc1)NCCN2C(=O)[C@H]3[C@H]([NH2+][C@@]([C@@H]3C2=O)(CC(=O)[O-])C(=O)[O-])c4cccc(c4)OC(F)(F)F C43218457
CCOC(=O)c1c[nH]nc1S(=O)(=O)[N-]c2cccc(c2)NC(=O)Nc3ccccc3 C45780354
c1ccc(cc1)/C=C/C(=O)O[C@H]2CC(=C[C@H]([C@@H]2O)OC(=O)c3cc(c(c(c3)O)O)O)C(=O)[O-] C49601793
CCOc1ccccc1NC(=O)[C@H]2[C@H](/C(=C(/Nc3ccccc3OCC)\[O-])/C(=O)C[C@]2(C)O)c4cccnc4 C54622048
c1ccc(c(c1)CSC/C(=N/S(=O)(=O)c2ccc(cc2)CNC(=O)N)/[O-])Cl C58026820
Cc1c(c(nc(n1)SCC(=O)c2c(n(c(=O)n(c2=O)C)Cc3ccccc3)N)[O-])CCO C12904432
Cc1cccc(c1)[N-]/C(=N/C2=N[C@@H](C(=O)N2)CC(=O)Nc3cc(ccc3OC)OC)/N C40376203
Cc1cccc(c1)[N-]/C(=N/C2=N[C@H](C(=O)N2)CC(=O)Nc3cc(ccc3OC)OC)/N C40376205
Cc1cc(ccc1OCCCC(=O)[O-])S(=O)(=O)Nc2ccccc2n3c(c(cn3)C#N)N C60360569
COCCN1[C@H](C(=C(NC1=O)[O-])C(=O)CSc2[nH]nc(n2)c3ccccc3Br)N C63742996
c1ccc2c(c1)/C(=N/N=C/3\NC(=O)[C@H](S3)CC(=O)NCCCCCC(=O)[O-])/C(=O)N2 C15057050
COCCCC/C(=N/O[C@@H]1[C@@H]([C@@H]([C@@H]([C@@H](O1)C(=O)[O-])O)O)O)/c2ccc(cc2)C(F)(F)F C65739601
c1cc(c2c(c1)nccn2)/C=C\3/C(=O)N(C(=S)S3)CCC(=O)[O-] C06660706
c1cc(cc(c1)Cl)C(=O)N2CCN(CC2)c3cc4c(cc3F)c(=O)c(cn4C5CC5)C(=O)[O-] C01279542
c1c2c(cc(c1F)N3CCN(CC3)C(=O)C4CCCC4)n(cc(c2=O)C(=O)[O-])C5CC5 C09723041
CCn1cc(c(=O)c2c1cc(c(c2)F)N3CCN(CC3)C(=O)[C@H]4CCC=CC4)C(=O)[O-] C09783294
CCn1cc(c(=O)c2c1cc(c(c2)F)N3CCN(CC3)C(=O)c4cc(c(c(c4F)F)F)F)C(=O)[O-] C13178739
CC(C)C(=O)N1CCN(CC1)c2cc3c(cc2F)c(=O)c(cn3C4CC4)C(=O)[O-] C13179329
CCn1cc(c(=O)c2c1cc(c(c2)F)N3CCN(CC3)C(=O)c4ccc(c(c4)F)C)C(=O)[O-] C13258527
c1c(csc1S(=O)(=O)N2CCN(CC2)C(=O)C3CCC3)C(=O)[O-] C13399956
c1cscc1C(=O)N2CCN(CC2)S(=O)(=O)c3cc(cs3)C(=O)[O-] C13401238
CC[C@]1(C(=NC(=O)N(C1=O)CN2CCOCC2)[O-])c3ccccc3 C20065218
c1ccc(c(c1)C#N)S(=O)(=O)[N-]c2ccccc2C(=O)N3CCOCC3 C24435259
Cc1c(c(nc(n1)SC)[O-])CCC(=O)N2CCN(CC2)C(=O)C C29893305
Cc1cc(on1)[N-]S(=O)(=O)c2cc(ccc2F)S(=O)(=O)C C35354018
CS(=O)(=O)c1ccc(c(c1)S(=O)(=O)[N-]c2nncs2)F C35354031
Cc1nnc(s1)N2[C@H](C(=C(C2=O)[O-])C(=O)c3cccs3)c4cccnc4 C13692641
Cc1nc(no1)CS(=O)(=O)c2ccc(c(c2)C(=O)[O-])Br C36893695
C[C@H](C(=O)N(C)C)S(=O)(=O)c1cc(cc(c1F)C(=O)[O-])Br C37310077
c1ccc(cc1)S(=O)(=O)Oc2cc3ccccc3c(c2)S(=O)(=O)[O-] C03001606
CS(=O)(=O)c1ccc(cn1)[N-]S(=O)(=O)c2cccnc2Cl C38106889
C1CN([C@@H](C2=NC=N[C@H]21)C3=CC=C[C@@H]4C3=CC=N4)C(=O)CCC(=O)[O-] C38777099
CCSC1=NC(=O)[C@H]2[C@@H](/C(=C(\[O-])/OC)/C(=NC2=N1)C)c3ccncc3 C39360774
CC\1=NC2=NC(=NC(=O)[C@@H]2[C@H](/C1=C(/[O-])\OC)c3cccnc3)SC(C)C C39379410
CC\1=NC2=NC(=NC(=O)[C@H]2[C@@H](/C1=C(/[O-])\OC)c3cccnc3)SC(C)C C39379415
Cc1ccc(c(c1)S(=O)(=O)/N=C(/c2ccc(cc2)N3C(=O)CCC3=O)\[O-])C C40129766
Cc1cc(ccc1N2C(=O)CCC2=O)S(=O)(=O)[N-]c3ccc(cc3)C#N C40176833
C[C@H](C(=O)[O-])N1c2cc(ccc2OCC1=O)c3csc(n3)c4ccccn4 C40602183
CCc1nc2c(c(cs2)C(=O)[O-])c(=O)n1CC(=O)N3CCCC3 C40693276
CCN1[C@@H](C(=C(C1=O)[O-])C(=O)c2c(nn(c2C)C)C)c3ccccn3 C41539710
c1cc(ncc1S(=O)(=O)/N=C(/CN2CCSC2=O)\[O-])Cl C42281752
c1c(cncc1S(=O)(=O)N2CCS(=O)CC2)/C=C/C(=O)[O-] C44259725
c1cc(sc1)S(=O)(=O)/N=C(/C2CCN(CC2)C(=O)c3ccoc3)\[O-] C48448800
Cc1nc(cs1)C/C(=N/S(=O)(=O)c2ccc(nc2)Cl)/[O-] C48518067
CN(C/C(=N/S(=O)(=O)C)/[O-])C(=O)c1ccc(o1)Br C48619226
Cn1cc(cn1)S(=O)(=O)/N=C(/C=C/c2cccc3c2nccc3)\[O-] C48648277
Cn1cc(cn1)S(=O)(=O)[N-]c2cc(ccc2Cl)N3CCCC3=O C55588354
CN(C)C(=O)[C@H]1CCCN(C1)C(=O)c2ccc(c(c2)[N-]S(=O)(=O)C)Cl C61433168
Cn1cc(c2c1cccc2)C/C(=N/S(=O)(=O)c3cnn(c3)C)/[O-] C62675245
CC[C@]1(CCN(C1)S(=O)(=O)C2CCS(=O)(=O)CC2)C(=O)[O-] C62925713
CS(=O)(=O)[N-]c1ccc(cc1C(=O)N2CCN(CC2)c3nccs3)F C63709005
CCn1c(c2ccc(cc2nc1=S)C(=O)N3CCN(CC3)CCC#C)[O-] C64442405
Cc1ccccc1[N-]S(=O)(=O)[C@H]2C(=C(N=C2C)c3nnc(o3)C)C C65186104
Cc1cccc(c1)[N-]S(=O)(=O)[C@@H]2C(=NC(=C2c3nnc(o3)C)C)C C65193737
Cc1nnc(o1)C2=C(N=C([C@@H]2S(=O)(=O)[N-]c3ccccc3)C)C C65193741
COC(=O)[C@H]1CCCN(C1)C(=O)c2cc(c(nc2[O-])SC)C#N C66144042
Cc1ccc(c(c1)C(=O)N2CCC(CC2)N3CCO[C@@H](C3)C)[N-]S(=O)(=O)C C66396289
CN(C)S(=O)(=O)/N=C(/[C@@H]1CC(=O)N(C1)c2cc(cc(c2)F)F)\[O-] C66519952
Cc1ccc(cc1[N-]S(=O)(=O)c2ccccc2C#N)N3C(=O)CCC3=O C66585857
Cc1c(c(on1)C)C/C(=N/S(=O)(=O)c2ccc(c(c2)C#N)F)/[O-] C66737220
CC1CCC(CC1)N2C[C@@H](CC2=O)C(=O)N([C@@H]3CC(=NC3=O)[O-])C4CC4 C66833250
Cn1c(c(cn1)/C(=N/S(=O)(=O)c2ccc(cc2)C#N)/[O-])C(F)F C67600121
C1[C@]([C@]2(C(=C([C@@]1(C2(Cl)Cl)Cl)Cl)Cl)Cl)(CC(=O)[O-])C(=O)[O-] C01670632
c1cc(cc(c1)S(=O)(=O)[O-])c2nc3c(s2)nc(s3)c4cccc(c4)S(=O)(=O)[O-] C03169295
C[C@@H]1C[C@H]2[C@@H]3CC=C4C[C@H](CC[C@@]4([C@@H]3CC[C@@]2([C@]1(C(=O)C)O)C)C)OP(=O)([O-])[O-] C12655234
C[C@@H]1C[C@H]2[C@H]3CC=C4C[C@H](CC[C@@]4([C@@H]3CC[C@@]2([C@]1(C(=O)C)O)C)C)OP(=O)([O-])[O-] C12655242
c1cc(c(cc1C(=O)[O-])NC(=O)Cn2cc(cc(c2=O)Cl)C(F)(F)F)C(=O)[O-] C13392464
c1cc(ccc1N2C(=O)/C(=C/c3ccc(c(c3)[N+](=O)[O-])[O-])/C(=NC2=S)[O-])Br C19646812
Cc1cc(c(n1c2ccc(c(c2)Cl)C(=O)[O-])C)/C=C\3/C(=O)NC(=O)N=C3[O-] C19810771
C=CCN1C(=O)/C(=C\c2ccc(c(c2)Cl)OCC(=O)[O-])/C(=NC1=S)[O-] C12343673
Cc1cc(c(n1c2c(c3c(s2)CCCC3)C(=O)[O-])C)/C=C/4\C(=NC(=S)N(C4=O)C)[O-] C12363455
c1cc(cc(c1)Br)c2c(cn(n2)CCC(=O)[O-])/C=C\3/C(=NC(=S)S3)[O-] C12619472
c1ccc2c(c1)nc3n2c4c(c(n3)[O-])[C@H](CC(=O)N4)c5ccc(cc5)C(=O)[O-] C20676129
Cc1cc(c(n1c2cccc(c2C)C(=O)[O-])C)/C=C\3/C(=O)NC(=S)N=C3[O-] C23224772
c1cc(ccc1NC(=O)C[C@@H]2C(=O)N=C(S2)[N-]c3ccc(cc3)S(=O)(=O)[O-])Br C27516710
C/C=C(\C)/[C@@H]1[C@H]([C@@H]2[C@H]([C@H](CC[C@@H]2C=C1C)OS(=O)(=O)[O-])C)/C=C/C=C/C(=O)[O-] C31158376
Cc1ccc(cc1S(=O)(=O)Nc2ccc(c(c2)Cl)[N-]S(=O)(=O)C)C(=O)[O-] C13008020
[H]/N=C\1/NC(=O)[C@@](C(=N1)[O-])(Cc2ccc(cc2)C(=O)[O-])I C25578571
C[C@@H]1C[C@@H]2[C@H]3CC=C4C[C@@H](CC[C@@]4([C@@H]3CC[C@@]2([C@]1(C(=O)C)O)C)C)OP(=O)([O-])[O-] C04025467
C[C@H]1CC[C@H]2[C@H](C1)C=C[C@@H]([C@@H]2C(=O)c3c(c(cn(c3=O)[O-])[C@@]4(CC[C@H]([C@@H]5[C@H]4O5)O)O)[O-])C C36378634
c1ccc2c(c1)C(=C(C2=O)C3=N[C@@H]([C@H]4[C@@H]3C(=O)N(C4=O)c5ccc(cc5)Cl)C(=O)[O-])[O-] C18115694
c1c2c(nc(cc2)/C=C/3\SC(=S)N=C3[O-])c4nc(ccc4c1)/C=C/5\SC(=S)N=C5[O-] C16431677
Cn1c2ccccc2c(=O)c(c1[O-])C\3=NN=C(/C3=N\Nc4ccccc4Br)[O-] C13409436
Cc1ccc(c(c1Cl)NC(=O)CSc2nc(c(nn2)CCC(=O)[O-])[O-])Cl C13092578
CN(C)S(=O)(=O)c1cc(ccc1Cl)[N-]S(=O)(=O)c2ccc(c(c2)C(=O)[O-])Cl C13341628
Cc1cc(c(c(=O)n1C)[C@@H](c2ccccc2F)c3c(n(c(=O)cc3[O-])C)C)[O-] C40568540
Cc1cc(c(c(=O)n1C)[C@@H](c2cccc(c2)O)c3c(n(c(=O)cc3[O-])C)C)[O-] C40568583
C[C@@H]1C[C@@H]2[C@H]3CC=C4C[C@@H](CC[C@]4([C@@H]3CC[C@]2([C@@]1(C(=O)C)O)C)C)OP(=O)([O-])[O-] C43735958
Cc1c(c(sn1)[N-]S(=O)(=O)c2c(ccs2)Br)C(=O)[O-] C49060844
c1cc(cc(c1)Br)C/C(=N/c2nnc(s2)SCC(=O)[O-])/[O-] C50040097
c1ccc2c(c1)c(c(c(=O)o2)C(c3c[nH]nc3)c4c(c5ccccc5oc4=O)[O-])[O-] C04556432
C=CCn1c2ccccc2c(=O)c(c1[O-])C3=NS(=O)(=O)c4ccccc4[N-]3 C13680364
CCOc1cc(ccc1O)[C@@H]2c3c(nc(s3)[S-])S[C@@H]4[C@@H]2C(=NC4=O)[O-] C40475600
c1ccc2c(c1)c(=O)c(c([nH]2)[O-])C(c3ccco3)c4c(=O)c5ccccc5[nH]c4[O-] C07343683
c1cc(ccc1N/C(=C(\C#N)/C(=O)c2cc(c(nc2)[O-])Cl)/[O-])SC(F)F C54452771
Cc1[nH]c(c(c(=O)n1)[C@H](c2ccc(cc2)Cl)c3c(=O)[nH]c(nc3[O-])C)[O-] C22027692
CCS(=O)(=O)[N-]c1ccc(cc1)[N-]S(=O)(=O)c2ccc(c(c2F)F)F C55639128
c1cc(c(cc1Br)C(=O)[O-])c2ccc(o2)/C=C\3/C(=O)NC(=O)N=C3[O-] C09109131
COc1c(cccn1)[N-]S(=O)(=O)c2ccc(cc2F)[N-]S(=O)(=O)C C57118577
c1ccc2c(c1)c(=O)c(c([nH]2)[O-])C(c3cccnc3)c4c(=O)c5ccccc5[nH]c4[O-] C18223066
CC\1=Nc2c(c([nH]c(=S)n2)[O-])[C@H](/C1=C(/[O-])\OC)c3ccc(c(c3)OC)O C28465905
CC\1=Nc2c(c([nH]c(=S)n2)[O-])[C@@H](/C1=C(/[O-])\OC)c3ccc(c(c3)OC)O C28465900
CC(=O)c1ccc(cc1)N2CCN(CC2)c3ccc(cc3C(=O)[O-])[N-]S(=O)(=O)C C32961578
c1ccc(c(c1)N2C(=O)/C(=C/c3c([nH]c(=S)n(c3=O)c4ccc(cc4)Cl)[O-])/C(=NC2=S)[O-])F C59135851
Cc1ccc(cc1)N2C(=O)/C(=C/c3cc(c(c(c3)OC)OCC(=O)[O-])CC=C)/C(=NC2=S)[O-] C59302723
CN1C(=O)/C(=C/c2ccc(o2)c3ccc(c(c3)C(=O)[O-])Cl)/C(=NC1=O)[O-] C59862026
COC(=O)CCCS(=O)(=O)[N-]c1ccc(cc1C(=O)[O-])I C62824210
c1cc(nnc1C(=O)Nc2c(cc(cc2Br)Br)C(=O)[O-])[O-] C62825117
c1cc(ccc1C(c2c(=O)[nH]cnc2[O-])c3c(=O)[nH]cnc3[O-])Br C18212889
Cc1cc(c(c(=O)[nH]1)[C@H](c2ccc(cc2)C(=O)OC)[C@@H]3C(=CC(=NC3=O)C)[O-])[O-] C04317651
c1cc(cc(c1)NC(=O)c2ccc3c(c2)nc([nH]c3=O)[S-])c4ccc(nn4)[O-] C64346558
Cn1c(c2ccc(cc2nc1=S)/C(=N/S(=O)(=O)N3CCCCC3)/[O-])[O-] C52795998
COCCNC(=O)C(=O)NC[C@@H]1N(CCO1)S(=O)(=O)c2ccc(cc2)Cl C04337098
Cc1nnc(s1)NC(=O)CSCCSCC(=O)Nc2nnc(s2)C C03666668
Cn1c2c(c(=O)[nH]c1=O)n(c(n2)SCC(=O)N)C[C@H](COc3ccccc3)O C08934536
CC(=O)Nc1ccc(cc1)S(=O)(=O)NCCCCCc2nnc(o2)S(=O)(=O)C C08971985
Cc1ccccc1OC[C@@H](Cn2c3c(=O)[nH]c(=O)n(c3nc2SC[C@@H](CO)O)C)O C09363720
CN(C)S(=O)(=O)c1ccc(cc1)C(=O)NCc2nnc(o2)SCC(=O)N C09518667
c1cc(ccc1F)S(=O)(=O)N2CCCO[C@H]2CNC(=O)C(=O)NCCCN3CCCC3=O C09577103
c1cc(ccc1OC[C@H](CN2C(=O)CSC2=O)O)OC[C@H](CN3C(=O)CSC3=O)O C09968757
Cc1c(cco1)C(=O)NNC(=O)CCNS(=O)(=O)c2cccc(c2)C(=O)C C11593715
C[C@H](COCCc1nnc(s1)NC(=O)C)OCCc2nnc(s2)NC(=O)C C12383559
c1ccc(cc1)n2c(c3c(n2)CS(=O)(=O)C3)NC(=O)C(=O)NCCOCCO C10219662
Cc1cccc(c1)OC[C@H](Cn2c3c(=O)[nH]c(=O)n(c3nc2NCCO)C)O C13810748
c1ccc2c(c1)C(=NS2(=O)=O)NCC(=O)OCC(=O)NC(=O)NCC(F)(F)F C16772129
CCOC(=O)c1c(oc(c1C(=O)N)NC(=O)CSc2nnc(n2C3CC3)C4CC4)C C19355777
COCCCNC(=O)Cn1c2ccsc2c(=O)n(c1=O)CCC(=O)NCc3ccco3 C20151561
CCc1nnc(o1)CN(C(C)C)C(=O)CSc2nnc(n2N)C(F)(F)F C20841529
c1ccc(cc1)CNC(=O)NC(=O)COC(=O)CNC2=NS(=O)(=O)c3c2cccc3 C20853293
COCc1nnc(n1N)SCCC(=O)Nc2cccc(c2)N3CCCC3=O C20904845
Cc1csc(=O)n1CCC(=O)OCC(=O)Nc2cccc(c2)S(=O)(=O)N C22376435
CN(CC(=O)OCC(=O)NCCc1ccc(cc1)S(=O)(=O)N)c2ncccn2 C23173889
COCCNC(=O)CSc1c2c(=O)[nH]c(=O)n(c2nc(n1)C3CC3)C4CC4 C23560672
Cc1nnc(s1)SCC(=O)NCCNC(=O)CSc2nnc(s2)C C24772384
Cc1csc(n1)[C@@H](C#N)C(=O)CSc2nnc(n2C[C@@H]3CCCO3)CCC(=O)N C28945959
C[C@@H]1CN(C[C@H](O1)C)S(=O)(=O)CCNC(=O)CCNC(=O)c2ccsc2 C29182071
CCN(CC)C(=O)Cn1c2c(c(c(s2)C(=O)OCC)C)c(=O)n(c1=O)CC(=O)N C34776392
Cc1cc(ccc1F)S(=O)(=O)N2CCCO[C@@H]2CNC(=O)C(=O)NCCCN3CCOCC3 C22628574
C=CCNC(=S)Nc1cc(ccc1n2cncn2)S(=O)(=O)N3CCOCC3 C08687956
C1[C@H](C=CS1(=O)=O)NC(=S)OCCCCOC(=S)N[C@@H]2CS(=O)(=O)C=C2 C40167384
CO/N=C(\c1ccc(nc1)OCCCCCOc2ccc(cn2)/C(=N/OC)/N)/N C43077725
CN(C)NC(=O)c1ccsc1NC(=O)c2ccc(cc2)S(=O)(=O)N(CCC#N)CCC#N C44453084
COc1cc(cc(c1OC)OC)/C=N/[n+]2c(csc2NC3CC3)c4ccc(cc4[O-])O C45754302
CN(CC(=O)OCC(=O)NCc1ccc(cc1)S(=O)(=O)N)c2ncccn2 C46656906
Cc1ccc(o1)[C@H](CNC(=O)NCCCNS(=O)(=O)C)N2CCOCC2 C48285340
Cc1ccc(cc1S(=O)(=O)N2CCOCC2)NC(=O)C(=O)NCCCOC C48601124
CCS(=O)(=O)c1ccc(cc1)S(=O)(=O)NCCCNS(=O)(=O)CC C51162367
Cc1ccc(cc1NC(=O)C(=O)NCCC(=O)NCCOC)NC(=O)C2CC2 C54949929
COCCNC(=O)CCNC(=O)C(=O)Nc1cc(c(cc1OC)OC)Cl C54950029
COc1cc(cc(c1OC)OC)N2C(=O)/C(=C/NCCN3CCOCC3)/C(=O)NC2=S C20477129
CCS(=O)(=O)NCCNC(=O)NC[C@H](c1ccc(o1)C)N2CCOCC2 C57562944
CCOc1ccc2c(c1)cc(c(=O)[nH]2)CN(CCCO)Cc3nnnn3C[C@H]4CCCO4 C13510360
Cc1cc(n(n1)CC(=O)NNC(=O)Cc2c(c(c([nH]2)C(=O)C)C)C(=O)OC)C C61492862
Cc1csc(n1)CNC(=O)C(=O)Nc2cccc(c2)NC(=O)OCCOC C63203860
CCCNC(=O)CCNC(=O)C(=O)Nc1cccc(c1)NC(=O)OCCOC C63208550
COCCn1c(c(c(=O)[nH]c1=O)C(=O)CN(CC=C)Cc2cccc(c2)C#N)N C63300327
CCS(=O)(=O)NCCCNC(=O)c1cccc(c1)S(=O)(=O)N(C)OC C51461688
Cc1cc(n(n1)Cc2cccc(c2)NC(=O)C(=O)NCCNS(=O)(=O)C)C C66719037
CCn1c(c(c(n1)C)CNC(=O)c2ccc(cc2)S(=O)(=O)NCCC#N)C C66734032
CN(CCc1ccccn1)C(=O)CNC(=O)NCc2ccc(cc2)n3cncn3 C67089492
CCNC(=O)Cn1ccc(n1)NC(=O)c2ccc(cc2)S(=O)(=O)N(C)OC C67242169
CCOCCCNC(=O)NNC(=O)c1ccc(cc1)S(=O)(=O)NCCC#N C67313559
c1ccc(c(c1)[N+](=O)[O-])S[C@H]2C[C@H]3[C@@H]([C@@H]2Cl)c4cccc(c4N[C@@H]3C(=O)[O-])C(=O)[O-] C06445855
c1cc(cc(c1)NC(=O)COc2ccc3c(c2)occ3CC(=O)[O-])C(=O)[O-] C13236170
CC\1=NN(C(=O)/C1=C\c2ccccc2OCC(=O)[O-])c3cccc(c3)C(=O)[O-] C13914533
c1cc(ccc1/C=C\2/C(=O)N(C(=S)S2)CC(=O)Nc3cc(cc(c3)C(=O)[O-])C(=O)[O-])F C16922230
c1cc(ccc1/C=C\2/C(=O)N(C(=S)S2)c3ccc(c(c3)C(=O)[O-])O)OCC(=O)[O-] C16929509
CC[C@@H](C)[C@@H](C(=O)[O-])N1C(=O)/C(=C/c2ccc(cc2)O[C@@H](C)C(=O)[O-])/SC1=S C16935576
CC[C@H](C(=O)[O-])Oc1cccc(c1)/C=C\2/C(=O)N(C(=S)S2)CCS(=O)(=O)[O-] C16935722
CC[C@@H](C(=O)[O-])Oc1cccc(c1)/C=C\2/C(=O)N(C(=S)S2)CCS(=O)(=O)[O-] C16935725
c1cc(ccc1/C=C/2\C(=NC(=O)N(C2=O)c3ccc(cc3)Br)[O-])OCC(=O)[O-] C15013077
c1cc(ccc1CCN2C(=O)/C(=C/c3ccc(cc3)OCC(=O)[O-])/C(=NC2=O)[O-])F C19707629
Cc1cccc(c1)N2C(=O)/C(=C\c3ccc(c(c3)Cl)OCC(=O)[O-])/C(=NC2=O)[O-] C19824181
c1ccc(c(c1)[N-]S(=O)(=O)c2ccc(cc2)N3C[C@H](CC3=O)C(=O)[O-])Cl C32081049
c1ccc(c(c1)[N-]S(=O)(=O)c2ccc(cc2)N3C[C@@H](CC3=O)C(=O)[O-])Cl C32081051
C/C(=N/S(=O)(=O)c1ccc(cc1)NC(=O)C(=O)/C=C(/c2ccc(cc2)F)\[O-])/[O-] C04874867
c1cc2c(cc1Br)n(cc2[C@H](C(=O)[O-])N3CCOCC3)CC(=O)[O-] C36367134
C[C@H]([C@H]1CC[C@@H]2[C@@]1(CC[C@@H]3[C@@H]2CC[C@@H]4[C@@]3(CC[C@H](C4)OS(=O)(=O)[O-])C)C)OS(=O)(=O)[O-] C36370933
c1cc(ccc1Oc2ccc3c(c2)c(c(nc3C#N)C(=O)NCC(=O)[O-])[O-])F C39134225
Cc1ccc(c(c1)C(=O)[O-])OCC2=NC(=O)C3=C([C@@H](SC3=N2)C(=O)[O-])C C39646858
Cc1c(c(nc(n1)SCC(=O)NC2(CCCCC2)C#N)[O-])CCC(=O)[O-] C13448988
Cc1c(c(nc(n1)SCC(=O)N(C)Cc2ccccc2F)[O-])CCC(=O)[O-] C13450139
CC(=O)Nc1ccc(c(c1)S(=O)(=O)[N-]c2cc(ccc2Cl)C(=O)[O-])OC C13262836
c1cc(ccc1/C=C\2/C(=O)N(C(=S)S2)[C@@H](CC(=O)N)C(=O)[O-])C(=O)[O-] C39861993
Cc1ccc(cc1)c2ccc(o2)/C=C\3/C(=O)N(C(=S)S3)[C@@H](CC(=O)[O-])C(=O)[O-] C40564251
Cc1cc(c(c(=O)[nH]1)[C@@H](c2cccc(c2OC)OC)c3c([nH]c(=O)cc3[O-])C)[O-] C40568453
CCOc1cc(ccc1O)[C@H](c2c(n(c(=O)cc2[O-])C)C)c3c(cc(n(c3=O)C)C)[O-] C40568526
CS(=O)(=O)/N=C(/c1ccc(cc1)[N-]S(=O)(=O)c2ccc(c(c2)F)F)\[O-] C42280181
C#CCNC(=O)c1ccccc1[N-]S(=O)(=O)c2ccc(c(c2)C(=O)[O-])F C47211745
COC(=O)c1cccc(c1)S(=O)(=O)[N-]c2cc(c(cc2F)F)C(=O)[O-] C47383454
CN/C(=C(\C#N)/C(=O)c1ccc(cc1)[N-]S(=O)(=O)c2ccc(cc2)F)/[O-] C51347549
CC(=O)Nc1ccc(c(c1)C(F)(F)F)[N-]S(=O)(=O)c2cccc(c2)C(=O)[O-] C22239370
CCS(=O)(=O)[N-]c1ccc(cc1C)NC(=O)[C@@H]2[C@H]3C[C@@H]([C@@H]2C(=O)[O-])C=C3 C55151120
CCS(=O)(=O)[N-]c1ccc(cc1C)NC(=O)[C@H]2[C@H]3C[C@@H]([C@@H]2C(=O)[O-])C=C3 C55151122
c1ccc(c(c1)N2C(=O)/C(=C\c3ccc(cc3)OCC(=O)[O-])/C(=NC2=O)[O-])F C17028859
CC(=O)Nc1ccc(c(c1)[N-]S(=O)(=O)c2ccc(cc2)C(=O)[O-])Cl C55676690
CS(=O)(=O)[N-]c1ccc(c(c1)F)S(=O)(=O)[N-]c2ccc(c(c2)F)F C57115834
COc1cc(ccc1OCC(=O)[O-])/C=C/2\C(=NC(=S)N(C2=O)c3ccccc3F)[O-] C59136094
c1cc(c(cc1c2ccc(o2)/C=C\3/C(=O)N(C(=S)S3)CC(=O)[O-])Cl)C(=O)[O-] C33592186
c1ccc(c(c1)/C=C\2/C(=NC(=O)N(C2=O)c3cccc(c3)C(F)(F)F)[O-])OCC(=O)[O-] C13535788
Cc1ccc(cc1)N2C(=O)/C(=C\c3ccc(cc3)OCC(=O)[O-])/C(=NC2=O)[O-] C17046008
CS(=O)(=O)c1ccc(c(c1)S(=O)(=O)[N-]c2cc(c(cc2C(=O)[O-])F)F)Cl C60367206
CCOCCS(=O)(=O)[N-]c1ccc(cc1C(=O)[O-])I C63153830
CCCS(=O)(=O)[N-]c1ccc(cc1)NC(=O)CC(CC)(CC)C(=O)[O-] C63640253
CCOc1ccc(cc1OC)[C@H](c2c(cc([nH]c2=O)C)[O-])[C@@H]3C(=CC(=NC3=O)C)[O-] C07424313
c1cc(cc(c1)n2cnnc2)[N-]S(=O)(=O)c3cc(c(cc3Cl)F)C(=O)[O-] C63877559
Cc1cc(cc(c1[N-]S(=O)(=O)c2cccc(c2)S(=O)(=O)C)C(=O)[O-])F C63878926
Cc1ccc(cc1)N2C(=O)/C(=C\c3ccc(cc3)OCC(=O)[O-])/C(=O)N=C2[O-] C17046008
Cc1cccc(c1C(=O)OC)S(=O)(=O)[N-]c2cc(c(cc2F)F)C(=O)[O-] C64476157
C1C(=O)[C@@H](C(=S)S1)[C@H](CSSC[C@@H](C(=O)[O-])N2C(=O)CSC2=S)C(=O)[O-] C28294987
CC(C)OCCOCc1cccc(c1)[N-]S(=O)(=O)c2cc(cs2)C(=O)[O-] C65832855
COc1ccc(cc1)N/C(=C(\C#N)/C(=C\2/CCN(C2=O)c3ccc(cc3)F)/[O-])/[O-] C66509126
C[C@]12CC[C@@H]3[C@@H]([C@@H]1CC[C@@H]2OP(=O)([O-])[O-])CCC4=CC(=O)CC[C@]34C C04025811
C[C@]12CC[C@@H]3[C@H]([C@@H]1CC[C@@H]2OP(=O)([O-])[O-])CCC4=CC(=O)CC[C@]34C C04025813
C[C@]12CC[C@@H]3c4ccc(cc4CC[C@H]3[C@@H]1CCC2=O)OP(=O)([O-])[O-] C04683870
C[C@@]12CC[C@H]3[C@@H](C1=CC[C@H]2C(=O)[O-])CC[C@@]4([C@@]3(CC[C@@H](C4)O)C(=O)[O-])O C05275902
c1cc(ccc1c2ccc(o2)/C=C/3\C(=O)N(C(=S)S3)CCC(=O)[O-])C(=O)[O-] C11291030
C[C@]12C[C@@H]([C@H]3[C@@H]([C@@H]1CC[C@@]2(C(=O)COP(=O)([O-])[O-])O)CCC4=CC(=O)C=C[C@]34C)O C15449255
Cc1cc(c(n1c2ccc(cc2)C(=O)[O-])C)/C=C\3/C(=O)NC(=O)N=C3[O-] C19798530
c1ccc(c(c1)N2C(=O)/C(=C\c3ccc(c(c3)[N+](=O)[O-])[O-])/C(=NC2=S)[O-])F C13546736
c1cc2c(cc1C(=O)[O-])n3c(c(sc3=S)C(=O)N4CCCC4)nc2[O-] C20617739
Cc1cc(c(c(=O)o1)C2=NCCS[C@@H](C2)c3ccc(c(c3)[N+](=O)[O-])[O-])[O-] C17731050
c1ccnc(c1)[N-]S(=O)(=O)c2ccc(c(c2Cl)C(=O)[O-])Cl C21019562
C(C(=O)[O-])[C@]1(C(C(=NC(=O)N1)[O-])(Br)Br)O C16916230
c1cc(c(cc1S(=O)(=O)[N-]c2cc(ccc2n3cncn3)Cl)C(=O)[O-])F C13183361
C[C@@]12CC[C@@H]3[C@@H]([C@@H]1CC[C@@H]2C(=O)[O-])CC[C@@]4([C@@]3(CC[C@@H](C4)O)C(=O)[O-])O C33677111
C[C@@]12CC[C@H]3[C@@H]([C@@H]1CC[C@@H]2C(=O)[O-])CC[C@@]4([C@@]3(CC[C@@H](C4)O)C(=O)[O-])O C33677115
Cc1c(c(n(n1)c2ccccc2)[O-])[C@@]3(C(=C(N=C3[O-])C)C#N)C(F)(F)F C04597913
COC(=O)c1ccc2c(c1)[C@H]3c4c(nc(s4)[O-])S[C@@H]([C@@H]3C(=O)O2)C(=O)[O-] C35982087
CC1=C([C@@H](N2C(=CSC2=N1)C=C([O-])[O-])c3ccccc3)C(=O)N(C)C C36048885
c1cc(ncc1Br)[N-]S(=O)(=O)c2ccsc2C(=O)[O-] C37370747
Cc1c(sc(n1)[O-])S(=O)(=O)[N-]c2ccc(cn2)Br C37926397
C[C@]12CCC(=O)C=C1CC[C@@H]3[C@@H]2[C@H](C[C@@]4([C@@H]3CC[C@@]4(C(=O)COP(=O)([O-])[O-])O)C)O C03977958
c1c(ccc(c1)/C=C/2\SC(=S)N=C2[O-])/C=C/3\SC(=S)N=C3[O-] C16951929
c1ccc2c(c1)C(=C(C2=O)c3ccc4c(n3)ccc5c4cc(cc5O)S(=O)(=O)[O-])[O-] C31361583
[H]/N=C/1\N=C2[C@@H]([C@@H](C3=C(CC(CC3=N2)(C)C)[O-])c4ccc(c(c4)OC)OC)C(=N1)[O-] C39021844
[H]/N=C\1/N=C2[C@H]([C@@H](C3=C(CC(CC3=N2)(C)C)[O-])c4ccc(c(c4)OC)OC)C(=N1)[O-] C39021848
[H]/N=C/1\N=C2[C@@H]([C@H](C3=C(CCCC3=N2)[O-])c4ccc(c(c4)OC)OC)C(=N1)[O-] C39029847
Cc1cc(c(c(=O)n1C)[C@@H](c2ccncc2)c3c(n(c(=O)cc3[O-])C)C)[O-] C40568587
COC(=O)CS(=O)(=O)[N-]c1cc(ccc1C(=O)[O-])Br C42137633
Cc1cc(c(n1C)C)C(=O)CSc2nc(c(nn2)CCC(=O)[O-])[O-] C13092881
CCn1c(cc(c1C)C(=O)CSc2nc(c(nn2)CCC(=O)[O-])[O-])C C13093006
Cc1ccc(cc1)N2C(=O)/C(=C/c3ccc(cc3)C(=O)[O-])/C(=NC2=O)[O-] C17043039
Cc1c(c(on1)C)S(=O)(=O)[N-]c2cc(cc(c2)C(F)(F)F)C(=O)[O-] C52471865
Cc1c(nc(nc1[O-])C(Br)(Br)Br)C(=O)[O-] C17108022
c1c(nc2n1c3c(s2)CCC3)[C@H]4C(=CN=C(CS4)C(=O)[O-])C(=O)[O-] C31976933
CCOc1cc(ccc1O)[C@H]2c3c(nc(s3)[S-])S[C@@H]4[C@@H]2C(=NC4=O)[O-] C40475602
C=C1C=C(N2[C@H](N=C(N=C2N1)[N-]c3ccc(cc3)F)c4cccnc4)[O-] C54473742
C[C@]12C[C@H]([C@H]3[C@@H]([C@@H]1CC[C@@]2(C(=O)COP(=O)([O-])[O-])O)CCC4=CC(=O)C=C[C@]34C)O C37263680
c1ccc(cc1)n2c3ccccc3c(=O)c(c2[O-])c4cc(c(nn4)[O-])O C08925882
CCS(=O)(=O)[N-]c1ccc(cc1C)[N-]S(=O)(=O)c2ccc(nc2)Cl C55668531
Cc1ccc(cc1C(=O)[O-])S(=O)(=O)[N-]c2ccc(c(c2)Cl)C(=O)NC C55677380
CS(=O)(=O)[N-]c1ccc(c(c1)F)S(=O)(=O)[N-]c2ccccc2F C57115682
c1cc(c(cc1S(=O)(=O)[N-]c2[nH]cnn2)C(=O)[O-])Br C41125345
c1ccc2c(c1)c(c(c(=O)o2)/N=N/c3ccc(cc3)S(=O)(=O)[O-])[O-] C20032884
Cc1cccc2c1[nH]c(c(c2=O)/C=C\3/C(=NC(=S)N(C3=O)CC=C)[O-])[O-] C12338902
C[C@@](c1ccc(c(c1)Br)F)(C(=O)[O-])n2c(=O)ccc(n2)[O-] C61690375
c1cc(c(cc1I)C(=O)[O-])NC(=O)c2ccc(nn2)[O-] C62824069
Cc1cc(c(c(=O)[nH]1)[C@@H](c2cccc(c2)F)[C@H]3C(=CC(=NC3=O)C)[O-])[O-] C09304693
CNC(=O)c1cc(ccc1F)[N-]S(=O)(=O)c2cc(cs2)C(=O)[O-] C64478821
c1cc(c(cc1C(=O)[O-])c2ccc(o2)/C=C\3/C(=O)NC(=NC3=O)[O-])Cl C19799212
COc1ccc(cc1O)[C@@H]2c3c(nc(s3)[S-])S[C@H]4[C@@H]2C(=NC4=O)[O-] C40475633
c1cc(c(cc1F)Br)OCC(=O)Nc2cc(cc(c2)C(=O)[O-])C(=O)[O-] C13169383
c1cc(c(cc1Br)F)OCC(=O)Nc2cc(cc(c2)C(=O)[O-])C(=O)[O-] C13169434
Cc1ccc(cc1NC(=O)CSc2nc3cc(ccc3c(=O)n2CC=C)C(=O)[O-])C(=O)[O-] C13230698
Cn1c(=O)c2ccc(cc2nc1SCC(=O)Nc3ccc(cc3C(=O)[O-])Br)C(=O)[O-] C13232377
CCn1c(=O)c2ccc(cc2nc1SCC(=O)Nc3cc(ccc3Cl)C(=O)[O-])C(=O)[O-] C13232461
c1ccc2c(c1)c(=O)n(c(n2)SCC(=O)Nc3c(cc(cc3Cl)Cl)C(=O)[O-])CCC(=O)[O-] C13233472
CCc1cc2c(s1)ncnc2SCC(=O)Nc3cc(ccc3C(=O)[O-])C(=O)[O-] C13253924
Cc1cc(=O)oc2c1cc(c(c2)OCC(=O)Nc3cc(cc(c3)C(=O)[O-])C(=O)[O-])Cl C13319680
c1ccc2c(c1)n3c(s2)nnc3SCC(=O)Nc4cc(cc(c4)C(=O)[O-])C(=O)[O-] C13341926
Cn1c(=O)c2c3c(sc2nc1SCC(=O)Nc4cc(cc(c4)C(=O)[O-])C(=O)[O-])CCCC3 C13342103
c1c(cc(cc1C(=O)[O-])NC(=O)CSc2nnc3n2cc(cc3Cl)Cl)C(=O)[O-] C13342376
c1cc(cc(c1)Br)OCC(=O)Nc2cc(ccc2C(=O)[O-])C(=O)[O-] C13391965
CC1(Cc2cccc(c2O1)OCC(=O)Nc3cc(ccc3C(=O)[O-])C(=O)[O-])C C13392137
c1cc(sc1)C(=O)Nc2ccc(cc2)C(=O)Nc3cc(ccc3C(=O)[O-])C(=O)[O-] C13392358
c1ccc2c(c1)c3c(o2)c(ncn3)SCC(=O)Nc4cc(ccc4C(=O)[O-])C(=O)[O-] C13401913
CCCSc1nnc(s1)SCC(=O)Nc2cc(ccc2C(=O)[O-])C(=O)[O-] C13404935
c1cc(ccc1c2cnc(o2)SCC(=O)Nc3cc(cc(c3)C(=O)[O-])C(=O)[O-])F C13408126
CCCn1c(=O)c2ccccc2nc1SCC(=O)Nc3cc(ccc3C(=O)[O-])C(=O)[O-] C13413455
C[C@H](C(=O)Nc1ccc(cc1Cl)[N+](=O)[O-])Oc2ccc(cc2C(=O)[O-])C(=O)[O-] C13421957
c1cc(c(cc1C(=O)[O-])C(=O)[O-])OCC(=O)NC(=O)NC23CC4CC(C2)CC(C4)C3 C13422108
c1cc(sc1)C(=O)Nc2ccc(cc2)C(=O)Nc3cc(cc(c3)C(=O)[O-])C(=O)[O-] C13426337
c1ccc(c(c1)NC(=O)c2cc(ccn2)Cl)Oc3ccc(c(c3)C(=O)[O-])C(=O)[O-] C13587604
c1cc(c(c(c1)F)NC(=O)c2cc(ccn2)Cl)Oc3ccc(c(c3)C(=O)[O-])C(=O)[O-] C13587610
Cc1ccc(cc1)N2C(=O)[C@@H](SC2=O)CC(=O)Nc3cc(ccc3C(=O)[O-])C(=O)[O-] C16923335
C[C@H](C(=O)[O-])Oc1cccc(c1)/C=C\2/C(=O)N=C(S2)[N-]c3cccc(c3)O C16909429
COc1cc(cc(c1O)OC)/C=C\2/C(=O)N=C(S2)[N-]c3ccccc3C(=O)[O-] C16936229
c1ccc(c(c1)C(=O)[O-])NC(=O)c2cccc(c2)S(=O)(=O)[N-]c3cccc(c3)[N+](=O)[O-] C22130636
c1cc2cccnc2c(c1)S(=O)(=O)[N-]c3ccc(cc3)C(=O)Nc4ccc(cc4)C(=O)[O-] C26510498
Cc1ccc(c(c1)C)NC(=O)/C(=C(/c2c(nc3cc(ccc3n2)Cl)[O-])\C(=O)C(=O)OC)/[O-] C16958207
CCOc1ccccc1C(c2c(=O)[nH]c(nc2[O-])SC)c3c(=O)[nH]c(nc3[O-])SC C08716676
c1cc(cc(c1)Cl)[N-]S(=O)(=O)c2ccc(cc2)NC(=O)[C@H]3CC=CC[C@H]3C(=O)[O-] C13250788
c1ccc(c(c1)[N-]S(=O)(=O)c2ccc(c(c2)NC(=O)[C@@H]3CC=CC[C@@H]3C(=O)[O-])Cl)F C13254111
c1ccc(c(c1)[N-]S(=O)(=O)c2ccc(c(c2)NC(=O)[C@H]3CC=CC[C@@H]3C(=O)[O-])Cl)F C13254107
c1cc(ccc1C2=N[C@@H](N=C2)SCC(=O)Nc3cc(ccc3C(=O)[O-])C(=O)[O-])Br C39692744
c1ccc(c(c1)C(=O)[O-])NC(=O)c2ccc(cc2)[N-]S(=O)(=O)c3cccc4c3nccc4 C39982960
Cc1cc(nc(n1)C)[N-]S(=O)(=O)c2ccc(cc2)NC(=O)c3cc([nH]n3)c4cc(ccc4[O-])Cl C38703735
Cc1c2c(=O)[nH]c(nc2sc1C(=O)[O-])SCC(=O)Nc3ccc(cc3)C(=O)[O-] C13318922
Cc1c2c(=O)[nH]c(nc2sc1C(=O)[O-])SCC(=O)Nc3cc(ccc3C(=O)[O-])F C13273638
CCOC(=O)c1c2c(sc1NC(=O)CSc3nc(c(c(n3)[O-])CCC(=O)[O-])C)CCCC2 C13448012
C[C@@H](C(=O)[O-])Oc1cccc(c1)/C=C\2/C(=O)N=C(S2)[N-]c3ccc(cc3)O C16909434
Cc1cc(ccc1[N-]C2=NC(=O)/C(=C\c3ccccc3OCC(=O)[O-])/S2)O C16910017
Cc1ccc(c(c1)[N-]C2=NC(=O)/C(=C\c3ccccc3OCC(=O)[O-])/S2)O C16910018
CC(C)(C)C(=O)Nc1ccc(cc1)S(=O)(=O)[N-]c2cc(ccc2F)C(=O)[O-] C24433390
Cc1ccc(cc1S(=O)(=O)[N-]c2cc(ccc2Cl)NC(=O)c3cnoc3C)C(=O)[O-] C58230891
Cc1cc(c(n1c2cc(cc(c2)C(=O)[O-])C(=O)[O-])C)/C=N/c3ccc(cc3)NC(=O)C C59302168
c1cc2c(cc1Cl)nc([nH]2)SCC(=O)Nc3cc(cc(c3)C(=O)[O-])C(=O)[O-] C59352879
CC1=C([C@@H](NC(=S)N1)c2ccc(cc2)C(=O)[O-])C(=O)N/N=C/c3ccc(cc3)C(=O)[O-] C59384571
CC1=C([C@H](NC(=S)N1)c2ccc(cc2)C(=O)[O-])C(=O)N/N=C/c3ccc(cc3)C(=O)[O-] C59384574
CC1=C([C@@H](NC(=O)N1)c2ccc(cc2)C(=O)[O-])C(=O)N/N=C/c3ccc(cc3)C(=O)[O-] C59385565
Cc1cccc(c1NS(=O)(=O)c2c(cc(c(c2C)[N-]S(=O)(=O)C)C)C)C(=O)[O-] C59774010
Cc1c(c(c(cn1)COP(=O)([O-])[O-])/C=N/c2ccccc2c3ccccc3)O C09969830
Cc1ccc(c(c1)Br)c2ccc(o2)/C=C\3/C(=O)N(C(=S)S3)[C@H](CC(=O)[O-])C(=O)[O-] C13073957
Cn1c(=O)c2ccc(cc2nc1SCC(=O)Nc3cc(ccc3Cl)C(=O)[O-])C(=O)[O-] C13232372
Cc1ccc(cc1C)NC(=O)C2CCN(CC2)S(=O)(=O)c3c(c(c(s3)C(=O)[O-])C)C(=O)[O-] C13253003
CCCn1c(=O)c2ccccc2c(n1)C(=O)Nc3cc(ccc3C(=O)[O-])C(=O)[O-] C13391869
Cc1c(c(sc1C(=O)[O-])S(=O)(=O)N2CCC(CC2)C(=O)Nc3cc(cc(c3)F)F)C(=O)[O-] C13401601
c1ccc2c(c1)c(=O)n(c(n2)SCC(=O)Nc3cc(ccc3C(=O)[O-])C(=O)[O-])C4CC4 C13405107
Cc1cccc(c1)N2C(=O)[C@@H](SC2=O)CC(=O)Nc3cc(ccc3C(=O)[O-])C(=O)[O-] C16923174
CC[C@H](C(=O)[O-])Oc1ccccc1/C=C\2/C(=O)N(C(=S)S2)c3cccc(c3)C(=O)[O-] C16932803
CC\1=C(C(=O)N(C(=O)/C1=C\c2ccc(o2)c3cc(cc(c3)C(=O)[O-])C(=O)[O-])CC=C)C#N C18198541
CCOc1cccc(c1)N2C(=O)/C(=C/c3cccn3c4ccc(cc4)C(=O)[O-])/C(=NC2=O)[O-] C19840784
c1ccc(cc1)[N-]S(=O)(=O)/N=C(/c2cccn2c3ccc(cc3Cl)[N+](=O)[O-])\[O-] C08763301
c1ccc(c(c1)/C=C/2\C(=O)N=C(S2)[N-]c3ccccc3F)OCC(=O)[O-] C16910022
c1ccc(c(c1)/C=C/2\C(=O)N=C(S2)[N-]c3cccc(c3)F)OCC(=O)[O-] C16910024
COc1cc(ccc1OCCC(=O)[O-])/C=C/2\C(=O)N=C(S2)[N-]c3cccc(c3)F C16912288
COc1cc(ccc1OCC(=O)[O-])/C=C/2\C(=O)N=C(S2)[N-]c3ccccc3C(=O)OC C16915548
c1ccc(cc1)/C=C/C(=O)C2=C(C(=O)N([C@H]2c3ccc(cc3)[N+](=O)[O-])CCCCCC(=O)[O-])[O-] C22146511
CCn1c(cc(c(c1=O)C(c2ccc(cc2)[N+](=O)[O-])c3c(cc(n(c3=O)CC)C)[O-])[O-])C C10217751
CC1=C([C@@H](N2C(=CSC2=N1)C=C([O-])[O-])c3cc(cc(c3)OC)OC)C(=O)OCCOC C35674936
CCCC\1=NN(C(=O)/C1=C\c2cccc(c2[O-])[N+](=O)[O-])c3ccc(cc3)C(=O)[O-] C36617164
CC(=O)O[C@H]1CC[C@]2([C@@H]3CC[C@@]([C@@H]([C@@H]3CC=C2C1)CCC(=O)[O-])(C)C(=O)[O-])C C37629399
c1ccc(cc1)/C=C/C(=O)C2=C(C(=O)N([C@H]2c3cccc(c3)[N+](=O)[O-])CCCCCC(=O)[O-])[O-] C13130388
CCOC(=O)c1ccc(cc1)S(=O)(=O)[N-]c2cc(ccc2C(=O)[O-])F C13313211
c1ccc(c(c1)[N-]S(=O)(=O)c2cccc(c2)NC(=O)[C@H]3CC=CC[C@H]3C(=O)[O-])Cl C13250675
Cc1c(c(sc1C(=O)OC)S(=O)(=O)[N-]c2c(cccc2Cl)C(=O)[O-])C(=O)OC C13269534
c1cc(cc(c1)N2[C@H](C(=C(C2=O)[O-])C(=O)C3CC3)c4cc(ccc4Cl)[N+](=O)[O-])C(=O)[O-] C13275984
c1cc(cc(c1)[N+](=O)[O-])[C@H]2C(=C(C(=O)N2c3cc(ccc3Cl)C(=O)[O-])[O-])C(=O)C4CC4 C13276663
c1ccc(c(c1)[C@H]2C(=C(C(=O)N2c3cc(ccc3Cl)C(=O)[O-])[O-])C(=O)C4CC4)[N+](=O)[O-] C13276684
Cc1ccc(cc1N2[C@H](C(=C(C2=O)[O-])C(=O)C3CC3)c4ccc(cc4)[N+](=O)[O-])C(=O)[O-] C13277357
COC(=O)c1ccc(c(c1)S(=O)(=O)[N-]c2c(cccc2Cl)C(=O)[O-])C(=O)OC C13278581
c1ccc(cc1)[C@@H]2OCc3cc(cc(c3O2)CSc4nc(c(nn4)CCC(=O)[O-])[O-])F C13092960
CCOc1cccc(c1OC)[C@H]2C(=C(C(=O)N2c3cccc(c3)C(=O)[O-])[O-])C(=O)c4ccco4 C13214132
c1ccc(c(c1)[C@H]2C(=C(C(=O)N2c3cccc(c3)C(=O)[O-])[O-])C(=O)c4ccco4)OCC#N C13214136
Cc1ccc(cc1N2[C@@H](C(=C(C2=O)[O-])C(=O)c3ccco3)c4cccc(c4OC)OC)C(=O)[O-] C13216091
Cc1ccc(cc1N2[C@@H](C(=C(C2=O)[O-])C(=O)c3ccco3)c4ccccc4OCC#N)C(=O)[O-] C13216229
Cc1ccc(cc1N2[C@H](C(=C(C2=O)[O-])C(=O)c3ccco3)c4ccccc4OCC#N)C(=O)[O-] C13216228
CN(C)S(=O)(=O)c1cc(ccc1Cl)[N-]S(=O)(=O)c2cc(ccc2Br)C(=O)[O-] C13264929
Cc1ccc(c(c1)Br)c2ccc(o2)/C=C\3/C(=O)N(C(=S)S3)[C@H](CCC(=O)[O-])C(=O)[O-] C40567493
CCOC(=O)c1cccc(c1)[N-]S(=O)(=O)c2cc(c(s2)C(=O)[O-])C C45946748
Cc1c(c(nc(n1)SCc2nc(no2)c3ccccc3)[O-])CCC(=O)[O-] C13449393
CCCN(c1nnc(s1)[S-])S(=O)(=O)c2cc(ccc2C)C(=O)[O-] C13252178
CCc1ccc(cc1)N/C(=C(\C#N)/C(=O)c2cc3cccc(c3[n-]2)[N+](=O)[O-])/[O-] C50839532
COc1ccccc1[N-]C2=NC(=O)/C(=C\c3ccc(c(c3C(=O)[O-])OC)OC)/S2 C16906334
C[C@H](C(=O)[O-])Oc1ccc(cc1)/C=C/2\C(=O)N(C(=S)S2)[N-]S(=O)(=O)c3ccc(cc3)Cl C16906912
c1cc(ccc1C(=O)[O-])S(=O)(=O)[N-]c2cc(ccc2OC(F)F)[N+](=O)[O-] C55589907
CCCc1cc(n2c(n1)nc(n2)/N=C(/COc3ccc(cc3)Cl)\[O-])[O-] C09046013
COc1cc(cc(c1OCC(=O)[O-])CC=C)/C=N/c2ccc(c(c2)C(=O)[O-])Cl C59250387
Cc1ccc(cc1[N+](=O)[O-])S(=O)(=O)[N-]/N=C/c2cccc(c2)C(=O)[O-] C59367775
CCCS(=O)(=O)[N-]c1ccc(cc1)/N=C/c2cc(ccc2[O-])[N+](=O)[O-] C63845489
Cc1cc(ccc1C(=O)[O-])[N-]S(=O)(=O)c2cc(ccc2Cl)C(=O)OC C66290277
c1c(c(cc(c1Cl)S(=O)(=O)[O-])Cl)N2C(=O)CC(=N2)C(=O)[O-] C04577195
c1cc(ccc1c2ccc(o2)/C=C\3/C(=O)NC(=S)N=C3[O-])C(=O)[O-] C01861198
CN1C(=O)/C(=C\c2ccc(o2)c3cccc(c3)C(=O)[O-])/C(=NC1=O)[O-] C19788586
Cc1c(c2c(c(c1[O-])C(=O)C)OC3=CC(=O)C(=C([C@@]23C)[O-])C(=O)C)O C00135467
Cc1cc(c(n1c2ccc(cc2)C(=O)[O-])C)/C=C\3/C(=NC(=S)N(C3=O)C)[O-] C13748475
COc1ccc2c(c1OC)C(=O)O[C@@H]2c3c([nH]c(=S)nc3[O-])[O-] C17112411
COc1ccc2c(c1OC)C(=O)O[C@H]2c3c([nH]c(=S)nc3[O-])[O-] C08856495
c1ccc2c(c1)cc(c(c2/C=C\3/C(=O)NC(=O)N=C3[O-])O)C(=O)[O-] C05771370
COc1cc(cc(c1[O-])Br)/C(=N/c2nncs2)/[O-] C21213129
c1cc(oc1)/C=C/2\C(=NC(=O)N(C2=O)c3ccc(cc3)C(=O)[O-])[O-] C22027817
CC\1=NN(C(=O)/C1=C\c2cc(c(c(c2)Cl)[O-])Cl)c3[n-]nnn3 C26441048
CC1=C([C@@H](c2c(nc(nc2[O-])[O-])N1)c3ccc(cc3)O)C(=O)OC C28466019
c1cc(c(c(c1)Cl)F)[N-]S(=O)(=O)c2ccc(cc2)N3C[C@@H](CC3=O)C(=O)[O-] C32083077
c1c(cc(c(c1C(=O)[O-])O)Br)N2CCC(=NC2=O)[O-] C33294728
c1ccc(c(c1)C(c2c(nc3n(c2=O)CCS3)[O-])c4c(nc5n(c4=O)CCS5)[O-])F C13809979
c1cc(sc1CC(=O)[O-])S(=O)(=O)[N-]c2nnc(o2)C3CC3 C36900707
CC(=O)n1cc(c2c1ccc(c2)Br)OP(=O)([O-])[O-] C37630352
Cc1c(c(sc1C(=O)[O-])S(=O)(=O)N2CCNCC2)C(=O)[O-] C34781246
Cn1c2ccccc2c(=O)c(c1[O-])C\3=NN=C(/C3=N\Nc4ccccc4)[O-] C13409414
c1cc2c(cccc2S(=O)(=O)[O-])c(c1)N/N=C/3\C=CC(=O)C=C3[O-] C38171651
Cc1cc(c(cc1N/N=C/2\C=CC(=O)C=C2[O-])S(=O)(=O)[O-])Cl C38171755
C/C(=N/[N-]C1=NC(=O)C2=C3CC(OC[C@H]3SC2=N1)(C)C)/C(=O)[O-] C39143153
C[C@H](C(=O)[O-])n1c(nc2c(c1=O)c(cs2)C(=O)[O-])CCOC C40692916
COCCc1nc2c(c(cs2)C(=O)[O-])c(=O)n1CCC(=O)[O-] C40692968
C[C@](c1ccccc1Br)(C(=O)[O-])n2c(=O)ccc(n2)[O-] C41894669
COc1ccc(cc1Cl)N2C=NC3=CC(=C([O-])[O-])C=C[C@H]3C2=O C44563486
Cc1c(c(c2c(c1Cl)O[C@]3(C2=O)C(=CC(=O)C=C3OC)C(=O)[O-])[O-])Cl C15200225
c1ccc2c(c1)c(=O)c(c([nH]2)[O-])Cc3c(=O)c4ccccc4[nH]c3[O-] C05974906
CC(C)c1nnc(s1)/N=C(/c2c(=O)c3ccccc3[nH]c2[O-])\[O-] C09058709
Cc1cc(c(n1c2cccc(c2C)C(=O)[O-])C)/C=C\3/C(=NC(=O)N3)[O-] C19859464
COc1cc(ccc1O)[C@H]2c3c(nc(s3)[S-])S[C@@H]4[C@@H]2C(=NC4=O)[O-] C40475587
COc1ccc(cc1O)[C@H]2c3c(nc(s3)[S-])S[C@@H]4[C@@H]2C(=NC4=O)[O-] C40475635
C[C@@H]1CN(C[C@@H](O1)C)/C(=C(\C#N)/C(=O)c2cc(c(nc2)[O-])Cl)/[O-] C54450267
C[C@H]1CN(C[C@@H](O1)C)/C(=C(\C#N)/C(=O)c2cc(c(nc2)[O-])Cl)/[O-] C54450269
Cc1cc(c(c(=O)[nH]1)C(c2ccco2)c3c(cc([nH]c3=O)C)[O-])[O-] C16266847
CC\1=C(C(=O)N=C(/C1=N\Nc2ccc(c(c2)C(=O)[O-])Cl)[O-])C#N C17748187
Cc1ccc(cc1)S(=O)(=O)c2c(=O)c3ccc(cc3[nH]c2[O-])C(=O)[O-] C15878986
c1cc(ccc1C[C@]2(C(=NC(=NC2=O)N)[O-])Br)C(=O)[O-] C19892752
CC\1=Nc2c(c([nH]c(=S)n2)[O-])[C@H](/C1=C(/[O-])\OC)c3ccc(cc3)O C13637599
CC\1=Nc2c(c([nH]c(=S)n2)[O-])[C@@H](/C1=C(/[O-])\OC)c3ccc(cc3)O C13637596
c1c(cc(c(c1N/N=C/2\C=CC(=O)C=C2[O-])O)S(=O)(=O)[O-])Cl C17417526
Cc1cc(c(c(=O)[nH]1)[C@@H](c2cccs2)[C@@H]3C(=CC(=NC3=O)C)[O-])[O-] C07424333
Cc1cc(c(c(=O)[nH]1)[C@@H](c2cccs2)[C@H]3C(=CC(=NC3=O)C)[O-])[O-] C07424333
Cc1cc(c(c(=O)[nH]1)[C@@H](c2cccnc2)[C@@H]3C(=CC(=NC3=O)C)[O-])[O-] C17119926
c1cc(ccc1[N-]S(=O)(=O)c2cc(c(cc2Cl)F)C(=O)[O-])n3cncn3 C63877454
c1ccc(cc1)N2C(=O)/C(=C/c3ccc(cc3)C(=O)[O-])/C(=O)N=C2[O-] C19772830
Cc1c(sc(n1)Cc2ccc(cc2)F)/C(=N/c3[n-]nc(n3)S(=O)(=O)C)/[O-] C64347977
c1c(nc(s1)N2C(=O)C[C@H](C2=O)SCC(=O)[O-])CC(=O)[O-] C16900828
c1ccc2c(c1)c(=O)c(c[nH]2)/C(=N/c3[n-]nc(n3)c4ccccn4)/[O-] C65061130
c1ccc2c(c1)c(=O)cc([nH]2)/C(=N/c3[n-]nc(n3)c4ccc(cc4)F)/[O-] C67510165
c1c(cc(cc1C(=O)[O-])N2C(=O)[C@H]3[C@@H]4C[C@H]([C@@H]3C2=O)C=C4)C(=O)[O-] C03995511
c1c(cc(cc1C(=O)[O-])N2C(=O)[C@@H]3[C@@H]4C[C@H]([C@@H]3C2=O)C=C4)C(=O)[O-] C03681376
c1ccc2c(c1)ccc(c2O)C(=O)CC3([N-]CC[N-]3)C(F)(F)F C19327308
CN1C(=O)/C(=C/c2ccc(o2)c3ccc(cc3)C(=O)[O-])/C(=NC1=O)[O-] C19804745
Cc1cc(c(n1c2cccc(c2C)C(=O)[O-])C)/C=C/3\C(=NC(=O)N3)[O-] C13546778
Cc1c(cccc1C(=O)[O-])c2ccc(o2)/C=C\3/C(=O)NC(=O)N=C3[O-] C19904356
c1csc(c1C(=O)[O-])NC(=O)c2cc(c(c(c2F)[O-])F)F C20557073
c1cc(cnc1)S(=O)(=O)[N-]c2cc(ccc2Cl)C(=O)[O-] C20567264
Cc1cc(c(cc1S(=O)(=O)[N-]c2cc(no2)C)C(=O)[O-])O C21062883
c1cc(ccc1S(=O)(=O)[N-]c2ccc(nc2)C(=O)[O-])Cl C29213665
CCOc1cc(ccc1O)[C@@H]2c3c(nc(nc3[O-])[O-])NC4=C2C(=O)CCC4 C18180696
COC1=C(C(=O)c2ccccc2C1=O)Nc3nc(cc(n3)[O-])[O-] C06579699
c1cc(ccc1S(=O)(=O)[N-]c2cc(cnc2)C(=O)[O-])Cl C33373078
c1ccc(c(c1)S(=O)(=O)[N-]c2cc(cnc2)C(=O)[O-])Cl C33811062
c1cc(c(cc1C(=O)[O-])S(=O)(=O)[N-]c2nccs2)Cl C21796886
Cc1c(sc(n1)SCc2cc(=O)c(co2)[O-])CC(=O)[O-] C36970597
Cc1c2cc(cnc2n(n1)C)[N-]S(=O)(=O)CCCC(=O)[O-] C37047520
Cc1cc(c(cc1C(=O)[O-])S(=O)(=O)[N-]c2nccs2)C C37246305
Cc1cc(c(cc1C(=O)[O-])S(=O)(=O)[N-]c2nncs2)C C37246631
c1cc(cnc1)S(=O)(=O)[N-]c2ccc(c(c2)C(=O)[O-])Cl C37641994
c1ccc(cc1)N2C(=O)/C(=C\c3ccc(cc3)C(=O)[O-])/C(=NC2=O)[O-] C13766071
CC(C)c1ccc2c(c1)c(=O)c(c(n2C)[O-])C(=O)c3[n-]nnn3 C17112032
Cc1c(sc(n1)[O-])S(=O)(=O)[N-]c2cccc(c2C#N)F C37926493
[H]/N=C\1/N=C2[C@H]([C@@H](C3=C(CCCC3=N2)[O-])c4ccc(c(c4)OC)OC)C(=N1)[O-] C39029850
c1c(cc(cc1C(=O)[O-])N2C(=O)[C@H]3[C@@H]4C[C@H]([C@H]3C2=O)C=C4)C(=O)[O-] C08468301
Cc1cc(c(c(=O)n1C)[C@H](c2c(n(c(=O)cc2[O-])C)C)C(C)C)[O-] C40568545
c1cc(ccc1C(=O)[O-])[N-]S(=O)(=O)c2ccnc(c2)Cl C40806239
Cc1c(nc(nn1)n2c(cc(n2)c3ccc(cc3)F)C(=O)[O-])[O-] C41125477
C[C@@](c1ccc(c(c1)Cl)F)(C(=O)[O-])n2c(=O)ccc(n2)[O-] C41894880
COCCS(=O)(=O)[N-]c1nnc(s1)SCC(=O)[O-] C42808809
c1cc(c(cc1[N-]S(=O)(=O)c2cc(cnc2)F)C(=O)[O-])O C44260339
c1cc(cnc1)S(=O)(=O)[N-]c2ccc(c(c2)Cl)C(=O)[O-] C48807623
COC(=O)CCS(=O)(=O)[N-]c1cccc(c1)/C=C/C(=O)[O-] C49593348
Cc1ccc(cc1[N-]S(=O)(=O)c2cc(cs2)C(=O)[O-])C#N C50212736
COc1ccc(cc1OC)[C@H]2c3c(nc(s3)[S-])S[C@@H]4[C@@H]2C(=NC4=O)[O-] C40475592
C=C1C=C(N2[C@H](N=C(N=C2N1)[N-]c3ccccc3)c4ccncc4)[O-] C54473731
Cc1cc(ccc1n2c(cc(c2C)/C=C/3\C(=NC(=O)N(C3=O)C)[O-])C)C(=O)[O-] C15012546
CC1(CC(=C(C(=O)C1)C(CO)C2=C(CC(CC2=O)(C)C)[O-])[O-])C C04947890
Cc1c(cc(o1)C(=O)[O-])S(=O)(=O)[N-]c2ccccc2Cl C55311086
Cc1ccc(cc1F)[N-]S(=O)(=O)c2cc(oc2C)C(=O)[O-] C55311134
c1ccc(cc1)N2C(=O)/C(=C/c3ccc(cc3)C(=O)[O-])/C(=NC2=O)[O-] C19772830
Cc1cc(ccc1F)[N-]S(=O)(=O)c2cc(n(c2)C)C(=O)[O-] C61117823
c1c(cc(cc1C(=O)[O-])n2c(c(nn2)C#N)C3CCC3)C(=O)[O-] C62218889
c1cc(cc(c1)C(=O)[O-])Cn2c(c(nn2)C(=O)[O-])c3ccco3 C62288426
C/C(=C(/C(=O)C)\SC1=NS(=O)(=O)c2ccccc2[N-]1)/[O-] C62326996
CS(=O)(=O)[N-]c1ccc(cc1C(=O)[O-])I C62824173
C[C@H]1C[C@@H](CN(C1)S(=O)(=O)[N-]c2cc(cnc2)C(=O)[O-])C C62947006
CCc1ccc(s1)S(=O)(=O)[N-]c2cc(cnc2)C(=O)[O-] C62947224
Cc1cc(c(c(=O)[nH]1)[C@H](c2ccccc2)[C@@H]3C(=CC(=NC3=O)C)[O-])[O-] C18241823
c1ccc2c(c1)cc([nH]c2=O)/C(=N/c3[n-]nc(n3)c4ccccn4)/[O-] C64372380
Cc1cc(c(c(c1)C)NC(=O)c2ccc(cc2C(=O)[O-])C(=O)[O-])C C04828579
Cc1c2c(ncn(c2=O)Cc3ccc(cc3)C(=O)[O-])sc1C(=O)[O-] C05485742
C=CCN1C(=O)/C(=C/c2ccc(c(c2)Br)OCC(=O)[O-])/C(=NC1=S)[O-] C19814728
c1cc(cc(c1)C(=O)[O-])c2ccc(o2)/C=C\3/C(=O)NC(=O)N=C3[O-] C08767134
CCOc1cc(ccc1O)[C@H]2c3c(nc(nc3[O-])[O-])NC4=C2C(=O)CCC4 C17821053
Cc1ccccc1/C=C/2\C(=NC(=O)N(C2=O)c3ccc(cc3)C(=O)[O-])[O-] C16156575
Cc1ccc(cc1C(=O)[O-])S(=O)(=O)[N-]c2ccc(cn2)Cl C20302112
CC[C@H](C)n1c(c(c(nc1=S)[O-])[C@H]2c3ccccc3C(=O)O2)[O-] C08972256
c1cc(c(c(c1[N-]S(=O)(=O)c2cc(cs2)C(=O)[O-])F)F)F C15243597
c1cc(c(cc1Cl)[N-]S(=O)(=O)c2cc([nH]c2)C(=O)[O-])Cl C21519704
CCn1c2ccccc2c(=O)c(c1[O-])/C(=N/c3nnc(s3)C)/[O-] C05445137
c1ccc(c(c1)c2[nH]nc(n2)C3CC3)[N-]S(=O)(=O)c4cc(cs4)C(=O)[O-] C26541386
CC1=C([C@H](c2c(nc(nc2[O-])[O-])N1)c3ccc(cc3)O)C(=O)OC C28466014
c1cc(cc(c1)S(=O)(=O)[N-]c2ccc(c(c2)[N+](=O)[O-])F)C(=O)[O-] C13340867
COc1ccc(cc1S(=O)(=O)[O-])/C=C\2/C(=NC(=S)S2)[O-] C16951927
c1cc(c(cc1Cl)[N-]S(=O)(=O)c2cc(cs2)C(=O)[O-])C#N C35038006
Cc1ccc(cc1)S(=O)(=O)[N-]/N=C/c2cccc(c2[O-])[N+](=O)[O-] C35183093
CC1=C([C@@H](N2C(=CSC2=N1)C=C([O-])[O-])c3ccc(cc3)F)C(=O)N(C)C C35675069
Cc1cc(sc1C(=O)[O-])S(=O)(=O)[N-]c2cccnc2Cl C37239013
c1cc(c(cc1[N-]S(=O)(=O)c2cc(cs2)C(=O)[O-])Cl)C#N C37388702
Cc1ccc(c(c1)S(=O)(=O)[N-]c2c(c(ns2)C)C(=O)[O-])C C37675824
c1cc(c(cc1Br)[N-]S(=O)(=O)C(F)F)C(=O)[O-] C37742544
c1cc(c(nc1)C(=O)Nc2cc(ccc2C(=O)[O-])Br)[O-] C37760279
c1cc(cc(c1)[N-]S(=O)(=O)c2cccc3c2nsn3)C(=O)[O-] C19701960
Cc1c(sc(n1)[O-])S(=O)(=O)[N-]c2ccc(c(c2)Cl)C#N C37926377
Cc1c(sc(c1C#N)[N-]S(=O)(=O)c2ccc(s2)C(=O)[O-])C C38058601
Cc1c(cccc1[N-]S(=O)(=O)c2ccc(nc2)Cl)C(=O)[O-] C38106387
C[C@@H]1C(=C(N=N1)C)S(=O)(=O)[N-]c2cc(ccc2Cl)C(=O)[O-] C39563582
C[C@H]1C(=C(N=N1)C)S(=O)(=O)[N-]c2cc(ccc2Cl)C(=O)[O-] C39563583
Cc1c(sc(n1)[O-])S(=O)(=O)[N-]c2cc(ccc2C#N)Cl C40825326
Cc1c(sc(n1)[O-])S(=O)(=O)[N-]c2ccc(cc2Br)C#N C40827636
c1cc2c(cc1c3csc(n3)/N=C(/C(F)(F)F)\[O-])oc(n2)[O-] C41305994
c1cc2cccnc2c(c1)[N-]S(=O)(=O)c3cccc(c3)C(=O)[O-] C24001821
CCOC(=O)CCS(=O)(=O)[N-]c1cc(ccc1C(=O)[O-])Br C49064132
c1cc(c(nc1)C(=O)Nc2ccc(cc2C(=O)[O-])Br)[O-] C50200950
c1cc(c(cc1Br)C(=O)[O-])[N-]S(=O)(=O)C(F)F C50201031
Cc1cc(c(c(=O)n1C)C(c2cccs2)c3c(cc(n(c3=O)C)C)[O-])[O-] C07597008
Cc1cc(c(c(=O)[nH]1)C(c2cccs2)c3c(cc([nH]c3=O)C)[O-])[O-] C07424333
C=C1C=C(N2[C@@H](N=C(N=C2N1)[N-]c3ccccc3)c4ccncc4)[O-] C54473734
C=C1C=C(N2[C@@H](N=C(N=C2N1)[N-]c3ccccc3)c4cccnc4)[O-] C54670678
Cc1c(c(nc(c1C#N)[O-])[O-])/C=N/c2ccc(cc2)S(=O)(=O)N C16694098
c1cc(c(cc1c2ccc(o2)/C=C/3\C(=NC(=O)N3)[O-])C(=O)[O-])Cl C55129282
c1cc(sc1)c2nnc(n2CC/C(=N/c3[nH]nc(n3)C(F)(F)F)/[O-])[S-] C40071108
c1c(csc1S(=O)(=O)[N-]c2cc(c(cc2F)F)F)C(=O)[O-] C61093777
c1c(cc(c(c1F)F)F)[N-]S(=O)(=O)c2cc(cs2)C(=O)[O-] C61117801
Cc1cc(c(c(=O)[nH]1)[C@H](c2ccncc2)[C@H]3C(=CC(=NC3=O)C)[O-])[O-] C17119920
c1ccn(c1)c2ccc(c(c2)[N-]S(=O)(=O)C3=CN=C(C3)C(=O)[O-])F C64329763
c1ccc2c(c1)C(=C(C2=O)C3=N[C@@H]([C@@H]4[C@@H]3C(=O)N(C4=O)c5ccc(cc5)Cl)C(=O)[O-])[O-] C18115694
CS(=O)(=O)[N-]c1cccc(c1)c2cnc(cc2C(=O)[O-])Cl C65349065
Cc1cc(ccc1C(=O)[O-])[N-]S(=O)(=O)c2ccc(cc2)[N+](=O)[O-] C66290477
Cc1cc(ccc1c2ccc(o2)/C=C/3\C(=O)N(C(=O)S3)CC(=O)[O-])C(=O)[O-] C09324353
CC(=O)Nc1ccc(cc1)CC(=O)Nc2cc(ccc2C(=O)[O-])C(=O)[O-] C13392370
c1c(cc(c(c1Cl)OCC(=O)[O-])Cl)/C=C\2/C(=O)NC(=O)N=C2[O-] C19788717
c1ccc(cc1)N2C(=O)/C(=C/c3ccc(c(c3)Cl)OCC(=O)[O-])/C(=NC2=S)[O-] C15822014
C[C@H](C(=O)[O-])Oc1ccc(cc1)/C=C/2\C(=NC(=O)N(C2=O)c3ccccc3F)[O-] C15822115
c1ccc(cc1)N2C(=O)/C(=C\c3cccn3c4ccc(cc4)C(=O)[O-])/C(=NC2=O)[O-] C15013803
C=CCN1C(=O)/C(=C\c2cccn2c3cccc(c3)C(=O)[O-])/C(=NC1=S)[O-] C19877791
Cc1cc(on1)[N-]S(=O)(=O)c2ccc(cc2Br)C(=O)[O-] C19995023
c1c(cc(c(c1Br)[N-]S(=O)(=O)CC(=O)[O-])Br)Br C20504289
c1cnn(c1)c2ccc(cn2)[N-]S(=O)(=O)c3cc(ccc3Cl)C(=O)[O-] C26539588
Cc1ccc(cc1S(=O)(=O)[N-]c2ccccc2n3cncn3)C(=O)[O-] C26542118
Cc1ccc(cc1S(=O)(=O)[N-]c2cc3cnn(c3nc2)C(C)C)C(=O)[O-] C32098036
Cc1cccc(c1C)N2C(=O)/C(=C\c3ccc(cc3)O[C@@H](C)C(=O)[O-])/C(=NC2=O)[O-] C16350008
COc1ccc(cn1)[N-]S(=O)(=O)c2cc(sc2Br)C(=O)[O-] C32586287
c1cc(cc(c1)S(=O)(=O)[N-]c2ccc(cn2)Br)C(=O)[O-] C34936906
c1cc(c(cc1NC(=O)[C@@H]2[C@H]3C[C@@H]([C@@H]2C(=O)[O-])C=C3)C(=O)[O-])N4CCOCC4 C35397926
c1ccnc(c1)/C=C\2/C(=O)N(C(=S)S2)c3cc(cc(c3)C(=O)[O-])C(=O)[O-] C35643817
CN1C(=O)c2ccc(cc2C1=O)S(=O)(=O)[N-]c3cccc(c3)C(=O)[O-] C35685670
c1cc(c(cc1C#N)Br)[N-]S(=O)(=O)c2ccsc2C(=O)[O-] C37046583
c1cc(cnc1)S(=O)(=O)[N-]c2cc(ccc2C(=O)[O-])Br C37742543
c1cc(cc(c1)NS(=O)(=O)c2ccc(c(c2)C(=O)[O-])Cl)C(=O)[O-] C00786482
Cc1c(nc(nn1)SCc2ccc(cc2)CSc3nc(c(nn3)C)[O-])[O-] C13659218
c1cc(c(cc1NC(=O)CSc2nc(c(nn2)CCC(=O)[O-])[O-])C(F)(F)F)Cl C13637938
Cc1cc(c(c(=O)[nH]1)C(c2ccc(cc2)C(=O)OC)c3c(cc([nH]c3=O)C)[O-])[O-] C04317651
c1cc(c(cc1[N-]S(=O)(=O)c2ccc(c(c2)C(=O)[O-])F)C#N)Cl C39670135
c1ccc(cc1)C2(CCN(CC2)S(=O)(=O)c3ccc4c(c3)oc(n4)[O-])C(=O)[O-] C13460043
c1cc(c(cc1N2CCOCC2)[N-]S(=O)(=O)c3ccc4c(c3)oc(n4)[O-])F C41375204
c1cc(c(cc1[N-]S(=O)(=O)c2cc(cnc2)Br)C(=O)[O-])O C44242852
c1c(sc(c1Br)Br)CC(C(=O)[O-])C(=O)[O-] C02505275
c1ccc(c(c1)[N-]S(=O)(=O)c2cc(ccc2Cl)C(=O)[O-])n3cncn3 C45713167
Cc1ccc(cc1S(=O)(=O)[N-]c2ccsc2C(=O)OC)C(=O)[O-] C22239318
c1cc(ccc1[N+](=O)[O-])S(=O)(=O)[N-]c2cc(c(cc2F)F)C(=O)[O-] C47383322
Cc1c(c(nc(n1)SC)[O-])CC/C(=C(\C#N)/C(=O)c2ccoc2C)/[O-] C49167920
c1ccc(c(c1)CC(=O)[O-])[N-]S(=O)(=O)c2c(ccs2)Br C53200374
c1cc(ccc1C(=O)[O-])[N-]S(=O)(=O)c2ccc(cc2)S(=O)(=O)N C39630715
c1cc(ncc1Cl)[N-]S(=O)(=O)c2cc(oc2Br)C(=O)[O-] C55313228
Cc1cc(c(cc1C(=O)[O-])S(=O)(=O)[N-]c2c3ccccc3oc2C(=O)N)C C55575804
CCS(=O)(=O)[N-]c1ccc(cc1C)[N-]S(=O)(=O)c2cccs2 C55668548
Cc1ccnn1c2cccc(c2)[N-]S(=O)(=O)c3cccc(c3)C(=O)[O-] C58368834
c1cc(ccc1N2C(=O)/C(=C\c3cc(c(c(c3)Cl)OCC(=O)[O-])Cl)/C(=NC2=O)[O-])F C33321749
Cc1cc(c(n1c2cc(cc(c2)C(=O)[O-])C(=O)[O-])C)/C=C/3\C(=O)N(C(=O)S3)C C59678673
c1cc(cc(c1)S(=O)(=O)[N-]c2ccc(nc2)Br)C(=O)[O-] C62281449
Cc1c(sc(=O)[nH]1)S(=O)(=O)[N-]c2ccc(cc2C(=O)[O-])I C62824194
Cn1cc(cn1)S(=O)(=O)[N-]c2c(cc(cc2Br)Br)C(=O)[O-] C62825239
Cc1c(c(c(s1)C2=C3[C@@H](N=C2c4ccc(cc4)Cl)N(C(=NC3=O)[O-])C)[O-])C(=O)OC C63520897
CCCS(=O)(=O)[N-]c1ccc(cc1)[N-]S(=O)(=O)c2cccs2 C63849087
Cc1ccc(cc1[N-]S(=O)(=O)C)[N-]S(=O)(=O)c2ccc(s2)C C64373981
c1c(cc(cc1C(F)(F)F)[N-]S(=O)(=O)c2cc(cnc2)F)C(=O)[O-] C65280455
CCn1cc(cn1)S(=O)(=O)[N-]c2c(ccc(c2C(=O)[O-])Cl)OC C66584597
COC(=O)C\1=NC(=N[C@H](/C1=C(\c2ccncc2)/[O-])c3cscn3)[S-] C67028816
c1cc2c(ccc3c2[nH]c(cc3=O)C(=O)[O-])c(c1)NC(=O)C(=O)[O-] C05385807
c1ccc2c(c1)[C@]3(Nc4ccccc4[C@@](N2)(O3)C(=O)[O-])C(=O)[O-] C03198551
c1(c(c(c(c(c1Cl)Cl)S(=O)(=O)[O-])Cl)Cl)S(=O)(=O)[O-] C01816838
c1cc2cc3cccc(c3cc2c(c1)S(=O)(=O)[O-])S(=O)(=O)[O-] C05845704
c1cc(cc(c1)S(=O)(=O)[O-])c2csc3n2c4cc(ccc4n3)S(=O)(=O)[O-] C06489527
c1c2c(=O)cc([nH]c2c(c3c1c(=O)cc([nH]3)C(=O)[O-])Cl)C(=O)[O-] C05386075
C(=C(\C(=O)[O-])/I)(\C(=O)[O-])/I C17022461
C/C(=N/S(=O)(=O)c1ccc(cc1)NC(=O)/C=C\C(=O)[O-])/[O-] C19203415
CCn1c2ccccc2c(=O)c(c1[O-])/C(=N/c3nccs3)/[O-] C05686896
Cc1cc(nc(n1)[N-]S(=O)(=O)c2cc(cs2)C(=O)[O-])C C19233427
COc1cc(cc(c1[O-])[N+](=O)[O-])/C=C/2\C(=NC(=S)S2)[O-] C13476727
Cc1nnc(s1)/N=C(/c2c(=O)c3ccccc3n(c2[O-])C)\[O-] C06925373
Cn1c2ccccc2c(=O)c(c1[O-])C(=O)Nc3c(=O)c4ccccc4[nH]c3[O-] C05818772
COc1cc(cc(c1[O-])[N+](=O)[O-])/C=C\2/C(=NC(=S)S2)[O-] C12418407
c1ccc2c(c1)C(=C(C2=O)c3ccc4cc(cc(c4n3)S(=O)(=O)[O-])Cl)[O-] C19879606
c1cc(n(c1)c2ccc(cc2)C(=O)[O-])/C=C\3/C(=O)NC(=O)N=C3[O-] C19890399
Cc1c(c2c(c(c1[O-])C(=O)C)O[C@@H]3[C@@]2(C(=O)C(=C(C3)[O-])C(=O)C)C)O C01563320
C[C@@H]1C(c2cccc3c2n1c(c(c3=O)C(=O)c4[n-]nnn4)[O-])(C)C C19801210
C[C@H]1C(c2cccc3c2n1c(c(c3=O)C(=O)c4[n-]nnn4)[O-])(C)C C19801208
c1ccc(c(c1)[N-]S(=O)(=O)c2cnn(c2)CCC(=O)[O-])F C35658873
c1cc(ccc1CCC(=O)[O-])S(=O)(=O)[N-]c2nccs2 C21061183
CCCn1cc(cc1C(=O)[O-])S(=O)(=O)[N-]c2cc(on2)C C36864000
CCCn1cc(cc1C(=O)[O-])S(=O)(=O)[N-]c2cc(no2)C C36864109
c1cc(c(cc1Br)NC(=O)c2cc(=O)[nH]c(n2)[O-])C(=O)[O-] C37742344
Cc1c(c(n(n1)c2ccc(cc2)F)[O-])/C=C\3/C(=O)NC(=O)N=C3[O-] C04628522
C/C(=N/[N-]C1=NC(=O)C2=C3CC(OC[C@@H]3SC2=N1)(C)C)/C(=O)[O-] C39143152
Cc1cc(c(c(=O)[nH]1)[C@@H](c2ccncc2)c3c([nH]c(=O)cc3[O-])C)[O-] C40568472
Cn1c(c2ccc(cc2nc1=S)/C(=N/S(=O)(=O)C)/[O-])[O-] C42279704
COc1ccc(cc1Cl)N2C=NC3=CC(=C([O-])[O-])C=C[C@@H]3C2=O C44563484
Cc1c(c(c2c(c1Cl)O[C@@]3(C2=O)C(=CC(=O)C=C3OC)C(=O)[O-])[O-])Cl C15200227
CCOC(=O)CS(=O)(=O)[N-]c1cccc(c1)/C=C/C(=O)[O-] C49593349
C[C@]1([C@H](C=CC2=C3CC[C@@]4(C[C@]3(CC4=C)[C@H]([C@@H]21)C(=O)[O-])O)O)C(=O)[O-] C49601391
Cc1cc(c(c(=O)[nH]1)C(c2ccncc2)c3c(cc([nH]c3=O)C)[O-])[O-] C17119920
c1cc(c(cc1Br)C(=O)[O-])NC(=O)c2cc(=O)[nH]c(n2)[O-] C50200706
c1ccc2c(c1)c(=O)c(c(n2Cc3ccccn3)[O-])C4=NS(=O)(=O)c5ccccc5[N-]4 C13680470
Cc1c2c(nc(nc2sc1C(=O)[O-])S[C@@H]3CCOC3=O)[O-] C54138226
Cc1cc(c(c(=O)n1C)C(c2ccc(c(c2)O)O)c3c(cc(n(c3=O)C)C)[O-])[O-] C07597001
Cc1c(cc(o1)C(=O)[O-])S(=O)(=O)[N-]c2c(ccs2)C#N C55311394
Cc1c(cc(o1)C(=O)[O-])S(=O)(=O)[N-]c2ccc(=O)n(c2)C C55311936
Cc1cccc2c1[nH]c(c(c2=O)/C=C/3\C(=NC(=S)N(C3=O)c4ccccc4)[O-])[O-] C01087360
C[C@@H](C(=O)[O-])n1ccc2c1ccc(c2)/C=C\3/C(=O)NC(=O)N=C3[O-] C19868608
c1c(cc(cc1C(=O)[O-])N2C(=O)[C@@H]3[C@H]4C=C[C@@H]([C@@H]3C2=O)O4)C(=O)[O-] C59482494
Cc1cc(ccc1F)[N-]S(=O)(=O)c2cnn(c2)CC(=O)[O-] C61117837
COCc1c(nnn1c2ccc(c(c2)C(=O)[O-])Cl)C(=O)[O-] C62267679
Cc1cc(c2c(c1)[N-]C(=NS2(=O)=O)S[C@@H](C)C(=O)[O-])C C62326191
Cc1cc(c2c(c1)[N-]C(=NS2(=O)=O)S[C@H](C)C(=O)[O-])C C62326195
CCOCCS(=O)(=O)[N-]c1ccc(c(c1)C)/C=C/C(=O)[O-] C63154567
c1cnc(c(n1)C(=O)[O-])/N=C(/c2cc(nnc2Cl)Cl)\[O-] C63215850
Cc1cc(c(c(=O)[nH]1)[C@H](c2ccncc2)[C@@H]3C(=CC(=NC3=O)C)[O-])[O-] C17119920
C1CCc2c(c(c(s2)N/C=C\3/C(=NC(=NC3=O)[O-])[O-])C#N)C1 C09332580
c1ccc2c(c1)nc(o2)SCC(=O)Nc3cc(cc(c3)C(=O)[O-])C(=O)[O-] C02462315
Cc1cc(nc(c1C(=O)[O-])SCC(=O)NCc2ccc(cc2)C(=O)[O-])C C13233841
c1cc(c(c(c1F)F)F)S(=O)(=O)Nc2cc(cc(c2)C(=O)[O-])C(=O)[O-] C13262913
COc1ccc(cc1S(=O)(=O)Nc2ccc(cc2SC)C(=O)[O-])/C=C/C(=O)[O-] C13278935
c1cc(c(cc1C(F)(F)F)NS(=O)(=O)c2cc(cs2)C(=O)[O-])C(=O)[O-] C13299888
c1cc(ccc1C(=O)Nc2cc(cc(c2)C(=O)[O-])C(=O)[O-])N3CCCCC3=O C13426397
Cc1cc(ccc1NS(=O)(=O)c2cc(ccc2OC)/C=C/C(=O)[O-])C(=O)[O-] C14097348
Cc1ccccc1/C=C\2/C(=O)N(C(=S)S2)CC(=O)Nc3cc(ccc3C(=O)[O-])C(=O)[O-] C16921582
CCOc1cc(ccc1O)/C=C\2/C(=O)N(C(=S)S2)c3cc(cc(c3)C(=O)[O-])C(=O)[O-] C16926746
c1ccc(c(c1)/C=C\2/C(=O)N(C(=S)S2)c3cccc(c3)C(=O)[O-])OCC(=O)[O-] C16932800
CC[C@H](C)[C@@H](C(=O)[O-])N1C(=O)/C(=C/c2ccc(cc2)O[C@@H](CC)C(=O)[O-])/SC1=S C16935588
c1cc(ccc1COc2ccc(cc2Br)/C=C\3/C(=O)NC(=O)N=C3[O-])C(=O)[O-] C19593802
Cc1ccc(cc1C)N2C(=O)/C(=C/c3ccc(cc3)O[C@H](C)C(=O)[O-])/C(=NC2=O)[O-] C15821890
Cc1ccc(cc1C)N2C(=O)/C(=C/c3ccc(cc3)O[C@@H](C)C(=O)[O-])/C(=NC2=O)[O-] C15821894
COc1ccccc1N2C(=O)/C(=C/c3cccn3c4ccc(cc4)C(=O)[O-])/C(=NC2=S)[O-] C12363405
c1cc(cc(c1)OCC(=O)N)/C=C/2\C(=O)N=C(S2)[N-]c3cccc(c3)C(=O)[O-] C20110062
c1cc(c(cc1[N-]S(=O)(=O)c2ccsc2C(=O)[O-])S(=O)(=O)N3CCCCC3)Cl C12821841
c1cc(c(cc1[N-]S(=O)(=O)c2cc(cs2)C(=O)[O-])c3nnc4n3CCCCC4)F C12755536
COc1ccccc1N2C(=O)/C(=C\c3cccn3c4ccc(cc4)C(=O)[O-])/C(=NC2=S)[O-] C32121179
c1cc(c(cc1Br)Cl)[N-]S(=O)(=O)c2cnn(c2)CC(=O)[O-] C35651784
CNC(=O)c1ccc(cc1)S(=O)(=O)[N-]c2cc(ccc2Cl)C(=O)[O-] C13317355
c1cc2c(cc1C(=O)[O-])sc(n2)N3[C@@H](C(=C(C3=O)[O-])C(=O)C4CC4)c5ccsc5 C13278103
c1cc(cc(c1)I)NC(=O)CSc2nc(c(nn2)CCC(=O)[O-])[O-] C13092790
c1cc(ccc1C(=O)[O-])S(=O)(=O)[N-]c2cc(ccc2n3cncn3)Cl C13183370
CCN(CC)S(=O)(=O)c1ccc(cc1)S(=O)(=O)[N-]c2ccc(c(c2)Cl)C(=O)[O-] C40158020
Cc1cc(sc1C(=O)[O-])S(=O)(=O)[N-]c2cc(ccc2Cl)C(=O)N C42792897
COC(=O)c1ccc(cc1)S(=O)(=O)[N-]c2ccc(c(c2)C(=O)[O-])Cl C47318161
Cc1cccc(c1C(=O)OC)[N-]S(=O)(=O)c2cc(c(s2)C(=O)[O-])C C48332295
c1cc(c(cc1[N-]S(=O)(=O)c2ccc(c(c2)C(=O)[O-])F)F)OC(F)F C48382682
c1ccc(c(c1)CC(=O)[O-])[N-]S(=O)(=O)c2ccc(s2)Br C53200401
CC(=O)Nc1ccc(cc1)[N-]C2=NC(=O)/C(=C\c3cccc(c3)OCCC(=O)[O-])/S2 C16908330
C[C@@H](C(=O)[O-])Oc1ccccc1/C=C/2\C(=O)N=C(S2)[N-]c3ccc(cc3)NC(=O)C C16910561
Cc1ccnc(n1)[N-]S(=O)(=O)c2ccc(cc2)/N=C/C3=C(C[C@@H](CC3=O)c4ccccc4)[O-] C20247263
Cc1cc(sc1C(=O)[O-])S(=O)(=O)[N-]c2c3ccccc3oc2C(=O)N C55575800
Cc1cc(sc1C(=O)[O-])S(=O)(=O)[N-]c2cccc(c2)NC(=O)NC C55580845
CCc1ccc(s1)S(=O)(=O)[N-]c2ccc(cc2)[N-]S(=O)(=O)CC C55639028
CCS(=O)(=O)[N-]c1ccc(cc1)[N-]S(=O)(=O)c2cccc(c2F)Cl C55639060
CCS(=O)(=O)[N-]c1ccc(cc1)[N-]S(=O)(=O)c2ccc(s2)Cl C55639122
CS(=O)(=O)[N-]c1ccc(c(c1)F)S(=O)(=O)[N-]c2ccc(c(c2F)F)F C57115802
Cc1cccc(c1)N2C(=O)/C(=C/c3cc(c(c(c3)OC)OCC(=O)[O-])CC=C)/C(=NC2=S)[O-] C59303455
Cc1ccc(cc1)N2C(=O)/C(=C\c3cc(c(c(c3)Cl)OCC(=O)[O-])Cl)/C(=NC2=O)[O-] C33321577
Cn1cnnc1Sc2ccccc2[N-]S(=O)(=O)c3cc(c(cc3Cl)F)C(=O)[O-] C60211030
Cc1cc(n(n1)c2ccccc2[N-]S(=O)(=O)c3ccc(c(c3)Cl)OCC(=O)[O-])C C60318266
CCOC(=O)CS(=O)(=O)[N-]c1c(cc(cc1Br)Br)C(=O)[O-] C62825274
CS(=O)(=O)CCS(=O)(=O)[N-]c1ccc(cc1C(=O)[O-])I C63142753
c1cc(cc(c1)[N-]S(=O)(=O)c2cc(c(cc2Cl)F)C(=O)[O-])c3ccn[nH]3 C63877537
CCc1ccc(s1)S(=O)(=O)[N-]c2ccc(c(c2)[N-]S(=O)(=O)C)C C64373890
Cc1ccc(cc1[N-]S(=O)(=O)C)[N-]S(=O)(=O)c2ccc(s2)Cl C64373965
Cc1cc(cc(c1)N2C(=O)/C(=C\c3ccc(cc3)O[C@H](C)C(=O)[O-])/C(=O)N=C2[O-])C C13549125
CC(=O)N(C)c1ccc(cc1)[N-]S(=O)(=O)c2cc(ccc2Cl)C(=O)[O-] C65833384
CC(=O)Nc1ccc(cc1)NC(=O)c2ccc(cc2C(=O)[O-])C(=O)[O-] C04907258
CCS(=O)(=O)C(CCC(=O)[O-])(CCC(=O)[O-])S(=O)(=O)CC C01679066
Cc1cc(cc(c1C)S(=O)(=O)NCc2ccc(cc2)C(=O)[O-])C(=O)[O-] C13026819
Cc1cccc(c1NC(=O)COc2ccc(cc2Br)C(=O)[O-])C(=O)[O-] C13274116
c1c(cc(cc1C(=O)[O-])NC(=O)COc2c(c(cc(c2F)F)F)F)C(=O)[O-] C13319711
c1cc(cc(c1)OCCC(=O)[O-])/C=C\2/C(=O)N(C(=S)S2)c3ccc(c(c3)C(=O)[O-])O C16929548
c1cc(cc(c1)OCC(=O)[O-])/C=C\2/C(=O)N(C(=S)S2)c3ccc(cc3)C(=O)[O-] C16932867
Cc1ccc(cc1)N2C(=O)/C(=C\c3cccc(c3)OCC(=O)[O-])/C(=NC2=O)[O-] C19788097
Cc1cc(cc(c1)N2C(=O)/C(=C/c3ccc(cc3)O[C@H](C)C(=O)[O-])/C(=NC2=O)[O-])C C15821940
CC(C)(C)c1ccc(cc1)N2C(=O)/C(=C\c3ccc(c(c3)OC)OCC(=O)[O-])/C(=NC2=S)[O-] C19813955
c1cc(ccc1N2C(=O)/C(=C\c3ccc(c(c3)Cl)OCC(=O)[O-])/C(=NC2=S)[O-])Cl C19824120
CC(C)(C)c1ccc(cc1)N2C(=O)/C(=C/c3ccc(c(c3)OC)OCC(=O)[O-])/C(=NC2=S)[O-] C13801143
c1cc(sc1)[C@@H]2C(=C(C(=O)N2CCCN3CCOCC3)[O-])C(=O)c4cc(ccc4[O-])Cl C20309241
c1cc(sc1)[C@H]2C(=C(C(=O)N2CCCN3CCOCC3)[O-])C(=O)c4cc(ccc4[O-])Cl C20309244
CC(=O)c1cccc(c1)[N-]C2=NC(=O)/C(=C\c3ccc(c(c3)OC)OCC(=O)[O-])/S2 C16915467
c1ccc(cc1)c2cc(n(n2)c3ccc(c(c3)S(=O)(=O)[O-])Oc4ccccc4)[O-] C20530320
c1cc(c(c(c1)Cl)NC(=O)CSc2nc(c(nn2)CCC(=O)[O-])[O-])Cl C22799378
COc1ccc(cc1S(=O)(=O)[N-]c2ccc(c(c2)C#N)Cl)C(=O)[O-] C25766607
c1cc(cc(c1)S(=O)(=O)[N-]c2ccc(nc2)n3cccn3)C(=O)[O-] C26539571
Cc1cc(sc1C(=O)[O-])S(=O)(=O)Nc2ccc(cc2)C(=O)[O-] C32926328
C[C@H](C(=O)[O-])Oc1ccc(cc1)/C=C\2/C(=NC(=S)N(C2=O)CC=C)[O-] C12381039
c1cc(c(cc1/C=C\2/C(=O)N(C(=S)S2)CCC(=O)[O-])[N+](=O)[O-])[O-] C18154678
C[C@@H](C(=O)[O-])Sc1c(sc(=S)s1)S[C@@H](C)C(=O)[O-] C04101850
c1cnccc1c2nc3c(c(cs3)C(=O)[O-])c(=O)n2CCC(=O)[O-] C36279711
Cc1c(sc(n1)[O-])S(=O)(=O)[N-]c2ccccc2SC(F)F C37926357
CC(C)(C)NS(=O)(=O)c1c(c(sc1C(=O)[O-])Cl)C(=O)[O-] C39296090
c1ccc2c(c1)nnn2CCS(=O)(=O)[N-]c3c(cccc3Cl)C(=O)[O-] C13269617
c1ccc(c(c1)CS(=O)(=O)[N-]c2cc(ccc2Cl)C(=O)[O-])C#N C13464297
c1ccc(c(c1)NC(=O)[C@@H]2[C@H]3C[C@@H]([C@@H]2C(=O)[O-])C=C3)[N-]S(=O)(=O)c4cccs4 C39679696
c1cc(c(c(c1)Cl)CSc2nc(c(nn2)CCC(=O)[O-])[O-])F C13092571
Cc1cc(c(c(c1)Cl)NC(=O)CSc2nc(c(nn2)CCC(=O)[O-])[O-])C C13093081
c1cnn(c1)c2ccc(cn2)[N-]S(=O)(=O)c3ccc(cc3)C(=O)[O-] C45712765
c1cc(cc(c1)OCc2[nH]c(=O)c3ccc(cc3n2)C(=O)[O-])C(=O)[O-] C13317725
Cc1cc(c(n1CC(F)(F)F)C)C(=O)CSc2nc(c(nn2)CCC(=O)[O-])[O-] C13092989
c1ccc(c(c1)[N-]S(=O)(=O)c2ccc(c(c2)C(=O)[O-])F)OC(F)F C38431478
c1cc(ccc1S(=O)(=O)[N-]c2ncc(cn2)/C=C/C(=O)[O-])Cl C19797979
Cc1cc(cc(c1)N2C(=O)/C(=C/c3ccc(cc3)O[C@@H](C)C(=O)[O-])/C(=NC2=O)[O-])C C15821943
CCc1ccc(s1)S(=O)(=O)[N-]c2ccc(c(c2)OC)[N-]S(=O)(=O)C C55585646
Cc1cc(sc1C(=O)[O-])S(=O)(=O)[N-]c2ccc(c(c2)N3CCCC3=O)F C55589606
c1cc(ccc1N2C(=O)/C(=C/c3ccc(c(c3)Cl)OCC(=O)[O-])/C(=NC2=S)[O-])Cl C59678985
Cc1cccc(c1S(=O)(=O)[N-]c2cccc(c2C(=O)[O-])F)[N+](=O)[O-] C47312904
CC\1=NC(=N[C@@H](/C1=C(/[O-])\OCCOC)c2c(cccc2Cl)F)[O-] C04833967
CC1=C[C@@H](N2C(=N1)NC(=N2)/N=C(/CCCC(=O)[O-])\[O-])c3ccc(cc3)Cl C13122841
CC1=C[C@H](N2C(=N1)NC(=N2)/N=C(/CCCC(=O)[O-])\[O-])c3ccc(cc3)Cl C13122840
CCc1ccc(cc1)C2=N[C@@H]3C(=C2c4c(c(c(s4)C)C(=O)OC)[O-])C(=NC(=O)N3C)[O-] C63521029
CC\1=NC(=N[C@H](/C1=C(/[O-])\OCCOC)c2cccc(c2)Br)[O-] C08738031
CNC(=O)c1cc(ccc1F)[N-]S(=O)(=O)c2cc([nH]c2)C(=O)[O-] C65531779
CCn1cc(cn1)S(=O)(=O)[N-]c2ccc(cc2SC)C(=O)[O-] C66578611
CCCS(=O)(=O)[N-]c1cccc(c1C)[N-]S(=O)(=O)CC(C)C C66583584
C[C@@H](c1cccc(c1)[N-]S(=O)(=O)c2cc(cs2)C(=O)[O-])SC C67244810
[H]/N=C\1/C(=C/c2cc(ccc2O)Br)/C(=O)N=C3N1N=C(S3)CCC C04489100
c1ccc(cc1)[C@H]([C@]2([C@@H](c3cc(ccc3O2)Br)O)Cn4cncn4)O C06598098
Cn1cc(cc1C(=O)NNC(=O)c2cc(cn2C)Br)Cl C12395245
Cn1ccc(n1)NC(=O)C[C@@H]2C(=O)Nc3cc(ccc3S2)C(F)(F)F C14899699
Cc1ccc(cc1)N2C(=O)/C(=C\c3ccc(c(c3)O)OC)/C(=O)NC2=S C15659337
C[C@]12CCC3(CC1=CC[C@@H]4[C@@H]2[C@H](C[C@](C4=O)(CC=C)CO)O)OCCO3 C19908840
C[C@@]12CCC3(CC1=CC[C@H]4[C@@H]2[C@H](C[C@](C4=O)(CC=C)CO)O)OCCO3 C19908843
Cc1nc2n(n1)c(c(s2)[C@@H](c3ccc(cc3)F)[NH+]4CCC(CC4)O)[O-] C23157464
c1cc(c(cc1N2C[C@@H](CC2=O)C(=O)N3CCC(CC3)C(=O)N)Cl)F C32103327
c1cc(cc(c1)Cl)c2csc(n2)C3=C(N(CC3=O)N4CCCCC4)N C34769933
CNS(=O)(=O)c1ccccc1NC(=O)c2cc(cn2C)Br C37844171
COC1=C/C(=C/NNC(=O)CC#N)/C(=C(C1=O)Br)Br C04513395
CCOc1c(ccc(c1I)O)[C@@H](CC=O)NC=O C39498215
Cc1cc(c2cc(ccc2n1)F)NC(=O)c3c[nH]c4c(c3=O)cccc4OC C39962914
c1c(cc(cc1Cl)Cl)S(=O)(=O)N2CCC[C@@H](C2)S(=O)(=O)N C40384868
c1ccc2c(c1)c(=O)[nH]c(n2)CCNC(=O)c3cc(cnc3)Br C40819516
c1cc(cc(c1)n2cccn2)NC(=O)C(=O)N[C@H]3CCSc4c3cc(cc4)F C41178589
c1c(csc1Br)C(=O)NCC(=O)N[C@@H]2CCS(=O)(=O)C2 C45833277
c1cc2c(cc1F)[nH]cc2C3=CCN(CC3)C(=O)C(=O)Nc4nccs4 C48034861
c1ccc(c(c1)NC(=O)C(=O)N[C@H]2CCS(=O)(=O)C2)I C48489927
Cc1ccc(cc1I)NC(=O)C(=O)NCc2ccncc2 C48591184
CNC(=O)Cn1cc(cn1)NC(=O)c2cc(c(s2)Br)Br C48801200
CC(C)N1CCN(CC1)S(=O)(=O)c2cc(cnc2N)Br C50658499
Cc1cc(cc(c1NC(=O)C(=O)NCCc2nccs2)C)Br C51849396
c1cc(ccc1S(=O)(=O)NCCOCCO)I C52925375
c1c(cc(cc1F)Br)CNC(=O)NCc2nnc3n2CCC3 C57249613
C[C@@H]1C(=O)Nc2cc(ccc2S1)C(=O)N(C)Cc3ccc(cc3)C(=O)NC C31532065
c1ccc2c(c1)c(=O)c(c[nH]2)C(=O)NCc3cc(cs3)Br C58401839
c1cc(ccc1NC(=S)Nc2ccc(c(c2)Cl)F)N3C(=O)CCCC3=O C42789275
CN(CC(=O)N)C(=O)c1csc(n1)c2cc(cs2)Br C58898237
CC(=O)Nc1ccc(cc1NC(=O)[C@H]2C[C@H]2c3cnn(c3)C)Br C60352839
C[C@@H]1C(=O)NCCN1CCC(=O)Nc2c(c3c(s2)CCCCC3)C#N C60377348
C[C@H]1CCC[C@@H]([C@@H]1C)NC(=O)C(=O)Nc2cc(ccc2F)S(=O)(=O)C C48687997
CNS(=O)(=O)c1cccc(c1)NC(=O)c2ccc(cn2)Br C61873708
c1cc(ccc1NC(=O)C(=O)NCc2cn3ccsc3n2)Br C61978586
CS(=O)(=O)CCCOc1c(cc(cc1I)C#N)N C63014221
Cc1c(c([nH]n1)C(=O)Nc2ccc(cc2)CS(=O)(=O)C)Br C64091803
Cc1cc(c(n1c2cccnc2)C)C(=O)Nc3ccc(c(c3)C(=O)NC)F C64525190
COc1cc(cc(c1)OC)N2CC(=O)C(=C2N)c3nc4ccccc4s3 C64838092
c1cc(c(cc1N2CC[C@@H](C2=O)C(=O)N3CC[C@@H](C3)C(=O)N)Cl)Cl C54080545
Cc1ccc(s1)C(=O)NC2CCN(CC2)C(=O)c3c[nH]c4c3cccn4 C65167233
c1cc(c(cc1Br)F)CSCC(=O)Nc2cnn(c2)CCO C66380853
C[C@@]1(CC1(Cl)Cl)C(=O)NCC[C@@](c2nccn2C)(C(F)(F)F)O C66452103
CC(C)n1c(n[nH]c1=S)CNC(=O)c2c(ccs2)SC(F)F C66640707
CS(=O)(=O)c1c(cc(cc1F)NC(=O)N[C@@H]2CCCc3c2cco3)F C67353159
Cc1csc(n1)N2CCCN(CC2)C(=O)c3ccc(cc3)C(=S)N C67473807
Cc1ccc(nc1)C2(CCN(CC2)C(=O)c3ccccc3c4[nH]ccn4)O C67491148
Cc1ccc2cccc(c2n1)NC(=O)C(=O)N[C@H]3CCSc4c3cccc4F C67524766
c1cc(c(cc1C(=O)NNC(=O)C[C@H]2CCS(=O)(=O)C2)F)Br C67571122
Cc1ccc(cc1)CNC(=O)c2nnc(s2)/C(=C/c3[nH]ccn3)/Cl C67647892
c1c(c(cc(c1[N+](=O)[O-])[O-])[O-])/C=N/N2C(=O)[C@@H]3[C@@H]4CC[C@H]([C@@H]3C2=O)C=C4 C02912174
c1c(c(cc(c1[N+](=O)[O-])[O-])[O-])/C=N/N2C(=O)[C@@H]3[C@H]4C=C[C@@H]([C@@H]3C2=O)C45CC5 C03983538
c1c(c(cc(c1[N+](=O)[O-])[O-])[O-])/C=N/N2C(=O)[C@H]3[C@H]4CC[C@@H]([C@@H]3C2=O)C=C4 C04188379
c1ccc2c(c1)C(=O)/C(=C/c3ccc(cc3S(=O)(=O)[O-])S(=O)(=O)[O-])/S2 C03661787
c1cc(c(cc1c2ccc(o2)/C=N/Nc3[n-]nnn3)C(=O)[O-])Cl C05016152
c1cc(ccc1NC(=O)c2cc(cc(c2)C(=O)[O-])C(=O)[O-])[N+](=O)[O-] C05569846
CC(=O)Nc1cc(cc2c1c(cc(c2)S(=O)(=O)[O-])O)S(=O)(=O)[O-] C01621007
c1cc2c(cc1S(=O)(=O)[O-])Sc3cc(ccc3O2)S(=O)(=O)[O-] C01668319
c1cc2c(cc(cc2S(=O)(=O)[O-])N=C=S)c(c1)S(=O)(=O)[O-] C02384905
Cc1ccc2c(c1S(=O)(=O)[O-])sc(n2)c3ccc(c(c3)S(=O)(=O)[O-])N C02243610
c1cc(ccc1C(=O)[O-])NC(=O)c2ccc(cc2C(=O)[O-])[N+](=O)[O-] C00041685
CC[C@]1(c2cc-3n(c(=O)c2COC1=O)Cc4c3nc5ccccc5c4)OP(=O)([O-])[O-] C12952416
Cn1c2ccccc2c(=O)c(c1[O-])C(=O)Nc3cc(ccc3[O-])[N+](=O)[O-] C17179838
CN1C(=O)/C(=C\c2cc(cc(c2[O-])Br)[N+](=O)[O-])/C(=NC1=O)[O-] C19594092
c1c(cc(c(c1/C=C\2/C(=O)NC(=O)N=C2[O-])[O-])Br)[N+](=O)[O-] C05611586
c1cc(c(cc1[N+](=O)[O-])c2ccc(o2)/C=C\3/C(=O)NC(=S)N=C3[O-])[O-] C17992321
c1cc(c(cc1c2ccc(o2)/C=C\3/C(=O)NC(=O)N=C3[O-])C(=O)[O-])O C19857305
c1cc(ccc1N2C(=O)/C(=C\c3ccc(c(c3)[N+](=O)[O-])[O-])/C(=NC2=O)[O-])Br C19859482
CN1C(=C(c2ccccc2S1(=O)=O)[O-])C(=O)Nc3ncc(s3)C(=O)[O-] C22054044
Cc1ccc(cc1)S(=O)(=O)/N=C(/c2c(n(c(=O)n(c2=O)C)C)[O-])\[O-] C26331054
c1ccc2c(c1)C(=O)/C(=C\c3ccc(cc3S(=O)(=O)[O-])S(=O)(=O)[O-])/S2 C31351643
C1C[C@]2([C@@H]([C@@H]([C@@]1(C(=C2Cl)Cl)Cl)C(=O)[O-])C(=O)[O-])Cl C35047360
c1cnccc1C(c2c(nc3n(c2=O)CCCS3)[O-])c4c(nc5n(c4=O)CCCS5)[O-] C09375571
c1c(cc(c(c1F)[N-]S(=O)(=O)CCCC(=O)[O-])Br)F C36963856
c1cc(ccc1C(c2c(nc3n(c2=O)CCS3)[O-])c4c(nc5n(c4=O)CCS5)[O-])O C13142161
Cn1c2ccccc2c(=O)c(c1[O-])C\3=NN=C(/C3=N\N=c/4\[nH]ccs4)[O-] C13409452
Cn1c2ccccc2c(=O)c(c1[O-])C\3=NN=C(/C3=N\Nc4ccncc4)[O-] C13409470
c1ccc2c(c1)c(cc(c2NC(=O)/C=C\C(=O)[O-])O)S(=O)(=O)[O-] C39899372
c1c2c(cc(c1C(=O)CSc3nc(c(nn3)CCC(=O)[O-])[O-])Cl)NC(=O)C2 C39977291
CC[C@H](C(=O)[O-])N(C)C(=O)Cc1csc(n1)[N-]S(=O)(=O)C C44615389
c1cc(ccc1NCS(=O)(=O)[O-])/N=N/c2ccc(cc2)S(=O)(=O)[O-] C44709883
c1cc2cc([n-]c2c(c1)[N+](=O)[O-])/C(=C(/C#N)\C(=O)N3CCOCC3)/[O-] C49100056
c1cc(c(cc1Br)C(=O)[O-])N/N=C/2\C(=O)NC(=O)N=C2[O-] C02222353
c1ccc(c(c1)/C=C/2\C(=O)N(C(=S)S2)[N-]S(=O)(=O)c3ccc(cc3)Cl)OCC(=O)[O-] C16909910
c1cc(c(cc1Br)C(=O)N/N=C/2\C(=NC(=NC2=O)[O-])[O-])O C06414084
Cc1c(c(=O)n(n1C)c2ccccc2)N/C(=C\3/C(=NC(=NC3=O)[O-])[O-])/C C09288312
Cc1ccc(cc1S(=O)(=O)[N-]c2c3c(nc[nH]3)ncn2)C(=O)[O-] C28249480
c1ccc2c(c1)cc(c(=O)[nH]2)/C(=N/c3[n-]nc(n3)c4ccccn4)/[O-] C44944172
c1ccc(cc1)n2c(=O)c(c([nH]c2=S)[O-])/C=C/3\C(=NC(=O)N(C3=O)c4ccc(cc4)F)[O-] C59134994
Cc1ccc(cc1C)n2c(=O)c(c([nH]c2=S)[O-])/C=C\3/C(=NC(=O)N(C3=O)c4ccc(cc4)F)[O-] C59134995
c1cc(ccc1N2C(=O)/C(=C\c3cc(cc(c3[O-])[N+](=O)[O-])Cl)/C(=NC2=O)[O-])F C59135007
Cc1ccc(cc1)N2C(=O)/C(=C/c3c([nH]c(=S)n(c3=O)c4ccccc4)[O-])/C(=NC2=O)[O-] C59426745
Cc1c2c(n(n1)c3ccc(nn3)[O-])NC(=O)C[C@@H]2c4ccc(cc4)C(=O)[O-] C31819894
Cc1c2c(n(n1)c3ccc(nn3)[O-])NC(=O)C[C@H]2c4ccc(cc4)C(=O)[O-] C31819889
C/C(=N/NC(=O)c1c(=O)c2ccccc2n(c1[O-])C)/c3c(=O)c4ccccc4[nH]c3[O-] C13510086
c1cc2c(cc1C(=O)Nc3[n-]c(c(n3)C#N)C#N)nc([nH]c2=O)[S-] C63809966
CCCc1nc(c(s1)/C(=N/c2[n-]nc(n2)S(=O)(=O)C)/[O-])C C64348101
Cc1c(c(nc(c1/N=N/c2ccc(cc2)S(=O)(=O)N)[O-])[O-])C#N C16185474
C/C(=N\NC(=O)c1c(=O)c2ccccc2n(c1[O-])C)/c3c(=O)c4ccccc4[nH]c3[O-] C13510086
CC(=O)Nc1cc(c(cc1F)F)[N-]S(=O)(=O)c2cc(cs2)C(=O)[O-] C66306558
c1cc(ccc1C(=O)[O-])Oc2c(=O)c3ccc(cc3oc2C(F)(F)F)OCC(=O)[O-] C11995051
COCCCn1c(=O)c2ccc(cc2nc1SCc3ccc(cc3)C(=O)[O-])C(=O)[O-] C13233926
c1cc(cc(c1)NC(=O)COc2ccc(cc2C(=O)[O-])I)C(=O)[O-] C13236447
c1cc(ccc1C(=O)[O-])OCC(=O)Nc2ccc(cc2C(=O)[O-])I C13273844
Cc1c2cc(sc2n(n1)c3ccccc3)C(=O)Nc4cc(cc(c4)C(=O)[O-])C(=O)[O-] C13426318
CN(C)c1ccc(cc1)/C=C\2/C(=O)N(C(=S)S2)c3cc(cc(c3)C(=O)[O-])C(=O)[O-] C16926807
CC[C@H](C(=O)C)Oc1ccccc1/C=C\2/C(=O)N(C(=S)S2)c3cc(cc(c3)C(=O)[O-])C(=O)[O-] C16926903
Cc1ccc(cc1N2C(=O)/C(=C/c3cccc(c3)O[C@H](C)C(=O)[O-])/SC2=S)C(=O)[O-] C16930401
Cc1ccc(cc1N2C(=O)/C(=C/c3ccccc3O[C@H](C)C(=O)[O-])/SC2=S)C(=O)[O-] C16930430
CC[C@@H](C(=O)[O-])Oc1ccc(cc1)/C=C\2/C(=O)N(C(=S)S2)c3ccc(cc3)C(=O)[O-] C16932863
C[C@H](C(=O)[O-])Oc1ccccc1/C=C\2/C(=O)N=C(S2)N(C)c3ccccc3C(=O)[O-] C16933874
c1cc(cc(c1)Cl)N2C(=O)/C(=C/c3ccc(c(c3)Cl)OCC(=O)[O-])/C(=NC2=O)[O-] C19798419
Cc1cc(c(n1c2cccc(c2C)C(=O)[O-])C)/C=C/3\C(=NC(=S)N(C3=O)c4ccc(cc4)OC)[O-] C19814501
Cc1cc(c(n1c2ccc(c(c2)C(=O)[O-])Cl)C)/C=C/3\C(=NC(=S)N(C3=O)c4ccc(cc4)OC)[O-] C19814524
Cc1ccc(cc1n2c(cc(c2C)/C=C/3\C(=NC(=S)N(C3=O)c4ccc(cc4)OC)[O-])C)C(=O)[O-] C19824045
COc1ccc(cc1)N2C(=O)/C(=C\c3ccc(o3)c4ccc(cc4)C(=O)[O-])/C(=NC2=S)[O-] C19907660
CCOc1cc(cc(c1OCc2ccc(cc2)C(=O)[O-])CC=C)/C=C\3/C(=O)NC(=S)N=C3[O-] C20030309
CCc1ccc(cc1)N2C(=O)/C(=C\c3cc(n(c3C)c4cccc(c4C)C(=O)[O-])C)/C(=NC2=O)[O-] C20169474
CC(=O)c1ccc(cc1)[N-]C2=NC(=O)/C(=C\c3ccc(c(c3C(=O)[O-])OC)OC)/S2 C16906344
c1cc(c(cc1C(=O)[O-])[N-]S(=O)(=O)c2ccc(c(c2)Cl)Cl)N3CCOCC3 C32971221
Cc1ccc(cc1C(=O)[O-])S(=O)(=O)[N-]c2cc(cc(c2OC)Br)F C12875752
CS(=O)(=O)[N-]c1ccccc1[N-]S(=O)(=O)c2cc(ccc2Cl)C(F)(F)F C36833106
c1ccc(cc1)N2C(=O)/C(=C/c3cn(nc3c4ccc(cc4)Br)CCC(=O)[O-])/N=C2[S-] C13123224
C=CCOc1cccc(c1)[C@@H]2C(=C(C(=O)N2c3cccc(c3)C(=O)[O-])[O-])C(=O)C4CC4 C13276024
CCOc1ccccc1[C@H]2C(=C(C(=O)N2c3nc4ccc(cc4s3)C(=O)[O-])[O-])C(=O)C5CC5 C13278071
c1ccc(c(c1)[C@@H]2C(=C(C(=O)N2c3nc4ccc(cc4s3)C(=O)[O-])[O-])C(=O)C5CC5)F C13278076
c1cc(sc1)[C@@H]2C(=C(C(=O)N2c3nc4ccc(cc4s3)C(=O)[O-])[O-])C(=O)C5CC5 C13278164
Cn1cnnc1Sc2ccc(cc2[N-]S(=O)(=O)c3ccc(cc3)CCC(=O)[O-])Cl C13079165
C[C@@H]1C=C([C@@H](N1c2cc(cc(c2)Cl)Cl)C)C(=O)CSc3nc(c(nn3)CCC(=O)[O-])[O-] C39704522
COc1cc(c(cc1C(=O)[O-])Cl)[N-]S(=O)(=O)c2cc(c(cc2Br)OC)OC C13183673
c1cc(cc(c1)N2[C@@H](C(=C(C2=O)[O-])C(=O)c3ccco3)c4ccc(cc4)OC(F)F)C(=O)[O-] C13214024
c1cc(oc1)C(=O)C2=C(C(=O)N([C@@H]2c3ccc(cc3)C#N)c4cc(ccc4Cl)C(=O)[O-])[O-] C13214821
c1ccc(cc1)[C@H]2C(=C(C(=O)N2c3nc4ccc(cc4s3)C(=O)[O-])[O-])C(=O)c5ccco5 C13218148
CCN(CC)S(=O)(=O)c1ccc(cc1)S(=O)(=O)[N-]c2cc(ccc2Cl)C(=O)[O-] C13267555
CCn1c(cc(c(c1=O)[C@H](c2ccccc2F)c3c(n(c(=O)cc3[O-])CC)C)[O-])C C40568662
c1ccc(c(c1)/C=C(\C#N)/c2nc3ccc(cc3c(n2)[O-])Br)OCC(=O)[O-] C43782751
CCCN(c1nnc(s1)[S-])S(=O)(=O)c2cc(ccc2Br)C(=O)[O-] C13252170
c1ccc(cc1)COc2ccc(cc2C(=O)[O-])/C=C\3/C(=NC(=O)N(C3=O)c4ccc(cc4)F)[O-] C16226288
CCn1c(c(c(n1)C)CCN(C)c2ccc(cc2C(=O)[O-])[N-]S(=O)(=O)c3cccs3)C C32971077
CCn1c(c(c(n1)C)CCN(C)c2ccc(cc2[N-]S(=O)(=O)c3cccs3)C(=O)[O-])C C21533891
Cc1ccc(cc1C(=O)[O-])S(=O)(=O)[N-]c2cc(c(cc2F)F)c3nnc4n3CCCCC4 C28245035
COc1cc(ccc1[N-]S(=O)(=O)C)[N-]S(=O)(=O)c2cc(ccc2Cl)Cl C32088229
C[C@@H](C(=O)[O-])Oc1ccc(cc1)/C=C/2\C(=NC(=O)N(C2=O)c3cccc(c3Cl)Cl)[O-] C59247832
Cc1cc(c(n1c2ccc(c(c2)Cl)C(=O)[O-])C)/C=C/3\C(=NC(=S)N(C3=O)c4ccc(cc4)OC)[O-] C59248180
Cc1cc(ccc1N2C(=O)/C(=C/c3ccc(c(c3)Cl)OCC(=O)[O-])/C(=NC2=O)[O-])Br C59250206
Cc1cc(cc(c1)N2C(=O)/C(=C\c3ccc(c(c3)Br)OCC(=O)[O-])/C(=NC2=O)[O-])C C59533734
Cc1ccc(cc1C)N2C(=O)/C(=C/c3cc(c(c(c3)OC)OCC(=O)[O-])CC=C)/C(=NC2=S)[O-] C59678394
COC(=O)c1cc(ccc1Br)S(=O)(=O)[N-]c2cccc(c2)C(=O)[O-] C57411279
c1ccc(c(c1)[N-]S(=O)(=O)c2ccc(c(c2)Cl)OCC(=O)[O-])OC(F)(F)F C60318256
CC(C)N(C)S(=O)(=O)[N-]c1c(cc(cc1Br)Br)C(=O)[O-] C62825272
C=CCN1C(=O)/C(=C/c2ccc(o2)c3cc(cc(c3)C(=O)[O-])C(=O)[O-])/SC1=S C02993319
c1cc(ccc1c2ccc(o2)/C=C/3\C(=O)N(C(=S)S3)CCCCCC(=O)[O-])C(=O)[O-] C11290936
Cc1ccc(cc1S(=O)(=O)Nc2cc(cc(c2)C(=O)[O-])C(=O)[O-])Br C13196988
Cc1ccc(cc1N2C(=O)/C(=C/c3ccc(cc3)OCC(=O)[O-])/SC2=S)C(=O)[O-] C16930375
C[C@H](C(=O)[O-])Oc1cccc(c1)/C=C\2/C(=O)N=C(S2)N(C)c3ccccc3C(=O)[O-] C16933852
CCCCCCn1c2ccccc2c(=O)c(c1[O-])/C(=N/c3nnc(s3)CCC)/[O-] C06472177
CCOc1ccc(cc1C(=O)[O-])/C=C/2\C(=NC(=O)N(C2=O)c3ccc(c(c3)Cl)C)[O-] C19720226
CCOc1ccc(cc1C(=O)[O-])/C=C/2\C(=NC(=O)N(C2=O)c3cccc(c3C)Cl)[O-] C19720240
Cc1cc(cc(c1)N2C(=O)/C(=C/c3ccc(cc3)O[C@H](C)C(=O)[O-])/C(=NC2=S)[O-])C C15821640
C[C@@H](C(=O)[O-])Oc1ccc(cc1)/C=C/2\C(=NC(=S)N(C2=O)c3cccc(c3Cl)Cl)[O-] C19800514
Cc1ccc(c(c1)C)N2C(=O)/C(=C/c3ccc(c(c3)Cl)OCC(=O)[O-])/C(=NC2=S)[O-] C19810280
Cc1cc(cc(c1)N2C(=O)/C(=C/c3cc(ccc3OCC(=O)[O-])Br)/C(=NC2=O)[O-])C C19813921
Cc1cc(cc(c1)N2C(=O)/C(=C\c3ccc(cc3)O[C@@H](C)C(=O)[O-])/C(=NC2=S)[O-])C C17194837
CN1C(=O)/C(=C/c2ccc(c(c2)Br)OCc3ccc(cc3)C(=O)[O-])/C(=NC1=S)[O-] C19825178
C[C@H](C(=O)[O-])Oc1ccc(cc1)/C=C\2/C(=NC(=S)N(C2=O)c3cccc(c3Cl)Cl)[O-] C12381041
C=CCN1C(=O)/C(=C\c2ccc(o2)c3cc(ccc3Cl)C(=O)[O-])/C(=NC1=S)[O-] C17058971
c1cc(ccc1COc2ccc(cc2Cl)/C=C\3/C(=O)NC(=S)N=C3[O-])C(=O)[O-] C20030320
CCOc1cccc(c1)N2C(=O)/C(=C/c3cccn3c4cccc(c4)C(=O)[O-])/C(=NC2=S)[O-] C20169590
CCOC(=O)c1ccc(cc1)[N-]S(=O)(=O)c2cc(cc(c2F)C(=O)[O-])Br C32815171
Cc1c(c(n(n1)c2ccccc2)[O-])C(c3ccc(c(c3)O)O)c4c(nn(c4[O-])c5ccccc5)C C16183278
c1ccc(c(c1)C(=O)[O-])NC(=O)c2cccc(c2)S(=O)(=O)[N-]c3ccccc3F C35350983
COc1cccc(c1OC)/C=C\2/C(=O)N(C(=S)S2)c3cc(cc(c3)C(=O)[O-])C(=O)[O-] C35643847
COc1cc(cc(c1OC)S(=O)(=O)[N-]c2cccc(c2F)Cl)/C=C/C(=O)[O-] C13059435
COc1ccc(cc1)[C@H](c2c(=O)[nH]c(nc2[O-])[O-])Nc3ccc(cc3)Br C39372274
COC(=O)c1cc(ccc1S(=O)(=O)[N-]c2cc(ccc2Cl)C(=O)[O-])Br C13027580
c1cc(ccc1C#N)[C@H]2C(=C(C(=O)N2c3cc(ccc3Cl)C(=O)[O-])[O-])C(=O)C4CC4 C13276770
c1cc(ccc1[C@H]2C(=C(C(=O)N2c3nc4ccc(cc4s3)C(=O)[O-])[O-])C(=O)C5CC5)F C13278029
Cc1ccc(s1)[C@@H]2C(=C(C(=O)N2c3nc4ccc(cc4s3)C(=O)[O-])[O-])C(=O)C5CC5 C13278108
Cn1cnnc1Sc2ccc(cc2[N-]S(=O)(=O)c3ccc(cc3)C(=O)[O-])Cl C13059417
Cc1cc2c(cc1C(C)C)c(cc(=O)o2)CSc3nc(c(nn3)CCC(=O)[O-])[O-] C13092905
C[C@@H]1C=C([C@H](N1c2cc(cc(c2)Cl)Cl)C)C(=O)CSc3nc(c(nn3)CCC(=O)[O-])[O-] C39704526
c1cc(cc(c1)N2[C@H](C(=C(C2=O)[O-])C(=O)c3ccc(cc3)F)c4ccsc4)C(=O)[O-] C13213224
CSc1ccc(cc1)[C@@H]2C(=C(C(=O)N2c3cccc(c3)C(=O)[O-])[O-])C(=O)c4ccco4 C13214039
Cc1ccc(cc1S(=O)(=O)[N-]c2ccc(cc2)F)NS(=O)(=O)c3ccc(c(c3)C(=O)[O-])F C13262030
c1ccc(cc1)[C@@H](C(=O)[O-])N2C(=O)/C(=C/c3ccc(o3)c4cccc(c4)C(=O)[O-])/SC2=S C40567591
CCn1c(cc(c(c1=O)[C@H](c2ccccc2OC)c3c(n(c(=O)cc3[O-])CC)C)[O-])C C40568666
Cc1c(c2ccccc2[nH]1)c3csc(n3)[N-]S(=O)(=O)c4ccc(cc4)C(=O)[O-] C13059986
Cc1cc(c(n1c2cccc(c2)Br)C)C(=O)CSc3nc(c(nn3)CCC(=O)[O-])[O-] C13093063
c1cc(cc(c1)NC(=O)CSc2[nH]nc(n2)c3cc(ccc3[O-])Br)C(=O)[O-] C36201125
Cc1ccc(cc1N2C(=O)/C(=C/c3cc(ccc3OCC(=O)[O-])Cl)/C(=NC2=O)[O-])Cl C16226020
CC1=CC[C@@](C[C@H]1c2ccc(cc2)Cl)(C(=O)N/N=C/C3=C(CC(CC3=O)(C)C)[O-])C(=O)[O-] C20035964
CS(=O)(=O)[N-]c1ccc(cc1Cl)[N-]S(=O)(=O)c2cccc(c2)C(F)(F)F C28257077
C=CCc1cc(ccc1OCC(=O)[O-])/C=C/2\C(=NC(=S)N(C2=O)c3ccc(cc3)Br)[O-] C59198612
C[C@@H](C(=O)[O-])Oc1ccc(cc1)/C=C/2\C(=NC(=S)N(C2=O)c3ccc(c(c3)Cl)Cl)[O-] C59678886
Cc1cc(ccc1N2C(=O)/C(=C/c3ccc(cc3)O[C@H](C)C(=O)[O-])/C(=NC2=S)[O-])Br C59679280
Cc1cc(nc(n1)C)[N-]S(=O)(=O)c2ccc3c(c2)[C@H]4C=CC[C@H]4[C@H](N3)c5cccc(c5)C(=O)[O-] C14944390
COc1cc(c(cc1OC)Br)S(=O)(=O)[N-]c2cc(c(cc2C(=O)[O-])F)F C60367188
CCOC(=O)c1c(c2cc(cnc2s1)S(=O)(=O)[N-]c3cccc(c3)C(=O)[O-])C C60367666
Cc1cc(ccc1n2cccc2C(=O)[O-])[N-]S(=O)(=O)c3cc(c(cc3Br)OC)OC C62606459
CCc1ccc(cc1)N2C(=O)/C(=C\c3cc(c(c(c3)Br)OCC(=O)[O-])Cl)/C(=O)N=C2[O-] C13810175
Cc1cc(c(c(c1)Cl)Nc2nnc(s2)SCC(=O)Nc3cc(cc(c3)C(=O)[O-])C(=O)[O-])C C13238020
Cc1cc(c(n1CCc2ccc(cc2)Cl)C)C(=O)COc3ccc(cc3C(=O)[O-])C(=O)[O-] C13422124
c1cc(ccc1/C=C\2/C(=O)N(C(=S)S2)CCCCCCCCCC(=O)[O-])OCC(=O)[O-] C16926622
C=CCN\1C(=O)/C(=C/c2cccc(c2)OCCC(=O)[O-])/S/C1=N\c3ccccc3C(=O)[O-] C16928776
C=CCN\1C(=O)/C(=C/c2ccc(cc2)OCCC(=O)[O-])/S/C1=N\c3cccc(c3)C(=O)[O-] C16929000
c1cc(cc(c1)[N+](=O)[O-])[C@H]2C(=C(C(=O)N2CCCCCC(=O)[O-])[O-])C(=O)c3ccc(cc3)Br C20129899
CC[C@@H](C(=O)[O-])Oc1cccc(c1)/C=C/2\C(=O)N=C(S2)[N-]c3ccc(cc3)C(=O)OCC C16908873
CC[C@@H](C(=O)[O-])Oc1ccccc1/C=C/2\C(=O)N=C(S2)[N-]c3ccc(cc3)C(=O)OCC C16911261
CC[C@H](C(=O)[O-])Oc1ccc(cc1OC)/C=C/2\C(=O)N=C(S2)[N-]c3cccc(c3Cl)Cl C16913372
Cc1c(c(on1)C)CCN(C)c2ccc(cc2C(=O)[O-])[N-]S(=O)(=O)c3ccc(cc3)CC(C)C C21883426
Cc1c(c(n(n1)C)C)CCCN(C)c2ccc(cc2C(=O)[O-])[N-]S(=O)(=O)c3ccc(cc3)C(C)C C33253691
CCn1c(c(c(n1)C)CCN(C)c2ccc(cc2C(=O)[O-])[N-]S(=O)(=O)c3cc(ccc3C)C)C C33253785
CC1=C([C@@H](N2C(=CSC2=N1)C=C([O-])[O-])c3cccc(c3)Oc4ccccc4)C(=O)OCCOC C35673779
Cc1ccc(cc1N2[C@@H](C(=C(C2=O)[O-])C(=O)c3cccs3)c4cccc(c4)OCC=C)C(=O)[O-] C13194254
C=CCOc1cccc(c1)[C@@H]2C(=C(C(=O)N2c3cccc(c3)C(=O)[O-])[O-])C(=O)c4ccc(cc4)F C13213272
C=CCOc1cccc(c1)[C@H]2C(=C(C(=O)N2c3cccc(c3)C(=O)[O-])[O-])C(=O)c4ccccc4F C13213965
C=CCOc1ccccc1[C@@H]2C(=C(C(=O)N2c3cc(ccc3Cl)C(=O)[O-])[O-])C(=O)c4ccco4 C13214886
Cc1ccc(cc1N2[C@@H](C(=C(C2=O)[O-])C(=O)c3ccccc3F)c4ccccc4OCC=C)C(=O)[O-] C13216040
Cc1ccc(cc1N2[C@@H](C(=C(C2=O)[O-])C(=O)c3ccccc3F)c4cccc(c4)OCC=C)C(=O)[O-] C13216044
CCCOc1ccc(cc1OC)[C@H]2C(=C(C(=O)N2c3cc(ccc3C)C(=O)[O-])[O-])C(=O)c4ccco4 C13216192
Cc1ccc(cc1)C(=O)C2=C(C(=O)N([C@H]2c3cccc(c3)OCC=C)c4ccc(cc4)CC(=O)[O-])[O-] C13217381
c1ccc(cc1)/C=C/S(=O)(=O)Oc2ccc(cc2C(=O)[O-])S(=O)(=O)[N-]c3ccccc3Cl C13262661
C/C=C/C=C\C(=O)Nc1c(cc(cc1)c2cc(c(cc2)NC(=O)/C=C\C=C\C)C(=O)[O-])C(=O)[O-] C20075249
CCc1ccc(cc1)/N=C\2/C(=C(/C(=C\c3ccccc3OCC(=O)[O-])/S2)[O-])C(=O)OCC C33335199
C=CCc1cc(ccc1OCc2ccc(cc2)C(=O)[O-])/C=C/3\C(=NC(=O)N(C3=O)c4ccc(cc4)F)[O-] C59135537
Cc1cc(c(n1c2cc(cc(c2)C(=O)[O-])C(=O)[O-])C)/C=N/NC(=O)COc3ccc(cc3Cl)Cl C59248121
CCOc1cc(cc(c1OCC(=O)[O-])Cl)/C=C/2\C(=O)N(/C(=N\c3cccc(c3)C(=O)[O-])/S2)C C59600023
CC[C@@H](C(=O)[O-])Oc1ccc(cc1)/C=C\2/C(=O)N(/C(=N\c3ccc(cc3C(=O)[O-])O)/S2)CC=C C16927131
CC[C@@H](C(=O)[O-])Oc1cccc(c1)/C=C\2/C(=O)N(/C(=N\c3ccc(cc3C(=O)[O-])O)/S2)CC=C C16927148
CC[C@@H](C(=O)[O-])Oc1ccccc1/C=C\2/C(=O)N(/C(=N\c3ccc(cc3C(=O)[O-])O)/S2)CC=C C16927163
CC[C@H](C(=O)[O-])Oc1ccccc1/C=C\2/C(=O)N(/C(=N\c3ccc(cc3C(=O)[O-])O)/S2)CC=C C16927159
C[C@@H](C(=O)[O-])Oc1cccc(c1)/C=C\2/C(=O)N(/C(=N\c3ccc(c(c3)O)C(=O)[O-])/S2)CC=C C16927428
CC[C@@H](C(=O)[O-])Oc1ccc(cc1)/C=C\2/C(=O)N(/C(=N\c3cccc(c3)C(=O)[O-])/S2)CC=C C16929017
CC[C@H](C(=O)[O-])Oc1ccc(cc1)/C=C\2/C(=O)N(/C(=N\c3ccc(cc3)C(=O)[O-])/S2)CC=C C16929273
CC[C@@H](C(=O)[O-])Oc1cccc(c1)/C=C\2/C(=O)N(/C(=N\c3cccc(c3)C(=O)[O-])/S2)CC C16931758
CC[C@H](C(=O)[O-])Oc1cccc(c1)/C=C\2/C(=O)N(/C(=N\c3cccc(c3)C(=O)[O-])/S2)CC C16931754
CC\1=Nc2c(c(nc(n2)SCC=C)[O-])[C@H](/C1=C(/[O-])\OCC=C)c3ccc(cc3)C(=O)OC C13114402
CCOc1cc(cc(c1OCC#C)Cl)/C=C\2/C(=O)N=C(S2)[N-]c3ccc(c(c3)C(=O)[O-])Cl C15799562
C[C@@H](C(=O)[O-])Oc1cccc(c1)/C=C\2/C(=O)N(/C(=N/c3ccc(cc3C(=O)[O-])O)/S2)CC=C C16927141
CC[C@@H](C(=O)[O-])Oc1ccccc1/C=C\2/C(=O)N(/C(=N/c3ccc(cc3C(=O)[O-])O)/S2)CC=C C16927163
CC[C@H](C(=O)[O-])Oc1ccccc1/C=C\2/C(=O)N(/C(=N/c3ccc(cc3C(=O)[O-])O)/S2)CC=C C16927159
C[C@H](C(=O)[O-])Oc1cccc(c1)/C=C\2/C(=O)N(/C(=N/c3ccc(c(c3)O)C(=O)[O-])/S2)CC=C C16927424
CC[C@H](C(=O)[O-])Oc1ccccc1/C=C\2/C(=O)N(/C(=N/c3ccc(cc3C(=O)[O-])O)/S2)CC C16927947
CC[C@@H](C(=O)[O-])Oc1ccc(cc1)/C=C\2/C(=O)N(/C(=N/c3ccc(c(c3)O)C(=O)[O-])/S2)CC C16928204
CC[C@@H](C(=O)[O-])Oc1cccc(c1)/C=C\2/C(=O)N(/C(=N/c3ccc(c(c3)O)C(=O)[O-])/S2)CC C16928223
CC[C@H](C(=O)[O-])Oc1cccc(c1)/C=C\2/C(=O)N(/C(=N/c3ccccc3C(=O)[O-])/S2)CC=C C16928769
CC[C@@H](C(=O)[O-])Oc1cccc(c1)/C=C\2/C(=O)N(/C(=N/c3cccc(c3)C(=O)[O-])/S2)CC=C C16929037
CC[C@@H](C(=O)[O-])Oc1ccc(cc1)/C=C\2/C(=O)N(/C(=N/c3ccc(cc3)C(=O)[O-])/S2)CC=C C16929276
CC[C@@H](C(=O)[O-])Oc1cccc(c1)/C=C\2/C(=O)N(/C(=N/c3ccc(cc3)C(=O)[O-])/S2)CC=C C16929294
CC[C@H](C(=O)[O-])Oc1cccc(c1)/C=C\2/C(=O)N(/C(=N/c3ccccc3C(=O)[O-])/S2)CC C16932013
c1cc(c(cc1C(=O)[O-])S(=O)(=O)Nc2cc(ccc2C(=O)[O-])C(F)(F)F)Br C13078412
c1ccc(cc1)c2cnc(n2c3ccccc3)SCC(=O)Nc4cc(cc(c4)C(=O)[O-])C(=O)[O-] C13093242
c1cc(c(cc1C(=O)[O-])Br)OCC(=O)Nc2ccc(cc2C(=O)[O-])Br C13231520
c1cc(c(cc1C(=O)[O-])Cl)OCC(=O)Nc2ccc(cc2C(=O)[O-])I C13274028
C[C@H]1CCc2c(sc3c2c(ncn3)SCC(=O)Nc4cc(cc(c4)C(=O)[O-])C(=O)[O-])C1 C13342340
Cc1ccnc(c1)C(=O)Nc2cc3ccccc3cc2Oc4ccc(c(c4)C(=O)[O-])C(=O)[O-] C13587600
CC[C@H](C(=O)[O-])Oc1cccc(c1)/C=C\2/C(=O)N(C(=S)S2)c3cc(ccc3C)C(=O)[O-] C16930408
CC[C@H](C(=O)[O-])Oc1cccc(c1)/C=C\2/C(=O)N=C(S2)N(C)c3ccccc3C(=O)[O-] C16933857
COc1cc(cc(c1OC)OC)/C=C\2/C(=O)N=C(S2)[N-]c3ccc(c(c3)C(=O)[O-])Cl C16195168
c1ccc(c(c1)/C=C/2\C(=NC(=S)N(C2=O)c3ccccc3F)[O-])OCc4ccc(cc4)C(=O)[O-] C15799880
c1ccc(c(c1)/C=C\2/C(=NC(=S)N(C2=O)c3ccccc3F)[O-])OCc4ccc(cc4)C(=O)[O-] C13551898
COc1ccc(c(c1OC)C(=O)[O-])/C=C/2\C(=O)N=C(S2)[N-]c3ccccc3Br C16906368
c1cc(cc(c1)S(=O)(=O)[N-]c2ccc(c(c2)S(=O)(=O)N3CCCCC3)Cl)C(=O)[O-] C13349572
c1ccc2c(c1)c(=O)n(c(n2)/C=C/c3ccc(cc3)OCC(=O)[O-])c4ccc(cc4)C(=O)[O-] C24072663
c1cc(c(cc1[N-]S(=O)(=O)c2ccc(c(c2)C(=O)[O-])Br)Cl)OC(F)F C12928177
c1ccc(c(c1)[N-]S(=O)(=O)c2cc(ccc2Cl)NC(=O)[C@@H]3CC=CC[C@@H]3C(=O)[O-])Cl C13251885
c1cc(cc(c1)Cl)[N-]S(=O)(=O)c2cc(ccc2Cl)NC(=O)[C@H]3CC=CC[C@@H]3C(=O)[O-] C13252005
c1ccc(c(c1)[N-]S(=O)(=O)c2ccc(c(c2)NC(=O)[C@@H]3CC=CC[C@@H]3C(=O)[O-])Cl)Cl C13252087
c1ccc(c(c1)/C=C/2\C(=NC(=S)N(C2=O)c3ccccc3F)[O-])OCc4cccc(c4)C(=O)[O-] C16448933
CCc1nnc(s1)[N-]S(=O)(=O)c2ccc(cc2)/N=C/c3cc(ccc3[O-])Br C01052079
c1cc(c(cc1c2ccc(o2)/C=C\3/C(=O)N(C(=S)S3)[C@H](CCC(=O)[O-])C(=O)[O-])Cl)Cl C35638330
CCOC(=O)C1=C(N=C2N([C@H]1c3ccc(cc3)OC)C(=CS2)C=C([O-])[O-])C(F)(F)F C36048168
Cc1ccc(cc1S(=O)(=O)[N-]c2ccc(cc2)Cl)NS(=O)(=O)c3cccc(c3)C(=O)[O-] C13341053
c1ccc(c(c1)[N-]S(=O)(=O)c2ccc3c(c2)oc(n3)[O-])S[C@H](C(F)(F)F)Cl C12560866
CC(=O)Nc1ccc(cc1)c2ccc(cc2)S(=O)(=O)[N-]c3cc(c(cc3Cl)C(=O)[O-])OC C13239583
c1cc(cc(c1)Cl)[N-]S(=O)(=O)c2cc(ccc2Cl)NC(=O)CC3(CCCC3)C(=O)[O-] C13252011
c1cc(ccc1[N-]S(=O)(=O)c2ccc(c(c2)NC(=O)CC3(CCCC3)C(=O)[O-])Cl)Cl C13252052
Cc1cc(cc(c1)N2[C@H](C=C([C@@H]2C)C(=O)CSc3nc(c(c(n3)[O-])CCC(=O)[O-])C)C)C C39668013
Cc1c(c(nc(n1)SCC(=O)C2=C[C@@H](N([C@H]2C)c3cccc(c3)Cl)C)[O-])CCC(=O)[O-] C39668061
c1cc(cc(c1)Cl)[N-]S(=O)(=O)c2ccc(cc2)NC(=O)[C@@H]3[C@H]4C[C@@H]([C@@H]3C(=O)[O-])C=C4 C39679228
c1cc(ccc1C(=O)[O-])S(=O)(=O)Nc2ccc(cc2)S(=O)(=O)[N-]c3ccc(cc3)Cl C13059626
COC(=O)c1ccc(cc1)[C@H]2C(=C(C(=O)N2c3cccc(c3)C(=O)[O-])[O-])C(=O)c4cccs4 C13193747
COc1cccc(c1OC)[C@@H]2C(=C(C(=O)N2c3cccc(c3)C(=O)[O-])[O-])C(=O)c4ccc(cc4)F C13213167
COc1ccc(cc1OC)[C@H]2C(=C(C(=O)N2c3cccc(c3)C(=O)[O-])[O-])C(=O)c4ccc(s4)Cl C13213309
Cc1ccc(cc1)C(=O)C2=C(C(=O)N([C@H]2c3ccccc3OCC#N)c4cccc(c4)C(=O)[O-])[O-] C13213481
C=CCOc1cccc(c1)[C@H]2C(=C(C(=O)N2c3cccc(c3)C(=O)[O-])[O-])C(=O)c4ccco4 C13214138
c1ccc(c(c1)[C@H]2C(=C(C(=O)N2c3cc(ccc3Cl)C(=O)[O-])[O-])C(=O)c4ccco4)OC(F)F C13214782
Cc1ccc(c(c1)C)C(=O)C2=C(C(=O)N([C@H]2c3ccc(cc3)NC(=O)C)c4cc(ccc4C)C(=O)[O-])[O-] C13215330
Cc1ccc(cc1N2[C@H](C(=C(C2=O)[O-])C(=O)c3ccccc3F)c4ccccc4OCC#N)C(=O)[O-] C13216041
Cc1ccc(cc1N2[C@H](C(=C(C2=O)[O-])C(=O)c3ccco3)c4ccccc4OCC=C)C(=O)[O-] C13216220
C=CCOc1ccccc1[C@H]2C(=C(C(=O)N2c3ccc(cc3)CC(=O)[O-])[O-])C(=O)c4ccc(cc4)F C13217205
Cc1ccc(s1)[C@H]2C(=C(C(=O)N2c3ccc(cc3)CC(=O)[O-])[O-])C(=O)c4ccc(s4)Cl C13217269
c1ccc(cc1)S(=O)(=O)Oc2ccc(cc2C(=O)[O-])S(=O)(=O)[N-]c3ccc(cc3)Cl C13262724
CC(C)(C)c1ccc(cc1)OCc2nnc(n2/N=C/c3ccc(cc3)OCC(=O)[O-])[S-] C13264375
C=CCOc1ccc(cc1)/C=C\2/C(=O)N(C(=S)S2)c3cc(cc(c3)C(=O)[O-])C(=O)[O-] C39861767
C[C@H]1CCCC[C@@H]1N(c2nnc(s2)[S-])S(=O)(=O)c3ccc(cc3)/C=C/C(=O)[O-] C13252068
c1ccc2c(c1)c(=O)n(c(n2)/C=C/c3ccc(cc3)OCCC(=O)[O-])c4ccc(cc4)C(=O)[O-] C46882217
CCO/C(=C/1\C(=O)/C(=C/c2ccc(cc2)OCC(=O)[O-])/S\C1=N/c3ccc(cc3)Br)/[O-] C59247532
c1ccc(cc1)CCN2C(=O)/C(=C/c3ccc(o3)c4ccc(c(c4)C(=O)[O-])Cl)/C(=NC2=O)[O-] C59862032
c1ccc(c(c1)CN2CCN(CC2)c3ccc(cc3[N-]S(=O)(=O)c4cccs4)C(=O)[O-])F C63600990
CCOC(=O)c1c2c(sc1NC(=O)/C=C(\C)/C(=O)[O-])C[C@@H](CC2)C(C)(C)C C02783216
c1ccc2c(c1)ccn2CCCNS(=O)(=O)c3cc(ccc3Cl)C(=O)[O-] C13074760
c1cc(ccc1SCCNS(=O)(=O)c2ccc(c(c2)C(=O)[O-])Cl)Cl C13198601
c1ccc(cc1)Cn2c(nnc2SCC(=O)Nc3cc(ccc3C(=O)[O-])C(=O)[O-])c4ccco4 C13254383
CCn1c(nnc1SCC(=O)Nc2cc(ccc2C(=O)[O-])C(=O)[O-])c3ccc(cc3)Cl C13256284
Cc1cc(ccc1NC(=O)CCCOc2cccc(c2)Br)C(=O)[O-] C13391017
c1ccc(cc1)Nc2nnc(s2)SCC(=O)Nc3cc(ccc3C(=O)[O-])C(=O)[O-] C13395247
c1ccc(cc1)c2ccc(c(c2)Cl)OCC(=O)Nc3nc(cs3)CC(=O)[O-] C13407059
CCCOc1c(cc(cc1Cl)C(=O)Nc2cc(cc(c2)C(=O)[O-])C(=O)[O-])OCC C13426305
c1cc(ccc1C(=O)[O-])NC(=O)NCCCCCCNC(=O)Nc2ccc(cc2)C(=O)[O-] C13777551
C=CCN\1C(=O)/C(=C/c2ccccc2OCC(=O)[O-])/S/C1=N\c3ccc(cc3C(=O)[O-])O C16927156
CCOC(=O)c1cccc(c1)N[C@H](c2ccc3cccnc3c2[O-])c4ccccn4 C27644728
CS(=O)(=O)[N-]c1ccc(cc1Cl)C(=O)NCCSCc2ccccc2Cl C30754016
Cc1ccccc1NC(=O)C[C@@H]2C(=O)N=C(S2)[N-]/N=C\C=C\c3ccccc3 C28050303
CCCc1nc([nH]n1)SCC2=CS[C@@H]([N-]2)N(c3ccccc3F)C(=O)C C39470433
C[C@H](CCCC(C)C)NS(=O)(=O)c1cc(ccc1Br)C(=O)[O-] C13075716
c1cc(cc(c1)S(=O)(=O)[N-]c2cc(ccc2Cl)Cl)C(=O)NCc3ccc(cc3)C(=O)[O-] C13091855
CC[C@@H](c1ccc(cc1)Cl)NC(=O)CCn2c(nnc2[S-])c3cccc(c3)C C10423374
c1cc(ccc1c2ccc(cc2)NC(=O)[C@H]3CC=CC[C@H]3C(=O)[O-])NC(=O)[C@@H]4CC=CC[C@@H]4C(=O)[O-] C39899691
CCOc1ccc(cc1C)C(=O)C2=C(C(=O)N([C@@H]2c3cccc(c3)O)CC=C)[O-] C40027144
CCOc1ccc(cc1)C(=O)C2=C(C(=O)N([C@H]2c3cccc(c3)Cl)CCO)[O-] C40077663
CCCCOc1cccc(c1)[C@@H]2C(=C(C(=O)N2)[O-])C(=O)c3ccc(cc3)Br C40117489
CCCCOc1ccc(cc1C)C(=O)C2=C(C(=O)N[C@@H]2c3ccc(cc3)SC)[O-] C40124154
Cc1c(sc(n1)c2ccc(cc2Cl)Cl)C(=O)NCCCCCC(=O)[O-] C40284949
c1ccc(c(c1)S(=O)(=O)[N-]c2ccc(cc2)CC(=O)NCC(F)(F)F)Br C44038297
CCCNS(=O)(=O)c1ccc(cc1)[N-]S(=O)(=O)c2ccc(cc2Cl)C C45528430
Cc1c(c([nH]c1C(=O)[O-])C)C(=O)/C=C/c2cc(c(c(c2)Cl)OC(F)F)OC C13078200
CCCCS(=O)(=O)/N=C(/c1ccc(c(c1)NC(=O)c2ccccc2F)C)\[O-] C48554696
CCCCCCN/C(=C(\C#N)/C(=O)COc1ccc(cc1Br)F)/[O-] C49224598
Cc1c(c(on1)C)CC/C(=C(\C#N)/C(=O)Nc2ccc(cc2)SC(F)F)/[O-] C49485055
CC[C@@H](C)c1ccc(cc1)N/C(=C(\C#N)/C(=O)/C=C\c2c(nn(c2Cl)C)C)/[O-] C51030570
Cc1ccc(cc1)[C@@H](CC(=O)OC(C)C)NC(=O)Cc2c(nc(s2)[S-])C C53660379
CCCc1ccc(cc1)S(=O)(=O)[N-]c2ccc(c(c2)Cl)C(=O)NC3CC3 C55632514
CCCNC(=O)c1ccc(cc1Cl)[N-]S(=O)(=O)/C=C/c2ccc(cc2)C C57121202
COc1ccc(cc1)CCNC(=O)c2ccc3c(c2)nc(n(c3=O)CC=C)[S-] C17154750
Cc1ccc(c(c1)N/C(=N\C(=O)c2cccc(c2)F)/[N-]Cc3ccncc3)OC C45939943
Cc1ccc(cc1F)C(=O)/N=C(\Nc2ccccc2OC)/[N-]Cc3ccncc3 C45940053
c1cc(cc(c1)F)C(=O)/N=C(\Nc2cccc(c2)C(F)(F)F)/[N-]Cc3ccncc3 C45940449
CCc1ccc(cc1)C(=O)/N=C(\Nc2ccc(c(c2)Cl)F)/[N-]Cc3cccnc3 C46128126
Cc1c(sc(n1)NC(=O)CSc2ccccc2)c3nnc(n3CC=C)[S-] C43752946
CCCc1c(cc(s1)C(=O)N[C@@H](C)c2cccc(c2)[N-]S(=O)(=O)C)CC C58952225
CCCS(=O)(=O)[N-]c1ccc(cc1)NC(=O)Cc2ccc(cc2Cl)Cl C60091824
CCCOCCC(=O)Nc1c(cc(cc1Br)Br)C(=O)[O-] C62825156
CS(=O)(=O)[N-]c1cccc(c1)C(=O)NCc2ccccc2Oc3ccccc3 C63250251
c1cc(cc(c1)Br)C(=O)/N=C(\Nc2cccc(c2)C(F)(F)F)/[N-]Cc3ccncc3 C45940451
COCCOc1ccc(cc1Br)C(=O)Nc2ccc(cc2)C(=O)[O-] C66145819
CCCS(=O)(=O)[N-]c1ccc(cc1)Nc2c3ccccc3nc(n2)C(F)F C66465069
CCOC(=O)Nc1cccc(c1C)[N-]S(=O)(=O)/C=C/c2ccccc2Cl C66582831
CC(C)(COC)NC(=O)c1ccc(cc1)S(=O)(=O)[N-]c2ccccc2Cl C66745407
c1ccc(c(c1)CC/C(=C(\C#N)/C(=O)Nc2ccccc2F)/[O-])OC(F)(F)F C67601512
CC/C(=C\C=C\[C@@H]1C=C[C@@H]2CCC[C@@H]2[C@@H]1C(=O)c3ccc[nH]3)/[C@@H]4CO[C@@H](C[C@@H]4C)[C@@H](C)C(=O)[O-] C09762247
c1ccc(c(c1)/C=N/Nc2c(c(nc(c2Cl)Cl)C(=O)[O-])Cl)OCC(=O)[O-] C13013368
CCCOc1c(cc(cc1Br)C(=O)Nc2ccc(cc2C(=O)[O-])Br)OC C13178094
c1ccc2c(c1)c(c(s2)c3nnc(o3)SCC(=O)Nc4cc(ccc4C(=O)[O-])C(=O)[O-])Cl C13416941
CC[C@@H]1CCc2c(sc(c2C(=O)OC(C)C)NC(=O)[C@H]3[C@@H]4CC[C@@H](C4)[C@@H]3C(=O)[O-])C1 C17098563
COc1ccccc1Cn2c(=O)c3ccc(cc3nc2[S-])C(=O)NCCC4=CCCCC4 C03051808
c1ccc(c(c1)[N-]S(=O)(=O)c2cccc(c2)C(=O)NCCC3=CCCCC3)Cl C21003031
CCC(C)(C)C(=O)O[C@H]1C[C@H](C=C2[C@H]1[C@H]([C@H](C=C2)C)CC[C@@H](C/C=C/C(=O)[O-])O)C C22055553
c1ccc(c(c1)[N-]S(=O)(=O)c2cc(ccc2Cl)NC(=O)CCc3ccsc3)Cl C22593449
c1cc(ccc1C(=O)Nc2ccc(cc2)OC(F)F)[N-]S(=O)(=O)c3ccc(c(c3)Cl)F C26750517
c1ccc(cc1)/C=C/C=N\[N-]C2=NC(=O)[C@@H](S2)CC(=O)Nc3cccc(c3Cl)Cl C28050315
CC1=C([C@H](N2C(=CSC2=N1)/C=C(/NCC=C)\[O-])c3ccccc3Cl)C(=O)OC C34923447
c1ccc(c(c1)C(=O)NCCc2nc3cc(ccc3n2Cc4ccc(cc4)F)C(=O)[O-])F C35946021
CC1=C([C@H](N2C(=CSC2=N1)/C=C(/NCC(C)C)\[O-])c3ccccc3F)C(=O)OC C36050775
CC1=C([C@H](N2C(=CSC2=N1)/C=C(/NCC3CC3)\[O-])c4ccccc4F)C(=O)OC C36050793
CCN(CC)C(=O)C1=C(N=C2N([C@H]1c3ccccc3F)C(=CS2)/C=C(/NC(C)C)\[O-])C C36053699
CCC1=C([C@@H](N2C(=CSC2=N1)/C=C(/NC(C)C)\[O-])c3ccccc3F)C(=O)OC C36058560
Cc1ccc(cc1)/C=C\2/C(=O)N(C(=S)S2)CCCC(=O)Nc3ccccc3C(=O)[O-] C13799898
CC[C@@H](c1ccc(cc1)C)NC(=O)c2ccc(c(c2)Cl)[N-]S(=O)(=O)c3ccc(cc3)C C38753096
COc1ccc(cc1)n2c(nnc2[S-])CS[C@@H]3N[C@@H](C(=N3)c4ccccc4)c5ccccc5 C39279779
Cc1cccc(c1)c2nnc(n2CCC(=O)Nc3nc(cs3)c4ccc(cc4)SC)[S-] C11423102
CCCCOc1ccc(cc1OC)[C@H]2NC(=O)C(=C(N2c3cccc4c3cccc4)[S-])C#N C39887744
CCOc1ccc(cc1C)C(=O)C2=C(C(=O)N([C@@H]2c3cccc4c3cccc4)CCO)[O-] C40085793
COc1ccc(cc1[C@H]2C(=C(C(=O)N2)[O-])C(=O)c3cccc(c3)OCC=C)Br C40126183
CC1=C([C@@H](N2C(=CSC2=N1)/C=C(/NCc3ccc(cc3)F)\[O-])c4ccsc4)C(=O)OC C40400760
CCCN1[C@@H](c2c([nH]nc2C1=O)c3cc(ccc3[O-])Cl)c4ccc(cc4)OCC=C C39898357
CCCN1[C@H](c2c([nH]nc2C1=O)c3cc(ccc3[O-])Cl)c4ccc(cc4)OCC=C C39898358
CC(C)OCCCN1[C@H](c2c([nH]nc2C1=O)c3cc(ccc3[O-])Cl)c4cccc(c4)Cl C39899320
CCOc1cccc(c1)NC(=O)c2ccc(cc2Cl)[N-]S(=O)(=O)c3ccc(cc3)C C44842591
c1ccc(cc1)S(=O)(=O)[N-]c2ccc(c(c2)Cl)C(=O)NCCCc3ccc(cc3)F C44949348
CCNS(=O)(=O)c1ccc(cc1)[N-]S(=O)(=O)c2ccc(c(c2)C(F)(F)F)Cl C46543302
c1ccc(c(c1)[N-]S(=O)(=O)c2cccc(c2)NC(=O)Cc3ccc(cc3)n4cccc4)Cl C46642882
Cc1ccc(cc1)S(=O)(=O)[N-]c2c(nc3ccccc3n2)Nc4cccc(c4)/C=C/C(=O)[O-] C20060085
Cc1ccc(c(c1)NC(=O)c2ccc(cc2)S(=O)(=O)[N-]c3cccc(c3)C(F)(F)F)OC C15614729
CCn1c(c(c(n1)C)C[N-]/C(=N/C(=O)c2cccc(c2)Cl)/Nc3cc(cc(c3)C)C)C C32971696
CCn1c(c(c(n1)C)C[N-]C(=NC(=O)c2ccccc2C)Nc3ccc(cc3)Br)C C32972203
CCc1ccccc1N/C(=N\C(=O)c2cccc(c2)Cl)/[N-]Cc3c(nn(c3C)C)C C32972352
Cc1c(c(n(n1)C)C)CC[N-]/C(=N\C(=O)c2cccc(c2)F)/Nc3ccc(c(c3)Cl)F C32973726
CC[C@H](C)c1ccc(cc1)N/C(=N/C(=O)c2cccc(c2)Cl)/[N-]Cc3ccncc3 C45940303
Cc1ccc(cc1C)C(=O)/N=C(\Nc2cc(ccc2OC)Cl)/[N-]Cc3ccccn3 C46125561
CCCc1nc(c(s1)C(=O)Nc2ccc(c(c2)S(=O)(=O)[N-]c3ccccc3Cl)C)C C31816208
Cc1c(sc(n1)NC(=O)CCc2cccc(c2Cl)Cl)c3nnc(n3CC=C)[S-] C32626612
CCO/C(=C/1\[C@H](N=C(N=C1C)SCC(=O)Nc2ccc(c(c2)C)C)c3ccc(cc3)F)/[O-] C58961560
CCc1cccc(c1NC(=O)CSc2nc(c(c(=O)n2c3ccccc3F)CC)[O-])C C59202887
CCCS(=O)(=O)[N-]c1cccc(c1C)NC(=O)c2ccc(nc2C)c3ccccc3 C60371999
CCOc1ccccc1[C@H]2C(=C(N=C3C2=C(CCC3)[O-])SCC(=O)Nc4cccc(c4)C)C#N C01296561
CCOc1ccccc1[C@@H]2C(=C(N=C3C2=C(CCC3)[O-])SCC(=O)Nc4ccccc4C)C#N C02309435
CCOc1ccc(cc1)NC(=O)CSC2=C([C@@H](C3=C(CCCC3=N2)[O-])c4ccccc4C)C#N C13174424
COc1ccc(cc1OCC=C)[C@@H]2CC(=O)Nc3c2sc(c3c4ccc(cc4)Cl)C(=O)[O-] C64795825
COc1ccc(cc1OCC=C)[C@H]2CC(=O)Nc3c2sc(c3c4ccc(cc4)Cl)C(=O)[O-] C64795826
CCCOc1cc(ccc1OC)/C=C(/c2nc3ccccc3s2)\SCC(=O)[O-] C07911932
CCCn1c(cc(c1C)C(=O)CSc2nc3cc(ccc3c(=O)n2CC(C)C)C(=O)[O-])C C13049192
C=CCOc1ccc(c(c1)OS(=O)(=O)c2ccc(c(c2)C(=O)[O-])F)C(=O)c3ccccc3 C13071289
COCCCn1c(nnc1SCc2c(cco2)C(=O)[O-])c3ccccc3Cl C13255093
COc1ccc(cc1)c2c(cn(n2)c3ccccc3)/C=C/C(=O)c4ccc(cc4)OCC(=O)[O-] C13344145
COCCCn1c(=O)c2cc(sc2nc1SCc3c(cco3)C(=O)[O-])c4ccccc4 C13438565
CCOc1ccc(c(c1)C)C(=O)C2=C(C(=O)N([C@@H]2c3ccc(cc3)C)CCCN4CCOCC4)[O-] C13427175
C=CCOc1ccc(cc1)C(=O)C2=C(C(=O)N([C@@H]2c3cccc(c3)Cl)CCN4CCOCC4)[O-] C09270418
C=CCc1ccccc1OCCOc2ccc(cc2/C=C/3\C(=NC(=S)S3)[O-])[N+](=O)[O-] C13942405
CCCOc1cccc(c1)[C@@H]2C(=C(C(=O)N2CCOC)[O-])C(=O)c3ccc4c(c3)C[C@@H](O4)C C09354132
c1ccc(c(c1)C(=O)OCCOc2ccc(cc2)C#N)[N-]S(=O)(=O)c3ccc(cc3)F C22987941
CCCOc1ccc(cc1C)C(=O)C2=C(C(=O)N([C@H]2c3ccc(cc3)F)CCN4CCOCC4)[O-] C24080902
CCOc1ccc(cc1)c2nnc(n2CC(=O)N(C)CCOc3ccccc3Cl)[S-] C24651283
CCOc1ccc(cc1)[C@H]2C(=C(C(=O)N2c3ccccn3)[O-])C(=O)c4ccc(cc4)OCC=C C08860026
CCOc1ccc(cc1)[C@H]2C(=C(C(=O)N2Cc3ccco3)[O-])C(=O)c4cccc(c4)OCC C33422084
CCCCOc1cccc(c1)C(=O)C2=C(C(=O)N([C@@H]2c3ccc(o3)C)Cc4ccco4)[O-] C33438474
CCOc1cccc(c1)C(=O)C2=C(C(=O)N([C@@H]2c3ccc(cc3)OCC=C)c4nccs4)[O-] C33491492
Cc1ccc(o1)C(=O)C2=C(C(=O)N([C@H]2c3cccc(c3)OCCC(C)C)Cc4ccncc4)[O-] C33552912
CCOc1ccccc1OCc2cc(ccc2OC)/C=N/n3c(nnc3[S-])C(F)F C02792505
CCOc1ccc(cc1)C(=O)C2=C(C(=O)N([C@@H]2c3ccc(cc3)Br)CCCOC)[O-] C16700829
CCOc1ccc(cc1)C(=O)C2=C(C(=O)N([C@H]2c3cccc(c3)OCC=C)c4nccs4)[O-] C34918322
Cc1ccc(c(c1)C(=O)C2=C(C(=O)N([C@H]2c3ccc(cc3)C(=O)OC)CCCOC)[O-])C C34943768
CCCCOc1ccc(cc1)[C@@H]2C(=C(C(=O)N2Cc3ccco3)[O-])C(=O)c4c(nc(s4)C)C C35567645
CCCCOc1ccc(cc1)[C@H]2C(=C(C(=O)N2Cc3ccco3)[O-])C(=O)c4c(nc(s4)C)C C35567646
Cc1c(sc(n1)C)C(=O)C2=C(C(=O)N([C@@H]2c3cccc(c3)OCCC(C)C)C[C@@H]4CCCO4)[O-] C35568466
CCN(C)/C(=C/C1=CSC2=NC(=C([C@H](N12)c3ccc(cc3)F)C(=O)OCCOC)C)/[O-] C35693224
CCN(C)/C(=C/C1=CSC2=NC(=C([C@@H](N12)c3ccc(cc3)C)C(=O)OCCOC)C)/[O-] C35696274
CCN(C)/C(=C/C1=CSC2=NC(=C([C@H](N12)c3cccc(c3)F)C(=O)OCCOC)C)/[O-] C35696521
C[C@H](C/C=C\CC/C=C/C=C/C[C@@H](/C(=C\C=C(/C)\C(=O)[O-])/C)OC)/C=C\C(=C/C(=O)[O-])\CC(=O)[O-] C13827505
CCCOc1ccc(cc1C)C(=O)C2=C(C(=O)N([C@@H]2c3ccc(cc3)OC)Cc4cccnc4)[O-] C09993896
CCOc1ccc(cc1OCC)[C@@H]2C(=C(C(=O)N2Cc3cccnc3)[O-])C(=O)c4ccc(cc4)F C16734508
CCOCCCn1c(c(c(c(c1=O)C#N)C)C(=O)[C@H](C)Oc2ccc(c(c2)C)C)[O-] C38621257
CCOCCCn1c(c(c(c(c1=O)C#N)C)C(=O)[C@@H](C)Oc2cccc(c2C)C)[O-] C38621260
CCCCSC1=NC(=O)[C@@H]2[C@@H](/C(=C(/[O-])\OCC=C)/C(=NC2=N1)C)c3cccc(c3)OC C39380110
CCCCSC1=NC(=O)[C@@H]2[C@@H](/C(=C(/[O-])\OCC=C)/C(=NC2=N1)C)c3ccc(cc3)OC C39380116
CCCCc1ccc(cc1)S(=O)(=O)[N-]/N=C/[C@H]2C=NN=C2c3ccc(cc3)OC C39425155
CCSc1nnc(s1)N2[C@@H](C(=C(C2=O)[O-])C(=O)c3ccc(cc3)OCC=C)c4ccccc4 C40003154
CC(C)COc1ccc(cc1)C(=O)C2=C(C(=O)N([C@@H]2c3ccc(cc3)SC)CC=C)[O-] C40026914
CCOc1ccc(cc1OC)[C@H]2C(=C(C(=O)N2CC=C)[O-])C(=O)c3ccc(c(c3)C)OC C40026947
Cc1cc(ccc1OCC=C)C(=O)C2=C(C(=O)N([C@@H]2c3cccc(c3)OCC=C)CC=C)[O-] C40027474
CCCCN1[C@@H](C(=C(C1=O)[O-])C(=O)c2ccc(c(c2)C)OC)c3cccc(c3)OCC C40085451
CCCCN1[C@@H](C(=C(C1=O)[O-])C(=O)c2ccc(c(c2)C)OC)c3cccc(c3OC)OC C40085499
CCCCN1[C@H](C(=C(C1=O)[O-])C(=O)c2cccc(c2)OCC)c3ccc(cc3)SC C40101141
CCCOc1ccccc1/C=C(\C#N)/C(=N/c2nc(cs2)c3ccc(c(c3)OC)OC)/[O-] C40948983
CCN(CC)S(=O)(=O)c1cc(ccc1C)[N-]S(=O)(=O)c2ccc(cc2)OC(F)(F)F C16131298
C[C@H](C(=O)c1ccc(cc1)[N-]S(=O)(=O)C)OC(=O)CSc2nc3ccccc3s2 C32857725
CCO/C(=C/1\C(=O)/C(=C/c2ccc(c(c2)OC)OCC=C)/S\C1=N/c3ccc(cc3)OC)/[O-] C59105377
CCc1ccc(cc1)N2C(=O)/C(=C/c3cccn3CCOc4ccccc4CC=C)/C(=O)N=C2[O-] C02263446
CCCCc1ccc(cc1)S(=O)(=O)[N-]/N=C\[C@H]2C=NN=C2c3ccc(cc3)OC C63772543
C[C@H](C/C=C\CC/C=C/C=C/C[C@H](/C(=C\C=C(/C)\C(=O)[O-])/C)OC)/C=C\C(=C/C(=O)[O-])\CC(=O)[O-] C13827508
Cc1ccc(cc1C(=O)[O-])S(=O)(=O)Oc2cc(ccc2C(=O)c3ccccc3)OCC=C C13071287
COCCCn1c(nnc1SCc2c3ccccc3oc2C(=O)[O-])c4ccc(cc4)Cl C13255400
CCCCCCN1[C@H](C(=C(C1=O)[O-])C(=O)c2ccc(cc2)C)c3cccc(c3)[N+](=O)[O-] C06782999
CCCOc1cccc(c1)[C@H]2C(=C(C(=O)N2CCOC)[O-])C(=O)c3ccc4c(c3)C[C@@H](O4)C C09375205
CCCOc1cccc(c1)[C@H]2C(=C(C(=O)N2CCOC)[O-])C(=O)c3ccc4c(c3)C[C@H](O4)C C09354134
CC[C@@H](C)c1ccccc1OCCOc2ccc(cc2/C=C\3/C(=NC(=S)S3)[O-])[N+](=O)[O-] C22229094
CCCCOc1cccc(c1)C(=O)C2=C(C(=O)N([C@@H]2c3ccc(c(c3)Cl)Cl)Cc4cccnc4)[O-] C33411130
Cc1ccc(o1)C(=O)C2=C(C(=O)N([C@@H]2c3cccc(c3)OCCC(C)C)Cc4ccncc4)[O-] C33552913
Cc1cc(ccc1C(=O)C2=C(C(=O)N([C@H]2c3ccc(cc3)C(C)(C)C)Cc4cccnc4)[O-])OCC=C C09994528
CCCCOc1ccc(cc1C)C(=O)C2=C(C(=O)N([C@@H]2c3ccc(cc3)C)CCOC)[O-] C09380566
CCOc1ccc(cc1)C(=O)C2=C(C(=O)N([C@@H]2c3cccc(c3)OCC)Cc4ccco4)[O-] C34918801
COCCCN1[C@@H](C(=C(C1=O)[O-])C(=O)/C=C/c2ccccc2)c3cccc(c3)Oc4ccccc4 C35443303
CCCOc1cccc(c1)[C@@H]2C(=C(C(=O)N2Cc3ccccc3)[O-])C(=O)/C=C/c4ccccc4 C35444631
CCCOc1cccc(c1)[C@H]2C(=C(C(=O)N2Cc3ccccc3)[O-])C(=O)/C=C/c4ccccc4 C35444633
CCN(CC)/C(=C/C1=CSC2=NC(=C([C@@H](N12)c3ccc(cc3)OC)C(=O)OCC)C)/[O-] C35692674
CCCc1c(c(n(n1)c2ccc(cc2C)C)[O-])C3=C(C(=O)N(C3=O)CC(C)C)N(CC)CC C35960808
CCN(C)/C(=C/C1=CSC2=NC(=C([C@@H](N12)c3ccc(cc3C)C)C(=O)OCCOC)C)/[O-] C36061206
C[C@@H](C/C=C\CC/C=C/C=C/C[C@@H](/C(=C\C=C(/C)\C(=O)[O-])/C)OC)/C=C\C(=C/C(=O)[O-])\CC(=O)[O-] C13827511
CCOc1ccc(cc1C)C(=O)C2=C(C(=O)N([C@@H]2c3ccc(cc3)C)CCCN4CCOCC4)[O-] C12487760
CCCCOc1c(cc(cc1Cl)C(=O)c2c(c(c(=O)n(c2[O-])CCOC)C#N)C)Cl C38620539
CCCCSC1=NC(=O)[C@H]2[C@@H](/C(=C(\[O-])/OCC=C)/C(=NC2=N1)C)c3ccc(cc3)OC C39380118
COCCCN1C(=O)/C(=C/c2cn(c3c2cccc3)Cc4cccc(c4)C(=O)OC)/N=C1[S-] C39557015
CCCCOc1ccc(cc1)C(=O)C2=C(C(=O)N([C@@H]2c3ccc(c(c3)Cl)Cl)Cc4cccnc4)[O-] C39834490
CCCCOc1cccc(c1)[C@H]2C(=C(C(=O)N2CC=C)[O-])C(=O)c3ccc(c(c3)C)OCC C40027151
CCCOc1ccc(cc1C)C(=O)C2=C(C(=O)N([C@@H]2c3ccc(cc3)OCC)CC=C)[O-] C40027258
CCCOc1ccc(cc1C)C(=O)C2=C(C(=O)N([C@H]2c3cccc(c3)OCC)CC=C)[O-] C40027315
CCCOc1ccc(cc1C)C(=O)C2=C(C(=O)N([C@@H]2c3ccc(cc3)SC)CC=C)[O-] C40027392
CCCCOc1ccc(cc1C)C(=O)C2=C(C(=O)N([C@@H]2c3ccccc3F)CC=C)[O-] C40027624
CCCCOc1ccc(cc1C)C(=O)C2=C(C(=O)N([C@@H]2c3cccc(c3)OCC)CC=C)[O-] C40027638
CCCOc1cccc(c1)[C@H]2C(=C(C(=O)N2CC=C)[O-])C(=O)c3cc4cccc(c4o3)OC C40028455
CCCCOc1cccc(c1)C(=O)C2=C(C(=O)N([C@@H]2c3cccc(c3)Cl)CC=C)[O-] C40029692
CCCCN1[C@@H](C(=C(C1=O)[O-])C(=O)c2ccc(cc2)Cl)c3ccc(c(c3)OCC)OCC=C C40076848
CCCCN1[C@@H](C(=C(C1=O)[O-])C(=O)c2ccc(cc2C)OCCC)c3ccccc3F C40082684
CCCCN1[C@@H](C(=C(C1=O)[O-])C(=O)c2ccc(cc2C)OCC=C)c3ccc(cc3)F C40083351
CCCCN1[C@@H](C(=C(C1=O)[O-])C(=O)c2ccc(cc2C)OCC=C)c3ccccc3F C40083399
CCCCN1[C@H](C(=C(C1=O)[O-])C(=O)c2ccc(cc2C)OCC=C)c3cccc(c3)OCC C40083414
CCCCN1[C@@H](C(=C(C1=O)[O-])C(=O)c2ccc(cc2C)OCC=C)c3ccccc3OCC C40083439
CCCCN1[C@@H](C(=C(C1=O)[O-])C(=O)c2ccc(c(c2)C)OCCC)c3ccc(cc3)F C40091726
CCCCN1[C@H](C(=C(C1=O)[O-])C(=O)c2ccc(c(c2)C)OCC=C)c3ccccc3OCC C40092461
CCCCN1[C@H](C(=C(C1=O)[O-])C(=O)c2ccc(c(c2)C)OCCCC)c3ccc(o3)C C40093083
CCCCN1[C@@H](C(=C(C1=O)[O-])C(=O)c2ccc(c(c2)C)OCC(C)C)c3cccs3 C40094265
CCCCN1[C@H](C(=C(C1=O)[O-])C(=O)c2cc3ccccc3o2)c4cccc(c4)OCCC C40097551
CCCCN1[C@@H](C(=C(C1=O)[O-])C(=O)c2ccc(cc2)OCC=C)c3ccc(cc3)OCC C40099606
CCCCN1[C@H](C(=C(C1=O)[O-])C(=O)c2ccc(cc2)OCC=C)c3ccccc3Cl C40099685
CCCCN1[C@H](C(=C(C1=O)[O-])C(=O)c2cccc(c2)OCC=C)c3ccc(cc3)SC C40102491
CCCCN1[C@H](C(=C(C1=O)[O-])C(=O)c2cccc(c2)OCc3ccc(cc3)F)c4ccc(o4)C C40109513
Cc1c(c(=O)n(c(c1C(=O)COc2ccc(cc2)Br)[O-])CCCOC(C)C)C#N C40523249
CCCC1=NN(C(=O)[C@H]1C/C(=C/c2ccc(cc2)C(=O)OC)/C(=O)[O-])c3ccc(cc3)F C33910333
Cc1c(nc(o1)c2ccccc2)CCCOc3ccc(cn3)C[C@@]4(CCCO4)C(=O)[O-] C34717774
CCOc1cc(ccc1OCC#N)/C=C\2/C(=C(/C(=N/c3ccc(cc3)C)/S2)C(=O)OCC)[O-] C59105420
COC(=O)c1ccc(cc1)/C=C\2/C(=O)N(C(=S)S2)[C@@H](CC(=O)[O-])C(=O)[O-] C04357018
c1cc(c(cc1c2ccc(o2)/C=C/3\C(=O)N(C(=S)S3)[C@@H](CC(=O)[O-])C(=O)[O-])Cl)Cl C08818980
c1cc(c(cc1c2ccc(o2)/C=C/3\C(=O)N(C(=S)S3)[C@H](CC(=O)[O-])C(=O)[O-])Cl)Cl C08818981
c1cc(c(c(c1)Cl)Cl)c2ccc(o2)/C=C\3/C(=O)N(C(=S)S3)[C@@H](CC(=O)[O-])C(=O)[O-] C08834033
c1cc(c(c(c1)Cl)Cl)c2ccc(o2)/C=C\3/C(=O)N(C(=S)S3)[C@H](CC(=O)[O-])C(=O)[O-] C08834034
c1cc(oc1/C=C/2\C(=O)N(C(=S)S2)[C@H](CC(=O)[O-])C(=O)[O-])c3cc(cc(c3)Cl)Cl C09884827
Cn1c2ccccc2nc1SCC(=O)Nc3cc(ccc3C(=O)[O-])C(=O)[O-] C13254750
Cc1ccc(cc1N2C(=O)/C(=C/c3ccccc3OCC(=O)[O-])/SC2=S)C(=O)[O-] C16930419
CN1C(=O)/C(=C/c2ccc(c(c2)Br)OCc3ccc(cc3)C(=O)[O-])/C(=NC1=O)[O-] C19593804
Cc1cccc(c1C)N2C(=O)/C(=C/c3ccc(cc3)O[C@@H](C)C(=O)[O-])/C(=NC2=S)[O-] C19799148
c1cc(ccc1N2C(=O)/C(=C/c3ccc(c(c3)Br)OCC(=O)[O-])/C(=NC2=S)[O-])Cl C19799690
c1cc(ccc1N2C(=O)/C(=C\c3ccc(c(c3)Br)OCC(=O)[O-])/C(=NC2=S)[O-])Cl C17197031
COc1ccc(cc1)N2C(=O)/C(=C\c3cc(c(c(c3)Cl)OCC(=O)[O-])Cl)/C(=NC2=S)[O-] C19814452
CCc1ccc(cc1)N2C(=O)/C(=C/c3cc(ccc3OCC(=O)[O-])Br)/C(=NC2=O)[O-] C19868724
C[C@H](C(=O)[O-])Oc1ccc(cc1)/C=C\2/C(=NC(=S)N(C2=O)c3cccc(c3)Br)[O-] C12363088
C[C@@H](C(=O)[O-])Oc1ccc(cc1)/C=C\2/C(=NC(=S)N(C2=O)c3cccc(c3)Br)[O-] C12363090
c1cc(cc(c1)Br)[N-]S(=O)(=O)c2ccc(s2)CC(=O)[O-] C20560837
COc1ccc(cc1)N2C(=O)/C(=C/c3cc(c(c(c3)Cl)OCC(=O)[O-])Cl)/C(=NC2=S)[O-] C22135348
C[C@@H](C(=O)[O-])Oc1ccc(cc1)/C=C/2\C(=NC(=S)N(C2=O)c3cccc(c3)Br)[O-] C22229289
c1cc(c(c(c1)Cl)Cl)c2ccc(o2)/C=C/3\C(=O)N(C(=S)S3)[C@@H](CC(=O)[O-])C(=O)[O-] C28296000
c1cc(c(c(c1)Cl)Cl)c2ccc(o2)/C=C/3\C(=O)N(C(=S)S3)[C@H](CC(=O)[O-])C(=O)[O-] C28296002
c1cc2cccnc2c(c1)[N-]S(=O)(=O)c3ccc(cc3)N4C[C@H](CC4=O)C(=O)[O-] C32083853
c1cc(c(cc1NC(=O)CSc2nc(c(nn2)CCC(=O)[O-])[O-])C(F)(F)F)Br C13280560
c1cc(c(cc1Br)Cl)NC(=O)CSc2nc(c(nn2)CCC(=O)[O-])[O-] C13280561
Cc1ccc(cc1C)N2[C@@H](C=C([C@@H]2C)C(=O)CSc3nc(c(nn3)CCC(=O)[O-])[O-])C C39704097
Cc1cc(cc(c1)N2[C@H](C=C([C@@H]2C)C(=O)CSc3nc(c(nn3)CCC(=O)[O-])[O-])C)C C39704487
C[C@@H]1C=C([C@@H](N1c2cccc(c2)Br)C)C(=O)CSc3nc(c(nn3)CCC(=O)[O-])[O-] C39704537
C[C@@H]1C=C([C@H](N1c2cccc(c2)Br)C)C(=O)CSc3nc(c(nn3)CCC(=O)[O-])[O-] C39704541
c1cc(cc(c1)N2[C@H](C(=C(C2=O)[O-])C(=O)c3ccco3)c4cccs4)C(=O)[O-] C13213976
c1ccc(c(c1)[N-]S(=O)(=O)c2cc(ccc2Cl)C(=O)[O-])n3cccn3 C42793714
Cc1ccc(cc1C(=O)[O-])S(=O)(=O)[N-]c2ccc(c(c2)C(=O)OC)Cl C44330229
CCOC(=O)c1ccc(cc1)S(=O)(=O)[N-]c2cc(c(cc2F)F)C(=O)[O-] C47317996
c1cc(c(c(c1)Cl)n2cccn2)[N-]S(=O)(=O)c3ccc(c(c3)C(=O)[O-])F C48382612
Cc1ccc(o1)c2csc(n2)[N-]S(=O)(=O)c3ccc(c(c3)C(=O)[O-])Br C40016961
c1cc(ccc1/C=C/2\C(=O)N(C(=S)S2)[N-]S(=O)(=O)c3ccc(cc3)Cl)C(=O)[O-] C16906038
c1ccc(c(c1)CO)[N-]S(=O)(=O)c2cc(oc2Br)C(=O)[O-] C55329569
Cc1cc(n(n1)c2ccc(cc2F)[N-]S(=O)(=O)c3ccc(cc3)C(=O)[O-])C C55649457
Cc1ccc(c(c1)Cl)[N-]S(=O)(=O)c2ccc(cc2F)[N-]S(=O)(=O)C C57115733
Cc1cc(sc1C(=O)[O-])S(=O)(=O)[N-]c2ccc(cc2)c3csnn3 C57120214
CCS(=O)(=O)[N-]c1ccc(c(c1)C(=O)[O-])N2CCN(CC2)c3ccc(cc3)C(=O)C C32961576
CC(C)/C(=C(\C#N)/C(=O)c1ccc(cc1)[N-]S(=O)(=O)c2ccc(cc2)C(=O)C)/[O-] C49318485
COc1ccc(cc1S(=O)(=O)[N-]c2nc(cs2)c3cccs3)C(=O)[O-] C40017040
CC1=CC[C@](C[C@@H]1c2ccc(cc2)F)(C(=O)N/N=C/C3=C(CC(CC3=O)(C)C)[O-])C(=O)[O-] C20035938
CC1=CC[C@](C[C@H]1c2ccc(cc2)F)(C(=O)N/N=C/C3=C(CC(CC3=O)(C)C)[O-])C(=O)[O-] C20035946
C=CCc1cc(ccc1OCC(=O)[O-])/C=C/2\C(=NC(=O)N(C2=O)c3cccc(c3)Br)[O-] C59198451
c1cc(ccc1N2C(=O)/C(=C/c3ccc(c(c3)Cl)OCC(=O)[O-])/C(=NC2=S)[O-])Br C59248682
CCc1ccc(cc1)N2C(=O)/C(=C\c3ccc(c(c3)Br)OCC(=O)[O-])/C(=NC2=O)[O-] C33391906
Cc1ccc(cc1C)N2C(=O)/C(=C/c3ccc(cc3)O[C@H](C)C(=O)[O-])/C(=NC2=S)[O-] C59678388
c1cnn(c1)c2ccc(cc2Cl)[N-]S(=O)(=O)c3ccc(cc3)C(=O)[O-] C66585684
CCCCNC(=O)c1c2nc(c3ccc(cc3n2c(=S)s1)C(=O)[O-])[O-] C67341239
CC[C@H](C)[C@H](C(=O)[O-])NC(=O)CNC(=O)Cc1c(c2cc3c(coc3cc2oc1=O)C)C C11867577
C[C@@H](C(=O)[O-])NS(=O)(=O)c1ccc(cc1)C(=O)/C=C/c2cccc(c2OC(F)F)OC C13026313
COCCNC(=O)CSc1nnc(n1CCC(=O)[O-])c2ccc(cc2)OC C13034379
COCCCn1c(=O)c2ccc(cc2nc1SCC(=O)NCCOC)C(=O)[O-] C13034400
Cc1ccc(cc1)c2nnc(n2CCC(=O)[O-])SCC(=O)N[C@H]3CCS(=O)(=O)C3 C13034719
CCOc1c(cc(cc1Cl)C(=O)Nc2ccc(cc2)C(=O)NCC(=O)[O-])OC C13181007
C=CCNC(=O)NC(=O)CSc1nnc(n1CCC(=O)[O-])c2cccs2 C13192353
COc1ccc(cc1)c2nnc(n2CC(=O)[O-])SCC(=O)NC[C@@H]3CCCO3 C13200181
CCCc1nnc(n1CC(=O)[O-])SCC(=O)N(C)CC(=O)Nc2c(cccc2C)C C13219482
CN(OC)S(=O)(=O)c1ccc(cc1)C(=O)N[C@@H](CC(=O)[O-])c2ccc(cc2)Cl C13256896
CN(OC)S(=O)(=O)c1ccc(cc1)C(=O)N[C@H](CC(=O)[O-])c2ccccc2Cl C13259176
COC(=O)CNC(=O)c1ccc(cc1)NS(=O)(=O)c2cc(cs2)C(=O)[O-] C13301619
Cc1ccc(c(c1)OCC(=O)Nc2ccc(cc2)S(=O)(=O)NCC(=O)[O-])Cl C13393379
COc1ccc(cn1)[C@@H](CC(=O)[O-])NC(=O)[C@@H]2CCN2S(=O)(=O)c3cc(cc(c3)Cl)Cl C13438558
COCCOc1cc(c(cc1OC)C(=O)[O-])NC(=O)c2cccc(c2)S(=O)(=O)C C13453003
CC[C@@H](C)[C@H](C(=O)[O-])NC(=O)CNC(=O)Cc1c(c2cc3c(coc3cc2oc1=O)C)C C15956056
COc1cc(cc(c1O)OC)/C=C\2/C(=O)N(C(=S)S2)[C@@H](CCSC)C(=O)[O-] C16931304
COc1cc(ccc1O)[C@@H]2C(=C(C(=O)N2CCCN3CCOCC3)[O-])C(=O)c4ccco4 C20082143
CC(=O)N1CCc2c1ccc(c2)S(=O)(=O)NCCC(=O)NCc3ccc(cc3)C(=O)[O-] C20233200
CN(C)S(=O)(=O)c1ccc(cc1)C(=O)C2=C(C(=O)N([C@@H]2c3ccc(cc3)O)CCOC)[O-] C17208540
c1cc2c(cc1C(=O)NCCCN3CCOCC3)nc(n(c2=O)CCCN4CCCC4=O)[S-] C20643634
COc1ccc(cc1)[C@@H]2CC(=NN2C3=NC(=O)[C@H](S3)CC(=O)NCC(=O)[O-])c4ccc(cc4)F C28157251
COc1ccc(cc1)[C@H]2CC(=NN2C3=NC(=O)[C@@H](S3)CC(=O)NCC(=O)[O-])c4ccc(cc4)F C28157264
COc1ccc(cc1)C2=NN([C@@H](C2)c3ccc(cc3)F)C4=NC(=O)[C@H](S4)CC(=O)NCC(=O)[O-] C28158299
CCN(CC)C(=O)c1ccc(cc1)[N-]S(=O)(=O)c2c(c[nH]n2)C(=O)OCC C32895084
CCOc1cc(ccc1O)[C@@H]2C(=C(C(=O)N2CCN3CCOCC3)[O-])C(=O)c4c(nc(s4)C)C C35567310
CCOc1ccc(cc1OC)/C=C\2/C(=O)N(C(=S)S2)CCC(=O)NCCCC(=O)[O-] C35656026
COc1ccc(cc1OC)Cc2nc(c(nn2)CCC(=O)NCc3cccnc3)[O-] C35930893
c1cc2c(cc1F)n(cc2[C@H](C(=O)[O-])[NH+]3CCN(CC3)Cc4ccncc4)CCC(=O)[O-] C36365264
c1ccc2c(c1)c(cn2CC(=O)[O-])[C@H](C(=O)[O-])N3CC[NH+](CC3)CCc4ccncc4 C36366921
CCOC(=O)CSCCOc1ccc(cc1OC)/C=C\2/C(=O)NC(=O)N=C2[O-] C02834394
CCOc1ccccc1[C@@H]2[C@@H](C(=NC(=C2C#N)SCC(=O)N)[O-])C(=O)OCC C36602820
Cc1ccnc(n1)[N-]S(=O)(=O)c2ccc(cc2)NC(=O)CCS(=O)(=O)c3ccccc3 C02709561
CCOC(=O)[C@@H]1[C@H]([C@@H](S[C@@H]1NC(=O)CSc2nc(c(nn2)C)[O-])C(=O)C)C C39403910
Cc1ccc(o1)C(=O)C2=C(C(=O)N([C@@H]2c3cc(c(c(c3)OC)OC)OC)CCCO)[O-] C40046759
COc1cc(cc(c1OC)OC)[C@H]2C(=C(C(=O)N2CCO)[O-])C(=O)c3cccs3 C40067284
CCOc1ccccc1[C@@H]2C(=C(C(=O)N2CCOCCO)[O-])C(=O)c3ccco3 C40068037
COc1cc(cc(c1OC)OC)[C@@H]2C(=C(C(=O)N2CCOCCO)[O-])C(=O)c3ccccc3 C40075914
CCOc1ccc(cc1)[C@@H]2C(=C(C(=O)N2CCOCCO)[O-])C(=O)c3c(nc(s3)C)C C40098528
Cc1ccc(o1)[C@@H]2C(=C(C(=O)N2CCOCCO)[O-])C(=O)c3cccc(c3)OC C40100330
Cc1cc(c(n1[C@@H]2CCS(=O)(=O)C2)C)C(=O)CSc3[nH]c(=O)c(c(n3)C)CCC(=O)[O-] C13449532
COc1ccc(cc1OC)/C=C\2/C(=O)N(C(=O)S2)CC(=O)NCCCCCC(=O)[O-] C15050315
CN(C)S(=O)(=O)c1ccc(cc1)CCc2nc(cc(n2)SCC(=O)[O-])N C49470255
Cc1cc(no1)NC(=O)CNC(=O)[C@H](C)CS(=O)(=O)[N-]c2cccc(c2)F C62279886
CC(=O)CCc1ccc(cc1)OCC(=O)Nc2nnc(s2)[N-]S(=O)(=O)C C63244005
COc1cc(c(cc1OC)[N-]S(=O)(=O)c2ccc(cc2)C(=O)OC)C(=O)N C63634165
CCCc1nnc(n1CC(=O)NNC(=O)c2ccc(c(c2)OC)OCC)[S-] C12693883
CCNC(=O)Cn1ccc(n1)[N-]S(=O)(=O)c2ccc(cc2)OCCOCC C67245246
c1cc(ccc1[N-]S(=O)(=O)CC(=O)NCC(=O)NC2CC2)N3CCCCC3 C67286827
CCn1c(c2ccc(cc2nc1=S)C(=O)NNC(=O)NCCCOCC)[O-] C67311773
CCOc1cc(cc(c1OCC(=O)N)Br)CNc2n[n-]nn2 C04943035
c1ccc(c(c1)NC(=O)CSc2nnc(c(=O)n2N)CCC(=O)[O-])F C05256946
c1cc(ccc1NC(=O)CSc2nnc(c(=O)n2N)CCC(=O)[O-])F C05256955
Cc1ccnc(n1)NS(=O)(=O)c2ccc(cc2)NC(=O)CCC(=O)[O-] C00860055
c1cc(c(cc1S(=O)(=O)N(CCO)CCO)C(=O)[O-])Br C05521757
COc1cc(cc(c1OC)OC)C(=O)N/N=C\c2ccc(o2)S(=O)(=O)[O-] C08861033
Cc1c(c(n2c(n1)nc(n2)SCC(=O)NC(=O)NCC=C)C)CC(=O)[O-] C13221869
Cn1c(nnc1Sc2ccc(cc2[N+](=O)[O-])C(=O)NCC(=O)[O-])C3CC3 C13273181
c1cc(c(cc1C(=O)NCC(=O)[O-])[N+](=O)[O-])NCCCN2CCCC2=O C13276905
Cc1cc(cc(c1C)S(=O)(=O)N[C@@H](Cc2c[nH]cn2)C(=O)[O-])[N+](=O)[O-] C13305660
Cn1c(=O)ccc(n1)C(=O)Nc2cc(c(cc2C(=O)[O-])OC)OCCOC C13450822
CCOc1cc(cc(c1OCC(=O)N)Br)CNc2[n-]nnn2 C20175612
CCCCCCN1C(=O)/C(=C\N[C@@H](Cc2cnc[nH]2)C(=O)[O-])/C(=O)NC1=O C20567545
c1cc(nc(c1)C(=O)[O-])C(=O)NOCCc2ccc(cc2)S(=O)(=O)N C26578332
c1cc(ccc1/C=C/2\C(=O)N(C(=S)S2)[C@@H](CCC(=O)N)C(=O)[O-])C=O C27533219
Cc1cc(=O)nc([nH]1)SCC(=O)Nc2cc(nc(=O)n2CCOC)[O-] C01913422
Cc1c(c(n(n1)[C@@H](C)C(=O)N[C@H]2[C@@H]3N(C2=O)C(=C(CS3)COC(=O)C)C(=O)[O-])C)Cl C36007469
COc1ccccc1[C@H]2[C@@H](C(=NC(=C2C#N)SCC(=O)N)[O-])C(=O)OC C09089574
c1c(c(sc1C(=O)[O-])Br)S(=O)(=O)N(CCO)CCO C37838766
c1cc(c(cc1S(=O)(=O)NCCC[C@@H]2C(=C(N=N2)N)C#N)C(=O)[O-])Cl C39679860
c1cc(c(cc1S(=O)(=O)NCCC[C@@H]2C(=C(N=N2)N)C#N)C(=O)[O-])F C39679870
Cc1ccc(cc1S(=O)(=O)NCCC[C@H]2C(=C(N=N2)N)C#N)C(=O)[O-] C39679881
CN(CCC[C@H]1C(=C(N=N1)N)C#N)S(=O)(=O)c2ccc(cc2)C(=O)[O-] C39679899
Cc1ccc(cc1S(=O)(=O)N(C)CCC[C@@H]2C(=C(N=N2)N)C#N)C(=O)[O-] C39679904
CC(C)(CNc1ccc(cc1[N+](=O)[O-])C(=O)NCC(=O)[O-])N2CCOCC2 C13211451
COc1cc(cc(c1OC)OC)[C@H]2C(=C(C(=O)N2CCOCCO)[O-])C(=O)c3ccco3 C40067916
c1c(nc2c(cnn2c1[O-])C#N)CSc3nnc(n3CCC(=O)N)C4CC4 C46876042
c1cc(cc(c1)O)/C=C\2/C(=O)N(C(=S)S2)CCC(=O)NCCC(=O)[O-] C15038409
c1cc(cc(c1)O)/C=C\2/C(=O)N(C(=O)S2)CC(=O)NCCCC(=O)[O-] C15050479
COCCn1c(=O)c2c(ccs2)nc1SC/C(=N/c3[nH]ncn3)/[O-] C33175270
Cc1c(c(n2cnc(c2n1)C(=O)N)C)CC/C(=C(/C#N)\C(=O)NCC=C)/[O-] C50855191
CC(C)N/C(=C(\C#N)/C(=O)CSc1ccc(cc1[N+](=O)[O-])C(=O)N)/[O-] C50985213
COc1ccc(cc1)CN/C(=C(\C#N)/C(=O)Cc2ccc(cc2)n3cnnn3)/[O-] C51620361
CN(C[C@H](COC)O)S(=O)(=O)c1cc(oc1Br)C(=O)[O-] C55329797
Cc1cc(n(n1)CCC#N)NC(=O)NCc2ccccc2[N-]S(=O)(=O)C C45983239
CCC(=O)NCC(=O)Nc1ccc(cc1)S(=O)(=O)[N-]c2ncccn2 C59761207
Cc1cc(no1)[N-]S(=O)(=O)CCNC(=O)C2CCN(CC2)S(=O)(=O)C C41237853
Cc1cc(no1)[N-]S(=O)(=O)CCNS(=O)(=O)c2c([nH]nc2C)C C41237982
CC(=O)Nc1cccc(c1)[N-]S(=O)(=O)CCC(=O)NCc2ccco2 C62072254
CC(C)OCCNC(=O)CCS(=O)(=O)[N-]c1cccc(c1)NC(=O)C C62227547
CCOc1ccccc1N/C(=C(\C#N)/C(=O)Cn2cc(nc2C)[N+](=O)[O-])/[O-] C62675986
c1ccc(cc1)[C@@H]2NC(=NO2)CNC(=O)CC[N-]C3=NC=N[C@H]4C3=NC=N4 C39979903
c1ccc(cc1)c2nc(on2)CNC(=O)CC[N-]C3=NC=N[C@@H]4C3=NC=N4 C39980294
c1ccc(cc1)c2nc(on2)CNC(=O)CC[N-]C3=NC=N[C@H]4C3=NC=N4 C39980294
CCS(=O)(=O)NCCCNC(=O)c1ccc2c(c1)nc(=S)[nH]c2[O-] C51448623
COCCCN/C(=C(\C#N)/C(=O)CCCNC(=O)c1ccc(cc1)F)/[O-] C66505830
CCn1cc(cn1)S(=O)(=O)[N-]c2ccc(c(c2)OC)S(=O)(=O)NC C66588070
CCn1c(n[nH]c1=S)CCNC(=O)c2ccc(c(c2)[N-]S(=O)(=O)C)F C67075783
CCNC(=O)Cn1ccc(n1)NC(=O)CCn2c(=O)c3ccccc3c(n2)[O-] C67242448
CCNC(=O)Cn1ccc(n1)[N-]S(=O)(=O)c2ccc(cc2)NC(=O)C C67245030
Cc1c(cco1)c2nnc(n2/N=C/c3ccc(cc3)OCc4csc(n4)C)SCC(=O)[O-] C13013600
Cc1c(cco1)c2nnc(n2/N=C/c3cn(nc3c4ccccc4)CCC#N)SCC(=O)[O-] C13077960
Cc1c(cco1)c2nnc(n2/N=C/c3ccc(c(c3)OC)OCC#N)SCC(=O)[O-] C13077979
Cc1c(cco1)c2nnc(n2/N=C/c3cn(nc3c4cccc(c4)Cl)CCC#N)SCC(=O)[O-] C13078036
Cc1c(cco1)c2nnc(n2/N=C/c3cn(nc3c4ccc(cc4)F)CCC#N)SCC(=O)[O-] C13078046
Cc1cc(c(n1CCOC)C)C(=O)CSc2ncc(n2c3ccc(cc3)F)C(=O)[O-] C13094420
Cc1cc(c(n1c2cc(on2)C)C)C(=O)CSc3nnc(n3CC(=O)[O-])c4ccc(cc4)OC C13201122
CCCc1nnc(n1CC(=O)[O-])SCC(=O)N2[C@H](CC(=N2)c3ccc(o3)C)c4ccco4 C13203121
CCOC(=O)C1CCN(CC1)C(=O)CSc2nc3nc(c(c(n3n2)C)CCC(=O)[O-])C C13209643
Cc1c(c(n2c(n1)nc(n2)SCc3cc(c(cc3[N+](=O)[O-])OC(F)F)OC)C)CCC(=O)[O-] C13270878
CCN(CC)S(=O)(=O)c1ccc(c(c1)C(=O)[O-])Sc2nnnn2c3ccc(cc3)OC C13275400
CCOC(=O)c1ccc(cc1)n2c(cc(c2C)/C=C\3/C(=O)N(C(=S)S3)CCCC(=O)[O-])C C13350304
CCN(CC)S(=O)(=O)c1cccc(c1)c2nnc(o2)SCc3c(cco3)C(=O)[O-] C13415550
CCCc1nnc(n1CC(=O)[O-])SCC(=O)N2CCN(CC2)S(=O)(=O)c3c(noc3C)C C13442917
c1ccc(cc1)/C=C/C(=O)C2=C(C(=O)N([C@@H]2c3cccc(c3)[N+](=O)[O-])CCCN4CCOCC4)[O-] C20190355
C=CCOc1ccc(cc1)[C@@H]2C(=C(C(=O)N2CCN3CCOCC3)[O-])C(=O)c4ccc5c(c4)OCO5 C20193158
CCOc1ccc(cc1Cl)C(=O)C2=C(C(=O)N([C@H]2c3ccc(c(c3)OC)OC)CCCn4ccnc4)[O-] C09046819
C[C@@H]1Cc2cc(ccc2O1)C(=O)C3=C(C(=O)N([C@@H]3c4ccc(cc4)C(=O)OC)CCCn5ccnc5)[O-] C15934684
COc1ccc(cc1Cl)C(=O)C2=C(C(=O)N([C@@H]2c3cccc(c3)[N+](=O)[O-])CCCn4ccnc4)[O-] C09292985
CCOC(=O)Cc1csc(n1)/N=C(/c2ccc(=O)n(c2)Cc3ccc(cc3)[N+](=O)[O-])\[O-] C12493232
CCOc1ccc(cc1)n2c(nnc2[S-])CSc3nnc(n3C[C@@H]4CCCO4)c5ccn(n5)C C02793260
CCOc1ccc(cc1)C(=O)C2=C(C(=O)N([C@]23c4ccccc4N(C3=O)CC=C)CCN5CCOCC5)[O-] C24147504
CCN1c2ccccc2[C@]3(C1=O)C(=C(C(=O)N3CCCN4CCOCC4)[O-])C(=O)c5ccc(cc5)OCC C24147542
CCN1c2ccccc2[C@]3(C1=O)C(=C(C(=O)N3CCN4CCOCC4)[O-])C(=O)c5ccc(c(c5)C)OCC=C C24193143
CCOc1ccc(cc1Cl)C(=O)C2=C(C(=O)N([C@H]2c3ccco3)CCCn4ccnc4)[O-] C09375190
CCOc1ccc(cc1OC)[C@@H]2C(=C(C(=O)N2CCCN3CCOCC3)[O-])C(=O)c4ccc5c(c4)OCO5 C33515176
COc1cccc(c1OCc2ccc(o2)C(=O)OC)/C=N/n3c(nnc3[S-])C(F)F C02793173
Cc1c(sc(n1)N2[C@H](C(=C(C2=O)[O-])C(=O)c3ccncc3)c4ccc(cc4)OCC=C)C(=O)OC C33770687
C=CCOc1cccc(c1)c2nc(c(nn2)CCC(=O)N3CCN(CC3)CC(=O)N4CCCC4)[O-] C34764676
CCOc1cccc(c1)C(=O)C2=C(C(=O)N([C@@H]2c3ccc(cc3)[N+](=O)[O-])CCOC)[O-] C34934688
CCOc1cccc(c1)[C@H]2C(=C(C(=O)N2CCCN3CCOCC3)[O-])C(=O)c4c(nc5n4cccc5)C C35420028
Cc1cccn2c1nc(c2C)C(=O)C3=C(C(=O)N([C@@H]3c4cc(c(c(c4)OC)OC)OC)CCOC)[O-] C35484145
CCOc1cc(ccc1OCC=C)[C@@H]2C(=C(C(=O)N2CCCOC)[O-])C(=O)c3c(nc(s3)C)C C35566913
Cc1c(sc(n1)C)C(=O)C2=C(C(=O)N([C@H]2c3ccc(c(c3)OC)OCC=C)C[C@@H]4CCCO4)[O-] C35568575
Cc1c(sc(n1)N2[C@H](C(=C(C2=O)[O-])C(=O)c3ccc(cc3)OCC=C)c4cccnc4)C(=O)OC C09281473
COC(=O)Cc1c(c(n(n1)c2ccccc2)[O-])/C=C\3/C(=NN(C3=O)c4ccccc4)CC(=O)OC C44791099
CCO/C(=C\1/[C@H](C(=C(N=C1COCc2nnc(o2)C)C)C(=O)OC)c3cccc(c3Cl)Cl)/[O-] C26477271
CCO/C(=C\1/[C@@H](C(=C(N=C1Cn2ccnc2)Cn3ccnc3)C(=O)OC)c4cccc(c4)[N+](=O)[O-])/[O-] C27728338
CCOC(=O)C1=C(N=C(/C(=C(/[O-])\OCC)/[C@@H]1c2cccc(c2)[N+](=O)[O-])Cn3ccnc3)C C27736633
COc1cc(ccc1OCCOc2ccccc2)/C=C\3/C(=NC(=O)N(C3=O)Cc4ccco4)[O-] C17112313
Cc1ccc(cc1)N2C(=O)/C(=C\c3cc(c(c(c3)OC)OCC(=O)OC)CC=C)/C(=NC2=O)[O-] C33323336
CC(C)OC(=O)CN1C(=O)/C(=C/c2ccc(cc2)OCc3ccc(o3)C(=O)[O-])/SC1=O C20290083
CN(C)c1ccc(cc1)[C@@H]2C(=C(C(=O)N2CCCN3CCOCC3)[O-])C(=O)/C=C/c4ccccc4 C19830378
CC1=C(N=C([C@@H]1C(=O)C2=C(C(=O)N([C@H]2c3ccc(cc3)Cl)CCCN4CCOCC4)[O-])C)C(=O)OC C13751392
CC1=C(N=C([C@@H]1C(=O)C2=C(C(=O)N([C@H]2c3ccc(cc3)[N+](=O)[O-])CCCN4CCOCC4)[O-])C)C(=O)OC C08838013
CC1=C(N=C([C@@H]1C(=O)C2=C(C(=O)N([C@H]2c3ccc(cc3)OC)CCN4CCOCC4)[O-])C)C(=O)OC C09045415
CC1=C(N=C([C@H]1C(=O)C2=C(C(=O)N([C@H]2c3ccc(cc3)[N+](=O)[O-])CCN4CCOCC4)[O-])C)C(=O)OC C09046252
CC1=C(N=C([C@H]1C(=O)C2=C(C(=O)N([C@@H]2c3ccc(cc3)F)CCCN4CCOCC4)[O-])C)C(=O)OC C09070332
CCOC(=O)C1=C(N=C(/C(=C(\[O-])/OCC)/[C@H]1C(=O)OCC(=O)N2C[C@H](O[C@@H](C2)C)C)C)C C25196011
CCOCCN(Cc1ccc(o1)C(=O)OC)C(=O)c2nc3ccccc3c(n2)[O-] C67014300
C(CCC(=O)[O-])CC/N=C/1\C(C(=O)N(C1=O)CCCCCC(=O)[O-])Cl C03984039
CC(=O)Oc1ccc(cc1C(=O)[O-])NC(=O)[C@H]2CC(=CC[C@@H]2C(=O)[O-])Cl C04891369
CCN(Cc1ccc(cc1)S(=O)(=O)[O-])c2cccc(c2)S(=O)(=O)[O-] C01669775
CS(=O)(=O)CC[C@@H](C(=O)[O-])N1C(=O)c2ccc(cc2C1=O)C(=O)[O-] C02834069
c1cc(c(cc1NC(=O)CCCCn2cnc3c2ncnc3[S-])O)C(=O)[O-] C08618640
c1ccc(c(c1)c2ccc(o2)/C=C/3\C(=O)N(C(=S)S3)[C@@H](CC(=O)[O-])C(=O)[O-])[N+](=O)[O-] C09884768
c1ccc(c(c1)c2ccc(o2)/C=C\3/C(=O)N(C(=S)S3)[C@H](CC(=O)[O-])C(=O)[O-])[N+](=O)[O-] C10232810
c1cc(ccc1CC(=O)Nc2cc(ccc2C(=O)[O-])C(=O)[O-])N3CCCC3=O C13392416
C[C@@](/C=C/[C@H]1CC=CC(=O)O1)([C@@H](C[C@H](/C=C/C=C/C=C/CO)O)OP(=O)([O-])[O-])O C13761331
c1cc(ccc1/C=C(\C=C2C(=O)N(C(=S)S2)[C@@H](CC(=O)[O-])C(=O)[O-])/Cl)[N+](=O)[O-] C01909843
Cc1ccc(c(c1)[N+](=O)[O-])c2ccc(o2)/C=C/3\C(=O)N(C(=S)S3)[C@@H](CC(=O)[O-])C(=O)[O-] C16694893
Cc1ccc(o1)/C=C\2/C(=O)N(C(=O)S2)CC(=O)Nc3cc(ccc3C(=O)[O-])C(=O)[O-] C16921213
c1cc(cc(c1)O)N2C(=O)[C@@H](SC2=O)CC(=O)Nc3cc(ccc3C(=O)[O-])C(=O)[O-] C16925947
Cc1ccc(cc1)N2C(=O)/C(=C/c3cc(c(c(c3)Cl)OCC(=O)[O-])OC)/C(=NC2=O)[O-] C19642147
C[C@@H](C(=O)[O-])Oc1ccc(cc1)/C=C/2\C(=NC(=S)N(C2=O)CC=C)[O-] C19823973
c1cc(ccc1c2ccc(o2)/C=C\3/C(=O)N(C(=S)S3)[C@@H](CC(=O)[O-])C(=O)[O-])S(=O)(=O)N C33568175
c1ccc(cc1)c2cc(c3ccccc3n2)C(=O)N/N=C(\CCC(=O)[O-])/C(=O)[O-] C33900565
CS(=O)(=O)Nc1ccc(c(c1)[N-]S(=O)(=O)CCC(=O)[O-])Cl C37041103
c1c(c2c(c(c1Cl)[N-]S(=O)(=O)CCCC(=O)[O-])nsn2)Cl C37047712
c1c(cc(c(c1Cl)OC(F)F)Cl)[N-]S(=O)(=O)CC(=O)[O-] C37789687
COc1c(cccc1S(=O)(=O)[O-])Cc2cccc(c2OC)S(=O)(=O)[O-] C38644122
CC1=C2C(=NC(=NC2=O)SCC(=O)NCCCC(=O)[O-])S[C@@H]1C(=O)[O-] C39143255
c1ccc(c(c1)/C=N/NC(=O)CSc2c(=O)[nH]c(nn2)[O-])C(=O)[O-] C13025988
CN1CCN(CC1)S(=O)(=O)c2ccc(cc2)[N-]S(=O)(=O)c3ccc(cc3)C(=O)[O-] C13031070
CC1=C2C(=NC(=NC2=O)CSc3nc4cc(ccc4c(=O)n3CC=C)C(=O)[O-])S[C@H]1C(=O)[O-] C39646883
Cc1ccc(cc1)c2nnc(n2CCC(=O)[O-])SCC3=NC(=O)C4=C([C@@H](SC4=N3)C(=O)[O-])C C39646922
c1ccc2c(c1)C(=O)N([C@H](N2)SCc3[nH]c(=O)c4ccc(cc4n3)C(=O)[O-])CC(=O)[O-] C39647030
CC(C)OCCCNC(=O)CSc1nc(c(nn1)CCC(=O)[O-])[O-] C13235879
Cc1cc(cc(c1C)S(=O)(=O)Nc2cc(ccc2[O-])S(=O)(=O)N3CCOCC3)C(=O)[O-] C13079290
CCC1=C(S[C@H]([C@H]1C(=O)OCC)NC(=O)CSc2nc(c(nn2)CCC(=O)[O-])[O-])C C39703902
CCOC(=O)[C@H]1[C@@H](SC=C1c2cccs2)NC(=O)CSc3nc(c(nn3)CCC(=O)[O-])[O-] C39703912
CC(C)(C)NC(=O)NC(=O)CSc1nc(c(nn1)CCC(=O)[O-])[O-] C13092835
CCC1=C([C@@H]([C@@H](S1)NC(=O)CSc2nc(c(nn2)CCC(=O)[O-])[O-])C(=O)OCC)C C39704157
CCS(=O)(=O)N1CCc2c1ccc(c2)C(=O)CSc3nc(c(nn3)CCC(=O)[O-])[O-] C13093084
c1cc(ccc1/C=C\2/C(=O)N(C(=S)S2)[C@@H](CCC(=O)N)C(=O)[O-])C(=O)[O-] C39862175
COC(=O)c1ccc(cc1)c2ccc(o2)/C=C\3/C(=O)N(C(=S)S3)[C@H](CCC(=O)[O-])C(=O)[O-] C40567566
c1ccc(cc1)Cn2c(nnc2SCc3[nH]c(=O)c4ccc(cc4n3)C(=O)[O-])CC(=O)[O-] C13277726
CN/C(=C(\C#N)/C(=O)c1ccc(cc1)[N-]S(=O)(=O)c2ccccc2)/[O-] C51348013
c1cc2cc(ccc2nc1)/C=C\3/C(=O)N(C(=S)S3)[C@H](CCC(=O)[O-])C(=O)[O-] C54360823
Cn1c(c-2nc(nc2n(c1=O)C)SCC(=O)NCc3ccc(cc3)C(=O)[O-])[O-] C16363704
C/C(=N/S(=O)(=O)c1ccc(cc1)[N-]S(=O)(=O)c2ccccc2[N+](=O)[O-])/[O-] C01833494
Cn1cc(cn1)S(=O)(=O)[N-]c2cc(c(cc2C(=O)[O-])OC)OC(F)F C57118283
Cc1c2c(=O)[nH]c(nc2sc1C(=O)[O-])c3cccc(c3)S(=O)(=O)NCC(=O)[O-] C12788362
c1cnc(nc1[O-])SCc2nnc(n2N)CSc3nccc(n3)[O-] C58834974
c1cc(c(nc1)n2cncn2)[N-]S(=O)(=O)c3ccc(cc3)CCC(=O)[O-] C59893529
Cc1nnnn1c2ccc(c(c2)[N-]S(=O)(=O)c3ccc(c(c3)Cl)OCC(=O)[O-])F C60381047
Cc1c(c(on1)C)[N-]S(=O)(=O)c2cc(ccc2OC)/C=C/C(=O)[O-] C63476198
CS(=O)(=O)[N-]c1ccc(cc1)[N-]S(=O)(=O)c2ccc(s2)[N+](=O)[O-] C63911703
Cc1ccc(cc1[N-]S(=O)(=O)C)[N-]S(=O)(=O)c2ccccc2[N+](=O)[O-] C64373955
CCNC(=O)Nc1cccc(c1)[N-]S(=O)(=O)c2cc(cs2)C(=O)[O-] C67124434
Cc1cc(nc(n1)NS(=O)(=O)c2ccc(cc2)NC(=O)/C=C/C(=O)[O-])C C00835985
c1cc(c(cc1S(=O)(=O)N2CCOCC2)NC(=O)CCC(=O)[O-])Cl C11947476
Cc1ccc(cc1S(=O)(=O)NNC(=O)Cn2ccccc2=O)C(=O)[O-] C13032451
CCNC(=O)NC(=O)CSc1nc2ccccc2c(=O)n1CCC(=O)[O-] C13033778
c1cc(c(cc1C(=O)[O-])NC(=O)CSc2nnc(o2)[C@@H]3CCS(=O)(=O)C3)Cl C13036034
c1cc(cc(c1)NC(=O)CSc2nnc(o2)[C@@H]3CCS(=O)(=O)C3)C(=O)[O-] C13036052
CC[C@@H](c1ccc(cc1)C)NC(=O)Cn2cnc3c(c2=O)c(c(o3)C)C(=O)[O-] C13057229
c1cc(ccc1C(=O)NCC(=O)[O-])NC(=O)c2cc(ccc2Cl)[N+](=O)[O-] C13179782
c1cnc(nc1)NS(=O)(=O)c2ccc(cc2)NC(=O)[C@H]3CC=CC[C@H]3C(=O)[O-] C13255896
Cc1cc(no1)NC(=O)CN(C)S(=O)(=O)c2ccc(c(c2)C(=O)[O-])F C13269496
CN(C)S(=O)(=O)c1ccc(=O)n(c1)CC(=O)Nc2ccc(cc2)C(=O)[O-] C13276521
Cn1cccc1CC(=O)NNS(=O)(=O)c2cc(ccc2OC)C(=O)[O-] C13359127
CCNS(=O)(=O)c1ccc(cc1)C(=O)Nc2nc(cs2)CC(=O)[O-] C13407409
c1cc(ccc1/C=C\2/C(=O)NC(=O)N=C2[O-])OCC(=O)NC[C@H]3CCCO3 C09045560
Cc1c(c(n[nH]1)C)C(=O)C2=C(C(=O)N([C@@H]2c3ccccn3)CCCN4CCOCC4)[O-] C13727632
Cc1c(nc(nn1)SCC(=O)Nc2cccc(c2)S(=O)(=O)N(C)C)[O-] C09440952
c1cc(ccc1/C=C/2\C(=O)N(C(=S)S2)[C@H](CCC(=O)N)C(=O)[O-])C=O C27533222
C[C@H](C(=O)NCCN1CCOCC1)Sc2c3c(nc[n-]3)nc(n2)Cl C20624909
Cc1c(sc(n1)C)C(=O)C2=C(C(=O)N([C@H]2c3ccc(cc3)O)CCN4CCOCC4)[O-] C35567300
CCN1C(=O)c2cccc3c2c(cc(c3)S(=O)(=O)NCCC(=O)[O-])C1=O C35685842
Cn1cc(c2c1ccc(c2)C(=O)[O-])[C@H](C(=O)[O-])[NH+]3CCN(CC3)CCC#N C36358318
CCNc1nnc(s1)SCC2=NC(=O)C3=C([C@@H](OC3=N2)C)C(=O)[O-] C39693022
c1ccc(c(c1)/C=C\2/C(=O)N(C(=S)S2)[C@H](CCC(=O)N)C(=O)[O-])F C39862180
Cc1ccc(o1)C(=O)C2=C(C(=O)N([C@H]2c3ccc(c(c3)OC)O)CCO)[O-] C40075617
C=CCN/C(=C(\C#N)/C(=O)c1ccc(o1)S(=O)(=O)N2CCCCC2)/[O-] C50879090
COc1ccc(cc1)N/C(=C(\C#N)/C(=O)Cn2c(=O)c3ccccc3[nH]c2=O)/[O-] C51032838
CCCc1nnc(s1)/N=C(/C(=O)N2CCC[C@H](C2)C(=O)NCCC)\[O-] C51837164
c1c(c(oc1C(=O)[O-])Br)S(=O)(=O)NCC(=O)NC2CC2 C55313561
CCNC(=O)CN(C)S(=O)(=O)c1cc(oc1Br)C(=O)[O-] C55329645
CN(C)S(=O)(=O)c1cccc(c1)S(=O)(=O)[N-]c2ccccc2C(=O)N C24240926
c1ccc2c(c1)nc(s2)[C@@H](C#N)C(=O)COC(=O)c3cc(=O)[nH]c(n3)[O-] C58160813
Cn1ccnc1[C@H](c2cc(cc(c2)OC)OC)NC(=O)c3ccc(nn3)[O-] C29130030
Cn1c(c(cn1)C(=O)NCc2cccc(c2)[N-]S(=O)(=O)C)n3cccc3 C25239762
c1cc(oc1)/C=C/2\C(=O)N=C(S2)[N-]OC(=O)C[C@H]3C(=O)NC(=O)S3 C32597669
CN(CC(=O)N)C(=O)c1ccc(cc1)S(=O)(=O)[N-]c2ccccc2F C47109610
CN(CC(=O)N)C(=O)c1cccc(c1)S(=O)(=O)[N-]c2ccccc2Cl C47109593
c1cc(cc(c1)n2c(=O)ccc(n2)[O-])C(=O)NCCNC(=O)c3ccco3 C61374875
c1cc(cc(c1)n2c(=O)ccc(n2)[O-])C(=O)NCCNc3c(cccn3)C#N C61430418
CC(=O)Nc1cccc(c1)[N-]S(=O)(=O)CCNC(=O)N2CCOCC2 C62066430
Cc1cc(ccc1OCC(=O)[O-])S(=O)(=O)NNC(=O)c2cccn2C C63476494
Cc1c(nnc(c1C(=O)N(CCCO)S(=O)(=O)c2cccs2)[O-])C C63553820
CC(=O)c1ccc(cc1)S(=O)(=O)[N-]c2cc(c(cc2C(=O)N)OC)OC C63634310
CC(C)C(=O)N[C@H]1N=C(CS1)C/C(=N/c2[nH]nc(n2)c3ccccn3)/[O-] C64111431
CC(=O)Nc1cccc(c1)[N-]S(=O)(=O)c2cccc(c2)S(=O)(=O)NC C64467716
CCOC(=O)C1=C(N=C(/C(=C(/[O-])\OCC)/[C@H]1C(=O)OCC(=O)NC)C)C C23486093
C[C@@H](C(=O)NNC(=O)C[C@]1(CCSC1)C(=O)[O-])Oc2ccccc2F C64610496
CCCn1ccnc1[C@H]2CC(=O)Nc3c2cc(c(c3)[N-]S(=O)(=O)C)OC C65403267
CCS(=O)(=O)[N-]c1ccccc1C(=O)Nc2ccc(nc2)n3cncn3 C65842898
CCS(=O)(=O)[N-]c1ccccc1C(=O)NC2CCN(CC2)C(=O)OC C65896747
CCn1c2c(c(n1)C(=O)[O-])C[C@@H](CC2)NCc3cccnc3n4cncn4 C67650537
c1nc(c2c(n1)n(cn2)[C@@H]3[C@H]([C@@H]([C@@H](O3)CSCC[C@@H](C(=O)[O-])[NH3+])O)O)N C03869383
COC(=O)CNc1c(=O)[nH]c(=S)n(n1)[C@H]2[C@@H]([C@@H]([C@@H](O2)CO)O)O C01800209
CCSC([C@@H]([C@@H]([C@@H]([C@@H]([C@@H]([C@@H](CO)O)O)O)O)O)O)SCC C04403664
C([C@H]1[C@H]([C@@H]([C@@H]([C@@H](O1)O[C@@H]([C@@H](CO)O)[C@@H]([C@@H](C=O)O)O)O)O)O)O C04536515
c1c(ncc(n1)[C@@H]([C@@H]([C@@H](CO)O)O)O)[C@@H]([C@@H]([C@@H](CO)O)O)O C04544494
CCO/C(=N/NC(=O)C(=O)NN)/CCn1c(=O)c(c(c(=O)[nH]1)Cl)Cl C01622417
CCCO[C@H]1[C@H]([C@@H]([C@@H]([C@@H](O1)CO)O[C@@H]2[C@@H]([C@@H]([C@@H]([C@@H](O2)CO)O)O)O)O)O C05273649
c1ccc2c(c1)[nH]c(=O)c(n2)N/N=C/[C@@H]([C@H]([C@@H](CO)O)O)O C05286491
C1Cc2c(sc(c2C(=O)N)NC(=O)C(=O)NCCOCCO)C1 C06662684
C1CCN(C1)C(=S)SCC(=O)NNC=C2C(=O)NC(=O)NC2=O C09165097
Cc1c(c(sc1C(=O)N)NC(=O)C(=O)NCCO)C(=O)OC C09485901
Cn1c(c(c(=O)[nH]c1=O)C(=O)CSc2n[nH]c(=O)n2CCCOC)N C09836448
CCOC(=O)CCCSc1c(=O)[nH]c(=O)n(n1)[C@H]2[C@H]([C@@H]([C@@H](O2)CO)O)O C05386292
C([C@@H]1[C@H]([C@@H]([C@H]([C@@H](O1)OC[C@H]([C@H]([C@@H]([C@H](C=O)O)O)O)O)O)O)O)O C13541011
CCCCC(C[C@@H](COCCC)O)(C(=O)NN)C(=O)NN C16808183
CNC(=O)c1csc(n1)N/N=C/[C@@H]([C@H]([C@H](CO)O)O)O C16948551
CCOC(=O)CNc1nnnn1[C@@H]2[C@H]([C@@H]([C@H](O2)CO)O)O C16957935
c1ccc(cc1)/C=C\2/C(=O)NC(=N2)N/N=C/[C@@H]([C@H]([C@@H]([C@@H](CO)O)O)O)O C16958916
c1cn(c(=O)n(c1=O)C/C=N/NC(=S)N)C/C=N\NC(=S)N C17377248
COc1ccc(cc1)N2C(=O)/C(=C\NC(CO)(CO)CO)/C(=O)NC2=O C05558825
c1ccc2c(c1)cnnc2N/N=C/[C@@H]([C@@H]([C@H]([C@H](CO)O)O)O)O C22047808
CC(=O)N[C@H](C(=O)NC[C@]1([C@H]([C@@H]([C@@H](CO1)O)O)O)O)C(C)(C)SN=O C22059703
CC(=O)N[C@@H]1[C@H](C[C@@](O[C@H]1[C@@H]([C@@H](CO)O)O)(C(=O)OC)O)O C26254851
c1ccc(cc1)[C@@H](C#N)O[C@H]2[C@H]([C@H]([C@@H]([C@@H](O2)CO[C@H]3[C@H]([C@@H]([C@@H](CO3)O)O)O)O)O)O C31157933
c1ccc(cc1)[C@@H](C#N)O[C@H]2[C@H]([C@H]([C@@H]([C@@H](O2)CO[C@H]3[C@H]([C@@H]([C@H](CO3)O)O)O)O)O)O C31157937
c1ccc(cc1)[C@@H](C#N)O[C@H]2[C@H]([C@H]([C@@H]([C@@H](O2)CO[C@@H]3[C@H]([C@@H]([C@@H](CO3)O)O)O)O)O)O C31157942
C[C@]1([C@H]2CC[C@@H]([C@@H]1C(=O)OC)O2)C(=O)O[C@H]3[C@@H]([C@H]([C@@H]([C@H](O3)CO)O)O)O C31160213
c1cc(c(c(c1)O)O[C@H]2[C@H]([C@H]([C@@H]([C@@H](O2)CO)O)O)O)COC(=O)[C@]3(C=CCCC3=O)O C31160899
COC(=O)C1=CO[C@H]([C@@H]2[C@@H]1CC=C2CO)O[C@@H]3[C@@H]([C@H]([C@@H]([C@H](O3)CO)O)O)O C32911546
CC(=O)c1cccc(c1)NC(=O)/C(=N\NC(=S)NN)/[C@H]2C(=O)Nc3ccccc3[S@@]2=O C17216045
CS(=O)(=O)SCCNC(=O)N[C@@H]1[C@@H]([C@@H]([C@@H]([C@@H](O1)CO)O)O)O C33875496
Cc1cc2c(cc1N(C)C)n(c-3nc(=O)[nH]c(=O)c3n2)C[C@@H]([C@@H]([C@@H](CO)O)O)O C35653106
CN1[C@@H]2C=CC=C[C@@H]2C(=O)C(=C1O)C(=O)C[C@@H](c3cccs3)NC(CO)(CO)CO C35614465
CS(=O)(=O)NCCNS(=O)(=O)c1ccc(nc1)NN C36733375
c1cc(c(cc1[N+](=O)[O-])S(=O)(=O)NCCS(=O)(=O)N)NN C37408946
C([C@@H]1[C@H]([C@@H]([C@H]([C@@H](O1)O[C@H]([C@@H](CO)O)[C@@H]([C@@H](C=O)O)O)O)O)O)O C13541008
c1c(ncc(n1)[C@@H]([C@@H]([C@@H](CO)O)O)O)[C@H]([C@@H]([C@@H](CO)O)O)O C04544496
CC1=NN[C@@H]([C@H]1C(=O)NN)CSSC[C@@H]2C(=C(N=N2)C)C(=O)NN C39381027
COC[C@@H]1[C@@H]([C@@H]([C@@H]([C@@H](O1)COC[C@@H]2[C@@H]([C@@H]([C@@H]([C@@H](O2)CO)O)O)O)O)O)O C43889886
C([C@H]1[C@@H]([C@@H]([C@H]([C@@H](O1)O[C@H](C=O)[C@@H]([C@@H]([C@@H](CO)O)O)O)O)O)O)O C44169135
CC(=O)N[C@H](C(=O)N[C@@H]1[C@H]([C@H]([C@@H](O[C@@H]1O)CO)O)O)C(C)(C)SN=O C44608332
C([C@@H]1[C@@H]([C@H]([C@H]([C@H](O1)OC[C@H]([C@H]([C@H]([C@H](C=O)O)O)O)O)O)O)O)O C44830976
c1c(cc(cc1NCCCS(=O)(=O)N)S(=O)(=O)N)N C45071276
c1c(cncc1C(=O)NCCCS(=O)(=O)N)C#CCCO C45091822
c1cc(ccc1[C@H]([C@H](CO)O[C@H]2[C@@H]([C@H]([C@@H]([C@H](O2)CO)O)O)O)O)O C49181777
COCCn1cc(cn1)/C=N/Nc2nnc(n2N)SCC(=O)N C59914010
Cc1c(c(n(n1)CCO)C)/C=N/Nc2nnc(n2N)SCC(=O)N C59914414
c1c(cc(c(c1F)S(=O)(=O)N(CC(=O)N)CC(=O)N)F)N C61807307
CC(=O)NCCNS(=O)(=O)c1cc(c(nc1)N)[N+](=O)[O-] C62431229
C[C@H](CNC(=O)Nc1cnn(c1)CC(=O)N)N2CCOCC2 C65518909
Cc1cc(c(n1[C@H](C)COC)C)C(=O)CSc2nnc(n2CC(=O)[O-])c3ccc(cc3)Cl C13204610
Cc1cc(c(n1CC=C)C)C(=O)CSc2nnc(n2CCC(=O)[O-])c3ccc(cc3)F C13206543
Cc1cc(c(n1CCOC)C)C(=O)CSc2nc3ccccc3c(=O)n2CCCCCC(=O)[O-] C13223670
CCOc1cccc(c1OC(F)F)/C=C\2/C(=O)N(C(=S)S2)CCCCCC(=O)[O-] C13264703
CCOc1ccc(cc1OC)[C@@H]2C(=C(C(=O)N2CCCN3CCOCC3)[O-])C(=O)c4cc5ccccc5o4 C19938423
CCCCOc1ccc(cc1C)C(=O)C2=C(C(=O)N([C@@H]2c3cccnc3)CCCOC)[O-] C17145500
CCCOc1ccc(cc1OC)[C@@H]2C(=C(C(=O)N2CCN3CCOCC3)[O-])C(=O)c4ccc(cc4)OCC C20262893
CCN(CC)S(=O)(=O)c1ccc(c(c1)[N-]S(=O)(=O)c2ccsc2C(=O)OC)OC(C)C C22021452
CCCN1c2ccccc2[C@]3(C1=O)C(=C(C(=O)N3CCCN4CCOCC4)[O-])C(=O)c5ccc(cc5)OCC C24147445
COC(=O)CCCCCNC(=O)Cn1c(nnc1[S-])c2cccs2 C24468146
CCOc1ccc(cc1)C(=O)C2=C(C(=O)N([C@H]2c3cccc(c3)OCC=C)CCCn4ccnc4)[O-] C08859763
CCOc1ccc(cc1)[C@@H]2C(=C(C(=O)N2CCCn3ccnc3)[O-])C(=O)c4ccc(c(c4)Cl)OC C09292460
CCOc1cccc(c1)[C@@H]2C(=C(C(=O)N2c3nc(c(s3)C(=O)OCC=C)C)[O-])C(=O)c4ccncc4 C33375175
CCCCCOc1cccc(c1)[C@@H]2C(=C(C(=O)N2CCCN3CCOCC3)[O-])C(=O)c4ccncc4 C33379298
CCOc1cccc(c1)C(=O)C2=C(C(=O)N([C@@H]2c3ccc(cc3)OCC=C)CCCn4ccnc4)[O-] C33470292
CCCOc1cccc(c1)C(=O)C2=C(C(=O)N([C@@H]2c3ccc(cc3)F)CCCn4ccnc4)[O-] C33473449
CCCCOc1cccc(c1)C(=O)C2=C(C(=O)N([C@@H]2c3ccc(c(c3)OC)OC)CCCn4ccnc4)[O-] C33478355
CCCCOc1cccc(c1)C(=O)C2=C(C(=O)N([C@H]2c3ccc(c(c3)OC)OC)CCCn4ccnc4)[O-] C33478357
CCCOc1ccc(cc1OCC)[C@H]2C(=C(C(=O)N2Cc3cccnc3)[O-])C(=O)c4cccs4 C33497581
CCCOc1cccc(c1)[C@@H]2C(=C(C(=O)N2CCCOC)[O-])C(=O)c3ccc4c(c3)OCCO4 C09424269
CCOc1cc(ccc1OCC=C)[C@@H]2C(=C(C(=O)N2CCCn3ccnc3)[O-])C(=O)c4ccc(cc4)OC C33766318
CCCOc1ccc(cc1)[C@@H]2C(=C(C(=O)N2c3nc(c(s3)C(=O)OCC)C)[O-])C(=O)c4ccncc4 C33769080
CCCCOc1ccc(cc1OCC)[C@@H]2C(=C(C(=O)N2c3nccs3)[O-])C(=O)c4ccncc4 C33808417
CCCOc1ccc(cc1OCC)[C@@H]2C(=C(C(=O)N2CCCOC)[O-])C(=O)c3c(nc4n3cccc4)C C33814319
CCOC(=O)N1CCN(CC1)C(=O)CCc2c(nc(nn2)c3ccc(cc3)OCCC=C)[O-] C34764247
CCCCOc1ccc(cc1OCC)[C@H]2C(=C(C(=O)N2c3nnc(s3)C)[O-])C(=O)c4ccc(o4)C C34917180
CCCOc1cccc(c1)C(=O)C2=C(C(=O)N([C@H]2c3cccc(c3)[N+](=O)[O-])CCOC)[O-] C35274532
COc1cc(cc(c1OC)OC)[C@H]2C(=C(C(=O)N2CCCN3CCOCC3)[O-])C(=O)/C=C/c4ccccc4 C35443667
C=CCOc1cccc(c1)[C@H]2C(=C(C(=O)N2CCN3CCOCC3)[O-])C(=O)/C=C/c4ccccc4 C35443863
Cc1c(sc(n1)C)C(=O)C2=C(C(=O)N([C@@H]2c3cccc(c3)OCCC(C)C)CCCOC)[O-] C35566902
CCCCOc1ccccc1[C@@H]2C(=C(C(=O)N2CCCOC)[O-])C(=O)c3c(nc(s3)C)C C35567005
CCCC[C@H](CC)COC(=O)C[C@@H](C(=O)OC[C@@H](CC)CCCC)S(=O)(=O)[O-] C04097299
CCOc1ccc(cc1OC)[C@H]2C(=C(C(=O)N2Cc3cccnc3)[O-])C(=O)c4ccc(cc4)OCC=C C16734438
CC[C@@H](C(=O)c1c(c(c(=O)n(c1[O-])CCCOCC)C#N)C)Oc2ccc(cc2)F C38621324
CCOc1ccccc1[C@@H]2C(=C(C(=O)N2CCOC)[O-])C(=O)c3ccc(cc3)OCC=C C39827240
Cc1cccn2c1nc(c2C(=O)C3=C(C(=O)N([C@H]3c4ccc(cc4)OCC=C)CCCN5CCOCC5)[O-])C C40003762
CCCCN1[C@H](C(=C(C1=O)[O-])C(=O)c2ccc(cc2)S(=O)(=O)N3CCOCC3)c4ccc(cc4)OCC C40111503
C[C@H]1C(=C(C(=N1)C(=O)COC(=O)c2ccccc2[N-]S(=O)(=O)c3ccc(cc3)F)C)C(=O)OC C44657360
C[C@H](CCCC(C)C)COC(=O)C[C@@H](C(=O)OC[C@@H](C)CCCC(C)C)S(=O)(=O)[O-] C31362655
C[C@@H](CCCC(C)C)COC(=O)C[C@@H](C(=O)OC[C@@H](C)CCCC(C)C)S(=O)(=O)[O-] C31362657
CCN(CCC#N)c1ccc(cc1)/N=N\c2ccc(cc2OC)/N=N/c3cccc(c3)S(=O)(=O)[O-] C31361841
c1cc(ccc1/C=C\2/C(=O)N(C(=S)S2)CCCCCC(=O)NCCCC(=O)[O-])Br C15044893
CCOC(=O)C1=C(N=C(/C(=C(/[O-])\OCC)/[C@@H]1c2ccccc2C(F)(F)F)C[S@@](=O)c3ccccn3)C C26379421
CCOC(=O)C1=C(N=C(/C(=C(/[O-])\OCC)/[C@H]1c2ccccc2C(F)(F)F)C[S@@](=O)c3ccccn3)C C26379426
CCOCCOCc1cccc(c1)[N-]S(=O)(=O)c2c(cccc2[N+](=O)[O-])C C55633195
CCOCCOC(=O)c1ccccc1[N-]S(=O)(=O)c2cccc(c2)[N+](=O)[O-] C57476425
CCCCCCNS(=O)(=O)c1ccc(cc1C)[N-]S(=O)(=O)CC C57477371
CCOC(=O)C1=C([C@H](C(=N1)C)C(=O)C2=C(C(=O)N([C@@H]2c3cccc(c3)Cl)CCCN4CCOCC4)[O-])C C13751353
CC(C)OCCOCc1cccc(c1)[N-]S(=O)(=O)c2ccc(cc2)[N+](=O)[O-] C65832897
CCCOc1ccc(cc1OCCC)[N-]S(=O)(=O)c2cnn(c2)CC C66577632
C(CSc1c(sc(=S)s1)SCCC(=O)[O-])C(=O)[O-] C03108688
Cc1ccc(c(c1)Oc2ccc(cc2C(=O)[O-])S(=O)(=O)NC)C(=O)[O-] C13273668
CCn1c2ccc(cc2nc1COc3ccc(cc3OC)/C=C/C(=O)[O-])C(=O)[O-] C13318119
c1cc(ccc1[C@@H](CC(=O)[O-])NS(=O)(=O)c2ccc(c(c2)C(=O)[O-])Br)Cl C13347320
c1cc(ccc1[C@H](CC(=O)[O-])NS(=O)(=O)c2ccc(c(c2)C(=O)[O-])Br)Cl C13347323
c1ccc(c(c1)OCCC(=O)Nc2cc(ccc2C(=O)[O-])C(=O)[O-])F C13392135
c1ccn(c1)c2ccc(cc2)C(=O)Nc3cc(ccc3C(=O)[O-])C(=O)[O-] C13392376
Cc1ccc(cc1)/C=C\2/C(=O)N(C(=S)S2)CC(=O)Nc3cc(ccc3C(=O)[O-])C(=O)[O-] C16921768
C[C@H](C(=O)[O-])Oc1ccccc1/C=C\2/C(=O)N(C(=S)S2)c3ccc(c(c3)C(=O)[O-])O C16929562
Cc1cccc(c1C)N2C(=O)/C(=C\c3ccc(cc3)O[C@H](C)C(=O)[O-])/C(=NC2=S)[O-] C19681510
Cc1cccc(c1C)N2C(=O)/C(=C/c3ccc(cc3)O[C@H](C)C(=O)[O-])/C(=NC2=S)[O-] C15799826
CCc1ccccc1N2C(=O)/C(=C/c3ccc(c(c3)Cl)OCC(=O)[O-])/C(=NC2=O)[O-] C19812088
c1cc(ccc1/C=C/C(=O)[O-])S(=O)(=O)[N-]c2ccc(c(c2)S(=O)(=O)N3CCCC3)Cl C13349697
CC(=O)c1ccc(cc1)S(=O)(=O)[N-]c2cc(ccc2Cl)C(=O)[O-] C25763785
CC(=O)[C@@H]1[C@H](C[C@@]2([C@]1(CC(=O)[C@]3([C@H]2CC=C([C@H]3CC(=O)[O-])C(C)(C)C(=O)[O-])C)C)C)O C31163574
COc1cc(cc(c1OCC(=O)[O-])CC=C)/C=C\2/C(=NC(=S)N(C2=O)c3ccccc3F)[O-] C16195379
CCc1cc(nc(n1)SC/C(=N/S(=O)(=O)c2ccc(cc2)C)/[O-])[O-] C32522328
C/C(=C\C(=O)[O-])/CC[C@H]1C(=C)CC[C@@H]2[C@@]1(C[C@@H](C[C@@]2(C)C(=O)[O-])O)C C35270701
C/C(=C\C(=O)[O-])/CC[C@H]1C(=C)CC[C@H]2[C@@]1(C[C@@H](C[C@@]2(C)C(=O)[O-])O)C C35270705
Cc1cc(sc1C(=O)[O-])S(=O)(=O)[N-]c2c(ccs2)C(=O)N C36825315
c1cc(c(cc1S(=O)(=O)N)[N-]S(=O)(=O)CCC(=O)[O-])Cl C37048740
c1ccc2c(c1)nc(s2)c3ccc(o3)/C=C\4/C(=O)N(C(=S)S4)[C@H](CC(=O)[O-])C(=O)[O-] C02441178
CC\1=C(C(=C(C(=O)/C1=C\c2ccc(o2)N(C)C)CCC(=O)[O-])[O-])C#N C39127635
COC(=O)c1ccc(cc1)S(=O)(=O)[N-]c2cc(ccc2C(=O)[O-])F C13313247
C1CCC2=C3C(=NC(=NC3=O)S[C@@H](CC(=O)[O-])C(=O)[O-])S[C@@H]2C1 C39698191
c1cc(c(cc1Cl)[N-]S(=O)(=O)c2cc(c(cc2Cl)Cl)C(=O)[O-])n3cncn3 C13183334
COc1cc(c(cc1C(=O)[O-])Cl)[N-]S(=O)(=O)c2ccc(cc2)C#N C13267784
Cc1cc(c(s1)C)S(=O)(=O)[N-]c2nnc(s2)SCC(=O)[O-] C41018470
Cc1cc(sc1C(=O)[O-])S(=O)(=O)[N-]c2ccc(nc2)OCC(F)(F)F C42792396
C[C@H](/C(=N/c1nnc(s1)C(C)C)/[O-])Sc2nc3c(c(n2)[O-])CCC3 C41607644
C[C@@H](/C(=N/c1nnc(s1)C(C)C)/[O-])Sc2nc3c(c(n2)[O-])CCC3 C41607647
CCc1nnc(s1)/N=C(/[C@H](CC)Sc2nc3c(c(n2)[O-])CCC3)\[O-] C41607660
CC[C@@H](/C(=N/c1nnc(s1)C)/[O-])Sc2nc3c(c(n2)[O-])CCCC3 C41628427
c1cc(ccc1c2ccc(n2/N=C(/N)\[S-])CCC(=O)[O-])Br C19809643
COC(=O)c1ccc(cc1)S(=O)(=O)[N-]c2ccc(cc2C(=O)[O-])F C52781936
Cc1c(sc(n1)[S-])CC(=O)NNC(=O)c2c(cn(n2)c3ccccc3)[O-] C10159892
C[C@@H](C(=O)[O-])Oc1ccc(cc1)/C=C/2\C(=O)N=C(S2)[N-]c3ccc(cc3)NC(=O)C C16907129
C[C@@H](C(=O)[O-])Oc1cccc(c1)/C=C/2\C(=O)N=C(S2)[N-]c3ccc(cc3)NC(=O)C C16909427
c1cc(sc1)S(=O)(=O)[N-]c2cc(ccc2N3CCCC3)C(=O)[O-] C32971155
c1cc(cc(c1)S(=O)(=O)Nc2ccc(c(c2)C(=O)[O-])N3CCSCC3)C(=O)[O-] C58163578
Cc1cc(sc1C(=O)[O-])S(=O)(=O)[N-]c2ccc(c(c2)NC(=O)C)F C45946144
C[C@@H](C(=O)[O-])Sc1nc2ccc(cc2s1)NC(=O)c3ccccc3C(=O)[O-] C59449161
COC(=O)c1cccc(c1)S(=O)(=O)[N-]c2cc(c(cc2C(=O)[O-])F)F C60367202
COC(=O)c1ccc(c(c1)S(=O)(=O)[N-]c2cccc(c2C(=O)[O-])F)Cl C47202437
CCOCCS(=O)(=O)[N-]c1c(cc(cc1Br)Br)C(=O)[O-] C63153831
c1cc(ccc1C(=O)[O-])S(=O)(=O)[N-]c2ccc3c(c2)sc(n3)C4CC4 C63879347
CCOC(=O)c1c(csc1N/C=C/2\C(=NC(=NC2=O)[S-])[O-])c3cccs3 C16956698
CCOC(=O)c1c(csc1N/C=C\2/C(=NC(=NC2=O)[O-])[O-])CC(C)C C18204051
CC(C)CS(=O)(=O)[N-]c1ccc(c(c1)[N-]S(=O)(=O)c2cccs2)F C66581297
Cc1cnc(o1)c2cccc(c2)[N-]S(=O)(=O)c3cc([nH]c3)C(=O)[O-] C66814629
Cc1c(c(c(c(c1O)C)S[C@H](CC(=O)[O-])C(=O)[O-])O)C C01757398
c1ccc(c(c1)c2ccc(o2)C=C(C(=O)[O-])C(=O)[O-])[N+](=O)[O-] C00091376
CCOC(=O)c1c(c([nH]c1C(=O)[O-])C(=O)[O-])C(=O)OCC C02519536
c1cc(ccc1NCc2ccc(o2)C(=O)[O-])SCC(=O)[O-] C08702255
c1cc(c(c(c1)[N+](=O)[O-])[O-])/C=N/[C@H](Cc2cnc[nH]2)C(=O)[O-] C06188133
CNS(=O)(=O)c1ccc(c(c1)C(=O)[O-])NOCC(=O)[O-] C13277331
COc1cc(c(cc1OCC(=O)[O-])Br)/C=C\2/C(=O)NC(=O)N=C2[O-] C20233301
c1cc2c(cc1[N-]S(=O)(=O)CCC(=O)[O-])C(=O)NC2=O C20245715
CCCCO[P@](=O)([O-])S[P@](=O)([O-])OCCCC C17106106
CC(=C)C(=O)OCC(COC(=O)C(=C)C)OP(=O)([O-])[O-] C34065239
c1cnc(nc1)[N-]S(=O)(=O)c2cnn(c2)CCC(=O)[O-] C35658931
CCn1cc(cc1C(=O)[O-])S(=O)(=O)[N-]c2cc(no2)C C36864111
CCn1cc(cc1C(=O)[O-])S(=O)(=O)[N-]c2nncs2 C36864142
Cn1cc(cc1C(=O)[O-])S(=O)(=O)[N-]c2nnc(o2)C3CC3 C36900697
c1c(c[nH]c1C(=O)[O-])S(=O)(=O)[N-]c2nnc(o2)C3CC3 C36900698
c1cc(cc(c1)n2cnnn2)[N-]S(=O)(=O)CCC(=O)[O-] C37024026
c1cc(ncc1[N-]S(=O)(=O)CCCC(=O)[O-])n2cncn2 C37029843
c1cc(ccc1CS(=O)(=O)[N-]c2nncs2)C(=O)[O-] C37466023
COCCOCC(=O)Nc1cc(cc(c1)C(=O)[O-])C(=O)[O-] C37583127
c1cc(c(cc1C(=O)[O-])[N+](=O)[O-])[N-]S(=O)(=O)C(F)F C37591849
CCc1c(c(c([nH]1)C(=O)OCC)C)CC(C(=O)[O-])C(=O)[O-] C37624674
c1cc(c(cc1C(=O)[O-])[N+](=O)[O-])[N-]S(=O)(=O)c2c[nH]nc2 C37744898
c1cc(c(cc1n2cnnn2)[N-]S(=O)(=O)CC(=O)[O-])F C37789628
Cc1cc(nc2c1cccc2)N/N=C(/CCC(=O)[O-])\C(=O)[O-] C05024777
c1cc(c(nc1)n2cncn2)[N-]S(=O)(=O)CCCC(=O)[O-] C40499610
CC(C)(C(=O)[O-])NS(=O)(=O)c1ccc(c(c1)[N+](=O)[O-])[O-] C40910839
C[C@@H](c1[n-]nnn1)NS(=O)(=O)c2ccc(s2)C(=O)[O-] C44929703
C[C@H](c1[n-]nnn1)NS(=O)(=O)c2cc(n(c2)C)C(=O)[O-] C44929808
C[C@@H](c1[n-]nnn1)NS(=O)(=O)c2cc(cs2)C(=O)[O-] C44929891
C[C@H](c1[n-]nnn1)NS(=O)(=O)c2ccsc2C(=O)[O-] C44929908
CCc1ccc(cc1S(=O)(=O)NCc2[n-]nnn2)C(=O)[O-] C44929997
Cc1cc(sc1C(=O)[O-])S(=O)(=O)NCc2[n-]nnn2 C44930008
c1cc(c(cc1C(=O)[O-])S(=O)(=O)NCc2[n-]nnn2)F C44930123
C[C@@H](C(=O)[O-])S(=O)(=O)[N-]c1ccc(nc1)n2cncn2 C49048312
C[C@@H](C(=O)[O-])S(=O)(=O)[N-]c1ccc(nc1)n2ccnc2 C49048728
COC(=O)CS(=O)(=O)[N-]c1cccc(c1)/C=C/C(=O)[O-] C49593351
Cc1c(sc(n1)Cc2ccc(o2)C(=O)[O-])CCC(=O)[O-] C57904022
CCc1ccc(cc1S(=O)(=O)[N-]c2cnoc2)C(=O)[O-] C60393553
COc1ccc(cc1S(=O)(=O)[N-]c2cnoc2)C(=O)[O-] C60393593
COCc1c(nnn1c2cc(cc(c2)C(=O)[O-])C(=O)[O-])C#N C62218882
COCc1c(nnn1c2cc(cc(c2)C(=O)[O-])C(=O)[O-])C=O C62218885
COC(=O)c1c(n(nn1)c2cc(cc(c2)C(=O)[O-])C(=O)[O-])N C62218914
c1cc(oc1Cn2c(c(nn2)C(=O)[O-])c3ccncc3)C(=O)[O-] C62317728
CCCCc1c(sc(n1)NC(=O)/C=C/C(=O)[O-])C(=O)[O-] C62469395
c1cc(c(cc1[N+](=O)[O-])[N-]S(=O)(=O)C(F)F)C(=O)[O-] C62823947
c1cc(c(cc1[N+](=O)[O-])[N-]S(=O)(=O)c2cc[nH]c2)C(=O)[O-] C62823949
CCOCCS(=O)(=O)[N-]c1ccc(c(c1)C(=O)[O-])Cl C63153728
CCOCCS(=O)(=O)[N-]c1cc(c(cc1C(=O)[O-])F)F C63153817
CCOC(=O)CCS(=O)(=O)[N-]c1c(nccn1)C(=O)[O-] C63216403
Cc1cc(no1)CS(=O)(=O)[N-]c2c(nccn2)C(=O)[O-] C63216439
c1cc(ccc1C(=O)[O-])S(=O)(=O)c2cc(ccc2C(=O)[O-])C(=O)[O-] C03683791
c1c(cc(cc1C(=O)[O-])NS(=O)(=O)c2cc(cs2)C(=O)[O-])C(=O)[O-] C13300068
c1cc(oc1)/C=C/C=C\2/C(=O)N=C(S2)[N-]c3ccc(cc3)C(=O)[O-] C20227137
Cn1c2ccccc2nc1/C=C/3\C(=O)N=C(S3)[N-]c4ccccc4C(=O)[O-] C20227141
Cn1c2ccccc2nc1/C=C/3\C(=O)N=C(S3)[N-]c4cccc(c4)C(=O)[O-] C20227143
c1c(csc1S(=O)(=O)[N-]c2cc(c(cc2Cl)Cl)Cl)C(=O)[O-] C21808582
c1cc(cc(c1)[N-]C2=NC(=O)/C(=C\c3cccs3)/S2)C(=O)[O-] C28296975
c1cc(ccc1[N-]S(=O)(=O)c2cc(sc2Br)C(=O)[O-])Cl C32585641
c1ccc(cc1)/C(=N/S(=O)(=O)c2ccc(cc2)/N=C\3/C=C(C(=O)c4c3cccc4)[O-])/[O-] C34914526
c1cc(oc1/C=C\2/C(=O)NC(=N2)[S-])c3cc(cc(c3)C(=O)[O-])C(=O)[O-] C35668719
CCC1=C([C@@H](N2C(=CSC2=N1)C=C([O-])[O-])c3ccccc3F)C(=O)OC C36048691
CC1=C([C@H](N2C(=CSC2=N1)C=C([O-])[O-])c3ccccc3F)C(=O)OCC=C C36048764
Cc1cc(ccc1Br)S(=O)(=O)[N-]c2cc(ccc2F)C(=O)[O-] C12771826
Cc1cc(cc(c1C)S(=O)(=O)[N-]c2cc(cc(c2)F)F)C(=O)[O-] C13278618
Cc1cc(sc1C(=O)[O-])S(=O)(=O)[N-]c2ccc(c(c2)Cl)Cl C37238903
c1cc(c(cc1C(=O)[O-])[N-]S(=O)(=O)c2ccc(s2)Cl)Cl C13262831
Cc1c(sc(n1)[O-])S(=O)(=O)[N-]c2cc(ccc2Cl)C(=O)[O-] C37417811
C[C@@]1(CC[C@H]2[C@](O1)(CC[C@@H]([C@]2(C)CC(=O)[O-])C(C)(C)C(=O)[O-])C)C=C C15194965
c1cc(c(cc1C(=O)[O-])[N-]S(=O)(=O)c2ccc(c(c2)C(=O)[O-])Br)Cl C13027559
c1ccc(c(c1)[C@@H]2C(=C(C(=O)N2c3cc(ccc3Cl)C(=O)[O-])[O-])C(=O)c4ccco4)F C13214838
Cc1ccc(cc1N2[C@H](C(=C(C2=O)[O-])C(=O)c3ccco3)c4c(ccs4)C)C(=O)[O-] C13216140
Cc1ccc(cc1Cl)[N-]S(=O)(=O)c2ccc(c(c2)C(=O)[O-])Br C13345460
c1cc(c(cc1C(=O)[O-])[N-]S(=O)(=O)c2ccc(cc2F)Cl)Cl C13262845
C[C@@]1(CC[C@H]2[C@@](O1)(CC[C@H]([C@@]2(C)CC(=O)[O-])C(C)(C)C(=O)[O-])C)C=C C43510092
c1cc(c(cc1[N-]S(=O)(=O)c2ccc(c(c2)Cl)F)C(=O)[O-])Cl C47318107
c1cc(c(cc1[N-]S(=O)(=O)c2ccc(s2)Cl)Cl)C(=O)[O-] C48807575
c1cc(c(cc1[N-]S(=O)(=O)c2cc(sc2Cl)Cl)Cl)C(=O)[O-] C48807578
C[C@@H](/C(=N/c1nnc(s1)C(C)C)/[O-])Sc2nc3c(c(n2)[O-])CCCC3 C08017298
c1cc(c(cc1Br)Cl)[N-]S(=O)(=O)c2cc(oc2Br)C(=O)[O-] C49735275
c1cc(ccc1C(=O)[O-])[N-]S(=O)(=O)c2ccc(c(c2)C(F)(F)F)Cl C36748160
c1cc(c(cc1[N+](=O)[O-])/C=C\2/C(=O)N=C(S2)[N-]c3ccc(cc3C(=O)[O-])O)[O-] C16933067
CCc1ccc(s1)S(=O)(=O)[N-]c2ccc(cc2SC)C(=O)[O-] C55577605
Cc1cc(c(cc1Cl)OC)[N-]S(=O)(=O)c2cc(c(s2)C(=O)[O-])C C45946102
c1cc(nc(c1)C(F)(F)P(=O)([O-])[O-])C(F)(F)P(=O)([O-])[O-] C27560114
CC12C=C(C([C@@H]([C@@H]1C(=O)[O-])C(=O)[O-])([C@@H]([C@@H]2C(=O)[O-])C(=O)[O-])Cl)Cl C04611549
C[C@@H](C(=O)[O-])Oc1cccc(c1)/C=C\2/C(=O)N=C(S2)[N-]c3cc(cc(c3)C(=O)[O-])C(=O)[O-] C16928485
CC[C@H](C(=O)[O-])Oc1ccccc1/C=C\2/C(=O)N=C(S2)[N-]c3cc(cc(c3)C(=O)[O-])C(=O)[O-] C16928501
C[C@@H](C(=O)[O-])Oc1cccc(c1)/C=C\2/C(=O)N=C(S2)[N-]c3ccc(cc3)C(=O)[O-] C16936573
c1cc(ccc1C(=O)[O-])[N-]S(=O)(=O)c2ccc(s2)Br C06438242
CC\1=Nc2c(c(nc(n2)SCC=C)[O-])[C@@H](/C1=C(/[O-])\OC)c3ccccc3 C04292270
Cc1cc(cc(c1C)C(=O)[O-])[N-]S(=O)(=O)c2ccc(s2)Cl C62348908
c1cc(ccc1S(=O)(=O)[N-]c2ccc(cc2F)C(=O)[O-])I C63009485
CCOCCS(=O)(=O)[N-]c1cc(cc(c1)C(=O)[O-])C(=O)[O-] C63153706
Cc1cc(cc(c1[N-]S(=O)(=O)c2cc(cc(c2)F)F)C(=O)[O-])F C63879149
c1cc(oc1)/C=C/2\C(=O)N=C(S2)[N-]c3cc(cc(c3)C(=O)[O-])C(=O)[O-] C39869932
c1cc(oc1)/C=C/C=C/2\C(=O)N=C(S2)[N-]c3cc(cc(c3)C(=O)[O-])C(=O)[O-] C39869935
c1ccc(c(c1)/C=C\2/C(=O)N=C(S2)[N-]c3cc(cc(c3)C(=O)[O-])C(=O)[O-])[N+](=O)[O-] C16928385
Cc1ccc(c(c1)Cl)S(=O)(=O)[N-]c2ccc(c(c2)C(=O)[O-])Cl C47318139
c1ccc(c(c1)/C=C/S(=O)(=O)[N-]c2ccc(cc2)C(=O)[O-])Cl C66575012
c1ccc(c(c1)/C=C/S(=O)(=O)[N-]c2ccc(c(c2)C(=O)[O-])Cl)Cl C66583926
CCCc1nnc(n1CC(=O)[O-])SCc2nc(no2)c3ccsc3 C12791736
CCCCN([C@H](C)CC)C(=O)Cn1cnc2c(c1=O)c(c(o2)C)C(=O)[O-] C13056581
c1c(cc(cc1C(=O)[O-])NC(=O)CN2C(=O)[C@H](NC2=O)CCC(=O)[O-])C(=O)[O-] C13235139
c1cc(cc(c1)NS(=O)(=O)c2ccc(c(c2)[N+](=O)[O-])S[C@H](CC(=O)[O-])C(=O)[O-])C(=O)[O-] C13274742
CCOCCCn1c(nnc1Sc2c(cccn2)C(=O)[O-])c3ccncc3 C13279459
c1cc(c(cc1C(=O)[O-])OCC(=O)Nc2cc(cc(c2)C(=O)[O-])C(=O)[O-])[N+](=O)[O-] C13317870
COCCCn1c(=O)c2c3c(sc2nc1SCC(=O)N4CCC[C@H](C4)C(=O)[O-])CCCC3 C13393756
c1cc(c(cc1S(=O)(=O)Nc2cc(cc(c2)C(=O)[O-])C(=O)[O-])[N+](=O)[O-])NCCCN3CCOCC3 C13610576
CCOc1cccc(c1)C(=O)C2=C(C(=O)N([C@@H]2c3ccco3)CCCN4CCOCC4)[O-] C19973923
Cc1c(cnn1c2ccccc2)C(=O)C3=C(C(=O)N([C@H]3c4ccccc4F)CCCN5CCOCC5)[O-] C08921798
Cc1c(cnn1c2ccccc2)C(=O)C3=C(C(=O)N([C@@H]3c4ccc(cc4)F)CCCN5CCOCC5)[O-] C09176867
CCCOc1cccc(c1)[C@H]2C(=C(C(=O)N2CCN3CCOCC3)[O-])C(=O)c4ccco4 C20265383
CC(=O)c1cccc(c1)NC(=O)C(=C(c2c(nc3cc(ccc3n2)[N+](=O)[O-])[O-])C(=O)C(=O)OC)[O-] C16957917
COC(=O)c1ccc(cc1)[C@H]2C(=C(C(=O)N2Cc3cccnc3)[O-])C(=O)/C=C/c4ccco4 C33538204
COC(=O)c1ccc(cc1)[C@@H]2C(=C(C(=O)N2Cc3cccnc3)[O-])C(=O)/C=C/c4ccco4 C33538208
CCOc1cc(ccc1OCC=C)[C@H]2C(=C(C(=O)N2CCOC)[O-])C(=O)c3ccc(o3)C C33555006
CCCCOc1ccc(cc1OC)[C@@H]2C(=C(C(=O)N2CCCOC)[O-])C(=O)c3ccncc3 C33774811
Cc1c(n2ccccc2n1)C(=O)C3=C(C(=O)N([C@@H]3c4ccc(cc4)OC)CCCOC)[O-] C33814294
CCN(CC)c1ccc(cc1)[C@@H]2C(=C(C(=O)N2Cc3cccnc3)[O-])C(=O)c4c(nc(s4)C)C C35567575
CCN(CC)c1ccc(cc1)[C@H]2C(=C(C(=O)N2Cc3cccnc3)[O-])C(=O)c4c(nc(s4)C)C C35567576
CCOc1ccc(cc1OCC)[C@@H]2C(=C(C(=O)N2Cc3ccco3)[O-])C(=O)c4c(nc(s4)C)C C35567680
CC[C@@H]1C(=O)N(Cc2cc(ccc2O1)[N-]S(=O)(=O)c3ccccc3C#N)CCCOC C35886959
CCOC(=O)c1c(cn(n1)c2c(c(c(s2)C(=O)OC)C)C(=O)OC)[O-] C00948421
CCN(CC)S(=O)(=O)c1ccc(cc1)C(=O)C2=C(C(=O)N([C@@H]2c3ccccc3)CCOC)[O-] C13127211
COc1ccc(cc1)N2C(=O)C(C(=NC2=O)[O-])(CCc3ccncc3)CCc4ccncc4 C08680804
c1cc(cc(c1)NOCCS(=O)(=O)[O-])NC(=O)Nc2cccc(c2)NOCCS(=O)(=O)[O-] C38653595
CC1=C(C(=N[C@H]1C(=O)CSc2nnc(n2CC(=O)[O-])c3ccc(cc3)Cl)C)C(=O)C C13203801
c1cc(cc(c1)N2[C@@H](C(=C(C2=O)[O-])C(=O)c3ccco3)c4ccc(cc4)OCC(=O)[O-])C(=O)[O-] C13214111
CC1=C(C(=N[C@H]1C(=O)CSc2nc3cc(ccc3c(=O)n2CC=C)C(=O)[O-])C)C(=O)C C13364233
CCCCn1c(c(c(c(c1=O)C#N)C)/C=C\2/C(=O)N(C(=S)S2)CCCC(=O)[O-])N3CCCC3 C39990370
CCCCN1[C@@H](C(=C(C1=O)[O-])C(=O)c2ccc(cc2)S(=O)(=O)N(C)C)c3ccc(o3)C C40110959
CC(C)CC(=O)C1=C(C(=O)N([C@@H]1c2cccc(c2)[N+](=O)[O-])CCCOC)[O-] C40358614
CC(=O)SCC(=O)c1ccc(nc1)[N-]S(=O)(=O)c2ccc(cc2)OCCCOC C42878310
COC(=O)/C(=C(\C1=Nc2nnc(n2C1=O)/N=C(/Nc3ccc(cc3)Cl)\[O-])/C(=O)c4ccncc4)/[O-] C05399702
CCCCn1c(=O)ccc(n1)C(=O)Oc2ccc(cc2)[N-]S(=O)(=O)C C54737759
COCCSc1nnc(s1)[N-]S(=O)(=O)c2ccc(cc2)[N+](=O)[O-] C59239708
COCCSc1nnc(s1)[N-]S(=O)(=O)c2cccc(c2)[N+](=O)[O-] C59241016
COCCn1ccc2c1ccc(c2)[N-]S(=O)(=O)c3ccc(cc3)S(=O)(=O)C(F)F C60318310
COCCOCCS(=O)(=O)[N-]c1ccccc1C(=O)c2ccc(cc2)OC C62274392
c1cnc(nc1)[N-]S(=O)(=O)c2ccc(cc2)N/N=C(\C#N)/C(=N/c3ccc(cc3)S(=O)(=O)N)/[O-] C13134702
CCOC(=O)C1=C(N=NC1)S(=O)(=O)[N-]c2ccc(cc2C(=O)OC)C C63952114
CCOC(=O)C1=C(N=NC1)S(=O)(=O)[N-]c2ccc(cc2C(=O)OC)F C63952115
CCOC(=O)COc1cccc(c1)/C(=N/S(=O)(=O)c2ccccc2)/[O-] C65762879
CCOC(=O)COc1cccc(c1)/C(=N/S(=O)(=O)c2ccc(cc2)C#N)/[O-] C65764380
CCOC(=O)c1csc(n1)[N-]S(=O)(=O)c2cccc(c2)C(=O)OC C66247217
CCOC(=O)c1csc(n1)[N-]S(=O)(=O)c2ccc(cc2)OCCOC C66247271
CCOC(=O)c1csc(n1)[N-]S(=O)(=O)c2cc(ccc2C(=O)OC)F C66247308
C1CCC(=CC1)[C@@]2(CCCC(C2=O)(CCC(=O)[O-])CCC(=O)[O-])CCC(=O)[O-] C25501134
CCOC(=O)c1ccc(nc1C)C(=O)Oc2ccc(cc2)[N-]S(=O)(=O)C C66517311
CCn1cc(cn1)S(=O)(=O)[N-]c2cc(ccc2OC(C)C)C(=O)OC C66584056
c1cc(cnc1)/C=C/2\C(=O)N(C(=S)S2)c3cc(cc(c3)C(=O)[O-])C(=O)[O-] C05371017
c1cc(ccc1/C=C/2\C(=O)N(C(=S)S2)CCCC(=O)[O-])OCC(=O)[O-] C06210113
CC(=O)c1ccc(cc1)NC(=O)c2ccc(cc2C(=O)[O-])C(=O)[O-] C00179517
c1cc(c(cc1[N+](=O)[O-])NC(=O)[C@H]2[C@H]3C[C@@H]([C@H]2C(=O)[O-])C=C3)[O-] C13469628
c1cc(ccc1C(=O)[O-])NS(=O)(=O)c2cc(cs2)C(=O)[O-] C15243164
c1cc(c(cc1C(=O)[O-])S(=O)(=O)[N-]c2nncs2)Cl C19231383
CCOc1cc(cc(c1[O-])[N+](=O)[O-])/C=C/2\C(=NC(=S)S2)[O-] C19312579
c1cc(c(cc1/C=C/2\C(=NC(=S)S2)[O-])Cl)OCC(=O)[O-] C19810471
C[C@]12C[C@@]3(CC(C1)(CC(C2)(C3)[C@H](C(=O)[O-])Cl)CC(=O)[O-])C C19878569
c1cc(cnc1)[N-]S(=O)(=O)c2ccc(c(c2F)C(=O)[O-])F C21056484
Cc1cccc(n1)[N-]S(=O)(=O)c2ccc(c(c2)C(=O)[O-])Cl C21519740
Cc1cc(on1)[N-]S(=O)(=O)c2cc(ccc2Cl)C(=O)[O-] C21814738
Cc1c(c(on1)C)S(=O)(=O)[N-]c2cc(ccc2F)C(=O)[O-] C24433312
Cc1c(non1)[N-]S(=O)(=O)c2cc(ccc2Cl)C(=O)[O-] C28249090
c1ccc(c(c1)/C=N/n2c(nnc2[S-])c3ccccn3)C(=O)[O-] C28352825
CC(=O)[C@@H]1[C@@H](C[C@@]2([C@]1(CC(=O)[C@]3([C@H]2CC=C([C@H]3CC(=O)[O-])C(C)(C)C(=O)[O-])C)C)C)O C31163581
c1cc2c[nH]nc2cc1[N-]S(=O)(=O)c3cc(cs3)C(=O)[O-] C35038002
Cc1c(c(on1)C)S(=O)(=O)[N-]c2cccc(c2C(=O)[O-])F C35306740
C/C=C(\C)/[C@@H]1[C@H]([C@@H]2[C@@H]([C@@H](CC[C@@H]2C=C1C)OS(=O)(=O)[O-])C)/C=C/C=C/C(=O)[O-] C35455901
c1cc(cnc1)/C=C\2/C(=O)N(C(=S)S2)c3cc(cc(c3)C(=O)[O-])C(=O)[O-] C35643822
c1c(cc(c(c1C(=O)[O-])Cl)S(=O)(=O)[N-]c2nncs2)Cl C35660028
c1cc(c(c(c1)F)C#N)[N-]S(=O)(=O)c2ccsc2C(=O)[O-] C36157622
C[C@@]12C[C@]3(CC(C1)(CC(C2)(C3)[C@@H](C(=O)[O-])Cl)CC(=O)[O-])C C36378878
c1cc(c(cc1C(=O)[O-])S(=O)(=O)[N-]c2c(ccs2)C#N)F C36983792
COc1c(cccn1)[N-]S(=O)(=O)c2cc(cs2)C(=O)[O-] C37045670
Cc1cc(sc1C(=O)[O-])S(=O)(=O)[N-]c2ncc(s2)C C37238711
Cc1cc(sc1C(=O)[O-])S(=O)(=O)[N-]c2nc(cc(n2)C)C C37238935
c1cc(ncc1Cl)[N-]S(=O)(=O)c2ccsc2C(=O)[O-] C37370762
Cc1c(sc(n1)[O-])S(=O)(=O)Nc2cc(ccc2C(=O)[O-])F C37417842
c1csc(c1C#N)[N-]S(=O)(=O)c2ccsc2C(=O)[O-] C37464895
Cc1ccc(cc1C(=O)[O-])S(=O)(=O)[N-]c2c(ccs2)C#N C37464910
Cc1c(c(sn1)[N-]S(=O)(=O)/C=C/c2ccccc2)C(=O)[O-] C37675858
Cc1ccc(c(c1)S(=O)(=O)[N-]c2c(c(ns2)C)C(=O)[O-])F C37675887
Cc1ccc(cc1F)S(=O)(=O)[N-]c2c(c(ns2)C)C(=O)[O-] C37675888
Cc1c(sc(n1)[O-])S(=O)(=O)[N-]c2cccc(c2)[N+](=O)[O-] C37856250
C(C(=O)[O-])Sc1c(sc(=S)s1)SCC(=O)[O-] C03051869
Cc1c(sc(n1)[O-])S(=O)(=O)[N-]c2ccc(cc2)[N+](=O)[O-] C37926396
c1cc(cc(c1)[N-]S(=O)(=O)c2cnc(nc2)Cl)C(=O)[O-] C40691326
c1cc(c(cc1[N-]S(=O)(=O)c2cc(cnc2)F)C(=O)[O-])F C44260695
Cc1c(sc(n1)[O-])S(=O)(=O)[N-]c2ccccc2[C@H](C)O C49549154
Cc1c(sc(n1)[O-])S(=O)(=O)[N-]c2ccc(cc2OC)F C49571892
CC[C@@H](/C(=N/c1nnc(s1)C)/[O-])Sc2nc(cc(n2)[O-])C C08624694
CCc1cc(nc(n1)S[C@@H](C)/C(=N/c2nnc(s2)C)/[O-])[O-] C41626342
CCc1cc(nc(n1)S[C@H](C)/C(=N/c2nnc(s2)C)/[O-])[O-] C41626345
CCCCN1C(=O)/C(=C\c2ccc(cc2)C(=O)[O-])/C(=NC1=O)[O-] C17206250
c1cc2c(cc1[N-]S(=O)(=O)c3cc(cs3)C(=O)[O-])c[nH]n2 C32591570
c1c(cc(cc1C(=O)[O-])n2c(c(nn2)C=O)C3CCC3)C(=O)[O-] C62218891
c1c(cncc1[N-]S(=O)(=O)[C@@H]2CCS(=O)(=O)C2)C(=O)[O-] C62947035
Cc1ccc(cc1S(=O)(=O)[N-]c2cc(cnc2)C(=O)[O-])Cl C62947040
c1cc(c(cc1C(=O)[O-])F)[N-]S(=O)(=O)c2cc(cnc2)F C63009536
c1cc(ccc1C(=O)[O-])NC(=O)c2ccc(c(c2)S(=O)(=O)Nc3ccc(cc3)C(=O)[O-])F C02918298
CCOC(=O)c1cnc(nc1Nc2cc(cc(c2)C(=O)[O-])C(=O)[O-])SC C08021130
CCn1c(=O)c2ccc(cc2nc1SCC(=O)Nc3ccccc3C(=O)[O-])C(=O)[O-] C13232447
c1cc(ccc1c2nnc(n2CCC(=O)[O-])SCC(=O)Nc3cc(ccc3Cl)C(=O)[O-])F C13233146
c1cc(c(cc1C(=O)[O-])NC(=O)CSc2nc3cc(ccc3c(=O)n2CCC(=O)[O-])Cl)Cl C13234069
Cc1c(c(n2c(n1)nc(n2)SCC(=O)Nc3ccc(cc3)C(=O)[O-])C)CC(=O)[O-] C13234347
Cc1c(c(n2c(n1)nc(n2)SCC(=O)Nc3c(cc(cc3Cl)Cl)C(=O)[O-])C)CCC(=O)[O-] C13234565
c1ccc2c(c1)c(=O)n(c(n2)SCC(=O)Nc3ccc(cc3)C(=O)[O-])CCCCCC(=O)[O-] C13234664
CC(=O)Nc1ccc(cc1)c2ccc(cc2)S(=O)(=O)Nc3cc(cc(c3)C(=O)[O-])C(=O)[O-] C13239516
CCn1c(nnc1SCC(=O)Nc2cc(ccc2C(=O)[O-])C(=O)[O-])c3cccs3 C13254469
CCn1c2ccccc2nc1SCC(=O)Nc3cc(ccc3C(=O)[O-])C(=O)[O-] C13254720
Cc1ccc(cc1)n2c(nnc2SCC(=O)Nc3cc(cc(c3)C(=O)[O-])C(=O)[O-])c4ccncc4 C13272378
C=CCn1c(=O)c2ccc(cc2nc1SCC(=O)Nc3cc(ccc3C(=O)[O-])F)C(=O)[O-] C13273710
c1ccc2cc(c(cc2c1)C(=O)[O-])NC(=O)CSc3nnc(n3CC(=O)[O-])c4cccs4 C13274253
c1cc(sc1)c2nnc(n2CC(=O)[O-])SCC(=O)Nc3cc(ccc3C(=O)[O-])F C13274258
c1cc(ccc1c2nnc(n2CC(=O)[O-])SCC(=O)Nc3cc(ccc3C(=O)[O-])F)Cl C13274309
Cc1ccc(cc1)c2nnc(n2CCC(=O)[O-])SCC(=O)Nc3cc(ccc3C(=O)[O-])F C13274363
COC(=O)c1ccc(cc1)S(=O)(=O)Nc2cc(cc(c2)C(=O)[O-])C(=O)[O-] C13300062
c1cc(c(cc1C(=O)[O-])OCC(=O)Nc2ccc(cc2C(=O)[O-])Br)[N+](=O)[O-] C13317871
Cc1c(sc2c1c(=O)n(c(n2)SCC(=O)Nc3cc(cc(c3)C(=O)[O-])C(=O)[O-])CC=C)C C13341851
CC(C)N(C)S(=O)(=O)c1cccc(c1)C(=O)Nc2cc(ccc2C(=O)[O-])C(=O)[O-] C13391863
C[C@@H](C(=O)Nc1cc(ccc1C(=O)[O-])C(=O)[O-])Sc2ccc(cc2)[N+](=O)[O-] C13392207
Cc1ccc(c(c1)n2c(nnn2)SCC(=O)Nc3cc(ccc3C(=O)[O-])C(=O)[O-])C C13417124
Cc1ccc(cc1NC(=O)COc2ccc(cc2C(=O)[O-])C(=O)[O-])[N+](=O)[O-] C13421965
COCCOc1ccc(cc1NC(=O)COc2ccc(cc2C(=O)[O-])C(=O)[O-])C(F)(F)F C13422059
c1ccc(c(c1)CCNC(=O)COc2ccc(cc2C(=O)[O-])C(=O)[O-])OC(F)F C13422532
Cc1cc(ccc1NC(=O)COc2ccc(cc2C(=O)[O-])C(=O)[O-])N3CCCC3 C13422622
COc1ccccc1/C=C\2/C(=O)N(C(=S)S2)CC(=O)Nc3cc(ccc3C(=O)[O-])C(=O)[O-] C16921828
CC[C@@H](C(=O)[O-])Oc1ccc(cc1)/C=C\2/C(=O)N(C(=S)S2)c3ccc(c(c3)O)C(=O)[O-] C16929403
CC[C@H](C(=O)[O-])Oc1ccc(cc1)/C=C\2/C(=O)N(C(=S)S2)c3ccc(c(c3)C(=O)[O-])O C16929525
CC[C@@H](C(=O)[O-])Oc1ccc(cc1)/C=C\2/C(=O)N(C(=S)S2)c3ccc(c(c3)C(=O)[O-])O C16929528
c1ccc(cc1)c2cc([nH]n2)c3nnc(n3/N=C/c4ccccc4OCC(=O)[O-])[S-] C18068972
CC(=CCC[C@]1([C@@H]2CC[C@@]([C@@H]3[C@@H]2c4c(cc5c(c4O3)CN(C5=O)[C@@H](CCC(=O)[O-])C(=O)[O-])O1)(C)O)C)C C35458816
Cc1ccc(cc1S(=O)(=O)Nc2cc(ccc2[O-])S(=O)(=O)Nc3ccc(cc3)OC)C(=O)[O-] C13027702
c1cc(ccc1OCc2nc([nH]n2)SCC(=O)Nc3cc(ccc3C(=O)[O-])C(=O)[O-])Cl C13395295
CCOC(=O)[C@@H]1[C@H](C(=C(N1)C)C(=O)CSc2nc(c(c(n2)[O-])CCC(=O)[O-])C)C C39693236
C1CCC2=C(C1)[C@@H]([C@@H](S2)NC(=O)CSc3nc(c(nn3)CCC(=O)[O-])[O-])C#N C39703860
CCC1=C[C@@H]([C@H](S1)NC(=O)CSc2nc(c(nn2)CCC(=O)[O-])[O-])C(=O)OCC C39703882
c1cc2c(cc1NC(=O)CSc3nc(c(nn3)CCC(=O)[O-])[O-])OC4(O2)CCCCC4 C13093075
C=CCn1c(=O)c2ccc(cc2nc1SCc3[nH]c(=O)c4ccc(cc4n3)C(=O)[O-])C(=O)[O-] C13230707
Cc1c(c(nc(n1)SCC(=O)NC(=O)N[C@H]2CCC[C@@H]([C@@H]2C)C)[O-])CCC(=O)[O-] C46302361
CC[C@@H](C(=O)[O-])Oc1cccc(c1)/C=C/2\C(=O)N=C(S2)[N-]c3ccc(cc3)NC(=O)C C16908856
CC[C@@H](C(=O)[O-])Oc1ccccc1/C=C/2\C(=O)N=C(S2)[N-]c3ccc(cc3)NC(=O)C C16911242
CC[C@H](C(=O)[O-])Oc1ccccc1/C=C/2\C(=O)N=C(S2)[N-]c3ccc(cc3)NC(=O)C C16911240
CCOC(=O)/C(=C\Nc1ccccc1[N-]S(=O)(=O)c2ccc(c(c2)C(=O)[O-])F)/C#N C13261935
Cc1cc(c(c(c1)C(=O)[O-])NS(=O)(=O)c2ccc(c(c2)F)OCCCC(=O)[O-])C C60360580
COCCCNC(=O)CN1CCN(CC1)c2ccc(cc2C(=O)[O-])[N-]S(=O)(=O)c3cccs3 C63600944
CC(C)(C)NC(=O)CN1CCN(CC1)c2ccc(cc2C(=O)[O-])[N-]S(=O)(=O)c3cccs3 C63600947
Cc1cc(ccc1[N-]S(=O)(=O)c2cc(cs2)C(=O)[O-])C(=O)NCC(C)C C65078949
CCNC(=O)Cn1ccc(n1)[N-]S(=O)(=O)c2cc(c(cc2C)O)C(=O)[O-] C67245284
c1cc(cc(c1)OCC(=O)Nc2cc(cc(c2)C(=O)[O-])C(=O)[O-])[N+](=O)[O-] C02949343
CCC(C)(C)[C@H]1CCc2c(sc(c2C#N)NC(=O)CCCC(=O)[O-])C1 C05950867
Cc1ccc(cc1S(=O)(=O)Nc2ccc(cc2)C(=O)[O-])C(=O)Nc3ccccc3C(=O)[O-] C09861233
c1ccc(cc1)n2c(nnn2)SCC(=O)Nc3cc(cc(c3)C(=O)[O-])C(=O)[O-] C02786648
CCC(CC)NC(=O)COc1c(cc(c(c1C(=O)[O-])Cl)Cl)Cl C13014809
Cc1cc(nc(c1C(=O)[O-])S[C@@H](C)C(=O)NCCC2=CCCCC2)C C13022230
Cn1c(nnc1SCC(=O)Nc2cc(ccc2C(=O)[O-])C(=O)[O-])c3ccccc3Cl C13260099
CC(C)[C@@H](C(=O)[O-])n1c(nnc1SCC(=O)Nc2cc(ccc2C(=O)[O-])F)c3cccs3 C13274563
CCn1c(nnc1SCC(=O)Nc2cc(cc(c2)C(=O)[O-])C(=O)[O-])c3ccc(cc3)OC C13348861
CCCCn1c(=O)c2c(c(sc2nc1SCC(=O)Nc3cc(cc(c3)C(=O)[O-])C(=O)[O-])C)C C13353889
Cc1cccc(c1)c2nnc(n2C)SCC(=O)Nc3cc(ccc3C(=O)[O-])C(=O)[O-] C13395979
CCn1c(nnc1SCC(=O)Nc2cc(ccc2C(=O)[O-])C(=O)[O-])c3ccc(cc3)OC C13396363
c1ccc(cc1)n2c(nnc2SCC(=O)Nc3cc(ccc3C(=O)[O-])C(=O)[O-])c4cccs4 C13412866
c1cc(c(cc1C(=O)[O-])C(=O)[O-])OCC(=O)Nc2ccc(c(c2)C(F)(F)F)Br C13422827
CCCC[C@H](C)C(=O)/C=C\[C@H]1[C@@H](C[C@H]2[C@@H]1C/C(=C/CCCC(=O)[O-])/C2)O C27646144
CC(C)C[C@@H](C(=O)OC)N=C(c1c([nH]c(=S)nc1[O-])[O-])C(=C([O-])OC)F C31434675
C=C[C@@H](COC(=[N-])C(Cl)(Cl)Cl)NC(=O)C(Cl)(Cl)Cl C05601163
c1cc(sc1CSCC(=O)Nc2nc(cs2)CC(=O)[O-])Cl C37433733
C(CCC(=O)[O-])C/C=C\C[C@H](/C=C/C=C/C=C\[C@H](CCCC(=O)[O-])O)O C04632132
CCC1=C([NH+]=C([C@H]1C(=O)[O-])CC2=NC(=C([C@@H]2C(=O)[O-])CC)C(=O)[O-])C(=O)[O-] C39568451
CCCc1cc(nc(n1)SCC(=O)Nc2cc(cc(c2)C(=O)[O-])C(=O)[O-])[O-] C13356525
CCCc1cc(nc(n1)SCC(=O)Nc2cc(ccc2C)C(=O)[O-])[O-] C13345037
CCc1ccc(cc1)[C@H]2C(=C(C(=O)N2CCCO)[O-])C(=O)c3cccs3 C40046312
CC(C)CCOc1cccc(c1)[C@H]2C(=C(C(=O)N2)[O-])C(=O)c3cccs3 C40115683
CCCOc1ccc(cc1C)C(=O)C2=C(C(=O)N[C@H]2/C=C/c3ccccc3)[O-] C40123837
CCCCOc1ccc(cc1C)C(=O)C2=C(C(=O)N[C@H]2c3cccs3)[O-] C40124115
CC(C)c1ccc(cc1)[C@H]2C(=C(C(=O)N2)[O-])C(=O)c3ccc(cc3)OCC=C C40125235
c1cc(c(cc1Cl)Cl)c2nc(cs2)CC(=O)NCCCC(=O)[O-] C40287526
CCSCc1cc(nc(n1)SCC(=O)Nc2cccc(c2C)C)[O-] C41631536
c1ccc(c(c1)CCNC(=O)CCn2c(nnc2[S-])c3cccs3)F C45579037
c1cc(ccc1c2nnc(n2CC(=O)[O-])SCc3[nH]c(=O)c4ccc(cc4n3)C(=O)[O-])Cl C13232565
c1cc(ccc1C(=O)[O-])S(=O)(=O)[N-]c2c(c3c(s2)CCCC3)C(=O)NC[C@H]4CCCO4 C24574594
COCCCN/C(=C(\C#N)/C(=O)c1ccc(cc1Cl)Br)/[O-] C49104424
CCCCCCN/C(=C(\C#N)/C(=O)c1cc(cc(c1)Br)F)/[O-] C49229370
CCc1ccc(cc1)N/C(=C(\C#N)/C(=O)CCCC[C@H]2CCSS2)/[O-] C50837204
CC[C@@H](C(=O)[O-])Oc1ccc(cc1)/C=C\2/C(=O)N=C(S2)[N-]c3ccc(c(c3)C(=O)[O-])O C16933487
Cc1ccc(cc1)/C=C\S(=O)(=O)[N-]c2ccc(cc2)C(=O)NCC(C)C C55639513
CC[C@H](C)NC(=O)c1ccc(cc1)[N-]S(=O)(=O)/C=C/c2ccc(cc2)C C57121464
c1cc(cc(c1)F)CCNC(=O)CCn2c(nnc2[S-])c3cccs3 C58140911
CCCS(=O)(=O)[N-]c1cccc(c1C)NC(=O)/C=C/c2ccc(cc2)F C58172194
CS(=O)(=O)[N-]c1ccccc1CNC(=O)CCc2cc(ccc2F)F C53515033
c1cc(cc(c1)[P@](=O)(O)[O-])OCCOc2cccc(c2)P(=O)([O-])[O-] C59447005
Cc1ccc(cc1C(=O)[O-])S(=O)(=O)Nc2cc(ccc2Oc3ccccc3)C(=O)[O-] C60376648
C=CCn1c(c(c(nc1=S)[O-])[C@@H](c2ccccn2)c3c([nH]c(=S)n(c3=O)CC=C)[O-])[O-] C18179240
CCCS(=O)(=O)[N-]c1cccc(c1)C(=O)N[C@@H]2C[C@H]2c3ccccc3 C62299302
CCOc1cc(ccc1O)/C=C\2/C(=O)N=C(S2)[N-]c3cc(cc(c3)C(=O)[O-])C(=O)[O-] C16928323
CCS(=O)(=O)[N-]c1ccccc1C(=O)NCC(C)(C)c2ccccc2 C65843374
C=CCN/C(=C(\C#N)/C(=O)Cc1csc(n1)c2ccc(s2)Cl)/[O-] C66508254
c1ccc(c(c1)/C=C/S(=O)(=O)[N-]c2ccc(cc2OCCO)F)Cl C66583061
CCCS(=O)(=O)[N-]c1ccccc1C(=O)N[C@H]2C[C@H]2c3cccc(c3)F C67332495
Cc1c2cc3c(cc2oc(=O)c1CC(=O)NCCCCCC(=O)[O-])occ3C(C)(C)C C02115373
CN1C(=O)/C(=C/c2ccc(cc2)C(=O)NCCCCCCCCCCC(=O)[O-])/SC1=S C08869999
CCc1c(sc(c1C(=O)OCC)NC(=O)CSc2c(c(cc(n2)C)C)C(=O)[O-])C C13021985
CCCCn1c(=O)c2ccc(cc2nc1SCC(=O)NCc3ccc(cc3)F)C(=O)[O-] C13044081
CCCCn1c(=O)c2ccc(cc2nc1SCC(=O)NCc3ccc(cc3)C)C(=O)[O-] C13044166
c1cc(cc(c1)NC(=O)c2ccc(cc2)Cl)/C=C/3\C(=O)N(C(=S)S3)CCCCCC(=O)[O-] C13058230
CCOC(=O)Cc1csc(n1)SCC(=O)Nc2ccc(cc2C(=O)[O-])Br C13345012
C[C@@H](C(=O)[O-])n1c(nnc1SCC(=O)Nc2ccccc2SC(F)F)c3cccs3 C13403110
CCCCN(C)c1ccc(cc1C(=O)[O-])NS(=O)(=O)c2ccc(cc2)C(=O)C C32962052
CCCOc1cccc(c1)c2nc(c(nn2)CCC(=O)NCc3cccc(c3)F)[O-] C34765344
CC1=C([C@H](N2C(=CSC2=N1)/C=C(/NCCCOC)\[O-])c3ccccc3)C(=O)OC C34923539
CCN/C(=C/C1=CSC2=NC(=C([C@H](N12)c3ccccc3)C(=O)OCCOC)C)/[O-] C35692535
CC1=C([C@@H](N2C(=CSC2=N1)/C=C(/NCCOC)\[O-])c3ccccc3)C(=O)OC(C)C C35693664
CC1=C([C@H](N2C(=CSC2=N1)/C=C(/NCc3cccnc3)\[O-])c4cccs4)C(=O)OCC=C C35697121
CCOC(=O)C1=C(N=C2N([C@@H]1c3ccccc3)C(=CS2)/C=C(/NCCOC)\[O-])C C36049895
CCOC(=O)C1=C(N=C2N([C@H]1c3ccccc3)C(=CS2)/C=C(/NCCOC)\[O-])C C36049896
CCc1cccc(c1N/C(=N/C=C/2\C(=NN(C2=O)c3ccccc3)C(=O)OCC)/[S-])CC C16958444
CCCCSc1nnc(s1)/N=C(/C(=C/c2ccc(c(c2)OCC)O)/C#N)\[O-] C39997000
CCCCOc1cccc(c1)[C@@H]2C(=C(C(=O)N2CCCO)[O-])C(=O)c3ccc(cc3)Br C40047789
CCCCOc1ccccc1[C@@H]2C(=C(C(=O)N2CCCO)[O-])C(=O)c3ccc(cc3)Br C40047855
CC(C)COc1ccc(cc1)C(=O)C2=C(C(=O)N([C@H]2c3c(cccc3Cl)Cl)CCCO)[O-] C40048588
CCCOc1ccc(cc1C)C(=O)C2=C(C(=O)N([C@H]2c3ccc(cc3)CC)CCCO)[O-] C40048974
CCCCOc1ccc(cc1C)C(=O)C2=C(C(=O)N([C@@H]2c3ccc(cc3)SC)CCCO)[O-] C40052463
Cc1cc(ccc1OCC(C)C)C(=O)C2=C(C(=O)N([C@H]2c3ccc(cc3)Cl)CCCO)[O-] C40052489
Cc1cc(ccc1OCC(C)C)C(=O)C2=C(C(=O)N([C@@H]2/C=C/c3ccccc3)CCCO)[O-] C40052744
CC(C)c1ccc(cc1)[C@H]2C(=C(C(=O)N2CCCO)[O-])C(=O)c3ccc(cc3)OCC=C C40053625
Cc1ccc(cc1F)C(=O)C2=C(C(=O)N([C@H]2c3cccc(c3)OCCC(C)C)CCCO)[O-] C40053769
c1ccc(c(c1)COc2cccc(c2)C(=O)C3=C(C(=O)N([C@@H]3c4ccc(cc4)F)CCCO)[O-])Cl C40054778
CCCCOc1ccc(c(c1)C)C(=O)C2=C(C(=O)N([C@H]2c3ccc(cc3)Br)CCO)[O-] C40083722
CCCCOc1ccc(c(c1)C)C(=O)C2=C(C(=O)N([C@@H]2c3c(cccc3Cl)F)CCO)[O-] C40083912
CCCCN1[C@H](C(=C(C1=O)[O-])C(=O)c2ccc(c(c2)C)OCC=C)c3ccc(cc3)O C40092343
CCCCN1[C@H](C(=C(C1=O)[O-])C(=O)c2ccc(c(c2)C)OCC=C)c3cccc(c3)O C40092412
CCCCOc1ccc(cc1C)C(=O)C2=C(C(=O)N([C@@H]2/C=C/c3ccccc3)CCO)[O-] C40092911
CC(C)(C)c1ccc(cc1)[C@@H]2C(=C(C(=O)N2CCOCCO)[O-])C(=O)c3cc4ccccc4o3 C40096988
CSc1ccc(cc1)[C@H]2C(=C(C(=O)N2CCO)[O-])C(=O)c3cccc(c3)OCc4ccccc4Cl C40102931
CCCOc1cccc(c1)[C@@H]2C(=C(C(=O)N2)[O-])C(=O)c3ccc(c(c3)C)OCC=C C40123910
CCCCOc1ccc(cc1C)C(=O)C2=C(C(=O)N[C@@H]2c3ccc(cc3)C(=O)OC)[O-] C40124066
CCCCOc1ccccc1[C@H]2C(=C(C(=O)N2)[O-])C(=O)c3ccc(cc3)OCC=C C40125289
CCC1=C([C@H](N2C(=CSC2=N1)/C=C(/NCCOC)\[O-])c3cccs3)C(=O)OC C40401080
CCOc1cc(ccc1O)[C@@H]2c3c(nc(s3)[S-])S[C@H]([C@@H]2C(=O)OCC)C(=O)OCC C40475767
Cc1c(sc(n1)NC(=O)c2ccc(cc2)COCC(F)(F)F)c3nnc(n3CC=C)[S-] C45886522
CCc1cccc2c1[nH]cc2C(=O)CSc3nnc(n3CCC(=O)[O-])c4ccc(cc4)F C13206548
COCCOc1ccc(cc1)NC(=O)c2ccc(cc2)S(=O)(=O)[N-]c3ccccc3Cl C46769548
CCOC(=O)c1ccc(cc1)NC(=O)CS/C(=C/c2ccc(cc2)Br)/C(=O)[O-] C15055626
CCn1c(c(c(n1)C)C[N-]/C(=N\C(=O)c2ccccc2Cl)/Nc3ccccc3OCC)C C32972144
CCCn1cc(c(n1)C)C[N-]/C(=N/C(=O)c2ccc(c(c2)F)C)/Nc3cccc(c3)OC C32972826
Cc1ccc(cc1NC(=O)/C(=C\c2cc(c(c(c2)OC)OCC(=O)[O-])CC=C)/C#N)Cl C59248477
COc1cc(cc(c1OCC(=O)[O-])CC=C)/C=C(/C#N)\C(=O)Nc2cccc(c2Cl)Cl C59336529
CCCS(=O)(=O)[N-]c1cccc(c1C)NC(=O)/C=C/c2c(nn(c2Cl)CC(C)C)C C60098453
Cc1ccc(c(c1)N2CCN(CC2)/C(=N/c3ccc(cc3)C(=O)[O-])/NCCCOC)C C63668519
COc1ccc(cc1)/C=C\2/C(=O)N(C(=S)S2)CCCCCC(=O)Nc3ccc(cc3)C(=O)[O-] C03864865
c1ccc(c(c1)CCNC(=O)CSc2ncc(n2c3ccc(cc3)F)C(=O)[O-])OC(F)F C13094330
c1cc(sc1)c2nnc(n2CCC(=O)[O-])SCC(=O)NCCc3ccc(cc3Cl)Cl C13192319
c1cc(cc(c1)S(=O)(=O)NCCC(=O)[O-])C(=O)/C=C/c2ccc(o2)c3cccc(c3Cl)Cl C13264639
Cc1ccc(cc1)NC(=O)COc2ccc(cc2OC)/C=C(\CC(=O)[O-])/c3nc4ccccc4s3 C13356937
c1cc(ccc1c2ccc(o2)/C=C/C(=O)c3ccc(cc3)S(=O)(=O)NCCCC(=O)[O-])Cl C13366517
CCCOc1ccc(cc1NS(=O)(=O)c2cc(ccc2OC)/C=C/C(=O)[O-])C(F)(F)F C13367847
CCCc1nnc(n1CC(=O)[O-])SCC(=O)Nc2cc(ccc2Sc3ccc(cc3)F)Cl C13442775
COCCOc1cc(c(cc1OC)C(=O)[O-])NC(=O)/C=C/c2ccc(c(c2)Cl)Br C13451326
CCOc1ccc(cc1OC)CNC(=O)c2ccc(c(c2)[N-]S(=O)(=O)c3ccc(cc3)F)Cl C31982253
Cc1ccc(cc1)[C@H]2C(=C(N=C3N2C(=CS3)/C=C(/NC(C)C)\[O-])C)C(=O)OCCOC C35696220
CCN/C(=C/C1=CSC2=NC(=C([C@H](N12)c3ccccc3Cl)C(=O)OCCOC)C)/[O-] C36050078
CC1=C([C@@H](N2C(=CSC2=N1)/C=C(/NC3CC3)\[O-])c4ccccc4Cl)C(=O)OCCOC C36050079
CCN(CC)C(=O)C1=C(N=C2N([C@H]1c3ccccc3Cl)C(=CS2)/C=C(/NCCOC)\[O-])C C36050274
CCCCN(CCCC)C(=O)c1c[nH]c2ccc(cc2c1=O)S(=O)(=O)[N-]c3cccc(c3C)Cl C06181484
CCc1ccc(cc1)NC(=O)CSC2=C([C@H]([C@@H](C(=N2)[O-])C(=O)OCC)c3ccccc3Cl)C#N C36685799
Cc1cc(ccc1OCC=C)C(=O)C2=C(C(=O)N([C@@H]2c3cc(c(c(c3)Br)O)OC)CC=C)[O-] C40027460
COc1cc(ccc1O)[C@H]2C(=C(C(=O)N2CC=C)[O-])C(=O)c3cccc(c3)OCc4ccccc4Cl C40030115
CCCCOc1ccc(cc1C)C(=O)C2=C(C(=O)N([C@@H]2/C=C/c3ccccc3)CCCO)[O-] C40052475
CC(C)CCOc1cccc(c1)[C@H]2C(=C(C(=O)N2CCCO)[O-])C(=O)c3cc4ccccc4o3 C40053149
Cc1ccc(cc1)COc2cccc(c2)C(=O)C3=C(C(=O)N([C@@H]3c4ccc(cc4)C)CCCO)[O-] C40054888
COc1ccc(cc1[C@H]2C(=C(C(=O)N2CCOCCO)[O-])C(=O)c3ccc(cc3)Cl)Br C40076659
CCOc1ccc(c(c1)C)C(=O)C2=C(C(=O)N([C@@H]2c3ccccc3Cl)CCOCCO)[O-] C40081408
CCCCN1[C@H](C(=C(C1=O)[O-])C(=O)c2ccc(cc2C)OCCC)c3ccc(c(c3)OC)O C40082638
CCCCOc1ccc(c(c1)C)C(=O)C2=C(C(=O)N([C@H]2c3ccc(cc3)CC)CCO)[O-] C40083742
CCCOc1ccccc1[C@H]2C(=C(C(=O)N2CCO)[O-])C(=O)c3ccc(c(c3)C)OCC C40085818
CCCOc1ccc(cc1C)C(=O)C2=C(C(=O)N([C@H]2c3cccc(c3)OCC=C)CCO)[O-] C40091631
CCCCN1[C@@H](C(=C(C1=O)[O-])C(=O)c2ccc(c(c2)C)OCCC)c3ccc(c(c3)OC)O C40091746
CCCCN1[C@H](C(=C(C1=O)[O-])C(=O)c2ccc(c(c2)C)OCCC)c3ccc(c(c3)OC)O C40091747
CCCOc1ccc(cc1)[C@H]2C(=C(C(=O)N2CCO)[O-])C(=O)c3ccc(c(c3)C)OCC=C C40092150
CCCCN1[C@H](C(=C(C1=O)[O-])C(=O)c2ccc(c(c2)C)OCC=C)c3ccc(c(c3)OC)O C40092363
Cc1cc(ccc1OC(C)C)C(=O)C2=C(C(=O)N([C@H]2c3cccc(c3)OCC=C)CCO)[O-] C40093398
CCCOc1ccccc1[C@H]2C(=C(C(=O)N2CCO)[O-])C(=O)c3ccc(c(c3)C)OC(C)C C40093497
CCOc1cc(ccc1OCc2ccccc2)[C@@H]3C(=C(C(=O)N3CCO)[O-])C(=O)c4ccc(c(c4)F)C C40099982
CCOc1cccc(c1)C(=O)C2=C(C(=O)N([C@H]2c3c(cccc3Cl)Cl)CCOCCO)[O-] C40100809
CCCOc1cccc(c1)C(=O)C2=C(C(=O)N([C@H]2c3cccc(c3)OCC=C)CCO)[O-] C40101361
CCOc1ccccc1[C@H]2C(=C(C(=O)N2CCO)[O-])C(=O)c3cccc(c3)OCc4ccccc4Cl C40102901
CCOc1cccc(c1)[C@@H]2C(=C(C(=O)N2CCO)[O-])C(=O)c3cccc(c3)OCc4ccc(cc4)Cl C40103062
CCOc1cccc(c1)[C@H]2C(=C(C(=O)N2CCO)[O-])C(=O)c3ccc(cc3)OCc4ccccc4Cl C40109597
CCCOc1ccc(cc1C)C(=O)C2=C(C(=O)N[C@H]2c3ccc(c(c3)OC)OCC=C)[O-] C40123821
CCCOc1cccc(c1)[C@@H]2c3c([nH]nc3C(=O)N2CCCOC)c4cc(ccc4[O-])Cl C39898279
CCCc1ccc(c(c1)Br)OCC(=O)Nc2ccc(cc2)S(=O)(=O)[N-]c3nccs3 C40943843
CCCCNC(=O)c1ccc(c(c1)S(=O)(=O)[N-]c2cc(c(cc2OC)OC)Cl)Cl C26939274
CCCn1cc(c(n1)C)C[N-]/C(=N/C(=O)c2ccc(cc2)Cl)/Nc3ccccc3OCC C32972771
CCCn1cc(c(n1)C)C[N-]/C(=N/C(=O)c2cccc(c2)C)/Nc3cc(ccc3OC)Cl C32972835
CCCOc1c(cc(cc1Cl)C(=O)Nc2ccc(c(c2)C)[N-]S(=O)(=O)CC)OCC C59886989
CC/C(=N/[N-]C1=NC(=O)[C@H](S1)CC(=O)Nc2ccccc2)/CC(C)(C)c3ccccc3 C22506668
CCCS(=O)(=O)[N-]c1cccc(c1C)NC(=O)CCc2nc3ccccc3n2c4ccccc4 C60102626
CCc1ccc(cc1)NC(=O)CSC2=NC(=C([C@@H]([C@@H]2C#N)c3ccccc3Cl)C(=O)OCC)[O-] C57328067
CCCN(CCC)c1c(cc(cn1)NS(=O)(=O)c2ccc(c(c2)Cl)Cl)C(=O)[O-] C35397397
Cc1c(oc2c1cc3c(c(c(=O)oc3c2)CCC(=O)N[C@H](CCCCNC(=O)N)C(=O)NCC(=O)[O-])C)C C11865605
COC(=O)C[C@@H]1CS[C@H](N=C1C(=O)[O-])[C@@H](C=O)NC(=O)/C(=N/OC)/c2csc(n2)N C12504197
CC(C)OC(=O)CCNc1ccc(cc1[N+](=O)[O-])S(=O)(=O)Nc2cccc(c2)C(=O)[O-] C13037696
CC(C)OC(=O)CCNc1ccc(cc1[N+](=O)[O-])S(=O)(=O)Nc2ccc(cc2)C(=O)[O-] C13037699
COCCNC(=O)COc1ccc(cc1[N+](=O)[O-])S(=O)(=O)Nc2ccc(cc2)C(=O)[O-] C13189825
C[C@H](C(=O)NCC(F)(F)F)Oc1ccc(cc1[N+](=O)[O-])S(=O)(=O)Nc2ccc(cc2)C(=O)[O-] C13189925
c1cc(c(cc1S(=O)(=O)NCCC(=O)[O-])[N+](=O)[O-])NCCc2ccc(cc2Cl)Cl C13211098
CCNc1ccc(cc1[N+](=O)[O-])C(=O)N/N=C(\C)/c2ccc(cc2)S(=O)(=O)NCCC(=O)[O-] C13264086
C/C(=N\NC(=O)c1cc(cn1C)[N+](=O)[O-])/c2ccc(cc2)S(=O)(=O)NCCCC(=O)[O-] C13269076
COCCNC(=O)CNc1ccc(cc1[N+](=O)[O-])S(=O)(=O)Nc2cccc(c2)C(=O)[O-] C13277634
COc1ccc(cc1S(=O)(=O)Nc2ccc(cc2)S(=O)(=O)NCCC(=O)OC)/C=C/C(=O)[O-] C13302117
c1ccc(c(c1)/C=N/NC(=S)Nc2ccc(cc2)S(=O)(=O)N3CCOCC3)OCC(=O)[O-] C13338059
c1ccc(c(c1)C(=O)c2ccc(c(c2)[N+](=O)[O-])N[C@H](CO)[C@H](c3ccc(cc3)[N+](=O)[O-])O)C(=O)[O-] C13461710
c1ccc(c(c1)C(=O)c2ccc(c(c2)[N+](=O)[O-])N[C@H](CO)[C@@H](c3ccc(cc3)[N+](=O)[O-])O)C(=O)[O-] C13461715
c1ccc(c(c1)C(=O)c2ccc(c(c2)[N+](=O)[O-])N[C@@H](CO)[C@@H](c3ccc(cc3)[N+](=O)[O-])O)C(=O)[O-] C13461717
CC(C)C(=O)OC[C@H]1[C@@H]([C@H]([C@H](O1)n2cnc3c2nc(nc3[S-])N)OC(=O)C(C)C)OC(=O)C(C)C C17004472
Cc1ccc(cc1)OC[C@H](Cn2c3c(nc2NCCCN4CCOCC4)n(c(=O)nc3[O-])C)O C20479328
COc1cc(cc(c1[O-])[N+](=O)[O-])/C=N/Nc2[nH]nc(n2)SCCC(=O)Nc3ccc(cc3)F C20836329
COc1cc(cc(c1[O-])[N+](=O)[O-])/C=N/Nc2[nH]nc(n2)SCCC(=O)Nc3cccc4c3cccc4 C21084261
COc1cc(nc(n1)OC)[N-]S(=O)(=O)c2ccc(cc2)N/C(=C\C(=O)OC)/C(=O)NC3CCCCC3 C21946526
C[C@@H](CCCC[C@H]([C@@H](CO)C(=O)OC[C@H]1[C@H]([C@@H]([C@@H]([C@@H](O1)O)O)O)O)O)C/C(=C/C(=C/C(=O)[O-])/C)/C C31166276
C[C@@H](CCCC[C@@H]([C@@H](CO)C(=O)OC[C@H]1[C@H]([C@@H]([C@@H]([C@@H](O1)O)O)O)O)O)C/C(=C/C(=C/C(=O)[O-])/C)/C C31166284
CCOc1ccc(cc1)[N-]S(=O)(=O)c2cc([nH]n2)C(=O)Nc3cccc(c3)C(=O)OCC C32984979
CC(C)Oc1ccc(cc1)C(=O)C2=C(C(=O)N([C@H]2c3ccc(cc3)OCC(=O)N)CCN4CCOCC4)[O-] C33769022
CCOC(=O)/C(=C/N=C(/Nc1ccc(cc1)S(=O)(=O)Nc2ccccn2)\[S-])/C(=O)c3ccccc3 C16958395
C[C@H](/C=C(\C)/[C@@H]([C@@H](C)C(=O)CCCC1CC(=O)NC(=O)C1)O)[C@@H]([C@@H](/C=C/CC/C=C/C(=O)[O-])OC)O C33991187
Cc1c2c(c(c(c1OC)C/C=C(\C)/CCC(=O)OC)O[C@H]3[C@H]([C@@H]([C@@H]([C@@H](O3)C(=O)[O-])O)O)O)C(=O)OC2 C35645255
CCOC(=O)[C@@](C(F)(F)F)(Nc1ccc(cc1)S(=O)(=O)[N-]c2nccs2)NC(=O)C C04083097
CCCCC/C=C/C=C/C=C/[C@H]([C@H](C)[C@@H](C/C=C/[C@@H]1[C@@H](C=CC(=O)O1)O)OS(=O)(=O)[O-])O C33954368
c1ccc(cc1)CS(=O)(=O)[C@@H]2NN[C@H](O2)CCCCCNS(=O)(=O)c3ccc4c(c3)oc(n4)[O-] C38794505
CCOc1ccc(cc1)S(=O)(=O)[N-]c2ccccc2C(=O)OCC(=O)NC(=O)NC(C)(C)C C39595621
C[C@H](C(=O)NCC(C)C)Oc1ccc(cc1[N+](=O)[O-])S(=O)(=O)Nc2ccc(cc2)C(=O)[O-] C13314195
C[C@@H](C(=O)NCC(C)C)Oc1ccc(cc1[N+](=O)[O-])S(=O)(=O)Nc2ccc(cc2)C(=O)[O-] C13314196
C[C@@H](CCCC(C)C)NC(=O)CSc1nc2cc(ccc2c(=O)n1C[C@@H](C)O)C(=O)[O-] C13052260
C[C@H](CCCC(C)C)NC(=O)CSc1nc2cc(ccc2c(=O)n1C[C@H](C)O)C(=O)[O-] C13052261
CCCCOc1ccc(cc1)C(=O)C2=C(C(=O)N([C@@H]2c3cc(c(c(c3)Br)O)OC)CCO)[O-] C40078583
CCOc1cc(ccc1O)[C@H]2C(=C(C(=O)N2CCOCCO)[O-])C(=O)c3ccc(cc3C)OC C40079624
c1cc(cc(c1)OCC(=O)/C=C/[C@H]2[C@H](C[C@H]([C@@H]2C/C=C\CCCC(=O)[O-])O)O)C(F)(F)F C43772315
Cc1c2c(c(c(c1OC)C/C=C(\C)/CCC(=O)OC)O[C@H]3[C@@H]([C@@H]([C@@H]([C@H](O3)C(=O)[O-])O)O)O)C(=O)OC2 C44021495
c1ccc(c(c1)C(=O)c2ccc(c(c2)[N+](=O)[O-])NCCCCCc3c(c([nH]n3)N)C#N)C(=O)[O-] C13180341
c1cc(c(cc1Br)/C=C\2/C(=O)N(C(=S)S2)CCCC(=O)NCCCCCC(=O)[O-])O C15040517
CCO/C(=C\1/[C@@H](C(=C(N=C1COCCNc2nc([nH]n2)N)C)C(=O)OC)c3cccnc3Cl)/[O-] C27640376
C=CCc1cc(cc(c1OCC(=O)[O-])Br)/C=N\NC(=O)CC[C@@H](c2ccccc2)O C58891967
CCOC(=O)C1=C(N=C([N-][C@@H]1c2ccc(cc2OC)OC)SCC(=O)c3ccc(c(c3)O)O)C C59456342
CCCS(=O)(=O)[N-]c1cccc(c1C)NC(=O)CSCC(=O)Nc2ccc(cc2)C C60098461
Cc1cccc(c1)/N=C(\N)/NC2=N[C@@H](C(=N2)[O-])CC(=O)Nc3cc(cc(c3)C(=O)OC)C(=O)OC C40376146
Cc1ccccc1/N=C(\N)/NC2=N[C@H](C(=N2)[O-])CC(=O)Nc3cc(cc(c3)C(=O)OC)C(=O)OC C40376377
Cc1c(c(c(c(c1O[C@@H]2[C@H]([C@@H]([C@@H]([C@@H](O2)C(=O)[O-])O)O)O)OC)OC)O)CCCCCCCCCCO C65742903
CC(C)COc1ccccc1C(=O)NC(=S)Nc2ccc(cc2)S(=O)(=O)[N-]c3cc(ncn3)OC C66200674
COc1cc(ncn1)[N-]S(=O)(=O)c2ccc(cc2)NC(=S)NC(=O)/C=C/c3cccc(c3)[N+](=O)[O-] C66200694
c1cc(cc(c1)N2C(=O)/C(=C\c3ccc(c(c3)[N+](=O)[O-])[O-])/SC2=S)C(=O)[O-] C04918606
CC1(Cc2c(sc3c2c(nc(n3)SCC(=O)[O-])SCC(=O)[O-])CO1)C C05482254
c1ccc2c(c1)[nH]c(n2)/C=C\3/C(=O)N(C(=S)S3)c4cc(cc(c4)C(=O)[O-])C(=O)[O-] C08821703
c1cc(c(cc1C(=O)[O-])NC(=O)COc2ccc3c(c2)occ3CC(=O)[O-])Cl C13236067
c1ccc(cc1)/C=C\2/C(=O)N(C(=N2)c3ccccc3)c4cc(ccc4C(=O)[O-])S(=O)(=O)[O-] C15220864
c1cc(c(cc1NC(=O)[C@H]2[C@H]3C[C@@H]([C@@H]2C(=O)[O-])C=C3)C(=O)[O-])N4CCOCC4 C15932629
C[C@H](C(=O)[O-])Oc1ccc(cc1)/C=C\2/C(=O)N(C(=S)S2)c3ccc(c(c3)C(=O)[O-])O C16929517
C[C@@H](C(=O)[O-])Oc1ccc(cc1)/C=C\2/C(=O)N(C(=S)S2)c3ccc(c(c3)C(=O)[O-])O C16929521
C[C@@H](C(=O)[O-])Oc1cccc(c1)/C=C\2/C(=O)N(C(=S)S2)c3ccc(c(c3)C(=O)[O-])O C16929538
c1cc(ccc1C(=O)[O-])N2C(=O)/C(=C/c3cc(ccc3[O-])[N+](=O)[O-])/SC2=S C16932841
CCc1ccc(cc1)N2C(=O)/C(=C\c3ccc(c(c3)Cl)OCC(=O)[O-])/C(=NC2=O)[O-] C19814405
Cc1ccccc1N2C(=O)/C(=C\c3ccc(c(c3)Cl)OCC(=O)[O-])/C(=NC2=S)[O-] C19890359
COc1ccc(cc1)N2C(=O)/C(=C/c3cccn3c4ccc(cc4)C(=O)[O-])/C(=NC2=S)[O-] C19890478
Cc1ccc(nc1)[N-]S(=O)(=O)c2cc(ccc2Br)C(=O)[O-] C20302134
c1cc(ccc1[N-]S(=O)(=O)c2cc(ccc2Cl)NC(=O)/C=C/C(=O)[O-])Cl C25228572
[H]/[S+]=c\1/nc(c(c(n1C)[O-])C2=Nc3ccccc3S[C@@H]([C@H-]2)c4ccc(cc4)OCC)[O-] C26599756
Cc1c(c(sn1)[N-]S(=O)(=O)c2c(cccc2Cl)Cl)C(=O)[O-] C37675862
Cc1c(c(n(n1)c2ccc(cc2)S(=O)(=O)[O-])[O-])/N=N/c3ccccc3 C13703887
Cc1cc(c(cc1C)C(=O)CSc2nc(c(nn2)CCC(=O)[O-])[O-])C C13092831
c1cc2c(c(c1)S(=O)(=O)[N-]c3ccc(c(c3)Cl)C(=O)[O-])nsn2 C40158021
CCn1c(cc(c(c1=O)[C@@H](c2c(n(c(=O)cc2[O-])CC)C)C(C)C)[O-])C C40568632
CN(C)C(=O)c1ccc(cc1Cl)[N-]S(=O)(=O)c2ccc3c(c2)oc(n3)[O-] C41116972
Cc1cc(sc1C(=O)[O-])S(=O)(=O)[N-]c2ccc(c(c2)[N+](=O)[O-])F C45774669
Cc1ccc(cc1OCc2[nH]c(=O)c3c(c(sc3n2)C(=O)[O-])C)C(=O)[O-] C13278198
c1cc(ccc1C(=O)[O-])S(=O)(=O)[N-]c2ccc3c(c2)nc(o3)C4CC4 C46303776
Cc1ccc(cc1F)n2c(cc(c2C)C(=O)CSc3nc(c(nn3)CCC(=O)[O-])[O-])C C13093064
CCc1ccc(s1)S(=O)(=O)[N-]c2nnc(s2)SCC(=O)[O-] C49044537
CC1(CC(=C(C(=O)C1)C(c2ccc(o2)[N+](=O)[O-])C3=C(CC(CC3=O)(C)C)[O-])[O-])C C05385200
CN1C(=O)/C(=C/c2cc(c(c(c2)Cl)OCC(=O)[O-])Cl)/C(=NC1=O)[O-] C20234404
CCN(CC)S(=O)(=O)c1cc(c(c(c1)[N-]S(=O)(=O)c2cc(cs2)C(=O)[O-])C)C C25766884
c1ccc(c(c1)/C=C\2/C(=O)N=C(S2)[N-]c3ccc(cc3)O)OCC(=O)[O-] C16910015
c1ccc(c(c1)c2ccc(o2)/C=C/3\C(=NC(=O)N(C3=O)c4ccc(cc4)F)[O-])C(=O)[O-] C19813829
COc1ccc(cc1OC)[C@@H]2c3c(nc(nc3[O-])SC)N=C4C2=C(OC4)[O-] C20086866
Cc1ccc(cc1S(=O)(=O)[N-]c2ccccc2n3cccn3)C(=O)[O-] C47991916
Cc1ccc(c(c1)C(=O)[O-])[N-]S(=O)(=O)c2cnn(c2)c3ccccc3 C58366496
CN(C)c1c(cccc1Cl)[N-]S(=O)(=O)c2cc(cs2)C(=O)[O-] C58377472
CC1(Oc2ccc(cc2O1)[N-]S(=O)(=O)c3cc(cs3)C(=O)[O-])C C58381494
Cc1ccc(cc1C(=O)[O-])S(=O)(=O)[N-]c2ccccc2n3c(cc(n3)C)C C31535334
C/C(=N/S(=O)(=O)c1ccc(cc1)[N-]S(=O)(=O)c2cc(ccc2Cl)Cl)/[O-] C13953877
c1ccc\2c(c1)C=C(C(=O)/C2=N\Nc3cccc4c3cccc4S(=O)(=O)[O-])C(=O)[O-] C38635802
c1cc(c(cc1I)C(=O)[O-])NC(=O)c2cc(c[n-]2)[N+](=O)[O-] C62824021
c1cc(c(cc1C(=O)[O-])N)[N-]S(=O)(=O)c2ccc(s2)Br C62833185
c1csc(c1Br)S(=O)(=O)[N-]c2cc(cnc2)C(=O)[O-] C62947223
c1cc(c(cc1Br)Cl)S(=O)(=O)[N-]c2c(nccn2)C(=O)[O-] C63216457
CCSc1ccc(cn1)[N-]S(=O)(=O)c2cc(ccc2OC)/C=C/C(=O)[O-] C63634666
Cc1cc(c(n1c2cccc(c2)C(=O)[O-])C)/C=C/3\C(=O)N=C(N(C3=O)c4ccc(cc4)F)[O-] C19866798
CC(=O)Nc1cc(c(cc1F)F)[N-]S(=O)(=O)c2ccc(cc2)C(=O)[O-] C66306530
CS(=O)(=O)[N-]c1ccc(c(c1)[N-]S(=O)(=O)C2CCCCC2)Cl C66580322
c1cnn(c1)c2ccc(cc2Cl)[N-]S(=O)(=O)c3ccc(c(c3)C(=O)[O-])F C66585703
COC(=O)Nc1cc(ccc1F)[N-]S(=O)(=O)c2cc(cs2)C(=O)[O-] C66587915
c1cc(oc1)/C=C/C=C\2/C(=O)N(C(=S)S2)[C@H](CCC(=O)[O-])C(=O)[O-] C02329383
C[C@@]([C@@H](C(=O)[O-])Br)(C(=O)[O-])Br C01621866
CC(=O)NC(c1csc2c1cccc2)(C(=O)[O-])C(=O)[O-] C01701093
Cc1cc(ccc1N2C(=O)CC(=N2)C(=O)[O-])S(=O)(=O)[O-] C04578110
c1cc(c(cc1C(=O)[O-])C(=O)Nc2ccncc2)C(=O)[O-] C00361101
c1cnccc1/C=C\2/C(=O)N(C(=S)S2)[C@@H](CC(=O)[O-])C(=O)[O-] C13284495
c1cc2c(cc1/C=C/3\C(=O)N(C(=S)S3)[C@H](CCC(=O)[O-])C(=O)[O-])nccn2 C13689212
c1cc(ccc1n2ccc(=O)cc2C(=O)[O-])S(=O)(=O)[O-] C15767831
C1CSCc2c1c(c(s2)NC(=O)C(=O)[O-])C(=O)[O-] C03591081
c1cc(c(cc1F)NC(=O)c2cc(=O)[nH]c(n2)[O-])C(=O)[O-] C19422662
CCS(=O)(=O)[N-]c1c(cnn1c2ccccc2)C(=O)[O-] C19518922
c1ccc(c(c1)/C=C/2\C(=O)NC(=O)N=C2[O-])OCC(=O)[O-] C17043668
c1ccc(c(c1)/C=N\NC(=O)c2ccc(nn2)[O-])C(=O)[O-] C17201330
Cc1cc(c(c(c1)O)/C(=C\C(=O)[O-])/C[P@](=O)(O)[O-])C C31815010
c1cc(cc(c1)NC(=O)Cn2c(=O)ccc(n2)[O-])C(=O)[O-] C32600861
CCCc1nc2c(c(cs2)C(=O)[O-])c(=O)n1[C@H](C)C(=O)[O-] C36241111
CCn1cc(cc1C(=O)[O-])S(=O)(=O)[N-]c2ncccn2 C36864119
Cc1cc(ccc1NS(=O)(=O)CCC(=O)[O-])C(=O)[O-] C37057031
c1cc(c(cc1S(=O)(=O)N)C(=O)[O-])OCCC(=O)[O-] C37368581
c1c(cc(cc1C(=O)[O-])NC(=O)[C@H]2COCCO2)C(=O)[O-] C37583129
c1c(cc(cc1C(=O)[O-])NC(=O)CSCC#N)C(=O)[O-] C37583130
c1cc(c(cc1C(=O)[O-])NC(=O)c2cc(=O)[nH]c(n2)[O-])F C37587428
c1cc(c(cc1NC(=O)c2cc([nH]c(=O)c2)[O-])C(=O)[O-])F C37587544
c1nnc(s1)[N-]S(=O)(=O)N2CCC[C@H](C2)C(=O)[O-] C37656174
CC(C)(C(=O)[O-])NC(=O)c1ccc(nc1[O-])C(F)(F)F C40910076
C[C@H]1CCC[C@@](C1)(C(=O)[O-])NC(=O)c2cc([nH]c(=O)c2)[O-] C41033993
C[C@@H]1CCC[C@@](C1)(C(=O)[O-])NC(=O)c2cc(c[n-]2)[N+](=O)[O-] C41034096
C[C@@H]1CCC[C@](C1)(C(=O)[O-])NC(=O)c2cc(c[n-]2)[N+](=O)[O-] C41034098
C[C@H]1CCCC[C@]1(C(=O)[O-])NC(=O)c2cc([nH]c(=O)c2)[O-] C41037351
C[C@H]1CCCC[C@]1(C(=O)[O-])NC(=O)c2cc(c[n-]2)[N+](=O)[O-] C41037455
C[C@H](c1[n-]nnn1)NC(=O)c2ccc(s2)/C=C/C(=O)[O-] C44883944
CCS(=O)(=O)[N-]c1ccc(cc1)NC(=O)CC(=O)[O-] C50913984
c1ccc(c(c1)CC(=O)[O-])NC(=O)c2cc(=O)[nH]c(n2)[O-] C53200153
Cn1cc(cn1)S(=O)(=O)[N-]c2ccccc2CC(=O)[O-] C53200390
Cc1c(cc(o1)C(=O)[O-])S(=O)(=O)[N-]c2ccc(nc2)OC C55311029
Cc1c(cc(o1)C(=O)[O-])S(=O)(=O)[N-]c2ccccc2N C55312313
c1cc(cc(c1)[N-]C2=NC(=O)C(S2)(CO)CO)C(=O)[O-] C19330716
Cc1cc(sc1C(=O)[O-])NC(=O)c2cc(=O)[nH]c(n2)[O-] C36968897
c1c(cc(cc1C(=O)[O-])NC(=O)N2CC[C@@H](C2)O)C(=O)[O-] C61713129
Cc1c(c(nc(n1)[O-])SC)C(=O)N2CC[C@@H](C2)C(=O)[O-] C62118761
c1cc(cc(c1)N)c2c(nnn2CCCC(=O)[O-])C(=O)[O-] C62318017
CCC1(CCN(CC1)C(=O)c2cc([nH]c(=O)c2)[O-])C(=O)[O-] C62844644
CC[C@@]1(CCCN(C1)C(=O)c2cc(=O)[nH]c(n2)[O-])C(=O)[O-] C62869713
CCC[C@@]1(CCCN(C1)C(=O)c2ccc(nn2)[O-])C(=O)[O-] C62871219
CC[C@@]1(CCN(C1)C(=O)Cn2c(=O)ccc(n2)[O-])C(=O)[O-] C62914842
c1c(cncc1[N-]S(=O)(=O)C2CCOCC2)C(=O)[O-] C62947174
c1ccc(cc1)N2C(=O)[C@@H]3[C@@H](C2=O)C(=N[C@@H]3C(=O)[O-])C4=C(c5ccccc5C4=O)[O-] C18143647
CCOCCS(=O)(=O)[N-]c1cc(ccc1C(=O)[O-])N C63153524
CCOCCS(=O)(=O)[N-]c1cccc(c1C(=O)[O-])F C63153675
c1cc(cc(c1)N/N=C/2\C(=O)NC(=S)N=C2[O-])C(=O)[O-] C05151660
c1cc(c2c(c1C(=O)[O-])N[C@@H]([C@H]3[C@@H]2C=CC3)C(=O)[O-])[N+](=O)[O-] C04132653
c1cc(ccc1n2c(c(nn2)C(=O)[O-])C(=O)[O-])Br C04502050
C(CCS(=O)(=O)CC(=O)[O-])CS(=O)(=O)CC(=O)[O-] C01572178
c1c2c(cc3c1C(=O)O[C@@H]3CC(=O)[O-])C(=O)O[C@H]2CC(=O)[O-] C00277955
c1cc(cc(c1)NC(=O)[C@@H]2CC=CC[C@@H]2C(=O)[O-])c3[n-]nnn3 C13254233
C=CCN1C(=O)/C(=C\c2ccc(cc2)C(=O)[O-])/C(=NC1=O)[O-] C19706482
CCCS(=O)(=O)[N-]c1c(cnn1c2ccccc2)C(=O)[O-] C20014991
CCc1nc2c(c(c(s2)C(=O)[O-])C)c(=O)n1[C@H](C)C(=O)[O-] C20371784
Cc1cc(no1)[N-]S(=O)(=O)c2ccc(cc2)/C=C/C(=O)[O-] C21520364
CC(c1ccccc1)(C2=C(COC2=O)[O-])C3=C(COC3=O)[O-] C16887654
c1cc(ccc1C(=O)[O-])N2C[C@@]34C=C[C@@H](O3)[C@@H]([C@@H]4C2=O)C(=O)[O-] C34797913
Cc1c(cc(cc1S(=O)(=O)[N-]c2ncccn2)C(=O)[O-])F C35650913
c1cc(c(cc1S(=O)(=O)[N-]c2nccs2)C(=O)[O-])O C20024008
c1cnc(nc1)[N-]S(=O)(=O)c2cc(n(c2)C3CC3)C(=O)[O-] C36864118
Cc1cc(sc1C(=O)[O-])S(=O)(=O)[N-]c2cc(on2)C C37238655
Cc1cc(sc1C(=O)[O-])S(=O)(=O)[N-]c2nncs2 C37238940
Cc1cc(no1)[N-]S(=O)(=O)c2c(oc(c2C(=O)[O-])C)C C37300398
Cc1c(sc(c1C(=O)[O-])NC(=O)c2cc(=O)[nH]c(n2)[O-])C C37418318
Cc1c(c(nc(=O)[nH]1)SCc2cc(=O)c(co2)[O-])C(=O)[O-] C37429882
c1c(cc(cc1C(=O)[O-])NC(=O)[C@@H]2CSC(=O)N2)C(=O)[O-] C37583124
CC(=C1C=CC(=O)C=C1)N[N-]C2=NC(=O)[C@H](S2)CC(=O)[O-] C05151625
c1cc(c(cc1C(=O)[O-])N/N=C\2/C(=O)NC(=S)N=C2[O-])Cl C38290755
Cc1cc(ccc1N/N=C\2/C(=O)NC(=S)N=C2[O-])C(=O)[O-] C38290757
C[C@@H]1C=C(C=NC1=O)[C@@H]2C[C@@H]([C@@H](O2)COP(=O)([O-])[O-])O C38665393
c1c(ccc(c1)NC(=O)/C=C/C(=O)[O-])NC(=O)/C=C/C(=O)[O-] C39712752
Cc1cc(c(c(=O)[nH]1)[C@H](c2cccnc2)c3c([nH]c(=O)cc3[O-])C)[O-] C40568470
c1ccn2c(c1)nc(c2C(=O)[O-])Sc3nc(cc(n3)[O-])N C42137126
C[C@@H](c1[n-]nnn1)NC(=O)c2ccc(nc2[O-])C(F)(F)F C44886519
c1cc(c(cc1S(=O)(=O)[N-]c2cc[nH]n2)C(=O)[O-])Cl C48798821
c1cc(cc(c1)S(=O)(=O)[N-]c2cnccn2)/C=C/C(=O)[O-] C49595250
c1cc(c(cc1[N-]S(=O)(=O)c2cc([nH]c2)C(=O)[O-])C#N)F C51636908
Cc1cc(c(c(=O)[nH]1)C(c2cccnc2)c3c(cc([nH]c3=O)C)[O-])[O-] C17119926
Cc1c(cc(o1)C(=O)[O-])S(=O)(=O)[N-]c2cccc(c2)C#C C55311255
Cc1c(cc(o1)C(=O)[O-])S(=O)(=O)[N-]c2ccc(cn2)C#N C55312741
c1cc2c(cc1[N-]S(=O)(=O)c3cc([nH]c3)C(=O)[O-])CCO2 C37055699
C[C@@H](C(=O)[O-])Sc1[nH]c2c(c(cs2)C(=O)[O-])c(=O)n1 C36241159
Cc1c(c(c(o1)C)S(=O)(=O)[N-]c2ccccc2N)C(=O)[O-] C48838636
c1cc(ccc1C(=O)[O-])S(=O)(=O)[N-]c2ccc(cn2)C#N C51953604
c1cc(nc(c1C(=O)N2CC[C@H](C2)C(=O)[O-])[O-])C(F)(F)F C62118042
C[C@H](C(=O)[O-])n1c(c(nn1)C(=O)[O-])C(Cl)(Cl)Cl C62279878
Cc1ccc2c(c1)S(=O)(=O)N=C([N-]2)S/C(=C(/C)\[O-])/C(=O)C C62326992
Cc1cc(cc(c1C)C(=O)[O-])[N-]S(=O)(=O)c2cnn(c2)C C62348914
Cc1c(sc(c1C(=O)[O-])NC(=O)NCCCC(=O)[O-])C C62828525
c1cc(c(cc1N)[N-]S(=O)(=O)C2CCOCC2)C(=O)[O-] C62831816
CCOC(=O)CS(=O)(=O)[N-]c1cc(ccc1C(=O)[O-])N C62831826
Cc1cc(no1)CS(=O)(=O)[N-]c2cc(ccc2C(=O)[O-])N C62831868
Cc1ccc(cc1S(=O)(=O)[N-]c2c(nccn2)C(=O)[O-])F C63216466
CN1C(=O)/C(=C/c2ccc(o2)c3ccccc3C(=O)[O-])/C(=O)N=C1[O-] C19586802
c1cc(ccc1CSC2=N[C@H]3C(=NC=N3)C(=N2)[O-])C(=O)[O-] C64438320
CS(=O)(=O)[N-]c1cccc(c1)c2c[nH]c(=O)cc2C(=O)[O-] C65349061
CCC[C@@H]1C[C@H]([NH+](C1)C)C(=O)N[C@@H]([C@@H]2[C@@H]([C@@H]([C@@H]([C@@H](O2)SC)OP(=O)([O-])[O-])O)O)[C@@H](C)Cl C04536308
c1cc(cc(c1)NC(=O)Nc2ccc(cc2)S(=O)(=O)N)CNC(=O)Cc3ccc(cc3C(=O)[O-])Cl C01750250
CCCC[C@H](C(=O)[O-])Sc1[nH]c(=O)c(c(n1)N)NC(=O)c2ccc(o2)Br C10243584
CC(C)[C@@H](C(=O)[O-])n1c(=O)c2ccccc2nc1SCC(=O)Nc3cccc(c3)S(=O)(=O)N C13024987
Cc1ccc(cc1S(=O)(=O)NNC(=O)c2ccc(cc2)NS(=O)(=O)c3cccs3)C(=O)[O-] C13028207
Cn1c(=O)c2ccc(cc2nc1SCC(=O)Nc3ccccc3SCC(=O)N)C(=O)[O-] C13035582
CCCCn1c(=O)c2ccc(cc2nc1SCC(=O)Nc3ccc(cc3)C(=O)N)C(=O)[O-] C13044021
c1ccc(cc1)Cn2c(=O)c3ccc(cc3nc2SCC(=O)Nc4c(ccs4)C(=O)N)C(=O)[O-] C13044822
C[C@H](Cn1c(=O)c2ccc(cc2nc1S[C@H](C)C(=O)Nc3ccc(cc3)C(=O)N)C(=O)[O-])O C13051884
Cc1c(cccc1Cl)NC(=S)N/N=C(\C)/c2ccc(cc2)S(=O)(=O)NCCCC(=O)[O-] C13060968
C/C(=N\NC(=O)c1cccc(c1)O)/c2ccc(cc2)S(=O)(=O)NCc3ccc(cc3)C(=O)[O-] C13066582
Cc1ccc(cc1)NC(=O)C(=O)N/N=C(\C)/c2ccc(cc2)S(=O)(=O)Nc3ccc(cc3)C(=O)[O-] C13077868
CCN(CC(=O)Nc1ccc(cc1)NC(=O)C)S(=O)(=O)c2ccc(c(c2)C(=O)[O-])O C13197562
COCCCN(c1c(n(c(=O)[nH]c1=O)Cc2ccccc2)N)C(=O)c3ccc(cc3)C(=O)[O-] C13259310
CCCN(c1c(n(c(=O)[nH]c1=O)Cc2ccccc2)N)C(=O)/C=C/c3ccc(cc3)C(=O)[O-] C13260873
COc1cc(c(cc1OC)NC(=O)CSc2nnc(s2)SCC(=O)N)C(=O)[O-] C13273198
CC(C)Cn1c(=O)c2ccc(cc2nc1SCC(=O)Nc3ccc(cc3)S(=O)(=O)N)C(=O)[O-] C13280283
c1ccc(c(c1)C(=O)NNS(=O)(=O)c2ccc(c(c2)C(=O)[O-])F)NS(=O)(=O)c3cccs3 C13367691
CCCCN(c1c(n(c(=O)[nH]c1=O)CC(C)C)N)C(=O)/C=C/c2cc(c(o2)C)C(=O)[O-] C13410267
C[C@@]12CC/C(=N\OCC(=O)NCCCCC(=O)[O-])/C=C1CC[C@@H]3[C@@H]2[C@@H](C[C@]4([C@H]3CC[C@]4(C(=O)CO)O)C)O C15958616
CCOC(=O)c1c2c(sc1NC(=O)CSc3[nH]c(=O)c(c(n3)[O-])NC(=O)C)CCCCC2 C20168348
CC(C)(C)C(=O)NNC(=O)CSc1nc([nH]n1)N/N=C/c2cc(cc(c2[O-])Cl)Cl C20834464
c1ccc(cc1)CNC(=O)CSc2nnc(n2N)N/N=C/c3cc(cc(c3[O-])Cl)Cl C21318609
C[C@H](COC)NS(=O)(=O)c1ccc(cc1)[N-]S(=O)(=O)c2cccc(c2)S(=O)(=O)N C22410718
Cc1c(sc(n1)NC(=O)CCNC(=O)NC2CCCCC2)c3nnc(n3CC=C)[S-] C22890628
Cc1c(sc(n1)S[C@@H](C)C(=O)Nc2ccc(cc2)S(=O)(=O)[N-]c3ncccn3)CC(=O)N C24901939
Cc1c2c(sc1C(=O)NCC(=O)c3ccc(c(c3)OCC(=O)[O-])OCC(=O)[O-])CC[NH2+]C2 C26577549
c1cc(cc(c1)OC[C@H](/C=C/[C@H]2[C@@H](C[C@H]([C@@H]2C/C=C\CCCC(=O)[O-])O)O)O)C(F)(F)F C27641549
CC(=C/C(=C(/C(=N/NC(=O)N)/C(=O)OC)\C(=O)C(=O)Nc1ccc(c(c1)Cl)Cl)/[O-])C C05723613
CCCCOC(=O)[C@H]1[C@@H]([C@H](C(=O)C(=C1[O-])C(=O)N)C(=O)OCCCC)c2ccc(cc2)O C04972968
C[C@H](/C=C(\C)/[C@H]([C@@H](C)[C@@H](C/C=C/CCC(=O)[O-])O)O)C(=O)CCCC1CC(=O)NC(=O)C1 C35464524
c1cc(sc1)CN2CC[NH+](CC2)[C@@H](c3c[nH]c4c3cc(cc4)NC(=O)/C=C/C(=O)[O-])C(=O)[O-] C36366311
CCOc1cc(cc(c1OCC(=O)[O-])Cl)[C@@H]2C(=C(NC(=O)N2)C)C(=O)Nc3ccccc3OC C36612687
c1ccc(cc1)[C@H](C(=O)[O-])Oc2cccc(c2)c3ccccc3O[C@@H]4[C@@H]([C@@H]([C@@H]([C@@H](O4)CO)O)O)O C38599408
C[C@]1(C(=O)N(C(=O)N1)CC(=O)N[C@H]2[N-]C(=CS2)Cc3n[nH]c(=S)n3CC=C)C4CC4 C38798746
C[C@]12CC/C(=N\OCC(=O)NCCCCC(=O)[O-])/C=C1CC[C@H]3[C@@H]2[C@@H](C[C@]4([C@@H]3CC[C@@]4(C(=O)CO)O)C)O C39546562
c1cc(c(cc1S(=O)(=O)NCCNc2c(cc(cn2)C(F)(F)F)Cl)C(=O)[O-])O C13184412
COCCN1[C@H](NN[C@@H]1SCc2[nH]c(=O)c3ccc(cc3n2)C(=O)[O-])c4ccc(cc4)Cl C39722264
Cc1ccc(cc1)COc2ccc(cc2)C(=O)C3=C(C(=O)N[C@H]3c4ccc(cc4)OCC(=O)N)[O-] C40127542
c1cc(cc(c1)OC[C@H](/C=C/[C@H]2[C@@H](C[C@@H]([C@@H]2C/C=C\CCCC(=O)[O-])O)O)O)C(F)(F)F C43772267
c1cc(cc(c1)OC[C@@H](/C=C/[C@@H]2[C@@H](C[C@@H]([C@@H]2C/C=C\CCCC(=O)[O-])O)O)O)C(F)(F)F C43772271
CCC(C)(C)C(=O)O[C@H]1C[C@@H](C=C2[C@@H]1[C@H]([C@H](C=C2)C)CC[C@@H](C[C@H](CC(=O)[O-])O)O)CO C44020775
C/C(=N\NC(=O)c1ccc[nH]1)/c2ccc(cc2)S(=O)(=O)NCc3ccc(cc3)C(=O)[O-] C13013670
C[C@H](C(=O)Nc1ccc2c(c1)[nH]c(=O)[nH]2)Sc3nc4ccccc4c(=O)n3CCCCCC(=O)[O-] C13271064
c1cc(c(cc1O)O)/C=C\2/C(=O)N(C(=S)S2)CCCCCC(=O)NCCC(=O)[O-] C15044754
CCO/C(=C\1/[C@@H](C(=C(N=C1COCCNC(=S)N)C)C(=O)OC)c2cccc(c2Cl)Cl)/[O-] C27642560
C[C@H](C(=O)NC(=O)N)OC(=O)c1ccc(c(c1)S(=O)(=O)[N-]c2ccc(cc2)OC)Cl C36321278
C[C@@H](c1cccc(c1)[N-]S(=O)(=O)C)NC(=O)C(=O)Nc2cccc(c2)NC(=O)c3ccco3 C58208726
CCOC(=O)c1ccc(cc1)NC(=O)C[C@@H]2C(=O)NC(=N2)/N=C(\N)/[N-]c3cccc(c3)C C40376037
CC(C)(C(=O)O[C@@H]1[C@H]([C@@H]([C@@H]([C@@H](O1)C(=O)[O-])O)O)O)Oc2ccc(cc2)[C@@H](c3ccc(cc3)Cl)O C65742644
CCCCN(CC)S(=O)(=O)c1ccc(cc1)C(=O)/N=c\2/n(c3c(cc(cc3s2)F)F)CCOCC C09078633
Cc1cc(cc(c1O[C@H](C)C(=O)Oc2cccc(c2)C(=O)OCCOc3ccccc3)C)Br C09270650
CC(C)Oc1ccc(cc1Br)C(=O)Oc2cccc(c2)C(=O)OCCOc3ccccc3 C09270667
CCOc1cc(cc(c1OCC)OCC)C(=O)/N=c\2/n(c3c(cccc3s2)F)CCC(=O)OC C09285609
Cc1c(c(on1)C)COc2ccc(cc2)CC(=O)OCc3csc(n3)c4cccc(c4OC)OC C09839592
COC(=O)c1ccc2c(c1)nc(n(c2=O)Cc3ccccc3Cl)SCC(=O)N(CC=C)CC=C C10783836
CCN(CC)S(=O)(=O)c1cccc(c1)C(=O)OCc2csc(n2)c3cccc(c3OC)OC C10929865
CCCCN(CC)S(=O)(=O)c1ccc(cc1)C(=O)N(C[C@H]2CCCO2)c3nc4ccc(cc4s3)CC C11072265
Cc1ccc(cc1)c2c(cn(n2)c3ccccc3)/C=C/C(=O)OCC(=O)c4cc(c(c(c4)OC)OC)OC C03275664
CN(Cc1ccc(c(c1OC)OC)OC)C(=O)/C=C/c2ccc(cc2)OC([C@H](C(F)(F)F)F)(F)F C13128965
CCOc1cc(ccc1OCCOCCOc2ccccc2)/C=c\3/c(=O)n4c5ccccc5nc4s3 C08904568
CCOc1ccc(cc1)n2c(cc(c2C)C(=O)CSc3nnc(n3CCOC)c4ccncc4)C C09464786
CCCCCCOc1ccc(cc1)c2c(cn(n2)c3ccccc3)/C=C\4/C(=O)N(C(=S)S4)CCOC C13647848
CCCCCCn1c(nnc1SCc2cc(=O)oc3c2cc(c(c3)C)Cl)COc4ccccc4F C03357337
Cc1cccc(c1)c2nnc(n2CCOC)SCC(=O)c3cc(n(c3C)c4ccc(cc4)OC(F)F)C C02633594
CCc1ccc(cc1)C(=O)N(CCOC)[C@@H](CC)c2nc3ccccc3c(=O)n2c4ccc(cc4)OCC C16425008
CCCN(CCC)C(=O)c1csc(n1)CSc2nnc(n2c3ccccc3)Cc4ccccc4 C16460685
CCCCN(Cc1cccn1Cc2cccc(c2)C)C(=O)CN(CCC(C)C)C(=O)c3ccc(cc3)OC C16462416
CCCCN(Cc1cccn1Cc2ccc(cc2)Br)C(=O)CN(CCCOC)C(=O)CC(C)C C16462812
CCCOc1ccc(c(c1)C)c2c(cn(n2)c3ccccc3)/C=C\4/C(=O)N(C(=S)S4)CCCOCC C16700745
CCCCOc1ccc(cc1)c2nc3n(n2)c(=O)/c(=C/c4ccc(c(c4)OCC)OCCCC)/s3 C16733052
CCCCn1c2ccc(cc2nc1CCC(=O)OCc3cccc(c3)C)S(=O)(=O)N4CCOCC4 C21326740
COc1cc(cc(c1OCCOc2ccccc2CC=C)OC)/C=C\3/C(=O)N(C(=S)S3)CC=C C22358350
CCCCN(C)S(=O)(=O)c1ccc2c(c1)nc(n2C3CCCC3)SCc4ccc(cc4)OC(F)F C23461283
CCN(CC)S(=O)(=O)c1ccc2c(c1)nc(n2c3ccc(cc3)OC)SC[C@H](CCC#N)C#N C24096741
Cc1cc(c(n1c2cc(on2)C)C)C(=O)CSc3nnc(n3CCC(C)C)COc4ccccc4 C24492377
CCCC[C@@H](CC)C(=O)N(CCOC)[C@@H](CC)c1nc2ccccc2c(=O)n1c3ccc(cc3)Cl C35037407
CCCC[C@H](CC)C(=O)N(CCOC)[C@H](CC)c1nc2ccccc2c(=O)n1c3ccc(cc3)Cl C35037413
C[C@H](c1nc2ccccc2c(=O)n1CCOC)N(CCCOC)C(=O)c3ccc(cc3)C(F)(F)F C35115069
CC[C@@H](c1nc2ccccc2c(=O)n1c3ccccc3)N(CCCOC)S(=O)(=O)/C=C/c4ccccc4 C35115185
COCCN(Cc1cccn1Cc2ccccc2)C(=O)CN(CC=C)C(=O)c3cccc(c3)C(F)(F)F C33849954
CCCCCCOc1ccc(cc1OC)[C@@H]2c3c(=O)c4cc(ccc4oc3C(=O)N2CCOC)Cl C35487234
CCn1c(c(c(c1C(=O)OC)C)C(=O)CN(CCC(C)C)S(=O)(=O)c2ccc(cc2)Br)C C35869492
CCn1c(c(c(c1C(=O)OCC)C)C(=O)CN(Cc2ccncc2)S(=O)(=O)c3ccc(cc3)C)C C36003847
CCOc1ccccc1N2C[C@H](CC2=O)c3nc4ccccc4n3CCCCOc5ccccc5C(C)(C)C C38587221
CCOc1cccc2c1nc(s2)N(CCCN3CCOCC3)C(=O)CCCSc4ccc(cc4)F C36717654
CCCCOc1ccc(cc1OCC)[C@H]2c3c(=O)c4cc(ccc4oc3C(=O)N2CCCOC(C)C)C C39839418
CCCCCOc1cccc(c1)[C@@H]2c3c(=O)c4cc(ccc4oc3C(=O)N2CCCOC(C)C)Cl C39839719
CCCCCOc1ccc(cc1OCC)[C@@H]2c3c(=O)c4cc(c(cc4oc3C(=O)N2CCCOC(C)C)C)C C39840193
CCCCCOc1ccc(cc1OCC)[C@H]2c3c(=O)c4cc(cc(c4oc3C(=O)N2CCOC)C)C C39910333
CCCCCOc1cccc(c1)[C@H]2c3c(=O)c4cc(c(cc4oc3C(=O)N2CCCOC(C)C)C)Cl C39913935
CCCOc1ccc(cc1)/C=C/c2nc3n(n2)c(=O)/c(=C/c4ccc(c(c4)OC)OCCC(C)C)/s3 C40015602
CCCCOc1ccc(cc1)/C=C/c2nc3n(n2)c(=O)/c(=C/c4ccc(c(c4)OCC)OCCC)/s3 C40015708
CCCCCOc1ccc(cc1)/C=c\2/c(=O)n3c(s2)nc(n3)/C=C/c4ccc(c(c4)OC)OCCCC C40016176
CCCCCOc1ccc(cc1OCC)[C@@H]2c3c(=O)c4ccc(c(c4oc3C(=O)N2CCCOC(C)C)C)C C40065918
CCCCCCOc1ccc(cc1OC)[C@@H]2c3c(=O)c4ccc(c(c4oc3C(=O)N2CCOC)C)C C40066234
CCCCOc1ccc(cc1OC)/C=N/N=C\2/N(C(=O)[C@H](S2)Cc3ccc(cc3)C)Cc4ccco4 C40147853
COc1cc(ccc1OCc2ccc(cc2)Cl)/C=C\3/C(=O)N(C(=S)S3)CCCCCC(=O)OC C40846617
C/C(=N\OC(=O)CCSc1nc(cc(n1)C(F)(F)F)c2ccc(c(c2)OC)OC)/c3ccncc3 C58968988
CCOC(=O)c1ccc(cc1)Oc2c(=O)c3ccc(cc3oc2C(F)(F)F)OCC(=O)OC(C)C C41502773
CC(C)(C)NC(=O)NC(=O)COC(=O)CCCOc1cccc(c1)Br C04365809
COCCCNC(=O)Cn1cc(c2c1cccc2)/C=C(\C#N)/C(=O)NC3CCCCC3 C04185611
CCN1C(=C([C@@H](NC1=S)c2ccc(cc2)NC(=O)C3CC3)C(=O)OCCOC)C C04930658
c1ccc(c(c1)C(=O)OCC(=O)NCC(F)(F)F)NS(=O)(=O)c2ccc(cc2)F C03433379
Cc1cc(c(c(c1)C)NC(=O)CNC(=O)COC(=O)c2ccc(cc2)OC(F)F)C C06944487
CCCNC(=O)c1ccccc1NC(=O)c2ccc(cc2)S(=O)(=O)N(CC)CC C07644016
Cc1cc(ccc1Br)NC(=O)COC(=O)CNC(=O)COc2ccccc2 C08625639
Cc1c(c(=O)c2ccc(cc2o1)OCC(=O)NCCOCCO)c3ccc(cc3)Cl C08992246
CC(C)CNC(=O)COC(=O)CNS(=O)(=O)c1ccc(cc1Cl)Br C09464137
COc1ccc(cc1)SCCCC(=O)Nc2c(c3c(s2)CCC3)C(=O)NC(=O)OC C09474623
c1ccc(cc1)Cn2c(nnc2SCC(=O)c3ccc(s3)CC(=O)N)c4ccncc4 C09666469
Cc1c(sc2c1c(=O)n(cn2)CC(=O)NCCCC(=O)NCCC3=CCCCC3)C C09775698
COC(=O)c1cccc(c1)C(=O)NC(=S)Nc2ccccc2OC[C@H]3CCCO3 C10011896
CCN(CC)S(=O)(=O)c1cc(ccc1C)NC(=O)CCCNC(=O)c2ccsc2 C10543193
CCCCOC(=O)C[C@@H]1C(=O)NCCN1C(=S)NC(=O)Cc2ccc(cc2)Cl C14639939
C[C@]1(C(=O)N(C(=O)N1)C[C@@H](COc2ccc(cc2OC)CC=C)O)c3ccc(c(c3)F)F C15506270
CC(C)[C@@H](C(=O)OCC(=O)c1ccc(c(c1)NC(=O)C)SC)NC(=O)c2cccs2 C17732267
CCNC(=O)c1cccc(c1)NC(=O)COC(=O)CCC(=O)c2ccc(s2)Cl C19351894
CCOc1cc2c(cc1OCC)[nH]c(=S)n(c2=O)CCCC(=O)N[C@@H]3CCCC[C@@H]3C C03010254
c1ccc(c(c1)NC(=O)CSc2[nH]nc(n2)CCC3CCCC3)S(=O)(=O)C(F)F C21823791
c1cc(ccc1C(=O)NCCCCOc2ccc(cc2)F)S(=O)(=O)NC[C@@H]3CCCO3 C23133741
CC(C)C[C@@H](C(=O)OC)NC(=O)CSCc1[nH]c2c(c3c(s2)CCCC3)c(=O)n1 C09155093
COc1ccc(cc1)c2n[nH]c(=S)n2CCC(=O)NCCCn3ccc4c3cccc4 C24705140
CC(C)CN1CCO[C@@H](C1)CNC(=O)CCCCCn2c(=O)c3ccccc3[nH]c2=S C28016334
CN(C)c1ccc(cc1)CCCNC(=O)c2cccc(c2)S(=O)(=O)NCCOC C29978859
Cc1ccc(cc1)NC(=O)c2nnc(s2)COCC(=O)N[C@H](c3cccs3)C(C)C C32987473
COc1ccc(cc1)NC(=O)c2nnc(s2)CCC(=O)NCCC3=CCCCC3 C33061834
c1ccc(c(c1)C#N)NC(=O)COC(=O)c2ccccc2N/C=C\C(=O)C(F)(F)F C03337318
Cc1ccc(cc1)n2c(cc(n2)c3ccccc3)NC(=O)CCC(=O)NCCCOC C35318585
Cc1c2c(=O)[nH]c(nc2sc1C(=O)OCC=C)CN(C[C@@H](c3ccccc3)O)C4CC4 C35746683
CCOCc1ccc(cc1)CNC(=O)c2cc(ccc2C)S(=O)(=O)NCc3ccco3 C36745251
COCCNc1nnc(s1)SCC(=O)Nc2ccc(c(c2)Cl)OC(F)F C36805982
c1ccc(cc1)Cc2ccc(c(c2O)S(=O)(=O)Oc3ccccc3)[C@H](CC=O)NC=O C39498460
CC(C)c1cccc(c1NC(=O)COC(=O)c2cc(ccc2F)S(=O)(=O)NC)C(C)C C39580538
Cc1ccc(cc1C)C(=O)NCC(=O)OCC(=O)NCCc2nc3ccccc3s2 C17652865
C[C@H](c1nc2ccccc2n1CC(=O)NCCCOC)NC(=O)c3ccc(cc3)Cl C40297627
CCOCCCNC(=O)Cn1c2ccccc2nc1[C@H](C)NC(=O)c3ccc(cc3)Cl C40297629
Cc1ccccc1C(=O)NCCCc2nc3ccccc3n2CC(=O)NCc4ccco4 C40300423
Cc1ccccc1C(=O)NCCCc2nc3ccccc3n2CC(=O)NCCCOC C40300424
CCc1ccc(c(c1)C(=O)CSc2nnc(n2C[C@H]3CCCO3)CCC(=O)N)CC C45772463
C=CCNS(=O)(=O)c1ccc(cc1)C(=O)Nc2ccc(c(c2)C#N)OCC(F)(F)F C46845605
COC(=O)Cc1cc(=O)n([nH]1)c2ccc(cc2)C(=O)NCCSc3ccccc3 C31652633
COCCNS(=O)(=O)c1ccc(cc1)C(=O)NCCOc2cccc3c2cccc3 C59581389
CCn1cc(cn1)CNC(=O)C[C@H]2C(=O)NCCN2CC(c3ccccc3)c4ccccc4 C13636599
c1ccc(cc1)n2c(nnc2SCC(=O)NCCO)COc3ccc(cc3)Cl C59811851
c1cc(cc(c1)Cl)OCCCSc2nnc(n2C[C@H]3CCCO3)CCC(=O)N C60133180
Cc1ccc(cc1)CNC(=O)Cn2c3ccccc3nc(c2=O)CCC(=O)NCC(C)C C65101643
CCCNC(=O)C1CCN(CC1)c2ccc(nn2)SCC(=O)NCc3ccc(cc3)C C65315274
CCCCOC(=O)C[C@@H]1C(=O)NCCN1C(=O)CNc2cccc(c2Cl)Cl C66215253
CCCCOC(=O)C[C@@H]1C(=O)NCCN1CC(=O)Nc2cccc(c2)Br C66228356
COCCNC(=O)C[C@H](c1ccco1)NS(=O)(=O)c2ccc(cc2)Br C02938476
c1cc(cc(c1)Cl)S(=O)(=O)NCCC(=O)OCC(=O)NCc2ccc(cc2)F C09361249
c1cc(cc(c1)Cl)S(=O)(=O)NCCC(=O)OCC(=O)Nc2ccc(cc2F)F C09361710
COc1ccccc1CCNC(=O)CSc2c3c(n(c(=O)n2)CCO)CCCC3 C09852280
COc1cccc(c1)CNC(=O)CSc2c3c(n(c(=O)n2)CCCO)CCCC3 C09852635
CCn1c(c(c(n1)C)CNC(=O)CC[C@]2(CCC(=O)N2)Cc3ccc(cc3F)OC)C C12218562
CNS(=O)(=O)c1ccc(cc1)CCC(=O)NCCCn2cnc3c2cccc3 C12490684
Cc1ccc(cc1)S(=O)(=O)N(CCO)C[C@@H](Cn2cc(c3c2cccc3)C=O)O C05520961
COc1ccc(cc1)CNC(=O)CCCCCn2c(=O)c3c(ccs3)[nH]c2=O C04790391
CCOCCOc1ccccc1C(=O)NC(=S)Nc2ccccc2C(=O)N(C)C C09697615
CC(C)CCn1cc(c(=O)c(c1)C(=O)NC(C)(C)C)C(=O)NCCc2ccncc2 C12247511
C[C@H](CNC(=O)CC[C@@]1(CCC(=O)N1)Cc2ccc(c(c2)OC)F)Oc3cccnc3 C14883063
Cc1c2c(ncnc2sc1C(=O)NCCC(C)C)NCCCN3CCCC3=O C14996436
CCOC(=O)c1c(c(sc1NC(=O)CSC(=S)N2CCCC2)C(=O)NC)C C21728064
C[C@H](c1ccccc1OC)NC(=O)[C@@H](C)Sc2nnc(s2)NCCOC C21959335
CCC(CC)[C@H](CNC(=O)c1cccc(c1)S(=O)(=O)NC)N2CCOCC2 C22899112
Cc1c(c(nc(n1)SC)C)CCC(=O)Nc2ccccc2C(=O)NCCOC C25166644
CNS(=O)(=O)c1ccc(o1)C(=O)NCc2ccc(cc2)COCC(F)(F)F C31535450
CC[C@@H](c1ccccc1OC(F)F)NC(=O)CS[C@@H](C)C(=O)Nc2cc(on2)C C31756649
c1cc(oc1)Cn2c(nnc2SCC(=O)NC3CC3)CNc4ccc(cc4)F C01356086
COCCCNC(=O)C[C@H](c1ccco1)NS(=O)(=O)c2ccc(cc2)Cl C02938598
CCOc1c(ccc(c1c2ccccc2O)[C@H](CC=O)NC=O)S(=O)(=O)C(C)C C39495749
COCCCNC(=O)Cn1c2ccccc2nc1CCCNC(=O)c3ccccc3 C40300372
Cc1c(c(n(n1)c2ccccc2)C)/C=N/NC(=S)NCCCN3CCOCC3 C45333976
COCCNc1nnc(s1)SCCC(=O)Nc2ccc(c(c2)Cl)C#N C45697713
COCCOc1cccc(c1)CNC(=O)COc2cccc(c2)NC(=O)C3CC3 C46367943
CCN(Cc1ccccc1NC(=O)NCc2cccc(c2)OCCOC)C(=O)C C46844438
COCCN(CCOC)C(=O)NCCNc1c(cc(cn1)C(F)(F)F)Cl C46920984
COCCOc1cccc(c1)NC(=O)NCc2ccccc2CN3CCOCC3 C47738571
c1cc(cc(c1)NC(=O)C(=O)NCCCCOc2ccc(cc2)F)c3cnco3 C52656139
CCNC(=O)c1ccc(c(c1)C)NC(=O)C(=O)N(C)CCCOc2ccccc2 C52728402
CC(C)N(C(C)C)S(=O)(=O)c1ccc(nc1)NCCC(=O)NC2CCCC2 C53582660
CC(C)COCCCNC(=O)CN1C(=O)[C@@](NC1=O)(C)c2c(cccc2F)F C53829549
COCCCOc1ccccc1NC(=O)C(=O)NC[C@@H]2Cc3ccccc3OC2 C54846650
COc1ccc(cc1)C(=O)NCCCC(=O)OCCc2c[nH]nc2C(F)(F)F C56231039
COCCOc1ccccc1NC(=O)NCc2ccccc2CN3CCOCC3 C57479150
Cc1ccc(c(c1)C)n2c(cc(c2C)/C=N\NC(=O)CC(=O)NCCCOC)C C58914030
COc1ccc(cc1OCCO)C(=O)Nc2cccc(c2)COCc3ccco3 C58994524
COCCCNS(=O)(=O)c1ccc(cc1)NS(=O)(=O)Cc2ccccc2 C59288869
c1ccc(c(c1)CNC(=O)COc2cccc(c2)F)OCC(=O)NC[C@@H]3CCCO3 C53722600
CC[C@@H](C(C)C)NC(=O)CNC(=O)c1ccc(cc1)S(=O)(=O)N(CC)CC C57454606
CCCCOc1c(cccn1)CNS(=O)(=O)c2ccc(s2)CNC(=O)C C63629531
COCCNC(=O)CSc1ccccc1C(=O)Nc2cc(ccc2OC)C#N C64456884
CCC(CC)c1nnc(s1)NC(=O)C(=O)NCc2cccc(c2)OC(F)F C51790479
COCCOc1cccc(c1)NCC(=O)Nc2cccc(c2)C(=O)N3CCCC3 C66070437
CCCCOC(=O)C[C@H]1C(=O)NCCN1C(=O)CNc2ccc(c(c2)Cl)F C66216787
CCOCCCNC(=O)c1cccc(c1)NC(=O)c2ccc(nc2)OCC3CC3 C66316151
Cn1ccnc1COc2ccc(cc2)C(=O)NC[C@@H](COc3ccc(cc3)F)O C67146375
CCCN(CCC)C(=O)c1ccc(cc1)NC(=O)NCc2c(nn(c2C)CC)C C67264168
Cc1ccc(c(c1)OCC(F)(F)F)NC(=O)C(=O)NC[C@H](C)Cn2cccn2 C67376042
CCCN1C(=O)c2ccc(cc2C1=O)C(=O)Nc3cc(cc(c3)C(=O)[O-])C(=O)[O-] C04826797
c1cc(c(cc1NS(=O)(=O)c2cc(cc(c2)C(=O)[O-])C(=O)[O-])[N+](=O)[O-])Cl C03129716
CCOC(=O)c1c(c(sc1NC(=O)c2ccc(cc2C(=O)[O-])C(=O)[O-])C(=O)OCC)C C02933459
c1cc(cc(c1)S(=O)(=O)[C@@H]2C[C@H]([C@@H](C[C@@H]2Cl)C(=O)[O-])C(=O)[O-])[N+](=O)[O-] C06668753
Cc1cc(c(n1c2cc(cc(c2)C(=O)[O-])C(=O)[O-])C)/C=C/3\C(=O)NC(=O)N(C3=O)c4ccccc4F C02287859
c1cc(c(cc1S(=O)(=O)N2CCCC2)C(=O)Nc3cc(cc(c3)C(=O)[O-])C(=O)[O-])Br C13169505
c1cc(c(nc1)Sc2ccc(cc2C(=O)[O-])S(=O)(=O)N3CCOCC3)C(=O)[O-] C13273956
CCCc1nnc(n1CC(=O)[O-])SCC(=O)Nc2cc(c(cc2C(=O)[O-])OC)OC C13274198
c1ccc2c(c1)c(=O)n(c(n2)Sc3ccc(c(c3)C(=O)[O-])[N+](=O)[O-])CCC(=O)[O-] C13274456
c1ccc(c(c1)OCc2nnc(o2)SCC(=O)Nc3cc(cc(c3)C(=O)[O-])C(=O)[O-])Cl C13342065
COc1cc(cc2c1OCCO2)/C=C/C(=O)Nc3cc(ccc3C(=O)[O-])C(=O)[O-] C13392368
CCc1ccccc1N2C(=O)/C(=C\c3cc(c(c(c3)OC)OCC(=O)[O-])CC=C)/C(=NC2=O)[O-] C19814335
Cc1cc(c(n1c2ccc(cc2)C(=O)[O-])C)/C=C\3/C(=NC(=S)N(C3=O)c4ccc(cc4)OC)[O-] C09260332
Cc1cc(c(n1c2ccc(cc2)C(=O)[O-])C)/C=C/3\C(=NC(=S)N(C3=O)c4ccc(cc4)OC)[O-] C19890473
c1ccc(c(c1)/C=N/NC(=O)c2ccccc2[N-]S(=O)(=O)c3cccs3)OCC(=O)[O-] C21548864
c1cc2c(c(c1)OC[C@@H](COc3cccc4c3C(=O)C=C(C4=O)C(=O)[O-])O)C(=O)C[C@H](C2=O)C(=O)[O-] C22001839
Cc1ccc(cc1)N2C(=O)/C(=C/c3ccc(c(c3)Br)OCC(=O)[O-])/C(=NC2=S)[O-] C22135302
CC(=CCC[C@@]1([C@@H](c2coc3c2c(cc4c3CN(C4=O)[C@@H](CCC(=O)[O-])C(=O)[O-])O1)CCC(=O)C)C)C C35270965
CC(=CCC[C@]1([C@H]2CC[C@@]([C@@H]3[C@@H]2c4c(cc5c(c4O3)CN(C5=O)[C@@H](CCC(=O)[O-])C(=O)[O-])O1)(C)O)C)C C35458821
CCOc1cc(cc(c1[O-])/C=C/2\C(=O)N=C(N(C2=O)c3ccc(cc3)Br)[O-])[N+](=O)[O-] C20149798
COCCN1C2=NC3=C([C@H](C2=C(NC1=O)[O-])c4ccc(cc4)C(=O)[O-])C(=O)c5c3cccc5 C17028517
COC(=O)c1cc(cc(c1[N-]S(=O)(=O)CC(=O)[O-])Br)Br C37789801
Cc1ccc(cc1S(=O)(=O)[N-]c2ccccc2Cl)NC(=O)c3ccc(nn3)[O-] C09127910
c1cc(ccc1[N-]S(=O)(=O)c2ccc(c(c2)N/N=C\3/C(=O)NC(=S)N=C3[O-])Cl)Cl C09283094
CCOC(=O)c1c(sc(c1[O-])C2=C3[C@@H](N=C2c4ccc(cc4)F)N(C(=NC3=O)[O-])C)C C39231543
c1ccc2c(c1)C(=O)N(S2(=O)=O)CCS(=O)(=O)[N-]c3c(cccc3Cl)C(=O)[O-] C13269618
c1cc2c(cc1C(=O)[O-])sc(n2)N3[C@H](C(=C(C3=O)[O-])C(=O)C4CC4)c5ccsc5 C13278102
CCOC(=O)[C@H]1[C@H](C(=C(N1)C)C(=O)CSc2nc(c(c(n2)[O-])CCC(=O)[O-])C)C C39693237
CC(=O)NCc1ccc(s1)S(=O)(=O)[N-]c2cc(c(cc2Cl)C(=O)[O-])OC C13087574
Cc1c(c([nH]n1)[O-])[C@H](c2ccc(o2)c3cccc(c3)C(=O)[O-])C4=C(N=N[C@@H]4O)C C39711996
Cc1c(c([nH]n1)[O-])[C@H](c2ccc(o2)c3ccc(c(c3)C(=O)[O-])Cl)C4=C(N=N[C@H]4C)O C39715301
Cc1ccc2nc(c(c(=O)n2c1)/C=C\3/C(=O)N(C(=S)S3)CCCC(=O)[O-])[O-] C40021977
COC(=O)c1cc(ccc1S(=O)(=O)[N-]c2cc(c(cc2F)F)C(=O)[O-])Br C40156797
Cc1cc(c(c(=O)n1C)[C@@H](c2cc(c(cc2OC)OC)OC)c3c(n(c(=O)cc3[O-])C)C)[O-] C40568566
Cc1cc(nc(n1)C)[N-]S(=O)(=O)c2ccc(cc2)NC(=O)[C@H]3CC=CC[C@@H]3C(=O)[O-] C32566533
Cc1c2c(=O)[nH]c(nc2sc1C(=O)[O-])SCc3[nH]c(=O)c4ccc(cc4n3)C(=O)[O-] C13318939
CCCN(c1nnc(s1)[S-])S(=O)(=O)c2ccc(cc2)/C=C/C(=O)[O-] C13252166
c1ccc2c(c1)nc(c(n2)N3CCCC3)[N-]S(=O)(=O)c4ccc(c(c4)C(=O)[O-])F C38379385
COC(=O)C1=C([C@@]2(CC(=C([C@](C1)(C2)C(=O)OC)[O-])C(=O)OC)C(=O)OC)[O-] C05432693
c1cc(oc1)CN2C(=O)/C(=C/c3ccc(o3)c4ccc(c(c4)C(=O)[O-])Cl)/C(=NC2=O)[O-] C19823655
c1ccc(c(c1)/C=C/2\C(=O)N(C(=S)S2)[N-]S(=O)(=O)c3ccc(cc3)Cl)OCCC(=O)[O-] C16911544
Cc1ccc(cc1)NC(=O)C[C@H]2C(=O)N=C(S2)[N-]c3ccc(cc3)S(=O)(=O)[N-]c4nccs4 C39843637
CCCCCCn1c2ccccc2c(=O)c(c1[O-])C3=NS(=O)(=O)c4ccccc4[N-]3 C02314882
c1ccc(cc1)N2C(=O)/C(=C/c3ccc(c(c3)Br)OCC(=O)[O-])/C(=NC2=O)[O-] C33039571
c1ccnc(c1)Sc2cc(ccn2)[N-]S(=O)(=O)c3cccc(c3)C(=O)[O-] C57785739
c1cc(ccc1S(=O)(=O)[N-][N-]S(=O)(=O)c2ccc(cc2)Cl)Cl C32156616
CCOc1cc(cc(c1OCC(=O)[O-])CC=C)/C=C/2\C(=NC(=S)N(C2=O)c3ccccc3F)[O-] C59136403
Cc1cc(c(c(c1)C(=O)[O-])[N-]S(=O)(=O)c2cc(ccc2Cl)S(=O)(=O)C)C C60360589
CCc1ccc(cc1)C2=N[C@H]3C(=C2c4c(c(c(s4)C)C(=O)OC)[O-])C(=NC(=O)N3C)[O-] C63521031
Cc1ccc(cc1[N-]S(=O)(=O)C)NC(=O)c2cc3cccc(c3[n-]2)[N+](=O)[O-] C64474218
C[C@@]12CC[C@H]3c4ccc(cc4CC[C@@H]3[C@H]1CC[C@]2(C#C)O)OS(=O)(=O)[O-] C01846444
c1ccc2c(c1)C(=O)c3c(cc(c(c3C2=O)O)S(=O)(=O)[O-])Br C04016166
c1cc(c(cc1N2C(=O)[C@@H]3[C@H]4C=C[C@@]([C@@H]3C2=O)(O4)CO)C(=O)[O-])Cl C00111007
Cc1cc-2c3c(c(cc(c3n1)S(=O)(=O)[O-])NC)C(=O)c4c2cccc4 C03900449
c1cc(c(cc1N2C(=O)[C@@H]3[C@@H]4C=C[C@]([C@H]3C2=O)(O4)CO)C(=O)[O-])Cl C13562631
c1cc(c(cc1N2C(=O)[C@@H]3[C@H]4C=C[C@@]([C@H]3C2=O)(O4)CO)C(=O)[O-])Cl C13562634
Cc1cc(c(o1)C)C(=O)Nc2ccc(c3c2cccc3)S(=O)(=O)[O-] C15932642
[H]\N=C\1/C(=C\c2cc(n(c2C)c3ccc(cc3C)C)C)/C(=O)N=C4N1C(=CS4)[CH2-] C19897246
[H]/N=C\1/C(=C\c2cc(n(c2C)c3c(cccc3C)C)C)/C(=O)N=C4N1C(=CS4)[CH2-] C20037261
[H]/[S+]=c/1\nc(c(c(n1C)[O-])C2=[NH+]c3ccccc3S[C@@H]([C@@H-]2)c4cccs4)[O-] C20899251
Cc1c(c(nc(n1)C)N/C(=N/S(=O)(=O)c2ccccc2)/[O-])Cl C28048533
Cc1ccc(cc1)C(=O)N2CCC[C@@H](C2)C(=O)Nn3cnnc3[S-] C28875201
c1ccc2c(c1)c(cc(=O)[nH]2)/C(=N/c3nnc(s3)[C@@H]4CCCO4)/[O-] C31811310
C1C[C@@H](O[C@@H]1CO)N2C[C@@H](C(=NC2=O)[O-])I C37593897
C1C[C@H](O[C@H]1CO)N2C[C@@H](C(=NC2=O)[O-])I C37593900
c1cc(ccc1N2C(=O)/C(=C\NN3CCOCC3)/C(=NC2=S)[O-])F C19994569
C[C@]12CC[C@@H]3c4ccc(cc4CC[C@H]3[C@@H]1CC[C@H]2O)OS(=O)(=O)[O-] C03977831
Cc1ccccc1N2C(=O)/C(=C\NN3CCOCC3)/C(=NC2=S)[O-] C20024752
Cc1ccccc1N/N=C/2\c3ccc(cc3C=CC2=O)S(=O)(=O)[O-] C17303092
Cc1cc(ccc1N/N=C/2\c3ccccc3C=CC2=O)S(=O)(=O)[O-] C13508908
c1ccc(c(c1)N2C(=O)/C(=C/NN3CCOCC3)/C(=NC2=S)[O-])F C09332026
C[C@]12CC[C@H]3[C@H]([C@@H]1CCC2=O)[C@@H](C=C4[C@@]3(CC[C@@H](C4)O)C)OS(=O)(=O)[O-] C39095165
c1cc(cc(c1)Cl)N2CCN(CC2)C(=O)/C=C\3/CC(=O)N=C(N3)[O-] C39371280
Cc1c(c2c(n1[O-])-c3c(c(=O)cc[nH]3)C(=O)CC2)S(=O)(=O)C(C)C C39458604
CC(C)S(=O)(=O)c1cc2c(cc1F)CCN3[C@@H]2CO[P@@](=O)(N3)[O-] C39465361
CC(C)S(=O)(=O)c1cc2c(cc1Cl)CCN3[C@@H]2CO[P@@](=O)(N3)[O-] C39465392
COc1cc2c(cc1Br)CCN3[C@@H]2CO[P@@](=O)(N3)[O-] C39465400
COc1cc2c(cc1Br)CCN3[C@H]2CO[P@@](=O)(N3)[O-] C39465401
CC(C)S(=O)(=O)c1cc2c(cc1F)[C@H]3CO[P@@](=O)(NN3CC2)[O-] C39465536
CC(C)S(=O)(=O)c1cc2c(cc1F)[C@@H]3CO[P@](=O)(NN3CC2)[O-] C39465537
CC(C)(C(=O)[O-])NC(=O)COc1cc(c(cc1Cl)Cl)Cl C40910177
c1cc(ncc1C(=O)[O-])NC(=O)Cn2cc(ccc2=O)Br C41114987
CN1[C@@H]([C@@H]2[C@@H](O1)C(=NC2=O)[O-])c3ccc(c(c3Br)O)OC C43254363
Cc1c(c(on1)C)CN(C)C(=O)c2ccc3c(c2)nc(=S)[nH]c3[O-] C47090739
c1c(c(sc1C(=O)[O-])Br)S(=O)(=O)N2CCNCC2 C48822544
c1cc(c(cc1S(=O)(=O)N2CCNCC2)C(=O)[O-])Br C48822594
c1ccc(c(c1)N2C[C@@H](CC2=O)/C(=N/c3[nH]ncn3)/[O-])Br C23140609
c1cc(ccc1N2C[C@H](CC2=O)/C(=N/c3[nH]ncn3)/[O-])Br C23140820
CNc1c(cc(cn1)Br)S(=O)(=O)[N-]c2ncccn2 C50634526
c1ccc(c(c1)C(=O)Nc2nnc(s2)[S-])C(=O)N3CCOCC3 C59452486
c1cc2c(cc1C(=O)N3CCN(CC3)C(=O)C4CC4)nc([nH]c2=O)[S-] C60601495
COC(=O)C1CCN(CC1)C(=O)c2ccc3c(c2)nc(=S)[nH]c3[O-] C47054205
c1cc2c(cc1C(=O)N3CCC4(CC3)OCCO4)nc([nH]c2=O)[S-] C60615560
CN1C2=NC(=O)C[C@@H](C2=C(NC1=S)[O-])c3cccc(c3OC)OC C16977537
c1cc(c(cc1C(=O)[O-])Br)O[C@@H]2CS(=O)(=O)C[C@@H]2O C62703033
CS(=O)(=O)c1nc([n-]n1)NC(=O)c2cccc(c2)Br C64348080
Cc1ccsc1[C@@H]2CCN(C[C@H]2O)C(=O)Cn3c(=O)ccc(n3)[O-] C65494273
c1cc(c(nc1)NC(=O)c2cnc3ccc(cn3c2=O)Br)[O-] C55133940
Cc1nc(cs1)/C(=N/S(=O)(=O)c2ccc3c(c2)CCC(=O)N3)/[O-] C65647749
COC(=O)[C@@H]1CCCN(C1)C(=O)c2ccc3c(c2)nc(=S)[nH]c3[O-] C66144012
Cn1c2c(c(cc(n2)c3ccc(cc3)Br)C(=O)[O-])c(=O)[nH]c1=O C11567471
Cc1cc(c(n1c2ccc(cc2)C(=O)[O-])C)/C=C/3\C(=O)N=C(S3)NC(=O)C C05583408
Cn1c(=O)ccc(n1)C(=O)Nc2ccc(cc2C(=O)[O-])I C13437155
COc1cc(cc(c1OC)Br)c2c(c([nH]c(=S)n2)[O-])C#N C19651570
c1cc(ccc1N2C(=O)/C(=C\NN3CCCCC3)/C(=NC2=O)[O-])Br C20024194
COc1cc(cc(c1O)OC)/C=C\2/C(=NC(=S)N(C2=O)c3ccccc3)[O-] C20228185
Cc1ccc(nc1)N2C(=O)[C@@](N=C2[O-])(C(F)(F)F)NC(=O)c3ccc(cc3)F C20407224
c1cc2c(cc1Br)occ(c2=O)/C=C/C=C\3/C(=O)NC(=O)N=C3[O-] C17252268
[H]/[S+]=c/1\nc(c(c(n1C)[O-])C2=[NH+]c3ccccc3S[C@H]([C@@H-]2)c4ccc(cc4)F)[O-] C21149905
CS(=O)(=O)[N-]c1ccc(cc1C(=O)NCc2nc3ccccc3s2)F C25094156
C[C@H]1CN(C[C@@H](O1)C)C(C)(C)CNC(=O)c2ccc3c(c2)nc(=S)n(c3[O-])C C25408017
[H]/N=C\1/C(=C\c2cc(c(c(c2)Cl)[O-])Cl)/C(=O)N=C3N1N=C(S3)CCC C26681039
c1cc(c(cc1C(=O)N2CCC[C@@H](C2)C(=O)Nn3cnnc3[S-])Cl)Cl C29235351
COc1cc(ccc1O)/C=C/2\C(=NC(=S)N(C2=O)c3ccccc3F)[O-] C32192927
Cc1nc2c(cccc2I)c(=O)n1Cc3[nH]c(nn3)[S-] C16363305
c1cc(c(cc1Br)Br)S(=O)(=O)Nc2[n-]ncn2 C32604863
C[C@@H](c1ccncc1)NS(=O)(=O)c2cc(sc2Br)C(=O)[O-] C35688577
Cc1ccc(cc1Br)[N-]S(=O)(=O)c2nnc(s2)NC(=O)C C36182831
Cc1cc(ccc1[N-]S(=O)(=O)c2nnc(s2)NC(=O)C)Br C36182914
Cn1c(c(cn1)C(=O)[O-])C(=O)Nc2ccccc2I C36615516
Cc1cc(n(n1)C)NS(=O)(=O)c2cc(sc2Br)C(=O)[O-] C37465886
Cc1c(c(sn1)NC(=O)c2cc(cn2C3CC3)Br)C(=O)[O-] C37675768
c1c(c(sc1C(=O)[O-])Br)S(=O)(=O)NC[C@H]2CCCOC2 C38044415
c1cc2c(cc1Br)c(=O)c(co2)/C=C/C=C\3/C(=O)NC(=O)N=C3[O-] C02359901
c1ccc(cc1)C2=N[C@@](C(=N2)[O-])(C(F)(F)F)NS(=O)(=O)c3ccccc3 C20069788
CCO[C@@H]1CC(=O)c2c(c3c(cc(cn3)I)c(=O)n2[O-])N1 C39451808
CC(C)S(=O)(=O)c1cc2c(cc1Br)CCN3[C@@H]2CO[P@@](=O)(N3)[O-] C39465422
CCOc1cc2c(cc1I)CCN3[C@@H]2CO[P@@](=O)(N3)[O-] C39465449
Cc1c(sc(n1)C)C(=O)C2=C(C(=O)N[C@H]2c3cccc(c3)Br)[O-] C40124979
Cc1c(sc(n1)C)C(=O)C2=C(C(=O)N[C@@H]2c3ccc(cc3)Br)[O-] C40124986
Cc1c(sc(n1)C)C(=O)C2=C(C(=O)N[C@H]2c3cc(ccc3OC)Br)[O-] C40125105
Cc1cccn2c1nc(c(c2=O)/C=C\3/C(=NC(=S)S3)[O-])NC[C@H]4CCCO4 C13427398
Cc1c(c(n(n1)CCC(=O)Nn2c(c3ccccc3nc2=S)[O-])C)Cl C02792058
CC1=C/C(=C/2\C(=O)NC(=O)N=C2[O-])/C=C(N1C[C@@H]3CCCO3)C(F)(F)F C57478216
Cc1cc(c(n1c2ccc(cc2)C(=O)OC)C)/C=C\3/C(=O)NC(=S)N=C3[O-] C08743101
Cc1ccnn1c2ccc(cc2)C(=O)Nc3ccccc3[N-]S(=O)(=O)C C24889296
C/C(=N/N=C/1\NC(=O)C[C@H](S1)C(=O)[O-])/c2ccc(s2)Br C59446080
CN1C(=O)/C(=C(\Nc2ccc(cc2)Cl)/[O-])/c3ccsc3S1(=O)=O C39295971
c1cc(oc1)c2ccc(c(=O)[nH]2)/C(=N/S(=O)(=O)c3cc(ccc3F)F)/[O-] C62674208
CC(=O)c1c(=O)[nH]c(=O)n(c1[O-])c2ccc(cc2)I C09190169
c1cc(ccc1N2C(=O)/C(=C/NN3CCCCC3)/C(=O)N=C2[O-])Br C09329800
CS[C@H]1N=CCN1c2ccc(cc2)C(=O)Nc3[n-]nc(n3)C(F)(F)F C63941667
COc1cc(ccc1O)/C=C\2/C(=O)N=C(N(C2=O)c3ccc(cc3)Cl)[O-] C09059136
CS(=O)(=O)[N-]c1ccc2c(c1)NC(=O)C[C@H]2c3cnc4ccccc4n3 C65380329
Cc1cc(ccc1N2CCNC2=O)/C(=N/S(=O)(=O)c3ccc(c(c3)F)F)/[O-] C66004198
Cc1cc(c(o1)C)c2csc(n2)[N-]S(=O)(=O)c3c[nH]c4c3cccn4 C66254145
c1ccc(c(c1)[C@H]2CN(CCO2)C(=O)c3ccc4c(c3)nc(=S)[nH]c4[O-])F C67177218
C[C@H]1CO[C@@H](CN1C(=O)c2ccc3c(c2)nc(=S)[nH]c3[O-])c4ccccc4 C67177774
C[C@@H]1CO[C@H](CN1C(=O)c2ccc3c(c2)nc(=S)[nH]c3[O-])c4ccccc4 C67177775
CCn1c(c2ccc(cc2nc1=S)C(=O)N[C@H](C)c3c(nn(c3C)C)C)[O-] C67304870
c1cc-2c(cc1NC(=O)/C=C/C(=O)[O-])C(=O)c3c2ccc(c3)F C01688054
c1cc(ccc1C(=O)Nc2nc(cs2)CC(=O)[O-])Cl C04641433
Cc1cnc(s1)NC(=O)[C@@H]2CC[C@](C2(C)C)(C)C(=O)[O-] C00109291
CC(C)(C)C(=O)N[C@H](C(=O)[O-])C12CC3CC(C1)CC(C3)C2 C06046254
Cc1csc(n1)NC(=O)[C@@H]2CC[C@@](C2(C)C)(C)C(=O)[O-] C00117698
C#CCNS(=O)(=O)c1cc(c(cc1Cl)Cl)C(=O)[O-] C13077162
c1cc(ccc1NC(=O)[C@H]2[C@@H]3C=C[C@H]([C@@H]2C(=O)[O-])O3)Cl C17023385
Cc1cccc(n1)C(=O)Nc2cc(ccc2Cl)C(=O)[O-] C19414349
Cc1ccc(cc1Cl)n2c(=O)c(c[nH]c2=S)C(=O)[O-] C20156291
c1cc(ccc1c2cc([nH]c(=O)n2)C(=O)[O-])Br C20264717
c1ccc(cc1)/C=C/C=C/C(=O)c2c([nH]c(=O)sc2=O)[O-] C20804512
c1ccc2c(c1)ccc(n2)C(=O)Nc3ccsc3C(=O)[O-] C22162733
c1ccc(c(c1)NC(=O)c2ccc(nn2)[O-])SC(F)F C32986536
Cc1c(c(n(n1)C)C)CNc2ccc(c(c2)C(=O)[O-])Cl C37120846
c1cc(oc1)/C=C/C(=O)Nc2cc(c(cc2F)F)C(=O)[O-] C37403583
c1cc(c(c(c1)Cl)[N-]S(=O)(=O)c2c[nH]nc2)Cl C37745032
Cc1cc2c(o1)CC(C[C@@H]2NC(=O)[C@@H]3C[C@@H]3C(=O)[O-])(C)C C37795586
c1cc(c2c(c1C(F)(F)F)N[C@H]([C@@H]3[C@@H]2C=CC3)C(=O)[O-])Cl C05024518
c1cc(cc(c1)[N-]S(=O)(=O)c2ccc(nc2)Cl)CO C37976959
Cc1ccc(cc1)C(=O)C2=C(C(=O)N[C@@H]2c3ccncc3)[O-] C40117098
Cc1c(sc(n1)C)C(=O)C2=C(C(=O)N[C@@H]2c3cccs3)[O-] C40125084
C[C@H]1CCC[C@@](C1)(C(=O)[O-])NC(=O)N2C[C@@H](C[C@@H](C2)C)C C41036021
C[C@@H]1CCc2c(sc(c2C(=O)[O-])NS(=O)(=O)C)C1 C41580199
c1cc(c(cc1C(F)(F)F)N[C@]2(CCSC2)C(=O)[O-])Cl C41737134
Cc1cc(cc(c1N[C@]2(CCC[C@H](C2)C)C(=O)[O-])C)Br C41761038
C[C@@H]1C[C@](CC(C1)(C)C)(C(=O)[O-])Nc2cc(cc(c2)F)F C41766159
Cc1c(c(=O)[nH]c(n1)c2cc(c(c(c2)F)F)F)CC(=O)[O-] C43392625
CC(C)(C)C1CCC(CC1)C(=O)N[C@@]2(CCSC2)C(=O)[O-] C43509296
c1c(cnc2c1[nH]cc2I)C(=O)[O-] C44712943
Cc1c(scn1)C(=O)Nc2cccc(c2)/C=C/C(=O)[O-] C49591976
c1cc(cc(c1)[N-]S(=O)(=O)C2CCOCC2)C#CCO C50200361
c1c(cc(c(c1F)NC(=O)C2(CC2)C(=O)[O-])Br)F C50290253
CNc1ccc(cn1)S(=O)(=O)[N-]c2cc(cc(c2)F)F C50649180
CNc1ccc(cn1)S(=O)(=O)[N-]c2cccc(c2F)F C50662708
c1cc(c(cc1Sc2[nH]ncn2)C(F)(F)F)C(=O)[O-] C54553836
c1cc(c(c(c1)Cl)Cl)CCC(=O)/N=C/2\NCC(=N2)[O-] C50223005
c1cc(c(cc1C/C(=N/C2=NC(=O)CN2)/[O-])Br)F C56214367
CCO/C(=C/1\[C@H](NC(=S)N=C1c2cccc(c2)F)C)/[O-] C08681132
CCO/C(=C/1\[C@H](NC(=S)N=C1C)c2ccc(s2)C)/[O-] C02482028
c1cc(ncc1C(=O)Nc2cc(c(cc2F)F)F)C(=O)[O-] C61095038
c1cc(nc(c1)C(=O)[O-])C(=O)Nc2cc(cc(c2F)F)F C61122374
C[C@H]1CCC[C@@](C1)(C(=O)[O-])NC(=O)N2CCC(CC2)(C)C C61823842
CCC[C@@]1(CCCN(C1)C(=O)c2cc(c[nH]2)Cl)C(=O)[O-] C62870575
C[C@@]1(CCCN(C1)C(=O)Nc2cc(cc(c2)F)F)C(=O)[O-] C62873305
C[C@]1(CCN(C1)C(=O)c2cc(c([nH]2)Cl)Cl)C(=O)[O-] C62912984
CCC[C@@]1(CCN(C1)C(=O)c2ccc(c(c2)Cl)O)C(=O)[O-] C62919740
C[C@]1(CCN(C1)C(=O)Nc2cc(cc(c2F)F)F)C(=O)[O-] C62935695
c1cc(nnc1C(=O)N[C@H]([C@@H]2CC=CS2)C3CCCC3)[O-] C64087684
c1cc(c(cc1F)NC(=O)C[C@]2(CCSC2)C(=O)[O-])F C64610334
Cn1c(c2ccc(cc2nc1=S)C(=O)NCc3ccsc3)[O-] C42971169
c1cc(c(cc1Br)S(=O)(=O)[O-])Br C02564294
CN(CC(=O)[O-])S(=O)(=O)c1ccc(s1)Br C02927935
C[C@]12CC[C@H]([C@]1(C)CS(=O)(=O)[O-])[C@@H](C2=O)Br C02534399
c1cc(ccc1N2C(=O)C[C@@H](C2=O)SCC(=O)[O-])F C00049744
c1ccc(cc1)N2C(=O)/C(=C/C(=O)[O-])/SC2=O C02339227
c1cnccc1Cn2ccnc2SCC(=O)[O-] C20582490
CCn1cc(c(=O)c2c1cc(c(c2)F)c3ccncc3)C(=O)[O-] C26574580
c1ccc(c(c1)C[C@H](c2nnc(o2)C3CC3)C(=O)[O-])F C28511571
CCn1cc(c(=O)c2c1cc(c(c2)F)N3CCCC3)C(=O)[O-] C16672028
CC1=CCN([C@@H]1C(=O)[O-])C(=O)c2cccc(c2)Br C32213733
CCCn1cc(cc1C(=O)N(C)CC(=O)[O-])Cl C36856940
Cc1c(sc(n1)C)C(=O)N2CCC[C@@H](C2)C(=O)[O-] C36966280
Cc1ccc(cn1)C(=O)N(CCC(=O)[O-])C(C)(C)C C37586660
c1cc(c(cc1N2C(=O)CCCC2=O)C(=O)[O-])Cl C37641850
Cn1cccc1/C=C\2/C(=O)N(C(=S)S2)CC(=O)[O-] C05252977
C[C@H](C(=O)[O-])[S@](=O)Cc1cccc2c1nccc2 C37922560
C=CCN1C(=O)/C(=C/[C@H]2C=CC=N2)/C(=NC1=S)[O-] C38583066
C1CN(CCC1C(=O)[O-])C(=O)[C@H]2C=C(C=N2)Br C38693103
C=CCN1C(=O)/C(=C\[C@@H]2C=CC=N2)/C(=NC1=S)[O-] C38936445
C[C@@H]1CCC[C@](C1)(C(=O)[O-])N2CCCCCC2=O C41897943
Cc1c(sc(n1)C)C(=O)N(C)C[C@H](C)C(=O)[O-] C42696327
Cc1ccc(cc1)C(=O)N2CCO[C@@H](C2)C(=O)[O-] C43700340
c1cc(sc1)CC(=O)N2CCO[C@H](C2)C(=O)[O-] C43700441
c1c(c(c(c(c1F)F)F)F)C(=O)N2CCO[C@@H](C2)C(=O)[O-] C43700959
CC[C@@H](C(=O)[O-])N(C)C(=O)c1cc2cc(ccc2s1)F C44613057
CC[C@@H](C(=O)[O-])N(C)S(=O)(=O)c1cc(ccc1C)F C44618263
c1cc2c(cc1F)[n+](cc(n2)CCCC(=O)[O-])[O-] C45930178
Cn1cc(cn1)C[S@@](=O)c2ccccc2C(=O)[O-] C50543470
CC(C)CS(=O)(=O)C[C@@H]1CC[C@@H](O1)C(=O)[O-] C51395004
c1ccc(cc1)[S@@](=O)C[C@@H]2CC[C@@H](O2)C(=O)[O-] C51395760
c1ccc(cc1)[S@](=O)C[C@@H]2CC[C@@H](O2)C(=O)[O-] C51395761
c1ccc(c(c1)F)[S@@](=O)C[C@@H]2CC[C@@H](O2)C(=O)[O-] C51395792
c1ccc(c(c1)F)[S@](=O)C[C@H]2CC[C@@H](O2)C(=O)[O-] C51395795
Cc1c(sc(n1)c2ccsc2)C(=O)N(C)[C@@H](C)C(=O)[O-] C54051586
C[C@@H]1CC(=O)N(C1=O)C2(CCC(CC2)C(C)C)C(=O)[O-] C54557994
CCN(C(=O)c1cc2ccccc2o1)C(C)(C)C(=O)[O-] C61149131
CCN(C(=O)/C=C/c1ccccc1F)C(C)(C)C(=O)[O-] C61149302
CC(C)(C(=O)[O-])N(C)C(=O)CSc1ccccc1Cl C61150403
C[C@H]1CCCC[C@@H]1N(C)C(=O)N(C)C(C)(C)C(=O)[O-] C61176310
C[C@H]1CCCC[C@H]1N(C)C(=O)N(C)C(C)(C)C(=O)[O-] C61176312
CCN(c1ccccc1F)C(=O)N(C)C(C)(C)C(=O)[O-] C61177176
C1CC(C1)(C(=O)N2CCN(CC2)CC(F)(F)F)C(=O)[O-] C61948889
CN(Cc1cccc(c1)C#N)C(=O)C2(CC2)C(=O)[O-] C61948897
CN1[C@@H]([C@H](OCC1=O)C(=O)[O-])c2ccccc2F C62702256
CC1(CCN(CC1)C(=O)Cc2ccncc2)C(=O)[O-] C62842068
C[C@]1(CCCN(C1)C(=O)Cc2ccncc2)C(=O)[O-] C62868235
CC[C@@]1(CCN(C1)C(=O)c2ccoc2C)C(=O)[O-] C62914322
CC[C@]1(CCN(C1)C(=O)Cc2ccncc2)C(=O)[O-] C62914339
C[C@@H](CC#N)N(C)C(=O)[C@H]1CC=CC[C@@H]1C(=O)[O-] C63087299
CS(=O)(=O)C1=CC(=C[C@@H]2C1=NC(=C2)C(=O)[O-])F C39712220
CC(C)[C@H]1[C@]2(CC[C@@H](C(=O)O1)C(O2)(C)C)C C03845876
CC1(Cc2c(c3ccccc3c(=O)o2)C(=O)C1)C C01570919
Cc1nc(c2ccsc2n1)N3CCCCCC3 C02886788
c1cc(sc1)/C=c\2/c(=O)n3c(=NCCC3)s2 C04894768
c1c(nc(c(n1)C#N)Cl)C(Cl)(Cl)Cl C01659787
c1cc(c(cc1[N+](=O)[O-])Cl)Br C02011460
Cc1cc2c(cc1C)n3c(=O)cc(sc3n2)C C05573000
Cc1coc2c1C[C@@H]3[C@@](O3)(CC[C@@H]4[C@@](C2)(O4)C)C C05663085
C[C@@H]1CCc2c(sc3c2c(ncn3)N(C)C)C1 C06111399
C/C=C/[C@@H]1C(C(=O)C2(CCCCC2)C(=O)O1)(C)C C00085415
c1c(c(cc(c1Br)F)F)[N+](=O)[O-] C00170148
CC1=C(Oc2ccccc2O1)c3ccccn3 C00041248
CC1=C(C(C(=C(N1C)C)C#N)(C)CCl)C#N C01563925
Cc1nc2c(c3c(s2)C[C@H](CC3)C)c(=O)o1 C00127486
c1ccc2c(c1)cc(c(n2)Cl)C=C(C#N)C#N C04476327
Cc1nc2c3ccccc3oc2c(n1)SC C05218855
c1cc(ccc1n2c(=O)c(c(cn2)Cl)Cl)F C11919538
Cc1ccc(c2c1cc(c(n2)N(C)C)C#N)C C11986314
Cc1ccc2c(c1C)nc(s2)N3CCOCC3 C12230070
Cc1cc(n2c(n1)c(c(n2)c3ccccc3)C)C C10493551
Cc1coc2n1cc(n2)c3ccc(cc3)Cl C01398233
c1ccc(cc1)c2nnc3n2CCCCS3 C10312536
Cc1ccn2c(c1)nc(c2C#N)c3ccccc3 C19767421
Cc1cc(nc(n1)N2CCC(CC2)C)Cl C22073606
c1cc2c(cc1Br)sc3n2cnn3 C26443975
Cc1cn2c(=O)c3c(c(sc3nc2s1)C)C C27532956
Cc1c(c(n(n1)c2ccc(c(c2)Cl)F)C)C#N C32104926
Cc1c(n2cc(cc(c2n1)Cl)Cl)C=O C36244208
C[C@@H]1CCc2c(sc3n2cc(n3)C=O)C1 C36254627
c1ccc(cc1)C#CCn2c3ccccc3nn2 C00319144
CC[C@@]1(Cc2c(cc(c(n2)Cl)C#N)CO1)C C00522013
CC1(CCC2=C(O1)c3ccccc3C(=O)C2=O)C C01531790
Cc1ccc(cc1)C2=CN3[C@@H](S2)N=NC3=S C38802679
Cc1cc(ccc1F)[C@@]2(CN(C(=O)O2)C)C C41241972
Cc1cc(ccc1F)[C@]2(CN(C(=O)O2)C)C C41241975
C[C@@H]1C[C@H](CN(C1)c2c(cc3c(n2)CCC3)C#N)C C42245621
Cc1cc(nc2c1cccc2)c3c(nn(c3C)C)C C49155122
Cc1c(c(n(n1)[C@@H]2C[C@@H](CC[C@@H]2C#N)C)C)Cl C50586648
C[C@H]1CCN([C@@H](C1)C)c2c(nccn2)Cl C51750296
Cc1cc(nc(n1)Cl)N2C[C@H](C[C@@H](C2)C)C C52814187
Cc1c(nn(c1C)c2ccc(cc2C#N)Cl)C C52859789
c1cc(oc1)c2nc3c(ccs3)c(n2)Cl C39193950
C1CCCN(CC1)c2nc3c(s2)C(=O)CCC3 C54861553
Cc1c(nc(nc1Cl)N2CCSCC2)C C57331227
Cc1nc(cc(n1)Cl)N2CCC(CC2)(C)C C61803532
Cc1cc(cnc1Cl)N2C[C@H](O[C@@H](C2)C)C C62465504
Cc1cc(c2c(c1)N(C(=O)C(CO2)(C)C)C)C C62531163
Cc1cc2c(c(c1Cl)C)N(C(=O)[C@@H](O2)C)C C62532892
c1cc2cc(ccc2nc1)c3nccc(n3)Cl C62801666
c1cc(nc2c1nc(nc2)Cl)Br C67172090
Cc1ccc(c(c1)Br)/C=C/C(=O)Nc2nc(cs2)CC(=O)[O-] C13405460
c1csc(c1C#N)NC(=O)COc2c(cc(cc2Cl)C(=O)[O-])Cl C13423164
c1ccc(cc1)c2ccc(cc2)/C=C\3/C(=O)N=C(S3)[N-]NC(=O)c4ccncc4 C23867096
Cn1c(c2ccc(cc2nc1=S)C(=O)Nc3ccccc3SCC=C)[O-] C26399545
c1ccc(c(c1)Cn2cc(c(n2)NC(=O)[C@H]3CC=CC[C@@H]3C(=O)[O-])Br)F C32610345
COC(=O)c1cc(cc(c1NC(=O)[C@H]2C[C@H]2C(=O)[O-])Br)Br C37789089
c1cc(c(c(c1)Cl)Cl)C[C@@H]2C(=O)N=C(S2)[N-]N/C=C/3\C=CC=CC3=O C01218192
COc1ccc(cc1NC(=O)c2ccc(c(c2)Cl)[N-]S(=O)(=O)C)Cl C38756477
CSS(=O)(=O)[N-]c1ccc(cc1N2CCN[C@@H](C2)F)c3ccccc3 C39482074
C=CCN1[C@@H](C(=C(C1=O)[O-])C(=O)c2cc3ccccc3o2)c4ccc(cc4)O C40028234
C[C@@H]1Cc2cc(ccc2O1)C(=O)C3=C(C(=O)N([C@H]3c4ccc(c(c4)Cl)Cl)CCO)[O-] C40095317
COCCN1[C@@H](c2c([nH]nc2C1=O)c3cc(ccc3[O-])Cl)c4ccccc4 C39898123
c1ccc(c(c1)[N-]S(=O)(=O)c2cccc(c2)NC(=O)c3cccc(c3)C#N)F C41589947
CS(=O)(=O)[N-]c1cccc(c1)NS(=O)(=O)C2=Cc3ccccc3CC2 C46570503
C=CCN/C(=C(\C#N)/C(=O)c1ccc(cc1I)F)/[O-] C50856182
COc1ccc(cc1)C\2=NC(=S)N[C@@H](/C2=C(\C(=O)OC)/[O-])c3cccs3 C52538851
Cc1ccc(cc1S(=O)(=O)[N-]c2cc(ccc2F)Cl)C(=O)NC3CC3 C55114115
CC(C)Cc1csc2c1c(=O)[nH]c(n2)c3cccc(c3)[N-]S(=O)(=O)C C55501867
C=CCNC(=O)c1cccc(c1)S(=O)(=O)[N-]c2cc(ccc2F)Cl C55567666
Cc1ccc(c(c1)S(=O)(=O)[N-]c2ccccc2c3[nH]nc(n3)C4CC4)F C55583173
CC(C)(C)NC(=O)c1cccc(c1)[N-]S(=O)(=O)c2cc(ccc2C#N)Cl C55632327
Cc1ccc(cc1F)S(=O)(=O)[N-]c2ccc(c(c2)Cl)C(=O)NC3CC3 C55632471
CNC(=O)c1cc(ccc1Cl)[N-]S(=O)(=O)c2ccc(cc2)C(F)(F)F C55648450
CCNC(=O)c1ccc(c(c1)C)[N-]S(=O)(=O)c2ccc(cc2Cl)F C55651840
CC(=O)Nc1ccc(c(c1)[N-]S(=O)(=O)c2ccccc2C(F)(F)F)Cl C55676963
Cc1cc(c(cc1C(=O)[O-])S(=O)(=O)Nc2cc(c(c(c2)F)OC)F)C C55682245
COC(=O)C1=C([C@H](N=C(N1)[S-])c2cccc(c2)F)C(=O)c3cccs3 C56045433
CS(=O)(=O)[N-]c1ccc(c(c1)F)S(=O)(=O)Nc2cccc3c2cccc3 C57115640
Cc1cc(ccc1NS(=O)(=O)c2ccc(cc2F)[N-]S(=O)(=O)C)Cl C57115672
Cc1ccc(cc1[N-]S(=O)(=O)c2ccc(cc2)C(F)(F)F)NC(=O)C C57497834
CS(=O)(=O)[N-]c1ccc(cc1)C(=O)Nc2nc(cs2)c3cccc(c3)F C58295641
CCn1c(c2ccc(cc2nc1=S)C(=O)Nc3ccc(cc3OCC)F)[O-] C58448132
Cc1cc(c(n1c2ccc(cc2)Cl)C)C(=O)Nc3ccccc3[N-]S(=O)(=O)C C59835932
c1ccnc(c1)C(=O)Nc2ccc(cc2[N-]S(=O)(=O)c3ccc(c(c3)Cl)F)F C60362375
CC(C)[C@@H](c1cccs1)NC(=O)c2cccc(c2)n3c(=O)ccc(n3)[O-] C61366300
CS(=O)(=O)[N-]c1cc(ccc1Cl)C(=O)Nc2ccc(cc2)N3CCCC3 C61373333
CS(=O)(=O)[N-]c1cc(ccc1Cl)C(=O)NCc2csc3c2cccc3 C61402823
c1ccc(c(c1)CNC(=O)c2ccc3c(c2)nc(n(c3=O)Cc4ccco4)[S-])F C06657391
c1ccc(c(c1)N/C(=C(\C#N)/C(=O)c2ccn(n2)c3cccc(c3)F)/[O-])Cl C63235637
c1cc(cc(c1)C(F)(F)F)CSc2nc3c(cnn3CCO)c(n2)[O-] C07418052
c1cc(ccc1CSc2nc3c(cnn3CCO)c(n2)[O-])Br C07418500
Cc1ccc(cc1[N-]S(=O)(=O)c2ccc(c(c2)C(F)(F)F)F)C(=O)NC C63911863
CS(=O)(=O)[N-]c1ccc(cc1C(=O)Nc2cccc(c2)c3nccs3)F C64299403
c1cc2c(c[nH]c2nc1)S(=O)(=O)[N-]c3ncc(s3)Cc4ccc(cc4)F C66250399
CS(=O)(=O)[N-]c1cccc(c1)C(=O)N[C@H](C#N)c2cccc(c2Cl)Cl C66393548
CNC(=O)c1ccc(cc1)[N-]S(=O)(=O)/C=C/c2cccc(c2)Br C66577915
c1cc(ccc1NC(=O)[C@H]2CCOC2)[N-]S(=O)(=O)c3ccc(c(c3)F)F C66897949
CCN(CC)/C(=C\1/[C@@H](NC(=S)N=C1C)c2nc(cs2)c3ccccc3)/[O-] C67028469
CCCc1nnc(n1CC(=O)Nc2ccc(cc2C)Br)[S-] C67179944
C[C@@H]1C[C@@H](CC(C1)(C)C)C/C(=N/S(=O)(=O)c2ccc(cc2)NC(=O)C)/[O-] C67599801
c1cc([nH]c1)/C=C\2/C(=O)N(C(=S)S2)c3ccc(cc3)C(=O)[O-] C05374648
c1ccc\2c(c1)CC/C2=N\Nc3ccc(cc3)S(=O)(=O)[O-] C04976279
c1cc2c(cc1I)c(c(cn2)C(=O)[O-])O C08994874
Cc1c(cc(o1)/C=C/C(=O)Nc2cc(cc(c2)F)F)C(=O)[O-] C13401614
CC(=C1[C@H]2CC[C@@H]1[C@H]([C@@H]2C(=O)Nc3nccs3)C(=O)[O-])C C18193762
c1cc(ccc1c2ccc(o2)/C=C\3/C(=O)NC(=S)N=C3[O-])F C09334735
c1ccc(c(c1)N2C(=O)/C(=C/c3ccc[nH]3)/C(=NC2=S)[O-])F C01300574
c1cc(sc1)c2cc(c3c(=O)[nH]c(nc3n2)[O-])C(F)(F)F C19770053
c1cc(cc(c1)Br)/C=C/2\C(=O)NC(=S)N=C2[O-] C05670991
CC(=O)Nc1ccc(cc1Cl)[N-]S(=O)(=O)c2c(cccc2F)F C21868959
CNC(=O)c1ccccc1[N-]S(=O)(=O)C2=Cc3ccccc3CC2 C32780589
c1cc(ccc1/C=C/C(=O)[O-])NC(=O)c2ccc(nc2)Cl C35181276
c1cc(ncc1C(=O)[O-])C(=O)Nc2cc(cc(c2)Cl)Cl C35232793
CCOC(=O)C1=C(NC(=C([C@H]1c2ccncc2)C#N)[S-])C C35681058
CCOC(=O)N[C@H](C(Br)(Br)Br)[O-] C03122344
c1cc(nc(c1)C(=O)[O-])C(=O)Nc2ccc(cc2Cl)Br C36756773
c1cc(=O)[nH]cc1S(=O)(=O)[N-]c2c(cc(cc2Br)F)F C36828864
c1c(c(sc1C(=O)[O-])Br)S(=O)(=O)NC2CC2 C36983898
c1cc(oc1C(=O)Nc2cc(c(cc2F)F)C(=O)[O-])Br C37403564
c1ccn(c1)c2ccsc2C(=O)Nc3ccsc3C(=O)[O-] C37452017
c1ccc(c(c1)F)S(=O)(=O)[N-]c2cccc(c2)C#CCO C37552442
c1cc(oc1)/C=C/C(=O)Nc2c(c3c(s2)CCC3)C(=O)[O-] C00266484
c1cc(c(cc1F)Cl)[N-]S(=O)(=O)c2ccc3c(c2)CC(=O)N3 C07927764
c1ccc(c(c1)F)S(=O)(=O)Nc2ccsc2C(=O)[O-] C38137737
Cc1cc(ccc1NC(=O)[C@H]2C=C(C=N2)Br)C(=O)[O-] C38693634
Cc1ccc(o1)C(=O)C2=C(C(=O)N[C@H]2c3ccc(cc3)F)[O-] C40116361
C[C@H]1C[C@](CC(C1)(C)C)(C(=O)[O-])Nc2cc(ccc2F)Br C41805231
CS(=O)(=O)[N-]c1ccccc1C(=O)Nc2cccc(c2)C#C C43694728
c1cc(ccc1S(=O)(=O)/N=C(/c2cc(c[nH]2)Br)\[O-])Cl C48499548
c1ccc(c(c1)S(=O)(=O)/N=C(/c2cc(c[nH]2)Cl)\[O-])Br C48519635
c1cc(c(cc1F)Cl)C(=O)Nc2ncc(s2)/C=C/C(=O)[O-] C49591808
c1ccc(c(c1)/C(=N/c2[nH]ncn2)/[O-])I C20494761
Cc1c(scc1C(=O)Nn2c(c3ccccc3nc2=S)[O-])C C17068097
CNc1ccc(cn1)S(=O)(=O)[N-]c2ccc(cc2Br)F C50650165
Cc1c(sc(n1)[S-])CC(=O)N2CCC[C@H](C2)C(=O)NC3CC3 C50729233
Cc1cc(ccc1SCC(=O)/N=C/2\NCC(=N2)[O-])Br C50223323
CNC(=O)c1ccccc1[N-]S(=O)(=O)c2cccc(c2F)Cl C55575392
CC(=O)Nc1ccc(cc1)S(=O)(=O)[N-]c2ccc(c(c2)F)Cl C55619703
CNC(=O)c1ccc(cc1[N-]S(=O)(=O)c2ccc(cc2)F)Cl C55651753
Cc1ccc(cc1)n2c(cc(c2C)/C=C\3/C(=O)NC(=S)N=C3[O-])C C08741307
Cc1cc(ccc1Br)S(=O)(=O)c2cnc(=S)[nH]c2[O-] C57509347
CC(C)(c1ccc(cc1)Br)/C(=N/c2[nH]ncn2)/[O-] C27578765
c1ccc(c(c1)N2C(=O)/C(=C/c3ccc(cc3)O)/C(=NC2=S)[O-])F C59135780
c1ccc(c(c1)NC(=O)c2ccc(cn2)/C=C/C(=O)[O-])Cl C61863599
c1c(cncc1NC(=O)c2csc3c2CCCC3)C(=O)[O-] C62946622
c1ccc(c(c1)/C=C/C(=O)Nc2cc(cnc2)C(=O)[O-])Br C62946637
Cc1ccc(c(c1)NC(=O)c2cc(ccc2[N-]S(=O)(=O)C)F)F C63689171
c1ccc(c(c1)[N-]S(=O)(=O)c2cc3c(cc2Cl)NC(=O)C3)F C58264156
CC1=C[C@H]2[C@H]([C@@H](N=C2C=C1)C(=O)[O-])c3c(nc[nH]3)c4ccccc4 C65420223
c1cc(cc(c1)F)NC2=C(C3=NC(=O)C=C([C@@H]3S2)[O-])C#N C05886381
Cc1c2c(oc1C(=O)[O-])CC[C@H](C2=O)Br C04465733
c1cc2c(cc1Br)C(=O)O[C@@H](C2)C(=O)[O-] C05033534
c1cc(cnc1)c2cc(c3cc(ccc3n2)F)C(=O)[O-] C03757200
Cc1ccsc1[C@@H]2[C@H](c3ccccc3C(=O)N2C)C(=O)[O-] C00211842
C1CCN(CC1)C(=O)[C@@H]2CC(=CC[C@@H]2C(=O)[O-])Cl C00206017
c1cnc(c(c1I)C(=O)[O-])F C02384119
c1ccc(cc1)n2c3ccccc3c(=O)c(c2[O-])C=O C00005356
c1cc(ccc1c2cnnc(n2)[O-])Br C20159570
c1cc2c(cc1F)c(c(cn2)C(=O)[O-])C(F)(F)F C20286136
c1c2cc(cnc2ncc1C(=O)[O-])Br C26420138
COC(=O)c1c(cnc(n1)[S-])Br C26441049
c1c(nc(s1)I)C(=O)[O-] C26896599
c1c(cc(c2c1c(cc(n2)C3CC3)C(=O)[O-])F)F C03756388
Cc1cc(sc1C)C(=O)N2CCC(CC2)C(=O)[O-] C36972774
Cc1ccsc1[C@H]2[C@@H](c3ccccc3C(=O)N2C)C(=O)[O-] C00211843
CN1C(=O)/C(=C/c2ccc(s2)Cl)/C(=NC1=S)[O-] C04525939
Cc1ccc(cc1Br)N2C[C@@H](CC2=O)C(=O)[O-] C38478405
C/C(=N/S(=O)(=O)c1c(cc(cc1Br)F)F)/[O-] C40692791
c1ccc2c(c1)[C@](CCS2)(C(=O)[O-])n3cccn3 C41890870
Cc1nc2ccccc2n1C3(CCSCC3)C(=O)[O-] C41905756
Cc1csc(=O)n1[C@@]2(CCC[C@@H](C2)C)C(=O)[O-] C41912424
Cc1csc(=O)n1[C@@]2(CCC[C@H](C2)C)C(=O)[O-] C41912429
Cc1cccc(=O)n1[C@@]2(CCC[C@@H](C2)C)C(=O)[O-] C41916348
Cc1cccc(=O)n1[C@]2(CCC[C@H](C2)C)C(=O)[O-] C41916354
CS(=O)(=O)/N=C(/c1ccc(cc1Cl)Cl)\[O-] C42279791
c1c(n2c3c(nc2s1)CCSC3)CC(=O)[O-] C42335409
Cc1cc(ccc1/C(=N/S(=O)(=O)C)/[O-])Br C48480859
Cc1ncc(s1)Cn2c(c3c(ccs3)nc2=S)[O-] C49534340
Cc1ccc(c(=O)n1c2ccc(cc2)Cl)C(=O)[O-] C49855117
Cn1c(c(c(n1)C(=O)[O-])I)C2CC2 C51330847
c1ccc2c(c1)[C@H](CS2(=O)=O)C3(CCCC3)C(=O)[O-] C54632550
Cc1nc2cc(c(cc2n1C(C)(C)C(=O)[O-])F)F C57805261
CC(C)(C(=O)[O-])n1cc(cc(c1=O)Cl)Cl C57833413
CC1(C(=[N+](C(=N1)c2ccccc2[O-])[O-])c3ccccc3)C C05295237
C[C@H]1CC(=O)N([C@@H]([C@@H]1C(=O)[O-])C)c2cc(c(c(c2)F)F)F C61122578
c1c2c(cc(c1F)F)n(cn2)[C@]3(CCCSC3)C(=O)[O-] C61588422
C1CCC2(CC1)CCN(CC2)C(=O)/C=C/C(=O)[O-] C61819650
CCSC1=NS(=O)(=O)c2cc(ccc2[N-]1)F C62326744
CCn1c2ccc(cc2c(=O)cc1C(=O)[O-])Br C62709592
CN1[C@@H](c2c(cc(nc2C(F)(F)F)[O-])C1=O)SC C62716523
c1ccc(cc1)[C@@]2(c3ccccc3C(=O)O2)C(=O)[O-] C62723162
CC1(CCN(CC1)C(=O)c2ccc(cc2Cl)F)C(=O)[O-] C62842056
Cc1ccc(cc1C(=O)N2CCC(CC2)(C)C(=O)[O-])F C62842660
Cc1ccc(c(c1)C(=O)N2CCC[C@@](C2)(C)C(=O)[O-])F C62869380
Cc1ccc(cc1C(=O)N2CCC[C@@](C2)(C)C(=O)[O-])F C62869412
Cc1ccc(c(c1)C(=O)N2CC[C@](C2)(C)C(=O)[O-])C C62912868
C[C@@]1(CCN(C1)C(=O)c2cccc(c2)Br)C(=O)[O-] C62912881
C[C@]1(CCN(C1)C(=O)c2cc3cc(ccc3s2)F)C(=O)[O-] C62913496
Cc1cccn(c1=O)[C@@]2(CCC[C@@H](C2)C)C(=O)[O-] C62986308
CC(C)[C@@H]1CC2=C3C(=NC(=S)N=C3S[C@H]2CO1)[O-] C63348680
Cc1nc(cs1)CC(=O)NNS(=O)(=O)c2ccc(c(c2)[N+](=O)[O-])[O-] C09963744
CCc1nc2nc(c(c(n2n1)[O-])NS(=O)(=O)c3ccc(cc3)NC(=O)C)C C20852178
CNC(=O)Cc1cc(nc(n1)SCC(=O)Nc2ccc(cc2)C(=O)N)[O-] C22628633
CCc1c(nc2nnc(n2n1)SCC(=O)Nc3ccc(cc3)C(=O)N)[O-] C28561830
COc1ccccc1n2c(cc(nc2=O)[O-])NC(=O)CSc3[nH]cnn3 C01921418
COc1ccc(cc1)n2c(cc(nc2=O)[O-])NC(=O)CSc3[nH]cnn3 C01921478
CC[C@H](C)[C@@]1([C@@H]2[C@@H]([C@@H]([NH2+]1)c3ccc(cc3)C(=O)OC)C(=NC2=O)[O-])C(=O)[O-] C34387202
CC(=O)NCCNS(=O)(=O)c1cc(cc(c1F)C(=O)[O-])Br C36746366
c1cc(ccc1CSc2c(=O)[nH]c(nn2)[O-])CS[C@H]3C(=O)NC(=O)N=N3 C38815441
CCO[C@H]1CN(CCN1)c2cc(ccc2NS(=O)(=O)[O-])c3ccccc3O C39482547
c1cc(cc(c1)[N-]S(=O)(=O)N)NC(=O)c2ccc(cc2)N3CCCC3=O C39558193
c1cc(ccc1/C=N/N=C/2\NC(=O)[C@H](S2)CC(=O)NCCC(=O)[O-])Cl C33810793
c1cc(cc(c1)[N+](=O)[O-])/C=C\2/C(=O)N(C(=S)S2)[C@@H](CC(=O)N)C(=O)[O-] C39862033
Cc1c(sc(n1)C)C(=O)C2=C(C(=O)N([C@@H]2c3ccc(cc3)O)CCO)[O-] C40098796
COC(=O)CS(=O)(=O)[N-]c1ccc(cc1Br)S(=O)(=O)N C49061580
COc1cccc(c1)N2C(=O)/C(=C\NNC(=O)c3ccncc3)/C(=O)N=C2[O-] C17179768
Cn1c(c(c(=O)n(c1=O)C)/C(=C(\C#N)/C(=O)c2ccc(cc2)/C=N\OC)/[O-])N C51068246
c1ccc(cc1)n2cc(c(n2)C(=O)NNC(=O)NCCc3nccs3)[O-] C51339358
CC(C)N1C[C@@H](CC1=O)C(=O)NCC(=O)Nc2cccc3c2c(n[nH]c3=O)[O-] C51384071
CONS(=O)(=O)c1ccc(cc1)/C(=N/c2[nH]nc(n2)c3ccccn3)/[O-] C53528371
Cc1ccc2c(c1)/C(=N\N=C\3/NC(=O)[C@H](S3)CC(=O)NCC(=O)[O-])/C(=O)N2 C16713055
Cc1cc(n2c(n1)nc(n2)/N=C(/CSc3[nH]c(=O)c(c(n3)C)CCO)\[O-])C C32522945
COCCN1C(=O)/C(=C\N/N=C\2/c3ccccc3NC2=O)/C(=NC1=S)[O-] C54500071
CN(Cc1cccc(c1)C(=O)N)C(=O)c2cc(ccc2O)[N-]S(=O)(=O)C C55321156
Cn1cccc1C(=O)NNS(=O)(=O)c2cc(c3c(c2)OCCO3)C(=O)[O-] C57116567
COc1ccc(cc1OC)[C@H]2C/C(=C/3\C(=NC(=O)N(C3=O)CC=C)[O-])/NN2 C16973205
COC(=O)c1cccc(c1)[N-]S(=O)(=O)c2ccc3c(c2)[nH]c(=O)c(=O)[nH]3 C23371632
COc1ccc(cc1OC)[C@@H]2c3c(=O)[nH]c(nc3OC(=C2C(=O)OC)N)[O-] C58950063
COc1ccc(cc1OC)[C@H]2c3c(=O)[nH]c(nc3OC(=C2C(=O)OC)N)[O-] C58950065
COC(=O)C1=C(N2C(=O)[C@@H](SC2=C([C@@H]1c3ccco3)C#N)CC(=O)[O-])N C59293910
COC(=O)C1=C(N2C(=O)[C@@H](SC2=C([C@H]1c3ccco3)C#N)CC(=O)[O-])N C59293912
COC(=O)C1=C(N2C(=O)[C@H](SC2=C([C@H]1c3ccco3)C#N)CC(=O)[O-])N C59293913
Cc1cc(cc(c1C)S(=O)(=O)NC)C(=O)Nc2nc([n-]n2)S(=O)(=O)C C60242217
c1cc([nH+]cc1[O-])c2nc(on2)C[C@H](C(=O)NC3=C(CCCC3)C(=O)[O-])O C34853418
c1cc(c2cn[nH]c2c1)/C(=N/S(=O)(=O)c3ccc(cc3)CNC(=O)N)/[O-] C62677754
c1cc(ccc1CNC(=O)N)S(=O)(=O)/N=C(/c2ccc(cc2)[N+](=O)[O-])\[O-] C62677835
c1cc(ccc1CNC(=O)CSC2=C(C3=NC(=O)C=C([C@@H]3S2)[O-])C(=O)N)Cl C40287240
CS(=O)(=O)c1nc([n-]n1)NC(=O)c2cccc(c2)NC(=O)c3cccnc3 C64347939
CCS(=O)(=O)c1ccc(c(c1)NC(=O)C[C@]2(CCSC2)C(=O)[O-])O C64610606
c1cc(cc(c1)S(=O)(=O)NC2CC2)NC(=O)C[C@]3(CCSC3)C(=O)[O-] C64610713
c1cc(ccc1CNC(=O)N)S(=O)(=O)/N=C(/c2ccc3c(c2)COC3)\[O-] C50206754
CCS(=O)(=O)NCCCNC(=O)c1ccc2c(c1)nc(=S)n(c2[O-])C C51460861
Cc1cc(n(n1)CC(=O)NNC(=O)Cn2c(nnc2[S-])c3cccs3)C C12666809
Cc1ccc(cc1S(=O)(=O)N)[N-]S(=O)(=O)c2cccc(c2)n3cnnn3 C65832399
Cc1ccc(cc1[N-]S(=O)(=O)c2cccc(c2)n3cnnn3)S(=O)(=O)N C65832491
CS(=O)(=O)[N-]c1nnc(s1)NC(=O)c2ccc([nH]c2=O)c3ccco3 C65876284
Cc1cc(nc(n1)n2c(cc(n2)C)[N-]S(=O)(=O)c3cc(n(c3)C)C(=O)N)C C66247438
CC(=O)N[C@H](C/C(=N/c1[nH]nc(n1)c2ccccn2)/[O-])c3c(cccc3F)F C66629243
c1cc(ccc1CNC(=O)N)/C(=N/S(=O)(=O)c2ccc(c(c2)C#N)F)/[O-] C66735153
CC(=O)Nc1ccc(c(c1)C(=O)N[C@H]2CCCc3c2cco3)[N-]S(=O)(=O)C C67043568
Cc1ccc(cc1N2C(=O)CC(CC2=O)(C)C)C(=O)[O-] C06033972
c1cc(sc1CC(=O)[O-])S(=O)(=O)N2CCCC2 C03269690
CC(=O)N1CCN(CC1)c2ccc(cc2)/C=C/C(=O)[O-] C20527070
c1cc(c(cc1n2cnnc2SCC(=O)[O-])F)F C20583948
CC(C)c1nnc(o1)/C(=C/c2ccccc2F)/C(=O)[O-] C28511067
C[C@@H]1C(=O)N(C2([N-]1)CCN(CC2)C(=O)C(C)C)C(C)C C36024131
C[C@@H]1C(=O)N(C2([N-]1)CCN(CC2)C(=O)C3CCC3)C(C)C C36024135
Cc1nc2cc(cnc2n1[C@H](C)C(=O)[O-])Br C36254433
c1cc(ccc1N2C(=O)C(=NC2=O)[O-])I C36927249
c1ccc(c(c1)N2C(=O)C(=NC2=O)[O-])SC(F)F C37335134
CCN1CCN(CC1)C(=O)[C@H]2[C@H]3C[C@@H]([C@@H]2C(=O)[O-])C=C3 C37387236
c1c(c(c(c(c1F)F)N2C(=O)CCC(=N2)C(=O)[O-])F)F C03887006
c1ccc2c(c1)[C@@](CCS2)(C(=O)[O-])N3C(=O)CSC3=O C41886059
C[C@@](c1ccc(cc1)Cl)(C(=O)[O-])n2cccnc2=O C41887607
c1ccc2c(c1)[C@](CCO2)(C(=O)[O-])n3ccccc3=O C41889644
c1ccc2c(c1)cnn(c2=O)[C@]3(CCSC3)C(=O)[O-] C41894208
c1ccc2c(c1)c(=O)n(cn2)C3(CCSCC3)C(=O)[O-] C41909265
Cc1nc(n(n1)[C@@](C)(c2ccc(cc2F)F)C(=O)[O-])C C41919579
Cc1nc(n(n1)[C@@]2(CCSc3c2cccc3)C(=O)[O-])C C41919699
c1cc(ccc1CN2C(=O)C(=NC2=O)[O-])Br C39024297
c1ccc(c(c1)CN2C(=O)C(=NC2=O)[O-])Br C42435604
Cc1c(cc(o1)Cn2ccc(=O)c3c2cccc3)C(=O)[O-] C43373491
c1cc(c(=O)n(c1)Cc2ccc(cc2F)C#N)C(=O)[O-] C43593269
c1cc(c(cc1C(=O)N2CCO[C@@H](C2)C(=O)[O-])Cl)Cl C43700332
Cc1ccsc1/C=C/C(=O)N2CCO[C@H](C2)C(=O)[O-] C43702427
c1cc(sc1C(=O)N2CCO[C@H](C2)C(=O)[O-])Cl C43702464
Cn1c(c(c(n1)C(F)(F)F)C(=O)CC(=O)[O-])Cl C44377995
c1ccc2c(c1)C3c4ccccc4C2[C@]5([C@]3(C(=NC5=O)[O-])C#N)C#N C45070494
Cn1cc(cn1)Cn2c(c3c(ccs3)nc2=S)[O-] C45136162
CN(C)S(=O)(=O)/N=C(/c1c(cccc1Cl)F)\[O-] C48868702
Cc1ccc-2c(c1)N(Cc3n2ccc3)C(=O)CCC(=O)[O-] C49454283
Cc1ccsc1/C(=N/S(=O)(=O)C2CCOCC2)/[O-] C49515267
c1csc2c1nc(=S)n(c2[O-])C[C@H]3CCS(=O)(=O)C3 C50603122
c1c2c(cc(c1F)F)n(c(n2)[C@@H]3CCOC3)CC(=O)[O-] C55306125
c1cc(c(c(c1)Cl)CCc2nnc(o2)C(=O)[O-])F C57565706
C[C@H]1CCc2c(csc2C1)C(=O)N3CCO[C@@H](C3)C(=O)[O-] C59226896
C1CC(CCC1C(=O)[O-])N2C(=O)[C@H]3CC=CC[C@@H]3C2=O C37561761
Cc1ccc(c(c1)Br)/C=C/C(=O)N(C)C(C)(C)C(=O)[O-] C61150508
Cc1ccc(=O)n(n1)[C@@]2(CCSc3c2cccc3)C(=O)[O-] C61810709
c1c(cnc(c1Cl)Cl)C(=O)N2CC[C@H](C2)C(=O)[O-] C62119040
CC[C@]1(CCCN(C1)C(=O)c2ccc(cc2)C#N)C(=O)[O-] C62869454
CC[C@]1(CCCN(C1)C(=O)c2c(ncs2)C)C(=O)[O-] C62869646
CCC[C@]1(CCCN(C1)C(=O)c2ccoc2C)C(=O)[O-] C62870252
CC[C@@]1(CCCN(C1)C(=O)N2CCSCC2)C(=O)[O-] C62873374
C[C@@]1(CCCN(C1)[C@@H]2CS(=O)(=O)c3c2cccc3)C(=O)[O-] C62875870
C[C@@]1(CCN(C1)C(=O)c2cc(cn2C)Br)C(=O)[O-] C62912979
C[C@@]1(CCN(C1)C(=O)c2cc(c(nc2)Cl)Cl)C(=O)[O-] C62913885
C[C@@]1(CCN(C1)C(=O)c2ccc(cn2)Br)C(=O)[O-] C62914149
C1CN(C[C@@H]1N2CCOCC2)c3nnc(s3)[S-] C62982492
CC\1=NC2=C([C@@H](/C1=C(\[O-])/OC)c3ccccn3)C(=O)CCC2 C19535926
COc1ccc(cc1S(=O)(=O)Nc2cccc(c2)C(=O)[O-])/C=C/C(=O)[O-] C01828719
CC(=O)OCC1=C(N2[C@H]([C@@H](C2=O)NC(=O)CCCC(=O)[O-])SC1)C(=O)[O-] C08927234
C[C@]12CC/C(=N\OCC(=O)N[C@@H](CC(=O)[O-])C(=O)[O-])/C=C1CC[C@@H]3[C@@H]2CC[C@]4([C@@H]3CC[C@@]4(C#C)O)C C09033643
C[C@]12CC/C(=N\OCC(=O)N[C@H](CC(=O)[O-])C(=O)[O-])/C=C1CC[C@H]3[C@@H]2CC[C@]4([C@@H]3CC[C@@]4(C#C)O)C C09033645
c1cc2c(cc1Br)/C(=C/3\C(=O)N(C(=S)S3)CCCCCC(=O)[O-])/C(=O)N2CC(=O)[O-] C02301433
CC(=O)OCC1=C(N2[C@@H]([C@@H](C2=O)NC(=O)CCC(=O)[O-])SC1)C(=O)[O-] C09851542
CC(=O)OCC1=C(N2[C@@H]([C@H](C2=O)NC(=O)CCC(=O)[O-])SC1)C(=O)[O-] C09851544
CC(=O)OCC1=C(N2[C@H]([C@H](C2=O)NC(=O)CCC(=O)[O-])SC1)C(=O)[O-] C09851545
C[C@]12CC/C(=N\OCC(=O)N[C@@H](CC(=O)[O-])C(=O)[O-])/C=C1CC[C@H]3[C@@H]2CC[C@]4([C@@H]3CC[C@@]4(C#C)O)C C12661563
CCOC(=O)c1ccc(cc1)c2ccc(o2)/C=C\3/C(=O)N(C(=S)S3)[C@H](CCC(=O)[O-])C(=O)[O-] C13073969
COCCCn1c(=O)c2ccc(cc2nc1SCC(=O)Nc3cccc(c3)C(=O)[O-])C(=O)[O-] C13233924
COCCCn1c(=O)c2ccc(cc2nc1SCC(=O)NCc3ccc(cc3)C(=O)[O-])C(=O)[O-] C13233930
Cc1ccc(cc1NC(=O)CSc2nc3nc(c(c(n3n2)C)CC(=O)[O-])C)C(=O)[O-] C13234365
Cc1c(c(n2c(n1)nc(n2)SCC(=O)Nc3ccccc3C(=O)[O-])C)CCC(=O)[O-] C13234553
Cc1ccc(cc1NC(=O)CSc2nnc(n2CCC(=O)[O-])c3cccs3)C(=O)[O-] C13235571
Cc1ccc(cc1S(=O)(=O)NCCCN(C)S(=O)(=O)c2cc(ccc2C)C(=O)[O-])C(=O)[O-] C13250999
CCn1c(nnc1SCC(=O)Nc2cc(ccc2C(=O)[O-])C(=O)[O-])c3ccco3 C13254430
CCn1c(=O)c2ccc(cc2nc1SCC(=O)Nc3cc(c(cc3C(=O)[O-])OC)OC)C(=O)[O-] C13274407
Cc1c(c(n2c(n1)nc(n2)SCC(=O)Nc3ccc(cc3)CC(=O)[O-])C)CCC(=O)[O-] C13274425
CCN(CC)S(=O)(=O)c1cccc(c1)C(=O)Nc2cc(ccc2C(=O)[O-])C(=O)[O-] C13391963
CCCn1c(nnc1SCC(=O)Nc2cc(ccc2C(=O)[O-])C(=O)[O-])c3ccncc3 C13407789
Cc1cc(c(n1[C@@H](C)COC)C)C(=O)COc2ccc(cc2C(=O)[O-])C(=O)[O-] C13422137
c1ccc(c(c1)S(=O)(=O)N2CCN(CC2)C(=O)COc3ccc(cc3C(=O)[O-])C(=O)[O-])Cl C13422609
CC[C@H](C(=O)[O-])Oc1ccc(cc1)/C=C\2/C(=O)N(C(=S)S2)CCCCCC(=O)[O-] C16935006
COc1cc(ccc1OCC(=O)[O-])/C=C/2\C(=O)N=C(S2)[N-]c3cccc(c3)O C16915479
c1c(c(cc(c1Br)OCCCS(=O)(=O)[O-])Br)OCCCS(=O)(=O)[O-] C25758923
CCNc1ccc(cc1C)C(c2ccc(c(c2)C)NCC)c3ccc(cc3S(=O)(=O)[O-])S(=O)(=O)[O-] C25783879
c1cc(c(cc1Cl)[N+](=O)[O-])c2ccc(o2)/C=C/3\C(=O)N(C(=S)S3)[C@@H](CC(=O)[O-])C(=O)[O-] C28296959
c1cc(c(cc1Cl)[N+](=O)[O-])c2ccc(o2)/C=C/3\C(=O)N(C(=S)S3)[C@H](CC(=O)[O-])C(=O)[O-] C28296961
CCOC(=O)C(=C(C)[O-])C(=O)c1ccc(cc1)C(=O)C(=C(C)[O-])C(=O)OCC C13402952
CCO/C(=C(\C(=C(/C(=O)OCC)\[O-])\C(=O)OCC)/C(=O)C(=O)OCC)/[O-] C25628158
CCOc1c(cc(cc1Br)Cl)[N-]S(=O)(=O)CCC(=O)[O-] C37029488
C(CCC(=O)[O-])CCN1C(=O)/C(=C\C=C/2\C(=O)N(C(=S)S2)CCCCCC(=O)[O-])/SC1=S C16779107
C(CCN1C(=S)S/C(=C/C=C\2/SC(=S)N(C2=O)CCCCCC(=O)[O-])/C1=O)CCC(=O)[O-] C13017258
C[C@H](C(=O)N[C@@H]1[C@@H](C2=C(S1)CCCCC2)C#N)Sc3nc(c(nn3)CCC(=O)[O-])[O-] C39621219
CC1=C2C(=NC(=NC2=O)SCC(=O)Nc3cc(c(cc3Cl)C(=O)[O-])OC)S[C@H]1C(=O)[O-] C39667772
Cc1c(c(nc(n1)SCC(=O)N[C@H]2C(=C([C@@H](S2)C(=O)OC)C)C(=O)OC)[O-])CCC(=O)[O-] C39667871
Cc1c(c(=O)n2c(n1)CCCC2)CCSc3nc(c(nn3)CCC(=O)[O-])[O-] C39979545
c1ccc(c(c1)[N-]S(=O)(=O)c2ccc(cc2)/C=C/C(=O)[O-])S(=O)(=O)N3CCCCC3 C40150875
CCCNC(=O)c1cccc(c1)[N-]S(=O)(=O)c2ccc(c(c2)C(=O)[O-])F C42792120
c1cc(c(cc1S(=O)(=O)[N-]c2ccc(nc2)OCC(F)(F)F)C(=O)[O-])F C42792451
C[C@@]12CC/C(=N\OCC(=O)N[C@H](CC(=O)[O-])C(=O)[O-])/C=C1CC[C@@H]3[C@@H]2CC[C@@]4([C@@H]3CC[C@]4(C#C)O)C C43740675
C[C@@]12CC/C(=N\OCC(=O)N[C@@H](CC(=O)[O-])C(=O)[O-])/C=C1CC[C@H]3[C@@H]2CC[C@@]4([C@@H]3CC[C@]4(C#C)O)C C43740676
COCCCn1c(=O)c2ccc(cc2nc1SCc3[nH]c(=O)c4ccc(cc4n3)C(=O)[O-])C(=O)[O-] C13233864
CCCn1c(cc(c1C)C(=O)CSc2nc(c(nn2)CCC(=O)[O-])[O-])C C13092959
Cn1cc(cc1C(=O)N)S(=O)(=O)[N-]c2cc(c(cc2C(=O)[O-])OC)OC C44667895
c1ccc(cc1)/C=C/C=N\[N-]C2=NC(=O)[C@@H](S2)CC(=O)Nc3ccc(cc3)C(=O)[O-] C15961589
CCOC(=O)c1c[nH]nc1S(=O)(=O)[N-]c2cc(c(cc2C(=O)[O-])F)F C57783564
COC(=O)CCS(=O)(=O)[N-]c1c(cc(cc1Br)Br)C(=O)[O-] C62825269
CCS(=O)(=O)[N-]c1ccc(cc1OC)[N-]S(=O)(=O)C2CCCCC2 C66582503
CCn1cc(c(=O)c2c1cc(c(c2)F)N3CCN(CC3)C(=O)C)C(=O)[O-] C03887391
CN1C(=O)C(C(=O)N(C1=O)C)/C=N/[C@H](CC[S@@](=O)C)C(=O)[O-] C03985010
CN1C(=O)C(C(=O)N(C1=O)C)/C=N/[C@@H](CC[S@](=O)C)C(=O)[O-] C03985011
c1cc2n(c(=O)c1)C[C@@H]3C[C@H]2CN(C3)C(=S)NCC(=O)[O-] C03042139
Cn1ccc(c1)/C=C/2\C(=O)N(C(=S)S2)[C@@H](CO)C(=O)[O-] C05373984
C[C@@]1([C@H](N2[C@H](S1(=O)=O)CC2=O)C(=O)[O-])Cn3ccnn3 C01483277
C[C@]1([C@@H](N2[C@@H](S1(=O)=O)CC2=O)C(=O)[O-])Cn3ccnn3 C03831503
CCOC(=O)C1=NN(C(=O)C1)c2ccc(cc2)S(=O)(=O)[O-] C04731369
CC(=O)n1cc(c2c1cccc2)[C@H](C[N+](=O)[O-])S(=O)(=O)[O-] C04746661
Cc1c(c2c(s1)ncn(c2=O)CC(=O)[O-])S(=O)(=O)N3CCOCC3 C09775941
[H]/N=C\1/C(=C\c2cc(n(c2C)c3cccc(c3)OC)C)/C(=O)N=C4N1C(=CS4)[CH2-] C20037303
CCS(=O)(=O)N1CCN(CC1)C(=O)c2cn(nc2C(=O)[O-])C C20319937
CCn1cc(cn1)CN(C)C(=O)c2cnn(c2)[C@H](C)C(=O)[O-] C20324469
Cc1c(cn(n1)C)CN(C)C(=O)c2cnn(c2)CCC(=O)[O-] C20325468
CN\1[C@@H]2CS(=O)(=O)C[C@@H]2S/C1=N\C(=O)COCC(=O)[O-] C32508437
CO[C@@H]1C[C@H](N(C1)c2c(n3ccsc3n2)[N+](=O)[O-])C(=O)[O-] C35412580
CN(C)C(=O)CN1C(=O)c2ccc(cc2S1(=O)=O)C(=O)[O-] C37208117
C#CCN1CCN(CC1)S(=O)(=O)c2cnn(c2)CC(=O)[O-] C37838432
Cc1cc(ccc1F)S(=O)(=O)/N=c/2\cc-3n(c(c([n+](c3cc2N4CCOCC4)C)[O-])[O-])C C38021121
c1cocc1C(=O)N2CCN(CC2)C(=O)CSS(=O)(=O)[O-] C02271051
CCC(=O)O/C(=N\[N-]C1=N[C@H]2C(=N1)C(=O)N(C(=O)N2C)C)/C#N C38604073
Cn1c(c(c(=O)n(c1=O)C)/C=C/C=C/C=C2C(=O)N(C(=O)N(C2=O)C)C)[O-] C38634548
Cn1cccc1/C=N/N2[C@H](N=C3C4=CC=C(C[C@@H]4N=C3C2=O)OC)[O-] C39001364
COC(=O)[C@@H]1[C@@H](C=C(S1)C2N=NN=N2)S(=O)(=O)/N=C(\[O-])/OC C39294098
COC(=O)[C@@H]1[C@H](C=C(S1)C2N=NN=N2)S(=O)(=O)/N=C(\[O-])/OC C39294102
CN1[C@H]2[C@@H](N=C1SCc3[n-]nnn3)N(C(=O)N(C2=O)C)C C39708629
CCN1CCN(C(=O)C1=O)C2(CCS(=O)(=O)CC2)C(=O)[O-] C42334282
Cc1c(c(nc(n1)C)SC)C(=O)N[C@@]2(CCSC2)C(=O)[O-] C43509101
CC(=O)N1CCC[C@@H](C1)C(=O)N[C@@]2(CCSC2)C(=O)[O-] C43509739
Cc1c(c(n(n1)C)C)CC(=O)N[C@@]2(CCSC2)C(=O)[O-] C43509809
CC(C)N1C[C@@H](CC1=O)C(=O)N[C@]2(CCSC2)C(=O)[O-] C43510011
Cc1cc(n(n1)CCC(=O)N[C@]2(CCSC2)C(=O)[O-])C C43510074
CC1CCN(CC1)S(=O)(=O)N[C@@]2(CCSC2)C(=O)[O-] C43511514
Cc1nc(cs1)CN(C)C(=O)N[C@](C)(C2CC2)C(=O)[O-] C44610953
CC[C@@H](C(=O)[O-])N(C)C(=O)Cn1cnc2c(c1=O)ccs2 C44614958
Cc1c(c(n2c(n1)c(cn2)C#N)[O-])CC(=O)N3CCN(CC3)C(=O)[C@@H]4CCS(=O)(=O)C4 C46903598
Cn1cc(cn1)S(=O)(=O)/N=C(/CN2C(=O)[C@H]3[C@@H]4C[C@H]([C@@H]3C2=O)C=C4)\[O-] C48675794
Cc1nc(cs1)CN(C)C(=O)/C(=N/c2nnc(s2)C)/[O-] C49416771
CN1C(=O)CCC(=N1)/C(=N/S(=O)(=O)C2CCOCC2)/[O-] C49515434
Cc1cc(=O)n2c(n1)sc(n2)CN3CCO[C@H](C3)C(=O)[O-] C49871682
C[C@@H]1CCC[C@](C1)(C(=O)[O-])NS(=O)(=O)C2CCOCC2 C50199528
CCN(C(=O)c1cnc2n(c1=O)CCS2)C(C)(C)C(=O)[O-] C61149601
CC(C)(C(=O)[O-])N(C)C(=O)c1ccc(o1)S(=O)(=O)N(C)C C61150323
CCN(C(C)(C)C(=O)[O-])S(=O)(=O)c1c(nn(c1C)C)C C61170971
CC(C)(C(=O)[O-])N(C)C(=O)N1CCN(CC1)c2nccs2 C61173031
c1c(cn(n1)CCC(=O)[O-])S(=O)(=O)N2CCCOCC2 C61918296
Cn1cc(c(=O)n(c1=O)C)S(=O)(=O)N2CC[C@H](C2)C(=O)[O-] C62119859
C1CN(CCN1[C@@H]2C3=NC=NC3=NC=N2)[C@H](C4=C5C=CC(=C[C@@H]5N=C4)Br)C(=O)[O-] C63823697
CCc1c(c(on1)C)C(=O)N2C[C@@H]3CN(C[C@@]3(C2)C(=O)[O-])C(=O)C C65417484
Cn1c(=O)ccn(c1=O)C/C(=N/S(=O)(=O)c2ccc(c(c2)C#N)F)/[O-] C66736414
CC(=O)O[C@H]([C@H](C(=O)[O-])OC(=O)C)C(=O)N1CCOCC1 C02296677
c1cc(cc(c1)C(=O)Nc2ccc(cc2)S(=O)(=O)[O-])C(=O)Nc3ccc(cc3)S(=O)(=O)[O-] C01607273
c1cc(oc1/C=C\2/C(=O)N(C(=S)S2)CCS(=O)(=O)[O-])N3CCOCC3 C02351193
COc1cc(cc(c1OC)OC)[C@@H]2c3cc4c(c(c3C[C@H]5[C@@H]2C(=O)OC5)OS(=O)(=O)[O-])OCO4 C05699569
CC(=O)N1c2ccccc2/C(=C/3\C(=O)N(C(=S)S3)CCS(=O)(=O)[O-])/C1=O C08821617
c1c(csc1S(=O)(=O)N2CCN(CC2)C(=O)C(=O)N3CCOCC3)C(=O)[O-] C13240235
[H]\N=C\1/C(=C\c2cc(n(c2C)c3ccc(cc3)OC)C)/C(=O)N=C4N1C(=CS4)[CH2-] C20037307
CCn1c(ccn1)CN(C)C(=O)c2cnn(c2)CCC(=O)[O-] C20325479
CS(=O)(=O)N1CCN(CC1)C(=O)CCn2cc(cn2)C(=O)[O-] C20328604
Cn1cc(cn1)S(=O)(=O)N2CCN(CC2)C(=O)c3c(cnn3C)C(=O)[O-] C20602674
Cn1c-2cc(=NS(=O)(=O)c3ccc(cc3)[N+](=O)[O-])ccc2[n+](c(c1[O-])[O-])C C20988812
c1ccc(cc1)Cc2cc[n+](cc2)C[C@](O)([P@](=O)(O)[O-])P(=O)([O-])[O-] C13643055
Cc1c2c(nc(n(c2=O)C)C)sc1C(=O)NC(C)(C)C(=O)[O-] C33517891
Cc1c2c(=O)n(c(=O)n(c2sc1C(=O)[O-])CC(=O)N3CC3)CC(=O)N(C)C C34779095
Cc1c(c(n(n1)CC(=O)[O-])C)S(=O)(=O)N2CCOCC2 C35120946
CC(C)(C)[C@@H](C(=O)[O-])NC(=O)c1cnc2n(c1=O)ccs2 C35389400
CC(C)(C)[C@H](C(=O)[O-])NC(=O)c1cnc2n(c1=O)ccs2 C35389401
c1c(cn(n1)CC(=O)N2CCN(CC2)CC(=O)[O-])[N+](=O)[O-] C35679973
COC1=C[C@]2(C[C@@](C1)(CN(C2)CC(=O)[O-])[N+](=O)[O-])[N+](=O)[O-] C36028936
CN(C)S(=O)(=O)N1CCN(CC1)C(=O)[C@H]2C[C@H]2C(=O)[O-] C37829904
Cn1c2c(c(=O)n(c1=O)C)n(cn2)CCSS(=O)(=O)[O-] C06467619
Cc1c(c(nc(n1)C)SC)C(=O)N[C@]2(CCSC2)C(=O)[O-] C43509104
Cc1c(c(n(n1)C)C)CC(=O)N[C@]2(CCSC2)C(=O)[O-] C43509812
Cc1c(nn(c(=O)c1C(=O)N[C@@]2(CCSC2)C(=O)[O-])C)C C43510093
CC(=O)N1CCC(CC1)C(=O)N[C@]2(CCSC2)C(=O)[O-] C43510847
CCCCN(C)S(=O)(=O)N[C@@]1(CCSC1)C(=O)[O-] C43511302
C1CC1n2c(nnn2)SCC(=O)N3CCO[C@H](C3)C(=O)[O-] C43701824
CC[C@H](C(=O)[O-])N(C)C(=O)CNC(=O)c1ccc(s1)C C44614260
CC[C@H](C(=O)[O-])N(C)C(=O)Cn1cnc2c(c1=O)ccs2 C44614961
CC[C@H](C(=O)[O-])N(C)C(=O)Cn1nc(nn1)c2ccsc2 C44616848
Cc1c(c(n(n1)C)C)S(=O)(=O)/N=C(/[C@H](C)S(=O)(=O)C)\[O-] C48518432
C[C@@H](C(=O)[O-])S(=O)(=O)N(C)Cc1cn(c(=O)n(c1=O)C)C C49052290
CC(C)S(=O)(=O)/N=C(/c1ccc(=O)n(n1)CCOC)\[O-] C49418004
C[C@H]1CCC[C@@](C1)(C(=O)[O-])NS(=O)(=O)C2CCOCC2 C50199526
CS(=O)(=O)N1CCN(CC1)C(=O)Cn2cc(nn2)C(=O)[O-] C50213374
Cc1nc(cn1C)S(=O)(=O)N[C@@]2(CCSC2)C(=O)[O-] C50253333
Cc1c([n+]2nc(c(n2[n-]1)[N+](=O)[O-])C)/C(=N/c3nnc(s3)C(C)C)/[O-] C12372005
C[C@H]1CCCC[C@@]1(C(=O)[O-])NS(=O)(=O)c2cn(cn2)C C52096174
Cc1nc(cs1)c2cc([nH]c2)C(=O)N(C)C(C)(C)C(=O)[O-] C61150492
CC(C)(C(=O)[O-])N(C)C(=O)[C@@H]1CC(=O)N(C1)CC(F)(F)F C61150629
CC(C)(C(=O)[O-])N(C)S(=O)(=O)c1c[nH]c2c1cccn2 C61152024
CCN(C(C)(C)C(=O)[O-])S(=O)(=O)N1C[C@H](O[C@@H](C1)C)C C61170912
CCN(C(=O)N1CCC(CC1)C(=O)OC)C(C)(C)C(=O)[O-] C61172337
CC(C)(C(=O)[O-])N(C)C(=O)N(CC(=O)OC)CC(=O)OC C61876706
C1CN(C[C@@H]1C(=O)[O-])S(=O)(=O)C2CCS(=O)(=O)CC2 C62132746
CC1(CCN(CC1)C(=O)CN2C(=O)CN(C2=O)C)C(=O)[O-] C62842484
CC[C@]1(CCN(C1)C(=O)CN2C(=O)CN(C2=O)C)C(=O)[O-] C62915547
Cc1c(c(n(n1)C)C)C(=O)N2C[C@@H]3CN(C[C@@]3(C2)C(=O)[O-])C(=O)C4CC4 C65427031
c1c2c(cc(c1F)[N+]3(CCNCC3)[O-])n(cc(c2=O)C(=O)[O-])C4CC4 C65739406
Cn1c2ccc(cc2n(c1=O)C)S(=O)(=O)[N-]c3cnn(c3)CC(=O)N(C)C C66585076
c1ccc(cc1)c2ccc(cc2)S(=O)(=O)[O-] C01661217
c1cc2cccc(c2c(c1)S(=O)(=O)[O-])Cl C01706911
C1[C@@H]2[C@@H]([C@H]([C@H]1Br)CC2=O)C(=O)[O-] C12405237
C1CCN(CC1)C(=O)[C@H]2[C@@H]3C=C[C@H]([C@@H]2C(=O)[O-])O3 C02742003
Cc1nc2cc(cnc2n1CC(=O)[O-])Cl C19961051
CN(C)S(=O)(=O)c1cc(cs1)C(=O)[O-] C21512925
c1cc(c(cc1S(=O)(=O)C2(CC2)C(=O)[O-])F)F C21957218
c1cc(ncc1C(=O)N2CCCCCC2)C(=O)[O-] C35185785
Cc1cc(sc1C(=O)[O-])N2C(=O)CCCCC2=O C35323291
c1cc(c(cc1F)F)N2C(=O)C(=NC2=O)[O-] C36927264
Cc1cnn(c1)Cc2csc(n2)C(=O)[O-] C37677036
C1COCCN1C(=O)[C@H]2[C@H]3C[C@@H]([C@@H]2C(=O)[O-])C=C3 C04076115
COP(=O)([C@H](C(Cl)(Cl)Cl)[O-])OC C01530959
COP(=O)([C@@H](C(Cl)(Cl)Cl)[O-])OC C01530958
C[C@@H](C(=O)[O-])n1ccc2c(c1=O)ccs2 C39135823
C[C@H](C(=O)[O-])n1ccc2c(c1=O)ccs2 C39135824
CCO/C(=C\1/C=N[C@@H]2C[C@@H]([C@@H](C[C@@H]2C1=O)F)Cl)/[O-] C39292034
C[C@@H]1CCN(C1)C(=O)c2cccc(n2)C(=O)[O-] C40726336
Cc1cc(c(s1)C)C(=O)COCC(=O)[O-] C41044383
c1csc2c1ncn(c2=O)[C@]3(CCSC3)C(=O)[O-] C41911562
Cc1nc(n(n1)[C@@]2(CCc3c2cccc3)C(=O)[O-])C C41919665
Cc1nc(n(n1)C2(Cc3ccccc3C2)C(=O)[O-])C C41919798
c1cc(c(nc1)N2CCC[C@H]2CC(=O)[O-])C#N C42162243
CCN(CCC#N)C(=O)c1cc(c(c(c1F)[O-])F)F C42454278
Cc1ccsc1C(=O)N2CCO[C@@H](C2)C(=O)[O-] C43700574
C[C@H]1C[C@H]2[C@H]3C(=C)[C@@]1(CCC3(C(=O)O2)C(=O)[O-])C C43762581
Cc1cc(ccc1C(=O)[O-])N2C(=O)CCCCC2=O C44750185
Cc1nc2ccc(cc2s1)N3C[C@H](CC3=O)C(=O)[O-] C44979013
C[C@@H](C#N)[S@@](=O)c1ccc(cc1)C(=O)[O-] C50279708
Cc1ccc(cc1N2C[C@@H](CC2=O)C(=O)[O-])C#N C50428691
CCC[S@](=O)Cc1cc(oc1C)C(=O)[O-] C51361484
C[C@H]1CCN([C@@H](C1)C)C(=O)C2(CC2)C(=O)[O-] C51750735
Cc1c(c(n(c(=O)n1)[C@@H]2C[C@H]2C)C)CC(=O)[O-] C52295531
CC(C)n1cnnc1[C@@H]2CC=CC[C@@H]2C(=O)[O-] C54498469
CC(C)n1cnnc1[C@H]2CC=CC[C@@H]2C(=O)[O-] C54498470
C[C@H]1CCC[C@@H](C1)[S@@](=O)C[C@@H]2CC[C@@H](O2)C(=O)[O-] C54693697
CCc1nc(n(n1)C)[C@@H]2CC=CC[C@@H]2C(=O)[O-] C54697192
c1ccc2c(c1)cc(cn2)N3C[C@@H](CC3=O)C(=O)[O-] C55142086
Cc1csc(n1)Cc2nccc(n2)C(=O)[O-] C55269980
CC(=O)N(C)Cc1cc(sc1)/C=C/C(=O)[O-] C44412251
c1c(csc1C[S@](=O)CC(=O)[O-])Br C43688546
Cc1c(c(n(c(=O)n1)C(C)C)C)[C@H](C)C(=O)[O-] C50288457
Cc1ccc(c(c1)C)/C=C/C(=O)N(C)C(C)(C)C(=O)[O-] C61151045
CCN(c1ccccc1F)[C@]2(CCCSC2)C(=O)[O-] C61587844
Cc1cccc(=O)n1[C@@]2(CCCSC2)C(=O)[O-] C61588509
Cc1ncc(s1)CC2(CCOCC2)C(=O)[O-] C62337129
CCn1c2c(cc(cc2F)F)c(=O)c(c1C(=O)[O-])C C62663636
CC[C@]1(CCCN(C1)c2ccncn2)C(=O)[O-] C62874949
C[C@@H](CC#N)N(C)C(=O)c1cc(c(c(c1F)[O-])F)F C63093793
CC(=O)c1ccc2c(c1)N=C[C@@H](C2=O)C(=O)[O-] C19735550
C1CN2[C@@H]([C@]34C=C[C@H](O3)[C@H]([C@@H]4C2=O)C(=O)[O-])OC1 C05816956
c1cc2cc(ccc2c(c1)[N+](=O)[O-])S(=O)(=O)[O-] C01669717
c1cc2cc(ccc2c(c1)S(=O)(=O)[O-])[N+](=O)[O-] C02163987
C1CN2[C@H]([C@]34C=C[C@H](O3)[C@H]([C@@H]4C2=O)C(=O)[O-])OC1 C06645414
CC(=O)N1[C@@H](CSC12CCC3(CC2)OCCO3)C(=O)[O-] C08925748
Cn1cc(c(n1)C(=O)N2CCSCC2)C(=O)[O-] C12358008
c1cc(=O)occ1C(=O)N2CCC[C@H](C2)C(=O)[O-] C19425192
Cc1c(c(n(n1)C)C)C(=O)N2CCC[C@H](C2)C(=O)[O-] C20215807
CN1CCN(CC1)C(=O)[C@H]2[C@H]3C=C[C@@H]([C@@H]2C(=O)[O-])O3 C20220088
c1cnn(c1)CC(=O)N2CCC[C@H](C2)C(=O)[O-] C20258845
c1cn(nc1C(=O)N2CCSCC2)CC(=O)[O-] C20316229
CS(=O)(=O)c1ncc(c(n1)Cl)C(=O)[O-] C27666382
CCn1c-2c(n(c(=O)n(c2nc1=S)C)C)[O-] C00351098
CC(=O)N1CCN(CC1)C(=O)[C@@H]2[C@H](C2(C)C)C(=O)[O-] C34926352
CN(CCC#N)C(=O)N1CCC(CC1)C(=O)[O-] C34959799
C[C@H]1CN(C[C@@H](O1)C)C(=O)c2ccc(nc2)C(=O)[O-] C35185797
Cc1c(cc(o1)CN2C(=O)CCC2=O)C(=O)[O-] C35205678
COC1CCN(CC1)C(=O)N2CCC(CC2)C(=O)[O-] C37266910
C1C[C@@H](CN(C1)C(=O)[C@H]2COCCO2)C(=O)[O-] C37436483
CCCN1[C@H]2C(=NC=C1C(=O)[O-])C(=O)C(=O)S2 C39124072
C1=N[C@H]2C(=N1)C(=NC(=N2)Cl)SCC(=O)[O-] C39232175
c1cc2c(=O)ccn(c2c(c1)F)Cc3[n-]nnn3 C40175738
Cc1cc(=O)n(cn1)Cc2csc(n2)C(=O)[O-] C40728001
c1cc(sc1C(=O)[O-])N2C(=O)COCC2=O C41044282
c1cc(ccc1CN2C(=O)COCC2=O)C(=O)[O-] C41071431
CN1CC(=O)N(C1=O)[C@@]2(CCc3ccccc3C2)C(=O)[O-] C41908669
C[C@H](C(=O)[O-])S(=O)(=O)N1CCOC(C1)(C)C C42522732
c1cc(=O)n(cc1C(=O)[O-])C2CCS(=O)(=O)CC2 C43672304
C1CO[C@H](CN1C(=O)N2CCSCC2)C(=O)[O-] C43706175
C1CN(CCSC1)C(=O)N2CCO[C@H](C2)C(=O)[O-] C43706801
C1CN2[C@H]([C@@]34C=C[C@@H](O3)[C@H]([C@@H]4C2=O)C(=O)[O-])OC1 C43735415
CCc1nnc(s1)/N=C(/C(=O)N2CCCC2)\[O-] C48724202
CCOC1CCN(CC1)C(=O)c2ccc(nn2)[O-] C48751235
Cc1c(n(c2c1c(=O)n(c(n2)C)CC(=O)[O-])C)C C49455909
Cc1nnc(o1)SC2(CCOCC2)C(=O)[O-] C51038485
Cc1cc(n(c(=O)n1)C[C@H]2CC[C@@H](O2)C(=O)[O-])C C51394440
Cc1cc(n(c(=O)n1)C[C@H]2CC[C@H](O2)C(=O)[O-])C C51394442
C[C@H]1CN(CC(O1)(C)C)C(=O)N(C)[C@H](C)C(=O)[O-] C54068181
Cc1c(cno1)C(=O)N2CCC[C@H](C2)CC(=O)[O-] C54293713
CN(C)C(=O)Cn1c(=O)c2ccccc2c(n1)[O-] C15480584
CC(C)[C@H](C(=O)[O-])N1C(=O)CN2C=CC=CC2=N1 C57876537
CC1([C@H]([C@@H]1C(=O)[O-])C(=O)N2CCN(CC2)C=O)C C61721650
C[C@@H]1CN(CCCO1)C(=O)c2ccc(nc2)C(=O)[O-] C61938202
CCn1ccnc(c1=O)N2CC[C@@H](C2)C(=O)[O-] C62132967
C[C@@H]1COCCN1C(=O)N2CC[C@H](C2)C(=O)[O-] C62135307
Cc1c(cno1)C(=O)N2CCC(CC2)(C)C(=O)[O-] C62842066
Cc1c(c(on1)C)C(=O)N2CCC[C@@](C2)(C)C(=O)[O-] C62868474
C[C@@]1(CCN(C1)C(=O)N2CCC(CC2)OC)C(=O)[O-] C62925063
Cc1cnc(=O)n(c1)C2(CCOCC2)C(=O)[O-] C63050210
CC1=C2C(=NC(=NC2=O)COC)S[C@@H]1C(=O)[O-] C64038285
CCn1c2ccc(cc2nc1CSc3nc4cc(ccc4c(=O)n3CC)C(=O)[O-])C(=O)[O-] C13232454
c1ccc2c(c1)c(=O)n(c(n2)Sc3ccc(cc3[N+](=O)[O-])/C=C/C(=O)[O-])CCCCCC(=O)[O-] C13274835
Cc1cc(c(n1c2cc(cc(c2)Cl)Cl)C)C(=O)COc3ccc(cc3C(=O)[O-])C(=O)[O-] C13422419
c1cc(ccc1C(=O)N/N=C\c2ccc(o2)c3cc(cc(c3)C(=O)[O-])C(=O)[O-])Br C15018846
c1ccc(c(c1)/C=N/Nc2ccc(cc2S(=O)(=O)[N-]c3ccccc3Cl)[N+](=O)[O-])C(=O)[O-] C13337087
c1ccc(c(c1)C(=O)[O-])NC(=O)c2ccc(c(c2)S(=O)(=O)[N-]c3ccc(cc3)Cl)Br C19285691
Cc1ccc(cc1)C(=O)C2=C(C(=O)N([C@H]2c3ccc(cc3)[N+](=O)[O-])c4cccc(c4)C(=O)[O-])[O-] C09088897
CCCCCCn1c2ccccc2c(=O)c(c1[O-])/C(=N/c3nc4ccc(cc4s3)Cl)/[O-] C09318193
Cc1ccc(cc1)C(=O)C2=C(C(=O)N([C@H]2c3cccc(c3)[N+](=O)[O-])c4cccc(c4)C(=O)[O-])[O-] C20010685
COc1ccc(c(c1OC)C(=O)[O-])/C=C/2\C(=O)N=C(S2)[N-]c3ccc(c(c3)C(F)(F)F)Cl C16906375
CC[C@H](C(=O)[O-])Oc1ccc(cc1)/C=C/2\C(=O)N=C(S2)[N-]c3ccc(cc3)Br C16907751
CC[C@H](C(=O)[O-])Oc1cccc(c1)/C=C/2\C(=O)N=C(S2)[N-]c3ccccc3Br C16908901
CC[C@@H](C(=O)[O-])Oc1cccc(c1)/C=C/2\C(=O)N=C(S2)[N-]c3cccc(c3Cl)Cl C16908915
C[C@H](C(=O)[O-])Oc1cccc(c1)/C=C/2\C(=O)N=C(S2)[N-]c3ccc(cc3)Br C16909471
C[C@H](C(=O)[O-])Oc1cccc(c1)/C=C/2\C(=O)N=C(S2)[N-]c3ccc(c(c3)C(F)(F)F)Cl C16909482
c1cc(cc(c1)OCC(=O)[O-])/C=C/2\C(=O)N=C(S2)[N-]c3ccc(c(c3)C(F)(F)F)Cl C16909767
C[C@H](C(=O)[O-])Oc1ccccc1/C=C/2\C(=O)N=C(S2)[N-]c3ccc(c(c3)C(F)(F)F)Cl C16910624
CC[C@@H](C(=O)[O-])Oc1ccccc1/C=C/2\C(=O)N=C(S2)[N-]c3ccc(cc3)Br C16911302
Cc1c(nc(nn1)SCc2c(oc(n2)c3ccccc3)CSc4nc(c(nn4)C)[O-])[O-] C03098571
CCN\1C(=O)/C(=C/c2cc(ccc2OCC(=O)[O-])Br)/S/C1=N\c3ccc(cc3)C(=O)[O-] C35656511
CCOC(=O)C1=C(N=C2N([C@@H]1c3cc(ccc3C)C)C(=CS2)C=C([O-])[O-])c4ccccc4 C36048635
COC(=O)c1c(c(c(n(c1=O)c2ccccc2)[O-])/N=N/c3ccc(cc3[N+](=O)[O-])Cl)[O-] C35998228
CCn1c(nnc1[S-])CS[C@@H]2[N-][C@@H](CN2c3ccc(cc3)C)c4ccc(cc4)Cl C39336869
Cc1ccc(c(c1)C)C(=O)C2=C(C(=O)N([C@H]2c3ccc(c(c3)[N+](=O)[O-])C)c4cccc(c4)C(=O)[O-])[O-] C13213050
c1cc(oc1)C(=O)C2=C(C(=O)N([C@H]2c3ccc(cc3)C(F)(F)F)c4cc(ccc4Cl)C(=O)[O-])[O-] C13214765
Cc1ccc(cc1[N+](=O)[O-])[C@H]2C(=C(C(=O)N2c3cc(ccc3Cl)C(=O)[O-])[O-])C(=O)c4ccco4 C13214873
Cc1ccc(cc1N2[C@H](C(=C(C2=O)[O-])C(=O)c3ccc(s3)Cl)c4cccc(c4)[N+](=O)[O-])C(=O)[O-] C13215540
Cc1ccc(cc1)C(=O)C2=C(C(=O)N([C@@H]2c3ccc(cc3)OC(F)F)c4cc(ccc4C)C(=O)[O-])[O-] C13215647
Cc1ccc(cc1)C(=O)C2=C(C(=O)N([C@H]2c3ccc(cc3)SC)c4cc(ccc4C)C(=O)[O-])[O-] C13215667
Cc1ccc(cc1N2[C@@H](C(=C(C2=O)[O-])C(=O)c3ccccc3F)c4ccccc4OC(F)F)C(=O)[O-] C13215961
Cc1ccc(c(c1)[C@H]2C(=C(C(=O)N2c3ccc(cc3)CC(=O)[O-])[O-])C(=O)c4ccc(s4)Cl)C C13217273
Cc1ccc(c(c1)C)S(=O)(=O)Oc2ccc(cc2C(=O)[O-])S(=O)(=O)[N-]c3ccc(cc3)Cl C13262734
Cc1ccc(cc1)COc2ccccc2/C=C\3/C(=O)N(C(=S)S3)c4cc(cc(c4)C(=O)[O-])C(=O)[O-] C39861752
Cc1ccc(c(c1)[N+](=O)[O-])c2ccc(o2)/C=C/3\C(=O)N(C(=S)S3)c4cc(cc(c4)C(=O)[O-])C(=O)[O-] C39861760
CC1=C([C@H](/C(=C(\[O-])/OC/C=C/c2ccccc2)/C(=N1)C)c3cccc(c3)Br)C(=O)[O-] C28568180
Cc1ccc(cc1[N-]C2=NC(=O)/C(=C\c3ccc(o3)c4ccc(cc4)[N+](=O)[O-])/S2)C(=O)[O-] C54164334
COc1cc(ccc1O)[C@H]2c3c(nc(nc3[O-])SCc4ccc(cc4)[N+](=O)[O-])N=C5C2=C(CCC5)[O-] C35532238
Cc1ccc(c(c1)S(=O)(=O)[N-]c2c(nc3ccccc3n2)Nc4cccc(c4)C(=O)[O-])C C16955824
Cc1ccc(c(c1)C)S(=O)(=O)[N-]c2c(nc3ccccc3n2)Nc4cccc(c4)C(=O)[O-] C17209212
Cc1cccc(c1C)N2CCN(CC2)c3ccc(cc3C(=O)[O-])[N-]S(=O)(=O)c4cccs4 C32961632
Cc1cccc(c1C)N2CCN(CC2)c3ccc(cc3[N-]S(=O)(=O)c4cccs4)C(=O)[O-] C32961865
Cc1cc(c(n1c2cc(cc(c2)C(=O)[O-])C(=O)[O-])C)/C=C\3/C(=O)N/C(=N/c4ccc(cc4)OC)/S3 C33383204
Cc1cc(c(n1c2cc(cc(c2)C(=O)[O-])C(=O)[O-])C)/C=N/NC(=O)c3ccc(cc3Cl)Cl C59250532
CCO/C(=C/1\C(=O)/C(=C/c2ccc(o2)c3cccc(c3)C(=O)[O-])/S\C1=N/c4ccc(cc4)OC)/[O-] C59366154
Cc1c([n+](on1)[O-])COc2ccc(cc2)C(C3=C(CC(CC3=O)(C)C)[O-])C4=C(CC(CC4=O)(C)C)[O-] C59398943
CN\1C(=O)/C(=C\c2ccc(c(c2)Br)OCC(=O)[O-])/S/C1=N\c3cccc(c3)C(=O)[O-] C59599908
CC[C@@H](C(=O)[O-])Oc1ccc(cc1)/C=C\2/C(=O)N(/C(=N\c3ccccc3C(=O)[O-])/S2)CC=C C16928752
c1cc2c3c(c1)C(=O)N(C(=O)c3cc(c2Nc4ccc(c(c4)C(=O)[O-])Cl)[N+](=O)[O-])CC(=O)[O-] C59859262
c1ccc(cc1)/C=C/C(=O)C2=C(C(=O)N([C@H]2c3cccc(c3)[N+](=O)[O-])c4cccc(c4)C(=O)[O-])[O-] C08987665
c1ccc(c(c1)C(=O)[O-])NC(=O)c2cc(ccc2Cl)S(=O)(=O)[N-]c3ccc(cc3)Br C34701992
c1cc(cc(c1)[N+](=O)[O-])N2C(=O)c3ccc(cc3C2=O)C(=O)Nc4cc(cc(c4)C(=O)[O-])C(=O)[O-] C02869823
Cc1cc(c(c(c1C)S(=O)(=O)N2CCC(CC2)C(=O)Nc3cc(cc(c3)C(=O)[O-])C(=O)[O-])C)C C13169351
c1cc(ccc1n2c(=O)c3ccc(cc3nc2Sc4ccc(cc4[N+](=O)[O-])C(=O)[O-])C(=O)[O-])F C13273726
Cc1cc(c(c(c1)Br)NC(=O)COc2ccc(cc2C(=O)[O-])C(=O)[O-])Br C13421908
c1cc(ccc1C(=O)c2ccc3c(c2)C(=O)N(C3=O)c4cc(cc(c4)C(=O)[O-])C(=O)[O-])[N+](=O)[O-] C03144056
c1cc(cc(c1)[N+](=O)[O-])C(=O)c2ccc3c(c2)C(=O)N(C3=O)c4cc(cc(c4)C(=O)[O-])C(=O)[O-] C02981409
CCOc1ccc(cc1)N2C(=O)/C(=C/c3ccc(o3)c4ccc(c(c4)C(=O)[O-])C)/C(=NC2=O)[O-] C12629017
c1ccc(cc1)/C=C/C(=O)C2=C(C(=O)N([C@@H]2c3cccc(c3)[N+](=O)[O-])c4cccc(c4)C(=O)[O-])[O-] C08987673
CCOc1cc(cc(c1O)Br)/C=C/2\C(=O)N=C(S2)[N-]c3cccc(c3)C(=O)[O-] C20109880
c1ccc(cc1)c2c(c(n(n2)C(=O)c3ccc(cc3)[N+](=O)[O-])[O-])C(=O)/C(=N/c4nc5ccccc5s4)/[O-] C25573790
Cc1c(c(nc(n1)N/C(=N/S(=O)(=O)c2ccccc2Cl)/[O-])[O-])Oc3ccc(cc3Cl)Cl C08965064
CCOc1ccc(cc1)N2C(=O)/C(=C/c3ccc(o3)c4ccc(c(c4)C(=O)[O-])Cl)/N=C2[S-] C32111827
c1cc2c(cccc2[N-]S(=O)(=O)c3ccc(nc3)Cl)c(c1)[N-]S(=O)(=O)c4ccc(nc4)Cl C35551051
CN\1C(=O)/C(=C/c2cc(ccc2OCC(=O)[O-])Br)/S/C1=N\c3ccc(cc3)C(=O)[O-] C35656597
Cc1c(noc1[N-]S(=O)(=O)c2ccc(cc2)NC(=O)[C@@H]3[C@H]4CC[C@@H]([C@@H]3C(=O)[O-])C4=C(C)C)C C35898074
CCN1c2ccccc2/C(=N\Nc3ccc(cc3[N+](=O)[O-])S(=O)(=O)[N-]c4ccccc4C(=O)[O-])/C1=O C12532889
c1cc(c(cc1Nc2cnn(c(=O)c2Cl)C34C[C@@H]5C[C@H](C3)CC(C5)(C4)CC(=O)[O-])C(=O)[O-])Cl C16385561
Cc1ccc(cc1N2[C@H](C(=C(C2=O)[O-])C(=O)c3ccccc3Cl)c4ccc(cc4)[N+](=O)[O-])C(=O)[O-] C13194013
Cc1ccc(cc1N2[C@@H](C(=C(C2=O)[O-])C(=O)c3cccs3)c4cccc(c4)[N+](=O)[O-])C(=O)[O-] C13194114
Cc1ccc(cc1N2[C@H](C(=C(C2=O)[O-])C(=O)c3cccs3)c4ccc(c(c4)[N+](=O)[O-])Cl)C(=O)[O-] C13194179
Cc1ccc(c(c1)C)C(=O)C2=C(C(=O)N([C@H]2c3cccc(c3OC)OC)c4cccc(c4)C(=O)[O-])[O-] C13213009
c1cc(cc(c1)N2[C@@H](C(=C(C2=O)[O-])C(=O)c3ccc(cc3)F)c4ccc(c(c4)[N+](=O)[O-])Cl)C(=O)[O-] C13213220
Cc1ccc(cc1[N+](=O)[O-])[C@H]2C(=C(C(=O)N2c3cccc(c3)C(=O)[O-])[O-])C(=O)c4ccc(cc4)F C13213250
c1cc(cc(c1)[N+](=O)[O-])[C@@H]2C(=C(C(=O)N2c3cccc(c3)C(=O)[O-])[O-])C(=O)c4ccc(s4)Cl C13213295
c1cc(cc(c1)N2[C@H](C(=C(C2=O)[O-])C(=O)c3ccc(s3)Cl)c4ccc(cc4)[N+](=O)[O-])C(=O)[O-] C13213296
c1ccc(c(c1)[C@@H]2C(=C(C(=O)N2c3cccc(c3)C(=O)[O-])[O-])C(=O)c4ccc(s4)Cl)[N+](=O)[O-] C13213305
CCc1ccc(cc1[N+](=O)[O-])[C@@H]2C(=C(C(=O)N2c3cccc(c3)C(=O)[O-])[O-])C(=O)c4ccco4 C13214102
c1ccc(c(c1)[C@@H]2C(=C(C(=O)N2c3cc(ccc3Cl)C(=O)[O-])[O-])C(=O)c4ccc(cc4)F)[N+](=O)[O-] C13214453
c1ccc(c(c1)[C@@H]2C(=C(C(=O)N2c3cc(ccc3Cl)C(=O)[O-])[O-])C(=O)c4ccccc4F)[N+](=O)[O-] C13214697
c1ccc(c(c1)[C@H]2C(=C(C(=O)N2c3cc(ccc3Cl)C(=O)[O-])[O-])C(=O)c4ccccc4F)[N+](=O)[O-] C13214696
CCOc1cccc(c1OC)[C@H]2C(=C(C(=O)N2c3cc(ccc3Cl)C(=O)[O-])[O-])C(=O)c4ccco4 C13214887
Cc1ccc(cc1N2[C@@H](C(=C(C2=O)[O-])C(=O)c3ccc(cc3)F)c4ccc(cc4)C(=O)OC)C(=O)[O-] C13215508
Cc1ccc(cc1N2[C@H](C(=C(C2=O)[O-])C(=O)c3ccc(cc3)F)c4ccc(cc4)C(=O)OC)C(=O)[O-] C13215506
Cc1ccc(cc1N2[C@@H](C(=C(C2=O)[O-])C(=O)c3ccccc3F)c4ccc(cc4)[N+](=O)[O-])C(=O)[O-] C13215949
Cc1ccc(cc1N2[C@H](C(=C(C2=O)[O-])C(=O)c3ccccc3F)c4ccccc4[N+](=O)[O-])C(=O)[O-] C13215962
Cc1ccc(cc1N2[C@@H](C(=C(C2=O)[O-])C(=O)c3ccco3)c4ccc(cc4)C(=O)OC)C(=O)[O-] C13216162
Cc1ccc(cc1N2[C@@H](C(=C(C2=O)[O-])C(=O)c3ccco3)c4ccc(c(c4)[N+](=O)[O-])C)C(=O)[O-] C13216201
Cc1ccc(c(c1)C)C(=O)C2=C(C(=O)N([C@@H]2c3ccc(cc3)C(=O)OC)c4ccc(cc4)CC(=O)[O-])[O-] C13217074
c1ccc(c(c1)[C@@H]2C(=C(C(=O)N2c3ccc(cc3)CC(=O)[O-])[O-])C(=O)c4ccc(s4)Cl)Cl C13217223
c1cc(cc(c1)[N+](=O)[O-])[C@@H]2C(=C(C(=O)N2c3ccc(cc3)CC(=O)[O-])[O-])C(=O)c4ccc(s4)Cl C13217226
c1cc(ccc1CC(=O)[O-])N2[C@@H](C(=C(C2=O)[O-])C(=O)c3ccc(s3)Cl)c4ccc(cc4)[N+](=O)[O-] C13217228
c1cc(oc1)C(=O)C2=C(C(=O)N([C@@H]2c3ccc(cc3)[N+](=O)[O-])c4nc5ccc(cc5s4)C(=O)[O-])[O-] C13218159
c1cc(cc(c1)[N-]S(=O)(=O)c2ccc(c(c2)C(=O)Nc3ccc(cc3)Cl)Cl)C(=O)[O-] C38200462
COc1cc(c(cc1OC)OC)[C@H]2N=C(N=C3N2C(=CC(=C)N3)[O-])[N-]c4cccc(c4Cl)Cl C54430627
c1cc(ccc1[C@@H]2[C@@H]3CC=C[C@@H]3c4cc(ccc4N2)S(=O)(=O)Nc5ccc(cc5)C(=O)[O-])C(=O)[O-] C58849914
CCc1ccc(cc1)N2C(=O)/C(=C/c3ccccc3OCc4ccc(cc4)C(=O)[O-])/C(=NC2=S)[O-] C59104173
c1cc(cc(c1)N2C(=O)c3cccc(c3C2=O)[N+](=O)[O-])C(=O)Nc4cc(cc(c4)C(=O)[O-])C(=O)[O-] C33634398
CCOc1ccc(cc1)N2C(=O)/C(=C\c3ccc(o3)c4cc(ccc4Cl)C(=O)[O-])/C(=NC2=S)[O-] C16691699
CN(CCO)c1ccc(cc1)/C=N/Nc2ccc(cc2S(=O)(=O)[N-]c3ccccc3C(=O)[O-])[N+](=O)[O-] C12532258
Cc1ccc(cc1S(=O)(=O)[N-]c2cccc(c2)C(=O)[O-])S(=O)(=O)c3ccc(cc3)Cl C36046668
CCn1cc(c(=O)c2c1cc(c(c2)F)N3CCN(CC3)C(=O)/C=C/c4ccc(c(c4)Cl)C)C(=O)[O-] C13179257
c1cc(c(cc1/C=C/C(=O)N2CCN(CC2)S(=O)(=O)c3cc(cs3)C(=O)[O-])Cl)Cl C13398839
CN\1C(=O)/C(=C/c2cc(c(c(c2)Br)OC)OC)/S/C1=N\c3ccc(cc3)C(=O)[O-] C13660683
c1cc(c(cc1C(F)(F)F)/N=C/c2cc(cc(c2[O-])[N+](=O)[O-])Br)N3CCOCC3 C16384585
Cc1ccc(cc1n2c(cc(c2C)/C=C\3/C(=NC(=S)N(C3=O)c4ccc(cc4)C(C)C)[O-])C)C(=O)[O-] C09264700
Cc1cccc(c1)Cn2cc(c3c2cccc3)/C=C\4/C(=NC(=O)N(C4=O)c5ccc(c(c5)Cl)OC)[O-] C08741104
Cc1cc(c(n1c2ccc(cc2)Cl)C)/C=C\3/C(=NC(=S)N(C3=O)c4cc(ccc4OC)OC)[O-] C09016064
c1cc2c(nc1)C(=O)N(C2=O)Cc3ccc(cc3S(=O)(=O)[N-]c4ccc(c(c4)Cl)Cl)F C20762386
c1cc(cc(c1)[N+](=O)[O-])[C@H]2C(=C(C(=O)N2c3ccc(cc3)Br)[O-])C(=O)c4ccc(cc4)Cl C15162185
c1cc(oc1)c2nc3n(n2)c(c(s3)[C@@H](c4cccs4)N5CCN(CC5)c6ccc(cc6)F)[O-] C22852581
Cc1c(c(n(n1)Cc2ccccc2Cl)C)CN(C)C(=O)c3ccc4c(c3)nc(=S)n(c4[O-])C C25944182
Cc1c(sc(n1)N2[C@@H](C(=C(C2=O)[O-])C(=O)c3cc4ccccc4o3)c5ccc(cc5)Cl)C(=O)C C33388860
Cc1cc(c2c(c1)sc(n2)N3[C@H](C(=C(C3=O)[O-])C(=O)c4cc5cccc(c5o4)OC)c6ccccc6)C C33515987
Cc1c(sc(n1)N2[C@H](C(=C(C2=O)[O-])C(=O)c3ccncc3)c4ccc(c(c4)Cl)Cl)C(=O)C C33594768
COc1cccc2c1oc(c2)C(=O)C3=C(C(=O)N([C@H]3c4cccc(c4)Br)c5nccs5)[O-] C33808296
Cc1c(sc(n1)C)C(=O)C2=C(C(=O)N([C@@H]2c3ccccc3Cl)c4nc(c(s4)C(=O)C)C)[O-] C35566085
Cc1c(sc(n1)C)C(=O)C2=C(C(=O)N([C@@H]2c3ccccc3OC)c4nc5ccc(cc5s4)Cl)[O-] C35566375
C[C@@H]1CN(C[C@H](O1)C)/C(=C/C2=CSC3=NC(=C([C@@H](N23)c4ccc(cc4)Cl)C(=O)OC)C)/[O-] C35970275
Cc1cc(ccc1OC)C(=O)C2=C(C(=O)N([C@@H]2c3cccc(c3)Br)c4cc(on4)C)[O-] C08827574
Cc1c2cc(ccc2oc1C(=O)c3c(c(c(=O)n(c3[O-])Cc4ccc(cc4)OC)C#N)C)Br C38626892
Cc1ccc2cccc(c2n1)S(=O)(=O)[N-]c3ccc4c(c3)CN(CC4)S(=O)(=O)c5ccccc5 C38714438
COc1ccc2c(c1)sc(n2)N3[C@H](C(=C(C3=O)[O-])C(=O)c4ccco4)c5cccc(c5)Cl C09374759
c1cc(c(cc1[C@H]2C(=C(C(=O)N2c3nc4ccc(cc4s3)C(=O)[O-])[O-])C(=O)C5CC5)Cl)Cl C13278056
CCn1cc(c(=O)c2c1cc(c(c2)F)N3CCN(CC3)C(=O)C4CCC(CC4)C(C)(C)C)C(=O)[O-] C13178930
c1cc(sc1)C(=O)C2=C(C(=O)N([C@H]2c3ccc(cc3)F)c4nc5ccc(cc5s4)C(=O)[O-])[O-] C13194923
Cc1ccc(cc1)[C@H]2C(=C(C(=O)N2c3nc4ccc(cc4s3)C(=O)[O-])[O-])C(=O)c5cccs5 C13194930
Cc1ccccc1[C@H]2C(=C(C(=O)N2c3nc4ccc(cc4s3)C(=O)[O-])[O-])C(=O)c5ccccc5F C13218125
CC1=C[C@H]2C[C@@H]1[C@@H]3[C@@H]2C(=O)N(C3=O)c4ccc(c(c4)S(=O)(=O)[N-]c5ccccc5OC)Cl C39834375
CC1=C[C@@H]2C[C@H]1[C@@H]3[C@@H]2C(=O)N(C3=O)c4ccc(c(c4)S(=O)(=O)[N-]c5ccccc5OC)Cl C39834376
Cc1c(sc(n1)N2[C@@H](C(=C(C2=O)[O-])C(=O)c3cc4cccc(c4o3)OC)c5ccc(cc5)F)C C39848599
Cc1cc(c(n1c2ccc(cc2)OC(=O)C)C)/C=C\3/C(=NC(=S)N(C3=O)c4ccccc4F)[O-] C59135873
Cc1cc(c(n1c2cc(cc(c2)C(=O)[O-])C(=O)[O-])C)/C=C\3/C(=O)N/C(=N/c4ccc(cc4)F)/S3 C59248637
Cc1ccccc1/N=C\2/NC(=O)/C(=C/c3cc(n(c3C)c4cc(cc(c4)C(=O)[O-])C(=O)[O-])C)/S2 C59302044
c1ccc2c(c1)c(cn2Cc3ccc(cc3)Br)/C=C\4/C(=NC(=O)N(C4=O)Cc5ccco5)[O-] C59534705
Cc1cccc(c1)n2c(cc(c2C)/C=C/3\C(=NC(=S)N(C3=O)c4ccc(cc4OC)OC)[O-])C C59595621
COc1ccc(c(c1)OC)N2C(=O)/C(=C/c3ccc(o3)c4ccc(cc4)Cl)/C(=NC2=S)[O-] C59595887
CN\1C(=O)/C(=C\c2ccc(c(c2)Br)OCC#N)/S/C1=N\c3cccc(c3)C(=O)[O-] C59599640
CC1(CC(=C2[C@@H]([C@@H]3C(=NC(=NC3=O)SCc4cccnc4)N=C2C1)c5cccc(c5)OC)[O-])C C63448078
CC1(CC(=C2[C@H]([C@H]3C(=NC(=NC3=O)SCc4cccnc4)N=C2C1)c5cccc(c5)OC)[O-])C C63448081
CC1(CC(=C2[C@@H]([C@H]3C(=NC(=NC3=O)SCc4ccccn4)N=C2C1)c5ccccc5OC)[O-])C C63448096
Cc1ccccc1Cn2cc(c3c2cccc3)/C=C\4/C(=O)N=C(N(C4=O)c5ccc(c(c5)Cl)OC)[O-] C08742522
Cc1ccc(cc1)Cn2cc(c3c2cccc3)/C=C\4/C(=O)N=C(N(C4=O)c5ccc(c(c5)Cl)OC)[O-] C09477835
Cn1c2cc(c(cc2n(c1=O)C)Sc3ccc(cc3)F)[N-]S(=O)(=O)c4cccc(c4)C#N C45941145
Cc1ccc(cc1C)[N-]S(=O)(=O)c2cc(n(c2C)C)c3nc(c(s3)C(=O)N4CCCCC4)C C65035962
Cc1cc(cc(c1)[N-]S(=O)(=O)c2cc(n(c2C)C)c3nc(c(s3)C(=O)N4CCCCC4)C)C C65035971
Cc1c(sc(n1)c2cc(c(n2C)C)S(=O)(=O)[N-]c3ccc(cc3)F)C(=O)N4CCCCCC4 C65036279
CCOC(=O)c1ccc(cc1)N2C(=O)[C@H]3[C@H](c4c(nc(s4)[S-])S[C@@H]3C2=O)c5ccco5 C40475516
Cc1cc(ccc1[N-]S(=O)(=O)c2cc(n(c2)C)c3nc(c(s3)C(=O)N4CCCC4)C)Cl C65137374
Cc1cc(ccc1[N-]S(=O)(=O)c2cc(n(c2)C)c3nc(c(s3)C(=O)N4CCCCC4)C)Cl C65137474
Cc1cc(cc(c1)[N-]S(=O)(=O)c2cc(n(c2)C)c3nc(c(s3)C(=O)N4CCCCC4)C)C C65137507
CC1([C@@H](N2[C@@H](S1)c3ccccc3C2=O)C(=O)[O-])C C01870268
c1ccc(cc1)/C(=C/OP(=O)=O)/C(=O)[O-] C12502218
C1C[C@@H]2[C@H]([C@@H]3[C@H]1[C@H]([C@@H]2Cl)OC3=O)C(=O)[O-] C15162590
C1C[C@@H]2[C@@H]([C@@H]3[C@H]1[C@H]([C@@H]2Cl)OC3=O)C(=O)[O-] C00063544
CCN1C[C@@]23C=C[C@@H](O2)[C@@H]([C@H]3C1=O)C(=O)[O-] C00299186
c1cc2c3c(ccc(c3c1)S(=O)(=O)[O-])CC2 C01724287
c1cc(c(cc1S(=O)(=O)[O-])Cl)Cl C04578959
C1CC12[C@H]3[C@H]4[C@@H]([C@@H]2[C@@H]([C@@H]3OC4=O)Cl)C(=O)[O-] C05373626
CC/N=C/1\N(C(=O)[C@H](S1)CC(=O)[O-])CC C11666881
C1CCC2(C1)CC(=O)N(C2=O)CCC(=O)[O-] C19702646
CC(=O)N1CCN(CC1)CCCC(=O)[O-] C19832893
Cn1c(c-2c(=S)ccnc2n(c1=O)C)[O-] C20779224
Cc1c(cc(c(=O)n1C)C(=O)[O-])C(=O)C C22126504
CS(=O)(=O)/N=C(\c1ccccc1)/[N-]C#N C18088768
COc1cc2ccc(cc2cc1OC)S(=O)(=O)[O-] C34496147
C[C@H]1CN(CCO1)C(=O)[C@H]2C[C@@H]2C(=O)[O-] C37460660
CCOC(=O)c1cccc(c1)[P@@H](=O)[O-] C00301438
CC1([C@H](N2[C@H](S1)c3ccccc3C2=O)C(=O)[O-])C C01870267
CC[C@@H](C)n1c2ccccc2nc1S(=O)(=O)[O-] C06366355
CCN1C(=O)/C(=C\[C@@H]2C=CC=N2)/C(=NC1=S)[O-] C38596433
CC(C)[C@@]1(CC(=O)N(C1=O)C2(CCCC2)C(=O)[O-])C C41032850
C1CCCC(CCC1)(C(=O)[O-])N2C(=O)CCCC2=O C41913329
C[C@H]1CCC[C@@](C1)(C(=O)[O-])N2Cc3ccccc3C2=O C41915430
C[C@H]1CCCC[C@]1(C(=O)[O-])N2C(=O)C[C@@H](C2=O)C C41918091
Cc1nc(n(n1)[C@@](C)(C2CC2)C(=O)[O-])C C41919654
Cc1nnc(n1C)[C@@H]2CC=CC[C@H]2C(=O)[O-] C42031591
C1CN(CCSC1)C(=O)CCC(=O)[O-] C42444143
C1C[C@@H]2[C@@H](C1)OCCN2C(=O)/C=C/C(=O)[O-] C43425281
c1c(c2c(o1)CCCC2=O)C(=O)CC(=O)[O-] C44377296
CC[C@H](C(=O)[O-])N(C)C(=O)c1c(c(oc1C)C)C C44614133
CC[C@H](C(=O)[O-])N(C)C(=O)c1c(nc(s1)C)C C44616337
CC[C@H](C(=O)[O-])N(C)C(=O)N1CCCSCC1 C44629284
C1C[C@@H](COC1)CN2C[C@@H](CC2=O)C(=O)[O-] C44981700
Cc1c(c(nc(n1)COC)C)CC(=O)[O-] C49684713
C1CC1CN2CCN(CC2)C(=O)CC(=O)[O-] C50917287
CC(C)S(=O)(=O)C[C@H]1CC[C@@H](O1)C(=O)[O-] C51395057
CC12CN3CC(C1=O)(CN(C2)C3(C)CCC(=O)[O-])C C19322891
C1COC[C@@H]1CN2C[C@H](CC2=O)C(=O)[O-] C58062823
CCN(C(=O)c1ccc(cc1F)F)C(C)(C)C(=O)[O-] C61149006
c1cc(=O)n(nc1)[C@]2(CCSC2)C(=O)[O-] C61404111
C1CS(=O)(=O)C[C@@H]1C2(CCOCC2)C(=O)[O-] C61674725
Cc1ccc(=O)n(n1)[C@]2(CCCSC2)C(=O)[O-] C61810762
c1coc(c1C(=O)[O-])C[S@](=O)C2CCOCC2 C62055503
Cc1ncc(s1)C[C@@]2(CCS(=O)(=O)C2)C(=O)[O-] C62337111
c1c(cc(c2c1c(=O)c(cn2C3CC3)C(=O)[O-])F)F C38815603
C[C@@]1(CCCN(C1)C(=O)c2ccoc2)C(=O)[O-] C62868228
CC[C@@H](C(=O)[O-])N(C)C(=O)c1cc(c(c(c1)F)F)F C63004452
Cc1cnc(=O)n(c1)[C@@]2(CCSC2)C(=O)[O-] C63050243
C1=C([C@@H]2C(=NC1=O)C(=C(S2)SCCC#N)C#N)[O-] C19624517
Cc1ccc(cc1CC=C)S(=O)(=O)[O-] C67172190
COc1ccc(cc1S(=O)(=O)Nc2nc(cs2)c3cc(sc3Cl)Cl)C(=O)[O-] C13196488
CCn1c(=O)c2ccc(cc2nc1SCC(=O)Nc3ccc(c(c3)C)Br)C(=O)[O-] C13201150
CCn1c(=O)c2ccc(cc2nc1SCC(=O)Nc3ccc(cc3Cl)Cl)C(=O)[O-] C13201252
COc1cc(c(cc1C(=O)[O-])Cl)NC(=O)CSc2c3c4c(sc3ncn2)CCC4 C13241984
CCn1c(=O)c2ccccc2nc1SCC(=O)Nc3c(cc(cc3Cl)Cl)C(=O)[O-] C13342034
Cc1ccc(c(c1)Sc2ccc(cc2)NC(=O)Cn3cnc4c(c3=O)c(c(s4)C(=O)[O-])C)C C13418148
COc1ccc2c(c1)sc(n2)NC(=O)c3ccccc3[N-]S(=O)(=O)c4ccccc4 C20569373
Cc1ccc(cc1[N-]S(=O)(=O)c2cccnc2Cl)S(=O)(=O)Nc3ccc(cc3)Cl C22756804
CC(C)c1nnc(s1)NC(=O)c2cccc(c2)[N-]S(=O)(=O)c3ccc(c(c3)Cl)Cl C22975480
CCc1c(snn1)C(=O)Nc2ccc(c(c2)S(=O)(=O)[N-]c3ccccc3Cl)Cl C24349742
Cc1c(sc(n1)NC(=O)c2ccc(o2)c3ccc(cc3)F)c4nnc(n4CC=C)[S-] C26298647
Cc1c(sc(n1)NC(=O)c2ccc(c(c2)Br)OC)c3nnc(n3CC=C)[S-] C26299116
CCc1ccc2c(c1)c(c(o2)C(=O)Nc3ccc(cc3)S(=O)(=O)[N-]c4nccs4)C C28403318
c1ccc(c(c1)[N-]S(=O)(=O)c2cccc(c2)C(=O)Nc3nnc(s3)C4CCCCC4)Cl C29089243
Cc1cc2c(c(c(=O)c1C(=O)OC)C)O[C@]3(C2)[C@H](CC[C@H]([C@@]3(C)CCC(=O)[O-])C(C)(C)O)C C31161311
Cc1cc2c(c(c(=O)c1C(=O)OC)C)O[C@]3(C2)[C@@H](CC[C@H]([C@@]3(C)CCC(=O)[O-])C(C)(C)O)C C31161319
c1ccc(cc1)n2ccc(n2)C(=O)Nc3cccc(c3)S(=O)(=O)[N-]c4ccccc4Cl C32648011
CCc1nnc(s1)[N-]S(=O)(=O)c2ccc(cc2)/N=C\c3c4ccccc4ccc3O C01504231
CC(C)NC(=O)c1ccc(cc1)c2nc3cc(ccc3n2C)[N-]S(=O)(=O)c4ccc(cc4F)F C33277062
CCOc1ccc2c(c1)sc(n2)N3[C@H](C(=C(C3=O)[O-])C(=O)c4cccs4)c5cccc(c5)O C33551765
CCN\1C(=O)[C@H](S/C1=N\c2ccc(c(c2)Cl)Cl)CC(=O)Nc3cccc(c3)C(=O)[O-] C33586184
COc1cccc(c1OC)[C@H]2CC(=O)Nc3c2c(nc(n3)SCc4ccc(cc4)Cl)[O-] C13567268
COc1cccc(c1OC)[C@H]2CC(=O)Nc3c2c(nc(n3)SCc4ccc(cc4)F)[O-] C13567352
CCCc1c(c(n(n1)c2cccc(c2)Cl)[O-])/C=C\3/C(=O)N(C(=O)N3)Cc4ccc(c(c4)F)F C35455957
CCCc1c(c(n(n1)c2ccccc2)[O-])/C=C\3/C(=O)N(C(=O)N3)Cc4ccccc4Cl C35456292
Cc1ccc2c(c1)nc(nc2[O-])/C(=C/c3ccccc3OCC(=O)Nc4ccccc4)/C#N C35519821
CCCc1c(c(n(n1)c2cccc(c2)Cl)[O-])/C=C\3/C(=O)N(C(=O)N3)Cc4ccc(cc4)F C35829444
CCc1nnc(s1)[N-]S(=O)(=O)c2ccc(cc2)/[NH+]=C/c3c(c4ccccc4s3)[O-] C09327472
Cc1ccccc1C(=O)Nc2cc(c3c(c2)sc(n3)[N-]S(=O)(=O)c4ccccc4)OC C21353353
CCc1nnc(s1)[N-]S(=O)(=O)c2ccc(cc2)NC(=O)c3cc(ccc3Cl)Cl C00945115
Cc1ccc(cc1)S(=O)(=O)[N-]c2ccccc2C(=O)Nc3nnc(s3)c4ccccc4 C39742485
c1ccc2c(c1)ccc3c2c(co3)CC(=O)Nc4ccc(cc4)S(=O)(=O)[N-]c5nccs5 C39882928
c1cc(cc(c1)Br)c2nc([n-]n2)NC(=O)c3cccc(c3)OC[C@@H]4CCCO4 C40047341
CCOc1cccc(c1)[C@@H]2c3c([nH]nc3C(=O)N2Cc4cccnc4)c5cc(ccc5[O-])Cl C39899249
c1ccc2c(c1)[C@@H](OC2=O)CC(=O)Nc3cccc(c3)S(=O)(=O)[N-]c4ccccc4Cl C46642933
CC(C)Cn1c(nnc1[S-])c2cnn3c2N[C@H](C[C@H]3C(F)(F)F)c4ccc(cc4)OC C02792288
CC(=O)NN(C)c1ccc(cc1[N-]S(=O)(=O)c2cc(cc(c2)C(F)(F)F)C(F)(F)F)C(F)(F)F C02141888
c1ccc(cc1)c2csc(n2)NC(=O)CSc3nc(c(c(n3)[O-])C#N)c4ccccc4 C03669476
COc1ccc(cn1)NC(=O)c2ccc(cc2)[N-]S(=O)(=O)c3cc(ccc3Cl)Cl C17297109
Cc1cccc(c1)[N-]S(=O)(=O)c2cc(c(cc2Cl)Cl)C(=O)Nc3ccc(nc3)OC C57383709
CC(C)n1c(ccn1)NC(=O)c2cccc(c2)[N-]S(=O)(=O)c3ccc(c(c3)Cl)Cl C22291002
CCOc1cc2c(cc1NC(=O)Cn3c(nnc3[S-])c4ccc(cc4)Cl)O[C@H](C2)C C58582066
COc1cc(c(cc1OCC(=O)[O-])Br)/C=C/2\C(=O)N/C(=N/c3ccc(cc3)F)/S2 C59105932
CC1=C([C@H](C2=C(N1)c3ccccc3C2=O)c4cc(ccc4OCC(=O)[O-])Br)C(=O)OC C00654758
Cc1ccc(c(c1)C)S(=O)(=O)[N-]c2ccc(cc2C(F)(F)F)NC(=O)c3cnoc3C C59423850
CCS(=O)(=O)[N-]c1ccc(cc1C)NC(=O)c2c(onc2c3c(cccc3Cl)F)C C59887063
Cc1ccc(cc1S(=O)(=O)[N-]c2ccccc2Cl)NC(=O)C(C)(C)n3cc(cn3)Cl C60348375
C[C@@H]1C[C@@H]1C(=O)Nc2ccc(c(c2)S(=O)(=O)[N-]c3ccccc3Cl)N4CCOCC4 C60387012
Cc1cccc(c1)S(=O)(=O)Nc2cc(c(nc2)N3CCC(=CC3)c4ccccc4C)C(=O)[O-] C35397806
Cc1ccc(c(c1)C)NC(=O)CSc2ncc(c(n2)[O-])S(=O)(=O)c3cccc(c3)Cl C10272753
c1ccc(c(c1)C(=O)[O-])NC(=O)CN2C(=O)/C(=C/c3cccc(c3)Br)/SC2=S C01218195
c1cc(ccc1N2C(=O)/C(=C\c3ccc(c(c3)Cl)OCC(=O)[O-])/C(=O)NC2=S)Br C09311452
CN1C(=O)/C(=C/c2ccc(c(c2)Br)OCc3ccc(cc3)C(=O)[O-])/C(=O)NC1=S C09323251
c1ccc(c(c1)C(=O)[O-])NC(=O)CN2C(=O)/C(=C\c3cccc(c3)Br)/SC2=S C11866663
c1cc(cc(c1)NC(=O)c2ccc(cc2Cl)Cl)/C=C/3\C(=O)N(C(=S)S3)CCC(=O)[O-] C13058245
Cc1cc(ccc1NC(=O)CN(C)S(=O)(=O)c2ccc(cc2)/C=C/C(=O)[O-])Br C13088242
c1ccc(c(c1)C(F)(F)F)NC(=O)CSc2nc3cc(ccc3c(=O)n2CCC(=O)[O-])Cl C13206843
c1ccc2c(c1)c(=O)n(c(n2)SCC(=O)Nc3ccc(cc3C(F)(F)F)Cl)CCC(=O)[O-] C13220902
Cc1cc(ccc1Br)NC(=O)CSc2nc3ccccc3c(=O)n2CCC(=O)[O-] C13220978
Cc1nc(cs1)c2ccc(s2)CCNS(=O)(=O)c3ccc(c(c3)C(=O)[O-])Br C13240419
c1ccc(cc1)n2cnnc2SCC(=O)Nc3ccc(cc3C(=O)[O-])I C13241124
Cc1cccc(c1NC(=O)CSc2nc3c(c(cs3)c4cccs4)c(=O)n2C)C(=O)[O-] C13243003
CCn1cc(c(=O)c2c1cc(c(c2)F)N3CCN(CC3)C(=S)NC45CC6CC(C4)CC(C6)C5)C(=O)[O-] C09465029
c1cc(c(cc1N2CCOCC2)C(=O)[O-])NS(=O)(=O)c3c(cc(cc3Br)F)F C13317508
c1cc(ccc1/C=C/C(=O)[O-])NC(=O)C2CCN(CC2)S(=O)(=O)c3ccc(c(c3)Cl)F C13403909
CCN(CC)S(=O)(=O)c1ccc(c(c1)C(=O)NCCc2ccc(cc2)C(=O)[O-])Br C13442256
c1cc(sc1)c2nnc(n2CC(=O)[O-])SCC(=O)Nc3ccc(cc3Cl)Br C13443374
c1ccc(cc1)NC(=O)Cn2cc(c3c2cccc3)/C=C/4\C(=NC(=S)N(C4=O)c5ccccc5F)[O-] C08997457
c1cnccc1[C@@H](C(=O)N/N=C/c2cc(cc(c2[O-])Br)Br)N3CCOCC3 C20029611
CCOC(=O)CSC1=C([C@H](CC(=O)N1)c2cc(c(c(c2)Br)[O-])Br)C#N C08994740
CCOc1cc(ccc1O)[C@H]2C(=C(C(=O)N2c3nc(c(s3)C)C)[O-])C(=O)c4ccc(cc4)F C09235804
[H]/[S+]=c/1\nc(c(c(n1CCCC)[O-])C2=[NH+]c3ccccc3S[C@@H]([C@@H-]2)c4cccc5c4cccc5)[O-] C20899287
COc1cc(cc(c1O)CC=C)/C=C/2\C(=NC(=S)N(C2=O)c3cccc(c3)Br)[O-] C22135433
Cc1ccc(cc1)[N-]S(=O)(=O)c2cc(ccc2Cl)C(=O)NCc3ccc(cc3)n4ccnc4 C22532955
CCn1c(c2ccc(cc2nc1=S)C(=O)N(C)[C@H](C)c3cccc(c3)NC(=O)c4ccccc4)[O-] C25171908
CC(C)(CNC(=O)c1cc2ccccc2cc1[N-]S(=O)(=O)c3cccs3)N4CCOCC4 C16695289
c1ccc(c(c1)[N-]S(=O)(=O)c2cccc(c2)C(=O)Nc3ccc(cc3)N4CCCC4=O)Cl C25689811
c1ccc(c(c1)C(=O)N2CCC[C@H](C2)c3[nH]c4ccccc4n3)[N-]S(=O)(=O)c5cccs5 C25710780
C[S@@](=O)c1cc(cc(c1[O-])CSc2[nH]c(c(n2)c3ccc(cc3)F)c4ccncc4)Cl C27525593
Cc1cc(no1)[N-]S(=O)(=O)c2cccc(c2)C(=O)Nc3cccc(c3)C4SCCCS4 C29700715
Cc1ccnc(n1)[N-]S(=O)(=O)c2ccc(cc2)NC(=O)c3ccc(cc3)I C30864921
c1cc2c(cc1S(=O)(=O)[N-]c3ccc(cc3F)Cl)NC(=O)[C@@H](CS2)CC(=O)N4CCCC4 C33290391
Cc1c(cccc1Cl)NC(=O)CSC2=C([C@H]([C@H](C(=N2)[O-])C(=O)OC)c3ccccc3F)C#N C09357264
Cc1ccccc1NC(=O)CSC2=C([C@H]([C@@H](C(=N2)[O-])C(=O)OC)c3ccccc3Cl)C#N C01247401
CCOC(=O)[C@@H]1[C@H](C(=C(N=C1[O-])SCC(=O)Nc2cccc(c2)Cl)C#N)c3ccccc3F C09109727
Cc1ccc(cc1F)S(=O)(=O)[N-]c2cccc(c2)C(=O)N3CCN(CC3)c4ccccc4O C12521133
COS(=O)(=O)[N-]c1ccc(cc1N2CCN[C@H](C2)I)c3ccccc3 C39482164
Cc1ccc(cc1C)N2C(=O)/C(=C/c3cn(c4c3cccc4)CC(=O)NCCCOC)/N=C2[S-] C39556637
CCOc1ccc(cc1)C(=O)C2=C(C(=O)N([C@@H]2c3cc(c(c(c3)Br)O)OC)CC=C)[O-] C40026330
Cc1ccc(o1)[C@@H]2C(=C(C(=O)N2CCCO)[O-])C(=O)c3ccc(cc3)OCc4ccccc4Cl C40055122
Cc1cc(ccc1OC(C)C)C(=O)C2=C(C(=O)N([C@@H]2c3ccc(cc3)Br)CCO)[O-] C40093318
Cc1cc(ccc1OC(C)C)C(=O)C2=C(C(=O)N([C@H]2c3ccccc3Br)CCO)[O-] C40093484
Cc1c\2c(oc1C(=O)Nc3nccs3)CCC/C2=N\N=C(\C(C(C(F)(F)F)(F)F)(F)F)/[O-] C40823269
Cc1ccc(cc1)NC(=O)COc2ccc(cc2/C=C\3/C(=O)N(C(=S)S3)CC(=O)[O-])Cl C15034308
c1cc(ccc1NC(=O)COc2ccc(cc2/C=C\3/C(=O)N(C(=S)S3)CCC(=O)[O-])Cl)Cl C15034347
COc1ccc(cc1)N2C3=NC(=NC(C3=C(NC2=O)[O-])(C(F)(F)F)C(F)(F)F)c4cccs4 C01266127
Cc1ccc(cc1C(=O)Nc2ccc3c(c2)CCN3C(=O)C)S(=O)(=O)[N-]c4ccccc4F C28636921
c1cc(cc(c1)N2CCCC2=O)NC(=O)c3ccc(c(c3)[N-]S(=O)(=O)c4ccc(cc4)F)Cl C11916978
c1cc(ccc1F)S(=O)(=O)[N-]c2nc3ccc(cc3s2)C(=O)NC4=CC5=CC=N[C@@H]5C=C4 C39984535
Cc1ccc(cc1S(=O)(=O)[N-]c2ccc(cc2F)Br)c3c(noc3NC(=O)C)C C65115793
c1cnc(nc1)Sc2ccc(cc2[N+](=O)[O-])/C=C/3\C(=O)N(C(=S)S3)c4ccc(cc4)C(=O)[O-] C02635679
c1cc(ccc1/C=C\2/C(=O)N(C(=O)S2)CCNS(=O)(=O)c3ccc(c(c3)C(=O)[O-])Cl)F C13246956
c1cc(c(cc1[N+](=O)[O-])Br)c2ccc(o2)/C=C/3\C(=O)N(C(=S)S3)CCC(=O)[O-] C13343454
COc1cc(cc2c1OCCO2)/C=C/C(=O)N3CCN(CC3)S(=O)(=O)c4cc(cs4)C(=O)[O-] C13401243
COc1ccc(c(c1OC)C(=O)[O-])/C=C/2\C(=O)N(C(=S)S2)NC(=O)c3ccc(cc3Cl)Cl C16906230
CCOc1cccc(c1)[C@@H]2C(=C(C(=O)N2CCCN3CCOCC3)[O-])C(=O)c4ccc5c(c4)C[C@@H](O5)C C15837226
Cc1c(sc(n1)N2[C@@H](C(=C(C2=O)[O-])C(=O)c3ccc4c(c3)OCCO4)c5ccccc5F)C(=O)OC C09359443
C[C@H]1Cc2cc(ccc2O1)C(=O)C3=C(C(=O)N([C@@H]3c4ccc(cc4)[N+](=O)[O-])CCCn5ccnc5)[O-] C15924679
Cc1cc(c(n1CC(=O)Nc2nc(c(s2)c3nnc(n3CC=C)[S-])C)C)c4csc(n4)C C22890635
C[C@@H]1CCO[C@H]1C(=O)OC[C@@]23CCC(=C[C@@H]2O[C@@H]4C[C@H]([C@]3([C@@]45CO5)C)OC(=O)/C=C\C=C\C(=O)[O-])C C31166516
Cc1c(sc2n1c3ccccc3n2)C(=O)C4=C(C(=O)N([C@H]4c5ccccn5)CCN6CCOCC6)[O-] C33515040
Cc1ccc(o1)[C@@H]2C(=C(C(=O)N2CCCN3CCOCC3)[O-])C(=O)c4c(n5c6ccccc6nc5s4)C C33522675
CCOC(=O)c1c(nc(s1)N2[C@@H](C(=C(C2=O)[O-])C(=O)c3cc4cccc(c4o3)OC)c5cccnc5)C C33522721
CCCOc1cccc(c1)C(=O)C2=C(C(=O)N([C@@H]2c3cccnc3)c4nc(c(s4)C(=O)OC)C)[O-] C33766972
CCOC(=O)c1c(nc(s1)N2[C@H](C(=C(C2=O)[O-])C(=O)c3cc4ccccc4o3)c5ccncc5)C C33776898
CCOc1cccc(c1)[C@@H]2C(=C(C(=O)N2c3nnc(s3)C)[O-])C(=O)c4c(n5cccc(c5n4)C)C C35483893
CCOc1cccc(c1)[C@@H]2C(=C(C(=O)N2CCCN3CCOCC3)[O-])C(=O)c4c(n5cccc(c5n4)C)C C35484422
Cc1cccn2c1nc(c2C)C(=O)C3=C(C(=O)N([C@H]3c4cccc(c4)OCC=C)CCN5CCOCC5)[O-] C35484472
CCOc1cccc(c1)[C@@H]2C(=C(C(=O)N2CCN3CCOCC3)[O-])C(=O)c4c(n5cccc(c5n4)C)C C35484476
Cc1cccn2c1nc(c2C)C(=O)C3=C(C(=O)N([C@H]3c4ccc(cc4)C(=O)OC)Cc5ccco5)[O-] C35484672
Cc1c(sc(n1)C)C(=O)C2=C(C(=O)N([C@@H]2c3cccc(c3)OC)c4nc(c(s4)C(=O)OC)C)[O-] C35565767
Cc1c(sc(n1)C)C(=O)C2=C(C(=O)N([C@@H]2c3ccc(cc3)OC)c4nc(c(s4)C(=O)OC)C)[O-] C35565769
CCOc1cccc(c1)[C@@H]2C(=C(C(=O)N2c3nc(c(s3)C(=O)OC)C)[O-])C(=O)c4c(nc(s4)C)C C35565777
Cc1c(sc(n1)C)C(=O)C2=C(C(=O)N([C@H]2c3ccccc3F)c4nc(c(s4)C(=O)OCC=C)C)[O-] C35565866
Cc1c(sc(n1)C)C(=O)C2=C(C(=O)N([C@@H]2c3cccc(c3)[N+](=O)[O-])c4nc(c(s4)C(=O)C)C)[O-] C35566031
Cc1c(sc(n1)C)C(=O)C2=C(C(=O)N([C@@H]2c3cccc(c3)Oc4ccccc4)c5nnc(s5)C)[O-] C35566153
CC1=C([C@@H](N2C(=CSC2=N1)/C=C(/N3CCN(CC3)C(=O)C)\[O-])c4ccc(cc4)OC)C(=O)OCCOC C35693150
C[C@H]1Cc2cc(ccc2O1)C(=O)C3=C(C(=O)N([C@@H]3c4ccc(cc4)[N+](=O)[O-])CCN5CCOCC5)[O-] C16286579
c1ccc(cc1)CS(=O)(=O)N2CCC(CC2)c3nc4c(c(n3)[O-])nnn4Cc5cccc(c5)Cl C15987590
CCOC(=O)c1c(nc(s1)N2[C@@H](C(=C(C2=O)[O-])C(=O)c3ccc4c(c3)C[C@H](O4)C)c5ccncc5)C C38255853
COS(=O)(=O)[N-]c1ccc(cc1N2CCN[C@H](C2)Br)S(=O)(=O)c3ccccc3 C39482672
C[C@H]1CN(C[C@@H](O1)C)c2c(c(=O)n3ccccc3n2)/C=C/4\C(=O)N(C(=S)S4)CCCC(=O)[O-] C39716360
Cc1c2c(=O)[nH]c(nc2sc1C(=O)[O-])CSC3=N[C@H]4[C@H](C5=C(S4)CCC5)C(=O)N3CC=C C39722683
CCCCn1c(c(c(c(c1=O)C#N)C)/C=C/2\C(=O)N(C(=S)S2)CCC(=O)[O-])N3C[C@@H](C[C@@H](C3)C)C C39770686
Cc1c(c(n(c(=O)c1C#N)C)N2C[C@@H](C[C@H](C2)C)C)/C=C\3/C(=O)N(C(=S)S3)CCCCCC(=O)[O-] C39989582
Cc1cccn2c1nc(c2C(=O)C3=C(C(=O)N([C@@H]3c4ccc(c(c4)OC)OC)c5nccs5)[O-])C C40003289
Cc1cccn2c1nc(c2C(=O)C3=C(C(=O)N([C@@H]3c4ccc(cc4)C(=O)OC)c5nnc(s5)C)[O-])C C40003403
Cc1cccn2c1nc(c2C(=O)C3=C(C(=O)N([C@@H]3c4ccc(cc4)OCC=C)CCN5CCOCC5)[O-])C C40003789
C=CCN1c2ccccc2[C@@]3(C1=O)C(=C(C(=O)N3C[C@H]4CCCO4)[O-])C(=O)c5cc6ccccc6o5 C40015362
CCCCN1[C@@H](C(=C(C1=O)[O-])C(=O)c2ccc(cc2)S(=O)(=O)N(C)C)c3ccccc3OCC C40110915
Cc1nnc(s1)[N-]S(=O)(=O)c2ccc3c(c2)CCCN3C(=O)/C=C/c4cccc(c4)[N+](=O)[O-] C40176134
CCN1c2ccccc2S[C@@](C1=O)(C)C(=O)Nc3ccc(cc3)S(=O)(=O)[N-]c4nccs4 C40796219
Cc1cccc(c1)NS(=O)(=O)c2cc(ccc2C)[N-]S(=O)(=O)c3ccc(cc3)S(=O)(=O)C C45865923
c1ccc2c(c1)c(cn2CC(=O)NCc3ccco3)/C=C\4/C(=NC(=S)N(C4=O)c5ccc(cc5)Cl)[O-] C00883651
Cc1ccc(cc1Cl)N2C[C@H](CC2=O)C(=O)Nc3ccc(cc3)S(=O)(=O)[N-]c4nccs4 C21348768
c1cc(c(cc1F)Cl)[N-]S(=O)(=O)c2ccc3c(c2)N(C(=O)CO3)Cc4nc(on4)C5CCC5 C64605721
Cc1cc(ccc1[N-]S(=O)(=O)c2cc3c(cc2Cl)N(C(=O)CO3)Cc4nc(on4)C5CC5)F C65022553
Cc1c(sc(n1)c2cc(c(n2C)C)S(=O)(=O)[N-]c3ccc(cc3)OC)C(=O)N4CCOCC4 C65036049
c1cc(ccc1[N-]S(=O)(=O)c2cc(cs2)c3nc(on3)C(=O)N4CCCC4)OC(F)(F)F C65097460
Cc1c(sc(n1)c2cc(cn2C)S(=O)(=O)[N-]c3cccc(c3)C(=O)C)C(=O)N4CCOCC4 C65137578
Cc1c2cc(c(cc2oc(=O)c1CC(=O)NCC3CCC(CC3)C(=O)[O-])OCC=C(C)C)Cl C08877414
CC[C@@](C(C)C)(C(=O)N[C@@H]1[C@H]2N(C1=O)[C@@H](C(S2)(C)C)C(=O)[O-])O[C@@H]3C[C@H](CC[C@@H]3C(C)C)C C12296195
c1ccc(cc1)n2cc(c(n2)c3ccc(cc3)F)CNS(=O)(=O)c4ccc(cc4)/C=C/C(=O)[O-] C12821422
CCOC(=O)c1c2c(sc1NC(=O)CSc3c(c(cc(n3)C)C)C(=O)[O-])C[C@H](CC2)C C13022148
CCCCn1c(=O)c2ccc(cc2nc1SCC(=O)Nc3ccc(cc3F)Cl)C(=O)[O-] C13044025
CCCCn1c(=O)c2ccc(cc2nc1S[C@@H](C)C(=O)Nc3cc(ccc3F)F)C(=O)[O-] C13044574
Cc1c2c(nc(n(c2=O)CC=C)SCC(=O)Nc3ccccc3C(=O)[O-])sc1c4ccccc4 C13195020
c1cc(sc1)c2nnc(n2CC(=O)[O-])SCC(=O)Nc3ccc(c(c3)C(F)(F)F)Cl C13202945
COCCn1c2ccccc2nc1SCC(=O)Nc3ccc(cc3C(=O)[O-])Br C13342289
C=CCn1c(nnc1SCC(=O)Nc2ccc(cc2)C(=O)[O-])c3ccc(cc3)Br C13346835
Cc1ccc(cc1NC(=O)CSc2nnc(n2CC=C)c3ccc(cc3)Br)C(=O)[O-] C13347200
CCCn1c(=O)c2cc(sc2nc1SCC(=O)Nc3cc(ccc3C(=O)[O-])Cl)CC C13363135
CCCn1c(=O)c2c3c(sc2nc1SCC(=O)Nc4ccc(cc4)/C=C/C(=O)[O-])CCC3 C13416013
CCc1ccc(c(c1NC(=O)CSc2nc3cc(ccc3c(=O)n2CC)C(=O)[O-])CC)Cl C13444850
CCOC(=O)c1ccc(c(c1)NC(=O)c2ccc(cc2Cl)[N-]S(=O)(=O)c3ccccc3)C C30851152
CCOC(=O)c1c(csc1NC(=O)CSc2nc3c(c(n2)[O-])CCC3)c4ccc(cc4)C C32522550
CCOC(=O)c1c(csc1NC(=O)CSc2nc3c(c(n2)[O-])CCCC3)c4ccc(cc4)C C32522585
CC1=C([C@H](N2C(=CSC2=N1)/C=C(/NCc3cccc(c3)F)\[O-])c4cccc(c4)OC)C(=O)OC C34923930
CCOc1cc(cc(c1OCc2ccccc2F)Br)/C=C(\C(=O)[O-])/NC(=O)c3ccccc3 C35668095
CCOC(=O)C1=C(N=C2N([C@@H]1c3ccc(cc3)F)C(=CS2)/C=C(/NC[C@H]4CCCO4)\[O-])C C35693458
CCOC(=O)C1=C(N=C2N([C@H]1c3ccc(cc3)Cl)C(=CS2)/C=C(/NCc4ccco4)\[O-])C C35694193
CCOC(=O)C1=C(N=C2N([C@H]1c3cccc(c3)Cl)C(=CS2)/C=C(/NC[C@H]4CCCO4)\[O-])C C35694292
Cc1ccc(cc1)[C@H]2C(=C(N=C3N2C(=CS3)/C=C(/NCc4ccncc4)\[O-])C)C(=O)OC(C)(C)C C35703852
Cc1ccc(cc1C)NC(=O)CSC2=C([C@H]([C@@H](C(=N2)[O-])C(=O)OC)c3ccc(cc3)C(C)C)C#N C09331046
Cc1ccc(cc1C)NC(=O)CSC2=C([C@H]([C@H](C(=N2)[O-])C(=O)OC)c3ccc(cc3)C(C)C)C#N C09331051
CCc1ccc(cc1)NC(=O)CSC2=C([C@H]([C@H](C(=N2)[O-])C(=O)OC)c3ccccc3Cl)C#N C08969721
CCOC(=O)C1=C(N=C2N([C@H]1c3ccccc3Cl)C(=CS2)/C=C(/NC[C@H]4CCCO4)\[O-])C C36050180
CCOC(=O)C1=C(N=C2N([C@@H]1c3cc(ccc3C)C)C(=CS2)/C=C(/NCc4ccncc4)\[O-])C C36050310
CCOC(=O)C1=C(N=C2N([C@H]1c3ccc(cc3C)C)C(=CS2)/C=C(/NCc4ccccn4)\[O-])C C36050425
CCOC(=O)C1=C(N=C2N([C@@H]1c3ccc(cc3)Cl)C(=CS2)/C=C(/NC[C@@H]4CCCO4)\[O-])C C36050874
Cc1cc(nn1C[C@H](C)CNS(=O)(=O)c2cc(c(cc2Cl)Cl)C(=O)[O-])C(F)(F)F C36614957
CCCc1nnc(n1CC(=O)N(C)CC2=CN(N[C@H]2c3ccc(cc3)Cl)c4ccccc4)[S-] C39448114
c1ccc(c(c1)C(=O)OCC(=O)Nc2cc(ccc2F)Cl)[N-]S(=O)(=O)c3ccc(cc3)F C39599071
c1ccc2c(c1)cccc2NC(=O)COC(=O)c3ccccc3[N-]S(=O)(=O)c4ccc(cc4)F C39599157
CCc1cccc(c1Nc2nnc(s2)SCC3=CC(=O)N=C4C3=C([C@H](S4)C(=O)[O-])C)CC C39693153
CC(C)(C)c1ccc(cc1)[C@@H]2C(=C(C(=O)N2CCO)[O-])C(=O)c3cccc(c3)OCc4ccc(cc4)Cl C40103030
CCOC(=O)C1=C(N=C2N([C@@H]1c3cccc(c3)F)C(=CS2)/C=C(/NCc4ccccn4)\[O-])C C40400550
CCC1=C([C@@H](N2C(=CSC2=N1)/C=C(/NCc3ccncc3)\[O-])c4ccccc4Cl)C(=O)OC C40400843
COCCCN1[C@@H](c2c([nH]nc2C1=O)c3cc(ccc3[O-])Cl)c4cccc(c4)Oc5ccccc5 C39898245
Cc1cc(c(n1c2ccc(c(c2)Cl)F)C)C(=O)CSc3[nH]c(=O)c(c(n3)C)CCC(=O)[O-] C13449312
CC1(Cc2cccc(c2O1)OCCNC(=O)c3cccc(c3)S(=O)(=O)[N-]c4ccccc4F)C C46622245
Cc1cc(c(cc1[C@@H](C)NC(=O)c2ccccc2[N-]S(=O)(=O)c3ccc(cc3)F)OC)OC C46815911
Cc1ccccc1NC(=O)CSC2=NC(=C([C@H]([C@H]2C#N)c3ccc(cc3)C(C)C)C(=O)OC)[O-] C49804121
CCOCCCn1c(nnc1[S-])c2cc3n(n2)[C@H](C[C@H](N3)c4ccc(c(c4)C)C)C(F)(F)F C02791957
Cc1c(c(n(n1)C)C)C[N-]/C(=N/C(=O)c2ccc(cc2)C(C)(C)C)/Nc3cc(ccc3OC)Cl C32972315
COCc1ccccc1C(=O)Nc2ccc(c(c2)S(=O)(=O)[N-]c3ccccc3Cl)OC C32148497
CCCN1[C@@H](CC(=C1C)c2csc(n2)NC(=O)CCn3c(nnc3[S-])c4cccs4)C C39791746
CCCN1[C@H](CC(=C1C)c2csc(n2)NC(=O)CCn3c(nnc3[S-])c4cccs4)C C39791747
CCOc1ccccc1N/C(=N\C(=O)c2ccccc2Br)/[N-]Cc3c(nn(c3C)C)C C32972601
Cc1c(c(n(n1)C)C)CC[N-]/C(=N/C(=O)c2cccc(c2)Br)/Nc3ccccc3OC C32973644
COc1cc(cc(c1OCC(=O)[O-])Br)/C=C(/C#N)\C(=O)Nc2ccc(cc2)Cl C12418872
Cc1c2cc3c(cc2oc(=O)c1CCC(=O)NCCCC(=O)[O-])occ3c4ccccc4 C02156550
CCN(CC)S(=O)(=O)c1ccc(c(c1)C(=O)Nc2cc(ccc2C)C(=O)[O-])Br C13170177
CCn1c(=O)c2ccc(cc2nc1S[C@H](C)C(=O)Nc3c(cccc3C(C)C)C)C(=O)[O-] C13201944
c1cc(sc1)c2nnc(n2CC(=O)[O-])SCC(=O)Nc3ccc(c(c3)Cl)Cl C13202833
c1cc(sc1)c2nnc(n2CC(=O)[O-])SCC(=O)Nc3ccc(cc3Cl)Cl C13202995
Cc1ccccc1NC(=O)CSc2nc3cc(ccc3c(=O)n2CCC(=O)[O-])Cl C13206728
c1ccc2c(c1)c(=O)n(c(n2)SCC(=O)Nc3c(cccc3Cl)Cl)CCC(=O)[O-] C13221062
Cc1cc(c(c(c1)Cl)NC(=O)CSc2nc3ccccc3c(=O)n2CCC(=O)[O-])C C13221472
CCn1c(=O)c2c(csc2nc1SCC(=O)Nc3c(cccc3C(=O)[O-])C)c4cccs4 C13243865
C=CCn1c(=O)c2c(ccs2)nc1SCC(=O)Nc3cc(ccc3Cl)C(=O)[O-] C13272341
CN(CC(=O)Nc1ccc(c(c1)C(F)(F)F)Cl)S(=O)(=O)c2cc(cs2)C(=O)[O-] C13308018
C=CCn1c(=O)c2ccsc2nc1SCC(=O)Nc3cc(ccc3C(=O)[O-])Cl C13356276
Cc1cc(c(n1CC=C)C)c2csc(n2)NS(=O)(=O)c3ccc(c(c3)C(=O)[O-])Cl C13361038
COCCOc1cc(c(cc1OC)C(=O)[O-])NC(=O)c2cc(c(cc2Cl)Cl)F C13453249
CC[C@@H](C(=O)[O-])Oc1ccc(cc1)/C=C/2\C(=O)N(C(=S)S2)NC(=O)c3ccc(cc3)C C16907405
CCCCCCn1c(=O)c2c(nc3cc(ccc3n2)N/C=C\4/C(=O)NC(=O)N=C4[O-])nc1[O-] C20151872
COc1ccccc1NS(=O)(=O)c2ccc(cc2)[N-]S(=O)(=O)c3ccc(c(c3)F)F C20275063
C[C@@H]1CN(C[C@@H](O1)C)C(C)(C)CNC(=O)c2ccc(cc2)[N-]S(=O)(=O)c3cccs3 C22327606
Cc1ccsc1CNC(=O)c2cc(ccc2Cl)S(=O)(=O)[N-]c3ccc(cc3)S(=O)(=O)C C23137865
CCOc1cc2c(cc1CNC(=O)Cn3c(nnc3[S-])c4ccc(cc4)C)O[C@H](C2)C C24646530
Cc1ccc(c(c1)Cl)S(=O)(=O)[N-]c2cccc(c2)S(=O)(=O)NCc3ccco3 C25365411
Cc1c(c2ccccc2n1CCOc3ccccc3CC=C)/C=C\4/C(=O)NC(=O)N=C4[O-] C27836362
CCCOc1cccc(c1)C(=O)C2=C(C(=O)N([C@H]2c3ccc(cc3)O)c4nccs4)[O-] C33497763
COC(=O)/C(=C(/c1c(nc2cc(ccc2n1)[N+](=O)[O-])[O-])\C(=O)C(=O)Nc3cccc(c3)O)/[O-] C13232803
CCOc1cc(ccc1O)[C@@H]2C(=C(C(=O)N2Cc3cccnc3)[O-])C(=O)c4cc(ccc4C)C C34953877
Cc1ccccc1NC(=O)CSC2=C([C@@H]([C@H](C(=N2)[O-])C(=O)OC)c3ccccc3Cl)C#N C01247402
Cc1cc(c(c(c1)C)NC(=O)CSC2=C([C@H]([C@@H](C(=N2)[O-])C(=O)OC)c3ccccc3Cl)C#N)C C02310035
CCOc1ccc(cc1Br)[N-]S(=O)(=O)c2cccc(c2)C(=O)Nc3cccc(n3)C C36761198
CC(C)S(=O)(=O)S(=O)(=O)[N-]c1ccc(cc1N2CCN[C@H](C2)Cl)Cc3ccccc3 C39480783
CCCc1ccc(c(c1)N2CCN[C@@H](C2)F)[N-]S(=O)(=O)S(=O)(=O)c3ccccc3 C39481368
CC(C)Cc1ccc(c(c1)N2CCN[C@H](C2)Cl)[N-]S(=O)(=O)S(=O)(=O)c3ccccc3 C39481733
COc1cccc2c1oc(c2)C(=O)C3=C(C(=O)N([C@@H]3c4ccc(c(c4)Cl)Cl)CCCO)[O-] C40053240
COc1cccc2c1oc(c2)C(=O)C3=C(C(=O)N([C@@H]3c4ccc(cc4)Br)CCCO)[O-] C40053242
Cc1ccc(cc1F)C(=O)C2=C(C(=O)N([C@@H]2c3ccc(cc3)C(=O)OC)CCCO)[O-] C40053750
Cc1ccc(o1)C(=O)C2=C(C(=O)N([C@@H]2c3ccc(cc3Cl)Cl)CCOCCO)[O-] C40075536
CCOc1cc(ccc1O)[C@H]2c3c(nc(s3)[S-])S[C@H]([C@@H]2C(=O)OC)C(=O)OC C40475680
Cc1cc(nc(n1)[N-]S(=O)(=O)c2ccc(cc2)NC(=O)CCc3ccc(cc3)Cl)C C40995199
C=CCn1c(=O)c2ccc(cc2nc1[S-])C(=O)Nc3ccc(c(c3)C#N)OCC(F)(F)F C46845467
Cn1ccnc1[C@@H](c2ccc(cc2)F)NC(=O)c3cccc(c3)[N-]S(=O)(=O)c4cccs4 C46913011
Cn1ccnc1[C@H](c2ccc(cc2)F)NC(=O)c3cccc(c3)[N-]S(=O)(=O)c4cccs4 C46913013
CCn1cc(c(=O)c2c1cc(c(c2)F)N3CCN(CC3)C(=S)Nc4cc(ccc4Cl)C(F)(F)F)C(=O)[O-] C01136872
Cc1cccc(c1)NC(=O)CSC2=NC(=C([C@@H]([C@H]2C#N)c3ccccc3F)C(=O)OC)[O-] C57099733
c1ccc(c(c1)C(=O)NCCCN2CCOCC2)[N-]S(=O)(=O)c3ccc(cc3)Cl C57432407
Cc1cc(ccc1N/C(=N\C(=O)c2cccc(c2)N(C)C)/[N-]Cc3c(nn(c3C)C)C)Cl C32972306
COc1cc(cc(c1)OC)N/C(=N\C(=O)c2ccc(c(c2)F)F)/[N-]Cc3ccncc3 C45939837
c1ccc(c(c1)CNC(=O)c2cccc(c2)S(=O)(=O)[N-]c3ccccc3Cl)n4ccnc4 C60013609
CCCS(=O)(=O)[N-]c1cccc(c1C)NC(=O)[C@@H]2CCN(C2=O)c3ccc(c(c3)C)C C60371997
c1cc(cc(c1)c2nc(cs2)CC(=O)Nc3cccc(c3)C(=O)[O-])CN4CCOCC4 C62041058
c1cc(c(nc1)Oc2ccc(cc2)[N-]S(=O)(=O)c3ccc(s3)Cl)C(=O)NC4CC4 C65074602
c1ccc(c(c1)C(=O)c2cc(ccc2NC(=O)CSc3c(cccn3)C(=O)[O-])Br)Cl C04482413
CO/N=C(/c1csc(n1)NC(c2ccccc2)(c3ccccc3)c4ccccc4)\C(=O)[O-] C06569125
Cc1cc(nc(c1C(=O)[O-])SCC(=O)Nc2c(c3c(s2)CCCC3)C(=O)c4ccccc4)C C13022152
c1cc(c(cc1C(=O)[O-])S(=O)(=O)NCCSc2c(cc(cn2)C(F)(F)F)Cl)Cl C13185185
c1ccc(c(c1)C(=O)[O-])NS(=O)(=O)c2ccc(c(c2)[N+](=O)[O-])Oc3ccc(cc3C(=O)[O-])Cl C13273786
c1cc(ccc1n2c(cnc2SCC(=O)NCCc3ccc(cc3Cl)Cl)C(=O)[O-])F C13352423
c1cc(ccc1C(=O)[O-])NS(=O)(=O)c2ccc(cc2)C(=O)/C=C/c3ccc(s3)Br C13366934
Cc1ccc(cc1)OCCNC(=O)c2ccc(c(c2)Cl)[N-]S(=O)(=O)c3ccccc3 C22515477
CCCc1c(ccc(c1O)C(=O)c2cccnc2)OCc3ccc(cc3)/C=C\4/C(=NC(=S)S4)[O-] C26273053
CSc1ccccc1NC(=O)CSc2nc(c(nn2)Cc3ccc(c(c3)Cl)Cl)[O-] C32810090
CC[C@H](C)N/C(=C/C1=CSC2=NC(=C([C@@H](N12)c3ccsc3)C(=O)OC(C)C)C)/[O-] C35709587
CCN(CC)C(=O)C1=C(N=C2N([C@H]1c3ccccc3F)C(=CS2)/C=C(/NCC(C)C)\[O-])C C36053691
CC1=C([C@H](N2C(=CSC2=N1)/C=C(/NC(C)C)\[O-])c3ccccc3F)C(=O)OC(C)C C36065003
CC1=C([C@@H](N2C(=CSC2=N1)/C=C(/NCC(C)C)\[O-])c3ccsc3)C(=O)OC(C)C C36071833
Cc1ccc(cc1)C(=O)CCC(=O)Nc2ccc(c(c2)S(=O)(=O)[N-]c3cccc(c3)Cl)Cl C08774322
CCOc1ccccc1CNC(=O)c2ccc(cc2Cl)[N-]S(=O)(=O)c3ccc(cc3)C C38756940
C=CCN1[C@@H](C(=C(C1=O)[O-])C(=O)c2ccc(cc2)OCc3ccccc3Cl)c4ccc(cc4)O C40030538
CCCOc1ccc(c(c1)C)C(=O)C2=C(C(=O)N([C@H]2c3ccc(cc3Cl)Cl)CCO)[O-] C40082499
Cc1cc(ccc1C(=O)C2=C(C(=O)N([C@H]2c3c(cccc3Cl)Cl)CCO)[O-])OCC(C)C C40084898
CCCOc1ccc(cc1C)C(=O)C2=C(C(=O)N([C@@H]2c3ccc(c(c3)Cl)Cl)CCO)[O-] C40091570
Cc1cc(ccc1OC(C)C)C(=O)C2=C(C(=O)N([C@H]2c3c(cccc3Cl)F)CCO)[O-] C40093489
Cc1cc(ccc1OCC(C)C)C(=O)C2=C(C(=O)N([C@@H]2c3ccc(c(c3)Cl)Cl)CCO)[O-] C40093913
Cc1ccc(cc1)[C@@H]2C(=C(C(=O)N2CCO)[O-])C(=O)c3cccc(c3)OCc4ccc(cc4)Cl C40103018
Cc1ccc(cc1)COc2cccc(c2)C(=O)C3=C(C(=O)N([C@H]3c4ccc(cc4)Cl)CCO)[O-] C40109077
Cc1ccc(cc1)[C@H]2C(=C(C(=O)N2CCO)[O-])C(=O)c3ccc(cc3)OCc4ccccc4Cl C40109553
CC(C)OCCCN1[C@@H](c2c([nH]nc2C1=O)c3cc(ccc3[O-])Cl)c4cccc(c4)Br C39899279
c1ccc(cc1)S(=O)(=O)[N-]c2ccc(c(c2)Cl)C(=O)NCCSCc3ccccc3Cl C44839011
CCCn1cc(c(n1)C)C[N-]/C(=N/C(=O)c2ccccc2Br)/Nc3ccccc3C C32972800
CCCn1cc(c(n1)C)C[N-]/C(=N/C(=O)c2cccc(c2)C)/Nc3cccc(c3)Br C32973108
CCCn1cc(c(n1)C)C[N-]/C(=N/C(=O)c2cccc(c2)F)/Nc3cccc(c3)Br C32973111
CCCn1cc(c(n1)C)C[N-]/C(=N/C(=O)c2ccccc2F)/Nc3ccc(cc3C)Cl C32973118
CCn1c(c(c(n1)C)CC[N-]/C(=N/C(=O)c2ccc(c(c2)F)C)/Nc3cccc(c3C)Cl)C C32973215
CC[C@@H](C)c1ccc(cc1)N/C(=N\C(=O)c2cccc(c2)Br)/[N-]Cc3ccncc3 C45940419
COCc1cccc(c1)NC(=O)c2ccccc2[N-]S(=O)(=O)c3cccc(c3)C(F)(F)F C25335960
CCc1ccccc1NC(=O)N/N=C/c2cc(n(c2C)c3cc(cc(c3)C(=O)[O-])C(=O)[O-])C C59247899
Cc1cccc(c1OCCNC(=O)c2ccc(cc2)[N-]S(=O)(=O)c3ccc(c(c3)F)F)C C59849669
CCS(=O)(=O)[N-]c1ccc(cc1)NC(=O)c2ccccc2OCc3ccc(cc3)Cl C59885367
C=CCOc1cccc(c1)NC(=O)c2cccc(c2)S(=O)(=O)[N-]c3ccccc3Cl C60014539
CCCS(=O)(=O)[N-]c1cccc(c1C)NC(=O)c2csc(n2)c3cccc(c3)Cl C60102669
CC(C)(CNC(=O)CS(=O)(=O)[N-]c1ccc(cc1)N2CCCCC2)c3cccc(c3)Cl C60208101
CS(=O)(=O)[N-]c1cc(ccc1Cl)C(=O)NCCCOc2ccc(cc2Cl)Cl C60238389
c1ccc(cc1)C(=O)c2cccc(c2)NC(=O)CCn3c(nnc3[S-])c4cccs4 C60349085
c1cc(ccc1[N-]S(=O)(=O)CC(=O)NCc2ccc(c(c2)Cl)F)N3CCCCC3 C60355543
CC\1=Nc2c(c(=O)[nH]c(n2)SCC(C)C)[C@@H](/C1=C(/[O-])\OCC=C)c3ccc(cc3)Cl C13114387
CCOc1ccccc1[C@@H]2C(=C(N=C3C2=C(CCC3)[O-])SCC(=O)Nc4ccc(c(c4)C)C)C#N C02312554
CCOc1ccccc1[C@H]2C(=C(N=C3C2=C(CCC3)[O-])SCC(=O)Nc4cccc(c4)Cl)C#N C01244467
CCc1ccccc1NC(=O)CSC2=C([C@@H](C3=C(CCCC3=N2)[O-])c4ccccc4OCC)C#N C13174279
CCc1ccccc1NC(=O)CSC2=C([C@H](C3=C(CCCC3=N2)[O-])c4ccccc4OCC)C#N C13174416
CCCn1cc(c(n1)C)C[N-]/C(=N/C(=O)c2ccc(c(c2)F)C)/Nc3cccc(c3)Br C32973112
CCOc1ccccc1[C@H]2C(=C(N=C3C2=C(CCC3)[O-])SCC(=O)Nc4cc(ccc4C)C)C#N C02309936
Cc1cc(ccc1Cl)OCCNS(=O)(=O)c2cc(ccc2F)C(=O)[O-] C08029699
Cc1ccc(cc1S(=O)(=O)Nc2cccc(c2)C(=O)[O-])C(=O)Nc3ccccc3C(=O)[O-] C06088936
C=CCN(Cc1ccc(s1)Cl)S(=O)(=O)c2ccc(c(c2)C(=O)[O-])O C13197361
c1cc(ccc1SCCNS(=O)(=O)c2cc(ccc2F)C(=O)[O-])Cl C13198624
c1ccc(c(c1)CNC(=O)CSc2ncc(n2c3ccc(cc3)F)C(=O)[O-])F C13218836
Cc1nc(cs1)c2ccc(cc2)CCNS(=O)(=O)c3cc(cs3)C(=O)[O-] C13315712
c1cc(c(cc1C(=O)[O-])Cl)OCC(=O)Nc2cc(cc(c2)C(=O)[O-])C(=O)[O-] C13318883
Cc1nc(cs1)COc2ccc(cc2)C(=O)Nc3ccc(cc3)/C=C/C(=O)[O-] C13404496
Cc1c(nc(s1)NC(=O)/C=C/c2ccc(o2)CCC(=O)[O-])c3ccc(cc3)F C13411387
Cc1nc([nH]n1)S/C(=C/c2cccc(c2)OCc3ccccc3Cl)/C(=O)[O-] C16956545
C=CCn1c(c(c(nc1=S)[O-])[C@@H](c2ccc(cc2)Cl)c3c([nH]c(=S)n(c3=O)CC=C)[O-])[O-] C17194693
CCOC(=O)c1c([nH]c(c1S(=O)(=O)[N-]c2cccc(c2)C(F)(F)F)C)C C20574821
CCCCNC(=O)CSc1nc(c(nn1)c2cc(sc2Cl)Cl)[O-] C32778455
CCCOC(=O)c1c2c(sc1NC(=O)[C@@H]3[C@H]4C[C@@H]([C@@H]3C(=O)[O-])C=C4)CCC2 C35898097
C/C=C/[C@H]([C@H](C)C[C@@H](C)[C@@H]([C@@H](C)/C=C/C=C/C=C(\C)/C(=O)[O-])OC(=O)CCC(=O)[O-])O C36375384
c1cc(sc1)c2nnc(n2CC(=O)NCCOc3ccc(cc3)Cl)[S-] C18151083
c1cc(ccc1CNC(=O)CSc2nc(c(nn2)CCC(=O)[O-])[O-])C(=O)[O-] C13235895
c1cc(sc1)c2nnc(n2CC(=O)NCc3ccc(cc3)OC(F)F)[S-] C11514943
CCOc1cc(ccc1O)[C@H]2C(=C(C(=O)N2CC=C)[O-])C(=O)c3ccc(cc3)C C40025627
CCOc1ccc(cc1C)C(=O)C2=C(C(=O)N([C@H]2c3ccc(cc3)O)CC=C)[O-] C40027101
CC(C)(C)c1ccc(cc1)[C@@H]2C(=C(C(=O)N2CCCO)[O-])C(=O)c3cccs3 C40046301
CN(C)c1ccc(cc1)[C@@H]2C(=C(C(=O)N2CCCO)[O-])C(=O)c3ccc(cc3)Cl C40047653
CCOc1ccc(c(c1)C)C(=O)C2=C(C(=O)N([C@H]2c3ccc(cc3)F)CCO)[O-] C40081513
Cc1cc(ccc1C(=O)C2=C(C(=O)N([C@@H]2c3ccccc3F)CCO)[O-])OC(C)C C40084407
Cc1cc(ccc1OC)C(=O)C2=C(C(=O)N([C@H]2/C=C/c3ccccc3)CCO)[O-] C40085372
CCOc1ccc(cc1C)C(=O)C2=C(C(=O)N([C@H]2c3ccc(cc3)C)CCO)[O-] C40085676
CCOc1cccc(c1)[C@@H]2C(=C(C(=O)N2CCO)[O-])C(=O)c3ccc(c(c3)F)C C40099968
CCCOc1ccc(cc1C)C(=O)C2=C(C(=O)N[C@H]2c3ccc(cc3)SC)[O-] C40123831
Cc1cc(ccc1OCC=C)C(=O)C2=C(C(=O)N[C@H]2c3ccc(cc3)N(C)C)[O-] C40123955
CCc1cc(ccc1OCC(=O)Nc2nc(cs2)CC(=O)[O-])Br C40538371
Cc1ccc(s1)c2nc([nH]n2)/N=C(/c3ccc(cc3)COCC(F)(F)F)\[O-] C50006716
Cc1cc(ccc1[N-]S(=O)(=O)c2ccc(cc2)C(=O)C)C(=O)NCC(C)C C50534086
CCc1ccc(cc1)N/C(=C(\C#N)/C(=O)CCOc2ccc(cc2Cl)F)/[O-] C50838701
CC[C@@H](C)c1ccc(cc1)N/C(=C(\C#N)/C(=O)/C=C/c2c(nn(c2Cl)C)C)/[O-] C51030571
COc1ccc(cc1/C=C/C(=O)NCc2ccccc2[N-]S(=O)(=O)C)Cl C55367748
CCn1c(c(c(n1)C)C[N-]/C(=N/C(=O)c2cccc(c2)F)/Nc3ccc(cc3)C)C C32972092
CCSCCC(=O)Nc1ccc(c(c1)[N-]S(=O)(=O)c2cccs2)F C58380516
COCCNC(=O)c1ccc(cc1)[N-]S(=O)(=O)c2ccc(cc2)Br C07360777
CC(=O)c1ccc(cc1)[N-]S(=O)(=O)c2cccc(c2)C(=O)NCC(F)(F)F C55546197
c1cc(cc(c1)OCC(F)(F)F)CNC(=O)c2ccc(nc2[O-])C(F)(F)F C60459520
CCc1c(c2ccccc2o1)/C=C/C(=O)NCc3ccccc3[N-]S(=O)(=O)C C46713470
c1ccc(cc1)CCNC(=O)c2ccccc2[N-]S(=O)(=O)c3cc(cnc3)F C63476372
CCCS(=O)(=O)[N-]c1ccc(cc1)NC(=O)/C=C/c2ccc3ccccc3n2 C63711854
C[C@@H](c1cccc(c1)OC(C)C)NC(=O)c2cc(ccc2[N-]S(=O)(=O)C)F C63825927
CCCS(=O)(=O)[N-]c1ccc(cc1)NS(=O)(=O)c2cc(cc(c2)F)F C63849098
CCCS(=O)(=O)[N-]c1cccc(c1C)NC(=O)c2cc(n(c2C)C3CC3)C C64901195
CCCS(=O)(=O)[N-]c1cccc(c1C)NC(=O)c2cc(n(c2C)C(C)C)C C64901222
CCCS(=O)(=O)[N-]c1cccc(c1C)NC(=O)Cc2ccc3c(c2)CCO3 C64901251
Cc1ccc(cc1)[N-]C2=NC(=O)[C@@H](S2)Cc3[nH]nc(n3)CCc4ccccc4 C65530197
Cc1c(c2ccccc2[nH]1)/C(=C(\C#N)/C(=O)CCSCc3csc(n3)C)/[O-] C66004691
c1ccc(cc1)CCN2C(=O)/C(=C/Nc3ccc(cc3)N4CCCCC4)/C(=O)N=C2[S-] C09242621
c1cc(cc(c1)Br)OCCC(=O)Nc2cc(ccc2Cl)C(=O)[O-] C13167925
CSc1ccccc1NC(=O)COc2ccc(cc2Br)C(=O)[O-] C13191058
c1cc(c(cc1S(=O)(=O)NCCc2ccc(s2)Br)C(=O)[O-])Cl C13252675
c1cc(ccc1COc2ccc(cc2Br)CNc3[n-]nnn3)Cl C20877417
c1cc(cc(c1)[N-]S(=O)(=O)c2ccc(cc2)C(F)(F)F)NC(=O)c3ccco3 C22411617
Cc1ccc(s1)S(=O)(=O)[N-]c2ccccc2C(=O)Nc3ccc(cc3)OC C24070594
Cc1c(c(nc(n1)SC)[O-])CCC(=O)Nc2nc(cs2)c3ccc(c(c3)F)F C24832555
CCCc1nnc(n1CC(=O)Nc2cccc(c2)c3nc4ccccc4s3)[S-] C26999250
CS(=O)(=O)Nc1cccc(c1)[N-]S(=O)(=O)c2ccc(cc2C(F)(F)F)Cl C28250262
CCCC(=O)C1=C(CC2=C(S1)CC(OC2)(C)C)/N=C(/NC(=O)c3ccccc3)\[S-] C34788406
CC1=C([C@@H](N2C(=CSC2=N1)/C=C(/NCc3ccc(cc3)F)\[O-])c4ccc(cc4)F)C(=O)N(C)C C35702228
Cc1cccc(c1)CNC(=O)CCc2c(nc(nn2)c3ccc(c(c3)Cl)F)[O-] C35930965
CC1=C([C@H](N2C(=CSC2=N1)/C=C(/NCC#C)\[O-])c3cccc(c3)F)C(=O)OC C35970496
CC(C)(C)c1ccc(cc1)C(=O)NCc2nnc(n2c3ccc(cc3)OC)[S-] C05128732
Cc1cc(c(cc1Br)C)SCC(=O)N/N=C/c2ccccc2C(=O)[O-] C03214746
Cc1c(c(n2c(n1)c(cn2)C(=O)NCCc3ccccc3)[O-])Cc4ccc(cc4Cl)F C08592930
CC(C)Cn1c(=O)cc(nc1SCC(=O)Nc2cc(c(cc2Cl)Cl)Cl)[O-] C09465791
C[C@]1(CC[C@H](C1(C)C)C(=O)Nc2ccccc2/N=C/c3ccc(cc3)N(C)C)C(=O)[O-] C38616804
COS(=O)(=O)[N-]c1ccc(cc1N2CCN[C@H](C2)Cl)Cc3ccccc3 C39480771
Cc1ccc(cc1)C(=O)C2=C(C(=O)N([C@H]2c3c(cccc3Cl)Cl)CCCO)[O-] C40047416
CCn1c(c2ccc(cc2nc1=S)C(=O)NCCOc3cccc(c3)Cl)[O-] C40113662
CCOc1ccc(cc1C)C(=O)C2=C(C(=O)N[C@H]2c3cc(ccc3OC)Br)[O-] C40123649
CCCOc1ccc(cc1C)C(=O)C2=C(C(=O)N[C@@H]2c3c(cccc3Cl)F)[O-] C40123816
Cc1cc(ccc1OCC=C)C(=O)C2=C(C(=O)N[C@H]2c3cccc(c3)Br)[O-] C40123847
Cc1cc(ccc1OCC=C)C(=O)C2=C(C(=O)N[C@H]2c3c(cccc3Cl)F)[O-] C40123979
CCCOc1cccc(c1)C(=O)C2=C(C(=O)N[C@H]2c3ccc(cc3Cl)Cl)[O-] C40125837
c1ccc(c(c1)COc2ccc(cc2)C(=O)C3=C(C(=O)N[C@H]3c4ccccc4F)[O-])Cl C40127003
COCCCN1[C@H](c2c([nH]nc2C1=O)c3cc(ccc3[O-])Cl)c4ccc(cc4)Cl C39898224
COCCCN1[C@@H](c2c([nH]nc2C1=O)c3cc(ccc3[O-])Cl)c4ccc(cc4)Br C39898233
Cc1cc(c(c(c1)C)CNC(=O)Cn2c(nnc2[S-])c3ccc(cc3)OC)C C45203871
Cc1cc(ccc1Br)S(=O)(=O)[N-]c2ccc(cc2)C(=O)NCC(F)(F)F C45328312
CN(CCC#N)c1ccc(cc1C(=O)[O-])NC(=O)c2ccc(cc2)Br C46053425
c1ccc(c(c1)[N-]S(=O)(=O)c2ccc(cc2)C(=O)NCc3cccc(c3)F)Cl C46655397
C=CCn1c(=O)c2ccc(cc2nc1[S-])C(=O)NCc3ccc(cc3C(F)(F)F)F C46817971
CCC(CC)(CC(=O)Nc1cc(ccc1I)Br)C(=O)[O-] C49080326
c1cc(c(c(c1)Cl)Cl)N/C(=C(\C#N)/C(=O)CCc2c(cccc2F)F)/[O-] C50980850
CCCc1nc(c(s1)/C(=C(/C#N)\C(=O)Nc2ccccc2C(F)(F)F)/[O-])C C51403925
Cc1ccc(cc1[N-]S(=O)(=O)c2ccc(cc2)C(F)(F)F)NC(=O)C3CC3 C55595466
Cc1ccc(cc1C(=O)Nc2cccc(c2)C(=O)C)S(=O)(=O)[N-]c3ccccc3F C23156926
Cc1cccc(c1)S(=O)(=O)[N-]c2c(nc3ccccc3n2)NCc4ccccc4 C17249106
CC(C)[C@H](c1cccs1)NC(=O)c2ccc3c(c2)nc(n(c3=O)CC=C)[S-] C10377253
Cc1ccc(cc1F)C(=O)/N=C(\Nc2cccc(c2)Br)/[N-]Cc3c(nn(c3C)C)C C32972663
Cc1ccc(cc1N/C(=N\C(=O)c2ccc(c(c2)F)F)/[N-]C[C@H]3CCCO3)Cl C46129158
CCONC(=O)c1cccc(c1)S(=O)(=O)[N-]c2ccc(cc2)Br C17821520
CCc1c(nc(n(c1=O)c2ccccc2F)SCC(=O)Nc3ccc(cc3)Cl)[O-] C59202877
CC\1=CC[C@H](C/C1=N\[N-]C2=NC(=O)[C@H](S2)CC(=O)Nc3ccccc3)C(=C)C C22506576
Cc1ccc(cc1C(=O)[O-])S(=O)(=O)Nc2ccc(cc2C)Sc3nc(cs3)C C60347503
c1cc(ccc1C(=O)NC2(CCCC2)c3ccc(cc3)Cl)S(=O)(=O)[N-]c4ccncc4 C60379921
c1cc(sc1)/C=N/[N-]C2=NC(=O)[C@H](S2)CC(=O)Nc3ccc(c(c3)Cl)Cl C08687361
Cc1cc(cc(c1C)S(=O)(=O)Nc2cc(ccc2N(C)C)C(F)(F)F)C(=O)[O-] C08109069
COC(=O)COc1ccc(cc1)[C@H]2[C@@H]3CC=C[C@H]3c4c(ccc(c4N2)Cl)C(=O)[O-] C13152820
c1cc(cc(c1)NS(=O)(=O)c2ccc(cc2)/C=C/C(=O)[O-])C3SCCCS3 C13196438
C[C@@H]1CCc2c(sc3c2c(ncn3)SCC(=O)Nc4ccc(cc4)/C=C/C(=O)[O-])C1 C13256530
CSc1nc2ccc(cc2s1)NS(=O)(=O)c3ccc(cc3)/C=C/C(=O)[O-] C13346875
Cc1c(sc2c1c(nc(n2)C)SCC(=O)Nc3ccc(cc3)/C=C/C(=O)[O-])C C13399396
Cc1cc(c(c(c1)Br)NC(=O)CSc2nc(cs2)CC(=O)[O-])Br C13414935
Cc1nc(cs1)COc2ccc(cc2)C(=O)Nc3ccc(cc3C(=O)[O-])I C13438375
Cc1cc(nc(c1C(=O)[O-])SCC(=O)Nc2ccc(c(c2)C(F)(F)F)Br)C C13446277
c1cc(ccc1N2C(=O)[C@@](N=C2[O-])(C(F)(F)F)NC3CCCCC3)OC(F)(F)F C19848500
Cc1ccc(cc1Cl)[N-]S(=O)(=O)c2ccc(c(c2)C(=O)NCC3CC3)Cl C22971939
Cc1ccc(c(c1)Cl)S(=O)(=O)[N-]c2ccc(cc2)S(=O)(=O)NC(C)C C25181140
c1cc(sc1)S(=O)(=O)[N-]c2ccc(cc2)C(=O)Nc3ccc(cc3)c4nccs4 C25448139
c1ccc(c(c1)C(=O)Nc2nc(cs2)CSc3nc4ccccc4s3)C(=O)[O-] C26511748
COc1ccc(cc1)NC(=O)c2ccc(c(c2)Cl)[N-]S(=O)(=O)c3ccccc3 C30855607
C[C@@H](C1CC1)NC(=O)CSc2nc(c(nn2)c3cc(sc3Cl)Cl)[O-] C32778467
c1cc(ccc1/C=C/S(=O)(=O)[N-]c2cc(ccc2Sc3[nH]ncn3)F)Cl C32932327
Cc1ccc(c(c1)NC(=O)C[C@@H]2C(=O)N=C(S2)[N-]/N=C(\C)/C3CCCCC3)C C04577152
C[C@@H]1C[C@@H](C[NH+](C1)[C@@H](c2cn(c3c2ccc(c3)Br)CCC(=O)[O-])C(=O)[O-])C C36360455
Cc1ccc(cc1S(=O)(=O)[N-]c2ccccc2Cl)NC(=O)C[C@@H]3CCC=C3 C08050164
Cc1ccc(cc1)CNC(=O)c2cc(ccn2)[N-]S(=O)(=O)c3ccc(cc3)C C08590415
Cc1cccc(c1)NS(=O)(=O)c2ccc(c(c2)[N-]S(=O)(=O)c3cccs3)C C09492174
Cc1ccc(cc1)CSc2nnc(s2)/N=C(/C(=C/c3ccc(cc3)O)/C#N)\[O-] C39997530
c1cc(c(c(c1)Cl)[C@H]2C(=C(C(=O)N2CCCO)[O-])C(=O)c3ccc(cc3)Br)Cl C40047840
c1ccc2c(c1)cc(o2)C(=O)C3=C(C(=O)N([C@@H]3c4c(cccc4Cl)F)CCCO)[O-] C40053204
CN(C)c1c(cc(cc1F)NC(=O)c2cccc(c2)S(=O)(=O)[N-]c3ccccc3F)F C40155359
Cc1ccc(c(c1)OCCn2cc(c3c2cccc3)/C=C\4/C(=O)NC(=S)N=C4[O-])C(C)C C09016106
c1cc(cc(c1)Cl)NS(=O)(=O)c2cccc(c2)[N-]S(=O)(=O)c3cccs3 C20834361
CC(C)(C)NC(=O)c1cccc(c1)S(=O)(=O)[N-]c2ccc(c(c2)Br)OC C57880925
Cc1ccc(cc1C(=O)Nc2ccc(cc2)CC#N)S(=O)(=O)[N-]c3ccccc3F C15029121
Cc1ccc(cc1N/C(=N\C(=O)c2cccc(c2)Cl)/[N-]Cc3c(nn(c3C)C)C)Cl C32972339
Cc1ccc(c(c1)N/C(=N\C(=O)c2cccc(c2)Cl)/[N-]Cc3c(nn(c3C)C)C)C C32972346
Cc1cccc(c1)C(=O)/N=C(\Nc2ccc(c(c2)Cl)F)/[N-]Cc3c(nn(c3C)C)C C32972481
Cc1c(c(n(n1)C)C)C[N-]/C(=N/C(=O)c2cccc(c2)F)/Nc3ccccc3F C32972592
c1cc(ccc1C(=O)/N=C(\Nc2ccc(c(c2)Cl)F)/[N-]Cc3ccncc3)Cl C45939410
Cc1ccc(cc1F)C(=O)/N=C(\Nc2ccc(c(c2)Cl)F)/[N-]Cc3ccncc3 C45940065
CCS(=O)(=O)[N-]c1ccc(cc1)NC(=O)/C=C/c2ccc(o2)Br C58532114
CCc1ccc(o1)C(=O)Nc2cc(ccc2[N-]S(=O)(=O)c3ccccc3F)Cl C25131784
CCOc1cc(cc(c1OCc2ccc(cc2)F)Cl)/C=C\3/C(=O)NC(=S)N=C3[O-] C59535811
c1ccc(cc1)/C=C/2\CCCC\C2=N/[N-]C3=NC(=O)[C@@H](S3)CC(=O)Nc4ccccc4 C22505755
CC\1=CC[C@@H](C/C1=N\[N-]C2=NC(=O)[C@@H](S2)CC(=O)Nc3ccccc3)C(=C)C C22506592
Cc1ccc(cc1[N-]S(=O)(=O)C)NC(=O)COc2cc(ccc2Cl)Cl C60100983
CCCS(=O)(=O)[N-]c1cccc(c1C)NC(=O)c2c(c3cc(ccc3s2)F)C C60102655
Cc1ccc(c(c1)C(=O)Nc2ccc3c(c2)ccn3CC(C)C)[N-]S(=O)(=O)C C60319096
c1cc(sc1)/C=N\[N-]C2=NC(=O)[C@@H](S2)CC(=O)Nc3ccc(c(c3)Cl)Cl C13142338
Cc1c(sc(n1)[S-])CC(=O)Nc2nc(cs2)C3=C(N([C@@H](C3)C)CC=C)C C39930494
Cc1ccccc1[C@H]2C(=C(N=C3C2=C(CCC3)[O-])SCC(=O)Nc4ccc(cc4)OC)C#N C02310697
COc1ccc(cc1)NC(=O)CSC2=C([C@H](C3=C(CCCC3=N2)[O-])c4cccs4)C#N C13174267
Cc1c(sc(n1)NC(=O)[C@H]2C[C@H]2c3ccccc3)c4nnc(n4CC=C)[S-] C66313620
CCOC(=O)C\1=NC(=S)N[C@H](/C1=C(/C(C)C)\[O-])c2csc(n2)C(C)(C)C C67028752
C[C@H]([C@@H]1[C@@H]2N(C1=O)C(=C(S2)[C@@H]3CCCO3)C(=O)[O-])O C03872560
C[C@H]([C@H]1[C@@H]2N(C1=O)C(=C(S2)[C@@H]3CCCO3)C(=O)[O-])O C03872562
c1ccc(cc1)C2=N[C@H](C(=O)Nc3c2cc(cc3)Cl)C(=O)[O-] C00896485
CC(=O)Nc1c(c2c(s1)CN(CC2)C(=O)C)C(=O)[O-] C20335644
C1CN(CCN1CCO)C(=O)[C@@H]2CC=CC[C@H]2C(=O)[O-] C31979139
CN(C)NC(=O)c1c(=O)c2cccc3c2n(c1[O-])CCC3 C03921005
c1cc2c(cc1F)/C(=C/3\C(=O)N(C(=S)S3)CC(=O)[O-])/C(=N2)O C33433901
CC1([C@@H](N[C@@H](S1)c2ccc(cc2)[N+](=O)[O-])C(=O)[O-])C C35139378
Cc1nc(c(s1)C[NH+]2CCC(CC2)C(=O)[O-])C(=O)[O-] C36290820
C1Cc2c(sc(c2C(=O)[O-])NC(=O)[C@@H]3COCCO3)C1 C37455891
c1cc(c(cc1C#CCO)F)[N-]S(=O)(=O)N2CCOCC2 C37552472
C[C@@]1(CCS(=O)(=O)C1)NC(=O)[C@H]2CC=CC[C@@H]2C(=O)[O-] C37793432
c1cc2c3c(c1)c(=O)c(c(n3CC2)[O-])C(=O)NC[C@@H]4CCCO4 C01321721
c1cc(c(cc1C(=O)Nc2cnn(c2)CC(=O)[O-])F)F C38029737
c1cc(=O)occ1C(=O)N[C@@H](C2CCCCC2)C(=O)[O-] C38036242
Cc1csc(n1)CNC(=O)[C@@H]2CC=CC[C@H]2C(=O)[O-] C38090535
C[C@H]([C@@H]1[C@@H]2N(C1=O)C(=C(S2)[C@H]3CCCO3)C(=O)[O-])O C03959242
c1cc(ccc1C2=NN=C[C@@H]2[C@H]3N[C@@H](CS3)C(=O)[O-])Cl C39243295
CC(C)(C(=O)[O-])NC(=O)c1ccccc1I C40909385
CC(C)(C(=O)[O-])NC(=O)c1cc(ccc1Cl)SC C40909807
CC(C)(C(=O)[O-])NC(=O)c1cc(cc(c1)Br)F C40910348
C[C@@H]1CCC[C@@](C1)(C(=O)[O-])NC(=O)N(C)[C@@H]2CCSC2 C41036156
C[C@](c1ccccn1)(C(=O)[O-])N[C@H]2CCS(=O)(=O)C2 C41737515
C[C@](c1ccc(cc1F)F)(C(=O)[O-])N2C(=O)CNC2=O C41905904
CS(=O)(=O)/N=C(/C[C@@H]1C(=O)Nc2ccccc2S1)\[O-] C42279080
c1cc2c(cc1S(=O)(=O)/N=C(/C3CC3)\[O-])CC(=O)N2 C42342144
C[C@@H]1CCC[C@@](C1)(C(=O)[O-])NC(=O)N(C)C[C@@H](C)C#N C42462027
C1CCC(CC1)CCC(=O)N[C@@]2(CCSC2)C(=O)[O-] C43503644
C1CCC(CC1)CCC(=O)N[C@]2(CCSC2)C(=O)[O-] C43503647
CC[C@@H](C(=O)[O-])N(C)C(=O)Nc1nc2c(s1)CCC2 C44646162
C[C@H](c1ccccc1[N-]S(=O)(=O)c2cnn(c2)C)O C49550642
Cc1cccc(n1)NC(=O)c2cc(cnc2)/C=C/C(=O)[O-] C49629047
Cn1cc(cn1)S(=O)(=O)[N-]c2ccc(cc2)C#CCO C50264978
c1cc(cc(c1)O)[N-]S(=O)(=O)C2CCS(=O)(=O)CC2 C50351449
Cc1c(c(n[nH]1)C)CC(=O)N2CCC[C@H](C2)CC(=O)[O-] C54295975
Cc1cc(ccc1Cl)[C@@]2(C(=O)N(C(=O)N2)CC(=O)[O-])C C57842271
Cc1cc(ccc1Cl)[C@@]2(C(=O)N(C(=O)N2)[C@H](C)C(=O)[O-])C C57844078
CC(C)(C(=O)[O-])N(C)C(=O)NCCc1ccccc1F C61172952
CCN(C(=O)Nc1cc(ccc1C)F)C(C)(C)C(=O)[O-] C61173367
CCN(C(=O)Nc1ccc(cc1C)F)C(C)(C)C(=O)[O-] C61173473
CCn1ccnc(c1=O)N[C@@]2(CCC[C@@H](C2)C)C(=O)[O-] C61756791
C[C@@H]1CCC[C@](C1)(C(=O)[O-])NC(=O)N2CCCO[C@@H](C2)C C61937392
Cc1c(=O)c2cc(c(cc2n(c1C(=O)[O-])CCO)F)F C62672239
CCCC1(CCN(CC1)C(=O)[C@H]2CCC(=O)N2)C(=O)[O-] C62845016
Cc1c(c(n[nH]1)C)CC(=O)N2CCC[C@@](C2)(C)C(=O)[O-] C62869106
C[C@]1(CCCN(C1)C(=O)N2CCC[C@@H](C2)CO)C(=O)[O-] C62874069
CC[C@@]1(CCCN(C1)C(=O)N2CCC[C@H](C2)O)C(=O)[O-] C62874778
c1cc(ccc1N[C@]2(CCS(=O)(=O)C2)C(=O)[O-])Cl C62963129
Cc1ccc(c[n+]1/C(=C(\NC)/[S-])/C(=O)c2ccc(s2)Cl)[O-] C63858021
CS(=O)(=O)c1ccc(cc1)c2c[nH]c(=O)cc2C(=O)[O-] C65348833
Cc1cc(c2cc(ccc2n1)OC)SCC(=O)N/N=C/c3ccc(cc3)C(=O)[O-] C00871140
Cc1cc(c2cccc(c2n1)OC)SCC(=O)N/N=C/c3ccc(cc3)C(=O)[O-] C00871168
c1ccc(c(c1)NC(=O)/C=C/C(=O)[O-])Sc2ccc(cc2[N+](=O)[O-])C(F)(F)F C08648170
c1ccc(c(c1)NC(=O)C=CC(=O)[O-])Sc2ccc(cc2[N+](=O)[O-])C(F)(F)F C12368499
Cc1ccc(cc1)c2csc3c2c(ncn3)N/N=C/c4ccccc4OCC(=O)[O-] C13013557
Cc1ccc(c(c1)C)OCCNc2cnn(c(=O)c2Cl)c3ccccc3C(=O)[O-] C13037494
COC(=O)c1ccc(cc1)CNS(=O)(=O)c2cc(c(cc2Cl)Cl)C(=O)[O-] C13075453
CC[C@H]1CCc2c(sc(c2C(=O)OCC)NC(=O)[C@H]3[C@@H]4CC[C@H]([C@@H]3C(=O)[O-])O4)C1 C13154249
COc1ccc(cc1S(=O)(=O)N[C@@H](c2ccc(cc2)F)c3cccs3)/C=C/C(=O)[O-] C13184986
COc1ccc(cc1S(=O)(=O)N[C@H](c2ccc(cc2)F)c3cccs3)/C=C/C(=O)[O-] C13184989
Cn1c(nnc1SCC(=O)Nc2ccc(cc2)/C=C/C(=O)[O-])c3ccc(cc3)Cl C13255617
CCOC(=O)c1ccc(cc1)NS(=O)(=O)c2cc(ccc2Br)C(=O)[O-] C13264895
Cc1c(sc2c1c(=O)n(c(n2)SCC(=O)Nc3cccc(c3)C(=O)[O-])CC=C)C C13353694
Cc1c(sc2c1c(=O)n(c(n2)SCC(=O)Nc3ccccc3C(=O)[O-])CC=C)C C13353698
CCc1cc2c(s1)nc(n(c2=O)CC)SCC(=O)Nc3ccccc3C(=O)[O-] C13363123
C[C@H]1CCCC[C@H]1NC(=O)CSc2nc3cc(ccc3c(=O)n2CC=C)C(=O)[O-] C13363834
CCc1cc2c(s1)nc(n(c2=O)CC)SCC(=O)Nc3cc(ccc3C)C(=O)[O-] C13364783
Cc1cc(cc(c1)c2nnc(o2)SCC(=O)Nc3ccc(cc3)/C=C/C(=O)[O-])C C13400676
Cc1cc(nc(c1C(=O)[O-])SCC(=O)Nc2cc(c(cc2OC)OC)Cl)C C13446263
CCOc1cc2c(cc1NC(=O)CSc3c(c(cc(n3)C)C)C(=O)[O-])O[C@@H](C2)C C13446395
CCCOC(=O)c1ccc(cc1)NC(=O)c2ccc3c(c2)nc(=S)n(c3[O-])CC C22966786
CN(C)[C@H](CNC(=O)c1ccc(c(c1)[N-]S(=O)(=O)c2ccc(cc2)F)Cl)c3cccs3 C23710635
CCn1c(c2ccc(cc2nc1=S)C(=O)Nc3ccc(cc3)/C=C/C(=O)OCC)[O-] C26616310
CC1=C([C@H](N2C(=CSC2=N1)/C=C(/NCC#C)\[O-])c3cccc(c3)OC)C(=O)OC C34923934
CC1=C([C@H](N2C(=CSC2=N1)/C=C(/NC3CC3)\[O-])c4ccc(cc4)OC)C(=O)OC C35693770
CC1=C([C@H](N2C(=CSC2=N1)/C=C(/NC3CC3)\[O-])c4cccc(c4)OC)C(=O)OC C36053617
CCCCOCCCNC(=O)c1cccc(c1)S(=O)(=O)[N-]c2ccccc2Cl C36329365
CCc1c(c2ccc(c(c2oc1=O)C)OCC(=O)NCC3CCC(CC3)C(=O)[O-])C C02137661
Cc1ccc(cc1)C(=O)/C=C\Nc2ccc(cc2)S(=O)(=O)[N-]c3c(c(no3)C)C C13800829
Cc1ccc(cc1)SCC(=O)Nc2ccc(cc2)S(=O)(=O)[N-]c3nccs3 C02846609
C/C(=N\NC(=O)c1ccc(cc1)[N-]S(=O)(=O)c2cccs2)/c3ccc(cc3)OC C37866338
CCNC(=S)N1CCN(CC1)CC/N=C/C2=C(C[C@@H](CC2=O)c3ccc(cc3)C(C)(C)C)[O-] C22923016
CCOC(=O)[C@H]1[C@H](SC2=C1CCC2)NC(=O)[C@@H](C)Sc3nc(c(c(n3)[O-])C)C C39724734
CCc1ccccc1NC(=O)CN(C)C(=O)Cn2c(nnc2[S-])c3cccc(c3)C C12997448
CCOc1ccc(cc1C)C(=O)C2=C(C(=O)N([C@H]2c3ccc(c(c3)Cl)Cl)CCCO)[O-] C40048792
CCCOc1ccc(cc1C)C(=O)C2=C(C(=O)N([C@H]2c3ccc(cc3)Br)CCCO)[O-] C40048954
c1ccc(cc1)Oc2cccc(c2)[C@H]3C(=C(C(=O)N3CCO)[O-])C(=O)c4cccs4 C40067280
CCCCN1[C@H](C(=C(C1=O)[O-])C(=O)c2ccc(cc2)Cl)c3ccc(c(c3)OCC)O C40076797
Cc1cc(ccc1OCC=C)C(=O)C2=C(C(=O)N([C@@H]2c3ccc(cc3Cl)Cl)CCO)[O-] C40092247
COCCCN1[C@H](c2c([nH]nc2C1=O)c3cc(ccc3[O-])Cl)c4cccc(c4)OC C39898256
Cc1c2c(cc(=O)[nH]c2sc1C(=O)[O-])CSc3nc4ccccc4n3CCOC C13256315
Cc1cccc(c1)OCCCNC(=O)c2cccc(c2)[N-]S(=O)(=O)c3cccs3 C46902756
c1ccc(c(c1)[N-]S(=O)(=O)c2ccc(cc2)/C=C/C(=O)NC[C@@H]3CCCO3)Cl C57373298
CCCn1cc(c(n1)C)C[N-]/C(=N/C(=O)c2cccc(c2)Cl)/Nc3ccccc3 C32972749
CC(C)n1c(ccn1)NC(=O)c2ccc(cc2)[N-]S(=O)(=O)/C=C/c3ccccc3 C22291040
CCCNS(=O)(=O)c1ccc(cc1)[N-]S(=O)(=O)c2cc(ccc2Cl)C(F)(F)F C58647557
C[C@H](c1cccc(c1)[N-]S(=O)(=O)C)NC(=O)c2csc(n2)c3ccc(cc3)OC C58776911
Cc1ccc(cc1NC(=O)c2cccc(c2)[N-]S(=O)(=O)c3cccs3)C(=O)OC C59289738
CCS(=O)(=O)[N-]c1ccc(cc1)NC(=O)COc2ccc3c(c2)c4c(o3)CCCC4 C59885338
Cc1c(noc1[N-]S(=O)(=O)c2ccc(cc2)NC(=O)C(C)(C)Cc3ccccc3)C C62040348
Cc1c2ccc(c(c2oc(=O)c1CC(=O)NCC(=O)[O-])OC)OC C02113931
CCOC(=O)Cc1csc(n1)NC(=O)c2c(nccn2)C(=O)[O-] C04324981
COC(=O)CN1C(=O)/C(=C\c2ccc(cc2)OCC(=O)[O-])/NC1=O C05006597
CCCC(=O)N[C@H]1[C@@H]2N(C1=O)C(=C(CS2)COC(=O)C)C(=O)[O-] C07260861
C=CCN1C(=O)/C(=C/c2ccc(cc2)OCC(=O)[O-])/C(=O)NC1=O C02288388
C=CCN1C(=O)/C(=C/c2cccc(c2)OCC(=O)[O-])/C(=O)NC1=O C02121707
Cc1c(c(n2c(n1)nc(n2)SCC(=O)NC3CC3)C)CC(=O)[O-] C13035432
c1cc2nnc(n2nc1NCCCN3CCCC3=O)CCC(=O)[O-] C13366084
Cc1c2c(ncn(c2=O)CC(=O)N[C@H](C)COC)sc1C(=O)[O-] C13417670
Cc1ccc(o1)/C=C\2/C(=O)N(C(=O)S2)CC(=O)NCCC(=O)[O-] C16905405
CCn1c(nnc1SCC(=O)Nc2[n-]ncn2)c3ccncc3 C19851921
Cc1c(sc(n1)NC(=O)CSc2nc(cnn2)[O-])C(=O)OC C32521267
CC[C@H](C(=O)NCCC(=O)[O-])n1cc(ccc1=O)Br C33512224
c1c2c(ncnc2N3CCCC3)n(n1)CCOC[P@](=O)(O)[O-] C36294490
CCC[C@](C)(C(=O)[O-])NS(=O)(=O)c1cccc2c1nsn2 C36340021
Cc1c(c(n[nH]1)C)S(=O)(=O)[N-]c2nc(cs2)CC(=O)OC C36818470
C[C@@H](Cn1ccnc1)NS(=O)(=O)c2ccc(s2)CC(=O)[O-] C37000901
Cc1nc(cs1)CSCCC(=O)N[C@@](C)(C2CC2)C(=O)[O-] C37456900
CS(=O)(=O)CCNS(=O)(=O)c1cc(n(c1)C2CC2)C(=O)[O-] C37739596
CN(Cc1[nH]c(=O)c2c(n1)ccs2)S(=O)(=O)CCC(=O)[O-] C37836039
c1c(cn(n1)CC(=O)[O-])S(=O)(=O)N(CCO)CC(F)(F)F C37839044
COCC(=O)Nc1ccc(cc1)S(=O)(=O)[N-]c2nccs2 C00303148
Cc1nccc(n1)CNS(=O)(=O)c2ccc(s2)CC(=O)[O-] C38037587
CS(=O)(=O)CCCNS(=O)(=O)N1CCC(CC1)C(=O)[O-] C38047341
Cc1nnc(s1)/N=C(/C(=O)NCCSc2nncn2C)\[O-] C38723840
c1ccnc(c1)CNC(=O)CC[N-]C2=NC(=N[C@H]3C2=NC=N3)Cl C39231976
c1cnccc1CNC(=O)CC[N-]C2=NC(=N[C@H]3C2=NC=N3)Cl C39272462
Cc1cc(no1)[N-]S(=O)(=O)CCNC(=O)c2cccc(c2)F C41237689
COC(=O)c1ccccc1NC(=O)Cn2cccc(c2=O)C(=O)[O-] C41670025
COC(=O)c1cccc(c1)NC(=O)Cn2cccc(c2=O)C(=O)[O-] C41670099
CC(=O)c1ccccc1NC(=O)COn2cc(ccc2=O)C(=O)[O-] C41670769
CN(Cc1cc(sc1)/C=C/C(=O)[O-])S(=O)(=O)c2c[nH]nc2 C42365756
CNC(=O)CCn1c(=O)c2ccsc2nc1SCC(=O)[O-] C45006117
Cc1c(c(n2c(n1)c(cn2)C#N)[O-])CC(=O)NCCCC(=O)OC C46896172
Cc1cc(no1)OCC(=O)Nc2nnc(s2)SCC(=O)[O-] C48659967
COCCNS(=O)(=O)c1cc(oc1Br)C(=O)[O-] C55312899
c1cc(c(cc1/C=N/NC(=O)CC#N)Br)OCC(=O)[O-] C59140404
COc1cc(ccn1)CNS(=O)(=O)c2cc(cs2)C(=O)[O-] C60644984
c1ccc(c(c1)NC/C(=N/S(=O)(=O)c2cccnc2)/[O-])[N+](=O)[O-] C62674616
CS(=O)(=O)CCS(=O)(=O)/N=c\1/cccc([nH]1)/C=C/C(=O)[O-] C63144155
C1COCCN1CCNC(=O)C[N-]C2=NC(=N[C@@H]3C2=NC=N3)Cl C39272066
CCC(CC)N(CCOC)C(=O)c1cc2c(=O)[nH]c(nc2nc1)[O-] C64292478
Cc1cc(no1)NC(=O)CSC/C(=N/S(=O)(=O)N(C)C)/[O-] C52769811
CCOC(=O)C1CCN(CC1)C(=O)CSc2c([nH]c(=O)nn2)[O-] C08586378
CCN(CC)C(=O)CNC(=O)Cn1c(=O)c2ccccc2c(n1)[O-] C64749431
CC1=C([C@@H](N=N1)NC(=O)CCC(=O)[O-])c2ccc(cc2)n3ccnc3 C65335699
CCn1cc(cn1)S(=O)(=O)[N-]c2ccc(c(c2)NC(=O)C)OC C66579153
CCn1cc(cn1)S(=O)(=O)[N-]c2cc(ccc2OC)C(=O)NC C66581193
CCNC(=O)Cn1ccc(n1)[N-]S(=O)(=O)c2ccc(s2)C C67244880
CCNC(=O)Cn1ccc(n1)[N-]S(=O)(=O)c2c(noc2C)C C67245265
C/C=C/Cn1c2c(=O)[nH]c(=O)n(c2nc1SCCC(=O)[O-])C C05480249
Cc1cc(n(n1)CCCNC(=O)[C@@H]2[C@H]3CC[C@@H]([C@@H]2C(=O)[O-])O3)C C06922180
Cc1cc(n(n1)CCCNC(=O)[C@H]2[C@H]3CC[C@@H]([C@@H]2C(=O)[O-])O3)C C06922181
COCCNc1ccc(cc1[N+](=O)[O-])N2C[C@H](CC2=O)C(=O)[O-] C12804457
CCn1c(c(cn1)[C@@H](C)NC(=O)c2ccn(n2)[C@H](C)C(=O)[O-])C C20317557
CCn1cc(c(n1)C)[C@@H](C)NC(=O)c2cnn(c2)CCC(=O)[O-] C20325604
CC[C@@](C)(C(=O)[O-])NC(=O)NCc1cc(ccc1OC)Cl C35181171
C[C@H](Cn1ccnc1)NS(=O)(=O)c2ccsc2C(=O)[O-] C35275783
CN1C(=O)c2ccc(cc2C1=O)S(=O)(=O)NCCCC(=O)[O-] C35685594
CS(=O)(=O)NCCn1c(nnc1SCC(=O)[O-])C2CC2 C35798398
CCC[C@@](C)(C(=O)[O-])NC(=O)CSCc1c(noc1C)C C36337876
CCC[C@](C)(C(=O)[O-])NC(=O)/C=C/c1c(nn(c1Cl)C)C C36338209
CCC[C@@](C)(C(=O)[O-])NS(=O)(=O)c1ccc(cc1)[N+](=O)[O-] C36339846
C[C@H](c1nnc2n1CCCCC2)NS(=O)(=O)CCC(=O)[O-] C37048902
COCCn1cc(cn1)NS(=O)(=O)c2ccc(o2)C(=O)[O-] C37055019
CCOC(=O)CNC(=O)Cc1csc(n1)[N-]S(=O)(=O)C C37564475
C1CN(C[C@H]1CNS(=O)(=O)CCC(=O)[O-])CC(F)(F)F C37648122
CC(=O)C1=C(C(=O)N([C@@H]1c2ccc(cc2)C(=O)OC)CCO)[O-] C00081926
CCN(CCC(=O)[O-])S(=O)(=O)c1ccc(cc1)NC(=O)C C38023703
c1cc(sc1CC(=O)[O-])S(=O)(=O)NC[C@@H]2COCCO2 C38061220
Cc1csc(n1)CNS(=O)(=O)c2cnn(c2)CC(=O)[O-] C38090809
CCCN(CC(=O)NC)S(=O)(=O)c1cc(n(c1)C)C(=O)[O-] C38100397
CCCn1c(=O)[nH]nc1SCC(=O)N2CCC[C@@H](C2)C(=O)[O-] C13394302
Cn1cc(cn1)/C=C/C(=O)Nc2nnc(s2)SCC(=O)[O-] C41017743
CCCCn1cnc2c(c1=O)c(c(s2)C(=O)NCC(=O)[O-])C C41289077
CC(C)(C(=O)[O-])NC(=O)NCCOc1ccc(cc1)Br C42318120
CN(C[C@@H](COC)O)S(=O)(=O)c1ccc(s1)CC(=O)[O-] C42510265
CCOC[C@@H](C)NS(=O)(=O)c1cc(cnc1)/C=C/C(=O)[O-] C44680578
CCn1cc(cc1C(=O)[O-])S(=O)(=O)NCc2cc(on2)C C44720981
Cc1cc(no1)CNS(=O)(=O)c2cnn(c2)CCC(=O)[O-] C44721045
C[C@@H](c1[n-]nnn1)NS(=O)(=O)c2cc(ccc2OC)OC C44930593
CC[C@](C)(CNC(=O)Cn1c(=O)ccc(n1)[O-])N2CCOCC2 C44935044
Cc1cc(on1)CNS(=O)(=O)c2cnn(c2)CCC(=O)[O-] C44993723
C[C@@](CCOC)(C(=O)[O-])Nc1cc(c(cc1OC)Cl)OC C45021426
C[C@](CCOC)(C(=O)[O-])Nc1cc(c(cc1OC)Cl)OC C45021429
Cc1cc(c2c(n1)n(nc2[O-])C)C(=O)NCCCOCCOC C45078502
Cc1c(cc(o1)CNS(=O)(=O)CCCC(=O)OC)C(=O)[O-] C49062062
c1cc(ccc1[C@@H](CC(=O)[O-])CNC(=O)c2ccncc2)Cl C49477744
COc1ccc(cc1OC)CCN2C[C@H](CC2=O)/C(=N/c3[nH]ncn3)/[O-] C20729451
Cc1ccc(s1)CNS(=O)(=O)c2cnn(c2)CC(=O)[O-] C50226512
Cc1c(cc(o1)C(=O)[O-])S(=O)(=O)N[C@H](C)Cn2ccnc2 C55311793
Cc1cc(c(n1CCOC)C)/C=C(/C#N)\C(=N\c2[nH]ncn2)\[O-] C58510848
CCCNS(=O)(=O)c1ccc(cc1)N(C)C(C)(C)C(=O)[O-] C61171222
c1cc(ccc1C(=O)Nc2nnc(s2)CC(=O)[O-])S(=O)(=O)N3CCCC3 C36238750
CC(=O)N1CCN(CC1)C(=O)CCNS(=O)(=O)c2cccc(c2)C(=O)[O-] C62439955
COCc1c(sc(n1)C[NH+]2CCC[C@@H](C2)C(=O)[O-])C(=O)[O-] C62492358
COCc1c(sc(n1)C[NH+]2CCC(CC2)C(=O)[O-])C(=O)[O-] C62492367
CC(C)C[C@@H](C(=O)N1CC[C@](C1)(C)C(=O)[O-])NS(=O)(=O)C C62913761
COC(=O)C1CCN(CC1)S(=O)(=O)/N=C(/C(=O)Nc2ccccc2)\[O-] C52766322
CCS(=O)(=O)[N-]c1ccccc1C(=O)NCC(=O)N(C)C C65836422
c1ccc2c(c1)nc(s2)NNCCCS(=O)(=O)[O-] C03159065
c1ccc(c(c1)C(=O)[O-])S(=O)(=O)CC(=O)NCCC#N C19435849
CCn1c(c(cn1)CNC(=O)c2ccn(n2)CC(=O)[O-])C C20316307
c1cn(nc1C(=O)NCCCN2CCOCC2)CC(=O)[O-] C20316398
CCn1c(c(cn1)CNC(=O)c2cnn(c2)CC(=O)[O-])C C20323192
c1c(cn(n1)CCC(=O)NCCN2CCOCC2)C(=O)[O-] C20328300
Cc1c(cnn1C)CNC(=O)CCn2cc(cn2)C(=O)[O-] C20328383
C[C@H]([C@H]1CCCO1)NS(=O)(=O)c2cnn(c2)CC(=O)[O-] C35734755
COCCNC(=O)COc1cccn(c1=O)CCC(=O)[O-] C36223623
CCC[C@@](C)(C(=O)[O-])NC(=O)[C@@H](CC(C)C)NS(=O)(=O)C C36339081
CCC[C@@](C)(C(=O)[O-])NS(=O)(=O)Cc1cc(on1)C C36339956
C[C@@H]1CN(C[C@H](O1)C)S(=O)(=O)[N-][C@@H](CO)C(=O)OC C36818040
CCn1cc(cc1C(=O)N[C@@H](CCS(=O)(=O)C)C(=O)[O-])Cl C36856489
CCCn1cc(cc1C(=O)N[C@H]([C@H](C)O)C(=O)[O-])Cl C36856925
C[C@H](C(=O)[O-])NC(=O)CSCC(=O)N1CCOCC1 C36973769
CCC1CCC(CC1)(C(=O)[O-])NC(=O)CCn2cccn2 C37366788
C[C@H]1C[C@H]1c2ccc(o2)CCC(=O)N[C@@H]([C@@H](C)O)C(=O)[O-] C37431459
Cc1csc(=O)n1CCCC(=O)N[C@H]([C@H](C)O)C(=O)[O-] C37432157
CCCn1c(=O)ccc(n1)C(=O)N[C@@H]([C@H](C)CC)C(=O)[O-] C37448552
CC(C)C[C@@H](C(=O)N[C@@](C)(C1CC1)C(=O)[O-])NS(=O)(=O)C C37456778
C[C@](C1CC1)(C(=O)[O-])NC(=O)COc2ccccc2C#N C37456817
C[C@@H](CC(=O)[O-])NC(=O)CCN1C(=O)C(NC1=O)(C)C C37457322
C1C[C@H](CN(C1)S(=O)(=O)NCC(=O)NC2CC2)C(=O)[O-] C37656775
CN(CCO)C(=O)Cc1csc(n1)[N-]S(=O)(=O)C C37860445
c1c(cn(n1)CC(=O)[O-])NC(=O)CCN2CCSC2=O C38029994
C[C@H]1CCC[C@@](C1)(C(=O)[O-])NC(=O)CSCCOC C41034477
C[C@H]1CCC[C@](C1)(C(=O)[O-])NC(=O)NCCC(=O)OC C41041343
CC(C)N(CC(=O)N)C(=O)c1cc(cnc1)/C=C/C(=O)[O-] C42441206
CC(C)[C@H](C(=O)OC)NC(=O)N[C@](C)(C1CC1)C(=O)[O-] C43437830
CC(=O)NSC[C@@H](C(=O)[O-])N(C)C(=O)OC(C)(C)C C43919234
CC[C@@H](C(=O)[O-])N(C)C(=O)CCc1c([nH]c(=O)[nH]c1=O)C C44615350
CCOC(=O)CCN(C)C(=O)N[C@@](C)(C1CC1)C(=O)[O-] C45648884
CCCNC(=O)[C@@H](C)NC(=O)/C(=N/c1nncs1)/[O-] C48720179
CC(C)(C)[C@H](C(=O)[O-])NS(=O)(=O)CCCC(=O)OC C49062030
CCN(CC)C(=O)CNC(=O)/C(=N/c1nncs1)/[O-] C49134954
C1CS(=O)(=O)C[C@H]1CNC(=O)NC(=O)CCCC(=O)[O-] C50603510
COCC[C@H](C(=O)[O-])NC(=O)Cc1cn2ccsc2n1 C52784769
Cc1c(c(n(n1)C)C)CCC(=O)N[C@H](CCOC)C(=O)[O-] C52784923
Cc1csc(n1)CNC(=O)N[C@H](CCOC)C(=O)[O-] C52787774
CN(C[C@@H](COC(CCl)CCl)O)S(=O)(=O)[O-] C03169143
c1c(cn(n1)CCC(=O)[O-])S(=O)(=O)NCCCC#N C54137498
C[C@@H](CNS(=O)(=O)c1cnn(c1)CCC(=O)[O-])C#N C54156542
C[C@H](CNC(=O)CCN1C(=O)C(NC1=O)(C)C)C(=O)[O-] C54310381
c1cnn(c1)Cc2ccc(o2)C(=O)N[C@@H](C3CC3)C(=O)[O-] C54501713
c1cnn(c1)Cc2ccc(o2)C(=O)N[C@H](C3CC3)C(=O)[O-] C54501715
Cc1c(cc(o1)C(=O)[O-])S(=O)(=O)NCCC(=O)NC C55312597
COCCCNC(=O)C[C@@H](CC(=O)[O-])c1cccs1 C57595447
CCCNC(=O)CCNC(=O)N(CC)C(C)(C)C(=O)[O-] C61176974
C1=N[C@@H]2C(=N1)C(=NC(=N2)Cl)[N-]CC(=O)NCCCO C39041303
C[C@@H]1C(=C(N=N1)C)[C@H](C(=O)[O-])NC(=O)c2ccc(nc2OC)OC C65395818
CC(=O)N1[C@H](CC(=N1)Nc2cc(cs2)/C(=N/OC)/C(=O)[O-])c3ccco3 C05457647
CCn1c(c(cn1)Cn2cc(cn2)NC(=O)[C@H]3[C@H]4CC[C@@H]([C@@H]3C(=O)[O-])O4)C C06633849
C=CCN\1C(=O)[C@H](S/C1=N\c2ccc(cc2)S(=O)(=O)N)CC(=O)[O-] C12468606
Cc1ccc(cc1NC(=O)CSc2nnc(o2)[C@H]3CCS(=O)(=O)C3)C(=O)[O-] C13036037
CC(=O)NCCNS(=O)(=O)c1ccc(c(c1)C(=O)[O-])Br C13071396
c1cc(ccc1C(=O)NCC(=O)[O-])NC(=O)c2ccc(cc2Cl)[N+](=O)[O-] C13180017
c1cnc(nc1)NS(=O)(=O)c2ccc(cc2)NC(=O)[C@@H]3CC=CC[C@H]3C(=O)[O-] C13255899
CNS(=O)(=O)c1ccc(c(c1)C(=O)[O-])Sc2nnc(n2C)C3CC3 C13273189
c1cc(ccc1NC(=O)c2cc(cc(c2)F)F)S(=O)(=O)NCC(=O)[O-] C13393464
c1cc(ccc1NC(=O)c2ccc(s2)Cl)S(=O)(=O)NCC(=O)[O-] C13393855
c1cc(sc1)c2nnc(n2CC(=O)[O-])SCC(=O)Nc3ccon3 C13403025
CN(C)S(=O)(=O)c1ccc(cc1)C(=O)Nc2nc(cs2)CC(=O)[O-] C13406322
CNC(=O)c1ccccc1[N-]S(=O)(=O)c2ccc(cc2)S(=O)(=O)N3CCOCC3 C24273478
CC(=CC(=C(C(=O)C(=O)Nc1cccc(c1)C(=O)C)C(=O)C(=O)OC)[O-])C C17211576
CC(=O)NCCNS(=O)(=O)c1cc(ccc1Br)C(=O)[O-] C35133289
c1cc(ccc1[C@@H]2C(=C(C(=O)N2CCN3CCOCC3)[O-])C(=O)c4ccncc4)O C35529823
C=CCn1c(nnc1[S-])CC2=N[C@@H](SC2)NC(=O)C3=COCCO3 C38798731
c1cc2c(cc1C(=O)CS[C@@H]3NN=C(O3)CN4CCCC4=O)oc(n2)[O-] C39617687
C=CCNC(=O)CN1CCN(CC1)S(=O)(=O)c2ccc(s2)CC(=O)[O-] C13269516
Cc1cc(cc(c1C)S(=O)(=O)NC[C@@H](CN2CCOCC2)O)C(=O)[O-] C13250164
Cc1ccc(o1)C(=O)C2=C(C(=O)N([C@@H]2c3ccc(c(c3)OC)O)CCO)[O-] C40075616
Cc1cc(ccc1N2C(=O)CCC2=O)S(=O)(=O)[N-]c3ccc(cc3)S(=O)(=O)NC C40176807
[H]/N=C/1\NC(=O)/C(=C/c2cn(nc2c3ccc(cc3)OC)CCC(=O)[O-])/S1 C13496321
c1cc(sc1)/C=C\2/C(=O)N(C(=O)S2)CC(=O)Nc3nc(cs3)CC(=O)[O-] C16921471
Cc1c(c(n(n1)CC(=O)[O-])C)NS(=O)(=O)c2ccc(cc2)c3cnco3 C55568803
CC(=O)NCCc1ccc(cc1)S(=O)(=O)[N-]c2ccccc2n3cncn3 C55583556
Cc1ccc(c(c1)OCCOC)[N-]S(=O)(=O)c2cc(n(c2)C)C(=O)N C55648807
Cn1cc(cc1C(=O)N)S(=O)(=O)[N-]c2ccccc2OCCCOC C57120889
CS(=O)(=O)[N-]c1ccc(cc1)C(=O)NCc2cccnc2n3cccn3 C24792925
CS(=O)(=O)[N-]c1ccc(cc1C(=O)NCC(=O)NCc2ccco2)F C25070266
CS(=O)(=O)[N-]c1ccc(cc1C(=O)NCC(=O)NCC(F)(F)F)F C58474869
CS(=O)(=O)[N-]c1ccccc1CNC(=O)CCNC(=O)c2ccsc2 C60473756
CN(CC(=O)N)C(=O)c1ccccc1[N-]S(=O)(=O)c2ccc(cc2)F C47109440
C[C@@H]1CN(C(CO1)(C)C)C(=O)CCS(=O)(=O)[N-]c2cccc(c2)NC(=O)C C62371574
CCCCN/C(=C(\C#N)/C(=O)c1cc(cc(c1)S(=O)(=O)C)[N+](=O)[O-])/[O-] C63235768
Cc1cc(ccc1OCC(=O)[O-])S(=O)(=O)NNC(=O)c2cc(oc2C)C C63476368
CCOC(=O)c1ccc(cc1)NC(=O)CSC2=N[C@H]3C(=NC=N3)C(=N2)[O-] C63528738
c1ccnc(c1)c2nc([nH]n2)/N=C(/CC[C@@H]3NC(=NO3)c4cccs4)\[O-] C63958863
COC(=O)[C@H]1CN(c2c1cccc2)C/C(=N/c3[nH]nc(n3)C(F)(F)F)/[O-] C64069959
COCCCN1C(=O)/C(=C\2/C[C@@H](NN2)c3ccc(cc3)OC)/C(=O)N=C1[O-] C17043594
CNS(=O)(=O)c1cccc(c1)S(=O)(=O)[N-]c2cccc(c2)C(=O)N(C)C C64475350
c1cc(ccc1CC#N)OC/C(=N/S(=O)(=O)c2ccc(cc2)C(=O)N)/[O-] C64666602
COc1cc2c(cc1[N-]S(=O)(=O)C)[C@@H](CC(=O)N2)c3cnn(c3)CC=C C65489929
CCS(=O)(=O)[N-]c1ccc(cc1)NC(=O)Nc2cc(nn2CCC#N)C C65815628
Cc1cccc(n1)NC(=O)CCNC(=O)c2cc(c(nc2[O-])SC)C#N C66050860
COc1cc(ncn1)[N-]S(=O)(=O)c2ccc(cc2)NC(=O)c3ccncc3 C66200483
Cc1cc(c2c(n1)nc(=S)n(c2[O-])CC(=O)NCC3CCC3)C(=O)OC C66468613
Cc1ccc(o1)[C@H](C)NC(=O)c2cc(ccc2[N-]S(=O)(=O)C)NC(=O)C C67044130
CC(=O)N[C@H](C/C(=N/c1[nH]nc(n1)c2ccco2)/[O-])c3c(cccc3F)F C67149835
CCNC(=O)Cn1ccc(n1)[N-]S(=O)(=O)c2ccc3c(c2)ccc(=O)o3 C67245165
Cc1ccc(cc1)S(=O)(=O)N/N=C/c2ccc(c(c2)S(=O)(=O)[O-])O C01561137
CCCS(=O)(=O)Nc1ccc2n(c1=O)C[C@H]3C[C@@H]2CN(C3)C(=O)C(=O)[O-] C03841327
CCn1c(c(cn1)NC(=O)[C@H]2[C@H]3CC[C@@H]([C@@H]2C(=O)[O-])O3)C(=O)N4CCOCC4 C06633935
c1ccc2c(c1)nc(n2CC(=O)Nc3ccccc3[N+](=O)[O-])S(=O)(=O)[O-] C08973576
COc1cc(cc(c1O)OC)/C=C\2/C(=O)N(C(=S)S2)CCS(=O)(=O)[O-] C09972485
CO/N=C(\c1csc(n1)N)/C(=O)N[C@H]2[C@H]3N(C2=O)C(=CCS3)C(=O)[O-] C11592810
Cc1c(c2c(o1)ncn(c2=O)CC(=O)Nc3ccc(cc3)NC(=O)C)C(=O)[O-] C13056234
Cc1c(c2c(o1)ncn(c2=O)CC(=O)Nc3ccccc3S(=O)(=O)C)C(=O)[O-] C13057557
Cc1c(c2c(o1)ncn(c2=O)CC(=O)NC(=O)NCc3cccs3)C(=O)[O-] C13057721
CN(C)C(=O)CNc1ccc(cc1C(=O)[O-])S(=O)(=O)N2CCOCC2 C13277272
CO/N=C(\c1cnc(s1)N)/C(=O)N[C@H]2[C@@H]3N(C2=O)C(=CCS3)C(=O)[O-] C08740416
COc1cc(ccc1O)/C=C\2/C(=O)N(C(=S)S2)CCS(=O)(=O)[O-] C15684767
Cc1cc(nn1CC(=O)N[C@@H]2[C@H]3N(C2=O)C(=C(CS3)COC(=O)C)C(=O)[O-])C(F)F C19640141
[H]/N=C\1/C(=C/c2ccc(c(c2)OC)OCc3cc(=O)n4c(n3)sc(n4)C)/C(=O)N=C5N1C(=CS5)[CH2-] C20332088
CC(=O)OCC1=C(N2[C@@H]([C@H](C2=O)NC(=O)c3c(cn(n3)C)Br)SC1)C(=O)[O-] C22566339
CC(=O)OCC1=C(N2[C@@H]([C@@H](C2=O)NC(=O)c3c(cn(n3)C)Br)SC1)C(=O)[O-] C22566348
Cc1ccc(cc1)S(=O)(=O)NN/C=C/2\C=CC(=O)C(=C2)S(=O)(=O)[O-] C17063535
Cc1c2c(=O)n(c(=O)n(c2sc1C(=O)[O-])CC(=O)N(C)C)CC(=O)N C34779063
Cc1c2c(=O)n(c(=O)n(c2sc1C(=O)[O-])CC(=O)N3CCCC3)CC(=O)N C34779068
Cc1c2c(=O)n(c(=O)n(c2sc1C(=O)[O-])CC(=O)N)CC(=O)N(C)C C34779092
Cc1c2c(=O)n(c(=O)n(c2sc1C(=O)[O-])CC(=O)N)CC(=O)N3CC3 C34779150
CO/N=C(\c1csc(n1)N)/C(=O)N[C@@H]2[C@@H]3N(C2=O)C(=CCS3)C(=O)[O-] C33957407
c1c(c(sc1Cl)Cl)S(=O)(=O)N[C@H](Cc2cnc[nH]2)C(=O)[O-] C36961386
[H]\N=C\1/C(=C/c2ccc(o2)c3ccc(cc3[N+](=O)[O-])OCC)/C(=O)N=C4N1C(=CS4)[CH2-] C32969734
CO/N=C(\c1csc(n1)N)/C(=O)N[C@H]2[C@@H]3N(C2=O)C(=CCS3)C(=O)[O-] C03871970
c1ccc(cc1)OS(=O)(=O)c2ccc(c(c2)N3CC[NH2+][C@@H](C3)[O-])NS(=O)(=O)[O-] C39482755
CC(C)S(=O)(=O)c1ccc(c(c1[O-])S(=O)(=O)C(C)C)[C@@H](CC=O)NC=O C39498722
C[C@@H]1CC(=O)Oc2c1ccc(c2)OCC(=O)NNC(=O)c3ccc(nn3)[O-] C39617605
C1=CC(=C(C2=C(C=N[C@H]21)O[C@H]3[C@H]([C@H]([C@H]([C@@H](O3)COS(=O)(=O)[O-])O)O)O)Cl)Br C39936938
c1ccc(cc1)n2cc(ccc2=O)C(=O)O[C@@H]3[C@H]([C@H]([C@@H]([C@@H](O3)C(=O)[O-])O)O)O C39936956
c1c(cc(nc1Cl)Cl)SCC(=O)N[C@H]2CN(C2=O)OS(=O)(=O)[O-] C40455237
c1cnccc1CNc2cc(c(cc2S(=O)(=O)[O-])S(=O)(=O)N)Cl C40505810
c1ccc(cc1)n2cc(ccc2=O)C(=O)O[C@H]3[C@@H]([C@H]([C@@H]([C@@H](O3)C(=O)[O-])O)O)O C44699225
COc1ccc(cc1)N2C(=O)/C(=C\NNC(=O)c3ccncc3)/C(=O)N=C2[O-] C17180702
CS(=O)(=O)[N-]c1cccc2c1CCCN2C(=O)C(=O)NCC(=O)NCC#C C51808746
c1ccc2c(c1)c(=O)c(c[nH]2)C(=O)NC/C(=N/c3[nH]nc(n3)c4ccccn4)/[O-] C53527473
CCOC(=O)CCCCC(=O)c1c([nH]c(=O)[nH]1)CSS(=O)(=O)[O-] C02775962
c1c(c(oc1C(=O)[O-])Br)S(=O)(=O)NCCS(=O)(=O)N C55313534
CS(=O)(=O)[N-]c1cccc(c1)C(=O)N[C@@H]2CS(=O)(=O)C[C@@H]2N3CCCC3 C58343981
COc1ccccc1N2C(=O)/C(=C/NNC(=O)c3ccncc3)/C(=NC2=O)[O-] C09318729
C/C(=N/S(=O)(=O)c1ccc(cc1)NC(=O)C(=O)Nc2nncs2)/[O-] C59770811
CCc1c(c([nH]c1C(=O)/C(=C(/NCC)\[S-])/[n+]2cccc(c2)[O-])C)C(=O)C C63440141
c1ccc2c(c1)C(=O)N([C@H](N2)SC/C(=N/c3[nH]ncn3)/[O-])Cc4cccnc4 C63763470
COc1ccccc1N2C(=O)/C(=C/NNC(=O)c3ccncc3)/C(=O)N=C2[O-] C09318729
CCCCN1[C@@H]([C@@H](C(=NC1=O)[O-])N(C)C(=O)C2=C[C@@H](C(=O)N=C2)Cl)N C64117760
CN(CC(=O)Nc1cccc(c1)[N-]S(=O)(=O)C)C(=O)C2=CCC(=O)N=C2 C64423137
COc1cc(c(cc1OC)NC(=O)C[C@]2(CCSC2)C(=O)[O-])C(=O)N C64611559
Cc1cc(n(n1)CCC#N)[N-]S(=O)(=O)c2ccc(cc2)S(=O)(=O)N C66248007
Cc1ccc(cc1C(=O)[O-])S(=O)(=O)Nc2cnn(c2)CC(=O)N(C)C C66585220
c1c(cnc2c1c(=O)[nH]c(n2)[O-])C(=O)NCCc3n[nH]c(=S)n3C4CC4 C67079484
c1ccc(c(c1)/C=C/c2ccc(cc2)c3ccc(cc3)/C=C/c4ccccc4S(=O)(=O)[O-])S(=O)(=O)[O-] C02012701
c1cc(cc(c1)S(=O)(=O)[C@@H]2C[C@@H]([C@@H](C[C@@H]2Cl)C(=O)[O-])C(=O)[O-])[N+](=O)[O-] C06668751
c1ccc(cc1)C2=N/C(=C\c3ccccc3Cl)/C(=O)N2c4cc(ccc4C(=O)[O-])S(=O)(=O)[O-] C08892948
Cn1c(=O)c2c(ccs2)nc1SCC(=O)Nc3cc(cc(c3)C(=O)[O-])C(=O)[O-] C13272366
CCNc1nnc(s1)SCC(=O)Nc2cc(ccc2C(=O)[O-])C(=O)[O-] C13405838
c1ccc(cc1)N/C=C\2/C(=NN(C2=O)c3ccc(cc3)S(=O)(=O)[O-])C(=O)[O-] C13897291
C=CCn1c2ccccc2c(=O)c(c1[O-])C(=O)Nc3cc(ccc3[O-])[N+](=O)[O-] C18106441
Cc1c2c(ncn(c2=O)CC(=O)Nc3ccc(cc3)C(=O)[O-])sc1C(=O)[O-] C19620806
Cc1cc(nc(n1)C)[N-]S(=O)(=O)c2ccc(cc2)NC(=O)/C=C\C(=O)[O-] C19793957
CC(=O)C1=C(C(=O)N([C@@H]1c2cccc(c2)[N+](=O)[O-])c3ccc(cc3)C(=O)[O-])[O-] C19794671
Cc1c2c(nc(=S)n(c2[O-])NC(=O)c3cc(cc(c3)OC)OC)sc1C(=O)[O-] C17092667
c1ccc(c(c1)[N-]S(=O)(=O)c2cccc(c2)C(=O)[O-])n3c(c(cn3)C#N)N C24578225
Cc1cc(c(n1c2ccc(c(c2)C(=O)[O-])Cl)C)/C=C/3\C(=O)N(C(=S)S3)CC(=O)[O-] C27571016
c1cc2c(cc1NC(=O)/C=C/C(=O)[O-])[nH]cc2[C@H](C(=O)[O-])N3CCOCC3 C31812320
Cn1c(=O)c(c(nc1SC)[O-])C(c2ccccn2)c3c(nc(n(c3=O)C)SC)[O-] C16225709
COc1ccc(cc1)n2c(c(c(nc2=S)[O-])[C@@H]3c4ccc(c(c4C(=O)O3)OC)OC)[O-] C02119082
COc1cc(c(cc1OC)[N-]S(=O)(=O)c2ccc3c(c2)sc(n3)[O-])C#N C04689998
CC(=O)C1=C(C(=O)N([C@@H]1c2ccc(cc2)[N+](=O)[O-])c3ccc(cc3)C(=O)[O-])[O-] C08462832
C[C@@H]1CC[C@H]2[C@@]([C@@]13Cc4c(cc5c(c4O3)CN(C5=O)[C@@H](CCC(=O)[O-])C(=O)[O-])O)(CC[C@@H](C2(C)C)O)C C35454872
c1cc(c(cc1)S(=O)(=O)[O-])/C=C\c2ccc(cc2)c3ccc(cc3)/C=C\c4c(cccc4)S(=O)(=O)[O-] C38338224
C[C@@H]1CC[C@H]2[C@@]([C@@]13Cc4c(cc5c(c4O3)CN(C5=O)[C@@H](CCC(=O)[O-])C(=O)[O-])O)(CC[C@H](C2(C)C)O)C C31155002
C[C@@H]1CC[C@@H]2[C@@]([C@@]13Cc4c(cc5c(c4O3)CN(C5=O)[C@@H](CCC(=O)[O-])C(=O)[O-])O)(CCC(=O)C2(C)C)C C31155692
C[C@H]1CC[C@@H]2[C@@]([C@@]13Cc4c(cc5c(c4O3)CN(C5=O)[C@@H](CCC(=O)[O-])C(=O)[O-])O)(CCC(=O)C2(C)C)C C31155697
C[C@@H]1CC[C@H]2[C@@]([C@@]13Cc4c(cc5c(c4O3)CN(C5=O)[C@@H](CCC(=O)[O-])C(=O)[O-])O)(CCC(=O)C2(C)C)C C31155683
C[C@H]1CC[C@H]2[C@@]([C@@]13Cc4c(cc5c(c4O3)CN(C5=O)[C@@H](CCC(=O)[O-])C(=O)[O-])O)(CCC(=O)C2(C)C)C C31155688
C[C@H]1CC[C@H]2[C@@]([C@@]13Cc4c(cc5c(c4O3)CN(C5=O)[C@@H](CCC(=O)[O-])C(=O)[O-])O)(CC[C@H](C2(C)C)O)C C31168572
C[C@@H](C(=O)N[C@H]1[C@@H](C2=C(S1)CCCCC2)C#N)Sc3nc(c(nn3)CCC(=O)[O-])[O-] C39621220
CNC(=O)c1ccc(cc1)S(=O)(=O)[N-]c2cc(c(cc2Cl)C(=O)[O-])OC C13239579
CC1(C(=O)N(C(=O)N1)CCS(=O)(=O)[N-]c2cc(ccc2C(=O)[O-])F)C C13269274
Cc1c(c(nc(n1)SCC(=O)NC(=O)NCC(C)C)[O-])CCC(=O)[O-] C13448656
Cc1ccc(cc1C(=O)[O-])S(=O)(=O)[N-]c2ccc(c(c2)S(=O)(=O)N(C)C)Cl C13348908
Cc1c(c(n(n1)c2ccccc2)[O-])[C@]3([C@@H]4[C@@H](NC3=O)N(C(=NC4=O)[O-])Cc5ccccc5)C(F)(F)F C39272596
Cc1c(c(n(n1)c2ccccc2)[O-])[C@]3([C@@H]4[C@@H](NC3=O)N(C(=NC4=O)[O-])CCc5ccccc5)C(F)(F)F C39969024
C[C@@H]1CC[C@@H]2[C@]([C@@]13Cc4c(cc5c(c4O3)CN(C5=O)[C@@H](CCC(=O)[O-])C(=O)[O-])O)(CCC(=O)C2(C)C)C C43509599
C[C@H]1CC[C@@H]2[C@]([C@@]13Cc4c(cc5c(c4O3)CN(C5=O)[C@@H](CCC(=O)[O-])C(=O)[O-])O)(CCC(=O)C2(C)C)C C43509602
C[C@H](c1[n-]nnn1)NS(=O)(=O)c2cc(ccc2Br)C(=O)[O-] C44929900
C[C@@H](c1[n-]nnn1)NS(=O)(=O)c2ccc(c(c2)C(=O)[O-])Br C44929903
Cc1ccc(cc1C(=O)[O-])S(=O)(=O)[N-]c2cc(ccc2F)n3cnnn3 C47211536
CCCCn1c2ccccc2c(=O)c(c1[O-])/C(=N/c3ncc(s3)[N+](=O)[O-])/[O-] C06783384
Cc1cc(no1)CS(=O)(=O)[N-]c2ccc(cc2C(=O)[O-])Br C50201029
CCCn1c2ccccc2c(=O)c(c1[O-])C(=O)N/N=C(\C)/c3c(=O)c4ccccc4[nH]c3[O-] C13510151
CN(C)C(=O)c1ccc(cc1)[N-]S(=O)(=O)c2ccc(c(c2)C(=O)[O-])F C39670149
c1cc(ccc1[N-]S(=O)(=O)c2ccc(c(c2)C(=O)[O-])Cl)S(=O)(=O)N3CCOCC3 C23424705
CNC(=O)c1ccc(cc1Cl)[N-]S(=O)(=O)c2cc(ccc2OC)C(=O)[O-] C55677366
CS(=O)(=O)[N-]c1ccccc1NC(=O)c2cc3cccc(c3[n-]2)[N+](=O)[O-] C56409829
c1cc(ccc1N2C(=O)/C(=C/c3ccc(c(c3)I)OCC(=O)[O-])/C(=NC2=O)[O-])F C59135181
C[C@@H](C(=O)[O-])Oc1ccc(cc1)/C=C/2\C(=NC(=S)N(C2=O)c3ccccc3F)[O-] C59248956
c1cc(ccc1S(=O)(=O)[N-]c2cc(c(cc2C(=O)[O-])F)F)S(=O)(=O)N3CCOCC3 C60376619
Cc1c(c(c(s1)C2=C3[C@H](N=C2c4cccc(c4)OC)N(C(=NC3=O)[O-])C)[O-])C(=O)OC C63521008
c1cc(ccc1[N-]S(=O)(=O)c2cc(c(cc2Cl)F)C(=O)[O-])n3nccn3 C63877628
CCOc1cc(ccc1O)/C=C/2\C(=O)N(C(=S)S2)[C@@H](CCC(=O)[O-])C(=O)[O-] C01749855
c1ccc2c(c1)C=C(CO2)/C=C\3/C(=O)N(C(=S)S3)[C@H](CC(=O)[O-])C(=O)[O-] C05033156
CC1(C[C@@H]2C[C@](C1)(CN2C(=O)CS[C@@H](CC(=O)[O-])C(=O)[O-])C)C C05413470
c1c(cnc(c1Cl)[C@H](CC(=O)[O-])C(=O)[O-])C(F)(F)F C05753708
CC[C@H](c1ccc(cc1)S(=O)(=O)[O-])[C@H](CC)c2ccc(cc2)S(=O)(=O)[O-] C02019604
c1c(csc1S(=O)(=O)NCCCCCC(=O)[O-])C(=O)[O-] C13299880
c1cc(c(cc1S(=O)(=O)NCCCC(=O)[O-])C(=O)[O-])Cl C13340710
Cn1cc(c2c1cccc2)/C=C\3/C(=O)N(C(=S)S3)[C@@H](CCC(=O)[O-])C(=O)[O-] C13777030
Cn1cccc1/C=C\2/C(=O)N(C(=S)S2)[C@@H](CCC(=O)[O-])C(=O)[O-] C13786461
c1cc(ccc1/C=C\2/C(=O)N(C(=S)S2)CCS(=O)(=O)[O-])OCC(=O)[O-] C16935697
C=CCN1C(=O)/C(=C/c2ccccc2OCC(=O)[O-])/C(=NC1=O)[O-] C19811410
CS(=O)(=O)C1=C(C(=O)N([C@@H]1c2ccc(cc2)Br)CCCC(=O)[O-])[O-] C00858151
COc1ccc(cc1S(=O)(=O)[N-]c2ncccn2)C(=O)[O-] C21812889
c1cc(ccc1C#N)[N-]S(=O)(=O)c2cnn(c2)CC(=O)[O-] C35651665
CCc1cc2c(nc(nc2s1)Cl)N[C@H](CC(=O)[O-])C(=O)[O-] C36277806
c1ccc(c(c1)[N-]S(=O)(=O)CCCC(=O)[O-])n2cncn2 C37041981
c1cc(ccc1OCC(=O)[O-])S(=O)(=O)[N-]c2nccs2 C37420831
Cc1ccc(cc1S(=O)(=O)NCCCC(=O)[O-])/C=C/C(=O)[O-] C02342396
C1=C[C@H](N=C1)/C=C\2/C(=O)N(C(=S)S2)[C@H](CC(=O)[O-])C(=O)[O-] C38567622
C[C@@H](C(C)C)NC(=O)CSc1nc(c(nn1)CCC(=O)[O-])[O-] C13235738
c1cc(c(cc1C(=O)[O-])C(=O)[O-])OCC(=O)[C@H]2C=CC=N2 C13422144
C[C@]12C[C@H](CC(C1)(C)C)N(C2)C(=O)CS[C@@H](CC(=O)[O-])C(=O)[O-] C39949015
CC(C)S(=O)(=O)[N-]c1nnc(s1)SCC(=O)[O-] C41018326
c1c(c(cc(c1NC(=O)COCC(=O)[O-])F)F)C(=O)[O-] C41073136
CCOC(=O)CS(=O)(=O)[N-]c1ccc(s1)C(=O)[O-] C42534313
c1cc(c(cc1C(=O)NCc2[n-]nnn2)F)/C=C/C(=O)[O-] C44883967
CCCn1cc(cc1C(=O)[O-])S(=O)(=O)[N-]c2cc[nH]n2 C48798855
C[C@H](C(=O)[O-])S(=O)(=O)[N-]c1ccccc1n2cncn2 C49048748
CCOC(=O)CS(=O)(=O)[N-]c1ccc(c(c1)C(=O)[O-])F C49061705
CCOC(=O)CCS(=O)(=O)[N-]c1cccc(c1C(=O)[O-])F C49064103
c1cc(ccc1CC(=O)[O-])[N-]S(=O)(=O)C2CCOCC2 C50199345
c1ccc(c(c1)CC(=O)[O-])[N-]S(=O)(=O)c2cccnc2 C53200430
COc1ccc(cc1)[N-]C2=NC(=O)[C@@H](S2)CC(=O)NCC(=O)[O-] C35531108
COc1ccc(cc1)[N-]C2=NC(=O)[C@@H](S2)CC(=O)NCCCC(=O)[O-] C35531178
c1ccc2c(c1)ncc(n2)/C=C\3/C(=O)N(C(=S)S3)[C@@H](CCC(=O)[O-])C(=O)[O-] C54361180
CS(=O)(=O)[N-]c1nc(cs1)CC(=O)N[C@@H](C2CC2)C(=O)[O-] C54501357
c1ccc(c(c1)/C=C/2\C(=O)N(C(=S)S2)[C@H](CC(=O)[O-])C(=O)[O-])F C32707986
c1cc(ccc1[N-]S(=O)(=O)CCC(=O)[O-])N2CCCC2 C37055502
c1cc(ccc1C(=O)CCC(=O)[O-])S(=O)(=O)NCC(=O)[O-] C58017834
Cc1c(c(nc(n1)[O-])SC)C(=O)N(C)C[C@@H](C)C(=O)[O-] C42699726
CC[C@@H](C(=O)[O-])N(C)C(=O)c1c(nc(nc1SC)[O-])C C44613368
COc1ccc(cc1C(=O)[O-])S(=O)(=O)[N-]c2cnoc2 C60393548
c1conc1[N-]S(=O)(=O)c2cc(cnc2)/C=C/C(=O)[O-] C61684582
c1conc1[N-]S(=O)(=O)c2cc(n(c2)C3CC3)C(=O)[O-] C61685353
CC(C)n1cc(cc1C(=O)[O-])S(=O)(=O)[N-]c2ccon2 C61685355
Cc1c(nnn1c2ccc(cc2)CC(=O)[O-])CCC(=O)[O-] C62219087
Cc1c(c(=O)c2cc(ccc2n1C)CC(=O)[O-])CCC(=O)[O-] C62713799
CS(=O)(=O)CCS(=O)(=O)[N-]c1cc(c(cc1F)F)C(=O)[O-] C63142525
CCOCCS(=O)(=O)[N-]c1ccc(cc1O)C(=O)[O-] C63153724
CN(C)C(=O)c1cccc(c1)[N-]S(=O)(=O)c2cc(cs2)C(=O)[O-] C25369295
C[C@@H](CCC(=O)OC)[C@H]1CC[C@@H]2[C@@]1([C@H](C[C@@H]3[C@@H]2C(=O)C[C@H]4[C@@]3(CC[C@H](C4)C(=O)[O-])C)C(=O)[O-])C C04293050
C[C@@H](CCC(=O)OC)[C@H]1CC[C@H]2[C@@]1([C@H](C[C@@H]3[C@@H]2C(=O)C[C@H]4[C@@]3(CC[C@H](C4)C(=O)[O-])C)C(=O)[O-])C C04293051
CCCCSc1nnc(s1)SCC(=O)Nc2cc(cc(c2)C(=O)[O-])C(=O)[O-] C13094347
c1cc(cc(c1)C(=O)[O-])CSc2nc3cc(ccc3c(=O)n2CCC(=O)[O-])Cl C13234079
CCN(CC)S(=O)(=O)c1ccc(c(c1)C(=O)[O-])Oc2cc(ccc2C)C(=O)[O-] C13278221
c1ccc(c(c1)[C@H](CC(=O)[O-])NS(=O)(=O)c2cc(c(cc2Cl)Cl)C(=O)[O-])Cl C13342978
c1ccc(cc1)[C@H](C(=O)[O-])N2C(=O)/C(=C/c3cccc(c3)OCC(=O)[O-])/SC2=S C16930253
c1ccc(cc1)[C@H](C(=O)[O-])N2C(=O)/C(=C/c3cccc(c3)OCCC(=O)[O-])/SC2=S C16930290
c1ccc(cc1)[C@@H](C(=O)[O-])N2C(=O)/C(=C/c3ccccc3OCC(=O)[O-])/SC2=S C16930301
CN(c1ccccc1C(=O)[O-])C2=NC(=O)/C(=C/c3ccc(cc3)OCC(=O)[O-])/S2 C16933834
c1ccc(cc1)/C=C/C(=O)C2=C(C(=O)N([C@H]2c3cccc(c3)F)CCCCCC(=O)[O-])[O-] C19790218
c1ccc(cc1)/C=C/C(=O)C2=C(C(=O)N([C@@H]2c3cccc(c3)F)CCCCCC(=O)[O-])[O-] C19790219
c1cc(ccc1/C=C/2\C(=O)N=C(S2)[N-]c3ccc(cc3)F)OCCC(=O)[O-] C16908053
CCOC(=O)c1ccc(cc1)[N-]C2=NC(=O)/C(=C\c3cccc(c3)OCC(=O)[O-])/S2 C16909750
CCOC(=O)c1ccc(cc1)[N-]C2=NC(=O)/C(=C\c3ccccc3OCC(=O)[O-])/S2 C16910020
COC(=O)c1ccccc1[N-]C2=NC(=O)/C(=C\c3ccccc3OCCC(=O)[O-])/S2 C16911825
COc1cc(ccc1OCCC(=O)[O-])/C=C/2\C(=O)N=C(S2)[N-]c3cccc(c3)Cl C16912298
CC[C@H](C(=O)[O-])Oc1ccc(cc1OC)/C=C/2\C(=O)N=C(S2)[N-]c3ccc(cc3)C(=O)C C16913246
CC[C@@H](C(=O)[O-])Oc1ccc(cc1OC)/C=C/2\C(=O)N=C(S2)[N-]c3ccc(cc3)C(=O)C C16913250
COc1cc(ccc1OCC(=O)[O-])/C=C/2\C(=O)N=C(S2)[N-]c3ccc(cc3)Br C16915528
COc1ccc(cc1S(=O)(=O)Nc2ccc(cc2C(=O)[O-])F)/C=C/C(=O)[O-] C32596907
CC1=C([C@H](N2C(=CSC2=N1)C=C([O-])[O-])c3cccs3)C(=O)OCCOC C35673785
Cc1cccc(c1)[C@@H]2C(=C(N=C3N2C(=CS3)C=C([O-])[O-])C)C(=O)OCCOC C36048177
COC(=O)c1ccc(cc1)[C@@H]2C(=C(C(=O)N2c3cc(ccc3Cl)C(=O)[O-])[O-])C(=O)C4CC4 C13276785
Cc1ccc(cc1N2[C@@H](C(=C(C2=O)[O-])C(=O)C3CC3)c4ccc(cc4)OC(F)F)C(=O)[O-] C13277394
Cc1ccc(cc1N2[C@H](C(=C(C2=O)[O-])C(=O)C3CC3)c4ccc(cc4)OC(F)F)C(=O)[O-] C13277393
Cc1ccc(cc1N2[C@H](C(=C(C2=O)[O-])C(=O)C3CC3)c4cccc(c4)OCC=C)C(=O)[O-] C13277501
c1c(cc(cc1C(F)(F)F)NC(=O)CSc2nc(c(nn2)CCC(=O)[O-])[O-])C(F)(F)F C13092626
Cc1cc(ccc1NC(=O)CSc2nc(c(nn2)CCC(=O)[O-])[O-])I C13092644
Cc1cc(ccc1NC(=O)CSc2nc(c(nn2)CCC(=O)[O-])[O-])Br C13093019
c1ccc(c(c1)[C@H]2C(=C(C(=O)N2c3cccc(c3)C(=O)[O-])[O-])C(=O)c4ccc(cc4)F)OCC#N C13213267
c1cc(cc(c1)Cl)[N-]S(=O)(=O)c2ccc(cc2)NS(=O)(=O)c3ccc(c(c3)C(=O)[O-])F C13362367
c1ccc(c(c1)c2ccc(o2)/C=C\3/C(=O)N(C(=S)S3)[C@H](CCC(=O)[O-])C(=O)[O-])Cl C40567413
CCCCN(c1nnc(s1)[S-])S(=O)(=O)c2cc(ccc2C)C(=O)[O-] C13252140
CCO/C(=C/1\C(=O)/C(=C/c2ccccc2OCC(=O)[O-])/S\C1=N/c3ccccc3)/[O-] C49590502
CCCCN/C(=C(\C#N)/C(=O)c1ccc(cc1)[N-]S(=O)(=O)c2ccccc2)/[O-] C51007582
CC[C@H](C(=O)[O-])Oc1ccc(cc1)/C=C\2/C(=O)N=C(S2)[N-]c3ccc(cc3)O C16907712
Cc1cc(ccc1[N-]C2=NC(=O)/C(=C\c3cccc(c3)OCCC(=O)[O-])/S2)O C16908336
C[C@@H](C(=O)[O-])Oc1cccc(c1)/C=C/2\C(=O)N=C(S2)[N-]c3ccccc3OC C16909405
C[C@@H](C(=O)[O-])Oc1ccccc1/C=C/2\C(=O)N=C(S2)[N-]c3ccccc3OC C16910531
C[C@H](C(=O)[O-])Oc1ccccc1/C=C/2\C(=O)N=C(S2)[N-]c3ccccc3OC C16910534
Cc1ccc(c(c1)[N-]C2=NC(=O)/C(=C\c3ccc(c(c3)OC)O[C@H](C)C(=O)[O-])/S2)O C16914697
Cc1ccccc1[N-]C2=NC(=O)/C(=C\c3ccc(c(c3)OC)OCC(=O)[O-])/S2 C16915413
Cc1c(c(n(n1)C)C)CCCN(C)c2ccc(cc2C(=O)[O-])[N-]S(=O)(=O)c3cccs3 C32962267
CCO/C(=C/1\C(=O)/C(=C/c2ccc(cc2)OCC(=O)[O-])/S\C1=N/c3ccccc3)/[O-] C49590499
Cc1ccc(c(c1)Cl)S(=O)(=O)[N-]c2cc(c(cc2C(=O)[O-])OC(F)F)OC C60060017
c1cc(c(cc1S(=O)(=O)[N-]c2cc(cc(c2)Cl)Cl)F)OCCCC(=O)[O-] C60353715
Cc1cc(sc1C(=O)[O-])S(=O)(=O)[N-]c2ccccc2S[C@@H](C)CC#N C66813920
Cc1cc(sc1C(=O)[O-])S(=O)(=O)[N-]c2ccccc2S[C@H](C)CC#N C66813922
CCCc1nnc(n1C/C(=N/c2[nH]nc(n2)c3ccc(cc3)C(C)(C)C)/[O-])[S-] C67511098
Cc1ccc(c(c1)Br)c2ccc(o2)/C=C/3\C(=O)N(C(=S)S3)[C@H](CC(=O)[O-])C(=O)[O-] C08818983
c1cc(c(c(c1)Cl)Cl)c2ccc(o2)/C=C\3/C(=O)N(C(=S)S3)[C@@H](CCC(=O)[O-])C(=O)[O-] C10232843
CCN(CC)S(=O)(=O)c1ccc(c(c1)C(=O)[O-])Oc2ccc3c(c2)occ3CC(=O)[O-] C13273737
COc1cc(ccc1Oc2cnn(c(=O)c2Cl)c3ccc(cc3)C(=O)[O-])/C=C/C(=O)[O-] C13273820
c1cc(ccc1C(=O)Nc2cc(ccc2C(=O)[O-])C(=O)[O-])OCc3cscn3 C13392420
c1ccc(c(c1)Cn2cc(cn2)C(=O)Nc3cc(ccc3C(=O)[O-])C(=O)[O-])Cl C13392463
COc1cccc(c1OC(F)F)/C=C/C(=O)Nc2cc(ccc2C(=O)[O-])C(=O)[O-] C13392471
CSc1ccc(c(c1)C(=O)Nc2cc(ccc2C(=O)[O-])C(=O)[O-])[N+](=O)[O-] C13392474
c1ccc2c(c1)CCN(C2)S(=O)(=O)c3cccc(c3)C(=O)Nc4cc(cc(c4)C(=O)[O-])C(=O)[O-] C13426317
Cc1cccc(c1)N2C(=O)[C@H](SC2=O)CC(=O)Nc3cc(ccc3C(=O)[O-])C(=O)[O-] C16923177
Cc1ccc(cc1N2C(=O)/C(=C/c3ccc(cc3)O[C@H](C)C(=O)[O-])/SC2=S)C(=O)[O-] C16930383
CN(c1ccccc1C(=O)[O-])C2=NC(=O)/C(=C/c3cccc(c3)OCCC(=O)[O-])/S2 C16933863
CCCCCCn1c2ccccc2c(=O)c(c1[O-])/C(=N/c3ncc(s3)[N+](=O)[O-])/[O-] C04588962
CCOc1ccc(cc1)N2C(=O)/C(=C/c3ccc(o3)c4cccc(c4)C(=O)[O-])/C(=NC2=O)[O-] C19644418
CCc1cc(c(cc1OCC(=O)[O-])[O-])C(=O)Cc2nc3ccccc3s2 C19898910
c1ccc(c(c1)[N-]C2=NC(=O)/C(=C\c3ccc(cc3)OCC(=O)[O-])/S2)F C16906611
c1cc(cc(c1)F)[N-]C2=NC(=O)/C(=C\c3ccc(cc3)OCC(=O)[O-])/S2 C16906613
CC(=O)c1ccc(cc1)[N-]C2=NC(=O)/C(=C\c3ccccc3OCC(=O)[O-])/S2 C16910010
c1ccc(c(c1)/C=C/2\C(=O)N=C(S2)[N-]c3ccc(cc3)F)OCC(=O)[O-] C20429134
COc1cc(ccc1OCCC(=O)[O-])/C=C/2\C(=O)N=C(S2)[N-]c3ccc(cc3)F C16912292
COC(=O)c1ccc(cc1)[N-]S(=O)(=O)c2cc(ccc2Cl)C(=O)[O-] C25229535
CCc1ccccc1N2C(=O)/C(=C\c3ccc(c(c3)Cl)OCC(=O)[O-])/C(=NC2=S)[O-] C16162433
CC1=C([C@H](N2C(=CSC2=N1)C=C([O-])[O-])c3cc(cc(c3)OC)OC)C(=O)OCCOC C35674938
Cc1ccc(cc1)[C@@H]2C(=C(N=C3N2C(=CS3)C=C([O-])[O-])C)C(=O)OCCOC C36048651
CC1=C([C@H](N2C(=CSC2=N1)C=C([O-])[O-])c3cc(cc(c3)OC)OC)C(=O)OC C36048846
c1cc(c(cc1[N-]S(=O)(=O)c2ccc(c(c2)C(=O)[O-])F)Cl)OC(F)F C36447065
C=CCOc1ccccc1[C@H]2C(=C(C(=O)N2c3cccc(c3)C(=O)[O-])[O-])C(=O)C4CC4 C13276013
Cc1ccc(cc1N2[C@@H](C(=C(C2=O)[O-])C(=O)C3CC3)c4cccc(c4)[N+](=O)[O-])C(=O)[O-] C13277356
Cc1ccc(cc1N2[C@H](C(=C(C2=O)[O-])C(=O)C3CC3)c4ccc(c(c4)[N+](=O)[O-])C)C(=O)[O-] C13277465
Cc1c(c(nc(n1)S[C@H](C)C(=O)NCCC2=CCCCC2)[O-])CCC(=O)[O-] C13448631
COC(=O)c1ccc(c(c1)[N-]S(=O)(=O)c2ccc(cc2)CCC(=O)[O-])Cl C13079266
c1ccc(c(c1)[C@@H]2C(=C(C(=O)N2c3ccc(cc3)CC(=O)[O-])[O-])C(=O)c4cccs4)F C13194784
COC(=O)c1ccc(cc1)[C@H]2C(=C(C(=O)N2c3cccc(c3)C(=O)[O-])[O-])C(=O)c4ccco4 C13214065
Cc1ccc(cc1N2[C@H](C(=C(C2=O)[O-])C(=O)c3ccco3)c4cccc(c4OC)OC)C(=O)[O-] C13216090
c1ccc(c(c1)[C@H]2C(=C(C(=O)N2c3ccc(cc3)CC(=O)[O-])[O-])C(=O)c4ccc(cc4)F)[N+](=O)[O-] C13217142
Cc1c(c(sc1C(=O)OC)S(=O)(=O)[N-]c2cc(ccc2Cl)C(=O)[O-])C(=O)OC C13340902
Cn1cnnc1Sc2ccc(cc2[N-]S(=O)(=O)c3cc(ccc3OC)C(=O)[O-])Cl C13361150
COC(=O)c1cc(cc(c1)S(=O)(=O)[N-]c2cc(ccc2Cl)C(=O)[O-])C(=O)OC C13262841
COc1cc(ccc1S(=O)(=O)[N-]c2ccc(cc2C(=O)[O-])F)[N+](=O)[O-] C42122818
c1cc(cc(c1)S(=O)(=O)[N-]c2cc(ccc2n3cccn3)C(F)(F)F)C(=O)[O-] C24193268
c1cc(c(cc1[N-]S(=O)(=O)c2cc(cs2)C(=O)[O-])Cl)OC(F)F C15243994
CCc1ccc(cc1S(=O)(=O)[N-]c2ccc(c(c2)[N+](=O)[O-])F)C(=O)[O-] C45945507
Cc1c(c(sc1C(=O)OC)S(=O)(=O)[N-]c2ccc3c(c2)nc4n3CCCCC4)C(=O)[O-] C23994620
COC(=O)c1cc(ccc1S(=O)(=O)[N-]c2cc3c(cc2C(=O)[O-])OCCCO3)Br C39679188
Cc1cc(n2c(n1)nc(n2)/N=C(/CSc3nc(c(c(n3)[O-])Cc4ccccc4)C)\[O-])C C32522728
CS(=O)(=O)[N-]c1ccc(cc1)OC(=O)c2cc3cccc(c3[n-]2)[N+](=O)[O-] C54739412
c1cc(ccc1/N=C/c2cc(ccc2[O-])[N+](=O)[O-])S(=O)(=O)[N-]c3nccs3 C38167247
Cc1cc(cc(c1)N2C(=O)/C(=C/c3cc(c(c(c3)OC)OCC(=O)[O-])CC=C)/C(=NC2=O)[O-])C C59248256
Cc1ccc(cc1/N=C/c2cc(c(c(c2)OC)OCC(=O)[O-])CC=C)C(=O)[O-] C59678283
COc1ccc(cc1)N2C(=O)/C(=C/c3cc(c(c(c3)Cl)OCC(=O)[O-])Cl)/C(=O)N=C2[O-] C18272093
C[C@]12CC[C@H]3[C@H]([C@@H]1CC[C@@H]2OC(=O)CCC(=O)NCC(C)(C)[C@H](C(=O)[O-])O)CCC4=CC(=O)CC[C@]34C C12877863
CCC(C)(C)C1CCC(CC1)NC(=O)CSc2nc3cc(ccc3c(=O)n2CCO)C(=O)[O-] C13046563
C[C@@H](C(=O)Nc1ccccc1OC(F)F)Sc2nc3cc(ccc3c(=O)n2CCO)C(=O)[O-] C13046895
CC(C)[C@@H](c1cccs1)NC(=O)CSc2nc3cc(ccc3c(=O)n2CCO)C(=O)[O-] C13047093
Cc1cccc(c1)OCC(=O)N/N=C(\C)/c2ccc(cc2)S(=O)(=O)NCc3ccc(cc3)C(=O)[O-] C13066531
C/C(=N\NC(=O)COc1cccc(c1)F)/c2ccc(cc2)S(=O)(=O)NCc3ccc(cc3)C(=O)[O-] C13066533
C=CCn1c(=O)c2ccc(cc2nc1SCC(=O)NC(=O)NCCc3cccs3)C(=O)[O-] C13199903
Cc1cc(cc(c1C)S(=O)(=O)Nc2c(c3c(s2)CCCC3)C(=O)NCCCOC)C(=O)[O-] C13247768
c1cc(ccc1c2csc(n2)NC(=O)CCCNS(=O)(=O)c3ccc(cc3)C(=O)[O-])F C13256554
c1cc(ccc1C(=O)[O-])S(=O)(=O)NCCCC(=O)Nc2nc(cs2)c3ccc(s3)Cl C13256593
Cc1ccc(cc1S(=O)(=O)NCCNc2ccc(cc2[N+](=O)[O-])C(F)(F)F)C(=O)[O-] C13310834
c1cc(sc1)S(=O)(=O)Nc2ccc(cc2)C(=O)N/N=C/c3ccc(cc3)OCC(=O)[O-] C13352232
CC(C)CCOc1ccc(cc1)C(=O)NNS(=O)(=O)c2cc(ccc2OC)/C=C/C(=O)[O-] C13367928
Cc1cc(c(cc1Cl)C(C)C)OCC(=O)Nc2ccc(cc2)S(=O)(=O)NCCC(=O)[O-] C13394689
c1ccc(cc1)c2ccccc2OCC(=O)Nc3ccc(cc3)S(=O)(=O)NCCC(=O)[O-] C13395187
c1cc(sc1)CCNc2nnc(s2)SCC(=O)Nc3ccc(cc3)/C=C/C(=O)[O-] C13407639
Cc1c(nc(s1)NC(=O)CCCNS(=O)(=O)c2ccc(cc2)C(=O)[O-])c3ccc(c(c3)F)F C13411372
CCCOc1ccc(cc1NC(=O)CSc2[nH]c(=O)c(c(n2)C)CCC(=O)[O-])C(F)(F)F C13448179
CCCC1=C([C@H](NC(=S)N1)c2cc(cc(c2OCC(=O)[O-])OC)Cl)C(=O)OCC C16448539
c1ccc(c(c1)/C=C\2/C(=O)N(C(=S)S2)CCCC(=O)Nc3ccc(c(c3)C(=O)[O-])O)OC(F)F C16922732
CCOc1ccc(cc1)[C@H]2C(=C(NC(=C2C(=O)OC)[O-])SCC(=O)Nc3c(cc(cc3C)C)C)C#N C20065480
CCOc1ccccc1NC(=O)CCc2c(nc3nc(nn3c2[O-])NCc4ccccc4)C C21803997
CCCC(=O)c1c(c(c(c(c1OC)C)O)C[C@]2(C(=O)C(C(=O)C(=C2[O-])C)C(=O)[C@H](C)CC)C)O C08465495
CCOc1ccccc1NC(=O)CSc2nc(cc(n2)[O-])CC(=O)NCc3ccccc3 C22629182
Cc1ccc(cc1)CNC(=O)CSc2nc(cc(n2)[O-])CC(=O)NCc3cccs3 C22629420
Cc1c(c(nc(n1)SC)[O-])CCC(=O)NCCNc2c(cc(cn2)C(F)(F)F)Cl C24602181
c1cc(oc1)/C=C/2\C(=O)N(C(=S)S2)CCCCCC(=O)Nc3ccc(c(c3)O)C(=O)[O-] C28296905
CCOC(=O)c1c(csc1NC(=O)CSc2nc(c(c(n2)[O-])CCO)C)c3ccccc3 C32522915
CCCNC(=O)C[NH+]1CCN(CC1)c2ccc(cc2C(=O)[O-])[N-]S(=O)(=O)c3ccc(cc3)C C33253171
CCCNC(=O)C[NH+]1CCN(CC1)c2ccc(cc2[N-]S(=O)(=O)c3ccc(cc3)C)C(=O)[O-] C33253271
CCCCNC(=O)C[NH+]1CCN(CC1)c2ccc(c(c2)C(=O)[O-])[N-]S(=O)(=O)c3ccccc3 C33259880
CCCCN/C(=N/S(=O)(=O)c1ccc(cc1)NC(=O)c2cc3ccccc3cc2OC(=O)C)/[O-] C33789688
COc1ccc(nn1)[N-]S(=O)(=O)c2ccc(cc2)NC(=S)NC(=O)/C=C/c3ccccc3 C04184952
CCCCOc1ccc(cc1OC)C(=O)NNC(=O)Cn2c(nnc2[S-])c3cccs3 C12695619
Cc1cc(ccc1OCc2nc([nH]n2)SCC(=O)Nc3ccc(cc3)CC(=O)[O-])Cl C13244193
C[C@H](Cn1c(=O)c2ccc(cc2nc1SCC(=O)N[C@@H](c3cccs3)C(C)C)C(=O)[O-])O C13052591
C[C@@H](Cn1c(=O)c2ccc(cc2nc1SCC(=O)N[C@@H](c3cccs3)C(C)C)C(=O)[O-])O C13052592
CCCCOc1ccc(cc1C)C(=O)C2=C(C(=O)N([C@H]2c3ccc(c(c3)OCC)O)CCCO)[O-] C40052224
COc1cc(ccc1O)[C@H]2C(=C(C(=O)N2CCCO)[O-])C(=O)c3ccc(cc3)OCc4ccc(cc4)Cl C40055147
CCCCOc1ccc(cc1)C(=O)C2=C(C(=O)N([C@@H]2c3ccc(c(c3)OCC)O)CCOCCO)[O-] C40078382
CCOc1cc(ccc1O)[C@@H]2C(=C(C(=O)N2CCOCCO)[O-])C(=O)c3ccc(cc3)OC(C)C C40079050
CCOc1cc(ccc1O)[C@H]2C(=C(C(=O)N2CCOCCO)[O-])C(=O)c3ccc4c(c3)C[C@@H](O4)C C40094949
CCOc1cc(ccc1O)[C@H]2C(=C(C(=O)N2CCO)[O-])C(=O)c3cccc(c3)OCc4ccccc4Cl C40102869
CCOc1cc(ccc1O)[C@H]2C(=C(C(=O)N2CCO)[O-])C(=O)c3ccc(cc3)OCc4ccc(cc4)Cl C40109739
COc1cccc(c1)Oc2ccc(cn2)CNC(=O)NCCS(=O)(=O)[N-]c3ccccc3 C58201327
Cc1cc(nc(n1)N/C(=N/S(=O)(=O)c2ccccc2Cl)/[O-])N(C)NC(=S)SCC=C C20353404
CCn1c(nnc1SCC(=O)Nc2ccc(cc2)C(=O)[O-])CCNC(=O)c3ccc(cc3)Cl C59179273
Cc1cc(ccc1OCCCC(=O)[O-])S(=O)(=O)NNc2c(cc(cn2)C(F)(F)F)Cl C62613678
CCCNC(=O)CN1CCN(CC1)c2ccc(cc2C(=O)[O-])NS(=O)(=O)c3cc(ccc3C)F C33253179
Cc1ccc(cc1)NC(=O)CN2CCN(CC2)/C(=N/c3cccc(c3)C(=O)[O-])/NCCCOC C46021909
Cn1c2ccc(cc2/c(=N/NS(=O)(=O)C)/cc1c3ccccc3)S(=O)(=O)[O-] C01568753
c1ccc2cc3c(cc2c1)OC[C@@H](O3)C(=O)N/N=C/c4ccc(o4)S(=O)(=O)[O-] C04724306
C[C@@]12CCC(=O)C=C1CC[C@@H]3[C@@H]2[C@@H](C[C@@]4([C@@H]3CC[C@@]4(C(=O)COS(=O)(=O)[O-])O)C)O C04095938
c1ccc2cc3c(cc2c1)OC[C@H](O3)C(=O)N/N=C\c4ccc(o4)S(=O)(=O)[O-] C12362640
Cc1c(c2c(o1)ncn(c2=O)CC(=O)NC(=O)Nc3ccccc3F)C(=O)[O-] C13057237
Cc1c(c2c(o1)ncn(c2=O)CC(=O)Nc3cccc(c3)N4CCCC4=O)C(=O)[O-] C13057816
C[C@@]12CCC(=O)C=C1CC[C@H]3[C@H]2C(=O)C[C@@]4([C@@H]3CC[C@]4(C(=O)COS(=O)(=O)[O-])O)C C16968683
[H]\N=C\1/C(=C\c2cc(n(c2C)c3cc(c(cc3OC)OC)Cl)C)/C(=O)N=C4N1C(=CS4)[CH2-] C20037493
[H]\N=C\1/C(=C\c2cc(n(c2C)c3cc(ccc3OC)OC)C)/C(=O)N=C4N1C(=CS4)[CH2-] C20391465
Cn1cc(c(n1)C(=O)Nc2cccc(c2)S(=O)(=O)N3CCOCC3)C(=O)[O-] C20614549
[H]/[S+]=c/1\nc(c(c(n1C)[O-])C2=[NH+]c3ccccc3S[C@@H]([C@@H-]2)c4cc(c(c(c4)OC)O)OC)[O-] C20899226
c1c(c(=O)[nH]c(n1)[O-])S(=O)(=O)N[C@H]2CCCC[C@@H]2N3C(=O)CSC3=O C28284040
c1c(c(=O)[nH]c(n1)[O-])S(=O)(=O)N[C@@H]2CCCC[C@@H]2N3C(=O)CSC3=O C28284043
C[C@@]1([C@H](N(C(=NC1=O)[O-])[C@H]2C[C@H]([C@H](O2)CO)N=[N+]=[N-])OC)I C17211398
c1ccc(c(c1)C(=O)N2CCOCC2)[N-]S(=O)(=O)c3c[nH]c(=O)[nH]c3=O C33330700
c1cc(ccc1c2ccnc3c2C=C[C@@H]4[C@H]3[NH+]=CC=C4c5ccc(cc5)S(=O)(=O)[O-])S(=O)(=O)[O-] C35193826
c1cc(ccc1c2ccnc3c2C=C[C@H]4[C@H]3[NH+]=CC=C4c5ccc(cc5)S(=O)(=O)[O-])S(=O)(=O)[O-] C35193828
c1cc2c(cc1S(=O)(=O)N3CCC(CC3)C(=O)Nc4[n-]ncn4)OCCO2 C23143099
C[C@H](C(=O)N[C@@H]1CCS(=O)(=O)C1)Sc2c3c(nc[n-]3)nc(n2)Cl C08992924
c1cc(c(cc1S(=O)(=O)N2CCC(CC2)C(=O)[O-])[N+](=O)[O-])N3CCC(CC3)O C08855470
c1cc(cc(c1)S(=O)(=O)N2CCOCC2)N/N=C\3/C(=O)NC(=S)N=C3[O-] C09090390
CCN1C(=O)C=C(/C(=N\Nc2ccc3ccccc3c2S(=O)(=O)[O-])/C1=O)C C38171562
[H]/N=C\1/C(=N\Nc2cc(c(cc2Cl)S(=O)(=O)[O-])Cl)/C(=NN1c3ccccc3)C C33940343
CC\1=NN(C(=O)/C1=N\Nc2ccc(cc2)Cl)c3ccc(cc3)S(=O)(=O)[O-] C22017926
c1cc(c(cc1S(=O)(=O)N2CCN(CC2)CC(=O)N3CCOCC3)C(=O)[O-])O C13199664
c1cc(c(cc1S(=O)(=O)N)Br)[N-]S(=O)(=O)N2CCOCC2 C40384492
c1ccc(cc1)C[C@@]2([C@H]3[C@@H]([C@@H](N2)c4cc5ccccc5o4)C(=O)NC3=O)C(=O)[O-] C33914882
Cc1cc(no1)NC(=O)CN2CCN(CC2)C(=O)c3ccc4c(c3)nc(=S)[nH]c4[O-] C46811311
c1cc(c(nc1)n2cncn2)CNC(=O)c3ccc4c(c3)nc(=S)[nH]c4[O-] C47122409
CC(=O)N[C@@]1(C2=C(NC(=O)N(C2=NC1=O)Cc3ccncc3)[O-])C(F)(F)F C05321616
c1c2cc3c(cc2[nH]c(=O)c1/C=C\4/C(=O)N(C(=S)S4)CCC(=O)[O-])OCCO3 C51330780
C/C(=N/S(=O)(=O)c1ccc(cc1)NC(=O)c2ccc(cc2)n3cnnn3)/[O-] C20427211
Cc1ccc(c(c1)F)N2C[C@@H](CC2=O)/C(=N/c3[nH]nc(n3)S(=O)(=O)C)/[O-] C58157331
c1cc(cc(c1)[N+](=O)[O-])[C@H]2C(=C(N3C(=O)[C@@H](SC3=C2C#N)CC(=O)[O-])N)C#N C59293823
CC(=O)Nc1nnc(s1)S(=O)(=O)[N-]c2ccc3c(c2)N(CC3)C(=O)C C40664430
CC(=O)Nc1nnc(s1)S(=O)(=O)[N-]c2cccc3c2OCC(=O)N3C C40668644
Cc1c2c(ncn(c2=O)[C@@H](C)C(=O)Nc3c(cnn3C)C#N)sc1C(=O)[O-] C16893207
Cc1c(c(n(n1)C)C)S(=O)(=O)/N=C(/c2ccc([nH]c2=O)c3ccco3)\[O-] C62674636
Cn1cc(c2c1cccc2)C/C(=C(\C#N)/C(=O)c3c(n(c(=O)n(c3=O)C)C)N)/[O-] C62676180
c1cc2c(cc1[N-]S(=O)(=O)C3=CN=C(C3)C(=O)N4CCCC4)NC(=O)CO2 C64070225
CN1C(=O)/C(=C\2/C[C@@H](NN2)c3cc(c(c(c3)OC)OC)OC)/C(=O)N=C1[O-] C08971045
CC(=O)N(C)CCc1cc2c(c(c1/C=C\3/C(=O)NC(=O)N=C3[O-])OC)OCO2 C09058949
c1cc(ccc1CN2CN[C@@H]3[C@@H]2C(=O)N/C(=N/Cc4ccncc4)/N=C3[O-])F C39557658
CN(C/C(=N/c1[nH]nc(n1)c2ccccn2)/[O-])C3=NS(=O)(=O)c4c3cccc4 C65880243
Cc1c(c(n(n1)C)C)S(=O)(=O)/N=C(/c2cccc(c2)N3CCNC3=O)\[O-] C66003009
CCn1cc(cn1)S(=O)(=O)[N-]c2ccc(cc2)n3c4c(cn3)c(=O)[nH]cn4 C66579599
CC(C)n1c(n[nH]c1=S)CNC(=O)c2ccc3c(c2)nc(=S)[nH]c3[O-] C66650162
c1cc(c(cc1S(=O)(=O)/N=C(/Cn2c3c(cn2)c(=O)[nH]cn3)\[O-])C#N)F C66736214
C[C@@H]1CN(CC(O1)(C)C)C(=O)c2cc(ccc2[N-]S(=O)(=O)C)NC(=O)C C67045581
Cc1c(c2ncccn2n1)C(=O)NNC(=O)c3c(cn(n3)c4ccccc4)[O-] C67287628
CCc1cc(=O)oc2c1ccc(c2C)OCC(=O)NCC(=O)NCC(=O)[O-] C02146650
CCOC(=O)CNS(=O)(=O)c1ccc2c(c1)c(=O)c(c[nH]2)C(=O)[O-] C03907408
C1C(=O)N(C(=S)S1)NC(=S)SCCCS(=O)(=O)[O-] C03156388
Cc1ccc(c(c1)OCC(=O)N/N=C/c2ccc(o2)S(=O)(=O)[O-])C C06282116
c1cc(cc(c1)Br)N2C(=O)[C@H](C(=O)N=C2S)/C=N/CC(=O)NCC(=O)[O-] C09329332
Cc1cc(cc(c1C)S(=O)(=O)NNC(=O)C(=O)NC2CC2)C(=O)[O-] C13031686
c1cc2c(cc1C(=O)[O-])nc(n(c2=O)CCO)SCC(=O)N3CCOCC3 C13045298
Cc1cccc(c1NC(=O)Cn2cc(ccc2=O)S(=O)(=O)N(C)C)C(=O)[O-] C13276530
CCCNC(=O)c1c(cnn1C)NC(=O)[C@H]2[C@@H]3CC[C@H]([C@@H]2C(=O)[O-])O3 C13960331
CNC(=S)N1CCN(CC1)CC/N=C/c2c([nH]c(=S)[nH]c2=O)[O-] C02593728
Cc1ccc(cn1)C(=O)N(C)CCCNC(=O)c2nc3ccccc3c(n2)[O-] C22471633
CNC(=O)[C@@H]1CN(CCN1/C(=C/C(=O)OC)/[O-])Cc2nc3ccccc3s2 C24890825
COc1cc(ccc1O)[C@@H]2C(=C(C(=O)N2CCO)[O-])C(=O)c3ccco3 C08764318
Cn1c2ccccc2c(=O)c(c1[O-])C(=O)NNC(=O)CCC(=O)OC C06505131
Cn1cccc1/C=C/2\C(=O)N(C(=S)S2)[C@@H](CCC(=O)N)C(=O)[O-] C27229744
c1cc(ccc1CCC(=O)Nc2[n-]ncn2)S(=O)(=O)N3CCOCC3 C06415107
c1c(c(sc1Cl)Cl)S(=O)(=O)NCC(=O)NCC(=O)[O-] C35095000
Cn1c2ccccc2c(c1C(=O)[O-])[C@H](C(=O)[O-])[NH+]3CCN(CC3)CC(=O)N(C)C C36365389
CS(=O)(=O)c1ccc(cc1)CNC(=O)c2cc(c(c(n2)/C=C/C(=O)[O-])C#N)N C38151272
CC(C)S(=O)(=O)[C@@H]1CN(CCN1)c2cc(ccc2NS(=O)(=O)[O-])c3ccccc3 C39482246
c1cc(ccc1/C=C\2/C(=O)N(C(=S)S2)[C@H](CCC(=O)N)C(=O)[O-])O C39862096
c1cc2c(cc1C(=O)C3=C(C(=O)N([C@@H]3c4ccncc4)CCCO)[O-])OCCO2 C40053054
c1cc(oc1)[C@H]2C(=C(C(=O)N2CCOCCO)[O-])C(=O)c3ccc4c(c3)OCCO4 C40096427
c1cc2c(cc1C(=O)C3=C(C(=O)N([C@@H]3c4ccncc4)CCOCCO)[O-])OCCO2 C40096462
c1cc(ccc1[C@H]2C(=C(C(=O)N2)[O-])C(=O)c3ccc4c(c3)OCCO4)OCC(=O)N C40124627
c1nc(c(c(n1)N2CCC(CC2)C(=O)[O-])N)NCCN3CCOCC3 C40800576
CCOCCCN/C(=C(\C#N)/C(=O)[C@@H](C)NC(=O)c1cccs1)/[O-] C48936587
COC(=O)CCS(=O)(=O)[N-]c1cc(ccc1Cl)S(=O)(=O)N C49063371
C[C@@H](/C(=C(\C#N)/C(=O)NCCCOC(C)C)/[O-])NC(=O)c1ccoc1 C49222329
C[C@H](/C(=C(/C#N)\C(=O)Nc1ccc(cc1)C(=O)N(C)C)/[O-])NC(=O)c2ccoc2 C51474376
CC(=O)NCCNS(=O)(=O)c1cc(oc1Br)C(=O)[O-] C55313535
CC(C)CN(CCC(=O)OC)C(=O)c1cc2c(=O)[nH]c(nc2nc1)[O-] C57281336
C/C(=N\NC1=NC(=O)[C@H](S1)CC(=O)[O-])/c2ccc(cc2)NC(=O)C C05151682
CN(C)S(=O)(=O)c1ccc(cc1)C(=O)Nc2nnc(s2)CCC(=O)[O-] C36238853
Cc1ccc(cc1)S(=O)(=O)/N=C(/NCc2nnc(o2)c3ccncc3)\[O-] C41134984
CC(=O)Nc1cccc(c1)[N-]S(=O)(=O)CCNC(=O)c2ccco2 C62163089
CC(=O)Nc1cccc(c1)[N-]S(=O)(=O)CCNS(=O)(=O)NC C62216338
CCOc1ccccc1NC(=O)CSC2=N[C@H]3C(=N2)C(=NC(=N3)N)[O-] C39745371
CCOC(=O)C1=CN=N[C@@H]1S(=O)(=O)[N-]c2ccc(cc2)NC(=O)C C64526113
CC[C@@]1(C(=O)N(C(=O)N1)C/C(=N/S(=O)(=O)N(C)C)/[O-])c2ccccc2 C52768943
C1COCCN1CCCNC(=O)CSC2=N[C@H]3C(=NC=N3)C(=N2)[O-] C64687692
c1ccc(c(c1)C#N)S(=O)(=O)[N-]c2ccc(cc2)C(=O)NCC(=O)N C50208190
c1cc(ccc1C(=O)NCCC(=O)NCCn2c(=O)ccc(n2)[O-])F C65382555
CCN1[C@H](CC(=N1)CC(C)C)C(=O)N[C@@H](C2=C(N=N[C@@H]2C)C)C(=O)[O-] C65404696
Cn1cc(cn1)S(=O)(=O)/N=C(/CCCNC(=O)c2ccc(cc2)F)\[O-] C66005371
CN(C)C(=O)Cn1cc(cn1)NS(=O)(=O)c2ccc(cc2)C(=O)[O-] C66242177
Cn1cc(cc1C(=O)N)S(=O)(=O)[N-]c2cccc(c2)S(=O)(=O)C(F)F C66587382
c1cc(oc1)CNC(=O)NC/C(=N/S(=O)(=O)c2ccc(c(c2)C#N)F)/[O-] C66737114
CCS[C@@H](C(C)C)/C(=C(/C#N)\C(=O)c1c(n(c(=O)n(c1=O)C)C)N)/[O-] C67619308
CCS[C@H](C(C)C)/C(=C(/C#N)\C(=O)c1c(n(c(=O)n(c1=O)C)C)N)/[O-] C67619312
Cc1c2ccc(c(c2oc(=O)c1CC(=O)NCCCC(=O)[O-])OC)OC C02123021
CCN(CC)C(=O)c1c(c(c(s1)NC(=O)/C=C/C(=O)[O-])C(=O)OC)C C05175760
c1cc(ccc1CN2C(=O)/C(=C/c3ccc(cc3)OCC(=O)[O-])/C(=O)NC2=O)F C02280839
Cc1nnc(s1)SCC(=O)Nc2cc(c(cc2C(=O)[O-])OC)OC C12497861
Cc1c(c(n2c(n1)nc(n2)SCC(=O)N[C@H](C)C(C)C)C)CC(=O)[O-] C13034153
Cc1c(c(n2c(n1)nc(n2)SCC(=O)N[C@@H](C)C(C)C)C)CC(=O)[O-] C13034154
CCn1c(=O)c2ccc(cc2nc1SCC(=O)NCCOC)C(=O)[O-] C13034391
Cn1c(=O)c2ccc(cc2nc1SCC(=O)NCCCOC)C(=O)[O-] C13034647
CCc1cccc(c1NC(=O)Cn2cnc3c(c2=O)c(c(o3)C)C(=O)[O-])CC C13056103
CC[C@H](c1ccc(cc1)Br)NC(=O)Cn2cnc3c(c2=O)c(c(o3)C)C(=O)[O-] C13057222
Cc1c(c(n2c(n1)nc(n2)S[C@H](C)C(=O)NCC=C)C)CCC(=O)[O-] C13234592
c1cc(sc1)S(=O)(=O)N2CCC(CC2)C(=O)Nc3nc(cs3)CC(=O)[O-] C13406537
c1ccc(c(c1)C#N)S(=O)(=O)Oc2ccccc2NC(=O)CCC(=O)[O-] C13463561
Cc1c(cco1)C(=O)NN2C(=O)/C(=C\c3ccc(cc3)O[C@H](C)C(=O)[O-])/SC2=S C16907057
CC[C@@H](C(=O)[O-])Oc1ccccc1/C=C/2\C(=O)N(C(=S)S2)NC(=O)c3ccncc3 C16910955
CN(C)c1ccc(cc1)/C=C/C(=O)c2c(=O)[nH]c(=O)n(c2[O-])CCCOC C08974875
Cc1c(c(n[nH]1)C)C(=O)C2=C(C(=O)N([C@@H]2c3ccccc3F)CCCN4CCOCC4)[O-] C13687775
Cc1c(c(n[nH]1)C)C(=O)C2=C(C(=O)N([C@@H]2c3ccccc3)CCCN4CCOCC4)[O-] C13721657
COC(=O)CNC(=O)c1ccc(cc1)[N-]S(=O)(=O)c2ccccc2C#N C28809407
CCOc1cc(ccc1O)[C@H]2C(=C(C(=O)N2Cc3ccco3)[O-])C(=O)c4ccncc4 C33763504
COCC(=O)NCCc1nc2cc(ccc2n1C[C@@H]3CCCO3)C(=O)[O-] C35946034
COCC(=O)NCCc1nc2cc(ccc2n1C[C@H]3CCCO3)C(=O)[O-] C35946035
Cc1c(sc(n1)NC(=O)CN2C(=O)c3ccccc3C2=O)CCC(=O)[O-] C36276144
CN(C)S(=O)(=O)c1ccc(c(c1)C(=O)[O-])NCCCN2CCOCC2 C13189956
CCOc1ccc(cc1OC)[C@H]2C(=C(C(=O)N2CCO)[O-])C(=O)c3ccc(o3)C C40075609
Cc1cc(ccc1OC)C(=O)C2=C(C(=O)N([C@@H]2c3ccco3)CCOCCO)[O-] C40085175
CCCCNC(=O)Cn1c(nc2c(c1=O)c(cs2)C(=O)[O-])CCOC C40692890
Cc1cc(no1)[N-]S(=O)(=O)CCNS(=O)(=O)Cc2ccc(cc2)Cl C41237976
Cc1ccc(o1)[C@@H]2C(=C(C(=O)N2CCN3CCOCC3)[O-])C(=O)c4c(c([nH]c4C)C)C C41534999
COc1cc(ccc1OCCCC(=O)Nc2nc([n-]n2)C(F)(F)F)C#N C46812317
Cc1c2c(ncn(c2=O)C)sc1/C(=C(\C#N)/C(=O)NCCCOC)/[O-] C49103810
Cc1c(c(n2c(n1)ncn2)C)CC/C(=C(\C#N)/C(=O)NCc3ccccc3)/[O-] C49487624
Cc1cccc(c1)/C=C\2/C(=O)N(C(=O)S2)CC(=O)Nc3nc(cs3)CC(=O)[O-] C16920961
CCOC(=O)c1ccc(cc1)N/C(=C(\C#N)/C(=O)CCc2cnn(c2)C)/[O-] C54811194
COC(=O)CNC(=O)c1ccc(cc1)[N-]S(=O)(=O)c2ccc(cc2)C#N C07725841
CS(=O)(=O)[N-]c1cccc(c1)CNC(=O)c2cc(on2)c3ccco3 C25239713
CC(=O)NCCc1ccc(s1)S(=O)(=O)[N-]c2ccc(cc2)OCC(=O)N(C)C C58439959
COc1ccccc1NC(=O)CSc2nnc(s2)[N-]S(=O)(=O)C C59435150
CCn1cc(cn1)NS(=O)(=O)c2ccc(c(c2)F)OCCCC(=O)[O-] C60353842
CC(=O)Nc1ccc(c(c1)S(=O)(=O)/N=C(/C=C/c2ccco2)\[O-])OC C46930319
Cc1ccc(c(c1)C(=O)Nc2cccc(c2)Cn3cncn3)[N-]S(=O)(=O)C C64298385
c1cc(cc(c1)NC(=O)C[C@]2(CCSC2)C(=O)[O-])c3nnnn3C4CC4 C64610718
Cc1ccc(cc1[N-]S(=O)(=O)C)NC(=O)c2cccc(n2)C(=O)OC C64879713
COCCNC(=O)c1cccnc1Oc2ccc(cc2)[N-]S(=O)(=O)C C65074528
CCOC(=O)c1csc(n1)[N-]S(=O)(=O)c2ccc(cc2)CCNC(=O)C C66247262
CC(=O)NCCc1ccc(cc1)S(=O)(=O)[N-]c2nc(cs2)CC(=O)OC C66247653
CS(=O)(=O)[N-]c1ccc(cc1)OC(=O)CNC(=O)/C=C/c2ccco2 C66517195
CCNC(=O)Cn1ccc(n1)[N-]S(=O)(=O)c2ccc(c(c2)Cl)C#N C67244891
CCNC(=O)Cn1ccc(n1)[N-]S(=O)(=O)c2cc(cc3c2nccc3)C C67244937
CCNC(=O)Cn1ccc(n1)[N-]S(=O)(=O)c2cc(ccc2Cl)F C67245028
C[C@@]12CC[C@H]([C@@]([C@H]1Cc3c(nc(s3)NC(=O)c4ccc(cc4)F)[C@H]2CC(=O)[O-])(C)CO)O C04222423
c1cc(cc(c1)Br)c2c(cn(n2)CCC(=O)[O-])C=C3C(=O)NC(=S)NC3=O C04483876
CC(=O)Nc1ccc2cc(cc(c2c1)OS(=O)(=O)c3ccccc3)S(=O)(=O)[O-] C03150558
c1cc(cc(c1)S(=O)(=O)N)c2ccc(o2)/C=C/3\C(=O)N(C(=S)S3)CC(=O)[O-] C02993317
Cc1c(c2c(o1)ncn(c2=O)CC(=O)Nc3cccc(c3)c4csc(n4)C)C(=O)[O-] C13057289
c1ccc2c(c1)OC[C@H](O2)C(=O)NNS(=O)(=O)c3ccc(c(c3)C(=O)[O-])F C13367610
CN(C)S(=O)(=O)c1ccc(c(c1)C(=O)[O-])N2CCC(CC2)NS(=O)(=O)C C13461994
Cc1c(c(n(n1)CCC(=O)N[C@@H]2[C@@H]3N(C2=O)C(=C(CS3)C)C(=O)[O-])C)Br C02785975
Cc1c(c(n(n1)CCC(=O)N[C@H]2[C@@H]3N(C2=O)C(=C(CS3)C)C(=O)[O-])C)Br C02785974
CC(C)[C@H](C(=O)C(F)(F)F)NC(=O)Cn1cccc(c1=O)NC(=O)C(=O)[O-] C13738564
Cc1nnc(s1)SCC2=C(N3[C@H]([C@H](C3=O)NC(=O)c4ccc(cc4)C#N)SC2)C(=O)[O-] C02805518
c1cc(cc(c1)OCC(=O)[O-])/C=C/2\C(=O)N(C(=S)S2)NC(=O)c3ccncc3 C16909625
Cc1c(c(n[nH]1)C)C(=O)C2=C(C(=O)N([C@H]2c3cccs3)CCN4CCOCC4)[O-] C13736573
COc1cc(ccc1OCC(=O)N)[C@H]2CC(=O)Nc3c2c(nc(n3)SC)[O-] C21785027
c1cc(c(nc1)Cl)S(=O)(=O)[N-]NC(=O)c2csc(n2)N3CCOCC3 C22408589
CS(=O)(=O)c1ccc(c(c1)S(=O)(=O)[N-]c2ccccc2C(=O)N)Cl C26528485
Cc1c2c(=O)n(c(=O)n(c2sc1C(=O)[O-])CC(=O)N3CCC(CC3)C)CCO C27531930
Cn1cc(c2c1ccc(c2)C(=O)[O-])[C@@H](C(=O)[O-])[NH+]3CCN(CC3)[C@H]4CCS(=O)(=O)C4 C36357873
CS(=O)(=O)c1ccc(cc1)S(=O)(=O)Nc2ccccc2[N-]S(=O)(=O)C C36833145
C[n+]1c2ccccc2c(c3c1cccc3)/C=N/[N-]S(=O)(=O)c4ccc(c(c4)C(=O)[O-])O C17193378
CC(C)S(=O)(=O)c1ccc(c(c1)N2CCN[C@@H](C2)Cl)[N-]S(=O)(=O)OC C39482981
C[C@H]1[C@@H](c2c(=O)[nH]c(nc2O1)CSc3nnc(n3C4CC4)C(C)C)C(=O)[O-] C39693243
c1cc(c(c(c1)Cl)/C=C\2/C(=O)N(C(=S)S2)[C@@H](CC(=O)N)C(=O)[O-])F C39862081
Cn1c2ccccc2c(c1C(=O)[O-])[C@@H](C(=O)[O-])[NH+]3CCN(CC3)[C@@H]4CCS(=O)(=O)C4 C40267670
Cc1c(c(on1)C)S(=O)(=O)N2CCC[C@@H](C2)/C(=C(\C#N)/C(=O)NC(C)C)/[O-] C50984153
COC(=O)C1CCN(CC1)S(=O)(=O)/N=C(/[C@H]2CC(=O)Nc3c2cccc3)\[O-] C52766755
COC(=O)c1ccc(cc1)[C@@H]2c3c([nH]c(=O)s3)S[C@H]4[C@@H]2C(=O)N(C4=O)CC(=O)[O-] C09244779
c1c(c(oc1C(=O)[O-])Br)S(=O)(=O)NC[C@@H]2CCS(=O)(=O)C2 C55329680
c1ccc2c(c1)c(cn2CC(=O)NCc3ccco3)/C=C\4/C(=O)NC(=O)N=C4[O-] C18181721
c1cc(ccc1N)S(=O)(=O)N[C@]2(C(=O)N(C(=N2)[O-])C3CCCC3)C(F)(F)F C09344391
CC(C)NC(=O)C(=O)N1CCN(CC1)C(=O)c2cccc(c2)[N-]S(=O)(=O)c3cccs3 C59290106
COC(=O)C1=C(N2C(=O)[C@@H](SC2=C([C@H]1c3ccc(cc3)Cl)C#N)CC(=O)[O-])N C59293888
CS(=O)(=O)[N-]c1ccc(cc1)c2csc(n2)NC(=O)c3cccc[n+]3[O-] C47296924
CC(C)NC(=O)CN1CCN(CC1)C(=O)c2cccc(c2)n3c(=O)ccc(n3)[O-] C61343708
CCCNC(=O)CN1CCN(CC1)C(=O)c2cccc(c2)n3c(=O)ccc(n3)[O-] C61365863
Cc1ccn2c(c1)nc(c(c2=O)C(=O)NCCc3ccc(cc3)S(=O)(=O)N)[O-] C08604422
c1cc(c(cc1S(=O)(=O)N)Br)[N-]S(=O)(=O)C[C@@H]2CCCO2 C63156181
c1ccc2c(c1)[C@@H](NN(C2=O)CC(=O)C3=CC(=NC3)C(=O)N4CCCC4)C(=O)[O-] C39929968
Cc1cc(nc(n1)/N=C/2\N=C(C[C@@H](N2CCC3=c4ccccc4=[NH+]C3)C(=O)[O-])[O-])C C63641343
c1cc(cc(c1)F)NC(=O)CSC2=C(C3=NC(=O)C=C([C@@H]3S2)[O-])C(=O)N C40285791
c1ccc(c(c1)NC(=O)CSC2=C(C3=NC(=O)C=C([C@@H]3S2)[O-])C(=O)N)F C40286957
CCc1c(c([nH]c1C(=O)/C(=C(\NC2CC2)/[S-])/[n+]3cc(ccc3C)[O-])C)C(=O)C C63850896
CC1=C(C[C@@H](O1)C(=O)Nc2[n-]nc(n2)C(F)(F)F)S(=O)(=O)N3CCCC3 C63952249
CNC(=O)c1cc(ccc1F)[N-]S(=O)(=O)c2cccc(c2)S(=O)(=O)N C64478775
CNC(=O)c1cc(ccc1F)[N-]S(=O)(=O)c2ccc(cc2)S(=O)(=O)N C64478824
CCS(=O)(=O)c1ccc(cc1)[N-]S(=O)(=O)c2ccc3c(c2)NC(=O)CO3 C14898582
CC(=O)Nc1ccc(cc1)S(=O)(=O)/N=C(/c2ccc(c(c2)NC(=O)C)F)\[O-] C65763130
c1ccc(cc1)CN/C(=C(\C#N)/C(=O)c2nc3ncc(cn3n2)Br)/[O-] C66507504
CCn1cc(cn1)S(=O)(=O)[N-]c2ccc(cc2)S(=O)(=O)/N=C\3/CCCN3 C66578569
C[C@]1(C(=O)N(C(=O)N1)C/C(=N/S(=O)(=O)c2ccc(c(c2)C#N)F)/[O-])C3CC3 C66736047
CCOc1cc(cc(c1O)CC=C)/C=C/2\C(=O)N(C(=O)N2)CC(=O)[O-] C04998007
CCNC(=O)[C@H](C)Sc1nc2nc(c(c(n2n1)C)CC(=O)[O-])C C13222411
CC(=O)NCc1ccc(cc1)C(=O)Nc2nc(cs2)CC(=O)[O-] C13407056
Cc1c2c(ncn(c2=O)CC(=O)N[C@@H](C)COC)sc1C(=O)[O-] C13417671
c1cc(cc(c1)OCC(=O)[O-])/C=C/2\C(=O)N(C(=S)S2)NC(=O)c3cccnc3 C16909627
CC(=O)NCCNC(=O)CCn1c(nnc1[S-])c2cccs2 C22758591
Cc1cccc(c1NC(=O)C(=C(C(=O)C(=O)OC)C(=O)OC)[O-])C C05504125
C[C@H]1C(=O)N(c2cc(ccc2O1)NC(=O)CCC(=O)[O-])CCCO C31972272
CC1(C(=O)N(c2ccc(cc2O1)NC(=O)CCC(=O)[O-])CCO)C C31972326
Cc1c(sc2c1c(ncn2)NCCC(=O)NC(C)(C)C(=O)[O-])C C33519257
COc1cc(ccc1O)[C@H]2C(=C(C(=O)N2Cc3cccnc3)[O-])C(=O)c4ccncc4 C33762555
Cc1ccc(cc1C(=O)[O-])S(=O)(=O)NCCNS(=O)(=O)C C35207861
Cc1ccc(cc1S(=O)(=O)NCCNS(=O)(=O)C)C(=O)[O-] C35207869
c1c(cn(n1)CCC(=O)[O-])S(=O)(=O)N[C@@H]2CCS(=O)(=O)C2 C35658906
Cc1ccc(cc1NS(=O)(=O)CCC(=O)[O-])S(=O)(=O)NC C37003340
c1c2c(cc(c1NS(=O)(=O)CCCC(=O)[O-])Cl)NC(=O)C2 C37029885
COC(=O)[C@H](CO)NS(=O)(=O)c1cc(ccc1Cl)C(=O)[O-] C37225707
CCCS(=O)(=O)N[C@@H](C)C(=O)Nc1c(c(ns1)C)C(=O)[O-] C37675524
CCCS(=O)(=O)N[C@H](C)C(=O)Nc1c(c(ns1)C)C(=O)[O-] C37675525
COCCN([C@H]1CCSC1)S(=O)(=O)c2c(cn[nH]2)C(=O)[O-] C37837010
CC(=O)Nc1ccc(cc1)S(=O)(=O)[N-]c2nnc(s2)COC C00199413
CC(=O)Nc1ccc(cc1NC(=O)[C@H]2CC=CC[C@H]2C(=O)[O-])OC(=O)C C39899422
Cc1ccc(cc1)S(=O)(=O)/N=C(/NCC2(CCOCC2)CO)\[O-] C36127186
CS(=O)(=O)Nc1ccc(c(c1)NC(=O)COCC(=O)[O-])Cl C41073005
CC[C@H](C(=O)[O-])N(C)S(=O)(=O)c1cccc(c1)S(=O)(=O)N C44618118
C[C@H](C(=O)[O-])S(=O)(=O)Nc1cc(ccc1Cl)NS(=O)(=O)C C49048693
CCOC(=O)CS(=O)(=O)[N-]c1cc(cc(c1)S(=O)(=O)N)F C49061905
COC(=O)CCCS(=O)(=O)[N-]c1ccc(cc1)S(=O)(=O)N C49062266
Cc1ccc(cc1S(=O)(=O)N)[N-]S(=O)(=O)[C@@H](C)C(=O)OC C49063947
Cc1cc(ccc1[N-]S(=O)(=O)[C@@H](C)C(=O)OC)S(=O)(=O)N C49063979
COc1ccc(cc1OC)N2C[C@@H](CC2=O)/C(=C(/C#N)\C(=O)NCC=C)/[O-] C50852219
CCCCNC(=O)[C@H]1CCCN(C1)C(=O)/C(=N/c2nncs2)/[O-] C51844659
c1cc(c(cc1S(=O)(=O)N[C@H](C2CC2)C(=O)[O-])[N+](=O)[O-])Cl C54504671
Cc1ccc(cc1)C(=O)NCCC(=O)Nc2c(nn(c2C)CC(=O)[O-])C C55198341
c1c(nc(s1)CCNC(=O)CCC(=O)NC2CCCC2)C(=O)[O-] C55368679
Cc1c(c(on1)C)S(=O)(=O)[N-]c2ccc(cc2)OCCC(=O)N C55594364
Cn1cc(cc1C(=O)N)S(=O)(=O)[N-]c2cccc(c2)OCC#N C55621004
CCOc1cc(ccc1OC)[N-]S(=O)(=O)c2cc(n(c2)C)C(=O)N C55631783
Cc1cc(ccc1[N-]S(=O)(=O)c2c(noc2C)C)OCC(=O)N C55679943
[H]/N=c\1/c(c([n-]s1)C)C(=O)OCC(=O)Nc2ccc(cc2)SC C10213561
Cn1cc(cn1)CCNC(=O)CCn2c(=O)c3ccccc3c(n2)[O-] C58409291
C[C@@H](C(=O)[O-])Sc1nnc(s1)NC(=O)c2ccccc2C(=O)N3CCOCC3 C59854429
CCOC(=O)N[C@]1(C(=O)N(C(=N1)[O-])Cc2ccco2)C(F)(F)F C02211289
CC(=O)Nc1cccc(c1)[N-]S(=O)(=O)CCNC(=O)C2CCC2 C62163134
CCOCCS(=O)(=O)[N-]c1ccc(c(c1)OC)S(=O)(=O)N C63154148
COc1ccc(cc1)CNC(=O)CSC2=N[C@H]3C(=NC=N3)C(=N2)[O-] C64438347
CC(=O)Nc1ccc(cc1OC)NC(=O)C[C@]2(CCSC2)C(=O)[O-] C64611035
CCn1cc(cn1)S(=O)(=O)[N-]c2ccc(cc2C)OCC(=O)N C66582637
CCOCC(=O)NNC(=O)c1ccc(c(c1)[N-]S(=O)(=O)C)F C66654811
CC(=O)Nc1ccc(c(c1)C(=O)NCc2ccc(cc2)C#N)[N-]S(=O)(=O)C C67045516
c1ccc(cc1)c2ccc(cc2)OCC(=O)N/N=C/c3ccc(o3)S(=O)(=O)[O-] C04132923
CS(=O)(=O)c1ccccc1NC(=O)CSc2nc3ccccc3c(=O)n2CCC(=O)[O-] C13021196
C[C@H](COC)NC(=O)CSc1nc2cc(ccc2c(=O)n1CCCOC)C(=O)[O-] C13034935
CCN(CC)C(=O)CSc1nc2cc(ccc2c(=O)n1CCO)C(=O)[O-] C13045550
Cc1c(c(n2c(n1)nc(n2)SCC(=O)Nc3cccc(c3)C(=O)C)C)CC(=O)[O-] C13221591
Cc1c(c(n2c(n1)nc(n2)SCC(=O)Nc3ccc(cc3)C(=O)C)C)CC(=O)[O-] C13221722
Cc1c(c(n2c(n1)nc(n2)SCC(=O)Nc3ccc(cc3)CC#N)C)CC(=O)[O-] C13222354
CNS(=O)(=O)c1ccc(s1)CNS(=O)(=O)c2ccc(c(c2)C(=O)[O-])F C13251755
CCCc1nnc(n1CC(=O)[O-])SCC(=O)Nc2c(ccs2)C(=O)OCC C13442755
COc1ccc(cc1)N2C(=O)[C@@H](SC2=O)CC(=O)Nc3nc(cs3)CC(=O)[O-] C16924974
CCN(CC)C(=O)c1c(c(c(s1)NC(=O)COCC(=O)[O-])C(=O)OC(C)C)C C17089846
Cc1cc(c(cc1S(=O)(=O)[N-]c2nnc(s2)CCOC)C)NC(=O)C C19567468
CC(=O)NCCN1[C@@H](C(=C(C1=O)[O-])C(=O)c2ccccc2)c3ccc(cc3)[N+](=O)[O-] C04870729
COc1c(nccn1)[N-]S(=O)(=O)c2ccc(cc2)N/C=C/C(=O)c3cccnc3 C05795969
Cc1ccc(o1)C(=O)C2=C(C(=O)N([C@@H]2c3ccc(c(c3)OC)O)CCCOC)[O-] C08996971
Cc1c2c(=O)n(c(=O)n(c2sc1C(=O)[O-])CC(=O)c3ccccc3)CCCO C27531966
CC(C)CNC(=O)CN1CCN(CC1)S(=O)(=O)c2ccc(s2)CC(=O)[O-] C13269326
Cc1ccc(cc1C(=O)[O-])S(=O)(=O)N2CCN(CC2)CC(=O)NCC=C C13269509
Cc1ccc(o1)C(=O)C2=C(C(=O)N([C@H]2c3ccc(cc3)[N+](=O)[O-])CCCO)[O-] C40046732
CCOc1ccc(cc1OCC)[C@H]2C(=C(C(=O)N2CCCO)[O-])C(=O)c3c(nc(s3)C)C C40053461
Cc1ccc(o1)C(=O)C2=C(C(=O)N([C@H]2c3ccc(cc3)C(=O)OC)CCO)[O-] C40075651
Cc1cc(ccc1C(=O)C2=C(C(=O)N([C@H]2c3ccncc3)CCOCCO)[O-])OC(C)C C40084336
CCOc1ccc(cc1C)C(=O)C2=C(C(=O)N([C@H]2c3ccncc3)CCOCCO)[O-] C40085662
Cc1ccc(o1)[C@@H]2C(=C(C(=O)N2CCOCCO)[O-])C(=O)c3ccc4c(c3)C[C@@H](O4)C C40095189
COc1cc(ccc1OCC=C)[C@H]2C(=C(C(=O)N2CCO)[O-])C(=O)c3ccc4c(c3)OCCO4 C40096685
Cc1c(sc(n1)C)C(=O)C2=C(C(=O)N([C@H]2c3cccc(c3)OCC=C)CCOCCO)[O-] C40098617
CCCOc1cccc(c1)C(=O)C2=C(C(=O)N([C@@H]2c3cccnc3)CCOCCO)[O-] C40101186
Cc1ccc(cc1)[C@@H]2C(=C(C(=O)N2CCO)[O-])C(=O)c3ccc(cc3)S(=O)(=O)N(C)C C40110535
Cc1cc(no1)[N-]S(=O)(=O)CCNS(=O)(=O)c2ccc(s2)Cl C41237948
c1cc(c(cc1Cl)/C=C\2/C(=O)N(C(=S)S2)CCC(=O)NCCC(=O)[O-])O C15038393
CC(C)OCCCN/C(=C(\C#N)/C(=O)CCc1nc(no1)c2cccs2)/[O-] C49219577
Cc1cc(no1)NC(=O)CSC/C(=C(\C#N)/C(=O)NC2CCCCC2)/[O-] C50679220
c1ccc(c(c1)N/C(=C(\C#N)/C(=O)CSc2nnnn2C3CC3)/[O-])Cl C50811436
CC(=O)Nc1ccc(cc1)N/C(=C(\C#N)/C(=O)c2ccc(cc2)/C=N/OC)/[O-] C51449542
C=CCNC(=O)c1cccc(c1)S(=O)(=O)[N-]c2ccccc2n3cncn3 C55583560
c1ccc(cc1)n2cc(c(n2)C(=O)NNC(=O)CCC(=O)c3cccs3)[O-] C10158903
CS(=O)(=O)[N-]c1cccc(c1)C(=O)NNC(=O)COc2ccccc2F C42084526
c1ccc(cc1)S(=O)(=O)CCNC(=O)c2ccc(cc2)S(=O)(=O)[N-]c3ccncc3 C58440120
CCOc1cc(ccc1O)/C=N/[N-]S(=O)(=O)c2ccc(cc2)NC(=O)C C59151368
CNC(=O)c1ccc(cc1)/C=C/C(=O)NCc2ccccc2[N-]S(=O)(=O)C C60474025
Cc1c(sc(n1)[S-])CC(=O)NCC[C@@](c2nccn2C)(C(F)(F)F)O C61428422
CC(=O)c1cccc(c1)S(=O)(=O)[N-]c2cc(c(cc2C(=O)N)OC)OC C63634183
COCCOc1ccc(cn1)NC(=O)c2cc(ccc2[N-]S(=O)(=O)C)F C63779275
C=CCn1c(nnc1[S-])CC2=N[C@@H](SC2)NC(=O)c3ccc(cc3)n4ccnc4 C64064762
COCCCN/C(=C(\C#N)/C(=O)CCc1ncc(o1)c2ccc(cc2)OC)/[O-] C64100747
CCCC(=O)Nc1ccc(cc1C(=O)[O-])N2CCN(CC2)CC(=O)N(C)C C64589381
CCS(=O)(=O)[N-]c1ccccc1C(=O)Nc2cccc(c2)Cn3cncn3 C65872734
C[C@H](C(=O)[O-])Oc1cccc(c1)[C@@H]2C(=C(NC(=S)N2)C(=O)OC)C(=O)C C67029091
CC(C)CN1C(=O)/C(=C/NNC(=O)Cc2ccccc2OC)/C(=NC1=S)[O-] C67182240
CCn1c(c(c(n1)C)CNC(=O)N[C@@H](C)c2cccc(c2)[N-]S(=O)(=O)C)C C67406816
CCCN1C(=O)/C(=C\c2cc(c(c(c2)Br)OCC(=O)[O-])OC)/NC1=O C04814909
CCn1c(nnc1SCC(=O)NCc2ccc(cc2)C(=O)[O-])N3CCOCC3 C13035964
CCN(CC(=O)NC(=O)OCC)S(=O)(=O)c1ccc(c(c1)C(=O)[O-])F C13068996
Cc1ccc(cc1S(=O)(=O)N2CCOCC2)NC(=O)CSc3c(cccn3)C(=O)[O-] C13188496
Cc1ccc(cc1)c2nnc(n2CCC(=O)[O-])SCC(=O)N[C@]3(CCS(=O)(=O)C3)C C13197488
Cc1ccc(cc1)c2nnc(n2CCC(=O)[O-])SCC(=O)NCCC(=O)OC C13219722
COCCNC(=O)CSc1nnc(n1CCC(=O)[O-])c2ccc(cc2)F C13233118
c1ccc(c(c1)CNS(=O)(=O)c2cccc(c2)C(=O)[O-])CS(=O)(=O)N3CCOCC3 C13268897
CC(=O)c1cccc(c1)S(=O)(=O)Nc2ccc(cc2)C(=O)NCCC(=O)[O-] C13360250
CCN(CC)C(=O)c1cccc(c1)NC(=O)Cn2cnc3c(c2=O)c(c(s3)C(=O)[O-])C C13418393
Cc1ccc2nc(c(c(=O)n2c1)/C=C\3/C(=O)N(C(=S)S3)CCC(=O)[O-])NCc4ccco4 C02508688
COCCCNC(=O)c1nc2c(c(n1)[O-])nnn2Cc3ccccc3Cl C19593316
CC(=O)NCCN1[C@H](C(=C(C1=O)[O-])C(=O)c2ccccc2)c3cccc(c3)[N+](=O)[O-] C05562661
c1cc(sc1)[C@H]2C(=C(C(=O)N2CCOCCO)[O-])C(=O)c3ccc(cc3)[N+](=O)[O-] C09425030
c1cnc(cc1C(=O)N2CC[C@H]([C@H](C2)CC[NH+]3CCC(CC3)C(=O)[O-])CC(=O)[O-])Cl C20462870
Cc1c(c(n[nH]1)C)C(=O)C2=C(C(=O)N([C@H]2c3ccccc3F)CCCN4CCOCC4)[O-] C13687779
Cc1c(c(n[nH]1)C)C(=O)C2=C(C(=O)N([C@@H]2c3cccc(c3)F)CCCN4CCOCC4)[O-] C13693413
CS(=O)(=O)[N-]c1ccc(cc1)S(=O)(=O)NCc2ccc(cc2)S(=O)(=O)N3CCCC3 C20768739
COCC(=O)Nc1cccc(c1)[N-]S(=O)(=O)c2ccsc2C(=O)OC C28258264
CNS(=O)(=O)c1ccc(cc1)[N-]S(=O)(=O)c2ccsc2C(=O)OC C28793995
CCOC(=O)c1ccc(cc1)NC(=O)c2nnc(s2)CSCC(=O)[O-] C34927237
c1ccc(cc1)C(=O)C2=C(C(=O)N([C@H]2c3ccc(cc3)O)CCOCCO)[O-] C06813861
CCOc1cc(ccc1O)[C@H]2C(=C(C(=O)N2CCCOC)[O-])C(=O)c3c(nc(s3)C)C C35566838
c1ccnc(c1)CN2CC[NH+](CC2)[C@H](c3cn(c4c3ccc(c4)Cl)CC(=O)[O-])C(=O)[O-] C36359670
CCOS(=O)(=O)[N-]c1ccc(cc1N2CCN[C@@H](C2)SC)S(=O)(=O)C(C)C C39482906
CC1=C(C(=N[C@H]1C(=O)[C@@H](C)Sc2nc3cc(ccc3c(=O)n2CCO)C(=O)[O-])C)C(=O)C C13046681
C[C@H](Cn1c(=O)c2ccc(cc2nc1SCC(=O)NC(C)C)C(=O)[O-])O C13051516
C[C@H]1C=C([C@H]([NH+]1C(C)C)C)C(=O)CSc2nc(c(nn2)CCC(=O)[O-])[O-] C39704401
Cc1c(c(n(c(=O)c1C#N)C)NCc2ccccc2)/C=C\3/C(=O)N(C(=S)S3)CCC(=O)[O-] C40066597
COc1cccc(c1OC)[C@@H]2C(=C(C(=O)N2CCOCCO)[O-])C(=O)c3cccs3 C40067191
CCOc1cccc(c1)[C@H]2C(=C(C(=O)N2CCOCCO)[O-])C(=O)c3ccco3 C40067993
Cc1cc(ccc1OCC=C)C(=O)C2=C(C(=O)N([C@H]2c3cccnc3)CCOCCO)[O-] C40091963
Cc1cc(ccc1OC(C)C)C(=O)C2=C(C(=O)N([C@@H]2c3ccncc3)CCOCCO)[O-] C40093283
Cc1c(sc(n1)C)C(=O)C2=C(C(=O)N([C@@H]2c3ccccc3OCC=C)CCOCCO)[O-] C40098736
CCc1ccc(s1)S(=O)(=O)NCCS(=O)(=O)[N-]c2cc(on2)C C41237945
CCOCCCN/C(=C(\C#N)/C(=O)CCc1nc(no1)c2cccs2)/[O-] C48936222
C=CCN/C(=C(\C#N)/C(=O)c1ccc2c(c1)C(=O)N(C2=O)C[C@@H]3CCCO3)/[O-] C50854159
CCCNC(=O)[C@@H]1CCCN(C1)C(=O)/C(=N/c2nnc(s2)CC(C)C)/[O-] C51837133
COc1ccccc1CC(=O)NNC(=O)c2cccc(c2)[N-]S(=O)(=O)C C55352373
COCCOc1cc(ccc1OC)[N-]S(=O)(=O)c2c[nH]c3c2cccn3 C57117718
Cc1cc(c(c(n1)N/N=C/c2ccc(c(c2)OC)OCC(=O)[O-])C#N)COC C59641177
CCOc1ccc(cc1)S(=O)(=O)NCCS(=O)(=O)[N-]c2cc(on2)C C41237988
CC(=O)Nc1cccc(c1)[N-]S(=O)(=O)CCNC(=O)c2ccccc2F C62066347
Cc1ccc(cc1[N-]S(=O)(=O)C)NC(=O)[C@H](C)Sc2nnnn2C3CC3 C64474210
CC[C@H](C(=O)Nc1ccc(cc1)S(=O)(=O)[N-]c2cc(nc(n2)C)C)OC C65711542
Cc1cc(on1)CNC(=O)c2ccc3c(c2)nc(n(c3=O)CCCOC)[S-] C65738203
Cc1cc(nc(n1)[N-]S(=O)(=O)c2ccc(cc2)N/C=C(/C#N)\C(=O)OC)C C10121070
Cc1cc(c(cc1Cl)OC)N/C(=C(\C#N)/C(=O)CCN2CCOC2=O)/[O-] C66507948
CCOCC(=O)NNC(=O)c1cccc(c1)[N-]S(=O)(=O)c2cccs2 C66654302
C[C@@H](C#N)Oc1ccc(cc1)[C@H]2/C(=C(/[O-])\OC)/C(=NC(=S)N2)CC(=O)OC C67029216
Cc1c2c(c(c(c1OC)CC(=O)[C@](C)(CCC(=O)[O-])O)OC(=O)C)C(=O)OC2 C06483862
CC[C@H](C)[C@@H](C(=O)[O-])NC(=O)CCN1C(=O)/C(=C\c2ccc(c(c2)OC)OCC)/SC1=S C08870159
CC(=O)[C@]1(CC[C@@H]2[C@@]1(CC[C@H]3[C@H]2CCC4=C/C(=N/OCC(=O)N[C@@H](CO)C(=O)[O-])/CC[C@]34C)C)O C12878659
c1cc2c(cc1Cl)nc(n(c2=O)CCC(=O)[O-])SCC(=O)N[C@@H]3CCS(=O)(=O)C3 C13034698
C[C@@H](COC)NC(=O)CSc1nc2cc(ccc2c(=O)n1CCO)C(=O)[O-] C13045562
COC(=O)CCCNC(=O)CSc1nnc(n1CC(=O)[O-])c2cccs2 C13220237
C[C@@H](C(=O)[O-])n1c(nnc1S[C@@H](C)C(=O)N[C@H]2CCS(=O)(=O)C2)c3cccs3 C13232979
CCNC(=O)CNC(=O)CSc1nnc(n1CCC(=O)[O-])c2cccs2 C13235610
Cc1cccc(c1NC(=O)CSc2nnc(n2CC=C)[C@H]3CCS(=O)(=O)C3)C(=O)[O-] C13273470
COCCNC(=O)CNS(=O)(=O)c1ccc(c(c1)C(=O)[O-])Br C13314266
c1ccc(c(c1)F)SCC(=O)Nc2ccc(cc2)S(=O)(=O)NCC(=O)[O-] C13393438
c1ccc(cc1)C(=O)N/C(=C/c2cccs2)/C(=O)N/N=C/c3ccc(o3)S(=O)(=O)[O-] C13471702
c1cc(oc1)CN2C(=O)/C(=C\Nc3ccc(cc3)SCC(=O)[O-])/C(=O)NC2=O C19152627
COc1ccc(c(c1)[C@H]2C(=C(C(=O)N2CCOCCO)[O-])C(=O)c3ccco3)OC C09360155
CS(=O)(=O)[N-]c1ccccc1C(=O)NCCc2ccc(cc2)S(=O)(=O)N C06471384
CCOc1cc(ccc1O)[C@@H]2C(=C(C(=O)N2CCCN3CCOCC3)[O-])C(=O)c4ccncc4 C33763495
c1cc(ccc1/C=N/N=C/2\N(C(=O)[C@@H](S2)CC(=O)NCC(=O)[O-])c3ccc(cc3)O)Cl C33810785
COCCCNC(=O)CCc1c(nc(nn1)c2ccc(cc2)S(=O)(=O)C)[O-] C35931000
CC(=O)N[C@H](CC(=O)Nc1ccc(cc1)S(=O)(=O)[N-]c2nccs2)c3ccccc3 C09790961
CCOc1ccc(cc1)C(=O)C2=C(C(=O)N([C@H]2c3ccccn3)CCOCCO)[O-] C13127439
c1cc(sc1)CC(=O)N[C@H]2[C@@H]3N(C2=O)C(=C(CS3)COC(=O)N)C(=O)[O-] C38605280
CC(C)S(=O)(=O)c1ccc(c(c1)N2CCN[C@@H](C2)OC)[N-]S(=O)(=O)OC C39482876
CC(C)S(=O)(=O)c1ccc(c(c1[O-])S(=O)(=O)Oc2ccccc2)[C@H](CC=O)NC=O C39498482
c1cc(c(cc1S(=O)(=O)NCCC[C@H]2C(=C(N=N2)N)C#N)C(=O)[O-])Br C39679867
C[C@@H]1CN(C[C@@H](O1)C)CCC(=O)NNS(=O)(=O)c2ccc(c(c2)C(=O)[O-])F C13262138
COc1cccc(c1OC)/C=C\2/C(=O)N(C(=S)S2)[C@@H](CC(=O)N)C(=O)[O-] C39861921
c1cc(cc(c1)[N+](=O)[O-])/C=C\2/C(=O)N(C(=S)S2)[C@H](CCC(=O)N)C(=O)[O-] C39862226
CCN/C(=N/S(=O)(=O)c1c[n+](ccc1Nc2cccc(c2)C(F)(F)F)[O-])/[O-] C03045529
c1cc(ccc1c2c(cn(n2)CCC#N)/C=N/N=C\3/NC(=O)[C@@H](S3)CC(=O)[O-])F C13139770
COc1cc(cc(c1OC)OC)[C@H]2C(=C(C(=O)N2CCCO)[O-])C(=O)c3ccco3 C40046476
CCOc1cc(ccc1O)[C@H]2C(=C(C(=O)N2CCO)[O-])C(=O)c3ccc4c(c3)OCCO4 C40096531
Cc1c(sc(n1)C)C(=O)C2=C(C(=O)N([C@@H]2c3ccc(cc3)N(C)C)CCOCCO)[O-] C40098686
CN(C)S(=O)(=O)c1ccc(cc1)C(=O)C2=C(C(=O)N([C@H]2c3cccs3)CCO)[O-] C40110697
c1ccc(c(c1)[C@H]2C(=C(C(=O)N2CCO)[O-])C(=O)c3ccc(cc3)S(=O)(=O)N4CCOCC4)F C40111409
CC(C)NS(=O)(=O)c1ccc(cc1)[N-]S(=O)(=O)c2ccc(cc2)N3C(=O)CCC3=O C40176772
CCCCN1C(=O)[C@H]2[C@H]([NH2+][C@@]([C@@H]2C1=O)(CC(=O)[O-])C(=O)[O-])c3cc(cc(c3Cl)Cl)Cl C33918353
CC(=O)[C@]1(CC[C@H]2[C@]1(CC[C@@H]3[C@@H]2CCC4=C/C(=N/OCC(=O)N[C@@H](CO)C(=O)[O-])/CC[C@@]34C)C)O C43743609
c1cc(ccc1/C=C\2/C(=O)N(C(=S)S2)CCCC(=O)NCCC(=O)[O-])[N+](=O)[O-] C47152250
C[C@H](C(=O)NCCCC(=O)[O-])N1C(=O)/C(=C/c2ccc(cc2O)O)/SC1=S C15048351
Cc1ccc(cc1)CN(Cc2nc(cc(n2)SCC(=O)[O-])N)S(=O)(=O)C C49470174
CS(=O)(=O)OC(=O)C([C@]([C@@H]([C@@H](C(=O)c1ccccc1)O)O)(C(=O)c2ccccc2)[O-])(F)F C55167545
COc1cc(ccc1OC(=O)c2cc(c(c(c2)OC)OC)OC)[C@@H]3N[C@@H](CS3)C(=O)[O-] C57311693
CCOC(=O)C1=C(N2C(=O)[C@@H](SC2=C([C@H]1c3ccc(cc3)OC)C#N)CC(=O)[O-])N C59293932
CC(=O)NCCCCNC(=O)CCS(=O)(=O)[N-]c1cccc(c1)NC(=O)C C62224844
COCCN1C(=O)/C(=C/NNS(=O)(=O)Cc2ccccc2)/C(=NC1=S)[O-] C63442126
CC(=O)NN(C)[C@@](CS)(C(=O)[O-])C(=O)OCC1c2ccccc2-c3c1cccc3 C64219183
CC(C)c1ccc(cc1S(=O)(=O)Nc2cnn(c2)CC(=O)N(C)C)C(=O)[O-] C66585065
CCCS(=O)(=O)[N-]c1ccccc1C(=O)NCCc2n[nH]c(=S)n2CC C67076648
CCCS(=O)(=O)[N-]c1ccc(cc1)C(=O)Nc2ccn(n2)CC(=O)NCC C67344843
CCOCCCN/C(=C(\C#N)/C(=O)CNC(=O)NCc1ccc(cc1)Cl)/[O-] C67601064
Cc1csc(n1)SCc2cc(=O)c(cn2CC(=O)N[C@@H](C(C)C)C(=O)[O-])OC C09814211
C[C@H]([C@H](C(=O)[O-])NC(=O)C1CCN(CC1)S(=O)(=O)c2ccc(c(c2)C(F)(F)F)Cl)O C12759021
CN1c2ccc(cc2CC1=O)S(=O)(=O)Nc3ccc(cc3)C(=O)NCCC(=O)[O-] C12648355
C[C@@H](C(=O)[O-])NS(=O)(=O)c1ccc(cc1)/C(=N/NC(=S)Nc2ccc(cc2)OC)/C C13013286
CCN(CC(=O)N[C@@H]1CCS(=O)(=O)C1)S(=O)(=O)c2ccc(cc2)/C=C/C(=O)[O-] C13088353
CC(C)[C@H](C(=O)[O-])n1c(nnc1SCC(=O)NCC(=O)N(C)C)c2cccs2 C13234927
c1cc(cc(c1)Br)OCCNC(=O)N[C@H](CC(=O)N2CCOCC2)C(=O)[O-] C13242760
Cc1cccc(c1NC(=O)CSc2nnc(n2C)C[C@H]3CCS(=O)(=O)C3)C(=O)[O-] C13273442
CCCc1nnc(n1CC(=O)[O-])SCC(=O)Nc2ccc(cc2)S(=O)(=O)C C13442760
C[C@@]12CC[C@@H]3[C@H]([C@@H]1CC[C@@H]2OC(=O)CCC(=O)N[C@@H](CO)C(=O)[O-])CCC4=CC(=O)CC[C@@]34C C16041637
CC(=O)OCC1=C(N2[C@H]([C@@H](C2=O)NC(=O)COc3ccccc3)SC1)C(=O)[O-] C19626449
Cc1c(c([nH]c1C(=O)OC)C)C(=O)C2=C(C(=O)N([C@H]2c3cccnc3)Cc4cccnc4)[O-] C09123038
CCCCC[C@@H]1[C@]([C@@H](C2=C(O1)[C@H](N(C2=O)OC)CSC[C@H](C(=O)[O-])O)O)(C)O C31163699
CC(C)CN1C(=O)/C(=C\NNC(=O)Cn2ccc(n2)C(F)(F)F)/C(=NC1=S)[O-] C32736077
CCCCN1C(=O)[C@H]2[C@H]([NH2+][C@@]([C@@H]2C1=O)(CC(=O)[O-])C(=O)[O-])c3cc(c(c(c3)C)O)C C34377985
Cc1cn(c(=O)n(c1=O)Cc2cc(sc2C(=O)[O-])c3ccccc3)C[C@@H](C(=O)[O-])[NH3+] C35324127
Cc1c(sc(n1)C)C(=O)C2=C(C(=O)N([C@H]2c3ccc(cc3)OCC(=O)N)Cc4cccnc4)[O-] C35567592
Cc1c(sc(n1)C)C(=O)C2=C(C(=O)N([C@@H]2c3ccc(cc3)OCC(=O)N)Cc4ccco4)[O-] C35567735
Cc1c(c(on1)C)CN2CC[NH+](CC2)[C@@H](c3cn(c4c3cccc4)CC(=O)[O-])C(=O)[O-] C36354823
CC[NH+]1CCN(CC1)[C@H](c2c[nH]c3c2ccc(c3)NC(=O)/C=C/C(=O)[O-])C(=O)[O-] C36358382
c1ccc2c(c1)c(cn2CC(=O)[O-])[C@H](C(=O)[O-])[NH+]3CCN(CC3)Cc4ccncc4 C36358602
CN(C)C(=O)CN1CC[NH+](CC1)[C@@H](c2cn(c3c2ccc(c3)Br)CCC(=O)[O-])C(=O)[O-] C36359415
c1ccc2c(c1)c(cn2CC(=O)[O-])[C@@H](C(=O)[O-])N3CC[NH+](CC3)CC(=O)N4CCCC4 C36365680
C[C@@]12CC[C@@H]3[C@@H]([C@@H]1CC[C@@H]2OC(=O)CCC(=O)N[C@@H](CO)C(=O)[O-])CCC4=CC(=O)CC[C@@]34C C37238464
CC(=O)OCC1=C(N2[C@H]([C@H](C2=O)NC(=O)COc3ccc(cc3)F)SC1)C(=O)[O-] C13960049
CCN(CC)S(=O)(=O)c1ccc(cc1)C(=O)N[N-]C2=NS(=O)(=O)c3c2cccc3 C09949069
CS(=O)(=O)c1ccc(cc1)CNC(=O)c2cc(c(c(n2)CCC(=O)[O-])C#N)N C38151268
C/C(=N\NC(=O)[C@H]1C=C(C=N1)Br)/c2ccc(c(c2)OC)OCC(=O)[O-] C39621180
c1cc2c(cc1C(=O)[O-])N[C@@H](N(C2=O)C[C@@H]3CCCO3)SCC(=O)[C@@H]4C=CC=N4 C39698627
COc1ccc(c(c1OC)OC)/C=C\2/C(=O)N(C(=S)S2)[C@H](CCC(=O)N)C(=O)[O-] C39862198
COc1cc(cc(c1OC)OC)[C@@H]2C(=C(C(=O)N2CCCO)[O-])C(=O)c3ccco3 C40046475
COc1cccc(c1OC)[C@@H]2C(=C(C(=O)N2CCOCCO)[O-])C(=O)c3ccco3 C40068053
c1cc2c(cc1C(=O)C3=C(C(=O)N([C@H]3c4ccncc4)CCOCCO)[O-])OCCO2 C40096463
CN(C)S(=O)(=O)c1ccc(cc1)C(=O)C2=C(C(=O)N([C@H]2c3ccc(cc3)O)CCO)[O-] C40110566
c1cc(ccc1C(=O)C2=C(C(=O)N([C@@H]2c3ccncc3)CCO)[O-])S(=O)(=O)N4CCCCC4 C40111179
c1cc(oc1)[C@H]2C(=C(C(=O)N2CCO)[O-])C(=O)c3ccc(cc3)S(=O)(=O)N4CCCC4 C40111811
CCNS(=O)(=O)c1ccc(cc1)[N-]S(=O)(=O)c2ccc(c(c2)C)N3C(=O)CCC3=O C40176839
c1ccc(cc1)C[C@]2([C@@H]3[C@@H]([C@@H](N2)c4nccs4)C(=O)N(C3=O)CCc5ccccn5)C(=O)[O-] C33905845
CCCC/C=C/CCN1C(=O)[C@H]2[C@H]([NH2+][C@@]([C@@H]2C1=O)(CC(=O)[O-])C(=O)[O-])c3ccccc3C#N C43218349
c1ccc(cc1)/C=C\CN2C(=O)[C@H]3[C@@H]([NH2+][C@@]([C@@H]3C2=O)(CC(=O)[O-])C(=O)[O-])c4ccccc4C#N C43218352
CCCOCCN1C(=O)[C@H]2[C@H]([NH2+][C@@]([C@@H]2C1=O)(CC(=O)[O-])C(=O)[O-])c3ccc(cc3)c4ccccc4 C43218379
C[C@@H](C(=O)NCCCC(=O)[O-])N1C(=O)/C(=C/c2ccc(cc2O)O)/SC1=S C15048348
COC(=O)/C(=C(/c1c([nH]c(=S)[nH]c1=O)[O-])\NCCCOCc2ccco2)/F C54506068
COCCCn1c(=O)c2ccc(cc2nc1[S-])C(=O)NNC(=O)c3ccccn3 C17329325
CC(=O)Nc1ccc(cc1)S(=O)(=O)NC[C@@H](CC(=O)[O-])c2ccc(cc2)Cl C58840080
CN1C(=O)/C(=C/c2cn(c3c2cccc3)CC(=O)NCCCOC)/C(=NC1=S)[O-] C59182161
c1cc(ccc1C(=O)N2CCC[C@H](C2)CCC(=O)N)S(=O)(=O)[N-]c3ccncc3 C60373861
CC(C)OCCCN1[C@H](Nc2ccccc2C1=O)SC/C(=N/c3[nH]ncn3)/[O-] C63763466
COC(=O)CCOc1ccc(cc1)S(=O)(=O)[N-]c2nc(cs2)CC(=O)N C66250644
CNS(=O)(=O)c1ccc(cc1OC)[N-]S(=O)(=O)c2ccc(cc2)C(=O)N C66588119
CC[C@H](C)[C@@H](C(=O)[O-])NC(=O)CNC(=O)COc1cc(cc2c1c(cc(=O)o2)C)C C02118003
c1cc(sc1)c2ccnc(n2)N[C@H]3CO[C@H]4[C@@H]3OC[C@@H]4NC(=O)CSCC(=O)[O-] C05433876
CC(=O)[C@@H]1CC[C@@H]2[C@@]1(CC[C@H]3[C@H]2CCC4=C/C(=N/OCC(=O)N[C@@H](CO)C(=O)[O-])/CC[C@]34C)C C12880652
Cn1c(nnc1SCC(=O)NCc2ccc(cc2)C(=O)[O-])C[C@H]3CCS(=O)(=O)C3 C13035999
c1cc2c(cc1C(=O)[O-])nc(n(c2=O)CCO)SCC(=O)NC[C@@H]3CCCO3 C13045397
C[C@H](Cn1c(=O)c2ccc(cc2nc1SCC(=O)N[C@H](C)COC)C(=O)[O-])O C13051546
CN(CC(=O)Nc1ccc(cc1)C(=O)NCC(=O)[O-])S(=O)(=O)c2ccc(s2)Cl C13181260
c1cc(ccc1C(=O)Nc2nc(cs2)CC(=O)[O-])S(=O)(=O)NC[C@H]3CCCO3 C13407398
C[C@@H](C(=O)[O-])Oc1ccc(cc1OC)/C=C/2\C(=O)N(C(=S)S2)NC(=O)c3ccncc3 C16914028
CCOc1cc(ccc1O)[C@@H]2C(=C(C(=O)N2CCOCCO)[O-])C(=O)c3ccco3 C19923465
c1cc(sc1)C(=O)C2=C(C(=O)N([C@@H]2c3ccc(cc3)OCC(=O)N)CCN4CCOCC4)[O-] C16805716
CCOc1cc(ccc1O)[C@@H]2C(=C(C(=O)N2CCOC)[O-])C(=O)c3ccncc3 C33763489
CCOc1cc(ccc1O)[C@H]2C(=C(C(=O)N2Cc3cccnc3)[O-])C(=O)c4ccncc4 C33763502
CS(=O)(=O)NCCNS(=O)(=O)c1ccc(cc1Br)C(=O)[O-] C35797960
c1ccnc(c1)CN2CC[NH+](CC2)[C@@H](c3cn(c4c3ccc(c4)F)CC(=O)[O-])C(=O)[O-] C36353681
Cc1c(c(on1)C)CN2CC[NH+](CC2)[C@H](c3cn(c4c3cccc4)CC(=O)[O-])C(=O)[O-] C36354824
c1ccc2c(c1)c(cn2CC(=O)[O-])[C@@H](C(=O)[O-])[NH+]3CCN(CC3)CCOCCO C36359128
CCc1nnc(s1)[N-]S(=O)(=O)c2ccc(cc2)NC(=O)CCC(=O)OC C02196843
c1cc(sc1)CC(=O)N[C@@H]2[C@@H]3N(C2=O)C(=C(CS3)COC(=O)N)C(=O)[O-] C38655011
CC(C)S(=O)(=O)c1ccc(c(c1)N2CCN[C@H](C2)OC)[N-]S(=O)(=O)OC C39482877
CC1=C[C@@H](N=N1)NC(=O)CS[C@@H]2N[C@@H]3C=CS[C@@H]3C(=O)N2CCC(=O)[O-] C39556129
CN(CCC[C@H]1C(=C(N=N1)N)C#N)S(=O)(=O)c2cc(ccc2Cl)C(=O)[O-] C39679883
c1cc2c(cc1C(=O)[O-])N[C@@H](N(C2=O)C[C@H]3CCCO3)SCC(=O)[C@@H]4C=CC=N4 C39698629
COc1cccc(c1OC)/C=C\2/C(=O)N(C(=S)S2)[C@H](CC(=O)N)C(=O)[O-] C39861922
COC(=O)c1ccc(cc1)/C=C\2/C(=O)N(C(=S)S2)[C@@H](CC(=O)N)C(=O)[O-] C39861995
CC[C@H](CO)Nc1c(c(=O)n2ccccc2n1)/C=C\3/C(=O)N(C(=S)S3)CCC(=O)[O-] C40007925
CC[C@H](CO)Nc1c(c(=O)n2ccccc2n1)/C=C\3/C(=O)N(C(=S)S3)CCCC(=O)[O-] C40007929
CN(C)S(=O)(=O)c1ccc(cc1)C(=O)C2=C(C(=O)N([C@H]2c3ccccc3)CCOCCO)[O-] C40110413
CS(=O)(=O)CCN1C(=O)[C@H]2[C@@H](N[C@@]([C@@H]2C1=O)(Cc3ccccc3)C(=O)[O-])c4ccccc4C#N C33889871
Cc1ccccc1[C@H]2[C@H]3[C@@H](C(=O)N(C3=O)CCc4ccccn4)[C@@]([NH2+]2)(CC(=O)[O-])C(=O)[O-] C43218409
C#CCCN1C(=O)[C@H]2[C@@H]([NH2+][C@@]([C@@H]2C1=O)(CC(=O)[O-])C(=O)[O-])c3cccc(c3)OC(F)(F)F C43218454
CCc1cccc(c1N2C(=O)[C@H]3[C@H]([NH2+][C@@]([C@@H]3C2=O)(CC(=O)[O-])C(=O)[O-])c4ccccc4O)CC C33934125
CCCCN1C(=O)[C@H]2[C@H]([NH2+][C@@]([C@@H]2C1=O)(CC(=O)[O-])C(=O)[O-])c3cc(ccc3O)Br C33934131
C[C@@H](C(=O)[O-])NS(=O)(=O)c1ccc(cc1)/C(=N/NC(=O)c2cc(c[nH]2)Br)/C C13013580
CCOc1cc(ccc1O)/C=C\2/C(=O)N(C(=S)S2)CC(=O)NCC(=O)[O-] C15036387
c1cc(c(cc1Cl)/C=C\2/C(=O)N(C(=S)S2)CCCC(=O)NCC(=O)[O-])O C15040273
c1ccnc(c1)NC(=O)CCNC(=O)c2ccc(cc2)S(=O)(=O)[N-]c3ccncc3 C48230836
CC(C)NC(=O)CSc1ccccc1/C(=N/S(=O)(=O)c2cnn(c2)C)/[O-] C48675767
CCOCCCN/C(=C(\C#N)/C(=O)[C@H]1CC(=O)N(C1)c2ccc3c(c2)CCC3)/[O-] C48939189
c1ccc(c(c1)C(F)(F)F)N/C(=C(\C#N)/C(=O)CCC(=O)N2CCOCC2)/[O-] C51403295
CC(=O)Nc1ccc(cc1)N/C(=C(\C#N)/C(=O)Cn2ccc(n2)C(F)(F)F)/[O-] C51429644
CCO/C(=C(\c1nc(cs1)C)/C(=O)CSc2nnc(s2)NC3CC3)/[O-] C54517629
COCCc1nc2c(c(cs2)C(=O)[O-])c(=O)n1CC(=O)NC[C@H]3CCCO3 C40692894
CNC(=O)COc1ccccc1/C=C\2/C(=O)N(C(=S)S2)CCCC(=O)[O-] C63454101
CCn1cc(cn1)S(=O)(=O)[N-]c2nc(cs2)c3ccc(o3)CNC(=O)C C66250712
CCCS(=O)(=O)[N-]c1ccc(cc1)C(=O)NCc2n[nH]c(=S)n2C3CC3 C66637662
C[C@@H](CNC(=O)c1cc(ccc1[N-]S(=O)(=O)C)NC(=O)C)Cn2cccn2 C67044163
CC[C@H](C)NC(=O)[C@@H](C)NC(=O)c1cc(ccc1[N-]S(=O)(=O)C)NC(=O)C C67044248
CS(=O)(=O)[N-]c1ccc(c(c1)C(=O)NCCc2n[nH]c(=S)n2C3CC3)O C67119256
CCCS(=O)(=O)[N-]c1cccc(c1)C(=O)Nc2ccn(n2)CC(=O)NCC C67344929
c1ccc(cc1)CN(CCO)S(=O)(=O)c2ccc3c(c2)c(=O)c(c[nH]3)C(=O)[O-] C04659670
CCCCN1C(=O)[C@H]2[C@@H]([NH2+][C@@]([C@@H]2C1=O)(CC(=O)[O-])C(=O)[O-])c3ccc(s3)Cl C06592363
CCOc1ccc(cc1OC)/C=C/2\C(=O)N(C(=S)S2)CCC(=O)NCCC(=O)[O-] C08870145
Cc1csc(n1)SCc2cc(=O)c(cn2CC(=O)N[C@H](C(C)C)C(=O)[O-])OC C09814215
C[C@]12CC[C@@H]3[C@@H]([C@@H]1CC[C@@H]2OC(=O)CCC(=O)N[C@@H](CO)C(=O)[O-])CCC4=CC(=O)CC[C@]34C C12661549
C[C@@H](C(=O)[O-])NS(=O)(=O)c1ccc(cc1)C(=O)/C=C/c2ccc(cc2)NC(=O)C C13026157
c1cc(sc1)c2nnc(n2CC(=O)[O-])SCC(=O)N[C@H]3CCS(=O)(=O)C3 C13034709
C[C@]1(CCS(=O)(=O)C1)NC(=O)CSc2nnc(n2CC(=O)[O-])c3cccs3 C13204433
C[C@@]1(CCS(=O)(=O)C1)NC(=O)CSc2nc3ccccc3c(=O)n2CCC(=O)[O-] C13221435
Cc1ccc(cc1)[C@@H](CC(=O)[O-])NC(=O)C2CCN(CC2)S(=O)(=O)c3c(noc3C)C C13258229
Cc1nc(cs1)COc2ccc(cc2)C(=O)Nc3ccc(cc3)C(=O)NCC(=O)[O-] C13258450
C#CCNS(=O)(=O)c1cccc(c1)C(=O)Nc2ccc(cc2)C(=O)NCC(=O)[O-] C13258510
COc1cc(c(cc1OC)OC)/C=C/C(=O)c2ccc(cc2)S(=O)(=O)NCC(=O)[O-] C13366092
COc1cc(ccc1OCC(=O)Nc2ccc(cc2)S(=O)(=O)NCC(=O)[O-])CC=C C13393608
CC1(Cc2cccc(c2O1)OCC(=O)Nc3ccc(cc3)S(=O)(=O)NCC(=O)[O-])C C13394082
Cc1cc(c(cc1CSCC(=O)Nc2ccc(cc2)S(=O)(=O)NCC(=O)[O-])OC)OC C13394196
c1cc(cc(c1)N2CCCC2=O)C(=O)Nc3ccc(cc3)S(=O)(=O)NCC(=O)[O-] C13394386
Cc1ccnn1c2ccc(cc2)C(=O)Nc3ccc(cc3)S(=O)(=O)NCC(=O)[O-] C13394392
CCN(CC)S(=O)(=O)c1ccc(cc1)N2C[C@@H](CC2=O)C(=O)N[C@H](CC(=O)[O-])c3ccccc3 C13427783
COc1cc(ccc1OCC(=O)[O-])/C=C/2\C(=O)N(C(=S)S2)NC(=O)c3cccnc3 C16915200
COc1cc(ccc1OCC(=O)Nc2nccs2)/C=C\3/C(=O)N(C(=S)S3)CCC(=O)[O-] C28296008
COc1cc(cc(c1OC)S(=O)(=O)N[C@H]2CCS(=O)(=O)C2)/C=C\C(=O)[O-] C33532812
CCc1cccc(c1N2C(=O)[C@H]3[C@@H]([NH2+][C@@]([C@@H]3C2=O)(CC(=O)[O-])C(=O)[O-])c4ccccn4)CC C34262277
CS(=O)(=O)NCCNS(=O)(=O)c1ccc(c(c1)C(=O)[O-])Br C35207860
COc1ccc2c(c1)c(cn2CCC(=O)[O-])[C@H](C(=O)[O-])[NH+]3CCN(CC3)CCC#N C36358285
COc1ccc(cc1OC)[C@H]2C(=C(C(=O)N2CCOCCO)[O-])C(=O)c3ccco3 C09015012
c1ccc(cc1)S(=O)(=O)CC(=O)Nc2ccc(cc2)S(=O)(=O)[N-]c3ncccn3 C08994327
CC(=O)OCC1=C(N2[C@@H]([C@H](C2=O)NC(=O)COc3ccc(cc3)F)SC1)C(=O)[O-] C13960050
C/C(=N\NC(=O)[C@@H]1C=C(C=N1)Br)/c2ccc(cc2)S(=O)(=O)NCC(=O)[O-] C39621183
c1cc(c(cc1C(=O)[O-])S(=O)(=O)NCCC[C@H]2C(=C(N=N2)N)C#N)Br C39679873
c1cc(c(cc1S(=O)(=O)NC[C@@H](CN2CCOCC2)O)C(=O)[O-])Br C13250138
COc1cc(cc(c1O)OC)/C=C\2/C(=O)N(C(=S)S2)[C@@H](CC(=O)N)C(=O)[O-] C39862015
c1ccc(c(c1)/C=C/C=C\2/C(=O)N(C(=S)S2)[C@H](CC(=O)N)C(=O)[O-])[N+](=O)[O-] C39862044
Cc1c(sc(n1)C)C(=O)C2=C(C(=O)N([C@@H]2c3cc(c(c(c3)OC)OC)OC)CCCO)[O-] C40053412
C[C@@H]1Cc2cc(ccc2O1)C(=O)C3=C(C(=O)N([C@H]3c4cccnc4)CCOCCO)[O-] C40094968
Cc1c(sc(n1)C)C(=O)C2=C(C(=O)N([C@H]2c3cc(ccc3OC)OC)CCO)[O-] C40098983
CCOc1cccc(c1)C(=O)C2=C(C(=O)N([C@@H]2c3ccncc3)CCOCCO)[O-] C40100818
Cc1ccccc1[C@@H]2[C@H]3[C@@H](C(=O)N(C3=O)CCC#C)[C@@](N2)(Cc4ccc(cc4)[N+](=O)[O-])C(=O)[O-] C43218324
c1ccc(cc1)/C=C\CN2C(=O)[C@H]3[C@H]([NH2+][C@@]([C@@H]3C2=O)(CC(=O)[O-])C(=O)[O-])c4ccccc4C#N C43218353
COc1ccc(cc1OC)/C=C\2/C(=O)N(C(=S)S2)CC(=O)NCCCC(=O)[O-] C15036693
CCOc1cc(ccc1O)/C=C\2/C(=O)N(C(=S)S2)CCC(=O)N[C@@H](C)C(=O)[O-] C15038651
C[C@H](C(=O)[O-])NC(=O)CCCN1C(=O)/C(=C/c2cccc(c2)[N+](=O)[O-])/SC1=S C47152256
CCOc1cc(ccc1O)/C=C\2/C(=O)N(C(=S)S2)CCCCCC(=O)N[C@@H](C)C(=O)[O-] C15044968
C[C@@H](C(=O)[O-])NC(=O)CCCCCN1C(=O)/C(=C/c2cc(c(c(c2)OC)O)OC)/SC1=S C15044999
C[C@@H](C(=O)NCCC(=O)[O-])N1C(=O)/C(=C/c2ccc(cc2)[N+](=O)[O-])/SC1=S C47152422
CCN1C(=O)/C(=C/c2cn(c3c2cccc3)CC(=O)NCCOC)/C(=NC1=S)[O-] C06630139
COC(=O)c1ccccc1NC(=O)CSC2=C(C3=NC(=O)C=C([C@@H]3S2)[O-])C(=O)N C36367045
c1ccc(cc1)CCNC(=O)CSC2=C(C3=NC(=O)C=C([C@@H]3S2)[O-])C(=O)N C40266266
CNS(=O)(=O)c1cccc(c1)S(=O)(=O)[N-]c2cc(ccc2OC)C(=O)N C64476153
CCNC(=O)Cn1ccc(n1)NC(=O)c2cc(ccc2[N-]S(=O)(=O)C)Cl C67344854
c1cc(cnc1)NC(=S)N2CCN(CC2)c3cc4c(cc3F)c(=O)c(cn4C5CC5)C(=O)[O-] C08993513
c1cc(ccc1/C=C/2\C(=O)N(C(=O)N2)CC(=O)[O-])OCC(=O)Nc3ccc(cc3)F C09259782
c1ccc(c(c1)[C@H](CC(=O)[O-])NC(=O)c2cc(ccc2F)S(=O)(=O)N3CCOCC3)Cl C13172809
Cc1ccc(cc1NC(=O)CSc2nnc(n2C)[C@@H]3CCS(=O)(=O)C3)C(=O)[O-] C13238913
c1ccc(c(c1)C#N)OCC(=O)NNS(=O)(=O)c2ccc(c(c2)C(=O)[O-])F C13262033
CC1(C(=O)N(C(=O)N1)CCS(=O)(=O)Nc2ccc(cc2SC)C(=O)[O-])C C13279334
c1c(csc1S(=O)(=O)NCCCN2C(=O)C3(CCCC3)NC2=O)C(=O)[O-] C13309824
CCOc1cccc(c1OC)/C=C/C(=O)c2cccc(c2)S(=O)(=O)NCC(=O)[O-] C13366801
Cc1cccc(c1C)OCC(=O)Nc2ccc(cc2)S(=O)(=O)NCC(=O)[O-] C13393458
[H]\N=C\1/C(=C\c2ccc(c(c2)Br)OCCOc3cccc(c3)C)/C(=O)N=C4N1C(=CS4)[CH2-] C20032478
Cc1c(c(n[nH]1)C)C(=O)C2=C(C(=O)N([C@H]2c3cccc(c3)F)CCN4CCOCC4)[O-] C13689307
Cc1c(c(n[nH]1)C)C(=O)C2=C(C(=O)N([C@@H]2c3ccc(cc3)OC)CCN4CCOCC4)[O-] C13692325
COC(=O)[C@@H](c1c(nc2cc(ccc2n1)Cl)[O-])C(=O)C(=O)Nc3cccc(c3)O C08653483
Cc1cccc(c1)O[C@@H]2[C@@H]([C@@H]([C@@H]3[C@@H](O2)COC(O3)(C)C)OCC(=O)[O-])NC(=O)C C35057419
Cc1ccc(cc1)O[C@@H]2[C@H]([C@@H]([C@@H]3[C@@H](O2)COC(O3)(C)C)OCC(=O)[O-])NC(=O)C C35057433
Cc1c(sc(n1)C)C(=O)C2=C(C(=O)N([C@H]2c3ccc(c(c3)OC)O)Cc4cccnc4)[O-] C35567520
CCNC(=O)CN1CC[NH+](CC1)[C@H](c2cn(c3c2cc(cc3)C(=O)[O-])C)C(=O)[O-] C36354867
c1cnc(nc1)N2CC[NH+](CC2)[C@@H](c3cn(c4c3ccc(c4)F)CC(=O)[O-])C(=O)[O-] C36357123
c1cc(c(nc1)N2CC[NH+](CC2)[C@@H](c3cn(c4c3ccc(c4)F)CC(=O)[O-])C(=O)[O-])C#N C36359417
c1ccc2c(c1)c(cn2CC(=O)[O-])[C@H](C(=O)[O-])[NH+]3CCCN(CC3)c4ncccn4 C36366665
Cc1c(c(n[nH]1)C)C(=O)C2=C(C(=O)N([C@H]2c3cccc(c3OC)OC)Cc4cccnc4)[O-] C13691071
COc1cc(ncn1)[N-]S(=O)(=O)c2ccc(cc2)NC(=O)c3cccnc3 C04750338
Cc1ccc(cc1NS(=O)(=O)c2cc(n(c2)C)C(=O)[O-])S(=O)(=O)N(C)C C40060222
c1cc(sc1)[C@H]2C(=C(C(=O)N2CCOCCO)[O-])C(=O)c3ccc4c(c3)OCCO4 C40096418
COc1cccc2c1oc(c2)C(=O)C3=C(C(=O)N([C@H]3c4cccnc4)CCO)[O-] C40098023
CCOc1ccc(cc1OCC)[C@H]2C(=C(C(=O)N2CCOCCO)[O-])C(=O)c3c(nc(s3)C)C C40098640
C=CCOc1ccc(cc1)C(=O)C2=C(C(=O)N([C@@H]2c3cccnc3)CCOCCO)[O-] C40099334
CN(C)S(=O)(=O)c1ccc(cc1)C(=O)C2=C(C(=O)N([C@@H]2c3ccc(cc3)F)CCOCCO)[O-] C40110430
CN(C)S(=O)(=O)c1ccc(cc1)C(=O)C2=C(C(=O)N([C@@H]2c3ccccc3F)CCOCCO)[O-] C40110464
Cc1c(c(c2ccccc2n1)NNC(=O)C[C@H]3CCS(=O)(=O)C3)CC(=O)[O-] C41496009
C#CCN1C(=O)[C@H]2[C@H](N[C@@]([C@@H]2C1=O)(Cc3ccc(cc3)[N+](=O)[O-])C(=O)[O-])c4cccc(c4)C(F)(F)F C33574906
CCOCCCN/C(=C(\C#N)/C(=O)/C=C\c1ccc(c(c1)OC)OCC#N)/[O-] C48934500
CCOCCCN/C(=C(\C#N)/C(=O)/C=C\c1cc(c(cc1OC)OC)OC)/[O-] C48935455
c1ccc2c(c1)c(=O)n(c(n2)SC/C(=N/c3[nH]ncn3)/[O-])C[C@@H]4CCCO4 C33175304
CCCCN/C(=C(\C#N)/C(=O)CN1C(=O)[C@@](NC1=O)(C)c2ccc(cc2)F)/[O-] C51008586
Cc1ccc(cc1)OCCC/C(=C(\C#N)/C(=O)c2c(n(c(=O)n(c2=O)C)C)N)/[O-] C51067344
COCCCn1c(=O)c2ccc(cc2[nH]c1=S)C(=O)Nc3c(cccn3)[O-] C53599585
Cn1cc(cc1C(=O)N)S(=O)(=O)[N-]c2ccccc2Oc3c(cccn3)C#N C55591885
CN(CC(=O)N)C(=O)c1ccc(c(c1)[N-]S(=O)(=O)c2ccc(cc2)F)Cl C58254209
CS(=O)(=O)[N-]c1cccc(c1)NC(=O)CCc2nc(no2)c3ccncc3 C23100238
Cc1cccc(n1)NC(=O)CCNC(=O)c2cccc(c2)n3c(=O)ccc(n3)[O-] C61432716
CCOC(=O)C1=C(N=C([C@H]1S(=O)(=O)[N-]c2ccc(cc2)S(=O)(=O)N)C)C C63646131
CCN(CC)C(=O)CN1CCN(CC1)c2ccc(c(c2)C(=O)[O-])NC(=O)COC C64589878
C[C@@H](c1cccnc1)N2C(=O)C[C@H](C2=O)Nc3ccc(cc3)[N-]S(=O)(=O)C C66584251
CNS(=O)(=O)c1ccc(cc1OC)[N-]S(=O)(=O)c2c[nH]c3c2cccn3 C66588075
c1cc(oc1)/C=C/C(=O)NCC/C(=N/S(=O)(=O)c2ccc(c(c2)C#N)F)/[O-] C66736021
CCC1(C(=O)N(C(=O)N1)C/C(=N/S(=O)(=O)c2ccc(c(c2)C#N)F)/[O-])CC C66737276
COc1ccc(cc1Br)S(=O)(=O)/N=C(/CCNC(=O)OC)\[O-] C66741784
CC(=O)Nc1ccc(c(c1)C(=O)NCc2cc(ccc2F)F)[N-]S(=O)(=O)C C67072429
c1ccc2c(c1)c(nn(c2=O)CC(=O)NCCCc3nnc4n3CCCCC4)[O-] C67176672
COc1cc(ccc1C(=O)N[C@@H]2C=C(C[C@H]([C@@H]2O)O)C(=O)N[C@@H](CCC(=O)[O-])C(=O)N)SC C04221824
c1c(cc(cc1[N+](=O)[O-])SCCO)NC(=O)CSCC(=O)[O-] C02765052
C[C@H]([C@@H](C(=O)[O-])NC(=O)COc1ccc2c(c1)O/C(=C\c3ccc(c(c3OC)OC)OC)/C2=O)O C12882227
CCCc1nnc(n1CC(=O)[O-])SCC(=O)NNC(=O)c2ccco2 C13033373
C(CCC(=O)[O-])CCSc1c(=O)[nH]c(=O)n(n1)[C@@H]2[C@H]([C@@H]([C@@H](O2)CO)O)O C05386296
c1[nH]c2c(n1)c(nc(n2)N)SCCCCC(=O)NCC(=O)NCC(=O)[O-] C05349427
CN(C)S(=O)(=O)c1ccc(cc1)OCCNC(=O)N[C@H](CC(=O)N2CCCC2)C(=O)[O-] C13245870
c1ccc(cc1)Cn2c(nnc2SCC(=O)Nc3cc(cc(c3)C(=O)N)C(=O)N)CC(=O)[O-] C13247536
COC(=O)c1ccc(c(c1)S(=O)(=O)Nc2ccc(cc2)C(=O)NCC(=O)[O-])C(=O)OC C13360091
CCNC(=O)COc1ccc(cc1OC)/C=C/C(=O)c2cccc(c2)S(=O)(=O)NCC(=O)[O-] C13366807
COc1ccc(c(c1OC)OC)C(=O)Nc2ccc(cc2)S(=O)(=O)NCC(=O)[O-] C13393933
CC(C)[C@H](C(=O)C(F)(F)F)NC(=O)Cn1cccc(c1=O)NC(=O)CC(=O)[O-] C13738572
C(CCCCO[C@@H]1[C@@H]([C@H]([C@H]([C@@H](O1)CO)O)O)O)CCCC(=O)[O-] C22059840
Cc1c2c(c(c(c1OC)C/C=C(\C)/CCC(=O)[O-])O[C@@H]3[C@H]([C@@H]([C@@H]([C@@H](O3)CO)O)O)O)C(=O)OC2 C22064314
Cc1c2c(c(c(c1OC)C/C=C(\C)/CCC(=O)[O-])O[C@@H]3[C@H]([C@H]([C@@H]([C@@H](O3)CO)O)O)O)C(=O)OC2 C22064320
c1ccc(cc1)NC(=O)CCCCCCC(=O)NO[C@H]2[C@@H]([C@@H]([C@H]([C@@H](O2)C(=O)[O-])O)O)O C22066540
C[C@](CC(=O)[O-])(CC(=O)OCc1ccc(cc1)O[C@H]2[C@@H]([C@H]([C@@H]([C@H](O2)CO)O)O)O)O C31167901
CC(=CC(=O)CC(=O)C(=O)NCCNC(=O)C(=O)/C=C(/C=C(C)C)\[O-])C C05500518
Cc1c(c(c(cn1)CO[P@](=O)(O)[O-])C[NH2+]C[C@H](C)O[P@](=O)(O)[O-])O C12503603
Cc1c(c(c(c[nH+]1)COP(=O)([O-])[O-])C[NH2+]CCCC[C@@H](C(=O)[O-])[NH3+])[O-] C34941080
CCCCC[C@@H]1[C@@H](C[C@@H](O1)O)SC[C@@H](C(=O)NCC(=O)[O-])NC(=O)CC[C@@H](C(=O)[O-])[NH3+] C33914464
CCCCC[C@H](C[C@@H](CC(=O)[O-])O[C@@H]1[C@@H]([C@@H]([C@@H]([C@@H](O1)CO)O)O)O)O C35457917
CCCCC[C@H](C[C@H](CC(=O)[O-])O[C@@H]1[C@@H]([C@@H]([C@@H]([C@@H](O1)CO)O)O)O)O C35457923
Cc1c2c(c(c(c1OC)C/C=C(\C)/CCC(=O)[O-])O[C@H]3[C@H]([C@H]([C@@H]([C@H](O3)CO)O)O)O)C(=O)OC2 C35645526
Cc1c(c(on1)C)CN2CC[NH+](CC2)[C@H](c3c[nH]c4c3ccc(c4)NC(=O)CCC(=O)[O-])C(=O)[O-] C36357955
CC(=O)OCC1=C(N2[C@H]([C@H](C2=O)NC(=O)CCC[C@@H](C(=O)[O-])[NH3+])SC1)C(=O)[O-] C03871997
CC(=O)OCC1=C(N2[C@@H]([C@H](C2=O)NC(=O)CCC[C@@H](C(=O)[O-])[NH3+])SC1)C(=O)[O-] C03871996
CC(=O)OCC1=C(N2[C@@H]([C@@H](C2=O)NC(=O)CCC[C@H](C(=O)[O-])[NH3+])SC1)C(=O)[O-] C03977881
CCCCCCn1c(=O)c(c([nH]c1=O)[O-])/C=N/[C@H](C[C@H]2C=[NH+]C=N2)C(=O)[O-] C39024699
COc1cc(ccc1O)[C@@H]2C(=C(C(=O)N2CCOCCO)[O-])C(=O)c3ccc4c(c3)OCCO4 C40096319
CCCCN1C(=O)[C@H]2[C@H]([NH2+][C@@]([C@@H]2C1=O)(CC(=O)[O-])C(=O)[O-])c3ccc(c(c3OC)C)OC C33925312
C(CCCCO[C@H]1[C@H]([C@H]([C@H]([C@@H](O1)CO)O)O)O)CCCC(=O)[O-] C44020437
c1cc(c(cc1C(=O)[O-])[N+](=O)[O-])C([C@@H](CC(=O)[O-])[NH3+])[C@@H](CC(=O)[O-])[NH3+] C44217560
CC(=O)N[C@H]([C@@H](CC(=O)C(=O)[O-])O)[C@@H]([C@@H]([C@@H](COC(=O)C)O)O)O C04543876
C(CCCCO[C@H]1[C@H]([C@H]([C@H]([C@H](O1)CO)O)O)O)CCCC(=O)[O-] C44960197
Cc1c2c(c(c(c1OC)C/C=C(\C)/CCC(=O)[O-])O[C@H]3[C@@H]([C@H]([C@@H]([C@@H](O3)CO)O)O)O)C(=O)OC2 C44963896
COc1cc(cc(c1O)OC)/C=C\2/C(=O)N(C(=S)S2)CCCCCC(=O)NCC(=O)[O-] C15044614
CCOCCCN/C(=C(\C#N)/C(=O)CNC(=O)c1ccc(s1)C)/[O-] C48937200
CCOCCCN/C(=C(\C#N)/C(=O)[C@@H](C)NC(=O)c1ccoc1)/[O-] C48938809
Cc1ccc(cc1)[C@@H](C/C(=C(\C#N)/C(=O)NCCCOC)/[O-])NC(=O)C C49101596
CC(C)OCCCN/C(=C(\C#N)/C(=O)c1ccc(cc1)CNC(=O)N)/[O-] C49221229
CCCS(=O)(=O)NCCS(=O)(=O)[N-]c1cccc(c1)NC(=O)C C62163143
CCOCCCN/C(=C(\C#N)/C(=O)CNc1ccccc1[N+](=O)[O-])/[O-] C62675516
C[C@H](/C(=N/S(=O)(=O)c1ccc(cc1)CNC(=O)N)/[O-])OCCC=C C62677402
CC(C)[C@H]1C(=O)N(C(=N1)O)Cc2ccc(cc2)S(=O)(=O)/N=C(/N[C@@H](C(C)C)C(=O)OC)\[O-] C09235592
CCCS(=O)(=O)[N-]c1ccc(cc1)NC(=O)CSCC(=O)N C63833985
c1ccc(cc1)NC(=O)CCCCCCC(=O)NO[C@@H]2[C@H]([C@@H]([C@@H]([C@@H](O2)C(=O)[O-])O)O)O C65748729
CCS(=O)(=O)NCCNC(=O)c1ccccc1[N-]S(=O)(=O)CC C65843760
CCOC(=O)CCNC(=O)c1cc(ccc1[N-]S(=O)(=O)C)NC(=O)C C67045604
CC(=O)N[C@@H](C/C(=C(\C#N)/C(=O)NCCCOC)/[O-])c1c(cccc1F)F C67601156
Cn1c2c(c(=O)[nH]c1=O)n(c(n2)SCCO)C[C@@H](COc3ccc(cc3)Cl)O C02373214
CCNC(=O)O[C@@H]1CO[C@H]2[C@@H]1OC[C@@H]2NC(=S)Nc3cc(cc(c3)OC)OC C03841748
CCN(CC)S(=O)(=O)c1ccc(c(c1)C(=O)O[C@H](C)C(=O)NC(=O)N)Cl C03520896
[H]/N=C(/C)\[C@@H](C#N)C(=O)COC(=O)[C@@H]([C@@H](C)O)NS(=O)(=O)c1ccc(cc1)Cl C07140984
Cc1ccc(cc1)S(=O)(=O)[C@H](CNC(=O)C(=O)NNC(=O)c2cccs2)c3cccnc3 C09005735
COCCn1c(nnc1SCC(=O)Nc2ccccc2SCC(=O)N)c3ccncc3 C09222597
CCCSc1nc(=O)c2c(n1C)NC(=O)C[C@@H]2c3ccc(c(c3)OC)OCC(=O)N C09249968
COC(=O)CCC(=O)NC(=S)Nc1ccc(cc1)S(=O)(=O)NC[C@H]2CCCO2 C09269515
CC(=O)Nc1ccc(cc1)S(=O)(=O)Nc2nc(cs2)CC(=O)NCCCOC C09819860
c1cc(=O)n(cc1C(F)(F)F)CC(=O)OCC(=O)Nc2c(ccs2)C(=O)N C10594997
Cc1cccc(c1C)NC(=O)CSc2ncc(n2CC(=O)NCCOC)CO C10063418
Cc1ccc(c(c1)C)NC(=O)CSc2ncc(n2CC(=O)NCCOC)CO C10063420
COCCNC(=O)Cn1c(cnc1SCC(=O)Nc2cccc(c2)Cl)CO C10063454
Cc1c(c(=O)[nH]c(=S)[nH]1)CCC(=O)N[C@@H](CC(=O)OC)c2ccc(cc2)Cl C11671160
Cc1cccc(c1)OC[C@H](Cn2c3c(nc2NCCO)n(c(=O)n(c3=O)C)C)O C12232188
CCOC(=O)/C=C/C(=O)NC(=S)Nc1ccc(cc1)S(=O)(=O)Nc2nccs2 C12495307
c1cc(sc1)C(=O)NCCCC(=O)NNC(=O)c2csc(n2)N3CCOCC3 C12804301
CC(C)NS(=O)(=O)Cc1ccccc1CNC(=O)Cn2c3ccccc3c(=O)[nH]c2=O C12882208
c1cc(sc1)c2nnc(n2CC(=O)N)SCC(=O)c3cc([nH]c3)C(=O)N4CCCC4 C12917273
CC(=O)NCCNC(=O)c1cc(cc(c1)S(=O)(=O)N(C)C)NCc2cc(ccc2F)OC C14536633
Cc1ccc(c(c1)C)OCC(=O)NNC(=S)NC(=O)CCC(=O)OCCOC C08568535
Cc1cc(no1)NC(=O)CSCC(=O)NCC(=O)Nc2ccc(c(c2F)F)F C18049402
c1cc(cc(c1)S(=O)(=O)N2CCCC2)C(=O)NNC(=O)CCNC(=O)c3cccs3 C19172999
COc1cc(cc(c1OC)OC)[C@@H](c2c(c(=O)cc(o2)CO)O)Nc3ccccn3 C19880810
CC1([C@@H](CC=[N+]1[O-])COC(=O)CCSSCCNC(=O)CCCC[C@@H]2[C@@H]3[C@H](CS2)NC(=O)N3)C C22051727
C1[C@@H]2[C@@H]([C@@H](S1)CCCCC(=O)NCCOCCOCCOCCBr)NC(=O)N2 C22051957
C[C@H]1CCc2c(c(c(s2)NC(=O)c3ccc(cc3)S(=O)(=O)N(CCC#N)CCC#N)C(=O)N)C1 C04177489
CCOC(=O)N1CCC(CC1)NC(=O)CCCNC(=O)C[C@H](c2ccc(cc2)C)NC(=O)C C32395038
c1cc(cc(c1)S(=O)(=O)NCc2ccco2)NC(=O)CCNC(=O)c3ccoc3 C32646055
CN(C)S(=O)(=O)c1cccc(c1)C(=O)OCC(=O)Nc2c(ccs2)C(=O)N C03408298
COCCCNC(=S)N(CCCO)Cc1cc2cc3c(cc2[nH]c1=O)OCO3 C04160443
CSCCC(=O)N1C[C@H](C2(C1)CC[NH2+]CC2)C(=O)NCCCCCC(=O)[O-] C39660104
Cc1c(c(=O)n(n1C)c2ccccc2)NC(=S)Nc3ccc(cc3)S(=O)(=O)NC[C@@H]4CCCO4 C39974933
c1cc(cc(c1)OC(=S)N[C@H]2CCS(=O)(=O)C2)NC(=S)N[C@@H]3CCS(=O)(=O)C3 C40166989
CCOCc1ccc(cc1)CNC(=O)C(=O)Nc2ccc(cc2)NC(=O)COC C41590937
CCOCc1ccccc1CNC(=O)C(=O)Nc2ccc(cc2)N3CCNC3=O C41591952
c1cc(sc1)/C=C\2/C(=O)N(C(=S)S2)CCCC(=O)NCCCC(=O)N C42925058
CCCCN1C(=O)[C@H]2[C@@H]([NH2+][C@@]([C@@H]2C1=O)(CO)C(=O)[O-])c3ccc(c(c3OC)C)OC C33913924
CCS(=O)(=O)NCCCNC(=O)c1cc2c(cc(c(c2[nH]1)OC)OC)OC C51447388
CCN(CCC(=O)Nc1ccc(cc1)C(=O)N)C(=O)Cn2cnc3ccc(cc3c2=O)F C23111144
CCn1c2ccc(cc2nn1)C(=O)N(CC)CCC(=O)Nc3ccc(cc3)C(=O)N C23892782
c1cc(c(cc1NC(=O)NCC[C@H]2CCCO2)NC(=O)CCN3CCOCC3)F C58224769
CCCCn1c(c(c(=O)[nH]c1=O)N(Cc2ccco2)C(=O)CCSCc3ccccn3)N C59361652
CCCCN/C(=N/S(=O)(=O)c1ccc(cc1)NC(=O)[C@H]2CCC[NH+](C2)CCC#N)/[O-] C62040732
CCOc1cc(ccn1)CNC(=O)C(=O)Nc2cc(ccc2C)C(=O)NC3CC3 C62079257
COc1ccc(cc1OC)c2nnc(o2)CNCCc3ccc(cc3)S(=O)(=O)N C62651467
c1ccc(c(c1)C(=O)NCCCNC(=O)NCc2ccc(nc2)n3cncn3)F C63315718
CCN(CC)S(=O)(=O)c1ccc(c(c1)NC(=O)CSC2=NC(=O)CC(=N2)N)Cl C64055225
CC[C@@H](C)NC(=O)c1ccc(cc1)NC(=O)C(=O)NCCc2c(nn(c2C)C)C C65559817
CCN(CCCNC(=O)NCc1ccc(cc1)C(=O)NC2CC2)S(=O)(=O)C C66360325
c1cc(ccc1Oc2cc(nc(n2)N)N)Br C01684919
c1cc(c(cc1CCc2nc(nc(n2)N)N)Cl)Cl C01685747
c1cc(c(cc1N)F)Nc2ccc3c(c2)C(=O)NC3=O C20584546
c1cc(ccc1Nc2cc(=O)[nH]c(n2)N)Br C08615684
CC(C)(C)c1c(cn[nH]1)c2c3cc(ccc3[nH]n2)N C31992154
c1cc(sc1)c2ccc(s2)CNc3nc([nH]n3)N C00108478
c1cc(ccc1N)Nc2[nH]c(=O)c3c(n2)CCCC3 C19689668
c1ccc(cc1)NS(=O)(=O)c2ccccc2NN C35062802
c1ccc(c(c1)C#N)Nc2cc3c(cc2N)CC(=O)N3 C35345390
c1cc(c(cc1Nc2cc3c(cc2N)c(=O)[nH]cn3)F)F C35383152
c1cc(ccc1Nc2cc3c(cc2N)c(=O)[nH]cn3)F C35383172
c1c2c(cc(c1N)NCC3CCCCC3)nc[nH]c2=O C35383271
CC1CCC(CC1)Nc2cc3c(cc2N)OCC(=O)N3 C35452947
C[C@@H]([C@@H]1CCCO1)Nc2cc3c(cc2N)CCC(=O)N3 C35734540
c1cc(cc(c1)NC(=O)Nc2cccc(c2C#N)F)N C36158482
c1cc(cc(c1)NC(=O)c2ccc(cc2)N)c3ccn[nH]3 C37041495
c1cc(ccc1c2cc[nH]n2)NC(=O)c3ccc(cc3)N C37045332
Cc1cc(ccc1N)C(=O)Nc2cccc3c2cn[nH]3 C37769581
c1ccc2c(c1)nc(o2)NCc3cc(ccc3O)N C38074683
c1cc(c(c(c1)F)F)Nc2cc3c(cc2N)OCC(=O)N3 C40229808
CC(C)(C)CNS(=O)(=O)c1ccc(c(c1)N)O C40494571
Cc1c(cccc1S(=O)(=O)Nc2cccc(c2)O)N C40495252
c1ccc(c(c1)C(=O)Nc2cccc(c2)c3ccn[nH]3)N C40638114
c1cc2cccnc2c(c1)Oc3ccc(c(c3)C(=O)N)N C41081091
c1ccc(c(c1)COC(=O)c2ccc(cc2N)N)C#N C41094064
c1cc(c(c(c1)O)O)CNc2cccc3c2cn[nH]3 C41117818
c1cc(c(cc1N)O)c2nc([nH]n2)C3CCCCC3 C41161735
C[C@H]1C[C@@H](CC(C1)(C)C)Oc2c(cc(cn2)N)C(=O)N C42139843
c1cc(ccc1c2cc([nH]n2)[O-])N[C@H]3CCC[NH2+]C3 C43326372
CC1(C[C@H]1NC(=O)C2(CCCCCC2)/C(=N/O)/N)C C45140427
Cc1ccc(c(c1)NC(=O)c2c3cc(ccc3[nH]n2)N)C C48277534
Cc1c(c(n[nH]1)C(=O)N[C@@H](C)c2ccc(s2)Cl)N C50306515
CCc1c(c(n[nH]1)C(=O)Nc2cc(ccc2F)F)N C50306912
CCc1c(c(n[nH]1)C(=O)N[C@@H]2CCCC[C@H]2CC)N C50307758
C[C@@H]1CCC[C@H]([C@@H]1C)NC(=O)c2c(c(n[nH]2)C3CC3)N C50323455
C[C@H]1CCCC[C@H]1CNC(=O)c2c(c(n[nH]2)C3CC3)N C50324647
c1cc(ncc1C(=O)NC23CC4CC(C2)CC(C4)C3)NN C51088749
Cc1cc(cc(c1)NC(=O)c2ccc(nc2)NN)C C51096676
Cc1ccc(c(c1)Cl)NC(=O)c2cc(ccn2)NN C51122490
c1cc([nH]c1)CNc2ccc(cc2)c3cc(n[nH]3)O C51788643
c1c(c(cc2c1OCCO2)N[C@@H]3CCCC[C@H]3O)N C51998230
CC(C)(C)Oc1c(ccc(n1)N[C@@H]2CCCC[C@H]2O)N C51999001
Cc1ccc(c(c1)C(=O)Nc2ccc(cc2OC)F)NN C53007608
Cc1ccc(c(c1)C(=O)Nc2cc(ccn2)C)NN C53007880
Cc1ccc(c(c1)C(=O)Nc2ccc(c(c2)C#N)F)NN C53008506
c1cc(sc1)c2[nH]nc(n2)c3ccc(cc3O)N C54700216
c1cc(cc(c1)NS(=O)(=O)N)N[C@@H]2CCCSC2 C61587813
c1cc(c(cc1C(=O)Nc2ccc(nc2)N)Cl)O C61680286
c1cc(c(cc1C(=O)Nc2ccc3c(c2)cn[nH]3)F)N C63010189
Cc1cc(nc(n1)N)NC[C@]2(CCCc3c2cccc3)O C66859768
CCn1c(=O)c2ccc(cc2nc1SCC(=O)N(C)CC(=O)NC3CC3)C(=O)[O-] C13035652
COC(=O)c1c2c(sc1NC(=O)COc3ccccc3OCC(=O)[O-])CCC2 C13190332
Cc1ccc(cc1)c2nnc(n2CCC(=O)[O-])SCC(=O)NCCCC(=O)OC C13219724
Cn1c(nnc1SCC(=O)Nc2cc(c(cc2C(=O)[O-])OC)OC)C(F)(F)F C13243555
CN(CC(=O)NCCCOC)S(=O)(=O)c1cc(ccc1Br)C(=O)[O-] C13252237
c1ccc(c(c1)CNS(=O)(=O)c2ccc(cc2)/C=C/C(=O)[O-])CS(=O)(=O)N3CCOCC3 C13268902
CNS(=O)(=O)Cc1ccccc1CNS(=O)(=O)c2ccc(cc2)C(=O)[O-] C13269873
C=CCn1c(nnc1SCC(=O)Nc2cc(ccc2C(=O)[O-])F)[C@@H]3CCS(=O)(=O)C3 C13273471
CC(C)OCCCNC(=O)COc1ccc(cc1C(=O)[O-])S(=O)(=O)N2CCCC2 C13318081
c1cc(ccc1c2c(cn(n2)CCC#N)/C=C/3\C(=O)N(C(=S)S3)CCCCC(=O)[O-])F C13362786
Cc1c(c(n(n1)c2ccc(cc2)F)Cl)/C=C/C(=O)c3cccc(c3)S(=O)(=O)NCC(=O)[O-] C13366664
CCN(CC)S(=O)(=O)c1ccc(cc1)N2C[C@H](CC2=O)C(=O)Nc3c(cccc3C(=O)[O-])C C13433122
Cc1cccn2c1nc(c(c2=O)/C=C\3/C(=O)N(C(=S)S3)CC(=O)[O-])NCCCOC(C)C C13713512
Cc1c(c([nH]c1C(=O)OC)C)C(=O)C2=C(C(=O)N([C@H]2c3ccccc3)CCN4CCOCC4)[O-] C09186494
COc1ccc(cc1Cl)C(=O)C2=C(C(=O)N([C@H]2c3ccncc3)CCCn4ccnc4)[O-] C09008299
COc1ccc(cc1)[C@H]2C(=C(C(=O)N2CCCN3CCOCC3)[O-])C(=O)c4ccco4 C12619372
c1cc(cc(c1)OCCC(=O)[O-])/C=C/2\C(=O)N(C(=S)S2)CCCN3CCOCC3 C16908172
CN(C)S(=O)(=O)c1ccc(cc1)C(=O)C2=C(C(=O)N([C@@H]2c3ccccc3)CCOC)[O-] C17251526
CN(C)S(=O)(=O)c1ccc(cc1)C(=O)C2=C(C(=O)N([C@@H]2c3ccc(cc3)F)CCOC)[O-] C17245731
CCOC(=C(c1nc(cs1)C)C(=O)CSc2ccc(nn2)n3c(cc(n3)C)C)[O-] C32778373
COCCN1[C@H](C(=C(C1=O)[O-])C(=O)c2ccncc2)c3cccc(c3)OCC=C C05986158
COc1ccccc1[C@H]2C(=C(C(=O)N2CCCn3ccnc3)[O-])C(=O)/C=C/c4ccco4 C33536931
COc1ccc(cc1OC)[C@H]2C(=C(C(=O)N2Cc3cccnc3)[O-])C(=O)/C=C/c4ccco4 C33542507
COCCN1[C@H](C(=C(C1=O)[O-])C(=O)c2ccncc2)c3ccc(cc3)OCC=C C33771518
COCCNC(=O)CCc1c(nc(nn1)c2ccc(c(c2)OC)OCC=C)[O-] C34766202
Cc1c(sc(n1)C)C(=O)C2=C(C(=O)N([C@@H]2c3ccc(cc3)N(C)C)CCCOC)[O-] C35566949
Cc1c(sc(n1)C)C(=O)C2=C(C(=O)N([C@H]2c3cccc(c3OC)OC)CCCOC)[O-] C35566971
CCOc1cccc(c1)C(=O)C2=C(C(=O)N([C@H]2c3ccncc3)CCN4CCOCC4)[O-] C15961570
CCCc1cc(=O)n(cn1)CC(=O)Nc2ccc(cc2)S(=O)(=O)[N-]c3nccs3 C38509966
C[C@H](C(=O)NCC(C)C)Oc1ccc(cc1C(=O)[O-])S(=O)(=O)N2CCOCC2 C13316226
C[C@@H](C(C)C)NC(=O)COc1ccc(cc1C(=O)[O-])S(=O)(=O)N2CCOCC2 C13319441
Cc1ccc(cc1)NC(=O)COc2ccc(cc2OC)/C=C/C(=O)C3=C([C@H](N=C3C)C(=O)[O-])C C39701017
CCCNC(=O)CN(C)C(=O)CSc1nc2cc(ccc2c(=O)n1C)C(=O)[O-] C13200900
c1ccc(cc1)/C=C/C(=O)C2=C(C(=O)N([C@@H]2c3ccccn3)CCCN4CCOCC4)[O-] C39849137
Cc1c(c(n(c(=O)c1C#N)C)NCc2ccccc2)/C=C/3\C(=O)N(C(=S)S3)CCCC(=O)[O-] C39851513
CC(C)Oc1ccc(cc1)C(=O)C2=C(C(=O)N([C@@H]2c3ccco3)CCOCCO)[O-] C40079164
CCOc1ccc(cc1)[C@H]2C(=C(C(=O)N2CCOCCO)[O-])C(=O)c3ccc4c(c3)OCCO4 C40096305
CCCOc1cccc(c1)[C@H]2C(=C(C(=O)N2CCOCCO)[O-])C(=O)c3c(nc(s3)C)C C40098613
Cc1c(sc(n1)C)C(=O)C2=C(C(=O)N([C@H]2c3ccc(c(c3)OC)OCC(C)C)CCO)[O-] C40099026
CCOc1cccc(c1)C(=O)C2=C(C(=O)N([C@H]2c3cc(c(c(c3)OC)OC)OC)CCO)[O-] C40100867
CCCCOc1cccc(c1)C(=O)C2=C(C(=O)N([C@H]2c3ccncc3)CCOCCO)[O-] C40101723
CCn1c(c2ccc(cc2nc1=S)C(=O)N(CCC(=O)OC)CC(C)C)[O-] C40151115
Cc1c([nH]c(c1C(=O)C2=C(C(=O)N([C@H]2c3ccc(c(c3)OC)OC)CCN4CCOCC4)[O-])C)C C41534930
CCCc1nnc(n1CC(=O)[O-])SCC(=O)c2c(c([nH]c2C)C(=O)OCC)C C13402674
CCCN(CC1=NC(=O)[C@@H]2C(=N1)C=CS2)C(=O)c3cccc(c3)[N-]S(=O)(=O)CCC C39792094
CC1=C(N=C([C@@H]1C(=O)C2=C(C(=O)N([C@H]2c3ccccc3)CCN4CCOCC4)[O-])C)C(=O)OC C09186494
CCOC(=O)C1=C(N=C(/C(=C(/[O-])\OCC)/[C@H]1C(=O)OCC(=O)NC(C)C)C)C C17526604
CCOC(=O)CNC(=O)C1=C(N=N[C@H]1S(=O)(=O)[N-]c2ccc(cc2)Cl)C C65055263
CCOC(=O)/C(=C\Nc1ccc(cc1)S(=O)(=O)[N-]c2nc(cc(n2)C)C)/C#N C14796372
CCOCC(=O)NNC(=O)c1cccc(c1)S(=O)(=O)[N-]c2ccccc2F C66653923
c1cc(sc1)/C=C/2\C(=O)N(C(=S)S2)CCCC(=O)Nc3cc(ccc3[O-])[N+](=O)[O-] C01902558
COc1cccc(c1OCc2ccc(cc2Cl)Cl)/C=N/N=C/3\NC(=O)[C@H](S3)CC(=O)[O-] C08722311
Cc1ccc(cc1)/C=C/2\C(=O)N(C(=S)S2)CCCC(=O)Nc3cc(ccc3[O-])[N+](=O)[O-] C01797646
COc1cc(ccc1OCc2ccc(c(c2)Cl)Cl)/C=N/N=C/3\NC(=O)[C@@H](S3)CC(=O)[O-] C09763427
CC(C)Cn1c(=O)c2ccc(cc2nc1SCC(=O)Nc3c(ccs3)C#N)C(=O)[O-] C13048876
c1cc2c(cc1C(=O)[O-])nc(n(c2=O)C[C@@H]3CCCO3)SCC(=O)Nc4cc(cc(c4)F)F C13053677
c1cc(ccc1CCC(=O)[O-])S(=O)(=O)Nc2ccc3c(c2)sc(n3)N4CCOCC4 C13079351
Cc1c(c(n2c(n1)nc(n2)SCC(=O)Nc3cccc(c3)Br)C)CCC(=O)[O-] C13209697
Cc1c(c(n2c(n1)nc(n2)SCC(=O)Nc3ccc(cc3F)Br)C)CCC(=O)[O-] C13209722
Cc1c(c(n2c(n1)nc(n2)SCC(=O)Nc3ccccc3Br)C)CCC(=O)[O-] C13209842
c1cc(ccc1C(=O)[O-])NC(=O)CSc2nnc(n2c3ccc(cc3)F)c4ccncc4 C13218932
CC(C)N(C)S(=O)(=O)c1ccc(cc1)NS(=O)(=O)c2cc(ccc2Br)C(=O)[O-] C13246723
Cc1ccc(cc1)/C=C\2/C(=O)N(C(=O)S2)CCNS(=O)(=O)c3cc(ccc3Cl)C(=O)[O-] C13246910
Cc1ccc(cc1)/C=C\2/C(=O)N(C(=O)S2)CCNS(=O)(=O)c3cc(cc(c3C)C)C(=O)[O-] C13246919
Cc1ccc(cc1NC(=O)/C=C/c2ccc(o2)CCC(=O)[O-])S(=O)(=O)N3CCCCC3 C13255280
c1cc(ccc1CNC(=O)CSc2nc3c(c4c(s3)CCC4)c(=O)n2C[C@@H]5CCCO5)C(=O)[O-] C13348508
c1cc(ccc1/C=C/C(=O)[O-])NC(=O)/C=C/c2ccc(cc2)S(=O)(=O)N3CCOCC3 C13403775
Cc1cc(c(n1C[C@H]2CCCO2)C)c3csc(n3)NC(=O)/C=C/c4cc(c(o4)C)C(=O)[O-] C13413986
Cc1cc(nc(c1C(=O)[O-])SCC(=O)Nc2cc(cc(c2C)C)S(=O)(=O)N(C)C)C C13446347
c1cc(c(cc1S(=O)(=O)N2CCCCC2)NC(=O)CC3(CCCC3)C(=O)[O-])OCC(F)(F)F C13467090
c1ccc2c(c1)cccc2C(=O)Oc3ccccc3/C=N/N=C/4\NC(=O)[C@H](S4)CC(=O)[O-] C16115640
Cc1cc(nc(n1)C)[N-]S(=O)(=O)c2ccc(cc2)NC(=O)CSc3c4ccccc4ccn3 C19681485
Cc1c(c([nH]c1C(=O)OC)C)C(=O)C2=C(C(=O)N([C@@H]2c3ccc(cc3)Cl)Cc4cccnc4)[O-] C08900433
COc1ccc(cc1NS(=O)(=O)c2ccc(cc2)F)[N-]S(=O)(=O)c3cccnc3Cl C22408529
Cc1cc(nc(n1)[N-]S(=O)(=O)c2ccc(cc2)NS(=O)(=O)Cc3ccccc3F)C C22528936
CN(C)C(=O)COc1ccc(cc1)NC(=O)c2ccccc2[N-]S(=O)(=O)c3ccc(cc3)Cl C23184790
Cc1cc(no1)N2[C@H](C(=C(C2=O)[O-])C(=O)c3c(c([nH]c3C)C)C)c4ccc(cc4)OCC=C C25108675
Cc1ccc(o1)[C@H](CNC(=O)Cn2c(nnc2[S-])c3ccc(cc3)Cl)N4CCOCC4 C25399128
CCOc1cc(ccc1O)[C@H]2C(=C(C(=O)N2CCCN3CCOCC3)[O-])C(=O)c4ccc(c(c4)F)C C26532810
CCOC(=O)c1c(csc1NC(=O)CSc2nc(cnn2)[O-])c3ccc(cc3)Cl C32522430
CCOc1cc(ccc1O)[C@H]2C(=C(C(=O)N2Cc3cccnc3)[O-])C(=O)c4cc5ccccc5o4 C33371810
c1ccc(cc1)CSc2nnc(s2)N3[C@@H](C(=C(C3=O)[O-])C(=O)c4ccncc4)c5ccc(cc5)O C33601436
CCOc1ccc(cc1)C(=O)C2=C(C(=O)N([C@H]2c3ccc(c(c3)OCC)O)c4nccs4)[O-] C01462063
CCOc1cc(ccc1O)[C@@H]2C(=C(C(=O)N2Cc3ccco3)[O-])C(=O)c4ccc5c(c4)C[C@@H](O5)C C35024484
CCOc1cc(ccc1O)[C@@H]2C(=C(C(=O)N2C[C@@H]3CCCO3)[O-])C(=O)c4ccc5c(c4)C[C@@H](O5)C C35025447
CCOc1cc(ccc1O)[C@H]2C(=C(C(=O)N2Cc3ccncc3)[O-])C(=O)c4ccc5c(c4)C[C@@H](O5)C C35025833
CCOc1cccc(c1)C(=O)C2=C(C(=O)N([C@@H]2c3cc(c(c(c3)Br)O)OC)CCOC)[O-] C35274091
CC(C)(C(=O)Nc1ccc(cc1)S(=O)(=O)[N-]c2ncccn2)Oc3ccc(cc3)Cl C00795302
Cc1ccnc(n1)[N-]S(=O)(=O)c2ccc(cc2)NC(=O)c3ccc(cc3OC)SC C00892625
CC(C(=O)Nc1ccc(cc1)S(=O)(=O)[N-]c2ccc(nn2)OC)(C(F)(F)F)C(F)(F)F C02305057
C[C@H](C(=O)Nc1ccccc1C(C)C)Sc2c3c(nc(n2)C4CC4)n(c(nc3=O)[O-])C5CC5 C22419086
CCCN1C(=O)[C@H]2C=C(S[C@H]2N=C1SCc3[nH]c(=O)c4ccc(cc4n3)C(=O)[O-])CC C39724300
c1ccc(cc1)C(=O)C[C@H]2C(=O)N/C(=N\c3ccc(cc3)S(=O)(=O)[N-]c4nccs4)/S2 C39843159
c1cc(cc(c1)Cl)[C@H]2C(=C(C(=O)N2CCO)[O-])C(=O)c3ccc(cc3)S(=O)(=O)N4CCCCC4 C40111109
C=CCn1c(=O)c2c(csc2nc1SCc3[nH]c(=O)c4ccc(cc4n3)C(=O)[O-])C5CC5 C13346025
c1cc(c(nc1)n2cccn2)CNC(=O)c3ccc(cc3)[N-]S(=O)(=O)c4ccc(c(c4)F)F C46707401
CC[C@H]1CCCCN1S(=O)(=O)c2ccc(cc2)[N-]S(=O)(=O)c3ccc(cc3)NC(=O)C C59288841
Cc1cc(c(c(n1)N/N=C/c2ccc(c(c2)I)OCC(=O)[O-])C#N)COC C59641150
Cn1cc(cn1)CCC(=O)Nc2ccc(c(c2)S(=O)(=O)[N-]c3ccccc3Cl)OC C59734924
COc1ccc(c(c1)OC)NC(=O)CSC2=C([C@@H](C3=C(CCCC3=N2)[O-])c4ccco4)C#N C04645610
C=CCOc1ccccc1/C=C\2/C(=O)N(C(=S)S2)CCS(=O)(=O)[O-] C05371414
c1ccnc(c1)CN(CCS(=O)(=O)N2CCOCC2)C(=O)/C=C/C(=O)[O-] C09060801
COc1cc(cc(c1OC)OC)/C=C\2/C(=O)N(C(=S)S2)CCS(=O)(=O)[O-] C12274923
c1cnccc1CN(CCS(=O)(=O)N2CCOCC2)C(=O)/C=C/C(=O)[O-] C09061080
CCCc1nnc(n1CC(=O)[O-])SCC(=O)N2CCN(CC2)c3ncccn3 C13219509
CC(=O)N1CCN(CC1)C(=O)CSc2nnc(n2CC(=O)[O-])c3ccc(cc3)OC C13232003
C=CCn1c(nnc1SCC(=O)N2CCC[C@H](C2)C(=O)[O-])[C@@H]3CCS(=O)(=O)C3 C13405380
Cc1c(c(on1)C)S(=O)(=O)N2CCN(CC2)C(=O)CSc3nc(cs3)CC(=O)[O-] C13417086
CC/C(=C\c1[n+](c2c3ccccc3ccc2s1)CCCS(=O)(=O)[O-])/SCC(=O)[O-] C13574288
COC(=O)[C@@H]1[C@H]2[C@H](C(=O)C(=C2C(=C1[O-])C(=O)OC)C(=O)OC)C(=O)OC C19877666
c1cc(cnc1)[C@H]2C(=C(C(=O)N2CCCn3ccnc3)[O-])C(=O)c4ccco4 C04311410
Cc1c(sc(n1)C)C(=O)C2=C(C(=O)N([C@H]2c3ccncc3)CCCN4CCOCC4)[O-] C08836077
c1cc(cnc1)[C@@H]2C(=C(C(=O)N2CCCn3ccnc3)[O-])C(=O)c4ccc5c(c4)OCCO5 C09312059
c1cnccc1[C@H]2C(=C(C(=O)N2CCCN3CCOCC3)[O-])C(=O)c4ccncc4 C20219569
CCn1c(c(cn1)CN2CCN(CC2)C(=O)CCn3ccc(n3)C(=O)[O-])C C20322728
CCn1cc(c(n1)C)CN2CCN(CC2)C(=O)CCn3cc(cn3)C(=O)[O-] C20328682
CCn1c(c(cn1)CN2CCN(CC2)C(=O)CCn3cc(cn3)C(=O)[O-])C C20328687
Cc1c(cnc(n1)C)C(=O)C2=C(C(=O)N([C@@H]2c3ccncc3)CCCN4CCOCC4)[O-] C13690123
Cc1c(cnc(n1)C)C(=O)C2=C(C(=O)N([C@H]2c3ccncc3)CCCN4CCOCC4)[O-] C13690124
Cc1c(cnc(n1)C)C(=O)C2=C(C(=O)N([C@@H]2c3ccccn3)CCCN4CCOCC4)[O-] C13690540
Cc1c(c(n(n1)C)C)C(=O)C2=C(C(=O)N([C@@H]2c3ccccn3)CCCN4CCOCC4)[O-] C13691351
Cc1c(cnc(n1)C)C(=O)C2=C(C(=O)N([C@H]2c3cccnc3)CCCN4CCOCC4)[O-] C13691862
Cc1c(c(n(n1)C)C)C(=O)C2=C(C(=O)N([C@H]2c3ccco3)CCCN4CCOCC4)[O-] C13720144
CC(=O)OC[C@H]1[C@H]([C@@H]([C@@H](O1)n2ccc(cc2=O)[O-])OC(=O)C)OC(=O)C C05665314
CC(=O)OC[C@@H]1[C@H]([C@@H]([C@@H](O1)n2ccc(cc2=O)[O-])OC(=O)C)OC(=O)C C05665313
c1cc(cnc1)[C@H]2C(=C(C(=O)N2CCN3CCOCC3)[O-])C(=O)/C=C/c4ccco4 C33583634
Cc1c(sc(n1)C)C(=O)C2=C(C(=O)N([C@H]2c3cccnc3)CCCn4ccnc4)[O-] C13719286
CCN(CC)C(=O)Cn1c2c(c(c(s2)C(=O)[O-])C)c(=O)n(c1=O)CC(=O)N3CC3 C34779152
C[C@H]1C(=C(N=N1)C)C(=O)C2=C(C(=O)N([C@H]2c3ccncc3)CCCN4CCOCC4)[O-] C39148661
C[C@@H]1C(=C(N=N1)C)C(=O)C2=C(C(=O)N([C@@H]2c3ccccn3)CCCN4CCOCC4)[O-] C39148662
CC1=C(C(=N[C@@H]1C(=O)[O-])C)C(=O)/C=C/c2cc(c(cc2[N+](=O)[O-])OC)OC C39701128
CCOC(=O)[C@@H]1C(=C2C(=NC(=NC2=O)CS(=O)(=O)CC(=O)[O-])S1)C C40148249
CN(CC(=O)[O-])S(=O)(=O)c1ccc(cc1)C(=O)/C=C/c2csnn2 C44026586
CC[C@@H](C(=O)[O-])N(C)S(=O)(=O)c1cc(sc1Br)C(=O)OC C44618109
CCO/C(=C(\c1nc(cs1)C)/C(=O)CSc2nncn2C3CC3)/[O-] C44924275
c1ccc(cc1)S(=O)(=O)N2CCN(CC2)Cc3nc(on3)CCC(=O)[O-] C49453242
COC(=O)[C@@H]1C(=O)[C@@H]([C@@]2\3[C@@]1(CCCC2)[C@H](C(=O)/C3=C(\[O-])/OC)C(=O)OC)C(=O)OC C43199366
CCO/C(=C(\c1nc(cs1)C)/C(=O)CSc2nnnn2C3CC3)/[O-] C56180505
CCO/C(=C(\c1nc(cs1)C)/C(=O)Cn2cc(ccc2=O)[N+](=O)[O-])/[O-] C58680630
CCCCN1C(=O)C(=O)N(C1=O)CC(=O)c2ccc(cc2)[N-]S(=O)(=O)C C58895936
CC(=O)CCS(=O)(=O)[N-]c1ccc(cc1)S(=O)(=O)N2CCOCC2 C06502306
C[C@@H]1COCCN1C(=O)c2ccc(cc2)[N-]S(=O)(=O)CCOCCOC C62277133
C[C@H]1COCCN1C(=O)c2ccc(cc2)[N-]S(=O)(=O)CCOCCOC C62277138
C[C@@H]1COCCN1C(=O)c2cccc(c2)[N-]S(=O)(=O)CCOCCOC C62278656
COCCOCCS(=O)(=O)[N-]c1cccc(c1)N2CCCS2(=O)=O C62354419
COCCOCCS(=O)(=O)[N-]c1ccc2c(c1)CCN2S(=O)(=O)C C62369641
Cc1nnc(n1c2ccc(cc2)OC)SC/C(=N/S(=O)(=O)N(C)C)/[O-] C52769823
CCO/C(=C(\c1nc(cs1)C)/C(=O)CSc2nnnn2CC=C)/[O-] C64654801
CC(C)CCSC/C(=N/S(=O)(=O)c1cn(c(=O)n(c1=O)C)C)/[O-] C66004260
Cn1cc(c(=O)n(c1=O)C)S(=O)(=O)/N=C(/c2cccc(c2)OCCOC)\[O-] C66004273
c1ccc(cc1)n2c(=O)c3ccccc3c(n2)OCCCS(=O)(=O)[O-] C05948138
Cc1c(c2cc(ccc2n1S(=O)(=O)N(C)C)NS(=O)(=O)N(C)C)C(=O)[O-] C08870381
c1cc(c(cc1C(=O)[O-])[N+](=O)[O-])OCC(=O)N[C@H]2CCS(=O)(=O)C2 C13054171
Cc1c(c(n2c(n1)nc(n2)SCC(=O)N3CCN(CC3)C(=O)C)C)CCC(=O)[O-] C13234557
COc1ccc(cc1S(=O)(=O)N2CCN(CC2)C(=O)[C@H]3CCS(=O)(=O)C3)/C=C/C(=O)[O-] C13240188
CS(=O)(=O)Cc1cccc(c1)C(=O)N2CCN(CC2)S(=O)(=O)c3cc(cs3)C(=O)[O-] C13401599
Cn1c2ccc(cc2n(c1=O)C)S(=O)(=O)[N-]c3nnc(s3)CCOC C19289822
CC(=O)C1=C(C(=O)N([C@@H]1c2ccccc2[N+](=O)[O-])CCN3CCOCC3)[O-] C19883269
Cc1c(cnn1C)CN2CCN(CC2)C(=O)c3ccn(n3)CCC(=O)[O-] C20318252
CCn1cc(cn1)CN2CCN(CC2)C(=O)CCn3ccc(n3)C(=O)[O-] C20322702
CCn1cc(cn1)CN2CCN(CC2)C(=O)CCn3cc(cn3)C(=O)[O-] C20328662
CC(=O)N1CCN(CC1)CC[C@H]2CN(CC[C@H]2CC(=O)[O-])C(=O)C3CC3 C20463239
Cc1c(cnc(n1)C)C(=O)C2=C(C(=O)N([C@@H]2c3cccnc3)CCN4CCOCC4)[O-] C13724897
c1cc(cnc1)[C@@H]2C(=C(C(=O)N2CCN3CCOCC3)[O-])C(=O)c4ccc5c(c4)OCCO5 C15226000
c1cc(cnc1)[C@H]2C(=C(C(=O)N2CCN3CCOCC3)[O-])C(=O)c4ccc5c(c4)OCCO5 C15226002
c1ccc(cc1)n2cc(c(n2)c3ccco3)/C=C\4/C(=O)N(C(=S)S4)CCS(=O)(=O)[O-] C26532465
COc1ccc(c(c1)/C=C/2\C(=O)N(C(=S)S2)CCS(=O)(=O)[O-])OC C27533467
COc1ccc(cc1[N+](=O)[O-])/C=N\N=C\2/NC(=O)[C@@H](S2)CC(=O)[O-] C27790517
c1cc2c(cc1C(=O)C3=C(C(=O)N([C@@H]3c4ccncc4)CCN5CCOCC5)[O-])OCCO2 C33751850
c1cc(ccc1NC(=O)Cn2cnnn2)S(=O)(=O)[N-]c3nccs3 C27977793
Cn1c2ccccc2c(c1C(=O)[O-])[C@@H](C(=O)[O-])[NH+]3CCN(CC3)CC(=O)N4CCOCC4 C36354303
CN(Cc1ccc(o1)Br)S(=O)(=O)c2cnn(c2)CC(=O)[O-] C37838075
Cc1c(sc(n1)C)C(=O)C2=C(C(=O)N([C@@H]2c3ccccn3)CCN4CCOCC4)[O-] C33812806
Cc1ccnc(n1)[N-]S(=O)(=O)c2ccc(cc2)NC(=O)c3ccc(cc3)N4C(=O)CCC4=O C02709343
C[C@@H]1C(=C(N=N1)C)S(=O)(=O)[N-]c2cn(nc2C(=O)NCc3ccco3)C C39443214
CC1=C2C(=NC(=NC2=O)CSc3nnc(n3C)C[C@@H]4CCS(=O)(=O)C4)S[C@@H]1C(=O)[O-] C39639669
CCCn1c(=O)[nH]nc1SCC2=NC(=O)C3=C([C@@H](OC3=N2)C)C(=O)[O-] C39692067
CCCn1c(=O)[nH]nc1SCC2=NC(=O)C3=C([C@H](OC3=N2)C)C(=O)[O-] C39692068
C[C@H]1[C@@H](CC(=[N+]1CC=C)C)C(=O)CSc2nc(c(nn2)CCC(=O)[O-])[O-] C39704105
CCC[N+]1=C(C[C@H]([C@@H]1C)C(=O)CSc2nc(c(nn2)CCC(=O)[O-])[O-])C C39704268
Cn1cc(cn1)S(=O)(=O)/N=C(/CCc2nc(no2)c3ccccn3)\[O-] C40153197
Cc1c(c(n(n1)C)C)C(=O)C2=C(C(=O)N([C@@H]2c3ccco3)CCOC)[O-] C41539571
CN(Cc1ncc(c(n1)N2CCOCC2)C(=O)[O-])S(=O)(=O)c3ccccc3 C49469402
CCO/C(=C\1/[C@@H](C(=C(N=C1C[S@@](=O)c2ccncc2)C)C#N)c3ccccn3)/[O-] C40685254
CCO/C(=C\1/[C@H](C(=C(N=C1CS(=O)(=O)c2ccncc2)C)C#N)c3ccccn3)/[O-] C40447654
Cn1cc(cn1)/C=C/C(=N/S(=O)(=O)N2CCC(CC2)C(=O)OC)/[O-] C52767381
Cc1c(c(n(n1)CC(=O)[O-])C)NC(=O)c2ccc(cc2)Cn3cnnn3 C55309612
c1ccc2c(c1)c(nn(c2=O)CC(=O)NCC(=O)NCc3ccco3)[O-] C07118855
Cc1c(c(c2c(c1OC(=O)C)[C@]3([C@H](O2)CC(=O)C(=C3[O-])C(=O)C)C)C(=O)C)OC(=O)C C01563327
COCCc1nc2c(c(cs2)C(=O)[O-])c(=O)n1CC(=O)N3CCOCC3 C40692862
Cc1nc(cn1CC(=O)Oc2ccc(cc2)[N-]S(=O)(=O)C)[N+](=O)[O-] C62676842
c1cnc(nc1)[N-]S(=O)(=O)c2ccc(cc2)NC(=O)CN3C(=O)[C@@H]4CC=CC[C@@H]4C3=O C12531910
Cn1cc(c(=O)n(c1=O)C)S(=O)(=O)/N=C(/COc2ccc(cc2)CC#N)\[O-] C64667553
COc1ccc(cc1[N-]S(=O)(=O)C2=CN=C(C2)c3nnc(o3)C(=O)N4CCCC4)Cl C65035274
CS(=O)(=O)[N-]c1ccc(cc1)NC(=O)CCn2cc(cn2)[N+](=O)[O-] C65772806
C[C@H](C(=O)N(C)C/C(=N/c1[nH]nc(n1)c2ccccn2)/[O-])n3cccn3 C65880124
CS(=O)(=O)[N-]c1ccc(cc1)OC(=O)Cn2c(=O)n3c(n2)CCCCC3 C66517319
CCn1cc(cn1)S(=O)(=O)[N-]c2ccc(cc2)OCC(=O)N(C)C C66579568
CCn1cc(cn1)S(=O)(=O)[N-]c2cc(ccc2OC)C(=O)N(C)C C66582456
Cn1cc(cn1)S(=O)(=O)[N-]c2ccc(cc2)S(=O)(=O)C[C@H]3CCCO3 C66814540
CCN(Cc1ccc(s1)Cl)C(=O)CSc2nc3cc(ccc3c(=O)n2CCO)C(=O)[O-] C13046519
COCCCn1c(=O)c2ccc(cc2nc1SCC(=O)Nc3c(cccc3F)F)C(=O)[O-] C13047349
CCN(CC(=O)Nc1ccc(cc1)N2CCOCC2)S(=O)(=O)c3ccc(cc3)/C=C/C(=O)[O-] C13088008
COC(=O)c1ccccc1NC(=O)CSc2nnc(n2CC(=O)[O-])c3cccs3 C13203026
Cc1ccc(cc1NC(=O)CSc2nnc(n2CC(=O)[O-])c3cccs3)C(=O)OC C13203379
COC(=O)CCn1c(=O)c2ccccc2nc1SCC(=O)Nc3cc(ccc3Cl)C(=O)[O-] C13204666
COC(=O)c1ccccc1NC(=O)CSc2nc3ccccc3c(=O)n2CCC(=O)[O-] C13221067
Cc1ccc(cc1NC(=O)CSc2nc3ccccc3c(=O)n2CCC(=O)[O-])C(=O)OC C13221191
CC(C)Cn1c(=O)c2ccc(cc2nc1SCC(=O)NCCCOC(C)C)C(=O)[O-] C13231889
CCN(CC)S(=O)(=O)c1ccc(cc1)NC(=O)COc2cc(ccc2C)C(=O)[O-] C13248478
CN(c1ccc(cc1)c2csc(n2)NC(=O)/C=C/c3ccc(o3)CCC(=O)[O-])S(=O)(=O)C C13394880
COc1cc(c(cc1Cl)OC)NC(=O)CSc2nnc(n2CC(=O)[O-])c3cccs3 C13443378
CCOc1cc2c(cc1NC(=O)CSc3nnc(n3CC(=O)[O-])c4cccs4)O[C@@H](C2)C C13443459
c1cc(sc1)c2nnc(n2CCC(=O)[O-])SCC(=O)NCc3ccc(cc3)OC(F)F C13443783
Cc1ccnn1c2ccc(cc2)C(=O)Nc3cc(c(cc3C(=O)[O-])OC)OCCOC C13453383
CC(=O)Nc1ccc(c(c1)C(F)(F)F)[N-]S(=O)(=O)c2cc(cc(c2)C(=O)OC)C(=O)OC C22314144
CC(C)(C)NC(=O)c1ccc(cc1)[N-]S(=O)(=O)c2cc(ccc2C(=O)OC)C(=O)OC C22960043
CCOC(=O)c1c(c(sc1NC(=O)CSc2nccc(n2)[O-])C(=O)OCC)C C32522469
CCOc1cc(ccc1O)[C@H]2C(=C(C(=O)N2CCCn3ccnc3)[O-])C(=O)c4cc(ccc4C)C C33699708
CCOc1cc(ccc1O)[C@@H]2C(=C(C(=O)N2CCCOC)[O-])C(=O)c3c(n4cccc(c4n3)C)C C35484232
CCOC(=O)c1ccc(cc1)NC(=O)CN2CCN(CC2)CC/N=C/C3=C(CC(CC3=O)(C)C)[O-] C22874337
CCOC(=O)[C@H]1C(=C([C@H](S1)NC(=O)CSc2nc(c(c(n2)[O-])C)C)C(=O)OCC)C C39724742
CCOc1ccc(cc1C)C(=O)C2=C(C(=O)N([C@@H]2c3ccc(cc3)[N+](=O)[O-])CCCO)[O-] C40048787
CCOc1ccc(cc1C)C(=O)C2=C(C(=O)N([C@@H]2c3ccc(c(c3)OC)OCC)CCCO)[O-] C40048801
C=CCOc1ccc(cc1)C(=O)C2=C(C(=O)N([C@@H]2c3ccc(cc3)[N+](=O)[O-])CCCO)[O-] C40053542
CCOc1cccc(c1)C(=O)C2=C(C(=O)N([C@@H]2c3ccc(cc3)[N+](=O)[O-])CCCO)[O-] C40054018
CCCOc1ccc(c(c1)C)C(=O)C2=C(C(=O)N([C@H]2c3cccc(c3)[N+](=O)[O-])CCO)[O-] C40082300
Cc1cc(ccc1C(=O)C2=C(C(=O)N([C@H]2c3cccc(c3)OC)CCOCCO)[O-])OCC=C C40082942
CCCOc1ccc(cc1OCC)[C@@H]2C(=C(C(=O)N2CCO)[O-])C(=O)c3ccc(c(c3)C)OC C40085301
CCCOc1ccc(cc1OCC)[C@H]2C(=C(C(=O)N2CCO)[O-])C(=O)c3ccc(c(c3)C)OC C40085302
CCOc1ccc(cc1C)C(=O)C2=C(C(=O)N([C@H]2c3cccc(c3)Cl)CCOCCO)[O-] C40085594
COc1cc(cc(c1OC)S(=O)(=O)Nc2ccccc2Cn3cccn3)/C=C/C(=O)[O-] C40088148
CCCOc1ccc(cc1C)C(=O)C2=C(C(=O)N([C@@H]2c3ccccc3[N+](=O)[O-])CCO)[O-] C40091664
CCCOc1ccc(cc1C)C(=O)C2=C(C(=O)N([C@H]2c3ccccc3[N+](=O)[O-])CCO)[O-] C40091665
Cc1ccc(cc1)[C@@H]2C(=C(C(=O)N2CCOCCO)[O-])C(=O)c3cc4cccc(c4o3)OC C40097722
CCOc1cccc(c1)C(=O)C2=C(C(=O)N([C@@H]2c3ccc(c(c3)OCC)OCC=C)CCO)[O-] C40100918
C=CCOc1cccc(c1)C(=O)C2=C(C(=O)N([C@@H]2c3ccc(cc3)[N+](=O)[O-])CCO)[O-] C40102190
C=CCOc1cccc(c1)C(=O)C2=C(C(=O)N([C@@H]2c3ccccc3[N+](=O)[O-])CCO)[O-] C40102290
c1cc(cc(c1)S(=O)(=O)[N-]c2ccc(cc2)C(=O)NCCCOCC3CC3)[N+](=O)[O-] C45592309
Cc1c(c([nH]c1C(=O)CSc2nc3cc(ccc3c(=O)n2CCC(=O)[O-])Cl)C)C(=O)OC C13176916
COCCn1c(nnc1SCc2[nH]c(=O)c3ccc(cc3n2)C(=O)[O-])Cc4ccccc4 C13365060
COc1ccc(cc1)C(=O)/C=C/Nc2ccc(cc2)S(=O)(=O)[N-]c3ccc(nn3)OC C06034740
Cc1c(sc(c1C(=O)O[C@@H](C)C(=O)c2ccc(cc2)[N-]S(=O)(=O)C)NC(=O)C3CC3)C C25446170
COc1cc(c(cc1Cl)OC)NC(=O)COC(=O)c2ccccc2[N-]S(=O)(=O)C C09657711
CCOC(=O)c1c2c(sc1NC(=O)/C(=C\c3c(nn(c3C)CCC(=O)[O-])C)/C#N)CCCC2 C58407187
COc1cc(c(cc1OC)OC)CNC(=O)c2cccc(c2)[N-]S(=O)(=O)c3cccs3 C59289789
Cc1ccccc1S(=O)(=O)Nc2cc(c(nc2)N(C)CCCc3c(nn(c3C)C)C)C(=O)[O-] C35397778
CCn1c(c(c(n1)C)CCN(C)c2c(cc(cn2)NS(=O)(=O)c3ccccc3)C(=O)[O-])C C64843531
CCc1ccc(cc1)OCC(=O)Nc2ccc(cc2)S(=O)(=O)[N-]c3c(nccn3)OC C66200260
CCc1cccc(c1)OCC(=O)Nc2ccc(cc2)S(=O)(=O)[N-]c3cc(ncn3)OC C66200565
CCOC(=O)c1c(c(sc1NC(=O)COC(=O)COc2ccc(cc2)C(=O)c3ccccc3)C(=O)C)C C12540912
CCNC(=O)CSc1nc(c(s1)NC(=O)c2cc(c(c(c2)OCC)OCC)OCC)c3ccccc3 C12893009
CCCOc1ccc(cc1NC(=O)COC(=O)/C(=C/c2cc(n(c2C)CCC(C)C)C)/C#N)C(F)(F)F C14128795
CCCCCOC(=O)C[C@@H]1C(=O)NCCN1C(=S)NC(=O)c2cc(ccc2OCCC)Br C14769313
CCCCOc1ccc(cc1)C(=O)NCC(=O)OCC(=O)Nc2c(c3c(s2)C[C@H](CC3)C)C(=O)OCC C16045041
CC(C)(C)c1cc(n(n1)c2ccccc2Cl)NC(=O)CN(CCCOC)C(=O)COCc3ccccc3 C16437449
CCCCN(Cc1cccn1Cc2ccc(cc2)Br)C(=O)CN(CCOC)C(=O)NC(C)(C)C C16463048
CC[NH+](CC)CCCN1[C@@H](C(=C(C1=O)[O-])C(=O)c2ccc3c(c2)C[C@@H](O3)C)c4ccc(c(c4)OCC)OCC C20325005
CCCCOc1cccc(c1)[C@@H]2C(=C(C(=O)N2CCC[NH+](CC)CC)[O-])C(=O)c3ccc4c(c3)C[C@H](O4)C C20327556
CCOCCCNC(=O)C1CCN(CC1)c2nnc(s2)n3cccc3CNc4ccc(cc4)OCC C20387813
CCCN(CC1CC1)C(=O)C(=O)c2cn(c3c2cc(cc3)NC(=O)[C@@H](C)Oc4ccccc4)CC(=O)OCC C23455216
CCCC[NH+](CCCC)CCCN1[C@H](C(=C(C1=O)[O-])C(=O)c2ccc(cc2)Br)c3ccco3 C25181719
CCc1cc(c(cc1OCc2cccc(n2)C(=O)N(CCCCCCCCC(=O)N)[C@H](C)CC)O)C(=O)C C28458632
CCCCOc1ccc(cc1OC)[C@@H]2C(=C(C(=O)N2CCC[NH+](CC)CC)[O-])C(=O)c3cc4ccccc4o3 C33422746
CC[NH+](CC)CCCN1[C@@H](C(=C(C1=O)[O-])C(=O)c2c(c([nH]c2C)C(=O)OCC)C)c3ccc(cc3)OCC=C C33515725
CCCCOc1cccc(c1)[C@@H]2C(=C(C(=O)N2CC[NH+](CC)CC)[O-])C(=O)c3cc4cccc(c4o3)OC C33523025
CCCC[C@H](CC)CNC(=O)c1cc(n(c1C)CCc2ccc(cc2)OC)c3csc(n3)c4cnccn4 C33586140
CCCCCOc1ccc(cc1OCC)[C@@H]2C(=C(C(=O)N2CCC[NH+](CC)CC)[O-])C(=O)c3ccc(o3)C C34917585
CCCOc1ccc(c(c1)C)C(=O)C2=C(C(=O)N([C@@H]2c3ccc(c(c3)OC)OCC=C)CC[NH+](CC)CC)[O-] C34918988
CC[NH+](CC)CCN1[C@H](C(=C(C1=O)[O-])C(=O)c2ccc(cc2C)OCC=C)c3ccc(c(c3)OC)OCC=C C34918992
CCCOc1ccc(cc1C)C(=O)C2=C(C(=O)N([C@H]2c3ccc(c(c3)OC)OCC=C)CC[NH+](CC)CC)[O-] C34919123
CCCCCOc1ccc(cc1OC)[C@@H]2C(=C(C(=O)N2CC[NH+](CC)CC)[O-])C(=O)c3ccc(c(c3)C)OC C34919672
CCCCOc1ccc(cc1OC)[C@H]2C(=C(C(=O)N2CC[NH+](C)C)[O-])C(=O)c3ccc(cc3C)OCCC C35025169
C[C@@H](CC(=O)N(CCCOC)CC(=O)Nc1cc(nn1c2ccc(cc2)F)c3ccccc3)CC(C)(C)C C35155157
CCCC[NH+](CCCC)CCCN1[C@@H](C(=C(C1=O)[O-])C(=O)c2ccc(cc2)Cl)c3ccc(c(c3)OC)O C35164565
CCCCOc1cccc(c1)C(=O)C2=C(C(=O)N([C@@H]2c3ccc(c(c3)OC)OCCCC)CC[NH+](C)C)[O-] C35296655
CC(C)(C)c1ccc(cc1)CN(CCc2ccc(c(c2)OC)OC)Cc3nc(cs3)C(=O)NCCCOC C35404690
CCCCNC(=O)N(CCOC)Cc1ccc(c(c1)OS(=O)(=O)c2cccc(c2)C(F)(F)F)OC C35770443
CCCCCCN([C@@H](c1ccc(cc1)[N+](=O)[O-])C(=O)NCS(=O)(=O)c2ccc(cc2)C)C(=O)CCCC C36522962
CCCCC/C=C\C(=O)N(CCC)[C@H](c1ccc(cc1)Cl)C(=O)NCS(=O)(=O)c2ccc(cc2)C C36563851
CC[NH+](CC)CCN1[C@H](C(=C(C1=O)[O-])C(=O)c2ccc(cc2)OCC=C)c3cccc(c3)Oc4ccccc4 C39828033
CCCCCCOc1ccc(cc1OC)/C=C(\C#N)/C(=O)Nc2c(c3c(s2)CCCC3)C(=O)NCC=C C39992261
CCCC[NH+](CCCC)CCCN1[C@@H](C(=C(C1=O)[O-])C(=O)c2ccc(c(c2)C)OCC)c3ccc(cc3)O C40019491
CCCC[NH+](CCCC)CCCN1[C@@H](C(=C(C1=O)[O-])C(=O)c2cc3cccc(c3o2)OC)c4cccc(c4)O C40019753
CCCC[NH+](CCCC)CCCN1[C@H](C(=C(C1=O)[O-])C(=O)c2cc3cccc(c3o2)OC)c4ccncc4 C40019762
CCCC[NH+](CCCC)CCCN1[C@@H](C(=C(C1=O)[O-])C(=O)c2cccc(c2)OCC=C)c3cccc(c3)O C40020380
COc1ccc(cc1)OCCCn2c3ccccc3nc2CCNC(=O)c4cc(c(c(c4)OC)OC)OC C40200633
Cc1ccc(c(c1)C)OCCCCn2c3ccccc3nc2CCNC(=O)c4cc(c(c(c4)OC)OC)OC C40200639
COc1ccc(cc1)OCCn2c3ccccc3nc2CCCNC(=O)c4cc(c(c(c4)OC)OC)OC C40207468
Cc1cccc(c1C)OCCCn2c3ccccc3nc2CCCNC(=O)c4cc(c(c(c4)OC)OC)OC C40207472
COc1cccc(c1)OCCCCn2c3ccccc3nc2CCCNC(=O)COc4ccc(cc4)Cl C40209802
CC[C@@H](C)N([C@H](C)CC)C(=O)Cn1c2ccccc2nc1CCCNC(=O)COc3ccc(cc3)Cl C40209838
CCCN(CCC)C(=O)Cn1c2ccccc2nc1CCCCCNC(=O)c3cc(c(c(c3)OC)OC)OC C40214013
Cc1ccc(c(c1)OCC(=O)NCCCCCc2nc3ccccc3n2CCOc4ccc(cc4)OC)C C40220428
CCCCCOc1ccc(cc1OC)[C@H]2c3c(n[nH]c3C(=O)N2CCCOC(C)C)c4c(cc(cc4O)C)C C38704847
CCCOC(=O)C1=C(Nc2nc(nn2[C@@H]1c3ccc(c(c3)OCC)OCc4ccccc4)SCCC)C C40981088
CCOc1ccc(cc1)[C@@H](CCC(=O)N/N=C\c2ccc(c(c2)CC=C)OCc3cccc(c3)[N+](=O)[O-])O C58895125
CCOc1ccc(cc1)[C@@H](CCC(=O)N/N=C\c2cc(c(c(c2)OCC)OCc3ccc(cc3)F)CC=C)O C58895363
COc1ccc(c(c1)OC)CN(CCCN2CCOCC2)C(=S)Nc3ccc(cc3)Oc4ccccc4 C59169163
CCCOC(=O)c1cccc(c1)NC(=O)CSc2nnc(n2CC=C)CCNC(=O)c3ccc(cc3)C C59178834
[truncated: 725,502 more chars]
