# Supplementary material for: PyRMD Studio: A Unified Suite for Next-Generation, AI-Powered Virtual Screening
Source: J Chem Inf Model. 2026 May 19;66(11):6197–203. doi: 10.1021/acs.jcim.6c00648 (PMC13250901; doi:10.1021/acs.jcim.6c00648)
Supplement: Supplementary file 2 [file ci6c00648_si_002.zip › decoys/ada17_decoys.ism]

c1ccc(cc1)/N=N/c2ccc3cc(ccc3c2/N=N/c4ccc(cc4)O)S(=O)(=O)[O-] C03844583
c1cc(ccc1COc2ccc(cc2I)/C=C/3\C(=O)NC(=O)S3)C(=O)[O-] C02959287
CC(C)[C@@H](C(=O)[O-])N1C(=O)/C(=C/2\c3cc(ccc3NC2=O)Br)/SC1=S C01235888
CCOc1cc(c(c(c1O)Br)Br)/C=C/2\C(=O)N(C(=S)S2)CC(=O)[O-] C09296616
c1cc(cc(c1)Br)/C=C\2/C(=O)N(C(=S)S2)CCC(=O)Nc3cccc(c3)C(=O)[O-] C01239506
c1ccc(cc1)[C@H](c2ccccn2)NS(=O)(=O)c3cc(ccc3Br)C(=O)[O-] C13074843
C[C@H](C(=O)Nc1cccc(c1)[N+](=O)[O-])Oc2ccc(cc2C(=O)[O-])I C13083879
c1ccc(c(c1)n2cnnc2SCC(=O)Nc3c(cc(cc3Cl)Cl)C(=O)[O-])F C13266548
c1ccc(cc1)n2c(cnc2SCC(=O)Nc3c(cc(cc3Br)F)F)C(=O)[O-] C13280529
Cc1c(c(n(n1)Cc2ccccc2Cl)C)/C=C(\C#N)/C(=O)Nc3ccc(cc3)C(=O)[O-] C13344921
c1cc(ccc1n2c(cnc2SCC(=O)Nc3ccc(cc3F)Br)C(=O)[O-])F C13353414
c1cc(c(cc1[N+](=O)[O-])C(=O)[O-])NS(=O)(=O)c2ccc(cc2Cl)Br C13465039
c1cc(ccc1COc2ccc(cc2I)/C=C\3/C(=O)NC(=O)S3)C(=O)[O-] C13880980
CC(C)C1=C[C@@]23CC[C@H]4[C@]([C@@H]2C[C@@H]1[C@@H]5[C@@H]3C(=O)N(C5=O)CCO)(CCC[C@@]4(C)C(=O)[O-])C C15240236
COC(=O)c1c(csc1NC(=O)[C@H]2CC=CC[C@@H]2C(=O)[O-])c3ccc(cc3)Br C15746584
CC(C)OC(=O)c1c2c(sc1NC(=O)[C@@H]3[C@@H]4CC[C@H]([C@@H]3C(=O)[O-])C=C4)CCCCC2 C17097616
CC1=C([C@H](C2=C(N1)C[C@H](CC2=O)c3cccs3)c4ccc(c(c4)[N+](=O)[O-])[O-])C(=O)OC C01170987
Cc1c(sc(n1)N2[C@H](C(=C(C2=O)[O-])C(=O)c3ccc(cc3)Cl)c4ccc(cc4)O)C C08817967
c1ccc(c(c1)Cc2c(nc3nnc(n3n2)SCC(=O)Nc4ccccc4F)[O-])Cl C27299063
COc1cc(cc(c1O)Br)/C=C(\C#N)/c2[n-]c3cc(cnc3n2)Br C27907304
COc1ccc(cc1NC(=O)[C@@H]2CC(=O)N=C(S2)[N-]c3ccc(c(c3)Cl)F)Cl C09353070
c1cc(oc1)CNC(=O)c2c3nc(c4cc(ccc4n3c(=S)s2)Br)[O-] C32946459
COc1cccc(c1OC)[C@H]2CC(=O)Nc3c2c(nc(n3)SCc4ccccc4F)[O-] C13567354
C[C@H](c1ccccn1)Nc2c(nc3ccccc3n2)[N-]S(=O)(=O)c4cccc(c4)Cl C36393207
C[C@@H]1C[C@@H]2[C@@H]3C[C@@H](C4=CC(=O)C=C[C@@]4([C@]3([C@@H](C[C@@]2([C@]1(C(=O)[O-])OC(=O)C)C)O)F)C)F C37536122
Cc1ccc2c(c1Cl)N[C@H]([C@@H]3[C@@H]2[C@@H]([C@@H](C3)Sc4ccccc4[N+](=O)[O-])Cl)C(=O)[O-] C08783349
CC[C@@H](C)/C=C/C1=CC2=C(C(=O)[C@@]3([C@@H](C2=CO1)C(=C(O3)[O-])C(=O)[C@@H](C)[C@@H](C)O)C)Cl C37866429
Cn1c2ccccc2c(=O)c(c1[O-])C3=Nc4ccccc4N[C@@H](C3)c5ccc6c(c5)OCO6 C16364069
c1ccc2c(c1)NC(=O)c3cc(ccc3O2)[N-]S(=O)(=O)c4ccc(cc4)C(F)(F)F C38715263
CC1=C2C(=NC(=NC2=O)/C=C/c3cc(c(c(c3)Br)O)Br)S[C@H]1C(=O)[O-] C39612790
c1ccc(cc1)[C@@H](C(=O)[O-])N2C(=O)/C(=C/3\c4cc(ccc4NC3=O)Br)/SC2=S C40936106
CC(C)C1=C[C@@]23CC[C@H]4[C@]([C@@H]2C[C@@H]1[C@H]5[C@@H]3C(=O)N(C5=O)CCO)(CCC[C@@]4(C)C(=O)[O-])C C43737058
C[C@H](CCC(=O)[O-])[C@H]1CC[C@H]2[C@]1(C(=O)C[C@@H]3[C@@H]2[C@@H](C[C@@H]4[C@]3(CC[C@H](C4)O)C)OC(=O)C)C C43764248
CCc1c(sc2c1c(=O)n(c(n2)SCc3[nH]c(=O)c4ccc(cc4n3)C(=O)[O-])CC)C C13364992
C[C@@H](C(=O)NCCC(=O)[O-])N1C(=O)/C(=C/c2c3ccccc3cc4c2cccc4)/SC1=S C15048001
COc1ccc(cc1O)[C@@H]2c3c(nc(s3)[S-])S[C@@H]4[C@@H]2C(=O)N(C4=O)c5ccccc5 C40475395
c1ccc(c(c1)C(=O)Nc2ccc(c(c2)F)F)[N-]S(=O)(=O)c3cccc(c3)[N+](=O)[O-] C57530802
COc1cc(c(c(c1O)Cl)Br)/C=C/2\C(=NC(=S)N(C2=O)c3ccccc3F)[O-] C59139134
COc1cc(cc(c1O)/C=C\2/C(=NC(=S)N(C2=O)c3ccc(cc3)Br)[O-])Cl C59198590
COc1cc(cc(c1O)Cl)/C=C\2/C(=NC(=S)N(C2=O)c3cccc(c3)Br)[O-] C34138302
c1ccc(c(c1)[N+](=O)[O-])S(=O)(=O)[N-]c2cccc(c2)C(=O)Nc3cccc(c3)Cl C59461073
CCOC(=O)C1=C(/C(=C/2\CSC(=NN2)[N-]c3cccc(c3)Br)/N=C1C)C C15453114
CN1c2c(cccc2Cl)[C@]3(C1=O)CC(=O)Nc4c3sc(c4c5ccccc5)C(=O)[O-] C36353306
CN1c2ccccc2[C@]3(C1=O)CC(=O)Nc4c3sc(c4c5ccccc5Cl)C(=O)[O-] C36357290
c1ccc(cc1)n2c3c(sc2=O)[C@@H]([C@H]4[C@@H](S3)C(=NC4=O)[O-])c5c[nH]c6c5cccc6 C11612318
c1ccc(cc1)n2c3c(sc2=O)[C@H]([C@H]4[C@@H](S3)C(=NC4=O)[O-])c5c[nH]c6c5cccc6 C08763331
Cn1c(nnc1SCC(=O)Nc2ccc(c(c2)C(=O)[O-])Cl)c3cc4ccccc4o3 C10675143
c1cc(ccc1c2c3c(c(nn2)[O-])Nc4nnnn4[C@@H]3c5ccc(cc5)F)Br C10232757
c1ccc(cc1)n2c3c(sc2=O)[C@H]([C@@H]4[C@@H](S3)C(=NC4=O)[O-])c5c[nH]c6c5cccc6 C08763331
CCOc1cc(ccc1O)[C@H]2c3c(nc(s3)[S-])S[C@H]4[C@@H]2C(=O)N(C4=O)c5ccccc5 C40475370
CCC1=C([C@@]2(c3cc(c(cc3NC2=O)Br)C)C(=C(O1)N)C#N)C(=O)OCC C00753144
CC1(CC2=C([C@H](c3c(nc(nc3N2)SC)N)c4ccc(c(c4)OC)OC)C(=O)C1)C C00702468
Cc1cc(ccc1N2C(=O)C(=C(C2=O)Cl)Nc3ccc(cc3)S(=O)(=O)N)Cl C00938523
Cc1cc(c(n1c2ccc(cc2)S(=O)(=O)N)C)/C=N/NC(=O)c3cccc(c3)Cl C01410445
Cc1cc(c(c(c1)[C@@H]2c3c([nH]nc3OC(=C2C#N)N)C)C)Cn4ccc(n4)C(F)(F)F C06459137
C[C@@H]1CCc2c(sc3c2c(=O)n(c(n3)S[C@@H](C(C)C)C(=O)NC(=O)N)CC=C)C1 C08633093
C[C@@H]1CCc2c(sc3c2c(=O)n(c(n3)S[C@H](C(C)C)C(=O)NC(=O)N)CC=C)C1 C08633095
c1cc(sc1)C(=O)[C@@H]2[C@@H](NC(=S)N[C@@]2(C(F)(F)F)O)c3ccc(cc3)[N+](=O)[O-] C08763678
c1cc(sc1)C(=O)[C@H]2[C@H](NC(=S)N[C@@]2(C(F)(F)F)O)c3ccc(cc3)[N+](=O)[O-] C08763680
c1ccc(c(c1)C#N)NC(=O)CSc2nnc(n2N)c3ccccc3Br C09092379
c1ccc(cc1)CNC(=O)NC(=O)CSc2[nH]c(=O)c3c4c(sc3n2)CCCC4 C09466281
c1cc(cc(c1)Br)NC(=O)Cc2csc(n2)NC(=O)NCc3ccco3 C09785781
c1cc(cc(c1)NC(=O)c2ccco2)NC(=O)C[C@H]3C(=O)Nc4cc(ccc4S3)Cl C11201546
CCOc1cc(ccc1OCc2c(cccc2Cl)F)[C@H]3c4c(n[nH]c4OC(=C3C#N)N)C C01086202
CS(=O)(=O)Nc1nc2ccc(cc2s1)NC(=O)Nc3ccc(cc3)Br C13348731
Cc1c(cnc(c1Cl)NC(=O)CSc2nnc(n2N)Cc3ccccc3F)Cl C14682058
Cc1cccc(c1)c2c(cn(n2)c3ccc(cc3)F)C(=O)Nc4ccc5c(c4)[nH]c(=O)[nH]5 C15594717
Cc1cccc(c1)/C=C/C(=O)OCC(=O)Nc2cc3c(cc2Br)[nH]c(=O)[nH]3 C16684503
c1cc(cc(c1)NC(=O)C(=O)N/N=C/2\c3cc(cc(c3NC2=O)Cl)Cl)C(F)(F)F C17124048
Cc1ccc(nc1)NC(=O)C2=C(NC3=C([C@H]2c4ccc(cc4)O)C(=O)C[C@H](C3)c5ccco5)C C06281020
CCc1nc2n(n1)c(c(s2)[C@H](c3ccc(cc3)Br)[NH+]4CCC(CC4)C(=O)N)[O-] C22853736
CCOC(=O)C1=C(OC2=C([C@H]1c3ccc(c(c3)OC)O)C(=O)C[C@H](C2)c4ccccc4)N C27533130
CCOc1cc(ccc1O)[C@@H]2c3c(noc3NC4=C2C(=O)C[C@@H](C4)c5ccc(cc5)O)C C28053070
CC(=O)Nc1nc2c(cc(cc2s1)NC(=O)Nc3ccccc3Br)OC C33008530
c1cc(cc(c1)S(=O)(=O)/N=C\2/CCCN2)NC(=O)Nc3ccc(c(c3)Cl)Cl C13164427
Cc1cc(nc(c1C#N)SCc2c3c(n[nH]2)OC(=C([C@@H]3c4ccc(cc4)F)C#N)N)C C13147206
CC(=O)c1ccc(cc1)n2c3c(c(c(s3)C(=O)c4ccc(cc4)Cl)N)c(=O)[nH]c2=O C02638281
Cc1cc(nc(c1C#N)SCc2c3c(n[nH]2)OC(=C([C@H]3c4ccc(cc4)F)C#N)N)C C13147205
Cc1ccc2cccc(c2n1)Nc3c(c(ncn3)N4CCN(CC4)c5ccccc5F)N C40758742
CCNC(=O)c1c2c(sc1NC(=O)[C@@]3(C(=O)Nc4cc(ccc4O3)C)C)CCCC2 C40797587
Cc1ccc2c(c1)NC(=O)[C@](O2)(C)C(=O)Nc3c(c4c(s3)CCCC4)C(=O)NC(C)C C40797608
Cc1ccccc1N2C(=O)[C@H]3[C@H]([NH2+][C@@]([C@@H]3C2=O)(c4ccccc4)C(=O)[O-])c5ccccc5O C43221521
c1cc(oc1)C(=O)Nc2ccc(c(c2)C(F)(F)F)NC(=O)[C@@H]3CC(=O)Nc4c3ccc(c4)F C45868673
CCN1c2ccccc2[C@@]3(C1=O)c4c(n[nH]c4OC(=C3C#N)N)CSc5ccc(cc5)C C08442112
CCN1c2ccccc2[C@]3(C1=O)c4c(n[nH]c4OC(=C3C#N)N)CSc5ccc(cc5)C C08442115
COc1ccc(cc1OC)c2c3c([nH]n2)OC(=C([C@H]3c4cccc(c4Cl)Cl)C#N)N C01437978
COc1ccc(cc1OC)c2c3c([nH]n2)OC(=C([C@@H]3c4c(cccc4Cl)F)C#N)N C02484139
COc1ccc(cc1OC)c2c3c([nH]n2)OC(=C([C@H]3c4c(cccc4Cl)F)C#N)N C02484136
Cc1c2c([nH]n1)OC(=C([C@H]2c3ccc(c(c3)CN4CCCc5c4cccc5)OC)C#N)N C09009837
CC(C)(C)c1c2c([nH]n1)OC(=C([C@@H]2c3cc(c(cc3Br)OC)OC)C#N)N C16286694
CC(C)(C)c1c2c([nH]n1)OC(=C([C@H]2c3cc(c(cc3Br)OC)OC)C#N)N C16286692
COc1ccc(c(c1)c2c3c([nH]n2)OC(=C([C@@H]3c4c(cccc4Cl)F)C#N)N)OC C06239660
CC(C)C(=O)Nc1ccc(cc1)C(=O)N/N=C/2\c3cc(ccc3NC2=O)Br C13984824
C[C@@H]1CCc2c(sc3c2c(=O)[nH]c(n3)[C@H](C)Sc4nnc(n4N)C(F)(F)F)C1 C21174872
CC[NH+]1CCc2c3ccccc3[nH]c2[C@@H]1c4c(=O)[nH]c(=O)n(c4[O-])Cc5ccc(cc5)F C20567629
c1ccc(cc1)/C=C(/C(=O)N/N=C\2/c3cc(ccc3NC2=O)F)\NC(=O)c4ccccc4 C15015411
CCCCN1C(=O)[C@H]2[C@@H](N[C@@]3([C@@H]2C1=O)c4cc(ccc4NC3=O)Cl)Cc5ccc(cc5)O C20566631
Cn1c(nnc1SCC(=O)Nc2ccccc2Cl)c3c(c4cccnc4s3)N C64370032
c1ccc(cc1)CCn2c(=O)c(c([nH]c2=O)[O-])[C@H]3[C@H]4C(=c5cc(ccc5=[NH+]4)Cl)CCN3 C64717785
CCCCn1c(=O)c2ccc(cc2[nH]c1=O)[C@H]3N[C@H](NO3)c4cccc(c4)Br C64870608
Cc1c(c([nH]c1C(=O)NCCC[NH+]2C[C@@H](C[C@@H](C2)C)C)C)C(=O)NC3CCCCC3 C05135783
Cc1c(c([nH]c1C(=O)NCCC[NH+]2C[C@@H](C[C@H](C2)C)C)C)C(=O)NC3CCCCC3 C05135788
CC(C)[NH+]1CCc2c(sc(c2C(=O)N)NC(=O)c3cc4cccc(c4o3)OC)C1 C08960012
CC[NH+]1CCc2c(sc(c2C(=O)N)NC(=O)c3ccc(s3)c4nc5ccccc5s4)C1 C09383350
c1cc(sc1)[C@H]2c3ccsc3CC[NH+]2CC(=O)Nc4ccc5c(c4)[nH]c(=O)[nH]5 C09609410
c1ccc(cc1)/C=C/c2nc(c3c4c(sc3n2)CCCC4)N5CC[NH2+][C@H](C5)C(=O)N C11174128
CCn1cc(c2c1cccc2)[C@@H](C[NH+]3CCC4(CC3)C[C@H](c5cc(ccc5O4)O)O)O C12293284
CCn1cc(c2c1cccc2)[C@H](C[NH+]3CCC4(CC3)C[C@@H](c5cc(ccc5O4)O)O)O C12293285
C[C@@H]1CCc2c(sc3c2c(=O)[nH]c(n3)[C@H](C)[NH+]4CCC(CC4)C(=O)Nc5ccccc5O)C1 C12980820
CC1(Cc2c(c([nH+]c3c2c(c(s3)C(=O)Nc4ccccc4OC)N)N5CCCC5)CO1)C C13556080
C[NH+]1CCc2c3ccccc3[nH]c2[C@@H]1c4c(nc(n(c4=O)CCC5=CCCCC5)O)O C09331927
c1ccc2c(c1)cc([nH]2)C(=O)NC[C@@H]3CCC[NH+](C3)Cc4cc(=O)c5ccccc5[nH]4 C20997547
CCOc1ccccc1N2CC[NH+](CC2)[C@H](C)c3nc(nc(n3)Nc4ccccc4)N C22010316
c1cc(c(c(c1)Cl)C[NH+](CCC(=O)Nc2ccc(cc2)S(=O)(=O)N)C3CC3)F C22199767
c1cc2c(cc1C(=O)N)CCO[C@@H]2CC[NH+]3CCC(=CC3)c4c5ccc(cc5[nH]n4)F C26493953
CNc1cc(cc[nH+]1)CNc2ccccc2C(=O)Nc3ccc4c(c3)OC(O4)(F)F C28951792
C[C@@H](c1ccccc1)Nc2cc(cc[nH+]2)Nc3nccc(n3)c4ccc(cc4)C(=O)NC C29126485
CC[C@@H](C)CNC(=O)[C@H]1CSC2([NH2+]1)CCN(CC2)C(=O)Nc3ccccc3Br C35375130
CC[C@H](C)CNC(=O)[C@H]1CSC2([NH2+]1)CCN(CC2)C(=O)Nc3ccccc3Br C35375134
c1ccc(cc1)CC2=C3N=C(C(=O)N3[C@@H]4Cc5cc(ccc5[C@@H]4[NH2+]2)O)Cc6ccc(cc6)O C39132449
c1ccc(cc1)CC2=C3N=C(C(=O)N3[C@H]4Cc5cc(ccc5[C@@H]4[NH2+]2)O)Cc6ccc(cc6)O C39132450
c1ccc(cc1)CC2=C3N=C(C(=O)N3[C@@H]4Cc5cc(ccc5[C@H]4[NH2+]2)O)Cc6ccc(cc6)O C39132451
c1ccc(cc1)CC2=C3N=C(C(=O)N3[C@H]4Cc5cc(ccc5[C@H]4[NH2+]2)O)Cc6ccc(cc6)O C39132452
Cc1ccc(cc1)Nc2nc(nc(n2)N)CN3CC[NH+](CC3)C/C=C/c4ccccc4 C22812442
c1ccc2c(c1)[nH]c(n2)CS[C@H]3NN[C@H](N3c4ccc(cc4)Cl)c5cc[nH+]cc5 C39926831
Cc1c(sc(n1)NC(=O)c2c(c3cc4cc(c(cc4[nH+]c3s2)OC)OC)N)C C40011200
c1ccc(cc1)CN(c2ccccn2)c3c(c([nH+]cn3)Nc4ccc5c(c4)OCO5)N C40685072
c1ccc(cc1)N/C(=[NH+]/N=C/c2cc(c(c(c2)Br)O)O)/c3ccccn3 C00822568
Cc1cc(c[nH+]c1N)[C@@H](C(c2ccccc2)(c3ccccc3)O)n4c5ccccc5nn4 C05379291
Cc1ccc2c(c1)[nH]c(n2)[C@H](C)NC(=O)[C@H]3CN(CC34CC[NH2+]CC4)C(=O)[C@@H]5CCC=CC5 C44737501
Cc1cc([nH+]c2c1c(c(s2)C(=O)OCC(=O)Nc3c(cccc3C(C)C)C(C)C)N)C C14151833
CC(C)(C)NC(=O)c1cccc(c1)NC(=O)NC[C@@H](c2ccccc2OC)[NH+](C)C C47586406
CC(C)(C)NC(=O)c1cccc(c1)NC(=O)NC[C@H](c2ccccc2OC)[NH+](C)C C47586408
C[C@@H]1C[C@H](C[NH+](C1)C(C)(C)CNC(=O)CCCC[C@H]2[C@@H]3[C@H](CS2)NC(=O)N3)C C53304229
C[C@@H](c1cccc(c1)S(=O)(=O)N)[NH+](C)CC(=O)Nc2c(c3c(s2)CCCC3)C(=O)OC C60377196
CC(=O)N[C@@H]1Nc2ccc(cc2S1)C(=O)NCCC3=c4cc(ccc4=[NH+]C3)Cl C63279947
c1ccc2c(c1)C(=O)N(NN2)CCCC(=O)NCCC3=c4cc(ccc4=[NH+]C3)Cl C63492923
c1cc2=[NH+]CC(=c2cc1Cl)CCNC(=O)[C@H]3C=C4NC(=C5CC5)C=C(N4N3)C(F)(F)F C63547546
c1ccc(cc1)C(=O)N[C@H]2Nc3ccc(cc3S2)NC(=O)[C@H]4C=c5ccccc5=[NH+]4 C63600782
c1ccc(cc1)C(=O)N[C@H]2Nc3ccc(cc3S2)NC(=O)[C@@H]4C=c5cc(ccc5=[NH+]4)Cl C63600786
c1ccc(cc1)C(=O)N[C@@H]2Nc3ccc(cc3S2)NC(=O)[C@H]4C=c5cc(ccc5=[NH+]4)Cl C63600788
CC(=O)N[C@@H](CC1=c2ccccc2=[NH+]C1)C(=O)Nc3ccc4c(c3)S[C@@H](N4)SC C63801463
c1ccc2c(c1)C(=O)N[C@H](C(=O)N2)CC(=O)NCCC3=c4cc(ccc4=[NH+]C3)Cl C63385195
CC1=CC(=O)N2[C@H](NC(=N[C@H]2N1)NCCC3=c4ccccc4=[NH+]C3)c5ccc(cc5)Cl C63980149
COc1ccc(cc1)N2C[C@H]([C@@H](N2)c3ccccc3Cl)C[NH2+]CCc4c[nH]cn4 C64120567
Cc1ccc(cc1)[C@@H]2[NH+]=C(N=C3N2C(=CC(=C)N3)[O-])NCCC4=c5ccccc5=[NH+]C4 C64480174
Cc1ccc(cc1)[C@H]2[NH+]=C(N=C3N2C(=CC(=C)N3)[O-])NCCC4=c5ccccc5=[NH+]C4 C64480175
CCC[NH+]1c2ccccc2N[C@H]1CCc3ccccc3[N-]S(=O)(=O)c4c[nH+]c[nH]4 C64518862
CCC[NH+]1c2ccccc2N[C@H]1CCc3cccc(c3)[N-]S(=O)(=O)c4c[nH+]c[nH]4 C64518870
c1ccc(cc1)NC2=NN[C@@H](S2)SCC(=O)NCCC3=c4ccccc4=[NH+]C3 C64713725
c1ccc2c(c1)c(c[nH]2)C[NH2+][C@H]3CO[C@H]4[C@@H]3OC[C@@H]4Nc5nccc(n5)c6cccc(c6)F C08296257
Cc1cc(cc(c1OC[C@H](C[NH2+]CCNc2nccc(n2)C(F)(F)F)O)Br)Cl C08616603
CC(=O)Nc1cccc(c1)NC(=O)C(=O)NC[C@H](c2ccsc2)[NH+]3CCCCCC3 C08894153
C[NH+](CC(=O)Nc1ccc(c(c1)C(F)(F)F)Cl)CC(=O)NNC(=O)c2ccc(cc2)Cl C09670273
CCCCn1c(c(c(=O)[nH]c1=O)N(Cc2ccccc2)C(=O)C[NH+]3CCC[C@@H]4[C@@H]3CCCC4)N C09869123
CCCCn1c(c(c(=O)[nH]c1=O)N(Cc2ccccc2)C(=O)C[NH+]3CCC[C@H]4[C@@H]3CCCC4)N C09869135
c1cc(ccc1n2c(nnc2SCC(=O)Nc3c(ccs3)C(=O)N)C[NH+]4CCCCC4)F C09881092
Cc1cc(cc(c1C)NC(=O)C[NH+](Cc2c(cccc2Cl)F)C3CC3)S(=O)(=O)N C12878160
Cc1cc(ccc1NC(=O)CNC(=O)C[NH+](C)CC(=O)Nc2ccc(c(c2F)F)F)Br C12895665
C[C@@H](c1ccc(cc1)S(=O)(=O)N)[NH+](C)CC(=O)N[C@H](C)c2ccc(cc2Cl)Cl C23259728
COCCNC1=C([C@H]([C@@H](S1)C(=O)c2ccc(cc2)OC(F)F)[NH3+])c3nc4ccccc4s3 C03312379
c1ccc(cc1)C(=O)N/C(=C\c2ccc(cc2Cl)Cl)/C(=O)NCCN3CC[NH2+]CC3 C26805538
c1cc(c(c(c1)Cl)C[NH+](CC(=O)NCCc2ccc(cc2)S(=O)(=O)N)C3CC3)F C27370113
c1cc(c(cc1C(=O)Cn2c(=S)n(c(n2)N)Nc3cc[nH+]cc3)C(F)(F)F)Cl C28535049
c1ccc(c(c1)C(=O)Nc2c(c(n[nH]2)C(=O)NCCC3CCN(CC3)c4cc[nH+]cc4)Cl)Cl C28711968
c1ccc2c(c1)c(=O)n(c(n2)SCC(=O)NCCCCCC[NH3+])c3cccc(c3)F C33662587
c1ccc2c(c1)ccn2C[C@H](C[NH+](CCO)C[C@@H](Cn3c4ccccc4c5c3cccc5)O)O C35048275
C/C=C(\C)/CNc1cc2c([nH+]c1)N([C@@H]([C@@H]2NC(=O)C)C(=O)OC)CCc3c[nH]c4c3cccc4 C39344554
CS[C@H]1C[NH+](CCN1)[C@@H](CNc2ccccc2O)c3ccc(cc3)S(=O)(=O)Oc4ccccc4 C39534272
C[C@@H](CCCC(C)(C)O)NC(=O)[C@@H]1CN(CC12CC[NH2+]CC2)C(=O)c3cc(cc(c3)F)F C39631379
C[C@H](CCCC(C)(C)O)NC(=O)[C@H]1CN(CC12CC[NH2+]CC2)C(=O)c3cc(cc(c3)F)F C39631387
C[C@@H](CCCC(C)(C)O)NC(=O)[C@@H]1CN(CC12CC[NH2+]CC2)C(=O)c3cccc(c3Cl)Cl C39631620
C[C@H](CCCC(C)(C)O)NC(=O)[C@@H]1CN(CC12CC[NH2+]CC2)C(=O)c3csc(c3OC)Cl C39631860
C[C@@H](CCCC(C)(C)O)NC(=O)[C@H]1CN(CC12CC[NH2+]CC2)C(=O)c3csc(c3OC)Cl C39631862
CCn1c(c(c(n1)C)Br)C(=O)N2C[C@H](C3(C2)CC[NH2+]CC3)C(=O)N[C@H](C)CCCC(C)(C)O C39631888
c1ccc(cc1)NCCNC(=O)[C@@H]2CN(CC23CC[NH2+]CC3)C(=O)c4ccc(cc4)Br C39655354
Cc1c(c(no1)c2ccccc2Cl)C(=O)N3C[C@@H](C4(C3)CC[NH2+]CC4)C(=O)NCCNc5ccccc5 C39655383
CCC(CC)C(=O)N1C[C@H](C2(C1)CC[NH2+]CC2)C(=O)NCc3ccccc3Sc4ccccc4CO C39657724
CCCN(c1c(n(c(=O)[nH]c1=O)Cc2ccccc2)N)C(=O)C3=c4ccccc4=[NH+]C(=O)C3 C39725373
CCOc1cc(cc(c1OCC(=O)Nc2ccc(cc2)C)Br)C[NH2+]CCO C40741763
c1ccnc(c1)C[NH2+]C[C@@H]([C@@H](c2ccc(cc2)Br)[NH2+]Cc3ccccn3)C(=O)[O-] C43209030
c1ccnc(c1)C[NH2+]C[C@@H]([C@H](c2ccc(cc2)Br)[NH2+]Cc3ccccn3)C(=O)[O-] C43209032
CC(=O)N(c1ccccc1F)c2nc(cs2)/C=C/C(=O)NCCC[NH+]3CCC(CC3)C(=O)N C46919695
c1ccc2c(c1)[nH+]c(n2C[C@@H](COC(c3ccc(cc3)F)c4ccc(cc4)F)O)NCCO C57371643
c1ccc2c(c1)[nH+]c(n2C[C@H](COC(c3ccc(cc3)F)c4ccc(cc4)F)O)NCCO C57371645
c1ccc(cc1)[C@@H]2c3ccsc3CC[NH+]2CCC(=O)Nc4cccc(c4)S(=O)(=O)N C58491219
c1cc(ccc1NC(=O)C[NH2+]CCCNc2ccc(cc2[N+](=O)[O-])C(F)(F)F)Cl C59447160
C[NH+](CCNS(=O)(=O)c1c(cc(cc1Br)Br)N)CCOC C61377353
COc1ccc(cc1)[C@@H](CNc2ccc(cc2[N+](=O)[O-])C(=O)N)C3=c4ccccc4=[NH+]C3 C63230322
c1cc2=[NH+]CC(=c2cc1Cl)CCN3C[C@H](CC3=O)C(=O)N[C@@H]4NN[C@@H](S4)C(F)(F)F C63557466
c1ccc(cc1)C(=O)N[C@@H]2NC3=C(CC[C@@H]3S2)C(=O)NCCC4=c5ccccc5=[NH+]C4 C63690769
c1ccc2c(c1)c(nc(=S)[nH]2)NCCCCCC(=O)NCCC3=c4ccccc4=[NH+]C3 C63709771
Cc1ccc2=[NH+]CC(=c2c1)CCN3C[C@H](CC3=O)C(=O)N[C@H]4NN[C@@H](S4)CC(C)C C63941184
CC(C)[C@H]1NN[C@@H](S1)NC(=O)[C@@H]2CC(=O)N(C2)CCC3=c4cc(ccc4=[NH+]C3)OC C63941320
CC(C)[C@@H]1NN[C@H](S1)NC(=O)[C@@H]2CC(=O)N(C2)CCC3=c4cc(ccc4=[NH+]C3)OC C63941321
CC(C)CN/C(=C\1/CN(C=C(C1=O)C(=O)NCC[C@@H]2[NH+]=c3ccc(cc3=[NH+]2)Cl)C(C)C)/[O-] C64137155
c1ccc2c(c1)C[C@@H](NC2)C(=O)N[C@@H](CC3=c4ccccc4=[NH+]C3)C(=O)NCc5ccco5 C64228065
Cc1ccc(c(c1)C)NC(=O)[C@@H](CC2=c3ccccc3=[NH+]C2)NC(=O)[C@H]4Cc5ccccc5CN4 C64349217
c1ccc2=[NH+]CC(=c2c1)CCNC(=O)C3=C4[C@@H](CCC3)S[C@H](N4)NC(=O)c5ccc(cc5)Cl C64375468
c1ccc2=[NH+]CC(=c2c1)CCNC(=O)C3=C4[C@@H](CCC3)S[C@@H](N4)NC(=O)c5ccc(cc5)Cl C64375476
C[C@@]12CC[C@H]([C@@]([C@H]1Cc3c(nc(s3)NCC=C)[C@H]2CC(=O)NCC[NH+](C)C)(C)CO)O C04222555
CCc1ccc2c(c1)[C@@]3([C@H]4[C@@H]([C@@H]([NH2+]3)CC(=O)N)C(=O)N(C4=O)CCc5ccccc5)C(=O)N2 C08790589
Cc1cc(c2c(c1)[C@]3([C@H]4[C@@H]([C@@H]([NH2+]3)CCC(=O)N)C(=O)N(C4=O)CCc5ccccc5)C(=O)N2)C C08791328
c1cc(c(cc1Cl)Cl)/C=N/NC(=O)c2c(nnn2c3c(non3)N)C[NH+]4CCCCC4 C08873270
c1cc(c(cc1Cl)Cl)/C=N/NC(=O)c2c(nnn2c3c(non3)N)C[NH+]4CCCC4 C08873289
CC[NH+](CC)Cc1c(nnn1c2c(non2)N)C(=O)N/N=C/c3ccc(cc3Cl)Cl C09041778
C[NH+](CC(=O)Nc1cccc(c1)S(=O)(=O)N)CC(=O)Nc2ccccc2Br C09127550
CC[NH+](Cc1[nH]c(=O)c2ccc(cc2n1)Cl)CC(=O)Nc3c(c4c(s3)CCC4)C(=O)N C09414288
Cc1ccc(c(c1)C)NC(=[NH2+])Nc2[nH]c(=O)cc(n2)CSc3nnnn3c4ccccc4 C10156520
CCCn1c(c(c(=O)[nH]c1=O)C(=O)C[NH+](C)[C@@H](C)c2cccc(c2)NC(=O)c3ccccc3)N C11343431
CCc1ccc2c(c1)[C@@]3([C@H]4[C@@H]([C@H]([NH2+]3)CCC(=O)N)C(=O)N(C4=O)CCc5ccccc5)C(=O)N2 C12886466
Cc1c(c(sc1C(=O)N)NC(=O)C[NH2+][C@H]2CCCc3c2cccc3)C(=O)OCCOC C03297982
COc1cc(cc(c1OCc2ccc(cc2)F)Br)C[NH2+]CCNC(=O)c3c(non3)N C13942035
c1ccc(cc1)NC(=S)N[C@H]2C[C@H]3C(=O)NC[C@H]([NH+]3C2)CCC(=O)NCc4ccc(cc4)F C15707702
c1cc(c(c(c1)Cl)Cl)/C=N/NC(=O)c2c(nnn2c3c(non3)N)C[NH+]4CCCC4 C19808464
c1cc2c(cc1NC(=O)c3cc(ccc3NC(=O)C[NH2+]C[C@@H]4CCCO4)[N+](=O)[O-])OCCO2 C20155084
CC1(CC(CC([NH2+]1)(C)C)NC(=O)CSc2nc([nH]n2)N/N=C/c3ccc(cc3)Cl)C C20833491
CC1(CC(CC([NH2+]1)(C)C)NC(=O)CSc2nc([nH]n2)N/N=C/c3cccc(c3)Cl)C C20835072
Cc1cc([nH+]c2c1c(c(s2)C(=O)OCC(=O)NCC(=O)Nc3ccc(c(c3)F)F)N)C C22313502
CCNc1c(c(n([nH+]1)CC(=O)Nc2ccccc2OCC)N)c3nc(no3)c4ccccc4C C23125428
COc1ccc(cc1OC)CCNc2c3c(c4c(n[nH]c4n2)N)CC[NH+](C3)Cc5ccccc5 C24980105
CC[NH+](CC)Cc1c(n(nn1)c2c(non2)N)C(=O)NN=C3CCC(CC3)c4ccccc4 C25782118
C[C@@H]1CCCC[NH+]1Cc2c(nnn2c3c(non3)N)C(=O)N/N=C(/C)\c4ccc(cc4)Cl C25782396
C[C@H]1CCCC[NH+]1Cc2c(nnn2c3c(non3)N)C(=O)N/N=C(/C)\c4ccc(cc4)Cl C25782398
C/C(=N\NC(=O)c1c(nnn1c2c(non2)N)C[NH+]3CCCCC3)/c4cccc5c4cccc5 C25783453
C[C@H](C(=O)Nc1c(c2c(s1)CCC2)C(=O)N)[NH+](C)CC(=O)Nc3ccc(c(c3)Cl)Cl C26486561
C[C@@H](C(=O)Nc1c(c2c(s1)CCC2)C(=O)N)[NH+](C)CC(=O)Nc3ccc(c(c3)Cl)Cl C26486568
C[C@@H]1CCCC[NH+]1Cc2c(nnn2c3c(non3)N)C(=O)N/N=C\c4cccc5c4cccc5 C35341053
Cn1cc(c2c1cccc2)C3=C(C(=O)NC3=O)c4cn(c5c4cccc5)CCCSC(=[NH2+])N C03797930
CC(=O)N[C@@H]1c2cc(c[nH+]c2N([C@@H]1C(=O)OC)CCc3c[nH]c4c3cccc4)NCc5cccc(c5)O C39344953
CC(=O)N[C@H]1c2cc(c[nH+]c2N([C@@H]1C(=O)OC)CCc3c[nH]c4c3cccc4)NCc5cccc(c5)O C39344954
c1cc(c(cc1CCNC(=O)[C@H]2CN(CC23CC[NH2+]CC3)C(=O)c4ccc(c(c4)C(F)(F)F)F)O)O C39661751
C[C@H]1CCCC[NH+]1Cc2c(nnn2c3c(non3)N)C(=O)N/N=C\c4c(cccc4Cl)Cl C33928331
C[C@@H]1CCCC[NH+]1Cc2c(nnn2c3c(non3)N)C(=O)N/N=C\c4ccc(cc4F)F C33928332
Cc1cc(c(c(c1)C)/C=N\NC(=O)c2c(n(nn2)c3c(non3)N)C[NH+]4CCCC[C@@H]4C)C C33904211
CC1(CC(CC([NH2+]1)(C)C)Nc2c(c(ncn2)NNC(=O)c3ccccc3Cl)[N+](=O)[O-])C C40645222
c1ccc2c(c1)c(cn2Cc3ccc(cc3Cl)Cl)C[NH2+]CCNC(=O)c4c(non4)N C40744394
c1cc(c(c(c1)Cl)COc2ccc(cc2C[NH2+]CCNC(=O)c3c(non3)N)Cl)F C40744546
c1ccc(cc1)n2c3c(cn2)c(nc(n3)NCCCn4cc[nH+]c4)Nc5ccc(cc5)C(=O)N C41026069
c1cc(cnc1)[C@H](C[NH2+]CCc2ccc(cc2)N/C(=N/c3cc(cc(c3)Cl)Cl)/NC#N)O C27211040
c1cc(ccc1NCc2cc3cc(ccc3[nH]c2=O)OC(F)(F)F)[NH+]4CCC(CC4)C(=O)N C57718105
C[C@H](C(=O)Nc1c(c2c(s1)CCC2)C(=O)N)[NH+](C)CC(=O)Nc3ccccc3SC C31038820
C[NH+](CCC(=O)Nc1c(c2c(s1)CCCC2)C(=O)N)CC(=O)Nc3ccccc3Cl C30999508
C[NH+](CCC(=O)Nc1c(c2c(s1)CCCC2)C(=O)N)CC(=O)Nc3ccccc3SC C31039990
CN(C)c1ccc(cc1)[C@@H](CNC(=O)C[C@H](c2ccccc2F)NC(=O)N)C3=c4ccccc4=[NH+]C3 C63112128
C[C@@H](C(=O)Nc1ccc(cc1)C(=O)N)S[C@H]2NN=C(N2c3ccccc3)C4=c5ccccc5=[NH+]C4 C39933577
c1ccc2=[NH+]CC(=c2c1)[C@@H](CNC(=O)CSc3nc([nH]n3)N)c4ccc(cc4Cl)Cl C63234346
Cc1cccc(c1)COc2c(cc(cc2Br)/C=N/[NH+]=C(\c3c(non3)N)/N)OC C13659567
CC(=O)Nc1ccccc1OC[C@@H]2N[C@@H](ON2)C(=O)NCCC3=c4cc(ccc4=[NH+]C3)OC C63818738
c1ccc2=[NH+]CC(=c2c1)CCNC(=O)c3cccc(c3)N4CC(=O)C(=C4N)[C@H]5Nc6ccccc6S5 C64491138
Cc1ccc(cc1)S(=O)(=O)Nc2nc3c(s2)C[C@@]4(CC[C@H]([C@@H]([C@H]4[C@@H]3C)O)[C@H](C)C(=O)N(C)CC=C)C C03840837
C[C@@H]1c2c(sc(n2)CS(=O)(=O)c3ccc(cc3)Cl)C[C@]4([C@H]1[C@H]([C@H](CC4)[C@H](C)C(=O)N(C)CC=C)O)C C04221961
CCCOc1ccc(cc1OC)[C@H]2CN3C(=O)CN(C(=O)[C@@]3(c4c2c5ccccc5[nH]4)C)CCCOC(C)C C08789653
C/C(=N/NC(=O)CSc1nnc(n1c2ccc(cc2)OC)c3ccc(cc3)C(C)(C)C)/c4ccc(cc4)O C09272515
Cc1ccc(c(c1)NC(=O)Cn2c(cnc2S[C@H](C)C(=O)Nc3c(cccc3C)C)c4ccc(cc4)F)C C12474705
CCn1c2ccccc2c3c1ccc(c3)[P@](=Nc4ccc(cc4)S(=O)(=O)N)(C(C)(C)C)N5CCCCC5 C12575267
CC(=O)N[C@H]1[C@H]([C@@H]2[C@@H](CO[C@H](O2)c3ccccc3)O[C@H]1OCc4ccccc4)OC(=O)/C=C/c5ccccc5 C12655574
Cc1cccc(c1NC(=O)CSc2ncc(n2CC(=O)Nc3c(cc(cc3C)C)C)c4ccc(cc4)F)C C00920544
CC1CCN(CC1)S(=O)(=O)c2ccc3c(c2)N(C(=O)CO3)CC(=O)N[C@@H](C)C45CC6CC(C4)CC(C6)C5 C13368712
CCOc1ccccc1NC(=O)N(CC(C)C)CC(=O)Nc2cc(nn2c3ccc(cc3)F)c4ccccc4 C16433223
Cc1ccc(cc1)n2c(cc(n2)C(C)(C)C)NC(=O)CN(CCOC)C(=O)Nc3ccccc3C(F)(F)F C16435535
Cc1ccc(cc1)n2c(nnc2SCc3ccc(cc3)F)CNC(=O)Nc4c(cccc4C(C)C)C(C)C C16568974
c1ccc(cc1)N2CN(C(=O)C23CCN(CC3)C(=O)C45CC6CC(C4)CC(C6)C5)CC(=O)NC[C@H]7CCCO7 C16613010
C[C@]12C[C@@H](N([C@@H]1NC(=O)C2)C(=O)c3cccc(c3)C(F)(F)F)c4ccccc4OC(=O)c5cccc(c5)C(F)(F)F C04108673
C[C@]12C[C@H](N([C@H]1NC(=O)C2)C(=O)c3cccc(c3)C(F)(F)F)c4ccccc4OC(=O)c5cccc(c5)C(F)(F)F C04108680
CCOC(=O)c1ccc(cc1)NC(=O)C[C@@H]2C(=O)N(C(=S)N2CCN3CCOCC3)c4ccc(cc4)F C12469836
CC1=C([C@@H](C2=C(N1)CC(CC2=O)(C)C)c3cc(c(cc3Br)OC)OC)C(=O)OC4CCCCC4 C02095273
Cc1ccc(c(c1)Cl)NC(=S)Nc2cc(ccc2N3CCC(CC3)C)S(=O)(=O)N4CCC(CC4)C C20724265
CCN(CC)c1ccc(cc1)/C=N/NC(=O)[C@H](C23CC4CC(C2)CC(C4)C3)NC(=O)c5ccc(cc5)[N+](=O)[O-] C27470950
CCc1cccc(c1N2C(=O)[C@H]3[C@@H]([NH2+][C@@]([C@@H]3C2=O)(CC4CCCCC4)C(=O)[O-])c5cc6ccccc6o5)CC C33612978
Cc1ccc(cc1)[C@@H]2c3cccn3CCN2C(=O)CN(CCOC)C(=O)Nc4c(cccc4C(C)C)C(C)C C35074655
CC(=O)[C@@H]1CC[C@@H]2[C@@]1(CC[C@@H]3[C@@H]2CCC4=C/C(=N/OCC(=O)NCCc5cc6ccccc6[nH]5)/CC[C@]34C)C C35361930
CCCNC(=O)CN1c2c(c(nn2c3ccc(cc3)C)c4ccccc4)[C@H](SCC1=O)c5ccc(cc5)F C35593149
Cc1ccc(cc1C)n2cc(nc2NC(=O)CN(C[C@@H]3CCCO3)C(=O)C4CCCC4)c5ccc(cc5)Cl C36045065
Cc1ccc(cc1)CN2[C@H]([C@@H](OC2=O)c3ccc(cc3)NC(=O)c4ccccc4F)C(=O)N5CCN(CC5)C C36219771
Cc1ccc(cc1)CN2[C@H]([C@H](OC2=O)c3ccc(cc3)NC(=O)c4ccccc4F)C(=O)N5CCN(CC5)C C36219777
CC(C)(C)NC(=O)[C@H](c1ccc(c(c1)OC)OC)N(C(=O)/C(=C/c2ccccc2)/c3ccccc3)C(C)(C)C C36579279
CC(C)(C)N([C@@H](c1ccc(cc1)[N+](=O)[O-])C(=O)NC2CCCCC2)C(=O)Cc3ccc(cc3)Br C36583955
Cc1ccc(c(c1)C)[C@@H](C(=O)NC(C)(C)CC(C)(C)C)N(Cc2ccc(o2)C)C(=O)c3cccc(c3)[N+](=O)[O-] C36601319
CCCNC(=O)CN1c2c(c(nn2c3ccc(cc3)F)c4ccccc4)[C@@H](SCC1=O)c5cccc(c5)C C37264152
CCCNC(=O)CN1c2c(c(nn2c3ccc(cc3)F)c4ccccc4)[C@@H](SCC1=O)c5ccccc5C C37264174
Cc1cccc(c1)n2c3c(c(n2)c4ccccc4)[C@@H](SCC(=O)N3CC(=O)NC(C)C)c5cccc(c5)F C37426673
Cc1cccc(c1)n2c3c(c(n2)c4ccccc4)[C@H](SCC(=O)N3CC(=O)NC(C)C)c5cccc(c5)F C37426674
CN(C)c1ccc(cc1)[C@@H](CNC(=O)[C@H]2CC(=O)N(C2)c3ccc(cc3)F)N4CCN(CC4)c5ccccc5 C38665882
Cc1ccc(cc1S(=O)(=O)NC[C@H](c2ccc(cc2)N(C)C)N3CCN(CC3)c4ccc(cc4)F)Cl C38666222
CN(C)c1ccc(cc1)[C@H](CNC(=O)Nc2ccccc2C(F)(F)F)N3CCN(CC3)c4ccc(cc4)F C38666338
COc1ccccc1N2CCN(CC2)c3ccc(cc3C(=O)N4CCCCC4)NC(=O)c5ccc(cc5)Cl C40363460
CCCOc1ccc(cc1OCC)[C@@H]2c3c(n[nH]c3C(=O)N2Cc4ccc(cc4)F)c5c(cc(cc5O)C)C C38705815
CCc1ccc(cc1)CNC(=O)[C@H]2CCCN(C2)c3ccc(cc3F)c4nc(on4)c5ccc6c(c5)OCO6 C40900468
CC1=C([C@H](C2=C(N1)C[C@@H](CC2=O)c3ccc(c(c3)OC)OC)c4ccccc4Br)C(=O)OC(C)C C00648033
CC1=C([C@@H](C2=C(N1)C[C@@H](CC2=O)c3ccc(c(c3)OC)OC)c4ccc(c(c4)Br)F)C(=O)OC C00781346
CC(=O)N(CC(=O)OC)[C@@H](c1ccccc1)c2cc(ccc2NC(=O)c3ccccc3Cl)Br C00831831
c1ccc(cc1)CNC(=O)[C@H](c2ccco2)N(c3cc4ccccc4nc3)C(=O)Cn5nc(nn5)c6cccs6 C00887582
CC[C@@H](c1nnnn1Cc2ccc(cc2)OC)N(Cc3cccs3)Cc4cc5ccc(c(c5[nH]c4=O)C)C C01375451
c1cc(ccc1[C@@H](C(=O)NC2CCCC2)N(c3ccc4c(c3)OCCO4)C(=O)c5ccc6c(c5)OCCO6)F C01382676
CCOC(=O)COc1cc(c(cc1Cl)Cl)NC(=O)c2c(ccs2)Oc3ccc(cc3F)[N+](=O)[O-] C01397970
Cn1cc(c(n1)C(=O)N/N=C/c2ccc(c(c2)CN3CCCc4c3cccc4)OC)I C01437181
Cc1ccccc1OCC(=O)N/N=C\2/c3cc(ccc3N(C2=O)CN4C[C@@]5(C[C@H]4CC(C5)(C)C)C)Br C01873257
CCCCc1ccc(cc1)NC(=O)c2cc(nc3c2c(nn3[C@H]4CCS(=O)(=O)C4)C)c5ccc(cc5)CC C57312030
C/C(=N\NC(=O)CSc1nnc(n1CC=C)CNc2cccc3c2cccc3)/C45CC6CC(C4)CC(C6)C5 C59261201
CCOC(=O)c1c2c(sc1NC(=O)[C@H]3[C@H]4CC[C@@H]([C@@H]3C(=O)[O-])C=C4)CC[C@@H](C2)C C04513281
C[C@H]1CCc2c(sc3c2c(=O)[nH]c(n3)Cn4c(=O)c5ccccc5c(n4)C(=O)[O-])C1 C03272554
c1cc(c(cc1N2C(=O)/C(=C\c3ccc(o3)Br)/SC2=S)C(=O)[O-])O C12275240
C[C@H](C(=O)Nc1ccccc1Cl)Sc2nc3cc(ccc3c(=O)n2C)C(=O)[O-] C13019053
CCOC(=O)c1c2c(sc1NC(=O)[C@@H]3[C@@H]4C[C@H]([C@@H]3C(=O)[O-])C=C4)COC(C2)(C)C C13154142
c1cc(c(cc1C(=O)[O-])Br)OCC(=O)Nc2ccc3c(c2)OCCCO3 C13191505
COc1cc(cc(c1O)Br)/C=C\2/C(=O)N(C(=S)S2)CCCC(=O)[O-] C13343536
c1cc(ccc1n2c(cnc2SCC(=O)Nc3ccc(cc3F)Cl)C(=O)[O-])F C13354080
C[C@@H](C(=O)[O-])N1C(=O)/C(=C\c2cc(c(c(c2)Br)O)OC)/SC1=S C13387815
c1cc2c(cc1C(=O)Nc3ccc(cc3C(=O)[O-])I)OCCO2 C13438046
CCn1c(=O)c2ccc(cc2nc1SCC(=O)Nc3cc(cc(c3)F)F)C(=O)[O-] C13444797
Cc1ccc2c(c1)[C@@H]3[C@H](C[C@H]([C@H]3Cl)Sc4ccccc4[N+](=O)[O-])[C@H](N2)C(=O)[O-] C13632942
COc1cc(c(cc1Br)OC)NC(=O)[C@@H]2[C@@H]3C=C[C@H]([C@@H]2C(=O)[O-])[C@H]4[C@@H]3C4 C13945481
C/C(=C\c1ccccc1)/C=C\2/C(=O)N(C(=O)S2)CC(=O)Nc3cccc(c3)C(=O)[O-] C16921355
CC[C@@H]1CCc2c(sc(c2C(=O)OC)NC(=O)[C@@H]3[C@@H]4CC[C@H]([C@@H]3C(=O)[O-])C=C4)C1 C17091140
CC[C@@H]1CCc2c(sc(c2C(=O)OC)NC(=O)[C@H]3[C@@H]4CC[C@H]([C@@H]3C(=O)[O-])C=C4)C1 C17091142
CC[C@H]1CCc2c(sc(c2C(=O)OC)NC(=O)[C@H]3[C@@H]4CC[C@H]([C@@H]3C(=O)[O-])C=C4)C1 C17091143
CC(C)OC(=O)c1c2c(sc1NC(=O)[C@H]3[C@@H]4CC[C@H]([C@@H]3C(=O)[O-])C=C4)CCCC2 C17091149
COc1cc(cc(c1OCC#C)I)/C=C\2/C(=O)NC(=S)N=C2[O-] C19635286
CCOc1cc(cc(c1O)/C=C\2/C(=O)N(C(=S)S2)CC(=O)[O-])Br C19892428
Cc1ccc(cc1)[C@@H]2CC3=C([C@H](CC(=O)N3)c4cc(c(c(c4)OC)[O-])[N+](=O)[O-])C(=O)C2 C21229780
CC[C@@H](c1ccc(cc1)C)NC(=O)c2ccc3c(c2)nc(=S)n(c3[O-])Cc4ccco4 C24775549
c1cc(c(cc1[N-]S(=O)(=O)c2cc3c(cc2Br)NC(=O)CO3)F)F C31665869
CN(C)c1ccc2c(c1)-c3cc(ccc3C2=C/C=C/4\C(=O)NC(=S)N=C4[O-])N(C)C C05549685
CC(C)OC(=O)c1c2c(sc1NC(=O)[C@@H]3[C@H]4CC[C@@H]([C@@H]3C(=O)[O-])C=C4)CCCC2 C35898076
c1ccc(cc1)C[C@@]2([C@H]3[C@@H]([C@@H](N2)c4cccs4)C(=O)N(C3=O)c5ccc(cc5)F)C(=O)[O-] C20138257
Cc1ccc(c(c1)C)N2CC[NH+](CC2)[C@H](c3cn(c4c3ccc(c4)C(=O)[O-])C)C(=O)[O-] C36367144
CCOc1cc(cc(c1O)Br)/C=C/2\C(=O)N(C(=S)S2)CC(=O)[O-] C36613187
c1ccc(cc1)/N=C/N(c2ccccc2)/C(=C\3/C(=O)C=C(N(C3=O)c4ccccc4)[O-])/O C03957551
COc1ccc(cc1Br)/C=N/N2[C@H](NN=C2[S-])[C@@H]3C4=C(CCC4)N=N3 C38965536
c1ccc(cc1)c2c(c3c([nH]c2=O)n(c(=O)n(c3=O)c4ccccc4)c5ccccc5)[O-] C00704367
c1ccc(cc1)S(=O)(=O)c2cc3c(c4c(n(c3=O)[O-])C(=O)C[C@@H](N4)I)nc2 C39451570
c1ccc(cc1)S(=O)(=O)c2cc3c(c4c(n(c3=O)[O-])C(=O)C[C@H](N4)I)nc2 C39451571
CC(C)S(=O)(=O)c1cc2c(cc1I)[C@H]3CO[P@@](=O)(NN3CC2)[O-] C39465550
CC(C)S(=O)(=O)c1cc2c(cc1I)[C@@H]3CO[P@](=O)(NN3CC2)[O-] C39465549
c1ccc(cc1)S(=O)(=O)c2c(ccc(c2[O-])[C@@H](CC=O)NC=O)I C39496787
Cc1ccc(cc1S(=O)(=O)/N=C(/c2ccc3c(c2)CCC(=O)N3)\[O-])Br C40129820
c1cc(ccc1C(=O)Nc2nnc(s2)SCC(=O)[O-])I C41017828
c1c(cc(c(c1/C=C\2/C(=O)N(C(=O)S2)CC(=O)[O-])O)Br)Br C15034934
C[C@@H](C(=O)NCCC(=O)[O-])N1C(=O)/C(=C/c2cccc(c2Cl)Cl)/SC1=S C15047907
C[C@H](C(=O)NCCC(=O)[O-])N1C(=O)/C(=C/c2cccc(c2Cl)Cl)/SC1=S C15047910
C[C@@H]1C(=O)Nc2cc(ccc2O1)[N-]S(=O)(=O)c3cc(ccc3Cl)C(F)(F)F C48333878
c1c(cncc1[C@H]2CCCN2)c3cc4c(cc3F)c(=O)c5c(nsc5n4C6CC6)[O-] C28569585
c1c(cc(c(c1/C(=N/c2ncc(s2)[N+](=O)[O-])/[O-])O)Br)Br C04014201
Cc1c(c2ccccc2[nH]1)/C=C\3/C(=NC(=O)N(C3=O)c4ccc(cc4)Br)[O-] C13809797
Cc1ccc(c(c1)C)S(=O)(=O)[N-]c2cc(ccc2Cl)NC(=O)c3cnoc3C C54293799
c1cc(c(cc1I)C(=O)[O-])NC(=O)C[C@@H]2CCS(=O)(=O)C2 C62824127
CN1C[C@H](CC1=O)C(=O)Nc2c(cc(cc2Br)Br)C(=O)[O-] C62825111
c1cc(c(cc1S(=O)(=O)Nc2cc(c(nc2)N3CCCCCCC3)C(=O)[O-])F)F C35397613
C[C@H]1CCCN(C1)c2c(cc(cn2)NC(=O)c3ccc(cc3)Br)C(=O)[O-] C64978621
c1cc(ccc1/C=C\2/C(=O)N(C(=S)S2)c3ccc(cc3)C(=O)[O-])O C04356703
c1cc(oc1)/C=C/2\C(=O)N(C(=S)S2)c3ccc(c(c3)C(=O)[O-])O C04356920
C1Cc2c(sc(c2C#N)NC(=O)[C@H]3CC(=CC[C@H]3C(=O)[O-])Cl)C1 C04652749
C[C@H](CCC(=O)[O-])[C@@H]1CC[C@@H]2[C@@]1(C(=O)C[C@@H]3[C@@H]2C(=O)C[C@@H]4[C@@]3(CC[C@@H](C4)O)C)C C05276011
c1ccc(cc1)C[C@@H](C(=O)[O-])N2C(=O)/C(=C/c3ccc[nH]3)/SC2=S C05374607
c1ccc(cc1)c2c(nc([nH]2)c3ccc(cc3)S(=O)(=O)[O-])c4ccccc4 C06143757
c1ccc(c(c1)/C=C/2\C(=O)N(C(=S)S2)c3ccc(cc3)O)C(=O)[O-] C01236264
CC1(O[C@@H]2C[C@@H]3[C@H]4CCC5=CC(=O)C=C[C@@]5([C@@H]4[C@H](C[C@@]3([C@@]2(O1)C(=O)[O-])C)O)C)C C12658630
CSc1ccc(c(c1)C(=O)Nc2nc(cs2)CC(=O)[O-])Cl C13406160
Cc1c(nc(s1)/N=C(/C(F)(F)F)\[O-])c2ccc3c(c2)NC(=O)[C@H](O3)C C19820139
CC(=O)Nc1cccc(c1)[N-]S(=O)(=O)c2ccc(c(c2F)F)F C06502525
c1cc(c(cc1O)/C=N/n2c(nnc2[S-])C(F)(F)F)Br C02789478
c1cc(c(cc1Br)NC(=O)c2ccc(cn2)C(=O)[O-])F C36753142
c1cc(nc(c1)C(=O)[O-])C(=O)Nc2ccc(cc2)I C36756757
Cc1c(sc(c1C(=O)[O-])NC(=O)c2cc(nnc2Cl)Cl)C C36975724
c1cc(oc1/C=C/C(=O)Nc2c(ccs2)C(=O)[O-])Br C37450468
Cc1ccc(cc1)S(=O)(=O)[N-]/N=C/c2cc3cc(ccc3[nH]c2=O)C C09290757
c1c(cc(c(c1C(=O)[O-])O[C@H]2CS(=O)(=O)C[C@H]2O)Cl)Cl C37693127
Cc1cc(c(c(c1)Br)[N-]S(=O)(=O)c2c[nH]nc2)Br C37744597
c1ccc(c(c1)[N-]S(=O)(=O)[C@@H]2C=C([NH+]=C2)C(=O)[O-])Br C38692559
C[C@@H]1c2cccc(c2O[C@H]1C)C(=O)N[C@@H](CC(=O)[O-])c3ccc(cc3)F C39680352
Cc1c(sc(n1)C)C(=O)C2=C(C(=O)N[C@@H]2c3ccc(cc3)Cl)[O-] C40124972
c1cc(ccc1CCO)[N-]S(=O)(=O)c2cc(cnc2Cl)Br C41069829
C[C@@]12C[C@H]([C@@H]3[C@@H]([C@@H]1C[C@@H]4[C@@]2(OC(O4)(C)C)C(=O)[O-])CCC5=CC(=O)C=C[C@@]35C)O C43736779
C[C@H](c1[n-]nnn1)NC(=O)c2c(c3ccc(cc3s2)Cl)Cl C44887090
CC(=O)Nc1ccc(c(c1)[N-]S(=O)(=O)c2c(ccs2)Br)F C48440955
c1ccc(c(c1)S(=O)(=O)/N=C(/c2cc(c[nH]2)Br)\[O-])Cl C48518912
c1c(c(cc(c1Cl)Cl)Cl)NC(=O)N2CCO[C@H](C2)C(=O)[O-] C49871725
CNc1ncc(cn1)S(=O)(=O)[N-]c2ccc(cc2F)Br C50633632
Cc1c(c(n(n1)C)Cl)/C=C\C(=C(\C#N)/C(=O)NC2CCCCC2)\[O-] C50682429
Cc1cccc(c1)N/C(=C(\C#N)/C(=O)c2ccc(cc2)[S@](=O)C)/[O-] C50753598
c1ccc(cc1)/C=C/C(=C(\C#N)/C(=O)Nc2ccc3c(c2)OCCO3)/[O-] C51069109
c1ccc(cc1)c2c(c(n(n2)c3ccccc3)Cl)[C@H]4N[C@@H](CS4)C(=O)[O-] C57520120
Cc1cc(c(cc1Cl)OC)[N-]S(=O)(=O)c2c([nH]c(=O)s2)C C37926348
Cc1cc(n/c(=N\NS(=O)(=O)c2c(cccc2Cl)Cl)/[n-]1)C C16099516
c1cc(cc(c1)Br)/C=N/N=C\2/NC(=O)[C@H](S2)CC(=O)[O-] C01231881
CCSC1=NN2[C@@H](C3=C(C[C@H](CC3=O)C)N=C2[N-]1)c4ccc(cc4)O C19959583
C[C@@H](C(=O)[O-])Sc1nc2ccc(cc2s1)NC(=O)C(F)(F)F C59853825
CSc1ccc(cc1)NC(=O)c2cccc(c2)n3c(=O)ccc(n3)[O-] C61367745
C[C@H](C[C@@H](c1cc2c(cc1Br)OCCO2)O)CC(=O)[O-] C61831142
C[C@@]1(CCN(C1)C(=O)Nc2c(cc(cc2Br)F)F)C(=O)[O-] C62924792
c1c(cc(cc1F)Br)C(=O)Nc2cc(cnc2)C(=O)[O-] C62946855
CSC1=NC(=O)[C@@H]2[C@H](C3=C(CCCC3=NC2=N1)[O-])c4ccc(cc4)O C39730747
c1ccnc(c1)c2nc([nH]n2)/N=C(/c3ccc(s3)Br)\[O-] C64372396
Cc1ccc(cc1[N-]S(=O)(=O)C)n2c(=O)c3ccccc3[nH]c2=S C64412124
c1ccc(c(c1)[C@@H]2CC(=O)NC3=NN=C([C@@H]23)c4ccc(cc4)F)C(=O)[O-] C65394557
CCn1c(c2ccc(cc2nc1=S)C(=O)Nc3cccc(c3)C#N)[O-] C11373133
c1ccc(c(c1)/C=C/S(=O)(=O)[N-]c2ccc3c(c2)NC(=O)CO3)Cl C66578101
C/C(=C/1\[C@@H](NC(=S)N=C1C(=O)OC)c2csc(n2)c3ccsc3)/[O-] C67029307
c1cc(c(c(c1)F)F)[N-]S(=O)(=O)c2cc3c(cc2F)NC(=O)CC3 C67124776
c1ccc2c(c1)C3c4ccccc4C2[C@@H]5[C@@H]3C(=O)N(C5=O)[C@@H](Cc6cnc[nH]6)C(=O)[O-] C04134917
c1ccc2cc3c(cc2c1)OC[C@@H](O3)C(=O)N/N=C/c4ccc(o4)S(=O)(=O)[O-] C04724306
CC1=C(N2[C@@H]([C@H](C2=O)NC(=O)c3c(cnn3C)Br)SC1)C(=O)[O-] C02739366
Cc1c(c(n(c(=O)c1C#N)CC(=O)[O-])O)/C=C/2\C(=NN(C2=O)c3ccccc3)C C06469836
C1[C@@H]2[C@@H]3[C@H]([C@H]1C4=Cc5c([nH]c(=O)s5)S[C@@H]24)C(=O)N(C3=O)CCCC(=O)[O-] C12414148
C1[C@@H]2[C@H]3[C@H]([C@H]1C4=Cc5c([nH]c(=O)s5)S[C@@H]24)C(=O)N(C3=O)CCCC(=O)[O-] C12414149
Cc1c(c2c(o1)ncn(c2=O)CC(=O)N[C@H](c3cccs3)C(C)C)C(=O)[O-] C13057830
C=CCn1c(=O)c2ccc(cc2nc1SCC(=O)N3CCNC3=O)C(=O)[O-] C13266846
COC(=O)c1ccc2c(c1)[C@H]3c4c([nH]c(=O)s4)S[C@@H]([C@H]3C(=O)O2)C(=O)[O-] C14943796
c1cnccc1c2cnc(nc2C3CCN(CC3)C(=O)c4cnn[n-]4)NC5CC5 C19405759
CCc1nc2ccccc2c(=O)n1NC(=O)c3c(=O)c4ccccc4n(c3[O-])C C05557217
[H]/[S+]=c/1\nc(c(c(n1C)[O-])C2=[NH+]c3ccccc3S[C@H]([C@H-]2)c4ccc5c(c4)OCO5)[O-] C20899230
C1CCNC(=O)[C@H](C1)Sc2c3c(nc(n2)C4CC4)n(c(nc3=O)[O-])C5CC5 C22419315
Cn1c(c2ccc(cc2nc1=S)C(=O)NCc3cccnc3n4cccn4)[O-] C31227871
Cc1ccc(cc1)n2c(c(c(n2)C)/C=C/3\C(=C(C(=O)N(C3=O)CCO)C#N)C)[O-] C32926595
[H]/[S+]=c/1\nc(c(c(n1C)[O-])C2=[NH+]c3ccccc3S[C@@H]([C@@H-]2)c4cc(ccc4OC)OC)[O-] C20624754
Cn1c2ccccc2c(=O)c(c1[O-])C\3=NNC(=O)/C3=C\c4ccc5c(c4)OCO5 C12428083
C[C@@H]1CCc2cc(cc3c2n1c(c(c3=O)C(=O)NCCCN4CCOCC4)[O-])F C20188655
CS(=O)(=O)CCNS(=O)(=O)c1cc(sc1Br)C(=O)[O-] C37739513
c1ccc(cc1)S(=O)(=O)c2cc3c(c4c(n(c3=O)[O-])C(=O)C[C@H](N4)F)nc2 C39450695
CC(C)S(=O)(=O)[C@@H]1CC(=O)c2c(c3c(cc(cn3)Br)c(=O)n2[O-])N1 C39452258
Cc1c(c2c(n1S(=O)(=O)C(C)C)-c3c(c(=O)c4ccccc4[nH]3)C(=O)CC2)[O-] C39456944
CCOc1cc2c(cc1S(=O)(=O)C(C)C)[C@@H]3CO[P@](=O)(NN3CC2)[O-] C39465491
CC(C)S(=O)(=O)c1cc2c(cc1SC)[C@H]3CO[P@@](=O)(NN3CC2)[O-] C39465540
CC(C)(C)NC(=O)CN1CCN(CC1)S(=O)(=O)c2cc(cs2)C(=O)[O-] C13310336
C[C@@H]1[C@@H](c2c(=O)[nH]c(nc2O1)CSc3nnc(n3C4CC4)C(C)C)C(=O)[O-] C39693242
c1cc(sc1)[C@H]2[C@@H]3[C@H](C(=O)NC3=O)N4N2[C@H]5[C@H]([C@H]4c6cccs6)C(=O)N=C5[O-] C39929385
Cc1c(sc(n1)C)C(=O)C2=C(C(=O)N([C@@H]2c3ccc(cc3)N(C)C)CCO)[O-] C40098958
Cc1c(c2c(=O)[nH]c(nc2o1)CSc3nnc(n3C4CC4)C(C)C)C(=O)[O-] C13408027
CN(C1CC1)C(=O)c2ccc(cc2)NS(=O)(=O)c3ccc(c(c3)[N+](=O)[O-])[O-] C47493795
CS(=O)(=O)[N-]c1ccc(cc1)/C=C/C(=O)N2CCC[C@@H](C2)C(=O)NC3CC3 C50729337
CN(C/C(=C(\C#N)/C(=O)Nc1ccc2c(c1)OCCO2)/[O-])C(=O)c3ccccc3 C51081667
Cc1csc(n1)n2c(c(nn2)C(=O)Nc3cccc(c3)[N-]S(=O)(=O)C)C C56933699
C[C@H](C(=O)Nc1nc(cs1)c2ccc(cc2)[N-]S(=O)(=O)C)n3ccnc3 C58491454
CN1C(=O)C(=Cc2c([nH]c(=S)n(c2=O)c3ccc(cc3)Cl)[O-])C(=O)N(C1=S)C C59139259
CCCn1c2c(cc(cn2)/C(=N/S(=O)(=O)c3ccccc3)/[O-])c(=O)[nH]c1=O C59250522
Cc1c(c(n[nH]1)C)S(=O)(=O)[N-]c2cc(ccc2OC)N3CCN(CC3)C=O C62160320
c1cc(oc1/C=N/N=C\2/NC(=O)[C@@H](S2)CC(=O)[O-])I C05840722
CCc1nnc(s1)NC(=O)CSC2=C(C3=NC(=O)C=C([C@@H]3S2)[O-])C#N C15879927
Cc1nnnn1c2cccc(c2)NC(=O)c3cc(ccc3[N-]S(=O)(=O)C)F C63803398
CC1=C2C(=NC(=NC2=O)CSC3=NN[C@@H](S3)SC)S[C@@H]1C(=O)[O-] C40017004
Cc1c(c(n(n1)C)C)S(=O)(=O)/N=C(/c2ccc([nH]c2=O)c3cccs3)\[O-] C64099913
Cc1ccc(c(c1)C(=O)Nc2ccc(c(c2)F)n3cncn3)[N-]S(=O)(=O)C C64299016
CS(=O)(=O)[N-]c1ccc(cc1C(=O)Nc2ccc(cc2)n3cncn3)Cl C64487537
Cc1c(c2n(n1)[C@H]3C=CN(C(=O)C3=CN2)c4[n-]c(nn4)C)c5ccc(cc5)OC C39964168
CNC(=O)c1ccc(cc1Cl)[N-]S(=O)(=O)c2cccc(c2)n3cnnn3 C65832599
C[C@H](/C(=N/S(=O)(=O)c1cc(ccc1Cl)[N+](=O)[O-])/[O-])NC(=O)C2CCC2 C66229682
CN(C)C(=O)Cn1cc(cn1)NS(=O)(=O)c2cc(cc3c2CCC3)C(=O)[O-] C66585054
c1cc(cc(c1)NC(=O)c2cccc(c2)S(=O)(=O)CC(F)F)c3[n-]nnn3 C67246303
CCn1c(c2ccc(cc2nc1=S)C(=O)N3CCC[C@@H](C3)CNC(=O)C)[O-] C67363941
CCC[C@@H](C(=O)[O-])NC(=O)[C@@H](C)Oc1ccc2c3c(c(=O)oc2c1C)CCCC3 C02118259
CCN(CC)C(=O)c1c(c(c(s1)NC(=O)[C@@H]2CC=CC[C@H]2C(=O)[O-])C#N)C C05952359
CCN(CC)C(=O)c1c(c(c(s1)NC(=O)[C@H]2CC=CC[C@@H]2C(=O)[O-])C#N)C C05952360
Cc1cccc(c1C)N2C(=O)/C(=C\c3ccc(cc3)O[C@H](C)C(=O)[O-])/C(=O)NC2=S C09263199
COc1cc(ccc1OCc2ccc(o2)C(=O)[O-])/C=C/3\C(=O)NC(=S)S3 C09324349
c1cc(c(cc1[N+](=O)[O-])C(=O)N[C@H](C(=O)[O-])C23CC4CC(C2)CC(C4)C3)Cl C10435001
c1ccc(c(c1)[C@H](CC(=O)[O-])NC(=O)c2ccc(c(c2)[N+](=O)[O-])Br)Cl C13173311
Cn1ccnc1[C@@H](c2ccccc2F)NS(=O)(=O)c3cc(ccc3F)C(=O)[O-] C13268816
Cc1cccc(c1NC(=O)CSc2nc3ccsc3c(=O)n2CC=C)C(=O)[O-] C13272348
C[C@H](C(=O)[O-])n1c(=O)c2ccccc2nc1SCC(=O)Nc3cc(cc(c3)F)F C13445717
Cn1cnnc1Sc2ccc(cc2NC(=O)[C@@H]3CC=CC[C@@H]3C(=O)[O-])Cl C13466980
C[C@H]1Cc2cc(ccc2O1)C(=O)C3=C(C(=O)N([C@@H]3c4cccc(c4)O)CCOC)[O-] C06412009
c1ccc(c(c1)F)SCC(=O)Nc2ccc(cc2)S(=O)(=O)[N-]c3ncccn3 C22369099
c1ccc(c(c1)C(=O)NCc2ccco2)[N-]S(=O)(=O)c3cccnc3Cl C25143968
c1cc(ccc1N2C[C@H](CC2=O)C(=O)[O-])S(=O)(=O)Nc3ccc(c(c3)Cl)F C32081661
Cc1ccc(cc1)C(=O)Nc2cc(ccc2N3CCN(CC3)CCC#N)C(=O)[O-] C32946596
Cc1ccc(c(c1)C(=O)C2=C(C(=O)N([C@@H]2c3ccc(c(c3)OC)O)CCOC)[O-])C C04541047
COCCn1c2c(c(cc(n2)c3ccc(cc3)Cl)C(=O)[O-])c(=O)[nH]c1=S C36617310
c1ccc(c(c1)/C=C/C(=O)Nc2ccc(cc2)S(=O)(=O)[N-]c3ncccn3)Cl C00833655
c1ccc2c(c1)c(nn(c2=O)CC(=O)Nc3ccccc3C(F)(F)F)C(=O)[O-] C03262718
c1cc(ccc1N2[C@H](Nc3cc(ccc3C2=O)C(=O)[O-])SCC(=O)[C@H]4C=CC=N4)F C39639555
c1cc(c(cc1C(F)(F)F)NC(=O)[C@@H]2[C@H]3C[C@@H]([C@@H]2C(=O)[O-])C=C3)n4cncn4 C39679581
COc1cccc2c1oc(c2)C(=O)C3=C(C(=O)N([C@H]3c4ccc(cc4)F)CCO)[O-] C40097969
c1cc(oc1/C=C/C(=O)Nc2nnc(s2)SCC(=O)[O-])Br C41018252
c1ccc2c(c1)c(c[nH]2)C(=O)CSc3nc4ccccc4c(=O)n3CCC(=O)[O-] C13221128
COc1cccc(c1OC)[C@@H]2CC(=O)Nc3c2n(cc3C(=O)[O-])c4ccccc4 C40312643
CS(=O)(=O)[N-]c1ccccc1NC(=O)c2ccn(n2)c3ccccc3Cl C50558333
Cc1cccc(c1)N/C(=C(\C#N)/C(=O)c2ccc(=O)n(n2)c3ccc(cc3)F)/[O-] C50757155
COc1ccc(cc1Cl)N/C(=C(\C#N)/C(=O)[C@H]2CC(=NO2)c3ccccc3)/[O-] C50976134
c1cc(ccc1c2ccc(o2)/C=N/N=C/3\NC(=O)[C@H](S3)CC(=O)[O-])Br C13940950
Cc1ccc(cc1)S(=O)(=O)[N-]c2nc(cs2)c3ccc(o3)CNC(=O)C C57680327
CS(=O)(=O)[N-]c1ccccc1NC(=O)Cc2cc3c(c(c2)Cl)OCCO3 C24893031
CCOc1cc2c(cc1NC(=O)c3ccc(cc3)[N-]S(=O)(=O)C)O[C@@H](C2)C C10393844
CCOc1cc2c(cc1NC(=O)c3ccc(cc3)[N-]S(=O)(=O)C)O[C@H](C2)C C10393845
COc1cc(ccc1OCC(=O)[O-])/C=N/NC(=O)c2cccc(c2)Br C05879807
CCc1ccc(cc1)N/C(=C(\C#N)/C(=O)c2cccc(c2)N3CCCS3(=O)=O)/[O-] C50837922
Cc1c(cno1)C(=O)Nc2ccc(cc2)[N-]S(=O)(=O)c3cc(cc(c3)F)F C54294637
COc1cccc(c1OC)[C@@H]2CC(=O)Nc3c2n(cc3C(=O)[O-])c4ccccc4F C61719202
COc1ccc(c(c1)OC)n2cc(c3c2[C@@H](CC(=O)N3)c4ccsc4)C(=O)[O-] C44901143
COc1ccc(cc1OC)[C@H]2CC(=O)Nc3c2n(cc3C(=O)[O-])c4cccc(c4)F C44903831
C[C@H](/C(=N/C1=NN=C(C1)c2cc(cc(c2)Cl)Cl)/[O-])NC(=O)c3ccoc3 C58180895
CS(=O)(=O)[N-]c1ccc(cc1C(=O)Nc2ccc(c(c2)F)n3cccn3)F C64299338
Cc1cccc(c1)c2[n-]n3c(=O)cc(nc3n2)CN(CCO)Cc4ccccc4 C35476189
CS(=O)(=O)[N-]c1ccc(cc1C(=O)NCCc2cn3ccccc3n2)Cl C64487227
CC1=C([C@H](N=N1)S(=O)(=O)[N-]c2ccccc2)C(=O)Nc3ccc(c(c3)F)F C65055154
Cc1cc(ccc1F)NC(=O)C2=CN=N[C@H]2S(=O)(=O)[N-]c3ccc(cc3)F C65055779
Cc1cnc(c(c1OC)C)CNC(=O)/C=C/c2ccc(cc2)[N-]S(=O)(=O)C C50771040
CCCn1c2ccc(cc2[nH]c1=O)S(=O)(=O)/N=C(/c3cc(ccc3F)C)\[O-] C66229971
C[C@@H](CC#N)Sc1ccccc1[N-]S(=O)(=O)c2ccc3c(c2)oc(=O)[nH]3 C66814258
C=CCn1c(c2ccc(cc2nc1=S)C(=O)Nc3ccc(cc3)OCC#N)[O-] C67182755
CCC[C@@H](C(=O)[O-])NC(=O)CCc1c(c2cc3c(c(oc3c(c2oc1=O)C)C)C)C C02097925
Cc1c(oc2c1cc3c(c(c(=O)oc3c2C)CC(=O)N[C@@H](CC(C)C)C(=O)[O-])C)C C02103701
CCSCC[C@@H](C(=O)[O-])NC(=O)Cc1c(c2cc3c(coc3cc2oc1=O)C)C C02121999
Cc1c(c(n(n1)c2ccc(cc2)C(C)C)C)[C@H]3C[C@@H](C=C3)NC(=O)COCC(=O)[O-] C08623858
CCn1cc(c(=O)c2c1cc(c(c2)F)N3CCN(CC3)C(=S)Nc4ccc(cc4)F)C(=O)[O-] C01270492
c1ccc(c(c1)/C=C\2/C(=O)N(C(=S)S2)CC(=O)[O-])OCC(=O)Nc3ccc(cc3)F C09704927
Cc1c2cc3c(cc2oc(=O)c1CC(=O)N[C@@H](CSC)C(=O)[O-])occ3C(C)(C)C C02125938
c1ccc(cc1)Cn2c(=O)ccc(n2)C(=O)N[C@H](CC(=O)[O-])c3ccccc3Cl C13173081
c1ccc(cc1)Cn2c(=O)ccc(n2)C(=O)N[C@@H](CC(=O)[O-])c3ccccc3Cl C13173082
CCCCN1C(=O)c2ccc(cc2C1=O)C(=O)N[C@@H](CC(=O)[O-])c3ccc(cc3)F C13176969
c1ccc(c(c1)CCNC(=O)CSc2nc3ccccc3c(=O)n2CC(=O)[O-])F C13223337
C=CCn1c(=O)c2ccsc2nc1SCC(=O)Nc3ccc(cc3)CC(=O)[O-] C13242175
CCN(CC(=O)Nc1c(cccc1F)F)S(=O)(=O)c2ccc(s2)CC(=O)[O-] C13315001
Cc1c2c(ncn(c2=O)CC(=O)NCCCSc3ccccc3)sc1C(=O)[O-] C13418368
CCOC(=O)c1c2c(sc1NC(=O)C[C@@](C)(c3ccccc3)C(=O)[O-])[S@](=O)CCC2 C13469379
CCOC(=O)c1c2c(sc1NC(=O)C[C@@H](c3ccccc3)C(=O)[O-])[S@](=O)CCC2 C13469392
COc1cc2c(cc1OC)[C@@H](N(CC2)C(=O)N[C@@H](CCSC)C(=O)[O-])c3ccc(cc3)F C13609172
C[C@H](C(=O)[O-])Oc1ccccc1/C=C/2\C(=O)N(C(=S)S2)NC(=O)c3ccc(cc3)F C16910257
c1ccc(cc1)C(=O)NN2C(=O)/C(=C\c3ccccc3OCCC(=O)[O-])/SC2=S C16911476
CC[C@@H](C(=O)[O-])Oc1ccc(cc1OC)/C=C/2\C(=O)N(C(=S)S2)c3ccc(cc3)O C16912406
COc1cc(cc(c1O)OC)/C=C\2/C(=O)N(C(=S)S2)[C@@H](CCSC)C(=O)[O-] C16931304
COCCN1[C@@H](C(=C(C1=O)[O-])C(=O)c2ccc(cc2)Cl)c3ccc(c(c3)OC)O C06238971
CC(C)N(Cc1c(c2c(n1C)cc(c(c2O)OC)Br)C(=O)[O-])C(=O)C C22147367
c1cc(oc1)CNC(=O)N2CCCN(CC2)C(=O)c3cc(cc(n3)[O-])C(F)(F)F C24910749
CCn1c(c2ccc(cc2nc1=S)C(=O)N[C@H](c3ccccc3F)c4nccn4C)[O-] C25585625
c1ccc(c(c1)F)S(=O)(=O)[N-]c2cccc(c2)S(=O)(=O)N3CCNC(=O)C3 C32631721
COCCN1[C@@H](C(=C(C1=O)[O-])C(=O)c2ccncc2)c3cc(c(c(c3)Br)O)OC C33777459
COc1ccc(cc1F)C(=O)C2=C(C(=O)N([C@@H]2c3cccc(c3)O)Cc4ccncc4)[O-] C16731203
c1ccc(cc1)CN2[C@H]([C@H](OC2=O)c3ccc(cc3)NC(=O)c4cccs4)C(=O)[O-] C36149561
c1cc(oc1)C(=O)C2=C(C(=O)N([C@H]2c3ccc(cc3Cl)Cl)CCOCCO)[O-] C09424649
c1cc(c(cc1Br)Br)S(=O)(=O)Nc2cnn(c2)CC(=O)[O-] C38030396
C[C@@H]1Cc2cc(ccc2O1)C(=O)C3=C(C(=O)N([C@@H]3c4ccc(cc4)O)CCCOC)[O-] C38249625
COC(=O)C[C@@H](c1ccccc1)NC(=O)Cn2c(nnc2[S-])c3ccc(cc3)Cl C12878507
c1ccc(c(c1)[C@H]2C(=C(C(=O)N2CCCO)[O-])C(=O)c3ccc4c(c3)OCCO4)Cl C40053011
Cc1ccc(o1)C(=O)C2=C(C(=O)N([C@H]2c3cccc(c3)Br)CCOCCO)[O-] C40075432
Cc1ccc(o1)C(=O)C2=C(C(=O)N([C@@H]2c3cccc4c3cccc4)CCOCCO)[O-] C40075546
Cc1ccc(o1)C(=O)C2=C(C(=O)N([C@H]2c3c(cccc3Cl)Cl)CCOCCO)[O-] C40075563
c1cc(cnc1)[C@H]2C(=C(C(=O)N2CCOCCO)[O-])C(=O)c3ccc(cc3)Br C40076919
c1cc(ccc1C(=O)C2=C(C(=O)N([C@H]2c3ccncc3)CCOCCO)[O-])Br C40076963
CN(C)c1ccc(cc1)[C@@H]2C(=C(C(=O)N2CCO)[O-])C(=O)c3ccc4c(c3)OCCO4 C40096645
Cc1ccc(cc1)[C@@H]2C(=C(C(=O)N2CCOCCO)[O-])C(=O)c3c(nc(s3)C)C C40098500
Cc1c(sc(n1)C)C(=O)C2=C(C(=O)N([C@H]2c3ccc(cc3Cl)Cl)CCOCCO)[O-] C40098681
c1cc(ccc1[N-]S(=O)(=O)c2cc(ccc2Cl)C(=O)NCC(=O)N3CCCC3)F C45828345
c1cc(cc(c1)F)NC(=O)c2cnn3c2N=C(C[C@@H]3c4ccc(cc4F)F)C(=O)[O-] C40486162
c1ccc(cc1)[C@@H]2c3c(n(c(=O)s3)CC(=O)Nc4ccccc4)S[C@H]5[C@H]2C(=NC5=O)[O-] C39884098
c1cc(ccc1c2ccc(=O)n(n2)CC(=O)NCC3CCC(CC3)C(=O)[O-])Br C61720182
C[C@@H](C(=O)Nc1c(cc(cc1Br)Br)C(=O)[O-])n2cncn2 C62825091
CCN(CC)C(=O)c1c[nH]c2ccc(cc2c1=O)S(=O)(=O)[N-]c3ccc(cc3F)F C09833781
c1cc(c(cc1F)F)[N-]S(=O)(=O)c2ccc3c(c2)NC(=O)[C@@H](S3)C(=O)N4CCOCC4 C65021691
Cn1c(cnc1SCC(=O)NCc2ccc(cc2)[N-]S(=O)(=O)C)c3ccccc3 C65607094
Cc1ccc2c(c1)c(c(c(=O)[nH]2)C3=NN([C@@H](C3)c4ccccc4)C(=O)CCC(=O)[O-])c5ccccc5 C06408045
CCCCOc1ccc(cc1OC)/C=C\2/C(=O)N(C(=S)S2)c3ccc(c(c3)O)C(=O)[O-] C12275211
Cc1c(oc2c1cc3c(c(c(=O)oc3c2C)CCC(=O)NCC4CCC(CC4)C(=O)[O-])C)C C02104723
Cc1ccc(cc1)c2nnc(n2CCC(=O)[O-])S[C@H](C)C(=O)Nc3cccc(c3C)Cl C13018684
Cc1c(cccc1Cl)NC(=O)[C@@H](C)Sc2nnc(n2CC(=O)[O-])c3ccc(cc3)Cl C13019525
C[C@H](C(=O)Nc1ccccc1Cl)Sc2nnc(n2CCC(=O)[O-])c3ccc(cc3)F C13020720
CCCCn1c(=O)c2ccc(cc2nc1SCC(=O)Nc3ccc(cc3F)F)C(=O)[O-] C13043962
CCCCn1c(=O)c2ccc(cc2nc1SCC(=O)Nc3cccc(c3)Cl)C(=O)[O-] C13043998
CCCCn1c(=O)c2ccc(cc2nc1SCC(=O)Nc3c(cc(cc3C)C)C)C(=O)[O-] C13044030
C[C@@H](C(=O)Nc1cccc2c1cccc2)Sc3nnc(n3CCC(=O)[O-])c4cccs4 C13192621
Cc1ccc(cc1)c2nnc(n2CCC(=O)[O-])SCC(=O)Nc3c(cc(cc3Cl)C)C C13197559
C[C@@H](c1ccc2c(c1)CCCC2)NC(=O)CSc3nc4cc(ccc4c(=O)n3C)C(=O)[O-] C13200910
CCn1c(=O)c2ccc(cc2nc1SCC(=O)Nc3c(ccc(c3Cl)C)Cl)C(=O)[O-] C13201051
CCn1c(=O)c2ccc(cc2nc1S[C@H](C)C(=O)NC34CC5CC(C3)CC(C5)C4)C(=O)[O-] C13201827
CC[C@H](C)c1ccccc1NC(=O)[C@@H](C)Sc2nc3cc(ccc3c(=O)n2CC)C(=O)[O-] C13201952
CC[C@@H](C)c1ccccc1NC(=O)[C@H](C)Sc2nc3cc(ccc3c(=O)n2CC)C(=O)[O-] C13201954
Cc1c(cccc1Cl)NC(=O)CSc2nnc(n2CCC(=O)[O-])c3ccc(cc3)F C13206158
c1cc(ccc1c2nnc(n2CCC(=O)[O-])SCC(=O)NC34CC5CC(C3)CC(C5)C4)F C13206168
Cc1ccccc1NC(=O)[C@@H](C)Sc2nc3cc(ccc3c(=O)n2c4ccccc4)C(=O)[O-] C13239395
Cc1c(sc2c1c(nc(n2)C)SCC(=O)Nc3cc(c(cc3Cl)C(=O)[O-])OC)C C13243716
c1ccc(cc1)c2nnc(n2c3ccccc3)SCC(=O)Nc4cc(ccc4C(=O)[O-])F C13244582
CC(C)n1c(=O)c2c3c(sc2nc1SCC(=O)Nc4cc(ccc4C(=O)[O-])F)CCC3 C13246271
C[C@@H](C(=O)NC1CCCC1)Sc2nc3cc(ccc3c(=O)n2c4ccccc4F)C(=O)[O-] C13256079
c1cc(ccc1n2c(=O)c3ccc(cc3nc2SCC(=O)Nc4cc(cc(c4)F)F)C(=O)[O-])F C13280192
Cc1ccc(cc1)n2c(nnc2SCC(=O)Nc3c(cc(cc3Cl)Cl)C(=O)[O-])C C13341746
CCCCn1c(=O)c2c3c(sc2nc1SCC(=O)Nc4ccccc4C(=O)[O-])CCC3 C13353255
C[C@H](CCc1ccccc1)NC(=O)CSc2nc(nc3n2nc(c3)[O-])c4ccccc4F C21537440
c1ccc(cc1)n2cc(cn2)C(=O)Nc3cc(ccc3[N-]S(=O)(=O)c4ccccc4F)Cl C25130874
Cc1ccc(c(c1)Cl)S(=O)(=O)[N-]c2cccc(c2)S(=O)(=O)Nc3ccccc3OC C25365421
CCOC(=O)c1ccc(cc1)NC(=O)c2ccc(c(c2)Cl)[N-]S(=O)(=O)c3ccccc3 C30873191
Cc1ccc(cc1Cl)[N-]S(=O)(=O)c2ccc(s2)/C=C/c3c(c(no3)C)NC(=O)C C33306428
CCN(CC)C(=O)C1=C(N=C2N([C@H]1c3ccccc3)C(=CS2)/C=C(/NCc4ccco4)\[O-])C C35693272
CCOC(=O)C1=C(N=C2N([C@H]1c3ccsc3)C(=CS2)/C=C(/NC[C@@H]4CCCO4)\[O-])C C36051084
Cc1cc2c(c(c(=O)c1C(=O)OC)C)O[C@]3(C2)[C@@H](CC[C@@H]([C@@]3(C)CCC(=O)[O-])C(C)(C)O)C C35457284
Cc1c(nc(nc1[O-])n2c(cc(n2)c3cccs3)NC(=O)CSc4ccc(cc4)F)C C38740669
Cc1ccc(c(c1)C)Nc2nnc(s2)SCC3=CC(=O)N=C4C3=C([C@@H](S4)C(=O)[O-])C C39691663
CCc1c(nc(nc1[O-])S[C@@H](C)C(=O)N[C@@H]2[C@@H](C3=C(S2)CCCC3)C(=O)OCC)C C39724747
Cc1cccc(c1)c2nnc(n2CC(=O)N(C)CC(=O)Nc3c(cccc3Cl)Cl)[S-] C13001670
CCOc1cc(ccc1O)/C=C(\C#N)/C(=N/c2nnc(s2)SCc3ccc(cc3)F)/[O-] C39997696
CCN(CC)C(=O)C1=C(N=C2N([C@@H]1c3ccccc3OC)C(=CS2)/C=C(/NC(C)C)\[O-])C C40400787
C=CCOc1cccc(c1)[C@@H]2c3c([nH]nc3C(=O)N2Cc4ccco4)c5cc(ccc5[O-])Cl C39898779
CCOc1cccc(c1)[C@H]2c3c([nH]nc3C(=O)N2Cc4cccnc4)c5cc(ccc5[O-])Cl C39899250
C[C@H](C(=O)c1c[nH]c2c1cccc2)Sc3nnc(n3[C@H](C(C)C)C(=O)[O-])c4cccs4 C13271977
Cc1cc(cc(c1)n2c(cc(c2C)C(=O)CSc3[nH]c(=O)c(c(n3)C)CCC(=O)[O-])C)C C13449315
Cc1ccc(cc1Cl)c2ccc(o2)/C=C/C(=O)N/C(=N/n3c(nnc3SC)C)/[S-] C19646750
Cc1ccc(c(c1)S(=O)(=O)Nc2cccc(c2)S(=O)(=O)[N-]c3ccccc3OC)C C16101774
CCn1c(c(c(n1)C)C[N-]/C(=N\C(=O)c2cccc(c2)C)/Nc3cc(ccc3OC)Cl)C C32971876
CCn1c(c(c(n1)C)C[N-]/C(=N/C(=O)c2ccc(c(c2)F)C)/Nc3cc(ccc3OC)C)C C32972194
CCCS(=O)(=O)[N-]c1ccc(cc1)NC(=O)c2c(nn(c2C)Cc3ccccc3Cl)C C60095081
c1ccc(cc1)c2[n-]n3c(=O)cc(nc3n2)CSc4ccccc4NC(=O)c5cccs5 C21093339
COCCn1c(=O)c2c3c(sc2nc1SCC(=O)Nc4cccc(c4)O)CCC3 C06905259
c1cc(oc1)/C=C/C(=O)Nc2c(c3c(s2)CCCC3)C(=O)N[C@@H]4CCS(=O)(=O)C4 C01159768
Cc1cc(=O)n2c(n1)sc(n2)N[C@@H](C)C(=O)NCc3cccc(c3)Br C08933850
COc1ccc(cc1OC)C(=O)N/C(=C/c2cccnc2)/C(=O)Nc3cccc(c3)F C09267101
CNC(=O)c1c2c(sc1NC(=O)/C=C/c3ccccc3Cl)CN(CC2)C(=O)OC C09325393
CC(=O)NCc1ccc(cc1)c2csc(n2)NC(=O)[C@@]3(Cc4ccccc4C(=O)O3)C C09364617
CC(=O)NCc1ccc(cc1)c2csc(n2)NC(=O)[C@]3(Cc4ccccc4C(=O)O3)C C09364618
COC(=O)c1c(c(sc1N)C(=O)OC)Cn2cc(cc(c2=O)Cl)C(F)(F)F C09442017
c1cc(cc(c1)S(=O)(=O)NCc2ccco2)NS(=O)(=O)c3ccc(c(c3)F)F C09562312
C[C@H](c1ccccc1)NC(=O)c2ccccc2NC(=O)Cn3cnc4c(c3=O)ccs4 C09951102
CS(=O)(=O)N1CCCc2c1cc(cc2)NC(=O)C(=O)NCCc3ccc(cc3)Cl C10221035
c1cc(sc1)/C=C\2/C(=O)N(C(=O)S2)CC(=O)NCC(=O)Nc3ccc(c(c3F)F)F C10537990
CS(=O)(=O)c1ccc(cc1)c2cccc3c2O[C@H](C3)CNC(=O)c4c5c([nH]n4)CCC5 C11839189
Cc1nc(cs1)[C@H](C)NC(=O)[C@@H]2Cc3c(sc(n3)NC(=O)c4ccsc4)C(=O)C2 C11964122
COCCCn1c(=O)c2ccc(cc2[nH]c1=S)C(=O)Nc3ccc(c(c3)Cl)OC C12592655
C[C@@H](CSc1nc2c(n1Cc3cccc(c3)Br)c(=O)[nH]c(=O)n2C)O C00632431
CC(=O)C1=CN2[C@H](C=C1)[C@@]([C@H]([C@@H]2C(=O)N)c3cccc(c3Cl)Cl)(C#N)C(=O)OC C16035118
c1ccc(c(c1)NC(=O)CNC(=O)Cn2cnc3cc(ccc3c2=O)F)Br C16544022
c1ccc(cc1)S(=O)(=O)Cc2ccc(o2)C(=O)NCC(=O)Nc3ccc(c(c3)F)F C17914050
CCN(CC)c1ccc(c(c1)C)NC(=O)[C@H]2CC(=O)N(C2)c3cccc(c3)NC(=O)C C21657480
C[C@H]1CCc2c(sc3c2c(=O)n(cn3)CC(=O)Nc4cccc(c4)C(=O)NC5CC5)C1 C22057878
c1cc(cc(c1)S(=O)(=O)N2CCCC2)C(=O)NNC(=O)c3cc(sc3)Br C23081955
CN1CCc2c1ccc(c2)[C@@H](CNC(=O)C(=O)Nc3ccccc3Cl)N4CCOCC4 C23857624
Cc1ccc(c(c1)C)S(=O)(=O)NNC(=O)C[C@@H](C)n2c(c(c(n2)C)Br)C C28295838
Cc1ccc(cc1C)c2csc(n2)NC(=O)CNC3=NS(=O)(=O)c4c3cccc4 C29157480
COCCCN1C(=O)/C(=C\2/C[C@@H](Sc3ccccc3N2)c4ccccc4)/C(=O)NC1=O C09434006
c1ccc(c(c1)[C@@H](CNC(=O)c2cc3c([nH]c2=O)CCCC3=O)N4CCOCC4)Cl C32373189
Cn1ccnc1[C@H](c2ccc(cc2)Cl)NC(=O)COc3ccc4c(c3)CCC(=O)N4 C32902096
Cc1c(c(n(n1)c2ccccc2)C)CC(=O)NNC(=O)c3cc(cn3C)Br C33234552
Cc1cc(cc(c1O)C)[C@@H]2C(=C(C(=O)N2CC[NH+](C)C)[O-])C(=O)c3c(nc(s3)C)C C35567156
COCCCNC(=O)c1c2c(sc1NC(=O)[C@H]3COc4ccccc4O3)CCCC2 C02668427
Cc1cc(c(c(c1)C)NC(=O)CNC(=O)COC(=O)c2cc(c(nc2)Cl)Cl)C C39587228
CCOC(=O)c1c2c(sc1NC(=O)c3c[nH]c4c(c3=O)cccc4OC)CCCC2 C39962843
c1cc(cc(c1)I)NC(=O)COC(=O)CNC(=O)c2ccco2 C45255793
c1ccc2c(c1)c(cs2)CN3CCN(CC3)S(=O)(=O)c4cccc(c4)S(=O)(=O)N C45772758
Cc1c(sc2c1c(=O)[nH]c(n2)CS[C@H](C)C(=O)Nc3cccc(c3)C(=O)N(C)C)C C21139300
CC(C)[C@H]1[C@@H]2[C@@H](C(=O)N(C2=O)CCCOC)[C@@]3(N1)c4cc(ccc4NC3=O)Br C16022319
CC(=O)c1ccc(cc1)NC(=O)CSC2=C([C@@H](C3=C(N2)CCCC3=O)c4ccco4)C#N C04695252
Cc1c(cccc1Cl)NC(=S)N/N=C/c2c(nn(c2C)[C@@H]3CCS(=O)(=O)C3)C C19631939
c1ccc2c(c1)c(=O)n(c(n2)CN3CCCC[C@H]3c4nc5ccccc5s4)CC(=O)N C58169356
Cc1cc(ccc1NC(=O)c2cccc(c2)S(=O)(=O)C)NC(=O)CCc3ccco3 C26614590
CCCN(CC(=O)c1c(n(c(=O)n(c1=O)C)C)N)[C@@H](C)c2ccc(c(c2)Cl)Cl C59350331
Cc1c(c(n(n1)C)C)CNC(=O)c2cc3n(n2)[C@H](C[C@H](N3)c4cccs4)C(F)(F)F C13124051
CSC[C@@H]1Nc2ccccc2N1CC(=O)N3CCC(CC3)n4c5ccccc5[nH]c4=O C40002144
c1cc(ccc1CNC(=O)CS[C@H]2N=NC(=O)[C@H]3N2NC(=C3)c4ccc(cc4)F)Cl C64701051
C=CCSC1=NC(=O)[C@@H]2[C@H](CC(=O)NC2=N1)C(=O)Nc3ccccc3Br C64740652
C=CCSC1=NC(=O)[C@H]2[C@H](CC(=O)NC2=N1)C(=O)Nc3cccc(c3)Br C64740663
COc1cc(ccc1[C@@H]2CC(=O)NC3=NC(=NC(=O)[C@H]23)SCc4ccccc4Cl)O C64773457
COc1ccc(cc1O)[C@@H]2CC(=O)NC3=NC(=NC(=O)[C@H]23)SCc4ccccc4F C64774183
Cc1cccc(c1NC(=O)c2c(n(nn2)CC(=O)Nc3ccc(cc3)Br)C)C C67322621
COc1ccc(cc1NC(=O)COC(=O)C[C@@H]2C(=O)Nc3ccccc3S2)Cl C03505051
CC(C)NC(=O)NC(=O)CSc1nc2c(c3c(s2)CCCC3)c(=O)n1CC=C C03338608
c1cc(cc(c1)F)c2ccnc(n2)N[C@H]3CO[C@H]4[C@@H]3OC[C@@H]4NC(=O)c5cccs5 C05440223
c1ccc(cc1)S(=O)(=O)c2cnc([nH]c2=O)SCC(=O)Nc3cc(ccc3F)F C02692109
COc1ccccc1C(=O)Nc2c(c3c(s2)CCCC3)C(=O)N[C@H]4CCS(=O)(=O)C4 C09045134
CC(C)(C)C(=O)[C@@H]1[C@H]([C@@]([C@@H]2N1N=Cc3c2cccc3)(C#N)C(=O)N)c4ccc(cc4)OC C09209654
CC(C)(C)C(=O)[C@@H]1[C@H]([C@@]([C@H]2N1N=Cc3c2cccc3)(C#N)C(=O)N)c4ccc(cc4)OC C09209655
COc1ccc(cc1NC(=O)c2cccc(c2)NC(=O)[C@@H]3[C@@H]4C[C@@H]5[C@@H]3C(=O)O[C@@H]5C4)Cl C09226315
CC(=O)Nc1ccc(cc1)NC(=O)c2ccc(c(c2)S(=O)(=O)N3CCCC3)Cl C09987496
Cc1cc2c(c(=O)n1Cc3ccccn3)[C@@H](C(=C(O2)N)C(=O)OC)c4ccccc4F C09716380
CC(=O)Nc1ccc(c(c1)F)c2csc(n2)NC(=O)[C@H]3CC(=O)N(C3)c4ccccc4F C10993969
CC(C)N1C[C@@H](CC1=O)C(=O)Nc2ccc(cc2)C(=O)Nc3ccc(c(c3)Cl)C#N C11097820
Cn1cc(cc1C(=O)NNS(=O)(=O)c2cccc(c2)OC(F)(F)F)Br C12735374
CCCn1c2ccc(cc2nc1SCC(=O)c3cc(n(c3C)C)C)S(=O)(=O)N C06979135
C1Cc2c(sc(c2C#N)NC(=O)CSc3nnc(s3)NC[C@H]4CCCO4)C1 C13163634
c1ccn(c1)c2cccc(c2)C(=O)Nc3ccc(cc3)S(=O)(=O)NCc4ccco4 C09209224
Cc1c(n(c(n1)SCC(=O)N2c3ccc(cc3C[C@@H]2C)S(=O)(=O)N)C4CCCC4)C C12547496
COCCNC(=O)c1cccc2c1N[C@H]([C@H]3[C@@H]2C=CC3)c4cc(ccc4Cl)[N+](=O)[O-] C14473358
Cc1c2cc(sc2n(n1)Cc3ccccc3Cl)C(=O)NNC(=O)c4ccccn4 C14876805
Cc1c(sc2c1c(=O)[nH]c(n2)CS[C@@H](C)C(=O)Nc3ccc4c(c3)OCCCO4)C C17640382
c1ccc(cc1)c2nnc(n2c3ccccc3)SCC(=O)NNC(=O)C(F)(F)F C20829165
c1cc(cc(c1)Br)c2nnc(n2N)SCc3nnc(o3)C(F)(F)F C20830437
COc1cc(cc(c1OC)OC)[C@@H]2CC3=C([C@@H](CC(=O)N3)c4cccc(c4)O)C(=O)C2 C21238814
CC(=O)NCc1ccc(s1)c2csc(n2)NC(=O)c3ccc(s3)C(=O)OC C24747303
Cc1ccc(cc1)n2cnnc2SCC(=O)NCC(=O)Nc3c(cc(cc3C)C)C C25044426
c1cc(ccc1CSc2nnc(s2)NC(=O)[C@H]3CC(=O)Nc4c3ccc(c4)F)C#N C25245652
CCCC[C@@H](C(=O)Nc1cc2ccccc2nc1)NC3=NS(=O)(=O)c4c3cccc4 C25533814
CC(=O)Nc1ccc(cc1Cl)NC(=O)CSc2nnc(n2C)c3cccs3 C28489127
c1ccc(c(c1)C(=O)N)OCC(=O)N2CCN(CC2)c3c(cc(cn3)C(F)(F)F)Cl C31638154
c1cc(c2ncc(c(=O)n2c1)NC(=O)c3ccc(cc3)F)C(=O)NCc4ccc(cc4)F C35022984
c1cc(ccc1CN2[C@@H]([C@@H]3[C@@H](O2)C(=O)N(C3=O)C4CCCCC4)c5ccc(cc5)F)C(=O)N C43209304
Cc1c(cc(n1C[C@@H]2CCCO2)c3csc(n3)c4ccc(cc4)c5csnn5)C(=O)N C43212657
Cc1cc(=O)c(nn1c2cccc(c2)C(F)(F)F)C(=O)Nc3cccc(c3)C(=O)NC C45772186
c1cc(cc(c1)S(=O)(=O)NC2CCCC2)C(=O)Nc3cccc(c3)N4CCCCC4=O C46655381
COCCCNC(=O)/C(=C\1/c2ccccc2C(=N1)NC(=O)c3ccc(cc3)Cl)/C#N C02202689
COCCCNC(=O)/C(=C\1/c2ccccc2C(=N1)NC(=O)c3ccccc3Cl)/C#N C13556130
Cc1ccc(cc1)[C@@H]2C[C@@H](n3c(c(cn3)C(=O)NCc4cnn(c4C)C)N2)C(F)(F)F C00884606
C[C@]1(C(=O)N(C(=O)N1)CC(=O)Nc2c(cc(cn2)C(F)(F)F)Cl)c3ccccc3 C31631720
CCOc1cc(ccc1O)/C=C/2\C(=O)N(C(=O)S2)CC(=O)Nc3ccc(c(c3F)F)F C22533094
Cc1cc(c(c(n1)N/N=C/c2cc(c(c(c2)I)O)OC)C#N)COC C59433708
c1cc2c(ccn2CCN3CCOCC3)cc1NC(=O)c4c(c(n[nH]4)C5CC5)Br C60270822
COCc1c(c2n(n1)[C@@H](CC(=O)N2)C(=O)Nc3cccc(c3)SC)c4ccccc4 C49549250
c1ccc(c(c1)C(=O)Nc2ccc(cc2)F)NC(=O)CN3C(=O)[C@@H]4CC=CC[C@H]4C3=O C14129582
CC1=C2C(=NC(=NC2=O)CSC)S[C@@H]1C(=O)NNC(=O)c3ccc(cc3)C(C)(C)C C39795383
Cc1cc(c(c(c1)C)NC(=O)CS[C@@H]2N=NC(=O)[C@H]3N2NC(=C3)c4ccc(cc4)F)C C64390059
Cc1cc(ccc1NC(=O)[C@@H]2CC(=O)NC3=NC(=NC(=O)[C@@H]23)SCC=C)Br C64740792
Cc1cc(ccc1NC(=O)[C@@H]2CC(=O)NC3=NC(=NC(=O)[C@H]23)SCC=C)Br C64740796
c1ccc(c(c1)CSC2=NC(=O)[C@@H]3[C@@H](CC(=O)NC3=N2)C(=O)Nc4cc(ccc4F)F)F C64743259
Cc1ccc(cc1)CSC2=NC(=O)[C@@H]3[C@H](CC(=O)NC3=N2)c4ccc(c(c4)O)OC C64773915
c1cc(ccc1CCNC(=O)C[C@H]2N=NC(=O)[C@H]3N2NC(=C3)c4ccc(cc4)F)Cl C65248009
CCCN1[C@H]([C@@]23C=C[C@@H](O2)[C@@H]([C@@H]3C1=O)C(=O)Nc4cccc(c4)SC)C(=O)NC5CCCCC5 C04127952
CCSc1ncc(c(n1)C(=O)Nc2c(c3c(s2)CCCC3)C(=O)NC[C@H]4CCCO4)Cl C01069224
CCN(CCNC(=O)CN1C(=O)[C@@](NC1=O)(C)c2cccc(c2)Br)c3cccc(c3)C C08707219
Cc1cccc(c1)C(=O)NCc2nnc(n2c3ccc(cc3)F)SCC(=O)Nc4cccc(c4)C C08792449
Cc1cccc(c1)NC(=O)CSc2nnc(n2c3ccc(cc3)F)CNC(=O)c4cccs4 C08792805
CCc1cccc(c1NC(=O)[C@@H](C)n2cnc3c(c2=O)c(c(s3)C(=O)Nc4ccccc4)C)CC C08895073
Cc1c(c(n(n1)Cc2ccccc2)C)NC(=O)c3cnn4c3N[C@H](C[C@@H]4C(F)(F)F)c5ccccc5 C09410357
c1ccc(cc1)[C@@H]2C[C@H](n3c(c(cn3)C(=O)Nc4cnn(c4)Cc5ccc(cc5)F)N2)C(F)(F)F C09410526
c1ccc(cc1)[C@H]2C[C@H](n3c(c(cn3)C(=O)Nc4cnn(c4)Cc5ccc(cc5)F)N2)C(F)(F)F C09410527
CCOC(=O)C1=C(NC(=O)N[C@H]1C)CSc2nn(c(=S)s2)c3ccc(c(c3)Cl)Cl C09633602
COCC(=O)Nc1cc(c2c(c1)ncn2Cc3ccc(cc3)F)C(=O)NC[C@H]4C[C@H]5C=C[C@@H]4C56CC6 C12241232
Cc1ccc(o1)[C@@H](C(=O)NC(C)(C)C)N([C@H]2CCCc3c2cccc3)C(=O)C(=O)Nc4ccccc4 C12641759
CCNC(=O)NC(=O)CSc1nnc(n1CCc2ccccc2)c3ccc(cc3)Br C12695621
CS(=O)(=O)Nc1cc(ccc1F)NC(=O)/C=C/c2cn(nc2c3ccccc3)Cc4ccccc4 C12797907
CCN(CC)C1=NC(=O)[C@H](S1)CC(=O)Nc2cccc(c2)C(=O)NC34CC5CC(C3)CC(C5)C4 C12995102
Cc1c(sc(c1C(=O)OCC(=O)Nc2ccc(cc2C(=O)c3ccccc3)Cl)NC(=O)C)C C13146264
c1ccc(c(c1)N([C@@H](c2ccc(cc2)F)C(=O)NC3CCCC3)C(=O)CNC(=O)c4ccco4)F C13506568
c1ccc(c(c1)[C@@H](C(=O)NC2CCCC2)N(c3ccccc3F)C(=O)CNC(=O)c4ccco4)F C13506964
c1ccc(cc1)n2cc(cn2)CNC(=O)c3ccc(c(c3)NS(=O)(=O)c4ccc(cc4)F)Cl C14409404
CCc1cccc(c1NC(=O)Cn2c(c(c3c2sc4c3CCCC4)NC(=O)C)C(=O)OCC)C C15680391
C[C@@H]1c2c(sc(n2)NC(=O)c3cccn3C)C[C@]4([C@H]1[C@H]([C@@H](CC4)[C@H](C)C(=O)N(C)CC=C)O)C C15709094
CCOc1ccc(cc1[N+](=O)[O-])C(=O)NC(=S)Nc2ccc(cc2C)I C01167449
c1ccc2c(c1)c(=O)n(c(n2)SCC(=O)NC(=O)NCC(F)(F)F)Cc3ccc(cc3)Cl C16749151
C[C@H](C(=O)Nc1ccccc1Cl)OC(=O)c2cc(c(cc2Cl)Cl)S(=O)(=O)NC3CC3 C17042585
c1cc(cc(c1)Cl)c2nc(cs2)C(=O)OCC(=O)NCC(=O)Nc3ccc(c(c3F)F)F C17981013
Cc1cc(=O)c(nn1c2ccccc2C(F)(F)F)C(=O)NNC(=O)CC34CC5CC(C3)CC(C5)C4 C19310089
Cc1cc2cc(c(=O)[nH]c2cc1C)CN(CCCN3CCOCC3)C(=O)Nc4ccccc4Cl C20109182
C[C@@H](c1ccccc1)NC(=O)c2c3c(n(n2)CCO)CCN(C3)Cc4cnc(s4)c5ccccc5 C14748979
C[C@@H]1CCc2c(sc3c2c(nc(n3)SCC(=O)N(CC(C)C)[C@@H]4CCS(=O)(=O)C4)N)C1 C21228564
C[C@H]1CCc2c(sc3c2c(nc(n3)SCC(=O)N(CC(C)C)[C@@H]4CCS(=O)(=O)C4)N)C1 C21228572
CC(C)Cn1c(=O)c2cc(ccc2nc1SCC(=O)NC(=O)NC3CCCC3)Br C22323777
C=CCn1c(n[nH]c1=S)Cc2csc(n2)NC(=O)COc3cc(c(cc3Cl)Cl)Cl C23041834
Cc1c(sc(n1)c2cccc(c2)Cl)C(=O)Nc3nc(cs3)Cc4n[nH]c(=S)n4CC=C C23041892
CC[C@@H](C)N([C@H]1CCS(=O)(=O)C1)C(=O)CSc2nc(c3c4c(sc3n2)C[C@@H](CC4)C)N C23590928
CCc1c(c(nc(n1)S[C@H](C)C(=O)N(CC)[C@H]2CCS(=O)(=O)C2)N)c3ccc(cc3)Cl C25589328
CCOC(=O)c1c2c(sc1NC(=O)CSc3[nH]c4cc(cnc4n3)Br)CCC2 C32738727
CC(=O)Nc1nc2c(cc(cc2s1)NC(=O)c3ccc(o3)CSCc4ccccc4F)OC C32961305
Cc1c(c(n(n1)C)C)CC/N=C(/Nc2ccccc2OC)\NC(=O)c3cccc(c3)Br C32973644
Cc1ccc(o1)CN([C@@H](c2ccc(c(c2)OC)O)C(=O)NC(C)(C)C)C(=O)c3ccccc3Cl C36602707
Cc1ccc(o1)CN([C@H](c2ccc(c(c2)OC)O)C(=O)NC(C)(C)C)C(=O)c3ccccc3Cl C36602708
CCc1ccc(cc1)Cn2c(ccn2)NC(=O)[C@@H](C)SCc3[nH]c(=O)c4c(c(sc4n3)C)C C21599669
CN(CC(=O)Nc1ccc(c(c1)C(F)(F)F)Cl)C(=O)CSc2[nH]nc(n2)c3cccs3 C09798548
C[C@@H](c1nnc(n1C)S[C@H](C)C(=O)NC2CCCCC2)NC(=O)c3ccc(c(c3)Cl)Cl C39749068
c1ccc(cc1)/C=C\2/C(=O)N(C(=O)N2)CC(=O)Nc3ncc(s3)Cc4ccc(cc4Cl)Cl C39895014
c1ccc2c(c1)-c3ccccc3C2COC(=O)N[C@H](Cc4ccc([nH+]c4)N5CCSCC5)C(=O)[O-] C44321176
Cc1ccc(cc1C)N(CCC#N)C(=O)CSc2nnc(n2N)c3ccccc3Br C45633073
CCOC(=O)C1=CN(c2c(c(c(cc2C1)N)N3CCC4=C(C3)/C(=N\OC)/[C@@H](CS4)C)C)C5CC5 C49036209
Cc1ccc(cc1Cl)NC(=O)C(=O)NC[C@H](c2ccco2)N3CCN(CC3)c4ccc(cc4)F C38597954
Cc1ccc(c(c1)NC(=O)C(=O)N/N=C/c2cc(n(c2C)c3cccc(c3)Br)C)OC C58913509
COc1ccc(cc1OC)[C@H]2C[C@H](n3c(cc(n3)C(=O)Nc4ccc(cc4F)F)N2)C(F)(F)F C12848721
c1ccc(cc1)C(=O)Nc2ccc(cc2)NS(=O)(=O)c3cccc(c3)S(=O)(=O)c4ccccc4 C01195967
c1ccc(c(c1)C(=O)OCC(=O)NC2CCCC2)NS(=O)(=O)c3ccc(s3)Br C03601942
c1cc(cc(c1)F)NC(=O)CSc2nnc(s2)NC(=O)COc3ccc(cc3Cl)Cl C08822721
Cc1nnc2n1nc(s2)c3ccccc3NC(=S)NC(=O)C(c4ccccc4)c5ccccc5 C08832808
CC(C)Nc1c2cnn(c2nc(n1)SC)CCNC(=O)c3cc(ccc3Cl)Br C08941500
COc1cc(ccc1NC(=O)c2ccccc2Cl)NC(=O)CCn3c4ccccc4sc3=O C09225722
c1ccc(cc1)NC(=O)COc2ccc(cc2Cl)/C=C/3\C(=O)N(C(=O)N3)c4cccc(c4)Cl C09262779
COc1ccc(cc1OC)C(=O)NC(=S)Nc2ccc3c(c2)nc(o3)c4ccc(cc4Cl)F C02230498
Cc1cccc(c1)NC(=O)CSc2nnc(n2c3cccc(c3)C)CNC(=O)c4cccc(c4)F C09278934
CCSc1ncc(c(n1)C(=O)Nc2c(c3c(s2)CCCC3)C(=O)NC[C@@H]4CCCO4)Cl C01069226
CCn1c(=O)c2c(csc2nc1SCC(=O)C(=C3Nc4ccccc4N3)C#N)c5ccccc5 C09634271
CCOC(=O)c1c(c(c(s1)N)C#N)CSc2nc3c(c(cs3)c4ccccc4)c(=O)n2C C09666350
CCCN1c2ccccc2[C@]3(C1=O)C4=C(C[C@H](CC4=O)c5ccc(cc5)F)OC(=C3C(=O)OCC)N C09926771
C[C@]1(C(=O)N(C(=O)N1)CC(=O)NN(c2ccccc2)c3ccccc3)c4cccc(c4)Br C09956683
CCOC(=O)C1=C(NC(=O)N[C@H]1c2ccc(cc2)Cl)Cn3cc(cc(c3=O)Cl)C(F)(F)F C10538539
C[C@]1(C(=O)N(C(=O)N1)CC(=O)NCc2ccccc2OC(F)(F)F)c3ccc(c(c3)Cl)Cl C11279570
Cc1cccc(c1)NS(=O)(=O)c2ccc(c(c2)NC(=O)CSc3c4ccsc4ncn3)C C12507900
Cc1cn(c(=O)[nH]c1=O)[C@H]2C[C@H]([C@H](O2)COC(c3ccccc3)(c4ccccc4)c5ccccc5)O C12958907
c1cc(cc(c1)O)N([C@H](c2ccc(cc2)F)C(=O)NC3CCCC3)C(=O)c4ccc5c(c4)OCCO5 C01328798
Cc1ccc(cc1)c2n[nH]c(=S)n2CC(=O)Nc3nc(c(s3)C)c4ccc(cc4)OC(F)F C10956475
COc1cc(ccc1OC(=O)c2ccc(cc2)Br)/C=N/NC(=O)[C@H](c3ccccc3)O C01055733
CC(C)NC(=O)NC(=O)CSc1nc2c(c3c(s2)CCCC3)c(=O)n1CCc4ccccc4 C15227241
Cc1c(sc(n1)c2cccc(c2)Cl)C(=O)Nc3cccc(c3)S(=O)(=O)NCc4ccco4 C15631119
COc1ccccc1NS(=O)(=O)c2cc(ccc2Cl)NS(=O)(=O)c3ccc(c(c3)F)F C16125071
COc1ccc(cc1NS(=O)(=O)c2ccc(c(c2)F)F)S(=O)(=O)Nc3ccccc3Cl C16153815
Cc1ccc(c(c1)C)n2c(=O)c3ccccc3nc2SCC(=O)N(CCC(=O)N)c4ccccc4 C16756489
Cc1cn(c(=O)[nH]c1=O)[C@H]2C[C@@H]([C@H](O2)CO)OC(c3ccccc3)(c4ccccc4)c5ccccc5 C17249904
CS(=O)(=O)c1ccccc1NC(=O)CSc2[nH]c(=O)c3c(csc3n2)c4ccc(cc4)F C18599681
CCOC(=O)c1c(/c(=C\c2cccs2)/c3=C(S[C@@H](C(=O)n31)c4cccs4)C(=O)OCC)N C20167956
CC(C)(C)C(=O)NNC(=O)CSc1nnc(n1c2ccccc2)c3ccccc3Br C20829365
CC[C@H](C(=O)Nc1ccc(cc1F)F)n2c3ccccc3nc(c2=O)c4cc(ccc4NC(=O)C)C C21790641
Cc1cc(cc(c1)N(CCC#N)C(=O)CSc2nnc(n2N)c3ccccc3Br)C C22209188
Cc1ccc(cc1)c2nc(cs2)CC(=O)Nc3nc(cs3)c4ccc(cc4)NS(=O)(=O)C C24781186
CNS(=O)(=O)c1cc(ccc1OC)C(=O)Nc2ncc(s2)Cc3ccc(cc3Cl)Cl C25178687
C[C@@H](c1ccc(s1)Cl)NC(=O)c2ccc(cc2)NS(=O)(=O)c3ccc4c(c3)OCCCO4 C30016751
c1cc(cc(c1)NC(=O)CSc2nnc3n2cc(cc3)C(=O)Nc4cccc(c4)F)C(F)(F)F C33140892
C[C@@H](c1[nH]c(=O)c2c(csc2n1)c3cccs3)Sc4n[nH]c(=O)n4CCc5ccccc5 C23641703
CC[C@@H](C)NC(=O)[C@H]1[C@@H](OC(=O)N1Cc2ccccc2)c3ccc(cc3)NC(=O)c4ccc(cc4)F C35749920
CC[C@@H](C)NC(=O)[C@@H]1[C@@H](OC(=O)N1Cc2ccccc2)c3ccc(cc3)NC(=O)c4ccccc4F C35756328
CC(C)CNC(=O)[C@@H]1[C@@H](OC(=O)N1Cc2ccccc2)c3cccc(c3)NC(=O)c4ccccc4F C36221209
CCOC(=O)C1=C(NC(=O)N[C@@H]1c2ccccc2)CSc3nn(c(=S)s3)c4ccccc4 C36627226
CC1=C([C@@H](C(=C(N1)SCC(=O)c2ccccc2)C#N)c3ccco3)C(=O)Nc4ccccc4OC C00874689
CCc1cccc(c1NC(=O)C2CCC(CC2)CNS(=O)(=O)c3cccc4c3nsn4)CC C08598334
CCc1ccccc1n2c(cc(n2)C(=O)N[C@@H](C)[C@@H](c3ccccc3)O)c4ccc5c(c4)OCCO5 C39197340
CCOC(=O)c1c(cc2cc(c(cc2c1c3cccc(c3)O)F)c4ccccc4O)Cn5cncn5 C39499890
Cn1c(nnc1SCC(=O)Nc2cccc(c2Cl)Cl)CC(=O)Nc3cccc(c3)Cl C39773193
Cc1cccc(c1)NC(=O)c2ccccc2NC(=O)CCn3cnc4c(c3=O)c5c(s4)CCCC5 C45560758
c1ccc(cc1)C2=NN([C@@H](C2)c3ccccc3O)C4=NC(=O)[C@@H](S4)CC(=O)Nc5ccc(cc5)F C54201722
CCOC(=O)c1c2c(sc1NC(=O)c3cc4n(n3)[C@@H](C[C@@H](N4)C5CC5)C(F)(F)F)CCCC2 C02744137
CCOc1ccccc1NC(=O)C(=O)N/N=C/c2cc(n(c2C)c3ccc(cc3)Br)C C58913762
Cc1cccc(c1NC(=O)C2(CCCCC2)N(Cc3ccco3)C(=O)CSC4=NCCN4)C C01409264
CC(=O)Nc1cccc(c1)NC(=O)CSc2nc(cs2)CC(=O)N3CCc4c3cccc4 C08850066
Cc1ccc(c(c1)S(=O)(=O)[C@@H](CNC(=O)C(=O)NCc2ccccc2Cl)c3ccco3)C C09102077
Cc1cc(c(n1NC(=O)c2ccccc2)C)C(=O)COC(=O)C(c3ccccc3)(c4ccccc4)O C09180098
Cc1ccc(cc1)CNC(=O)Cc2csc(n2)NC(=O)[C@H]3CC(=O)N(C3)c4ccc(cc4)F C09699583
Cc1c(cc2cc(ccc2n1)Cl)C(=O)OCC(=O)NCC(=O)Nc3ccc(c(c3F)F)F C10468674
Cc1cccc(c1NC(=O)COC(=O)c2cccnc2SCC(=O)Nc3c(cccc3C)C)C C03388680
COc1cc(c(cc1NC(=O)CSCc2[nH]c(=O)c3c4c(sc3n2)CCC4)Cl)OC C11601190
COc1ccc(cc1NC(=O)COC(=O)C[C@H]2C(=O)Nc3cc(ccc3S2)C(F)(F)F)Cl C12426875
CCN(CC(=O)Nc1c(cccc1Cl)Cl)C(=O)c2cccc(c2)S(=O)(=O)NC3CC3 C12483839
CN(CC(=O)Nc1c(cccc1Cl)Cl)C(=O)CCNS(=O)(=O)c2ccccc2F C12749956
CC(=O)NCc1ccc(s1)S(=O)(=O)NCc2ccccc2c3ccc(cc3)CN4CCCC4=O C13020171
c1cc(cc(c1)Cl)NC(=S)N(Cc2cccnc2)Cc3cc4cc5c(cc4[nH]c3=O)OCO5 C06444573
CCOc1ccc(cc1C(=O)NC(=S)Nc2cccc(c2)C(=O)N3CCOCC3)Br C13616844
c1ccc(cc1)CC(=O)Nc2nc3c(s2)C(=O)C[C@H](C3)C(=O)N[C@@H](c4ccco4)C(F)(F)F C14985345
c1ccc(cc1)CC(=O)Nc2nc3c(s2)C(=O)C[C@@H](C3)C(=O)N[C@@H](c4ccco4)C(F)(F)F C14985349
CC(C)[C@H](c1ccc2c(c1)OCCO2)NC(=O)c3ccc(c(c3)S(=O)(=O)NC4CC4)Cl C15027490
CC(C)[C@@H](c1ccc2c(c1)OCCO2)NC(=O)c3ccc(c(c3)S(=O)(=O)NC4CC4)Cl C15027492
CSCC[C@@H](c1[nH]c2ccccc2n1)NC(=O)Cn3cnc4c(c3=O)c(cs4)c5cccs5 C16645783
COc1ccccc1N(CCC(=O)N)C(=O)CSc2nn(c(=S)s2)c3ccc(cc3)Cl C16804782
CC(=O)NCCCc1ccc(cc1)c2csc(n2)NC(=O)c3cccc(c3)N4CCCC4=O C18091439
Cc1cc(c2c(c1)cc(c(=O)[nH]2)CN(CCN3CCOCC3)C(=S)Nc4ccccc4OC)C C00875509
Cc1ccc(cc1)NC(=O)C[S@@](=O)CC(=O)N(CC(=O)NC(C)(C)C)c2ccc(c(c2)Cl)F C20097685
CCOC(=O)C1=C(NC(=C([C@@H]1c2ccncc2)C#N)SCC(=O)NC(C)(C)C)c3ccccc3 C20348264
CCOC(=O)C1=C(NC(=C([C@H]1c2ccncc2)C#N)SCC(=O)NC(C)(C)C)c3ccccc3 C20348265
COc1ccccc1CC(=O)Nc2ccc(c(c2)Cl)NC(=O)c3cccc(c3)S(=O)(=O)C C22974747
Cn1ccnc1[C@@H](c2ccccc2)NC(=O)c3cccc(c3)S(=O)(=O)Nc4ccc(cc4)F C23774008
CC(C)Cn1c(nnc1SCC(=O)N2CCc3c(ccs3)[C@@H]2c4cccs4)CCC(=O)N C24789212
CC(C)Cn1c(nnc1SCC(=O)N2CCc3c(ccs3)[C@H]2c4cccs4)CCC(=O)N C24789221
COc1ccccc1C(=O)NNC(=O)CCCN2C(=O)/C(=C\c3cccs3)/SC2=S C26771439
Cc1ccccc1n2c(cc(c2C)/C=C(\C#N)/C(=O)NCc3cccc(c3)S(=O)(=O)NC)C C27307123
Cn1cc(c(=O)c2c1sc(c2)CN(C)C[C@H](c3ccco3)O)C(=O)NCc4ccc(cc4)Cl C28901513
CCN(CC(=O)Nc1c(cccc1F)F)C(=O)/C=C/c2ccc(cc2)S(=O)(=O)NC3CC3 C32151650
C[C@@H]1C[C@@H]1C(=O)Nc2cccc(c2)C(=O)NCCN3C(=O)/C(=C/c4ccc(cc4)F)/SC3=O C32978878
Cc1ccc(cc1)C(=O)N(CC(=O)Nc2nc(cs2)CC(=O)NCc3ccc(cc3)F)C(C)C C00698104
CCNC(=O)[C@H]1[C@@H](OC(=O)N1Cc2ccccc2)c3ccc(cc3)NC(=O)c4ccccc4F C35756340
CCNC(=O)[C@@H]1[C@@H](OC(=O)N1Cc2ccc(cc2)F)c3cccc(c3)NC(=O)c4ccccc4 C36218108
COc1ccccc1C(=O)NNC(=O)CCCN2C(=O)/C(=C/c3cccs3)/SC2=S C02507023
c1cc(oc1)[C@@H](CNC(=O)C(=O)NCCc2ccc(cc2)Cl)S(=O)(=O)c3ccc(cc3)Cl C08601331
C[C@H](C(=O)NCCNC(=O)c1ccccc1)SCC2=NC(=O)C3=C(CSC3=N2)c4ccccc4 C38779281
c1ccc(c(c1)NC(=O)COC(=O)C[C@H]2C(=O)Nc3cc(ccc3S2)C(F)(F)F)SCC#N C39547071
CCn1c(nnc1SCC(=O)NCc2ccc(cc2)F)CNC(=O)c3ccc(c(c3)Cl)Cl C39766323
C[C@H](c1ccccc1)NC(=O)Cc2csc(n2)NC(=O)CN(C(C)C)C(=O)c3ccccc3 C00699033
C[C@@H](c1ccccc1)NC(=O)Cc2csc(n2)NC(=O)CN(C(C)C)C(=O)c3ccc(cc3)F C33538524
c1c(c(cc(c1S(=O)(=O)NC2CC2)Cl)Cl)C(=O)NCCCN3CCCCCC3=O C45512083
COc1ccc(cc1OC)[C@H]2C[C@H](n3c(cc(n3)C(=O)NCc4cccs4)N2)C(F)(F)F C00659090
Cc1ccc(cc1S(=O)(=O)Nc2cccc(c2)Cl)NC(=O)CCn3c(csc3=O)C C14795453
Cc1ccc(cc1NC(=O)CSc2nnc(n2C)CCNC(=O)c3ccccc3Cl)F C59177890
CCOc1cc(cc(c1O)I)/C=N/Nc2c(c(cc(n2)C)COC)C#N C59433710
CCn1c(=O)c(c(n(c1=O)Cc2ccccc2)N)C(=O)CN(C)Cc3ccc(c(c3)Cl)Cl C62656939
COc1ccc(cc1OC)/C=C\2/C(=O)N(C(=S)S2)CCC(=O)Nc3cc(ccc3O)Cl C01186472
CC(=O)Nc1ccc(cc1)NC(=O)c2ccc(cc2)N(Cc3ccccc3Cl)S(=O)(=O)C C01144075
c1ccc(c(c1)CNC(=O)CSc2nnc(s2)NC(=O)c3ccc(o3)Br)Cl C08822213
Cn1c(nnc1SCC(=O)Nc2ccccc2Cl)CNC(=O)/C=C/c3ccccc3Cl C09260526
c1ccc2c(c1)c(c[nH]2)SCCNC(=O)C(=O)c3cn(c4c3cccc4)CC(=O)N5CCCCC5 C03015504
CCn1c(nnc1SCC(=O)NCC(=O)Nc2ccc(c(c2F)F)F)Cc3ccccc3 C09664073
Cc1ccc(cc1)N2C[C@H](CC2=O)C(=O)Nc3nc(cs3)CC(=O)NCc4ccc(cc4)Cl C09698292
COc1cc(cc(c1OC)OC)C(=O)NC(=S)Nc2cccc(c2N3CCCCC3)Cl C01065382
C[C@@H](c1cccc2c1cccc2)NC(=O)c3cc4c(c(c3)NC(=O)C)n(cn4)CCc5ccccn5 C11881515
COc1ccc(cc1OC)[C@H]2CC(=O)NC(=C2C#N)SCC(=O)Nc3ccccc3C(F)(F)F C02694755
Cc1ccnc(c1)NC(=O)CCC(=O)N(CC(=O)NCc2ccc(cc2)F)c3ccccc3C C13503680
Cc1ccc(cc1Cl)NC(=O)CSc2nnc(n2C)CNC(=O)c3cccc(c3)Cl C01111607
CC(=O)Oc1ccc(cc1OC)[C@H]2[C@@H]3CC=C[C@@H]3c4cc(ccc4N2)S(=O)(=O)NC(C)(C)C C14468577
COc1ccc(cc1OC)[C@@H]2[C@H]3CC=C[C@@H]3c4cc(ccc4N2)S(=O)(=O)NC[C@@H]5CCCO5 C14479642
CCOc1cc(ccc1OCC(=O)Nc2ccccc2)/C=C\3/C(=O)N(C(=S)N3)c4ccccc4F C15256718
CC(=O)N(c1ccccc1F)c2nc(cs2)/C=C/C(=O)NCC(=O)Nc3ccc(c(c3)F)F C15388157
CC(C)N(Cc1nc(cs1)C(=O)NCc2ccccn2)C(=O)Nc3ccc(c(c3)Cl)Cl C00964827
C[C@@H](c1ccc(c(c1)F)F)NC(=O)c2cccc(c2)S(=O)(=O)NCc3ccc4c(c3)OCO4 C18016691
CCN(CC)C(=O)CSC1=C([C@@H](C(=C(N1)C)C(=O)Nc2ccc(cc2)F)c3ccco3)C#N C20171158
CCOC(=O)C1=C(NC(=O)N[C@H]1c2ccc(cc2)F)CS(=O)(=O)c3ccc(c(c3)Cl)F C20328603
CCOc1cc2c(cc1OCC)[nH]c(=S)n(c2=O)CCCC(=O)N[C@@H]3CCC[C@H]([C@@H]3C)C C20644653
CC(C)CCNC(=O)[C@]1(Cn2c3ccc(cc3c(c2C(=O)N1CCc4ccccc4)NC(=O)C)F)C C21866148
Cc1ccc(cc1)n2c(cc(c2C)C(=O)COC(=O)c3ccc(c(c3)S(=O)(=O)N)Cl)C C22707496
c1ccc(cc1)[C@@H](CNc2ccc(cn2)S(=O)(=O)N3CCOCC3)c4c[nH]c5c4cccc5 C23983293
Cc1cc(c(n1c2ccc(cc2)F)C)C(=O)NNS(=O)(=O)c3cccc(c3)OC(F)(F)F C25524011
Cc1c(cc2cc(ccc2n1)OC)C(=O)Nc3c(c4c(s3)CCCC4)C(=O)NCCCOC C25806162
CC(=O)c1cc2c(cc1NC(=O)C[C@H](c3ccccc3)NC(=O)c4ccccc4Cl)OCO2 C28909694
C[C@@H](c1ccc(cc1Cl)Cl)NC(=O)COC(=O)c2cccc(c2)S(=O)(=O)NCC#C C31630937
Cc1csc(=O)n1CCCC(=O)Nc2ccc(cc2)NS(=O)(=O)c3ccc(c(c3)F)F C32747958
CCN1C2=C([C@H](NC1=O)c3ccccc3C(F)(F)F)C(=O)N(C2)[C@@H](C(C)C)C(=O)NC4CC4 C35966519
CCNC(=O)[C@@H]1[C@H](OC(=O)N1Cc2ccccc2)c3ccc(cc3)NC(=O)c4ccc(cc4)F C36215109
CCNC(=O)[C@H]1[C@H](OC(=O)N1Cc2ccc(cc2)F)c3cccc(c3)NC(=O)c4cccs4 C36217987
C[NH+](C)[C@@H](CNC(=O)c1cccc(c1)S(=O)(=O)[N-]c2ccc(cc2)Br)c3ccco3 C12605300
CCn1cc(c2c1cccc2)/C=C(/C(=O)NCCN3CCOCC3)\NC(=O)c4ccccc4Cl C15935264
CS(=O)(=O)Nc1cccc(c1)NC(=O)Cc2csc(n2)SCC(=O)c3ccccc3 C38488074
C[C@@H]1c2cc(ccc2NC1=O)S(=O)(=O)NC[C@@H](c3ccc(cc3)F)S(=O)(=O)c4cccs4 C08968231
C[C@H]1/C(=C/SCCN/C(=C\2/C(=NN(C2=O)c3ccccc3)c4ccc(cc4)OC)/C)/NC=N1 C39277046
C[C@H](C(C)C)NC(=O)Cc1csc(n1)NC(=O)CN(C(C)C)C(=O)c2ccccc2Cl C00697826
C[C@@H](C(C)C)NC(=O)Cc1csc(n1)NC(=O)CN(C(C)C)C(=O)c2ccc(cc2)Cl C00699348
Cc1c2c(nc(nc2sc1C(=O)Nc3ccc(cc3)S(=O)(=O)NCC(F)(F)F)C4CC4)C C45899634
Cc1cc(=O)c(nn1c2ccc(cc2)Cl)C(=O)NCCCNc3ccc(cn3)C(F)(F)F C46659355
CC(=O)NCc1ccc(o1)c2csc(n2)NC(=O)CCCOc3ccc(cc3Cl)Cl C12051985
Cc1ccc(s1)c2cc(c3cnn(c3n2)C(C)C)C(=O)N(CCC(=O)N)c4ccc(cc4)F C58520067
Cn1c(nnc1SCC(=O)Nc2cccc(c2)Cl)CCNC(=O)c3ccccc3Cl C59177785
CC(C)NC(=O)COc1ccc(cc1OC)C(=O)Nc2nc(cs2)c3ccc(s3)Cl C59272430
Cc1ccc(cc1)[C@H](CC(=O)OC)NC(=O)Cc2ccc(cc2)NC(=O)c3cc4ccccc4o3 C59994437
CCCc1ccc(cc1)[C@@H](C)N(CC(=O)N)C(=O)c2cccc(c2)S(=O)(=O)N3CCCCC3 C60060586
Cc1c(c(=O)n(n1C)c2ccccc2)NC(=O)[C@H](C)SCC(=O)Nc3cccc4c3CCCC4 C15302533
c1ccc(c(c1)NC(=O)CSc2[nH]nc(n2)/C=C/c3ccc(cc3)F)S(=O)(=O)C(F)F C12781195
[H]/N=C/1\C2=C(N=NC2=N[C@@H](N1c3ccc(c(c3)C)Cl)SCC(=O)NCCc4ccccc4)C C63731538
c1cc(sc1)/C=C/2\C(=O)N(C(=S)S2)CC(=O)Nc3ccc(cc3)C(=O)[O-] C01859050
c1ccc2c(c1)cccc2c3c(cn(n3)CCC(=O)[O-])/C=C/4\C(=O)NC(=S)S4 C03299737
CN(C)c1ccc(cc1)/C=C\2/C(=O)N(C(=S)S2)c3ccc(c(c3)C(=O)[O-])O C05373370
c1cc(ccc1[C@@H]2[C@@H]3CC=C[C@@H]3c4c(ccc(c4N2)C(=O)[O-])[N+](=O)[O-])Br C08440207
c1ccc(cc1)n2c(cnc2SCC(=O)Nc3ccc(c(c3F)F)F)C(=O)[O-] C13089769
CCC[C@H]1O[C@@H]2C[C@@H]3[C@@H]4CCC5=CC(=O)C=C[C@]5([C@@H]4[C@H](C[C@]3([C@]2(O1)C(=O)[O-])C)O)C C13151925
c1ccc2c(c1)ccc(n2)/C=C/3\C(=O)N(C(=S)S3)c4ccc(c(c4)C(=O)[O-])O C08993640
c1ccc(c(c1)c2ccc(o2)C(=O)Nc3cc4c(cc3C(=O)[O-])OCCCO4)F C13332863
Cc1c(sc2c1c(ncn2)SCc3[nH]c(=O)c4ccc(cc4n3)C(=O)[O-])C C13345873
CSc1nc2ccc(cc2s1)NS(=O)(=O)c3ccc(cc3)/C=C/C(=O)[O-] C13346875
CSc1nc2ccc(cc2s1)NS(=O)(=O)c3ccc(c(c3)C(=O)[O-])F C13362549
Cc1cc(c(s1)C)c2csc(n2)NC(=O)/C=C/c3ccc(o3)CCC(=O)[O-] C13396022
Cc1ccc(cc1)/C=C\2/C(=O)N(C(=S)S2)CC(=O)Nc3ccc(cc3)C(=O)[O-] C15799904
Cc1ccc(cc1)C(=O)NN2C(=O)/C(=C\c3ccccc3C(=O)[O-])/SC2=S C16905837
C[C@H](C(=O)[O-])Oc1ccc(cc1)/C=C/2\C(=O)N(C(=S)S2)c3cccc(c3)O C16906678
CC[C@H](C(=O)[O-])Oc1ccccc1/C=C/2\C(=O)N(C(=S)S2)Nc3ccccc3 C16910879
Cn1cc(c2c1cccc2)/C=C\3/C(=O)N(C(=S)S3)c4ccc(c(c4)O)C(=O)[O-] C16929384
C[C@H](C(=O)N/N=C(\C)/c1ccccc1C(=O)[O-])Sc2nc3ccccc3s2 C20311147
c1cc(ccc1C(=O)Nc2cc(c(c(c2)Br)[O-])Br)[N+](=O)[O-] C03076270
CC(=O)[C@]1(CC[C@H]2[C@@]1(CC[C@H]3[C@@H]2CCC4=C/C(=N\OCC(=O)[O-])/CC[C@]34C)C)O C35361354
c1cc(c(cc1Cl)Nc2nc(cs2)C(=O)N(CCC(=O)[O-])C3CC3)Cl C35594439
c1ccc(cc1)NS(=O)(=O)c2ccc(c(c2)[N-]S(=O)(=O)c3ccccc3)Cl C35683773
CCOC(=O)C1=C(N=C2N([C@H]1c3ccsc3)C(=CS2)/C=C(/NC4CC4)\[O-])C C35694474
C=CCNc1c(nc2ccccc2n1)[N-]S(=O)(=O)c3ccc(cc3)Br C02479174
c1ccc2c(c1)N[C@H](N2Cc3nnc(n3c4ccccc4Cl)[S-])c5ccccn5 C39034838
CCc1ccc(cc1)N2[C@@H](NC(=O)C(=C2[S-])C#N)c3ccc(c(c3)OC)OCC C39887217
COc1ccccc1N2[C@H](NC(=O)C(=C2[S-])C#N)c3ccc(o3)c4ccccc4 C39887566
c1ccc2c(c1)cccc2N3[C@H](NC(=O)C(=C3[S-])C#N)c4ccc(s4)[N+](=O)[O-] C39887756
c1ccc(cc1)c2csc(n2)SCC(=O)N/N=C/c3ccccc3C(=O)[O-] C40924448
Cc1c(c([nH]c1C(=O)[O-])C)C(=O)/C=C/c2cc(c(cc2Br)OC)OC C13078189
Cc1ccc(c(c1)Br)n2c(nnc2[S-])c3cc(n[nH]3)c4ccco4 C09110782
Cc1c(c(on1)C)S(=O)(=O)[N-]c2ccc3c(c2)[nH]c(n3)c4ccccc4Cl C40156324
C[C@H]1C[C@H](n2c(c(cn2)c3nnc(n3[C@@H](C)c4ccccc4)[S-])N1)C(F)(F)F C08535507
C[C@H]1CCC[NH+](C1)c2ccc(cc2[N-]S(=O)(=O)c3cc(ccc3F)F)C(=O)[O-] C32971146
c1ccc(c(c1)C(=O)N[C@@]2(C(=O)N(C(=N2)[O-])c3ccccc3F)C(F)(F)F)Cl C05942083
c1cc(ccc1C(=O)[O-])N2C(=O)C[C@H](C2=O)Nc3ccc(cc3C(F)(F)F)Cl C13460967
c1cc(ccc1C(=O)[O-])N2C(=O)C[C@H](C2=O)Nc3cc(ccc3Cl)C(F)(F)F C16900934
CC1(Oc2ccc(cc2O1)NC(=O)c3ccc(c(c3)[N-]S(=O)(=O)C)Cl)C C61401116
CCC[C@H](C(=O)[O-])NC(=O)Cc1c(nc2n1cc(cc2)C)c3ccc(c(c3)C)F C62049223
COc1ccc(cc1Cl)NC(=O)c2ccc3c(c2)nc(=S)n(c3[O-])CC=C C16639279
CCSC1=NC(=O)[C@H]2[C@@H](C3=C(CC(CC3=NC2=N1)(C)C)[O-])c4ccc(cc4)O C39730053
C1C2CC3CC1CC(C2)(C3)NC(=O)CSC4=C(C5=NC(=O)C=C([C@H]5S4)[O-])C#N C04945715
Cc1ccc2c(c1)S[C@@H](N2)c3ccc(cc3)[N-]S(=O)(=O)C4=C(N=N[C@H]4C)C C63753168
CCc1ccc(cc1)[C@@H](C)NC(=O)C2=NC=C(C2)S(=O)(=O)[N-]c3ccccc3F C64103681
CCOc1cc(ccc1O)[C@@H]\2C3=C(CC(CC3=O)(C)C)N=C(/C2=C(\[O-])/OCC)C C18153213
Cc1cc(ccc1NC(=O)c2cc3cccc(c3[n-]2)[N+](=O)[O-])N4CCSCC4 C50806874
Cc1ccc(c(c1)F)NC(=O)c2c(=O)c3cccnc3n(c2[O-])c4cccc(c4)F C65249787
CCS(=O)(=O)[N-]c1ccc(c(c1)C)S(=O)(=O)N[C@@H](C)c2ccc(cc2)C C57482840
Cc1cc(ccc1N2C(=O)C[C@@H](C2=O)Nc3cccc(c3)[C@H](C)SC)C(=O)[O-] C67452787
C/C(=C/C(=C(\C#N)/C(=O)Nc1ccc2c(c1)OCCO2)/[O-])/c3ccccc3Cl C67619303
CCOC(=O)c1c2c(sc1NC(=O)[C@@H]3CC(=CC[C@H]3C(=O)[O-])Cl)CCCC2 C01175223
c1ccc2c(c1)c(ncn2)N/N=C(/C=C/c3ccc(cc3)Br)\C(=O)[O-] C01797268
Cc1ccccc1NC(=O)/C(=C/c2cc(c(c(c2)Br)[O-])[N+](=O)[O-])/C#N C04705000
CCCOC(=O)c1c2c(sc1NC(=O)[C@H]3[C@@H]4CC[C@@H](C4)[C@@H]3C(=O)[O-])CCCC2 C05793546
CC(=O)[C@]1(CC[C@H]2[C@]1(CC[C@@H]3[C@@H]2CCC4=C/C(=N\OCC(=O)[O-])/CC[C@@]34C)C)O C06781237
c1cc(c(cc1C(=O)[O-])NC(=O)CSc2c3c4c(sc3ncn2)CCC4)Cl C09317679
Cc1c(sc2c1c(ncn2)SCc3cc(=O)[nH]c4c3c(c(s4)C(=O)[O-])C)C C12788802
C[C@@H](c1ccc(c(c1)F)F)Nc2cnn(c(=O)c2Cl)c3ccccc3C(=O)[O-] C13037259
CCOC(=O)c1c2c(sc1NC(=O)[C@@H]3[C@@H]4C[C@H]([C@@]3(C)C(=O)[O-])C=C4)CCCC2 C13153203
c1cc(c(c(c1)Cl)S(=O)(=O)Nc2cc3c(cc2C(=O)[O-])OCCCO3)Cl C13186540
c1ccc(c(c1)NS(=O)(=O)c2cc(c(cc2Cl)Cl)C(=O)[O-])OC(F)F C13341372
c1cc(ccc1C(=O)[O-])NC(=O)/C(=C/c2cc3c(c(c2)Br)OCO3)/C#N C13344026
Cc1ccc(cc1)NC(=O)[C@H](C)Sc2ncc(n2c3ccc(cc3)F)C(=O)[O-] C13352430
Cc1ccccc1NC(=O)[C@H](C)Sc2ncc(n2c3ccc(cc3)F)C(=O)[O-] C13365185
Cc1ccc(cc1C)c2c(sc(n2)NC(=O)/C=C/c3cc(c(o3)C)C(=O)[O-])C C13411468
c1cc(ccc1/C=C/C(=O)[O-])NC(=O)CSc2c3c4c(sc3ncn2)CCC4 C13416276
c1ccc2cc(c(cc2c1)C(=O)[O-])NC(=O)[C@H]3CC(=O)N(C3)c4ccccc4Cl C13426509
COc1cccc(c1OC)[C@@H]2CC(=O)Nc3c2sc(c3c4ccccc4)C(=O)[O-] C15081528
CC[C@@H](C(=O)[O-])Oc1cccc(c1)/C=C/2\C(=O)N(C(=S)S2)c3cccc(c3)O C16908404
CC[C@H](C(=O)[O-])Oc1ccccc1/C=C/2\C(=O)N(C(=S)S2)c3cccc(c3)O C16910703
COc1cc(cc(c1O)Br)/C=N/n2c(nnc2[S-])C(F)(F)F C05543950
c1cc2c(cc1/C=C/3\C(=O)N(C(=S)S3)c4ccc(c(c4)O)C(=O)[O-])OCO2 C27530368
Cn1c2ccccc2c(=O)c(c1[O-])C(=O)N/N=C/c3cccc(c3)Br C02290618
c1cc(cc(c1)F)[C@@H]2C(=C(C(=O)N2CCc3cnc[nH]3)[O-])C(=O)c4ccc(cc4)F C04626067
CC(C)OC(=O)c1c2c(sc1NC(=O)[C@@H]3[C@H]4CC[C@@H]([C@@H]3C(=O)[O-])C=C4)CCC2 C35898091
c1cc2c(cc1Br)n(cc2[C@H](C(=O)[O-])[NH+]3CCCCC3)CCC(=O)[O-] C36365396
Cc1ccc(cc1S(=O)(=O)[N-]c2ccccc2Cl)N3C(=O)[C@@H](NC3=S)C C15569899
Cc1c(c(=O)n(n1C)c2ccccc2)/N=C(/NC(=O)c3cccc(c3)Cl)\[S-] C01121876
Cc1c(c(=O)n(n1C)c2ccccc2)/N=C(/NC(=O)c3ccccc3Cl)\[S-] C01158872
c1ccc(cc1)/C=C(/C=N/N2[C@@H](NN=C2[S-])[C@@H]3C4=C(CCC4)N=N3)\Br C38691287
c1ccc(cc1)/C=C(/C=N/N2[C@@H](NN=C2[S-])[C@H]3C4=C(CCC4)N=N3)\Br C38691291
CCOC(=O)c1c2c(sc1NC(=O)[C@@H]3[C@@H](C4CCC3CC4)C(=O)[O-])CCCC2 C17083192
C[C@H]1[C@@H](c2ccccc2N1)C(=O)/C(=C/c3ccc(o3)c4ccc(cc4)C(=O)[O-])/C#N C39670183
COc1ccccc1N2[C@@H](NC(=O)C(=C2[S-])C#N)c3ccc(o3)c4ccccc4 C39887565
Cc1ccc(cc1F)C(=O)C2=C(C(=O)N([C@@H]2c3ccc(cc3)N(C)C)CCCO)[O-] C40053800
Cc1ccc(o1)[C@H]2CCC[C@@]3(C2)NC(=O)C(=C(N3c4ccccc4OC)[S-])C#N C40144153
COC(=O)[C@H]1[C@@H](c2c(nc(s2)[S-])S[C@@H]1C(=O)OC)c3ccc(cc3)O C40475653
c1cc(c(cc1Br)C(=O)Nc2nnc(s2)SCC(=O)[O-])Cl C41018273
CNS(=O)(=O)c1cccc(c1)[N-]S(=O)(=O)c2ccc(s2)Br C42374271
CC(=O)[C@@]1(CC[C@@H]2[C@]1(CC[C@@H]3[C@@H]2CCC4=C/C(=N\OCC(=O)[O-])/CC[C@@]34C)C)O C43736845
Cc1c(s/c(=N/S(=O)(=O)c2cc(sc2Br)C(=O)[O-])/[nH]1)C C49099083
c1cc(cc(c1)NCc2cc(c(o2)Br)Br)c3[n-]nnn3 C50360331
c1cc2c(cc1[N-]S(=O)(=O)c3ccc(c(c3F)F)F)[nH]c(n2)[C@@H]4CCCO4 C60062889
CCn1c(c2ccc(cc2nc1=S)C(=O)Nc3ccc4c(c3)OC(O4)(C)C)[O-] C47254723
CC[C@@H](C)[C@H](C(=O)[O-])NC(=O)Cc1c(nc2n1cc(cc2)C)c3ccc(c(c3)C)F C62049234
CCSC1=NC(=O)[C@@H]2[C@H](C3=C(CC(CC3=NC2=N1)(C)C)[O-])c4ccc(cc4)O C39730055
c1ccc(c(c1)[N-]S(=O)(=O)C2=CC(=NC2)C(=O)Nc3ccc4c(c3)CCC4)F C64103670
CCCS(=O)(=O)[N-]c1cccc(c1C)NS(=O)(=O)c2ccc(cc2C)C C64381320
Cc1cc(ccc1F)NC(=O)c2c(=O)c3cccnc3n(c2[O-])c4ccc(cc4)F C65249648
CCCS(=O)(=O)[N-]c1ccccc1C(=O)Nc2cccc(n2)Br C65879339
Cc1nnc(s1)NC(=O)CSc2c3c(n(c(=O)n2)CC[NH+](C)C)CCCC3 C05254468
CC[NH+]1CCC[C@H]1CNC(=O)[C@@H]2CCCN2c3nnc(s3)N4CCCC4=O C06798717
Cc1c(c(n(n1)[C@H]2CCS(=O)(=O)C2)C)C[NH+](C)Cc3cc4c(cc3O)OCO4 C08185680
Cc1ccc(cc1)n2c(nnc2SCC(=O)N3CC[NH+](CC3)CC(=O)NC4CC4)C C08706769
COC(=O)c1ccc(cc1)N2C(=O)C[C@@H](C2=O)[NH2+]Cc3ccc4c(c3)OCO4 C00842616
C/C(=N\CCC[NH+]1CCOCC1)/C2C(=NC(=O)N(C2=O)C3CCCCC3)O C09089087
Cc1c(n(c(c1C#N)NC(=O)C[NH+](C)[C@@H]2CCS(=O)(=O)C2)Cc3ccco3)C C09477870
c1ccc2c(c1)cc(o2)c3cnnc(n3)NC[C@@H](c4ccncc4)[NH+]5CCOCC5 C12304867
C[C@@H]1C[C@H]2[C@@H]([C@@H](C(=O)O2)C[NH+]3CCCC3)[C@@H]([C@]4([C@@H]1[C@H](C[C@@H]4O)OC(=O)C)C)OC(=O)C C12653145
C[C@@H]1CN(C[C@@H](O1)C)C(=O)c2c(n3ccsc3n2)C[NH2+]CCCN4CCCC4=O C12317469
c1cc[nH+]c(c1)N2CCN(CC2)C(=O)c3cccc(c3)/N=C\4/N[C@@H]5CS(=O)(=O)C[C@H]5S4 C20354742
Cc1c(c2c(cn1)C[NH2+]CC2)c3nc(on3)CCn4c(c(c(n4)C)C(=O)C)C C20363747
C1CC[NH+](CC1)CCCNC(=O)C2CCN(CC2)c3nnc(s3)N4CCCC4=O C20466532
CCc1c2c(c(c(n1)N3CCN(CC3)C(=O)C[NH2+]C[C@@H]4CCCO4)C#N)CC(OC2)(C)C C20590931
Cc1cc2c(o1)cc3n2c(nn(c3=O)CCCC(=O)NCC[NH+]4CCCC[C@@H]4C)C C20862244
C1CC[NH+](C1)CCCNC(=O)[C@H]2CCCN(C2)c3nnc(s3)N4CCCC4=O C21026799
c1ccc(cc1)c2[nH]c(nn2)SCC(=O)N3CC[NH+](CC3)CC(=O)N4CCCC4 C23732314
Cc1nc(on1)[C@@H](C)N2CC[NH+](CC2)Cc3[nH]c(=O)c4c5c(sc4n3)CCCC5 C27879851
Cn1c2c(cn1)c(=O)n(cn2)CC(=O)NC[C@H](c3ccccc3Cl)[NH+](C)C C29050489
C[C@@H]1CCC[NH+](C1)CCCNC(=O)C2CCN(CC2)c3cc(=O)n(c(=O)n3C)C C33124345
CC(C)(CNS(=O)(=O)c1ccc(cc1)N2C(=O)CCS2(=O)=O)[NH+](C)C C36193505
CNC(=S)N(C)CCC1=c2ccccc2=[NH+][C@@H]1C=C3C(=O)N(C(=O)N(C3=O)C)C C38759963
Cc1ccc(cc1C)n2c(nnn2)CNC(=O)C(=O)C3=c4ccccc4=[NH+][C@@H]3C C39380424
C[C@H]1[C@@H]([C@@H](S[C@@H]1C(=O)N(C)C)NC(=O)/C(=C/C2=c3ccccc3=[NH+]C2)/C#N)C(=O)OC C39410172
CCn1c2ccc(cc2oc1=O)S(=O)(=O)NC[C@H](c3ccco3)[NH+](C)C C40653604
C[C@@H](C(=O)Nc1ccc(cc1[N+](=O)[O-])Cl)[NH+]2CCC(CC2)C(=O)N(C)C C42638131
C[C@@H]1C[C@H]2[C@@H]([C@H](C(=O)O2)C[NH+]3CCCC3)[C@@H]([C@@]4([C@@H]1[C@H](C[C@@H]4OC(=O)C)OC(=O)C)C)O C43736304
Cn1c2c(cn1)[C@H](CCC2)NC(=O)N3CCN(CC3)Cc4cn5ccccc5[nH+]4 C47002668
C[C@@H]1CN(C[C@H](O1)C)c2ccc(c[nH+]2)CNC(=O)CCc3nnc(o3)c4ccsc4 C48275954
Cc1c(c(on1)C)CN2CCN(CC2)C(=O)C[NH+](C)CC(=O)NC(C)(C)C C51906711
Cc1c(c(n(n1)C)Cl)S(=O)(=O)NCc2ccc([nH+]c2)N3CCO[C@@H](C3)C C56064706
CCNC(=O)C[NH+]1CCCN(CC1)C(=O)CSc2ccc(cc2)[N+](=O)[O-] C56926127
CC[NH+]1CCN(CC1)c2ccc(cn2)CNC(=O)[C@@H](C)Sc3nncn3C C58350953
Cn1cc(c(=O)n(c1=O)C)S(=O)(=O)NC[C@@H](c2c(cccc2Cl)F)[NH+]3CCCC3 C58791560
c1cc([nH+]cc1NC(=O)N2CCN(CC2)CC(=O)N3CCCC3)N4CCCC4 C48086297
CN1c2c(c(nc[nH+]2)N3CCN(CC3)C(=O)C4=C(N=NC4)c5ccc(cc5)F)CN1 C39760481
COc1ccc(cc1OC)[C@@H]2[C@H]3C(=c4ccccc4=[NH+]3)C[C@@H]5N2C(=O)CN(C5=O)CCCO C63137540
CCOc1c(cccc1OC)[C@H]2CN3C(=O)CN(C(=O)[C@@]3([C@@H]4C2=c5ccccc5=[NH+]4)C)CCO C63375075
C[C@@H](C(=O)N(C)[C@@H]1CCS(=O)(=O)C1)S[C@@H]2NN=C(N2C3CC3)C4=c5ccccc5=[NH+]C4 C39995116
CC(=O)N[C@H](CC1=c2ccccc2=[NH+]C1)C(=O)OCC3=NC(=O)[C@@H]4C(=N3)C=CS4 C63926242
Cc1ccc2=[NH+][C@@H]3C(=c2c1)N=CN(C3=O)CCC(=O)NCc4c(nn(c4C)C)C C64391477
c1ccc2c(c1)CC[NH+](C2)C[C@@H](Cn3cnc4ccc(cc4c3=O)[N+](=O)[O-])O C65171117
Cc1nnc(o1)C2=C(N=C([C@@H]2S(=O)(=O)NCC[NH+]3CCc4ccccc4C3)C)C C65193773
Cc1ccc(cc1)CNC(=O)Cn2cc([nH+]c2C)c3nc(on3)c4ccncc4 C65250325
CC[NH+](CCNC(=O)Cn1cnc2c(c1=O)c(nn2C)Br)C3CC3 C66101145
CC[NH+](CCNC(=O)Cn1cnc2c(c1=O)c(nn2C)Br)C(C)C C66101470
CCC[NH+]1CCC(CC1)N(C)C(=O)NCCCn2c(=O)n3c(n2)CCCC3 C66186402
Cc1c(cco1)C(=O)NC2CC[NH+](CC2)Cn3c(=S)n(cn3)CCOC C66795723
c1cc(cc(c1)NC(=O)N2CCC(CC2)n3cc[nH+]c3)c4nnc5n4CCC5 C67011991
Cc1cc(nc([nH+]1)C)N2CCN(CC2)C(=O)Nc3nnc(s3)C(F)(F)F C67537856
Cc1ccccc1n2c(=O)c(c([nH]c2=O)O)[C@H]3c4cc(c(cc4CC[NH2+]3)OC)OC C03984868
C[C@@H]1C[NH2+][C@H](CN1C(=O)c2ccc3c(c2NCCO)C(=O)c4ccccc4C3=O)C C04819762
CC[NH+]1CCc2c(sc(c2C(=O)N)NC(=O)/C=C\c3cccc(c3)[N+](=O)[O-])C1 C07344921
Cn1cccc1C(=O)NC(=O)COC(=O)c2c(c(c(c([nH+]2)Cl)Cl)N)Cl C08156486
C[NH+](C)CCCNC(=O)C(=O)Nc1c2ccccc2oc1C(=O)Nc3ccccc3 C09705484
C[NH+](C)CCNC(=O)C(=O)Nc1c2ccccc2oc1C(=O)Nc3cccc(c3)F C09705665
c1ccc(cc1)NC(=O)C[NH+]2CCC(CC2)NC(=O)c3cc4ccccc4[nH]c3=O C11526920
CCc1cccc2c1NC(=O)[C@]23[C@H]4[C@@H]([C@@H]([NH2+]3)[C@@H](C)O)C(=O)N(C4=O)Cc5ccc6c(c5)OCO6 C12883889
Cc1cc(cc(c1C)NC(=O)C[NH+](C)C[C@H]2COc3ccccc3O2)S(=O)(=O)N C12934469
CNC(=O)c1c2c(n(n1)CCc3ccccc3)CC[C@H](C2)[NH+]4CCC(CC4)C(=O)N C14732383
CCn1c(c(cn1)C[NH+](C)CC(=O)Nc2c(c3c(s2)C[C@@H](CC3)C)C(=O)N)C C17082738
CCOc1ccc(cc1)c2cc(n(n2)C3=NNC(=Cc4n3ncn4)[NH3+])C(F)(F)F C05959483
c1ccc(cc1)C(=O)N/C(=C\c2cccc(c2)[N+](=O)[O-])/C(=O)NCCN3CC[NH2+]CC3 C26805595
CCc1ccc(cc1)[C@H](CNC(=O)c2cc(cc(c2)NC(=O)C)NC(=O)C)[NH+](C)C C28638213
Cc1c(sc2c1c(nc(n2)C[NH+]3CCC(CC3)C)N4C[C@@H](C[C@@H]4C(=O)N)O)C C33010958
Cc1c(cccc1Cl)NC(=O)NCCNc2cc(nc(n2)C)n3cc[nH+]c3C C35598117
Cc1c2c(nc(nc2n(n1)c3cccc(c3)Cl)COC)NC4CCC(CC4)[NH3+] C35990598
CCC[NH+]1CCc2c(sc(c2C(=O)N)NC(=O)Cc3ccc(cc3)[N+](=O)[O-])C1 C36629456
c1cc(cnc1)[C@H]2N[C@@H](N(N2)C(=O)c3cccs3)[NH2+]CC4=CC5=CC=N[C@@H]5C=C4 C38599002
C[NH+]1CCC(CC1)N(C)c2c(c(ncn2)Nc3cc(c(cc3OC)OC)Cl)N C40798583
C[C@@]12C[C@@H](CC(C1)(C)C)N(C2)c3cncc(n3)/C(=[NH+]\NC(=S)N4CCCC4)/N C44552077
c1c(cc(c2c1OCCO2)Cl)/C=C/C(=O)NCCC[NH+]3CCC(CC3)C(=O)N C46919679
CCOCCn1c2c(c(n1)C)nc(nc2Nc3cc(ccn3)C)N4CCC(CC4)[NH3+] C49069396
Cn1cc[nH+]c1[C@H](c2ccc(cc2)F)Nc3ccc(cc3[N+](=O)[O-])S(=O)(=O)N C12581725
Cc1c2c(nc(n1)NC(C)C)n(c(=O)c(n2)c3cc4cc[nH]c4nc3)C5CC[NH2+]CC5 C33359297
CCOc1ccc(cc1OC)[C@@H]2NC(=[NH+]c3n2c4cc5c(cc4n3)OCCCO5)N C12507730
CC(=O)Nc1ccc(cc1OC)NC(=O)NC[C@H](c2ccccc2OC)[NH+](C)C C48379413
C/C(=N\NC(=[NH2+])S[C@H]1CC(=O)N(C1=O)c2ccc(cc2)F)/c3ccc(cc3)O C05029975
Cc1c(c(=O)n(n1C)c2ccccc2)NC(=S)NNC3=c4ccccc4=[NH+]C3=O C13120574
C[C@H](C(=O)NC(=O)NC(C)C)S[C@H]1NN=C(N1C2CC2)C3=c4ccccc4=[NH+]C3 C39763553
CCNC(=O)NC(=O)[C@@H](C)S[C@H]1NN=C(N1C2CC2)C3=c4ccccc4=[NH+]C3 C39763570
CCCNC(=O)NC(=O)CS[C@@H]1NN=C(N1C2CC2)C3=c4ccccc4=[NH+]C3 C39763574
C/C(=C/1\C(=NN(C1=O)[C@H]2Nc3ccccc3S2)CC(=O)OC)/NCCc4c[nH]c[nH+]4 C53632974
CN1[C@H](NN=C1S[C@@H](c2ccccc2)C(=O)C3=c4ccccc4=[NH+]C3)CCC(=O)N C39939396
C/C(=N\NC(=[NH2+])S[C@@H]1CC(=O)N(C1=O)c2ccc(cc2)F)/c3ccc(cc3)O C05029975
COc1ccc2=[NH+]CC(=c2c1)CCNC(=O)CCCN3C(=O)c4ccccc4NN3 C63271771
c1ccc2c(c1)c(n[nH]c2=O)CC(=O)NCC(=O)NCCC3=c4ccccc4=[NH+]C3 C63328952
CCCCN1[C@@H]([C@@H](C(=O)NC1=S)[C@@H]2[C@@H]3C(=c4cc(ccc4=[NH+]3)OC)CCN2)O C63375936
c1ccc2=[NH+]CC(=c2c1)CCNC(=O)CCNC(=O)N3CC(=O)Nc4c3cccc4 C63385435
CCOc1cc(cc(c1O)[N+](=O)[O-])[C@@H]2Nc3c(c4c(s3)C[NH+](CC4)C)C(=N2)O C13597959
C[C@@H]1NN[C@@H](S1)NC(=O)[C@@H]2CC(=O)N(C2)CCC3=c4cc(ccc4=[NH+]C3)Cl C63557668
C[C@H]1NN[C@@H](S1)NC(=O)[C@@H]2CC(=O)N(C2)CCC3=c4cc(ccc4=[NH+]C3)Cl C63557671
CC1=CC(=O)N2[C@H](N=C(N[C@H]2N1)NCCC3=c4ccccc4=[NH+]C3)c5cccnc5 C63633436
CC1=NN[C@@H](O1)c2ccc(cc2)NC(=O)C(=O)NCCC3=c4cc(ccc4=[NH+]C3)OC C63807345
CC[C@H]1NN[C@H](S1)NC(=O)[C@@H]2CC(=O)N(C2)CCC3=c4cc(ccc4=[NH+]C3)C C63941236
Cc1ccc2=[NH+]CC(=c2c1)CCN3C[C@H](CC3=O)C(=O)Nc4ccc(cc4)C(=O)N C63948104
C[C@@H]1CCC2=C3C(=NC(=NC3=O)[C@@H](C)S[C@@H]4N[NH+]=C(N4C5CC5)N)S[C@@H]2C1 C64064885
C[C@H]1CCC2=C3C(=NC(=NC3=O)[C@@H](C)S[C@@H]4N[NH+]=C(N4C5CC5)N)S[C@@H]2C1 C64064886
c1ccc2c(c1)C(=O)N([C@@H](N2)O)CCC(=O)NCCC3=c4cc(ccc4=[NH+]C3)Cl C64417471
C[NH+](C)CCNC(=O)c1cccc(c1)CNC(=O)Nc2ccc(c(c2)Cl)C#N C67253445
CC(C)(C)NC(=O)[C@@H](c1cccs1)N(Cc2ccco2)C(=O)Cn3nc(nn3)c4ccc(cc4)F C06074706
CC(C)(C)NC(=O)[C@H](c1ccncc1)N(Cc2ccccc2)C(=O)Cn3nc(nn3)c4ccc(cc4)F C06075167
Cc1cc(c(n1C[C@@H]2COc3ccccc3O2)C)C(=O)COC(=O)c4cccc(c4)S(=O)(=O)NC C02644322
CCN(CC)S(=O)(=O)c1cccc(c1)c2nnc(n2C)S[C@H](C)C(=O)Nc3ccc(cc3)C#N C03408645
CN(Cc1[nH]c(=O)c2ccccc2n1)C(=O)COc3ccc(cc3)N(C)S(=O)(=O)c4cccs4 C08861966
Cc1cccc(c1)n2c(nnc2SCC(=O)N[C@@H](C)c3ccc4c(c3)OCCO4)N5CCOCC5 C08725792
Cc1cc(c(cc1C)S(=O)(=O)NCCc2nnc(o2)S(=O)(=O)Cc3ccc(cc3)Cl)OC C09026308
COc1ccc(cc1S(=O)(=O)N2CCCC2)C(=O)Nc3ccc(cc3)c4nnc5n4CCCCC5 C09703915
Cc1c2c(=O)[nH]c(nc2sc1C(=O)C)CSc3nnc(n3CC=C)[C@@H]4COc5ccccc5O4 C09836874
Cc1cccc(c1)n2c(nnc2SCC(=O)N3CCN(CC3)c4ccc(cc4)O)N5CCOCC5 C09866536
CC(C)N(C(C)C)C(=O)Cn1cc(c2c1cccc2)S(=O)(=O)CC(=O)Nc3ccc4c(c3)OCO4 C09519923
COc1cc(=O)n2c(c1C(=O)NCc3ccc4c(c3)OCO4)CCN(CC2)C(=O)CCC5CCCC5 C12278661
C[C@H](c1ccc(c(c1)F)F)NC(=O)Cn2c(=O)c3c(ncn3CCOC)n(c2=O)Cc4ccccc4 C14072433
C[C@@H](c1ccccc1Cl)NC(=O)Cn2c(=O)c3c(ncn3CCOC)n(c2=O)Cc4ccccc4 C15766306
c1ccc(c(c1)N2CCC(CC2)C(=O)NCCN3C(=O)/C(=C/c4ccc(cc4)F)/SC3=O)[N+](=O)[O-] C15994142
c1ccc(c(c1)C(=O)NCCN2C(=O)/C(=C/c3ccc4c(c3)OCO4)/SC2=O)OC[C@H]5CCCO5 C16469423
CN(OC)S(=O)(=O)c1cc(ccc1Cl)C(=O)Nc2nc(cs2)c3ccc4c(c3)OCCO4 C17345152
COc1cc(cc(c1OC)CC=C)C(=O)NCCN2C(=O)/C(=C/c3ccc4c(c3)OCO4)/SC2=O C18229082
CCc1ccc2c(c1)cc(c(=O)[nH]2)[C@H](c3nnnn3Cc4ccco4)N5CCN(CC5)c6ccccc6 C01382345
Cc1ccc2c(c1)cc(c(=O)[nH]2)[C@@H](c3nnnn3C[C@@H]4CCCO4)N(Cc5ccccc5)Cc6ccco6 C20082201
CCOCCOC(=O)C1=C(NC2=C([C@H]1c3coc4ccccc4c3=O)C(=O)[C@H]([C@H](C2)C)C(=O)OC)C C20169215
COc1cc(cc(c1OC)OC)/C=C/C(=O)Nc2nnc(s2)[C@H]3CC(=O)N(C3)c4ccc(cc4)Cl C20580946
Cc1cc(cc(c1)N2C[C@H](CC2=O)c3nnc(s3)NC(=O)CSCc4ccc(cc4)[N+](=O)[O-])C C20584651
CCc1ccc(cc1)N2C[C@@H](CC2=O)c3nnc(s3)NC(=O)CSCc4ccc(cc4)[N+](=O)[O-] C20584663
CCCN(CC(=O)Nc1ccccc1C)C(=O)CSc2nnc(n2C)[C@@H]3COc4ccccc4O3 C22150697
c1cc(oc1)Cn2cnnc2SCC(=O)Nc3ccc(c(c3)S(=O)(=O)N4CCCCC4)Cl C22193854
Cc1cccc(c1)N2C(=O)CCC(=N2)C(=O)Nc3nc(cs3)c4ccc(cc4)N(C)S(=O)(=O)C C24092091
Cc1ccc(o1)c2c(cn(n2)c3ccccc3)C(=O)OCC(=O)Nc4c(nn(c4C)c5ccccc5)C C24167168
Cc1ccc(o1)CN(Cc2ccco2)c3cnc(nc3C(=O)Nc4cccc(c4)Cl)S(=O)(=O)C C27661992
Cc1ccc(cc1)c2cc(n(n2)c3ccccc3)NC(=O)COC(=O)CN4C(=O)[C@H]5CC=CC[C@H]5C4=O C28629833
c1cc(c(cc1/C=C\2/C(=O)N(C(=O)S2)Cc3cc4c(cc3Cl)OCO4)[N+](=O)[O-])SCCO C32124576
c1cc(cc(c1)NC(=O)[C@@H]2CCCN(C2)S(=O)(=O)c3cc(cs3)c4nc(on4)C5CCC5)C#N C33129686
CCONC(=O)CN1c2c(c(nn2C)c3ccccc3)[C@@H](SCC1=O)c4cc(ccc4OC)OC C35524335
CCOC(=O)CSc1nnc(s1)NC(=O)c2c(=O)cc(n(n2)c3cccc(c3)C(F)(F)F)C C36741746
Cn1c2c(c(n1)c3ccccc3)[C@@H](SCC(=O)N2CC(=O)NCCOC)c4cc(ccc4OC)OC C37263978
Cc1ccc(c(c1)OCC(=O)c2ccc3c(c2)N(C(=O)CO3)Cc4nc(co4)C(=O)NCC(C)C)F C37512370
CC(C)(C)NC(=O)[C@H](c1ccc(cc1)F)N(Cc2ccco2)C(=O)Cn3nc(nn3)c4cccs4 C12470583
CC(C)(C)NC(=O)[C@@H](c1ccncc1)N(c2cccc(c2)F)C(=O)Cn3nc(nn3)c4ccc(cc4)F C06074764
c1ccc(c(c1)Cn2c(=O)c3ccccc3n4c2nnc4CCC(=O)NCCCN5CCOCC5)Cl C20378259
c1ccc2c(c1)c(=O)n(c(n2)SCc3cc(=O)n4ccccc4n3)CCCC(=O)NC[C@H]5CCCO5 C09473051
CCOc1cc2c(cc1OCC)n3c(nc2=O)[C@H](SC3=S)C(=O)NCc4ccc5c(c4)OCO5 C39370531
CO[C@@H]1[C@H]([C@@H](c2cc3c(cc2C1=O)OCO3)c4cccc(c4)O)C(=O)S(=O)(=O)Oc5ccccc5 C39486334
CCOc1ccc(cc1C2=NC(=O)[C@@H]3C(=N2)C(=NN3C)C(C)(C)C)S(=O)(=O)Nc4ccc(cc4)C C39557219
CCn1c(nnc1SCC(=O)c2ccc(cc2)[N+](=O)[O-])CNC(=O)c3ccccc3Br C39767026
C[C@H](C(=O)N1c2ccccc2NC(=O)C1(C)C)OC(=O)[C@@H](CC(C)C)N3C(=O)[C@@H]4CC=CC[C@@H]4C3=O C37458317
Cc1cc2cc(c(=O)[nH]c2cc1C)CN(CCN3CCOCC3)[C@H](c4nnnn4C(C)(C)C)C(C)C C22928373
C[C@H](C(=O)Nc1ccc(cc1)Br)N2CCN(CC2)S(=O)(=O)c3cccc(c3)[N+](=O)[O-] C16520121
Cc1cccc(c1NC(=O)CN2CCN(CC2)C(=O)CSc3nnc(n3CC=C)c4ccco4)C C28503485
CCCn1c(=O)c2ccc(cc2n3c1nn(c3=O)CC(=O)c4ccc(cc4F)F)C(=O)N[C@@H](C)CC C64581614
CCCn1cc(c(n1)S(=O)(=O)N2CCN(CC2)c3ccc(cc3)Cl)C(=O)NC[C@H]4CCCO4 C65152213
CC(=O)OCCSc1ccc(cc1[N+](=O)[O-])/C=C/2\C(=O)N(C(=S)S2)CC(=O)[O-] C09310662
Cc1c(cn(n1)[C@H](C)C(=O)N[C@@H]2[C@@H]3N(C2=O)C(=C(CS3)OCC(=O)C)C(=O)[O-])Cl C09974938
CCN([C@H]1CCS(=O)(=O)C1)C(=O)[C@@H](C)Sc2nnc(n2CC(=O)[O-])c3cccc(c3)C C13020124
CCN([C@H]1CCS(=O)(=O)C1)C(=O)[C@H](C)Sc2nnc(n2CC(=O)[O-])c3ccc(cc3)C C13020684
Cc1c(c(n2c(n1)nc(n2)SCC(=O)N(C)[C@H]3CCS(=O)(=O)C3)C)CCC(=O)[O-] C13034050
C[C@H](C(=O)[O-])n1c(=O)c2ccccc2nc1SCC(=O)N(C)[C@@H]3CCS(=O)(=O)C3 C13034058
Cn1c(cc(=O)n(c1=O)C)CSc2nc3cc(ccc3c(=O)n2Cc4ccco4)C(=O)[O-] C13051048
COc1cc2c(cc1OC)[C@H](N(CC2)C(=O)c3cc(cc(c3)[N+](=O)[O-])[N+](=O)[O-])CC(=O)[O-] C13181424
Cc1c(c(n(n1)[C@@H]2CCS(=O)(=O)C2)C)CN(C)S(=O)(=O)c3cccc(c3)C(=O)[O-] C13186207
Cc1c(c(n(n1)[C@@H]2CCS(=O)(=O)C2)C)CN(C)S(=O)(=O)c3cc(ccc3OC)C(=O)[O-] C13186213
Cc1c(c(n(n1)[C@H]2CCS(=O)(=O)C2)C)CN(C)S(=O)(=O)c3ccc(c(c3)C(=O)[O-])F C13186242
CC(C)CN([C@H]1CCS(=O)(=O)C1)C(=O)CSc2nc3cc(ccc3c(=O)n2C)C(=O)[O-] C13200213
CCOC(=O)C1CCN(CC1)C(=O)[C@H](C)Sc2nc3nc(c(c(n3n2)C)CCC(=O)[O-])C C13210187
C=CCn1c(=O)c2ccc(cc2nc1SCC(=O)N3CCN(CC3)c4ncccn4)C(=O)[O-] C13219014
c1ccc2c(c1)c(=O)n(c(n2)SCC(=O)N3CCN(CC3)c4ncccn4)CCC(=O)[O-] C13221497
C[C@H](C(=O)N(C)[C@@H]1CCS(=O)(=O)C1)Sc2nc3cc(ccc3c(=O)n2C)C(=O)[O-] C13232432
C[C@@H](C(=O)N(C)[C@H]1CCS(=O)(=O)C1)Sc2nc3cc(ccc3c(=O)n2C)C(=O)[O-] C13232436
C[C@@H](C(=O)N(C)[C@@H]1CCS(=O)(=O)C1)Sc2nnc(n2CCC(=O)[O-])c3ccc(cc3)F C13233230
C[C@@H](C(=O)N(C)[C@H]1CCS(=O)(=O)C1)Sc2nnc(n2CCC(=O)[O-])c3cccs3 C13235663
Cc1cccc(c1)c2nnc(n2CCC(=O)[O-])S[C@H](C)C(=O)N(C)[C@H]3CCS(=O)(=O)C3 C13236033
Cc1c(c(=O)n(n1C)c2ccccc2)n3c(nnn3)SCC(=O)N4CCC(CC4)C(=O)[O-] C13248118
CS(=O)(=O)c1ccc(c(c1)[N+](=O)[O-])N2CCN(CC2)S(=O)(=O)c3ccc(cc3)C(=O)[O-] C13310851
CCN([C@H]1CCS(=O)(=O)C1)C(=O)[C@@H](C)Sc2nc3nc(c(c(n3n2)C)CC(=O)[O-])C C13405026
CCN([C@H]1CCS(=O)(=O)C1)C(=O)[C@H](C)Sc2nc3nc(c(c(n3n2)C)CC(=O)[O-])C C13405035
Cc1c2c(ncn(c2=O)CC(=O)N(CC(C)C)[C@H]3CCS(=O)(=O)C3)sc1C(=O)[O-] C13418038
c1cc(cc(c1)Cl)N2C(=O)C[C@H](C2=O)N(Cc3ccc4c(c3)OCO4)C(=O)/C=C/C(=O)[O-] C09013860
c1cc2c(cc1N\3[C@@H]4CS(=O)(=O)C[C@H]4S/C3=N\C(=O)CCCC(=O)[O-])OCCO2 C16741002
Cc1ccnc(c1)[N-]S(=O)(=O)c2ccc3c(c2)c(=O)n(c(=O)n3C)CC(=O)N4CCCC4 C21711355
COCCn1cc-2c(=O)n(nc2c(c1)/C(=N/c3ncc(s3)[N+](=O)[O-])/[O-])c4ccccc4 C10062746
c1ccc(cc1)/C=C/C=N/N=C/2\N(C(=O)[C@@H](S2)CC(=O)NCC(=O)[O-])Cc3ccco3 C27641915
COc1cc(c(cc1N\2[C@@H]3CS(=O)(=O)C[C@@H]3S/C2=N\C(=O)CCC(=O)[O-])Cl)OC C32505806
Cc1c(sc(n1)N2[C@H](C(=C(C2=O)[O-])C(=O)c3ccncc3)c4ccc(cc4)[N+](=O)[O-])C(=O)C C33587885
Cc1c(c(n(c(=O)c1C#N)C)N2CCOCC2)/C=C/3\C(=O)N(C(=S)S3)CCC(=O)[O-] C33811844
CC1=C2C(=NC(=NC2=O)CSc3nnnn3c4ccc(cc4)Cl)S[C@@H]1C(=O)[O-] C39653178
CC1=C2C(=NC(=NC2=O)CSc3nnnn3CCc4cccs4)S[C@@H]1C(=O)[O-] C39670534
C[C@@H]1C(=C2C(=NC(=NC2=O)CSc3nc4ccccc4c(=O)n3[C@H](C)COC)O1)C(=O)[O-] C39691724
C[C@@H]1C(=C2C(=NC(=NC2=O)CSc3nnc4n3c(cs4)c5ccccc5)O1)C(=O)[O-] C39692582
Cc1c2c(ncn(c2=O)CC(=O)N(c3ccccc3)[C@@H]4CCS(=O)(=O)C4)sc1C(=O)[O-] C13418251
Cc1c(c2c(o1)ncn(c2=O)CC(=O)N([C@H]3CCS(=O)(=O)C3)C4CCCC4)C(=O)[O-] C13057384
CCCc1nnc(n1CC(=O)[O-])SCC(=O)N([C@@H]2CCS(=O)(=O)C2)C3CCCCC3 C13202980
c1cc(sc1)c2nnc(n2CCC(=O)[O-])SCC(=O)N([C@H]3CCS(=O)(=O)C3)C4CC4 C13193276
CCCn1c(nnc1SCC2=NC(=O)C3=C([C@@H](SC3=N2)C(=O)[O-])C)c4ccncc4 C39715608
COC(=O)c1c2c(sc1[N-]S(=O)(=O)c3cccc(c3)[N+](=O)[O-])CC[C@H]2C(=O)OC C40945773
c1ccc(cc1)C[C@@]2([C@H]3[C@@H]([C@@H](N2)c4ccccn4)C(=O)N(C3=O)c5cccc(c5)[N+](=O)[O-])C(=O)[O-] C43221236
CCO/C(=C\1/[C@@H](C(=C(N=C1C)C)C(=O)OCCN2C(=O)c3ccccc3S2(=O)=O)C)/[O-] C00596811
c1cc2c(c(c1)S(=O)(=O)[N-]c3ccc(c(c3)S(=O)(=O)N4CCOCC4)F)nsn2 C19108141
CCCn1c2c(c(nc(n2)C(C)C)SCc3cc(n4c(n3)c(cn4)C#N)[O-])c(=O)n(c1=O)C C58985093
c1cc(cc(c1)N2CCCS2(=O)=O)/C(=N/S(=O)(=O)Cc3ccc(cc3)[N+](=O)[O-])/[O-] C59368844
CCOC(=O)C1=C(N=C(/C(=C(\[O-])/OCC)/[C@@H]1C(=O)OCC(=O)N2C[C@H](O[C@@H](C2)C)C)C)C C25196011
Cc1cc(cc(c1)[N-]S(=O)(=O)c2cc(oc2C)[C@@H]3C(=CN=N3)C(=O)N4CCOCC4)C C65259191
CCOc1ccccc1N2C(=O)/C(=C/c3cc(n(c3C)c4cccc(c4)C(=O)[O-])C)/C(=O)NC2=O C09934790
C[C@H](C(=O)N1c2ccccc2NC(=O)C1(C)C)Sc3nnc(n3CC(=O)[O-])c4cccs4 C13019879
c1cc(cc(c1)[N+](=O)[O-])NC(=O)CSc2nc3cc(ccc3c(=O)n2Cc4ccco4)C(=O)[O-] C13050711
C[C@@H](Cn1c(=O)c2ccc(cc2nc1SCc3nc(no3)c4cccc(c4)Cl)C(=O)[O-])O C13052226
CC1(C(=O)Nc2ccccc2N1C(=O)CSc3nnc(n3CCC(=O)[O-])c4cccs4)C C13192822
CCOC(=O)c1c(c(sc1NC(=O)CSc2nc3cc(ccc3c(=O)n2C)C(=O)[O-])C)C C13199655
CCn1c(=O)c2ccc(cc2nc1S[C@@H](C)C(=O)Nc3cc(ccc3OC)[N+](=O)[O-])C(=O)[O-] C13201387
CCn1c(=O)c2ccc(cc2nc1S[C@H](C)C(=O)Nc3cc(ccc3Cl)[N+](=O)[O-])C(=O)[O-] C13201591
Cc1ccc(cc1)c2nnc(n2CC(=O)[O-])S[C@H](C)C(=O)Nc3ccc(cc3Cl)[N+](=O)[O-] C13205112
Cc1cccc(c1)c2nnc(n2CC(=O)[O-])S[C@H](C)C(=O)Nc3ccc(cc3Cl)[N+](=O)[O-] C13205126
Cc1cccc(c1)c2nnc(n2CC(=O)[O-])S[C@@H](C)C(=O)Nc3cc(ccc3Cl)[N+](=O)[O-] C13205292
Cc1cccc(c1)c2nnc(n2CC(=O)[O-])SCC(=O)Nc3cc(ccc3n4cncn4)Cl C13205908
Cc1c(c(n2c(n1)nc(n2)SCC(=O)NCc3ccc(o3)c4ccc(cc4)Cl)C)CC(=O)[O-] C13222407
CCN(CC)S(=O)(=O)c1cc(ccc1Cl)C(=O)Nc2cc3c(cc2C(=O)[O-])OCCCO3 C13226029
c1ccc(cc1)n2c(nnc2SCC(=O)Nc3ccccc3C(=O)[O-])[C@@H]4COc5ccccc5O4 C13247954
c1ccc(cc1)n2c(nnc2SCC(=O)Nc3ccccc3C(=O)[O-])[C@H]4COc5ccccc5O4 C13247956
c1ccn2c(c1)nnc2Sc3ccc(cc3[N+](=O)[O-])S(=O)(=O)Nc4cccc(c4)C(=O)[O-] C13273228
c1cc(ccc1c2nnc(n2CCC(=O)[O-])SCC(=O)Nc3cc4c(cc3Cl)OCO4)F C13281088
Cc1c(c(n(n1)c2ccccc2)O)[C@H](c3c(nn(c3[O-])c4ccccc4)C)[C@H]5C=CC=C[C@H]5[N+](=O)[O-] C19893008
c1cc(c(cc1Cl)Br)OCC(=O)N/N=C/c2cc(cc(c2[O-])[N+](=O)[O-])[N+](=O)[O-] C03088238
CCOC(=O)C1=C(NC2=C([C@@H]1c3cc(c(c(c3)OC)[O-])[N+](=O)[O-])C(=O)[C@@H]([C@H](C2)C)C(=O)OC)C C20351057
C[C@H]1CC2=C([C@H](C(=C(N2)C)C(=O)OC(C)C)c3cc(c(c(c3)OC)[O-])[N+](=O)[O-])C(=O)[C@H]1C(=O)OC C16346870
C[C@@H]1CC2=C([C@H](C(=C(N2)C)C(=O)OC(C)C)c3cc(c(c(c3)OC)[O-])[N+](=O)[O-])C(=O)[C@@H]1C(=O)OC C20363403
Cc1cc(no1)N2[C@@H](C(=C(C2=O)[O-])C(=O)c3c(c(c([nH]3)C)C(=O)OC)C)c4cccc(c4)Cl C25106731
Cc1cc(no1)N2[C@H](C(=C(C2=O)[O-])C(=O)c3c(c(c([nH]3)C)C(=O)OC)C)c4cccc(c4)Cl C25106737
Cc1c(nc(nn1)N/N=C/c2c(n(/c(=N/S(=O)(=O)c3cccs3)/s2)CC=C)Cl)[O-] C33043967
CCOc1cc(ccc1O)[C@H]2C(=C(C(=O)N2c3nnc(s3)C)[O-])C(=O)c4cc5ccccc5o4 C33412510
CCOc1cc(ccc1O)[C@@H]2C(=C(C(=O)N2Cc3ccco3)[O-])C(=O)c4cc5cccc(c5o4)OC C33522353
COCc1c(c(n(n1)c2ccc(cc2)Cl)[O-])/C=C\3/C(=O)N(C(=O)N3)Cc4cccc(c4)[N+](=O)[O-] C16534180
Cc1ccnc(n1)[N-]S(=O)(=O)c2ccc(cc2)NC(=O)c3c(cnc(n3)SC(C)C)Cl C08606767
Cc1ccc2c(=O)cc(oc2c1C)C(=O)Nc3ccc(cc3)S(=O)(=O)[N-]c4c(c(no4)C)C C08606761
c1ccc(cc1)[N-]S(=O)(=O)c2ccc(c(c2)[N+](=O)[O-])n3cc(cn3)C(=O)c4cc(ccc4O)F C12530292
Cc1cc(n(n1)CCCN2[C@@H](Nc3ccccc3C2=O)SCc4cc(nc5n4nc(c5)C)[O-])C C39242846
CC(=O)c1cc2c(cc1NC(=O)CSc3nc4c(cnn4c(n3)[O-])c5ccc(cc5)F)OCO2 C15107333
Cc1ccc(cc1C)n2c(nnc2SCc3[nH]c(=O)c4c(n3)O[C@H]([C@H]4C(=O)[O-])C)c5ccccc5 C39690471
Cc1ccc(c(c1)Nc2nnc(s2)SCC3=NC(=O)C4=C([C@H](SC4=N3)C(=O)[O-])C)OC C39690695
C[C@H]1[C@H](c2c(=O)[nH]c(nc2O1)CSc3nnc(n3C4CCCCC4)c5ccccc5F)C(=O)[O-] C39691656
COCCN1[C@@H](c2c([nH]nc2C1=O)c3cc(ccc3[O-])Cl)c4cc(c(c(c4)OC)OC)OC C39898155
Cc1c2c(=O)[nH]c(nc2sc1C(=O)[O-])CSc3nnc(n3Cc4ccco4)c5cccnc5 C13394118
Cc1ccc(cc1)n2c(nnc2SCc3[nH]c(=O)c4c(c(sc4n3)C(=O)[O-])C)N5CCCC5 C13404758
Cc1c2c(=O)[nH]c(nc2sc1C(=O)[O-])CSc3nnc(n3CC=C)c4ccc(cc4)[N+](=O)[O-] C13363509
CCCCn1c(=O)c2ccccc2n3c1nnc3SCc4[nH]c(=O)c5ccc(cc5n4)C(=O)[O-] C13365069
c1cc(cc(c1)[N+](=O)[O-])/C=C\2/C(=O)N(C(=S)S2)CCCC(=O)Nc3ccc(cc3)C(=O)[O-] C47152229
c1cc(ccc1/C=C\2/C(=O)N(C(=S)S2)CCCC(=O)Nc3ccc(cc3)C(=O)[O-])[N+](=O)[O-] C47152230
c1ccc(cc1)c2c3c(ccn(c3=O)c4[nH]nc(n4)SCc5ccccc5[S-])nc6n2ncn6 C40372830
CCSc1nnc(s1)NC(=O)CSc2nc3c(cnn3c4ccc(cc4)Cl)c(n2)[O-] C02717866
CCc1nnc(s1)[N-]S(=O)(=O)c2ccc(cc2)N/C=C\3/C(=NN(C3=O)c4ccccc4)C C09075707
CCOC(=O)[C@@H]1CCCN(C1)c2c(cc(c[nH+]2)[N-]S(=O)(=O)c3cc(ccc3F)F)C(=O)[O-] C35397311
COc1ccc(c(c1)OC)[C@@H]2c3c(c(nnc3c4ccc(cc4)Br)[O-])Nc5n2nnn5 C10294884
COc1c(cc2c(c1OC)OCO2)[C@@H]3CC(=O)Nc4c3n(cc4C(=O)[O-])c5cccc(c5)Cl C66087451
CS(=O)(=O)c1ccc(cc1[N+](=O)[O-])C(=O)OCC(=O)C(=C2Nc3ccccc3N2)C#N C02656639
CCOC(=O)CN1c2ccccc2[C@@]3(C1=O)C(=C(OC(=C3C(=O)OCCOC)C)N)C#N C02262984
Cc1ccnc(n1)SCCn2c3c(nc2N4CCC(CC4)C(=O)N)n(c(=O)n(c3=O)C)C C09184807
CCn1c(nnc1S[C@@H](C)C(=O)Nc2ccc3c(c2)OCO3)CNC(=O)c4ccco4 C09328618
CCn1c(nnc1S[C@H](C)C(=O)Nc2ccc3c(c2)OCO3)CNC(=O)c4ccco4 C09328622
CC(C)(C)NS(=O)(=O)c1ccc(c(c1)[N+](=O)[O-])N2CCC(CC2)NS(=O)(=O)C C10044549
CC(C)Cn1c(c(c(=O)n(c1=O)C)C(=O)COC(=O)c2cc(ccc2Cl)[N+](=O)[O-])N C10666159
Cn1c(=O)c(c(n(c1=O)Cc2ccccc2)N)C(=O)COC(=O)c3ccc4c(c3)OCO4 C03575680
CC(C)Cn1c(c(c(=O)n(c1=O)C)C(=O)COC(=O)c2ccc(cc2Cl)[N+](=O)[O-])N C11028824
CN(C)S(=O)(=O)c1cc(ccc1Cl)C(=O)OCC(=O)NC(=O)NCc2ccco2 C11109446
COC(=O)c1cc(cc(c1)NC(=O)Cn2cccn2)CNC(=O)c3ccc4c(c3)OCO4 C12191428
Cc1c(nn(c1C)c2nc3c(n2Cc4ccccc4F)c(=O)n(c(=O)n3C)CC(=O)N)C C12232067
CCOC(=O)/C=C/c1cn(c(=O)[nH]c1=O)CC[C@H]2[C@@H]3[C@H]([C@H](O2)CO)OC4(O3)CCCCC4 C12654505
CCn1c(=O)c2ccccc2c(n1)C(=O)NNC(=O)Cc3ccc(c(c3OC)OC)OC C12760102
CCOC(=O)C1=C(NC(=O)N[C@H]1c2cccs2)Cn3cnc4c3c(=O)n(c(=O)n4C)C C10392960
Cc1cc(no1)N2[C@@H](/C(=C(/c3c(c(c([nH]3)C)C(=O)OC)C)\O)/C(=O)C2=O)c4ccccn4 C13570458
CCCOC(=O)C[C@@H]1C(=O)NCCN1C(=S)NC(=O)c2ccc(c(c2)[N+](=O)[O-])Cl C13990737
CCn1c(nnc1SCc2nnc(o2)c3c(onc3c4ccccc4)C)CCC(=O)N C14166065
Cc1cc(cc(c1C)S(=O)(=O)NNC(=O)c2csc(n2)N3CCOCC3)[N+](=O)[O-] C15244861
CCOC(=O)CC1=C([C@]2(c3ccccc3N(C(=C2C(=O)OC)N)C)C(=O)O1)C(=O)OCC C20167516
C/C(=N\Nc1[nH]nc(n1)SCc2nnc(o2)C(F)(F)F)/c3ccc(c(c3)OC)OC C20834037
CCCn1c(c(c(=O)n(c1=O)C)C(=O)CSc2nnc(o2)c3ccc4c(c3)OCO4)N C20993211
Cc1cc(c(n1c2ccc(cc2)S(=O)(=O)N)C)C(=O)COC(=O)c3ccc(o3)[N+](=O)[O-] C21463270
CCN(CC)c1ccc(cc1)c2nnc(o2)SCC(=O)c3c(n(c(=O)n(c3=O)C)C)N C22002812
Cc1cc(no1)NC(=O)CCSc2nnc(s2)SCC(=O)Nc3cc(on3)C C22636505
c1cc(ccc1[C@@H](CNC(=O)C(=O)Nc2ccc(cc2C#N)[N+](=O)[O-])N3CCOCC3)F C23975626
CCn1cnc2c1c(=O)n(c(=O)n2Cc3ccccc3)CC(=O)NNC(=O)/C=C/C=C/C C32904351
COCC(=O)Nc1c(cncn1)c2nc(on2)[C@@H]3CCC[NH+]3Cc4ccc(cc4)C(=O)[O-] C35425601
Cc1cccc(c1)N2C[C@@H](CC2=O)C(=O)NCCn3c4c(cn3)c(ncn4)NCc5ccco5 C38484335
COc1cccc2c1OC3=NC(=O)N(C(=O)[C@@H]3[C@@H]2[C@@H]4[C@@H](N(C(=O)NC4=O)CC=C)O)CC=C C38759424
CCOC(=O)Cn\1c2ccc(cc2s/c1=N\C(=O)c3cn(nc3OC)C)S(=O)(=O)N C38931745
CN(CCC[C@@H]1C(=C(N=N1)N)C#N)c2ccc(cc2[N+](=O)[O-])S(=O)(=O)N3CCCCCC3 C39443527
Cn1c(nnc1SCC(=O)Nc2ncc(s2)[N+](=O)[O-])CC(=O)Nc3ccc(cc3)F C39772841
CCCCNS(=O)(=O)c1cccc(c1)NC(=O)c2ccc3c(n2)n(c(=O)n(c3=O)C)C C40063396
CC(C)Cn1c(c(c(=O)n(c1=O)C)C(=O)COC(=O)COc2cccc3c2OC(C3)(C)C)N C45247206
CC[C@]1(C(=O)N(C(=O)N1)NC(=O)CN2CCN(CC2)c3ccc(cc3[N+](=O)[O-])Cl)C C15446884
Cn1c(=O)c(c(n(c1=O)Cc2ccccc2)N)C(=O)COC(=O)CN(C)c3ncccn3 C46863905
c1cc2c(cc1NC(=O)CSc3cc(ncn3)n4ccc(n4)C(=O)NC5CC5)OCO2 C49404373
Cn1c2c(c(=O)n(c1=O)C)n(c(n2)NCCCO)C[C@@H]3CC(=NO3)c4ccccc4OC C09327438
COCCNC(=O)/C(=C\1/c2ccccc2C(=N1)NC(=O)c3cc(c(c(c3)OC)OC)OC)/C#N C09187224
Cc1nnc(s1)NC(=O)CSc2nnc(s2)NC(=O)c3ccc(cc3)[N+](=O)[O-] C08791222
[H]/N=C\1/NC(=O)/C(=C/c2ccc(c(c2)OC)OS(=O)(=O)c3ccc(cc3)[N+](=O)[O-])/S1 C09056887
CCCn1c2c(c(nc(n2)C(C)C)SCc3nc(nc(n3)N(C)C)N)c(=O)n(c1=O)C C58450104
CCOC(=O)C1=C(Oc2cc(oc(=O)c2[C@@]13c4ccccc4N(C3=O)C(=O)OCC)C)N C59292955
c1ccnc(c1)C(=O)Nc2cccc(c2)CNC(=O)c3ccc(c(c3)[N+](=O)[O-])n4ccnc4 C59799659
C[C@H](C(=O)Nc1ccc(cc1)NC(=O)c2cc3cnn(c3nc2)C4CCCC4)n5cncn5 C60300330
Cc1cc(c(n1[C@H]2CCS(=O)(=O)C2)C)C(=O)COC(=O)c3cc(ccc3N)[N+](=O)[O-] C24636462
COC(=O)CN1c2ccccc2/C(=N/NC(=O)CNC(=O)c3ccc4c(c3)OCO4)/C1=O C18284889
CCCn1c(=O)c2ccc(cc2n3c1nn(c3=O)CC(=O)N[C@@H](C)CC)C(=O)NC(C)C C35481423
CCCn1c(=O)c2ccc(cc2n3c1nn(c3=O)CC(=O)NC(C)C)C(=O)NCC(C)C C64581180
COc1cc(cc(c1)OC)NC(=O)N2C[C@@H]3C[C@H](C2)c4ccc(c(=O)n4C3)NC(=O)C5CC5 C04236208
CCOC(=O)C1=c2n(c(=O)/c(=C\c3cccnc3)/s2)C(=C([C@@H]1c4cccnc4)C(=O)OC)N C08448683
CCOC(=O)C1=C(n2c(=O)/c(=C/c3cccnc3)/sc2=C([C@H]1c4cccnc4)C(=O)OC)N C01835453
CC(C)Nc1c2cnn(c2nc(n1)SC)CCNC(=O)[C@@H]3CC(=O)N(C3)c4ccccc4 C08941923
CCn1c(nnc1SCC(=O)Nc2nnc(s2)C)CC(=O)Nc3ccc(cc3)Cl C09263992
Cc1ccc(cc1Cl)NC(=O)CCc2nnc(n2C)SCC(=O)Nc3nncs3 C09303438
Cc1nnc(s1)NC(=O)CSc2nnc(n2C)CCC(=O)Nc3ccccc3Cl C09328983
COCCn1c(=O)c2ccc(cc2nc1SCC(=O)NC(=O)NCc3ccco3)Cl C03494039
C[C@H](c1ccc(cc1)n2cncn2)NC(=O)c3cccc(c3)S(=O)(=O)NC[C@@H]4CCCO4 C09448651
C[C@@H](c1ccc(cc1)n2cncn2)NC(=O)c3ccc(cc3)S(=O)(=O)NCc4ccco4 C09575414
CC(C)Cn1c(c(c(=O)n(c1=O)C)C(=O)COC(=O)Cc2coc3c2cc4c(c3)CCC4)N C09588361
CC(C)Cn1c(c(c(=O)n(c1=O)C)C(=O)CSc2nc(n(n2)c3ccccc3)C4CC4)N C09949793
CCN(CC)S(=O)(=O)c1ccc(=O)n(c1)CC(=O)Nc2ccc(c(c2)Cl)NC(=O)C C09979934
Cn1c2c(c(=O)n(c1=O)C)n(c(n2)NCCOCCO)Cc3ccc(cc3)Br C09782458
CN([C@H]1CCS(=O)(=O)C1)C(=O)COC(=O)CCNC(=O)NC23CC4CC(C2)CC(C4)C3 C11440515
c1cc(ccc1NC(=O)C(F)(F)F)NS(=O)(=O)c2ccc(cc2)N3C(=O)CCS3(=O)=O C11904117
CCCn1c2ccccc2n(c1=O)CC(=O)Nc3nc(cs3)c4ccc(o4)CNC(=O)C C12053887
c1cc(ccc1CC(=O)NCCNC(=O)c2nc(no2)Cn3cc(cn3)Br)F C12429182
Cc1ccnc(c1F)CNC(=O)Cn2c(cnc(c2=O)NCC(c3ccccn3)(F)F)C#N C13493151
c1ccc(cc1)/C=C\2/C(=O)N(C(=O)S2)CCNC(=O)c3ccc(c(c3)[N+](=O)[O-])NC4CC4 C14625633
Cc1c2cc(sc2n(n1)c3ccc(cc3)Cl)C(=O)OCC(=O)NC(=O)NCCOC C15185682
COc1ccccc1n2c(nnn2)SCC(=O)NCC(=O)Nc3ccc(c(c3F)F)F C16485475
Cc1c([n+](c2ccccc2[n+]1[O-])[O-])C(=O)C/C(=N/O)/C(=O)Nc3cc(c(cc3Cl)Cl)Cl C16957367
CCOc1cc(ccc1O)/C=C(\C#N)/C(=O)Nc2c(c(c(s2)C(=O)N(C)C)C)C(=O)OC C20175736
Cn1c(c(c(=O)n(c1=O)C)C(=O)CSc2nc3c(ccs3)c(=O)n2c4ccccc4)N C20861525
CCNC(=O)NC(=O)[C@H](C)Sc1nnc(n1c2ccccc2)[C@@H]3COc4ccccc4O3 C11348781
CC(C)CCNC(=O)[C@]1(Cn2c(cc(n2)C(=O)NCc3ccc(cc3)N(C)C)C(=O)N1C)C C21875973
C[C@@H]1Cc2cc(ccc2N1S(=O)(=O)c3ccc(cc3)S(=O)(=O)N(C)C)S(=O)(=O)N C22023481
Cc1cc(c(c(c1)C)S(=O)(=O)N2CCN(CC2)S(=O)(=O)c3cc(n(c3)C)C(=O)N)C C22023822
COCCNC(=O)NC(=O)CSc1nc2cc(ccc2c(=O)n1Cc3ccco3)Cl C03544998
c1cc(c(c(c1NC(=O)CNC(=O)COC(=O)CN2C(=O)[C@H]3CC=CC[C@H]3C2=O)F)F)F C22577455
Cn1c2c(cc(cn2)C(=O)NCCNc3c(cc(cn3)C(F)(F)F)Cl)c(=O)n(c1=O)C C25339635
Cc1c(cnc(c1Cl)NC(=O)COC(=O)c2cccc(c2)CN3C(=O)CNC3=O)Cl C25796736
C[NH+](C)CCN1[C@@H](C(=C(C1=O)[O-])C(=O)c2ccc3c(c2)OCCO3)c4ccc(c(c4)OC)O C35004230
c1cc(ccc1[C@@H]2c3c(=O)c4cc(ccc4oc3C(=O)N2c5nncs5)F)OCC(=O)N C35490497
c1ccc(cc1)N2C[C@H](CC2=O)C(=O)Nc3nnc(s3)SCC(=O)NCc4ccco4 C09517881
Cc1c(c(=O)n(n1C)c2ccccc2)NC(=O)[C@@H](C)OC(=O)/C=C/c3ccc(c(c3)OC)O C12851461
C[C@H]1[C@@H](Oc2ccccc2O1)C(=O)NCCn3c4c(cn3)c(ncn4)NCCc5ccccc5 C38484961
C[C@@H]1[C@H](Oc2ccccc2O1)C(=O)NCCn3c4c(cn3)c(ncn4)NCCc5ccccc5 C38484962
C[C@@]1(C(=O)N(C(=O)N1)CC(=O)Nc2c(c3c(s2)CCC3)C(=O)OC)c4ccc(cc4)C#N C39570135
Cc1cccn2c1nc(c(c2=O)/C=C/3\C(=O)N(C(=S)S3)C[C@@H]4CCCO4)N5CCC(CC5)C(=O)N C39716339
c1cc(ccc1c2cnc(o2)CCC(=O)Nc3ccc(c(c3)NC(=O)Cn4cncn4)F)F C40114640
COc1ccc(cc1OC)CNC(=O)Cn2c(=O)ccc(n2)C(=O)Nc3ccc(cc3)Cl C40944716
CSCC[C@@H]1[C@@H]2[C@@H](C(=O)N(C2=O)c3cccc(c3)[N+](=O)[O-])[C@@]4(N1)c5ccccc5NC4=O C26946648
CC(=O)NCc1ccc(s1)C(=O)CN2C(=O)[C@](NC2=O)(C)c3ccc4c(c3)OCCCO4 C57660554
COc1cc2c(cc1OC)CN(CC2)C(=O)CSc3nc([nH]n3)N/N=C/c4ccccc4 C58992637
CCOC(=O)c1ccc(cc1)/N=C\2/N(C(=O)C[C@H](S2)C(=O)N)Cc3ccc4c(c3)OCO4 C34989399
Cc1cc(no1)NC(=O)c2cnn3c2N[C@@H](C[C@H]3C(F)(F)F)c4ccc(c(c4)OC)OC C12847851
CC1=C2C(=NC(=NC2=O)CSC)S[C@@H]1C(=O)NN3C(=O)[C@@](NC3=O)(C)c4ccccc4 C39930476
CC1=C2[C@H](SCC(=O)N[C@H]2N(N1)C3=NC=NC4=NC=N[C@@H]43)c5ccc(cc5)OCC(C)C C38586878
CCC[NH+]1CCc2c(sc(c2C(=O)N)NC(=O)c3cc(ccc3C)C)C1 C04301446
c1cc2c(cc[nH+]c2cc1Cl)NC[C@H](CNc3ccnc4c3ccc(c4)Cl)O C01686975
C[C@H]1CCc2c(sc(c2C(=O)Nc3ccccc3F)NC(=O)C[NH2+]CC(C)C)C1 C04554474
Cc1cccc(c1)NC(=O)c2c3c(sc2NC(=O)C[NH2+]CC(C)C)CCC3 C04554484
CC(C)[NH+]1CCc2c(cc3c(c(sc3n2)C(=O)Nc4cccc(c4)F)N)C1 C04624006
c1cc(ccc1NC(=O)NCCNc2c(cc(c[nH+]2)C(F)(F)F)Cl)Cl C03116650
C[C@H]1CCC[NH+](C1)Cc2c(=O)ccc-3c(c(c(oc23)N)c4nc5ccccc5s4)O C06199860
c1cc(c(cc1NC(=O)C[NH2+]CC(=O)Nc2ccc(c(c2F)F)F)Cl)F C06939890
Cc1cccc(c1NC(=O)CNC(=O)[C@@H](C)[NH2+][C@@H](C)c2ccc3c(c2)CCCC3)C C07744530
c1ccc(cc1)c2ccc(cc2)c3c(c[nH]n3)C[NH2+]Cc4c5c([nH]n4)CCC5 C11933955
Cc1ccc2c(c1)[nH]c(c2[C@@H](C[NH+]3CCC4(CC3)C[C@@H](c5ccccc5O4)O)O)C C12293256
c1cc(c(cc1F)C[C@H](CC(=O)N2CCc3c(c(n[nH]3)C(C(F)(F)F)(F)F)C2)[NH3+])F C14948951
Cc1c2cc(ccc2[nH]n1)c3cc(cnc3)OC[C@H](Cc4c(cc(cc4F)F)F)[NH3+] C14961631
Cc1c2cc(ccc2[nH]n1)c3cc(cnc3)OC[C@H](Cc4cccc(c4)Br)[NH3+] C14961651
Cc1c2cc(ccc2[nH]n1)c3cc(cnc3)OC[C@H](Cc4ccc(c(c4)Cl)F)[NH3+] C14961663
Cc1cc(ccc1C[C@@H](COc2cc(cnc2)c3ccc4c(c3)c(n[nH]4)C)[NH3+])F C14961704
CC1(CC(CC([NH2+]1)(C)C)NC(=O)C(=O)Nc2ccc(cc2)I)C C15014214
Cc1ccc2c(c1)[nH]cc2[C@@H](C[NH+]3CCC4(CC3)C[C@@H](c5ccccc5O4)O)O C19219738
C[C@@H](c1nc(nc(n1)Nc2ccccc2)N)[NH+](C)Cc3ccc(cc3F)F C22965127
C[C@@H](c1ccc(cc1Cl)Cl)[NH2+]CC(=O)NCC(=O)Nc2ccc(c(c2)F)F C24808550
Cc1cc(c(c(c1)C)NC(=O)CNC(=O)C[NH2+][C@@H](C)c2cccc(c2)Cl)C C24985043
CCC(=O)Nc1ccc(cc1)[C@@H](C)[NH2+][C@@H](C)C(=O)Nc2cc(ccc2F)F C30500188
Cc1ccc(c(c1)C)NC(=O)[C@H]2[C@H]([NH+]=C(S2)N)c3ccc(cc3)[N+](=O)[O-] C08301868
C[C@H]1C[C@H]([C@@H](C[NH+]1C)C)Nc2ccc(cc2Br)S(=O)(=O)N C37138055
Cc1cc([nH+]c2c1c(c(s2)C(=O)Nc3cc(c(cc3OC)Cl)C)N)C C00950135
Cc1ccc(c(c1)[C@@H](c2ccc3cccnc3c2O)Nc4cc(cc[nH+]4)C)O C05587786
c1ccc2=[NH+]C(=O)C(=c2c1)NNc3ccc4c(cc(c(c4n3)O)Cl)Cl C04738387
c1ccc2c(c1)cc([nH]2)C(=O)NC[C@@H]3CCC[NH+](C3)C[C@@H]4Nc5ccccc5S4 C39552535
Cc1ccc2c([nH+]1)cccc2Nc3c(c(ncn3)N4CCc5ccccc5C4)N C40780763
C[C@@H](c1ccc2c(c1)CCCC2)[NH2+][C@@H](C)C(=O)Nc3cccc(c3)NC(=O)C C42636593
CC(C)[NH2+][C@H]1CC([C@H]2[C@]1(CC[C@](C2)(C)O)CCC(=O)NCc3ccco3)(C)C C43548097
C[C@@H]1c2c(sc([nH+]2)NCC=C)C[C@@]3([C@H]1[C@H]([C@H](CC3)[C@H](C)C(=O)NC4CC4)O)C C43548222
C[C@@H]1CCCC[NH+]1CCCCNC(=O)NNc2c(c(c(c(c2F)F)F)F)F C46751400
C[C@H](c1ccccc1)[NH+](C)CC(=O)Nc2c(c3c(s2)CCCC3)C(=O)N C20814013
CCCNC(=O)c1cccc(c1)CNC(=O)Nc2cccc(c2)c3c[nH+]co3 C52470601
C[NH+]1[C@@H](C[C@@H]([C@@H]1c2ccccc2F)CNCc3[nH]c4cc(ccc4n3)F)CO C20535369
CCOc1cccc2c1oc(c2)[C@H](C)[NH2+][C@@H](C)C(=O)NC(=O)NC(C)(C)C C52712521
Cc1ccc(cc1)N/C(=[NH+]\N=C\c2cccc(c2)O)/c3[nH]c4ccccc4n3 C45626262
c1cc(ccc1/C=N/N/C(=[NH+]/N=C/c2ccc(cc2)Br)/N)Br C43755023
CCCCOc1ccc(cc1OCC)[C@@H]2NC(=[NH2+])Nc3n2c4ccccc4n3 C07127230
c1ccc(cc1)[C@H](Cc2[nH]cc[nH+]2)NC(=O)CC[C@H]3Nc4ccccc4S3 C39758912
C[C@@H]1CCc2c(sc(c2C(=O)N)NC(=O)CCC3=c4ccccc4=[NH+]C3)C1 C63187815
Cc1cc(c(s1)C)C2=C(CN(N2)c3ccccc3F)C[NH2+]CCc4c[nH]cn4 C64043922
c1ccc(cc1)N[C@H]2N/C(=C\C(=O)NCCC3=c4ccccc4=[NH+]C3)/CS2 C64409168
c1ccc2=[NH+]CC(=c2c1)CCNC(=O)/C=C\3/CS[C@H](N3)Nc4ccc(cc4)F C64409169
Cc1ccccc1C2=C(CN(N2)c3ccc(cc3F)F)C[NH2+]CCc4c[nH]cn4 C64625846
Cc1ccccc1[C@H]2C(=CN(N2)c3ccc(cc3F)F)C[NH2+]CCc4[nH]c(cn4)C C64640037
CCc1[nH]c(c([nH+]1)[C@@H]2[C@@H](NCN2[C@H](CO)c3ccccc3)c4ccccc4)C C65381204
C[NH+]1C[C@@H]2[C@H](C1)[C@@](N[C@@H]2c3ccc(c(c3Cl)O)OC)(CO)c4ccccc4 C65425793
c1cc(c(c(c1)Cl)Cl)c2ccc(o2)C[NH2+][C@@H]3CCCN(C3)CC(=O)N C67501951
CC(C)(C)NC(=O)C[NH+](C)CC(=O)NC(=O)NC12CC3CC(C1)CC(C3)C2 C07659598
CC[C@H](C)n1c(=O)c(c(nc1S)O)[C@H]2c3c(c4ccccc4[nH]3)CC[NH2+]2 C09312207
CC[NH+]1CCc2c(sc3c2C(=N[C@H](N3)c4ccc(c(c4)OCC)O)O)C1 C22635802
CCOc1cc(ccc1O)[C@H]2[C@@H]3C(=c4ccccc4=[NH+]C3=O)OC(=C2C#N)N C39916331
Cc1c2c(=O)[nH]c(nc2sc1C(=O)Nc3ccccc3)N4CCC[NH2+]CC4 C40691128
COC(=O)Cc1ccc2c(c1)NC(=O)c3ccc(cc3N2)Nc4cc[nH+]cc4 C43015321
C[C@H](c1ccc(cc1)S(=O)(=O)N)[NH+](C)CC(=O)Nc2cccc(c2)Cl C45356179
c1c(c(nc(c1Cl)Cl)NNC(=O)NC2CC[NH+](CC2)C3CC3)Cl C45410453
C[C@@H](c1ccc(cc1)S(=O)(=O)N)[NH+](C)CC(=O)Nc2ccc(cn2)Cl C45470467
C[C@@H](c1ccc(cc1)Cl)[NH+](C)CC(=O)Nc2cccc(c2)S(=O)(=O)N C46583259
Cc1ccc(cc1NC(=O)C)NC(=O)NCCCC[NH+]2C[C@H](C[C@@H](C2)C)C C48360602
c1ccc(c(c1)NC(=O)c2cnc3n2cc(cc3)C4(CC[NH2+]CC4)O)Cl C48998307
Cc1c(oc([nH+]1)c2cccc(c2)NC(=O)NCC(=O)Nc3ccc(cc3)F)C C50059080
Cc1cccc(c1C)NC(=O)NC(=O)C[NH+]2CCC[C@@H](C2)C(=O)NC3CC3 C51046247
Cc1cccc(c1C)NC(=O)NC(=O)C[NH+]2CCC[C@H](C2)C(=O)NC3CC3 C51046249
CCCNC(=O)c1ccc(cc1Cl)NC(=O)NCC[NH+]2CCCC[C@H]2C C54477076
CC1(CC(CC([NH2+]1)(C)C)NC(=O)Nc2ccc(c(c2)Cl)C(=O)N(C)C)C C56541141
CC1(CC(CC([NH2+]1)(C)C)NC(=O)Nc2ccc(cc2)Cn3ccccc3=O)C C56682700
c1cc2c(cc1NC(=[NH2+])SCc3[nH]c(=O)c4c(n3)ccs4)OCCO2 C19671993
C[NH+]1CCC2(CC1)N[C@@H](CC(=N2)c3ccccc3O)c4cccc(c4O)OC C15830188
C[NH+]1CCC2(CC1)N[C@H](CC(=N2)c3ccccc3O)c4cccc(c4O)OC C15830190
C[NH+](C)[C@H](CNC(=O)c1ccc(c(c1)S(=O)(=O)N)Cl)c2ccccc2 C58190462
Cc1c2c(cc(/c(=[NH+]\c3cc(ccc3OC)Cl)/o2)C(=O)N)c(cn1)CO C02952902
[H]/N=c/1\[nH]c(c(c([nH+]1)c2ccc(cc2O)OCC)c3ccc(c(c3)OC)OC)C C13127192
C[NH+](C)CCN(Cc1cccc(c1)F)C(=O)Nc2ccc(c(c2)C(=O)N)F C62389238
C[NH+](CCCNC(=O)Nc1cc(c[nH]c1=O)C(F)(F)F)C2CCCCC2 C63162078
c1ccc2=[NH+][C@H]3CN(CCC3=c2c1)C(=O)NCCC(=O)Nc4cccc(c4)O C63271504
c1ccc2=[NH+][C@@H](C=c2c1)C(=O)NCCCC(=O)N[C@@H]3Nc4ccccc4S3 C63295562
c1ccc2=[NH+][C@@H](C=c2c1)C(=O)NCCCC(=O)N[C@H]3Nc4ccccc4S3 C63295565
CNC(=O)C1CCC(CC1)NC(=O)NCC2(CCCC2)[NH+]3CCSCC3 C63406488
CC/C(=C/1\C(=NN(C1=O)[C@@H]2Nc3ccccc3S2)C)/NCCc4c[nH]c[nH+]4 C53631723
Cc1cc(c2c(c1)[nH]c(cc2=O)CS[C@H]3NN[C@@H]([NH+]3C)c4ccco4)C C63686407
Cc1cc(sc1C(=O)NCCC[NH+]2C[C@@H](C[C@@H](C2)C)C)S(=O)(=O)N C63863324
c1ccc(cc1)[C@H]2N/C(=C\C(=O)NNC(=O)C3=c4ccccc4=[NH+]C3)/CS2 C64048570
c1ccc2=[NH+]CC(=c2c1)CCNC(=O)/C=C\3/CS[C@@H](N3)Nc4ncccn4 C64423246
c1cc(ccc1NC(=O)CNC(=O)NCc2ccc([nH+]c2)N3CCCC3)F C64625777
C[NH+](CC(=O)N)CC(=O)Nc1nc(cs1)c2ccc(cc2Cl)Cl C52830989
c1ccc(cc1)[C@@H]2[C@@H]([NH+](CN2)Cc3nc[nH]n3)c4ccc(cc4)C#CCCO C65490789
C[C@H](C(=O)NC(=O)NCC(C)C)[NH+]1CCC(CC1)NC(=O)C2CCCCC2 C65963295
c1cc(oc1)C/[NH+]=C(\N)/NCc2ccc(cc2C(F)(F)F)N3CCOCC3 C66243529
c1ccc2c(c1)C[NH+](C2)CCNC(=O)Nc3cccc(c3)c4ccc(=O)[nH]n4 C66679114
C[C@@H]1CCC[NH+](C1)C(C)(C)CNC(=O)NCc2nc([nH]n2)c3cccs3 C66701230
Cc1ccc2cc([nH]c2c1)C(=O)NCc3cccc(c3)C(=O)NCC[NH+](C)C C66732134
C[NH+](C)[C@@H](CNC(=O)NNC(=O)Cc1ccccc1F)c2ccc(cc2)F C66977316
c1ccc2c(c1)cc(o2)c3c(c[nH]n3)C[NH2+]CC(=O)Nc4ccc(c(c4)F)F C67184053
C1CCCC(CC1)[NH+]2CC[C@@H](C2)NC(=O)C3CCC4(CC3)C(=O)NC(=O)N4 C67305317
C1CCCC(CC1)[NH+]2CC[C@H](C2)NC(=O)C3CCC4(CC3)C(=O)NC(=O)N4 C67305318
Cc1ccsc1C(=O)NNC(=O)NC[C@@H](c2cccs2)[NH+]3CCCC3 C67382899
CN(C)c1nc(nc(n1)N)C[NH+]2CCC(CC2)[C@@H](c3ccc(cc3)Cl)O C67401215
CC(C)c1ccc(cc1)CN2CCC[C@@](C2=O)(C[NH2+]Cc3ccc[nH]c3=O)O C67433227
Cc1ccc(cc1C)NC(=O)CN2C(=O)/C(=C\c3ccc(o3)c4ccc(cc4C)C(=O)[O-])/SC2=O C06858960
c1cc(ccc1Cn2cc(c(n2)C(=O)N/N=C/c3cc(ccc3[O-])[N+](=O)[O-])Br)Cl C08780798
[H]/N=C/1\C(=C/c2ccc(o2)c3cccc(c3)C(=O)[O-])\C(=O)N=C4N1N=C(S4)[C@H](CC)c5ccccc5 C09113164
Cc1ccc(cc1n2c(cc(c2C)/C=C/3\C(=O)NC(=S)N(C3=O)c4cccc(c4)F)C)C(=O)[O-] C09805476
CCCC[C@@H](C(=O)[O-])NC(=O)Cc1c(c2cc3c(coc3c(c2oc1=O)C)c4ccc(cc4)Cl)C C08952301
c1c(cc(c(c1Cl)S(=O)(=O)Nc2cc3c(cc2C(=O)[O-])OCCCO3)Cl)Br C13186531
C[C@H](C(=O)Nc1ccccc1C#N)Sc2nc3cc(ccc3c(=O)n2c4ccccc4F)C(=O)[O-] C13237180
CCc1c(sc2c1c(=O)n(c(n2)SCC(=O)Nc3cc(c(cc3Cl)C(=O)[O-])OC)CC)C C13243960
Cc1ccc(cc1)n2c(nnc2SCC(=O)Nc3ccc(cc3C(=O)[O-])Cl)c4ccncc4 C13272386
c1cc(ccc1CNC(=O)CSc2nnc(n2c3ccc(cc3)F)c4ccc(cc4)F)C(=O)[O-] C13348588
Cc1c2c(ncn(c2=O)[C@@H](c3ccccc3)C(=O)Nc4cc(cc(c4)Cl)Cl)sc1C(=O)[O-] C13417527
c1cc(c(cc1C(=O)Nc2ccc(cc2C(=O)[O-])I)[N+](=O)[O-])Br C13437372
c1cc(c(cc1S(=O)(=O)N2CCCCC2)C(=O)[O-])NCCc3nc4cc(ccc4s3)Cl C13451905
CC(C)(C)c1ccc2c(c1)O[C@H](CO2)C(=O)N/N=C\c3cc(cc(c3[O-])Br)[N+](=O)[O-] C16184317
Cc1ccc(cc1)n2c(nnn2)/C(=C/Nc3cc(ccc3C(=O)[O-])Cl)/C(=O)c4ccc(cc4)F C16311387
C=CCO[C@H]1/C(=C\Nc2ccc3c(c2)sc(n3)SCC(=O)[O-])/C(=O)c4cc(ccc4O1)Cl C19418704
c1ccc(cc1)S(=O)(=O)[N-]c2ccccc2C(=O)Nc3nc(cs3)c4ccc(cc4)[N+](=O)[O-] C20569437
COc1ccccc1NS(=O)(=O)c2cccc(c2)[N-]S(=O)(=O)c3cc(sc3Cl)Cl C20627023
CC(C)COc1ccc(cc1)[C@@H]2CC3=C([C@H](CC(=O)N3)c4cc(c(c(c4)OC)[O-])[N+](=O)[O-])C(=O)C2 C20882466
c1ccc(c(c1)C(F)(F)F)NC(=O)CSc2nc(nc3n2nc(c3)[O-])c4ccc5c(c4)OCO5 C20987165
Cc1ccc(cc1Cl)NC(=O)CSc2nnc(s2)/N=C(/c3cccc(c3C)[N+](=O)[O-])\[O-] C08822026
CCCCN1C(=O)c2ccc(cc2C1=O)C(=O)Nc3nc(c(s3)c4nnc(n4CC=C)[S-])C C22972602
c1ccc(c(c1)Cn2c(c3ccc(cc3nc2=S)C(=O)NCc4ccc5c(c4)OCO5)[O-])Cl C02969733
c1cc(ccc1N2C(=O)/C(=C\c3ccc(o3)c4ccc(c(c4)Cl)C(=O)[O-])/C(=O)N2)Br C27501228
Cc1ccc(c(c1)[N+](=O)[O-])OCC(=O)N/N=C\c2cc(cc(c2[O-])Br)Br C27519746
COc1ccccc1[C@@H]2C=C(Nc3n2nc(n3)[N-]S(=O)(=O)C)c4ccc(cc4)Br C13127490
Cc1ccc(cc1)NC(=O)Cn2c(=O)c3c(c(sc3n(c2=O)Cc4cc(ccc4C)C)C(=O)[O-])C C34779313
COc1cc(ccc1O)[C@H]2C(=C(C(=O)N2c3nc4ccc(cc4s3)Cl)[O-])C(=O)c5ccccc5 C34919070
c1ccc(cc1)c2c(c(n(n2)c3cccc(c3)Cl)[O-])/C=C\4/C(=O)N(C(=O)N4)Cc5ccccc5F C35455778
c1ccc(cc1)c2c(c(n(n2)c3ccc(cc3)Cl)[O-])/C=C\4/C(=O)N(C(=O)N4)Cc5cccc(c5F)F C35456493
Cc1ccc2c(c1)sc(n2)N3[C@@H](C(=C(C3=O)[O-])C(=O)c4c(nc(s4)C)C)c5cccc(c5)O C35566431
CCN(CC)C(=O)C1=C(N=C2N([C@H]1c3cccc(c3)C)C(=CS2)/C=C(/NCc4ccccn4)\[O-])C C35696009
Cc1ccccc1[C@@H](C(=O)NC(C)(C)C)N(Cc2ccc(o2)C)C(=O)c3cc(ccc3[O-])[N+](=O)[O-] C36596619
Cc1ccc(cc1C)NC(=O)CN2C(=O)/C(=C\c3ccc(o3)c4cc(ccc4C)C(=O)[O-])/SC2=O C06858901
Cc1cc(c2c(c1)cc(c3n2c(nn3)SCC(=O)Nc4cc(c(cc4C(=O)[O-])OC)OC)C)C C12833787
c1cc(ccc1N2C(=O)/C(=C/c3ccc(o3)S[C@@H]4N[C@@H]5C=CC=CC5=N4)/C(=NC2=S)[O-])Cl C39289912
c1cc(ccc1C(=O)Nc2ccc(cc2C(=O)[O-])Br)N3C(=O)[C@H]4[C@@H]5C[C@H]([C@H]4C3=O)C=C5 C39381018
C[C@H](c1ccc2c(c1)CCCC2)NC(=O)CSc3nc4ccccc4c(=O)n3[C@H](C(C)C)C(=O)[O-] C13025708
Cc1ccnc(n1)[N-]S(=O)(=O)c2ccc(cc2)NS(=O)(=O)Cc3c(cccc3Cl)Cl C44842017
Cc1c2c(cc(=O)[nH]c2sc1C(=O)[O-])CSc3nnc(n3CCOC)c4ccc(cc4)Cl C13413989
Cc1ccc(cc1)n2c(nnc2SCc3cc(=O)[nH]c4c3c(c(s4)C(=O)[O-])C)N5CCCC5 C13404740
CCOCCCn1c(nnc1[S-])c2cc3n(n2)[C@@H](C[C@H](N3)c4ccc(c(c4)C)C)C(F)(F)F C02791959
CCN\1C(=O)C[C@@H](S/C1=N\c2ccc(cc2)Br)C(=O)Nc3cccc(c3)C(=O)[O-] C34781440
c1ccc2c(c1)C(=O)N(C2=O)c3cccc(c3)C(=O)Nc4ccc(c(c4)C(=O)[O-])I C58977752
c1ccc(cc1)c2cc(c(n2c3ccc(cc3)[N+](=O)[O-])c4ccccc4)/C=C/5\C(=O)NC(=S)N=C5[O-] C08742688
CCN(CC)c1ccc(c(c1)O)/C=C/2\C(=NC(=O)N(C2=O)c3ccc(c(c3C)C)Br)[O-] C59860043
COc1cc(ccc1O)[C@H]2[C@H]3C(=NC(=NC3=O)SCc4ccccc4Cl)N=C5C2=C(CCC5)[O-] C39731636
c1ccc(cc1)N2C(=O)[C@@H]3[C@H](C4=C(C[C@@H](CC4=O)c5cccs5)NC3=N2)c6ccccc6C(=O)[O-] C18196377
c1ccc(cc1)[C@@H]2CN(Cc3ccccc3O2)c4c(cc(cn4)NC(=O)c5ccccc5F)C(=O)[O-] C64978802
CCOC(=O)c1ccc(cc1)N2C(=O)[C@H]3[C@@H](c4c(nc(s4)[S-])S[C@@H]3C2=O)c5ccc(cc5)O C40475490
Cc1c(sc(n1)N/N=C/c2cc(cc(c2[O-])Br)[N+](=O)[O-])C C06200931
Cc1c2c(=O)[nH]c(nc2sc1C(=O)[O-])/C=C/c3ccc4c(c3)OCCO4 C05903160
Cc1cc(c(n1c2nccs2)C)/C=C(\C#N)/C(=O)Nc3ccc(cc3)C(=O)[O-] C13033219
CC(=O)Nc1ccccc1OS(=O)(=O)c2cc(ccc2Cl)C(=O)[O-] C13342179
Cc1cccc(c1)NC(=O)[C@H](C)n2cnc3c(c2=O)c(c(s3)C(=O)[O-])C C13417915
c1cc(cc(c1)NC(=O)C[C@@H]2C(=O)N(C(=O)S2)c3ccc(cc3)F)C(=O)[O-] C16925043
CN(c1ccccc1C(=O)[O-])C2=NC(=O)/C(=C/c3ccc(c(c3)OC)O)/S2 C16933751
c1cc(sc1)[C@@H]2CC3=C([C@H](n4c(ncn4)N3)c5ccc(cc5)C(=O)[O-])C(=O)C2 C18196301
Cc1cc(c(c(=O)o1)[C@@H](c2ccc(cc2)N(C)C)c3c(cc(oc3=O)C)[O-])O C06714365
Cc1cccc(c1)NC(=O)c2cnn3c2N=C(C[C@@H]3c4ccc(cc4)F)C(=O)[O-] C15830099
Cc1ccc(cc1)[C@H]2CC(=Nc3n2ncc3C(=O)Nc4ccccc4C)C(=O)[O-] C15830467
Cc1ccsc1CNC(=O)c2cnn(c2C(F)(F)F)c3ccc(nn3)[O-] C25722777
c1cc(cc(c1)N2C(=O)[C@H]3CC=CC[C@@H]3C2=O)C(=O)Nc4ccc(cc4)C(=O)[O-] C12632096
Cc1cc([nH]n1)c2nnc(n2/N=C/c3ccc(c(c3)Br)OC)[S-] C05625914
c1cc(c(cc1C(=O)[O-])S(=O)(=O)Nc2ccc3c(c2)OCCCO3)Cl C33048504
Cc1ccccc1NC(=O)c2cnn3c2N=C(C[C@@H]3c4ccc(cc4)F)C(=O)[O-] C33288033
CC[C@H](C(=O)Nc1c(c2c(s1)CCCC2)C#N)Sc3nc(c(nn3)C)[O-] C03664971
C[C@@H](C(=O)N1CC(=O)Nc2c1cccc2)Sc3[n-]c4cc(cnc4n3)Cl C08719741
c1cc(c(cc1c2nc3cc(ccc3o2)NC(=O)c4[n-]ncn4)Cl)Cl C05521782
CCSc1nnc(s1)/N=C(/C2=NN=C(C2)c3ccc(c(c3O)C)C)\[O-] C15973859
c1cc(c(cc1C(F)(F)F)[N+](=O)[O-])NC(=O)[C@@H]2[C@H]3C[C@@H]([C@@H]2C(=O)[O-])C=C3 C39679745
Cc1ccc(cc1)N2[C@H](NC(=O)C(=C2[S-])C#N)c3ccc(s3)[N+](=O)[O-] C39887124
Cc1cccc(c1)N2[C@@H](NC(=O)C(=C2[S-])C#N)c3ccc(s3)[N+](=O)[O-] C39887145
C[C@@H](C(=O)c1ccc2c(c1)NC(=O)CO2)Sc3nc4c(c(n3)[O-])CCCC4 C41628542
c1cc(c(cc1O)[N+](=O)[O-])[N-]S(=O)(=O)c2c(ccs2)Br C49061138
c1cc(ccc1n2c(=O)ccc(n2)/C(=C(/C#N)\C(=O)NC3CCCCC3)/[O-])F C50684143
Cc1cccc(c1)NC(=O)c2cnn3c2N=C(C[C@H]3c4ccccc4F)C(=O)[O-] C44859506
C[C@H]1Cc2cc(ccc2N1S(=O)(=O)C)/C(=C(/C#N)\C(=O)NC3CCCC3)/[O-] C51651742
c1ccc(cc1)[C@H]2CC(=Nc3c2c(=O)[nH]c(n3)N4CCc5c4cccc5)C(=O)[O-] C19961684
Cc1cccc(c1)N/C(=C(\C#N)/C(=O)c2c(n(nn2)c3cccc(c3)C)C)/[O-] C54453128
CCOC(=O)C1=C(Nc2ccccc2N=C1/N=C(/c3c(ncs3)C)\[O-])C C54901807
COc1cc[n-]/c(=N\NS(=O)(=O)c2c(cc(cc2Cl)Cl)Cl)/n1 C55585256
Cc1nc([nH]n1)c2ccccc2[N-]S(=O)(=O)c3cc(ccc3C#N)Cl C55596692
CCc1cc(=O)[nH]c(n1)c2cccc(c2)[N-]S(=O)(=O)c3ccc(nc3)Cl C55621131
CC(C)n1c(ccn1)NC(=O)Cn2c(nnc2[S-])c3ccc(cc3)Cl C51529913
Cc1c(cccc1C(=O)[O-])c2ccc(o2)/C=C\3/C(=O)N(C(=O)N3)c4ccccc4 C33387180
C/C=C/c1cc(cc(c1O)OC)/C=C/2\C(=NC(=O)N(C2=O)c3ccc(cc3)C)[O-] C59565410
C[C@@H](c1ccc(c(c1)F)OC)NC(=O)c2cccc(c2)n3c(=O)ccc(n3)[O-] C61366231
c1cc(cc(c1)n2c(=O)ccc(n2)[O-])C(=O)Nc3cccc(c3)OC(F)F C61401994
Cc1c2c(n(n1)c3ccc(nn3)[O-])NC(=O)C[C@H]2c4ccc(cc4)C(F)(F)F C31817494
CC1(Oc2ccc(cc2O1)NC(=O)c3cc(ccc3[N-]S(=O)(=O)C)F)C C63816161
c1ccnc(c1)c2nc([n-]n2)NC(=O)c3csc(n3)c4cccc(c4)Cl C64372288
CC(C)(C)c1nnc(s1)NC(=O)c2cc(ccc2[N-]S(=O)(=O)C)Cl C64489933
Cc1ccc(cc1)[C@@H]2CC(=Nc3n2ncc3C(=O)Nc4ccccc4F)C(=O)[O-] C65102173
Cc1ccccc1NC(=O)c2cnn3c2N=C(C[C@@H]3c4ccccc4F)C(=O)[O-] C65102228
CCS(=O)(=O)[N-]c1ccccc1C(=O)Nc2ccc3c(c2)OC(O3)(C)C C65867674
C[C@@H](C(=O)Nc1ccc2c(c1)OCO2)Sc3[n-]c4cc(cnc4n3)Cl C09367182
CCCn1c2ccc(cc2[nH]c1=O)S(=O)(=O)/N=C(/C=C3CCCCC3)\[O-] C66504179
CC(C)n1cc(cn1)NS(=O)(=O)c2cc(c(c(c2)Cl)Cl)C(=O)[O-] C66585390
c1cc(ccc1CNc2ncc3c(n2)nc(=O)n(c3[O-])c4ccc(cc4)F)F C67263673
C[C@@H]1CCc2c(sc(c2C(=O)OC)NC(=O)[C@H]3CC=CC[C@@H]3C(=O)[O-])C1 C05021137
c1ccc(c(c1)/C=N/n2c(n[nH]c2=S)c3cccc(c3)Cl)C(=O)[O-] C06059531
Cc1ccc(cc1)n2c3c(c(n2)C)[C@@H](CC(=O)N3)c4ccc(cc4)C(=O)[O-] C09576980
C[C@H](C(=O)N1CC(=O)Nc2c1cccc2)Sc3ccccc3C(=O)[O-] C12858485
C[C@@H](C(=O)N1CC(=O)Nc2c1cccc2)Sc3ccccc3C(=O)[O-] C12858496
C[C@H]1CCc2c(sc(c2C#N)NC(=O)CSc3c(cccn3)C(=O)[O-])C1 C13188672
Cc1ccc(s1)/C=C/C(=O)Nc2cc3c(cc2C(=O)[O-])OCCCO3 C13332823
c1ccc(cc1)NC(=O)CSc2ncc(n2c3ccc(cc3)F)C(=O)[O-] C13352206
Cc1cc(cc(c1OCC(=O)Nc2nc(cs2)CC(=O)[O-])C)Cl C13404910
CC(=O)N1CCc2c1ccc(c2)C(=O)Nc3cc(ccc3C(=O)[O-])Cl C13425876
CC[C@H](C(=O)[O-])N1C(=O)/C(=C\c2ccc(c(c2)OCC)O)/SC1=S C16890344
CS(=O)(=O)Nc1ccc(cc1)[N-]S(=O)(=O)c2cc(ccc2F)F C23398221
Cn1c2c(c(cc(n2)C3CC3)C(=O)N[C@@H]4CCC[C@H](C4)C(F)(F)F)c(n1)[O-] C32142654
CC(=O)Nc1nc2ccc(cc2s1)[N-]S(=O)(=O)c3ccc(s3)Cl C33007591
CN(C)c1ccc(cc1)[C@@H]2C(=C(C(=O)N2CCO)[O-])C(=O)c3ccccc3 C04095386
c1c(cc(c(c1Cl)NC(=O)CSc2nc(cnn2)[O-])Cl)Cl C05237475
CN(CC(=O)[O-])C(=O)c1csc(n1)Nc2cccc(c2Cl)Cl C35517335
c1ccc(cc1)Cn2c3c(c(c(c2=O)/C(=N/c4nccs4)/O)[O-])CCCC3 C05522851
Cc1c(sc(c1C(=O)OC(C)C)NC(=O)[C@@H]2CC=CC[C@@H]2C(=O)[O-])C C04611867
c1cc(c(cc1Br)Cl)C(=O)Nc2cnn(c2)CC(=O)[O-] C38030246
c1ccc2c(c1)/C(=C\3/C(=O)N(C(=S)S3)CCCCCC(=O)[O-])/C(=O)N2 C01749049
c1cc(ccc1/N=C(\c2ccncc2)/c3c(c(=O)cc(o3)CO)[O-])Cl C13062696
CS[C@H]1CC(=O)c2c(c3c(cc(cn3)Cl)c(=O)n2c4ccccc4[O-])N1 C39449882
CSc1cccc2c1cc3c(n2)c4c(n(c3=O)[O-])C(=O)C[C@H](N4)SC C39453133
Cc1ccc(o1)[C@H]2C(=C(C(=O)N2CCCO)[O-])C(=O)c3ccc(cc3)F C40052873
CC(C)(C)c1ccc(cc1)[C@@H]2C(=C(C(=O)N2CCO)[O-])C(=O)c3ccco3 C40068157
c1ccc(c(c1)[C@H]2C(=C(C(=O)N2)[O-])C(=O)c3ccc4c(c3)OCCO4)F C40124549
C#Cc1cccc(c1)[N-]S(=O)(=O)c2cccc(c2)S(=O)(=O)NC3CC3 C45800197
c1c(c[nH]c1/C(=N/S(=O)(=O)c2cc(cnc2)Br)/[O-])Cl C49135858
C[C@@H]1CN(C[C@@H](O1)C)/C(=C(\C#N)/C(=O)c2c(c3cc(ccc3[nH]2)Cl)Cl)/[O-] C49269773
Cc1ccc(cc1)CSc2ncc(c(n2)C(=O)N[C@@H](C)C(=O)[O-])Cl C53994001
Cn1c2ccccc2c(=O)c(c1[O-])C3=Nc4ccccc4N[C@@H](C3)c5ccco5 C06391865
CCc1c(sc2c1c(=O)[nH]c(n2)c3cccc(c3)[N-]S(=O)(=O)C)C C55493463
c1cc(cc(c1)N2CCNC2=O)[N-]S(=O)(=O)c3cccc(c3Cl)Cl C55597907
CC(C)c1ccc(cc1)[C@H]2/C(=C(/[O-])\OC)/C(=NC(=S)N2)CC(=O)OC C56054694
COc1ccc(cc1Cl)NC(=O)c2cccc(c2)[N-]S(=O)(=O)C C10314746
CCOc1cc(ccc1NC(=O)c2ccc3c(c2)nc(=S)n(c3[O-])C)F C58448139
CS(=O)(=O)[N-]c1ccccc1NS(=O)(=O)c2ccc(c(c2)Cl)Cl C36833115
C[C@H](C(=O)Nc1nc(cs1)c2ccc(cc2)[N-]S(=O)(=O)C)SC C33227469
c1cc(cc(c1)NC(=O)c2ccc(cc2Br)F)c3[n-]nnn3 C12807216
Cc1cccn2c1nc(c(c2=O)/C=C/3\C(=NC(=S)S3)[O-])NCC=C C17123740
CCSC1=NC(=O)[C@@H]2[C@@H](C3=C(CCCC3=NC2=N1)[O-])c4ccc(cc4)O C39730946
Cc1ccc(c(c1)C)S(=O)(=O)Nc2ccc(c(c2)[N-]S(=O)(=O)C)C C64373950
CCCS(=O)(=O)[N-]c1cccc(c1C)NC(=O)c2cc(ccn2)Cl C64901239
Cc1ccc(c(c1)[N-]S(=O)(=O)c2cc(cs2)c3ccc(=O)[nH]n3)C C65119334
C[C@H]1C(=C(N=N1)C)[C@@H](C(=O)[O-])NC(=O)CSC23CC4CC(C2)CC(C4)C3 C65463136
CCn1c(c2ccc(cc2nc1=S)C(=O)N[C@@H](C)c3ccncc3)[O-] C27406934
CC(=O)Nc1ccc(c(c1)/C(=N/S(=O)(=O)c2ccccc2Cl)/[O-])F C66003602
C[C@@H](COC)NC(=O)CSc1[n-]c2cc(cnc2n1)Br C66276583
Cc1c(sc(n1)[S-])CC(=O)NCCCc2nnc3n2CCCCC3 C67176559
Cc1cc(c(n1c2ccc(cc2)C(=O)[O-])C)/C=N/NC(=O)c3ccccc3n4cccc4 C02300295
Cc1cc(c(cc1Cl)[S-])S(=O)(=O)Nc2nnc3n2cnc4c3c(cs4)C C01650670
Cc1ccccc1N2C(=O)/C(=C/c3ccc(o3)c4cccc(c4C)C(=O)[O-])/C(=O)NC2=S C09323244
Cc1coc2c1cc3c(c(c(=O)oc3c2)CC(=O)NCC4(CCCCC4)CC(=O)[O-])C C09418442
c1cc(cc(c1)C(=O)[O-])c2ccc(o2)/C=C\3/C(=O)NN(C3=O)c4ccc(c(c4)Cl)F C12428658
Cc1c(sc2c1c(nc(n2)C)SCC(=O)NCc3ccc(c(c3)C(=O)[O-])OC)C C13016146
C[C@@H](C(=O)[O-])n1c(nnc1S[C@H](C)C(=O)Nc2ccc(cc2F)Cl)c3cccs3 C13020354
C[C@H](Cn1c(=O)c2ccc(cc2nc1SCc3cc(ccc3OC)Cl)C(=O)[O-])O C13052354
c1ccc(cc1)n2c(cnc2SCC(=O)Nc3c(c4c(s3)CCC4)C#N)C(=O)[O-] C13089914
c1cc(ccc1c2nnc(n2CC(=O)[O-])SCC(=O)Nc3ccc4c(c3)CCC4)Cl C13204178
CCn1c(=O)c2c(c(sc2nc1SCC(=O)Nc3cc(ccc3C(=O)[O-])F)C)C C13246285
Cn1c(=O)c2c(ccs2)nc1SCC(=O)Nc3c(cc(cc3Cl)Cl)C(=O)[O-] C13272364
Cc1cc(cc(c1C)S(=O)(=O)NCc2cc3c(c(c2)Cl)OCCCO3)C(=O)[O-] C13311047
C[C@H]1CCc2c(sc3c2c(ncn3)SCC(=O)NCc4ccc(c(c4)C(=O)[O-])OC)C1 C13342342
C[C@@H]1CCc2c(sc3c2c(ncn3)SCC(=O)NCc4ccc(c(c4)C(=O)[O-])OC)C1 C13342345
CC(C)n1c(=O)c2c3c(sc2nc1SCC(=O)Nc4cccc(c4)C(=O)[O-])CCC3 C13352948
Cn1c(=O)c2c3c(sc2nc1SCC(=O)Nc4ccccc4C(=O)[O-])CCCC3 C13353997
C[C@H](C(=O)Nc1ccccc1F)Sc2nc3cc(ccc3c(=O)n2CC=C)C(=O)[O-] C13363983
C[C@@H](C(=O)Nc1ccccc1F)Sc2nc3cc(ccc3c(=O)n2CC=C)C(=O)[O-] C13363985
Cc1c2c(ncn(c2=O)CC(=O)N[C@@H](C)c3ccc(cc3)Br)sc1C(=O)[O-] C13418227
Cc1c2c(ncn(c2=O)[C@@H](C)C(=O)Nc3ccccc3C(F)(F)F)sc1C(=O)[O-] C13418452
CC(C)[C@@H](c1ccc(cc1)F)NC(=O)CSc2nc3cc(ccc3c(=O)n2C)C(=O)[O-] C13444575
c1cc(ccc1c2ccc(o2)/C=C\3/C(=O)NN(C3=O)c4ccc(c(c4)Cl)F)C(=O)[O-] C15769584
CCOc1cc(cc(c1OCC(=O)[O-])Cl)C2C3=C(CCCC3=O)NC4=C2C(=O)CCC4 C00647705
CC1=C([C@@H](C2=C(N1)c3ccccc3C2=O)c4ccc(c(c4)Cl)OCC(=O)[O-])C(=O)OC C00654720
Cc1ccc(c(c1)Cl)C(=O)Nc2ccc(cc2)S(=O)(=O)[N-]c3nc(cc(n3)C)C C20499654
c1ccc(c(c1)C(=O)Nc2ccc3c(c2)OCO3)[N-]S(=O)(=O)c4cc(ccc4F)F C20628356
CSc1cccc(c1)NC(=O)CSc2nc(nc3n2nc(c3)[O-])c4ccccc4F C20987115
c1ccc(c(c1)Cn2cc(cn2)/C=C(/c3[nH]c4cc(ccc4c(=O)n3)C(=O)[O-])\Cl)Cl C24574103
CC1=C([C@H](N2C(=CSC2=N1)/C=C(/NCc3ccco3)\[O-])c4ccccc4)C(=O)N(C)C C35702269
c1cc(ccc1N2C(=O)/C(=C/c3ccc(o3)c4ccc(c(c4)C(=O)[O-])Cl)/NC2=O)Cl C08430307
Cc1ccc(cc1)S(=O)(=O)N[C@]2(C(=O)N(C(=N2)[O-])c3ccc(cc3)F)C(F)(F)F C08590590
C=CCn1c(nnc1[S-])CC2=N[C@H](SC2)NC(=O)c3csc(n3)c4ccccc4 C38798799
Cc1c(c2c(n1[O-])-c3c(c(ccn3)c4ccccc4O)C(=O)CC2)S(=O)(=O)C(C)C C39458027
c1cc(c(cc1S(=O)(=O)/N=c/2\ccc(c-3cc[n-]cc23)[NH+]4CCCCC4)C(=O)[O-])Cl C13249474
CN1[C@@H]([C@H]([C@@](N(C1=O)C)(C(F)(F)F)O)C(=O)c2ccccc2)c3ccc(cc3)C(=O)[O-] C39888706
CCOc1cccc(c1)[C@@H]2c3c([nH]nc3C(=O)N2CCOC)c4cc(ccc4[O-])Cl C39898189
c1ccc2c(c1)C(=O)[C@@H]([N-]S2(=O)=O)C(=O)Nc3ccc(cc3)c4ccc(nc4)Cl C49046476
CCOc1ccccc1n2c(nnc2[S-])c3cnn4c3N[C@H](C[C@H]4C(F)(F)F)C C02791338
CCn\1c2ccccc2[nH]/c1=N\C(=O)c3cccc(c3)[N-]S(=O)(=O)c4cccs4 C40145232
c1cc(cc(c1)Br)N/C(=N\C(=O)c2ccc3c(c2)OCO3)/[N-]C[C@@H]4CCCO4 C46132713
c1cc(cc(c1)Br)N/C(=N\C(=O)c2ccc3c(c2)OCO3)/[N-]C[C@H]4CCCO4 C46132717
c1cc(cc(c1)C(=O)[O-])c2ccc(o2)/C=C/3\C(=O)NN(C3=O)c4ccc(cc4)Br C02920209
Cc1c(cno1)C(=O)Nc2cccc(c2)[N-]S(=O)(=O)c3cc(cc(c3)Cl)Cl C59424003
Cc1ccccc1C(=O)Nc2ccc(cc2)c3nnc(n3C)S[C@@H](C(C)C)C(=O)[O-] C59856346
Cc1ccnc(c1)NC(=O)C2=C(N=C3C[C@@H](CC(=C3[C@@H]2c4cnn(c4)C)[O-])c5ccccc5)C C18085948
Cc1ccc(c(c1)C)S(=O)(=O)c2cnc(nc2[O-])SCC(=O)Nc3ccccc3F C64579509
Cc1ccc(cc1Cl)[N-]S(=O)(=O)c2ccc3c(c2)NC(=O)[C@@H](S3)C(=O)N4CCCC4 C65021423
Cc1ccc(cc1Cl)NC(=O)C2=CN=N[C@@H]2S(=O)(=O)[N-]c3ccc(cc3)Cl C65055856
c1ccc(c(c1)[C@@H]2CC(=Nc3n2ncc3C(=O)Nc4ccccc4Cl)C(=O)[O-])Cl C65102259
CC[C@H](C(=O)[O-])NC(=O)CCc1c(c2cc3c(coc3c(c2oc1=O)C)C(C)(C)C)C C02115919
c1ccc2c(c1)-c3ccccc3C2COC(=O)N[C@H](CC(=O)[O-])c4ccc5c(c4)OCO5 C02387011
c1cc(ccc1[C@H]2c3c([nH]c(=O)s3)S[C@H]4[C@H]2[C@@H]5C[C@H]4[C@H]6[C@H]5C(=O)N(C6=O)CC(=O)[O-])Cl C12080405
CCn1c(=O)c2ccc(cc2nc1S[C@H](C)C(=O)NCc3ccc(cc3)C)C(=O)[O-] C13019406
c1cc(sc1S(=O)(=O)Nc2cc3c(cc2C(=O)[O-])OCCCO3)Br C13186565
c1cc(c(cc1Br)C(=O)[O-])NC(=O)CSc2nnnn2C3CCCC3 C13234520
Cc1cccc(c1NC(=O)CSc2nnc3n2c(cs3)c4ccccc4)C(=O)[O-] C13244980
c1ccc(cc1)n2c(cnc2SCC(=O)Nc3cc4c(cc3Cl)OCO4)C(=O)[O-] C13280540
COc1ccc(cc1C(=O)[O-])CNC(=O)CSc2c3c4c(sc3ncn2)CCC4 C13341880
C[C@H](C(=O)Nc1ccc(cc1)N(C)C)Sc2ncc(n2c3ccc(cc3)F)C(=O)[O-] C13352500
Cc1c2c(ncn(c2=O)[C@H](C)C(=O)Nc3cc(cc(c3)Cl)Cl)sc1C(=O)[O-] C13417524
Cc1c2c(ncn(c2=O)CC(=O)N[C@@H](C)c3ccc(cc3)CC(C)C)sc1C(=O)[O-] C13418211
Cc1c2c(ncn(c2=O)CC(=O)N[C@@H](C)c3ccccc3Br)sc1C(=O)[O-] C13418243
CCOC(=O)c1c2c(sc1NC(=O)CC3(CCCCC3)C(=O)[O-])[S@@](=O)CCC2 C13469386
c1ccc2c(c1)-c3ccccc3C2COC(=O)N[C@H](C4CCS(=O)(=O)CC4)C(=O)[O-] C15446445
C[C@@H]1Cc2cc(ccc2O1)C(=O)C3=C(C(=O)N([C@H]3c4cccc(c4)O)Cc5ccco5)[O-] C09374295
CC(C)n1c2c(cc(cn2)NC(=O)Cn3c(nnc3[S-])c4ccc(cc4)Cl)cn1 C22750064
CCn1c(c2ccc(cc2nc1=S)C(=O)N3CCC(=CC3)c4c[nH]c5c4cccn5)[O-] C25613293
Cc1c(sc(n1)NC(=O)c2csc(n2)c3ccco3)c4nnc(n4CC=C)[S-] C29650713
Cc1c(sc(n1)NC(=O)c2ccn(n2)c3ccccc3)c4nnc(n4CC=C)[S-] C30600451
CCC(=O)Nc1nc2c(cc(cc2s1)[N-]S(=O)(=O)c3cc(ccc3F)F)OC C33007905
c1cc2c(cc1NS(=O)(=O)c3ccc(c(c3)C(=O)[O-])Br)OCCCO2 C33048506
CCOc1ccccc1[C@H]2CC(=Nc3n2ncc3C(=O)Nc4cccc(c4)Cl)C(=O)[O-] C33288107
c1cc(ccc1N/C=C(/C#N)\c2[n-]nnn2)Sc3c(cc(cn3)C(F)(F)F)Cl C33719356
CC1=C([C@H](N2C(=CSC2=N1)/C=C(/NCCOC)\[O-])c3ccc(cc3)Cl)C(=O)N(C)C C36072038
Cc1c(c(nc(n1)[O-])S[C@H](C)c2[nH]c(=O)c3c(csc3n2)c4cccs4)C#N C09593433
c1ccc(cc1)CN2[C@@H](c3ccccc3C2=O)c4c(=O)[nH]c(=O)n(c4[O-])C5CCCCC5 C20477920
C[C@@H]1c2cc(c(cc2OC(=O)[C@@H]1CC(=O)/N=c/3\[nH]c(cs3)CC(=O)[O-])OC)Cl C39272695
C[C@H]1c2cc(c(cc2OC(=O)[C@@H]1CC(=O)/N=c/3\[nH]c(cs3)CC(=O)[O-])OC)Cl C39272696
CCOC(=O)[C@H]1[C@@H](SC2=C1CCC2)NC(=O)[C@@H](C)Sc3nc(c(c(n3)[O-])C)C C39724732
C=CCN\1C(=O)[C@@H](S/C1=N\c2ccc(cc2)C(=O)[O-])CC(=O)Nc3ccc(cc3)F C39843660
C=CCN\1C(=O)[C@H](S/C1=N\c2ccc(cc2)C(=O)[O-])CC(=O)Nc3ccc(cc3)F C39843661
Cc1c(c(on1)C)CSc2c(cccn2)C(=O)Nc3[n-]nc(n3)c4ccc(cc4)F C40001028
COc1cc(ccc1O)[C@@H]2c3c(nc(s3)[S-])SC(=C2C(=O)OC)C(=O)OC C40475311
COc1ccc(cc1O)[C@H]2c3c(nc(s3)[S-])SC(=C2C(=O)OC)C(=O)OC C40475330
COc1cc(ccc1O)[C@H]2c3c(nc(s3)[S-])S[C@H]([C@@H]2C(=O)OC)C(=O)OC C40475663
COc1ccc(cc1O)[C@H]2c3c(nc(s3)[S-])S[C@@H]([C@@H]2C(=O)OC)C(=O)OC C40475715
CCOC(=O)c1ccc(cc1Cl)NC(=O)c2ccc(cc2Cl)[N-]S(=O)(=O)C C44885963
CCn1c(nnc1SCc2cc(=O)[nH]c3c2c(c(s3)C(=O)[O-])C)c4ccoc4C C13392618
CC\1=C(C(=O)NC(=O)/C1=C\c2ccc(o2)c3ccc(cc3C(=O)[O-])Br)C#N C12412620
CCOC(=O)c1cn/c(=N\C2=NC(=O)/C(=C\c3ccccc3C(F)(F)F)/S2)/[nH]c1[O-] C12860322
COc1cc(cc(c1O)OC)/C=C(\C#N)/c2nc3ccc(cc3c(n2)[O-])Br C25582419
c1ccc(cc1)C2CCN(CC2)c3ccc(cc3/C=C\4/C(=O)NC(=S)N=C4[O-])[N+](=O)[O-] C59488643
c1cc2c(cc1COc3ccc(cc3Br)/C=C\4/C(=O)NC(=S)N=C4[O-])OCO2 C59565686
Cc1cc(c(c(=O)o1)C2=Nc3c(cnn3[C@@H](C2)c4cccs4)C(=O)Nc5ccccc5)[O-] C13592930
COc1cccc(c1OC)[C@@H]2CC(=O)Nc3c2n(cc3C(=O)[O-])c4ccccc4Cl C40288281
c1ccc2=[NH+]CC(=c2c1)/C=C\3/C(=O)N(C(=S)S3)c4cc(cc(c4)C(=O)[O-])C(=O)[O-] C39861761
COc1cccc(c1OC)[C@H]2CC(=Nc3c2n(cc3C(=O)[O-])c4ccccc4Cl)O C40288282
C[C@@H]1C(=CNN1c2ccc(nn2)[O-])C(=O)Oc3ccc(cc3)I C64202561
c1cc2c(cc1C(=O)CCC(=O)N[C@@H](c3cc(ccc3F)F)c4[n-]nnn4)CCCC2 C65547962
Cc1ccc(cc1)[C@@H]2C3=C(C[C@@H](CC3=O)c4cccc(c4)[N+](=O)[O-])Nc5ccccc5N2C(=O)CCC(=O)[O-] C00651979
CC1=NC2=C([C@H](C1C(=O)OC3CCCC3)c4cc(c(c(c4)OC)[O-])[N+](=O)[O-])C(=O)C[C@@H](C2)c5cccs5 C08846394
Cc1cc(ccc1OCc2ccc(o2)C(=O)N[C@H]3[C@@H]4N(C3=O)C(=C(CS4)COC(=O)C)C(=O)[O-])Cl C08927959
c1cc(ccc1C(=O)CN2C(=O)/C(=C\c3ccc(o3)c4ccc(c(c4)C(=O)[O-])Cl)/SC2=O)[N+](=O)[O-] C09234522
CCCCSc1nc2c(nn1)-c3cc(ccc3N[C@@H](O2)c4ccccc4OCC(=O)[O-])Br C09601844
CC(C)C1=C[C@@]23CC[C@@H]4[C@@]([C@@H]2C[C@@H]1[C@@H]5[C@H]3C(=O)N(C5=O)c6ccccc6[N+](=O)[O-])(CCC[C@@]4(C)C(=O)[O-])C C13540445
Cc1ccc2c(c1)sc(n2)N3[C@H](C(=C(C3=O)[O-])C(=O)c4ccc(c(c4)C)OC)c5ccc(cc5)[N+](=O)[O-] C08934748
Cc1cc(c2c(c1)sc(n2)N3[C@@H](C(=C(C3=O)[O-])C(=O)c4cccc(c4)OC)c5ccc(cc5)[N+](=O)[O-])C C08894058
Cc1cc(c2c(c1)sc(n2)N3[C@H](C(=C(C3=O)[O-])C(=O)c4cccc(c4)OC)c5ccc(cc5)[N+](=O)[O-])C C08894061
CCOC(=O)N(C)CCc1cc2c(c(c1/C=C/3\C(=NC(=O)N(C3=O)c4ccc(c(c4)C)C)[O-])OC)OCO2 C17195646
Cc1cc(c(n1c2ccc(cc2)[N+](=O)[O-])C)/C=C/3\C(=NC(=S)N(C3=O)c4ccc(cc4Cl)Cl)[O-] C22033900
c1cc(c(cc1[C@H](/C(=N\NC(=O)c2ccncc2)/c3c(nc4cc(ccc4n3)[N+](=O)[O-])[O-])O)Cl)Cl C05317271
CCOC(=O)c1c2c(sc1NC(=O)CSc3nc(c(nn3)Cc4ccc(cc4)Cl)[O-])CCCC2 C16806790
CC(C)(C)c1cc(on1)NC(=O)CN(CC(=O)Nc2cc(no2)C(C)(C)C)c3cc(ccc3C(=O)[O-])F C32936356
c1ccc2c(c1)NC3=C([C@H](N2C(=O)CCC(=O)[O-])c4cccc(c4)[N+](=O)[O-])C(=O)C[C@H](C3)c5ccc(cc5)Cl C01097617
Cc1ccc(cc1)CSc2nnc(s2)N3[C@@H](C(=C(C3=O)[O-])C(=O)c4ccncc4)c5cccc(c5)O C33369917
c1ccc(cc1)CSc2nnc(s2)N3[C@@H](C(=C(C3=O)[O-])C(=O)c4cc5ccccc5o4)c6ccco6 C33390543
Cc1ccc2c(c1)sc(n2)N3[C@@H](C(=C(C3=O)[O-])C(=O)c4cccc(c4)OC)c5cccc(c5OC)OC C09461259
Cc1c(sc(n1)N2[C@H](C(=C(C2=O)[O-])C(=O)c3cc4ccccc4o3)c5ccc(cc5)C(C)C)C(=O)OC C33774489
Cc1ccccc1NC(=O)C2=C(N=c3n(c(=O)/c(=C\c4ccccc4C(=O)[O-])/s3)[C@@H]2c5ccc(o5)C)C C33809046
Cc1ccccc1NC(=O)C2=C(N=c3n(c(=O)/c(=C\c4ccccc4C(=O)[O-])/s3)[C@H]2c5ccc(o5)C)C C33809048
CCOC(=O)C1=C(N=C2N([C@H]1c3ccc(cc3C)C)C(=CS2)/C=C(/NCCCN4CCOCC4)\[O-])C C34922859
CCC1=C([C@@H](N2C(=CSC2=N1)/C=C(/N3CCN(CC3)CCOC)\[O-])c4ccc(cc4C)C)C(=O)OC C34923302
CCc1ccc(cc1)[C@H]2C(=C(C(=O)N2c3nc(c(s3)C(=O)C)C)[O-])C(=O)c4c(n5cccc(c5n4)C)C C35483770
Cc1cccn2c1nc(c2C)C(=O)C3=C(C(=O)N([C@@H]3c4ccc(c(c4)Cl)Cl)c5nnc(s5)C)[O-] C35483814
CCOc1cc(ccc1O)[C@H]2C(=C(C(=O)N2c3nc(c(s3)C(=O)C)C)[O-])C(=O)c4c(nc(s4)C)C C35566048
CCOC(=O)C1CCN(CC1)/C(=C/C2=CSC3=NC(=C([C@H](N23)c4ccccc4Cl)C(=O)OC)C)/[O-] C35693750
CCOC(=O)[C@H]1CCCN(C1)/C(=C/C2=CSC3=NC(=C([C@H](N23)c4ccccc4F)C(=O)OCC)C)/[O-] C35694418
CCN(CC)C(=O)C1=C(N=C2N([C@H]1c3ccc(cc3)[N+](=O)[O-])C(=CS2)/C=C(/NC[C@@H]4CCCO4)\[O-])C C35697999
CCOC(=O)C1=C(N=C2N([C@@H]1c3ccc(cc3)[N+](=O)[O-])C(=CS2)/C=C(/N4CCCC4)\[O-])c5ccccc5 C35705060
CCOC(=O)C1=C(N=C2N([C@H]1c3ccc(cc3)[N+](=O)[O-])C(=CS2)/C=C(/N4CCCC4)\[O-])c5ccccc5 C35705061
CCC1=C([C@@H](N2C(=CSC2=N1)/C=C(/N3CCC[C@H](C3)C(=O)OCC)\[O-])c4cccc(c4)F)C(=O)OC C36052947
CCC1=C([C@H](N2C(=CSC2=N1)/C=C(/N3CCC[C@H](C3)C(=O)OCC)\[O-])c4ccccc4OC)C(=O)OC C36063246
CCOC(=O)C1=C(N=C2N([C@@H]1c3cccc(c3)[N+](=O)[O-])C(=CS2)/C=C(/N4CCCC4)\[O-])c5ccccc5 C36064310
Cc1ccc(c(c1)[C@@H]2C(=C(N=C3N2C(=CS3)/C=C(/NCCN4CCOCC4)\[O-])C)C(=O)OC(C)C)C C36071791
Cc1ccc(c(c1)C)[C@@H]2C(=C(N=C3N2C(=CS3)/C=C(/NCCN4CCOCC4)\[O-])C)C(=O)OC(C)C C36071905
Cc1nnc(s1)N2[C@H](C(=C(C2=O)[O-])C(=O)c3ccc4c(c3)OCCO4)c5ccc(cc5)Br C09456085
C[C@@H]1C[C@@H](CN(C1)c2c(c(=O)n3ccccc3n2)/C=C/4\C(=O)N(C(=S)S4)CCCCCC(=O)[O-])C C33452760
Cc1c(c(=O)n(c(c1/N=N/c2c(cc(cc2Br)[N+](=O)[O-])Br)[O-])CC(C)C)C#N C39871600
CCCCn1c(c(c(c(c1=O)C#N)C)/C=C\2/C(=O)N(C(=S)S2)CCC(=O)[O-])N3C[C@@H](C[C@H](C3)C)C C39990494
CCCCSc1nnc(s1)/N=C(/C(=C/c2cn(nc2c3ccc(cc3)OC)c4ccccc4)/C#N)\[O-] C39998054
Cc1cccn2c1nc(c2C(=O)C3=C(C(=O)N([C@@H]3c4ccccc4F)c5nc(c(s5)C(=O)OC)C)[O-])C C40003255
Cc1c(sc(n1)C)C(=O)C2=C(C(=O)N([C@@H]2c3cc(c(c(c3)C(C)(C)C)O)C(C)(C)C)CCOCCO)[O-] C40098716
Cc1ccc(cc1)CSc2nc3c(c(n2)[O-])[C@@H](C4=C(N3)CCCC4=O)c5cc6c(cc5[N+](=O)[O-])OCO6 C33810219
CCOc1ccc2c(c1)sc(n2)Sc3ccc(cc3[N+](=O)[O-])/C=N/[N-]S(=O)(=O)c4ccccc4 C59459220
CC(C)OC(=O)c1cc(ccc1Cl)c2ccc(o2)/C=C\3/C(=NC(=O)N(C3=O)c4cccc(c4)Cl)[O-] C59861755
CC1(CC(=C2[C@@H]([C@H]3C(=NC(=NC3=O)SCc4ccc(cc4)[N+](=O)[O-])N=C2C1)c5ccc(cc5)OC)[O-])C C39749407
CC1(CC(=C2[C@H]([C@H]3C(=NC(=NC3=O)SCc4ccc(cc4)[N+](=O)[O-])N=C2C1)c5ccc(cc5)OC)[O-])C C39749409
CC1(CC(=C2[C@H]([C@@H]3C(=NC(=NC3=O)SCc4ccc(cc4)[N+](=O)[O-])N=C2C1)c5cccc(c5)OC)[O-])C C39749413
CC1(CC(=C2[C@@H]([C@H]3C(=NC(=NC3=O)SCc4ccc(cc4)[N+](=O)[O-])N=C2C1)c5cccc(c5)OC)[O-])C C39749415
COc1ccc(cc1)c2nnc(n2c3ccc(cc3)OC)SCC(=O)N/N=C/c4ccc(cc4)C(=O)[O-] C02220421
C[C@@H]1[C@@H](C(=O)N(N1C)c2ccccc2)N3C(=O)/C(=C/c4ccc(c(c4C(=O)[O-])OC)OC)/SC3=S C06142541
CC(C)C[C@@H](C(=O)[O-])NC(=O)CO/N=C/1\CC[C@@]2([C@@H]3CC[C@@]4([C@@H]([C@@H]3CCC2=C1)CC[C@@]4(C(=O)C)O)C)C C08743640
CCn1cc(c(=O)c2c1cc(c(c2)F)N3CCN(CC3)C(=S)NC(=O)c4ccc(cc4)Cl)C(=O)[O-] C02316708
Cc1cc(ccc1OCc2ccc(o2)C(=O)N[C@@H]3[C@@H]4N(C3=O)C(=C(CS4)COC(=O)C)C(=O)[O-])Cl C08927957
COc1cccc2c1O[C@H](N3[C@@H]2CC(=N3)c4ccc5c(c4)OCCO5)c6ccc(c(c6C(=O)[O-])OC)OC C08919497
CC(C)C[C@@H](C(=O)[O-])NC(=O)CO/N=C/1\CC[C@@]2([C@H]3CC[C@]4([C@H]([C@@H]3CCC2=C1)CC[C@@]4(C(=O)C)O)C)C C12873122
CC[C@@H](C)[C@@H](C(=O)[O-])NC(=O)CO/N=C/1\CC[C@@]2([C@H]3CC[C@]4([C@H]([C@@H]3CCC2=C1)CC[C@@]4(C(=O)C)O)C)C C12877263
Cc1ccc(o1)C2=NN3[C@H](C2)c4cc(ccc4O[C@H]3c5ccc(c(c5C(=O)[O-])OC)OC)Br C13535155
CC(C)C[C@H](C(=O)[O-])NC(=O)CO/N=C/1\CC[C@]2([C@@H]3CC[C@]4([C@H]([C@@H]3CCC2=C1)CC[C@]4(C(=O)C)O)C)C C15956712
COc1cc(ccc1OCC(=O)[O-])/C=C/2\C(=O)N(C(=S)S2)NC(=O)c3ccc(cc3Cl)Cl C16915175
Cc1cc(ccc1OC)C(=O)C2=C(C(=O)N([C@H]2c3cccc(c3)Cl)c4nc(c(s4)C(=O)OC)C)[O-] C09065390
c1cc(cc(c1)[N+](=O)[O-])[C@@H]2C(=C(C(=O)N2c3cccc(c3)C(F)(F)F)[O-])C(=O)c4ccc(cc4)[N+](=O)[O-] C09357341
c1cc(cc(c1)[N+](=O)[O-])[C@H]2C(=C(C(=O)N2c3cccc(c3)C(F)(F)F)[O-])C(=O)c4ccc(cc4)[N+](=O)[O-] C09357344
Cc1c(sc(n1)N2[C@@H](C(=C(C2=O)[O-])C(=O)c3ccc(c(c3)Cl)OC)c4ccccc4F)C(=O)OC C09271694
Cc1ccc(cc1C)n2c3c(cn2)c(nc(n3)n4c(cc(n4)C)NC(=O)c5ccc(c(c5)[N+](=O)[O-])Cl)[O-] C21113878
COc1ccc(cc1)c2nnc(n2c3ccc(cc3)OC)SCC(=O)N/N=C\c4ccc(cc4)C(=O)[O-] C32576989
c1ccc2c(c1)NC3=C([C@@H](N2C(=O)CCC(=O)[O-])c4cccc(c4)[N+](=O)[O-])C(=O)C[C@H](C3)c5ccc(cc5)Cl C01097618
Cc1ccc(cc1)[C@@H]2C(=C(C(=O)N2c3nc(c(s3)C(=O)OCC=C)C)[O-])C(=O)c4cc5ccccc5o4 C33364505
Cc1c(sc(n1)N2[C@@H](C(=C(C2=O)[O-])C(=O)c3cc4ccccc4o3)c5ccccc5F)C(=O)OCC=C C33370791
COCCCN1[C@H](C(=C(C1=O)[O-])C(=O)c2cc3cccc(c3o2)OC)c4cccc(c4)Oc5ccccc5 C33522888
CCOc1ccc(cc1OC)[C@@H]2C(=C(C(=O)N2c3nc4c(cc(cc4s3)C)C)[O-])C(=O)c5ccncc5 C33757227
CCOC(=O)c1c(nc(s1)N2[C@H](C(=C(C2=O)[O-])C(=O)c3cc4ccccc4o3)c5cccc(c5)OC)C C33776902
CCc1ccc(cc1)[C@@H]2C(=C(C(=O)N2c3nc(c(s3)C(=O)C)C)[O-])C(=O)c4cc5cccc(c5o4)OC C33796036
Cc1c(c(n(c(=O)c1C#N)C)N2C[C@H](C[C@@H](C2)C)C)/C=C\3/C(=O)N(C(=S)S3)CCCCCC(=O)[O-] C33812235
Cc1cc(c(n1c2ccc(c(c2)[N+](=O)[O-])N3CCOCC3)C)/C=C\4/C(=NC(=O)N(C4=O)Cc5ccco5)[O-] C34105914
Cc1ccc(cc1)[C@H]2C(=C(N=C3N2C(=CS3)/C=C(/NCCCN4CCOCC4)\[O-])C)C(=O)OC(C)C C34923373
CC(=O)N[C@@H]1[C@@H]([C@@H]2[C@@H](COC(O2)(C)C)O[C@@H]1Oc3ccccc3/C=C/C(=O)c4ccccc4)OCC(=O)[O-] C35057601
CCN(C)C1=C(C(=O)N(C1=O)c2ccc(cc2)C)c3c(nn(c3[O-])c4ccc(c(c4)Cl)Cl)COC C35622509
CCN(CC)C(=O)C1=C(N=C2N([C@@H]1c3ccc(cc3)[N+](=O)[O-])C(=CS2)/C=C(/NC[C@@H]4CCCO4)\[O-])C C35697997
CCC1=C([C@@H](N2C(=CSC2=N1)/C=C(/N3CCN(CC3)C(=O)C)\[O-])c4cccc(c4)[N+](=O)[O-])C(=O)OC C35704485
c1ccc(cc1)c2c3c(n(n2)c4ccc(cc4)F)N(C(=O)CS[C@@H]3c5ccc6c(c5)OCO6)CC(=O)[O-] C35848351
CC(C)(C)c1c2c(n(n1)c3ccccc3Cl)N(C(=O)CS[C@@H]2c4ccc5c(c4)OCO5)CC(=O)[O-] C35848400
CC1=C([C@@H](N2C(=CSC2=N1)/C=C(/NCc3ccccn3)\[O-])c4ccccc4Cl)C(=O)OCCOC C36050081
Cc1cc(c2c(c1)sc(n2)N3[C@@H](C(=C(C3=O)[O-])C(=O)c4ccc5c(c4)OCCO5)c6cccc(c6)O)C C09424115
Cc1nnc(s1)N2[C@@H](C(=C(C2=O)[O-])C(=O)c3ccc4c(c3)OCCO4)c5ccc(cc5)Br C09456083
C=CCN1C(=O)[C@]2(Cc3cc(ccc3N4[C@@H]2CN(CC4)Cc5ccc6c(c5)OCO6)[N+](=O)[O-])C(=O)N=C1[O-] C20566411
Cc1nnc(s1)N2[C@@H](C(=C(C2=O)[O-])C(=O)c3ccc4c(c3)OCCO4)c5cccc(c5)Br C38194582
CCOC(=O)c1c(nc(s1)N2[C@H](C(=C(C2=O)[O-])C(=O)c3ccc4c(c3)C[C@H](O4)C)c5ccc(cc5)F)C C38255823
Cc1c(sc(n1)N2[C@@H](C(=C(C2=O)[O-])C(=O)c3ccc4c(c3)C[C@H](O4)C)c5cccnc5)C(=O)OCC=C C16741327
Cc1c(c(n(c(=O)c1C#N)C)N2C[C@@H](C[C@@H](C2)C)C)/C=C/3\C(=O)N(C(=S)S3)CCCCCC(=O)[O-] C33812234
Cc1ccc2c(c1)sc(n2)N3[C@@H](C(=C(C3=O)[O-])C(=O)c4ccc5c(c4)OCCO5)c6ccccc6OC C39848779
Cc1cccn2c1nc(c2C(=O)C3=C(C(=O)N([C@@H]3c4ccc(c(c4)Cl)Cl)c5nnc(s5)C)[O-])C C40003371
CC(C)C[C@H](C(=O)[O-])NC(=O)CO/N=C/1\CC[C@]2([C@@H]3CC[C@@]4([C@@H]([C@H]3CCC2=C1)CC[C@@]4(C(=O)C)O)C)C C43743345
Cc1ccc(cc1Cl)N2C(=O)/C(=C\c3cn(c4c3cccc4)Cc5ccc(cc5)[N+](=O)[O-])/C(=NC2=O)[O-] C17180913
c1ccc2c(c1)c(cn2CC(=O)NCc3ccco3)/C=C\4/C(=NC(=S)N(C4=O)c5ccc(cc5)Cl)[O-] C00883651
c1cc(ccc1C23CC4CC(C2)CC(C4)C3)N5C(=O)/C(=C\c6cc7c(cc6[N+](=O)[O-])OCO7)/C(=NC5=O)[O-] C59104482
Cc1ccc(cc1)N2C(=O)/C(=C/c3cc(n(c3C)c4ccc(cc4)C(=O)[O-])C)/C(=O)N(C2=O)c5ccccc5 C59139000
COc1cc(nc(n1)OC)[N-]S(=O)(=O)c2ccc(cc2)N/C=C(\C#N)/c3nc4cc(ccc4o3)Cl C08434754
c1cc(cnc1)[C@H]2CCCCN2N/C=C/3\C(=O)N=C(N(C3=O)c4ccc(cc4)I)[O-] C09108905
c1ccc(cc1)[C@H](C(=O)[O-])N2C(=O)/C(=C\c3ccc(o3)c4ccc(cc4Cl)[N+](=O)[O-])/SC2=S C08763378
c1ccc2c(c1)/C(=C/3\C(=O)N(C(=S)S3)CCC(=O)[O-])/C(=O)N2CC(=O)Nc4cccc(c4)Cl C01827152
CCCCc1ccc(cc1)N2C(=O)/C(=C\c3cc(n(c3C)c4ccc(cc4)C(=O)[O-])C)/C(=O)NC2=S C09311130
c1ccc(c(c1)S(=O)(=O)c2c(n(nn2)c3ccc(cc3)C(=O)[O-])c4ccc(cc4)F)Br C11759225
c1cc(cc(c1)Br)/C=C/2\C(=O)N(C(=S)S2)CCC(=O)Nc3cc(ccc3[O-])[N+](=O)[O-] C01792460
c1ccc(c(c1)C(=O)N/C(=C\c2ccc3c(c2)OCO3)/C(=O)Nc4cccc(c4)C(=O)[O-])Br C12659299
Cc1cc(c(n1c2ccc(c(c2)Cl)F)C)C(=O)CSc3nc4cc(ccc4c(=O)n3C)C(=O)[O-] C13200636
CCc1c(sc2c1c(=O)n(c(n2)SCC(=O)N3CCC(CC3)C(=O)[O-])c4cccc(c4C)C)C C13353994
c1cc(ccc1C(=O)NC(=S)Nc2c(cc(cc2Br)Br)C(=O)[O-])[N+](=O)[O-] C16400853
CCOC(=O)c1c(nc(s1)N2[C@@H](C(=C(C2=O)[O-])C(=O)c3ccc(cc3)Cl)c4ccc(cc4)F)C C08816708
CCOC(=O)c1c(nc(s1)N2[C@H](C(=C(C2=O)[O-])C(=O)c3ccc(cc3)Cl)c4ccccc4F)C C09339558
Cc1ccc(o1)C(=O)C2=C(C(=O)N([C@H]2c3ccc(c(c3)OC)OC)c4nc5c(cc(cc5s4)C)C)[O-] C09186636
CCc1ccc2c(c1)sc(n2)N3[C@@H](C(=C(C3=O)[O-])C(=O)c4ccco4)c5ccc(c(c5)OC)OCC C08744165
Cc1ccc(cc1)CSc2nnc(s2)N3[C@H](C(=C(C3=O)[O-])C(=O)c4ccc(o4)C)c5ccncc5 C09358467
Cc1c2c(c(c(nc2nn1c3ccccc3)C(C)C)/C=C/[C@H](C[C@H](CC(=O)[O-])O)O)c4ccc(cc4)F C28755376
Cc1c(sc(n1)N2[C@H](C(=C(C2=O)[O-])C(=O)c3cc4ccccc4o3)c5cccs5)C(=O)OCC=C C33366683
COC(=O)c1ccc(cc1)[C@H]2C(=C(C(=O)N2c3nc4ccc(cc4s3)Cl)[O-])C(=O)c5ccncc5 C33367001
c1ccc(cc1)CSc2nnc(s2)N3[C@@H](C(=C(C3=O)[O-])C(=O)c4ccncc4)c5cccc(c5)O C33369914
Cc1c(c(n(c(=O)c1C#N)C)N2CCC[C@@H](C2)C)/C=C\3/C(=O)N(C(=S)S3)CCCCCC(=O)[O-] C33812079
C[C@@H](C(=O)[O-])O[C@H]1[C@@H]([C@@H](O[C@@H]2[C@@H]1O[C@@H](OC2)c3ccccc3)Sc4ccc(cc4)Cl)NC(=O)C C35057144
Cc1c(sc(n1)N2[C@@H](C(=C(C2=O)[O-])C(=O)/C=C/c3ccccc3)c4ccccc4F)C(=O)OCC=C C35420684
Cc1c(sc(n1)C)C(=O)C2=C(C(=O)N([C@H]2c3cc(c(c(c3)C(C)(C)C)O)C(C)(C)C)CCOC)[O-] C35566742
c1ccc(cc1)[C@@H]2C(=C(C(=O)N2c3nnc(s3)SCc4ccc(cc4)F)[O-])C(=O)c5ccncc5 C35569075
C[C@@]12CC[C@@H]3[C@@H]([C@@H]1CC[C@@]2(C)O)CCC4=C/C(=N/OCC(=O)NCc5ccc(cc5)C(=O)[O-])/C=C[C@@]34C C37243201
CC(C)NC(=O)c1c2nc(c3ccc(cc3n2c(=S)s1)C(=O)NCCc4ccc(cc4)Cl)[O-] C02957537
CCN(CC)C(=O)c1ccc2c(c1)[C@H]3[C@H](C[C@@H]([C@@H]3Cl)Sc4ccccc4[N+](=O)[O-])[C@@H](N2)C(=O)[O-] C08741215
Cc1c(c(=O)n(c(c1C(=O)CCN2C(=O)/C(=C/c3ccc(cc3)Cl)/SC2=S)[O-])CC=C)C#N C38616988
Cc1c(c(=O)n(c(c1C(=O)CCCN2C(=O)/C(=C/c3cccs3)/SC2=S)[O-])CC(C)C)C#N C38617570
Cc1c(c(=O)n(c(c1C(=O)/C=C/c2cn(nc2c3ccccc3)c4ccccc4)[O-])Cc5ccco5)C#N C38619173
CCCn1c(c(c(c(c1=O)C#N)C)/C=C/2\C(=O)N(C(=S)S2)CCCC(=O)[O-])N3CCC[C@@H](C3)C C39770039
CCCn1c(c(c(c(c1=O)C#N)C)/C=C/2\C(=O)N(C(=S)S2)CCC(=O)[O-])N3C[C@H](C[C@@H](C3)C)C C39770165
CCCn1c(c(c(c(c1=O)C#N)C)/C=C/2\C(=O)N(C(=S)S2)CCCC(=O)[O-])N3CCCCCC3 C39770307
c1ccc(c(c1)Oc2c(c(=O)n3ccccc3n2)/C=C/4\C(=O)N(C(=S)S4)CCCC(=O)[O-])Cl C39835667
COc1cccc2c1oc(c2)C(=O)C3=C(C(=O)N([C@@H]3c4cccc(c4)Br)c5ccccn5)[O-] C39848759
COc1cccc2c1oc(c2)C(=O)C3=C(C(=O)N([C@H]3c4cccc(c4)Br)c5ccccn5)[O-] C39848760
CCCCOc1ccc(cc1F)c2c(cn(n2)c3ccccc3)/C=C(\C#N)/C(=N/c4nnc(s4)C)/[O-] C39997827
CCOc1ccc(cc1F)c2c(cn(n2)c3ccccc3)/C=C(\C#N)/C(=N/c4nnc(s4)C(C)C)/[O-] C39997895
CCOc1ccc(c(c1)C)c2c(cn(n2)c3ccccc3)/C=C(\C#N)/C(=N/c4nnc(s4)SC)/[O-] C39998006
CCCSc1nnc(s1)/N=C(/C(=C/c2cn(nc2c3ccc(cc3)OC)c4ccccc4)/C#N)\[O-] C39998025
COc1ccc(cc1)c2c(cn(n2)c3ccccc3)/C=C(\C#N)/C(=N/c4nnc(s4)SCC=C)/[O-] C39998040
CCN(CC)c1ccc(cc1)[C@@H]2C(=C(C(=O)N2c3nnc(s3)SCC)[O-])C(=O)c4cccs4 C39999466
CCSc1nnc(s1)N2[C@H](C(=C(C2=O)[O-])C(=O)c3ccc(cc3)Cl)c4ccc(cc4)N(C)C C39999895
CCSc1nnc(s1)N2[C@H](C(=C(C2=O)[O-])C(=O)c3c(nc(s3)C)C)c4ccc(cc4)C(C)C C40000541
CCSc1nnc(s1)N2[C@@H](C(=C(C2=O)[O-])C(=O)c3c(nc(s3)C)C)c4ccc(cc4)N(C)C C40000544
Cc1ccnc(n1)[N-]S(=O)(=O)c2ccc(cc2)NC(=O)c3c(c4ccc(cc4o3)Br)C C40115551
CC(C)OC(=O)[C@@H]1CC2=C/C(=N/OCC(=O)[O-])/CC[C@]2([C@H]3[C@@H]1[C@@H]4CC[C@@]5([C@@]4(CC3)C)CCC(=O)O5)C C43707238
C[C@@]12CC[C@@H]3[C@H]([C@@H]1CC[C@@]2(C)O)CCC4=C/C(=N/OCC(=O)NCC5CCC(CC5)C(=O)[O-])/C=C[C@@]34C C43741394
Cc1cc(c(n1c2ccc(c(c2)Cl)C(=O)[O-])C)/C=N/NC(=O)C(c3ccccc3)(c4ccccc4)O C59248319
CN\1C(=O)/C(=C\c2cc(c(cc2Br)OCC#N)OC)/S/C1=N\c3cccc(c3)C(=O)[O-] C59599735
CCN(CC)c1ccc(c(c1)OC)/C=C/2\C(=NC(=O)N(C2=O)c3ccc(c(c3C)C)Br)[O-] C59860009
c1ccc2c(c1)CCN(C2)c3c(c(=O)n4ccccc4n3)/C=C\5/C(=O)N(C(=S)S5)CCCC(=O)[O-] C01813207
c1ccc(c(c1)N\2[C@H]3CS(=O)(=O)C[C@H]3S/C2=N\C(=O)CCCC(=O)[O-])I C09446398
CCN(CC)C(=O)c1ccc2c(c1)[C@@H]3[C@@H](C[C@H]([C@H]3Cl)Sc4ccccc4[N+](=O)[O-])[C@@H](N2)C(=O)[O-] C13144748
Cc1cc(c(n1c2ccc(c(c2)Cl)F)C)C(=O)CSc3nc4ccccc4c(=O)n3CC(=O)[O-] C13223088
CC(=O)[C@@]1(CC[C@H]2[C@@]1(CC[C@@H]3[C@H]2CCC4=C/C(=N/OCC(=O)NCCCCC(=O)[O-])/CC[C@@]34C)C)O C15956807
C[C@H](C(=O)[O-])Oc1cccc(c1)/C=C/2\C(=O)N(C(=S)S2)NC(=O)c3ccccc3Br C16909179
C[C@@H](C(=O)[O-])Oc1ccccc1/C=C/2\C(=O)N(C(=S)S2)NC(=O)c3ccc(cc3)Br C16910286
c1cc(cc(c1)I)N\2[C@H]3CS(=O)(=O)C[C@@H]3S/C2=N\C(=O)CCCC(=O)[O-] C32639571
CCOC(=O)Cn1cc(c2c1cccc2)/C=C/3\C(=NC(=S)N(C3=O)c4cccc(c4Cl)Cl)[O-] C08914145
c1ccc2c(c1)CCN(C2)c3c(c(=O)n4ccccc4n3)/C=C/5\C(=O)N(C(=S)S5)CCCC(=O)[O-] C01813206
CCc1nnc(s1)[N-]S(=O)(=O)c2ccc(cc2)n3c(n[nH]c3=S)C45CC6CC(C4)CC(C6)C5 C15021579
C[C@H](C(=O)[O-])O[C@@H]1[C@@H]([C@@H](O[C@@H]2[C@@H]1O[C@@H](OC2)c3ccccc3)Sc4ccc(cc4)Cl)NC(=O)C C35057141
C[C@H](C(=O)[O-])O[C@H]1[C@@H]([C@@H](O[C@@H]2[C@@H]1O[C@@H](OC2)c3ccccc3)Sc4ccc(cc4)Cl)NC(=O)C C35057147
C[C@]12CC[C@@H]3[C@H]([C@@H]1CC[C@]2(C)O)CCC4=C/C(=N/OCC(=O)N[C@@H](c5ccccc5)C(=O)[O-])/C=C[C@]34C C35361498
Cc1cccn2c1nc(c2C)C(=O)C3=C(C(=O)N([C@H]3c4ccc(cc4)F)c5nc(c(s5)C(=O)C)C)[O-] C35483763
Cc1cccn2c1nc(c2C)C(=O)C3=C(C(=O)N([C@@H]3c4cccc(c4)Br)Cc5ccco5)[O-] C35484625
Cc1c(sc(n1)C)C(=O)C2=C(C(=O)N([C@@H]2c3c(cccc3Cl)F)c4nc(c(s4)C(=O)C)C)[O-] C35566109
c1ccc(cc1)[C@H]2C(=C(C(=O)N2c3nnc(s3)SCc4ccccc4F)[O-])C(=O)c5ccncc5 C35569074
CCOc1ccc(cc1OCC)[C@@H]2C(=C(C(=O)N2Cc3ccco3)[O-])C(=O)c4ccc5c(c4)C[C@H](O5)C C09451975
CC1=C(N(/C(=C\2/C(=O)N(/C(=N/S(=O)(=O)c3ccc(cc3)F)/S2)CC=C)/S1)c4nccs4)[CH2-] C33672275
CCN(CC)C(=O)c1ccc2c(c1)[C@@H]3[C@@H](C[C@@H]([C@@H]3Cl)Sc4ccccc4[N+](=O)[O-])[C@@H](N2)C(=O)[O-] C08741212
Cc1c(c(=O)n(c(c1C(=O)CCN2C(=O)/C(=C/c3ccc(cc3)Cl)/SC2=S)[O-])C(C)C)C#N C38617162
Cc1ccc(cc1)/C=C\2/C(=O)N(C(=S)S2)CC(=O)c3c(c(c(=O)n(c3[O-])C[C@@H]4CCCO4)C#N)C C38619086
Cc1c(c(=O)n(c(c1C(=O)CCN2C(=O)/C(=C/c3cccs3)/SC2=S)[O-])CCCOC)C#N C38620973
Cc1c(c(=O)n(c(c1C(=O)CN2C(=O)/C(=C/c3ccc(cc3)F)/SC2=S)[O-])CCCOC)C#N C38620999
CCOCCCn1c(c(c(c(c1=O)C#N)C)C(=O)CN2C(=O)/C(=C/c3cccs3)/SC2=S)[O-] C38621431
CC1=C2C(=CC(=O)N=C2S[C@@H]1C(=O)[O-])CS[C@@H]3N=C4C(=C5CCCC[C@@H]5S4)C(=O)N3CC=C C39691543
CC1=C2C(=CC(=O)N=C2S[C@@H]1C(=O)[O-])CS[C@H]3N=C4C(=C5CCCC[C@H]5S4)C(=O)N3CC=C C39691545
CCCn1c(c(c(c(c1=O)C#N)C)/C=C/2\C(=O)N(C(=S)S2)CCC(=O)[O-])N3C[C@@H](C[C@@H](C3)C)C C39770163
c1cc(oc1)[C@H]2C(=C(C(=O)N2c3nnc(s3)SCc4ccc(cc4)Cl)[O-])C(=O)c5ccco5 C39835268
c1ccn2c(c1)nc(c(c2=O)/C=C/3\C(=O)N(C(=S)S3)CC(=O)[O-])Oc4ccc(cc4Cl)Cl C39835830
Cc1cc(no1)N2[C@@H](C(=C(C2=O)[O-])C(=O)c3cc4cccc(c4o3)OC)c5cccc(c5)Br C39848699
c1cc(cc(c1)Br)[C@@H]2C(=C(C(=O)N2CCCN3CCOCC3)[O-])C(=O)/C=C/c4ccco4 C39849493
c1cc(cc(c1)Br)[C@H]2C(=C(C(=O)N2CCCN3CCOCC3)[O-])C(=O)/C=C/c4ccco4 C39849494
CCOC(=O)CN1C(=O)[C@H]2[C@H]3C[C@@H]([C@@H]2C1=O)[C@@H]4[C@@H]3[C@@H](c5c(nc(s5)[S-])S4)c6ccc(cc6)O C39886391
c1ccc2c(c1)/C(=C\3/C(=O)N(C(=S)S3)CCC(=O)[O-])/C(=O)N2CC(=O)Nc4cccc(c4)Cl C01827151
CCCCn1c(c(c(c(c1=O)C#N)C)/C=C\2/C(=O)N(C(=S)S2)CCC(=O)[O-])N3CCC(CC3)C C39990397
CCCCn1c(c(c(c(c1=O)C#N)C)/C=C\2/C(=O)N(C(=S)S2)CCC(=O)[O-])N3CCCCCC3 C39991294
Cc1cccn2c1nc(c2C(=O)C3=C(C(=O)N([C@@H]3c4ccc(cc4)Br)Cc5ccco5)[O-])C C40003957
CCn1c(c(c(c(c1=O)C#N)C)/C=C\2/C(=O)N(C(=S)S2)CC(=O)[O-])NCc3ccccc3Cl C40066530
COc1cc(cc(c1O)Br)[C@@H]2C(=C(C(=O)N2CCOCCO)[O-])C(=O)c3ccc(cc3)F C40094377
COc1cc(cc(c1O)Br)[C@H]2C(=C(C(=O)N2CCOCCO)[O-])C(=O)c3ccc(cc3)F C40094379
C=CCOc1ccc(cc1)[C@H]2c3c([nH]nc3C(=O)N2[C@H]4CCS(=O)(=O)C4)c5cc(ccc5[O-])Cl C40548239
CCc1ccc(cc1)N2C(=O)[C@H]3[C@@H](N[C@@]([C@@H]3C2=O)(Cc4ccc(cc4)O)C(=O)[O-])c5ccc(s5)Cl C33888400
CC(C)OC(=O)[C@@H]1CC2=C/C(=N/OCC(=O)[O-])/CC[C@@]2([C@H]3[C@@H]1[C@@H]4CC[C@@]5([C@@]4(CC3)C)CCC(=O)O5)C C43707236
CC(=O)[C@]1(CC[C@H]2[C@]1(CC[C@@H]3[C@@H]2CCC4=C/C(=N/OCC(=O)NCCCCC(=O)[O-])/CC[C@@]34C)C)O C43743363
CCOc1cc(cc(c1OCC#N)Br)/C=C/2\C(=NC(=S)N(C2=O)c3ccccc3F)[O-] C59136307
CCOc1ccc(cc1)N2C(=O)/C(=C\c3cc(c(c(c3)Br)OCC=C)OC)/C(=NC2=O)[O-] C59484158
CCOc1cc(ccc1OCC(=O)[O-])C=C2C(=O)N(C(=S)N(C2=O)c3ccccc3)c4ccccc4 C59565720
CCOc1c(cc(cc1Br)C2C3=C(CCCC3=O)N(C4=C2C(=O)CCC4)CC(=O)[O-])OC C16688083
CC(C)(C)n1c(nnn1)[C@@H](c2cc3cc4c(cc3[nH]c2=O)OCO4)[NH+]5CCN(CC5)c6ccc(cc6)OC C06014968
CC(C)(C)n1c(nnn1)[C@H](c2cc3cc(c(cc3[nH]c2=O)OC)OC)[NH+]4CCC(CC4)Cc5ccccc5 C06014993
CC(C)(C)n1c(nnn1)[C@H](c2cc3cc(ccc3[nH]c2=O)OC)[NH+](Cc4ccc(cc4)F)Cc5ccco5 C06015014
CC(C)(C)n1c(nnn1)[C@H](c2cc3cc4c(cc3[nH]c2=O)OCO4)[NH+]5CCN(CC5)c6ccc(cc6)OC C06015065
CCC(C)(C)n1c(nnn1)[C@@H](c2cc3cccc(c3[nH]c2=O)C)[NH+](Cc4ccc(cc4)OC)C[C@@H]5CCCO5 C06149304
CCC(C)(C)n1c(nnn1)[C@H](c2cc3cc(c(cc3[nH]c2=O)C)C)[NH+]4CCN(CC4)c5cc(ccc5C)C C06077668
CCC(C)(C)n1c(nnn1)[C@H](c2cc3cc(cc(c3[nH]c2=O)C)C)[NH+]4CCN(CC4)c5cc(ccc5C)C C06077702
CCC(C)(C)n1c(nnn1)[C@H](c2cc3ccc(c(c3[nH]c2=O)C)C)[NH+]4CCN(CC4)c5cc(ccc5C)C C06077782
CCOc1ccc2c(c1)cc(c(=O)[nH]2)[C@@H](c3nnnn3C4CCCC4)[NH+]5CCC(=CC5)c6ccc(cc6)F C06196770
CCc1ccc2c(c1)cc(c(=O)[nH]2)[C@@H](c3nnnn3C4CCCC4)[NH+](Cc5ccccc5)Cc6cccs6 C06197948
CCc1ccc2c(c1)cc(c(=O)[nH]2)[C@H](c3nnnn3C(C)(C)CC)[NH+]4CCN(CC4)c5cc(ccc5C)C C06135282
Cn1c(cc(n1)c2ccc(cc2)F)[C@H]3C[NH+]4CC[C@H]3C[C@@H]4CNS(=O)(=O)c5cc(ccc5OC)OC C08635444
c1cc(oc1)CN(Cc2cc3ccc(cc3[nH+]c2N4CCCC4)Cl)C(=O)c5cc6c([nH]c5=O)CCCC6 C11788224
COc1ccc2cc(c(=O)[nH]c2c1)[C@@H](c3nnnn3C4CCCC4)[NH+]5CCN(CC5)c6ccccc6OC C06176816
Cc1ccc(c(c1)N2CC[NH+](CC2)[C@H](c3cc4cc(c(cc4[nH]c3=O)C)C)c5nnnn5Cc6ccco6)C C13023116
Cc1cc2cc(c(=O)[nH]c2cc1C)[C@@H](c3nnnn3C(C)(C)C)[NH+]4CCN(CC4)c5ccc(cc5)[N+](=O)[O-] C06194757
CC[C@H](c1nnnn1C2CCCC2)[NH+](CCc3ccccc3)Cc4cc5cc6c(cc5[nH]c4=O)OCCO6 C13064401
CC[C@H](c1nnnn1C2CCCCC2)[NH+](Cc3ccccc3)Cc4cc5cc6c(cc5[nH]c4=O)OCCO6 C13064405
CC[C@@H](c1nnnn1C2CCCC2)[NH+](Cc3ccc4c(c3)OCO4)Cc5cc6cc(c(cc6[nH]c5=O)C)C C13064588
Cc1ccc2cc(c(=O)[nH]c2c1)[C@@H](c3nnnn3Cc4ccccc4)[NH+](Cc5ccccc5)Cc6ccco6 C06409927
Cc1ccc2cc(c(=O)[nH]c2c1C)[C@H](c3nnnn3C(C)(C)C)[NH+](Cc4ccc(cc4)F)Cc5ccco5 C06442423
Cc1cccc2c1[nH]c(=O)c(c2)[C@H](c3nnnn3Cc4ccccc4)[NH+](Cc5ccccc5)Cc6ccco6 C06444123
CC[NH+](CC)CCN1[C@H](/C(=C(/c2ccc(cc2)Br)\O)/C(=O)C1=O)c3ccc(c(c3)OC)OC C09087433
Cc1ccc2c(c1)cc(c(=O)[nH]2)[C@@H](c3nnnn3CCOC)[NH+](Cc4ccccc4)Cc5ccc(cc5)Cl C06408710
CC[C@H](c1nnnn1C2CCCC2)[NH+](CCc3cccc(c3)C)Cc4cc5cc6c(cc5[nH]c4=O)OCO6 C13495964
CCC[C@@H](c1nnnn1Cc2ccccc2)[NH+](Cc3cc4cc5c(cc4[nH]c3=O)OCO5)C6CCCCC6 C13500204
CC[C@H](c1nnnn1CCc2ccccc2)[NH+](Cc3cc4cc5c(cc4[nH]c3=O)OCO5)C6CCCCC6 C13501218
Cc1cccc(c1C)N2CC[NH+](CC2)[C@@H](c3cc4c(ccc(c4[nH]c3=O)C)C)c5nnnn5C[C@@H]6CCCO6 C06442881
Cc1cc(c2c(c1)cc(c(=O)[nH]2)[C@@H](c3nnnn3C(C)(C)C)[NH+](Cc4ccc(cc4)Cl)C[C@@H]5CCCO5)C C06300583
c1ccc(cc1)C[NH+]2CCCC[C@@H]2CCNc3c4c(ccn3)oc(n4)Cc5cc(ccc5n6cncn6)Cl C28528032
C[C@H](c1ccc(c(c1)OC)OC)NC(=O)[C@H]2CCC[NH+](C2)Cc3nc(no3)c4ccc(cc4Cl)Cl C31055738
C[C@H](COc1ccccc1OC)NC(=O)[C@H]2CCC[NH+](C2)Cc3nc(no3)c4ccc(cc4Cl)Cl C31056050
CCN(CC)C(=O)Cn1c(=O)c2c(c(sc2nc1N3CC[NH+](CC3)CC(=O)NC4CCCCC4)C)C C34748889
CCOC(=O)c1c2c(sc1NC(=O)[C@H](C)N3CC[NH+](CC3)Cc4ccc5c(c4)OCO5)C[C@H](CC2)C C22920996
c1ccc(c(c1)c2c3c(n(nc3nc(n2)N4CCN(CC4)CC[NH+]5CCCCC5)c6cccc(c6)F)N)F C35577766
CCN1C(=C([C@H](NC1=O)c2ccsc2)C(=O)OCC)C[NH+]3CCCN(CC3)C(=O)c4cccc(c4)F C35664412
CC[C@H](c1ccccc1)C(=O)N2CCN(CC2)c3[nH]c(=O)cc(n3)C[NH+]4CCN(CC4)c5ccccc5C C35926426
CCN1C(=C([C@@H](NC1=O)c2cccc(c2Cl)Cl)C(=O)OCC)C[NH+]3CCCN(CC3)C(=O)C4CC4 C36017264
Cc1ccccc1n2c3c(c(n2)C(C)(C)C)[C@@H](SCC(=O)N3CC(=O)NCC[NH+](C)C)c4ccsc4 C37264026
COCC[NH+]1CCN(CC1)c2nc(c3c(n(nc3n2)c4ccccc4Cl)N)c5ccc(c(c5)Cl)F C37377473
CC(C)(C)c1c2c(n(n1)C(C)(C)C)N(C(=O)CS[C@H]2c3ccccc3OC)CC(=O)NCC[NH+](C)C C37427906
Cc1ccccc1C[NH+]2CCC(CC2)CNC(=O)[C@H]3CCCN(C3)c4c5c(ncn4)n6c(n5)CCCCC6 C09211139
CC[NH+]1CCN(CC1)c2ccc(cc2)NC(=O)CCc3c(nc4c(c(nn4c3C)C)c5ccc(cc5)F)C C09609446
COc1cc(cc(c1OC)OC)C(=O)NCC[NH+]2CCN(CC2)c3nc4c(s3)ccc(c4OC)Cl C38786115
c1cc(ccc1c2nc(on2)C[NH+]3CCC[C@H](C3)C(=O)Nc4ccc(cc4)N5CCCC5=O)Br C38905676
CCCS(=O)(=O)c1c2ccccn2c(c1S(=O)(=O)CCC)C(=O)N/N=C/C3=c4ccccc4=[NH+]C3 C39205089
CS[P@@]1(=O)N[NH+]2C[C@@H]3C=C(C(=C[C@@H]3C[C@@H]2CO1)S(=O)(=O)Oc4ccccc4)Cc5ccccc5 C39468673
c1cc2c(cc1C[NH+]3CCN(CC3)c4c(c(ncn4)Nc5ccc(cn5)Br)[N+](=O)[O-])OCO2 C40647401
c1cc(c(cc1c2nc(on2)c3ccc4c(c3)OCO4)F)N5CCC[C@@H](C5)C(=O)NCC[NH+]6CCCCC6 C40900712
CC(C)CSC1=NSC2=NC(=O)/C(=C\c3cc(c(c(c3)Cl)OC(=O)c4ccco4)OC)/C(=[NH2+])N21 C20154868
CC[C@@]1(Cc2c(sc3c2c(=O)n(c(n3)SCC(=O)Nc4ccccc4OC)c5ccccc5)CO1)C C08432634
CCOc1ccc2c(c1)sc(n2)N3[C@@H](c4c(=O)c5ccccc5oc4C3=O)c6ccc(c(c6)OCC)O C02241278
c1ccc(cc1)C(=O)c2ccc(cc2)C(=O)Nc3nnc(s3)SCC(=O)N4CCCc5c4cccc5 C09366470
COc1ccc(cc1Cl)NC(=O)CSc2nc3c(c4c(s3)CCCC4)c(=O)n2Cc5ccco5 C09457119
C[C@H](Cn1c2c(=O)[nH]c(=O)n(c2nc1N3CCC(CC3)Cc4ccccc4)C)CSc5ccc(cc5)F C10249493
CC(=O)[C@]1(CC[C@@H]2[C@@]1(CC[C@@H]3[C@H]2CCC4=C/C(=N\OCC(=O)N5CCC[C@H]5C(=O)OC)/CC[C@]34C)C)O C12296289
Cc1ccc2cc(c(=O)[nH]c2c1C)CN(Cc3ccc(cc3)F)S(=O)(=O)c4c(ccc5c4nsn5)C C06410224
Cc1ccc(cc1C)n2c3c(cn2)c(=O)n4c(n3)SC[C@H]4CC(=O)NC(c5ccccc5)c6ccccc6 C14013174
C[C@@H](CCc1ccccc1)NC(=O)CSC2=N/C(=C/c3ccco3)/C(=O)N2c4ccc(c(c4)Cl)OC C03321122
C[C@H](CCc1ccccc1)NC(=O)CSC2=N/C(=C/c3ccco3)/C(=O)N2c4ccc(c(c4)Cl)OC C03321126
Cc1c(c2ccccc2n1c3ccccc3)CCNC(=O)CCC(=O)N4C[C@H]5C[C@@H](C4)c6cccc(=O)n6C5 C02090660
c1ccc2c(c1)-n3cccc3[C@H](N2C(=O)CN(C4CC4)C(=O)Nc5ccc(cc5)C(F)(F)F)c6ccco6 C16569702
CCOc1cc(cc(c1OCC)Br)/C=N/NC(=O)Cn2c3ccccc3c(=O)c4c2cccc4 C16688360
CCCCCC(=O)N1c2ccccc2NC3=C([C@@H]1c4cccnc4)C(=O)C[C@@H](C3)c5ccc(c(c5)OC)OC C18116275
CCc1ccc2c(c1)cc(c(=O)[nH]2)[C@@H](c3nnnn3C4CCCC4)N5CCN(CC5)c6cccc(c6)Cl C19941418
Cc1cccc2c1[nH]c(=O)c(c2)[C@H](c3nnnn3C4CCCC4)N(CCc5ccccc5)Cc6ccccc6 C19941550
CCC(C)(C)n1c(nnn1)[C@@H](c2cc3c(ccc(c3[nH]c2=O)C)C)N4CCN(CC4)c5cccc(c5C)C C20079533
CN1[C@H]([C@H](c2cc(c(cc2C1=O)OC)OC)C(=O)Nc3cc(ccc3OC)Cl)c4ccc(cc4)SC C20117256
Cc1ccccc1CN2c3ccccc3-c4c(cnc(n4)SCC(=O)Nc5ccccc5F)S2(=O)=O C20582649
COc1ccc(cc1Br)[C@H]2CC(=O)NC3=C2C(=O)C[C@H](C3)c4cc(c(c(c4)OC)OC)OC C21257244
CCOC(=O)c1c2c(sc1NC(=O)CN(c3ccc(cc3)F)S(=O)(=O)c4cccs4)CCCC2 C22391917
Cc1nnc(o1)c2cc(n(n2)c3cccc(c3)C(=O)N[C@@H](C)c4ccc(cc4)Br)CCC(C)C C25151019
CCC(=O)OCC(=O)[C@]1([C@H](C[C@@H]2[C@@]1(C[C@@H]([C@]3([C@@H]2CCC4=CC(=O)C=C[C@@]43C)Cl)O)C)C)OC(=O)CC C26255050
CCCCSc1ccc(cc1)c2c(cn(n2)c3ccccc3)/C=C(\C#N)/C(=O)N[C@H]4CCS(=O)(=O)C4 C26779586
CC(=O)c1ccc(cc1)NC(=O)C[C@@H]2C(=O)N=C(S2)N3[C@@H](CC(=N3)c4ccc(cc4)F)c5cccs5 C28157749
Cc1ccc(cc1)NC(=O)C[C@@H]2C(=O)N=C(S2)N3[C@H](CC(=N3)c4ccc5c(c4)OCO5)c6cccs6 C28159672
Cc1ccc(c(c1)C)C(=O)CSc2nc3cc(ccc3c(=O)n2c4cccc(c4)F)C(=O)NCCOC C32944514
Cc1ccc(cc1)CN2c3ccccc3-c4c(cnc(n4)SCC(=O)Nc5cccc(c5)F)S2(=O)=O C33039609
CC(C)C[C@H](C(=O)N1CCCCC1)N2CC3=C(C2=O)[C@@H](NC(=O)N3CC=C)c4ccccc4C(F)(F)F C34791537
CC(C)N(CC(=O)Nc1nc(cs1)CC(=O)N2C[C@@]3(C[C@H]2CC(C3)(C)C)C)C(=O)c4ccc(cc4)F C00697753
CC[NH+](CC)CCN1[C@H](C(=C(C1=O)[O-])C(=O)c2ccc3c(c2)OCCO3)c4ccc(cc4)Br C35005684
CC1=C([C@H](C2=C(N1)C[C@@H](CC2=O)c3cccs3)c4coc5ccccc5c4=O)C(=O)OC[C@@H]6CCCO6 C35830484
Cc1cc(nn1c2ccccc2Cl)c3c(nc4n(c3=O)c(cs4)CC(=O)NCCc5ccccc5)C C35911614
CCC/C=C/[C@@H](C(=O)NCS(=O)(=O)c1ccc(cc1)C)N(c2ccccc2Cl)C(=O)c3ccco3 C36543992
CCOC(=O)c1cc(ccc1Cl)NC(=O)CN(c2cc(c(cc2Cl)Cl)Cl)S(=O)(=O)C C38757245
CSc1cc2c(cc1Cc3ccccc3)CCN4[C@H]2CO[P@@](=O)(N4)S(=O)(=O)Oc5ccccc5 C39465849
CC(C)S(=O)(=O)[C@H]1[C@H]([C@@H](c2cc3c(cc2C1=O)OCO3)c4cccc(c4)OC)C(=O)c5ccccc5O C39486327
c1ccc(c(c1)/C=C\2/C(=O)N(C(=S)S2)CC(=O)Nc3nnc(s3)CCCl)OC4CCCCC4 C39793632
CCCn1c(c(c(c(c1=O)C#N)C)/C=C/2\C(=O)N(C(=S)S2)CCOC)NCc3ccccc3Cl C39851716
CC(C)COc1ccc(cc1OC)[C@H]2c3c(=O)c4cc(ccc4oc3C(=O)N2CCCO)Br C40031769
c1cc(ccc1c2nc(no2)c3ccc(c(c3)F)N4CCC[C@@H](C4)C(=O)NCc5ccc6c(c5)OCO6)F C40899057
CCC(=O)OCC(=O)[C@@]1([C@H](C[C@H]2[C@]1(C[C@@H]([C@]3([C@@H]2CCC4=CC(=O)C=C[C@]43C)Cl)O)C)C)OC(=O)CC C44019271
C[C@H]1CCCN(C1)c2ccc(cc2)[C@@H](C)NC(=O)[C@@H]3CN(c4cc(ccc4O3)C(C)(C)C)S(=O)(=O)C C44855007
CCC(=O)OCC(=O)[C@]1([C@H](C[C@H]2[C@@]1(C[C@@H]([C@@]3([C@H]2CCC4=CC(=O)C=C[C@@]43C)Cl)O)C)C)OC(=O)CC C44962876
[H]\N=C\1/C(=C/c2ccc(c(c2)OC)OS(=O)(=O)c3ccccc3)/C(=O)N=C4N1C(=CS4)c5ccccc5 C13799760
C[C@]12CC[C@H](C1(C)C)C(=O)N(C2=O)CCC(=O)Nc3c(c(cs3)c4ccc5c(c4)CCCC5)C(=O)OC C54647997
Cc1ccc(cc1)N(CC(=O)N/N=C/c2cc(n(c2C)c3ccc(cc3)Br)C)S(=O)(=O)C C58853441
Cc1cccc(c1)N(CC(=O)N/N=C/c2cc(n(c2C)c3ccc(cc3)Br)C)S(=O)(=O)C C58853857
CCn1c2cc(c(cc2n(c1=O)CC)Sc3ccccc3)NS(=O)(=O)c4cc(ccc4OC)Cl C45941055
Cc1ccc(c(c1)C)S(=O)(=O)c2cn(c3c(c2=O)ccc(n3)C)CC(=O)NCCc4ccc(cc4)Cl C45994995
COC(CNC(=O)c1ccc2c(c1)N(C(=O)c3ccccc3S2(=O)=O)Cc4cccc(c4)Cl)OC C03062431
CCOc1ccc(cc1)N2/C(=C/c3cc(c(cc3Br)OCCO)OCC)/C(=O)N(C2=S)C C02178050
c1cc(c(c(c1)Cl)CNC(=O)CN2c3cc(ccc3SCC2=O)S(=O)(=O)N4CCOCC4)F C08811539
CCc1ccc(cc1)CNC(=O)CN2c3cc(ccc3SCC2=O)S(=O)(=O)N(C)C4CCCCC4 C08812816
Cc1ccc(o1)[C@H]2[C@H]3C(=NC(=C2C#N)SCC(=O)Nc4cc(c(cc4OC)Cl)OC)CCCC3=O C08836696
COc1ccc(cc1OC)[C@@H](CNS(=O)(=O)Cc2ccc(cc2)Cl)S(=O)(=O)c3cccs3 C08968990
c1ccc2c(c1)n(c(=O)s2)Cc3nnc(n3c4cccc(c4)Cl)SCC(=O)NC[C@H]5CCCO5 C09278742
c1ccc2c(c1)n(c(=O)s2)Cc3nnc(n3c4cccc(c4)Cl)SCC(=O)Nc5nccs5 C09278743
CCCCSc1ccc(cc1)c2c(cn(n2)c3ccccc3)/C=C(/C#N)\C(=O)N[C@@H]4CCS(=O)(=O)C4 C09463664
c1cc(oc1)Cn2c3c(c(=O)n(c(n3)SCC(=O)NC4CCCC4)c5ccc(cc5)F)sc2=S C03043217
CC[C@H](C)OC(=O)C[C@H]1C(=O)NCCN1C(=O)COc2c(cc(cc2Br)Br)C C09781815
CCOC(=O)c1c2csc(c2c(=O)n(n1)c3ccc(c(c3)C)C)NC(=O)c4ccc(o4)Br C10383716
COc1ccc(cc1S(=O)(=O)N2CCOCC2)C(=O)Nc3nc4ccc(cc4s3)SC(F)F C12578039
Cc1c(c(=O)n(n1C)c2ccccc2)NC(=O)COC(=O)CCN3c4ccccc4Sc5c3cccc5 C03239772
CCOC(=O)c1c(c(sc1NC(=O)CSC2=N/C(=C/c3ccc(s3)C)/C(=O)N2CC(C)C)C)C C02785921
Cc1ccc(o1)CN(Cc2ccc(cc2)F)C(=O)CN(C[C@@H]3CCCO3)C(=O)Nc4cccc(c4)Cl C16651195
Cc1ccc(o1)CN(Cc2ccccc2)C(=O)CN(CCOC)C(=O)Nc3ccccc3Br C16651592
c1cc(cc(c1)[N+](=O)[O-])C(=O)C[C@]2(c3cc(ccc3N(C2=O)Cc4ccc(cc4)Cl)Br)O C17086790
CC1=C([C@H](C2=C(N1)C[C@H](CC2=O)c3ccccc3OC)c4coc5ccccc5c4=O)C(=O)OCCOC C02772163
Cc1ccc2c(c1)cc(c(=O)[nH]2)[C@H](c3nnnn3C(C)(C)C)N(Cc4ccc(cc4)Cl)Cc5ccco5 C19972879
CC[NH+](CC)CCN1[C@@H](C(=C(C1=O)[O-])C(=O)c2ccc(cc2)Br)c3ccc(c(c3)OC)OC C20064938
COc1ccccc1[C@H]2CC(=NN2C3=NC(=O)[C@H](S3)CC(=O)Nc4ccccc4OC)c5ccccc5 C20134654
CCOc1ccc(cc1OCC)[C@@H]2C(=C(C(=O)N2CC[NH+](C)C)[O-])C(=O)c3ccc(cc3)Br C20219486
CCCOc1ccc(cc1OC)[C@@H]2C(=C(C(=O)N2CC[NH+](C)C)[O-])C(=O)c3ccc(cc3)Br C20308003
c1cc(ncc1I)NC(=O)CSc2nnc(n2C3CCCCC3)c4ccncc4 C32691147
CCOC(=O)C1=C(N(C(=O)N[C@H]1c2ccccc2Cl)C)CN3CCN(CC3)C(=O)c4ccc(cc4)F C35642843
C[C@H]1C(=O)N(Cc2cc(ccc2O1)NS(=O)(=O)c3cccc(c3)Cl)Cc4cccc(c4OC)OC C35910076
CCOC(=O)C1=C(N(C(=O)N[C@@H]1c2ccccc2F)C)CN3CCN(CC3)C(=O)c4ccccc4Cl C35991952
c1cc(ccc1CN2[C@H]([C@@H](OC2=O)c3ccc(cc3)NC(=O)c4ccc(cc4)F)C(=O)N5CCCCC5)F C36215213
Cc1cccc(c1)C(=O)Nc2ccc(cc2)[C@@H]3[C@@H](N(C(=O)O3)Cc4ccc(cc4)F)C(=O)N5CCN(CC5)C C36215742
CC(C)CC(=O)Nc1cccc(c1)[C@H]2[C@H](N(C(=O)O2)Cc3ccc(cc3)F)C(=O)N(C)Cc4ccccc4 C36218082
CCC/C=C/[C@@H](C(=O)NCS(=O)(=O)c1ccc(cc1)C)N(Cc2ccco2)C(=O)C#Cc3ccccc3 C36500027
COc1ccc(cc1OC)N([C@@H](c2ccccc2)C(=O)NC3CCCCC3)C(=O)[C@H]4COc5ccccc5O4 C00930783
Cc1ccc(cc1)N2C(=O)[C@@H]3[C@H]4C=C[C@@]([C@@H]3C2=O)(O4)CNC(=S)N5CCN([C@@H](C5)C)c6cccc(c6)C C04767760
COc1ccc(cc1)n2c(c(nn2)C(=O)Nc3ccc(cc3F)Br)CSc4ncccn4 C38490811
CCCCC(=O)OCC(=O)[C@@]12[C@@H](C[C@@H]3[C@@]1(C[C@@H]([C@@]4([C@@H]3CCC5=CC(=O)C=C[C@@]54C)F)O)C)OC(O2)(C)C C38655026
COc1ccc(cc1OC)c2csc(n2)NC(=O)CSC3=NC(=O)C4=C5CCCC[C@@H]5SC4=N3 C39152994
Cn\1c2ccc(cc2s/c1=N\C(=O)CSCC(=O)Nc3c(c4c(s3)CCCC4)C(=O)OC)OC C36695841
CCOc1cc(ccc1O)[C@H]2c3c(=O)c4cc(ccc4oc3C(=O)N2CCc5ccc(c(c5)OC)OC)F C39840560
CCCCOC(=O)c1ccc(cc1)N2[C@@H](c3c(=O)c4cc(ccc4oc3C2=O)F)c5ccc(c(c5)OC)O C39876165
CCOCCCN1C(=O)/C(=C\2/c3ccccc3N(C2=O)CC(=O)Nc4ccc(cc4)Cl)/SC1=S C02509067
CC[NH+](CC)CCN1[C@H](C(=C(C1=O)[O-])C(=O)c2c(nc3n2cccc3C)C)c4ccc(c(c4)Cl)Cl C40003816
CCCn1c(c(c(c(c1=O)C#N)C)/C=C\2/C(=O)N(C(=S)S2)C[C@H]3CCCO3)NCCc4ccccc4 C40066726
CCCCn1c(c(c(c(c1=O)C#N)C)/C=C\2/C(=O)N(C(=S)S2)CCOC)NCc3ccc(cc3)F C40067026
CCOC(=O)c1c(nc(s1)NC(=O)CSc2nc3c(c(c(s3)C)C)c(=O)n2c4ccccc4)C C02338454
CC(C)COc1ccc(cc1OC)[C@H]2c3c([nH]c(=O)s3)S[C@H]4[C@H]2C(=O)N(C4=O)c5ccc(cc5)F C47147423
[H]/N=C\1/C(=C/c2cn(c3c2cccc3)CCOc4ccccc4[C@H](C)CC)/C(=O)N=C5N1N=C(S5)CCC C08450600
CC[C@H](c1nnnn1Cc2ccc(cc2)F)N(Cc3ccc(cc3)F)Cc4cc5cc(ccc5[nH]c4=O)C C13494992
CCOC(=O)c1ccc(cc1)NC(=O)[C@H]2CC(=O)N(/C(=N\c3ccc(c(c3)C(F)(F)F)Cl)/S2)C C58946224
[H]/N=C\1/C(=C\c2cn(c3c2cccc3)CCOc4ccccc4[C@H](C)CC)/C(=O)N=C5N1N=C(S5)CCC C09309849
C[C@@H]1CC[C@@]2([C@@H](C[C@@H]([C@@H](O2)[C@@H](C)C(=O)c3ccc[nH]3)C)C)O[C@@H]1Cc4nc5c(o4)ccc(c5C(=O)[O-])NC C03871339
c1cc(cc(c1)NC(=O)c2cccc(c2)S(=O)(=O)Nc3ccc(cc3)I)C(=O)[O-] C00825804
CC1(C[C@@H](CCO1)[C@H](CC(=O)[O-])NC(=O)CO/N=C/2\CC[C@@]3([C@@H]4CC[C@]5([C@@H]([C@@H]4CCC3=C2)CC[C@@H]5O)C)C)C C08964565
C[C@H](c1nnc(n1C)SCC(=O)Nc2cccc(c2)C(=O)[O-])NC(=O)c3ccccc3Br C09944323
C[C@]12CC/C(=N/OCC(=O)N[C@@H](c3ccccc3)C(=O)[O-])/C=C1CC[C@H]4[C@@H]2CC[C@]5([C@@H]4CC[C@@]5(C#C)O)C C12658425
CC(=O)[C@]1(CC[C@@H]2[C@@]1(CC[C@@H]3[C@H]2CCC4=C/C(=N\OCC(=O)NCC5CCC(CC5)C(=O)[O-])/CC[C@]34C)C)O C12661041
CC(=O)[C@@H]1CC[C@@H]2[C@@]1(CC[C@@H]3[C@H]2CCC4=C/C(=N/OCC(=O)NCc5ccc(cc5)C(=O)[O-])/CC[C@]34C)C C12662703
Cc1ccccc1n2c(=O)c3c4c(sc3nc2SCC(=O)NCCCCCC(=O)[O-])CCCCC4 C02649236
CC(=O)[C@]1(CC[C@@H]2[C@@]1(CC[C@@H]3[C@H]2CCC4=C/C(=N\OCC(=O)N[C@H](c5ccccc5)C(=O)[O-])/CC[C@@]34C)C)O C15957005
c1ccc(cc1)c2c3cc(ccc3[nH]c(=O)c2C4=C[C@H](N(N4)C(=O)CCC(=O)[O-])c5ccccc5Cl)Cl C02292675
Cc1ccc(cc1)[C@@H]2CC(=C(C(=O)C2)/C=N/CCN3CCN(CC3)C(=O)Nc4ccc(c(c4)Cl)Cl)[O-] C19849531
C/C(=N\NC(=O)CC12CC3CC(C1)CC(C3)C2)/c4cc5c(cc4NC(=O)[C@H]6CCCC[C@@H]6C(=O)[O-])OCO5 C20158065
C/C(=N\NC(=O)CC12CC3CC(C1)CC(C3)C2)/c4cc5c(cc4NC(=O)[C@@H]6CCCC[C@H]6C(=O)[O-])OCO5 C20158067
c1cc(ccc1[C@H]2C(=C(C(=O)N2CCCN3CCOCC3)[O-])C(=O)c4cc(ccc4O)Br)F C20308935
CCCOc1ccc(cc1OCC)[C@@H]2C(=C(C(=O)N2Cc3ccccc3)[O-])C(=O)c4ccc5c(c4)C[C@H](O5)C C09312107
CC(C)CCOc1cccc(c1)[C@@H]2C(=C(C(=O)N2Cc3ccco3)[O-])C(=O)c4cc5cccc(c5o4)OC C33522386
Cc1ccc(cc1)CSc2nnc(s2)N3[C@H](C(=C(C3=O)[O-])C(=O)c4ccncc4)c5ccc(cc5)F C33591148
c1ccc(cc1)N/C(=C/2\C(=NC(=O)N(C2=O)c3cccc(c3)Cl)[O-])/NCc4ccccc4C(F)(F)F C08757532
CCCOc1ccc(cc1OCC)[C@H]2C(=C(C(=O)N2c3nnc(s3)C)[O-])C(=O)c4ccc(cc4)Cl C35274841
CC(=O)[C@@H]1CC[C@@H]2[C@@]1(CC[C@@H]3[C@@H]2CCC4=C/C(=N/OCC(=O)NCc5ccc(cc5)C(=O)[O-])/CC[C@]34C)C C35361908
Cc1c(sc(n1)N2[C@@H](C(=C(C2=O)[O-])C(=O)/C=C/c3ccccc3)c4ccc(cc4)Cl)C(=O)OCC=C C35420652
Cc1c(sc(n1)C)C(=O)C2=C(C(=O)N([C@@H]2c3cc(c(c(c3)C(C)(C)C)O)C(C)(C)C)c4nccs4)[O-] C35565993
CCOc1cccc(c1)[C@H]2C(=C(C(=O)N2c3nc4c(cc(cc4s3)C)C)[O-])C(=O)c5c(nc(s5)C)C C35566512
CCOC(=O)C1=C(N=C2N([C@H]1c3ccccc3)C(=CS2)/C=C(/NCCc4ccccn4)\[O-])C(F)(F)F C35693020
CC1=C([C@H](N2C(=CSC2=N1)/C=C(/NCc3ccncc3)\[O-])c4ccc(cc4)C(F)(F)F)C(=O)N(C)C C35702078
Cc1ccccc1Cc2c(c(n(n2)c3ccccc3C)[O-])/C=C\4/C(=O)N(C(=O)N4)Cc5ccc(cc5)[N+](=O)[O-] C16534163
CCOC(=O)[C@H]1CCCN(C1)/C(=C/C2=CSC3=NC(=C([C@@H](N23)c4ccsc4)C(=O)OC(C)C)C)/[O-] C36071856
CCCCc1ccc(cc1)N2C(=O)/C(=C\c3cc(n(c3C)c4cccc(c4)C(=O)OC)C)/C(=NC2=S)[O-] C36559507
Cc1ccc(c(c1)C)n2c3c(c(n2)C(C)(C)C)[C@H](SCC(=O)N3CC(=O)[O-])c4ccc(c(c4)OC)OC C37263861
c1ccc(cc1)N(CCC#N)C(=O)CSc2nc3c(c(cc(n3)c4cccs4)C(F)(F)F)c(n2)[O-] C18130199
C[C@@H]1[C@H]2[C@@H](C(=O)[C@@]3([C@@H]([C@@]2(CCC1=O)C)CC[C@@H]\4[C@@]3(C[C@@H](/C4=C(\CCC=C(C)C)/C(=O)[O-])OC(=O)C)C)C)O C35457247
CCOP(=O)([C@]1(C=C(C(=O)c2c1cccc2)Br)[N-]S(=O)(=O)c3ccccc3)OCC C02274961
Cc1c(c(=O)n(c(c1C(=O)CCN2C(=O)/C(=C/c3ccc(cc3)Cl)/SC2=S)[O-])CC(C)C)C#N C38617600
Cc1ccc(c(c1)O[C@@H](C)C(=O)c2c(c(c(=O)n(c2[O-])CCc3ccc(c(c3)OC)OC)C#N)C)C(C)C C38625340
CCOC(=O)c1c2c(sc1NC(=O)c3cc(ccc3Cl)[N-]S(=O)(=O)c4ccccc4)CCCC2 C38756553
Cn1cnc2c1c(=O)n(c(=O)n2C)C[C@@H](CN(c3cccc(c3)C(F)(F)F)c4ccccc4C(=O)[O-])O C39123530
Cc1c(sc(n1)Sc2ccc(cc2)Cl)C(=O)C3=C(C(=O)N([C@H]3c4ccncc4)CCCOC)[O-] C39991744
CCCc1nnc(s1)/N=C(/C(=C/c2cn(nc2c3ccc(cc3)SCCC)c4ccccc4)/C#N)\[O-] C39997871
CCSc1nnc(s1)N2[C@@H](C(=C(C2=O)[O-])C(=O)c3ccc(c(c3)C)OCC(C)C)c4cccs4 C40000252
CCCCCOc1cccc(c1)[C@H]2C(=C(C(=O)N2c3nccs3)[O-])C(=O)c4c(nc5n4cccc5C)C C40003330
CC(C)OCCCN1[C@@H](c2c([nH]nc2C1=O)c3cc(ccc3[O-])Cl)c4cc(c(c(c4)OC)OC)OC C39899303
CCc1cc(ccc1c2cccn(c2=O)Cc3ccc(cc3)[C@@H](C)CC(=O)[O-])NC(=O)Nc4ccccc4C C40753501
CC(=O)[C@@H]1CC[C@@H]2[C@]1(CC[C@@H]3[C@@H]2CCC4=C/C(=N\OCC(=O)N[C@@H](Cc5ccccc5)C(=O)[O-])/CC[C@@]34C)C C43737059
CC(=O)[C@@]1(CC[C@@H]2[C@]1(CC[C@H]3[C@@H]2CCC4=C/C(=N\OCC(=O)NCC5CCC(CC5)C(=O)[O-])/CC[C@@]34C)C)O C43740198
CC(=O)[C@@H]1CC[C@H]2[C@]1(CC[C@@H]3[C@@H]2CCC4=C/C(=N/OCC(=O)NCc5ccc(cc5)C(=O)[O-])/CC[C@@]34C)C C43741402
c1ccc2c(c1)-c3ccccc3C2COC(=O)N[C@@H](Cc4ccc(c(c4)[N+](=O)[O-])N5CCOCC5)C(=O)[O-] C44320725
COc1ccc(cc1OC)[C@H]2c3c(nc(nc3[O-])SCc4ccc(cc4)[N+](=O)[O-])NC5=C2C(=O)CCC5 C02719238
CC1(CC(=C2[C@H]([C@@H]3C(=NC(=NC3=O)SCc4ccc(cc4)F)N=C2C1)c5cccc(c5OC)OC)[O-])C C39888907
CC1(CC(=C2[C@@H]([C@H]3C(=NC(=NC3=O)SCc4ccc(cc4)F)N=C2C1)c5cccc(c5OC)OC)[O-])C C39888908
Cc1cccc(c1)CSC2=NC(=O)[C@H]3[C@@H](C4=C(CC(CC4=NC3=N2)(C)C)[O-])c5cccc(c5OC)OC C63467791
CC1(C[C@@H](CCO1)[C@@H](CC(=O)[O-])NC(=O)CO/N=C/2\CC[C@@]3([C@@H]4CC[C@]5([C@@H]([C@@H]4CCC3=C2)CC[C@@H]5O)C)C)C C08964563
CN(C)c1ccc(cc1)[C@@H]2[C@H]3C(=Nc4ccccc4N2C(=O)CCC(=O)[O-])C[C@H](CC3=O)c5ccc(cc5)F C08969229
CN(C)c1ccc(cc1)[C@H]2[C@H]3C(=Nc4ccccc4N2C(=O)CCC(=O)[O-])C[C@@H](CC3=O)c5ccc(cc5)F C08969237
CC(=O)[C@H]1CC[C@H]2[C@@]1(CC[C@@H]3[C@H]2CCC4=C/C(=N\OCC(=O)NCC(C)(C)[C@H](C(=O)[O-])O)/CC[C@@]34C)C C12296650
C[C@]12CC[C@H]3[C@H]([C@@H]1CC[C@@H]2OC(=O)CCC(=O)NCC(C)(C)[C@H](C(=O)[O-])O)CCC4=CC(=O)CC[C@]34C C12877863
C[C@]12CC[C@H]3[C@H]([C@@H]1CC[C@H]2OC(=O)CCC(=O)NCC(C)(C)[C@@H](C(=O)[O-])O)CCC4=CC(=O)CC[C@]34C C12877870
c1ccc(cc1)c2c3cc(ccc3[nH]c(=O)c2C4=C[C@H](N(N4)C(=O)CCC(=O)[O-])c5ccc(cc5)[N+](=O)[O-])Br C02865590
c1cc(cc(c1)Br)Cn2c(=O)c3ccc(cc3nc2[S-])C(=O)NCCCN4CCCC4=O C03632201
c1cc(cc(c1)F)[C@@H]2C(=C(C(=O)N2CCCN3CCOCC3)[O-])C(=O)c4cc(ccc4O)Br C20309076
CCN1c2ccccc2[C@]3(C1=O)C(=C(C(=O)N3CCCN4CCOCC4)[O-])C(=O)c5ccc6c(c5)C[C@@H](O6)C C24192893
CCN1c2ccccc2[C@@]3(C1=O)C(=C(C(=O)N3CCCN4CCOCC4)[O-])C(=O)c5ccc6c(c5)C[C@H](O6)C C24192896
CC(=O)N[C@H]1[C@H]([C@@H]2[C@@H](COC(O2)(C)C)O[C@@H]1Oc3ccccc3C(=O)/C=C/c4ccccc4)OCC(=O)[O-] C27516481
CC(C)(C)c1ccc(cc1)[C@@H]2CC3=C([C@@H](N(c4ccccc4N3)C(=O)CCC(=O)[O-])c5ccncc5)C(=O)C2 C01268782
Cc1c(sc(n1)N2[C@@H](C(=C(C2=O)[O-])C(=O)c3ccncc3)c4cccc(c4)Br)C(=O)OC C33582784
Cc1ccc(cc1)CSc2nnc(s2)N3[C@@H](C(=C(C3=O)[O-])C(=O)c4ccncc4)c5ccc(cc5)O C33601439
c1ccc2c(c1)/C(=C\3/C(=O)N(C(=S)S3)CCCC(=O)[O-])/C(=O)N2CC(=O)Nc4ccccc4Cl C33696379
CCc1ccc(cc1)[C@@H]2C(=C(C(=O)N2c3nnc(s3)SCc4ccccc4)[O-])C(=O)c5ccncc5 C33764723
CCOC(=O)c1c(nc(s1)N2[C@@H](C(=C(C2=O)[O-])C(=O)c3cc(ccc3C)C)c4ccc(cc4)N(C)C)C C34953608
CCOC(=O)c1c(nc(s1)N2[C@@H](C(=C(C2=O)[O-])C(=O)c3ccc4c(c3)OCCO4)c5ccc(cc5)C)C C35019697
CCOC(=O)c1c(nc(s1)N2[C@H](C(=C(C2=O)[O-])C(=O)c3ccc4c(c3)C[C@@H](O4)C)c5ccc(cc5)O)C C35019944
Cc1c(sc(n1)N2[C@@H](C(=C(C2=O)[O-])C(=O)c3ccc4c(c3)C[C@@H](O4)C)c5cccnc5)C(=O)OCC=C C16741328
CC(=O)N[C@@H]1[C@@H]([C@@H]2[C@@H](COC(O2)(C)C)O[C@@H]1Oc3ccccc3C(=O)/C=C/c4ccccc4)OCC(=O)[O-] C35057587
Cc1c(sc(n1)C)C(=O)C2=C(C(=O)N([C@@H]2c3ccc(cc3)SC)c4nc(c(s4)C(=O)OC)C)[O-] C35565805
Cc1c(sc(n1)C)C(=O)C2=C(C(=O)N([C@H]2c3ccc(cc3)SC)c4nc(c(s4)C(=O)OC)C)[O-] C35565806
CCOC(=O)c1c(nc(s1)N2[C@H](C(=C(C2=O)[O-])C(=O)c3c(nc(s3)C)C)c4ccccc4Cl)C C35565838
Cc1ccc(cc1)CSc2nnc(s2)N3[C@@H](C(=C(C3=O)[O-])C(=O)c4ccncc4)c5ccc(cc5)C C35569121
Cc1ccc(cc1)[C@H]2C(=C(C(=O)N2c3nnc(s3)SCc4ccc(cc4)F)[O-])C(=O)c5ccncc5 C35569126
CCCOc1c(cc(cc1Br)C2C3=C(CCCC3=O)N(C4=C2C(=O)CCC4)CC(=O)[O-])OC C35656216
CCOc1cc(cc(c1OCC)Br)C2C3=C(CCCC3=O)N(C4=C2C(=O)CCC4)CC(=O)[O-] C35656226
CC(=O)[C@H]1CC[C@@H]2[C@@]1(CC[C@@H]3[C@@H]2CCC4=C/C(=N\OCC(=O)NCC(C)(C)[C@@H](C(=O)[O-])O)/CC[C@@]34C)C C36369742
CC(=O)[C@@H]1CC[C@H]2[C@@]1(CC[C@@H]3[C@@H]2CCC4=C/C(=N\OCC(=O)NCC(C)(C)[C@@H](C(=O)[O-])O)/CC[C@@]34C)C C36369743
CCc1nnc(s1)[N-]S(=O)(=O)c2ccc(cc2)NC(=S)NC(=O)/C=C/c3ccc(cc3)C(C)C C06296369
Cc1c(c(=O)n(c(c1C(=O)CCCN2C(=O)/C(=C/c3cccs3)/SC2=S)[O-])C4CCCC4)C#N C38618041
Cc1ccc(cc1)CSc2nnc(s2)N3[C@@H](C(=C(C3=O)[O-])C(=O)c4ccc(cc4)F)c5cccnc5 C39835215
Cc1ccc(cc1)C(=O)C2=C(C(=O)N([C@@H]2c3ccncc3)c4nnc(s4)SCc5ccc(cc5)F)[O-] C39835321
Cc1c(sc(n1)Sc2ccc(cc2)Cl)C(=O)C3=C(C(=O)N([C@@H]3c4ccncc4)CCCOC)[O-] C39991742
CCSc1nnc(s1)N2[C@H](C(=C(C2=O)[O-])C(=O)c3c(nc(s3)C)C)c4ccc(cc4)C(C)(C)C C40000507
CCCCN1[C@@H](C(=C(C1=O)[O-])C(=O)c2ccc3c(c2)C[C@@H](O3)C)c4cc(c(c(c4)Br)O)OC C40095963
c1cc(ccc1C[C@]2([C@H]3[C@@H]([C@@H](N2)c4ccc(s4)Cl)C(=O)N(C3=O)C5CCCCC5)C(=O)[O-])[N+](=O)[O-] C33594392
C[C@@]12CC[C@@H]3[C@@H]([C@@H]1CC[C@@H]2O)CCC4=C/C(=N/OCC(=O)N[C@@H](CC(=O)[O-])[C@@H]5CCOC(C5)(C)C)/CC[C@@]34C C43740135
C[C@@]12CC[C@@H]3[C@H]([C@@H]1CC[C@@H]2O)CCC4=C/C(=N/OCC(=O)N[C@@H](CC(=O)[O-])[C@@H]5CCOC(C5)(C)C)/CC[C@@]34C C43740139
c1ccc2c(c1)-c3ccccc3C2COC(=O)N[C@H](Cc4cc(ccc4N5CCOCC5)[N+](=O)[O-])C(=O)[O-] C44320724
CCOC(=O)C1=C(N=C(/C(=C(/[O-])\OCC)/[C@H]1c2ccccc2C(F)(F)F)C[S@@](=O)c3ccncc3)C C26376280
CCOC(=O)C1=C(N=C(/C(=C(/[O-])\OCC)/[C@H]1c2ccccc2C(F)(F)F)C[S@](=O)c3ccncc3)C C26376282
CCn1cc(c(=O)c2c1cc(c(c2)F)N3CCN(CC3)C(=S)Nc4cc(cc(c4)Cl)Cl)C(=O)[O-] C01127083
c1ccc2c(c1)cccc2c3csc(n3)/C(=C/Nc4ccc(cc4)S(=O)(=O)[N-]c5nccs5)/C#N C06060168
CC(C)(C)c1ccc(cc1)[C@@H]2CC(=C(C(=O)C2)/C=N/CCN3CCN(CC3)[C@@H]4c5ccccc5C(=O)O4)[O-] C22945516
CCOc1cc(ccc1OCc2ccc(cc2)[N+](=O)[O-])/C=C\3/C(=NC(=O)N(C3=O)c4ccc(c(c4)C)C)[O-] C59336698
Cc1ccc(cc1)C(c2ccc(cc2)C)(C(=O)NN(c3ccccc3)C(=O)/C(=C/C(=O)c4ccccc4)/[O-])O C17145443
Cc1cccc(c1)C(c2cccc(c2)C)(C(=O)NN(c3ccccc3)C(=O)/C(=C/C(=O)c4ccccc4)/[O-])O C17147075
Cc1ccc(cc1)S(=O)(=O)Nc2nc3c(s2)C[C@@]4(CC[C@@H]([C@@H]([C@H]4[C@@H]3C)O)[C@H](C)C(=O)N(C)CC=C)C C03840835
CCN(CC)c1ccc(cc1)NC(=O)COC(=O)c2ccc3c4c2cccc4C(=O)N(C3=O)c5cccc(c5)C(F)(F)F C03216519
COC(=O)c1ccc(cc1)[C@@H](C(=O)NC2CCCCC2)N(Cc3ccco3)C(=O)[C@@H]4COc5ccccc5O4 C00931124
CC[C@@H](C)Oc1ccccc1[C@@H]2C3=C(C[C@@H](CC3=O)c4ccc(c(c4)OC)OC)Nc5ccccc5N2C(=O)C C08695581
CC[C@H](C)Oc1ccccc1[C@@H]2C3=C(C[C@@H](CC3=O)c4ccc(c(c4)OC)OC)Nc5ccccc5N2C(=O)C C08695582
Cc1ccccc1CN([C@H](c2cccs2)C(=O)Nc3ccc4c(c3)OCO4)C(=O)Cn5c6ccccc6nn5 C01412462
CC(C)c1ccc(cc1)[C@@H](C(=O)Nc2ccc(cc2)N(C)C)N(Cc3ccc(cc3)F)C(=O)CN4c5ccccc5C(=O)C4=O C08695735
CN(C)c1ccc(cc1)NC(=O)[C@@H]([C@H]2CCC=CC2)N(Cc3ccc(cc3)F)C(=O)CN4c5ccccc5C(=O)C4=O C08695759
c1ccc(cc1)CCn2c(nnc2SCC(=O)Nc3ncc4c(n3)C[C@@H](CC4=O)c5ccccc5)c6cccs6 C01869648
CCOc1ccc(cc1)[C@@H]2C(=C(N(C3=C2C(=O)CCC3)c4c(c5c(s4)CCCCC5)C(=O)OCC)N)C#N C03666725
Cc1c(cn(n1)C)[C@@H](C(=O)NC2CCCCC2)N(c3cccc(c3)C(=O)C)C(=O)[C@H]4COc5ccccc5O4 C00931370
CCCOc1ccc(cc1OCC)[C@@H]2CN3C(=O)CN(C(=O)[C@@]3(c4c2c5ccccc5[nH]4)C)C[C@H]6CCCO6 C12878639
Cc1cccc(c1)N([C@H](c2cccc(c2OC)OC)C(=O)NCCC(C)C)C(=O)Cn3c4ccccc4nn3 C13031764
Cc1cccc2c1nc(c(c2)CN(CCc3ccc(cc3)F)C(=O)CCn4ccc(n4)C)N5CCC[C@@H](C5)O C14953946
CC(C)(C)c1cc(n(n1)c2ccccc2Cl)NC(=O)CN(CCCOC)C(=O)Nc3cccc(c3)OC C16438250
CCCCN(Cc1ccco1)c2ccc(cc2C(=O)N3CCCC3)NC(=O)Nc4ccc(cc4)C(F)(F)F C16531257
Cc1ccc(cc1)c2nnc(n2c3ccc(cc3)C)SCC(=O)N/N=C/c4c(nn(c4C)c5ccccc5)C C01828688
CCCOC(=O)C1=C(NC2=C([C@@H]1c3ccc(c(c3)OCC)OC(=O)C)C(=O)C[C@H](C2)c4ccc(cc4)OC)C C02923373
Cc1ccc2c(c1)cc(c(=O)[nH]2)[C@H](c3nnnn3C(C)(C)C)N(Cc4cccnc4)Cc5ccccc5Cl C19972875
CC1=C([C@@H](C2=C(N1)C[C@@H](CC2=O)c3ccc(cc3)N(C)C)c4ccc5c(c4)OCO5)C(=O)OC[C@@H]6CCCO6 C20418870
CC1=C([C@@H](C2=C(N1)C[C@@H](CC2=O)c3ccc(cc3)N(C)C)c4ccc(cc4)[N+](=O)[O-])C(=O)OC[C@@H]5CCCO5 C20418921
CCOc1ccc(cc1OC)[C@H]2CC3=C([C@H](Nc4ccccc4N3)c5cccc(c5OC(C)C)OC)C(=O)C2 C20884485
C/C(=N\NC(=O)CSc1nnc(n1C2CCCCC2)c3ccc(cc3)Cl)/c4ccc(c(c4)OC)OC C13564350
CCOC(=O)c1c(c(sc1NC(=O)CSc2nnc(n2C3CCCCC3)c4ccccc4OC)C)C C32687446
CC1(CC2=C([C@@H](c3c(=O)[nH]c(nc3N2)SCC=C)c4ccc(c(c4)OCc5ccccc5)OC)C(=O)C1)C C33810396
Cc1ccc(cc1)[C@H]2c3cccn3CCN2C(=O)CN(CCOC)C(=O)Nc4c(cccc4C(C)C)C(C)C C35074656
Cc1c(sc(n1)C)C(=O)C2=C(C(=O)N([C@H]2c3cc(c(c(c3)C(C)(C)C)O)C(C)(C)C)CCC[NH+](C)C)[O-] C35566606
CCN1C(=C([C@@H](NC1=O)c2ccsc2)C(=O)OCC)CN3CCN([C@@H](C3)C)C(=O)c4ccc(cc4)Cl C35664399
CCOC(=O)C1=C(N(C(=O)N[C@@H]1c2ccccc2Cl)CC=C)CN3CCN([C@@H](C3)C)C(=O)C4CCCC4 C35665045
Cc1ccc(cc1)NC(=O)N(CC(C)C)CC(=O)N2CCCN(CC2)c3ccc(nn3)c4ccccc4Cl C36082511
CC(C)(C)CC(C)(C)NC(=O)[C@H](c1ccc2c(c1)OCO2)N(C)C(=O)C(c3ccccc3)(c4ccccc4)O C36534750
Cc1ccc(o1)CN([C@H](c2ccc(cc2)[N+](=O)[O-])C(=O)NC(C)(C)CC(C)(C)C)C(=O)c3ccccc3OC C36555669
Cc1ccc(o1)CN([C@@H](c2cc(ccc2Cl)[N+](=O)[O-])C(=O)NC(C)(C)CC(C)(C)C)C(=O)c3ccco3 C36595847
Cc1ccc(o1)CN([C@@H](c2ccc3c(c2)OCO3)C(=O)NC(C)(C)CC(C)(C)C)C(=O)C#Cc4ccccc4 C36597094
CC(C)(C)c1c2c(n(n1)c3cccc(c3)F)N(C(=O)CS[C@@H]2c4cccs4)CC(=O)NCCCOC C37264162
CCOc1cc(ccc1O)[C@@H]2c3c(=O)c4c(cc(cc4oc3C(=O)N2CCc5ccc(c(c5)OC)OC)C)C C38591857
CC(C)Oc1ccc(cc1)C(=O)Nc2c(c3c(s2)C[C@H](CC3)C(C)(C)C)C(=O)N[C@H]4CCS(=O)(=O)C4 C39836502
Cc1ccc(o1)c2nnn(n2)CC(=O)N(Cc3ccccc3Cl)[C@H](c4cccs4)C(=O)NC5CCCCC5 C00888531
Cc1cccc(c1C)N([C@@H](c2cccs2)C(=O)NC[C@@H]3CCCO3)C(=O)Cn4nc(nn4)c5ccc(cc5)F C00903945
Cc1ccc(o1)[C@@H](C(=O)NC2CCCCC2)N(Cc3ccc4c(c3)OCO4)C(=O)[C@H]5COc6ccccc6O5 C00931104
CCOC(=O)N1CCc2c(sc(c2C(=O)c3ccc(cc3)OC)NC(=O)COc4ccc(cc4Cl)Cl)C1 C01033911
Cc1ccc(cc1)c2nnc(n2c3ccc(cc3)C)SCC(=O)N/N=C/c4ccc(c(c4OC)OC)OC C01293651
CCOc1ccc2c(c1)cc(c(=O)[nH]2)[C@H](c3nnnn3C(C)(C)C)N(CCc4ccc(cc4)F)Cc5ccco5 C01362140
CC[C@H](c1nnnn1Cc2ccc(cc2)OC)N(Cc3cccs3)Cc4cc5cc(c(cc5[nH]c4=O)C)C C01375100
CCOc1ccc(cc1OC)/C=N/NC(=O)CSc2nnc(n2c3ccc(cc3)OC)c4ccc(cc4)C C01807554
COc1ccc(cc1)c2nnc(n2c3ccccc3)SCC(=O)N/N=C/c4cc(ccc4OC)Br C01879994
c1cc-2c(cc1[N+](=O)[O-])/C(=N/O)/c3c2c(cc(c3)[N+](=O)[O-])C(=O)OCC(C(C(C(F)F)(F)F)(F)F)(F)F C03219814
COc1cc(c(cc1OC)[N+](=O)[O-])C(=O)OCc2[nH]c(=O)c3c(csc3n2)c4ccc(cc4)Br C03455466
CCOC(=O)C1=C(Nc2nc(nn2[C@@H]1c3ccc(c(c3)OC)OC(C)C)SCc4ccccc4Cl)C C01283561
Cc1cc(c(c(c1)C)NC(=O)COc2ccc(cc2OC)/C=C/C3=NC(=O)C4=C5CCCC[C@H]5SC4=N3)C C39944541
c1ccc(cc1)c2ccc(cc2)c3nnnn3[C@H]4CO[C@H]5[C@@H]4OC[C@H]5OC(=O)Nc6cccc(c6)C(F)(F)F C04259474
CCN(CC)S(=O)(=O)c1cc(ccc1Cl)C(=O)OCC(=O)Nc2c(cc(cc2Cl)Cl)Cl C03348657
CCN(CC)S(=O)(=O)c1cccc(c1)c2nnc(n2N)SCC(=O)c3ccc(cc3)C4CCCCC4 C03365377
c1ccc(cc1)CN([C@H]([C@H]2CCC=CC2)C(=O)Nc3ccc4c(c3)OCO4)C(=O)CN5c6ccccc6C(=O)C5=O C08712818
CC(C)c1ccc(cc1)[C@@H](C(=O)Nc2ccc3c(c2)OCO3)N(Cc4ccc(cc4)F)C(=O)CN5c6ccccc6C(=O)C5=O C08712914
Cc1ccccc1CN([C@@H](c2ccc(cc2)Cl)C(=O)Nc3ccc(cc3)N(C)C)C(=O)Cn4c5ccccc5nn4 C03772076
CCN(C(=O)CSc1[nH]ncn1)C2(CCCC2)C(=O)N[C@H](c3ccc(cc3)Cl)c4ccccc4Cl C08752704
CCOc1ccc(cc1)c2c3c([nH]n2)C(=O)N([C@H]3c4ccc(c(c4)OCC)O)c5ccc(cc5)Br C01404679
CC[C@]1(Cc2c(sc3c2c4nnc(n4c(n3)SC)SCC(=O)N[C@@H](C)Cc5ccccc5)CO1)C C02403487
C[C@H]1CCC[C@@H]([C@@H]1C)NC(=O)[C@@H]2[C@@]34C=C[C@@H](O3)[C@@H]([C@@H]4C(=O)N2CCC(C)C)C(=O)Nc5cccc(c5)Cl C09777228
CC(C)c1ccc(cc1)NC(=O)N(C[C@H]2CCCO2)CC(=O)N(Cc3ccc4c(c3)OCO4)Cc5ccco5 C16653005
c1ccc(cc1)N([C@@H](c2c[nH]c3c2cccc3)C(=O)NC4CCCC4)C(=O)Cn5nc(nn5)c6ccc(cc6)Cl C00900973
CCc1ccc2c(c1)cc(c(=O)[nH]2)[C@@H](c3nnnn3C4CCCC4)N(CCc5ccccc5)Cc6ccccc6 C19941394
Cc1ccc2c(c1)cc(c(=O)[nH]2)[C@@H](c3nnnn3C4CCCC4)N(Cc5ccc(cc5)Cl)Cc6ccco6 C20082221
Cc1cccc(c1C)N2CCN(CC2)[C@H](c3cc4cc(c(cc4[nH]c3=O)OC)OC)c5nnnn5C(C)(C)C C20084094
CC[C@H](c1nnnn1C(C)(C)CC)N(Cc2ccccc2OC)Cc3cc4cc5c(cc4[nH]c3=O)OCCO5 C01325159
Cc1ccc(c(c1)CN2c3cc(ccc3[S@](=O)c4ccccc4C2=O)C(=O)NCCCN5CCCC5=O)C C20242668
C[C@H](CN(C)Cc1cc2c(=O)c(cn(c2s1)CCCO)C(=O)NCc3ccc(cc3)Cl)c4ccco4 C28901715
CC[NH+](CC)CCCN1[C@H](C(=C(C1=O)[O-])C(=O)c2cnn(c2C)c3ccccc3)c4ccc(cc4)C(C)(C)C C29501340
Cc1ccc(c(c1)Oc2cc(cc(c2)[N+](=O)[O-])NC(=O)Cn3c(c(c(n3)[N+](=O)[O-])Br)C)C(C)C C01303174
CC(C)OC(=O)c1c2c(sc1NC(=O)c3cc4n(n3)[C@@H](C[C@@H](N4)c5ccc(cc5)[N+](=O)[O-])C(F)(F)F)CCCC2 C01811161
CC1(CC2=C([C@H](c3c(=O)[nH]c(nc3N2)SCC=C)c4ccc(c(c4)OCc5ccccc5)OC)C(=O)C1)C C33810397
CCCCN(CC(=O)N1c2ccccc2-n3cccc3[C@H]1c4ccco4)C(=O)Nc5ccc(cc5OC)OC C35231533
CC1=C([C@H](C2=C(N1)C[C@H](CC2=O)c3ccc(cc3)N(C)C)c4ccc(cc4)[N+](=O)[O-])C(=O)OC[C@@H]5CCCO5 C35824070
Cc1cccc(c1)CS(=O)(=O)c2ncc(n2C3CCCCC3)CN(C[C@@H]4CCCO4)C(=S)NC(C)C C36032252
Cc1ccc(cc1)Cc2c(nc(nc2N3CCN(CC3)C[C@@H](CN4CCOCC4)O)c5ccccc5)COC C36340063
CCCCNC(=O)[C@H](c1c2ccccc2ccc1OC)N(Cc3ccco3)C(=O)Cc4ccc5c(c4)OCO5 C36502079
Cc1ccc(o1)CN([C@@H](c2c3ccccc3ccc2OC)C(=O)NC(C)(C)C)C(=O)[C@H](c4ccccc4)OC C36556385
Cc1ccccc1CC(=O)N(Cc2ccc(o2)C)[C@H](c3ccc(c(c3)OC)O)C(=O)NC(C)(C)CC(C)(C)C C36556840
Cc1ccc(o1)CN([C@H](c2cc(ccc2Cl)[N+](=O)[O-])C(=O)NC(C)(C)CC(C)(C)C)C(=O)c3ccco3 C36595848
CC(C)(C)c1c2c(n(n1)c3ccc(cc3)F)N(C(=O)CS[C@@H]2c4cccs4)CC(=O)NCCCOC C37264080
CCOc1ccc(cc1OC)[C@H]2c3ccc(cc3OC(=C2C#N)N)OC(=O)[C@H](C)Oc4ccc(cc4)C(C)C C38659662
CN(C)c1ccc(cc1)[C@H](CNC(=O)[C@H]2CC(=O)N(C2)c3ccccc3)N4CCN(CC4)c5ccc(cc5)F C38666180
CCc1ccc(cc1)O[C@@H](C)C(=O)Oc2ccc3c(c2)OC(=C([C@H]3c4ccc(c(c4)OCC)OCC)C#N)N C38679387
CC(C)Oc1ccc(cc1)C(=O)Nc2c(c3c(s2)C[C@H](CC3)C(C)(C)C)C(=O)N[C@@H]4CCS(=O)(=O)C4 C39836500
CCOc1cc(ccc1O)[C@@H]2c3c(=O)c4cc(cc(c4oc3C(=O)N2CCc5ccc(c(c5)OC)OC)C)C C39911362
CCOc1cc(ccc1OCCC(C)C)[C@H]2c3c(n[nH]c3C(=O)N2CCOC)c4cc(c(cc4O)C)Cl C39914105
c1cc(ccc1c2nnn(n2)CC(=O)N(c3ccc(cc3)Cl)[C@@H](c4ccc(cc4)F)C(=O)NC[C@@H]5CCCO5)Cl C00903778
COc1ccc(cc1OC)N([C@@H](c2ccc(cc2)F)C(=O)NC3CCCCC3)C(=O)[C@H]4COc5ccccc5O4 C00930821
COc1ccc(cc1OC)[C@@H](C(=O)NC2CCCCC2)N(Cc3ccco3)C(=O)[C@@H]4COc5ccccc5O4 C00930859
Cc1ccc2c(c1)c(c(n2C)C(=O)OC)NC(=O)CN3CCc4ccccc4[C@H]3CN5C(=O)c6ccccc6C5=O C01267678
COc1ccc(cc1)c2nnc(n2c3ccc(cc3)OC)SCC(=O)N/N=C/c4cc(ccc4Cl)[N+](=O)[O-] C01779136
Cc1ccc(cc1)c2nnc(n2c3ccc(cc3)OC)SCC(=O)N/N=C/C=C/c4ccccc4[N+](=O)[O-] C01817773
CCOc1ccc(cc1)c2csc(n2)/C(=C/Nc3ccc(cc3C(=O)c4cc(c(c(c4)OC)OC)OC)Cl)/C#N C01828810
Cc1ccc(cc1)n2c(nnc2SCC(=O)N/N=C/c3cc(c(c(c3)OC)OC(=O)C)OC)c4ccc(cc4)Cl C01884103
Cc1ccc(cc1)n2c(=O)c3c4c(sc3nc2SCC(=O)N/N=C/c5ccc(cc5)[N+](=O)[O-])CCCC4 C01889636
COc1ccc(cc1OC)NC(=O)CSc2nc3c(c4c(s3)CCCC4)c(=O)n2c5ccc(cc5)Br C01890287
CCc1ccc(cc1)n2c(=O)c3ccccc3n4c2nnc4SCC(=O)Nc5ccc(c(c5)[N+](=O)[O-])Cl C02628450
Cc1ccc(c2c1cc(c(=O)[nH]2)[C@H](c3nnnn3C(C)(C)C)N(Cc4ccccc4Cl)Cc5ccco5)C C57530916
c1c(cnc(c1Cl)CC(=O)NCCN2CCN(CC2)C(=O)Cc3c(cc(cn3)C(F)(F)F)Cl)C(F)(F)F C12955954
CC(C)(C)c1ccc(cc1)S(=O)(=O)N(Cc2ccc(cc2)F)Cc3cc4cc5c(cc4[nH]c3=O)OCCO5 C00925577
c1ccc(cc1)S(=O)(=O)c2ccc(cc2)NS(=O)(=O)c3ccc(c(c3OCC(F)(F)F)C#N)OCC(F)(F)F C01040842
CCOC(=O)CN([C@@H](c1ccc(cc1)O)C(=O)NC(C)(C)C)C(=O)Cn2nc(nn2)c3ccc(cc3)Cl C06546234
Cc1ccc(cc1)S(=O)(=O)NC(=O)C(=NNc2cccc(c2C)Cl)C(=O)NS(=O)(=O)c3ccc(cc3)C C08694646
c1ccc(cc1)N/C(=C\2/C(=O)NC(=O)N(C2=O)c3ccc(cc3)Br)/NCc4ccccc4C(F)(F)F C08757693
Cc1c(cn(n1)C)[C@H](C(=O)NC2CCCCC2)N(c3ccc(cc3)C(C)C)C(=O)[C@H]4COc5ccccc5O4 C00931339
Cc1c(cn(n1)C)[C@@H](C(=O)NC2CCCCC2)N(c3ccc(cc3)C(C)C)C(=O)[C@H]4COc5ccccc5O4 C00931338
C[C@]12CC[C@@H]3[C@H]([C@@H]1CC[C@]2(C)O)CCC4=C/C(=N/OCC(=O)N[C@@H](Cc5ccccc5)C(=O)OC)/C=C[C@]34C C12661331
C[C@]12CC[C@@H]3[C@H]([C@H]1CC[C@@H]2OC(=O)CCC(=O)N[C@@H](c4ccccc4)C(=O)OC)CCC5=CC(=O)CC[C@]35C C12861045
CCOC(=O)N/N=C(\C)/[C@@]1([C@@H](C[C@H]2[C@@]1(CC[C@@H]3[C@H]2CC=C4[C@]3(CC[C@@H](C4)OC(=O)C)C)C)OC(=O)C)OC C13574518
Cc1ccc2c(c1)c(=O)c(co2)[C@H]3C4=C(C[C@H](CC4=O)c5cccc(c5)OC)NC(=C3C(=O)OCCOC)C C09553987
CC[C@@H](c1nnnn1C(C)(C)CC)N(Cc2ccccc2OC)Cc3cc4cc5c(cc4[nH]c3=O)OCCO5 C01325157
CCCN(CCC)C(=O)/C(=C/c1cn(c2c1cccc2)S(=O)(=O)N(C)C)/NC(=O)c3ccccc3Cl C20438601
CC(C)Oc1ccc(cc1OC)[C@@H]2CC3=C([C@@H](Nc4ccccc4N3)c5cc(c(c(c5)OC)O)OC)C(=O)C2 C21239172
CCOC(=O)CC[C@]12CC[C@@H]([C@](C1=O)([C@@H](C[C@@]([C@H]([C@@H]2C)O)(C)C=C)OC(=O)CSc3ccncc3)C)C C28643072
CCc1cccc(c1N2C(=O)[C@H]3[C@H]([NH2+][C@@]([C@@H]3C2=O)(CC4CCCCC4)C(=O)[O-])c5ccc(c(c5)OC)O)CC C33604777
CC(C)N(CC(=O)Nc1cc(nn1c2ccc(cc2)OC)C(C)(C)C)C(=O)c3ccc(c(c3)[N+](=O)[O-])Cl C35171800
C[C@@H](CCC(=O)O[C@H]1C[C@@H]2[C@@H]3CC=C4C[C@@H](CC[C@@]4([C@@H]3CC[C@@]2([C@@H]1NC(=O)C)C)C)OC(=O)C)COC(=O)C C33925202
CCOC(=O)N/N=C(\C)/[C@]1([C@@H](C[C@@H]2[C@@]1(CC[C@@H]3[C@@H]2CC=C4[C@@]3(CC[C@@H](C4)OC(=O)C)C)C)OC(=O)C)OC C33921551
CC(C)(C)CC(C)(C)NC(=O)[C@H](c1ccc(cc1)N(C)C)N(Cc2ccco2)C(=O)c3cccc(c3)[N+](=O)[O-] C36504930
Cc1ccc(o1)CN([C@H](c2ccc(cc2)N(C)C)C(=O)NC(C)(C)CC(C)(C)C)C(=O)c3cccc(c3O)O C36597835
Cc1ccc(o1)CN([C@@H](c2cccc(c2)OC)C(=O)NC(C)(C)CC(C)(C)C)C(=O)c3cccc(c3)[N+](=O)[O-] C36601332
CC(C)(C)c1c2c(n(n1)C(C)(C)C)N(C(=O)CS[C@H]2c3ccc4c(c3)OCO4)CC(=O)NCCCOC C37427729
CCc1ccc2=[NH+]C(=O)[C@H](C=c2c1)[C@@H]([C@@H]3N=NNN3C(C)(C)C)[NH+](Cc4ccc(cc4)OC)Cc5ccco5 C39710521
CCCCn1c(c(c(c(c1=O)C#N)C)/C=C/2\C(=O)N(C(=S)S2)CCCOC)NCc3ccc(cc3)F C39851783
CCCn1c(c(c(c(c1=O)C#N)C)/C=C\2/C(=O)N(C(=S)S2)CCCOCC)NCc3ccc(cc3)F C40066873
Cc1cccc(c1)OC[C@@H](CNc2c(c3c(s2)C[C@@H](CC3)C(C)(C)C)C(=O)N[C@@H]4CCS(=O)(=O)C4)O C40313300
Cc1cccc(c1)OC[C@H](CNc2c(c3c(s2)C[C@@H](CC3)C(C)(C)C)C(=O)N[C@@H]4CCS(=O)(=O)C4)O C40313303
CCOc1cc(ccc1OCCC(C)C)[C@@H]2c3c(n[nH]c3C(=O)N2CCCO)c4cc(c(cc4O)C)Cl C39914020
CCOc1cc(ccc1OCCC(C)C)[C@H]2c3c(n[nH]c3C(=O)N2CCCO)c4cc(c(cc4O)C)Cl C39914021
c1cc(ccc1c2nnn(n2)CC(=O)N(c3ccc(cc3)Cl)[C@H](c4ccc(cc4)F)C(=O)NC[C@@H]5CCCO5)Cl C00903782
CCOC(=O)C1=C(NC(=C([C@@H]1c2ccco2)C#N)SCC(=O)Nc3cccc(c3)C(F)(F)F)c4ccccc4 C01255531
CCOc1ccc2c(c1)cc(c(=O)[nH]2)[C@@H](c3nnnn3C(C)(C)C)N(CCc4ccc(cc4)F)Cc5ccco5 C01362139
CCc1ccc2c(c1)cc(c(=O)[nH]2)CN(Cc3cccs3)[C@H](CC)c4nnnn4Cc5ccc(cc5)OC C01374046
CC[C@@H](c1nnnn1Cc2ccc(cc2)OC)N(Cc3cccs3)Cc4cc5cc(c(cc5[nH]c4=O)C)C C01375099
COc1cc(ccc1OC(=O)c2ccc(cc2)Br)/C=N/NC(=O)COc3ccccc3[N+](=O)[O-] C01433623
c1ccc(c(c1)/C=N/NC(=O)CSc2nc3ccccc3c(=O)n2c4ccc(cc4)Br)[N+](=O)[O-] C01777771
COC(=O)[C@](c1ccc(cc1)N[C@@](C(=O)OC)(C(F)(F)F)NC(=O)c2ccc(cc2Cl)Cl)(C(F)(F)F)O C01790811
COC(=O)[C@](c1ccc(cc1)N[C@](C(=O)OC)(C(F)(F)F)NC(=O)c2ccc(cc2Cl)Cl)(C(F)(F)F)O C01790814
CC(C)(C)c1ccc(cc1)OCCOc2c(cc(cc2Br)/C=N/NC(=O)Cc3nnc(s3)N)OC C01826114
COc1ccc(cc1OC)c2nnc(n2c3ccccc3)SCC(=O)NNC(=C)c4ccc(cc4)Br C01873226
Cc1ccccc1N/C(=C(/C#N)\C(=O)Nc2cc(c(cc2OC)Cl)C)/SCC(=O)NCc3ccccc3 C03271999
c1ccc(cc1)Cn2c(nnc2SCC(=O)NCc3ccc4c(c3)OCO4)CSc5nc6ccccc6s5 C03284245
CCc1cccc2c1[nH]cc2C(=O)CSc3nc4ccccc4c(=O)n3c5c(n(n(c5=O)c6ccccc6)C)C C03411952
CCOc1ccc2c(c1)cc(c(=O)[nH]2)[C@@H](c3nnnn3C4CCCCC4)N(Cc5ccco5)C[C@@H]6CCCO6 C57608854
CC[C@@H](c1nnnn1C2CCCCC2)N(Cc3ccc4c(c3)OCO4)Cc5cc6c(cc(cc6[nH]c5=O)C)C C57641747
CC[C@@H](c1nnnn1Cc2ccc(cc2)F)N(Cc3ccc(cc3)F)Cc4cc5c(cc(cc5[nH]c4=O)C)C C57641913
CC[C@H](c1nnnn1C2CCCCC2)N(Cc3ccc4c(c3)OCO4)Cc5cc6c(ccc(c6[nH]c5=O)C)C C57642239
CCOC(=O)C1=C([C@H](C(=N1)C)C(=O)C2=C(C(=O)N([C@@H]2c3ccc(cc3)C(C)(C)C)CCCn4cc[nH+]c4)[O-])C C08836593
c1ccc(cc1)n2c(c(cn2)CSCCC(=O)NCCN3CCN(CC3)c4ccccc4F)n5cccc5 C63506238
CCOc1cc(cc(c1OC(=O)c2ccco2)Br)C=C3C(=O)NC(=O)NC3=O C01120674
COc1ccc2c(c1OC)C(=O)O[C@H]2c3c(=O)[nH]c(=O)n(c3O)CCc4ccc(cc4)F C02268348
CC1(CC2=C([C@H](C(=C(N2c3cccc(c3)[N+](=O)[O-])N)C(=O)OC)c4cccnc4)C(=O)C1)C C00714562
CCOc1cc(ccc1O)/C=C\2/C(=O)N(C(=S)S2)NC(=O)c3ccc(cc3)[N+](=O)[O-] C01857146
c1ccc(cc1)C2(C(=O)N(C(=O)N2)NC(=O)Cn3c4ccccc4oc3=O)c5ccccc5 C09477696
c1cc(cc(c1)S(=O)(=O)/N=C/2\CCCN2)NC(=O)CSc3nnc4n3CCCCC4 C09619477
CCOC(=O)CN1c2ccccc2[C@@]3(C1=O)C4=C(CC(CC4=O)(C)C)OC(=C3C(=O)OC)N C09695239
CC[C@H]1CCc2c(cc(s2)c3nnc(n3C)SCC(=O)c4c(n(c(=O)n(c4=O)C)C)N)C1 C10440472
Cc1ccccc1n2c(nnc2SCC(=O)NN3C(=O)[C@@](NC3=O)(C)c4ccccc4)C C10246418
CCOc1cc(ccc1O)/C=C/2\C(=O)N(C(=S)S2)NC(=O)c3ccccc3[N+](=O)[O-] C01834815
Cc1cc(c(n1c2ccccc2)C)C(=O)OCC(=O)NC(=O)Nc3ccc4c(c3)OCCO4 C13146192
Cc1ccc(cc1)n2c(nnc2SCC(=O)c3c(n(c(=O)n(c3=O)C)C)N)c4ccccc4 C11196738
Cc1c(n(c(c1C#N)NC(=O)CN2C[C@H](Oc3c2cccc3)C(=O)NC)Cc4ccco4)C C12534164
Cn1c(=O)c2ccccc2c(n1)C(=O)NNC(=O)c3c4c(n(n3)c5ccc(cc5)F)CCC4 C14044449
CCN(Cc1[nH]c(=O)c2ccc(cc2n1)Cl)C(=O)CCN3C(=O)C4(CCCC4)NC3=O C14160901
Cc1ccc(cc1)c2cnnc(n2)n3c4c(c(n3)C)[C@@H](CC(=O)N4)c5ccc(c(c5)OC)O C15670094
Cc1ccc(cc1)c2cnnc(n2)n3c4c(c(n3)C)[C@H](CC(=O)N4)c5ccc(c(c5)OC)O C15670095
c1ccc(cc1)n2c(=O)c3ccccc3c(n2)C(=O)NNC(=O)[C@@H]4COc5ccccc5O4 C03382509
COc1ccccc1/C=C\2/C(=O)N(C(=S)S2)CC(=O)Nc3ccc(cc3O)[N+](=O)[O-] C16921902
COc1cc(cc(c1OC)OC)[C@@H]2CC3=C([C@H](n4c(ncn4)N3)c5cccc(c5)O)C(=O)C2 C18198277
COc1cc(cc(c1OC)OC)[C@@H]2CC3=C([C@@H](n4c(ncn4)N3)c5cccc(c5)O)C(=O)C2 C18198281
Cc1ccc(o1)[C@@H]2C(=C(OC(=C2C(=O)OC)CSc3c(cc4c(n3)CCN(C4)C)C#N)N)C#N C16348089
c1ccc(cc1)Cn2c(=O)c3ccccc3n4c2nnc4SCC(=O)N5CCC[C@@H](C5)C(=O)N C24144049
Cc1ccc(o1)/C=C/c2[nH]nc(n2)SCC(=O)Nn3cnc4c(c3=O)c(c(s4)C)C C25079334
Cc1c(n(c(c1C#N)NC(=O)CSc2nnnn2c3ccc(cc3)O)c4ccccc4)C C11675273
c1cc(cc(c1)n2cnnn2)C(=O)Nc3c(c4c(s3)CCCC4)C(=O)NCc5ccco5 C32622263
Cc1cc(no1)NC(=O)[C@@H]2[C@H]3C=C[C@@]4([C@@H]2C(=O)N([C@@H]4C(=O)NC(C)(C)C)c5cccc(c5)F)O3 C35290050
Cc1cc2nc(c(c(n2n1)C)CCC(=O)Nc3cccc(c3)S(=O)(=O)/N=C\4/CCCN4)C C35307288
Cc1ccc2c(c1)c(=O)c3c(o2)C(=O)N([C@@H]3c4ccc(cc4)OCC(=O)N)c5nncs5 C35489595
COc1ccccc1/C=C\2/C(=O)N(C(=S)S2)CC(=O)Nc3cc(ccc3O)[N+](=O)[O-] C16921897
CC(=O)Nc1cccc(c1)n2c(nnn2)SCC(=O)Nc3nc4ccc(cc4s3)F C36732770
COc1ccccc1C(=O)N2CCC(CC2)NC(=O)c3c(nccn3)NC(=O)c4ccccc4F C37574142
c1ccc(cc1)Cc2c(=O)nc3n(n2)c(=O)/c(=C/4\c5ccccc5N(C4=O)CC(=O)N)/s3 C01809801
C#CCn\1c2ccc(cc2s/c1=N\C(=O)Cn3c4ccccc4oc3=O)S(=O)(=O)N C38875526
CCOC(=O)C1=C(Oc2c(c(nn2c3ccccc3)C)[C@@]14c5ccccc5N(C4=O)C(=O)C)N C39431425
CCOC1=C[C@H]2C[C@@H]3CO[P@@](=O)(N[NH+]3C[C@@H]2C=C1S(=O)(=O)Oc4ccccc4)[O-] C39469242
CCOC1=C[C@H]2C[NH+]3[C@@H](C[C@@H]2C=C1S(=O)(=O)Oc4ccccc4)CO[P@@](=O)(N3)[O-] C39469276
Cc1cccc(c1)NC(=O)/C(=C/c2c(nc3c(cccn3c2=O)C)N4CCN(CC4)CCO)/C#N C39994217
Cc1c(c([nH]c(=O)c1C#N)C)CCC(=O)Nc2cccc(c2)Cn3c(=O)n4ccccc4n3 C40134203
C[C@@]1(C(=O)N(C(=O)N1)NC(=O)c2c(cnc(n2)N3CCCC3)Cl)CCc4ccccc4 C40152730
c1cc(cc(c1)Br)/C=C\2/C(=O)N(C(=O)N2)CC(=O)Nc3ccc(cc3)[N+](=O)[O-] C15052262
CCN(CC)S(=O)(=O)c1ccc(cc1)N2C[C@@H](CC2=O)C(=O)N=c3[nH]c4ccccc4[nH]3 C09222589
c1cnc(nc1)N2CCN(CC2)c3ccc(cc3)NCc4cc5cc6c(cc5[nH]c4=O)OCCO6 C57712602
Cc1cc(c(n1c2ccc(c(c2)Cl)F)C)C(=O)Cn3cc(cc(c3=O)C(=O)N)[N+](=O)[O-] C58604697
c1ccc(cc1)C2=NN=C3[C@H]2[C@H](C(=C(O3)N)C#N)c4ccccc4OC(=O)N5CCOCC5 C09968554
Cc1ccc(cc1)C2=NN=C3[C@@H]2[C@]4(c5ccccc5N(C4=O)CC(=O)OC)C(=C(O3)N)C#N C00718474
Cc1ccc(cc1)C2=NN=C3[C@H]2[C@]4(c5ccccc5N(C4=O)CC(=O)OC)C(=C(O3)N)C#N C00718474
c1cc(ccc1C2=C[C@@H]3C(=O)N=N[C@@H](N3N2)SCC(=O)Nc4ccc5c(c4)OCO5)F C64701008
c1cc(ccc1C2=C[C@H]3C(=O)N=N[C@@H](N3N2)SCC(=O)Nc4ccc5c(c4)OCO5)F C64701010
Cc1ccc(cc1)C2=C(C(=NS2(=O)=O)N3CCC(CC3)NC(=O)N[C@H](C)C(=O)OC)C C65271798
Cc1cc(c(n1c2ccc(cc2)C(=O)[O-])C)/C=C/3\C(=NC(=O)N(C3=O)Cc4ccco4)O C01832079
CC(C)[C@H](C(=O)[O-])N1C(=O)/C(=C\c2cc3cc4c(cc3[nH]c2=O)OCO4)/SC1=S C09420189
c1ccn2c(c1)nc(c(c2=O)/C=C\3/C(=O)N(C(=S)S3)CCC(=O)[O-])NCc4ccco4 C02349517
c1csc(c1S(=O)(=O)Nc2c(c3c(s2)CCCC3)C(=O)N4CCOCC4)C(=O)[O-] C12584726
CCOc1cc2c(cc1CNC(=O)Cn3cnc4c(c3=O)c(c(o4)C)C(=O)[O-])O[C@@H](C2)C C13057456
Cc1cc(c(c(c1)C)NC(=O)[C@@H](C)Sc2nc3nc(c(c(n3n2)C)CC(=O)[O-])C)C C13222152
COc1cc(c(cc1O)[N+](=O)[O-])/C=C\2/C(=O)N(C(=S)S2)c3ccc(cc3)C(=O)[O-] C13272810
c1cc(ccc1C(=O)[O-])n2c(=O)c(c(cn2)Sc3nnnn3c4ccc(cc4)O)Cl C13275700
CN(C)S(=O)(=O)c1ccc(=O)n(c1)CC(=O)Nc2cc(c(cc2Cl)C(=O)[O-])OC C13276528
c1cc(c(cc1[N+](=O)[O-])S(=O)(=O)N2CCC(CC2)C(=O)[O-])N3CCC[C@H](C3)CO C13277142
c1cc(c(cc1[N+](=O)[O-])S(=O)(=O)N2CCC(CC2)C(=O)[O-])N3CCC[C@@H](C3)CO C13277143
C[C@@H](C(=O)[O-])Oc1ccc(cc1)C2=C[C@@H](n3c(nnn3)N2)c4cc(cc5c4OCOC5)F C13278245
c1cc2c(cc1N3C[C@@H](CC3=O)C(=O)Nc4cc5c(cc4C(=O)[O-])OCCO5)OCCO2 C13430991
CCn1cc(c(=O)c2c1cc(c(c2)F)NN3[C@H]([C@H](C3=O)Cl)c4ccc(cc4)N(C)C)C(=O)[O-] C15219575
COc1cc(ccc1OCC(=O)[O-])/C=C/2\C(=O)N(C(=S)S2)NC(=O)c3ccccc3F C16915162
Cc1cc(no1)N2[C@@H](C(=C(C2=O)[O-])C(=O)c3c(c([nH]c3C)C)C)c4cccc(c4)[N+](=O)[O-] C25108566
Cc1ccnc(n1)[N-]S(=O)(=O)c2ccc(cc2)NC(=O)c3cnc4ccccn4c3=O C27530835
CC(C)c1nnc(s1)/N=C(/c2cc(=O)[nH]c3c2cc(cc3)S(=O)(=O)N4CCOCC4)\[O-] C32788728
C[C@H](C(=O)[O-])O[C@@H]1[C@@H]([C@@H](O[C@@H]2[C@@H]1O[C@@H](OC2)c3ccco3)Oc4ccccc4)NC(=O)C C35057177
CC(=O)N[C@@H]1[C@@H]([C@@H]2[C@@H](CO[C@@H](O2)c3ccccc3)O[C@@H]1Oc4ccccc4)OCC(=O)[O-] C35057608
Cc1ccccc1O[C@H]2[C@@H]([C@@H]([C@@H]3[C@@H](O2)CO[C@@H](O3)c4ccco4)OCC(=O)[O-])NC(=O)C C35057872
CC(=O)N[C@@H]1[C@@H]([C@@H]2[C@@H](CO[C@@H](O2)c3ccco3)O[C@@H]1Oc4ccccc4Cl)OCC(=O)[O-] C35057990
c1ccc2c(c1)OC[C@H](O2)C(=O)N3CCN(CC3)[C@H](c4c[nH]c5c4ccc(c5)F)C(=O)[O-] C20723372
Cc1c(c(n(n1)c2ccc(cc2)F)[O-])/C=C\3/C(=O)N(C(=O)N3)Cc4ccc(cc4)[N+](=O)[O-] C35456105
Cc1nnc(s1)SCC2=C(N3[C@@H]([C@H](C3=O)NC(=O)c4c(cccc4F)F)SC2)C(=O)[O-] C02785590
Cc1c(c(on1)C)CN2CC[NH+](CC2)[C@@H](c3cn(c4c3cc(cc4)C(=O)[O-])C)C(=O)[O-] C36358368
CCC[C@H](C(=O)[O-])NC(=O)COc1cc2c(c3c1c(c(c(=O)o3)C)C)CCC(O2)(C)C C08877349
CCn1cc(c(=O)c2c1nc(nc2)N3CCN(CC3)C(=S)Nc4ccccc4)C(=O)[O-] C02341581
CCn1cc(c(=O)c2c1cc(c(c2)F)N3CCN(CC3)C(=S)NC(=O)c4ccccc4)C(=O)[O-] C02343290
c1ccc(cc1)OS(=O)(=O)c2cc3c(cc2Cl)[C@H]4CO[P@](=O)(NN4CC3)[O-] C39465516
C[C@H]1[C@H](c2c(=O)[nH]c(nc2O1)CSc3nnc(n3C)c4ccccc4Cl)C(=O)[O-] C39680379
Cc1c(c2c(=O)[nH]c(nc2o1)CS[C@H]3N=C4C(=C([C@H](S4)C)C)C(=O)N3C)C(=O)[O-] C39680425
C[C@@H]1[C@@H](c2c(=O)[nH]c(nc2O1)CSc3nnc(n3CC(C)C)c4ccco4)C(=O)[O-] C39689949
C[C@@H]1C(=C2C(=NC(=NC2=O)CSc3nnc(s3)Nc4ccccc4OC)O1)C(=O)[O-] C39691405
C[C@H]1[C@H](c2c(=O)[nH]c(nc2O1)CSc3nnc(n3C)c4cccc(c4)OC)C(=O)[O-] C39692415
C[C@H]1[C@@H](c2c(=O)[nH]c(nc2O1)CSc3nnc(n3C4CC4)N5CCC(CC5)C)C(=O)[O-] C39693278
c1cc(cc(c1)NC(=O)CN2C(=O)/C(=C/C(=N/c3nccs3)/[O-])/SC2=O)C(F)(F)F C39793304
c1cc(ccc1[C@@H]2C(=C(C(=O)N2CCCO)[O-])C(=O)c3ccc4c(c3)OCCO4)[N+](=O)[O-] C40052916
Cc1c(c(n(c(=O)c1C#N)C)NCc2ccccc2)/C=C\3/C(=O)N(C(=S)S3)CC(=O)[O-] C40066596
COc1cccc2c1oc(c2)C(=O)C3=C(C(=O)N([C@H]3c4ccc(cc4)[N+](=O)[O-])CCO)[O-] C40097965
Cc1c(c(n2c(n1)c(cn2)C#N)[O-])CC(=O)Nc3nc(cs3)c4cc(ccc4F)F C40114771
Cc1ccc(cc1)[C@@H]2CC(=Nc3n2ncc3C(=O)Nc4ccc(c(c4)OC)OC)C(=O)[O-] C40486088
c1cc(ccc1C(=O)[O-])NC(=O)CS[C@@H]2CC(=O)N(C2=O)c3ccc(cc3)[N+](=O)[O-] C39886123
Cc1cc(=O)c(nn1c2cccc(c2)C(F)(F)F)/C(=N/c3[nH]nc(n3)c4ccccn4)/[O-] C59007692
CN(C)c1ccc(cc1)c2c(c(nc(n2)SCC(=O)NC3=NC(=O)CS3)[O-])C#N C59456706
CC\1=NN(C(=O)/C1=N\Nc2ccccc2)c3cc(c(cc3Cl)S(=O)(=O)[O-])Cl C25782015
c1cc(ccc1CNc2cc(ccc2[N+](=O)[O-])N3CCN(CC3)C(=O)c4[n-]ncn4)Cl C16401639
CCCSc1nnc(s1)NC(=O)CSC2=C(C3=NC(=O)C=C([C@@H]3S2)[O-])C#N C13990397
CC1=C(S[C@H]([C@H]1C(=O)O[C@@H](C)/C(=N/C2=NC=NC3=NC=N[C@@H]32)/[O-])NC(=O)C4CC4)C C39462510
c1cc(ccc1C(=O)[O-])NC(=O)CS[C@H]2CC(=O)N(C2=O)c3ccc(cc3)[N+](=O)[O-] C39886123
CC[C@H](C(=O)[O-])NC(=O)Cc1c(c2cc3c(coc3c(c2oc1=O)C)C(C)(C)C)C C02117971
Cc1ccc(cc1)NC(=O)/C(=C/c2cc(c(c(c2)Br)OCC(=O)[O-])OC)/C#N C04210236
CCc1ccccc1N2C(=O)/C(=C/c3ccc(cc3)O[C@H](C)C(=O)[O-])/C(=O)NC2=S C02969447
CCOc1cc(cc(c1O)Br)/C=C/2\C(=NN(C2=O)c3cccc(c3)C(=O)[O-])C C08456895
CCC[C@@H](C(=O)[O-])NC(=O)Cc1c(c2cc3c(cc2oc1=O)OC4(CCCCC4)CC3)C C09047196
COc1cc(c(cc1OCC(=O)[O-])Br)/C=C(/C#N)\C(=O)Nc2ccccc2 C12342303
CC[C@H](C(=O)[O-])NC(=O)Cc1c(c2cc3c(c(oc3c(c2oc1=O)C)C)c4ccccc4)C C02118200
Cc1ccc(cc1)CNC(=O)[C@@H](C)Sc2nnc(n2CC(=O)[O-])c3ccc(cc3)C C13020651
CCN(CC(=O)NCc1ccc(cc1)Cl)S(=O)(=O)c2cc(ccc2F)C(=O)[O-] C13093891
c1cc(sc1)c2nnc(n2CCC(=O)[O-])SCC(=O)Nc3ccc(c(c3)F)F C13191921
c1cc(sc1)c2nnc(n2CCC(=O)[O-])SCC(=O)Nc3ccc4c(c3)CCC4 C13192628
Cc1ccc(cc1)c2nnc(n2CC(=O)[O-])SCC(=O)N[C@H](C)c3ccc(cc3)F C13205751
C[C@@H]1CCC[C@@H]([C@@H]1C)NC(=O)CSc2nc3cc(ccc3c(=O)n2CCC(=O)[O-])Cl C13206741
c1cc(ccc1/C=C/C(=O)[O-])S(=O)(=O)NCc2cc3c(c(c2)Cl)OCCCO3 C13311041
C[C@H](CNC(=O)CSc1nc2ccccc2c(=O)n1[C@@H](C)C(=O)[O-])c3ccccc3 C13335061
C[C@@H](CNC(=O)CSc1nc2ccccc2c(=O)n1[C@H](C)C(=O)[O-])c3ccccc3 C13335063
COc1ccc(cc1NC(=O)CSc2ncc(n2c3ccc(cc3)F)C(=O)[O-])Cl C13353450
Cn1c(=O)c2c3c(sc2nc1SCC(=O)Nc4cccc(c4)C(=O)[O-])CCCC3 C13353993
Cc1c2c(ncn(c2=O)[C@@H](c3ccccc3)C(=O)Nc4ccc(cc4)F)sc1C(=O)[O-] C13417763
CCCc1nnc(n1CC(=O)[O-])SCC(=O)NC2c3ccccc3-c4c2cccc4 C13442801
Cc1cccc(c1)c2nnc(n2CC(=O)[O-])SCC(=O)NCc3ccc(c(c3)F)C C13443230
CC(=O)C1=C(N=C(N[C@H]1c2cc(cc(c2OCC(=O)[O-])OC)Cl)S)c3ccccc3 C13497462
Cc1cccc(c1)c2nc3c(c(n2)SCC(=O)NCCC(=O)[O-])COC(C3)(C)C C09053025
CCOc1cc(c(cc1O)Br)/C=C/2\C(=NN(C2=O)c3ccc(cc3)C(=O)[O-])C C15930485
c1ccc(cc1)CC(=O)NN2C(=O)/C(=C\c3cccc(c3)OCC(=O)[O-])/SC2=S C16909708
COc1ccc(cc1OC)/C=C/2\C(=O)N(C(=S)S2)c3ccc(c(c3)C(=O)[O-])O C27530377
c1ccc(cc1)SCCCNC(=O)c2cnn(c2C(F)(F)F)c3ccc(nn3)[O-] C29003244
c1cc(ccc1COc2ccc(cc2/C=N\NC(=O)CC#N)Br)C(=O)[O-] C30814001
C[C@@H](CC(=O)Nc1ccc(cc1)C(=O)[O-])N2C(=O)/C(=C/c3ccc(cc3)Cl)/SC2=O C33772356
CN(c1ccc(cc1)O)C2=NC(=O)/C(=C\c3cc(ccc3OCC(=O)[O-])Br)/S2 C34931670
Cc1ccc(cc1C)NC(=O)CSC2=C([C@@H]([C@@H](C(=N2)[O-])C(=O)OC)c3ccccc3F)C#N C09088112
Cc1ccc(c(c1)C(=O)C2=C(C(=O)N([C@@H]2c3ccc(c(c3)OC)O)CCCOC)[O-])C C04541051
Cc1ccc(cc1)CN2[C@@H]([C@@H](OC2=O)c3ccc(cc3)NC(=O)c4cccc(c4)C)C(=O)[O-] C36149673
CCCC[C@H](C(=O)[O-])NC(=O)Cc1c(c2cc3c4c(oc3c(c2oc1=O)C)CCCC4)C C02155369
c1ccc(cc1)N2C(=O)[C@@](N=C2[O-])(C(F)(F)F)NS(=O)(=O)c3ccc(cc3)Cl C02492469
CCO/C(=C/1\[C@H](C(=C(N=C1C)SCC(=O)Nc2nc(cs2)C)C#N)c3cccs3)/[O-] C17519996
CCc1ccc(cc1)NC(=O)CSc2nc3ccsc3c(=O)n2CCC(=O)[O-] C02932380
CCOc1ccccc1[C@@H]2C(=C(C(=O)N2CCCO)[O-])C(=O)c3cc4ccccc4o3 C40053170
COc1cccc(c1OC)[C@@H]2C(=C(C(=O)N2CCO)[O-])C(=O)c3ccc(cc3)Br C40077028
CCCOc1ccccc1[C@@H]2C(=C(C(=O)N2CCO)[O-])C(=O)c3cc4ccccc4o3 C40097390
Cc1c2c(cc(=O)[nH]c2sc1C(=O)[O-])CSc3nncn3c4ccccc4F C13398561
c1ccc2c(c1)c(c[nH]2)C(=O)CSc3nnc(n3CCC(=O)[O-])c4ccc(cc4)F C13206432
c1cc(ccc1C(=O)[O-])NC(=O)CS[C@@H]2CC(=O)N(C2=O)c3ccc(cc3)Cl C39886121
CCn1c2cc(ccc2cn1)[N-]S(=O)(=O)c3ccc(cc3)NC(=O)C(F)(F)F C58005288
CN/C(=N\c1cccc(c1)C(F)(F)F)/S[C@H]2CC(=O)N(C2=O)c3ccc(cc3)C(=O)[O-] C59446473
CCCCc1c(=O)[nH]c(nc1[O-])S[C@H]2CC(=O)N(C2=O)c3ccc(c(c3)Cl)F C17860900
c1ccc(c(c1)[N-]S(=O)(=O)c2cccc(c2)NC(=O)C3=NN=C(C3)C4CC4)Cl C63405688
Cc1ccccc1NC(=O)C2=NN=C(C2)S(=O)(=O)[N-]c3ccc(cc3)Br C16843208
c1ccc(cc1)S(=O)(=O)c2cnc(nc2[O-])SCC(=O)Nc3cc(ccc3F)F C02692109
Cc1ccc(cc1)[N-]S(=O)(=O)[C@H]2C(=CN=N2)C(=O)Nc3ccc(c(c3)C)Br C65055452
c1ccc2c(c1)-c3ccccc3C2COC(=O)N[C@@H](CC(=O)[O-])c4ccccc4[N+](=O)[O-] C02585896
c1ccc(cc1)C(c2ccccc2)(C(=O)[O-])NC(=O)CSc3nnnn3c4ccccc4 C08815685
C[C@H](C(=O)Nc1ccc(cc1)C(=O)C)Sc2nc3cc(ccc3c(=O)n2CC=C)C(=O)[O-] C09544451
c1ccc(cc1)[C@@H]2CC(=O)N(C2)CC(=O)N/N=C/c3ccc(o3)c4ccccc4C(=O)[O-] C00716927
CCN(CC)S(=O)(=O)c1cccc(c1)NS(=O)(=O)c2cc(ccc2Cl)C(=O)[O-] C13041029
c1ccc(cc1)Cn2c(=O)c3ccc(cc3nc2SCC(=O)NCc4ccco4)C(=O)[O-] C13044724
C[C@@H](Cn1c(=O)c2ccc(cc2nc1SCc3ncc(o3)c4ccccc4)C(=O)[O-])O C13051943
C[C@H](Cn1c(=O)c2ccc(cc2nc1SCc3cc(on3)c4cccs4)C(=O)[O-])O C13052338
CCOc1cc(cc(c1OC)Br)C(=O)Nc2cc(c(cc2C(=O)[O-])OC)OC C13168914
Cc1ccc(cc1)[C@H](CC(=O)[O-])NC(=O)c2ccc(o2)c3ccc(cc3Cl)[N+](=O)[O-] C13181688
Cc1c(c(n2c(n1)nc(n2)S[C@@H](C)C(=O)Nc3cccc4c3cccc4)C)CCC(=O)[O-] C13210144
Cc1c(c(n2c(n1)nc(n2)S[C@H](C)C(=O)Nc3ccccc3c4ccccc4)C)CC(=O)[O-] C13221949
Cc1c(c(n2c(n1)nc(n2)S[C@H](C)C(=O)Nc3ccc(cc3)C(C)C)C)CC(=O)[O-] C13221993
c1cc(sc1)c2nnc(n2C[C@@H]3CCCO3)SCC(=O)Nc4cc(ccc4C(=O)[O-])F C13242386
Cn1c(nnc1SCC(=O)Nc2cc(c(cc2Cl)C(=O)[O-])OC)Cc3cccs3 C13243632
CC[C@H](C)N(Cc1[nH]c(=O)c2ccccc2n1)S(=O)(=O)c3cc(cc(c3C)C)C(=O)[O-] C13246831
CCOc1cc(ccc1OCC(C)C)C(=O)Nc2cc3c(cc2C(=O)[O-])OCCCO3 C13332694
C=CCn1c(nnc1SCC(=O)Nc2cc(ccc2C(=O)[O-])Cl)c3ccncc3 C13356264
C[C@H](C(=O)Nc1cccc(c1)C(=O)C)Sc2nc3cc(ccc3c(=O)n2CC=C)C(=O)[O-] C13364882
c1cc(c(cc1Cl)NC(=O)COc2c(cc(cc2Cl)C(=O)[O-])Cl)n3cncn3 C13423547
c1cc(oc1)c2nnc(n2c3ccc(cc3)F)SCC(=O)Nc4ccc(cc4)C(=O)[O-] C13446996
CCOC(=O)c1c(c2c(s1)[nH]c(nc2=O)/C(=C/c3ccc(cc3)OCC(=O)[O-])/Cl)C C21190374
Cc1c(sc(n1)NC(=O)Cc2csc(n2)c3ccco3)c4nnc(n4CC=C)[S-] C26302367
CCOC(=O)c1c(csc1NC(=O)CSc2nc(c(nn2)C)[O-])c3ccc(cc3)C C32522390
CCOC(=O)c1c(csc1NC(=O)CSc2nc(cnn2)[O-])c3ccc(cc3)Cl C32522430
c1cc(cc(c1)Cl)C(=O)Nc2ccc3c(c2)c(cc(n3)N4CCN(CC4)CCC#N)C(=O)[O-] C33010414
c1ccc(c(c1)Cn2c3c(c(nc(n3)CSCC(=O)Nc4ccc(cc4)F)[O-])nn2)Cl C01221421
CCCCCCc1nc2ccccc2c(=O)n1NC(=O)c3c(=O)c4cccc5c4n(c3[O-])CC5 C02320026
CCCCCCc1nc2ccccc2c(=O)n1NC(=O)c3c(=O)c4ccccc4n(c3[O-])C C02227782
COc1cccc2c1oc(c2)C(=O)C3=C(C(=O)N([C@@H]3c4ccc(cc4)O)Cc5ccco5)[O-] C33522340
Cc1c2c(=O)n(c(=O)n(c2sc1C(=O)[O-])CC=C)CC(=O)Nc3cccc4c3cccc4 C34779421
c1ccc(cc1)N2C(=O)CCC(=N2)C(=O)Nc3[n-]nc(n3)SCc4ccc(cc4)Cl C09130447
CCOC(=O)[C@H]1[C@@H](SC2=C1CCCC2)NC(=O)CSc3nc(cc(n3)OC)[O-] C39224465
Cc1ccc(cc1)NC(=O)CN2C(=O)/C(=C/c3cccn3c4ccc(cc4)C(=O)[O-])/SC2=O C16293042
C[C@@H](C(C)C)NC(=O)CSc1nc2cc(ccc2c(=O)n1Cc3ccco3)C(=O)[O-] C13034100
CC1=C2C(=NC(=NC2=O)CSc3nnc(s3)Nc4ccccc4)S[C@H]1C(=O)[O-] C39692181
CC(C)N(C1CCCCC1)C(=O)CSc2nc3cc(ccc3c(=O)n2CCO)C(=O)[O-] C13046509
CCc1ccc2c(c1)c(co2)CC(=O)Nc3ccc(cc3)S(=O)(=O)[N-]c4ncccn4 C39883446
Cc1c(sc(n1)NC(=O)Cc2c(oc(n2)c3ccccc3)C)c4nnc(n4C5CC5)[S-] C40059537
CCOc1ccc(cc1OC)[C@@H]2c3c([nH]nc3C(=O)N2CCOC)c4cc(ccc4[O-])Cl C39898141
C=CCOC(=O)N[C@@H]1C[C@@H](N(C1)C(=O)OCC2c3ccccc3-c4c2cccc4)C(=O)[O-] C44559993
c1ccc(c(c1)C(=O)Nc2ccc(cc2)CC#N)[N-]S(=O)(=O)c3ccc4c(c3)OCCO4 C57838587
CCCn1cc(c(n1)C)C[N-]/C(=N\C(=O)c2cccc(c2)F)/Nc3ccc4c(c3)OCCO4 C32973099
CCS(=O)(=O)[N-]c1ccc(cc1)NC(=O)c2ccc3c(c2)C(=O)N(C3=O)Cc4ccccc4 C59885329
COc1ccc(cc1S(=O)(=O)[N-]c2ccccc2Cl)NC(=O)c3cccn4c3ncc4 C60358586
COc1cc(c(cc1OC)OC)[C@@H]2CC(=O)Nc3c2n(cc3C(=O)[O-])c4cc(cc(c4)F)F C61720140
Cc1cccc(c1)c2nnc(n2CCC(=O)N[C@H]3[C@@H](N(N(C3=O)c4ccccc4)C)C)[S-] C63399574
COc1ccc(cc1Cl)N2C(=O)/C(=C/c3cc(c(c(c3)OC)O)CC=C)/C(=O)N=C2[O-] C17045510
CC(C)C(=O)Nc1ccccc1c2c(nc(nn2)SCC(=O)N3CCc4c3cccc4)[O-] C64774590
CCn1c(c(c(n1)C)CCN(C)c2c(cc(cn2)NC(=O)c3cccc(c3)C)C(=O)[O-])C C64978950
C[C@H]1C[C@H]2[C@@H]3CC[C@@]([C@@]3(C[C@@H]([C@@H]2[C@@]4(C1=CC(=O)C=C4)C)O)C)(C(=O)COC(=O)CCC(=O)[O-])O C03831101
C[C@@]12CCC(=O)C=C1CC[C@H]3[C@@H]2[C@@H](C[C@@]4([C@@H]3CC[C@@]4(C(=O)COC(=O)CCC(=O)[O-])O)C)O C03872846
c1ccc(cc1)NC(=O)Nc2ccc3n(c2=O)C[C@H]4C[C@@H]3CN(C4)C(=O)c5cccc(c5)C(=O)[O-] C04236446
CCOC(=O)c1c2c(c(sc2Br)N)c(=O)n(n1)c3ccccc3C(=O)[O-] C08453823
c1cc2c(cc1/C=C\3/C(=O)N(C(=S)S3)CCCC(=O)Nc4ccc(c(c4)O)C(=O)[O-])OCO2 C08819655
Cc1c(c(n(n1)c2ccccc2)O)/C=C/3\C(=O)NC(=S)N(C3=O)c4cccc(c4)C(=O)[O-] C09933354
C[C@H]1C[C@@H]2[C@@H]3CC[C@]([C@]3(C[C@H]([C@@H]2[C@@]4(C1=CC(=O)C=C4)C)O)C)(C(=O)COC(=O)CCC(=O)[O-])O C11592779
C[C@]12CC[C@H](C[C@H]1CC[C@@H]3[C@@H]2C[C@H]([C@]4([C@]3(CC[C@@H]4C5=CC(=O)OC5)O)C)O)OC(=O)CCC(=O)[O-] C12296186
CC(C)[C@H](C(=O)[O-])N1C(=O)[C@H]2[C@H]3C[C@@H]([C@@H]2C1=O)[C@@H]4[C@@H]3[C@H](c5c([nH]c(=O)s5)S4)c6ccccc6O C12579680
CC(C)[C@@H](C(=O)[O-])NC(=O)CO/N=C/1\CC[C@@]2([C@H]3CC[C@]4([C@H]([C@@H]3CCC2=C1)CC[C@@]4(C(=O)C)O)C)C C12878059
Cc1ccc(cc1S(=O)(=O)Nc2nc(cs2)c3ccc(cc3)NS(=O)(=O)C)C(=O)[O-] C13032375
Cc1ccc(c(c1)Cl)NC(=O)CSc2nc3cc(ccc3c(=O)n2CCO)C(=O)[O-] C13045373
C[C@H](C(=O)NC(=O)NC(C)(C)C)Sc1nc2cc(ccc2c(=O)n1Cc3ccco3)C(=O)[O-] C13051015
Cc1cccc(c1C)NC(=O)NC(=O)CSc2nc3nc(c(c(n3n2)C)CC(=O)[O-])C C13238328
COc1ccc(cc1S(=O)(=O)Nc2ccc(cc2)S(=O)(=O)/N=C/3\CCCCCN3)C(=O)[O-] C13360579
Cc1c2c(ncn(c2=O)CC(=O)N(CCC(=O)N)c3ccccc3Cl)sc1C(=O)[O-] C13418537
CC(C)[C@@H](C(=O)[O-])NC(=O)CO/N=C/1\CC[C@@]2([C@@H]3CC[C@]4([C@H]([C@@H]3CCC2=C1)CC[C@]4(C(=O)C)O)C)C C15957811
c1cc(cc(c1)OCCC(=O)[O-])/C=C\2/C(=O)N(C(=S)S2)NC(=O)c3cccc(c3)O C16929715
c1ccc(cc1)C(=O)C2=C(C(=O)N([C@@H]2c3cccc(c3)[N+](=O)[O-])c4ccc(cc4)S(=O)(=O)N)[O-] C17124893
[H]/N=C\1/N(C(=O)C[C@@H](S1)C(=O)Nc2cccc(c2)C(=O)[O-])/N=C/c3ccc4c(c3)OCO4 C20438122
C[C@H]1C[C@H]2[C@@H]3CC[C@@]([C@]3(C[C@@H]([C@@H]2[C@@]4(C1=CC(=O)C=C4)C)O)C)(C(=O)OCC(=O)CCC(=O)[O-])O C21986256
CC1(O[C@H]2[C@H](O[C@H]([C@H]2O1)n3cnc4c3nc(nc4N)I)CC(=O)[O-])C C22061450
C[C@@H](C(=O)NC(=O)NC1CCCC1)Sc2c3c(nc(n2)C4CC4)n(c(nc3=O)[O-])C5CC5 C25149936
Cc1cccc(c1C)N2C(=O)/C(=C/c3ccc(o3)c4ccc(cc4)S(=O)(=O)N)/C(=NC2=O)[O-] C00867655
c1cc(ccc1/C=C/2\C(=O)O[C@H](N2)c3ccc(cc3)NC(=O)c4[n-]ncn4)Br C19419208
CC1([C@@H](N2[C@H](S1)[C@@H](C2=O)NC(=O)[C@@H](c3ccccc3)NC(=O)c4ccccc4F)C(=O)[O-])C C35678164
C[C@]12CC=C([C@]([C@@H]1CC(=C)[C@@]3([C@@]2(C(=O)[C@@](C3=O)(C)O)C(=O)OC)C)(C)CCC(=O)[O-])C(C)(C)O C37538721
C[C@@]12CCC(=O)C=C1CC[C@@H]3[C@@H]2[C@@H](C[C@@]4([C@@H]3CC[C@@]4(C(=O)COC(=O)CCC(=O)[O-])O)C)O C03872844
Cc1c(c([nH]n1)[O-])[C@H](c2ccc(cc2)OS(=O)(=O)c3ccccc3)C4=C(N=N[C@@H]4O)C C39422233
c1ccc(cc1)S(=O)(=O)c2cc3c(c4c(n(c3=O)c5ccccc5[O-])C(=O)C[C@@H](N4)O)nc2 C39450200
c1ccc(cc1)S(=O)(=O)c2cc3c(c4c(n(c3=O)c5ccccc5[O-])C(=O)C[C@H](N4)O)nc2 C39450202
c1ccc(cc1)OS(=O)(=O)c2cc3c(cc2c4ccccc4O)[C@@H]5CO[P@](=O)(NN5CC3)[O-] C39465498
CC(C)S(=O)(=O)c1cc2c(cc1c3ccccc3O)[C@H]4CO[P@](=O)(NN4CC2)[O-] C39465528
c1ccc(cc1)[C@@H](C(=O)N)N2CCN(CC2)S(=O)(=O)c3cc(ccc3Br)C(=O)[O-] C13252370
c1ccc(cc1)[C@H](C(=O)N)N2CCN(CC2)S(=O)(=O)c3cc(ccc3Br)C(=O)[O-] C13252372
C[C@@]12CCC(=O)C=C1CC[C@H]3[C@@H]2[C@H](C[C@@]4([C@@H]3CC[C@@]4(C(=O)COC(=O)CCC(=O)[O-])O)C)O C43721221
C[C@@]12CC[C@@H](C[C@@H]1CC[C@@H]3[C@@H]2C[C@@H]([C@@]4([C@@]3(CC[C@@H]4C5=CC(=O)OC5)O)C)O)OC(=O)CCC(=O)[O-] C43735816
C[C@@]12CC[C@@H](C[C@H]1CC[C@@H]3[C@@H]2C[C@@H]([C@@]4([C@@]3(CC[C@@H]4C5=CC(=O)OC5)O)C)O)OC(=O)CCC(=O)[O-] C43735818
C/C(=N\N=C\1/NC(=O)C[C@@H](S1)C(=O)Nc2ccc(cc2)C(=O)[O-])/c3ccc(c(c3)F)OC C13893994
COc1ccc(cc1OC)[C@H]2c3c(nc(s3)[S-])S[C@@H]4[C@@H]2C(=O)N(C4=O)C(=O)N C39886743
[H]/N=C\1/N(C(=O)C[C@H](S1)C(=O)Nc2ccc(cc2)C(=O)[O-])/N=C/c3ccc4c(c3)OCO4 C58836331
Cc1ccccc1N2C(=O)/C(=C\c3ccc(o3)c4ccc(cc4)S(=O)(=O)N)/C(=NC2=O)[O-] C33930504
Cc1cc(c(c(=O)o1)C2=Nc3c(cnn3[C@H](C2)c4ccc(c(c4)OC)O)C(=O)Nc5ccccc5)[O-] C13607156
CC1=C2[C@@H](CC(=O)N[C@@H]2N(N1)c3ccc(nn3)[O-])c4ccccc4OCCN5CCCC5=O C63825095
c1ccc(cc1)n2cc(c(n2)c3cccs3)[C@@H]4c5c([nH]c(=O)nc5NC6=C4C(=O)CCC6)[O-] C04144336
COc1cc(c(cc1[N-]S(=O)(=O)C2=CN=C(C2)[C@@H]3NN[C@H](O3)c4ccccc4)Cl)OC C64612640
c1ccc(cc1)NC(=O)Cn2c3c(sc2=O)[C@H]([C@@H]4[C@@H](S3)C(=NC4=O)[O-])c5ccccc5O C39884109
c1cc(ccc1[C@@H]2c3c(n(c(=O)s3)CC(=O)Nc4ccc(cc4)Cl)S[C@@H]5[C@H]2C(=NC5=O)[O-])O C39884111
Cc1ccc(cc1)NC(=O)Cn2c3c(sc2=O)[C@H]([C@@H]4[C@H](S3)C(=NC4=O)[O-])c5ccccc5O C39884126
COc1ccc(cc1OC)[C@@H]2c3c(nc(s3)[S-])S[C@H]4[C@@H]2C(=O)N(C4=O)C(=O)N C39886742
c1cc(cc(c1)NC(=O)/C(=C/c2ccco2)/NC(=O)c3ccc(o3)Br)C(=O)[O-] C00915811
c1ccc(cc1)[C@@H]2CNC(=O)[C@H]2C(=O)N/N=C/c3cc(cc(c3[O-])[N+](=O)[O-])Br C00830565
c1cc(c(cc1C(=O)NC(=S)Nc2ccc(c(c2)Cl)C(=O)[O-])[N+](=O)[O-])N3CCCCC3 C09064676
c1cc(cc(c1)[N+](=O)[O-])c2ccc(o2)C(=O)NC(=S)Nc3ccc(c(c3)C(=O)[O-])Cl C09850199
C[C@@H](C(=O)NC(=O)NC(C)(C)C)Sc1nc2cc(ccc2c(=O)n1c3ccccc3)C(=O)[O-] C13015530
Cc1cc(c(c(c1)Cl)NC(=O)CSc2nc3cc(ccc3c(=O)n2CCO)C(=O)[O-])C C13045602
Cc1cccc(c1)c2nnc(n2CC(=O)[O-])SCC(=O)NC(=O)Nc3ccc(c(c3)C)C C13237470
c1cc(ccc1CNc2nnc(s2)SCc3[nH]c(=O)c4ccc(cc4n3)C(=O)[O-])F C13238174
c1cc(ccc1NS(=O)(=O)c2ccc(c(c2)C(=O)[O-])F)NS(=O)(=O)c3ccc(c(c3)F)F C13265630
c1cc(ccc1NS(=O)(=O)c2cc(ccc2Cl)C(=O)[O-])S(=O)(=O)/N=C/3\CCCCCN3 C13360570
C[C@H]1CCC[C@@H]([C@@H]1C)NC(=O)NC(=O)CSc2ncc(n2c3ccc(cc3)F)C(=O)[O-] C13364802
c1cc(ccc1C(=O)NCC(=O)N/N=C/c2cc(cc(c2[O-])Br)[N+](=O)[O-])Cl C03081771
c1cc(ccc1C(=O)NC(=S)Nc2ccc(cc2C(=O)[O-])I)[N+](=O)[O-] C16400907
c1ccc(c(c1)C(=O)NC(=S)Nc2ccc(cc2C(=O)[O-])I)[N+](=O)[O-] C16449307
c1ccc(c(c1)/C=C\2/C(=O)N(C(=S)S2)CC(=O)Nc3ccc(cc3C(=O)[O-])O)OC(F)F C16922542
c1ccc(c(c1)/C=C\2/C(=O)N(C(=S)S2)CC(=O)Nc3ccc(c(c3)C(=O)[O-])O)OC(F)F C16922546
CC[C@@H](C(=O)[O-])Oc1ccccc1/C=C\2/C(=O)N(C(=S)S2)NC(=O)c3cccc(c3)O C16929726
[H]/N=C/1\N(C(=O)C[C@H](S1)C(=O)Nc2ccc(cc2)C(=O)[O-])/N=C(/C)\C=C\c3ccc(cc3)N(C)C C19796803
Cc1c(c(n(n1)c2ncc(s2)c3cccc(c3)[N+](=O)[O-])[O-])[C@@H](c4ccccc4)[C@@H](C#N)C(=O)N C19897972
Cc1ccc(c(c1)c2c(nc(nn2)S[C@H](C)C(=O)Nc3ccccc3C)[O-])NC(=O)C C21882660
c1ccc(cc1)[C@H]2CNC(=O)[C@@H]2C(=O)N/N=C\c3cc(cc(c3[O-])Br)[N+](=O)[O-] C22170906
COc1c(cc(cc1Br)Cl)S(=O)(=O)[N-]c2ccccc2n3c(c(cn3)C#N)N C24578341
c1cc(cc(c1)Cl)NC(=O)/C(=N\Nc2ccc(cc2)S(=O)(=O)[N-]c3ncccn3)/C#N C09546195
Cc1c(c(c(s1)c2c3c([nH]c2c4cccc(c4)Cl)n(c(=O)[nH]c3=O)C)[O-])C(=O)OC C08674003
c1ccc(cc1)[C@@H]2CNC(=O)[C@@H]2C(=O)N/N=C\c3cc(cc(c3[O-])[N+](=O)[O-])Br C32528784
Cc1c(c([nH]n1)[O-])[C@@H](c2ccc(o2)c3ccc(c(c3)C(=O)OC)Cl)C4=C(N=N[C@@H]4C)O C38532296
Cc1ccc(cc1)S(=O)(=O)Oc2ccc(cc2)[C@@H](c3c(n[nH]c3[O-])C)C4=C(N=N[C@@H]4O)C C39037452
Cc1c(c([nH]n1)[O-])[C@H](c2ccc(c(c2)OC)OCc3ccc(cc3)F)C4=C(N=N[C@@H]4O)C C39432422
Cc1ccc(c(c1)C)N2C(=O)/C(=C/c3ccc(o3)c4ccc(cc4)S(=O)(=O)N)/C(=NC2=S)[O-] C39930581
Cc1ccccc1C(=O)Oc2ccc(cc2OC)[C@@H](c3c(n[nH]c3[O-])C)C4=C(N=N[C@@H]4O)C C39960840
Cc1ccccc1C(=O)Oc2ccc(cc2OC)[C@H](c3c(n[nH]c3[O-])C)C4=C(N=N[C@@H]4O)C C39960841
CC1(CS(=O)(=O)N(C1=O)c2ccc(c(c2)C(=O)Nc3ccc(c(c3)C(=O)[O-])O)Cl)C C41182015
Cc1ccc(cc1)NC(=O)[C@H](C)Sc2nc(c(nn2)c3cccc(c3NC(=O)C)C)[O-] C44803229
Cc1ccc(cc1)NC(=O)c2cnn3c2NC4=C([C@@H]3c5ccc(cc5)C(=O)[O-])C(=O)CCC4 C44859061
CCCn1c2c(cc(cn2)/C(=C(\C#N)/C(=O)Nc3ccc(cc3Cl)Cl)/[O-])c(=O)[nH]c1=O C58210897
CC\1=NC(=N[C@H](/C1=C(/Nc2ccc3c(c2)cn[nH]3)\[O-])c4ccc(cc4F)Cl)c5ccnc(c5)OC C38211692
CCOc1cc(c(c(c1O)Br)Br)/C=C/c2c(c(=O)[nH]c(n2)[O-])[N+](=O)[O-] C33601494
Cc1c(c(nc2c1/C(=C/c3cc(c(c(c3)OC)OCC(=O)[O-])CC=C)/C(=C2C#N)C)N)C#N C59248655
Cc1c(cccc1NC(=S)NC(=O)c2cc(ccc2N3CCC(CC3)C)[N+](=O)[O-])C(=O)[O-] C20153261
c1cc(c(cc1C(=O)[O-])NC(=S)NC(=O)c2cc(ccc2N3CCCC3)[N+](=O)[O-])Cl C20153334
Cc1cc(c(c(=O)o1)C2=Nc3c(cnn3[C@H](C2)c4ccc(cc4)O)C(=O)Nc5ccc(cc5)F)[O-] C13607396
c1cc(nnc1N2[C@H](C(=CN2)C(=O)NCc3cc4c(c(c3)Cl)OCCCO4)C(F)(F)F)[O-] C64025704
Cc1c(cccc1Cl)NC(=O)[C@H](C)Sc2nc(c(nn2)c3ccccc3NC(=O)C)[O-] C35377911
COc1cc(c(cc1[N-]S(=O)(=O)C2=CN=C(C2)[C@H]3NN[C@H](O3)c4ccccc4)Cl)OC C64612641
C[C@H](C(=O)Nc1ccccc1C(F)(F)F)Sc2nc(c(nn2)c3ccccc3NC(=O)C)[O-] C45900309
Cc1cc(c(c(c1)c2c(nc(nn2)S[C@@H](C)C(=O)Nc3ccccc3F)[O-])NC(=O)C)C C64774510
Cc1cccc(c1NC(=O)[C@@H](C)Sc2nc(c(nn2)c3cc(cc(c3NC(=O)C)C)C)[O-])C C64774536
CCC(=O)Nc1ccccc1c2c(nc(nn2)S[C@@H](C)C(=O)Nc3ccc(cc3)F)[O-] C64774715
Cc1ccc(c(c1)NC(=O)CSc2nc(c(nn2)c3cccc(c3NC(=O)C)C)[O-])C C64774866
Cc1ccc(c(c1)c2c(nc(nn2)SCC(=O)Nc3cccc(c3)Br)[O-])NC(=O)C C64774906
Cc1ccc(cc1c2ccc(o2)/C=C/3\C(=O)NC(=S)N(C3=O)c4cccc(c4)F)C(=O)[O-] C03463027
c1cc(ccc1CC(=O)N/N=C/c2cc(cc(c2[O-])Br)[N+](=O)[O-])Br C09289349
Cc1ccc(c(c1)C)N2C(=O)/C(=C/c3ccc(o3)c4cccc(c4C)C(=O)[O-])/C(=O)NC2=S C09323218
CN1C2=C([C@@H](NC1=O)c3ccc(cc3)Br)C(=O)N(C2)c4cccc(c4)C(=O)[O-] C09348747
Cc1c2c(=O)[nH]c(nc2sc1C(=O)[O-])/C(=C\c3ccc4c(c3)OCCO4)/c5ccccc5 C09607777
CN1C2=C([C@@H](NC1=O)c3ccc(cc3)Br)C(=O)N(C2)c4ccc(cc4)C(=O)[O-] C12416639
CN1C2=C([C@H](NC1=O)c3ccc(cc3)Br)C(=O)N(C2)c4ccc(cc4)C(=O)[O-] C12416641
C[C@@H](C(=O)N1c2ccccc2NC(=O)C1(C)C)Oc3c(cc(cc3Cl)C(=O)[O-])Cl C13043778
CCCn1c(cc(c1C)c2csc(n2)NS(=O)(=O)c3cc(cc(c3C)C)C(=O)[O-])C C13079182
C[C@@H](C(=O)Nc1cccc(c1Cl)Cl)Sc2nc3cc(ccc3c(=O)n2C)C(=O)[O-] C13199590
CC[C@H](C)c1ccccc1NC(=O)[C@H](C)Sc2nc3cc(ccc3c(=O)n2C)C(=O)[O-] C13200161
CCn1c(=O)c2ccc(cc2nc1SCC(=O)Nc3c(cc(cc3Cl)C)C)C(=O)[O-] C13202600
Cc1cccc(c1)c2nnc(n2CC(=O)[O-])S[C@@H](C)C(=O)NC34CC5CC(C3)CC(C5)C4 C13205553
Cc1c2c(nc\3n(c2=O)CCCC/C3=C\c4cc(c(c(c4)Br)O)OC)sc1C(=O)[O-] C13215243
Cc1c(sc2c1c(=O)n(c(n2)SCC(=O)Nc3cc(ccc3C(=O)[O-])F)CC=C)C C13241873
CCN(CC(=O)Nc1c(cccc1Cl)Cl)S(=O)(=O)c2cc(ccc2F)C(=O)[O-] C13269695
Cc1c(c(n(n1)Cc2ccccc2Cl)Cl)/C=C(\C#N)/C(=O)Nc3ccc(cc3)C(=O)[O-] C13344905
c1ccc2c(c1)c(=O)n(c(n2)SCC(=O)Nc3ccccc3C(=O)[O-])c4ccccc4F C13353079
CCc1cc2c(s1)nc(n(c2=O)CC)SCC(=O)Nc3cc(ccc3Cl)C(=O)[O-] C13363905
c1ccc2c(c1)c(=O)n(c(n2)/C=C\3/c4cc(ccc4NC3=O)Br)c5cccc(c5)C(=O)[O-] C13388699
c1cc(ccc1/C=C/C(=O)[O-])NC(=O)c2ccc(c(c2)S(=O)(=O)N3CCCCC3)Cl C13403156
Cc1c2c(ncn(c2=O)CC(=O)N[C@H](C)c3ccccc3Br)sc1C(=O)[O-] C13418242
Cc1ccc(c(c1)Br)NC(=O)[C@@H](C)n2cnc3c(c2=O)c(c(s3)C(=O)[O-])C C13418497
c1cc(ccc1CC(=O)N/N=C\c2cc(cc(c2[O-])[N+](=O)[O-])Br)Br C13595258
c1cc(cc(c1)Br)C(=O)N/N=C/c2cc(cc(c2[O-])[N+](=O)[O-])Br C03100160
Cc1c(cc(c(c1Br)[O-])Br)NS(=O)(=O)c2cccc(c2)[N+](=O)[O-] C06142935
c1cc(ccc1CNC(=O)c2ccc3c(c2)n4c(c(nn4)c5ccc(cc5)F)nc3[O-])Cl C21867524
C[C@H](c1ccc(cc1)F)NC(=O)c2ccc3c(c2)n4c(c(nn4)c5cccc(c5)F)nc3[O-] C21867665
C=CCn1c(=O)c2ccc(cc2nc1[S-])C(=O)Nc3ccc(cc3)c4cn5ccsc5n4 C24979803
CCC(=O)Nc1c(noc1/C=C/c2ccc(s2)S(=O)(=O)[N-]c3cc(ccc3F)F)C C33306484
c1cc(oc1)C(=O)C2=C(C(=O)N([C@@H]2c3ccc(cc3)O)c4nc5ccc(cc5s4)Cl)[O-] C34920791
Cc1ccccc1CN2C(=O)/C(=C/c3c(nn(c3[O-])c4ccc(cc4)Cl)C(C)C)/NC2=O C35455885
CC1=C([C@H](N2C(=CSC2=N1)/C=C(/NCc3ccco3)\[O-])c4ccccc4F)C(=O)OC C35694141
c1cc(oc1/C=C\2/C(=O)NC(=N2)[S-])c3c(cc(cc3Br)[N+](=O)[O-])Br C36033800
c1c2c(cc(c1Cl)OCC(=O)NCC3CCC(CC3)C(=O)[O-])oc(=O)c4c2CCCC4 C02398812
Cc1cc(c(c(=O)o1)C2=Nc3ccccc3S[C@@H](C2)c4cc(c(c(c4)OC)O)OC)[O-] C00771857
c1cc(cc(c1)C(=O)[O-])c2ccc(o2)/C=C(\C#N)/[C@H]3N[C@@H]4C(=N3)C=C(C=N4)Br C38915286
c1cc2c(cc1c3cs/c(=N\S(=O)(=O)c4ccc(c(c4)C(=O)[O-])Cl)/[nH]3)CCO2 C13460363
CCOc1cccc(c1)[C@H]2c3c([nH]nc3C(=O)N2Cc4ccco4)c5cc(ccc5[O-])Cl C39898784
CC(C)c1ccc(cc1)/C=C(\C#N)/C(=O)Nc2ccc(cc2)S(=O)(=O)[N-]c3nccs3 C40858758
Cc1c2c(cc(=O)[nH]c2sc1C(=O)[O-])CSc3nnc(n3CC=C)C4CCCCC4 C13255544
Cc1c2c(cc(=O)[nH]c2sc1C(=O)[O-])CSc3nc4cc5ccccc5cc4c(=O)n3C C13401622
C/C(=C\C(=O)c1c(=O)c2ccccc2n(c1[O-])C)/Nc3ccc4c(c3)C(=O)c5ccccc5C4=O C16136500
CC(C)c1ccc(cc1)N2C(=O)/C(=C/c3cc(cc(c3O)OC)Br)/C(=NC2=O)[O-] C02305113
c1ccc2c(c1)c(=O)cc(o2)C(=O)Nc3cccc(c3)S(=O)(=O)[N-]c4ccc(cc4)Cl C15437048
Cc1cccc(c1)[N-]S(=O)(=O)c2cc(ccc2C)NS(=O)(=O)c3ccccc3OC C57429486
Cc1c(c(=O)n(n1C)c2ccccc2)[C@@H](c3ccc(cc3)O)c4c(c5ccccc5oc4=O)[O-] C08829982
CCc1ccc(cc1)S(=O)(=O)c2cnc(nc2[O-])SCC(=O)Nc3ccccc3F C09939084
c1cc(ccc1C(=O)Nc2cc(c(nc2)N3CCN(CC3)c4ccc(cc4)F)C(=O)[O-])F C35511054
c1ccc(cc1)[C@H]2CN(Cc3ccccc3O2)c4c(cc(cn4)NC(=O)c5ccccc5)C(=O)[O-] C64978809
Cc1c2cc(ccc2oc1C(=O)[O-])CC[C@]3(Nc4ccccc4C(=O)N3Cc5ccco5)C C13013732
C[C@H](C(=O)Nc1c(cccc1F)F)Sc2nc3cc(ccc3c(=O)n2CC=C)C(=O)[O-] C13016368
C[C@H](C(=O)[O-])Oc1ccc(cc1)C2=C[C@@H](n3c(nnn3)N2)c4ccccc4Br C13077420
c1cc(ccc1c2nnc(n2CC(=O)[O-])SCC(=O)Nc3ccc(c(c3)Cl)F)Cl C13203493
c1ccc(c(c1)CNc2cnn(c(=O)c2Cl)c3ccccc3C(=O)[O-])OC(F)(F)F C13272618
Cc1nnc(n1c2ccccc2)SCC(=O)Nc3c(cc(cc3Cl)Cl)C(=O)[O-] C13342421
C=CCn1c(=O)c2c3c(sc2nc1SCC(=O)Nc4ccccc4C(=O)[O-])CCC3 C13353704
COc1ccc(cc1S(=O)(=O)Nc2ccc3c(c2)sc(n3)SC)/C=C/C(=O)[O-] C13367829
Cc1c(sc2c1c(=O)n(c(n2)SCC(=O)Nc3ccc(cc3)/C=C/C(=O)[O-])C(C)C)C C13393485
c1ccc(cc1)[C@H]2Cc3cc(ccc3C(=O)O2)C(=O)Nc4cc5c(cc4C(=O)[O-])OCCCO5 C13428125
c1ccc(cc1)[C@@H]2Cc3cc(ccc3C(=O)O2)C(=O)Nc4cc5c(cc4C(=O)[O-])OCCCO5 C13428126
CCn1c(=O)c2c(c(sc2nc1SCC(=O)Nc3ccc(cc3)/C=C/C(=O)[O-])C)C C13435082
CC1=C([C@@H](NC(=S)N1c2ccc3c(c2)OCCO3)c4ccc(cc4)C(=O)[O-])C(=O)OC C13460260
c1cc(ccc1[N+](=O)[O-])S(=O)(=O)Nc2ccc(cc2C(=O)[O-])I C13464758
CC[C@H](C(=O)C)Oc1ccccc1/C=C\2/C(=O)N(C(=S)S2)c3ccc(c(c3)C(=O)[O-])O C16929570
c1cc(cc(c1)N2[C@H](C3=C(C2=O)NCCN=C3c4ccc(cc4)Cl)c5cccnc5)C(=O)[O-] C19932980
c1ccc(c(c1)CN2C(=O)/C(=C\c3ccc(o3)c4ccc(c(c4)Cl)C(=O)[O-])/NC2=O)F C20030330
c1ccc(c(c1)CN2C(=O)/C(=C/c3ccc(o3)c4ccc(c(c4)C(=O)[O-])Cl)/NC2=O)F C03652593
CCOc1cc(cc(c1[O-])[N+](=O)[O-])[C@H]2CC(=O)NC3=C2C(=O)C[C@H](C3)c4ccccc4Cl C20154644
CCOc1cc(cc(c1[O-])[N+](=O)[O-])[C@@H]2CC(=O)NC3=C2C(=O)C[C@@H](C3)c4ccccc4Cl C20154646
COc1ccccc1NS(=O)(=O)c2ccc(cc2)[N-]S(=O)(=O)c3ccc(c(c3)F)F C20275063
C[C@@]12CCC(=O)C=C1CC[C@@H]3[C@H]2[C@@H](C[C@@]4([C@H]3CC[C@@H]4C(=O)CC(=O)OCCC(=O)[O-])C)O C20568449
C[C@@]12CCC(=O)C=C1CC[C@@H]3[C@H]2[C@@H](C[C@]4([C@H]3CC[C@@H]4C(=O)CC(=O)OCCC(=O)[O-])C)O C20568450
COc1cc(cc(c1O)Cl)/C=C/2\C(=NC(=O)N(C2=O)c3ccc(c(c3)Cl)Cl)[O-] C22239175
Cn1c(c2ccc(cc2nc1=S)C(=O)N(C)Cc3ccc(cc3)C(=O)NCC(F)(F)F)[O-] C29381537
Cc1c(c(on1)/C=C/c2ccc(s2)S(=O)(=O)[N-]c3cccc(c3)Cl)NC(=O)C C33303163
Cc1c(c(on1)/C=C/c2ccc(s2)S(=O)(=O)[N-]c3ccc(cc3)Cl)NC(=O)C C33303164
CC(=O)O[C@H]1CC[C@]2([C@@H]3CC[C@@]4([C@@H](CC=C4[C@@H]3CC[C@@]2(C1)O)C5=CC(=O)OC5)C)C(=O)[O-] C33669465
c1ccc(cc1)S(=O)(=O)[N-]C2=NC(=O)/C(=C/3\c4cc(ccc4NC3=O)Br)/S2 C02267543
CC(C)c1c(c(n(n1)c2ccc(cc2)F)[O-])/C=C\3/C(=O)N(C(=O)N3)Cc4cccc(c4)F C35455915
CCCc1c(c(n(n1)c2ccccc2)[O-])/C=C\3/C(=O)N(C(=O)N3)Cc4ccccc4Cl C35456292
C[C@@]12CCC(=O)C=C1CC[C@H]3[C@@H]2[C@@H](C[C@@]4([C@@H]3CC[C@@H]4C(=O)CC(=O)OCCC(=O)[O-])C)O C36011453
CCc1nnc(s1)[N-]S(=O)(=O)c2ccc(cc2)NC(=O)/C=C/c3ccccc3Cl C00953387
C[C@@H]1c2cc3c(cc2OC(=O)[C@H]1CC(=O)/N=c\4/[nH]c(cs4)CC(=O)[O-])OC(CC3)(C)C C39272644
CC1=C2C(=CC(=O)N=C2S[C@@H]1C(=O)[O-])CS[C@H]3N[C@@H]4C(=CCS4)C(=O)N3CC=C C39691829
CC1=C2C(=CC(=O)N=C2S[C@H]1C(=O)[O-])CS[C@H]3N[C@@H]4C(=CCS4)C(=O)N3CC=C C39691830
CSc1ccc(cc1)[C@@H]2C(=C(C(=O)N2CCCO)[O-])C(=O)c3ccc4c(c3)OCCO4 C40053056
CCn1cc(c(=O)c2c1cc(c(c2)F)N3CCN(CC3)C(=S)N[C@H]4C[C@@H]5CC[C@H]4C5)C(=O)[O-] C01127089
c1cc(ccc1[C@@H]2c3c(nc(s3)[S-])S[C@@H]4[C@@H]2C(=O)N(C4=O)c5ccc(cc5)[N+](=O)[O-])O C40475522
c1ccc2c(c1)[nH]c(n2)Sc3ccc(o3)/C=C/4\C(=NC(=O)N(C4=O)c5ccccc5F)[O-] C08737892
COc1cc(cc(c1O)Br)/C=C\2/C(=NC(=O)N(C2=O)c3ccc(cc3)Br)[O-] C59198125
Cc1ccc(c(c1)Cl)S(=O)(=O)[N-]c2cc(ccc2Cl)NC(=O)c3cnoc3C C59423780
CCN/C(=N\c1cc(cc(c1)Cl)Cl)/S[C@@H]2CC(=O)N(C2=O)c3ccc(cc3)C(=O)[O-] C19827541
c1ccc(c(c1)/C=C(\C#N)/C(=O)Nc2nc(cs2)c3ccccc3Cl)OCC(=O)[O-] C13033244
Cc1ccc(c(c1)C)N2C(=O)/C(=C/c3cc(c(c(c3)I)O)OC)/C(=NC2=O)[O-] C59861290
Cc1ccc(cc1)C2=C3[C@@H](N(C(=O)[C@H]3N=N2)c4ccc(cc4)C(=O)[O-])c5ccc(c(c5)OC)O C35147350
C1CCc2c(c(c(s2)NC(=O)CSC3=C(C4=NC(=O)C=C([C@@H]4S3)[O-])C#N)C#N)C1 C12428267
CN(CCC1=CN=NC1)c2ccc(cc2NC(=O)c3ccc(cc3)Br)C(=O)[O-] C64820714
c1cc(cc(c1)n2cc(c3c2[C@@H](CC(=O)N3)c4ccc5c(c4)OCO5)C(=O)[O-])C(F)(F)F C66087895
c1cc(cc(c1)n2cc(c3c2[C@H](CC(=O)N3)c4ccc5c(c4)OCO5)C(=O)[O-])C(F)(F)F C66087897
CCn1cc(c(=O)c2c1cc(c(c2)F)N3CCN(CC3)C(=S)NC(=O)c4ccc(nc4)Cl)C(=O)[O-] C02353536
Cc1c(cn(n1)[C@@H](C)C(=O)N[C@H]2[C@@H]3N(C2=O)C(=C(CS3)CSc4nnc(s4)C)C(=O)[O-])Cl C09974936
CCC[C@H]1C[C@@H]([NH+](C1)C)C(=O)N[C@H]([C@H]2[C@H]([C@@H]([C@@H]([C@@H](O2)SC)OP(=O)([O-])[O-])O)O)[C@@H](C)Cl C11615968
CO/N=C(/c1csc(n1)N)\C(=O)N[C@@H]2[C@H]3N(C2=O)C(=C(CS3)CSc4cnns4)C(=O)[O-] C11616470
Cc1c2cc3c(cc2oc(=O)c1CC(=O)N[C@@H](CCCNC(=O)N)C(=O)[O-])occ3c4ccc(cc4)F C02121914
c1cc2c(cc1C(=O)[O-])nc(n(c2=O)C[C@H]3CCCO3)SCc4cc(cc5c4OCOC5)[N+](=O)[O-] C13053047
COc1cc(cc(c1OC)S(=O)(=O)Oc2cccc(c2)c3nnc4n3CCCCC4)/C=C/C(=O)[O-] C13461255
C[C@@]12CCC(=O)C=C1CC[C@@H]3[C@@H]2CC[C@]4([C@@H]3CC[C@]4(C(=O)COC(=O)CCC(=O)NCC(=O)[O-])O)C C16032789
Cc1cccn2c1nc(c(c2=O)/C=C\3/C(=O)N(C(=S)S3)CCCC(=O)[O-])N4C[C@H](O[C@H](C4)C)C C16741566
CCOc1cc(ccc1OCC(=O)[O-])/C=C/2\C(=O)N(C(=S)S2)NC(=O)c3ccccc3[N+](=O)[O-] C16915845
CC1(CC(CC(N1O)(C)C)NC(=O)[C@@H]2[C@@H](OCCOCCOCCOCCOCCO2)C(=O)[O-])C C17189573
CC(=O)Nc1ccc(cc1)N2[C@@H](C(=C(C2=O)[O-])C(=O)c3ccc(cc3)[N+](=O)[O-])c4ccc(cc4)[N+](=O)[O-] C09014815
c1cc(ccc1[C@@H]2C(=C(C(=O)N2CCCn3ccnc3)[O-])C(=O)c4ccc(cc4)Br)[N+](=O)[O-] C09380547
Cc1c(c(nn1C)C(=O)N[C@H]2[C@@H]3N(C2=O)C(=C(CS3)CSc4nnc(s4)C)C(=O)[O-])Cl C02751982
Cc1ncc2n1-c3ccc(cc3C(=N[C@@H]2O[C@@H]4[C@@H]([C@@H]([C@H]([C@H](O4)C(=O)[O-])O)O)O)c5ccccc5F)Cl C22060943
Cc1cc(no1)N2[C@H](C(=C(C2=O)[O-])C(=O)c3c(c([nH]c3C)C(=O)N)C)c4cccc(c4)Br C25107646
Cn1c(nnn1)SCC2=C(N3[C@@H]([C@H](C3=O)NC(=O)/C(=N/OC)/c4csc(n4)N)SC2)C(=O)[O-] C26892366
c1cc(ccc1c2ccc(o2)/C=C\3/C(=NN(C3=O)c4ccc(cc4)S(=O)(=O)N)C(F)(F)F)C(=O)[O-] C27570058
CCc1ccc(cc1)[C@H]2CC(=NN2C3=NC(=O)[C@H](S3)CC(=O)NCC(=O)[O-])c4ccc5c(c4)OCO5 C28159600
CN(C)S(=O)(=O)c1ccc(c(c1)[N+](=O)[O-])S(=O)(=O)[N-][C@@H](c2ccc(cc2)F)c3cccs3 C30004089
CCC(=O)OC[C@H]1[C@H]([C@@H]([C@@H](O1)n2c(=O)nc(c(n2)Br)[O-])Br)OC(=O)CC C32123966
Cc1nnc(s1)N2[C@H](C(=C(C2=O)[O-])C(=O)c3cc4cccc(c4o3)OC)c5ccc(c(c5)OC)OC C33522734
c1cc(cc(c1)C(F)(F)F)[C@H]2[C@H]3[C@@H](C(=O)N(C3=O)c4cccc(c4)[N+](=O)[O-])[C@@]([NH2+]2)(CC(=O)[O-])C(=O)[O-] C33736117
CCOC(=O)C1CCN(CC1)c2c(c(c(c(=O)n2C)C#N)C)/C=C\3/C(=O)N(C(=S)S3)CC(=O)[O-] C33812367
CCOc1ccc(cc1OCC)[C@H]2C(=C(C(=O)N2c3nnc(s3)C)[O-])C(=O)c4c(nc(s4)C)C C35566202
Cc1c(cnn1CC(=O)N[C@H]2[C@@H]3N(C2=O)C(=C(CS3)CSc4nnc(s4)C)C(=O)[O-])Cl C02732737
CCOC(=O)c1c(nc(s1)N2[C@@H](C(=C(C2=O)[O-])C(=O)c3ccc4c(c3)OCCO4)c5ccc(o5)C)C C38194587
C[C@@H]1Cc2cc(ccc2O1)C(=O)C3=C(C(=O)N([C@@H]3c4ccc(cc4)[N+](=O)[O-])CCCN5CCOCC5)[O-] C38255277
CN1C(=O)C2(Cc3cc(ccc3N4[C@H]2CCC4)/C=C/5\C(=NC(=S)N(C5=O)CCOC)[O-])C(=O)N(C1=O)C C09430140
CC(C)S(=O)(=O)c1cc2c(c3c(n(c2=O)c4ccccc4[O-])C(=O)C[C@H](N3)c5ccccc5O)nc1 C39449306
CC(C)S(=O)(=O)c1ccc(c(c1)N2CCN[C@H](C2)Cl)[N-]S(=O)(=O)S(=O)(=O)c3ccccc3 C39482999
Cc1ccc2nc(c(c(=O)n2c1)/C=C/3\C(=O)N(C(=S)S3)CCCC(=O)[O-])N4C[C@@H](O[C@H](C4)C)C C39716361
c1ccc(c(c1)[N+](=O)[O-])S(=O)(=O)[N-]c2ccc(cc2)C(=O)Nc3nnc(o3)c4ccc(cc4)[N+](=O)[O-] C39760143
CCc1nnc(s1)/N=C(/C(=C/c2cn(nc2c3ccc(c(c3)[N+](=O)[O-])OC)c4ccccc4)/C#N)\[O-] C39997921
CC(C)(C)N1C(=O)[C@H]2[C@H](N[C@@]([C@@H]2C1=O)(Cc3ccc(cc3)[N+](=O)[O-])C(=O)[O-])c4ccc5c(c4)OCCO5 C33872526
c1ccc(cc1)C[C@@]2([C@H]3[C@@H]([C@@H](N2)c4ccc(s4)Cl)C(=O)N(C3=O)c5cccc(c5)[N+](=O)[O-])C(=O)[O-] C33914943
Cc1c(ccc(c1OC)[C@H]2[C@H]3[C@@H](C(=O)N(C3=O)c4ccc(cc4)C(=O)C)[C@@]([NH2+]2)(CC(=O)[O-])C(=O)[O-])OC C33925306
C[C@H]([C@H](C(=O)[O-])NC(=O)CO/N=C/1\CC[C@]2([C@@H]3CC[C@@]4([C@@H]([C@H]3CCC2=C1)CC[C@@]4(C(=O)C)O)C)C)O C43743518
C[C@@]12CCC(=O)C=C1CC[C@H]3[C@H]2CC[C@@]4([C@@H]3CC[C@@]4(C(=O)COC(=O)CCC(=O)NCC(=O)[O-])O)C C43743544
C[C@H](CS)C(=O)N1C[C@H](C[C@H]1C(=O)O[C@@H]2[C@@H]([C@@H]([C@H]([C@@H](O2)C(=O)[O-])O)O)O)Sc3ccccc3 C44964266
COCCn1c(=O)c2c3c(sc2nc1SCc4[nH]c(=O)c5ccc(cc5n4)C(=O)[O-])CCCC3 C13345926
Cc1cc(ccc1Br)N2C(=O)/C(=C\NC(=O)Nc3ccc(cc3)SC#N)/C(=NC2=O)[O-] C16282168
CCOc1cc(cc(c1OCC)Br)/C=C/2\C(=NC(=O)N(C2=O)c3ccc4c(c3)OCO4)[O-] C59105118
Cc1c(c(n(n1)c2ccc(cc2[N+](=O)[O-])[N+](=O)[O-])C)/C=N/N=C(/C(C(C(F)(F)F)(F)F)(F)F)\[O-] C59161227
Cc1ccc(cc1C)N2C(=O)/C(=C/c3c(nn(c3C)c4ccc(cc4[N+](=O)[O-])[N+](=O)[O-])C)/C(=NC2=O)[O-] C59858803
CCCCn1c2ccc(cc2nc1SCC(=O)/N=C\3/c4c(c(nnc4[O-])C)[C@@H](O3)C)S(=O)(=O)N C39782180
c1cc(cc(c1)[N+](=O)[O-])c2csc(n2)/C(=C\Nc3ccc(cc3)S(=O)(=O)[N-]c4nccs4)/C#N C13659582
COc1cc(c(cc1[N-]S(=O)(=O)c2cc(cs2)c3nc(on3)C(=O)N4CCCC4)Cl)OC C65097348
C[C@H](CS)C(=O)N1C[C@H](C[C@H]1C(=O)O[C@H]2[C@@H]([C@@H]([C@@H]([C@@H](O2)C(=O)[O-])O)O)O)Sc3ccccc3 C65749699
Cc1c(c(=O)n([nH]1)[C@H]2CCS(=O)(=O)C2)C3=C(/C(=C\4/C(=NN(C4=O)[C@@H]5CCS(=O)(=O)C5)C)/C3=O)[O-] C66323665
C[C@H]([C@H](C(=O)[O-])NC(=O)CO/N=C/1\CC[C@@]2([C@H]3CC[C@]4([C@H]([C@@H]3CCC2=C1)CC[C@@]4(C(=O)C)O)C)C)O C08788938
Cc1c(cn(n1)[C@H](C)C(=O)N[C@@H]2[C@@H]3N(C2=O)C(=C(CS3)CSc4nnc(s4)C)C(=O)[O-])Cl C09974935
CO/N=C(\c1csc(n1)N)/C(=O)N[C@@H]2[C@H]3N(C2=O)C(=C(CS3)CSc4cnns4)C(=O)[O-] C11616471
CO/N=C(\c1csc(n1)N)/C(=O)N[C@H]2[C@H]3N(C2=O)C(=C(CS3)CSc4cnns4)C(=O)[O-] C11616473
C[C@]12CC/C(=N\OCC(=O)N[C@H](CC(=O)N)C(=O)[O-])/C=C1CC[C@H]3[C@@H]2CC[C@]4([C@@H]3CC[C@@]4(C#C)O)C C12661403
Cc1c(c(n(n1)[C@@H]2CCS(=O)(=O)C2)Cl)/C=N/n3c(nnc3SCC(=O)[O-])c4ccoc4C C13078006
Cc1c(c(n(n1)[C@H]2CCS(=O)(=O)C2)Cl)/C=N/n3c(nnc3SCC(=O)[O-])c4ccoc4C C13078007
Cc1c(c(n(n1)CCC(=O)N[C@@H]2[C@@H]3N(C2=O)C(=C(CS3)COC(=O)C)C(=O)[O-])C)Br C13640391
CCC[C@@H]1C[C@H]([NH+](C1)C)C(=O)N[C@@H]([C@H]2[C@H]([C@@H]([C@@H]([C@@H](O2)SC)OP(=O)([O-])[O-])O)O)[C@@H](C)Cl C22008190
Cc1ncc2n1-c3ccc(cc3C(=N[C@H]2O[C@@H]4[C@@H]([C@@H]([C@H]([C@@H](O4)C(=O)[O-])O)O)O)c5ccccc5F)Cl C22060940
Cc1ccc(cc1S(=O)(=O)Nc2ccccc2F)[N-]S(=O)(=O)c3cccc(c3)S(=O)(=O)N C22410406
Cc1c(c(n(n1)CC(=O)N[C@H]2[C@H]3N(C2=O)C(=C(CS3)CSc4nnnn4C)C(=O)[O-])C)Cl C02730961
CN(C)c1ccc(cc1)/C=C(\C(=O)N/N=C/c2ccc(o2)S(=O)(=O)[O-])/NC(=O)c3cccc(c3)F C27461323
c1ccc(c(c1)CNC(=O)c2cccc(c2)n3nc4c(n3)nc(nc4[O-])N)Sc5ccccc5CO C13559921
CCOC(=O)C1CCN(CC1)c2c(c(c(c(=O)n2C)C#N)C)/C=C/3\C(=O)N(C(=S)S3)CC(=O)[O-] C33812368
Cc1ccc(cc1Cl)N2C(=O)[C@H]3[C@H]([NH2+][C@@]([C@@H]3C2=O)(CC(=O)[O-])C(=O)[O-])c4ccc5c(c4)OCCO5 C34380021
Cc1cc2c(c(c1)O)C(=O)c3c(cccc3O[C@H]4[C@@H]([C@@H]([C@@H]([C@@H](O4)COC(=O)CC(=O)[O-])O)O)O)C2=O C35458772
C[C@]12CC/C(=N\OCC(=O)N[C@H](CCC(=O)N)C(=O)[O-])/C=C1CC[C@@H]3[C@@H]2CC[C@]4([C@@H]3CC[C@@]4(C#C)O)C C09033429
CCn1cc(c(=O)c2c1nc(nc2)N3CCN(CC3)C(=S)Nc4cccc(c4)C(=O)OCC)C(=O)[O-] C09130787
Cn1c(nnn1)SCC2=C(N3[C@@H]([C@@H](C3=O)NC(=O)/C(=N/OC)/c4csc(n4)N)SC2)C(=O)[O-] C03871927
CCn1c(c(c(c(c1=O)C#N)C)/C=C/2\C(=O)N(C(=S)S2)CCCCCC(=O)[O-])N3CCOCC3 C33813442
Cc1c(c(n(n1)CC(=O)N[C@H]2[C@H]3N(C2=O)C(=C(CS3)CSc4nnc(s4)C)C(=O)[O-])C)Cl C02730771
Cc1cc(nn1CC(=O)N[C@H]2[C@@H]3N(C2=O)C(=C(CS3)CSc4nnnn4C)C(=O)[O-])C(F)F C02732966
Cc1c(cnn1CC(=O)N[C@H]2[C@H]3N(C2=O)C(=C(CS3)CSc4nnc(s4)C)C(=O)[O-])Cl C02732739
CC(C)S(=O)(=O)c1ccc(c(c1)N2CCN[C@@H](C2)Cl)[N-]S(=O)(=O)S(=O)(=O)c3ccccc3 C39482997
CCCn1c(c(c(c(c1=O)C#N)C)/C=C/2\C(=O)N(C(=S)S2)CCC(=O)[O-])N3C[C@@H](O[C@H](C3)C)C C39770414
Cc1cccn2c1nc(c2C(=O)C3=C(C(=O)N([C@H]3c4ccc(c(c4)OC)OC)c5nnc(s5)C)[O-])C C40003382
Cn1c2c(c(c(c(n2)N)/C(=N/S(=O)(=O)c3ccccc3)/[O-])c4ccccc4Cl)c(=O)n(c1=O)C C40570512
c1cc2c(=O)c(coc2c(c1)O[C@@H]3[C@@H]([C@@H]([C@@H]([C@@H](O3)COC(=O)CC(=O)[O-])O)O)O)c4ccc(cc4)O C43214526
Cc1ccccc1N2C(=O)[C@H]3[C@@H]([NH2+][C@@]([C@@H]3C2=O)(CC(=O)[O-])C(=O)[O-])c4cc(ccc4O)Br C33934128
C[C@H](CS)C(=O)N1C[C@H](C[C@H]1C(=O)O[C@@H]2[C@H]([C@@H]([C@H]([C@H](O2)C(=O)[O-])O)O)O)Sc3ccccc3 C44136675
c1cc2c(cc1I)c(c[nH]2)O[C@H]3[C@@H]([C@H]([C@H]([C@@H](O3)COS(=O)(=O)[O-])O)O)O C44171737
c1ccc2c(c1)c(c(n(c2=O)c3ccc(cc3)S(=O)(=O)N4CCOCC4)[O-])/C=N/C5=NCCS5 C13134881
CN1C(=O)C2(Cc3cc(ccc3N4[C@@H]2CCC4)/C=C\5/C(=NC(=O)N(C5=O)CCOC)[O-])C(=O)N(C1=O)C C09122752
CN1C(=O)C2(Cc3cc(ccc3N4[C@H]2CCC4)/C=C\5/C(=NC(=O)N(C5=O)CCOC)[O-])C(=O)N(C1=O)C C09122754
c1cc(c(cc1/C=c/2\c(=O)n3c(=C([C@H](C(=C3N)C#N)c4ccc(c(c4)[N+](=O)[O-])O)C#N)s2)[N+](=O)[O-])[O-] C52566305
Cc1cc2c(c(=O)[nH]1)[C@@H](C(=C(O2)N)C#N)[C@@H]3CN(C(=NC3=O)[O-])[C@H]4C[C@@H]([C@H](O4)COC(=O)C)OC(=O)C C52569971
CCOC(=O)[C@H]1[C@@H]([N-]C(=NC1=O)N2CCN(CC2)Cc3ccc4c(c3)OCO4)c5cccc(c5)[N+](=O)[O-] C20675030
Cc1cc(no1)[N-]S(=O)(=O)c2ccc(cc2)NC(=S)NC(=O)c3cc(cc(c3)[N+](=O)[O-])[N+](=O)[O-] C09635852
c1cc[nH+]c(c1)C(c2c(=O)[nH]c(=O)n(c2[O-])C[C@H]3CCCO3)c4c(=O)[nH]c(=O)n(c4[O-])C[C@@H]5CCCO5 C59417372
Cc1ccc(cc1)c2csc(n2)N3C(=O)/C(=N/Nc4ccc5ccccc5c4S(=O)(=O)[O-])/C(=N3)C C31939344
CN1C(=O)C2(Cc3cc(ccc3N4[C@@H]2CCC4)/C=C/5\C(=NC(=O)N(C5=O)CCOC)[O-])C(=O)N(C1=O)C C09302977
CN1C(=O)C2(Cc3cc(ccc3N4[C@@H]2CCC4)/C=C/5\C(=O)N=C(N(C5=O)CCOC)[O-])C(=O)N(C1=O)C C09302977
c1cc(ccc1N)S(=O)(=O)N[C@@]2(c3c(=O)nc(n(c3NC2=O)c4ccc(cc4)F)[O-])C(F)(F)F C09060774
CCC[C@@H]1C[C@H]([NH+](C1)C)C(=O)N[C@@H]([C@@H]2[C@@H]([C@@H]([C@@H]([C@@H](O2)SC)O)OP(=O)([O-])[O-])O)[C@@H](C)Cl C65739422
CCC[C@@H]1C[C@@H]([NH+](C1)C)C(=O)N[C@@H]([C@@H]2[C@@H]([C@@H]([C@@H]([C@@H](O2)SC)O)O)OP(=O)([O-])[O-])[C@@H](C)Cl C65739426
c1cc(ccc1c2coc3cc(ccc3c2=O)O[C@H]4[C@@H]([C@@H]([C@@H]([C@@H](O4)COC(=O)CC(=O)[O-])O)O)O)O C65739588
c1cc(ccc1c2coc3cc(ccc3c2=O)O[C@@H]4[C@H]([C@@H]([C@@H]([C@@H](O4)COC(=O)CC(=O)[O-])O)O)O)O C65739590
Cc1ncc2n1-c3ccc(cc3C(=N[C@@H]2O[C@H]4[C@@H]([C@@H]([C@@H]([C@@H](O4)C(=O)[O-])O)O)O)c5ccccc5F)Cl C65742953
Cc1c(c(=O)n([nH]1)[C@H]2CCS(=O)(=O)C2)C3=C(/C(=C\4/C(=NN(C4=O)[C@H]5CCS(=O)(=O)C5)C)/C3=O)[O-] C66323667
Cc1ccc(cc1)n2c3c(c(n2)C)[C@H](C(=C(O3)N)C#N)c4ccc(c(c4)Cn5cc(cn5)[N+](=O)[O-])OC C00649963
COc1cc(c(cc1OC)NC(=O)c2ccco2)C(=O)OCC(=O)Nc3c(c4c(s3)CCC4)C#N C08825498
CC(C)Cn1c(c(c(=O)n(c1=O)C)C(=O)CSc2nnc(n2C(C)C)c3ccc(cc3)OC)N C09129009
Cc1c(c(n2c(n1)nc(n2)CNC(=O)OC(C)(C)C)C)CCC(=O)Nc3cccc(c3)c4ccno4 C09407405
c1cc(c(cc1C(=O)NCC(=O)OCC(=O)Nc2c(cc(cn2)C(F)(F)F)Cl)[N+](=O)[O-])Cl C03286402
COC(=O)COc1ccc(cc1Br)/C=N/NC(=O)CNC(=O)c2ccc3c(c2)OCO3 C10000814
Cc1c(cccc1[N+](=O)[O-])C(=O)NCc2nnc(o2)SCC(=O)Nc3ccc(cc3)C(F)(F)F C10385517
CCn1c(nc2c1ccc(c2)C(=O)NNC(=O)/C=C/c3cc(c(cc3[N+](=O)[O-])OC(F)F)OC)C C10507017
Cc1c(nnn1c2ccc3c(c2)c(on3)c4ccc(cc4)Cl)C(=O)Nc5nc(ns5)NC(=O)C C12274513
CN(C)c1nc(nc(n1)N)CSc2nnc(o2)c3c4ccccc4c(=O)n(n3)Cc5ccccc5 C12399746
C[C@@H](C(=O)Nc1nc(cs1)c2cccc(c2)[N+](=O)[O-])OC(=O)C[C@@H]3C(=O)Nc4ccccc4S3 C12424842
c1cc(cc(c1)[N+](=O)[O-])C(=O)NNC(=O)c2cc3c(cc2Cl)N4CCCCCC4=NS3(=O)=O C10741885
C[C@@]1(C(=O)N(C(=O)N1)NC(=O)CSc2nnc(o2)c3ccc4c(c3)OCO4)CCc5ccccc5 C12799952
C[C@]1(C(=O)N(C(=O)N1)NC(=O)CSc2nnc(o2)c3ccc4c(c3)OCO4)CCc5ccccc5 C12799959
c1ccc(cc1)n2nc3ccc(cc3n2)NC(=S)NC(=O)c4cc(ccc4N5CCOCC5)[N+](=O)[O-] C12860721
c1cc2cccc3c2c(c1)C(=O)N3Cc4ccc(cc4)C(=O)NNC(=O)c5ccc(cc5)n6cnnn6 C13018541
c1cc(c(cc1S(=O)(=O)N2CCCCCC2)[N+](=O)[O-])NCCCN3C(=O)C4(CCCC4)NC3=O C15130577
C=CCNC(=O)NC(=O)COC(=O)c1ccc(c(c1)S(=O)(=O)N2CCCCC2)N3CCCCC3 C16164455
Cc1ccc(cc1)n2c3c(cn2)c(=O)[nH]c(n3)n4c(cc(n4)C)NC(=O)c5ccc(o5)Br C16847751
CC(=O)c1ccc(cc1)NC(=O)c2c(snn2)Sc3c(nnn3Cc4ccccc4)C(=O)NC C16949138
Cc1ccccc1n2c(nnc2SCC(=O)NNC(=O)c3cccc(c3)[N+](=O)[O-])c4ccncc4 C20818002
Cc1ccc(cc1)n2c(nnn2)COc3ccc(cc3OC)CNn4c(n[nH]c4=S)c5ccccc5 C22110346
c1cc(cc(c1)S(=O)(=O)N2CCCCC2)c3nnc(o3)Sc4ccc(cc4[N+](=O)[O-])C(=O)N C23245588
COC(=O)c1c(c(sc1N)C(=O)OC)COC(=O)c2cc(nc3c2nc4n3CCCCC4)C5CC5 C25058686
c1ccc2c(c1)/C(=C\NNS(=O)(=O)c3cccc(c3)[N+](=O)[O-])/C(=O)N(C2=O)c4ccc(cn4)Cl C25228003
Cc1ncc(n1CCOC(=O)N[C@H](C(Cl)(Cl)Cl)N[C@H]2COc3ccccc3O2)[N+](=O)[O-] C25558896
CCOC(=O)C1=C(NC(=O)N[C@@H]1c2ccc(o2)C)CSc3nnc4n3c5ccccc5c(=O)n4C C25671525
C[C@H](C(=O)Nc1ccc(cc1C(F)(F)F)[N+](=O)[O-])OC(=O)c2cccc(c2)CN3C(=O)CNC3=O C25797764
Cc1c(c(=O)n(n1C)c2ccccc2)NC(=O)/C(=C/c3cccc(c3)[N+](=O)[O-])/NC(=O)c4ccco4 C26805437
CCc1c(c2n(n1)C(=O)CCC(=O)N2)c3ccc(c(c3)S(=O)(=O)Nc4ccc(cc4)C(=O)C)OC C33276706
CCc1c(c2n(n1)C(=O)CCC(=O)N2)c3ccc(c(c3)S(=O)(=O)Nc4cccc(c4)C(=O)C)OC C33276744
c1cc(cc(c1)NC(=O)N2CCC(CC2)c3[nH]c4c(c(=O)n3)nnn4Cc5c(cccc5Cl)F)C#N C01355192
COC(=O)c1ccc(cc1)/C=C\2/C(=O)N(C(=S)S2)CCCC(=O)Nc3cc(ccc3O)[N+](=O)[O-] C08819543
c1cc(oc1)CN([C@@H](c2cc(ccc2Cl)[N+](=O)[O-])C(=O)NC3CCCCC3)C(=O)[C@@H]4CCC(=O)N4 C36504611
CC(C)N1C(=O)/C(=C/Nc2ccc3c(c2)CC4([C@H]5N3CCC5)C(=O)N(C(=O)N(C4=O)C)C)/C(=O)NC1=S C09430193
CCCC1=C2[C@H](C(=C(O[C@@H]2N=N1)N)C#N)c3cc(c(c(c3)OCC)OC(=O)N4CCOCC4)[N+](=O)[O-] C39210427
CCCC1=C2[C@H](C(=C(O[C@H]2N=N1)N)C#N)c3cc(c(c(c3)OCC)OC(=O)N4CCOCC4)[N+](=O)[O-] C39210429
CCOC(=O)[C@H]1CCCN(C1)c2c(c(ncn2)NNC(=O)c3ccc(cc3)Br)[N+](=O)[O-] C40619051
CCN(CC)C(=O)COc1ccc(cc1OC)[C@@H]2C(=C(Nc3n2ncn3)C)C(=O)Nc4ccccc4C C40924059
CCN(CC)C(=O)COc1ccc(cc1OC)[C@H]2C(=C(Nc3n2ncn3)C)C(=O)Nc4ccccc4C C40924062
CCOC(=O)N1CCc2c(sc3c2C(=N[C@@H](N3)c4ccc(c(c4)OC)OC(=O)c5ccco5)O)C1 C08920729
CC(C)N1C(=O)/C(=C/Nc2ccc3c(c2)CC4([C@H]5N3CCC5)C(=O)N(C(=O)N(C4=O)C)C)/C(=O)NC1=O C09580633
COc1cc(cc(c1OCC(=O)N/N=C\2/c3cc(ccc3NC2=O)Br)[N+](=O)[O-])[N+](=O)[O-] C03115994
Cc1c(c(sc1C(=O)OC)NC(=S)NC(=O)c2cc(ccc2N3CCOCC3)[N+](=O)[O-])C#N C22747496
CCOC(=O)C1=C(OC(=C([C@@]12c3ccccc3N(C2=O)CC(=O)OC)C(=O)OC)N)c4ccccc4 C59293299
c1cc(cnc1)[C@@H]2c3c(n(c(=O)s3)CC(=O)N4CCCCC4)S[C@H]5[C@H]2C(=O)N(C5=O)C(=O)N C39884087
c1ccn2c(c1)nnc2CCN(C[C@@H](c3ccc4c(c3)OCO4)O)[C@@H](CO)c5ccc6c(c5)OCO6 C62577279
CCOC(=O)C1CCC(CC1)CNC(=O)NC2CCN(CC2)c3c(=O)n(c4c(n3)cccn4)CC=C C64579452
CC[C@H](C)NC(=O)Cn1c(=O)n2c3cc(ccc3c(=O)n(c2n1)CC(C)C)C(=O)NC4CCCCC4 C64581226
c1cc(cnc1)[C@@H]2c3c(n(c(=O)s3)CC(=O)N4CCCCC4)S[C@@H]5[C@H]2C(=O)N(C5=O)C(=O)N C39884087
COc1cc(cc(c1OC)OC)/C=C\2/C(=O)N(C(=S)S2)/N=C/c3cc(ccc3[O-])[N+](=O)[O-] C12276157
CCN([C@@H]1CCS(=O)(=O)C1)C(=O)CSc2nnc(n2[C@H](C(C)C)C(=O)[O-])c3cccs3 C13034245
CN(C[C@H]1COc2ccccc2O1)C(=O)CSc3nnc(n3CCC(=O)[O-])c4cccs4 C13035725
Cc1csc2n1c(=O)cc(n2)CSc3nc4cc(ccc4c(=O)n3CCCOC)C(=O)[O-] C13048047
C[C@H](Cn1c(=O)c2ccc(cc2nc1S[C@@H](C)C(=O)N(C)C3(CCCCC3)C#N)C(=O)[O-])O C13052362
c1cc(c(cc1S(=O)(=O)N2CCCC2)[N+](=O)[O-])OS(=O)(=O)c3ccc(c(c3)C(=O)[O-])F C13067317
CCn1cc(c(=O)c2c1cc(c(c2)F)N3CCN(CC3)C(=O)c4ccc(c(c4)C)[N+](=O)[O-])C(=O)[O-] C13178826
Cn1c(=O)c2ccc(cc2nc1SCC(=O)N3[C@@H](CC(=N3)c4ccco4)c5ccco5)C(=O)[O-] C13200584
CC[C@H](C)N([C@H]1CCS(=O)(=O)C1)C(=O)CSc2nnc(n2CC(=O)[O-])c3cccs3 C13203830
Cc1cc(c(n1C[C@@H]2CCCO2)C)C(=O)CSc3nc4nc(c(c(n4n3)C)CCC(=O)[O-])C C13210010
c1cc(ccc1n2c(cnc2SCC(=O)Nc3cc(ccc3n4cncn4)Cl)C(=O)[O-])F C13248222
COc1ccc(cc1S(=O)(=O)N(Cc2nnc(o2)c3cccc(c3)[N+](=O)[O-])C4CC4)C(=O)[O-] C13269633
CN(c1ccc(cc1)c2csc(n2)NS(=O)(=O)c3cc(cs3)C(=O)[O-])S(=O)(=O)C C13302618
CCOc1cc(cc(c1OCC(=O)N(C)C)Cl)/C=C(\C#N)/C(=O)Nc2ccc(cc2)C(=O)[O-] C13357039
C=CCn1c(nnc1SCC(=O)Nc2ccc(cc2)/C=C/C(=O)[O-])[C@H]3COc4ccccc4O3 C13417682
Cc1cccn2c1nc(c(c2=O)/C=C\3/C(=O)N(C(=S)S3)CC(=O)[O-])NCCCOC(C)C C13713512
Cc1c(c(n(n1)C)C)C(=O)N[C@H]2[C@H]3N(C2=O)C(=C(CS3)CSc4nnc(s4)C)C(=O)[O-] C02782828
Cc1cc(c(cc1C)[N+](=O)[O-])c2ccc(o2)/C=C/3\C(=NN(C3=O)c4ccc(cc4)S(=O)(=O)[O-])C C16268018
c1cc(cc(c1)OCCC(=O)[O-])/C=C/2\C(=O)N(C(=S)S2)NC(=O)c3cccc(c3)[N+](=O)[O-] C16908212
COc1cc(c(cc1OC)[N+](=O)[O-])/C=C/2\C(=NC(=S)N(C2=O)c3cccc(c3)Br)[O-] C01203571
c1ccc(cc1)/C=C\C(=O)C2=C(C(=O)N([C@@H]2c3ccc(cc3)[N+](=O)[O-])CCCN4CCOCC4)[O-] C20190096
[H]\N=C\1/C(=C/c2ccc(cc2)OCc3cc(=O)n4c(n3)sc(n4)CC)/C(=O)N=C5N1C(=CS5)[CH2-] C20332077
COCCN1C(=O)C(=C([C@]12c3ccccc3N(C2=O)CC=C)C(=O)c4ccc5c(c4)OCCO5)[O-] C09324668
CCc1ccc(cc1)N2C[C@H](CC2=O)c3nnc(s3)/N=C(/c4cc(cc(c4)[N+](=O)[O-])[N+](=O)[O-])\[O-] C20576127
COc1cc(c(cc1N\2[C@H]3CS(=O)(=O)C[C@@H]3S/C2=N\C(=O)COCC(=O)[O-])Cl)OC C32505824
COc1cc(c(cc1N\2[C@H]3CS(=O)(=O)C[C@H]3S/C2=N\C(=O)CCCC(=O)[O-])Cl)OC C32505820
Cc1cc(nn1[C@@H](C)C(=O)N[C@H]2[C@@H]3N(C2=O)C(=C(CS3)COC(=O)C)C(=O)[O-])C(F)(F)F C33771931
COc1cccc2c1oc(c2)C(=O)C3=C(C(=O)N([C@@H]3c4ccc(c(c4)OC)O)c5nccs5)[O-] C33795881
CCN(CC)C(=O)Cn1c(=O)c2c(c(sc2n(c1=O)CC(=O)Nc3ccccc3)C(=O)[O-])C C34779129
Cc1ccc(o1)[C@H]2C(=C(C(=O)N2c3nc(c(s3)C(=O)OC)C)[O-])C(=O)c4c(nc(s4)C)C C35565800
CCOC(=O)c1c(nc(s1)N2[C@H](C(=C(C2=O)[O-])C(=O)c3c(nc(s3)C)C)c4ccco4)C C35565842
Cn1cc(c2c1ccc(c2)C(=O)[O-])[C@@H](C(=O)[O-])[NH+]3CCN(CC3)c4ncc(cn4)Br C36360092
Cn1cc(c2c1cc(cc2)C(=O)[O-])[C@@H](C(=O)[O-])[NH+]3CCN(CC3)c4ncc(cn4)Br C36360598
Cc1cccc(c1)n2ccc(=O)c(n2)C(=O)Nc3ccc(cc3)S(=O)(=O)[N-]c4nccc(n4)C C09184869
Cc1cc(nc(n1)[N-]S(=O)(=O)c2ccc(cc2)NS(=O)(=O)c3ccc(c(c3)OC)OC)C C02602235
Cc1cccc(c1)c2nnc(n2CCC(=O)[O-])SCC(=O)N([C@H]3CCS(=O)(=O)C3)C4CC4 C13199027
c1ccc2c(c1)c(=O)n(c(n2)SCC(=O)N([C@H]3CCS(=O)(=O)C3)C4CCCC4)CC(=O)[O-] C13223209
Cc1cccn2c1nc(c(c2=O)/C=C/3\C(=O)N(C(=S)S3)CC(=O)[O-])N4C[C@@H](O[C@H](C4)C)C C39716351
CCOC(=O)[C@H]1[C@@H](SC2=C1CCC2)NC(=O)[C@@H](C)Sc3nnc4n3c5c(c(n4)[O-])CCC5 C39733491
Cc1nnc(s1)/N=C(/C(=C/c2cn(nc2c3ccc(c(c3)OC)OC)c4ccccc4)/C#N)\[O-] C39997792
Cc1cccn2c1nc(c2C(=O)C3=C(C(=O)N([C@H]3c4ccc(c(c4)OC)OC)c5nccs5)[O-])C C40003290
Cc1cccn2c1nc(c2C(=O)C3=C(C(=O)N([C@H]3c4ccc(c(c4)OC)O)c5nccs5)[O-])C C40003292
c1cc(cc(c1)[N-]S(=O)(=O)[C@H]2CCS(=O)(=O)C2)NS(=O)(=O)[C@H]3CCS(=O)(=O)C3 C40166398
CCCCN1C(=O)[C@H]2[C@H](N[C@@]([C@@H]2C1=O)(Cc3ccc(cc3)[N+](=O)[O-])C(=O)[O-])c4cc(ccc4C)C C33860040
CCCCN1C(=O)[C@H]2[C@H](N[C@@]([C@@H]2C1=O)(Cc3ccc(cc3)[N+](=O)[O-])C(=O)[O-])c4ccc(cc4)C#N C33862825
COc1ccc(cc1[N-]S(=O)(=O)c2ccc(cc2)C(=O)N3CCO[C@H]4[C@@H]3CCCC4)[N+](=O)[O-] C48274564
COc1ccc(cc1[N-]S(=O)(=O)c2ccc(cc2)C(=O)N3CCO[C@H]4[C@H]3CCCC4)[N+](=O)[O-] C48274571
Cc1cc(c(n1c2cccc(c2)[N+](=O)[O-])C)/C=C/3\C(=NC(=O)N(C3=O)c4ccc5c(c4)OCO5)[O-] C13546432
CCOc1cc(ccc1OCC(=O)OCC)/C=C\2/C(=NC(=O)N(C2=O)c3ccc(cc3)Cl)[O-] C33411681
Cc1cccc(c1)[N-]S(=O)(=O)c2cc3c(cc2Cl)N(C(=O)CO3)Cc4nc(on4)C5CC5 C65022557
c1ccc(c(c1)C(=O)NN2C(=O)/C(=C/c3ccc(c(c3)[N+](=O)[O-])[O-])/SC2=S)Cl C01781437
CN1C(=O)/C(=C/c2cc(c(c(c2)Br)OCC(=O)[O-])Br)/C(=O)NC1=O C09310984
CC(C)[C@H](C(=O)[O-])N1C(=O)/C(=C\c2cc3cc4c(cc3[nH]c2=O)OCCO4)/SC1=S C09419127
CC(=O)c1ccc(cc1)NC(=S)N2CCN(CC2)c3cc4c(cc3F)c(=O)c(cn4C5CC5)C(=O)[O-] C09428644
CC1=C(N2[C@H]([C@@H](C2=O)NC(=O)c3c(c(nn3C)C(F)(F)F)Cl)SC1)C(=O)[O-] C02783382
COc1cccc(c1OCC(=O)[O-])[C@@H]2Nc3ccccc3-c4c(nc(nn4)SC)O2 C02978137
c1cc(cnc1)[C@H]2c3c([nH]c(=O)s3)S[C@H]4[C@H]2[C@@H]5C[C@H]4[C@@H]6[C@H]5C(=O)N(C6=O)CCC(=O)[O-] C12080382
COc1ccc(cc1S(=O)(=O)Nc2ccc(c(c2)Cl)N3CCCC3=O)C(=O)[O-] C12970388
c1cc(c(cc1C(=O)[O-])NC(=O)CSc2nnc(o2)[C@@H]3CCS(=O)(=O)C3)Cl C13036034
Cc1c(c2c(o1)ncn(c2=O)CC(=O)Nc3cc(c(cc3Cl)Cl)Cl)C(=O)[O-] C13056126
C[C@H](C(=O)[O-])Oc1ccc(cc1)C2=C[C@H](n3c(nnn3)N2)c4ccccc4OC(F)F C13077630
C[C@@H](C(=O)[O-])Oc1ccc(cc1)C2=C[C@@H](n3c(nnn3)N2)c4ccccc4OC(F)F C13077633
Cc1cccc(c1)c2nnc(n2CC(=O)[O-])SCC(=O)N[C@H]3CCOc4c3cccc4 C13220342
c1ccc(c(c1)C(=O)[O-])n2c(=O)c(c(cn2)NCc3ccc(cc3)Cn4cccn4)Cl C13240877
c1cc(cc(c1)S(=O)(=O)NCCN2C(=O)/C(=C/c3cccnc3)/SC2=O)C(=O)[O-] C13246971
c1ccc(c(c1)[C@@H](CC(=O)[O-])NC(=O)[C@@H]2CC(=O)N(C2)c3ccc4c(c3)OCCO4)Cl C13258945
c1ccc2cc(c(cc2c1)C(=O)[O-])NC(=O)[C@@H]3CC(=O)N(C3)c4ccc5c(c4)OCCO5 C13426484
CC1=C(N2[C@@H]([C@@H](C2=O)NC(=O)c3c(c(n(n3)C)C(F)(F)F)Cl)SC1)C(=O)[O-] C02783594
Cc1c(c(n(n1)CCC(=O)N[C@H]2[C@@H]3N(C2=O)C(=C(CS3)C)C(=O)[O-])C)Br C02785974
Cc1c(sc(n1)NC(=O)[C@H]2CC(=O)N(C2)Cc3ccco3)c4nnc(n4CC=C)[S-] C31275693
COc1ccccc1[C@H]2CC(=Nc3n2ncc3C(=O)Nc4cccc(c4)Cl)C(=O)[O-] C33288098
Cc1c(sc(n1)N2[C@H](C(=C(C2=O)[O-])C(=O)c3ccncc3)c4ccc(cc4)O)C(=O)OC C33601428
c1ccnc(c1)N2[C@H](C(=C(C2=O)[O-])C(=O)c3ccc4c(c3)OCCO4)c5ccc(cc5)O C34989970
Cc1cccc(c1)O[C@H]2[C@H]([C@@H]([C@@H]3[C@@H](O2)CO[C@@H](O3)c4ccccc4)OCC(=O)[O-])NC(=O)C C35057640
CS(=O)(=O)c1ccc2c(c1)sc(n2)[N-]S(=O)(=O)c3ccc4c(c3)oc(=O)[nH]4 C28577723
CC(=O)[C@@H]1CC[C@H]2[C@@]1(CC[C@@H]3[C@@H]2CCC4=C/C(=N/OCC(=O)N5C[C@@H](C[C@@H]5C(=O)[O-])O)/CC[C@]34C)C C35361247
Cc1c(sc(n1)C)C(=O)C2=C(C(=O)N([C@H]2c3ccc(c(c3)OC)O)c4nnc(s4)C)[O-] C35566156
Cn1cc(c2c1ccc(c2)C(=O)[O-])[C@H](C(=O)[O-])[NH+]3CCN(CC3)[C@@H]4CCS(=O)(=O)C4 C36357872
COCCCN1[C@@H](C(=C(C1=O)[O-])C(=O)c2ccc3c(c2)OCCO3)c4cccc(c4)O C09471115
c1cnc(nc1)[N-]S(=O)(=O)c2ccc(cc2)NS(=O)(=O)c3ccc(cc3)Cl C00917267
CCn1cc(c(=O)c2c1cc(c(c2)F)N3CCN(CC3)C(=S)NC(=O)c4ccccc4F)C(=O)[O-] C02338875
Cc1c(nc(nc1[O-])n2c(cc(n2)c3cccs3)NC(=O)Cc4c(noc4C)C)C C38740687
Cc1c(cco1)[C@@H]2NN=C(N2/N=C/[C@@H]3C=NN=C3c4ccc(cc4)F)SCC(=O)[O-] C39670398
C[C@@H]1C(=C2C(=NC(=NC2=O)CSc3nnc(s3)Nc4cccc(c4)F)O1)C(=O)[O-] C39692720
CC1=C2C(=CC(=O)N=C2S[C@H]1C(=O)[O-])CSc3nnc(s3)NCc4ccco4 C39692861
CN(C)c1ccc(cc1)[C@H]2C(=C(C(=O)N2CCO)[O-])C(=O)c3cc4cccc(c4o3)OC C40098144
CC(=O)[C@H]1CC[C@@H]2[C@]1(CC[C@@H]3[C@@H]2CCC4=C/C(=N/OCC(=O)N5C[C@@H](C[C@@H]5C(=O)[O-])O)/CC[C@@]34C)C C43736717
CC(=O)[C@@H]1CC[C@H]2[C@]1(CC[C@@H]3[C@@H]2CCC4=C/C(=N/OCC(=O)N5C[C@@H](C[C@@H]5C(=O)[O-])O)/CC[C@@]34C)C C43736718
Cc1c(c2c(=O)[nH]c(nc2o1)CSc3nnc(n3C)c4ccc(cc4)Cl)C(=O)[O-] C13255600
Cc1c2c(=O)[nH]c(nc2sc1C(=O)[O-])CSc3nncn3c4ccccc4OC C13394930
c1ccc2c(c1)c(=O)n(c(n2)SC/C(=N/c3[nH]ncn3)/[O-])Cc4ccc(cc4)Cl C33175287
c1cc(cc(c1)[N+](=O)[O-])NC(=O)CSC2=NS(=O)(=O)c3cc(ccc3[N-]2)Cl C09762004
COc1cc(cc(c1O)OC)/C=C\2/C(=NC(=O)N(C2=O)c3cccc(c3)Br)[O-] C59198375
CCN(CC)c1ccc(cc1)[C@@H]2c3c([nH]c(=O)s3)S[C@@H]4[C@H]2C(=O)N(C4=O)CC(=O)[O-] C47145137
Cc1cc(ccc1N2CCNC2=O)/C(=N/S(=O)(=O)c3ccc(c4c3cccn4)F)/[O-] C60361631
COc1cc(c(cc1OC)OC)[C@H]2CC(=O)Nc3c2n(cc3C(=O)[O-])c4ccc(cc4)F C40267799
Cc1cccn(c1=O)CC(=O)Nc2ccc(cc2)S(=O)(=O)[N-]c3ccc(nn3)Cl C62040308
C=CCn1c(nnc1[S-])CC2=N[C@H](SC2)NC(=O)c3ccc(cc3)n4ccnc4 C64064763
Cc1cc(c(n1c2c(c3c(s2)CCCC3)C(=O)OC)C)/C=C/4\C(=O)NC(=O)N=C4[O-] C08927371
COc1ccccc1NC(=O)c2cnn3c2N=C(C[C@H]3c4ccc(cc4)Cl)C(=O)[O-] C65102203
Cc1c(c(no1)c2ccccc2Cl)C(=O)N[C@H](CC(=O)[O-])c3cccc(c3)[N+](=O)[O-] C08892220
c1ccc(c(c1)/C=C\2/C(=O)N(C(=O)S2)CCC(=O)Nc3ccc(cc3C(=O)[O-])O)F C09253095
c1ccc(c(c1)[C@H]2c3c([nH]c(=O)s3)S[C@H]4[C@H]2[C@@H]5C[C@H]4[C@@H]6[C@H]5C(=O)N(C6=O)CC(=O)[O-])O C12579655
C[C@H](C(=O)[O-])N1C(=O)[C@H]2[C@H]3C[C@@H]([C@@H]2C1=O)[C@@H]4[C@@H]3[C@H](c5c([nH]c(=O)s5)S4)c6ccccc6O C12579703
C[C@]12CC[C@H]3[C@@H]([C@@H]1CC[C@@H]2O)CCC4=C/C(=N/OCC(=O)N5C[C@H](C[C@@H]5C(=O)[O-])O)/CC[C@]34C C12658289
C[C@]12CC[C@@H]3[C@H]([C@H]1CC[C@]2(C)O)CCC4=C/C(=N/OCC(=O)N5C[C@H](C[C@@H]5C(=O)[O-])O)/C=C[C@]34C C12862813
Cc1cc(c(cc1C)[N+](=O)[O-])NC(=O)CSc2nc3nc(c(c(n3n2)C)CC(=O)[O-])C C13221753
Cn1c2c(c(=O)n(c1=O)C)n(c(n2)Cl)CC(=O)Nc3cc(c(cc3C(=O)[O-])OC)OC C13247939
c1ccc(cc1)c2nnn(n2)CCS(=O)(=O)Nc3cc4c(cc3C(=O)[O-])OCCCO4 C13269228
C[C@@H](C(=O)[O-])NC(=O)c1ccc(c(c1)[N+](=O)[O-])Sc2nnnn2c3ccc(cc3)Cl C13275335
Cn1cc(cc1C(=O)NNS(=O)(=O)c2cc(ccc2Cl)C(=O)[O-])Br C13278513
CN(C)S(=O)(=O)c1cc(ccc1Cl)NC(=O)Cn2cc(cc(c2=O)C(=O)[O-])[N+](=O)[O-] C13316732
C[C@@H]1CCc2c(sc(c2C(=O)OC)NC(=O)Cn3cc(cc(c3=O)C(=O)[O-])[N+](=O)[O-])C1 C13316793
Cc1c(c2c(=O)[nH]c(nc2o1)CSc3nnc4n3c5ccccc5c(=O)n4C)C(=O)[O-] C13406769
c1ccc(c(c1)/C=C\2/C(=O)N(C(=S)S2)NC(=O)c3cccc(c3)O)OCC(=O)[O-] C16929719
C[C@H](C(=O)[O-])Oc1ccccc1/C=C\2/C(=O)N(C(=S)S2)NC(=O)c3cccc(c3)O C16929730
C[C@H](C(=O)[O-])Oc1ccccc1/C=C\2/C(=O)N(C(=S)S2)NC(=O)c3ccc(cc3)O C16929856
c1cc(cc(c1)Br)C(=O)N/C(=C\c2ccc3c(c2)OCO3)/C(=O)NCC(=O)[O-] C17143550
CCn1c(c2ccc(cc2nc1=S)C(=O)Nc3ccc(c(c3)NS(=O)(=O)C)F)[O-] C25670783
c1cc(c(c(c1)Cl)Cl)/C=C\2/C(=O)N(C(=O)S2)CCNC(=O)c3ccc(nn3)[O-] C28580498
Cc1ccc(c(c1)C)NC(=O)C(=O)[C@H](c2c(nc3cc(ccc3n2)[N+](=O)[O-])[O-])C(=O)OC C17213198
Cc1ccccc1N2C(=O)[C@H]3[C@H]([NH2+][C@@]([C@@H]3C2=O)(CC(=O)[O-])C(=O)[O-])c4ccc(s4)Cl C33457733
Cc1c(c(=O)n(n1C)c2ccccc2)NC(=S)Nc3ccc(cc3)c4nnc(o4)[S-] C03670770
CC1=C(S[C@H]2[C@H]1C(=O)N([C@@H](N2)SCc3[nH]c(=O)c4ccc(cc4n3)C(=O)[O-])C)C C39724514
C[C@@H]1Cc2cc(ccc2O1)C(=O)C3=C(C(=O)N([C@H]3c4ccc(c(c4)OC)O)CCO)[O-] C40095372
CS(=O)(=O)c1ccc(c(c1COCC(F)(F)F)Cl)C(=C2C(=O)[C@H](C[C@@H](C2=O)O)O)[O-] C42784440
c1c(cc(c(c1[C@H]2[C@H]3[C@@H](C(=O)N(C3=O)C4CCCCC4)[C@@]([NH2+]2)(CC(=O)[O-])C(=O)[O-])Cl)Cl)Cl C33918357
Cc1ccccc1N2C(=O)[C@H]3[C@@H]([NH2+][C@@]([C@@H]3C2=O)(CC(=O)[O-])C(=O)[O-])c4ccc(cc4)Br C33923255
C[C@@]12CC[C@H]3[C@H]([C@@H]1CC[C@@H]2OC(=O)CCC(=O)N4C[C@@H](C[C@@H]4C(=O)[O-])O)CCC5=CC(=O)CC[C@@]35C C43736940
C[C@@]12CC/C(=N/OCC(=O)N3C[C@@H](C[C@H]3C(=O)[O-])O)/C=C1CC[C@@H]4[C@@H]2CC[C@@]5([C@@H]4CC[C@]5(C#C)O)C C43741517
C=CCn1c(nnc1SCc2[nH]c(=O)c3ccc(cc3n2)C(=O)[O-])[C@H]4CCS(=O)(=O)C4 C13036019
Cc1c(c2c(=O)[nH]c(nc2o1)CSc3nnc(n3CC=C)[C@@H]4CCS(=O)(=O)C4)C(=O)[O-] C13405425
COc1cc(ccc1O)/C=C\2/C(=O)N(C(=S)S2)CC(=O)Nc3ccc(cc3)C(=O)[O-] C15036041
CCOc1cc(ccc1OS(=O)(=O)c2ccc(cc2)[N+](=O)[O-])/C=C\3/C(=O)NC(=O)N=C3[O-] C02950257
COc1cc(cc(c1O)/C=C/2\C(=NC(=O)N(C2=O)c3ccc4c(c3)OCO4)[O-])[N+](=O)[O-] C59104512
CCOc1cc(cc(c1O)/C=C/2\C(=NC(=O)N(C2=O)c3ccc4c(c3)OCO4)[O-])[N+](=O)[O-] C59105217
Cc1ccnc(n1)[N-]S(=O)(=O)c2ccc(cc2)NS(=O)(=O)c3cccc(c3)[N+](=O)[O-] C13948203
COC(=O)C1=C(N2C(=O)[C@H](SC2=C([C@H]1c3c(cccc3Cl)F)C#N)CC(=O)[O-])N C59293909
Cc1nc(nc(n1)N(C)C)N/C(=N/S(=O)(=O)c2ccc(cc2[N+](=O)[O-])C(F)(F)F)/[O-] C59366576
Cc1nnc(c(=O)n1N/C(=N/S(=O)(=O)c2ccc(cc2Cl)[N+](=O)[O-])/[O-])c3ccccc3 C59366832
c1ccc(cc1)Cn2c(nnn2)Sc3ccc(cc3[N+](=O)[O-])/C=C\4/C(=O)NC(=O)N=C4[O-] C59422473
c1c(c2c(c(c1N3CCOCC3)[N+](=O)[O-])Oc4c(c([nH]c(=S)n4)[O-])C2)N5CCOCC5 C59442722
COc1ccc(cc1F)C2=NC3=NC(=NC(=O)C3=C2[C@H]4C(=O)NC(=O)N=C4n5cccc5)[O-] C63520744
COc1cc(cc(c1O)OC)C2=NC3=NN=C([C@@H]3C(=C2)C(=O)[O-])c4cccc(c4)[N+](=O)[O-] C20492303
c1ccc(c(c1)CN2[C@@H](Nc3ccccc3C2=O)SC/C(=N/c4[nH]ncn4)/[O-])Cl C63763389
CC(C)N1C(=CCN1)NC(=O)CSc2nc(c(nn2)c3cc(sc3Cl)Cl)[O-] C64064360
Cc1ccccc1n2c(=O)c(c([nH]c2=O)[O-])/C=N/c3c(n(n(c3=O)c4ccccc4)C)C C13799249
c1ccc(cc1)n2c(=O)c(c([nH]c2=S)[O-])/C=N\[C@@H](CC3=c4ccccc4=[NH+]C3)C(=O)[O-] C63486001
CCSc1nnc(s1)NC(=O)CSc2c(c3c(s2)c(cc(=O)[nH]3)[O-])C#N C15879923
CC(=O)Nc1ccccc1c2c(nc(nn2)SCC(=O)Nc3c(cccc3F)F)[O-] C64774879
CC(C)[C@@H](C(=O)[O-])NC(=O)/C(=C/c1ccc2c(c1)OCO2)/NC(=O)c3ccco3 C02949999
CC(C)[C@@H](C(=O)[O-])NC(=O)/C(=C\c1ccc2c(c1)OCO2)/NC(=O)c3ccco3 C05522692
c1ccc(cc1)/C=C/c2ccc3c(c2)C(=O)N4CC[C@@H]([C@H]4C(=O)N3)NC(=O)COCC(=O)[O-] C08296835
Cc1c(oc2c1cc3c(c(c(=O)oc3c2C)CC(=O)NCC(=O)N[C@@H](C(C)C)C(=O)[O-])C)C C02114600
c1cc2c(cc1C(=O)NNS(=O)(=O)c3cc(ccc3Br)C(=O)[O-])OCCO2 C12799736
C[C@@H](C(=O)[O-])n1c(nnc1S[C@H](C)C(=O)NC(=O)NC(C)(C)C)c2cccs2 C13020477
c1cc(oc1)CN2C(=O)/C(=C/Nc3ccc(cc3)SCC(=O)[O-])/C(=O)NC2=O C09265688
c1cc2c(cc1S(=O)(=O)N)CCN2S(=O)(=O)c3ccc(c(c3)C(=O)[O-])F C13278507
Cc1cc(cc(c1C)S(=O)(=O)Nc2ccc(cc2)C(=O)NCC(=O)[O-])[N+](=O)[O-] C13300855
Cn1c(c(c(=O)n(c1=O)C)C(=O)COc2c(cc(cc2Cl)C(=O)[O-])Cl)N C13423063
Cc1ccc(o1)/C=C\2/C(=O)N(C(=S)S2)CC(=O)Nc3ccc(c(c3)O)C(=O)[O-] C16922373
C[C@H](C(=O)c1c(n(c(=O)n(c1=O)C)C)N)Sc2nnc(n2CCc3ccccc3)[O-] C22615831
c1c2c(cc(c1Cl)S(=O)(=O)NCC3CCC(CC3)C(=O)[O-])OCC(=O)N2 C32917771
Cc1c2c(=O)n(c(=O)n(c2sc1C(=O)[O-])Cc3ccccc3Cl)CC(=O)N C34779056
c1ccc(cc1)n2cc(c(n2)C(=O)NNC(=O)c3c(cnc(n3)N4CCCC4)Cl)[O-] C36396880
C[C@]12C[C@@H]([C@@H]3[C@H]([C@H]1CC[C@@]2(C(=O)COC(=O)CCC(=O)[O-])O)CCC4=CC(=O)C=C[C@]34C)O C03881479
COCCNC(=O)c1c[nH]c2ccc(cc2c1=O)S(=O)(=O)[N-]c3ccc(cc3F)F C08595100
CSC1=NC(=O)[C@H]2C(=N1)[N-]C(=C([C@@]23c4ccccc4N(C3=O)Cc5ccccc5)C#N)N C39217667
CSC1=NC(=O)[C@@H]2C(=N1)[N-]C(=C([C@@]23c4ccccc4N(C3=O)Cc5ccccc5F)C#N)N C39217674
c1cc(n(c1)c2ccc(cc2)C(=O)[O-])/C=C\3/C(=O)N(C(=O)N3)CC(=O)Nc4ccc(cc4)F C16429976
c1ccc(cc1)OS(=O)(=O)c2cc3c(cc2O)[C@@H]4CO[P@](=O)(NN4CC3)[O-] C39465506
CN(CCC[C@H]1C(=C(N=N1)N)C#N)S(=O)(=O)c2cc(ccc2Br)C(=O)[O-] C39679897
Cc1c(c2c(o1)ncn(c2=O)CC(=O)NC(=O)N[C@@H]3CCC[C@@H]([C@@H]3C)C)C(=O)[O-] C39698650
Cc1c(c2c(o1)ncn(c2=O)CC(=O)NC(=O)N[C@@H]3CCC[C@H]([C@@H]3C)C)C(=O)[O-] C39698652
CCN/C(=N/S(=O)(=O)c1c[n+](ccc1Nc2cccc(c2)C(F)(F)F)[O-])/[O-] C03045529
CC[C@H](CO)Nc1c(c(=O)n2cccc(c2n1)C)/C=C\3/C(=O)N(C(=S)S3)CC(=O)[O-] C40007996
c1cc(ccc1[C@@H]2C(=C(C(=O)N2CCCO)[O-])C(=O)c3ccc4c(c3)OCCO4)O C40052924
c1cc(cc(c1)O)[C@@H]2C(=C(C(=O)N2CCCO)[O-])C(=O)c3ccc4c(c3)OCCO4 C40052974
c1cc(sc1)c2nnc(n2CCC(=O)N)SCc3cc(n4c(n3)c(cn4)C#N)[O-] C40114332
Cn1cc(c(n1)[N-]S(=O)(=O)c2ccc(s2)Br)S(=O)(=O)N C40385288
Cc1ccccc1[C@H]2[C@H]3[C@@H](C(=O)N(C3=O)c4ccc(c(c4)Cl)C)[C@@]([NH2+]2)(CC(=O)[O-])C(=O)[O-] C33912946
Cn1cnnc1Sc2ccccc2[N-]S(=O)(=O)c3cccc(c3)S(=O)(=O)N C45772792
CCOC(=O)CS(=O)(=O)[N-]c1ccc(cc1Br)S(=O)(=O)N C49061891
Cc1c2cc(ccc2oc1/C(=C(\C#N)/C(=O)c3c(n(c(=O)n(c3=O)C)C)N)/[O-])F C51067659
Cc1c(sc(n1)[S-])CC(=O)NNC(=O)c2csc(n2)N3CCOCC3 C15518577
c1cc(ccc1C(=O)[O-])NC(=O)CSc2nnc(s2)NC3=NC(=O)CS3 C54201812
CCN(CC)S(=O)(=O)c1ccc2c(c1)c(cc(=O)[nH]2)C(=O)/N=c\3/c(ccc[nH]3)[O-] C22263614
CS(=O)(=O)[N-]c1ccccc1NC(=O)c2ccc(s2)NC(=O)c3ccco3 C24894217
Cc1ccc(c(c1)C)S(=O)(=O)/N=C(/c2cc(cc(c2)NC(=O)C)NC(=O)C)\[O-] C42275236
CCOC(=O)C1=C(N2C(=O)[C@H](SC2=C([C@@H]1c3ccccc3Cl)C#N)CC(=O)[O-])N C59293927
CC(=O)c1ccc(cc1)S(=O)(=O)/N=C(/c2cccc(c2)NC(=O)NC3CC3)\[O-] C54801310
COc1ccc(cc1S(=O)(=O)Nc2ccc(cc2)Br)C(=O)Nc3[n-]nnn3 C60380308
Cn1cnnc1CNC(=O)Nc2ccc(cc2C(=O)[O-])I C62824894
CC1CCC2(CC1)C(=O)N(C(=O)N2)NC(=O)C3=NC=C(C3)S(=O)(=O)[N-]c4ccccc4F C64364106
C[C@H](C(=O)NCc1ccco1)NC(=O)c2cc(ccc2[N-]S(=O)(=O)C)Cl C64497558
c1cc(ccc1n2c3c(cn2)c(c(c(=O)[nH]3)C(=O)Nc4ccc5c(c4)OCCO5)[O-])F C65249949
c1cc2c(cc1NC(=O)/C=C/C(=O)[O-])C(=O)O[C@@]23c4ccc(cc4OC5=CC(=O)C=C[C@H]35)O C65742654
Cc1c(sc(n1)[N-]S(=O)(=O)c2ccc3c(c2)NC(=O)CC(=O)N3)SC C66254480
CCCc1nnc(s1)NC(=O)c2cc(ccc2[N-]S(=O)(=O)C)NC(=O)C C67045572
Cc1ccc(c(c1)C(=O)NCCc2n[nH]c(=S)n2C(C)C)[N-]S(=O)(=O)C C67074369
Cc1cc2c(c3c1c(=O)cc(o3)[C@](CO)([C@H]4CO4)O)C(=O)c5c(cccc5O)C2=O C03920456
CC1(CC2=C([C@H](C(=C(N2N3CCOCC3)N)C#N)c4ccc(c(c4)OC)O)C(=O)C1)C C00691495
COc1cc(ccc1O)/C=N/NC(=O)c2[nH]c(=O)c3c4c(sc3n2)CCCC4 C01049686
Cc1cc2c(c3c1c(=O)cc(o3)[C@](CO)([C@@H]4CO4)O)C(=O)c5c(cccc5O)C2=O C05836013
Cc1cc2c(c(=O)n1Cc3ccc4c(c3)OCO4)[C@@H](C(=C(O2)N)C#N)c5ccc(cc5)O C02424300
C[C@@H]1[C@@H](ON=C1C(=O)NN)c2c(c3c(c(c2Br)OC)OCO3)Br C14987892
CC1(CC2=C([C@@H](c3c([nH]nc3O)N2)c4cc(c(cc4OC)OC)OC)C(=O)C1)C C18195887
c1cc(c(cc1NC(=O)[C@H]2CC(=O)Nc3c2c(=O)[nH]c(n3)N4CCCC4)Cl)Cl C19961234
c1cc(c(cc1Cl)Cl)NC(=O)[C@H]2CC(=O)Nc3c2c(=O)[nH]c(n3)N4CCCC4 C19961276
CC[C@@]1(Cc2c(c(nc3c2c4c(s3)c(ncn4)NN)N5CCOCC5)CO1)C C20289755
C[C@@H](C(=O)Nc1ccc2c(c1)[nH]c(=O)[nH]2)Sc3nc4c(ccs4)c(=O)n3C C22641167
C[C@@H](C(=O)Nc1ccc2c(c1)[nH]c(=O)[nH]2)Sc3nc4ccsc4c(=O)n3C C26112068
c1ccc(c(c1)c2c3c([nH]n2)C(=O)N([C@H]3c4cccc(c4)O)[C@H]5CCS(=O)(=O)C5)O C27757611
c1ccc2c(c1)ccc(n2)c3coc4cc(ccc4c3=O)O[C@H]5[C@H]([C@@H]([C@H](CO5)O)O)O C28115434
c1cc(ccc1C2=NN=C[C@H]2[C@@H]3[C@@H]4[C@@H](NN=C4c5ccncc5)OC(=C3C#N)N)F C39210565
c1cc(ccc1C2=NN=C[C@@H]2[C@H]3[C@@H]4[C@@H](NN=C4c5ccncc5)OC(=C3C#N)N)F C39210566
c1ccc2c(c1)C(=O)N[C@H](N2CC(=O)N)c3ccc(c(c3)[N+](=O)[O-])Br C40050599
c1cc(c(cc1NC(=O)[C@@H]2CC(=O)Nc3c2c(=O)[nH]c(n3)N4CCCC4)Cl)F C40286765
c1cc(c(cc1NC(=O)[C@H]2CC(=O)Nc3c2c(=O)[nH]c(n3)N4CCCC4)Cl)F C40286766
c1ccc(c(c1)c2c3c([nH]n2)C(=O)N([C@H]3c4ccc(cc4)O)[C@H]5CCS(=O)(=O)C5)O C40547563
c1cc(ccc1[C@@H]2c3c(n[nH]c3C(=O)N2[C@H]4CCS(=O)(=O)C4)c5cc(ccc5O)Cl)O C40548156
Cc1cc(c(c(c1)c2c3c([nH]n2)C(=O)N([C@H]3c4ccc(cc4)O)[C@@H]5CCS(=O)(=O)C5)O)C C38702098
Cc1cc(c(c(c1)c2c3c([nH]n2)C(=O)N([C@H]3c4ccc(cc4)O)[C@H]5CCS(=O)(=O)C5)O)C C40548403
CC(C)c1c2c(nc(c1C(=O)Nc3ccc(cc3)Cl)N)n(c(=O)n(c2=O)C)C C40570454
COc1cccc(c1OC)[C@H]2c3c([nH]c(=O)[nH]c3=O)NC4=C2C(=O)c5c4cccc5 C18201085
COc1cc(ccc1O)[C@@H]2C3=C(C[C@H](CC3=O)c4ccccc4O)Nc5n2ncn5 C05245917
Cc1ccccc1n2c3c(cn2)[C@]4(CC(=O)N3)c5ccccc5N(C4=O)CC(=O)N C20732563
c1ccc2c(c1)[C@@]3(CC(=O)Nc4c3cnn4c5cccc(c5)Cl)C(=O)N2CC(=O)N C20745348
c1ccc2c(c1)[C@@]3(CC(=O)Nc4c3cnn4c5ccc(cc5)Cl)C(=O)N2CC(=O)N C20745563
Cc1ccccc1n2c3c(cn2)[C@@]4(CC(=O)N3)c5cccc(c5N(C4=O)CC(=O)N)C C32093410
Cc1cccc(c1)n2c3c(cn2)[C@@]4(CC(=O)N3)c5ccccc5N(C4=O)CC(=O)N C32094028
Cc1ccc2c(c1)[C@@]3(CC(=O)Nc4c3cnn4c5ccccc5)C(=O)N2CC(=O)N C32095687
Cc1ccc2c(c1)[C@]3(CC(=O)Nc4c3cnn4c5ccccc5)C(=O)N2CC(=O)N C32095685
c1cc(ccc1[C@H](CNC(=O)C(=O)Nc2ccc(cc2Cl)[N+](=O)[O-])O)Cl C62206587
Cc1ccccc1n2c(=O)c(c([nH]c2=O)[O-])[C@@H]3[C@H]4C(=c5cc(ccc5=[NH+]4)OC)CCN3 C63373037
COc1ccc2=[NH+][C@@H]3[C@H](NCCC3=c2c1)c4c(=O)[nH]c(=O)n(c4[O-])c5ccccc5 C63373487
COc1ccc2=[NH+][C@H]3[C@H](NCCC3=c2c1)c4c(=O)[nH]c(=O)n(c4[O-])c5ccccc5F C63373897
COc1ccc(cc1)n2c(=O)c(c([nH]c2=O)[O-])[C@@H]3[C@@H]4C(=c5ccccc5=[NH+]4)CCN3 C63373928
COc1ccc2=[NH+][C@@H]3[C@@H](NCCC3=c2c1)c4c(=O)[nH]c(=O)n(c4[O-])C5CCCCC5 C63374228
Cc1cccc(c1C)n2c3c(cn2)[C@]4(CC(=N3)O)c5ccccc5N(C4=O)CC(=O)N C32073397
Cc1ccc(cc1C)n2c3c(cn2)[C@]4(CC(=N3)O)c5ccccc5N(C4=O)CC(=O)N C20745775
Cc1ccc(c(c1)C)n2c3c(cn2)[C@]4(CC(=N3)O)c5ccccc5N(C4=O)CC(=O)N C20721270
CCOC(=O)C1=C(OC2=NN=C([C@H]2[C@@]13c4cc(ccc4NC3=O)Br)C)N C09968548
C[C@H](c1ccc(cc1)C(C)(C)C)NC(=O)CCc2[nH]c3c(=O)[nH]c(=O)n(c3n2)C C63810396
COc1ccc2=[NH+][C@@H]3[C@@H](NCCC3=c2c1)c4c([nH]c(=O)n(c4=O)c5ccccc5)[O-] C63373483
COc1ccc2=[NH+][C@H]3[C@@H](NCCC3=c2c1)c4c([nH]c(=O)n(c4=O)C5CCCCC5)[O-] C63374230
Cc1cc(n(n1)c2cccc(c2)NC(=O)c3ccc(cc3)n4c(c(cn4)C#N)N)C C66240533
c1cc(cc(c1)Cn2cccn2)CNC(=O)c3ccc(cc3)n4c(c(cn4)C#N)N C66240987
COc1cccc(c1O)C(=O)NNC(=O)c2cc(nc(c2C#N)SC)C3CC3 C67466173
CN(c1ccc(cc1)NC(=O)c2ccc(c(c2)S(=O)(=O)N)Cl)C(=O)OC C67473988
CC(C)(C)[C@H]1CCc2c(sc(c2C(=O)OC)NC(=O)c3ccn(n3)Cn4cc(cn4)Br)C1 C02783442
Cn1cnnc1SCc2ccc(cc2)C(=O)N/N=C/c3ccc(c(c3)OC)OCc4ccc(cc4)Cl C03289077
CCOC(=O)c1c(csc1NC(=O)Cn2c(=O)c3c4c(sc3nn2)C[C@H](CC4)C)c5ccc(cc5)C C01944965
CCc1c(n2c([nH]c1=O)nnc2SCC(=O)N3[C@@H](CC(=N3)c4ccc(cc4)OC)c5ccc(cc5)F)C C09018459
C/C(=N\NC(=O)CSc1nnc(n1c2ccc(cc2)Cl)c3ccc(cc3)OC)/c4ccc(cc4)OC C09068757
CN(C)c1ccc(cc1)[C@H](CNS(=O)(=O)[C@H]2CCS(=O)(=O)C2)S(=O)(=O)c3ccc(cc3)Cl C09080808
CC[C@@H](C)c1ccc(cc1)OCCn2cccc2/C=C\3/C(=O)NC(=O)N(C3=O)c4ccc(c(c4)Cl)OC C09122294
CC(C)(C)C(=O)[C@H]1[C@H]([C@@]2(c3ccccc3NC2=O)[C@@H]4N1c5ccccc5C=C4)C(=O)c6cccc(c6)[N+](=O)[O-] C09009577
Cc1ccc(cc1)N2C(=O)/C(=C\c3cc(c(c(c3)Cl)OCCOc4ccc(cc4)C)OC)/C(=O)NC2=O C09730609
C/C(=N/NC(=O)CSc1nnc(n1c2ccc(cc2)OC)c3ccc(cc3)OC)/c4ccc(cc4)Cl C09763051
CCOc1ccc(cc1)n2c(nnc2SCC(=O)c3ccc4c(c3)NC(=O)CO4)c5cccc(c5)Cl C03304231
CCN(CC)c1ccc(c(c1)C)NC(=O)C[C@@H]2CSc3n2c(=O)c4cnn(c4n3)c5cccc(c5)Cl C12663957
Cc1ccc(cc1)c2nnc(n2c3ccccc3)SCC(=O)N/N=C\c4c(nn(c4C)c5ccccc5)C C15979160
Cc1cccc2c1[nH]c(=O)c(c2)[C@@H](c3nnnn3Cc4ccccc4)N5CCN(CC5)c6ccccc6OC C19826343
Cc1ccc(cc1N2CCN(CC2)[C@@H](c3cc4cc(c(cc4[nH]c3=O)C)C)c5nnnn5C(C)(C)C)Cl C19973211
Cc1ccc(c2c1cc(c(=O)[nH]2)[C@@H](c3nnnn3C(C)(C)C)N4CCN(CC4)c5cc(ccc5C)Cl)C C20083308
Cc1ccc(c2c1cc(c(=O)[nH]2)[C@H](c3nnnn3CCOC)N4CCN(CC4)c5cc(ccc5C)Cl)C C20083314
CCOC(=O)C1=C(NC2=C([C@@H]1c3cc(c(c(c3)Br)OC)OC)C(=O)[C@H]([C@H](C2)C)C(=O)OC)C C20609369
c1ccc(cc1)Nc2c3c(nc(n2)N4CCN(CC4)Cc5ccc6c(c5)OCO6)C[C@@H](CC3=O)c7ccco7 C22441734
CCOC(=O)N1CCc2c(sc(c2c3nc4ccccc4s3)NC(=O)c5c(cccc5OC)OC)C1 C23724211
Cc1ccc(cc1NC(=O)c2ccco2)C(=O)OCC(=O)c3cc(n(c3C)c4ccc(cc4)OC(F)F)C C03355462
CCOC(=O)c1ccc(cc1)Oc2c(=O)c3ccc(c(c3oc2C(F)(F)F)CN4C[C@H](O[C@@H](C4)C)C)O C32641961
Cc1cccc(c1)c2nc(on2)c3cn(cn3)Cc4ccc(cc4)NS(=O)(=O)c5ccc(c(c5)Cl)C C32974773
Cc1cccn2c1nc(c(c2=O)/C=C\3/C(=O)N(C(=S)S3)C[C@H]4CCCO4)NCc5ccc(cc5)OC C33155023
Cc1ccccc1CSc2nnc(n2c3ccc(cc3)[N+](=O)[O-])[C@H](C)NC(=O)[C@H](c4ccccc4)Cl C33416887
Cc1ccc2nc(c(c(=O)n2c1)/C=C/3\C(=O)N(C(=S)S3)[C@@H]4CCS(=O)(=O)C4)NC[C@@H]5CCCO5 C33723909
CCN1C(=C([C@@H](NC1=O)c2ccc(cc2C)C)C(=O)OCC)CN3CCN(CC3)C(=O)c4ccccc4F C35646582
CCC(=O)N1CCN(C[C@@H]1C)CC2=C([C@@H](NC(=O)N2CC=C)c3ccc(cc3Cl)Cl)C(=O)OCC C35665249
CCC(=O)N1CCN(C[C@H]1C)CC2=C([C@@H](NC(=O)N2CC=C)c3ccc(cc3Cl)Cl)C(=O)OCC C35665250
Cc1c(c(n(c1C(=O)OC)C)C)C(=O)[C@H](C)N(Cc2ccco2)C(=O)Nc3c(cccc3C(C)C)C(C)C C35869162
c1cc2cccc3c2c(c1)C(=O)N(C3=O)c4ccc(cc4)NC(=O)c5ccc(c(c5)[N+](=O)[O-])N6CCCCC6 C08688014
C/C(=N/NC(=O)CSc1nnc(n1c2ccc(cc2)Cl)c3ccccc3)/c4ccc(c(c4)OC)OC C33894386
CCOC(=O)c1c2c(sc1NC(=O)c3ccc(cc3)N4C(=O)[C@H]5[C@@H]6C[C@H]([C@@H]5C4=O)C=C6)COC(C2)(C)C C16034887
CC(C)S(=O)(=O)[P@]1(=O)NN2C[C@@H]3C=C(C(=C[C@@H]3C[C@@H]2CO1)Cl)S(=O)(=O)Oc4ccccc4 C39469948
CN1c2c(cc(cc2S(=O)(=O)Oc3ccccc3)Cc4ccccc4)C/C(=N/c5c1ncnc5Cl)/O C39470117
Cc1cccc(c1)Oc2c(c(=O)n3cccc(c3n2)C)/C=C(\C#N)/C(=O)Nc4c(c5c(s4)CCCC5)C#N C40004547
Cc1ccc(cc1)Oc2c(c(=O)n3cc(ccc3n2)C)/C=C(\C#N)/C(=O)Nc4c(c5c(s4)CCCC5)C#N C40004550
Cc1ccc(cc1)n2c(=O)c3c(nc2N/N=C/c4cc(c(c(c4)OC)OC)OC)-c5ccccc5CC3(C)C C40034802
CCCOc1ccc(cc1)[C@@H]2c3c(n[nH]c3C(=O)N2CCc4ccc(c(c4)OC)OC)c5ccc(cc5)OC C40345345
CCCSc1nc2n(n1)[C@@H](C(=C(N2)C)C(=O)OCC=C)c3cc(c(c(c3)Br)OCC)OC C40982633
CCCSc1nc2n(n1)[C@H](C(=C(N2)C)C(=O)OCC=C)c3cc(c(c(c3)Br)OC)OCC C40982636
[H]/N=C\1/C(=C/c2cn(c3c2cccc3)CCOc4ccc(cc4C)C)/C(=O)N=C5N1N=C(S5)S(=O)(=O)C C41077862
[H]/N=C\1/C(=C/c2cn(c3c2cccc3)CCOc4cc(ccc4C)C)/C(=O)N=C5N1N=C(S5)c6cccnc6 C41084205
CCn1c(nnc1SCC(=O)N2[C@H](C=C(N2)c3ccc(cc3)Cl)c4ccco4)c5ccccc5OC C03298080
[H]/N=C\1/C(=C\c2cn(c3c2cccc3)CCOc4cc(cc(c4)C)C)/C(=O)N=C5N1N=C(S5)c6cccnc6 C09463947
[H]/N=C/1\C(=C\c2cn(c3c2cccc3)CCOc4ccccc4C)\C(=O)N=C5N1C(=NS5)S(=O)(=O)CC C20206511
[H]/N=C\1/C(=C\c2ccc(c(c2)OCC)OCCOc3c(cccc3C)C)/C(=O)N=C4N1N=C(S4)CCCC C09144481
Cc1ccc(cc1)c2cc(c3c(nn(c3n2)[C@@H]4CCS(=O)(=O)C4)C)C(=O)Nc5cc(ccc5OC)OC C57311399
Cc1ccc(c(c1)NC(=O)c2cc(nc3c2c(nn3[C@H]4CCS(=O)(=O)C4)C)c5cccc(c5)OC)OC C57311450
C[C@H]1CCc2c(sc(c2C(=O)Nc3ccc(cc3)C(=O)OC)/N=C/c4cc(c(cc4OC)OC)OC)C1 C15945896
CC(=O)c1cccc(c1)S(=O)(=O)N(Cc2ccc(cc2)F)Cc3cc4cc5c(cc4[nH]c3=O)OCCO5 C06014842
CC(C)(C)NC(=O)[C@H](c1ccncc1)N(c2cccc(c2)F)C(=O)Cn3nc(nn3)c4ccc(cc4)Cl C06075179
CS(=O)(=O)c1ccc(cc1[N+](=O)[O-])C(=O)O[C@@H](c2ccccc2)C(=O)Nc3cc(cc(c3)Cl)Cl C03296363
Cc1cc(nc(n1)SCC(=O)N(Cc2ccc(cc2)F)[C@@H](C(C)C)C(=O)Nc3ccc4c(c3)OCO4)C C01407914
COc1ccccc1CNC(=O)COc2ccc3c(c2)c4ccnc5c4n3c(=O)c6c5ccc(c6OC)OC C08792122
Cn1c2c(c(nc(n2)c3ccc(cc3)Br)SCC(=O)NC[C@@H]4CCCO4)c(=O)n(c1=O)C C08901833
CCc1ccc(cc1)N2C(=O)/C(=C\c3cn(c4c3cccc4)CCCOc5cccc(c5)OC)/C(=O)NC2=O C09076260
CN(C)c1ccc(cc1)[C@@H](CNS(=O)(=O)[C@H]2CCS(=O)(=O)C2)S(=O)(=O)c3ccc(cc3)Cl C09080807
CCc1ccc(cc1)N2C(=O)/C(=C\c3cn(c4c3cccc4)CCCOc5ccccc5OC)/C(=O)NC2=O C09427958
CCOC(=O)c1c2c(sc1NC(=O)[C@H](C)n3c(=O)c4c(nc3n5c(cc(n5)C)C)CCCC4)CCCC2 C09520721
COc1cc2c(cc1OC)C(=O)N3CCc4ccccc4[C@H]3[C@@H]2C(=O)Nc5cc(c(cc5OC)OC)Cl C09676338
Cc1ccc(cc1C)N2C(=O)/C(=C\c3ccc(c(c3)OC)OCc4ccc(o4)C(=O)OC)/C(=O)NC2=S C09973043
CCc1ccc(cc1)N2C(=O)/C(=C\c3ccc(c(c3)OC)OCc4ccc(o4)C(=O)OC)/C(=O)NC2=S C09973283
Cc1ccccc1N([C@H](c2ccc(cc2)Cl)C(=O)NC(C)(C)C)C(=O)Cn3nc(nn3)c4ccc(o4)C C12477239
C[C@H]1CCCCN1S(=O)(=O)c2cc(ccc2OC)C(=O)Nc3ccc(cc3)c4nnc5n4CCCCC5 C12533684
Cc1ccc(o1)[C@H](C(=O)NC2CCCC2)N(c3ccccc3F)C(=O)Cn4nc(nn4)c5ccc(cc5)F C12703955
C/C(=N\NC(=O)CSc1nnc(n1c2ccc(cc2)Cl)c3ccccc3)/c4ccc(cc4)OC(=O)C C13899604
CCCCOC(=O)c1ccc(cc1)NC(=O)C[C@@H]2CSc3n2c(=O)c4cnn(c4n3)c5ccc(cc5)F C14012637
CCCOC(=O)C1=C(NC2=C([C@@H]1c3cccc(c3OC)OC)C(=O)C[C@@H](C2)c4ccc(c(c4)OC)OC)C C02072846
CCc1ccc2c(c1)cc(c(=O)[nH]2)[C@@H](c3nnnn3Cc4ccccc4)N5CCN(CC5)c6ccccc6F C19940715
Cc1cc2cc(c(=O)[nH]c2cc1C)[C@@H](c3nnnn3Cc4ccccc4)N5CCN(CC5)c6ccccc6F C19940799
CCc1ccc2c(c1)cc(c(=O)[nH]2)[C@H](c3nnnn3CCOC)N4CCN(CC4)c5cc(ccc5C)Cl C19972928
Cc1ccc(cc1N2CCN(CC2)[C@H](c3cc4cc(cc(c4[nH]c3=O)C)C)c5nnnn5C(C)(C)C)Cl C19973145
Cc1ccc(c2c1cc(c(=O)[nH]2)[C@@H](c3nnnn3CCOC)N4CCN(CC4)c5cc(ccc5C)Cl)C C20083311
Cc1cccn2c1nc(c(c2=O)/C=C\3/C(=O)N(C(=S)S3)Cc4ccccc4)N5CCN(CC5)CCO C20100823
Cc1cccc(c1C)N2CCN(CC2)[C@H](c3cc4cc(c(cc4[nH]c3=O)C)C)c5nnnn5Cc6ccco6 C01381934
CCc1ccc2c(c1)cc(c(=O)[nH]2)[C@@H](c3nnnn3Cc4ccco4)N5CCN(CC5)c6cc(ccc6C)C C01382399
Cc1ccc(c(c1)N2CCN(CC2)[C@H](c3cc4c(cc(cc4[nH]c3=O)C)C)c5nnnn5Cc6ccco6)C C01382551
CC[C@H](c1nnnn1Cc2ccccc2)N(Cc3ccccc3OC)Cc4cc5c(ccc(c5[nH]c4=O)C)C C01375600
Cc1cc(ccc1OCCCc2nnc(n2C)SCC(=O)Nc3nnc(s3)C4CCCCC4)Cl C20352765
Cc1cccn2c1nc(c(c2=O)/C=C\3/C(=O)N(C(=S)S3)C[C@@H]4CCCO4)NCc5ccc(cc5)OC C33155022
Cc1cccn2c1nc(c(c2=O)/C=C/3\C(=O)N(C(=S)S3)[C@H]4CCS(=O)(=O)C4)NC[C@@H]5CCCO5 C33723907
CCOC(=O)c1c(c2c(=O)n(c(=O)n(c2s1)CC(=C)C)CC(=O)Nc3ccc(cc3)Br)C C34777116
CCOC(=O)[C@H]1CCCN(C1)C(=O)CN2CCN(CC2)C(=O)c3csc(n3)Nc4ccc(cc4)Cl C34831609
CCOC(=O)c1c(c(sc1NC(=O)CN2CCN(CC2)S(=O)(=O)c3c(c(cc(c3C)C)C)C)C)C C13145401
CCOC(=O)[C@@H]1CCCN(C1)C(=O)CCN2CC3=C(C2=O)[C@@H](NC(=O)N3C)c4cccc(c4Cl)Cl C35934608
CCN1C2=C([C@H](NC1=O)c3ccccc3C(F)(F)F)C(=O)N(C2)[C@@H](CC(C)C)C(=O)N4CCN(CC4)C C35966683
CCOC(=O)C1=C(N(C(=O)N[C@@H]1c2ccc(cc2)C(C)C)C)CN3CCN(CC3)C(=O)c4ccccc4F C36005243
CCC(=O)N1CCCN(CC1)CC2=C([C@H](NC(=O)N2CC=C)c3ccc(cc3)C(F)(F)F)C(=O)OCC C36026062
COc1ccc(cc1OC)[C@H](C(=O)NC2CCCCC2)N(C3CCCCC3)C(=O)c4cccc(c4)[N+](=O)[O-] C36491091
CC1(CC2=C([C@@H]([C@@H]3C(=NC(=NC3=O)SCc4ccccc4Cl)N2)c5ccccc5[N+](=O)[O-])C(=O)C1)C C38821383
CC(C)S(=O)(=O)[P@]1(=O)NN2CCc3cc(c(cc3[C@@H]2CO1)S(=O)(=O)Oc4ccccc4)Cl C39466267
Cc1ccc(cc1C)NC(=O)/C(=C/c2c(nc3ccccn3c2=O)N4CCN(CC4)c5ccccc5F)/C#N C39993998
CCOC(=O)c1c(nc(s1)N2[C@@H](c3c(=O)c4ccc(c(c4oc3C2=O)C)C)c5ccc(c(c5)OC)O)C C40064118
Cc1ccc(c(c1)N2C(=O)C(=C(C2=O)N3CCOCC3)c4c(nn(c4O)c5ccc(cc5)F)C(C)C)OC C35621243
CC[C@H](c1nnnn1C(C)(C)CC)N(Cc2ccc(cc2)F)Cc3cc4cc5c(cc4[nH]c3=O)OCCO5 C01325141
Cc1ccc(c(c1)NC(=O)c2cc(nc3c2c(nn3[C@@H]4CCS(=O)(=O)C4)C)c5cccc(c5)OC)OC C57311447
CC[C@@H](c1nnnn1Cc2ccc(cc2)OC)N(Cc3ccc(cc3)F)Cc4cc5cccc(c5[nH]c4=O)C C13494966
CCC[C@@H](c1nnnn1C2CCCC2)N(Cc3cccs3)Cc4cc5cc6c(cc5[nH]c4=O)OCCO6 C13499396
CC(=O)C1=NN([C@@H](N1c2ccc(c(c2)OC)NC(=O)c3ccco3)c4ccc(cc4)N(C)C)c5ccccc5 C59720185
CC1=NC2=C([C@H](C1C(=O)OC3CCCC3)c4cc(c(c(c4)OC)[O-])[N+](=O)[O-])C(=O)C[C@H](C2)c5cccs5 C08846392
CC(=O)[C@]1(CC[C@@H]2[C@@]1(CC[C@H]3[C@H]2CCC4=C/C(=N/OCC(=O)N[C@H](CCSC)C(=O)[O-])/CC[C@]34C)C)O C12296801
CCN(CC)c1ccc(cc1)[C@H]2c3c([nH]c(=O)s3)S[C@@H]4[C@H]2[C@H]5C[C@@H]4[C@@H]6[C@@H]5C(=O)N(C6=O)[C@@H](C)C(=O)[O-] C12579556
C[C@]12CC[C@H]3[C@@H]([C@@H]1CC[C@@H]2O)CCC4=C/C(=N/OCC(=O)N[C@@H]([C@H](c5ccccc5)O)C(=O)[O-])/CC[C@]34C C12662663
CC1=C([C@H](C2=C(N1)C[C@@H](CC2=O)c3cccs3)c4cc(c(c(c4)OC)[O-])[N+](=O)[O-])C(=O)OC5CCCC5 C19848109
C/C(=N\NC(=O)CC12CC3CC(C1)CC(C3)C2)/c4cc5c(cc4NC(=O)[C@H]6CC=CC[C@H]6C(=O)[O-])OCO5 C20158060
CCCN1c2ccccc2[C@@]3(C1=O)C(=C(C(=O)N3CCN4CCOCC4)[O-])C(=O)c5ccc6c(c5)C[C@@H](O6)C C24193190
CCOc1ccc(cc1OCC)[C@H]2C(=C(C(=O)N2c3nnc(s3)C)[O-])C(=O)c4ccc5c(c4)C[C@@H](O5)C C27529814
CC(=O)O[C@H]1CC[C@]2([C@@H](C1)C[C@@H]([C@@H]3[C@@H]2C[C@@H]([C@@]4([C@@H]3CC[C@@H]4CCCC(=O)[O-])C)OC(=O)C)OC(=O)C)C C35268908
CCOc1cccc(c1)C(=O)C2=C(C(=O)N([C@H]2c3ccc(c(c3)OC)O)c4nc5ccc(cc5s4)F)[O-] C35341974
C[C@H]1[C@H]2[C@@H](NC(=O)[C@@]23[C@@H](/C=C(/CC[C@@H](C(=O)[C@@H](CC3=O)SC[C@@H](C(=O)[O-])O)O)\C)C=C1C)CC(C)C C35457400
Cc1cccn2c1nc(c2C)C(=O)C3=C(C(=O)N([C@@H]3c4cc(c(c(c4)OC)OC)OC)c5nccs5)[O-] C35483693
Cc1cccn2c1nc(c2C)C(=O)C3=C(C(=O)N([C@@H]3c4cccc(c4)Cl)c5nc(c(s5)C(=O)C)C)[O-] C35483786
CCOc1cc(ccc1O)[C@@H]2C(=C(C(=O)N2CCN3CCOCC3)[O-])C(=O)c4c(n5cccc(c5n4)C)C C35484446
Cc1cc(cc(c1O)C)[C@@H]2C(=C(C(=O)N2c3nc4ccc(cc4s3)OC)[O-])C(=O)c5c(nc(s5)C)C C35566313
CC1=C([C@@H](N2C(=CSC2=N1)/C=C(/NCc3ccc(cc3)F)\[O-])c4ccccc4OC)C(=O)OCCOC C35701036
CCOC(=O)C1=C(N=C2N([C@H]1c3cccc(c3)[N+](=O)[O-])C(=CS2)/C=C(/NCCOC)\[O-])c4ccccc4 C35705027
Cc1ccc(c(c1)[C@@H]2C(=C(N=C3N2C(=CS3)/C=C(/N4CCN(CC4)C(=O)C)\[O-])C)C(=O)OC(C)(C)C)C C35705296
CCOC(=O)C1=C(N=C2N([C@H]1c3ccccc3)C(=CS2)/C=C(/N4CCN(CC4)C(=O)C)\[O-])C(F)(F)F C36050060
CC1=C([C@H](N2C(=CSC2=N1)/C=C(/NCc3ccncc3)\[O-])c4cccc(c4OC)OC)C(=O)OCC=C C36058708
CCOC(=O)C1=C(N=C2N([C@@H]1c3ccc(c(c3)OC)OC)C(=CS2)/C=C(/N(C)Cc4ccccc4)\[O-])C C36058907
CCC1=C([C@@H](N2C(=CSC2=N1)/C=C(/N3CCC(CC3)C(=O)OCC)\[O-])c4ccccc4OC)C(=O)OC C36063232
CCC1=C([C@H](N2C(=CSC2=N1)/C=C(/N3CCC[C@@H](C3)C(=O)OCC)\[O-])c4ccccc4OC)C(=O)OC C36063242
CCOC(=O)C1=C(N=C2N([C@H]1c3ccc(cc3)[N+](=O)[O-])C(=CS2)/C=C(/NCCOC)\[O-])c4ccccc4 C36064343
CC1=C([C@@H](N2C(=CSC2=N1)/C=C(/NCc3ccco3)\[O-])c4cccc(c4OC)OC)C(=O)OC(C)(C)C C36064769
CC1=C([C@@H](N2C(=CSC2=N1)/C=C(/NC[C@H]3CCCO3)\[O-])c4cccc(c4OC)OC)C(=O)OC(C)(C)C C36064787
CC(=O)[C@]1(CC[C@H]2[C@@]1(CC[C@@H]3[C@@H]2CCC4=C/C(=N/OCC(=O)N[C@@H](CCSC)C(=O)[O-])/CC[C@]34C)C)O C36369750
CCCCNC(=O)[C@@H](c1c(cccc1Cl)Cl)N(Cc2ccco2)C(=O)c3cc(ccc3[O-])[N+](=O)[O-] C36499768
CCC(CC)[C@@H](C(=O)NCS(=O)(=O)c1ccc(cc1)C)N(C(=O)c2cc(ccc2[O-])[N+](=O)[O-])C(C)(C)C C36585901
CCCOc1ccc(cc1C)C(=O)C2=C(C(=O)N([C@@H]2c3ccc(cc3)C)c4nc(c(s4)C(=O)OC)C)[O-] C05355581
CCOCCCn1c(c(c(c(c1=O)C#N)C)C(=O)CCCN2C(=O)/C(=C/c3ccccc3)/SC2=S)[O-] C38621443
Cc1cc2c(cc1Cl)c(c(o2)C(=O)c3c(c(c(=O)n(c3[O-])CCc4ccc(c(c4)OC)OC)C#N)C)C C38625373
CCOC(=O)[C@@H]1[C@@H](SC2=C1CCCCC2)NC(=O)[C@@H](C)Sc3nnc4n3c(cc(n4)[O-])C(C)(C)C C39732322
CCOC(=O)[C@H]1[C@@H](SC2=C1CCCCC2)NC(=O)[C@@H](C)Sc3nnc4n3c(cc(n4)[O-])C(C)(C)C C39732324
Cc1ccc(c(c1)Oc2c(c(=O)n3cccc(c3n2)C)/C=C/4\C(=O)N(C(=S)S4)CCC(=O)[O-])C(C)C C39836034
CCCn1c(c(c(c(c1=O)C#N)C)/C=C/2\C(=O)N(C(=S)S2)CCCC(=O)[O-])NCCc3ccccc3 C39851634
c1ccc(cc1)CNC(=O)CN2c3ccccc3/C(=C\4/C(=O)N(C(=S)S4)CCCCCC(=O)[O-])/C2=O C39983424
CCc1nnc(s1)/N=C(/C(=C/c2cn(nc2c3ccc(c(c3)C)OCCC(C)C)c4ccccc4)/C#N)\[O-] C39997945
CC(C)(C)c1cc(cc(c1O)C(C)(C)C)[C@@H]2C(=C(C(=O)N2CCCO)[O-])C(=O)c3ccc4c(c3)OCCO4 C40053034
CC(C)(C)c1cc(cc(c1O)C(C)(C)C)[C@@H]2C(=C(C(=O)N2CCCO)[O-])C(=O)c3cc4cccc(c4o3)OC C40053348
CC(C)(C)c1cc(cc(c1O)C(C)(C)C)[C@H]2C(=C(C(=O)N2CCCO)[O-])C(=O)c3cc4cccc(c4o3)OC C40053349
CCOc1cccc(c1)C(=O)C2=C(C(=O)N([C@@H]2c3cc(ccc3OC)Br)CCOCCO)[O-] C40100804
CCCCCOc1ccc(cc1OC)[C@@H]2c3c([nH]nc3C(=O)N2Cc4ccco4)c5cc(ccc5[O-])Cl C39898733
C[C@@]12CC[C@@H]3[C@@H]([C@H]1CC[C@@]2(C)O)CCC4=C/C(=N/OCC(=O)N[C@@H]([C@@H](c5ccccc5)O)C(=O)[O-])/C=C[C@@]34C C43742981
CC(=O)[C@@]1(CC[C@@H]2[C@]1(CC[C@H]3[C@@H]2CCC4=C/C(=N/OCC(=O)N[C@@H](CCSC)C(=O)[O-])/CC[C@@]34C)C)O C43746935
CCOc1c(sc(n1)N2CCCCC2)C[C@@H](C(=O)[O-])NC(=O)OCC3c4ccccc4-c5c3cccc5 C44326363
CCCC[C@H]1Nc2ccn(c(=O)c2N1Cc3ccc(cc3)c4ccccc4c5[n-]nnn5)CC(=O)C(C)(C)C C52584103
CCOc1cc(ccc1OCc2ccc3c(c2)OCO3)/C=C/4\C(=NC(=S)N(C4=O)c5ccccc5F)[O-] C59136160
CCOC(=O)c1c2c(sc1/N=C/3\N(C(=O)/C(=C/c4cn(c5c4cccc5)CC(=O)[O-])/S3)C)CCCC2 C59219816
CCOC(=O)c1c(nc(s1)NC(=O)C[C@@H]2C(=O)N=C(S2)[N-]/N=C\3/CCCCCCCCCC[C@@H]3C)C C22506405
CC[C@]1(CC[C@@H](O1)[C@@]2(CC[C@]3(O2)C[C@@H]([C@H]([C@H](O3)[C@H](C)[C@H]([C@H](C)C(=O)[O-])OC)C)O)C)[C@@H]4[C@H](C[C@@H](O4)[C@H]5[C@H](C[C@H]([C@@](O5)(CC)O)C)C)C C08214741
C[C@]12CC[C@@H]3[C@H]([C@H]1CC[C@]2(C)O)CCC4=C/C(=N/OCC(=O)N[C@@H]([C@@H](c5ccccc5)O)C(=O)[O-])/C=C[C@]34C C08952071
CCn1cc(c(=O)c2c1nc(nc2)N3CCN(CC3)C(=S)N[C@@H](C)C45CC6CC(C4)CC(C6)C5)C(=O)[O-] C12413826
C[C@]12CC[C@@H]3[C@H]([C@@H]1CC[C@@H]2O)CCC4=C/C(=N/OCC(=O)N[C@@H]([C@H](c5ccccc5)O)C(=O)[O-])/CC[C@]34C C12662657
C[C@]12CC[C@@H]3[C@H]([C@H]1CC[C@]2(C)O)CCC4=C/C(=N/OCC(=O)N[C@@H]([C@H](c5ccccc5)O)C(=O)[O-])/C=C[C@]34C C12868779
C[C@]12CC[C@@H]3[C@H]([C@H]1CC[C@]2(C)O)CCC4=C/C(=N/OCC(=O)N[C@H]([C@H](c5ccccc5)O)C(=O)[O-])/C=C[C@]34C C12868799
CC1=C([C@@H](C2=C(N1)C[C@H](CC2=O)c3ccccc3OC)c4cc(c(c(c4)OC)[O-])[N+](=O)[O-])C(=O)OC(C)C C01431236
CC(=O)N[C@@H]1[C@H]([C@@H]2[C@@H](COC(O2)(C)C)O[C@@H]1Oc3ccccc3/C=C/C(=O)c4ccccc4)OCC(=O)[O-] C27516490
CC(C)[C@H]1CCC(=C[C@@H]1/C=C(\CO)/C(=O)OC[C@]2(CC[C@H]([C@H]3[C@@H]2C(=O)OCC(=C3)C(=O)[O-])C(C)C)O)CO C31164082
CCCCc1ccc(c(c1)C)NC(=O)CSc2nnc(s2)/N=C(/c3ccc(c(c3)[N+](=O)[O-])Cl)\[O-] C02559218
Cc1ccccc1NC(=O)Cn2c3c(c(c(s3)C(=O)[O-])C)c(=O)n(c2=O)CC(=O)NCc4ccccc4 C34779274
CCOC(=O)c1c(nc(s1)N2[C@@H](C(=C(C2=O)[O-])C(=O)c3ccc4c(c3)C[C@@H](O4)C)c5ccc(cc5)F)C C35019701
CCOc1cccc(c1)C(=O)C2=C(C(=O)N([C@@H]2c3ccc(c(c3)OC)O)c4nc5ccc(cc5s4)F)[O-] C35341976
C[C@]12CC[C@@H]3[C@@H]([C@@H]1CC[C@@H]2O)CCC4=C/C(=N/OCC(=O)N[C@@H]([C@@H](c5ccccc5)O)C(=O)[O-])/CC[C@]34C C35361902
CCCCOc1ccc(cc1OC)[C@H]2C(=C(C(=O)N2Cc3ccco3)[O-])C(=O)c4c(n5cccc(c5n4)C)C C35484665
CCc1c(c(n(n1)c2cccc(c2C)C)[O-])C3=C(C(=O)N(C3=O)c4cc(ccc4OC)C)N5CCC(CC5)C C35622481
CCOC(=O)C1=C(N=C2N([C@H]1c3cccc(c3)[N+](=O)[O-])C(=CS2)/C=C(/NCC(C)C)\[O-])c4ccccc4 C35705025
CCOC(=O)C1=C(N=C2N([C@H]1c3ccc(cc3)[N+](=O)[O-])C(=CS2)/C=C(/NCC(C)C)\[O-])c4ccccc4 C35705051
CC[C@@H](C)N/C(=C/C1=CSC2=NC(=C([C@H](N12)c3ccc(cc3)[N+](=O)[O-])C(=O)OCC)c4ccccc4)/[O-] C35705056
CCC1=C([C@@H](N2C(=CSC2=N1)/C=C(/N[C@H](C)c3ccccc3)\[O-])c4cccc(c4OC)OC)C(=O)OC C35705226
CC1=C([C@@H](N2C(=CSC2=N1)/C=C(/N(C)Cc3ccccc3)\[O-])c4ccc(cc4)[N+](=O)[O-])C(=O)OC(C)C C35705390
CCN(C)/C(=C/C1=CSC2=NC(=C([C@@H](N12)c3cccc(c3)Oc4ccccc4)C(=O)OCCOC)C)/[O-] C36050125
CCOC(=O)[C@@H]1CCCN(C1)/C(=C/C2=CSC3=NC(=C([C@@H](N23)c4ccc(cc4C)C)C(=O)OCC)C)/[O-] C36050444
CCOC(=O)C1=C(N=C2N([C@@H]1c3cccc(c3OC)OC)C(=CS2)/C=C(/N[C@@H](C)c4ccccc4)\[O-])C C36052649
CCOC(=O)[C@@H]1CCCN(C1)/C(=C/C2=CSC3=NC(=C([C@H](N23)c4ccccc4C)C(=O)OCC=C)C)/[O-] C36053139
CC1=C([C@@H](N2C(=CSC2=N1)/C=C(/NCc3ccncc3)\[O-])c4ccc(c(c4)OC)OC)C(=O)OCC=C C36058613
CCOC(=O)C1=C(N=C2N([C@H]1c3ccc(c(c3)OC)OC)C(=CS2)/C=C(/N(C)Cc4ccccc4)\[O-])C C36058908
CCC1=C([C@H](N2C(=CSC2=N1)/C=C(/N3CCC(CC3)C(=O)OCC)\[O-])c4ccccc4OC)C(=O)OC C36063234
CCOC(=O)[C@H]1CCCN(C1)/C(=C/C2=CSC3=NC(=C([C@H](N23)c4ccccc4F)C(=O)OC(C)C)C)/[O-] C36065029
CCOC(=O)[C@@H]1CCCN(C1)/C(=C/C2=CSC3=NC(=C([C@@H](N23)c4cccc(c4)F)C(=O)OC(C)C)C)/[O-] C36071895
CCOC(=O)[C@H]1CCCN(C1)/C(=C/C2=CSC3=NC(=C([C@@H](N23)c4cccc(c4)F)C(=O)OC(C)C)C)/[O-] C36071896
CC(C)(C)NC(=O)[C@@H](c1ccc(cc1)N(C)C)N(c2cccc(c2)Cl)C(=O)c3cc(ccc3[O-])[N+](=O)[O-] C36484384
CC(C)(C)CC(C)(C)NC(=O)[C@@H](c1ccc(cc1)[N+](=O)[O-])N(C(=O)c2cc(ccc2[O-])[N+](=O)[O-])C(C)(C)C C36585933
CC(C)(C)CC(C)(C)NC(=O)[C@@H](c1ccc(cc1)N(C)C)N(C(=O)c2cc(ccc2[O-])[N+](=O)[O-])C(C)(C)C C36585988
CC(C)(C)CC(C)(C)NC(=O)[C@@H](c1ccc2c(c1)OCO2)N(C(=O)c3cc(ccc3[O-])[N+](=O)[O-])C(C)(C)C C36586004
Cc1ccccc1[C@H](C(=O)NC(C)(C)CC(C)(C)C)N(Cc2ccc(o2)C)C(=O)c3cc(ccc3[O-])[N+](=O)[O-] C36596627
C[C@H]1C(=O)[C@@]2([C@@H](C(=O)O1)[C@@]3([C@@H](C[C@@H]([C@@]([C@@H]3CC2=C)(C)[C@@H](CC(=O)[O-])OC(=O)C)C(C)(C)O)OC(=O)C)C)C C37538342
CCCCN1c2ccccc2/C(=N\Nc3ccc(cc3S(=O)(=O)[N-]c4ccc(cc4C)C)[N+](=O)[O-])/C1=O C12311871
Cc1c(c(=O)n(c(c1C(=O)/C=C/c2cn(nc2c3ccc(cc3)F)c4ccccc4)[O-])Cc5ccco5)C#N C38619176
CCOC(=O)[C@@H]1[C@@H](SC2=C1CCCC2)NC(=O)CSc3nc(c(nn3)Cc4ccc(cc4)Cl)[O-] C39154737
CCN1c2ccccc2[C@@]3(C1=O)C(=C(C(=O)N3CCCOC)[O-])C(=O)c4cccc(c4)S(=O)(=O)N(C)C C39840875
Cc1cc(ccc1OCC(C)C)c2c(cn(n2)c3ccccc3)/C=C(\C#N)/C(=N/c4nnc(s4)C(C)C)/[O-] C39997900
c1ccc(cc1)C[C@]2([C@H]3[C@@H]([C@@H](N2)c4cccc5c4cccc5)C(=O)N(C3=O)c6cccc(c6)[N+](=O)[O-])C(=O)[O-] C43221123
COC(c1ccccc1c2ccc(o2)C[C@H](C(=O)[O-])NC(=O)OCC3c4ccccc4-c5c3cccc5)OC C44324082
CCOC(=O)c1c(n(c2c1cc(c(c2C)C)[N-]S(=O)(=O)c3cccc(c3)[N+](=O)[O-])c4ccc(cc4)C)C C16807680
CCOc1cc(ccc1OCC#N)/C=C/2\C(=NC(=O)N(C2=O)c3ccc(cc3)C45CC6CC(C4)CC(C6)C5)[O-] C59105173
CCOC(=O)c1c2c(sc1NC(=O)CSc3nc(c(c(n3)[O-])C#N)c4ccc(cc4)N(C)C)CCC2 C59456690
CC1(CC(=C2[C@@H]([C@H]3C(=NC(=NC3=O)SCc4cccc(c4)Cl)N=C2C1)c5ccc(cc5)[N+](=O)[O-])[O-])C C63467832
CC1(CC(=C2[C@H]([C@H]3C(=NC(=NC3=O)SCc4cccc(c4)Cl)N=C2C1)c5ccc(cc5)[N+](=O)[O-])[O-])C C63467833
CC1(CC(=C2[C@@H]([C@@H]3C(=NC(=NC3=O)SCc4ccc(cc4)Cl)N=C2C1)c5ccc(cc5)[N+](=O)[O-])[O-])C C63467846
CCCCc1ccc(cc1)N2C(=O)/C(=C/c3ccc(o3)c4cccc(c4)C(=O)[O-])/C(=O)NC2=S C02273968
C[C@@H](C(=O)Nc1c(c2c(s1)CCCCC2)C#N)Sc3ncc(n3c4ccc(cc4)F)C(=O)[O-] C13016073
C[C@H](C(=O)Nc1cc(ccc1F)F)Sc2nc3cc(ccc3c(=O)n2Cc4ccccc4)C(=O)[O-] C13045054
C[C@@H](C(=O)Nc1ccc(c(c1)F)F)Sc2nc3cc(ccc3c(=O)n2Cc4ccccc4)C(=O)[O-] C13045059
C[C@@H](C(=O)Nc1cccc(c1)F)Sc2nc3cc(ccc3c(=O)n2CCc4ccccc4)C(=O)[O-] C13045256
c1ccc2c(c1)CCC[C@@H]2NC(=O)CSc3nc4ccccc4c(=O)n3CCCCCC(=O)[O-] C13055614
C[C@@H]1C[C@H](CN(C1)S(=O)(=O)c2cc(ccc2OC)C(=O)Nc3cc(ccc3Cl)C(=O)[O-])C C13167838
CCCOc1c(cc(cc1Br)C(=O)Nc2cc(c(cc2Cl)C(=O)[O-])OC)OC C13172081
CC[C@@H](C)c1ccccc1NC(=O)[C@@H](C)Sc2nc3cc(ccc3c(=O)n2CCC(=O)[O-])Cl C13176874
C[C@H](C(=O)Nc1ccc(cc1)C(F)(F)F)Sc2nnc(n2CC(=O)[O-])c3ccc(cc3)Cl C13204238
Cc1cccc(c1)c2nnc(n2CC(=O)[O-])SCC(=O)N[C@H](C)c3ccc(c(c3)Cl)Cl C13206095
CCCCc1ccc(cc1)NC(=O)CSc2nc3cc(ccc3c(=O)n2CCC(=O)[O-])Cl C13206835
Cc1c(c(n2c(n1)nc(n2)SCC(=O)N[C@H](C)c3ccccc3Br)C)CC(=O)[O-] C13222301
Cc1cccc(c1NC(=O)CSc2nc3c(c(cs3)c4ccccc4)c(=O)n2C(C)C)C(=O)[O-] C13243037
CCc1cc2c(s1)nc(n(c2=O)CCC(C)C)SCC(=O)Nc3ccc(cc3)CC(=O)[O-] C13243812
Cc1cccc(c1NC(=O)CSc2nnc(n2CCc3ccccc3)c4ccccc4F)C(=O)[O-] C13245596
c1cc(ccc1/C=C/C(=O)[O-])NC(=O)CSc2nnc(n2c3ccc(cc3)F)c4ccc(cc4)F C13261315
c1ccc(c(c1)n2c(=O)c3ccc(cc3nc2SCC(=O)Nc4ccc(cc4F)F)C(=O)[O-])F C13266487
c1ccc(c(c1)n2c(=O)c3ccc(cc3nc2SCC(=O)Nc4cccc(c4)Cl)C(=O)[O-])F C13267149
Cc1ccc(cc1NC(=O)[C@H](C)Sc2nnc(n2[C@H](C(C)C)C(=O)[O-])c3cccs3)Cl C13272229
CC(C)CCn1c(=O)c2c3c(sc2nc1SCC(=O)NCc4ccc(cc4)C(=O)[O-])CCCC3 C13348357
c1ccc(c(c1)C(=O)[O-])NC(=O)CSc2nc3c(c(cs3)C4CC4)c(=O)n2C5CCCCC5 C13354436
c1ccc(cc1)n2c(=O)c3c4c(sc3nc2SCC(=O)Nc5ccc(cc5)C(=O)[O-])CCC4 C13355222
CCCCN1C(=O)c2ccc(cc2C1=O)C(=O)Nc3ccc(cc3C(=O)[O-])I C13437083
CC1=C([C@@H](NC(=S)N1c2ccc(c(c2)Cl)F)c3ccc(cc3)C(=O)[O-])C(=O)OCCOC C13460503
c1cc(c(cc1Cl)Br)OCC(=O)N/N=C/c2cc(cc(c2[O-])Br)[N+](=O)[O-] C14920594
CCOc1cc(ccc1OCCC(=O)[O-])/C=C/2\C(=O)N(C(=S)S2)CCc3ccc(cc3)O C16919690
Cc1ccc(c(c1)NC(=O)CN2C(=O)/C(=C/c3ccccc3OC(F)F)/SC2=S)C(=O)[O-] C16922562
c1ccc(c(c1)COc2ccc(cc2Br)/C=C/c3[nH]c(=O)c(c(n3)[O-])[N+](=O)[O-])Cl C17112606
c1cc(cc(c1)Cl)c2nc(cs2)CC(=O)Nc3ccc(cc3)S(=O)(=O)[N-]c4ncccn4 C24106269
Cc1ccc(o1)c2nc(c(s2)C(=O)Nc3cccc(c3)S(=O)(=O)[N-]c4ccccc4Cl)C C31273543
c1ccc(c(c1)S(=O)(=O)[N-]c2cc(ccc2[NH+]3CCC(CC3)N4CCCCC4)C(=O)[O-])Cl C33254031
c1ccc(cc1)Cc2c(c(n(n2)c3ccccc3)[O-])/C=C\4/C(=O)N(C(=O)N4)Cc5ccccc5Cl C35456276
CC1=C([C@H](N2C(=CSC2=N1)/C=C(/NCc3ccco3)\[O-])c4ccc(cc4)F)C(=O)N(C)C(C)C C35698083
CCCc1c(c(n(n1)c2ccc(c(c2)Cl)Cl)[O-])/C=C\3/C(=O)N(C(=O)N3)Cc4ccc(cc4)F C35836765
CCOC(=O)[C@@H]1[C@H](C(=C(N=C1[O-])SCC(=O)Nc2cccc(c2)Cl)C#N)c3ccccc3F C09109727
CCOC(=O)[C@@H]1[C@@H](C(=C(N=C1[O-])SCC(=O)Nc2c(cc(cc2C)C)C)C#N)c3ccccc3F C09015040
CC[C@H](C)NC(=O)c1cc(c(cc1Cl)Cl)S(=O)(=O)[N-]c2cc(c(cc2OC)OC)Cl C36330079
CC[C@H](C(=O)Nc1cccc(c1)C(=O)[O-])SC2=N/C(=C/c3ccccc3)/C(=O)N2c4ccccc4 C39426396
CCN(CC(=O)Nc1c(cccc1Cl)Cl)C(=O)Cn2c(nnc2[S-])c3cccc(c3)C C12485032
CCOc1cccc(c1)[C@H]2C(=C(C(=O)N2CCOCCO)[O-])C(=O)c3ccc(cc3)Br C40076937
CCOc1ccccc1[C@H]2C(=C(C(=O)N2CCOCCO)[O-])C(=O)c3ccc(cc3)Br C40076941
CC(C)Oc1ccc(cc1)C(=O)C2=C(C(=O)N([C@H]2c3cccc(c3)Br)CCOCCO)[O-] C40079012
c1ccc2c(c1)-c3ccccc3C2COC(=O)N[C@@H](Cc4cnc(s4)N5CCCCC5)C(=O)[O-] C44320847
c1ccc2c(c1)-c3ccccc3C2COC(=O)N[C@H](Cc4cnc(s4)N5CCCCC5)C(=O)[O-] C44320848
C[C@H](C(=O)[O-])n1c(=O)c2ccccc2nc1SCC(=O)c3c4ccccc4[nH]c3c5ccccc5 C13334714
CCc1nnc(s1)[N-]S(=O)(=O)c2ccc(cc2)N/C=C\C(=O)c3ccc(c(c3)Cl)Cl C08576322
c1ccc(cc1)CCN\2C(=O)C[C@@H](S/C2=N\c3ccc(cc3)F)C(=O)Nc4cccc(c4)C(=O)[O-] C34887748
Cc1ccc(cc1)/N=C/2\NC(=O)/C(=C/c3cc(c(cc3Br)OCC(=O)[O-])OC)/S2 C02773851
Cc1c(cccc1C(=O)[O-])c2ccc(o2)/C=C/3\C(=O)N(C(=O)S3)CC(=O)Nc4ccccc4F C33314332
CCOc1cc(cc(c1OCC(=O)[O-])Cl)/C=C(\C#N)/C(=O)Nc2cccc(c2)Br C02943065
CCSc1nc2c(nn1)-c3ccccc3N[C@@H](O2)c4cc(ccc4OCC(=O)[O-])Br C08384627
c1ccc(c(c1)NC(=O)CN2C(=O)/C(=C\c3cccn3c4cccc(c4)C(=O)[O-])/SC2=O)Cl C10059757
CC[C@@H](C)[C@@H](C(=O)[O-])NC(=O)Cc1c(c2cc3c(coc3c(c2oc1=O)C)c4ccc(cc4)F)C C02118307
Cc1c2cc3c(c(oc3c(c2oc(=O)c1CC(=O)N[C@@H](CCSC)C(=O)[O-])C)C)c4ccccc4 C02119708
C[C@H](C(=O)Nc1cccc(c1)Br)Sc2nnc(n2CCC(=O)[O-])c3cccs3 C13017627
Cc1ccc(cc1)c2nnc(n2CC(=O)[O-])S[C@@H](C)C(=O)Nc3cccc(c3)Br C13020532
c1ccc(cc1)CCn2c(=O)c3ccc(cc3nc2SCC(=O)Nc4ccc(cc4)C#N)C(=O)[O-] C13045153
Cc1ccc(c(c1)Cl)NC(=O)CSc2nc3cc(ccc3c(=O)n2CCCOC)C(=O)[O-] C13047380
COc1ccc(cc1OC)Nc2cnn(c(=O)c2Cl)C34C[C@@H]5C[C@H](C3)CC(C5)(C4)CC(=O)[O-] C09293716
Cc1cc(c(cc1C)[C@@H](C)NC(=O)CSc2nc3cc(ccc3c(=O)n2CCC(=O)[O-])Cl)C C13177166
C[C@@H](C(=O)Nc1cc(ccc1OC)Cl)Sc2nnc(n2CCC(=O)[O-])c3ccc(cc3)F C13206520
C[C@H](C(=O)Nc1cccc(c1)C(F)(F)F)Sc2nc3cc(ccc3c(=O)n2CCC(=O)[O-])Cl C13206803
c1ccc(cc1)n2cc(cn2)/C=C/C(=O)c3ccc(cc3)S(=O)(=O)Nc4ccc(cc4)C(=O)[O-] C13216636
CCCn1c(nnc1SCC(=O)Nc2ccc(cc2C(=O)[O-])Br)c3ccncc3 C13218947
Cc1ccc(cc1)[C@H](c2cccs2)NC(=O)CSc3nc4nc(c(c(n4n3)C)CC(=O)[O-])C C13222374
c1ccc(cc1)[C@H](c2ccc(cc2)Cl)NC(=O)CSc3nc4ccccc4c(=O)n3CC(=O)[O-] C13223230
CCOc1ccccc1n2c(=O)c3ccccc3nc2SCC(=O)Nc4c(cccc4C(=O)[O-])C C13241394
Cc1cccc(c1NC(=O)CSc2nnc(n2CC=C)c3ccc(cc3)Br)C(=O)[O-] C13245929
CN(CC(=O)Nc1c(cccc1Cl)Cl)c2cnn(c(=O)c2Cl)c3ccccc3C(=O)[O-] C13298420
C[C@@H](c1ccc(c(c1)Br)OC)Nc2cnn(c(=O)c2Cl)c3ccccc3C(=O)[O-] C13298462
c1ccc(cc1)C[C@@H](C(=O)[O-])n2c(=O)c3ccccc3nc2SCC(=O)Nc4c(ccs4)C#N C13332987
c1ccc2c(c1)c(=O)n(c(n2)SCC(=O)Nc3ccc(cc3)/C=C/C(=O)[O-])c4ccc(cc4)F C13412131
COc1ccc(cc1)/C=C\2/C(=S)N(C(=O)S2)CCCCCC(=O)Nc3ccc(cc3)C(=O)[O-] C15224707
C[C@H](C(=O)[O-])Oc1ccccc1/C=C/2\C(=O)N(C(=S)S2)NC(=O)c3ccc(cc3)C(C)(C)C C16910298
c1ccc(cc1)n2cncc2C(=O)Nc3ccc(c(c3)S(=O)(=O)[N-]c4ccccc4Cl)Cl C21782430
Cc1c(sc(n1)NC(=O)[C@@H]2CC(=O)N(C2)c3cccc(c3)SC)c4nnc(n4CC=C)[S-] C25575717
CCCN1CN(CSC1=S)[C@@H](c2ccccc2)C(=O)N[C@H]3[C@@H]4N(C3=O)C(=C(CS4)C)C(=O)[O-] C16958197
Cc1ccc(c(c1)Cn2c3c(c(c(s3)C(=O)[O-])C)c(=O)n(c2=O)CC(=O)Nc4ccccc4C)C C34779339
Cc1cc(cc(c1O)C)[C@@H]2C(=C(C(=O)N2CCCN3CCOCC3)[O-])C(=O)c4c(nc(s4)C)C C35567277
CCOC(=O)C1=C(N=C2N([C@@H]1c3ccccc3OC)C(=CS2)/C=C(/NCc4ccccn4)\[O-])C C35694336
c1ccc(cc1)n2c(c(c(n2)Cc3cccs3)/C=C\4/C(=O)N(C(=O)N4)Cc5ccc(cc5)F)[O-] C35829437
COc1ccc(cc1)[C@H]2[C@@H](C(=NC(=C2C#N)SCC(=O)Nc3cccc(c3)Cl)[O-])C(=O)OC C09087475
CCN(CC)C(=O)C1=C(N=C2N([C@@H]1c3ccccc3)C(=CS2)/C=C(/NCc4ccccn4)\[O-])C C36050153
Cc1cc(c(c(c1)C)NC(=O)CSC2=C([C@H]([C@H](C(=N2)[O-])C(=O)OC)c3ccccc3F)C#N)C C10007459
Cc1cccc(c1)N2CCN(C[C@@H]2C)c3c(cc(cn3)C(=O)[O-])NS(=O)(=O)c4cccc(c4)F C21152428
CCCCN(CCCC)C(=O)c1c[nH]c2ccc(cc2c1=O)S(=O)(=O)[N-]c3cccc(c3C)Cl C06181484
CCC1=C(S[C@H]2[C@@H]1C(=O)N([C@@H](N2)SCC3=CC(=O)N=C4C3=C([C@@H](S4)C(=O)[O-])C)CC)C C39680437
CCOc1cc(ccc1O)[C@H]2C(=C(C(=O)N2c3nnc(s3)SCC)[O-])C(=O)c4ccccc4 C39999691
Cc1c(sc(n1)C)C(=O)C2=C(C(=O)N([C@@H]2c3cc(c(c(c3)Br)O)OC)CC=C)[O-] C40028606
COc1cccc2c1oc(c2)C(=O)C3=C(C(=O)N([C@H]3c4ccc(cc4)Br)CCCO)[O-] C40053243
CCCOc1ccc(cc1OCC)[C@H]2C(=C(C(=O)N2CCO)[O-])C(=O)c3ccc(cc3)Br C40077013
C[C@H]1Cc2cc(ccc2O1)C(=O)C3=C(C(=O)N([C@@H]3c4cc(ccc4OC)Br)CCO)[O-] C40095689
CCCCCOC[C@@H]1C[C@]2(C[C@@](OC2=O)(C)C3=CS[C@H]([N-]3)Nc4ccccc4Cl)C(=O)O1 C43902671
C[C@@H]1[C@@H](Oc2ccccc2O1)C(=O)Nc3ccc(c(c3)S(=O)(=O)[N-]c4ccccc4Cl)OC C45829980
C[C@@H]1[C@H](Oc2ccccc2O1)C(=O)Nc3ccc(c(c3)S(=O)(=O)[N-]c4ccccc4Cl)OC C45829984
Cc1cc(c(n1C(C)C)C)C(=O)Nc2ccc(c(c2)S(=O)(=O)[N-]c3ccccc3Cl)OC C15897971
c1ccc(cc1)c2c3cc(ccc3[nH]c(=O)c2C4=NN([C@@H](C4)c5cccs5)C(=O)CCC(=O)[O-])Cl C15973969
Cc1ccc(cc1[N-]S(=O)(=O)C)NC(=O)[C@@H](C)SCC2=NC(=O)C3=C([C@@H](SC3=N2)C)C C63975108
Cc1ccc(cc1[N-]S(=O)(=O)C)NC(=O)[C@H](C)SCC2=NC(=O)C3=C([C@@H](SC3=N2)C)C C63975110
CC(=O)O[C@H]1C[C@@H]2[C@H]([C@]3([C@@H]1[C@]45CCC[C@]([C@H]4C[C@H]3OC(=O)C)(CO[C@H]5OC(=O)C)C)C(=O)C2=C)OC(=O)C C04268213
Cn1c2c(c(=O)n(c1=O)C)n(c(n2)N3CCc4ccccc4C3)CCSc5nnnn5c6ccccc6 C01255957
CC(=O)Oc1ccc(cc1OC(=O)C)[C@@H]2c3cc(c(cc3C[C@@H]4[C@@H]2COC4=O)OC(=O)C)OC(=O)C C04404418
c1ccc2c(c1)ccc(c2/N=N/c3ccc(cc3S(=O)(=O)[O-])/N=N/c4ccc(cc4)S(=O)(=O)[O-])O C04534268
CC(=O)[C@@]1(CC[C@@H]2[C@@]1(CC[C@@H]3[C@@H]2CCC4=C/C(=N/OCC(=O)N[C@@H](CCC(=O)[O-])C(=O)[O-])/CC[C@@]34C)C)O C08739736
COC(=O)Cn\1c2ccccc2s/c1=N\C(=O)c3ccc(cc3)S(=O)(=O)N(CCC#N)CCC#N C09077158
CCOc1cc(ccc1OC(=O)C)/C=c\2/c(=O)n3c(s2)nc(n3)c4cc(c(c(c4)OC)OC)OC C02396121
c1cc(ccc1n2c3c(c(ncn3)N4CCN(CC4)C(=O)c5ccc(c(c5)[N+](=O)[O-])Cl)nn2)Cl C09849771
CCOC(=O)c1cc2c(nc3ccccn3c2=O)n(c1=NC(=O)c4ccc5c(c4)OCO5)C[C@@H]6CCCO6 C11691253
C=CCn1c(nnc1SCC(=O)Nc2cc(cc(c2)C(=O)[O-])C(=O)[O-])[C@@H]3COc4ccccc4O3 C13342467
c1cc(ccc1n2c3c(c(ncn3)N4CCN(CC4)S(=O)(=O)c5ccc6c(c5)OCCO6)nn2)F C15884141
CCCN(Cc1nnc(o1)c2cccs2)C(=O)CSc3nnc(o3)C[C@@H]4CCS(=O)(=O)C4 C21625660
Cc1cc(n(n1)Cc2ccc(o2)C(=O)N3CCCN(CC3)c4cc(=O)n(c(=O)n4C(C)C)C(C)C)C C21703441
Cc1ccnc(n1)[N-]S(=O)(=O)c2ccc(cc2)NC(=O)c3ccc(c(c3)Cl)[N-]S(=O)(=O)C C22529939
Cn1c(nnc1SCC(=O)N2CCN(CC2)c3ccc(cc3)[N+](=O)[O-])[C@@H]4COc5ccccc5O4 C25020930
CCCCCN(c1nc(c(s1)C(=O)OCC)C)C(=O)C2=NN(C(=O)CC2)[C@@H]3CCS(=O)(=O)C3 C25883995
Cc1c(c(n(n1)c2ccccc2)C)/C=C/C(=O)N3CCN(CC3)S(=O)(=O)c4ccccc4[N+](=O)[O-] C26542229
Cc1nc(c(o1)N2CCN(CC2)C(=O)CSc3nnc(n3Cc4ccco4)N5CCCCC5)C#N C31530058
Cc1cccn2c1nc3c(c2=O)cc(/c(=N\C(=O)c4cc(c(c(c4)OC)OC)OC)/n3CCOC)C#N C09209495
Cc1ccc(cc1)N2[C@@H](C(=O)N(C2=O)CC(=O)N3CCN(CC3)c4nn5c(cc(=O)nc5s4)C)C C32909773
c1ccc(cc1)c2nc(on2)c3cccn4c3nn(c4=O)CC(=O)N5CCN(CC5)c6ccc(cc6)F C33301229
COC(=O)c1ccccc1N2C(=O)[C@H]3[C@@H]4C=C(C=CN4[C@@H]([C@@H]3C2=O)C(=O)c5cccc(c5)[N+](=O)[O-])C#N C34849532
CCOc1ccc(cc1[N+](=O)[O-])c2c(cn(n2)c3ccccc3)/C=c\4/c(=O)n5c(s4)nc(=O)c(n5)C C35003508
Cn1cccc1CN(Cc2ccco2)C(=O)CN(CCCOC)C(=O)c3ccc(cc3Cl)[N+](=O)[O-] C35336924
Cc1c(cccc1Cl)N2CN(CC2=O)C(=O)CN(CCOC)C(=O)c3cc(c(c(c3)OC)OC)OC C35403334
CCOC(=O)c1c(nc(s1)N2[C@H](c3c(=O)c4cc(ccc4oc3C2=O)F)c5cccc(c5)[N+](=O)[O-])C C35513321
Cc1c(sc(n1)N2[C@H](c3c(=O)c4cc(ccc4oc3C2=O)F)c5ccc(cc5)[N+](=O)[O-])C(=O)OC C35513343
CC(C)C(=O)N(CCN1CCOCC1)CC(=O)N2[C@H](CC(=N2)c3ccc(cc3)F)c4cccc(c4)[N+](=O)[O-] C35946860
CCOc1cc(ccc1O)C(c2c(nc3n(c2=O)CCCS3)[O-])c4c(nc5n(c4=O)CCCS5)[O-] C13765621
c1cc(ccc1N/N=N/c2cc(ccc2S(=O)(=O)[O-])[N+](=O)[O-])/N=N/c3ccc(cc3)S(=O)(=O)[O-] C37632946
c1ccc(cc1)Cn2c(cc(=O)n(c2=O)CCCCCCn3c(cc(=O)n(c3=O)Cc4ccccc4)[O-])[O-] C38008637
C[C@@H]1CN(C[C@H](O1)C)c2cc(ncn2)N3CCN(CC3)S(=O)(=O)c4cc(ccc4Cl)[N+](=O)[O-] C38531047
COc1cc(c(cc1OC)[N+](=O)[O-])C(=O)N2CCN(CC2)c3nc4c(s3)cccc4S(=O)(=O)C C36704766
Cc1cnc(cn1)C(=O)N2CCN(CC2)C(=O)[C@@H]3CC=CC[C@@H]3C(=O)N4CCN(CC4)c5ncccn5 C39301913
Cc1cnc(cn1)C(=O)N2CCN(CC2)C(=O)[C@H]3CC=CC[C@H]3C(=O)N4CCN(CC4)c5ncccn5 C39301916
C[C@@H]1C(=C(C(=N1)C(=O)CSc2nnc(n2c3ccccn3)CN4CCCCCC4=O)C)C(=O)OC C39760538
CC(C)(C)c1nc2c(c(n1)SCC(=O)N([C@@H]3CCS(=O)(=O)C3)C4CC4)c(=O)n(c(=O)n2C)C C17703945
CC[C@@H](c1nc2ccccc2c(=O)n1CCOC)N(CCCOC)C(=O)c3ccc(c(c3)[N+](=O)[O-])C C40361230
COc1ccc(cc1OC)c2nc(no2)c3ccc(c(c3)F)N4CCC[C@@H](C4)C(=O)N5CCN(CC5)C=O C40881827
COC(=O)[C@@H]1C(=O)[C@@H](C23C1(CCC45CC=CC4(CC2)C=CC5)[C@@H](C(=O)[C@@H]3C(=O)OC)C(=O)OC)C(=O)OC C43198700
C/C/1=C/C[C@@H](/C(=C\[C@@H]2[C@@H]([C@@H](C1)OC(=O)/C(=C/COC(=O)C)/COC(=O)C)C(=C)C(=O)O2)/C)OC(=O)C C43510991
c1cc(ccc1N/N=N\c2ccc(cc2S(=O)(=O)[O-])[N+](=O)[O-])/N=N/c3ccc(cc3)S(=O)(=O)[O-] C35340724
CN1CCN(CC1)S(=O)(=O)c2cc(ccc2N3CCN(CC3)Cc4ccc5c(c4)OCO5)[N+](=O)[O-] C59422535
c1ccc2c(c1)C(=O)N(C2=O)c3nnc(s3)Sc4ccc(cc4[N+](=O)[O-])C(=O)N5CCOCC5 C59449242
COC(=O)c1ccccc1N2C(=O)[C@@H]3[C@@H]4C=C(C=CN4[C@@H]([C@@H]3C2=O)C(=O)c5cccc(c5)[N+](=O)[O-])C#N C34849532
COC(=O)c1ccccc1N2C(=O)[C@@H]3[C@H]4C=C(C=CN4[C@@H]([C@@H]3C2=O)C(=O)c5cccc(c5)[N+](=O)[O-])C#N C34849533
c1cc2c(cc1[N+](=O)[O-])CCCN2C(=O)COC(=O)CCC3=NC(=O)C4=C5CCCC[C@H]5SC4=N3 C40084188
c1cc(ccc1N2C(=O)[C@@H]3[C@H](C2=O)N(N=N3)Cc4nc(no4)c5ccc6c(c5)OCO6)Br C38487821
CCOc1ccc(cc1)N2C(=O)[C@@H]3[C@@H](C2=O)N(N=N3)Cc4nc(no4)c5cccc(c5)Br C38652486
CCOc1ccc(cc1OC)c2nc(on2)CN3[C@H]4[C@H](C(=O)N(C4=O)c5ccc(c(c5)Cl)C)N=N3 C64565350
CCCC(=O)Nc1[nH]c(=O)c2c(n1)n(cn2)[C@@H]3[C@H]([C@@H]4[C@@H](O3)CO[P@@](=O)(O4)[O-])OC(=O)CCC C04543708
Cc1c(c(=O)oc2c1c(cc3c2CCC(O3)(C)C)OCC(=O)NCC(=O)N[C@@H](C(C)C)C(=O)[O-])C C08877636
CCn1c(nnc1SCC(=O)Nc2cccc(c2)C(=O)[O-])CNC(=O)/C=C/c3ccc(c(c3)OC)OC C10041148
COc1ccc(cc1OC)C(=O)NCc2nnc(n2CC=C)SCC(=O)Nc3cccc(c3)C(=O)[O-] C10041611
CCOc1ccc(cc1)c2nnc(n2CCC(=O)[O-])S[C@@H](C)C(=O)NC(=O)NCc3ccco3 C13018086
CNC(=O)c1cccc(c1)NC(=O)CSc2nc3cc(ccc3c(=O)n2CCCOC)C(=O)[O-] C13024216
Cc1ccc(c(c1)C)NC(=O)NC(=O)CSc2nc3cc(ccc3c(=O)n2C[C@H](C)O)C(=O)[O-] C13052102
C[C@@H](C(=O)[O-])Oc1ccc(cc1)C2=C[C@@H](n3c(nnn3)N2)c4cc(c(cc4Br)OC)O C13077309
COCCCN(c1c(n(c(=O)[nH]c1=O)Cc2ccccc2)N)C(=O)CSc3c(cccn3)C(=O)[O-] C13188859
CCCc1nnc(n1CC(=O)[O-])S[C@@H](C)C(=O)Nc2ccc(cc2)C(=O)Nc3ccccc3OC C13202684
c1ccc2c(c1)OC[C@@H](O2)CNc3ccc(cc3[N+](=O)[O-])S(=O)(=O)Nc4ccc(cc4)C(=O)[O-] C13211427
c1ccc2c(c1)c(=O)n(c(n2)SCC(=O)NC(=O)Nc3ccc4c(c3)OCCO4)CCC(=O)[O-] C13221182
Cc1c(c(n2c(n1)nc(n2)S[C@H](C)C(=O)NC(=O)NC34CC5CC(C3)CC(C5)C4)C)CC(=O)[O-] C13222413
c1cc(ccc1c2nnc(n2CCC(=O)[O-])SCC(=O)NNC(=O)C[C@H]3CCS(=O)(=O)C3)F C13233236
c1ccc2c(c1)c(=O)n(c(n2)SCC(=O)NC(=O)NC[C@H]3COc4ccccc4O3)CC(=O)[O-] C13234480
Cc1ccc(cc1)c2nnc(n2CC(=O)[O-])SCC(=O)NC(=O)NC[C@@H]3COc4ccccc4O3 C13235391
C[C@@H](C(=O)[O-])n1c(=O)c2ccccc2nc1SCC(=O)N(CCC(=O)N)c3ccccc3OC C13245264
CCCC(=O)Nc1[nH]c(=O)c2c(n1)n(cn2)[C@H]3[C@@H]([C@H]4[C@H](O3)CO[P@](=O)(O4)[O-])OC(=O)CCC C13515954
c1ccc(cc1)C(=O)N/C(=C/c2ccc3c(c2)OCO3)/C(=O)N/N=C/c4ccc(o4)S(=O)(=O)[O-] C16157907
c1ccc2c(c1)nc(s2)NC(=O)CSc3nnc(n3N)N/N=C/c4cc(ccc4[O-])[N+](=O)[O-] C20527412
c1cc(c(cc1[N+](=O)[O-])/C=N/Nc2nnc(n2N)SCC(=O)Nc3ccc(cc3Cl)Cl)[O-] C20527426
c1cc(cc(c1)NC(=O)CSc2nnc(n2N)N/N=C/c3cc(ccc3[O-])[N+](=O)[O-])C(F)(F)F C20527428
COc1cc(cc(c1[O-])[N+](=O)[O-])/C=N/Nc2[nH]nc(n2)SCc3nnc(o3)c4ccc(cc4)F C20836319
c1ccc(c(c1)NC(=O)CSc2nnc(n2N)N/N=C/c3cc(cc(c3[O-])Cl)Cl)[N+](=O)[O-] C21318556
COc1cc(cc(c1[O-])[N+](=O)[O-])/C=N/Nc2nnc(n2N)SCC(=O)Nc3c(cccc3F)F C21326967
CCNC(=O)NC(=O)[C@H](C)OC(=O)c1ccccc1[N-]S(=O)(=O)c2ccc(c(c2)[N+](=O)[O-])Cl C21364274
Cc1c2c(c(c(c1OC)C/C=C(\C)/CCC(=O)O[C@@H]3[C@H]([C@@H]([C@@H]([C@@H](O3)C(=O)[O-])O)O)O)O)C(=O)OC2 C22064301
CCOc1ccccc1NC(=O)C(=O)[C@H](c2c(nc3cc(ccc3n2)[N+](=O)[O-])[O-])/C(=N/N)/C(=O)OC C17216169
Cc1c2c(c(c(c1OC)C/C=C(\C)/CCC(=O)O[C@H]3[C@@H]([C@H]([C@@H]([C@H](O3)C(=O)[O-])O)O)O)O)C(=O)OC2 C34108591
Cc1c2c(c(c(c1OC)C/C=C(\C)/CCC(=O)OC)O[C@H]3[C@H]([C@@H]([C@@H]([C@@H](O3)C(=O)[O-])O)O)O)C(=O)OC2 C35645255
Cc1c2c(c(c(c1OC)C/C=C(\C)/CCC(=O)O[C@H]3[C@H]([C@H]([C@@H]([C@H](O3)C(=O)[O-])O)O)O)O)C(=O)OC2 C35645520
CCCCNC(=O)[C@H](c1c(cc(cc1O)O)O)N(Cc2ccco2)C(=O)c3cc(ccc3[O-])[N+](=O)[O-] C36499661
c1ccc(cc1)C(=O)N[C@@H](c2c3ccccc3c(=O)[nH]n2)C(=O)N/N=C/c4cc(ccc4[O-])[N+](=O)[O-] C01778161
C/C(=C/1\C=C(C(=O)C=C1[O-])[N+](=O)[O-])/NNC(=O)/C(=C/c2cccc(c2)[N+](=O)[O-])/NC(=O)c3ccccc3 C16982636
c1cc(ccc1CS(=O)(=O)[C@H]2NN[C@@H](O2)CCNS(=O)(=O)c3ccc4c(c3)oc(n4)[O-])Cl C38794320
CCOc1cc(ccc1OS(=O)(=O)c2ccccc2)[C@@H](c3c(n[nH]c3[O-])C)C4=C(N=N[C@@H]4O)C C39422234
CCC1=C(S[C@H]2[C@@H]1C(=O)N([C@@H](N2)SCc3[nH]c(=O)c4c(c(oc4n3)C)C(=O)[O-])CCOC)C C39680460
CCOc1cc(ccc1O)[C@H]2C(=C(C(=O)N2CCOCCO)[O-])C(=O)c3cc4cccc(c4o3)OC C40097774
Cc1cc(cc(c1C)S(=O)(=O)[N-]c2ccc(cc2C(=O)N3CCC[C@@H](C3)C(=O)N)Cl)[N+](=O)[O-] C40134991
CCc1ccc(c(c1)c2cc([nH]n2)C(=O)Nc3ccc(cc3)S(=O)(=O)[N-]c4nc(cc(n4)C)C)O C38703851
c1ccc(cc1)NS(=O)(=O)c2ccc(cc2)/N=N/c3c(ccc4c3c(cc(c4)S(=O)(=O)[O-])O)N C38171451
CC(C)[C@H](C(=O)C(F)(F)F)NC(=O)Cn1c(=O)c(cnc1c2ccc(cc2)N)[N-]S(=O)(=O)C C03870766
c1cc(ccc1/C=C/C(=O)NC(=S)Nc2ccc(cc2)S(=O)(=O)[N-]c3nccs3)[N+](=O)[O-] C09229620
c1cc(c(cc1C(=O)NC(=S)Nc2cc(c(cc2Cl)Cl)C(=O)[O-])[N+](=O)[O-])N3CCOCC3 C20153131
CSCC[C@@H](C(=O)[O-])NC(=O)/C(=C\c1ccc2c(c1)OCO2)/NC(=O)c3cccc(c3)[N+](=O)[O-] C59730144
CCCCN1[C@@H]([C@@H](C(=NC1=O)[O-])N(CCOC)C(=O)COC(=O)C2=C(N=NC2)c3ccccc3)N C39937802
CCCCN1[C@@H]([C@H](C(=NC1=O)[O-])N(CCOC)C(=O)COC(=O)C2=C(N=NC2)c3ccccc3)N C39937804
c1cc(ccc1[N-]S(=O)(=O)c2cc(cs2)c3nc(on3)C(=O)N4CCCC4)S(=O)(=O)N C65097397
CC[C@H]1C[C@@H]([NH+](C1)C)C(=O)N[C@@H]([C@@H]2[C@@H]([C@@H]([C@@H]([C@@H](O2)SC)OP(=O)([O-])[O-])O)O)[C@@H](C)Cl C65739444
Cc1c2c(c(c(c1OC)C/C=C(\C)/CCC(=O)O[C@@H]3[C@@H]([C@@H]([C@@H]([C@@H](O3)C(=O)[O-])O)O)O)O)C(=O)OC2 C65747910
c1ccc(cc1)n2c(nnc2SCC(=O)Nc3c(ccs3)C(=O)N)c4ccc(cc4)Cl C08641499
C[C@@H](C(=O)Nc1ccccc1C#N)Sc2nnc(n2N)c3ccccc3Br C09092281
C[C@H](C(=O)Nc1ccccc1C#N)Sc2nnc(n2N)c3ccccc3Br C09092282
c1ccc(cc1)Cn2c(=O)c3ccccc3c(n2)C(=O)Nc4c(c5c(s4)CCCC5)C(=O)N C03322296
C[C@@H](c1ccccc1)NC(=O)C(=O)Nc2c3ccccc3oc2C(=O)Nc4ccccc4F C09705608
CCOC(=O)N1CCc2c(sc(c2C(=O)N)Nc3nc4ccc(cc4s3)SC)C1 C10069024
CN(c1c(n(c(=O)[nH]c1=O)Cc2ccccc2)N)C(=O)/C=C/c3cc(ccc3Cl)Cl C10441251
COc1ccc(cc1Br)C(=O)NNC(=O)c2ccc(cc2)NC(=O)c3ccccc3 C01121353
COc1ccc(cc1Br)C(=O)NNC(=S)NC(=O)c2ccc(o2)Br C12570827
c1ccc(cc1)c2nnc(n2c3ccccc3)SCC(=O)Nc4c(c5c(s4)CCC5)C(=O)N C06474523
CCN(c1c(n(c(=O)[nH]c1=O)Cc2ccccc2)N)C(=O)/C=C/c3ccc(cc3Cl)Cl C14584791
CCC(=O)Nc1ccc(cc1)C(=O)NNC(=O)[C@H](C)Oc2ccc(cc2Br)Cl C14644253
CCCCn1c(c(c(=O)[nH]c1=O)N(C)C(=O)/C=C/c2ccc(c(c2)C(F)(F)F)Cl)N C14655806
CC(=O)Nc1ccc(c(c1)NC(=O)c2ccc(c(c2)NC(=O)c3cccs3)Cl)OC C14793542
Cc1nnc(n1N)N/N=C/c2cc(cc(c2OCc3ccc(cc3)F)Cl)Br C15945708
c1cc(c(cc1C(=O)OCC(=O)NCC23CC4CC(C2)CC(C4)C3)S(=O)(=O)N)Cl C16045310
CCCn1c2ccc(cc2nc1CCC(=O)NC34CC5CC(C3)CC(C5)C4)S(=O)(=O)N C17305411
c1ccc(c(c1)C(=O)NC(=S)Nc2ccc3c(c2)sc(n3)NC(=O)c4ccco4)F C20411123
CN(C)c1ccc(cc1)/C=N/Nc2nnc(n2N)SCc3cccc(c3)Br C20527602
c1ccc(cc1)c2cc3c(s2)ncnc3SCC(=O)Nc4cccc(c4)S(=O)(=O)N C20790924
Cc1ccc(cc1)/C=N/Nc2nnc(n2N)SCC(=O)c3ccc(cc3)Br C20806991
CCCN(c1c(n(c(=O)[nH]c1=O)Cc2ccccc2)N)C(=O)Cc3c(cccc3Cl)Cl C20935971
CCn1c(=O)c2c3c(sc2nc1S[C@@H](C)C(=O)Nc4ccc(cc4)C(=O)N)C[C@@H](CC3)C C21228457
C/C(=N\Nc1nnc(n1N)SCC(=O)c2ccc(cc2)Br)/c3ccccc3 C21322101
CCCn1c2ccc(cc2nc1SCC(=O)Nc3ccc(c(c3)S(=O)(=O)N)C)Cl C21387663
Cn1ccnc1[C@H](c2ccc(cc2)F)NC(=O)c3ccc(cc3)NC(=O)Nc4ccccc4 C22196375
Cc1c(cco1)c2nnc(n2N)S[C@H](C)C(=O)N[C@@H](C)c3ccc(cc3Cl)Cl C22518054
Cc1c(cco1)c2nnc(n2N)S[C@@H](C)C(=O)N[C@@H](C)c3ccc(cc3Cl)Cl C22518059
Cc1c(cco1)c2nnc(n2N)S[C@H](C)C(=O)N[C@H](C)c3ccc(cc3Cl)Cl C22518066
C[C@H](C(=O)Nc1nc([nH]n1)c2cccc(c2)Br)NC(=O)/C=C/c3ccccc3 C24843090
c1ccc2c(c1)c(=O)n(c(n2)SCCC(=O)NC(=O)N)CCc3ccc(cc3Cl)Cl C24893541
Cc1cc(nc2c1c(c(s2)C(=O)Nc3ccc(cc3)CS(=O)(=O)N)n4cccc4)C C25612614
Cc1cc(cc(c1C)S(=O)(=O)N)C(=O)OCC(=O)N[C@H](C)c2ccc3c(c2)CCCC3 C26115520
Cc1cc(cnc1)N/C(=N\C#N)/N[C@H](C(C)(Cl)Cl)NC(=O)c2ccc(cc2)Cl C28866265
CC([C@@H](NC(=O)c1cc(cc(c1)F)F)N/C(=N/C#N)/Nc2ccc(nc2)F)(Cl)Cl C28866621
Cc1cc(ccc1NC(=O)CSc2nnc(c(=O)n2N)C(C)(C)C)I C32537692
CC[C@@H]1[C@H](N[C@@H](N(C1=O)C2CCCCC2)SCC(=O)Nc3nc4ccccc4s3)O C38889285
c1ccc(cc1)CN(c2nc(cs2)c3ccc(cc3)F)C(=O)CSc4nc([nH]n4)N C12850444
Cc1c(sc(c1C(=O)N)NC(=O)CSc2nnc(n2C)c3csc4c3CCCCC4)C C39966345
CCOc1ccc(cc1OC)c2c3c([nH]n2)OC(=C([C@H]3c4ccc(cc4)Br)C#N)N C09292723
CN(c1c(cc(cn1)C(F)(F)F)Cl)N/C(=C/C#N)/NC(=O)Nc2ccc(cc2)Cl C03134975
Cc1ccc(cc1)Sc2c(c(n(n2)[C@@H]3CCS(=O)(=O)C3)N)NC(=O)c4ccc(cc4)Cl C53994219
Cc1ccc(cc1)Sc2c(c(n(n2)[C@H]3CCS(=O)(=O)C3)N)NC(=O)c4ccc(cc4)Cl C53994220
C[C@@H](C(=O)Nc1ccc(cc1)S(=O)(=O)N)Sc2nccn2c3ccc(cc3)C(C)C C21430659
Cc1ccc(cc1)NCC(=O)NNC(=O)c2c(nn(c2Cl)Cc3ccccc3Cl)C C57987126
c1ccc(cc1)Cn2c(c(c(=O)[nH]c2=O)N(Cc3ccccc3)C(=O)[C@@H]4C[C@H]5CC[C@@H]4C5)N C27448102
Cc1cccc(c1NC(=O)CSc2nc([nH]n2)N/N=C/c3cccc(c3)Br)C C58994012
CC(C)c1ccc(cc1)NC(=O)Cn2c(c(c(n2)SC)S(=O)(=O)c3ccccc3)N C45986695
C=CCn1c(nnc1SCC(=O)Nc2ccccc2F)c3c(c4cccnc4s3)N C64794660
c1cc(ccc1NC(=O)c2ccc(s2)S(=O)(=O)c3ccc(cc3)Cl)S(=O)(=O)N C65085461
CCn1c(nnc1SCC(=O)Nc2c(c3c(s2)CCCC3)C(=O)N)Cc4ccccc4 C06878321
CCOC(=O)C1=C(OC2=C([C@@]13c4ccccc4NC3=O)C(=O)C[C@@H](C2)c5ccc(cc5)F)N C08951571
C=CCn1c(=O)c2c3c(sc2nc1SCC(=O)Nc4ccc(cc4)C(=O)N)CCCC3 C02394746
Cc1c2c(on1)NC3=C([C@H]2c4cc(c(c(c4)OC)O)OC)C(=O)C[C@@H](C3)c5ccc(cc5)O C09484540
C[C@H](C(=O)N[C@@H]1CCCc2c1cccc2)Sc3nnc(n3N)c4ccc(cc4)OC(F)F C09487169
c1cc(ccc1c2ccc(s2)C(=O)NNC(=O)c3ccc(cc3)S(=O)(=O)NC4CC4)F C10735847
COc1cc(cc(c1OCC(=O)N)Cl)C(=O)Nc2nc(cs2)c3ccc(cc3)Cl C10817592
CCOC(=O)[C@H]1CCc2c1nc3c(c2)c(c(s3)C(=O)Nc4cc(ccc4OC)Cl)N C12250555
C[C@]12CC[C@@H]3[C@@H]([C@@H]1CC[C@H]2O)CCC4=C/C(=N\OCC(=O)N[C@@H]5CCCCNC5=O)/CC[C@]34C C12658946
c1cc(sc1)c2n[nH]c(=S)n2CC(=O)NNC(=O)c3cc4c(s3)CCCCCC4 C12698551
Cc1ccc(cc1S(=O)(=O)N)NC(=O)CSc2nccn2c3cccc(c3C)Cl C12603595
c1cc(c(cc1NS(=O)(=O)c2ccc3c(c2)[nH]c(=O)c(=O)[nH]3)C(F)(F)F)Br C12525960
C[C@@H]1Cc2cc(ccc2N1Cc3[nH]c(=O)c4c(csc4n3)c5ccccc5)S(=O)(=O)N C12527582
C[C@@H](C(=O)N[C@H]1CCCc2c1cccc2)Sc3nnc(n3N)c4ccc(cc4)OC(F)F C13101623
CCCCN(c1c(n(c(=O)[nH]c1=O)CCC)N)C(=O)c2ccc(cc2)C3SCCS3 C14823293
C[C@H](C(=O)NC(=O)N)Sc1nc2c(c3c(s2)CCCC3)c(=O)n1c4ccccc4F C03532258
C[C@@H](C(=O)NC(=O)N)Sc1nc2c(c3c(s2)CCCC3)c(=O)n1c4ccccc4F C03532257
Cc1ccc(cc1)n2c(=O)c3c4c(sc3nc2S[C@@H](C)C(=O)NC(=O)N)CCCC4 C03521752
c1ccc2c(c1)c(cn2CC(=O)N)/C=C/3\C(=O)NC(=S)N(C3=O)c4ccc(c(c4)Cl)Cl C15769463
Cc1cc2c(cc1C)nc3c(n2)c(nn3c4ccc(cc4)Br)[C@H]([C@@H](CO)O)O C15775220
CCCn1c2ccc(cc2nc1CCC(=O)N[C@H](C)c3cccc(c3)Cl)S(=O)(=O)N C17908598
CCCCn1c(c(c(=O)[nH]c1=O)N(C2CCCC2)C(=O)CSc3ccc(c(c3)F)F)N C19355235
CC1=C([C@@H](C(=C(N1)SCC(=O)NC(C)(C)C)C#N)c2ccco2)C(=O)Nc3ccc(cc3)F C09375393
c1ccc(c(c1)/C=N/Nc2nnc(n2N)SCC(=O)c3ccc(cc3)Br)F C20528125
C=CCSc1nc2ccc(cc2s1)NC(=O)CSc3nnc(n3N)C(F)(F)F C20841293
Cc1ccc(c(c1)C)n2c(=O)c3c4c(sc3nc2S[C@@H](C)C(=O)NC(=O)N)CCC4 C20894807
CCC[C@H]1O[C@@H]2C[C@H]3[C@@H]4C[C@@H](C5=CC(=O)C=C[C@@]5([C@H]4[C@H](C[C@@]3([C@@]2(O1)C(=O)CO)C)O)C)O C22060371
CC(=O)Nc1cc(cc(c1)NC(=O)C)C(=O)Nc2nc(cs2)C34CC5CC(C3)CC(C5)C4 C22131435
CCCn1c(=O)c2ccc(cc2nc1S[C@H](C)C(=O)Nc3ccc(cc3)C(=O)N)Cl C22560479
C[C@@H]1CCc2c(sc3c2c(nc(n3)S[C@@H](C)C(=O)N[C@@H]4CCS(=O)(=O)C4)N)C1 C22644781
C[C@@H]1CCc2c(sc3c2c(nc(n3)S[C@H](C)C(=O)N[C@@H]4CCS(=O)(=O)C4)N)C1 C22644789
Cc1c(c(n(n1)c2ccccc2)C)/C=C/C(=O)Nc3cc(ccc3N4CCCCC4)C(=O)N C23009481
c1cc2cccc(c2c(c1)SCC(=O)OCC(=O)Nc3cccc(c3)S(=O)(=O)N)Cl C28300492
c1cc(sc1)c2nc(nn2c3ccc(cc3)F)C(=O)Nc4ccc(c(c4)Cl)C(=O)N C31954013
CC1(CC2=C([C@H](c3c(=O)[nH]c(nc3N2)SC)c4cc(c(c(c4)OC)O)OC)C(=O)C1)C C32655164
c1ccc2c(c1)CCN2C(=O)CSc3ccccc3C(=O)Nc4ccc5c(c4)[nH]c(=O)[nH]5 C32801436
Cc1c2c([nH]c1C(=O)Nc3cccc(c3)S(=O)(=O)/N=C\4/CCCN4)CC(CC2=O)(C)C C35351389
CC[C@H](C)N1C(=O)[C@H]2[C@@H](N[C@@]3([C@@H]2C1=O)c4ccc(c(c4NC3=O)C)C)Cc5ccc(cc5)O C35375080
c1cc(cc(c1)S(=O)(=O)/N=C\2/CCCN2)NC(=S)NC(=O)c3ccc(cc3Cl)F C36425515
CCOc1ccc(cc1OCC)CC(=O)Nc2c3cc(ccc3oc2C(=O)N)Br C01080179
CCCCn1c(c(c(=O)[nH]c1=O)N(CC(C)C)C(=O)c2ccc(s2)Br)N C14670024
Cc1c(c(nc(c1C#N)SCC(=O)Nc2nc3ccc(cc3s2)Br)N)C#N C39335578
CCc1cccc(c1N2C(=O)[C@H]3[C@H]([NH2+][C@@]([C@@H]3C2=O)([C@@H](C)O)C(=O)[O-])/C=C/c4ccccc4)CC C44174896
CCC[C@H]1O[C@@H]2C[C@@H]3[C@@H]4C[C@@H](C5=CC(=O)C=C[C@@]5([C@@H]4[C@H](C[C@@]3([C@@]2(O1)C(=O)CO)C)O)C)O C44963429
Cc1ccccc1NC(=S)NNC(=O)CSc2nncn2c3ccc(c(c3)Cl)C C46772668
COc1cc(c(cc1OC)Br)[C@@H]2c3c(n[nH]c3OC(=C2C#N)N)c4ccccc4 C01110968
c1cc(ccc1c2c(c[nH]n2)/C=C(/C#N)\C(=O)Nc3ccc4c(c3)[nH]c(=O)o4)Br C58214859
Cc1c2c([nH]n1)OC(=C([C@H]2c3cc(c(cc3Br)OCc4ccccc4)OC)C#N)N C09296322
c1cc(ccc1n2c(=O)c3ccc(cc3nc2SCCCC(=O)NC(=O)N)Cl)Cl C60340290
C[C@@H]1C(=C2C(=NC(=NC2=O)[C@H](C)S[C@@H]3NN=C(N3N)c4ccc(cc4Cl)Cl)S1)C C38654217
Cc1c(c(n(n1)c2ccccc2)O)C(c3cccc(c3[O-])[N+](=O)[O-])c4c(nn(c4O)c5ccccc5)C C08440927
COc1cc(cc(c1[O-])/C=N/NC(=O)CSc2nnc(n2c3ccccc3)c4ccccc4)[N+](=O)[O-] C01757009
COC(=O)c1ccc(cc1)/C=C\2/C(=O)N(C(=S)S2)CCCC(=O)Nc3ccc(c(c3)O)C(=O)[O-] C08819600
COC(=O)c1ccc(cc1)/C=C\2/C(=O)N(C(=S)S2)CCCC(=O)Nc3ccc(c(c3)C(=O)[O-])O C08819601
CCn1cc(c(=O)c2c1nc(nc2)N3CCN(CC3)C(=S)NC(=O)c4ccccc4OCC)C(=O)[O-] C09354445
CC[C@@H](C(=O)NCCC(=O)[O-])NC(=O)Cc1c(c2cc3c(cc2oc1=O)OC4(CCCCC4)CC3)C C09476611
CC(=O)Nc1ccc(cc1)NC2=C([C@H](N(C2=O)c3ccc(cc3)NC(=O)C)c4ccccc4)CC(=O)[O-] C01445130
c1cc(ccc1n2c(=O)c3ccc(cc3nc2SCC(=O)NC(=O)NCC(F)(F)F)C(=O)[O-])F C13016783
C[C@@H](C(=O)NC(=O)NC1CCCC1)Sc2nc3cc(ccc3c(=O)n2c4ccc(cc4)F)C(=O)[O-] C13016879
COCCCn1c(=O)c2ccc(cc2nc1SCC(=O)Nc3ccc4c(c3)OCCCO4)C(=O)[O-] C13048107
Cc1c(c(n(n1)c2ccc(cc2)F)Cl)[C@H]3C=C(Nc4n3nnn4)c5ccc(cc5)O[C@H](C)C(=O)[O-] C13077444
Cc1ccc(cc1)c2nnc(n2CCC(=O)[O-])SCC(=O)NC(=O)NC34CC5CC(C3)CC(C5)C4 C13196894
C[C@@H](C(=O)Nc1ccc(cc1Cl)[N+](=O)[O-])Sc2nnc(n2CC(=O)[O-])c3ccc(cc3)Cl C13203852
COc1ccc(cc1S(=O)(=O)Nc2ccc(cc2)C3=N/C(=C\c4ccccc4F)/C(=O)O3)C(=O)[O-] C13218234
Cc1c2c(=O)[nH]c(nc2sc1C(=O)[O-])CSc3nnc(n3[C@@H]4CCCC[C@@H]4C)c5cccnc5 C13255793
c1ccc(c(c1)F)S(=O)(=O)Oc2cc(ccc2C(=O)[O-])NS(=O)(=O)c3cccc(c3)[N+](=O)[O-] C13262763
C[C@@H]1CC(=O)Nc2ccccc2N1C(=O)CN(C)c3cnn(c(=O)c3Cl)c4ccccc4C(=O)[O-] C13451862
c1ccc(c(c1)C(=O)[O-])NS(=O)(=O)c2cccc(c2)Nc3ccc(cc3[N+](=O)[O-])C(=O)NC4CC4 C13461029
CCn1cc(c(=O)c2c1nc(nc2)N3CCN(CC3)C(=S)N[C@H](C)c4ccc(cc4)Cl)C(=O)[O-] C01443365
CC(=O)Nc1ccc(cc1)N2[C@H](C(=C(C2=O)[O-])C(=O)c3ccc(cc3)[N+](=O)[O-])c4ccc(cc4)[N+](=O)[O-] C09013654
CN(C)c1ccc(cc1)/C=C(\C(=O)N/N=C/c2cc(c(c(c2)OC)[O-])[N+](=O)[O-])/NC(=O)c3ccccc3 C20072790
c1cc(cc(c1)[N+](=O)[O-])NC(=O)CCSc2nc([nH]n2)N/N=C/c3cc(cc(c3[O-])Cl)Cl C21079759
c1ccc(c(c1)NC(=O)CCSc2nc([nH]n2)N/N=C/c3cc(cc(c3[O-])Cl)Cl)[N+](=O)[O-] C21079761
Cc1cc(n(n1)c2nc3c(cnn3c4ccc(cc4)F)c(n2)[O-])NC(=O)/C=C\c5ccc(cc5)[N+](=O)[O-] C21113154
Cc1cccc(c1C)n2c3c(cn2)c(nc(n3)n4c(cc(n4)C)NC(=O)c5ccc(c(c5)[N+](=O)[O-])C)[O-] C21113434
CCOC(=O)c1c(nc(s1)NC(=O)CCc2c(nc3nc(nn3c2[O-])c4ccc(cc4)Cl)C)C C22259705
c1cc(cc(c1)N2C(=O)c3cccc4c3c(ccc4[N+](=O)[O-])C2=O)C(=O)Nc5ccc(cc5C(=O)[O-])O C27551148
Cc1cc(=O)n(c(=S)n1C(=C2C=C(C(C(=C2)[N+](=O)[O-])Nc3ccccc3Cl)[N+](=O)[O-])[O-])C(C)C C33781686
Cc1c(c(=O)[nH][nH]1)[C@H](c2ccc(c(c2)OC)OC(=O)c3ccc(cc3Cl)Cl)c4c(n[nH]c4[O-])C C08383842
c1ccc(cc1)c2c(c(n(n2)c3ccc(cc3)[N+](=O)[O-])[O-])/C=C\4/C(=O)N(C(=O)N4)Cc5ccccc5F C35455773
c1ccc2c(c1)/C(=C/NNC(=O)c3cccc(c3)S(=O)(=O)[N-]c4ccccc4Cl)/C(=O)NC2=O C16721517
COc1ccc(cc1OC)[C@H]2CC3=C([C@@H](c4c([nH]nc4[O-])N3)c5cc(c(c(c5)OC)O)[N+](=O)[O-])C(=O)C2 C12349522
Cc1c(c([nH]n1)[O-])[C@H](c2ccc(c(c2)OC)OC(=O)c3ccc(cc3Cl)Cl)C4=C(N=N[C@@H]4O)C C38990110
C[C@@H]1[C@@H](c2c(=O)[nH]c(nc2O1)CSc3nnc(n3c4ccc(cc4)F)c5ccc(cc5)F)C(=O)[O-] C39680404
c1ccc(cc1)N2[C@@H]3N=N[C@H](N3c4ccccc4C2=O)SCc5[nH]c(=O)c6ccc(cc6n5)C(=O)[O-] C39722343
CCSc1nnc(s1)N2[C@@H](C(=C(C2=O)[O-])C(=O)c3cc4cccc(c4o3)OC)c5ccc(cc5)O C40000478
COc1cc(cc(c1OC)OC)NC(=O)Nc2cc(nn2c3nc4c(c(n3)[O-])CCC4)c5ccccc5 C44390161
Cc1c(c2c(=O)[nH]c(nc2o1)CSc3nc4c(c5c(s4)CCCCC5)c(=O)n3CC=C)C(=O)[O-] C13255206
Cc1c2c(cc(=O)[nH]c2sc1C(=O)[O-])CSc3nnc(n3CC=C)[C@@H]4COc5ccccc5O4 C13417598
CCn1c(nnc1SCc2[nH]c(=O)c3c(c(sc3n2)C(=O)[O-])C)c4ccc(cc4)N(CC)CC C13399585
Cc1c(c2c(=O)[nH]c(nc2o1)CSc3nnc(n3c4ccccc4)c5cc6ccccc6[nH]5)C(=O)[O-] C13401931
Cc1c(c([nH]c1C(=O)[C@@H](C)Sc2nc3cc(ccc3c(=O)n2C[C@H]4CCCO4)C(=O)[O-])C)C(=O)C C13053525
c1cc(ccc1c2nnc(n2C[C@@H]3CCCO3)SCc4[nH]c(=O)c5ccc(cc5n4)C(=O)[O-])Cl C13345788
c1ccc2c(c1)C(=NS2(=O)=O)N(CCC(=O)NC3CCCCC3)/N=C/c4ccc(c(c4)C(=O)[O-])O C59115994
c1ccc(cc1)c2csc(n2)N3C(=O)/C(=N\Nc4cccc5c4c(=O)[nH]nc5[O-])/C(=N3)c6ccccc6 C59461655
CCOc1cc(cc(c1OCC(=O)[O-])I)/C=N/NC(=O)Cc2csc(n2)N C59644650
CC1CCN(CC1)c2ccc(cc2[N+](=O)[O-])C(=O)NC(=S)Nc3cc(cc(c3OC)Cl)C(=O)[O-] C20153096
Cc1ccc(c(c1)[N+](=O)[O-])OCC(=O)N/[NH+]=C/c2cc(c(c(c2[O-])Br)[O-])Br C26675979
Cc1ccc(cc1S(=O)(=O)Nc2ccc(c(c2)/C(=C(\C(F)(F)F)/[O-])/C(=O)OC(C)C)O)[N+](=O)[O-] C20281428
CCc1nnc(s1)[N-]S(=O)(=O)c2ccc(cc2)/N=C/c3c(nn(c3O)c4cccc(c4)Cl)C C13124280
C=CCn1c(nnc1SCC(=O)Nc2ccc(cc2)S(=O)(=O)N)[C@H]3COc4ccccc4O3 C03428833
C[C@H]1[C@@H]([C@H]([C@@H]([C@H](O1)O[C@H]2CC[C@]3([C@@H](C2)CC[C@H]4[C@@H]3CC[C@]5([C@@]4(CC[C@@H]5C6=CC(=O)OC6)O)C)C=O)O)OC)O C08214747
Cc1cccc(c1)NC(=O)C2=C3N(C(=O)[C@@H](S3)CC(=O)OC)C(=C([C@@H]2c4c(cccc4F)F)C#N)N C03770442
Cc1ccc(cc1C)NC(=O)C2=C3N(C(=O)[C@@H](S3)CC(=O)OC)C(=C([C@@H]2c4c(cccc4F)F)C#N)N C03770458
Cc1ccc(c(c1)C)NC(=O)C2=C3N(C(=O)[C@@H](S3)CC(=O)OC)C(=C([C@H]2c4c(cccc4F)F)C#N)N C03764248
CCOC(=O)c1c(c(sc1NC(=O)CN2C(=O)[C@@]3(CCc4c3cccc4)NC2=O)C(=O)NC)C C08890343
CS(=O)(=O)c1ccc2c(c1)sc(n2)NC(=O)c3csc(n3)NC(=O)Nc4ccc(cc4)F C09320212
COc1ccccc1NC(=O)CSc2nnc(n2c3ccc(cc3)F)Cc4cc(=O)[nH]c(=O)[nH]4 C09382034
c1ccc2c(c1)C(=NS2(=O)=O)NCCC(=O)OCC(=O)NC(=O)NC34CC5CC(C3)CC(C5)C4 C09551062
CO[C@@H]1C=C[C@@](O1)(CNC(=O)C(=O)Nc2c3ccccc3oc2C(=O)Nc4ccccc4F)OC C09705622
CO[C@@H]1C=C[C@](O1)(CNC(=O)C(=O)Nc2c3ccccc3oc2C(=O)Nc4ccccc4F)OC C09705624
Cc1nnc(n1C2CCCCC2)SCC(=O)N(C)c3c(n(c(=O)[nH]c3=O)Cc4ccccc4)N C10014703
C1CCC2(C1)C(=O)N(C(=O)N2)CCCNC(=O)CSCc3[nH]c(=O)c4c5c(sc4n3)CCC5 C10425374
CC1(CC2=C(C(=O)C1)[C@@]3(c4ccccc4N(C3=O)CC(=O)Nc5ccccc5)C(=C(N2N(C)C)N)C#N)C C12402258
CN(CC(=O)Nc1c(cccc1Cl)Cl)C(=O)CCCC[C@H]2[C@H]3[C@@H](CS2(=O)=O)NC(=O)N3 C12889578
c1cc(ccc1c2ccc(o2)CO)NC(=S)NC(=O)c3ccc(c(c3)[N+](=O)[O-])N4CCOCC4 C14275260
c1cc(cc(c1)S(=O)(=O)Nc2ccc(cc2)SC(F)F)NC(=O)Cn3ccc(=O)[nH]c3=O C15633151
c1ccc2c(c1)OC[C@@H](O2)C(=O)NNC(=O)CCSCc3[nH]c(=O)c4c5c(sc4n3)CCC5 C15663394
Cc1cccc(c1)NC(=O)C2=C3N(C(=O)[C@@H](S3)CC(=O)OC)C(=C([C@H]2c4c(cccc4F)F)C#N)N C03770441
CCn1c(=O)c2ccccc2c(n1)C(=O)NNC(=O)Cn3c(n[nH]c3=S)c4ccc(cc4)Cl C17190541
CCCn1c(c(c(=O)[nH]c1=O)C(=O)CSc2nnc(n2c3ccccc3Cl)N4CCCC4)N C17880320
CCCn1c(c(c(=O)[nH]c1=O)C(=O)CSc2nnc(n2c3cccc(c3)Cl)N4CCCC4)N C17897438
CN(C)c1ccc(cc1)[C@@H]2c3c([nH]c(=O)[nH]c3=O)NC4=C2C(=O)C[C@@H](C4)c5ccc(c(c5)OC)OC C18200829
CC(C)[C@@H](C(=O)OCC(=O)NC(=O)Nc1ccc2c(c1)OCCO2)NC(=O)c3ccc(cc3)Cl C18354617
C[C@H](C(=O)Nc1cccc(c1)S(=O)(=O)N)Sc2nnnn2c3ccc(cc3)OC(F)(F)F C18594976
C[C@@H](C(=O)Nc1cccc(c1)S(=O)(=O)N)Sc2nnnn2c3ccc(cc3)OC(F)(F)F C18594979
c1cc(ccc1c2ccc(o2)CO)NC(=S)NC(=O)c3cc(ccc3N4CCOCC4)[N+](=O)[O-] C20479047
Cc1nnc(s1)NC(=O)CSc2nc([nH]n2)N/N=C/c3cc(ccc3OC)Br C20834856
CCN(CCC(=O)Nc1ccc(cc1)C(=O)N)C(=O)c2c(=O)cc(n(n2)c3ccc(cc3)Cl)C C22955874
CCN(CC(=O)N[C@@H]1CCS(=O)(=O)C1)C(=O)CSc2nnc(n2N)c3ccccc3Cl C24138339
CCN(CC(=O)N[C@H]1CCS(=O)(=O)C1)C(=O)CSc2nnc(n2N)c3ccccc3Cl C24138345
Cc1ccc(cc1)CS(=O)(=O)Nc2ccc(n(c2=O)CC(=O)NC[C@H]3CCc4c(c[nH]n4)C3)C C26966930
CCOc1ccc(cc1S(=O)(=O)Nc2ccc(cc2)S(=O)(=O)N)N3CCCCS3(=O)=O C32537662
Cn1c2ccc(cc2n(c1=O)C)S(=O)(=O)Nc3cc(c(c4c3cccc4)O)Sc5[nH]ncn5 C01893416
Cc1ccc(cc1Cl)N2C(=O)[C@H]3[C@@H]([NH2+][C@@]([C@@H]3C2=O)([C@@H](C)O)C(=O)[O-])c4cccc(c4)OC(F)(F)F C34259523
CCCn1c(c(c(=O)[nH]c1=O)C(=O)CN2CCc3cc(c(cc3[C@H]2c4cccs4)OC)OC)N C13059473
c1ccc(cc1)C(=O)CNC(=O)CNC(=O)c2cccn3c2ncc(c3=O)NC(=O)c4ccccc4 C35023664
CC(C)[C@H](C(=O)OCC(=O)NC(=O)Nc1ccc2c(c1)OCCO2)NC(=O)c3ccccc3Cl C39611844
Cc1c(c([nH]c1C(=O)OCC(=O)Nc2cccc(c2)S(=O)(=O)/N=C/3\CCCCCN3)C)C(=O)C C39642263
c1ccc(cc1)Sc2c(cccn2)C(=O)N3C[C@@H](C4(C3)CC[NH2+]CC4)C(=O)NC5CCC(CC5)C(=O)[O-] C39658118
COc1c(csc1Cl)C(=O)N2C[C@@H](C3(C2)CC[NH2+]CC3)C(=O)NCC4CCC(CC4)C(=O)[O-] C39662806
Cc1cc(c(o1)C(F)(F)F)C(=O)N2C[C@H](C3(C2)CC[NH2+]CC3)C(=O)NCC4CCC(CC4)C(=O)[O-] C39662823
CCSc1nnc(n1[C@@H](C)C(=O)Nc2c(c(cs2)c3ccc4c(c3)OCCO4)C(=O)OC)N C40172457
C[C@H]1CC=C(C(=O)N1CC(=O)NC[C@H]2CCc3c(cn[nH]3)C2)NS(=O)(=O)Cc4ccc(cc4)F C52604106
c1ccc(cc1)[C@@H]2c3c(n(c(=O)s3)CC(=O)Nc4ccccc4)S[C@H]5[C@H]2C(=O)N(C5=O)C(=O)N C39884073
CC(=O)Nc1ccc(cc1)N/C=C\2/C(=O)NC(=O)N(C2=O)c3ccc(cc3)I C09355078
c1ccc(cc1)NC(=O)Cn2c3c(sc2=O)[C@H]([C@@H]4[C@H](S3)C(=O)N(C4=O)C(=O)N)c5cccs5 C39884077
Cc1ccc(cc1)NC(=O)Cn2c3c(sc2=O)[C@H]([C@@H]4[C@@H](S3)C(=O)N(C4=O)C(=O)N)c5ccccc5 C39884079
Cc1ccc(cc1)NC(=O)Cn2c3c(sc2=O)[C@H]([C@@H]4[C@@H](S3)C(=O)N(C4=O)C(=O)N)c5cccs5 C39884081
c1ccc(cc1)[C@@H]2c3c(n(c(=O)s3)CC(=O)Nc4ccc(cc4)F)S[C@H]5[C@@H]2C(=O)N(C5=O)C(=O)N C39884082
c1ccc(c(c1)NC(=S)N[C@H](C(Cl)(Cl)Cl)NC(=O)c2cccc(c2)[N+](=O)[O-])Cl C03183892
c1ccc(cc1)CCC(=O)N[C@H](C(Cl)(Cl)Cl)NC(=S)Nc2cccc(c2)[N+](=O)[O-] C03137256
c1cc(cc(c1)I)NC(=O)COC(=O)c2ccc(c(c2)S(=O)(=O)N)Cl C03309198
CC(C)c1cc(ccc1OCC(=O)NNC(=O)c2ccc(cc2)NC(=O)C(C)C)Br C09231638
c1cc(ccc1CNC(=O)CSc2nnc(s2)NC(=O)Nc3ccc(c(c3)Cl)Cl)F C09324762
CCOc1cc(ccc1O)[C@H]2C(=C(N(C(=S)N2)c3ccc(cc3)C)C)C(=O)Nc4cc(on4)C C11553860
C=CCNC(=O)CSc1nc(c(s1)NC(=O)C(=O)c2c[nH]c3c2cccc3)c4ccccc4 C12894864
CC(C)(C)c1ccc(cc1Br)C(=O)NC(=S)NNC(=O)c2ccccc2[N+](=O)[O-] C13977033
CCn1c(nnc1SCC(=O)Nc2c(c3c(s2)C[C@H](CC3)C)C(=O)N)CCc4ccccc4 C14092334
COCCCN(Cc1c(c2ccccc2s1)Cl)c3c(n(c(=O)[nH]c3=O)Cc4ccccc4)N C14241635
Cc1c(cccc1Cl)NC(=O)CNC(=O)c2cccc(c2)S(=O)(=O)Nc3ccccc3F C14245500
CCCC(=O)Nc1ccc(cc1)C(=O)NNC(=O)[C@H](C)Oc2ccc(cc2Br)Cl C14644340
Cc1ccc(c(c1)C)OCC(=O)NNC(=S)NC(=O)c2ccc(c(c2)Br)OC(C)C C14660337
CCCCn1c(c(c(=O)[nH]c1=O)N(CC(C)C)C(=O)CSc2ccc(cc2)Br)N C14669825
CC[C@H](C)c1ccc(c(c1)Br)OCC(=O)NNC(=O)c2ccc(cc2)NC(=O)CC C14832229
CC(C)CN(c1c(n(c(=O)[nH]c1=O)Cc2ccccc2)N)C(=O)CSc3ccc(c(c3)Cl)F C15483555
Cc1cc(ccc1NC(=O)c2ccco2)NC(=S)NC(=O)[C@@H](C)Oc3ccc(cc3Cl)Cl C16361517
C[C@@H](C(=O)Nc1cccc(c1)S(=O)(=O)N)Sc2nc(c(o2)c3ccccc3)c4ccccc4 C16760858
Cc1ccc(c(c1)Br)NC(=O)[C@H](C)Sc2nnc(n2N)COc3c(cccc3C)C C18764713
c1ccc(cc1)Nc2nnc(s2)SCC(=O)NCC(=O)Nc3ccccc3Br C18954304
CCCCC(=O)N[C@@H](C(Cl)(Cl)Cl)NC(=S)Nc1c(n(n(c1=O)c2ccccc2)C)C C19911904
Cc1ccccc1NC(=O)CSC2=C([C@H](C(=C(N2)C)C(=O)Nc3ccc(cc3)F)c4ccco4)C#N C20171818
Cc1ccccc1NC(=O)CSC2=C([C@H](C(=C(N2)C)C(=O)Nc3ccccc3)c4ccco4)C#N C20347554
c1cc2c(cc1C(=O)NCCCN3CCOCC3)NC(=O)[C@@H](N2)CSCc4ccc(cc4Cl)F C20677800
c1ccc(cc1)CNS(=O)(=O)c2ccc3c(c2)[C@H]4C=CC[C@H]4[C@@H](N3)c5cc(ccc5O)[N+](=O)[O-] C14475933
c1ccc(cc1)CNS(=O)(=O)c2ccc3c(c2)[C@H]4C=CC[C@H]4[C@H](N3)c5cc(ccc5O)[N+](=O)[O-] C20709479
c1ccc(c(c1)NC(=O)CCSc2nc([nH]n2)N/N=C/c3ccc(cc3)Br)Cl C21078319
Cc1c(c(n(n1)c2ccccc2)C)NC(=O)CSc3nnc(n3N)c4ccc(cc4)C(C)(C)C C22148520
c1ccc(cc1)Cn2cc(c(n2)c3ccccc3)CNC(=O)CCCC[C@H]4[C@@H]5[C@H](CS4)NC(=O)N5 C22991134
CCCCCCn1c(=O)c2ccccc2nc1SCC(=O)Nc3c(c4c(s3)CCC4)C(=O)N C23543635
CCCCCN(c1c(n(c(=O)[nH]c1=O)CCCC)N)C(=O)c2ccc(cc2)I C24003347
c1ccc2c(c1)N(c3ccccc3S2)CCCNS(=O)(=O)c4ccc(cc4)S(=O)(=O)N C24689377
Cc1cc(=O)c(nn1c2ccccc2C(F)(F)F)C(=O)NNC(=S)Nc3ccc(cc3)C(C)C C28639034
c1cc(ccc1CNC(=O)CNC(=O)CNC(=O)c2ccc(cc2Cl)Cl)OC(F)(F)F C29795694
CCOC(=O)c1c(csc1NC(=O)COC(=O)c2cc(ccc2F)N)c3ccccc3Cl C32752932
COc1ccc(cc1OC)NC(=O)Nc2cc(ccc2N3CCCC3)NC(=O)c4ccc(cc4)F C33009780
CCOCCCNC(=O)c1cc(ccc1N2CCCC2)NC(=O)Nc3ccc(cc3Cl)Cl C33635632
CC(C)(C)NC(=O)[C@H](c1ccc(c(c1)OC)O)N(c2ccccc2Cl)C(=O)c3ccc(cc3)O C36545133
Cc1ccc(o1)CN([C@@H](c2cccc(c2)O)C(=O)NC(C)(C)CC(C)(C)C)C(=O)c3ccc(cc3)O C36597132
CCCN(CC(=O)Nc1ccc(c(c1F)F)F)C(=O)CCNC(=O)NC23CC4CC(C2)CC(C4)C3 C36719134
c1ccc(cc1)c2nnc(n2c3ccc(cc3)Cl)SCC(=O)NNC(=S)Nc4ccccc4 C01474739
c1ccc(cc1)[C@@H](CNC(=O)CN2C(=O)[C@@]3(CCc4c3cccc4)NC2=O)c5c[nH]c6c5cccc6 C36697821
CN(C)c1ccc(cc1)[C@H](CNC(=O)/C=C\2/CS[C@@H](N2)N3CCCC3=O)c4c[nH]c5c4cccc5 C39957764
C[C@@H](C(=O)Nc1nc(cs1)c2ccc(cc2)Cl)n3c(nnc3SCCc4ccccc4)N C40172531
CCN\1c2ccccc2N/C1=C\Cc3ccc(cc3)NC(=O)N[C@H](CC(=O)OCC)c4ccccc4 C13348311
Cc1cc(ccc1Br)NC(=O)CSc2nc([nH]n2)N/N=C(/C)\c3ccc(cc3)F C59021843
CC[NH+](CC)c1ccc(cc1)n2nc3cc(c(cc3n2)NC(=S)NC(=O)c4cccc(c4)F)C C22712833
Cc1c(c(=O)n([nH]1)c2nc(cs2)c3ccc(cc3)Cl)[C@@H](c4ccc(cc4)Cl)[C@H](C#N)C(=O)N C59461853
CCOC(=O)c1c2c(sc1NC(=O)CNc3ccc(c(c3)Cl)C(=O)NCC(C)C)CCC2 C59806696
Cc1ccc(cc1N/C(=N\C(=O)c2ccc(cc2)NC(=O)C)/[N-]CCC3=c4ccccc4=[NH+]C3)Cl C63589010
c1cc(sc1)C(=O)Nc2cc(ccc2Cl)C(=O)OCC(=O)c3ccc4c(c3)NC(=O)CO4 C03320574
c1ccc(cc1)S(=O)(=O)Nc2ccc(c(c2)N3CCOCC3)NS(=O)(=O)c4ccccc4 C01583175
Cc1ccc(cc1)/C=C\2/C(=O)N(C(=S)S2)CCCC(=O)Nc3ccc(cc3O)[N+](=O)[O-] C08714021
CC(C)[C@@H](c1nnc(o1)S(=O)(=O)Cc2ccccc2F)NC(=O)Nc3cccc(c3)Cl C09029566
COc1ccc(cc1OC)CS(=O)(=O)Nc2ccc3c(c2)C(=O)Nc4cc(ccc4O3)Cl C08961443
COCCNC(=O)[C@H]1[C@H](Nn2c(nnc2S1)c3ccccc3)c4ccc(c(c4)Cl)OC C09238742
CCn1c(nnc1S[C@@H](C)c2[nH]c(=O)c3ccccc3n2)[C@H](C)NC(=O)c4ccccc4F C09304196
Cc1ccc(cc1)Cn2c(c(c(n2)C)C(=O)OCC(=O)C(=C3Nc4ccccc4N3)C#N)Cl C09316732
CCn1c(=O)c2c(c(sc2nc1SCC(=O)C(=C3Nc4ccccc4N3)C(=O)OC)C)C C09357609
C[C@@H]1CCc2c(sc3c2c(=O)n(c(n3)SCC(=O)NC(=O)NCC=C)Cc4ccco4)C1 C09533290
COc1ccc(cc1)c2nc3n(n2)c(cs3)CCNC(=O)C(=O)Nc4ccc(cc4F)F C09568981
c1ccc2c(c1)C(=O)c3cccc(c3C2=O)C(=O)OCC(=O)Nc4ccccc4C(=O)NC5CC5 C09986162
Cc1ccc(c(c1)C)n2c(=O)c3ccccc3nc2SCC(=O)NC(=O)NCc4ccco4 C10211372
Cc1ccc(c(c1)S(=O)(=O)NCCC(=O)Nc2cccc(c2)c3nnc4n3CCCCC4)C C10421129
CC[C@@H]1CCc2c(cc(s2)c3nnc(n3C)SCC(=O)NC(=O)NCc4ccco4)C1 C10440222
CC[C@H]1CCc2c(cc(s2)c3nnc(n3C)SCC(=O)NC(=O)NCc4ccco4)C1 C10440224
c1cc(ccc1NC(=O)c2c3c(sc2NC(=O)COC(=O)c4cnccn4)CCCC3)Cl C11476481
c1ccn2c(c1)nnc2CCNC(=O)c3cc(ccc3Cl)S(=O)(=O)Nc4ccc(cc4)F C11547060
Cc1c(cco1)c2nnc(n2c3ccccc3)S[C@@H](C)C(=O)Nc4ccc(cc4)NC(=O)C C12609265
CCOC(=O)c1ccc(cc1)NC(=O)CN2C(=O)/C(=C/c3cccc(c3Cl)Cl)/NC2=O C15052048
Cc1ccccc1n2c(nnn2)SCC(=O)NCC(=O)Nc3ccccc3Br C15405806
c1cc2c(nc1)nc(o2)SCC(=O)Nc3ccc(cc3)S(=O)(=O)Nc4ccc(cc4)F C15867776
c1cc(cnc1)CNC(=O)c2c3c(sc2NC(=O)c4ccc(c(c4)[N+](=O)[O-])Cl)CCCC3 C01121017
c1ccc(cc1)c2nnc(n2c3ccccc3)SCC(=O)N/N=C/4\c5cc(ccc5N=C4O)F C20791441
CCOc1cc(ccc1O)[C@H]2CC(=O)NC3=C2C(=O)C[C@@H](C3)c4cc(c(c(c4)OC)OC)OC C20885770
CCn1c2c(c(c(c1=O)CCC(=O)Nc3ccc(cc3)NC(=O)C)C)c(nn2c4ccccc4)C C21041245
Cc1c(c(=O)n(c2c1c(nn2c3cccc(c3)F)C)C)CCC(=O)Nc4ccc(cc4)NC(=O)C C21042009
Cc1c(c(n(n1)Cc2c(cccc2Cl)Cl)Cl)/C=C/C(=O)O[C@@H](C)C(=O)NC(=O)NC C21815817
c1cc(cc(c1)S(=O)(=O)Nc2cccc(c2)Cl)C(=O)Nc3ccc(nc3)N4CCOCC4 C25008863
Cc1ccc(o1)/C=C/c2[nH]nc(n2)SCC(=O)Nc3c(c(c(n3c4ccccc4)C)C)C#N C25079455
COc1ccccc1Cn2c(=O)c3ccccc3n4c2nnc4S[C@@H](c5ccccc5)C(=O)N C25713239
CCCn1c(=O)c2ccccc2c(n1)C(=O)NNC(=O)Cc3c(nc(s3)C)c4ccc(cc4)C C31754947
CCN(CC)S(=O)(=O)c1ccc(c(c1)NC(=O)c2c3c(n(n2)c4ccccc4F)CCC3)O C33227227
CCc1c(c2n(n1)C(=O)CCC(=O)N2)c3ccc(c(c3)S(=O)(=O)NCc4ccc(cc4)C)C C33276651
c1cc(c(cc1NC(=O)CNS(=O)(=O)c2cc(cs2)c3nc(on3)C4CCC4)Cl)F C33279556
COc1ccc(cc1)/C=c\2/c(=O)n3c(=C([C@H](C(=C3N)C(=O)OC)c4ccc(cc4)OC)C#N)s2 C02217943
Cc1ccc(cc1)/C=C\2/C(=O)N(C(=S)S2)CCCC(=O)Nc3cc(ccc3O)[N+](=O)[O-] C13810087
CCOc1cccc(c1)[C@H]2c3ccc(cc3OC(=C2C#N)N)OC(=O)[C@@H]4COc5ccccc5O4 C38701190
C/C(=N\NC1=N[C@H](N=N1)SCC(=O)N[C@@H]2[C@@H](C3=C(S2)CCCC3)C#N)/c4cccs4 C39404448
Cc1cc(c2c(c1)occ2CC(=O)N/N=C/3\CCCc4c3c(c(o4)C(=O)N[C@@H](C)COC)C)C C40826813
CCOC(=O)c1c2c(sc1NC(=O)CN3C[C@H](Oc4c3cccc4)C(=O)NC)C[C@@H](CC2)C C45471257
COc1cc2c(cc1OC)[C@H](N(CC2)CC(=O)NC(=O)Nc3ccc(cc3)C#N)c4cccs4 C45527512
C[C@@]1(C(=O)N(C(=O)N1)Cc2ccc(cc2)C(=O)Nc3ccccc3)Cc4ccc5c(c4)OCO5 C29878447
C[C@]1(C(=O)N(C(=O)N1)C[C@H](COc2cc(ccc2Cl)Cl)O)Cc3ccc4c(c3)OCO4 C24100178
C[C@@H](c1ccc(cc1)NC(=O)c2ccc(cc2)F)NC(=O)CCn3c(=O)c4ccccc4nn3 C59812952
CCOC(=O)c1c(cc(s1)NC(=O)CN2C(=O)[C@](NC2=O)(C)c3ccc(s3)Cl)C C60374803
Cc1ccc(c(c1)S(=O)(=O)[N-]c2cc(c[nH+]c2N3CCC[C@@H](C3)C[NH+]4CCCC4)C(=O)[O-])C C64844147
Cc1ccc(c(c1)C)S(=O)(=O)[N-]c2cc(c[nH+]c2N3CCC[C@H](C3)C[NH+]4CCCC4)C(=O)[O-] C64844163
Cc1ccc(cc1)SCC2=NN=C3[C@@H]2[C@H](C(=C(O3)N)C#N)c4ccc(c(c4OC)OC)OC C09085871
CCOc1ccccc1NC(=O)c2c(n(nn2)CC(=O)Nc3ccc(cc3F)Br)C C67323267
CCOc1cc(cc(c1[O-])[N+](=O)[O-])[C@@H]2C(=C(OC3=C2C(=O)CC(C3)(C)C)N)C#N C04558241
C[C@H](C(=O)[O-])NC(=O)/C(=C/c1cccc(c1)[N+](=O)[O-])/NC(=O)c2ccc(cc2)Br C02905769
Cc1c(cccc1NC(=S)NC(=O)c2cc(ccc2Cl)[N+](=O)[O-])C(=O)[O-] C06571303
Cc1c(c(n2c(n1)nc(n2)SCC(=O)NC(=O)N[C@H]3CCCC[C@H]3C)C)CCC(=O)[O-] C13210515
C[C@H](c1ccc2c(c1)CCCC2)Nc3ccc(cc3[N+](=O)[O-])C(=O)NCC(=O)[O-] C13212258
C[C@@H](c1ccc2c(c1)CCCC2)Nc3ccc(cc3[N+](=O)[O-])C(=O)NCC(=O)[O-] C13212260
c1cc(oc1)CNC(=O)CNc2cnn(c(=O)c2Cl)c3ccc(cc3)C(=O)[O-] C13298936
c1cc(oc1)/C=C\2/C(=O)N(C(=S)S2)CCCC(=O)Nc3ccc(c(c3)C(=O)[O-])O C13576271
COc1cc(ccc1O)/C=C/C(=O)c2c(=O)[nH]c(=O)n(c2[O-])c3ccc(cc3)F C17043367
Cc1cccc(c1)c2nnc(n2CC(=O)NC[C@@H](c3ccc(cc3)[N+](=O)[O-])O)[S-] C12995845
Cc1c2c(=O)n(c(=O)n(c2sc1C(=O)[O-])CC(=O)N)c3ccc(cc3)Cl C27531791
c1ccc(cc1)c2cnn3c2NC(=O)C[C@H]3C(=O)Nc4cc(ccc4Cl)C(=O)[O-] C35684654
CCn1cc(c(n1)C(=O)NC2CCCC2)NC(=O)[C@@H]3[C@@H](C4CCC3CC4)C(=O)[O-] C39345269
CCO[C@H]1CN(CCN1)c2cc(ccc2[N-]S(=O)(=O)OC)c3ccccc3O C39482538
Cc1c(c(n2c(n1)nc(n2)S[C@@H](C)C(=O)NC(=O)Nc3ccccc3)C)CCC(=O)[O-] C13444868
c1cc(cnc1)c2ncc(s2)c3ccnc(n3)[N-]S(=O)(=O)c4ccc(cc4)N C43783167
Cc1ccc(cc1S(=O)(=O)N)[N-]S(=O)(=O)c2cc(ccc2OC)[N+](=O)[O-] C45500011
C[C@H](C(=O)Nc1ccc(cc1)C(=O)[O-])N2C(=O)/C(=C/c3ccc(c(c3)OC)O)/SC2=S C15047194
CCn1cc(c(n1)C)[C@H]2CC(=Nc3ccccc3N2)c4c([nH]c(=O)sc4=O)[O-] C36621273
Cc1cc(c(c(=O)o1)C2=Nc3c(cnn3[C@@H](C2)c4ccc(cc4)SC)C(=O)N)[O-] C06662674
c1ccc2c(c1)c(=O)n(c(=O)[nH]2)C/C(=C(\C#N)/C(=O)Nc3ccccc3Cl)/[O-] C50811546
Cn1c(c(c(=O)n(c1=O)C)/C(=C(\C#N)/C(=O)c2ccc(cc2)C(F)(F)F)/[O-])N C51067090
CC(C)Cc1ccc(cc1)C/C(=C(\C#N)/C(=O)c2c(n(c(=O)n(c2=O)C)C)N)/[O-] C51068374
CC[C@@H](C)N1C(=O)[C@@H]2[C@H](N[C@@]3([C@@H]2C1=O)c4ccc(c(c4NC3=O)C)C)CCC(=O)[O-] C43730163
C[C@H]1CCCC[C@@H]1NS(=O)(=O)c2cc(ccc2OC)/C(=N/c3[nH]nc(n3)C(F)(F)F)/[O-] C26254985
Cc1ccc(cc1[N+](=O)[O-])S(=O)(=O)[N-]c2ccccc2n3c(c(cn3)C#N)N C24578448
Cc1cc(sc1C(=O)N[C@@H](C)c2ccccc2[N-]S(=O)(=O)C)NC(=O)c3ccco3 C58912378
c1ccc(c(c1)C(=O)Nc2nnc(s2)SCC(=O)Nc3ccc(cc3)F)C(=O)[O-] C33929588
Cc1c(cccc1NC(=S)NC(=O)c2cc(ccc2N3CCCC3)[N+](=O)[O-])C(=O)[O-] C20153343
Cc1cccc(c1S(=O)(=O)[N-]c2ccccc2n3c(c(cn3)C#N)N)[N+](=O)[O-] C55586649
CCSc1nnc(s1)NC(=O)CSc2c(c3c(s2)c(cc(n3)[O-])O)C#N C15879923
c1cc(cc(c1)n2c(=O)ccc(n2)[O-])C(=O)NCC(=O)Nc3ccc(cc3)Cl C61427713
COc1cc(cc(c1O)OC)[C@H]2CC(=O)Nc3c2n(cc3C(=O)[O-])c4ccccc4Cl C61719752
Cc1cc(c(c(=O)o1)C2=Nc3c(cnn3[C@@H](C2)c4ccc(c(c4)Cl)Cl)C(=O)N)[O-] C13607604
Cc1cccc(n1)Nc2nc(cs2)C(=O)Nc3cccc(c3)[N-]S(=O)(=O)C C62162745
c1cc(c(cc1[N-]S(=O)(=O)c2ccc(s2)[N+](=O)[O-])S(=O)(=O)N)Cl C62930502
COc1ccc(cc1)c2ccc(o2)[C@H]3[C@H]4C(=NC(=S)N=C4OC(=C3C#N)N)[O-] C39724816
CC(=O)Nc1cc(ccc1Cl)NS(=O)(=O)c2cc(ccc2OC)C(=O)[O-] C63443745
CCOc1cc(ccc1O)[C@@H]2c3c(c(nnc3c4ccccc4)[O-])Nc5n2nnn5 C10232551
c1ccc(cc1)CCN2[C@@H](Nc3ccccc3C2=O)SC/C(=N/c4[nH]ncn4)/[O-] C63763342
CCN1c2ccccc2[C@@H](C(=C1[O-])C(=O)/N=c/3\[nH]c(cs3)CC(=O)OCC)O C64197100
CCOC(=O)Cc1cs/c(=N/C(=C\2/[C@H](c3ccccc3N(C2=O)CC=C)O)/[O-])/[nH]1 C64197328
Cc1cccc(c1)c2nnc(n2CC(=O)Nc3cc4c(nc3)N(NC4)C(C)C)[S-] C64202026
Cc1ccc(cc1)c2nnc(n2CC(=O)Nc3cc4c(nc3)N(N[C@@H]4C)C)[S-] C64202048
COc1ccccc1[N-]S(=O)(=O)C2=CN=C(C2)[C@H]3NN[C@H](O3)c4ccccc4 C64612926
Cc1ccc(c(c1)c2c(nc(nn2)SCC(=O)Nc3c(cccc3C)C)[O-])NC(=O)C C64774678
c1cc(ccc1n2c3c(cn2)c(c(c(=O)[nH]3)C(=O)Nc4ccc5c(c4)OCO5)[O-])Cl C65250012
Cc1c(sc(n1)[N-]S(=O)(=O)c2ccc(s2)[N+](=O)[O-])SCC(=O)N C66253842
c1cc(cc(c1)n2c(=O)ccc(n2)[O-])C(=O)NCc3[nH]nc(n3)c4cccs4 C66427372
Cc1c(sc(n1)NC(=O)c2cccc3c2[nH]nc3)c4nnc(n4CC=C)[S-] C66621221
CCC(=O)Nc1ccc(c(c1)C)S(=O)(=O)NC[C@H](c2ccc3c(c2)CCCN3C)[NH+]4CCCC4 C08799186
C[NH+](Cc1ccc(o1)c2ccc(cc2)Br)CC(=O)NN3C(=O)C4(CCCCC4)NC3=O C09315830
C[C@H]1CCCC[NH+]1CCCNC(=O)c2cc(c(cc2Cl)Cl)S(=O)(=O)NCc3ccco3 C09377525
c1ccc(c(c1)[C@H](CNC(=O)c2ccc(cc2)S(=O)(=O)NCc3ccco3)[NH+]4CCCC4)Cl C09530595
CCOC(=O)c1c(c(c(s1)N)C#N)CSc2nnc(n2c3ccccc3)C[NH+]4CCCCC4 C09877521
c1cc(ccc1NC(=S)N(CCC[NH+]2CCOCC2)Cc3cc4cc5c(cc4[nH]c3=O)OCO5)F C06445568
c1cc(ccc1NC(=S)N(CCC[NH+]2CCOCC2)Cc3cc4cc5c(cc4[nH]c3=O)OCCO5)F C12468201
Cc1ccc(cc1)NS(=O)(=O)c2cc(ccc2OC)C(=O)NC[C@H](c3cccc(c3)F)[NH+](C)C C12734388
Cc1cc(c(n1c2ccc(cc2)S(=O)(=O)N)C)C(=O)C[NH+]3CCC[C@@H]3c4ccc5c(c4)OCCO5 C12561208
CCOC(=O)c1c2c(sc1NC(=O)C3=NN(C(=O)CC3)c4ccccc4)C([NH2+]C(C2)(C)C)(C)C C13097351
c1cc(cnc1)[C@@H](CNC(=O)C(=O)Nc2ccc(cc2F)F)[NH+]3CCN(CC3)c4ccc(cc4)F C09252293
c1cc(cc(c1)O)[C@@H]2C(=C(C(=O)N2CC[NH+]3CCOCC3)O)C(=O)c4ccc(cc4)Br C09272949
CC(C)[C@H](c1ccc2c(c1)OCCCO2)[NH2+]CC(=O)Nc3cccc(c3)S(=O)(=O)N4CCCC4 C14237894
Cc1c2c(ncnc2sc1C(=O)N3CCC(CC3)[NH+]4CCC[C@H](C4)O)NCCC5=CCCCC5 C15002757
C[C@H](c1nnc2n1cccc2)[NH2+]Cc3ccc(c(c3)OC)OCC(=O)Nc4ccc(c(c4)Cl)F C15594149
CCOC(=O)C1=C(OC(=C([C@@H]1c2ccccc2)C#N)N)CSc3c(cc4c(n3)CC[NH+](C4)C)C#N C06504836
CCc1ccc(cc1)[C@H](CNC(=O)c2ccc(cc2)S(=O)(=O)N[C@H]3CCS(=O)(=O)C3)[NH+](C)C C22684485
Cc1ccc(cc1Cl)NC(=O)C(=O)NC[C@H](c2ccc3c(c2)CCCN3C)N4CC[NH+](CC4)C C22735300
Cc1ccc(cc1S(=O)(=O)Nc2ccccc2OC)C(=O)NC[C@@H](c3cccc(c3)F)[NH+](C)C C22754800
c1cc(cc(c1)NC(=O)c2ccco2)NC(=O)C[NH+]3CCCN(CC3)c4ccc(cn4)C(F)(F)F C27480426
c1ccc(cc1)C[C@@H](C[NH+](CCN2CCOCC2)Cc3[nH]c(=O)c4c5c(sc4n3)CCCC5)O C35744130
c1ccc(cc1)c2csc3c2c(=O)[nH]c(n3)C[NH+](C[C@@H](CN4CCOCC4)O)C5CCCCC5 C35747191
c1ccc(cc1)c2csc3c2c(=O)[nH]c(n3)C[NH+](C[C@H](CN4CCOCC4)O)C5CCCCC5 C35747192
Cc1ccc(cc1)CNC(=O)C(=O)NC[C@@H](c2cccnc2)[NH+]3CCN(CC3)c4ccccc4OC C08588005
CN1[C@H]2[C@@H](C(=O)N(C1=O)C)N(C(=[NH+]2)NCCc3c[nH]c4c3cccc4)Cc5ccc(c(c5)Cl)Cl C38685112
CC(C)S(=O)(=O)c1ccc(c(c1)S(=O)(=O)Oc2ccccc2)N3CC[NH2+][C@@H](C3)c4ccccc4O C39530627
C[C@@H](CNC(=O)[C@H]1CN(CC12CC[NH2+]CC2)C(=O)[C@@H]3COc4ccccc4O3)Oc5ccc(cc5)F C39596354
Cc1c(c(no1)c2ccccc2Cl)C(=O)N3C[C@@H](C4(C3)CC[NH2+]CC4)C(=O)NCCCOC(C)C C39605128
Cc1c(c(no1)c2c(cccc2Cl)F)C(=O)N3C[C@H](C4(C3)CC[NH2+]CC4)C(=O)NCCCOC(C)C C39605139
CC(C)OCCCNC(=O)[C@H]1CN(CC12CC[NH2+]CC2)C(=O)c3cc(c(c(c3)Cl)OC)Cl C39605241
CC[C@@H](COC)NC(=O)[C@H]1CN(CC12CC[NH2+]CC2)C(=O)c3cccnc3Sc4ccccc4 C39638137
CCSCCNC(=O)[C@@H]1CN(CC12CC[NH2+]CC2)C(=O)c3c(onc3c4ccccc4Cl)C C39656440
CCSCCNC(=O)[C@@H]1CN(CC12CC[NH2+]CC2)C(=O)c3c(onc3c4c(cccc4Cl)F)C C39656459
C[C@@H](c1ccc(cc1)Br)NC(=O)[C@@H]2CN(CC23CC[NH2+]CC3)C(=O)c4ccc(c(c4)OC)OC C39656840
C[C@H](c1ccc(cc1)Br)NC(=O)[C@H]2CN(CC23CC[NH2+]CC3)C(=O)c4ccc(c(c4)OC)OC C39656845
c1ccc(cc1)[C@H](C#N)NC(=O)[C@@H]2CN(CC23CC[NH2+]CC3)C(=O)c4cccnc4Sc5ccccc5 C39662495
C[C@H](CNC(=O)[C@@H]1CN(CC12CC[NH2+]CC2)C(=O)c3ccccc3OC)Oc4ccccc4Cl C39666398
c1cnc(nc1)N2CCC[C@H](C2)CNC(=O)[C@@H]3CN(CC34CC[NH2+]CC4)C(=O)c5ccc(cc5)C(F)(F)F C39669321
Cc1cc(n(n1)CCCNC(=O)[C@H]2CN(CC23CC[NH2+]CC3)C(=O)c4cc(cc(c4)Cl)Cl)C C39671679
COc1c(csc1Cl)C(=O)N2C[C@H](C3(C2)CC[NH2+]CC3)C(=O)NCCOc4ccccc4F C39685162
CC(C)CC(=O)N1CCC(CC1)NC(=O)[C@@H]2CN(CC23CC[NH2+]CC3)C(=O)c4csc(c4OC)Cl C39686286
CC(C)CC(=O)N1CCC(CC1)NC(=O)[C@H]2CN(CC23CC[NH2+]CC3)C(=O)c4csc(c4OC)Cl C39686287
Cn1cccc1C(=O)N2C[C@@H](C3(C2)CC[NH2+]CC3)C(=O)N[C@@H](Cc4ccccc4)C(=O)N5CCCCC5 C39687278
CN(C)c1cccc(c1)C(=O)N2C[C@@H](C3(C2)CC[NH2+]CC3)C(=O)NCc4cccc(c4)n5cccc5 C39694132
C[C@H](C(=O)NC[C@H]1CCCO1)S[C@@H]2NN=C(N2c3ccc(cc3)Cl)C4=c5ccccc5=[NH+]C4 C39947236
CCCCC[n+]1c(c(cc2c1nc3c(cccn3c2=O)C)C(=O)Nc4cccc(c4Cl)Cl)N C39993559
C[NH+]1CCN(CC1)[C@H](CNC(=O)C(=O)Nc2ccccc2C(F)(F)F)c3ccc4c(c3)CCCN4C C49508891
CSc1ccccc1C[NH+]2CCC(CC2)CNC(=O)C(=O)Nc3cc4c5c(c3)CCN5C(=O)CC4 C49523486
CC1CCN(CC1)C(=O)c2cc(cnc2N3CC[NH2+]CC3)NS(=O)(=O)c4ccc(cc4)C(C)(C)C C65025273
Cc1ccc(cc1/N=C/2\N[C@H]3CS(=O)(=O)C[C@H]3S2)C(=O)NCCC[NH+](C)Cc4ccccc4 C67342060
Cn1c(cc(n1)c2ccc(cc2)N(C)C)[C@H]3C[NH+]4CC[C@H]3C[C@@H]4CNC(=O)Nc5cccc(c5)C#N C08635905
Cc1ccc(c(c1)C)NC(=O)NC(=O)CSc2nnc(n2c3ccc(cc3)Cl)[C@@H](C)[NH+](C)C C03375921
c1cc(cnc1)[C@H](CNC(=O)C(=O)Nc2ccc(cc2F)F)[NH+]3CCN(CC3)c4ccc(cc4)F C09252294
CC[NH+](CCCNC(=O)c1ccc(cc1)NC(=O)N2CCSc3c2cccn3)Cc4ccccc4 C20565096
c1ccc(cc1)CC2CC[NH+](CC2)CCNC(=O)CC[C@H]3C(=O)N4C(=N3)c5ccccc5NC4=S C02966871
CC(=O)Nc1c2cc(ccc2n3c1C(=O)N([C@@](C3)(C)C(=O)NC4CCCCCC4)CC[NH+](C)C)F C21866715
CN(C)c1ccc(cc1)[C@H](CNC(=O)NCc2ccc(c(c2)OC)OC)[NH+]3CCc4ccccc4C3 C22419214
CC(C)[C@H](c1ccc2c(c1)OCCO2)NC(=O)C[NH+](C)CC(=O)Nc3ccccc3Br C23038623
Cc1cccc(c1NC(=O)CNC(=O)CSc2nnc(n2c3ccc(cc3)F)[C@@H](C)[NH+](C)C)C C23483328
Cc1c(c(n(n1)c2ccccc2)C)[C@H]3C(=O)NCC[NH+]3CC(=O)N[C@@H](C)C45CC6CC(C4)CC(C6)C5 C24214795
CCc1ccc(cc1)[C@H](CNC(=O)c2ccc(c(c2)S(=O)(=O)NC[C@@H]3CCCO3)Cl)[NH+](C)C C27597737
c1ccc(c(c1)/C=C\2/C(=O)N(C(=O)S2)CCNC(=O)C[NH+]3CCC(CC3)NC(=O)C4CC4)Cl C30279338
CCCNC(=O)c1ccccc1NC(=O)[C@H]2CCC[NH+](C2)Cc3nc(no3)c4cccc(c4)Cl C31052645
C[C@@H](c1ccc2c(c1)OCCO2)NC(=O)C[NH+](C)CC(=O)Nc3ccc(c(c3)C(F)(F)F)Cl C31158421
c1ccc(c(c1)N2CC[NH+](CC2)CCCNC(=O)c3nnc(s3)C(=O)Nc4ccc(cc4)F)F C33060263
CC[NH+]1CCN(CC1)c2ccc(cc2S(=O)(=O)N[C@@H]3CCCc4c3cccc4)NC(=O)CCl C34919571
C[C@H](c1[nH]c(=O)c2ccc(cc2n1)Cl)N(CC[NH+](C)C)C(=O)Nc3cccc(c3)Br C35035810
Cc1cccc(c1C)[NH+]2CCN(CC2)CCNC(=O)c3nnc(s3)C(=O)Nc4ccc(cc4)F C33060288
c1ccc(cc1)C[C@H](C[NH+](CCN2CCOCC2)Cc3[nH]c(=O)c4c5c(sc4n3)CCCC5)O C35744132
COC(=O)[C@H](CCSC)NC(=O)N1CCc2c([nH+]c[nH]2)[C@H]1c3ccc(cc3F)Br C20745142
CC[C@H](C)[NH+](CCNC(=O)c1ccc(cc1)/N=C\2/N[C@@H]3CS(=O)(=O)C[C@@H]3S2)Cc4ccco4 C20618099
CSCC[C@H](C(=O)N1CCC2(CC1)[C@H]3C(=NC=N3)CC[NH2+]2)NC(=O)c4ccccc4Br C39276553
COc1ccc(cc1C(F)(F)F)C(=O)N2C[C@@H](C3(C2)CC[NH2+]CC3)C(=O)NCc4ccc5c(c4)OCO5 C39610256
c1ccc(c(c1)c2ccc(o2)C(=O)N3C[C@@H](C4(C3)CC[NH2+]CC4)C(=O)NCCCN5CCOCC5)F C39625265
CCOc1ccccc1CCNC(=O)[C@@H]2CN(CC23CC[NH2+]CC3)C(=O)[C@H]4COc5ccccc5O4 C39652752
c1ccc(cc1)CSCCNC(=O)[C@@H]2CN(CC23CC[NH2+]CC3)C(=O)[C@H]4COc5ccccc5O4 C39658626
COc1ccc(cc1C(F)(F)F)C(=O)N2C[C@H](C3(C2)CC[NH2+]CC3)C(=O)N[C@H](C#N)c4ccccc4 C39662481
CC1(CCCCC1)C(=O)N2C[C@H](C3(C2)CC[NH2+]CC3)C(=O)NC[C@@H](c4ccccc4)N5CCOCC5 C39664348
Cc1ccc(c(c1F)F)C(=O)N2C[C@@H](C3(C2)CC[NH2+]CC3)C(=O)NC[C@@H](c4ccccc4)N5CCOCC5 C39664375
Cc1ccc(c(c1F)F)C(=O)N2C[C@@H](C3(C2)CC[NH2+]CC3)C(=O)NC[C@H](c4ccccc4)N5CCOCC5 C39664377
CCc1ccc(cc1)C(=O)N2C[C@H](C3(C2)CC[NH2+]CC3)C(=O)NC[C@@H]4CCCN(C4)c5ncccn5 C39669343
CCc1ccc(cc1)C(=O)N2C[C@H](C3(C2)CC[NH2+]CC3)C(=O)NC[C@H]4CCCN(C4)c5ncccn5 C39669345
Cc1cc(n(n1)CCCNC(=O)[C@H]2CN(CC23CC[NH2+]CC3)C(=O)c4ccc(cc4Cl)Cl)C C39671621
CCSc1c(cccn1)C(=O)N2C[C@@H](C3(C2)CC[NH2+]CC3)C(=O)N[C@H](C)c4cccc(c4)OC C39676746
C[C@H](c1ccncc1)NC(=O)[C@H]2CN(CC23CC[NH2+]CC3)C(=O)c4cccnc4Sc5ccccc5 C39681050
c1ccc2c(c1)OC[C@@H](O2)C(=O)N3C[C@H](C4(C3)CC[NH2+]CC4)C(=O)NCCOc5ccccc5Cl C39681355
C[C@H](Cc1ccccc1OC)NC(=O)[C@H]2CN(CC23CC[NH2+]CC3)C(=O)[C@@H]4COc5ccccc5O4 C39686673
Cc1c(c(no1)c2ccccc2)C(=O)N3C[C@H](C4(C3)CC[NH2+]CC4)C(=O)N[C@@H](C)Cc5ccccc5F C39687179
CCc1ccc(cc1)[C@H](C)NC(=O)[C@@H]2CN(CC23CC[NH2+]CC3)C(=O)[C@@H]4CCCN4C(=O)C(F)(F)F C39695931
CCc1ccc(cc1)[C@H](C)NC(=O)[C@H]2CN(CC23CC[NH2+]CC3)C(=O)[C@@H]4CCCN4C(=O)C(F)(F)F C39695933
c1ccc(cc1)C(c2ccccc2)N3CCN(CC3)c4c(c(ncn4)N5CCN(CC5)c6cccc[nH+]6)N C40730030
Cn1c(cc(n1)c2ccc(cc2)N(C)C)[C@H]3C[NH+]4CC[C@@H]3C[C@@H]4CNC(=O)Nc5cccc(c5)C#N C43525513
CN(C)c1ccc(cc1)[C@H](CNC(=O)C(=O)Nc2cc3c4c(c2)CCC(=O)N4CCC3)[NH+]5CCCC5 C49504556
c1ccc(cc1)C(CN2C(=O)C[C@H](C2=O)N3CCC(CC3)(C(=O)N)[NH+]4CCCCC4)c5ccccc5 C12375976
C/C(=N\NC(=[NH2+])S[C@H]1CC(=O)N(C1=O)c2ccc(cc2)F)/c3ccc(c(c3)Br)OC C59489256
CCCCNC(=O)[C@H](CC(C)C)NC(=O)[C@@H]1CC2=c3ccccc3=[NH+][C@H]2[C@@H]4N1C(=O)c5c4cccc5 C63383806
COc1ccc2=[NH+]CC(=c2c1)CCNC(=O)c3ccc4c(c3)NC(=O)/C(=C/c5cccc(c5)Cl)/O4 C63613236
C[C@H](c1ccccc1)NC(=O)c2c3c(n(n2)CCO)CCN(C3)C(=O)CCC4=c5ccccc5=[NH+]C4 C63985559
c1ccc2=[NH+]CC(=c2c1)C[C@@H](C(=O)OCC(=O)Nc3ccc(cn3)Cl)NC(=O)c4cccs4 C64055299
c1ccc2=[NH+]CC(=c2c1)C[C@H](C(=O)N[C@@H]3N=C(CS3)CN4CCOCC4)NC(=O)c5cccs5 C64202289
CC(C)(C)n1c(nnn1)[C@@H](c2cc3ccc(cc3[nH]c2=O)OC)[NH+]4CCN(CC4)c5ccccc5OC C06014982
CCc1ccc2c(c1)cc(c(=O)[nH]2)[C@H](c3nnnn3C[C@@H]4CCCO4)[NH+](Cc5cccnc5)Cc6ccco6 C06135338
CCc1ccc2c(c1)cc(c(=O)[nH]2)[C@H](c3nnnn3C[C@H]4CCCO4)[NH+](Cc5cccnc5)Cc6ccco6 C06135351
COc1ccc(cc1)Cn2c(nnn2)[C@@H](c3cc4cc5c(cc4[nH]c3=O)OCO5)[NH+]6CCc7ccccc7C6 C06239831
COc1ccc(cc1)Cn2c(nnn2)[C@H](c3cc4ccc(cc4[nH]c3=O)OC)[NH+]5CCc6ccccc6C5 C06239871
CCN(CC)S(=O)(=O)c1ccc(cc1)[C@H](C)[NH2+]CC(=O)N(C2CCCC2)[C@@H]3CCS(=O)(=O)C3 C08734755
c1ccc(cc1)N([C@@H]2CCS(=O)(=O)C2)C(=O)C[NH+]3CCC(CC3)C(=O)Nc4ccc5c(c4)OCO5 C08883388
c1cc(c(cc1C(F)(F)F)NC(=O)COC(=O)C2CCN(CC2)c3ccc(c[nH+]3)C#N)n4cncn4 C09112673
c1cc(cc(c1)Cl)[C@@H](CNS(=O)(=O)c2ccc(cc2)N3C(=O)CCS3(=O)=O)[NH+]4CCCC4 C11998414
Cc1ccc2cc(c(=O)[nH]c2c1)[C@@H](c3nnnn3C[C@H]4CCCO4)[NH+]5CCN(CC5)c6ccccc6F C06282143
Cc1ccc2c(c1)cc(c(=O)[nH]2)[C@@H](c3nnnn3C[C@@H]4CCCO4)[NH+]5CCN(CC5)c6ccccc6F C06281659
CC[C@H](c1nnnn1Cc2ccco2)[NH+](Cc3ccc(cc3)OC)Cc4cc5ccc(cc5[nH]c4=O)C C13063949
CC[C@@H](c1nnnn1C2CCCC2)[NH+](Cc3ccccc3OC)Cc4cc5cc(ccc5[nH]c4=O)OC C13064052
CC[C@H](c1nnnn1C2CCCCC2)[NH+](Cc3cccs3)Cc4cc5cc6c(cc5[nH]c4=O)OCCO6 C13064415
CC[C@@H](c1nnnn1CCOC)[NH+](Cc2ccc3c(c2)OCO3)Cc4cc5cc(c(cc5[nH]c4=O)C)C C13064747
CC[C@H](c1nnnn1CCOC)[NH+](Cc2ccc3c(c2)OCO3)Cc4cc5c(cc(cc5[nH]c4=O)C)C C13064998
CC[C@@H](c1nnnn1CCOC)[NH+](Cc2ccc3c(c2)OCO3)Cc4cc5c(cc(cc5[nH]c4=O)C)C C13064999
Cc1ccc2cc(c(=O)[nH]c2c1)[C@H](c3nnnn3CCOC)[NH+](Cc4ccc(cc4)F)Cc5ccco5 C06410021
Cc1ccc2c(c1)cc(c([nH+]2)N(C)Cc3ccn[nH]3)CN(C[C@@H]4CCCO4)C(=O)c5ccc6c(c5)OCO6 C12151212
c1ccc(c(c1)N2CC[NH+](CC2)CCCNC(=O)[C@@H]3CCCN(C3)c4nnc(s4)n5cccc5)F C15728129
CC[C@H](c1nnnn1C2CCCCC2)[NH+](CCCN3CCOCC3)Cc4cc5cc(ccc5[nH]c4=O)C C13501184
CC[C@@H](c1nnnn1C2CCCCC2)[NH+](CCCN3CCOCC3)Cc4cc5cc(ccc5[nH]c4=O)C C13501185
CC[C@H](c1ccc(c(c1)OC)OC)NC(=O)[C@H]2CCC[NH+](C2)Cc3nc(no3)c4ccccc4Cl C31050918
CC[C@@H](c1ccc(c(c1)OC)OC)NC(=O)[C@H]2CCC[NH+](C2)Cc3nc(no3)c4ccccc4Cl C31050922
CC[C@H](c1ccc(c(c1)OC)OC)NC(=O)[C@H]2CCC[NH+](C2)Cc3nc(no3)c4cccc(c4)Cl C31053958
CC[NH+]1CCN(CC1)S(=O)(=O)c2cccc(c2)NC(=O)c3c4c(n(n3)c5ccc(cc5)F)CCC4 C29807165
C[NH+](C)[C@H](CNC(=O)CSc1nc2c(c3c(s2)CCCC3)c(=O)n1CCOC)c4ccccc4 C32636319
Cc1ccc(cc1)NC(=O)C[NH+]2CCN(CC2)c3nc4c(c5c(s4)CCC5)c(=O)n3CC(=O)N(C)C C34748174
C[C@H]1CCCC[NH+]1CCCNC(=O)[C@@H](C2CCCC2)N3CCN(CC3)C(=O)c4ccc5c(c4)OCO5 C36257007
Cc1c(c(on1)/C=C/c2cccs2)S(=O)(=O)N3CCC(CC3)C(=O)NCCC[NH+]4CCC[C@H](C4)C C13521383
CC1(C[C@H](c2ccccc2O1)NC(=O)[C@@H]3CCC[NH+](C3)Cc4nc(no4)c5ccc(c(c5)OC)OC)C C38893495
CC[C@H]([C@H]1NN=C(N1Cc2ccccc2)SCC3=NC(=O)C4=C([C@@H](SC4=N3)C(=O)C)C)[NH+](C)C C39617546
CCCCCC[n+]1c(c(cc2c1nc3ccccn3c2=O)C(=O)N4CCC(CC4)Cc5ccccc5)N C39841247
CCCCC[n+]1c(c(cc2c1nc3c(cccn3c2=O)C)C(=O)N4CCC(CC4)Cc5ccccc5)N C39841324
CCN(CC)S(=O)(=O)c1ccc(cc1)[C@@H](C)[NH2+]CC(=O)N([C@H]2CCS(=O)(=O)C2)C3CCCC3 C14086795
CC[NH+]1CCN(CC1)c2c(c(=O)n3ccccc3n2)/C=C(\C#N)/C(=O)Nc4ccc(cc4)C(=O)OCC C39993959
COc1ccc(cc1OC)C[NH+](C[C@H](COc2ccc(cc2Cl)Cl)O)[C@@H]3CCS(=O)(=O)C3 C40317832
COc1cc(ccc1OC[C@@H](C[NH+](Cc2ccc(cc2Cl)Cl)[C@@H]3CCS(=O)(=O)C3)O)C=O C40320119
c1cc(c(cc1Cl)Cl)C(=O)Nc2nc(cs2)C(=O)N3CC[NH+](CC3)CCN4CCOCC4 C40428398
COc1ccc2ccc(c(c2n1)CC(=O)N3CCO[C@H](C3)C[NH2+]Cc4cccc(n4)c5ccsc5)F C45192152
C[C@H](c1cccc(c1)NC(=O)c2ccccc2)[NH+](C)CC(=O)N([C@@H]3CCS(=O)(=O)C3)C4CCCC4 C45716720
CCC1=NN2C(=[NH2+])/C(=C/c3cc(c(c(c3)Cl)OCCOc4ccccc4)OCC)/C(=O)N=C2S1 C27531160
CCC1=NN2C(=[NH2+])/C(=C/c3ccc(c(c3)OC)OCCOc4ccccc4[C@@H](C)CC)/C(=O)N=C2S1 C27549739
CCC1=NN2C(=[NH2+])/C(=C/c3ccc(c(c3)OC)OCCOc4ccccc4[C@H](C)CC)/C(=O)N=C2S1 C27549735
CCOc1cc(ccc1OCCOc2ccc(cc2)Br)/C=C\3/C(=[NH2+])N4C(=NC3=O)C=C(O4)C C20235934
CC[NH+]1CCN(CC1)c2cc3c(cc2F)c(=O)c(cn3C4CC4)C(=O)Nc5ccc(c(c5)Cl)OC C51364348
CC[NH+](CC)CCCNC(=O)c1cc(nc2c1c(nn2[C@@H]3CCS(=O)(=O)C3)C)c4ccc(cc4)C C57309537
C[C@H](C(=O)N1CCN(CC1)S(=O)(=O)c2ccccc2)S[C@@H]3NN=C(O3)C4=c5ccccc5=[NH+]C4 C39938925
CC1=c2cc(ccc2=[NH+][C@@H]1C(=O)N3CC[C@H]4C(=C(CC(=O)N4CC3)OC)C(=O)NCCC(C)C)Cl C64103048
CCNS(=O)(=O)[C@H]1C(=C2CCN(C[C@@H]2S1)C(=O)[C@@H]3C(=c4cc(ccc4=[NH+]3)Cl)C)C(=O)OC C64622357
Cc1c(c(=O)n(n1C)c2ccccc2)NC(=O)C(=O)NCCNc3ccccc3Br C01853955
C=CCn1c(nnc1SCC(=O)Nc2ccc(cc2)S(=O)(=O)N)c3cccs3 C02451029
CCN(CC)C(=O)C[C@@H]1c2c(sc(n2)NS(=O)(=O)C)C[C@H]3[C@]1(CC[C@H]([C@@]3(C)CO)O)C C03841117
COCCn1c(=O)c2ccccc2nc1SCC(=O)Nc3c(c4c(s3)CCC4)C(=O)N C06905309
c1ccc(cc1)CSc2nc3c(c(=O)n2CC(=O)Nc4ccc(cc4)S(=O)(=O)N)CCC3 C09003015
Cc1c(sc2c1c(=O)n(c(n2)SCC(=O)Nc3cccc(c3)S(=O)(=O)N)CC=C)C C09438630
CC(=O)Nc1cccc(c1)NC(=O)CSc2nnc(s2)NC(=O)Cc3ccccc3 C09600055
c1ccc2c(c1)N3C(=O)CC[C@@]3(S2)C(=O)OCC(=O)Nc4c(c5c(s4)CCCC5)C(=O)N C09703445
c1ccc2c(c1)N3C(=O)CC[C@]3(S2)C(=O)OCC(=O)Nc4c(c5c(s4)CCCC5)C(=O)N C09703446
c1cc(ccc1C(=O)OCC(=O)Nc2c(c3c(s2)CCCC3)C(=O)N)S(=O)(=O)C(F)F C09788235
CCCNS(=O)(=O)c1cc(ccc1N2CCCC2)C(=O)Nc3cccc(c3)NC(=O)C C10009934
c1ccc2c(c1)NC(=O)[C@@H](S2)CC(=O)OCC(=O)NCC(=O)Nc3ccc(c(c3F)F)F C12425696
CCCOc1ccc(cc1OC)C(=O)NNC(=O)c2c[nH]c(=S)n2c3ccc(cc3)F C12697140
c1cc(ccc1CNC(=O)Cn2cnc3c(c2=O)c(cs3)c4ccc(cc4)F)S(=O)(=O)N C12764537
CCc1cccc2c1NC(=O)[C@@]23[C@H]4[C@@H]([C@@H]([NH2+]3)CCC(=O)[O-])C(=O)N(C4=O)CCc5ccccc5 C12881601
c1cc(oc1)CNS(=O)(=O)c2ccc(cc2)C(=O)NCC(=O)Nc3ccc(c(c3)F)F C13149128
CSc1nn(c(=S)s1)c2ccc(cc2)C(=O)OCC(=O)Nc3c(ccs3)C(=O)N C13149612
c1ccc(c(c1)/C=C/C(=O)NC(=S)NNC(=O)[C@H]2CC(=O)N(C2)Cc3ccco3)Cl C13630205
CC(=O)Nc1ccc(cc1)NC(=O)CSc2ccc(nn2)NC(=O)c3ccccc3F C13804996
COCCn1c(c(c(=O)[nH]c1=O)N(Cc2ccccc2)C(=O)/C=C/c3ccccc3F)N C14506514
c1ccc(cc1)c2ccccc2OCC(=O)NNC(=O)CNC(=O)c3cc(ccn3)Cl C14842644
COc1cc(cc(c1O)OC)/C=C\2/C(=O)N(C(=S)S2)CCC(=O)Nc3ccc(cc3)O C15037919
COc1cc(cc(c1O)OC)/C=C\2/C(=O)N(C(=S)S2)CCCC(=O)Nc3ccc(cc3)O C15039826
CCc1c(cc(s1)C(=O)NNC(=O)[C@H](C(C)C)NC2=NS(=O)(=O)c3c2cccc3)C C16201142
CCOC(=O)c1c(c(sc1NC(=O)CSc2ccc3c(c2)OCCO3)C(=O)N)C C16552262
Cc1cc(ccc1NC(=O)CNC(=O)CNC2=NS(=O)(=O)c3c2cccc3)Br C17958445
CCOC(=O)c1c2c(sc1NC(=O)[C@@H](C)Sc3nnc(n3N)C4CC4)CCCC2 C20817625
CCOc1cc(ccc1OCC(=O)N)[C@@H]2c3c(nn(c3NC(=O)CS2)c4ccc(cc4)F)C C20892963
c1cc(cnc1)/C=N/Nc2[nH]nc(n2)SCCC(=O)Nc3ccc(cc3)Br C21038851
CCn1c(c(cn1)NC(=O)[C@H](C)n2c(c(c(n2)C(F)(F)F)Br)C3CC3)C(=O)N C02778484
CCCS(=O)(=O)Nc1cccc(c1)C(=O)NNC(=O)c2cc(cn2C)Br C29555016
CCc1cc(on1)c2cc(sc2)S(=O)(=O)NCCc3ccc(cc3)S(=O)(=O)N C33290296
c1cc(ccc1C(=O)N)NC(=O)CN2CCN(CC2)S(=O)(=O)c3cc(ccc3Cl)Cl C36227729
CSc1ncc(n1c2ccc(cc2)F)C(=O)OCC(=O)Nc3c(c4c(s3)CCC4)C(=O)N C36849853
CCCCn1c(c(c(=O)[nH]c1=O)N(CCOC)C(=O)c2ccc(s2)Br)N C14624576
CCOc1ccc(cc1)c2csc(c2C(=O)OCC)NC=C3C(=O)NC(=S)NC3=O C38297323
c1ccc(cc1)OS(=O)(=O)c2c(ccc(c2O)[C@@H](CC=O)NC=O)c3ccccc3O C39496795
c1cc(ccc1[C@@H]2c3c(=O)c4cc(ccc4oc3C(=O)N2CCCO)Cl)OCC(=O)N C40031394
c1cc(ccc1[C@H]2c3c(=O)c4cc(ccc4oc3C(=O)N2CCCO)Cl)OCC(=O)N C40031395
c1ccc(c(c1)C(=O)OCC(=O)Nc2cc3c(cc2Br)OCCO3)NCCO C45630681
c1ccc(c(c1)C(=O)N)NC(=O)CN2CCN(CC2)S(=O)(=O)c3cccc(c3Cl)Cl C45726752
c1ccc(cc1)C(=NNC(=O)COC(=O)c2cc(sc2)S(=O)(=O)N)c3ccccc3 C29592743
c1ccc(cc1)Cn2c(c(c(=O)[nH]c2=O)N(Cc3ccccc3)C(=O)CCc4cscn4)N C58441899
c1cc(c(cc1CNC(=O)CSc2nc([nH]n2)N/N=C/c3ccncc3)Cl)Cl C59311043
c1ccc(c(c1)C(=O)Nc2ccc3c(c2)N(CC3)S(=O)(=O)N)SCC(=O)N4CCCC4 C59348781
CCOc1cc(c(cc1OCC#N)Br)/C=N/NC(=O)Cc2csc(n2)N C59644401
COc1cc(ccc1c2ccc(o2)CO)NC(=S)NC(=O)c3ccc4c(c3)OCCO4 C20152538
C[C@H](C(=O)NNC(=O)C)Sc1nnc(n1c2ccccc2)CNc3ccc(cc3)Cl C59878138
CCN1[C@H](NN=C1S[C@@H](C)C2=NC(=O)C3=C(CSC3=N2)c4cccs4)CCC(=O)N C39932322
CCN1[C@H](NN=C1S[C@H](C)C2=NC(=O)C3=C(CSC3=N2)c4cccs4)CCC(=O)N C39932324
CCOc1cc(c(cc1OC(=O)C)Br)/C=C/2\C(=NN(C2=O)c3ccc(cc3)C(=O)[O-])C C08431818
Cc1cc(c(n1CCOC)C)C(=O)CSc2nc3ccccc3c(=O)n2[C@H](C(C)C)C(=O)[O-] C13025138
CN(Cc1ccccc1F)C(=O)CSc2nc3cc(ccc3c(=O)n2CCCOC)C(=O)[O-] C13048210
CCn1c(cc(c1C)C(=O)CSc2nc3cc(ccc3c(=O)n2C[C@H]4CCCO4)C(=O)[O-])C C13053386
Cc1c(cco1)c2nnc(n2/N=C/c3cc(c(c(c3)Cl)OC(F)F)OC)SCC(=O)[O-] C13078043
c1ccc(cc1)n2c(cnc2SCC(=O)N(c3ccccc3)[C@@H]4CCS(=O)(=O)C4)C(=O)[O-] C13090087
Cc1ccc(o1)C2=NN([C@H](C2)c3ccco3)C(=O)CSc4ncc(n4c5ccccc5)C(=O)[O-] C13090100
CC(C)Oc1ccc(cc1OC)/C=C/C(=O)N2CCc3cc(c(cc3[C@H]2CC(=O)[O-])OC)OC C13183538
Cc1ccc(cc1)c2nnc(n2CCC(=O)[O-])SCC(=O)c3cc(n(c3C)[C@@H](C)COC)C C13197543
C=CCn1c(=O)c2ccc(cc2nc1SCC(=O)N3CCN(CC3)c4ccccc4F)C(=O)[O-] C13219010
Cc1cc(c(n1c2ccc(cc2)F)C)C(=O)CSc3nc4nc(c(c(n4n3)C)CC(=O)[O-])C C13221909
Cc1c(c(n2c(n1)nc(n2)SCc3cc(c(cc3OC)Br)OC)C)CC(=O)[O-] C13222228
C[C@@H](C(=O)[O-])n1c(nnc1SCC(=O)N(C)C[C@H]2COc3ccccc3O2)c4cccs4 C13232939
CC(=O)N(c1cccc(c1)OC)c2nc(cs2)/C=C\3/C(=O)N(C(=S)S3)CCCC(=O)[O-] C13302663
CCOC(=O)CN(c1ccccc1)C(=O)CSc2nc3ccccc3c(=O)n2[C@H](C)C(=O)[O-] C13334145
CCn1c2ccc(cc2nc1/C(=C/c3ccc(c(c3)OCC)OCC(=O)N(C)C)/Cl)C(=O)[O-] C13351163
Cc1cc(c(n1C[C@@H]2CCCO2)C)C(=O)CSc3nc4cc(ccc4c(=O)n3CC=C)C(=O)[O-] C13363839
c1cc(ccc1/C=C/C(=O)N2CCN(CC2)S(=O)(=O)c3cc(cs3)C(=O)[O-])OC(F)(F)F C13399392
Cc1cccc(c1)c2nnc(n2CCC(=O)[O-])SCC(=O)N(Cc3ccco3)CC(F)(F)F C13444303
c1cc(ccc1[C@@H]2C(=C(C(=O)N2CCCN3CCOCC3)[O-])C(=O)c4ccc(cc4)F)[N+](=O)[O-] C19884337
CCOC(=O)c1c(nc(s1)N2[C@H](C(=C(C2=O)[O-])C(=O)c3ccc(o3)C)c4ccc(cc4)OC)C C08738113
c1ccc(cc1)/C=C/C(=O)C2=C(C(=O)N([C@@H]2c3cccc(c3)[N+](=O)[O-])CCCN4CCOCC4)[O-] C20190355
CCOc1ccc(cc1OCC)[C@H]2C(=C(C(=O)N2CCOC)[O-])C(=O)c3ccc4c(c3)C[C@@H](O4)C C09354309
CCN(CC)S(=O)(=O)c1cc(ccc1OCC)[N-]S(=O)(=O)c2ccsc2C(=O)OC C22021506
C=CCN1c2ccccc2[C@@]3(C1=O)C(=C(C(=O)N3CCCN4CCOCC4)[O-])C(=O)c5ccc(cc5)F C24147119
CCOC(=O)c1c(nc(s1)N2[C@H](C(=C(C2=O)[O-])S(=O)(=O)c3ccccc3)c4ccc(cc4)F)C C24193078
CCOC(=O)c1c(nc(s1)N2[C@@H](C(=C(C2=O)[O-])S(=O)(=O)c3ccccc3)c4ccc(cc4)F)C C24193079
CCOc1ccc(cc1OC)[C@H]2C(=C(C(=O)N2c3nnc(s3)C)[O-])C(=O)c4ccc5c(c4)C[C@@H](O5)C C27529805
CCCOc1ccc(cc1OCC)[C@H]2C(=C(C(=O)N2c3nccs3)[O-])C(=O)c4ccc(o4)C C33554729
CCOC(=O)c1c(nc(s1)N2[C@H](C(=C(C2=O)[O-])C(=O)c3cc(ccc3C)C)c4ccncc4)C C34953524
Cc1ccc(c(c1)C(=O)C2=C(C(=O)N([C@H]2c3ccncc3)c4nc(c(s4)C(=O)OCC=C)C)[O-])C C34953735
C[C@H]1Cc2cc(ccc2O1)C(=O)C3=C(C(=O)N([C@H]3c4cccc(c4OC)OC)Cc5ccco5)[O-] C35023762
CCOC(=O)c1ccc(cc1)N2C(=O)[C@@H]3[C@@H](c4c(nc(s4)[O-])S[C@@H]3C2=O)C(=O)OC(C)C C32594701
Cc1c(sc(n1)C)C(=O)C2=C(C(=O)N([C@H]2c3ccccc3)c4nc(c(s4)C(=O)OCC=C)C)[O-] C35565854
Cc1c(sc(n1)C)C(=O)C2=C(C(=O)N([C@H]2c3ccccc3OCC=C)c4nnc(s4)C)[O-] C35566250
CCOCCOc1nc(n(n1)c2ccc(cc2)[N-]S(=O)(=O)c3ccc(cc3)F)c4ccco4 C37385140
Cc1cc(no1)N2[C@H](C(=C(C2=O)[O-])C(=O)c3ccc(c(c3)OC)OC)c4ccc(c(c4)OC)OC C04326299
Cc1ccc2c(c1)cc(o2)C(=O)C3=C(C(=O)N([C@H]3c4cccc(c4)[N+](=O)[O-])CCN5CCOCC5)[O-] C33812990
CC1=C2C(=NC(=NC2=O)CSc3nnc(n3C(C)C)c4ccc(cc4)OC)S[C@H]1C(=O)[O-] C39680153
Cc1c2=C(CC(=O)N=c2sc1C(=O)[O-])CSc3nc4ccccc4c(=O)n3CCCOC C39690313
C[C@H]1C(=C2C(=NC(=NC2=O)CSc3nnc(n3C4CCCCC4)Cc5cccs5)O1)C(=O)[O-] C39691658
CC1=C2C(=CC(=O)N=C2S[C@H]1C(=O)[O-])CSc3nc4ccccc4c(=O)n3[C@H](C)COC C39691717
CC1=C2C(=NC(=NC2=O)CSc3nnc(n3CC=C)c4ccccc4OC)S[C@H]1C(=O)[O-] C39692335
CCc1ccc(cc1)Oc2c(c(=O)n3ccccc3n2)/C=C/4\C(=O)N(C(=S)S4)CCC(=O)[O-] C39835645
COc1cccc2c1oc(c2)C(=O)C3=C(C(=O)N([C@H]3c4cccc(c4OC)OC)c5ccccn5)[O-] C39848776
CCCn1c(c(c(c(c1=O)C#N)C)/C=C\2/C(=O)N(C(=S)S2)CCC(=O)[O-])N3CCC(CC3)C C39990039
CCCCn1c(c(c(c(c1=O)C#N)C)/C=C\2/C(=O)N(C(=S)S2)CC(=O)[O-])N3CCC[C@H](C3)C C39990435
COc1cc(c(cc1OC)Br)S(=O)(=O)[N-]c2cccc(c2)OCCn3cncn3 C40150887
Cn1cnnc1S/C=C(/N2[C@@H](CC(=N2)c3ccc(cc3)OC)c4cccc(c4OC)OC)\[O-] C45076936
c1cc(cc(c1)OCCn2cccc2/C=C/3\C(=O)N=C(N(C3=O)Cc4ccco4)[O-])C(F)(F)F C33762617
Cc1ccc(c(c1)C)NC(=O)CN2C(=O)C(=Cc3cccn3c4ccc(cc4)C(=O)[O-])SC2=O C09259839
[H]/N=C/1\C(=C/c2ccc(o2)c3ccc(cc3)C(=O)[O-])\C(=O)N=C4N1N=C(S4)[C@H](CC)c5ccccc5 C09805516
Cc1ccc2c(c1)c(c(c(=O)[nH]2)C3=NN([C@H](C3)c4ccco4)C(=O)CCC(=O)[O-])c5ccccc5 C12080531
CCCC[C@@H](C(=O)[O-])NC(=O)CCc1c(c2cc3c(c(oc3c(c2oc1=O)C)C)c4ccccc4)C C02118141
C[C@@H](C(=O)Nc1ccc(cc1)SC(F)F)Sc2nc3cc(ccc3c(=O)n2CC=C)C(=O)[O-] C13016275
C[C@@H](C(=O)Nc1cc(ccc1F)F)Sc2nc3cc(ccc3c(=O)n2c4ccccc4F)C(=O)[O-] C13017072
C[C@@H](C(=O)Nc1ccccc1Sc2ccccc2)Sc3nc4cc(ccc4c(=O)n3C)C(=O)[O-] C13019161
CCCCn1c(=O)c2ccc(cc2nc1S[C@@H](c3ccc(cc3)F)C(=O)NC4CC4)C(=O)[O-] C13044684
C[C@H](Cn1c(=O)c2ccc(cc2nc1SCc3ncc(o3)c4ccc(cc4)Cl)C(=O)[O-])O C13052160
C[C@H](C(=O)Nc1ccc(cc1)C(F)(F)F)Sc2nnc(n2CCC(=O)[O-])c3cccs3 C13192702
Cc1cccc(c1)c2nnc(n2CCC(=O)[O-])S[C@@H](C)C(=O)Nc3ccc(cc3)C(F)(F)F C13198497
CCn1c(=O)c2ccc(cc2nc1SCC(=O)Nc3ccc(c(c3)C(F)(F)F)Cl)C(=O)[O-] C13201201
c1cc(ccc1c2nnc(n2CC(=O)[O-])SCC(=O)Nc3ccc(cc3)C(F)(F)F)Cl C13203689
C[C@@H](C(=O)Nc1cccc(c1Cl)Cl)Sc2nnc(n2CC(=O)[O-])c3ccc(cc3)Cl C13203844
C[C@@H](c1ccc(c(c1)Cl)Cl)NC(=O)CSc2nc3ccccc3c(=O)n2CCC(=O)[O-] C13221365
Cc1cccc(c1NC(=O)CSc2nnc(n2c3ccccc3)c4ccc(cc4)Cl)C(=O)[O-] C13241836
C=CCn1c(=O)c2c3c(sc2nc1SCC(=O)Nc4ccc(cc4)/C=C/C(=O)[O-])CCCCC3 C13255217
Cc1ccc(cc1)NC(=O)[C@@H](C)Sc2nc3cc(ccc3c(=O)n2c4ccc(cc4)F)C(=O)[O-] C13256136
CC[C@@H](C)c1ccccc1NC(=O)[C@H](C)Sc2nnc(n2CC(=O)[O-])c3ccc(cc3)Cl C13280660
CC(C)[C@@H](c1ccc(cc1)F)NC(=O)CSc2nnc(n2CC(=O)[O-])c3ccc(cc3)Cl C13280775
c1ccc2c(c1)c(=O)n(c(n2)SCC(=O)Nc3cc(ccc3Cl)C(=O)[O-])c4ccccc4F C13341502
CCCCn1c(=O)c2c3c(sc2nc1SCC(=O)NCc4ccc(cc4)C(=O)[O-])CCC3 C13347499
C[C@@H]1CCc2c(sc3c2c(=O)n(c(n3)SCC(=O)Nc4ccccc4C(=O)[O-])CC=C)C1 C13354030
CCCn1c(=O)c2c3c(sc2nc1SCC(=O)Nc4cc(ccc4C(=O)[O-])Cl)CCC3 C13356022
Cc1ccc(cc1)n2c(cc(c2C)c3csc(n3)NC(=O)/C=C/c4ccc(o4)CCC(=O)[O-])C C13411673
c1ccc2c(c1)c(=O)n(c(n2)SCC(=O)Nc3ccc(cc3)/C=C/C(=O)[O-])c4ccc(cc4F)F C13412043
CCCCn1c(=O)c2ccccc2c(n1)C(=O)Nc3ccc(cc3C(=O)[O-])I C13437387
c1cc(oc1)c2nnc(n2c3ccc(cc3)F)SCC(=O)Nc4ccc(cc4C(=O)[O-])Cl C13447047
c1ccc(c(c1)[N-]S(=O)(=O)c2ccc(cc2)C(=O)Nc3ccc(cc3)c4cn5ccsc5n4)F C22131487
C[C@@H](C(=O)Nc1cc(ccc1F)F)OC(=O)c2ccccc2[N-]S(=O)(=O)c3cc(ccc3F)F C22196310
c1ccc(c(c1)F)S(=O)(=O)[N-]c2ccc(cc2NC(=O)c3ccc(cc3[N+](=O)[O-])Cl)Cl C31651463
CCOC(=O)C1=C(N=C2N([C@H]1c3cccs3)C(=CS2)/C=C(/NCCOC)\[O-])c4ccccc4 C35692884
CCN(CC)C(=O)C1=C(N=C2N([C@@H]1c3cccc(c3)Cl)C(=CS2)/C=C(/NCCOC)\[O-])C C35698254
CCN(CC)C(=O)C1=C(N=C2N([C@@H]1c3ccccc3OC)C(=CS2)/C=C(/NCC4CC4)\[O-])C C35698388
C[C@@H](C(=O)Nc1ccccc1C(F)(F)F)Sc2nnc(n2[C@H](C(C)C)C(=O)[O-])c3cccs3 C13272161
C[C@@H](C(=O)[O-])n1c(=O)c2ccccc2nc1SCC(=O)N[C@H](c3ccc(cc3)C(C)C)C(C)C C13336671
CCOc1cccc(c1)[C@H]2c3c([nH]nc3C(=O)N2CCCOC(C)C)c4cc(ccc4[O-])Cl C39899330
Cc1cc(no1)NC(=O)c2c(c\3c(o2)CCC/C3=N\N=C(\C(C(C(F)(F)F)(F)F)(F)F)/[O-])C C40823306
CCCn1c(=O)c2cc(sc2nc1SCc3cc(=O)[nH]c4c3c(c(s4)C(=O)[O-])C)CC C13440402
Cc1c(sc2c1c(=O)n(c(n2)SCc3cc(=O)[nH]c4c3c(c(s4)C(=O)[O-])C)CC=C)C C13416087
Cc1c2c(=O)[nH]c(nc2sc1C(=O)[O-])CSc3nnc(n3CC=C)c4ccc(cc4)Cl C13395914
c1ccc(cc1)Cn2c(nnc2SCc3[nH]c(=O)c4ccc(cc4n3)C(=O)[O-])c5ccc(cc5)F C13346086
CCOCCCn1c(nnc1[S-])c2cc3n(n2)[C@@H](C[C@H](N3)c4ccc(cc4)Cl)C(F)(F)F C02792643
CC(=O)c1c(nc(s1)NC(=O)c2ccccc2[N-]S(=O)(=O)c3ccc(cc3)F)c4ccccc4 C06056170
Cc1c(c(n(n1)C)C)C[N-]/C(=N/C(=O)c2ccccc2Br)/Nc3ccccc3OC C32972612
CCCn1cc(c(n1)C)C[N-]/C(=N/C(=O)c2ccc(c(c2)F)C)/Nc3cc(ccc3OC)Cl C32972840
c1cc(c(cc1C(F)(F)F)[N-]S(=O)(=O)c2cc([nH]c2)C(=O)N3CCCC3)N4CCCCC4 C26529643
Cc1cc(c(c(c1[N-]S(=O)(=O)C)C)S(=O)(=O)Nc2ccc(c(c2)Cl)OCC(C)C)C C59773473
c1ccc(cc1)CNC(=O)CSC2=C([C@H](C3=C(CCCC3=N2)[O-])c4ccc5c(c4)OCO5)C#N C13174498
Cc1c(c(n(n1)C)C)C[N-]/C(=N/C(=O)c2cccc(c2)N(C)C)/Nc3ccc(cc3)Br C32972279
CS(=O)(=O)Nc1cccc(c1)C2=NN([C@H](C2)c3c(cccc3Cl)F)C(=O)CCC(=O)[O-] C09382244
Cc1cc(c(cc1Cl)OC)NC(=O)[C@H](C)Sc2nc3cc(ccc3c(=O)n2C)C(=O)[O-] C13019180
C[C@@H](C(=O)[O-])n1c(nnc1S[C@@H](C)C(=O)Nc2ccccc2OC(F)F)c3cccs3 C13020434
CCCCn1c(=O)c2ccc(cc2nc1S[C@H](C)C(=O)N3CC(=O)Nc4c3cccc4)C(=O)[O-] C13044534
COCCCn1c(=O)c2ccc(cc2nc1SCC(=O)Nc3cccc(c3)Cl)C(=O)[O-] C13047394
COCCCn1c(=O)c2ccc(cc2nc1SCC(=O)NCc3ccc(cc3)F)C(=O)[O-] C13047544
CCCN(Cc1ccc(cc1)C)C(=O)CSc2nc3cc(ccc3c(=O)n2C[C@@H](C)O)C(=O)[O-] C13052255
CCCN(CC(=O)Nc1ccc(c(c1F)F)F)S(=O)(=O)c2cc(ccc2OC)C(=O)[O-] C13069885
CCc1cc(c(s1)NC(=O)CSc2ncc(n2c3ccccc3)C(=O)[O-])C(=O)OCC C13089897
CCc1c(c(c(s1)NC(=O)CSc2ncc(n2c3ccccc3)C(=O)[O-])C(=O)OCC)C C13089999
Cc1cccc(c1)c2nnc(n2CCC(=O)[O-])SCC(=O)Nc3ccccc3SCC#N C13198780
CCn1c(=O)c2ccc(cc2nc1S[C@H](C)C(=O)Nc3cc(ccc3OC)Cl)C(=O)[O-] C13201582
C[C@@H](C(=O)Nc1ccc2c(c1)OCCO2)Sc3nnc(n3CC(=O)[O-])c4ccc(cc4)Cl C13204097
Cc1ccc(cc1)c2nnc(n2CC(=O)[O-])SCC(=O)Nc3ccc4c(c3)OC(O4)(F)F C13205340
c1ccc(c(c1)NC(=O)CSc2nnc(n2CCC(=O)[O-])c3ccc(cc3)F)OC(F)F C13206371
c1ccc(c(c1)NC(=O)CSc2nnc(n2CCC(=O)[O-])c3ccc(cc3)F)SCC#N C13206660
Cc1c(c(n2c(n1)nc(n2)SCC(=O)N[C@@H](C)c3ccc(cc3)CC(C)C)C)CCC(=O)[O-] C13210571
COCCCn1c(=O)c2c3c(sc2nc1SCC(=O)Nc4ccc(cc4)CC(=O)[O-])CCC3 C13243081
CCc1cc2c(s1)nc(n(c2=O)CCCOC)SCC(=O)Nc3c(cccc3C(=O)[O-])C C13244138
Cc1cccc(c1)n2c(nnc2SCC(=O)Nc3ccc(cc3C(=O)[O-])Cl)N4CCOCC4 C13244688
Cc1cc(cc(c1C)S(=O)(=O)NCCN2C(=O)/C(=C/c3ccc(cc3)F)/SC2=O)C(=O)[O-] C13246963
CSc1nnc(n1C2CCCC2)CCCNS(=O)(=O)c3cc(ccc3Cl)C(=O)[O-] C13249244
CSc1nnc(n1C2CCCC2)CCCNS(=O)(=O)c3ccc(c(c3)C(=O)[O-])Cl C13249247
Cc1c2cc(sc2n(n1)c3ccc(cc3)F)C(=O)N(C)CC(=O)Nc4ccccc4C(=O)[O-] C13261665
CC[C@H](C(=O)Nc1ccc(cc1)F)Sc2nc3cc(ccc3c(=O)n2CCCOC)C(=O)[O-] C13272293
CC[C@@H](C(=O)Nc1ccc(cc1)F)Sc2nc3cc(ccc3c(=O)n2CCCOC)C(=O)[O-] C13272294
CCN(CC)C(=O)CSc1nnc(s1)SCC(=O)Nc2cc(ccc2C(=O)[O-])F C13273193
c1ccc(cc1)Cc2nnc(n2Cc3ccco3)SCC(=O)Nc4ccc(cc4)/C=C/C(=O)[O-] C13409343
COCCOc1cc(c(cc1OC)C(=O)[O-])NC(=O)c2c(c3c(cccc3s2)F)COC C13453272
CCOC(=O)c1ccc(cc1)NC(=O)COc2cc(c(cc2OC)/C=C/C(=O)[O-])Br C22077330
Cc1c(sc(n1)NC(=O)c2c3c(n(n2)c4ccc(cc4)F)CCC3)c5nnc(n5CC=C)[S-] C22972875
Cc1cc(no1)N2[C@H](C(=C(C2=O)[O-])C(=O)c3c(c(c([nH]3)C)C(=O)OC)C)c4ccc(cc4)C(C)C C25107502
c1ccc(c(c1)F)S(=O)(=O)[N-]c2ccc(cc2NC(=O)c3ccc(nc3)n4ccnc4)Cl C25131623
CC[C@@H](C(=O)[O-])Oc1ccc(cc1OCC)/C=C/2\C(=O)N(C(=S)S2)NC(=O)C3CCCCC3 C16919030
CCCCCNc1c(c(=O)n2cc(ccc2n1)C)/C=C/3\C(=O)N(C(=S)S3)CCCC(=O)[O-] C33482262
CC(C)CNc1c(c(=O)n2ccccc2n1)/C=C/3\C(=O)N(C(=S)S3)CCCCCC(=O)[O-] C33629160
CC1=C([C@@H](N2C(=CSC2=N1)/C=C(/NCc3ccncc3)\[O-])c4cccc(c4)F)C(=O)OCCOC C35696457
CC1=C([C@H](N2C(=CSC2=N1)/C=C(/NCc3ccncc3)\[O-])c4cccc(c4)F)C(=O)OCCOC C35696460
Cn1cc(c2c1ccc(c2)C(=O)[O-])[C@@H](C(=O)[O-])[NH+]3CCN(CC3)c4ccc(cn4)C(F)(F)F C36360077
C=CCn1c(nnc1[S-])CC2=N[C@H](SC2)NC(=O)c3c4c(n(n3)c5ccccc5)CCC4 C38798836
C[C@@H]1[C@H](C(=O)N(N1C)c2ccccc2)NC(=O)CSc3nc(c(c(n3)[O-])C#N)c4ccccc4 C39273058
CCCCCOc1ccc(cc1OCC)[C@H]2C(=C(C(=O)N2)[O-])C(=O)c3ccc4c(c3)OCCO4 C40124581
c1ccc2c(c1)c(ns2)N3CC[NH+](CC3)[C@@H](c4cn(c5c4ccc(c5)F)CC(=O)[O-])C(=O)[O-] C40284811
CCSc1nnc(s1)NC(=O)CSc2nc3c(cnn3c4ccc(cc4)C)c(n2)[O-] C02717937
Cc1ccc(c(c1)NC(=O)c2cccc(c2)S(=O)(=O)[N-]c3cc(ccc3OC)[N+](=O)[O-])F C15625175
COC(=O)CN\1C(=O)C[C@@H](S/C1=N\c2cccc(c2)Cl)C(=O)Nc3cccc(c3)C(=O)[O-] C58945426
Cc1ccc(n1c2ccc(cc2)C(=O)N/N=C/c3cc(c(c(c3)OC)OCC(=O)[O-])CC=C)C C59249476
CCOC(=O)[C@H]1[C@H]([C@@H](S[C@@H]1NC(=O)CSc2[n-]c(nn2)Cc3ccccc3)C(=O)C)C C39969284
Cc1ccc(cc1)[C@@H]2[C@@H]3C(=NC(=NC3=O)SCC(=O)NCc4ccco4)N=C5C2=C(CCC5)[O-] C63447992
CCn1c(c(c(n1)C)C[N-]/C(=N/C(=O)c2ccc(c(c2)F)F)/Nc3ccc(cc3)C(=O)OCC)C C32971996
CCOC(=O)c1c2c(sc1NC(=O)[C@@H]3[C@H]4C[C@@H]([C@@H]3C(=O)[O-])C=C4)CCCCCC2 C04112833
Cc1cc2c(cc1C)nc([nH]2)/C(=C/c3cc(n(c3C)c4ccc(cc4)C(=O)[O-])C)/C#N C04821237
c1cc(ccc1c2ccc(n2NC(=O)c3ccc(cc3Cl)Cl)CCC(=O)[O-])F C09094823
c1ccc(cc1)c2c(sc(n2)/C=C/c3cccc(c3)NC(=O)C(F)(F)F)C(=O)[O-] C11332920
Cc1ccc(cc1NC2=NC(=O)/C(=C/c3ccc(cc3)Br)/S2)C(=O)[O-] C08964453
Cc1cc(nc(c1C(=O)[O-])SCC(=O)Nc2c(c3c(s2)CCCCC3)C#N)C C13021870
c1cc(c(cc1CSc2nc3cc(ccc3c(=O)n2CCO)C(=O)[O-])Cl)Cl C13046008
c1cc(c(cc1/C=C/C(=O)Nc2cc3c(cc2C(=O)[O-])OCCCO3)Cl)Cl C13226486
Cc1c(cc(o1)/C=C/C(=O)Nc2nc(cs2)c3ccc4c(c3)CCCC4)C(=O)[O-] C13256586
COCc1c2c(cccc2sc1C(=O)Nc3cc(c(cc3Cl)C(=O)[O-])OC)F C13261193
c1cc(c(cc1S(=O)(=O)Nc2cc(ccc2N3CCCCC3)Cl)C(=O)[O-])F C13262103
c1cc(c(cc1Br)C(=O)[O-])NS(=O)(=O)c2ccc(c(c2F)F)F C13268006
CSc1cc(ccc1NS(=O)(=O)c2ccc(cc2C(F)(F)F)Cl)C(=O)[O-] C13278921
c1csc2c1c(ncn2)SCC(=O)Nc3c(cc(cc3Cl)Cl)C(=O)[O-] C13341957
COc1cc(c(cc1OC)Br)/C=N/Nc2ccc(c(c2)C(=O)[O-])Cl C13351991
C[C@@H](C(=O)Nc1ccc(cc1C(F)(F)F)Cl)Sc2nc(cs2)CC(=O)[O-] C13416862
COc1ccccc1/C=C/C(=O)Nc2ccc(cc2C(=O)[O-])I C13437842
CCOC(=O)C1=C(N(C(=S)N[C@@H]1c2ccc(cc2)C(=O)[O-])c3cccc(c3)C)C C13460447
CCOC(=O)C1=C(N(C(=S)N[C@H]1c2ccc(cc2)C(=O)[O-])c3ccc(c(c3)F)C)C C13460704
c1cc(ccc1NC(=O)/C(=C/c2ccc(o2)c3ccc(c(c3)Cl)C(=O)[O-])/C#N)Cl C15685801
CC\1=NN(C(=O)/C1=C\Nc2ccc(cc2)C(=O)[O-])c3c(cc(cc3Cl)Cl)Cl C16160758
CC(C)n1c2ccccc2c(c1/C=C/C(=O)C[C@@H](CC(=O)[O-])O)c3ccc(cc3)F C22060756
c1ccc(c(c1)C(=O)Nc2cc(ccc2[N-]S(=O)(=O)c3ccccc3F)Cl)F C25132146
Cc1c(c(nc(n1)SC)[O-])CCC(=O)N[C@@H](c2ccc(cc2)F)c3cccs3 C25812469
c1ccc2c(c1)/C(=C\Nc3ccccc3C(=O)[O-])/C(=O)N(C2=O)c4ccccc4Cl C32701835
Cc1ccc(cc1)S(=O)(=O)[N-]c2c(c(n[nH]2)SCc3ccccc3Cl)C#N C08847598
c1cc(sc1)C(=O)C2=C(C(=O)N([C@@H]2c3ccc(cc3)O)c4nc5ccc(cc5s4)Cl)[O-] C34920342
C[C@H]1CC(=CC[C@H]1/C=N/n2c(=O)c3c(c4cc(ccc4[nH]3)F)nc2[O-])CCC=C(C)C C04816264
c1ccc(cc1)Cc2cc3c(c4c(n(c3=O)[O-])C(=O)C[C@@H](N4)Cc5ccccc5)nc2 C39449105
c1c(csc1S(=O)(=O)/N=c\2/[nH]c(cs2)C34CC5CC(C3)CC(C5)C4)C(=O)[O-] C13301256
CCc1ccc(cc1)[C@@H]2c3c([nH]nc3C(=O)N2CCOC)c4cc(ccc4[O-])Cl C39898153
c1cc(cc(c1)Cl)[C@@H]2c3c([nH]nc3C(=O)N2Cc4ccco4)c5cc(ccc5[O-])Cl C39898773
c1ccc(c(c1)[N-]S(=O)(=O)c2ccc(cc2)/C=C/C(=O)NCC(F)(F)F)Cl C42236746
c1ccc2c(c1)-c3ccccc3C2COC(=O)N[C@@H](CC(=O)[O-])c4cc(cc(c4)F)F C44547028
Cc1c(c([nH]c1C(=O)[O-])C)C(=O)/C=C/c2cc(ccc2OC(F)F)Br C13078196
Cc1cc(ccc1NC(=O)C)[N-]S(=O)(=O)c2cc(cc(c2)C(F)(F)F)C(F)(F)F C46541543
C=C1C=C(N2[C@@H](N=C(N=C2N1)N3CCC(CC3)Cc4ccccc4)c5ccccc5)[O-] C49937299
Cc1cc(c(n1CCOC)C)C2=CSC(=NN2)[N-]c3ccc(cc3Cl)Cl C02664860
c1ccc(cc1)c2c(c[nH]n2)/C=C(\C#N)/C(=N/c3cc(ccc3Cl)C(F)(F)F)/[O-] C09335194
C[C@H]1CCC[NH+](C1)c2ccc(cc2[N-]S(=O)(=O)c3ccccc3Cl)C(=O)[O-] C32971144
c1ccc(c(c1)[N-]S(=O)(=O)c2ccc3c4c2cccc4C(=O)N3)OC(F)(F)F C58605921
C[C@H](C(=O)Nc1cccc2c1cccc2)Sc3nc(c(c(n3)[O-])C#N)c4ccccc4 C59049230
Cc1ccc(c(c1)NC(=O)/C(=C/c2ccc(o2)c3ccc(c(c3)Cl)C(=O)[O-])/C#N)C C59198893
Cc1ccc(cc1)NC(=O)/C(=C\c2cc(n(c2C)c3cc(ccc3C)C(=O)[O-])C)/C#N C59335460
Cc1c(cccc1Cl)/N=C/2\NC(=O)/C(=C/c3ccc(cc3)O[C@H](C)C(=O)[O-])/S2 C59678796
c1cc(c(c(c1)Cl)Cl)c2ccc(o2)/C=C/C(=O)NCc3ccc(cc3)C(=O)[O-] C20150937
CCCS(=O)(=O)[N-]c1cccc(c1C)NC(=O)c2c(c3c(cccc3s2)F)C C60098412
c1ccc(cc1)S(=O)(=O)/N=c/2\cc(nc([nH]2)SCc3ccccc3Cl)[O-] C08686638
CC(C)Oc1ccc(cc1)[C@H]2CC(=O)Nc3c2sc(c3c4ccc(cc4)F)C(=O)[O-] C64796455
c1cc(ccc1C(=O)[O-])N2C(=O)C[C@@H](C2=O)Nc3cc(c(cc3Cl)Cl)Cl C16900950
COc1cc(cc(c1OC)OC)C(=O)NC(=S)Nc2ccc3c(c2)nc(o3)c4ccc(cc4)Cl C00881683
Cc1ccc(c(c1)C)NC(=O)c2c(c3c(s2)ncn(c3=O)CC(=O)Nc4cc(ccc4OC)C)C C08949824
COc1ccc(cc1OC)C(=O)NC(=S)Nc2ccc3c(c2)nc(o3)c4ccc(c(c4)Cl)OC C01413872
Cc1cc(cc(c1C)NC(=O)CSc2nnc(s2)Nc3cccc(c3)F)S(=O)(=O)N(C)C C11016496
COc1ccc(cc1NC(=S)NC(=O)COc2ccc3ccccc3c2Br)[N+](=O)[O-] C12497088
COc1ccccc1NC(=O)N(Cc2ccccc2Cl)Cc3cc4cc5c(cc4[nH]c3=O)OCO5 C12711058
Cc1c(sc(c1C(=O)O[C@@H](C)C(=O)Nc2ccc3c(c2)C(=O)c4ccccc4C3=O)NC(=O)C)C C13526204
c1cc(ccc1c2nnc(n2N)SCC(=O)/C(=C(/c3ccc(cc3)F)\N4CCOCC4)/C#N)Cl C14357551
c1cc(c(cc1[C@@H]2[C@@H]3CC=C[C@@H]3c4cc(ccc4N2)S(=O)(=O)NC[C@@H]5CCCO5)[N+](=O)[O-])Cl C14471266
c1cc(c(cc1[C@@H]2[C@H]3CC=C[C@@H]3c4cc(ccc4N2)S(=O)(=O)NC[C@@H]5CCCO5)[N+](=O)[O-])Cl C14471269
Cc1ccc(cc1)N2C(=O)/C(=C\Nc3cccc(c3)N/C=C/4\C(=NN(C4=O)c5ccc(cc5)C)C)/C(=N2)C C15134042
Cc1ccc(cc1)N2C(=O)/C(=C\Nc3ccc(cc3)N/C=C/4\C(=NN(C4=O)c5ccc(cc5)C)C)/C(=N2)C C15134077
Cc1c(c(n2c(n1)nc(n2)C(F)(F)F)C)CCC(=O)NNC(=O)c3cc4c(s3)CCCCCC4 C15759857
Cc1c(c(=O)n(n1C)c2ccccc2)NC(=O)c3cccc(c3)NC(=O)c4cc(ccc4OC)Cl C16020964
CCc1cc(c(s1)NC(=O)CN2C(=O)[C@@](NC2=O)(C)c3ccc(c(c3)Cl)Cl)C(=O)OCC C16255772
CCN(CC)C(=O)C1=C(N=C2N([C@@H]1c3ccc(cc3)NC(=O)Nc4ccc(cc4)C#N)CCCS2)C C16613911
CCN(CC)C(=O)C1=C(N=C2N([C@@H]1c3cccc(c3)NC(=O)Nc4ccc(cc4)C#N)CCCS2)C C16613923
CCN(CC)C(=O)C1=C(N=C2N([C@H]1c3cccc(c3)NC(=O)Nc4ccc(cc4)C#N)CCCS2)C C16613924
CC1=C([C@H](n2c(nc(n2)C(F)(F)F)N1)c3ccc(c(c3)OC)OC)C(=O)Nc4ccc(cc4)Cl C20134404
CC[C@H](CO)Nc1c2c(c3c4c(c(nc3s2)N5CCOCC5)COC(C4)(C)C)nc(n1)SC C20461698
CCC[C@H]1C(=C(NC(=C1C(=O)C)C)SCC(=O)Nc2ccc(cc2Br)[N+](=O)[O-])C#N C20581922
c1cc(c(cc1[N+](=O)[O-])[C@@H]2[C@@H]3CC=C[C@H]3c4cc(ccc4N2)S(=O)(=O)NC[C@H]5CCCO5)Cl C20706377
CC(=O)Nc1c(c2c(s1)CCCC2)C(=O)OCC(=O)Nc3cc4c(cc3OC)c5ccccc5o4 C20851845
Cc1c(sc(c1C(=O)O[C@H](C)C(=O)Nc2cccc3c2C(=O)c4ccccc4C3=O)NC(=O)C)C C21987400
Cc1c(sc(c1C(=O)O[C@@H](C)C(=O)Nc2cccc3c2C(=O)c4ccccc4C3=O)NC(=O)C)C C21987402
C[C@@H](C(=O)Nc1ccc(cc1)NC(=O)C)Sc2nnc(n2Cc3ccco3)c4ccc(cc4)Cl C23600638
CCCn1nc(nn1)NC(=S)NC(=O)/C=C/c2cc(cc(c2OC)Br)Br C32118955
c1cc(c(cc1/C=C\2/C(=O)N(C(=S)S2)NC(=O)C34CC5CC(C3)CC(C5)C4)[N+](=O)[O-])SCCO C32124599
c1ccc(cc1)c2c(cn(n2)c3ccccc3)CNC(=O)CN4C(=O)[C@]5(CCc6c5cccc6)NC4=O C32737937
Cc1ccc(cc1)N2C(=O)/C(=C/Nc3ccc(cc3OC)S(=O)(=O)Nc4ccccc4C)/C(=N2)C C08440246
Cc1ccc(cc1)N2C(=O)/C(=C/Nc3ccc(cc3OC)S(=O)(=O)Nc4cccc(c4)C)/C(=N2)C C08575650
c1ccc2c(c1)CCN(C2)c3ccc(cc3C(=O)NC4CC4)NC(=O)c5ccc(c(c5)[N+](=O)[O-])Cl C00750203
CCN1C2=C([C@@H](NC1=O)c3ccc(cc3C)C)C(=O)N(C2)[C@H](c4ccccc4)C(=O)NCc5ccco5 C35966297
Cc1c(sc2c1c(=O)[nH]c(n2)CSc3nnc(n3C[C@H]4CCCO4)c5c[nH]c6c5cccc6)C C36184274
C[C@@H](C(=O)Oc1ccc2c(c1)OC(=C([C@H]2c3ccc(cc3OC)OC)C#N)N)Oc4ccccc4F C38657016
C[C@H](C(=O)Oc1ccc2c(c1)OC(=C([C@H]2c3ccc(cc3OC)OC)C#N)N)Oc4ccccc4F C38657020
C[C@@H](C(=O)Oc1ccc2c(c1)OC(=C([C@@H]2c3cc(ccc3OC)OC)C#N)N)Oc4ccccc4F C38659846
CN1[C@@H](NN=C1SCC(=O)N/N=C/[C@@H]2C=NN=C2c3ccccc3)c4ccc(cc4)Br C38661312
CCOC(=O)C1=C([C@@H]([C@@H](S1)NC(=O)CSc2[nH]nc(n2)c3ccc(cc3Cl)Cl)C#N)C C38676576
CCOC(=O)C1=C([C@H]([C@@H](S1)NC(=O)CSc2[nH]nc(n2)c3ccc(cc3Cl)Cl)C#N)C C38676579
Cc1c2cc(ccc2oc1C(=O)Oc3ccc4c(c3)OC(=C([C@@H]4c5cc(ccc5OC)OC)C#N)N)F C38688749
CC[C@]1(C(=O)N(C(=O)N1)CC(=O)Nc2c(c3c(s2)CCC3)C(=O)OCC)c4ccc(cc4)Cl C39570534
Cc1cccc2c1nc(s2)NC(=O)CSc3nnc(n3C)[C@H](C)NC(=O)c4ccc(cc4)Cl C39759667
Cc1ccc(cc1)S(=O)(=O)NC2CCC(CC2)Nc3c4c(nn(c4nc(n3)C)c5cccc(c5)C)C C40391533
CN(C)c1nc(nc(n1)N)CSc2nc3c(c(cs3)c4cccs4)c(=O)n2c5ccccc5 C45599231
c1cc(cc(c1)NC(=O)O[C@@H]2CO[C@H]3[C@@H]2OC[C@@H]3Nc4nccc(n4)c5cccs5)C(F)(F)F C05415248
COc1ccc(cc1Cl)n2c(=O)c3cn[nH]c3nc2SCC(=O)Nc4ccc(cc4F)Cl C51316614
CC1=C([C@@H](n2c(ncn2)N1)c3ccccc3C(F)(F)F)C(=O)Nc4cc(c(cc4OC)Cl)OC C09905568
CC\1=NN(C(=O)/C1=C\Nc2ccc(cc2)S(=O)(=O)Nc3ccccc3OC)c4cccc(c4)Cl C16694245
Cc1ccc(cc1)N2N=C(/C(=C/Nc3cc(ccc3)N/C=C/4\C(=O)N(N=C4C)c5ccc(cc5)C)/C2=O)C C15134040
CC(=O)c1ccc(cc1)N([C@H](c2ccc(c(c2)O)OC)C(=O)NC3CCCCC3)C(=O)Cn4c5ccccc5nn4 C00906207
CCOC(=O)c1c(c(sc1N/C=C(/C#N)\c2nc(cs2)c3ccc(cc3)F)C(=O)Nc4ccccc4OC)C C01872512
CC(=O)c1ccc(cc1)N([C@@H](c2ccc(c(c2)O)OC)C(=O)NC3CCCCC3)C(=O)Cn4c5ccccc5nn4 C00906206
c1cc(sc1)S(=O)(=O)Nc2ccc(cc2)C(=O)OCC(=O)Nc3c(cc(cn3)C(F)(F)F)Cl C03228174
CCn1c(nnc1SCCSc2nnc(n2CC)CNc3ccc(cc3)C)CNc4ccc(cc4)C C06135613
Cc1ccc(c(c1)C)NC(=O)c2c(c(c(s2)NC(=O)c3ccc(c(c3)[N+](=O)[O-])OC)C(=O)OC(C)C)C C02090137
CCOc1ccc(cc1OC)/C=N/NC(=O)/C(=C\c2ccc(cc2)N(C)C)/NC(=O)c3ccccc3Cl C08457102
Cc1cccc(c1)NC(=O)CSc2nnc(n2c3cccc(c3)Cl)CNC(=O)c4cccc(c4)OC C08792608
CCOC(=O)c1c2c(sc1NC(=O)CSc3nnc(s3)NC(=O)C4CCCCC4)CCCCC2 C09347481
CCOc1ccc(cc1)n2c(nnc2SCC(=O)N/N=C(/C)\c3ccc(cc3)O)c4ccc(cc4)Cl C09357324
CCOc1ccc(cc1)n2c(nnc2SCC(=O)N/N=C(\C)/c3ccc(cc3)O)c4ccc(cc4)Cl C09763019
CCOc1ccc(cc1OCC)C(c2c(nn(c2O)c3ccccc3)C)c4c(nn(c4O)c5ccccc5)C C09925870
CCOC(=O)COc1ccc(cc1OC)/C=N/NC(=O)[C@@H](C(C)C)NC(=O)c2ccc(cc2Cl)Cl C10042359
COc1cc(ccc1OC(=O)c2ccccc2)/C=N/NC(=O)CNC(=O)C(c3ccccc3)c4ccccc4 C12419164
CCC(C)(C)NC(=O)[C@H](c1ccccc1Cl)N(c2cccc(c2)F)C(=O)CCC(=O)Nc3cc(on3)C C12491452
Cc1ccc(cc1)NCc2nnc(n2c3ccc(cc3)Cl)SCC(=O)Nc4cc(ccc4C)[N+](=O)[O-] C00907327
COc1ccccc1/C=N/NC(=O)CSc2nnc(n2c3ccccc3)CNc4cccc5c4cccc5 C02738666
COCCn1c(c(c2c1ncc(c2)NCc3c(cccc3F)F)NC(=O)CCc4ccccc4)C(=O)OC C14533872
CC(C)CCn1c(c(c2c1ncc(c2)NCc3cccc(c3OC)OC)NC(=O)c4ccco4)C(=O)OC C14540562
Cc1ccc(s1)CNc2cc3c(c(n(c3nc2)CCc4ccc(cc4)OC)C(=O)OC)NC(=O)COC C14743155
Cc1cccc(c1)CSc2nnc(n2c3ccc(cc3)[N+](=O)[O-])CNC(=O)Nc4ccc(cc4)SC C16567945
CCNC(=O)N[C@@H](Cc1ccccc1)c2nnc(n2c3ccc(cc3)[N+](=O)[O-])SCc4ccc(cc4)F C16568208
COCCN(CC(=O)N(CCc1c[nH]c2c1cccc2)Cc3ccc(cc3)F)C(=O)Nc4ccccc4OC C16649376
CCCOC(=O)C1=C(NC2=C([C@@H]1c3ccc(c(c3)OCC)O)C(=O)C[C@H](C2)c4ccc(c(c4)OC)OC)C C02074209
CC[NH+](CC)CCCN1[C@H](C(=C(C1=O)[O-])C(=O)c2c(c([nH]c2C)C(=O)OC)C)c3ccc(cc3)C(C)(C)C C20149976
CCCC[C@H](CC)CN1C(=O)/C(=C\c2c(nc3ccccn3c2=O)N4CCC(CC4)C(=O)N)/SC1=S C33439070
Cc1ccc(cc1)n2c(cc(n2)C(C)(C)C)NC(=O)CN(CCOC)C(=O)Nc3ccc(cc3OC)OC C35140448
CCCCN1C(=C([C@@H](NC1=O)c2cccc(c2)NC(=O)c3c(cccc3OC)OC)C(=O)OCCOC)C C35246289
CC1=C([C@@H](N2C(=CSC2=N1)/C=C(/NCC[NH+](C)C)\[O-])c3ccccc3OC)C(=O)OCc4ccccc4 C35703680
CC(C)OC(=O)C1=C(N=C2N([C@H]1c3ccc(cc3)OC)C(=CS2)/C=C(/NCC[NH+](C)C)\[O-])C(F)(F)F C35704700
CC(C)OC(=O)C1=C(N=C2N([C@H]1c3ccccc3OC)C(=CS2)/C=C(/NCC[NH+](C)C)\[O-])C(F)(F)F C36065055
COCCNC(=O)c1cccc(c1)Nc2c(cnn(c2=O)c3cccc(c3)Cl)Oc4ccc(cc4)OC C36071007
CC(C)(C)CC(C)(C)NC(=O)[C@@H](c1c2ccccc2ccc1OC)N(Cc3ccco3)C(=O)[C@@H]4CCC(=O)N4 C36504585
Cc1ccc(cc1)n2c(nnc2SCC(=O)NN/C=C/3\C=CC(=O)C(=C3)OC)c4ccc(cc4)C(C)(C)C C12465423
CCc1ccc(cc1)O[C@H](C)C(=O)Oc2ccc3c(c2)OC(=C([C@@H]3c4ccc(c(c4)OC)OCC=C)C#N)N C38681168
Cc1c(sc(n1)NC(=O)[C@@H](C)Sc2nnc(n2CC(C)C)[C@@H](C)NC(=O)c3ccc(cc3)Cl)C C39743676
C[C@@H](c1nnc(n1c2ccccc2)S[C@H](C)C(=O)Nc3ccc(cc3)F)NC(=O)c4ccccc4OC C39752735
CC[C@H](C(=O)Nc1cccc2c1cccc2)Sc3nnc(n3CC=C)CC(=O)Nc4ccccc4OCC C39757090
CC(C)[C@@H](c1nnc(n1CC=C)SCC(=O)NCc2ccccc2Cl)NC(=O)c3ccccc3OC C39757268
CCCCCOc1ccc(cc1OC)/C=C(\C#N)/C(=O)Nc2c(c3c(s2)CCCC3)C(=O)NCCOC C39992394
CCOc1cc(ccc1OCc2ccccc2)[C@H]3c4c(n[nH]c4C(=O)N3CCOC)c5cc(cc(c5O)C)C C39911649
Cc1cc(c(c(c1)c2c3c([nH]n2)C(=O)N([C@@H]3c4ccc(c(c4)OC)OCC=C)Cc5ccc(cc5)OC)O)C C39912599
CCOc1cc(ccc1OCC=C)[C@H]2c3c(n[nH]c3C(=O)N2CCCOC(C)C)c4cc(cc(c4O)C)C C39912729
Cc1cc(c(c(c1)c2c3c([nH]n2)C(=O)N([C@@H]3c4ccc(c(c4)OC)OCC(C)C)CCCOC(C)C)O)C C39912741
Cc1c(cc(n1Cc2ccco2)C(=O)CN(Cc3ccc(cc3)C(=O)OC)C(=O)CC4CCCCC4)C(=O)N C43254638
COc1ccc(cc1)n2c(nnc2SCC(=O)Nc3nc(cs3)c4ccccc4)CNc5ccc(cc5)F C00870453
CCOc1cc(ccc1O)/C=N/NC(=O)CSc2nnc(n2c3ccccc3)c4ccc(cc4)Br C01872748
CCN(CC)c1ccc(cc1)[C@@H]2C(=C(Nc3n2nc(n3)SCc4ccccc4)C)C(=O)Nc5cccnc5 C09781142
CCOc1ccc(cc1)c2c3c([nH]n2)C(=O)N([C@H]3c4ccc(c(c4)OCC)O)c5ccc(cc5)C(=O)OCC C09679445
CCOC(=O)c1c(c(c(s1)NC(=O)CCSc2nnc(n2CC=C)CNc3ccc(cc3)C)C#N)C C20291069
CCOc1cc(cc(c1[O-])[N+](=O)[O-])/C=C/2\C(=O)N(/C(=N/c3ccccc3)/S2)Cc4ccc(cc4)OC C08722236
CCCN\1C(=O)/C(=C\c2cc(c(c(c2)Br)OCC(=O)[O-])OC)/S/C1=N\c3ccccc3 C17167455
CCOC(=O)c1c(nc(s1)N2[C@H](C(=C(C2=O)[O-])C(=O)c3ccc(cc3)C)c4ccc(cc4)C(C)C)C C09302180
CCCOc1cccc(c1)[C@H]2C(=C(C(=O)N2c3nc4ccc(cc4s3)CC)[O-])C(=O)c5cccs5 C13550608
c1ccc2c(c1)C(=O)N(C2=O)[C@@H](Cc3ccc(c(c3)[N+](=O)[O-])[O-])C(=O)N4CCN(CC4)C5CCCCC5 C20477214
Cc1ccc(cc1c2c(cn(n2)c3ccccc3)/C=C/4\C(=O)N(C(=S)S4)CCCC(=O)[O-])C(C)C C25581414
Cc1cc(ccc1OCC(C)C)C(=O)C2=C(C(=O)N([C@@H]2c3ccc(c(c3)Cl)Cl)CCCOC)[O-] C09019991
Cc1ccc(c(c1)C(=O)C2=C(C(=O)N([C@H]2c3ccc(cc3)C(C)C)c4nc(c(s4)C(=O)OC)C)[O-])C C34953347
CC(C)(C)c1cc(cc(c1O)C(C)(C)C)[C@@H]2C(=C(C(=O)N2Cc3ccco3)[O-])C(=O)c4ccc(cc4)F C35297408
Cc1c(sc(n1)N2[C@@H](C(=C(C2=O)[O-])C(=O)/C=C/c3ccccc3)c4ccc(cc4)F)C(=O)OCC=C C35420660
CCN\1C(=O)/C(=C/c2ccc(c(c2)OC)OCc3ccc(cc3)F)/S/C1=N\c4ccc(cc4)C(=O)[O-] C35656513
CCOc1cc(c(cc1OCC)Br)/C=C\2/C(=O)N(/C(=N\c3cccc(c3)C(=O)[O-])/S2)C C35656549
CCOc1cc(cc(c1OCC)Br)/C=C\2/C(=O)N(/C(=N\c3cccc(c3)C(=O)[O-])/S2)C C35656567
Cc1ccccc1[C@H]2C(=C(N=C3N2C(=CS3)/C=C(/N(C)Cc4ccccc4)\[O-])C)C(=O)OCCOC C35693248
Cc1cccc(c1)[C@H]2C(=C(N=C3N2C(=CS3)/C=C(/N(C)Cc4ccccc4)\[O-])C)C(=O)OCCOC C35693264
CCN(CC)C(=O)C1=C(N=C2N([C@H]1c3ccc(cc3)C(F)(F)F)C(=CS2)/C=C(/NCC(C)C)\[O-])C C35696079
CC[C@@H](C)N/C(=C/C1=CSC2=NC(=C([C@H](N12)c3ccc(cc3)C(F)(F)F)C(=O)N(CC)CC)C)/[O-] C35696089
CC1=C([C@H](N2C(=CSC2=N1)/C=C(/NCc3ccco3)\[O-])c4ccc(cc4)C(F)(F)F)C(=O)N(C)C C35702089
CC1=C([C@@H](N2C(=CSC2=N1)/C=C(/NCc3ccco3)\[O-])c4cccs4)C(=O)OCc5ccccc5 C35704579
CCOC(=O)C1=C(N=C2N([C@H]1c3cccc(c3)OC)C(=CS2)/C=C(/NCC(C)C)\[O-])c4ccccc4 C35705115
CCOC(=O)C1=C(N=C2N([C@H]1c3ccc(cc3C)C)C(=CS2)/C=C(/NCCOC)\[O-])c4ccccc4 C35705131
CC1=C([C@H](N2C(=CSC2=N1)/C=C(/N[C@H](C)c3ccccc3)\[O-])c4ccccc4OC)C(=O)OC(C)C C35705375
CCOC(=O)C1=C(N=C2N([C@@H]1c3ccccc3Cl)C(=CS2)/C=C(/NCC4CC4)\[O-])c5ccccc5 C36049947
CCOC(=O)C1=C(N=C2N([C@H]1c3ccccc3Cl)C(=CS2)/C=C(/NCC4CC4)\[O-])c5ccccc5 C36049948
CCOC(=O)C1=C(N=C2N([C@H]1c3ccccc3Cl)C(=CS2)/C=C(/NCCOC)\[O-])C(F)(F)F C36050052
CCOC(=O)C1=C(N=C2N([C@@H]1c3ccc(cc3)C(F)(F)F)C(=CS2)/C=C(/NCc4ccco4)\[O-])C C36050187
CCOC(=O)C1=C(N=C2N([C@H]1c3ccc(cc3)C(F)(F)F)C(=CS2)/C=C(/NCc4ccco4)\[O-])C C36050188
CCOC(=O)[C@@H]1CCCN(C1)/C(=C/C2=CSC3=NC(=C([C@H](N23)c4cccs4)C(=O)OCC)C)/[O-] C36050269
CCN(CC)C(=O)C1=C(N=C2N([C@@H]1c3ccccc3F)C(=CS2)/C=C(/N[C@@H](C)c4ccccc4)\[O-])C C36053704
CCN(CC)C(=O)C1=C(N=C2N([C@@H]1c3ccccc3F)C(=CS2)/C=C(/N[C@H](C)c4ccccc4)\[O-])C C36053706
CCOC(=O)C1=C(N=C2N([C@@H]1c3ccccc3OC)C(=CS2)/C=C(/NCC(C)C)\[O-])c4ccccc4 C36064324
CCc1ccc2c(c1)sc(n2)N3[C@@H](C(=C(C3=O)[O-])C(=O)c4ccc(cc4)OC)c5cccc(c5)Cl C08896771
Cc1cc(ccc1OCCn2cc(c3c2cccc3)/C=C\4/C(=O)N=C(N(C4=O)Cc5ccco5)[O-])Cl C36496515
CCOC(=O)[C@H]1[C@@H](C(=C(N=C1[O-])SCC(=O)Nc2ccc(cc2)Cl)C#N)c3ccccc3Cl C02310765
COc1cccc(c1)[C@@H](c2c(n3c(s2)nc(n3)c4ccco4)[O-])N5CCN(CC5)c6ccccc6F C22852480
Cc1ccc(cc1)C(=O)C2=C(C(=O)N([C@H]2c3cccs3)c4nnc(s4)SCc5ccccc5)[O-] C39835144
Cc1ccc(cc1)CSc2nnc(s2)N3[C@@H](C(=C(C3=O)[O-])C(=O)c4ccccc4)c5cccs5 C39835197
CCCCc1ccc(cc1)N2[C@H](NC(=O)C(=C2[S-])C#N)c3cn(nc3c4ccccc4)c5ccccc5 C39887372
CCCCSc1nnc(s1)/N=C(/C(=C/c2cn(nc2c3ccc(cc3)F)c4ccccc4)/C#N)\[O-] C39998056
CCCOc1cccc(c1)[C@H]2c3c([nH]nc3C(=O)N2Cc4ccccc4Cl)c5cc(ccc5[O-])Cl C39899002
CCOC(=O)C1=C(N=C(/C(=C(/[O-])\OCC)/[C@@H]1c2ccccc2C(F)(F)F)CSc3ccncc3)C C26376163
CCOC(=O)C1=C(N=C(/C(=C(/[O-])\OCC)/[C@H]1c2ccccc2C(F)(F)F)CSc3ccncc3)C C26376165
CCOc1cc(c(cc1/C=C\2/C(=C(/C(=N/c3ccc(cc3)OC)/S2)C(=O)OCC)[O-])Cl)OCC C59105317
CCO/C(=C/1\C(=O)/C(=C/c2ccc(o2)c3cc(ccc3C)[N+](=O)[O-])/S\C1=N/c4ccc(cc4)OC)/[O-] C59105469
CCOc1ccc(cc1OC)/C=C\2/C(=C(/C(=N/c3ccc(cc3)Br)/S2)C(=O)OCC)[O-] C59105479
CC(C)Oc1ccc(cc1)/C=C\2/C(=O)N(C(=N2)c3ccc(cc3)Br)c4ccc(cc4)C(=O)[O-] C59229222
CCO/C(=C/1\C(=O)/C(=C/c2ccccc2OCc3ccc(cc3)F)/S\C1=N/c4ccc(cc4)OC)/[O-] C59247365
CCOc1ccc(cc1)/N=C\2/C(=C(/C(=C/c3cc(ccc3OC)Br)/S2)[O-])C(=O)OCC C59364807
CCOc1ccc(cc1)/N=C\2/C(=C(/C(=C/c3cc(c(cc3Cl)OC)OCC)/S2)[O-])C(=O)OCC C59366118
COc1cc(cc(c1O)OC)[C@H]2[C@H]3C(=NC(=NC3=O)SCc4ccccc4F)N=C5C2=C(CCC5)[O-] C39731438
c1ccc(cc1)n2c(=O)c3c4c(sc3nc2SCC(=O)Nc5ccc(cc5)C(=O)[O-])CCCC4 C10490041
c1cc(cc(c1)NC(=O)C(F)(F)F)/C=C(/c2ccc(s2)S(=O)(=O)N3CCCCC3)\C(=O)[O-] C11291466
C[C@@H](C(=O)Nc1ccc(c(c1)F)F)Sc2nc3cc(ccc3c(=O)n2c4ccc(cc4)F)C(=O)[O-] C13016835
Cc1cccc(c1)c2nnc(n2CCC(=O)[O-])S[C@@H](C)C(=O)Nc3ccccc3C(F)(F)F C13018890
C[C@@H](C(=O)Nc1ccc(cc1)SC(F)F)Sc2nnc(n2CC(=O)[O-])c3cccs3 C13019705
C[C@@H](C(=O)Nc1ccccc1F)Sc2nc3cc(ccc3c(=O)n2Cc4ccccc4)C(=O)[O-] C13044893
C[C@H](C(=O)Nc1ccccc1Cl)Sc2nc3cc(ccc3c(=O)n2Cc4ccco4)C(=O)[O-] C13050975
CCOC(=O)c1c(c(sc1NC(=O)CSc2c(cccn2)C(=O)[O-])C)c3ccc(cc3)C C13188590
Cc1ccc(cc1)c2nnc(n2CCC(=O)[O-])S[C@@H](C)C(=O)Nc3cccc(c3Cl)Cl C13196564
Cc1cccc(c1)c2nnc(n2CCC(=O)[O-])S[C@H](C)C(=O)Nc3cc(ccc3Cl)Cl C13198314
Cc1cccc(c1)c2nnc(n2CCC(=O)[O-])SCC(=O)NCC34CC5CC(C3)CC(C5)C4 C13199045
Cc1cccc(c1)c2nnc(n2CCC(=O)[O-])SCC(=O)N[C@H](C)c3ccc4c(c3)CCCC4 C13199069
CCn1c(=O)c2ccc(cc2nc1SCC(=O)Nc3c(cccc3Cl)C(F)(F)F)C(=O)[O-] C13201364
c1cc(ccc1c2nnc(n2CCC(=O)[O-])SCC(=O)Nc3ccc(cc3Cl)Cl)F C13206285
c1cc(cc(c1)Br)c2nnc(o2)SCC(=O)Nc3ccc(cc3C(=O)[O-])Cl C13242894
Cc1cccc(c1NC(=O)CSc2nnc(n2c3ccc(cc3)Cl)c4ccccc4)C(=O)[O-] C13243334
C=CCn1c(nnc1SCC(=O)Nc2cc(ccc2C(=O)[O-])F)c3ccc(cc3)Br C13245930
Cc1ccc(cc1)NC(=O)[C@H](C)Sc2nc3cc(ccc3c(=O)n2c4ccc(cc4)F)C(=O)[O-] C13256137
Cc1ccc(cc1NC(=O)[C@H](C)Sc2nnc(n2[C@@H](C(C)C)C(=O)[O-])c3cccs3)Cl C13272228
CC[C@H](C)c1ccccc1NC(=O)[C@H](C)Sc2nnc(n2CC(=O)[O-])c3ccc(cc3)Cl C13280661
C=CCn1c(=O)c2c3c(sc2nc1SCC(=O)Nc4cc(ccc4C(=O)[O-])Cl)CCC3 C13356030
CCOc1cc(cc(c1OCC=C)Br)/C=C(\C#N)/C(=O)Nc2ccc(cc2)C(=O)[O-] C13356980
COCCOc1cc(c(cc1OC)C(=O)[O-])NC(=O)/C=C/c2cc(ccc2Cl)C(F)(F)F C13451239
COc1cc(c(cc1OCC#N)Br)/C=C\2/C(=O)N/C(=N\c3ccc(cc3)C(=O)[O-])/S2 C15931983
C[C@H](C(=O)Nc1cc(ccc1F)F)OC(=O)c2cccc(c2)S(=O)(=O)[N-]c3cccc(c3)Cl C22195574
Cc1ccc(cc1)[N-]S(=O)(=O)c2cc(ccc2Cl)C(=O)NCc3ccc(cc3)n4ccnc4 C22532955
Cc1ccc(c(c1)Cl)S(=O)(=O)[N-]c2ccc(c(c2)S(=O)(=O)Nc3ccccc3OC)C C25365566
CCC(=O)Nc1c(noc1/C=C/c2ccc(s2)S(=O)(=O)[N-]c3ccc(cc3Cl)F)C C33306568
Cc1c(c(on1)/C=C/c2ccc(s2)S(=O)(=O)[N-]c3ccc(cc3Cl)F)NC(=O)C4CC4 C33306662
C[C@@]12CC[C@@H]([C@@]([C@@H]1CC(=C)[C@@]3([C@@H]2C(=O)O[C@@](C3=O)(C)C(=O)OC)C)(C)CCC(=O)[O-])C(C)(C)O C35465701
CCN(CC)C(=O)C1=C(N=C2N([C@H]1c3cccc(c3)Cl)C(=CS2)/C=C(/NCCOC)\[O-])C C35698256
Cc1ccccc1Cc2c(c(n(n2)c3ccccc3C)[O-])/C=C\4/C(=O)N(C(=O)N4)Cc5cccc(c5)C#N C35829537
CCOC(=O)[C@H]1[C@@H](C(=C(N=C1[O-])SCC(=O)Nc2cccc(c2)Cl)C#N)c3ccccc3F C09109726
CCN(CC)C(=O)C1=C(N=C2N([C@H]1c3ccccc3F)C(=CS2)/C=C(/NCc4ccco4)\[O-])C C36053695
C[C@@H](C(=O)NCC1CCC(CC1)C(=O)[O-])Oc2cc3c(cc2Cl)c(cc(=O)o3)c4ccccc4 C12870064
Cc1cccc(c1)c2nnc(n2CC(=O)NCc3cn(nc3c4ccccc4)Cc5ccccc5)[S-] C14504757
C=CCn1c(nnc1[S-])CC2=N[C@H](SC2)NC(=O)COc3ccccc3Cc4ccccc4 C38798728
CC[C@@H](C(=O)Nc1cccc(c1)C(=O)[O-])SC2=N/C(=C/c3ccccc3)/C(=O)N2c4ccccc4 C39426394
C[C@H](C(=O)Nc1ccc(cc1F)Cl)Sc2nnc(n2[C@H](C(C)C)C(=O)[O-])c3cccs3 C13272179
COc1ccc(cc1[C@@H]2C(=C(C(=O)N2CCCO)[O-])C(=O)c3cc4ccccc4o3)Br C40053198
Cc1c2c(=O)[nH]c(nc2sc1C(=O)[O-])CSc3nnc(n3C)c4ccc(cc4)C(C)(C)C C13396486
c1ccc(cc1)[C@H](C(=O)c2c[nH]c3c2cccc3)Sc4nnc(n4CCC(=O)[O-])c5cccs5 C13192513
c1ccc(cc1)Cn2c(nnc2SCc3[nH]c(=O)c4ccc(cc4n3)C(=O)[O-])c5ccccc5F C13345969
[H]/N=C\1/N(C(=O)/C(=C/c2ccc(o2)c3cccc(c3)C(=O)[O-])/S1)c4ccc(cc4)OC(F)(F)F C08867286
CCOc1cc(c(cc1OCC(=O)[O-])Br)/C=C/2\C(=O)N/C(=N/c3ccc(cc3)F)/S2 C59106058
COc1cc(c(cc1OCc2ccc(cc2)C(=O)[O-])Br)/C=N/NC(=O)c3cccs3 C59197879
CCOc1cc(cc(c1O)CC=C)/C=C\2/C(=NC(=O)N(C2=O)c3ccc(c(c3)C)Br)[O-] C38159657
Cc1ccc(cc1)N/C(=N/S(=O)(=O)c2ccc(cc2)Br)/[N-]c3nc(cc(n3)C)C C20636347
CCn1c(c(c(n1)C)CC[N-]/C(=N\C(=O)c2ccccc2Br)/Nc3ccccc3OC)C C32973326
COc1ccc(cc1)c2c3c(sc2C(=O)[O-])[C@@H](CC(=O)N3)c4cc(c(cc4OC)OC)OC C64796817
Cc1ccccc1CCN(Cc2cc3c(cc(cc3[nH]c2=O)C)C)S(=O)(=O)c4ccc5c(c4)OCCO5 C00914659
CC(C)N(C(=O)NC(=O)c1c(c2c3n1cc(n3CCCC2)c4ccccc4)c5ccccc5)S(=O)(=O)C C03183555
Cc1ccc(cc1)CN2C(=O)/C(=C/c3c(nc4c(cccn4c3=O)C)NCCCOC(C)C)/SC2=S C08739230
COc1ccc(cc1OC)[C@H]2CC3=C([C@@H](CC(=O)N3)c4cc(c(cc4OC)Br)OC)C(=O)C2 C09559950
Cc1ccc(cc1)n2c(=O)c3ccc(cc3n(c2=O)Cc4ccc(cc4Cl)F)C(=O)NCc5ccco5 C09692706
CCOc1ccc(cc1)N2CN3C(=O)C[C@H](C(=C3SC2)C#N)c4cc(c(c(c4)Br)O)OC C09693520
CCOC(=O)c1c2c(sc1NC(=O)CCN3C(=O)/C(=C/c4ccccc4Cl)/SC3=O)CCCC2 C11565615
Cc1ccc(cc1)/N=C\2/N(C(=O)[C@@H](S2)CC(=O)Nc3ccc(cc3)C(=O)C)Cc4ccc5c(c4)OCO5 C03249435
CCOc1c(cccc1OC)[C@@H]2CN3C(=O)CN(C(=O)[C@@]3(c4c2c5ccccc5[nH]4)C)CCCOC(C)C C12873659
CCOc1c(cccc1OC)[C@H]2CN3C(=O)CN(C(=O)[C@@]3(c4c2c5ccccc5[nH]4)C)CCCOC(C)C C12873668
COc1ccccc1N([C@@H](c2ccccc2F)C(=O)NCc3ccccc3)C(=O)Cn4c5ccccc5nn4 C01372511
c1cc(cc(c1)F)CCN2C(=O)c3cccc(c3C2=O)N4CCC[C@@H](C4)C(=O)NCCCN5CCCC5=O C11791153
Cc1c(c(nn1[C@H](C)C(=O)Nc2c(c3c(s2)C[C@H](CC3)C)C(=O)N4CCOCC4)C(F)(F)F)Cl C02782326
Cc1c(c(nn1[C@@H](C)C(=O)Nc2c(c3c(s2)C[C@@H](CC3)C)C(=O)N4CCOCC4)C(F)(F)F)Cl C02782327
C[C@H]1CCCN(C1)C(=O)c2cc(c(cc2Cl)Cl)S(=O)(=O)Nc3cc(c(cc3OC)OC)Cl C14361317
Cc1c(c(sc1C(=O)OC(C)C)NC(=S)N2C[C@H]3C[C@@H](C2)c4cccc(=O)n4C3)C(=O)OC(C)C C15956292
Cc1ccc2cc(c(=O)[nH]c2c1C)[C@H](c3nnnn3C4CCCCC4)N5CCN(CC5)c6ccc(cc6)F C19826492
Cc1cc(c2c(c1)cc(c(=O)[nH]2)[C@H](c3nnnn3C4CCCCC4)N5CCN(CC5)c6ccccc6F)C C19940287
Cc1ccc2c(c1)cc(c(=O)[nH]2)[C@H](c3nnnn3Cc4ccccc4)N(Cc5ccccc5)Cc6ccco6 C20082204
CCc1ccc2c(c1)cc(c(=O)[nH]2)[C@@H](c3nnnn3C4CCCC4)N(Cc5cccs5)C[C@@H]6CCCO6 C20082448
CNc1ccc(cc1)Oc2c3c(c(c(n2)F)Cl)S(=O)(=O)CCN3CCc4ccc(c(c4)OC)OC C24614530
CCC(=O)OCC(=O)[C@@]1([C@@H](C[C@@H]2[C@@]1(C[C@@H]([C@H]3[C@H]2[C@@H](CC4=CC(=O)C=C[C@]34C)Cl)O)C)C)OC(=O)CC C04245690
CCN(CC)C(=O)Cn1c(=O)c2c3c(sc2n(c1=O)CC(=O)Nc4cccc5c4cccc5)CCCC3 C34730160
Cc1ccc(cc1)n2c(nnc2SCc3nc(cs3)C(=O)NCc4ccc(cc4)F)c5ccncc5 C35344433
c1ccc(c(c1)C(=O)Nc2ccc(cc2)[C@@H]3[C@@H](N(C(=O)O3)Cc4ccc(cc4)F)C(=O)N5CCCCC5)F C35756219
Cc1ccc(o1)CN([C@H](c2ccc(cc2)C(F)(F)F)C(=O)NC(C)(C)C)C(=O)c3ccc(cc3)[N+](=O)[O-] C36603030
COc1ccc(cc1OC)CC(=O)NC2=C(N(S(=O)(=O)c3c2cccc3)CC=C)C(=O)c4ccccc4 C36612698
c1ccc(c(c1)N2CCN(CC2)[C@@H](CNS(=O)(=O)c3cc(ccc3F)F)c4ccc5c(c4)OCO5)F C38620918
CCC(=O)[C@H]1[C@@H](c2cc3c(cc2C(=O)[C@H]1c4ccccc4O)OCO3)c5cccc(c5)S(=O)(=O)C(C)C C39483999
c1ccc(cc1)C2=c3cc(ccc3=[NH+]C(=O)[C@@H]2C4=NN([C@@H](C4)c5ccccc5F)C(=O)CCC(=O)[O-])Cl C39707651
CCn1c(nnc1S[C@@H](C)C(=O)N2CCc3c2cccc3)[C@@H](C)NC(=O)c4ccc(c(c4)Cl)Cl C39748730
c1ccc(c(c1)CN2c3ccccc3[C@@]4(C2=O)c5c(=O)c6cc(ccc6oc5C(=O)N4CCCO)Cl)F C39889998
c1ccc(c(c1)CN2c3ccccc3[C@]4(C2=O)c5c(=O)c6cc(ccc6oc5C(=O)N4CCCO)Cl)F C39889999
CCC(=O)OCC(=O)[C@]1([C@@H](C[C@@H]2[C@@]1(C[C@@H]([C@]3([C@@H]2CCC4=CC(=O)C=C[C@@]43C)Cl)O)C)C)OC(=O)CC C39941971
CCOc1ccc2c(c1)sc(n2)N3[C@@H](c4c(=O)c5cc(ccc5oc4C3=O)F)c6ccc(c(c6)OC)O C40014033
CCCCCOc1ccc(cc1OC)[C@@H]2c3c(=O)c4cc(ccc4oc3C(=O)N2CCO)Br C40021528
CC(C)(C)c1cc(ccc1OCC(=O)Nc2c(c3c(s2)CC[C@H]3C(=O)OC)C(=O)OC)Br C40852738
COc1cc(cc(c1OCc2ccc(cc2)Cl)Br)[C@@H]3C4=C(CCCC4=O)Nc5n3ncn5 C40914107
c1cc(ccc1c2cc(on2)C(=O)Nc3cc(nn3[C@@H]4CCS(=O)(=O)C4)c5ccc(cc5)Cl)Cl C41025611
CCCc1nc2n(n1)c(=O)/c(=C/c3cc(ccc3OCC(=O)Nc4ccc(cc4)F)Br)/s2 C47154860
CC1=C([C@H](C2=C(N1)C[C@@H](CC2=O)c3ccc(c(c3)OC)OC)c4cc(c(cc4Br)OC)OC)C(=O)OC C00650068
c1ccc(cc1)CCn2c(nnc2SCC(=O)N[C@@H]3CCS(=O)(=O)C3)c4ccc(cc4)Br C03428448
[H]/N=C\1/C(=C\c2ccc(c(c2)OCC)OCCOc3cccc(c3)C)/C(=O)N=C4N1N=C(S4)C(F)(F)F C09045944
Cc1c(cn(n1)C)CN(C)C(=O)C2=C(C3=N[C@H](C[C@H](N3N2)C(F)(F)F)c4cccs4)Br C13124516
Cc1ccc(c(c1)C)N2C(=O)c3ccccc3/C(=C/Nc4cccc(c4)S(=O)(=O)N5CCOCC5)/C2=O C12659856
[H]\N=C\1/C(=C/c2ccc(c(c2)OCC)OCCOc3ccccc3Cl)/C(=O)N=C4N1C(=NS4)SC C20114590
c1ccc(cc1)[C@H]2[C@H]3[C@@H](C(=O)N(C3=O)CCNc4c(cc(cn4)C(F)(F)F)Cl)ON2c5ccccc5 C13395046
CC1=C(N=C([C@@H]1C(=O)C2=C(C(=O)N([C@@H]2c3cccc(c3)Br)CCC[NH+](C)C)[O-])C)C(=O)OC C09008706
CC1=C(N=C([C@H]1C(=O)C2=C(C(=O)N([C@H]2c3ccc(cc3)Br)CCC[NH+](C)C)[O-])C)C(=O)OC C09073738
Cc1ccc(cc1)n2c(=O)c3c4c(sc3nc2SCC(=O)Nc5ccccc5F)CN(CC4)C(=O)C C35432061
c1ccc2c(c1)-c3ccccc3C2COC(=O)N[C@@H](Cc4ccc(cc4)I)CC(=O)[O-] C02575648
CC(C)C(=C)CC[C@H]([C@@H]1[C@@H](C[C@@]2([C@@]1(CCC3=C2CC[C@@H]4[C@@]3(CC[C@@H](C4(C)C)OC(=O)C)C)C)C)O)C(=O)[O-] C05369095
C[C@H]1[C@@H]2CC[C@]3([C@@H]([C@]2(CC[C@H]1O)C)[C@@H](C[C@@H]\4[C@@]3(C[C@@H](/C4=C(\CCC=C(C)C)/C(=O)[O-])OC(=O)C)C)O)C C08214769
Cc1ccc2c(c1)sc(n2)N3[C@H](C(=C(C3=O)[O-])C(=O)c4ccc(cc4)Cl)c5cccc(c5OC)OC C08902583
Cc1ccc2c(c1)sc(n2)N3[C@H](C(=C(C3=O)[O-])C(=O)c4ccc(cc4)Cl)c5ccc(cc5)C(C)(C)C C09045881
Cc1cc(ccc1OC)C(=O)C2=C(C(=O)N([C@@H]2c3cccc(c3)OC)c4nc5ccc(cc5s4)OC)[O-] C13553027
CCc1cccc(c1NC(=O)/C(=C\C(=O)c2c(nc(s2)Nc3c(cccc3C(C)(C)C)CC)C)/[O-])C(C)C C05724358
Cc1c(sc(n1)N2[C@H](C(=C(C2=O)[O-])C(=O)c3cc4ccccc4o3)c5ccc(cc5)F)C(=O)OCC=C C33366681
Cc1cc(c2c(c1)sc(n2)N3[C@@H](C(=C(C3=O)[O-])C(=O)c4ccc(c(c4)C)OC)c5ccc(cc5)C(C)C)C C09427385
c1ccc2c(c1)c(c[nH]2)CCN3[C@@H](C(=C(C3=O)[O-])C(=O)c4ccc(cc4)F)c5ccc(cc5)Br C01413451
c1ccc2c(c1)c(c[nH]2)CCN3[C@@H](C(=C(C3=O)[O-])C(=O)c4ccc(cc4)F)c5cccc(c5)Br C01413465
CC1=C([C@H](N2C(=CSC2=N1)/C=C(/N3CCN(CC3)c4ccccc4F)\[O-])c5cccc(c5)F)C(=O)OC C34923849
CC1=C([C@@H](N2C(=CSC2=N1)/C=C(/N[C@@H](C)c3ccccc3)\[O-])c4cccc(c4)Cl)C(=O)OC(C)(C)C C35703945
CC1=C([C@H](N2C(=CSC2=N1)/C=C(/N[C@H](C)c3ccccc3)\[O-])c4cccc(c4)Cl)C(=O)OC(C)(C)C C35703951
CC1=C([C@H](N2C(=CSC2=N1)/C=C(/NCC(C)C)\[O-])c3ccc(cc3)C(C)C)C(=O)OCc4ccccc4 C35704604
CC[C@@H](C)N/C(=C/C1=CSC2=NC(=C([C@@H](N12)c3ccc(cc3)C(C)C)C(=O)OCc4ccccc4)C)/[O-] C35704609
CCN(CC)C(=O)C1=C(N=C2N([C@@H]1c3ccc(cc3)C(C)C)C(=CS2)/C=C(/NCc4ccc(cc4)F)\[O-])C C35704715
Cc1ccc(c(c1)[C@@H]2C(=C(N=C3N2C(=CS3)/C=C(/N4CCOCC4)\[O-])C(F)(F)F)C(=O)OC(C)C)C C35705422
CCOC(=O)C1=C(N=C2N([C@@H]1c3ccccc3C)C(=CS2)/C=C(/N(C)C4CCCCC4)\[O-])c5ccccc5 C36050019
Cc1cccc(c1)[C@@H]2C(=C(N=C3N2C(=CS3)/C=C(/N[C@@H](C)c4ccccc4)\[O-])C)C(=O)Nc5ccccc5 C36052583
Cc1cccc(c1)[C@H]2C(=C(N=C3N2C(=CS3)/C=C(/N[C@@H](C)c4ccccc4)\[O-])C)C(=O)Nc5ccccc5 C36052584
Cc1cccc(c1)[C@@H]2C(=C(N=C3N2C(=CS3)/C=C(/N[C@H](C)c4ccccc4)\[O-])C)C(=O)Nc5ccccc5 C36052585
CC1=C([C@@H](N2C(=CSC2=N1)/C=C(/NCc3ccc(cc3)F)\[O-])c4ccc(cc4)C(C)C)C(=O)OCC=C C36053241
CC1=C([C@H](N2C(=CSC2=N1)/C=C(/NCc3ccc(cc3)F)\[O-])c4ccc(cc4)C(C)C)C(=O)OCC=C C36053242
CC1=C([C@@H](N2C(=CSC2=N1)/C=C(/N[C@@H](C)c3ccccc3)\[O-])c4ccc(cc4)Cl)C(=O)OC(C)(C)C C36061339
CC1=C([C@@H](N2C(=CSC2=N1)/C=C(/N(C)Cc3ccccc3)\[O-])c4ccc(cc4)Cl)C(=O)OC(C)(C)C C36061366
CCC1=C([C@H](N2C(=CSC2=N1)/C=C(/N3CCC(CC3)C(=O)OCC)\[O-])c4ccc(cc4C)C)C(=O)OC C36064754
CC[C@H](C)N/C(=C/C1=CSC2=NC(=C([C@@H](N12)c3ccc(cc3)C(C)C)C(=O)OC(C)C)C(F)(F)F)/[O-] C36065063
CC[C@@H](C)N/C(=C/C1=CSC2=NC(=C([C@H](N12)c3ccc(cc3)C(C)C)C(=O)OC(C)C)C(F)(F)F)/[O-] C36065064
CC[C@@H](C)N/C(=C/C1=CSC2=NC(=C([C@H](N12)c3ccc(cc3)Cl)C(=O)Nc4ccc(cc4C)C)C)/[O-] C36072107
C[C@@H]1Cc2cc(ccc2O1)C(=O)C3=C(C(=O)N([C@@H]3c4cccc(c4)Br)CCc5ccccc5)[O-] C09471302
COc1ccc(cc1OC)[C@H]2C(=C(C(=O)N2c3cccc(c3)C(F)(F)F)[O-])C(=O)c4ccc(cc4)Cl C09370639
C[C@@]12CC[C@@]34CCC([C@@H]([C@@H]3[C@@H]1CC[C@@H]5[C@]2(CC[C@@H]6[C@@]5(CC[C@@H](C6(C)C)OC(=O)CCC(=O)[O-])C)C)OC4)(C)C C38408096
c1ccc2c(c1)c(c[nH]2)CCN3[C@@H](C(=C(C3=O)[O-])C(=O)c4ccc(cc4)Br)c5ccc(cc5)F C01413419
CCc1ccc2c(c1)sc(n2)N3[C@@H](C(=C(C3=O)[O-])C(=O)c4ccc5c(c4)OCCO5)c6cccc(c6)F C39848793
CC(C)(C)c1cc(cc(c1O)C(C)(C)C)/C=C(\C#N)/C(=N/c2nnc(s2)SCc3ccc(cc3)F)/[O-] C39997716
CCOc1cccc(c1)[C@H]2C(=C(C(=O)N2c3nnc(s3)SCC)[O-])C(=O)c4ccc5c(c4)C[C@@H](O5)C C40000377
c1ccc(cc1)/C=C/CSc2nnc(s2)N3[C@H](C(=C(C3=O)[O-])C(=O)c4ccccc4)c5cccs5 C40000571
CCCCN1[C@@H](C(=C(C1=O)[O-])C(=O)c2ccc3c(c2)C[C@@H](O3)C)c4cc(c(c(c4)C(C)(C)C)O)C(C)(C)C C40096185
CC[C@H](C)c1cc(ccc1N2CCCCC2)C[C@@H](C(=O)[O-])NC(=O)OCC3c4ccccc4-c5c3cccc5 C44323739
CCOC(=O)c1ccc(cc1)N2C(=O)[C@H]3[C@@H](c4c(nc(s4)[O-])S[C@@H]3C2=O)c5ccc(cc5)C(C)(C)C C47145802
CCOC(=O)C1=C(N=C(/C(=C(/[O-])\OCc2ccccc2)/[C@@H]1/C=C/c3ccc(cc3)[N+](=O)[O-])C)c4ccccc4 C27524697
CC(C)(C)c1ccc(cc1)N2c3c(cccn3)[C@@H]([C@H]2C(=O)[O-])Oc4ccc(cc4)C5=NC=C(C5)C(F)(F)F C52627254
Cc1ccc(cc1)n2c(=O)c3c4c(sc3nc2SCC(=O)N/N=C/c5ccccc5OCC(=O)[O-])CCCC4 C01808975
Cc1c2c(n(n1)c3ccccc3)N=C4C(=Nc5ccccc5N4[C@@H]2c6cccs6)[N-]c7cccc(c7)C(F)(F)F C01898628
CCOc1ccc(c(c1)N2C(=O)/C(=C/c3cc(c(c(c3)Cl)OC(C)C)OCC)/C(=NC2=O)[O-])OCC C59104757
CC1(CC(=C2[C@@H]([C@H]3C(=NC(=NC3=O)SCc4ccccc4Cl)N=C2C1)c5ccc(cc5)N(C)C)[O-])C C39730507
CC1(CC(=C2[C@@H]([C@@H]3C(=NC(=NC3=O)SCc4ccccc4Cl)N=C2C1)c5ccc(c(c5)OC)O)[O-])C C39730571
CC1(CC(=C2[C@@H]([C@H]3C(=NC(=NC3=O)SCc4ccccc4Cl)N=C2C1)c5ccc(c(c5)OC)O)[O-])C C39730576
c1ccc(c(c1)[C@@H]2C(=C(N=C3C2=C(CCC3)[O-])SCC(=O)Nc4cccc(c4)Cl)C#N)C(F)(F)F C02311235
CC(=O)Oc1cc2c(cc1OC(=O)C)[C@@]3(CC[C@]4([C@@H]5C[C@](CC[C@@]5(CC[C@@]4(C3=CC2)C)C)(C)C(=O)[O-])C)C C03983882
Cc1c2c(cc(c1OC(=O)C)OC(=O)C)[C@@]3(CC[C@]4([C@@H]5C[C@](CC[C@@]5(CC[C@@]4(C3=CC2)C)C)(C)C(=O)[O-])C)C C04165414
COc1ccc(c(c1OC)C(=O)[O-])[C@@H]2N3[C@@H](C=C(N3)c4ccc(s4)Br)c5cc(ccc5O2)Br C01763307
CCCCSc1ccc(cc1)c2c(cn(n2)c3ccccc3)/C=C\4/C(=O)N(C(=S)S4)CCC(=O)[O-] C09463325
Cc1cc(c(c(c1)C)C(=O)C2=C(C(=O)N([C@H]2c3ccc(cc3)Br)c4cccc(c4)C(=O)[O-])O)C C09282340
c1ccc(c(c1)Cc2cc(c(c(c2)[N+](=O)[O-])[O-])/C=N/c3cc(ccc3N4CCOCC4)C(F)(F)F)Cl C16450155
CCc1ccc(cc1)[C@H]2C(=C(C(=O)N2c3nc4c(cc(cc4s3)C)C)[O-])C(=O)c5ccc6c(c5)C[C@@H](O6)C C09349946
Cc1ccc(cc1)[C@@H]2C3=C(C[C@H](CC3=O)c4cccc(c4)Br)Nc5ccccc5N2C(=O)CCC(=O)[O-] C00717166
Cn1c2ccccc2c(=O)c(c1[O-])C(=O)C[C@H](c3ccc(cc3)N(C)C)Nc4ccccc4Br C03846612
COc1cccc2c1oc(c2)C(=O)C3=C(C(=O)N([C@H]3c4cccc(c4)Br)Cc5ccccc5)[O-] C33514497
Cc1cc(c2c(c1)sc(n2)N3[C@@H](C(=C(C3=O)[O-])C(=O)c4ccc(cc4)Cl)c5ccc(cc5)N(C)C)C C33624740
COc1cccc(c1)C(=O)C2=C(C(=O)N([C@@H]2c3ccc(c(c3)OC)O)c4nc5ccc(cc5s4)OC)[O-] C33724160
CCOc1cc(ccc1O)[C@H]2C(=C(C(=O)N2c3nc4ccc(cc4s3)Cl)[O-])C(=O)c5ccc(cc5)C C34919698
CCOc1cc(ccc1O)[C@@H]2C(=C(C(=O)N2c3nc4ccc(cc4s3)C)[O-])C(=O)c5ccc(cc5)Cl C34931172
C[C@]12CC[C@H]3[C@H]([C@@H]1CC[C@@H]2OC(=O)CCC(=O)N[C@@H](c4ccccc4)C(=O)[O-])CCC5=CC(=O)CC[C@]35C C35361946
Cc1cc(c2c(c1)sc(n2)N3[C@@H](C(=C(C3=O)[O-])C(=O)c4c(nc(s4)C)C)c5ccc(cc5)SC)C C35566535
CCN\1C(=O)/C(=C/c2ccc(c(c2)OC)OCc3ccccc3Cl)/S/C1=N\c4cccc(c4)C(=O)[O-] C35656591
CCOC(=O)C1=C(N=C2N([C@H]1c3cccs3)C(=CS2)/C=C(/Nc4ccc(cc4)F)\[O-])c5ccccc5 C35692896
CCOC(=O)C1=C(N=C2N([C@H]1c3cccc(c3)C)C(=CS2)/C=C(/NCc4ccccc4)\[O-])c5ccccc5 C35692960
CC1=C([C@@H](N2C(=CSC2=N1)/C=C(/NC[C@@H]3CCCO3)\[O-])c4ccccc4Cl)C(=O)Nc5ccccc5 C35693378
CC1=C([C@H](N2C(=CSC2=N1)/C=C(/NC[C@H]3CCCO3)\[O-])c4ccccc4Cl)C(=O)Nc5ccccc5 C35693384
CC1=C([C@@H](N2C(=CSC2=N1)/C=C(/NCC(C)C)\[O-])c3ccc(cc3)[N+](=O)[O-])C(=O)OCc4ccccc4 C35703686
CC1=C([C@@H](N2C(=CSC2=N1)/C=C(/NCCOC)\[O-])c3ccc(cc3)C(C)C)C(=O)OCc4ccccc4 C35704605
Cc1ccc(c(c1)[C@@H]2C(=C(N=C3N2C(=CS3)/C=C(/NCc4ccco4)\[O-])C)C(=O)OCc5ccccc5)C C35704621
Cc1ccc(c(c1)[C@H]2C(=C(N=C3N2C(=CS3)/C=C(/N4CCOCC4)\[O-])C(F)(F)F)C(=O)OC(C)C)C C35705423
CC1=C([C@@H](N2C(=CSC2=N1)/C=C(/NCc3ccco3)\[O-])c4ccc(cc4)Cl)C(=O)Nc5ccccc5 C35709733
Cc1ccc(c(c1)C)NC(=O)C2=C(N=C3N([C@H]2c4ccc(cc4)Cl)C(=CS3)/C=C(/N5CCCC5)\[O-])C C35709880
CC1=C([C@@H](N2C(=CSC2=N1)/C=C(/N[C@@H](C)c3ccccc3)\[O-])c4ccc(cc4)F)C(=O)Nc5ccccc5 C36052555
CC1=C([C@H](N2C(=CSC2=N1)/C=C(/N[C@@H](C)c3ccccc3)\[O-])c4ccccc4OC)C(=O)OC(C)(C)C C36061429
CC1=C([C@H](N2C(=CSC2=N1)/C=C(/N[C@H](C)c3ccccc3)\[O-])c4ccccc4OC)C(=O)OC(C)(C)C C36061431
CC(C)c1ccc(cc1)[C@@H]2C(=C(N=C3N2C(=CS3)/C=C(/NCCOC)\[O-])C(F)(F)F)C(=O)OC(C)C C36065058
CCN(C)/C(=C/C1=CSC2=NC(=C([C@H](N12)c3ccc(cc3)C(C)C)C(=O)Nc4ccc(cc4)OC)C)/[O-] C36072094
CC1=C([C@@H](N2C(=CSC2=N1)/C=C(/NCc3ccc(cc3)F)\[O-])c4ccc(cc4)Cl)C(=O)NC(C)(C)C C36072117
c1ccc(cc1)CCN2[C@H](C(=C(C2=O)[O-])C(=O)c3ccc4c(c3)OCCO4)c5cccc(c5)Br C09471415
CCCCCCN([C@@H](c1c(cccc1Cl)Cl)C(=O)NC(C)(C)C)C(=O)c2cc(ccc2[O-])[N+](=O)[O-] C36513878
CCCCNC(=O)[C@@H](c1ccc(cc1)N(C)C)N(c2ccccc2Cl)C(=O)c3cc(ccc3[O-])[N+](=O)[O-] C36544714
CCc1ccc(cc1)N2C(=O)/C(=C/c3cn(c4c3cccc4)Cc5c(cccc5Cl)Cl)/C(=O)N=C2[O-] C02210856
CC(C)(C)N([C@H](c1c(cccc1Cl)Cl)C(=O)NC2CCCCC2)C(=O)c3cc(ccc3[O-])[N+](=O)[O-] C36585920
Cc1ccc(o1)CN([C@H](C2CCCCC2)C(=O)NC(C)(C)CC(C)(C)C)C(=O)c3cc(ccc3[O-])[N+](=O)[O-] C36596582
CCc1ccc(cc1)[C@@H]2C(=C(C(=O)N2c3nnc(s3)SCc4ccccc4)[O-])C(=O)c5cccs5 C39835167
Cc1ccc(cc1)CSc2nnc(s2)N3[C@@H](C(=C(C3=O)[O-])C(=O)c4ccccc4)c5ccc(cc5)F C39835195
Cc1ccc(cc1)[C@@H]2C(=C(C(=O)N2c3nnc(s3)SCc4ccccc4F)[O-])C(=O)c5ccccc5 C39835273
CCSc1nnc(s1)N2[C@@H](C(=C(C2=O)[O-])C(=O)c3ccc(c(c3)C)OC)c4ccc(cc4)C(C)(C)C C40000116
CCc1ccc(cc1)[C@@H]2C(=C(C(=O)N2c3nc4ccc(cc4s3)C)[O-])C(=O)c5c(nc6n5cccc6C)C C40003433
CCCOc1ccc(cc1OCC)[C@@H]2C(=C(C(=O)N2CCCO)[O-])C(=O)c3ccc(cc3)Br C40047801
CCOC(=O)C1=C(N=C(/C(=C(/[O-])\OCc2ccccc2)/[C@H]1/C=C/c3ccc(cc3)[N+](=O)[O-])C)c4ccccc4 C27524698
Cc1ccc(cc1)C(=O)C2=C(C(=O)N([C@@H]2c3ccc(cc3)Br)c4c(n(n(c4=O)c5ccccc5)C)C)[O-] C08694724
CCc1ccc(cc1)/N=C\2/C(=C(/C(=C/c3cc(c(cc3Br)O)OCC)/S2)[O-])C(=O)OCC C59247660
CCOC(=O)C1=C(N=c2n(c(=O)/c(=C\c3cc(c(cc3[O-])O)[N+](=O)[O-])/s2)[C@@H]1c4ccc(cc4)C(C)C)C C59677838
CC1(CC(=C2[C@@H]([C@@H]3C(=NC(=NC3=O)SCc4ccccc4Cl)N=C2C1)c5ccc(cc5)N(C)C)[O-])C C39730502
c1ccc(cc1)CN\2C(=O)/C(=C/c3ccc(o3)c4ccc(c(c4)C(=O)[O-])Cl)/S/C2=N\c5ccccc5 C03666382
CCCCCCN1c2ccc(cc2/C(=C/3\C(=O)N(C(=S)S3)CCCC(=O)[O-])/C1=O)Br C16731992
CC(=O)c1ccc(cc1)N2[C@@H](C(=C(C2=O)[O-])C(=O)c3ccc(cc3)Cl)c4ccc(cc4)Br C09460752
CCCOc1ccc(cc1OCC)[C@H]2C(=C(C(=O)N2Cc3cccnc3)[O-])C(=O)c4ccc5c(c4)C[C@H](O5)C C09471424
CN(C)c1ccc(cc1)N2[C@@H](C(=C(C2=O)[O-])C(=O)c3ccc(cc3)Cl)c4ccc(cc4)Br C09019791
CCC(C)(C)[C@H]1CCc2c(c3cc(ccc3o2)[N-]S(=O)(=O)c4ccc5c(c4)C(=O)c6ccccc6C5=O)C1 C26460871
Cc1ccc(cc1S(=O)(=O)[N-]c2cc(cc3c2cccc3)Sc4nc5ccccc5s4)[N+](=O)[O-] C28119966
CCC(C)(C)[C@@H]1CCc2c(c3cc(c4ccccc4c3o2)[N-]S(=O)(=O)c5ccc(c(c5)[N+](=O)[O-])Cl)C1 C28462724
CCC(C)(C)[C@H]1CCc2c(c3cc(c4ccccc4c3o2)[N-]S(=O)(=O)c5cc(ccc5Cl)[N+](=O)[O-])C1 C28462734
c1ccc(cc1)[C@@H](c2cccnc2)Oc3ccc(c(c3)F)c4nc5cc(ccc5n4C6CCCCC6)C(=O)[O-] C28572583
c1ccc(cc1)[C@H](c2cccnc2)Oc3ccc(c(c3)F)c4nc5cc(ccc5n4C6CCCCC6)C(=O)[O-] C28572584
COc1ccc(cc1)C2=NN([C@@H](C2)c3cccc(c3OC)OC)/C(=C/Sc4nc5ccccc5s4)/[O-] C33248887
Cn1c2ccccc2c(=O)c(c1[O-])C(=O)C[C@H](c3ccc4c(c3)OCO4)N(c5ccccc5)c6ccccc6 C03846584
Cc1c(sc(n1)N2[C@@H](C(=C(C2=O)[O-])C(=O)c3cc4ccccc4o3)c5ccc(cc5)C(C)(C)C)C(=O)C C33388876
CCCCOc1ccc(cc1OCC)[C@H]2C(=C(C(=O)N2c3nc(c(s3)C(=O)C)C)[O-])C(=O)c4ccco4 C33530464
CCc1ccc2c(c1)sc(n2)N3[C@H](C(=C(C3=O)[O-])C(=O)c4ccc(cc4)C)c5ccc(cc5)C(C)(C)C C08894481
c1ccc(cc1)/C=C/2\CCC[C@H]3C2=NN([C@@H]3c4ccccc4)C(=O)c5ccccc5c6ccccc6C(=O)[O-] C34890845
CCOc1ccc(cc1OC)[C@@H]2C(=C(C(=O)N2c3nc4ccc(cc4s3)F)[O-])C(=O)c5ccc(o5)C C34917857
CN(C)c1ccc(cc1)[C@@H]2C(=C(C(=O)N2c3nc4ccc(cc4s3)Cl)[O-])C(=O)c5ccc(cc5)F C34920166
CC1=C([C@@H](N2C(=CSC2=N1)/C=C(/N(C)Cc3ccccc3)\[O-])c4cccc(c4)Cl)C(=O)OCC=C C35701610
c1ccc(cc1)c2c3c(n(n2)c4ccccc4Cl)N(C(=O)CS[C@@H]3c5ccccc5F)CC(=O)[O-] C35848516
c1ccc(cc1)CN(Cc2ccccc2)/C(=N/C3=C([C@H](N=N3)Cc4ccc(c(c4)Cl)Cl)Cl)/[S-] C22840438
CC1=C([C@H](N2C(=CSC2=N1)/C=C(/N(C)Cc3ccccc3)\[O-])c4ccc(cc4)Cl)C(=O)OCC=C C36053220
Cc1cc(c(cc1[N-]S(=O)(=O)c2ccccc2Br)Cl)[C@H](C#N)c3ccc(cc3)Cl C14086826
C[C@H]1Cc2cc(ccc2O1)C(=O)C3=C(C(=O)N([C@@H]3c4ccc(c(c4)Cl)Cl)CCc5ccccc5)[O-] C09470879
C[C@@]12CC[C@]34CCC([C@H]([C@@H]3[C@@H]1CC[C@@H]5[C@]2(CC[C@@H]6[C@@]5(CC[C@@H](C6(C)C)OC(=O)CCC(=O)[O-])C)C)OC4)(C)C C38408097
Cc1ccc(cc1)/C=C\2/C(=O)N(C(=S)S2)CCC(=O)c3c(c(c(=O)n(c3[O-])C4CCCC4)C#N)C C38618060
c1ccc(cc1)CSc2nnc(s2)N3[C@@H](C(=C(C3=O)[O-])C(=O)c4ccc(cc4)Cl)c5ccco5 C39835153
c1ccc(c(c1)CSc2nnc(s2)N3[C@H](C(=C(C3=O)[O-])C(=O)c4ccco4)c5ccncc5)Cl C39835252
Cc1ccc(cc1)[C@@H]2C(=C(C(=O)N2CCCOC)[O-])C(=O)c3c(nc(s3)Sc4ccc(cc4)C)C C39991684
c1ccc(c(c1)CSc2nnc(s2)/N=C(/C(=C/c3ccc(o3)c4ccccc4Cl)/C#N)\[O-])Cl C39998205
CCc1ccc(cc1)[C@H]2C(=C(C(=O)N2c3nnc(s3)SCC)[O-])C(=O)c4ccc5c(c4)C[C@@H](O5)C C40000349
CCCCn1c(c(c(c(c1=O)C#N)C)C(=O)CCCN2C(=O)/C(=C/c3ccc(cc3)F)/SC2=S)[O-] C40522320
CCOc1c(cc(cc1Br)/C=C\2/C(=O)N(C(=S)S2)[C@H](c3ccccc3)C(=O)[O-])OC C40936280
CC[C@@H](C)c1ccccc1OCCn2cc(c3c2cccc3)/C=C\4/C(=NC(=O)N(C4=O)Cc5ccco5)[O-] C13660103
CCOc1cc(c(cc1OCC)Cl)/C=C\2/C(=C(/C(=N/c3ccc(cc3)Cl)/S2)C(=O)OCC)[O-] C59105398
CCCCN1c2ccccc2/C(=C/3\C(=N/C(=N/c4c(c5c(s4)CCCC5)C(=O)OCC)/S3)[O-])/C1=O C59146187
CCO/C(=C/1\C(=O)/C(=C/c2cc(n(c2C)c3cccc(c3)Cl)C)/S\C1=N/c4ccc(cc4)OC)/[O-] C59247237
CCc1ccc(cc1)/N=C\2/C(=C(/C(=C/c3ccc(o3)c4ccc(cc4Cl)Cl)/S2)[O-])C(=O)OCC C59247460
CCO/C(=C/1\C(=O)/C(=C/c2ccc(c(c2)Br)N(C)C)/S\C1=N/c3ccc(cc3)Cl)/[O-] C59364734
Cc1c(cccc1/N=C/c2cc(cc(c2[O-])[N+](=O)[O-])Cc3ccccc3Cl)c4nc5ccccc5s4 C59476415
Cc1cc(c(n1c2ccc(cc2)c3ccccc3)C)/C=C/4\C(=O)N(/C(=N\c5cccc(c5)C(=O)[O-])/S4)C C59599727
CCOC(=O)C1=C(N=c2n(c(=O)/c(=C/c3cc(ccc3[O-])[N+](=O)[O-])/s2)[C@@H]1c4ccc(cc4)C(C)C)C C59677984
Cc1ccc(c(c1)OCCSc2nc3ccc(cc3s2)/N=C/c4cc(ccc4[O-])[N+](=O)[O-])C(C)C C59855087
Cc1ccc(cc1)S(=O)(=O)[N-]c2ccc(cc2/C=N/c3ccc(cc3)Br)Br C59946870
CC1(CC(=C2[C@H]([C@@H]3C(=NC(=NC3=O)SCc4ccccc4Cl)N=C2C1)c5ccccc5OC)[O-])C C39730535
CC1(CC(=C2[C@@H]([C@@H]3C(=NC(=NC3=O)SCc4cccc(c4)Cl)N=C2C1)c5cccc(c5)OC)[O-])C C63448062
CC1(CC(=C2[C@H]([C@H]3C(=NC(=NC3=O)SCc4cccc(c4)Cl)N=C2C1)c5cccc(c5)OC)[O-])C C63448065
CC[C@H](C)c1ccccc1OCCn2cc(c3c2cccc3)/C=C\4/C(=O)N=C(N(C4=O)Cc5ccco5)[O-] C13660106
CSc1ccc(cc1)[C@H]2C(=C(C(=O)N2c3ccc(cc3)Br)[O-])S(=O)(=O)c4ccccc4 C64557926
c1ccc(cc1)C2=C/C(=C/c3ccc(o3)c4ccc(cc4)Br)/C(=O)N2c5ccc(cc5)C(=O)[O-] C02059087
COc1ccc(cc1Br)/C=C/2\C=C(N(C2=O)c3cc(ccc3Cl)C(=O)[O-])c4ccccc4 C08872495
c1cc(cc(c1)n2c(c(nn2)S(=O)(=O)c3cc(ccc3Cl)Cl)c4ccc(cc4)Cl)C(=O)[O-] C11759827
COc1ccc(cc1Br)/C=C\2/C=C(N(C2=O)c3ccc(c(c3)C(=O)[O-])Cl)c4ccccc4 C12363470
COc1ccc(c(c1OC)C(=O)[O-])[C@H]2N3[C@H](CC(=N3)c4ccccc4)c5cc(ccc5O2)Br C13550571
CCCc1cc(cc(c1O[C@@H](c2ccccc2C)C(=O)[O-])CCC)Cn3c(nc4c3nc(cc4C)C)CC C13834055
Cc1cc(c2c(c1)sc(n2)N3[C@H](C(=C(C3=O)[O-])C(=O)c4ccc(cc4)F)c5ccc(cc5)C(C)(C)C)C C09123676
Cc1c2c(n(n1)c3ccccc3)N=C4N(c5ccccc5N4[C@H]2c6ccc(cc6)C(=O)[O-])Cc7ccccc7 C21548909
CCCOc1ccc(cc1C)c2c(cn(n2)c3ccccc3)/C=C/4\C(=O)N(C(=S)S4)CCCC(=O)[O-] C25581432
CCc1ccc(cc1)[C@H]2C(=C(C(=O)N2c3nc4ccc(cc4s3)Cl)[O-])C(=O)c5cc6ccccc6o5 C33437695
Cc1ccc2c(c1)sc(n2)N3[C@@H](C(=C(C3=O)[O-])C(=O)c4cc5ccccc5o4)c6ccc(cc6)C(C)C C33438938
CCOc1ccc(cc1OCC)[C@@H]2C(=C(C(=O)N2Cc3ccco3)[O-])C(=O)c4cc5cccc(c5o4)OC C33522389
CC(C)(C)c1ccc(cc1)[C@@H]2C(=C(C(=O)N2c3nc4ccc(cc4s3)Cl)[O-])C(=O)c5cccs5 C34920462
Cc1ccc(c(c1)C(=O)C2=C(C(=O)N([C@H]2c3ccc(cc3)C(C)(C)C)c4nc5ccc(cc5s4)F)[O-])C C34954320
CCc1ccc(cc1)[C@H]2C(=C(C(=O)N2c3nc(c(s3)C(=O)OCC=C)C)[O-])C(=O)c4c(nc(s4)C)C C35565862
Cc1c(sc(n1)C)C(=O)C2=C(C(=O)N([C@H]2c3ccc(cc3)C(C)(C)C)c4nc(c(s4)C(=O)C)C)[O-] C35566042
CC1=C([C@H](N2C(=CSC2=N1)/C=C(/N(C)Cc3ccccc3)\[O-])c4ccc(cc4)F)C(=O)OCCOC C35693220
CC1=C([C@H](N2C(=CSC2=N1)/C=C(/N(C)Cc3ccccc3)\[O-])c4ccccc4Cl)C(=O)OC(C)C C36050503
CC1=C([C@@H](N2C(=CSC2=N1)/C=C(/N(C)Cc3ccccc3)\[O-])c4cccc(c4)F)C(=O)OCCOC C36052745
CCN(CC)/C(=C/C1=CSC2=NC(=C([C@H](N12)c3ccc(cc3)Cl)C(=O)OCc4ccccc4)C)/[O-] C36053010
CCOC(=O)C1=C(N=C2N([C@H]1c3ccc(cc3)C(C)C)C(=CS2)/C=C(/N4CCCC4)\[O-])c5ccccc5 C36064367
CCOC(=O)C1=C(N=C2N([C@@H]1c3ccc(cc3)C(C)C)C(=CS2)/C=C(/N4CCOCC4)\[O-])C(F)(F)F C36064410
CC(C)c1ccc(cc1)[C@@H]2C(=C(N=C3N2C(=CS3)/C=C(/N4CCCC4)\[O-])C(F)(F)F)C(=O)OC(C)C C36065068
Cc1c(c(=O)n(n1C)c2ccccc2)C(c3ccc(cc3)C(=O)[O-])c4c(n(n(c4=O)c5ccccc5)C)C C04020826
c1ccc2c(c1)cccc2Cc3nnc(n3c4cc(cc(c4)C(F)(F)F)C(F)(F)F)SCC(=O)[O-] C08649483
Cc1c(c(=O)n(c(c1C(=O)CCCN2C(=O)/C(=C/c3ccc(cc3)OC)/SC2=S)[O-])CC=C)C#N C38616986
CC(C)(C)c1ccc(cc1)S(=O)(=O)N=C2C=C(C(=O)c3c2cccc3)[N-]S(=O)(=O)c4ccccc4 C15912786
CC(=O)O[C@H]1CC[C@]2([C@H](C1)C[C@H]([C@@H]3[C@@H]2C[C@H]([C@@]4([C@H]3CC[C@@H]4CCCC(=O)[O-])C)OC(=O)C)OC(=O)C)C C39370881
CCCCn1c(c(c(c(c1=O)C#N)C)/C=C/2\C(=O)N(C(=S)S2)CCCC(=O)[O-])N3CCC[C@@H](C3)C C39770632
c1ccc(cc1)C(=O)C2=C(C(=O)N([C@H]2c3ccco3)c4nnc(s4)SCc5ccc(cc5)Cl)[O-] C39835260
Cc1ccc(c(c1)C)Oc2c(c(=O)n3cccc(c3n2)C)/C=C/4\C(=O)N(C(=S)S4)CCCC(=O)[O-] C39836122
CCSc1nnc(s1)N2[C@@H](C(=C(C2=O)[O-])C(=O)c3ccc(cc3)C)c4ccc(cc4)Br C39999772
CCOC(=O)C1=C(N=C2N([C@@H]1c3ccccc3)C(=CS2)/C=C(/N(C)C4CCCCC4)\[O-])c5ccccc5 C40400406
CCC(=O)N1CCc2c1cc(c(c2)Br)S(=O)(=O)[N-]c3ccc(c(c3)C(F)(F)F)Cl C40450267
Cc1ccc(c(c1)Br)c2ccc(o2)/C=C\3/C(=O)N(C(=S)S3)[C@@H](c4ccccc4)C(=O)[O-] C40567487
Cc1ccc(c(c1)Br)c2ccc(o2)/C=C\3/C(=O)N(C(=S)S3)[C@H](c4ccccc4)C(=O)[O-] C40567489
CCO/C(=C\1/[C@H](C(=C(N=C1C[S@](=O)c2ccccc2Cl)C)C#N)c3ccccc3C(F)(F)F)/[O-] C40663188
CCO/C(=C\1/[C@H](C(=C(N=C1C[S@@](=O)c2ccc(cc2)Cl)C)C#N)c3ccccc3C(F)(F)F)/[O-] C40685289
c1cc(c(c(c1)Cl)COc2ccc(cc2)/C=C\3/C(=O)N(C(=S)S3)CCCCCC(=O)[O-])Cl C40927851
c1ccc(cc1)[C@H](C(=O)[O-])N2C(=O)/C(=C\c3ccc(cc3)OCc4c(cccc4Cl)F)/SC2=S C40936357
c1ccc(cc1)c2cnc(o2)c3ccc(cc3)S(=O)(=O)[N-]c4ccc(cc4C(=O)c5ccccc5)Cl C47162553
c1ccc(cc1)COc2ccc(cc2Br)/C=C/3\C(=NC(=S)N(C3=O)c4ccccc4F)[O-] C59135773
c1ccc(cc1)COc2ccc(cc2/C=C/3\C(=NC(=S)N(C3=O)c4ccccc4F)[O-])Br C59136442
Cc1c(cccc1C(=O)OC)c2ccc(o2)/C=C/3\C(=NC(=O)N(C3=O)c4cccc(c4)Br)[O-] C59198431
CCO/C(=C/1\C(=O)/C(=C/c2cn(c3c2cccc3)Cc4ccccc4F)/S\C1=N/c5ccc(cc5)C)/[O-] C59247323
CCO/C(=C/1\C(=O)/C(=C/c2ccc(c3c2cccc3)OC)/S\C1=N/c4ccc(cc4)Br)/[O-] C59366067
CCO/C(=C/1\C(=O)/C(=C/c2cc(n(c2C)c3ccc(cc3)Cl)C)/S\C1=N/c4ccc(cc4)OC)/[O-] C59366139
CCO/C(=C/1\C(=O)/C(=C/c2cc(cc(c2OC)Cl)Br)/S\C1=N/c3ccc(cc3)C)/[O-] C59437141
CC(C)c1ccc(cc1)/N=C(/C(=c2n(c(=O)/c(=C\c3ccc(cc3)[N+](=O)[O-])/s2)c4ccccc4)C#N)\[O-] C61949694
c1ccc(cc1)N(c2ccccc2)C(=O)CSC3=C([C@@H](C4=C(CCCC4=N3)[O-])c5ccccc5F)C#N C13174762
CCOc1cc(ccc1OCC(=O)[O-])/C=N/NC(=O)c2ccc(c(c2)OC)I C09311595
Cc1cccc(c1NC(=O)CN2C(=O)C(=Cc3cccn3c4ccc(cc4)C(=O)[O-])SC2=O)C C09265550
c1cc(c(cc1C(=O)Nc2cc3c(cc2C(=O)[O-])OCCCO3)S(=O)(=O)N4CCCCC4)Cl C09874913
c1cc(ccc1[C@H]2c3c([nH]c(=O)s3)S[C@H]4[C@H]2[C@@H]5C[C@H]4[C@@H]6[C@H]5C(=O)N(C6=O)CCCC(=O)[O-])F C12080414
C[C@H](C(=O)Nc1ccccc1C(=O)C)Sc2nc3cc(ccc3c(=O)n2c4ccccc4)C(=O)[O-] C13015515
C[C@@H](C(=O)Nc1ccccc1C(=O)C)Sc2nc3cc(ccc3c(=O)n2c4ccccc4)C(=O)[O-] C13015516
Cc1cc(ccc1NC(=O)CSc2nc3cc(ccc3c(=O)n2CCCOC)C(=O)[O-])Cl C13023801
c1ccc(cc1)Cn2c(=O)c3ccc(cc3nc2SCC(=O)Nc4ccc5c(c4)OCO5)C(=O)[O-] C13044740
Cc1cc(c(n1CC(F)(F)F)C)C(=O)CSc2nc3cc(ccc3c(=O)n2CCO)C(=O)[O-] C13046112
C[C@@H](C(=O)Nc1c(cccc1F)F)Sc2nc3cc(ccc3c(=O)n2Cc4ccco4)C(=O)[O-] C13051000
c1cc(c(cc1C(=O)[O-])NC(=O)c2cc(ccc2Br)S(=O)(=O)N3CCCC3)Cl C13168049
CCc1ccc(cc1)[C@H](C)NC(=O)CSc2nc3cc(ccc3c(=O)n2CCC(=O)[O-])Cl C13177198
Cc1cccc(c1)c2nnc(n2CCC(=O)[O-])SCC(=O)Nc3ccc(cc3C)N4CCCC4 C13219850
c1cc(ccc1n2c(=O)c3ccc(cc3nc2SCC(=O)Nc4c(ccs4)C#N)C(=O)[O-])F C13237173
Cc1cccc(c1)c2nnc(n2CCC(=O)[O-])SCC(=O)Nc3ccc(c(c3)C)N4CCCC4 C13239131
CCCCn1c(=O)c2c3c(sc2nc1SCC(=O)Nc4c(cccc4C(=O)[O-])C)CCC3 C13241449
c1ccc(cc1)n2c(=O)c3ccccc3n4c2nnc4SCC(=O)Nc5cc(ccc5C(=O)[O-])F C13242408
CC(C)Cn1c(=O)c2c3c(sc2nc1SCC(=O)Nc4ccc(cc4)CC(=O)[O-])CCC3 C13245780
COCCn1c(=O)c2c3c(sc2nc1SCC(=O)Nc4ccc(cc4)CC(=O)[O-])CCC3 C13246326
C=CCn1c(=O)c2c(csc2nc1SCC(=O)Nc3ccc(cc3)/C=C/C(=O)[O-])c4ccco4 C13254675
c1ccc(cc1)C[C@@H](C(=O)[O-])n2c(=O)c3ccccc3nc2SCC(=O)Nc4c(cccc4F)F C13332914
CCCn1c(=O)c2c3c(sc2nc1SCC(=O)NCc4ccc(c(c4)C(=O)[O-])OC)CCC3 C13341837
Cc1ccc(cc1NC(=O)CSc2nc3c(c4c(s3)CCC4)c(=O)n2CCCOC)C(=O)[O-] C13345485
COCCCn1c(=O)c2c3c(sc2nc1SCC(=O)Nc4ccccc4C(=O)[O-])CCC3 C13354650
Cc1ccc(cc1NC(=O)CSc2nc3cc(ccc3c(=O)n2CCCOC)Cl)C(=O)[O-] C13364962
c1cc(cc(c1)S(=O)(=O)NCC(=O)[O-])C(=O)/C=C/c2ccc(o2)c3ccc(c(c3)Cl)Cl C13366727
COc1ccc(cc1Br)c2csc(n2)NC(=O)c3cc(cc(c3)[N+](=O)[O-])C(=O)[O-] C13417275
COc1cc(cc2c1OCCO2)/C=C/C(=O)Nc3ccc(cc3C(=O)[O-])I C13438300
CC[C@H](C(=O)[O-])Oc1ccc(cc1OC)/C=C/2\C(=O)N(C(=S)S2)CCc3ccc(cc3)O C16912626
c1ccc(c(c1)/C=C\2/C(=O)N(C(=S)S2)CCCC(=O)Nc3cccc(c3)C(=O)[O-])OC(F)F C16922720
c1ccc(c(c1)C(=O)Nc2nc3cc4c(cc3s2)OCO4)[N-]S(=O)(=O)c5ccc(cc5)F C20569846
c1cc(cc(c1)S(=O)(=O)NCc2ccco2)[N-]S(=O)(=O)c3cccc(c3)OC(F)(F)F C22957293
c1cc(ccc1[N-]S(=O)(=O)c2ccc(c(c2)Cl)OC(F)F)S(=O)(=O)NCC(F)(F)F C32588939
Cc1c(c(on1)/C=C/c2ccc(s2)S(=O)(=O)[N-]c3ccc(cc3)C(F)(F)F)NC(=O)C C33306455
Cc1c(sc(n1)N2[C@H](C(=C(C2=O)[O-])C(=O)c3cc4ccccc4o3)c5cccc(c5)O)C(=O)C C33389854
CC(C)c1c(c(n(n1)c2ccc(cc2)Cl)[O-])/C=C\3/C(=O)N(C(=O)N3)Cc4cccc(c4F)F C35456509
C[C@]12CC[C@@H]([C@@]([C@@H]1CC(=C)[C@@]3([C@@H]2C(=O)O[C@@](C3=O)(C)C(=O)OC)C)(C)CCC(=O)[O-])C(C)(C)O C35465703
c1ccc(cc1)S(=O)(=O)[N-]c2nc3ccc(cc3s2)NC(=O)CN4c5ccccc5OCC4=O C21883103
COc1ccc(cc1OC)/C=C\2/C(=O)N(C(=S)S2)CCCC(=O)Nc3ccc(cc3)C(=O)[O-] C08819463
C=CCN\1C(=O)[C@H](S/C1=N\c2ccc(cc2)C(=O)[O-])CC(=O)Nc3cccc(c3)C(F)(F)F C39843665
COc1cc(cc(c1O)Br)[C@@H]2C(=C(C(=O)N2CC=C)[O-])C(=O)c3ccc4c(c3)OCCO4 C40028106
C[C@@H]1Cc2cc(ccc2O1)C(=O)C3=C(C(=O)N([C@H]3c4ccc(cc4)C(C)(C)C)CCOCCO)[O-] C40094927
COc1cccc2c1oc(c2)C(=O)C3=C(C(=O)N([C@H]3c4cccc(c4)Cl)CCOCCO)[O-] C40097820
COc1cccc2c1oc(c2)C(=O)C3=C(C(=O)N([C@@H]3c4ccccc4Cl)CCOCCO)[O-] C40097864
CC1=C([C@@H](N2C(=CSC2=N1)/C=C(/NCCN3CCOCC3)\[O-])c4ccsc4)C(=O)OC(C)C C40401722
CCOC(=O)[C@@H]1[C@@H](C(=C(N=C1[O-])SCC(=O)Nc2ccc(cc2)F)C#N)c3ccccc3OC C40486394
Cc1cc(c(n1c2cccc(c2)SC)C)C(=O)CSc3[nH]c(=O)c(c(n3)C)CCC(=O)[O-] C13449212
Cc1c(c2c(=O)[nH]c(nc2o1)CSc3nnc(n3C4CCCC4)c5ccccc5Cl)C(=O)[O-] C13255040
Cn1c(c2c(n1)CCC2)NC(=O)c3cccc(c3)[N-]S(=O)(=O)c4ccc(cc4)Br C48354618
Cc1cc(nc(n1)C)[N-]S(=O)(=O)c2ccc(cc2)N/C=C\C(=O)c3ccc(c(c3)Cl)Cl C15837102
c1cc(ccc1/C=C/C(=O)Nc2ccc(cc2F)c3nc4cc(ccc4o3)CC(=O)[O-])Br C03959835
c1ccc(c(c1)[N+](=O)[O-])S[C@@H]2C[C@@H]3[C@@H](Nc4c(cccc4C(=O)[O-])[C@@H]3[C@@H]2Cl)c5ccc(cc5)F C06445689
c1ccc(c(c1)[N+](=O)[O-])S[C@@H]2C[C@H]3[C@@H](Nc4c(cccc4C(=O)[O-])[C@@H]3[C@@H]2Cl)c5ccc(cc5)F C06445747
CC(C)OC(=O)c1c(csc1NC(=O)[C@@H]2[C@@H]3CC[C@@H](C3)[C@@H]2C(=O)[O-])c4ccc(cc4)Br C08455815
c1ccc(c(c1)[C@@H]2[C@@H]3C[C@@H]([C@@H]([C@@H]3c4cccc(c4N2)C(=O)[O-])Cl)Sc5ccccc5[N+](=O)[O-])F C06445637
c1ccc(c(c1)[C@@H]2/C(=C(/c3ccc(cc3)Br)\O)/C(=O)C(=O)N2c4cccc(c4)C(=O)[O-])F C09065517
Cc1ccccc1n2c(=O)c3c(c(sc3nc2SCC(=O)Nc4cc(ccc4C(=O)[O-])F)C)C C13243903
CCCn1c(=O)c2ccc(cc2nc1SCC(=O)Nc3cc(c(cc3Cl)C(=O)[O-])OC)Cl C13243974
CCCSc1nnc(s1)SCC(=O)Nc2ccc(cc2C(=O)[O-])I C13246206
C[C@H](C(=O)Nc1ccc(cc1)Cl)Sc2nc3cc(ccc3c(=O)n2c4ccccc4F)C(=O)[O-] C13256109
Cc1c2cc(ccc2oc1C(=O)[O-])CC[C@@]3(Nc4ccccc4C(=O)N3c5ccc6c(c5)OCCO6)C C13263777
CC(C)Sc1nnc(s1)SCC(=O)Nc2ccc(cc2C(=O)[O-])I C13273105
C=CCn1c(=O)c2cc(ccc2nc1SCC(=O)Nc3c(cc(cc3Cl)Cl)C(=O)[O-])Cl C13349038
c1ccc(c(c1)[C@@H]2[C@H]3C[C@@H]([C@@H]([C@H]3c4cccc(c4N2)C(=O)[O-])Cl)Sc5ccccc5[N+](=O)[O-])F C13381887
Cc1c2cc(sc2n(n1)Cc3c(cccc3Cl)Cl)C(=O)N[C@H](CC(=O)[O-])c4cccs4 C13389765
c1ccc(c(c1)[N+](=O)[O-])S[C@H]2C[C@@H]3[C@H](Nc4c(cccc4C(=O)[O-])[C@H]3[C@@H]2Cl)c5ccc(cc5)F C13601288
c1ccc2c(c1)c(ccc2Br)CC(=O)N/N=C/c3cc(cc(c3[O-])[N+](=O)[O-])Br C13939981
CN\1C(=O)/C(=C/c2cc(c(c(c2)I)O)OC)/S/C1=N\c3ccc(cc3)C(=O)[O-] C15009871
Cc1ccc(cc1)[C@@H]2c3c(nn(c3NC4=C2C(=O)C[C@H](C4)c5cccs5)c6ccccc6C(=O)[O-])C C18198665
Cc1ccc(cc1C)[C@@H]2c3c(nn(c3NC4=C2C(=O)C[C@@H](C4)c5cccs5)c6ccccc6C(=O)[O-])C C18198855
Cc1ccc(cc1C)[C@@H]2c3c(nn(c3NC4=C2C(=O)C[C@H](C4)c5cccs5)c6ccccc6C(=O)[O-])C C18198858
c1cc(cc(c1)[N+](=O)[O-])c2ccc(o2)/C=N\NC(=O)c3cc(c(c(c3)Br)[O-])Br C32189146
Cc1cc(c2c(c1)sc(n2)N3[C@H](C(=C(C3=O)[O-])C(=O)c4cc5ccccc5o4)c6cccc(c6)O)C C33445146
Cc1ccc(cc1)C(=O)C2=C(C(=O)N([C@H]2c3ccc(c(c3)OC)O)c4nc5c(cc(cc5s4)C)C)[O-] C33628563
Cc1ccc(cc1)C(=O)C2=C(C(=O)N([C@@H]2c3ccc(c(c3)OC)O)c4nc5c(cc(cc5s4)C)C)[O-] C33628564
c1cc(ccc1[C@H]2C(=C(C(=O)N2c3nc4ccc(cc4s3)Cl)[O-])C(=O)c5ccc(cc5)Cl)O C34919317
Cc1ccc(c(c1)C(=O)C2=C(C(=O)N([C@@H]2c3ccc(c(c3)OC)O)c4nc5ccc(cc5s4)C)[O-])C C34955059
Cc1ccccc1n2c(c(c(n2)c3ccc(cc3)Cl)/C=C\4/C(=O)N(C(=O)N4)Cc5ccccc5F)[O-] C35455763
CCN(CC)C(=O)C1=C(N=C2N([C@@H]1c3ccc(cc3)Cl)C(=CS2)/C=C(/NCc4ccco4)\[O-])C C35698204
Cc1cccc(c1)CN2C(=O)/C(=C/c3c(nn(c3[O-])c4ccccc4C)Cc5ccc(cc5)F)/NC2=O C35829461
Cc1cc(c2c(c1)sc(n2)N3[C@H](C(=C(C3=O)[O-])C(=O)c4ccc(cc4)F)c5ccc(c(c5)OC)O)C C38187331
c1cc(ccc1C(=O)[O-])N2C(=O)C[C@H](C2=O)Nc3ccc(cc3)Sc4ccc(cc4)Br C13461082
c1ccc(c(c1)c2c3cc(ccc3nc(n2)/C=N/NC(=O)c4ccccc4C(=O)[O-])Br)Cl C39899593
Cc1cccc(c1)N2[C@H](NC(=O)C(=C2[S-])C#N)c3cn(nc3c4ccc(cc4)Cl)c5ccccc5 C40147908
c1cc(cnc1)CN2[C@@H](c3c([nH]nc3C2=O)c4cc(ccc4[O-])Cl)c5ccc(cc5)Br C39899203
CC(C)CCOc1cccc(c1)[C@@H]2c3c([nH]nc3C(=O)N2Cc4cccnc4)c5cc(ccc5[O-])Cl C39899255
CC(C)CCOc1cccc(c1)[C@H]2c3c([nH]nc3C(=O)N2Cc4cccnc4)c5cc(ccc5[O-])Cl C39899256
CC(C)OCCCN1[C@H](c2c([nH]nc2C1=O)c3cc(ccc3[O-])Cl)c4cccc(c4)Br C39899280
c1ccc2c(c1)-c3ccccc3C2COC(=O)N[C@H](Cc4ccc(o4)I)C(=O)[O-] C44320640
Cc1c2c(cc(=O)[nH]c2sc1C(=O)[O-])CSc3nnc(n3[C@@H]4CCCC[C@@H]4C)c5cccnc5 C13255765
Cc1c2c(cc(=O)[nH]c2sc1C(=O)[O-])CSc3nnc(n3[C@@H]4CCCC[C@H]4C)c5cccnc5 C13255763
Cc1c2c(cc(=O)[nH]c2sc1C(=O)[O-])CSc3nc4c(c(cs4)c5ccccc5)c(=O)n3C C13417772
Cc1cccc(c1C)n2c(c3ccc(cc3nc2=S)C(=O)Nc4cc(c(cc4Cl)OC)OC)[O-] C46577979
COc1ccc(c(c1OC)C(=O)[O-])[C@@H]2N3[C@@H](C=C(N3)c4ccccc4)c5cc(ccc5O2)Br C01779684
CCOC(=O)c1ccc(cc1)N2C(=O)[C@@H]3[C@H](c4c(nc(s4)[S-])S[C@@H]3C2=O)c5ccccc5O C40475514
CC1(CC2=C([C@H](n3c(nc(n3)SCc4ccccc4Cl)N2)c5ccccc5C(=O)[O-])C(=O)C1)C C01282941
COc1cc(cc(c1OCC(=O)[O-])CC=C)/C=C\2/C(=O)N/C(=N\c3ccc(cc3)Br)/S2 C59249458
c1ccc(c(c1)N2C(=O)c3ccc(cc3C2=O)C(=O)Nc4ccc(cc4C(=O)[O-])Br)Cl C59312881
c1cc(c(c(c1)Cl)Cl)NC(=O)/C(=C\c2cc(c(c(c2)I)[O-])[N+](=O)[O-])/C#N C59335874
CCn1c(c(c(n1)C)C[N-]/C(=N/C(=O)c2ccccc2Br)/Nc3ccc(cc3)C(C)C)C C32972130
c1ccc(c(c1)/C=C\2/C(=O)N(C(=S)S2)CCC(=O)Nc3ccc(c(c3)O)C(=O)[O-])Cl C01778108
C[C@]12CC/C(=N\OCC(=O)NCCCCC(=O)[O-])/C=C1CC[C@H]3[C@@H]2CC[C@]4([C@@H]3CC[C@]4(C#C)O)C C12660648
CC[C@@H](C)[C@H](C(=O)[O-])NC(=O)CO/N=C/1\CC[C@@]2([C@H]3CC[C@]4([C@H]([C@@H]3CCC2=C1)CC[C@@]4(C#C)O)C)C C12876171
C[C@H](C(=O)Nc1cc(ccc1Cl)Cl)Sc2nc3cc(ccc3c(=O)n2CCO)C(=O)[O-] C13045671
Cc1cc(c(c(c1)C)NC(=O)CNC(=O)CSc2nc3cc(ccc3c(=O)n2C)C(=O)[O-])C C13200676
c1cc(ccc1C(=O)NNS(=O)(=O)c2cc(c(cc2Cl)Cl)C(=O)[O-])Br C13264802
c1cc(cc(c1)S(=O)(=O)NC2CC2)C(=O)Nc3ccc(cc3C(=O)[O-])I C13438264
c1cc(ccc1NS(=O)(=O)c2cc(ccc2NC(=O)[C@@H]3CC=CC[C@H]3C(=O)[O-])F)Br C13469666
c1ccc(cc1)C(=O)C2=C(C(=O)N([C@@H]2c3ccccc3F)c4ccc(cc4)S(=O)(=O)N)[O-] C18010011
CC(C)NC(=O)c1c2nc(c3ccc(cc3n2c(=S)s1)C(=O)Nc4ccc(cc4)F)[O-] C20617777
Cc1cccc(c1)NC(=O)c2ccc3c(c2)n4c(c(sc4=S)C(=O)NC(C)C)nc3[O-] C20617788
COCCSc1nc([nH]n1)N/N=C/c2cc(c(c(c2)Br)[O-])Br C21080528
C=COCCSc1nc([nH]n1)N/N=C/c2cc(c(c(c2)Br)[O-])Br C21080530
CCn1c(c2ccc(cc2nc1=S)C(=O)Nc3cccc(c3)C(=O)NCC(F)(F)F)[O-] C25581183
Cc1cccnc1NC(=O)c2cc(=O)[nH]c3c2cc(cc3)S(=O)(=O)[N-]c4ccc(cc4)F C27650955
CC([C@H](NC(=O)c1cccc(c1)F)N/C(=N/C#N)/[N-]c2ccc(nc2)C(F)(F)F)(Cl)Cl C28866495
CC([C@@H](NC(=O)c1ccc(cc1)F)N/C(=N/C#N)/[N-]c2cc(cnc2)Br)(Cl)Cl C28866537
Cc1ccccc1N2C(=O)[C@H]3[C@@H]([NH2+][C@@]([C@@H]3C2=O)(CC(=O)[O-])C(=O)[O-])c4ccc(cc4)/C=C/c5ccccc5 C33634461
c1ccc(cc1)CCNC(=O)c2c[nH]c3ccc(cc3c2=O)S(=O)(=O)[N-]c4ccccc4F C08595133
c1cc(ccc1NC(=O)C[C@@H]2C(=O)N=C(S2)[N-]N/C=C/3\C=CC(=O)C(=C3)Br)F C09613252
CCOS(=O)(=O)[N-]c1ccc(cc1N2CCN[C@@H](C2)Br)c3ccccc3O C39482503
c1cc(c(cc1c2ccc(o2)/C=C/3\C(=O)N(C(=S)S3)[C@H](CC(=O)N)C(=O)[O-])Cl)Cl C39861962
c1ccc(c(c1)c2ccc(o2)/C=C/3\C(=O)N(C(=S)S3)[C@@H](CCC(=O)N)C(=O)[O-])Cl C39862139
Cc1ccc(cc1F)C(=O)C2=C(C(=O)N([C@H]2c3cc(c(c(c3)Br)O)OC)CCCO)[O-] C40053745
C[C@@]12CC/C(=N\OCC(=O)NCCCCC(=O)[O-])/C=C1CC[C@H]3[C@H]2CC[C@@]4([C@@H]3CC[C@@]4(C#C)O)C C43737512
CC[C@@H](C)[C@@H](C(=O)[O-])NC(=O)CO/N=C/1\CC[C@]2([C@@H]3CC[C@@]4([C@@H]([C@H]3CCC2=C1)CC[C@@]4(C)O)C)C C43743414
CC(C)[C@@H](C(=O)[O-])NC(=O)CO/N=C/1\CC[C@]2([C@@H]3CC[C@@]4([C@@H]([C@H]3CCC2=C1)CC[C@@]4(C#C)O)C)C C43743444
c1c(c(cc(c1S(=O)(=O)NNC(=O)C23CC4CC(C2)CC(C4)C3)F)Br)C(=O)[O-] C48309024
C[C@H](Cc1ccn(n1)c2ccc(cn2)O)C(=O)NC3=C(CC[C@H](C3)c4cccc(c4F)F)C(=O)[O-] C49125021
CC\1=NC(=N[C@H](/C1=C(\Nc2ccc3c(c2)cn[nH]3)/[O-])c4ccc(cc4)F)c5ccc(nc5)C(F)(F)F C35835343
CC\1=NC(=N[C@@H](/C1=C(/Nc2ccc3c(c2)cn[nH]3)\[O-])c4ccc(cc4)F)c5ccc(nc5)C(F)(F)F C35835346
Cc1ccc(c(c1)[N-]S(=O)(=O)c2cccc(c2)C(=O)Nc3c(ccc[nH+]3)[O-])Br C22264601
CC(C)[C@H](C(=O)[O-])NC(=O)CO/N=C/1\CC[C@@]2([C@H]3CC[C@]4([C@@H]([C@@H]3CCC2=C1)CC[C@]4(C)O)C)C C51347608
c1ccc(c(c1)/C=C\2/C(=O)N(C(=S)S2)CCCC(=O)Nc3ccc(c(c3)C(=O)[O-])O)F C54360660
C[C@@H](C(=O)Nc1ccc(c(c1)O)C(=O)[O-])N2C(=O)/C(=C/c3ccc(cc3)Cl)/SC2=S C54360709
C[C@H](C(=O)Nc1ccc(c(c1)O)C(=O)[O-])N2C(=O)/C(=C/c3ccc(cc3)Cl)/SC2=S C54360710
C[C@H](C(=O)Nc1ccc(c(c1)C(=O)[O-])O)N2C(=O)/C(=C/c3ccccc3Cl)/SC2=S C54360717
c1cc(ccc1N[C@@H]2CC(=O)N(C2=O)c3ccc(c(c3)C(=O)[O-])O)I C16901926
C[C@@H](c1ccccc1[N-]S(=O)(=O)C)NC(=O)c2cc(n[nH]2)c3ccc(cc3)Br C59849934
C[C@@H](c1ccc(cc1)NC(=O)c2ccc(cc2)F)NC(=O)c3ccc(cc3)[N-]S(=O)(=O)C C59887953
c1ccc(c(c1)/C=C/2\C(=O)N(C(=S)S2)CC(=O)Nc3ccc(c(c3)O)C(=O)[O-])Cl C33537452
c1ccc(c(c1)/C=C/2\C(=O)N(C(=S)S2)CC(=O)Nc3ccc(c(c3)C(=O)[O-])O)Cl C33548425
Cc1cc(c(n1c2ccc(cc2)S(=O)(=O)N)C)/C=C\3/C(=O)N=C(S3)[N-]c4ccccc4 C18254848
c1ccc(cc1)[C@@H]2NN[C@@H](O2)C3=NC=C(C3)S(=O)(=O)[N-]c4ccc(cc4F)Br C64612701
c1ccc(cc1)[C@@H]2NN[C@H](O2)C3=NC=C(C3)S(=O)(=O)[N-]c4ccc(cc4F)Br C64612705
c1ccc(cc1)[C@@H]2NN[C@@H](O2)C3=NC=C(C3)S(=O)(=O)[N-]c4cccc(c4)Br C64612933
c1ccc(cc1)[C@H]2NN[C@H](O2)C3=NC=C(C3)S(=O)(=O)[N-]c4cccc(c4)Br C64612939
Cc1cc(c(n1c2ccc(cc2)S(=O)(=O)N)C)/C=C\3/C(=O)N=C(S3)[N-]c4ccc(cc4)F C18254850
Cc1cccc(c1)NC(=O)[C@H](C)Sc2nc(c(nn2)c3cc(cc(c3NC(=O)C)C)C)[O-] C64774525
CCC(=O)Nc1ccc(cc1c2c(nc(nn2)SCC(=O)Nc3c(cccc3F)F)[O-])C C64774916
Cc1cc(c(n1c2ccccc2C(=O)[O-])C)/C=C/3\C(=O)NC(=S)N(C3=O)CC=C C04711434
Cc1ccccc1N2C(=O)/C(=C/c3ccc(o3)c4ccccc4C(=O)[O-])/C(=O)NC2=O C02964135
CCc1ccc(cc1)N2C(=O)/C(=C/c3ccc(cc3)O[C@H](C)C(=O)[O-])/C(=O)NC2=O C02289626
Cc1c(sc2c1c(=O)[nH]c(n2)/C(=C\c3ccc(cc3)C(=O)[O-])/C(=O)N4CCCC4)C C08745063
c1cc2c(cc1C3(CCCC3)CNS(=O)(=O)c4ccsc4C(=O)[O-])OCCO2 C12916265
c1ccc(c(c1)OC(F)(F)F)S(=O)(=O)Nc2cc3c(cc2C(=O)[O-])OCCO3 C12544757
C[C@H](C(=O)[O-])Oc1ccc(cc1)C2=C[C@@H](n3c(nnn3)N2)c4ccc(cc4)SC C13077379
c1cc(sc1S(=O)(=O)Nc2cc3c(cc2C(=O)[O-])OCCO3)Br C13090245
Cc1nc(nn1c2ccc(cc2)F)C(=O)Nc3ccc(cc3C(=O)[O-])Br C13260484
Cc1ccc(c(c1)C)NC(=O)[C@H](C)Sc2nc3nc(c(c(n3n2)C)CC(=O)[O-])C C13270931
c1cc(oc1)c2c(sc(n2)NS(=O)(=O)c3cc(cs3)C(=O)[O-])c4ccco4 C13300404
C[C@H](C(=O)[O-])n1c(=O)c2ccccc2nc1SCC(=O)Nc3c(ccs3)C#N C13333785
c1cc(ccc1/C=C/C(=O)[O-])NC(=O)c2ccc(c(c2)S(=O)(=O)N3CCCCC3)F C13403729
Cc1c2c(ncn(c2=O)CC(=O)Nc3cc(cc(c3)Cl)Cl)sc1C(=O)[O-] C13417266
Cc1c2c(ncn(c2=O)[C@H](C)C(=O)Nc3ccccc3OC(F)F)sc1C(=O)[O-] C13418503
CCOC(=O)c1c2c(sc1NC(=O)CC3(CCCC3)C(=O)[O-])[S@](=O)CCC2 C13469385
COc1cc(cc(c1O)OC)/C=C\2/C(=O)N(C(=S)S2)[C@H](c3ccccc3)C(=O)[O-] C16930085
c1ccc2c(c1)CCN(C2)c3ccc(cc3[N+](=O)[O-])/C=C\4/C(=O)NC(=S)N=C4[O-] C04543683
c1cc(oc1)c2nc3cc(nn3c(n2)SCC(=O)NCc4ccc(cc4)Cl)[O-] C21537492
c1ccc(c(c1)C(=O)Nc2cc(ccc2N3CCN(CC3)c4ncccn4)C(=O)[O-])F C21882295
COc1ccc(cc1OC)[C@H](c2c(ccoc2=O)O)c3c(c4ccccc4oc3=O)[O-] C26770986
c1cc2c3c(c1)c(=O)c(c(n3CCC2)[O-])C(=O)Nc4ccc5c(cc(=O)oc5c4)C(F)(F)F C02310078
CCCn1c(=O)c2c(c(sc2n(c1=O)CC(=O)Nc3ccc(cc3)C)C(=O)[O-])C C34778727
CCCn1c2c(c(c(s2)C(=O)[O-])C)c(=O)n(c1=O)CC(=O)Nc3ccc(cc3)C C34779304
C1CCc2c(c(c(s2)NC(=O)[C@@H]3[C@@H](C4CCC3CC4)C(=O)[O-])C(=O)N5CCOCC5)C1 C19644967
CC(C)c1nnc(s1)/N=C(/C(=C/c2cc(c(c(c2)Br)O)OC)/C#N)\[O-] C39994668
COc1cccc2c1oc(c2)C(=O)C3=C(C(=O)N([C@@H]3c4ccccc4F)CCO)[O-] C40098055
Cc1cccc2c1oc(c2)C(=O)Nc3ccc(cc3)S(=O)(=O)[N-]c4nccc(n4)C C41313738
CC(=O)Nc1ccc(cc1)c2ccc(nc2)Cn3cc(c(=O)c4c3c(ccc4)F)C(=O)[O-] C45338261
Cc1ccccc1n2cnnc2SCc3[nH]c(=O)c4c(c(sc4n3)C(=O)[O-])C C13410131
Cc1c2c(=O)[nH]c(nc2sc1C(=O)[O-])CSc3nnc(n3C)c4ccccc4 C13416663
COc1ccc(c(c1OC)OC)[C@H]2CC(=O)Nc3c2n(cc3C(=O)[O-])c4ccccc4 C40312960
c1cc(ccc1[C@@H]2CC(=Nc3n2ncc3C(=O)Nc4ccc(cc4)Cl)C(=O)[O-])F C44859457
c1ccc(c(c1)[C@H]2CC(=Nc3n2ncc3C(=O)Nc4ccc(cc4)Cl)C(=O)[O-])F C44859483
CCc1nnc(s1)NC(=O)[C@@H](C)Sc2nc(c(c(n2)[O-])C#N)c3ccccc3 C02745832
Cc1c(cno1)C(=O)Nc2ccc(c(c2)[N-]S(=O)(=O)c3ccccc3F)Cl C59423808
Cc1c(cno1)C(=O)Nc2ccc(cc2)[N-]S(=O)(=O)C3=Cc4ccccc4CC3 C54294574
C[C@]12C[C@H](CC1(C)C)N(C2)c3ccc(cc3/C=C\4/C(=O)NC(=S)N=C4[O-])[N+](=O)[O-] C59488564
CC1(CC(=C(C(=O)C1)SC2=NNC(=C3C=CC(=O)C=C3)N2C[C@H]4CCCO4)[O-])C C13123817
Cc1ccc(cc1)[C@@H]2C[C@H](Nc3n2nc(n3)[N-]S(=O)(=O)N(C)C)c4ccccc4 C05574081
c1ccc2c(c1)N[C@@H](S2)CN3CCN(CC3)C(=O)c4ccc(cc4)c5[n-]nnn5 C39933357
c1ccc2c(c1)N[C@H](S2)CN3CCN(CC3)C(=O)c4ccc(cc4)c5[n-]nnn5 C39933358
COc1ccc(cc1O)[C@@H]2[C@@H]3C(=NC(=NC3=O)SCC=C)N=C4C2=C(CCC4)[O-] C39764616
CCCCN1C(=O)/C(=C\2/C[C@@H](N(N2)C(=O)C)c3ccc(cc3)C(C)C)/C(=O)N=C1[O-] C13570500
c1ccc(c(c1)[N-]S(=O)(=O)c2ccc3c(c2)NC(=O)[C@@H](S3)C(=O)N4CCCC4)F C65021401
c1cc(cc(c1)F)[N-]S(=O)(=O)c2ccc3c(c2)NC(=O)[C@@H](S3)C(=O)N4CCCC4 C65021403
c1ccc(cc1)[N-]S(=O)(=O)[C@@H]2C(=CN=N2)C(=O)Nc3ccc(c(c3)Cl)Cl C65055345
Cc1ccc(cc1)[N-]S(=O)(=O)[C@@H]2C(=CN=N2)C(=O)Nc3ccc(c(c3)Cl)F C65055439
c1ccc(c(c1)NC(=O)c2cnn3c2N=C(C[C@@H]3c4ccc(cc4)F)C(=O)[O-])Cl C65102212
Cc1ccc(cc1)NC(=O)c2cnn3c2N=C(C[C@@H]3c4ccc(cc4F)F)C(=O)[O-] C65102281
Cc1cc(c(n1c2cccc(c2)C(=O)[O-])C)/C=C/3\C(=O)NC(=S)N(C3=O)CC=C C02801866
c1cc(cc(c1)NC(=O)CCN2C(=O)/C(=C\c3ccco3)/SC2=S)C(=O)[O-] C04745505
c1ccc(c(c1)/C=C/2\C(=O)N(C(=O)S2)CC(=O)Nc3ccccc3C(=O)[O-])F C02936490
Cc1ccc(c(c1)C)N2C(=O)/C(=C\c3ccc(c(c3)Cl)OCC(=O)[O-])/C(=O)NC2=S C06795906
Cc1c(c(=O)n(nc1C(=O)NN=Cc2ccc(cc2)C(=O)[O-])c3ccccc3)C#N C09094781
COc1ccc(c(c1OC)C(=O)[O-])/C=C\2/C(=O)N(C(=S)S2)c3ccc(cc3)O C01908022
CC(=O)Nc1ccccc1OS(=O)(=O)c2cc(ccc2Br)C(=O)[O-] C13075253
C[C@H](C(=O)Nc1ccccc1C#N)Sc2nc3cc(ccc3c(=O)n2C)C(=O)[O-] C13200054
CCn1c(=O)c2ccc(cc2nc1SCC(=O)Nc3c(ccs3)C#N)C(=O)[O-] C13201645
C[C@@H](C(=O)Nc1cccc(c1Cl)Cl)n2cc(cc(c2=O)C(=O)[O-])[N+](=O)[O-] C13317062
Cc1c(cco1)c2nnc(n2C)SCC(=O)Nc3cc(ccc3Cl)C(=O)[O-] C13345464
Cc1c2c(ncn(c2=O)CC(=O)N[C@H](c3ccc(cc3)F)C(C)C)sc1C(=O)[O-] C13418586
C[C@H](C(=O)[O-])Oc1cccc(c1)/C=C/2\C(=O)N(C(=S)S2)c3ccc(cc3)NC(=O)C C16909087
CC(=O)c1ccc2c(c1)[C@@H]3[C@@H](C[C@H]([C@H]3Cl)Sc4ccccc4[N+](=O)[O-])[C@@H](N2)C(=O)[O-] C13151893
C[C@@H]1Cc2cc(ccc2O1)C(=O)C3=C(C(=O)N([C@@H]3c4cccc(c4)O)Cc5ccco5)[O-] C09359023
Cn1c(c2ccc(cc2nc1=S)C(=O)N[C@@H](CC(=O)OC)c3cccs3)[O-] C25085891
CC(=O)Nc1ccc(cc1)S(=O)(=O)Oc2ccccc2/C=C\3/C(=NC(=S)S3)[O-] C26464956
c1c(cc(c2c1[C@@](OC(=O)N2)(C#CC3CC3)C(F)(F)F)OS(=O)(=O)[O-])Cl C27711562
Cc1c(c(=O)n(nc1C(=O)N/N=C\c2ccc(cc2)C(=O)[O-])c3ccccc3)C#N C30834263
c1c(c[nH]c(=O)c1/C(=N/c2nnc(s2)C34CC5CC(C3)CC(C5)C4)/[O-])[N+](=O)[O-] C32901825
c1ccc2c(c1)[C@@H](OC2=O)c3c(=O)[nH]c(=O)n(c3[O-])c4ccc(cc4)Br C17086538
CCO[C@@H]1CC(=O)c2c(c3c(cc(cn3)I)c(=O)n2[O-])N1 C39451808
c1cc(ccc1[C@@H]2C(=C(C(=O)N2CCCO)[O-])C(=O)c3ccc4c(c3)OCCO4)F C40052918
c1ccc(c(c1)[C@@H]2C(=C(C(=O)N2CCCO)[O-])C(=O)c3ccc4c(c3)OCCO4)F C40052968
CS(=O)(=O)c1ccc2c(c1)sc(n2)/N=C(/C(=C/c3ccc(cc3)O)/C#N)\[O-] C41120815
c1cc(ccc1n2c(nnn2)SCc3[nH]c(=O)c4ccc(cc4n3)C(=O)[O-])Cl C13236219
Cc1c(c2c(=O)[nH]c(nc2o1)CSc3nnc(o3)c4ccc(cc4)Cl)C(=O)[O-] C13416887
Cc1cc(cc(c1)c2nnc(o2)SCc3[nH]c(=O)c4c(c(oc4n3)C)C(=O)[O-])C C13400633
Cc1c2c(=O)[nH]c(nc2sc1C(=O)[O-])Cn3nc(nn3)c4cccc(c4)Cl C13196530
c1cc(ccc1/C=C\2/C(=O)N(C(=S)S2)CC(=O)Nc3nc(cs3)CC(=O)[O-])F C16922264
CCSc1[nH]c(=O)c2c(n1)N=C(/C(=C(\[O-])/OC)/[C@H]2c3cccc(c3)[N+](=O)[O-])C C32655226
[H]/N=C\1/C(=C\c2ccc(cc2)C(=O)[O-])/C(=O)N=C3N1N=C(S3)[C@H](CC)c4ccccc4 C09659501
c1cc(c(cc1Cl)C(F)(F)F)N[C@@H]2CC(=O)N(C2=O)c3nc(cs3)CC(=O)[O-] C16902286
Cc1c2c(n(n1)c3ccc(nn3)[O-])NC(=O)C[C@@H]2c4ccc(c(c4)Br)F C31818112
Cc1c2c(n(n1)c3ccc(nn3)[O-])NC(=O)C[C@@H]2c4cccc(c4OC(C)C)OC C31818314
Cc1ccc2c(c1)c(=O)c(co2)[C@H]3CC(=O)Nc4c3c(nn4c5ccc(nn5)[O-])C C36365705
Cc1[n-]c(nn1)N2C=C[C@H]3C(=CN=C4N3NC(=C4c5ccc(cc5)Br)C)C2=O C39964182
CCc1[n-]c(nn1)N2C=C[C@@H]3C(=CN=C4N3NC(=C4c5ccc(cc5)Cl)C)C2=O C63349114
Cc1c2c(n(n1)c3ccc(nn3)[O-])N=C(C[C@@H]2c4cccc(c4OC(C)C)OC)O C31818314
Cc1c2c(n(n1)c3ccc(nn3)[O-])N=C(C[C@H]2c4cccc(c4OC(C)C)OC)O C31818309
Cc1c2c(n(n1)c3ccc(nn3)[O-])N=C(C[C@H]2c4c(nc5n4ccs5)Cl)O C36353189
CCN(CC)C(=O)c1c[nH]c2ccc(cc2c1=O)S(=O)(=O)[N-]c3cccc(c3C)Cl C09833908
c1cc(sc1)c2ccc(c(=O)[nH]2)/C(=N/S(=O)(=O)Cc3ccc(cc3)C#N)/[O-] C64099810
c1ccc2c(c1)c(nc3n2ncc3C(=O)N4CCC(CC4)[C@@H]5Nc6ccccc6O5)[O-] C64109244
CCC1=NN[C@H](O1)C2=NC=C(C2)S(=O)(=O)[N-]c3ccc(cc3Br)C C64923990
Cc1cc(cc(c1)[N-]S(=O)(=O)[C@@H]2C(=CN=N2)C(=O)Nc3cc(cc(c3)F)F)C C65055548
c1cc(ccc1[N-]S(=O)(=O)[C@@H]2C(=CN=N2)C(=O)NCc3ccc(cc3F)F)F C65056067
COc1ccccc1NC(=O)c2cnn3c2N=C(C[C@@H]3c4ccc(cc4)F)C(=O)[O-] C65102214
Cc1ccccc1NC(=O)c2cnn3c2N=C(C[C@H]3c4ccc(cc4F)F)C(=O)[O-] C65102343
Cc1c2c(n(n1)c3ccc(nn3)N4CCCC4)NC(=O)C[C@@H]2c5ccc(cc5)C(=O)[O-] C65362321
CCOC(=O)C1=C(Oc2cc(n(c(=O)c2[C@@H]1c3ccccc3)CC[NH+](C)C)C)N C04570636
CCOC(=O)C1=C(Oc2cc(n(c(=O)c2[C@H]1c3ccccc3)CC[NH+](C)C)C)N C04570637
C[C@@H](C(=O)N1CC(=O)Nc2c1cccc2)[NH2+]Cc3ccccc3Cn4cccn4 C09114577
Cn1cccc1[C@@H](CNC(=O)C(=O)Nc2ccccc2OC)[NH+]3CCCCCC3 C11898835
Cc1ccc2c(nc(nc2c1)N3CCC[C@@H](CC3)[NH2+][C@@H]4CS(=O)(=O)C[C@H]4O)C C12127110
c1cc(cnc1)[C@@H]2[C@@H]3[C@H](N[C@H]([C@@H](C3=O)[C@H]([NH2+]2)c4cccnc4)c5cccnc5)c6cccnc6 C16121532
CCN(CC)c1ccc2cc(c(=[NH2+])oc2c1)C(=O)NCc3ccc4c(c3)OCO4 C17080358
Cc1ccc(cc1n2c(=[NH2+])c3c(n[nH]c3nc2SCC(=O)N4CCCC4)C)Cl C04686189
Cc1ccc2nc3c(cc(c([n+]3C4CCCCC4)N)C(=O)NC5CCCCC5)c(=O)n2c1 C24193096
c1ccc(cc1)[C@H]2c3ccc(cc3Oc4c2c(=[NH2+])n(cn4)CCN5CCOCC5)O C19990826
c1cc(cc(c1)Br)C(=O)NCC(=O)N2CCC3(CC2)[C@H]4C(=NC=N4)CC[NH2+]3 C38573781
C[C@@H]1[C@H]([C@@H]2[C@@H]([NH+]1CC(C)C)CC(CC2=O)(C)C)CC(=O)N[C@@H](C)c3nc[nH]n3 C39490281
c1cc2c(cc1CNC(=O)[C@H]3CN(CC34CC[NH2+]CC4)C(=O)C5CCC5)OCO2 C39610163
CC1(OC[C@@H](O1)CNC(=O)[C@H]2CN(CC23CC[NH2+]CC3)C(=O)c4ccccc4Cl)C C39658852
Cc1cc(ccc1F)C(=O)N2C[C@@H](C3(C2)CC[NH2+]CC3)C(=O)NC[C@@H]4COC(O4)(C)C C39659362
COc1ccccc1C(=O)N2C[C@@H](C3(C2)CC[NH2+]CC3)C(=O)N[C@H]4CCSC4=O C39661062
c1ccc(cc1)[C@H](C#N)NC(=O)[C@@H]2CN(CC23CC[NH2+]CC3)C(=O)c4cccnc4Cl C39662331
c1ccc(cc1)[C@@H](C#N)NC(=O)[C@H]2CN(CC23CC[NH2+]CC3)C(=O)c4cccnc4Cl C39662332
Cn1cccc1C(=O)N2C[C@@H](C3(C2)CC[NH2+]CC3)C(=O)N[C@@H](C#N)c4ccccc4 C39662430
CCC(CC)C(=O)N1C[C@@H](C2(C1)CC[NH2+]CC2)C(=O)NC[C@@H]3CN(CCO3)C C39696712
CCC(CC)C(=O)N1C[C@@H](C2(C1)CC[NH2+]CC2)C(=O)NC[C@H]3CN(CCO3)C C39696714
C[C@@H]1CCCC[NH+]1[C@@H](C)CNC(=O)C(=O)Nc2cc(c(cc2OC)Cl)OC C41645225
C[C@H]1CCCC[NH+]1[C@@H](C)CNC(=O)C(=O)Nc2cc(c(cc2OC)Cl)OC C41645228
C[C@@H]1CCC[NH+](C1)[C@@H](C)CNC(=O)C(=O)Nc2ccc(c(c2)C(=O)OC)Cl C41652118
C[C@@H]1CCC[NH+](C1)[C@@H](C)CNC(=O)C(=O)Nc2cc(c(cc2OC)Cl)OC C41653984
C[C@@H]1CCC[NH+](C1)CCCCNC(=O)C(=O)Nc2ccc3c(c2)OC(O3)(F)F C41789488
C[NH+](C)[C@@H](CNC(=O)Nc1ccccc1S(=O)(=O)C)c2ccccc2OC C43929145
CC1(Cc2c(c(sc2C([NH2+]1)(C)C)NC(=O)c3ccc(cc3)N4C(=O)CCC4=O)C#N)C C44140900
c1ccc(cc1)[C@@H](CNC(=O)NCCc2nnc3n2CCCCC3)[NH+]4CCCC4 C47949196
c1cnn(c1)CCc2cc(=O)[nH]c(n2)c3ccc(cc3)C[NH+]4CCC(CC4)CO C48284580
CC1(C[NH2+]CCN1Cc2ccc(cc2)c3[nH]c(=O)cc(n3)CCn4cccn4)C C48422414
CCc1ccc(cc1)[C@@H](CNC(=O)C(=O)Nc2ccc3c(c2)OCCO3)[NH+](C)C C48845998
C[C@H]1CCC[NH+](C1)C[C@@H](C)NC(=O)CCNC2=NS(=O)(=O)c3c2cccc3 C55405749
C[C@@H]1CN(C[C@H](O1)C)c2ccc(c[nH+]2)CNC(=O)c3cc(=O)c4ccccc4[nH]3 C55995188
c1ccc2c(c1)CC[NH+](C2)CCCNC(=O)Nc3cccc(c3)Cn4cncn4 C56732608
c1cc(cc(c1)NC(=O)NC[C@H](c2cccs2)[NH+]3CCCC3)Cn4cncn4 C56733166
c1ccc2c(c1)CC[NH+](C2)CCCNC(=O)Nc3ccccc3Cn4cncn4 C56734433
c1ccc(c(c1)CNC(=O)Nc2ccccc2Cn3cncn3)C[NH+]4CCCC4 C56734734
Cc1cccc(c1NC(=O)C[NH+](C)CC(=O)NC[C@H]2COc3ccccc3O2)C C07682882
CC[C@]1(C(=O)N(C(=O)N1)NC(=O)C[NH+](Cc2c(cccc2Cl)F)C3CC3)C C27370923
CC(C)[NH+](C)Cc1ccccc1CNC(=O)Nc2ccc(c(c2)F)n3cncn3 C62413006
Cc1cc(c2=[NH+]C(=O)[C@H](C=c2c1)CN3CCN4[C@@H](C3)C=C(N4)C(=O)NC5CC5)C C65396742
CCCCNC(=O)[C@@H]1CC[C@@H]([NH+](C1)CC(=O)NC2CCC3(CC2)OCCO3)C C66474414
Cc1c(c(on1)C)CNC(=O)C[NH+]2CCC(CC2)NC(=O)CC3CCCCC3 C66886701
C[C@@H](c1cccc(c1)S(=O)(=O)NC)[NH2+]Cc2cc3c(c(c2)OC)OCCO3 C67010537
Cc1ccn2cc([nH+]c2c1)CNC(=O)Nc3cccc(c3)S(=O)(=O)C(F)F C67318049
Cc1c(cco1)C(=O)NC2CCN(CC2)C(=O)NCCC[NH+]3CCCC[C@H]3C C67358581
Cc1c(cco1)C(=O)NC2CCN(CC2)C(=O)N[C@H](C)C[NH+]3CCC[C@@H](C3)C C67410444
C[C@@H](c1cccc(c1)S(=O)(=O)NC)NC(=O)N2CCC[C@@H](C2)[NH+]3CCCC3 C67469759
CC[NH+](CC)[C@H](C)CNC(=O)c1cccc(c1)N2C(=O)[C@@H]3CC=CC[C@@H]3C(=O)N2 C67573698
CC[NH+]1CCc2c(sc(c2C(=O)N)NC(=O)c3ccc(cc3)[N+](=O)[O-])C1 C04087036
CC[NH+](CC(=O)Nc1c(cccc1F)F)CC(=O)NC(=O)NC2CCCC2 C06590597
Cc1cccc(c1NC(=O)C[NH+](C)CC(=O)NC(=O)NCC(F)(F)F)C C07682963
CC(=O)NCC[NH2+][C@@H]1CCc2c(c(nn2CC3CCCCC3)C(=O)NC)C1 C14750849
CC(=O)NCC[NH2+][C@H]1CCc2c(c(nn2CC3CCCCC3)C(=O)NC)C1 C14750851
c1ccc(cc1)[C@@H](CNc2ccc(cc2[N+](=O)[O-])S(=O)(=O)N)[NH+]3CCCC3 C15129228
c1ccc(cc1)[C@H](CNc2ccc(cc2[N+](=O)[O-])S(=O)(=O)N)[NH+]3CCCC3 C15129229
C[NH+](Cc1cccc(c1)C#N)Cc2nc(nc(n2)Nc3ccccc3OC)N C26328043
c1cc(c(cc1NC(=O)C[NH+]2CCC(CC2)C(=O)N)C(F)(F)F)[N+](=O)[O-] C28927603
CCC[NH+]1CCN(CC1)C(=O)Nc2c(c3c(s2)COC(C3)(C)C)C(=O)N C34785101
CC(C)CC(=O)N1[C@H](N[C@@H](N1)c2cccnc2)[NH2+]CC3=CC4=CC=N[C@@H]4C=C3 C38586138
CN(C)C(=[NH2+])c1ccn2c(c1)nc(c2c3ccnc(n3)N)c4ccc(cc4)F C40425124
CCCCNc1c(c(ncn1)N2CC[NH+](CC2)Cc3ccc4c(c3)OCO4)N C40706707
Cc1c\2c(oc1C(=O)N(C)C3CC[NH+](CC3)C)CCC/C2=N\NC(=S)N C40824446
Cc1ccc(cc1F)NC(=O)C(=O)NCc2cccc(c2)NC(=O)C[NH+](C)C C41639949
CC1CC[NH+](CC1)[C@@H](CNc2ccc(cc2[N+](=O)[O-])S(=O)(=O)N)C(C)C C42108067
Cc1ccc(c(c1)C)NC(=O)NC(=O)[C@H](C)[NH+]2CCC(CC2)NS(=O)(=O)C C42632639
C[C@@H](c1cccc2c1cccc2)[NH2+][C@@H](C)C(=O)c3c(n(c(=O)n(c3=O)C)C)N C43303476
CC[C@H](C)NC(=O)C[NH+]1CCN(CC1)CC(=O)NC(=O)N[C@H]2CCCC[C@@H]2C C44742558
Cc1c(c(=O)[nH]c(=O)[nH]1)CCC(=O)NC[C@@H](c2ccccc2Cl)[NH+](C)C C45819300
C[C@H](C(=O)NNC(=O)NCc1cc[nH+]c(c1)N(C)C)Oc2ccccc2F C46285573
Cc1cccc(c1C)O[C@H](C)C(=O)NNC(=O)NCc2ccc[nH+]c2N(C)C C46288609
CC(=O)Nc1cc(ccc1F)NC(=O)C(=O)NCC2(CCCCC2)[NH+](C)C C48721578
CC(=O)Nc1ccc(cc1OC)NC(=O)C(=O)NCC2(CCCCC2)[NH+](C)C C48722106
C[NH+](C)[C@@H](CNC(=O)NNC(=O)c1ccc(cc1)F)c2ccccc2OC C49790042
C[NH+](C)[C@H](CNC(=O)NNC(=O)c1ccc(cc1)F)c2ccccc2OC C49790043
Cc1ccc(s1)C(=O)NC2CC[NH+](CC2)[C@H](C)C(=O)NC(=O)NC(C)C C51098670
C[C@@H](c1ccccc1)[NH+]2CC[C@@H](C2)NC(=O)NN[C@@]3(CCS(=O)(=O)C3)C C54719199
C[C@@H](C(=O)NC(=O)NCC=C)Nc1ccc(cc1)CC(=O)N2CC[NH+](CC2)C C56215139
CCCNC(=O)NC(C)(C)C(=O)NCc1ccc([nH+]c1)N2C[C@H](O[C@H](C2)C)C C58278028
CNS(=O)(=O)c1ccc(s1)CNC(=O)NCC2(CCCC2)[NH+](C)C C61114469
CCc1ccc(cc1[N+](=O)[O-])NC(=O)C(=O)NC2CC([NH2+]C(C2)(C)C)(C)C C48605285
Cc1c(sc(n1)c2ccccc2)C(=O)NNC(=O)N[C@H](C)CC[NH+](C)C C62507152
COC1=C(NN(C1)c2ccccc2)C(=O)N[C@@H](Cc3[nH]cc[nH+]3)c4ccccc4 C39763738
c1ccc2=[NH+]C(=O)[C@H](C=c2c1)C(=O)Nc3cc(ccc3N4CCCC4)C(=O)N C39773735
c1ccc2=[NH+]CC(=c2c1)C[C@@H]3N[C@H](ON3)C(=O)NCc4ccc5c(c4)OCO5 C63302890
CCNC(=O)/N=C(\NCCC1=c2ccccc2=[NH+]C1)/Nc3nc(cc(n3)C)C C63308280
CC1=C([C@H](n2c(ncn2)N1)O)CCC(=O)N[C@@H](C)CC3=c4ccccc4=[NH+]C3 C63328745
C[NH+](CCCn1cnc2c1ncnc2N)CC(=O)Nc3ccccc3Cl C63517897
c1ccc(cc1)Nc2nc(nc(n2)N)COC(=O)CC3=c4ccccc4=[NH+]C3 C63820704
Cc1ccc(cc1)[C@@H](CNc2ccc(cc2S(=O)(=O)N)[N+](=O)[O-])[NH+](C)C C64114243
CCOC(=O)N[C@H]1N/C(=C\C(=O)NCCC2=c3ccccc3=[NH+]C2)/CS1 C64403883
C[C@@H](CC1=c2ccccc2=[NH+]C1)NC(=O)CN3[C@@H](Nc4ccccc4C3=O)O C64479968
c1ccc2c(c1)C(=O)N([C@@H](N2)O)CC(=O)NCCC3=c4cc(ccc4=[NH+]C3)F C64717688
Cc1cc(cc(c1C)NC(=O)C[NH+](C)Cc2c(ncs2)C)S(=O)(=O)N C66562925
c1cc(sc1)c2nc([nH]n2)CNC(=O)NCc3cc[nH+]c(c3)N4CCCC4 C66698688
C[NH+](CC(=O)Nc1cc(cc(c1)F)F)CC(=O)NNC(=O)c2cccs2 C66844370
C[NH+](C)CCNC(=O)c1cccc(c1)CNC(=O)Nc2ccc(nc2)Cl C67015255
Cc1ccc(cc1)[C@H](CNc2cc(cc(c2)S(=O)(=O)N)[N+](=O)[O-])[NH+](C)C C67383134
CNC(=O)c1c2c([nH]n1)NC(=O)C[C@@H]2c3ccc(s3)C[NH+]4CCCCC4 C65381352
c1ccc(cc1)CO[C@H]2[C@@H]3[C@@H](CO[P@@](=O)(O3)[O-])O[C@@H]2n4cnc5c4ncnc5N C05085487
Cc1cn(c(=O)[nH]c1=O)[C@H]2C[C@@H]([C@@H](O2)CO[P@@](=O)([O-])Oc3ccc(cc3)[N+](=O)[O-])O C05273961
C[C@]12CC[C@@H]3[C@@H]([C@@H]1CC[C@@H]2O)CCC4=C/C(=N/OCC(=O)N[C@@H](CC(=O)N)C(=O)[O-])/CC[C@]34C C12296665
c1ccc(cc1)C2=NN=C(C2)SCC(=O)N[C@@H]3[C@@H]4N(C3=O)C(=C(CS4)CO)C(=O)[O-] C15223829
c1ccc(cc1)C2=NN=C(C2)SCC(=O)N[C@H]3[C@H]4N(C3=O)C(=C(CS4)CO)C(=O)[O-] C15223831
c1cc(oc1)[C@@H]2CC3=C([C@H](c4c([nH]c(=O)[nH]c4=O)N3)c5ccc(cc5)C(=O)[O-])C(=O)C2 C18200424
c1cc(c(cc1[N+](=O)[O-])CSc2c3c(ncn2)n(cn3)[C@@H]4[C@H]([C@H]([C@@H](O4)CO)O)O)[O-] C19911740
C[C@]12CC[C@@H]3c4ccc(cc4CC[C@H]3[C@@H]1C[C@H](C2=O)O[C@H]5[C@@H]([C@@H]([C@H]([C@@H](O5)C(=O)[O-])O)O)O)O C22060655
Cc1ccc(cc1)C(=O)c2ccc(n2C)CC(=O)O[C@@H]3[C@@H]([C@H]([C@H]([C@@H](O3)C(=O)[O-])O)O)O C22067019
C[C@H](C(=O)NC(=O)NC1CC1)Sc2c3c(nc(n2)C4CC4)n(c(nc3=O)[O-])C5CC5 C22419254
Cc1cc(no1)N2[C@@H](C(=C(C2=O)[O-])C(=O)c3c(c([nH]c3C)C(=O)N)C)c4ccccc4F C25108172
c1cc(cc(c1)S(=O)(=O)N)[N-]S(=O)(=O)c2cccc(c2)S(=O)(=O)NC3CC3 C26154679
c1cc(nc(c1)C(=O)[O-])C(=O)c2cc(c(cc2S(=O)(=O)N)S(=O)(=O)N)Cl C27522335
CO/N=C(\c1csc(n1)N)/C(=O)N[C@H]2[C@H]3N(C2=O)C(=C(CS3)CS)C(=O)[O-] C34299915
Cc1cc(cc(c1O)C)[C@H]2[C@H]3[C@@H](C(=O)N(C3=O)C(C)(C)C)[C@@]([NH2+]2)(CC(=O)[O-])C(=O)[O-] C34379983
Cc1cc(c(c(c1C(=O)O[C@@H]2CC3=C(COC(=C3)/C=C/C(=O)[O-])C(=O)[C@]2(C)O)OC)O)O C35466102
C[C@@]12CC[C@@H]3c4ccc(cc4CC[C@@H]3[C@@H]1C[C@@H](C2=O)O[C@@H]5[C@@H]([C@H]([C@H]([C@@H](O5)C(=O)[O-])O)O)O)O C35644524
CC(C)(C)NC(=O)Nc1c2c(ncn1)n(cn2)[C@H]3[C@@H]([C@H]4[C@H](O3)CO[P@@](=O)(O4)[O-])O C36488721
C[C@@H](C(=O)[O-])NC(=O)/C(=C/c1ccc2c(c1)OCO2)/NC(=O)c3cccc(c3)[N+](=O)[O-] C13544792
CCn1c(nnn1)c2ccc(c(c2)S(=O)(=O)[N-]c3ccc(cc3)S(=O)(=O)N)OC C02713087
CC(C)C[C@@H](C(=O)[O-])NC(=O)CNC(=O)[C@@H]1[C@H]2[C@@H]([C@@H]3[C@H](O1)OC(O3)(C)C)OC(O2)(C)C C02674089
c1ccc(cc1)/C=C/CS[C@H]2N=C3C(=NC(=NC3=O)[NH-])N2[C@H]4[C@@H]([C@@H]([C@H](O4)CO)O)O C38557351
CC(C)(C)n1c(=O)c(c([nH]c1=O)[O-])[C@@H](c2ccncc2)[C@H]3[C@H](N(C(=O)NC3=O)C(C)(C)C)O C38596862
CC(C)(C)n1c(=O)c(c([nH]c1=O)[O-])[C@@H](c2ccncc2)[C@H]3[C@@H](N(C(=O)NC3=O)C(C)(C)C)O C38596863
[H]/N=C\1/C(=N/Nc2ccc(cc2)S(=O)(=O)[N-]c3c(c(co3)C)C)/C(=O)N(C(=O)N1C)C C17426535
c1cc(ccc1c2coc3cc(cc(c3c2=O)O)O[C@H]4[C@@H]([C@H](C=C(O4)C(=O)[O-])O)O)O C39559702
CC1=C2C(=NC(=NC2=O)CSc3nnc(s3)SCC(=O)N)S[C@@H]1C(=O)[O-] C39639627
c1ccc(cc1)/C=N/N=C/2\N(C(=O)[C@H](S2)CC(=O)NCC(=O)[O-])c3ccc(cc3)O C33957263
c1c(cc(c(c1/C=N/NOC(=O)Cc2nnc(s2)N)[O-])Br)[N+](=O)[O-] C01920571
c1ccc-2c(c1)Cc3c2ccc(c3)N[C@@H]4N=C5C(=NC(=NC5=O)[NH-])N4[C@H]6C[C@@H]([C@H](O6)CO)O C39936987
C[C@H](c1cccc(c1)C(=O)c2ccccc2)C(=O)O[C@@H]3[C@@H]([C@@H]([C@H]([C@@H](O3)C(=O)[O-])O)O)O C39937198
c1cc(cnc1)CSc2nc3c(ncnc3n2[C@H]4[C@@H]([C@@H]5[C@@H](O4)CO[P@@](=O)(O5)[O-])O)N C40457055
c1ccc(c(c1)C2=N[C@@H](C(=O)Nc3c2cc(cc3)Cl)O[C@@H]4[C@H]([C@@H]([C@H]([C@@H](O4)C(=O)[O-])O)O)O)Cl C01849586
c1cc(ccc1C\2=NN(C(=O)/C2=N\Nc3ccc(cc3)S(=O)(=O)[O-])C(=S)N)[N+](=O)[O-] C12275789
c1cc(ccc1C(=O)N2C[N-]S(=O)(=O)c3c2cc(c(c3)S(=O)(=O)N)Cl)[N+](=O)[O-] C58901716
CC(=O)c1cccc(c1)S(=O)(=O)/N=C(/c2cc(cc(c2)NC(=O)C)NC(=O)C)\[O-] C45087210
CCOC(=O)C1=C(N2C(=O)[C@H](SC2=C([C@@H]1c3cccc(c3)[N+](=O)[O-])C#N)CC(=O)[O-])N C59293975
Cn1c(c-2nc(nc2n(c1=O)C)Sc3nc([nH]n3)N/N=C/c4cccc(c4O)OC)[O-] C21079826
Cc1c(cn(n1)C)/C=N/Nc2[nH]nc(n2)Sc3nc-4c(n(c(=O)n(c4n3)C)C)[O-] C20424259
Cn1c(c-2nc(nc2n(c1=O)C)Sc3nnc(n3N)c4cccc(c4)[N+](=O)[O-])[O-] C59789707
c1cc(oc1)CN2[C@@H](Nc3cc4c(cc3C2=O)OCO4)SC/C(=N/c5[nH]ncn5)/[O-] C63763337
c1cc(oc1)CN2[C@H](Nc3cc4c(cc3C2=O)OCO4)SC/C(=N/c5[nH]ncn5)/[O-] C63763339
CCc1nnc(s1)NC(=O)CS[C@@H]2[C@H](c3c(c(cc(=O)[nH]3)[O-])S2)C(=O)N C63795845
CCc1nnc(s1)NC(=O)CS[C@H]2[C@H](c3c(c(cc(=O)[nH]3)[O-])S2)C(=O)N C63795846
c1cc(c(nc1)n2cncn2)CNC(=O)C3=CNN([C@@H]3C(F)(F)F)c4ccc(nn4)[O-] C63922098
Cc1c(c([nH]c1C(=O)OC/C(=C/2\[C@H](N(C(=O)N(C2=O)C)CC(C)C)N)/[O-])C)C(=O)C C39611352
C[C@@]12CC[C@@H]3c4ccc(cc4CC[C@@H]3[C@@H]1C[C@@H](C2=O)O[C@@H]5[C@@H]([C@@H]([C@@H]([C@@H](O5)C(=O)[O-])O)O)O)O C65742879
C[C@]12CC[C@@H]3c4ccc(cc4CC[C@@H]3[C@@H]1C[C@@H](C2=O)O[C@@H]5[C@@H]([C@@H]([C@@H]([C@@H](O5)C(=O)[O-])O)O)O)O C65742880
C[C@@]12CC[C@H]3c4ccc(cc4CC[C@@H]3[C@@H]1C[C@@H](C2=O)O[C@@H]5[C@@H]([C@@H]([C@@H]([C@@H](O5)C(=O)[O-])O)O)O)O C65742881
c1ccc(c(c1)C2=N[C@H](C(=O)Nc3c2cc(cc3)Cl)O[C@H]4[C@@H]([C@@H]([C@@H]([C@@H](O4)C(=O)[O-])O)O)O)Cl C34273706
Cc1cc(c(n1c2ccc(c(c2)Cl)C(=O)[O-])C)/C=C/3\C(=O)NC(=S)N(C3=O)c4ccccc4F C02158869
c1cc(ccc1[C@H]2c3c([nH]c(=O)s3)S[C@H]4[C@H]2[C@@H]5C[C@H]4[C@@H]6[C@H]5C(=O)N(C6=O)CCC(=O)[O-])Cl C12080398
c1cc(ccc1[C@H]2c3c([nH]c(=O)s3)S[C@H]4[C@H]2[C@@H]5C[C@H]4[C@H]6[C@H]5C(=O)N(C6=O)CCC(=O)[O-])Cl C12080399
C[C@@H](C(=O)Nc1ccccc1C(=O)C)Sc2nc3cc(ccc3c(=O)n2Cc4ccco4)C(=O)[O-] C13017251
Cc1ccc(c(c1)Br)NC(=O)[C@H](C)Sc2nnc(n2CCC(=O)[O-])c3cccs3 C13017767
CC1=C([C@@H](NC(=O)N1c2ccc(cc2)C(=O)[O-])c3cc(cs3)Br)C(=O)OCCOC C13033145
C[C@H](C(=O)NCc1ccccc1Cl)Sc2nc3cc(ccc3c(=O)n2Cc4ccco4)C(=O)[O-] C13050997
C[C@@H](C(=O)NCc1ccccc1Cl)Sc2nc3cc(ccc3c(=O)n2Cc4ccco4)C(=O)[O-] C13050998
CCN(CC(=O)NCc1ccc(cc1)Cl)S(=O)(=O)c2cc(ccc2Br)C(=O)[O-] C13069304
Cc1cc(c(n1c2ccc(c(c2)C(=O)[O-])Cl)C)/C=C/3\C(=O)NC(=S)N(C3=O)c4ccccc4F C02968767
Cc1ccc(cc1)c2nnc(n2CCC(=O)[O-])SCC(=O)Nc3ccc(cc3F)Br C13196259
Cc1cc(ccc1Br)NC(=O)CSc2nnc(n2CCC(=O)[O-])c3ccc(cc3)F C13206213
C[C@H](C(=O)Nc1ccc(cc1)Br)Sc2nnc(n2CCC(=O)[O-])c3ccc(cc3)F C13206508
COc1ccc(cc1S(=O)(=O)Nc2ccc(cc2)C3=N/C(=C\c4ccc(cc4)F)/C(=O)O3)C(=O)[O-] C13218229
Cc1c(n(c(c1C#N)NC(=O)CSc2ncc(n2c3ccc(cc3)F)C(=O)[O-])C4CCCCC4)C C13237009
COc1cc(c(cc1OC)NC(=O)CSc2nnc3n2cc(cc3Cl)C(F)(F)F)C(=O)[O-] C13243726
c1cc(ccc1n2c(=O)c3ccc(cc3nc2SCC(=O)Nc4ccc5c(c4)OCO5)C(=O)[O-])F C13266793
c1cc(ccc1/C=C/C(=O)[O-])S(=O)(=O)Nc2ccc(cc2)C3=N/C(=C\c4ccc(cc4)F)/C(=O)O3 C13299823
C[C@H](C(=O)Nc1ccc(cc1C(F)(F)F)[N+](=O)[O-])Sc2ncc(n2c3ccc(cc3)F)C(=O)[O-] C13355714
c1cc(cc(c1)OCC(=O)[O-])/C=C/2\C(=O)N(C(=S)S2)NC(=O)c3ccc(cc3)Br C16909616
c1ccc2c(c1)nc(c(n2)CSc3[n-]nc(n3)C(F)(F)F)CSc4[nH]nc(n4)C(F)(F)F C20032174
CC(=O)Nc1ccc(cc1)N2[C@@H](C(=C(C2=O)[O-])C(=O)c3ccc(cc3)Cl)c4cccc(c4)[N+](=O)[O-] C09379885
Cc1ccc(cc1)CSc2nnc(s2)N3[C@@H](C(=C(C3=O)[O-])C(=O)c4ccco4)c5ccc(cc5)O C09360029
c1ccc(cc1)NC(=O)Cn2cc(c3c2cccc3)/C=C\4/C(=NC(=O)N(C4=O)c5cccc(c5)Cl)[O-] C01211491
c1ccc(cc1)N2/C(=C/c3ccc4c(c3)OCO4)/C(=O)N=C2[N-]NC(=O)c5ccc(cc5)Br C25583779
CCN(Cc1cccc(c1)S(=O)(=O)[O-])c2ccc3c(c2)sc-4c(c(=O)c5ccccc5c4n3)O C25694036
Cc1cccc(c1C)n2c(c3ccc(cc3nc2=S)C(=O)N[C@@H](CC(=O)OC)c4cccs4)[O-] C27062848
CCOC(=O)c1c2c(sc1NC(=O)CSc3nc(c(nn3)c4ccc(cc4)Cl)[O-])CCC2 C27526207
c1cc(cc(c1)O)[C@@H]2C(=C(C(=O)N2c3nc4ccc(cc4s3)F)[O-])C(=O)c5ccc6c(c5)OCCO6 C33723602
c1cc(cc(c1)O)[C@H]2C(=C(C(=O)N2c3nc4ccc(cc4s3)F)[O-])C(=O)c5ccc6c(c5)OCCO6 C33723603
Cc1ccc(o1)C(=O)C2=C(C(=O)N([C@H]2c3ccc(c(c3)OC)O)c4nc5c(cc(cc5s4)C)C)[O-] C35263620
Cc1cc(c2c(c1)sc(n2)N3[C@H](C(=C(C3=O)[O-])C(=O)c4c(nc(s4)C)C)c5ccc(cc5)O)C C35566492
Cc1cc(c2c(c1)sc(n2)N3[C@H](C(=C(C3=O)[O-])C(=O)c4c(nc(s4)C)C)c5cccc(c5)O)C C35566510
c1ccc(cc1)/C(=C\c2ccccc2Cl)/C(=O)Nc3ccc(cc3)S(=O)(=O)[N-]c4ncccn4 C38753363
CS(=O)(=O)c1ccc2c(c1)sc(n2)NC(=O)c3c(c(nnc3[O-])c4ccccc4)c5ccccc5 C01792158
CCN1C(=O)[C@H]2[C@@H](N=C1SCc3[nH]c(=O)c4c(c(sc4n3)C(=O)[O-])C)SC5=C2CCCC5 C39691975
CCc1cc(nc2n1c(nn2)S[C@H](C)C(=O)N[C@@H]3[C@@H](C4=C(S3)CCCCC4)C(=O)OCC)[O-] C39732194
CCc1cc(nc2n1c(nn2)S[C@H](C)C(=O)N[C@H]3[C@@H](C4=C(S3)CCCCC4)C(=O)OCC)[O-] C39732198
CCOC(=O)[C@@H]1[C@H](SC2=C1CCCC2)NC(=O)[C@@H](C)Sc3nnc4n3c(cc(n4)[O-])C(C)C C39732262
CCOC(=O)[C@@H]1[C@@H](SC2=C1CCCC2)NC(=O)[C@@H](C)Sc3nnc4n3c5c(c(n4)[O-])CCC5 C39733486
C[C@H]1Cc2cc(ccc2O1)C(=O)C3=C(C(=O)N([C@@H]3c4cccc(c4)Br)CCOCCO)[O-] C40094878
C[C@@H]1Cc2cc(ccc2O1)C(=O)C3=C(C(=O)N([C@H]3c4ccccc4Br)CCOCCO)[O-] C40095204
C[C@H]1Cc2cc(ccc2O1)C(=O)C3=C(C(=O)N([C@H]3c4ccccc4Br)CCOCCO)[O-] C40095206
c1ccc(cc1)c2c3cc(ccc3[nH]c(=O)c2C4=NN([C@@H](C4)c5ccco5)C(=O)CCCC(=O)[O-])Cl C45160814
c1ccc(cc1)c2c3cc(ccc3[nH]c(=O)c2C4=NN([C@H](C4)c5ccco5)C(=O)CCCC(=O)[O-])Cl C45160816
Cc1c(c2c(=O)[nH]c(nc2o1)CSc3nnc(n3CC=C)c4ccc(cc4Cl)Cl)C(=O)[O-] C13408099
Cc1c(sc2c1c(=O)n(c(n2)SCc3cc(=O)[nH]c4c3c(c(s4)C(=O)[O-])C)CCOC)C C13393513
Cc1c(c2c(=O)[nH]c(nc2o1)CSc3ncc(n3c4ccccc4Cl)c5ccccc5)C(=O)[O-] C13400975
CCOc1cc(cc(c1O)Br)/C=C\2/C(=NC(=O)N(C2=O)c3ccc(cc3)Br)[O-] C38161103
CCOc1cc(cc(c1O)I)/C=C\2/C(=NC(=O)N(C2=O)c3ccc(cc3)C)[O-] C38185293
CCN(CC)c1ccc(c(c1)O)[C@@H]2Nc3c(c4c(s3)C[NH+](CC4)C(C)C)C(=N2)O C04124717
CCOc1ccc2c(c1)cc(c([nH+]2)NCCNC(=O)Nc3ccc(cc3)C(C)C)C#N C04861327
Cc1cc(c2cc(c([nH+]c2c1)NCCCNC(=O)Nc3ccc(cc3)SC)C#N)C C04937045
CCOc1cc(ccc1O)[C@@H](c2ccc3ccc(nc3c2O)C)Nc4cccc([nH+]4)C C02834869
CCOc1cc(cc(c1O)[C@H]2Nc3c(c4c(s3)C[NH+](CC4)C(C)C)C(=N2)O)Br C08922850
c1ccc(cc1)S(=O)(=O)Nc2ccc(cc2)N3CCC(CC3)[NH2+]Cc4cc5ccccc5[nH]4 C12243066
CCCC/[NH+]=C/[C@]12CC[C@@H](C[C@]1(CC[C@@H]3[C@@H]2CC[C@]4([C@]3(CC[C@H]4[C@H]5C=CC(=O)O5)O)C)O)O C12657978
CC1(O[C@H]2[C@@H]([C@@H](O[C@@H]2O1)[C@@H](COC(c3ccccc3)(c4ccccc4)c5ccccc5)[NH3+])O)C C13348263
CC1(O[C@H]2[C@H]([C@@H](O[C@@H]2O1)[C@@H](COC(c3ccccc3)(c4ccccc4)c5ccccc5)[NH3+])O)C C13348271
Cc1c(c(nc(c1F)Oc2cccc(c2)OC(F)(F)F)Oc3cccc(c3)C(=[NH2+])N)F C13474023
CC[NH+]1CCc2c3ccccc3[nH]c2[C@@H]1c4c([nH]c(=O)n(c4=O)Cc5ccc(cc5)F)O C09128891
C[NH+](Cc1ccccc1N2CCCCC2)CC(=O)Nc3c(c4c(s3)CCCC4)C(=O)N C15103914
CCCCn1c2ccc(cc2nc1C[NH2+][C@H](C)c3ccc(cc3Cl)Cl)S(=O)(=O)N C15447507
c1ccc(cc1)[C@@H](CNC(=O)CCNC(=O)NC23CC4CC(C2)CC(C4)C3)[NH+]5CCCC5 C16259355
CC[NH+]1CCc2c3ccccc3[nH]c2[C@H]1c4c(nc(n(c4=O)[C@@H](C)c5ccccc5)O)O C09042223
Cc1c(c2cc(ccc2[nH]1)NC(=O)c3ccccc3Cl)[C@@H](c4ccccn4)Nc5cccc[nH+]5 C21659659
c1cc(ccc1Nc2nc(nc(n2)N)C[NH+]3CCCN(CC3)c4ccc(cn4)C(F)(F)F)F C15030583
Cc1ccccc1Nc2nc(nc(n2)N)C[NH+]3CCN(CC3)[C@H](C)c4nc5ccccc5s4 C32759560
CC(C)(C)c1c(c(n(n1)c2cc(ccc2F)F)N)NC(=O)N3CC[NH+](CC3)C4CCCC4 C34784897
c1ccc(cc1)c2c(c(n(n2)c3ccccc3Cl)N)NC(=O)N4CC[NH+](CC4)C5CCCC5 C34785065
c1ccc(cc1)Cn2c(c3c(nc(nc3n2)NCC[NH+]4CCCCC4)c5ccc(cc5F)F)N C35577940
c1ccc(cc1)n2c(c3c(nc(nc3n2)NCC[NH+]4CCCCC4)c5ccccc5Cl)N C35929656
COc1ccccc1c2c3c(n(nc3nc(n2)NCC[NH+]4CCCCC4)c5ccc(cc5)Cl)N C37357873
C[NH+](C)CCNc1nc(c2c(n(nc2n1)c3ccccc3Cl)N)c4cccc(c4)Cl C37360420
CCCC/[NH+]=C/[C@]12CC[C@@H](C[C@@]1(CC[C@@H]3[C@@H]2CC[C@]4([C@@]3(CC[C@H]4[C@@H]5C=CC(=O)O5)O)C)O)O C35361182
CC1(CC(CC([NH2+]1)(C)C)Nc2c(c(ncn2)Nc3ccc(cc3)Br)[N+](=O)[O-])C C40645193
CC1(CC(CC([NH2+]1)(C)C)Nc2c(c(ncn2)Nc3cccc(c3)Br)[N+](=O)[O-])C C40645250
CC1(CC(CC([NH2+]1)(C)C)Nc2c(c(ncn2)Nc3ccc(c(c3)Cl)F)[N+](=O)[O-])C C40645252
CCN(c1cccc2c1cccc2)c3c(c([nH+]cn3)Nc4ccc5c(c4)OCCO5)N C40701992
COc1ccc(cc1Nc2c(c(nc[nH+]2)N(Cc3ccccc3)c4ccccn4)N)Cl C40702567
CC[NH+]1CCN(CC1)c2c(c(ncn2)Nc3ccc(cc3)I)N C40726665
c1ccc2c(c1)CCCN2c3c(c(nc[nH+]3)Nc4c(cc(cn4)C(F)(F)F)Cl)N C40780431
COc1cc(c(cc1Nc2c(c(nc[nH+]2)N(Cc3ccccc3)c4ccccn4)N)Cl)OC C40798534
C[C@@H]1c2c(sc([nH+]2)NCC=C)C[C@@]3([C@H]1[C@H]([C@@H](CC3)[C@H](C)C(=O)NCCOC)O)C C43548236
CCCC/[NH+]=C/[C@@]12CC[C@@H](C[C@]1(CC[C@@H]3[C@H]2CC[C@@]4([C@@]3(CC[C@H]4[C@@H]5C=CC(=O)O5)O)C)O)O C43736569
CC1(O[C@@H]2[C@H]([C@H](O[C@H]2O1)[C@@H](COC(c3ccccc3)(c4ccccc4)c5ccccc5)[NH3+])O)C C44167035
CCCCn1c2ccc(cc2nc1C[NH2+][C@@H](C)c3ccccc3Cl)S(=O)(=O)N C06996470
c1ccc(cc1)[C@H]2c3cccn3CC[NH+]2CC(=O)Nc4c(c5c(s4)CCCC5)C(=O)N C46865172
C[NH+](Cc1nc(c2c3c(sc2n1)CCCC3)N)CC(=O)Nc4ccccc4SC C31039202
C[NH+](C)[C@@H](CNC(=O)Nc1ccc(c(c1)C(=O)NC2CC2)Cl)c3cccc(c3)F C47727959
c1ccc2=[NH+][C@H](C(=c2c1)CCC(=O)Nc3cccc(c3)S(=O)(=O)N)c4ccc(cc4)F C63151131
CN(C)c1ccc(cc1)[C@@H](CNC(=O)c2ccc3c(c2)sc(n3)N)C4=c5ccccc5=[NH+]C4 C63229093
c1ccn(c1)[C@H]2Nc3ccc(cc3S2)C(=O)NCC(=O)NCCC4=c5cc(ccc5=[NH+]C4)F C63295206
Cc1ccc2=[NH+]CC(=c2c1)CCNC(=O)[C@H]3C=C4NC(=C5CC5)C=C(N4N3)C(F)(F)F C63547121
Cc1ccc(c(c1)C)NC(=O)CS[C@H]2NN[C@H](N2CC=C)CC3=c4ccccc4=[NH+]C3 C63730282
c1ccc2c(c1)C[C@@H](NC2)C(=O)N[C@@H](CC3=c4ccccc4=[NH+]C3)C(=O)NC5CCCCC5 C64349061
Cc1c(cc2c(c(sc2n1)C(=O)C3=c4ccccc4=[NH+]C3)N)C(=O)Nc5ccccc5 C64363771
C/C(=C/1\C(=NN(C1=O)[C@@H]2Nc3ccccc3S2)c4ccc(cc4)OC)/NCCc5c[nH+]c[nH]5 C53629486
CC(C)C(=O)N[C@@H]1Nc2cc(ccc2S1)NC(=O)[C@H]3C=c4cc(ccc4=[NH+]3)Cl C64502423
Cc1ccc2=[NH+]CC(=c2c1)CCNC(=O)c3ccc(c(c3)NC(=O)[C@@H]4c5ccccc5SN4)C C64540113
CCOC(=O)c1ccc2c(c1)nc(s2)NC(=O)Cn3c(nnc3SCc4ccccc4Cl)N C01923320
CCOC(=O)c1c(c(c(s1)N)C#N)COC(=O)[C@@H](CC(C)C)NC(=O)c2ccc(cc2)Cl C09258562
CCN(CC)S(=O)(=O)c1cc(ccc1C)NC(=O)CSc2nnc(n2N)c3ccc(cc3)C C09545355
CCOC(=O)c1c(csc1NC(=O)CSc2nnc(n2N)c3cccs3)c4ccccc4 C11592188
COc1ccc(cc1OC)C(=O)NNC(=S)NC(=O)CCCOc2ccc(cc2Cl)Cl C12291909
CCOc1cc(cc(c1OCC)OCC)C(=O)NC(=S)Nc2ccc(cc2)c3ccc(o3)CO C10004119
CCOc1ccc(cc1OCC)C/C(=N/OC(C(F)(F)F)(C(F)(F)F)NC(=O)c2ccco2)/N C12412137
CCNC(=S)NNC(=O)CSc1nnc(n1c2ccc(cc2)OCC)c3ccc(cc3)Cl C02700065
CCOC(=O)C1=C(NC(=O)N[C@@H]1c2cccs2)COC(=O)C[C@@](c3ccccc3)(C(F)(F)F)O C12925416
CCCN(c1c(n(c(=O)[nH]c1=O)Cc2ccccc2)N)C(=O)COC(=O)c3cc(c(s3)CC)C C12999621
CCOC(=O)c1c(cc(s1)c2ccccc2)NC(=O)CSc3nnc(n3N)c4ccoc4C C09666183
Cc1c(c(=O)oc2c1c(cc3c2CCC(O3)(C)C)OCC(=O)N[C@H](CC(C)C)C(=O)NCCCO)C C13548334
[truncated: 2,200,673 more chars]
