# Supplementary material for: PyRMD Studio: A Unified Suite for Next-Generation, AI-Powered Virtual Screening
Source: J Chem Inf Model. 2026 May 19;66(11):6197–203. doi: 10.1021/acs.jcim.6c00648 (PMC13250901; doi:10.1021/acs.jcim.6c00648)
Supplement: Supplementary file 2 [file ci6c00648_si_002.zip › decoys/adrb1_decoys.ism]

C[C@@H]1c2c(sc(n2)NC(=O)c3cnccn3)C[C@@]4([C@H]1[C@H]([C@@H](CC4)[C@H](C)C(=O)NCC[NH+]5CCOCC5)O)C C04222100
Cc1c(ccc2c1NC(=O)[C@]23[C@H]4[C@@H]([C@H]([NH2+]3)CCC(=O)N)C(=O)N(C4=O)c5ccc(cc5)OC(=O)C)Cl C02136472
CCc1cccc2c1NC(=O)[C@@]23[C@H]4[C@@H]([C@H]([NH2+]3)CCC(=O)N)C(=O)N(C4=O)Cc5ccc6c(c5)OCO6 C08790658
CCc1cccc2c1NC(=O)[C@]23[C@H]4[C@@H]([C@@H]([NH2+]3)CC(=O)N)C(=O)N(C4=O)Cc5ccc6c(c5)OCO6 C08790874
C[C@]12CC[C@H]3[C@@H]([C@]1(CC[C@@H]2C4=CC(=O)OC4)O)CC[C@@]5([C@@]3(CC[C@@H](C5)O)/C=[NH+]/CC(OC)OC)O C08914085
C[C@H]1C[C@@H](CN(C1)S(=O)(=O)c2ccc(cc2)C(=O)Nc3c(c4c(s3)C[NH+](CC4)C)C(=O)N)C C04177714
c1cc2c(cc1NC(=O)C3CC[NH+](CC3)CC(=O)Nc4c(c5c(s4)CCCC5)C(=O)N)OCO2 C09882799
CC(C)[NH+]1CCc2c(sc(c2C(=O)N)NC(=O)[C@H]3CCCN(C3)S(=O)(=O)c4cccs4)C1 C10751180
C[NH+]1CCc2c(sc(c2C(=O)N)NC(=O)[C@H]3CCCN(C3)S(=O)(=O)c4ccc(s4)Cl)C1 C10751907
Cc1cc(c2c(c1)[C@]3([C@H]4[C@@H]([C@H]([NH2+]3)CCC(=O)N)C(=O)N(C4=O)Cc5ccc6c(c5)OCO6)C(=O)N2)C C12885352
Cc1ccc2c(c1)[C@]3([C@H]4[C@@H]([C@H]([NH2+]3)Cc5c[nH]c6c5cccc6)C(=O)N(C4=O)CCCOC)C(=O)N2 C12886732
c1cc2c(cc1CN3CC[NH+](CC3)Cc4nc(nc(n4)Nc5ccc6c(c5)OCCO6)N)OCO2 C19899241
c1cc(sc1S(=O)(=O)N2CCC[C@H]2C(=O)NC3CC[NH+](CC3)CC(=O)N)Br C25518168
[H]/N=C/1\N/C(=C\CNC(=O)/C(=N\O)/Cc2cc(c(c(c2)Br)OC)Br)/C=[NH+]1 C39446141
C[C@@H](CCCC(C)(C)O)NC(=O)[C@@H]1CN(CC12CC[NH2+]CC2)C(=O)C3CCN(CC3)C(=O)C C39631685
Cc1ccc2c(c1)c(c[nH]2)CCNC(=O)[C@@H]3CN(CC34CC[NH2+]CC4)C(=O)c5ccc(nc5)N6CCOCC6 C39656125
Cc1ccsc1C(=O)N2C[C@H](C3(C2)CC[NH2+]CC3)C(=O)NCCc4[nH]c5cc(ccc5n4)OC C39669979
Cc1cc(no1)[C@@H]2C(=C(NO2)C)C(=O)N3C[C@H](C4(C3)CC[NH2+]CC4)C(=O)NCc5cc6ccccc6[nH]5 C39671538
Cc1cc(no1)[C@H]2C(=C(NO2)C)C(=O)N3C[C@H](C4(C3)CC[NH2+]CC4)C(=O)NCCc5c([nH]c6c5cccc6)C C39674067
CCSc1c(cccn1)C(=O)N2C[C@@H](C3(C2)CC[NH2+]CC3)C(=O)NCc4[nH]c(=O)c5ccccc5n4 C39676274
CC1=C[C@@H]([C@H](O1)C(F)(F)F)C(=O)N2C[C@@H](C3(C2)CC[NH2+]CC3)C(=O)NCc4[nH]c(=O)c5ccccc5n4 C39676310
CC(C)[C@@H](C(=O)NC(C)(C)C)NC(=O)[C@H]1CN(CC12CC[NH2+]CC2)C(=O)c3cccc(c3F)Cl C39685807
CC(C)(C)OC(=O)NCCNC(=O)[C@H]1CN(CC12CC[NH2+]CC2)C(=O)c3cccnc3Cl C39693431
CCSc1c(cccn1)C(=O)N2C[C@@H](C3(C2)CC[NH2+]CC3)C(=O)N[C@H](C)c4[nH]c5cc(ccc5n4)C C39695798
CC1CCC2(CC1)C(=O)N(C(=O)N2)NC(=O)CS[C@@H]3NN=C(N3C4CC4)C5=c6ccccc6=[NH+]C5 C39726913
Cc1cc(nn1C)C(=O)N2C[C@H](C3(C2)CC[NH2+]CC3)C(=O)NCCc4c[nH]c5c4cc(cc5)OC C44695589
Cc1ccc2c(c1)c(c[nH]2)CCNC(=O)[C@@H]3CN(CC34CC[NH2+]CC4)C(=O)c5cc(oc5C(F)(F)F)C C44707850
Cc1cc(c(o1)C(F)(F)F)C(=O)N2C[C@@H](C3(C2)CC[NH2+]CC3)C(=O)NCCc4c([nH]c5c4cccc5)C C44713591
Cc1c(c(n[nH]1)C)[C@H](C)NC(=O)[C@H]2CN(CC23CC[NH2+]CC3)C(=O)c4c(onc4c5ccccc5Cl)C C44713823
CCSc1c(cccn1)C(=O)N2C[C@H](C3(C2)CC[NH2+]CC3)C(=O)N[C@@H](C)c4c([nH]nc4C)C C44713972
CCn1c(c(c(n1)C)Br)C(=O)N2C[C@H](C3(C2)CC[NH2+]CC3)C(=O)N[C@H](C)c4c([nH]nc4C)C C44714112
Cc1c(c(n[nH]1)C)[C@H](C)NC(=O)[C@@H]2CN(CC23CC[NH2+]CC3)C(=O)c4cc(c(c(c4)Cl)OC)Cl C44714201
Cc1c(c(n[nH]1)C)[C@@H](C)NC(=O)[C@H]2CN(CC23CC[NH2+]CC3)C(=O)c4ccc(o4)c5ccccc5 C44714228
Cc1c(c2cc(ccc2[nH]1)C#N)CCNC(=O)[C@@H]3CN(CC34CC[NH2+]CC4)C(=O)c5ccncc5 C44714577
Cc1cc(c(o1)C(F)(F)F)C(=O)N2C[C@@H](C3(C2)CC[NH2+]CC3)C(=O)NCc4[nH]c(=O)c5ccccc5n4 C44714693
Cc1cc(nn1C)C(=O)N2C[C@H](C3(C2)CC[NH2+]CC3)C(=O)NCCc4c[nH]c5c4cc(cc5)Cl C44714713
Cc1ccc2c(c1)[nH]c(n2)[C@@H](C)NC(=O)[C@H]3CN(CC34CC[NH2+]CC4)C(=O)c5csc(c5OC)Cl C44737431
Cc1ccc2c(c1)[nH]c(n2)[C@@H](C)NC(=O)[C@@H]3CN(CC34CC[NH2+]CC4)C(=O)c5ccc(nc5)N6CCOCC6 C39695830
Cc1ccc2c(c1)[nH]c(n2)[C@@H](C)NC(=O)[C@H]3CN(CC34CC[NH2+]CC4)C(=O)c5c(onc5c6ccccc6)C C44737557
CC[C@H](C(=O)NCc1ccco1)Sc2nc3c(c([nH]n3)C)c([n+]2c4ccc(c(c4)Cl)C)N C33672664
CC[C@H](C(=O)NCc1ccco1)Sc2nc3c(c([nH]n3)C)c([n+]2c4ccc(c(c4)C)Cl)N C33594508
c1cc(ccc1N2C(=O)C[C@@H](C2=O)SC(=[NH2+])N/N=C/c3ccc(c(c3)O)O)Br C17731405
c1ccc2=N/C(=N\S(=O)(=O)c3cccc4c3nsn4)/[C@H]([NH+]=c2c1)Nc5ccc(cc5)S(=O)(=O)N C39977153
c1ccc(c(c1)[C@@H]2[C@@H]3[C@@H](C(=O)N(C3=O)c4ccc(cc4)F)[C@@]([NH2+]2)(CC5=c6ccccc6=[NH+]C5)C(=O)[O-])O C63465133
Cc1ccc(cc1C)N2C(=O)[C@H]3[C@H]([NH2+][C@@]([C@@H]3C2=O)(CC4=c5ccccc5=[NH+]C4)C(=O)[O-])c6ccccc6O C63472804
Cc1cc(cc(c1)N2C(=O)[C@@H]3[C@H]([NH2+][C@@]([C@@H]3C2=O)(CC4=c5ccccc5=[NH+]C4)C(=O)[O-])c6ccccc6O)C C63472952
c1ccc(cc1)N2C(=O)[C@@H]3[C@@H]([NH2+][C@@]([C@@H]3C2=O)(CC4=c5ccccc5=[NH+]C4)C(=O)[O-])c6ccccc6O C63473071
Cc1cccc(c1)N2C(=O)[C@H]3[C@@H]([NH2+][C@@]([C@@H]3C2=O)(CC4=c5ccccc5=[NH+]C4)C(=O)[O-])c6ccccc6O C63478219
Cc1cccc(c1)N2C(=O)[C@H]3[C@H]([NH2+][C@@]([C@@H]3C2=O)(CC4=c5ccccc5=[NH+]C4)C(=O)[O-])c6ccccc6O C63478220
Cc1cccc(c1)N2C(=O)[C@@H]3[C@H]([NH2+][C@@]([C@@H]3C2=O)(CC4=c5ccccc5=[NH+]C4)C(=O)[O-])c6cccc(c6O)OC C63513994
CCCNC(=O)O[C@@H]1CC[C@@]2([C@H]([C@]1(C)CO)CC[C@H]([C@H]2CC(=O)N3CCC[C@H]3CO)O)C C04236708
CC[C@]1(C(=O)N(C(=O)N1)NC(=O)CNC(=O)C(=O)NCCc2cccs2)c3ccccc3 C08939352
CCOc1cccc(c1)c2c(nnn2c3c(non3)N)C(=O)N/N=C(\C)/c4ccc(c(c4)OC)O C09358580
CC(=O)Nc1c(c(=O)[nH]c(n1)SCC(=O)NCc2ccccc2)NC(=O)c3cccs3 C09518276
CCCCn1c(c(c(=O)[nH]c1=O)N(Cc2ccco2)C(=O)Cc3c4ccccc4c(=O)[nH]n3)N C09822867
Cc1c(c(=O)n(n1C)c2ccccc2)NC(=O)CSCc3nc(nc(n3)Nc4ccccc4)N C09937367
c1cc(ccc1CN2C(=O)CNC2=O)C(=O)OCC(=O)Nc3c(c4c(s3)CCCC4)C(=O)N C11540206
C[C@@H](C(=O)NC(=O)NC1CC1)Sc2nnc(s2)S[C@@H](C)C(=O)NC(=O)NC3CC3 C12491730
C[C@H](C(=O)NC(=O)NC1CC1)Sc2nnc(s2)S[C@H](C)C(=O)NC(=O)NC3CC3 C12491745
C[C@@H](C(=O)Nc1c(c2c(s1)CCC2)C(=O)N)Sc3nnc(s3)NC[C@H]4CCCO4 C12940400
CCCCn1c(c(c(=O)[nH]c1=O)N(CC)C(=O)CN2C(=O)[C@@](NC2=O)(C)c3ccc(cc3)C)N C18415288
CN(C)c1ccc(cc1)/C=N/Nc2nnc(n2N)SCC(=O)Nc3ccccc3[N+](=O)[O-] C20527605
CN(C)c1ccc(cc1)/C=N/Nc2nnc(n2N)SCC(=O)Nc3cccc(c3)[N+](=O)[O-] C20527641
Cc1c(c(n(n1)C(C)C)C)/C=N/Nc2nnc(n2N)SCC(=O)Nc3c(cccc3F)F C20805425
CC(C)n1cc(cn1)/C=N/Nc2nnc(n2N)SCC(=O)Nc3cccc(c3Cl)Cl C20827691
CC(C)n1cc(cn1)/C=N/Nc2nnc(n2N)SCC(=O)Nc3cc(cc(c3)Cl)Cl C20827777
CCc1nnc(s1)NC(=O)CSc2nnc(n2N)N/N=C/c3cccc4c3cccc4 C20912403
Cc1csc(n1)NC(=O)CSc2nnc(n2N)N/N=C(\C)/c3ccc(c(c3)OC)OC C21317245
C[C@@H](C(=O)NNC(=S)NCc1ccc2c(c1)OCO2)NC3=NS(=O)(=O)c4c3cccc4 C25262391
CC[C@@H](C)[C@@H](C(=O)N[C@@H](C)C(=O)[NH+]=c1ccc-2c(cc(oc2c1)O)C)NC(=O)CCC(=O)[O-] C25758961
CC[C@H](C)[C@@H](C(=O)N[C@@H](C)C(=O)[NH+]=c1ccc-2c(cc(oc2c1)O)C)NC(=O)CCC(=O)[O-] C25758965
CCCCS(=O)(=O)Nc1ccc(n(c1=O)CC(=O)N[C@H]2CCc3c(sc(n3)N)C2)C C26976096
Cc1ccccc1[C@@H](CC(=O)NCCN2C(=O)/C(=C/c3ccccc3F)/SC2=O)NC(=O)N C29821028
Cc1ccc(cc1)OCc2nn(c(=S)n2CC=C)[C@H]3[C@@H]([C@H]([C@@H]([C@H](O3)CO)O)O)NC(=O)C C32594272
C[C@H](C(=O)NC(=O)NC(C)(C)C)Sc1nnc(s1)S[C@@H](C)C(=O)NC(=O)NC(C)(C)C C18519600
CC1=C([C@H](NO1)c2ccccc2)C(=O)NC(=S)NNC(=O)[C@H]3C=C(N=N3)c4ccc(cc4)OC C38999383
c1ccc(cc1)N2[C@H](NN=C2SCC(=O)Nc3cccc(c3)[N+](=O)[O-])Cc4cc(=O)[nH]c(=O)[nH]4 C39361570
COc1cccc(c1)N2[C@H](NN=C2SCC(=O)NC3CCCC3)Cc4cc(=O)[nH]c(=O)[nH]4 C39362078
CCCN([C@@H]1[C@@H](N(C(=NC1=O)[O-])Cc2ccccc2)[NH3+])C(=O)CSc3[nH]nc(n3)C(C)C C39419744
COc1ccc(cc1OC)CCN2C(=O)[C@@H]3[C@@H](N[C@@]4([C@@H]3C2=O)c5cc(ccc5NC4=O)F)CCC(=O)N C20547523
COc1ccc(cc1OC)CCN2C(=O)[C@@H]3[C@@H](N[C@]4([C@@H]3C2=O)c5cc(ccc5NC4=O)F)CCC(=O)N C16034057
C[C@@H](c1ccc(cc1)n2cc(nn2)C(=O)N)NC(=O)[C@@H](C(C)C)NC(=O)c3ccccc3Cl C58915883
CCOc1cc(ccc1O)/C=N/Nc2[nH]nc(n2)SCC(=O)Nc3ccc4c(c3)OCO4 C59039778
CC(=O)c1ccc(cc1)NC(=O)CSc2nnc(n2N)N/N=C/c3ccc(cc3)[N+](=O)[O-] C20292064
c1ccc(cc1)c2nc(nn2c3ccccc3)C(=O)NNC(=O)CNC(=O)NCc4ccco4 C59829604
Cc1c(c(n(n1)CC=C)C)/C=N/Nc2nnc(n2N)SCC(=O)Nc3ccccc3[N+](=O)[O-] C59829868
Cc1c(c(n(n1)CC=C)C)/C=N/Nc2nnc(n2N)SCC(=O)Nc3ccc(cc3)[N+](=O)[O-] C59829916
Cc1c(c(n(n1)CC=C)C)/C=N/Nc2nnc(n2N)SCC(=O)Nc3cccc(c3)[N+](=O)[O-] C59829917
CC(=O)Nc1cccc(c1)NC(=O)CSc2nc([nH]n2)N/N=C/c3ccccc3[N+](=O)[O-] C59843864
CC(=O)Nc1ccc(cc1)NC(=O)CSc2nc([nH]n2)N/N=C/c3ccccc3[N+](=O)[O-] C59844462
C[C@@H](C(=O)NNC(=O)C(C)C)Sc1nc([nH]n1)N/N=C/c2cccc(c2)Br C59878472
C[C@H](C(=O)NNC(=O)C(C)C)Sc1nc([nH]n1)N/N=C/c2ccc(cc2)Br C59879219
c1ccc(c(c1)/C=N/Nc2nnc(n2N)SCC(=O)Nc3cccc(c3)[N+](=O)[O-])[N+](=O)[O-] C59884762
Cc1c(c(n(n1)CCO)C)/C=N/Nc2nnc(n2N)SCC(=O)c3ccc(c(c3)OC)OC C59914438
CCCn1c(c(c(=O)[nH]c1=O)C(=O)CSc2nnc(n2C3CC3)c4c[nH]c5c4cccc5)N C09874394
c1ccc2=[NH+]CC(=c2c1)C[C@H](C(=O)N[C@@H](CC(=O)N)C(=O)[O-])N3C(=O)[C@@H]4C=CC=CC4=NC3=O C63384102
CSC[C@@H](C(=O)[O-])NC(=O)[C@H](CC1=c2ccccc2=[NH+]C1)N3[C@@H](Nc4ccccc4C3=O)O C63985182
CSC[C@@H](C(=O)[O-])NC(=O)[C@H](CC1=c2ccccc2=[NH+]C1)N3[C@H](Nc4ccccc4C3=O)O C63985183
CCN1[C@@H](NN[C@@H]1SCC(=O)N[C@@H](CC2=c3ccccc3=[NH+]C2)C(=O)[O-])c4cccs4 C64683804
CCN1[C@H](NN[C@@H]1SCC(=O)N[C@@H](CC2=c3ccccc3=[NH+]C2)C(=O)[O-])c4cccs4 C64683810
Cc1nc(cs1)C(=O)N2CC[C@@H](C[C@H]2C(=O)N[C@@H](Cc3cccs3)C(=O)N)NC(=O)c4cnccn4 C04221674
CC(C)CCNC(=O)[C@@H](c1ccco1)N(Cc2ccc(cc2)F)C(=O)c3c(c(ns3)C(=O)N)N C04388344
CCC(C)(C)NC(=O)[C@H](c1ccc(cc1)N(C)C)N(Cc2ccco2)C(=O)c3c(c(ns3)C(=O)N)N C06077451
CCOC(=O)CNC(=O)[C@H](c1cccs1)N(Cc2ccccc2)C(=O)c3c(c(ns3)C(=O)N)N C06547166
Cc1ccc(cc1)N2C[C@H](CC2=O)C(=O)Nc3nnc(s3)SCC(=O)Nc4ccc(cc4)C(=O)N C08906406
c1cc(ccc1C(=O)N)NC(=O)CSc2nnc(s2)NC(=O)[C@H]3CC(=O)N(C3)c4ccc(cc4)F C08908799
c1ccc(c(c1)C(=O)NCC(=O)OCC(=O)Nc2c(ccs2)C(=O)N)I C09583828
CCOC(=O)C1=C(NC(=O)N[C@H]1c2ccco2)CSc3nnc(n3N)[C@H]4COc5ccccc5O4 C09669690
CCC(C)(C)NC(=O)[C@H](c1ccc2c(c1)cccn2)N(Cc3ccco3)C(=O)c4c(c(ns4)C(=O)N)N C06077471
COCCN(c1c(n(c(=O)[nH]c1=O)Cc2ccccc2)N)C(=O)CN3C(=O)C4(CCCCC4)NC3=O C13164786
Cc1ccc(c(=O)n1CC(=O)NC[C@@H]2CCc3c(cnc(n3)N)C2)NS(=O)(=O)Cc4ccccc4 C13539179
c1ccc2c(c1)c(=O)n(c(n2)CSc3nnc(n3N)c4ccc(cc4)OC(F)F)CC(=O)N C16250849
C[C@@]12CC[C@H]([C@@]([C@H]1Cc3c(nc(s3)NC(=O)C(C)(C)C)[C@H]2CC(=O)NCCN4CCOCC4)(C)CO)O C20504770
Cc1nnc(o1)CSc2nnc(s2)NC(=O)CSc3nnc(n3N)c4ccccc4O C20829873
Cc1c(c(n(n1)C(C)C)C)/C=N/Nc2[nH]nc(n2)SCC(=O)Nc3ccc4c(c3)C(=O)NC4=O C20905119
Cc1c(c(n(n1)C(C)C)C)/C=N/Nc2nnc(n2N)SCC(=O)Nc3c(c4c(s3)CCC4)C#N C20911525
Cc1c(c(n(n1)C(C)C)C)/C=N/Nc2nnc(n2N)SCC(=O)N[C@H]3CCCc4c3cccc4 C20912088
Cc1nnc(o1)CN2CCN(CC2)C(=O)CSc3nnc(n3N)N/N=C/c4cccc(c4)O C20915548
CC(C)n1cc(cn1)/C=N/Nc2nnc(n2N)SCC(=O)Nc3cccc(c3)N4CCCC4=O C20921383
c1cc(cc(c1)[N+](=O)[O-])/C=N/Nc2[nH]nc(n2)SCC(=O)NNC(=O)c3ccc(cc3)Cl C20923164
c1cc(cc(c1)[N+](=O)[O-])C(=O)NNC(=O)CSc2nnc(n2N)c3ccc(cc3)OC(F)F C21129307
COc1ccc(cc1/C=N/Nc2nnc(n2N)SCC(=O)Nc3nccs3)Br C21320656
CC1=C([C@H](NC(=O)N1)c2ccc(c(c2)OC)OCC(=O)N/N=C/3\c4ccccc4NC3=O)C(=O)OC C27570088
c1cc(ccc1n2c(c(c(n2)CCCNC(=O)CNC(=O)c3ccc(o3)Br)C#N)N)F C31796533
c1ccc(cc1)C(=O)c2ccc3c(c2)[nH]c(=O)c(n3)C/C(=N/N)/C(=O)Nc4ccc(cc4[N+](=O)[O-])[N+](=O)[O-] C08659614
CC[C@@H](C)n1c(nn(c1=S)[C@H]2[C@@H]([C@H]([C@@H]([C@H](O2)CO)O)O)NC(=O)C)COc3ccccc3Cl C32594340
CCN(CC)C(=O)Cn1c(=O)c2c(c(sc2n(c1=O)CC(=O)Nc3ccc(cc3)C)C(=O)NN)C C34782868
c1ccc2c(c1)c(c[nH]2)c3nnc(n3C[C@@H]4CCCO4)SCC(=O)Nc5c(ccs5)C(=O)N C36788208
CCCCn1c(c(c(=O)[nH]c1=O)N(CC(C)C)C(=O)CN2C(=O)[C@@]3(C[C@@H](CC(C3)(C)C)C)NC2=O)N C13009447
CCCn1c(=O)c(c([nH]c1=O)N)NC(=O)c2ccc(cc2)S(=O)(=O)Oc3ccc(cc3)[N+](=O)[O-] C39125175
Cc1ccc(c(c1)N2[C@H](NN=C2SCC(=O)NC[C@H]3CCCO3)Cc4cc(=O)[nH]c(=O)[nH]4)C C39361894
c1cc(cc(c1)[N+](=O)[O-])NC(=O)CSC2=NN[C@H](N2c3ccc(cc3)F)Cc4cc(=O)[nH]c(=O)[nH]4 C39362823
COCCN1[C@H]([C@@H](C(=NC1=O)[O-])C(=O)CSc2[nH]nc(n2)c3ccccc3Br)[NH3+] C39458282
COCCN1[C@H]([C@H](C(=NC1=O)[O-])C(=O)CSc2[nH]nc(n2)c3ccccc3Br)[NH3+] C39458287
C[C@@H]1C2=C([C@@H](O[C@@H]2C)NC(=O)COC(=O)CC3(CCCC3)C[C@@H]4Nc5ccccc5S4)C(=O)NN1 C39746381
C[C@]12CC[C@H]([C@@]([C@H]1Cc3c(nc(s3)NC(=O)COC)[C@H]2CC(=O)NCc4ccco4)(C)CO)O C43553361
C[C@]12CC[C@H]([C@@]([C@H]1Cc3c(nc(s3)NC(=O)C(C)(C)C)[C@H]2CC(=O)NCCN4CCOCC4)(C)CO)O C43553446
C[C@H](C(=O)N[C@H](C)C(=O)N1CCC[C@@H]1C(=O)N[C@@H](C)C(=O)Nc2ccc3ccccc3c2)NC(=O)C C04533754
COc1cc(ccc1O)/C=c/2\c(=O)n3c(=C([C@@H](C(=C3N)C(=O)OC)c4ccc(c(c4)OC)O)C(=O)OC)s2 C01820406
Cc1c(ccc([nH+]1)N)CNC(=O)[C@H]2C=CCn3n2c(=O)n(c3=O)[C@@H](CSCC(C)C)C(=O)[O-] C13489313
C1CCc2c(c3c(nc(nc3s2)CSc4nnc(n4C[C@H]5CCCO5)CCC(=O)N)N)C1 C58597714
CCSc1nnc(s1)NC(=O)CSc2nc([nH]n2)N/N=C/c3cc(ccc3O)[N+](=O)[O-] C58997560
Cc1ccc(c(c1)F)NC(=O)CSc2nc([nH]n2)N/N=C/c3cc(c(cc3[N+](=O)[O-])O)OC C59040029
Cc1ccc(cc1F)NC(=O)CSc2nc([nH]n2)N/N=C/c3cc(c(cc3[N+](=O)[O-])O)OC C59040087
Cc1cc(=O)nc([nH]1)SCC(=O)Nc2cccc(n2)NC(=O)CSc3[nH]c(=O)cc(n3)C C35163806
C[C@@H](C(=O)NNC(=O)C)Sc1nc([nH]n1)N/N=C/c2ccc(c(c2)OCn3cccn3)OC C59880171
c1ccc(cc1)C[C@@H](C(=O)[O-])NC(=O)[C@H](CC2=c3ccccc3=[NH+]C2)N4[C@@H](Nc5ccccc5C4=O)O C64097940
c1ccc(cc1)C[C@@H](C(=O)[O-])NC(=O)[C@H](CC2=c3ccccc3=[NH+]C2)N4[C@H](Nc5ccccc5C4=O)O C64097941
c1ccc(cc1)C[C@@H](C(=O)[O-])NC(=O)[C@@H](CC2=c3ccccc3=[NH+]C2)N4[C@H](Nc5ccccc5C4=O)O C64163867
CC[C@H](C)[C@@H](C(=O)N[C@@H](CC1=c2ccccc2=[NH+]C1)C(=O)[O-])NC(=O)N3CC(=Nc4c3cccc4)O C63384529
c1cc(c(cc1C(=[NH2+])N)Br)OCCCOc2ccc(cc2Br)C(=[NH2+])N C01665651
c1cnn(c1)c2ccc(cc2)NC(=S)NC[C@H]3C[C@@H]4CC[NH+]3C[C@@H]4C[NH+]5CCOCC5 C08635557
c1ccc(c(c1)C(=O)NCc2ccco2)NC(=O)C[NH+]3CCN(CC3)c4ccc(c[nH+]4)C(F)(F)F C09219432
c1ccc(cc1)C[NH+]2CCC(CC2)[NH2+]Cc3cc(cc(c3)NC(=O)c4ccccn4)C(=O)N5CCCC5 C12217660
CC(C)c1[nH+]c2c(c(n1)N3CCCC3)CC[NH+](C2)Cc4ccc(c(c4)OC)OCC(=O)N C19453625
CC[NH+]1CCN(CC1)c2cc(c3cc(ccc3n2)NC(=S)NCC4CC[NH+](CC4)Cc5cccc(c5)C)C C20153649
[H]/[O+]=c\1/c(c(c1=O)[NH+]2CCCCC2)NCC3CCC(CC3)C(=O)NCCc4ccc(cc4)Cl C08683361
C/[NH+]=C(/c1ccc(cc1)NC(=O)c2ccc(c(c2)Cl)C(=O)Nc3ccc(cc3)/C(=[NH+]/C)/N(C)C)\N(C)C C17323881
COc1ccc(cc1)[C@@H]2C[C@@H](N3C(=[NH+]2)C=C(N3)C(=O)NCCCn4cc[nH+]c4)C(F)(F)F C15745884
c1ccc2=[NH+]CC(=c2c1)/C=N/NC(=O)COc3ccc(cc3)C(=O)N/N=C/C4=c5ccccc5=[NH+]C4 C39159803
c1ccc(cc1)CCCC(=O)N2C[C@H](C3(C2)CC[NH2+]CC3)C(=O)N[C@@H]4CC[NH+](C4)Cc5ccccc5 C39608686
CC[NH+](CC)CCNC(=O)[C@@H]1CN(CC12CC[NH2+]CC2)C(=O)c3ccc(cc3F)C(F)(F)F C39626755
CC[NH+](CC)CCNC(=O)[C@H]1CN(CC12CC[NH2+]CC2)C(=O)c3cc(c(c(c3)Cl)OC)Cl C39627071
CC[NH+](CC)CCNC(=O)[C@H]1CN(CC12CC[NH2+]CC2)C(=O)c3ccc(o3)c4ccc(cc4)F C39627082
Cc1ccc(cc1)Oc2c(cccn2)C(=O)N3C[C@H](C4(C3)CC[NH2+]CC4)C(=O)NCCC[NH+](C)C C39627578
CCC[C@H](C)C(=O)N1C[C@H](C2(C1)CC[NH2+]CC2)C(=O)NCCC[NH+]3CCCC[C@@H]3C C39628308
Cc1c(cccc1OC(=O)C)C(=O)N2C[C@H](C3(C2)CC[NH2+]CC3)C(=O)NCCC[NH+]4CCCC[C@@H]4C C39628497
CC(C)(CNC(=O)[C@H]1CN(CC12CC[NH2+]CC2)C(=O)c3ccc(cc3)OC(F)(F)F)C[NH+](C)C C39630682
Cc1ccc(cc1)Oc2c(cccn2)C(=O)N3C[C@H](C4(C3)CC[NH2+]CC4)C(=O)NCC(C)(C)C[NH+](C)C C39630917
Cc1cc(n(n1)C(C)(C)C)C(=O)N2C[C@@H](C3(C2)CC[NH2+]CC3)C(=O)NCC[NH+](C(C)C)C(C)C C39634835
Cc1cc(n(n1)C(C)(C)C)C(=O)N2C[C@H](C3(C2)CC[NH2+]CC3)C(=O)NCC[NH+](C(C)C)C(C)C C39634836
CC[C@H](C)C(=O)N1C[C@@H](C2(C1)CC[NH2+]CC2)C(=O)NC[C@@H](c3ccc(cc3)OC)[NH+](C)C C39663752
C[NH+](C)[C@@H](CNC(=O)[C@@H]1CN(CC12CC[NH2+]CC2)C(=O)Cc3ccc(cc3)Cl)c4ccc(cc4)OC C39663771
CC[C@H](C)C(=O)N1C[C@@H](C2(C1)CC[NH2+]CC2)C(=O)NC[C@@H](c3ccc(cc3)OC)[NH+]4CCCC4 C39664060
Cc1ccc(cc1)CC(=O)N2C[C@H](C3(C2)CC[NH2+]CC3)C(=O)NC[C@H](c4ccc(cc4)OC)[NH+]5CCCC5 C39664190
Cc1c(cccc1OC(=O)C)C(=O)N2C[C@H](C3(C2)CC[NH2+]CC3)C(=O)N[C@H](C[NH+](C)C)c4ccccc4 C39664766
CCSc1c(cccn1)C(=O)N2C[C@@H](C3(C2)CC[NH2+]CC3)C(=O)N[C@@H](C[NH+](C)C)c4ccccc4 C39664771
C[C@H]1C(=c2cc(ccc2=[NH+]1)C#N)CCNC(=O)[C@@H]3CN(CC34CC[NH2+]CC4)C(=O)CCCc5ccccc5 C39674801
C[C@H]1C(=c2cc(ccc2=[NH+]1)C#N)CCNC(=O)[C@H]3CN(CC34CC[NH2+]CC4)C(=O)CCCc5ccccc5 C39674803
C[NH+](C)CCCCNC(=O)[C@H]1CN(CC12CC[NH2+]CC2)C(=O)c3ccc(o3)c4ccc(cc4)F C39679079
CCCC[NH+]1CCC(CC1)CNC(=O)[C@@H]2CN(CC23CC[NH2+]CC3)C(=O)c4c(onc4c5ccccc5)C C39683597
Cc1ccc(cc1)OC[C@@H]2NN[C@@H](N2Cc3ccco3)SCC4[NH+]=c5ccccc5=[NH+]4 C63165347
Cc1ccc(cc1)OC[C@H]2NN[C@@H](N2Cc3ccco3)SCC4[NH+]=c5ccccc5=[NH+]4 C63165348
CCOC(=O)[C@H]1[C@@H](SC2=C1CCCC2)NC(=O)C[NH2+][C@@H]3CCCC4=c5cc(ccc5=[NH+][C@@H]34)[N+](=O)[O-] C63290961
CCOC(=O)[C@H]1[C@H](SC2=C1CCCC2)NC(=O)C[NH2+][C@@H]3CCCC4=c5cc(ccc5=[NH+][C@@H]34)[N+](=O)[O-] C63290963
C[C@H]1C(=C(N=N1)C)CCC2=[NH+]C3=c4ccccc4=[NH+][C@@H](N3N2)NCCCN5CCOCC5 C63494626
c1ccc(c(c1)NC(=O)CS[C@@H]2[NH+]=c3ccc(cc3=[NH+]2)[N+](=O)[O-])NC(=O)c4ccc(cc4)C(F)(F)F C63514957
c1ccc2=[NH+]C([NH+]=c2c1)CCNC(=O)/C(=C/c3cccc(c3)[N+](=O)[O-])/NC(=O)c4ccco4 C63521319
c1ccc(cc1)N2[C@@H]([C@@H](CN2)C[NH+]3CCC(CC3)C(=O)NCCC4=c5ccccc5=[NH+]C4)n6cccc6 C63529044
CC[C@H](C(=O)NC1CCCCC1)S[C@H]2[NH+]=c3ccccc3=C4N2NC(=[NH+]4)CCC5=C(N=N[C@@H]5C)C C63708237
CCc1ccc(cc1)NC(=O)[C@@H](CC)S[C@H]2[NH+]=c3ccccc3=C4N2NC(=[NH+]4)CCC5=C(N=N[C@@H]5C)C C63708243
CC[C@H](C(=O)Nc1ccc(cc1)F)S[C@H]2[NH+]=c3ccccc3=C4N2NC(=[NH+]4)CCC5=C(N=N[C@@H]5C)C C63708317
Cc1cc(n(n1)CCCNC(=O)c2ccccc2NS(=O)(=O)c3ccc4=[NH+]C(=O)[NH+]=c4c3)C C40071518
Cc1cc(ccc1OC)C[NH+]2CCNC(=O)[C@H]2CC(=O)NCCC3=c4ccccc4=[NH+]C3 C64061233
CC1CC[NH+](CC1)[C@@H](CNC(=O)[C@H](CC2=c3ccccc3=[NH+]C2)NC(=O)C)c4cccs4 C64220425
CC(=O)N[C@@H](CC1=c2ccccc2=[NH+]C1)C(=O)NC[C@@H](c3ccccc3Cl)[NH+]4CCCC4 C64220438
CC(=O)N[C@@H](CC1=c2ccccc2=[NH+]C1)C(=O)NC[C@H](c3ccccc3Cl)[NH+]4CCCC4 C64220440
COc1ccc2=[NH+][C@H]([NH+]=c2c1)CCNC(=O)C[C@H]3C(=O)NCCN3Cc4ccccc4F C64622278
Cc1ccc2=[NH+][C@H]([NH+]=c2c1)[C@@H](C)NC(=O)c3cn(cc(c3=O)C(=O)NC)CCCc4ccccc4 C64640418
Cc1ccc(cc1)CN2c3ccccc3C[C@@H]2C[NH+]4CCC(CC4)C(=O)NCCc5c[nH]c[nH+]5 C64648221
Cc1cc(=O)n2c(n1)NC(=[NH+][C@@H]2c3ccc(cc3)SC)NCCc4c[nH]c5c4cccc5 C09287553
Cc1c(n(c(c1C#N)NC(=O)C[NH+]2Cc3ccccc3C[C@H]2C(=O)N)Cc4ccccc4)C C09728010
Cc1ccc2c(c1C)NC(=O)[C@]23[C@H]4[C@@H]([C@H]([NH2+]3)Cc5ccc(cc5)O)C(=O)N(C4=O)CCc6ccccc6 C12882512
Cc1ccc2c(c1C)NC(=O)[C@@]23[C@H]4[C@@H]([C@H]([NH2+]3)Cc5ccc(cc5)O)C(=O)N(C4=O)CCc6ccccc6 C12882516
c1ccc(cc1)CCN2C(=O)[C@@H]3[C@H]([NH2+][C@@]4([C@@H]3C2=O)c5ccccc5NC4=O)Cc6c[nH]c7c6cccc7 C12885854
Cc1c(c(sc1c2ccccc2)NC(=O)C[NH+]3CCC[C@H]3C(=O)N)C(=O)N4CCCCC4 C12922223
CSCC[C@@H](C(=O)N1CCC2(CC1)c3c([nH]cn3)CC[NH2+]2)NC(=O)c4ccc5ccccc5c4 C09410794
C[C@@H](c1[nH]c(=O)c2c(csc2n1)c3cccs3)[NH+]4CCC(CC4)C(=O)Nc5ccccc5O C14184790
c1cc2c(cc1C3(CC[NH+](CC3)Cc4cc(ccc4O)Cl)O)cc(o2)C(=O)NC[C@H]5CCCO5 C15007091
C[C@@H]1c2c(sc([nH+]2)NC)C[C@]3([C@H]1[C@H]([C@H](CC3)[C@H](C)C(=O)NCCN4CCOCC4)O)C C20504485
CCN(CC)c1ccc(c(c1)O)/C=N/NC(=O)c2cc3cc(cc(c3oc2=[NH2+])Cl)Cl C23230290
c1cc(ccc1NC(=O)C[NH+]2CCN(CC2)C(=O)CSc3nc(c4ccsc4n3)N)F C25583944
C[C@H](C(=O)Nc1c(c2c(s1)CCC2)C(=O)N)[NH+]3CCN(CC3)C(=O)C(C)(C)c4ccccc4 C29695025
c1cc(c(cc1C(=O)N)[N+](=O)[O-])C[NH+]2CCCC[C@H]2C(=O)Nc3ccc(c(c3)Cl)Cl C29820599
c1cc(ncc1C(F)(F)F)N2CCC[NH+](CC2)CC(=O)Nc3c(c4c(s3)CCCC4)C(=O)N C15523995
CCC[NH+]1CCc2c(sc(c2C(=O)N)NC(=O)c3c(onc3c4ccccc4Cl)C)C1 C36629071
Cc1ccc(cc1C)N2C(=O)Nc3ccc(cc3[C@]2(C(=O)NCCC[NH+](C)C)O)Br C03670626
Cc1ccc(cc1C)N2C(=O)Nc3ccc(cc3[C@@]2(C(=O)NCC[NH+](C)C)O)Br C03670441
CC(C)(C(=O)NC1[C@@H]2CC3C[C@H]1CC(C2)(C3)C(=O)N)[NH+]4CCN(CC4)c5ccc(cn5)C(F)(F)F C34643824
Cc1ccc(c(c1)C)NC(=O)NC(=O)[C@@H](C)S[C@H]2NN=C(N2C3CC3)C4=c5ccccc5=[NH+]C4 C38769721
c1ccc(c(c1)C(=O)N)NC(=O)[C@@H]2CCC[NH+](C2)Cc3nc(no3)c4cccc(c4)Br C38904596
c1ccc(cc1)c2ccc(o2)C(=O)N3C[C@H](C4(C3)CC[NH2+]CC4)C(=O)NCCc5c[nH]c6c5cccc6 C39597904
COc1ccc2c(c1)c(c[nH]2)CCNC(=O)[C@H]3CN(CC34CC[NH2+]CC4)C(=O)[C@@H]5CCC=CC5 C39599368
Cc1ccc2c(c1)c(c[nH]2)CCNC(=O)[C@H]3CN(CC34CC[NH2+]CC4)C(=O)c5ccc(c(c5F)F)C C39656004
Cc1ccc2c(c1)c(c[nH]2)CCNC(=O)[C@@H]3CN(CC34CC[NH2+]CC4)C(=O)c5cc(ccc5F)Cl C39656067
CC1(CCCCC1)C(=O)N2C[C@@H](C3(C2)CC[NH2+]CC3)C(=O)NCCc4[nH]c5cc(ccc5n4)OC C39669894
Cc1c(c2ccccc2[nH]1)CCNC(=O)[C@@H]3CN(CC34CC[NH2+]CC4)C(=O)c5ccc6ccccc6n5 C39674106
Cc1ccc(c(c1)C)C(=O)N2C[C@H](C3(C2)CC[NH2+]CC3)C(=O)NCCc4c[nH]c5c4cc(cc5)Cl C39676501
Cc1cccc2c1[nH]cc2CCNC(=O)[C@H]3CN(CC34CC[NH2+]CC4)C(=O)[C@@H]5CC(=NN5C(C)(C)C)C C39684188
CC(C)[C@@H](C(=O)NC(C)(C)C)NC(=O)[C@H]1CN(CC12CC[NH2+]CC2)C(=O)c3ccc4ccccc4c3 C39685729
Cc1ccc(c(c1F)C(=O)N2C[C@@H](C3(C2)CC[NH2+]CC3)C(=O)N[C@@H](C(C)C)C(=O)NC(C)(C)C)Cl C39685802
CC[C@@H](c1ccccc1)C(=O)N2C[C@H](C3(C2)CC[NH2+]CC3)C(=O)N[C@@H](C)c4[nH]c5cc(ccc5n4)C C39695802
CC[C@H](c1ccccc1)C(=O)N2C[C@H](C3(C2)CC[NH2+]CC3)C(=O)N[C@@H](C)c4[nH]c5cc(ccc5n4)C C39695803
c1ccc2c(c1)c(cc(c2N)/N=N/c3ccc(cc3)/C=C\C4[NH+]=c5ccccc5=[NH+]4)S(=O)(=O)[O-] C39738098
c1ccc2c(c1)c(cc(c2N)/N=N/c3ccc(cc3)/C=C/C4[NH+]=c5ccccc5=[NH+]4)S(=O)(=O)[O-] C39738099
c1ccc2=[NH+]CC(=c2c1)/C=N/NC(=O)C(=O)Nc3ccccc3C(=O)Nc4ccc(cc4)Br C39941773
Cc1c\2c(oc1C(=O)NC3CC([NH2+]C(C3)(C)C)(C)C)CCC/C2=N\NC(=O)Cc4ccccc4 C40815888
Cc1ccc2c(c1)c(c[nH]2)CCNC(=O)[C@@H]3CN(CC34CC[NH2+]CC4)C(=O)c5cc(nn5C(C)(C)C)C C44707840
Cc1ccc2c(c1)c(c[nH]2)CCNC(=O)[C@H]3CN(CC34CC[NH2+]CC4)C(=O)c5csc6c5cccc6 C44707857
CCc1ccc(cc1)C(=O)N2C[C@@H](C3(C2)CC[NH2+]CC3)C(=O)NCCc4c([nH]c5c4cc(cc5)C#N)C C44714445
CCc1nc2n(n1)c(c(s2)[C@H](c3ccc(cc3Cl)Cl)[NH+]4CCC(CC4)C(=O)N)O C10167004
COc1cccc2c1o/c(=[NH+]\c3ccc(cc3)S(=O)(=O)N)/c(c2)C(=O)Nc4ccccc4F C59170690
Cc1c2c(cc(nc2n(n1)C)c3cccs3)C(=O)Nc4cccc(c4)C[NH+]5CCC[C@@H]5C(=O)N C59935547
c1ccc2c(c1)ccc(c2/C=N/NC(=[NH2+])S[C@H]3CC(=O)N(C3=O)c4ccc(cc4)Br)O C04100113
c1cc(oc1)[C@H]2C[C@H](N3[C@@H](N2)[C@@H](CN3)C(=O)NC[C@@H]4C=c5cc(ccc5=[NH+]4)Cl)C(F)(F)F C63537909
C/C(=C(/C#N)\C(=O)CS[C@H]1NN=C(N1c2ccc(cc2)Cl)C3=c4ccccc4=[NH+]C3)/N C40012610
c1cc2c(c(c1)c3cc(cnc3)C(=O)N)O[C@@H](C2)CNC(=O)c4ccc5=[NH+][C@H]6CCCCC6=c5c4 C64040806
C[C@H]1Nc2cc(ccc2O1)NC(=O)[C@@H](CC3=c4ccccc4=[NH+]C3)NC(=O)c5cccs5 C64352681
CCc1cc(c(c(c1O)CN2CC[NH+](CC2)C)O)c3c(c(n[nH]3)C)c4nc5ccccc5n4C C22874288
c1ccc2c(c1)ccc(c2/C=N/NC(=[NH2+])S[C@@H]3CC(=O)N(C3=O)c4ccc(cc4)Br)O C04100113
C(CC(Br)(Br)Br)c1nc(nc(n1)N(CO)CO)N(CO)CO C01871634
C[C@]12CCC(=O)C=C1CC[C@@H]3[C@@H]2[C@@H](C[C@]4([C@@H]3CC[C@@]4(C(=O)COC(=O)CCC(=O)NC(C)(C)CO)O)C)O C08876369
CCCn1c(c(c(=O)[nH]c1=O)N(CCOC)C(=O)CSc2[nH]c3cc(ccc3n2)Cl)N C09484290
Cc1ccc(cc1)C(=O)N[C@@H](C(C)C)C(=O)N/N=C/c2cc(c(c(c2)Br)OCC(=O)N)OC C10040693
c1ccc(cc1)c2ccc(cc2)C(=O)NCC(=O)OCC(=O)Nc3c(c4c(s3)CCC4)C(=O)N C10611806
CCn1c(=O)c2ccccc2nc1NNC(=O)CNC(=O)CNS(=O)(=O)c3ccc(cc3)C C11164605
Cc1ccc(c(c1)N([C@@H](c2ccc(o2)C)C(=O)NCCOC)C(=O)c3c(c(ns3)C(=O)N)N)C C12467468
CCN(CC)S(=O)(=O)c1cccc(c1)c2nnc(n2N)S[C@H](C)C(=O)NC(=O)NC3CC3 C12721940
C[C@]12CCC(=O)C=C1CC[C@H]3[C@H]2[C@H](C[C@]4([C@H]3CC[C@@]4(C(=O)COC(=O)CCC(=O)NC(C)(C)CO)O)C)O C12889299
COc1ccc(cc1OC)N([C@@H](c2ccncc2)C(=O)NC3CCCC3)C(=O)c4c(c(ns4)C(=O)N)N C06162717
CC(C)[C@H](C(=O)C(F)(F)F)NC(=O)Cn1c(ccc(c1=O)NS(=O)(=O)N)c2ccccc2 C13738741
CC(C)[C@@H](C(=O)C(F)(F)F)NC(=O)Cn1c(ccc(c1=O)NS(=O)(=O)N)c2ccccc2 C13738742
Cc1c(c(=O)[nH]c(n1)N2CCOCC2)CCC(=O)NNC(=S)NCc3ccc4c(c3)OCO4 C14339804
CCCCn1c(c(c(=O)[nH]c1=O)N(C)C(=O)C[C@H](c2ccccc2)NC(=O)c3ccccc3Cl)N C14656137
CCc1ccc(o1)CNc2cc(cc(c2)S(=O)(=O)N3CCC[C@H](C3)C(=O)N)C(=O)NC4CC4 C14733703
Cc1c(cccc1[N+](=O)[O-])NCC(=O)N(CC(C)C)c2c(n(c(=O)[nH]c2=O)Cc3ccccc3)N C15124480
CCc1ccccc1NC(=O)C(=O)NCc2cccc(c2)CNC(=O)C(=O)Nc3ccccc3CC C16671202
c1ccc2c(c1)c(n[nH]c2=O)C(=O)NNC(=O)CCCCCNC3=NS(=O)(=O)c4c3cccc4 C17195127
CCCCn1c(c(c(=O)[nH]c1=O)N(C2CCCC2)C(=O)CSc3nnc(o3)c4ccc[nH]4)N C18367433
[H]\N=C(/[NH+]=C/c1cccc(c1O)OC)\[N-]S(=O)(=O)c2ccc(cc2)/N=C/c3cccc(c3O)OC C08648184
CC(C)(C)NC(=O)NC(=O)COC(=O)c1ccccc1SCC(=O)NC(=O)NC(C)(C)C C20816951
CC(C)n1cc(cn1)/C=N/Nc2nnc(n2N)SCC(=O)Nc3ccc(c(c3)C(F)(F)F)Cl C20827673
COC(=O)c1c2c(sc1NC(=O)CSc3nc([nH]n3)N/N=C/c4cccc(c4)O)CCCC2 C20906757
COC(=O)c1c2c(sc1NC(=O)CSc3nc([nH]n3)N/N=C/c4cccc(c4)O)CCC2 C20906759
CCOc1cc(ccc1O)/C=N/Nc2nnc(n2N)SCC(=O)c3ccc(cc3)Br C21326439
CCOC(=O)C1=C(NC(=O)N[C@H]1c2ccc(cc2)OC)CSc3nnc(n3N)C(F)(F)F C21975513
c1ccc(cc1)CNc2nc(cs2)C(=O)OCC(=O)Nc3c(c4c(s3)CCCC4)C(=O)N C24198169
CC(C)[C@@H](c1ccc2c(c1)OCCO2)NC(=O)CCNc3ccc(cc3[N+](=O)[O-])S(=O)(=O)N C24275757
c1cc(oc1)CNc2c(c(c(s2)C(=O)c3ccc(cc3)Cl)N)C(=O)NCCN4CCOCC4 C25158911
Cc1ccc(c(=O)n1CC(=O)NC/C=C/c2cnc(s2)N)NS(=O)(=O)Cc3ccccc3 C28563641
COCCCN(c1c(n(c(=O)[nH]c1=O)Cc2ccccc2)N)C(=O)CC34C[C@H]5C[C@@H](C3)CC(C5)(C4)O C18067885
Cc1ccc(cc1)S(=O)(=O)CNC(=O)[C@@H](c2c(cc(cc2O)O)O)N(Cc3ccco3)C(=O)C(=C)C C36505021
CCC(=O)N(Cc1ccco1)[C@H](c2c(cc(cc2O)O)O)C(=O)NCS(=O)(=O)c3ccc(cc3)C C36506954
CCn1cc(cn1)/C=C/C(=O)NC(=S)Nc2c3c(cc(nc3sc2C(=O)N)C(F)F)C4CC4 C36611787
C[C@]1(CC1(Cl)Cl)C(=O)NC(=S)N(CCCOC)c2c(n(c(=O)[nH]c2=O)Cc3ccccc3)N C03306787
CCCN(c1c(n(c(=O)[nH]c1=O)Cc2ccccc2)N)C(=O)CSc3[nH]nc(n3)C4CCCC4 C12103886
CCOc1ccc(cc1)N2[C@@H](NN=C2SCC(=O)Nc3ccccc3F)Cc4cc(=O)[nH]c(=O)[nH]4 C39362544
CC(C)CN1[C@H](NN[C@@H]1SCc2[nH]c(=O)c3ccccc3n2)[C@@H](CO)NC(=O)c4ccc(cc4)Cl C39752697
CCN(CC)S(=O)(=O)c1ccc(cc1)Nc2c(c(ncn2)NCc3ccc4c(c3)OCO4)N C40686089
C[C@@]12CCC(=O)C=C1CC[C@@H]3[C@H]2[C@@H](C[C@@]4([C@@H]3CC[C@]4(C(=O)COC(=O)CCC(=O)NC(C)(C)CO)O)C)O C43746669
c1cc(c(cc1Cl)Cl)C(=O)NCC(=O)NCC(=O)NCCNc2ccc(cn2)C(F)(F)F C46643867
Cc1ccc2c(c1)[nH]c(n2)CSc3nnc(n3N)N/N=C/c4cc(c(c(c4)OC)OC)OC C20919964
CC1CCC(CC1)NS(=O)(=O)c2ccc(c(c2)[N+](=O)[O-])N(C)CCCc3c(c([nH]n3)N)C#N C15113716
CC(=O)Nc1cccc(c1)NC(=O)CSc2nc([nH]n2)N/N=C/c3cc(ccc3OC)Br C59018973
c1cc(cc(c1)[N+](=O)[O-])/C=N/Nc2nnc(n2N)SCC(=O)Nc3cccc(c3)C(F)(F)F C20291950
C=CCn1cc(cn1)/C=N/Nc2nnc(n2N)SCC(=O)Nc3cccc(c3Cl)Cl C59830119
C[C@H](C(=O)NNC(=O)C1CCC1)Sc2nc([nH]n2)N/N=C/c3cc(ccc3OC)Br C59880764
Cc1cc(ccc1NC(=O)CSc2nc([nH]n2)N/N=C/c3c(nn(c3C)CCO)C)Br C59887753
CCOc1cc(ccc1OCc2ccc(cc2)[N+](=O)[O-])[C@@H](c3c([nH][nH]c3=O)C)c4c([nH]nc4O)C C08671121
CCOc1ccc(cc1OC)C2=NN=C3[C@@H]2[C@@H](C(=C(O3)N)C#N)c4ccc(c(c4)OC)OCC(=O)N C09358986
CC[NH+]1CCc2c(sc(c2C(=O)N)NC(=S)NC(=O)/C=C/c3ccc(c(c3)OC)OC)C1 C04177321
C[C@@]12CC[C@H]([C@@]([C@H]1Cc3c(nc(s3)NCC=C)[C@H]2CC(=O)NCC[NH+](C)C)(C)CO)O C04222555
C[C@@]12CC[C@H]([C@@]([C@H]1Cc3c(nc(s3)NC(=O)OCC=C)[C@H]2CC(=O)NCC[NH+]4CCOCC4)(C)CO)O C04237012
CC[NH+](CC)CCCN([C@H](c1ccc(cc1)OC)C(=O)NC2CCCC2)C(=O)c3c(c(ns3)C(=O)N)N C06511243
CCC[NH+]1CCc2c(sc(c2C(=O)NC(=O)N)NC(=O)c3ccc(cc3)S(=O)(=O)N(CC)CC)C1 C08920736
CC[NH+](CC)Cc1nc(c2c(c(sc2n1)C)C)N[C@H](CO)[C@H](c3ccc(cc3)[N+](=O)[O-])O C09647492
CC[NH+](CC)CCC[C@H](C)NC(=O)C(=O)Nc1c2ccccc2oc1C(=O)Nc3ccccc3F C09705582
CCCCn1c(c(c(=O)[nH]c1=O)N(CC)C(=O)C[NH+](CC)Cc2ccc3c(c2)OCO3)N C11364299
CC(=O)N[C@H]1CCc2cc(c(c(c2-c3c1cc(=O)c(cc3)NCCCCCC[NH3+])OC)OC)OC C12656292
CC(C)CC[NH+](CC(=O)N(CCCOC)c1c(n(c(=O)[nH]c1=O)Cc2ccccc2)N)C3CC3 C12847597
C=CC[NH+](Cc1ccc(s1)Br)CC(=O)Nc2cc(cc(c2)C(=O)N)C(=O)N C12985747
Cc1c[nH]c(n1)CCNC(=O)C[C@@H]2C(=O)NCC[NH+]2CC(c3ccccc3)c4ccccc4 C12446298
CCCCn1c(c(c(=O)[nH]c1=O)N(Cc2ccccc2)C(=O)C[NH+]3CCC[C@H](C3)C(=O)OCC)N C15402198
CCCCn1c(c(c(=O)[nH]c1=O)N(CC)C(=O)C[NH+](C)Cc2cccc(c2Cl)Cl)N C15451443
CCCCn1c(c(c(=O)[nH]c1=O)N(Cc2ccccc2)C(=O)C[NH+](C)Cc3ccsc3)N C15521262
CCCCN(c1c(n(c(=O)[nH]c1=O)Cc2ccccc2)N)C(=O)C[NH+]3CCC[C@H](C3)C(F)(F)F C16591131
CCCCN(c1c(n(c(=O)[nH]c1=O)CC(C)C)N)C(=O)C[NH+](C)CC(=O)Nc2c(cccc2C)C C16624407
CC[NH+](CC)CCCN([C@@H](c1ccc(cc1)F)C(=O)NC2CCCCC2)C(=O)c3c(c(ns3)C(=O)N)N C19927693
C[C@@]12CC[C@H]([C@@]([C@H]1Cc3c([nH+]c(s3)NCC=C)[C@H]2CC(=O)NCCN4CCOCC4)(C)CO)O C20504808
CC1(CC(CC([NH2+]1)(C)C)NC(=O)CSc2nc([nH]n2)N/N=C/c3cc(ccc3OC)OC)C C20837291
CC(C)(C)NC(=O)C[NH+]1CCN(CC1)C(=O)CSc2nnc(n2N)c3ccc(cc3)OC(F)F C24831268
CC[NH+](C[C@@H]1COc2ccccc2O1)CC(=O)N(CC(C)C)c3c(n(c(=O)[nH]c3=O)CC(C)C)N C31173649
CCOC(=O)c1c2c(sc1NC(=O)CSc3nnc(s3)NCC=C)C([NH2+]C(C2)(C)C)(C)C C32847369
C[C@@H](c1nc2cc(ccc2c(=O)n1C)Cl)N(CCCCCC[NH3+])C(=O)Nc3ccc(cc3)[N+](=O)[O-] C33604503
C[NH+](C)CCNC(=O)CN1CCN(CC1)c2cc(c3cc(ccc3[nH+]2)NC(=O)C4CCC4)C(=O)[O-] C33260888
Cc1ccccc1CSc2nnc(n2c3ccc(cc3)[N+](=O)[O-])CNC(=O)CCCCC[NH3+] C33858400
CC(C)[C@H](C(=O)NC(=O)N)Sc1nc2ccccc2c(=O)n1CC[NH+](C(C)C)C(C)C C36219496
CCOc1cc(cc(c1OCC)OCC)C(=O)N[C@H](C)C(=O)N2CCC3(CC2)c4c([nH+]c[nH]4)CCN3 C24985565
COC(=O)[C@@H]1[C@H](c2cc(c[nH+]c2N1CCc3c[nH]c4c3cccc4)NC5CCOCC5)NC(=O)[C@@H]6CCOC6 C39344975
CCCC[C@@H](C)C(=O)N1C[C@@H](C2(C1)CC[NH2+]CC2)C(=O)NCCc3c[nH]c4c3cc(cc4)OC C39599331
CCc1cccc2=C(C[NH+]=c12)C(=O)CS[C@H]3NN[C@H]([NH+]3[C@@H](C(C)C)C(=O)[O-])c4cccs4 C39665310
CCCC[C@@H](C)C(=O)N1C[C@@H](C2(C1)CC[NH2+]CC2)C(=O)N[C@@H](C(C)C)C(=O)NC(C)(C)C C39685854
CC(C)(C)OC(=O)NCCNC(=O)[C@@H]1CN(CC12CC[NH2+]CC2)C(=O)CCC3CCCC3 C39693406
CCc1cccc2=C(C[NH+]=c12)C(=O)CS[C@@H]3NN[C@@H]([NH+]3CCC(=O)[O-])c4ccc(cc4)F C39709382
CCc1cccc2=C(C[NH+]=c12)C(=O)CS[C@@H]3NN[C@H]([NH+]3CCC(=O)[O-])c4ccc(cc4)OC C39709419
COc1ccc(cc1OC)CCNc2c(c(ncn2)N3CC[NH+](CC3)Cc4ccc5c(c4)OCO5)N C40683997
C[C@@]1(CC[C@@]2([C@@H](C1)C(C[C@@H]2[NH2+]Cc3ccc(o3)CO)(C)C)CCC(=O)NCCN4CCOCC4)O C43547719
CCC(C)(C)C1CCC2(CC1)C(=O)N(C(=O)N2)CC(=O)NNC(=O)c3ccc(o3)C[NH+](CC)CC C48365672
CC(C)C[C@H](CC(=O)NO)C(=O)N[C@@H](CC1=c2ccccc2=[NH+]C1)C(=O)NCCc3ccccn3 C52594645
CC1(CC(CC([NH2+]1)(C)C)NC(=O)CSc2nc([nH]n2)N/N=C/c3cnn(c3)CC=C)C C59832361
CCCCn1c(c(c(=O)[nH]c1=O)N(CC)C(=O)C[NH+]2CCC[C@@H]2Cc3ccccc3Cl)N C60038391
C[C@@H]1C[C@@H](C[NH+](C1)C(C)(C)CNC(=O)CCNc2ccc(cc2[N+](=O)[O-])S(=O)(=O)N)C C60095044
CCOc1cc(cc(c1OCC)OCC)C(=O)N[C@@H](C)C(=O)N2CCC3(CC2)c4c([nH]c[nH+]4)CCN3 C20588491
CCOc1cc(cc(c1OCC)OCC)C(=O)NCCC(=O)N2CCC3(CC2)c4c([nH]c[nH+]4)CCN3 C20573674
COc1ccc(cc1)C(=O)N[C@H](CCSC)C(=O)NNC(=O)CC2=c3ccccc3=[NH+]C2 C63077815
C=CCSc1nnc(s1)NC(=O)CS[C@H]2N=C([NH+]=N2)N/N=C/c3ccc(cc3)O C39404355
CC(C)CN1[C@@H](NN=C1SCC(=O)C2=c3ccccc3=[NH+][C@@H]2c4ccccc4)CCC(=O)N C39939484
CCN(c1c(n(c(=O)[nH]c1=O)Cc2ccccc2)N)C(=O)COC(=O)CCC3=c4ccccc4=[NH+]C3 C63896716
c1ccc2=[NH+]CC(=c2c1)C[C@@H](C(=O)NCC(=O)NCc3ccco3)NC(=O)c4cccs4 C64151146
c1ccc(cc1)S(=O)(=O)NCC2CCC(CC2)C(=O)NCC(=O)NCCC3=c4ccccc4=[NH+]C3 C64417295
c1cc(cc(c1)NC(=O)C2CC2)CNC(=O)NCCc3ccco3 C08705640
CC(C)NC(=S)N/N=C/c1cc(c(c(c1)OC)O)OC C03271172
C[C@@H](CO)NC(=O)CC1(CCCCC1)CNC(=O)OC(C)(C)C C13734316
CC(C)CCNC(=S)NNC(=O)c1cc(cc(c1)OC)OC C15533453
CC(C)(C)c1ccccc1NCC(=O)NC(=O)NCCOC C22907862
CCCCSCC(=O)NNC(=O)c1cc(n[nH]1)c2ccccc2 C24652953
Cc1cc(c(o1)C)C(=O)NNC(=O)N[C@@H](C)CCCC(C)C C26181799
CCNC(=S)NCCNc1c(cc2cc(ccc2n1)OC)C#N C35312331
C[C@H](CC(C)C)NS(=O)(=O)c1ccc(cc1N)C(=O)OC C37264512
CCCCCC[C@H](C)Oc1c(c(c(nn1)C)C)/C(=N/O)/N C40291952
C[C@H](CCCC(C)C)NC(=O)NN[C@@]1(CCS(=O)(=O)C1)C C42930094
CC(C)C[C@@H](C(=O)OC)Nc1ccc(cc1N)S(=O)(=O)C C43430649
C[C@@H](CCc1ccco1)NC(=O)Nc2ccccc2CC(=O)NC C44179617
COc1ccc(c(c1)/C=N/NC(=S)NC[C@@H]2CCCO2)O C45333900
CCOCc1ccccc1CNC(=O)NNc2cccc(c2)C#N C46179923
CCOc1cc(ccc1NC(=O)NCC(=O)NCC(F)(F)F)C C47765592
CCCCn1c(c(c(=O)n(c1=O)C)N[C@H](C)[C@@H](C)CC)N C48805841
CCCn1cc(c(n1)N)S(=O)(=O)N[C@H](CC)c2cccs2 C49528749
Cc1cc(nc(n1)SCCCC[C@](C)(C(=O)OC)[NH3+])[O-] C45586079
c1cc(c(cc1COCC(C(F)F)(F)F)[N+](=O)[O-])NN C51148328
C1CCC(CC1)CCNC(=O)CSc2nnc(n2C3CC3)N C53795432
C[C@@H](Cc1ccccc1F)NC(=O)CNC(=O)NCc2ccco2 C56146880
Cc1cc(nc(n1)N/C(=N/C(=S)NC)/NCC(C)C)C C14156274
CCCCc1ccc2c(c1)S(=O)(=O)N=C(N2)N[C@@H](CC)CO C62323151
CCc1c(c([nH]c1C(=O)CO/N=C(\C2CCCC2)/N)C)C(=O)C C63455510
CC(C)(C)NC(=O)c1ccccc1NCC(=O)NCc2ccco2 C63468592
CCCC(=O)NCC(=O)N[C@@H](CC)c1[nH]c(cn1)c2ccccc2 C58328474
Cc1ccc(c(c1)C)OCc2ccc(o2)C(=O)NCCCC(=O)N C53054117
CCCCC1CCC(CC1)C(=O)NNC(=O)NCCOC C64899375
CCCCCNC(=O)NNC(=O)c1c(nc(s1)C(C)C)C C65127925
CC[C@@H](C)NC(=O)c1ccc(cc1)NCC(=O)NCc2ccco2 C66086516
C[C@H](CCc1ccco1)NC(=O)N2CCC[C@H](C2)CCC(=O)N C66119406
C[C@H](CC(=O)NCCNC(=O)C(C)C)NC(=O)C1CCCCC1 C66273617
CCNC(=O)[C@H](C)NC(=O)C[C@H](C)NC(=O)C1CCCCC1 C66275084
CCCCNC(=O)NC1(CCCCC1)C(=O)NCc2ccoc2 C57433354
CC[C@@H](C)C(=O)NCC(=O)Nc1ccc(c(c1)C)C(=O)NC(C)C C66426191
CC(C)(C)C(=O)NCCC(=O)NNC(=O)CCC1CCCCC1 C66556126
CCOC(=O)NCCNC(=O)N[C@@H](C)Cc1ccc(cc1C)C C66599683
C[C@H](CC(=O)NCC(=O)NCC#C)NC(=O)C1CCCCC1 C66643535
c1cc(ncc1C(=O)NNC(=O)CCC2CCCCC2)NC3CC3 C66782761
CC[C@@H](C)C(=O)NCC(=O)NNC(=O)CCC1CCCCC1 C66782773
C[C@@H](CC[C@@H]1CCCO1)NC(=O)NNC(=O)CC2CCCCC2 C67080913
C[C@H](CCOC)NC(=O)NNC(=O)CCC1CCCCC1 C67081399
Cc1ccsc1C(=O)NNC(=O)N[C@@H](C)COCC(C)C C67082475
C1CCC(CC1)CCC(=O)NNC(=O)CNC(=O)C2CCCC2 C67181305
CC(C)CCC(=O)NCC(=O)NNC(=O)CC1CCCCC1 C67189905
CCN(CC)[C@H](c1ccccc1)C(=O)NNC(=O)NCC(C)C C67270323
CCOCCCNC(=O)NNC(=O)CCc1ccc(s1)Cl C67310368
CCOCCCNC(=O)NNC(=O)/C=C/c1cccc(c1)C C67313631
CCC(CC)(CNC(=O)C(=O)Nc1ccc(c(c1)OCC)C)O C67560691
CCN(CC)c1ccc(cc1)c2nnc(n2c3ccccc3)SCc4nc(nc(n4)N)N C09647017
CC(C)[C@@H](C(=O)N/N=C\c1cn(c2c1cccc2)CC(=O)N)NC(=O)c3ccc(cc3)Cl C10000733
Cc1cccc(c1)Nc2nnc(s2)SCC(=O)c3c(n(c(=O)[nH]c3=O)CC(C)C)N C09804337
CC(C)Cn1c(c(c(=O)[nH]c1=O)C(=O)CSc2nnc(s2)Nc3ccccc3F)N C11454302
COC(=O)c1ccc(o1)CSc2[nH]c(=O)c(c(n2)N)NC(=O)c3ccc(cc3)C(F)(F)F C12225131
CCN(c1c(n(c(=O)[nH]c1=O)Cc2ccccc2)N)C(=O)CNc3ccccc3N4CCCCC4 C13117913
c1ccc2c(c1)c(c[nH]2)C(=O)NNC(=O)CCCCCn3c(=O)c4ccccc4[nH]c3=S C17524221
CCOc1ccc(cc1)NC(=O)CSc2nnc(n2N)c3cc(n[nH]3)c4ccc(cc4)F C09488239
CCOc1ccccc1[C@@H]2C(=C(NC(=C2C(=O)Nc3ccccc3)C)SCC(=O)N)C#N C01102354
CCOc1ccccc1[C@H]2C(=C(NC(=C2C(=O)Nc3ccccc3)C)SCC(=O)N)C#N C01102353
CN(C)c1ccc(cc1)/C=N/Nc2nnc(n2N)SCC(=O)Nc3ccccc3Cl C20527583
Cc1ccc(c(c1)NC(=O)CSc2nnc(n2N)N/N=C/c3ccc(cc3)N(C)C)C C20527649
CCOc1ccccc1NC(=O)CSc2nnc(n2N)N/N=C/c3ccccc3Cl C20528217
CC(C)(C)C(=O)NNC(=O)CSc1nc([nH]n1)N/N=C/c2ccc(cc2)Br C20833753
Cc1ccc(cc1)/C=N/Nc2nnc(n2N)SCC(=O)Nc3ccc(c(c3)OC)Cl C20917779
c1ccc(cc1)/C=C/C=N/Nc2[nH]nc(n2)SCC(=O)NNC(=O)c3ccc(cc3)Cl C20923479
Cc1ccc(cc1)/C(=N/Nc2[nH]nc(n2)SCC(=O)NNC(=O)c3ccc(cc3)F)/C C20923858
CC(=O)Nc1cccc(c1)NC(=O)CCSc2nc([nH]n2)N/N=C/c3ccccc3Cl C21077733
Cc1ccc(cc1Cl)NC(=O)CSc2nc([nH]n2)N/N=C/c3ccc(c(c3)O)OC C21078605
Cc1c(cccc1Cl)NC(=O)CSc2nc([nH]n2)N/N=C/c3cccc(c3O)OC C21079798
Cc1cc(ccc1NC(=O)CSc2nnc(n2N)N/N=C(\C)/c3ccc(cc3)F)OC C21323400
C/C(=N\Nc1nnc(n1N)SCC(=O)NCc2ccco2)/c3ccc4ccccc4c3 C21323781
Cc1ccc(cc1)S(=O)(=O)NCC(=O)NCC(=O)NNC(=O)c2cc3c(s2)CCCCC3 C24705339
CC(C)(C)c1ccc(cc1)OCc2nnc(n2N)SCC(=O)NC(=O)NC(C)(C)C C24717980
CC[C@@H](C)Cc1c(sc2c1c(=O)[nH]c(n2)SCC(=O)c3c(n(c(=O)[nH]c3=O)C4CC4)N)C C25795656
C[C@@H](C(=O)NC(=O)NCC(F)(F)F)Sc1nnc(n1N)c2ccc(cc2)OC(F)F C26107463
Cc1ccc(cc1)SCC2=C3[C@H](C(=C(O[C@@H]3N=N2)N)C#N)c4ccc(c(c4)OC)OCC(=O)N C38915308
Cc1cccc(c1)N2[C@@H](NN=C2SCC(=O)NCc3ccc(cc3)F)Cc4cc(=O)[nH]c(=O)[nH]4 C39361747
Cc1cccc(c1)N2[C@H](NN=C2SCC(=O)NCc3ccc(cc3)F)Cc4cc(=O)[nH]c(=O)[nH]4 C39361748
c1ccc(c(c1)CNC(=O)CSC2=NN[C@H](N2c3ccc(cc3)F)Cc4cc(=O)[nH]c(=O)[nH]4)Cl C39362852
C[C@@H](C(=O)NC(=O)NC(C)(C)C)Sc1nnc(n1N)COc2ccc(cc2)C(C)C C18581227
C[C@H](C(=O)NC(=O)NC(C)(C)C)Sc1nnc(n1N)COc2ccc(cc2)C(C)C C18581229
C=CCN1[C@H](NN[C@@H]1SCc2[nH]c(=O)c3ccccc3n2)CC(=O)Nc4ccccc4F C39969672
Cc1ccc(c(c1)c2[nH]nc(n2)C3CC3)NC(=O)CCCC[C@H]4[C@@H]5[C@@H](CS4)NC(=O)N5 C40150970
Cc1ccc(c(c1)c2[nH]nc(n2)C3CC3)NC(=O)CCCC[C@H]4[C@H]5[C@@H](CS4)NC(=O)N5 C40150972
Cc1ccc(c(c1)C)NC(=O)NC(=O)[C@@H](C)Sc2nnc(n2CCC(=O)N)c3cccs3 C45850379
Cc1ccc(c(c1)C)NC(=O)NC(=O)[C@H](C)Sc2nnc(n2CCC(=O)N)c3cccs3 C45850381
COc1ccc(cc1)c2c(cn(n2)Cc3ccccc3)C(=O)NCCCc4c(c(n[nH]4)N)C#N C09319500
C[C@H](c1ccc2c(c1)CCCC2)NC(=O)CCNc3ccc(cc3[N+](=O)[O-])S(=O)(=O)N C57978611
CC(=O)Nc1cccc(c1)NC(=O)CSc2nc([nH]n2)N/N=C/c3ccccc3Cl C59015058
C/C(=N/Nc1[nH]nc(n1)SCC(=O)Nc2cccc(c2)NC(=O)C)/c3ccc(cc3)F C59021540
CCOc1cc(ccc1O)/C=N/Nc2[nH]nc(n2)SCC(=O)Nc3ccc(c(c3)C)C C59039780
CCOc1cc(ccc1O)/C=N/Nc2[nH]nc(n2)SCC(=O)Nc3cc(ccc3C)F C59039811
c1ccc(cc1)C(=O)NNC(=O)CSc2nc([nH]n2)N/N=C/c3ccc(cc3)Br C59814715
Cc1ccc(cc1)/C(=N/Nc2[nH]nc(n2)SCC(=O)Nc3ccc(cc3)NC(=O)C)/C C59817459
C/C(=N\Nc1[nH]nc(n1)SCC(=O)NNC(=O)c2ccccc2)/C=C/c3ccccc3 C59819989
C[C@@H](C(=O)NNC(=O)C(C)C)Sc1nc([nH]n1)N/N=C(\C)/c2ccc(cc2)Br C59880994
CCCCn1c(c(c(=O)[nH]c1=O)N(CCC(C)C)C(=O)c2cc(=O)[nH]c3c2cccc3)N C14623630
c1cc(cc(c1)NC(=O)c2ccco2)NCC(=O)Nc3cccc(c3)NC(=O)c4ccco4 C66107524
c1cc(cc(c1)NC(=O)c2ccco2)NCC(=O)Nc3ccc(cc3)C(=O)NCc4ccco4 C66107526
CCOc1ccc2c(c1)cc(c(=O)[nH]2)CN(CCC[NH+](C)C)C(=O)Nc3ccccc3 C04231296
CCOC(=O)CC1(CCCCC1)NC(=O)C[C@@H]2C(=O)NCC[NH+]2Cc3cccs3 C11878229
COc1ccc(c(c1)OC)C[NH+]2CCNC(=O)[C@H]2CC(=O)NCCc3ccccc3F C12373151
CCC(=O)N[C@](C(=O)OC)(C(F)(F)F)Nc1c(c2c(s1)C[NH+](CC2)Cc3ccccc3)C#N C03672613
Cc1cc2cc(c(=O)[nH]c2cc1Cl)CN(CC[NH+]3CCOCC3)C(=S)NCc4ccccc4 C12702577
Cc1ccc(cc1)S(=O)(=O)N[C@@H](C(C)C)C(=O)NC[C@@H](c2ccccc2Cl)[NH+](C)C C12802276
CC(=O)Nc1ccc(s1)C[NH+]2CCC3(CC2)c4ccccc4[C@H]([C@@H]3OCC=C)NC(=O)COC C15069504
c1cc(oc1)[C@H](CNC(=O)CCNS(=O)(=O)c2ccc(cc2)Br)[NH+]3CCCCC3 C15477098
CC[NH+]1CCC[C@@H]1CNC(=O)c2ccc3c(c2)nc(n(c3=O)CC[NH+](CC)CC)[S-] C20645407
CCCC[C@H](C(=O)NC1CC[NH+](CC1)Cc2ccccc2)NC3=NS(=O)(=O)c4c3cccc4 C22009917
Cc1c(c(c(c(c1C)C)S(=O)(=O)NCCC(=O)NCc2ccccc2C[NH+]3CCCC3)C)C C24190218
CC[NH+](CC)CCCn1c(=O)c2ccccc2nc1SCc3nc(c4c(c(sc4n3)C)C)N C24711397
CC(C)[C@H](C(=O)NCc1ccccc1C[NH+]2CCCC2)NS(=O)(=O)c3ccc4ccccc4c3 C25396748
COCCCNC(=O)c1ccccc1NC(=O)[C@@H]2CCC[NH+](C2)Cc3ccc(cc3)Br C30941915
CCCNC(=O)C[NH+]1CCC(CC1)NC(=O)c2csc(n2)COc3ccc(cc3)C C31932670
C[NH+](Cc1cn(nc1c2ccccc2)c3ccccc3)CC(=O)Nc4ccccc4C(=O)NC5CC5 C32547963
Cc1ccc(cc1)NC(=O)c2nnc(s2)CCCC(=O)NCC[NH+]3CCCCCC3 C32995150
CC(C)OC[C@H](C[NH+](Cc1ccccc1)Cc2[nH]c(=O)c3c4c(sc3n2)CCCCC4)O C35781314
CCC[C@@H](C[NH+](CCN1CCOCC1)Cc2[nH]c(=O)c3c4c(sc3n2)CCCC4)O C36155994
CC(C)CC[NH+](Cc1[nH]c(=O)c2c3c(sc2n1)CCC3)C[C@H](COCC(C)C)O C36159180
CC(C)CC[NH+](Cc1[nH]c(=O)c2c3c(sc2n1)CCCC3)C[C@@H](COCC=C)O C36159393
C[C@@H]1CCc2c(sc3c2c(=O)[nH]c(n3)C[NH+](Cc4ccccc4)C[C@@H](COC(C)(C)C)O)C1 C36205020
CCC[C@@H](C[NH+](CCCOC)Cc1[nH]c(=O)c2c(csc2n1)c3ccc(cc3)C)O C36205650
CCC[C@H](C[NH+](CCCOC)Cc1[nH]c(=O)c2c(csc2n1)c3ccc(cc3)C)O C36205653
Cc1ccc(c(c1)C)c2csc3c2c(=O)[nH]c(n3)C[NH+](CCN4CCOCC4)C[C@H](C(C)C)O C36206438
CCC[NH+](Cc1[nH]c(=O)c2c(csc2n1)c3ccccc3OC)C[C@H](CCC=C)O C36207151
CCOc1cccc(c1)CCNC(=O)[C@@H]2CN(CC23CC[NH2+]CC3)C(=O)c4ccccc4OCC C39609500
CC[C@H](C)CC(=O)N1C[C@@H](C2(C1)CC[NH2+]CC2)C(=O)NCCc3cc(cc(c3)OC)OC C39653147
CC[C@H](C)CC(=O)N1C[C@H](C2(C1)CC[NH2+]CC2)C(=O)NCCc3cc(cc(c3)OC)OC C39653149
CC[C@@H](C)CC(=O)N1C[C@@H](C2(C1)CC[NH2+]CC2)C(=O)NC[C@@H](C)Oc3ccc(cc3)OC C39665820
CC[C@@H](C)CC(=O)N1C[C@H](C2(C1)CC[NH2+]CC2)C(=O)NC[C@@H](C)Oc3ccc(cc3)OC C39665822
CCCC[C@@H](C)C(=O)N1C[C@H](C2(C1)CC[NH2+]CC2)C(=O)NCCCn3c(cc(n3)C)C C39671798
CCCC[C@H](C)C(=O)N1C[C@H](C2(C1)CC[NH2+]CC2)C(=O)NCCCn3c(cc(n3)C)C C39671799
c1cc(sc1)c2[nH]c(=S)n(n2)C[NH+](Cc3ccc(cc3)C(=O)NCC(F)(F)F)C4CC4 C40061187
CCc1ccc(cc1)[C@@H](CNC(=O)[C@H](C(C)C)NC2=NS(=O)(=O)c3c2cccc3)[NH+](C)C C45870836
CCCC[C@@H](C(=O)N[C@@H]1CCC[NH+](C1)Cc2ccccc2)NC3=NS(=O)(=O)c4c3cccc4 C58763597
C[C@@H]1C[C@@H](C[NH+](C1)Cc2ccc(cc2)CNC(=O)CCNS(=O)(=O)/C=C/c3ccccc3)C C59410963
Cc1ccc(cc1C(=O)NC[C@H](c2ccc(cc2)F)[NH+](C)C)S(=O)(=O)NCc3ccco3 C59886208
CCCC[C@@H](C(=O)NC[C@]1(CCC[C@@H](C1)C)[NH+](C)C)NC2=NS(=O)(=O)c3c2cccc3 C59891172
CCCC[C@H](C(=O)NC[C@@H](C)[NH+]1CCC(CC1)C)NC2=NS(=O)(=O)c3c2cccc3 C60156497
COCCCNC(=S)NC[C@H](c1cccc(c1OC)OC)C2=c3ccccc3=[NH+]C2 C63228862
CC(C)[C@@H](C(=O)NCCC1=c2ccccc2=[NH+]C1)NC(=O)c3cc(cc(c3)OC)OC C63778294
c1ccc2=[NH+]CC(=c2c1)C[C@@H](C(=O)OCC(=O)Nc3cc(ccc3F)F)NC(=O)c4cccs4 C63864545
c1ccc2=[NH+]CC(=c2c1)CCNC(=O)CS[C@@H]3NN=C(N3C[C@@H]4CCCO4)c5cccs5 C63926162
c1ccc2=[NH+]CC(=c2c1)CCNC(=O)CS[C@H]3NN=C(N3C[C@@H]4CCCO4)c5cccs5 C63926167
c1ccc2=[NH+]CC(=c2c1)CCNC(=O)CS[C@H]3NN=C(N3C[C@H]4CCCO4)c5cccs5 C63926175
C[C@@H]1c2c(ncnc2S[C@H]1C(=O)NCCCOC)NCCC3=c4ccccc4=[NH+]C3 C64023869
CC(C)CCNC(=O)CS[C@H]1NN=C(N1Cc2ccco2)C3=c4ccccc4=[NH+]C3 C64343485
c1ccc(c(c1)CNC(=O)[C@@H](CC2=c3ccccc3=[NH+]C2)NC(=O)c4cccs4)OC(F)(F)F C64352931
CC[NH+](CC)CCNC(=O)c1c(ocn1)c2ccccc2C(=O)Nc3ccc(cc3)C C65080172
CCCCn1c(c(c(=O)[nH]c1=O)N(CC)C(=O)C[NH2+][C@H](C)c2ccccc2Cl)N C07499706
Cc1cc(ccc1NC(=S)NCC[NH+]2CCN(CC2)C(=S)Nc3ccc(cc3C)Cl)Cl C08887703
C[NH+](CC(=O)NCc1ccco1)CC(=O)Nc2ccccc2C(=O)Nc3ccc(cc3)F C12765764
CCCCn1c(c(c(=O)[nH]c1=O)N(CCC)C(=O)CCC[NH+]2CCCCCCC2)N C12943675
C[NH+](Cc1ccc(o1)c2ccc(cc2)Cl)CC(=O)NCCc3ccc(cc3)S(=O)(=O)N C09591778
Cc1c[nH]c(n1)CCNC(=O)C[C@H]2C(=O)NCC[NH+]2CC(c3ccccc3)c4ccccc4 C12446295
c1ccnc(c1)[C@H](CCCNC(=[NH2+])NCCCc2c[nH]cn2)c3ccc(c(c3)Cl)Cl C13816256
Cc1cc(nc(n1)N/C(=N\C(=S)Nc2cc(cc(c2)OC)OC)/NC3CC([NH2+]C(C3)(C)C)(C)C)C C14157989
c1ccc(cc1)Nc2nc(c(s2)/C=N/NC(=S)NCC[NH+]3CCOCC3)Cl C02636731
CCOC(=O)C1=C(NC(=O)N[C@@H]1c2ccc(cc2)OC)C[NH+](C)CC(=O)Nc3c(cc(cc3C)C)C C19535955
c1ccc(cc1)C[NH+]2CCC(CC2)NC(=O)CCCCCNc3c4ccccc4[nH]c(=S)n3 C20646128
CC1(CC(CC([NH2+]1)(C)C)NC(=O)CSc2nnc(n2c3ccccc3)CNc4ccc(cc4)OC)C C20828745
Cc1cc(nc(n1)N/C(=N/C(=S)Nc2ccc(c(c2)Cl)F)/NCCc3c[nH]c[nH+]3)C C14156543
CC[NH+](CC)CCCn1c(=O)c2ccccc2nc1S[C@H](C)C(=O)Nc3ccc4c(c3)[nH]c(=O)[nH]4 C24269758
CN(C1CCCC1)C(=O)[C@H](Cc2ccc(cc2)C[NH3+])NS(=O)(=O)c3ccc(s3)c4ccccn4 C26574153
CCCCn1c(c(c(=O)[nH]c1=O)N(C2CCCC2)C(=O)C[NH+](Cc3ccc(cc3)C)C4CC4)N C27594791
CCCCN(c1c(n(c(=O)[nH]c1=O)CC(C)C)N)C(=O)C[NH+](C)CC2CCCCC2 C29455139
CCC[NH+](CC1=C([C@H](NC(=O)N1)c2ccco2)C(=O)OCC)CC(=O)Nc3ccccc3C C31003652
C[C@H](c1[nH]c(=O)c2ccccc2n1)N(CCCCCC[NH3+])C(=O)c3ccc(cc3)C(C)(C)C C35327986
c1ccc(cc1)C[C@H](c2nc(no2)c3cccc(c3)[N+](=O)[O-])NC(=O)CCCCC[NH3+] C35491279
CC[C@@H](C)[C@H](c1nc(no1)c2cc(c(c(c2)OC)OC)OC)NC(=O)CCCCC[NH3+] C35491301
Cc1cccc(c1)CSc2nnc(n2c3ccc(cc3)[N+](=O)[O-])[C@@H](C)NC(=O)CCCCC[NH3+] C35730291
CC(C)(CNC(=O)[C@@H]1CCCN1c2cc(nc(n2)N)Nc3cccc(c3)OC)C[NH+](C)C C39267532
CC[C@H](C)CNc1cc2c([nH+]c1)N([C@@H]([C@@H]2NC(=O)COC)C(=O)OC)CCc3c[nH]c4c3cccc4 C39344618
CCCNc1cc2c([nH+]c1)N([C@@H]([C@@H]2NC(=O)CCOC)C(=O)OC)CCc3c[nH]c4c3cccc4 C39352455
Cc1ccccc1N2C[C@H]([C@@H](N2)c3ccc(c(c3)F)OC)C[NH2+]CCSc4cnn[nH]4 C39356503
C/C(=C\c1ccccc1)/C[NH+]2C[C@@H](C[C@H]2C(=O)NCCc3c[nH]c4c3cccc4)N5C=C(NN5)C(=O)OC C39445748
COc1ccc(cc1)[C@H]2NN[C@H](N2c3ccc(cc3)OC)SCC(=O)N/N=C/C4=c5ccccc5=[NH+]C4 C39575922
COc1ccc2c(c1)c(c[nH]2)CCNC(=O)[C@H]3CN(CC34CC[NH2+]CC4)C(=O)CCCc5ccccc5 C39599300
COc1ccc(cc1)CCC(=O)N2C[C@H](C3(C2)CC[NH2+]CC3)C(=O)NCCc4c[nH]c5c4cc(cc5)OC C39599412
C[C@@H](CCCC(C)(C)O)NC(=O)[C@H]1CN(CC12CC[NH2+]CC2)C(=O)c3ccc(cc3)OC(F)(F)F C39631422
C[C@@H](CCCC(C)(C)O)NC(=O)[C@H]1CN(CC12CC[NH2+]CC2)C(=O)c3ccc(c(c3)C(F)(F)F)OC C39631807
CCC(CC)C(=O)N1C[C@H](C2(C1)CC[NH2+]CC2)C(=O)NCc3ccccc3Sc4ccccc4CO C39657724
CC(C)[C@@H](C(=O)NC(C)(C)C)NC(=O)[C@@H]1CN(CC12CC[NH2+]CC2)C(=O)[C@@H](C(C)C)Oc3ccccc3 C39685886
CC(C)[C@H](C(=O)N1C[C@H](C2(C1)CC[NH2+]CC2)C(=O)NCCNC(=O)OC(C)(C)C)Oc3ccccc3 C39693563
CCCCN(c1c(n(c(=O)[nH]c1=O)CC(C)C)N)C(=O)C[NH+](Cc2ccc(o2)C)C(C)C C40151460
CCOC(=O)c1ccccc1Nc2c(c(nc[nH+]2)N(Cc3ccccc3)c4ccccn4)N C40799035
c1cc(ccc1C#N)[C@@H]([C@@H](C[NH2+]Cc2ccc3c(c2)OCO3)C(=O)[O-])[NH2+]Cc4ccc5c(c4)OCO5 C43209054
c1cc(ccc1C#N)[C@H]([C@@H](C[NH2+]Cc2ccc3c(c2)OCO3)C(=O)[O-])[NH2+]Cc4ccc5c(c4)OCO5 C43209055
C[C@@]1(CC[C@@]2([C@@H](C1)C(C[C@@H]2[NH2+]CC3CCCCC3)(C)C)CCC(=O)NCCOC)O C43547993
C[C@]12CC[C@H]([C@@]([C@H]1Cc3c(nc(s3)NC(=O)CC(C)(C)C)[C@H]2CC(=O)NCC[NH+](C)C)(C)CO)O C43554200
Cc1c(cc(n1[C@@H](Cc2ccccc2)C(=O)NCC[NH+]3CCCC3)c4cc(no4)c5ccccc5)C(=O)N C44144816
CCOCCn1c2c(c(n1)C)nc(nc2Nc3cc(ccn3)C)NCC4CC[NH2+]CC4 C49112676
c1ccc(c(c1)c2ccc(n2Cc3ccc(c([nH+]3)N)NCCO)c4ccc(cc4)Oc5cncnc5)Cl C43131579
CCCCN(c1c(n(c(=O)[nH]c1=O)CC(C)C)N)C(=O)C[NH+](Cc2ccccc2)C3CCCCC3 C59350382
COc1ccc2=[NH+]CC(=c2c1)CCNC(=O)CC[C@@H]3NN[C@@H](S3)C(=O)Nc4ccccc4 C63686258
COc1ccc2=[NH+]CC(=c2c1)CCNC(=O)CC[C@H]3NN[C@H](S3)C(=O)Nc4ccccc4 C63686261
COC(=O)c1ccc(cc1)OC[C@H]2N[C@H](ON2)C(=O)NCCC3=c4cc(ccc4=[NH+]C3)F C63782848
Cc1c([nH]c([nH+]1)SCC(=O)N[C@H]2[C@H]([C@H](C(=N2)CCSC)C)C#N)Cc3ccc(cc3)O C64670834
CCc1ccc(cc1)[C@@H]2C(=C(NC(=O)N2)CN3CCC(CC3)(C(=O)N)[NH+]4CCCCC4)C(=O)OCC C67205219
Cc1ccc(c2c1cc(c(=O)[nH]2)CN(Cc3ccccc3)C(=S)NCCCOC)C C04131386
Cc1cccc2c1[nH]c(=O)c(c2)CN(C[C@@H]3CCCO3)C(=S)NCc4ccccc4 C00907792
Cc1ccc2cc(c(=O)[nH]c2c1C)CN(Cc3ccccc3)C(=S)NCCOC C04132235
Cc1ccc2cc(c(=O)[nH]c2c1C)CN(C3CCCCC3)C(=S)NCCOC C04132341
Cc1ccc2cc(c(=O)[nH]c2c1C)CN(C[C@H]3CCCO3)C(=S)NCC(C)C C00874398
CCCCNC(=S)N(Cc1cc2ccc(c(c2[nH]c1=O)C)C)C[C@H]3CCCO3 C04132643
Cc1cc2cc(c(=O)[nH]c2cc1C)CN(C3CCCC3)C(=S)NCCCOC C04133021
CCOC(=O)c1c2ccccc2sc1NC(=S)NC(=O)/C=C/[C@H]3CC=CS3 C03178222
c1ccc(c(c1)C(=O)NCCc2ccc(cc2)Cl)SCC(=O)NCc3ccco3 C08899862
CC(C)CCNC(=O)Cn1c(cnc1SCc2ccc(cc2)Br)CO C10063554
c1ccc(cc1)CNC(=O)Cn2c(cnc2SCc3ccc(c(c3)Cl)Cl)CO C10063597
Cc1cc(ccc1F)CNC(=O)[C@@H](CCSC)NS(=O)(=O)/C=C/c2ccccc2 C11001812
Cc1cccc(c1)C(=O)N[C@@H](C)C(=O)NCc2ccc(cc2)COCC(F)(F)F C11251204
c1ccc(cc1)c2c(scn2)CNC(=O)CC[C@]3(CCC(=O)N3)Cc4ccsc4 C11965314
C[C@@H](c1nccs1)NC(=O)CC[C@]2(CCC(=O)N2)Cc3ccc(cc3)c4ccccc4 C12042912
C[C@@H](c1nccs1)NC(=O)CC[C@@]2(CCC(=O)N2)Cc3ccc(cc3)c4ccccc4 C12042915
c1ccc2c(c1)CCCN2CCNC(=O)CC[C@@]3(CCC(=O)N3)Cc4ccsc4 C12191679
c1ccc(c(c1)CNC(=O)CC[C@@]2(CCC(=O)N2)Cc3cccs3)OC(F)(F)F C12217406
Cc1cc(c2cc(c(=O)[nH]c2c1)CN(C[C@H]3CCCO3)C(=S)NCC(C)C)C C00874864
C[C@H](C1CC1)N(Cc2ccccc2)C(=O)CSc3cc(c4ccccc4n3)C(=O)N C12847440
Cc1ccc2cc(c(=O)[nH]c2c1C)CN(Cc3ccccc3)C(=S)NC[C@@H]4CCCO4 C00931837
CN(Cc1ccccc1)C(=O)c2ccccc2NC(=S)NC(=O)/C=C/c3ccccc3 C14002555
CCc1c(cc(s1)C(=O)NNC(=O)c2ccc(cc2)COCC(F)(F)F)C C14377371
CCCN(CCC)C(=O)c1cccc(c1)NC(=S)NC(=O)/C=C/c2cccs2 C14561328
Cc1ccc(nc1)[C@H](Cc2ccsc2)NCc3cn[nH]c3c4cccc(c4)OC C19215622
CC(C)OCCCNC(=O)CSc1[nH]c(cn1)c2ccc(cc2)Br C19424058
CCOCCCNC(=O)c1ccccc1NC(=O)c2ccccc2SC(C)C C20612945
CCN(CC)c1ccc(cc1)[C@H]2[C@@H]3CC=C[C@H]3c4cccc(c4N2)C(=O)NCCCOC C20697417
CCOC(=O)[C@](C(F)(F)F)(NCc1ccccc1)NC(=O)c2c(cccc2F)F C20792776
CSCC[C@@H](C(=O)NCCc1cccs1)NS(=O)(=O)c2ccc(cc2)Cl C22505194
CNS(=O)(=O)Cc1ccc(cc1)CNC(=O)/C=C/c2cccc(c2)C(F)(F)F C24716206
c1cc(sc1)C(=O)NCCCC(=O)Nc2ncc(s2)Cc3cc(cc(c3)F)F C24835466
CC(C)[C@H](c1ccc(cc1)F)NC(=O)CCNC(=O)CCC(=O)c2cccs2 C25159158
Cc1ccccc1C(=O)N[C@H](C(C)C)C(=O)NC[C@H](c2cccs2)N3CCCC3 C27603201
CC(C)[C@H](C(=O)NC[C@H](c1cccs1)N2CCCC2)NC(=O)c3ccccc3Cl C27604985
CC(C)[C@@H](C(=O)NC[C@H](c1cccs1)N(C)C)NC(=O)c2ccc(cc2)Cl C27676611
CSCC[C@@H](C(=O)NC1CCC(CC1)c2ccccc2)NC(=O)c3ccco3 C32831333
CCCCc1c(c(c(n1CCCN2CCOCC2)C)C(=O)N)c3ccc(cc3)F C33769998
CC(C)CCN(Cc1[nH]c(=O)c2c3c(sc2n1)CCC3)C[C@@H](c4ccccc4)O C35744414
Cc1c(c2cc(ccc2[nH]1)F)CCNC(=O)[C@H]3CCCC[C@@H]3C(=O)OCC(F)(F)F C01440888
Cc1ccc(cc1)SCCNC(=O)CCNS(=O)(=O)/C=C/c2ccccc2 C39519293
C[C@H](CCC(C)C)NC(=O)CCSCc1[nH]c(=O)c2c3c(sc2n1)CCC3 C25514914
Cc1c(c(c(n1Cc2ccc(cc2)Cl)C)C(=O)[O-])CNCC[NH+]3CCCCC3 C22937796
Cc1ccc(cc1)SCCNC(=O)[C@@H](Cc2ccccc2)NC(=O)c3ccco3 C46836793
COCCCNC(=O)c1c2c(sc1NC(=O)C[C@H]3C[C@H]4CC[C@@H]3C4)CCCC2 C24639896
Cc1ccc(c(c1)C)CNC(=O)[C@@H](CCSC)NS(=O)(=O)c2ccccc2F C58689284
CC[C@@H](C)NC(=O)c1ccc(cc1)CNC(=O)c2cc(n(c2C)Cc3cccs3)C C59061289
c1ccc(cc1)CSCCNC(=O)N[C@@H](c2ccc3c(c2)OCCO3)C4CC4 C59849565
CC[C@@H](C)N1C(=O)/C(=C\NCCC(c2ccccc2)c3ccccc3)/C(=O)NC1=S C05925076
CCCCCCC1CCC(CC1)C(=O)N[C@@H](CC2=c3ccccc3=[NH+]C2)C(=O)[O-] C63437332
Cc1cc(cc(c1)N/C(=C/C2=CSC3=NC(=C([C@@H](N23)c4ccccc4)C(=O)OCCOC)C)/[O-])C C34922756
CCC1=C([C@H](N2C(=CSC2=N1)/C=C(/NCCc3c[nH]c4c3cccc4)\[O-])c5ccccc5)C(=O)OC C34922891
CCC1=C([C@H](N2C(=CSC2=N1)/C=C(/NCCc3cccs3)\[O-])c4cccc(c4)C)C(=O)OC C34923009
CC1=C([C@H](N2C(=CSC2=N1)/C=C(/NCCCc3ccccc3)\[O-])c4ccc(cc4)Cl)C(=O)OC C34923621
CCOC(=O)C1=C(N=C2N([C@@H]1c3ccccc3F)C(=CS2)/C=C(/NCCc4cccs4)\[O-])C C34924019
CCOC(=O)C1=C(N=C2N([C@H]1c3ccccc3C)C(=CS2)/C=C(/NC[C@@H]4CCCO4)\[O-])c5ccccc5 C35692944
CC[C@@H](C)N/C(=C/C1=CSC2=NC(=C([C@H](N12)c3ccccc3Cl)C(=O)OCC)C(F)(F)F)/[O-] C35692986
CC[C@@H](C)N/C(=C/C1=CSC2=NC(=C([C@@H](N12)c3ccccc3Cl)C(=O)OCCOC)C)/[O-] C35693070
CC1=C([C@H](N2C(=CSC2=N1)/C=C(/N[C@@H](C)c3ccccc3)\[O-])c4cccs4)C(=O)OCCOC C35695869
CCN(CC)C(=O)C1=C(N=C2N([C@@H]1c3ccc(cc3)C(F)(F)F)C(=CS2)/C=C(/NCC(C)C)\[O-])C C35696077
CC[C@H](C)N/C(=C/C1=CSC2=NC(=C([C@H](N12)c3ccc(cc3)C(F)(F)F)C(=O)N(CC)CC)C)/[O-] C35696091
Cc1ccc(cc1)[C@@H]2C(=C(N=C3N2C(=CS3)/C=C(/NCc4ccc(cc4)F)\[O-])C)C(=O)OCCOC C35696242
Cc1ccccc1[C@@H]2C(=C(N=C3N2C(=CS3)/C=C(/NCc4ccncc4)\[O-])C)C(=O)OCc5ccccc5 C35696929
CC1=C([C@@H](N2C(=CSC2=N1)/C=C(/NCC3CC3)\[O-])c4ccc(cc4)Cl)C(=O)OCc5ccccc5 C35696982
CC1=C([C@H](N2C(=CSC2=N1)/C=C(/NCCc3ccccn3)\[O-])c4ccc(cc4)Cl)C(=O)OCC=C C35697360
CC1=C([C@H](N2C(=CSC2=N1)/C=C(/NC[C@@H]3CCCO3)\[O-])c4ccc(cc4)Cl)C(=O)OCC=C C35697408
CCC1=C([C@H](N2C(=CSC2=N1)/C=C(/NC3CC3)\[O-])c4cccc(c4)OCc5ccccc5)C(=O)OC C35701214
Cc1ccc(cc1)[C@@H]2C(=C(N=C3N2C(=CS3)/C=C(/NCc4ccccn4)\[O-])C)C(=O)OCc5ccccc5 C35701248
CC1=C([C@H](N2C(=CSC2=N1)/C=C(/NCC(C)C)\[O-])c3ccc(cc3)OC)C(=O)OC(C)(C)C C35701370
CC1=C([C@@H](N2C(=CSC2=N1)/C=C(/NC[C@H]3CCCO3)\[O-])c4ccccc4F)C(=O)OCc5ccccc5 C35703714
CC(C)OC(=O)C1=C(N=C2N([C@H]1c3ccc(cc3)OC)C(=CS2)/C=C(/NCC4CC4)\[O-])C(F)(F)F C35704702
CCN/C(=C/C1=CSC2=NC(=C([C@@H](N12)c3ccc(cc3)C(C)C)C(=O)OCC)c4ccccc4)/[O-] C35705076
CCOC(=O)C1=C(N=C2N([C@H]1c3ccc(cc3C)C)C(=CS2)/C=C(/NCc4ccco4)\[O-])c5ccccc5 C35705133
CCOC(=O)C1=C(N=C2N([C@@H]1c3cc(ccc3C)C)C(=CS2)/C=C(/NCc4ccco4)\[O-])C(F)(F)F C35705154
CCOC(=O)C1=C(N=C2N([C@H]1c3cc(ccc3C)C)C(=CS2)/C=C(/NCc4ccco4)\[O-])C(F)(F)F C35705155
CCOC(=O)C1=C(N=C2N([C@@H]1c3cc(ccc3C)C)C(=CS2)/C=C(/NC[C@@H]4CCCO4)\[O-])C(F)(F)F C35705158
CC[C@@H](C)N/C(=C/C1=CSC2=NC(=C([C@H](N12)c3cc(ccc3C)C)C(=O)OC(C)C)C(F)(F)F)/[O-] C35705412
CCN(CC)C(=O)C1=C(N=C2N([C@H]1c3ccc(cc3)C(F)(F)F)C(=CS2)/C=C(/NCC4CC4)\[O-])C C36052604
CC1=C([C@@H](N2C(=CSC2=N1)/C=C(/N[C@@H](C)c3ccccc3)\[O-])c4ccccc4F)C(=O)OCCOC C36052713
CC1=C([C@H](N2C(=CSC2=N1)/C=C(/NCC3CC3)\[O-])c4ccccc4Cl)C(=O)OCc5ccccc5 C36052966
CC1=C([C@H](N2C(=CSC2=N1)/C=C(/NCc3ccccc3)\[O-])c4ccccc4)C(=O)OCc5ccccc5 C36052974
Cc1cccc(c1)[C@@H]2C(=C(N=C3N2C(=CS3)/C=C(/NCc4ccc5c(c4)OCO5)\[O-])C)C(=O)OCC=C C36053159
CC[C@H](C)N/C(=C/C1=CSC2=NC(=C([C@@H](N12)c3ccc(cc3)C(C)C)C(=O)OCC=C)C)/[O-] C36053238
Cc1ccc(c(c1)[C@@H]2C(=C(N=C3N2C(=CS3)/C=C(/NCc4ccccn4)\[O-])C)C(=O)OCC=C)C C36053273
CC1=C([C@@H](N2C(=CSC2=N1)/C=C(/NCCc3ccccn3)\[O-])c4ccccc4)C(=O)OC(C)(C)C C36061260
CC1=C([C@@H](N2C(=CSC2=N1)/C=C(/NCCN3CCOCC3)\[O-])c4ccc(cc4)Cl)C(=O)OC(C)(C)C C36061322
CC1=C([C@@H](N2C(=CSC2=N1)/C=C(/NCCc3ccccn3)\[O-])c4ccc(cc4)Cl)C(=O)OC(C)(C)C C36061324
CC[C@H](C)N/C(=C/C1=CSC2=NC(=C([C@@H](N12)c3ccc(cc3)C)C(=O)OCC)c4ccccc4)/[O-] C36063057
CC[C@H](C)N/C(=C/C1=CSC2=NC(=C([C@H](N12)c3ccc(cc3)C)C(=O)OCC)c4ccccc4)/[O-] C36063061
Cc1ccc(c(c1)[C@H]2C(=C(N=C3N2C(=CS3)/C=C(/NCC4CC4)\[O-])C)C(=O)OCc5ccccc5)C C36063528
CC[C@@H](C)N/C(=C/C1=CSC2=NC(=C([C@@H](N12)c3ccc(cc3OC)OC)C(=O)OC(C)C)C)/[O-] C36071674
CC1=C([C@H](N2C(=CSC2=N1)/C=C(/NC[C@H]3CCCO3)\[O-])c4ccc(cc4)C(C)C)C(=O)OC(C)C C36071780
C/C=C/[C@H](C(=O)NC(C)(C)CC(C)(C)C)N(c1ccccc1Cl)C(=O)c2cc(ccc2[O-])[N+](=O)[O-] C36544691
CCC/C=C/[C@@H](C(=O)NC(C)(C)CC(C)(C)C)N(CCC)C(=O)c1cc(ccc1[O-])[N+](=O)[O-] C36570188
CCCCNC(=O)[C@@H](c1cc2ccccc2c3c1cccc3)N(C(=O)c4cc(ccc4[O-])[N+](=O)[O-])C(C)(C)C C36585822
CC1=C([C@H](N2C(=CSC2=N1)/C=C(/NCc3ccco3)\[O-])c4ccc(cc4)C(C)C)C(=O)OC(C)C C40401719
CCCCCOc1ccc(cc1)[C@@H]2c3c([nH]nc3C(=O)N2CCOC)c4cc(ccc4[O-])Cl C39898173
CCCCCCOc1ccc(cc1OC)[C@H]2c3c([nH]nc3C(=O)N2CCCC)c4cc(ccc4[O-])Cl C39898514
c1ccc2c(c1)-c3ccccc3C2COC(=O)N[C@H](Cc4ccc(o4)c5ccccc5C(F)(F)F)C(=O)[O-] C44321390
CC[C@H](C)n1cc(c2c1cccc2)C[C@@H](C(=O)[O-])NC(=O)OCC3c4ccccc4-c5c3cccc5 C44322251
CC[NH+](CC)CCN(Cc1cc2cc(cc(c2[nH]c1=O)C)C)C(=S)Nc3ccc(cc3C)C C06078314
CC[NH+](CC)CCN(Cc1cc2cc(ccc2[nH]c1=O)C)C(=S)NCCc3ccccc3 C06193339
C[NH+](C)CCCN(Cc1cc2cc3c(cc2[nH]c1=O)OCO3)C(=S)NC4CCCCC4 C06198463
CCOC(=O)c1c(csc1NC(=O)C[NH2+]Cc2ccccc2)c3ccc(cc3)c4ccccc4 C02083453
C[NH+](CCCNC(=O)c1c(c2ccccc2[nH]1)Sc3ccc(cc3)Cl)Cc4ccccc4 C09288136
CC[NH+](CC)CCCn1c(cc2c(c1=O)[C@@H](C(=C(O2)N)C#N)c3ccc(cc3)OCC)C C09846864
CC[NH+](CC(=O)Nc1c(cccc1Cl)Cl)CC(=O)N[C@H](c2ccccc2)c3cccs3 C11419686
Cc1ccccc1n2cc(c(n2)c3ccc(c(c3)F)OC)C[NH2+]CCSc4cn[nH]n4 C11663642
c1cc(ccc1[C@@H](CNC(=O)CC[C@@]2(CCC(=O)N2)Cc3ccsc3)[NH+]4CCCC4)F C12159929
Cc1ccccc1C[NH+]2CCC3(CC[C@@H](O3)CNC(=O)[C@H](CCSC)NC(=O)C)CC2 C12450783
Cc1cccc2c1[nH]c(=O)c(c2)CN(CC[NH+]3CCOCC3)C(=S)NCc4ccco4 C12498269
CC(C)[C@@H](C(=O)NC[C@H](c1ccccc1Cl)[NH+]2CCCC2)NC(=O)Cc3ccccc3 C12762979
CCc1ccc(cc1)[C@@H](CNC(=O)CN2C(=O)[C@@](NC2=O)(CC)c3ccccc3)[NH+](C)C C12781595
C[NH+](C)[C@@H](CNC(=O)[C@H](Cc1ccccc1)NC(=O)c2cccs2)c3ccccc3Cl C12790960
Cc1cccc2c1[nH]c(=O)c(c2)CN(CC[NH+]3CCOCC3)C(=S)NCc4ccccc4 C06443422
CCc1ccccc1NC(=O)CN(C)C(=O)C[NH+](C)CC(=O)Nc2c(cc(cc2C)C)C C13095680
Cc1nccn1CCCNC(=O)C[C@@H]2C(=O)NCC[NH+]2Cc3ccccc3C(F)(F)F C12433363
CCCC(=O)c1cnc2c(c1Nc3c(cccc3C)C)cccc2OCCCNc4cccc[nH+]4 C13742248
CCCCCCC1([C@H]([C@@H]([NH2+][C@H]([C@@H]1C)c2ccc(cc2)N(C)C)c3ccc(cc3)N(C)C)C)O C13799145
CCN(CC)c1ccc(cc1)C[NH+]2CCC(CC2)[C@@]3(C(=O)NC(=O)N3)CCc4ccccc4 C14884014
CC[NH+](CC(=O)NCc1ccc(o1)c2ccc(cc2)Cl)CC(=O)NCc3cccs3 C20684821
Cc1ccc(cc1)C[NH+]2CCN(CC23CCCCC3)C(=S)NCC(=O)NCCC4=CCCCC4 C02944250
CC(C)[NH+](CCCNC(=O)c1ccc2c(c1)NC(=O)/C(=C/c3ccccc3)/S2)Cc4ccccc4 C03064142
c1ccc(cc1)[C@@H](CC(=O)NC[C@@H](c2ccco2)[NH+]3CCCCC3)NC(=O)c4ccccc4 C20935745
CC[NH+](CC)[C@H](CNC(=O)c1c(c2c(s1)[nH]c(nc2=O)Cc3ccccc3)C)c4ccccc4 C22462954
CCC[NH+](CCc1c[nH]c2c1cc(cc2)NC(=O)CO[C@@H]3C[C@@H](CC[C@H]3C(C)C)C)CC4CC4 C22640202
c1ccc(cc1)C[C@H](C(=O)NCc2ccc(cc2)C[NH+]3CCCC3)NS(=O)(=O)c4ccccc4F C22696209
CC(C)C[C@@H](C(=O)NC[C@@H](c1ccsc1)[NH+](C)C)NC(=O)c2ccc(cc2Cl)Cl C23133032
Cc1c(c([nH]c1C(=O)[C@@H](C)[NH+](C)Cc2ccc(cc2)C(=O)NCC(F)(F)F)C)C(=O)C C26154614
CC[NH+](CC(=O)Nc1ccccc1SCC=C)CC(=O)Nc2c(cccc2Cl)Cl C27563826
CCc1ccc(cc1)[C@H](CNC(=O)CCn2c(n[nH]c2=S)c3cccc(c3)C)[NH+](C)C C27597040
CC[NH+](CC)[C@@H](CNC(=O)[C@H](C)NC(=O)c1ccccc1Cl)c2ccccc2Cl C30713299
c1ccc(cc1)CCC2CC[NH+](CC2)Cn3c(=S)n(c(n3)c4ccco4)CCC(=O)N C31653216
CCCCc1c(c2cc(ccc2o1)N)C(=O)c3ccc(cc3)OCCC[NH+](CCCC)CCCC C34587279
CCc1ccccc1NC(=O)C(=O)N[C@H](C)[C@@H](c2cccs2)N3CC[NH+](CC3)Cc4ccccc4 C38596678
CCc1ccc(cc1)[C@@H](CNC(=O)[C@H](CCSC)NC(=O)c2ccccc2OC)[NH+](C)C C36700616
c1ccc(cc1)C[C@@H](C(=O)NC[C@H](c2ccccc2Cl)[NH+]3CCCC3)NC(=O)c4ccco4 C36694557
C[NH+](C)[C@H](CNC(=O)[C@@H](CCSC)NC(=O)c1ccccc1OC)c2ccccc2Cl C36700517
CC(C)[C@@H](C(=O)NC[C@@H](c1ccccc1Cl)[NH+](C)C)NS(=O)(=O)c2ccccc2F C36700526
CCCC[C@@H](C)C(=O)N1C[C@@H](C2(C1)CC[NH2+]CC2)C(=O)NCCOc3ccccc3Cl C39681357
CCC[C@@H](C[NH+](Cc1ccco1)Cc2[nH]c(=O)c3c(csc3n2)c4cc(ccc4C)C)O C40404738
CC(C)[C@@H](C(=O)NCc1ccccc1C[NH+](C)C(C)C)NS(=O)(=O)c2ccccc2F C46757043
Cc1c(c(ccc1C[NH2+][C@@H]2C[C@H](N(C2)C3Cc4ccccc4C3)C(=O)NCCOC)OC)C C23374448
CCCC[NH+]1CCCC[C@@H]1CNC(=O)c2cc(c(cc2Cl)Cl)S(=O)(=O)NC3CC3 C58210565
C[C@H](C(=O)N[C@@H]1CC[NH+](C1)Cc2ccccc2)Sc3nnc(s3)NCc4ccc(cc4)F C58597098
CCC[NH+](CC(=O)Nc1cccc(c1)C(=O)NC2CC2)[C@@H](C)c3ccccc3Br C59121840
COC(=O)c1c(ccs1)NC(=O)C[NH+](CCO)Cc2cc(ccc2F)Br C60377177
CC1CCC(CC1)C(=O)N[C@H](CC2=c3ccccc3=[NH+]C2)C(=O)N[C@@H](C(C)C)C(=O)OC C63626071
c1ccc2=[NH+]CC(=c2c1)C[C@H](C(=O)NCCCN3CCOCC3)NC(=O)c4cccs4 C63786755
CN(C)c1ccc(cc1)[C@H](CNC(=O)CCNC(=O)c2ccco2)C3=c4ccccc4=[NH+]C3 C63819082
CCCCNC(=S)N(CCC[NH+](CC)CC)Cc1cc2cc3c(cc2[nH]c1=O)OCO3 C06149734
CC[NH+](CC)CCCNC(=S)N(Cc1cc2cc(cc(c2[nH]c1=O)C)C)C[C@H]3CCCO3 C06193134
CC[NH+](CC)CCCNC(=S)N(Cc1ccccc1)Cc2cc3cc(c(cc3[nH]c2=O)Cl)C C06193213
CC[NH+](CC)CCN(Cc1cc2cc(c(cc2[nH]c1=O)C)C)C(=S)NCc3ccccc3 C06193299
CC[NH+](CC)CCN(Cc1cc2cc(cc(c2[nH]c1=O)C)C)C(=S)N[C@@H](C)c3ccccc3 C06193332
CC[NH+](CC)CCN(Cc1cc2cc(ccc2[nH]c1=O)OC)C(=S)Nc3ccc(cc3)F C06193356
CCOCCCNC(=S)N(CC[NH+]1CCOCC1)Cc2cc3cc(c(cc3[nH]c2=O)C)C C06195263
CCc1ccc2c(c1)cc(c(=O)[nH]2)CN(Cc3cccs3)C(=S)NCCC[NH+](CC)CC C06197854
CCC[NH+](CCC)CCCNC(=O)c1ccc(c(c1)NC(=O)C)Sc2ccc(cc2)F C08811358
Cc1ccc(cc1)NC(=S)N(CCC[NH+](C)C)Cc2cc3cc(c(cc3[nH]c2=O)OC)OC C06245244
CCC[C@@H](c1nnnn1Cc2ccco2)[NH+](CCCO)Cc3cc4cc(c(cc4[nH]c3=O)C)C C13499518
CCN(CC)C(=O)c1c(c(c(s1)NC(=O)C[NH2+]CC2CCCCC2)C(=O)OCC)C C14066292
CC[NH+](CC)CCC[C@H](C)NC(=O)c1csc(n1)CN(C(C)C)C(=O)Nc2ccc(cc2)Cl C16459843
CC[NH+]1CCc2c(sc(c2[C@H](CCC(C)C)NC(=O)NCCCOC)n3cccc3)C1 C20532204
CCCCN1C(=O)c2cc(nn2C[C@]1(C)C(=O)NC3CCCC3)C(=O)NCC[NH+](CC)CC C21531060
CSCC[C@@H](C(=O)NC[C@H](c1ccccc1)[NH+]2CCCC2)NS(=O)(=O)/C=C/c3ccccc3 C22463021
C[NH+](C)[C@H](CNC(=O)[C@@H](CCSC)NS(=O)(=O)/C=C/c1ccccc1)c2ccccc2Cl C22869648
CC[NH+](CC(=O)NCCSc1ccccc1)CC(=O)Nc2ccccc2C(F)(F)F C24213515
COc1ccc(cc1)[C@@H](CNC(=O)CSc2nnc(s2)NCC=C)[NH+]3CCCCC3 C24784812
C[NH+](C)[C@H](Cc1ccccc1)CNC(=O)[C@@H](Cc2ccccc2)NS(=O)(=O)c3ccccc3F C25382628
CC[NH+](CC)[C@@H](CNC(=O)CSc1n[nH]c(=O)n1CCc2ccccc2)c3ccco3 C26266730
CC[NH+](CC)[C@@H](CNC(=O)[C@@H](CCSC)NC(=O)c1ccccc1Cl)c2ccccc2Cl C30713224
C[C@H](c1nc2ccccc2c(=O)n1CCOC)N(CCCCCC[NH3+])C(=O)c3ccc(cc3)F C35328072
CCC[NH+](Cc1[nH]c(=O)c2c(csc2n1)c3ccc(cc3)OC)C[C@@H](COCC#C)O C35747464
c1ccc(cc1)CCN(CCc2nc(no2)c3cccc(c3)C(F)(F)F)C(=O)CCCCC[NH3+] C35956833
CCCC(=O)OC[C@H](C[NH+](CCCOC)Cc1[nH]c(=O)c2c3c(sc2n1)CCCC3)O C36156787
CCCC(=O)OC[C@@H](C[NH+](CCC(C)C)Cc1[nH]c(=O)c2c3c(sc2n1)CCC3)O C36159193
CCCC(=O)OC[C@H](C[NH+](CCN1CCOCC1)Cc2[nH]c(=O)c3c4c(sc3n2)C[C@@H](CC4)C)O C36204919
Cc1ccc(cc1)c2csc3c2c(=O)[nH]c(n3)C[NH+](CCOC)C[C@H](COCc4ccccc4)O C36205575
CCC[C@@H](C[NH+](CC=C)Cc1[nH]c(=O)c2c(csc2n1)c3ccc(c(c3)OC)OC)O C36206069
CCC[NH+](Cc1[nH]c(=O)c2c(csc2n1)c3ccc(cc3)OC)C[C@@H](COC(C)C)O C36206317
CCc1c2c(=O)[nH]c(nc2sc1C(=O)OC)C[NH+](C[C@H](COC(C)(C)C)O)C3CC3 C36206746
Cc1c2c(=O)[nH]c(nc2sc1C(=O)OCC=C)C[NH+](CCCOC)C[C@@](C)(C=C)O C36206793
Cc1c2c(=O)[nH]c(nc2sc1C(=O)OC(C)C)C[NH+](CC=C)C[C@H](COC(C)C)O C36206886
Cc1ccc(c(c1)c2csc3c2c(=O)[nH]c(n3)C[NH+](CCOC)C[C@H](COCC#C)O)C C36207083
Cc1c2c(=O)[nH]c(nc2sc1C(=O)OCC=C)C[NH+](C[C@@H](COCC=C)O)C(C)C C36207356
Cc1c2c(=O)[nH]c(nc2sc1C(=O)OC)C[NH+](Cc3ccccc3)C[C@@H](COCC=C)O C36207531
Cc1ccccc1c2csc3c2c(=O)[nH]c(n3)C[NH+](CCCOC)C[C@@H](CCC=C)O C36207685
COc1ccc(cc1)c2csc3c2c(=O)[nH]c(n3)C[NH+](Cc4ccco4)C[C@@H](COCC#C)O C36207845
Cc1ccc(c(c1)C)c2csc3c2c(=O)[nH]c(n3)C[NH+](CCN4CCOCC4)C[C@@H](COCC#C)O C36207954
Cc1ccc(c(c1)C)c2csc3c2c(=O)[nH]c(n3)C[NH+](CCOC)C[C@@H](CCC=C)O C36207958
CCOc1ccc2c(c1)cc(c(=O)[nH]2)CN(CCC[NH+](C)C)C(=S)Nc3ccccc3 C06090226
CCc1ccc2c(c1)cc(c(=O)[nH]2)CN(CCC[NH+](CC)CC)C(=S)Nc3ccccc3 C06135026
CC(C)OC[C@@H](C[NH+](CCCOC)Cc1[nH]c(=O)c2c3c(sc2n1)CCCCC3)O C36313615
CCN(CC)c1ccc(cc1)C[NH+]2C[C@H](C[C@H]2C(=O)NCc3cccnc3)NCc4cccc(c4)Cl C32547733
CCc1ccc(cc1)[C@H](CNC(=O)[C@@H](CCSC)NC(=O)c2ccccc2Cl)[NH+](C)C C36700611
c1ccc(cc1)C[NH+](CCO)C[C@@H](COCCOc2c(cc(cc2F)Br)F)O C39916147
Cc1ccc(cc1)S(=O)(=O)N[C@H](CCSC)C(=O)NC[C@@H](c2ccccc2Cl)[NH+](C)C C45871029
C[NH+](CCCNC(=O)CCSCc1[nH]c(=O)c2c3c(sc2n1)CCC3)CC(F)(F)F C46865063
CCC[NH+](Cc1[nH]c(=O)c2c(n1)ccs2)CC(=O)Nc3cc(ccc3OCC)OCC C12780812
Cc1cc2cc(c(=O)[nH]c2cc1C)CN(Cc3ccco3)C(=S)NCCCOC C04132943
CCN(CC)S(=O)(=O)c1ccc(c(c1)NC(=S)NCC(=C)C)N2CCOCC2 C05127222
CCCCOc1ccc(cc1OC)C(=O)NOCC(=O)Nc2ccc3c(c2)CCC3 C07015665
CSCC[C@H](C(=O)OCC(=O)Nc1cc(ccc1F)F)NC(=O)c2ccco2 C02649626
CCn1cc(c(n1)C(=O)NC(C)C)NC(=O)c2cccc(c2)COCC(C(F)F)(F)F C02728867
C[C@H](C(=O)NCC(F)(F)F)OC(=O)c1cccc(c1)S(=O)(=O)NCc2ccccc2 C10790438
C[C@@H](C(=O)NCc1ccco1)OC(=O)c2ccccc2SCC(=O)Nc3ccc(cc3)F C11701178
CCOC(=O)c1ccc(o1)CNC(=O)CC[C@@]2(CCC(=O)N2)Cc3ccc(cc3)F C11882285
c1ccc(cc1)C(=O)NCc2ccc(s2)S(=O)(=O)NCCSCc3ccco3 C12367392
CC(=O)N[C@@H](CC(=O)OCC(=O)N[C@@H](c1ccccc1)c2cccs2)c3cccs3 C12705480
CC(C)c1cc(c(n1/C=C/[C@H](C[C@H](CC(=O)OC)O)O)c2ccc(cc2)F)c3ccncc3 C13833974
Cc1cccc(c1)C(=O)N[C@@H](CCSC)C(=O)Nc2cc(c(c(c2)OC)OC)OC C15578453
CCn1c(nnc1SCC(=O)NCCc2ccccc2)CNC(=O)c3ccccc3C C01128406
Cc1ccc(cc1)[C@H]2C(=C(C(=O)N2CCOCCO)O)C(=O)c3ccc(cc3)OCC=C C16741356
Cc1ccc(cc1)S(=O)(=O)[C@H](CNC(=O)C(=O)NCCCc2ccccc2)c3ccco3 C17043102
Cc1ccc(c2c1cc(c(=O)[nH]2)CN(CCCN3CCOCC3)C(=S)NCCOC)C C19824206
CC[NH+](CC)CCCN1[C@H](C(=C(C1=O)[O-])C(=O)c2ccc(cc2O)OC)c3ccccc3F C20310284
CC[NH+](CC)CCN1[C@@H](C(=C(C1=O)[O-])C(=O)c2ccc(cc2)OC(C)C)c3ccc(cc3)O C20440160
Cc1ccc(cc1)CNC(=O)CNC(=S)N(CCCN2CCOCC2)Cc3cccs3 C20678998
Cc1cccc(c1)C(=O)N[C@H](CCSC)C(=O)O[C@@H](C)C(=O)Nc2ccc(cc2)C#N C21461358
Cc1ccc2c(c1)cc(c(=O)[nH]2)CN(C[C@@H]3CCCO3)C(=S)NCCCN4CCOCC4 C26100194
C[C@@H](C(=O)c1ccc2c(c1)CCC2)OC(=O)/C=C/c3ccc(c(c3)OC)OCC(=O)N C26489166
CCOP(=O)([C@](C(F)(F)F)(Nc1ccc(cc1)Br)NC(=O)OC)OCC C27232205
C=CCC(CC=C)(CNC(=O)C(=O)NC[C@H]1COc2ccccc2O1)c3ccccc3 C28541098
CN(C(c1ccccc1)c2ccccc2)C(=O)CSc3nnc(n3CCC(=O)N)C4CC4 C28907735
c1ccc2c(c1)C(=O)N(C2=O)CCCCOC(=O)c3ccccc3SCC(=O)N C29742066
CCCCNc1ccc(cc1NC(=O)c2ccc(nc2)C)S(=O)(=O)N(CC)CC C32764762
CCOCCCNC(=O)c1cc(ccc1N(C)C)NC(=O)c2cccc(c2)C(F)(F)F C33863801
COCCNc1nnc(s1)SCC(=O)Nc2ccc(c(c2)Cl)OC(F)F C36805982
COCCN(CCC(=O)NC1CC1)C(=O)c2csc(n2)Nc3ccccc3Cl C37426557
CC(C)CC(=O)OCC1=CO[C@H]([C@H]2[C@@H]1C[C@@H]([C@@]2(CCl)O)O)OC(=O)CC(C)C C37539141
c1ccc(cc1)CSCC(=O)NCCn2c3c(cn2)c(ncn3)NCc4cccs4 C38484538
c1ccc(cc1)N(c2ccccc2)C(=O)[C@@H]3CC=CC[C@@H]3C(=O)N(CCCO)CCCO C38712226
CC(C)[C@@H](C(=O)OCC(=O)Nc1ccc(cc1)SC(F)F)NC(=O)c2ccco2 C39192758
c1ccc(c(c1)C(=O)OCC(=O)NCC(F)(F)F)SCC(=O)Nc2cccc(c2)C#N C39546613
Cc1cc(c(n1CCC(C)C)C)C(=O)CSc2nnc(s2)SCC(=O)N C36663331
C[C@@H](C(=O)Nc1ccccc1)Sc2nnc(n2CC=C)CCNC(=O)c3ccccc3F C39766919
CCCOc1cccc(c1)[C@@H]2C(=C(C(=O)N2CCC[NH+](C)C)[O-])C(=O)c3c(c([nH]c3C)C)C C41534233
CC(=O)NCc1ccc(s1)C(=O)CSc2nnc(s2)NCCc3cccs3 C45619799
c1ccc(cc1)Cn2cc(c(n2)c3ccccc3)CNC(=O)CCCNC(=O)c4ccco4 C14503192
c1cc(ccc1OCCSc2nnc(n2C[C@H]3CCCO3)CCC(=O)N)Cl C45772361
Cc1ccc(cc1)[C@H](CC(=O)OC(C)C)NC(=O)[C@@H](C)NC(=O)/C=C/c2ccc(cc2)OC C45824712
CC(=O)NC1(CCCCCC1)c2nc(on2)CCC(=O)NCCCSc3ccccc3 C48299310
c1cc(cc(c1)F)CN2CCNC(=O)[C@@H]2CC(=O)NCCCCCN3CCOCC3 C20996789
c1ccc(cc1)CCCNC(=O)C(=O)NC[C@H](c2ccco2)N3CCN(CC3)c4ccccc4F C56945765
Cc1cccc(c1)C(=O)N[C@H](CCSC)C(=O)Nc2ccc(nc2)OCC(F)(F)F C58952007
CCCCC1\2CN3CCN(C1)CC(C3)/C2=N\NC(=S)NCCCN4CCOCC4 C59092513
Cc1ccccc1C(=O)NCCc2nnc(n2CC=C)SCC(=O)Nc3c(cccc3C)C C59177048
C[C@H]1C[C@@H]1C(=O)Nc2cccc(c2)C(=O)NCCCc3nnc(n3CC(C)C)SC C59403967
C[C@@H]1C[C@H]1C(=O)Nc2cccc(c2)C(=O)NCCCc3nnc(n3CC(C)C)SC C59403968
CCOC(=O)c1c2c(sc1NC(=S)NNC(=O)[C@H](C)n3cc(c(n3)OC)[N+](=O)[O-])CCCCCC2 C02855843
CCOc1cc(ccc1OCC(=O)Nc2cc(cc(c2)Cl)Cl)/C=N/NC(=O)C(=O)NCC=C C09232880
CSc1ccc(cc1[N+](=O)[O-])S(=O)(=O)NCC(=O)OCC(=O)NC(=O)NCc2ccccc2 C09550469
CCN(CC)S(=O)(=O)c1ccc(c(c1)NS(=O)(=O)c2cc(cc(c2C)C)C(=O)[O-])NCCO C10514081
CCCCn1c2ccccc2nc(c1=O)CCC(=O)OCC(=O)Nc3c(c4c(s3)CCC4)C(=O)N C11589918
CCCCCCNC(=O)c1c2c(nc3ccccc3n2)n(c1N)/N=C/c4cc(c(c(c4)OC)OC)OC C11851713
CCOC(=O)C1=C(NC(=O)N[C@@H]1c2cccs2)COC(=O)C[C@](c3ccccc3)(C(F)(F)F)O C12925420
CCCCn1c(c(c(=O)[nH]c1=O)N(CCC(C)C)C(=O)COC(=O)c2cc(nc3c2cccc3)C)N C13031597
CCN(CC)S(=O)(=O)c1ccc(c(c1)NC(=S)Nc2ccccc2C(=O)NCc3ccco3)C C12547009
c1ccc(cc1)CCOc2ccccc2C(=O)NC(=S)NNC(=O)[C@@H]3CC(=O)N(C3)Cc4ccco4 C13630296
CN(C)c1ccc(cc1)/C=C/C=N/Nc2nc(nc(n2)Nc3ccc(cc3)OC)Nc4ccc(cc4)OC C13940522
CCCCn1c(c(c(=O)[nH]c1=O)N(CCOC)C(=O)c2ccc3c(c2)C(=O)N(C3=O)CCC(C)C)N C14624297
Cc1ccccc1OCC(=O)NNC(=S)NC(=O)c2ccc(c(c2)Br)OCCC(C)C C14645994
CCCCn1c(c(c(=O)[nH]c1=O)N(Cc2ccccc2OC)C(=O)COc3ccccc3[N+](=O)[O-])N C14699481
CCCCN(c1c(n(c(=O)[nH]c1=O)CC(C)C)N)C(=O)c2cc(c(c(c2)Cl)OCC(C)C)OC C14720210
CCCCn1c(c(c(=O)[nH]c1=O)N(Cc2ccccc2)C(=O)CSc3nnc(n3CC)C4CC4)N C19197537
Cc1ccc(cc1NC(=O)CSc2nc([nH]n2)N/N=C/c3ccc(c(c3)OCn4cccn4)OC)F C20424446
Cc1csc(n1)NC(=O)CSc2nc([nH]n2)N/N=C/c3ccc(c(c3)OCn4cccn4)OC C20424460
Cc1cccc(c1NC(=O)CSc2nc([nH]n2)N/N=C/c3ccc(c(c3)OCn4cccn4)OC)C C20424496
COc1cc(cc(c1OC)OC)/C=N/Nc2[nH]nc(n2)SCC(=O)Nc3cccc(c3)N4CCCC4=O C20909828
COc1cc(cc(c1OC)OC)/C=N/Nc2[nH]nc(n2)SCCC(=O)Nc3ccc4c(c3)OCO4 C20909845
CN(C)c1ccc(cc1)NC(=O)CSc2nnc(n2N)N/N=C/c3cc(c(c(c3)OC)OC)OC C20919829
CC[C@H](C)Sc1nnc(s1)NC(=O)CSc2nc([nH]n2)N/N=C/c3cccc(c3)[N+](=O)[O-] C21037043
CCN(CC)c1ccc(cc1)/C=N/Nc2[nH]nc(n2)SCCC(=O)Nc3cc(ccc3Cl)Cl C21076339
CCN(CC)S(=O)(=O)c1ccc(cc1)NC(=O)CSc2nc([nH]n2)N/N=C/c3ccccc3F C21077386
CCN(CC)S(=O)(=O)c1ccc(cc1)NC(=O)CSc2nc([nH]n2)N/N=C(\C)/c3ccccn3 C21082639
Cc1ccc(c(c1)NC(=O)CNC(=O)[C@@H](CCSC)NS(=O)(=O)c2cc(ccc2C)C)OC C22994268
CCCN(CCC)S(=O)(=O)c1ccc2c(c1)c(c[nH]2)/C=N\NC(=S)Nc3ccc(cc3Cl)C C32961203
CCCN1C(=C([C@@H](NC1=O)c2ccc(cc2)NC(=O)Nc3ccc(cc3)[N+](=O)[O-])C(=O)OCCOC)C C35711561
CCOc1ccc(cc1)Nc2nnc(s2)SCC3=C([C@@H](NC(=O)N3)c4ccco4)C(=O)OCC C24002103
CC(C)CN(c1c(n(c(=O)[nH]c1=O)Cc2ccccc2)N)C(=O)COC(=O)CSc3ccccc3 C12903902
c1ccc(cc1)[C@H]2C(=c3ccccc3=[NH+]2)/C=N/N=C/4\NC(=O)[C@@H](S4)CC(=O)NCCCCCC(=O)[O-] C39357608
C[C@@H](C(=O)OCC(=O)c1c(n(c(=O)n(c1=O)C)CC(C)C)N)SCC(=O)Nc2ccc(cc2)F C10472524
CCOC(=O)[C@@H]1[C@@H](SC=C1c2ccco2)NC(=O)CSc3[nH]c(=O)c(c(n3)C)CCC(=O)O C39668000
COCCCN1[C@H](Nc2cc(ccc2C1=O)C(=O)[O-])SCC(=O)NCCc3c[nH]c4c3cccc4 C39697902
CCc1c(sc(n1)NC(=O)[C@@H](C)Sc2nnc(n2CC)[C@@H](CO)NC(=O)c3ccc(cc3)OC)C C39766467
CCCCCCOc1ccc(cc1OC)[C@@H]2c3c(n[nH]c3C(=O)N2CCO)c4cc(cc(c4O)C)C C39911534
CCCCOc1ccc(cc1OCC)[C@@H]2c3c(n[nH]c3C(=O)N2CCCO)c4cc(cc(c4O)C)C C39911564
CCCCOc1ccc(cc1OCC)[C@@H]2c3c(n[nH]c3C(=O)N2CCCO)c4cc(c(cc4O)C)Cl C39914016
CCOc1cc(ccc1OCCC(C)C)[C@@H]2c3c(n[nH]c3C(=O)N2CCCO)c4cc(c(cc4O)C)Cl C39914020
Cc1cc(c(cc1Nc2c(c(ncn2)N(CCOC)CCOC)N)Cl)[C@@H](C#N)c3ccc(cc3)Cl C40688673
Cc1c(cc(n1CCCC[C@@H](C(=O)OC)NC(=O)C)c2csc(n2)c3cccc(c3)Cl)C(=O)N C43212880
CC[C@@H](C)/C=C(\C)/C=C/C1=CC2=C(C(=O)[C@@](C(=O)C2=CN1CCC[C@@H](C(=O)[O-])[NH3+])(C)OC(=O)C)Cl C49181160
CCO/C(=C\1/[C@H](C(=C(N=C1COCCNC(=S)N)C)C(=O)OC)c2cccc(c2Cl)Cl)/[O-] C27642554
CC/C(=N\NC(=O)CCCSc1nnc(n1N)c2cc(cc(c2)[N+](=O)[O-])[N+](=O)[O-])/c3ccccc3 C58990883
CCCCSc1ccccc1NC(=O)CSc2nc([nH]n2)N/N=C/c3ccc(cc3)Br C59015631
CCOC(=O)c1c2c(sc1NC(=O)CSc3nc([nH]n3)N/N=C/C=C/c4ccccc4)CCC2 C59016315
Cc1c(c(n(n1)CC=C)C)/C=N/Nc2[nH]nc(n2)SCC(=O)NC(c3ccccc3)c4ccccc4 C59831423
CCSc1nc2ccc(cc2s1)NC(=O)CSc3nc([nH]n3)N/N=C/c4cnn(c4)CC=C C59832007
COC(=O)c1c2c(sc1NC(=O)CCSc3nc([nH]n3)N/N=C/c4ccccc4[N+](=O)[O-])CCC2 C59844340
CSCC[C@@H](C(=O)NNS(=O)(=O)c1ccccc1Cl)NC(=O)c2ccc(cc2)C(F)(F)F C02149010
CSCC[C@H](C(=O)NNS(=O)(=O)c1ccccc1Cl)NC(=O)c2ccc(cc2)C(F)(F)F C02149011
CSCC[C@H](C(=O)NNS(=O)(=O)c1ccc(cc1)Cl)NC(=O)c2ccc(cc2)C(F)(F)F C02149016
CC(C)[C@@H](C(=O)NC(=O)N)OC(=O)c1cc(ccc1Cl)S(=O)(=O)N(CC=C)c2ccccc2 C08980762
CCCNC(=O)NC(=O)COC(=O)c1ccccc1SCC(=O)NC23CC4CC(C2)CC(C4)C3 C09350946
Cc1c(c(on1)C)COc2ccc(cc2)CC(=O)OCC(=O)Nc3c(c4c(s3)CCC4)C(=O)N C09837988
CCCCCn1c(=O)c2ccccc2c(n1)C(=O)NNC(=O)CCNC(=O)c3ccc(cc3F)F C10412369
c1cc(ccc1CNC(=O)Cn2c(cnc2SCC(=O)NCc3ccc4c(c3)OCO4)CO)F C10063646
c1ccc2c(c1)c(=O)n(c(=S)[nH]2)CCCCCC(=O)NCCCN3C(=O)C4(CCCC4)NC3=O C10427856
Cc1ccc(cc1)S(=O)(=O)N[C@H](CCSC)C(=O)Nc2ccc(cc2)NC(=O)c3ccco3 C11527145
CCOC(=O)C1=C(NC(=O)N[C@@H]1c2ccc3c(c2)OCO3)CSc4[nH]c(c(n4)C)CCSC C12412593
CC(C)[C@@H](C(=O)NCc1ccccc1CS(=O)(=O)NC)NS(=O)(=O)c2cccc(c2)Cl C12891131
CC(C)CCOc1ccccc1C(=O)NC(=S)NNC(=O)[C@@H]2CC(=O)N(C2)Cc3ccccc3 C13623504
CCCCn1c(c(c(=O)[nH]c1=O)N(CCC(C)C)C(=O)[C@H]2CC(=O)N(C2)c3ccc(cc3)CC)N C14623326
CCCCn1c(c(c(=O)[nH]c1=O)N(CCCC)C(=O)COc2ccc3c(c2)c4c(o3)CCCC4)N C14623876
COCCOc1ccc(cc1)C(=O)NC(=S)NNC(=O)c2ccc(c(c2)Br)OC C14657212
Cc1ccc(cc1)S(=O)(=O)N(C)CC(=O)NNC(=O)CSCC(=O)Nc2ccc(cc2)F C15901965
Cc1cccc(c1)OCc2nnc(n2CC=C)SCC(=O)Nc3c(c4c(s3)CCC4)C(=O)N C16791952
c1ccc(cc1)N(CCC(=O)N)C(=O)COC(=O)CCc2[nH]c(=O)c3c4c(sc3n2)CCCC4 C16809113
Cc1cc(ccc1OCCCC(=O)NNC(=O)CNC(=O)c2ccc(cc2)N3CCCC3=O)Cl C17396195
CCOC(=O)c1c(oc(c1C(=O)N)NC(=O)COc2cc(cc(c2)C(F)(F)F)C(F)(F)F)C C19109324
CC[C@@H](C)Sc1nnc(s1)NC(=O)CSc2nc([nH]n2)N/N=C/c3ccccc3Cl C21077660
CC[C@@H](C)Sc1nnc(s1)NC(=O)CSc2nc([nH]n2)N/N=C/c3ccc(cc3)Cl C21077870
CC[C@H](C)Sc1nnc(s1)NC(=O)CSc2nc([nH]n2)N/N=C/c3ccc(cc3)Cl C21077874
Cc1ccc(s1)C(=O)CCC(=O)NNC(=O)c2cccc(c2)S(=O)(=O)NCc3ccccc3 C22245156
Cc1ccc(cc1C)SCCC(=O)N(Cc2ccccc2)c3c(n(c(=O)[nH]c3=O)CCOC)N C23120755
CCCCn1c(c(c(=O)[nH]c1=O)N(Cc2ccccc2OC)C(=O)[C@@H](C)Sc3ccccc3)N C24007246
CC(C)NS(=O)(=O)Cc1ccccc1CNC(=O)[C@H](Cc2ccccc2)NC(=O)c3cccs3 C24705969
CCCCN(c1c(n(c(=O)[nH]c1=O)Cc2ccccc2)N)C(=O)c3cccc(c3)OC[C@H]4CCCO4 C25254838
C[C@H](C(=O)NNC(=O)/C=C/c1ccc(cc1)S(=O)(=O)NCc2ccco2)Oc3ccc(cc3)F C27198790
CCOC(=O)CNC(=O)N[C@H]1CCCC[C@H]1NC(=O)c2csc(n2)COc3cc(cc(c3)C)C C34906244
CCOC(=O)c1c(csc1NC(=O)CSc2ccc(cc2[N+](=O)[O-])C(=O)N)c3cccs3 C36798943
c1cc(ccc1CO[C@@H]2C[C@@](C[C@H]([C@H]2O)O)(C(=O)NCC3CC3)OCc4ccc(cc4)F)C(F)(F)F C37402868
COCCNC(=O)[C@@]1(C[C@H]([C@H]([C@H](C1)OCc2c(cccc2F)F)O)O)OCc3ccc(cc3)F C37421708
C[C@H]1CCCC[C@H]1NC(=O)NC(=O)COC(=O)CCNS(=O)(=O)c2cccc(c2)C(F)(F)F C39190558
C[C@@H](C(=O)Nc1cccc2c1cccc2S(=O)(=O)NCC(C)C)NOC(=O)Cc3ccccc3 C00667981
Cc1cc(c(c(c1)C)NC(=O)CNC(=O)COC(=O)[C@@H](C(C)C)NC(=O)c2ccc(cc2)Cl)C C39564412
C[C@@H](c1ccccc1)NC(=O)CSc2nnc(n2CC=C)[C@@H](CO)NC(=O)c3ccccc3F C39750297
CC(C)Cn1c(nnc1SCC(=O)NCc2ccccc2)[C@@H](CO)NC(=O)c3ccc(cc3)Cl C39761639
Cc1ccccc1NC(=O)[C@H](C)Sc2nnc(n2CC=C)[C@@H](CO)NC(=O)c3ccccc3F C39765633
Cc1c(c(sc1C(=O)N)NC(=O)CSc2nnc(n2CC=C)[C@@H](C)Oc3ccccc3)C#N C39967261
CC[C@H](C(=O)Nc1c(c(cs1)c2ccc(cc2)OC)C#N)n3c(nnc3SCCc4ccccc4)N C40172747
c1cc(oc1)CNS(=O)(=O)c2ccc(cc2)C(=O)NCCCNc3ccc(cn3)C(F)(F)F C46660074
CCN(CC)c1ccc(cc1)/C=N/Nc2[nH]nc(n2)SCC(=O)Nc3c(c4c(s3)CCC4)C#N C59005817
c1ccc(c(c1)NC(=O)CSc2nc([nH]n2)N/N=C/c3cccnc3)SCc4ccc(cc4)Cl C59015949
COc1ccc(cc1/C=N/Nc2[nH]nc(n2)SCC(=O)NCCc3ccc(cc3)F)Br C59019072
CCOC(=O)c1cc(c(nc1N)SCC(=O)Nc2c(c3c(s2)CCCC3)C(=O)OCC)C#N C59385921
C=CCn1c(nnc1SCC(=O)Nc2nnc(s2)SCC(=O)N)c3ccc(cc3)Cl C59795037
CC(=O)Nc1ccc(cc1)NC(=O)CSc2nnc(n2CC=C)CNc3cccc4c3cccc4 C59811027
Cc1c(c(n(n1)CC=C)C)/C=N/Nc2[nH]nc(n2)SCCC(=O)Nc3cc(ccc3Cl)Cl C59831407
CCCCNC(=S)N(CC[NH+]1CCOCC1)Cc2cc3cc4c(cc3[nH]c2=O)OCCO4 C06149758
CC[NH+](CC)CCN(Cc1cc2cc(cc(c2[nH]c1=O)C)C)C(=S)Nc3cccc(c3)C C06078317
CC[NH+](CC)CCN(Cc1cc2cc(ccc2[nH]c1=O)C)C(=S)Nc3ccc(cc3)C C06078321
CC[NH+](CC)CCN(Cc1cc2ccc(cc2[nH]c1=O)C)C(=S)Nc3cccc(c3)C C06078382
CC[NH+](CC(=O)Nc1ccccc1C(F)(F)F)CC(=O)Nc2ccsc2C(=O)OC C11211390
Cc1c2c(ncnc2sc1C(=O)NC[C@@H](c3ccccc3)[NH+]4CCCCC4)NCCCOC C12281620
Cc1ccc2c(c1)cc(c(=O)[nH]2)CN(CCC[NH+]3CCOCC3)C(=S)NCCCOC C06408089
Cc1ccc2cc(c(=O)[nH]c2c1)CN(CCC[NH+]3CCOCC3)C(=S)NCCCOC C06409515
Cc1cc(c2c(c1)cc(c(=O)[nH]2)CN(CCC[NH+]3CCOCC3)C(=S)NCc4ccco4)C C12702111
CCN(CC)S(=O)(=O)c1cccc(c1)NC(=O)C[NH+](C)CC(=O)Nc2ccc(cc2)F C13056916
CC(C)CCn1cc(c(=O)c(c1)C(=O)NCC(C)(C)C[NH+](C)C)C(=O)NCC(C)C C14961086
CC(C)Cn1c(nn(c1=S)C[NH+](C)Cc2ccc(cc2)N3CCCCC3)CCC(=O)N C16878259
CC[C@H](c1nnnn1C(C)(C)CC)[NH+](CCCO)Cc2cc3cc(cc(c3nc2O)C)C C08666376
CC[NH+](CCCNC(=O)CNC(=O)Cn1cnc2ccccc2c1=O)Cc3ccccc3 C20804775
CC[NH+](CC)[C@H](CNC(=O)CSc1[nH]c(nn1)c2ccc(cc2)Cl)c3ccco3 C21463544
CCCC[C@H](C(=O)NC[C@@H](c1ccccc1)[NH+]2CCCC2)NC3=NS(=O)(=O)c4c3cccc4 C22464266
C[NH+](C)[C@@H](CNC(=O)CCCCCNC1=NS(=O)(=O)c2c1cccc2)c3ccsc3 C23133140
C[NH+](C)[C@H](CNC(=O)CCCCCNC1=NS(=O)(=O)c2c1cccc2)c3ccsc3 C23133142
C[C@]1(C(=O)N(C(=O)N1)CC(=O)NCCC[NH+](C)Cc2ccccc2)c3ccc(cc3)OC C24110764
CCCn1c(=O)[nH]nc1SCC(=O)NC[C@H](c2ccc(cc2)OC)[NH+]3CCCCC3 C26562799
Cc1ccc(cc1)S(=O)(=O)N[C@H](CC(C)C)C(=O)NC[C@H](c2cccs2)[NH+]3CCCC3 C27602962
CC[NH+](CC)[C@H](CNC(=O)CCNC(=O)C12CC3CC(C1)CC(C3)C2)c4ccsc4 C29414848
CC(C)[C@@H](C(=O)NC[C@@H](c1cccs1)[NH+]2CCCC2)NS(=O)(=O)c3ccc(cc3)OC C32761298
c1cc(ccc1NC(=O)c2nnc(s2)CSCC(=O)NCCC[NH+]3CCCCC3)F C32987176
CC[NH+](CC)CCNC(=O)/C(=C\c1cccc(c1)[N+](=O)[O-])/NC(=O)c2ccc(cc2)C C33768084
Cc1c(sc2c1c(=O)[nH]c(n2)C[NH+](Cc3ccccc3)C[C@H](COCc4ccccc4)O)C C35745510
CC(C)OC[C@@H](C[NH+](C)Cc1[nH]c(=O)c2c(csc2n1)c3ccc(c(c3)OC)OC)O C35745942
CC[C@H](C[NH+](Cc1[nH]c(=O)c2c(c(sc2n1)C(=O)OCC=C)C)C3CCCCC3)O C35746724
CC(C)COC[C@H](C[NH+](Cc1ccccc1)Cc2[nH]c(=O)c3c4c(sc3n2)CCCC4)O C36156655
CC(C)COC[C@H](C[NH+](Cc1ccco1)Cc2[nH]c(=O)c3c4c(sc3n2)CCC4)O C36158877
CCCC(=O)OC[C@@H](C[NH+](CCC(C)C)Cc1[nH]c(=O)c2c(c(sc2n1)C)C)O C36204791
CCOC[C@@H](C[NH+](CCN1CCOCC1)Cc2[nH]c(=O)c3c4c(sc3n2)C[C@@H](CC4)C)O C36204922
C[C@H]1CCc2c(sc3c2c(=O)[nH]c(n3)C[NH+](CCOC)C[C@@H](COC(C)C)O)C1 C36204943
CCOC[C@H](C[NH+](Cc1ccco1)Cc2[nH]c(=O)c3c(csc3n2)c4cc(ccc4C)C)O C36206510
Cc1c(sc2c1c(=O)[nH]c(n2)C[NH+](CCN3CCOCC3)C[C@H](CCC=C)O)C C36207564
COC[C@H](C[NH+](CC=C)Cc1[nH]c(=O)c2c(csc2n1)c3ccc(c(c3)OC)OC)O C36207754
COCC[NH+](Cc1[nH]c(=O)c2c(csc2n1)c3ccccc3F)C[C@@H](COC)O C36207803
CC(C)CC[NH+](Cc1[nH]c(=O)c2cc(sc2n1)C(C)C)C[C@@H](COCC(C)C)O C36313203
CC(C)CNC(=O)NC(=O)CSc1nc2ccccc2c(=O)n1CC[NH+](C(C)C)C(C)C C36810818
C[NH+](C)CCCN(Cc1cc2cc3c(cc2[nH]c1=O)OCO3)C(=S)NCc4ccco4 C06198472
CCC(C)(C)n1c(nnn1)[C@@H](C(C)C)[NH+](CCCO)Cc2cc3cc(ccc3[nH]c2=O)C C20121370
CC[NH+](CCC/N=c\1/c(=N/C2CCN(CC2)C(=O)OCC)/c(c1O)O)Cc3ccccc3 C08671892
CCCC[C@H]1C[NH+](Cc2ccccc2O1)CCC(=O)NCCc3nc([nH]n3)c4ccncc4 C39387946
CCN(CC)S(=O)(=O)c1ccc(cc1)CNC(=O)NC[C@@H](c2cccs2)[NH+](C)C C09862947
CC/C(=C/1\C(=O)NC(=O)N(C1=O)c2c(cc(cc2C)C)C)/N[C@H](C)CCC[NH+](CC)CC C58886180
CC[NH+](CC)CCN(Cc1cccs1)C(=O)Nc2ccc(c(c2)C(=O)NC3CC3)Cl C59350993
CCCCOc1ccc(cc1)N2C(=O)C[C@H](C2=O)SC(=[NH2+])N/N=C/c3ccccn3 C59537167
Cc1ccc(cc1)S(=O)(=O)N[C@@H](CCSC)C(=O)N[C@H](C)C[NH+]2C[C@@H](C[C@@H](C2)C)C C60015732
Cc1c([nH]c[nH+]1)CSCCN/C(=C\2/C(=NN(C2=O)c3ccc(cc3)F)CC(=O)OC)/C C09060005
CCCC[C@@H](CC)CNC(=O)CC[C@H]1C(=O)N(C(=O)N1)CCC2=c3ccccc3=[NH+]C2 C64480232
CCOc1ccc(cc1OCC)NC(=O)COC(=O)[C@H](C)NC(=O)c2ccco2 C05230383
Cc1cc(no1)NC(=O)COC(=O)c2ccccc2SCC(=O)NCCOC C05286817
CCCSc1nc(c2cnn(c2n1)CCNC(=O)c3ccco3)NCCOC C08794975
CCSc1nc(c2cnn(c2n1)CCNC(=O)COC)NCCOC C08949124
CCCCOc1ccc(cc1OC)C(=O)OCC(=O)NC(=O)NCc2ccco2 C09247675
CCOCCCNc1nnc(s1)SCC(=O)N[C@@](C)(C#N)C(C)C C09501989
CC(=O)NCCSC(=O)CCCCC(=O)SCCNC(=O)C C04416556
Cc1c(c(on1)C)S(=O)(=O)NCCC(=O)NCCCCCCC(C)C C22993190
Cc1cc(c(c(c1)C)NC(=O)CCCSCC(=O)NCCCOC(C)C)C C30524346
CC(=C)C(=O)OC[C@@H](COCCOC[C@@H](COC(=O)C(=C)C)O)O C31362149
CCC/C=C/[C@H](C(=O)NCS(=O)(=O)c1ccc(cc1)C)N(CCC)C(=O)CO C36574789
CCOC(=O)[C@@H]1[C@H](O1)C(=O)N[C@@H](CC(C)C)C(=O)NCCC(C)C C03913912
[H]/N=C(\C)/[C@@H](C#N)C(=O)COC(=O)[C@@H](C(C)C)NC(=O)c1cc(cc(c1)OC)OC C07735445
COC(=O)[C@H](CCSC)NC(=O)CCNC(=O)c1ccc(cc1)[N+](=O)[O-] C41154561
C[C@H](C(=O)NCC(C)C)OC(=O)c1cccnc1S[C@@H](C)C(=O)NCC(C)C C29995205
CC(C)C[C@H](C(=O)OC)NC(=O)COC(=O)CCNC(=O)c1ccsc1 C45703208
CSCC[C@@H](C(=O)NCCCOCC1CC1)NC(=O)c2ccccc2Cl C46631928
C=CCNC(=O)CN(CC(=O)NCC=C)S(=O)(=O)/C=C/c1ccccc1 C47614154
CCCC[NH+](CC)CC/N=C\1/[C@@H](C(=O)C1=O)NC2CCN(CC2)C(=O)OCC C49699092
COCCCN/C(=C(\C#N)/C(=O)CCCc1[nH+]cc(o1)c2ccccc2)/[O-] C49105446
CC(C)COCCCNC(=O)CSc1nnc(s1)NCCOC C53216856
CCOCc1ccc(cc1)CNC(=O)CSc2nnc(s2)NCC=C C53280590
CC/C(=C/1\C(=O)NC(=S)N(C1=O)CCOC)/NCCCOCC2CC2 C54505936
CCCCOC(=O)CSc1nnc(n1N)SCC(=O)N(CC)CC C58500786
CCCCN(CCCC)S(=O)(=O)NCCNC(=O)c1ccco1 C58560544
CCOCc1ccc(cc1)CNC(=O)c2ccccc2SCC(=O)NCCOC C45900230
CCCCOCCOC(=O)c1cc(c(c(c1)OC)OCC(=O)N)OC C56280868
COCCn1cc(cn1)/C=N/Nc2[nH]nc(n2)SCCOc3ccccc3 C59887130
CN(CC(=O)NCCCOC)C(=O)c1cccc(c1)S(=O)(=O)NCC=C C60132255
CCS(=O)(=O)N[C@@H](CCSC)C(=O)NCCSc1ccccc1 C61083303
c1ccc(cc1)/C=C/S(=O)(=O)NCCC(=O)NCCCOCC2CC2 C61554196
Cc1ccc(c2c1cc(c(=O)[nH]2)CCNS(=O)(=O)CCOCCOC)OC C62222649
CCS(=O)(=O)N(C)CCCNC(=O)N[C@@H](C)COCC(F)(F)F C62931551
CC(C)(C)OC(=O)NCCCCCCC(=O)NCCCN1CCOCC1 C63464983
COCCOC(=O)Nc1cccc(c1)NCC(=O)N(CC=C)CC=C C63480650
CC(C)(C)c1nc(on1)CCCC(=O)NCCC(=O)NCCOC C53321310
COc1cc(cc(c1OC)CC=C)CNC(=O)CCCNc2ncccn2 C50526099
COCCOCCC(=O)NCc1ccc(cc1)S(=O)(=O)NCc2ccco2 C50631866
CCOC(=O)CCCCCCNC(=O)N[C@@H](C)c1c(nn(c1C)C)C C65486752
CCOC(=O)CN(CC1=C(CNC(=O)N1)C(=O)OCC)CC(C)C C65542482
CCOC(=O)CN(CC1CC1)CC2=C([C@H](NC(=O)N2)C)C(=O)OCC C65544520
CCS(=O)(=O)N(C)CCCNC(=O)NCCCCc1nc(cs1)C C66120904
COCc1ccc(cc1)CNC(=O)CN(CCCO)CC(F)(F)F C66500923
CCOCc1ccc(cc1)CNC(=O)CN(CCCO)CC(F)(F)F C66528121
CCC[C@](C)(C(=O)OC)NC(=O)CN(CCCO)CC(F)(F)F C66528264
CCOC(Cn1cc(nn1)C(=O)NNC(=O)CCC2CCCCC2)OCC C66782828
CC(C)CN(CCC(=O)OC)C(=O)CCCC[C@@H]1[C@H]2[C@@H](CS1)NC(=O)N2 C67208872
CC(=O)NCC1CCN(CC1)C(=O)CCCCCCNC(=O)OC(C)(C)C C67233819
CCOC(=O)CN(CCOC)CC(=O)N[C@@H](c1ccccc1)C(=O)NC C67387673
CCOCCS(=O)(=O)N[C@@](C)(CNC(=O)OC(C)(C)C)C1CC1 C67404246
Cc1ccc(cn1)C(=O)N/N=C/c2cc(c(c(c2)Br)O)OC C00918931
c1ccc(cc1)n2c(c(cn2)C(=O)N[C@@H]3CCCCNC3=O)C(F)(F)F C01034464
CCN1C(=O)/C(=C\c2cc(cc(c2O)OCC)Br)/NC1=O C04724072
c1ccc(cc1)S(=O)(=O)NN2C(=O)/C(=C\c3ccc[nH]3)/SC2=S C05552861
c1ccc(cc1)C2(C(=O)N(C(=O)N2)NC(=O)c3cccs3)c4ccccc4 C08132906
CC[C@@]1(C(=O)N(C(=O)N1)NC(=O)Cc2ccc(cc2)Br)C C08316025
c1ccc2cc(c(cc2c1)C(=O)N[C@H]3CCS(=O)(=O)C3)NC(=O)C4CC4 C10230798
Cc1cccc(c1NC(=O)CSC2=NS(=O)(=O)c3ccccc3N2)C C09530236
c1cc(sc1)C(=O)N[C@H]2CCCc3c2cnc(n3)N4CCC(CC4)CO C11945692
CCc1cn[nH]c1C2CCN(CC2)C(=O)C[C@H]3c4ccccc4C(=O)N3 C11789573
CC1(CC(=O)C(=CNc2cccc(c2)NC(=O)c3ccco3)C(=O)C1)C C14568879
Cc1ccc(nc1)NC(=O)CCn2c(n[nH]c2=S)c3cccs3 C14683593
COC(=O)c1c(ccs1)NC(=O)c2c(c[nH]n2)I C15931512
CC(C)Cn1c2c(c(=O)[nH]c1=O)c(=S)nc([nH]2)C[C@H]3C[C@H]4CC[C@@H]3C4 C22145609
[H]/N=C/1\[C@]2([C@@H]([C@]2(C(N1)(OCC)OCC)C#N)c3ccccc3Cl)C#N C26456154
COC(=O)[C@@H]1CCCN1S(=O)(=O)c2c(cc(cc2Cl)N)Cl C35423423
C1C2CC3CC1CC(C2)(C3)C(=O)C[C@]4(C(=C(CC4(C#N)C#N)C=O)N)C#N C04170924
C/C(=C/1\C(=O)NC(=O)N(C1=O)c2ccccc2F)/NCc3ccccc3 C06021327
CNC(=O)c1c2c(sc1NC(=O)/C(=C/c3ccncc3)/C#N)CCCC2 C39992024
Cc1ccc(cc1)N2C(=O)CNC(=N2)C(=O)NCCc3ccsc3 C40091053
Cc1c(c(n(n1)Cc2ccccc2Cl)C)C(=O)N[C@@H]3CCCCNC3=O C40146705
C[C@H]([C@H]1C(=O)Nc2ccccc2S1)C(=O)Nc3nnc(s3)C4CC4 C40839727
Cc1c(cnn1C)[C@H](C)NC(=O)C(=O)Nc2cc(cc(c2)Cl)Cl C41957520
COc1ccc(cc1C(=O)N2CCC[C@@H](C2)C(F)(F)F)S(=O)(=O)N C45581847
C[C@@H]1CCC[C@H]([C@@H]1C)NC(=O)C(=O)Nc2ccccc2C(=O)N(C)C C48687341
CNC(=O)CNC(=O)C(=O)N(C)c1ccc(cc1Cl)Br C49022324
CN(C[C@@H]1CCCCO1)S(=O)(=O)c2cc(cnc2N)Br C50670301
Cc1c(c(n(n1)c2ccccc2)C)/C=C/C(=O)N3C[C@@H](CC[C@@H]3C)C(=O)N C56017527
c1cc(cc(c1)S(=O)(=O)N2CCC[C@H]2c3ccsc3)S(=O)(=O)N C56062996
Cc1ccsc1CN(C(C)C)C(=O)c2ccc(o2)S(=O)(=O)N C57272027
CNC(=O)c1ccccc1NC(=O)[C@@H]2CC(=O)N(C2)c3ccccc3F C28255560
CC(=O)N1CCC[C@H](C1)C(=O)Nc2ccc(cc2)NC(=O)c3cccs3 C58202823
c1ccc2c(c1)ccc(n2)C(=O)NNS(=O)(=O)c3c(cc(cc3F)F)F C60436658
c1cc(c(cc1NC(=O)C(=O)NCc2cn3ccsc3n2)F)Cl C61978761
c1cc(sc1)c2ccc(c(=O)[nH]2)C(=O)Nc3nnc(s3)C(F)(F)F C63926628
c1ccc2c(c1)cc(c(=O)o2)C(=O)NCC[C@H]3c4ccccc4NC3=O C24391030
c1cc(c(cc1Br)Cl)NC(=O)C(=O)NCC2=NN=CC2 C64107941
c1ccc(cc1)Cn2cnc3c4cc(ccc4n(c3c2=O)CC(=O)N)F C35371894
c1ccc(c(c1)c2ccc(o2)/C=C/C(=O)N3CCO[C@@H](C3)C(=O)N)F C50859848
Cc1cc(c(o1)C)[C@@H](C)NC(=O)Nc2cc(ccc2F)S(=O)(=O)C C65359208
c1ccn2cc(nc2c1)CCNC(=O)C(=O)Nc3cccc(c3F)F C65555784
Cc1c(nc2c(cc(cc2n1)F)C(=O)N[C@H](C)C(=O)NC(C)(C)C)C C65610288
c1c2c(cc(c1SCC(=O)NC(=O)NC3CC3)Cl)OCCO2 C66262682
Cc1ccsc1C(=O)NNC(=O)c2ccc(cc2)N3CCCCC3=O C66557613
C[C@@]1(C(=O)N(C(=O)N1)Cc2ccc(cc2)C(=O)NC)c3c(cccc3F)F C66748148
C[C@@]1(C(=O)N(C(=O)N1)Cc2ccc(cc2)C(=O)NC)c3ccc(cc3F)F C66748156
Cc1c(cccc1NC(=O)[C@@H]2CC(=O)N(C2)C3CCC(CC3)C)C(=O)NC C66760940
Cc1ccc2c(c1)[nH]c(n2)[C@H]3CCCN(C3)C(=O)[C@@H](C(C)C)NC(=O)C C67158685
CC1(CN(CCO1)C(=O)CCCC[C@H]2[C@@H]3[C@@H](CS2)NC(=O)N3)C C67163194
Cc1ccc(cc1)n2c(c(cn2)C(=O)N3CCC[C@H](C3)C(=O)N)C(F)(F)F C67510605
CC[C@H](C(=O)NC(C)(C)C)N(Cc1ccco1)C(=O)c2c(c(ns2)C(=O)N)N C04161157
CCC[C@@H](C(=O)NC(C)(C)C)N(C1CCCC1)C(=O)c2c(c(ns2)C(=O)N)N C04161166
Cc1cc(cc(c1)N(CC(=O)NCCOC)C(=O)c2c(c(ns2)C(=O)N)N)C C04213717
c1ccc(cc1)CN(CC(=O)NCc2ccco2)C(=O)c3c(c(ns3)C(=O)N)N C04240331
CC(C)(C)NC(=O)[C@@H](c1ccco1)N(C[C@@H]2CCCO2)C(=O)c3c(c(ns3)C(=O)N)N C06074628
CC(C)(C)NC(=O)[C@H](c1ccc(cc1)F)N(C[C@@H]2CCCO2)C(=O)c3c(c(ns3)C(=O)N)N C06074898
CCC(C)(C)NC(=O)[C@@H](c1ccc(cc1)N(C)C)N(Cc2ccco2)C(=O)c3c(c(ns3)C(=O)N)N C06077418
CCC(C)(C)NC(=O)[C@H](c1ccc(o1)C)N(Cc2ccccc2)C(=O)c3c(c(ns3)C(=O)N)N C06462261
CCOC(=O)CNC(=O)[C@H](c1ccc(cc1)F)N(c2ccccc2F)C(=O)c3c(c(ns3)C(=O)N)N C06547026
CCOC(=O)CNC(=O)[C@H](c1cccs1)N(c2ccccc2C)C(=O)c3c(c(ns3)C(=O)N)N C06547199
CCOc1cc(ccc1OCC(=O)N)[C@H]2C(=C(NC(=O)N2)C)C(=O)Nc3ccccc3C C00814175
Cc1cccc(c1C)N([C@H](c2ccc(cc2)O)C(=O)NC[C@@H]3CCCO3)C(=O)c4c(c(ns4)C(=O)N)N C12473947
CC(C)(C)NC(=O)N1CCN(CC1)C(=O)N[C@H]([C@@H](CCCNC(=[NH2+])N)C=O)C(=O)[O-] C12503585
c1cc(oc1)CN([C@H](c2ccc(cc2)Cl)C(=O)NC3CCCC3)C(=O)c4c(c(ns4)C(=O)N)N C12702384
Cc1ccc(cc1)[C@H](C(=O)NC[C@@H]2CCCO2)N(c3ccc(cc3)F)C(=O)c4c(c(ns4)C(=O)N)N C12706199
c1cc(oc1)CN([C@H](c2cccs2)C(=O)NC3CCCC3)C(=O)c4c(c(ns4)C(=O)N)N C12710960
Cc1ccc(o1)[C@H](C(=O)NC(C)(C)C)N(C[C@H]2CCCO2)C(=O)c3c(c(ns3)C(=O)N)N C12715454
CC(C)CCNC(=O)[C@@H](c1ccncc1)N(c2ccc3c(c2)OCCO3)C(=O)c4c(c(ns4)C(=O)N)N C06076933
C[C@@H](C(=O)Nc1c(ccs1)C(=O)N)Sc2nnc(s2)SCC(=O)N C12998077
c1ccc2c(c1)c(c[nH]2)/C=N/Nc3nnc(n3N)SCC(=O)NCc4ccco4 C20527859
C(C(=O)N)Sc1nnc(s1)NC(=O)CSc2nnc(n2N)C(F)(F)F C20841669
C=CCSc1nc2ccc(cc2s1)NC(=O)CSc3nnc(n3N)NN C21036297
CCN(CC)c1ccc(cc1)c2nnc(n2C)SCC(=O)Nc3cc(cc(c3)C(=O)N)C(=O)N C22434784
C1CCc2c(c(c(s2)NC(=O)CSc3nnc(s3)SCC(=O)N)C(=O)N)C1 C24206581
CCOC(=O)c1c(c(sc1NC(=O)CSc2nc([nH]n2)N)C(=O)NC)C C03520924
CC(=C[C@H]1[C@H](/C(=C/CO[C@@H]2[C@@H]([C@@H]([C@@H]([C@@H](O2)COC(=O)/C=C/c3ccc(cc3)O)O)O)O)/C(=O)O1)O)C C35455155
c1ccc(cc1)CNC(=O)CN(Cc2ccco2)C(=O)c3c(c(ns3)C(=O)N)N C40011090
CC[C@@H](C(=O)Nc1c(c(c(o1)C)C(=O)OCC)C(=O)N)n2c(nnc2SCC#N)N C40173534
C[C@@H](C(=O)Nc1c(c2c(s1)CCCC2)C(=O)N)n3c(nnc3SCC(=O)OC)N C40174000
c1ccc(cc1)n2c3c(cn2)c(nc(n3)NCCCO)Nc4ccc(cc4)C(=O)N C41026081
c1ccc(cc1)n2c3c(cn2)c(nc(n3)NCCOCCO)Nc4c(c5c(s4)CCC5)C(=O)N C41026321
COCCNc1nc(c(c(n1)Nc2c(c3c(s2)CCCC3)C(=O)N)[N+](=O)[O-])N C41026374
CCOC(Nc1nc(c(c(n1)Nc2c(c3c(s2)CCC3)C(=O)N)[N+](=O)[O-])N)OCC C41302012
C[C@H](COC)Nc1nc(c(c(n1)Nc2c(c3c(s2)CCC3)C(=O)N)[N+](=O)[O-])N C41302030
CC(C)(C)N1C(=O)[C@H]2[C@@H]([NH2+][C@@]([C@@H]2C1=O)(CCCNC(=O)N)C(=O)[O-])c3ccc(cc3)/C=C/c4ccccc4 C33874460
c1cc(nc(c1)c2csc(n2)N=C(N)N)CNC(=O)CSCc3ccco3 C13600789
Cc1cc(cc(c1O[C@@H](C)C(=O)NNC(=O)[C@H](CC(C)C)NC(=O)N)C)Cl C29461868
Cc1cc(nc(n1)SCC(=O)N(CC(C)C)c2c(n(c(=O)[nH]c2=O)CC(C)C)N)N C22459117
CC[C@H](C)[C@@H](C(=O)NCc1ccccc1S(=O)(=O)NC(C)(C)C)NC(=O)N C58048510
C[C@@H](C(=O)Nc1c(c2c(s1)CCC2)C(=O)N)OC(=O)CC[C@H]3C(=O)NC(=O)N3 C58227060
C/C(=N\Nc1[nH]nc(n1)SCC(=O)NCc2ccc3c(c2)OCO3)/c4ccc(cc4)N C59309511
c1c(cc(c(c1/C=N/Nc2[nH]nc(n2)SCC(=O)NCCO)O)Cl)Cl C59815644
C/C(=N\Nc1nnc(n1N)SCC(=O)NCc2ccco2)/c3ccccc3O C59829734
C[C@@H](C(=O)NNC(=O)C(C)C)Sc1nc([nH]n1)N/N=C/c2cc(ccc2O)Br C59879551
CCc1nnc(o1)CNC(=O)CSc2nc([nH]n2)N/N=C(\C)/c3ccc(cc3)N C59879560
C[C@H](C(=O)NNC(=O)C(C)C)Sc1nc([nH]n1)N/N=C(\C)/c2ccc(cc2)N C59879584
C[C@@H](C(=O)NNC(=O)C(C)C)Sc1nc([nH]n1)N/N=C(\C)/c2ccccc2O C59883724
Cc1csc(n1)NC(=O)CSc2nnc(n2N)N/N=C/c3c(nn(c3C)CCO)C C59914553
CCN[C@H]1NN[C@@H](S1)SCC(=O)N[C@@H](CC2=c3ccccc3=[NH+]C2)C(=O)[O-] C64684798
CCN[C@H]1NN[C@H](S1)SCC(=O)N[C@@H](CC2=c3ccccc3=[NH+]C2)C(=O)[O-] C64684804
COCCCN(c1c(n(c(=O)[nH]c1=O)Cc2ccccc2)N)C(=O)c3ccc([nH+]c3)N4CCOCC4 C10214384
Cc1c(c(cc(c1NCCCO)[N+](=O)[O-])[N+](=O)[O-])NCCC[NH+]2CCOCC2 C06177580
CC[NH+](CC)Cc1c(nnn1c2c(non2)N)C(=O)NCCc3ccncc3 C13524599
COCCNC(=S)N[C@H]1C[C@H]2C(=O)NC[C@H]([NH+]2C1)CCC(=O)N3CCOCC3 C15708262
CC(=O)Oc1c(ccc2c1-c3cc(cc4c3[C@@H](C2)N(CC4)C(=O)C[NH+](CCO)CCO)O)OC C02028020
C[NH+](Cc1ccc(cc1OC)OC)CC(=O)c2c(n(c(=O)[nH]c2=O)CCOC)N C22060255
CCOC(=O)C1=C(NC(=O)N[C@@H]1c2ccco2)C[NH+]3CCNC(=O)[C@@H]3CC(=O)OC C24806600
CCOC(=O)C1=C(NC(=O)N[C@@H]1c2ccccc2)C[NH+]3CCNC(=O)[C@@H]3CC(=O)OC C29066545
COCCn1c(c(c(=O)[nH]c1=O)C(=O)C[NH+](Cc2ccc(cc2)F)C3CC3)N C29116453
CCOCCCNC(=O)C1CC[NH+](CC1)CC(=O)c2c(n(c(=O)n(c2=O)C)C)N C32916300
COC(=O)[C@H](Cc1ccc(cc1)Cl)NC(=O)c2coc(n2)[C@H](CCSC)[NH3+] C33593685
CC(C)C[C@@H](C(=O)Nc1ccc(cc1)[N+](=O)[O-])NC(=O)c2coc(n2)C[NH2+]C C33713041
CC(=O)OC[C@@H]1[C@@H]([C@@H]([C@H]([C@@H](O1)SC(=[NH2+])N)OC(=O)C)OC(=O)C)OC(=O)C C38323639
C[C@@H](C(=O)N1CC[C@@H](C[C@H]1C(=O)N[C@H](C(C)C)C(=O)OC)NC(=O)CSC)[NH2+]C C39563706
c1ccc(cc1)COC(=O)N2CCC(CC2)C(=O)N3C[C@@H](C4(C3)CC[NH2+]CC4)C(=O)NCCOCCO C39601907
CC(C)(C)OC(=O)NCCNC(=O)[C@H]1CN(CC12CC[NH2+]CC2)C(=O)CCOC C39693589
c1ccc(cc1)CC(=O)NNc2c(c(ncn2)NCC[NH+]3CCCCC3)[N+](=O)[O-] C40622758
Cc1ccc(cc1)C(=O)NNc2c(c(ncn2)NCCCn3cc[nH+]c3)[N+](=O)[O-] C40657544
COc1ccc(cc1)C(=O)NNc2c(c(ncn2)NCCCn3cc[nH+]c3)[N+](=O)[O-] C40658904
c1ccnc(c1)C(=O)NNc2c(c(ncn2)NCCCn3cc[nH+]c3)[N+](=O)[O-] C40659125
Cc1ccc(cc1NC(=O)C(=O)NCCC[NH+](C)CCOC)C(=O)NC2CC2 C41923524
COc1cc(cc(c1OC)OC)CNC(=O)c2coc(n2)[C@H](CCSC)[NH3+] C43209710
CC(=O)OC[C@H]1[C@@H]([C@@H]([C@H]([C@@H](O1)SC(=[NH2+])N)OC(=O)C)OC(=O)C)OC(=O)C C44170934
C[NH+](C)CCNC(=O)[C@H](Cc1c[nH]cn1)NS(=O)(=O)c2ccc(cc2)F C06101406
CC[NH+]1CCN(CC1)CCCCNC(=O)NNc2ccc(nn2)n3cccn3 C46753818
COc1cc2c(cc1OC)nc([nH]c2=O)CSCC(=O)NCCc3c[nH]c[nH+]3 C20731248
CCC[C@@H](C)NC(=O)[C@@H]1CCC[NH+](C1)Cn2c(=S)n(c(n2)CCC(=O)N)C C50901172
CCC[C@H](C)NC(=O)[C@@H]1CCC[NH+](C1)Cn2c(=S)n(c(n2)CCC(=O)N)C C50901173
CCCCNC(=O)[C@@H]1CCC[NH+](C1)Cn2c(=S)n(c(n2)CCC(=O)N)C C50901642
C[NH+](C)CC(=O)Nc1cccc(c1)CNc2ncc(c(n2)NC3CC3)[N+](=O)[O-] C52361609
CC[NH+]1CCN(CC1)Cc2ccc(cc2)CNC(=O)CNC(=O)CNC(=O)C C58902962
Cc1[nH+]ccn1C[C@@H](C)CNC(=O)c2cc(c(c(c2)OC)OCC(=O)N)OC C58943652
C[NH+](C)CCn1cc(cn1)NC(=O)CSc2ccc(cc2[N+](=O)[O-])C(=O)N C61635392
C[NH+](C)CCn1cc(cn1)NC(=O)c2cc(c(c(c2)OC)OCC(=O)N)OC C61635564
CC(C)N(CCCNC(=O)NC1CC[NH+](CC1)CC(=O)NC)S(=O)(=O)C C61987974
CCS(=O)(=O)NCCNC(=O)C(=O)Nc1cccc(c1)C[NH+]2CCCCC2 C62197429
CC[NH+](CC)CCn1cc(cn1)NC(=O)CCc2c(nc3nc(nn3c2C)N)C C63095926
Cc1cc(c(cc1S(=O)(=O)NNC(=O)NCCCn2cc[nH+]c2)OC)OC C64375778
COc1ccc(cc1S(=O)(=O)NNC(=O)NCCCn2cc[nH+]c2)[N+](=O)[O-] C64376067
CC(=O)Nc1cc(ccc1Cl)NC(=O)C(=O)NCCC[NH+](C)CCOC C64590766
Cc1nc(cs1)CSCCC(=O)NNC(=O)NCCCn2cc[nH+]c2 C64886214
CCn1c2ccccc2n(c1=O)CCC(=O)NNC(=O)NCCCn3cc[nH+]c3 C64886461
CC[NH+]1CCN(CC1)c2ccc(cn2)CNC(=O)NCCC(=O)NCCOC C65530364
CC(=O)Nc1cc(c(cc1F)F)NC(=O)C(=O)NCCC[NH+](C)CCOC C65558870
COC(=O)c1ccc(cc1S(=O)(=O)NNC(=O)NCCCn2cc[nH+]c2)F C66583551
CC(C)(CNC(=O)NCCNS(=O)(=O)c1cccc(c1)[N+](=O)[O-])[NH+](C)C C66986898
CC[NH+](C)CCNC(=O)NCCNc1ccc(cc1[N+](=O)[O-])S(=O)(=O)C C66988381
CCc1ccc(cc1S(=O)(=O)NNC(=O)NCCCn2cc[nH+]c2)[N+](=O)[O-] C67124074
CC[NH+](CC)Cc1ccc(o1)C(=O)NNC(=O)c2ccc(o2)S(=O)(=O)NC C67281626
C[NH+](CCCNC(=O)C(=O)Nc1ccc(c(c1)NC(=O)OC)F)CCOC C67525033
CCOc1cc(ccc1OCCOc2cc(ccc2C(C)C)C)/C=N/NC(=O)N C05953501
CCCOc1ccc(cc1OCC)/C=C/C(=O)NNC(=S)NC2CCCC2 C08415896
CCCCN1C(=O)c2ccc(cc2C1=O)C(=O)NNC(=S)NCCC(C)C C08420624
CCC[C@H](C(=O)NCCc1ccc(cc1)n2cccn2)NC(=O)NCc3ccc(cc3)F C10222944
CCCCNC(=O)c1ccccc1NC(=S)NC(=O)c2ccc(c(c2)Br)OCC C10122742
CC(C)CCNC(=O)Cn1c(cnc1SCC(=O)Nc2cccc3c2cccc3)CO C10063487
CC(C)CCNC(=O)Cn1c(cnc1SCC(=O)Nc2cccc(c2)Cl)CO C10063546
CCCN(CCCOc1ccccc1)c2c(n(c(=O)[nH]c2=O)Cc3ccccc3)N C11348776
C[C@H](CCc1ccccc1)NC(=O)COC(=O)CSc2nnc(s2)N C03332032
Cc1cc(ccc1OCCCC(=O)NNC(=O)CNC(=O)/C=C/c2ccccc2)Cl C12742115
CCN(CC)c1ccc(cc1)C(=O)NNC(=O)c2ccccc2SCC(=O)NC3CC3 C12593381
Cc1ccc(c(c1)NC(=S)/N=C(\NCCCOC)/Nc2nc(cc(n2)C)C)C C14158623
Cc1cc(cc(c1)NC(=S)/N=C(\NCCCOC)/Nc2nc(cc(n2)C)C)C C14158626
CCCCOc1c(cc(cc1Cl)C(=O)NNC(=S)NC2CC2)OCC C15908977
CCCCn1c(c(c(=O)[nH]c1=O)N(CCCC)C(=O)[C@H](C)Sc2ccccc2)N C21336317
CCOc1cc(cc(c1OCC(=O)N)Cl)CNCCc2ccccc2F C22074543
CCC[C@H](C)NC(=O)COC(=O)CCNC(=O)NC12CC3CC(C1)CC(C3)C2 C22207836
CCCCn1c(c(c(=O)[nH]c1=O)N(CCCC)Cc2csc(n2)CC)N C24907168
Cc1cccc(c1)COc2cccc(c2)C(=O)NNC(=S)NCCCOC C26851567
CCCCCCOc1ccc(cc1OC)/C=N\NC(=O)c2c(nc(s2)N)C C31904156
CCC(CC)[C@H](CNC(=O)C(=O)Nc1ccc(c(c1)OC)OC)[NH+]2CCCC2 C41327468
CC(C)CCCCCCNC(=O)NNC(=O)c1ccc(cc1)S(=O)(=O)C C42999917
CCCCCNC(=S)NNC(=O)c1c(n(nn1)c2ccc(cc2)C)C(C)C C45014543
CCCOCc1ccccc1CNC(=O)NNC(=O)COc2ccccc2F C47100307
CCCCCC[C@@H](C)NC(=O)C(=O)Nc1ccc(cc1)NC(=O)c2ccco2 C48661702
CCCCC[C@@H](C)NC(=O)C(=O)Nc1ccc(c(c1)Cl)C(=O)NCCC C54840679
CCCCn1c(c(c(=O)[nH]c1=O)N(CCCC)C(=O)C=C(C2CC2)C3CC3)N C54898424
CCCCCCN(CCO)C(=O)Nc1cc(ccc1Cl)C(=O)NC(C)C C56682807
CCC/C(=N/Nc1[nH]nc(n1)SCC(=O)NCc2cccc(c2)C(F)(F)F)/C C59889705
CCC/C(=N/Nc1[nH]nc(n1)SCC(=O)NCCc2ccccc2Cl)/C C59889897
CCOCCCNC(=S)NNC(=O)/C=C/c1ccc(o1)c2ccccc2F C46585261
CC[C@H](c1ccccc1OC(F)F)NC(=O)NCCNC(=O)OC(C)(C)C C62654894
C[C@H](COCC(F)(F)F)NC(=O)NCCNc1ccc(cn1)C(F)(F)F C62657829
CC(C)C[C@@H](C(=O)NNC(=O)CCSc1ccc(cc1)F)NC(=O)OC C63650144
c1cc(ccc1COCC(F)(F)F)C(=O)NNC(=S)NCC(F)(F)F C64081984
CCOCCOc1c(cccc1Cl)NC(=O)CNC(=O)NCC2CCCC2 C50628698
CC(=C)COc1ccc(cc1)NCC(=O)Nc2ccc(cc2)C(=O)NC[C@@H]3CCCO3 C66062214
C=CCOc1cccc(c1)NCC(=O)Nc2cccc(c2)C(=O)NCc3ccco3 C66064643
CC[C@@H](C)NC(=O)c1ccc(cc1)NC(=O)CNc2ccc(cc2)C(=O)N(CC)CC C66083123
CC(=C)COc1ccccc1NC(=O)CNc2cccc(c2)C(=O)NC[C@H]3CCCO3 C66087060
C=CCOc1ccc(cc1)NCC(=O)Nc2cccc(c2)C(=O)NCc3ccco3 C66227288
CCCC[C@H](CC)COC(=O)CS[C@H](C)C(=O)Nc1ccc(cc1)C(=O)N C66409904
Cc1cc(ccc1C(=O)NC(C)C)NC(=O)C(=O)NCCCCCCC(C)C C66718368
CC(C)(C)OC(=O)N[C@H](CCSC)C(=O)NNC(=O)CC1CCCCC1 C66790299
c1ccc(cc1)SCCCNC(=O)CCCC[C@@H]2[C@H]3[C@@H](CS2)NC(=O)N3 C67128863
C1CCC(CC1)OCCCNC(=O)CCCC[C@@H]2[C@H]3[C@@H](CS2)NC(=O)N3 C67139783
c1ccc(c(c1)OCCCNC(=O)CCCC[C@@H]2[C@@H]3[C@@H](CS2)NC(=O)N3)F C67164143
COCCOc1ccc(cc1NC(=O)NCCNC(=O)CC2CCCC2)F C67291077
CCOCCCNC(=O)NNC(=O)CSCc1ccc(cc1Cl)Cl C67309494
CC[C@H](C)NC(=O)c1cccc(c1)CNC(=O)N[C@H](C)COCC(F)(F)F C67532901
CC/C(=C(/CC)\c1ccc(c(c1)C[NH+](CCO)CCO)O)/c2ccc(cc2)O C01594245
CC/C(=C(/CC)\c1ccc(c(c1)C[NH+](C[C@@H](C)O)C[C@@H](C)O)O)/c2ccc(cc2)O C05699847
CCCCn1c(c(c(=O)[nH]c1=O)N(C2CCCC2)C(=O)C[NH+](C)CCOc3ccc(cc3)F)N C15101624
CC[NH+](CC1=C([C@H](NC(=O)N1)c2ccco2)C(=O)OCC)CC(=O)Nc3cc(ccc3C)Cl C15420347
CC[NH+](CC1=C([C@@H](NC(=O)N1)c2ccco2)C(=O)OCC)CC(=O)Nc3cc(ccc3C)Cl C15420349
CCOc1ccc(cc1)C[NH+](C)CC(=O)N(CC(C)C)c2c(n(c(=O)[nH]c2=O)CC(C)C)N C16562358
Cc1cc(c2c(c1)cc(c(n2)NCCNC(=S)NCCC[NH+](C)C)C#N)C C20151266
CCC[NH+](CC(=O)Nc1ccccc1C)CC(=O)NN2C(=O)[C@@](NC2=O)(CC)c3ccccc3 C26921458
CC[C@@H](C)[C@@H](c1nc(no1)c2cccc(c2)[N+](=O)[O-])NC(=O)CCCCC[NH3+] C35491136
CC[C@@H](C)[C@H](c1nc(no1)c2cccc(c2)[N+](=O)[O-])NC(=O)CCCCC[NH3+] C35491142
CC[C@H](C)[C@H](c1nc(no1)c2cccc(c2)[N+](=O)[O-])NC(=O)CCCCC[NH3+] C35491145
CCOC(=O)C1=C(N=C2N([C@@H]1c3cccc(c3)NC(=O)CCCCC[NH3+])CCCS2)C C35495350
CCOC(=O)C1=C(N=C2N([C@H]1c3cccc(c3)NC(=O)CCCCC[NH3+])CCCS2)C C35495353
CCCOc1c(cc(cc1Br)C[NH2+]CCNC(=O)c2c(non2)N)OCC C40744437
CC[NH+](CC)CCN(CC(C)C)C(=O)NCc1ccc(cc1)S(=O)(=O)N C42953698
COc1c(c(ccc1)/C=N/NC(=[NH2+])N/N=C/c2c(c(ccc2)OC)OC)OC C43755027
CC[NH+](CC)[C@@H](CNC(=O)CNC(=O)NCc1ccccc1)c2ccccc2 C45874043
CC[NH+](CC)[C@H](CNC(=O)CNC(=O)NCc1ccccc1)c2ccccc2 C45874044
CC[NH+](CC)CCOc1ccc(cc1)CNC(=O)NNC(=O)OC(C)(C)C C46104953
CC[NH+](CC(=O)N(CC(C)C)c1c(n(c(=O)[nH]c1=O)CC(C)C)N)[C@@H](C)c2cccc(c2)OC C46875376
CC[NH+](CC(=O)N(CC(C)C)c1c(n(c(=O)[nH]c1=O)CC(C)C)N)[C@H](C)c2cccc(c2)OC C46875378
CCCC[NH+](CC(=O)N)CC(=O)Nc1ccccc1C(=O)Nc2ccccc2 C52703596
CCCCn1c(c(c(=O)[nH]c1=O)N(CC)C(=O)C[NH+](CCCC)CCCC)N C52870530
CC[NH+](CC)CCOC(=O)c1ccc(cc1)/N=N/c2c(nn(c2N)c3ccccc3)N C55104275
CCOC(=O)C/C(=[NH+]\Nc1ccccc1[N+](=O)[O-])/NC(=S)Nc2ccccc2 C16682261
CCCNC(=O)C[NH+]1CCC(CC1)NC(=O)N(CCC)CC(=O)NCCC C56398923
CCCNC(=O)NC(=O)CNc1cc(ccc1[NH+](CC)CC)S(=O)(=O)N(CC)CC C15319014
CC[NH+](CC)CCOc1ccc(cc1)CNC(=O)c2ccc(c(c2)[N+](=O)[O-])N C58256887
CC[NH+](CC)[C@H](CC(C)C)CNC(=O)Nc1ccccc1SCC(=O)N C58896769
COc1c(c(ccc1)/C=N\NC(=[NH2+])N/N=C\c2c(c(ccc2)OC)OC)OC C59369514
CC[C@H](C)[NH+](Cc1ccccc1)CC(=O)Nc2ccccc2SCC(=O)N C60993206
CC[NH+](C)Cc1cccc(c1)CNC(=O)NCCNc2ccccc2[N+](=O)[O-] C61855832
CC[NH+](C)Cc1cccc(c1)CNC(=O)N(CCC(=O)N)Cc2ccccc2 C61857295
CC[NH+](CC)[C@H](CNC(=O)NCCNC(=O)OC(C)(C)C)c1ccsc1 C62652119
CCCC(=O)Nc1cccc(c1C)NC(=O)C(=O)NCC(CC)(CC)[NH+](C)C C63205233
C=CCNC(=S)N[C@@H](CC1=c2ccccc2=[NH+]C1)C(=O)NCc3ccco3 C64032435
CCC(CC)[NH+](CCOC)CC(=O)Nc1c(c2c(s1)CCCC2)C(=O)N C64806210
CCC(CC)[NH+](CCOC)CC(=O)Nc1cc(cc(c1C)C)S(=O)(=O)N C64806552
CC[C@@H](C)[NH+](C)CCNC(=O)NCCNS(=O)(=O)c1cc(ccc1C)C C66177632
COc1ccc(cc1)CCNC(=[NH2+])NCCNc2c(cc(cn2)Cl)Cl C66243191
CCCOc1ccccc1Oc2c(cccn2)CN/C(=[NH+]/C[C@H]3CCCO3)/N C66243579
COc1ccc(cc1)CCNC(=[NH2+])NCCNc2c(cccn2)C(F)(F)F C66244000
CCN/C(=[NH+]\CC)/NCc1cccc(c1)S(=O)(=O)NCc2cccc(c2)F C66244079
CC[NH+](CC)Cc1ccc(cc1)C(=O)NC[C@@H](Cc2ccc(cc2)F)C(=O)N C66456592
CC[NH+](CC)Cc1ccc(cc1)C(=O)NC[C@H](Cc2ccc(cc2)F)C(=O)N C66456593
CC[NH+](CC)CCC[C@@H](C)NC(=O)CNC(=O)NCc1ccc(cc1)Cl C66628219
CC[NH+](CC)CCC[C@H](C)NC(=O)CNC(=O)NCc1ccc(cc1)Cl C66628220
C[NH+](C)CCN(CCCc1ccccc1)C(=O)NCc2cccc(c2)C(=O)N C66984704
CC[NH+](CC)[C@@H](CC(C)C)CNC(=O)Nc1ccc(c(c1)NC(=O)OC)F C67323130
CC[NH+](CC)[C@H](CC(C)C)CNC(=O)Nc1ccc(c(c1)NC(=O)OC)F C67323133
CCCCC(=O)Nc1cccc(c1)NC(=S)NC(=O)c2ccc(o2)c3cccc(c3)[N+](=O)[O-] C01898524
CCCC1(C(=O)N(C(=O)N1)CC(=O)Nc2nc(cs2)c3ccc(cc3)CNC(=O)C)CCC C09365315
CCCCN(c1c(n(c(=O)[nH]c1=O)CCC)N)C(=O)COC(=O)c2cc3c(s2)CCCC3 C10332477
CCOC(=O)c1c(c(c(s1)N)C#N)COC(=O)[C@H](C)SCC(=O)Nc2ccc(cc2)F C10472702
Cc1cc(sc1C(=O)OCc2c(c(sc2C(=O)OC)N)C(=O)OC)NC(=O)C(C)(C)C C10837748
CCCCn1c(c(c(=O)[nH]c1=O)N(Cc2ccco2)C(=O)COc3ccc(cc3)C(C)(C)C)N C13072677
Cc1c(cccc1Cl)NC(=S)NNC(=O)CSc2cc(c(cc2OC)[N+](=O)[O-])OC C02161013
Cc1cc(nc(n1)N/C(=N/C(=S)Nc2cc(ccc2OC)OC)/NCCc3cccs3)C C14158988
CCCCn1c(c(c(=O)[nH]c1=O)N(CCCC)C(=O)CC(c2ccccc2)c3ccccc3)N C14624159
CCCCn1c(c(c(=O)[nH]c1=O)N(C)C(=O)c2cc(c(c(c2)Cl)OCCC(C)C)OC)N C14655602
CCCCn1c(c(c(=O)[nH]c1=O)N(Cc2ccccc2OC)C(=O)COc3cccc(c3)F)N C14699584
C[C@@H](C(=O)NCc1cccs1)OC(=O)CNC(=O)CNC(=O)c2ccc(cc2Cl)Cl C16749017
CCCCCN(c1c(n(c(=O)[nH]c1=O)CCCC)N)C(=O)c2csc(n2)c3ccc(cc3)C C17344950
CCOc1ccc(cc1)O[C@@H](C)C(=O)NNC(=O)CCn2c(n[nH]c2=S)c3ccc(cc3)C C18071555
CCCCN(c1c(n(c(=O)[nH]c1=O)CC(C)C)N)C(=O)CSc2nc3ccccc3n2CC C18353762
CCCNc1nnc(s1)SCC(=O)Nc2c(c3c(s2)CCCC3)C(=O)NCCOC C19284335
CCCCn1c(c(c(=O)[nH]c1=O)N(Cc2ccccc2)C(=O)Cc3ccc(cc3OC)OC)N C19623031
CC[C@@H](C)c1ccc(cc1)NC(=O)CCSc2nc([nH]n2)N/N=C/c3ccc(cc3)N(C)C C20832721
CC[C@H](C)c1ccc(cc1)NC(=O)CSc2nc([nH]n2)N/N=C/c3c(nn(c3C)C(C)C)C C20905013
CCSc1ccccc1NC(=O)CSc2nc([nH]n2)N/N=C/c3c(nn(c3C)C(C)C)C C20905093
CC(C)n1cc(cn1)/C=N/Nc2[nH]nc(n2)SCCC(=O)Nc3cccc(c3)C(F)(F)F C20911297
CCN(CC)c1ccc(cc1)/C=N/Nc2[nH]nc(n2)SCCC(=O)Nc3cccc(c3)Cl C21076300
C/C(=N\Nc1[nH]nc(n1)SCCC(=O)NC(c2ccccc2)c3ccccc3)/c4ccccn4 C21082911
CCOc1ccc(cc1OCC)NC(=O)CSc2nnc(n2N)c3ccc(cc3)C(C)(C)C C21170377
CCOC(=O)c1cnc(nc1N)SCC(=O)Nc2c(cc(s2)c3ccccc3)C(=O)OC C21871489
CCCCCN(c1c(n(c(=O)[nH]c1=O)CCCC)N)C(=O)COc2cc(ccc2Cl)Cl C22020273
CCCC[C@@]1(C(=O)N(C(=O)N1)CC(=O)N(CCC(=O)N)Cc2ccccc2)c3ccc(cc3)F C22062655
c1ccc(cc1)[C@H](c2ccc(cc2)Cl)NC(=O)CSc3nnc(n3CCC(=O)N)C4CC4 C22407333
CCCc1ccc(cc1)c2csc(n2)NC(=O)CSc3nnc(n3CCC(=O)N)C4CC4 C22749302
CCCCCN(c1c(n(c(=O)[nH]c1=O)CCCC)N)C(=O)[C@@H]2CC(=O)N(C2)c3ccccc3F C23227635
Cc1ccc(cc1)S(=O)(=O)N[C@H](CC(C)C)C(=O)NNC(=O)[C@@H](C)Oc2ccccc2F C26534512
CCN(CC)C(=O)N[C@H](C(Cl)(Cl)Cl)NC(=S)Nc1cc(ccc1OC)[N+](=O)[O-] C28294141
CC[C@@H](c1ccccc1)C(=O)N(C)CC(=O)N(CC(C)C)c2c(n(c(=O)[nH]c2=O)CC(C)C)N C32972015
CCOc1cc(ccc1OCC(=O)OCC)[C@@H]2C(=C(NC(=S)N2)C)C(=O)Nc3ccccc3 C01139752
CCCCn1c(c(c(=O)[nH]c1=O)N(CCCC)C(=O)[C@@H]2CC(=O)N(C2)Cc3ccc(cc3)C)N C12853700
C[C@@H](CCCC(C)C)NC(=O)c1c2c(nc3ccccc3n2)n(c1N)CCCN4CCOCC4 C19892034
CCc1ccccc1NC(=O)Cc2nnc(n2CC=C)S[C@@H](C)C(=O)Nc3ccccc3O C39747337
CCOC(=O)c1ccccc1NC(=S)N[C@H](C(Cl)(Cl)Cl)NC(=O)c2ccco2 C39859665
C[C@H](CC(=O)N(C)CC(=O)N(CC(C)C)c1c(n(c(=O)[nH]c1=O)CC(C)C)N)c2ccccc2 C10708144
CCCCOc1ccc(cc1OCC)[C@H]2c3c(n[nH]c3C(=O)N2CCCO)c4ccccc4O C09409216
CC(C)[C@H](C(=O)NCCNc1c(cc(cn1)Cl)Cl)NC(=O)c2cc(cc(c2)OC)OC C58980843
CN(C)c1ccc(cc1)/C=N/Nc2[nH]nc(n2)SCC(=O)Nc3ccccc3SCC=C C59005426
CCCSc1ccccc1NC(=O)CSc2nc([nH]n2)N/N=C(/C)\c3ccc(cc3)OC C59039481
CCOC(=O)c1c(c(c(s1)NC(=O)CSc2nnc(n2N)CCc3ccccc3)C#N)C C59047068
CCOC(=O)c1c2c(sc1NC(=O)CCSc3nnc(n3N)CCc4ccccc4)CCCC2 C20290747
C/C(=N\NC(=O)CSc1nnc(n1CC=C)CNc2ccc(cc2)Cl)/c3ccccc3O C59829638
CCCCSc1nc2ccc(cc2s1)NC(=O)CSc3nc([nH]n3)N/N=C(\C)/CC C59888862
CCC/C(=N/Nc1[nH]nc(n1)SCC(=O)Nc2ccc3c(c2)sc(n3)SCC=C)/C C59889980
CCOC(=O)C1=C(NC(=O)N[C@@H]1c2ccc(cc2)Cl)COC(=O)CNC(=O)c3ccccc3 C11297664
CCOC(=O)C1=C(NC(=O)N[C@H]1c2ccc(cc2)Cl)COC(=O)CNC(=O)c3ccccc3 C11297666
CC[NH+](CC)CCN(Cc1cc2cc(c(cc2[nH]c1=O)OC)OC)C(=S)Nc3ccc(cc3C)C C06078306
CC[NH+](CC)CCNC(=O)c1ccc(cc1)NC(=O)CCN2C(=O)/C(=C/c3ccc(cc3)F)/SC2=S C08819045
Cc1ccc(cc1)S(=O)(=O)NCCCN/C(=N/S(=O)(=O)c2ccc(cc2)C)/C[NH+]3CCCC3 C09426180
Cc1cc(c2cc(c(=O)[nH]c2c1)CN(CCC[NH+](C)C)C(=S)Nc3ccccc3C(=O)OC)C C06193487
CC[NH+](CC)CCCN1[C@H](C(=C(C1=O)O)C(=O)c2c(c([nH]c2C)C(=O)OC)C)c3ccccc3 C08835715
CCCCNC(=O)N1CCN(C[C@@H]1C)c2cc(nc(n2)SCC(=O)NCCC[NH+]3CCCC[C@@H]3C)Cl C16604527
CCCCNC(=O)NC(=O)CSc1nc2ccccc2c(=O)n1CC[NH+](C(C)C)C(C)C C16861146
CC[NH+](CC)CCCn1c(=O)c2ccccc2nc1S[C@H](C)C(=O)NC(=O)NCc3ccccc3 C16980632
CCCC[NH+](CC)CCNC(=O)CNC(=O)c1c2ccccc2c(=O)n(n1)c3ccc(c(c3)OC)OC C09776313
CCC[NH+](CCC)CCNC(=O)CNC(=O)c1c2ccccc2c(=O)n(n1)c3ccc(c(c3)OC)OC C09776314
COCCCNC(=O)N1C[C@H]2C[C@@H]([C@@H]1CCCC(=O)NCCOC)C[NH+](C2)Cc3ccccc3 C21641369
CCCC[C@@H](C(=O)NCc1ccccc1C[NH+](CC)CC)NC2=NS(=O)(=O)c3c2cccc3 C22277163
Cc1ccc(cc1)S(=O)(=O)N[C@@H](CCSC)C(=O)NC[C@H](c2ccco2)[NH+]3CCCCC3 C22444161
CC[NH+](CC)[C@H](CNC(=O)CSc1nnc(s1)Nc2ccccc2OCC)c3ccco3 C24852612
CC[NH+](CC)[C@@H](CNC(=O)CSc1nnc(s1)NCc2ccc(cc2)F)c3ccco3 C29742623
C[C@H](c1nc2ccccc2c(=O)n1CCOC)N(CCCCCC[NH3+])C(=O)c3ccc(c(c3)Cl)Cl C33655046
CC[NH+](CC)CCC[C@@H](C)Nc1cc(nc2c1nc(cn2)c3ccc(cc3)[N+](=O)[O-])NC(=O)OCC C16932592
C[C@H](c1nc2ccccc2c(=O)n1CCOC)N(CCCCCC[NH3+])C(=O)c3ccc(cc3)C(C)(C)C C35058358
C[NH+](C)CCNC(=O)CCN(Cc1ccco1)C(=O)c2csc(n2)Nc3cccc(c3)C(F)(F)F C35593842
CC(C)COC[C@H](C[NH+](Cc1[nH]c(=O)c2c(csc2n1)c3ccc(c(c3)OC)OC)C(C)C)O C35745916
CC(C)COC[C@@H](C[NH+](Cc1ccco1)Cc2[nH]c(=O)c3c(csc3n2)c4ccc(cc4)Cl)O C35745978
CC(C)COC[C@H](C[NH+](Cc1ccco1)Cc2[nH]c(=O)c3c(csc3n2)c4ccc(cc4)Cl)O C35745980
Cc1c2c(=O)[nH]c(nc2sc1C(=O)OCC=C)C[NH+](C[C@H](COC(C)C)O)C3CCCCC3 C35746712
CCC[NH+](Cc1[nH]c(=O)c2c(csc2n1)c3ccc(cc3)Cl)C[C@H](COCc4ccco4)O C35747358
C=CC[NH+](Cc1[nH]c(=O)c2c(csc2n1)c3ccccc3F)C[C@H](COCc4ccco4)O C35747411
CCCNC(=O)N1CCC[NH+](CC1)CC2=C([C@@H](NC(=O)N2CC)c3ccc(cc3OC)OC)C(=O)OCC C36016845
CCCNC(=O)N1CCC[NH+](CC1)CC2=C([C@H](NC(=O)N2CC)c3ccc(c(c3)OC)OC)C(=O)OCC C36017166
Cc1ccc(cc1C)c2csc3c2c(=O)[nH]c(n3)C[NH+](Cc4ccco4)C[C@@H](COCc5ccccc5)O C36205234
CC(C)COC[C@@H](C[NH+](Cc1ccco1)Cc2[nH]c(=O)c3c(csc3n2)c4ccccc4Cl)O C36205434
CC(C)COC[C@@H](C[NH+](CCOC)Cc1[nH]c(=O)c2c(csc2n1)c3ccccc3F)O C36206243
CC(C)COC[C@H](C[NH+](CCOC)Cc1[nH]c(=O)c2c(csc2n1)c3ccccc3F)O C36206244
CC(C)OC[C@H](C[NH+](CCOC)Cc1[nH]c(=O)c2c(csc2n1)c3cccc(c3)Cl)O C36206400
CC(C)OC[C@@H](C[NH+](CCCOC)Cc1[nH]c(=O)c2c(csc2n1)c3cccc(c3)Cl)O C36206421
Cc1ccc(c(c1)C)c2csc3c2c(=O)[nH]c(n3)C[NH+](CCCOC)C[C@@H](COC(C)C)O C36206460
CC(C)CC[NH+](Cc1[nH]c(=O)c2c(csc2n1)c3ccccc3OC)C[C@H](COC(C)C)O C36206593
Cc1c2c(=O)[nH]c(nc2sc1C(=O)OC(C)C)C[NH+](Cc3ccccc3)C[C@H](COC(C)(C)C)O C36206835
Cc1c2c(=O)[nH]c(nc2sc1C(=O)OC)C[NH+](C[C@@H](COCC(C)C)O)C3CCCCC3 C36206966
COc1ccc(cc1)c2csc3c2c(=O)[nH]c(n3)C[NH+](Cc4ccco4)C[C@@H](COCC=C)O C36207843
Cc1c2c(=O)[nH]c(nc2sc1C(=O)OCC=C)C[NH+](C[C@@H](COCC(C)C)O)CC(C)C C35746649
CCOC(=O)c1c(c2c(=O)[nH]c(nc2s1)C[NH+](C[C@@H](COCC=C)O)CC(C)C)C(C)C C36207280
Cc1c2c(=O)[nH]c(nc2sc1C(=O)OC(C)C)C[NH+](C[C@H](COC(C)(C)C)O)CC(C)C C36206809
C[NH+](CCCNC(=O)/C=C/c1ccc(cc1)S(=O)(=O)NCc2ccco2)Cc3ccccc3 C45861881
CCCC[C@](C)(c1nnc(o1)c2cc(nc(c2Cl)N(C)S(=O)(=O)C)N(CCOC)C[C@H]3C[C@@H]3C)[NH3+] C49045851
C/C(=N\[NH+]=C(/N)\S[C@H]1CC(=O)N(C1=O)CCc2ccc(c(c2)OC)OC)/C=C/c3ccc(cc3)N(C)C C59489323
CCCCCCOc1ccc(cc1)N2C(=O)C[C@H](C2=O)SC(=[NH2+])N/N=C(/C)\c3ccc(cc3)F C33399198
COc1ccc(cc1)CNC(=O)COC(=O)[C@H](CC2=c3ccccc3=[NH+]C2)NC(=O)c4ccc(cc4)Cl C63258825
CCCCOc1ccc(cc1)N2C(=O)C[C@H](C2=O)SC(=[NH2+])N/N=C(\C)/c3ccc(cc3)OC C14922259
CCOc1ccc(cc1OCC)C(=O)/N=C(/NCCC2=c3ccccc3=[NH+]C2)\Nc4ccccc4 C63588749
CCOc1ccc(cc1OCC)C(=O)/N=C(/NCCC2=c3ccccc3=[NH+]C2)\Nc4ccc(cc4)F C63588758
Cc1ccc(cc1)S(=O)(=O)N[C@@H](Cc2ccccc2)C(=O)N[C@H](CC3=c4ccccc4=[NH+]C3)C(=O)OC C63761414
CCOC(CNC(=O)C(=O)Nc1ccccc1C(F)(F)F)OCC C09995205
CCCCOCCCNC(=O)CCn1c(=O)c2ccccc2[nH]c1=S C17441943
CSCC[C@H]1C(=O)N(C(=O)N1)CC(=O)NCCCCc2ccccc2 C21549484
CCN(CCCNC(=O)CCNC(=O)c1ccco1)c2ccccc2 C24113877
CCN(CC(=C)C)C(=O)[C@H](C)Sc1nnc(s1)SCC(=O)N C24174152
CCCCNC(=O)CSc1nc2ccccc2c(=O)n1CCCO C36833679
CCOCCCNC(=O)[C@H](c1ccc(cc1)C)NC(=O)c2ccccn2 C03626114
Cc1ccc(cc1)C(=O)NCCCC(=O)N[C@H](CCSC)C(=O)OC C41157224
C[C@@H](C(=O)NCc1ccco1)NS(=O)(=O)CCCc2ccccc2 C41250275
CCN(CCCNC(=O)[C@H](C)NC(=O)c1ccoc1)c2ccccc2 C48270454
COCCOc1ccc(cc1NC(=O)C(=O)NCC=C)C(F)(F)F C48619120
CCOCCCNC(=O)C(=O)Nc1ccccc1OC(F)(F)F C48669927
CC(C)COCCCNC(=O)C(=O)Nc1ccccc1N2CCCC2 C49337746
CCS(=O)(=O)NCCCNS(=O)(=O)/C=C/c1ccc(cc1)C C51162407
CCCCn1c(=O)[nH]nc1SCC(=O)NCCc2ccsc2 C53505505
COCc1cccc(c1)CNC(=O)CSc2nnc(s2)NC3CC3 C53570713
CCCC(=O)NCC(=O)N[C@H](CC(=O)OC(C)C)c1ccc(cc1)C C54148550
CC[C@H](CO)N(Cc1ccco1)C(=O)CCNC(=O)c2ccccc2F C55281326
CCCCN(CC(=O)N)C(=O)CCCC(=O)c1ccc(cc1)OC C57329353
Cc1cc(cc(c1C)S(=O)(=O)NC)C(=O)NCCCOCC2CC2 C58006390
COCCCNC(=O)CSc1nnc(s1)NCc2ccc(cc2)F C16334983
C[C@@H]1CCCC[C@H]1OCCSc2nnc(n2CCC(=O)N)C3CC3 C42155504
CCc1c(sc(n1)CCNC(=O)CCNC(=O)OCC(F)(F)F)C C60360339
CSCC[C@H](C(=O)NCc1ccco1)NS(=O)(=O)c2ccccc2 C28648273
CCCN(CCC)S(=O)(=O)NCCNC(=O)c1ccccc1F C60509212
CCCCCC[C@H](C)N/C=C\1/C(=O)NC(=S)N(C1=O)CCOC C60862410
Cc1ccc(cc1)[N-]S(=O)(=O)C[C@H](C)C(=O)NCCC[NH+](C)C C62066165
C[C@@H](CS(=O)(=O)[N-]c1cccc(c1)F)C(=O)NCCC[NH+](C)C C62066168
C[C@H](CS(=O)(=O)[N-]c1cccc(c1)F)C(=O)NCCC[NH+](C)C C62066169
Cc1cccc(c1)C(=O)N[C@H](CCSC)C(=O)OCCCNC(=O)C C63936186
CC(=O)NCCCOC(=O)CCNC(=O)C12CC3CC(C1)CC(C3)C2 C63942434
CCS(=O)(=O)NCCNC(=O)[C@H](C)Sc1ccc(cc1)OC C58365210
CC[C@H](c1[nH]c(cn1)c2ccccc2)NC(=O)CCCOCCOC C58426018
CCCCn1c(cc(c1C)/C=C(/C#N)\C(=O)NCCC(=O)NCC#C)C C64513184
CCC[C@@H](C)NC(=O)[C@H]1CCCN(C1)C(=O)CCCNC(=O)C2CC2 C50732415
C[C@@H](C(=O)Nc1ccc(c(c1)Cl)C(=O)NCCOC)OCC=C C66024597
Cc1csc(n1)CCCCNC(=O)NCCCN2C[C@H](O[C@H](C2)C)C C66120163
Cc1csc(n1)CCCCNC(=O)NCCc2nccn2C(F)F C66121909
COCCOc1ccc(cc1NC(=O)CCNC(=O)c2cccs2)F C66432450
CCNC(=O)NC1CCC(CC1)OC(=O)CCOCC(F)(F)F C66537302
CCCCCS(=O)(=O)CC(=O)NNC(=O)Cc1ccccc1F C66784610
C[C@@H](CC#N)Sc1ccccc1NC(=O)NCCSCC(=O)OC C66956024
CCOCCOc1ccc(cc1/C=C/C(=O)OCC(=O)N)Br C66960344
CC(C)N(CCCNC(=O)NCCSC(C)(C)C)S(=O)(=O)C C67087186
CC(C)CCC(=O)NCC(=O)NCc1ccc(cc1)C(=O)N(C)C(C)C C67150538
CCN(CC)C(=O)c1ccc(cc1)CNC(=O)CNC(=O)CCC(C)C C67151861
c1cc(c(nc1)NCCNC(=O)CCCOc2ccc(cc2F)F)C#N C67234216
CC(C)CCNC(=O)C(=O)Nc1ccc(cc1)C(=O)N(CC=C)CC=C C67315742
CCCCc1nnc(s1)NC(=O)C(=O)NCCSC(C)(C)C C67597655
C[C@H](C(=O)NCCCCn1ccccc1=O)NC(=O)/C=C/c2ccccc2 C67627392
CC[NH+](CC)CCN(Cc1cc2cc3c(cc2[nH]c1=O)OCO3)C(=S)Nc4cccc(c4)Cl C06193415
COc1ccc(cc1)c2cc(no2)C[C@H]3C[NH2+]CC[C@H]3CC(=O)NCc4ccc(c(c4)OC)OC C08623741
Cc1cc(c(c(c1)C)S(=O)(=O)NCC2CCC(CC2)C(=O)NCC[NH+](Cc3ccccc3)C(C)C)C C08813398
CC1(Cc2c(c(sc2C([NH2+]1)(C)C)NC(=O)c3ccc(cc3)S(=O)(=O)N(CC=C)CC=C)C(=O)OC)C C09391497
COc1ccc(c(c1OC)OC)C[NH+]2CCC(CC2)[C@]3(C(=O)NC(=O)N3)CCCc4ccccc4 C11815603
CC[NH+](CC)CCN1[C@@H](/C(=C(/c2ccc(c(c2)C)OCc3ccccc3)\O)/C(=O)C1=O)c4ccc(cc4)O C09312299
CC[NH+](CC)CCCN1[C@H](/C(=C(/c2c(c([nH]c2C)C(=O)OC)C)\O)/C(=O)C1=O)c3cccs3 C08836598
CCCOc1ccc(cc1)[C@H]2/C(=C(/c3c(c([nH]c3C)C(=O)OC)C)\O)/C(=O)C(=O)N2CCC[NH+](C)C C09007847
CC[NH+](CC)CCCN1[C@@H](/C(=C(/c2c(c([nH]c2C)C(=O)OC)C)\O)/C(=O)C1=O)c3ccc(o3)C C09042010
CC[NH+](CC)CCCN1[C@H](/C(=C(/c2c(c([nH]c2C)C(=O)OC)C)\O)/C(=O)C1=O)c3ccc(o3)C C09042013
Cc1cc(c2c(c1)cc(c(=O)[nH]2)C[NH+](CCO)[C@H](c3nnnn3CCc4ccccc4)C(C)C)C C13500527
Cc1cc(c2c(c1)cc(c(=O)[nH]2)C[NH+](CCCO)[C@H](c3nnnn3Cc4ccccc4)C(C)C)C C13500569
CC[NH+]1CCC[C@@H]1CN(Cc2cc3ccc(c(c3[nH]c2=O)C)C)C(=S)NCCCN4CCOCC4 C20098003
c1ccc(cc1)C[NH+]2C[C@@H](C[C@H]2C(=O)NCCc3ccc4c(c3)OCO4)NCc5ccccc5C(F)(F)F C20388056
CC(C)(C)NC(=O)COc1ccc(cc1C[NH2+]CCSc2nnnn2c3ccccc3)Br C20873283
COCCN(Cc1nc(cs1)C(=O)NCC[NH+]2CCCC2)C(=O)Nc3ccc(c(c3)Cl)Cl C33720564
COc1ccc(c(c1)OC)C[NH+](CCc2c[nH]c3c2cccc3)Cc4nc(co4)C(=O)NCc5ccncc5 C35704998
CC(C)(C)OC[C@H](C[NH+](Cc1ccccc1)Cc2[nH]c(=O)c3c(csc3n2)c4ccccc4)O C35745637
CCN1C2=C([C@H](NC1=O)c3ccccc3C(F)(F)F)C(=O)N(C2)[C@H](CC(C)C)C(=O)NCC[NH+](C)C C35966641
CCCNC(=O)N1CCC[NH+](CC1)CC2=C([C@@H](NC(=O)N2CC=C)c3ccccc3Cl)C(=O)OCC C36024709
Cc1ccc(cc1C)c2csc3c2c(=O)[nH]c(n3)C[NH+](Cc4ccco4)C[C@H](COC(C)(C)C)O C36205268
c1ccc(cc1)C[C@@H](C[NH+](CCN2CCOCC2)Cc3[nH]c(=O)c4c(csc4n3)c5ccccc5)O C36205465
Cc1ccc(cc1)c2csc3c2c(=O)[nH]c(n3)C[NH+](C[C@@H](COCc4ccccc4)O)C(C)C C36205613
CC(C)[NH+](Cc1[nH]c(=O)c2c(csc2n1)c3ccc(cc3)Cl)C[C@H](COCc4ccccc4)O C36206177
Cc1ccc(c(c1)c2csc3c2c(=O)[nH]c(n3)C[NH+](CCOC)C[C@H](COCC(C)C)O)C C36206502
C[C@@H]1CCc2c(sc3c2c(=O)[nH]c(n3)C[NH+](Cc4ccco4)C[C@@H](COCc5ccco5)O)C1 C36208020
CC[NH+](CC)CCCNC(=O)c1c(c2c(s1)ncn(c2=O)CC(=O)Nc3ccc(c(c3)Cl)C)C C02925800
CCOc1cccc2c1oc(=O)c(c2)c3csc(n3)NC(=O)CCC(=O)NCC[NH+]4CCCC[C@@H]4C C09590310
C[C@@H]([C@@H](c1cccs1)N2CC[NH+](CC2)Cc3ccccc3)NC(=O)C(=O)NCCC4=CCCCC4 C38596797
CCCCNC(=O)c1ccccc1NC(=O)[C@@H]2CCC[NH+](C2)Cc3nc(no3)c4ccc(cc4)C(C)(C)C C38902792
CC[NH+](CC)[C@H](CNC(=O)[C@@H](C)SCc1[nH]c(=O)c2c(c(sc2n1)C)C)c3ccccc3 C36692806
CCN(CC)c1ccc(cc1)/C=N/NC2=[NH+][C@@H](N=N2)SCC(=O)N[C@H]3[C@@H](C4=C(S3)CCCC4)C#N C39403949
C=CCN1[C@H](NN=C1COc2ccc(cc2)Cl)SCC(=O)N/N=C/C3=c4ccccc4=[NH+]C3 C39444434
COCCNC(=O)[C@@H]1C[C@H](C[NH+]1C2Cc3ccccc3C2)NC[C@@H]4C=NN=C4c5ccc(cc5)OC C39447233
CC(C)[C@@H](C(=O)N(C)[C@@H](C(C)C)C(=O)N/C=C\C1=c2ccccc2=[NH+][C@@H]1CC=C(C)C)NC(=O)C C39560011
CCCC[C@H](C)C(=O)N1C[C@H](C2(C1)CC[NH2+]CC2)C(=O)NCc3c(cc(cc3OC)OC)OC C39639158
C[C@](C[NH+](CCN1CCOCC1)Cc2[nH]c(=O)c3c(csc3n2)c4cccc(c4)OC)(C=C)O C40404685
C[C@@H](C(F)(F)F)Nc1c(c(nc(n1)c2ccccn2)Cl)c3c(cc(cc3F)OCCC[NH2+]C)F C40891765
Cc1ccc(cc1C)c2csc3c2c(=O)[nH]c(n3)C[NH+](C[C@H](COC(C)(C)C)O)CC(C)C C36205218
CCCC[C@H](C(=O)NC[C@@H](c1ccco1)[NH+]2CCCCC2)NC3=NS(=O)(=O)c4c3cccc4 C45861235
CCN(CC)c1ccc(cc1)C[NH+]2C[C@H](C[C@H]2C(=O)NCc3cccnc3)NC4C5CC6CC(C5)CC4C6 C20210522
Cc1ccc(cc1)S(=O)(=O)NC[C@@H]2CCC[NH+](C2)CC(=O)NC[C@@H]3CN(CCO3)CC(C)C C58298248
CCCOc1ccc(cc1OCC)C(=O)Nc2cc(ccc2F)NC(=O)C[NH+]3CCCC[C@@H]3C C58988347
COc1cc(cc(c1OC)OC)/C=C(/C(=O)NCCC2=c3ccccc3=[NH+]C2)\NC(=O)c4ccccc4 C63280540
COc1ccc(cc1)/C=C(\C(=O)NCCC2=c3ccccc3=[NH+]C2)/NC(=O)c4ccc(c(c4)OC)OC C63395085
Cc1cccc(c1NC(=O)CS[C@@H]2N=N[C@H](O2)[C@H](CC3=c4ccccc4=[NH+]C3)NC(=O)OC(C)(C)C)C C63425957
COc1ccc(cc1)NC(=O)[C@H]2N=N[C@@H](S2)CSCC(=O)NCCC3=c4ccccc4=[NH+]C3 C64491453
Cc1ccc2=[NH+]CC(=c2c1)CCNC(=O)CSC[C@@H]3N=N[C@@H](S3)C(=O)Nc4ccc(cc4)OC C64491456
COc1ccc(cc1)NC(=O)[C@H]2N=N[C@H](S2)COCC(=O)NCCC3=c4cc(ccc4=[NH+]C3)Cl C64491479
Cc1ccc(cc1)c2c(n3c(n2)sc(n3)N(C)CC(=O)NCC[C@H](C)[NH+]4CCCC4)NC(C)(C)C C64704164
CCCCC[C@H](/C=C/[C@@H]1[C@@H](CC(=O)[C@@H]1C/C=C\CCCC(=O)[O-])O)O C03830712
CC(=O)N/C(=C/c1ccc(cc1)OC)/C(=O)NCCCCCC(=O)[O-] C03136289
CCCCc1cc(=O)oc2c1ccc(c2C)O[C@H](C)C(=O)N[C@H](CCC)C(=O)[O-] C02104945
CCCCc1cc(=O)oc2c1ccc(c2C)OCC(=O)N[C@@H]([C@H](C)CC)C(=O)[O-] C11866797
C1[C@H]([C@@H]([C@H](C1=O)C/C=C\CCCC(=O)[O-])/C=C/[C@H](CCCCCO)O)O C12496087
CC[C@@H](C)N(CC(=O)Nc1cccc(c1C)C)C(=O)CSCCC(=O)[O-] C12782802
C/C(=N\NC(=S)NCCOC)/c1ccc(cc1)S(=O)(=O)NCCC(=O)[O-] C13058885
CCCNC(=O)CNS(=O)(=O)c1cc(cc(c1OC)OC)/C=C/C(=O)[O-] C13089107
CCCc1nnc(n1CC(=O)[O-])S[C@@H](C)C(=O)N[C@@H](CCC)c2ccccc2 C13203477
CCCc1nnc(n1CC(=O)[O-])SCC(=O)N[C@H](C)CCC(C)C C13219593
Cc1ccc(cc1)c2nnc(n2CC(=O)[O-])SCC(=O)NCCCC(=O)OC C13220630
CCCCCNC(=O)CSc1nc2ccccc2c(=O)n1CCC(=O)[O-] C13221555
Cc1c(c(n2c(n1)nc(n2)SCC(=O)N[C@H](C)CCCC(C)C)C)CC(=O)[O-] C13222499
CC(C)[C@@H](C(=O)[O-])n1c(=O)c2ccccc2nc1SCC(=O)NCCCOC C13234202
C=CCNC(=O)CSc1nc2ccccc2c(=O)n1CCCCCC(=O)[O-] C13234672
COC(=O)CCCCCNS(=O)(=O)c1cc(cs1)C(=O)[O-] C13310266
CCCSc1nnc(s1)SCC(=O)N[C@@H](Cc2ccccc2)C(=O)[O-] C13404980
Cc1cc(c(n1CCOC)C)C(=O)CSc2[nH]c(=O)c(c(n2)C)CCC(=O)[O-] C13448305
CC(C)(C)OC(=O)CCNC(=O)[C@@H](C(=O)[O-])NC(=O)OC(C)(C)C C22066910
C[C@H](CCC[C@@H](/C=C/[C@H]1C=CC(=O)[C@H]1C/C=C\CCCC(=O)[O-])O)O C27639185
C[C@H](CCC[C@H](/C=C/C1=C(C(=O)CC1)C/C=C\CCCC(=O)[O-])O)O C27639215
CCCCC[C@@H](/C=C/[C@H]1[C@@H](CC(=O)[C@@H]1CCCCC(=O)[O-])O)O C27639655
CCCCC[C@H](/C=C/[C@H]1[C@@H](CC(=O)[C@@H]1CC(=O)CCCCC(=O)[O-])O)O C27639673
CCCCC[C@@H](CC[C@H]1[C@H](C[C@H]([C@@H]1CC(=O)CCCCC(=O)[O-])O)O)O C27640512
CC/C=C/C[C@H](/C=C/[C@H]1[C@H](C[C@H]([C@@H]1C/C=C\CCCC(=O)[O-])O)O)O C27642414
CCC[C@@H](c1ccccc1)NC(=O)[C@@H](C)Sc2nnc(n2CCCOC)[O-] C29629940
C[C@@H]1CCC[C@@H](O1)CC/C=C\C/C=C\[C@H](C[C@H](CC(=O)[O-])O)O C31167419
CCCCC[C@H](/C=C/[C@@H]1[C@@H](CC(=O)[C@@H]1C/C=C/CCCC(=O)[O-])O)O C33838834
COCCCNC(=O)CCc1c(nc(nn1)c2cc(cc(c2)OC)OC)[O-] C34768194
C[C@H]1CCC[C@@H](O1)CC/C=C\C/C=C\[C@@H](C[C@@H](CC(=O)[O-])O)O C35464445
CCOC(=O)[C@H](CC(C)C)NC(=O)CC1(CCCC1)CC(=O)[O-] C08228320
Cc1csc(=O)n1CCCC(=O)NCCCCCC(=O)[O-] C37430276
CC/C=C\C[C@H](/C=C/[C@@H]1[C@H]([C@@H](CC1=O)O)C/C=C\CCCC(=O)[O-])O C43772061
C1[C@@H]([C@@H]([C@@H](C1=O)C/C=C\CCCC(=O)[O-])/C=C/[C@@H](CCCCCO)O)O C43772077
CC/C=C/C[C@H](/C=C/[C@H]1[C@@H](C[C@@H]([C@@H]1C/C=C\CCCC(=O)[O-])O)O)O C43772415
CC(C)C[C@H](CC(=O)[O-])C(=O)N[C@@H](COC(C)(C)C)C(=O)NC C44123476
CCCCC[C@H](/C=C/[C@H]1[C@@H](CC(=O)[C@H]1C/C=C/CCCC(=O)[O-])O)O C44606641
CCOCCCN/C(=C(\C#N)/C(=O)CSCc1nc2ccccc2s1)/[O-] C48934903
CCOCCCN/C(=C(\C#N)/C(=O)/C=C/c1ccccc1OC)/[O-] C48937126
CCOCCCN/C(=C(\C#N)/C(=O)c1ccc(cc1)/C=N\OC)/[O-] C48937779
CCOCCCN/C(=C(\C#N)/C(=O)/C=C\c1ccccc1OC(F)(F)F)/[O-] C48938946
COCCCN/C(=C(\C#N)/C(=O)/C=C\c1ccccc1OC(F)(F)F)/[O-] C49104721
CC(C)OCCCN/C(=C(\C#N)/C(=O)CSc1nc2ccccc2o1)/[O-] C49221016
CCCCCCN/C(=C(\C#N)/C(=O)[C@@H](C)Sc1nncn1C)/[O-] C49229605
CC/C=C\C[C@@H]([C@@H](/C=C/C=C/C=C\C=C\[C@H](C/C=C\CCC(=O)[O-])O)O)O C34524887
COc1ccc(cc1)CNc2nnc(s2)SCC(=O)NCCCC(=O)[O-] C58131828
CCOC(=O)CCCCCCNC(=O)CCn1c(=O)c2ccccc2c(n1)[O-] C58429900
CCCCCCC(=O)NN/C(=C/1\C(=NC(=O)N(C1=O)CC=C)[O-])/CC C09012503
CCOCCCN/C(=C(\C#N)/C(=O)[C@@H](C)NC(=O)OC(C)(C)C)/[O-] C65649355
CCOCCCN/C(=C(\C#N)/C(=O)c1cnc(s1)Cc2ccc(cc2)F)/[O-] C66230457
Cc1ccc(o1)CNC(=O)Cc2c3cc(ccc3[nH]c2C(=O)[O-])Cl C03863295
Cc1csc(n1)CC[NH2+][C@H](c2ccc(cc2)F)P(=O)([O-])[O-] C12997498
CCc1ccc(cc1)C(=O)NNC(=O)CC2(CCCC2)C(=O)[O-] C13254545
CC(C)CCNC(=O)C(=O)Nc1c(c2c(s1)CCC2)C(=O)[O-] C06760828
CCC[C@@H](C(=O)[O-])NC(=O)NCc1ccc(s1)Br C19410143
CSCC[C@@H](C(=O)[O-])NC(=O)NCc1cc(ccc1F)Br C20544829
c1cc(c(c(c1)Cl)Cc2nnc(n2N)SCC(=O)[O-])F C20588252
Cc1c(sc(c1C(=O)NCCC(=O)[O-])NC(=O)C(C)(C)C)C C33519835
CCCS(=O)(=O)[N-]c1nc(cs1)c2ccc(cc2F)N C36283734
C[C@@H](c1ccc(cc1)F)NC(=O)CCc2c([nH]c(=S)nn2)[O-] C12994040
c1cc(cc(c1)OCCCn2c(=O)ccc(n2)[O-])C(=S)N C37144791
Cc1cc(sc1C(=O)[O-])NC(=O)[C@H](C)NC(=O)C(C)(C)C C37448784
CC(C)(C)SCC(=O)NC1(CCC1)c2[nH]cc(n2)C(=O)[O-] C37590810
c1ccc(cc1)C(=O)C2=C(C(=O)N([C@@H]2c3ccc(cc3)O)CCCO)[O-] C40046918
CC[C@@H](C)[C@@H](C(=O)[O-])NC(=O)Nc1ccc(c(c1F)F)F C40536738
C[C@H](CC(=O)[O-])NC(=O)Nc1c(cccc1Cl)C(F)(F)F C40546349
CC[C@@H](C)[C@H](C(=O)[O-])NC(=O)Nc1ccc(cc1Br)F C40559512
Cc1ccc(c(c1)Cl)NC(=O)N[C@H](CCSC)C(=O)[O-] C40559580
CCC[C@@](C)(C(=O)[O-])NC(=O)Nc1cc(ccc1C)Br C40591629
C[C@](c1ccccc1OC)(C(=O)[O-])Sc2nnc(s2)N C41990876
CC[C@@](c1ccc(cc1)C)(C(=O)[O-])Sc2ccncc2N C42008065
C[C@](c1ccc(cc1)SC)(C(=O)[O-])Sc2c(cccn2)N C42010446
C1CCC(CC1)[C@H](C(=O)[O-])NC(=O)NC[C@@H]2CCCCO2 C42826523
CC[C@H]([C@H](c1ccc(cc1)OC)Sc2nccc(n2)[O-])N C42964902
CCC[C@@H](C(=O)[O-])NC(=O)N[C@@H](C)c1cc(sc1C)C C49512756
CCC[C@@H](C(=O)[O-])NC(=O)N[C@@H](C)c1ccc(cc1)Br C49527478
CCC[C@](C)(C(=O)[O-])NC(=O)N[C@@H](CC)c1cccs1 C49533055
CCC[C@@H](c1cccs1)NC(=O)N[C@H](C(C)C)C(=O)[O-] C49548463
CC(C)[C@@H](c1cccs1)NC(=O)N[C@H](C(=O)[O-])C(C)(C)C C49560995
CC[C@H](c1cccs1)NC(=O)NC(C)(C)CCC(=O)[O-] C50197083
c1cc2c(cc1F)n(c(n2)SCC(=O)[O-])CCC(=O)N C52124321
CC1CCC(CC1)(CO)NC(=O)C[C@@](C)(C(C)C)C(=O)[O-] C53116804
CS(=O)(=O)[N-]c1ccc(cc1Cl)NCc2cnc[nH]2 C54764903
CCc1c(snn1)C(=O)N/N=C(\NCC(F)(F)F)/[S-] C49496715
CCc1ncc(s1)C(=O)N/N=C(\NCC(F)(F)F)/[S-] C49519312
C[C@@](c1ccc(c(c1)Cl)Cl)(C(=O)[O-])NCC(=O)NC C41793736
CCNC(=O)CN[C@](C)(c1ccc(cc1Cl)Cl)C(=O)[O-] C41802735
CCc1cccc(c1[N-]S(=O)(=O)c2ccc(cc2F)S(=O)(=O)N)C C60436736
CC[C@H](C)[C@H](C(=O)[O-])NC(=O)Nc1cc(ccc1Cl)Br C61693236
C[C@@H](CC(=O)NC(=O)Nc1cccc(c1F)F)CC(=O)[O-] C61832994
Cc1c(sc(c1C(=O)[O-])NC(=O)NCCC(F)(F)F)C C63101601
Cc1csc(n1)CCNC(=O)N[C@@H]2CCC[C@H](C2)C(=O)[O-] C63136294
c1csc(n1)CCNC(=O)N[C@H]2CCC[C@@H](C2)C(=O)[O-] C63136477
CCOCCS(=O)(=O)[N-]c1ccc(cc1N)Br C63153429
Cc1ccc(cc1[N-]S(=O)(=O)C[C@@H]2CCCO2)C(=S)N C63156017
c1cc(sc1C(=O)N/N=C(\NCC(F)(F)F)/[S-])Cl C64080959
Cc1cc(ccc1NC(=O)C[C@]2(CCSC2)C(=O)[O-])C(=O)NC C64610952
Cc1ccc(c(c1)CNC(=O)N[C@@](C)(c2ccco2)C(=O)[O-])C C65554183
C[C@@H](/C(=C(\C#N)/C(=O)NC1CCCCC1)/[O-])NC(=O)C2CCC2 C66230731
Cc1ccc(c(c1)S(=O)(=O)[N-]c2nc(cs2)CC(=O)N)F C66250610
CCC[NH+]1CCc2c(sc(c2C(=O)N)NC(=O)c3ccc(cc3)S(=O)(=O)N(CC)CC)C1 C08881210
c1ccc(cc1)CNC(=O)NC(=O)COC(=O)c2c(c3ccccc3o2)CS[C@H]4[NH2+]CCS4 C09562730
CC[NH+](CC)CCNC(=O)C(=O)Nc1c2ccccc2oc1C(=O)Nc3ccccc3F C09705577
CCC[NH+]1CCc2c(sc(c2C(=O)N)NC(=O)CCSc3ccc(cc3)OC)C1 C10031325
CCCCn1c(c(c(=O)[nH]c1=O)N(C2CCCC2)C(=O)C[NH+](Cc3ccccc3)C(C)C)N C11035041
COc1cc(cc(c1)OC)C[NH+]2CCNC(=O)[C@H]2CC(=O)NCC(CC=C)(CC=C)O C11815890
CSCC[C@H](C(=O)N1CCC2(CC1)c3c(nc[nH]3)CC[NH2+]2)NC(=O)CCCc4ccccc4 C08856739
Cc1ccc(o1)CNc2cc(cc(c2)S(=O)(=O)NC(C)(C)C)C(=O)NC[C@@H]3CCC[NH+](C3)C C14740968
CCCCn1c(c(c(=O)[nH]c1=O)N(CC)C(=O)C[NH+](C)Cc2ccccc2Br)N C15412204
CCCCn1c(c(c(=O)[nH]c1=O)N(CC)C(=O)C[NH+](C)CCOc2ccc(cc2)Cl)N C15449762
CCN(c1c(n(c(=O)[nH]c1=O)Cc2ccccc2)N)C(=O)C[NH+]3CCC[C@@H]3c4ccc(cc4)OCC C15548431
CC(C)Cn1c(c(c(=O)[nH]c1=O)N(CC(C)C)C(=O)C[NH+](C)Cc2c(cccc2Cl)F)N C03389495
Cc1cc(nc(n1)N/C(=N/C(=S)Nc2ccc(cc2)C(F)(F)F)/NCCc3c[nH]c[nH+]3)C C14156558
CCCCn1c2ccc(cc2nc1C[NH+](C)CC(=O)Nc3ccc(c(c3)Cl)Cl)S(=O)(=O)N C23259214
CCCCCN(c1c(n(c(=O)[nH]c1=O)CCCC)N)C(=O)C[NH+](C)Cc2ccc(c(c2)F)OC C24072027
CN([C@@H](CC(=O)OC)c1ccc(nc1)OC)C(=O)CCCCc2c(cc3c([nH+]2)NCCC3)N C25997864
CCOC(=O)c1c(c(n(c1NC(=O)C[NH+]2Cc3ccccc3C[C@@H]2C(=O)N)Cc4cccs4)C)C C32879147
C[C@@H](c1[nH]c(=O)c2ccccc2n1)N(CCCCCC[NH3+])C(=O)c3cc(cc(c3)OC)OC C33490771
C[C@H](c1[nH]c(=O)c2ccccc2n1)N(CCCCCC[NH3+])C(=O)c3cc(cc(c3)OC)OC C33490773
Cc1ccc(cc1[N+](=O)[O-])C(=O)N(CCCCCC[NH3+])[C@H](C)c2[nH]c(=O)c3ccccc3n2 C34689067
CC[C@H](C)[C@@H](c1nc(no1)c2cc(c(c(c2)OC)OC)OC)NC(=O)CCCCC[NH3+] C35491298
CCOC(=O)c1c(c(sc1NC(=O)CN2CC[NH+](CC2)Cc3ccccc3C)C(=O)N)C C23095795
CCC[NH+]1CCc2c(sc(c2C(=O)N)NC(=O)c3ccc(c(c3)OCC)OCC)C1 C36629246
C[C@H]([C@@H](c1cccs1)N2CC[NH+](CC2)Cc3ccccc3)NC(=O)C(=O)Nc4cccc(c4)NC(=O)C C38597048
C[C@H]([C@H](c1cccs1)N2CC[NH+](CC2)Cc3ccccc3)NC(=O)C(=O)Nc4cccc(c4)NC(=O)C C38597052
COCC(=O)N[C@H]1c2cc(c[nH+]c2N([C@@H]1C(=O)OC)CCc3c[nH]c4c3cccc4)NC5CCSCC5 C39337729
CCc1ccc(o1)CNc2cc3c([nH+]c2)N([C@H]([C@@H]3NC(=O)C)C(=O)OC)CCc4c[nH]c5c4cccc5 C39352448
CC(=O)N[C@H]1c2cc(c[nH+]c2N([C@@H]1C(=O)OC)CCc3c[nH]c4c3cccc4)NCc5ccco5 C39352493
COCCC(=O)N[C@H]1c2cc(c[nH+]c2N([C@@H]1C(=O)OC)CCc3c[nH]c4c3cccc4)N[C@@H]5CCSC5 C39352702
COc1ccc(cc1)CCC(=O)N2C[C@@H](C3(C2)CC[NH2+]CC3)C(=O)NCCc4c[nH]c5c4cc(cc5)OC C39599407
CCC[C@H](C)C(=O)N1C[C@H](C2(C1)CC[NH2+]CC2)C(=O)NCc3ccccc3Sc4ccccc4CO C39657695
CC(C)(C)OC(=O)NCCNC(=O)[C@@H]1CN(CC12CC[NH2+]CC2)C(=O)CCCc3ccccc3 C39693510
CC(C)[C@@H](C(=O)N1C[C@H](C2(C1)CC[NH2+]CC2)C(=O)NCCNC(=O)OC(C)(C)C)Oc3ccccc3 C39693562
COc1ccc(cc1OC)[C@H]2NN[C@H](N2c3ccccc3)SCC(=O)N/N=C/C4=c5ccccc5=[NH+]C4 C39923398
CCc1cc2c(=O)c(c(oc2c(c1O)C[NH+](CCO)CCO)C(F)(F)F)c3nc4ccccc4s3 C39987056
c1ccc(cc1)C(c2ccccc2)C(=O)NNc3c(c(ncn3)NCC[NH+]4CCCCC4)N C40756383
Cc1ccc(cc1)CNC(=O)N[C@H](CC(C)C)C(=O)NCc2ccc([nH+]c2)N3CCOCC3 C45520600
CC[NH+](CC)[C@H](CNC(=O)Nc1cccc(c1)NC(=O)c2cccs2)c3ccsc3 C58885572
C[NH+](C)[C@H](CNC(=O)Nc1cc(ccc1OC)S(=O)(=O)NC2CC2)c3cccs3 C58887615
CCc1nnc(s1)NC(=O)C[NH2+]CCCNc2ccc(cc2[N+](=O)[O-])C(F)(F)F C59447173
c1ccc(c(c1)C(=O)NCc2ccco2)NC(=O)C[NH+](Cc3cccc(c3)O)C4CCC(CC4)O C60343233
c1ccc2=[NH+][C@@H]3C(=c2c1)N=NC(=N3)SCC(=O)NNC(=S)Nc4ccc(cc4)OC(F)(F)F C63363139
COc1ccc2=[NH+]CC(=c2c1)CCNC(=O)CC[C@@H]3NN[C@H](S3)C(=O)Nc4ccccc4 C63686260
COC(=O)c1ccc(cc1)OC[C@@H]2N[C@@H](ON2)C(=O)NCCC3=c4cc(ccc4=[NH+]C3)F C63782838
CCCC[C@@H]1NN[C@H](S1)NC(=O)[C@@H]2CC(=O)N(C2)CCC3=c4cc(ccc4=[NH+]C3)OC C63941331
CCc1[nH]c(c([nH+]1)C)CNc2cc(cc(c2)S(=O)(=O)N(C)C)C(=O)N[C@H](C)c3ccc(cc3)OC C14538833
COC(=O)C1=CN(NN1)[C@H]2C[C@H](N(C2)Cc3cccs3)C(=O)NCCC4=c5ccccc5=[NH+]C4 C64152160
C=CCNC(=S)NNC(=O)[C@H](CC1=c2ccccc2=[NH+]C1)NC(=O)c3cccs3 C64220474
CSCC[C@H](C(=O)N1CCC2(CC1)c3c([nH]c[nH+]3)CCN2)NC(=O)CCCc4ccccc4 C24986830
c1ccc(cc1)CCNC(=O)c2ccccc2NC(=O)C(=O)NCCC3=c4ccccc4=[NH+]C3 C64479964
C[C@H]1[C@H](O[C@](CC1=C)([C@@H](C(=O)N[C@@H]2[C@@H]3[C@@H]([C@H](C([C@H](O3)C[C@@H](CO)OC)(C)C)OC)OCO2)O)OC)C C03935006
CCOc1ccc(cc1OC)c2c3c([nH]n2)OC(=C([C@@H]3c4ccc(cc4)OCc5c(cccc5Cl)F)C#N)N C00718520
C[C@@]12CC[C@H]([C@@]([C@H]1Cc3c(nc(s3)NC(=O)C4CCCCC4)[C@H]2CC(=O)NCc5cccs5)(C)CO)O C04222307
C[C@@]12CC[C@H]([C@@]([C@H]1Cc3c(nc(s3)NC(=O)C4CCC4)[C@H]2CC(=O)N(C)Cc5ccccc5)(C)CO)O C04222449
C=CCn1c(=O)c2c(csc2nc1SCC(=O)Nc3c(c4c(s3)CCC4)C(=O)N)c5ccccc5 C01895880
C=CCn1c(=O)c2c(csc2nc1SCC(=O)Nc3c(c4c(s3)CCC4)C(=O)N)c5cccs5 C01803296
Cc1ccccc1C(=O)N[C@H](C(Cl)(Cl)Cl)NC(=S)Nc2c(n(n(c2=O)c3ccccc3)C)C C00872935
Cc1ccc(cc1)NC(=O)C2=C3N(C(=O)[C@H](S3)CC(=O)OC)C(=C([C@@H]2c4ccc(cc4OC)OC)C#N)N C03770050
Cc1ccc(c(c1)C)NC(=O)C2=C3N(C(=O)[C@@H](S3)CC(=O)OC)C(=C([C@@H]2c4ccc(cc4)C(F)(F)F)C#N)N C03764189
Cc1cccc(c1)NC(=O)C2=C3N(C(=O)[C@H](S3)CC(=O)OC)C(=C([C@H]2c4ccc(cc4)C(F)(F)F)C#N)N C08769982
CN(C)c1ccc(cc1)[C@@H](CNC(=O)C(=O)NNC(=O)c2cccs2)S(=O)(=O)c3ccc(cc3)F C09080735
c1cc(ccc1CNS(=O)(=O)c2ccc(c(c2)Cl)F)C(=O)NNC(=O)C34CC5CC(C3)CC(C5)C4 C12542198
C[C@@H](C(=O)NC1CCCCC1)N(c2ccc(cc2)Cl)C(=O)c3c(c(ns3)C(=O)NC4CCCCC4)N C00906668
CCN(c1c(n(c(=O)[nH]c1=O)Cc2ccccc2)N)C(=O)C3CCN(CC3)S(=O)(=O)c4cccs4 C12799837
C[C@]12CC/C(=N/OCC(=O)NCc3ccncc3)/C=C1CC[C@@H]4[C@@H]2[C@@H](C[C@]5([C@H]4CC[C@@]5(C(=O)CO)O)C)O C12664215
CC1CCN(CC1)c2cc(c(cc2/C=C(\C#N)/c3c(c(n(n3)CCO)N)C#N)[N+](=O)[O-])N4CCC(CC4)C C13590363
CCOc1cc(cc(c1O)Br)[C@H]2C(=C(NC(=S)N2)C)C(=O)Nc3ccccc3C(=O)OC C16361814
CCOc1cc(cc(c1OCC#N)Cl)[C@H]2C(=C(NC(=O)N2)C)C(=O)Nc3ccc(cc3)Br C16474637
CC[C@H](C)[C@H](C(=O)Nc1nnc(s1)c2ccc3c(c2)OCO3)NC(=O)Nc4cccc(c4)C(F)(F)F C16608441
CC[C@H](C)[C@H](C(=O)Nc1nnc(s1)c2ccc3c(c2)OCO3)NC(=O)Nc4ccc(cc4)C(F)(F)F C16608544
CC1=C([C@H](NC(=S)N1C)c2ccc(cc2)NC(=O)Nc3ccc(cc3Cl)Cl)C(=O)OCCOC C16610049
COc1cc(cc(c1OC)OC)[C@@H]2c3cc4c(cc3[C@@H]([C@@H]([C@@H]2C(=O)N/N=C\c5ccco5)CO)O)OCO4 C17286469
Cc1c(cccc1Cl)NC(=O)CSC2=C([C@H](C(=C(N2)C)C(=O)Nc3ccccc3)c4ccco4)C#N C00710592
CCn1c(nnc1SCC(=O)Nc2ccc3c(c2)[nH]c(=O)[nH]3)CN(c4ccc(cc4)F)S(=O)(=O)C C20416214
Cc1cc(cc(c1)NC(=S)Nc2cc(ccc2N3C[C@H]4C[C@@H](C3)c5cccc(=O)n5C4)C(=O)NCC=C)C C20681801
Cc1ccc(cc1NC(=S)NNC(=O)c2cc(nc3c2cccc3)c4ccccc4)S(=O)(=O)N(C)C C25395378
C[C@]1(NC(=O)N(N1)c2c(cc(cn2)C(F)(F)F)Cl)C3=NO[C@@H](C3)CNc4c(cc(cn4)C(F)(F)F)Cl C12856937
Cc1ccc(cc1)S(=O)(=O)CNC(=O)[C@H](c2ccccc2O)N(Cc3ccco3)C(=O)[C@@H]4CCC(=O)N4 C36504558
Cc1ccc(cc1)[C@@H](C(=O)NCS(=O)(=O)c2ccc(cc2)C)N(C(=O)c3cccc(c3O)O)C(C)(C)C C36587101
CCOc1cc(cc(c1OCc2ccccc2Cl)Br)[C@H]3C(=C(N=C4N3NN=N4)C)C(=O)N C00936911
C[C@@H](C(=O)N[C@@H](C(C)C)C(=O)NCc1ccccc1)NC(=O)[C@@H]2C(S[C@@H]3N2C(=O)c4c3cccc4)(C)C C13592122
CC1=NN(C(=O)[C@H]1[C@@H](c2cc(c(c(c2)Br)O)OC)C3=C(NN([C@@H]3O)CCC#N)C)CCC#N C39322023
CC1=NN(C(=O)[C@H]1[C@H](c2cc(c(c(c2)Br)O)OC)C3=C(NN([C@@H]3O)CCC#N)C)CCC#N C39322026
Cc1c(c2ccccc2[nH]1)CCN3[C@H](C=C4[C@@H](C3=O)[C@@H](C(=C(O4)N)C#N)c5cc(c(c(c5)OC)OC)OC)C C39359547
c1ccc(cc1)[C@@H](CC(=O)[O-])NC(=O)[C@@H]2CN(CC23CC[NH2+]CC3)C(=O)c4ccc(cc4F)C(F)(F)F C39682353
Cc1c(c(no1)c2c(cccc2Cl)F)C(=O)N3C[C@@H](C4(C3)CC[NH2+]CC4)C(=O)NCCCCC(=O)[O-] C39682753
CCn1c(nnc1S[C@H](C)C(=O)Nc2ccccc2O)[C@@H](C)NC(=O)c3ccccc3Br C39742522
COc1ccc(cc1)Nc2[nH]c(=O)c3c(n2)NC(=O)C[C@@H]3C(=O)Nc4cc(cc(c4)C(=O)OC)C(=O)OC C40399853
CCOc1cc(cc(c1OCc2ccc(cc2)Cl)Br)[C@@H]3C(=C(Nc4n3ncn4)C)C(=O)N C40914207
CSCC[C@]1([C@H]2[C@@H]([C@@H]([NH2+]1)c3cccc(c3)C(F)(F)F)C(=O)N(C2=O)CCNc4ccccc4)C(=O)[O-] C33613041
C[C@]12CC[C@H]([C@@]([C@H]1Cc3c(nc(s3)NC(=O)CSC)[C@H]2CC(=O)Nc4cccc(c4)O)(C)CO)O C43554450
CC(=O)Oc1c(cc(cc1OC)[C@@H]2c3c(n[nH]c3OC(=C2C#N)N)c4cc(c(c(c4)OC)OC)OC)OC C08410178
Cc1ccccc1NC(=O)C2=C(NC(=C([C@H]2c3ccco3)C#N)SCC(=O)Nc4ccc(cc4)Br)C C01245727
CC1=C([C@@H](C(=C(N1)SCC(=O)Nc2ccc(cc2)Cl)C#N)c3ccncc3)C(=O)Nc4ccc(cc4)Cl C01302576
CCn1c2c(=O)[nH]c(=O)n(c2nc1N3CCN(CC3)CC(=O)Nc4c5cc(ccc5[nH]c4C(=O)OC)C)C C57050693
COC(=O)C1=C(n2c(=O)/c(=C/c3ccccc3)/sc2=C([C@H]1c4ccccc4)C(=O)NCc5ccccc5)N C59294001
c1ccc2c(c1)[nH]c(n2)c3ccc(c(c3)NC(=S)NC(=O)c4ccc(c(c4)[N+](=O)[O-])N5CCCC5)Cl C59331567
Cn1c(c(c(=O)n(c1=O)C)Oc2ccc(cc2OC)/C=C(/C#N)\C(=O)NCc3ccc(cc3OC)OC)N C59599250
c1cc(c(cc1C(=O)NC(=S)Nc2ccc(c(c2)c3ccc(o3)CO)Cl)[N+](=O)[O-])N4CCOCC4 C20153153
CC1=C[C@H](N=N1)NC(=O)CS[C@@H]2Nc3cc(ccc3C(=O)N2Cc4ccco4)C(=O)NCc5ccco5 C63708623
C[C@@H]1C[C@@H](C[NH+](C1)[C@@H]2CC3(CC[C@@H]2[NH3+])OCCO3)C C23070906
C1CC[C@@H]2[C@H](C1)CCC[NH+]2[C@@H]3CC4(CC[C@@H]3[NH3+])OCCO4 C36826873
C1CC[C@H]2[C@H](C1)C[C@@H]([NH2+]2)C(=O)NC3CC[NH+](CC3)C4CC4 C37042438
CC(C)(C)[NH+]1CCC(CC1)NC(=O)[C@@H]2CCC[NH2+]C2 C37770555
C[C@H]1[NH+]=c2c(c(c3=[NH+]C(=NC(=O)c3c2O)CBr)O)N1C C39124426
CC[C@@H](C)N1CC(=O)C(=C1N)C2[NH+]=c3ccccc3=[NH+]2 C39361357
CC[NH+]1CCC[C@H](C1)NC(=O)[C@@H]2C[C@@H]3CCCC[C@@H]3[NH2+]2 C40503573
CC[C@@H]1CO[C@H](CN1c2c(c(cc([nH+]2)C)C)C[NH3+])C C40509472
CC(C)C[NH+]([C@H]1CC2(CC[C@@H]1[NH3+])OCCO2)C(C)C C42581575
C[C@@H]1CCCC[C@@H]1[NH+](C)[C@@H]2CC3(CC[C@@H]2[NH3+])OCCO3 C42607248
Cc1ccc(o1)[C@@H](C[NH3+])[NH+]2CCC[C@@H]2c3ccncc3 C43364346
CC[C@@H]1CO[C@@H](CN1c2c(cc3c([nH+]2)CCC3)C[NH3+])C C43405236
C[C@@H]1CN(CC(O1)(C)C)[C@@]2(C[NH+]3CCC2CC3)C[NH3+] C45664612
CCC1CC[NH+](CC1)[C@@H]2CC3(CC[C@H]2[NH3+])OCCO3 C48907886
C1C[C@H]2[C@@H](CC[NH+]2C1)NC(=O)CCC3CC[NH2+]CC3 C50943355
Cc1ccc(o1)[C@@H]([C@@H](C)[NH3+])N2CC[NH+](CC2)C3CCCC3 C52060423
C[C@H]1C[C@@H](CC[C@@H]1[NH3+])C(=O)N(C)C2CC[NH+](CC2)C C55123251
C[NH+]1CCC(CC1)N(C)C(=O)C[C@H]2CCCC[C@@H]2[NH3+] C55123255
CC[NH+]1CCC(CC1)N(C)C(=O)[C@@H]2CCC[C@@H]([C@@H]2[NH3+])C C55129379
CC[NH+]1CCC(CC1)N(C)C(=O)[C@@H]2C[C@@H](CC[C@@H]2C)[NH3+] C55129389
C[C@H]1C[C@H](CC[C@@H]1C(=O)N(C)[C@@H]2CCC[NH+](C2)C)[NH3+] C55131603
C[NH+](C)CC1CCN(CC1)C(=O)CC2CCC(CC2)[NH3+] C55134910
CC1(Cc2c(c(sc2C([NH2+]1)(C)C)N/C=[NH+]\Cc3ccccc3)C#N)C C55135136
CC(C)(C)[NH+]1CCN(CC1)C(=O)C[C@@H]2CCC[C@@H](C2)[NH3+] C55141105
Cc1ccc[nH+]c1N2CCN(CC2)c3cc[nH+]cc3N C51041331
C[C@@H]1CCC[C@](C1)(CNC(=O)[C@@H]2CC[NH2+]C2)[NH+](C)C C62115848
CC[C@H]([C@@H](c1ccc(s1)Cl)N2CCn3cc[nH+]c3C2)[NH3+] C62245896
CC(C)(C)[C@H]1CC[C@@H]([C@@H](C1)N2CCn3cc[nH+]c3C2)C[NH3+] C62248195
C[C@@H]1C[C@](CC(C1)(C)C)(C[NH3+])N(C)Cc2[nH+]ccn2C C62249767
CCCC1(CC[NH2+]CC1)C(=O)N[C@@H]2CCC[NH+](C2)C C62849642
CCC[C@]1(CCC[NH2+]C1)C(=O)N[C@H]2CC[NH+]3[C@@H]2CCC3 C62854581
CC[C@@]1(CCC[NH2+]C1)C(=O)NC[C@@H]2CCCC[NH+]2C C62860304
C1CC[C@H]([C@H](C1)C(=O)N2CCC[NH+]3CCC[C@@H]3C2)[NH3+] C62943686
C1C[C@H](C[C@H](C1)C(=O)N2CCC[NH+]3CCC[C@@H]3C2)C[NH3+] C62943690
C1C[C@@H](C[C@H](C1)C(=O)N2CCC[NH+]3CCC[C@@H]3C2)CC[NH3+] C62943695
CC[C@@H](C)[C@H](C(=O)N1CC[C@@H](C1)[NH+]2CCCCC2)[NH3+] C62973491
C1CC[NH+](CC1)[C@@H]2CCN(C2)C(=O)C3(CCCC3)[NH3+] C62973515
Cc1ccc2=[NH+][C@H]([NH+]=c2c1)SCC(=O)N[C@@H]3Nc4c(cccc4S3)C C63075052
C[NH+]1CCC(CC1)CN(C)C(=O)[C@@H]2CCC[C@@H](C2)[NH3+] C63122334
c1ccc2=[NH+][C@H]3C(=c2c1)N=[NH+]C(=N3)N/N=C/c4cc(ccc4O)Br C39698001
C[C@H]([C@@H]1CCCC[NH+]1Cc2nnc(o2)c3ccc(s3)Br)[NH3+] C63195140
C[C@@H](C(=O)NC1CC1)[NH+]2CCC(CC2)[C@@H]3CCC[NH2+]3 C63200782
c1ccc(c(c1)NC(=O)NC(=O)CS[C@H]2[NH+]=c3ccc(cc3=[NH+]2)Cl)F C63731646
C[NH+]1CCC[C@H]1CN(C)c2[nH]c(=O)c3c(n2)CC[NH2+]CC3 C63855795
C[C@@H](C(=O)N)[NH+]1CCCN(CC1)C(=O)C2=c3ccccc3=[NH+]C2 C63987705
c1ccc2=[NH+]CC(=c2c1)C3CC[NH+](CC3)Cc4cc(=O)[nH]c(=O)[nH]4 C64008966
Cc1ccc2=[NH+][C@H]([NH+]=c2c1)[C@H](C)Nc3nccc(n3)C4=C(N(N[C@@H]4C)C)C C64044147
Cc1ccc2c(c1C)[nH]c(n2)C[NH2+]C[C@@H]3C=c4ccc(cc4=[NH+]C3=O)F C65461192
Cc1ccc2=[NH+][C@H]([NH+]=c2c1C)CNC[C@H]3NN=C4N3CCC4 C65530387
Cc1ccc2[nH+]c(cn2c1)CNc3c4c(nc(n3)c5ccccc5)C[NH2+]CC4 C67446972
C[NH+]1CCc2c(sc3c2C(=N[C@H](N3)c4cccs4)O)C1 C01249961
C[NH+]1CCc2c(sc3c2C(=N[C@H](N3)c4c(cccc4Cl)Cl)O)C1 C06857656
Cn1c2ccccc2nc1[C@@H](c3cc(cnc3)Br)[NH3+] C11735852
c1cc(c(cc1Cl)Cl)c2cn3c(n2)sc(n3)C[NH3+] C19950203
Cc1ccc(cc1)[C@@H]2Nc3c(c4c(s3)C[NH+](CC4)C(C)C)C(=N2)O C22635162
CC[NH+]1CCc2c(sc3c2C(=N[C@H](N3)c4ccc(cc4)Cl)O)C1 C23402495
C1CCC2(CC1)C[C@@H](CC[NH2+]2)NC(=O)C3CCOCC3 C36260590
Cc1ccc(c(c1)C)S(=O)(=O)N2C[C@H]3CC[C@H](C[C@H]3C2)[NH3+] C36267116
c1cc(sc1S(=O)(=O)N2C[C@H]3CC[C@@H](C[C@H]3C2)[NH3+])Br C36267289
Cc1cc(c(c(c1)C)[C@@H](c2nc(on2)C(F)(F)F)[NH3+])C C36765008
CC1=C2[C@H](C3=C(CCCC3=O)[NH+]=C2NN1)c4cccs4 C15953043
c1cc2c(cc1[C@H](c3ccc4c(c3)OCO4)[NH3+])CCCO2 C38057707
C[C@@]12CC[C@@](C1(C)C)(CC2=O)C(=O)NC3CC([NH2+]C(C3)(C)C)(C)C C38141330
CC(C)[NH+]1CCC(CC1)N(C)C(=O)c2c(ccs2)N C40320343
c1cc2c(cc1N)cc(s2)C(=O)N3CC[NH+]4CCC[C@@H]4C3 C40326449
Cc1c(cc(s1)C(=O)N2CCC(CC2)[NH+]3CCCC3)N C40338872
Cc1cc([nH+]c(c1C(=S)N)N2C[C@H](O[C@@H](C2)C)C)C C40509954
Cc1cc(c(c(c1)C)c2c[nH+]c([nH]2)[C@H]3C[C@@H](CN3)OC)C C40637880
CC(C)(c1nc(no1)c2ccc(cc2)Br)[NH3+] C40911416
c1cc(c(cc1F)Br)c2nc(no2)CC[NH3+] C41062026
CC(C)OC(=O)c1c2c(sc1N)[C@@H]3CC[C@H](C2)[NH+]3C C41092142
C[C@H]1CCC[C@@](C1)(c2nc(on2)c3ccc(c(c3)F)F)[NH3+] C41154625
c1cc(ccc1c2csc3n2c(nn3)C[NH3+])Br C41631655
Cc1nc(n(n1)[C@@H]2CCCCCCCCCC[C@@H]2[NH3+])C C41633576
C[C@@H]1CN(C[C@H](O1)C)c2c(cc3c([nH+]2)CCC3)C(=S)N C43408254
Cc1cc(n([nH+]1)[C@H](C)c2cc3cc(ccc3o2)Br)N C43664383
CC(C)[NH+]1CCC(CC1)n2c(c(cn2)Br)N C43665959
CC(C)(C)OC(=O)N1CCC[C@H](C1)[C@H]2CCCC[C@@H]2[NH3+] C44135599
CC[C@H]1CO[C@H](CN1C(=O)C2(CCCCCC2)C[NH3+])C C44763304
C[C@H]1CCC[C@@H](C1)N(C)c2c(n3ccsc3n2)C[NH3+] C49013528
c1c(cc(c(c1Cl)S(=O)(=O)N2CC[C@H](C2)[NH3+])Cl)Br C50241935
c1cc2c(cc1N)nc(n2[C@@H]3C[NH+]4CCC3CC4)C5CC5 C52842696
C[C@@H]1CCC[C@H]([C@@H]1C)NC(=O)[C@@H](C)[NH+]2CCC[C@@H](C2)O C52875760
C[C@@H]1CCC[C@](C1)(c2nc(on2)c3cccc(c3F)F)[NH3+] C54214871
C[C@H]1CCC[C@](C1)(c2nc(on2)c3cccc(c3F)F)[NH3+] C54214872
C[C@@H]1CC[C@@H](C[C@@H]1[NH3+])C(=O)N2CCO[C@@H]3[C@@H]2CCCC3 C55134097
C1CC[C@@H]([C@H](C1)CC(=O)N2CCO[C@@H]3[C@@H]2CCCC3)[NH3+] C55134124
C[C@@H]1CN(C[C@@H](O1)C)c2c3ccccc3[nH+]cc2C(=S)N C36913841
Cc1cc2c(nc1)n(c(n2)c3cccs3)CC(C)(C)[NH3+] C57796909
C[C@H](c1nnc2n1c(cs2)c3ccc4c(c3)CCCC4)[NH3+] C58021249
C[C@H](c1ccc2c(c1)OCCO2)N3[C@@H]4CC[C@H]3CC(C4)[NH3+] C40748964
CN(CC1CCCCC1)C(=O)c2ccc(cn2)C#CC[NH3+] C61872309
Cc1ccccc1n2c(c(nn2)C[NH3+])c3ccc(cc3)F C62244775
Cc1cc(cc(c1)n2c(c(nn2)C[NH3+])c3ccccc3)C C62246606
Cc1nc2ccc(cc2s1)NC(=O)[C@@]3(CCC[NH2+]C3)C C62854918
c1cc2c(ccc(c2nc1)N)N3CCC[NH+]4CCC[C@@H]4C3 C62940798
C[C@H]1C[C@@H](CN(C1)C(=O)CN2CCCC[C@@H]2[C@@H](C)[NH3+])C C63195558
C1CC[C@H]([C@@H](CC1)N2C(=O)CC3(CCCC3)CC2=O)[NH3+] C63214968
c1cc2=[NH+][C@@H]3[C@H]([NH2+]CCC3=c2cc1Cl)C4=C(CCCC4=O)[O-] C64417215
CC1(CCCC1)CNC(=O)N[C@H]2CC[NH+]3[C@@H]2CCCC3 C66598886
Cc1cccc2c1[nH]c(=O)c(c2)CN(Cc3cccnc3)C(=S)NCc4ccco4 C01224291
COCCCNC(=O)CCCCn1c(=O)c2c(c3ccccc3s2)[nH]c1=S C02686841
CCOC(=O)c1nc(cs1)c2cc(c(n2CCc3ccc(cc3)F)C)C(=O)N C06892131
CCNC(=O)C(=O)NC[C@H](c1cccs1)S(=O)(=O)c2ccc(cc2)C(C)C C08037443
Cn1c(nnc1SCC(=O)N)CSCc2nc(cs2)c3ccc(cc3)Cl C02142336
CCc1cccc(c1NC(=O)CSc2nnc(o2)CNc3ccc(cc3)F)C C00862170
c1ccc(c(c1)C(F)(F)F)NC(=O)CSc2c3c(n(c(=O)n2)CCCO)CCC3 C09852361
CCn1c2ccccc2c3c1ccc(c3)SC[C@H](C(=O)N(CC)CCO)NC(=O)C C06570537
c1ccc(c(c1)NC(=O)CSCC(=O)NCc2coc(n2)c3cccs3)F C10872736
COc1ccc(cc1)C[C@@]2(CCC(=O)N2)CCC(=O)NCc3nc4c(s3)CCCC4 C12035152
Cc1cc(c(c(c1)C)NC(=O)[C@@H](C)OC(=O)C[C@H](c2cccs2)NC(=O)C)C C12705128
Cc1nc(cs1)CNC(=O)CC[C@]2(CCC(=O)N2)Cc3ccc(c4c3cccc4)OC C14888925
Cc1csc(n1)CNC(=O)CC[C@]2(CCC(=O)N2)Cc3ccc(c4c3cccc4)OC C15001945
c1ccc(c(c1)C(=O)OCC(=O)N(CCC(=O)N)c2ccc(cc2)F)Br C16742926
c1ccc(cc1)C(=O)C2=C(C(=O)N([C@@H]2c3ccccc3Cl)CCOCCO)O C06813855
CCCCNC(=S)N(CCN1CCOCC1)Cc2cc3ccc(cc3[nH]c2=O)C C19823750
CCNC(=S)N(CCCN1CCOCC1)Cc2cc3cc(c(cc3[nH]c2=O)C)C C19824332
CN(C)c1ccc(cc1)CNC(=O)c2cccc(c2)S(=O)(=O)NCC(F)(F)F C21935486
CSc1ccc2cc(c(nc2c1)Cl)CSc3nnc(n3CCC(=O)N)C4CC4 C22407304
C[C@@H](C1CC1)N(CC(F)(F)F)C(=O)CSc2nnc(s2)SCC(=O)N C22533929
Cc1c(c(n(n1)c2ccccc2)C)CNC(=O)CSCC(=O)Nc3ccccc3F C24640852
Cc1cc(c(n1c2cccc(c2)F)C)C(=O)CSc3nnc(s3)SCC(=O)N C24660187
COC(=O)C[C@H](c1cccs1)NC(=O)CNC(=O)c2cccc(c2)Br C25084693
CC(C)NS(=O)(=O)Cc1ccc(cc1)CNC(=O)c2c(ccs2)n3cccc3 C25157398
CN(C)[C@H](CNC(=O)c1ccc(s1)CCNS(=O)(=O)C)c2cccs2 C27678331
C[C@H](C(=O)C12CC3CC(C1)CC(C3)C2)Sc4nnc(n4CCC(=O)N)C5CC5 C32895012
Cc1ccc(c(c1)S(=O)(=O)N[C@@H](CCSC)C(=O)NCc2cscn2)C C33138996
CSCC[C@@H](C(=O)NCc1cscn1)NS(=O)(=O)c2ccc(c(c2)Cl)F C33138997
CCOC(=O)c1nc(cs1)c2cc(c(n2Cc3cccc(c3)C(F)(F)F)C)C(=O)N C33383835
CCOC(=O)c1nc(cs1)c2cc(c(n2Cc3ccccc3C(F)(F)F)C)C(=O)N C33535622
CCCc1nnc(n1CC(=O)NCc2ccccc2C[NH+]3CCC[C@H](C3)C)[S-] C36391249
CC(C)S(=O)(=O)c1c(ccc(c1c2ccccc2O)[C@@H](CC=O)NC=O)SC C39495782
c1ccc(cc1)S(=O)(=O)NCCC(=O)NCCSCc2ccccc2C#N C39516605
Cc1cc(no1)NC(=O)[C@@H](C)SCC(=O)NCCSCc2ccccc2F C45574805
c1cc(c(cc1F)Cl)CSc2nnc(n2C[C@H]3CCCO3)CCC(=O)N C45772371
c1cc(cc(c1)Br)CSc2nnc(n2C[C@@H]3CCCO3)CCC(=O)N C45772434
Cn1c2ccc(cc2nc1SCC(=O)N(CCC(=O)N)Cc3ccccc3)Cl C48342738
Cc1ccc2c(c1)cc(c(=O)[nH]2)CN(C[C@H]3CCCO3)C(=S)NC[C@@H]4CCCO4 C01224142
c1cc(ccc1[C@H](CNC(=O)C(=O)NCCC2=CCCCC2)N3CCOCC3)F C49406685
CCC(CC)(CO)NS(=O)(=O)c1cc(sc1Br)C(=O)OC C53072619
CCc1ccc(s1)CNC(=O)CSc2nnc(s2)NC[C@@H]3CCCO3 C53631050
CN(C)c1ccc(nc1)NC(=O)[C@H](CCSC)NC(=O)c2ccccc2Cl C58050340
CN(Cc1c(cccc1Cl)F)C(=O)COC(=O)c2ccccc2SCC(=O)N C29742134
CC(C)CC[C@H](c1ccc(cc1)Cl)NC(=O)c2cc(cn2C)S(=O)(=O)NC C59850469
CC[C@@H](C)NC(=O)[C@@H](C)NC(=O)c1cc(c(c(c1)Br)OCC)OC C60164790
c1cc(ccc1CSc2nnc(n2C[C@@H]3CCCO3)CCC(=O)N)SC(F)F C60242413
Cc1ccc(cc1)S(=O)(=O)C2(CCC2)C(=O)NCCNC(=O)Cc3cccc(c3)F C60305264
CSCC[C@H](C(=O)NO[C@H]1CCCCO1)NC(=O)c2ccccc2Br C60332932
c1ccc(cc1)CNC(=O)C[C@@H]2C(=O)N(/C(=N/c3ccccc3)/S2)CCCCO C17992976
CCN(CCCNC(=O)CC1=c2cc(ccc2=[NH+][C@H]1C(=O)[O-])Cl)c3cccc(c3)C C63453827
COc1ccc(cc1OC)S(=O)(=O)NNC(=O)Cn2nc(nn2)c3cc(cc(c3)C(F)(F)F)C(F)(F)F C01044761
COc1ccc(cc1OC)/C=c\2/c(=O)n3c(=C([C@@H](C(=C3N)C(=O)OC)c4ccc(c(c4)OC)OC)C(=O)OC)s2 C01879261
CCC(CC)c1cc(nc(n1)c2ccncc2)[C@H]3C[NH+]4CC[C@H]3C[C@@H]4CNC(=O)CC5(CCCC5)CC(=O)[O-] C08622985
Cn1c(cc(n1)c2ccc(c(c2)OC)OC)[C@H]3C[NH+]4CC[C@H]3C[C@@H]4CNC(=O)CC5(CCCC5)CC(=O)[O-] C08635490
Cc1ccc2nc(c(c(=O)n2c1)/C=C\3/C(=O)N(C(=S)S3)CCCc4ccccc4)NCCOCCO C08827836
CCc1ccc(cc1)N2C[C@H](CC2=O)C(=O)NCC(C)(C)CNC(=O)[C@H]3CC(=O)N(C3)c4ccc(cc4)CC C09233816
CCOC(=O)c1c2c(sc1NC(=O)CSc3nnc(n3C)CNC(=O)c4cccc(c4)C)CCCC2 C09475188
CCCCNC(=O)CC[C@@H]1C(=O)N2C(=N1)c3ccccc3N=C2SCC(=O)NCc4ccccc4Cl C09674410
CCOc1cc(cc(c1OCC)OCC)C(=O)Nc2cc(nn2c3[nH]c(=O)c4c(n3)CCCC4)c5ccco5 C12010270
CCN(CC)c1ccc(cc1)/C=C(\C(=O)N/N=C(\C)/c2ccc(c(c2)[N+](=O)[O-])OC)/NC(=O)c3ccccc3 C12411699
CCC(C)(C)NC(=O)[C@H](c1ccc(cc1)OC)N(c2cc(cc(c2)C)C)C(=O)CCC(=O)Nc3cc(on3)C C12491131
CCC(C)(C)NC(=O)[C@@H](c1ccccc1Cl)N(c2ccc(cc2)C)C(=O)CCC(=O)Nc3cc(on3)C C12491439
CCc1ccccc1N([C@@H](c2ccccc2Cl)C(=O)NC(C)(C)C)C(=O)CCC(=O)Nc3cc(on3)C C12491729
Cc1cc(no1)NC(=O)CCC(=O)N(CCC2=CCCCC2)[C@@H](c3ccccc3Cl)C(=O)NC(C)(C)C C12491777
CCC(C)(C)NC(=O)[C@H](c1ccc(cc1)O)N(c2cccc(c2)C(=O)OC)C(=O)Cn3c4ccccc4nn3 C13032310
Cc1ccc(c(c1)C)NCc2nnc(n2C[C@H]3CCCO3)SCC(=O)Nc4ccc(cc4OC)[N+](=O)[O-] C06195508
CCCCn1c2c(c(=O)[nH]c1=O)n(c(n2)CCC(=O)NCCc3ccc(c(c3)OCC)OCC)CC(C)C C13109853
CC[C@@]1(C(=O)N(C(=O)N1)CC(=O)Nc2cc(c(cc2OCC)N3CCOCC3)OCC)c4ccc(cc4)F C13129326
CC(C)CCn1c(c(c2c1ncc(c2)NCc3cnn(c3)c4ccccc4)NC(=O)c5ccco5)C(=O)OC C14535852
CCCCCOC(=O)C[C@@H]1C(=O)NCCN1C(=S)NC(=O)c2cc(ccc2OCCC)Br C14769313
CCCOc1ccc(cc1OCC)[C@@H]2CN3C(=O)CN(C(=O)[C@]3(c4c2c5ccccc5[nH]4)C)CCCCCO C02137821
CCOC(=O)CNC(=O)N(CCCOC)CC(=O)N(CCc1c[nH]c2c1cccc2)Cc3ccc(cc3)F C16649402
CCOc1cc(ccc1O)[C@H]2C(=C(C(=O)N2CC[NH+](C)C)[O-])C(=O)c3ccc(c(c3)C)OCc4ccccc4 C13595754
CCCCNC(=O)CC[C@H]1C(=O)N2C(=N1)c3ccccc3N=C2S[C@H](CC)C(=O)NCc4ccc(cc4)C C20642793
c1ccc(cc1)CCNC(=O)C[C@H]2C(=O)N3C(=N2)c4ccccc4N=C3SCC(=O)NCc5ccccc5 C02968692
C[C@@H]1CCc2c(sc(c2C(=O)Nc3ccc(cc3OC)OC)NCc4ccc(c(c4OC)OC)OC)C1 C02909530
COCCCNC(=O)C1CCC(CC1)Cn2c(=O)c3c(ccs3)n(c2=O)CC(=O)Nc4cccc(c4)F C21365435
CC[C@@H](C)C(=O)O[C@H]1C[C@@H]2[C@@]([C@H]([C@H]([C@H]([C@@]23[C@H](O[C@H](C3=C1)OC(=O)C)OC(=O)C)O)O)C)(C)CCC(=C)C=C C31168346
Cc1cccc(c1C)NC(=O)N(CCCOC)CC(=O)Nc2cc(nn2c3ccc(cc3)F)c4ccccc4 C33402315
CCOc1ccc(cc1Cl)C(=O)C2=C(C(=O)N([C@@H]2c3ccc(c(c3)OCC)O)CCCn4cc[nH+]c4)[O-] C16733689
C[C@@H](CCC(=O)O[C@@H]1C[C@@H]2[C@@H]3CC=C4C[C@@H](CC[C@@]4([C@@H]3CC[C@@]2([C@@H]1NC(=O)C)C)C)OC(=O)C)CNC(=O)C C35314283
C[C@@H](CCC(=O)O[C@H]1C[C@@H]2[C@@H]3CC=C4C[C@@H](CC[C@@]4([C@@H]3CC[C@@]2([C@@H]1NC(=O)C)C)C)OC(=O)C)CNC(=O)C C35314289
CCCNC(=O)N1CCN(C[C@@H]1C)CC2=C([C@@H](NC(=O)N2CC)c3cc(ccc3OC)OC)C(=O)OCC C36017332
CC(C)(C)CC(C)(C)NC(=O)[C@@H](c1c2ccccc2ccc1OC)N(Cc3ccco3)C(=O)[C@@H]4CCC(=O)N4 C36504585
Cc1ccc(o1)CN([C@H](c2cccc(c2)O)C(=O)NC(C)(C)CC(C)(C)C)C(=O)Cc3ccc4c(c3)OCO4 C36598839
CCOc1ccc(cc1OC)[C@@H]2c3ccc(cc3OC(=C2C#N)N)OC(=O)COc4ccc(cc4)C(C)(C)C C38659610
CCc1ccc(cc1)O[C@H](C)C(=O)Oc2ccc3c(c2)OC(=C([C@H]3c4ccc(c(c4)OCC)OCC)C#N)N C38679390
CCN(c1ccc(cc1)/C=N/NC(=O)[C@H](S[C@H](C(=O)N/N=C/c2ccc(cc2)N(CC)CC)C)C)CC C17322258
CCOc1cc(ccc1OCCC(C)C)[C@@H]2c3c(n[nH]c3C(=O)N2CCOC)c4cc(c(cc4O)C)Cl C39914104
CCCCN1C(=O)[C@H]2[C@@H]([NH2+][C@@]([C@@H]2C1=O)(CC3CCCCC3)C(=O)[O-])c4cc(cc(c4C(=O)OC)OC)OC C33907015
Cc1ccc(cc1NC(=O)CSc2nnc(n2c3ccc(cc3)OC)CNc4ccccc4Cl)[N+](=O)[O-] C00917372
CCOC(=O)c1c(c(sc1NC(=O)c2c(c3n(n2)[C@H](C[C@@H](N3)c4ccco4)C(F)(F)F)Cl)C(=O)OCC)C C01876971
COc1cc(c(cc1OC)NC(=O)c2ccco2)C(=O)OCC(=O)Nc3cc(ccc3Cl)C(F)(F)F C03239498
C/C(=N/Nc1[nH]nc(n1)SCC(=O)N2CCc3cc(c(cc3C2)OC)OC)/c4ccc(cc4OC)OC C59022778
CC[C@H](C)Sc1nnc(s1)NC(=O)CSc2nnc(n2c3ccccc3)CNc4ccc(cc4)C C59353277
CC(N1C(=O)/C(=N\NC(=O)CCCCCC(=O)N/N=C/2\C(=O)N(c3c2cccc3)C(C)C)/c4c1cccc4)C C17877683
CCCN1C(=O)c2c(ncn2C[C@@]1(C)C(=O)NCc3ccc(cc3)C)C(=O)NCc4ccc(cc4)OC(C)C C64953167
CCCN1C(=O)c2c(ncn2C[C@@]1(C)C(=O)NCc3ccc(cc3)C)C(=O)NCc4cc(ccc4OC)OC C64953189
CCn1c(nnc1SCc2[nH]c(=O)c3ccccc3n2)[C@@H](CCSC)NC(=O)c4ccc(cc4)OC C67189978
CCn1c(nnc1SCc2[nH]c(=O)c3ccccc3n2)[C@H](CCSC)NC(=O)c4ccc(cc4)OC C67189979
CCCCCn1c(=O)c2cc(ccc2nc1SCC(=O)N)Br C03444383
CSCC[C@H](C(=O)NCc1ccccc1)NC(=O)c2ccccc2Cl C06402046
Cc1ccc(cc1)SCCNC(=O)[C@@H]2CS[C@H](C(=O)N2)Cc3ccc(cc3)F C12796421
c1ccc(cc1)[C@@](CC(=O)NCCc2ccc3c(c2)OCCO3)(C(F)(F)F)O C12925755
c1cc(ccc1CCNC(=O)CNC(=O)c2cc(ccn2)Cl)C(F)(F)F C14940167
Cc1nc(c(c(n1)O)CC[S@@](=O)Cc2ccccc2)/C=C/c3ccccc3O C16855980
C/C(=C\c1ccccc1)/C=C\2/C(=O)N(C(=S)S2)CC(=O)NCCCO C16922519
c1ccc2c(c1)c(cc(n2)SCC(=O)NCc3cccs3)C(=O)NC4CC4 C17274914
Cc1cccc(c1)c2n[nH]c(=S)n2CCC(=O)NCCc3ccccc3F C18123451
Cc1cccc(c1NC(=O)CNC(=O)CSc2ccc(cn2)C(F)(F)F)C C21637850
CC[C@@H](c1ccc(cc1)Cl)NC(=O)CSCC(=O)Nc2ccccc2F C24964807
c1ccc(cc1)[C@H](c2cccs2)NCC(=O)c3cc([nH]c3)C(=O)N4CCCC4 C12810575
C/C=C/[C@H](C(=O)NC(C)(C)C)N(C)C(=O)C(c1ccccc1)(c2ccccc2)O C36534688
CCCN([C@H](c1c(cccc1Cl)Cl)C(=O)NC(C)(C)C)C(=O)CO C36574837
CCCN([C@H](c1ccc(cc1)O)C(=O)NC(C)(C)C)C(=O)c2ccc(cc2)F C36577634
Cc1cccc(n1)NC(=O)[C@H](CCSC)NC(=O)c2ccccc2Cl C45573903
Cc1c(sc(n1)S[C@H](C)C(=O)N(C)Cc2cccc(c2)F)CC(=O)N C45699155
c1cc(ncc1C(F)(F)F)NCCNC(=O)c2csc(n2)c3ccsc3 C46768605
c1ccc(cc1)CSCCNC(=O)C(=O)Nc2ccccc2C(F)(F)F C49042691
c1ccc(cc1)SCCNC(=O)C(=O)Nc2ccccc2SC(F)F C49150507
c1ccc(cc1)CN(CCC(=O)N)C(=O)/C=C/c2cccc(c2)C(F)(F)F C53336207
C[C@H](c1cc(ccc1F)F)Sc2nnc(n2CCC(=O)N)c3cccs3 C56283069
CNS(=O)(=O)c1ccc(cc1)/C=C\C(=O)NCc2ccc(cc2)SC C56355029
Cc1ccc(c(c1)NC(=O)NCCSCc2ccccc2F)S(=O)(=O)C C56768784
Cc1ccsc1C(=O)Nc2c(c3c(s2)CCCC3)C(=O)NCCCOC C57633532
c1ccc(cc1)SCCNC(=O)CCCNC(=O)c2ccc(cc2F)F C15136774
Cc1ccc(cc1)[C@H](CC(=O)Nc2ccccc2SC(F)F)NC(=O)C C21436161
c1ccc(cc1)CCNC(=O)CC(=O)N/N=C/c2cccc(c2)Br C59516031
CCc1nc([nH]n1)SCC(=O)Nc2cc(cc(c2)C(F)(F)F)C(F)(F)F C11710821
CC[C@@H](C)NC(=O)[C@H](CCSC)NC(=O)c1ccc(cc1Cl)Cl C60389415
CS(=O)(=O)c1ccc(c(c1)NCC(=O)NCC2(CC2)c3ccccc3)F C50782995
Cc1ccc2cc(c(=O)[nH]c2c1)CCC(=O)N[C@H](CC(C)C)c3nc(cs3)C C62449687
CC[C@H](C)NC(=O)NC[C@@H](c1cccs1)S(=O)(=O)c2ccc(cc2)C C62517784
CC[C@@H](C)NC(=O)NC[C@H](c1cccs1)S(=O)(=O)c2ccc(cc2)C C62517787
Cc1c(ccc(n1)c2cccs2)C(=O)NCCCNC(=O)c3ccccc3F C63336346
Cc1ccc(s1)/C=C/C(=O)NCc2ccccc2S(=O)(=O)NC(C)(C)C C65078355
c1cc(cc(c1)C(F)(F)F)CNC(=O)Cc2nc([nH]n2)Cc3ccc(cc3)F C65232789
CCNS(=O)(=O)c1ccc(c(c1)C(=O)NCCc2ccc(cc2C)C)F C65614646
CC(C)[C@H](CNC(=O)C[C@@H](c1c(cccc1F)F)NC(=O)C)c2ccccc2 C66305490
c1ccc(cc1)CNC(=O)CNC(=O)C2(CC2)c3cccc(c3)C(F)(F)F C66306870
CC(C)(C)C1CCC(CC1)C(=O)NCC[C@@](c2nccn2C)(C(F)(F)F)O C66451926
CNS(=O)(=O)c1ccc(cc1)/C=C/C(=O)Nc2cccc(c2)SC(F)F C66782630
Cc1csc(n1)SCc2ccccc2C(=O)N[C@H](C)C(=O)NC(C)(C)C C66923127
Cc1ccc(c(c1)[C@H](C)NC(=O)C(=O)Nc2ccccc2S[C@H](C)CC#N)C C66982480
COCC(=O)Nc1cccc(c1)CNC(=O)c2ccc(c(c2)C(F)(F)F)F C67037942
CCOc1ccc(cc1NC(=O)c2ccc(s2)CNC(=O)C)C(F)(F)F C67059178
CN(Cc1ccccc1)C(=O)NCCC(=O)NCc2ccc(c(c2)Cl)F C67151176
CCn1c(c(c(n1)C)CNC(=O)Nc2ccccc2SCC(F)(F)F)C C67256781
Cc1ccc(c(c1)OCC(F)(F)F)NC(=O)C(=O)NCc2c(ccs2)C C67350491
CC(C)(C)SCCNC(=O)C(=O)Nc1nc(cs1)c2ccccc2F C67597421
CCOCCOC(=O)C1=C(NC(=O)N[C@@H]1c2ccc(s2)Br)C C04008689
CCCCN1C(=O)[C@H]2[C@H]([NH2+][C@@]([C@@H]2C1=O)([C@@H](C)CC)C(=O)[O-])c3ccccc3C C06656307
CSc1ccc(c(c1)C(=O)OCC(=O)NNC(=O)c2cccs2)Cl C06762856
Cc1cnc(s1)NC(=O)CCCCCn2c(=O)c3ccccc3[nH]c2=S C10557042
CCC[C@H](c1ccccc1)NC(=O)[C@H](C)NC2=NS(=O)(=O)c3c2cccc3 C14015303
C[C@H](c1cccs1)NC(=O)c2ccc(cc2)S(=O)(=O)NCc3ccco3 C17842820
c1cc(cc(c1)S(=O)(=O)NCc2ccco2)NC(=O)C[C@@H]3C[C@H]4CC[C@@H]3C4 C27496018
CC(C)NS(=O)(=O)Cc1ccc(cc1)CNC(=O)[C@@H]2Cc3ccccc3O2 C32854686
CC(C)c1cc2c(=O)[nH]c(nc2s1)CSCCNC(=O)c3cccnc3 C36352700
CCCN([C@@H](c1ccc(cc1C)C)C(=O)NC(C)(C)C)C(=O)[C@@H]2CCC(=O)N2 C36575630
Cc1ccc(cc1)S(=O)(=O)NCC2CCC(CC2)C(=O)NCc3ccco3 C02938378
c1ccc(c(c1)NC(=O)C(=O)NCCc2cn3ccccc3n2)SC(F)F C41245787
c1ccc(cc1)CNC(=O)NC[C@@H](c2ccco2)S(=O)(=O)c3cccs3 C41308602
CC(C)C[C@H](CNC(=O)C(=O)Nc1cccc2c1CCCC2)N3CCOCC3 C41312868
CN(CCCNC(=O)NCc1ccc(s1)Br)S(=O)(=O)C C41380335
CCN(CC)C(=O)c1ccc(cc1)CNC(=O)C(=O)Nc2cc(ccc2F)C C41489638
Cc1ccc(c(c1)NC(=O)C(=O)NCc2cccnc2OCC(F)(F)F)F C41524802
C[C@@H](C(=O)NC(=O)NCCOC)Sc1ccc(c(c1)C(F)(F)F)Cl C42098861
CCSc1nnc(s1)S[C@@H](C(C)C)C(=O)N2CCC[C@H](C2)C(=O)N C42885323
C[C@H]1CCCN(C1)C(=O)[C@H](C(C)C)Sc2nnc(s2)SCC(=O)N C42991555
CCc1ccc(cc1)[C@H](C)NC(=O)CCNC2=NS(=O)(=O)c3c2cccc3 C45810894
CCOC(=O)c1c(c(sc1NC(=O)C(=O)NCc2ccc(cc2C)C)C)C C48029123
c1ccc(cc1)CN(CCC(=O)N)C(=O)/C=C/c2c(nc3n2ccs3)Cl C53336540
CCCNC(=O)CCNC(=O)[C@H]1CCN(C1=O)c2ccc(c(c2)Cl)Cl C54138676
Cc1ccc(cc1Cl)n2c(c(c(n2)C)CC(=O)NCCC(=O)NC(C)C)C C56734916
C[S@](=O)c1ccc(cc1)C(=O)NCCCNc2ccc(cn2)C(F)(F)F C58261811
Cc1cc(n(n1)C[C@@H](C)CNC(=O)c2c(c(sc2NC(=O)C3CC3)C)C)C C58333165
Cc1cc(nc(c1C#N)SCC(=O)N(CCC(=O)N)c2ccc(cc2)F)C C16119420
Cc1ccc(cc1)c2c(cn(n2)Cc3ccccc3)C(=O)N(CC(=O)N)C(C)C C58980035
CC[C@H](C)NC(=O)NC[C@@H](c1ccco1)S(=O)(=O)c2ccc(cc2)Cl C62517317
CCNc1c(cc(cn1)Br)S(=O)(=O)NCCc2nccs2 C63141172
CNS(=O)(=O)Cc1cccc(c1)CNC(=O)[C@H]2CCCC[C@H]2C(F)(F)F C64534997
CCOc1ccc(c(c1)C(F)(F)F)NC(=O)C(=O)NCc2csc(n2)C C64592674
Cc1ccc(c(c1)N(C)C(=O)C(=O)NCCCNC(=O)c2ccccc2F)C C64619925
CCS(=O)(=O)NCCNC(=O)CCSc1ccc(cc1)Br C64700888
C[C@H]1CC(=C(N1CCc2cccs2)C)C(=O)CSC3=NC(=O)CC(=N3)N C64715808
Cc1c(sc(n1)CC(=O)NCc2ccccc2C(F)(F)F)C(=O)NCC(C)C C65232864
CN(Cc1ccccn1)C(=O)NCCNc2c(cc(cn2)C(F)(F)F)Cl C57484632
Cc1csc(n1)CCCCNC(=O)NCCCc2nc3c(s2)CCCC3 C66136795
CC(=O)c1ccc(cc1)NC(=O)C(=O)NCCCc2nc3c(s2)CCCC3 C66224041
CCS[C@H](C(C)C)C(=O)NCc1ccc(cc1)CS(=O)(=O)NC(C)C C66335647
CCn1c(n[nH]c1=S)CNC(=O)c2ccccc2SCc3cccs3 C66636058
CC(C)n1c(n[nH]c1=S)CNC(=O)c2cccc(c2)OCc3cccs3 C66640021
CC(C)CC(=O)N[C@H](c1ccccc1)C(=O)N[C@H]2CCN(C2)CC(F)(F)F C66642751
Cc1cccc(c1)CCNC(=O)C(=O)Nc2cccc(c2)Cn3c(cc(n3)C)C C66721081
C[C@@H]1CCCCN1C(=O)CCNC(=O)Nc2ccccc2S[C@H](C)CC#N C66955631
C[C@H](c1ccc(cc1)S(=O)(=O)NC)N2C(=O)[C@H](NC2=S)CCSC C67256059
Cc1ccc(c(c1)OC[C@H]2CCCO2)NC(=O)C(=O)NCc3c(ccs3)C C67350370
CCN(c1ccc(cc1C)C)C(=O)C(=O)NCCNC(=O)c2ccc(cc2)F C67420941
c1cc(cc(c1)Cn2cccn2)CNC(=O)CNC(=O)c3cc(cc(c3)F)F C67465559
C[NH+](C)[C@@H](CNC(=O)/C=C/c1ccc(cc1)S(=O)(=O)NCc2ccco2)c3ccccc3 C03318024
C[NH+](C)CCCNC(=S)N(Cc1cccs1)Cc2cc3cc4c(cc3[nH]c2=O)OCO4 C06198554
c1cc(ccc1CNC(=O)NCc2ccc(cc2)COCC(F)(F)F)C[NH+]3CCCCC3 C09756944
COc1ccc(cc1)c2n[nH]c(=S)n2CCC(=O)NCc3ccc(cc3)C[NH+]4CCCC4 C09992446
COc1ccc(cc1)c2n[nH]c(=S)n2CCC(=O)NCc3ccccc3C[NH+]4CCCCC4 C10282299
CCCCNC(=O)c1cn(cc(c1=O)C(=O)NC2CC[NH+](CC2)Cc3ccccc3)C4CCCCC4 C12451171
c1ccc(cc1)C[NH+](Cc2nc3ccccc3c(n2)NCc4cccs4)C[C@@H]5CCC(=O)N5 C12572346
C[NH+](C)[C@@H](CNC(=O)c1ccccc1SCC(=O)Nc2ccc3c(c2)OCO3)c4cccc(c4)F C12971982
CC[NH+](CC)[C@@H](CNC(=O)CCNC1=NS(=O)(=O)c2c1cccc2)c3ccccc3Cl C12995675
Cc1cc(c2c(c1)cc(c(=O)[nH]2)CN(Cc3ccc(cc3)F)C(=S)NCCC[NH+](C)C)C C06300413
CCN(CC)c1ccc(cc1)C[NH+]2CCc3c(c(nn3CCO)C(=O)NCc4ccccc4)C2 C14530796
COc1ccccc1/C=C/C[NH+]2CCc3c(c(nn3CCO)C(=O)NCc4ccccc4)C2 C14537270
Cc1ccc(o1)[C@@H](C)CC[NH+]2CCc3c(c(nn3CCO)C(=O)N[C@@H](C)c4ccccc4)C2 C14537426
COC(=O)c1c(c2ccc(nc2s1)C[NH+]3CCCC[C@H]3CCO)NC(=O)/C=C/c4ccccc4 C15002616
CN(CC(=O)Nc1ccccc1C(F)(F)F)C(=O)C[NH+]2CCC(CC2)C(=O)NCc3ccccc3 C16396581
CN(C)c1ccc(cc1)/C=C/CN[C@H]2C[C@H]([NH+](C2)C3Cc4ccccc4C3)C(=O)NCc5cccnc5 C19731491
c1ccc(cc1)/C=C/C(=O)NNC(=O)CC[NH+]2CCN(CC2)C(c3ccccc3)c4ccccc4 C22938737
c1cc(ccc1C[NH+]2CCC(CC2)NC(=O)CCCNS(=O)(=O)c3ccc(cc3)F)Cl C22968457
c1ccc2c(c1)c(=O)n(c(=S)[nH]2)CCCCCC(=O)NCc3ccc([nH+]c3)N4CCCC4 C23101488
CC[NH+](CC)CCC[C@@H](C)NC(=O)c1ccc(cc1)c2cc(n[nH]2)c3cccc4c3OCCO4 C23335405
CCC[NH+](CC(=O)Nc1ccc(cc1Cl)Cl)CC(=O)Nc2ccsc2C(=O)OC C24772324
CCCC[C@@H](C(=O)N[C@@H]1CC[NH+](C1)Cc2ccccc2)NC3=NS(=O)(=O)c4c3cccc4 C25252837
CC(C)[C@@H](C(=O)NC[C@H](c1cccs1)[NH+]2CCCC2)NS(=O)(=O)c3ccc4ccccc4c3 C25384372
CC(C)[C@@H](C(=O)NC[C@H](c1ccccc1OC)[NH+]2CCCC2)NS(=O)(=O)c3ccccc3F C27569749
CC[C@H](C)[C@@H](C(=O)NC[C@@H](c1cccc(c1)F)[NH+](C)C)NC2=NS(=O)(=O)c3c2cccc3 C29837245
CCCNC(=O)C[NH+]1CCC(CC1)NC(=O)c2c(c3ccccc3o2)CSc4nc(cs4)C C31932955
CC(C)(C)c1nc(cs1)CN2CC[NH+](CC2)CC(=O)N(CCC(=O)N)c3ccc(cc3)F C32935690
Cc1ccc(cc1)NC(=O)c2nnc(s2)CSCC(=O)NCCC[NH+]3CCCCCC3 C32987095
Cc1ccc(cc1)NC(=O)c2nnc(s2)SCC(=O)NCCC[NH+]3CCCC[C@@H]3C C33011787
CCCCc1c(c(c(n1CCC[NH+](C)C)C)C(=O)N)c2c(n(n(c2=O)c3ccccc3)C)C C33534984
C[C@H]1CCCC[NH+]1CCCNC(=O)CCC(=O)Nc2cc(nn2c3ccccc3)C(C)(C)C C35318581
Cc1cccc(c1)C[NH+](CCc2c[nH]c3c2cccc3)Cc4nc(co4)C(=O)NCc5ccco5 C36064012
CCCC(=O)OC[C@H](C[NH+](Cc1[nH]c(=O)c2c3c(sc2n1)CCCC3)C4CCCCC4)O C36156741
CN(C)c1c(ccc[nH+]1)CNC(=O)[C@H](Cc2ccccc2)NS(=O)(=O)c3ccccc3F C32689974
CC[NH+](CC)CCN[C@@H](c1ccccc1)C(=O)Nc2ccc(cc2Br)[N+](=O)[O-] C25286516
Cc1ccc(cc1)CNC(=O)C(=O)N[C@@H](C)[C@@H](c2cccs2)N3CC[NH+](CC3)Cc4ccccc4 C38574666
c1cc(oc1)[C@@H](CNC(=O)CCSCc2[nH]c(=O)c3c4c(sc3n2)CCC4)[NH+]5CCCCC5 C29897852
CC[C@@H]([C@@H]1NN=C(N1Cc2ccccc2)SCCCn3c4ccccc4[nH]c3=O)[NH+](C)C C39446598
CC(C)OCCCNC(=O)C1CC[NH+](CC1)CC(=O)Nc2cc(c(cc2Cl)Cl)Cl C58313300
CCOc1cccc(c1)N2C(=O)C[C@H](C2=O)SC(=[NH2+])N/N=C(\C)/c3ccc(cc3)c4ccccc4 C59489358
Cc1ccc(cc1)[C@@H](CNC(=O)c2cccc(c2)S(=O)(=O)NCc3cccs3)[NH+](C)C C60156018
CC(C)CCNC(=O)[C@H](CCSC)NC(=O)[C@@H]1CC2=c3ccccc3=[NH+][C@@H]2[C@@H]4N1C(=O)c5c4cccc5 C63384053
Cc1ccc(cc1)NC(=O)C2=C(c3cc(c(cc3C2)OC)OC)NCCC4=c5cc(ccc5=[NH+]C4)OC C63626171
Cc1ccc2=[NH+]CC(=c2c1)CCNC(=O)C[S@](=O)C[C@H]3CNN([C@@H]3n4cccc4)c5ccccc5 C63697970
CC[C@H]([C@H]1NN=C(N1Cc2ccccc2)SCC(=O)c3c(c(c([nH]3)C)C(=O)C)C)[NH+](C)C C63820555
COc1ccc(cc1)[C@@H](CNC(=O)c2ccc(cc2)S(=O)(=O)NCC#C)C3=c4ccccc4=[NH+]C3 C64175094
c1ccc(cc1)S(=O)(=O)N[C@@H]2N=C(CS2)CCC(=O)NCCC3=c4ccccc4=[NH+]C3 C64408451
Cc1ccc2=[NH+]CC(=c2c1)CCNC(=O)CSC[C@H]3N=N[C@H](S3)C(=O)Nc4cccc(c4)F C64538800
CCCNc1cc(ncn1)N2CCC(CC2)CCC(=O)NCC[NH+]3CCc4ccccc4C3 C65274203
CCCNc1cc(ncn1)N2CCC(CC2)CCC(=O)NC3CC[NH+](CC3)Cc4ccccc4 C65274230
CC(C)[C@@H](C(=O)N1CCC(CC1)C(=O)N[C@@H](C)C(=O)N[C@@H](C)c2ccccc2)[NH3+] C04084010
CS(=O)(=O)N1CCN(C[C@@H]1C(=O)N[C@@H](CC2CCCCC2)C(=O)N)C(=O)C3CC[NH2+]CC3 C05413447
Cc1ccc(cc1)S(=O)(=O)OC[C@@H]2[C@H]([C@@H]([C@@H]([C@@H](O2)O)[NH2+]CC=O)O)O C05700061
c1cc(cc(c1)F)Nc2c(c(nc(n2)NCC[NH+]3CCOCC3)N)[N+](=O)[O-] C04306360
CC(C)NC(=O)N[C@H]1C[C@H]2C(=O)NC[C@H]([NH+]2C1)CCC(=O)NCc3cccnc3 C15707930
Cc1nnc(s1)SCc2cc(ccc2OC)/C=N/[NH+]=C(/c3c(non3)N)\N C17082862
COC[C@H]1CCC[NH+]1[C@H]2[C@H](O[C@H]([C@H]2O)CO)CNC(=O)Nc3ccsc3 C20465311
Cc1cc(cc(c1C)NC(=O)CN2CC[NH+](CC2)CC(=O)NC3CC3)S(=O)(=O)N C22915259
c1cc(cc(c1)Br)[C@@H](CC(=O)NCc2ccc([nH+]c2)N3CCOCC3)NC(=O)N C25442179
CN(C)c1nc(nc(n1)N)C[NH+](Cc2nc(nc(n2)N(C)C)N)C3CCCC3 C28974378
c1ccc(cc1)N2C(=O)[C@H]3[C@@H]([NH2+][C@@]([C@@H]3C2=O)(CCCC[NH3+])C(=O)[O-])c4ccccn4 C34388552
C[C@@H](c1ccccc1)NC(=O)[C@H](C)NC(=O)C2CCN(CC2)C(=O)[C@H](C(C)C)[NH3+] C38565026
C[C@@H](C(=O)Nc1c(c2c(s1)CCC2)C(=O)N)[NH+](C)CC(=O)NC(C)C C15028715
Cc1c\2c(oc1C(=O)NCCCn3cc[nH+]c3)CCC/C2=N\NC(=S)N C40824450
C[NH+](C)CCNc1nc(c(c(n1)Nc2cccc3c2nccc3)[N+](=O)[O-])N C41333955
c1cc(cc(c1)C[NH+]2CCCC2)CNC(=O)C(=O)Nc3ccc(c(c3)C(=O)N)F C41525880
C[NH+](C)Cc1cccc(c1)CNC(=O)C(=O)Nc2ccc(c(c2)C(=O)N)F C41876086
C[C@@H](C(=O)Nc1ccccc1C(=O)NCc2ccco2)[NH+]3CCC(CC3)C(=O)N C42286482
C[C@@H]1CCC[NH+](C1)Cc2ccc(cc2)CNC(=O)NNC(=O)C(=O)NC3CC3 C45789148
C[C@H]1CCC[NH+](C1)Cc2ccc(cc2)CNC(=O)NNC(=O)C(=O)NC3CC3 C45789152
CC[C@H](CNC(=O)NNC(=O)C(=O)NC1CC1)[NH+]2CCc3ccccc3C2 C46312572
CC[C@@H](C)[C@H](C(=O)NCc1ccc(cc1)C(=O)N2CC[NH+](CC2)C)NC(=O)N C46662754
c1cc(oc1)[C@H](CNC(=O)C(=O)Nc2c(ccs2)C(=O)N)[NH+]3CCCCC3 C47963686
c1ccc(cc1)[C@H](CNC(=O)C(=O)Nc2c(ccs2)C(=O)N)[NH+]3CCCC3 C47964392
C[NH+](C)[C@@H](CNC(=O)C(=O)Nc1c(ccs1)C(=O)N)C2CCCCC2 C47998889
CC(C)[NH+](CCNC(=O)C(=O)Nc1ccc(c(c1)Cl)C(=O)N)C(C)C C48693314
C[NH+](C)[C@@H](CNC(=O)C(=O)Nc1ccc(c(c1)C(=O)N)F)c2cccs2 C48743093
Cc1c(cccc1NC(=O)C(=O)NC[C@H](c2ccco2)[NH+]3CCCC3)C(=O)N C48768041
c1ccc(c(c1)CNC(=O)C(=O)Nc2ccc(c(c2)C(=O)N)F)C[NH+]3CCCC3 C49392473
CN(C)CCNC(=O)[C@H]1C[C@H]([C@@H]([C@H]2[C@@H]1SC(=[NH+]2)Nc3ccc(cc3)OC)O)O C20504118
CCCNC(=O)[C@@H]1CCC[NH+](C1)CC(=O)c2c(n(c(=O)[nH]c2=O)CC)N C51000900
CCCNC(=O)[C@H]1CCC[NH+](C1)CC(=O)c2c(n(c(=O)[nH]c2=O)CC)N C51000904
CC(C)Cn1c(c(c(=O)[nH]c1=O)C(=O)C[NH+]2CCC[C@H](C2)C(=O)NC3CC3)N C51045901
CCCCNC(=O)[C@H]1CCC[NH+](C1)CC(=O)c2c(n(c(=O)[nH]c2=O)C3CC3)N C51060477
C[NH+](CC(=O)N)CC(=O)Nc1cccc(c1)S(=O)(=O)/N=C\2/CCCCCN2 C51827508
CSCC[C@@H](C(=O)NCc1ccc([nH+]c1)N2CCCCC2)NC(=O)N C53508591
CCOC(=O)c1c([nH]c(=O)[nH]1)C[NH+]2CCC[C@@H]2c3ccc(s3)C(=O)N C23581265
C[NH+]1CCN(CC1)C(=O)c2ccc(cc2)NC(=O)[C@H](CCSC)NC(=O)N C56298796
CC[NH+](CC)[C@H](CNC(=O)[C@@H](CCSC)NC(=O)N)c1ccccc1 C57288515
c1ccc2=[NH+]CC(=c2c1)C[C@@H](C(=O)NNC(=O)Nc3ccc(c(c3)Cl)Cl)NC(=O)c4cccs4 C63266690
CCNC(=O)C[NH+]1CCCN(CC1)C(=O)C[C@@H](c2ccccc2C)NC(=O)N C63770425
c1ccc2=[NH+][C@@H](C=c2c1)CN3CCC[C@@H](C3)N4C=C(NN4)C(=O)NCCCO C64622241
c1ccc2=[NH+][C@@H](C=c2c1)CN3CCC(CC3)N4C=C(NN4)C(=O)NCCCO C64640492
Cc1ccc(cc1)N2C(=O)CNC(=N2)C(=O)NNC(=O)NCCCn3cc[nH+]c3 C64886095
Cc1ccc(cc1)[C@@H](CNC(=O)C(=O)Nc2c(ccs2)C(=O)N)[NH+](C)C C65601070
c1cc(cc(c1)NC(=O)NCc2nc(no2)C3CC3)C[NH+]4CCC[C@@H]4C(=O)N C65816105
C#CCNS(=O)(=O)c1ccc(cc1)C(=O)N[C@H]2CCC[NH+](C2)CC(=O)N C66449317
CCC[NH+]1CC[C@H](C1)CNC(=O)C(=O)Nc2ccc(c(c2)C(=O)N)Cl C67393805
CC(C)Cn1c(c(c(=O)[nH]c1=O)C(=O)C[NH+]2CCC[C@H](C2)CNC(=O)C)N C67415230
Cc1ccc(cc1C(=O)N)NC(=O)C(=O)NC[C@@H](c2ccc(o2)C)[NH+]3CCCC3 C67565700
Cc1c(nc2c(n1)c(nc(n2)NCCC[NH+](C)C)NCCC[NH+](C)C)C C01646507
c1c(c[nH+]c(c1Cl)NCCCC(=O)NNC(=[NH2+])CC#N)C(F)(F)F C03116669
CCN(CC)S(=O)(=O)c1cc(ccc1C)NC(=O)[C@@H](C)[NH2+]CCC[NH+](C)C C07002983
COC(=O)c1cc(no1)C[C@H]2C[NH2+]CC[C@H]2CC(=O)NCC[NH+]3CCOCC3 C08623528
COCCNC(=S)NC[C@H]1C[C@@H]2CC[NH+]1C[C@@H]2C[NH+]3CCSCC3 C08635622
C[NH+](CC#C)C[C@H]1C[NH+]2CC[C@H]1C[C@@H]2CNC(=S)NCc3ccco3 C08635758
CC[NH+](CC)CCC[NH2+]Cc1cc2c(nn(c2[nH]c1=O)c3ccccc3)C C12186420
CC[NH+]1CCN(CC1)[C@H](c2cccs2)[C@@H](C)NC(=O)C(=O)NCC[NH+](C)C C20287892
CCN1CCC[C@H]1C[NH+](Cc2cnc(nc2)N)CC3CC[NH+](CC3)CCOC C20784976
CC[NH+](CC)Cc1ccccc1CNC(=O)C[NH+](C)CC(=O)NC(C)C C32820985
Cc1ccc(c(c1)NC(=O)c2coc(n2)C[NH+]3CCN(CC3)C[C@H](C[NH+](C)C(C)C)O)F C34677349
CCC[C@@H](C)C(=O)N1C[C@H](C2(C1)CC[NH2+]CC2)C(=O)NCC[NH+](CC)CC C39626649
CC[NH+](CC)CCNC(=O)[C@H]1CN(CC12CC[NH2+]CC2)C(=O)c3ccccc3OC(=O)C C39626659
CC[NH+](CC)CCNC(=O)[C@H]1CN(CC12CC[NH2+]CC2)C(=O)[C@@H](C)Oc3ccccc3 C39626823
CCC(CC)C(=O)N1C[C@@H](C2(C1)CC[NH2+]CC2)C(=O)NCC[NH+](CC)CC C39626829
CCC(CC)C(=O)N1C[C@H](C2(C1)CC[NH2+]CC2)C(=O)NCC[NH+](CC)CC C39626831
CC[NH+](CC)CCNC(=O)[C@@H]1CN(CC12CC[NH2+]CC2)C(=O)c3ccccc3OCC C39626852
CC[NH+](CC)CCNC(=O)[C@H]1CN(CC12CC[NH2+]CC2)C(=O)c3ccccc3OCC C39626854
CCCC[C@@H](C)C(=O)N1C[C@@H](C2(C1)CC[NH2+]CC2)C(=O)NCCC[NH+](C)C C39627607
CCCC[C@H](C)C(=O)N1C[C@H](C2(C1)CC[NH2+]CC2)C(=O)NCCC[NH+](C)C C39627613
CCCCC(=O)N1C[C@H](C2(C1)CC[NH2+]CC2)C(=O)NCCCC[NH+](C)C C39678883
CC[C@H](C)CC(=O)N1C[C@H](C2(C1)CC[NH2+]CC2)C(=O)NCCCC[NH+](C)C C39679085
CC[NH+](CC)Cc1cccc(c1)NC(=O)C(=O)NCCC[NH+](C)C(C)C C41717519
c1ccc(c(c1)C[NH+]2CCCC2)NC(=O)C(=O)NCCCC[NH+]3CCCC3 C41784624
C[C@@H]1CCC[NH+](C1)CCCCNC(=O)C(=O)Nc2cccc(c2)C[NH+](C)C C41789183
C[NH+](CCCNC(=O)C(=O)Nc1ccccc1C[NH+]2CCCC2)CCOC C41923666
CCOC(=O)c1c(c[nH]n1)C[NH+]2CCN([C@@H](C2)CCO)C3CC[NH+](CC3)C(C)C C43154247
CC[NH+](CC)CCOc1ccccc1CNC(=O)N[C@@H](C)Cn2cc[nH+]c2 C46105076
CC[NH+](CC)[C@@H](CNC(=O)C[NH+]1CCC(CC1)CC(=O)N)c2ccco2 C48026040
CN(C)c1cc(cc[nH+]1)CNC(=O)CCCC(=O)NCc2cc[nH+]c(c2)N(C)C C49697213
c1ccc(cc1)[C@@H](Cn2cc[nH+]c2)[NH2+]Cc3cn(c4c3cccc4)CCC(=O)N C55393388
c1ccc(cc1)[C@H](Cn2cc[nH+]c2)[NH2+]Cc3cn(c4c3cccc4)CCC(=O)N C55393389
CC[NH+](CC)[C@H](CNC(=O)C[NH+]1CCC(CC1)C(=O)NC2CC2)c3ccco3 C56511319
C[NH+](C)CCC1CC[NH+](CC1)CC(=O)N(CCC(=O)N)c2ccccc2 C56523822
CC[NH+](CC)CCOc1ccccc1NC(=O)NCCCn2cc[nH+]c2 C58888130
CNC(=O)C[NH+]1CCC(CC1)NC(=O)NCCC[NH+](C)Cc2ccccc2 C61501612
CC[NH+](CC)Cc1ccccc1CNC(=O)NC2CC[NH+](CC2)CC(=O)NC C48216183
C[NH+](CCCNC(=O)NCc1cc[nH+]c(c1)N2CCOCC2)CCOC C61880060
C[NH+](C)CCCN[C@@H]1[C@@H](C(=O)C1=O)NCCC2=c3cc(ccc3=[NH+]C2)OC C64365369
CC[NH+]1CCN(CC1)c2cc(cc[nH+]2)CNC(=O)CCCCNC(=O)N C64510958
CCCCN(CCO)C(=O)NCc1cc[nH+]c(c1)N2CC[NH+](CC2)CC C64752563
COc1cc(ccc1OC[C@@H]2CCCO2)C[NH+]3CCN(CC3)CCC[NH3+] C66143234
CC[C@@H](C)[NH+](C)CCNC(=O)NC1CC[NH+](CC1)CCc2ccncc2 C66194160
C[NH+]1CCN(CC1)c2ccc(cn2)CNC(=[NH2+])NCCc3ccc(cc3)OC C66242724
CC[NH+]1CCN(CC1)C[C@H](C)CNC(=[NH2+])NCCc2ccc(cc2)OC C66245638
CC(C)c1c(cn(n1)C)C[NH2+]Cc2cccc(c2)C(=O)NCC[NH+](C)C C66994570
CC[NH+](C)CCNC(=O)NCCC[NH+]1CCN(CC1)C(=O)OC(C)(C)C C67002447
CC[NH+]1CCN(CC1)Cc2ccc(cc2)CNC(=O)NCC[NH+](C)CC C67002788
C[C@@H](Cn1cc[nH+]c1)NC(=O)NCc2cccc(c2)C(=O)NCC[NH+](C)C C67085744
C[C@@H]1CCC[NH+](C1)C(C)(C)C[NH2+]Cc2cc(c(c(c2)OC)OCC(=O)N)OC C67222404
c1cc(c(cc1/C=C/2\C(=O)N(C(=S)S2)CCCCCC(=O)[O-])O)O C01916893
c1cc(oc1C(=O)NNC(=O)[C@@H]2CCCC[C@H]2C(=O)[O-])Br C04651784
C[C@H]1CCc2c(sc(c2C(=O)NC3CC3)NC(=O)[C@H]4CC=CC[C@@H]4C(=O)[O-])C1 C17082485
C[C@@H]1CCc2c(sc(c2C(=O)NC3CC3)NC(=O)[C@@H]4[C@@H]5C[C@H]([C@@H]4C(=O)[O-])C=C5)C1 C17089993
c1ccc2c(c1)-c3ccc(cc3[C@@H]2NC(=O)C(F)(F)F)NC(=O)/C=C\C(=O)[O-] C17315440
c1ccc(cc1)N2C(=O)/C(=C\NNc3ccc(cc3)Cl)/C(=NC2=O)[O-] C19871535
CCc1c(scc1C(=O)Nn2c(=O)c3c(c(sc3[nH]c2=S)C(=O)[O-])C)C C17088295
c1cc(ccc1c2nnc(n2N)SCC(=O)[O-])I C20588386
c1cc(cc(c1)S(=O)(=O)[N-]c2cc(ccc2F)F)S(=O)(=O)N C22409752
Cc1ccc(c(c1)Br)[N-]S(=O)(=O)c2cccc(c2)S(=O)(=O)N C23391229
c1ccc(c(c1)[N-]S(=O)(=O)c2ccc(cc2)Br)n3c(c(cn3)C#N)N C24578295
C[C@@H]1CCc2c(sc(c2C(=O)N)[N-]S(=O)(=O)c3cccc4c3nccc4)C1 C27931753
c1c(c(sc1C(=O)[O-])Br)S(=O)(=O)Nc2c[nH]nc2 C35764144
c1cc(c(cc1F)NC(=O)CSc2nc3c(s2)c(=O)[nH]c(n3)[O-])F C04987588
c1cc(c(cc1Br)Br)NS(=O)(=O)c2cc([nH]c2)C(=O)[O-] C37023455
Cc1cc(c(c(c1)Br)[N-]S(=O)(=O)c2c(c[nH][nH+]2)C(=O)[O-])Br C37731828
Cc1c(scc1C(=O)NNC(=O)[C@H]2CC(=C(C[C@H]2C(=O)[O-])C)C)C C04651629
c1ccc2c(c1)c(c[nH]2)/C(=N/S(=O)(=O)Nc3ccc(cn3)Br)/[O-] C06671783
c1c(c(cc(c1[N-]S(=O)(=O)c2cnc(s2)Cl)F)F)C(=O)N C38106821
c1cc(c(cc1S(=O)(=O)N)Br)[N-]S(=O)(=O)N2CCCCC2 C40384490
CC[C@@H](C)[C@@H](C(=O)[O-])NC(=O)Nc1c(cc(cc1C)Br)C C40519808
CC[C@@H](C(=O)[O-])NC(=O)Nc1c(cc(cc1Br)C)Br C40546251
CSCC[C@@H](C(=O)[O-])NC(=O)Nc1ccc(cc1Cl)Br C40560299
Cc1ccc(cc1NC(=O)N[C@@H](CCSC)C(=O)[O-])Br C40591561
C[C@H]1CCCC[C@]1(C(=O)[O-])NC(=O)NCc2cc(cs2)Br C43686873
c1cc(c(cc1S(=O)(=O)N)[N-]S(=O)(=O)c2c(ccs2)Br)F C48441159
c1cc(c(cc1F)[N-]S(=O)(=O)c2c(ccs2)Br)S(=O)(=O)N C49061011
CCOC(=O)CS(=O)(=O)[N-]c1c(cc(cc1Br)N)Br C49061635
CC(C)[C@H](C(=O)[O-])NC(=O)Nc1cc(ccc1Br)Br C49123203
CC[C@H](C)[C@H](C(=O)[O-])NC(=O)N[C@@H](C)c1ccc(cc1)Br C49527441
Cc1cc(sc1/C(=C(\C#N)/C(=O)NC)/[O-])NC(=O)c2cccc(c2)F C51350962
Cc1ccc(cc1C)NC(=O)[C@H]2CC(=N/C(=N\c3ccc(cc3)OC)/N2)[O-] C08969419
[H]/N=C\1/C(=C\2/c3ccccc3N(C2=O)CC(=O)Nc4ccccc4C(F)(F)F)/SC(=N1)[O-] C54201920
CNC(=O)c1ccc(cc1Cl)NC(=O)CC2(CCCCC2)CC(=O)[O-] C55151251
Cc1ccc(cc1[N-]S(=O)(=O)c2cc(ccc2C)Cl)S(=O)(=O)N C55596489
Cc1ccc(cc1Cl)NC(=O)CSc2c(c3c(s2)c(=O)[nH]c(n3)[O-])C#N C04987745
Cc1cc(cc(c1)NC(=O)CSc2c(c3c(s2)c(=O)[nH]c(n3)[O-])C#N)C C04987759
c1ccc(c(c1)[N-]S(=O)(=O)c2cc(ccc2[N+](=O)[O-])N)I C50650668
c1cc(c(cc1S(=O)(=O)N)F)S(=O)(=O)[N-]c2ccc(c(c2F)F)F C60436823
CCCn1cc(c(n1)N)S(=O)(=O)[N-]c2cc(ccc2Cl)Br C61691040
CSCC[C@@H](C(=O)[O-])NC(=O)Nc1cc(ccc1Cl)Br C61693225
c1cc(cc(c1)Br)NC(=O)CSc2nc3c(s2)c(=O)cc([nH]3)[O-] C13568698
c1cc(c(cc1F)CNC(=O)Nc2c(ccs2)C(=O)[O-])Br C62828279
c1cc(ccc1CSC2=C(C3=NC(=O)C=C([C@H]3S2)[O-])C(=O)N)Br C40268498
Cc1ccccc1c2cc([nH]n2)NC(=O)c3cc(c(nc3[O-])SC)C#N C65318691
c1cc(oc1)c2[nH]c3cc(ccc3n2)NC(=O)c4ccc(nc4[O-])C(F)(F)F C65575858
Cc1c2cc(ccc2sc1/C(=N/S(=O)(=O)c3ccc(cc3)C(=O)N)/[O-])F C66002625
Cc1c(sc(n1)[N-]S(=O)(=O)c2cccc(c2)F)SCC(=O)N C66253747
Cn1c(c2ccc(cc2nc1=S)C(=O)NNC(=O)CC3CCCCC3)[O-] C66790306
CCc1ccc(cc1S(=O)(=O)N)[N-]S(=O)(=O)c2ccc(cc2F)Cl C67124708
CC(=O)NCCC(=O)OCC(=O)NC12CC3CC(C1)CC(C3)C2 C04549948
C#CCNS(=O)(=O)c1ccc(cc1)C(=O)NCCc2ccco2 C08734989
c1cnccc1CNS(=O)(=O)CCNC(=O)C2CCCCC2 C09589072
Cc1ccc(s1)C(=O)CSc2nnc(n2CCC(=O)N)C3CC3 C28909175
CC[NH+](CC)[C@H](CNC(=O)c1ccc(nn1)[O-])c2ccsc2 C31988999
CC[C@@H](C)[C@H](C(=O)[O-])NC(=O)c1ccc(o1)[C@@H](C)[NH+]2CCCC2 C33461582
COCCN(CCOC)S(=O)(=O)c1cc(cc(c1F)Cl)N C36196743
c1cc(ncc1Br)NC(=O)C[NH+](CC2CC2)CC(=O)[O-] C36885887
CC[NH+](CC)CCCNS(=O)(=O)c1ccsc1C(=O)[O-] C37370772
CCC[NH+](CC(=O)Nc1c(cc(cn1)Cl)Cl)CC(=O)[O-] C38021815
CCN(CCO)C(=S)Nc1cc(ccc1C)S(=O)(=O)N(C)C C13637606
COCCCN(CCOC)S(=O)(=O)c1cc(ccc1N)F C40348941
Cc1cc(ccc1S(=O)(=O)NCCCNS(=O)(=O)C)F C44784219
C[C@H]1CN(C[C@@H](O1)C)CCCNC(=O)[C@@H](C2CCCC2)NC(=O)C C47669707
CCS(=O)(=O)N(C)CCCNC(=O)c1cc(c[nH]1)Br C48780041
CCS(=O)(=O)NCCS(=O)(=O)Nc1ccc(c(c1)F)C C49335162
COCC[NH+](CC(=O)Nc1c(cccc1Cl)Cl)CC(=O)[O-] C49607691
CCOC(=O)CN(C)S(=O)(=O)Cc1ccccc1C(=S)N C49607764
CCCN(CCC)C(=O)C(=O)Nc1ccc(c(c1)C(=O)NC)F C50167562
CCNc1cc(cc(n1)Cl)C(=O)NCCCS(=O)(=O)C C50776769
CN(Cc1ccc(cc1)O)C(=O)CCNC(=O)/C=C/c2ccco2 C52963645
C[C@@H](C(=O)NNC(=O)c1cc(cn1C)Br)OCCC=C C58014510
Cc1ccc(c(c1)S(=O)(=O)NCCC(=O)NCc2ccoc2)C C53019920
CN1C[C@@H](CC1=O)C(=O)NCCCNc2ccc(cn2)C(F)(F)F C58262133
Cc1ccc(cc1)SCCC(=O)Nc2cnn(c2)CC(=O)NC C58536478
COCCN(Cc1cccs1)CC(=O)N[C@H]2CCCCNC2=O C46037845
CCC(C)(C)NC(=O)[C@H](C)N1CCN(CC1)CC(=O)NC2CC2 C42627696
Cc1cc(c(n1CCOC)C)C(=O)COc2ccc(cc2)C(=O)N C06290062
C[C@H](COC)NC(=O)NCc1ccnc(c1)OCC(F)(F)F C59036319
c1ccc(cc1)n2c(nnc2SCC(=O)NCCO)C(F)(F)F C59821173
C[C@@H](C(=O)[O-])n1cc(c(=O)cc1C[NH+](CC(C)C)CC(C)C)O C62388465
Cc1nc(cs1)COc2ccccc2/C=C/C(=O)N(C)CC(=O)N C63809845
CC(=O)NCCCOC(=O)/C=C/c1ccc(cc1)C(=O)NC2CC2 C63955982
CC(=O)Nc1cc(ccc1Cl)NC(=O)C(=O)N(CC=C)CC=C C64594181
CCCc1nc(c(s1)C(=O)NCCCNS(=O)(=O)CC)C C51447320
c1cc(ccc1CSc2[nH]ncn2)C(=O)NCCc3nccs3 C51463340
CCc1c(cncn1)C(=O)NCCNc2c(cccn2)C(F)(F)F C65407493
C[C@H](C(=O)NCCNc1ccc(cn1)C(F)(F)F)n2cccn2 C65589145
Cc1csc(n1)CCCCNC(=O)NCCN2C[C@@H](O[C@H](C2)C)C C66141646
C[C@@H](CC[C@@H]1CCCO1)NC(=O)C(=O)Nc2ccc(nc2)SC C66219715
CCN([C@H](C)c1ccc(cc1)F)C(=O)CNC(=O)CNC(=O)C C66319644
CC(C)CCC(=O)NNC(=O)[C@H]1CC(=O)N(C1)CC(F)(F)F C66572963
CC(C)(C)SCCNC(=O)Cc1csc(n1)N2CCNC2=O C66736731
CCCNC(=O)CCNC(=O)[C@@H]1CC(=O)N(C1)C2CCC(CC2)C C66827211
C[C@@H](c1ccc(s1)S(=O)(=O)NC(C)(C)COC)NC(=O)C C66936400
CCOc1c(cccn1)CNC(=O)c2ccc(s2)CNC(=O)C C67035830
Cn1c(n[nH]c1=S)CCNC(=O)CCCOc2ccc(cc2F)F C67051045
CCn1c(n[nH]c1=S)CCNC(=O)[C@](C)(c2ccccc2)OC C67075632
CCn1c(n[nH]c1=S)CCNC(=O)CCC(=O)c2ccc(s2)C C67077178
CN(Cc1ccco1)C(=O)CCCC[C@@H]2[C@H]3[C@@H](CS2)NC(=O)N3 C67130018
Cc1ccc(cc1Cl)SC[C@H](C(=O)NC[C@@H]2CCCO2)NC(=O)C C06205957
CC(C)NS(=O)(=O)Cc1ccc(cc1)CNC(=O)c2cccs2 C08745854
CC[C@@H](c1ccc(cc1)Cl)NC(=O)CCNC(=O)c2ccco2 C11738074
Cc1ccc(nc1)NC(=O)[C@H](CCSC)NC(=O)C2CCC(CC2)C C06898161
CCn1c(c(cn1)CNC(=S)Nc2ccccc2C(F)(F)F)C C13772561
CSCC[C@@H](C(=O)Nc1cccc(c1)F)NC(=O)c2ccco2 C15414120
CC[C@@H](C(=O)NNC(=O)CSCc1ccccc1)Br C18192298
C=CCNC(=O)C(=O)NC[C@H](c1cccs1)N2CCc3ccccc3C2 C22908025
Cc1cc(c(c(c1)C)NC(=O)CNC(=O)CSC[C@H]2CCCCO2)C C25124393
Cc1ccccc1CCNC(=O)CNc2cc(ccc2F)S(=O)(=O)C C26790868
c1ccc(cc1)CS(=O)(=O)NCCNC(=O)[C@H]2C[C@H]3CC[C@@H]2C3 C32021529
CN(CCC(=S)N)C(=O)CCOc1ccccc1Br C37145272
CC(C)CN(CCOC)S(=O)(=O)c1c(cc(cc1Cl)N)Cl C40318157
CCCN(CC(=O)OCC)C(=O)c1ccc(c(c1)N)Br C42693527
Cc1ccccc1c2c(n(c(c2C(=O)N)C)C3CC3)CCC(=O)OC C43224638
CCc1c(c(c(n1CCCN2CCCC2=O)C)C(=O)N)c3ccccc3 C43224912
C[C@H](c1ccc(s1)Cl)NC(=O)CCCNC(=O)c2ccco2 C46620762
CCC(=O)N[C@H](CCSC)C(=O)Nc1cccc(c1)Br C48666688
c1ccc(c(c1)CSCCNC(=O)C(=O)Nc2ccc(cc2)C#N)F C49055898
CCC(=O)N[C@@H](CCSC)C(=O)Nc1cccc(n1)Br C49424107
Cc1ccc(s1)[C@@H](C)NC(=O)CCNS(=O)(=O)c2ccccc2F C54261646
C[C@@H](COC)N/C(=C\C1=[NH+]CCc2c1cc(c(c2)OC)OC)/[S-] C05427682
Cc1ccc(cc1)[C@@H](CC(=O)N[C@H](c2cccs2)C(C)C)NC(=O)C C15183226
Cc1ccc(s1)C(=O)NCc2ccccc2CS(=O)(=O)NC(C)C C21972554
CCCN[C@@H]1c2cc(cc(c2N(C1=O)CCCCO)Br)F C43444586
CN(C)c1ccc(cc1F)C(=O)NCCCNC(=O)c2cccs2 C60305664
CC(=O)NCCNC(=O)CCSc1ccccc1Br C46738119
CSCCC(=O)NCCNc1c(cc(cn1)C(F)(F)F)Cl C61510100
C[C@H](c1ccccc1Cl)S[C@H](C)C(=O)NC(=O)NCCOC C63430223
CN(CCO)c1ccc(nc1)NC(=O)CSc2ccc(cc2)F C64450031
Cc1ccc(c(c1)Br)O[C@H](C)C(=O)NCCC(=O)NCC#C C64512575
CNS(=O)(=O)Cc1cccc(c1)CNc2c(cccn2)C(F)(F)F C64551107
Cc1c(sc(n1)Cc2ccccc2)C(=O)NCCNC(=O)C3CC3 C48072920
c1ccc(cc1)[C@@H](C(=O)NC2CC2)NCc3ccccc3n4cccn4 C65886939
CC(=O)N[C@H](CC(=O)NCc1ccc(c(c1)F)N(C)C)c2c(cccc2F)F C66353966
c1ccc(cc1)C2(CC2)CNC(=O)CN(CCCO)CC(F)(F)F C66528134
c1c(cc(cc1F)F)CNC(=O)CN(CCCO)CC(F)(F)F C66528269
C[C@@H](CSC)C(=O)NCCCNc1ccc(cn1)C(F)(F)F C66822922
C[C@H](CC#N)Sc1ccccc1NC(=O)[C@@H](C)NC(=O)c2cccs2 C66856324
c1ccc(cc1)S(=O)(=O)CCCNC(=O)NCc2ccc(s2)Cl C66892553
Cc1ccsc1CNC(=O)C(=O)Nc2ccccc2S[C@H](C)CC#N C66998446
CC(C)n1c(n[nH]c1=S)CCNC(=O)/C=C/c2ccc(cc2)SC C67073523
CC(C)n1c(n[nH]c1=S)CCNC(=O)CC(C)(C)c2ccccc2 C67073654
Cc1ccc(c(c1)SCC(=O)NCCc2n[nH]c(=S)n2C(C)C)C C67074898
CCn1c(n[nH]c1=S)CCNC(=O)CSc2ccc3ccccc3c2 C67076038
c1cc(cc(c1)F)[C@@H]2C[C@@H]2NC(=O)CCCNC(=O)c3cccs3 C67092559
Cc1ccsc1CN(C)C(=O)CCCC[C@@H]2[C@H]3[C@@H](CS2)NC(=O)N3 C67131298
C[C@H]1CCCC[C@H]1OCCNC(=O)c2ccc(s2)CNC(=O)C C67165154
Cc1c(c(n(n1)CCO)C)CN[C@@H](C)c2ccccc2C(F)(F)F C67249648
CC(C)(C)SCCNC(=O)C(=O)Nc1cc(c(c(c1)F)N(C)C)F C67597451
CC[NH+](CC)CCCN(Cc1cc2c(cc(cc2[nH]c1=O)C)C)C(=S)Nc3ccc(cc3)C C06078159
CC[NH+](CC)CCCN(Cc1cc2cc(c(cc2[nH]c1=O)C)C)C(=S)Nc3ccccc3 C06078171
CC[NH+](CC)CCCNC(=S)N(Cc1cc2c(ccc(c2[nH]c1=O)C)C)C3CCCCC3 C06193121
CC[NH+](CC)CCCNC(=S)N(Cc1cc2cc3c(cc2[nH]c1=O)OCO3)C4CCCC4 C06193150
CC[NH+](CC)CCCNC(=S)N(Cc1cc2ccc(c(c2[nH]c1=O)C)C)C3CCCCC3 C06193156
CC[NH+](CC)CCCNC(=S)N(Cc1cc2ccc(c(c2[nH]c1=O)C)C)C[C@@H]3CCCO3 C06193157
CCc1ccc2c(c1)cc(c(=O)[nH]2)CN(CC[NH+](CC)CC)C(=S)Nc3ccccc3CC C06135060
CCc1ccccc1NC(=S)N(CC[NH+](CC)CC)Cc2cc3c(ccc(c3[nH]c2=O)C)C C06135466
CC[NH+](CC)Cc1ccccc1CNC(=O)CCn2c(n[nH]c2=S)c3ccc(cc3)OC C10284582
CCC[C@H](c1nnnn1C(C)(C)CC)[NH+](CCCO)Cc2cc3cc(c(cc3[nH]c2=O)C)C C13499507
CCC[C@@H](c1nnnn1C(C)(C)CC)[NH+](CCCO)Cc2cc3cc(c(cc3[nH]c2=O)C)C C13499508
CCC[C@@H](c1nnnn1C(C)(C)CC)[NH+](CCCO)Cc2cc3cc(cc(c3nc2O)C)C C08582746
CC[NH+]1CCc2c(sc(c2[C@H](CCC(C)C)NC(=O)NCCCOCC)n3cccc3)C1 C20532207
CCCNC(=O)C[NH+](C)CC(=O)Nc1c(c(cs1)c2ccc(cc2)Cl)C(=O)OCC C21324797
CSCC[C@@H](C(=O)NC[C@@H](c1ccccc1)[NH+]2CCCC2)NS(=O)(=O)/C=C/c3ccccc3 C22463033
CC[NH+](CC)[C@H](CNC(=O)[C@@H](CCSC)NC(=O)c1ccccc1Cl)c2ccccc2Cl C30713228
Cc1ccccc1C(=O)N(CCCCCC[NH3+])[C@@H](C)c2nc3ccccc3c(=O)n2CCOC C33620245
CCCCCCC(=O)N(CCCCCC[NH3+])[C@@H](C)c1nc2cc(ccc2c(=O)n1C)Cl C34735948
C[C@@H](c1nc2ccccc2c(=O)n1CCOC)N(CCCCCC[NH3+])C(=O)C34CC5CC(C3)CC(C5)C4 C35743786
C=CC[NH+](Cc1[nH]c(=O)c2c(csc2n1)c3ccccc3)C[C@@H](COCc4ccccc4)O C35745715
Cc1c2c(=O)[nH]c(nc2sc1C(=O)OCC=C)C[NH+](C[C@H](COC(C)(C)C)O)C(C)C C35746677
CCC[NH+](Cc1[nH]c(=O)c2c(c(sc2n1)C(=O)OCC=C)C)C[C@@H](COCC(C)C)O C35746760
Cc1c2c(=O)[nH]c(nc2sc1C(=O)OCC=C)C[NH+](CC=C)C[C@H](COC(C)(C)C)O C35746780
C=CCOC[C@H](C[NH+](Cc1ccco1)Cc2[nH]c(=O)c3c(csc3n2)c4ccccc4)O C35747178
CC(C)C[NH+](Cc1[nH]c(=O)c2c(csc2n1)c3ccc(cc3)OC)C[C@@H](COCC#C)O C35747418
CC(C)C[NH+](Cc1[nH]c(=O)c2c(csc2n1)c3ccc(cc3)OC)C[C@H](COCC#C)O C35747420
COCCC[NH+](Cc1[nH]c(=O)c2c(csc2n1)c3cccc(c3)OC)C[C@@H](CCC=C)O C35747553
C[C@@H]1CCc2c(sc3c2c(=O)[nH]c(n3)C[NH+](CCC(C)C)C[C@@H](COCC(C)C)O)C1 C36161471
CC(C)(C)OC[C@H](C[NH+](CCCOC)Cc1[nH]c(=O)c2c(csc2n1)c3ccccc3)O C36205530
Cc1ccc(cc1)c2csc3c2c(=O)[nH]c(n3)C[NH+](CCOC)C[C@H](COCC(C)C)O C36205592
CC[C@H](C[NH+](CCC(C)C)Cc1[nH]c(=O)c2c(csc2n1)c3ccc(c(c3)OC)OC)O C36206048
CCC[C@@H](C[NH+](Cc1ccccc1)Cc2[nH]c(=O)c3c(c(sc3n2)C(=O)OCC=C)C)O C36206777
CCC[C@H](C[NH+](Cc1ccccc1)Cc2[nH]c(=O)c3c(c(sc3n2)C(=O)OCC=C)C)O C36206778
Cc1c2c(=O)[nH]c(nc2sc1C(=O)OCC=C)C[NH+](C[C@H](COCC(C)C)O)C(C)C C36206784
Cc1c2c(=O)[nH]c(nc2sc1C(=O)OCC=C)C[NH+](C[C@@H](CCC=C)O)C3CCCCC3 C36207368
Cc1c2c(=O)[nH]c(nc2sc1C(=O)OCC=C)C[NH+](C[C@H](CCC=C)O)C3CCCCC3 C36207369
Cc1c2c(=O)[nH]c(nc2sc1C(=O)OC)C[NH+](C[C@@H](COCC=C)O)C3CCCCC3 C36207557
CC[NH+](CC)CCCN(Cc1cc2cc(cc(c2[nH]c1=O)C)C)C(=S)Nc3ccccc3 C06078183
CC[NH+](CC)[C@H](CNC(=O)[C@H](CCSC)NS(=O)(=O)c1ccc(cc1)C)c2ccccc2 C36692880
C[NH+](C)CCNC(=O)CCN(Cc1ccco1)C(=O)c2csc(n2)Nc3ccccc3F C37427195
CCOC(=O)c1c(csc1NC(=O)CNCC[NH+](C)C)c2ccc(cc2)c3ccccc3 C22037733
Cc1ccc(cc1)/C=C/C(=O)NCCC[NH+]2CCN(CC2)CCCNC(=O)/C=C/c3ccc(cc3)C C20166192
Cc1ccccc1c2csc3c2c(=O)[nH]c(n3)C[NH+](C[C@@H](COCC(C)C)O)CC(C)C C35745793
Cc1ccc(cc1C)c2csc3c2c(=O)[nH]c(n3)C[NH+](C[C@@H](COCC=C)O)CC(C)C C35747141
Cc1c2c(=O)[nH]c(nc2sc1C(=O)OC(C)C)C[NH+](C[C@@H](COC(C)(C)C)O)C(C)C C40404815
Cc1c2c(=O)[nH]c(nc2sc1C(=O)OC(C)C)C[NH+](C[C@H](COCC=C)O)CC(C)C C36207387
C[NH+](C)CCC/[NH+]=C(/NCCN(Cc1ccc(c(c1)Cl)Cl)c2ccc(cn2)Br)\[S-] C13782015
CCN(CC)c1ccc(cc1)C[NH+]2C[C@H](C[C@H]2C(=O)NCc3cccnc3)NCc4cccc(c4)C C20455507
C[C@@H](CCCC(C)C)NC(=O)CC[C@H]1C(=O)N(C(=O)N1)CCC2=c3cc(ccc3=[NH+]C2)OC C63270002
C[C@H](CCCC(C)C)NC(=O)CC[C@@H]1C(=O)N(C(=N1)O)CCC2=c3cc(ccc3=[NH+]C2)OC C63387471
Cc1ccccc1c2nc(c(o2)NCCC[NH+]3CCOCC3)S(=O)(=O)c4ccc(cc4)Cl C02866625
c1cc(cc(c1)F)CSc2nc3cccnc3n2Cc4ccc(cc4)C(=O)NCC[NH+]5CCCC5 C09151307
C=CCNC(=O)C[NH+]1CCN(CC1)C(=O)c2cn(nc2c3ccccc3)Cc4ccccc4Cl C09218153
C[C@H](c1nnc(n1c2ccc(cc2)Cl)S[C@@H](C)C(=O)Nc3ccc(cc3)N(C)C)[NH+](C)C C09102215
c1ccc(cc1)C[NH+]2CCc3c(sc(c3C#N)NC(=O)CCCS(=O)(=O)c4ccccc4)C2 C09911302
CCOc1c(cc(cc1Br)C[NH2+]CCCSc2nnnn2C)Br C10475443
CC(C)CN(C)S(=O)(=O)c1c(c2c(s1)C[NH+](CC2)Cc3ccc(c(c3)Cl)O)C(=O)OC C11910098
CC(C)CC[C@]1(C(=O)N(C(=O)N1)CC[NH+](C)C)C2CCN(CC2)C(=O)c3c(ccs3)Cl C11966709
Cc1ccccc1c2cccc(c2)C[NH+]3C[C@H](C[C@H]3C(=O)NCCc4ccccc4)n5cnnn5 C12164794
CN(C)c1ccc(cc1)C[NH+]2CC[C@H]([C@H](C2)CC[NH+]3C[C@@H]4C[C@H](C3)c5cccc(=O)n5C4)CC(=O)[O-] C12480972
Cc1ccccc1[C@H]2[C@@H]3[C@H](C(=O)N(C3=O)c4cccc(c4)C(=O)C)[C@]([NH2+]2)(CCSC)C(=O)OC C12498302
Cc1cccc2c1[nH]c(=O)c(c2)C[NH+](Cc3ccc(cc3)F)Cc4nnnn4Cc5ccccc5 C12832884
CC[C@H](c1nnnn1C2CCCC2)[NH+](Cc3cccs3)Cc4cc5cc(c(cc5[nH]c4=O)C)C C13064591
CC[C@H](c1nnnn1C2CCCC2)[NH+](Cc3cccs3)Cc4cc5ccc(c(c5[nH]c4=O)C)C C13065032
C[NH+](Cc1ccc(c(c1OC)OC)OC)Cn2c(=S)[nH]c(n2)c3ccc(cc3Cl)Cl C13073726
CC[C@H](c1nnc(n1c2ccccc2)SCC(=O)Nc3c(c(c(cn3)Cl)C)Cl)[NH+](C)C C03391880
C[C@@H](c1cc2ccccc2o1)NC(=O)CSc3nnc(n3c4ccc(cc4)F)[C@@H](C)[NH+](C)C C12534861
C[C@H](c1cc2ccccc2o1)NC(=O)CSc3nnc(n3c4ccc(cc4)F)[C@H](C)[NH+](C)C C12534862
Cc1ccsc1C(=O)N2CCC(CC2)[C@]3(C(=O)N(C(=O)N3)CC[NH+](C)C)CCc4ccccc4 C14981552
C[NH+](C)CCN1C(=O)[C@@](NC1=O)(Cc2cccc(c2)F)C3CCN(CC3)C(=O)/C=C/c4ccccc4 C15007575
CC[NH+]1CCN(CC1)c2ccc(cc2NC(=O)c3ccc(cc3F)Cl)S(=O)(=O)N(CC)CC C15610571
C[NH+](C)CCn1cnc2c(c1=O)c3c(s2)C[C@@H](CC3)NCc4ccc(cc4)OC(F)(F)F C14973576
Cc1ccc2c(c1)cc(c([nH+]2)N(C)Cc3cc[nH]n3)CN(C[C@H]4CCCO4)C(=O)c5ccccc5F C20601629
Cc1c(c2c(c[nH+]1)CN(CC2)C/C(=C/c3ccccc3)/Cl)CNC(=O)c4ccc(o4)COC C15007340
Cc1c2cnn(c(=O)c2c(n1Cc3ccccc3Cl)C)CC(=O)NCCC[NH+]4[C@@H](CCC[C@@H]4C)C C20866922
C[C@@H]1CCC[NH+](C1)Cc2cc(ccc2OCC(=O)NCc3nccs3)c4ccc5c(c4)OCO5 C20907089
COc1ccccc1c2c(cn(n2)c3ccccc3)C(=O)NC[C@H](c4ccco4)[NH+]5CCCCC5 C20935808
c1ccc(cc1)Cn2c(nnc2SCC(=O)Nc3c(c4c(s3)CCCC4)C#N)C[NH+]5CCCC5 C22526978
CCc1ccccc1NC(=O)C[NH+]2CCN(CC2)C(=O)/C=C/c3cn(c4c3cccc4)CCC#N C24069241
C[NH+](C)[C@H](CNc1c2c3c(sc2nc(n1)CN4CCOCC4)CCC3)c5cccc(c5)OC C15129022
C[C@@H](c1nnc(n1c2ccc(cc2)F)S[C@H](C)C(=O)Nc3ccc(c(c3)Cl)OC)[NH+](C)C C24228087
CC(C)CC(=O)N1CC[NH+](CC1)CC(=O)N(C)CC(=O)Nc2ccc(c(c2)C(F)(F)F)Cl C25530561
CC(C)N(C)S(=O)(=O)c1ccc(c(c1)C(=O)NC[C@@H](c2cccs2)[NH+]3CCCC3)Cl C27607377
c1ccc(cc1)[C@H]2C[NH+](C[C@@H]2C[NH+]3CCC(CC3)c4ncc5n4cccc5)[C@H](CC6CCC6)C(=O)[O-] C28523093
CCOc1ccc(cc1)c2n[nH]c(=S)n2CCC(=O)N3CCC[NH+](CC3)Cc4ccccc4C C31766168
C[C@H](c1ccccc1Cl)NC(=O)CN2CC[NH+](CC2)[C@H](C)c3nc(no3)Cc4ccccc4 C26630594
Cc1c(c(n(n1)c2ccccc2)Oc3ccc(cc3)Cl)C[NH+](C[C@@H](COCC#C)O)C(C)C C36303721
Cc1c(c(n(n1)c2ccc(cc2)F)Oc3ccc(cc3)F)C[NH+](C[C@@H](COCC#C)O)C(C)C C36346709
C[C@@H](c1ccccc1Cl)NC(=O)CN2CC[NH+](CC2)[C@@H](C)c3nc(no3)Cc4ccccc4 C26630587
Cc1cccc2c1[nH]c(=O)c(c2)C[NH+](Cc3cccs3)[C@@H](c4nnnn4C5CCCC5)C(C)C C19236498
CCOc1ccc(cc1C[NH+]2C[C@H]3C[C@@H](C2)c4cccc(=O)n4C3)/C=N/NC(=O)Cc5ccccc5 C20616155
Cc1ccc(cc1)S(=O)(=O)CCC(=O)NCC[NH+]2CCN(CC2)c3nc4ccc(cc4s3)Cl C38773676
CCS(=O)(=O)c1ccc(cc1)c2cc(no2)C(=O)NC[C@@H](c3cccs3)[NH+]4CCCCC4 C40325199
CCS(=O)(=O)c1ncc(c(n1)Cl)C(=O)NC[C@@H](c2ccc(cc2)C(C)C)[NH+]3CCCCC3 C40986101
CC[NH+](CC)[C@H](CNC(=O)c1c2c(n(n1)[C@H]3CCS(=O)(=O)C3)CCCC2)c4ccc(cc4)C C40988379
CC[C@H](C)[C@@H]1C(=O)N(C2([NH2+]1)CCN(CC2)S(=O)(=O)c3ccc(c(c3)Cl)Cl)CCCOC C36028151
CCN(CC)S(=O)(=O)c1ccc(cc1)/C=C/C(=O)Nc2ccc(cc2)c3cn4c([nH+]3)CCCC4 C59588835
COc1ccc(cc1)CCNC(=O)[C@@H]2[C@H]3C=C[C@@]4([C@@H]2C(=O)N(C4)CCC5=c6ccccc6=[NH+]C5)O3 C63385680
c1ccc(c(c1)CNC(=O)CSc2nnc(n2Cc3ccco3)C4=c5ccccc5=[NH+]C4)Cl C64343479
Cc1c(cc(s1)c2nc(no2)c3cccc(c3)F)S(=O)(=O)NCCC[NH+]4CCC[C@@H](C4)C C64450533
COCC(=O)N[C@H]1CCC[NH+](C1)CC2CCCCC2 C12073313
c1cnccc1/C=C/c2cc(cnc2)OC[C@@H]3CC[NH2+]3 C14957593
Cc1c([nH]c[nH+]1)CN2CCO[C@H](C2)CCc3ccccc3 C23129114
CC(C)(C)NC(=O)C[NH+](C)Cc1cccc2c1nccc2 C25816895
CC[C@@H](C)N1C(=O)C[C@H](C1=O)[NH2+][C@@H](C)c2cccs2 C36854282
CC[NH2+]Cc1c(nn(c1C)Cc2ccc(cc2F)C#N)C C36868525
Cc1ccc(o1)[C@H](C)[NH2+]Cc2cn(nc2C(C)C)C C37280874
CCCN(Cc1ccc(cc1)C#N)C(=O)[C@@H]2CCC[NH2+]C2 C37809149
CCOC(=O)[C@@]1(C[NH+]2CCC1CC2)NC3CCCC3 C37970890
CC(C)CCN1CCN(CC1)C(=O)CC2CC[NH2+]CC2 C38075994
CCc1ccc(s1)[C@H](C)[NH2+][C@@H](C)c2nncn2C C41204068
CC(C)C[NH+](CC(C)C)[C@H]1CC2(CC[C@@H]1O)OCCO2 C44162949
C[NH+](C)[C@@H](CNc1c(cccn1)C#N)c2cccs2 C44866693
CCC[NH+]1CCC(CC1)N[C@@H](C)c2c(nn(c2C)C)C C45168756
C[C@H]1C[C@@H](C[NH+](C1)CCNC(=O)/C=C/c2ccco2)C C46882650
CC(C)(CNC(=O)/C=C/c1ccccc1C#N)[NH+](C)C C48392615
C[NH+](C)C1(CCCC1)CNC(=O)[C@H]2C[C@H]2c3ccco3 C49376806
CC1CC[NH+](CC1)CCNC(=O)[C@@H]2C[C@H]2c3ccco3 C49399556
CCN(C1=CCCCC1)C(=O)C[NH+]2CCCC[C@H]2CO C49752124
CC[NH2+]Cc1c(nn(c1N(C)c2cccc(c2)F)C)C C50006036
CCN(c1ccc(cc1)F)c2c(c(nn2C)C)C[NH2+]C C50012357
CCCNc1c(c(nn1C)C)C[NH+]2CCCSCC2 C50817852
CC[C@H]1CO[C@@H](CN1c2cc[nH+]c(c2)CNC3CC3)C C51518684
CN(C1CCCCC1)C(=O)C[NH+]2CCC[C@H](C2)CCO C51916486
CCN[C@@](Cn1c[nH+]c(c1C)C)(C#N)c2ccccc2 C51928023
CC[C@H](C)[NH2+]CC(=O)N1CCN(CC1)C2CCCC2 C52062758
Cc1c(cc(o1)CN2CCOC[C@@H]2C)C[NH2+]C(C)(C)C C52475815
Cc1c(cc(o1)C[NH2+]C(C)(C)C)CN2CCOC[C@H]2C C52476092
CC[NH2+]Cc1c(cc(o1)CN2CCOCC2(C)C)C C52546246
Cc1c(nn(c1C)C[C@H]2CC[C@H](O2)C[NH2+]C(C)(C)C)C C52591663
C[C@H]1CN(CC(O1)(C)C)CC[NH2+][C@@H](C)[C@@H]2CCCO2 C53435164
C[C@@H]1CN(CC(O1)(C)C)[C@@H](C)C[NH2+]Cc2ccco2 C53496670
Cc1c(c(n(n1)CC[NH2+][C@@H](C)c2ccco2)C)Cl C53536487
CC(C)(C)[NH2+]C[C@@H]1CCCCN1Cc2cnn(c2)C C53652897
Cc1cc(nc(n1)N2CCC[C@@H]2C[NH2+]CC(C)C)C C53697348
CCc1c(sc(n1)N2CCOC[C@H]2C)C[NH2+]C3CC3 C54997357
CC[C@@H]1COCCN1c2nc(c(s2)C[NH2+]C3CC3)C C54997912
CCCN(Cc1c(noc1C)C)C2C[C@H]3CC[C@@H](C2)[NH2+]3 C40747654
CCC(CC)N1C(=O)C[C@@H](C1=O)[NH2+]C2(CCCC2)C C42177176
Cc1cnc(cn1)CN2CC[C@@H](C2)C[NH2+]C(C)(C)C C61321539
C[NH2+][C@@H](c1cc(c(cc1F)OC)OC)c2cscn2 C62357154
CC(C)n1c(ccn1)N/C(=[NH+]/C2CC2)/c3ccccc3 C13014840
CCC[NH2+]Cc1cc(c(c(c1)F)n2c(nc(n2)C)C)F C62719726
CCC1(CCN(CC1)c2c(c(nn2C)C)C[NH2+]CC)C C62955140
c1c(cc(c(c1F)F)F)c2nnc(o2)CC[NH2+]C3CC3 C63008694
C[C@@H]1C(=c2cc(ccc2=[NH+]1)C(=O)NCCCOC)C C63486531
CC[NH+]1CCC[C@H](C1)CNC(=O)/C=C/c2ccco2 C63852057
C[C@@H]1CC[C@@H]2[C@@H](C1)CCC[NH+]2CC(=O)NCCOC C64515542
CC[C@H]1CCCC[NH+]1C[C@@H](CN2C[C@@H](O[C@H](C2)C)C)O C65166875
CC(C)[C@@H](C(=O)NC[C@H]1CCCO1)[NH+]2CCCCC2 C67285227
C=CC[NH2+][C@@H](C(Cl)(Cl)Cl)NC(=O)c1ccco1 C02688095
CC(C)C(=O)N[C@H](C(Cl)(Cl)Cl)[NH2+]C[C@@H]1CCCO1 C04577969
CC(C)C[C@@H](C(=O)N1CCN(CC1)C/C=C/c2ccccc2)[NH3+] C19861831
CCN(Cc1ccccc1)[C@H](C[NH3+])c2ccc3c(c2)OCO3 C20226399
c1cc(ccc1N(CCC[NH3+])Cc2ccc3c(c2)OCO3)F C20237316
CCCCN1c2cc(ccc2O[C@@H](C1=O)C)[C@@H](CC(C)C)[NH3+] C33501693
CCCC[C@@H](c1ccc2c(c1)N(C(=O)[C@@H](O2)C(C)C)C(C)C)[NH3+] C33502819
c1ccc(cc1)CCc2nc3cc(cnc3n2CCC[NH3+])Cl C36254050
Cc1ccc(cc1)COc2ccc3c(c2)ccn(c3=O)CCC[NH3+] C36326428
C[C@H]([C@@H]1CCC[NH+](C1)C)[NH2+][C@@H](CC(=O)[O-])c2cccs2 C37087803
CCC(C)(C)NC(=O)[C@H](C)[NH2+][C@H](C)c1ccc(cc1)C#N C37502320
COc1ccc(cc1)N(CCC[NH3+])c2c(cccn2)Cl C37673726
CCOc1ccc(cc1CO)NC2CC[NH+](CC2)CC#C C37901668
C[C@H](CNCc1c[nH]nc1c2cccs2)[NH+]3CCCCC3 C38029095
CCCN(Cc1ccc(cc1)C#N)C(=O)[C@H](C(C)(C)C)[NH3+] C40467475
CCCCC1CCC(CC1)c2nc(no2)[C@H](C(C)(C)C)[NH3+] C41124300
CC(C)[NH+](C)CCCCNc1cc2ccccc2c(=O)[nH]1 C41676347
CCCCN(C1CC1)S(=O)(=O)c2ccc(s2)C[NH3+] C42491358
CC(C)CN(C(C)C)S(=O)(=O)Cc1cccc(c1)C[NH3+] C42589124
CCN(CC(F)(F)F)[C@H](C[NH3+])c1cc2c(c(c1)Cl)OCO2 C42742354
CC(C)N(CC(F)(F)F)[C@H](C[NH3+])c1ccc2c(c1)OCO2 C42746644
CC[C@@H]([C@@H](c1c(ccs1)C)N(C)Cc2cc(on2)C)[NH3+] C43248112
CC[C@@H]([C@H](c1c(ccs1)C)N(C)Cc2cc(on2)C)[NH3+] C43248114
CC[C@H](C)n1cc(c2c1cccc2)C[C@@H](C(=O)OCC)[NH3+] C44359401
CCOC(=O)[C@@](C)(COc1c(c(c(c(c1F)F)F)F)F)[NH3+] C45544797
C[NH+](C)C[C@@H](c1ccccc1)NC(=O)NCC(F)(F)F C48217227
Cc1ccc(s1)[C@@H](C)NC(=O)NCCC[NH+]2CCCC2 C49268320
CCCC1CCC(CC1)NS(=O)(=O)C[C@@H]2CCC[NH2+]2 C49646362
c1cc(sc1C(=O)C[NH+](CC(=O)N)C2CCCC2)Cl C50146983
CC(C)C[NH+](CCOC)Cc1cc2ccccc2nc1N C50815093
CCCC1CCN(CC1)S(=O)(=O)c2ccc(s2)CC[NH3+] C50906706
Cc1ccc(cc1F)NC(=O)C[NH+]2CCC[C@@H]2CCCO C52762847
CCCNc1ccc(cc1C(=O)NC[C@@H]2CC[NH+](C2)C)C C53001900
CC(C)[NH+](C)CCCCn1c2c(ccc(c2F)F)nc1N C53170357
CCc1c(sc(n1)N(C)Cc2ccc(cc2)OC)C[NH3+] C55000091
Cc1ccc2c(c1)O[C@H](CN2CCOCC[NH3+])c3ccccc3 C57790130
Cc1cc2c(cc1C)n(c(n2)CC(C)C)CCOCC[NH3+] C57801555
CC[NH2+][C@@H]1c2ccc(cc2NC1=O)N(CC(C)C)C(C)C C42584891
CC[C@@H]([C@H](c1ccco1)N(C)Cc2ccccc2OC)[NH3+] C43335645
Cc1ccc2c(c1)[C@H](C(=O)N2)NC[C@@H](CC(C)C)[NH+](C)C C20201537
CC[NH+](CC)C[C@@H](C)N[C@H]1c2ccc(cc2NC1=O)Cl C45693630
C[NH+](C)[C@H](CNC(=O)NCC(F)(F)F)c1ccccc1 C60954774
C[C@@H]1CN([C@@H](C[NH2+]1)CO)CCCOc2ccc(cc2)Cl C62712311
CCCC1(CC[NH2+]CC1)C(=O)N(CCO)C2CCCCC2 C62849046
CCCC1(CC[NH2+]CC1)C(=O)N[C@@H](C)CCc2ccco2 C62849699
CCOC(=O)[C@@](C)(CCC[NH+]1CCC2(CCCC2)CC1)N C62956658
CCNc1c(cc(cc1F)C(=O)N[C@H](C)CC[NH+](C)C)F C63006804
CC(C)C[C@H](CN[C@H]1c2ccc(cc2NC1=O)F)[NH+](C)C C20201602
CC[C@@H](C(C)C)NC(=O)NCc1ccccc1C[NH+](C)C C66367430
Cc1ccc(o1)c2c(c[nH]n2)C[NH2+]Cc3ccc(cc3)SC C67251253
CC(C)([C@@H](C(=O)[O-])NC(=O)OCC1c2ccccc2-c3c1cccc3)SCCc4ccncc4 C02583259
Cc1c2cc3c(cc2oc(=O)c1CCC(=O)NCCCCCC(=O)[O-])oc(c3c4ccccc4)C C02116721
C[C@@H](C(=O)Nc1ccc(cc1)SC(F)F)Sc2nnc(n2CC(=O)[O-])c3ccc(cc3)Cl C13019487
C[C@@H](C(=O)Nc1ccccc1Sc2ccccc2)Sc3nnc(n3CC(=O)[O-])c4cccs4 C13019818
CCCCn1c(=O)c2ccc(cc2nc1SCC(=O)Nc3cccc(c3)C(F)(F)F)C(=O)[O-] C13043916
CC[C@H](C)c1ccc(cc1)NC(=O)[C@H](C)Sc2nnc(n2CC(=O)[O-])c3cccs3 C13203688
CC[C@@H](C)c1ccccc1NC(=O)CSc2nnc(n2CC(=O)[O-])c3cccc(c3)C C13204929
CCCCC[C@H](C)NC(=O)CSc1nnc(n1CCC(=O)[O-])c2ccc(cc2)C C13219774
CCCCCC[C@@H](C)NC(=O)CSc1nnc(n1CC(=O)[O-])c2cccc(c2)C C13220450
c1ccc2c(c1)cccc2NC(=O)CSc3nc4ccccc4c(=O)n3CCCCCC(=O)[O-] C13223503
CCCCCC[C@@H](C)NC(=O)CSc1nnc(n1[C@H](C(C)C)C(=O)[O-])c2cccs2 C13245755
CCc1ccccc1NC(=O)CSc2nnc(n2[C@H](C(C)C)C(=O)[O-])c3cccs3 C13271875
CC(C)[C@@H](c1ccc(cc1)C(C)(C)C)NS(=O)(=O)c2cc(ccc2OC)/C=C/C(=O)[O-] C13314145
C=CCn1c(=O)c2c(csc2nc1SCC(=O)NCc3ccc(cc3)C(=O)[O-])c4cccs4 C13348568
CC(C)CCn1c(=O)c2ccc(cc2nc1SCC(=O)Nc3ccc(cc3)/C=C/C(=O)[O-])Cl C13393803
CCCC/C(=N\CCc1c([nH]c2c1cc(cc2)OC(F)(F)F)C)/C3=C(CCCC3=O)[O-] C08846544
c1ccc(cc1)CN(CCCNC(=O)c2nc3ccccc3c(n2)[O-])C(=O)C4(CCCC4)c5ccccc5 C22471986
Cc1c(sc(n1)NC(=O)CSC(c2ccccc2)c3ccccc3)c4nnc(n4CC=C)[S-] C26296057
CCOC(=O)c1c2c(sc1NC(=O)CSc3nc(c(c(n3)[O-])Cc4ccccc4)C)CCCC2 C32522632
CCOC(=O)C1=C(N=C2N([C@H]1c3ccc(cc3C)C)C(=CS2)/C=C(/NCCC(C)C)\[O-])C C34922861
CCC1=C([C@H](N2C(=CSC2=N1)/C=C(/NCCC(C)C)\[O-])c3cccc(c3)F)C(=O)OC C34923163
CC1=C([C@H](N2C(=CSC2=N1)/C=C(/NCCC(C)C)\[O-])c3ccccc3OC)C(=O)OC C34923729
Cc1c(sc(n1)C)C(=O)C2=C(C(=O)N([C@H]2c3cc(c(c(c3)C(C)(C)C)O)C(C)(C)C)CCCOC)[O-] C35566976
CC1=C([C@@H](N2C(=CSC2=N1)/C=C(/NCc3ccco3)\[O-])c4ccc(cc4)Cl)C(=O)OCC=C C35697370
CC[C@H](C)N/C(=C/C1=CSC2=NC(=C([C@H](N12)c3ccc(cc3)Cl)C(=O)OCC=C)C)/[O-] C35697384
CC1=C([C@H](N2C(=CSC2=N1)/C=C(/NCC3CC3)\[O-])c4ccc(cc4)Cl)C(=O)OCC=C C35697416
CCC1=C([C@H](N2C(=CSC2=N1)/C=C(/NCC3CC3)\[O-])c4ccc(cc4)C(F)(F)F)C(=O)OC C35701142
CC1=C([C@H](N2C(=CSC2=N1)/C=C(/NCc3ccccc3)\[O-])c4cccc(c4)OC)C(=O)OCC=C C35701816
CC1=C([C@@H](N2C(=CSC2=N1)/C=C(/NCCOC)\[O-])c3cccs3)C(=O)OC(C)C C35701986
CC1=C([C@H](N2C(=CSC2=N1)/C=C(/N[C@@H](C)c3ccccc3)\[O-])c4ccccc4OC)C(=O)OC(C)C C35705373
CCOC(=O)C1=C(N=C2N([C@@H]1c3ccccc3)C(=CS2)/C=C(/NC[C@H]4CCCO4)\[O-])c5ccccc5 C36049999
CCOC(=O)C1=C(N=C2N([C@H]1c3ccc(cc3)C(F)(F)F)C(=CS2)/C=C(/NCc4ccco4)\[O-])C C36050188
CCC1=C([C@@H](N2C(=CSC2=N1)/C=C(/NCCOC)\[O-])c3ccccc3C)C(=O)OC C36052775
CC1=C([C@H](N2C(=CSC2=N1)/C=C(/NCc3ccc(cc3)F)\[O-])c4ccccc4Cl)C(=O)OCC=C C36053038
c1ccc2c(c1)c(c[nH]2)CCN(Cc3ccc(cc3)C(F)(F)F)Cc4nc(co4)C(=O)[O-] C36054044
Cc1ccc(c(c1)C)[C@@H]2C(=C(N=C3N2C(=CS3)/C=C(/NC4CC4)\[O-])C)C(=O)OCCOC C36061184
CC1=C([C@H](N2C(=CSC2=N1)/C=C(/NCC(C)C)\[O-])c3ccccc3OC)C(=O)OCc4ccccc4 C36061209
CC1=C([C@H](N2C(=CSC2=N1)/C=C(/NCCOC)\[O-])c3ccccc3F)C(=O)OCc4ccccc4 C36061229
CCC1=C([C@H](N2C(=CSC2=N1)/C=C(/NCC3CC3)\[O-])c4ccc(cc4)C(C)C)C(=O)OC C36063330
CCN/C(=C/C1=CSC2=NC(=C([C@H](N12)c3ccccc3OC)C(=O)OCC)c4ccccc4)/[O-] C36064335
CCOC(=O)C1=C(N=C2N([C@H]1c3ccccc3OC)C(=CS2)/C=C(/NC4CC4)\[O-])C(F)(F)F C36064405
C[C@@H](CCCC(C)C)NC(=O)CSc1nnc(n1[C@H](C(C)C)C(=O)[O-])c2cccs2 C13245743
C[C@@H](CCCC(C)C)NC(=O)CSc1nc2cc(ccc2c(=O)n1CC(C)C)C(=O)[O-] C13049474
CCCCOc1ccc(cc1C)C(=O)C2=C(C(=O)N([C@@H]2c3ccc(cc3)Br)CCO)[O-] C40092714
CCCCOc1ccc(cc1OCC)[C@H]2C(=C(C(=O)N2)[O-])C(=O)c3ccc(c(c3)C)OCC C40123609
CCCCCOc1ccc(cc1)[C@H]2C(=C(C(=O)N2)[O-])C(=O)c3ccc(cc3)OCC=C C40125191
CCCCCOc1ccc(cc1OC)[C@@H]2c3c([nH]nc3C(=O)N2CCC)c4cc(ccc4[O-])Cl C39898331
COc1ccc(cc1)CCN2[C@H](c3c([nH]nc3C2=O)c4cc(ccc4[O-])Cl)c5ccc(cc5)OCC=C C39899156
CCOc1cc(cc(c1OCC(=O)[O-])CC=C)/C=C/2\C(=O)N/C(=N/c3ccc(cc3)F)/S2 C59106124
CCC[C@H](c1cccc(c1)C(F)(F)F)NC(=O)CCn2c(nnc2[S-])c3cccs3 C60368321
CCOc1ccc(cc1)NC(=[NH2+])Nc2nc(cc(n2)C(F)(F)F)C(F)(F)F C01133853
c1cc(sc1)C[NH+](C[C@@H]2CCCO2)CC(=O)Nc3c(ccs3)C(=O)N C07927385
C[C@H]1CCCC[NH+]1CCCNC(=O)c2ccc(cc2)CNC(=O)NC(C)C C08351735
Cc1cc(ccc1OC)C[NH+]2CCNC(=O)[C@@H]2CC(=O)NCC(C)(C)CO C12458671
CC(C)[NH+](CC(=O)N)CC(=O)Nc1cc(cc(c1)C(F)(F)F)C(F)(F)F C14927103
CCC[NH+](CC(=O)Nc1ccc(c(c1F)F)F)CC(=O)NC(=O)NCC C16590100
CCOC(=O)C1=C(NC(=O)N[C@@H]1c2ccc(cc2)C)C[NH2+]C[C@@H]3CCCO3 C20213798
CCOC(=O)C1=C(NC(=O)N[C@@H]1c2ccc(cc2)C)C[NH2+]C[C@H]3CCCO3 C20213802
CCCCc1cc(=O)[nH]c(n1)c2ccc(cc2)CN3CCO[C@@H](C3)CC[NH3+] C23159070
C[C@@H](c1cc(ccc1OC)OC)[NH2+][C@@H](C)C(=O)NC(=O)NCC(F)(F)F C25342647
Cc1cc(c(c(c1)C)NC(=O)CNC(=O)C[NH+](C)CC(=O)NC(C)(C)C)C C26885313
CCc1ccccc1NC(=O)CSc2nnc(o2)[C@H](Cc3ccccc3)[NH3+] C01273472
CCCc1ccc(cc1)[C@@H](CNSC)N2CC[NH2+][C@@H](C2)c3ccccc3O C39532640
C[C@@]1(CC[C@]2([C@@H](C1)C(C[C@@H]2[NH2+]C3CCOCC3)(C)C)CCC(=O)NCc4ccc(cc4)OC)O C12531611
CC(C)CC(=O)Nc1ccc(cc1)NC(=O)C(=O)NCC[NH+]2CCCCC2 C41134793
C[C@H](CNC(=O)C(=O)Nc1ccc(cc1)NC(=O)CC(C)C)[NH+]2CCCC2 C41597657
C[C@H]1CCC[NH+](C1)CCCCNC(=O)C(=O)Nc2cccc(c2)C(=O)NC C41789313
C[C@H](c1ccc(cc1OC)OC)[NH2+][C@@H](C)C(=O)NC(=O)NCC(F)(F)F C42184577
CCCC[C@@H](c1nc(co1)C(=O)NCC(=O)c2ccc(cc2)Br)[NH3+] C33886906
C[C@@H](CCCC(C)C)NC(=O)[C@H]1C[NH2+]C[C@@H]1C(=O)N[C@@H]2CCc3c2cccc3 C43223223
CCc1ccccc1NC(=O)CNC(=O)C[NH+]2CCC(CC2)CNC(=O)C C47772208
CCN(CC)C(=O)c1cccc(c1)NC(=O)C[NH+]2CCC(CC2)CC(=O)N C48024989
C[C@@H]1CCCC[NH+]1CCNC(=O)C(=O)Nc2ccc(cc2)C(=O)NCC=C C52679804
CC[NH+](CC)[C@H](CNC(=O)c1ccc(o1)S(=O)(=O)N)c2ccsc2 C53501825
Cc1c(c2ccccc2n1CC(=O)N)C[NH2+]CCCn3c4ccccc4nn3 C55270296
c1ccc(c(c1)C(=O)N)NC(=O)C[NH+](Cc2cccc(c2)F)C[C@@H]3CCCO3 C50231515
C[NH+](C)Cc1cccc(c1)CNC(=O)CCNC(=O)c2c[nH]c3c2cccc3 C48198062
c1cc(oc1)C(=O)NCCNC(=O)NCc2ccc(cc2)C[NH+]3CCCC3 C61521514
C1C[NH+](CCC1NC(=O)CCCC[C@@H]2[C@H]3[C@@H](CS2)NC(=O)N3)CC(F)F C61602277
C[C@@H]1CCC[NH+](C1)[C@H](C)CNC(=O)NCc2cccc(c2)NC(=O)COC C61853492
C[NH+](C)[C@@H](CNC(=O)CCc1c(nc(s1)N)c2cccs2)c3ccco3 C62066501
C[NH+](CCCNC(=O)Nc1cc(c[nH]c1=O)C(F)(F)F)CC(F)(F)F C63161784
CC[C@@H](c1[nH]c(cn1)c2ccccc2)NC(=O)CSCC3=[NH+][C@H](ON3)C C64121041
CCN1[C@H](NN=C1S[C@H](C)C(=O)C2=c3ccccc3=[NH+]C2)CCC(=O)N C64137726
c1cc(sc1)C[NH+]2CCC[C@H](C2)CNC(=O)NCCNc3ncccn3 C64643871
c1ccc(cc1)C(c2ccccc2)C(=O)NNC(=O)NCCCn3cc[nH+]c3 C64885432
c1ccc(cc1)CCn2cnnc2CNc3c4ccccc4nc(n3)CC[NH3+] C65405876
c1ccc(cc1)CNC(=[NH2+])NC[C@@H](c2ccc(cc2)Cl)N3CCOCC3 C66244258
C[C@@H]1CCCC[NH+]1CCCNC(=O)NCc2ccc(cc2)C(=O)NC3CC3 C66358160
C[C@@H]1CCC[NH+](C1)CCCNC(=O)NCc2ccc(cc2)C(=O)NC3CC3 C66359237
c1cc(ccc1COCC(F)(F)F)C(=O)N[C@H]2CCC[NH+](C2)CC(=O)N C66449383
CCS[C@@H](C(C)C)C(=O)Nc1ccccc1C[NH+]2CCC[C@@H](C2)C(=O)N C66645310
CCOCC(=O)NNC(=O)NCc1ccc(cc1)C[NH+]2C[C@@H](C[C@H](C2)C)C C66699375
C[NH+](CCNC(=O)NCc1[nH]nc(n1)c2cccs2)Cc3ccccc3 C66701206
Cc1cc(ccc1C(=O)NC(C)C)NC(=O)C(=O)NC[C@@H](C(C)C)[NH+](C)C C66720365
Cc1ccc(cc1C(=O)NC(C)C)NC(=O)C(=O)NC[C@@H](C(C)C)[NH+](C)C C66720369
CCCC[NH+]1Cc2cccc(c2C1)NC(=O)CNC(=O)NCc3ccco3 C66760456
CN(C)c1c(ccc[nH+]1)CNC(=O)CCCC[C@@H]2[C@@H]3[C@@H](CS2)NC(=O)N3 C67163853
CN(C)c1c(ccc[nH+]1)CNC(=O)CCCC[C@H]2[C@@H]3[C@@H](CS2)NC(=O)N3 C67163854
CCC[NH+]1CC[C@H](C1)CNC(=O)C(=O)Nc2ccc(cc2)C(=O)NC3CC3 C67393439
CC(C)C[C@@H](C(=O)NNC(=O)C)NC(=O)[C@@H](CC(C)C)NC(=O)OC(C)(C)C C04499602
CC(C)c1ccc(cc1)NC(=S)NNC(=O)[C@H](C(C)C)NC(=O)c2cccs2 C07220018
C=CCNC(=O)NC(=O)CN(CC(=O)NC(=O)NCC=C)c1ccc2c(c1)CCC2 C08720601
Cc1ccc(cc1)S(=O)(=O)NCC(=O)OCC(=O)Nc2c(c3c(s2)C[C@H](CC3)C)C(=O)N C09282847
Cc1c(sc(c1C(=O)OC)NC(=O)CNc2ccccc2SCC(=O)N)C C09157246
CC(C)[C@@H](C(=O)N/N=C/c1ccc(c(c1)OC)OCC(=O)N)NC(=O)c2ccc(c(c2)Cl)Cl C10040392
CC(C)[C@H](C(=O)N/N=C/c1ccc(c(c1)OC)OCC(=O)N)NC(=O)c2ccc(c(c2)Cl)Cl C10040394
COc1ccc(cc1)C(=O)Nc2c(nc([nH]c2=O)SCC(=O)OCc3ccccc3)N C12224829
c1ccc(cc1)Nc2nc(nc(n2)N)COC(=O)CCNC(=O)c3ccc(cc3)Cl C09670711
CCCCOc1ccc(cc1)C(=O)NC(=S)Nc2c(c3c(s2)CCCC3)C(=O)N C14029975
CCc1c(sc(c1C(=O)N)NC(=S)NC(=O)c2ccc(cc2)O[C@H](C)CC)C C10150100
CCCCCCC(=O)C/C(=N\NC(=S)N)/C(=O)NC1C2CC3CC(C2)CC1C3 C17195673
CCOC(=O)C1=C(NC(=O)N[C@@H]1c2ccc(cc2)OC(C)C)CN3CCC(CC3)C(=O)N C20214382
CCN(CC)c1ccc(cc1)/C=N/Nc2nnc(n2N)SCC(=O)Nc3cccc(c3)Cl C20527659
CC[C@@H](C)c1ccc(cc1)NC(=O)CSc2nnc(n2N)N/N=C/c3ccco3 C20527773
COc1ccc(cc1)CNC(=O)CSc2nnc(n2N)N/N=C/c3ccc(cc3)Cl C20528296
CC(C)(C)C(=O)NNC(=O)CSc1nc([nH]n1)N/N=C/C=C/c2ccccc2 C20834134
CC/C(=N\Nc1[nH]nc(n1)SCC(=O)NNC(=O)C(C)(C)C)/c2ccccc2 C20835343
CCC(=O)NNC(=O)CSc1nc([nH]n1)NN=C(Cc2ccccc2)Cc3ccccc3 C20909105
CCOc1ccccc1NC(=O)CSc2nnc(n2N)N/N=C/c3cccs3 C21317885
c1ccc2c(c1)[nH]c(n2)SCc3ccc(cc3)C(=O)NNC(=O)CCCNC(=O)c4ccco4 C22738369
CCCCn1c(c(c(=O)[nH]c1=O)N(Cc2ccccc2)CC(=O)Nc3ccccc3C(=O)C)N C23186728
CCCCn1c(c(c(=O)[nH]c1=O)N(CC)CC(=O)NCc2ccc(c(c2)F)C)N C24956436
CCOCc1ccc(cc1)C(=O)NCCCc2c([nH]c(nc2=O)N)c3ccccc3 C17039773
C[C@H](C(=O)Nc1ccc(cc1)C(=O)N)OC(=O)c2ccccc2NCc3ccco3 C04247313
CCCCC(=O)N(Cc1ccco1)[C@H](c2c(cc(cc2O)O)O)C(=O)NCCCC C36507260
CCCCCC(=O)N(Cc1ccc(o1)C)[C@@H](c2c(cc(cc2O)O)O)C(=O)NCCCC C36600654
Cc1ccccc1Nc2nc(nc(n2)N)CSc3nnc(s3)NCCOC C36805959
CCCCOc1ccc(cc1OC)/C=C/C(=O)NCC(=O)Nc2ccc3c(c2)[nH]c(=O)[nH]3 C39559519
COc1ccc2c(c1)sc(n2)Nc3c(c(ncn3)NCCc4ccc(c(c4)OC)OC)N C40683906
CCN(CC)S(=O)(=O)c1ccc(cc1)Nc2c(c(ncn2)NCCC(C)C)N C40759529
C[C@H]1CCCC[C@@H]1NC(=S)NNC(=O)CCNS(=O)(=O)c2cccs2 C42085122
CCCCn1c(c(c(=O)[nH]c1=O)N(C)CC(=O)N[C@@H](C)c2ccc(cc2)CC)N C10044067
CCCc1ccc(cc1)c2c(sc(n2)NC(=O)[C@H](CCSC)NC(=O)N)C C45675556
COc1ccccc1Nc2c(cccn2)C(=O)OCC(=O)Nc3c(c4c(s3)CCC4)C(=O)N C15821779
CN(Cc1nc(nc(n1)Nc2ccccc2OC)N)CC(=O)Nc3ccccc3C(F)(F)F C14925142
C[C@@H](CCCC(C)C)NC(=O)CCNc1ccc(cc1[N+](=O)[O-])S(=O)(=O)N C28993082
c1ccc(cc1)CCC[C@@H](c2ccccc2)NC(=O)C[C@@H](c3cccs3)NC(=O)N C58512902
c1ccc(cc1)CCC[C@H](c2ccccc2)NC(=O)C[C@@H](c3cccs3)NC(=O)N C58512908
COc1cc(ccc1O)/C=N/Nc2[nH]nc(n2)SCC(=O)Nc3ccc(cc3)C(F)(F)F C58995049
c1ccc(cc1)Oc2ccccc2NC(=O)CSc3nc([nH]n3)N/N=C/c4c[nH]c5c4cccc5 C59006418
CCOc1cccc(c1)NC(=O)CSc2nc([nH]n2)N/N=C/c3cc(ccc3O)Br C59016961
CCOc1cc(ccc1O)/C=N/Nc2[nH]nc(n2)SCC(=O)Nc3cc(ccc3Cl)Cl C59039724
C[C@@H](C(=O)NNC(=O)C(C)C)Sc1nc([nH]n1)N/N=C/C=C/c2ccccc2 C59879363
CC/C(=N\Nc1[nH]nc(n1)S[C@@H](C)C(=O)NNC(=O)C(C)C)/c2ccccc2 C59880939
CC/C(=N/Nc1nnc(n1N)SCC(=O)Nc2ccc(cc2)OC(F)(F)F)/C C59914835
CCCC/C(=N/Nc1nnc(n1N)SCC(=O)Nc2cccc3c2cccc3)/C C59915388
CC(C)c1ccc(cc1)Sc2ccc(cc2)NC(=O)[C@@H](CCSC)NC(=O)N C60339564
CCOC(=O)c1c(nc(s1)Nc2ccc(cc2)NC(=O)C[C@@H](C(=O)[O-])[NH2+]CC=C)C C65090314
CCCC(=O)Nc1cccc(c1)NCC(=O)Nc2cccc(c2)NC(=O)c3ccco3 C66071717
CCOc1ccc(cc1)C(=O)Oc2ccc(cc2OCC)/C=N/NC(=O)CNC(=O)c3ccc(cc3)C C04283462
CCSc1nc(c2cnn(c2n1)CCNC(=O)c3cc(c(c(c3)OC)OC)OC)NCC(C)C C08948856
CCCOC(=O)CSc1[nH]c(nn1)N/N=C/c2ccccc2OCc3cccc(c3)Br C09695143
Cc1ccc(cc1)C(=O)Oc2ccc(cc2)C(=O)COC(=O)CNC(=O)CNC(=O)c3ccccc3 C10000470
c1ccc(cc1)CC(=O)NCC(=O)NCC(=O)O[C@H](c2ccc(cc2)[N+](=O)[O-])C(=O)c3ccccc3 C10000676
c1cc(c(nc1)SCC(=O)NCCC2=CCCCC2)C(=O)OCC(=O)NCCC3=CCCCC3 C10755045
CCOC(=O)C1=C(NC(=O)N[C@@H]1c2ccccc2)COC(=O)/C=C/c3cc(c(cc3OC)OC)OC C10781731
CCOC(=O)c1c(csc1NC(=O)COC(=O)CNC(=O)c2ccc(cc2)OC)c3ccccc3 C11429928
Cc1c(c(n(n1)CCC(=O)NCC2(CC2)c3ccccc3)C)CCC(=O)NCC4(CC4)c5ccccc5 C12792413
CCOC(=O)c1c(c(sc1NC(=O)COC(=O)c2ccccc2N/C=C/C(=O)C(F)(F)F)C)C C13150068
CCOc1ccc(cc1)n2c(nnc2SCC(=O)NCCCOC(C)C)c3c[nH]c4c3cccc4 C09967599
Cc1ccc(cc1)[C@@H](C(=O)NCCC(C)C)N(Cc2ccco2)C(=O)CCC(=O)Nc3nccs3 C13501912
Cc1ccc(cc1)[C@H](C(=O)NCCC(C)C)N(Cc2ccco2)C(=O)CCC(=O)Nc3nccs3 C13501913
CCC[C@@H](C(=O)NC(C)(C)CC)N(Cc1ccco1)C(=O)CNS(=O)(=O)c2ccc(cc2)OC C13503033
CCCCCn1c(nc2c1c(=O)[nH]c(=O)n2CCCC)CCC(=O)Nc3cc(ccc3OC)Cl C14462909
COCC(=O)Nc1c2cc(cnc2n(c1C(=O)OC)CCCc3ccccc3)NC[C@H]4CCC=CC4 C14539528
CCN(CC)C(=O)c1c(c(c(s1)NC(=S)Nc2ccc(cc2[N+](=O)[O-])OCC)C(=O)OC)C C16346304
CCOC(=O)C1[C@H](C(=C(N=C1c2ccccc2)c3ccccc3)C(=O)OCC)c4ccccc4OCC(=O)N C16361946
CCCCN(CC(=O)Nc1c(c(nn1c2ccc(cc2)C)C)c3ccccc3)C(=O)NCC(=O)OCC C16436363
CC(C)(C)NC(=O)N(CCOC)CC(=O)N(CCc1c[nH]c2c1cccc2)Cc3ccc(cc3)C(F)(F)F C16649504
CCOC(=O)c1c(c(sc1N[C@H](C(Cl)(Cl)Cl)NC(=O)CC(C)C)C(=O)OCC)C C16790508
CCCCn1c2c(c(=O)n(c1=O)CC(=O)NCCSc3ccc(cc3)C)n(c(n2)CO)CCC C19296457
CCCN(CCC)S(=O)(=O)c1ccc2c(c1)c(cn2CC)/C=N/NC(=S)Nc3ccc(cc3)C C20183376
CCCCNS(=O)(=O)c1ccc2c(c1)c(cc(n2)c3cccs3)C(=O)NCC(OCC)OCC C20737635
COc1cc(cc(c1)OC)NC(=O)CCSc2nnc(n2CC=C)CNc3cccc4c3cccc4 C20830987
CCOC(=O)C1=C(NC(=O)N[C@@H]1c2ccc(cc2)OC)COC(=O)CCOc3ccc(cc3)C(=O)C C24202921
CC1=C([C@H](NC(=O)N1)c2cn(nc2c3ccc(cc3)OCCC(C)C)c4ccccc4)C(=O)OCCOC C27020771
CCOc1cc(cc(c1OCC)OCC)C(=O)Nc2nnc(s2)SCC(=O)Nc3ccccc3 C09364084
CCOc1ccc(cc1OCC)[C@H](C(C)C)NC(=O)c2ccc(c(c2)S(=O)(=O)NC(C)C)OC C32755212
CCOC(=O)CNC(=O)N(CC(=O)N(CCc1c[nH]c2c1cccc2)Cc3ccc(cc3)F)C4CC4 C35345698
CCCCN1C(=C([C@@H](NC1=O)c2ccc(cc2)NC(=O)c3ccc(cc3)OC)C(=O)OCCOC)C C35707961
CCCCN1C(=C([C@H](NC1=O)c2ccc(cc2)NC(=O)c3ccc(cc3)OC)C(=O)OCCOC)C C35707962
CC1=C([C@H](N2C(=CSC2=N1)/C=C(/NCC[NH+](C)C)\[O-])c3cccc(c3OC)OC)C(=O)OCC=C C36058732
CCCCC[C@@H](C(=O)NC(C)(C)C)N(Cc1ccco1)C(=O)C(c2ccccc2)(c3ccccc3)O C36502272
CCCCCC(=O)N(Cc1ccco1)[C@@H](c2ccccc2O)C(=O)NCS(=O)(=O)c3ccc(cc3)C C36504073
CCCCCC(=O)N(Cc1ccco1)[C@H](c2ccccc2O)C(=O)NCS(=O)(=O)c3ccc(cc3)C C36504074
CCCCN([C@@H](c1ccc(cc1OC)OC)C(=O)NC2CCCCC2)C(=O)CNC(=O)c3ccco3 C06552069
CCCCN([C@H](c1ccc(cc1OC)OC)C(=O)NC2CCCCC2)C(=O)CNC(=O)c3ccco3 C06552071
CCOC(=O)C1=C(CCC1)NNC(=O)CN(c2cc(ccc2OC)OC)S(=O)(=O)c3ccccc3 C32929379
CCOC(=O)c1c(csc1NC(=O)COC(=O)[C@@H](C(C)C)NC(=O)c2ccco2)c3ccccc3 C39192766
CCOC(=O)C1=C([C@H](O[C@@H]1C)NC(=O)CSc2[nH]c(c(n2)C)Cc3ccccc3)C(=O)OCC C39586120
CCOC(=O)C1=C([C@H](O[C@H]1C)NC(=O)CSc2[nH]c(c(n2)C)Cc3ccccc3)C(=O)OCC C39586122
CCCCCNC(=O)c1csc(n1)CN(CCc2c[nH]c3c2cccc3)Cc4ccc5c(c4)OCO5 C40372760
C=CC[NH2+][C@@H](c1ccc(cc1)Br)[C@@H](CN(CC=C)S(=O)(=O)c2ccccc2)C(=O)[O-] C43209066
C=CC[NH2+][C@H](c1ccc(cc1)Br)[C@@H](CN(CC=C)S(=O)(=O)c2ccccc2)C(=O)[O-] C43209067
C=CC[NH2+][C@@H](c1ccc(cc1)Br)[C@H](CN(CC=C)S(=O)(=O)c2ccc(cc2)F)C(=O)[O-] C43209074
CCCCOc1ccc(cc1OC)CNC(=S)NC(=O)c2ccc(c(c2)Br)OCC C44837865
CCCCCC[C@@H]1[C@@H](c2ccc(cc2OC1=O)OCC(=O)N[C@H](CC3=c4ccccc4=[NH+]C3)C(=O)[O-])C C64277668
CC(C)OCCCNC(=O)CN(C)c1nn2c(c(nc2s1)c3ccc(cc3)OC)NC4CCCC4 C64703494
CCCN(CCC)C(=O)c1cccc(c1)NC(=O)CNc2ccc(cc2)C(=O)N(CC)c3ccccc3 C66092189
CCOc1cc(cc(c1OCc2ccccc2Cl)Cl)/C=N/NCc3c(cccc3Cl)Cl C09197407
CCc1cccc(c1n2c(nnc2S[C@@H](C)CC)CNC(=O)C34CC5CC(C3)CC(C5)C4)CC C09390879
Cc1ccc(cc1)N[C@@H](CCSc2nc3ccccc3c(=O)n2CC(C)C)c4ccccc4 C12635399
CCOc1ccccc1Nc2nnc(s2)S[C@@H](c3ccc(cc3)C)C(=O)c4ccc(cc4)C C03320581
Cc1cccc(c1Nc2nnc(s2)S[C@@H](C)C(=O)N(Cc3ccccc3)Cc4ccccc4)C C02640297
Cc1ccc(cc1)[C@H](CCNC(=O)C[C@H](c2ccccc2)[C@@H]3CCOC(C3)(C)C)c4ccco4 C16392038
CCCCN(CCCC)c1ccc(cc1)C=c2c(nc(=C(C#N)C#N)s2)c3ccc(cc3)O C16638737
CCCCNC(=O)[C@H](CC)Sc1nc(c(nn1)c2ccc(cc2)Cl)c3ccc(cc3)Cl C02950892
CCc1cccc(c1NC(=O)CSc2nnc(s2)SCc3ccc(cc3)C(C)C)CC C24713870
CCN(CC)c1ccc(cc1)C(c2ccc(cc2)N(CC)CC)(c3ccc(cc3)N(CC)CC)O C31297763
CCCCN(Cc1cccn1Cc2cccc(c2)C(F)(F)F)C(=O)Nc3ccc(cc3)SC C33556475
CCCCC/C=C/C(=O)N(c1cccc(c1)Cl)[C@@H](c2ccc(cc2C)C)C(=O)NC(C)(C)C C36481786
CCC(CC)[C@@H](C(=O)NC(C)(C)CC(C)(C)C)N(C1CCCCC1)C(=O)Cc2ccccc2 C36492934
Cc1ccc(cc1)[C@@H](C(=O)NC(C)(C)CC(C)(C)C)N(Cc2ccco2)C(=O)C3CCCCC3 C36494593
CCCCCCN([C@H](c1ccc(cc1C)C)C(=O)NC(C)(C)CC(C)(C)C)C(=O)CC(C)C C36508600
CCCCCCN([C@H](c1ccc(cc1C)C)C(=O)NCCCC)C(=O)c2ccc(cc2)Cl C36511291
CCCCCCN([C@H](C1CCCCC1)C(=O)NC(C)(C)CC(C)(C)C)C(=O)CCl C36517249
Cc1ccc(cc1)[C@H](C(=O)NC(C)(C)CC(C)(C)C)N(C)C(=O)/C(=C/c2ccccc2)/c3ccccc3 C36523463
CCC(CC)[C@H](C(=O)NC(C)(C)CC(C)(C)C)N(C)C(=O)[C@@H]1C[C@@H]2C[C@H]([C@H]1C)C2(C)C C36525652
CC[C@H](c1ccccc1)C(=O)N(C)[C@H](c2ccc(cc2C)C)C(=O)NC(C)(C)CC(C)(C)C C36527271
CCC(CC)[C@@H](C(=O)NC(C)(C)CC(C)(C)C)N(c1ccccc1Cl)C(=O)CC(C)C C36541182
CCCCNC(=O)[C@@H](c1ccc(cc1C)C)N(c2ccccc2Cl)C(=O)Cc3ccccc3C C36541490
CCC/C=C/[C@@H](C(=O)NC(C)(C)C)N(c1ccccc1Cl)C(=O)[C@@H](CC)c2ccccc2 C36542960
CCCCNC(=O)[C@@H](c1ccccc1C)N(c2ccccc2Cl)C(=O)C[C@@H](C)c3ccccc3 C36546079
CCCN([C@H](c1ccccc1)C(=O)NC(C)(C)CC(C)(C)C)C(=O)[C@@H]2C[C@@H]3C[C@H]([C@H]2C)C3(C)C C36562087
CCCCC/C=C\C(=O)N(CCC)[C@@H](c1ccc(cc1)C(F)(F)F)C(=O)NC(C)(C)C C36563236
CCCC[C@@H](CC)C(=O)N(CCC)[C@@H](c1ccccc1)C(=O)NC(C)(C)CC(C)(C)C C36564587
CCCN([C@H](C(c1ccccc1)c2ccccc2)C(=O)NC(C)(C)C)C(=O)C[C@H](C)c3ccccc3 C36572351
CCCN([C@H]([C@H](C)c1ccccc1)C(=O)NC(C)(C)CC(C)(C)C)C(=O)C[C@@H](C)c2ccccc2 C36572463
CCCN([C@H](C(c1ccccc1)c2ccccc2)C(=O)NC(C)(C)CC(C)(C)C)C(=O)C=C(C)C C36573565
CCCCCC(=O)N(CCC)[C@H](c1c(cccc1Cl)Cl)C(=O)NC(C)(C)CC(C)(C)C C36575145
CCC/C=C/[C@H](C(=O)NC(C)(C)CC(C)(C)C)N(CCC)C(=O)c1ccccc1Cl C36577466
CCCCC(=O)N(CCC)[C@H](c1cc2ccccc2c3c1cccc3)C(=O)NC(C)(C)C C36578842
CCC/C=C/[C@H](C(=O)NC(C)(C)CC(C)(C)C)N(C(=O)CCC1CCCCC1)C(C)(C)C C36581697
CCCCC/C=C/C(=O)N([C@H](C(c1ccccc1)c2ccccc2)C(=O)NC(C)(C)C)C(C)(C)C C36581945
CCCC[C@H](CC)C(=O)N([C@@H](c1ccc(cc1)C(F)(F)F)C(=O)NCCCC)C(C)(C)C C36582539
CCCC[C@H](CC)C(=O)N([C@@H](c1ccccc1C)C(=O)NC(C)(C)CC(C)(C)C)C(C)(C)C C36582555
CCC(CC)[C@H](C(=O)NC(C)(C)CC(C)(C)C)N(C(=O)[C@@H](CC)c1ccccc1)C(C)(C)C C36583184
CCCCC[C@H](C(=O)NC(C)(C)CC(C)(C)C)N(C(=O)C#Cc1ccccc1)C(C)(C)C C36586244
CC(=CC(=O)N([C@H](c1ccc(cc1)C(F)(F)F)C(=O)NC(C)(C)CC(C)(C)C)C(C)(C)C)C C36589141
CCCCCC(=O)N([C@H](c1ccc(cc1C)C)C(=O)NC(C)(C)CC(C)(C)C)C(C)(C)C C36590808
Cc1ccc(cc1)SCCCC(=O)Nc2nc(c(s2)C(=O)c3ccccc3)c4ccccc4 C36717359
Cc1cccc(c1)Cn2cccc2CN([C@@H](C)C(C)C)C(=O)Nc3c(cccc3C(C)C)C(C)C C40367630
CCCCNC(=O)[C@H](C(CC)CC)N(c1ccccc1)C(=O)/C(=C\c2ccccc2)/c3ccccc3 C36604150
CCCC[C@@H](CC)C(=O)N(c1ccccc1)[C@H](c2c(cccc2Cl)Cl)C(=O)NC(C)(C)C C36606840
CCC/C=C/[C@@H](C(=O)NC(C)(C)CC(C)(C)C)N(c1ccccc1)C(=O)C#Cc2ccccc2 C36609610
CCc1ccccc1NC(=O)CCCSc2nc(cc(n2)C(F)(F)F)c3cccs3 C58975786
CCCCCCOc1ccc2ccccc2c1[C@@H]3Nc4ccccc4C(=O)N3CCCC C66129841
CCCCCCOc1ccc2ccccc2c1[C@H]3Nc4ccccc4C(=O)N3CCCC C66129842
C[C@@]1(Nc2ccccc2C(=O)N1CCc3ccccc3)c4cccc(c4)OCCCc5ccccc5 C66133731
CCCCN(CCCC)S(=O)(=O)c1ccc(cc1)C(=O)Nc2c(c(c(s2)C(=O)OC)C)C(=O)OC C09472597
CCN(CCCNC(=O)CCc1nnc2n1c3ccccc3c(=O)n2CCCOC(C)C)c4cccc(c4)C C09968963
CCCC(=O)N(CCCOC)CC(=O)N(CCc1c[nH]c2c1cccc2)Cc3ccc(cc3)C(F)(F)F C16649320
CC[NH+](CC)CCN1[C@H](C(=C(C1=O)[O-])C(=O)c2ccc(c(c2)C)OCC(C)C)c3ccc(c(c3)OC)OCC C20101813
CCCCOc1ccc(cc1C)C(=O)C2=C(C(=O)N([C@H]2c3ccc(c(c3)OC)OCC)CCC[NH+](C)C)[O-] C09301978
CCCCOc1ccc(cc1)C(=O)C2=C(C(=O)N([C@@H]2c3ccc(c(c3)OC)OCC)CCC[NH+](CC)CC)[O-] C16729888
CC[NH+](CC)CCCN1[C@@H](C(=C(C1=O)[O-])C(=O)c2ccc(cc2)C)c3ccc(c(c3)OC)OCCC(C)C C33492996
CCCCOc1ccc(cc1OCC)[C@H]2C(=C(C(=O)N2CCC[NH+](CC)CC)[O-])C(=O)c3ccc(cc3)C C33546305
CCCCOc1cccc(c1)C(=O)C2=C(C(=O)N([C@@H]2c3ccc(c(c3)OC)OC)CCC[NH+](CC)CC)[O-] C33723953
CCCCOc1cccc(c1)C(=O)C2=C(C(=O)N([C@H]2c3ccc(c(c3)OC)OCC)CC[NH+](CC)CC)[O-] C33756941
CC[NH+](CC)CCCN1[C@@H](C(=C(C1=O)[O-])C(=O)c2ccncc2)c3ccc(c(c3)OCC)OCCC(C)C C33808591
CC[NH+](CC)CCN1[C@H](C(=C(C1=O)[O-])C(=O)c2ccc(cc2)OCC)c3ccc(c(c3)OC)OCCC(C)C C34918369
CCCCOc1ccc(cc1)C(=O)C2=C(C(=O)N([C@@H]2c3ccc(c(c3)OC)OCC=C)CC[NH+](CC)CC)[O-] C34918971
CC[NH+](CC)CCN1[C@@H](C(=C(C1=O)[O-])C(=O)c2ccc(c(c2)C)OCC=C)c3ccc(c(c3)OC)OCC=C C34919126
CCOc1ccc(cc1)C(=O)C2=C(C(=O)N([C@H]2c3ccc(c(c3)OCC)OCC=C)CCCn4cc[nH+]c4)[O-] C34920414
CCOc1ccc(cc1)C(=O)C2=C(C(=O)N([C@H]2c3ccc(c(c3)OCC)OCCC(C)C)CC[NH+](C)C)[O-] C34930042
CC[NH+](CC)CCCN1[C@H](C(=C(C1=O)[O-])C(=O)/C=C/c2ccccc2)c3ccc(c(c3)OC)OCCC(C)C C35444789
COCCCNC(=O)c1csc(n1)CN(CCc2ccc(c(c2)OC)OC)Cc3ccc4c(c3)OCO4 C35807814
CCCCC[C@H](C(=O)NCS(=O)(=O)c1ccc(cc1)C)N(Cc2ccco2)C(=O)CCC3CCCCC3 C36495714
CCCC[C@H](CC)C(=O)N(Cc1ccco1)[C@@H](/C=C/CCC)C(=O)NCS(=O)(=O)c2ccc(cc2)C C36496469
CCCCCCN([C@H](c1cc(ccc1Cl)[N+](=O)[O-])C(=O)NCCCC)C(=O)c2ccc(cc2)[N+](=O)[O-] C36522057
CCCCCCN([C@H](c1ccc(cc1)OC)C(=O)NC(C)(C)CC(C)(C)C)C(=O)c2ccc(cc2)[N+](=O)[O-] C36522145
CCCCC/C=C\C(=O)N(Cc1ccc(o1)C)[C@@H](c2ccc(cc2)N(C)C)C(=O)NC(C)(C)CC(C)(C)C C36557701
CCCN([C@@H](C(CC)CC)C(=O)NC(C)(C)CC(C)(C)C)C(=O)[C@H]1CCCN1C(=O)OCc2ccccc2 C36560041
CCCC[C@@H](CC)C(=O)N(CCC)[C@@H](c1ccc(cc1)[N+](=O)[O-])C(=O)NCS(=O)(=O)c2ccc(cc2)C C36564788
CCCC[NH+](CCCC)CCCN1[C@@H](C(=C(C1=O)[O-])C(=O)c2cccs2)c3ccc(c(c3)OC)OCC C40018721
CCCC[NH+](CCCC)CCCN1[C@@H](C(=C(C1=O)[O-])C(=O)c2cccs2)c3cccc(c3)OCCCC C40018759
CCCC[NH+](CCCC)CCCN1[C@H](C(=C(C1=O)[O-])C(=O)c2cccs2)c3ccccc3OCCCC C40018816
CCCC[NH+](CCCC)CCCN1[C@@H](C(=C(C1=O)[O-])C(=O)c2ccco2)c3cccc(c3)Oc4ccccc4 C40018847
CCCC[NH+](CCCC)CCCN1[C@H](C(=C(C1=O)[O-])C(=O)c2ccco2)c3ccc(c(c3)OC)OCC(C)C C40018956
CCCCCOc1cccc(c1)[C@@H]2C(=C(C(=O)N2CCC[NH+](CCCC)CCCC)[O-])C(=O)c3ccc(o3)C C40019005
CCCC[NH+](CCCC)CCCN1[C@H](C(=C(C1=O)[O-])C(=O)c2ccccc2)c3ccc(c(c3)OC)OCC=C C40019120
CCCC[NH+](CCCC)CCCN1[C@@H](C(=C(C1=O)[O-])C(=O)c2ccc(cc2)C)c3cccc(c3)OCC=C C40019151
CCCC[NH+](CCCC)CCCN1[C@@H](C(=C(C1=O)[O-])C(=O)c2ccc(c(c2)C)OC)c3ccc(cc3)N(C)C C40019467
CCCC[NH+](CCCC)CCCN1[C@H](C(=C(C1=O)[O-])C(=O)c2ccc(c(c2)C)OCC)/C=C/c3ccccc3 C40019522
CCCC[NH+](CCCC)CCCN1[C@@H](C(=C(C1=O)[O-])C(=O)c2ccc(c(c2)C)OCC=C)c3ccccc3 C40019547
CCCC[NH+](CCCC)CCCN1[C@@H](C(=C(C1=O)[O-])C(=O)c2ccc(c(c2)C)OCC=C)c3ccc(cc3)F C40019551
CCCC[NH+](CCCC)CCCN1[C@@H](C(=C(C1=O)[O-])C(=O)c2ccc(c(c2)C)OCC=C)c3ccccc3F C40019557
CCCC[NH+](CCCC)CCCN1[C@H](C(=C(C1=O)[O-])C(=O)c2cc3ccccc3o2)c4ccccc4OCC C40019718
CCCC[NH+](CCCC)CCCN1[C@H](C(=C(C1=O)[O-])C(=O)c2cc3ccccc3o2)c4ccc(cc4)SC C40019738
CCCC[NH+](CCCC)CCCN1[C@@H](C(=C(C1=O)[O-])C(=O)c2c(nc(s2)C)C)c3ccc(cc3)OCCC C40019789
CCCC[NH+](CCCC)CCCN1[C@@H](C(=C(C1=O)[O-])C(=O)c2c(nc(s2)C)C)c3ccc(cc3)OCC=C C40019791
CCCC[NH+](CCCC)CCCN1[C@@H](C(=C(C1=O)[O-])C(=O)c2c(nc(s2)C)C)c3ccccc3OCC=C C40019829
CCCC[NH+](CCCC)CCCN1[C@H](C(=C(C1=O)[O-])C(=O)c2ccc(c(c2)F)C)c3ccc(cc3)OCC=C C40019950
CCCC[NH+](CCCC)CCCN1[C@H](C(=C(C1=O)[O-])C(=O)c2ccc(c(c2)F)C)c3ccccc3[N+](=O)[O-] C40020000
CCCC[NH+](CCCC)CCCN1[C@H](C(=C(C1=O)[O-])C(=O)c2ccc(c(c2)F)C)c3ccccc3OCC=C C40020038
CCCC[NH+](CCCC)CCCN1[C@H](C(=C(C1=O)[O-])C(=O)c2cccc(c2)OC)c3ccc(cc3)SC C40020205
CCCC[NH+](CCCC)CCCN1[C@H](C(=C(C1=O)[O-])C(=O)c2cccc(c2)OCC)c3cccc(c3)[N+](=O)[O-] C40020223
CCCC[NH+](CCCC)CCCN1[C@H](C(=C(C1=O)[O-])C(=O)c2cccc(c2)OCCCC)c3cccs3 C40020349
CCCCCCOc1ccc(cc1OC)[C@H]2C(=C(Nc3n2nc(n3)SCCCC)C)C(=O)OC(C)C C41001390
CCCC[C@H](CC)CN1C(=O)/C(=C/c2c(nc3c(cccn3c2=O)C)NCCCOC(C)C)/SC1=S C09461240
COC(=O)CCCCCn1c(=O)c2ccccc2nc1SCC(=O)NCc3ccc(cc3)C(=O)[O-] C13223477
CCCCCCOc1ccc(cc1C(=O)N2CCNC(=O)[C@H]2CC(=O)OCCCC)Br C14648216
CCCCCCOc1ccc(cc1Br)C(=O)N2CCNC(=O)[C@@H]2CC(=O)OCCCCC C14769785
CCOc1ccc(cc1)CN(CCc2c[nH]c3c2cccc3)C(=O)CN(CCOC)C(=O)c4ccc(cc4)C C16648654
CC[NH+](CC)CCCN1[C@@H](C(=C(C1=O)[O-])C(=O)c2ccc3c(c2)C[C@H](O3)C)c4cccc(c4)OCCC(C)C C20266822
CCCCOc1ccc(cc1OCC)[C@@H]2C(=C(C(=O)N2CCC[NH+](C)C)[O-])C(=O)c3ccc4c(c3)C[C@@H](O4)C C20290273
CCCCOc1ccc(cc1OCC)[C@@H]2C(=C(C(=O)N2CCC[NH+](C)C)[O-])C(=O)c3ccc4c(c3)C[C@H](O4)C C20290279
CC[NH+](CC)CCCN1[C@@H](C(=C(C1=O)[O-])C(=O)c2ccc3c(c2)C[C@H](O3)C)c4ccc(c(c4)OCC)OCC C20325018
CCCN(CCC)C(=O)CSc1nc2cc(ccc2c(=O)n1Cc3ccco3)C(=O)NCCOC C20644107
CCCCCOc1ccc(cc1)[C@H]2C(=C(C(=O)N2CC[NH+](CC)CC)[O-])C(=O)c3ccc4c(c3)C[C@H](O4)C C16734091
CCOC(=O)C1=C(NC(=C(C1c2ccc(cc2)OC(=O)[C@@H](C)Oc3ccc(cc3)OC)C(=O)OCC)C)C C26963651
CC[NH+](CC)CCCN1[C@@H](C(=C(C1=O)[O-])C(=O)c2cccc(c2)OCC)c3ccc(cc3)C(=O)OC C33723419
CCCOc1cccc(c1)C(=O)C2=C(C(=O)N([C@H]2c3cccc(c3)[N+](=O)[O-])CCC[NH+](CC)CC)[O-] C33723433
CC[NH+](CC)CCCN1[C@H](C(=C(C1=O)[O-])C(=O)c2ccncc2)c3ccc(c(c3)OCC)OCC=C C33808350
CCCCCOc1ccc(cc1OC)[C@@H]2C(=C(C(=O)N2CC[NH+](CC)CC)[O-])C(=O)c3cccc(c3)OCC C34941787
CCCCOc1ccc(cc1OC)[C@H]2C(=C(C(=O)N2CC[NH+](C)C)[O-])C(=O)c3cccc(c3)OCC C35282853
CC[NH+](CC)CCN1[C@H](C(=C(C1=O)[O-])C(=O)c2ccc(cc2)F)c3ccc(c(c3)OCC)OCC=C C35298995
CCCCOc1cccc(c1)[C@H]2C(=C(C(=O)N2CCC[NH+](CC)CC)[O-])C(=O)c3c(nc4n3cccc4)C C35420404
CCCCOc1cccc(c1)[C@@H]2C(=C(C(=O)N2CCC[NH+](CC)CC)[O-])C(=O)c3c(nc(s3)C)C C35568278
CCOCCOc1nc(n(n1)c2ccc(cc2)NC(=O)C[C@@H](C)CC(C)(C)C)c3cccc(c3)C(F)(F)F C35793988
CCc1cc(nc(n1)SCc2ccc(o2)C(=O)NCCOC)N(C)CCc3ccc(c(c3)OC)OC C36028525
CCNC(=S)N(CCOC)Cc1cnc(n1C[C@H]2CCCO2)S(=O)(=O)Cc3ccccc3F C36032267
COCCN(Cc1cnc(n1C[C@H]2CCCO2)S(=O)(=O)Cc3ccc(cc3)F)C(=S)NC4CC4 C36032309
CCCCC[C@@H](C(=O)NCS(=O)(=O)c1ccc(cc1)C)N(Cc2ccco2)C(=O)Cc3ccccc3C C36495327
CCCCC/C=C\C(=O)N(Cc1ccco1)[C@@H](C2CCCCC2)C(=O)NCS(=O)(=O)c3ccc(cc3)C C36495773
CCCCCC(=O)N(Cc1ccco1)[C@@H](c2cc(ccc2Cl)[N+](=O)[O-])C(=O)NC(C)(C)CC(C)(C)C C36504133
CCCCCCN([C@H](c1ccco1)C(=O)NC(C)(C)CC(C)(C)C)C(=O)c2cc(ccc2[O-])[N+](=O)[O-] C36513875
CCCC[C@H](CC)C(=O)N(Cc1ccc(o1)C)[C@@H](/C=C/C)C(=O)NCS(=O)(=O)c2ccc(cc2)C C36558205
CCCCC[C@H](C(=O)NC(C)(C)CC(C)(C)C)N(C(=O)c1cc(cc(c1)[N+](=O)[O-])[N+](=O)[O-])C(C)(C)C C36583800
CCCCC[C@H](C(=O)NC(C)(C)CC(C)(C)C)N(Cc1ccc(o1)C)C(=O)Cc2ccc3c(c2)OCO3 C36598955
c1ccc(cc1)CCCNC(=O)COC(=O)CCc2c(=O)n(c3ccccc3n2)CCc4ccccc4 C39476105
CCCCOc1ccc(cc1)C(=O)C2=C(C(=O)N([C@@H]2c3ccc(cc3)[N+](=O)[O-])CC[NH+](CC)CC)[O-] C39827914
CCCC[NH+](CCCC)CCCN1[C@@H](C(=C(C1=O)[O-])C(=O)c2ccc(cc2)OCC)c3ccc(o3)C C40019323
CCCC[NH+](CCCC)CCCN1[C@H](C(=C(C1=O)[O-])C(=O)c2ccc(c(c2)C)OC)c3ccc(cc3)[N+](=O)[O-] C40019430
CCCC[NH+](CCCC)CCCN1[C@H](C(=C(C1=O)[O-])C(=O)c2ccc(c(c2)C)OC)c3ccc(o3)C C40019474
CCCC[NH+](CCCC)CCCN1[C@@H](C(=C(C1=O)[O-])C(=O)c2cccc(c2)OCC=C)c3ccco3 C40020388
Cc1cc(ccc1OC)C(=O)C2=C(C(=O)N([C@H]2c3ccc(c(c3)OC)OCC=C)CCOCCO)[O-] C40085198
CCCCOc1ccc(cc1OC)[C@H]2C(=C(C(=O)N2CCOCCO)[O-])C(=O)c3ccc4c(c3)C[C@@H](O4)C C40095002
CCOc1cc(ccc1OCC=C)[C@H]2C(=C(C(=O)N2CCOCCO)[O-])C(=O)c3ccc4c(c3)OCCO4 C40096394
CCOc1ccc(cc1OCC)CCNC(=O)CCSc2cc(nc(n2)n3c(cc(n3)C)C)C(C)C C40850117
CCCCNC(=O)c1cc2ccc(cc2oc1=O)OC(=O)c3cc(c(c(c3)OCC)OCC)OCC C40884235
COCCCNC(=O)c1cc2ccc(cc2oc1=O)OC(=O)CCCCCN3C(=O)c4ccccc4C3=O C40897500
CCCOC(=O)C1=C(Nc2nc(nn2[C@H]1c3ccc(c(c3)OCC)OCc4ccccc4)SCCC)C C40981090
CCCSc1nc2n(n1)[C@H](C(=C(N2)C)C(=O)OC(C)C)c3ccc(c(c3)OC)OCC(=O)N(CC)CC C40982460
CCCSc1nc2n(n1)[C@H](C(=C(N2)C)C(=O)OCC=C)c3ccc(c(c3)OC)OCCc4ccccc4 C40982668
CCCCOC(=O)c1c(c(sc1N/C=C/2\C(=NN(C2=O)c3ccccc3)C)C(=O)OCCOC)C C44827069
CCCCN(CC(=O)c1c(nn(c1O)c2ccccc2CC)CCC)S(=O)(=O)c3ccc(cc3)[N+](=O)[O-] C40361142
CCOc1cc(ccc1OCC=C)/C=N/NC(=O)CN(c2ccccc2OC)S(=O)(=O)c3ccccc3 C20214269
CC[NH+](CC)CCCN1[C@@H](C(=C(C1=O)[O-])C(=O)[C@H]2C(=C(N=C2C)C(=O)OC)C)c3cccc(c3OC)OC C20132289
CCSCCCCCCCCCCC(=O)OC[C@@H]1[C@H](C[C@@H](O1)n2cc(c(=O)[nH]c2=O)C)N=[N+]=[N-] C05855935
CCCC[C@H](C(=O)NC1CCCC1)N(Cc2ccco2)C(=O)Cn3nc(nn3)c4ccc(c(c4)OC)OC C06481490
CCC[C@@H](C(=O)NCCC(C)C)N(c1cccc(c1)F)C(=O)Cn2nc(nn2)c3ccc(c(c3)OC)OC C06501188
CC(=O)OC[C@@H]([C@H]([C@@H](C(=O)Nc1c(cc(cc1Cl)Cl)Cl)OC(=O)C)OC(=O)C)OC(=O)C C08856326
c1ccc(cc1)CS(=O)(=O)c2nnc(o2)CCCCCNC(=O)CCCN3C(=O)c4ccccc4C3=O C09028976
COCCN(CCOC)S(=O)(=O)c1ccc(cc1)C(=O)Nc2nnc(o2)c3cc(cc(c3)OC)OC C09412910
Cc1ccc(nc1)NC(=O)[C@@H]([C@@H]([C@@H]([C@@H](COC(=O)C)OC(=O)C)OC(=O)C)OC(=O)C)OC(=O)C C09886265
Cc1cc(c(n1CCCOC)C)C(=O)COC(=O)c2cc(c(cc2NC(=O)c3ccco3)OC)OC C11288431
CC(C)COC(=O)/C=C/c1cn(c(=O)[nH]c1=O)[C@H]2[C@H]([C@@H]([C@@H](O2)COC(=O)C)OC(=O)C)OC(=O)C C12654696
CC(C)COC(=O)/C=C/c1cn(c(=O)[nH]c1=O)[C@H]2[C@H]([C@H]([C@@H](O2)COC(=O)C)OC(=O)C)OC(=O)C C12654700
CC(C)COC(=O)/C=C/c1cn(c(=O)[nH]c1=O)[C@@H]2[C@H]([C@H]([C@@H](O2)COC(=O)C)OC(=O)C)OC(=O)C C12654787
COc1cc(cc(c1OC(F)F)OC)/C=C/C(=O)c2ccc(cc2)S(=O)(=O)NCCCC(=O)[O-] C13060028
CCN(CC)C(=O)c1c(c(c(s1)NC(=O)COC(=O)c2ccc(c(c2)[N+](=O)[O-])OC)C(=O)OCC)C C13148623
CC(=O)OC[C@H]([C@H]([C@H](C(=O)Nc1c(cc(cc1Cl)Cl)Cl)OC(=O)C)OC(=O)C)OC(=O)C C13774366
C[C@]1(CC(=NCCc2ccccc2)C([C@H]([C@@H]1C(=O)OCC=C)c3cccc(c3)[N+](=O)[O-])C(=O)OCC=C)O C15081177
CCCCCC(=O)O[C@H]1C[C@@H]2[C@@]([C@H](C[C@H]([C@@]23[C@H](O[C@H](C3=C1)OC(=O)C)OC(=O)C)O)C)(C)C/C=C(\C)/C=C C15155873
CCCCCOc1ccc(cc1OCC)[C@H]2C(=C(C(=O)N2CC[NH+](C)C)[O-])C(=O)c3ccc4c(c3)C[C@H](O4)C C20518393
CC[C@H](C)n1c(nnc1SCC(=O)NCCC(C)C)c2cccc(c2)S(=O)(=O)N(CC)CC C11416430
CC(=O)O[C@H](CC(=O)N[C@@H](CC(=O)N1CC[C@H]1C(=O)OC(C)(C)C)C(=O)OC(C)(C)C)C(=O)OC C22053505
CC1=C(C(C(=C(N1)C)C(=O)OCCOC)c2ccc(o2)c3ccccc3[N+](=O)[O-])C(=O)OCCOC C24302720
CCCCCCOc1ccc(cc1)[C@@H]2C(=C(C(=O)N2CCC[NH+](C)C)[O-])C(=O)c3c(nc4n3cccc4)C C33814137
CCOc1ccc(cc1)C(=O)C2=C(C(=O)N([C@H]2c3cccc(c3)OCCC(C)C)CCCn4cc[nH+]c4)[O-] C34919542
CCCOc1cccc(c1)C(=O)C2=C(C(=O)N([C@H]2c3ccc(c(c3)OC)OCC)CCC[NH+](C)C)[O-] C34933345
CCCCOc1ccc(cc1OCC)[C@@H]2C(=C(C(=O)N2CCCn3cc[nH+]c3)[O-])C(=O)c4ccc(cc4)F C34934993
CC[NH+](CC)CCN1[C@@H](C(=C(C1=O)[O-])C(=O)c2cccc(c2)OCC)c3ccc(c(c3)OC)OCC C34941791
Cc1cc(ccc1OCC=C)C(=O)C2=C(C(=O)N([C@@H]2c3ccc(c(c3)OC)OCC=C)CC[NH+](C)C)[O-] C35025489
CC[C@H](C)N(CCC(=O)Nc1nnc(s1)c2cc(c(c(c2)OC)OC)OC)C(=O)C[C@@H](C)CC(C)(C)C C35156111
CC1([C@@H]2CC[C@]1(C(=O)C2)CS(=O)(=O)N(CCCOC)Cc3nc(cs3)C(=O)NCCCOC)C C35319779
CCc1ccccc1NC(=O)N(CCCOCC)CC(=O)N(Cc2ccc3c(c2)OCO3)Cc4ccc(o4)C C35356152
CCCCCOc1ccc(cc1OCC)[C@@H]2C(=C(C(=O)N2CC[NH+](C)C)[O-])C(=O)c3c(nc4n3cccc4)C C35419999
CCCOc1ccc(cc1OCC)[C@@H]2C(=C(C(=O)N2CCCn3cc[nH+]c3)[O-])C(=O)/C=C/c4ccccc4 C35444551
CCCC[C@H](CC)C(=O)Nc1ccc(cc1)n2c(nc(n2)OCCOCC)c3ccc4c(c3)OCO4 C35806595
CCNC(=S)N(CCN1CCOCC1)Cc2cnc(n2CC(C)C)S(=O)(=O)Cc3ccccc3C C36040631
CN(CCc1ccc(c(c1)OC)OC)c2cc(nc(n2)SCc3ccc(o3)C(=O)NCC4CC4)COC C36040933
CC1=C([C@@H](N2C(=CSC2=N1)/C=C(/NCCOC)\[O-])c3ccc(c(c3)OC)OC)C(=O)OCCOC C36058315
CCCCCCN([C@@H](c1ccco1)C(=O)NC(C)(C)CC(C)(C)C)C(=O)c2cc(ccc2[O-])[N+](=O)[O-] C36513874
CCCCCC(=O)N(CCC)[C@@H](c1ccc(cc1)[N+](=O)[O-])C(=O)NCS(=O)(=O)c2ccc(cc2)C C36575160
CCCCC[C@@H](C(=O)NC(C)(C)CC(C)(C)C)N(Cc1ccc(o1)C)C(=O)c2ccc(cc2)[N+](=O)[O-] C36603139
CCOC(=O)CCCNC(=O)COC(=O)Cc1c(n(c2c1cc(cc2)OC)C(=O)c3ccc(cc3)Cl)C C39555959
CCc1c(sc(c1C(=O)OCC)NC(=O)CSc2nnc(n2CC=C)[C@@H](C)Oc3cccc(c3)C)C C39972608
CCCCCCOc1ccc(cc1)[C@@H]2C(=C(C(=O)N2CCC[NH+](C)C)[O-])C(=O)c3c(nc4n3cccc4C)C C40003489
CCOc1ccc(cc1C)C(=O)C2=C(C(=O)N([C@@H]2c3ccc(c(c3)OCC)OCC=C)CCCO)[O-] C40048867
CCCCOc1ccc(cc1C)C(=O)C2=C(C(=O)N([C@@H]2c3cccc(c3)OCC=C)CCOCCO)[O-] C40092613
CCOc1cc(ccc1OCC=C)[C@@H]2C(=C(C(=O)N2CCOCCO)[O-])C(=O)c3ccc4c(c3)OCCO4 C40096393
CCCCOc1ccc(cc1OCC)[C@@H]2C(=C(C(=O)N2CCOCCO)[O-])C(=O)c3c(nc(s3)C)C C40098649
CCOc1cccc(c1)C(=O)C2=C(C(=O)N([C@@H]2c3ccc(c(c3)OC)OCC=C)CCOCCO)[O-] C40100812
CCCCSc1nc2n(n1)[C@@H](C(=C(N2)C)C(=O)OCc3ccccc3)c4ccc(c(c4)OCC)OCC C41001540
CC[C@@H](c1nnnn1CC(=O)OCC)N(Cc2cccs2)Cc3cc4cc(ccc4[nH]c3=O)OCC C13495791
CCOc1cc(cc(c1OCc2ccc(cc2)[N+](=O)[O-])CC=C)/C=N/Nc3c(c(cc(n3)C)COC)C#N C59641581
CC[NH+](CC)CCCN1[C@H](C(=C(C1=O)[O-])C(=O)[C@H]2C(=C(N=C2C)C(=O)OC)C)c3ccc(cc3)OCC C20131961
CC1=C([C@H](NC(=O)N1)c2ccc(c(c2)OC)OCC(=O)N/N=C/c3c[nH]c4c3cccc4)C(=O)OC C08722285
COc1ccc(cc1OC)/C=C/C(=O)NC(=S)Nc2c(c3c(s2)CCCCCC3)C(=O)N C02316593
Cn1c2c(c(=O)n(c1=O)C)n(c(n2)NCCc3c[nH]c4c3cccc4)CC(=O)NCCc5c[nH]c6c5cccc6 C01414882
CC(C)(C)[C@H]1CCc2c(sc(c2C(=O)N)NC(=S)NC(=O)c3ccc(c(c3)[N+](=O)[O-])OC)C1 C08896518
CCOC(=O)C1=C(NC(=O)N[C@@H]1c2ccc(cc2)Cl)CSc3nnc(n3N)c4ccco4 C10864580
CCOC(=O)C1=C(NC(=O)N[C@H]1c2ccc(cc2)Cl)CSc3nnc(n3N)c4ccco4 C10864583
CCOC(=O)C1=C(NC(=O)N[C@@H]1c2ccc(cc2)Cl)COC(=O)c3cc(ccc3N)[N+](=O)[O-] C11393478
CCOC(=O)C1=C(NC(=O)N[C@H]1c2ccc(cc2)Cl)COC(=O)c3cc(ccc3N)[N+](=O)[O-] C11393480
CC(C)(C)NC(=O)[C@@H](c1ccco1)N(c2ccc(cc2)F)C(=O)c3c(c(ns3)C(=O)NC4CCCC4)N C12472350
Cc1ccccc1C(=O)Nc2ccc(cc2)C(=O)NNC(=S)NC(=O)c3cccc(c3)[N+](=O)[O-] C12502096
Cc1ccc(cc1C)NC(=O)C(=O)NCc2ccc(o2)/C=N\NC(=O)C(=O)Nc3cc(ccc3C)Cl C14010625
CCCn1c(=O)c2ccccc2c(n1)C(=O)NNC(=O)CCNC(=O)NC34CC5CC(C3)CC(C5)C4 C15947255
Cc1cccc(c1NC(=O)CSc2nnc(n2N)c3cc(n[nH]3)c4ccc(cc4)OC)C(C)C C09541764
c1cc(ccc1NC(=O)CSc2nnc(n2N)N/N=C/c3ccc(cc3Cl)Cl)[N+](=O)[O-] C20527935
CC[C@@H](C(=O)NC[C@H]1CCCO1)Sc2nc3c(c(c(s3)C(=O)Nc4ccc(cc4C)C)C)c(=O)n2N C20644861
c1ccc2c(c1)cc3ccccc3c2/C=N/Nc4[nH]nc(n4)SCC(=O)NNC(=O)C(F)(F)F C20837095
c1ccc2c(c1)ccc(c2/C=N/Nc3[nH]nc(n3)SCC(=O)NCc4ccc5c(c4)OCO5)O C20907183
c1cc(c(c(c1)Cl)Cl)/C=N/Nc2[nH]nc(n2)SCC(=O)NNC(=O)c3ccc(cc3)F C20923449
C/C(=N\Nc1[nH]nc(n1)SCC(=O)NNC(=O)c2ccc(cc2)F)/C34CC5CC(C3)CC(C5)C4 C20923806
c1ccc(c(c1)NC(=O)CSc2nnc(n2N)N/N=C/c3ccc(cc3)Br)[N+](=O)[O-] C21315897
c1cc(c(c(c1)Cl)Cl)/C=N/Nc2nnc(n2N)SCC(=O)Nc3ccc(cc3)[N+](=O)[O-] C21316418
COc1ccccc1/C=N/Nc2nnc(n2N)SCC(=O)Nc3c(c4c(s3)CCCC4)C#N C21319840
Cc1ccc(o1)/C=N/Nc2nnc(n2N)SCC(=O)Nc3cc(ccc3Cl)C(F)(F)F C21321331
Cc1cc(ccc1NC(=O)CSc2nnc(n2N)N/N=C(\C)/c3ccc(cc3)Br)OC C21323062
C[C@H](C(=O)NCC(=O)Nc1ccc(c(c1F)F)F)Sc2nnc(n2N)c3ccc(cc3)OC C23867659
COc1ccc(cc1)c2c(c(n(n2)c3ccc(cc3)C(F)(F)F)N)NC(=O)NCCN4CCOCC4 C34785983
c1cc(cc(c1)[N+](=O)[O-])C(=O)N(Cc2ccco2)[C@H](c3c(cc(cc3O)O)O)C(=O)NC4CCCCC4 C36504786
CC(C)(C)CC(C)(C)NC(=O)[C@@H](c1c(cc(cc1O)O)O)N(C)C(=O)c2cccc(c2)[N+](=O)[O-] C36537542
CC(C)(C)CC(C)(C)NC(=O)[C@H](c1c(cc(cc1O)O)O)N(C)C(=O)c2cccc(c2)[N+](=O)[O-] C36537543
CC(C)(C)CC(C)(C)NC(=O)[C@@H](c1c(cc(cc1O)O)O)N(C)C(=O)c2ccc(cc2)[N+](=O)[O-] C36539377
Cc1ccc(cc1)S(=O)(=O)CNC(=O)[C@H](c2ccccc2O)N(C(=O)c3cccc(c3O)O)C(C)(C)C C36586942
Cc1ccc(c(c1)N2[C@@H](NN=C2SCC(=O)NCc3ccccc3)Cc4cc(=O)[nH]c(=O)[nH]4)C C39361885
COC(=O)c1cc(cc(c1)Nc2c(c(ncn2)Nc3ccc(cn3)Br)N)C(=O)OC C40705731
C[C@H](COC)Nc1nc(c2cnn(c2n1)c3ccccc3)Nc4c(c5c(s4)CCCC5)C(=O)N C41026026
C[C@]12CC[C@H]([C@@]([C@H]1Cc3c(nc(s3)NC(=O)OCC=C)[C@H]2CC(=O)NC4CCCC4)(C)CO)O C43554224
CC1=C[C@](N(N1)C(=O)CSc2nnc(s2)SCC(=O)N3[C@@](CC(=C)N3)(c4ccccc4)O)(c5ccccc5)O C01655010
Cc1ccc(cc1)N2C(=O)C[C@H](C2=O)NNc3nc(nc(n3)Nc4ccccc4)Nc5ccccc5 C30295686
c1cc(c(c(c1)Cl)Cl)NC(=O)CSc2nc([nH]n2)N/N=C/c3cc(ccc3O)[N+](=O)[O-] C58997351
c1cc(ccc1C(F)(F)F)NC(=O)CSc2nc([nH]n2)N/N=C/c3cc(ccc3O)[N+](=O)[O-] C58997370
CC(=O)Nc1cccc(c1)NC(=O)CSc2nc([nH]n2)N/N=C/c3ccc(cc3Cl)Cl C59014452
CC(=O)Nc1cccc(c1)NC(=O)CSc2nc([nH]n2)N/N=C/c3cccc(c3Cl)Cl C59015644
Cc1ccc(cc1)CNC(=O)CSc2nc([nH]n2)N/N=C/c3cc(ccc3O)Br C59016951
CC[NH+](CC)c1ccc(cc1)NC(=O)CSc2nnc(n2N)c3ccc(cc3)Br C59045107
c1ccc(c(c1)NC(=O)CSc2nnc(n2N)N/N=C/c3cccc(c3)[N+](=O)[O-])Br C20291807
C[C@@H](C(=O)NCC=C)Sc1nc([nH]n1)N/N=C/c2cc(cc(c2O)Br)Br C59819202
C[C@H](C(=O)NNC(=O)C(C)C)Sc1nc([nH]n1)N/N=C/c2c3ccccc3cc4c2cccc4 C59879693
c1ccc(c(c1)/C=N/Nc2nnc(n2N)SCC(=O)Nc3ccccc3Br)[N+](=O)[O-] C59884624
c1ccc(c(c1)/C=N/Nc2nnc(n2N)SCC(=O)Nc3cc(ccc3Cl)Cl)[N+](=O)[O-] C59884642
c1ccc(cc1)Nc2nc(nc(n2)N/N=C/c3cc(ccc3O)Cl)Nc4ccc(cc4)[N+](=O)[O-] C08872701
CCOc1cc(ccc1OCc2ccc(cc2)[N+](=O)[O-])[C@H](c3c([nH]nc3O)C)c4c(n[nH]c4O)C C08671121
C/C(=N\NC(=O)c1c(nc[nH]1)C(=O)N/N=C(/C)\c2ccc(cc2OC)OC)/c3ccc(cc3OC)OC C08384529
CCCCN(c1c(n(c(=O)[nH]c1=O)CCC)N)C(=O)COC(=O)/C=C/c2nc3ccccc3s2 C08883406
Cc1c(c(sc1C(=O)N)NC(=O)COC(=O)[C@@H]2CCCN2S(=O)(=O)C)C(=O)OCCOC C09544975
CCOC(=O)C1=C(NC(=O)N[C@@H]1c2ccc(cc2)Cl)COC(=O)CCN3C(=O)C(NC3=O)(C)C C11538296
CCOC(=O)C1=C(NC(=O)N[C@H]1c2ccc(cc2)Cl)COC(=O)CCN3C(=O)C(NC3=O)(C)C C11538297
CC1=C(N2[C@H]([C@@H](C2=O)NC(=O)/C(=N\OC)/c3csc(n3)N)SC1)C(=O)OCOC(=O)C(C)(C)C C11616418
CCCCn1c(c(c(=O)[nH]c1=O)N(Cc2ccccc2)C(=O)c3cc(cc(c3)[N+](=O)[O-])C(=O)OC)N C14625374
CCCCn1c(c(c(=O)[nH]c1=O)N(Cc2ccco2)C(=O)Cc3cc(c(c(c3)OC)OC)OC)N C14653267
COc1ccc(cc1OC)C(=O)NNC(=O)[C@H](CCSC)NS(=O)(=O)c2ccc3c(c2)OCCO3 C15978318
CC(C)Cn1c(nnc1SCC(=O)Nc2ccc(cc2Br)[N+](=O)[O-])CCC(=O)N C17273886
Cc1cc(nc(n1)N/C(=N/C(=O)CSc2nnnn2C)/NCCc3c[nH]c4c3cc(cc4)OC)C C18063607
CC(C)Cn1c(c(c(=O)n(c1=O)C)C(=O)COC(=O)[C@H](C(C)C)NC(=O)c2ccccc2Cl)N C18243395
CC(C)Cn1c(c(c(=O)[nH]c1=O)N(CCOC)C(=O)Cn2c(=O)ccn(c2=O)Cc3ccccc3)N C19358164
COc1ccc(cc1OCn2cccn2)/C=N/Nc3[nH]nc(n3)SCC(=O)Nc4nncs4 C20424462
CCOc1ccc2c(c1)sc(n2)NC(=O)CSc3nc([nH]n3)N/N=C/c4ccc(cc4)[N+](=O)[O-] C20831929
Cc1nnc(o1)CSc2nnc(s2)NC(=O)CSc3nc([nH]n3)N/N=C/c4cccs4 C20834295
C/C(=N\Nc1[nH]nc(n1)SCCC(=O)Nc2cc(cc(c2)OC)OC)/c3ccc(cc3)[N+](=O)[O-] C20837984
COc1cc(cc(c1OC)OC)/C=N/Nc2[nH]nc(n2)SCC(=O)Nc3ccccc3[N+](=O)[O-] C20909300
CCc1nnc(o1)CN(C(C)C)C(=O)CSc2nnc(n2N)N/N=C/c3c(nn(c3C)C(C)C)C C20912021
Cc1c(c(sc1C(=O)N)NC(=O)CSc2nnnn2C[C@H]3CCCO3)C(=O)OCCOC C24508176
Cc1ccc(c2c1[C@@H](CC2=O)C)OCC(=O)N(CCCOC)c3c(n(c(=O)[nH]c3=O)CC(C)C)N C24979582
CCOC(=O)C1=C(NC(=C(C1C(=O)OCC(=O)c2c(n(c(=O)n(c2=O)C)C)N)C(=O)OCC)C)C C25193784
CCCCN(c1c(n(c(=O)[nH]c1=O)CCC)N)C(=O)CSc2nnc(o2)c3c(nc(s3)C)C C25459116
CCOC(=O)c1cnc(nc1N)SCC2=C([C@@H](NC(=O)N2C3CC3)c4ccccc4)C(=O)OC C25460339
CCCCn1c2c(c(=O)[nH]c1=O)n(c(n2)CCC(=O)NNC(=O)c3ccc4c(c3)OCO4)CC(C)C C27068195
CCOC(=O)C1=C(NC(=O)N[C@@H]1c2ccc(cc2)Cl)CSc3nnc(s3)NCCOC C29865361
CC[C@@H](C(=O)Nc1nc(cs1)c2cccc(c2)[N+](=O)[O-])n3c(nnc3SCC(=O)OCC)N C32535780
CCN(c1c(n(c(=O)[nH]c1=O)Cc2ccccc2)N)C(=O)COC(=O)CCS(=O)(=O)c3ccccc3 C32666509
Cc1c(c(sc1C(=O)N)NC(=O)Cn2c3ccccc3nc2c4cscn4)C(=O)OCCOC C32957680
CC(=O)OC[C@@H]([C@H]([C@@H]([C@@H]([C@H]1[NH+]([C@@H](CS1)C(=O)N)COC)[O-])OC(=O)C)OC(=O)C)OC(=O)C C36038147
CCCCn1c(c(c(=O)[nH]c1=O)N(CCC(C)C)C(=O)CSc2nncn2c3ccccc3)N C09120790
Cc1ccc(cc1)S(=O)(=O)N[C@@H](CCSC)C(=O)NNC(=O)c2csc(n2)N3CCOCC3 C15934956
Cc1c(c(=O)n(n1C)c2ccccc2)NC(=O)COC(=O)CSc3ccc(cc3[N+](=O)[O-])C(=O)N C15940818
CCOc1ccc(cc1c2[nH]c(=O)c3c(n2)c(nn3C)C(C)(C)C)S(=O)(=O)N(CCO)CCO C15979602
CCCn1c(c(c(=O)[nH]c1=O)N(CCOC)C(=O)Cc2ccc(s2)S(=O)(=O)N3CCOCC3)N C23078908
CCCCn1c(c(c(=O)[nH]c1=O)N(CCOC)C(=O)CCS(=O)(=O)c2ccc(cc2)Cl)N C12905177
CCCCn1c(c(c(=O)[nH]c1=O)N(CCOC)C(=O)[C@H]2CC(=O)N(C2)c3cccc(c3)SC)N C12945956
CC[C@H](C(=O)N(C)CC(=O)N(CC(C)C)c1c(n(c(=O)[nH]c1=O)CC(C)C)N)Oc2ccccc2 C10708148
Cc1nnc(s1)NC(=O)[C@@H](C)Sc2nnc(n2CC=C)[C@@H](CO)NC(=O)c3ccccc3F C39742512
Cc1nnc(s1)NC(=O)[C@H](C)Sc2nnc(n2CC=C)[C@@H](CO)NC(=O)c3ccccc3F C39742514
Cc1nnc(s1)NC(=O)[C@@H](C)Sc2nnc(n2CC=C)[C@H](CO)NC(=O)c3ccccc3F C39742516
CC[C@H](C(=O)Nc1nnc(s1)C)Sc2nnc(n2CC)[C@H](CO)NC(=O)c3cccc(c3)C C39750546
C=CCn1c(nnc1SCC(=O)Nc2ccc3c(c2)OCO3)[C@H](CO)NC(=O)c4ccccc4F C39755746
CCN(CC)S(=O)(=O)c1ccc(cc1)Nc2c(c(ncn2)NNC(=O)c3ccncc3)[N+](=O)[O-] C40628043
COCCN(c1c(n(c(=O)[nH]c1=O)Cc2ccccc2)N)C(=O)CN3CCN(CC3)CC(F)(F)F C22800189
CCOC(=O)c1c2c(sc1NC(=O)CSc3nc([nH]n3)N/N=C/c4cnn(c4)C)CCCC2 C59310896
COc1cc(cc(c1OC)OC)NC(=O)CSc2nc([nH]n2)N/N=C/c3ccccc3[N+](=O)[O-] C59843989
COCCn1cc(cn1)/C=N/Nc2[nH]nc(n2)SCC(=O)Nc3cccc(c3)N4CCCC4=O C59887250
CCOc1ccc(cc1)c2nc(c(o2)C)Cn3c(c(nn3)C(=O)NCc4ccc(c(c4)OC)OC)N C35527771
CC[NH+](CC)c1ccc(c(c1)C)NC(=O)c2c3n(cn2)C[C@@](N(C3=O)C4CC4)(C)C(=O)NCCOC C64954630
c1cc(sc1)C(=O)[C@H]2[C@H](NC(=O)N[C@@]2(C(F)(F)F)O)c3ccc(cc3)F C04171827
CC(=O)c1ccc2c(c(sc2n1)C(=O)Nc3ccc(cc3)C(F)(F)F)N C01032000
CC(=O)Oc1c(cc(cc1Br)/C=N/NC(=S)N)Br C04503883
Cc1ccc(c(c1)O)NC(=S)NC(=O)/C=C/c2ccc(cc2Cl)Cl C01179731
c1ccc(cc1)[C@@]2([C@H]([C@@H](NC(=O)N2)c3ccccc3F)C(=O)C(F)(F)F)O C05601866
C[C@H](C(=O)Nc1cc(ccc1Cl)C(F)(F)F)Sc2nnc(s2)N C05636398
Cc1c(c(n(n1)c2ccccc2)N)[C@](c3nc4ccccc4s3)(C(F)(F)F)O C03308404
Cc1cc(ccc1OCC(=O)Nc2c(c(c(s2)C)C)C(=O)N)Br C05960642
c1ccc(c(c1)C(F)(F)F)NC(=O)CSc2nc3ccc(cc3s2)N C00705088
c1cc(c(cc1C(=O)N)NC(=O)c2ccc(s2)Br)N3CCCC3 C09904256
C=CCN1c2ccccc2[C@@](C1=O)(c3c(nc(s3)N)c4ccc(c(c4)F)F)O C06820560
Cc1cccc(c1NC(=O)[C@H](C)Sc2nc(c3c(c(sc3n2)C)C)N)C C01356314
C[C@H]1CCC[C@H]([C@@H]1C)NC(=S)NNC(=O)c2cc(cnc2)Br C15531851
C[C@@H]1CCC[C@@H]([C@@H]1C)NC(=S)NNC(=O)c2cc(cnc2)Br C15531852
c1cc(ccc1C(=O)CSC2=C(C3(CCCCC3)C(=C(N2)N)C#N)C#N)Cl C04006732
C=CCNS(=O)(=O)c1ccc2c(c1)[C@H]3C=CC[C@H]3[C@H](N2)c4ccc(cc4)O C20679822
CN(Cc1ccccc1)C(=O)c2cccc3c2N[C@@H]([C@H]4[C@H]3C=CC4)c5ccc(cc5O)O C20681960
c1ccc(c(c1)CS(=O)(=O)Nc2ccccc2Br)C(=S)N C21787049
c1cc(ccc1CCNC(=O)c2coc(n2)c3ccc(cc3)N)Br C33770840
C1CCc2c(c(c(s2)NC(=O)COc3c(c(c(c(c3F)F)F)F)F)C(=O)N)C1 C35021897
Cc1ccc(cc1)[C@H]2[C@@H]([C@@](NC(=O)N2)(C(F)(F)F)O)C(=O)c3cccs3 C35092949
c1cc(c(cc1F)Br)[N-]S(=O)(=O)c2ccc(s2)CC[NH3+] C35679414
CCS/C(=N/N/C=C/1\C=C(C=C(C1=O)Br)Br)/N C04815039
CCC[C@@H](C(=S)N)NS(=O)(=O)c1ccc(cc1Cl)Br C40363735
CC[C@](C)(C(=S)N)NS(=O)(=O)c1c(cc(cc1Cl)Br)Cl C40364618
C[C@]12C[C@H](CC(C1)(C)C)N(C2)c3c(c(ncn3)NCc4ccccc4Cl)N C40735394
C[C@@H](C(=O)NC(C)(C)C)Oc1c(cc(cc1I)C#N)N C43415291
Cc1c(cc(cc1F)C(=O)N)NC(=O)/C=C\C2=Cc3cc(ccc3OC2)Cl C44753120
c1cc(cc(c1)Br)CNS(=O)(=O)c2ccc(cc2)C(=S)N C48866676
c1cc(c2c(c1)nc([nH]2)[C@H]3CCN(C3)Cc4ccc(cc4)C(F)(F)F)C(=O)N C49171138
c1c(c(sc1C(=O)NNC(=O)NCC2CC2)Br)Br C49183902
Cc1cc(c(s1)C)[C@@H](C)NS(=O)(=O)c2cc(ccc2N)Br C49504918
c1ccc(c(c1)S(=O)(=O)NCc2cccc(c2)C(=S)N)Br C51667662
Cc1ccc(cc1)C(=O)Nc2c(nc(nc2Sc3ccc(cc3)Cl)C)N C53994273
CCN/C(=[NH+]/N=C\c1cc(c(c(c1)Br)O)Br)/[S-] C55416891
Cc1c(c(sc1C(=O)C)NC(=O)c2ccccc2I)C(=O)N C59472675
CO[C@@H]1CCC[C@H]1NS(=O)(=O)c2cc(cc(c2Br)N)Cl C61882522
Cc1cc(c2c(c1)c(=O)cc([nH]2)CS[C@H]3NN[C@@H](N3C)c4cccs4)C C63686381
Cc1cc(c2c(c1)[nH]c(cc2=O)CS[C@@H]3NN[C@@H](N3C)c4ccccc4)C C63686398
Cc1ccc(cc1NC(=O)c2c3c(sc2n4cccc4)CSCC3)C(=O)N C63948900
C[C@H](c1ccc(cc1)S(=O)(=O)N)NC(=O)c2ccc(c(c2)C(F)(F)F)F C64621287
CNC(=O)c1cc(ccc1F)NC(=O)NCc2c(ccs2)Br C50084980
C1C[C@@H]2C[NH+](C[C@H](C1)C2NC(=O)c3c(c(n[nH]3)C4CC4)Br)C5CC5 C65108983
CC(=O)Nc1cc(c(cc1F)F)NCC(=O)Nc2cccc(c2)Br C66375864
C[C@H](c1ccc(cc1)SC)NC(=O)Nc2cc(c(cc2F)F)NC(=O)C C66980390
CC(=O)Nc1cc(c(cc1F)F)NC(=O)N[C@@H]2CCC[C@@H](C2)C(F)(F)F C66981288
CC(=O)Nc1cc(c(cc1F)F)NC(=O)N[C@H]2CCC[C@@H](C2)C(F)(F)F C66981289
Cc1cc(c(cc1C(=O)Nc2cc(ccc2F)C(F)(F)F)S(=O)(=O)N)C C67045850
Cc1ccsc1C(=O)NNC(=O)NCc2cc(ccc2Br)F C67061338
Cc1cccc(c1)C(=O)NNC(=O)N[C@@H](c2ccc(cc2)F)c3cccs3 C67103114
CCCCN(C)S(=O)(=O)c1ccc(cc1)C(=O)Nc2c(c3c(s2)C[NH+](CC3)CC)C(=O)OC C03007004
CCc1ccc2c(c1)cc(c(=O)[nH]2)[C@@H](c3nnnn3C(C)(C)CC)[NH+](Cc4ccco4)Cc5cccs5 C06197925
CCc1ccc2c(c1)cc(c(=O)[nH]2)[C@H](c3nnnn3C(C)(C)CC)[NH+](Cc4cccs4)C[C@@H]5CCCO5 C06198175
CCCCN(C)S(=O)(=O)c1ccc(cc1)C(=O)Nc2c(c3c(s2)C[NH+](CC3)CCC)C(=O)OC C08881008
CCC[NH+]1CCc2c(sc(c2C(=O)OCC)NC(=O)c3ccc(cc3)S(=O)(=O)N(CC)CC)C1 C08881096
CC[NH+](CC)CCn1c(=O)c2c(c3ccccc3s2)nc1SCC(=O)NCCc4ccccc4 C02961768
c1ccc(cc1)[C@@H](CCNC(=O)COc2ccc(nn2)N3CCN(CC3)c4cccc[nH+]4)c5ccco5 C12204620
CC(C)CCNC(=O)[C@@H](c1cccs1)N(CC[NH+]2CCOCC2)C(=O)Cn3c4ccccc4nn3 C13031621
CC[C@@H](c1nnnn1CC(=O)OCC)[NH+](Cc2ccc(cc2)OC)Cc3cc4ccc(cc4[nH]c3=O)C C13063896
CC[C@H](c1nnnn1CC(=O)OCC)[NH+](CCc2ccccc2)Cc3cc4cc(c(cc4[nH]c3=O)C)C C13064670
CC[C@H](c1nnnn1CCOC)[NH+](Cc2ccc3c(c2)OCO3)Cc4cc5cc(c(cc5[nH]c4=O)C)C C13064746
CC[C@@H](c1nnnn1CCOC)[NH+](Cc2ccc3c(c2)OCO3)Cc4cc5cc(c(cc5[nH]c4=O)C)C C13064747
CC[C@@H](c1nnnn1CC(=O)OCC)[NH+](CCc2ccccc2)Cc3cc4c(cc(cc4[nH]c3=O)C)C C13064917
CC[C@@H](c1nnnn1CC(=O)OCC)[NH+](Cc2ccc(cc2)F)Cc3cc4c(ccc(c4[nH]c3=O)C)C C13065243
Cc1cc(c2c(c1)cc(c(=O)[nH]2)[C@H](c3nnnn3CCOC)[NH+](Cc4ccc(cc4)OC)Cc5ccco5)C C06301036
CCC[C@@H](c1nnnn1CC(=O)OCC)[NH+](Cc2cc3cc(c(cc3[nH]c2=O)C)C)C4CCCCC4 C13499500
CCC[C@@H](c1nnnn1CC(=O)OCC)[NH+](Cc2cc3c(cc(cc3[nH]c2=O)C)C)C4CCCCC4 C13499594
CCC[C@@H](c1nnnn1CC(=O)OCC)[NH+](Cc2cc3cc(cc(c3[nH]c2=O)C)C)C4CCCCC4 C13500090
CC[NH+](CC)CCN1[C@@H](C(=C(C1=O)O)C(=O)c2ccc(c(c2)C)OCc3ccccc3)c4ccncc4 C09358502
CC(=C)[C@H]1CCC(=CC1)C[NH+]2C[C@H](C[C@H]2C(=O)NCc3ccc(cc3)OC)n4cc(nn4)C(=O)OC C14958474
Cc1ccc(cc1)Cc2nc(sn2)N(CCC(=O)NCCC[NH+]3CCCC[C@@H]3C)Cc4ccco4 C16516199
CC[NH+](CC)CCCn1c(=O)c2ccccc2nc1S[C@@H](C)C(=O)Nc3ccc(c(c3)Cl)C#N C16980623
CCOC(=O)c1c(c(sc1NC(=O)C[NH+](C)[C@@H](C)c2ccc(cc2)n3cncn3)C(=O)OCC)C C17305914
CCCOc1cccc(c1)[C@H]2C(=C(C(=O)N2CC[NH+](CC)CC)O)C(=O)c3ccc4c(c3)OCCO4 C09424664
CCC[C@@H](c1nnnn1C(C)(C)C)[NH+](CCCN2CCOCC2)Cc3cc4cccc(c4[nH]c3=O)C C13500130
CCCC[NH+](CCCNC(=O)[C@H]1CCCN(C1)c2nn3c(=O)cc(nc3s2)C)Cc4ccccc4 C21148515
CN(CCc1nc(on1)c2ccc(cc2)C(=O)NCCC[NH+]3CCCCC3)C(=O)c4ccccc4F C33273572
CCC[C@H](C(=O)NCC[NH+](C)C)Sc1nc(c(c(=O)n1C)Cc2ccc(cc2)Br)C C35158908
c1cc(cc(c1)C(F)(F)F)C[NH+](Cc2ccc(cc2)F)Cc3nc(co3)C(=O)NCc4ccncc4 C35698752
CC[NH+]1CCN(CC1)c2c(c(nn2c3ccccc3)C)CN(CCCOC)C(=O)Nc4ccccc4C C35954275
CC(C)NC(=O)c1ccc(o1)CSc2nc(cc(n2)N3CC[NH+](CC3)Cc4ccccc4)COC C36040902
Cc1ccc(c(c1)C)C[NH+](Cc2cccc(c2)C(F)(F)F)Cc3nc(co3)C(=O)NCc4ccncc4 C36065530
c1ccc(cc1)CNC(=O)c2coc(n2)C[NH+](Cc3ccc4c(c3)OCO4)Cc5ccccc5C(F)(F)F C36068453
CC[C@H](c1nnnn1C[C@H]2CCCO2)[NH+](CCc3ccccc3)Cc4cc5cc(c(cc5[nH]c4=O)C)C C33937039
CC[C@@H](c1nnnn1C[C@H]2CCCO2)[NH+](CCc3ccccc3)Cc4cc5c(cc(cc5[nH]c4=O)C)C C33937055
CCC[C@H](c1nnnn1C[C@H]2CCCO2)[NH+](Cc3cc4cc(c(cc4[nH]c3=O)C)C)C[C@@H]5CCCO5 C33937272
CC[NH+](CC)CCNC(=O)c1ccc(o1)CN2c3cc(ccc3OCC2=O)C(=O)COc4cccc(c4)C C37511215
COc1ccc(cc1)[C@H](CNC(=O)CCCN2C(=O)/C(=C/c3cccs3)/SC2=S)[NH+]4CCCCC4 C38615174
CCOc1cc(cc(c1OCC)OCC)C(=O)NC[C@H](c2ccc3c(c2)OCO3)N4CC[NH+](CC4)C C38624048
CC[C@@H](c1ccc(c(c1)OC)OC)NC(=O)[C@H]2CCC[NH+](C2)Cc3nc(no3)c4ccc(cc4)C(C)(C)C C38903897
CC(C)(CNC(=O)CN1[C@H]([C@@]2(C1=O)CCCN2C(=O)OCc3ccccc3)c4ccccc4)C[NH+](C)C C39266182
C[C@H]1C(=c2ccccc2=[NH+]1)C(=O)COC(=O)[C@H](CCSC)NS(=O)(=O)c3ccc(cc3)Cl C39741517
CC[NH+](CC)CCNC(=O)[C@@H]1CCCN(C1)c2ccc(cc2F)c3nc(on3)c4ccc(cc4)OC C40898719
CC[NH+](CC)CCCNC(=O)[C@@H]1CCCN(C1)c2ccc(cc2F)c3nc(on3)c4ccc(cc4)F C40899366
Cc1ccc(c(c1)N(CC(=O)NCc2ccc(cc2)C[NH+]3CCCC3)S(=O)(=O)c4ccccc4)OC C44857249
C[C@H]1CCC[NH+](C1)Cc2ccc(cc2)CNC(=O)CN(c3cc(ccc3OC)[N+](=O)[O-])S(=O)(=O)C C44878200
CC1CC[NH+](CC1)[C@@H](CNC(=O)CCCn2cnc3cc(c(cc3c2=O)OC)OC)c4cccs4 C46729452
CC1CC[NH+](CC1)[C@H](CNC(=O)CCCn2cnc3cc(c(cc3c2=O)OC)OC)c4cccs4 C46729453
CCOc1ccc2=[NH+][C@@H](C(=c2c1)NC(=O)CN3CCN(C[C@@H]3C)c4ccc(cc4)OC)C(=O)OCC C38688978
Cc1c(c(n(n1)CCC#N)C)CCC(=O)NC[C@@H](c2cccc(c2OC)OC)C3=c4ccccc4=[NH+]C3 C64057928
CC1([C@@H]2[C@H]3Cc4ccc(c(c4[C@@]2(CC=[NH+]3)CC(=O)C1(C)C)O)OC)C C01581091
C[C@@]1(COc2ccc(cc2[C@@H]1O)Br)[NH+]3CCCCC3 C05531028
C[C@]1(COc2ccc(cc2[C@@H]1O)Br)[NH+]3CCCCC3 C05534877
C1CC[NH+](CC1)CC(=O)Nc2c(c3c(s2)CCCC3)C#N C00083561
Cc1c(sc2c1c(=O)[nH]c(n2)[C@@H](C)[NH+]3CCC(CC3)C)C C08424853
c1ccc2c(c1)CC(C2)N3C[C@H](CC3=O)[NH2+]C4CSCCSC4 C12704212
c1cscc1c2c[nH]c([nH+]2)[C@@H]3CC(=O)N(C3)C4CCCC4 C19640250
Cc1c(n(c2c1c(=[NH2+])n(c(n2)C)c3ccccc3)c4ccccc4)C C05486452
c1cc(sc1S(=O)(=O)N2CCC[C@@]3(C2)CCC[NH2+]C3)Cl C33426100
Cc1cc(c2c(c1)O[C@]3(CC[NH2+]C3)C[C@H]2N4CCOCC4)C C36148334
c1cc(c(c(c1)Cl)Cl)S(=O)(=O)N2CC[C@@H]3[C@H]2C[NH2+]C3 C36265688
CC(C)[C@H](C(=O)N[C@H]1CC[NH+]2[C@@H]1CCCC2)Br C37005602
C[C@H]1C[C@@H]([C@@H](C[NH+]1C)C)Nc2cc(ccc2F)S(=O)(=O)C C37058237
c1cc2c(cc1Br)[C@@H](CCO2)[NH2+]C[C@H]3CCCO3 C37215307
CN(C)c1ccc(c[nH+]1)N[C@H]2CCSc3c2cccc3F C37283894
c1c(c[nH]c1C(=O)N2CCC[C@@H](C2)[NH+]3CCCC3)Br C37846141
Cc1[nH+]cc2n1-c3ccc(cc3C(=N[C@@H]2O)c4ccccc4F)Cl C02570879
Cc1c(c(cc2c1oc(=O)c3c2CCCC3)C[NH+]4CCCC4)O C04077435
c1c(cc(c2c1[C@H](CCO2)[NH2+]C[C@@H]3CCCOC3)Cl)Cl C38045097
c1ccc2c(c1)CC3(CCCCC3)[C@@H]4C2=N/C(=C/[NH+]5CCCCC5)/NC4=O C38612267
CC[C@]12C[NH+]3C[C@](C1O)(CN(C2)[C@@H]3c4ccc(cc4)Cl)CC C19320873
CC1=NC2=C([C@@H](CC(C2)(C)C)NC=O)C3=c4ccccc4=[NH+][C@@H]13 C38970841
C[C@H]1[NH+]2C[C@@]3(CN1C[C@](C2)(C3O)c4ccccc4)c5ccccc5 C19319933
CC(C)[C@@]12CC[NH+]3C[C@@](C1=O)(CN(C2)[C@@H]3c4ccc(cc4)O)C C39951385
C[C@H](C(=O)Nc1c(c(c(c(c1F)F)F)F)F)[NH+]2CCCC2 C42243932
c1cc(c(cc1C(=O)N[C@H]2CC[NH+]3[C@@H]2CCCC3)F)Br C43580153
CC[NH2+][C@@H]1c2cccc(c2S(=O)(=O)[C@H]1C)Br C43636629
CCC[NH2+][C@@H]1c2cc(ccc2S(=O)(=O)[C@@H]1C)Br C43636650
c1cc2c(cc1Br)nc(n2C3CC3)[C@H]4C[NH2+]CCO4 C43705110
c1c(csc1Br)C(=O)N[C@H]2CC[NH+](C2)C3CC3 C44414078
Cc1c(sc2c1c(=O)n(c(=S)[nH]2)[C@H]3CC[NH+]4[C@@H]3CCC4)C C49569703
CSc1ccc(c(c1)C(=O)N2CCC[C@@H]2[C@H]3CCC[NH2+]3)Cl C51358080
c1cc(c(cc1Br)C(=O)N2CCC[C@@H]2[C@H]3CCC[NH2+]3)F C51358196
c1cc(ccc1S(=O)(=O)N2CCC[C@@H]2[C@@H]3CCC[NH2+]3)Cl C51359350
c1cc(c(c2c1[nH]c(=S)n2[C@H]3CC[NH+]4[C@@H]3CCCC4)F)F C53169141
C[C@@H]1c2nnc(n2CC[NH2+]1)c3ccc(cc3)I C53710311
CC1(Cc2c(sc(n2)N3CCOC(C3)(C)C)[C@H](C1)[NH2+]C)C C54904500
CC1(Cc2c(sc(n2)N3CCC(CC3)[NH+](C)C)[C@@H](C1)O)C C54911189
CN(Cc1cn2cc(ccc2n1)Cl)C3C[C@H]4CC[C@@H](C3)[NH2+]4 C41664403
Cc1ccc(cc1NC(=O)[C@@H](C)[NH+]2CCc3c(ccs3)C2)F C29810153
c1cc(c2cccnc2c1)[C@@H](Cc3[nH]cc[nH+]3)Br C61418258
C[NH+]1CC[C@H](C1)Nc2cc3c(cc2Br)OCCO3 C61985156
c1c(cc(c2c1[C@H]([C@H](CO2)O)[NH+]3CCCCC3)Cl)Cl C62198185
C[C@@]1(CCC[NH2+]C1)c2nc(no2)c3ccccc3Br C62872304
C[C@]1(CC[NH2+]C1)c2nnc3n2cc(cc3Cl)C(F)(F)F C62915437
c1cc(c(cc1Br)F)C(=O)N2CCCC[C@H]2[C@@H]3CCC[NH2+]3 C63189001
C1CCC(CC1)S(=O)(=O)N2CCCC[C@@H]2[C@@H]3CCC[NH2+]3 C63189817
CSc1cccc(c1)NC(=O)C2=c3ccccc3=[NH+]C(=O)C2 C40067923
C[C@H]1C[C@@H]1C(=O)N[C@@H]2N=C(CS2)C3=c4ccccc4=[NH+][C@@H]3C C64213600
Cc1ccsc1[C@@H]2CCN(C[C@H]2O)C(=O)[C@@H]3C=c4ccccc4=[NH+]3 C65505836
C[C@@]1\2CC[C@H]3[C@@H]([C@@H]1CC/C2=N\NC(=O)CCC(=O)[O-])CC=C4[C@@]3(CC[C@@H](C4)O)C C10272291
C[C@@H](CCC(=O)[O-])[C@H]1CC[C@H]2[C@]1(CC[C@@H]3[C@H]2C[C@H]([C@H]4[C@]3(CC[C@@H](C4)O)C)O)C C15049444
C[C@]12CC[C@@H](CC1=CC[C@@H]3[C@@H]2CC[C@]4([C@@H]3CC[C@]4(CCC(=O)[O-])O)C)O C17327468
c1cc(c(cc1F)N)[N-]S(=O)(=O)c2c(cc(cc2Cl)Br)Cl C20432393
c1cc2c(c(c1)NCc3ccc(s3)Br)c(=O)[nH]nc2[O-] C21010421
c1cc(c(cc1Br)F)[N-]S(=O)(=O)c2cc(c(cc2F)F)N C21506270
C[C@H](CCC(=O)[O-])[C@@H]1CC[C@H]2[C@]1([C@H](C[C@@H]3[C@H]2CC[C@H]4[C@]3(CC[C@H](C4)O)C)O)C C21992849
Cc1ccc(c(c1)C)[C@H](Nc2ccc3c(c2)CCC3)[P@](=O)(O)[O-] C24769764
c1csc2c1CN(CC2)c3c(c(c4c(c3F)n(cc(c4=O)C(=O)[O-])C5CC5)N)F C28821940
Cc1c(sc(n1)SCc2c3c(cccc3sc2C(=O)[O-])F)CC(=O)N C32883601
Cc1ccc(cc1)C(=O)N/C(=C/c2ccccc2Cl)/c3[nH]c(nn3)[S-] C09042740
CCC1=C/C(=C/2\C(=CNN2)Oc3ccc(cc3)Cl)/C(=CC1=O)[O-] C08569473
c1cc(c(cc1N)Cl)[N-]S(=O)(=O)c2ccc(s2)Br C34978950
c1cc(c(cc1Cl)[N-]S(=O)(=O)c2cc(cc(c2F)Cl)N)F C35283807
c1ccc(c(c1)N)[N-]S(=O)(=O)c2c(cc(cc2Cl)Cl)Cl C36297421
c1ccc(c(c1)[N-]S(=O)(=O)c2cc(ccc2F)N)Br C37052642
c1cc(c(cc1Br)N)S(=O)(=O)[N-]c2ncc(s2)Br C37425306
C[C@@H](CCC(=O)[O-])[C@H]1CC[C@@H]2[C@@]1([C@H](C[C@@H]3[C@@H]2CC[C@H]4[C@@]3(CC[C@H](C4)O)C)O)C C05275195
c1cc(c(c(c1)F)C#N)[N-]S(=O)(=O)c2cc(ccc2N)Br C37929778
Cc1cc(ccc1S(=O)(=O)[N-]c2cc(ccc2Cl)N)Cl C38033782
c1cc(c(c(c1)Cl)S(=O)(=O)[N-]c2cc(ccc2Cl)N)Cl C38033805
CC(C)(C)[C@H]1CCc2c(sc3c2c(nc(n3)SCC(=O)[O-])N)C1 C02286673
C/C(=C/1\C(=O)N=C(S1)N(C)c2ccccc2C(=O)[O-])/c3cccc(c3)N C39870049
CCC[C@@H](C(=O)[O-])NC(=O)Nc1cc(c(cc1Cl)Cl)Cl C40536469
C[C@](c1cccc(c1)Br)(C(=O)[O-])Sc2nnc(s2)N C41990894
C[C@@](c1ccc(c(c1)Cl)Cl)(C(=O)[O-])Sc2nnc(s2)N C41991041
c1cc(c(cc1Br)N)S[C@@]2(CCSC2)C(=O)[O-] C42010082
CC[C@H]([C@@H](c1cccc(c1)Br)Sc2nc(cc(n2)[O-])C)N C43024548
Cc1ccc(c(c1)[C@H]2[C@H]3[C@@H](C(=NC3=O)[O-])[C@@]([NH2+]2)(c4ccccc4)C(=O)[O-])C C43218860
c1cc(c(cc1N)F)[N-]S(=O)(=O)c2c(ccs2)Br C43473862
c1cc(c(cc1N)F)S(=O)(=O)[N-]c2cc(ccc2F)Br C43592522
Cc1c(cccc1[N-]S(=O)(=O)c2c(ccs2)Br)C(=O)N C48441034
CCCc1cc(nc(n1)S[C@@H](CN)c2cc(cs2)Br)[O-] C43290460
C[C@@H]([C@H](c1cc(cs1)Br)Sc2nccc(n2)[O-])N C43290775
C[C@@H](CNC(=O)c1c[nH]c2c1cc(c(c2)Br)Br)C(=O)[O-] C54310088
Cc1c(c2ccccc2[nH]1)C/C=N/c3ccccc3c4c([nH]c(=S)nn4)[O-] C54363781
c1ccc(c(c1)[C@H]2[C@H]([C@@](NC(=S)N2)(C(F)(F)F)[O-])C(=O)C(F)(F)F)F C56054875
CNC(=O)c1cc(ccc1Cl)NC(=O)c2ccc(nc2[O-])C(F)(F)F C58218891
Cc1ccc(c(c1)[C@H](C)NC(=O)c2ccc3c(c2)nc(=S)[nH]c3[O-])OC C47060375
CCOC1=C/C(=C/c2c(c(c-3[n-]c(c(c(c23)C)C#N)N)C#N)C)/C=CC1=O C19096667
C[C@](c1ccc(c(c1)Br)F)(C(=O)[O-])Sc2ccc(cc2)N C61690616
c1cc(c(cc1F)Cl)[N-]S(=O)(=O)c2cc(cc(c2Br)N)Cl C61881669
CN(Cc1ccc(s1)Br)c2ccc(cc2C(=O)[O-])N C62832193
c1cc(c(cc1Cl)C(=O)N)[N-]S(=O)(=O)c2cc(sc2Cl)Cl C63182781
c1ccc(cc1)[C@@H](c2ccncc2)NC(=O)c3ccc4c(c3)nc(=S)[nH]c4[O-] C63809439
c1ccc2c(c1)c3c(s2)cc(s3)C(=O)N/N=C(\NCC(F)(F)F)/[S-] C64081574
Cc1cccc(c1C)N/C(=C(\C#N)/C(=O)c2ccc([nH]c2=O)c3cccs3)/[O-] C64101286
C[C@@H](CCC(=O)[O-])[C@@H]1CC[C@@H]2[C@@]1(CC[C@H]3[C@H]2[C@@H](C[C@@H]4[C@@]3(CC[C@@H](C4)O)C)O)C C64220354
C[C@@H](CCC(=O)[O-])[C@H]1CC[C@@H]2[C@@]1(CC[C@H]3[C@H]2[C@@H](C[C@@H]4[C@@]3(CC[C@@H](C4)O)C)O)C C64220355
C[C@H](c1c(cccc1F)F)SCc2cc(n3c(n2)nc(n3)N)[O-] C65694215
COc1cc(cc(c1O)Br)/C=N/NC(=O)CNC(=O)c2cc(c(c(c2)OC)OC)OC C03144683
CCN(CC)S(=O)(=O)c1cccc(c1)c2nnc(n2N)S[C@H](C)C(=O)Nc3ccccc3C#N C03170500
c1ccc(c(c1)NC(=O)C(=O)N/N=C/c2ccc(cc2)OCC(=O)NCc3ccco3)Br C08722033
CCOC(=O)c1c(csc1NC(=O)Cn2c(ccc(c2=O)C(=O)N)C(F)(F)F)c3cccs3 C08769225
c1cc(cc(c1)S(=O)(=O)NCc2ccco2)NC(=O)CNc3ccc(cc3[N+](=O)[O-])C(F)(F)F C09128041
CCOC(=O)C1=C(NC(=O)N[C@H]1c2ccccc2)COC(=O)c3c4c(sc3NC(=O)C)CCCC4 C09284367
COc1ccc(cc1C(=O)NC(=S)NNC(=O)c2cc(c(c(c2)OC)OC)OC)Br C09696119
CCCCn1c(c(c(=O)[nH]c1=O)N(C2CCCC2)C(=O)CSc3nncn3c4ccccc4C)N C09781275
CCn1c(=O)c2ccccc2c(n1)C(=O)NNC(=O)[C@@H](CC(C)C)NS(=O)(=O)c3ccc(cc3)C C09836278
Cc1cc(c(n1c2ccc3c(c2)OCO3)C)C(=O)COC(=O)C[C@@H](c4ccc(cc4)Cl)NC(=O)N C09955226
Cc1cc(c(n1c2ccc3c(c2)OCO3)C)C(=O)COC(=O)C[C@H](c4ccc(cc4)Cl)NC(=O)N C09955227
CCCCN(c1c(n(c(=O)[nH]c1=O)CC(C)C)N)C(=O)CSc2nnc(n2C)c3ccc(cc3)C C10264151
Cc1cc(c(c(c1)C)S(=O)(=O)Nc2ccccc2C(=O)OCC(=O)NC(=O)NCc3ccco3)C C10211746
Cc1ccc(c(c1)C)NC(=O)NC(=O)COC(=O)c2cccc(c2)S(=O)(=O)NCc3ccccc3 C10639341
Cc1ccc(c(c1)C)n2ccnc2SCC(=O)N(CC(C)C)c3c(n(c(=O)[nH]c3=O)CC(C)C)N C11424603
CCOC(=O)C1=C(NC(=O)N[C@@H]1c2cccs2)COC(=O)c3ccccc3NC(=O)c4ccco4 C12720324
CCCCn1c(c(c(=O)[nH]c1=O)N(Cc2ccco2)C(=O)/C=C/c3cc4c(c(c3)OC)OCCO4)N C13108440
CCCCN(c1c(n(c(=O)[nH]c1=O)Cc2ccccc2)N)C(=O)COC(=O)c3c(cc(=O)oc3C)C C13109185
c1ccc(cc1)C2(CCCCC2)C(=O)NCCc3nnc(n3c4ccc(cc4)F)SC[C@H](CO)O C15068674
CSCC[C@@H](C(=O)NNC(=O)c1ccc2c(c1)OCO2)NC(=O)c3ccc(c(c3)[N+](=O)[O-])Cl C15793427
COc1ccccc1Nc2nc(nc(n2)N)CSc3nnc(n3C[C@H]4CCCO4)c5cccs5 C16626963
Cc1c(n(c(c1C#N)NC(=O)CSc2nnc(n2N)COc3ccccc3F)C[C@@H]4CCCO4)C C16632540
C[C@H]1CCCC[C@H]1NS(=O)(=O)c2cc(ccc2OC)C(=O)O[C@@H](C)C(=O)NC(=O)NC(C)(C)C C16940541
Cc1cc(nc(n1)N/C(=N/C(=O)/C=C/c2ccc3c(c2)OCO3)/NCCc4c[nH]c5c4ccc(c5)OC)C C16957077
Cc1c(cn(n1)C)/C=N/Nc2[nH]nc(n2)SCC(=O)Nc3ccc4c(c3)sc(n4)SCC=C C20424189
COc1ccc(c(c1)/C=N/Nc2[nH]nc(n2)SCC(=O)Nc3nc4ccc(cc4s3)OC)OC C20837313
CCCCN(c1c(n(c(=O)[nH]c1=O)CC(C)C)N)C(=O)CSc2nnc(n2C)c3ccccc3C C21123419
CCCCN(c1c(n(c(=O)[nH]c1=O)CCC)N)C(=O)CSc2nnc3n2c4ccccc4c(c3)C C21682352
CC(C)Cn1c(c(c(=O)[nH]c1=O)C(=O)CSc2nnc(n2Cc3ccccc3)c4cccs4)N C22060054
c1ccc2c(c1)CCCN2CC(=O)NNC(=O)/C=C/c3ccc(cc3)S(=O)(=O)NCc4ccco4 C22617138
Cc1cc(c(c(c1)C)c2csc(n2)NC(=O)CSc3nnc(n3CCC(=O)N)c4ccco4)C C22765137
CCOC(=O)c1c(c(sc1NC(=O)CSc2[nH]nc(n2)c3ccc(cc3)Cl)C(=O)NC)C C28869802
Cc1c2ccc(cc2oc(=O)c1CCC(=O)OCc3nc(nc(n3)Nc4ccc(cc4)Cl)N)OC C32854404
CCN(CC)S(=O)(=O)c1ccc(c(c1)NC(=O)[C@H](C)OC(=O)c2ccc(cc2N)[N+](=O)[O-])Cl C36240265
C/C=C/[C@H](C(=O)NCS(=O)(=O)c1ccc(cc1)C)N(Cc2ccco2)C(=O)c3c(cccc3O)O C36500617
COc1cc(c(cc1NC(=O)CSc2[nH]cc(n2)c3ccc(cc3)F)OC)NC(=O)c4ccco4 C06529412
CCCCn1c(c(c(=O)[nH]c1=O)N(CCC(C)C)C(=O)C2CCN(CC2)C(=O)c3ccccc3C)N C12944377
CCc1ccccc1n2c(cc(n2)C(=O)N[C@H](C)C(=O)NCc3ccco3)c4cccc(c4)NC(=O)C C39197431
CCn1c(nnc1S[C@H](C)C(=O)Nc2ccc3c(c2)OCO3)[C@@H](CO)NC(=O)c4cccc(c4)C C39772760
CCn1c(nnc1S[C@@H](C)C(=O)Nc2ccc3c(c2)OCO3)[C@H](CO)NC(=O)c4cccc(c4)C C39772761
c1cc(oc1)c2nnc(n2CCC(=O)N)SCC(=O)NC3(CCCC3)c4ccc5c(c4)OCCO5 C45520982
c1cc(ccc1S(=O)(=O)NCCC(=O)NCCNc2ccc(cn2)C(F)(F)F)Br C46644621
C/C(=N/Nc1[nH]nc(n1)SCC(=O)Nc2nnc(s2)SCc3ccccc3)/c4ccccn4 C59038650
C=CCSc1nc2ccc(cc2s1)NC(=O)CSc3nnc(n3N)c4cccc(c4)[N+](=O)[O-] C59046277
COc1cc(ccc1c2ccc(o2)CO)NC(=S)NC(=O)c3ccc(c(c3)[N+](=O)[O-])N4CCCC4 C20153194
C=CCSc1nc2ccc(cc2s1)NC(=O)CSc3nnc(n3N)c4ccc(cc4)[N+](=O)[O-] C59790712
CCOc1cc(ccc1OCC(=O)N)[C@@H]2CC(=O)NC3=NC(=NC(=O)[C@H]23)SCc4ccc(cc4)C C64773385
CCOc1cc(ccc1OCC(=O)N)[C@@H]2CC(=O)NC3=NC(=NC(=O)[C@@H]23)SCc4ccccc4C C64773391
CCOc1cc(ccc1OCC(=O)N)[C@H]2CC(=O)NC3=NC(=NC(=O)[C@@H]23)SCc4ccccc4C C64773392
CCOc1cc(ccc1OCC(=O)N)[C@@H]2CC(=O)NC3=NC(=NC(=O)[C@H]23)SCc4ccccc4C C64773393
c1cc2ccc(c(c2nc1)O)[C@@H](c3ccncc3)[NH+]4CCCCC4 C04178830
C[NH+](Cc1c(cccc1Cl)F)Cc2[nH]c(=O)c3c(n2)ccs3 C09447316
C[C@@H](c1n[nH]c(=S)n1c2ccc(cc2)Cl)[NH+]3CCCCC3 C05931736
Cc1c(cnn1C=C)C[NH+]2[C@H]3CC[C@@H]2CC(C3)(c4ccc(cc4)F)O C19554314
c1ccc2c(c1)OC[C@@H](O2)C[NH2+]Cc3ccc(o3)Br C20137758
CC1=C(C(CCC1)(C)C)CC[NH+]2C[C@@H]([C@H](C2)O)N3CCOCC3 C20204482
Cc1cccc2n1c(c(n2)c3ccc4c(c3)CCN4)C[NH+](C)C C31909975
CC[NH2+]Cc1nc2c(c3c(s2)C[C@H](CC3)C)c(=O)n1C4CC4 C31934711
C[NH2+][C@H](c1ccc2c(c1)CC(=O)N2C)c3ccc(o3)Br C35497176
c1c(cc(c2c1OCO2)Br)C[NH2+]C[C@H]3CCCO3 C36804090
C[C@@H](c1ccccc1Br)[NH2+][C@H](C)c2nncn2C C37017313
CN(C)c1cc[nH+]cc1NC(=O)c2ccc(cc2F)Br C37505179
CCN(C1CC[NH2+]CC1)S(=O)(=O)c2cccc(c2C)Cl C37537896
C1CC[C@@H]2[C@H](C1)CCCN2S(=O)(=O)CCC3CC[NH2+]CC3 C37663743
C[C@H]1C[C@H]2C[NH2+]C[C@@H]2N1S(=O)(=O)c3c(cc(cc3F)F)F C37909104
Cn1cnnc1C[NH2+]Cc2c(ccc(c2Cl)Cl)Cl C37988940
C[C@H](c1ccc(s1)Br)[NH2+][C@@H](C)c2nncn2C C38002752
C[C@H](c1ccc(s1)Br)[NH2+][C@@H](C)c2nnc3n2CCC3 C38003232
Cc1c([nH]c([nH+]1)[C@H]2CC(=O)N(C2)CC(C)C)c3ccc(cc3)F C23312150
Cc1c([nH]c([nH+]1)[C@@H]2CC(=O)N(C2)C(C)C)c3ccc(cc3F)F C23379525
Cc1c([nH]c([nH+]1)[C@H]2CC(=O)N(C2)C(C)C)c3ccc(cc3F)F C23379524
Cc1c(sc2c1c(ncn2)NCC[NH+]3CCC(CC3)C)C C40444313
Cc1c(sc(n1)C)[C@@H](C)[NH2+][C@H](C)c2ccc3c(c2)OCO3 C40517692
CN(C1C[C@H]2CC[C@@H](C1)[NH2+]2)S(=O)(=O)/C=C/c3ccccc3 C40746801
Cc1c(cnn1c2c(cc(cn2)C(F)(F)F)Cl)[C@H](C)[NH2+]C C40932868
Cc1ccc2c(c1)[C@H]3C[NH+](CC[C@@H]3N2C(=O)NCC(F)(F)F)C C46915175
c1cc(c(c(c1)F)F)C[NH+]2CCC[C@H](C2)C(=O)Nc3nccs3 C47263698
CN(C1CC[NH2+]CC1)C(=O)c2cc3cccc(c3o2)Br C48787572
C[C@@H](C=C)[NH+]1CCC(CC1)C(=O)Nc2ccc(cn2)Br C49000500
CNC(=O)[C@H]1CCCC[NH+]1CC(=O)c2cc(sc2Cl)Cl C50147619
CC[NH2+][C@@H](C)c1nnc(o1)c2ccccc2I C50618671
CCNc1ccc(c[nH+]1)Cn2cc(ccc2=O)Br C50828974
c1c(cc(nc1Cl)Cl)C[NH+]2CCC[C@H](C2)C(=O)NC3CC3 C51043664
CCCn1cc(cc1C(=O)N2CCC[C@@H]2[C@@H]3CCC[NH2+]3)Cl C51357927
c1c(cnc(c1Cl)N2CCO[C@H]3[C@@H]2CCC3)C[NH2+]C4CC4 C51485609
CC[NH2+]Cc1cc(cnc1N2CCO[C@@H]3[C@@H]2CCC3)Br C51485784
CCc1c(nn(c1C)c2c(cc(cn2)Br)C[NH2+]C)C C51494373
CC[NH2+]Cc1cc(c(nc1)N2CCO[C@@H]3[C@@H]2CCCC3)Cl C51519669
CC[NH2+]C[C@H]1CCCN(C1)c2c3c(c(sc3ncn2)C)C C53696046
Cc1ccc(n1c2ccsc2C(=O)NC3CC[NH+](CC3)C)C C54148181
Cc1c(scn1)C(=O)NCC2(CCCC2)[NH+]3CCSCC3 C48969448
C[C@H]1C(=c2ccccc2=[NH+]1)C(=O)C(=O)N[C@@H](C)c3ccc(c(c3)F)F C63405705
CC(C)Cc1nc(cs1)C(=O)N[C@H]2CC[NH+]3[C@H]2CCCC3 C63645675
CC(C)C[C@@H]1[C@@H]2[C@@H](CCN1Cc3[nH]cc[nH+]3)[C@@H]4C=CC=CC4=N2 C64066816
CN(C[C@H]1Nc2ccccc2S1)C(=O)C3=c4ccccc4=[NH+]C3 C64137529
c1cnccc1C[NH+]2CCC(CC2)Nc3c(cc(cc3F)C#N)F C58281412
Cc1ccsc1[C@@H]2CC[NH+](C[C@H]2O)Cc3c(nn(c3Cl)C)C C65374055
CCC[NH+]1Cc2cccc(c2C1)NC(=O)c3c(ccs3)C#N C66514158
c1cc(c2c(c1F)c(cc[nH+]2)NC[C@@H]3CN(CCO3)C4CC4)F C66745978
Cc1c(cco1)C(=O)NC2CC[NH+](CC2)Cc3ccc(s3)Cl C66891387
Cn1c(nnc1SCC[NH+]2CCCC2)[C@@H]3CCC[NH+]3CC(=O)N C05001573
CC[NH+](CC)CCn1cnc2c(c1=[NH2+])[C@H](c3ccc(cc3O2)O)c4ccc(cc4)OC C05348942
C[C@@H](C(=O)NC12CC3CC(C1)CC(C3)C2)[NH2+]CC(C)(C)C[NH+](C)C C07785706
C[NH+](CC=C)C[C@H]1C[NH+]2CC[C@H]1C[C@@H]2CNC(=S)NCCOC C08635568
C[NH+]1CC[NH+]([C@H](C1)c2ccccc2)CCCNC(=O)NCc3ccccc3 C27349385
COc1ccc(cc1)c2c(c[nH]n2)C[NH2+]Cc3ccc([nH+]c3)N4CCCC4 C30900285
CC[NH+](CC)CC[n+]1cnc2c(c1N)[C@@H](c3ccc(cc3O2)O)c4ccc(cc4)OC C35392311
C[NH+](C)CCNC(=O)[C@H]1CN(CC12CC[NH2+]CC2)C(=O)CCSC C39626314
CC[C@H](C)C(=O)N1C[C@@H](C2(C1)CC[NH2+]CC2)C(=O)NCCCn3cc[nH+]c3 C39630054
CC(C)(CNC(=O)[C@@H]1CN(CC12CC[NH2+]CC2)C(=O)c3ccc(cc3)C(F)(F)F)C[NH+](C)C C39630611
CC[C@H](C)C(=O)N1C[C@@H](C2(C1)CC[NH2+]CC2)C(=O)NCC(C)(C)C[NH+](C)C C39630711
Cc1ccccc1CC(=O)N2C[C@@H](C3(C2)CC[NH2+]CC3)C(=O)NCC(C)(C)C[NH+](C)C C39631082
Cc1cccc(c1)CC(=O)N2C[C@H](C3(C2)CC[NH2+]CC3)C(=O)NCC(C)(C)C[NH+](C)C C39631088
CCCC[C@H](C)C(=O)N1C[C@@H](C2(C1)CC[NH2+]CC2)C(=O)NCc3cn4c(cccc4[nH+]3)C C39670791
C[C@@H]1C(=c2cc(ccc2=[NH+]1)C#N)CCNC(=O)[C@H]3CN(CC34CC[NH2+]CC4)C(=O)CCSC C39674766
CCC[C@H](C)C(=O)N1C[C@H](C2(C1)CC[NH2+]CC2)C(=O)NCCN3CCC[NH+](CC3)C C39685526
CCCC[C@@H](C)C(=O)N1C[C@@H](C2(C1)CC[NH2+]CC2)C(=O)NCc3[nH+]ccn3C C39688996
CCC[C@H](C)C(=O)N1C[C@H](C2(C1)CC[NH2+]CC2)C(=O)NC[C@@H]3CCC[NH+]3CC C39695443
CC[NH+](CC)Cc1ccccc1CNC(=O)NCC(C)(C)[NH+](C)C C43189811
CC(C)(CNC(=O)NCc1ccccc1C[NH+]2CCCC2)[NH+](C)C C43189825
CC[C@H]([C@@H](c1ccc(s1)Cl)[NH+](C)CC(=O)N(CC)CC)[NH3+] C43253552
CCC[NH+](CC(=O)N(C)C)[C@@H](c1ccc(s1)Cl)[C@@H](CC)[NH3+] C43253754
C[NH+](C)[C@@H](CNC(=O)NCC1(CCCC1)[NH+](C)C)c2cccs2 C47831862
CCC[NH+](CC1CC1)[C@H](C[NH3+])c2cc3c(c(c2)Br)OCO3 C48991496
CC[C@@H](Cc1cccc(c1OCCn2cc[nH+]c2C)Br)[NH3+] C49331438
c1ccc2c(c1)c(nc([nH+]2)Nc3ccncc3)NCCC[NH+]4CCCC4 C29203152
CCC[NH+]1CCC(CC1)N2C[C@@H](C[C@H]2C(=O)NC)[NH2+]C(CC)CC C23338130
C[C@H](C(=O)NC)[NH+](C)Cc1nnc(n1c2ccccc2)CC3CC[NH2+]CC3 C55282078
CCC[NH+]1CCC(CC1)N2C[C@@H](C[C@H]2C(=O)NC)[NH2+]CC3CCCCC3 C20271904
C[NH+](C)Cc1ccccc1C[NH2+]Cc2c[nH]nc2c3ccc4c(c3)OCO4 C48684548
CN(C)c1c(ccc[nH+]1)CNC(=O)NC[C@@H](c2ccco2)[NH+]3CCCCC3 C47777804
CN(C)c1c(ccc[nH+]1)CNC(=O)NC[C@@H](c2cccs2)[NH+]3CCCC3 C47950795
CC(C)C[C@H](CNC(=O)Nc1ccc([nH+]c1)N2CCCC2)[NH+](C)C C61396472
CC(=O)N[C@H](CC1=c2ccccc2=[NH+]C1)C(=O)NCCC3=c4ccccc4=[NH+]C3 C63222055
CC[C@H]1C(=C(NC(=O)N1)CSC2[NH+]=c3ccccc3=[NH+]2)C(=O)OCC C63749874
C[C@@H]1C(=CN(N1)CC=C)C[NH2+]CCC2=c3cc(ccc3=[NH+][C@@H]2C)C#N C63872378
C[C@H]1C(=CN(N1)CC=C)C[NH2+]CCC2=c3cc(ccc3=[NH+][C@@H]2C)C#N C63872380
CC[NH+](CC(=O)NC1CC[NH+](CC1)C2CC2)CC(=O)NC(C)(C)C C64508599
Cc1[nH]cc([nH+]1)C[NH2+]CC2(Cc3ccccc3C2)N(C)Cc4ccccc4 C23373339
CCC[C@H](C(=O)NC1[NH+]=c2ccccc2=[NH+]1)NC(=O)c3cccc(c3)N(C)C C65306070
C[C@H](Cn1cc[nH+]c1)NC(=O)NC[C@H]2CC[NH+](C2)CC(F)(F)F C46952893
CC[C@@H](C)[NH+](C)CCNC(=O)NC[C@@H](c1ccco1)[NH+]2CCCC2 C66149454
Cn1cc[nH+]c1CCNC(=O)NCC2CC[NH+](CC2)Cc3cccs3 C66233624
CCCC[NH+]1CCCC[C@H]1CNC(=O)NCCC2CC[NH+](CC2)C C66703634
C1CCC(C1)CC(=O)NC2CC[NH+](CC2)CC(=O)NC3CC[NH+](CC3)C4CC4 C66875727
CCCC[NH+](C)CC1CC[NH+](CC1)[C@@H](C)C(=O)NC(=O)NCC=C C66960692
CCCC[NH+](C)CC1CC[NH+](CC1)[C@@H](C)C(=O)NC(=O)NC2CC2 C66960787
Cc1c(c(n(n1)CCO)C)C[NH2+]CCCC[NH+]2C[C@@H](C[C@H](C2)C)C C67188999
C[C@H](C[NH2+]Cc1c[nH]nc1c2cc3ccccc3o2)Cn4cc[nH+]c4 C67500374
CN(C)c1c(ccc[nH+]1)CNC(=O)NC[C@@H]2CCC[NH+](C2)Cc3ccccc3 C67569691
c1ccc(cc1)[C@@H]2CC3=C([C@H](C(=C(N3N4CCOCC4)N)C#N)c5cccc(c5)Br)C(=O)C2 C00691386
c1c(cc(c(c1Br)N)Br)S(=O)(=O)OC(C(F)(F)F)C(F)(F)F C02145087
CC1(CC2=C([C@@H](C(=C(N2c3ccc(cc3F)Br)N)C#N)c4ccc5c(c4)OCO5)C(=O)C1)C C00707317
CSc1ccc(cc1)[C@@H]2C(=C(N(C3=C2C(=O)CCC3)c4c(c5c(s4)CCCCC5)C#N)N)C#N C03664813
CN(C)c1ccc(cc1)[C@@H]2C(=C(N(C3=C2C(=O)CCC3)c4ccc(cc4F)Br)N)C#N C00707190
c1cc2c(cc1Cl)sc(c2Cl)C(=O)NC(=S)Nc3ccc(cc3F)Br C08895079
Cc1cc(ccc1NC(=O)[C@@H]2[C@H](Nn3c(nnc3S2)C)c4ccc(cc4)Cl)Br C09237507
c1ccc(cc1)c2nnc3n2N[C@H]([C@@H](S3)C(=O)Nc4ccc(c(c4)Cl)F)c5ccc(cc5)F C09238381
c1cc(sc1C(=O)Nc2ccncc2NC(=O)c3ccc(s3)Br)Br C08954668
C=CCn\1c2ccc(cc2s/c1=N\C(=O)c3ccccc3I)S(=O)(=O)N C09725601
CCc1cc(c(s1)SCC)[C@@H]2C(=C(N(C3=C2C(=O)CCC3)c4ccc(c(c4)Cl)Cl)N)C#N C09981364
CCc1cc(c(s1)SCC)[C@@H]2C(=C(N(C3=C2C(=O)CC(C3)(C)C)c4ccccc4Cl)N)C#N C09981886
CCc1ccc(s1)[C@@H]2C(=C(N(C3=C2C(=O)C[C@H](C3)c4ccccc4)c5ccccc5Cl)N)C#N C09981982
c1ccc2c(c1)c(c(o2)C(=O)Nc3ccc(c(c3)Cl)F)NC(=O)c4ccc(o4)Br C10246135
CC1(CC2=C([C@@H](C(=C(N2c3c(c4c(s3)CCCC4)C(=O)OC)N)C#N)c5ccc(cc5)F)C(=O)C1)C C03669227
Cc1ccccc1[C@H]2C(=C(N(C3=C2C(=O)CCC3)c4nnc(s4)SCc5ccccc5Cl)N)C#N C12463037
CC1([C@@H](N(C(=S)S1)/N=C/c2ccc(cc2)SC)N(C(=O)Nc3ccc(cc3)Cl)O)C C08951418
c1cc(c(cc1[N+](=O)[O-])Br)NC(=S)NC(=O)c2cc(ccc2Cl)Br C14275231
CC(C)(C)C(=O)[C@H]1[C@H]([C@@]([C@H]2N1c3ccc(cc3C=C2)Br)(C#N)C(=O)N)c4ccc(cc4)F C15024307
Cc1ccc(cc1C)N2C(=O)/C(=C\c3cc(c(c(c3Br)Br)O)OC)/C(=O)N2 C15659873
CC(C)(C)NC(=O)c1c(c2n(n1)[C@H](C[C@H](N2)c3ccc(cc3)Br)C(F)(F)F)Cl C15931340
c1ccc(c(c1)/C=N/N=C/c2cc(cc(c2O)I)I)O C16919803
Cc1ccc(cc1)S(=O)(=O)N2[C@@H]([C@H](C(=C2N)C#N)c3ccc(cc3)Cl)C(=O)c4ccccc4 C20086028
c1cc(c(c(c1)Cl)/C=c/2\c(=O)n3c(=C(C(=C([C@H]3c4c(cccc4Cl)F)C#N)N)C#N)s2)F C01053040
CCOc1cccc(c1O)[C@@H]2CC(=N[C@H](N2)c3ccccc3Cl)c4cccc(c4)Br C20763727
Cc1ccc(c(c1)C)C(=O)NC(=S)Nc2ccc(cc2I)Br C22747110
c1ccc2c(c1)CCC[C@]23C(=O)N(C(=O)N3)CC(=O)N[C@@H](c4ccc5c(c4)CCCC5)c6cccs6 C24658959
CCc1cc(c(s1)SCC)[C@H]2C(=C(N(C3=C2C(=O)CCC3)c4ccc(cc4)Br)N)C#N C05950081
c1cc(ncc1I)NC(=O)CSc2[nH]c(=O)c3c4c(sc3n2)CCCC4 C32697214
Cc1c(sc(n1)C2=C(N(CC2=O)C[C@@]3(CCC[C@@]4([C@@H]3CCc5c4ccc(c5)C(C)C)C)C)N)C C35633348
CCOc1ccc(cc1COc2c(cc(cc2Br)Br)Br)N C37065901
Cc1cccc(c1)n2c3c(c(n2)C(C)(C)C)[C@H](SCC(=O)N3CC(=O)N)c4ccc(cc4F)F C37263959
Cc1ccc(c(c1)C)n2c3c(c(n2)c4ccccc4)[C@@H](SCC(=O)N3CC(=O)N)c5ccc(cc5F)F C37263982
c1cc(ccc1[C@H]2C3=C(N[C@H](N(C3=O)c4ccc(cc4)Cl)c5ccc(cc5)Cl)NC(=S)N2)Cl C08672604
c1ccc(c(c1)/C=C/C(=O)Oc2ccc3c(c2)OC(=C([C@@H]3c4c(cccc4Cl)F)C#N)N)Cl C38680245
Cc1c2cc(ccc2oc1C(=O)Oc3ccc4c(c3)OC(=C([C@@H]4c5ccc(cc5Cl)Cl)C#N)N)F C38688289
C[C@H]1CCc2c(sc(c2C(=O)N[C@@H]3CCS(=O)(=O)C3)NC(=O)c4cccc5c4cccc5)C1 C39836296
Cc1ccc(cc1)C(=O)NN2C(=O)/C(=C\c3cc(c(c(c3)Br)O)OC)/SC2=S C40940502
C[C@@H]1C[C@H]2[C@H]3C[C@@H](C4=CC(=O)C=C[C@]4([C@@]3([C@H](C[C@]2([C@]1(C(=O)COC(=O)C(C)(C)C)O)C)O)F)C)F C43721200
c1ccc(cc1)[C@@H]2C[C@@H](n3c(cc(n3)C(=O)Nc4c(cc(cc4Br)F)F)N2)C(F)(F)F C00674888
Cc1c(ccc2c1NC(=O)[C@@]23C(=C(N(C4=C3C(=O)CC(C4)(C)C)c5ccc(cc5)C(F)(F)F)N)C#N)Cl C01421940
c1cc(c(cc1/C=c\2/c(=O)n3c(=C([C@@H](C(=C3N)C#N)c4ccc(c(c4)Br)F)C#N)s2)Br)F C01825834
COC(=O)C1=C(n2c(=O)/c(=C/c3ccc(cc3Cl)Cl)/sc2=C([C@H]1c4ccc(cc4Cl)Cl)C#N)N C01897706
Cc1cccc(n1)NC(=O)c2cc3n(n2)[C@@H](C[C@@H](N3)c4ccc(cc4)Br)C(F)(F)F C00681694
CC1=C([C@]2(c3ccccc3N(C2=O)c4cccc5c4cccc5)C(=C(O1)N)C#N)C(=O)c6ccccc6 C55104406
C[C@H]1CCc2c(sc3c2C(=N[C@@H](N3)c4cc(ccc4OC(=O)/C=C/c5ccco5)Br)O)C1 C15947561
c1ccc(cc1)c2csc3c2C(=N[C@H](N3)c4cc(cc(c4O)Br)Br)O C15947866
c1c(cc(c(c1F)N)F)C(=O)Nc2c(cc(cc2Br)Br)Br C63005102
CCOc1cccc(c1O)[C@@H]2CC(=N[C@H](N2)c3ccc(cc3C)C)c4cccc(c4)Br C53364082
Cc1ccc(cc1)n2c(=O)c3c(cc([nH]3)C)nc2SCC(=O)Nc4ccc(cc4Br)C C67237242
c1cc(ccc1/C=N/NC(=O)C[NH+]2CCn3c4ccc(cc4c5c3[C@@H]2CCC5)C6CCCCC6)O C00667819
c1cc(ccc1N2C3=C([C@@H](C(=C2N)C#N)c4cc(cs4)C[NH+]5CCOCC5)C(=O)CCC3)Cl C08590833
CCOc1cc(cc(c1O)I)[C@H]2Nc3c(c4c(s3)C[NH+](CC4)C)C(=N2)O C08837926
COc1ccc(cc1NC(=O)[C@H]2C[C@@H]3CCC[NH+]3[C@@]24c5cc(ccc5NC4=O)Br)Cl C08876731
Cc1ccc(cc1)S(=O)(=O)N2Cc3ccccc3C[C@H]2C(=O)NC4CC([NH2+]C(C4)(C)C)(C)C C08990552
c1ccc(c(c1)[C@@H]2CC(=N[C@@H]([NH2+]2)c3ccc(cc3)Br)c4ccc(cc4)Br)O C09541410
c1ccc(c(c1)[C@@H]2CC(=N[C@H]([NH2+]2)c3ccc(cc3)Br)c4ccc(cc4)Br)O C09541415
C[NH+]1CCC[C@@H]1Cc2c[nH]c3c2cc(cc3)C4=CCN(CC4)C(=O)NC56CC7CC(C5)CC(C7)C6 C13553510
Cc1ccc(cc1Cl)n2c(c(cn2)C(=O)Nc3cccc(c3Cl)Cl)C4CC[NH2+]CC4 C20941025
Cc1cc(ccc1S(=O)(=O)Nc2c(=[NH+]C3CCCCC3)c4ccccc4oc2O)Br C28048965
C[NH+]1CCN(CC1)Cc2ccc(cc2)c3cc4c(c(cnc4s3)C#N)Nc5ccc6c(c5)cc[nH]6 C29046570
c1ccc(cc1)Cn2c3ccccc3c4c2[C@@H]5[C@@]67CC[NH+]([C@@H]([C@@]6(C4)O)Cc8c7c(c(cc8)O)O5)CC9CC9 C08586074
c1cc(ccc1[C@H]2[NH2+][C@@H](CC(=N2)c3ccc4c(c3)OCO4)c5cc(ccc5O)Br)Cl C13831072
Cc1ccc(cc1)[C@H]2C[C@@H](N3C(=[NH+]2)C=C(N3)C(=O)Nc4ccc(cc4C(F)(F)F)Cl)C(F)(F)F C03011837
Cc1ccc(cc1)[C@@H]2C[C@H](N3C(=[NH+]2)C=C(N3)C(=O)Nc4ccc(cc4C(F)(F)F)Cl)C(F)(F)F C03011836
c1cc(ccc1C(=O)NNC2=c3cc(ccc3=[NH+]C2=O)Br)I C15777375
Cc1ccc(cc1)[C@H]2C[C@H](N3C(=[NH+]2)C=C(N3)C(=O)Nc4cccc(c4Cl)Cl)C(F)(F)F C03011718
C[NH+]1CCC2(CC1)C[C@H](c3cc(ccc3O2)c4cccc(c4)C(=O)Nc5cccc(c5)SC)O C39227652
c1ccc(cc1)C2=c3ccccc3=[NH+]C(=O)[C@H]2S[C@@H]4NN[C@@H](N4c5ccccc5)c6cccs6 C39330104
CSC1=C[C@@H]2C[C@H]3CO[P@@](=O)(N[NH+]3C[C@@H]2C=C1I)c4ccccc4O C39467277
Cc1ccc(cc1C)CCNC(=O)[C@H]2CN(CC23CC[NH2+]CC3)C(=O)c4ccc(cc4F)C(F)(F)F C39609213
Cc1ccc(cc1)CNC(=O)[C@@H]2CN(CC23CC[NH2+]CC3)C(=O)c4ccc(c(c4)C)Br C39634321
Cc1cc(ccc1Br)C(=O)N2C[C@@H](C3(C2)CC[NH2+]CC3)C(=O)N[C@H]4CCC[C@@H]([C@@H]4C)C C39637311
C[C@H]1CCC[C@H]([C@@H]1C)NC(=O)[C@@H]2CN(CC23CC[NH2+]CC3)C(=O)c4cc(c(c(c4)Cl)OC)Cl C39637480
C[C@@H]1CCC[C@H]([C@@H]1C)NC(=O)[C@@H]2CN(CC23CC[NH2+]CC3)C(=O)c4ccc(o4)c5ccc(cc5)F C39637487
Cc1ccsc1C(=O)N2C[C@H](C3(C2)CC[NH2+]CC3)C(=O)NCCc4ccc(cc4)Br C39652963
CCc1ccc(cc1)CCNC(=O)[C@@H]2CN(CC23CC[NH2+]CC3)C(=O)c4ccc(c(c4)C)Br C39654389
C[C@H](c1ccc(cc1)Br)NC(=O)[C@H]2CN(CC23CC[NH2+]CC3)C(=O)c4cc(cc(c4)F)F C39656880
Cc1ccc(cc1F)C(=O)N2C[C@H](C3(C2)CC[NH2+]CC3)C(=O)N[C@@H](C)c4ccc(cc4)Br C39656963
C[C@@H](c1ccc(cc1)Br)NC(=O)[C@@H]2CN(CC23CC[NH2+]CC3)C(=O)c4cccc(c4F)Cl C39656997
C[C@H](c1ccc(cc1)Br)NC(=O)[C@H]2CN(CC23CC[NH2+]CC3)C(=O)[C@@H]4CCC=CC4 C39657133
CC[C@@H](C)CC(=O)N1C[C@H](C2(C1)CC[NH2+]CC2)C(=O)N[C@@H](C)c3ccc(cc3)Br C39657146
Cc1ccsc1C(=O)N2C[C@@H](C3(C2)CC[NH2+]CC3)C(=O)N[C@H](C)c4ccc(cc4)Br C39657182
Cc1ccc(cc1)CC(=O)N2C[C@H](C3(C2)CC[NH2+]CC3)C(=O)N[C@H](C)c4ccc(cc4)Br C39657191
Cc1ccccc1CC(=O)N2C[C@@H](C3(C2)CC[NH2+]CC3)C(=O)N[C@@H](C)c4ccc(cc4)Br C39657192
Cc1ccccc1CC(=O)N2C[C@H](C3(C2)CC[NH2+]CC3)C(=O)N[C@@H](C)c4ccc(cc4)Br C39657194
c1cc(sc1)CCNC(=O)[C@@H]2CN(CC23CC[NH2+]CC3)C(=O)c4cc(cc(c4)F)C(F)(F)F C39657393
c1cc(c(c(c1F)C(=O)N2C[C@H](C3(C2)CC[NH2+]CC3)C(=O)NC4CCCCCCC4)F)Cl C39659964
Cc1ccc(c(c1)C)CCNC(=O)[C@@H]2CN(CC23CC[NH2+]CC3)C(=O)c4ccc(cc4F)C(F)(F)F C39667005
Cc1ccc(c(c1)C)CCNC(=O)[C@H]2CN(CC23CC[NH2+]CC3)C(=O)c4csc(c4OC)Cl C39667123
CSc1ccc(cc1)CNC(=O)[C@@H]2CN(CC23CC[NH2+]CC3)C(=O)Cc4ccc(cc4)Cl C39667298
Cc1ccsc1C(=O)N2C[C@H](C3(C2)CC[NH2+]CC3)C(=O)NCc4ccccc4Br C39690773
Cc1cc(cc(c1)CNC(=O)[C@@H]2CN(CC23CC[NH2+]CC3)C(=O)c4cc(cc(c4)F)C(F)(F)F)C C39694752
Cc1ccc(c(c1F)C(=O)N2C[C@@H](C3(C2)CC[NH2+]CC3)C(=O)NCc4cc(cc(c4)C)C)Cl C39694796
Cc1c(cccc1Cl)CNC(=O)[C@H]2CN(CC23CC[NH2+]CC3)C(=O)c4ccc(cc4F)C(F)(F)F C39694999
Cc1c(cccc1Cl)CNC(=O)[C@@H]2CN(CC23CC[NH2+]CC3)C(=O)c4csc5c4cccc5 C39695114
CCc1ccc(cc1)[C@H](C)NC(=O)[C@@H]2CN(CC23CC[NH2+]CC3)C(=O)c4ccc(c(c4)C)Br C39696091
C[NH+]1CCC2(CC1)C[C@H](c3cc(ccc3O2)c4ccc(cc4)C(=O)Nc5cccc(c5)SC)O C44973797
c1ccc(cc1)C[NH+]2CCc3c(sc4c3C(=N[C@H](N4)c5ccc(o5)c6cccc(c6Cl)Cl)O)C2 C15947366
c1cc(ccc1[C@H]2C[C@@H](N3[C@@H](N2)C[C@@H](N3)C(=O)NC[C@@H]4C=c5cc(ccc5=[NH+]4)Cl)C(F)(F)F)Cl C63537911
C1COCC[NH+]1[C@@H](C(Cl)(Cl)Cl)NC(=O)N[C@H](C(Cl)(Cl)Cl)[NH+]2CCOCC2 C03137449
Cc1ccc(cc1)S(=O)(=O)NC[C@H]2C[C@@H]3CC[NH+]2C[C@@H]3C[NH+]4C[C@@H]5C[C@H](C4)c6cccc(=O)n6C5 C08635608
C[C@@H]1C[NH+](C[C@@H](O1)C)Cc2ccc3c(c2)C[NH+](CCO3)Cc4ccc(cc4)C#CC(C)(C)O C12157638
Cc1ccc2c(c1)oc-3c/c(=[NH+]\CC[NH+]4CCCC[C@@H]4C)/c5c(c3n2)c(c6ccccc6c5O)O C20229458
c1cc(c2c(c1)sc(n2)SSc3nc4c(cccc4s3)[C@@H]5C[NH2+]CCO5)[C@@H]6C[NH2+]CCO6 C22013640
c1cc[nH+]c(c1)N2CC[NH+](CC2)[C@@H](c3ccccn3)c4c5c(sc4NC(=O)c6ccco6)CCCC5 C38546638
COC(=O)[C@@H]1C(=c2cc(ccc2=[NH+]1)Br)NC(=O)C[NH+]3CCC(=CC3)c4ccc(cc4)F C38599443
C[C@@]12CC[C@H]3[C@@H]([C@@H]1C[C@@H](C2=O)[NH+]4CCCCC4)CC[C@@H]5[C@@]3(C[C@@H]([C@@H](C5)O)[NH+]6CCCCC6)C C38653991
c1ccc2cc(ccc2c1)C(=O)/C=C/Nc3ccc(cc3)S(=O)(=O)/N=C/4\C[NH+]=c5ccccc5=[NH+]4 C38898827
Cc1ccc(cc1)S(=O)(=O)/N=C\2/[C@H]([NH+]=c3ccccc3=[NH+]2)Nc4ccc(cc4C)Br C38965239
c1ccc(cc1)S(=O)(=O)/N=C\2/[C@@H]([NH+]=c3ccccc3=[NH+]2)Nc4ccc(cc4F)Br C38965262
Cc1ccc(c(c1)S(=O)(=O)/N=C\2/[C@@H]([NH+]=c3ccccc3=[NH+]2)Nc4ccc(c(c4)Cl)F)C C38965813
c1ccc2=[NH+]/C(=N\S(=O)(=O)c3ccc(cc3)F)/[C@H]([NH+]=c2c1)Nc4ccc(c(c4)C(F)(F)F)Cl C38966548
c1ccc2=[NH+]/C(=N\S(=O)(=O)c3cc(ccc3Cl)Cl)/[C@H]([NH+]=c2c1)NCc4ccc(cc4)F C38970848
c1ccc(cc1)S(=O)(=O)/N=C\2/[C@@H]([NH+]=c3ccccc3=[NH+]2)Nc4cccc(c4)Br C38975650
c1ccc(c(c1)C(=O)NN2C(=O)/C(=C\C3[NH+]=c4ccccc4=[NH+]3)/SC2=S)Br C39156627
Cc1ccc2=[NH+][C@H]3C(=c2c1)N=NC(=[NH+]3)N/N=C/c4cc(cc(c4OC)Br)Br C39273766
Cn1c2c(c(n1)C(=O)NCC[NH+]3CCCCC3)C[C@H](CC2)[NH2+]C4[C@@H]5CC6C[C@H]4CC(C5)(C6)O C14741714
Cc1ccn2cc([nH+]c2c1)CNC(=O)[C@H]3CN(CC34CC[NH2+]CC4)C(=O)c5ccc(c(c5)Cl)Cl C39670001
Cc1ccn2cc([nH+]c2c1)CNC(=O)[C@H]3CN(CC34CC[NH2+]CC4)C(=O)c5c(cccc5Cl)Cl C39670023
Cc1ccn2cc([nH+]c2c1)CNC(=O)[C@@H]3CN(CC34CC[NH2+]CC4)C(=O)c5cc(cc(c5)Cl)Cl C39670054
Cc1ccn2cc([nH+]c2c1)CNC(=O)[C@@H]3CN(CC34CC[NH2+]CC4)C(=O)c5c(ccc(c5F)C)Cl C39670110
Cc1ccc2[nH+]c(cn2c1)CNC(=O)[C@H]3CN(CC34CC[NH2+]CC4)C(=O)c5cc(cc(c5)F)C(F)(F)F C39670451
Cc1ccc2[nH+]c(cn2c1)CNC(=O)[C@@H]3CN(CC34CC[NH2+]CC4)C(=O)c5ccc(c(c5)C)Br C39670488
Cc1ccc2[nH+]c(cn2c1)CNC(=O)[C@H]3CN(CC34CC[NH2+]CC4)C(=O)c5c(ccc(c5F)C)Cl C39670493
Cc1ccc2[nH+]c(cn2c1)CNC(=O)[C@H]3CN(CC34CC[NH2+]CC4)C(=O)c5cccc(c5F)Cl C39670497
Cc1cc(ccc1F)C(=O)N2C[C@H](C3(C2)CC[NH2+]CC3)C(=O)NCCC4=c5cc(ccc5=[NH+][C@@H]4C)C#N C39674741
Cc1ccc(c(c1)C)C(=O)N2C[C@@H](C3(C2)CC[NH2+]CC3)C(=O)NCCC4=c5cc(ccc5=[NH+][C@@H]4C)C#N C39674828
Cc1ccc[nH+]c1N2CCC(CC2)NC(=O)[C@@H]3CN(CC34CC[NH2+]CC4)C(=O)[C@@H]5CCC=CC5 C39687692
c1cc(ccc1CC(=O)N2C[C@@H](C3(C2)CC[NH2+]CC3)C(=O)NCC4CC[NH+](CC4)C5CCCC5)Cl C39689150
c1cc(ccc1CC(=O)N2C[C@H](C3(C2)CC[NH2+]CC3)C(=O)NCC4CC[NH+](CC4)C5CCCC5)Cl C39689151
CC1(CCCCC1)C(=O)N2C[C@H](C3(C2)CC[NH2+]CC3)C(=O)NCC4CC[NH+](CC4)C5CCCC5 C39689159
Cc1cc(c(o1)C(F)(F)F)C(=O)N2C[C@@H](C3(C2)CC[NH2+]CC3)C(=O)NCC4CC[NH+](CC4)C5CCCC5 C39689226
C1CCC(C1)[NH+]2CCC(CC2)CNC(=O)[C@H]3CN(CC34CC[NH2+]CC4)C(=O)[C@H]5CCC=CC5 C39689235
Cc1ccsc1C(=O)N2C[C@@H](C3(C2)CC[NH2+]CC3)C(=O)NCC4CC[NH+](CC4)C5CCCC5 C39689262
C/C(=N\NC1=N[C@@H]2C=CC(=CC2=C(N1)c3ccccc3)Br)/C4[NH+]=c5ccccc5=[NH+]4 C39775480
Cc1cccc2=C3[C@@H]([NH+]=c12)[NH+]=C(N=N3)N/N=C/c4cc(cc(c4O)Br)Br C39935508
CC(C)(C(=O)N[C@H](CC1=c2ccccc2=[NH+]C1)C(=O)N3CCC4(CC3)CSc5c4cccc5)[NH3+] C52426233
c1cc2=C(C[NH+]=c2nc1)C3CC[NH+](CC3)[C@H](C4CCN(CC4)C(=O)/C=C/c5cc(c(c(c5)F)F)F)C(=O)N C52550566
CC1(CC(CC([NH2+]1)(C)C)N2CC(=O)N3[C@H](C2=O)CC4=c5ccccc5=[NH+][C@@H]4[C@@H]3c6ccccc6)C C63140003
CC1=C(S[C@@H]2[C@@H]1C(=O)N([C@@H](N2)SCC3[NH+]=c4ccccc4=[NH+]3)c5ccc(c(c5)Cl)Cl)C C63270289
c1ccc2c(c1)[C@H]3[C@H]4C(=c5ccccc5=[NH+]4)C[C@H](N3C2=O)C(=O)NCCC6=c7ccccc7=[NH+]C6 C63375348
c1ccc2=[NH+]C([NH+]=c2c1)CS[C@@H]3Nc4cc(ccc4C(=O)N3C5CCCCC5)C(=O)NC6CCCCC6 C63433667
c1ccc2=[NH+]C([NH+]=c2c1)c3cc(ccc3Cl)NC(=O)[C@H]4[C@@H](c5ccc(cc5S4)Cl)Cl C63515573
c1ccc2cc(ccc2c1)C3=[NH+]C4=C[C@@H](NN4C(=C3)C(F)(F)F)C(=O)NCCc5c[nH]c[nH+]5 C53629570
C[C@H]1C(=C(N=N1)C)CCC2=[NH+]C3=c4ccccc4=[NH+][C@H](N3N2)SCc5ccccc5Cl C63708150
c1ccc(c(c1)C(=O)Nc2nnc(s2)SC[C@H]3C(=O)[NH+]=c4ccccc4=[NH+]3)Br C63743187
COc1ccc(cc1)N2[C@@H](NN=C2SCC3[NH+]=c4ccccc4=[NH+]3)c5ccc(cc5)Cl C63818936
c1c[nH+]ccc1[C@@H]2N=[NH+]C(=S)N2/N=C/c3cc(cc(c3O)Br)Br C38995079
c1ccc(c(c1)CC(C2=c3ccccc3=[NH+]C2)C4=c5ccccc5=[NH+]C4)NC(=O)c6cnccn6 C64215611
COc1ccccc1N/C=C(\C#N)/c2nc(cs2)c3ccc(cc3)Cl C04063637
Cc1ccc(cc1)C(=O)C[C@@]2(c3ccccc3N(C2=O)Cc4ccccc4)O C04784223
c1ccc(cc1)C[C@@]2(C(=O)N(C(=O)N2)Cc3cccc(c3)F)c4ccccc4 C05334691
CC[C@@](C)(C(=O)Nc1c(cc(cc1C)C)C)N2[C@H](CC2=O)c3ccccc3 C01412732
Cc1nnc(s1)S[C@H](C)C(=O)N[C@H](C)c2ccc(cc2Cl)Cl C03332673
CC(=O)c1c(nc(s1)NC(=O)/C=C/c2ccccc2F)c3ccccc3 C07799928
c1cc(c2c(c1c3ccncc3)O[C@H](C2)CNC(=O)CC4=CCCCC4)F C11788759
COC(=O)c1c(ccs1)NC(=O)/C=C/c2cccc(c2)Br C12768970
C[C@@H](c1ccc2c(c1)CCCC2)NC(=O)CSc3c4ccccc4cnn3 C12903557
c1ccc(cc1)CN2[C@@H](C(=C(C2=O)O)C(=O)c3cccs3)c4ccccc4 C06813901
CC[C@H](C)c1ccccc1N2C[C@H](CC2=O)C(=O)Nc3cc(ccc3F)F C15004795
Cc1cccc(c1NC(=O)[C@@H](C)OC(=O)c2ccc(cc2)Br)C C15646604
CCCCn1c2c(c(cc(n2)c3ccccc3)C(F)(F)F)c(=O)[nH]c1=S C20608057
COC(=O)c1c(=O)c2ccccc2[nH]c1SCc3ccc(cc3Cl)F C20981981
Cc1cc(ccc1NC(=O)CCc2cc(c(o2)C)C(=O)C)Br C21668825
c1cc(c(cc1[C@@]2(CCC(=O)NC2)CCO[C@H]3CCCCO3)Cl)Cl C22006457
c1cc(c(cc1C=O)Br)OCC(=O)Nc2cc(ccc2F)F C22830241
Cc1csc2n1c(=O)cc(n2)CN[C@@H](c3ccccc3)c4cccs4 C23995986
Cc1c(n(c(n1)S[C@@H](C)C(=O)Nc2c(cccc2F)F)C3CCCC3)C C07178840
CSc1ccc(c(c1)C(=O)Nc2ccn(n2)Cc3cccc(c3)F)Cl C27916574
CCc1cc2c(s1)nc(nc2SCC(=O)Nc3c(cccc3C)C)C C28164817
C[C@@H]1C[C@@H]1CNS(=O)(=O)c2cc(cc(c2OC)Br)Cl C32474218
c1cc(sc1)c2csc(n2)NC(=O)COc3ccc(cc3Cl)F C32518302
CC[C@@H](CNC(=O)[C@@]12CCC(=O)N1c3ccccc3S2)c4ccccc4 C32845068
Cc1cc2c(s1)cc(n2Cc3ccccc3F)C(=O)NCc4ccco4 C37526104
c1ccc2c(c1)c(c(s2)C(=O)NCCCN3CCCCCC3=O)Cl C36674431
Cc1ccc(c(c1)NC(=O)[C@@H](C)S[C@@H]2N=CC(=N2)c3ccc(cc3)F)C C39441416
COc1ccc(cc1Cl)S(=O)(=O)N[C@@H]2CCC[C@@H](C2)C(F)(F)F C42158491
COc1ccc(cc1Cl)S(=O)(=O)N[C@H]2CCC[C@H](C2)C(F)(F)F C42158497
Cc1ccc(c(c1)C)S[C@H](C)C(=O)Nc2ccccc2S(=O)(=O)C C42187115
Cc1cc(c(c(c1)C)NC(=O)COC(=O)c2cc3c(cccc3s2)F)C C07251255
C[C@H](C(=O)NC(C)C)Sc1c2c(csc2ncn1)c3ccc(cc3)F C11495852
CC(C)(C)NC(=O)CSc1ncc(o1)c2cccc(c2)Br C45943393
Cc1c(sc(n1)n2cccc2)C(=O)NCc3ccc(cc3)C(F)(F)F C49006227
C[C@@H](C(=O)Nc1ccccc1C(C)C)S(=O)(=O)c2ccc(cc2)Cl C52425631
Cc1cc(c(c(c1)C)NC(=O)[C@H](C)S(=O)(=O)c2ccc(cc2)C(C)C)C C52612888
C=CCN(Cc1ccc(s1)Cl)C(=O)N[C@H]2CCOc3c2cccc3 C53961716
c1c(cc(c2c1COCO2)CCNC(=O)[C@@H]3CCCC[C@@H]3C(F)(F)F)F C57267970
Cc1c(c([nH]c1C(=O)OCc2ccc(cc2Br)F)C)C(=O)C C58505999
Cc1c2cc(ccc2sc1C(=O)Nc3ccnn3CCc4ccccc4)F C60335037
C[C@@H](C(=O)Nc1cccc(c1)C(F)(F)F)Sc2ncc3n2cccc3 C26373016
Cc1cc2cc(ccc2n1C)CNS(=O)(=O)Cc3ccc(cc3)Cl C62191548
Cc1ccc(cc1F)N/C(=N\S(=O)(=O)c2cccs2)/c3ccccc3 C12602007
C/C(=C/C(=O)N[C@@H](c1ccccc1)c2nccn2C)/c3ccccc3Cl C66279217
c1cc(ccc1/C=C/C(=O)Nc2ccc(cc2F)Br)OCC#N C15582781
Cc1ccccc1[C@H](C#N)NC(=O)c2cc(n(c2C)Cc3cccs3)C C66398089
CNC(=O)CN(c1cccc(c1)F)C(=O)Cc2ccc(cc2Cl)Cl C66461509
C[C@@H](CC#N)Sc1ccccc1NC(=O)c2c(ccc(n2)Cl)Cl C66800680
CN(C)C(=O)Sc1ccccc1NC(=O)[C@H]2C[C@H]2c3ccc(cc3)Cl C67021333
Cc1ccc(cc1NC(=O)[C@@H](C)S(=O)(=O)Cc2c(cc(cc2C)C)C)F C67226280
C[C@@]12CC[C@H]([C@@]([C@H]1Cc3c(nc(s3)NC(=O)CC(C)(C)C)[C@H]2CC(=O)NCC[NH+]4CCOCC4)(C)CO)O C04236988
CCOC(=O)CCN(c1ccccn1)C(=O)c2ccc3c(c2)nc(n3C)CNc4ccc(cc4)C(=[NH2+])N C02043398
CCn1c(=O)c(c(n(c1=O)Cc2ccccc2)N)C(=O)C[NH+](CC)Cc3[nH]c(=O)c4ccccc4n3 C02625952
CNC(=O)OCc1ccc(c2c1oc3ccc(cc3c2=O)OC(=O)NC)NCC[NH+](C)C C05487191
CC(C)(C)NC(=O)[C@@H](c1ccc(cc1)Cl)N(CC[NH+]2CCOCC2)C(=O)c3c(c(ns3)C(=O)N)N C06074445
CC(C)[C@H](C(=O)OC)NC(=O)[C@@H]1C[C@H](CCN1C(=O)[C@H]2CCC[NH2+]2)NS(=O)(=O)c3cccc(c3)C(F)(F)F C04151706
CCOC(=O)NC(=O)[C@H](/C=N\NC(=O)CCCNc1c(cc(c[nH+]1)C(F)(F)F)Cl)C#N C08781929
CCCCN(C)S(=O)(=O)c1ccc(cc1)C(=O)Nc2c(c3c(s2)C[NH+](CC3)C)C(=O)NNC(=O)C C08920199
CCCn1c(c(c(=O)[nH]c1=O)C(=O)CSc2nnc(n2c3ccc(cc3)Cl)[C@H](C)[NH+](C)C)N C09126163
C[C@H]1C[C@H]1c2ccc(o2)C[NH+](C)CC(=O)N(CCOC)c3c(n(c(=O)[nH]c3=O)Cc4ccccc4)N C09884582
Cc1ccc(cc1)[C@@H](C(=O)NC(C)(C)C)N(CCC[NH+]2CCOCC2)C(=O)c3c(c(ns3)C(=O)N)N C12476820
Cc1cc2cc(c(nc2cc1C)NCCCNC(=S)NCCC[NH+]3CCOCC3)C#N C12646198
CCN(c1c(n(c(=O)[nH]c1=O)Cc2ccccc2)N)C(=O)C[NH+](Cc3c(cccc3Cl)F)C4CC4 C12679438
CC(C)(C(=O)N[C@H](COCc1ccccc1)C(=O)N2CCC3=NNC(=O)[C@]3(C2)Cc4ccccc4)[NH3+] C13687656
CCCCn1c(c(c(=O)[nH]c1=O)N(Cc2ccccc2)C(=O)C[NH+](C)C3CCCCC3)N C15376731
CCCCn1c(c(c(=O)[nH]c1=O)N(CC)C(=O)C[NH+](CC)CC(=O)NCc2cccs2)N C15420439
CCCCn1c(c(c(=O)[nH]c1=O)N(C2CCCC2)C(=O)C[NH+]3CCC[C@H]3c4ccc(cc4)OC)N C15452731
CCCCN(c1c(n(c(=O)[nH]c1=O)CC(C)C)N)C(=O)C[NH+]2CCC[C@H](C2)C(F)(F)F C16591203
CCOc1cc(cc(c1OCC)OCC)C(=O)NCC(=O)N2CCC3(CC2)c4c([nH]cn4)CC[NH2+]3 C09410247
CCCCNc1[nH+]c2c(s1)C[C@@]3(CC[C@@H]([C@@H]([C@H]3[C@@H]2C)O)[C@H](C)C(=O)NCCN4CCOCC4)C C20504510
c1ccc(cc1)n2c(nnn2)SCC[NH2+]Cc3cc(ccc3OCC(=O)N)Br C20873135
CCOC(=O)c1c2c(sc1NC(=O)CSc3nnc(s3)NC4CC4)C([NH2+]C(C2)(C)C)(C)C C22172962
CCCCN(c1c(n(c(=O)[nH]c1=O)CCC)N)C(=O)C[NH+](C)Cc2ccc(cc2)Br C23324105
CCCCn1c(c(c(=O)[nH]c1=O)N(CC)C(=O)C[NH+](CC)C[C@@H]2COc3ccccc3O2)N C31174313
C[NH+](C)CCCNC(=O)Nc1c(nn(c1N)c2ccc(cc2)C(F)(F)F)c3ccc(cc3)OC C34786018
C[NH+](C)CCNC(=O)CN1CCN(CC1)c2cc(c3cc(ccc3[nH+]2)NC(=O)C4CC4)C(=O)[O-] C33260846
CC[NH+](CC)CCn1c2c(c(nc1=O)SCC(=O)Nc3ccc(cc3)C(=O)N)CCC2 C38786493
COc1ccc(cc1)C2=[NH+][C@@H](ON2)CCC(=O)Nc3nc(cs3)Cc4n[nH]c(=S)n4CC=C C38798861
COC(=O)C1=CN(NN1)[C@H]2C[C@H]([NH+](C2)Cc3ccoc3)C(=O)NCCc4c[nH]c5c4cccc5 C39399348
CCc1cccc2=C(C[NH+]=c12)C(=O)CS[C@@H]3NN[C@@H]([NH+]3[C@@H](C(C)C)C(=O)[O-])c4cccs4 C39665304
CC(C)(C)OC(=O)NCCNC(=O)[C@@H]1CN(CC12CC[NH2+]CC2)C(=O)c3cccnc3Oc4ccccc4 C39693512
CC(C)(C)OC(=O)NCCNC(=O)[C@H]1CN(CC12CC[NH2+]CC2)C(=O)c3cccnc3Oc4ccccc4 C39693513
CCc1cccc2=C(C[NH+]=c12)C(=O)CS[C@H]3NN[C@@H]([NH+]3CC(=O)[O-])c4ccc(cc4)OC C39708417
CC(C)C[NH+](C[C@@H]([C@@H](c1ccccc1)c2c(c3ccccc3oc2=O)[O-])/C(=N/NC(=[NH2+])N)/C)CC(C)C C25586033
CCCCNc1[nH+]c2c(s1)C[C@]3(CC[C@@H]([C@@H]([C@H]3[C@@H]2C)O)[C@H](C)C(=O)NCCOC)C C43548604
CCS(=O)(=O)NC1CC[NH+](CC1)CC/C=C/c2cncc(c2Nc3ccc4c(c3C)cc[nH]4)C#N C45351258
C[C@@H](C(=O)N[C@@H]1CC[NH+](C1)Cc2ccccc2)Sc3nnc(s3)SCC(=O)N C48302493
Cc1cc(nc(n1)N/C(=N/C(=S)Nc2cccc(c2)C(F)(F)F)/NCCc3c[nH]c[nH+]3)C C18114567
CCCCC[NH+](CC(=O)N(CC(C)C)c1c(n(c(=O)[nH]c1=O)CC(C)C)N)[C@@H](C)CCC C58032154
CC[NH+](CC)[C@@H](CNC(=O)NCC(=O)Nc1ccc(cc1C)Br)c2ccsc2 C31194482
Cc1cc(nc(n1)/N=C(/NC(=S)NC[C@@H]2CCCO2)\N3CCC(CC3)(C(=O)N)[NH+]4CCCCC4)C C14161215
Cc1ccc(o1)CN(Cc2ccc(c(c2)OC)OCC(=O)N)C3CC([NH2+]C(C3)(C)C)(C)C C19216514
c1ccc(cc1)SCCOc2c(cc3ccc(cc3n2)F)C[NH2+][C@@H](Cc4c[nH]cn4)CO C14991968
CCCCn1c(c(c(=O)[nH]c1=O)N(CC)C(=O)C[NH+](C)Cc2ccccc2c3ccccc3)N C60356594
COc1ccc(cc1)N2C(=O)C[C@@H](C2=O)SC(=[NH2+])N/N=C/c3cc(c(c(c3)OC)O)OC C04180969
COC(=O)[C@@H](CC1=c2ccccc2=[NH+]C1)NC(=O)C[C@@H](c3cccc(c3)Br)NC(=O)N C63112110
COC(=O)[C@H](CC1=c2ccccc2=[NH+]C1)NC(=O)C[C@H](c3cccc(c3)Br)NC(=O)N C63112118
CCOC(=O)C1=C(C(=N[C@@H]1C)C(=O)COC(=O)[C@H](CC2=c3ccccc3=[NH+]C2)NC(=O)N)C C63253403
CC(=O)Nc1ccccc1OC[C@@H]2N[C@@H](ON2)C(=O)NCCC3=c4cc(ccc4=[NH+]C3)OC C63818738
CCCCC[C@H]1NN[C@H](S1)NC(=O)[C@@H]2CC(=O)N(C2)CCC3=c4cc(ccc4=[NH+]C3)C C63941245
CC(C)(CCC[C@@](CC(=O)OC)(C(=O)O[C@H]1[C@H]2c3cc4c(cc3CC[NH+]5[C@@]2(CCC5)C=C1OC)OCO4)O)O C03995920
Cc1ncc(n1CCOC(=O)N[C@@H](C(Cl)(Cl)Cl)[NH2+]C[C@@H]2COc3ccccc3O2)[N+](=O)[O-] C08836932
Cc1ncc(n1CCOC(=O)N[C@H](C(Cl)(Cl)Cl)[NH2+]C[C@H]2COc3ccccc3O2)[N+](=O)[O-] C08836934
C[NH+](C)CCCNC(=O)C(=O)NC[C@@H](c1ccc(cc1)N(C)C)S(=O)(=O)c2ccc(cc2)F C09080659
CCN(CC)S(=O)(=O)c1ccc(s1)CNC(=O)NCc2ccc(cc2)C[NH+]3CCCCC3 C09943334
COC(=O)c1c(c(sc1N)C(=O)OC)CSc2nnc(n2c3ccccc3)C[NH+]4CCCC4 C09872461
c1cc(oc1)CN(Cc2cc3cc4c(cc3[nH]c2=O)OCCO4)C(=S)NCCC[NH+]5CCOCC5 C06445849
c1c2cc3c(cc2[nH]c(=O)c1CN(CCC[NH+]4CCOCC4)C(=S)NC[C@@H]5CCCO5)OCCO3 C06445094
CCc1ccccc1NC(=S)N(CCC[NH+]2CCOCC2)Cc3cc4ccc(cc4[nH]c3=O)C C12471034
CCN(CC(=O)NCc1ccc(cc1)F)C(=O)C[NH+](C)CC(=O)Nc2ccc(cc2C)Br C12598889
Cc1cc2cc(c(=O)[nH]c2cc1C)CN(CC[NH+]3CCOCC3)C(=S)Nc4ccccc4C(=O)OC C12566738
CCn1cc(c(=O)c2c1cc3c(c2)OCO3)C(=O)NCCCCCC(=O)NC[C@H]4CCC[NH+]4CC C13625059
CSCC[C@@H](C(=O)NCc1ccc([nH+]c1)N2CCOCC2)NS(=O)(=O)/C=C/c3ccccc3 C14801189
CCOC(=O)c1c(c(sc1NC(=O)C[NH+](C)[C@H](C)c2ccc(cc2)n3cncn3)C(=O)NC)C C17306061
c1cc(oc1)C(=O)NCC(=O)N(CC[NH+]2CCOCC2)[C@H](c3cccs3)C(=O)NC4CCCC4 C04410743
CC[NH+](CC)CCCNC(=O)c1cc2n(n1)C[C@@](N(C2=O)C)(C)C(=O)NCc3ccc(cc3)F C21876520
CCC[NH+]1CCN(CC1)CCCNC(=O)c2cc3n(n2)C[C@@](N(C3=O)C)(C)C(=O)NCc4ccc(cc4)F C21876802
CC[NH+](Cc1[nH]c(=O)c2cc(c(cc2n1)OC)OC)CC(=O)Nc3cc(c(cc3OC)Cl)OC C22058876
C[NH+](C)Cc1ccccc1CNC(=O)[C@@H](CCSC)NC(=O)c2ccccc2Br C24083910
COCCCNC(=O)c1ccccc1NC(=O)[C@H]2CCC[NH+](C2)Cc3nc(no3)c4cccs4 C31056960
C[C@@H](CNC(=O)CCCCCNC1=NS(=O)(=O)c2c1cccc2)[NH+]3CCc4c(ccs4)C3 C32428705
CC[NH+](CC)CCCNC(=O)[C@H]1CCCN(C1)C(=O)c2nnc(s2)C(=O)Nc3ccc4c(c3)OCO4 C33024762
CC(C)(C)OC[C@@H](C[NH+](Cc1ccccc1)Cc2[nH]c(=O)c3c(csc3n2)c4ccccc4)O C35745635
CC(C)CC[NH+](Cc1[nH]c(=O)c2c(csc2n1)c3ccc(cc3)Cl)C[C@@H](Cc4ccccc4)O C35745999
C#CCOC[C@@H](C[NH+](Cc1ccco1)Cc2[nH]c(=O)c3c(csc3n2)c4ccccc4Cl)O C35747159
Cc1cccc(c1)[C@@H]2C3=C(CN(C3=O)[C@H](Cc4ccccc4)C(=O)NCC[NH+](C)C)N(C(=O)N2)CC=C C35965635
CCNC(=O)N1CCC[NH+](CC1)CC2=C([C@@H](NC(=O)N2CC)c3cc(cc(c3)OC)OC)C(=O)OCC C36017142
c1ccc2c(c1)c(c[nH]2)CC[NH+](Cc3ccc(cc3)F)Cc4nc(co4)C(=O)NCc5ccncc5 C36072185
CC(C)COC[C@@H](C[NH+](CCN1CCOCC1)Cc2[nH]c(=O)c3c4c(sc3n2)CCCC4)O C36155999
CC(C)[NH+](Cc1[nH]c(=O)c2c(csc2n1)c3ccc(cc3)Cl)C[C@@H](COCc4ccccc4)O C36206174
CC(C)OC[C@@H](C[NH+](Cc1ccccc1)Cc2[nH]c(=O)c3c(csc3n2)c4ccccc4F)O C36206250
Cc1ccc(c(c1)c2csc3c2c(=O)[nH]c(n3)C[NH+](Cc4ccco4)C[C@H](COCC#C)O)C C36207089
COCCC[NH+](Cc1[nH]c(=O)c2c(csc2n1)c3ccc(c(c3)OC)OC)C[C@H](COC)O C36207726
CC(C)C[NH+](CCNC(=O)c1cc(=O)[nH]c2c1cc(cc2)S(=O)(=O)N3CCCCCC3)CC(C)C C08583361
COC(=O)c1ccc(cc1)CN[C@H]2C[C@H]([NH+](C2)Cc3ccc(cc3)Cl)C(=O)NCc4cccnc4 C32533088
C[C@@H]([C@H](c1cccs1)N2CC[NH+](CC2)Cc3ccccc3)NC(=O)NCCCc4ccccc4 C38597321
CCOc1cc(cc(c1OCC)OCC)C(=O)NCCC(=O)N2CCC3(CC2)[C@@H]4C(=NC=N4)CC[NH2+]3 C38776397
CS[C@@H]1C[NH+](CCN1)[C@@H](CNCc2ccccc2)c3ccc(cc3)S(=O)(=O)Oc4ccccc4 C39534269
CCOC(=O)CCNC(=O)[C@@H]1CN(CC12CC[NH2+]CC2)C(=O)C3CCN(CC3)C(=O)OCc4ccccc4 C39604223
C[C@@H](C(=O)NCC[NH+](C(C)C)C(C)C)SCc1[nH]c(=O)c2c(csc2n1)c3ccccc3 C12764929
COCCNC(=O)CSc1ccccc1C(=O)NC2CC[NH+](CC2)Cc3ccc(cc3)Cl C45500741
C[C@H]1CCCC[NH+]1Cc2ccc(cc2)CNC(=O)[C@@H](CCSC)NC(=O)c3ccccc3Cl C46781418
c1ccc(cc1)C(c2ccccc2)N3CC[NH+](CC3)CCCCNC(=O)/C=C/c4cc(c[nH+]c4)[O-] C27705445
C[C@@H]1CCC[NH+](C1)Cc2ccc(cc2)CNC(=O)CNC(=O)c3cc(c(c(c3)OC)OC)OC C58948568
CC[C@@H]([C@H]1C(=NN(C1=O)c2nc3ccccc3s2)CSc4ccc(cc4)Cl)[NH2+]CCc5c[nH]cn5 C20573354
COc1ccc(cc1)N2C(=O)C[C@@H](C2=O)SC(=[NH2+])N/N=C/c3cc(c(c(c3)OC)OC)OC C04180976
CCOC(=O)[C@H]1[C@H]([C@@H]([C@@H](S1)NC(=O)CS[C@@H]2N=C([NH+]=N2)N/N=C/c3ccc(o3)C)C#N)C C39404392
CCOC(=O)[C@@H](CC1=c2ccccc2=[NH+]C1)NS(=O)(=O)c3ccc(c(c3)N4CNN=N4)OC C63340046
COCCCNC(=O)[C@@H](CC1=c2ccccc2=[NH+]C1)NC(=O)c3ccc(cc3)C45CC6CC(C4)CC(C6)C5 C63437338
Cc1ccc(cc1)c2c(n3c(n2)sc(n3)N(C)CC(=O)NCCC[NH+]4CCCC[C@@H]4C)NC(C)(C)C C64704132
CCOc1ccc(cc1OC)C(=O)NNC(=S)N[C@H]2CCC[C@@H]([C@@H]2C)C C08418421
CCOc1ccc(cc1OC)C(=O)NNC(=S)N[C@H]2CCC[C@H]([C@@H]2C)C C08418426
CCOc1ccc(cc1)/C=C/C(=O)NC(=S)NNC(=O)c2ccc(cc2)C C13621122
Cc1ccc(cc1C)NC(=S)/N=C(\NCC(C)C)/Nc2nc(cc(n2)C)C C14156232
CCOc1cc(ccc1OC)C(=O)NNC(=S)N[C@@H]2CCC[C@H]([C@@H]2C)C C15531284
COc1ccc(cc1)c2cc3c(s2)c(ncn3)NNC(=S)NCC=C C19797150
CCc1nnc(n1N)SCCC(=O)NC(c2ccccc2)c3ccccc3 C20843136
Cc1cccc(c1C)NC(=S)/N=C(\NCC(C)C)/Nc2nc(cc(n2)C)C C14156257
CC(C)NS(=O)(=O)c1ccc(cc1)NC(=S)Nc2cc(ccc2F)C(F)(F)F C39971025
CCCC[C@@H](CC)CNC(=O)NNC(=O)c1cc(cn1C)Br C42842207
CCc1c(c(c(n1CCCO)C)C(=O)N)c2cccc(c2)Oc3ccccc3 C43225604
c1cc(c(cc1Cl)NC(=O)NCCNC(=O)C2CC2)OCC(F)(F)F C43996939
Cc1ccc(cc1)SCCNC(=O)Nc2cccc(c2)NC(=O)COC C44110849
CCN(CC)C(=O)Nc1ccc(cc1)[C@H](C)NC(=O)NC(C2CC2)C3CC3 C48445406
CC(C)CNC(=O)CNC(=O)C(=O)Nc1ccc(cc1)SC2CCCC2 C50198147
CCOCc1ccccc1NC(=O)NCc2cccc(c2)NC(=O)C3CCC3 C52467188
CC(C)[C@@H](CNC(=O)CSc1nnc(n1N)C(F)(F)F)c2ccccc2 C53381531
CC(C)[C@H](CNC(=O)CSc1nnc(n1N)C(F)(F)F)c2ccccc2 C53381534
CC(C)c1ccc(cc1)[C@@H](C(C)C)NC(=O)CN2CCN(CC2)CC(=O)N C54978050
CNC(=O)Cc1ccccc1NC(=O)NCCCN(C)c2ccccc2F C56591453
C[C@@H](c1ccc(c(c1)F)OC)NCC(=O)Nc2ccccc2C(=O)NC3CC3 C12895213
CC[NH+](CC)c1ccc(cc1)NC(=O)CSc2[nH]nc(n2)c3ccccc3 C06311551
c1ccc2c(c1)ccn2CCCNC(=O)NCCNC(=O)c3ccccc3F C50077055
CCNC(=O)c1ccc(cc1)CNC(=O)NCCCSc2ccccc2 C47741926
Cc1ccc(s1)CN(CCc2ccccc2)C(=O)CCCCNC(=O)N C61091490
CCNC(=O)c1ccc(c(c1)NC(=O)NCCN(CC)c2cccc(c2)C)C C61263279
CC[C@@H](C)NC(=O)[C@H](C)NC(=O)C(=O)Nc1ccccc1Cc2ccccc2 C62632759
CCN(CCNC(=O)/C=C/c1ccc(cc1)S(=O)(=O)N)c2ccccc2C C63690581
COCCCNC(=O)NNC(=O)C1(CCCC1)c2cccc(c2)C(F)(F)F C65205896
CCCNC(=O)c1cccc(c1)NC(=O)C(=O)NCCc2ccc(cc2C)C C65721528
C[C@@H](c1ccccc1)NC(=O)CNc2cccc(c2)C(=O)NCc3ccco3 C66085896
Cc1ccc(cc1Cl)NC(=O)CNc2ccc(cc2)C(=O)NCCOC C66090094
COCCNC(=O)c1ccc(cc1)NCC(=O)Nc2ccc(c(c2)Cl)F C66090106
CCCNC(=O)c1ccc(cc1)NCC(=O)Nc2ccc(c(c2)Cl)OC C66090336
CC(C)c1ccccc1NC(=S)NNC(=O)c2cccc(c2)OC(F)F C66123191
CC(C)(CNC(=O)NCCNc1ncccn1)c2cccc(c2)C(F)(F)F C66123641
C[C@@H](C(=O)NNC(=S)NC[C@H]1CCCO1)Sc2ccc(cc2)Cl C26804206
CCCc1c(c([nH]c1C(=O)NCc2cccc(c2)C(=O)NC(C)C)C)C(=O)C C66473079
CC(C)NS(=O)(=O)Cc1ccccc1CNC(=O)NCC2(CCCC2)C C66595867
CCOCC(=O)NNC(=O)N[C@H](c1ccc(cc1)C(C)C)c2cccs2 C66698162
CCOc1ccc(cc1NC(=O)CCCC[C@@H]2[C@@H]3[C@@H](CS2)NC(=O)N3)F C66747659
CCOc1ccc(cc1NC(=O)CCCC[C@H]2[C@@H]3[C@H](CS2)NC(=O)N3)F C66747910
CN(CCCNC(=O)NNC(=O)Cc1ccccc1F)c2ccccc2F C66925306
c1ccc(cc1)[C@@H](C2CC2)NC(=O)CCCC[C@H]3[C@@H]4[C@@H](CS3)NC(=O)N4 C67142516
C[C@H]1CCC[C@@H]([C@@H]1C)NC(=S)NNC(=O)c2ccc(nc2)OCC3CC3 C67193207
CN(CCCNC(=S)NNC(=O)Cc1ccccc1F)c2ccccc2 C67195482
c1cc(ccc1C2(CC2)CNC(=O)CCCC[C@@H]3[C@H]4[C@@H](CS3)NC(=O)N4)F C67201237
CCOc1ccc(cc1NC(=O)NCCNC(=O)Cc2cccc(c2)F)F C67345212
CC(C)(C)OC(=O)NCCNC(=O)N[C@H]1C[C@H]1c2cccc(c2)C(F)(F)F C67568015
Cn1ccnc1[C@@H](c2cccc(c2)F)NC(=O)NCCCNc3ccccc3 C67611380
Cc1ccc(c(c1)O)NC(=S)NC(=O)c2ccc3c(c2)OCO3 C00568377
Cn1c(nnc1SCC(=O)Nc2ccccc2F)c3ccc(cc3)N C04740024
CCOC(=O)[C@@H]1[C@@H](NC(=O)N[C@]1(C(F)(F)F)O)c2ccccc2 C00968811
C[C@H](C(=O)Nc1c(c2c(s1)CCC2)C#N)Sc3nnc(s3)N C06824061
Cc1cccc(c1NC(=O)CSc2c(c(nc(n2)N)SC)C#N)C C04652941
CCNC(=O)NC(=O)[C@@H](C)Sc1[nH]c2cc(ccc2n1)Cl C06503886
Cc1ccc(cc1)S[C@@H](C)C(=O)Nc2ccc3c(c2)[nH]c(=O)c(=O)[nH]3 C10930415
CC[C@@H]1CCc2c(sc(c2C(=O)N)NC(=O)c3c(noc3C)C)C1 C16580661
C[C@H]1CCCC[C@H]1NC(=O)Cn2c(=O)c(cc(n2)c3cccs3)N C19496228
Cc1csc(n1)NC(=O)COC(=O)c2ccc(c(c2)N)Cl C21007430
c1cc(c(cc1Cc2cnc(s2)NC(=O)c3c(nccn3)N)F)F C22879776
Cc1cc(n(n1)C2=Nc3c(c4c(s3)CCCC4)[C@@H](N2)NC[C@@H](C)O)C C28286508
Cc1cc(n(n1)C2=Nc3c(c4c(s3)CCCC4)[C@@H](N2)NC[C@H](C)O)C C28286510
Cc1ccc(cc1)S(=O)(=O)NNC(=O)c2cc(c[nH]2)Br C28808767
Cc1cc(nc2c1c(c(s2)C(=O)O[C@H](C)C(=O)NC3CC3)N)C C32672200
CCOC(=O)[C@H]1[C@H](NC(=O)N[C@@]1(C(F)(F)F)O)c2ccccc2F C06439314
C[C@H](c1ccc(cc1Cl)Cl)NS(=O)(=O)c2cn(nc2N)C C37558425
CCn1cc(c(n1)N)S(=O)(=O)Nc2cc(ccc2F)Br C37559372
C[C@]12C[C@H](CC(C1)(C)C)N(C2)c3c(c(ncn3)NCc4cccnc4)N C40686498
Cc1c(cccc1NC(=O)/C=C/c2ccc3c(c2)OCCO3)C(=O)N C41891614
C[C@]1(CCS(=O)(=O)C1)NNC(=O)N[C@@H]2CCC[C@@H](C2)C(F)(F)F C45440039
c1ccc(c(c1)CC(=O)N)NC(=O)N2CCCCC[C@H]2c3ccncc3 C46011322
Cc1c(cc(cc1F)C(=O)N)NC(=O)c2c3ccccn3c(n2)SC C49978709
COc1ccc(cc1)[C@@H]2C[C@@H](n3c(c(cn3)C(=O)N)N2)C(F)(F)F C00184398
Cc1cc(ccc1N[C@H](C)C(=O)NC(=O)NC)N2CCSCC2 C51186762
CC(C)(C(=O)Nc1cc(c(c(c1)F)N2CCCC2)F)NC(=O)NC C56094885
COC(=O)c1c(c(c([nH]1)SC)S(=O)(=O)c2ccc(cc2)F)N C57519823
CN(C)c1ccc(cc1)C(=O)NNC(=O)c2cc(c[nH]2)Br C24123050
Cc1ccc(c(=O)[nH]1)C(=O)Nc2ccccc2C(=O)Nc3ccc(cc3)F C58070881
C[C@]1(C(=O)N(C(=O)N1)Cc2ccc(cc2)C(=O)N)c3ccc4c(c3)CCC4 C16117842
c1ccc2c(c1)C(c3ccccc3O2)C(=O)NCCc4nnc(s4)N C20201648
c1ccc2c(c1)c(n[nH]2)C(=O)NCCNC(=O)c3cc(ccc3F)F C60332267
C1CCC(=CC1)CCNC(=O)c2c(c(ns2)C(=O)N3CCCC3)N C62006778
C[C@H](C/C(=N/O)/N)N(C)S(=O)(=O)c1ccc(s1)Br C63091822
C[C@H]1NN[C@H](N1C)SCC(=O)Nc2nc(cs2)C(C)(C)C C39983921
CCNC(=O)NNC(=O)C1(CCOCC1)c2ccc(cc2)Cl C65189247
CCNC(=O)NNC(=O)c1cc(ccc1Cl)n2c(ccc2C)C C65190429
Cc1cc([nH]n1)C[C@@H](C)Nc2c3c4c(sc3ncn2)CNCC4 C65382553
Cc1cc(ccc1NC(=O)N[C@H](C)c2cc(oc2C)C)C(=O)NC C65411101
C[C@@H](c1ccc(cc1)OC(F)(F)F)NC(=O)c2c(nccn2)N C65528580
Cc1cc2c(o1)CC(C[C@H]2NC(=O)N3CCC[C@@H](C3)CCC(=O)N)(C)C C66121125
c1cc(ncc1CNC(=O)Nc2cc(c[nH]c2=O)C(F)(F)F)Cl C66402266
Cc1cc(n(n1)C[C@H](C)NC(=O)NC[C@@]2(CCCc3c2cccc3)O)C C66925262
Cc1c(c([nH]c1C(=O)NC[C@@]2(CCCc3c2cccc3)O)C)C(=O)OC C66929848
C[C@H](c1ccc(cc1)SC)NC(=O)C2CCC3(CC2)C(=O)NC(=O)N3 C67266798
c1cc(cc(c1)F)[C@H]2C[C@@H]2NC(=O)c3cc(cc(c3N)[N+](=O)[O-])F C67332531
c1cc(cc(c1)F)[C@H]2C[C@H]2NC(=O)c3cc(cc(c3N)[N+](=O)[O-])F C67332534
CCn1c(c(c(n1)C)CNC(=O)NC2[C@@H]3CCC[C@H]2C[NH+](C3)C4CC4)C C67409199
c1ccc(c(c1)CC(=O)N)NC(=O)c2ccn(n2)c3cccc(c3)F C67547974
Cc1cc(cc(c1O)C)CNC(=O)Nc2nnc(s2)C(F)F C67587147
CCCC[C@@H](C(=O)[O-])NC(=O)Cc1c(c2cc(c(cc2oc1=O)O)Cl)C C02158520
CC(C)[C@@H](C(=O)[O-])NC(=O)/C(=C\c1ccc(cc1)F)/NC(=O)c2ccco2 C04976809
c1cc(cc(c1)Br)/C=C(/C(=O)NCC(=O)[O-])\NC(=O)c2ccco2 C02955576
c1cc(ccc1C(=O)NNC(=O)CC2(CCCC2)C(=O)[O-])Br C13255333
c1cc(oc1)CNC(=O)c2c3c(sc2NC(=O)CCC(=O)[O-])CCCC3 C17076957
C[C@H](CC(=O)Nc1c(c2c(s1)CCC2)C(=O)NCc3ccco3)CC(=O)[O-] C17079635
C1CCc2c(c(c(s2)NC(=O)[C@H]3[C@H]4CC[C@@H]([C@H]3C(=O)[O-])O4)C(=O)NC5CC5)C1 C17082863
c1ccc(c(c1)N2C(=O)/C(=C/NNC(=O)c3ccncc3)/C(=NC2=S)[O-])Cl C09044822
c1ccc(cc1)/C=C/C(=O)NCCCNC(=O)c2nc3ccccc3c(n2)[O-] C22471041
c1ccc(c(c1)/C=C(\C(=O)NCCC(=O)[O-])/NC(=O)c2ccco2)Cl C26580499
Cc1c2c(=O)n(c(=O)n(c2sc1C(=O)[O-])CC(=O)N)c3ccc(cc3)Cl C27531791
Cn1c2ccc(cc2oc1=O)S(=O)(=O)[N-]c3cc(ccc3Cl)C(=O)N C27598156
CCCNC(=O)CNS(=O)(=O)c1cc(sc1Br)C(=O)[O-] C36781134
CC(C)Cn1c2c(c(c(c1=O)C(=O)Nc3c(cccn3)[O-])O)CCCC2 C04093313
Cc1cc(cc(c1C)S(=O)(=O)NNC(=O)c2cccs2)C(=O)[O-] C07813858
C[C@H]1c2ccc(cc2OC(=O)[C@@H]1CC(=O)/N=c/3\[nH]c(cs3)CC(=O)[O-])O C39272216
CCCc1nnc(n1CC(=O)NNC(=O)c2cc(c(s2)CC)C)[S-] C12676638
c1ccc(cc1)c2cn(c(n2)SCc3cc(n4c(n3)c(cn4)C#N)[O-])N C40114130
Cc1cc(c2cc(c(=O)[nH]c2c1)CNS(=O)(=O)c3ccc4c(c3)oc(n4)[O-])C C41169005
c1ccc(c(c1)C#N)S(=O)(=O)[N-]c2ccccc2n3c(c(cn3)C#N)N C42006409
C[C@H]1CC[C@@H](CN1C(=O)c2ccc3c(c2)nc(n(c3=O)CC=C)[S-])C(=O)N C42761344
Cc1cc(ccc1NS(=O)(=O)c2cc(c(s2)C(=O)[O-])C)C(=O)NC C42791813
c1ccc2c(c1)cc(o2)[C@H]3[C@H]4[C@@H](C(=NC4=O)[O-])[C@@]([NH2+]3)(CC5CCCCC5)C(=O)[O-] C33916238
CCOCc1ccccc1CNC(=O)c2ccc3c(c2)nc(=S)[nH]c3[O-] C46813645
CCC(CC)(CC(=O)Nc1cc(ccc1C)S(=O)(=O)NC)C(=O)[O-] C48383612
CC(C)N(C)S(=O)(=O)[N-]c1ccc(cc1Br)S(=O)(=O)N C49042891
C[C@@H]1CCCC[C@@]12C(=O)N(C(=O)N2)C/C(=C(/C#N)\C(=O)NC3CCCCC3)/[O-] C50681382
C[C@H]1CCCC[C@]12C(=O)N(C(=O)N2)C/C(=C(/C#N)\C(=O)NC3CCCCC3)/[O-] C50681388
C[C@@H](/C(=C(\C#N)/C(=O)Nc1ccc(cc1Cl)Cl)/[O-])NC(=O)c2ccoc2 C50917546
Cc1ccc(cc1S(=O)(=O)[N-]c2cc(cc(c2)S(=O)(=O)N)F)F C55678676
Cn1cc(cc1C(=O)N)S(=O)(=O)[N-]c2cc(ccc2OC)Br C55688631
c1ccc(cc1)n2cc(c(n2)C(=O)NNC(=O)Cc3c(cccc3Cl)F)[O-] C10159034
c1cc(ccc1CNC(=O)CSc2c(c3c(s2)c(=O)[nH]c(n3)[O-])C#N)F C04987710
c1cc(sc1)c2nnc(n2CC(=O)NNC(=O)c3ccc(cc3)F)[S-] C17359863
CCc1cccc2c1n(cc2/C=C/3\C(=NC(=S)N(C3=O)C)[O-])CC(=O)N C06568148
Cn1cc(cc1C(=O)N)S(=O)(=O)/N=C(/C2(CCC2)c3ccc(cc3)F)\[O-] C48558116
C[C@@H](CS(=O)(=O)[N-]c1cccc(c1)F)C(=O)Nc2ccccc2C(=O)NC C62215889
Cn1c(nnc1[S-])CC2=N[C@H](SC2)NC(=O)c3c4ccccc4[nH]n3 C39779613
CCCc1nnc(n1CC(=O)Nc2ccc(c(c2)NC(=O)C)Cl)[S-] C63335473
COc1cc(c(cc1OC)[N-]S(=O)(=O)c2cc(cc(c2)F)F)C(=O)N C63634205
C#Cc1cccc(c1)NC(=O)C2=CNN([C@H]2C(F)(F)F)c3ccc(nn3)[O-] C64059648
c1ccc(cc1)CCN2[C@H](NC(=C(C2=O)C(=O)/C=C/C3=c4ccccc4=[NH+]C3)[O-])[O-] C64062157
c1cc(c(cc1/C(=N/S(=O)(=O)c2ccc(cc2F)Cl)/[O-])[N+](=O)[O-])N C64696662
CN(C)c1cccc(c1)CNC(=O)c2ccc3c(c2)nc(=S)[nH]c3[O-] C65624761
CCCc1nnc(n1CC(=O)NCc2ccc(cc2)C(=O)NC3CC3)[S-] C57435998
COC(=O)c1ccc(cc1S(=O)(=O)[N-]c2ccc(c(c2)F)C(=O)N)F C66584929
COC(=O)Nc1cc(ccc1F)NC(=O)c2ccc(nc2[O-])C(F)(F)F C66746215
CCn1c(c2ccc(cc2nc1=S)C(=O)NNC(=O)c3cccc(c3)C)[O-] C66783959
Cn1cc(cc1C(=O)N)S(=O)(=O)[N-]c2ccc(c(c2)C(F)(F)F)F C67124847
CCn1c(c2ccc(cc2nc1=S)C(=O)N[C@@H](C)C(=O)NC(C)(C)C)[O-] C67281886
Cc1c(cco1)c2nnc(n2C)SCC(=O)N(C)c3c(n(c(=O)[nH]c3=O)Cc4ccccc4)N C03495864
Cc1c(c(n(n1)[C@H]2CCS(=O)(=O)C2)Cl)/C=C/C(=O)OCC(=O)Nc3c(ccs3)C(=O)N C03366615
Cc1c(c(=O)n(n1C)c2ccccc2)S(=O)(=O)NNC(=O)C(c3ccccc3)(c4ccccc4)O C01511310
CCOc1ccc(cc1OCC)CCn2c3c(c(=O)[nH]c2=O)[C@@](C(=O)N3)(C(F)(F)F)NC(=O)C C03622284
CCn1c(cnc1SCC(=O)c2c(n(c(=O)[nH]c2=O)C3CC3)N)c4ccc5c(c4)OCCO5 C08898191
CC(C)c1ccc(cc1)S(=O)(=O)[C@H](CNC(=O)C(=O)NNC(=O)c2ccco2)c3ccco3 C09082172
c1cc(oc1)C(=O)NNC(=O)C(=O)NC[C@@H](c2cccs2)S(=O)(=O)c3ccc4c(c3)OCCO4 C09106142
COCCN(c1c(n(c(=O)[nH]c1=O)Cc2ccccc2)N)C(=O)CN3c4ccccc4OCC3=O C09222889
c1cc2c(c(c1)[N+](=O)[O-])C(=O)N(C2=O)CCC(=O)OCC(=O)Nc3c(c4c(s3)CCC4)C(=O)N C03295058
c1ccc(cc1)Cn2c(c(c(=O)[nH]c2=O)N(Cc3ccco3)C(=O)C[C@@H]4c5ccccc5C(=O)O4)N C09814482
CC(C)N(C)S(=O)(=O)c1ccc(cc1)C(=O)Nc2c(c3c(s2)CN(CC3)C(=O)C)C(=O)N C10098406
CCCCn1c(c(c(=O)[nH]c1=O)N(CC)C(=O)CN2C(=O)/C(=C/c3cccs3)/SC2=O)N C10538385
Cc1cccc(c1[N+](=O)[O-])C(=O)N(C)CC(=O)N(CC(C)C)c2c(n(c(=O)[nH]c2=O)CC(C)C)N C10708149
CCCn1c(c(c(=O)n(c1=O)C)C(=O)CN2C(=O)[C@@](NC2=O)(C)c3ccc4c(c3)OCCO4)N C10875324
Cn1c(c(c(=O)n(c1=O)C)C(=O)COC(=O)c2cc(c(cc2NC(=O)c3ccco3)OC)OC)N C02616592
c1cc(ccc1CSc2c3c4c(ncnc4n(c3ncn2)[C@@H]5[C@H]([C@@H]([C@@H](O5)CO)O)O)N)[N+](=O)[O-] C04774525
Cc1ccc(cc1)S(=O)(=O)N(C)CC(=O)NNC(=O)c2ccc(c(c2)[N+](=O)[O-])NCCOC C15709711
Cc1cccc(c1)n2c(nnc2SCC(=O)Nc3nnc(s3)C)Cc4cc(=O)[nH]c(=O)[nH]4 C17135590
CCCCN(c1c(n(c(=O)[nH]c1=O)CC(C)C)N)C(=O)c2ccc(cc2)CN3C(=O)CCC3=O C18119826
CCCn1c(c(c(=O)[nH]c1=O)C(=O)CSc2ccc(cn2)S(=O)(=O)N3CCOCC3)N C18242114
c1ccc(c(c1)/C=C\2/C(=O)N(C(=O)S2)CCNC(=O)Cn3c(=O)c4ccccc4c(n3)C(=O)N)F C19622406
Cn1ccc(n1)c2nnc(n2C[C@@H]3CCCO3)SCC(=O)NNC(=S)NC[C@@H]4CCCO4 C20613869
CCc1nnc(o1)CN(C)C(=O)CSc2nnc(n2N)N/N=C/c3ccc(cc3)C(=O)OC C20914242
Cc1c2c(cc(nc2n(n1)[C@H]3CCS(=O)(=O)C3)C4CC4)C(=O)O[C@H](C(C)C)C(=O)NC(=O)N C21441726
COCCn1c(c(c(=O)[nH]c1=O)C(=O)CSc2nnc(n2Cc3ccccc3)c4ccco4)N C24771359
Cc1c2c(c(=O)n(nn2)Cc3ccc(cc3)C(=O)NCc4ccc(cc4)S(=O)(=O)N)n(n1)C C28560483
C[C@@H]([C@@]1([C@@H]2[C@@H]([C@@H]([NH2+]1)c3ccc(cc3)N(C)C)C(=O)N(C2=O)c4cccc(c4)[N+](=O)[O-])C(=O)[O-])O C33628117
CCN(CC)C(=O)Cn1c2c(c(c(s2)C(=O)NN)C)c(=O)n(c1=O)CC(=O)N3CCOCC3 C34783008
Cc1c2c(=O)n(c(=O)n(c2sc1C(=O)NN)CC(=O)N3CCCC3)CC(=O)Nc4ccccc4 C34783173
Cc1c(c(on1)C)S(=O)(=O)N2CCN(CC2)CC(=O)Nc3c(c4c(s3)CCC4)C(=O)N C35400070
C/C/1=C/[C@@H]2[C@@H]([C@@H](C/C/3=C/C[C@@H]1OC(=O)[C@@](C3)(C(C)C)O)OC(=O)/C(=C/CO)/CO)C(=C)C(=O)O2 C31154922
CCCn1c(=O)c2ccccc2c(n1)C(=O)NNC(=O)CS[C@H](C)C(=O)Nc3cc(on3)C C12853566
Cc1cnc(cn1)C(=O)OCC(=O)N(CCOC)c2c(n(c(=O)[nH]c2=O)Cc3ccccc3)N C12876731
COCCN(c1c(n(c(=O)[nH]c1=O)Cc2ccccc2)N)C(=O)CN3C(=O)[C@H]4[C@@H]5C[C@H]([C@@H]4C3=O)C=C5 C14511389
CCn1c(c(c(n1)C)Br)C(=O)N2C[C@@H](C3(C2)CC[NH2+]CC3)C(=O)NCCCC(=O)[O-] C39663551
Cc1cc(no1)c2c(c(no2)C)C(=O)N3C[C@@H](C4(C3)CC[NH2+]CC4)C(=O)NCCCCC(=O)[O-] C39682823
CN1C=C(C2=NC(=O)N(C(=O)[C@H]21)c3ccc(cc3)Cl)C(=O)NCCc4ccc(cc4)S(=O)(=O)N C39727151
Cc1cc(no1)c2nc(cs2)c3cc(c(n3CCCC[C@@H](C(=O)OC)NC(=O)C)C)C(=O)N C43212836
C[C@@H]([C@]1([C@@H]2[C@@H]([C@@H]([NH2+]1)c3ccc(cc3)C(=O)OC)C(=O)N(C2=O)c4cccc(c4)[N+](=O)[O-])C(=O)[O-])O C33935739
C[C@@H](C1=C[C@@]2(C=C[C@@H]3[C@H]2[C@@H](OC=C3C(=O)OC)O[C@@H]4[C@@H]([C@@H]([C@@H]([C@@H](O4)O)O)O)CO)OC1=O)O C43510802
COCOc1ccc(nc1)COC(=O)CC(=O)OC[C@@H]2[C@H]([C@H]([C@H](O2)n3ccc(=O)[nH]c3=O)O)O C48998971
c1ccc(c(c1)C(=O)N2CCOCC2)N/N=C/3\C(=NN(C3=O)C(=S)N)c4ccc(cc4)[N+](=O)[O-] C08935223
C[C@H](CNC(=O)c1cc(c[nH]1)S(=O)(=O)NC[C@H](C)CN2CCCC2=O)CN3CCCC3=O C57993616
Cc1c(c(n(n1)C)C)/C=N/Nc2[nH]nc(n2)SCC(=O)Nc3cc(c(c(c3)OC)OC)OC C59309860
CC(C)c1nnc(o1)CNC(=O)CSc2nc([nH]n2)N/N=C(\C)/c3ccc(c(c3)OC)OC C59879306
Cc1c(c(n(n1)CCO)C)/C=N/Nc2[nH]nc(n2)SCC(=O)N3CCN(CC3)Cc4nnc(o4)C C59888226
C[C@H]([C@H](C(=O)[O-])NC(=O)[C@H](CC(C)C)N1C(=O)[C@@]2([C@@H]3C(=c4ccccc4=[NH+]3)CCN2C1=O)C)O C63373086
C[C@@H](C(=O)NCC(=O)[O-])NC(=O)[C@H](CC1=c2ccccc2=[NH+]C1)N3C(=O)[C@@H]4C=CC=CC4=NC3=O C63375849
CC(C)n1c(=O)c2ccc(cc2[nH]c1=O)C(=O)Nc3nc(cs3)c4ccc(o4)CNC(=O)C C33227915
C[C@H](OC(=O)C)OC(=O)[C@H]1C(=CS[C@H]2N1C(=O)[C@H]2NC(=O)/C(=N\OC)/c3ccco3)COC(=O)N C65735230
C1CCC(C1)(CC(=O)N[C@@H]2C=C(C[C@H]([C@@H]2O)O)C(=O)N[C@H](CC(=O)[O-])C(=O)N)CC(=O)[O-] C04221819
CCN(CC)S(=O)(=O)c1cccc(c1)c2nnc(n2CC=C)S[C@@H](C)C(=O)NC(=O)N C03457694
c1cc(oc1)CNC(=O)NC(=O)COC(=O)CCc2[nH]c(=O)c3c4c(sc3n2)CCCC4 C08889363
Cc1ccc(c(c1)S(=O)(=O)[C@H](CNC(=O)C(=O)NNC(=O)c2ccco2)c3ccco3)C C09102239
Cc1ccc(cc1C)S(=O)(=O)[C@H](CNC(=O)C(=O)NNC(=O)c2ccco2)c3cccs3 C09104324
c1ccc(c(c1)/C=N/NC(=O)c2c(n(nn2)c3c(non3)N)CNc4ccccc4C(=O)N)C(=O)[O-] C01872460
CCN(CC)S(=O)(=O)c1cccc(c1)c2nnc(n2N)SCC(=O)NCc3ccco3 C09562795
CCNC(=O)NC(=O)COC(=O)[C@H](C(C)C)NS(=O)(=O)c1cccc(c1)C(F)(F)F C09630722
CC(C)Cn1c(c(c(=O)[nH]c1=O)N(CC(C)C)C(=O)CSc2nnc(n2C)C(F)(F)F)N C09703542
Cn1c(nnc1SCC(=O)c2c(n(c(=O)[nH]c2=O)C3CC3)N)COc4ccc(cc4)Cl C09713605
CCCn1c(c(c(=O)n(c1=O)C)C(=O)COC(=O)CNC(=O)c2ccc(cc2)C(C)(C)C)N C10610220
CCOC(=O)N1CCc2c(sc(c2C(=O)N)NC(=O)CS(=O)(=O)Cc3ccccc3)C1 C10619225
CCCCn1c(c(c(=O)[nH]c1=O)N(Cc2ccccc2)C(=O)CSc3nncn3C4CC4)N C10649449
Cc1c(c(n2c(n1)nc(n2)C(F)(F)F)C)CCC(=O)NCc3ccc(cc3)CS(=O)(=O)N C10707153
CCN(c1c(n(c(=O)[nH]c1=O)Cc2ccccc2)N)C(=O)CSc3nnc(n3C4CC4)C(C)C C10922156
Cc1cc(c(o1)C)C(=O)Nc2cccc(c2)c3nc(c(o3)C)CNC(=O)[C@H](C(C)C)NC(=O)C C11963603
COCCn1c(c(c(=O)[nH]c1=O)C(=O)CSc2c3c(csc3ncn2)c4ccccc4)N C11976786
CCCCn1c(c(c(=O)[nH]c1=O)N(CC)C(=O)[C@@H]2CCCN(C2)S(=O)(=O)c3cccs3)N C12884161
CCn1cc(c(=O)c2c1cc3c(c2)OCO3)C(=O)N[C@@H](C)C(=O)NCCc4c[nH]c5c4cc(cc5)OC C12893278
C[C@@H](C(=O)N(Cc1ccccc1)c2c(n(c(=O)[nH]c2=O)CCOC)N)Oc3ccc(cc3)C#N C12946594
Cn1c(nnc1SCC(=O)NNC(=O)c2ccco2)CNc3nc(cs3)c4ccccc4 C13502693
CCC(=O)N(c1nnc(s1)SCC(=O)N[C@H](C)c2ccc(cc2)S(=O)(=O)N)C3CC3 C14242543
CN(CC(=O)NNC(=O)CC[C@H]1Cc2ccccc2NC1=O)S(=O)(=O)c3ccc(cc3)Cl C14244801
Cc1c(c(sc1C(=O)N)NC(=O)Cn2cnc3cc(ccc3c2=O)F)C(=O)OCCOC C16698901
Cc1c(sc2c1c(=O)[nH]c(n2)CS[C@H](C)C(=O)NNC(=O)c3ccc(c(c3)OC)OC)C C17641120
COc1ccc(cc1)N2C(=O)[C@@H]3[C@@H]([NH2+][C@@]([C@@H]3C2=O)(CCSC)C(=O)[O-])c4ccc(cc4O)OC C19848584
c1cc(c(cc1S(=O)(=O)NCCC(=O)NNC(=O)c2csc(n2)N3CCOCC3)F)F C21967779
CCCCn1c(c(c(=O)[nH]c1=O)N(CC)C(=O)[C@H]2CCCN(C2)S(=O)(=O)c3ccc(s3)C)N C22691803
CCN(CC(=O)N[C@H]1CCS(=O)(=O)C1)C(=O)CSc2nnc(n2N)c3cccs3 C24140784
CC(C)Cn1c(c(c(=O)[nH]c1=O)N(CC(C)C)C(=O)CSc2nnc(o2)CSC)N C29917166
c1cc(c(cc1[N+](=O)[O-])S(=O)(=O)N2CCCC2)NCCc3ccc(s3)S(=O)(=O)N C32927088
COCCCN(c1c(n(c(=O)[nH]c1=O)Cc2ccccc2)N)C(=O)[C@@H]3CC(=NO3)c4ccccc4 C33150390
CCCCN1C(=O)[C@H]2[C@H]([NH2+][C@@]([C@@H]2C1=O)(Cc3ccc(cc3)O)C(=O)[O-])c4ccc(c(c4OC)C)OC C33612007
CCCCN1C(=O)[C@H]2[C@@H]([NH2+][C@@]([C@@H]2C1=O)(Cc3ccc(cc3)[N+](=O)[O-])C(=O)[O-])c4cc(c(c(c4)C)O)C C33743434
Cc1ccccc1[C@H]2[C@H]3[C@@H](C(=O)N(C3=O)CCCCO)[C@@]([NH2+]2)(Cc4ccc(cc4)[N+](=O)[O-])C(=O)[O-] C33751016
COCCN(Cc1nc(cs1)C(=O)N[C@H]2CCCCNC2=O)C(=O)Nc3ccccc3F C33784463
Cc1c(c2ccccc2[nH]1)C(=O)C(=O)NCCn3c4c(cn3)c(ncn4)NCc5cccs5 C38484429
c1ccc(cc1)[C@@H]2C(=c3ccccc3=[NH+]2)/C=N/N=C/4\NC(=O)[C@@H](S4)CC(=O)NCCC(=O)[O-] C39356129
CCn1c(nnc1SCC(=O)Nc2nnc(s2)C)[C@H](CO)NC(=O)c3ccc(cc3)Cl C39757294
CCn1c(nnc1S[C@@H](C)C(=O)Nc2nccs2)[C@@H](CO)NC(=O)c3cccc(c3)C C39772357
C[C@H](C(=O)Nc1c(c2c(s1)CCCC2)C(=O)OC)n3c(nnc3SCC(=O)OC)N C40174006
c1ccc(cc1)[C@@H]2C[C@H](n3c(c(cn3)C(=O)Nc4cnn(c4)CC(=O)NCc5ccco5)N2)C(F)(F)F C01062116
C[C@]1(C(=O)N(C(=O)N1)NC(=O)CSc2nnc(s2)NCc3ccco3)c4ccccc4 C12617268
CCCCn1c(c(c(=O)[nH]c1=O)N(Cc2ccccc2)C(=O)CSc3nnc(s3)C)N C18974672
CC(C)Cn1c(c(c(=O)[nH]c1=O)C(=O)CSc2nnc(n2Cc3ccccc3)C4CC4)N C12210509
CCN(CC)S(=O)(=O)c1ccc(c(c1)NC(=O)C[C@@](c2nccn2C)(C(F)(F)F)O)O C58564187
CS(=O)(=O)c1ccc(c(c1)[N+](=O)[O-])NCCCc2c(c(n(n2)c3ccc(cc3)F)N)C#N C59333652
c1ccc(cc1)n2c(nnc2SCC(=O)Nc3nnc(s3)SCC(=O)N)C4CCC4 C59908338
CCCCn1c(c(c(=O)[nH]c1=O)N(CCCC)C(=O)CCN2C(=O)[C@@H]3CC=CC[C@@H]3C2=O)N C14624243
CCCCn1c(c(c(=O)[nH]c1=O)N(CCC(C)C)C(=O)CCN2C(=O)[C@@H]3CC=CC[C@@H]3C2=O)N C12935389
COc1ccc(cc1OC)/C=C/2\C(=O)N(C(=O)S2)CC(=O)Nc3c(c4c(s3)CCCC4)C(=O)N C01746960
CC(C)CCN(c1c(n(c(=O)[nH]c1=O)Cc2ccccc2)N)C(=O)[C@H]3CC(=O)N(c4c3cccc4)C C08753714
Cc1ccc(c(c1)C)NC(=O)C2=C3N(C(=O)[C@@H](S3)CC(=O)OC)C(=C([C@H]2c4cccc(c4)F)C#N)N C03770425
Cc1ccc(c(c1)C)NC(=O)C2=C3N(C(=O)[C@@H](S3)CC(=O)OC)C(=C([C@H]2c4cccs4)C#N)N C03766233
Cc1c2c(ncn(c2=O)CC(=O)Nc3c(c4c(s3)CCCC4)C(=O)N)sc1C(=O)OC(C)C C08920009
Cc1c(cco1)c2nnc(n2N)SCC(=O)N(C)CC(=O)Nc3ccccc3C(F)(F)F C09507123
Cc1c(sc(c1C(=O)OCC(=O)NNC(=O)c2ccc(cc2)Br)NC(=O)C)C C09664434
Cc1ccc(cc1)n2c(nnc2SCC(=O)Nc3c(c4c(s3)CCC4)C(=O)N)N5CCOCC5 C09379016
COCCOC(=O)C1=C(OC2=C([C@]13c4cc(ccc4NC3=O)Br)C(=O)Cc5c2cccc5)N C12656631
CC(=O)[C@]1(CC[C@@H]2[C@@]1(CC[C@@H]3[C@H]2CCC4=C/C(=N\OCC(=O)N[C@@H]5CCCCNC5=O)/CC[C@]34C)C)O C12659650
C[C@@H](C(=O)Nc1ccc(cc1)C(=O)N)Sc2nnc(n2CC=C)[C@H]3COc4ccccc4O3 C12750715
c1ccc(cc1)n2c(=O)c-3c4n(c(nc3n2)SCC(=O)Nc5c(ccs5)C(=O)N)CCCCC4 C12985521
CCCCn1c(c(c(=O)[nH]c1=O)N(C)C(=O)[C@@H]2CC(=O)N([C@H]2c3cccs3)c4ccc(cc4)C)N C13109553
CCOc1cc(cc(c1OCC(=O)N)Br)/C=C\2/C(=O)NC(=O)N(C2=O)c3cccc(c3)C C13915021
c1ccc(c(c1)C(=O)N)NC(=O)C[C@@H]2CSc3n2c(=O)c4cnn(c4n3)c5ccc(cc5)Cl C14012179
CCCCn1c(c(c(=O)[nH]c1=O)N(C)C(=O)c2cc(c(c(c2)Br)OCC)OC)N C14655034
Cn1c(=O)c2c(csc2nc1SCC(=O)c3c(n(c(=O)[nH]c3=O)C4CC4)N)c5cccs5 C16254852
CC1=C(N2[C@@H]([C@@H](C2=O)NC(=O)[C@H](c3ccc(cc3)O)[NH+]4CN(C(=S)SC4)C(C)C)SC1)C(=O)[O-] C16958196
c1ccc2c(c1)CC[C@]23C(=O)N(C(=O)N3)CC(=O)NCC(=O)Nc4ccccc4Br C18281208
CC1=C([C@]2(c3cc(ccc3NC(=C2C(=O)OCCOC)N)Br)C(=O)O1)C(=O)OC C20569006
CN(C[C@H]1CCCO1)S(=O)(=O)c2ccc(cc2)C(=O)Nc3c(c4c(s3)CCC4)C(=O)N C20604806
Cc1ccc2c(c1)c(c[nH]2)CCNC(=O)c3cc4n(n3)C[C@@](N(C4=O)C)(C)C(=O)NCc5ccccc5 C21878147
C[C@@H]1C(=O)Nc2cc(ccc2S1)C(=O)Nc3nc(cs3)c4ccc(cc4)NS(=O)(=O)C C24780936
C[C@H](C(=O)Nc1ccc(cc1)NC(=O)c2cc(n[nH]2)c3ccc(cc3)Br)n4cncn4 C25296555
CCn1cc(c(=O)c2c1ccc(c2)Cl)C(=O)Nc3ccc4c(c3)c(c(cn4)C(=O)OCC)N C32608124
Cc1ccccc1N2C(=O)[C@H]3[C@H]([NH2+][C@@]([C@@H]3C2=O)(Cc4ccc(cc4)O)C(=O)[O-])c5ccc(s5)Cl C33598405
CCCCN1C(=O)[C@H]2[C@@H]([NH2+][C@@]([C@@H]2C1=O)([C@@H](C)O)C(=O)[O-])c3cc(cc(c3Cl)Cl)Cl C34255983
c1ccc(cc1)/C=C/S(=O)(=O)N2CCN(CC2)CC(=O)Nc3c(c4c(s3)CCC4)C(=O)N C35296264
c1ccc2c(c1)OC[C@@H](O2)C(=O)N3CCN(CC3)CC(=O)Nc4c(c5c(s4)CCCC5)C(=O)N C13116073
Cc1ccc(c(c1)C)S(=O)(=O)N2CCN(CC2)[C@@H](C)C(=O)Nc3c(c4c(s3)CCC4)C(=O)N C14921547
Cc1c(sc2c1c(=O)[nH]c(n2)CS[C@H](C)C(=O)NN3C(=O)C4(CCC(CC4)C)NC3=O)C C23557067
Cc1ccc(cc1)/C(=C/2\C(=O)NC(=O)N(C2=O)c3ccc(cc3)Br)/NCCc4cnc[nH]4 C25180420
c1ccc(c(c1)C2=C[C@@H](N=N2)C(=O)N[C@H]3C(=C4CCCC[C@@H]4S3)C(=O)NCc5ccco5)O C38573499
c1cc(c(c(c1F)C(=O)N2C[C@H](C3(C2)CC[NH2+]CC3)C(=O)NCC4CCC(CC4)C(=O)[O-])F)Cl C39662881
c1cc(c(cc1C(=O)N2C[C@@H](C3(C2)CC[NH2+]CC3)C(=O)NCCCCC(=O)[O-])C(F)(F)F)F C39682717
Cc1c(c2c(o1)ncn(c2=O)CCc3ccccc3)C(=O)Nc4c(c5c(s4)CCCC5)C(=O)N C41024371
Cc1c(c2c(o1)ncn(c2=O)Cc3ccncc3)C(=O)Nc4c(c5c(s4)CCCC5)C(=O)N C41024425
CCc1ccc(cc1)N2C(=O)[C@H]3[C@@H]([NH2+][C@@]([C@@H]3C2=O)(CO)C(=O)[O-])c4ccc(cc4)Br C43220997
C[C@]12CC[C@H]([C@@]([C@H]1Cc3c(nc(s3)NC(=O)c4cccs4)[C@H]2CC(=O)N5CCOCC5)(C)CO)O C43553377
c1ccc(cc1)/C=C/[C@H]2[C@H]3[C@@H](C(=O)N(C3=O)C4CCCCC4)[C@@]([NH2+]2)(Cc5c[nH]c6c5cccc6)C(=O)[O-] C34782085
Cc1c2ccccc2oc1C(=O)NNC(=O)CNC(=O)[C@H]3c4ccccc4C(=O)N3Cc5ccccc5 C48345961
Cc1cc(c2c(c1)[C@@]3([C@H]4[C@@H]([C@@H](N3)Cc5c[nH]c6c5cccc6)C(=O)N(C4=O)CCOC)C(=O)N2)C C20757008
Cc1c(c(=O)n([nH]1)c2ccccc2)[C@]3(c4c(=O)[nH]c(=O)n(c4NC3=O)Cc5ccc(cc5)F)C(F)(F)F C01839118
Cc1ccc(cc1)n2c3c(c(=O)[nH]c2=O)[C@](C(=O)N3)(C(F)(F)F)NC(=O)c4ccc(cc4)OC C02192455
c1ccc(cc1)CCn2c3c(c(=O)[nH]c2=O)[C@](C(=O)N3)(C(F)(F)F)NC(=O)c4ccccc4Cl C09419197
C[C@H](C(=O)Nc1c(c2c(s1)CCC2)C(=O)N)OC(=O)[C@@H]3CCCN(C3)C(=O)OC(C)(C)C C36790831
Cn1cc(cn1)/C=N/Nc2[nH]nc(n2)SCC(=O)Nc3ccc(cc3)I C59310806
C[C@H]1CCc2c(sc3c2c(=O)n(c(n3)SCCCC(=O)NC(=O)N)C[C@H]4CCCO4)C1 C60374729
C[C@@H](c1cc2c(cc1NC(=O)c3cnn4c3N[C@@H](C[C@@H]4C(F)(F)F)c5ccco5)OCO2)O C12468310
c1cc(ccc1CN[C@H]2CC(=O)N(C2=O)c3ccc(cc3)I)S(=O)(=O)N C18250370
CC[NH+](CC)Cc1c(nnn1c2c(non2)N)C(=O)N/N=C(\C)/c3ccc(cc3)O C03973501
CCC[C@@H]1C[C@@H]([NH+](C1)C)C(=O)N[C@@H]([C@@H]2[C@@H]([C@@H]([C@H]([C@H](O2)SC)O)O)O)[C@@H](C)Cl C04545360
CCc1c(sc(c1C(=O)N)NC(=O)C[NH+]2CCC(CC2)(Cc3ccccc3)O)C C05000598
Cc1ccc2c(c1)[C@]3([C@H]4[C@@H]([C@H]([NH2+]3)CCC(=O)N)C(=O)N(C4=O)CCCOC)C(=O)N2 C05346367
CC(=O)/C(=C/c1ccc(cc1)O[C@@H]2[C@H]([C@@H]([C@@H]([C@@H](O2)CO)O)O)O)/C(=O)CC[NH+](C)C C05567133
C[NH+](Cc1c(nnn1c2c(non2)N)C(=O)N/N=C/c3ccccc3O)C4CCCCC4 C01854023
c1ccc(cc1)CS(=O)(=O)N[C@H]2CC[C@H]3N(C2=O)[C@@H](CS3)C(=O)NCCCNC(=[NH2+])N C04422981
CC[NH+]1CCc2c(sc(c2C(=O)N)NC(=S)NC(=O)/C=C/c3ccc(cc3)C)C1 C02316650
C[C@]12CCCC(=C)[C@@H]1C[C@H]3[C@@H](C2)OC(=O)[C@@H]3C[NH+](C)C[C@H]([C@H]([C@H]([C@H](CO)O)O)O)O C12654281
Cc1ccc(c(=O)n1CC(=O)NC[C@@H]2CNC(=[NH+]C2)N)NS(=O)(=O)Cc3ccccc3 C11688199
c1ccc(cc1)CS(=O)(=O)N[C@H]2CCCN(C2=O)CC(=O)N[C@H]3CCCN([C@@H]3O)C(=[NH2+])N C13760097
CCN(c1c(n(c(=O)[nH]c1=O)Cc2ccccc2)N)C(=O)C[NH+](C)CC(=O)NCCOC C15051291
CC(C)NC(=O)CC[C@@H]1CNC(=O)[C@H]2[NH+]1C[C@H](C2)NC(=S)NCc3ccco3 C15707437
CC(C)NC(=O)N[C@H]1C[C@H]2C(=O)NC[C@H]([NH+]2C1)CCC(=O)NCc3cccs3 C15707998
C1CC1NC(=O)CC[C@@H]2CNC(=O)[C@H]3[NH+]2C[C@H](C3)NC(=S)NCCN4CCOCC4 C15708344
CCC[C@H]1C[C@H]([NH+](C1)C)C(=O)N[C@H]([C@H]2[C@@H]([C@H]([C@@H]([C@H](O2)SC)O)O)O)[C@@H](C)Cl C22055017
CC[NH+](CC)Cc1c(n(nn1)c2c(non2)N)C(=O)N/N=C(\C)/c3ccccc3O C25781898
CC[NH+](CC)Cc1c(nnn1c2c(non2)N)C(=O)N/N=C/c3cc(ccc3O)Cl C01959519
c1cc[n+](c(c1)C(CNc2ccc(c(c2F)CC(=O)NCCONC(=[NH2+])N)C#N)(F)F)[O-] C29043554
c1ccc(cc1)CS(=O)(=O)Nc2cccn(c2=O)CC(=O)N[C@H]3CCCN([C@H]3O)C(=[NH2+])N C29341162
c1ccc(cc1)CS(=O)(=O)Nc2cccn(c2=O)CC(=O)N[C@H]3CCCN([C@@H]3O)C(=[NH2+])N C29341166
COc1cc(cc(c1O)OC)[C@H]2[C@H]3[C@@H](C(=O)N(C3=O)C4CCCCC4)[C@@]([NH2+]2)(CCCC[NH3+])C(=O)[O-] C34388551
C[NH+](Cc1c(nnn1c2c(non2)N)C(=O)N/N=C/c3ccc(cc3)O)C4CCCCC4 C02604895
CCC[C@@H]1C[C@@H]([NH+](C1)C)C(=O)N[C@@H]([C@@H]2[C@@H]([C@H]([C@@H]([C@H](O2)SC)O)O)O)[C@@H](C)Cl C39936967
C[C@H](C(=O)N[C@H](C)C(=O)N[C@H](C(C)C)C(=O)N[C@H](C)C(=O)Nc1ccc(cc1)[N+](=O)[O-])[NH3+] C39946868
C[C@@H]1CCc2c(c(on2)Nc3c(c(nc(n3)NCCCn4cc[nH+]c4)N)[N+](=O)[O-])C1 C41301369
c1nc2c(nc(nc2n1[C@H]3[C@@H]([C@H]4[C@H](O3)CO[P@@](=S)(O4)O)O)NCCCCCC[NH3+])N C42854050
c1cc(ccc1C[C@@H](c2nc(co2)C(=O)NCCNc3ccc(cn3)[N+](=O)[O-])[NH3+])O C43217240
c1cc(c(cc1[N+](=O)[O-])[C@@H](CC(=O)N)[NH3+])OCc2cc(cc3c2OCOC3)Cl C44253653
c1cc(c(cc1[N+](=O)[O-])[C@H](CC(=O)N)[NH3+])OCc2cc(cc3c2OCOC3)Cl C44253655
Cc1cccc(c1C)NC(=O)C[NH+]2CCN(CC2)[C@H](C)C(=O)Nc3c(ccs3)C(=O)N C45511195
CC[C@@H](COc1cc(cnc1)c2cc3c4cc(c(cc4ncc3c(n2)N)OC)OC)[NH3+] C49784558
c1ccc(c(c1)c2cc(c(c(n2)NC(=O)c3cccs3)C#N)c4ccc(cc4)C(=O)NCC[NH3+])O C49803039
c1cc(ccc1COc2ccc(cc2/C=N/[NH+]=C(/c3c(non3)N)\N)[N+](=O)[O-])Br C09075625
Cc1cc(c(c(=O)n1CC(=O)NCc2ccc([nH+]c2C)N)N)S(=O)(=O)NC3CC3 C13489226
Cc1[nH]c(c[nH+]1)CNc2cc(cc(c2)S(=O)(=O)N(C)C)C(=O)N3CCC[C@@H](C3)C(=O)N C14535113
c1ccc2c(c1)c(=O)c(c[nH]2)C(=O)NCC(=O)NCCC[NH+]3CCC[C@H](C3)C(=O)N C58277692
Cc1ccc(cc1Cl)NC(=[NH2+])Nc2[nH]c(=O)cc(n2)CSc3nnc(s3)C C13634088
c1cc(sc1)[C@H](CNC(=O)NCc2ccc(cc2)C(=O)NCC(=O)N)[NH+]3CCCC3 C59852743
C=C(c1ccccc1O)NNC(=O)c2c(n(nn2)c3c(non3)N)C[NH+]4CCCCC4 C15936058
C[C@@H]1C2=C([C@@H](O[C@@H]2C)NC(=O)CS[C@@H]3N[NH+]=C(N3Cc4ccccc4)N5CCOCC5)C(=O)NN1 C39938628
C[C@@H]1C2=C([C@H](O[C@@H]2C)NC(=O)CS[C@@H]3N[NH+]=C(N3Cc4ccccc4)N5CCOCC5)C(=O)NN1 C39938630
C[C@H](C(=O)Nc1c(ccs1)C(=O)N)S[C@H]2NN=C(N2C3CC3)C4=c5ccccc5=[NH+]C4 C39995868
C[C@H](C(=O)Nc1c(c2c(s1)CCC2)C(=O)N)S[C@@H]3NN=C(N3C4CC4)C5=c6ccccc6=[NH+]C5 C39996792
Cc1[nH]cc([nH+]1)CNc2cc(cc(c2)S(=O)(=O)N(C)C)C(=O)N3CCC[C@@H](C3)C(=O)N C14535113
Cc1c([nH]c[nH+]1)CNc2cc(cc(c2)S(=O)(=O)N(C)C)C(=O)N3CCC[C@@H](C3)C(=O)N C14535273
Cc1c([nH]c[nH+]1)CNc2cc(cc(c2)S(=O)(=O)N(C)C)C(=O)N3CCC[C@H](C3)C(=O)N C14535272
CC(C)[C@@H](C(=O)[O-])NC(=O)C1CCN(CC1)C(=O)[C@H](CC2=c3ccccc3=[NH+]C2)[NH3+] C64044468
c1ccc2=[NH+]CC(=c2c1)C[C@@H](C(=O)NCCCO)N3[C@@H](Nc4ccccc4C3=O)O C64380697
C[C@H]1C(=C(NO1)C)S(=O)(=O)NCCC(=O)N[C@H](Cc2[nH]cc[nH+]2)c3ccccc3 C39756791
CCC[C@@H]1C[C@H]([NH+](C1)C)C(=O)N[C@H]([C@@H]2[C@@H]([C@H]([C@@H]([C@H](O2)SC)O)O)O)[C@@H](C)Cl C03978080
C[C@@H]([C@@H](C(=O)NCCc1nc(cs1)c2nc(cs2)C(=O)NCCCBr)[NH3+])O C01572156
C[NH+](Cc1c(nnn1c2c(non2)N)C(=O)N/N=C/c3ccc(c(c3)OC)O)C4CCCCC4 C01869237
CS(=O)(=O)N1CCN([C@H](C1)C(=O)N[C@@H](CC2CCCCC2)C(=O)N)C(=O)C3CC[NH2+]CC3 C05413428
CCC[C@@H]1C[C@H]([NH+](C1)C)C(=O)N[C@H]([C@H]2[C@H]([C@@H]([C@@H]([C@@H](O2)SC)O)O)O)[C@@H](C)Cl C08551993
COCCCN1C(=O)[C@@H]2[C@H]([NH2+][C@]3([C@@H]2C1=O)c4cc(ccc4NC3=O)Cl)CCC(=O)N C09253945
C[NH+](C)Cc1c(nnn1c2c(non2)N)C(=O)N/N=C/c3cc(c(c(c3)Br)O)OC C01897084
c1ccc(cc1)CS(=O)(=O)N[C@H]2CC[C@H]3N(C2=O)[C@@H](CS3)C(=O)N[C@H]4CCCN([C@@H]4O)C(=[NH2+])N C03831747
Cc1cccc(c1NC(=O)C[NH+](C)CC(=O)Nc2c(c3c(s2)CCCC3)C(=O)N)C C16625391
COCCCN1C(=O)[C@H]2[C@@H]([NH2+][C@@]3([C@@H]2C1=O)c4cc(ccc4NC3=O)Cl)CCC(=O)N C08970818
C1CCN(CC1)C2=NC(=[NH+]C3=C(NC(=N[C@@H]32)N(CCO)CCO)N4CCCCC4)N(CCO)CCO C20790998
CC[NH+](Cc1ccc(s1)Br)CC(=O)Nc2cc(cc(c2)C(=O)N)C(=O)N C20814977
CC(C)(C)NC(=O)C[NH+]1CCCN(CC1)CC(=O)Nc2c(c3c(s2)CCCC3)C(=O)N C22782017
Cc1c(c(sc1C(=O)N)NC(=O)C[NH2+]CCN2CCOCC2)C(=O)OCCOC C23248264
Cc1ccc(cc1)NC(=O)C[NH+]2CCN(CC2)[C@H](C)C(=O)Nc3c(c4c(s3)CCC4)C(=O)N C23376963
c1ccc2c(c1)nnn2[C@H]([C@@H](n3c4ccccc4nn3)N(CCO)CCO)[NH+](CCO)CCO C23469489
CCCc1c[nH+]c2c(c1NOCC(=O)Nc3ccc(cc3)C(=O)N)c(=O)n(c(=O)n2C)C C12309663
CC(C)[C@@H](C(=O)NC[C@]1(C[C@H]2CC[C@@]1(C2(C)C)CS(=O)(=O)N3CCC4(CC3)C=Cc5c4cccc5)O)[NH3+] C27318819
COc1cc(cc(c1O)OC)[C@@H]2[C@H]3[C@@H](C(=O)N(C3=O)C4CCCCC4)[C@@]([NH2+]2)(CCCC[NH3+])C(=O)[O-] C34388550
C[C@]12CCCC(=C)[C@@H]1C[C@H]3[C@@H](C2)OC(=O)[C@H]3C[NH+](C)C[C@@H]([C@@H]([C@@H]([C@@H](CO)O)O)O)O C35360970
c1ccc(cc1)CS(=O)(=O)N[C@H]2CC[C@H]3N(C2=O)[C@H](CS3)C(=O)N[C@H]4CCCN([C@@H]4O)C(=[NH2+])N C36107620
CCC[C@@H]1C[C@H]([NH+](C1)C)C(=O)N[C@@H]([C@@H]2[C@@H]([C@@H]([C@H]([C@H](O2)SC)O)O)O)[C@@H](C)Cl C03978028
c1nc(c2c(n1)n(c(n2)NCCCCCC[NH3+])[C@H]3[C@@H]([C@H]4[C@H](O3)CO[P@](=S)(O4)O)O)N C38580925
c1nc(c2c(n1)n(cn2)[C@H]3[C@@H]([C@H]4[C@H](O3)CO[P@](=S)(O4)O)OC(=O)NCCCCCC[NH3+])N C38580943
COc1cccc(c1)C2=CC=C3[C@H]([C@@H](S[C@@H]3N2)C(=O)Nc4nnc(s4)SCC=C)[NH3+] C38994320
c1ccc(cc1)NC[C@@H]2[C@@H](N=NN2c3c(non3)N)C(=O)N/N=C/C4=c5ccccc5=[NH+]C4 C39252884
C[C@H](C(=O)N[C@H](C)C(=O)N[C@@H](C(C)C)C(=O)N[C@@H](C)C(=O)Nc1ccc(cc1)[N+](=O)[O-])[NH3+] C39946865
C[C@@H]1CCCC[NH+]1Cc2c(nnn2c3c(non3)N)C(=O)N/N=C\c4ccc(c(c4)O)OC C39948778
C[C@H]1CCCC[NH+]1Cc2c(nnn2c3c(non3)N)C(=O)N/N=C\c4cccc(c4O)OC C39948782
c1ccc(cc1)C(c2ccccc2)C(=O)NNc3c(c(ncn3)N4CCN(CC4)c5cccc[nH+]5)N C40794921
c1nc(c2c(n1)n(cn2)[C@H]3[C@@H]([C@H]4[C@H](O3)CO[P@@](=S)(O4)O)OC(=O)NCCCCCC[NH3+])N C42854036
c1cc(cc2c1cc-3ccc(=[NH2+])cc3n2CCCC(=O)NCCN4C(=O)C=CC4=O)N C43277621
CC(C)(C)NC(=O)C[NH+]1CCCN(CC1)CC(=O)c2c(n(c(=O)[nH]c2=O)C3CC3)N C45606176
c1ccc(c(c1)c2cc(c(c(n2)NC(=O)c3cccs3)C#N)c4cccc(c4)C(=O)NCC[NH3+])O C49807756
Cc1ccc(cc1)[C@@H]2C(=C(NC(=O)N2)CN3CCC(CC3)(C(=O)N)[NH+]4CCCCC4)C(=O)OC C51318333
CCCc1[nH]cc([nH+]1)C[C@@H](C(=O)N2CCC[C@H]2C(=O)N)NC(=O)[C@@H]3CCCC(=O)N3 C28639565
Cc1cc(c(c(=O)n1CC(=O)NCc2ccc([nH+]c2C)N)N)S(=O)(=O)NC3CCC3 C01547520
Cc1cc(c(c(=O)n1CC(=O)NCc2ccc([nH+]c2C)N)N)S(=O)(=O)NCC3CCC3 C13489228
Cc1c([nH+]c[nH]1)CNc2cc(cc(c2)S(=O)(=O)N(C)C)C(=O)N3CCC[C@H](C3)C(=O)N C14535272
Cc1[nH]c(c[nH+]1)CNc2cc(cc(c2)S(=O)(=O)NC)C(=O)Nc3ccc4c(c3)CCC4 C14748887
C1=C/C(=C/N=O)/NC=C1C(=O)NCCC[NH2+]CCCNC(=O)C2=CN/C(=C\N=O)/C=C2 C15952507
c1ccc(cc1)S(=O)(=O)N[C@@H]2Nc3ccc(cc3S2)C(=O)NCCc4c[nH]c[nH+]4 C63294041
c1cc(c(cc1F)F)NC(=O)C[C@H]2N[C@@H](ON2)C(=O)NCCC3=c4cc(ccc4=[NH+]C3)Cl C63807086
c1cc2=[NH+]CC(=c2cc1F)CCNC(=O)[C@H]3N[C@@H](NO3)CC(=O)Nc4ccc(cc4F)F C63818055
C[C@@H](C(=O)Nc1c(ccs1)C(=O)N)S[C@H]2NN=C(N2C3CC3)C4=c5ccccc5=[NH+]C4 C39995867
C[C@@H](C(=O)Nc1c(c2c(s1)CCC2)C(=O)N)S[C@@H]3NN=C(N3C4CC4)C5=c6ccccc6=[NH+]C5 C39996791
CSCC[C@@H](C(=O)[O-])NC(=O)C1CCN(CC1)C(=O)[C@H](CC2=c3ccccc3=[NH+]C2)[NH3+] C63934201
Cc1[nH]cc([nH+]1)CNc2cc(cc(c2)S(=O)(=O)N(C)C)C(=O)N3CCC[C@H](C3)C(=O)N C14535112
Cc1cc(c(c(c1)C)NC(=O)CN(C)C(=O)[C@H](CC2=c3ccccc3=[NH+]C2)NC(=O)N)C C63994060
COC(=O)C1=C(NC(=O)N[C@@H]1c2ccc(cc2)F)CN3CCC(CC3)(C(=O)N)[NH+]4CCCCC4 C67204813
C[C@@H](C(=O)NC1CCCCC1)N(C2CCCCC2)C(=O)c3c(c(ns3)C(=O)N)N C04161227
C[C@H](C(=O)NC1CCCCC1)N(C2CCCCC2)C(=O)c3c(c(ns3)C(=O)N)N C04161228
CCc1ccccc1N([C@@H](C)C(=O)NC(C)(C)C)C(=O)c2c(c(ns2)C(=O)N)N C04191610
Cc1ccc(cc1C)N([C@H](C)C(=O)NC(C)(C)C)C(=O)c2c(c(ns2)C(=O)N)N C04191669
c1ccc(cc1)C(=O)CSc2c3c(nc(n2)N)n(cn3)[C@H]4[C@H]([C@@H]([C@@H](O4)CO)O)O C04705731
C1CCc2c(c(c(s2)NC(=O)CSc3nnc(n3N)C(F)(F)F)C(=O)N)C1 C03317694
c1cc(cc(c1)F)NC(=O)CSc2[nH]c(=O)c(c(n2)N)NC(=O)c3cccs3 C02712439
c1cc(ccc1C(=O)Nc2c(nc([nH]c2=O)SCC(=O)Nc3nccs3)N)F C12033090
Cc1cc(no1)NC(=O)CSc2[nH]c(=O)c(c(n2)N)NC(=O)c3ccc(cc3)OC C12033251
c1cc(c(cc1C(=O)Nc2c(nc([nH]c2=O)SCC(=O)NC3CCCC3)N)F)F C12033483
CC(C)NC(=O)CSc1[nH]c(=O)c(c(n1)N)NC(=O)c2ccc(o2)Br C12033620
CC(C)(C)NC(=O)[C@H](c1ccco1)N(C2CCCC2)C(=O)c3c(c(ns3)C(=O)N)N C06075031
Cc1ccc(c(c1)N(CC(=O)NC2CCCC2)C(=O)c3c(c(ns3)C(=O)N)N)OC C12709651
c1cc(ccc1[C@@H]2C=C(C(=O)N2c3ccc(cc3)S(=O)(=O)N)Nc4ccc(cc4)S(=O)(=O)N)Cl C09466075
c1cc(c(cc1[N+](=O)[O-])C(=O)OCC(=O)Nc2c(c3c(s2)CCCC3)C(=O)N)N C16658885
c1cc(ccc1CSc2nnc(s2)NC(=O)CSc3nc(cc(n3)N)N)F C20100326
c1ccc(c(c1)COC(=O)[C@]2(C=CCCC2=O)O)O[C@H]3[C@@H]([C@H]([C@@H]([C@H](O3)CO)O)O)O C31157210
C[C@H](C(=O)Nc1nc(cs1)c2cccc(c2)[N+](=O)[O-])Sc3nc(cc(n3)N)N C31818620
CN(CCO)c1c(c2c3c(nc(c2c(n1)N)N)N(C(=O)C3)CCC4=CCCCC4)C#N C23444267
CC(C)(C)NC(=O)[C@@H](c1c(cc(cc1O)O)O)N(C(=O)[C@@H]2CCC(=O)N2)C(C)(C)C C36591384
Cc1c(sc2c1c(nc(n2)C)SCC(=O)Nc3cc(cc(c3)C(=O)N)C(=O)N)C C03429165
Cc1ccc(c(c1)NC(=O)CS[C@@H]2NN[C@@H](N2N)[C@@H]3C=C(N=N3)c4ccccc4)C C38994985
Cc1ccc(cc1)C2=C[C@H](N=N2)[C@@H]3NN[C@@H](N3N)SCC(=O)Nc4ccc(cc4)F C38995224
Cc1cccc(c1NC(=O)CS[C@H]2NN[C@@H](N2N)[C@@H]3C=C(N=N3)c4ccccc4)C C38999107
c1ccc(cc1)C2=C[C@H](N=N2)[C@@H]3NN[C@@H](N3N)SCC(=O)Nc4ccc(cc4F)F C38999703
Cc1ccc(cc1)C2=C[C@H](N=N2)[C@H]3NN[C@@H](N3N)SCC(=O)Nc4cccc(c4C)C C38999838
Cc1ccc(cc1)C2=C[C@@H](N=N2)[C@@H]3NN[C@@H](N3N)SCC(=O)Nc4nccs4 C39000931
Cc1cccc(c1C)NC(=O)CS[C@@H]2NN[C@H](N2N)[C@@H]3C=C(N=N3)c4ccccc4 C39006890
c1cc(ccc1C2=C[C@@H](N=N2)[C@@H]3NN[C@@H](N3N)SCC(=O)Nc4nccs4)F C39007669
c1cc(ccc1C2=C[C@H](N=N2)[C@@H]3NN[C@@H](N3N)SCC(=O)Nc4nccs4)F C39007670
c1cc(ccc1C2=C[C@@H](N=N2)[C@H]3NN[C@@H](N3N)SCC(=O)Nc4nccs4)F C39007671
Cc1cccc(n1)NC(=O)CS[C@H]2NN[C@H](N2N)[C@@H]3C=C(N=N3)c4ccc(cc4)F C39012404
Cc1c(cccc1Cl)NC(=O)CS[C@H]2NN[C@@H](N2N)[C@@H]3C=C(N=N3)c4ccccc4 C39015687
CCc1ccccc1NC(=O)CS[C@H]2NN[C@@H](N2N)[C@@H]3C=C(N=N3)c4ccccc4 C39016079
CCc1ccccc1NC(=O)CS[C@H]2NN[C@H](N2N)[C@@H]3C=C(N=N3)c4ccccc4 C39016081
c1ccc(cc1)C2=C[C@H](N=N2)[C@@H]3NN[C@@H](N3N)SCC(=O)Nc4ccc(c(c4)F)F C39016886
c1cc(sc1)CCN2[C@H](N[NH2+]N2)SCc3[nH]c(=O)c4ccc(cc4n3)C(=O)[O-] C39670532
CN1C(=O)C(=C(C12CCCC2)N)/C(=N\OCC(=O)Nc3cc(cc(c3)OC)OC)/N C40155640
CCSc1nnc(n1[C@H](C)C(=O)Nc2c(c(cs2)c3ccc(cc3)C)C(=O)N)N C40172452
c1ccnc(c1)C(=O)NNc2c(c(ncn2)Nc3cc(ccc3Cl)C(F)(F)F)N C40682713
c1ccnc(c1)C(=O)NNc2c(c(ncn2)Nc3ccc(c(c3)C(F)(F)F)Cl)N C40794237
Cc1c\2c(oc1C(=O)NNC(=O)c3ccccc3[N+](=O)[O-])CCC/C2=N\NC(=S)N C40824597
CC/C=C\[C@@H]([C@@H](C1=C(C(=O)[C@]2(O1)[C@@H]([C@](NC2=O)(C(=O)c3ccccc3)O)O)C)O)O C43509566
Cc1cccc(n1)c2c([nH]c(n2)CNc3ccc(cc3)C(=O)N)C4=C[C@@H]5[C@H](C=C4)N=CCN5 C45253214
COc1cc(ccc1OCC(=O)N)[C@H]2c3c(n[nH]c3OC(=C2C#N)N)c4ccncc4 C08846389
c1c(cc(c(c1C(=O)OCC(=O)Nc2c(c3c(s2)CCC3)C(=O)N)N)Cl)Cl C15642758
COc1cc(ccc1OCC(=O)N)[C@H]2c3c([nH]nc3OC(=C2C#N)N)c4ccc(cc4)F C00809447
C/C(=N\Nc1[nH]nc(n1)SCC(=O)Nc2ccc(c(c2)Cl)F)/c3ccc(cc3)N C59309497
CN(CNc1ccc(cc1Br)[N+](=O)[O-])[C@H]2[C@@H]([C@@H]([C@@H]([C@@H](O2)CO)O)O)O C59378981
CC1=C([C@@H](NC(=O)N1)c2ccc(cc2O)O)C(=O)N/N=C/c3ccc(cc3)C(=O)OC C59385768
CC(C)(C)NC(=O)CN(c1cccc(c1)C(F)(F)F)C(=O)c2c(c(ns2)C(=O)N)N C06074347
CC(C)(C)NC(=O)[C@@H](c1ccc(cc1)Cl)N(Cc2ccccc2)C(=O)c3c(c(ns3)C(=O)N)N C06074453
CC(C)c1ccc(cc1)NC2=N[C@H]3[C@H]([C@@H](C[C@@H]([C@H]3S2)C(=O)NCCNC(=O)C)O)O C08254694
CC(C)[C@@H](C(=O)NC(=O)N)OC(=O)c1cccnc1S[C@H](C(C)C)C(=O)NC(=O)N C10755854
c1ccc(c(c1)Cc2nnc(n2N)SCC(=O)Nc3c(c4c(s3)CCCC4)C(=O)N)F C11424827
Cc1ccc(o1)[C@H](C(=O)NCCOC)N(c2cccc(c2)F)C(=O)c3c(c(ns3)C(=O)N)N C12467582
c1ccc(cc1)N([C@H](c2c[nH]c3c2cccc3)C(=O)NC[C@@H]4CCCO4)C(=O)c5c(c(ns5)C(=O)N)N C12467747
Cc1ccc(cc1)[C@@H](C(=O)NC(C)(C)C)N(Cc2cccs2)C(=O)c3c(c(ns3)C(=O)N)N C12476978
c1ccc(cc1)CN(CC(=O)NCc2ccc3c(c2)OCO3)C(=O)c4c(c(ns4)C(=O)N)N C13496058
CC(=O)O[C@@]1(C[C@@H]([C@H]2[C@H]1[C@H](OC=C2C(=O)OC)O[C@@H]3[C@H]([C@@H]([C@@H]([C@@H](O3)CO)O)O)O)O)C C14697373
C[C@@H](C(=O)Nc1ccc2c(c1)[nH]c(=O)[nH]2)Sc3nnc(n3N)c4ccc(cc4)OC(F)F C16792288
C[C@@]12CCC(=O)C=C1CC[C@H]3[C@@H]2[C@@H](C[C@]4([C@H]3CC[C@@]4(C(=O)COC(=O)[C@@H](CCC(=O)[O-])[NH3+])O)C)O C17161944
c1ccc2c(c1)c(c[nH]2)/C=N/Nc3nnc(n3N)SCC(=O)Nc4c(cccc4F)F C20527864
c1ccc(cc1)c2c3ccccc3c(nn2)SCC(=O)Nc4cc(cc(c4)C(=O)N)C(=O)N C20991799
COC(=O)C[C@@H]1[C@H]([C@@H]([C@@H]([C@@H](O1)O[C@]2([C@H]([C@H]([C@H](O2)C(=O)OC)O)O)CC(=O)OC)O)O)O C22066597
COCCn1c(c(c(=O)[nH]c1=O)C(=O)CSc2nnc(n2CCC(=O)N)C3CC3)N C22749501
CCN(c1c(n(c(=O)[nH]c1=O)Cc2ccccc2)N)C(=O)CSc3nnc(n3N)c4ccccc4F C32666523
CC(C)(C)N1C(=O)[C@H]2[C@H]([NH2+][C@@]([C@@H]2C1=O)(CCCNC(=O)N)C(=O)[O-])c3ccc(cc3)C#N C33519206
COc1ccc(cc1[C@H]2[C@H]3[C@@H](C(=NC3=O)[O-])[C@@]([NH2+]2)(CCCC[NH3+])C(=O)[O-])Br C34388589
Cc1c2c(=O)n(c(=O)n(c2sc1C(=O)NN)CC(=O)NCc3ccccc3)CC(=O)N C34782755
COC(=O)C[C@H]1[C@H]([C@@H]([C@@H]([C@@H](O1)O[C@]2([C@@H]([C@H]([C@H](O2)C(=O)OC)O)O)CC(=O)OC)O)O)O C35653169
C=CCOc1ccc(cc1)/C=N/Nc2nc3c(ncnc3n2[C@H]4[C@@H]([C@@H]([C@@H](O4)CO)O)O)N C08740528
CCCCn1c(c(c(=O)[nH]c1=O)N(CCC(C)C)C(=O)CCNC(=O)NC23CC4CC(C2)CC(C4)C3)N C36396603
c1ccc(cc1)NCc2c(nnn2c3c(non3)N)C(=O)N/N=C/c4c[nH]c5c4cccc5 C36618851
CC[C@@H](C(=O)NC1CCCC1)N(c2ccc(cc2C)C)C(=O)c3c(c(ns3)C(=O)N)N C06631781
CC[C@H](C(=O)NC1CCCC1)N(c2ccc(cc2C)C)C(=O)c3c(c(ns3)C(=O)N)N C06821053
c1cc(c(c(c1)O)O[C@@H]2[C@H]([C@@H]([C@@H]([C@@H](O2)CO)O)O)O)COC(=O)[C@@]3(C=CCCC3=O)O C35457130
c1cc(c(c(c1)O)O[C@@H]2[C@@H]([C@@H]([C@@H]([C@@H](O2)CO)O)O)O)COC(=O)[C@@]3(C=CCCC3=O)O C35457120
CC(=O)O[C@@]1(C[C@H]([C@@H]2[C@@H]1[C@@H](OC=C2C(=O)OC)O[C@@H]3[C@@H]([C@@H]([C@@H]([C@@H](O3)CO)O)O)O)O)C C35456539
CC(=O)O[C@@H]1C[C@]([C@@H]2[C@H]1C(=CO[C@H]2O[C@H]3[C@@H]([C@H]([C@@H]([C@H](O3)CO)O)O)O)C(=O)OC)(C)O C31159570
C[C@H](C(=O)NC[C@H]1CCCO1)N(c2cccc(c2)F)C(=O)c3c(c(ns3)C(=O)N)N C04400430
COc1ccc(cc1OC)NC(=O)CS[C@H]2NN[C@@H](N2N)[C@@H]3C=C(N=N3)c4ccc(cc4)F C38985386
CCc1cccc(c1NC(=O)CS[C@@H]2NN[C@H](N2N)[C@@H]3C=C(N=N3)c4ccc(cc4)F)C C38999116
Cc1ccc(cc1)C2=C[C@@H](N=N2)[C@@H]3NN[C@@H](N3N)SCC(=O)Nc4ccccc4C(C)C C38999518
CCc1ccccc1NC(=O)CS[C@H]2NN[C@@H](N2N)[C@@H]3C=C(N=N3)c4ccc(cc4)C C39007077
CCc1ccccc1NC(=O)CS[C@H]2NN[C@H](N2N)[C@@H]3C=C(N=N3)c4ccc(cc4)C C39007079
Cc1cccc(c1NC(=O)CS[C@@H]2NN[C@@H](N2N)[C@@H]3C=C(N=N3)c4ccccc4)C(C)C C39012698
Cc1cccc(c1NC(=O)CS[C@@H]2NN[C@H](N2N)[C@@H]3C=C(N=N3)c4ccccc4)C(C)C C39012700
COc1ccc(cc1)C(=O)NNc2c(c(ncn2)Nc3c(cc(cn3)C(F)(F)F)Cl)N C40793696
CCCCCCNc1nc2c(ncnc2n1[C@H]3[C@@H]([C@H]4[C@H](O3)CO[P@](=S)(O4)O)O)N C43764012
c1c(c(=O)[nH]c(=O)n1[C@H]2C[C@@H]([C@H](O2)CO)O)/C=C/C(=O)NCCNC(=O)C(F)(F)F C43771813
c1cc(c(cc1/C=C/C(=O)O[C@H]2[C@@H]([C@H](O[C@H]([C@@H]2O)O[C@@H]3CCCC[C@H]3O)CO)O)O)O C49601713
COc1cc(ccc1O)C(=C)NNC(=O)c2c(n(nn2)c3c(non3)N)c4cccs4 C01869585
CCN(c1c(n(c(=O)[nH]c1=O)Cc2ccccc2)N)C(=O)CSc3nc(cc(n3)N)C C22459101
C/C(=N/Nc1[nH]nc(n1)SCC(=O)Nc2nnc(s2)SCc3ccccc3)/c4ccc(cc4)N C59309543
C/C(=N/Nc1[nH]nc(n1)SCC(=O)Nc2ccccc2SCC=C)/c3ccc(cc3)N C59309593
c1cc(ccc1C(=O)CSc2nnc(n2N)N/N=C/c3ccc(cc3O)O)Br C20292295
c1cc(c(cc1O)O)/C=N/Nc2nnc(n2N)SCC(=O)C3C4CC5CC(C4)CC3C5 C20292302
CCCN1[C@H](C(=C(NC1=O)[O-])C(=O)CSc2[nH]c(c(n2)c3cccs3)c4cccs4)[NH3+] C63209390
COc1ccccc1C2=C[C@@H](N=N2)C(=O)N[C@H]3[C@@H](N[C@@H](S3)Nc4ccccc4)C(=O)N C63686318
CC(C)CCNC(=O)[C@@H](c1ccco1)N(c2ccc(cc2)F)C(=O)c3c(c(ns3)C(=O)N)N C06134290
CCC(C)(C)NC(=O)[C@@H](c1ccc(cc1)N(C)C)N(Cc2cccs2)C(=O)c3c(c(ns3)C(=O)N)N C06077419
CCc1ccccc1N([C@@H](c2ccc(cc2)F)C(=O)NCCOC)C(=O)c3c(c(ns3)C(=O)N)N C06860596
c1ccc(cc1)[C@H](C#N)O[C@H]2[C@@H]([C@H]([C@@H]([C@H](O2)CO[C@H]3[C@@H]([C@H]([C@@H]([C@H](O3)CO)O)O)O)O)O)O C08214484
c1cc(ccc1C(=O)Nc2c(nc([nH]c2=O)SCC(=O)Nc3ccc(cc3)[N+](=O)[O-])N)F C09518061
CS(=O)(=O)Oc1ccc(cc1)/C=N/Nc2nc3c(ncnc3n2[C@H]4[C@@H]([C@@H]([C@@H](O4)CO)O)O)N C09975277
c1cc(sc1)CN([C@H](c2ccc(cc2)F)C(=O)NC3CCCC3)C(=O)c4c(c(ns4)C(=O)N)N C12473606
c1cc(ccc1[N+](=O)[O-])O[C@@H]2[C@@H]([C@@H]([C@@H]([C@H](O2)CO)O[C@@H]3[C@@H]([C@@H]([C@@H]([C@H](O3)CO)O)O)O)O)O C15205622
c1cc(ccc1[N+](=O)[O-])O[C@H]2[C@@H]([C@@H]([C@@H]([C@@H](O2)CO)O[C@@H]3[C@@H]([C@@H]([C@@H]([C@H](O3)CO)O)O)O)O)O C15205651
c1ccc(c(c1)[N+](=O)[O-])O[C@H]2[C@@H]([C@@H]([C@@H]([C@H](O2)CO)O[C@H]3[C@@H]([C@@H]([C@@H]([C@@H](O3)CO)O)O)O)O)O C15205671
c1ccc(c(c1)[N+](=O)[O-])O[C@H]2[C@@H]([C@@H]([C@@H]([C@@H](O2)CO)O[C@H]3[C@@H]([C@@H]([C@@H]([C@H](O3)CO)O)O)O)O)O C15205684
c1cc(ccc1[N+](=O)[O-])O[C@H]2[C@@H]([C@@H]([C@@H]([C@H](O2)CO)O[C@H]3[C@@H]([C@@H]([C@H]([C@H](O3)CO)O)O)O)O)O C15206261
c1cc(ccc1[N+](=O)[O-])O[C@@H]2[C@@H]([C@H]([C@H]([C@H](O2)CO)O)O)O[C@H]3[C@H]([C@H]([C@@H]([C@H](O3)CO)O)O)O C15250062
c1cc(ccc1[N+](=O)[O-])O[C@@H]2[C@@H]([C@H]([C@H]([C@H](O2)CO)O)O)O[C@@H]3[C@H]([C@H]([C@@H]([C@H](O3)CO)O)O)O C15250068
COCCNC(=O)[C@@H](c1ccc2c(c1)cccn2)N(c3ccccc3F)C(=O)c4c(c(ns4)C(=O)N)N C06136207
C[C@@H](C(=O)c1ccc(cc1)Cl)/C(=N\NC(=O)NN)/C(=O)Nc2cccc(c2)C(F)(F)F C17195711
c1ccc2c(c1)ccc(c2/C=N/Nc3nnc(n3N)SCCC(=O)NCc4ccc5c(c4)OCO5)O C20916839
c1cc(ccc1[N+](=O)[O-])O[C@H]2[C@H]([C@H]([C@@H]([C@H](O2)CO)O[C@@H]3[C@H]([C@H]([C@H]([C@H](O3)CO)O)O)O)O)O C22065070
CCCCN(c1c(n(c(=O)[nH]c1=O)CC(C)C)N)C(=O)CSc2nc(c(s2)CC(=O)N)C C24901896
Cc1c(c(c(nc1C)SCC(=O)Nc2cc(ccc2N3CCCCC3)C(=O)N)C(=O)N)C C25612307
CC(C)(C)N1C(=O)[C@H]2[C@@H]([NH2+][C@@]([C@@H]2C1=O)(CCCNC(=O)N)C(=O)[O-])c3cccc(c3)C(F)(F)F C33638358
Cc1ccccc1[C@H]2[C@H]3[C@@H](C(=O)N(C3=O)Cc4ccccc4)[C@@]([NH2+]2)(CCCNC(=O)N)C(=O)[O-] C33638456
c1cc(ccc1[N+](=O)[O-])O[C@H]2[C@H]([C@@H]([C@@H]([C@H](O2)CO)O)O)O[C@H]3[C@H]([C@@H]([C@@H]([C@@H](O3)CO)O)O)O C35645681
c1cc(ccc1[N+](=O)[O-])O[C@@H]2[C@H]([C@@H]([C@@H]([C@H](O2)CO)O)O[C@@H]3[C@H]([C@@H]([C@@H]([C@@H](O3)CO)O)O)O)O C35645695
c1cc(ccc1[N+](=O)[O-])O[C@@H]2[C@H]([C@@H]([C@@H]([C@H](O2)CO[C@@H]3[C@H]([C@@H]([C@@H]([C@@H](O3)CO)O)O)O)O)O)O C35645708
c1cc(ccc1[N+](=O)[O-])O[C@@H]2[C@H]([C@H]([C@@H]([C@H](O2)CO)O)O[C@H]3[C@H]([C@@H]([C@@H]([C@@H](O3)CO)O)O)O)O C35645739
c1cc(ccc1[N+](=O)[O-])O[C@H]2[C@H]([C@@H]([C@@H]([C@H](O2)CO[C@@H]3[C@H]([C@@H]([C@H]([C@H](O3)CO)O)O)O)O)O)O C35645776
Cc1ccc(cc1)N([C@H](c2ccco2)C(=O)NCCC(C)C)C(=O)c3c(c(ns3)C(=O)N)N C12479908
c1nc(c2c(n1)n(cn2)[C@H]3[C@@H]([C@H]4[C@H](O3)CO[P@@](=O)(O4)[O-])OC(=O)NCCCCCC[NH3+])N C38580941
Cc1cccc(c1C)NC(=O)CS[C@@H]2NN[C@@H](N2N)[C@@H]3C=C(N=N3)c4ccc(cc4)OC C38984791
c1ccc(cc1)C2=C[C@H](N=N2)[C@H]3NN[C@@H](N3N)SCC(=O)Nc4ccccc4C(F)(F)F C38989583
CCc1cccc(c1NC(=O)CS[C@H]2NN[C@H](N2N)[C@@H]3C=C(N=N3)c4ccc(cc4)F)C C38999117
Cc1ccc(c(c1)C)NC(=O)CS[C@@H]2NN[C@@H](N2N)[C@@H]3C=C(N=N3)c4ccc(cc4)OC C39007739
Cc1ccc(c(c1)C)NC(=O)CS[C@@H]2NN[C@H](N2N)[C@@H]3C=C(N=N3)c4ccc(cc4)OC C39007741
Cc1ccc(c(c1)NC(=O)CS[C@@H]2NN[C@@H](N2N)[C@@H]3C=C(N=N3)c4ccc(cc4)OC)C C39016600
c1cc(ccc1[N+](=O)[O-])O[C@@H]2[C@H]([C@H]([C@@H]([C@@H](O2)CO)O)O[C@@H]3[C@H]([C@@H]([C@@H]([C@@H](O3)CO)O)O)O)O C39937350
c1cc(ccc1[N+](=O)[O-])O[C@H]2[C@@H]([C@H]([C@@H]([C@@H](O2)CO)O[C@H]3[C@@H]([C@H]([C@H]([C@@H](O3)CO)O)O)O)O)O C39937354
c1cc(ccc1[N+](=O)[O-])O[C@H]2[C@H]([C@H]([C@@H]([C@@H](O2)CO[C@@H]3[C@H]([C@@H]([C@H]([C@@H](O3)CO)O)O)O)O)O)O C39937362
CC[C@@H](C(=O)Nc1c(c(cs1)c2ccc(cc2)C)C(=O)N)n3c(nnc3SCC#N)N C40173511
c1cc(c(cc1[N+](=O)[O-])Cl)O[C@H]2[C@H]([C@@H]([C@@H]([C@@H](O2)CO)O)O[C@@H]3[C@@H]([C@@H]([C@@H]([C@@H](O3)CO)O)O)O)O C43193666
Cc1ccc(c(c1)[C@H]2[C@H]3[C@@H](C(=O)N(C3=O)Cc4ccccc4)[C@@]([NH2+]2)(CCCNC(=O)N)C(=O)[O-])C C33880646
Cc1ccccc1N2C(=O)[C@H]3[C@@H]([NH2+][C@@]([C@@H]3C2=O)(CCCNC(=O)N)C(=O)[O-])c4cccc5c4cccc5 C43221908
CCc1cccc(c1N2C(=O)[C@H]3[C@@H]([NH2+][C@@]([C@@H]3C2=O)(CCCNC(=O)N)C(=O)[O-])c4cccs4)CC C43221924
COC(=O)C[C@H]1[C@@H]([C@@H]([C@@H]([C@@H](O1)O[C@]2([C@@H]([C@@H]([C@H](O2)C(=O)OC)O)O)CC(=O)OC)O)O)O C44028882
c1cc(ccc1[N+](=O)[O-])O[C@@H]2[C@H]([C@H]([C@@H]([C@@H](O2)CO)O)O)O[C@@H]3[C@@H]([C@@H]([C@@H]([C@@H](O3)CO)O)O)O C44963932
CCc1cccc(n1)c2c([nH]c(n2)CNc3ccc(cc3)C(=O)N)C4=C[C@@H]5[C@H](C=C4)N=CCN5 C45261181
CCCN1[C@@H](C(=C(NC1=O)[O-])C(=O)CSc2[nH]c(c(n2)c3cccs3)c4cccs4)[NH3+] C39939506
c1ccc2=[NH+]CC(=c2c1)C[C@@H](C(=O)N[C@@H](CCC(=O)N)C(=O)[O-])N3[C@@H](Nc4ccccc4C3=O)O C63985292
c1ccc2=[NH+]CC(=c2c1)C[C@H](C(=O)N[C@@H](CCC(=O)N)C(=O)[O-])N3[C@H](Nc4ccccc4C3=O)O C64137067
c1ccc(cc1)CN[C@H]2NN[C@H](S2)SCC(=O)N[C@@H](CC3=c4ccccc4=[NH+]C3)C(=O)[O-] C64684094
c1cc(oc1)Cn2c3c(c(=O)[nH]c2=O)C([NH+]=C(N3)C4CCCCC4)(C(F)(F)F)C(F)(F)F C04200572
c1ccc(c(c1)C(=O)Nc2ccc3c(c2)OCO3)NC(=O)C[NH+]4CCC[C@@H]4c5cccs5 C08704181
Cc1c(ccc2c1NC(=O)[C@@]23[C@H]4[C@@H]([C@@H]([NH2+]3)CCSC)C(=O)N(C4=O)CCc5ccccc5)Cl C08790237
Cc1cc(c2c(c1)[C@]3([C@H]4[C@@H]([C@@H]([NH2+]3)Cc5ccccc5)C(=O)N(C4=O)CCc6ccccc6)C(=O)N2)C C08790420
Cc1cccc(c1C)NS(=O)(=O)c2ccc(cc2)C(=O)NC[C@@H](c3cccs3)[NH+](C)C C09961257
Cc1cc2c(c(c1)Cl)NC(=O)[C@@]23[C@H]4[C@@H]([C@H]([NH2+]3)CCSC)C(=O)N(C4=O)CCc5ccccc5 C12886357
Cc1cc(c(c(c1)Br)NC(=O)C[NH+]2CCC[C@@H]2C(=O)NCc3ccco3)Br C12922663
c1ccc(cc1)C[NH+]2CC[C@H](C2)NC(=O)c3cc(c(cc3Cl)Cl)S(=O)(=O)NC4CC4 C12936943
Cc1ccc(cc1)NC(=O)C[NH+]2CCN(CC2)[C@@H](C)c3[nH]c(=O)c4c5c(sc4n3)C[C@H](CC5)C C20801242
C[NH+](CCC(=O)Nc1c(c2c(s1)CCC2)C#N)CC(=O)Nc3ccccc3Br C23038708
c1cc2c(cc1NC(=O)C3CCCC3)c(cc([nH+]2)N4CCC(CC4)[NH+]5CCCCC5)C(=O)[O-] C33260544
CCc1c(sc2c1c(nc(n2)SCCc3ccccc3)N4CC[NH+](CC4)CC(=O)N)C C34762113
c1cc(cc(c1)[C@]2(C3=[NH+]CCCN3C(=N2)N)c4ccc(cc4)OC(F)(F)F)c5cccnc5F C35998747
CC(C)[NH+]1CCN(CC1)c2nc(c3c(n(nc3n2)Cc4ccccc4)N)c5cc(ccc5F)F C37375607
c1cc2c(cc1Br)cc(o2)/C=C\3/C(=O)c4ccc(c(c4O3)C[NH+]5CCN(CC5)CCO)O C22806749
CNC(=O)c1c2c(n(n1)Cc3ccccc3)CC[C@H](C2)NC4CC[NH+](CC4)Cc5ccccc5 C14743340
c1ccc(cc1)[C@H]2C=C(N=[NH+]2)CNC(=O)CC[C@@]3(CCC(=O)N3)Cc4cccc5c4cccc5 C39364548
CCc1cccc2=C(C[NH+]=c12)C(=O)[C@H](c3ccccc3)S[C@@H]4NN[C@@H](N4C)c5ccncc5 C39421879
C[C@@H](c1ccccc1)NC(=O)[C@@H]2CN(CC23CC[NH2+]CC3)C(=O)c4ccc(o4)c5ccccc5 C39597014
Cc1ccc(c(c1)C)CNC(=O)[C@H]2CN(CC23CC[NH2+]CC3)C(=O)c4ccc(o4)c5ccccc5F C39607238
Cc1ccc(c(c1)CNC(=O)[C@@H]2CN(CC23CC[NH2+]CC3)C(=O)c4ccc(o4)c5ccccc5F)C C39636657
Cc1ccc(cc1)O[C@H](C)CNC(=O)[C@@H]2CN(CC23CC[NH2+]CC3)C(=O)C4(CCCCC4)C C39666077
Cc1ccc(cc1)O[C@@H](C)CNC(=O)[C@H]2CN(CC23CC[NH2+]CC3)C(=O)C4(CCCCC4)C C39666078
Cc1ccc(cc1)O[C@@H](C)CNC(=O)[C@H]2CN(CC23CC[NH2+]CC3)C(=O)c4cccc(c4F)Cl C39666114
Cc1ccc(cc1)O[C@@H](C)CNC(=O)[C@@H]2CN(CC23CC[NH2+]CC3)C(=O)c4c(ccs4)C C39666281
Cc1ccc(cc1)O[C@@H](C)CNC(=O)[C@H]2CN(CC23CC[NH2+]CC3)C(=O)c4c(ccc(c4F)Cl)F C39666315
Cc1ccc(c(c1)C)C(=O)N2C[C@H](C3(C2)CC[NH2+]CC3)C(=O)NC[C@@H](C)Oc4ccccc4Cl C39666606
CCC(CC)CNC(=O)[C@H]1CN(CC12CC[NH2+]CC2)C(=O)c3cccc4c3-c5ccccc5C4=O C39666716
Cc1ccc(c(c1)C)CCNC(=O)[C@H]2CN(CC23CC[NH2+]CC3)C(=O)c4ccc5ccccc5n4 C39667183
Cc1ccc(cc1C)CNC(=O)[C@@H]2CN(CC23CC[NH2+]CC3)C(=O)c4ccc(o4)c5ccccc5 C39673190
CCOc1ccccc1C(=O)N2C[C@H](C3(C2)CC[NH2+]CC3)C(=O)NCCc4cc(ccc4C)C C39676969
C[C@H](C(C)(C)C)NC(=O)[C@H]1CN(CC12CC[NH2+]CC2)C(=O)c3cccnc3Sc4ccccc4 C39684594
C[C@H](C(C)(C)C)NC(=O)[C@@H]1CN(CC12CC[NH2+]CC2)C(=O)c3ccc(o3)c4ccccc4F C39684668
Cc1cc(cc(c1)CNC(=O)[C@H]2CN(CC23CC[NH2+]CC3)C(=O)c4ccc(o4)c5ccccc5)C C39694889
CCc1ccc(cc1)[C@@H](C)NC(=O)[C@H]2CN(CC23CC[NH2+]CC3)C(=O)c4csc(c4OC)Cl C39696196
CCc1ccc(cc1)[C@H](C)NC(=O)[C@@H]2CN(CC23CC[NH2+]CC3)C(=O)c4cc(oc4C(F)(F)F)C C39696223
Cc1ccc(cc1)S(=O)(=O)N[C@H](C)C(=O)N[C@@H](C[NH+]2CCc3ccccc3C2)C(C)(C)C C40146930
Cc1c(sc(n1)c2cnccn2)[C@H]3CSC[C@H]([NH2+]3)C(=O)N[C@H](C)c4cccc5c4cccc5 C44166844
c1ccc2c(c1)[nH]c(=O)n2C3CC[NH+](CC3)CCC(=O)Nc4c(c5c(s4)CCCCC5)C#N C45513233
CC(C)C[C@H]1[C@@H]2[C@@H](C(=O)N(C2=O)CCc3ccccc3)[C@]4([NH2+]1)c5cccc(c5NC4=O)Cl C09216001
C=CCN(c1nc(cs1)c2ccc(c(c2)Cl)Cl)C(=O)C[NH+]3CCC(CC3)C(=O)N C23699805
c1cc(sc1)[C@@H]2c3ccsc3CC[NH+]2CCC(=O)NN4C(=O)C5(CCCCC5)NC4=O C58481712
C[C@H](C(=O)Nc1nc(cs1)c2ccccc2)S[C@@H]3NN=C(O3)C4=c5ccccc5=[NH+]C4 C39779638
c1ccc(cc1)CCNC(=O)CS[C@@H]2NN=C(N2c3ccccc3)C4=c5ccccc5=[NH+]C4 C39792900
Cc1ccc2c(c1)S[C@H](N2)NC(=O)[C@H]3CC(=O)N(C3)CCC4=c5cc(ccc5=[NH+]C4)Cl C63557069
Cc1ccc(c(c1)Br)NC(=O)CN2C(=O)[C@@H](NC2=O)CC3=c4ccccc4=[NH+]C3 C63775715
c1cc(ccc1c2cc(ccn2)C[NH+]3[C@@H]4CC[C@H]3CN(C4)Cc5ccnc(c5)c6ccc(cc6)O)O C28707558
Cc1cc(nc2c1N(CCS2)C(=O)NCC(=O)NC3CC[NH+](CC3)Cc4ccccc4)C C35373860
COc1ccc(cc1)C(=O)Nc2cc(ccc2OC)NC(=O)[C@H]3C=c4cc(ccc4=[NH+]3)Cl C64709820
Cc1cccc(c1)CNC2=[NH+]CCNC23CCN(CC3)S(=O)(=O)c4ccc(s4)Cl C65074785
Cc1cc(nc(n1)NC(=[NH2+])Nc2ccc(cc2Cl)Cl)C C00075770
CC(C)(C)c1cc(cc(c1O)C(C)(C)C)C[NH2+]C2CCC(CC2)O C08328872
Cc1ccc(c(c1)[C@@H](c2ccc3cccnc3c2O)Nc4cccc([nH+]4)C)O C05740234
c1ccc(c(c1)[C@H](c2ccc3cccnc3c2O)Nc4c(ccc[nH+]4)O)F C05556438
C[C@@H]1CCCc2c1c3c(s2)N=C(N[C@@H]3[NH3+])SCC(=O)c4ccccc4 C32604457
CCCCCCSC1=Nc2c(c3c(s2)CCC[C@@H]3C)[C@@H](N1)[NH3+] C32604466
CC[C@H]1CCC[NH+](C1)CC(=O)Nc2c(cc(cc2Cl)Cl)N C36168737
CC(C)C[NH+](C)CCCC(=O)Nc1c(cc(cc1Cl)Cl)N C37098980
CCCC[C@H](C(=O)Nc1c(cc(cc1Cl)Cl)Cl)[NH3+] C37619387
CCC[C@@](C)(C(=O)Nc1ccccc1SCC(F)(F)F)[NH3+] C37622096
CCC[C@@](C)(C(=O)Nc1cc(ccc1Br)Br)[NH3+] C37622708
C[C@@](C1CC1)(C(=O)Nc2cc(c(c(c2)Cl)OC(F)F)Cl)[NH3+] C37767392
C[C@]12CCCC[C@@H]1CC[C@@H]3[C@@H]2CC[C@@]4([C@@H]3CC[C@]4(C[NH2+]CCO)O)C C04427969
C[NH+](C)Cc1ccccc1Nc2ccc(c3c2C(=O)c4ccccc4C3=O)N C38635711
Cc1c2ccccc2[nH]c1C[NH2+][C@@H]3CCC[C@@H]4C3=CNN4c5ccccn5 C39420981
Cc1c2ccccc2[nH]c1C[NH2+][C@H]3CCC[C@@H]4C3=CNN4c5ccccn5 C39420982
CSCC[C@@H](C(=O)Nc1ccccc1SC(F)(F)F)[NH3+] C40462499
CCN(c1ccccc1)c2c(c([nH+]cn2)Nc3cccc(c3)C(F)(F)F)N C40679634
CCN(c1ccccc1)c2c(c([nH+]cn2)Nc3ccc(cc3)Cl)N C40679638
CCN(c1ccccc1)c2c(c([nH+]cn2)Nc3ccc(cc3)F)N C40679644
CN(c1ccccc1)c2c(c([nH+]cn2)Nc3cc(cc(c3)Cl)Cl)N C40700953
Cc1ccc(cc1Cl)Nc2c(c(nc[nH+]2)N(C)c3ccccc3)N C40703654
CN(c1ccccc1)c2c(c([nH+]cn2)Nc3ccccc3Cl)N C40757737
CN(c1ccccc1)c2c(c([nH+]cn2)Nc3ccc(cc3)Cl)N C40757751
CN(c1ccccc1)c2c(c([nH+]cn2)Nc3ccc(c(c3)Cl)F)N C40757862
Cc1ccc2c([nH+]1)cccc2Nc3c(c(ncn3)Sc4ccccc4)N C40783259
c1cc(c(cc1NC(=O)C2(CCCCC2)[NH3+])Cl)OC(F)F C40850780
C[C@H](c1ccccc1)Nc2c3ccccc3[nH+]c(n2)NCCO C41154037
C[C@@H]([C@H](c1cc(cs1)Br)Sc2[nH]c3ccccc3n2)[NH3+] C43290411
CC[NH2+][C@](C)(CCSc1ccc(cc1)C(C)(C)C)C(=O)N C45589612
CC(C)CC[NH+](C)CC(=O)Nc1c(cc(cc1Cl)N)Cl C48922871
Cc1cc([nH+]c(c1C(=S)N)N[C@@H](C)c2ccc(cc2)Br)C C49526880
CC[C@@H](c1cccs1)Nc2c(c(cc([nH+]2)C)C)C(=S)N C49532324
C[C@H](CC[NH+](C)C)Nc1ccc(c(c1)C(F)(F)F)C(=S)N C49560160
C1CCC(CC1)[NH+](Cc2c(snn2)NN)C3CCCCC3 C51147031
CC1=C([C@@H](N(N1)c2ccccc2)[NH3+])/N=C/c3ccc(cc3)N(C)C C51330066
CC(C)C[C@H](C[NH+](C)C)Nc1cccc(c1C(=S)N)Cl C52906634
CCc1cccc(c1Nc2nnc(s2)SCC[NH3+])CC C57653474
c1ccc2c(c1)nc(n2CC[C@H]3CCCC[NH2+]3)c4cccc(c4)N C57866593
c1ccc(cc1)c2cc(c3cc(ccc3[nH+]2)OC(F)(F)F)NN C58573997
CCC(CC)c1c(nnn1c2cccc3c2cccc3O)C[NH3+] C62243109
CC[C@H]1CCCC[NH+]1[C@@H](CC)C(=O)Nc2ccc(cc2Cl)N C62463003
CCC[NH+](CCC)[C@H](CC)C(=O)Nc1ccc(cc1Cl)N C62463020
CC[C@H](C(=O)Nc1ccc(c(c1)N)Cl)[NH+]2C[C@H](C[C@@H](C2)C)C C62463428
CCc1ccc(cc1N)NC(=O)[C@@H](CC)[NH+]2[C@@H](CCC[C@@H]2C)C C62464824
CC[C@@H](C)/[NH+]=C(/N)\NCc1ccc(cc1)N(C)C2CCCCC2 C58381171
CCC1(CC[NH+](CC1)CC(=O)Nc2ccc(c(c2)N)Cl)C C62951189
c1cc2c(cc1Br)c(c(n2CCCl)O)/N=[NH+]/C(=S)N C06227708
CCc1cc(c(c(c1)C(C)(C)C)O)C[NH+]2CCC[C@@H](C2)CCC(=O)N C66080611
CCOc1ccc(cc1NC(=O)NC2CC([NH2+]C(C2)(C)C)(C)C)F C67326074
c1ccc(cc1)CNC(=O)c2c3c(sc2NC(=O)C[NH+]4CCCCC4)CCCC3 C05050020
c1ccc(cc1)C[C@@H](c2ccc3c(c2)C[NH+](CCO3)Cc4c[nH]nc4c5ccccc5)O C11788641
c1ccc(cc1)CC[C@]2(C(=O)NC(=O)N2)C3CC[NH+](CC3)C/C=C/c4ccccc4 C11910307
CCOc1cccc(c1O)C[NH2+][C@@H]2CC(Cc3c2cnn3c4ccc(cc4)C)(C)C C12208604
Cc1ccccc1C[NH+]2CCNC(=O)[C@@H]2CC(=O)NCc3ccc(cc3)C(F)(F)F C12463875
CC(C)(C[NH2+]Cc1cn(nc1c2ccccc2Cl)c3ccc(cc3)OC)CO C12465741
c1ccc(cc1)C2(CCCC2)CNC(=O)C[C@@H]3C(=O)NCC[NH+]3Cc4ccccc4F C12581701
CCC[NH+](CC(=O)Nc1ccc(cc1F)F)CC(=O)Nc2ccc(c(c2F)F)F C13040371
CC(C)(C#Cc1ccc(s1)C[NH+]2CCC[C@H](C2)Nc3ccc(c(c3)OC)OC)O C12449490
c1ccc2c(c1)cccc2C[NH+]3CCNC(=O)[C@@H]3CC(=O)NCc4cccc(c4)F C15066378
Cc1cccc(c1)C2(CCOCC2)C(=O)NCCNc3cc([nH+]c4c3cccc4)C C19654711
CC[NH+](CC)CCNC(=O)c1ccc2c(c1)[C@H]3C=CC[C@H]3[C@H](N2)c4ccc(cc4)OC C20679200
CC1(CC(CC([NH2+]1)(C)C)NC(=S)N(Cc2ccc(cc2)OC)Cc3ccco3)C C21262926
c1ccc(cc1)[C@H]2c3cccn3CC[NH+]2CC(=O)NCCc4c[nH]c5c4cccc5 C30589118
CCCNC(=O)c1ccccc1NC(=O)[C@H]2CCC[NH+](C2)Cc3c(cccc3Cl)F C30939520
Cc1c(sc(c1[C@H](c2ccccn2)Nc3cccc[nH+]3)NC(=O)c4ccccc4)C C35476889
Cc1c(sc(c1[C@@H](c2ccncc2)Nc3cccc[nH+]3)NC(=O)c4ccccc4)C C35476900
CC(C)C[NH+](Cc1[nH]c(=O)c2c(csc2n1)c3ccccc3F)C[C@@H](C(C)C)O C35746016
CC(C)C[NH+](Cc1[nH]c(=O)c2c(csc2n1)c3ccccc3F)C[C@@](C)(C=C)O C35746020
c1ccc(cc1)C[NH2+]CC(=O)/N=c/2\[nH]c(cn2c3ccc(cc3)F)c4ccccc4 C36039358
CCC[C@@H](C[NH+](Cc1ccccc1)Cc2[nH]c(=O)c3c4c(sc3n2)CCCC4)O C36156644
CC[C@@H](C[NH+](Cc1[nH]c(=O)c2c(csc2n1)c3ccccc3Cl)CC(C)C)O C36205422
CCC[C@@H](C[NH+](Cc1[nH]c(=O)c2c(csc2n1)c3ccc(cc3)Cl)C(C)C)O C36206180
Cc1ccc(c(c1)C)c2csc3c2c(=O)[nH]c(n3)C[NH+](CC=C)C[C@@H](C(C)C)O C36206478
CC[C@H](C)[NH2+]CC(=O)Nc1c(cc(cc1Br)Br)C(=O)OC C37769931
Cc1cccc([nH+]1)N[C@@H](c2cccc(c2)F)c3cc(sc3NC(=O)c4ccco4)C C38546979
Cc1c(sc(c1[C@@H](c2cccs2)Nc3cccc[nH+]3)NC(=O)c4ccco4)C C38547720
Cc1ccc2=[NH+]C(=O)[C@@H](C=c2c1)CNc3ccc(cc3)N(CCO)Cc4ccccc4 C38789988
CC(C)NC(=O)c1ccccc1NC(=O)[C@H]2CCC[NH+](C2)Cc3c(cccc3Cl)F C38854375
Cc1ccccc1[C@@H]2C(=CN(N2)c3ccc(cc3F)F)C[NH2+]CC4=C(N=N[C@H]4C)C C39380076
CN1C=C([C@H](N1)c2ccc(cc2)Oc3ccccc3)C[NH2+]CC4=CC=C[C@@H]5C4=CC=N5 C39399246
COc1ccc2cc(c(nc2c1)N3CCC[C@H](C3)CO)C[NH2+]C4CCCCCC4 C39430470
CCCC[C@H](C)C(=O)N1C[C@H](C2(C1)CC[NH2+]CC2)C(=O)NCc3ccc(cc3C)C C39607199
CC[C@@H](c1ccccc1)C(=O)N2C[C@@H](C3(C2)CC[NH2+]CC3)C(=O)N[C@@H](C)C(C)(C)C C39684547
CCCC[C@@H](C)C(=O)N1C[C@@H](C2(C1)CC[NH2+]CC2)C(=O)N[C@@H](C)Cc3ccccc3F C39687114
CCCC[C@H](C)C(=O)N1C[C@@H](C2(C1)CC[NH2+]CC2)C(=O)NCc3cccc(c3C)Cl C39695103
CCc1ccc(cc1)[C@H](C)NC(=O)[C@H]2CN(CC23CC[NH2+]CC3)C(=O)C(CC)CC C39696069
C[C@H](C(=O)NCC1(CCCCCC1)[NH+](C)C)NC(=O)c2cccc(c2Cl)Cl C40120915
CC[C@H](C[NH+](CC=C)Cc1[nH]c(=O)c2c(csc2n1)c3ccc(cc3)Cl)O C40404648
CCNC(=S)N1CCC2(CC1)[NH2+][C@H](C(=O)N2[C@H](C)CCc3ccccc3)C(C)C C36024412
C[C@@H](CCc1ccccc1)N2C(=O)[C@@H]([NH2+]C23CCN(CC3)C(=S)NC(C)C)C(C)C C36024418
C[C@@H](c1ccccc1)N2C(=O)[C@H]([NH2+]C23CCN(CC3)C(=S)NC(C)C)CC(C)C C36032742
CCC[C@H](C)NC(=O)[C@@H]1CCC[NH+](C1)[C@@H](C)C(=O)Nc2ccc(cc2F)Cl C51053569
C[C@@H](c1cc2ccccc2o1)NC(=O)NC[C@@H]3CCC[NH+](C3)Cc4cccs4 C60244780
c1ccc2=[NH+]CC(=c2c1)CCNC(=O)c3ccccc3NC(=O)c4ccccc4Cl C63594683
c1ccc(cc1)C[C@H](C(=O)NCCC2=c3ccccc3=[NH+]C2)NC(=O)c4ccccc4 C63798322
c1ccc2=[NH+][C@@H]3[C@H](N(CCC3=c2c1)Cc4cccc(c4)OCCO)c5cccc(c5)O C64007145
c1ccc2=[NH+]CC(=c2c1)[C@@H](CNC(=O)CCN3CNc4c3cccc4)c5cccs5 C64144052
CC(=O)N[C@@H](CC(=O)NC[C@H](c1ccccc1)C2=c3ccccc3=[NH+]C2)c4cccs4 C64176543
CCC[C@@H](C)NC(=O)[C@H]1CCC[NH+](C1)[C@H](C)C(=O)Nc2ccc(cc2Cl)F C65252927
C[C@@H]1c2c(sc(n2)NC(=O)CC(C)(C)C)C[C@@]3([C@H]1[C@H]([C@H](CC3)[C@H](C)C(=O)N4CC[NH+](CC4)C)O)C C03840741
c1ccc(cc1)C[NH+]2CCc3c(sc4c3C(=O)N[C@@H](N4)c5ccc(cc5)OC(=O)/C=C/c6ccco6)C2 C08722171
Cc1ccc(cc1Cl)c2ccc(o2)C(=O)NC(=S)Nc3ccc(c(c3)Cl)N4CC[NH+](CC4)C C08898194
C[NH+]1CCN(CC1)c2ccc(cc2Cl)NC(=S)NC(=O)/C=C/c3ccc(o3)c4ccc(cc4)Cl C08898223
c1ccc(cc1)Cn2c3c(c(=O)[nH]c2=O)C([NH+]=C(N3)CCC4CCCCC4)(C(F)(F)F)C(F)(F)F C09353788
CCOc1cccc(c1O)[C@H]2CC(=N[C@@H]([NH2+]2)c3ccc(c(c3)Br)OC)c4cccc(c4)OC C09542573
Cc1ccccc1C[NH+]2C[C@@H](C[C@H]2C(=O)OC)NC(=O)c3c(c4cc(ccc4[nH]3)Cl)c5ccccc5 C12150790
C[NH+](Cc1[nH]c(=O)c2c(csc2n1)c3ccc(cc3)F)CC(=O)Nc4ccc(c(c4)Cl)Cl C12971342
Cc1cc(ccc1NC(=O)C[NH+](C)CC(=O)Nc2cc3c(cc2Cl)OCCCO3)Br C12995382
Cc1cc(cc(c1OC)C(=O)NC(=S)Nc2ccc(c(c2)Cl)N3CC[NH+](CC3)C)Br C14277227
CC[C@@H](C)N1C(=O)/C(=C/c2c(nc3ccc(cn3c2=O)C)NC4CC([NH2+]C(C4)(C)C)(C)C)/SC1=S C02672065
CCc1ccc(cc1)/[NH+]=c\2/c(cc3c(cnc(c3o2)C)CO)C(=O)Nc4cc(c(cc4OC)Cl)C C20617423
COc1cc(cc(c1OC)OC)[C@H]2CC3=C([C@H](n4c5ccccc5[nH+]c4N3)c6c[nH]c7c6cccc7)C(=O)C2 C22844965
c1ccc(cc1)n2c(nnc2SCc3nc(c4c5c(sc4n3)CCCC5)N)C[NH+]6CCCCC6 C24875495
Cc1ccc(cc1)c2nc(on2)C[NH+]3CCC(CC3)C(=O)Nc4ccccc4C(=O)NC5CCCCC5 C30975757
CC(C)(C)NC(=O)c1ccccc1NC(=O)C2CC[NH+](CC2)Cc3nc(no3)c4ccccc4Cl C30984147
c1ccc(c(c1)c2nc(on2)C[NH+]3CCC[C@@H](C3)C(=O)Nc4ccccc4C(=O)NC5CCCCC5)Cl C31048824
Cc1ccc(cc1)C(=O)N2CCCN(CC2)c3ccc(c[nH+]3)NC(=O)Nc4cccc(c4)C(F)(F)F C34681173
c1ccc(c(c1)C(F)(F)F)NC(=O)Nc2ccc([nH+]c2)N3CCCN(CC3)C(=O)c4cc(cc(c4)F)F C34681264
Cc1ccc(c(c1)C[NH+]2CCN(CC2)c3c4c5c(sc4nc(n3)SCC(=O)N)COC(C5)(C)C)C C34750158
CC1=C([C@H](N2CCCSC2=[NH+]1)c3ccc(cc3)NC(=O)c4ccc(cc4Cl)Cl)C(=O)NC C35337727
Cc1cccc(c1NC(=O)Nc2ccc(nc2)N3CCC[NH+](CC3)Cc4ccccc4C(F)(F)F)C C35852384
c1ccc(cc1)Cn2c(c3c(nc(nc3n2)N4CCC(CC4)[NH+]5CCCCC5)c6ccccc6F)N C37359421
c1cc[nH+]c(c1)N2CCN(CC2)c3nc(c4c(n(nc4n3)c5cc(ccc5F)F)N)c6cccc(c6)F C37376865
COc1ccc(cc1Cl)NC(=O)C2=CC3=[NH+][C@H](C[C@H](N3N2)C(F)(F)F)c4ccc(cc4)Cl C03011938
c1cc(c(c(c1)Cl)Cl)NC(=O)C2=CC3=[NH+][C@@H](C[C@H](N3N2)C(F)(F)F)c4ccc5c(c4)OCO5 C03011150
c1ccc(cc1)Cn2c(n[nH]c2=S)C3=CC4=[NH+][C@@H](C[C@H](N4N3)C(F)(F)F)c5ccc(cc5)Cl C02791383
c1ccc(cc1)Cn2c(n[nH]c2=S)C3=CC4=[NH+][C@H](C[C@H](N4N3)C(F)(F)F)c5ccc(cc5)Cl C02791384
Cc1cc[nH+]c(c1)N[C@H](c2ccc3c(c2)OCO3)c4c5c(sc4NC(=O)c6ccco6)CCCC5 C38547451
Cc1ccc(c(c1)S(=O)(=O)[C@H]2c3c(nc4ccccc4n3)N([C@H]2N)/N=C/C5=c6ccccc6=[NH+]C5)C C38581794
C[C@@H](C(=O)Nc1ccc(cc1)C#N)S[C@@H]2NN=C(N2c3ccc(cc3)Cl)C4=c5ccccc5=[NH+]C4 C38793472
Cc1ccc(cc1)[C@H](C)NC(=O)[C@H]2CN(CC23CC[NH2+]CC3)C(=O)c4ccc(o4)c5ccc(cc5)F C39639412
Cc1ccc(c(c1)CCNC(=O)[C@@H]2CN(CC23CC[NH2+]CC3)C(=O)c4ccc(o4)c5ccccc5)C C39677066
CCc1ccc(cc1)[C@H](C)NC(=O)[C@H]2CN(CC23CC[NH2+]CC3)C(=O)c4cccnc4Oc5ccc(cc5)C C39696193
CCc1ccc(cc1)[C@H](C)NC(=O)[C@@H]2CN(CC23CC[NH2+]CC3)C(=O)c4ccc(o4)c5ccccc5 C39696263
Cc1ccc2cc3c([nH+]c2c1)N(CC3)c4ccc(cc4)C(=O)NNC(=O)c5ccc(cc5)Br C39881542
c1ccc2=[NH+]CC(=c2c1)/C=N/NC(=O)CS[C@H]3Nc4ccccc4C(=O)N3c5ccc(cc5)Cl C39926570
Cc1nc(cc(n1)[C@H]2C[NH+]3CC[C@@H]2C[C@@H]3CNC(=O)NCc4ccccc4)c5ccccc5Br C43528141
C/C(=N\NC(=O)C[NH+]1CCCCC1)/c2ccc3c(c2)[C@@H]4C=CC[C@@H]4[C@@H](N3)c5ccc(cc5)C(=O)OC C58917272
c1ccc(cc1)C[NH+]2CCc3c(sc4c3C(=N[C@@H](N4)c5ccc(o5)c6ccccc6[N+](=O)[O-])O)C2 C15947384
c1ccc(cc1)C[NH+]2CCc3c(sc4c3C(=N[C@H](N4)c5ccc(o5)c6ccccc6[N+](=O)[O-])O)C2 C15947382
CCCN1C(=O)c2ccccc2[C@H](N1)C(=O)NC[C@H](c3ccccc3Cl)C4=c5ccccc5=[NH+]C4 C63234731
C[C@@H]1CCC[C@H]([C@@H]1C)NC(=O)CS[C@@H]2NN=C(N2c3ccc(cc3)Cl)C4=c5ccccc5=[NH+]C4 C39946182
Cc1ccc(cc1)N2[C@@H]([C@@H](C(=O)N(C2=O)c3ccc(cc3)C)[C@@H]4[C@@H]5C(=c6cc(ccc6=[NH+]5)OC)CCN4)O C63374365
Cc1ccccc1CN2c3ccccc3N[C@H]2N4CCC(CC4)C(=O)NCCC5=c6ccccc6=[NH+]C5 C63502779
c1ccc2=[NH+]CC(=c2c1)CCNC(=O)C3CCN(CC3)[C@@H]4Nc5ccccc5N4Cc6ccc(cc6)F C63505952
CN1C[C@@H](c2c1cccc2)/C=C(/C(=O)NCCC3=c4ccccc4=[NH+]C3)\NC(=O)c5ccccc5Cl C63540948
Cc1ccc(cc1F)NC(=O)Nc2cc(cc3=C([C@H]([NH+]=c32)C(=O)N4CCOCC4)c5ccccc5)C C63746639
Cc1cc2=C([C@@H]([NH+]=c2c(c1)NC(=O)Nc3ccc(cc3F)F)C(=O)N4CCOCC4)c5ccccc5 C63746660
COc1ccc(cc1)[C@H](CNC(=O)CN2C(=O)C3(CCCCCC3)NC2=O)C4=c5ccccc5=[NH+]C4 C64716235
COC(=O)[C@@H]1Cc2c3ccccc3[nH]c2[C@@H]4[NH+]1[C@@H](C[C@H](C4)[NH2+]CCc5c[nH]cn5)c6ccc(c(c6)F)F C08636043
COC(=O)[C@@H]1Cc2c3ccccc3[nH]c2[C@@H]4[NH+]1[C@@H](C[C@H](C4)[NH2+]CCc5c[nH]cn5)c6ccccc6 C08636146
COC(=O)[C@@H]1Cc2c3ccccc3[nH]c2[C@@H]4[NH+]1[C@@H](C[C@H](C4)[NH2+]CCc5c[nH]cn5)c6ccccc6F C08636136
c1ccc(cc1)[C@H](CC[NH3+])N2CC[NH+](CC2)C(c3ccccc3)c4ccccc4 C19936571
CC[NH+]1[C@H]([C@H](C[C@@]1(C)CO)C[NH2+]Cc2cnc(s2)C)c3ccc(cc3)Cl C20136989
C[NH+]1[C@@H](C[C@@H]([C@@H]1c2ccccc2F)C[NH2+]Cc3cccn3c4nccs4)CO C20453070
COC(=O)[C@@H]1Cc2c3ccccc3[nH]c2[C@@H]4[NH+]1[C@@H](C[C@@H](C4)NCCc5c[nH+]c[nH]5)c6ccccc6F C20504091
C[NH+]1[C@@H](C[C@@H]([C@@H]1c2ccccc2F)C[NH2+]Cc3ccc(s3)C4CCCC4)CO C20600177
Cc1cccc2c1[nH+]c(c(c2)CNC[C@@H](C)c3ccccc3)N4CCC(CC4)[NH+]5CCC(CC5)O C20600203
CCC[NH+]1CCC(CC1)NC(=O)C[C@H]2C(=O)NCC[NH+]2Cc3ccc(cc3)F C23153318
[H]/[O+]=c\1/c(c(c1=O)[NH+]2CCC(CC2)CNc3c4ccc(nc4ccn3)C(F)(F)F)NC5CC5 C24907171
CC[C@@H]1C[C@H](C[C@H]2[NH+]1[C@@H](CC3=C4CC=CC=C4N=C23)C(=O)OC)NCCc5c[nH]c[nH+]5 C39560898
CCc1ccc(cc1)C(=O)N2C[C@@H](C3(C2)CC[NH2+]CC3)C(=O)NCCC[NH+]4CCCC[C@@H]4C C39628363
C[C@@H]1CCCC[NH+]1CCCNC(=O)[C@@H]2CN(CC23CC[NH2+]CC3)C(=O)c4ccc(cc4F)C(F)(F)F C39628385
C[C@H]1CCCC[NH+]1CCCNC(=O)[C@@H]2CN(CC23CC[NH2+]CC3)C(=O)c4ccc(cc4F)C(F)(F)F C39628386
C[C@@H]1CCCC[NH+]1CCCNC(=O)[C@@H]2CN(CC23CC[NH2+]CC3)C(=O)c4ccc(o4)c5ccccc5 C39628611
CC(C)(CNC(=O)[C@H]1CN(CC12CC[NH2+]CC2)C(=O)c3cc(c(c(c3)Cl)OC)Cl)C[NH+](C)C C39631005
CC(C)[NH+](CCNC(=O)[C@@H]1CN(CC12CC[NH2+]CC2)C(=O)c3cc(cc(c3)Cl)Cl)C(C)C C39634725
Cc1ccsc1C(=O)N2C[C@@H](C3(C2)CC[NH2+]CC3)C(=O)NC[C@H](c4ccc(cc4)OC)[NH+](C)C C39663945
Cc1ccc(cc1)CC(=O)N2C[C@H](C3(C2)CC[NH2+]CC3)C(=O)N[C@H](C[NH+](C)C)c4ccccc4 C39664921
CCCC[NH+]1CCC(CC1)CNC(=O)[C@H]2CN(CC23CC[NH2+]CC3)C(=O)c4c(cccc4Cl)Cl C39683416
CCCC[NH+]1CCC(CC1)CNC(=O)[C@@H]2CN(CC23CC[NH2+]CC3)C(=O)c4cc(cc(c4)F)F C39683445
CCCC[NH+]1CCC(CC1)CNC(=O)[C@H]2CN(CC23CC[NH2+]CC3)C(=O)c4cccc(c4F)Cl C39683508
CCCC[NH+]1CCC(CC1)CNC(=O)[C@@H]2CN(CC23CC[NH2+]CC3)C(=O)[C@@H]4CCC=CC4 C39683571
CC[C@H](C)CC(=O)N1C[C@@H](C2(C1)CC[NH2+]CC2)C(=O)NCC3CC[NH+](CC3)C4CCCC4 C39689245
CC[NH+]1[C@@H](NN[C@@H]1SCC(=O)N/N=C\C2=c3ccccc3=[NH+]C2)c4ccc(cc4)C C39923307
Cc1ccc(cc1)COc2c(cc(cc2Cl)Cl)C[NH2+]CC3CC[NH2+]CC3 C40719373
c1ccc(cc1)C[NH+]2CCN(CC2)c3c(c([nH+]cn3)NN(c4ccccc4)c5ccccc5)N C40728696
C[C@H](Cn1cc[nH+]c1)NC(=O)NC[C@H](c2c(cccc2Cl)F)[NH+]3CCCC3 C49073915
Cc1cccc2c1[nH+]c(n2Cc3c(ccc([nH+]3)C)[O-])NC4CC[NH+](CC4)C[C@@H](C(C)(C)C)O C28710363
Cc1ccc(c([nH+]1)Cn2c3cc(cc(c3[nH+]c2NCCCN4CC[NH+](CC4)C)C)C)[O-] C28710373
c1ccc2=[NH+]CC(=c2c1)C[C@@H](COc3cc(c(nc3)Cl)/C=C/c4ccncc4)[NH3+] C52627530
COc1c2ccc(cc2ccn1)c3cc(cnc3)OC[C@H](CC4=c5ccccc5=[NH+]C4)[NH3+] C52627879
CC[NH+]1CCC[C@@H]1C[NH2+]Cc2cc3c(nn(c3[nH]c2=O)c4ccccc4)C(C)(C)C C19527241
CC[NH+]1CCC[C@H]1C[NH2+]Cc2cc3c(nn(c3[nH]c2=O)c4ccccc4)C(C)(C)C C19527242
c1ccc(cc1)C[NH+]2CCC(CC2)[C@H]3CCC[NH+]3CC(=O)NC(=O)NCc4ccco4 C57991179
c1cc(oc1)[C@@H](CNC(=O)NCc2ccc([nH+]c2)N3CCCCCC3)[NH+]4CCCCC4 C59037206
c1cc(oc1)[C@H](CNC(=O)NCc2ccc([nH+]c2)N3CCCCCC3)[NH+]4CCCCC4 C59037207
CC[NH+]1CCC[C@H]1C[NH2+]Cc2cc3c(nn(c3[nH]c2=O)c4ccccc4)c5cccc(c5)F C19527244
C[NH+](C)[C@H](CNC(=O)NCc1ccccc1C[NH+]2CCCCC2)c3ccco3 C47792243
CC(=O)N[C@@H](CC1=c2ccccc2=[NH+]C1)C(=O)Nc3nc(cs3)C[NH+]4CCCCCC4 C63122568
CC(=O)N[C@H](CC1=c2ccccc2=[NH+]C1)C(=O)Nc3nc(cs3)C[NH+]4CCCCCC4 C63122569
CC(=O)N[C@H](CC1=c2ccccc2=[NH+]C1)C(=O)NCC(C)(C)[NH+]3CCc4ccccc4C3 C64069875
Cc1c[nH+]c([nH]1)CN(C)C(=O)C[C@@H]2C(=O)NCC[NH+]2Cc3ccc(cc3)c4ccccc4 C32565348
Cc1cccc(c1C)NC(=O)CS[C@H]2N=N[C@H](O2)[C@H](CC3=c4ccccc4=[NH+]C3)[NH3+] C64428626
Cc1c(cccc1Cl)NC(=O)CS[C@H]2N=N[C@@H](O2)[C@H](CC3=c4ccccc4=[NH+]C3)[NH3+] C64428658
c1ccc2=[NH+]CC(=c2c1)C[C@@H]([C@@H]3N=N[C@@H](O3)SCC(=O)c4ccc(cc4)Cl)[NH3+] C64428708
c1ccc2=[NH+]CC(=c2c1)CCNC(=O)C[C@H]3C(=O)NCC[NH+]3Cc4ccc(cc4)F C64622336
CC[C@H](C)[C@H](C(=O)NC1[NH+]=c2ccccc2=[NH+]1)NC(=O)c3ccc(cc3)C(F)(F)F C65306002
c1ccc(cc1)C[NH+]2CCCC[C@H]2CNC(=O)NCCc3cn4c([nH+]3)CCCC4 C67569588
CC(C)[C@H](C(=O)OC)NC(=O)[C@H](CSC(c1ccccc1)(c2ccccc2)c3ccccc3)[NH3+] C05084781
CC[NH+](CC(=O)NCc1ccc(cc1)Cl)CC(=O)Nc2c(c3c(s2)CCC3)C(=O)N C08940967
CCCCn1c(c(c(=O)[nH]c1=O)N(CCOC)C(=O)C[NH+](C)Cc2ccc(cc2)C(C)(C)C)N C09666442
CC(C)C[C@@H](C(=O)N)[NH2+][C@@H]1CCc2c(sc3c2c(=O)n(cn3)CCCc4ccccc4)C1 C12159880
Cc1cc(nc(n1)NC(=NC(=S)Nc2cccc(c2)OC(F)(F)F)NC3CC([NH2+]C(C3)(C)C)(C)C)C C14158059
CCCCn1c(c(c(=O)[nH]c1=O)N(Cc2ccccc2)C(=O)C[NH+](C)C3CCCCCC3)N C14705246
CCCCN(c1c(n(c(=O)[nH]c1=O)Cc2ccccc2)N)C(=O)C[NH+](C)CCOc3ccccc3C C15099408
CCCCN(c1c(n(c(=O)[nH]c1=O)CC(C)C)N)C(=O)C[NH+](C)CCOc2ccc(cc2)F C15101550
CCCCN(c1c(n(c(=O)[nH]c1=O)CC(C)C)N)C(=O)C[NH+](C)CCOc2cc(cc(c2)C)C C15103120
CCCCN(c1c(n(c(=O)[nH]c1=O)CCC)N)C(=O)C[NH+]2CCCCC[C@H]2c3ccc(cc3)OC C15105631
CCCCn1c(c(c(=O)[nH]c1=O)N(CC)C(=O)C[NH+]2CCCCC[C@H]2c3ccc(cc3)OC)N C15105746
CCCCn1c(c(c(=O)[nH]c1=O)N(CC)C(=O)C[NH+](C)Cc2c3ccccc3ccc2OCCC)N C15488046
CCOC(=O)c1c2cc(c(cc2n(c1CSC(=[NH2+])N)c3ccc(cc3)OC)Br)OC(=O)C C08453900
CCCCN(c1c(n(c(=O)[nH]c1=O)CCC)N)C(=O)C[NH+](C)Cc2ccccc2Br C19530076
Cc1c(c(sc1C(=O)N)NC(=O)C[NH+](Cc2ccccc2)Cc3ccccc3)C(=O)OC(C)C C20294898
c1ccc2c(c1)c(nc(=S)[nH]2)NCC3CCC(CC3)C(=O)NCCC[NH+]4CCN(CC4)c5ccccc5F C20646077
Cc1cc(nc(n1)N/C(=N/C(=S)Nc2ccc(cc2OC)OC)/NC3CC([NH2+]C(C3)(C)C)(C)C)C C14157983
Cc1cc(nc(n1)N/C(=N/C(=S)Nc2cc(c(cc2OC)Cl)OC)/NC3CC([NH2+]C(C3)(C)C)(C)C)C C21575135
CCC[NH+](CC(=O)Nc1ccc(cc1Cl)Cl)CC(=O)NN2C(=O)[C@](NC2=O)(C)CC C24800481
CC1=C([C@@H](C(=C(N1)C)C(=O)NCCC[NH+]2CCC(CC2)c3ccccc3)c4ccc(cc4)[N+](=O)[O-])C(=O)NC C27561781
CC1=C([C@@H](C(=C(N1)C)C(=O)NCCC[NH+]2CCC(CC2)(C)c3ccccc3)c4ccc(cc4)[N+](=O)[O-])C(=O)N C13782496
Cc1c(cccc1Cl)NC(=O)CNC(=O)C[NH+](C)CC(=O)Nc2ccccc2SC C31037621
c1ccc(cc1)c2csc3c2c(nc(n3)c4cccs4)NCCCC[NH+]5CCC(CC5)C(=O)N C32916225
CCc1c(sc2c1c(nc(n2)SCC(=O)N)N3CC[NH+](CC3)CC(=O)Nc4ccc(cc4)OC)C C34762243
CCc1c(sc2c1c(nc(n2)SCC(=O)Nc3ccc(cc3)OC)N4CC[NH+](CC4)CC(=O)N)C C34773884
c1ccc2c(c1)ccn2C[C@H](C[NH+](CCO)C[C@@H](Cn3c4ccccc4c5c3CCCC5)O)O C35048277
c1ccc(cc1)CSc2nnc(n2c3cc(ccc3Cl)Cl)CNC(=O)CCCCC[NH3+] C35730296
CCOC(=O)c1c(c(sc1NC(=O)CN2CC[NH+](CC2)Cc3ccc(c(c3)Cl)Cl)C(=O)N)C C20168026
COc1ccc(cc1OC)c2c3c(n(nc3nc(n2)NCC[NH+]4CCCCC4)Cc5ccccc5)N C37358026
CC(=O)N[C@@H]1c2cc(c[nH+]c2N([C@@H]1C(=O)OC)CCc3c[nH]c4c3cccc4)NC[C@@H]5CCC=CC5 C39344835
c1ccc(cc1)N2[C@@H](NN=C2CNc3ccc(cc3)Cl)SCC(=O)N/N=C/C4=c5ccccc5=[NH+]C4 C39444106
c1ccc(cc1)N2[C@H](NN=C2CNc3ccc(cc3)Cl)SCC(=O)N/N=C/C4=c5ccccc5=[NH+]C4 C39444107
C[C@@H](CCCC(C)(C)O)NC(=O)[C@@H]1CN(CC12CC[NH2+]CC2)C(=O)c3cccnc3Sc4ccccc4 C39631839
Cc1ccc(cc1)Oc2c(cccn2)C(=O)N3C[C@@H](C4(C3)CC[NH2+]CC4)C(=O)N[C@@H](C)CCCC(C)(C)O C39631849
CCC[C@H](C)C(=O)N1C[C@@H](C2(C1)CC[NH2+]CC2)C(=O)NCc3ccccc3Sc4ccccc4CO C39657691
CC[C@@H](C)CC(=O)N1C[C@@H](C2(C1)CC[NH2+]CC2)C(=O)NCc3ccccc3Sc4ccccc4CO C39657777
CCc1cccc2=C(C[NH+]=c12)C(=O)CS[C@H]3NN[C@H]([NH+]3CCC(=O)[O-])c4ccc(cc4)C C39709843
CCc1cc2c(=O)c(c(oc2c(c1O)C[NH+](CCO)CCO)C(=O)OCC)c3nc4ccccc4s3 C39987057
CCN(CC)S(=O)(=O)c1ccc(cc1)Nc2c(c(nc[nH+]2)N(CC)c3cccc(c3)C)N C40661786
CCOc1ccc(cc1)Nc2c(c(c(c3n2ncc3)C#N)NCCC[NH2+]C4CCCCC4)C C45244993
c1ccc(cc1)CCn2c3c(cnc(c3nc2c4c(non4)N)c5ccccc5)OCCC[NH3+] C45318274
CC[NH+](CC)[C@H](CNC(=O)CSc1nnc(s1)Nc2cccc(c2)NC(=O)C)c3ccco3 C46587512
CCCCn1c(c(c(=O)[nH]c1=O)N(Cc2ccccc2)C(=O)C[NH+](CC)Cc3ccccc3C)N C58790224
CCc1ccccc1NC(=S)N/C(=N/c2nc(cc(n2)C)C)/N3CCC(CC3)(C(=O)N)[NH+]4CCCCC4 C14161199
CC1CCC(CC1)C(=O)N[C@H](CC2=c3ccccc3=[NH+]C2)C(=O)NCCc4ccc(cc4)S(=O)(=O)N C63626079
c1ccc(cc1)CCNC(=O)CS[C@@H]2Nc3ccccc3C(=O)N2NC(=O)CCC4=c5ccccc5=[NH+]C4 C63708483
C[C@@H]1CC(=C(O1)C)C(=O)NNC(=O)[C@@H](CC2=c3ccccc3=[NH+]C2)NC(=O)OCc4ccccc4 C63873907
C[C@@H]1CC(=C(O1)C)C(=O)NNC(=O)[C@H](CC2=c3ccccc3=[NH+]C2)NC(=O)OCc4ccccc4 C63873912
CCCC[C@@H]1NN[C@@H](S1)NC(=O)[C@@H]2CC(=O)N(C2)CCC3=c4cc(ccc4=[NH+]C3)OC C63941325
c1ccc(cc1)[C@H]2C(=c3ccccc3=[NH+]2)[C@H](CNC(=O)CCSCC(=O)N)c4ccccc4 C64357186
CCOC(=O)C1=C(NC(=O)N[C@@H]1c2cccs2)C[NH2+]Cc3ccccc3Cl C05007058
CCOc1ccc(cc1)C(=O)Nc2c(nc([nH]c2=O)SCC[NH+]3CCCCC3)N C05082037
C[NH+](CC(=O)Nc1ccccc1Cl)CC(=O)NC(=O)NCCC2=CCCCC2 C07912930
C=CC[NH+](Cc1ccc(s1)Cl)CC(=O)Nc2c(c3c(s2)CCC3)C(=O)N C08164305
Cc1c(c(ns1)SCC(=O)NNC(=[NH2+])COc2ccc(cc2Cl)Cl)C#N C03128078
CCC[NH+]1CCc2c(sc(c2C(=O)N)NC(=O)CCSc3ccc(cc3)Cl)C1 C09630288
CC(C)(C)NS(=O)(=O)c1cc(cc(c1)NC2CCC2)C(=O)NC[C@@H]3CCC[NH+](C3)C C14541992
C[NH+](CC(=O)Nc1cccc(c1)S(=O)(=O)N)CC(=O)Nc2ccc(c(c2)C(F)(F)F)Cl C15351910
C[NH+](CC(=O)Nc1ccccc1C(F)(F)F)CC(=O)NC(=O)NCC(F)(F)F C15446665
CC(C)[NH2+]CC(=O)Nc1c(c2c(s1)C[C@H](CC2)C(C)(C)C)C(=O)Nc3cccc(c3)[N+](=O)[O-] C15946879
CC[NH+](CC)CCC[C@@H](C)Nc1c2cc(ccc2nc3c1cc(c(c3)Cl)N)OC C18195460
CCOC(=O)c1c(c(sc1NC(=O)C[NH+]2CCN([C@H](C2)C)c3ccc(cc3)C)C(=O)N)C C20168015
CCCCc1[nH]cc([nH+]1)CN2CCC(CC2)[C@@]3(C(=O)NC(=O)N3)Cc4ccccc4F C20206653
CCOC(=O)C1=C(NC(=O)N[C@H]1c2ccccc2)C[NH2+]Cc3ccc4c(c3)OCO4 C20283245
CCC[NH+]1CCc2c(sc(c2C(=O)N)NC(=O)c3ccccc3NS(=O)(=O)c4ccccc4)C1 C20569549
C[NH+](Cc1ccccc1C(F)(F)F)Cc2nc(nc(n2)Nc3ccccc3OC)N C22966174
COc1ccc(cc1)[C@H](CNC(=O)CSc2nnc(s2)N)[NH+]3CCCCC3 C28646132
C[C@]1([NH+]=C(N=C(N1c2ccccc2)N)N)CCCOc3ccccc3C(=O)NCBr C17025401
COc1ccccc1c2c3c(n(nc3nc(n2)NCC[NH+]4CCCC4)Cc5ccccc5)N C37358185
CC[NH+]1CCc2c(sc(c2C(=O)N)NC(=O)c3ccc(cc3)S(=O)(=O)N(CC)c4ccccc4)C1 C12378211
c1ccc(c(c1)C2=N[C@@H](C(=O)Nc3c2cc(cc3)Br)OC(=O)CCCCC[NH3+])Cl C03641323
Cc1cccc(c1)N2[C@H](N[NH2+]N2)SCC(=O)NCCc3c[nH]c4c3ccc(c4)OC C39024437
c1ccc(c(c1)[C@H]2[C@@H](CN(N2)c3ccc(cc3)F)C[NH2+]CCSc4nc[nH]n4)Cl C39455266
COc1ccc2c(c1)c(c[nH]2)CCNC(=O)[C@@H]3CN(CC34CC[NH2+]CC4)C(=O)CCc5ccccc5 C39598983
C[C@@H](CCCC(C)(C)O)NC(=O)[C@@H]1CN(CC12CC[NH2+]CC2)C(=O)c3cc(c(c(c3)Cl)OC)Cl C39631979
Cc1cccc(c1)CC(=O)N2C[C@@H](C3(C2)CC[NH2+]CC3)C(=O)N[C@H](C)CCCC(C)(C)O C39632124
Cc1ccc2c(c1)c(c[nH]2)CCNC(=O)[C@@H]3CN(CC34CC[NH2+]CC4)C(=O)CCCc5ccccc5 C39656077
CCC(CC)C(=O)N1C[C@H](C2(C1)CC[NH2+]CC2)C(=O)NCCc3[nH]c4cc(ccc4n3)OC C39669893
CCCCc1ccc(cc1)Nc2c(c(ncn2)N3CC[NH+](CC3)Cc4ccc5c(c4)OCO5)N C40680254
c1cc(c(cc1C(F)(F)F)Nc2c(c(ncn2)NCCCn3cc[nH+]c3)N)Cl C40682837
CCN(c1cccc2c1cccc2)c3c(c([nH+]cn3)Nc4ccccc4C(=O)OCC)N C40702182
COc1ccc(c(c1)Nc2c(c(nc[nH+]2)NN(c3ccccc3)c4ccccc4)N)OC C40754148
COC(=O)c1ccccc1Nc2c(c(nc[nH+]2)NN(c3ccccc3)c4ccccc4)N C40761500
c1ccc(cc1)CSCCNC(=O)[C@H]2C[NH2+]C[C@@H]2C(=O)N[C@@H]3CCCc4c3cccc4 C43223155
CC(C)c1ccc2c(c1)CC[C@@H]3[C@]2(CCC[C@@]3(C)CNC(=O)c4csc(n4)[C@H](CCSC)[NH3+])C C43227049
c1ccc(cc1)COc2cc(c(c(c2OCc3ccccc3)Br)Br)[C@@H](C[NH3+])N C44477096
CCOc1c(cc(cc1Br)C[NH2+]CCCS(=O)(=O)N)Br C45069351
CCc1ccccc1Nc2nc(nc(n2)N)C[NH+](C)CC(=O)Nc3c(cccc3C)C C46556824
Cc1ccc(cc1F)C(=O)NCCNC(=O)NC[C@@H](c2ccco2)[NH+]3CCCCC3 C47777978
C[C@@H]1C[C@H](C[NH+](C1)Cc2ccc(cc2)CNC(=O)CNC(=O)NCc3ccccc3)C C59057373
CC[NH+](CC)[C@@H](CNC(=O)Nc1cc(ccc1Cl)C(=O)NC)c2ccsc2 C59059669
CCc1ccccc1NC(=O)c\2cc3ccc(cc3o/c2=[NH+]\c4ccc(cc4)S(=O)(=O)N)N(CC)CC C59170649
c1cc(sc1)[C@H](CNC(=O)NCCNc2c(cc(cn2)Cl)Cl)[NH+]3CCCC3 C59264562
c1ccc(cc1)C[NH+](C[C@H]2CCCO2)CC(=O)Nc3c(c4c(s3)CCCC4)C(=O)N C59958763
C[C@@H]1C(=C(NO1)C)COc2ccc(cc2)CC(=O)NNC(=O)CC3=c4ccccc4=[NH+]C3 C63194994
Cc1cc(nc(n1)N/C(=N/C(=S)NC)/NCCC2=c3cc(ccc3=[NH+]C2)Cl)C C63348747
Cc1cccc(c1NC(=O)CS[C@@H]2NN[C@H](N2CC=C)CC3=c4ccccc4=[NH+]C3)C C63426970
CCC[NH+]1c2ccccc2N[C@@H]1CCc3ccccc3[N-]S(=O)(=O)c4c[nH+]c[nH]4 C64518860
c1ccc2=[NH+]CC(=c2c1)CCNC(=O)CS[C@H]3NN=C(S3)NC4CCCCC4 C64713441
CC(C)[C@@H](C(=O)NNC(=O)CC1=c2ccccc2=[NH+]C1)NS(=O)(=O)c3cccc(c3)Cl C64737513
CCC(=O)Nc1cc(c(cc1OCC)NC(=S)NCCCOC)OCC C04127377
CCCN(CCC)S(=O)(=O)c1ccc(cc1)C(=O)NNC(=S)NCC=C C04322296
CCCCCC(=O)NNC(=S)NC(=O)c1cccc(c1)OCCOCC C10277144
CCOCCC(=O)NNC(=S)NC(=O)c1cccc(c1)OCCOCC C10277161
CCCCC(=O)OCC(=O)N(CCCC)c1c(n(c(=O)[nH]c1=O)CCC)N C10529889
CCOc1ccccc1NC(=O)CSc2ncc(n2CC(=O)NCCC(C)C)CO C10063504
COCCCNC(=O)c1ccccc1NC(=S)NC(=O)c2cc(c(c(c2)OC)OC)OC C10122576
CCCOC(=O)CCC(=O)NC(=S)NNC(=O)[C@@H]1CC(=O)N(C1)Cc2ccccc2 C13623454
CCCCOc1ccc(cc1)C(=O)N(CCCOC)c2c(n(c(=O)[nH]c2=O)Cc3ccccc3)N C14509503
CCCCn1c(c(c(=O)[nH]c1=O)N(CC(C)C)C(=O)CCCOc2ccc(cc2)OC)N C14670013
CCOc1ccccc1OCCCC(=O)NNC(=S)NC[C@@H]2CCCO2 C14843811
CCCCC[C@H](C)CNC(=S)NNC(=O)c1ccc(c(c1)OC)OCC C14848844
CCCCCNC(=S)NNC(=O)c1cc(cc(c1)[N+](=O)[O-])C(=O)OCC C15691338
CC(C)Oc1ccc(cc1OC)/C=C/C(=O)NNC(=S)NCCCOC C15909856
CCCCOc1ccc(cc1)C(=O)N/C(=C/c2ccc(cc2)[N+](=O)[O-])/C(=O)NCCCO C16115223
CCCCCC/C(=N/NC(=S)N)/C[C@@H](c1ccccc1Cl)SCC C17141704
CCCCCC(=O)N[C@@H](C(Cl)(Cl)Cl)NC(=S)Nc1ccc(c(c1)[N+](=O)[O-])OC C19912707
COC(=O)c1ccccc1NC(=O)NNC(=O)CCCCCCCCC=C C20220937
CCCCn1c(nnc1SCc2c(c(sc2C(=O)OCC)N)C(=O)OCC)O C25212605
CCCCC[C@H](/C=C/[C@@H]1[C@H](C[C@H]([C@@H]1C/C=C\CCCC(=O)N(CC)CC)O)O)O C27640870
CCCCOc1ccc(cc1OC)C(=O)NNC(=O)c2cccc(c2)NS(=O)(=O)CCC C29557381
CC(C)NC(=O)Cc1ccc(cc1)N(CC(=O)NCC=C)CC(=O)NCC=C C31470120
CCC(=O)Nc1cccc(c1C)NC(=S)NC(=O)CCC(=O)OCCOC C36566842
C[C@@H](c1ccc(cc1)CC(C)C)NC(=O)CSc2nnc(n2CC(C)C)CCC(=O)N C23329700
CCCC[C@@H](CC)C[NH2+][C@H](CC(=O)Nc1ccc(cc1[N+](=O)[O-])C)C(=O)[O-] C39881006
CCCCCCOc1ccc(cc1OC)/C=N/NC(=O)CSc2nnc(s2)N C40947055
CCOC(=O)CCCCCCNC(=O)NNC(=O)COc1ccccc1F C47160295
CCCCCNC(=S)NNC(=O)c1cc(c(cc1[N+](=O)[O-])OCC)OC C15810336
CC[NH+](CC)CCCN[C@@H](CC(=O)Nc1ccc(cc1[N+](=O)[O-])C)C(=O)[O-] C39880980
CCCCOc1ccc(c(c1)C)NC(=O)C(=O)NCCC(=O)NCCOC C54979214
CCCCn1c(c(c(=O)[nH]c1=O)N(CCCC)C(=O)CSCCC(C)C)N C57200344
CCOC(=O)C1=C(NC(=O)N[C@H]1c2ccc(cc2)SC)CNCCCC(=O)OC C57531523
CCOCCCNC(=S)NNC(=O)CCCC(=O)c1ccc(cc1)OC C58876062
CCCC/C(=N/Nc1[nH]nc(n1)SCCC(=O)NCc2ccc(cc2)OC)/C C59891252
CCOCCCNC(=S)NNC(=O)CCCSc1ccc(cc1)Cl C60400599
CCCCC[C@H](C)CNC(=S)NNC(=O)c1cccc(c1)CS(=O)(=O)C C14849220
CC(C)(C)OC(=O)NCCCCCCC(=O)NCCCNc1ncccn1 C63467649
CCC(CC)CN(CC(=O)NCc1ccc(cc1)S(=O)(=O)N)CC(=O)OC C65539584
CCCCOCCCNC(=O)C(=O)Nc1cccc(c1)NC(=O)[C@@H](C)OC C65699938
CCCNC(=O)c1cccc(c1)NC(=O)CNc2ccc(cc2)C(=O)N(CCC)CCC C66082440
CCOC(=O)N[C@@H](CC(C)C)CNC(=O)NCCCCc1nc(cs1)C C66141797
CCOC(=O)N[C@H](CC(C)C)CNC(=O)NCCCCc1nc(cs1)C C66141799
CCCC[C@@H](C(=O)N(CCOC)CCOc1ccc(cc1)F)NC(=O)N C66443778
CCCCc1nc(no1)CO/N=C(\[C@H](CC(C)C)NC(=O)OC(C)(C)C)/N C67098669
CC(C)(C)OC(=O)NCCCCCCC(=O)NCC(=O)NCc1ccco1 C67139866
CC(C)(C)OC(=O)NCCCCCCC(=O)NCCCNS(=O)(=O)C C67159757
CC(C)CCCCCCNC(=O)CCCC[C@H]1[C@H]2[C@@H](CS1)NC(=O)N2 C67159829
CC(C)C[C@@H](C(=O)NC)NC(=O)CCCCCCNC(=O)OC(C)(C)C C67208980
CCOC(=O)N[C@H](CC(C)C)CNC(=O)Nc1cc(ccc1OCCOC)F C67292873
CCOCCCNC(=O)NNC(=O)CCCOc1ccc(cc1OC)C#N C67310605
CCCCCn1c(c(c2c1nc3ccccc3n2)C(=O)NCC[NH+]4CCOCC4)N C02296980
CCOc1ccc(cc1)C(=O)Nc2c(nc([nH]c2=O)SCC[NH+]3CCCC3)N C05082039
CCCCN(c1c(n(c(=O)[nH]c1=O)CC(C)C)N)C(=O)C[NH+]2CCc3ccccc3C2 C03324748
Cc1nnc(s1)SCc2cc(=O)[nH]c(n2)NC(=[NH2+])Nc3ccc(cc3)OC C08767613
Cc1ccccc1Nc2nc(nc(n2)N)C[NH+](C)Cc3cnn(c3)Cc4ccccc4 C09217654
CCCCN(c1c(n(c(=O)[nH]c1=O)CC(C)C)N)C(=O)C[NH+]2CCc3c(ccs3)C2 C10341428
CCCCN(c1c(n(c(=O)[nH]c1=O)CC(C)C)N)C(=O)C[NH+]2C[C@H](C[C@@H](C2)C)C C13063285
c1ccc(c(c1)CNC(=O)C[C@@H](c2ccccc2Cl)NC(=O)N)C[NH+]3CCCCC3 C14197470
Cc1ccc(cc1)OCC[NH+](C)CC(=O)Nc2c(c3c(s2)CCCC3)C(=O)N C15102893
C[C@H](c1nc(nc(n1)Nc2ccccc2)N)[NH+](C)CC(=O)Nc3ccccc3C(F)(F)F C22011026
CC[C@@]1(C(=O)N(C(=O)N1)NC(=O)CNc2ccccc2C[NH+](C)C3CCCCC3)C C22017844
Cc1ccc(cc1S(=O)(=O)N)NC(=O)CSc2nnc(n2c3ccc(cc3)F)[C@H](C)[NH+](C)C C24090489
C[C@@H](c1nc(nc(n1)Nc2ccccc2)N)[NH+](C)Cc3ccccc3OC(F)(F)F C25534289
CCCCCCc1cc2cc(c(=O)oc2cc1O)/C(=[NH+]\NC(=O)c3cccs3)/N C05951308
CCOC(=O)C1=C(NC(=O)N[C@@H]1c2ccco2)C[NH+]3CCC[C@@H](C3)C(=O)Nc4ccccc4 C27572809
C[C@@H](c1ccccc1)NC(=O)c2ccccc2NC(=O)C[NH+]3CCC[C@@H](C3)CNC(=O)N C36390359
CCc1nnc(s1)NC(=O)CS[C@H]2NN[C@@H]([NH+]2CC=C)c3ccccc3O C39021587
c1ccc2c(c1)c(cn2CC[NH+]3CCCCCC3)CCNC(=O)C[C@H]4C(=O)NC(=O)N4 C39262030
Cc1ccc(o1)[C@@H]2[C@@H](CN(N2)c3cccc(c3)F)C[NH2+]CCSc4nc[nH]n4 C39420917
Cc1ccc(o1)[C@@H]2[C@H](CN(N2)c3cccc(c3)F)C[NH2+]CCSc4nc[nH]n4 C39420919
C[C@@H](CCCC(C)(C)O)NC(=O)[C@H]1CN(CC12CC[NH2+]CC2)C(=O)c3ccccc3C(F)(F)F C39631294
CCc1ccc(cc1)C(=O)N2C[C@H](C3(C2)CC[NH2+]CC3)C(=O)N[C@H](C)CCCC(C)(C)O C39631368
C[C@@]1(CC[C@]2([C@@H](C1)C(C[C@@H]2[NH2+]C3CCOCC3)(C)C)CCC(=O)NCCOC)O C20464634
CCC(CC)(CNC(=O)Nc1ccc(c(c1)NC(=O)c2ccoc2C)F)[NH+](C)C C40105585
c1cc[nH+]c(c1)NCCCNC(=O)Nc2cc(ccc2n3cccn3)C(F)(F)F C40145979
COC(=O)c1ccccc1Nc2c(c(nc[nH+]2)N(Cc3ccccc3)c4ccccn4)N C40761662
C[C@@H]1c2c(sc([nH+]2)NCC=C)C[C@@]3([C@H]1[C@@H]([C@H](CC3)[C@H](C)C(=O)NCCOC)O)C C43548239
CCOCCn1c2c(c(n1)C)nc(nc2Nc3cc(ccn3)C)NC4CC[NH2+]CC4 C49088987
CNC(=O)[C@H]1Cc2c(cncc2S1)Oc3ccc(cc3)/C=C/C(=O)NCCc4c[nH+]c[nH]4 C52604335
CN(CCc1ccccn1)C(=O)c2ccc(cc2)Nc3cc(nc([nH+]3)N)Nc4ccc5c(c4)scn5 C39267721
CC[NH+]1CCNC(=O)[C@H]1CC(=O)NCC(=O)NC(c2ccccc2)c3ccccc3 C55325828
C[C@@H](C1CC1)[NH+](Cc2ccccc2)CC(=O)Nc3c(c4c(s3)CCCC4)C(=O)N C57364254
c1cc(sc1)[C@@H](CC(=O)NCc2ccc(cc2)C[NH+]3CCCCC3)NC(=O)N C58064282
Cc1ccc(cc1)S(=O)(=O)NC[C@H]2CCC[NH+](C2)CC(=O)NC(=O)NCc3ccccc3 C58306767
Cc1ccc(cc1)NC(=O)C[NH+](C)CCC(=O)Nc2c(c3c(s2)CCCC3)C(=O)N C30542358
c1ccc(cc1)OCc2ccc(o2)C(=O)NNC(=O)NCc3cc[nH+]c(c3)N4CCCC4 C26303106
Cc1ccc(cc1F)C(=O)NCCNC(=O)NC[C@@H](c2ccco2)[NH+]3CCCC3 C29323566
Cc1ccc(cc1F)C(=O)NCCNC(=O)NC[C@@H](c2cccs2)[NH+]3CCCC3 C47952124
c1ccc(c(c1)C[NH+]2CCCC2)NC(=O)CCCC[C@H]3[C@@H]4[C@H](CS3)NC(=O)N4 C59876571
C[C@@H]1CCC[C@](C1)(CNC(=O)c2cc(c(c(c2)Cl)OCC(=O)N)OC)[NH+](C)C C59891160
C[C@@H]1C[C@@H](C[NH+](C1)C(C)(C)CNC(=O)CCCC[C@H]2[C@@H]3[C@H](CS2)NC(=O)N3)C C53304227
C[C@H]1Nc2ccc(cc2C(=O)N1c3cccc(c3)C(=O)NCCc4c[nH]c[nH+]4)OCC=C C53620702
CCC[C@@H]1NN[C@H](S1)NC(=O)[C@@H]2CC(=O)N(C2)CCC3=c4cc(ccc4=[NH+]C3)OC C63557898
COc1ccc(c(c1)S(=O)(=O)/N=C(\N)/NCCC2=c3ccccc3=[NH+]C2)OC C63676491
c1ccc2=[NH+]CC(=c2c1)C[C@H](C(=O)NCc3ccc(cc3)OC(F)(F)F)NC(=O)N C64173561
C[C@@H](c1ccc(cc1)NC(=O)C2CC2)NC(=O)[C@@H](CC3=c4ccccc4=[NH+]C3)NC(=O)C C64357253
C[C@@H](c1ccc(cc1)NC(=O)C2CC2)NC(=O)[C@H](CC3=c4ccccc4=[NH+]C3)NC(=O)C C64357257
CCC[NH+]1c2ccccc2N[C@@H]1CCc3cccc(c3)[N-]S(=O)(=O)c4c[nH+]c[nH]4 C64518869
Cc1ccccc1N2C[C@@H]([C@@H](N2)c3ccc(c(c3)F)OC)C[NH2+]CCc4c[nH]cn4 C64609870
c1ccc(cc1)NC2=NN[C@@H](S2)SCC(=O)NCCC3=c4ccccc4=[NH+]C3 C64713725
c1ccc(cc1)c2cc(c(s2)NC(=O)Cn3cnc4c(c3=O)c(cs4)c5ccccc5)C(=O)N C01781943
CCCS(=O)(=O)Nc1nc2c(s1)C[C@@]3(CC[C@H]([C@@H]([C@H]3[C@@H]2C)O)[C@H](C)C(=O)NC4CC4)C C03840833
C[C@@H]1CCc2c(sc(c2C(=O)N)NC(=O)CSc3nnc(n3C4CC4)c5cccs5)C1 C08901893
CCC(=O)NCCc1c2ccccc2[nH]c1/C=C\3/C(=O)NC(=S)N(C3=O)c4ccc(cc4C)C C02104409
c1ccc(c(c1)/C=C/2\C(=O)N(C(=S)S2)CCC(=O)NNC(=O)c3ccccc3O)Cl C01774907
c1cc(sc1)c2cc(c(c(n2)SCC(=O)Nc3ccc4c(c3)[nH]c(=O)[nH]4)C#N)C(F)(F)F C09633200
c1ccc(cc1)C(c2ccccc2)(c3ccccc3)OC[C@@H]4[C@@H](C[C@@H](O4)n5ccc(nc5=O)N)O C09968819
CCN(Cc1cc(ccc1OC)Br)c2c(n(c(=O)[nH]c2=O)Cc3ccccc3)N C10431644
C[C@@H]1CCc2c(sc3c2c(=O)n(c(n3)SCC(=O)NC(=O)N)CCc4ccccc4)C1 C11538258
COc1ccc(cc1)c2nnc(n2N)SCC(=O)Nc3c(cc(cc3Br)F)F C12006110
Cc1cc(cc(c1OCC(=O)NNC(=S)NC(=O)c2ccco2)Br)Br C12502790
Cc1c2c(ncnc2sc1C(=O)N3CCCC[C@H]3CCO)NCCc4c[nH]c5c4cccc5 C12512900
C[C@@H](c1ccc(cc1)S(=O)(=O)N)NC(=O)CSc2nc3c(n2c4ccccc4)CCCC3 C12601295
CCNC(=O)CSc1nc(c(s1)NC(=O)C(=O)c2c([nH]c3c2cccc3)C)c4ccccc4 C12893332
c1ccc(cc1)Cn2cc(c(n2)c3ccccc3)/C=C/C(=O)NCc4ccc(s4)S(=O)(=O)N C12933629
CCCCn1c(c(c(=O)[nH]c1=O)N(Cc2ccccc2)C(=O)c3ccc(cc3)C(F)(F)F)N C13040128
c1ccc(cc1)c2nnc(n2c3ccccc3)SCC(=O)Nc4c(c5c(s4)CCC5)C(=O)N C06474523
c1ccc(cc1)c2nnc(n2c3ccc(cc3F)F)SCC(=O)Nc4c(ccs4)C(=O)N C09616685
Cc1c(c2ccccc2[nH]1)C(=O)C(=O)Nc3c(nc(s3)SCC(=O)NC4CC4)c5ccccc5 C13575693
CCC[C@@H](C)NS(=O)(=O)c1cc(c(cc1Cl)Cl)C(=O)NCc2c(cc([nH]c2=O)C)C C14199232
c1ccc(cc1)Cn2c(c(c(=O)[nH]c2=O)N(Cc3ccccc3)C(=O)/C=C/c4ccccc4F)N C14382993
Cc1ccc(o1)CNc2cc(cc(c2)S(=O)(=O)NC(C)C)C(=O)NC3Cc4ccccc4C3 C14533569
CCCCn1c(c(c(=O)[nH]c1=O)N(Cc2ccccc2)C(=O)c3ccccc3C(F)(F)F)N C14625302
CCNC(=O)c1cccc(c1)NC(=O)CCSCc2[nH]c(=O)c3c4c(sc3n2)CCCC4 C15813329
C[C@@H](C(=O)Nc1c(ccs1)C(=O)N)Sc2nnc(n2c3ccc(cc3)F)c4ccccc4 C15813731
c1csc(c1C(=O)N)NC(=O)CSc2nc3c(c4c(s3)CCCC4)c(=O)n2C5CCCC5 C16049253
CC(C)Oc1c(cc(cc1Br)Br)/C=C(\C#N)/c2c(c(n(n2)CCO)N)C#N C16575568
Cc1ccc(cc1S(=O)(=O)NCc2ccccc2)C(=O)NNC(=O)c3cc4c(s3)CCC4 C17445738
c1ccc2c(c1)CCC[C@H]2NC(=O)CSc3nc([nH]n3)N/N=C/c4cccc(c4)Br C20831982
c1ccc2c(c1)c(=O)n(c(n2)SCC(=O)Nc3c(c4c(s3)CCC4)C(=O)N)C5CCCC5 C20865538
c1ccc2c(c1)cccc2/C=N/Nc3[nH]nc(n3)SCC(=O)N[C@H]4CCCc5c4cccc5 C20905547
c1ccc(cc1)c2cc(c(s2)NC(=O)[C@@H]3CCCCN3S(=O)(=O)c4cccs4)C(=O)N C21000916
CC(C)Cn1c(c(c(=O)[nH]c1=O)N(CC(C)C)C(=O)/C=C/c2cc(ccc2F)Br)N C22402244
CCCn1c2ccc(cc2nc1S[C@@H](C)C(=O)Nc3c(cc(cc3C)C)C)S(=O)(=O)N C23044367
c1ccc(cc1)[C@H]2OCc3cc(cc(c3O2)COC(=O)C[C@@H](c4ccc(cc4)Cl)NC(=O)N)F C23642155
c1cc(c(cc1c2csc(n2)NC(=O)CSc3nnc(s3)SCC(=O)N)Cl)Cl C24898760
CC(=O)Nc1ccc2c(c1)sc(n2)NC(=O)[C@@H](CCSC)NC(=O)c3ccccc3Cl C25172600
Cc1cc(cc(c1C)NC(=O)CSc2nc3c(n2c4ccccc4)CCCC3)S(=O)(=O)N C32564527
CCSCn1c(c(nn1)c2ccc(cc2)Br)C(=O)Nc3ccc(cc3)C(=O)N C32611857
Cc1ccc(cc1)N2C(=O)/C(=C(/c3ccccc3)\NCCc4c[nH]c5c4cc(cc5)F)/C(=O)NC2=O C25182101
Cc1c(c(=O)n(n1C)c2ccccc2)NC(=S)N[C@@H](C(Cl)(Cl)Cl)NC(=O)C(C)(C)C C08829301
c1ccc2c(c1)c(c[nH]2)CCNC(=O)[C@H]3C=C4N=C(C=C(N4N3)C(F)(F)Cl)c5ccco5 C39211140
C[C@H](C(=O)Nc1ccccc1C(=O)N)SC2=N/C(=C/c3ccccc3F)/C(=O)N2c4ccccc4 C39432573
c1ccc(cc1)N(CCC(=O)N)C(=O)CSc2[nH]nc(n2)c3ccccc3Br C16811211
C[C@H](C(=O)NC12CC3CC(C1)CC(C3)C2)Sc4nnc(n4CCC(=O)N)c5cccs5 C45842321
CC(C)[C@@H](C(=O)Nc1ccc(cc1)C(=O)Nc2nccs2)NC(=O)c3ccc(cc3)Cl C58733327
c1cc(cc(c1)Br)/C=N/Nc2[nH]nc(n2)SCC(=O)Nc3ccc(c(c3)F)F C58993939
CCOc1cc(cc(c1OCC)I)/C=N/NC(=O)Cc2csc(n2)N C59645510
CC(C)(C)[C@H]1CCc2c(sc(c2C(=O)N)NC(=O)CCN3C(=O)[C@H]4CCCC[C@@H]4C3=O)C1 C20607855
CSc1c(c(n(n1)CC(=O)Nc2ccc(cc2Cl)F)N)S(=O)(=O)c3ccc(cc3)Cl C45986956
CC[NH+]1CCc2c(sc(c2C(=O)N)NC(=S)NC(=O)c3ccc(cc3)OC)C1 C04891177
CC[NH+](CC)CCSc1[nH]c(=O)c(c(n1)N)NC(=O)c2ccc(c(c2)F)F C05082185
CNC(=S)NNC(=O)C1=NO[C@H](C1)CNc2c(cc(c[nH+]2)C(F)(F)F)Cl C05209257
CC(C)C[C@H](C(=O)N1CCC[C@H]1C(=O)N)[NH2+][C@@H](CC(C)C)NC(=O)[C@@H]2CCC(=O)N2 C10129406
c1cc(cc(c1)C(=[NH2+])N)CN2CC[C@@H](C2=O)NS(=O)(=O)c3ccc(s3)c4cccnc4 C13800336
C[C@@H](C(=O)Nc1c(c2c(s1)CCC2)C(=O)N)[NH+](C)CC(=O)Nc3ccccc3Br C15144242
CN(C)c1ccc(cc1)NC2=N[C@H]3[C@H]([C@@H](C[C@@H]([C@H]3S2)C(=O)NCC[NH+]4CCCCC4)O)O C08636528
CCC[C@@H]1C[C@H]([NH+](C1)C)C(=O)N[C@@H]([C@H]2[C@H]([C@@H]([C@@H]([C@@H](O2)SC)O)O)O)[C@@H](C)Cl C16637537
Cc1ccc(o1)/C=N/Nc2[nH]nc(n2)SCC(=O)NC3CC([NH2+]C(C3)(C)C)(C)C C20834937
C/C(=N\Nc1[nH]nc(n1)SCC(=O)NC2CC([NH2+]C(C2)(C)C)(C)C)/c3ccc(cc3)Br C20835394
CCOC(=O)C1=C(NC(=O)NC1)C[NH+](C)[C@H](C)c2ccc(cc2)S(=O)(=O)N C25795740
COc1cc(cc(c1OC)OC)Nc2nccc(n2)c3ccc(nc3)NCC[NH3+] C26983604
c1ccc(c(c1)c2cc(c(c(n2)N)C#N)c3ccc(c(c3)NC(=O)CC[NH+]4CCCCC4)N5CCCC5)O C13488200
CN(C)c1ccc(cc1NC(=O)CC[NH+]2CCCCC2)c3cc(nc(c3C#N)N)c4ccccc4O C13488199
C[NH+](C)CCCNC(=O)Nc1c(nn(c1N)c2ccc(cc2)F)c3ccccc3 C34785190
CCOc1c(c(cc(n1)NC(=O)C[NH+]2CCC(CC2)C(=O)NC(C)C)N)C#N C14960129
CCCn1c(c(c(=O)[nH]c1=O)C(=O)C[NH+](C)CC(=O)Nc2ccc(cc2)C)N C06509429
CCC[C@@H]1C[C@H]([NH+](C1)C)C(=O)N[C@H]([C@@H]2[C@@H]([C@@H]([C@H]([C@H](O2)SC)O)O)O)[C@@H](C)Cl C03978029
c1ccc(cc1)C2=NN=C[C@H]2/C=N/NC(=O)CS[C@H]3N[NH2+]NN3c4ccc(cc4)Cl C39280318
Cc1c(c2ccccc2[nH]1)CCNC(=O)CN3[C@@H](N[NH2+]N3)CN4CCOCC4 C39442154
c1c(cnc(c1Cl)Nc2c(c(ncn2)NCC[NH+]3CCCCC3)N)C(F)(F)F C40756509
c1cc(ccc1C(=O)NNc2c(c(ncn2)NCCCn3cc[nH+]c3)N)Cl C40784488
c1ccc(c(c1)C(=O)NNc2c(c(ncn2)NCCCn3cc[nH+]c3)N)Cl C40784914
Cc1cc(ccc1NC(=O)C[NH+](C)CC(=O)c2c(n(c(=O)[nH]c2=O)C3CC3)N)Br C45605867
CC1CC[NH+](CC1)Cc2ccc(cc2)CNC(=O)Nc3ccccc3CC(=O)N C45724268
Cc1c(cccc1NC(=O)C(=O)NC[C@@H](c2ccco2)[NH+]3CCCCC3)C(=O)N C48731421
Cc1c(cccc1NC(=O)C(=O)NC[C@H](c2ccco2)[NH+]3CCCCC3)C(=O)N C48731424
C[NH+](C)[C@@H](CNC(=O)C(=O)Nc1ccc(c(c1)Cl)C(=O)N)c2cccs2 C48743405
CC[NH+](CC)Cc1ccc(cc1)CNC(=O)C(=O)Nc2ccccc2CC(=O)N C49353662
CC[NH+](CC)Cc1ccccc1CNC(=O)C(=O)Nc2ccccc2CC(=O)N C49369432
CC1CC[NH+](CC1)[C@@H](CNC(=O)NNC(=O)C(=O)NC2CC2)c3cccs3 C49790481
C[NH+](CC(=O)N)CC(=O)Nc1ccc(cc1C(F)(F)F)NC(=O)c2ccco2 C52831060
C[C@H]1C[C@@H](C[NH+](C1)C(C)(C)CNC(=O)C(=O)Nc2ccccc2CC(=O)N)C C54945948
C[C@H](c1cccc(c1)S(=O)(=O)N)NC(=O)NC[C@@H](c2cccs2)[NH+]3CCCC3 C58436566
Cc1cc(nc(n1)/N=C(\NC(=S)NC)/N2CCC(CC2)(C(=O)N)[NH+]3CCCCC3)C C14161193
c1ccc2=[NH+]CC(=c2c1)C[C@H](C(=O)Nc3ccc(cc3)C(=O)N)NC(=O)c4cccs4 C63072957
Cc1cccc(c1)N2[C@@H](NN=C2C3=c4ccccc4=[NH+]C3)S[C@@H](C)C(=O)Nc5ccc(cc5)C(=O)N C39933350
Cc1cccc(c1)N2[C@H](NN=C2C3=c4ccccc4=[NH+]C3)S[C@@H](C)C(=O)Nc5ccc(cc5)C(=O)N C39933351
c1ccc(cc1)NC(=O)N[C@H]2N[C@@H](CS2)CC(=O)NCCC3=c4ccccc4=[NH+]C3 C63686704
Cc1ccc(cc1NC(=O)C(=O)NCc2ccc(cc2)C[NH+]3CCCC3)C(=O)N C63823607
Cc1cc(cc(c1)N2[C@@H](N[NH2+]N2)SCC(=O)N[C@@H](CC3=c4ccccc4=[NH+]C3)C(=O)[O-])C C64684653
Cc1ccc(cc1N2c3c(ccc[nH+]3)NN2)C(=O)NCCSCc4c([nH]cn4)C C64925691
CCCCNC(=O)NC(=O)[C@H](C)[NH+]1CCC(CC1)NC(=O)NC2CCCCC2 C65598282
c1cc(cc(c1)NC(=O)NCCC(=O)N2CCCC2)C[NH+]3CCC[C@H]3C(=O)N C65776796
CSc1ccc(cc1)CNC(=O)Nc2cccc(c2)C[NH+]3CCC[C@@H]3C(=O)N C65821386
c1cc(oc1)CNS(=O)(=O)c2ccc(cc2)CN/C(=[NH+]/Cc3ccco3)/N C66243932
CS(=O)(=O)c1ccc(c(c1)[N+](=O)[O-])NCCNC(=[NH2+])NCc2ccccc2 C66244511
C[C@@H]1CCC[NH+](C1)C(C)(C)CNC(=O)C(=O)Nc2cc(ccc2OC)C(=O)N C67392704
c1cnc(cc1CNC(=O)NCCC[NH+]2CCC[C@H](C2)C(=O)N)OCC3CC3 C67479940
Cc1ccc(c(c1F)F)Oc2c(cccn2)CNC(=O)[C@H](Cc3c[nH]cn3)[NH3+] C67643425
CC(C)[NH+](CCn1c(=O)c2ccccc2nc1S[C@@H](C)C(=O)NC(=O)N)C(C)C C05878391
CC(C)[NH+](CCn1c(=O)c2ccccc2nc1S[C@H](C)C(=O)NC(=O)N)C(C)C C05878393
CCOC(=O)c1c(c(c(s1)N)C#N)C[NH+](C)CC(=O)Nc2c(cccc2C)C C08092555
CC(=O)Nc1cccc(c1)NC(=O)C(=O)NC[C@@H](c2ccc(cc2)N(C)C)[NH+]3CCCC3 C10188280
Cc1c2c(ncnc2sc1C(=O)NC(C)(C)CO)NCCC[NH+]3CCOCC3 C12217266
Cc1cc(ccc1NC(=O)C[NH+](C)CC(=O)NC(=O)NCCOC)Br C12697935
C[C@@H]1CCC[NH+](C1)CCCNC(=O)c2ccc(cc2)n3c(c(cn3)C(=O)OC)N C21652408
C[C@H]1CCC[NH+](C1)CCCNC(=O)c2ccc(cc2)n3c(c(cn3)C(=O)OC)N C21652411
CCN(c1c(n(c(=O)[nH]c1=O)Cc2ccccc2)N)C(=O)C[NH+](C)Cc3ccc(cc3F)F C22964703
CC1=C([C@@H](C(=C(N1)C)C(=O)OCC[NH3+])c2ccccc2C(F)(F)F)C(=O)OC C34909544
Cc1cccc(c1NC(=O)C[NH+](C)[C@@H](C)C(=O)NCC(=O)Nc2ccc(c(c2F)F)F)C C09684332
CCCCNC(=O)CSc1nc2c(c([nH]n2)C)c(=[NH2+])n1c3ccccc3CC C06417661
c1ccc2c(c1)C(=N[C@@H](C(=O)N2)OC(=O)CCCCC[NH3+])c3ccccc3Cl C39549599
C[C@@H](C(=O)NC(=O)N)Sc1nc2ccccc2c(=O)n1CC[NH+](C(C)C)C(C)C C39635134
CC[C@@H](C)C(=O)N1C[C@H](C2(C1)CC[NH2+]CC2)C(=O)NCCNC(=O)OC(C)(C)C C39693434
CC[C@H](C)C(=O)N1C[C@H](C2(C1)CC[NH2+]CC2)C(=O)NCCNC(=O)OC(C)(C)C C39693435
C[NH+](C)C[C@@H](CNC(=O)Nc1ccccc1N2CCCC2=O)[C@@H](c3ccccc3)O C40104185
C[NH+](C)C[C@H](CNC(=O)Nc1ccccc1N2CCCC2=O)[C@@H](c3ccccc3)O C40104186
Cn1c(c(c(n1)c2ccccc2)C[C@@H](CO)[NH3+])Sc3ccccc3C(=O)OC C44464812
Cc1cccc(c1C)O[C@@H](C)C(=O)NNC(=O)NCc2ccccc2C[NH+](C)C C45104526
c1ccc(c(c1)n2c(c(cn2)C(=O)NCCC[NH+]3CCC(CC3)C(=O)N)n4cccc4)F C46919470
C[C@@H]1CCCC[NH+]1Cc2ccc(cc2)CNC(=O)CNC(=O)NCc3ccco3 C58272242
CNS(=O)(=O)c1ccc(cc1)CNC(=O)NC[C@@H](c2ccco2)[NH+]3CCCC3 C45542439
CNS(=O)(=O)c1ccc(cc1)CNC(=O)NC[C@H](c2ccco2)[NH+]3CCCC3 C45542441
C[C@@H]1C[C@H](C[NH+](C1)C[C@@H](C)NC(=O)CCCC[C@H]2[C@@H]3[C@H](CS2)NC(=O)N3)C C55749536
c1ccc(c(c1)C(=O)NCCNC(=O)NCc2cccc(c2)C[NH+]3CCCC3)F C50100361
Cc1c(n(c(c1C#N)NC(=O)C[NH+](CC(=O)N)C2CCCC2)Cc3ccco3)C C47274170
c1cc(cc(c1)C[NH+]2CCCCCC2)CNC(=O)CNC(=O)NCc3ccco3 C61503502
C[C@@H]1CCCC[NH+]1Cc2ccccc2CNC(=O)NCC(=O)NCc3ccco3 C48212348
C[NH+](CCNS(=O)(=O)c1cc(cc(c1Br)N)Cl)CCOC C61882607
c1ccc(c(c1)C(=O)NCCNC(=O)NCc2ccc(cc2)C[NH+]3CCCC3)F C57798362
CNS(=O)(=O)Cc1ccc(cc1)CNC(=O)NCCC2=c3ccccc3=[NH+]C2 C63083766
CCCC(=O)Nc1cccc(c1C)NC(=O)C(=O)NCc2ccc([nH+]c2)N(C)C C63204663
CCCNC(=O)C[NH+]1CCC(CC1)NC(=O)NCc2ccccc2n3cccn3 C63358968
C[C@H]1CCC[C@](C1)(CNC(=O)CCCC[C@H]2[C@H]3[C@@H](CS2)NC(=O)N3)[NH+](C)C C63704027
c1cc(oc1)CNC(=O)CNC(=O)NCc2ccc(cc2)C[NH+]3CCCCCC3 C63799296
CC[NH+](CC)[C@@H](CNC(=O)c1c(cc(s1)S(=O)(=O)N)C)c2ccccc2 C63861667
c1ccc(cc1)c2ccccc2S(=O)(=O)NNC(=O)NCCCn3cc[nH+]c3 C64375884
Cc1cc2c(cc1C(C)C)c(co2)CC(=O)NNC(=O)NCCCn3cc[nH+]c3 C64885639
c1ccc(cc1)Sc2c(cccn2)C(=O)NNC(=O)NCCCn3cc[nH+]c3 C64886339
c1ccc(c(c1)C(=O)c2cccs2)C(=O)NNC(=O)NCCCn3cc[nH+]c3 C64886546
CC(C)[NH+]1CC[C@@H](C1)CNC(=O)NCc2cccc(c2)NC(=O)Cn3cccn3 C65441038
CC(C)NS(=O)(=O)c1cccc(c1)CNC(=O)NC[C@H]2CC[NH+](C2)C(C)C C65441641
CC1CC[NH+](CC1)[C@@H](C)CNC(=O)NCc2ccc(cc2)CS(=O)(=O)NC C65477378
CCCC[C@H](C(=O)N1CCC(CC1)CC(=O)N2CC[NH+](CC2)CC)NC(=O)N C66445833
CS(=O)(=O)NCCNC(=O)NCc1ccc(cc1)C[NH+]2CCCCCCC2 C66908665
C[C@@H]1C[C@@H](C[NH+](C1)C[C@@H](C)NC(=O)CCCC[C@@H]2[C@@H]3[C@@H](CS2)NC(=O)N3)C C67233019
C[C@@H]1C[C@H](C[NH+](C1)C[C@@H](C)NC(=O)CCCC[C@@H]2[C@@H]3[C@@H](CS2)NC(=O)N3)C C67233021
C[C@@H]1CCC[C@](C1)(CNC(=O)CCCC[C@@H]2[C@@H]3[C@@H](CS2)NC(=O)N3)[NH+](C)C C67612887
C[C@@H]1CCC[NH+](C1)C(C)(C)CNC(=O)CCCC[C@@H]2[C@@H]3[C@@H](CS2)NC(=O)N3 C67612951
CCOc1ccc(cc1)/C=N/NC(=O)c2c(n(nn2)c3c(non3)N)C[NH+]4CCCCC4 C01445469
C/C(=C\c1ccco1)/C=N/NC(=O)c2c(n(nn2)c3c(non3)N)C[NH+](C)C4CCCCC4 C04465016
CCOc1ccccc1/C=N/NC(=O)c2c(n(nn2)c3c(non3)N)C[NH+](C)C4CCCCC4 C02445826
CC[NH+]1CCc2c(sc(c2C(=O)N)NC(=O)c3ccc(cc3)S(=O)(=O)N(CCC#N)CCC#N)C1 C08880954
CC[NH+](CC(=O)c1c(n(c(=O)n(c1=O)C)Cc2ccccc2)N)CC(=O)N[C@@H]3CCS(=O)(=O)C3 C09492195
C/C(=N\NC(=O)c1c(n(nn1)c2c(non2)N)C[NH+](C)C3CCCCC3)/COc4ccccc4 C09497722
CCOC(=O)[C@H]1CCC[NH+](C1)CC(=O)N(C)c2c(n(c(=O)[nH]c2=O)Cc3ccccc3)N C09507055
C[C@H](C(=O)NC1CC[NH+](CC1)CC(=O)N)SCc2[nH]c(=O)c3c(csc3n2)c4ccccc4 C10958871
C[C@@]1(C(=O)NC(=O)N1)CSc2ccccc2C(=O)NC[C@@H](c3ccco3)[NH+]4CCCC4 C12751951
CCCn1c(c(c(=O)[nH]c1=O)C(=O)C[NH+](C)CC(=O)Nc2ccc(c(c2)Cl)Cl)N C13138075
CCN(CC)C(=O)C[NH+](C)CC(=O)N(CCOC)c1c(n(c(=O)[nH]c1=O)Cc2ccccc2)N C15484792
C[C@H](c1nnc(n1c2ccc(cc2)Cl)SCc3nc(nc(n3)Nc4ccc(cc4)F)N)[NH+](C)C C16685450
Cc1c(c(sc1C(=O)N)NC(=O)C[NH+]2CCN(CC2)S(=O)(=O)C)C(=O)OC(C)C C19644889
CCN(CC)c1ccc(cc1)/C=N/NC(=O)c2c(nnn2c3c(non3)N)C[NH+]4CCCC4 C19927083
CC1CC[NH+](CC1)Cc2c(nnn2c3c(non3)N)C(=O)N/N=C/CCc4ccccc4 C20037938
CC1CC[NH+](CC1)[C@H](CNC(=O)c2ccc(cc2)CNC(=O)NC(C)C)c3cccs3 C21916653
Cc1cccc(c1NC(=O)CNC(=O)[C@H](C)N2CCC[NH+](CC2)CC(=O)NC(C)(C)C)C C22931832
CCc1cccc(c1)NC(=O)Cn2c(c(c([nH+]2)NCC)c3nc(no3)c4ccccc4C)N C23125421
CCOc1ccc(cc1)/C=N/NC(=O)c2c(nnn2c3c(non3)N)C[NH+]4CCCCC4 C02520768
Cc1ccc(c(c1)C)NC(=O)C[n+]2ccccc2c3nnc(n3N)SCC(=O)Nc4ccc(cc4C)C C27752410
CCCCn1c(c(c(=O)[nH]c1=O)N(CC)C(=O)C[NH+]2CCC(CC2)C(=O)N3CCCC3)N C29160266
CC1CC[NH+](CC1)Cc2c(nnn2c3c(non3)N)C(=O)N/N=C/c4ccc(cc4)OC(C)C C15937018
c1ccc(c(c1)COc2ccc(cc2)/C=N/NC(=O)c3c(n(nn3)c4c(non4)N)C[NH+]5CCCCC5)F C02358083
Cc1c(c(c(c[nH+]1)CO)CNC(=O)CN2C[C@@H]3N(CCC(=O)N3[C@H](C2=O)C)C(=O)OCc4ccccc4)O C39201151
CCC[NH+](CC(=O)Nc1ccc(cc1Cl)Cl)CC(=O)N[C@@H]2c3c(c(n[nH]c3=O)C)[C@@H](O2)C C39462120
c1cc(c(cc1C(=O)N2C[C@@H](C3(C2)CC[NH2+]CC3)C(=O)NCCOCCO)C(F)(F)F)F C39601646
COc1c(csc1Cl)C(=O)N2C[C@@H](C3(C2)CC[NH2+]CC3)C(=O)NCCOCCO C39601867
COc1c(csc1Cl)C(=O)N2C[C@H](C3(C2)CC[NH2+]CC3)C(=O)NCCOCCO C39601869
Cc1cc(n(n1)C(C)(C)C)C(=O)N2C[C@@H](C3(C2)CC[NH2+]CC3)C(=O)NCCOCCO C39601871
C[C@@H](CCCC(C)(C)O)NC(=O)[C@H]1CN(CC12CC[NH2+]CC2)C(=O)c3cc(cc(c3)F)C(F)(F)F C39631459
Cc1ccc(cc1)CC(=O)N2C[C@H](C3(C2)CC[NH2+]CC3)C(=O)N[C@@H](C)CCCC(C)(C)O C39632104
CCCC[C@@H](C)C(=O)N1C[C@H](C2(C1)CC[NH2+]CC2)C(=O)NCCc3c[nH]c4c3cc(cc4)C C39656112
CC(C)(C)OC(=O)NCCNC(=O)[C@H]1CN(CC12CC[NH2+]CC2)C(=O)[C@@H]3CCCN3C(=O)C(F)(F)F C39693385
CCSc1c(cccn1)C(=O)N2C[C@@H](C3(C2)CC[NH2+]CC3)C(=O)NCCNC(=O)OC(C)(C)C C39693490
CCc1cccc2=C(C[NH+]=c12)C(=O)CS[C@@H]3NN[C@H]([NH+]3CC(=O)[O-])c4ccc(cc4)Cl C39709347
c1cnccc1CCNc2ncc(c(n2)NC3CCC3)c4nnc(o4)CN5CC[NH2+]CC5 C42887513
Cc1ccc(cc1/N=C/2\N[C@H]3CS(=O)(=O)C[C@@H]3S2)C(=O)NCCC[NH+](CCO)CCO C20354820
CCC[NH+](CC(=O)Nc1cccc(c1)S(=O)(=O)N)[C@H](C)c2ccccc2Br C59121829
CCNC(=S)N/C(=N\c1nc(cc(n1)C)C)/N2CCC(CC2)(C(=O)N)[NH+]3CCCCC3 C14161184
CC1(CC(CC([NH2+]1)(C)C)NC(=O)CSc2[nH]nc(n2)N/N=C/c3ccc(cc3)OC)C C20832282
C[C@H]1C(=CN(N1)C)CNC(=O)C(=O)Nc2ccccc2C(=O)NCCC3=c4ccccc4=[NH+]C3 C63281646
c1ccc2=[NH+]CC(=c2c1)C[C@H](C(=O)NCC[C@H]3NN=C4N3C=CC=C4)NC(=O)c5cccs5 C63403657
Cn1cc(c2c1cccc2)C3=C[C@H]4N(N3)CCC(=O)N4CCCC(=O)NCCc5c[nH]c[nH+]5 C63671340
C=CCN1[C@H](NN[C@@H]1SCC(=O)Nc2ccc(cc2)Br)CC3=c4ccccc4=[NH+]C3 C63730273
c1ccc(cc1)CNC(=O)C[C@H]2N[C@@H](ON2)C(=O)NCCC3=c4cc(ccc4=[NH+]C3)Cl C63785266
CC(=O)Nc1ccccc1OC[C@@H]2N[C@H](ON2)C(=O)NCCC3=c4cc(ccc4=[NH+]C3)F C63786515
c1ccc(cc1)C[C@@H](C(=O)[O-])NC(=O)C2CCN(CC2)C(=O)[C@H](CC3=c4ccccc4=[NH+]C3)[NH3+] C64019811
c1ccc2=[NH+]CC(=c2c1)CC(=O)N3CCN(CC3)[C@H]4NN[C@@H](S4)SCC(=O)NCc5ccco5 C64409700
C[C@H]1c2c(ncnc2S[C@@H]1C(=O)NCC(C)(C)CO)NCCC3=c4ccccc4=[NH+]C3 C64636261
CC[NH+]1[C@H](NN[C@@H]1SCC(=O)N[C@@H](CC2=c3ccccc3=[NH+]C2)C(=O)[O-])c4ccco4 C64683800
CC(C)(C)c1ccc(cc1)C(=O)N/C(=C/c2ccco2)/C(=O)NN C04226127
Cc1c(c(n(n1)c2ccccc2)N)[C@]3(c4cc(cc(c4NC3=O)Cl)Cl)O C03216917
CSc1ccc(cc1)[C@@H]2[C@H]([C@@](NC(=O)[C@@H]2C(=O)N)(c3ccccc3)O)C#N C04833300
CC1=NC(=C([C@H](C1C(=O)N)c2ccc(cc2)Br)C(=O)N)C C05385299
c1cc(ccc1[C@@H]2[C@@H]3[C@@H](NN=C3C(F)(F)F)OC(=C2C#N)N)O C05570077
CSCC[C@H](C(=O)Nc1ccc(cc1F)Br)NC(=O)N C05781856
CCCSc1cc(ccc1C2C(=C(OC(=C2C#N)N)N)C#N)OC C05793795
c1cc(ccc1[C@H]2C[C@@H](n3c(c(cn3)C(=O)NN)N2)C(F)(F)F)Cl C06333395
c1cc(c(cc1Br)Cl)OCc2nc(nc(n2)N)N C08728096
CN(C)c1ccc(cc1)/C=C(/C(=O)NN)\NC(=O)c2ccccc2Cl C13899573
CCc1ccc(cc1)/C=C/2\C(=O)N(c3ccc(cc3O2)N)CC(=O)N C20340106
c1c(cc(c(c1F)NC(=O)CSc2nc([nH]n2)N)Br)F C29273223
c1cc(cc(c1)N)CN(CC(=O)N)C(=O)c2ccc(s2)Br C35366689
c1cc(c(cc1Cl)N)SCC(=O)N2CCC[C@@H](C2)C(=O)N C37037361
c1c(cc(c(c1N)S(=O)(=O)N2CCC[C@H]2C(=O)N)Cl)Cl C37054008
c1cc(sc1)C(=O)NNC(=O)CSc2ccc(cc2F)N C37194019
Cc1cc(cc(c1NS(=O)(=O)c2c[nH]nc2)N)Br C37744427
CC[C@@H](C)[C@H]([C@@](C)(/C=C/C1=CC2=CC(=O)[C@@]([C@@H]([C@@H]2CO1)O)(C)O)O)O C35455849
Cc1cc(cc(c1C)NC(=O)c2cc(c[nH]2)Cl)S(=O)(=O)N C40216044
CCC(CC)(/C(=N/O)/N)NC(=O)c1cc(cnc1)Br C40370984
c1c(cnc(c1S(=O)(=O)NCC2CCCC2)NN)Br C41070061
Cc1nc([nH]n1)SCC(=O)Nc2c(cc(cc2Cl)N)Cl C41632527
c1cc(ccc1n2c(nnn2)c3cc(cc(c3)N)N)Br C42027150
C[C@@H]1CC[C@H](CN1S(=O)(=O)c2c(cccc2Cl)N)C(=O)N C45166468
Cc1c(cccc1NC(=O)C(=O)N[C@@H]2CCC[C@@H]([C@@H]2C)C)C(=O)N C48686447
CN(Cc1cccc(c1)Br)c2c(cc(cn2)N)C(=O)N C48891463
Cc1cc(c(s1)C)[C@@H](C)NS(=O)(=O)c2cccnc2NN C49512366
C[C@H](C/C(=N/O)/N)NS(=O)(=O)c1cc(sc1Cl)Cl C50389832
c1ccc(c(c1)NC(=O)c2cc(cnc2NN)Br)F C51096503
c1cc(c(nc1)NN)C(=O)Nc2cc(ccc2F)Br C51128973
c1c(cc(c(c1S(=O)(=O)N[C@@H]2CCCC[C@@H]2O)F)Cl)N C51993974
c1c(c(cc(c1S(=O)(=O)N[C@@H]2CCCC[C@H]2O)Cl)F)N C51994635
Cc1cc(c(c(c1)Br)N/C(=N/O)/N)Br C52833580
Cc1c2c(n(n1)C(=S)N)OC(=C([C@H]2c3cccc(c3)Cl)C#N)N C58899991
Cc1c2c(n(n1)C(=S)N)OC(=C([C@H]2c3ccccc3Cl)C#N)N C58900008
Cc1cccc(c1)[C@H]2c3c(nn(c3OC(=C2C(=O)N)N)c4ccccc4)C C58903618
CC1(CC2=C([C@@H](C(=C(O2)N)C(=O)N)c3ccccc3Cl)C(=O)C1)C C58949945
Cc1ccccc1[C@H]2C3=C(CC(CC3=O)(C)C)OC(=C2C(=O)N)N C58949988
c1ccc2c(c1)cc([nH]c2=O)C(=O)Nc3ccccc3SCC(=O)N C61076008
CCNC(=O)[C@@H](C)NC(=O)c1cc(c(cc1Br)F)N C61079755
c1c(c(cc(c1N)F)Br)C(=O)N(CC(=O)N)C2CCCC2 C61079967
c1cc(c(cc1Cl)C(=O)N[C@@H]2CCCc3c2ccs3)NN C61374236
C[C@@H]([C@H]1C[C@H]2CC[C@@H]1C2)NC(=O)C(=O)Nc3ccc(c(c3)C(=O)N)F C61751782
CNC(=O)CNS(=O)(=O)c1cc(cc(c1Br)N)Cl C61881724
Cc1ccc(cc1)CNC(=O)c2c(c(ns2)C(=O)NC(C)C)N C62006819
Cc1ccc(cc1)C[C@H]2C(=O)N(c3cc(ccc3O2)N)CC(=O)N C62495961
CC1(CC[C@@H](c2c1cccc2)NC(=O)[C@@H](CCSC)NC(=O)N)C C58367563
Cc1c(cc(cc1F)C(=O)N)NC(=O)c2c(c(n[nH]2)C3CC3)Br C65107738
Cc1c(cc(cc1Br)NCC(=O)NN)Br C66324346
Cc1ccc(cc1C(=O)N)NC(=O)C23C[C@H]4C[C@@H](C2)CC(C4)(C3)NC(=O)C C66443133
C[C@@]12CC[C@H]([C@@]([C@H]1Cc3c(nc(s3)NC(=O)OCC=C)[C@H]2CC(=O)NCc4ccco4)(C)CO)O C04237007
CCCCCC(=O)Nc1nc2c(s1)C[C@H]3[C@]([C@@H]2CC(=O)NC4CC4)(CC[C@H]([C@@]3(C)CO)O)C C04237029
CC(=O)Nc1cccc(c1)NC(=S)N[C@H](C(Cl)(Cl)Cl)NC(=O)c2cccc(c2)[N+](=O)[O-] C08858769
CC(=O)Nc1cccc(c1)NC(=S)N[C@H](C(Cl)(Cl)Cl)NC(=O)c2ccc(cc2)[N+](=O)[O-] C08858771
CC(C)[C@@H](C(=O)OCC(=O)Nc1c(c2c(s1)CCCC2)C(=O)N)NC(=O)c3ccc(cc3)Cl C09612655
c1ccc(c(c1)C(=O)OCC(=O)Nc2c(ccs2)C(=O)N)NS(=O)(=O)c3cccs3 C10923121
CCOC(=O)c1c(c(c(s1)N)C#N)COC(=O)CCNC(=O)NC23CC4CC(C2)CC(C4)C3 C11440599
Cc1ccc(cc1Cl)NCC(=O)N(CCOC)c2c(n(c(=O)[nH]c2=O)Cc3ccccc3)N C12790542
CC(C)[C@@H](C(=O)NC(=O)N)OC(=O)c1ccc(cc1)CNS(=O)(=O)c2ccc(c(c2)Cl)F C13097460
Cc1ccc(c(c1)NC(=O)CCC(=O)NNC(=S)NC(=O)/C=C/c2ccc(c(c2)OC)OC)C C13977353
Cc1cc(nc(n1)N/C(=N/C(=S)Nc2ccc(cc2OC)OC)/NCCc3c[nH]c4c3cc(cc4)F)C C14158763
Cc1c(cccc1Cl)NCC(=O)N(CCOC)c2c(n(c(=O)[nH]c2=O)Cc3ccccc3)N C15086746
CCCCn1c(c(c(=O)[nH]c1=O)N(C2CCCC2)C(=O)CSc3ccc(cc3)NC(=O)C)N C15445286
CC(C)[C@@H](C(=O)OCc1nc(nc(n1)Nc2ccc(cc2)F)N)NC(=O)c3c(cccc3F)F C16615959
CCc1cccc(c1Nc2nnc(s2)SCC(=O)c3c(n(c(=O)[nH]c3=O)C4CC4)N)CC C16681038
c1cc(ccc1/C=N/Nc2nnc(n2N)SCC(=O)Nc3ccc(cc3)OC(F)(F)F)F C20528069
CC(=O)Nc1cccc(c1)NC(=O)CCSc2nc([nH]n2)N/N=C/c3cccc4c3cccc4 C20905434
COc1ccccc1/C=N/Nc2nnc(n2N)SCC(=O)Nc3cc(ccc3Cl)C(F)(F)F C21319754
COc1ccccc1/C=N/Nc2nnc(n2N)SCC(=O)Nc3cccc(c3)C(F)(F)F C21319891
C/C(=N\Nc1nnc(n1N)SCC(=O)Nc2ccc(cc2)OC(F)(F)F)/c3ccc(cc3)F C21323352
CCOc1cc(ccc1O)/C=N/Nc2nnc(n2N)SCC(=O)C3C4CC5CC(C4)CC3C5 C21326459
CC(C)CN(c1c(n(c(=O)[nH]c1=O)Cc2ccccc2)N)C(=O)CNc3ccccc3C(=O)C C21891558
c1ccc2c(c1)c(c[nH]2)CC(=O)NNC(=O)CCCCCn3c(=O)c4ccccc4[nH]c3=S C21969810
CCOC(=O)c1c(c(c(s1)N)C#N)CSc2nnc(n2N)c3ccc(cc3)OC(F)F C22871530
CCCCn1c(c(c(=O)[nH]c1=O)N(Cc2ccccc2)C(=O)CSc3[nH]c4ccccc4n3)N C24136550
CCN(CC)C(=O)c1cccc(c1)NC(=O)CSCc2nc(nc(n2)Nc3ccc(cc3)F)N C30525361
Cc1ccc(cc1)S(=O)(=O)CNC(=O)[C@@H](c2c(cc(cc2O)O)O)N(C)C(=O)C[C@H](C)c3ccccc3 C36533835
Cc1ccc(cc1)S(=O)(=O)CNC(=O)[C@H](c2c(cc(cc2O)O)O)N(C)C(=O)C[C@H](C)c3ccccc3 C36533836
CCCN([C@@H](c1ccccc1O)C(=O)NCS(=O)(=O)c2ccc(cc2)C)C(=O)c3cccc(c3O)O C36571284
CCCN([C@H](c1ccccc1O)C(=O)NCS(=O)(=O)c2ccc(cc2)C)C(=O)c3cccc(c3O)O C36571285
CCc1ccccc1Nc2nc(nc(n2)N)CSc3nc4ccccc4c(=O)n3CCCO C36823273
CCOC(=O)[C@@](C(F)(F)F)(Nc1c(c2c(s1)CCC2)C(=O)N)NC(=O)c3ccc(cc3)F C04177302
CCOCC[C@H]1NN[C@@H](S1)NC(=O)[C@@H]2CC(=O)N(C2)CCc3c[nH]c4c3cc(cc4)Cl C39252395
Cc1ccc(c(c1)N2[C@@H](NN=C2SCC(=O)NCCc3ccccc3)Cc4cc(=O)[nH]c(=O)[nH]4)C C39361895
c1ccc(cc1)CCNC(=O)CSC2=NN[C@@H](N2c3ccc(cc3)Cl)Cc4cc(=O)[nH]c(=O)[nH]4 C39363116
CC(C)[C@H](C(=O)OCC(=O)Nc1c(c2c(s1)CCCC2)C(=O)N)NC(=O)c3ccccc3Cl C39611768
c1ccc(cc1)n2c(nnc2SCC(=O)Nc3ccccc3O)[C@@H](CO)NC(=O)c4ccccc4F C39742600
C[C@@H]([C@@H]1NN[C@@H](N1CC=C)SCc2[nH]c(=O)c3ccccc3n2)NC(=O)c4ccc(cc4)OC C39969623
C[C@H]([C@@H]1NN[C@@H](N1CC=C)SCc2[nH]c(=O)c3ccccc3n2)NC(=O)c4ccc(cc4)OC C39969624
C[C@H]([C@H]1NN[C@@H](N1CC=C)SCc2[nH]c(=O)c3ccccc3n2)NC(=O)c4ccc(cc4)OC C39969626
CCN1[C@@H](NN[C@@H]1SCc2[nH]c(=O)c3ccccc3n2)[C@@H](C)NC(=O)Cc4ccc(cc4)OC C39969627
CCCCCN(c1c(n(c(=O)[nH]c1=O)CCCC)N)C(=O)[C@@H]2CC(=O)Nc3c2ccc(c3)F C45520648
CC[NH+](CC)Cc1cccc(c1)NC(=O)c2ccccc2[N-]S(=O)(=O)c3ccc4c(c3)[nH]c(=O)[nH]4 C24926534
CCOC(=O)[C@H]1C([C@H]([C@](N[C@]1(C(F)(F)F)O)(C(F)(F)F)O)C(=O)OCC)c2ccc(cc2)O C18996322
Cc1ccc(cc1)c2csc3c2c(=O)n(cn3)CC(=O)NCCCCCc4c(c(n[nH]4)N)C#N C09377084
CCc1ccccc1Nc2nc(nc(n2)N)CSCC(=O)Nc3ccc(cc3)C(=O)N(C)C C57421687
c1cc(ccc1SCCNC(=O)CCNc2ccc(cc2[N+](=O)[O-])S(=O)(=O)N)Cl C57978122
COc1cccc(c1O)/C=N/NC(=O)CCCSc2nnc(n2N)c3ccccc3Br C58990091
COc1cc(ccc1O)/C=N/Nc2[nH]nc(n2)SCC(=O)Nc3cc(ccc3Cl)C(F)(F)F C58995056
CCOc1cc(ccc1O)/C=N/Nc2[nH]nc(n2)SCC(=O)Nc3ccc(c(c3)Cl)F C59039813
C[C@]1(C(=O)N(C(=O)N1)NC(=O)C[NH+](C)CC(=O)NC(C)(C)C)CCc2ccccc2 C07661039
CCC[NH+](CC(=O)Nc1ccc(cc1Cl)Cl)CC(=O)Nc2c(ccs2)C(=O)N C12872494
CC(C)CCNc1cc(cc(c1)S(=O)(=O)NC(C)(C)C)C(=O)NC[C@@H]2CCC[NH+](C2)C C14543335
CCCCn1c(c(c(=O)[nH]c1=O)N(CC)C(=O)C[NH+](C)CCOc2ccc(cc2)F)N C15101614
CCCCN(c1c(n(c(=O)[nH]c1=O)CC(C)C)N)C(=O)C[NH+](C)CCOc2ccc(cc2)C C15102702
CCCn1c(c(c(=O)[nH]c1=O)C(=O)C[NH+](CC)CC(=O)Nc2cc(ccc2C)Cl)N C16557598
C=CC[NH+](Cc1ccc(s1)Cl)CC(=O)NCc2ccc(cc2)S(=O)(=O)N C20682020
CCC[NH+](Cc1ccccc1)CC(=O)N(CC(C)C)c2c(n(c(=O)[nH]c2=O)CC(C)C)N C21918841
CCCCn1c(c(c(=O)[nH]c1=O)N(CC)C(=O)C[NH+](C)Cc2ccc(cc2F)F)N C22964850
CCCCN(c1c(n(c(=O)[nH]c1=O)CC(C)C)N)C(=O)CN2CCC[NH+](CC2)Cc3ccccc3 C23077927
CC[C@@H]1C(=C(NC(=O)N1)C[NH+](C)[C@@H](C)c2ccc(cc2)S(=O)(=O)N)C(=O)OCC C23259776
CCCCN(c1c(n(c(=O)[nH]c1=O)CC(C)C)N)C(=O)C[NH+](CC)Cc2ccc(c(c2)F)OC C24071899
CCCCn1c(c(c(=O)[nH]c1=O)N(Cc2ccccc2)C(=O)C[NH+](C)Cc3ccc(cc3F)F)N C25531197
CCCCn1c(c(c(=O)[nH]c1=O)N(Cc2ccccc2)C(=O)C[NH+]3CCN(CC3)CC(F)(F)F)N C25682616
CCCC[C@H](C(=O)N1CCC2(CCc3c2cccc3)CC1)N4C(=O)[C@H](NC4=O)CCC[NH+]=C(N)N C26273342
C[NH2+]CC(=O)Nc1ccc(cn1)c2ccc(cc2)OC[C@](Cn3cncn3)(c4ccc(cc4F)F)O C29048273
C[C@@H]1CCCC[C@@H]1NC(=O)NC(=O)C[NH+](Cc2ccc(cc2)C(=O)NCC(F)(F)F)C3CC3 C29698326
CCOC(=O)C1=C(NC(=O)N[C@H]1c2ccccc2)CN3CC[NH+](CC3)[C@H](C)C(=O)NC4CC4 C28752162
C[C@@H]1[C@H](CC[C@]2([C@H]1[C@H]([C@H](CC2)[C@H](C)C(=O)NCC[NH+]3CCCC3)O)C)NC(=O)CCOC C30884061
Cc1ccc(cc1)[C@H]2CCC[NH+]2CC(=O)N(CCOC)c3c(n(c(=O)[nH]c3=O)CC(C)C)N C32754409
CCc1c(sc2c1c(nc(n2)SCC(=O)NCc3ccccc3)N4CC[NH+](CC4)CC(=O)N)C C34762720
C[C@H](c1[nH]c(=O)c2ccccc2n1)N(CCCCCC[NH3+])C(=O)c3ccc(cc3)F C34765209
CCOC(=O)c1c(c(sc1NC(=O)CN2CC[NH+](CC2)Cc3ccccc3)C(=O)N)C C23095779
CCC[NH+]1CCN(CC1)CC(=O)Nc2c(c(c(s2)C(=O)N)C)C(=O)OC(C)C C23095772
C[C@H](CCCC(C)(C)O)NC(=O)[C@H]1CN(CC12CC[NH2+]CC2)C(=O)c3cc(cc(c3)OC)OC C39631232
C[C@H](CCCC(C)(C)O)NC(=O)[C@@H]1CN(CC12CC[NH2+]CC2)C(=O)c3ccc(cc3)OC(F)(F)F C39631420
CCSc1c(cccn1)C(=O)N2C[C@H](C3(C2)CC[NH2+]CC3)C(=O)N[C@H](C)CCCC(C)(C)O C39631742
CC[C@@H](c1ccccc1)C(=O)N2C[C@H](C3(C2)CC[NH2+]CC3)C(=O)N[C@@H](C)CCCC(C)(C)O C39631749
CC[C@H](C)CC(=O)N1C[C@@H](C2(C1)CC[NH2+]CC2)C(=O)N[C@@H](C)CCCC(C)(C)O C39632021
COCCC(=O)N1C[C@@H](C2(C1)CC[NH2+]CC2)C(=O)NCc3ccccc3Sc4ccccc4CO C39657798
CCC[C@H](C)C(=O)N1C[C@H](C2(C1)CC[NH2+]CC2)C(=O)NCCNC(=O)OC(C)(C)C C39693375
CCc1cccc2=C(C[NH+]=c12)C(=O)CS[C@H]3NN[C@H]([NH+]3CC(=O)[O-])c4ccc(cc4)OC C39708419
CCc1cc(=O)[nH]c(n1)c2cccc(c2)NC(=O)C(=O)NCCCC[NH+]3CCCC3 C41784211
c1cc2c(ccc(c2nc1)OCCCCCC(=O)N[C@@H](CCCC[NH3+])C(=O)N)Cl C43208850
C[C@]12CC[C@H]([C@@]([C@H]1Cc3c(nc(s3)NCc4ccccc4)[C@H]2CC(=O)NCC[NH+](C)C)(C)CO)O C43553613
C[C@H](C(=O)N[C@@H]1CC[NH+](C1)Cc2ccccc2)Sc3nnc(s3)SCC(=O)N C48302494
CC[NH+](CC)c1ccc(cc1NCC(=O)NC(=O)NC)S(=O)(=O)N(CC)CC C15319005
CNS(=O)(=O)Cc1ccc(cc1)CNC(=O)NC[C@H](c2ccco2)[NH+]3CCCCC3 C58467337
CSCC[C@@H](C(=O)NC[C@@H](c1c(cccc1Cl)F)[NH+]2CCCC2)NC(=O)N C41399600
CSCC[C@H](C(=O)NC[C@@H](c1c(cccc1Cl)F)[NH+]2CCCC2)NC(=O)N C41399602
CSCC[C@H](C(=O)NC[C@H](c1c(cccc1Cl)F)[NH+]2CCCC2)NC(=O)N C41399606
Cn1ccnc1[C@](CCNC(=O)NC[C@@H](c2ccco2)[NH+]3CCCCC3)(C(F)(F)F)O C59060561
CC[NH+](CC)CCOc1ccc(cc1)C(=O)NCCCc2c(c(n(n2)c3ccc(cc3)F)N)C#N C59336124
Cc1cc(cc(c1)NC(=S)/N=C(\NCCc2c[nH]c[nH+]2)/Nc3nc(cc(n3)C)C)C C14156510
Cc1cc(cc(c1OCC(F)(F)F)C)C[NH+](C)CC(=O)Nc2ccccc2SCC(=O)N C59577965
CNS(=O)(=O)Cc1cccc(c1)CNC(=O)NC[C@@H](c2cccs2)[NH+](C)C C50110466
CNS(=O)(=O)Cc1cccc(c1)CNC(=O)NC[C@H](c2cccs2)[NH+](C)C C50110467
CN(C)c1ccc(cc1)[C@H](CNC(=O)C[C@H](c2ccccc2F)NC(=O)N)C3=c4ccccc4=[NH+]C3 C63112130
CCOCC[C@H]1NN[C@@H](S1)NC(=O)[C@@H]2CC(=O)N(C2)CCC3=c4cc(ccc4=[NH+]C3)F C63557272
Cc1[nH]cc([nH+]1)CNc2cc(cc(c2)S(=O)(=O)N(C)C)C(=O)N[C@H](C)c3ccc(cc3)OC C14532269
c1cc(c(cc1c2cnc(s2)Nc3cc(ccc3F)F)C(=O)N)O C03880192
c1ccc(c(c1)CSc2[nH]c(=O)c(c(n2)N)NC(=O)c3ccccc3F)F C05081431
CC(=CCCc1cc(nc(n1)N)c2cc(nc(n2)N)CCC=C(C)C)C C01588459
CC(C)c1ccc(cc1)C(=O)NC(=S)Nc2c(c3c(s2)CCC3)C(=O)N C06263182
C[C@H]1CCC[C@H]([C@@H]1C)NC(=S)NNC(=O)/C(=C/c2ccccc2)/NC(=O)C C08017588
CCc1c(sc(c1C(=O)N)NC(=S)NC(=O)c2ccc(cc2)Cl)C C10149720
CC(=CCc1c(cc(c2c1oc(c(c2=O)O)c3ccc(cc3)O)O)O)C C14762765
Cc1ccccc1c2c(c(nc3c2c(c(s3)C(=O)c4ccccc4)N)N)C#N C19337714
c1ccc(cc1)c2c(c(nc3c2c(c(s3)C(=O)c4ccc(cc4)F)N)N)C#N C19595499
C[C@@H]1CCc2c(sc3c2c(nc(n3)SCC(=O)c4ccc(cc4O)O)N)C1 C22574498
CCc1ccccc1Nc2nc(nc(n2)N)CNCc3ccc(cc3)F C25748593
c1cc(ccc1NC(=O)/C=C/C2=Cc3cc(ccc3OC2)Cl)NC(=O)N C26354996
C[C@@H]1CCC[C@H]([C@@H]1C)NC(=S)NNC(=O)/C=C/c2ccc(cc2)NC(=O)C C27267343
C/C(=N\[NH+]=C(\Nc1c2ccccc2c3ccccc3c1N)/[S-])/c4ccccn4 C29214295
CC[C@@H](C)NC(=O)Nc1c(nn(c1N)c2cc(ccc2F)F)C(C)(C)C C35868150
CC1(CC(=CC(=C1)NNC(=O)c2cccc3c2[nH]c(c3)c4cccs4)O)C C04989608
c1ccc(cc1)/C(=N\N=C(\c2ccccc2)/c3ccc(cc3)N)/c4ccc(cc4)N C02029448
CCc1ccc(cc1)NC(=S)c2c(nc([nH]c2=O)N3c4ccccc4C[C@@H]3C)N C40385611
COCCCNc1c(c(ncn1)Nc2cc(cc(c2)Cl)Cl)N C40700949
Cc1ccnc(c1)Nc2c(c(ncn2)Nc3cc(ccc3Cl)Cl)N C40701339
COc1ccc(cc1)Nc2c(c(ncn2)Nc3ccccc3C(F)(F)F)N C40701800
COc1ccc(cc1Nc2c(c(ncn2)Nc3ccc(c(c3)F)F)N)Cl C40702589
Cc1cc(ccc1Nc2c(c(ncn2)NCCc3cccs3)N)Cl C40703508
Cc1ccc(cc1Cl)Nc2c(c(ncn2)Nc3cccnc3Cl)N C40703908
Cc1ccc(c(c1)Nc2c(c(ncn2)Nc3cccc4c3nc(cc4)C)N)C C40704488
c1ccc(cc1)CCNc2c(c(ncn2)Nc3ccc(cc3Cl)Cl)N C40725932
Cc1cccc(c1C)Nc2c(c(ncn2)Nc3cccc4c3nc(cc4)C)N C40755032
Cc1cccc(c1C)Nc2c(c(ncn2)Nc3ccc(cn3)Br)N C40755067
c1cc(ccc1Nc2c(c(ncn2)NC34CC5CC(C3)CC(C5)C4)N)F C40755703
Cc1c(sc(n1)Nc2c(c(ncn2)NCCC3=CCCCC3)N)C C40756018
Cc1ccc2cccc(c2n1)Nc3c(c(ncn3)Nc4ccc(c(c4)Cl)F)N C40758716
c1ccc2c(c1)cccc2Nc3c(c(ncn3)NCc4ccc(cc4)F)N C40759030
Cc1cccc2c1nc(s2)Nc3c(c(ncn3)N[C@@H](C)c4ccccc4)N C40760332
C[C@H](c1ccccc1)Nc2c(c(ncn2)Nc3ccc(cc3)C(F)(F)F)N C40760564
c1cc(ccc1CNc2c(c(ncn2)Nc3ccc(cn3)Cl)N)F C40779573
c1cc(ccc1Nc2c(c(ncn2)Nc3ccc(cn3)Br)N)Cl C40779726
c1ccc(cc1)Nc2c(c(ncn2)Nc3ccccc3Br)N C40781019
c1ccc(cc1)Nc2c(c(ncn2)Nc3c(cc(cn3)C(F)(F)F)Cl)N C40781147
COc1ccc(cc1)Nc2c(c(ncn2)Nc3cccc(c3)Br)N C40782597
Cc1cc(c(c(c1)Cl)NC(=O)[C@H](C)Nc2ccc(c(c2)C(=O)N)Cl)C C44806923
CC[C@H](/C(=N/O)/N)C(=O)Nc1c(cc(cc1Cl)Br)Cl C44861206
Cc1ccc(c(c1)Br)NC(=O)c2c(ccc(n2)NN)Cl C51089243
c1c(ccc(c1)/N=C/c2c(cc(cc2)O)O)/N=C/c3c(cc(cc3)O)O C00588474
c1ccc(cc1)Oc2c([nH]nc2C(F)(F)F)c3ccc(c(c3O)O)O C04755668
c1cc(c(cc1N)C(=O)N)Oc2ccc(cc2Br)Cl C41080500
c1cc(cc(c1)N)c2nnc(o2)c3ccc(cc3)Oc4ccc(cc4)N C05338057
Cc1ccc(c(c1)Br)OCC(=O)NNC(=C)c2cc(ccc2O)O C20115275
CCc1cc(c(cc1O)O)/C(=C\c2ccccn2)/NNc3ccccc3 C13122246
CCC[C@H](C(=O)NCc1ccc(o1)c2ccc(cc2)Br)NC(=O)N C63678989
c1ccc2c(c1)CCC[C@]2(CNC(=O)NCCNC(=O)CC3CCCCC3)O C66978069
CC[C@@H]1CCc2c(sc(c2C(=O)N)NC(=O)Nc3ccc(c(c3)Cl)Cl)C1 C00753668
c1cc(cc(c1)[N+](=O)[O-])C(c2ccc(c(c2)Cl)N)c3ccc(c(c3)Cl)N C04015916
Cc1ccc(c(c1)NC(=O)C2=C(NC(=S)N[C@@H]2c3ccc(cc3)O)C)C C04279497
c1cc(c(cc1F)F)NC(=O)NNC(=O)c2cc(ccc2O)Br C02853681
c1cc(ccc1C(c2ccc(cc2)Cl)Nc3c4c([nH]cn4)nc(n3)N)Cl C05049553
c1ccc(c(c1)N)Sc2cc(c(cc2[N+](=O)[O-])Cl)Sc3ccccc3N C01037218
Cc1ccc(cc1)C(=O)N[C@@H](C(C)C)C(=O)Nc2cc(c(c(c2)Cl)N)Cl C08394521
c1ccc(cc1)NC(=O)c2c(c3c(s2)NC(=C[C@@H]3C(F)(F)F)c4cccs4)N C12320966
CC1=C([C@]2(CC[C@@H]3[C@H]([C@@H]2C1)CC[C@H]4[C@@]3(CC[C@@H](C4)O)C)C)/C(=N\NC(=S)N)/C C13425169
c1ccc(cc1)/C=C/c2cc(nc(n2)N)c3cc(nc(n3)N)/C=C\c4ccccc4 C17142142
CC1=C/C(=N/NC(=S)N)/[C@@H](C(C1)(C)C)C(C(F)(F)F)(C(F)(F)F)O C17222927
C[C@@H]1CCc2c(sc3c2c(nc(n3)SCc4nc5ccccc5c(n4)N)N)C1 C21838967
CC1=C([C@@H](c2c(c(sc2N1)C#N)N)c3ccccc3Cl)C(=O)Nc4ccccc4 C28465154
c1ccc(cc1)c2c(c(n(n2)c3ccccc3Cl)N)NC(=O)Nc4ccccc4F C35868094
c1ccc2c(c1)cccc2CS[C@H]3NN[C@@H](N3N)[C@@H]4C=C(N=N4)c5ccc(cc5)F C39016194
CC(C)(C)Nc1c(c(ncn1)Nc2ccc(cc2)I)N C40680595
Cc1ccc(c(c1)Nc2c(c(ncn2)Nc3ccc(cc3F)Br)N)OC C40684450
Cc1cccc(n1)Nc2c(c(ncn2)Nc3ccc(cc3Cl)Cl)N C40685600
CCc1ccccc1Nc2c(c(ncn2)Nc3cccc4c3cccn4)N C40688324
Cc1ccnc(c1)Nc2c(c(ncn2)Nc3ccc(c(c3)C(F)(F)F)Cl)N C40701416
Cc1c(cccc1Cl)Nc2c(c(ncn2)NCCC3=CCCCC3)N C40701538
c1ccc(c(c1)C(F)(F)F)Nc2c(c(ncn2)NCCC3=CCCCC3)N C40701755
Cc1cc(ccc1Nc2c(c(ncn2)Nc3ccc(cn3)Br)N)Cl C40703274
Cc1ccc(cc1Cl)Nc2c(c(ncn2)NCCC3=CCCCC3)N C40703642
Cc1ccc(c(c1)Nc2c(c(ncn2)Nc3cccc4c3cccn4)N)C C40704652
Cc1ccc(cc1Nc2c(c(ncn2)Nc3cccc4c3nccc4)N)Cl C40704886
Cc1ccc(cc1Nc2c(c(ncn2)Nc3cccc4c3cccn4)N)Cl C40705030
COc1ccc(cc1)CNc2c(c(ncn2)Nc3ccc(cc3F)Br)N C40753956
Cc1cccc(c1C)Nc2c(c(ncn2)Nc3c(cc(cn3)C(F)(F)F)Cl)N C40755296
c1cc2c(cccn2)c(c1)Nc3c(c(ncn3)NC45CC6CC(C4)CC(C6)C5)N C40755799
c1cc2cccnc2c(c1)Nc3c(c(ncn3)Nc4ccc(c(c4)Cl)F)N C40758432
Cc1ccc2cccc(c2n1)Nc3c(c(ncn3)Nc4ccc(cc4Cl)Cl)N C40758628
c1ccc(c(c1)Nc2c(c(ncn2)Nc3cc(ccc3Cl)Cl)N)F C40759130
Cc1ccc2c(c1)sc(n2)Nc3c(c(ncn3)Nc4ccccc4F)N C40759192
C[C@H](c1ccccc1)Nc2c(c(ncn2)Nc3ccccc3Br)N C40760258
C[C@H](c1ccccc1)Nc2c(c(ncn2)Nc3ccc(cc3)Br)N C40760286
Cc1cccc2c1nc(s2)Nc3c(c(ncn3)N[C@H](C)c4ccccc4)N C40760334
c1cc(c(cc1Cl)Nc2c(c(ncn2)Nc3ccc(cn3)Cl)N)Cl C40778115
Cc1c(sc(n1)Nc2c(c(ncn2)Nc3cccc(c3Cl)Cl)N)C C40778586
c1cc(c(cc1Nc2c(c(ncn2)Nc3ccc(cn3)Br)N)Cl)F C40779900
Cc1cccc(c1)Nc2c(c(ncn2)Nc3nc4c(cccc4s3)C)N C40781633
Cc1ccc(cc1)CNc2c(c(ncn2)Nc3cccc(c3)C(F)(F)F)N C40781926
c1cc(ccc1Nc2c(c(ncn2)Nc3ccc(cc3)Br)N)F C40782240
c1cc(cc(c1)Br)Nc2c(c(ncn2)Nc3ccc(cc3)F)N C40782494
Cc1ccc2c(c1)sc(n2)Nc3c(c(ncn3)Nc4cc(ccc4F)F)N C40783615
c1cc(cc(c1)Br)Nc2c(c(ncn2)Nc3cccc4c3cccn4)N C40796925
c1cc(ccc1Nc2c(c(ncn2)Nc3cc(ccc3F)F)N)OC(F)(F)F C40799775
Cc1cc(c2c(c1)/C(=N\NC(=O)c3c(cc(s3)c4ccccc4)N)/C(=N2)O)C C05937506
c1cc(c2c(c1)c(ccc2)/N=C/c3c(cc(cc3)O)O)/N=C/c4c(cc(cc4)O)O C59518948
Cc1ccc(cc1)SCc2cc(=O)nc([nH]2)/N=C(\N)/Nc3cccc4c3cccc4 C18031530
CSc1ccc(cc1)[C@@H]2c3ccc(cc3OC(=C2C#N)N)N C00241268
C[C@]1(C[C@@H](NC(=S)N1)c2ccccc2)c3ccc(cc3O)O C04481809
c1ccc(c(c1)c2cc(c3cc(ccc3n2)Cl)C(=O)NN)O C02568709
Cc1ccc(c(c1)NC(=O)c2c(c3c(cc(=O)[nH]c3s2)C)N)C C12083696
C1CCc2c(c3c(nc(nc3s2)SCC(=O)N)N)C1 C03548691
c1cc(ccc1[C@@H]2[C@H]3CC=C[C@@H]3c4cc(ccc4N2)C(=O)N)O C13636720
c1ccc2c(c1)c(c(n2C(=O)c3ccc(cc3)Cl)N)C(=O)N C16777376
c1cc(c(cc1F)F)NC(=O)Nc2ccc(cc2N)Cl C34673721
CSc1cccc(c1)Nc2cc3c(cc2N)c(=O)[nH]cn3 C35383125
Cc1c(cccc1Cl)Nc2cc3c(cc2N)c(=O)[nH]cn3 C35383132
CN(c1ccc(cc1N)S(=O)(=O)N)C2CCCCCC2 C36327978
C1CCC(CC1)CCC2C(=C(SC(=C2C#N)N)N)C#N C19898080
c1cc(ccc1Sc2cc(cc(c2)S(=O)(=O)N)N)Cl C37934332
CC(C)(/C(=N/O)/N)NC(=O)c1cccc(c1Cl)Cl C40371122
CC[C@](C)(/C(=N/O)/N)NC(=O)c1cc2c(s1)CCCC2 C40372958
CC(C)C[C@H](CO)NC(=O)c1cc2cc(ccc2s1)N C40772933
c1ccc(c(c1)COC(=O)c2cc(ccc2N)F)C(=O)N C41101324
c1ccc(c(c1)C(F)(F)F)NC(=O)Nc2ccccc2N C41111012
C[C@H]1CC[C@@H](CN1c2ccc(c(c2)C(F)(F)F)N)C(=O)N C42427826
c1cc(c(cc1N)F)NC(=O)c2ccc(cc2O)Br C44483505
c1cc(c(c(c1)Cl)F)NC(=O)C2(CCCC2)/C(=N\O)/N C44784804
C[C@H](/C(=N/O)/N)C(=O)N[C@H](C)C12CC3CC(C1)CC(C3)C2 C44862433
c1cc(ccc1CSc2c(c(cc(n2)N)N)C#N)Cl C48380119
CC(C)[C@H](c1cccs1)Nc2cc3c(cc2N)CC(=O)N3 C49555124
C[C@H]1c2ccsc2CCN1c3cc(c(cc3F)N)C(=O)N C50032972
Cc1ccc(c(c1Cl)NC(=O)c2c(c([nH]n2)C)N)Cl C50305425
Cc1ccc(cc1C(F)(F)F)NC(=O)c2c(c([nH]n2)C)N C50306626
C[C@@H](C/C(=N/O)/N)NC(=O)c1cc2c(s1)CCCCC2 C50389306
c1cc(c(cc1Cl)NC(=O)c2cc(ccn2)NN)Cl C51089086
Cc1c(cccc1F)NC(=O)c2c(ccc(n2)NN)Cl C51094623
Cc1ccc(c(c1)NC(=O)c2c(ccc(n2)NN)Cl)C C51096139
C[C@@H]1CCC[C@@H]([C@@H]1C)NC(=O)c2cc(nc(c2)Cl)NN C51096248
Cc1cc(ccc1NC(=O)c2cc(c(nc2)NN)Cl)F C51112524
Cc1cc(ccc1NC(=O)c2cc(nc(c2)Cl)NN)F C51112543
CCC[C@H](c1cccs1)NC(=O)c2ccccc2NN C51114824
Cc1ccc(c(c1)NC(=O)c2cc(nc(c2)Cl)NN)F C51122622
C[C@@H](C(C)C)NC(=O)c1ccc(c(c1)C(F)(F)F)NN C51123113
CC[C@@H]1CCCC[C@H]1NC(=O)c2c(ccc(n2)NN)Cl C51123791
CC[C@H]1CCCC[C@H]1NC(=O)c2cc(nc(c2)Cl)NN C51123801
c1cc2c(cc1N)cc(s2)C(=O)N[C@@H]3CCCC[C@@H]3O C51988884
c1c2c(nc(c1C(=S)N)N[C@H]3CCCC[C@@H]3O)CCC2 C52010619
c1c2c(nc(c1C(=S)N)N[C@H]3CCCC[C@H]3O)CCC2 C52010624
CC(C)c1nc(c(n1N)N)c2ccc(c(c2)Br)F C52839923
Cc1ccc(c(c1)C(=O)Nc2nc(cs2)C(C)C)NN C53007430
Cc1ccc(s1)[C@@H](C)NC(=O)c2cccc(c2NN)F C54217293
Cc1ccc(s1)[C@H](C)NC(=O)c2cccc(c2NN)F C54217295
c1cc(c(c(c1)F)NN)C(=O)Nc2cc(cc(c2F)F)F C61123189
c1cc(ccc1c2c(n[nH]c2N)c3c[nH]nc3)Br C62777697
C[C@H](C12CC3CC(C1)CC(C3)C2)NC(=O)c4c(c[nH]n4)N C62810650
c1cc2c(cc1N)c(c[nH]2)C(=O)Nc3ccc(cc3Cl)Cl C62832382
C1CCCN(CC1)C(=O)C2CC[NH+](CC2)CC(=O)Nc3c(c4c(s3)CCC4)C(=O)N C09257109
Cc1c(c(n2c(n1)nc(n2)C[NH3+])C)CCC(=O)Nc3ccc(cc3F)Br C09407425
CC(C)[NH+]1CCc2c(sc(c2C(=O)N)NC(=O)Cc3ccc4c(c3)OCO4)C1 C09520919
C[C@@H](C(=O)Nc1c(c2c(s1)CCC2)C(=O)N)[NH+]3CCC(CC3)C(=O)N4CCCCCC4 C09683384
Cc1ccc(cc1C)C(=O)N[C@@H](Cc2ccccc2)C(=O)N3CCC4(CC3)c5c([nH]cn5)CC[NH2+]4 C09410810
c1ccc(cc1)n2c3c(cn2)c(=[NH2+])n(cn3)NC(=S)Nc4ccc(cc4Cl)Cl C08636728
Cc1cc(c(c(c1)Br)NC(=O)[C@@H](CCS(=O)(=O)C)[NH3+])Br C20504205
CC1([C@@H]2CC[C@]1(C(=O)C2)S(=O)(=O)N[C@@H](c3ccccc3)[C@H](c4ccccc4)[NH3+])C C21993127
C[C@@H](C(=O)Nc1c(ccs1)C(=O)N)[NH+]2CCN(CC2)C(=O)c3ccc(cc3)Cl C23005198
CCNC(=O)NC(=O)C[NH+]1CCC[C@H]1C(=O)Nc2cc(cc(c2)Cl)Cl C26462680
c1ccn(c(=O)c1)c2ccc(cc2)C(=O)N[C@H]3C[NH2+]C[C@H]3NC(=O)c4ccc(s4)Cl C28826205
CNC(=O)[C@@H]1CN(c2ccccc2O1)C(=O)CS/C(=[NH+]/C3CCCCC3)/N C29494215
c1cc(c(cc1Cl)Cl)C(=O)N2CC[NH+](CC2)CC(=O)Nc3c(ccs3)C(=O)N C30260677
CC1(Cc2c(sc(c2C(=O)N)NC(=O)N3CC[NH+](CC3)CCc4ccccc4)CO1)C C34785127
CC(C)[NH+]1CCc2c(sc(c2C(=O)N)NC(=O)/C=C/c3ccc4c(c3)OCO4)C1 C36628674
CS(=O)(=O)CC[C@H](C(=O)Nc1ccc(cc1Br)Br)[NH3+] C37016056
Cc1cc(nn1C(C)C)C(=O)Nc2c(c3c(s2)C[NH+](CC3)C(C)C)C(=O)N C38508881
c1cc(cnc1)[C@@H]2N[C@@H](N(N2)C(=O)c3cccs3)[NH2+]CC4=CC5=CC=N[C@@H]5C=C4 C38598999
Cn1cccc1C(=O)N2C[C@@H](C3(C2)CC[NH2+]CC3)C(=O)NCCc4c[nH]c5c4cccc5 C39597766
Cc1c(c2ccccc2[nH]1)CCNC(=O)[C@H]3CN(CC34CC[NH2+]CC4)C(=O)c5cccn5C C39674033
c1cc(cnc1)C(=O)N2C[C@H](C3(C2)CC[NH2+]CC3)C(=O)NCCc4c[nH]c5c4cc(cc5)Cl C39676469
Cc1cccc2c1[nH]cc2CCNC(=O)[C@H]3CN(CC34CC[NH2+]CC4)C(=O)c5cccnc5Cl C39684108
Cn1cc(cc1C(=O)NNC(=O)NCC2(CCCC2)[NH+](C)C)Br C43147539
CC[C@H](C)[C@@H](c1nc(co1)C(=O)NCc2cccc(c2)I)[NH3+] C43213493
c1ccc2c(c1)CCC[C@@H]2NC(=O)[C@H]3C[NH2+]C[C@@H]3C(=O)NCc4ccc5c(c4)OCO5 C43223412
Cc1cccc(c1)CC(=O)N2C[C@@H](C3(C2)CC[NH2+]CC3)C(=O)N[C@H](C)c4c([nH]nc4C)C C44714324
Cc1c(sc(n1)c2ccccc2)C(=O)NNC(=O)NCC[NH+]3CCCCC3 C45209086
C[C@@H](c1ccc(cc1)S(=O)(=O)N)[NH+](C)Cc2[nH]c(=O)c3c4c(sc3n2)CCC4 C45355907
CC(=O)NCC1CC[NH+](CC1)CC(=O)NC(=O)NC23CC4CC(C2)CC(C4)C3 C52848656
c1ccc2c(c1)c(c[nH]2)/C=N/[NH+]=C(\N)/S[C@H]3CC(=O)N(C3=O)c4cc(ccc4Cl)Cl C59537077
C[C@@H](C(=O)Nc1c(c2c(s1)CCC2)C(=O)N)[NH+]3CCC[C@@H](C3)C4OCCO4 C60363226
Cc1c(cccc1NC(=O)c2ccc(o2)S(=O)(=O)N)C[NH+]3CCSCC3 C61596674
c1ccc(cc1)C[NH+]2CCC(CC2)NC(=O)C[C@H]3C(=O)Nc4ccccc4C(=O)N3 C32103292
c1ccc2=[NH+]CC(=c2c1)C[C@@H](C(=O)N3CCN(CC3)c4ccccc4Cl)NC(=O)N C63117994
COc1ccc(cc1)[C@@H]2CS[C@H](N2)C3=C(N(CC3=O)/N=C/C4=c5ccccc5=[NH+]C4)N C39950404
CCc1nc(cs1)C[NH+](C)[C@H](C)C(=O)Nc2c(c3c(s2)CCC3)C(=O)N C63593780
C[C@@H](C(=O)N[C@H]1Nc2ccccc2S1)NC(=O)[C@@H]3C=c4c(=[NH+]3)cccc4OC C63821471
Cc1ccc2=[NH+]CC(=c2c1)CCN3C[C@@H](CC3=O)C(=O)N[C@@H]4NN[C@@H](S4)C C63948113
CC(C)[C@H]1C(=CNN1c2ccc(cc2)Cl)C(=O)NNC(=O)C3=c4ccccc4=[NH+]C3 C64064612
CC(C)C(=O)N[C@@H]1N/C(=C\C(=O)Nc2nc(cs2)C3=c4ccccc4=[NH+]C3)/CS1 C64109005
C[C@@H]1C(=c2ccccc2=[NH+]1)c3csc(n3)NC(=O)CSc4nnc(s4)N C65322110
c1cc(c(cc1NC(=O)c2cc(cc(c2)F)F)O)C(=O)NCCn3cc[nH+]c3 C65640146
Cc1c(c(no1)c2c(cccc2Cl)F)C(=O)N[C@H]3CCC[NH+](C3)CC(=O)N C66449002
Cc1c(scn1)CN(C)C(=O)Nc2cccc(c2)C[NH+]3CCC[C@H]3C(=O)N C66594732
Cc1cc(ccc1C(=O)NC(C)C)NC(=O)C(=O)N[C@@H]2CC[NH+]3[C@@H]2CCCC3 C66719457
CCC[NH+]1Cc2cccc(c2C1)NC(=O)c3ccc(cc3)n4c(c(cn4)C#N)N C66760918
CC(=O)Nc1cc(c(cc1F)F)NC(=O)NCc2ccc([nH+]c2)N3CCCC3 C66981062
c1cc(c(cc1c2nc(co2)C[NH+]3CCC[C@@H](C3)CNS(=O)(=O)N)F)F C67117232
c1ccc(cc1)C[NH+]2CCCC[C@@H]2CNC(=O)C3CCC4(CC3)C(=O)NC(=O)N4 C67271364
c1cc(c([nH+]c1)N2CCC(CC2)C(=O)N)CNc3ncc(cn3)Br C67372080
COc1cc(c(cc1[C@@H]2c3ccc(cc3OC(=C2C#N)N)N)Br)OC C00752388
CC1=C([C@H](NC(=O)N1)c2ccc(cc2)O)C(=O)Nc3ccccc3F C04276385
c1ccc(cc1)/C=c/2\c(=O)n3c(=C([C@H](C(=C3N)C#N)c4ccccc4)C(=O)N)s2 C01296699
Cc1cc(ccc1NC(=O)CSc2nc([nH]n2)N)I C06233207
CCCOc1ccc(cc1OC)[C@H]2c3ccc(cc3OC(=C2C#N)N)N C08846158
c1cc(c(c(c1)Cl)NC(=O)CSc2[nH]c(nn2)N)C(F)(F)F C10716133
Cc1c(sc(c1C(=O)N)NC(=S)NC(=O)c2ccc(cc2Cl)Cl)C C12495449
c1cc(cc(c1)S(=O)(=O)c2ccc3c(c2)c(nc(n3)N)N)C(F)(F)F C06184632
COc1cc(c(c(c1O)Br)Br)/C=N/NC(=O)N C13746986
c1cc(c(c2c1[nH]cc2O[C@H]3[C@@H]([C@@H]([C@H](O3)CO)O)O)Cl)Br C15020136
CC1=C([C@@H](NC(=S)N1)c2c(ccc3c2cc(cc3)OC)OC)C(=O)N C02480157
Cc1cc(c(c(c1)Br)NCC(=O)NC(=O)N)Br C20504180
c1cc(ccc1C(=O)Nc2nc(cs2)c3cc([nH]c3)C(=O)N)Br C22899691
Cc1ccc(cc1)[C@@]2([C@H]([C@H](NC(=O)N2)c3ccc(cc3)O)C(=O)C(F)(F)F)O C27753953
CC1=CC[C@@H]2[C@](CCC[C@]2([C@@H]1C[C@]34[C@H]([C@@H](C(=C)[C@@H]([C@H]3O4)O)O)O)C)(C)CO C31159490
Cc1ccc(cc1)[C@]2([C@@H]([C@@H](NC(=O)N2)c3ccc(cc3)O)C(=O)C(F)(F)F)O C35099344
CCn1cc(cc1C(=O)Nc2ccc(cc2)NC(=O)N)Br C37844784
COc1ccc(cc1OC)c2cc(nc(c2C#N)N)c3ccc(cc3)N C19095808
CC1=CC[C@H]2[C@@](CCC[C@@]2([C@@H]1C[C@@]34[C@@H](C=C([C@@H]([C@@H]3O4)O)CO)O)C)(C)CO C35456043
c1cc(cc(c1)Br)N[C@@]2(COc3c2ccc(c3)O)C(=O)N C37944440
CC(C)(C)NC(=O)Nc1c(cc(cc1Cl)S(=O)(=O)N)Cl C40383852
C=CCNc1c(c(ncn1)Nc2ccc(cc2)I)N C40708995
C[C@H]1CCC[C@@H]([C@@H]1C)NS(=O)(=O)c2cc(cnc2NN)Br C41069947
C[C@@H](C(=O)Nc1cccc(c1)Br)Sc2[nH]c(=O)cc(n2)N C41630104
CC[C@@H](C(=O)Nc1c(cc(cc1C)C)C)Sc2[nH]c(=O)cc(n2)N C41630385
CC(C)c1cc(c(s1)NC(=O)[C@]2(C(=O)Nc3ccccc3S2)C)C(=O)N C41644328
C[C@@H](C(=O)Nc1ncc(s1)Cc2cccc(c2Cl)Cl)NC(=O)N C41939468
C[C@@H](C(=O)NC(=O)N)Nc1ccc(cc1Br)Br C42221265
C[C@H](C(=O)NC(=O)N)Nc1cc(ccc1Br)Br C42578269
c1cc(ccc1C(=O)N)C(=O)NNC(=O)c2cc3c(s2)CCCCC3 C45292773
c1ccc2c(c1)CC[C@@H]2NC(=O)Nc3ccccc3SCC(=O)N C45695755
c1c(c[nH]c1C(=O)N)c2csc(n2)NC(=O)C34CC5CC(C3)CC(C5)C4 C45852992
Cc1cc(ccc1N[C@H](C)C(=O)NC(=O)N)I C46804248
C[C@@H]1CCC[C@H](C1)NC(=O)NNC(=O)c2cc(c[nH]2)Br C47036127
c1cc(cc(c1)Br)CNC(=O)c2c[nH]c3c2ccc(c3)N C48817471
CCC[C@@H](C(=O)NCCc1ccc(s1)Br)NC(=O)N C49121396
Cc1c(c(n[nH]1)C(=O)Nc2ccc(cc2C(F)(F)F)Br)N C50305770
c1cc(c(cc1Br)F)NC(=O)c2cc(c(nc2)NN)Cl C51090086
Cc1ccccc1[C@H](C)NC(=O)c2cc(cnc2NN)Br C51119708
C[C@H]1CCC[C@@](C1)(CO)NS(=O)(=O)c2cc(ccc2N)Br C53113490
Cc1ccc(s1)[C@@H](C)NC(=O)NNC(=O)c2cc(c[nH]2)Br C54731232
CC1(CC2=C([C@@H](C(=C(O2)N)C(=O)N)c3ccc(cc3)SC)C(=O)C1)C C58949937
c1c(cc(c(c1O)/C=N/NC(=O)C(C(C(F)(F)F)(F)F)(F)F)O)O C59166754
c1c(cc(c(c1F)F)F)NC(=O)c2cc(cnc2NN)Br C61123197
c1c(c(sc1Cl)Cl)S(=O)(=O)N[C@H]2CCC[C@H]2/C(=N\O)/N C61888134
c1cc(ncc1Br)NC(=O)c2cc(c(c(c2)F)NN)F C63007878
Cc1cc(c(cc1C(=O)NC2[C@@H]3CCC[C@H]2C[NH+](C3)C4CC4)S(=O)(=O)N)C C63244201
c1cc(ccc1[C@@H]2[C@@H]([C@@]([NH+]=C(N2)O)(C(F)(F)F)[O-])C(=O)c3ccc(cc3)F)O C04898587
Cc1ccc(cc1C(=O)N)NC(=O)CNC(=O)c2cc3c(s2)CCCC3 C67194305
Cc1ccsc1C(=O)NNC(=O)NC2[C@@H]3CCC[C@H]2C[NH+](C3)C4CC4 C67410513
c1cc2c(cc1CN(C=O)c3ccc4cc(ccc4c3)Cl)c(nc(n2)N)N C01565348
Cc1c(cccc1Cl)NC(=O)[C@H](C)Sc2[nH]c(=O)cc(n2)N C05237955
CC(C)c1ccc(cc1)[C@H]2C[C@@H](n3c(c(cn3)C(=O)NN)N2)C(F)(F)F C05912928
c1cc2c(cc1N)sc(n2)CCCCCCc3nc4ccc(cc4s3)N C06756697
CCCCOc1cccc(c1)[C@@H]2c3ccc(cc3OC(=C2C#N)N)N C08846183
CC(C)(C)NC(=O)c1ccc2c(c1)[C@H]3C=CC[C@@H]3[C@@H](N2)c4ccc(cc4O)O C13640482
C/C(=N/NC(=O)N)/CC[C@@H]1[C@]2(CCCC([C@H]2CC[C@]1(C)O)(C)C)C C13800493
Cc1c2ccccc2sc1C(=O)CSc3nc(cc(n3)N)N C08488084
Cc1c(c(=O)[nH]c(n1)Nc2ccccc2N)Cc3ccc(cc3)Cl C16843761
c1ccc(cc1)C(=O)c2c(c3c(c(c(nc3s2)N)C#N)c4cccs4)N C19418687
Cc1ccc(c(c1)Br)NC(=O)CSc2[nH]c(=O)cc(n2)N C17967779
c1cc(oc1)c2c(c(nc3c2c(c(s3)C(=O)c4ccc(cc4)Cl)N)N)C#N C20458734
c1cc(ccc1CSc2c(c(cc(n2)N)N)C#N)Br C24574206
c1ccc(cc1)C(c2ccccc2)OCCSc3nc(cc(n3)N)N C24834572
CC(C)[C@@H](C(=O)Nc1cc(ccc1Cl)Cl)Sc2nc([nH]n2)N C32322385
CC(C)(C)[C@H]1CCc2c(sc3c2c(nc(n3)SCC(=O)N)N)C1 C00870343
C[C@@](c1cccc(c1)O)(C(=O)N)Nc2ccccc2Br C37950981
[H]/N=C\1/[C@H](S[C@H]([C@@H]1C2[NH+]=c3ccccc3=[NH+]2)Nc4ccccc4)C#N C39290075
Cc1ccc(c(c1)NC2=NC(=O)/C(=C(\C)/c3ccc(cc3)N)/S2)O C39869703
c1ccnc(c1)Nc2c(c(ncn2)Nc3cc(cc(c3)Cl)Cl)N C40700991
Cc1ccnc(c1)Nc2c(c(ncn2)Nc3ccc(cc3)Br)N C40701357
Cc1ccnc(c1)Nc2c(c(ncn2)Nc3ccc(c(c3)Cl)F)N C40701417
Cc1ccc(cc1Nc2c(c(ncn2)Nc3nccs3)N)Cl C40704922
Cc1ccc(c(c1)C)Nc2c(c(ncn2)NCCc3cccs3)N C40755602
C[C@@H](c1ccccc1)Nc2c(c(ncn2)Nc3cccc4c3nccc4)N C40758269
Cc1ccc2cccc(c2n1)Nc3c(c(ncn3)Nc4cc(ccc4F)F)N C40758752
c1cc(cc(c1)Br)Nc2c(c(ncn2)Nc3cccnc3)N C40759796
CC[C@@H](C)Nc1c(c(ncn1)Nc2ccccc2Br)N C40781478
c1cc(cc(c1)Nc2c(c(ncn2)NCCc3cccs3)N)C(F)(F)F C40782013
CC[C@H](C)Nc1c(c(ncn1)Nc2ccc(cc2)Br)N C40782322
CC(=O)c1ccc(cc1)Nc2c(c(ncn2)Nc3ccc(cc3F)F)N C40782824
Cc1cccc2c1nc(s2)Nc3c(c(ncn3)NC4CCCC4)N C40783523
Cc1ccc(cc1)CNc2c(c(ncn2)Nc3ccc(c(c3)F)F)N C40783803
C[C@H](C(=O)Nc1ccc(cc1)C(C)C)Sc2[nH]c(=O)cc(n2)N C41630299
CCC[C@H](/C(=N/O)/N)C(=O)Nc1cc(c(cc1Cl)Cl)Cl C44862954
Cc1cc2c(c(c1NC(=O)c3ccc(cc3Cl)Cl)C)sc(n2)NN C45889050
Cc1cc2c(c(c1NC(=O)c3ccc(c(c3)Cl)OC)C)sc(n2)NN C45889572
C[C@H]1c2c(c3ccccc3[nH]2)CCN1C(=O)Nc4ccccc4CC(=O)N C48078144
CC(C)c1c(c(n[nH]1)C(=O)Nc2c(cc(cc2Cl)Cl)Cl)N C50309816
CCC[C@@H](c1cccs1)NC(=O)c2cc(cnc2NN)Br C51114789
Cc1ccc(cc1Br)[C@H](c2c([nH]nc2O)C)c3c(n[nH]c3O)C C04663952
Cc1ccc(c(c1)C(=O)NCc2ccc(cc2)Br)NN C53006567
Cc1ccc(c(c1)C(=O)NCc2cccc(c2)Br)NN C53008193
C[C@@H]1CCC[C@@](C1)(CO)NC(=O)c2cc(c(c(c2)Cl)Cl)N C53112507
Cc1ccc(c(c1)/C(=N/O)/CC/C(=N\O)/c2cc(ccc2C)O)O C05541879
CC[C@H](C)[C@H](C(=O)N[C@@H](C)c1ccccc1C(F)(F)F)NC(=O)N C55671259
Cc1c(c([nH]c1C(=O)Nc2cc(c(c(c2)Cl)N)Cl)C)C(=O)C C57565143
c1ccc(c(c1)NC(=O)NC23CC4CC(C2)CC(C4)C3)SCC(=O)N C61038427
CCCc1c(cc(s1)C(=O)Nc2ccc(cc2)NC(=O)N)CC C25879800
Cc1ccsc1c2cccc(c2)NC(=O)NCC(C)(C)C(=O)N C67354659
CSCC[C@@H](C(=O)Nc1ccc2c(c1)OCCO2)NC(=O)[C@@H]3Cc4ccccc4C[NH2+]3 C09045059
CC[NH+]1CCc2c(sc(c2C(=O)N)NC(=O)Cc3ccc(cc3)S(=O)(=O)C(C)C)C1 C12070731
Cc1cc(c(c(c1)C)NC(=O)C[NH+](C)CC(=O)NC(=O)NCC(F)(F)F)C C15482862
Cc1c(c(sc1C(=O)N)NC(=O)C[NH+]2CCC(CC2)C)C(=O)OC(C)C C17077998
COC(=O)c1c(c2cc(ccc2[nH]1)Cl)NC(=O)C[NH+]3CCN(CC3)CCO C19372235
c1ccc(cc1)c2[nH]nc(n2)C[NH2+]C[C@@]3(CCCN(C3=O)CC4CCCCC4)O C15062074
c1cc(sc1)c2csc(n2)CN3CC[NH+](CC3)CC(=O)Nc4ccc(cc4)C(=O)N C22631183
c1ccc(cc1)C[NH+]2CC[C@H](C2)NC(=O)CSc3nnc(n3N)C(F)(F)F C23005968
c1ccc(cc1)C[NH+]2CC[C@@H](C2)NC(=O)CSc3nnc(n3N)C(F)(F)F C23005971
CC(C)(C)c1ccc(cc1)C[NH+](C)CC(=O)c2c(n(c(=O)[nH]c2=O)C3CC3)N C27348788
CCOc1ccc(cc1)OCC(=O)Nc2c(c3c(s2)C[NH+](CC3)C)C(=O)N C36629395
Cc1ccc(cc1)CNC(=O)[C@H](C(C)C)NC(=O)C2CCN(CC2)C(=O)[C@@H]3CCC[NH2+]3 C04082640
C[C@H]1[C@H](N[C@@H](O1)c2ccccc2NS(=O)(=O)C)C[NH+](C)Cc3c[nH]c4c3cccc4 C39532697
Cc1ccc2c(c1)c(c[nH]2)CCNC(=O)[C@@H]3CN(CC34CC[NH2+]CC4)C(=O)CCOC C39656247
c1ccc(c(c1)N2CCN(CC2)c3c(c(ncn3)NCCCn4cc[nH+]c4)N)F C40799574
Cc1cccc(c1C)NC(=O)C(=O)NCc2cccc(c2)NC(=O)C[NH+](C)C C41639855
CCCNC(=O)C[NH+]1CCC(CC1)NC(=O)C(=O)Nc2c(cc(cc2C)C)C C41825806
CNC(=O)Cc1ccccc1NC(=O)NC[C@H](c2ccco2)[NH+]3CCCCC3 C44179988
c1ccc(cc1)[C@H](CNc2ccc(cc2S(=O)(=O)N)[N+](=O)[O-])[NH+]3CCCC3 C46228784
Cn1cc(cc1C(=O)NNC(=O)NCCCC[NH+]2CCCC2)Br C46749327
CC(C)(C)C(=O)Nc1cccc(c1)NC(=O)C(=O)NCC2(CCCC2)[NH+](C)C C48744228
CC(C)(C)NC(=O)c1ccc(cc1)NC(=O)C(=O)NCC2(CCCC2)[NH+](C)C C48744239
CCc1ccc(cc1)[C@H](CNC(=O)NN[C@]2(CCS(=O)(=O)C2)C)[NH+](C)C C49799277
CCn1cc(cn1)c2cc(nc(n2)N)NC[C@@H](c3ccccc3Cl)[NH+](C)C C19718022
CCCNC(=O)c1ccc(cc1Cl)NC(=O)C(=O)N[C@H]2CCC[NH+](C2)CC C54880096
c1cnn(c1)CCc2cc(=O)[nH]c(n2)c3ccc(cc3)CN4CCC[C@H](C4)C[NH3+] C48462705
C[C@H]1C[C@@H](C[NH+](C1)Cc2ccc(cc2)CNC(=O)CC[C@@H]3C(=O)NC(=O)N3)C C57587093
C[NH+](C)[C@@H](CNC(=O)c1cc(sc1)S(=O)(=O)N)c2ccc(cc2)OC C57913850
C[NH+](C)[C@@H](CNC(=O)Nc1cccc(c1)NC(=O)c2ccncc2)c3cccs3 C58133641
c1cc(oc1)CNC(=O)NCC(=O)NC2CC[NH+](CC2)Cc3ccc(cc3)F C58532087
c1ccc(c(c1)C[NH+]2CCSCC2)NC(=O)NCCNc3c(cccn3)C#N C61788071
CN(C)c1c(ccc[nH+]1)CNC(=O)NCc2cccc(c2)NC(=O)c3ccco3 C48773348
Cc1cc(ccc1NC(=O)NCCNC(=O)OC(C)(C)C)N2CC[NH+](CC2)C C62648759
CCCO[C@H]1CCCN(C1)C(=O)Nc2cccc(c2)C[NH+]3CCC[C@H]3C(=O)N C62649403
CCCC\1=NN(C(=O)/C1=C\NCCc2c[nH]c[nH+]2)[C@H]3Nc4ccccc4S3 C53633222
CCN(CC)c1ccc(c[nH+]1)CNC(=O)Nc2cc(c[nH]c2=O)C(F)(F)F C63161734
COc1ccc(cc1S(=O)(=O)N)NC(=O)CCCC2=c3ccccc3=[NH+]C2 C63182701
c1ccc2=[NH+][C@@H](C=c2c1)C(=O)NCCNC(=O)C(=O)Nc3cccc(c3)C(F)(F)F C63778221
c1ccc(c(c1)c2nc(cs2)C(=O)NNC(=O)NCCCn3cc[nH+]c3)F C64885700
c1cc(cc(c1)Cl)C2(CCCC2)C(=O)NNC(=O)NCCCn3cc[nH+]c3 C64886012
c1cc(c(c(c1)Cl)Cl)/C=C/C(=O)NNC(=O)NCCCn2cc[nH+]c2 C64886912
CC[NH+](CC)Cc1ccccc1NC(=O)c2ccc(cc2)n3c(c(cn3)C#N)N C66240705
C[NH+](C)C[C@@H](Cc1ccccc1)NC(=O)c2ccc(cc2)n3c(c(cn3)C#N)N C66241198
C[NH+](C)C[C@H](Cc1ccccc1)NC(=O)c2ccc(cc2)n3c(c(cn3)C#N)N C66241199
Cc1cc(ccc1C(=O)NC(C)C)NC(=O)C(=O)NCC[NH+]2CCC[C@H](C2)C C66719203
Cc1ccc2[nH+]c(cn2c1)CNC(=O)CCCC[C@@H]3[C@@H]4[C@@H](CS3)NC(=O)N4 C67233953
C[C@H]1CCC[NH+](C1)[C@@H](C)CNC(=O)C(=O)Nc2ccc(c(c2)NC(=O)OC)F C67497470
C[C@@H]1C[C@@H](C[NH+](C1)CCNC(=O)C(=O)Nc2ccc(c(c2)NC(=O)OC)F)C C67497771
CCCO[C@H]1CCCN(C1)C(=O)Nc2cccc(c2)C[NH+]3CCC[C@@H]3C(=O)N C67529247
C[NH+](C)CC(=O)Nc1cccc(c1)CNC(=O)Nc2nnc(s2)C(F)F C67586954
C/C(=N/NC(=O)CNc1cccc(c1)Cl)/CCc2ccco2 C05620626
CCCCn1c(c(cc1c2cc(ccc2OC)OC)C(=O)N)C C06778834
CCOC(=O)c1c(c(c([nH]1)C)C(=O)NCCc2ccc(cc2)Cl)C C06800443
CCCc1cc(=O)[nH]c(n1)S[C@H](c2ccccc2)C(=O)NC3CC3 C08943060
Cc1ccccc1OCCn2c3ccccc3nc2SCC(=O)N C00175913
CC[C@@H](C)[C@H](C(=O)NCc1ccco1)NC(=O)[C@@H]2CCCC[C@@H]2C C15079851
CCOc1ccccc1/C=C/C(=O)Nc2ccccc2C(=O)NC3CC3 C16015453
CCCCNC(=S)Nc1ccc(cc1)c2nnc3n2CCCCC3 C06330499
Cc1cccc(c1C)N/C(=C\C(=O)OC)/C(=O)NCc2ccccc2 C21946351
Cc1cccc2c1[nH]c3c2C[C@@H](CC3)NC(=O)CCCCC(=O)OC C22330512
CCOC(=O)c1cnc(nc1N)SC/C=C/c2ccccc2 C23200292
CCC[C@@H](C)NC(=O)c1cccc(c1)NS(=O)(=O)CCC C29506936
CC1=C[C@H]([C@@H](C[C@H]1CC(=O)NCC#C)C(C)C)CNS(=O)(=O)C C30881357
Cc1cccc(c1OCCO/N=C(/c2ccc(cc2)OC)\N)C C32936831
CC[C@@H](C)[C@@H](C(=O)NCc1ccco1)NC(=O)c2ccc(cc2)C C34969221
c1cc(c(cc1OCC(F)(F)F)C(=O)NO)OCC(F)(F)F C01395706
Cc1cc(c2cc([nH]c2c1)C(=O)NCCCOCc3ccco3)C C40024508
CCC[C@H](C)N(C)C(=O)NCCNC(=O)c1ccc(c(c1)F)C C45580639
COCc1cccc(c1)CNC(=O)N(Cc2cccc(c2)O)C3CC3 C46158891
Cc1c(sc2c1c(nc(n2)SCC(=O)N(CC=C)CC=C)N)C C46581138
Cc1cc(cc(c1)N(CC(=O)NC(C)C)CC(=O)NC(C)C)C C47551265
CCCCC[C@@H](C)NC(=O)C(=O)Nc1ccc(c(c1)Cl)C#N C48650557
CCOC(=O)NCC(=O)NCCc1c(cccc1Cl)Cl C49094227
CCOCCCNC(=O)Nc1c(cc(cc1OC)Br)C C49204207
CCCNS(=O)(=O)c1ccccc1N[C@H]2CCC[C@H]2OC C50374543
COc1cccc(c1OC)/C=N/NC(=S)N[C@@H]2C[C@@H]3CC[C@H]2C3 C01048076
CC[C@H](CO)N(Cc1ccc(cc1)F)C(=O)c2cc(n[nH]2)C(C)C C55307977
CCOc1cc(ccn1)CNC(=O)N[C@H](c2ccc(cc2)C)C3CC3 C57618602
Cc1c(sc(n1)NCCc2ccccc2)C(=O)NCc3ccco3 C13113222
CC(C)C[C@@H](c1ccccc1)NC(=O)NCCc2cn3ccccc3n2 C29733249
CC[C@@H](C)NC(=O)CCNC(=O)N(C)Cc1c(cccc1Cl)F C56916245
C[C@@H](CNC(=O)N[C@@H](c1cccs1)C(C)C)Cn2cccn2 C52502414
c1ccc2c(c1)ncn2CCCNC(=O)CNc3ccccc3Cl C61803540
CCc1c(cn[nH]1)C(=O)N[C@@H](C)c2ccc(cc2)OCC(F)(F)F C63083407
Cc1c(cn[nH]1)CCCNC(=O)c2ccc(cc2)OC(F)(F)F C63554066
Cc1ccc(s1)[C@@H](C)NC(=O)NCCc2ccc(cc2OC)OC C63800729
CCCN(C)c1ccc(cc1)C(=O)Oc2cccc(c2)C(=O)N C63929349
CC[C@H](CN(CC(=O)NC1(CCCC1)C#N)c2ccccc2)O C58324686
CCOc1ccc(cc1C)NC(=O)C(=O)NCCc2cccc(c2)F C64577033
C#CCNC(=O)CNC(=O)c1ccc(cc1)OCC2CCCCC2 C50662963
C[C@H](C(=O)NNc1ccccc1C(F)(F)F)OC[C@@H]2CCCCO2 C66311653
CCN(CC(=O)NC(C)(C)C)C(=O)NCc1ccc(cc1)SC C66385170
CC(C)CCC(=O)NNS(=O)(=O)/C=C/c1ccc(cc1)Cl C66589451
CCNC(=O)NC1CCC(CC1)OC(=O)C[C@H](C)C(C)(C)C C66729920
CCC[C@@H](C1CCCCC1)NC(=O)[C@@H](C)NC(=O)C2CCOCC2 C66837805
CCC[C@@H](C1CCCCC1)NC(=O)[C@H](C)NC(=O)C2CCOCC2 C66837807
Cc1ccc(cc1)CNC(=O)Nc2cc(ccc2OCCOC)F C67013139
CC[C@H](C(C)C)NC(=O)Nc1cc(ccc1OCCOC)F C67291320
CC(C)(C)OC(=O)NCCNC(=O)[C@H]1C[C@H]1c2ccccc2Cl C67340122
CCn1c(c(c(n1)C)CNC(=O)NCCc2ccc(cc2)C(C)C)C C67382392
CCCCN(c1c(n(c(=O)[nH]c1=O)Cc2ccccc2)N)C(=O)C[NH+]3CCC[C@@H](C3)C C16446152
Cc1c(c(sc1C(=O)N)NC(=O)C[NH+]2CCN(CC2)c3ccccc3)C(=O)OC(C)C C19641416
CCCC[C@H](C(=O)Nc1cc(on1)C)[NH+]2CCC(CC2)C(=O)Nc3ccccc3O C25436501
C[NH+](C)[C@@H](CNC(=O)C1=NN([C@@H](C1)C(=O)N)c2ccccc2)c3ccc(cc3)OC C32202654
CC[NH+]1CCN(CC1)CC(=O)Nc2c(c(c(s2)C(=O)N)C)C(=O)OCC C23095776
C[NH+](C)CCn1c2c(c(nc1=O)SCC(=O)Nc3ccc(cc3)C(=O)N)CCC2 C38786406
Cc1c(nc(o1)c2ccc(cc2)OC(C)C)C[NH+]3CCC(CC3)C(=O)NCC(=O)N C40985200
CCC(=O)Nc1cccc(c1)NC(=O)C(=O)NC[C@H](C)N2CC[NH+](CC2)CC C41640776
CCC(=O)Nc1ccc(cc1C)NC(=O)C(=O)NCCN2CC[NH+](CC2)CC C41718163
Cc1cccc(c1C)O[C@H](C)C(=O)NNC(=O)NC[C@H](c2ccco2)[NH+](C)C C43138201
CC[NH+](CC)[C@H](CNC(=O)NNC(=O)[C@@H]1CCS(=O)(=O)C1)c2ccccc2 C43230928
CC[NH+](CC)[C@H](CNC(=O)NNC(=O)[C@H]1CCS(=O)(=O)C1)c2ccccc2 C43230932
CCC(CC)[C@@H](CNC(=O)NNC(=O)[C@@H]1CCS(=O)(=O)C1)[NH+]2CCCC2 C45533568
Cc1cc(n(n1)CC(=O)NNC(=O)NCc2ccccc2C[NH+](C)C(C)C)C C45790175
CC[NH+]1CCN(CC1)Cc2ccc(cc2)CNC(=O)NNC(=O)OC(C)(C)C C46120610
CC[NH+](CC)[C@H](C)CNC(=O)NNC(=O)c1ccc(cc1)n2c(ccc2C)C C46280450
C[C@H]1C[C@@H](C[NH+](C1)CCCNC(=O)NNC(=O)COc2ccccc2C#N)C C46427503
CCSc1ccccc1NC(=O)NCc2cccc(c2)NC(=O)C[NH+](C)C C47858484
CC[NH+](CC)Cc1ccc(cc1)CNC(=O)Nc2ccc(cc2C)C(=O)NC C48183798
CC(C)C(=O)Nc1cccc(c1)NC(=O)C(=O)NC[C@@H](c2ccco2)[NH+](C)C C48732765
CCNC(=O)c1ccc(c(c1)NC(=O)C(=O)NC[C@H](c2ccco2)[NH+](C)C)C C48733183
CCC(=O)Nc1ccc(c(c1)NC(=O)C(=O)NC[C@H](c2ccco2)[NH+](C)C)C C48733575
CCc1ccc(cc1)[C@H](CNC(=O)NNC(=O)Cn2c(cc(n2)C)C)[NH+](C)C C49799343
C[C@@H]1C[C@@H](C[NH+](C1)CCCCNc2ccc(cc2[N+](=O)[O-])S(=O)(=O)N)C C52282711
C[C@@H]1C[C@@H](C[NH+](C1)CCCCNc2ccc(cc2S(=O)(=O)N)[N+](=O)[O-])C C52282714
CCNC(=O)c1ccc(c(c1)C)NC(=O)C(=O)NC[C@H](c2ccco2)[NH+](C)C C52627939
CC(C)(CNC(=O)C(=O)Nc1ccc(cc1)C(=O)NCC=C)[NH+]2CCCCC2 C52647198
CCNC(=O)c1ccc(c(c1)C)NC(=O)C(=O)NCCC[NH+]2CCC[C@@H](C2)C C52679918
Cc1c(ccc([nH+]1)N)CC(=O)CN2CCCC[C@@H](C2=O)NS(=O)(=O)Cc3ccccc3 C27865988
c1cnn(c1)CCCNC(=O)C[NH+]2CCC(CC2)NC(=O)NC3CCCCC3 C55029914
CC[NH+](CC)Cc1ccccc1NCC(=O)NC(=O)N[C@@H]2CCS(=O)(=O)C2 C55869352
CC[NH+](CC)CCCNC(=O)NNC(=O)c1ccc(cc1Br)F C57465247
C[NH+](CC(=O)Nc1ccc(c(c1)Cl)Cl)CC(=O)NC(=O)NCCOC C23820604
CCN(CC)C(=O)CN1c2ccccc2/C(=N/NC(=O)[C@H](CC(C)C)[NH3+])/C1=O C59151761
c1ccc(cc1)C[NH+]2CCCC[C@@H]2CNC(=O)NCC(=O)NCc3ccco3 C60161509
c1cc(c(c(c1)Cl)[C@@H](CNC(=O)CCn2cc(cn2)S(=O)(=O)N)[NH+]3CCCC3)F C60332579
c1ccc(cc1)C[NH+]2CCCC[C@H]2CNC(=O)NCC(=O)NCC(F)(F)F C63463551
C[NH+](CCCn1cnc2c1ncnc2N)CC(=O)Nc3ccccc3SC C63517920
Cc1c(c(n2c(n1)nc(n2)N)C)CCC(=O)NCCCC[NH+]3CCC[C@H](C3)C C63758440
c1cscc1c2nc(cs2)CC(=O)NNC(=O)NCCCn3cc[nH+]c3 C64886575
CCCNC(=O)C[NH+]1CCC(CC1)NC(=O)NCc2c(c(c(cn2)C)OC)C C51334194
C[C@@H]1CCC[NH+](C1)C[C@H](C)NC(=O)CCCC[C@H]2[C@@H]3[C@H](CS2)NC(=O)N3 C65674788
C[C@H](C(=O)Nc1cccc(c1)NC(=O)C(=O)NCC2(CCCC2)[NH+](C)C)OC C65700085
CCCNC(=O)C[NH+]1CCC(CC1)NC(=O)C(=O)Nc2ccc(nc2)SC C66209305
CCCC[NH+]1CCCC[C@@H]1CNC(=O)NNC(=O)C[C@@H]2CCS(=O)(=O)C2 C66704662
c1cc(cc(c1)NC(=O)C(=O)NCC2CCC2)NC(=O)CC[NH+]3CCCCC3 C66996414
Cc1c(cnn1C)[C@@H](C)NC(=O)NCc2cccc(c2)C(=O)NCC[NH+](C)C C67085740
c1c(cn(n1)CCC(=O)NC[C@H]2CCC[NH+]2CC3CCCCC3)S(=O)(=O)N C67332167
CN(C)C(=O)[C@@H]1CCC[NH+]1CCCNC(=O)NNC(=O)CC2CCCCC2 C67419686
c1ccc(cc1)C[NH+]2CCCC[C@@H]2CNC(=O)NCCNC(=O)c3ccco3 C67569547
c1cnc(nc1C(F)(F)F)NCC[NH2+][C@H]2CCCC[C@H]2O C04299462
CC(C)C[C@@H](C(=O)N)NC(=O)C1(Cc2ccccc2C1)[NH+](C)C C12027596
c1ccc(cc1)CCC[NH+]2CCC[C@@H](C2)NC(=O)c3ccnc(c3)N C20877629
C[C@H](CC(=O)N)[NH2+]CC1(CCCCC1)N2CCOCC2 C23249260
CC[NH+](CC(=O)N)CC(=O)Nc1c(cccc1Cl)Cl C27563107
CCOC(=O)c1c(csc1NC(=O)C[NH3+])c2ccc(cc2)F C31960004
c1ccc(cc1)c2c(n3cccc(c3n2)OCCCO)C[NH3+] C36223060
CCCCN(CC)c1c2ccccc2[nH+]cc1/C(=N/O)/N C36914082
CC[C@@H](C)[C@H](C(=O)Nc1ccc(cc1C(=O)OC)F)[NH3+] C37046558
CC[NH+](CC)CCNc1ccc(c(n1)OCC(C)C)N C37066775
CCC[C@](C)(C(=O)Nc1cc(c(cc1OC)Cl)OC)[NH3+] C37621159
CCC[C@](C)(C(=O)Nc1cc(c(cc1C)OC)OC)[NH3+] C37622289
CC[C@@H](C)NC(=O)CCNC(=O)[C@@H]1C[C@@H]2CCCC[C@@H]2[NH2+]1 C38014913
CC(C)[NH+](CCNC(=O)c1cc(ccc1OC)N)C(C)C C40296235
CC(C)[NH+](CCNc1ccc(cc1C(=O)OC)N)C(C)C C41080074
CCN(CC)c1ccc(c[nH+]1)NCc2cccc(c2O)O C41117148
Cc1cc([nH+]c(c1/C(=N/O)/N)N(CC(C)C)CC(C)C)C C42034117
CC[NH+](Cc1ccc2c(c1)cccn2)C[C@H](C)/C(=N/O)/N C42445056
CC[NH+](C[C@H](C)C#N)CC(=O)Nc1ccc(c(c1)N)Cl C42446954
CC[C@H](C)[NH+](CCOC)CC(=O)Nc1cc(ccc1F)N C42561962
CCCCN(CC)c1c(cc2c([nH+]1)CCCC2)/C(=N/O)/N C43410596
Cc1c(cccc1NC(=O)C[NH+](CCC#N)CC(C)C)N C43415667
CC(C)COc1c(ccc(n1)N[C@H]2CC[NH+](C2)C3CC3)N C44689233
CC(C)[NH2+][C@H](CSc1c2ccccc2ncn1)C(=O)N C45594914
CCC[NH+](CCN(C)C)CC(=O)Nc1ccc(cc1C)N C45663045
CC[NH+](C[C@@H]1CCCO1)CC(=O)Nc2ccc(cc2N)Cl C48952593
Cc1cccc(c1S(=O)(=O)N[C@@H](C[NH+](C)C)C(C)C)N C49193011
CCCOc1c(ccc(n1)N[C@@H](C[NH+](C)C)C(C)C)N C49194709
CCCN(CC(=O)N[C@@H](C)COC)c1ccc(cc1)C[NH3+] C49290585
CCC[NH+](Cc1ccccc1N)CC(=O)N[C@H](C)COC C49291287
CCCn1cc(cc1C(=O)N[C@H](CC(C)C)C[NH+](C)C)N C49550985
CC(C)C[C@@H](C[NH+](C)C)NC(=O)c1cc(cn1C(C)C)N C49550986
CC(C)C[C@H](C[NH+](C)C)NC(=O)c1cc(c(nc1)N)Cl C50707876
CCC[NH+](CC)Cc1nc(c2c(c(sc2n1)C)C)NN C51147305
c1ccc(cc1)[C@@H](CC(=O)NCc2ccc3c(c2)OCO3)C[NH3+] C57656555
Cc1ccc(c(c1)C)OCCc2[nH]c(=O)cc(n2)CCC[NH3+] C58056460
Cc1cc(ccc1/C=N/NC(=O)[C@@H](CC(C)C)[NH3+])N2CCCC2 C59158987
COCc1cc(c2cccc(c2[nH+]1)OCC(F)(F)F)NN C51699861
CC[C@@H]([C@@H](c1ccc(cc1)C)Sc2n[nH]c(=O)n2CC)[NH3+] C61594184
CC[C@@H]([C@H](c1ccccc1C)Sc2n[nH]c(=O)n2CC)[NH3+] C61594272
CCCn1c(=O)[nH]nc1S[C@H](c2ccccc2Cl)[C@H](C)[NH3+] C61594852
CC(C)CN(CC[NH+](C)C)c1ccc(c(c1)Cl)/C(=N/O)/N C61856067
c1cc(ccc1c2ccc(o2)C[NH2+][C@@H]3CCCN(C3)CC(=O)N)F C62257794
CCCC[NH+](C)[C@@H](CC)C(=O)Nc1ccc(cc1OC)N C62462697
CC(C)[NH2+][C@@H](CCSc1c2ccccc2ncn1)C(=O)N C62601374
CCC[C@]1(CCC[NH2+]C1)C(=O)NCC(=O)NC(C)(C)C C62853699
c1ccc2=[NH+]CC(=c2c1)CCCC(=O)Nc3ccccc3C(=O)N C63270216
c1csc(c1C(=O)N)NC(=O)C[NH+](C2CCCC2)C3CC3 C64808165
CC[C@H](C)[NH+](C)CCNC(=O)NNc1ccccc1Cl C66196658
CC[C@H](C)[NH+](C)CCNC(=O)NNc1ccc(cc1)F C66202834
CCCn1c(c(c(=O)[nH]c1=O)C(=O)C[NH+](C)C(c2ccccc2)c3ccccc3)N C06627062
CC[NH+](CC(=O)Nc1cc(ccc1C)Cl)CC(=O)NC(=O)NCc2ccco2 C07669999
CCc1ccccc1Nc2nc(nc(n2)N)C[NH+]3CCC[C@@H]3c4ccc(cc4)OCC C07780843
c1ccc(cc1)c2cc3c(ncnc3s2)NNC(=S)NCC[NH+]4CCOCC4 C03358437
CCCCn1c(c(c(=O)[nH]c1=O)N(CC)C(=O)C[NH+]2CCc3c(ccs3)[C@@H]2c4cccs4)N C09377818
c1ccc(cc1)c2c3cc(ccc3nc(n2)N/C(=[NH+]/[C@H](CC(=O)c4cccs4)C(F)(F)F)/N)Cl C09846893
CCCCn1c(c(c(=O)[nH]c1=O)N(Cc2ccccc2)C(=O)C[NH+]3CCC[C@@H]4[C@@H]3CCCC4)N C09869123
CCCCN(c1c(n(c(=O)[nH]c1=O)Cc2ccccc2)N)C(=O)C[NH+]3CCc4c(ccs4)C3 C10341365
CC(C)C[C@@H](C(=O)N)[NH2+]Cc1cn(nc1c2ccccc2Cl)c3ccc(cc3)F C12744044
CCN(c1c(n(c(=O)[nH]c1=O)Cc2ccccc2)N)C(=O)C[NH+](C)Cc3ccc(cc3Cl)Cl C03586694
CC(C)(C)NS(=O)(=O)c1cc(cc(c1)NC2CCC2)C(=O)NC[C@H]3CCC[NH+](C3)C C14541993
COc1ccc(cc1)c2c(cc3ccc(cc3n2)SC)C[NH2+]Cc4ccc(cc4)S(=O)(=O)N C14993463
Cc1cc2cc(ccc2[nH]1)CNC(=O)C[C@H]3C(=O)NCC[NH+]3CCCc4ccccc4 C15077397
CC(C)(C)[C@H]1CCc2c(sc(c2C(=O)Nc3ccc(cc3)Cl)NC(=O)C[NH+]4CCN(CC4)CCO)C1 C22635346
CC(C)c1ccc2c(c1)CC[C@H]3[C@@]2(CCC[C@]3(C)CNC(=O)c4coc(n4)[C@H](CCSC)[NH3+])C C33615612
c1ccc(cc1)c2csc3c2c(nc(n3)SCC(=O)N)N4CC[NH+](CC4)CC(=O)Nc5ccccc5 C34774723
c1ccc(c(c1)[C@@H]2[C@H](CN(N2)c3ccc(cc3)F)C[NH2+]CCSc4nc[nH]n4)Cl C39455267
Cc1ccc(c(c1)N2C[C@H]([C@@H](N2)c3ccccc3)C[NH2+]CCSc4cnn[nH]4)C C39455297
CS[C@@H]1C[NH+](CCN1)[C@@H](CNCc2ccccc2)c3ccc(cc3)c4ccccc4O C39534007
CCC[C@@H](C)C(=O)N1C[C@H](C2(C1)CC[NH2+]CC2)C(=O)NCCc3c[nH]c4c3cc(cc4)OC C39598955
COc1ccc2c(c1)c(c[nH]2)CCNC(=O)[C@H]3CN(CC34CC[NH2+]CC4)C(=O)CCc5ccccc5 C39598986
Cc1ccccc1CC(=O)N2C[C@H](C3(C2)CC[NH2+]CC3)C(=O)N[C@@H](C)CCCC(C)(C)O C39632113
CCOc1ccccc1C(=O)N2C[C@@H](C3(C2)CC[NH2+]CC3)C(=O)N[C@@H](C(C)C)C(=O)NC(C)(C)C C39685794
Cc1ccc(cc1)CS[C@H]2NN[C@@H](S2)SCC(=O)N/N=C/C3=c4ccccc4=[NH+]C3 C39923304
Cc1cc(c(cc1Nc2c(c(ncn2)NCC[NH+]3CCCCC3)N)Cl)[C@H](C#N)c4ccc(cc4)Cl C40688684
COc1ccc(c(c1)OC)Nc2c(c(nc[nH+]2)NN(c3ccccc3)c4ccccc4)N C40754451
CCCCOc1ccc(cc1)Nc2c(c(ncn2)Nc3cccc4c3ccc([nH+]4)C)N C40754995
COc1cc(c(cc1Nc2c(c(ncn2)NCC[NH+]3CCCCC3)N)Cl)OC C40756425
CCOc1ccccc1Nc2c(c(nc[nH+]2)NN(c3ccccc3)c4ccccc4)N C40778045
c1cc(c(cc1Nc2c(c(ncn2)NCCCn3cc[nH+]c3)N)C(F)(F)F)Cl C40797534
C[C@@]1(CC[C@@]2([C@@H](C1)C(C[C@@H]2[NH2+]C3CCC3)(C)C)CCC(=O)NCCN4CCOCC4)O C43547733
CCCCn1c2ccc(cc2nc1C[NH2+][C@H](C)c3ccccc3Cl)S(=O)(=O)N C06996471
CC[C@H](C)[NH2+]Cc1ccc(cn1)Nc2cc([nH]n2)c3ccc(cc3)c4ccc(cc4O)O C28868362
c1cc(sc1)CCNC(=O)c2ccc(cc2)Nc3cc(nc([nH+]3)N)Nc4ccc5c(c4)scn5 C39267725
c1ccc(cc1)NC(=O)[C@@H]2CCC[NH+]2CC(=O)Nc3ccccc3C(=O)NCc4ccco4 C25949911
C[NH+](C)[C@H](CNC(=O)Nc1ccc(cc1C(F)(F)F)NC(=O)c2ccco2)c3ccco3 C58884014
Cc1ccc(cc1F)C(=O)NCCNC(=O)NC[C@H](c2ccco2)[NH+]3CCCCC3 C47777979
C[C@@H]1C[C@@H](C[NH+](C1)Cc2ccc(cc2)CNC(=O)CNC(=O)NCc3ccccc3)C C59057371
CC[NH+](CC)[C@H](CNC(=O)Nc1cc(ccc1Cl)C(=O)NC)c2ccsc2 C59059670
c1cc(c(c(c1)Cl)[C@@H](CNC(=O)CNC(=O)NCc2ccc(cc2)F)[NH+]3CCCC3)F C59332280
C[C@@H]1C[C@@H]1c2ccc(o2)C[NH+](CC(=O)Nc3c(c4c(s3)CCCC4)C(=O)N)C5CC5 C59403275
C[C@H]1C[C@H]1c2ccc(o2)C[NH+](CC(=O)Nc3c(c4c(s3)CCCC4)C(=O)N)C5CC5 C59403278
CCOc1ccc(cc1)N2C(=O)C[C@H](C2=O)SC(=[NH2+])N/N=C/c3c4ccccc4ccc3O C13475849
c1ccc2=[NH+][C@H](C=c2c1)C(=O)NCCCCCC(=O)N[C@H]3Nc4ccccc4S3 C63280882
Cc1cccc(c1NC(=O)CS[C@H]2NN[C@H](N2CC=C)CC3=c4ccccc4=[NH+]C3)C C63426971
COc1ccc2=[NH+]CC(=c2c1)CCN3C[C@H](CC3=O)C(=O)N[C@H]4NN[C@@H](S4)Cc5ccccc5 C63557998
CCCC\1=NN(C(=O)/C1=C(\CC)/NCCc2c[nH]c[nH+]2)[C@@H]3Nc4ccccc4S3 C53631727
Cc1ccc(c(c1)C)NC(=O)CS[C@@H]2NN[C@@H](N2CC=C)CC3=c4ccccc4=[NH+]C3 C63730274
c1ccc(cc1)CNC(=O)NCC(=O)NC[C@@H](c2ccccc2)C3=c4ccccc4=[NH+]C3 C64160224
CCC[NH+]1c2ccccc2N[C@H]1CCc3ccccc3[N-]S(=O)(=O)c4c[nH+]c[nH]4 C64518862
CC[NH+](CC)CCNc1nc(c2c(n1)nc(c(n2)c3ccccc3)c4ccccc4)N C01651985
CCC[NH+]1CCc2c(sc(c2C(=O)N)NC(=O)CCSc3ccc(cc3)F)C1 C05192823
CC[NH+]1CCc2c(sc(c2C(=O)N)NC(=O)CCCSc3ccc(cc3)C)C1 C09472911
Cc1ccc(cc1)SCCC(=O)Nc2c(c3c(s2)C[NH+](CC3)Cc4ccccc4)C(=O)N C09630158
Cc1nc([nH]n1)SCCNC(=O)C[C@@H]2C(=O)NCC[NH+]2Cc3ccc(cc3Cl)F C11934475
CCCCN(c1c(n(c(=O)[nH]c1=O)CC(C)C)N)C(=O)C[NH+]2C[C@@H](C[C@H](C2)C)C C13063284
CCCCN(c1c(n(c(=O)[nH]c1=O)CC(C)C)N)C(=O)C[NH+]2C[C@@H](C[C@@H](C2)C)C C13063286
CCN(c1c(n(c(=O)[nH]c1=O)Cc2ccccc2)N)C(=O)C[NH+](C)Cc3ccc(cc3)C C13134618
CCNc1cc(cc(c1)S(=O)(=O)NC(C)(C)C)C(=O)NC[C@H]2CCC[NH+](C2)C C14533323
c1cc(sc1)CC[NH+]2CCC(CC2)CNS(=O)(=O)c3cc(sc3)C(=O)N C15731448
Cc1cc(nc(n1)N/C(=N/C(=S)NC[C@H]2CCCO2)/NC3CC([NH2+]C(C3)(C)C)(C)C)C C14158065
C[C@@H](c1nc(nc(n1)Nc2ccccc2)N)[NH+](C)CC(=O)Nc3ccccc3C(F)(F)F C22011030
C[NH+](CCC(=O)NN1C(=O)C2(CCCCC2)NC1=O)CC(=O)Nc3ccccc3C(F)(F)F C24880192
CC[NH+](CC(=O)Nc1c(cccc1Cl)Cl)CC(=O)NC(=O)NCC(C)C C27563542
CCc1c2c(c(nc(n2)N3CCC(CC3)[NH3+])Nc4cc(ccn4)C)n(n1)CCOCC C35849095
C[C@H](c1ccccc1)NC(=O)c2ccccc2NC(=O)C[NH+]3CCC[C@@H](C3)CNC(=O)N C36390360
c1ccc(c(c1)NC(=O)c2cc(ccc2NC(=O)C[NH2+]C[C@@H]3CCCO3)[N+](=O)[O-])F C04917686
CCc1nnc(s1)NC(=O)CS[C@@H]2NN[C@@H]([NH+]2CC=C)c3ccccc3O C39021585
CCc1nnc(s1)NC(=O)CS[C@@H]2NN[C@H]([NH+]2CC=C)c3ccccc3O C39021589
Cc1ccc(o1)[C@H]2[C@H](CN(N2)c3cccc(c3)F)C[NH2+]CCSc4nc[nH]n4 C39420920
CCNC(=S)NNC(=O)CS[C@H]1C(=c2cc(ccc2=[NH+]C1=O)Cl)c3ccccc3 C39430997
CC[C@H](C)CC(=O)N1C[C@H](C2(C1)CC[NH2+]CC2)C(=O)NCCc3c[nH]c4c3cc(cc4)OC C39599403
C[C@@H](C(=O)N1C[C@H](C2(C1)CC[NH2+]CC2)C(=O)N[C@@H](C(C)C)C(=O)NC(C)(C)C)Oc3ccccc3 C39685784
c1ccc(cc1)C(c2ccccc2)Nc3c(c(ncn3)NCC[NH+]4CCCCC4)N C40756335
Cc1ccc(cc1C)c2nnc(o2)C[NH+]3CCC(CC3)C(=O)NCCc4ccc(cc4)S(=O)(=O)N C41281704
C[C@@]1(CC[C@@]2([C@@H](C1)C(C[C@@H]2[NH2+]C3CCOCC3)(C)C)CCC(=O)NCCOC)O C43547990
C[C@@]1(CC[C@@]2([C@@H](C1)C(C[C@@H]2[NH2+]Cc3ccc(o3)CO)(C)C)CCC(=O)NC4CC4)O C43548061
C[C@@H]1c2c(sc([nH+]2)NCC=C)C[C@@]3([C@H]1[C@H]([C@H](CC3)[C@H](C)C(=O)NCCOC)O)C C43548241
Cc1c(c(c2ccnn2c1Nc3ccc(cc3)OCCOC)C#N)N[C@@H]4CCC[NH2+]C4 C45253715
c1cc(ccc1CCNC(=O)C[NH+]2CCCN(CC2)c3ccc(cn3)C(F)(F)F)S(=O)(=O)N C15523978
Cc1c(n(c([nH+]1)SCc2nc(nc(n2)Nc3ccccc3OC)N)CC(C)C)C C08483889
C[NH+](CCC(=O)Nc1c(ccs1)C(=O)N)Cc2ccccc2N3CCCCC3 C45696945
Cc1c(n(c(c1C#N)NC(=O)C[NH+](Cc2ccc(cc2)C(=O)N)C3CC3)c4ccc(cc4)F)C C46569658
C[NH+](C)[C@H](CNC(=O)NCc1cccc(c1)NC(=O)C2CCC2)c3cccs3 C28990891
Cc1ccc(cc1F)C(=O)NCCNC(=O)NC[C@H](c2cccs2)[NH+]3CCCC3 C47952129
Cc1nnc(s1)SCc2cc(=O)[nH]c(n2)NC(=[NH2+])Nc3ccc(cc3)C(C)C C13634046
c1ccc(cc1)C[NH+]2CCC[C@H](C2)NC(=O)CCCC[C@H]3[C@@H]4[C@H](CS3)NC(=O)N4 C59876464
C[C@H]1CCC[C@](C1)(CNC(=O)c2cc(c(c(c2)Cl)OCC(=O)N)OC)[NH+](C)C C59891163
c1ccc(cc1)C[NH+](C[C@@H]2CCCO2)CC(=O)Nc3c(c4c(s3)CCCC4)C(=O)N C59958759
C[C@H]1C[C@@H](C[NH+](C1)C(C)(C)CNC(=O)CCCC[C@H]2[C@@H]3[C@H](CS2)NC(=O)N3)C C53304228
Cc1c(sc(n1)COc2ccc(cc2)Cl)C(=O)Nc3ccccc3C[NH+]4CCC[C@@H]4C(=O)N C62626383
c1ccc(cc1)COC(=O)N[C@H](CC2=c3ccccc3=[NH+]C2)C(=O)N4CCC(CC4)C(=O)N C63122538
COc1ccc2=C(C[NH+]=c2c1)CCNC(=O)CCNc3c4c([nH]cn4)nc(n3)Cl C63272554
c1ccc2=[NH+][C@H](C=c2c1)C(=O)NCCCCCC(=O)N[C@@H]3Nc4ccccc4S3 C63280877
CCC[C@H]1NN[C@H](S1)NC(=O)[C@@H]2CC(=O)N(C2)CCC3=c4cc(ccc4=[NH+]C3)OC C63557901
c1ccc(cc1)NC(=O)[C@H]2NN[C@H](S2)CCC(=O)NCCC3=c4ccccc4=[NH+]C3 C63686257
C[C@H]1Nc2ccc(cc2C(=O)N1c3cccc(c3)C(=O)NCCc4c[nH]c[nH+]4)OCC(=C)C C63818485
CC[C@H]1C(=C(NC(=O)N1)CS[C@H]2NN=C(O2)C3=c4ccccc4=[NH+]C3)C(=O)OCC C64055387
COc1ccc(cc1)N2C[C@H]([C@@H](N2)c3ccccc3Cl)C[NH2+]CCc4c[nH]cn4 C64120567
Cc1cnc([nH]1)CC[NH2+]C[C@H]2CN(N[C@@H]2c3ccccc3Cl)c4ccc(cc4)OC C64143411
c1cc(oc1)CNC(=S)NC[C@H]2C[C@@H]3CC[NH+]2C[C@@H]3C[NH+]4CCSCC4 C08635623
Cc1ccc(o1)C[NH+]2CCC(CC2)C[NH+](C)Cc3cn(c4c3cccc4)CC(=O)N C12304092
COC(=O)[C@@H]1Cc2c3ccccc3[nH]c2[C@@H]4[NH+]1[C@@H](C[C@@H](C4)[NH2+]CCCn5ccnc5)c6ccccc6 C08636147
c1cnn(c1)c2ccc(cc2)NC(=S)NC[C@H]3C[C@@H]4CC[NH+]3C[C@@H]4C[NH+]5CCCC5 C08636219
CC(C)[NH+]1CCC(CC1)N2CC[NH+](C[C@@H]2CCO)Cc3cn(c4c3cccc4)CC(=O)N C19228285
CCCOc1c(cc(cc1Br)Br)C[NH2+]CCN2CC[NH2+]CC2 C20968578
CC[NH+](CC)Cc1ccccc1C[NH2+][C@@H](C)c2[nH]c(=O)c3c(c(sc3n2)C)C C25702856
Cc1cc(c2cc(ccc2[nH+]1)OC)NCCCCNc3cc([nH+]c4c3cc(cc4)OC)C C37638089
COc1ccc(cc1)[C@@H]2C[C@H](N3C(=[NH+]2)C=C(N3)C(=O)NCCCn4cc[nH+]c4)C(F)(F)F C15745881
CCCC[C@@H](C)C(=O)N1C[C@@H](C2(C1)CC[NH2+]CC2)C(=O)N[C@@H]3CC[NH+](C3)Cc4ccccc4 C39608707
CC[NH+](CC)CCNC(=O)[C@H]1CN(CC12CC[NH2+]CC2)C(=O)c3csc(c3OC)Cl C39626989
CCC(CC)C(=O)N1C[C@@H](C2(C1)CC[NH2+]CC2)C(=O)NCCC[NH+]3CCCC[C@@H]3C C39628434
CC[C@@H](c1ccccc1)C(=O)N2C[C@H](C3(C2)CC[NH2+]CC3)C(=O)NCCC[NH+]4CCCC[C@@H]4C C39628508
CCCC[C@@H](C)C(=O)N1C[C@H](C2(C1)CC[NH2+]CC2)C(=O)NCCCn3cc[nH+]c3 C39630342
CCCC[C@H](C)C(=O)N1C[C@H](C2(C1)CC[NH2+]CC2)C(=O)NCCCn3cc[nH+]c3 C39630344
CCC(CC)C(=O)N1C[C@H](C2(C1)CC[NH2+]CC2)C(=O)NCC(C)(C)C[NH+](C)C C39630762
CC[C@@H](C)CC(=O)N1C[C@H](C2(C1)CC[NH2+]CC2)C(=O)NCC(C)(C)C[NH+](C)C C39631028
CC[C@H](C)C(=O)N1C[C@H](C2(C1)CC[NH2+]CC2)C(=O)NCC[NH+](C(C)C)C(C)C C39634746
Cc1ccccc1CC(=O)N2C[C@H](C3(C2)CC[NH2+]CC3)C(=O)NC[C@H](c4ccc(cc4)OC)[NH+]5CCCC5 C39664194
CC(=O)Oc1ccccc1C(=O)N2C[C@@H](C3(C2)CC[NH2+]CC3)C(=O)N[C@@H](C[NH+](C)C)c4ccccc4 C39664559
C[NH+](C)C[C@@H](c1ccccc1)NC(=O)[C@H]2CN(CC23CC[NH2+]CC3)C(=O)CCc4ccccc4 C39664581
C[NH+](C)C[C@@H](c1ccccc1)NC(=O)[C@@H]2CN(CC23CC[NH2+]CC3)C(=O)CCSC C39664767
CCSc1c(cccn1)C(=O)N2C[C@@H](C3(C2)CC[NH2+]CC3)C(=O)NC[C@@H](c4ccccc4)[NH+](C)C C39675786
CC[C@H](C)CC(=O)N1C[C@H](C2(C1)CC[NH2+]CC2)C(=O)NC[C@@H](c3ccccc3)[NH+](C)C C39675897
CCCC[NH+]1CCC(CC1)CNC(=O)[C@@H]2CN(CC23CC[NH2+]CC3)C(=O)c4cc(oc4C(F)(F)F)C C39683563
CCCC[C@@H](C)C(=O)N1C[C@H](C2(C1)CC[NH2+]CC2)C(=O)NCCN3CCC[NH+](CC3)C C39685636
CCCC[C@@H](C)C(=O)N1C[C@@H](C2(C1)CC[NH2+]CC2)C(=O)NCC3CC[NH+](CC3)C4CCCC4 C39689220
CCCC[C@H](C)C(=O)N1C[C@@H](C2(C1)CC[NH2+]CC2)C(=O)NC[C@@H]3CCC[NH+]3CC C39695613
C[NH+](C)Cc1cccc(c1)NC(=O)C(=O)NCc2cccc(c2)C[NH+]3CCCC3 C41525922
Cc1cc(ccc1NC(=O)[C@@H](C)[NH2+]Cc2cccc(c2)C[NH+]3CCCC3)[N+](=O)[O-] C46819453
C[NH+](Cc1ccccc1NC(=O)C(=O)NCCCn2cc[nH+]c2)C3CCCCC3 C48598892
CC[NH+](CC)CCN(Cc1cccs1)C(=O)NC2CC([NH2+]C(C2)(C)C)(C)C C53954950
CCC[NH+]1CCC(CC1)N2C[C@@H](C[C@H]2C(=O)NC)[NH2+]Cc3ccc(cc3)SC C20210104
C[NH+](C)[C@H](CNC(=O)NC[C@H]1CCC[NH+](C1)Cc2cccs2)c3cccs3 C60244773
CCCNC(=O)[C@@H]1CCC[NH+](C1)[C@@H](C)C(=O)NC2CC[NH+](CC2)Cc3ccccc3 C50996521
C[C@H](C(=O)NCc1ccccc1)[NH2+]C[C@H]([C@@H]2CC=CS2)C3=c4ccccc4=[NH+]C3 C63098055
CC(=O)N[C@H](CC1=c2ccccc2=[NH+]C1)C(=O)NC[C@H](c3ccccc3Cl)[NH+](C)C C63110956
C[NH+](C)Cc1ccc(cc1)CNC(=O)NC[C@H]2CCC[NH+](C2)Cc3ccccc3 C63463978
c1ccc2=[NH+]CC(=c2c1)CCNC(=O)CC[C@H]3Nc4ccc[nH+]c4N3Cc5cccs5 C63490350
COc1ccc2=[NH+][C@@H]([NH+]=c2c1)SCC(=O)Nc3ccccc3NC(=O)c4ccc(cc4)C(F)(F)F C63514953
CC[C@@H](C(=O)Nc1ccccc1F)S[C@H]2[NH+]=c3ccccc3=C4N2NC(=[NH+]4)CCC5=C(N=N[C@@H]5C)C C63708336
COC(=O)[C@H]1[C@H](c2cc(c[nH+]c2N1CCC3=c4ccccc4=[NH+]C3)NC5CCOCC5)NC(=O)[C@@H]6CCOC6 C63993684
Cc1c(c(n(n1)C)C)NC(=O)[C@@H](C)[NH2+]C[C@@H](c2ccccc2)C3=c4ccccc4=[NH+][C@@H]3c5ccccc5 C64155868
CC1CC[NH+](CC1)[C@H](CNC(=O)[C@@H](CC2=c3ccccc3=[NH+]C2)NC(=O)C)c4cccs4 C64220424
Cc1ccccc1CN2c3ccccc3C[C@H]2C[NH+]4CCC(CC4)C(=O)NCCc5c[nH]c[nH+]5 C64648217
CC[NH+]1CCN(CC1)c2cc(cc[nH+]2)CNC(=O)N(CCO)Cc3ccccc3 C64752467
CC[C@H](C)[C@@H](C(=O)NC1[NH+]=c2ccccc2=[NH+]1)NC(=O)c3cc(cc(c3)OC)OC C65305964
CCC[C@H](C(=O)NC1[NH+]=c2ccccc2=[NH+]1)NC(=O)c3ccc(c(c3)OC)OC C65306064
CCCC[NH+]1CCCC[C@@H]1CNC(=O)NCCC[NH+]2CCC[C@@H]2C(=O)N(C)C C66702799
C[C@H](CNC(=O)[C@H]1CCC[C@H](C1)C(=O)NC[C@H](C)[NH+]2CCCC2)[NH+]3CCCC3 C67573325
Cc1cc(c(c(c1)C)NC(=S)N2CCC(CC2)[NH+](C)[C@@H]3CCCC[C@@H]3C)C C04668293
C[C@@H]([C@@H](c1cccs1)[NH+]2CCCC2)NC(=O)c3ccc(cc3Cl)F C03261392
C[C@H](C(=O)Nc1ccc(cc1Cl)F)[NH+]2CCC[C@@H]2c3cccs3 C08320085
Cc1cccc(c1OC)C[NH+]2[C@@H]3CC[C@H]2CC(C3)(c4ccccc4F)O C12293186
c1ccc(cc1)CC[C@]2(CCC[NH+](C2)Cc3ccc4c(c3)CCO4)CO C14962952
COc1c(cc(cc1Br)C[NH2+]Cc2ccco2)Br C20927365
c1cc(sc1CN2CC[NH+](CC2)Cc3cc4c(cc3O)CCC4)Cl C23248751
CC[C@@H](CNC(=O)c1c(c2ccc(cc2s1)F)Cl)[NH+]3CCCC3 C24798339
c1ccc(cc1)[C@@H](c2ccccn2)[NH2+]Cc3cc(sc3)Br C30544719
CCC[NH2+][C@@H](c1cc(sc1Br)Br)[C@@H]2CCCO2 C35586040
CCC[NH2+][C@@H](c1cc(sc1Br)Br)[C@H]2CCCO2 C35586045
CCC[NH2+]Cc1c(nn(c1C)Cc2ccc(cc2Br)F)C C36868638
Cn1cc[nH+]c1[C@H](c2cccs2)Nc3ccc(cc3F)Br C37198538
COc1c(cc(cc1Br)Cl)NC2CC[NH+](CC2)CC#C C37283426
COc1ccc(c(c1)OC)C[NH2+]Cc2cc(ccc2Br)F C37997386
C[C@H](c1ccc(s1)Br)Nc2ccc[nH+]c2N3CCCC3 C38002488
C[C@@H](c1ccc(s1)Br)Nc2ccc([nH+]c2)N3CCCC3 C38002657
c1cc(sc1C[NH2+]CC(=O)N2CCc3c(ccs3)C2)Br C38018724
C[C@H](c1ccc(s1)Br)[NH2+]C2CCN(CC2)C(=O)C(C)C C38003226
c1ccc2c(c1)CCN(C2)[C@H]3CCC[NH+](C3)Cc4ccc(cc4)C#CCCO C23358342
C[C@H](c1ccccc1Br)[NH2+]CC2=C(N=NC2)c3cccs3 C39746942
CC[NH2+][C@H](c1ccc(cc1)S(=O)(=O)C)c2ccc(s2)Br C40236998
c1cc(c(cc1Br)C[NH2+]Cc2ccc(o2)CSC(F)F)F C41065918
C[NH2+][C@@H](c1cc(ccc1OC)Br)c2nc3c(s2)CCCC3 C41188206
Cc1csc(n1)[C@@H](c2cc(ccc2OC)Br)[NH2+]C(C)C C41196159
CC[NH2+][C@H]1c2cc(ccc2N(C1=O)Cc3cc(cs3)Br)C C43688178
c1c(cc(c2c1OCCCO2)Br)C[NH2+]C[C@@H]3CCC=CC3 C45598243
C[C@@H]1CN(CC(O1)(C)C)c2cc(ccc2C[NH2+]C(C)C)Br C45701201
C[C@H](CNC(=O)C1(CCC1)c2ccc(cc2)F)[NH+]3CCc4c(ccs4)C3 C46736265
CC(C)c1nc(cs1)COc2ccc(cc2C[NH2+]C)Br C49276870
CCC[NH2+][C@@H]1CCCc2c1cnc(n2)c3cc(cs3)Br C50101606
C[NH2+]Cc1cc(c(nc1)Oc2ccc(cc2Cl)Br)Cl C51570270
Cc1ccc(c(c1)Br)OCc2csc(n2)C[NH2+]C3CC3 C52692547
Cc1ccsc1C[NH2+]CCN(C)Cc2cc(cs2)Br C53429486
C[C@@H](c1cccs1)[NH2+]CCN(C)Cc2cc(cs2)Br C53429531
C[NH2+][C@H](CCN(C)Cc1cccs1)c2ccccc2Br C54017624
Cc1c(c(n(n1)Cc2cc(ccc2Br)F)C)C[NH2+]C3CC3 C54717437
Cc1c(sc(n1)N(C)Cc2cc(sc2)Br)[C@H](C)[NH2+]C C54908677
CCC[NH2+][C@H](Cc1cc(cs1)Br)Cc2nc(cs2)C C55269493
c1cc(c(c(c1)Cl)Cl)C(=O)NC[C@H](c2cccs2)[NH+]3CCCC3 C32763345
CC[C@H](c1cccc(c1)Br)NCCC[NH+]2CCCC[C@@H]2C C37200205
C[C@H](CNC(=O)C12C[C@H]3C[C@@H](C1)CC(C3)(C2)Br)C[NH+]4CCCC4 C55538996
CC(C)[NH+]1CC[C@H](C1)CNC(=O)c2ccc(cc2Cl)Br C58358020
C[C@@H]1CCC[NH+](C1)Cc2ccccc2CNC(=O)/C=C/c3cccs3 C58952360
C[C@H](c1ccc(c(c1)Br)OC)NC2CC[NH+](CC2)C(C)C C35044089
CCc1c(cc(s1)C(=O)Nc2cccc(c2)C[NH+]3CCSCC3)C C60220766
Cc1cc(ccc1NC(=O)c2cc(ccc2F)F)C[NH+]3CCSCC3 C60331488
C[C@H]1C(=c2cc(ccc2=[NH+]1)Br)CCNC(=O)c3cccs3 C63514314
C[C@@H]1C(=c2ccccc2=[NH+]1)SCCNC(=O)c3ccccc3Br C63654786
c1cc(sc1)C(=O)NC2CC[NH+](CC2)Cc3ccc(c(c3)Cl)Cl C64802754
Cc1ccc(cc1)[C@@H]2[C@@H]([C@@](NC(=O)N2)(C(F)(F)F)O)C(=O)c3ccc(cc3)Cl C04144280
Cc1ccc(cc1)[C@H]2[C@H]([C@@](NC(=O)N2)(C(F)(F)F)O)C(=O)c3ccc(cc3)Cl C04144283
CCOc1ccc2cc3c(c(sc3nc2c1)C(=O)NCc4ccc(cc4)C)N C04160560
Cc1ccc(c(c1)NC(=O)C2=C(NC(=S)N[C@H]2c3ccc(cc3)N(C)C)C)C C01137946
Cc1cc(ccc1NC(=O)c2c(c3ccc(nc3s2)c4cccs4)N)OC C00660331
c1ccc2c(c1)c(cc(n2)c3cccs3)C(=O)Nc4c(c5c(s4)CCCC5)C(=O)N C00996386
c1ccc(c(c1)/C=C/C(=O)Nc2c(c3c(s2)CCCCCC3)C(=O)N)Cl C00656860
CC1=C([C@H](NC(=S)N1)c2ccc(cc2)SC)C(=O)Nc3ccc(cc3)Cl C04807746
c1cc(ccc1c2cc(c3c(c(sc3n2)C(=O)NC4CC4)N)C(F)(F)F)F C02342621
CCc1c(scc1C(=O)Nc2c(c(c(s2)C)c3ccc(cc3)F)C(=O)N)C C02755122
c1ccc(cc1)C(=O)NNC(=S)NC(=O)c2c(c3ccccc3s2)Cl C05946491
Cc1cc(cc(c1OCC(=O)Nc2c(c3c(s2)CCCC3)C(=O)N)Cl)Cl C05960057
CCc1ccc(cc1)[C@H]2C(=C(NC(=O)N2)C)C(=O)Nc3ccccc3C(F)(F)F C06046320
Cc1cc(cc(c1C)NC(=O)/C=C/c2c(cccc2Cl)Cl)S(=O)(=O)N C08010801
c1ccc(c(c1)NC(=O)COC(=O)c2cc(ccc2N)Br)Br C08758491
c1ccc(c(c1)[C@@H]2[C@@H]([C@](NC(=S)N2)(C(F)(F)F)O)C(=O)c3cccs3)C(F)(F)F C11990821
Cc1ccc(c(c1)NC(=O)c2c3ccccn3c(c2N)C(=O)c4cccs4)C C12342024
c1ccc(cc1)C(=O)[C@H]2[C@H](NC(=S)N[C@@]2(C(F)(F)F)O)c3ccc(cc3)Cl C13109389
C[C@@H](C(=O)Nc1ccc(cc1Cl)F)Sc2nc(cn2N)c3ccccc3 C04251861
Cc1ccc(cc1)[C@@H]2[C@H]([C@](NC(=O)N2)(C(F)(F)F)O)C(=O)c3ccc(cc3)Br C13403809
CC(C)(C)NS(=O)(=O)c1ccc2c(c1)[C@H]3C=CC[C@@H]3[C@@H](N2)c4ccc(cc4)O C13637142
c1ccc(cc1)CNS(=O)(=O)c2ccc3c(c2)[C@@H]4C=CC[C@H]4[C@@H](N3)c5ccc(cc5)O C13637308
c1ccc(c(c1)C(F)(F)F)NC(=O)NNC(=O)c2cc3c(s2)CCCCC3 C17081251
CC(C)N1CCc2c(cc3c(c(sc3n2)C(=O)Nc4ccc(cc4)C(F)(F)F)N)C1 C12401585
CC[C@@H](C)NS(=O)(=O)c1ccc2c(c1)[C@H]3C=CC[C@H]3[C@@H](N2)c4ccc(cc4)O C20680225
C[C@@H]1CCc2c(sc3c2c(nc(n3)SCC(=O)NCC(F)(F)F)N)C1 C21246120
Cc1cc(nc(n1)S[C@H](C)C(=O)Nc2c(cc(cc2Cl)Cl)Cl)N C24840981
Cc1ccc(cc1)Cn2cc(c(n2)NC(=O)c3ccc(c(c3)N)C)Br C27917242
Cc1cc(c(n1c2cccc(c2)C(F)(F)F)C)/C=N\NC(=O)c3ccccc3N C28640896
c1cc(c(cc1NC(=O)CC23C[C@H]4C[C@@H](C2)CC(C4)(C3)Br)C(=O)N)Cl C29017843
Cc1cc(ccc1N[C@@H](C)c2ccc(cc2)S(=O)(=O)N)I C37297524
Cc1ccc(cc1)CNC(=O)c2c(c3c(c4c(nc3s2)CCC4)C(F)(F)F)N C00664059
Cc1cccc(c1)C(c2cccc(c2)C)(C(=O)NNc3ccc4ccccc4n3)O C01193865
C[C@H](CC(C)C)NS(=O)(=O)c1c(cc(cc1Br)Br)N C37264478
Cc1cc(c2c(c1)c(c([nH]2)C)CCNC(=O)[C@]3(C(=O)Nc4ccccc4S3)C)C C41645057
CCc1cc2c(cc1Cl)c(cc(=O)o2)CNc3ccc(c(c3)C(=O)N)Cl C44806538
c1cc(c(cc1Cl)Cl)NC(=S)NNC(=O)[C@@H]2Cc3cc(ccc3O2)Cl C46773415
CC(C)(C)NC(=O)NC(=O)CNc1cc(ccc1I)Br C49066664
Cc1ccc(s1)[C@@H](C)NS(=O)(=O)c2c(cc(cc2Br)Br)N C49152192
c1ccc(c(c1)[C@H]2[C@H]([C@@](NC(=O)N2)(C(F)(F)F)O)C(=O)c3ccc(cc3)Cl)Cl C08915411
c1cc(ccc1[C@@H]2[C@H]([C@@](NC(=O)N2)(C(F)(F)F)O)C(=O)c3ccc(cc3)Cl)F C04163733
Cc1ccc(cc1)SCc2c3c(n[nH]2)OC(=C([C@@H]3c4ccc(c(c4)F)F)C#N)N C00803802
Cc1cc(nc(n1)S[C@@H](C)C(=O)Nc2cc(c(cc2Cl)Cl)Cl)N C22089410
CC(=O)c1cc2c(c(sc2[nH]c1=O)C(=O)c3ccc(cc3)c4ccccc4)N C03201655
Cc1cc(ccc1NC(=O)N[C@H](c2ccc(cc2)F)c3cccs3)C(=O)NC C48182740
C[C@H](c1ccc(s1)Cl)NS(=O)(=O)c2cc(cc(c2Br)N)Cl C61882324
CC(C)(C)CC(C)(C)NS(=O)(=O)c1cc(cc(c1Br)N)Cl C61882433
C[C@H]1CCCC[C@H]1NC(=S)NNC(=O)c2cc(ccc2F)Br C42085276
Cc1ccc(cc1)Nc2ccccc2C(=O)Nc3cc(c(cc3F)F)NC(=O)C C66348537
C[C@H]1CCCC[C@H]1NC(=S)NNC(=O)c2ccc(c(c2)F)Br C67637975
CC[C@@H](C)/N=C(\N)/SCCOc1ccc(cc1Cl)Cl C07664982
CCCCCC(=O)NC(=S)Nc1c(c2c(s1)CCCC2)C#N C08111719
CC[C@H](C)c1ccc(cc1)[C@@H](C(C)C)NC(=O)NCc2ccncc2 C09794769
CCc1ccccc1NC(=O)CNC(=O)CCc2ccc(cc2C)C C10088519
CC(=O)c1ccccc1NCC(=O)N[C@H](c2ccccc2)c3cccs3 C10167567
Cc1cccc(c1OCCOc2cc(ccc2C(=S)N)OC)C C11860949
Cc1c(c2cc(ccc2[nH]1)OC)CCNCc3ccc(cc3F)OC C19798240
CCC(C)(C)NC(=O)[C@@H](C)Sc1[nH]c(c(n1)Cc2ccccc2)C C22253497
CCCCCc1c(c(c(n1C(C)C)C)C(=O)N)c2ccc(cc2)C#N C33635862
CCCc1c(c(c(n1CCc2ccccc2)C)C(=O)N)c3cccs3 C34386820
CCCCCCC1(C(=O)NC(=S)NC1=O)C/C=C(\C)/Cl C05524213
c1ccc(cc1)CN[C@H](C(=O)NCc2ccccc2)C(Cl)(Cl)Cl C36370178
C[C@](C#N)(C1CC1)NC(=O)CNc2ccccc2Cc3ccccc3 C36638384
Cc1ccc(cc1)c2c(n3cc(ccc3n2)N)CN(CC=C)CC=C C36272900
CCCc1ccc(cc1)[C@@H](CNSC)N2CCN[C@@H](C2)Br C39533036
c1ccc(cc1)C2=CC[C@@H](O2)CCC(=O)NCCc3c[nH]c4c3cccc4 C39760619
c1ccc(c(c1)NCC(=O)NC2(CCCC2)C#N)SCC(F)(F)F C40050863
c1ccc2c(c1)c(c[nH]2)[C@@H](CNC(=O)CCc3ccco3)c4cccs4 C40159458
CCCCN([C@H](C)CC)S(=O)(=O)c1ccc(c(c1)N)Cl C40318545
Cc1c(cc(n1[C@H](C)CCC(C)C)c2ccc(cc2)OC)C(=O)N C33857975
CCCCOC(=O)COc1c(cc(cc1Br)Cl)N C43447194
CCCC/C=C\1/C[C@H]2[C@@H](O1)C[C@H]([C@@H]2/C=C/[C@@H](C/C=C\CC)O)O C43772436
CC(C)c1ccc(cc1)OCc2cc(ccc2OC)/C=C\C(=O)N C44263499
C[C@H](CCC(C)C)NC(=O)CNC(=O)c1ccc(cc1Cl)Cl C45794622
CCCCC[C@H](C)NC(=O)C(=O)Nc1cccc(c1)Br C48495107
CCCNc1ccc(cc1C(=O)NCCc2cccs2)Cl C50742234
CCC(CC)NC(=O)[C@@H](C)Nc1ccc(cc1C)N2CCSCC2 C51186223
C[C@@H](c1ccc(cc1)NC(=O)C2CC2)NC(=O)CSC3CCCCC3 C53357062
Cc1ccc(cc1)C(=O)Nc2cccc(c2)NC(=O)CCCC=C C55255068
C[C@H](c1ccc(cc1)OC(F)F)N[C@@H](C)C(=O)Nc2ccccc2F C44802691
CCC(CC)NC(=O)[C@H](C)Nc1ccc(c(c1)F)N2CCCC2 C56202967
CC(C)[C@H](c1ccc(cc1)F)N[C@@H](c2ccccc2)C(=O)NC3CC3 C57452437
CCCNC(=O)CN[C@H](c1ccc(cc1)C(C)C)c2cccs2 C58069473
CC(C)CCNC(=O)C1(CC1)c2ccc(cc2)NC(=O)c3cccs3 C46141209
c1ccc(cc1)CC(=O)NCC(=O)N[C@@H](c2ccccc2)c3cccs3 C18211784
CCN(CCO)c1ccc(cc1)NCc2ccccc2Br C58947022
CCN(CC)c1ccc(c(c1)C)NC(=S)NC(=O)C(C)(C)C C00568410
C[C@@H]1C[C@H]1C(=O)NCCC(=O)NCC2(CCCCC2)c3ccc(cc3)F C55455358
CCc1cccc(c1NC(=O)[C@@H](C)Nc2ccc(nc2)SCC)C C63774107
C[C@H](C(=O)NCC(=O)NCC(C)C)Sc1cc(ccc1Cl)Cl C64404848
CC(C)NC(=O)CNCc1c(nc(s1)Sc2ccccc2)Cl C65889027
CCc1cccc(c1NCCNc2ccccc2OCc3ccccc3)C C66189732
CCC(C)(C)NC(=S)NC(=O)[C@@H](C)c1ccc(cc1)CC(C)C C66200177
C[C@H](CC(=O)N[C@@H](C)c1ccc(cc1)SC)NC(=O)C2CCCCC2 C66304975
CCc1cccc(c1NC(=O)[C@@H](C)N[C@H](C)c2ccccc2C(F)(F)F)C C66391105
Cc1ccc(c(c1)C)C[C@@H](C)NC(=O)C[C@@H](C)NC(=O)C2CCCC2 C66444985
Cc1ccc(s1)[C@@H](C)NC(=O)[C@H](c2ccccc2)NC(=O)CC(C)C C66629772
C[C@H](C1CC1)N(Cc2ccccc2)C(=O)NCc3cccc(c3)CO C66703909
CC[C@H](C)C(=O)NCC(=O)NC(C)(C)c1cccc(c1)C(F)(F)F C66778028
C[C@H](c1ccccc1)NC(=O)[C@@H](C)N[C@@H](c2ccccc2)c3ccco3 C67133036
CC[C@@H](C)C(=O)NC(C(F)(F)F)(C(F)(F)F)Nc1ccccc1Cl C02257108
c1ccc(cc1)NCCCC(=O)N/N=C/c2cccc(c2)Br C02996046
CCCCC(=O)NC(C(F)(F)F)(C(F)(F)F)Nc1ccccc1F C03145721
C/C(=N\NC(=S)NCCOC)/c1ccc-2c(c1)Cc3c2cccc3 C05866586
COc1ccc(cc1)C(=O)NC(=S)NCCC2=CCCCC2 C00508563
CCCc1c(c(c(n1CCC(C)(C)C)C)C(=O)N)c2ccc(cc2)C#N C06593716
CCCCCc1c(c(c(n1CC=C)C)C(=O)N)c2ccc(cc2)F C06656047
CC(C)(C)NC(=S)N/N=C/c1ccccc1SC(C)(C)C C00166583
COc1ccc(cc1OCCOc2ccc(cc2)Cl)C(=S)N C11956198
Cc1cccc(n1)NC(=S)NCCSc2ccc(cc2)Cl C07368100
Cc1c(cccc1Cl)NCC(=O)N/N=C/CCc2ccccc2 C14015016
CCCc1cc(sc1C)C(=O)NCc2cccc(c2)NC(=O)C3CC3 C14254726
CCCCn1c2ccc(cc2nc1S[C@@H](C)C(=O)N)C(F)(F)F C19162303
CCCCNC(=O)[C@H](C(C)C)NC(=O)C12CC3CC(C1)CC(C3)C2 C21555591
CCCCc1c(c(c(c(n1)N)c2ccc(cc2)OC)C#N)CCC C22130521
CCC(C)(C)NC(=O)[C@H](C)Sc1[nH]c(c(n1)Cc2ccccc2)C C22253501
CCC[C@H](C)NC(=O)[C@@H](C(C)C)NC(=O)C12CC3CC(C1)CC(C3)C2 C22623726
c1cc(cc(c1)F)NC(=O)CNc2cc(ccc2OCC(F)(F)F)F C22842255
[truncated: 670,375 more chars]
