# Supplementary material for: PyRMD Studio: A Unified Suite for Next-Generation, AI-Powered Virtual Screening
Source: J Chem Inf Model. 2026 May 19;66(11):6197–203. doi: 10.1021/acs.jcim.6c00648 (PMC13250901; doi:10.1021/acs.jcim.6c00648)
Supplement: Supplementary file 2 [file ci6c00648_si_002.zip › decoys/adrb2_decoys.ism]

CCCn1c(c(c(=O)[nH]c1=O)C(=O)CSc2[nH]c(c(n2)c3cccs3)c4cccs4)N C09056123
C[C@H]1CCc2c(sc(c2C(=O)N)NC(=O)CSc3nnc(s3)NCc4ccco4)C1 C09724648
CC(C)[C@H](C(=O)NNC(=O)c1cccs1)NC(=O)c2ccccc2NC(=O)c3ccccc3 C09969860
Cc1cc(c(c(c1)C)S(=O)(=O)Nc2ccccc2C(=O)O[C@@H](C(C)C)C(=O)NC(=O)N)C C10211758
Cc1cc(c(c(c1)C)S(=O)(=O)Nc2ccccc2C(=O)O[C@H](C(C)C)C(=O)NC(=O)N)C C10211759
C[C@H]1CCCC[C@@H]1NC(=O)NC(=O)COC(=O)CCNC(=O)NC23CC4CC(C2)CC(C4)C3 C11441389
C[C@@H](C(=O)Nc1c(ccs1)C(=O)N)Sc2nnc(s2)Nc3ccc(cc3)OC C12522128
CC(C)[C@H](C(=O)Nc1c(c2c(s1)CCCC2)C(=O)N)NC(=O)c3cc(cc(c3)OC)OC C03362898
Cc1ccc(cc1)NCc2nnc(n2C)SCC(=O)Nc3c(c4c(s3)CCCC4)C(=O)N C06245350
CCN(c1c(n(c(=O)[nH]c1=O)Cc2ccccc2)N)C(=O)CNc3ccccc3N4CCCCC4 C13117913
Cc1ccc(cc1F)NCC(=O)N(CC(C)C)c2c(n(c(=O)[nH]c2=O)Cc3ccccc3)N C15123137
C[C@H](C(=O)Nc1c(ccs1)C(=O)N)OC(=O)CNC(=O)c2c(c3ccccc3s2)Cl C15848433
c1cc(ccc1N(CCC(=O)N)C(=O)COC(=O)c2cc(ccc2N)Br)F C16811033
C[C@@H](C(=O)NC(=O)NC(C)(C)C)OC(=O)CCNC(=O)NC12CC3CC(C1)CC(C3)C2 C16915966
c1cc(cc(c1)NC(=O)CSc2nc([nH]n2)N/N=C/c3ccc(cc3)O)C(F)(F)F C20438155
COc1ccc(c(c1)/C=N/Nc2nnc(n2N)SCC(=O)C3C4CC5CC(C4)CC3C5)O C20527456
CC(=O)Nc1cccc(c1)NC(=O)CSc2nc([nH]n2)N/N=C/c3cccc4c3cccc4 C20905243
C/C(=N\Nc1[nH]nc(n1)SCC(=O)NNC(=O)c2ccc(cc2)Cl)/c3ccccc3 C20923588
c1cc(ccc1[C@@H](CC(=O)OCC(=O)Nc2c(c3c(s2)CCCCC3)C#N)NC(=O)N)Cl C20973344
Cc1ccc(o1)/C=N/Nc2nnc(n2N)SCC(=O)Nc3cccc(c3)C(F)(F)F C21321475
C/C(=N\Nc1nnc(n1N)SCC(=O)Nc2ccccc2SC)/c3ccc(cc3)F C21323504
C/C(=N\Nc1nnc(n1N)SCC(=O)Nc2ccc(cc2F)F)/c3ccc(cc3)OC C21328080
c1cc(sc1)c2csc3c2c(nc(n3)CN4CCOCC4)NCCCc5c(c([nH]n5)N)C#N C22089612
CC(C)[C@H](C(=O)NC(=O)N)Sc1nnc(s1)Nc2ccc(cc2)OC(F)(F)F C22181155
Cc1ccc(c(c1)OCc2nc([nH]n2)SCC(=O)Nc3c(c4c(s3)CCC4)C(=O)N)C C02654706
CCOC(=O)c1c(csc1NC(=O)CSc2nc([nH]n2)N)c3ccccc3Cl C03367928
c1cc(c(cc1Cl)Cl)C(=O)NCC(=O)OCC(=O)Nc2c(c3c(s2)CCCC3)C(=O)N C36184347
Cc1ccc2c(c1)[nH]c(n2)SCC(=O)N(CC(C)C)c3c(n(c(=O)[nH]c3=O)CC(C)C)N C12485317
Cc1ccc(cc1)SCC2=C3[C@H](C(=C(O[C@@H]3N=N2)N)C#N)c4ccc(c(c4)OC)OCC(=O)N C38915308
CC(C)C[C@H]1NN[C@H](S1)NC(=O)[C@@H]2CC(=O)N(C2)CCc3c[nH]c4c3cc(cc4)OC C39252482
CCCc1ccc(cc1)C2=NN([C@H](C2)NC(=O)CSc3nc([nH]n3)N)c4ccccc4 C39549781
C=CCN1[C@H](NN[C@@H]1SCc2[nH]c(=O)c3ccccc3n2)CC(=O)Nc4ccccc4F C39969672
CCN(CC)S(=O)(=O)c1ccc(cc1)Nc2c(c(ncn2)Nc3cccnc3Cl)N C40759607
C[C@]12CC[C@H]([C@@]([C@H]1Cc3c(nc(s3)Nc4cccnc4)[C@H]2CC(=O)NCCOC)(C)CO)O C43553706
CC(C)NC(=O)C[C@@H]1c2c(sc(n2)NC(=O)OCC=C)C[C@H]3[C@@]1(CC[C@H]([C@@]3(C)CO)O)C C43554238
C[C@]12CC[C@H]([C@@]([C@H]1Cc3c(nc(s3)NCC=C)[C@H]2CC(=O)NCc4ccco4)(C)CO)O C44681443
CCCCn1c(c(c(=O)[nH]c1=O)N(C)CC(=O)N[C@H](C)c2ccc(cc2Cl)Cl)N C45728003
C[C@@H](C(=O)NC(=O)NCC(F)(F)F)Sc1nnc(s1)Nc2cccc(c2)NC(=O)C C46588216
C#CCNS(=O)(=O)c1ccc(cc1)C(=O)NNC(=S)Nc2ccc(cc2Cl)Cl C46773421
C[C@@H](c1ccc(cc1Cl)Cl)NC(=O)CCNc2ccc(cc2[N+](=O)[O-])S(=O)(=O)N C57972525
C[C@H](c1nc(nc(n1)Nc2ccccc2)N)SCCC(=O)Nc3ccc4c(c3)OCO4 C58755287
C[C@@H]1CN(CCO1)[C@@H](CNC(=O)C[C@@H](c2cccs2)NC(=O)N)c3c(cccc3Cl)F C58951470
CSc1ccccc1NC(=O)CSc2nc([nH]n2)N/N=C/c3c[nH]c4c3cccc4 C59014441
COc1ccc(cc1)/C=N/Nc2nnc(n2N)SCC(=O)Nc3cc(cc(c3)Cl)Cl C20293017
C[C@H](C(=O)NNC(=O)C1CCC1)Sc2nc([nH]n2)N/N=C/c3cccc(c3Cl)Cl C59879250
C[C@@H](C(=O)NNC(=O)C1CCC1)Sc2nc([nH]n2)N/N=C(\C)/c3ccc(cc3)Br C59880987
C[C@@H](C(=O)NNC(=O)C(C)C)Sc1nc([nH]n1)N/N=C(\C)/c2ccc(cc2)Br C59880994
CC1=N[C@H](SC1)SCc2c3ccccc3oc2C(=O)NCCCc4c(c(n[nH]4)N)C#N C39936560
CCCn1c2ccc(cc2[nH]c1=O)[C@@H]3N[C@H](ON3)[C@@H](C(C)C)NS(=O)(=O)c4ccccc4 C64891187
CC(C)(CO[C@H]1[C@@H]([C@@H]([C@@H]([C@@H](O1)C(=O)[O-])O)O)O)C#C/C=C/C[NH+](C)Cc2cccc3c2cccc3 C65743028
CCOc1ccccc1NC(=O)C(=O)NC[C@H](c2ccc(cc2)N(C)C)[NH+]3CCCC3 C05349666
COCC[NH+](CCOC)Cc1c(ccc2c1O/C(=C\c3c[nH]c4c3cccc4)/C2=O)O C05905964
CC(C)[C@H](C(=O)NCC1CC[NH+](CC1)Cc2ccccc2F)NS(=O)(=O)c3cccs3 C09528486
CC[NH+](CC)CCCNC(=O)C(=O)Nc1c2c(nn1c3cccc(c3)Cl)CSC2 C10220906
Cc1nnc(s1)SCCNC(=O)C[C@H]2C(=O)NCC[NH+]2CCc3ccccc3 C11839387
COc1ccc(cc1)N/C=C/C(=O)C2=NO[C@@H](C2)CNc3c(cc(c[nH+]3)C(F)(F)F)Cl C08857304
CC(C)NC(=O)c1cn(cc(c1=O)C(=O)NCC(C)(C)C[NH+](C)C)CC2CCCCC2 C14968603
CNC(=O)c1cn(cc(c1=O)C(=O)N[C@@H]2CC[NH+](C2)Cc3ccccc3)CCCc4ccccc4 C14996685
CC(C)(CNC(=O)c1cn(cc(c1=O)C(=O)NCC2CCCCC2)C3CC3)C[NH+](C)C C15000093
c1cc(oc1)[C@@H](CNC(=O)CCNS(=O)(=O)c2ccc(cc2)Br)[NH+]3CCCCC3 C15477096
CCN(CC)C(=O)C[NH+](C)CC(=O)NCC(=O)Nc1ccc(cc1C)Br C15484848
C[NH+](C)[C@@H](CNC(=O)c1ccc(cc1)NS(=O)(=O)/C=C/c2ccccc2)c3ccccc3Cl C17909322
CC[NH+]1CCC[C@H]1CNC(=O)c2ccc3c(c2)nc(n(c3=O)CC[NH+](CC)CC)[S-] C20645405
C[C@@]1(C(=O)N(C(=O)N1)CC(=O)NCCC[NH+](C)Cc2ccccc2)c3ccc(cc3)F C23749009
c1ccc(cc1)C[NH+]2CC[C@@H](C2)NC(=O)CSc3nnc(s3)NCc4ccco4 C24829068
C=CCNS(=O)(=O)c1cccc(c1)C(=O)NC[C@H](c2cccs2)[NH+]3CCCC3 C25383460
Cn1ccnc1SCC(=O)Nc2ccc(cc2)C(=O)NC[C@H](c3cccs3)[NH+]4CCCC4 C25384056
Cn1ccnc1SCC(=O)Nc2ccc(cc2)C(=O)NC[C@@H](c3cccs3)[NH+]4CCCC4 C25384059
CCCC[C@@H](C(=O)NC[C@H](C)[NH+]1CCCCCC1)NC2=NS(=O)(=O)c3c2cccc3 C32346057
c1ccc(c(c1)C(=O)NC[C@@H](c2ccco2)[NH+]3CCCC3)SCC(=O)Nc4ccc(cc4)F C32972164
C[C@@H]1CCCC[NH+]1CCCNC(=O)c2ccc(cc2)NC(=O)c3nnc(s3)CC(C)C C33011321
Cc1c(sc2c1c(=O)[nH]c(n2)C[NH+](Cc3ccco3)C[C@H](COC(C)(C)C)O)C C35745506
CC(C)[NH+](Cc1[nH]c(=O)c2c(csc2n1)c3cccc(c3)Cl)C[C@@H](COC(C)C)O C35746335
CC[C@@H](C[NH+](Cc1[nH]c(=O)c2c(c(sc2n1)C(=O)OCC)C)C3CCCCC3)O C35746568
Cc1c2c(=O)[nH]c(nc2sc1C(=O)OCC=C)C[NH+](C[C@H](C)O)C3CCCCC3 C35747090
Cc1ccc(cc1C)c2csc3c2c(=O)[nH]c(n3)C[NH+](C[C@H](COCC(C)C)O)C(C)C C36205315
CC(C)C[NH+](Cc1[nH]c(=O)c2c3c(sc2n1)CCCCC3)C[C@H](COCC(C)C)O C36313589
Cc1ccc(cc1)[C@]2(C(=O)N(C(=O)N2)CC(=O)NCCC[NH+](C)Cc3ccccc3)C C36697612
CCOc1ccc(cc1)C[NH+]2CCNC(=O)[C@H]2CC(=O)NCc3csc(n3)C(C)C C11874677
CONC[C@H](c1ccc(cc1)S(=O)(=O)Oc2ccccc2)[NH+]3CCN[C@@H](C3)SC C39534274
CC[C@@H](COC)NC(=O)[C@@H]1CN(CC12CC[NH2+]CC2)C(=O)[C@@H](C(C)C)Oc3ccccc3 C39638231
CCSCCNC(=O)[C@@H]1CN(CC12CC[NH2+]CC2)C(=O)[C@H](C(C)C)Oc3ccccc3 C39656679
CCCC[C@@H](C)C(=O)N1C[C@@H](C2(C1)CC[NH2+]CC2)C(=O)NC[C@@H]3CN(CCO3)Cc4ccccc4 C39677948
C[NH+](Cc1ccccc1NC(=O)c2ccc(s2)CCNS(=O)(=O)C)C3CCCCC3 C46735468
C[NH+](C)CC[NH2+]C/C(=N/c1nc(cn1c2ccc(cc2)OC)c3ccc(cc3)Cl)/[O-] C36039394
CCCC[C@H](C(=O)N[C@@H]1CCC[NH+](C1)Cc2ccccc2)NC3=NS(=O)(=O)c4c3cccc4 C58763600
CCCC[C@H](C(=O)N[C@H]1CCC[NH+](C1)Cc2ccccc2)NC3=NS(=O)(=O)c4c3cccc4 C58763607
CC[NH+](Cc1ccccc1C)CC(=O)NN2C(=O)[C@](NC2=O)(C)CCc3ccccc3 C58790230
c1cc(oc1)[C@H](CNC(=O)NCc2ccnc(c2)OCC(F)(F)F)[NH+]3CCCCC3 C59037211
C[C@]1(C(=O)N(C(=O)N1)NC(=O)C[NH+](CC2CCCCC2)C3CC3)CCc4ccccc4 C59409337
Cc1ccc(cc1)[C@@H](CNC(=O)CS[C@H](C)C(=O)Nc2cc(on2)C)[NH+]3CCCC3 C60238902
COC(CNC(=O)[C@H](CC1=c2ccccc2=[NH+]C1)NC(=O)c3ccccc3Cl)OC C63800229
CC(C)CN1CCO[C@H](C1)CNC(=O)[C@@H](CC2=c3ccccc3=[NH+]C2)NC(=O)c4cccs4 C63920337
C[C@@H]1c2c(ncnc2S[C@@H]1C(=O)NCCCOC)NCCC3=c4ccccc4=[NH+]C3 C64023865
C[C@H]1c2c(ncnc2S[C@@H]1C(=O)NCCCOC)NCCC3=c4ccccc4=[NH+]C3 C64023867
C[C@@H]1c2c(ncnc2S[C@H]1C(=O)NCCOC(C)C)NCCC3=c4ccccc4=[NH+]C3 C64074755
C[C@H]1c2c(ncnc2S[C@H]1C(=O)NCCOC(C)C)NCCC3=c4ccccc4=[NH+]C3 C64074757
c1ccc2=[NH+]CC(=c2c1)CCNC(=O)CS[C@@H]3NN=C(N3Cc4ccco4)C5CC5 C64137879
c1ccc2=[NH+]CC(=c2c1)CCNC(=O)CCC3=N[C@H](SC3)NS(=O)(=O)c4ccc(cc4)F C64408454
CCNc1cc(ncn1)N2CCC(CC2)CCC(=O)NCC[NH+]3CCc4ccccc4C3 C65274265
C[C@@]12CC[C@H]([C@@]([C@H]1Cc3c(nc(s3)NCC=C)[C@H]2CC(=O)NCC[NH+]4CCOCC4)(C)CO)O C04222550
C[C@@]12CC[C@H]([C@@]([C@H]1Cc3c(nc(s3)NC(=O)OCC=C)[C@H]2CC(=O)NCC[NH+]4CCOCC4)(C)CO)O C04237012
CCn1c(=O)c(c(n(c1=O)Cc2ccccc2)N)C(=O)C[NH+](C)CC(=O)Nc3cccc(c3)F C03373815
CCCN(CCC)S(=O)(=O)c1ccc(cc1)C(=O)Nc2c(c3c(s2)C[NH+](CC3)C(C)C)C(=O)N C03007179
CC(C)[NH+]1CCc2c(sc(c2C(=O)N)NC(=O)c3ccc(cc3)S(=O)(=O)N(CC=C)CC=C)C1 C03007194
CCCCn1c(c(c(=O)[nH]c1=O)N(CC)C(=O)C[NH+](CC)Cc2ccc3c(c2)OCO3)N C11364299
CC(C)c1ccc(cc1)NC(=O)[C@H](C)NC(=O)C2CCN(CC2)C(=O)[C@H](CCSC)[NH3+] C12874133
CCCCn1c(c(c(=O)[nH]c1=O)N(CCCC)C(=O)C[NH+]2CCC[C@@H]2c3ccc4c(c3)OCCO4)N C13031613
CCCCN(c1c(n(c(=O)[nH]c1=O)CC(C)C)N)C(=O)C[NH+]2CCC[C@@H]2c3ccc4c(c3)OCCO4 C13062897
CCCCN(c1c(n(c(=O)[nH]c1=O)CC(C)C)N)C(=O)C[NH+]2CCC[C@H]2c3ccc4c(c3)OCCO4 C13062898
CCOc1cc(cc(c1OCC)OCC)C(=O)N[C@H](C)C(=O)N2CCC3(CC2)c4c(nc[nH]4)CC[NH2+]3 C08996596
CCCCn1c(c(c(=O)[nH]c1=O)N(CC)C(=O)C[NH+](CC)CC(=O)Nc2cc(ccc2C)Cl)N C15420330
CC[NH+](C[C@@H]1COc2ccccc2O1)CC(=O)N(CC)c3c(n(c(=O)[nH]c3=O)Cc4ccccc4)N C16628194
CCCCN(c1c(n(c(=O)[nH]c1=O)CC(C)C)N)C(=O)C[NH+](CC)C[C@H]2COc3ccccc3O2 C16628200
CCN(c1c(n(c(=O)[nH]c1=O)Cc2ccccc2)N)C(=O)C[NH+](Cc3cccs3)C[C@@H]4CCCO4 C17308030
CC[NH+](CC)CCNc1nc2c(n1C[C@H](COc3ccc(cc3Cl)Cl)O)c(=O)[nH]c(=O)n2C C04102496
CCOc1cc(cc(c1OCC)OCC)C(=O)N[C@@H](C)C(=O)N2CCC3(CC2)c4c([nH]cn4)CC[NH2+]3 C09410026
CCOc1cc(ccc1O)/C=N/Nc2[nH]nc(n2)SCC(=O)NC3CC([NH2+]C(C3)(C)C)(C)C C20836211
CC1(CC(CC([NH2+]1)(C)C)NC(=O)CSc2nc([nH]n2)N/N=C/c3ccc(cc3)C(=O)OC)C C20906137
CC[NH+](CC(=O)Nc1c(cccc1Cl)Cl)CC(=O)NNC(=O)Cc2nc(cs2)C C22013976
Cc1cc(oc-2c/c(=[NH+]/CC(=O)Nc3c(c(c(s3)C(=O)N)C)C(=O)OCCOC)/ccc12)O C24983251
CCCC[NH+](C)C[C@@H]1C(=NN(C1=O)C(=O)c2c(nc(s2)NNC(=O)C)C)c3ccccc3O C25574404
c1cc(oc1)CNC(=O)NC(=O)C[NH+](Cc2ccc(cc2)C(=O)NC3CC3)Cc4ccco4 C27575991
c1ccnc(c1)C(CNc2ccc(c([n+]2[O-])CC(=O)NCc3cc(ccc3C[NH3+])Cl)Cl)(F)F C28524898
C[C@@H](C(=O)NCC(=O)Nc1ccc(c(c1F)F)F)[NH+](C)CC(=O)Nc2ccccc2SC C31036976
Cc1ccc(cc1)[C@H]2CCC[NH+]2CC(=O)N(CCOC)c3c(n(c(=O)[nH]c3=O)CC(C)C)N C32754409
Cc1ccc(cc1)[C@@H]2CCC[NH+]2CC(=O)N(CCOC)c3c(n(c(=O)[nH]c3=O)CC(C)C)N C32754410
Cc1ccc(c(c1)S(=O)(=O)Nc2cc(ccc2N3CC[NH2+]CC3)C(=O)N(CC=C)CC=C)NC(=O)C C33033571
C[C@H](c1nc2cc(ccc2c(=O)n1C)Cl)N(CCCCCC[NH3+])C(=O)Nc3ccc(cc3)[N+](=O)[O-] C33604502
c1ccc(cc1)C[C@@H](C(=O)Nc2nnc(s2)c3ccc(cc3)F)NC(=O)CCCCC[NH3+] C33685417
c1ccc2c(c1)ccn2C[C@@H](C[NH+](CCO)C[C@@H](Cn3c4ccccc4c5c3cccc5)O)O C35048274
C[NH+](C)CCNC(=O)CN1CCN(CC1)c2cc(c3cc(ccc3[nH+]2)NC(=O)C4CCC4)C(=O)[O-] C33260888
C[NH+](C)CCNC(=O)CN1CCN(CC1)c2cc(c3cc(ccc3[nH+]2)NC(=O)C4CCCC4)C(=O)[O-] C33260908
Cc1cccc(c1)CO[C@]2(C[C@H]([C@H]([C@H](C2)OCc3cccc(c3F)F)O)O)C(=O)NCC[NH+](C)C C35591873
CCNC(=O)N(CCOC)Cc1cc(ccc1N(C)C2CC[NH+](CC2)C)NC(=O)NC(C)(C)C C35617271
CC(C)c1ccc(cc1)NC(=O)[C@@H](C)NC(=O)C2CCN(CC2)C(=O)[C@H](CCSC)[NH3+] C08952763
CC[NH+](CC)CCNc1nc2c(n1C[C@@H](COc3ccc(cc3Cl)Cl)O)c(=O)[nH]c(=O)n2C C04102495
COC(=O)[C@@H]1[C@H](c2cc(c[nH+]c2N1CCc3c[nH]c4c3cccc4)NC5CCOCC5)NC(=O)[C@@H]6CCOC6 C39344975
C=CCSc1nnc(s1)NC(=O)CS[C@H]2[NH+]=C(N=N2)N/N=C/c3ccc(cc3)O C39404355
CC(C)[C@@H](C(=O)N1C[C@@H](C2(C1)CC[NH2+]CC2)C(=O)NCCNc3ccccc3)Oc4ccccc4 C39655665
CC(C)(C)OC(=O)NCCNC(=O)[C@@H]1CN(CC12CC[NH2+]CC2)C(=O)CCc3ccc(cc3)OC C39693558
C[C@H]1CCc2c(c(on2)Nc3c4cnn(c4nc(n3)NCC[NH2+]CCO)c5ccccc5)C1 C41026208
c1ccc(cc1)CCn2c3c(cnc(c3nc2c4c(non4)N)c5ccccc5)OCCC[NH3+] C45318274
Cc1cc(cc(c1OCC(F)(F)F)C)C[NH+](C)CC(=O)Nc2c(c3c(s2)CCC3)C(=O)N C59577846
CC(C)(C)OC(=O)NCCNC(=O)[C@@H]1CCC[NH+](C1)CC(=O)NCc2ccc3c(c2)OCO3 C60218706
CCOc1cc(cc(c1OCC)OCC)C(=O)NCCC(=O)N2CCC3(CC2)c4c([nH]c[nH+]4)CCN3 C20573674
CCOCC[C@H]1NN[C@@H](S1)NC(=O)[C@@H]2CC(=O)N(C2)CCC3=c4cc(ccc4=[NH+]C3)Cl C63557631
COc1cc(cc(c1)OC)CCC2CCN(CC2)C(=O)[C@H](CC3=c4ccccc4=[NH+]C3)NC(=O)N C64179072
CCOc1cc(cc(c1OCC)OCC)C(=O)N[C@H](C)C(=O)N2CCC3(CC2)c4c([nH]c[nH+]4)CCN3 C24985565
CSCC[C@H](C(=O)N1CCC2(CC1)c3c([nH]c[nH+]3)CCN2)NC(=O)CCCc4ccccc4 C24986830
CCOCCCNc1c(cc2c([nH+]1)nc3ccc(cn3c2=O)C)C(=O)NCc4ccccc4 C06600185
CC(=O)NCCNC(=O)[C@H]1C[NH+]2CC[C@H]1C[C@@H]2Cn3cc(nn3)CSc4ccccc4 C08299035
CCCCN(CC)S(=O)(=O)c1ccc(cc1)C(=O)Nc2c(c3c(s2)C[NH+](CC3)C)C(=O)NC C08920171
c1cc(oc1)CNS(=O)(=O)c2ccc(cc2)C(=O)NC[C@@H](c3ccco3)[NH+]4CCCC4 C09712536
CN(CCc1c[nH]nc1)C(=O)C[C@@H]2C(=O)NCC[NH+]2Cc3cccc(c3)Oc4ccccc4 C11873084
COc1ccc(c(c1)F)C[NH+]2CCNC(=O)[C@@H]2CC(=O)NCc3cc(cc(c3)OC)OC C11933384
Cc1ccc(c2c1cc(c(=O)[nH]2)C[NH+](CCO)Cc3nnnn3CCc4ccccc4)C C13033436
CCC(C)(C)n1c(nnn1)[C@@H](C(C)C)[NH+](CCO)Cc2cc3c(cc(cc3[nH]c2=O)C)C C13499072
CCC[C@@H](c1nnnn1C2CCCCC2)[NH+](CCO)Cc3cc4ccc(c(c4[nH]c3=O)C)C C13499650
Cc1ccc2c(c1)cc(c(=O)[nH]2)C[NH+](CCCO)[C@H](c3nnnn3C4CCCCC4)C(C)C C13500547
CC(C)Cn1cc(c(=O)c(c1)C(=O)NC2CC[NH+](CC2)Cc3ccccc3)C(=O)NCc4ccco4 C14952097
CCNC(=O)c1cccc(c1)NC(=O)CSc2nnc(n2c3ccc(cc3)F)C[NH+]4CCCCC4 C19020389
CC[NH+]1CCC[C@H]1CNC(=O)c2c3c(n(n2)CCOC)CCN(C3)Cc4cccc(c4)O C14741477
CN(C)S(=O)(=O)c1cccc(c1)C(=O)NCC(=O)NC[C@H](c2ccccc2Cl)[NH+]3CCCC3 C22619401
CS(=O)(=O)NCCc1ccc(s1)C(=O)NC[C@H](c2ccccc2Cl)[NH+]3CCCC3 C22619551
CC[C@@H](c1nnc(n1Cc2ccccc2)SCC(=O)N3CCC[C@@H](C3)C(=O)N)[NH+](C)C C24144115
Cc1c(c(on1)C)S(=O)(=O)NCCC(=O)NCc2ccc(cc2)C[NH+]3CCCCC3 C24186598
c1cc(oc1)C[NH+](Cc2ccc(cc2)C(=O)NC3CC3)CC(=O)Nc4ccc5c(c4)OCO5 C27575579
CCCNC(=O)C[NH+]1CCC(CC1)NC(=O)/C=C/c2c(nn(c2Cl)Cc3ccccc3)C C29219761
CC(C)[C@@H](C(=O)NCc1cc[nH+]c(c1)N2CCCC2)NC(=O)c3cc(cc(c3)OC)OC C29553696
C[NH+](CC(=O)NCc1ccco1)CC(=O)Nc2cc(nn2c3ccccc3)C4CCCC4 C28974954
COCCCNC(=O)c1ccccc1NC(=O)[C@@H]2CCC[NH+](C2)Cc3c(cccc3Cl)F C30941933
CC[NH+]1CCN(CC1)CCNC(=O)CSc2nnc(s2)C(=O)Nc3ccc(cc3)F C33011656
CC(C)C[C@H](C(=O)NCC[NH+](C)C)N1CC2=C(C1=O)[C@@H](NC(=O)N2C)c3ccccc3C(F)(F)F C35966841
CC(C)COC[C@H](C[NH+](Cc1ccccc1)Cc2[nH]c(=O)c3c4c(sc3n2)CCC4)O C36158918
CCOC[C@@H](C[NH+](Cc1[nH]c(=O)c2c(csc2n1)c3cccc(c3)Cl)C(C)C)O C36206413
CC(C)[NH+](Cc1[nH]c(=O)c2c(csc2n1)c3ccc(cc3)Cl)C[C@@H](COCC#C)O C36207775
C[NH+](C)CCCN(Cc1cc2ccc(cc2[nH]c1=O)OC)C(=S)NC3CCCCC3 C06198475
CCOc1ccc(cc1)C[NH+]2CCNC(=O)[C@@H]2CC(=O)NCCc3nc(c4c(n3)CCC4)C C12431965
C[NH+](C)CCN(Cc1cc2cc3c(cc2[nH]c1=O)OCO3)C(=S)NC[C@@H]4CCCO4 C06198576
Cc1c(sc(n1)CCNC(=O)C[C@@H]2C(=O)NCC[NH+]2Cc3ccc(cc3OC)OC)C C12026387
CCN(CC)c1ccc(cc1)C[NH+]2C[C@H](C[C@H]2C(=O)NCCOC)NCc3ccccc3Cl C32582135
CC1=N[C@@H](N=C1)CCNC(=O)C[C@H]2C(=O)NCC[NH+]2Cc3cccc(c3)Oc4ccccc4 C39398720
CCOCCCNC(=O)[C@@H]1CN(CC12CC[NH2+]CC2)C(=O)c3cccnc3Oc4ccccc4 C39604459
CC(C)COCCCNC(=O)[C@@H]1CN(CC12CC[NH2+]CC2)C(=O)c3cc(ccc3Br)OC C39683285
C[C@@H]1CCCC[NH+]1CCCNC(=O)c2csc(n2)NC(=O)c3cc(cc(c3)OC)OC C40356088
C[C@H]1CCCC[NH+]1CCCNC(=O)c2csc(n2)NC(=O)c3cc(cc(c3)OC)OC C40356089
Cc1c(c([nH]c1C(=O)Nc2nc(cs2)C[NH+]3C[C@@H](C[C@H](C3)C)C)C)C(=O)OCCOC C46811682
CC[NH+](CC)CCNC(=O)c1cc(c(cc1Cl)Cl)S(=O)(=O)NC2CCCC2 C47156330
CCCNC(=S)N1CCC2(CC1)[NH2+][C@H](C(=O)N2CCc3ccccn3)Cc4ccccc4 C36026951
Cc1nc(cn1C)S(=O)(=O)NCCC(=O)NCc2ccc(cc2)C[NH+]3CCCC[C@@H]3C C57265520
CC[C@]1(C(=O)N(C(=O)N1)NC(=O)C[NH+](Cc2ccccc2)Cc3ccco3)c4ccccc4 C26860894
CCn1c2c(c(cc(n2)C(C)C)C(=O)NC[C@@H](c3ccccc3)[NH+](CC)CC)c(=O)[nH]c1=O C24461510
CCN(CC)S(=O)(=O)c1ccc(c(c1)NC(=O)NC[C@H](c2ccco2)[NH+](C)C)Cl C58843859
CCc1ccc(cc1)C[NH+](CC(=O)NN2C(=O)[C@](NC2=O)(C)c3ccc(cc3)OC)C4CC4 C60090282
CCOC(=O)C1=C(NC(=O)N[C@H]1c2ccccc2)COC(=O)CC3=c4ccccc4=[NH+]C3 C63217203
COc1ccc(cc1)CN2C(=O)[C@H](N=C2O)CCC(=O)NCCC3=c4ccccc4=[NH+]C3 C63366702
CC(C)[C@@H](C(=O)NCCCOC(C)C)NC(=O)[C@@H]1CC2=c3ccccc3=[NH+][C@@H]2[C@H]4N1C(=O)c5c4cccc5 C63383536
c1ccc(cc1)S(=O)(=O)[C@@H](CNC(=O)C(=O)NCCC2=c3ccccc3=[NH+]C2)c4ccco4 C63698392
CCc1[nH]c(c([nH+]1)C)CN2CCC3=C([C@@H](S[C@@H]3C2)S(=O)(=O)NCC4CCCCC4)C(=O)OC C64044149
CC(C)CNC(=O)COC(=O)c1cc(c(cc1OC)N)Cl C03273384
CC(C)[C@@H](C(=O)NC(=O)N)OC(=O)CCCC1CCCCC1 C05206035
CCCCNC(=O)COC(=O)c1cc(c(cc1OC)N)Cl C06051063
CCCCNC(=O)CSc1nnc(n1N)c2ccc(cc2)F C06532556
c1ccc(cc1)SCCCNc2ccc(cc2[N+](=O)[O-])C(=O)N C05699728
CC(C)[C@H]1C(=O)Nc2cc(ccc2N1)C(=O)NCCCOC(C)C C06785304
CCOC(=O)/C(=N\NC(=O)N)/CSc1ccc(cc1)Cl C08729722
CC(C)(C)c1ccccc1NCC(=O)NC(=O)NCCOC C22907862
Cc1c(c(on1)C)CCC(=O)NNC(=S)NCCC(C)C C07524587
CCCNC(=S)NNC(=O)c1cc(c(c(c1)OC)C)OC C26677873
CC[C@H](C)[C@@H](C(=O)NCc1ccco1)NC(=O)NC(C)(C)C C34969242
CC[C@H](C)[C@H](C(=O)NCc1ccco1)NC(=O)NC(C)(C)C C34969244
CCC(CC)C(=O)Nc1ccc(c(c1)S(=O)(=O)N)OCC C37010966
CC(C)CCN(CCC(C)C)S(=O)(=O)c1c[nH]nc1N C40333291
CCCN(CC(=O)NC)c1ccc(c(n1)OCC(C)C)N C42405919
CCCC[C@H](CC)CNC(=O)NN[C@]1(CCS(=O)(=O)C1)C C42842009
C[C@@H](CCCC(C)C)NC(=O)NN[C@@]1(CCS(=O)(=O)C1)C C42930096
Cc1ccc(c(c1)N)S(=O)(=O)N[C@@H](CC(C)C)C(=O)OC C43429820
CCCC(CCC)(/C(=N/O)/N)C(=O)N1CCO[C@H](C1)CC C44868969
C[NH2+]C[C@@H]1CCCN(C1)C(=O)NCCCCCCC(=O)[O-] C48842982
CC[C@@H](C)[C@H](C)NS(=O)(=O)c1ccc(cc1N)C(=O)OC C49092061
CC[C@H](C)[C@H](C)NS(=O)(=O)c1ccc(cc1N)C(=O)OC C49092064
CCCCCC[C@@H](C)NS(=O)(=O)c1cn(nc1N)CC C49192449
Cc1ccc(c(c1)OC(=O)CCCNC(=O)C(C)(C)C)C(=O)N C49398925
CCCc1cc(nc(n1)SCC[C@@](C)(C(=O)OC)[NH3+])[O-] C45581538
CCCNc1ccc(c(n1)C(=O)NCC(=O)NCCC)Cl C50755095
c1cc(c(cc1COCC(C(F)F)(F)F)[N+](=O)[O-])NN C51148328
C[C@H](CCCC(C)C)NC(=O)CNC(=O)NCc1ccco1 C56454935
c1cc(oc1)CNC(=O)NCC(=O)NCC[C@H]2C[C@H]3CC[C@@H]2C3 C58370096
c1c(n[nH]c1NC(=O)CCCNC(=O)C2CC2)CC3CCCCC3 C59576790
c1cc(cc(c1)Cl)/C=N/Nc2[nH]nc(n2)SCCCO C59880652
CCC[C@H](C#N)NC(=O)CCCNC(=O)NC1CCCCC1 C60341998
Cc1cccc(c1C)OCCC(=O)NNC(=O)NCC(F)(F)F C60411410
CCCC(=O)NCC(=O)Nc1ccccc1C(=O)NC(C)(C)C C64864302
CC(C)[C@H](c1cccs1)NC(=O)NCCNc2cnccn2 C65440495
CCC[C@H](C)[C@H]1NN=C(S1)NC(=O)CCc2c(c(n[nH]2)C)C C65453395
CCCCC1CCC(CC1)CNC(=O)CC[C@@H]2C(=O)NC(=O)N2 C56248576
CCCNC(=O)CNc1cccc(c1)NC(=O)c2ccco2 C66107385
CCOc1cccc(c1)CNC(=O)N2CCC[C@@H](C2)CCC(=O)N C66120332
CCCCNC(=O)NC1(CCCCC1)C(=O)N[C@H](C)COC C66310880
CCCCNC(=O)NC1(CCCCC1)C(=O)NCc2ccoc2 C57433354
CCCc1c(c([nH]c1C(=O)NNC(=O)CCC(C)C)C)C(=O)C C66572640
CC(C)CCCNC(=O)NCc1[nH]nc(n1)c2cccs2 C66699412
CCOCC(=O)NNC(=O)NC[C@@H](c1ccccc1)C(C)C C66700186
CCOCC(=O)NNC(=O)NCC(C)(C)c1ccc(cc1)Cl C66701059
C[C@@H]1CCCC[C@@H]1OCCNC(=O)NNC(=O)CCC(C)C C67063118
CC(C)CCC(=O)NNC(=O)NCCc1csc(n1)C(C)C C67082277
CC(C)(C)OC(=O)NCCNC(=O)NCCSC(C)(C)C C67087681
CCOCCCNC(=O)NNC(=O)c1cc2ccccc2s1 C67313381
c1ccc(cc1)NCCCNC(=O)NCc2cn3ccsc3n2 C67610890
Cc1c(c(sc1C(=O)OC(C)C)NC(=O)[C@@H](c2ccccc2)Sc3ccccc3)C(=O)N C02742147
c1ccc(cc1)/C=C\2/C(=O)N(C(=S)S2)CCCCCC(=O)NNC(=O)c3ccc(cc3)O C08819719
COc1ccc(cc1)C(=O)NN[C@@H](CNS(=O)(=O)c2ccc(s2)Cl)c3ccccc3 C09438901
CCCCn1c2ccc(cc2nc1SCC(=O)Nc3ccccc3c4ccccc4)S(=O)(=O)N C09715959
Cc1ccc(cc1)CNC(=O)Cn2c(cnc2SCC(=O)Nc3ccc(c(c3)Cl)Cl)CO C10063625
CCCCc1ccc2c(c1)sc(n2)NC(=O)c3cc(c(c(c3)Cl)OCC(=O)N)OC C11806691
c1ccc(c(c1)C(=O)NC(=S)NNC(=O)CCCOc2ccc(cc2Cl)Cl)Cl C12501692
CCCCCC(=O)NC(=S)NNC(=O)c1ccc(c(c1)I)OC C14040382
Cc1cc(nc(n1)N/C(=N/C(=S)Nc2ccc(cc2)C(=O)C)/NCc3ccccc3Cl)C C14156825
CCCOc1ccc(cc1Br)C(=O)NC(=S)Nc2ccccc2C(=O)NC(C)C C14647687
CCOc1ccc(cc1Br)C(=O)NC(=S)NNC(=O)C(c2ccccc2)c3ccccc3 C14770952
c1cc(ccc1F)S(=O)(=O)NCCCC(=O)NNC(=O)CC23CC4CC(C2)CC(C4)C3 C15902285
CCOC(=O)C1=C(NC(=S)N[C@H]1c2ccccc2OCC(=O)Nc3ccccc3)c4ccccc4 C16361270
CCSc1ccccc1NC(=O)CSc2nc([nH]n2)N/N=C/c3ccccc3Cl C20190956
CCCCNC(=S)NNC(=O)c1ccc(o1)COc2ccc(cc2Cl)Br C02794346
c1ccc(cc1)/C=C/C=N/Nc2[nH]nc(n2)SCCC(=O)Nc3c(cccc3Cl)Cl C21079143
Cc1ccc(cc1)CSc2nnc(n2N)N/N=C/c3ccccc3OCc4ccccc4 C21320882
C[C@H](C(=O)NC(=O)NCc1ccccc1)Sc2nnc(s2)NCCc3cccs3 C22020111
c1ccc(cc1)CNC(=O)c2cc3ccccc3cc2OCC(=O)Nc4cccc(c4)C(=O)NC5CC5 C22134619
c1ccc(cc1)Sc2ccccc2NC(=O)CSc3nnc(s3)SCC(=O)N C24898686
Cc1cc(ccc1OCCCC(=O)NNC(=O)CC[C@@H]2Cc3ccccc3NC2=O)Cl C25153253
c1ccc2c(c1)c(c[nH]2)CCNC(=O)/C=C/c3ccc(cc3)S(=O)(=O)NCc4ccco4 C26564927
CC(C)C(=O)NCCNC(=O)c1ccccc1SCC(=O)NC23CC4CC(C2)CC(C4)C3 C28212178
C[C@H](CNC(=O)[C@@H](C)Sc1nnc(n1N)c2ccc(cc2)OC(F)F)c3ccccc3 C28714896
CCCCNC(=O)N[C@@H]1CCCC[C@@H]1NC(=O)c2csc(n2)COc3ccccc3F C34906342
CCCCNC(=O)N[C@H]1CCCC[C@H]1NC(=O)c2csc(n2)COc3ccccc3F C34906345
CCOCCCNC(=O)c1cc(ccc1N(C)C)NC(=O)Nc2cccc(c2Cl)Cl C35706208
CCCCNC(=O)[C@H](c1ccc(cc1)Cl)N(Cc2ccco2)C(=O)c3cccc(c3O)O C36500893
CCCCNC(=O)[C@@H](c1ccc(cc1)C)N(Cc2ccc(o2)C)C(=O)c3cccc(c3O)O C36597844
CCCC(=O)N[C@H](C(Cl)(Cl)Cl)NC(=S)Nc1c(n(n(c1=O)c2ccccc2)C)C C13477796
Cc1c(c(=O)[nH]c(n1)SCC(=O)N[C@@H](c2ccccc2)c3cccs3)CCC(=O)O C13450461
C[C@@]1(CC[C@]2([C@@H](C1)C(C[C@@H]2NC(=O)Cc3ccccc3)(C)C)CCC(=O)NCCN4CCOCC4)O C12531521
CCCCCOc1cccc(c1)[C@@H]2c3c(n[nH]c3C(=O)N2CCO)c4cc(cc(c4O)C)C C39911520
CCCCSc1nc2n(n1)[C@H](C(=C(N2)C)C(=O)N)c3cccc(c3)OCc4ccccc4C C40986975
CCCCSc1nc2n(n1)[C@H](C(=C(N2)C)C(=O)N)c3cccc(c3)OCc4ccc(cc4)C C40986978
CCOC(=O)C1=C(NC(=O)N[C@@H]1c2ccc(cc2)Cl)CNCCc3ccc(cc3)Cl C12412549
c1ccc(cc1)[C@@H](c2cccs2)NCC(=O)Nc3ccccc3C(=O)NCc4ccco4 C12791387
c1ccc(cc1)OCc2ccc(o2)C(=O)NNC(=O)NCCSc3ccc(cc3)Cl C29657936
Cc1ccc(c(c1)NC(=O)[C@@H](c2ccccc2)Sc3nnc(n3CCC(=O)N)C4CC4)C C23363887
COCCN(Cc1ccc(cc1)C(F)(F)F)c2c(n(c(=O)[nH]c2=O)Cc3ccccc3)N C58615018
c1cc(ccc1CNC(=O)CSc2nc([nH]n2)N/N=C/c3ccc(cc3)F)C(F)(F)F C59014784
CCOc1cc(cc(c1OCc2ccc(cc2)Cl)Cl)/C=N/NC(=O)Cc3csc(n3)N C59644644
CCOc1cc(ccc1OCc2cccc3c2cccc3)/C=N/NC(=O)Cc4csc(n4)N C59645525
c1ccc(c(c1)/C=N/Nc2[nH]nc(n2)SCCO)OCc3cccc(c3)Br C59819426
CSCC[C@@H](C(=O)NCC(=O)Nc1ccc(cc1)Cl)NC(=O)c2ccccc2Cl C59988552
CN(c1ccc(cc1)CNC(=O)CCCC[C@H]2[C@@H]3[C@H](CS2)NC(=O)N3)C4CCCCC4 C60157460
c1cc(oc1)C(=O)NCCC(=O)NNC(=O)c2ccc(cc2)CSc3ccc(cc3)Cl C60388407
CCCNC(=O)c1cccc(c1)NC(=O)CNc2ccc(cc2)C(=O)N(C)c3ccccc3 C66092386
CCNC(=O)c1cccc(c1)NCC(=O)Nc2cccc(c2)C(=O)N(CC)c3ccccc3 C66092784
CC[NH+](CC)c1ccc(c(c1)C)NC(=O)Cn2c(=O)c(c(nc2c3ccccc3)C)CCO C67300433
Cc1cc2cc(c(=O)[nH]c2cc1C)CN(Cc3ccccc3)C(=S)NCCCOC C04132938
Cc1cc2cc(c(=O)[nH]c2cc1C)CN(C[C@H]3CCCO3)C(=S)NCC(C)C C00878956
c1ccc2c(c1)c(=O)n(c(=S)[nH]2)CCCCCC(=O)NCc3ccc(cc3)F C02970230
CCc1c(sc(c1C(=O)OC)NC(C(F)(F)F)(C(F)(F)F)NC(=O)C)C C02355686
c1ccc(c(c1)C(=O)NCc2ccco2)NC(=O)CSCc3ccc(cc3)Cl C03396530
CCc1ccccc1NC(=S)N(Cc2cc3cc(ccc3[nH]c2=O)C)C[C@@H]4CCCO4 C00894882
CCc1ccccc1NC(=S)N(Cc2cc3cc(ccc3[nH]c2=O)C)C[C@H]4CCCO4 C00894881
CCc1ccccc1NC(=S)N(Cc2cc3ccc(cc3[nH]c2=O)C)C[C@@H]4CCCO4 C01224972
c1ccc2c(c1)cccc2CSCC(=O)Nc3ccccc3C(=O)NC[C@@H]4CCCO4 C08909935
Cc1ccc(cc1)c2n[nH]c(=S)n2CCC(=O)NCCSc3ccc(cc3)C C09889074
CCCNC(=O)[C@@H](CSc1ccc2c(c1)c3ccccc3n2CC)NC(=O)C C10003954
CC(C)CCNC(=O)Cn1c(cnc1SCc2ccc(cc2)Br)CO C10063554
Cc1cc(ccc1F)CNC(=O)[C@@H](CCSC)NS(=O)(=O)/C=C/c2ccccc2 C11001812
c1ccc(c(c1)CNC(=O)CC[C@]2(CCC(=O)N2)Cc3cccs3)OC(F)(F)F C12217405
Cc1cc(c2cc(c(=O)[nH]c2c1)CN(C[C@H]3CCCO3)C(=S)NCC(C)C)C C00874864
Cc1ccc2cc(c(=O)[nH]c2c1C)CN(Cc3ccccc3)C(=S)NC[C@@H]4CCCO4 C00931837
CCc1ccccc1n2c(nnc2SCC(=O)N)CSCc3ccccc3 C05929037
COc1ccc(c(c1)F)C[C@]2(CCC(=O)N2)CCC(=O)NCCc3ccccc3F C14887894
c1ccc(cc1)C[C@@]2(CCC(=O)N2)CCC(=O)NCc3csc(n3)c4cccs4 C15008091
Cc1ccc(cc1F)NC(=O)[C@H](CCSC)NS(=O)(=O)c2ccccc2F C15615524
CSCC[C@@H](C(=O)NC1CCCCCC1)NS(=O)(=O)/C=C/c2ccccc2 C15617539
CSCC[C@@H](C(=O)NC1CCCCCC1)NS(=O)(=O)c2ccccc2F C15617541
Cc1nc(c(c(n1)O)CC[S@@](=O)CCC=C)/C=C/c2c3ccccc3ccc2O C16856004
c1ccc(cc1)CSCc2nnc(n2c3ccc(c(c3)Cl)F)SCC(=O)N C17093365
C[C@@H](c1ccc(cc1F)F)NC(=O)CCCCCn2c(=O)c3ccccc3[nH]c2=S C18015706
CCC[C@H](c1ccccc1)NC(=O)CSCc2[nH]c(=O)c3c4c(sc3n2)CCC4 C18134935
CCOC(=O)[C@](C(F)(F)F)(NCc1ccc(cc1)F)NC(=O)c2ccccc2F C20609076
Cc1ccc(cc1)CSCC(=O)Nc2ccccc2C(=O)NC[C@@H]3CCCO3 C21143473
CCOCCCNC(=O)c1ccc(cc1)CNC(=O)C23CC4CC(C2)CC(C4)C3 C21185191
Cc1ccc(cc1F)NC(=O)[C@H](CCSC)NS(=O)(=O)/C=C/c2ccccc2 C21874382
c1ccc(cc1)CN(CC(F)(F)F)C(=O)COC(=O)c2ccc(c(c2)N)Cl C22870376
C[C@@H](c1ccc(cc1Cl)Cl)NC(=O)[C@@H](CCSC)NC(=O)c2ccco2 C23156050
C[C@H](c1ccc(cc1Cl)Cl)NC(=O)[C@@H](CCSC)NC(=O)c2ccco2 C23156052
Cc1cc(c(n1CCc2ccccc2)C)C(=O)CSc3nc(c(s3)CC(=O)N)C C24901724
Cc1ccc(cc1)CC(=O)Nc2c(c3c(s2)CCCC3)C(=O)NCCCOC C26365143
C[C@H](C(=O)NC[C@@H](c1cccs1)N(C)C)NC(=O)c2ccc(cc2)C(C)(C)C C27675137
CC(C)[C@H](C(=O)NC[C@H](c1cccs1)N(C)C)NC(=O)c2ccc(cc2)Cl C27676607
c1cc(sc1)CNC(=O)CSc2cc(ncn2)NCc3ccc(cc3)Cl C33174863
C[C@H](CCC(C)C)NC(=O)CSCc1[nH]c(=O)c2c3c(sc2n1)CCCC3 C32958684
CCCc1c(c(c(n1CCCN2CCCC2=O)C)C(=O)N)c3ccc(cc3)C(F)(F)F C33869325
CNC(=O)c1ccc(cc1)/C=C/C(=O)NN(Cc2ccccc2)Cc3ccccc3 C44334010
Cc1c(sc(n1)SCc2csc(n2)COc3ccc(cc3)F)CC(=O)N C45699056
C[C@H](CCC(C)C)NC(=O)c1cc(ccc1Br)S(=O)(=O)NC2CC2 C45874130
C#CCNS(=O)(=O)c1cccc(c1)C(=O)Nc2ccccc2SCC(F)(F)F C46633354
COCCCOc1ccccc1NC(=O)NCc2cc(cs2)Br C54473205
CC(C)[C@H](c1cccs1)NC(=O)CCC(=O)NCC(=O)c2ccccc2Cl C58008524
Cc1cccc(c1)C(=O)N[C@@H](CCSC)C(=O)NC[C@@H](C)N(C)c2ccccc2 C46950271
c1cc(ccc1c2nc(cs2)CC(=O)NCC(=O)NCC(F)(F)F)C(F)(F)F C59325534
CCC[C@H](c1ccccc1)NC(=O)CSc2nnc(s2)NCC(F)(F)F C60217229
Cc1ccc(cc1)SCCNC(=O)CSc2nnc(s2)NCC(F)(F)F C60217374
CCOC(=O)c1c2c(sc1NC(=O)c3ccc(cc3)S(=O)(=O)N(CC=C)CC=C)C[NH+](CC2)C(C)C C08881411
CC[C@H]1CCCC[NH+]1CCCn2c(=O)c3ccccc3nc2SCC(=O)NCc4ccccc4Cl C09473181
CC[C@@H](c1nnnn1Cc2ccc(cc2)F)[NH+](Cc3ccc(cc3)OC)Cc4cc5ccc(cc5[nH]c4=O)C C13063933
CC[C@H](c1nnnn1Cc2ccco2)[NH+](Cc3cc4cc(c(cc4[nH]c3=O)OC)OC)C5CCCCC5 C13064526
CC[C@H](c1nnnn1CCc2ccccc2)[NH+](Cc3ccc(cc3)C)Cc4cc5cc(c(cc5[nH]c4=O)C)C C13064684
CC[C@H](c1nnnn1Cc2ccc(cc2)F)[NH+](CCc3ccccc3)Cc4cc5cc(c(cc5[nH]c4=O)C)C C13064702
Cc1ccc2c(c1)cc(c(=O)[nH]2)[C@H](c3nnnn3CCOC)[NH+](CCc4ccccc4)Cc5ccccc5 C06409135
CC[NH+](CC)CCCN1[C@H](/C(=C(/c2ccc3c(c2)OCCO3)\O)/C(=O)C1=O)c4cccc(c4)OCC=C C09244246
CCOc1cc(ccc1OCC=C)[C@@H]2/C(=C(/c3ccc4c(c3)C[C@@H](O4)C)\O)/C(=O)C(=O)N2CC[NH+](C)C C09413056
CC[NH+](CC)CCN1[C@@H](C(=C(C1=O)O)C(=O)c2ccc(cc2)Br)c3ccc(cc3)OC(C)C C08857832
CC[C@H](c1nnnn1Cc2ccccc2)[NH+](CCc3ccccc3)Cc4cc5cc(cc(c5[nH]c4=O)C)C C13495842
c1ccc(cc1)C[NH+]2CCC(CC2)NC(=O)CN(Cc3ccccc3)c4nc(ns4)Cc5ccc(cc5)F C16496199
CC[NH+](CC)CCCN1[C@H](/C(=C(/c2ccc3c(c2)C[C@H](O3)C)\O)/C(=O)C1=O)c4ccc(cc4)C(=O)OC C09312840
CC[NH+](CC)CCCN1[C@@H](/C(=C(/c2ccc3c(c2)C[C@H](O3)C)\O)/C(=O)C1=O)c4ccc(cc4)C(=O)OC C09312839
Cc1ccc(cc1)/C=C\2/C(=O)N(c3ccccc3S2)CC(=O)NCCC[NH+](Cc4ccccc4)C(C)C C03046620
Cc1cc(c(c(c1)C)NC(=S)N(CCC[NH+]2CCCC2)Cc3cccn3Cc4ccc(cc4)Cl)C C20733464
c1ccc(cc1)C[NH+](Cc2ccccc2)CC(=O)Nc3ccc(cc3C(=O)c4ccccc4Cl)[N+](=O)[O-] C22838426
CC(C)(C)c1ccc(cc1)c2nc(on2)C[NH+]3CCC(CC3)C(=O)NCCSCc4ccc(cc4)Cl C30977051
CC(C)(C)c1ccc(cc1)c2nc(on2)C[NH+]3CCC(CC3)C(=O)NCCCSc4ccc(cc4)Cl C30977819
CCOc1ccc(cc1OCC)[C@@H](C)NC(=O)[C@H]2CCC[NH+](C2)Cc3nc(no3)c4ccc(cc4)Cl C31045969
c1ccc(c(c1)c2nc(on2)C[NH+]3CCC[C@@H](C3)C(=O)NCCCSCc4cccc(c4)Cl)Cl C31050465
c1ccc(cc1)CSCCCNC(=O)[C@@H]2CCC[NH+](C2)Cc3nc(no3)c4ccc(cc4Cl)Cl C31055862
Cc1cccc(c1)NC(=O)N(CC[NH+]2CCCC2)CC(=O)N(Cc3ccc(cc3)F)Cc4cccs4 C00696517
CCC[C@H](C(=O)NC1CC[NH+](CC1)Cc2ccccc2)Sc3nc(c(c(=O)n3C)Cc4ccc(cc4)F)C C35156798
Cc1ccc(cc1)c2nnc(n2c3ccccc3)SCCCC(=O)NC4CC[NH+](CC4)Cc5ccccc5 C35173532
CC(=O)Nc1ccc(cc1)S(=O)(=O)Oc2ccc(cc2CN(CC[NH+](C)C)C(=O)C3CCC3)Cl C35592227
c1ccc(cc1)Cn2cc(c3c2ccc(c3)[N+](=O)[O-])[C@@H](CC(=O)NCC[NH+]4CCCCC4)c5cccc(c5)F C35872632
CCC[C@@H](c1nnnn1C[C@H]2CCCO2)[NH+](Cc3cccs3)Cc4cc5c(ccc(c5[nH]c4=O)C)C C33937289
CCC[C@H](c1nnnn1C[C@H]2CCCO2)[NH+](Cc3cccs3)Cc4cc5c(ccc(c5[nH]c4=O)C)C C33937290
Cc1ccc(cc1)[C@H]2c3cc(ccc3CCN2C(=O)CC(C)C)OCc4ccc(o4)C(=O)NCC[NH+](C)C C37606403
CC(C)(CNC(=O)CN1[C@@H]([C@@]2(C1=O)CCCN2C(=O)OCc3ccccc3)c4ccccc4)C[NH+](C)C C39266181
COc1ccc(cc1OC)C(=O)CCCCC[NH+]2CC[C@@]34C=C[C@@H](C[C@@H]3Oc5c4c(ccc5OC)C2)O C39290990
COc1ccc(cc1OC)C(=O)CCCCC[NH+]2CC[C@]34C=C[C@@H](C[C@@H]3Oc5c4c(ccc5OC)C2)O C39293026
CCc1ccc2=[NH+]C(=O)[C@@H](C=c2c1)[C@@H]([C@@H]3N=NNN3C(C)(C)C)N(CCc4ccccc4)Cc5cccs5 C39710544
CCC[C@H](c1ccc2c(c1)sc([n+]2CC)/C=C\C=C/3\N(c4ccc(cc4S3)[C@@H](CCC)O)CC)O C39795717
CC[NH+](CC)CCCNc1c(nc(o1)c2ccc(cc2)Cl)S(=O)(=O)c3ccc4c(c3)OCCO4 C40177835
CC[NH+](CC)CCCNc1c(nc(o1)c2cccc(c2)Cl)S(=O)(=O)c3ccc4c(c3)OCCO4 C40178151
CC[NH+](CC)CCC[C@H](C)NC(=O)C[C@@H](c1ccsc1)c2cn(c3c2cccc3)Cc4ccc(cc4)F C40372266
CC[NH+](CC)CCC[C@H](C)NC(=O)C[C@H](c1ccsc1)c2cn(c3c2cccc3)Cc4ccc(cc4)F C40372270
CCN1CCC[C@H]1C[NH2+]Cc2cc(c(c(c2)Br)OCc3ccc(c(c3)Cl)Cl)OCC C40720484
CC[NH+](CC)[C@@H](CNC(=O)c1cnc(nc1Cl)SCc2ccc(cc2)F)c3ccc(cc3)C(C)(C)C C40985917
CCCCS(=O)(=O)c1ncc(c(n1)Cl)C(=O)NC[C@H](c2ccc(cc2)C(C)C)[NH+]3CCCCC3 C40986254
CC[NH+](CC)[C@@H](CNC(=O)c1cnc(nc1Cl)S(=O)(=O)Cc2ccc(cc2)F)c3ccccc3 C40986383
CC[NH+](CC)[C@H](CNC(=O)c1cnc(nc1Cl)S(=O)(=O)Cc2ccc(cc2)F)c3ccccc3 C40986384
c1ccc(cc1)S(=O)(=O)N(CC(=O)NCc2ccc(cc2)C[NH+]3CCCCC3)c4ccc(cc4)[N+](=O)[O-] C44873588
CCc1ccccc1N(CC(=O)NCc2ccc(cc2)C[NH+]3CCC(CC3)C)S(=O)(=O)c4ccc(cc4)C C44875796
c1ccc2c(c1)n(c([n+]2CCCOc3ccc(cc3)Br)N)CCCOc4ccccc4Cl C36011831
C/C(=C\N=C\1/N=C(S1)N(Cc2ccc(c(c2OC)OC)OC)C3CCCC3)/NC4CC([NH2+]C(C4)(C)C)(C)C C20285922
Cc1cccc(c1)S(=O)(=O)N[C@@H](CC2=c3ccccc3=[NH+]C2)C(=O)OCC(=O)c4ccc(c(c4)F)F C63204718
CC(C)COC(=O)c1ccc(cc1)OCc2cc(ccc2OC)[C@@H]3[C@H]4C(=c5cc(ccc5=[NH+]4)OC)CCN3 C63540962
c1ccc(cc1)CNC(=O)CN(Cc2ccc(cc2)F)C(=O)c3c(c(ns3)C(=O)NC4CCCCC4)N C00907422
C[C@@]12CC[C@H]([C@@]([C@H]1Cc3c(nc(s3)NC(=O)C4CCCCC4)[C@H]2CC(=O)NCCOC)(C)CO)O C04222305
C[C@@]12CC[C@H]([C@@]([C@H]1Cc3c(nc(s3)NC(=O)c4cccs4)[C@H]2CC(=O)NCCOC)(C)CO)O C04222497
CCCCCC(=O)Nc1nc2c(s1)C[C@H]3[C@]([C@@H]2CC(=O)NC4CCCC4)(CC[C@H]([C@@]3(C)CO)O)C C04237028
CC(C)(C)NC(=O)CSc1nc2ccc(cc2s1)NC(=O)CSc3nc4ccc(cc4s3)N C02162811
CC(C)c1ccc(cc1)N([C@@H](c2ccc(cc2)Cl)C(=O)NC(C)(C)C)C(=O)c3c(c(ns3)C(=O)N)N C06190801
c1cc(ccc1N)OS(=O)(=O)c2ccc(cc2)Oc3ccc(cc3)S(=O)(=O)Oc4ccc(cc4)N C02848674
CCC(C)(C)NC(=O)[C@H](c1c[nH]c2c1cccc2)N(Cc3cccs3)C(=O)c4c(c(ns4)C(=O)N)N C06462152
CCOC(=O)CNC(=O)[C@@H](c1ccc(cc1)F)N(c2cccc(c2)F)C(=O)c3c(c(ns3)C(=O)N)N C06546694
C[C@]12CCC(=O)C=C1CC[C@H]3[C@H]2[C@@H](C[C@]4([C@@H]3CC[C@@]4(C(=O)COC(=O)CCC(=O)NC(C)(C)CO)O)C)O C08876374
Cc1ccccc1N2C[C@@H](CC2=O)C(=O)Nc3nnc(s3)SCC(=O)Nc4ccc(cc4)C(=O)N C08904947
c1cc(ccc1C(=O)N)NC(=O)CSc2nnc(s2)NC(=O)[C@@H]3CC(=O)N(C3)c4ccc(cc4)F C08908795
c1cc(ccc1C(=O)N)NC(=O)CSc2nnc(s2)NC(=O)[C@H]3CC(=O)N(C3)c4ccc(cc4)F C08908799
Cc1cccc(c1)N([C@H](c2ccco2)C(=O)NC(C)(C)C)C(=O)c3c(c(ns3)C(=O)NC4CCCC4)N C12472334
Cc1cccc(c1)N([C@@H](c2ccco2)C(=O)NC(C)(C)C)C(=O)c3c(c(ns3)C(=O)NC4CCCC4)N C12472340
Cc1ccc(c(c1)C)N([C@@H](c2ccc(cc2)F)C(=O)NC[C@@H]3CCCO3)C(=O)c4c(c(ns4)C(=O)N)N C12473230
Cc1ccc(cc1)[C@H](C(=O)NC(C)(C)C)N(Cc2ccccc2Cl)C(=O)c3c(c(ns3)C(=O)N)N C12476919
Cc1ccc(cc1)[C@@H](C(=O)NCCC(C)C)N(c2ccc(cc2)Cl)C(=O)c3c(c(ns3)C(=O)N)N C12479620
C[C@]12CCC(=O)C=C1CC[C@@H]3[C@H]2[C@H](C[C@]4([C@@H]3CC[C@@]4(C(=O)COC(=O)CCC(=O)NC(C)(C)CO)O)C)O C12889279
C[C@]12CCC(=O)C=C1CC[C@@H]3[C@H]2[C@H](C[C@]4([C@H]3CC[C@@]4(C(=O)COC(=O)CCC(=O)NC(C)(C)CO)O)C)O C12889286
CC(C)(C)c1ccc(cc1Br)C(=O)NC(=S)NNC(=O)c2ccc(cc2)NC(=O)C3CC3 C13977089
c1ccc2c(c1)OC[C@H](O2)CNC(=O)NC[C@@H]3CCC[C@H](C3)CNC(=O)NC[C@@H]4COc5ccccc5O4 C16524957
c1ccc2c(c1)OC[C@H](O2)CNC(=O)NC[C@@H]3CCC[C@@H](C3)CNC(=O)NC[C@@H]4COc5ccccc5O4 C18183318
CCOC(=O)c1c(/c(=C\c2ccc(cc2)OC)/c3=C(S[C@H](C(=O)n31)c4ccc(cc4)OC)C(=O)N)N C20167914
C[C@@]12CC[C@H]([C@@]([C@H]1Cc3c(nc(s3)Nc4ccccc4)[C@H]2CC(=O)NCCN5CCOCC5)(C)CO)O C20504788
c1ccc(cc1)c2c(cn(n2)CC(=O)N)/C=N/NC(=O)c3ccccc3NC(=O)Cc4ccc(cc4)Cl C20530185
CC[C@H](C(=O)NC[C@@H]1CCCO1)Sc2nc3c(c(c(s3)C(=O)Nc4ccc(cc4C)C)C)c(=O)n2N C20644853
Cc1c(c(n(n1)C(C)C)C)/C=N/Nc2nnc(n2N)SCC(=O)Nc3cccc(c3)Br C20805237
c1ccc2c(c1)ccc(c2/C=N/Nc3[nH]nc(n3)SCCC(=O)Nc4cccc(c4)N5CCCC5=O)O C20907619
Cc1cc(ccc1NC(=O)CSc2nnc(n2N)N/N=C/c3c(nn(c3C)C(C)C)C)Br C20911449
COc1ccc(cc1/C=N/Nc2nnc(n2N)SCC(=O)Nc3c(cccc3F)F)Br C21320673
C/C(=N\Nc1nnc(n1N)SCC(=O)Nc2cc(cc(c2)OC)OC)/c3ccc(cc3)Br C21323058
CCNc1ccc(cc1NC(=S)N[C@H](C(Cl)(Cl)Cl)NC(=O)C)S(=O)(=O)C(F)(F)F C34966506
C[C@@]12CC[C@H]([C@@]([C@H]1Cc3c(nc(s3)NC(=O)OCC=C)[C@H]2CC(=O)NCCN4CCOCC4)(C)CO)O C20504829
Cc1ccc(c(c1)N([C@H](c2ccc(o2)C)C(=O)NC[C@@H]3CCCO3)C(=O)c4c(c(ns4)C(=O)N)N)C C12714902
CC(C)OCCCNc1nc(c2cnn(c2n1)c3ccccc3)Nc4c(c5c(s4)CCCC5)C(=O)N C41026006
C[C@]12CC[C@H]([C@@]([C@H]1Cc3c(nc(s3)NCC=C)[C@H]2CC(=O)NCc4ccc5c(c4)OCO5)(C)CO)O C43553685
CCCCCC(=O)Nc1nc2c(s1)C[C@H]3[C@@]([C@@H]2CC(=O)NC4CCCC4)(CC[C@H]([C@@]3(C)CO)O)C C43554291
CC(C)(C)N1C(=O)[C@H]2[C@@H]([NH2+][C@@]([C@@H]2C1=O)(CCCNC(=O)N)C(=O)[O-])c3ccc(cc3)/C=C/c4ccccc4 C33874460
CCCn1c(c(c(=O)n(c1=O)CCC)NC(=O)c2cc(cc(c2NC(=O)C(F)(F)F)Cl)Cl)N C39129433
CC1=C[C@](N(N1)C(=O)CSc2nnc(s2)SCC(=O)N3[C@@](CC(=C)N3)(c4ccccc4)O)(c5ccccc5)O C01655010
COc1c(c(cc(c1)/C=N/NC(=O)CCCC(=O)N/N=C/c2cc(c(c(c2)OC)O)Br)Br)O C01871433
COc1c(c(cc(c1)/C=N/NC(=O)CCC(=O)N/N=C/c2cc(c(c(c2)OC)O)Br)Br)O C01880349
Cc1ccccc1C(=O)Nc2ccc(cc2)C(=O)NNC(=S)NC(=O)c3ccc(c(c3)[N+](=O)[O-])Cl C13976708
CC(C)(C)[C@H]1CCc2c(sc(c2C(=O)N)NC(=S)NC(=O)c3ccc(c(c3)[N+](=O)[O-])N4CCCC4)C1 C59331679
c1cc2c(cc1CNC(=O)CC3(CCCCC3)CC(=O)NCc4ccc5c(c4)C(=O)NC5=O)C(=O)NC2=O C59499327
C[C@H](C(=O)NCC=C)Sc1nc([nH]n1)N/N=C/c2cc(c(c(c2)Br)O)Br C59818985
C[C@H](C(=O)NCC=C)Sc1nc([nH]n1)N/N=C/c2cc(cc(c2O)Br)Br C59819206
Cc1c(c(n(n1)CC=C)C)/C=N/Nc2nnc(n2N)SCC(=O)Nc3ccccc3Br C59829835
c1ccc2c(c1)c(c[nH]2)c3nnc(n3C[C@H]4CCCO4)SCC(=O)Nc5cccc(c5)S(=O)(=O)N C12529892
CCNc1c(c(c(s1)C(=O)c2ccc(cc2)Cl)N)C(=O)Nc3cccc(c3C)Cl C03224608
CC(C)(C)c1cc(cc(c1O)C(C)(C)C)/C(=N/N=C/c2ccc(cc2O)O)/Nc3ccccc3 C08858938
CCc1cc(c(cc1OCc2ccc(c(c2)Cl)Cl)O)c3c(c([nH]n3)N)c4nc(cs4)C C11867305
c1cc(ccc1CSc2[nH]c(=O)c(c(n2)N)NC(=O)c3ccc(cc3)C(F)(F)F)Cl C12225282
CC(C)(C)[C@H]1CCc2c(sc(c2C(=O)N)NC(=S)NC(=O)c3ccc(cc3)Cl)C1 C14271555
CC(C)(C)[C@H]1CCc2c(sc(c2C(=O)N)NC(=S)NC(=O)c3ccc(cc3Cl)Cl)C1 C14276504
CC(C)(C)[C@@H]1CCc2c(sc(c2C(=O)N)NC(=S)NC(=O)c3cc(cc(c3OC)Cl)Cl)C1 C14276561
Cc1ccc(c(c1)NC(=O)CSc2nnc(n2N)c3cc(n[nH]3)c4ccc(cc4)Cl)C C09447912
c1cc(ccc1c2cc([nH]n2)c3nnc(n3N)SCC(=O)Nc4ccc(c(c4)Cl)Cl)Cl C09540988
Cc1ccc(c(c1)NC(=O)CSc2nnc(n2N)N/N=C/c3cccc4c3cccc4)C C20805801
Cc1c(cccc1F)NC(=O)CSc2nc([nH]n2)N/N=C/c3c4ccccc4ccc3O C20907134
Cc1ccc(cc1NC(=O)CSc2nnc(n2N)N/N=C/c3cccc4c3cccc4)F C20912316
Cc1cc(cc(c1)OCc2nnc(n2N)SCc3nc(c4c5c(sc4n3)CCCCC5)N)C C21998140
c1cc(cc(c1)NC(=O)COC(=O)c2c(c(c(c(n2)Cl)Cl)N)Cl)C(=O)NC3CC3 C22057098
C[C@@H]1CCc2c(sc(c2C(=O)N)NC(=S)NC(=O)c3ccc(o3)c4ccc(cc4)Br)C1 C22843112
CC[C@@]1(C[C@H]([C@@]2([C@@H](CC[C@@]3([C@@H]2C(=O)CC3)[C@@H]([C@@H]1O)C)C)C)OC(=O)CSc4nc([nH]n4)N)C C35636373
c1ccc(cc1)c2c(c(n(n2)c3ccc(cc3)C(F)(F)F)N)NC(=O)NCc4ccncc4 C35932665
C[C@@H]1CCc2c(sc3c2c(nc(n3)SCC(=O)Nc4ccccc4C(=O)NC5CC5)N)C1 C36228867
CC(C)(C)NC(=O)[C@H](c1c(cc(cc1O)O)O)N(c2ccccc2Cl)C(=O)C3CCCCC3 C36540834
c1cc(c(cc1C(F)(F)F)NC(=O)CSC2=NN[C@H](N2N)[C@@H]3C4=C(CCC4)N=N3)Cl C39016464
CCC(C)(C)[C@H]1NN[C@@H](S1)NC(=O)[C@@H]2CC(=O)N(C2)CCc3c[nH]c4c3cc(cc4)F C39252515
c1ccc(c(c1)c2ccc(s2)/C=C/C(=O)NCC(=O)Nc3ccc4c(c3)[nH]c(=O)[nH]4)Cl C39559648
CCN1[C@H](NN[C@@H]1SCc2[nH]c(=O)c3ccccc3n2)CC(=O)Nc4ccc(c(c4)C)C C39969177
CCN1[C@H](NN[C@@H]1SCc2[nH]c(=O)c3ccccc3n2)CC(=O)Nc4ccc(cc4C)C C39969698
Cc1ccc(c(c1C)O)c2cc([nH]n2)C(=O)Nc3c(c4c(s3)CCCC4)C(=O)NCc5ccco5 C40549738
Cc1cc(c(cc1Nc2c(c(ncn2)Nc3ccccn3)N)Cl)[C@H](C#N)c4ccc(cc4)Cl C40688710
Cc1cc(c(cc1Nc2c(c(ncn2)Nc3cccnc3Cl)N)Cl)[C@H](C#N)c4ccc(cc4)Cl C40688822
c1ccc(cc1)C(c2ccccc2)Nc3c(c(ncn3)Nc4ccc(cc4F)Br)N C40783687
Cc1ccc(cc1)CNc2nc(c3cnn(c3n2)c4ccccc4)Nc5ccc(cc5)C(=O)N C41026055
CC(C)NC(=O)O[C@@H]1CC[C@]2([C@H]([C@]1(C)CO)CC[C@H]([C@H]2CC(=O)N3CCC[C@H]3CO)O)C C43553838
Cc1c(sc2c1c(=O)[nH]c(n2)CS[C@H](C)C(=O)NNC(=O)c3cc(c[nH]3)Br)C C28717947
c1cc(ccc1CNC(=O)c2cc(c(s2)Br)Br)C(=O)NCC(=O)N C46919919
Cc1ccc(cc1)C(=O)Nc2ccc(c(c2)C(=O)[O-])N3CCC(CC3)(C(=O)N)[NH+]4CCCCC4 C35450702
Cc1c(ccc(c1)/N=C(\N)/c2ncccc2)c3oc(cc3)c4c(cc(cc4)/N=C(\N)/c5ncccc5)C C29463559
Cc1ccc2c(c1C)NC(=O)[C@]23[C@H]4[C@@H]([C@@H](N3)CCC(=O)N)C(=O)N(C4=O)CCc5ccccc5 C15968721
c1ccc(c(c1)/C=N/n2c(c(c3c2nc4ccccc4n3)C(=O)NCCC5=CCCCC5)N)O C01283242
c1ccc(cc1)CCN2C(=O)[C@@H]3[C@H](N[C@]4([C@@H]3C2=O)c5cc(ccc5NC4=O)F)CCC(=O)N C16021324
c1ccc(cc1)CCN2C(=O)[C@@H]3[C@@H](N[C@]4([C@@H]3C2=O)c5cc(ccc5NC4=O)F)CCC(=O)N C16021322
c1cc(ccc1c2nnc(n2N)SCC(=O)N/N=C/c3cc(ccc3O)Cl)Br C58990246
c1ccc(c(c1)/C=N/Nc2[nH]nc(n2)SCC(=O)Nc3ccc(cc3)Br)O C58996769
Cc1ccc(cc1NC(=O)CSc2nc([nH]n2)N/N=C/c3cc(ccc3O)Cl)Cl C59018648
c1ccc2c(c1)cccc2NC(=O)CSc3nnc(n3N)c4cc(n[nH]4)c5ccc(cc5)F C09542021
CCCCc1ccc(cc1)N2C(=O)[C@@H]3[C@@H](N[C@]4([C@@H]3C2=O)c5cc(cc(c5NC4=O)Cl)C)CC(=O)N C15956633
CCCCc1ccc(cc1)N2C(=O)[C@@H]3[C@H](N[C@]4([C@@H]3C2=O)c5ccc(c(c5NC4=O)C)Cl)CC(=O)N C15957668
c1ccc(cc1)CCN2C(=O)[C@@H]3[C@H](N[C@@]4([C@@H]3C2=O)c5cc(ccc5NC4=O)Cl)CCC(=O)N C15969098
[H]/N=C\1/[C@@H](SC(=C1C(=O)NC2CC2)Nc3ccc(cc3C)C)C(=O)Nc4ccc(cc4)Br C09615436
Cc1cc2cc3[nH+]c(cc4c(c(c([nH]4)cc5[nH+]c(cc1[nH]2)C=C5C)C)CCC(=O)[O-])C(=C3C)CCC(=O)[O-] C19721276
Cc1cc(c(c(c1)Cl)NC(=O)CSc2nnc(n2N)c3cc([nH]n3)c4ccccc4)C C09447235
c1ccc(cc1)c2cc(n[nH]2)c3nnc(n3N)SCC(=O)Nc4cc(ccc4Cl)Cl C09541551
Cc1ccc(cc1Cl)NC(=O)CSc2nnc(n2N)c3cc([nH]n3)c4ccc(cc4)Cl C09447959
c1cc(c(cc1[N+](=O)[O-])[N+](=O)[O-])SC[C@@H](C(=O)N[C@@H](CCC(=O)[O-])C(=O)[O-])NC(=O)C[NH3+] C04776053
c1cc(c(cc1[N+](=O)[O-])[N+](=O)[O-])SC[C@H](C(=O)N[C@@H](CCC(=O)[O-])C(=O)[O-])NC(=O)C[NH3+] C04776054
c1cc(c(cc1[N+](=O)[O-])[N+](=O)[O-])SC[C@@H](C(=O)N[C@H](CCC(=O)[O-])C(=O)[O-])NC(=O)C[NH3+] C04776055
c1cc(c(cc1[N+](=O)[O-])[N+](=O)[O-])SC[C@H](C(=O)N[C@H](CCC(=O)[O-])C(=O)[O-])NC(=O)C[NH3+] C04776056
CC(=O)N[C@@H](C=O)[C@@H]([C@@H]([C@@H](COS(=O)(=O)[O-])O)O)O[C@@H]1[C@@H]([C@@H](C=C(O1)C(=O)[O-])O)O C04535971
CC(=O)N[C@H](C=O)[C@@H]([C@@H]([C@@H](COS(=O)(=O)[O-])O)O)O[C@@H]1[C@@H]([C@@H](C=C(O1)C(=O)[O-])O)O C04535972
CC(=O)N[C@H](C=O)[C@H]([C@@H]([C@@H](COS(=O)(=O)[O-])O)O)O[C@@H]1[C@@H]([C@@H](C=C(O1)C(=O)[O-])O)O C04535974
CC(=O)N[C@@H](C=O)[C@@H]([C@@H]([C@@H](CO)O)O)O[C@@H]1[C@@H]([C@@H](C=C(O1)C(=O)[O-])O)OS(=O)(=O)[O-] C04536183
CC(=O)N[C@H](C=O)[C@@H]([C@@H]([C@@H](CO)O)O)O[C@@H]1[C@@H]([C@@H](C=C(O1)C(=O)[O-])O)OS(=O)(=O)[O-] C04536189
CC(=O)N[C@@H](C=O)[C@H]([C@@H]([C@@H](CO)O)O)O[C@@H]1[C@@H]([C@@H](C=C(O1)C(=O)[O-])O)OS(=O)(=O)[O-] C04536193
CCCCn1c(c(c(=O)[nH]c1=O)N(CCOC)C(=O)COC(=O)c2c(nsc2N)C)N C09244417
CCCCN(c1c(n(c(=O)[nH]c1=O)CCC)N)C(=O)CCC(=O)OCC(=O)NC(=O)NCCC C09493317
CCCCCN(CC(=O)c1c(n(c(=O)n(c1=O)C)C)N)c2c(n(c(=O)[nH]c2=O)CCCC)N C11338964
Cc1ccc(o1)[C@@H](C(=O)NCCOC)N(c2ccc(cc2OC)OC)C(=O)c3c(c(ns3)C(=O)N)N C12467516
Cc1ccc(o1)[C@H](C(=O)NCCOC)N(c2ccc(cc2OC)OC)C(=O)c3c(c(ns3)C(=O)N)N C12467520
Cc1ccc(o1)[C@@H](C(=O)NCCOC)N(c2cc(ccc2OC)OC)C(=O)c3c(c(ns3)C(=O)N)N C12467526
CCNc1nc(nc(n1)SC[C@@H](C(=O)NCC(=O)[O-])NC(=O)CC[C@@H](C(=O)[O-])[NH3+])NC(C)C C12501645
c1cc(c(cc1[N+](=O)[O-])[N+](=O)[O-])SC[C@@H](C(=O)NCC(=O)[O-])NC(=O)CC[C@@H](C(=O)[O-])[NH3+] C12502114
c1cc(c(cc1[N+](=O)[O-])[N+](=O)[O-])SC[C@@H](C(=O)NCC(=O)[O-])NC(=O)CC[C@H](C(=O)[O-])[NH3+] C12502116
c1cc(c(cc1[N+](=O)[O-])[N+](=O)[O-])SC[C@H](C(=O)NCC(=O)[O-])NC(=O)CC[C@H](C(=O)[O-])[NH3+] C12502120
C[C@H](C(=O)[O-])N1CN(C(=[NH2+])N[P@@]1N(CCO)CCO)/N=C/c2ccc(c(c2)OC)OC C16942097
C(C(=O)NCC(=O)NCC(=O)NCC(=O)NCC(=O)NCC(=O)NCC(=O)NCC(=O)[O-])[NH3+] C05700395
c1cc(cc(c1)[N+](=O)[O-])/C=N/Nc2[nH]nc(n2)SCC(=O)Nc3nnc(s3)SCC(=O)N C20831893
c1cc(ccc1/C=N/Nc2[nH]nc(n2)SCC(=O)Nc3nnc(s3)SCC(=O)N)[N+](=O)[O-] C20831969
c1cc(c(cc1[N+](=O)[O-])/C=N/Nc2[nH]nc(n2)SCC(=O)Nc3nnc(s3)SCC(=O)N)[O-] C20832566
CN(C)c1ccc(cc1)/C=N/Nc2[nH]nc(n2)SCC(=O)Nc3nnc(s3)SCC(=O)N C20832784
CCN(CC)c1ccc(cc1)/C=N/Nc2[nH]nc(n2)SCC(=O)Nc3nnc(s3)SCC(=O)N C20832856
C/C(=N\Nc1[nH]nc(n1)SCC(=O)Nc2nnc(s2)SCC(=O)N)/c3ccc(cc3)[N+](=O)[O-] C20838012
CCn1cc(cn1)/C=N/Nc2[nH]nc(n2)SCC(=O)Nc3nnc(s3)SCC(=O)N C20838096
Cc1c(c(n(n1)C(C)C)C)/C=N/Nc2[nH]nc(n2)SCC(=O)Nc3nnc(s3)SCC(=O)N C20905229
CC(C)n1cc(cn1)/C=N/Nc2[nH]nc(n2)SCC(=O)Nc3nnc(s3)SCC(=O)N C20911333
c1ccc2c(c1)nnn2[C@@H]([C@H](n3c4ccccc4nn3)N(CCO)CCO)[NH+](CCO)CCO C23469487
c1ccc2c(c1)nnn2[C@H]([C@@H](n3c4ccccc4nn3)N(CCO)CCO)[NH+](CCO)CCO C23469489
CC(=O)O[C@H]1C[C@@](C[C@H]([C@H]1OC(=O)C)O)(C(=O)N[C@@H](CCCNC(=[NH2+])N)C(=O)[O-])OC(=O)C C32109427
C[C@H](C(=O)N[C@H](CCC(=O)[O-])C(=O)N[C@@H](CC(=O)N)C(=O)[O-])NC(=O)[C@@H](CCC(=O)[O-])[NH3+] C34305601
c1cn(c(=O)[nH]c1=O)[C@H]2[C@@H]([C@@H]([C@@H](O2)CO[P@@](=O)([O-])O[P@@](=O)([O-])OCCCCCC[NH3+])O)O C35340840
CC(=O)O[C@H]1C[C@@](C[C@@H]([C@H]1OC(=O)C)O)(C(=O)N[C@@H](CCCNC(=[NH2+])N)C(=O)[O-])OC(=O)C C35585656
CO[C@H]1[C@@H]([C@H](O[C@H]([C@@H]1O)O[C@@H](CO)[C@@H]([C@@H](C(=O)OC)O)O)COC(=O)/C=C/c2ccccc2)O C39560110
CO[C@H]1[C@@H]([C@H](O[C@H]([C@@H]1O)O[C@@H](CO)[C@H]([C@@H](C(=O)OC)O)O)COC(=O)/C=C/c2ccccc2)O C39560112
CC[C@@H](C(=O)Nc1c(c(c(o1)C)C(=O)OCC)C(=O)N)n2c(nnc2SCC(=O)OC)N C40174082
CC[C@H](C(=O)Nc1c(c(c(o1)C)C(=O)OCC)C(=O)N)n2c(nnc2SCC(=O)OC)N C40174084
CCOC(=O)c1c(oc(c1C(=O)N)NC(=O)[C@@H](C)n2c(nnc2SCC(=O)OC)N)C C40174102
CCOC(=O)c1c(oc(c1C(=O)N)NC(=O)[C@H](C)n2c(nnc2SCC(=O)OC)N)C C40174104
CC(=O)OC[C@@H]1CS[C@H]2[C@@H](C(=O)N2[C@@H]1C(=O)[O-])NC(=O)CCCC[C@@H](C(=O)[O-])NC(=O)C[NH3+] C38665814
CC(=O)OC[C@H]1CS[C@H]2[C@@H](C(=O)N2[C@@H]1C(=O)[O-])NC(=O)CCCC[C@@H](C(=O)[O-])NC(=O)C[NH3+] C38665816
CN(C)c1cc([nH+]c(c1)C(=O)N[C@H](Cc2cnc[nH]2)C(=O)OC)CN[C@H](Cc3c[nH]c[nH+]3)C(=O)OC C29128711
C=CCn1cc(cn1)/C=N/Nc2[nH]nc(n2)SCC(=O)Nc3nnc(s3)SCC(=O)N C59832436
c1ccc(c(c1)/C=N/Nc2[nH]nc(n2)SCC(=O)Nc3nnc(s3)SCC(=O)N)[N+](=O)[O-] C59844445
COCCn1cc(cn1)/C=N/Nc2[nH]nc(n2)SCC(=O)Nc3nnc(s3)SCC(=O)N C59887442
Cc1c(c(n(n1)CCO)C)/C=N/Nc2nnc(n2N)SCC(=O)Nc3cc(ccc3OC)OC C59914594
CC(C)(C)CC(=O)N1C[C@H](C[C@H]1C(=O)N[C@@H](Cc2ccc(cc2)OC)C(=O)N)NC(=O)Nc3cccc(c3)SC C04200918
CNC(=O)NC(=O)[C@@H](c1ccccc1)OC(=O)[C@H](CCSC)NS(=O)(=O)c2ccccc2F C09283237
CNC(=O)NC(=O)[C@H](c1ccccc1)OC(=O)[C@H](CCSC)NS(=O)(=O)c2ccccc2F C09283238
CCCCCCn1c(=O)c2ccccc2c(n1)C(=O)OCC(=O)Nc3c(c4c(s3)CCC4)C(=O)N C02652279
CCC(=O)Nc1cccc(c1)NC(=O)CSc2nnc(n2CC)CCNC(=O)c3ccccc3F C10934710
CCCCn1c(c(c(=O)[nH]c1=O)N(CCOC)C(=O)CSc2c3ccccc3nc(n2)C4CC4)N C10942278
CC(C)(C)c1ccc(cc1)c2nnc(n2CC=C)SCC(=O)c3c(n(c(=O)[nH]c3=O)CCOC)N C11452803
CC[C@@H](C(=O)Nc1nc(c(s1)C(=O)OCC)C)Sc2nc(=O)cc(n2CCc3ccccc3)N C12418489
CCCN(c1c(n(c(=O)[nH]c1=O)Cc2ccccc2)N)C(=O)CCc3cc(c(c(c3)OC)OC)OC C13041933
CCC(C)(C)NC(=O)[C@@H](c1ccc(cc1)O)N(Cc2ccco2)C(=O)CCC(=O)Nc3nccs3 C13501848
CCCCN(c1c(n(c(=O)[nH]c1=O)CCC)N)C(=O)/C=C/c2cccc(c2)OCc3csc(n3)C C14075400
Cc1cccc(c1C)OCC(=O)NNC(=S)NC(=O)c2ccc(c(c2)Br)OCCOC C14662161
COCCC(=O)Nc1c2cc(cnc2n(c1C(=O)OC)CCc3c[nH]c4c3cccc4)NC5CCOCC5 C14741374
c1cc(c(cc1C(F)(F)F)[N+](=O)[O-])NCCNC(=O)CCNS(=O)(=O)c2ccc(c(c2)F)F C15034121
CCCCn1c(c(c(=O)[nH]c1=O)N(CC(C)C)C(=O)CSc2nnc(n2C)Cc3ccccc3)N C03449103
c1cc(cc(c1)C(=O)NNC(=S)NCCCN2CCOCC2)COc3cccc(c3)Br C13959892
CCOC(=O)CC1=C([C@@]2(c3ccccc3NC(=C2C(=O)OCc4ccccc4)N)C(=O)O1)C(=O)OCC C20167556
COc1ccc(cc1OCn2cccn2)/C=N/Nc3[nH]nc(n3)SCC(=O)Nc4ccccc4F C20259344
COc1ccc(cc1OCn2cccn2)/C=N/Nc3[nH]nc(n3)SCC(=O)Nc4cccc(c4)F C20424380
Cc1ccc(cc1F)NC(=O)CSc2nc([nH]n2)N/N=C/c3ccc(c(c3)OCn4cccn4)OC C20424492
Cc1ccc(cc1NC(=O)CSc2nc([nH]n2)N/N=C/c3ccc(o3)OCc4ccc(cc4)OC)F C20424669
Cc1cccc(c1COc2ccc(o2)/C=N/Nc3[nH]nc(n3)SCC(=O)N[C@@H](C)c4ccccc4)Cl C20425158
CCN(CC)c1ccc(cc1)/C=N/Nc2[nH]nc(n2)SCC(=O)Nc3nc4ccc(cc4s3)OC C20832824
c1ccc(cc1)CC(=NNc2[nH]nc(n2)SCC(=O)Nc3ccccc3[N+](=O)[O-])Cc4ccccc4 C20908517
c1ccc(cc1)CC(=NNc2[nH]nc(n2)SCC(=O)Nc3cccc(c3)[N+](=O)[O-])Cc4ccccc4 C20908717
COc1ccc(cc1NC(=O)CSc2nc([nH]n2)N/N=C/c3cc(c(c(c3)OC)OC)OC)Cl C20909425
CCN(CC)c1ccc(cc1)/C=N/Nc2[nH]nc(n2)SCCC(=O)Nc3ccccc3Br C21076312
CCN(CC)S(=O)(=O)c1ccc(cc1)NC(=O)CSc2nc([nH]n2)N/N=C(\C)/c3ccccn3 C21082639
c1ccc(cc1)CCCSc2nnc(s2)NC(=O)CSc3nc([nH]n3)NN=C4CCCCC4 C21084358
CCCCN(c1c(n(c(=O)[nH]c1=O)CCC)N)C(=O)COC(=O)/C=C/c2ccc(c(c2)Cl)Cl C21683342
Cc1c(c(sc1C(=O)N)NC(=O)COC(=O)[C@@H]2Cc3cc(ccc3O2)Cl)C(=O)OCCOC C21738495
Cc1ccc(cc1)n2c(nnn2)COc3ccc(cc3OC)CNCCc4ccc(cc4)S(=O)(=O)N C22108236
CCOc1ccc(cc1OC)C(=O)NNC(=O)/C=C/c2ccc(cc2)S(=O)(=O)NCc3ccco3 C22696267
CCCCCN(c1c(n(c(=O)[nH]c1=O)CCCC)N)C(=O)COc2ccc(cc2F)Br C22992380
COc1ccc(cc1[N+](=O)[O-])C(=O)NCC(=O)NNC(=O)CCCOc2ccc(cc2Cl)Cl C25386954
CC[C@H](C(=O)Nc1nc(c(s1)C(=O)OCC=C)C)n2c(nnc2SCc3ccccc3Cl)N C32535663
CCCN1C(=C([C@@H](NC1=O)c2cccc(c2)NC(=O)Nc3ccccc3OC)C(=O)OCCOC)C C33706013
CCOc1ccc(cc1)Nc2nnc(s2)SCC3=C([C@@H](NC(=O)N3)c4ccco4)C(=O)OCC C24002103
CCCCn1c(c(c(=O)[nH]c1=O)N(CCCC)C(=O)Cc2ccc(s2)S(=O)(=O)N3CCOCC3)N C23078150
CCCCN(c1c(n(c(=O)[nH]c1=O)CCC)N)C(=O)[C@@H](CCSC)N2C(=O)c3ccccc3C2=O C03432893
CCn1c(nnc1SCC(=O)Nc2ccccc2OCC)[C@H](CO)NC(=O)c3ccc(cc3)Cl C39749588
CCc1cccc(c1NC(=O)CSc2nnc(n2CC=C)[C@H](CO)NC(=O)c3ccccc3F)C C39757509
CC[C@@H](C(=O)Nc1c(c(cs1)c2ccccc2)C(=O)OCC)n3c(nnc3SCc4ccccc4)N C40173007
CC[C@@H](C(=O)Nc1c(c(cs1)c2ccc(cc2)OC)C#N)n3c(nnc3SCC(=O)OCC)N C40174606
CCCCOc1ccc(cc1OCC)[C@H]2c3c(n[nH]c3C(=O)N2CCCO)c4cc(ccc4O)Cl C39898106
CCCCSc1nc2ccc(cc2s1)NC(=O)CSc3nc([nH]n3)N/N=C/c4ccccc4 C58992669
c1ccc(cc1)COc2ccccc2/C=N/Nc3[nH]nc(n3)SCC(=O)NCc4ccc(cc4)Cl C59019239
c1cc(cc(c1)[N+](=O)[O-])/C=C/C(=O)NC(=S)NNC(=O)CCCOc2ccc(cc2Cl)Cl C10450660
COC(=O)c1c2c(sc1NC(=O)CSc3nc([nH]n3)N/N=C/c4cnn(c4)CC=C)CCCC2 C59832315
CC1=C[C@@H](N=N1)NC(=O)CS[C@H]2Nc3ccccc3C(=O)N2CCCC(=O)NCCc4ccccc4 C63708570
COc1cc(ccc1OC(=O)c2ccco2)/C=N/Nc3nc(nc(n3)Nc4ccccc4)Nc5ccccc5 C08694741
CCOC(=O)C1=C(NC(=O)N[C@@H]1c2ccc(cc2)OC)COC(=O)/C(=C/c3ccccc3)/NC(=O)C C08774202
COc1ccc(cc1)Nc2nc(nc(n2)N/N=C/c3ccc(c(c3)OC)OC)Nc4ccc(cc4)[N+](=O)[O-] C08872708
CCCCn1c(c(c(=O)[nH]c1=O)N(CCOC)C(=O)CSc2nnc(n2C3CCCCC3)C)N C09493052
CCCC[C@H](C(=O)NCc1ccc(cc1)CS(=O)(=O)NC)NC2=NS(=O)(=O)c3c2cccc3 C09806486
c1cc(ccc1NCCNC(=O)CCNS(=O)(=O)c2ccc(c(c2)C(F)(F)F)Cl)[N+](=O)[O-] C09890376
CCOC(=O)c1c(c2c(nc(nc2s1)COC(=O)CCNS(=O)(=O)c3ccc(cc3)C)N)C C11321151
CCCCN(c1c(n(c(=O)[nH]c1=O)CCC)N)C(=O)COC(=O)Cc2ccc(cc2)Br C11445289
CSc1ccc(cc1[N+](=O)[O-])S(=O)(=O)NCC(=O)OCC(=O)NNC(=O)c2ccccc2F C13126139
c1ccc(c(c1)C(=O)[O-])NS(=O)(=O)c2ccc(c(c2)[N+](=O)[O-])NNC(=S)NC[C@@H]3CCCO3 C09631561
CC(=O)NCCNC(=O)c1cc(cc(c1)S(=O)(=O)N(C)C)NCc2ccc(c(c2Cl)OC)OC C14536277
CCCCn1c(c(c(=O)[nH]c1=O)N(Cc2ccccc2)C(=O)COc3ccc(cc3OC)/C=C/C)N C14625185
Cc1cccc(c1C)OCC(=O)NNC(=S)NC(=O)c2cc(ccc2OCCOC)Br C14663008
CCCCn1c(c(c(=O)[nH]c1=O)N(Cc2ccccc2OC)C(=O)COc3ccccc3[N+](=O)[O-])N C14699481
CCCCN(c1c(n(c(=O)[nH]c1=O)CC(C)C)N)C(=O)/C=C/c2cc(c(c(c2)Cl)OC)OCC C14719826
CCCCN(c1c(n(c(=O)[nH]c1=O)CC(C)C)N)C(=O)c2cccc(c2)S(=O)(=O)N(CC)CC C14720598
CC(C)Cn1c(c(c(=O)[nH]c1=O)N(CCOC)C(=O)CSC(c2ccccc2)c3ccccc3)N C14721252
c1cc(ccc1S(=O)(=O)NCCC(=O)NCCNc2ccc(cc2[N+](=O)[O-])C(F)(F)F)Cl C15033988
c1ccc(cc1)c2c(c3ccccc3[nH]2)/C=N/N=C/4\NC(=O)[C@@H](S4)CC(=O)NCCCCCC(=O)[O-] C16739611
CCOc1ccccc1C(=O)OCC(=O)N(CC(C)C)c2c(n(c(=O)[nH]c2=O)Cc3ccccc3)N C18198022
CCOc1ccc(cc1)SCC(=O)N(CCC(C)C)c2c(n(c(=O)[nH]c2=O)Cc3ccccc3)N C19168137
c1cc(ccc1CNC(=O)CSc2nc([nH]n2)N/N=C/c3ccc(o3)OCc4ccc(cc4)F)Cl C20424929
CCCC[C@H](CC)CNC(=O)c1ccc2c(c1)NC(=O)[C@H](N2)CS(=O)(=O)Cc3cc(ccc3C)C C20768135
COc1cc(cc(c1OC)OC)/C=N/Nc2[nH]nc(n2)SCCC(=O)Nc3ccc4c(c3)OCO4 C20909845
CC[C@H](C)Sc1nnc(s1)NC(=O)CSc2nc([nH]n2)N/N=C/c3cccc(c3)[N+](=O)[O-] C21037043
CC[C@H](C)Sc1nnc(s1)NC(=O)CSc2nc([nH]n2)N/N=C/c3ccc(cc3)[N+](=O)[O-] C21037504
CC[C@@H](C)Sc1nnc(s1)NC(=O)CSc2nc([nH]n2)N/N=C/c3cc(ccc3[O-])[N+](=O)[O-] C21075465
CC[C@H](C)Sc1nnc(s1)NC(=O)CSc2nc([nH]n2)N/N=C(\C)/c3cccc(c3)OC C21083640
CC[C@H](C)c1ccc(cc1)NC(=O)CSc2nnc(n2N)N/N=C/c3cc(c(c(c3)OC)[O-])[N+](=O)[O-] C21326912
c1cc(cc(c1)S(=O)(=O)NCCC(=O)OCC(=O)NC(=O)NCc2cccs2)C(F)(F)F C21739861
Cc1ccc(c(c1)S(=O)(=O)N[C@H](CCSC)C(=O)NCCNC(=O)c2ccc(c(c2)F)C)C C25580121
Cc1c(cc(n1CCCC[C@@H](C(=O)OC)NC(=O)C)c2csc(n2)[C@H]3COc4ccccc4O3)C(=O)N C33535723
CCC/C=C/[C@@H](C(=O)NCS(=O)(=O)c1ccc(cc1)C)N(Cc2ccco2)C(=O)c3c(cccc3O)O C36500552
COCCN(CCOC)S(=O)(=O)c1ccc(cc1)C(=O)Nc2c(c3c(s2)CCCC3)C(=O)N C04177496
CCCCCCOc1ccc(cc1OC)[C@H]2c3c(n[nH]c3C(=O)N2CCO)c4c(cc(cc4O)C)C C38706056
CCC[C@@H]([C@@H](CC(C)C)C(=O)N[C@H]1CCCCN(C1=O)Cc2cc(cnc2)c3ccccn3)C(=O)N C40563910
Cc1c(cc(n1CCCC[C@@H](C(=O)OC)NC(=O)C)c2csc(n2)c3cccc(c3)Cl)C(=O)N C43212880
c1ccc(cc1)Oc2cccc(c2)Sc3ccc(c(c3)Cl)CC[C@](CO)(COP(=O)([O-])[O-])[NH3+] C43898721
CC[C@H](C)/C=C(\C)/C=C/C1=CC2=C(C(=O)[C@@](C(=O)C2=CN1CCC[C@@H](C(=O)[O-])[NH3+])(C)OC(=O)C)Cl C49181163
CCSc1nnc(s1)NC(=O)CSc2nc([nH]n2)N/N=C(/C)\c3ccc(cc3OC)OC C59022827
CCCCSc1ccccc1NC(=O)CSc2nnc(n2N)c3cc(cc(c3)[N+](=O)[O-])[N+](=O)[O-] C59046750
CCCOc1ccc(cc1)C(=O)NC(=S)Nc2cc3c(cc2C)nn(n3)c4ccc(cc4)[NH+](CC)CC C22841522
CC(C)CSc1nnc(s1)NC(=O)CSc2nc([nH]n2)N/N=C(\C)/c3ccc(cc3)[N+](=O)[O-] C59311414
C=CCn1c(nnc1SCC(=O)Nc2nnc(s2)SCC(=O)N)c3cccc(c3)[N+](=O)[O-] C59789602
Cc1c(c(n(n1)CC=C)C)/C=N/Nc2[nH]nc(n2)SCC(=O)NCc3cccc(c3)C(F)(F)F C59831043
CC(C)CSc1nnc(s1)NC(=O)CSc2nc([nH]n2)N/N=C/c3ccccc3[N+](=O)[O-] C59844125
CC(C)C/C(=N/Nc1[nH]nc(n1)SCC(=O)Nc2ccccc2SCc3ccccc3Cl)/C C59891853
CCOC(=O)C1=C(NC(=O)N[C@H]1c2ccc(c(c2)OC)OCC(=O)N/N=C/c3ccc(cc3)[N+](=O)[O-])C C16682507
CCN(c1c(n(c(=O)[nH]c1=O)Cc2ccccc2)N)C(=O)COC(=O)C3=N[C@H](C(=C3C)C(=O)OCC)C C39780535
c1ccc2=[NH+]CC(=c2c1)C3=NN[C@@H](N3c4ccc(cc4)Cl)SCC(=O)NCCCCCC(=O)[O-] C40012440
c1c(c[nH+]c(c1Cl)NCCN2C[C@@H](C(=O)NC2=O)C(=[NH2+])N)C(F)(F)F C04013357
CCc1ccc(cc1)Nc2nc(nc(n2)N)C[NH+]3CCN(CC3)c4cccc[nH+]4 C04740310
C[NH2+]Cc1cn(nn1)C[C@H]2C[C@@H]3CC[NH+]2C[C@@H]3C(=O)Nc4cccc(c4)O C08299295
Cc1cc(nc([nH+]1)C(C)C)N2CC[NH+](CC2)[C@H](C)C(=O)Nc3c(c4c(s3)CCC4)C(=O)N C36382481
COC(=O)[C@H]1C(=c2cc(ccc2=[NH+]1)Cl)NC(=O)C[NH+]3CCC(CC3)C(=O)N C38596907
C[C@H](C(=O)NC1=c2cc(ccc2=[NH+][C@H]1C(=O)OC)Cl)[NH+]3CCC(CC3)C(=O)N C38610144
CC(C)CCNC(=O)[C@H]1c2c(nc3ccccc3n2)N([C@@H]1[NH3+])/N=C/C4=c5ccccc5=[NH+]C4 C38799941
C[C@H]1C(=C([NH2+]N1C)C)CNC(=O)c2ccc([nH]c2=O)C[NH+]3CCC(CC3)c4ccccc4 C39388164
CCc1cccc2=C(C[NH+]=c12)C(=O)[C@@H](c3ccccc3)S[C@H]4N[NH2+]NN4C C39421746
C[C@H]1C(=C(N=N1)C)CCN(C)C(=O)CN2[C@@H](N[NH2+]N2)C[NH+]3CCc4ccccc4C3 C39500621
C[C@@H]1C(=C(N=N1)C)CCN(C)C(=O)CN2[C@@H](N[NH2+]N2)C[NH+]3CCCCCC3 C39515392
Cc1cc2c(cc1C)nc([nH]2)CN(C)C(=O)CN3[C@@H](N[NH2+]N3)C[NH+]4CCCC4 C39518303
CC1(CC(CC([NH2+]1)(C)C)Nc2c(c(ncn2)NCC[NH+]3CCCCC3)[N+](=O)[O-])C C40622526
c1ccc(cc1)C[NH+]2CCN(CC2)c3c(c([nH+]cn3)NNc4ccccc4)N C40728641
Cc1ccc2c([nH+]1)cccc2Nc3c(c(ncn3)NCC[NH+]4CCCCC4)N C40756512
c1cc(cc(c1)Cl)Nc2nccc(n2)c3cc[nH+]c(c3)NCCCC[NH3+] C45324985
C[C@@H](CCCC(C)(C)O)CC[NH+]1CCC(CC1)n2cc(nn2)C(C)(C)[NH3+] C48175327
CC(C)NC(=O)CC[C@@H]1CNC(=O)[C@H]2[NH+]1C[C@H](C2)[NH2+]Cc3cn(c4c3cccc4)C C22936697
C[C@@H]1CCCC[NH+]1Cc2ccc(cc2)CNC(=O)C[NH+]3CCC[C@@H]3C(=O)N C51562791
C1C[NH+](C[C@H]1CNC(=O)C[NH+]2CCC(CC2)CC(=O)N)CC(F)(F)F C51918137
c1ccc2=[NH+]CC(=c2c1)C[C@@H](COc3cc(cnc3)c4ccc(cc4)CO)[NH3+] C52566148
c1ccnc(c1)C[NH2+]Cc2ccc(cc2)C[NH+]3CCNCCc4cccc(c4)CCNCC3 C45256182
Cc1ccc(c([nH+]1)Cn2c3ccccc3[nH+]c2NC4CCN(CC4)CC[NH3+])[O-] C22040765
CC(C)(CNC(=O)[C@H]1CCC[NH+](C1)CC(=O)N)[NH+]2CCc3ccccc3C2 C55167619
c1c([nH]c[nH+]1)C[C@@H](C(=O)N)N2CC[C@H]3C[NH+](CC[C@H]3CC2=O)CC4CCCCC4 C15673233
CCCNC(=O)C[NH+]1CCC(CC1)NC(=O)NCC[NH+](C(C)C)C(C)C C47683686
c1ccc2=[NH+]CC(=c2c1)CCNC(=O)[C@H]3N[C@@H](NO3)CC4=c5ccccc5=[NH+]C4 C63270811
CCC(=O)Nc1cccc(c1)[C@@H]2NN[C@@H](N2C)SCC3[NH+]=c4ccccc4=[NH+]3 C63405927
c1ccc(cc1)N2[C@H](NN[C@@H]2SCC3[NH+]=c4ccccc4=[NH+]3)CCCO C63526522
c1cc(ccc1C2=[NH+]C3=C[C@H](NN3C(=C2)C(F)(F)F)C(=O)NCCc4c[nH]c[nH+]4)F C53629592
CC(C)Oc1cccc(c1)[C@@H]2NN[C@@H](N2N)SCC3[NH+]=c4ccccc4=[NH+]3 C63619698
CC(C)Oc1cccc(c1)[C@H]2NN[C@@H](N2N)SCC3[NH+]=c4ccccc4=[NH+]3 C63619699
C[C@@H]1C(=C(N=N1)C)CCC2=[NH+]C3=c4ccccc4=[NH+][C@@H](N3N2)SCC(=O)N C63708222
C[C@@H]1C(=C(N=N1)C)CCC2=[NH+]C3=c4ccccc4=[NH+][C@H](N3N2)SCC(=O)N C63708225
COc1ccc(cc1CSC2[NH+]=c3ccccc3=[NH+]2)[C@@H]4c5c(nc[nH]5)C[C@@H]([NH2+]4)C(=O)[O-] C63763512
CCc1c(cc(o1)C(=O)NC2CC[NH+](CC2)CC(=O)N)C[NH+](CC)CC C63845982
C[C@H]1[C@@H](c2ccccc2N1CC(=O)N)C[NH2+]C[C@@H]3C=c4cc(ccc4=[NH+]3)OC C63868600
C[C@@H](c1[nH]c(c[nH+]1)c2ccccc2)NC(=O)NC[C@H]([C@@H]3CC=CO3)[NH+]4CCCC4 C63991280
C[C@H]1C(=c2ccccc2=[NH+]1)CCNC(=O)CN3[C@@H](N[NH2+]N3)CN4CCOCC4 C64103202
c1cc(cc(c1)c2[nH]c(=O)cc(n2)C[NH3+])C[NH+]3CCC[C@H]3Cn4ccnc4 C39489891
CC[NH+]1CCN(CC1)c2cc(cc[nH+]2)CNc3c(cc(cn3)C(=O)N)Cl C64550325
CC[NH+]1CCN(CC1)c2cc(cc[nH+]2)CNC(=O)NCC(=O)NC(C)(C)C C64641635
C[NH+]1[C@H](NN[C@@H]1CO)CC2CCN(CC2)C(=O)CCC3=c4ccccc4=[NH+]C3 C65376106
CN1[C@@H](NN[C@@H]1C[NH+](C)C[C@@H]2C=C(N=N2)c3ccccc3)CC4CC[NH2+]CC4 C65435040
Cc1c(sc2c1c(nc(n2)CC[NH3+])NC[C@H]3CCC[NH+](C3)CCO)C C65460507
c1ccc2c(c1)c(nc(n2)CC[NH3+])NC[C@@H](c3ccc(cc3)F)[NH+]4CCCC4 C65464248
C[NH+]1CCN(CC1)c2cc(cc[nH+]2)CNC(=O)N3CCC[C@@H](C3)CCC(=O)N C66120328
CCCC[NH+]1CCCC[C@H]1CNC(=O)NC2CC[NH+](CC2)CC(=O)NC C66596697
C[NH+]1CCC(CC1)(C[NH2+]C[C@@]2(CCCN(C2=O)CCC3CCCCC3)O)O C67446747
CNC(=O)C[NH+]1CCC(CC1)NC(=O)NC[C@@H]2CCC[NH+]2CC3CCCCC3 C67458107
CCOCCCn1c(=O)c2ccccc2nc1SCC(=O)Nc3c(c4c(s3)CCC4)C(=O)N C06600194
Cc1ccc(c(c1)NC(=O)COc2ccc(cc2OC)/C=N/NC(=O)C(=O)NCc3ccccc3)C C09329215
CC(=O)Nc1ccc(cc1)S(=O)(=O)N(C)CC(=O)N[C@@H](CCSC)c2[nH]c3ccccc3n2 C08575734
CCCCN(c1c(n(c(=O)[nH]c1=O)CC(C)C)N)C(=O)c2ccc(cc2)SCc3cscn3 C12933231
Cc1ccc(c(c1)NC(=S)N/N=C/c2ccc(c(c2)OC)OCC(=O)Nc3ccc(cc3OC)Cl)C C13101856
CCNC(=S)NNC(=O)CSc1nnc(n1c2ccc(cc2)C)c3ccc(cc3)C(C)(C)C C01756627
Cc1cc(ccc1OCC(=O)NNC(=S)NC(=O)c2cccc(c2)OCCC(C)C)Br C14644949
CCCOc1ccc(cc1C(=O)NC(=S)NNC(=O)COc2ccc(cc2C)Cl)Br C14654119
Cc1cccc(c1OCC(=O)NNC(=S)NC(=O)c2cc(ccc2OCC(C)C)Br)C C14667334
CCCCNC(=O)c1cccc(c1)NC(=S)NC(=O)c2ccc(c(c2)Br)OCCC C14835204
CCNc1ccc(cc1NCC(=O)Nc2cccc(c2)Br)S(=O)(=O)N(CC)CC C15127197
COc1ccc(cc1)Nc2nc(nc(n2)N/N=C/c3ccccc3C(F)(F)F)NCc4ccco4 C15162312
C[C@H](C(=O)Nc1cc(ccc1OC)OC)Sc2nnc(n2N)COc3ccc(cc3)C(C)(C)C C15278679
COCCCn1c(nnc1SCc2nc(nc(n2)Nc3ccccc3)N)c4ccccc4Cl C16251316
c1ccc(c(c1)C(=O)OCC(=O)Nc2ccccc2Sc3ccc(cc3)Cl)SCC(=O)N C16332717
c1ccc(cc1)N(CCC(=O)N)C(=O)COC(=O)CCc2[nH]c(=O)c3c4c(sc3n2)CCCC4 C16809113
c1ccc2c(c1)c(c[nH]2)CCNC(=O)CSc3nnc(s3)Nc4ccc(cc4)OC(F)(F)F C19279280
c1ccc(cc1)CC(=NNc2[nH]nc(n2)SCC(=O)NC3C4CC5CC(C4)CC3C5)Cc6ccccc6 C20908508
Cc1ccc(cc1NC(=O)CSc2nc([nH]n2)NN=C(Cc3ccccc3)Cc4ccccc4)F C20908634
c1ccc(cc1)CC(=NNc2[nH]nc(n2)SCC(=O)NCc3ccc(cc3)Cl)Cc4ccccc4 C20908668
Cc1ccc(cc1Cl)NC(=O)CSc2nc([nH]n2)NN=C(Cc3ccccc3)Cc4ccccc4 C20908877
CC[C@H](C)Sc1nnc(s1)NC(=O)CSc2nc([nH]n2)N/N=C/c3ccccc3Cl C21077664
c1ccc(cc1)C(c2ccccc2)NC(=O)CCSc3nc([nH]n3)N/N=C/c4ccc(cc4)Cl C21078000
Cc1ccc(c(c1)NC(=O)COC(=O)CNC(=O)CNC(=O)c2ccc(cc2Cl)Cl)OC C21098285
CCN(CC)S(=O)(=O)c1cccc(c1)C(=O)NNC(=O)CCNC(=O)c2ccc(cc2F)F C22594131
CCN(CCC(=O)Nc1ccc(cc1)C(=O)N)C(=O)c2ccc(cc2)CSc3nc(cs3)C C23892655
CCCCn1c(c(c(=O)[nH]c1=O)N(Cc2ccccc2OC)C(=O)CSc3ccccc3C)N C24007223
CCOc1cc(cc(c1O)CC=C)/C=N\NC(=O)[C@H](C(C)C)NC(=O)c2ccc(cc2Cl)Cl C30961151
CC(=CCc1cc(ccc1O)C[C@]2(C(=C(C(=O)O2)OC)c3ccc(c(c3CC=C(C)C)O)O)C(=O)OC)C C31162751
CCOc1ccc(cc1)C(=O)/N=C(/NCCc2c[nH]c3c2cccc3)\Nc4ccc(c(c4)Cl)OC C32943411
CCCN1C(=C([C@@H](NC1=O)c2cccc(c2)NC(=O)NCc3ccccc3)C(=O)OCC)c4ccccc4 C33654520
CCCN1C(=C([C@H](NC1=O)c2cccc(c2)NC(=O)NCc3ccccc3)C(=O)OCC)c4ccccc4 C33654521
CCCCN1C(=C([C@H](NC1=O)c2cccc(c2)NC(=O)Nc3ccccc3OC)C(=O)OC(C)C)C C35246460
CCCN1C(=C([C@@H](NC1=O)c2ccc(cc2)NC(=O)Nc3ccc(c(c3)C)C)C(=O)OCCOC)C C35265725
CCCCOc1ccc(cc1C(=O)NC(=S)Nc2cccc(c2C)NC(=O)C3CC3)Br C36568467
CCC/C=C/[C@H](C(=O)NC(C)(C)CC(C)(C)C)N(Cc1ccc(o1)C)C(=O)c2c(cccc2O)O C36597523
CCCCNC(=O)[C@@H](c1c2ccccc2ccc1OC)N(Cc3ccc(o3)C)C(=O)c4cccc(c4O)O C36597732
CC(C)CN(c1c(n(c(=O)[nH]c1=O)Cc2ccccc2)N)C(=O)COC(=O)/C=C/c3cccs3 C12868143
CCn1c(=O)c(c(n(c1=O)Cc2ccccc2)N)C(=O)CSc3[nH]nc(n3)CCC4CCCC4 C12104899
CCn1c(nnc1SCC(=O)Nc2ccc(cc2C)C)[C@H](CO)NC(=O)c3cccc(c3)OC C39743500
CC[C@@H](C(=O)Nc1c(c(c(o1)C)C(=O)OCC)C(=O)N)Sc2cc(nc(n2)C)c3ccccc3 C40171964
CCCSc1nc2n(n1)[C@H](C(=C(N2)C)C(=O)N)c3ccc(c(c3)OCC)OCc4ccccc4Cl C40981117
CCCCCOc1ccccc1[C@@H]2[C@@H](C(=O)C[C@@]([C@@H]2C(=O)Nc3ccccc3)(C)O)C(=O)Nc4ccccc4 C41007034
c1ccc(cc1)Oc2cccc(c2)/C=N/Nc3[nH]nc(n3)SCC(=O)Nc4ccccc4C(F)(F)F C58994562
CC(C)CSc1nnc(s1)NC(=O)CSc2nc([nH]n2)N/N=C/c3ccccc3Cl C59015180
Cc1cc(ccc1NC(=O)CSc2nc([nH]n2)N/N=C/c3ccccc3OCc4ccccc4)Cl C59019231
CCSc1nc2ccc(cc2s1)NC(=O)CSc3nc([nH]n3)N/N=C(/C)\C=C\c4ccccc4 C59023455
Cc1cccc(c1)C(=O)N[C@@H](C(C)C)C(=O)N2CCC[C@@H](C2)C(=O)NCCNC(=O)OC(C)(C)C C60241022
Cc1cccc(c1)C(=O)N[C@H](C(C)C)C(=O)N2CCC[C@@H](C2)C(=O)NCCNC(=O)OC(C)(C)C C60241023
CCCC(=O)Nc1ccc(c(c1)NCC(=O)Nc2cccc(c2)C(=O)N(CC)c3ccccc3)Cl C66071293
C[C@@H](C(=O)Nc1ccc(cc1)NC(=O)C)OC(=O)c2cc(nc3c2cccc3)c4ccc(c(c4)OC)OC C03259615
Cc1c(cnc(c1Cl)NC(=O)COC(=O)c2cccc(c2)S(=O)(=O)NCc3ccccc3)Cl C02656353
CCC(C)(C)NC(=O)[C@@H](c1ccc(cc1)OC)N(c2cccc(c2)F)C(=O)CNC(=O)c3cccs3 C06462091
CCn1c(nnc1SCC(=O)Nc2ccc(cc2)OC)CCNC(=O)c3ccc(c(c3)Cl)Cl C02867045
COc1cccc(c1)C(=O)NCc2nnc(n2c3cccc(c3)Cl)SCC(=O)Nc4nccs4 C08792609
Cc1ccc(cc1)S(=O)(=O)NNC(=O)CCCN2C(=O)/C(=C/C(=C/c3ccccc3)/C)/SC2=S C08820606
CCOc1ccccc1NC(=O)CSc2nnc(s2)NC(=O)[C@H]3CC(=O)N(C3)c4ccc(cc4)C C08906303
c1ccc(c(c1)C(=O)NCCc2nnc(s2)NC(=O)[C@H]3CC(=O)N(C3)CCc4ccc(cc4)F)Cl C09142590
c1ccc(cc1)SCc2nnc(s2)NC(=O)CCNS(=O)(=O)c3ccc(cc3)Br C09342942
CCOC(=O)c1c2c(sc1NC(=O)CSc3nnc(s3)NC(=O)CCC4CCCC4)CCC2 C09347290
c1ccc2c(c1)C3=N[C@@H](C(=O)N3C(=N2)SCC(=O)NC[C@@H]4CCCO4)CCC(=O)NC5CCCCC5 C09471932
c1ccc2c(c1)c(=O)n(c(n2)SCC(=O)NCc3ccco3)Cc4ccc(cc4)C(=O)NC5CCCC5 C09473796
COc1ccc(cc1C(=O)NC(=S)N2CCNC(=O)[C@H]2CC(=O)OC[C@H]3CCCO3)Br C09696033
Cc1ccc(cc1)S(=O)(=O)CCCC(=O)/N=c/2\n(c3ccc(cc3s2)S(=O)(=O)N)CCOC C09475791
CCOCCOc1cccc(c1)C(=O)NNC(=O)COc2ccc(cc2Br)Br C10216509
Cc1cc2c(cc1C(C)C)c(cc(=O)o2)COC(=O)CNC(=O)CNC(=O)c3ccc(cc3Cl)Cl C03372885
Cc1cccc(c1C)N(CC(=O)Nc2ccccc2C(=O)NCc3ccco3)S(=O)(=O)c4ccccc4 C12629546
Cc1cc(ccc1NC(=O)CSc2nnc(n2c3ccccc3)CNc4ccccc4Cl)[N+](=O)[O-] C06194281
C[C@H]1CCC[C@H]([C@@H]1C)NC(=O)[C@@H](C)OC(=O)c2cccnc2S[C@@H](C)C(=O)N[C@@H]3CCC[C@H]([C@@H]3C)C C13098607
COc1ccc(cc1)n2c(nnc2SCC(=O)C(=C3Nc4ccccc4N3)C(=O)OC)c5ccccc5 C13121320
CSCC[C@@H](C(=O)Nc1nc(cs1)c2ccc3c(c2)OCO3)NS(=O)(=O)c4ccccc4F C13149951
Cc1cc(no1)NC(=O)CCC(=O)N(Cc2cccs2)[C@@]3(CCCC[C@H]3C)C(=O)NC4CCCCC4 C00800170
Cc1cc(ccc1OCC(=O)NNC(=O)c2ccc(o2)CSc3nc(cc(n3)C(F)(F)F)C)Cl C02324753
C[C@H](C(=O)N/N=C(\C)/c1ccc(cc1)F)Sc2nnc(n2c3ccccc3)CNc4ccccc4OC C13882042
Cc1c(c(=O)n(n1C)c2ccccc2)NC(=O)CSc3ccccc3C(=O)NC[C@@H](C)c4ccccc4 C14113501
C[C@@H]1CCCC[C@H]1NC(=O)/C(=C/c2ccc(c(c2)OC)OCC(=O)Nc3cccc(c3)C(F)(F)F)/C#N C14361452
Cn1c(nnc1SCC(=O)Nc2cc(ccc2Cl)C(F)(F)F)CCNC(=O)c3ccc(cc3)F C16448113
Cc1cc2cc(c(=O)[nH]c2cc1Cl)CN(CCN3CCOCC3)C(=S)NCCCN4CCOCC4 C19823358
CC1=C([C@H](C(=C(N1)SCC(=O)c2ccc(cc2)OC)C#N)c3ccco3)C(=O)Nc4ccccc4OC C03990180
CCOC(=O)C1=C(NC(=O)N[C@H]1c2ccco2)COC(=O)CSc3ccc(cc3C)Br C24044924
CCCn1c(=O)c2ccc(cc2n3c1nnc3SCC(=O)Nc4cccc(c4)F)C(=O)NCC(C)C C33256665
Cc1cccn2c1nc(c(c2=O)/C=C/3\C(=O)N(C(=S)S3)[C@@H](C)c4ccccc4)NCCOCCO C33572313
C[C@@H](C(=O)NCc1ccco1)N2CC3=C(C2=O)[C@H](NC(=O)N3CC=C)c4cccc(c4)Oc5ccccc5 C35636723
CCOC(=O)C1=C(N=C2N([C@@H]1c3ccccc3)C(=CS2)/C=C(/NCC[NH+]4CCCC4)\[O-])C(F)(F)F C35693014
CCN(CC)C(=O)C1=C(N=C2N([C@@H]1c3ccccc3OC)C(=CS2)/C=C(/NCC[NH+]4CCCC4)\[O-])C C35698334
CCOC(=O)CNC(=O)NCc1nnc(n1c2cc(ccc2Cl)Cl)SCc3ccccc3C C33879187
CC[C@H](C)[C@H](C(=O)Nc1nnc(s1)c2cccc(c2)Br)NC(=O)COCc3ccccc3 C35724315
c1ccc2c(c1)c(=O)n(c(n2)SCC(=O)Nc3ccccc3Cl)CCCC(=O)NC[C@H]4CCCO4 C09473040
CCOc1ccc(cc1OCC)[C@H]2c3ccc(cc3OC(=C2C#N)N)OC(=O)[C@@H](C)Oc4ccc(cc4)F C38679273
CCOc1ccc(cc1OCC)[C@H]2c3ccc(cc3OC(=C2C#N)N)OC(=O)COc4cc(cc(c4)C)C C38679319
Cc1ccc(cc1C)OCC(=O)Oc2ccc3c(c2)OC(=C([C@H]3c4ccc(c(c4)OC)OCC=C)C#N)N C38681122
Cc1cccc2c1nc(s2)NC(=O)CSc3nnc(n3CC=C)[C@@H](C)NC(=O)c4ccccc4F C39763040
CC(=O)OCC(=O)[C@@H]1CC[C@@]2([C@]1(CC[C@@H]3[C@@H]2CC[C@@]4([C@@]3(CC[C@@H](C4)OC(=O)C)COC(=O)C)O)C)O C39942651
Cc1cc(c(cc1Cl)c2c3c([nH]n2)C(=O)N([C@@H]3c4ccc(c(c4)OC)OCCC(C)C)CCOC)O C39914069
CCCOc1ccc(cc1OCC)[C@@H]2c3c(n[nH]c3C(=O)N2Cc4cccnc4)c5c(cc(cc5O)C)C C38705817
COc1ccc(cc1[C@@H]2[C@H]3[C@@H](C(=O)N(C3=O)c4ccccc4)ON2CCCCCC(=O)N)Br C43209264
CC(=O)Nc1ccc(cc1)S(=O)(=O)N(Cc2ccccc2)CC(=O)N/N=C/c3c(cccc3Cl)F C58885505
COCCCNC(=O)Cn1cc(c2c1ccc(c2)Br)/C=C(\C#N)/C(=O)NCc3cccs3 C59087072
CC[C@@H](C(=O)Nc1ccc2c(c1)sc(n2)SCC(=O)Nc3ccccc3F)Sc4nncn4C C59854121
CCN1c2ccccc2/C(=N/NC(=O)/C(=C\c3ccc(cc3)N(CC)CC)/NC(=O)c4ccccc4)/C1=O C20110792
C[C@@H](COC)n1c(nnc1SCC(=O)C(=C2Nc3ccccc3N2)C(=O)OC)COc4ccccc4F C03295023
CC(C)CCNC(=O)[C@H](c1ccc(cc1)O)N(C[C@@H]2CCCO2)C(=O)Cn3nc(nn3)c4ccc(cc4)F C06134516
C=CCn1c(nnc1SCC(=O)Nc2c(c3c(s2)CCCC3)C#N)CCNC(=O)c4ccccc4F C02871762
CCn1c(nnc1SCC(=O)Nc2c(c3c(s2)CCCC3)C#N)CNC(=O)Cc4ccc(cc4)OC C02851420
CCOc1ccc(cc1)[C@@H](C(=O)NC2CCCC2)N(CCCO)C(=O)Cn3nc(nn3)c4ccc(cc4)F C06601280
CCOc1ccc(cc1)[C@H](C(=O)NC2CCCC2)N(CCCO)C(=O)Cn3nc(nn3)c4ccc(cc4)F C06601551
c1ccc(c(c1)CNC(=O)CCCn2c(=O)c3ccccc3nc2SCC(=O)NC4CCCCC4)Cl C09472826
c1ccc2c(c1)c(=O)n(c(n2)SCC(=O)NC3CCCCC3)CCCC(=O)NCc4cccc(c4)Cl C09472894
c1ccc2c(c1)c3c(s2)c(=O)n(c(n3)SCC(=O)NC4CCCC4)CCCC(=O)NC[C@@H]5CCCO5 C09636773
CC[C@H](C)OC(=O)C[C@@H]1C(=O)NCCN1C(=S)NC(=O)c2ccc(c(c2)Br)OCC(C)C C09783882
CCn1c(nnc1SCC(=O)Nc2ccc(cc2)C(C)C)[C@H](C(C)C)NC(=O)c3ccc4c(c3)OCO4 C10002661
CCc1cccc(c1NC(=O)CSc2nnc(n2CC)[C@@H](C(C)C)NC(=O)c3ccc4c(c3)OCO4)C C10002693
Cc1ccc(cc1)N([C@H](c2ccco2)C(=O)NC3CCCCC3)C(=O)CSCC(=O)Nc4cc(on4)C C12475539
Cc1ccc(cc1)N([C@@H](c2ccco2)C(=O)NC3CCCCC3)C(=O)CSCC(=O)Nc4cc(on4)C C12475544
CCC(C)(C)NC(=O)[C@@H](c1cccc(c1)OC)N(CCC2=CCCCC2)C(=O)CNC(=O)c3cccs3 C12488368
c1ccc(cc1)[C@@H](C(=O)NC[C@H]2CCCO2)N(Cc3ccccc3Cl)C(=O)CNC(=O)c4cccs4 C12489207
Cc1cc(c(c(c1)C)N([C@@H](c2ccc(cc2)OC)C(=O)NC(C)(C)C)C(=O)CCC(=O)Nc3cc(on3)C)C C12492663
CCOCCCNC(=O)c1ccc2c(c1)NC(=O)[C@@H](N2)CS(=O)(=O)Cc3cccc(c3)Br C09490856
CCN(CC)c1ccc(c(c1)C)NC(=O)[C@H](Cc2ccccc2)NS(=O)(=O)c3cccc4c3nsn4 C09693220
CC(C)CCOc1ccc(cc1Br)C(=O)NC(=S)N2CCNC(=O)[C@H]2CC(=O)OC(C)C C14645910
CCCCCOC(=O)C[C@H]1C(=O)NCCN1C(=S)NC(=O)c2ccc(c(c2)Br)OC(C)C C14769332
CCCOc1ccc(cc1OCC)[C@H]2CN3C(=O)CN(C(=O)[C@]3(c4c2c5ccccc5[nH]4)C)CCCCCO C02137820
CCN(CC(=O)Nc1cc(nn1c2ccc(cc2)OC)c3ccccc3)C(=O)Nc4ccc(cc4OC)OC C16432060
COc1ccccc1[C@@H]2[C@@H](C(=O)NC(=C2C#N)SCC(=O)Nc3cc(c(cc3OC)Cl)OC)C(=O)OC C02312458
CCSCCOC(=O)C1=C(NC2=C([C@H]1c3cccc(c3)O)C(=O)C[C@H](C2)c4ccc(c(c4)OC)OC)C C19904496
CCSCCOC(=O)C1=C(NC2=C([C@H]1c3cccc(c3)O)C(=O)C[C@@H](C2)c4ccc(c(c4)OC)OC)C C19904500
Cc1cccc(c1C)NC(=O)CSC2=C([C@H](C(=C(N2)C)C(=O)OCCOC)c3ccccc3Cl)C#N C20029014
CCOc1ccc(cc1)NCc2cccn2c3nnc(s3)N4CCC(CC4)C(=O)NCc5ccccc5C C20387764
Cc1ccc(cc1)/C=N/Nc2[nH]nc(n2)SCC(=O)Nc3ccc(cc3)S(=O)(=O)NC4CCCCC4 C20908297
C=CCNC(=O)[C@@H](Cc1ccccc1)N2CC3=C(C2=O)[C@H](NC(=O)N3CC=C)c4ccccc4C(F)(F)F C34791930
CCN1C(=C([C@H](NC1=O)c2ccc(cc2OC)OC)C(=O)OCC)CN3CCN([C@@H](C3)C)C(=O)NC(C)C C36016835
CCN1C(=C([C@H](NC1=O)c2cc(cc(c2)OC)OC)C(=O)OCC)CN3CCN([C@@H](C3)C)C(=O)NC(C)C C36017136
CCN1C(=C([C@H](NC1=O)c2cc(ccc2OC)OC)C(=O)OCC)CN3CCN(CC3)C(=O)NC(C)(C)C C36017322
CC(C)(C)NC(=O)N(C[C@H]1CCCO1)CC(=O)Nc2nc(cn2c3ccc(cc3)OC)c4ccc(cc4)OC C36058203
CC(C)OC(=O)C1=C(N=C2N([C@H]1c3ccccc3OC)C(=CS2)/C=C(/NCC[NH+](C)C)\[O-])C(F)(F)F C36065055
Cc1ccccc1[C@H](C(=O)NC(C)(C)CC(C)(C)C)N(Cc2ccc(o2)C)C(=O)CNC(=O)c3ccccc3 C36600909
CCC(C)(C)NC(=O)[C@H](c1ccc(cc1)OC)N(c2ccc(cc2)F)C(=O)CCC(=O)Nc3cc(on3)C C12491174
CC[C@@H](C(=O)Nc1cccc(c1)C(=O)C)Sc2nnc(n2CC=C)CC(=O)Nc3cccc(c3)SC C39750353
CCOc1ccc(cc1OCC)/C=C(\C#N)/C(=O)Nc2c(c3c(s2)CCCC3)C(=O)NC[C@@H]4CCCO4 C39992681
CCCCOc1ccc(cc1OCC)[C@H]2c3c(n[nH]c3C(=O)N2Cc4cccnc4)c5cc(cc(c5O)C)C C39912653
CCCCSc1nc2n(n1)[C@@H](C(=C(N2)C)C(=O)Nc3ccccc3OCC)c4ccc(c(c4)OC)OC C41019897
CCc1ccc2c(c1)cc(c(=O)[nH]2)CN(Cc3ccc4c(c3)OCO4)C(=S)NCCc5ccc(c(c5)OC)OC C00875208
CCOC(=O)c1c(c(sc1NC(=O)c2cc3n(n2)[C@H](C[C@@H](N3)c4ccc5c(c4)OCO5)C(F)(F)F)C(=O)OCC)C C01853018
CCOC(=O)c1c(c(sc1NC(=O)c2cc3n(n2)[C@@H](C[C@H](N3)c4ccc5c(c4)OCO5)C(F)(F)F)C(=O)OCC)C C01853020
CCOc1ccc(cc1)/C=c/2\c(=O)n3c(=C([C@@H](C(=C3N)C(=O)OCC)c4ccc(cc4)OCC)C(=O)OCC)s2 C01876604
CCOc1cc(ccc1OCc2ccccc2Cl)/C=N/NC(=O)Cc3nnc(s3)NC(=O)c4ccccc4C C01900735
CCCSc1nc2n(n1)[C@@H](C(=C(N2)C)C(=O)Nc3ccccc3OCC)c4ccc(c(c4)[N+](=O)[O-])OC C54617541
CCCSc1nc2n(n1)[C@H](C(=C(N2)C)C(=O)Nc3ccccc3OCC)c4ccc(c(c4)[N+](=O)[O-])OC C54617545
CCn1c(nnc1SCC(=O)Nc2ccc(cc2)/N=N/c3ccccc3)CCNC(=O)c4ccccc4C C59177021
Cc1cc(nc(n1)N/C(=N/C(=O)/C=C/c2cc(c(c(c2)OC)OC)OC)/[N-]CCC3=c4ccccc4=[NH+]C3)C C63308267
CCOC(=O)C1CC[NH+](CC1)[C@H](c2cc3c(ccc(c3[nH]c2=O)C)C)c4nnnn4Cc5ccc(cc5)F C06194719
Cc1ccc2c(c1)cc(c(=O)[nH]2)[C@@H](c3nnnn3C(C)(C)C)[NH+](Cc4ccccc4Cl)Cc5ccco5 C06408546
Cc1c(c2c(s1)ncn(c2=O)CC(=O)NCCC[NH+]3C[C@H](C[C@@H](C3)C)C)S(=O)(=O)N4CCC(CC4)C C09835213
c1ccc(cc1)C2=CC[NH+](CC2)Cc3cc(ccc3OCC(=O)N[C@@H]4CCCc5c4cccc5)c6ncccn6 C11982739
Cc1ccc2cc(c([nH+]c2c1)N3CCC[C@@H](C3)O)CN(CCCN4CCCC4=O)C(=O)c5ccc(s5)C C12452315
CCOc1ccc(cc1)N2C(=O)[C@H]3[C@@H]([NH2+][C@]([C@@H]3C2=O)(c4ccccc4)C(=O)OC)c5ccc(cc5)N(C)C C12497806
CC[C@H](c1nnnn1C2CCCCC2)[NH+](Cc3ccc4c(c3)OCO4)Cc5cc6ccc(cc6[nH]c5=O)C C13063829
CC[C@@H](c1nnnn1C2CCCCC2)[NH+](Cc3ccc4c(c3)OCO4)Cc5cc6cc(c(cc6[nH]c5=O)C)C C13064606
CC[C@@H](c1nnnn1C2CCCCC2)[NH+](Cc3ccc4c(c3)OCO4)Cc5cc6c(ccc(c6[nH]c5=O)C)C C13065205
Cc1ccc2cc(c(=O)[nH]c2c1)[C@@H](c3nnnn3C4CCCCC4)[NH+](Cc5ccco5)Cc6cccs6 C06409847
Cc1cccc2c1[nH]c(=O)c(c2)[C@@H](c3nnnn3C4CCCC4)[NH+](Cc5ccc(cc5)Cl)Cc6ccco6 C06443601
Cc1ccc2cc(c(=O)[nH]c2c1)[C@@H](c3nnnn3C4CCCC4)[NH+](Cc5ccccc5Cl)Cc6ccco6 C06409822
Cc1ccc(cc1)C(=O)N2CCN(C[C@H]2C)c3cc(nc(n3)SCC(=O)NCC[NH+]4CCCCC4)Cl C16605087
CN(Cc1ccon1)C(=O)c2ccc(nc2N3CCC(CC3)[NH+]4CCC[C@H](C4)CO)c5ccc(cc5)SC C14992822
CCOc1ccc(cc1OC)/C=C/C(=O)Nc2ccc3c(c2)c(cc([nH+]3)N4CCN(CC4)c5ncccn5)C C20108726
c1ccc(c(c1)C[NH+]2CC[C@H]([C@H](C2)CCC(=O)NC3CCCC3)N4CCN(CC4)c5ccccc5F)Cl C20601212
CCc1ccc(cc1)c2cc3n(n2)C[C@](N(C3=O)CCC[NH+]4C[C@H](C[C@@H](C4)C)C)(C)C(=O)NC5CCCCCC5 C20863784
c1ccc(c(c1)NC(=O)[C@@H]2CCC[NH+](C2)Cc3nc(no3)c4cccs4)SCc5ccc(cc5)Cl C31057368
c1ccc(c(c1)NC(=O)[C@H]2CCC[NH+](C2)Cc3nc(no3)c4cccs4)SCc5ccc(cc5)Cl C31057371
CCN(CC)C(=O)C[NH+]1CCN(CC1)c2nc3c(c4c(s3)CCC4)c(=O)n2CC(=O)NC5CCCCC5 C34748049
CCc1c(sc2c1c(nc(n2)SCC(=O)NC3CCCCC3)N4CC[NH+](CC4)CC(=O)N5CC5)C C34762681
Cc1ccc(c(c1)C)n2c(=O)c3ccccc3nc2[C@@H](C)N(CC[NH+](C)C)C(=O)Nc4ccc(cc4)C(C)C C35070309
CC[C@@H](C(=O)NCC[NH+]1CCCCC1)Sc2nc3ccccc3c(=O)n2c4ccc(cc4Cl)Cl C35145067
CC[C@H](C(=O)NCC[NH+]1CCCCC1)Sc2nc3ccccc3c(=O)n2c4ccc(c(c4)Cl)Cl C35145216
C[C@@H]1CN(CCN1C(=O)c2ccccc2F)c3cc(nc(n3)SCC(=O)NCC[NH+]4CCCC4)Cl C00737365
CC(C)(C)n1c2c(c(n1)c3ccccc3)[C@@H](SCC(=O)N2CC(=O)NCC[NH+](C)C)c4ccccc4F C35593190
CCN1C(=C([C@@H](NC1=O)c2ccccc2Cl)C(=O)OCC)C[NH+]3CCCN(CC3)C(=O)c4ccco4 C35646477
CCN1C(=C([C@H](NC1=O)c2cccc(c2)C)C(=O)OCC)C[NH+]3CCCN(CC3)C(=O)c4ccccc4F C35664175
CCOC(=O)C1=C(N(C(=O)N[C@H]1c2ccc(cc2)C(C)(C)C)C)C[NH+]3CCCN(CC3)C(=O)c4ccco4 C36005208
Cc1cccc(c1)n2c3c(c(n2)C(C)(C)C)[C@H](SCC(=O)N3CC(=O)NCC[NH+](C)C)c4cccs4 C37263955
C[NH+](C)Cc1cccc(n1)C#Cc2cc3c(cc2OC)c(c(cn3)C#N)Nc4cc(c(c(c4)OC)OC)OC C37858232
Cc1ccc(cc1)N2C[C@@H](CC2=O)C(=O)N[C@H](C)[C@@H](c3cccs3)N4CC[NH+](CC4)Cc5ccccc5 C38595995
CCC[NH+]1CCc2c(sc(c2C(=O)OC)NC(=O)[C@H]3CCCN3S(=O)(=O)c4ccc(cc4)Cl)C1 C36660443
c1cc(cc(c1)Cn2ccnc2)CNC(=O)C3CC[NH+](CC3)Cc4nc(no4)c5ccc(cc5Cl)Cl C38872637
C[NH+](C)[C@@H](CNC(=O)c1ccc(o1)S(=O)(=O)c2ccc(cc2)Br)c3ccc(cc3)N(C)C C40323099
CC[NH+]1CCN(CC1)CCNC(=O)[C@H]2CCCN(C2)c3ccc(cc3F)c4nc(on4)c5ccc(cc5)F C40899405
c1ccc(cc1)CSc2ncc(c(n2)Cl)C(=O)NC[C@@H](c3ccccc3Cl)[NH+]4CCCCCC4 C40985769
Cc1ccc(cc1)CS(=O)(=O)c2ncc(c(n2)Cl)C(=O)NC[C@H](c3ccc(cc3)C)[NH+]4CCCC4 C40986358
c1cc(ccc1CNC(=O)C2CCN(CC2)S(=O)(=O)Cc3ccc(c(c3)Cl)Cl)C[NH+]4CCCC4 C44872320
c1ccc(cc1)CS(=O)(=O)N2C[C@@H](Oc3c2cccc3)C(=O)NCc4ccc(cc4)C[NH+]5CCCCC5 C44874901
c1ccc(cc1)CS(=O)(=O)N2C[C@H](Oc3c2cccc3)C(=O)NCc4ccc(cc4)C[NH+]5CCCCC5 C44874907
C[C@H]1CCC[NH+](C1)Cc2ccc(cc2)CNC(=O)c3ccc(cc3)[C@@H]4N(C(=O)CS4)Cc5ccccc5 C44877468
C[C@H]1CCC[NH+](C1)Cc2ccc(cc2)CNS(=O)(=O)c3ccc(c(c3)C(=O)N4CCOCC4)SC C44879402
c1ccc(cc1)C[NH+]2CCC(CC2)NC(=O)CSc3nc(cc(n3)Cl)N4CCN(CC4)C(=O)C5CC5 C16611303
CCC1=NN2C(=[NH2+])/C(=C/c3ccc(c(c3)OC)OCCSc4cccc5c4cccc5)/C(=O)N=C2S1 C27531165
CS(=O)(=O)C1=NN2C(=[NH2+])/C(=C\c3ccc(cc3)OCCCOc4ccccc4Cl)/C(=O)N=C2S1 C20207882
COCCCN1C(=O)[C@@H]([NH2+]C12CCN(CC2)S(=O)(=O)c3cccc(c3Cl)Cl)Cc4ccccc4 C36027326
Cc1ccc(cc1)CN2C(=O)/C(=C/c3c(nc4c(cccn4c3=O)C)NCCCn5cc[nH+]c5)/SC2=S C02356132
c1ccc(c(c1)CN2[C@H]3N=N[C@@H](N3c4ccccc4C2=O)CCC(=O)NCCC5=c6ccccc6=[NH+]C5)Cl C63669069
COc1ccccc1CN2C[C@H](C[C@H]2C(=O)OC)NC(=O)[C@H]3C(=c4cc(ccc4=[NH+]3)Cl)c5ccccc5 C64061258
C/C(=N\NC(=S)N[C@H](CCC(=O)OC)C(=O)OC)/c1nccs1 C05811896
CCCC(=O)NCCn1c2c(cn1)c(nc(n2)SCC)NCCOC C08949089
CCCCOCCCNC(=O)CCNC(=O)c1cc(cc(c1)OC)OC C09340254
CC(C)(C)C(=O)Nc1cc(c(cc1C(=O)OCC(=O)NCCOC)OC)OC C11166873
CCOC(=O)CCCNC(=O)COC(=O)C[C@H]1C(=O)Nc2ccccc2S1 C12425109
CC[NH+](CC)CCC[C@@H](C)NS(=O)(=O)c1cc(ccc1OC)C(=O)[O-] C13358988
CCCCn1c2c(c(=O)[nH]c1=O)n(c(n2)CCC(=O)NCCOC)CC(C)C C17321282
COc1ccc(cc1)CN(C2CC2)C(=O)CSc3nnc(n3CCC(=O)N)C4CC4 C22407477
CCCCOC[C@@H](C[C@H](CC=C)c1n[nH]c(=S)n1c2ccccc2)O C27835942
CC(C)C[C@H](C(=O)OC)NC(=O)CNC(=O)c1cc(c(c(c1)OC)OC)OC C30848507
C=CCNC(=O)c1ccccc1NC(=O)CCC(=O)CCC(=O)c2cccs2 C32955561
CCOC(=O)CCC(=O)Nc1ccc(c(c1)C(=O)NCCOC)N(C)C C35209855
CCCCNC(=O)[C@@H](C(CC)CC)N(CCC)C(=O)[C@@H]1CCC(=O)N1 C36575796
CCCCNC(=O)[C@H](C(CC)CC)N(CCC)C(=O)[C@@H]1CCC(=O)N1 C36575798
CCCCn1c2c(c(=O)n(c1=O)CC(=O)NCCC(C)C)n(c(n2)CO)CCC C36799485
CCCC(=O)N[C@H](C)c1nc2ccccc2n1CC(=O)NCCCOCC C40298428
CCC(=O)NCCc1nc2ccccc2n1CC(=O)NCCCOCC C40299076
CCOC(=O)c1cnc(nc1CSCC(=O)NCCOC)NC C41366362
c1ccc(cc1)OCCOCCSc2nnc(n2CCC(=O)N)C3CC3 C42564015
CCOCCCNC(=O)C(=O)Nc1cccc(c1)n2ccc(n2)C(=O)OCC C48669455
CCC[NH+](CCC)CC/N=C\1/[C@@H](C(=O)C1=O)NC2CCN(CC2)C(=O)OCC C49699088
C[C@@H]1CCCC[C@@H]1OCCNC(=O)CSc2nnc(s2)NCCOC C53217097
CCOc1c(cc(cc1Cl)/C=C\C(=O)NCCC(=O)NCCOC)OC C53319876
CC(C)N(C(C)C)S(=O)(=O)c1ccc(nc1)NCCC(=O)NCCOC C53582530
CCN(C[C@@H](C)C#N)C(=O)CSc1nnc(n1CC(C)C)CCC(=O)N C53592292
c1cc(ccc1[N+](=O)[O-])OCCCSc2nnc(n2CCC(=O)N)C3CC3 C54916312
COCCCN(CCOC)C(=O)Nc1ccc(cc1)C(=O)NCC=C C56638915
CCOC(=O)CNC(=O)[C@H](CCSC)NC(=O)c1cccc(c1)[N+](=O)[O-] C57296360
Cc1cccc(c1)C(=O)N[C@H](CCSC)C(=O)NCCCOC(C)C C42236156
CCCC1(C(=O)N(C(=O)N1)CC(=O)NCCCOC(C)C)CCC C58189555
CC(C)N(CCCNC(=O)CCNC(=O)/C=C/c1ccco1)S(=O)(=O)C C47044427
CCCCOc1ccc(cc1OC)/C=N/OCC(=O)NNC(=O)c2ccoc2 C61501554
CCCCn1c(=O)[nH]nc1SCC(=O)[C@@H]2CC=C(S2)CCNS(=O)(=O)C C39782379
CCCCN([C@H](C1CCCCC1)C(=O)NCCOC)NC(=O)c2ccncc2 C64761765
CCC(=O)N[C@H](CCSC)C(=O)NCc1cc(c(c(c1)OC)OC)CC=C C50860036
COCCOCCCCNC(=O)NCCCc1nc2c(s1)CCCC2 C66193410
COCCCN(CCOC)C(=O)NCc1ccc(cc1)C(=O)NC2CC2 C66360236
CCCNC(=O)C[NH+](CCC)Cc1cc(n2c(n1)c(c(n2)C)C(=O)OCC)[O-] C66495361
COCc1ccccc1CNC(=O)CN(CCCO)CC(F)(F)F C66500943
CCC[C@](C)(C(=O)OC)NC(=O)CN(CCCO)CC(F)(F)F C66528264
Cc1ccc(cc1C(=O)NC(C)C)NC(=O)C(=O)N(CCCOC)CCOC C66720426
CCN(CC)S(=O)(=O)c1ccc(c(c1)C(=O)N[C@@H](C)C(C)C)NCCOC C66968233
CC(C)(C)OC(=O)N(CCNC(=O)NCCCCC(=O)OC)C1CC1 C67066128
C[C@@H](COCC(F)(F)F)NC(=O)NCCN(C1CC1)C(=O)OC(C)(C)C C67066233
CCCN(CCC)C(=O)CCCC(=O)NCCc1n[nH]c(=S)n1C C67119018
CCCC[C@@H](C(=O)OC)Sc1nnc(n1CC(C)C)CCC(=O)N C67231449
CCOCCNC(=O)C(=O)Nc1ccc(cc1)C(=O)N(CC=C)CC=C C67368827
CCC(CC)CN(CC(=O)NN1C(=O)[C@@](NC1=O)(C)CC)CC(=O)OC C67387800
CCCN(CC(=O)N(CCC(=O)N)Cc1ccccc1)CC(=O)OCC C67409719
CCOc1cc(ccc1O[C@@H](C)C(=O)N(C)C)CN[C@H](CC(C)C)C(=O)NC C67503117
Cc1cccc(c1)OCCCC(=O)OCC(=O)Nc2c(c3c(s2)CCC3)C(=O)N C04244549
C[C@H](C(=O)NNC(=S)NCCCOC)Oc1ccc(cc1)c2ccccc2 C02852736
COCCCNC(=S)NNC(=O)c1cccc(c1)OC(C(F)F)(F)F C02794195
CCCCOc1ccccc1C(=O)NC(=S)Nc2ccccc2C(=O)NCC C07366674
CCCCN1C(=O)c2ccc(cc2C1=O)C(=O)NNC(=S)NCCC(C)C C08420624
CC(C)CCOc1ccc(cc1)C(=O)OCC(=O)Nc2c(c3c(s2)CCC3)C(=O)N C09533065
COCCCNC(=O)c1ccc(cc1)NC(=S)NC(=O)/C=C/c2ccc(cc2)Cl C13615424
CCOc1ccc(cc1)/C=C/C(=O)NC(=S)NNC(=O)COc2c(cccc2C)C C13621115
CCCNC(=O)c1ccccc1NC(=S)NC(=O)CCCOc2ccc(cc2Cl)Cl C14009981
CCCCCCOc1ccc(cc1)C(=O)NC(=S)NNC(=O)c2cccs2 C14029094
CCCCCN(c1c(n(c(=O)[nH]c1=O)CCCC)N)C(=O)Cc2ccc(cc2)Cl C14697864
CCOc1ccccc1C(=O)NCCCC(=O)NCC(=O)Nc2c(cc(cc2C)C)C C17961077
CCOc1ccc(cc1)c2nnc(n2N)SCC(=O)N[C@@H](C)CCC(C)C C07086615
CCCCn1c(c(c(=O)[nH]c1=O)N(CCCC)C(=O)[C@@H](C)Sc2ccccc2)N C21336315
Cc1cccc(c1OCc2nnc(n2N)SCC(=O)N[C@H](C)CCC(C)C)C C24272980
CCCCNC(=O)c1ccccc1NC(=S)NC(=O)CCC2CCCCC2 C10122703
CCCCCCN([C@@H](/C=C\C)C(=O)NC(C)(C)C)C(=O)c1cccc(c1O)O C36514876
CCOCCOc1ccccc1C(=O)NC(=S)NNC(=O)C2CCCCC2 C09826246
CCCCNC(=O)[C@@H](C(CC)CC)N(C(=O)c1c(cccc1O)O)C(C)(C)C C36586739
CCCCC[C@H](C(=O)NC(C)(C)C)N(Cc1ccc(o1)C)C(=O)c2c(cccc2O)O C36597593
COC(=O)CCC/C=C/C[C@@H]1[C@@H](C[C@@H]([C@@H]1C#C[C@@H]([C@@H](CC2CCCCC2)F)O)O)O C38652161
C[C@H](CCCC(C)C)NC(=O)NNC(=O)c1ccc(o1)COc2ccccc2 C26181631
C[C@@H](CCCC(C)C)NC(=O)NNC(=O)c1ccc(o1)COc2ccccc2 C26181635
CCCCC[C@@H](C)CNC(=S)NNC(=O)c1c(oc(n1)c2cccs2)C C46572905
CCCCc1nc(c(s1)C(=O)NNC(=S)NCCc2cccs2)C C46573822
CCCCCCOc1ccc(cc1)[C@@H]2c3c(n[nH]c3C(=O)N2CCO)c4ccccc4O C09409295
CCCOCc1ccccc1CNc2ccc(cc2C(=O)OC)S(=O)(=O)N C52428709
c1ccc(c(c1)CSCCNC(=O)/C=C/c2ccc(cc2)OCC(=O)N)F C52752768
CCNC(=O)c1cccc(c1)CNC(=O)Nc2ccccc2OCCCOC C54473638
CCCCC[C@@H](C)NC(=O)C(=O)Nc1ccc(c(c1)Cl)C(=O)NCCC C54840679
CCNC(=O)c1ccc(c(c1)C)NCC(=O)Nc2ccc(c(c2)OCC)OCC C55881890
c1cc(ccc1SCCCC(=O)NNC(=S)NC[C@@H]2CCCO2)Cl C15899552
c1cc(sc1)CCNC(=S)NNC(=O)CCOc2ccc(cc2F)F C58834718
CC[C@H](C)C(=O)Nc1cccc(c1)CNC(=O)[C@@H](CC(C)C)NC(=O)c2ccccc2C C59118677
CC[C@@H](C)NC(=O)c1cccc(c1)CNC(=O)[C@H](CC(C)C)NC(=O)c2ccccc2C C59118920
CCCCOc1cccc(c1)C(=O)NC(=S)Nc2cc(ccc2C)c3ccc(o3)CO C20152717
CCCCCN(Cc1ccc(cc1)F)C(=O)C[C@@H](c2cccs2)NC(=O)N C59849664
CCCCCN(Cc1ccc(cc1)F)C(=O)C[C@H](c2cccs2)NC(=O)N C59849665
c1cc(cc(c1)NC(=O)C2CCC2)CNC(=O)NCCCOCc3ccco3 C48211282
Cc1ccc(cc1F)CNC(=O)CNc2cccc(c2)NC(=O)OCCOC C63480681
CCCCCCOc1ccc(cc1OC)C(=O)Nc2cc(ccc2C)C(=O)N C63947715
CCCCOc1cccc(c1)NCC(=O)Nc2cccc(c2)NC(=O)c3ccco3 C66061330
CC[C@@H](C)NC(=O)c1ccc(cc1)NC(=O)CNc2cccc(c2)C(=O)N(CC)CC C66073208
C=CCOc1ccc(cc1)NC(=O)CNc2cccc(c2)C(=O)NCc3ccco3 C66085989
CCCCOc1ccccc1NC(=O)CNc2cccc(c2)NC(=O)c3ccco3 C66107435
C[C@@H](c1ccc(cc1)CC(C)C)C(=O)NC(=S)Nc2ccccc2C(=O)NCC=C C66199688
CC(C)(C)OC(=O)N[C@@H](CCSC)C(=O)NNC(=O)CC1CCCCC1 C66790298
CCNC(=O)c1cccc(c1)NC(=O)CNc2cc(ccc2OCCOC)F C66826423
C[C@@H](CC#N)Sc1ccccc1NC(=O)NCCCNC(=O)OC(C)(C)C C66954323
c1cnc(cc1CNC(=O)NCCNC(=O)CC2CCCCC2)OCC3CC3 C67482158
Cc1cc(c2cc(c([nH+]c2c1)NCCCNC(=S)NCCCOC)C#N)C C04937147
CC[NH+](CC)CCCNC(=S)NNC(=O)CC12CC3CC(C1)CC(C3)C2 C06400610
C=CCC(CC=C)(CNC(=O)C[C@H]1C(=O)NCC[NH+]1C/C=C/c2ccccc2)O C11818691
CCCCn1c(c(c(=O)[nH]c1=O)N(CC)C(=O)C[NH+](C)Cc2ccccc2N3CCCCC3)N C15103858
COc1cc(cc(c1OCC(=O)N)Cl)C[NH2+]CCNc2ccc(cc2Cl)[N+](=O)[O-] C16195367
CCCCN(c1c(n(c(=O)[nH]c1=O)CC(C)C)N)C(=O)C[NH+](C)Cc2ccc(cc2)OCC C16562369
CC(C)(C)NC(=O)COc1c(cccc1OC)C[NH2+]CCNc2ccc(cc2)[N+](=O)[O-] C20872667
CCCOc1c(cc(cc1Br)C[NH2+]CCNC[C@@H](C)O)OCC C20968175
COc1cc(cc(c1OCc2cccs2)Cl)C[NH2+]CCNC(=O)c3c(non3)N C22107542
CCC[NH+](CC(=O)Nc1ccccc1C)CC(=O)NN2C(=O)[C@@](NC2=O)(CC)c3ccccc3 C26921458
CC[NH+](CC)[C@@H](CNC(=O)CNC(=O)CNC(=O)c1ccc(cc1Cl)Cl)c2ccccc2 C29167940
CCCCN(c1c(n(c(=O)[nH]c1=O)CC(C)C)N)C(=O)C[NH+](C)CCCOc2ccc(cc2)F C30267746
CC[C@H](C)[C@@H](c1nc(no1)c2cccc(c2)[N+](=O)[O-])NC(=O)CCCCC[NH3+] C35491139
CC[C@@H](C)[C@H](c1nc(no1)c2cccc(c2)[N+](=O)[O-])NC(=O)CCCCC[NH3+] C35491142
CC[C@H](C)[C@H](c1nc(no1)c2cccc(c2)[N+](=O)[O-])NC(=O)CCCCC[NH3+] C35491145
CCOc1c(ccc(c1)/C=N/NC(=[NH2+])N/N=C/c2cc(c(cc2)O)OCC)O C19800373
c1c(ccc(c1)OC(F)F)/C=N/NC(=[NH2+])N/N=C/c2ccc(cc2)OC(F)F C39930573
COc1c(c(ccc1)/C=N/NC(=[NH2+])N/N=C/c2c(c(ccc2)OC)OC)OC C43755027
CC[NH+](CC)[C@@H](CC(C)C)CNC(=O)N[C@@H](C)c1cccc(c1)S(=O)(=O)N C45124900
CC[NH+](CC)[C@@H](Cc1ccccc1)CNC(=O)Nc2ccccc2CC(=O)N C45724095
CC[NH+](CC)[C@H](Cc1ccccc1)CNC(=O)Nc2ccccc2CC(=O)N C45724097
CC[NH+](CC)CCOc1ccc(cc1)CNC(=O)NNC(=O)OC(C)(C)C C46104953
CC[NH+](CC)[C@@H](C)CNC(=O)NNC(=O)[C@@H](C)Oc1ccc(cc1)OCC C46280391
CC[NH+](CC)[C@H](C)CNC(=O)NNC(=O)[C@@H](C)Oc1ccc(cc1)OCC C46280393
CC[NH+](CC)[C@@H](C)CNC(=O)NNC(=O)[C@H](C)Oc1ccc(cc1)OCC C46280395
CC[NH+](CC)[C@H](C)CNC(=O)NNC(=O)[C@H](C)Oc1ccc(cc1)OCC C46280397
Cc1ccc(c(c1)OCC(=O)NNC(=O)NCCC[NH+](C)CC(F)(F)F)C C46983160
CC(C)[C@@H](CNC(=O)Nc1cc(ccc1Cl)C(=O)NC)[NH+](CC=C)CC=C C48503190
CCOc1cc(ccc1O)/C=N/NC(=[NH2+])N/N=C\c2ccc(c(c2)OCC)O C48532948
CC[NH+](CC)CCOc1ccc(cc1OC)CNc2cc(nc(n2)N)Cl C52448026
CCCCn1c(c(c(=O)[nH]c1=O)N(CC)C(=O)C[NH+](CCCC)CCCC)N C52870530
CCCCCC[NH+](CCO)CC(=O)NCC(=O)Nc1cccc(c1C)Cl C52995354
CCOC(=O)C/C(=[NH+]\Nc1ccccc1[N+](=O)[O-])/NC(=S)Nc2ccccc2 C16682261
CCCNC(=O)C[NH+]1CCC(CC1)NC(=O)N(CCC)CC(=O)NCCC C56398923
CCC(CC)[C@@H](CNC(=O)NNC(=O)Cc1ccccc1OC)[NH+]2CCCC2 C56598841
CCCCOc1ccccc1NC(=O)NCc2cccc(c2)NC(=O)C[NH+](C)C C56750174
CC[NH+](CC)[C@@H](CC(C)C)CNC(=O)Nc1ccccc1SCC(=O)N C58896767
CC[NH+](CC)[C@H](CC(C)C)CNC(=O)NCC(=O)Nc1c(cc(cc1C)C)C C43186582
COc1c(c(ccc1)/C=N\NC(=[NH2+])N/N=C\c2c(c(ccc2)OC)OC)OC C59369514
C=CCNC(=S)N[C@H](CC1=c2ccccc2=[NH+]C1)C(=O)NCc3ccco3 C64032437
CCC(CC)[NH+](CCOC)CC(=O)Nc1c(c2c(s1)CCCC2)C(=O)N C64806210
CCC[C@H](C(=O)NCC[NH+](C)[C@@H](C)CC)NC(=O)NCc1ccc(cc1)F C66149824
CCCOc1ccccc1Oc2c(cccn2)CN/C(=[NH+]/Cc3ccco3)/N C66243580
CCN/C(=[NH+]\CC)/NCc1cccc(c1)S(=O)(=O)NCc2cccc(c2)F C66244079
CC[NH+](CC)Cc1ccc(cc1)C(=O)NC[C@@H](Cc2ccc(cc2)F)C(=O)N C66456592
CC[NH+](CC)CCC[C@H](C)NC(=O)CNC(=O)NCc1ccc(cc1)Cl C66628220
C[NH+](C)CCN(CCCc1ccccc1)C(=O)Nc2ccccc2CC(=O)N C66963820
CNC(=O)NC(=O)CCC[NH+](CCCO)C(c1ccccc1)c2ccccc2 C67399288
CC[NH+](CC)[C@@H](CNC(=O)NCCNC(=O)OC(C)(C)C)c1ccsc1 C67530781
COCCNc1ccc(cc1)CNC(=O)NCc2ccccc2C[NH+]3CCCC3 C67610964
COc1ccc(cc1OC)/C=N/Nc2nc(c(s2)c3ccccc3)c4ccc(cc4)Cl C08872767
C[C@H](C(=O)Nc1ccccc1SC)Sc2nnc(n2C3CCCC3)c4ccccc4Cl C08988880
Cc1ccc(cc1)/C=N/NC(=O)CSc2nnc(s2)SCc3cccc4c3cccc4 C01895924
Cc1cc(cc(c1)NC(=O)CSc2nnc(n2c3ccc(cc3)Cl)Cc4cccs4)C C02325607
c1ccc(cc1)Cn2c(nnc2SCC(=O)Nc3cc(ccc3F)F)c4ccc(cc4)Cl C09394294
c1cc(ccc1c2c(nnc(n2)SCC(=O)NCCC3=CCCCC3)c4ccc(cc4)F)F C02950871
c1ccc(c(c1)c2nnc(n2c3cccc(c3)C(F)(F)F)SCC(=O)NC4CCCC4)Cl C09632435
Cc1ccc(cc1)OCCN2c3ccccc3[C@@](C2=O)(CC(=O)c4ccc(cc4)C(C)(C)C)O C09926352
CC(C)C[C@@H](c1nnc(n1C)SCc2ccc(cc2)Cl)NC(=O)c3ccccc3Cl C10059042
C[C@H](C(=O)NC12CC3CC(C1)CC(C3)C2)Sc4nnc(n4Cc5ccccc5)c6cccs6 C10345482
CCN(CC)c1ccc(cc1)[C@H]2[C@@H]3CCCC[C@@]3(CCN2C(=O)/C=C/c4ccc(cc4)OC)O C08918568
CCN(CC)c1ccc(cc1)[C@H]2[C@H]3CCCC[C@@]3(CCN2C(=O)/C=C/c4ccc(cc4)OC)O C12411765
COc1ccc(cc1Cl)NC(=O)CSc2nc(c(o2)c3ccccc3)c4ccccc4 C03259191
C[C@H]1Cc2ccccc2N1C(=O)COC(=O)c3ccccc3Nc4cccc(c4)C(F)(F)F C12638774
CC(C)c1ccc(cc1)[C@H](C(=O)NC2CCCC2)N(c3ccccc3F)C(=O)c4ccco4 C13026718
CC(C)(C)c1ccccc1NC(=O)COC(=O)c2cc(nc3c2cccc3)c4cccs4 C13068498
CC[C@@H](C(=O)Nc1cc(ccc1C)C)n2c3c(cccn3)nc2SCc4ccc(cc4)C C09153282
C/C(=N\NC(=O)CSc1nc2ccccc2n1Cc3ccc(cc3)Cl)/c4ccc(cc4)F C05359728
C/C(=N\NC(=O)CSc1nc2ccccc2n1Cc3ccccc3)/c4ccc5ccccc5c4 C05317683
CCN(CC)c1ccc(c(c1)C)NC(=O)Cn2c3ccc(cc3c(n2)c4ccccc4)Cl C13369053
CC(C)c1ccc(cc1)NC(=O)CSc2nnc(n2CC=C)c3ccc(cc3)Br C14081386
C=CCN(c1ccccc1)S(=O)(=O)c2cc(ccc2Cl)C(=O)Nc3ccc(cc3Cl)F C15585589
c1ccc(c(c1)/C=N\NC(=O)CSc2nc3ccccc3n2Cc4ccc(cc4)Cl)F C17201306
Cc1ccc(cc1)[C@@H]2C3=C(CC(CC3=O)(C)C)NC(=C2C(=O)OCCOc4ccccc4)C C04067281
Cc1ccc(cc1)[C@H]2C3=C(C[C@@H](CC3=O)c4ccc(cc4)Cl)NC(=C2C(=O)OCCOC)C C08440734
C[C@@H](C(=O)Nc1cc(ccc1Cl)Cl)Sc2nnc(n2CC=C)c3ccc(cc3)Cl C21127359
c1cc(cc(c1)C(F)(F)F)c2ccc(o2)/C=C/C(=O)c3cccc(c3)NC(=O)c4ccco4 C28356529
CCOC(=O)c1c(csc1NC(=O)/C(=C/c2cccc3c2cccc3)/C#N)c4ccc(cc4)C C33656015
COc1ccccc1/C=C/CN(CCc2ccccn2)C(=O)Nc3ccc(cc3Cl)Cl C34935138
CCOC(=O)c1c(csc1NC(=O)/C=C/C2=Cc3ccccc3O[C@@H]2C)c4ccc(cc4)Cl C34967415
c1ccc2c(c1)c(=O)n(c(n2)SCCCCC(=O)NC3CCCCC3)c4cccc(c4)Cl C35139388
Cc1ccc(cc1n2c(nnc2SCc3ccc(cc3)F)CNC(=O)C4CCCCC4)Cl C35200535
Cc1ccccc1CSc2nnc(n2c3cc(ccc3C)Cl)CNC(=O)c4ccccc4 C35265072
CCc1ccc(cc1)NC(=O)N(Cc2ccccc2F)C[C@@H]3CC(=NO3)c4ccccc4F C35496365
CCCc1c(cnc2n1nc(c2)c3ccccc3)C(=O)NCCc4ccc(cc4Cl)Cl C35707193
CC(C)(C)CC(C)(C)NC(=O)[C@@H](c1ccco1)N(C2CCCCC2)C(=O)c3ccccc3Cl C36492210
CC[C@@H](C12CC3CC(C1)CC(C3)C2)NC(=O)Cc4csc(n4)c5ccc(c(c5)OC)OC C36760978
C[C@@H](c1ccccc1)Sc2nnc(n2c3ccccc3)CNC(=O)C45CC6CC(C4)CC(C6)C5 C39708423
Cc1ccc(cc1)n2c(nnc2S[C@H](C)C(=O)Nc3cccc(c3)SC)c4ccccc4 C39753505
c1ccc(cc1)CN(Cc2ccccc2)S(=O)(=O)c3ccc(nc3)Nc4ccccc4Cl C39771501
CCOc1ccc(cc1)C(=O)c2c(c3ccccc3o2)NC(=O)/C=C/c4ccccc4Cl C39868150
CC[C@@]1(Cc2ccccc2-c3c1c(=O)n(c(n3)SCC(=O)Nc4cccc(c4)Cl)CC=C)C C40032594
C[C@@H]1C[C@H](CC(C1)(C)C)NC(=O)c2ccc(o2)CSc3nc(cs3)c4cccc(c4)OC C57306377
CCOc1cc(ccc1OCc2ccc(cc2)Cl)/C=C(\C#N)/c3[nH]c4ccc(cc4n3)C C13616745
C[C@@H](C(=O)NCc1ccc(cc1)Cl)Sc2nnc(n2C3CCCCC3)Cc4cccs4 C16059640
C[C@H](C(=O)Nc1ccc(cc1F)F)Sc2nc(cc(n2)C(F)(F)F)c3ccc(cc3)OC C58962012
c1cc(c(nc1)Cl)NC(=O)CCSc2nc(cc(n2)C(F)(F)F)c3ccc(cc3)Cl C58968331
c1ccc(cc1)c2nnc(n2c3ccccc3)SCCC(=O)Nc4ccc(cc4Cl)Cl C59262888
CC[C@@H](C)c1ccc(cc1)[C@H](c2cccs2)NC(=O)Cn3c(=O)ccc(n3)c4ccccc4 C59368504
CCOc1cc(ccc1OCc2ccc(cc2)F)/C=C/3\C(=O)N/C(=N\c4ccccc4)/S3 C59418028
CCCCC(=O)Nc1cccc(c1)NC(=S)NC(=O)c2ccc(o2)c3ccccc3[N+](=O)[O-] C08831472
CCCNC(=O)NC(=O)COC(=O)c1ccc(c(c1)S(=O)(=O)NCc2ccccc2)Cl C09053428
CCN(CC)c1ccc(c(c1)O)/C=N/NC(=O)C(=O)Nc2c(c3c(s2)CCC3)C(=O)OCC C01868992
C[C@@H](C(=O)NCC(=O)Nc1ccc(c(c1F)F)F)OC(=O)c2ccccc2NCc3ccco3 C09023289
CCCC1(C(=O)N(C(=O)N1)CC(=O)Nc2nc(cs2)c3ccc(cc3)CNC(=O)C)CCC C09365315
CCOCCOc1ccccc1C(=O)NC(=S)NNC(=O)c2c(c3ccccc3s2)Cl C09826186
Cc1cc(sc1C(=O)OCc2c(c(sc2C(=O)OC)N)C(=O)OC)NC(=O)C(C)(C)C C10837748
c1ccc(cc1)Cn2cc(c(n2)c3cccs3)/C=C/C(=O)OCC(=O)Nc4c(ccs4)C(=O)N C11071082
CCCCN(c1c(n(c(=O)[nH]c1=O)CCC)N)C(=O)COC(=O)c2c(cccc2Cl)Cl C03535279
CCCCCCn1c(nnc1SCC(=O)Nc2c(ccs2)C(=O)N)c3ccc(cc3)Cl C11410249
Cc1cc(c(n1c2cccc(c2)C(F)(F)F)C)C(=O)COC(=O)C[C@@H](c3ccc(cc3)Cl)NC(=O)N C03374346
CCOc1ccc(cc1)/C=C/C(=O)NC(=S)NNC(=O)COc2ccc(cc2)c3ccccc3 C13621172
CCc1ccc(c(c1)Br)OCC(=O)NNC(=S)NC(=O)c2ccccc2OCC C14020776
CCCCOc1ccc(cc1OC)C(=O)N(CC)c2c(n(c(=O)[nH]c2=O)Cc3ccccc3)N C14584638
CCCCn1c(c(c(=O)[nH]c1=O)N(CCC(C)C)C(=O)COc2ccc(cc2)Br)N C14623655
CCNC(=O)c1ccccc1NC(=S)NC(=O)c2cc(ccc2OCCOC)Br C14662898
CCCCn1c(c(c(=O)[nH]c1=O)N(Cc2ccccc2OC)C(=O)Cc3ccccc3OC)N C14699416
CCCCN(c1c(n(c(=O)[nH]c1=O)CC(C)C)N)C(=O)/C(=C/c2cc(n(c2C)CCC)C)/C#N C14720108
c1ccc(cc1)C2(CCCCC2)C(=O)NCCc3nnc(n3c4ccc(cc4)F)SC[C@@H](CO)O C15068672
CCNc1ccc(cc1NCC(=O)Nc2cccc3c2nsn3)S(=O)(=O)N(CC)CC C19096603
CCCCc1c2c(n[nH]1)OC(=C([C@@H]2c3ccc(c(c3)OCC)OCCN4CCOCC4)C#N)N C20058175
COc1cc(ccc1OCC(=O)N)/C=N/NC(=O)CSCc2ccccc2Br C20228580
CC/C(=N\Nc1[nH]nc(n1)SCC(=O)Nc2nnc(s2)SC(C)C)/c3ccccc3 C20835357
Cc1ccc(c(c1)OCC(=O)N(CCCOC)c2c(n(c(=O)[nH]c2=O)Cc3ccccc3)N)C C20893625
C=CCSc1ccccc1NC(=O)CSc2nc([nH]n2)N/N=C/c3cccc4c3cccc4 C20905384
CC[C@H](C)Sc1nnc(s1)NC(=O)CSc2nc([nH]n2)N/N=C/c3ccc(cc3)F C21077245
C[C@H](C(=O)Nc1ccccc1c2ccccc2)Sc3nnc(n3Cc4ccco4)CCC(=O)N C22749648
Cc1c(c([nH]c1C(=O)CSc2nnc(n2N)COc3ccc(cc3)C(C)(C)C)C)C(=O)OC C26123954
CCC(=O)Nc1nc2c(cc(cc2s1)NC(=O)N[C@H](CC(=O)OCC)c3ccccc3)OC C33008455
CCCCNC(=O)[C@@H](c1cc(ccc1Cl)[N+](=O)[O-])N(CCC)C(=O)c2cccc(c2O)O C36571346
COc1ccccc1Nc2nnc(s2)SCc3c(c(sc3C(=O)OC)N)C(=O)OC C36772756
CCCCn1c(c(c(=O)[nH]c1=O)N(CCCC)C(=O)[C@H]2CC(=O)N(C2)Cc3ccc(cc3)C)N C12853696
COC(=O)c1c(c(sc1N)C(=O)OC)COC(=O)CNC(=O)C23CC4CC(C2)CC(C4)C3 C39640315
C[C@H](CC(=O)N(C)CC(=O)N(CC(C)C)c1c(n(c(=O)[nH]c1=O)CC(C)C)N)c2ccccc2 C10708144
CC[C@@H](C(=O)Nc1c(c(c(s1)C)C)C(=O)OCC)n2c(nnc2SCc3ccccc3Cl)N C40173242
CC[C@H](C(=O)Nc1c(c(c(s1)C)C)C(=O)OCC)n2c(nnc2SCc3ccccc3Cl)N C40173243
CSc1ccc(cc1)C[C@@]2(CCC(=O)N2)CCC(=O)NCCc3[nH]nc(n3)c4ccccc4 C11980401
CCCCn1c(c(c(=O)[nH]c1=O)N(CCC(C)C)C(=O)CN2CCN(CC2)c3ccccc3)N C13032074
CCN(CC)c1ccc(cc1)/C=N/Nc2[nH]nc(n2)SCC(=O)NCc3ccc(cc3)Cl C59005740
COc1ccc(cc1)CCNC(=O)CSc2nc([nH]n2)N/N=C/c3ccc(cc3Cl)Cl C59014558
C=CCSc1nnc(s1)NC(=O)CSc2nc([nH]n2)N/N=C/c3ccc(cc3)Cl C59015322
Cc1ccccc1NC(=O)CSc2nc([nH]n2)N/N=C/c3ccccc3OCc4ccccc4 C59019133
C/C(=N/Nc1[nH]nc(n1)SCC(=O)NCc2cccc(c2)C(F)(F)F)/c3cccc(c3)OC C59039564
CCNc1nc2nnc(n2c(n1)NCC)SCC(=O)Nc3ccc(cc3)SC4CCCC4 C59577242
Cc1ccc(cc1NC(=O)CCSc2nc([nH]n2)N/N=C/c3c(nn(c3C)CC=C)C)Cl C59831449
C=CCn1cc(cn1)/C=N/Nc2[nH]nc(n2)SCCC(=O)Nc3c(cccc3Cl)Cl C59832151
CC(C)C/C(=N/Nc1[nH]nc(n1)SCC(=O)Nc2ccc3c(c2)sc(n3)SCC=C)/C C59892017
CC[NH+](c1ccc(cc1)NC(=O)COC(=O)[C@@H](C(C)C)NC(=O)c2ccccc2Cl)C(C)C C60382725
CCOC(=O)C1=C(NC(=O)N[C@@H]1c2ccc(cc2)Cl)COC(=O)CNC(=O)c3ccccc3 C11297664
CCCOc1ccc(cc1OCC)[C@@H]2c3c(n[nH]c3C(=O)N2CCCO)c4cc(ccc4O)C C27749223
CC[NH+](CC)CCCNC(=S)N(Cc1cc2cc3c(cc2[nH]c1=O)OCCO3)C4CCCC4 C06193147
CC[NH+](CC)CCN(Cc1cc2cc(ccc2[nH]c1=O)C)C(=S)Nc3ccccc3C(=O)OC C06078328
CC[NH+](CC)Cc1ccccc1CNC(=O)CCn2c(n[nH]c2=S)c3ccc(cc3)OCC C10284628
Cc1ccc2c(c1)cc(c(=O)[nH]2)C[NH+](CCCO)[C@@H](c3nnnn3CCc4ccccc4)C(C)C C13500560
CCOc1cc(ccc1O)[C@H]2C(=C(C(=O)N2CC[NH+](C)C)O)C(=O)c3ccc(cc3C)OCc4ccccc4 C09380651
C[NH+](C)Cc1ccc(o1)CSCCNc2cc(c(cc2[N+](=O)[O-])[N+](=O)[O-])NCc3cccnc3 C13726504
C[C@@H]1CCCC[NH+]1CCCNC(=O)c2csc(n2)CN(CCOC)C(=O)Nc3ccc(cc3)Cl C16459146
C[C@@H]1CCCC[NH+]1CCCNC(=O)c2csc(n2)CN(CCOC)C(=O)Nc3cccc(c3)Cl C16459301
CCOc1cc(cc(c1OCC)Br)C[NH2+]CCNc2ccc(cc2Cl)[N+](=O)[O-] C16688368
CC[NH+](CC)CCCN1[C@@H](/C(=C(/c2c(c([nH]c2C)C(=O)OC)C)\O)/C(=O)C1=O)c3ccc(cc3)C(C)(C)C C09046726
CCOC(=O)Cc1[nH]nc(n1)[C@H](C)[NH2+]Cc2cc3cc(ccc3nc2OCc4cccc(c4)F)C C19798761
CCCC[C@H](C(=O)NCc1ccc(cc1)C[NH+](CC)CC)NC2=NS(=O)(=O)c3c2cccc3 C22277016
CCCCc1[nH]cc([nH+]1)CN2CCC(CC2)[C@]3(C(=O)N(C(=O)N3)CCc4ccc(cc4)OC)CC C23339549
C[NH+](CCOc1ccc(cc1)F)CC(=O)Nc2c(c3c(s2)CCCC3)C(=O)NCCOC C24339488
CC[NH+](CC)Cc1ccc(cc1)CNC(=O)c2ccc(c(c2)S(=O)(=O)NC[C@H]3CCCO3)Cl C24486260
CCOC(=O)C1=C(NC(=O)N[C@@H]1c2ccccc2)C[NH+](C)Cc3ccc(c(c3OC)OC)OC C24766747
CC[NH+](CC)[C@@H](CNC(=O)CSc1nnc(s1)Nc2ccccc2OC)c3ccco3 C24852456
C[C@H](c1nc2ccccc2c(=O)n1CCOC)N(CCCCCC[NH3+])C(=O)c3ccc(cc3Cl)Cl C33700751
C[C@H](c1nc2ccccc2c(=O)n1CCOC)N(CCCCCC[NH3+])C(=O)c3ccc(cc3)Cl C34869435
CN(C)c1ccc(cc1)/C=N/NC(=O)[C@@H](CCCCNC(=O)c2ccccc2)[NH+]3CCCCC3 C33959544
c1ccc(cc1)C(=O)NCCCC[C@H](C(=O)N/N=C/c2ccccc2[N+](=O)[O-])[NH+]3CCCCC3 C33959555
CC(C)COC[C@H](C[NH+](Cc1ccco1)Cc2[nH]c(=O)c3c(csc3n2)c4ccccc4)O C35745626
CC(C)COC[C@H](C[NH+](Cc1[nH]c(=O)c2c(csc2n1)c3ccc(c(c3)OC)OC)C(C)C)O C35745916
CC(C)COC[C@@H](C[NH+](CCOC)Cc1[nH]c(=O)c2c(csc2n1)c3cccc(c3)Cl)O C35746317
c1ccc(c(c1)c2csc3c2c(=O)[nH]c(n3)C[NH+](Cc4ccco4)C[C@@H](COCc5ccco5)O)F C35747380
Cc1ccc(c(c1)C)c2csc3c2c(=O)[nH]c(n3)C[NH+](Cc4ccco4)C[C@@H](COCC=C)O C35747676
c1ccc2c(c1)c(c[nH]2)CC[NH+](Cc3cccc(c3)F)Cc4nc(co4)C(=O)NCCc5ccccn5 C36065687
C[NH+](C)CCNC(=O)c1coc(n1)CN(CCc2c[nH]c3c2cccc3)Cc4ccc(cc4)F C36072199
Cc1ccc(cc1C)c2csc3c2c(=O)[nH]c(n3)C[NH+](CCCOC)C[C@H](COC(C)C)O C36205381
CCCC(=O)OC[C@H](C[NH+](Cc1[nH]c(=O)c2c(csc2n1)c3ccc(cc3)C)CC(C)C)O C36205563
Cc1ccc(cc1)c2csc3c2c(=O)[nH]c(n3)C[NH+](CCCOC)C[C@H](COC(C)(C)C)O C36205666
CCC[NH+](Cc1[nH]c(=O)c2c(csc2n1)c3ccc(c(c3)OC)OC)C[C@@H](COC(C)C)O C36206012
CC(C)OC[C@@H](C[NH+](CCOC)Cc1[nH]c(=O)c2c(csc2n1)c3ccc(cc3)Cl)O C36206130
CCCC(=O)OC[C@@H](C[NH+](Cc1[nH]c(=O)c2c(csc2n1)c3cccc(c3)OC)C(C)C)O C36206365
CC(C)OC[C@@H](C[NH+](CCOC)Cc1[nH]c(=O)c2c(csc2n1)c3cccc(c3)Cl)O C36206399
Cc1ccc(c(c1)C)c2csc3c2c(=O)[nH]c(n3)C[NH+](CCCOC)C[C@@H](COC(C)C)O C36206460
CCc1c2c(=O)[nH]c(nc2sc1C(=O)OC)C[NH+](C[C@H](COC(C)(C)C)O)C3CCCCC3 C36206754
Cc1c2c(=O)[nH]c(nc2sc1C(=O)OC(C)C)C[NH+](Cc3ccccc3)C[C@@H](COC(C)(C)C)O C36206834
CC[NH+](Cc1[nH]c(=O)c2c(c(sc2n1)C(=O)OC(C)C)C)C[C@H](COCc3ccccc3)O C36206845
Cc1c2c(=O)[nH]c(nc2sc1C(=O)OC)C[NH+](C[C@@H](COCC(C)C)O)C3CCCCC3 C36206966
Cc1ccccc1c2csc3c2c(=O)[nH]c(n3)C[NH+](Cc4ccco4)C[C@H](COCC=C)O C36207660
CC(C)CC[NH+](Cc1[nH]c(=O)c2c(csc2n1)c3ccc(c(c3)OC)OC)C[C@@H](COC)O C36207743
CCOc1ccc(cc1)/C=N/NC2=[NH+][C@@H](N=N2)SCC(=O)Nc3nnc(s3)SCC(C)C C39404334
CCOC(=O)c1c(c2c(=O)[nH]c(nc2s1)C[NH+](C[C@@H](COC(C)C)O)CC(C)C)C(C)C C36206703
CC[NH+](CC)c1ccc(cc1NCC(=O)Nc2ccc(cc2)[N+](=O)[O-])S(=O)(=O)N(CC)CC C15124365
CCc1ccc(cc1)[C@@H](CNC(=O)[C@@H](CCSC)NC(=O)c2cccc(c2)[N+](=O)[O-])[NH+](C)C C32732928
CCc1ccc(cc1)[C@H](CNC(=O)[C@H](CCSC)NC(=O)c2cccc(c2)[N+](=O)[O-])[NH+](C)C C32732933
CCOC(=O)CCCNC(=O)CS[C@@H]1NN=C(N1c2cccc(c2)C)C3=c4ccccc4=[NH+]C3 C39948843
CCOC(=O)CCCNC(=O)CS[C@H]1NN=C(N1c2cccc(c2)C)C3=c4ccccc4=[NH+]C3 C39948844
CCc1ccc(cc1)c2c(n3c(n2)sc(n3)N(C)CC(=O)NCC[C@H](C)[NH+]4CCCC4)NC(C)(C)C C64703814
C[C@@H](C(=O)N[C@H](CCSC)C(=O)OC)NC(=O)c1ccc(cc1)Cl C08277130
c1cc(sc1)CCCC(=O)OCC(=O)NNC(=O)c2cccs2 C11318075
CCCc1[nH]c(nn1)SCC(=O)N[C@@H](Cc2ccccc2)C(=O)C C11466793
CCC(C)(C)NC(=O)COC(=O)CCNC(=O)c1ccccc1C C25217363
CCOc1ccc(cc1OC)/C=C/C(=O)NCCNC(=O)C(C)C C25696233
CCCNC(=O)CSc1nnc(s1)SCC(=O)NC2CC2 C26219471
CCOC(=O)/C(=C\C=C(\C=C/N(C)CC(=O)N)/c1ccccc1)/C#N C35188499
COc1ccc(cc1)CNC(=O)[C@@H](CCSC)NC(=O)c2ccco2 C03448807
CSCC[C@H]1C(=O)N(C(=O)N1)CC(=O)NCCCc2ccccc2 C41102663
CCOCCCn1c(c(c(c1C)C(=O)N)c2ccc(cc2)OC(=O)C)C C33910783
CC[NH+](CC)C[C@@H](C)NS(=O)(=O)c1ccc(s1)CC(=O)[O-] C45702820
CC(C)CCNC(=O)COC(=O)C[C@@H](c1cccs1)NC(=O)C C12273387
CCN(CCCNC(=O)[C@H](C)NC(=O)c1ccoc1)c2ccccc2 C48270454
CCCCNC(=O)[C@@H](C#N)C(=O)CCCNC(=O)c1ccc(cc1F)F C51008118
CCc1c(c2ccccc2o1)/C=C\C(=O)NCCC(=O)NCCOC C53320481
CC(C)CN(C(C)C)C(=O)CSc1nnc(s1)SCC(=O)N C53503695
CCNc1nnc(s1)SCC(=O)NCc2ccc(cc2)COC C53620941
CCN(CC)C(=O)CCNC(=O)[C@H](C(C)C)NC(=O)c1cccs1 C55773909
CCN(CCCN[C@H](c1ccccc1)C(=O)NC(C)C)S(=O)(=O)C C56205855
CCCCN(CC(=O)N)C(=O)CCCC(=O)c1ccc(cc1)OC C57329353
Cc1cc(no1)NC(=O)CSCC(=O)NCCSc2ccccc2 C08361242
COCCCNC(=O)CSc1nnc(s1)NCc2ccc(cc2)F C16334983
COc1cc(c(cc1Cl)OC)NC(=S)NCCCN2CCCC2=O C59266269
C[C@H]1C[C@H]1C(=O)NCCC(=O)Nc2ccc(c(c2)F)OCCOC C55727335
CC(C)[C@H](C(=O)NCCCNC(=O)c1cccs1)OC[C@@H]2CCCO2 C60305753
CCCCOc1ccc(cc1OCCCC)C(=O)N(C)CC(=O)N C46980143
CCCc1nnc(n1CC(=O)NCCC[NH+](C)CC(F)(F)F)[S-] C47136877
COc1ccc(cc1)[C@@H](CC(=O)OC)NC(=O)NCCc2cccs2 C61285519
C[C@H](C(=O)NCCCOC1CCCC1)NS(=O)(=O)c2cccs2 C61524029
CC(C)OCCCn1c(=O)c2ccccc2nc1SCCC(=O)N C61732312
CC[C@H](c1ccccc1OC(F)F)NC(=O)NCC(=O)N(CC)CC C64414387
CC(C)OCC(=O)Nc1c(c2c(s1)CCCC2)C(=O)NCCCOC C64781559
CCC(CC)NS(=O)(=O)c1ccc(nc1)NCC[C@@H]2CCCO2 C64905627
Cc1cccc(n1)NC(=O)CCNC(=O)CCCC(=O)c2ccc(cc2)F C65905224
Cc1csc(n1)CCCCNC(=O)NCCCc2cnn(c2)C C66121908
Cc1cnn(c1)CCCNC(=O)NCCCCc2nc(cs2)C C66141031
C[C@H](C(=O)NCc1cccc(c1)NC(=O)[C@H]2CCCO2)OCCC=C C66337901
CCOCC(=O)NNC(=O)c1ccc(cc1)COCC(F)(F)F C66654877
C[C@H](C1CC1)N(C)S(=O)(=O)NCCCNC(=O)c2cccs2 C66916282
CCN(CC)C(=O)CCCC(=O)NNC(=O)Cc1ccccc1F C66928417
CCCCN(CCO)C(=O)C(=O)Nc1ccccc1S[C@H](C)CC#N C66996931
CCCNC(=O)CN(CCC)C(=O)c1ccc(s1)CNC(=O)C C67056509
CC[C@H](C)NC(=O)C(=O)Nc1ccc(cc1)C(=O)N(CC=C)CC=C C67257655
C[C@H](C(C)C)NC(=O)C(=O)Nc1ccc(cc1)C(=O)N(CC=C)CC=C C67320766
c1cc(sc1)C(=O)NCCC(=O)NCc2ccnc(c2)OCC3CC3 C67333992
CC(C)CCCNC(=O)C(=O)Nc1ccc(c(c1)F)OCCOC C67344227
CC(C)OCCCNC(=O)C(=O)Nc1cc(ccc1OC(C)C)F C67490720
CCOc1ccc(cc1NC(=O)C(=O)NCCOCC(F)(F)F)F C67495789
CCOc1cc(ccc1C)NC(=O)C(=O)NCCOCC(F)(F)F C67495799
CC(C)CN1CCO[C@@H](C1)CNC(=O)CCCNC(=O)C(C)(C)C C41822951
CCCC(=O)N[C@@H](C(Cl)(Cl)Cl)NC(=S)Nc1ccccc1[N+](=O)[O-] C04017703
CCc1cccc(c1)NC(=O)Nc2ccc(c(c2)C(=O)NCCCOC)N(C)C C04368586
CCCC(=O)N[C@@H](C(Cl)(Cl)Cl)NC(=S)Nc1cccc(c1)[N+](=O)[O-] C01787043
c1cc(ccc1C(=O)NNC(=O)CCC(=O)NCCC2=CCCCC2)C(F)(F)F C04700318
CCOCCCNC(=O)c1cc(ccc1N(C)C)NC(=O)Nc2ccccc2F C04630605
CCOCCCNC(=O)c1cc(ccc1N(C)C)NC(=O)Nc2ccc(cc2C)C C04417635
c1ccc(cc1)Nc2nc(nc(n2)N)COC(=O)CCSc3ccc(cc3)F C05260305
CCCCN(c1c(n(c(=O)[nH]c1=O)CCC)N)C(=O)CSc2ccc(c(c2)C)C C07536345
CC(C)[C@@H](C(=O)NCC(=O)NCc1ccco1)NC(=O)c2ccc(cc2)C(C)(C)C C07952615
CCNC(=S)NNC(=O)CSc1nc2ccccc2n1Cc3ccccc3 C01831415
CC[C@@H](C)Nc1nnc(s1)SCC(=O)NCC(=O)Nc2cccc(c2C)C C09256098
CCOc1ccccc1C(=O)NCC(=O)NNC(=O)CSc2ccc(cc2)Cl C09885437
CC[C@H](C)c1ccccc1OCC(=O)NNC(=S)NC(=O)/C=C/c2ccccc2 C06396484
Cc1cc(nc(n1)N/C(=N/C(=S)NCc2ccco2)/NCc3ccccc3Cl)C C14156834
Cc1cc(nc(n1)N/C(=N/C(=S)Nc2ccc(cc2)F)/NCCc3cccs3)C C14158997
CC(C)(C)c1ccc(c(c1)Br)OCC(=O)NNC(=S)NCC=C C14569485
Cc1c([nH]c(c1C#N)NC(=O)CSc2[nH]c(c(n2)C)CC(C)C)CCSC C15082110
COc1ccccc1Nc2nc(nc(n2)N)CSCCOc3ccccc3F C15491004
c1ccc(cc1)OCc2ccc(o2)C(=O)NNC(=O)CCCc3c[nH]c4c3cccc4 C15683699
CCCc1c(cc(s1)C(=O)O[C@@H](C)C(=O)Nc2cccc(c2)S(=O)(=O)N)CC C16869453
C/C(=N\Nc1[nH]nc(n1)SCC(=O)NCCc2ccccc2Cl)/c3ccccc3 C20159859
CSCC[C@@H](C(=O)Nc1ccc(cc1)Nc2ccccc2)NC(=O)c3ccco3 C21007183
CCCCCN(c1c(n(c(=O)[nH]c1=O)CCCC)N)C(=O)[C@]2(CC2(Cl)Cl)C C22190580
CCOC(=O)CCCNC(=O)CSc1nc(c2c3c(sc2n1)C[C@H](CC3)C)N C23590873
CCCCCN(c1c(n(c(=O)[nH]c1=O)CCCC)N)C(=O)c2ccc(s2)Cl C24003388
CCCCN(c1c(n(c(=O)[nH]c1=O)CC(C)C)N)C(=O)CSc2ccccc2C C24004907
CCCCNC(=O)[C@@H](c1ccccc1O)N(Cc2ccco2)C(=O)c3ccccc3O C36497871
CCCCNC(=O)[C@H](c1ccccc1O)N(Cc2ccco2)C(=O)c3ccccc3O C36497872
CCC/C=C/[C@H](C(=O)NC(C)(C)C)N(Cc1ccco1)C(=O)c2c(cccc2O)O C36500551
CCC/C=C/[C@@H](C(=O)NC(C)(C)C)N(Cc1ccco1)C(=O)c2cccc(c2O)O C36500788
CCCCNC(=O)[C@H](c1ccccc1C)N(CCC)C(=O)c2cccc(c2O)O C36571281
CCOCCCNC(=S)N1[C@@H]2CC[C@H]1CC(C2)NC(=O)NC3CCCCC3 C12644087
CCCOC(=O)c1ccc(c(c1)OCC(=O)Nc2ccccc2C(F)(F)F)N C40681405
CC(C)CCNC(=O)[C@H](C(C)C)Sc1nnc(n1N)c2ccccc2OC C42855884
CC(C)(CO)NC(=O)Cc1ccc(cc1)NC(=O)/C=C/c2ccc(c(c2)OC)OC C44034735
CCCCOc1cccc(c1)[C@H]2c3c(n[nH]c3C(=O)N2CCCO)c4ccccc4O C06752902
CCOC(=O)C1=C(NC(=O)N[C@H]1c2ccc(cc2)OC)CNCc3ccc(cc3)C C55227605
CCC[C@@H](C)NC(=O)CSc1nc2cc(ccc2n1CCC)S(=O)(=O)N C06979125
c1ccc(cc1)/C=C/C=N/Nc2[nH]nc(n2)SCC(=O)NCc3ccc(cc3)Cl C59016272
C/C(=N/Nc1[nH]nc(n1)SCC(=O)NCCc2ccccc2)/c3ccccc3 C06212862
CC/C(=N/Nc1[nH]nc(n1)SCC(=O)NCc2ccc(cc2)Cl)/c3ccccc3 C59020533
CCCCN(c1c(n(c(=O)[nH]c1=O)CC(C)C)N)C(=O)CSc2cccc(c2)C C60134627
C=CCNC(=S)NNC(=O)CCOc1ccc(cc1Br)Cl C63838170
CC(C)(C)OC(=O)NCCNC(=O)C(=O)Nc1ccccc1Cc2ccccc2 C65629646
CC(C)(C)NC(=O)c1cccc(c1)NC(=O)CNc2cccc(c2)OC[C@@H]3CCCO3 C66068790
COCCCNC(=O)c1cccc(c1)NCC(=O)Nc2cc(cc(c2)Cl)Cl C66094785
CCOc1ccccc1NCC(=O)Nc2cccc(c2)C(=O)NC[C@@H]3CCCO3 C66216240
CCN(CC)C(=O)Nc1ccc(cc1)[C@H](C)NC(=O)NCCSC(C)(C)C C67088320
CCOCCCNC(=O)NNC(=O)/C=C/c1ccc(c(c1)C(F)(F)F)Cl C67313741
CC(C)CCNC(=S)NNC(=O)c1ccc(cc1)n2ccc(n2)C(F)(F)F C67463672
Cc1c(c(cs1)C(=O)NNC(=O)/C=C/C(=O)[O-])c2ccccc2 C02736101
Cc1c2c(c(c(c1O)C/C=C(\C)/CCC(=O)[O-])O)C(=O)OC2 C13759728
c1cc(ccc1CSc2[nH]c(=O)c(c([nH+]2)[O-])CC(=O)[O-])F C25502748
CCc1c(sc(c1C(=O)N)[N-]S(=O)(=O)Cc2ccccc2)C C27920127
c1c(c(cc(c1S(=O)(=O)NCCO)Cl)Cl)C(=O)[O-] C35188509
CSCC[C@H](C(=O)[O-])NC(=O)NCc1ccc(cc1F)Br C35284943
Cc1cc(nc(n1)SCC(=O)NNC(=S)SC)[O-] C16283865
Cc1c(sc(n1)Sc2ccc(cc2)S(=O)(=O)N)CC(=O)[O-] C35348734
CC(C)(CO)NS(=O)(=O)c1ccc(c(c1F)C(=O)[O-])F C35600695
CCN(c1ccc(cc1C(=O)[O-])S(=O)(=O)N)C2CCCC2 C35773196
Cc1cc(cc(c1[N-]S(=O)(=O)C(F)F)C(C)C)S(=O)(=O)N C36721966
CCN(CC(C)C)c1ccc(cc1C(=O)[O-])S(=O)(=O)N C37112015
c1c(c(cc(c1S(=O)(=O)CCC(=O)N)Cl)Cl)C(=O)[O-] C37331483
Cc1cc(sc1C(=O)[O-])NC(=O)CCNC(=O)C(C)(C)C C37404697
C[C@@H]1CC[C@@H](CN1C(=O)C[C@@](C)(C(C)C)C(=O)[O-])C(=O)N C37835234
Cc1c(c(nc(n1)S[C@@H](C)c2ccccc2)[O-])CC(=O)N C38899062
CCC[C@H](C(=O)[O-])NC(=O)Nc1ccc(cc1Br)C C40533696
Cc1c(cccc1Cl)NC(=O)N[C@@H](CCSC)C(=O)[O-] C40535672
CC[C@H](C(=O)[O-])NC(=O)Nc1ccc(cc1C(F)(F)F)Cl C40537258
CC[C@H](C(=O)[O-])NC(=O)Nc1c(cccc1Cl)C(F)(F)F C40546353
COc1cc(c(cc1C(=O)[O-])Cl)NC(=O)NCC(F)(F)F C40546771
C[C@@H]1CCC[C@@H]([C@@H]1C)NC(=O)N[C@@H](CCSC)C(=O)[O-] C40557073
CCC[C@@](C)(C(=O)[O-])NC(=O)Nc1cc(ccc1F)Br C40579366
C1CCC(CC1)CCNC(=O)NC2(CCCCC2)C(=O)[O-] C40602757
c1cc(c(cc1N)Cl)SCCn2cc(nn2)C(=O)[O-] C41116009
CCc1ccc(cc1)[C@](C)(C(=O)[O-])Sc2ccncc2N C42007965
C[C@@](c1ccc(cc1)SC)(C(=O)[O-])Sc2ccc(nc2)N C42010027
c1ccc(cc1)[C@](C2CC2)(C(=O)[O-])Sc3ccc(nc3)N C42010061
CCCC[C@]1([C@H]2[C@@H]([C@@H]([NH2+]1)/C=C/c3ccccc3)C(=NC2=O)[O-])C(=O)[O-] C44172874
Cc1ccc2c(c1)nc(n2C(C)(C)C(=O)N)SCC(=O)[O-] C45108580
Cc1c(c([nH]c1C(=O)[O-])C)C(=O)/C=C/c2ccc(cc2OC)O C13458127
CC[C@@H](C)[C@@H](C(=O)[O-])NC(=O)N[C@H](C)Cc1ccsc1 C49188055
CC[C@@H](C)[C@H](C(=O)[O-])NC(=O)Nc1nc(cs1)C(C)C C49238554
CCCC[C@@H](C(=O)[O-])NC(=O)N[C@H](CC)c1cccs1 C49533048
CC(C)[C@@H](c1cccs1)NC(=O)N[C@H](C(=O)[O-])C(C)(C)C C49560995
CC[C@@H](C)[C@H](C(=O)[O-])NC(=O)Nc1nc2c(s1)CCCC2 C49561165
C[C@@H](/C(=C(\C#N)/C(=O)Nc1ccccc1Cl)/[O-])NC(=O)c2cccs2 C50810686
CC[C@H](C)[C@@H](C(=O)[O-])NC(=O)N[C@@H](CC)C1CCCCC1 C52344326
COCC[C@H](C(=O)[O-])NC(=O)Nc1cc(cc(c1)Cl)Cl C52786866
c1cc(c(c(c1)Cl)C(=O)N)N2CCCC[C@H]2CCC(=O)[O-] C52903414
C1CCC(CC1)(CC(=O)NC2(CCCCC2)CO)C(=O)[O-] C53116692
CC1CCC(CC1)(CO)NC(=O)CC2(CCCC2)C(=O)[O-] C53116812
CC[C@H](C)[C@H](C(=O)[O-])NC(=O)Nc1cc(c(cc1F)F)F C61094855
CC[C@@H](C(=O)N)S(=O)(=O)c1cc(cc(c1C)F)C(=O)[O-] C61678008
C[C@@H]1CCC[C@@H](C1)NC(=O)NC(=O)CC(C)(C)CC(=O)[O-] C61827665
C[C@@H](C(=O)N)Oc1ccc(cc1Br)/C=C/C(=O)[O-] C62703621
CN(CCCOCC(F)(F)F)c1ccc(cc1N)C(=O)[O-] C62833474
CS(=O)(=O)CCS(=O)(=O)[N-]c1c(cccc1Cl)N C63142113
C[C@@H](CC[C@H]1CC=CO1)NC(=O)c2ccc3c(c2)nc(=S)[nH]c3[O-] C64098140
C=CCn1c(c(sc1=S)C(=O)N)/N=C(/CCCCl)\[O-] C64981065
C[C@@]12CC[C@H]([C@@]([C@H]1Cc3c(nc(s3)NC(=O)c4ccc(cc4)OC)[C@H]2CC(=O)N(C)CC=C)(C)CO)O C03841077
C[C@@]12CC[C@H]([C@@]([C@H]1Cc3c(nc(s3)NC(=O)c4ccc(cc4)C(C)(C)C)[C@H]2CC(=O)NCC#C)(C)CO)O C04222348
c1cc(cc(c1)NC(=O)N[C@H]2CO[C@H]3[C@@H]2OC[C@H]3OC(=O)Nc4cccc(c4)C(F)(F)F)C(F)(F)F C04222877
C[C@@]12CC[C@H]([C@@]([C@H]1CC[C@H]([C@H]2CC(=O)N3CCCCC3)O)(C)CO)OC(=O)Nc4cccc(c4)SC C04236766
C[C@@]12CC[C@H]([C@@]([C@@H]1CC[C@H]([C@H]2CC(=O)N3CC[C@H](C3)O)O)(C)CO)OC(=O)Nc4cccc(c4)SC C04236771
c1ccc(cc1)C[C@@H](C(=O)Nc2ccn(c(=O)n2)[C@@H]3[C@@H]([C@@H]([C@@H](O3)CO)O)O)N4C(=O)c5ccccc5C4=O C04352843
c1ccc(cc1)C[C@@H](C(=O)Nc2ccn(c(=O)n2)[C@H]3[C@@H]([C@@H]([C@@H](O3)CO)O)O)N4C(=O)c5ccccc5C4=O C04352845
Cc1ccc(cc1)S(=O)(=O)NC(=O)C(=NNc2cccc(c2)[N+](=O)[O-])C(=O)NS(=O)(=O)c3ccc(cc3)C C08694651
COc1ccc(cc1)NC(=O)C2=c3n(c(=O)/c(=C/C(=O)OC)/s3)C(=C([C@@H]2c4ccc(cc4OC)OC)C#N)N C03764661
c1cc(ccc1N(CC(=O)NC2CCCCC2)C(=O)c3c(c(ns3)C(=O)NC4CCCCC4)N)Cl C00906663
C[C@]12CC/C(=N/OCC(=O)NCc3ccncc3)/C=C1CC[C@@H]4[C@@H]2[C@@H](C[C@]5([C@H]4CC[C@@]5(C(=O)CO)O)C)O C12664215
CC(C)Cn1c(c(c(=O)[nH]c1=O)N(CC(C)C)C(=O)Cc2ccc(s2)S(=O)(=O)N3CCOCC3)N C12903959
c1cc(sc1c2cc(cnc2)[C@@H](CC(=O)[O-])NC(=O)[C@@H]3CCCN(C3)C(=O)CCC4CC[NH2+]CC4)Cl C13803155
c1cc(sc1c2cc(cnc2)[C@H](CC(=O)[O-])NC(=O)[C@@H]3CCCN(C3)C(=O)CCC4CC[NH2+]CC4)Cl C13803158
C[C@H]1[C@H](O[C@](CC1=C)([C@@H](C(=O)N[C@@H]2[C@@H]3[C@@H]([C@H](C([C@H](O3)C[C@H](CO)OC)(C)C)OC)OCO2)O)OC)C C14611562
C[C@]12CC[C@@H]3[C@H]([C@@H]1CC[C@@]2(C)O)CCC4=C/C(=N\OCC(=O)N[C@H](Cc5cnc[nH]5)C(=O)OC)/C=C[C@@]34C C15958990
CC[C@H](C)[C@H](C(=O)Nc1nnc(s1)c2ccc3c(c2)OCO3)NC(=O)Nc4cccc(c4)C(F)(F)F C16608441
CC[C@H](C)[C@@H](C(=O)Nc1nnc(s1)c2ccc3c(c2)OCO3)NC(=O)Nc4cccc(c4)C(F)(F)F C16608445
CC1=C([C@H](NC(=S)N1C)c2cccc(c2)NC(=O)Nc3c(cccc3Cl)Cl)C(=O)OCCOC C16610953
CCc1cccc(c1NC(=O)C2=C(NC(=C([C@@H]2c3ccco3)C#N)SCC(=O)NC4CCCCC4)C)C C12250143
Cc1ccccc1NC(=O)CSC2=C([C@H](C(=C(N2)C)C(=O)Nc3c(cc(cc3C)C)C)c4ccco4)C#N C20347921
c1cc2c(cc1C(=O)NCCC3=CCCCC3)NC(=O)[C@H](N2)CS(=O)(=O)Cc4ccc(cc4Cl)F C20768184
c1cc2c(nc1)nc(o2)c3ccc(cc3O)NC(=S)NC(=O)c4ccc(c(c4)[N+](=O)[O-])N5CCCCC5 C30827924
Cc1ccc(c(c1)Cn2c(=O)c3c(c(sc3n(c2=O)CC(=O)Nc4ccccc4OC)C(=O)NN)C)C C34779797
c1cc(ccc1OCc2nc(cs2)C(=O)N[C@H]3CCCC[C@@H]3NC(=O)Nc4ccc(cc4F)F)Cl C34906107
Cc1cc(cc(c1)OCc2nc(cs2)C(=O)N[C@H]3CCCC[C@H]3NC(=O)Nc4ccc(cc4)[N+](=O)[O-])C C34906232
C[C@]12CC/C(=N\OCC(=O)N[C@@H](Cc3c[nH+]c[nH]3)C(=O)[O-])/C=C1CC[C@H]4[C@@H]2CC[C@]5([C@@H]4CC[C@@]5(C#C)O)C C35361196
C[C@]1(NC(=O)N(N1)c2c(cc(cn2)C(F)(F)F)Cl)C3=NO[C@@H](C3)CNc4c(cc(cn4)C(F)(F)F)Cl C12856937
c1ccc2c(c1)c(cc(n2)c3ccco3)C(=O)NC(=S)Nc4cccc(c4)S(=O)(=O)/N=C\5/CCCN5 C12651252
c1ccc(c(c1)CS(=O)(=O)C[C@@H]2C(=O)Nc3cc(ccc3N2)C(=O)NCc4ccc(cc4)Cl)Cl C08593559
CC1=NN(C(=O)[C@H]1[C@@H](c2cc(c(c(c2)Br)O)OC)C3=C(NN([C@@H]3O)CCC#N)C)CCC#N C39322023
Cc1c(c(no1)c2c(cccc2Cl)Cl)C(=O)N3C[C@H](C4(C3)CC[NH2+]CC4)C(=O)NCCCC(=O)[O-] C39663488
c1ccc(cc1)[C@@H](CC(=O)[O-])NC(=O)[C@H]2CN(CC23CC[NH2+]CC3)C(=O)c4ccc(cc4F)C(F)(F)F C39682355
c1ccc(cc1)[C@H](CC(=O)[O-])NC(=O)[C@H]2CN(CC23CC[NH2+]CC3)C(=O)c4ccc(c(c4)C(F)(F)F)F C39682360
c1ccc(cc1)[C@@H](CC(=O)[O-])NC(=O)[C@H]2CN(CC23CC[NH2+]CC3)C(=O)c4ccc(o4)c5ccccc5F C39682571
Cc1c(c(no1)c2c(cccc2Cl)F)C(=O)N3C[C@H](C4(C3)CC[NH2+]CC4)C(=O)NCCCCC(=O)[O-] C39682754
c1csc(c1C(=O)N)NC(=O)CSc2nnc(n2C[C@@H]3CCCO3)c4csc5c4CCCCC5 C39966991
CC[C@]1(Cc2ccccc2-c3c1c(=O)n(c(n3)N/N=C/c4ccc(cc4)OCC(=O)N)c5ccc(cc5)C)C C40035634
CCCCN1C(=O)[C@H]2[C@@H]([NH2+][C@@]([C@@H]2C1=O)(Cc3c[nH]c4c3cccc4)C(=O)[O-])c5ccc(c6c5cccc6)OC C43210511
CCCCCC(=O)Nc1nc2c(s1)C[C@H]3[C@@]([C@@H]2CC(=O)N4CCC(CC4)C)(CC[C@H]([C@@]3(C)CO)O)C C43554328
C[C@@H]1CC=C(C(=O)N1CC(=O)NC[C@@H]2CCc3c(cn[nH]3)C2)NS(=O)(=O)Cc4ccc(cc4Cl)F C52604110
CCOc1cc(cc(c1OC(=O)N2CCOCC2)Br)[C@H]3c4c(n[nH]c4OC(=C3C#N)N)c5ccc(cc5)OC C00718428
C=CCn1c(=O)c2c3c(sc2nc1SCC(=O)Nc4c(c5c(s4)CCCC5)C(=O)N)CCCCC3 C03316745
c1ccc2c(c1)nc(o2)c3cc(ccc3O)NC(=S)NC(=O)c4cc(ccc4N5CCOCC5)[N+](=O)[O-] C22843969
C/C(=N/NC(=O)CCCSc1nnc(n1N)c2ccccc2Br)/c3ccc4c(c3)OCO4 C58989966
Cc1ccccc1NC(=O)C2=C(NC(=N[C@H]2c3cc(c(c(c3)OC)OC)OC)Nc4nc5ccccc5o4)C C22861000
Cc1ccccc1C(=O)Nc2cccc(c2)NC(=S)NC(=O)c3ccc(c(c3)[N+](=O)[O-])N4CCCCC4 C59331432
Cc1cc(cc(c1O)c2nc3ccccc3o2)NC(=S)NC(=O)c4ccc(c(c4)[N+](=O)[O-])N5CCCC5 C59331539
Cc1ccc2c(c1)oc(n2)c3cc(ccc3O)NC(=S)NC(=O)c4ccc(c(c4)[N+](=O)[O-])N5CCCC5 C59331541
C[C@@]1(NC(=O)N(N1)c2c(cc(cn2)C(F)(F)F)Cl)C3=NO[C@@H](C3)CNc4c(cc(cn4)C(F)(F)F)Cl C12856931
Cc1cc(oc-2cc(=[NH+]C(=O)[C@@H]3CCC[NH2+]3)ccc12)O C25667190
C[C@@H]1CCC[C@@H]([NH+]1C(C)(C)C(=O)N2CCC(CC2)[NH3+])C C32055007
C[C@@H]1C[C@H](C[NH+](C1)c2c(n3ccsc3n2)C[NH3+])C C35429887
CC(C)(C)[C@@H]1CC[C@@H]([C@@H](C1)[NH+](C)[C@@H]2CCS(=O)(=O)C2)C[NH3+] C36869663
C[C@H](Cn1cc[nH+]c1)NC(=O)[C@@H]2C[C@@H]3CCCC[C@@H]3[NH2+]2 C36999356
C1CC[C@H]2[C@H](C1)C[C@@H]([NH2+]2)C(=O)N[C@@H]3CC[NH+]4[C@@H]3CCC4 C37001657
C[C@@H](CNC(=O)[C@H]1C[C@@H]2CCCC[C@@H]2[NH2+]1)[NH+]3CCCCC3 C38029446
CC[NH+]1CCC(CC1)NC(=O)[C@H]2C[C@H]3CCCC[C@@H]3[NH2+]2 C38098278
c1ccc2=[NH+]C(=O)[C@H]([NH+]=c2c1)N/N=C/c3ccc(cc3)O C38802743
c1ccc2=[NH+]C([NH+]=c2c1)C3=C(N(CC3=O)c4ccc(cc4)Br)N C38819128
c1ccc2=[NH+]C([NH+]=c2c1)C3=C(N(CC3=O)c4ccc(c(c4)Cl)Cl)N C38827401
c1ccc2=[NH+]C(=O)[C@@H]([NH+]=c2c1)c3cc(ccc3N)Br C39395789
CN(C)c1[nH+]c(cc(n1)N)c2cccc(c2)[C@@H]3C=CN=[NH+]3 C39442828
CC(=O)N1CCCN(CC1)c2c(cc3c([nH+]2)CCC3)C[NH3+] C43405563
C[C@@H]1C[C@@H](CN(C1)C(=O)C[NH+]2CCCC[C@@H]2C[NH3+])C C44557226
C[NH+](C)CC1CCN(CC1)C(=O)C2(CCCCC2)C[NH3+] C44763947
Cc1cc([nH+]c(c1C[NH3+])N2C[C@H](OC(C2)(C)C)C)C C45661256
CC[C@@H]1CO[C@H](CN1[C@@]2(C[NH+]3CCC2CC3)C[NH3+])C C48914319
C[C@@H]1CC[C@H]([C@@H](C1)[NH+](C)CC(=O)N2CCCC2)C[NH3+] C48971665
CC(C)(C)[C@@H]1CC[C@@H]([C@@H](C1)[NH+](C)Cc2cnn(c2)C)[NH3+] C48971927
c1cc2nc(cc(=O)n2cc1Br)C[NH+]3CC[C@@H](C3)[NH3+] C50243460
CCC[NH+]1CCC(=CC1)C2=c3cc(ccc3=[NH+]C2)C(=O)N C52542134
C[C@H]1CC[C@@H](C[C@@H]1C(=O)N2CCC(CC2)[NH+](C)C)[NH3+] C55128224
C[C@@H]1C[C@H](CC[C@@H]1C(=O)N(C)[C@@H]2CCC[NH+](C2)C)[NH3+] C55131601
C[C@@H]1C[C@@H](CC[C@@H]1C(=O)N2CC[NH+](CC2)C3CCCC3)[NH3+] C55132662
CC(C)(C)[NH+]1CCN(CC1)C(=O)C[C@@H]2CCC[C@@H](C2)[NH3+] C55141105
c1ccn2c(c1)[nH+]c(cc2=O)CN3[C@@H]4CC[C@H]3CC(C4)[NH3+] C40750247
CN1CC[C@](C1)(C[NH3+])N2CC[NH+](CC2)C3CCCC3 C61990781
CC[C@@H]([C@H](c1ccc(s1)Br)N2CCn3cc[nH+]c3C2)[NH3+] C62246065
CCC(C)(C)[C@@H]1CC[C@@H]([C@@H](C1)N2CCn3cc[nH+]c3C2)[NH3+] C62250307
C[C@@](C[NH3+])(CN1CCn2cc[nH+]c2C1)c3ccccc3 C62322223
CCC1(CC[NH2+]CC1)C(=O)NC2CC[NH+](CC2)C(C)C C62848713
CCCC1(CC[NH2+]CC1)C(=O)N[C@@H]2CCC[NH+](C2)C C62849642
CCC1(CC[NH2+]CC1)C(=O)N[C@@H]2CC[NH+](C2)C3CC3 C62850098
CC[C@@]1(CCC[NH2+]C1)C(=O)Nc2c[nH+]ccc2N(C)C C62854816
CCC[C@@]1(CC[NH2+]C1)C(=O)N[C@@H]2C[NH+]3CCC2CC3 C62889336
C[C@@H]1C[C@H](CC[C@@H]1[NH3+])C(=O)N2CCC[NH+]3CCC[C@@H]3C2 C62943649
C1C[C@H](C[C@@H](C1)[NH3+])CC(=O)N2CCC[NH+]3CCC[C@@H]3C2 C62943674
C1C[C@@H](C[C@H](C1)C(=O)N2CCC[NH+]3CCC[C@@H]3C2)CC[NH3+] C62943695
C[C@H]1[C@@H](CCC[C@@H]1[NH3+])C(=O)N2CC[C@@H](C2)[NH+]3CCCC3 C62985501
c1ccc(cc1)N2[C@H](C=C(N2)CC3[NH+]=c4ccccc4=[NH+]3)O C63106913
C[NH+]1CCC(CC1)CN(C)C(=O)C[C@H]2CCCC[C@@H]2[NH3+] C63125899
C[NH+]1CCC(CC1)CN(C)C(=O)C[C@H]2CCCC[C@H]2[NH3+] C63125906
C1CCNC(=O)[C@@H](C1)[NH+]2CCC(CC2)[C@@H]3CCC[NH2+]3 C63199852
Cc1cc(nc2c1[C@H]([C@H](S2)C3[NH+]=c4ccccc4=[NH+]3)N)C C63504979
c1ccc2c(c1)C(=O)[C@H]([C@@H](S2)N)C3[NH+]=c4ccccc4=[NH+]3 C63763343
Cc1ccc2=[NH+][C@@H]([NH+]=c2c1)[C@@H](C)Nc3nccc(n3)C4=C(N(N[C@@H]4C)C)C C64044144
CC1=C(S[C@@H]2N1C(=O)C(=CN2)C(=O)NC3[NH+]=c4ccccc4=[NH+]3)C C64435754
c1ccc2c(c1)nc3n2[C@@H]([C@H](C=C3C#N)C4[NH+]=c5ccccc5=[NH+]4)N C64717718
CC1=C2[C@H](CC(=O)N[C@H]2N(N1)C3CCCCC3)C4[NH+]=c5ccccc5=[NH+]4 C65397850
c1ccc2c(c1)CC[C@H](N2)C(=O)N[C@H]3C[NH+]4CCC3CC4 C19504282
C1CC[C@H]2[C@@H](C1)C[C@@H]([NH2+]2)C(=O)N3CCCC[C@@H]3CCO C19513124
C/C(=C\c1ccccc1)/[C@@H]2Nc3c(c4c(s3)C[NH+](CC4)C)C(=O)N2 C20064884
CN1c2ccc(cc2CC1=O)[C@@H](c3ccc(o3)Br)[NH3+] C35381372
c1csc2c1CN(CC2)c3c(n4ccsc4n3)C[NH3+] C35429733
c1cc(oc1C(=O)N[C@@H]2CC[NH2+]C3(C2)CCC3)Br C36257411
C1C[NH2+]Cc2c1c(c(s2)NC(=O)[C@H]3C[C@H]4CC[C@@H]3C4)C#N C36269504
C1Cc2c(sc3c2c(nc(n3)Cl)NC4CC[NH2+]CC4)C1 C36276953
C[C@H]1CN(C[C@@H](O1)C)c2c3cc(ccc3[nH+]cc2N)Br C36812913
c1cc(c(nc1)Cl)NC(=O)[C@@H]2C[C@H]3CCCC[C@@H]3[NH2+]2 C37019961
c1c(c(sc1Cl)Cl)S(=O)(=O)N2CCC[C@H](C2)[NH3+] C37116482
Cc1cn2c(c(nc2s1)C)C[NH2+][C@H]3CCC[C@H](C3)O C37166157
Cc1cc(ccc1C#CC[NH3+])S(=O)(=O)N2CCC[C@@H]2C C37912659
C1CCC(CC1)S(=O)(=O)N[C@H]2CC[C@H]3C[NH2+]C[C@H]3C2 C38137163
CC1=C2[C@H](C3=C(CC(CC3=O)(C)C)[NH+]=C2NN1)c4cccs4 C13571590
Cc1c(cccc1N)C(=O)N2CCC[C@H](C2)[NH+]3CCCC3 C40332106
c1cc(c(c(c1)F)C#N)n2cc[nH+]c2c3ccc(cc3)N C40517000
c1cc(sc1S(=O)(=O)N2[C@@H]3CC[C@H]2CC(C3)[NH3+])Br C40749805
C[C@@H]1CCc2c(sc(c2C#N)NC(=O)[C@H]3CCC[NH2+]C3)C1 C40852892
C(C[NH3+])c1nc(on1)c2c(c(c(c(c2F)F)F)F)F C41201878
c1csc(c1Br)S(=O)(=O)N2CCC[C@@H]2[NH3+] C42524428
Cc1cc2c(cc1C)n(cn2)[C@H](c3ccncc3)[C@@H](C)[NH3+] C43354930
CC1CCC(CC1)(c2nc(no2)c3cc(cc(c3)F)F)[NH3+] C43387412
C[C@H]1CN(C[C@@H](O1)C)c2c(cc3c([nH+]2)CCC3)C(=S)N C43408252
C1CCCC(CC1)(C[NH3+])C(=O)N2CCO[C@@H]3[C@@H]2CCC3 C44764332
Cc1c(c(n(n1)C)C)c2csc(n2)C3(CCC(CC3)C)[NH3+] C45167931
c1ccc(cc1)c2cn(c([nH+]2)N)/N=C/c3ccc(cc3)F C07674836
C[NH+](Cc1nc(c2ccsc2n1)N)[C@@H]3CCSC3 C50813278
c1csc2c1c(nc(n2)C[NH+]3CC[C@H]4CCCC[C@@H]4C3)N C50814228
c1c(c([nH]c1C(=O)N2CCC[C@H]2[C@H]3CCC[NH2+]3)Cl)Cl C51358897
Cc1c(sc2c1c(nc(n2)C[NH+]3CC[C@@H](C[C@@H]3C)C)N)C C51748172
Cn1c2cc(c(cc2n(c1=O)C)Br)[C@@H](c3cccs3)[NH3+] C51928516
Cc1ccc(s1)[C@H](c2cc3c(cc2Br)n(c(=O)n3C)C)[NH3+] C51928527
c1csc(c1N)C(=O)N2CC[NH+](CC2)C3CCCC3 C52060466
C[C@H]1CN(CC(O1)(C)C)c2nc3c(s2)[C@@H](CC(C3)(C)C)[NH3+] C54897639
C[C@@H]1CC[C@H](C[C@@H]1C(=O)N2CCO[C@@H]3[C@@H]2CCCC3)[NH3+] C55134166
C1CC[C@H]2[C@@H](C1)N(CCO2)C(=O)[C@@H]3CCC[C@@H](C3)C[NH3+] C55161322
CCC12CN3CC([C@H]1O)(CN(C2)C34CC([NH2+]C(C4)(C)C)(C)C)C C35572591
C[C@H](C[NH3+])n1c2c(cc(cn2)Cl)nc1C(F)(F)F C57794583
c1c(c(cc2c1OCCO2)Br)CN3[C@@H]4CC[C@H]3CC(C4)[NH3+] C40750125
C[NH+](C)C1CCN(CC1)C(=O)c2cc(c(cc2Br)F)N C61079777
Cc1cc(c2c(c1)OC([C@H]([C@@H]2O)[NH+](C)CCO)(C)C)C C62179946
Cc1ccc(cc1)c2c(nnn2c3cccc(c3)F)C[NH3+] C62239923
Cc1ccccc1n2c(c(nn2)C[NH3+])c3ccccc3F C62244771
c1cc(c(cc1N2CCn3cc[nH+]c3C2)Cl)C(=S)N C62255829
C[C@@H]1CN[C@@H](C[NH2+]1)C(=O)N2CCC3(CCCCC3)CC2 C62815686
C[C@@H]1CN[C@@H](C[NH2+]1)C(=O)N(C)[C@@H](C)c2ccccc2F C62815714
c1cc(c(cc1Cl)C(=O)N2CC[C@H](C2)[NH+]3CCCC3)N C62975374
Cc1cc(ccc1F)[C@H](c2ccc3c(c2)oc(=O)n3C)[NH3+] C63056020
C1CC[C@@H]([C@H](CC1)N2C(=O)CC3(C2=O)CCCCC3)[NH3+] C63214945
CCOc1ccc(cc1)C(=O)Oc2ccc(cc2OC)/C=N/NC(=O)CNC(=O)c3ccccc3Cl C04327281
CCCOC(=O)c1ccccc1c2ccc(o2)/C=N\NC(=O)[C@H](C(C)C)NC(=O)c3ccc(cc3)Cl C10000432
CCCOC(=O)c1ccccc1c2ccc(o2)/C=N\NC(=O)[C@H](C(C)C)NC(=O)c3ccccc3Cl C10039490
CCOc1cc(cc(c1OCC)OCC)C(=O)NC(=S)Nc2c(c3c(s2)C[C@H](CC3)C(C)(C)C)C#N C10039371
c1cc(c(cc1OCC(F)(F)F)C(=O)NCCNC(=O)c2ccc(cc2Cl)Cl)OCC(F)(F)F C12956507
COc1cc2cc(c(=O)[nH]c2cc1OC)CN(Cc3cccs3)C(=S)Nc4ccccc4C(=O)OC C06136433
C[C@H](C(=O)NCCC1=CCCCC1)OC(=O)c2ccccc2SCC(=O)Nc3ccc4c(c3)OCO4 C13140320
CCCN(CCC)C(=O)c1cccc(c1)NC(=S)NC(=O)c2cc(ccc2OCCC)Br C14561290
Cc1ccc(cc1)C(=O)NCCc2nnc(n2CC=C)SCC(=O)Nc3nc(cs3)c4ccccc4 C16361305
Cc1ccc(cc1)CN(CCc2c[nH]c3c2cccc3)C(=O)CN(CCOC)C(=O)Nc4ccc(cc4)C#N C16649477
CCSCCOC(=O)C1=C(NC2=C([C@@H]1c3cc(c(c(c3)OC)O)OC)C(=O)[C@H]([C@H](C2)C)C(=O)OC)C C20190379
CC[C@@H](C)NC(=O)CSC1=Nc2ccccc2C3=N[C@H](C(=O)N31)CCC(=O)NCc4ccc(cc4)OC C20642853
C=CCn1c(nnc1SCCC(=O)Nc2cccc(c2)C(F)(F)F)CNc3cccc4c3cccc4 C20830996
CCOc1cc(ccc1OC(=O)c2ccc(cc2)Cl)/C=N/NC(=O)CNC(=O)c3ccc(cc3)OC C25782457
CCCN(CC(=O)Nc1cc(nn1c2ccc(c(c2)Cl)Cl)C(C)(C)C)C(=O)NCC(=O)OCC C33635677
CC(C)C[C@H](C(=O)NCCCOC)N1CC2=C(C1=O)[C@H](NC(=O)N2CC=C)c3ccccc3C(F)(F)F C34791570
CC[C@@H](C)[C@@H](C(=O)Nc1nnc(s1)c2cccc(c2)OC)NC(=O)c3cc(c(c(c3)OC)OC)OC C34863543
CCCCN1C(=C([C@H](NC1=O)c2cccc(c2)NC(=O)/C=C/c3ccc(cc3)[N+](=O)[O-])C(=O)OC(C)C)C C34890147
C[C@@H](CCCN(Cc1ccccc1OC)C(=O)Nc2ccc(cc2)OC)Nc3cc(cc4c3nccc4)OC C35002958
CC(C)CCNC(=O)Cc1csc(n1)NC(=O)CN(CC(C)C)C(=O)c2ccc(c(c2)Cl)Cl C35080501
CN(C)c1ccc(cc1)c2nnc(s2)NC(=O)[C@@H](Cc3ccccc3)NC(=O)COCc4ccccc4 C35302666
CCCCN1C(=C([C@@H](NC1=O)c2cccc(c2)NC(=O)C(C)(C)CCl)C(=O)OCC)c3ccccc3 C35710766
Cc1ccc(cc1)CN(CCc2c[nH]c3c2cccc3)C(=O)CN(CCOC)C(=O)Nc4ccccc4C C35761457
CCCCNC(=O)[C@H](c1ccccc1C)N(Cc2ccco2)C(=O)C(c3ccccc3)(c4ccccc4)O C36502219
CCC(C)(C)NC(=O)[C@H](c1ccc(cc1)C)N(CCN2CCOCC2)C(=O)CNC(=O)c3cccs3 C20150307
CCCCOc1ccc(cc1OC)[C@H]2c3ccc(cc3OC(=C2C#N)N)OC(=O)COc4ccccc4C C38660098
CCCOc1ccccc1C(=O)Oc2ccc3c(c2)OC(=C([C@@H]3c4ccc(c(c4)OCC)OCC)C#N)N C38679399
COc1ccccc1OCC(=O)Oc2ccc3c(c2)OC(=C([C@H]3c4ccc(c(c4)OC)OCC=C)C#N)N C38680910
CCCCCCOc1ccc(cc1OC)[C@@H]2c3ccc(cc3OC(=C2C#N)N)OC(=O)c4ccccc4F C38681995
CCCOc1ccccc1C(=O)Oc2ccc3c(c2)OC(=C([C@H]3c4ccc(c(c4)OCC)OCCC)C#N)N C38683952
CCCCOc1ccc(cc1OCC)[C@H]2c3ccc(cc3OC(=C2C#N)N)OC(=O)/C=C/c4ccc(cc4)C C38684040
CCCCCOc1ccc(cc1OCC)[C@@H]2c3ccc(cc3OC(=C2C#N)N)OC(=O)c4ccccc4F C38684322
CCCCCOc1cccc(c1)[C@@H]2c3ccc(cc3OC(=C2C#N)N)OC(=O)/C=C/c4ccc(cc4)OC C38684804
CCCCCOc1ccc(cc1)[C@H]2c3ccc(cc3OC(=C2C#N)N)OC(=O)COc4cccc(c4C)C C38685479
CCCCCOc1ccccc1[C@@H]2c3ccc(cc3OC(=C2C#N)N)OC(=O)COc4ccc(c(c4)C)C C38686164
CCCCCOc1ccccc1[C@@H]2c3ccc(cc3OC(=C2C#N)N)OC(=O)COc4cccc(c4C)C C38686167
C[C@H](c1nnc(n1CC=C)S[C@@H](C)C(=O)Nc2cccc(c2)SC)NC(=O)c3ccc(cc3)OC C39747966
C[C@H](C(=O)Nc1cccc(c1)SC)Sc2nnc(n2CC=C)CCC(=O)Nc3ccccc3Cl C39752404
CCc1c(sc(n1)NC(=O)[C@@H](C)Sc2nnc(n2CC)[C@H](C)NC(=O)Cc3ccc(cc3)OC)C C39757907
CCCOc1ccc(cc1OCC)[C@H]2c3c(n[nH]c3C(=O)N2CCCOC)c4cc(c(cc4O)C)Cl C39914187
CCCCCCOc1ccc(cc1OC)[C@@H]2c3c(n[nH]c3C(=O)N2CC=C)c4cc(c(cc4O)C)Cl C39914576
CCCCCOc1ccc(cc1OCC)[C@H]2c3c(n[nH]c3C(=O)N2Cc4ccco4)c5c(cc(cc5O)C)C C38705934
CCCCOc1ccc(cc1OC)[C@@H]2C(=C(Nc3n2nc(n3)SCCC)C)C(=O)Nc4ccc(cc4C)C C40981353
CCCCSc1nc2n(n1)[C@@H](C(=C(N2)C)C(=O)Nc3ccccc3)c4ccc(c(c4)OCC)OCCC C41001500
CCCCOc1ccc(cc1OC)[C@@H]2C(=C(Nc3n2nc(n3)SCCC)C)C(=O)Nc4cccc(c4C)C C41022175
CCOc1cccc(c1O)/C=N/NC(=O)CSc2nnc(n2c3ccc(cc3)OC)c4ccc(cc4)C(C)(C)C C01821925
CCCCSc1nc2n(n1)[C@@H](C(=C(N2)C)C(=O)Nc3cccc(c3)C)c4ccc(c(c4)OCC)OCCC C54614096
CCCOc1ccc(cc1OCC)[C@@H]2C(=C(Nc3n2nc(n3)SCCC)C)C(=O)Nc4cccc(c4C)C C54614120
Cc1ccccc1C(=O)NCCc2nnc(n2CC=C)SCC(=O)Nc3nc(cs3)c4ccccc4 C59177154
CCOC(=O)Oc1c(cc(cc1OC)C(=O)Nc2c(c3ccccc3oc2=O)NCc4ccccc4)OC C45961136
CC(C)(C(=O)Nc1ccc(cc1)N(C)C)N(Cc2ccccc2F)C(=O)CN3C[C@H](NC3=S)c4ccccc4 C08695873
CN(C)c1ccc(cc1)NC(=O)C2(CCCC2)N(Cc3ccc(cc3)C(F)(F)F)C(=O)CN4C[C@@H](NC4=S)c5ccccc5 C08695900
CCc1cc(cc(c1NC(=O)c2ccoc2C)CC)Cc3cc(c(c(c3)CC)NC(=O)c4ccoc4C)CC C08720914
CN(C)c1ccc(cc1)NC(=O)C2(CCSCC2)N(Cc3ccco3)C(=O)CN4C[C@H](NC4=S)c5ccccc5 C08695963
c1ccc(cc1)n2c(=O)c3ccc(cc3n(c2=O)CC(=O)NCCC4=CCCCC4)C(=O)NCc5ccco5 C09692694
CCOC(=O)[C@H]1[C@H](C(=C(NC1=O)SCC(=O)Nc2ccc(cc2)Br)C#N)c3ccccc3OC C02312523
COC(=O)c1c(ccs1)NC(=O)CSc2ccccc2NC(=O)CSc3ccc(cc3)Br C12950916
CCCCN(c1c(n(c(=O)[nH]c1=O)CCC)N)C(=O)c2cc3c(nn(c3s2)Cc4ccccc4Cl)C C03431572
CCOc1ccccc1NC(=O)N(CC(C)C)CC(=O)Nc2cc(nn2c3ccc(cc3)F)c4ccccc4 C16433223
Cc1cccc(c1NC(=O)N(CCCOC)CC(=O)Nc2cc(nn2c3ccccc3Cl)C(C)(C)C)C C16438241
CC(C)(C)c1cc(n(n1)c2ccccc2Cl)NC(=O)CN(CCCOC)C(=O)Nc3ccc(cc3)OC C16438253
CC(C)N(Cc1nc(cs1)C(=O)NCCC(c2ccccc2)c3ccccc3)C(=O)Nc4ccccc4F C16459962
CCCCN(Cc1ccco1)c2ccc(cc2C(=O)N3CCCC3)NC(=O)Nc4ccccc4C(F)(F)F C16531246
C[C@@H](C(=O)O[C@@H](c1ccccc1)C(=O)Nc2cc(ccc2Cl)C(F)(F)F)NC(=O)c3ccccc3Cl C03341586
CCc1ccccc1NC(=O)CSC2=C([C@H](C(=C(N2)C)C(=O)OCCOC)c3ccc(cc3)Cl)C#N C20170925
CCN(CC)S(=O)(=O)c1ccc(cc1)C(=O)Nc2c(c3c(s2)CN(CC3)Cc4ccccc4)C(=O)N C23153785
CCOc1ccc(cc1)Oc2cc(cc(c2)[N+](=O)[O-])NC(=O)c3cnn4c3N[C@@H](C[C@@H]4C(F)(F)F)c5cccs5 C01867701
CCc1ccccc1NC(=O)N(CCCOC)CC(=O)Nc2cc(nn2c3ccc(cc3)F)c4ccccc4 C33560410
COc1ccc(cc1)NC(=O)CSc2nnc(n2C3CCCCC3)CNC(=O)C45CC6CC(C4)CC(C6)C5 C09390925
CC(C)(C)c1cc(n(n1)c2ccccc2Cl)NC(=O)CN(CCOC)C(=O)Nc3ccc(cc3)SC C34736113
CCN1C2=C([C@@H](NC1=O)c3ccc(cc3)C(F)(F)F)C(=O)N(C2)[C@H](C(C)C)C(=O)NCCc4ccccc4 C34791089
CCN1C2=C([C@@H](NC1=O)c3ccccc3C(F)(F)F)C(=O)N(C2)[C@@H](CC(C)C)C(=O)NCc4ccccc4 C34791414
CCN1C2=C([C@@H](NC1=O)c3ccccc3C(F)(F)F)C(=O)N(C2)[C@@H](CC(C)C)C(=O)NCc4ccncc4 C34791451
CC(C)NC(=O)[C@H](Cc1ccccc1)N2CC3=C(C2=O)[C@H](NC(=O)N3CC=C)c4ccccc4C(F)(F)F C34791927
CC(C)CCSc1[nH]c(=O)c2c(n1)NC3=C([C@@H]2c4ccc(c(c4)OC)OCc5ccccc5)C(=O)CCC3 C35449701
CC(C)CCSc1[nH]c(=O)c2c(n1)NC3=C([C@H]2c4ccc(c(c4)OCc5ccccc5)OC)C(=O)CCC3 C35449705
C[C@@H]([C@@H]1CC[C@@]2([C@]1(CC[C@@H]3C2=CC(=O)[C@@H]4[C@@]3(CC[C@@H](C4)OC(=O)C)C)C)O)[C@@H](CCC(C)(C)O)OC(=O)C C35494034
CCN1C(=C([C@H](NC1=O)c2ccc(cc2)C(C)(C)C)C(=O)OCC)CN3CCN([C@@H](C3)C)C(=O)NC(C)C C36006726
CCC/C=C/[C@H](C(=O)NC1CCCCC1)N(Cc2ccc(o2)C)C(=O)C(c3ccccc3)(c4ccccc4)O C36599015
Cc1ccc(cc1S(=O)(=O)N2CCOCC2)NC(=O)[C@H](CCSC)NC(=O)c3ccccc3Cl C12932773
CC(C)COc1ccc(cc1)C(=O)Oc2ccc3c(c2)OC(=C([C@H]3c4ccc(c(c4)OC)OCC=C)C#N)N C38681101
CCc1ccc2=[NH+]C(=O)[C@@H](C=c2c1)[C@@H]([C@@H]3N=NNN3C(C)(C)C)[NH+](Cc4ccccc4)Cc5ccc(cc5)F C39710547
Cc1c(sc(n1)Sc2ccccc2)C(=O)C3=C(C(=O)N([C@H]3c4ccc(c(c4)OC)O)CC[NH+](C)C)[O-] C39991458
Cc1ccc(cc1C)NC(=O)CSC2=C([C@@H](C(=C(N2)C)C(=O)OCCOC)c3ccc(cc3)Cl)C#N C40486404
CCCOc1ccc(cc1OCC)[C@H]2c3c(n[nH]c3C(=O)N2CCCOC(C)C)c4cc(ccc4O)Cl C39899338
Cc1cc(c(c(c1)c2c3c([nH]n2)C(=O)N([C@@H]3c4ccc(c(c4)OC)OCCC(C)C)Cc5cccnc5)O)C C39912633
CCCCCOc1ccc(cc1OCC)[C@@H]2c3c(n[nH]c3C(=O)N2CCOC)c4cc(c(cc4O)C)Cl C39914102
Cc1cc(c(c(c1)O)c2c3c([nH]n2)C(=O)N([C@@H]3c4ccc(c(c4)OC)OCCC(C)C)CCCOC(C)C)C C38705289
CCOc1ccccc1NC(=O)C2=C(Nc3nnnn3[C@@H]2c4ccc(c(c4)OC)OCc5ccccc5C)C C41022516
Cc1ccc(o1)[C@H](C(=O)NC[C@@H]2CCCO2)N(Cc3ccc4c(c3)OCO4)C(=O)c5ccc([nH]5)c6ccccc6 C00885829
COc1cc(ccc1OCc2ccccc2)[C@H]3CC(=O)NC(=C3C#N)SCC(=O)Nc4ccc(cc4)Br C01102355
C[C@]12C=C[C@]3(O1)[C@@H]([C@@H]2C(=O)NCc4ccc(cc4)OC)C(=O)N([C@H]3C(=O)NCc5ccccc5)Cc6ccc(cc6)Cl C01380969
COc1ccc(cc1)c2nnc(n2c3ccc(cc3)Cl)SCC(=O)NNC(=C)c4ccc(cc4)Cl C01798210
CCCc1c2c(n(n1)c3ccccc3)OC(=C([C@H]2c4ccc(c(c4)OCC)OCc5ccccc5Cl)C#N)N C01819674
CCOc1ccc(cc1)n2c(nnc2SCC(=O)NNC(=C)c3ccc(cc3)OC)c4ccc(cc4)Cl C01834602
CCN(CC)c1ccc(c(c1)O)/C=N/NC(=O)CSc2nc3c(c4c(s3)CCCC4)c(=O)n2c5ccccc5 C01899726
Cn1cnnc1SCc2ccc(cc2)C(=O)NN/C=C\3/c4ccccc4C(=O)N(C3=O)Cc5ccc(cc5)OC C03276629
COc1cc(cc(c1OC)NC(=O)c2cccs2)C(=O)Nc3nnc(s3)SCc4ccc(cc4)F C03331037
CC[C@H](C)Sc1nnc(s1)NC(=O)CSc2nnc(n2CC=C)CNc3cccc4c3cccc4 C59265547
CC[C@H](C(=O)Nc1ccc2c(c1)sc(n2)SCC(=O)Nc3cccc(c3C)C)Sc4nccn4C C59854074
CCOc1ccc(cc1)n2c(nnc2SCC(=O)N/N=C/c3ccc(c(c3)OCC)O)c4cccnc4 C01479574
Cc1c(c2cc(c3ccccc3c2n1CCCNc4ccc(cc4Cl)[N+](=O)[O-])O)C(=O)OCCOC C08783316
CCCOc1cccc(c1)C(=O)Oc2ccc3c(c2)OC(=C([C@H]3c4ccc(c(c4)OCC)OCC)C#N)N C08917421
CCSc1nc(c2cnn(c2n1)CCNC(=O)[C@H]3CC(=O)N(C3)c4cccc(c4)OC)NCC(C)C C08949034
CCSc1nc(c2cnn(c2n1)CCNC(=O)[C@H]3CC(=O)N(C3)c4ccc(cc4)OC)NCC(C)C C08949039
CCOc1ccc(cc1OCC)CCNC(=O)CSc2[nH]c(=O)c3c(csc3n2)c4ccc(cc4)C C09004872
CCOc1ccc(c(c1)NC(=O)CCc2c(nc3nc(nn3c2C)CNC(=O)OC(C)(C)C)C)OCC C09407417
c1ccc(c(c1)CNC(=O)CCCCn2c(=O)c3ccccc3n(c2=O)CC(=O)NCc4ccco4)Cl C09617070
CCCCOc1c(cc(cc1Br)/C=N/NC(=O)[C@@H](C(C)C)NC(=O)c2ccc(cc2)F)OC C10002546
COc1ccc(cc1OC)C(=O)NCc2nnc(n2CC=C)SCC(=O)Nc3ccc(c(c3)Cl)F C10041582
c1ccc(cc1)C(=O)[C@H](c2ccc(cc2)[N+](=O)[O-])OC(=O)CNC(=O)CNS(=O)(=O)c3ccccc3 C10042007
CCCCN(CCCC)S(=O)(=O)c1ccc(cc1)C(=O)Nc2c(c3c(s2)C[C@@H](CC3)C)C(=O)NC C12064289
CCOc1ccc(c(c1)[C@@H]2C(=C(NC(=O)N2)CSc3nc4ccccc4s3)C(=O)OCC)OCC C12411650
CCC(C)(C)NC(=O)[C@H](c1ccc(cc1)OC)N(c2cccc(c2)C)C(=O)CCC(=O)Nc3cc(on3)C C12491081
CN(CC(=O)Nc1ccccc1Cl)C(=O)COC(=O)c2ccc(cc2)S(=O)(=O)NCc3ccco3 C12537535
CCOC(=O)C1=C(NC(=O)N[C@H]1c2ccc(c(c2)COC)OC)CSc3nccc(n3)C(F)(F)F C13643466
CCCOc1cccc(c1)C(=O)NC(=S)Nc2cc3c(cc2C)nn(n3)c4ccc(cc4)N(CC)CC C09190244
CCC[C@H](CNC(=O)COC(=O)CNC(=O)c1ccc(o1)Br)c2ccc(cc2Cl)Cl C14359402
Cc1ccc(cc1)S(=O)(=O)NCCc2nnc(s2)NC(=O)/C=C/c3cc(c(c(c3)OC)OC)OC C17971330
COCCNC(=O)CSC1=Nc2ccccc2C3=N[C@H](C(=O)N31)CCC(=O)NCc4ccc(cc4)F C20642839
CC(C)(C)OC(=O)N[C@H](Cc1ccccc1C(F)(F)F)C(=O)NCc2nc3cccnc3n2CC4CC4 C29039484
CCCOc1c(cc(cc1Br)/C=N\NC(=O)[C@@H](C(C)C)NC(=O)c2ccc(cc2)C)OCC C30962194
C[C@H](CCCN(Cc1ccccc1OC)C(=O)Nc2ccccc2F)Nc3cc(cc4c3nccc4)OC C35002937
CCCCN1C(=C([C@H](NC1=O)c2cccc(c2)NC(=O)C34CC5CC(C3)CC(C5)C4)C(=O)OCCOC)C C35246287
CC[NH+](CC)CCN1[C@@H](C(=C(C1=O)[O-])C(=O)c2ccc(cc2)OCc3ccccc3C)c4ccc(cc4)O C35445375
CCCN1C(=C([C@@H](NC1=O)c2ccc(cc2)NC(=O)/C=C/c3ccc(cc3)[N+](=O)[O-])C(=O)OCC(C)C)C C35710479
CC(C)CCNC(=O)Cc1csc(n1)NC(=O)CN(CCOC)C(=O)c2ccc(c(c2)Cl)Cl C35815555
CCCNC(=O)N1CCN(CC1)CC2=C([C@@H](NC(=O)N2CC)c3ccc(c(c3)OC)OC)C(=O)OCC C36024720
CCOC(=O)C1=C(N=C2N([C@@H]1c3cc(ccc3OC)OC)C(=CS2)/C=C(/NCC[NH+]4CCCC4)\[O-])C C36051034
c1ccc2c(c1)c(c[nH]2)CCN(Cc3cccc(c3)C(F)(F)F)Cc4nc(co4)C(=O)NCc5ccco5 C36072589
CCCCNC(=O)[C@H](c1ccc(cc1)[N+](=O)[O-])N(c2ccccc2Cl)C(=O)CNC(=O)c3ccccc3 C36548249
CCCN([C@@H](c1ccccc1O)C(=O)NCS(=O)(=O)c2ccc(cc2)C)C(=O)C[C@@H](C)c3ccccc3 C36572432
Cc1cc(no1)NC(=O)CSc2nc3ccsc3c(=O)n2CCCC(=O)NCCc4ccccc4 C09474711
CCCOc1cn(nc1C(=O)Nc2nnc(s2)SCC(=O)NCc3ccco3)c4ccc(cc4)F C38509288
CCCCCOc1ccc(cc1OC)[C@@H]2c3ccc(cc3OC(=C2C#N)N)OC(=O)c4ccc(cc4)OC C38660229
CCOc1ccc(cc1OCC)[C@@H]2c3ccc(cc3OC(=C2C#N)N)OC(=O)COc4ccc(cc4)OC C38679192
CCCCOc1ccccc1[C@H]2c3ccc(cc3OC(=C2C#N)N)OC(=O)COc4ccccc4[N+](=O)[O-] C38682739
CCCOc1ccc(cc1OCC)[C@H]2c3ccc(cc3OC(=C2C#N)N)OC(=O)c4cccc(c4)OCC C38683927
CC(C)CCOc1cccc(c1)[C@@H]2c3ccc(cc3OC(=C2C#N)N)OC(=O)COc4ccccc4OC C38684639
CCOc1ccccc1NC(=O)Cc2nnc(n2CC=C)SCC(=O)Nc3nc4c(cccc4s3)C C39755904
Cc1ccc(cc1)CNC(=O)CSc2nnc(n2CC=C)CCNC(=O)c3ccc(c(c3)Cl)Cl C39760217
C[C@H](C(=O)Nc1ccc(cc1)F)Sc2nnc(n2CC=C)[C@H](C(C)C)NC(=O)c3ccc(cc3)OC C39773523
CCOc1ccc(cc1OCC)/C=C(\C#N)/C(=O)Nc2c(c3c(s2)CCCC3)C(=O)NCCCOC C39992502
CCOc1cc(ccc1OCC=C)[C@@H]2c3c(n[nH]c3C(=O)N2CCCOC(C)C)c4cc(cc(c4O)C)C C39912728
CCCCOc1ccc(cc1OC)[C@@H]2C(=C(Nc3n2nc(n3)SCCC)C)C(=O)Nc4ccc(cc4)C C40982537
CCCCOc1ccc(cc1OC)[C@H]2C(=C(Nc3n2nc(n3)SCCC)C)C(=O)Nc4ccc(cc4)C C40982538
CCCCSc1nc2n(n1)[C@H](C(=C(N2)C)C(=O)Nc3cccc(c3)C)c4ccc(c(c4)OC)OCCC C41022083
CCCOc1ccc(cc1OCC)[C@H]2C(=C(Nc3n2nc(n3)SCCC)C)C(=O)Nc4cccc(c4)C C54614108
CCOC(=O)C1=C(OC(=C([C@]12c3ccccc3N(C2=O)CC(=O)OCc4ccccc4)C(=O)OCC)N)C C59293220
CCOC(=O)c1c(c(sc1NC(=S)NC(=O)c2ccc(c(c2)[N+](=O)[O-])N3CCCC3)C(=O)OC)C C59331511
CCn1c(nnc1SCC(=O)NN=Cc2cccc(c2)OCc3ccccc3)c4ccc(cc4)C(C)(C)C C09019087
Cc1ccccc1CCN([C@H](c2ccc(cc2)F)C(=O)NCCC(C)C)C(=O)Cn3c4ccccc4nn3 C12712821
CCCCc1ccc(cc1)C(=O)N(CCCOC)CC(=O)Nc2cc(nn2c3ccc(cc3C)C)C(C)(C)C C16436006
CC(C)CN(Cc1cccn1C)C(=O)CN(CC=C)C(=O)Nc2cc(cc(c2)C(F)(F)F)C(F)(F)F C16463228
CCCCN(CC(=O)N(CCc1c[nH]c2c1cccc2)Cc3ccc(cc3)OCC)C(=O)c4cccc(c4)F C16648692
CCOc1ccc(cc1OC)[C@H]2CC3=C([C@@H](C(=C(N3)C)C(=O)OCCSCC)c4cccs4)C(=O)C2 C09805167
CCCCOc1ccccc1[C@H]2C3=C(C[C@H](CC3=O)c4ccc(c(c4)OC)OC)NC(=C2C(=O)OCCC)C C06162110
CCCOc1ccc(cc1C)C(=O)C2=C(C(=O)N([C@H]2c3ccc(cc3)Br)CC[NH+](CC)CC)[O-] C24081229
COCCCN(CC(=O)N(Cc1ccc(cc1)F)Cc2cccs2)C(=O)Nc3ccc(c(c3)Cl)F C33601718
CCCOc1cccc(c1)C(=O)C2=C(C(=O)N([C@@H]2c3ccc(c(c3)Cl)Cl)CCC[NH+](CC)CC)[O-] C33723532
CCCCn1c(c(nc1SCCNC(=O)c2cc(cc(c2)OC)OC)c3ccccc3)c4ccccc4 C35105892
C[C@H](CC(=O)N(CCC(=O)Nc1nnc(s1)c2cccc(c2)Br)CCOC)CC(C)(C)C C35145499
c1ccc2c(c1)c(=O)n(c(n2)SCCCCCC(=O)NCCCN3CCOCC3)c4ccc(cc4)F C35191927
CCCCc1ccc(cc1)C(=O)N(CCCC)CC(=O)Nc2cc(nn2c3ccc(cc3)C)c4ccccc4 C35702906
CCC(CC)[C@@H](C(=O)NCS(=O)(=O)c1ccc(cc1)C)N(C2CCCCC2)C(=O)Cc3ccccc3 C36492930
CCCCC/C=C\C(=O)N(Cc1ccco1)[C@H](c2ccc3c(c2)OCO3)C(=O)NC(C)(C)CC(C)(C)C C36496227
C[C@H](CC(=O)N(Cc1ccco1)[C@@H](c2ccc3c(c2)OCO3)C(=O)NC(C)(C)CC(C)(C)C)c4ccccc4 C36501971
CCCCCC(=O)N(Cc1ccco1)[C@H](c2c3ccccc3ccc2OC)C(=O)NC(C)(C)CC(C)(C)C C36504106
CCCCCCN([C@@H](c1ccc(cc1)[N+](=O)[O-])C(=O)NC(C)(C)CC(C)(C)C)C(=O)c2ccc(cc2)Cl C36511420
CCC/C=C/[C@@H](C(=O)NCS(=O)(=O)c1ccc(cc1)C)N(C(=O)C[C@@H](C)c2ccccc2)C(C)(C)C C36588083
CCC/C=C/[C@@H](C(=O)NC(C)(C)CC(C)(C)C)N(Cc1ccc(o1)C)C(=O)Cc2ccc3c(c2)OCO3 C36598898
CCOc1ccc(cc1OCC)CCNC(=O)CSc2c(nc3ccccc3n2)Cc4ccc(cc4)C C08591299
CC[NH+](CC)CCCN1[C@H](C(=C(C1=O)[O-])C(=O)c2c(nc(s2)c3ccccc3)C)c4cccc(c4)OC C33813758
CCOc1ccc(cc1OCC)CCNC(=O)CSC2=NC(=O)C3=C(CSC3=N2)c4ccc(cc4)C C38789667
CCCC[NH+](CCCC)CCCN1[C@@H](C(=C(C1=O)[O-])C(=O)c2c(nc(s2)C)C)c3cccc4c3cccc4 C40019825
CCCCCCOc1ccc(cc1OC)/C=N/Nc2nc-3c(c(=O)n2CC=C)[C@](Cc4c3cccc4)(C)CC C40035672
CCCCCCOc1ccc(cc1OC)/C=N/Nc2nc-3c(c(=O)n2CC)[C@@](Cc4c3cccc4)(C)CCC C40036383
CCCCn1c(c(c(c(c1=O)C#N)C)/C=C\2/C(=O)N(C(=S)S2)CCCC)NCc3ccc(cc3)OC C40066997
C/C=C/c1ccc(c(c1)OC)OCCCCn2c3ccccc3nc2CCNC(=O)Cc4ccccc4C C40202617
c1ccc(cc1)OCC(=O)NCCCc2nc3ccccc3n2CC(=O)N(C4CCCCC4)C5CCCCC5 C40209687
Cc1ccc(c(c1)OCC(=O)NCCCc2nc3ccccc3n2CCCCOc4cccc(c4C)C)C C40209944
C[C@@H](CC(=O)N(CC(C)C)CC(=O)Nc1cc(nn1c2ccccc2Cl)c3ccccc3)CC(C)(C)C C33713444
CCCCOc1ccc(cc1OCC)[C@@H]2c3c(n[nH]c3C(=O)N2Cc4ccc(cc4)OC)c5ccccc5 C40339423
CCOc1cc(ccc1OCc2ccccc2C)/C=N/NC(=O)CSc3nnc(s3)c4ccccc4 C40947774
CCOc1cc(ccc1OCc2ccc(cc2)C)/C=N/NC(=O)CSc3nnc(s3)c4ccccc4 C40947776
CCCOC(=O)C1=C(Nc2nc(nn2[C@H]1c3ccc(cc3)OCc4ccccc4Cl)SCCC)C C40981590
CCCCOC(=O)C1=C(Nc2nc(nn2[C@H]1c3ccc(cc3)OCc4ccccc4F)SCCC)C C40982914
CCCCSc1nc2n(n1)[C@H](C(=C(N2)C)C(=O)OCCC)c3ccc(cc3)OCc4ccc(cc4)Cl C41001649
CCCCSc1nc2n(n1)[C@H](C(=C(N2)C)C(=O)OC(C)C)c3ccccc3OCc4ccc(cc4)Cl C41001685
CCSc1nc2n(n1)[C@H](C(=C(N2)C)C(=O)OCC=C)c3ccccc3OCc4ccc(cc4)C(C)(C)C C41003478
CCCCOC(=O)C1=C(Nc2nc(nn2[C@@H]1c3ccccc3OCc4ccc(cc4)Cl)SCC)C C41003855
CCCCN(CC(=O)c1c(nn(c1O)c2ccccc2CC)CCC)S(=O)(=O)c3c(cc(cc3C)C)C C35106745
CCCSc1nc2c(c3c(s2)CO[C@](C3)(C)CC)c4n1c(nn4)SCC(=O)N[C@H](C)CCc5ccccc5 C01875563
CCCCOc1ccc(cc1)[C@@H]2C(=C(Nc3n2nc(n3)SCc4ccccc4Cl)C)C(=O)OCCC C54623095
CCCCCOc1ccc(cc1)[C@H]2C(=C(Nc3n2nc(n3)SCc4ccccc4Cl)C)C(=O)OCC C54624393
CCCOc1ccccc1[C@@H]2C(=C(Nc3n2nc(n3)SCc4ccccc4Cl)C)C(=O)OCC=C C54624436
CCCCOC(=O)C1=C(Nc2nc(nn2[C@@H]1c3ccccc3OCCC)SCc4ccccc4Cl)C C54624975
CCCOc1cccc(c1)[C@@H]2C(=C(Nc3n2nc(n3)SCc4ccccc4)C)C(=O)OCc5ccccc5 C54644380
COc1cc(c(cc1OC)OC)CN(C[C@@H]2CCCO2)C(=S)Nc3cc(ccc3C(F)(F)F)Cl C59095062
COc1ccc(c(c1OC)OC)CN(Cc2ccco2)C(=S)Nc3ccc(c(c3)Cl)C(F)(F)F C59100685
CCCCN(c1c(n(c(=O)[nH]c1=O)Cc2ccccc2)N)C(=O)CSc3cc(c4ccc(cc4n3)OC)C C03365589
CCOCCCN([C@H](c1ccc(cc1)O)C(=O)NC(C)(C)C)C(=O)Cn2nc(nn2)c3ccc(cc3)Cl C06600139
COc1ccc(cc1)[C@@H](C(=O)NC2CCCC2)N(CCCO)C(=O)Cn3nc(nn3)c4ccc(cc4)Cl C06973863
CCOC(=O)N1CCc2c(sc(c2C(=O)Nc3ccc(cc3OC)OC)NCc4ccc(cc4)OC)C1 C08430068
Cc1cc(nc(n1)N/C(=N/C(=O)CSc2nc3ccccc3s2)/NCCc4c[nH]c5c4ccc(c5)OC)C C08758369
CCn1c(nnc1SCC(=O)Nc2ccc(cc2C)[N+](=O)[O-])[C@@H](C(C)C)NC(=O)c3ccc(cc3)OC C09262283
CC[C@H](C)OC(=O)C[C@@H]1C(=O)NCCN1C(=S)NC(=O)c2cc(ccc2OCC(C)C)Br C09783906
CC[C@H](C)OC(=O)C[C@H]1C(=O)NCCN1C(=S)NC(=O)c2cc(ccc2OCC(C)C)Br C09783908
CCCOC(=O)c1cccc(c1)NC(=O)CSc2nnc(n2CC)CNC(=O)c3ccc4c(c3)OCO4 C10002128
CCOc1cc(cc(c1OCC)OCC)C(=O)Nc2cc(nn2c3[nH]c(=O)c4c(n3)CCCC4)c5ccco5 C12010270
CCc1ccccc1N([C@H](c2ccc(cc2)OC)C(=O)NC(C)(C)CC)C(=O)CCC(=O)Nc3cc(on3)C C12491186
CCC(C)(C)NC(=O)[C@@H](c1cccc(c1OC)OC)N(C2CCCC2)C(=O)CCC(=O)Nc3cc(on3)C C12491402
Cc1c(cnn1C)CNc2cc3c(c(n(c3nc2)CCCc4ccccc4)C(=O)OC)NC(=O)[C@H]5CCOC5 C14741586
Cc1cccc(n1)CNc2cc3c(c(n(c3nc2)CCCc4ccccc4)C(=O)OC)NC(=O)[C@H]5CCOC5 C14742551
COc1ccc(c(c1)NC(=O)c2c3c(sc2NCc4ccc(c(c4OC)OC)OC)CCCCC3)OC C02909627
COc1ccccc1[C@H]2[C@@H](C(=O)NC(=C2C#N)SCC(=O)Nc3cc(c(cc3OC)Cl)OC)C(=O)OC C02312457
CCOc1ccc(cc1)NC(=O)[C@H]2[C@H]3C=C[C@@]4([C@@H]2C(=O)N([C@@H]4C(=O)N[C@@H]5CCCC[C@@H]5C)CCCOC)O3 C20107029
CC[C@H](C(=O)NCCCOC)SC1=Nc2ccccc2C3=N[C@H](C(=O)N31)CC(=O)NCc4cccs4 C20642994
c1ccc(cc1)CCNC(=O)C[C@H]2C(=O)N3C(=N2)c4ccccc4N=C3SCC(=O)NCc5ccccc5 C02968692
C[C@H]1CCc2c(sc(c2C(=O)Nc3cc(ccc3OC)OC)NCc4ccc(c(c4OC)OC)OC)C1 C02909512
C[C@@H]1CCc2c(sc(c2C(=O)Nc3ccc(cc3OC)OC)NCc4ccc(c(c4OC)OC)OC)C1 C02909530
CCOC(=O)N1CCN(CC1)/C(=N/C(=S)Nc2cccc(c2)OC(F)(F)F)/Nc3nc(cc(n3)C)C C14161555
CN(C)S(=O)(=O)c1ccc(c(c1)NC(=O)COC(=O)CNC(=O)CC23CC4CC(C2)CC(C4)C3)Cl C23762020
CC(C)CC[C@]([C@H](C(=O)OC)O)(C(=O)O[C@@H]1[C@@H]2c3cc4c(cc3CCN5[C@]2(CCC5)C=C1OC)OCO4)O C13815721
CC[C@@H](C)C(=O)O[C@@H]1C[C@@H]2[C@@]([C@H]([C@H]([C@H]([C@@]23[C@H](O[C@H](C3=C1)OC(=O)C)OC(=O)C)O)O)C)(C)CCC(=C)C=C C31168338
CC(C)CN(CC(=O)Nc1nc(cs1)CC(=O)NCc2ccc3c(c2)OCO3)C(=O)c4ccc(cc4)F C35404166
CCCNC(=O)N1CCN(C[C@@H]1C)CC2=C([C@@H](NC(=O)N2CC)c3cc(cc(c3)OC)OC)C(=O)OCC C36017138
CCOCCCN1[C@H]([C@@]23C=C[C@@H](O2)[C@@H]([C@@H]3C1=O)C(=O)Nc4ccc(cc4)OC)C(=O)N[C@@H]5CCC[C@@H]([C@@H]5C)C C36066170
c1ccc(cc1)Cn2c(=O)c(c(cn2)Oc3ccccc3)Nc4cccc(c4)C(=O)NCCN5CCOCC5 C36083374
C/C=C\[C@@H](C(=O)NCS(=O)(=O)c1ccc(cc1)C)N(C2CCCCC2)C(=O)CNC(=O)c3ccccc3 C36490541
Cc1ccc(cc1)S(=O)(=O)CNC(=O)[C@@H](c2ccco2)N(C(=O)CNC(=O)c3ccccc3)C(C)(C)C C36591209
Cc1cc(no1)NC(=O)CCC(=O)N(Cc2ccco2)[C@@H](c3cccc(c3OC)OC)C(=O)NC(C)(C)C C12491630
Cc1cccc(c1)NC(=O)CSc2nc3c4ccccc4sc3c(=O)n2CCCC(=O)NCCOC C08599241
CCOc1ccc(cc1OC)[C@H]2c3ccc(cc3OC(=C2C#N)N)OC(=O)COc4ccc(cc4)C(C)(C)C C38659612
Cc1cc(c(cc1C)c2cc(n(n2)c3ccccc3)NC(=O)COC(=O)[C@H](C(C)C)NC(=O)c4ccco4)C C39549956
CCc1ccc2=[NH+]C(=O)[C@H](C=c2c1)[C@@H]([C@@H]3N=NNN3C(C)(C)C)[NH+](Cc4ccc(cc4)OC)C[C@@H]5CCCO5 C39710552
Cc1cc(c(c(c1)c2c3c([nH]n2)C(=O)N([C@@H]3c4ccc(c(c4)OC)OCc5ccccc5)CCCOC)O)C C39911713
CCOc1cc(ccc1OCCC(C)C)[C@@H]2c3c(n[nH]c3C(=O)N2C[C@@H]4CCCO4)c5c(cc(cc5O)C)C C38705956
CC(C)C[NH+](C[C@@H]([C@@H](c1ccccc1)c2c(c3ccccc3oc2=O)[O-])/C(=N/NC(=O)CC#N)/C)CC(C)C C48548094
C[C@]12CCC(=O)C=C1CC[C@H]3[C@@H]2CC[C@]4([C@@H]3CC[C@@]4(C(=O)COC(=O)CCC(=O)NCC(OC)OC)O)C C49942360
C[C@]12CCC(=O)C=C1CC[C@@H]3[C@H]2CC[C@]4([C@@H]3CC[C@@]4(C(=O)COC(=O)CCC(=O)NCC(OC)OC)O)C C49942361
COC(=O)c1ccc(cc1)/C=c\2/c(=O)n3c(=C([C@H](C(=C3N)C(=O)OC)c4ccc(cc4)C(=O)OC)C(=O)OC)s2 C01821329
COC(=O)c1ccc(cc1)/C=c/2\c(=O)n3c(=C([C@@H](C(=C3N)C(=O)OC)c4ccc(cc4)C(=O)OC)C(=O)OC)s2 C01821330
[H]/N=c/1\c(=C\c2ccc(c(c2)OC)OCCOc3ccc(cc3OC)CC=C)\c(=O)nc-4sc(=C(C)C)[nH]n14 C01823403
CCOC(=O)c1c(c(sc1NC(=O)c2c(c3n(n2)[C@@H](C[C@H](N3)c4ccco4)C(F)(F)F)Cl)C(=O)OCC)C C01876972
CCOC(=O)c1c(c(sc1NC(=O)c2c(c3n(n2)[C@@H](C[C@@H](N3)c4ccco4)C(F)(F)F)Cl)C(=O)OCC)C C01876973
COc1ccc(cc1OC)/C=c/2\c(=O)n3c(=C([C@@H](C(=C3N)C(=O)OC)c4ccc(c(c4)OC)OC)C(=O)OC)s2 C01879259
COc1ccc(c(c1)OC)C(=C)NNC(=O)CSc2nnc(n2c3ccccc3)c4cccc(c4)Br C01886972
COc1cc(c(cc1OC)NC(=O)c2ccco2)C(=O)OCC(=O)Nc3cc(ccc3Cl)C(F)(F)F C03239498
C/C(=N/N=C/1\NC(=O)C[C@H](S1)C(=O)NCCc2ccc(c(c2)OC)OC)/CCc3ccc4c(c3)OCO4 C05909436
CCCCN(C)S(=O)(=O)c1ccc(cc1)C(=O)Nc2c(c3c(s2)C[NH+](CC3)CCC)C(=O)OCC C08881108
CCCCN(CC)S(=O)(=O)c1ccc(cc1)C(=O)Nc2c(c3c(s2)C[NH+](CC3)CCC)C(=O)NC C08920707
COCCN1[C@H]([C@H](c2ccccc2C1=O)C(=O)NCCC[NH+](Cc3ccco3)C4CCCC4)c5cccs5 C09432876
CCC[NH+](CCC)CCNC(=O)[C@H]1c2cc(c(cc2C(=O)N([C@@H]1c3ccc(cc3)SC)C)OC)OC C09936904
CC(=C)[C@H]1CCC(=CC1)C[NH+]2C[C@H](C[C@H]2C(=O)NCc3ccco3)n4c(c(nn4)C(=O)OC)C(=O)OC C11974661
CCC(C)(C)n1c(nnn1)C[NH+](CCc2ccc(c(c2)OC)OC)Cc3cc4cc(c(cc4[nH]c3=O)C)C C12833163
Cc1ccc(o1)c2nnn(n2)CC(=O)N(CCC[NH+]3CCOCC3)[C@H](c4ccncc4)C(=O)NC(C)(C)C C06281145
CCc1ccc2c(c1)cc(c(=O)[nH]2)C[NH+](Cc3cccs3)[C@H](CC)c4nnnn4Cc5ccc(cc5)OC C13063703
CCCCCOc1cccc(c1)[C@H]2C(=C(C(=O)N2CC[NH+](CC)CC)O)C(=O)c3ccc4c(c3)C[C@@H](O4)C C09425037
CCCOc1ccc(cc1OC)[C@@H]2/C(=C(/c3ccc(cc3)OCC)\O)/C(=O)C(=O)N2CCC[NH+](CC)CC C09046584
CC[C@H](c1nnnn1C(C)(C)C)[NH+](CCc2ccc(c(c2)OC)OC)Cc3cc4cc(cc(c4[nH]c3=O)C)C C13494576
CCOc1cc(ccc1OCCC(C)C)[C@@H]2C(=C(C(=O)N2CC[NH+](C)C)O)C(=O)c3ccc4c(c3)C[C@H](O4)C C09124229
CC[NH+](CC)CCC[C@@H](C)NC(=O)c1csc(n1)CSc2nnc(n2c3ccccc3)c4ccco4 C16461768
c1ccc(cc1)Cc2nc(sn2)N(CCC(=O)NC3CC[NH+](CC3)Cc4ccccc4)Cc5ccco5 C16509402
CCCN(Cc1cccn1Cc2ccc(o2)C(=O)N[C@@H](C)CCC[NH+](CC)CC)C(=O)c3ccccc3F C16533849
CC[NH+](CC)CCC[C@H](C)NC(=O)CSc1nc(cc(n1)Cl)N2CCN(CC2)c3ccc(cc3)OC C16611776
CC[NH+](CC)CCN1[C@@H](/C(=C(/c2ccc3c(c2)C[C@@H](O3)C)\O)/C(=O)C1=O)c4ccc(c(c4)OCC)OCC C09311991
CC[NH+](CC)CCN1[C@@H](/C(=C(/c2ccc3c(c2)C[C@@H](O3)C)\O)/C(=O)C1=O)c4ccc(c(c4)OCC)OCC=C C09312233
CCCOc1ccc(cc1OCC)[C@@H]2/C(=C(/c3ccc4c(c3)C[C@H](O4)C)\O)/C(=O)C(=O)N2CC[NH+](CC)CC C09313116
Cc1ccc(c2c1cc(c(=O)[nH]2)C[NH+](CCCN3CCOCC3)Cc4nnnn4CCc5ccccc5)C C20109346
CC[C@@H](c1nnnn1CC(=O)OCC)[NH+](CCN2CCOCC2)Cc3cc4c(cc(cc4[nH]c3=O)C)C C20109409
CCCC[NH+](CC)CCNC(=O)[C@H]1c2cc(c(cc2C(=O)N([C@@H]1c3ccc(c(c3)OC)OC)C)OC)OC C20112629
CCC[NH+](CCC)CCNC(=O)[C@H]1c2cc(c(cc2C(=O)N([C@@H]1c3ccc(c(c3)OC)OC)C)OC)OC C20112633
CCC[NH+](CCC)CCNC(=O)[C@H]1c2cc(c(cc2C(=O)N([C@H]1c3ccc(c(c3)OC)OC)C)OC)OC C20112638
CC[C@@H](c1nnc(n1CCN2CCOCC2)SCc3[nH]c(=O)c4cc(c(cc4n3)OC)OC)[NH+](C)C C24001827
C[NH+](C)Cc1ccc(o1)CSCCNC(=O)COc2ccc3c(c2)occ(c3=O)c4ccc(cc4)Cl C27103621
Cc1cccc(c1)n2c(nnc2SCCCCC(=O)NC3CC[NH+](CC3)Cc4ccccc4)c5ccco5 C35128483
C[C@@H]1CCCC[NH+]1CCCNC(=O)CCCCSc2nc3ccccc3c(=O)n2c4ccc(cc4)Cl C35141833
CC[NH+](CC)CCC[C@@H](C)NC(=O)CCCSc1nnc(n1c2ccccc2)c3ccc(cc3)[N+](=O)[O-] C35173649
C[C@H]1CCCC[NH+]1CCCNC(=O)CCCSc2nnc(n2c3ccccc3)c4ccc(cc4)[N+](=O)[O-] C35173655
CC[NH+](CC)CCC[C@@H](C)NC(=O)Cn1c2ccccc2n(c1=O)S(=O)(=O)c3ccc(cc3)[N+](=O)[O-] C35493245
CC(C)NC(=O)c1ccc(o1)CSc2nc(cc(n2)N3CC[NH+](CC3)C/C=C/c4ccccc4)COC C35668003
CC(C)C[C@@H](C(=O)NCC[NH+](C)C)N1CC2=C(C1=O)[C@@H](NC(=O)N2CC=C)c3ccccc3C(F)(F)F C35971684
CCCNC(=O)N1CCC[NH+](CC1)CC2=C([C@H](NC(=O)N2CC)c3cc(cc(c3)OC)OC)C(=O)OCC C36017148
CCNC(=S)N(CC[NH+](C)C)Cc1cnc(n1C[C@H]2CCCO2)S(=O)(=O)Cc3ccc(cc3)F C36032321
C[NH+](C)CCN(Cc1cnc(n1C[C@@H]2CCCO2)S(=O)(=O)Cc3ccc(cc3)F)C(=S)NC4CC4 C36032323
Cc1ccc(o1)C[NH+](Cc2ccco2)Cc3ccc(o3)C(c4ccc(cc4)OC)(c5ccc(cc5)OC)O C36202443
c1cc(oc1)COC[C@H](C[NH+](Cc2c(noc2N3CCOCC3)c4ccc(cc4)F)C[C@@H]5CCCO5)O C36249725
CCC[C@H](c1nnnn1C[C@H]2CCCO2)[NH+](Cc3ccccc3OC)Cc4cc5cc(c(cc5[nH]c4=O)C)C C33937280
COCCN(CCC(=O)NCC[NH+]1CCCC1)C(=O)c2cc3n(n2)CCCN(C3=O)Cc4ccccc4 C37577274
CCOCCC[NH+](C)C1CCN(CC1)C(=O)c2c(c3ccccc3o2)NC(=O)Cc4ccc(cc4)[N+](=O)[O-] C15936391
COc1ccc(cc1OC)c2nc(on2)C[NH+]3CCC[C@@H](C3)C(=O)NCCCSCc4ccccc4F C38893602
CCCC[NH+](CCCC)CCCN1[C@H](c2c(=O)c3cc(ccc3oc2C1=O)F)c4ccc(c(c4)OCC)O C40014059
CCCCOc1ccc(cc1OC)[C@H]2c3c([nH]nc3C(=O)N2CCCn4cc[nH+]c4)c5ccc(cc5)OC C40345522
CCCCOc1ccc(cc1OCC)[C@@H]2c3c([nH]nc3C(=O)N2CCCn4cc[nH+]c4)c5ccc(cc5)OC C40345563
CC[NH+](CC)[C@H](CNC(=O)c1cnc(nc1Cl)S(=O)(=O)Cc2ccccc2)c3ccc(cc3)C(C)C C40986322
CCOc1ccccc1N(CC(=O)NCc2ccc(cc2)C[NH+]3CCCC3)S(=O)(=O)c4ccc(cc4)C C44857273
CCCCC1=NN2C(=[NH2+])/C(=C/c3ccc(c(c3)OCC)OCCOc4cc(ccc4C)C)/C(=O)N=C2S1 C27549394
CC[C@@H](c1nnnn1Cc2ccco2)[NH+](CCc3ccc(c(c3)OC)OC)Cc4cc5ccc(cc5[nH]c4=O)C C01374324
CC[NH+](CC)CCCNC(=O)CCCSc1nc(cc(n1)C(F)(F)F)c2ccc(c(c2)OC)OC C58975064
CCc1cccc(c1NC(=O)Cn2cnc3c(c2=O)c(c(s3)C(=O)OCCOc4ccccc4)C)CC C08898319
CCc1ccc(cc1)[C@H](C(=O)NC[C@@H]2CCCO2)N(CCc3ccccc3)C(=O)Cn4c5ccccc5nn4 C09193660
CCOCCCNc1c(c(=O)n2ccccc2n1)/C=C\3/C(=O)N(C(=S)S3)CCc4ccc(cc4)OC C09427581
CC(C)(C)C(=O)CSc1nc2cc(ccc2c(=O)n1CCc3ccccc3)C(=O)NCCC4=CCCCC4 C09775389
CCC(C)(C)NC(=O)[C@H](c1ccc(cc1)OC)N(CCC2=CCCCC2)C(=O)Cn3c4ccccc4nn3 C13024567
COCCOc1ccc(cc1C(=O)N2CCNC(=O)[C@@H]2CC(=O)OCCc3ccccc3)Br C14662446
CCN(CC)c1ccc(cc1)[C@H]2[C@H]3CCCC[C@@]3(CCN2C(=O)c4cc(c(c(c4)OCC)OCC)OCC)O C15953599
Cc1cccc(c1)n2c(cc(n2)C(C)(C)C)NC(=O)CN(Cc3ccccc3)C(=O)COCc4ccccc4 C16436925
CCCCCCNC(=O)c1csc(n1)CSc2nnc(n2c3ccc(cc3)C)c4cccc(c4)OC C16460761
CCCN(Cc1cccn1Cc2nc(cs2)C(=O)N[C@H](C)CCc3ccccc3)C(=O)c4ccccc4 C16566464
CCOCCOC(=O)C1=C(NC2=C([C@H]1c3cccc(c3OC)OC)C(=O)C[C@H](C2)c4ccc(cc4)OC)C C02926994
CCCCOC(=O)C1=C(NC2=C([C@@H]1c3cccc(c3OC)OC)C(=O)C[C@@H](C2)c4ccc(c(c4)OC)OC)C C19892671
CC[NH+](CC)CCN1[C@H](C(=C(C1=O)[O-])C(=O)c2ccc(cc2C)OCC(C)C)c3ccc(c(c3)Cl)Cl C20082468
CC[NH+](CC)CCN1[C@H](C(=C(C1=O)[O-])C(=O)c2ccc(cc2C)OCc3ccccc3)c4ccc(cc4)Cl C20102972
CC[NH+](CC)CCCN1[C@H](C(=C(C1=O)[O-])C(=O)c2ccc(c(c2)Cl)OCC)c3ccc(cc3)C(C)(C)C C20150136
CCOc1ccccc1N(CC(=O)NCCSc2ccc(cc2)Cl)S(=O)(=O)c3ccc(cc3)C C20235675
Cc1ccc(cc1)SCCNC(=O)CN(c2cc(ccc2OC)OC)S(=O)(=O)c3ccc(cc3)C C20235927
CC[NH+](CC)CCN1[C@@H](C(=C(C1=O)[O-])C(=O)c2ccc(cc2)OCC=C)c3ccc(cc3)Br C16732580
Cc1ccc(cc1)S(=O)(=O)N(CC(=O)NCCCSC2CCCCC2)c3ccc(c(c3)Cl)OC C22326158
CCOC(=O)c1c(csc1NC(=O)CCCOc2ccccc2OC)c3ccc(cc3)Br C01945579
CCCCOc1cccc(c1)C(=O)C2=C(C(=O)N([C@H]2c3cccc(c3)Br)CC[NH+](CC)CC)[O-] C33756867
CCCN(CCC)C(=O)[C@@H](CC(C)C)N1CC2=C(C1=O)[C@H](NC(=O)N2CC)c3ccccc3C(F)(F)F C34791433
C[C@H]1Cc2cc(ccc2O1)C(=O)C3=C(C(=O)N([C@H]3c4ccc(c(c4)OC)OCCC(C)C)CCC[NH+](C)C)[O-] C35001970
CCc1ccc(cc1)C(=O)N(CCC[C@@H](C)Nc2cc(cc3c2nccc3)OC)Cc4ccc(cc4)N(C)C C35096057
CC[NH+](CC)CCN1[C@H](C(=C(C1=O)[O-])C(=O)c2ccc(cc2)OCc3ccccc3C)c4ccc(cc4)Cl C35445245
CC[NH+](CC)CCN1[C@H](C(=C(C1=O)[O-])C(=O)c2c(nc(s2)C)C)c3cccc(c3)OCc4ccccc4 C35567443
CC[NH+](CC)CCCN1[C@@H](C(=C(C1=O)[O-])C(=O)c2c(nc(s2)C)C)c3ccc(cc3)OCc4ccccc4 C35568270
CCCCCN(CC(=O)Nc1cc(nn1c2ccccc2)c3ccccc3)C(=O)c4ccc(cc4OC)OC C35702237
CCOC(=O)C1CCN(CC1)C(=O)c2coc(n2)CN(CCc3c[nH]c4c3cccc4)Cc5cccs5 C35710350
CCNC(=S)N(Cc1cnc(n1Cc2ccccc2)S(=O)(=O)Cc3ccccc3C)C[C@H]4CCCO4 C36040744
Cc1ccc(c(c1)C)[C@@H](C(=O)NC(C)(C)CC(C)(C)C)N(Cc2ccco2)C(=O)[C@H](c3ccccc3)OC C36494943
C[C@@H](c1ccccc1)[C@@H](C(=O)NC(C)(C)CC(C)(C)C)N(Cc2ccco2)C(=O)[C@H](c3ccccc3)OC C36494995
CC(C)(C)CC(C)(C)NC(=O)[C@@H](c1ccc(cc1)Cl)N(Cc2ccco2)C(=O)[C@H](c3ccccc3)OC C36495101
CCCCCC(=O)N(Cc1ccco1)[C@@H](c2ccc(cc2C)C)C(=O)NCS(=O)(=O)c3ccc(cc3)C C36504011
CCCC[C@H](CC)C(=O)N(C)[C@@H](c1c(cccc1Cl)Cl)C(=O)NCS(=O)(=O)c2ccc(cc2)C C36526981
Cc1ccc(cc1)[C@@H](C(=O)NC(C)(C)CC(C)(C)C)N(Cc2ccc(o2)C)C(=O)[C@H](c3ccccc3)OC C36556493
CCCCC/C=C/C(=O)N(CCC)[C@@H](c1ccc(cc1)Cl)C(=O)NCS(=O)(=O)c2ccc(cc2)C C36563849
CCCN([C@@H](/C=C/C)C(=O)NCS(=O)(=O)c1ccc(cc1)C)C(=O)C(c2ccccc2)c3ccccc3 C36574579
CCC/C=C/[C@H](C(=O)NCS(=O)(=O)c1ccc(cc1)C)N(C(=O)C[C@H](C)c2ccccc2)C(C)(C)C C36588086
CCC(CC)[C@H](C(=O)NCS(=O)(=O)c1ccc(cc1)C)N(Cc2ccc(o2)C)C(=O)c3ccc(cc3)F C36602866
CC[C@H](C)N(Cc1ccc(cc1OS(=O)(=O)c2ccc(cc2)OC)N(CC)CC)C(=O)NC(C)(C)C C37421860
C[C@H](CSC(=O)C)C(=O)N1CCC[C@H]1C(=O)N(CCCO)C[C@H]2CC2(c3ccccc3)c4ccccc4 C38738869
c1ccc(cc1)Cc2c(ccc(c2Cc3ccccc3)S(=O)(=O)Oc4ccccc4)[C@H](CC=O)NC=O C39495249
CCCCn1c(c(c(c(c1=O)C#N)C)/C=C/2\C(=O)N(C(=S)S2)CCCOC)NCCc3ccccc3 C39851730
CCCCOc1ccc(cc1OCC)[C@@H]2c3c(n[nH]c3C(=O)N2CCN4CCOCC4)c5ccc(cc5)C C40341539
C=CCn1c(nnc1SCC(=O)Nc2ccccc2)CCCOc3ccc(cc3Br)Cl C40978372
CCCOC(=O)C1=C(Nc2nc(nn2[C@H]1c3cc(c(c(c3)Br)OC)OCC)SCCC)C C40980623
CCCOC(=O)C1=C(Nc2nc(nn2[C@H]1c3ccc(c(c3)OC)OCc4ccccc4F)SCCC)C C40980800
CCCSc1nc2n(n1)[C@@H](C(=C(N2)C)C(=O)OCC)c3ccc(c(c3)OCC)OCc4ccccc4F C40981049
CCOc1cc(ccc1OCc2ccc(cc2)C)[C@H]3C(=C(Nc4n3nc(n4)SCC)C)C(=O)OCC=C C41003275
COCCn1c(nnc1SCC(=O)N)Cc2ccccc2 C05861264
Cc1ccc(cc1)S(=O)(=O)/N=C(\CCl)/NCCNC(=O)C C09226775
CCc1c(c2cc(cc(c2[nH]1)CNC(=O)CCCn3cncn3)F)C C12704946
Cc1cccc(n1)NC(=O)[C@H](CCSC)NC(=O)c2ccco2 C14683685
c1conc1CSC[C@@H]([C@H](CSCc2ccon2)O)O C15108982
CCOP(=S)(OCC)SCC(=O)N[C@@H](C)C(=O)NC C04978249
C[C@@H]1CN(C[C@H](O1)C)CCC(=O)NN/C(=C/C(=O)C(F)(F)F)/C C25561657
CCSc1nnc(s1)SCC(=O)NCCNC(=O)C C29810813
CNC(=O)NC(=O)CCN(Cc1cccs1)C[C@@H]2CCCO2 C29964161
CC[C@H](C)[C@H](C(=O)[O-])NC(=O)C(C)(C)CN1CC[NH+](CC1)CC C32088262
C[NH+](CCO)Cc1c(nc(s1)c2ccncc2)CC(=O)[O-] C36291154
C[C@@H](C(=O)NC1CC1)OC(=O)C[C@@H](c2cccs2)NC(=O)C C37136571
c1csc(c1C#N)NC(=O)CC[NH+](CCC(=O)[O-])C2CC2 C37594390
CCN(CC)C(=O)CCNc1ccccc1S(=O)(=O)NC C37752986
CCCS(=O)(=O)N[C@H](C)C(=O)N1CCCC[C@H]1CCO C37895783
CC(C)NC(=O)CSc1c2c(n(c(=O)n1)CCCO)CCC2 C38479680
Cc1ccc(cc1S(=O)(=O)N(CCCOC)CCOC)N C40348920
CC(C)[C@@H](C(=O)NCC(=O)NCC(=O)OC)Br C41698548
C[C@@H]1C[C@H]1C(=O)NCCC(=O)NCCN2C[C@H](O[C@H](C2)C)C C41806697
CC(C)[C@@H](CNC(=O)[C@@H](C(C)C)NC(=O)C)N1CCOCC1 C42028298
CCCN(CCO)C(=O)CNC(=O)c1ccc(o1)Br C42273768
CN(CCC(=O)OC)S(=O)(=O)c1ccc(cc1)C(=S)N C42551584
C[C@@H](COC)N(CCOC)c1ccc(cc1N)S(=O)(=O)C C42602653
C[C@@](CCCCSc1ccccc1[N+](=O)[O-])(C(=O)[O-])[NH2+]C C45550139
COCCCNC(=O)NC[C@]1(CCSC1)N2CCOCC2 C47597904
CC(C)(C)C(=O)NCCC(=O)NCCCCN1CCOCC1 C48286945
CCN(CC)S(=O)(=O)NCCNC(=O)c1cccs1 C48671150
CCCCN(CC)S(=O)(=O)c1cc(ccc1N)S(=O)(=O)C C50634272
C[C@H](C(=O)NCC(C)C)N1CCN(CC1)CC(=O)NC(C)C C52661059
CCc1nc([nH]n1)SCC(=O)N[C@@H](C)Cc2ccncc2 C55166083
CNC(=O)CCNS(=O)(=O)c1ccccc1OC(F)(F)F C55267093
CCN(CC)C(=O)CCNC(=O)CNC(=O)c1ccsc1 C55315960
Cc1csc(=O)n1CCC(=O)O[C@H](c2ccccc2)C(=O)N C10500064
C[C@H]1CCC[C@@](C1)(CNS(=O)(=O)CCC(=O)[O-])[NH+](C)C C48544452
C[NH+](CCNC(=O)c1ccc(s1)/C=C/C(=O)[O-])CCOC C61400994
Cn1ccnc1[C@@](CCNC(=O)COCC2CC2)(C(F)(F)F)O C61428284
CCC[C@H](C(=O)[O-])n1c(cc(=O)c(c1C[NH+](CC)CC)O)C C62387181
CCCC[NH+](C)Cc1cc(=O)c(cn1[C@H](C(C)C)C(=O)[O-])O C62391369
CCC[C@@H](c1ccccc1)NC(=O)CC[C@H]2C(=O)NC(=S)N=N2 C39764114
CCc1nc(cs1)CO/N=C(\c2ccc(c(c2)OC)OC)/N C63455485
COCCN(CC(=O)N)S(=O)(=O)c1ccc(c(c1)Cl)F C58246531
C[C@@H](C(=O)NCc1ccco1)NC(=O)c2ccc(cc2)COC C65779360
CC[C@@H](C)NC(=O)[C@H](C)NC(=O)[C@H](C)S(=O)(=O)C(C)C C65783597
Cc1cc(no1)NC(=O)CCN(CCCO)CC(F)(F)F C66528004
CCCC(=O)N1CSC[C@H]1C(=O)NCCC(=O)NC(C)C C66610436
CCC(=O)N[C@@H](CCSC)C(=O)NCc1c(nn(c1C)CC)C C66733271
c1ccc(c(c1)OCC(=O)NCCc2n[nH]c(=S)n2C3CC3)F C67079910
CCC(=O)N[C@H]1CCCN(C1)C(=O)CNC(=O)CCC(C)C C67157977
C=CCNC(=O)C(=O)Nc1ccc(cc1)C(=O)N(CC=C)CC=C C67316248
CCn1c(c(c(n1)C)CNC(=O)NCCCc2nc(cs2)C)C C67420522
CN(C)c1ccc(cc1CN(Cc2ccc(cc2)F)C(=O)COC)N C06696023
c1ccc(c(c1)CSCCNC(=O)CCNC(=O)c2ccco2)F C08770641
c1cc(ccc1CNC(=O)c2ccc(=O)[nH]c2)COCC(F)(F)F C08922539
CNS(=O)(=O)Cc1ccccc1CNC(=O)C[C@H]2CCC=C2 C12896060
CSCC[C@@H](C(=O)NC1CC1)NS(=O)(=O)/C=C/c2ccccc2 C15586732
CSCC[C@@H](C(=O)NCc1ccccc1F)NC(=O)c2ccco2 C21872737
C#CCNC(=O)CCNS(=O)(=O)c1cccc(c1)C(F)(F)F C25253492
c1cc(c(c(c1)F)F)CSc2nnc(n2CCC(=O)N)C3CC3 C28910333
CC(C)OC(=O)C[C@@H](c1ccccc1)NC(=O)NCC(F)(F)F C29727653
c1cc(ccc1/C=C/C(=O)NCC[C@@H]2CCCO2)C(=O)NC3CC3 C29957231
CCC[C@H](C(=O)[O-])[NH2+]Cc1cc(c(cc1OC)Br)OC C36839565
CCCCN(CC(=O)N)C(=O)c1cc(cn1CC)Br C37845365
C1[C@H]([C@H](CS1(=O)=O)Cl)NC(=S)OCCCCCCO C40167932
COCCN(Cc1cccs1)S(=O)(=O)c2ccc(cc2)N C40332790
CC[C@@H](C)[C@H](C(=O)[O-])NC(=O)[C@@H](C(C)C)[NH+]1[C@@H](CCC[C@@H]1C)C C36112644
CC[C@@H](C)[C@@H](C(=O)[O-])NC(=O)C(C)(C)C[NH+]1C[C@@H](C[C@@H](C1)C)C C33463452
CCN(CC(F)(F)F)S(=O)(=O)c1cc(ccc1OCC)N C42782343
COCCCCNS(=O)(=O)c1ccc(cc1Cl)C#CCO C44679215
C#Cc1cccc(c1)NC(=O)CNC(=O)CCC(=O)c2cccs2 C47920318
CCN(CCS(=O)(=O)CCC(=O)N)Cc1ccc(s1)Cl C15305282
CCOCCNC(=O)[C@H](C)NC(=O)c1ccc(s1)Br C48607153
CS(=O)(=O)NCC1CCC(CC1)C(=O)NCCc2cccs2 C49026035
CCS(=O)(=O)NCCCNC(=O)c1csc2c1CCCC2 C51461016
Cc1cccc(c1)C(=O)NCCN2C(=O)[C@H](NC2=S)CCSC C55180335
CSCCCNC(=O)C[C@H]1C(=O)NCCN1Cc2cccs2 C55252845
c1cc(c(nc1)NCCNC(=O)/C=C/c2nccs2)C(F)(F)F C58201095
CCN[C@@H]1c2cc(ccc2N(C1=O)CCOCCO)Br C42067339
C[C@@H](Cc1ccsc1)NS(=O)(=O)c2ccc(s2)CNC(=O)C C60509845
Cc1cc(cc2c1NC(=O)[C@H]2NCCN(C)CCOC)Br C61377844
COCCOCCCN[C@H]1c2c(cccc2Br)NC1=O C20192510
CCC(=O)N[C@H](CCSC)C(=O)NC[C@H]1Cc2ccccc2O1 C54773448
c1cc(n(c(=O)c1C(=O)N)CCCOCC(F)(F)F)C(F)(F)F C64653313
c1cc(ccc1/C=C/C(=O)NCCc2nccs2)C(=O)NC3CC3 C50450920
CCCOCC(=O)Nc1c(c2c(s1)CCC2)C(=O)NC3CC3 C65065801
C[C@H](c1ccc(cc1)S(=O)(=O)NC)NC(=O)CSCC=C C54141522
C[C@@H](COCC(F)(F)F)NC(=O)C(=O)Nc1ccc(cc1F)F C65612564
CCc1c(sc(n1)CCNC(=O)[C@H](C)NC(=O)C2CCC2)C C66101015
Cc1cc(ccc1NC(=O)C(=O)NCCCCc2nc(cs2)C)F C66229526
Cc1csc(n1)CCCCNC(=O)C(=O)Nc2cc(ccc2F)F C66229569
c1cc(ccc1CS(=O)(=O)CCCOCC(F)(F)F)C(=O)N C66501025
CCn1c(n[nH]c1=S)CNC(=O)CSCc2ccc(cc2)C C66637061
CC(C)(C)SCCNC(=O)CCNC(=O)/C=C/c1ccco1 C66736988
CS(=O)(=O)CCCO/N=C(\Cc1cccc(c1)Br)/N C66860673
CC(C)(C)SCCNS(=O)(=O)c1ccc(cc1)C(=O)NC C66936271
CCC(C)(C)NC(=O)[C@@H](C)[S@](=O)Cc1ccc(cc1)C(=O)NC C66949697
C[C@@H](CC#N)Sc1ccccc1NC(=O)C(=O)N[C@@H](C)C(C)C C66982062
CCn1c(n[nH]c1=S)CCNC(=O)C[C@H](C)c2ccccc2F C67075686
CCn1c(n[nH]c1=S)CCNC(=O)CCSc2ccccc2F C67075931
CCC(=O)N[C@H](CCSC)C(=O)N[C@H](C)c1cc(oc1C)C C67331460
CCS(=O)(=O)N[C@@H](CCSC)C(=O)N[C@H]1C[C@@H]1c2ccccc2 C67512657
c1cc(oc1C(=O)NNC(=O)[C@@H]2CC=CC[C@@H]2C(=O)[O-])Br C04651766
c1ccc(c(c1)C(=O)NNC(=O)[C@@H]2CC=CC[C@H]2C(=O)[O-])Br C13255348
CC[C@@H]1CCc2c(sc(c2C(=O)NC3CC3)NC(=O)CCC(=O)[O-])C1 C17074924
C[C@H]1CCc2c(sc(c2C(=O)NC3CC3)NC(=O)C[C@H](C)CC(=O)[O-])C1 C17077429
C[C@@H]1C[C@@H]([C@]2([C@H]([C@@]1(C)CCC3=CC(=O)O[C@@H]3O)CCC=C2C(=O)[O-])C)O C31167367
Cc1cc(c(cc1S(=O)(=O)Nc2cccc3c2nccc3)C(=O)[O-])O C31667406
CN(C)c1ccc(cc1)[C@H]2[C@H]3[C@@H](C(=O)NC3=O)[C@@](N2)(c4ccccc4)C(=O)[O-] C33717645
c1ccc(c(c1)NC(=O)c2c(nc(s2)[NH-])c3ccc(cc3)[N+](=O)[O-])F C08435816
C[C@H](c1ccccn1)[N-]S(=O)(=O)c2c(cc(cc2Br)Br)N C35694415
Cc1cc(no1)CS(=O)(=O)[N-]c2c(cc(cc2Br)N)Br C36742983
Cc1ccc(c(c1Cl)[N-]S(=O)(=O)c2c(c[nH][nH+]2)C(=O)[O-])Cl C37731738
CN1C(=O)/C(=C/c2ccc(cc2)C(=O)Nc3ccc(cc3C(=O)[O-])O)/SC1=S C09253080
Cc1ccc(cc1)c2cc(n(n2)c3ccc(cc3)S(=O)(=O)N)C(=O)[O-] C03276729
CC[C@@H](C)N1[C@@H]([C@@H](C(=NC1=O)[O-])[C@@H]2c3c(c4ccccc4[nH]3)CCN2CC)O C38570769
c1cc(c(cc1N2[C@H](NNC2=S)[C@@H]3C=C(N=N3)C4CC4)C(=O)[O-])Cl C38787040
c1ccc(cc1)CNC(=O)N[N-]C2=NC(=O)C3=C4CCCC[C@@H]4SC3=N2 C38971386
c1ccc2c(c1)cccc2/C=C\3/C(=O)N(C(=S)S3)[C@H](CCC(=O)N)C(=O)[O-] C39862238
CCc1ccc(cc1)/C=C\2/C(=O)N(C(=S)S2)[C@@H](CCC(=O)N)C(=O)[O-] C39862239
c1cc(c(c(c1)Cl)/C=C\2/C(=O)N(C(=S)S2)[C@H](CCC(=O)N)C(=O)[O-])F C39862274
Cc1ccc(o1)C(=O)C2=C(C(=O)N[C@@H]2c3cc(c(c(c3)Br)O)OC)[O-] C40116454
CCCC[C@H](C(=O)[O-])NC(=O)Nc1c(cc(cc1C)Br)C C40519844
CCC[C@@](C)(C(=O)[O-])NC(=O)Nc1c(cc(cc1C)Br)C C40519850
c1c(cc(c(c1Cl)NC(=O)NCCC(=O)[O-])Cl)Br C40545671
c1cc2cccnc2c(c1)Sc3c(c(ncn3)N4CCC(CC4)C(=O)[O-])N C40802082
CC[C@](c1ccc(cc1)Br)(C(=O)[O-])Sc2nncn2N C41991799
c1ccc2c(c1)cccc2[C@H]3[C@H]4[C@@H](C(=NC4=O)[O-])[C@@]([NH2+]3)(CC5CCCCC5)C(=O)[O-] C33879759
c1cc(ccc1CNC(=O)c2ccc3c(c2)nc(=S)[nH]c3[O-])COCC(F)(F)F C46660427
CO[C@@H]1CCC[C@H]1NC(=O)Nc2ccc(cc2C(=O)[O-])Br C50376547
Cc1ccc(c(c1)C)/N=C\2/N[C@@H](CC(=N2)[O-])C(=O)Nc3ccc(cc3)OC C16974367
[H]/N=C\1/C(=C\2/c3ccccc3N(C2=O)CC(=O)Nc4ccccc4C(F)(F)F)/SC(=N1)[O-] C54201920
c1ccnc(c1)N/C(=C(\C#N)/C(=O)c2c(c3cc(ccc3[nH]2)Cl)Cl)/[O-] C54732207
Cc1ccc(cc1)/C=C/S(=O)(=O)[N-]c2cc(cc(c2)S(=O)(=O)N)F C55678633
c1cc(c(cc1F)F)S(=O)(=O)[N-]c2cc(cc(c2)S(=O)(=O)N)F C55678838
c1cc(c(cc1F)F)NC(=O)CSc2c(c3c(s2)c(=O)[nH]c(n3)[O-])C#N C04987725
Cc1ccc(cc1C)NC(=O)CSc2c(c3c(s2)c(=O)[nH]c(n3)[O-])C#N C04987739
Cc1ccc(c(c1)C)[N-]S(=O)(=O)c2ccc(cc2F)S(=O)(=O)N C60436716
c1cc(c(cc1S(=O)(=O)N)F)S(=O)(=O)[N-]c2ccc(cc2Cl)Cl C60436773
c1cc(c(cc1S(=O)(=O)N)F)S(=O)(=O)[N-]c2ccc(c(c2F)F)F C60436823
CNC(=O)c1cc(ccc1NC(=O)C[C@]2(CCSC2)C(=O)[O-])Cl C64610947
c1csc(n1)NC(=O)CSc2c(c3c(s2)c(cc(=O)[nH]3)[O-])C#N C13119382
c1cc(sc1)c2nc([n-]n2)NC(=O)c3c(c(n[nH]3)C4CC4)Br C65215828
C[C@@H](/C(=C(\C#N)/C(=O)Nc1cccc(c1Cl)Cl)/[O-])NC(=O)C2CCC2 C66230822
c1cc(sc1S(=O)(=O)[N-]c2nc(cs2)CC(=O)N)Br C66250598
Cc1c(sc(n1)[N-]S(=O)(=O)/C=C/c2ccccc2)SCC(=O)N C66253756
Cc1ccc(cc1F)S(=O)(=O)[N-]c2nc(c(s2)SCC(=O)N)C C66253792
Cc1c(c2ccccc2[nH]1)/C(=C(/C#N)\C(=O)Cc3c(nc([nH]c3=O)C)C)/[O-] C66504497
c1ccc(c(c1)/C=C/S(=O)(=O)[N-]c2ccc(c(c2)C(=O)N)Cl)Cl C66579386
CCn1c(c2ccc(cc2nc1=S)C(=O)NNC(=O)c3cccc(c3)C)[O-] C66783959
C[C@H](C(=O)NC(C)(C)C)NC(=O)c1ccc2c(c1)nc(=S)n(c2[O-])C C66923520
Cn1c(c2ccc(cc2nc1=S)C(=O)Nc3ccccc3C(=O)NC4CC4)[O-] C27032332
CCc1ccc(cc1)C2=N[C@H]([NH2+][C@@H](C2)c3cccc(c3O)OCC)c4ccc(cc4)Br C09541635
Cc1cc(ccc1OC)C[NH+]2CCNC(=O)[C@@H]2CC(=O)NC34CC5CC(C3)CC(C5)C4 C11775212
CC1([C@H]2CC=C([C@@H]1C2)C[NH+]3CCC(CC3)[C@@]4(C(=O)NC(=O)N4)CCc5ccccc5)C C12134269
C[NH+](CC(=O)Nc1ccc(c(c1)C(F)(F)F)Cl)CC(=O)NC2(CCCCC2)C#N C12918200
CC1CC[NH+](CC1)[C@H](CNC(=O)c2ccccc2NC(=O)c3cccs3)c4cccs4 C12918804
C[NH+](Cc1[nH]c(=O)c2c(csc2n1)c3ccc(cc3)F)CC(=O)Nc4ccc(cc4)Cl C12973546
C[NH+](Cc1[nH]c(=O)c2c(csc2n1)c3ccccc3)CC(=O)Nc4ccccc4Br C12974674
C[NH+](Cc1[nH]c(=O)c2c(csc2n1)c3ccc(cc3)Cl)CC(=O)Nc4cccc(c4)F C13000910
CC[NH+](CC)CCNC(=O)c1ccc2c(c1)[C@@H]3C=CC[C@H]3[C@@H](N2)c4cccc(c4Cl)Cl C14477349
CC[NH+](CC)CCNC(=O)c1ccc2c(c1)[C@@H]3C=CC[C@H]3[C@@H](N2)c4ccc(cc4)SC C14552323
CC(C)CNC(=O)c1cc2cc(ccc2o1)C3(CC[NH+](CC3)Cc4ccccc4Cl)O C15067611
Cc1cc([nH+]c(c1)NC(C(F)(F)F)(C(F)(F)F)NC(=O)c2cc(cc(c2)Cl)Cl)C C15277013
CC1CC[NH+](CC1)CC(=O)Nc2c(c3c(s2)CCC3)C(=O)Nc4cc(ccc4OC)Cl C15946660
CC[C@@H]1C[C@@H](n2c(cc(n2)[C@H]3CCC[NH+]3Cc4cn[nH]c4C(C)(C)C)N1)C(F)(F)F C19520774
COC(=O)[C@@H]1Cc2c3ccccc3[nH]c2[C@@H]4N1[C@@H](C[C@H](C4)[NH2+]Cc5cccs5)c6ccccc6F C12602950
CC[NH+](CC)CCNC(=O)c1ccc2c(c1)[C@H]3C=CC[C@H]3[C@H](N2)c4c(cccc4Cl)Cl C20750582
Cc1ccccc1C(=O)N[C@@H](C(C)C)C(=O)NC[C@@H](c2cccs2)[NH+]3CCC(CC3)C C22680724
Cc1c(cccc1Cl)NC(=O)CNC(=O)C[NH+](C)Cc2ccccc2C(F)(F)F C22965897
c1cc(cc(c1)C(=O)NCC[NH+]2CCCC2)[C@@H]3CCCN(C3)C(=O)Nc4ccc(cc4)Cl C33035480
CCc1c(sc2c1c(nc(n2)SCC(=O)N)N3CC[NH+](CC3)Cc4ccc(cc4C)C)C C34762182
C[C@@H](c1[nH]c(=O)c2c(csc2n1)c3cccs3)NC4CC[NH+](CC4)Cc5ccc(cc5)Cl C12748869
Cc1c(sc(c1[C@@H](c2ccc(cc2)OC)Nc3cccc[nH+]3)NC(=O)c4ccco4)C C00703724
CCC[NH+](CC(=O)Nc1ccccc1Br)CC(=O)Nc2ccc(c(c2F)F)F C03584907
Cc1cccc([nH+]1)N[C@H](c2cccc(c2)OC)c3cc(sc3NC(=O)c4ccco4)C C38546913
Cc1cccc([nH+]1)N[C@@H](c2ccc(cc2)C(F)(F)F)c3cc(sc3NC(=O)c4ccco4)C C38547000
c1ccc(c(c1)C(=O)NC2CCCCC2)NC(=O)[C@@H]3CCC[NH+](C3)Cc4ccc(cc4Cl)Cl C38854508
CC[C@@H](C)NC(=O)c1ccccc1NC(=O)[C@H]2CCC[NH+](C2)Cc3ccccc3Cl C38855431
Cc1c(c(no1)c2c(cccc2Cl)Cl)NC(=O)NC[C@H]([C@H]3C=CC=[NH+]3)C(F)(F)F C39338840
c1ccc(cc1)Oc2ccc3=[NH+][C@H](C=c3c2)C(=O)NNC(=O)c4ccc(cc4)C(F)(F)F C39352966
Cc1ccc(o1)CN(C2CC([NH2+]C(C2)(C)C)(C)C)C(=S)Nc3ccc(c(c3)Cl)C(F)(F)F C39413556
CC[C@H](c1ccccc1)C(=O)N2C[C@H](C3(C2)CC[NH2+]CC3)C(=O)NCc4cccc(c4C)Cl C39695071
CCc1ccc(cc1)[C@H](C)NC(=O)[C@@H]2CN(CC23CC[NH2+]CC3)C(=O)Cc4ccc(cc4)Cl C39696055
c1ccc(c(c1)[C@@H](c2c3c(sc2NC(=O)c4ccco4)CCCC3)Nc5cccc[nH+]5)Cl C38550618
c1cc(ccc1[C@H]2CSC[C@H]([NH2+]2)C(=O)NCCc3ccc(cc3Cl)Cl)N4CCCC4 C44167434
C[NH+](C)CC[C@H]1CCCc2c1cc(cc2)NC(=O)Nc3ccc(c4c3cccc4)c5ccncc5 C45228065
C[C@H]1C[C@@H](C[NH+](C1)Cc2csc(n2)NC(=O)c3ccc(c(c3)NC(=O)c4cccs4)Cl)C C14529075
Cc1cc(nc([nH+]1)N2CCCC2)Nc3ccc(cc3)NC(=O)c4ccccc4C(F)(F)F C49028120
COc1cc(c(cc1NC(=O)C[NH+]2CCC(=CC2)c3c[nH]c4c3ccc(c4)F)Cl)OC C59001482
CC(C)c1ccccc1NC(=S)N(Cc2ccncc2)C3CC([NH2+]C(C3)(C)C)(C)C C06514934
Cc1ccc(c(c1)C)NC(=S)N(Cc2ccc(cc2)N(C)C)C3CC([NH2+]C(C3)(C)C)(C)C C59093106
Cc1cc(c2c(c1)/C(=N/NC(=O)C[NH+](Cc3ccccc3)Cc4ccccc4)/C(=O)N2)C C59155541
CC1(CC(CC([NH2+]1)(C)C)N(Cc2cccs2)C(=S)Nc3ccc(c(c3)Cl)OC)C C59169371
Cc1ccc(cc1C)NC(=S)N(Cc2ccc(cc2)N(C)C)C3CC([NH2+]C(C3)(C)C)(C)C C59187168
c1ccc(cc1)C\2=NN(C(=O)/C2=C\NCCC3=c4ccccc4=[NH+]C3)[C@H]5Nc6ccccc6S5 C63254414
Cc1ccc2=[NH+][C@H](C(=c2c1)NC(=O)c3ccc(cc3)Cl)C(=O)NCc4ccc(cc4)OC C63447878
C[C@H]1C(=c2ccccc2=[NH+]1)CCN/C=C/3\C(=NN(C3=O)[C@H]4Nc5ccccc5S4)C(F)(F)F C63110755
Cc1cccc(c1C)N/C(=N\C(=O)c2ccccc2F)/NCCC3=c4ccccc4=[NH+]C3 C63589358
C[C@H]1C(=C(NO1)C)CC(=O)NC[C@@H](c2ccccc2)C3=c4ccccc4=[NH+][C@@H]3c5ccccc5 C64046559
c1ccc2=[NH+]CC(=c2c1)[C@@H](CNC(=O)/C=C\3/CS[C@H](N3)c4ccsc4)c5cccs5 C64139130
c1ccc(cc1)[C@@H](CNC(=O)NC[C@@H]2COc3ccccc3O2)C4=c5ccccc5=[NH+]C4 C64175259
CC[NH+](CC)CCCN(Cc1cc2c(cc(cc2[nH]c1=O)C)C)C(=S)NC[C@@H]3CCCO3 C06162582
CC[NH+](CC)CCCN(Cc1cc2c(cc(cc2[nH]c1=O)C)C)C(=S)NCc3ccco3 C06162585
CC[NH+](CC)CCCN(Cc1cc2c(cc(cc2[nH]c1=O)C)C)C(=S)Nc3ccc(cc3C)C C06078164
CC[NH+](CC)CCCN(Cc1cc2ccc(cc2[nH]c1=O)C)C(=S)Nc3ccc(cc3)F C06193021
CC[NH+](CC)CCCNC(=S)N(Cc1cccs1)Cc2cc3ccc(cc3[nH]c2=O)C C06193254
CC[NH+](CC)CCCNC(=S)N(Cc1cccs1)Cc2cc3cccc(c3[nH]c2=O)C C06193256
CC[NH+](CC)CCN(Cc1cc2cc(cc(c2[nH]c1=O)C)C)C(=S)NCc3ccccc3 C06193330
CC[NH+](CC)CCN(Cc1cc2cc(ccc2[nH]c1=O)OC)C(=S)Nc3ccc(cc3C)C C06078335
CCOc1ccc2c(c1)cc(c(=O)[nH]2)CN(Cc3cccs3)C(=S)NCCC[NH+](C)C C06196725
CCc1ccc2c(c1)cc(c(=O)[nH]2)CN(Cc3ccc(cc3)C)C(=S)NCCC[NH+](C)C C06197771
CCc1ccccc1NC(=S)N(CC[NH+](CC)CC)Cc2cc3cc(c(cc3[nH]c2=O)C)C C06135467
Cc1cc(c2cc(c(=O)[nH]c2c1)CN(CCC[NH+](C)C)C(=S)NCCc3ccccc3)C C06301279
CCC[C@@H](c1nnnn1C(C)(C)CC)[NH+](CCCO)Cc2cc3ccc(c(c3[nH]c2=O)C)C C13499652
CCC[C@H](c1nnnn1C(C)(C)CC)[NH+](CCCO)Cc2cc3cc(cc(c3nc2O)C)C C08582747
CCN(CC)c1ccc(cc1)C[NH+]2C[C@H](C[C@H]2C(=O)NCCOC)NC3Cc4ccccc4C3 C20912630
CCCOc1c(cc(cc1Br)C[NH2+]CCNc2ccc(cc2)[N+](=O)[O-])OCC C20932425
CCOP(=S)(OCC)OC(=O)/C(=C\OCC(=O)OC(C)(C)C)/[C@H]1CSC(=[NH+]1)N C21986121
Cc1ccc(cc1)S(=O)(=O)N[C@@H](CCSC)C(=O)NC[C@H](c2ccco2)[NH+]3CCCCC3 C22444161
CC[NH+](CC)CCC[C@@H](C)NC(=O)C[C@@H](c1ccc2c(c1)OCO2)c3c[nH]c4c3cccc4 C35549427
Cc1ccccc1c2csc3c2c(=O)[nH]c(n3)C[NH+](CCC(C)C)C[C@@H](COC(C)C)O C35745848
Cc1ccccc1c2csc3c2c(=O)[nH]c(n3)C[NH+](CCC(C)C)C[C@@H](COCC(C)C)O C35745856
Cc1ccc(c(c1)C)c2csc3c2c(=O)[nH]c(n3)C[NH+](CC=C)C[C@@H](COCC(C)C)O C35746455
CCCC(=O)OC[C@H](C[NH+](Cc1[nH]c(=O)c2c(c(sc2n1)C(=O)OC(C)C)C)C(C)C)O C35746818
Cc1ccc(c(c1)c2csc3c2c(=O)[nH]c(n3)C[NH+](CCOC)C[C@H](COCC=C)O)C C35746951
C=CCOC[C@H](C[NH+](Cc1ccco1)Cc2[nH]c(=O)c3c(csc3n2)c4ccccc4)O C35747178
CC(C)[NH+](Cc1[nH]c(=O)c2c(csc2n1)c3ccc(c(c3)OC)OC)C[C@@H](CCC=C)O C35747295
CC(C)[NH+](Cc1[nH]c(=O)c2c(csc2n1)c3ccc(c(c3)OC)OC)C[C@H](CCC=C)O C35747296
CC(C)CC[NH+](Cc1[nH]c(=O)c2c(csc2n1)c3ccccc3F)C[C@@H](COCC=C)O C35747405
COCCC[NH+](Cc1[nH]c(=O)c2c(csc2n1)c3cccc(c3)OC)C[C@H](CCC=C)O C35747555
CC(C)CC[NH+](Cc1[nH]c(=O)c2c3c(sc2n1)CCC3)C[C@@H](COCc4ccccc4)O C36159154
C[C@H]1CCc2c(sc3c2c(=O)[nH]c(n3)C[NH+](CCC(C)C)C[C@@H](COCC(C)C)O)C1 C36161475
Cc1ccc(cc1)c2csc3c2c(=O)[nH]c(n3)C[NH+](CCOC)C[C@@H](COCC(C)C)O C36205590
Cc1ccccc1c2csc3c2c(=O)[nH]c(n3)C[NH+](CCCOC)C[C@H](COC(C)C)O C36205812
CCC[NH+](Cc1[nH]c(=O)c2c(csc2n1)c3ccc(cc3)Cl)C[C@@H](COCC(C)C)O C36206212
CC(C)COC[C@@H](C[NH+](CC=C)Cc1[nH]c(=O)c2c(csc2n1)c3cccc(c3)Cl)O C36206431
Cc1ccc(c(c1)C)c2csc3c2c(=O)[nH]c(n3)C[NH+](CCOC)C[C@@H](COC(C)C)O C36206443
Cc1ccc(c(c1)C)c2csc3c2c(=O)[nH]c(n3)C[NH+](CCOC)C[C@H](COC(C)C)O C36206444
CCC[NH+](Cc1[nH]c(=O)c2c(c(sc2n1)C(=O)OCC=C)C)C[C@@H](COC(C)(C)C)O C36206795
CCC[NH+](Cc1[nH]c(=O)c2c(c(sc2n1)C(=O)OC(C)C)C)C[C@@H](COCC(C)C)O C36206879
CCC[NH+](Cc1[nH]c(=O)c2c(csc2n1)c3ccc(c(c3)OC)OC)C[C@@H](CCC=C)O C36207727
CC(C)C[NH+](Cc1[nH]c(=O)c2c(csc2n1)c3cccc(c3)Cl)C[C@@H](COCC=C)O C36207917
CC(C)C[NH+](Cc1[nH]c(=O)c2c(csc2n1)c3cccc(c3)Cl)C[C@H](COCC=C)O C36207918
Cc1ccc(c(c1)C)c2csc3c2c(=O)[nH]c(n3)C[NH+](CCCOC)C[C@@H](CCC=C)O C36207970
COCCNC(=O)[C@@H]1C[C@H](C[NH+]1Cc2ccccc2)NCc3cccc(c3)Oc4ccccc4 C32523768
CC[NH+](CC)[C@H](CNC(=O)[C@H](CCSC)NC(=O)c1ccccc1Cl)c2ccccc2 C36703197
CCC[NH+]1CCC(CC1)N2C[C@@H](C[C@H]2C(=O)NCCOC)NC/C(=C/c3ccccc3)/Cl C19811500
CC[NH+](CC)CCCNC(=O)C1CCN(CC1)C(=O)N[C@H](C)CCc2ccc3c(c2)OCO3 C58279453
C[NH+](C)CCN(Cc1ccc(cc1)C(F)(F)F)C(=O)CCCNC(=O)NC2CCCCC2 C60167900
C[C@@H](CCCC(C)C)NC(=O)CC[C@H]1C(=O)N(C(=N1)O)CCC2=c3cc(ccc3=[NH+]C2)Cl C63281238
CC[NH+](CC)CCNC(=O)CN(C)c1nn2c(c(nc2s1)c3ccccc3)NC(C)(C)C C64704370
CC[NH+](Cc1ccccc1)[C@@H](c2cc3ccc(c(c3[nH]c2=O)C)C)c4nnnn4C5CCCCC5 C06193652
Cc1cc(c(c(c1)C)NC(=O)C[NH+](C)Cc2nc(cs2)c3cc(n(c3C)C[C@@H]4CCCO4)C)C C08719498
c1ccc(cc1)Cn2c(nnc2SCC(=O)N[C@H]3CCCc4c3cccc4)C[NH+]5CCCCC5 C08719657
CN1[C@H]([C@H](c2ccccc2C1=O)C(=O)NCC[NH+](Cc3ccco3)C4CCCC4)c5cccs5 C09432484
c1ccc(c(c1)C(=O)N2CC[NH+](CC2)CC(=O)Nc3ccccc3Cl)SC[C@H]4CCCO4 C09585923
C[C@H](c1nnc(n1c2ccc(cc2)F)SCC(=O)Nc3c(c4c(s3)CCC4)C#N)[NH+](C)C C09793180
C[C@H](c1ccc(cc1)F)NC(=O)CSc2nnc(n2c3ccc(cc3)F)C[NH+]4CCCCC4 C09881717
CC(C)C[C@H](c1ccccc1)NC(=O)CSc2nnc(n2c3ccccc3)C[NH+]4CCCCC4 C12135343
c1ccc(cc1)c2csc(n2)CN3[C@H](CCC3=O)CC[NH2+]Cc4cc5c(cc4Cl)OCO5 C12279482
Cc1ccc(cc1)N2[C@H](C(=O)N(C2=O)CC(=O)NC[C@@H](c3ccccc3Cl)[NH+]4CCCC4)C C12998804
CC(C)(C#Cc1ccc(cc1)C[NH+]2CCC(CC2)[C@H](Cc3ccccc3)N(C)C(=O)c4ccn(n4)C)O C14985679
C[NH+](C)[C@@H](CNC(=O)CCn1cnc2c(c1=O)c3c(s2)CCCC3)c4c(cccc4Cl)F C17642449
c1ccc(cc1)C[NH+]2CC[C@@H](C2)NC(=O)C3CCN(CC3)S(=O)(=O)c4ccccc4C(F)(F)F C17701797
CC[C@@H](C)Cc1c(sc2c1c(=O)[nH]c(n2)SCC(=O)N3CCN(CC3)c4cccc[nH+]4)C C19368585
C[NH+]1CCN(CC1)C(=O)c2c3c(n(n2)CC=C)CC[C@@H](C3)NCc4cc(cc(c4)F)C(F)(F)F C14747823
c1ccc(cc1)C[C@@]2(C(=O)N(C(=O)N2)CCc3ccccn3)C4CC[NH+](CC4)Cc5cccs5 C20920342
CC[C@H]1CCCC[NH+]1CCCN2C(=O)c3cc4c(n3C[C@@]2(C)C(=O)NC5CCCCC5)cco4 C21810704
c1ccc(cc1)CN(CCC/[NH+]=c/2\cc(oc3c2cccc3)O)C(=O)c4ccc5c(c4)OCCO5 C22473288
CN(CCCC(=O)NC[C@H](c1ccccc1Cl)[NH+]2CCCC2)S(=O)(=O)c3cccs3 C22619689
CN(CCCC(=O)NC[C@@H](c1ccccc1Cl)[NH+]2CCCC2)S(=O)(=O)c3cccs3 C22619691
Cc1c(sc2c1c(nc(n2)C[NH+]3CCCC3)NC[C@@H](c4ccc(cc4)F)N5CCOCC5)C C23381281
Cc1c(sc2c1c(nc(n2)C[NH+]3CCCCC3)Sc4nnc(s4)NCc5ccco5)C C23619791
c1ccc(c(c1)C(F)(F)F)n2c(nnc2SCC(=O)NCC(F)(F)F)C[NH+]3CCCCC3 C23870187
Cc1c(c(n(n1)c2cccc(c2)C(F)(F)F)C)C(=O)C(=O)NCc3ccccc3C[NH+]4CCCC4 C24652152
Cc1ccc(cc1)S(=O)(=O)N2CC[NH+](CC2)[C@H](C)C(=O)Nc3ccccc3SC(F)F C25559703
c1cnn(c1)c2ccc(cc2)CCNC(=O)C[NH+]3CCN(CC3)Cc4ccc(cc4)C(F)(F)F C27750910
CC[C@H](CNC(=O)Cn1cnc2c(c1=O)c(cs2)c3cccs3)[NH+]4CCc5ccccc5C4 C29910065
CC[NH+](CC)[C@@H](CNC(=O)c1cc(ccc1Cl)S(=O)(=O)N(CC)CC)c2ccsc2 C31987671
c1ccc(cc1)C[NH+]2CCC(CC2)NC(=O)[C@@H]3CC=CC[C@@H]3C(=O)N4CCN(CC4)Cc5ccccc5 C38730991
c1ccc(cc1)C[NH+]2CCC(CC2)NC(=O)[C@H]3CC=CC[C@@H]3C(=O)N4CCN(CC4)Cc5ccccc5 C38730992
c1ccc(cc1)C[NH+]2CCC(CC2)NC(=O)[C@@H]3CC=CC[C@H]3C(=O)N4CCN(CC4)Cc5ccccc5 C38730993
c1ccc(cc1)C[NH+]2CCC(CC2)NC(=O)[C@H]3CC=CC[C@H]3C(=O)N4CCN(CC4)Cc5ccccc5 C38730994
Cc1c(cc(n1CCCN2CCOCC2)c3ccccc3)C(=O)N[C@@H]4CC[NH+](C4)Cc5ccccc5 C39198512
CCCn1c2c(c(n1)C(=O)N3CCCC3)C[C@@H](CC2)[NH2+]CC4(CCCCCC4)N5CCOCC5 C23353458
CN(C1CCCCC1)S(=O)(=O)c2cccc(c2)C(=O)NC[C@@H](c3cccs3)[NH+]4CCCC4 C27603516
CC[C@@H](C(=O)NCc1ccc(cc1)C[NH+]2CCC[C@@H](C2)C)N(c3ccc(cc3)C)S(=O)(=O)C C44879338
c1cc(oc1)[C@H](CNc2c3c4c(sc3nc(n2)CN5CCOCC5)CCCC4)[NH+]6CCCC6 C46550051
Cc1c(sc2c1c(=O)n(cn2)CCC(=O)NCc3ccc(cc3)C[NH+]4C[C@H](C[C@@H](C4)C)C)C C59057535
C[C@@H]1C[C@H](C[NH+](C1)Cc2ccccc2CNC(=O)c3c(cco3)CS(=O)(=O)c4ccccc4)C C59061000
CC[NH+]1CCN(CC1)c2c(cccc2Cl)NC(=O)CSc3nnc(o3)c4ccc(cc4)C C59212031
C[C@@H]1C[C@@H](C[NH+](C1)Cc2ccccc2CNC(=O)c3ccc(o3)CS(=O)(=O)c4ccccc4)C C59286490
Cc1c(c(n2c(n1)nc(n2)SC)C)CC(=O)NCc3ccccc3C[NH+]4C[C@@H](C[C@@H](C4)C)C C59286603
C[NH+](C)[C@H](CNC(=O)CSCC1=NC(=O)C2=C3CCCC[C@H]3SC2=N1)c4ccccc4Cl C39778313
Cc1cc(c(cc1Cl)OC)NC(=O)CSc2nnc(n2C3CC3)C4=c5ccccc5=[NH+]C4 C63208804
CC(C)(C)c1ccc(cc1)S(=O)(=O)[C@H]2CS(=O)(=O)C[C@@H]2NCCC3=c4ccccc4=[NH+]C3 C63386531
c1ccc2=[NH+]CC(=c2c1)c3nnc(n3C[C@H]4CCCO4)SCC(=O)Nc5ccc(cc5F)F C63780747
CN(C)c1ccc(cc1)[C@H](CNC(=O)CN2c3ccccc3OCC2=O)C4=c5ccccc5=[NH+]C4 C63830648
CCn1c(nnc1SCC(=O)C2=c3ccccc3=[NH+]C2)CS[C@@H]4Nc5ccccc5S4 C64056378
CC1=c2cc(ccc2=[NH+][C@H]1C(=O)N[C@@H]3C[C@H](N(C3)Cc4ccc(cc4)SC)C(=O)OC)Cl C64167045
COc1ccc(cc1)[C@@H](CNC(=O)CN2C(=O)CC3(C2=O)CCCCC3)C4=c5ccccc5=[NH+]C4 C64715660
C[C@@H](c1nc2ccccc2n1C)NCC(C)(C)[NH+](C)C C20125882
CC[NH2+][C@@H](C)c1c(cccc1Sc2nncn2C)F C34668783
C[C@@H]1C[C@H]1c2ccc(o2)CNc3c[nH+]ccc3N(C)C C36940530
CC[NH+]1CC[C@H](C1)CNCc2c(nc3n2ccs3)C C37644456
Cc1ccc(s1)S(=O)(=O)NCC(C)(C)[NH+](C)C C36091355
CCn1cc(cn1)[C@@H](C)[NH2+][C@@H](C)c2cc(oc2C)C C44730083
C[C@H](CN[C@H](C)C(=O)N1CCCCC1)[NH+]2CCCCC2 C44993344
CCn1c(c(c(n1)C)[C@@H](C)[NH2+][C@H](C)c2ccco2)C C45169777
Cc1c(c(n(n1)C)C)[C@H](C)Nc2ccccc2C[NH+](C)C C45171254
C[NH2+]Cc1c(cccc1Cl)N(C)Cc2cnn(c2)C C48985666
CCCN1C(=O)C[C@H](C1=O)[NH2+][C@H](C)c2ccc(s2)C C49163197
C[C@@H]1CCC[NH+](C1)CCNC(=O)[C@@H]2C[C@@H]2c3ccco3 C49376751
CCCc1[nH]c(=S)n(n1)C[NH+]2CCC[C@@H]2C(C)C C49516182
CCN(C1CCCCC1)C(=O)C[NH+]2CCCC[C@@H]2CO C49751185
CC[NH2+]CCc1nnc(o1)c2cc(ccc2F)Cl C50619726
CC[NH+]1CCC[C@H](C1)CNC(=O)/C=C/c2cscn2 C50629170
CCCNc1c(c(nn1C)C)C[NH+]2CCC[C@@H](C2)C C50792467
CC1(COCCN1C[C@@]2(CCOC2)C[NH2+]C(C)(C)C)C C51255852
CC(C)c1ncc(c(n1)C[NH2+]C)N(C)[C@@H]2CCSC2 C51442333
c1cc(ncc1C[NH2+]C2CC2)n3ccc(n3)C(F)(F)F C51517776
CC[C@@H]1CO[C@H](CN1c2cc[nH+]c(c2)CNC(C)C)C C51518679
CC[C@@H]1CO[C@H](CN1c2cc[nH+]c(c2)CNC3CC3)C C51518686
CCC[NH2+][C@H]1CCCc2c1cnc(n2)c3ccc(o3)CC C51722928
Cc1cnc(c(c1OC)C)C[NH+]2CCC[C@@H](C2)CCO C51916571
CCN[C@](Cn1c[nH+]c(c1C)C)(C#N)c2ccccc2 C51928024
C[C@@H]1CN(CCO1)C[C@@H]2CC[C@@H](O2)C[NH2+]C(C)(C)C C52382695
CC[NH2+]Cc1ccc(o1)CN2C[C@@H](OC(C2)(C)C)C C52543457
Cc1c(nn(c1C)C[C@H]2CC[C@H](O2)C[NH2+]C(C)(C)C)C C52591663
CC[NH2+]Cc1cc(c(o1)C)Cn2c(c(c(n2)C)C)C C52591682
C1CCCN(CCC1)C(=O)C[NH+]2CCC[C@H]2CCCO C52761950
C[C@@H]1CN(CC(O1)(C)C)[C@@H](C)C[NH2+]Cc2ccco2 C53496670
Cc1cc(nc(n1)N2CCC[C@@H]2C[NH2+]CC(C)C)C C53697348
C[C@H](c1cnc(s1)N(C)C[C@@H]2CCCCO2)[NH2+]C C54906682
Cc1c(sc(n1)N(C)Cc2ccoc2)[C@H](C)[NH2+]C C54908407
CC[C@@H]1CO[C@H](CN1c2nc(c(s2)C[NH2+]CC)C)C C55001398
CC[C@@H](CNc1c2ccsc2nc(n1)C)[NH+](C)C C55052531
C[C@H](C(C)C)N(C)c1c(n2ccsc2n1)C[NH2+]C C36787788
C[C@@H](CNc1c2c(ccs2)ncn1)C[NH+]3CCCC3 C58003308
CCN[C@H]1CCC2(C[C@H]1[NH+](CC)C(C)C)OCCO2 C43882908
CCC[C@@H](C)[NH+](C)[C@@H]1CC2(CC[C@@H]1NC)OCCO2 C43896349
C[C@H]1C[C@@H]1c2ccc(o2)CN(C)C(=O)C(C)(C)[NH2+]C C61316999
CCC1(CSC(=[NH+]1)NCc2cnc(cn2)C)CC C61322097
CCC[NH+]1CCC(CC1)NC(=O)/C=C/c2ccc(o2)C C61509866
Cc1c(cco1)C[NH+](C)Cc2c(ccc(n2)NC)Cl C61638905
CC[NH2+][C@H](Cn1c(=O)ccc(n1)C)c2ccc(cc2)C C61810301
CCC[C@@]1(CC[NH2+]C1)C(=O)N(C)Cc2ccc(o2)C C62890580
CCC[C@@]1(CC[NH2+]C1)C(=O)N2CCN(CC2)[C@H](C)CC C62904494
C[C@H]1CCC[NH+](C1)CCCNc2cncc(n2)Cl C64914270
CCc1ncc(s1)C(=O)NCC[NH+]2CCCC[C@@H]2C C65065285
CC(C)n1cc2cc(sc2c1)C(=O)NCC[NH+](C)C C65285470
CC[NH+](CC)CCN1[C@H](C(=C(C1=O)O)C(=O)c2ccc(c(c2)C)OCC=C)c3cccc(c3)[N+](=O)[O-] C06458079
CCCN(Cc1cccn1Cc2ccc(o2)C(=O)NCCC[NH+]3CCCC[C@H]3C)C(=O)c4ccco4 C16533816
CC[NH+](CC)CCC[C@@H](C)NC(=O)c1ccc(cc1)CSc2nc(cc(n2)Cl)N3CCCC3 C16570378
CC(C)(C)OC(=O)NCCOCCOCCOc1cc(ccc1C(=O)OC)[C@]2([NH+]=N2)C(F)(F)F C22052539
COc1cc(cc(c1OCC=C)Br)C[NH2+]CCCSc2nnnn2c3ccccc3 C22108392
COc1cc(cc(c1OCc2ccccc2)Cl)C[NH2+]CCCSc3nnnn3c4ccccc4 C22108954
CCOc1cc(cc(c1OCC)OCC)C(=O)NC[C@@H](c2ccc(cc2)N(C)C)[NH+]3CCc4ccccc4C3 C22418198
CC[NH+](CC)CCC[C@H](C)N(CC1=CC[C@H]2C[C@@H]1C2(C)C)C(=O)Nc3c(cccc3C(C)C)C(C)C C34932196
Cc1ccccc1n2c(nnc2SCCCCC(=O)NCC[NH+]3CCCCC3)Cc4ccccc4 C35128141
CC[C@H](C(=O)N[C@@H](C)CCC[NH+](CC)CC)Sc1nc(c(c(=O)n1C)Cc2ccc(cc2)F)C C35156860
CC[NH+](CC)CCC[C@@H](C)NC(=O)[C@@H](C)Sc1nc(c(c(=O)n1C)Cc2ccccc2)COC C35159326
C=CCN(CC=C)c1cc(nc(n1)SCc2cccc(c2)C(=O)NCC[NH+]3CCCCC3)Cl C35338234
COc1ccc(c(c1)C[NH+](CCc2c[nH]c3c2cccc3)Cc4nc(co4)C(=O)NCc5ccco5)OC C35705003
Cc1ccc(o1)C[NH+](CCOC)Cc2ccc(o2)C(c3ccc(cc3)OC)(c4ccc(cc4)OC)O C35745194
CCc1c(c(n(n1)c2ccc(cc2)F)Oc3ccccc3)C[NH+](Cc4ccco4)C[C@@H](CCC=C)O C35777612
C[C@@H]1CCCCN1c2c(c(no2)c3ccccc3)C[NH+](C[C@@H]4CCCO4)C[C@@H](COCC(C)C)O C35780887
CCC[NH+]1CCc2c(c(nn2c3ccccc3OC)CN(CC(C)C)C(=O)NCC(=O)OCC)C1 C35921878
CCN(CC)c1c(c(no1)c2ccc(cc2)F)C[NH+](Cc3ccc4c(c3)OCO4)C[C@@H](COC)O C36249742
CCN(CC)c1c(c(no1)c2ccc(cc2)F)C[NH+](CCC(C)C)C[C@@H](COCc3ccco3)O C36249754
CCc1c(c(n(n1)c2ccccc2)Oc3ccccc3)C[NH+](C[C@@H]4CCCO4)C[C@@H](COCC#C)O C36303022
CCc1c(c(n(n1)c2ccccc2)Oc3ccccc3F)C[NH+](CCOC)C[C@H](COC(C)C)O C36303101
Cc1c(c(n(n1)c2ccccc2)Oc3ccc(cc3F)F)C[NH+](C[C@@H](COCC(C)C)O)C(C)C C36304111
CC(C)OC[C@H](C[NH+](CCOC)Cc1c(nn(c1Oc2ccccc2Cl)C)c3ccccc3)O C36304953
CC(C)OC[C@@H](C[NH+](CCOC)Cc1c(nn(c1Oc2ccc(cc2)Cl)C)c3ccccc3)O C36305071
CC(C)OC[C@H](C[NH+](CCOC)Cc1c(nn(c1Oc2ccc(cc2)Cl)C)c3ccccc3)O C36305073
Cn1c(c(c(n1)c2ccccc2)C[NH+](CCOC)C[C@@H](COCC=C)O)Oc3ccc(cc3)Cl C36305100
Cn1c(c(c(n1)c2ccccc2)C[NH+](CCOC)C[C@H](COCC=C)O)Oc3ccc(cc3)Cl C36305103
Cn1c(c(c(n1)c2ccccc2)C[NH+](Cc3ccco3)C[C@H](COCC=C)O)Oc4ccccc4F C36306758
CC(C)OC[C@H](C[NH+](Cc1c(nn(c1Oc2ccccc2F)C)c3ccccc3)C[C@@H]4CCCO4)O C36306830
Cn1c(c(c(n1)c2ccccc2)C[NH+](Cc3ccco3)C[C@@H](COCC#C)O)Oc4cccc(c4)F C36307029
Cn1c(c(c(n1)c2ccccc2)C[NH+](Cc3ccco3)C[C@H](COCC#C)O)Oc4cccc(c4)F C36307032
CC(C)COC[C@@H](C[NH+](CCOC)Cc1c(nn(c1Oc2ccc(cc2)F)C)c3ccccc3)O C36307434
CC(C)[NH+](Cc1c(nn(c1Oc2ccc(cc2)F)C)c3ccccc3)C[C@H](COCc4ccco4)O C36307559
CCOC[C@H](C[NH+](CCOC)Cc1c(nn(c1Oc2ccccc2F)c3ccccc3)C(C)C)O C36307867
CC(C)(C)OC[C@@H](C[NH+](Cc1ccco1)Cc2c(nn(c2Oc3ccccc3)C)c4ccccc4)O C36308169
CCCC[C@@H](C[NH+](CCOC)Cc1c(nn(c1Oc2ccc(cc2F)F)c3ccccc3)CC)O C36313666
CCCC[C@H](C[NH+](Cc1ccco1)Cc2c(nn(c2Oc3ccccc3OC)c4ccccc4)C)O C36313741
CCCCOC[C@@H](C[NH+](CCOC)Cc1c(nn(c1Oc2ccc(cc2)F)C)c3ccccc3)O C36313831
Cc1ccc(cc1)Oc2c(c(nn2C)c3ccccc3)C[NH+](Cc4ccco4)C[C@@H](COCC=C)O C36316016
Cc1ccc(cc1)Oc2c(c(nn2C)c3ccccc3)C[NH+](Cc4ccco4)C[C@@H](COCC#C)O C36316018
CC(C)OC[C@@H](C[NH+](CCOC)Cc1c(nn(c1Oc2ccc(cc2F)F)C)c3ccccc3)O C36316120
CCC[NH+](Cc1c(nn(c1Oc2ccc(cc2F)F)C)c3ccccc3)C[C@@H](COCC(C)C)O C36316146
CC(C)C[NH+](C[C@H](Cn1c2ccccc2nc1[C@@H](c3ccccc3)Sc4ccccc4)O)CC(C)C C27697284
CC(C)C[NH+](C[C@@H](Cn1c2ccccc2nc1[C@H](c3ccccc3)Sc4ccccc4)O)CC(C)C C27697279
CCCC[NH+](CCCC)CCCN1[C@@H](c2c(=O)c3cc(ccc3oc2C1=O)Cl)c4ccc(c(c4)OC)O C40014634
CC[NH+](CC)CCCNC(=O)CCCSc1nc(cc(n1)C(F)(F)F)c2ccc(cc2)Cl C58971622
CCCC[NH+](CCCC)CCCNCc1cc(c(c(c1)Br)OCc2ccccc2F)OCC C13733574
CCCC[NH+](CCCC)CCCNCc1cc(c(c(c1)Br)OCc2ccc(cc2)C)OCC C13733922
Cc1ccc2=[NH+][C@@H](C(=c2c1)CCN(Cc3cc(c(c(c3)OC)OC)OC)C(=S)NCCOC)C C63440261
CCn1cc(c2c1cccc2)CN(CCC[NH+](CC)CC)C(=S)Nc3cc(cc(c3)Cl)Cl C03029360
CCCCOc1ccccc1/C=N/NC(=O)[C@@H]2CC2(c3cccc(c3)C)c4cccc(c4)C C03060905
Cc1ccc(cc1)N[C@@H](CCSc2nc3ccccc3c(=O)n2CC(C)C)c4ccccc4 C12635399
CC(C)c1ccc(cc1)[C@@H](C(=O)NC2CCCCC2)N(CCC3=CCCCC3)C(=O)c4cccs4 C13561471
Cc1ccc(cc1)[C@H](CCNC(=O)C[C@H](c2ccccc2)[C@@H]3CCOC(C3)(C)C)c4ccco4 C16392038
CCC(CC)[C@@H](C(=O)NC(C)(C)C)N(c1cccc(c1)Cl)C(=O)Cc2ccccc2C C36481339
CCCCC/C=C/C(=O)N(c1cccc(c1)Cl)[C@@H](/C=C\C)C(=O)NC2CCCCC2 C36482024
CCC/C=C/[C@H](C(=O)NC(C)(C)CC(C)(C)C)N(c1cccc(c1)Cl)C(=O)C#Cc2ccccc2 C36484485
CCC(CC)[C@@H](C(=O)NC(C)(C)C)N(c1cccc(c1)Cl)C(=O)Cc2cccc(c2Cl)Cl C36485235
CCCCCCN([C@@H](/C=C/C)C(=O)NC1CCCCC1)C(=O)[C@@H]2C[C@@H]3C[C@H]([C@H]2C)C3(C)C C36509436
CCCCCCN([C@@H](c1ccc(cc1C)C)C(=O)NC(C)(C)C)C(=O)CCC2CCCCC2 C36509509
CCCCCCN([C@@H](c1ccc(cc1)C(F)(F)F)C(=O)NC(C)(C)C)C(=O)c2ccc(cc2)Cl C36511316
CCCCCCN([C@@H](/C=C\C)C(=O)NC(C)(C)CC(C)(C)C)C(=O)Cc1cccc(c1Cl)Cl C36515062
CCCCCCN([C@@H](/C=C\C)C(=O)NCCCC)C(=O)Cc1cccc(c1Cl)Cl C36515066
CCCCCCN([C@@H](c1ccc(cc1)Cl)C(=O)NC(C)(C)CC(C)(C)C)C(=O)c2ccccc2 C36516606
CCCCCCN([C@H](c1ccc(cc1)C)C(=O)NC(C)(C)CC(C)(C)C)C(=O)c2ccccc2 C36516625
CC(C)(C)CC(C)(C)NC(=O)[C@@H](C1CCCCC1)N(C)C(=O)/C(=C\c2ccccc2)/c3ccccc3 C36523068
CCC/C=C/[C@H](C(=O)NC1CCCCC1)N(C)C(=O)/C(=C\c2ccccc2)/c3ccccc3 C36523254
Cc1ccccc1[C@@H](C(=O)NC(C)(C)CC(C)(C)C)N(C)C(=O)CCC2CCCCC2 C36525861
CCCC[C@@H](CC)C(=O)N(C)[C@H](c1ccc(cc1)C(F)(F)F)C(=O)NC(C)(C)CC(C)(C)C C36526799
CCC/C=C/[C@@H](C(=O)NC1CCCCC1)N(c2ccccc2Cl)C(=O)Cc3ccccc3C C36541548
CCCCNC(=O)[C@@H](C(CC)CC)N(c1ccccc1Cl)C(=O)[C@@H]2C[C@@H]3C[C@H]([C@H]2C)C3(C)C C36541718
CCCC[C@H](CC)C(=O)N(c1ccccc1Cl)[C@H](C2CCCCC2)C(=O)NC(C)(C)C C36542438
CCC/C=C/[C@H](C(=O)NC(C)(C)C)N(c1ccccc1Cl)C(=O)C[C@@H](C)c2ccccc2 C36546112
CCC(CC)[C@@H](C(=O)NC(C)(C)CC(C)(C)C)N(c1ccccc1Cl)C(=O)c2ccccc2 C36546607
CCCC(=O)N(c1ccccc1Cl)[C@@H](C(CC)CC)C(=O)NC(C)(C)CC(C)(C)C C36547151
CCCCCC(=O)N(c1ccccc1Cl)[C@H](c2ccc(cc2)Cl)C(=O)NC3CCCCC3 C36548108
CCCCC[C@@H](C(=O)NC1CCCCC1)N(c2ccccc2Cl)C(=O)c3ccccc3Cl C36549661
CCCCC(=O)N(c1ccccc1Cl)[C@@H](c2ccc(cc2)C(F)(F)F)C(=O)NC3CCCCC3 C36550692
CCCC(=O)N(c1cccc(c1)Cl)[C@@H](c2ccc(cc2C)C)C(=O)NC(C)(C)CC(C)(C)C C36551544
CCCN([C@@H](c1ccc(cc1)C)C(=O)NC2CCCCC2)C(=O)/C(=C\c3ccccc3)/c4ccccc4 C36559855
CCCN([C@@H](/C=C/C)C(=O)NC(C)(C)CC(C)(C)C)C(=O)[C@@H]1C[C@@H]2C[C@H]([C@H]1C)C2(C)C C36562211
CCCCC/C=C/C(=O)N(CCC)[C@@H](c1ccccc1)C(=O)NC(C)(C)CC(C)(C)C C36563492
CCCN([C@@H](c1ccccc1C)C(=O)NC(C)(C)CC(C)(C)C)C(=O)[C@@H](CC)c2ccccc2 C36565455
CCCN([C@H](C(CC)CC)C(=O)NC(C)(C)CC(C)(C)C)C(=O)[C@@H](CC)c1ccccc1 C36565716
CCCCC[C@@H](C(=O)NC(C)(C)CC(C)(C)C)N(CCC)C(=O)c1ccc(cc1)Cl C36566595
CCCN([C@@H](C(CC)CC)C(=O)NC(C)(C)CC(C)(C)C)C(=O)Cc1ccc(cc1)Br C36567330
CCCC(=O)N(CCC)[C@H](C(c1ccccc1)c2ccccc2)C(=O)NC(C)(C)CC(C)(C)C C36573873
CCCN([C@@H](c1c(cccc1Cl)Cl)C(=O)NC(C)(C)CC(C)(C)C)C(=O)c2ccc(cc2)F C36577795
CCCC[C@@H](CC)C(=O)N([C@@H](c1ccc(cc1C)C)C(=O)NC2CCCCC2)C(C)(C)C C36582446
CCC/C=C/[C@H](C(=O)NC(C)(C)CC(C)(C)C)N(C(=O)[C@@H](CC)c1ccccc1)C(C)(C)C C36583132
C[C@H](CC(=O)N([C@@H](c1ccc(cc1)C(F)(F)F)C(=O)NC(C)(C)C)C(C)(C)C)c2ccccc2 C36587996
C[C@H](CC(=O)N([C@H](c1ccc(cc1)C(F)(F)F)C(=O)NC(C)(C)C)C(C)(C)C)c2ccccc2 C36587998
CCCCCC(=O)N([C@H](c1c(cccc1Cl)Cl)C(=O)NC(C)(C)CC(C)(C)C)C(C)(C)C C36590956
Cc1cc(c(c(c1C)Cn2c3ccccc3nc2CCCCCNC(=O)c4ccccc4Cl)C)C C40212878
CCC(CC)[C@@H](C(=O)NC1CCCCC1)N(c2ccccc2)C(=O)Cc3ccccc3C C36605544
CCCC[C@H](CC)C(=O)N(c1ccccc1)[C@@H](c2ccc(cc2)Cl)C(=O)NC3CCCCC3 C36606947
CCC(CC)[C@H](C(=O)NC(C)(C)C)N(c1ccccc1)C(=O)Cc2cccc(c2Cl)Cl C36610571
CC(C)c1ccc(cc1)/C=C/C(=O)OCCSc2ccc(c(c2Cl)Cl)NC(=O)C C57317470
CCCCCOC(=O)/C(=C\c1ccc(cc1)Cl)/NC(=O)c2cccc(c2)Br C59073283
CCCCCOC(=O)/C(=C\c1ccc(cc1)Cl)/NC(=O)c2ccc(cc2)Br C59073460
CCCOc1ccc(cc1OCCC)/C(=N/Nc2ccc(cc2S(=O)(=O)N(CC)CC)[N+](=O)[O-])/C C13114565
CCCCCCOc1ccc(cc1Br)C(=O)N2CCNC(=O)[C@@H]2CC(=O)OCCCCC C14769785
CCCCCCOc1ccc(cc1Br)C(=O)N2CCNC(=O)[C@H]2CC(=O)OCCCCC C14769788
CCCC[C@H](CC)C(=O)N(CCC[C@H](C)Nc1cc(cc2c1nccc2)OC)Cc3ccc(cc3)Cl C16430628
CCCCCCC(=O)N(CC(=O)N(CCc1c[nH]c2c1cccc2)Cc3ccc(cc3)C(F)(F)F)C4CC4 C16649272
CCOCCCN(CC(=O)N(Cc1ccc(cc1)F)Cc2ccco2)C(=O)Nc3ccccc3OCC C16653362
CCCOc1ccc(c(c1)C)C(=O)C2=C(C(=O)N([C@@H]2c3ccc(cc3)OCC=C)CC[NH+](CC)CC)[O-] C24081184
CCCCCOc1ccc(cc1)[C@@H]2C(=C(C(=O)N2CC[NH+](CC)CC)[O-])C(=O)c3ccc(c(c3)OC)OC C16730916
CCCCCOc1ccc(cc1OCC)[C@H]2C(=C(C(=O)N2CC[NH+](CC)CC)[O-])C(=O)c3ccco3 C33532928
CCCCCOc1ccc(cc1OCC)[C@H]2C(=C(C(=O)N2CCC[NH+](C)C)[O-])C(=O)c3ccc(cc3)C C33546307
CCCCCOc1ccc(cc1OC)[C@@H]2C(=C(C(=O)N2CCC[NH+](CC)CC)[O-])C(=O)c3cc(ccc3C)C C33701417
CCCCCOc1ccc(cc1OC)[C@H]2C(=C(C(=O)N2CCC[NH+](CC)CC)[O-])C(=O)c3cc(ccc3C)C C33701419
CCCCCOc1ccc(cc1OCC)[C@@H]2C(=C(C(=O)N2CC[NH+](C)C)[O-])C(=O)c3ccc(cc3)OC C33774673
CCCCCOc1ccc(cc1OCC)[C@@H]2C(=C(C(=O)N2CC[NH+](CC)CC)[O-])C(=O)c3ccncc3 C33808503
CCCOc1ccc(cc1)[C@@H]2C(=C(C(=O)N2CC[NH+](CC)CC)[O-])C(=O)c3ccc(cc3C)OCC(C)C C34917901
CCCOc1ccc(cc1)C(=O)C2=C(C(=O)N([C@@H]2c3ccc(c(c3)OC)OCC=C)CC[NH+](CC)CC)[O-] C34918967
CC[NH+](CC)CCN1[C@@H](C(=C(C1=O)[O-])C(=O)c2ccc(cc2)OCC)c3cccc(c3)OCCC(C)C C34919528
CCCOc1ccc(cc1)C(=O)C2=C(C(=O)N([C@H]2c3cccc(c3)OCCC)CCC[NH+](CC)CC)[O-] C34930379
CCCOc1cccc(c1)C(=O)C2=C(C(=O)N([C@@H]2c3ccc(c(c3)OC)OCC)CC[NH+](CC)CC)[O-] C34942247
CCCCCOc1ccc(cc1OC)[C@H]2C(=C(C(=O)N2CC[NH+](C)C)[O-])C(=O)c3ccc(cc3)OCC(C)C C35025682
CCCC[C@H](CC)C(=O)N(CCC(C)C)CC(=O)Nc1cc(nn1c2ccc(cc2)OC)C(C)(C)C C35691516
CCCCN(CC(=O)N(CCc1c[nH]c2c1cccc2)Cc3ccccc3)C(=O)c4ccc(cc4)OCCCC C35760755
CCCCC[C@@H](C(=O)NC(C)(C)CC(C)(C)C)N(Cc1ccco1)C(=O)/C(=C/c2ccccc2)/c3ccccc3 C36493934
CCCCCCN([C@H](/C=C/CCC)C(=O)NC1CCCCC1)C(=O)c2cc(cc(c2)[N+](=O)[O-])[N+](=O)[O-] C36511551
CCCCC/C=C\C(=O)N(Cc1ccc(o1)C)[C@H]([C@@H](C)c2ccccc2)C(=O)NC(C)(C)CC(C)(C)C C36557466
CCCCC/C=C\C(=O)N(Cc1ccc(o1)C)[C@H](c2c3ccccc3ccc2OC)C(=O)NCCCC C36557482
CCCCC/C=C/C(=O)N(Cc1ccc(o1)C)[C@H](c2cc(ccc2Cl)[N+](=O)[O-])C(=O)NCCCC C36557532
CCCC[C@@H](CC)C(=O)N(Cc1ccc(o1)C)[C@@H](c2ccc(cc2)OC)C(=O)NC(C)(C)CC(C)(C)C C36558246
CCCCC/C=C\C(=O)N(CCC)[C@H](c1c2ccccc2ccc1OC)C(=O)NC(C)(C)CC(C)(C)C C36563413
CCCCC/C=C/C(=O)N(CCC)[C@H](c1cc(ccc1Cl)[N+](=O)[O-])C(=O)NC(C)(C)CC(C)(C)C C36563528
CCCC[C@@H](CC)C(=O)N(CCC)[C@H]([C@@H](C)c1ccccc1)C(=O)NCS(=O)(=O)c2ccc(cc2)C C36564473
CCCC[C@@H](CC)C(=O)N(CCC)[C@@H](c1c2ccccc2ccc1OC)C(=O)NC(C)(C)CC(C)(C)C C36564512
CCCC[C@@H](CC)C(=O)N(CCC)[C@H](c1c2ccccc2ccc1OC)C(=O)NC(C)(C)CC(C)(C)C C36564515
CCCCC[C@@H](C(=O)NC(C)(C)CC(C)(C)C)N(Cc1ccc(o1)C)C(=O)CCc2ccc(cc2)OC C36598114
CCCCC[C@@H](C(=O)NCS(=O)(=O)c1ccc(cc1)C)N(Cc2ccc(o2)C)C(=O)CCCCC C36600802
CCCOC(=O)c1cccc(c1)NC(=O)CSc2nnc(n2CC=C)Cc3ccc(c(c3)OC)OC C39766035
CCCC[NH+](CCCC)CCCN1[C@H](C(=C(C1=O)[O-])C(=O)c2cccs2)c3cccc(c3)OCC C40018762
CCCC[NH+](CCCC)CCCN1[C@H](C(=C(C1=O)[O-])C(=O)c2cccs2)c3ccccc3OCC C40018772
CCCC[NH+](CCCC)CCCN1[C@H](C(=C(C1=O)[O-])C(=O)c2ccco2)c3cccc(c3)OCCC(C)C C40018892
CCCC[NH+](CCCC)CCCN1[C@@H](C(=C(C1=O)[O-])C(=O)c2ccc(c(c2)C)OCC)c3ccc(o3)C C40019517
CCCC[NH+](CCCC)CCCN1[C@H](C(=C(C1=O)[O-])C(=O)c2ccc(c(c2)C)OCC(C)C)c3cccs3 C40019588
CCCC[NH+](CCCC)CCCN1[C@H](C(=C(C1=O)[O-])C(=O)c2cc3cccc(c3o2)OC)c4cccs4 C40019756
CCCC[NH+](CCCC)CCCN1[C@@H](C(=C(C1=O)[O-])C(=O)c2ccc(c(c2)F)C)c3ccc(cc3)OCCC C40019945
CCCC[NH+](CCCC)CCCN1[C@@H](C(=C(C1=O)[O-])C(=O)c2cccc(c2)OCC)c3ccc(cc3)C C40020218
CCCC[NH+](CCCC)CCCN1[C@H](C(=C(C1=O)[O-])C(=O)c2cccc(c2)OCC)c3ccc(cc3)OCC C40020238
Cc1ccc(c(c1)OCC(=O)NCCCCCc2nc3ccccc3n2CC(=O)N(CC=C)CC=C)C C40220466
CCCCCOc1ccc(cc1OC)[C@@H]2C(=C(Nc3n2nc(n3)SCCCC)C)C(=O)OCC=C C41001019
CCCCOc1ccc(cc1OCC)[C@H]2C(=C(Nc3n2nc(n3)SCCCC)C)C(=O)OCC=C C41001026
CCCCOc1ccc(cc1OC)[C@@H]2C(=C(Nc3n2nc(n3)SCCCC)C)C(=O)OCCCC C41001074
CCOc1ccc(cc1OCC)CCNC(=S)N(Cc2ccc(cc2)OC)Cc3ccc4c(c3)OCO4 C59074496
CCOc1ccc(cc1)C(=O)NCC(=O)N/N=C/c2ccc(c(c2)OCC)OC(=O)c3ccc(cc3)OC C04354642
C[NH+](CCOC(=O)CCC(=O)OCC[NH+](C)C1C2CC3CC(C2)CC1C3)C4C5CC6CC(C5)CC4C6 C09379936
CCOCCCNC(=O)[C@@H](c1ccccc1)N(Cc2ccc3c(c2)OCO3)C(=O)CNC(=O)c4ccccc4 C09601397
CCCCOC(=O)C1=C(OC(=C([C@@]12c3ccccc3N(C2=O)CC=C)C(=O)OCC)CC(=O)OCC)N C09695168
CCOC(=O)c1c(c(c([nH]1)C)C(=O)COC(=O)[C@H](CCSC)NC(=O)c2ccccc2Cl)C C10291645
CCCCC(=O)N[C@@](C(=O)OCC)(C(F)(F)F)Nc1c(c(c(s1)c2ccccc2)C)C(=O)OCC C12419539
CCC(C)(C)NC(=O)[C@@H](c1ccc(cc1)OC)N(CCC2=CCCCC2)C(=O)CCC(=O)Nc3cc(on3)C C12491258
CCOC(=O)Cn1c(nnn1)C[NH+](CCc2ccc(c(c2)OC)OC)Cc3cc4cccc(c4[nH]c3=O)C C12832910
CCC[C@@H](C(=O)NC(C)(C)CC)N(Cc1ccco1)C(=O)CNS(=O)(=O)c2ccc(cc2)OC C13503033
COc1cc(c(cc1OC)NC(=O)c2ccco2)C(=O)OCC(=O)NCCCSc3ccccc3 C18253303
CCC[NH+](CCC)CCCNC(=O)[C@@H]1c2cc(c(cc2C(=O)N([C@@H]1c3ccc(cc3)OC)C)OC)OC C20113078
CCCN(CCC)S(=O)(=O)c1ccc2c(c1)c(cn2CC)/C=N/NC(=S)Nc3ccccc3CC C20183388
CCOC(=O)c1c(c(sc1NC(=O)COC(=O)CNC(=O)c2ccccc2F)C(=O)OCC)C C20790311
C[C@]1(CC(=C([C@H]([C@@H]1C(=O)OCC=C)c2cccc(c2)[N+](=O)[O-])C(=O)OCC=C)NCCc3ccccc3)O C22172722
CCc1ccc(cc1)c2cc(nn2c3ccc(cc3)C(=O)N[C@H](C)CCC[NH+](CC)CC)C(=O)OCC C23447083
CC(C)OC(=O)CCC/C=C\C[C@H]1[C@@H](C[C@H]([C@@H]1/C=C/C(=O)COc2cccc(c2)C(F)(F)F)O)O C27641773
CCCCn1c2ccc(cc2nc1CCC(=O)NC[C@@H](C(C)C)[NH+](CC)CC)S(=O)(=O)N(C)C C31211827
CC[NH+](CC)CCCN1[C@@H](C(=C(C1=O)[O-])C(=O)c2c(c([nH]c2C)C(=O)OCC)C)c3cccc(c3)[N+](=O)[O-] C33515711
CC[NH+](CC)CCCN1[C@@H](C(=C(C1=O)[O-])C(=O)c2c(c([nH]c2C)C(=O)OCC)C)c3cccc(c3)OC C33515717
CC[NH+](CC)CCN1[C@H](C(=C(C1=O)[O-])C(=O)c2c(c([nH]c2C)C(=O)OCC)C)c3ccc(c(c3)OC)OC C33515792
c1ccc(cc1)CCCOC(=O)CCCC(=O)NC(=S)N2CCNC(=O)[C@H]2CC(=O)OC[C@@H]3CCCO3 C33564082
CC[NH+](CC)CCC[C@@H](C)NC(=O)CCCCSc1nc2ccccc2c(=O)n1c3cccc(c3)Cl C33662560
CCCCOc1cccc(c1)C(=O)C2=C(C(=O)N([C@H]2c3ccc(c(c3)OCC)O)CCC[NH+](CC)CC)[O-] C33723956
CC[NH+](CC)CCC[C@@H](C)NC(=O)CCCSc1nnc(n1c2ccccc2)c3ccc(cc3)C C35173543
CN(c1c(c(no1)c2ccccc2)C[NH+](CCCOC)C[C@@H](COCc3ccccc3)O)C4CCCCC4 C35760748
CCc1c(c(n(n1)c2ccccc2)Oc3ccccc3OC)C[NH+](CC4CC4)C[C@@H](COCC(C)C)O C35777416
CCCC(=O)OC[C@H](C[NH+](Cc1c(nn(c1Oc2ccccc2)c3ccc(cc3)F)CC)C(C)C)O C35777655
CC(C)COC[C@H](C[NH+](CCOC)Cc1c(nn(c1Oc2ccc(cc2)OC)C)c3ccccc3)O C36306009
CCCCOC[C@@H](C[NH+](Cc1c(nn(c1Oc2ccccc2)C)c3ccccc3)C[C@@H]4CCCO4)O C36313991
CC(C)C[NH+](Cc1c(nn(c1Oc2ccc(cc2F)F)C)c3ccccc3)C[C@H](COCC(C)C)O C36316107
CC(C)COC[C@H](C[NH+](CCOC)Cc1c(nn(c1Oc2ccc(cc2F)F)C)c3ccccc3)O C36316125
CCCCCCN([C@H](c1ccc(cc1C)C)C(=O)NC(C)(C)CC(C)(C)C)C(=O)CNC(=O)c2ccccc2 C36518742
CCCCCCN([C@H](c1c2ccccc2ccc1OC)C(=O)NC(C)(C)CC(C)(C)C)C(=O)[C@@H]3CCC(=O)N3 C36519381
CCCCC[C@H](C(=O)NC(C)(C)CC(C)(C)C)N(c1ccccc1Cl)C(=O)CNC(=O)c2ccccc2 C36548274
CCCCC/C=C\C(=O)N(Cc1ccc(o1)C)[C@H](c2ccccc2O)C(=O)NC(C)(C)CC(C)(C)C C36557450
CCCCC/C=C\C(=O)N(CCC)[C@@H](c1ccccc1O)C(=O)NCS(=O)(=O)c2ccc(cc2)C C36563316
CCCC(=O)OC[C@@H](C[NH+](CCC)Cc1c(nn(c1Oc2ccc(cc2)F)c3ccccc3)CC)O C37266863
Cc1cc(no1)NC(=O)CCC(=O)N(CCC(C)C)[C@H](c2cccc(c2OC)OC)C(=O)NC(C)(C)C C12491604
CCOC(=O)[C@H](CS)NC(=O)[C@H](CCSC)NC(=O)OCC1c2ccccc2-c3c1cccc3 C38529415
CCCC[NH+](CCCC)CCCN1[C@H](C(=C(C1=O)[O-])C(=O)c2cccs2)c3ccc(c(c3)OC)O C40018728
CCCC[NH+](CCCC)CCCN1[C@@H](C(=C(C1=O)[O-])C(=O)c2ccc(c(c2)C)OC)c3cccc(c3)O C40019451
CCCC[NH+](CCCC)CCCN1[C@H](C(=C(C1=O)[O-])C(=O)c2ccc(c(c2)C)OCCC)c3cccc(c3)O C40019536
C[C@@H]1CCCC[NH+]1CCCNC(=O)c2cccc(c2)CSc3nc(cc(n3)Cl)N(CC=C)CC=C C40368223
C[C@H]1CCCC[NH+]1CCCNC(=O)c2cccc(c2)CSc3nc(cc(n3)Cl)N(CC=C)CC=C C40368224
CCCCCOc1ccc(cc1OC)[C@H]2c3c(n[nH]c3C(=O)N2CCCOCC)c4ccccc4O C38610527
CCOc1cc(cc(c1OCc2ccccc2C)Cl)C[NH2+]CCCSc3nnnn3c4ccccc4 C40741934
CC(C)OC(=O)CCC/C=C\C[C@H]1[C@H](C[C@@H]([C@@H]1/C=C/C(=O)COc2cccc(c2)C(F)(F)F)O)O C43772317
CC(C)(C)C(=O)OC[C@@H]1[C@@H]([C@@H]([C@H]([C@@H](O1)N)OC(=O)C(C)(C)C)OC(=O)C(C)(C)C)OC(=O)C(C)(C)C C44171028
CCCC[C@](CC)(C[C@@H](C(=O)[O-])NC(=O)OCC1c2ccccc2-c3c1cccc3)C[NH+]4CCC(CC4)C C44323174
CCCCCCOc1ccc(cc1OC)[C@H]2c3c(n[nH]c3C(=O)N2CCCOC)c4ccccc4O C09409094
CCCCCC[C@@H](CCl)c1c(nc(s1)c2csc(n2)CCNC(=O)OC(C)(C)C)C(=O)OC C06006478
CCCCCC[C@H](CCl)c1c(nc(s1)c2csc(n2)CCNC(=O)OC(C)(C)C)C(=O)OC C17257975
CCCCOc1ccc(cc1C)C(=O)C2=C(C(=O)N([C@@H]2c3ccc(c(c3)OC)OCC)CC[NH+](CC)CC)[O-] C09173517
CCCCOc1ccc(cc1C)C(=O)C2=C(C(=O)N([C@H]2c3ccc(c(c3)OC)OCC)CCC[NH+](C)C)[O-] C09301978
CCCCCOc1cccc(c1)[C@@H]2C(=C(C(=O)N2CCC[NH+](CC)CC)[O-])C(=O)c3ccc4c(c3)OCCO4 C20289324
CCCCCOc1cccc(c1)[C@@H]2C(=C(C(=O)N2CCC[NH+](CC)CC)[O-])C(=O)c3ccc4c(c3)C[C@@H](O4)C C20330223
CC(C)(C)C(=O)OC[C@@H]([C@H]1[C@H]([C@@H]([C@@H](O1)OC(=O)C(C)(C)C)OC(=O)C(C)(C)C)OC(=O)C(C)(C)C)O C22066919
CCCCOc1ccc(cc1OC)[C@@H]2C(=C(C(=O)N2CCC[NH+](CC)CC)[O-])C(=O)c3cc4ccccc4o3 C33422746
CCCCCOc1ccc(cc1OCC)[C@@H]2C(=C(C(=O)N2CCC[NH+](CC)CC)[O-])C(=O)c3cccs3 C33509184
CCCCOc1ccc(cc1OCC)[C@@H]2C(=C(C(=O)N2CCC[NH+](C)C)[O-])C(=O)c3ccc(cc3)OCC C34920927
CCCOc1cccc(c1)C(=O)C2=C(C(=O)N([C@@H]2c3ccc(c(c3)OC)OCCC(C)C)CCC[NH+](C)C)[O-] C34933590
Cc1cc(ccc1OCC=C)C(=O)C2=C(C(=O)N([C@@H]2c3ccc(c(c3)OC)OCCC(C)C)CC[NH+](C)C)[O-] C35025004
CCCCOc1ccc(cc1OC)[C@H]2C(=C(C(=O)N2CC[NH+](C)C)[O-])C(=O)c3ccc(cc3C)OCCC C35025169
CCCCOc1ccc(cc1OC)[C@H]2C(=C(C(=O)N2CC[NH+](C)C)[O-])C(=O)c3ccc(c(c3)C)OCC=C C35025201
CCCCCOc1ccc(cc1OC)[C@H]2C(=C(C(=O)N2CC[NH+](C)C)[O-])C(=O)c3ccc(cc3C)OCC=C C35025688
CCCCCOc1ccc(cc1OC)[C@H]2C(=C(C(=O)N2CC[NH+](C)C)[O-])C(=O)c3ccc(c(c3)C)OCC C35025694
CC[C@H](C)N(CCC(=O)Nc1nnc(s1)c2cc(c(c(c2)OC)OC)OC)C(=O)C[C@@H](C)CC(C)(C)C C35156111
CCCC[NH+](CCCC)CCCN1[C@@H](C(=C(C1=O)[O-])C(=O)c2ccc(cc2)OC)c3ccc(cc3)[N+](=O)[O-] C35164580
CCCC[NH+](CCCC)CCCN1[C@H](C(=C(C1=O)[O-])C(=O)c2ccc(cc2)OC)c3ccc(cc3)[N+](=O)[O-] C35164582
CCCCCOc1ccc(cc1OCC)[C@@H]2C(=C(C(=O)N2CCCn3cc[nH+]c3)[O-])C(=O)c4ccccc4 C35272193
CC[NH+](CC)CCCN1[C@@H](C(=C(C1=O)[O-])C(=O)c2ccc(cc2)Cl)c3ccc(c(c3)OCC)OCC=C C35275790
CCOc1cc(ccc1OCCC(C)C)[C@@H]2C(=C(C(=O)N2CCC[NH+](C)C)[O-])C(=O)/C=C/c3ccccc3 C35443099
CC[NH+](CC)CCN1[C@@H](C(=C(C1=O)[O-])C(=O)/C=C/c2ccccc2)c3ccc(c(c3)OCC)OCCC(C)C C35444035
CCc1cc(nc(n1)SCc2ccc(o2)C(=O)NCCOC)N(C)CCc3ccc(c(c3)OC)OC C36028525
CCCCCCN([C@H](c1ccc(cc1)[N+](=O)[O-])C(=O)NC(C)(C)CC(C)(C)C)C(=O)c2ccccc2OC C36508204
CCCCCCN([C@H](c1ccc(cc1)[N+](=O)[O-])C(=O)NC(C)(C)CC(C)(C)C)C(=O)c2ccc(cc2)OC C36512837
CCCCCCN([C@@H](c1ccc(cc1)OC)C(=O)NC(C)(C)CC(C)(C)C)C(=O)c2ccc(cc2)[N+](=O)[O-] C36522144
CCCCC/C=C\C(=O)N(Cc1ccc(o1)C)[C@@H](C(CC)CC)C(=O)NCS(=O)(=O)c2ccc(cc2)C C36557538
CCCC[C@@H](CC)C(=O)N(Cc1ccc(o1)C)[C@H](/C=C/CCC)C(=O)NCS(=O)(=O)c2ccc(cc2)C C36558065
CCCC[C@@H](CC)C(=O)N(CCC)[C@H](c1ccc(cc1)[N+](=O)[O-])C(=O)NCS(=O)(=O)c2ccc(cc2)C C36564792
CCCCCOc1cccc(c1)[C@@H]2C(=C(C(=O)N2CCC[NH+](CCCC)CCCC)[O-])C(=O)c3cccs3 C40018763
CCCC[NH+](CCCC)CCCN1[C@@H](C(=C(C1=O)[O-])C(=O)c2ccco2)c3ccc(c(c3)OCC)OCC C40018893
CCCC[NH+](CCCC)CCCN1[C@@H](C(=C(C1=O)[O-])C(=O)c2ccccc2)c3ccc(c(c3)OC)OCC C40019069
CCCC[NH+](CCCC)CCCN1[C@H](C(=C(C1=O)[O-])C(=O)c2ccc(cc2)OCC(C)C)c3c(ccs3)C C40019416
CCCC[NH+](CCCC)CCCN1[C@H](C(=C(C1=O)[O-])C(=O)c2ccc(c(c2)C)OCC)c3ccc(cc3)CC C40019494
CCCC[NH+](CCCC)CCCN1[C@H](C(=C(C1=O)[O-])C(=O)c2ccc(c(c2)C)OCC)c3ccccc3Cl C40019510
CCCC[NH+](CCCC)CCCN1[C@@H](C(=C(C1=O)[O-])C(=O)c2ccc(c(c2)C)OCC)/C=C/c3ccccc3 C40019521
CCCC[NH+](CCCC)CCCN1[C@@H](C(=C(C1=O)[O-])C(=O)c2ccc(c(c2)C)OCCC)c3ccccc3 C40019523
CCCC[NH+](CCCC)CCCN1[C@H](C(=C(C1=O)[O-])C(=O)c2ccc(c(c2)C)OCC=C)c3ccccc3 C40019548
CCCC[NH+](CCCC)CCCN1[C@@H](C(=C(C1=O)[O-])C(=O)c2ccc(c(c2)C)OCC=C)c3c(ccs3)C C40019565
CCCC[NH+](CCCC)CCCN1[C@@H](C(=C(C1=O)[O-])C(=O)c2ccc(c(c2)C)OCCCC)c3ccccc3 C40019571
CCCC[NH+](CCCC)CCCN1[C@@H](C(=C(C1=O)[O-])C(=O)c2c(nc(s2)C)C)c3ccc(cc3)OCC C40019777
CCCC[NH+](CCCC)CCCN1[C@H](C(=C(C1=O)[O-])C(=O)c2ccc(c(c2)F)C)c3cccc(c3)OCCC C40019974
CCCC[NH+](CCCC)CCCN1[C@@H](C(=C(C1=O)[O-])C(=O)c2cccc(c2)OCC)c3cccc(c3)[N+](=O)[O-] C40020221
CCCC[NH+](CCCC)CCCN1[C@@H](C(=C(C1=O)[O-])C(=O)c2cccc(c2)OCCC)c3ccccc3Cl C40020320
CCCC[NH+](CCCC)CCCN1[C@H](C(=C(C1=O)[O-])C(=O)c2cccc(c2)OCCC)c3ccccc3Cl C40020321
CCCC[NH+](CCCC)CCCN1[C@@H](C(=C(C1=O)[O-])C(=O)c2cccc(c2)OCC=C)c3ccccc3F C40020376
CCCCCOc1ccc(cc1OC)/C=C/C(=O)Oc2ccc(cc2OC)/C=C(\C#N)/C(=O)NCCOC C40890426
CCCCCCOc1ccc(cc1OC)[C@@H]2C(=C(Nc3n2nc(n3)SCCCC)C)C(=O)OCC=C C41001376
CCCCCCOc1ccc(cc1OC)[C@@H]2C(=C(Nc3n2nc(n3)SCCCC)C)C(=O)OCCC C41001393
Cc1ccc(cc1)OCCOCCOc2ccccc2/C=N/Nc3nc(nc(n3)N4CCCC4)N5CCCC5 C08492756
CCc1cccc(c1NC(=O)[C@@H](CC)Sc2nc3ccsc3c(=O)n2CCCCCC(=O)[O-])CC C09474785
CCN(CC)c1ccc(cc1)NC(=O)CSc2nc3ccccc3c(=O)n2CCCCCC(=O)[O-] C13055582
Cc1ccc(cc1)SCCNC(=O)CSc2nc3ccccc3c(=O)n2CCCCCC(=O)[O-] C13223863
COC(=O)CCCCCn1c(=O)c2ccccc2nc1SCC(=O)Nc3ccc(cc3)CC(=O)[O-] C13245632
COc1ccc(cc1OC)/C=C\2/C(=O)N(C(=S)S2)CCCCCC(=O)NCCCCCC(=O)[O-] C15044775
CCCN(CC(=O)N(Cc1cccn1Cc2ccccc2)C3CCCCC3)C(=O)NCC(=O)OCC C16464165
CCCOc1ccc(cc1)[C@@H]2C(=C(C(=O)N2CCC[NH+](CC)CC)[O-])C(=O)c3ccc(cc3)OCC C20264530
CCCCOc1cccc(c1)[C@@H]2C(=C(C(=O)N2CCC[NH+](CC)CC)[O-])C(=O)c3ccc4c(c3)C[C@H](O4)C C20327556
CCOC(CNC(=O)CCN(Cc1c(cccc1Cl)Cl)S(=O)(=O)c2ccc(cc2)C)OCC C20665017
CCCC[C@@H](CC)CN1C(=O)/C(=C\c2c(nc3ccc(cn3c2=O)C)NCCCOCC)/SC1=S C33498255
CC[NH+](CC)CCCN1[C@H](C(=C(C1=O)[O-])C(=O)c2ccc(cc2)C)c3ccc(c(c3)OCC)OCC=C C33541571
CC[NH+](CC)CCCN1[C@@H](C(=C(C1=O)[O-])C(=O)c2cccc(c2)OCC)c3cccc(c3)Oc4ccccc4 C33723321
CC[NH+](CC)CCCN1[C@H](C(=C(C1=O)[O-])C(=O)c2cccc(c2)OCC)c3cccc(c3)Oc4ccccc4 C33723322
CCCOc1ccc(cc1)[C@H]2C(=C(C(=O)N2CCC[NH+](CC)CC)[O-])C(=O)c3cccc(c3)OCC C33723340
CC[NH+](CC)CCN1[C@@H](C(=C(C1=O)[O-])C(=O)c2ccncc2)c3ccc(c(c3)OC)OCCC(C)C C33773874
CCCOc1ccc(cc1)[C@@H]2C(=C(C(=O)N2CC[NH+](CC)CC)[O-])C(=O)c3ccc(cc3C)OCCC C34917634
CCCOc1ccc(cc1)[C@@H]2C(=C(C(=O)N2CC[NH+](CC)CC)[O-])C(=O)c3ccc(c(c3)C)OCCC C34917910
CCCOc1ccc(cc1)[C@H]2C(=C(C(=O)N2CC[NH+](CC)CC)[O-])C(=O)c3ccc(c(c3)C)OCCC C34917911
CCCOc1ccc(cc1)[C@@H]2C(=C(C(=O)N2CC[NH+](CC)CC)[O-])C(=O)c3cccc(c3)OCCC C34942287
CCCCCOc1ccc(cc1OC)[C@H]2C(=C(C(=O)N2CC[NH+](C)C)[O-])C(=O)c3ccc(cc3C)OC C35025636
CCCC[C@H](CC)C(=O)N(CCCOC)CC(=O)Nc1cc(nn1c2ccc(cc2)F)c3ccccc3 C35152019
C[C@H](CC(=O)N(CCCOC)CC(=O)Nc1cc(nn1c2ccc(cc2)F)c3ccccc3)CC(C)(C)C C35155159
CC1([C@@H]2CC[C@]1(C(=O)C2)CS(=O)(=O)N(CCCOC)Cc3nc(cs3)C(=O)NCCCOC)C C35319779
CCCCCOc1cccc(c1)[C@@H]2C(=C(C(=O)N2CC[NH+](CC)CC)[O-])C(=O)c3c(nc4n3cccc4)C C35420097
CCCOCCOC(=O)C1=C(NC2=C([C@@H]1c3ccc(cc3)OCCC)C(=O)[C@H]([C@@H](C2)C)C(=O)OC)C C35898409
CCC(CC)[C@@H](C(=O)NC(C)(C)CC(C)(C)C)N(C(=O)[C@H]1CCCN1C(=O)OCc2ccccc2)C(C)(C)C C36579514
COCCNC(=O)c1ccc2c(c1)nc(n(c2=O)CCc3ccccc3)SCC(=O)CC(=O)OC C08599165
CCCCCOc1c(cc(cc1Cl)C(=O)Nc2c(c(c(s2)C(=O)OCC)C)C(=O)OCC)Cl C39868985
CCCC[NH+](CCCC)CCCN1[C@@H](C(=C(C1=O)[O-])C(=O)c2ccc(c(c2)C)OC)c3ccc(o3)C C40019473
CCCCCCOc1ccc(cc1OC)[C@@H]2C(=C(C(=O)N2CCCO)[O-])C(=O)c3ccc(cc3)Cl C40047715
CCCCCOc1cccc(c1)[C@@H]2C(=C(C(=O)N2CCCO)[O-])C(=O)c3ccc(c(c3)C)OCCC C40049015
CCCCCOc1ccc(cc1OCC)[C@H]2C(=C(C(=O)N2CCCO)[O-])C(=O)c3ccc(c(c3)F)C C40053781
CCCCCOc1ccc(cc1OC)[C@@H]2C(=C(C(=O)N2CCCO)[O-])C(=O)c3cccc(c3)OCC C40054028
CCOc1cc(ccc1OCc2ccccc2)[C@H]3C(=C(C(=O)N3CCOCCO)[O-])C(=O)c4ccc(o4)C C40075517
CCOc1ccc(c(c1)C)C(=O)C2=C(C(=O)N([C@H]2c3ccc(c(c3)OCC)OCCC(C)C)CCO)[O-] C40081675
CCCCCOc1ccc(cc1OC)[C@@H]2C(=C(C(=O)N2CCO)[O-])C(=O)c3ccc(cc3C)OCCC C40082326
CCCCOc1ccc(cc1OC)[C@@H]2C(=C(C(=O)N2CCO)[O-])C(=O)c3ccc(cc3C)OCC=C C40083184
CCCCOc1ccc(cc1OCC)[C@@H]2C(=C(C(=O)N2CCO)[O-])C(=O)c3ccc(cc3C)OCC=C C40083249
CCOc1cc(ccc1OCC=C)[C@@H]2C(=C(C(=O)N2CCOCCO)[O-])C(=O)c3ccc(c(c3)C)OC C40085151
CCCOc1ccc(cc1C)C(=O)C2=C(C(=O)N([C@@H]2c3ccc(c(c3)OC)OCC)CCOCCO)[O-] C40086011
CCCCOc1ccc(cc1C)C(=O)C2=C(C(=O)N([C@@H]2c3ccc(c(c3)OC)OCC=C)CCO)[O-] C40092887
CCCCOc1ccc(cc1OC)[C@@H]2C(=C(C(=O)N2CCOCCO)[O-])C(=O)c3ccc4c(c3)C[C@H](O4)C C40095004
CCOc1cc(ccc1OCC=C)[C@@H]2C(=C(C(=O)N2CCOCCO)[O-])C(=O)c3ccc4c(c3)C[C@@H](O4)C C40095096
CCCOc1ccc(cc1OCC)[C@@H]2C(=C(C(=O)N2CCOCCO)[O-])C(=O)c3c(nc(s3)C)C C40098642
CCCCCCOc1ccc(cc1OC)[C@@H]2C(=C(C(=O)N2CCO)[O-])C(=O)c3cccc(c3)OCC=C C40102328
CCCCSc1nc2n(n1)[C@H](C(=C(N2)C)C(=O)OCc3ccccc3)c4ccc(c(c4)OCC)OCC C41001542
CCO/C(=C(/C=C)\OC)/C=C\CCN1c2ccccc2/C(=N/NC(=O)COc3ccc(cc3)C(C)(C)C)/C1=O C46085065
CC[NH+](CC)CCCN1[C@@H](C(=C(C1=O)[O-])C(=O)[C@@H]2C(=C(N=C2C)C(=O)OC)C)c3cc(ccc3OC)OC C20149939
CCCCCOc1ccc(cc1OCC)[C@H]2C3=C(N=N[C@H]3C(=O)N2CCCOC)c4ccccc4O C09409088
CC(=O)OC[C@@H]1[C@H]([C@@H]([C@H]([C@@H](O1)O[C@@H]2[C@@H]3[C@@H](C=CO2)[C@@H](C=C3COC(=O)C)OC(=O)C)O)OC(=O)C)OC(=O)C C04268355
Cc1cc(ccc1OCCO[C@H]2[C@H]([C@@H]([C@@H]([C@@H](O2)COC(=O)C)OC(=O)C)OC(=O)C)NC(=O)C)Cl C08834587
CCN(CC)S(=O)(=O)c1cccc(c1)c2nnc(n2CC(C)C)SCC(=O)N[C@@H](C)COC C11717852
CC(C)COC(=O)/C=C/c1cn(c(=O)[nH]c1=O)[C@H]2[C@H]([C@H]([C@@H](O2)COC(=O)C)OC(=O)C)OC(=O)C C12654700
CC(C)CCOC(=O)/C=C/c1cn(c(=O)[nH]c1=O)[C@@H]2[C@@H]([C@@H]([C@@H](O2)COC(=O)C)OC(=O)C)OC(=O)C C12654820
COCCOc1cc(c(cc1OC)C(=O)[O-])NS(=O)(=O)c2cc(cc(c2)C(=O)OC)C(=O)OC C13453638
CCn1c(nnc1SCC(=O)Nc2c(c(c(s2)C(=O)OC)CC(=O)OC)C(=O)OC)C3CC3 C17828088
CCCOc1ccc(cc1OCC)[C@H]2C(=C(C(=O)N2CC[NH+](CC)CC)[O-])C(=O)c3ccc4c(c3)C[C@H](O4)C C20394534
CCC[C@H](C)NC(=O)CSc1nnc(n1[C@H](C)CC)c2cccc(c2)S(=O)(=O)N(CC)CC C20794150
Cc1ccc(cc1)S(=O)(=O)N(CC(=O)NCCCSCc2ccco2)c3cc(ccc3OC)OC C22322898
CC[NH+](CC)CCN1[C@@H](C(=C(C1=O)[O-])C(=O)c2ccc(o2)C)c3ccc(c(c3)OCC)OCc4ccccc4 C33555512
CC(C)c1cccc(c1NC(=O)N(CCCOC)CC(=O)N(Cc2cccn2C)Cc3ccco3)C(C)C C33728154
CCCCOc1ccc(cc1OC)[C@H]2C(=C(C(=O)N2CCC[NH+](CC)CC)[O-])C(=O)c3ccncc3 C33774828
CCOc1cc(ccc1OCCC(C)C)[C@@H]2C(=C(C(=O)N2CCCn3cc[nH+]c3)[O-])C(=O)c4ccc(o4)C C34917815
CCCOc1cccc(c1)C(=O)C2=C(C(=O)N([C@H]2c3ccc(c(c3)OC)OCC)CCC[NH+](C)C)[O-] C34933345
CC[NH+](CC)CCN1[C@@H](C(=C(C1=O)[O-])C(=O)c2cccc(c2)OCC)c3ccc(c(c3)OC)OCC C34941791
CCCCOc1ccc(cc1OC)[C@@H]2C(=C(C(=O)N2CC[NH+](C)C)[O-])C(=O)c3ccc(c(c3)C)OCC C35025191
Cc1cc(ccc1OCC=C)C(=O)C2=C(C(=O)N([C@@H]2c3ccc(c(c3)OC)OCC=C)CC[NH+](C)C)[O-] C35025489
CCOc1cc(ccc1OCCC(C)C)[C@@H]2C(=C(C(=O)N2CCCn3cc[nH+]c3)[O-])C(=O)c4ccccc4 C35272822
CCCCCOc1ccc(cc1)[C@H]2C(=C(C(=O)N2CC[NH+](CC)CC)[O-])C(=O)c3c(nc4n3cccc4)C C35420086
CC(C)CCOc1ccc(cc1OC)[C@H]2C(=C(C(=O)N2CCCn3cc[nH+]c3)[O-])C(=O)/C=C/c4ccccc4 C35444489
CCCCOc1ccc(cc1OC)[C@H]2C(=C(C(=O)N2CCCn3cc[nH+]c3)[O-])C(=O)/C=C/c4ccccc4 C35444493
CCCCCC(=O)O[C@@H]1C[C@@H]2[C@@]([C@@H](C[C@@H]([C@@]23[C@@H](O[C@@H](C3=C1)OC(=O)C)OC(=O)C)O)C)(C)C/C=C(\C)/C=C C35464071
CCCCCOc1ccc(cc1OC)[C@H]2C(=C(C(=O)N2CCCn3cc[nH+]c3)[O-])C(=O)c4ccncc4 C35529926
CCCOCCOC(=O)C1=C(NC2=C([C@H]1c3ccc(cc3)OCCC)C(=O)[C@@H]([C@@H](C2)C)C(=O)OC)C C35898408
CCCC[C@H](CC)C(=O)N(Cc1ccco1)[C@H](c2ccco2)C(=O)NCS(=O)(=O)c3ccc(cc3)C C36496547
CCCCCCN([C@H](c1ccc2c(c1)OCO2)C(=O)NC(C)(C)CC(C)(C)C)C(=O)c3cccc(c3)[N+](=O)[O-] C36520148
CCCCC[C@@H](C(=O)NC(C)(C)CC(C)(C)C)N(Cc1ccc(o1)C)C(=O)c2ccc(cc2)[N+](=O)[O-] C36603139
COCCNC(=O)CCN(CCCN1CCOCC1)c2c3ccccc3nc(n2)c4ccc(cc4)OC C37384476
CCOc1ccc(cc1[N+](=O)[O-])C(=O)CSc2nnc(n2CC=C)[C@H](C(C)C)NC(=O)c3ccco3 C39749013
C[C@H](c1nnc(n1CC=C)SCC(=O)c2ccc(c(c2)[N+](=O)[O-])OC)NC(=O)Cc3ccc(cc3)OC C39753788
CCc1c(sc(c1C(=O)OCC)NC(=O)CSc2nnc(n2CC=C)[C@@H](C)Oc3ccccc3)C C39967267
CCCCCOc1ccc(cc1OCC)[C@H]2C(=C(C(=O)N2CCCO)[O-])C(=O)c3ccc(c(c3)C)OCCC C40049028
CCCCCCOc1ccc(cc1OC)[C@H]2C(=C(C(=O)N2CCCO)[O-])C(=O)c3c(nc(s3)C)C C40053525
CCCOc1ccc(cc1C)C(=O)C2=C(C(=O)N([C@H]2c3ccc(cc3)C(=O)OC)CCOCCO)[O-] C40091485
CCCOc1ccc(cc1C)C(=O)C2=C(C(=O)N([C@H]2c3ccc(cc3)N(CC)CC)CCOCCO)[O-] C40091529
CCCOc1ccc(cc1C)C(=O)C2=C(C(=O)N([C@H]2c3ccc(c(c3)OCC)OCCC)CCO)[O-] C40091645
CCCCCOc1cccc(c1)[C@H]2C(=C(C(=O)N2CCOCCO)[O-])C(=O)c3ccc(c(c3)C)OCC=C C40092005
CCCOc1ccc(cc1OCC)[C@H]2C(=C(C(=O)N2CCO)[O-])C(=O)c3ccc(c(c3)C)OCC=C C40092216
CCCCOc1ccc(cc1C)C(=O)C2=C(C(=O)N([C@H]2c3ccc(cc3)[N+](=O)[O-])CCOCCO)[O-] C40092551
CCCCOc1ccc(cc1C)C(=O)C2=C(C(=O)N([C@H]2c3ccc(c(c3)OCC)OCC)CCO)[O-] C40092808
CCOc1cc(ccc1OCC=C)[C@H]2C(=C(C(=O)N2CCOCCO)[O-])C(=O)c3ccc4c(c3)OCCO4 C40096394
CCCOc1cccc(c1)C(=O)C2=C(C(=O)N([C@H]2c3ccc(c(c3)OCC)OCCC)CCOCCO)[O-] C40101229
CCCCCOc1ccc(cc1OC)/C=C/C(=O)Nc2c(c3c(s2)CC[C@H]3C(=O)OC)C(=O)OC C40851694
CCCSc1nc2n(n1)[C@H](C(=C(N2)C)C(=O)OCC)c3ccc(c(c3)OC)OCC(=O)N(CC)CC C40982458
CCCCOC(=O)/C=C/c1cn(c(=O)[nH]c1=O)[C@H]2[C@@H]([C@H]([C@H](O2)COC(=O)C)OC(=O)C)OC(=O)C C44608076
CC(C)COC(=O)/C=C/c1cn(c(=O)[nH]c1=O)[C@H]2[C@@H]([C@H]([C@H](O2)COC(=O)C)OC(=O)C)OC(=O)C C44608079
CC(C)CCOC(=O)/C=C/c1cn(c(=O)[nH]c1=O)[C@H]2[C@@H]([C@@H]([C@H](O2)COC(=O)C)OC(=O)C)OC(=O)C C44608084
CCCCOc1ccc(cc1OCC)/C=C/C(=O)Nc2c(c3c(s2)CC[C@@H]3C(=O)OC)C(=O)OC C54624576
CC[NH+](CC)CCCN1[C@H](C(=C(C1=O)[O-])C(=O)[C@H]2C(=C(N=C2C)C(=O)OC)C)c3ccc(cc3)OCC C20131961
C[C@@]12CC[C@H]([C@@]([C@@H]1CC[C@H]([C@H]2CC(=O)NCc3ccco3)O)(C)CO)OC(=O)NC4CCCCC4 C04236591
CC(C)c1ccc(cc1)N(CC(=O)NC2CCCCC2)C(=O)c3c(c(ns3)C(=O)NC4CCCCC4)N C00906659
C[C@H]1C[C@H](n2c(cc(n2)C(=O)NNC(=S)Nc3ccn(n3)Cc4ccccc4F)N1)C(F)(F)F C02803237
COc1ccc(cc1OC)/C=C/C(=O)NC(=S)Nc2c(c3c(s2)CCCCCC3)C(=O)N C02316593
Cc1ccc(cc1C)Nc2nc(nc(n2)N/N=C\c3c4ccccc4ccc3O)Nc5ccc(cc5)[N+](=O)[O-] C08872838
c1ccc(c(c1)CSc2nnc(n2N)C3CCCCC3)CSc4nnc(n4N)C5CCCCC5 C08921016
CCOc1ccc(cc1)n2c(nnc2SCc3nc(nc(n3)N)N)c4ccc(cc4)C(C)(C)C C09646589
C[C@H](C(=O)Nc1ccccc1F)Nc2nc(nc(n2)Nc3ccccc3F)Nc4ccccc4F C09933771
Cc1cc(cc(c1)Nc2nc(nc(n2)N[C@H](C)C(=O)Nc3ccccc3F)Nc4cc(cc(c4)C)C)C C09933793
Cc1ccccc1Nc2nc(nc(n2)N)COC(=O)CNC(=O)c3c(c4ccccc4s3)Cl C09987060
c1csc(c1C(=O)N)NC(=O)COC(=O)c2c3c(sc2NC(=O)C4CCCCC4)CCC3 C10932506
CCOC(=O)C1=C(NC(=O)N[C@H]1c2ccc(cc2)Cl)COC(=O)c3cc(ccc3N)[N+](=O)[O-] C11393480
CCc1ccccc1Nc2nc(nc(n2)N)COC(=O)C3CCN(CC3)C(=O)Nc4ccccc4 C09157883
c1ccc2c(c1)cccc2/C=N/Nc3nnc(n3N)SCC(=O)NCc4ccc5c(c4)OCO5 C20912349
c1ccc2c(c1)cccc2/C=N/Nc3nnc(n3N)SCCC(=O)Nc4cccc(c4)[N+](=O)[O-] C20912800
CCOc1ccc(cc1)n2c(nnc2S[C@H](C(C)C)C(=O)NC(=O)N)c3c[nH]c4c3cccc4 C21230400
c1cc(ccc1/C=N/Nc2nnc(n2N)SCC(=O)Nc3ccc(cc3)[N+](=O)[O-])Br C21316055
COc1ccccc1/C=N/Nc2nnc(n2N)SCC(=O)Nc3ccccc3Br C21319519
CC/C(=N\Nc1nnc(n1N)SCC(=O)Nc2c(c3c(s2)CCCC3)C#N)/c4ccccc4 C21322793
C/C(=N\Nc1nnc(n1N)SCC(=O)Nc2cccc(c2)Br)/c3ccc(cc3)OC C21328033
C[C@@H](C(=O)Nc1ccc(cc1)C(=O)N)Sc2nnc(n2C[C@H]3CCCO3)c4c[nH]c5c4cccc5 C23516934
CCCSC1=Nc2c(c3c(s2)CC[C@H](C3)C)[C@@H](N1)NNC(=S)NC(=O)c4ccccc4 C26803018
CNC(=O)Nc1ccc(cn1)CNc2c(cnn2C)C(=O)Nc3ccc(cc3)SC(F)(F)F C28951850
Cc1cc(nc(n1)N/C(=N/C(=O)Nc2ccccc2Cl)/NCCc3c[nH]c4c3ccc(c4)OC)C C08758576
CC(C)(C)c1c(c(n(n1)c2cc(ccc2F)F)N)NC(=O)NCCc3ccc(c(c3)OC)OC C34784838
CC(C)(C)CC(C)(C)NC(=O)[C@@H](c1c(cc(cc1O)O)O)N(C2CCCCC2)C(=O)c3ccccc3Cl C36492124
CC(C)(C)CC(C)(C)NC(=O)[C@@H](c1c(cc(cc1O)O)O)N(c2ccccc2Cl)C(=O)c3ccco3 C36543942
CC(C)(C)CC(C)(C)NC(=O)[C@@H](c1c(cc(cc1O)O)O)N(c2cccc(c2)Cl)C(=O)CCl C36551852
CC(=C)C(=O)N(c1cccc(c1)Cl)[C@H](c2c(cc(cc2O)O)O)C(=O)NC(C)(C)CC(C)(C)C C36553263
CCCN([C@H](c1c(cc(cc1O)O)O)C(=O)NC(C)(C)C)C(=O)Cc2cccc(c2Cl)Cl C36571519
CCCN([C@H](c1c(cc(cc1O)O)O)C(=O)NC2CCCCC2)C(=O)Cc3cccc(c3Cl)Cl C36571521
Cc1ccc(o1)CN([C@@H](c2c(cc(cc2O)O)O)C(=O)NC(C)(C)C)C(=O)Cc3ccc4c(c3)OCO4 C36598862
Cc1ccccc1NC(=S)NNC(=O)c2cc3n(n2)[C@H](C[C@@H](N3)c4ccc(cc4)C(C)C)C(F)(F)F C02794012
Cc1ccccc1NC(=S)NNC(=O)c2cc3n(n2)[C@H](C[C@H](N3)c4ccc(cc4)C(C)C)C(F)(F)F C02794011
Cc1ccc(c(c1)NC(=O)CSC2=NN[C@@H](N2c3ccc(cc3)OC)Cc4cc(=O)[nH]c(=O)[nH]4)C C39362292
Cc1ccc(c(c1)C)NC(=O)CSC2=NN[C@@H](N2c3ccc(cc3)OC)Cc4cc(=O)[nH]c(=O)[nH]4 C39362296
Cc1ccc(c(c1)C)NC(=O)CSC2=NN[C@H](N2c3ccc(cc3)OC)Cc4cc(=O)[nH]c(=O)[nH]4 C39362299
Cc1cc(c(cc1Nc2c(c(ncn2)NCCc3ccccc3)N)Cl)[C@H](C#N)c4ccc(cc4)Cl C40688646
Cc1cc(c(cc1Nc2c(c(ncn2)NCCC3=CCCCC3)N)Cl)[C@H](C#N)c4ccc(cc4)Cl C40688682
COc1ccc(cc1)CNc2nc(c3cnn(c3n2)c4ccccc4)Nc5c(c6c(s5)CCCC6)C(=O)N C41025987
Cc1c(c(nc(c1F)Oc2cc(ccc2C(=O)[O-])N(C)C)Oc3cccc(c3)c4cccc(c4)C(=[NH2+])N)F C45285965
Cc1ccc(c(c1)Br)NC(=O)CSc2nc([nH]n2)N/N=C/c3cc(ccc3O)[N+](=O)[O-] C58997349
CC[NH+](CC)c1ccc(cc1)NC(=O)CSc2nnc(n2N)c3cccc(c3)Br C22232594
CC(C)(C)[C@@H]1CCc2c(sc(c2C(=O)N)NC(=S)NC(=O)/C=C/c3ccc(o3)c4ccccc4)C1 C59294459
c1cc(cc(c1)[N+](=O)[O-])/C=N/Nc2nnc(n2N)SCC(=O)Nc3cccc(c3)C(F)(F)F C20291950
c1cc(cc(c1)Br)NC(=O)CSc2nnc(n2N)N/N=C/c3ccc(cc3)[N+](=O)[O-] C20291966
C[C@H](C(=O)NNC(=O)C(C)C)Sc1nc([nH]n1)N/N=C/c2c3ccccc3cc4c2cccc4 C59879693
c1ccc(c(c1)/C=N/Nc2nnc(n2N)SCC(=O)Nc3ccc(cc3Cl)Cl)[N+](=O)[O-] C59884787
Cc1ccc(cc1)SCc2cc(=O)nc([nH]2)/N=C(/N)\Nc3ccccc3Sc4ccccc4 C15978937
CC(C)(C)NC(=O)c1cccc(c1)NC(=O)CNc2ccc(c(c2)C(=O)NC3CCCCC3)Cl C66072332
C/C=C(/c1ccc(cc1)O)\NNC(=O)c2c(n(nn2)c3c(non3)N)CSc4ccc(cc4)C C01796386
c1ccc2c(c1)c(cc(n2)c3ccccc3Cl)C(=O)OCC(=O)Nc4cc(cc(c4)C(=O)N)C(=O)N C03444580
CCCC(CC=C)(C(=O)Nc1ccc2c(c1)c(cc([nH+]2)C)N)C(=O)Nc3ccc4c(c3)c(cc([nH+]4)C)N C01646553
CC(C)(C)NC(=O)[C@@H](c1cccs1)N(Cc2cccs2)C(=O)c3c(c(ns3)C(=O)N)N C06074710
CC(C)(C)NC(=O)[C@H](c1cccs1)N(Cc2ccccc2)C(=O)c3c(c(ns3)C(=O)N)N C06075111
CC(C)C[C@@H](C(=O)NC1CCCC1)N(c2ccc(c(c2)Cl)F)C(=O)c3c(c(ns3)C(=O)N)N C06135010
CC(C)C[C@@H](C(=O)NC1CCCCC1)N(Cc2ccc(cc2)F)C(=O)c3c(c(ns3)C(=O)N)N C06135025
CCC(C)(C)NC(=O)[C@H](c1ccc(cc1)F)N(c2ccc(cc2)C)C(=O)c3c(c(ns3)C(=O)N)N C06462175
CCc1ccccc1N([C@H](c2ccc(cc2)F)C(=O)NC3CCCCC3)C(=O)c4c(c(ns4)C(=O)N)N C06860673
c1ccc(c(c1)C(=O)N)NCc2c(nnn2c3c(non3)N)C(=O)N/N=C/c4c(cccc4Cl)F C02450858
CCSc1nnc(s1)NC(=O)CSc2[nH]c(=O)c(c(n2)N)NC(=O)c3ccc(cc3)F C09518069
CCOc1ccccc1NC(=O)CSc2[nH]c(=O)c(c(n2)N)NC(=O)c3ccc(o3)Br C09518241
CCOc1ccc(cc1)c2nnc(n2N)SCC(=O)Nc3c(c4c(s3)CCCC4)C(=O)N C11538154
COc1ccc(c(c1)OC)NC(=O)CSc2[nH]c(=O)c(c(n2)N)NC(=O)c3ccc(c(c3)F)F C12033471
Cc1ccc(cc1)N([C@H](c2ccc(o2)C)C(=O)NCc3ccccc3)C(=O)c4c(c(ns4)C(=O)N)N C12472810
Cc1ccc(c(c1)C)N([C@@H](CC(C)C)C(=O)NC2CCCC2)C(=O)c3c(c(ns3)C(=O)N)N C12701870
c1cc(sc1)CN([C@H](c2ccc(cc2)Cl)C(=O)NC3CCCC3)C(=O)c4c(c(ns4)C(=O)N)N C12702359
c1cc(oc1)CN([C@@H](c2ccc(cc2)Cl)C(=O)NC3CCCC3)C(=O)c4c(c(ns4)C(=O)N)N C12702389
Cc1ccc(c(c1)C)N([C@H](c2ccc(cc2)OC)C(=O)NC3CCCC3)C(=O)c4c(c(ns4)C(=O)N)N C12711139
Cc1ccc(o1)[C@@H](C(=O)NC2CCCCC2)N(Cc3ccccc3)C(=O)c4c(c(ns4)C(=O)N)N C12714850
Cc1ccc(o1)[C@@H](C(=O)NC(C)(C)C)N(c2ccc(cc2)C(C)C)C(=O)c3c(c(ns3)C(=O)N)N C12715252
c1cc(sc1)CN([C@@H](c2ccc(cc2)F)C(=O)NC3CCCCC3)C(=O)c4c(c(ns4)C(=O)N)N C12715645
CCC(C)(C)NC(=O)[C@@H](c1ccc2c(c1)cccn2)N(C3CCCC3)C(=O)c4c(c(ns4)C(=O)N)N C06077434
CC(C)(C)c1cc(cc(c1O)C(C)(C)C)/C=N/NC(=O)c2c(nnn2c3c(non3)N)C[NH+]4CCCC4 C19927020
CC(C)(C)c1cc(cc(c1O)C(C)(C)C)/C=N/NC(=O)c2c(nnn2c3c(non3)N)C[NH+]4CCCCC4 C19927175
c1cc(ccc1NC(=O)CSc2nc([nH]n2)N/N=C/c3ccc(cc3Cl)Cl)S(=O)(=O)N C20833090
CC(C)(C)C(=O)NNC(=O)CSc1nc([nH]n1)N/N=C/c2cc(ccc2O)Br C20834617
CC(=O)Nc1ccc(cc1)/C=N/NC(=O)c2c(n(nn2)c3c(non3)N)C[NH+](C)C4CCCCC4 C02454312
CC(C)c1ccc(cc1)N([C@@H](c2ccncc2)C(=O)NC3CCCC3)C(=O)c4c(c(ns4)C(=O)N)N C06077035
CCc1ccccc1N([C@@H](c2ccc(o2)C)C(=O)NC[C@@H]3CCCO3)C(=O)c4c(c(ns4)C(=O)N)N C06860636
c1cc(oc1)[C@H](C(=O)NC2CCCC2)N(Cc3ccc(cc3)F)C(=O)c4c(c(ns4)C(=O)N)N C12703356
Cc1ccccc1N([C@@H](c2ccc(cc2)F)C(=O)NC[C@@H]3CCCO3)C(=O)c4c(c(ns4)C(=O)N)N C12473152
Cc1ccccc1N([C@@H](c2ccc(cc2)F)C(=O)NC[C@H]3CCCO3)C(=O)c4c(c(ns4)C(=O)N)N C12473165
Cc1ccccc1N([C@H](c2ccc(cc2)F)C(=O)NC[C@H]3CCCO3)C(=O)c4c(c(ns4)C(=O)N)N C12473159
Cc1ccc(o1)[C@H](C(=O)NCc2ccccc2)N(c3ccccc3OC)C(=O)c4c(c(ns4)C(=O)N)N C12472876
c1ccc(cc1)N([C@@H](c2ccco2)C(=O)NCc3ccc(cc3)F)C(=O)c4c(c(ns4)C(=O)N)N C12472693
COc1ccc(cc1OC)NC(=O)CS[C@@H]2NN[C@@H](N2N)[C@@H]3C=C(N=N3)c4ccc(cc4)Cl C39016706
COc1ccc(cc1)C2=C[C@@H](N=N2)[C@@H]3NN[C@@H](N3N)SCC(=O)Nc4ccccc4C(F)(F)F C39021194
C[C@H]1CCCC[NH+]1Cc2c(nnn2c3c(non3)N)C(=O)N/N=C\c4cc(c(c(c4)C(C)(C)C)O)C(C)(C)C C39948767
CCOc1cc(ccc1O)/C=N\NC(=O)c2c(n(nn2)c3c(non3)N)C[NH+]4CCCC[C@@H]4C C39948772
CCOc1cc(ccc1O)/C=N\NC(=O)c2c(n(nn2)c3c(non3)N)C[NH+]4CCCC[C@H]4C C39948773
CC[C@@H](C(=O)Nc1c(c2c(s1)CCCC2)C(=O)N)n3c(nnc3SCc4ccccc4)N C40173001
CC[C@H](C(=O)Nc1c(c2c(s1)CCCC2)C(=O)N)n3c(nnc3SCc4ccccc4)N C40173002
CC[C@@H](C(=O)Nc1c(c(c(s1)C)C)C(=O)N)n2c(nnc2SCc3ccccc3Cl)N C40173236
C[C@@H](C[NH2+]C(C)(C)C(=O)N[C@H](CC1=c2ccccc2=[NH+]C1)C(=O)N3CCC4(CCc5c4cccc5)CC3)O C52426222
CCC1=C(C(=N[C@@H]1C)[C@H]2c3cc(ccc3NC2=O)c4cc(cnc4)OC[C@H](CC5=c6ccccc6=[NH+]C5)[NH3+])C C52566203
Cc1cccc(c1C)NC(=O)c2c(c(sc2NCCOC)C(=O)Nc3ccc(c(c3)C)Br)N C03270969
CCNc1c(c(c(s1)C(=O)Nc2c(c3c(s2)CCCC3)C(=O)OC)N)C(=O)Nc4ccc(cc4Cl)Cl C03339396
CCc1ccccc1NC(=O)CNC(=O)c2ccccc2NS(=O)(=O)c3ccc4=[NH+]C(=O)[NH+]=c4c3 C64143739
c1cc(ccc1/C=C/C=N/[NH+]=C2NCCCN2)c3cn4cc(ccc4n3)/C=C/C=N/NC5=[NH+]CCCN5 C27436586
CCC[C@@H](c1ccccc1)NC(=O)CSc2nnc(n2c3ccc(cc3)F)[C@@H](C)[NH+]4CCCCC4 C11416057
CC(C)C[C@H](c1nnc2n1CC[NH+](CC2)Cc3ccc(cc3)N(C)C)NC(=O)c4ccc(o4)COC C11912661
CCc1ccc2c(c1)cc(c(=O)[nH]2)C[NH+](Cc3cccs3)[C@H](CC)c4nnnn4Cc5ccc(cc5)F C13063737
CC[C@@H](c1nnnn1CC(=O)OCC)[NH+](Cc2cccs2)Cc3cc4cc(c(cc4[nH]c3=O)C)C C13064665
CC[C@H](c1nnnn1CCc2ccccc2)[NH+](Cc3cc4ccc(c(c4[nH]c3=O)C)C)C[C@@H]5CCCO5 C13065140
CC[C@@H](c1nnnn1CCc2ccccc2)[NH+](Cc3cccs3)Cc4cc5ccc(c(c5[nH]c4=O)C)C C13065145
Cc1cc(c2c(c1)cc(c(=O)[nH]2)[C@H](c3nnnn3CCOC)[NH+](Cc4ccccc4)Cc5ccco5)C C06301050
Cc1ccc2c(c1)cc(c(=O)[nH]2)[C@@H](c3nnnn3CCOC)[NH+](Cc4ccccc4)Cc5cccs5 C06408717
CC[C@@H](c1nnnn1Cc2ccc(cc2)F)[NH+](CCc3ccccc3)Cc4cc5cccc(c5[nH]c4=O)C C13495809
CC[C@@H](c1nnnn1Cc2ccc(cc2)F)[NH+](CCc3ccccc3)Cc4cc5cc(ccc5[nH]c4=O)C C13495827
CCC[C@H](c1nnnn1CC(=O)OCC)[NH+](Cc2cc3cc(c(cc3[nH]c2=O)C)C)C4CCCCC4 C13499499
CCC[C@@H](c1nnnn1CC(=O)OCC)[NH+](Cc2cc3cc(cc(c3[nH]c2=O)C)C)C4CCCCC4 C13500090
CC[NH+](CC)CCCN1[C@@H](/C(=C(/c2ccc(c(c2)Cl)OC)\O)/C(=O)C1=O)c3ccc(cc3)[N+](=O)[O-] C09042950
CC(C)N(CCC(=O)NC1CC[NH+](CC1)Cc2ccccc2)c3nc(ns3)Cc4ccc(cc4)F C16496276
CC[NH+](CC)CCCN1[C@H](C(=C(C1=O)O)C(=O)c2ccc3c(c2)OCCO3)c4ccc(cc4)[N+](=O)[O-] C09424844
CCCCCOc1cccc(c1)[C@@H]2C(=C(C(=O)N2CC[NH+](C)C)O)C(=O)c3ccc4c(c3)OCCO4 C09487854
CC[NH+](CC)CCCN1[C@H](C(=C(C1=O)O)C(=O)c2ccc3c(c2)C[C@H](O3)C)c4ccc(cc4)[N+](=O)[O-] C09455929
CC[C@@H](c1nnnn1C(C)(C)C)[NH+](CCCN2CCOCC2)Cc3cc4cc(cc(c4[nH]c3=O)C)C C13494616
Cc1cccc(c1NC(=O)CSc2nc3ccccc3c(=O)n2CC[NH+](C(C)C)C(C)C)[N+](=O)[O-] C21137361
Cc1c(cccc1[N+](=O)[O-])NC(=O)CSc2nc3ccccc3c(=O)n2CC[NH+](C(C)C)C(C)C C21993109
CC(C)C[C@@H](c1ccccc1)NC(=O)CSc2nnc(n2c3ccc(cc3)F)C[NH+]4CCCCC4 C22081752
Cc1ccc(cc1)SCCNC(=O)CSc2nnc(n2c3ccc(cc3)F)C[NH+]4CCCCC4 C24105525
CCN(CC)C(=O)c1cccc(c1)NC(=O)CSc2nnc(n2c3ccc(cc3)F)[C@H](C)[NH+](C)C C24143664
CC[NH+]1CCN(CC1)c2c3c(c(sc3ncn2)C(=O)NCCc4ccc(c(c4)OCC)OCC)C C33048350
Cc1c2c(c(n(n2)c3ccccc3)n4cccc4)c(=O)n(n1)CCCC(=O)NCC[C@H](C)[NH+]5CCCC5 C33261403
C[C@H]1CCCC[NH+]1CCCNC(=O)c2coc(n2)CSc3nnc(n3c4ccccc4)c5cccs5 C33792338
Cc1ccsc1CN(Cc2ccc(cc2)F)C(=O)CN(CC[NH+]3CCCC3)C(=O)Nc4cccc(c4)F C35146584
CCCCc1ccc(cc1)C(=O)N2CCN(CC2)c3[nH]c(=O)cc(n3)C[NH+]4CCN(CC4)CCOC C35574505
CCC(=O)N1CCC[NH+](CC1)CC2=C([C@@H](NC(=O)N2CC)c3cc(cc(c3)OC)OC)C(=O)OCC C35642096
Cc1ccc(cc1)n2cc(nc2NC(=O)CN(CC[NH+](C)C)C(=O)c3ccco3)c4ccc(cc4)OC C35694668
Cc1ccc(cc1)c2cn(c(n2)NC(=O)CN(CC[NH+](C)C)C(=O)c3ccc(cc3)OC)c4ccc(cc4)C C35694818
CC(C)C(=O)N(CC[NH+](C)C)CC(=O)/N=c/1\[nH]c(cn1c2ccc(cc2)OC)c3ccc(cc3)OC C35700706
Cc1ccc(cc1)C[NH+](Cc2ccc3c(c2)OCO3)Cc4nc(cs4)C(=O)NCCc5ccccc5 C35807876
COCCN(Cc1c2c(n(n1)c3ccccc3OC)CC[NH+](C2)CC=C)C(=O)Nc4cccc(c4)C#N C35921854
CC[C@H](c1nnnn1C[C@H]2CCCO2)[NH+](CCc3ccccc3)Cc4cc5c(cc(cc5[nH]c4=O)C)C C33937056
Cc1cccc2c1[nH]c(=O)c(c2)C[NH+](C[C@H]3CCCO3)[C@@H](c4nnnn4CCc5ccccc5)C(C)C C33937324
C[NH+](CCc1ccccc1)CCNC(=O)c2ccc(o2)CS(=O)(=O)c3c(cccc3Cl)Cl C09731673
CCOC(=O)Cn1c(nnn1)[C@H](C(C)C)[NH+](Cc2cccs2)Cc3cc4cc(ccc4[nH]c3=O)C C13151174
CC[C@@H](c1nnnn1C(C)(C)CC)[NH+](Cc2cccs2)Cc3cc4cc(ccc4[nH]c3=O)OCC C20120854
COc1ccc(cc1)[C@@H](CNC(=O)CCCN2C(=O)/C(=C/c3cccs3)/SC2=S)[NH+]4CCCCC4 C38615172
COc1ccc(cc1)c2nc(on2)C[NH+]3CCC[C@H](C3)C(=O)NCCCSc4ccc(cc4)Cl C38892923
CC[C@@H](c1ccc(c(c1)OC)OC)NC(=O)[C@H]2CCC[NH+](C2)Cc3nc(no3)c4ccc(cc4)C(C)(C)C C38903897
CCOC(=O)[C@@H]1[C@H]([C@@H](S[C@@H]1NC(=O)CSC2=N[C@@H]3C(=c4ccccc4=[NH+]3)N=N2)C(=O)OCC)C C39154609
C[NH+](C)CCCNc1c(nc(o1)c2ccc(c(c2)OC)OC)S(=O)(=O)c3ccc4c(c3)OCCO4 C39404157
C[C@H](C(=O)Nc1ccc(cc1)N(C)C)Sc2nc3ccccc3c(=O)n2CC[NH+](C(C)C)C(C)C C12608783
CC1CC[NH+](CC1)[C@H](CNC(=O)CCCn2cnc3cc(c(cc3c2=O)OC)OC)c4cccs4 C46729453
C[C@@H]1[C@@H]2[C@H](C(=O)N2C(=C1SC3CN(C3)C4=[NH+]CCS4)C(=O)OCOC(=O)C(C)(C)C)[C@@H](C)O C04217736
CCOc1cc(ccc1OCCOc2ccc(c(c2)C)C)/C=C\3/C(=[NH2+])N4C(=NC3=O)SC(=N4)CC(C)C C27549821
CC[NH+](CC)CCC[C@H](C)NC(=O)c1cc(nc2c1c(nn2[C@@H]3CCS(=O)(=O)C3)C)c4ccccc4F C57312004
CCN(CC)C(=O)CS[C@H]1NN=C(S1)S[C@H](c2ccccc2)C(=O)C3=c4ccccc4=[NH+]C3 C39771832
Cc1cccc(c1NC(=O)CNC(=O)C[NH+](C)CC(=O)Nc2ccc(cc2)Cl)C C08036765
C[NH+](CCOc1ccc(cc1)F)CC(=O)Nc2c(c3c(s2)CCC3)C(=O)N C15101411
CC(C)[NH+](CC(=O)N)CC(=O)NCC1(CCCC1)c2ccc3c(c2)OCCO3 C16419790
CCCCN(c1c(n(c(=O)[nH]c1=O)Cc2ccccc2)N)C(=O)C[NH+]3CCC[C@@H](C3)C C16446152
C[NH+](C)[C@@H](CNC(=O)NCc1ccc(cc1)NC(=O)c2ccco2)c3ccsc3 C26149639
CC[NH+](Cc1[nH]c(=O)c2ccccc2n1)CC(=O)Nc3ccccc3C(=O)Nc4ccccc4 C03430088
CCC(CC)C(=O)N1C[C@@H](C2(C1)CC[NH2+]CC2)C(=O)NCCc3c[nH]c4c3cc(cc4)OC C39599105
CC1CC[NH+](CC1)Cc2ccc(cc2)NC(=O)CSc3ccc(cc3[N+](=O)[O-])C(=O)N C40139060
C[C@H]1CCCC[NH+]1CCNC(=O)C(=O)Nc2ccc(cc2)NC(=O)CC(C)C C41664231
CCCNC(=O)c1cccc(c1)NC(=O)C(=O)NCC[NH+]2C[C@H](C[C@@H](C2)C)C C41725723
CCCNC(=O)c1cccc(c1)NC(=O)C(=O)NCC[NH+]2C[C@@H](C[C@H](C2)C)C C41725729
COC(=O)c1cc(ccc1NC[C@@H](c2ccco2)[NH+]3CCCC3)S(=O)(=O)N C42626066
c1ccc(cc1)C[C@H](c2ccccc2)NC(=O)[C@H]3C[NH2+]C[C@@H]3C(=O)NC[C@@H]4CCCO4 C43223293
CCCNC(=O)C[NH+]1CCC(CC1)NC(=O)Nc2cccc(c2)Cn3cccn3 C44247648
c1cc(cc(c1)C(F)(F)F)COc2cncc(n2)/C(=[NH+]/NC(=S)N3CCCCC3)/N C44550937
CC[NH+]1CCN(CC1)Cc2ccc(cc2)CNC(=O)NNC(=O)OC(C)(C)C C46120610
Cc1ccc(n1c2ccc(cc2)C(=O)NNC(=O)NCCCC[NH+]3CCCC3)C C46749695
C[C@@H]1CCCC[NH+]1[C@@H](C)CNC(=O)Nc2cccc(c2)C(=O)NCC(=O)OC C48152565
C[NH+](C)C[C@@H](CNC(=O)Nc1nnc(s1)C2CCCCC2)[C@H](c3ccccc3)O C48275196
C[NH+](C)C[C@H](CNC(=O)Nc1nnc(s1)C2CCCCC2)[C@H](c3ccccc3)O C48275198
CCCNC(=O)c1cccc(c1)NC(=O)C(=O)NCC(C)(C)[NH+]2CCCCC2 C48799188
Cc1cc(ccc1NC(=O)NC[C@H](c2ccco2)[NH+](C)C)C(=O)NCC(C)C C51646785
CC(C)[NH+](C)Cc1ccccc1CNc2ccc(cc2[N+](=O)[O-])S(=O)(=O)N C52243837
CCCNC(=O)c1cccc(c1)CNC(=O)NC[C@]2(CCC[C@H](C2)C)[NH+](C)C C52525447
CC[C@H](C)NC(=O)c1ccc(cc1)NC(=O)NC[C@H](c2ccco2)[NH+]3CCCC3 C54478359
C[NH+](C)C1(CCCCC1)CNC(=O)c2cc(c(c(c2)Cl)OCC(=O)N)OC C54515716
CC[C@@H](C)NC(=O)c1ccc(cc1)NC(=O)C(=O)NCC2(CCCC2)[NH+](C)C C54842282
CC[NH+]1CCN(CC1)c2ccc(c(c2)C)N[C@@H](C)C(=O)NC(=O)NCCOC C56170350
CCCNC(=O)C[NH+]1CCC(CC1)NC(=O)Nc2cc(ccc2OCC)C#N C56645701
C[C@H]1CCC[C@@](C1)(CNC(=O)NNC(=O)CCc2ccc(cc2)OC)[NH+](C)C C56746125
CCCCN(c1c(n(c(=O)[nH]c1=O)CCC)N)C(=O)C[NH+]2CCCCCCC2 C07451941
CCNC(=O)c1cccc(c1)NC(=O)C[NH+](C)CC(=O)Nc2c(cccc2C)C C07682951
CCCNC(=O)NC(C)(C)C(=O)NCc1ccccc1C[NH+]2CCCC[C@H]2C C58295805
Cc1ccc(cc1NC(=O)C)NC(=O)C(=O)NCCC[NH+](C)C2CCCCC2 C62127917
CC[NH+](CC)[C@H](CNS(=O)(=O)c1ccc2c(c1)[nH]c(=O)[nH]2)c3ccccc3 C62360081
c1ccc(cc1)C[NH+]2CCC[C@H](C2)CNC(=O)NCC(=O)NCC(F)(F)F C63464079
CC[NH+](CCCC(=O)NC(=O)NC)CC(=O)Nc1c(cccc1Cl)Cl C63517724
c1cc(oc1)C(=O)NCCNC(=O)NC[C@H]2CCC[NH+](C2)Cc3cccs3 C64643991
CCCNC(=O)C[NH+]1CCC(CC1)NC(=O)NCc2c(c(c(cn2)C)OC)C C51334194
CC1CC[NH+](CC1)[C@H](C)CNC(=O)Nc2cccc(c2)C(=O)NCC(=O)OC C65411032
C[C@H](C(=O)Nc1cccc(c1)NC(=O)NC[C@H](c2ccsc2)[NH+](C)C)OC C65470926
C[C@@H]1CCC[NH+](C1)C(C)(C)CNC(=O)NCc2cccc(c2)NC(=O)COC C54805895
CC[NH+](CC)[C@@H](CNC(=O)Nc1cccc(c1)c2ccc(=O)[nH]n2)c3ccco3 C66679647
C[NH+](C)CCOc1cccc(c1)CNC(=O)NC[C@]2(CCCc3c2cccc3)O C66924866
CC[NH+](C)CCNC(=O)NNC(=O)[C@@H](C)Oc1cccc(c1)Br C66988219
CCCNC(=O)CN1CCC(CC1)[NH2+]Cc2c[nH]nc2c3cc4ccccc4o3 C67187864
Cc1cccc(c1NC(=O)NCc2cccc(c2)C(=O)NCC[NH+](C)C)C(C)C C67252072
CC(C)NC(=O)c1cccc(c1)CNC(=O)NC[C@H](c2ccco2)[NH+]3CCCC3 C67358413
Cc1ccc(c(c1)Cl)NC(=O)CCNC(=O)NC[C@H](c2ccco2)[NH+](C)C C67381694
C[C@@H](C(=O)NCc1ccco1)NC(=O)NC[C@H]2CCC[NH+]2CC3CCCCC3 C67478533
C[C@H](CCC(=O)[O-])[C@H]1CC[C@H]2[C@@]1([C@H](C[C@H]3[C@@H]2CC[C@H]4[C@@]3(CC[C@H](C4)O)C)O)C C03978359
c1cc(ccc1/C=C\2/C(=O)N(C(=S)S2)c3ccc(c(c3)C(=O)[O-])O)O C04356716
c1cc(sc1)C(=O)NC(=S)Nc2ccc(cc2C(=O)[O-])Cl C05997547
Cc1ccc(cc1)C(=O)NC(=S)Nc2c(cc(cc2Cl)Cl)C(=O)[O-] C06233772
c1cc(ccc1C(=O)NC(=S)Nc2c(cc(cc2Cl)Cl)C(=O)[O-])F C06251298
C[C@@H]1CCc2c(csc2C1)C(=O)NNC(=O)[C@H]3CCCC[C@@H]3C(=O)[O-] C06468286
C[C@]12CCC[C@]([C@@H]1CCC(=C)[C@@H]2CC/C(=C\CO)/CO)(C)C(=O)[O-] C13329932
C[C@@H](CC(=O)[O-])[C@@H]1CC[C@H]2[C@]1([C@@H](C[C@@H]3[C@H]2C=C[C@H]4[C@]3(CC[C@@H](C4)O)C)O)C C13400815
c1c(cc(c(c1C(=O)[O-])NC(=S)NC(=O)C(Cl)(Cl)Cl)Cl)Cl C16383290
C[C@]12CC[C@@H](CC1=CC[C@@H]3[C@@H]2CC[C@@]([C@H]3C[C@H]4C(=O)c5ccccc5N4)(C)C(=O)[O-])O C17002146
CCc1c(scc1C(=O)NNC(=O)[C@@H]2CC(=C(C[C@@H]2C(=O)[O-])C)C)C C02765297
Cc1c(scc1C(=O)NNC(=O)[C@@H]2[C@H]3CC[C@@H]([C@H]2C(=O)[O-])C3=C(C)C)C C17076995
c1ccc(c(c1)NC(=O)c2ccsc2NC(=O)[C@H]3CCCC[C@H]3C(=O)[O-])F C17079616
c1c(cc(c(c1Cl)NC(=O)NC(=O)/C=C/C(=O)[O-])Cl)Br C20506018
C[C@@H](CCC(=O)[O-])[C@H]1CC[C@H]2[C@@]1([C@H](C[C@@H]3[C@@H]2C(=O)C[C@@H]4[C@@]3(CC[C@H](C4)O)C)O)C C22061697
c1cc(cc(c1)NC(=O)[C@@H]2CC=CC[C@H]2C(=O)[O-])NC(=O)c3cccs3 C25209940
c1cc(c(cc1Cl)[N-]S(=O)(=O)c2cc(c(cc2F)F)N)F C35283842
CC1=C([C@H](N2C(=CSC2=N1)/C=C(/NC(C)C)\[O-])c3ccccc3)C(=O)NC C35692575
c1cc(c(cc1N)[N-]S(=O)(=O)c2c(cc(cc2Cl)Cl)Cl)F C36295992
c1cc(c(cc1Br)[N-]S(=O)(=O)c2c(cc(cc2Cl)N)Cl)F C36751601
Cc1cc(nc(n1)[N-]S(=O)(=O)c2c(cc(cc2Cl)Cl)N)C C37053922
c1cc(c(c(c1)Cl)Cl)[N-]S(=O)(=O)c2c(cc(cc2Cl)N)Cl C37064093
CC1=C(S[C@H]2[C@@H]1C(=O)N([C@@H](N2)SCc3cc([nH]n3)[O-])CC=C)C C38903487
CCCC[C@H](C(=O)[O-])N1C(=O)/C(=C(\C)/c2cccc(c2)N)/SC1=S C39861902
C[C@@H](CC(=O)[O-])[C@H]1CC[C@@H]2[C@@]1([C@H](C[C@@H]3[C@@H]2CC[C@@H]4[C@@]3(CC[C@H](C4)O)C)O)C C39937368
Cc1c(sc(c1C#N)[N-]S(=O)(=O)c2cc(ccc2N)Cl)C C40327446
C[C@](c1cc(c(cc1Cl)Cl)F)(C(=O)[O-])Sc2nnc(s2)N C41991168
Cc1ccc(c(c1)N)S[C@](C)(c2cccc(c2)Br)C(=O)[O-] C42007557
CC[C@](c1ccc(cc1)Br)(C(=O)[O-])Sc2ccc(cc2)N C42009313
CC[C@](c1ccc(cc1)Br)(C(=O)[O-])Sc2c(cccn2)N C42010283
CCn1c(c2ccc(cc2nc1=S)C(=O)Nc3ccc4c(c3)cc([nH]4)C)[O-] C43771570
C[C@@H](CCC(=O)[O-])[C@H]1CC[C@@H]2[C@]1([C@H](C[C@@H]3[C@@H]2C(=O)C[C@H]4[C@]3(CC[C@H](C4)O)C)O)C C44021197
C[C@H](CCC(=O)[O-])[C@H]1CC[C@@H]2[C@]1(CC[C@H]3[C@@H]2[C@@H](C[C@H]4[C@]3(CC[C@H](C4)O)C)O)C C44602149
c1cc2c(cc1C(=O)N[C@@H]3CCC[C@H](C3)C(F)(F)F)nc([nH]c2=O)[S-] C47074298
C[C@@H]1CCCC[C@@H]1OCCNC(=O)c2ccc3c(c2)nc(=S)[nH]c3[O-] C47190082
c1cc(c(cc1O)C(=O)[O-])NC(=O)c2cc(c(s2)Br)Br C48847104
C[C@@H]([C@H](c1cc(cs1)Br)Sc2nccc(n2)[O-])N C43290775
c1ccc(c(c1)[N-]S(=O)(=O)c2c(nc3n2ccs3)N)I C50650706
CCN(CC)c1ccc(cc1)[C@H]2c3c([nH]c(=S)nc3NC4=C2C(=O)CC(C4)(C)C)[O-] C05564322
Cc1cc(cc(c1O)C(=O)[O-])NC(=O)c2cc(ccc2OC)Br C20141243
Cc1ccc(cc1)C(=O)NC(=S)Nc2cc(c(cc2Cl)Cl)C(=O)[O-] C20151562
Cc1ccc(cc1[N-]S(=O)(=O)c2cc(cc(c2Br)N)Cl)F C61881508
C=CCNC(=O)Nc1c(cc(cc1Br)Br)C(=O)[O-] C62825463
Cc1c(sc(n1)NC(=O)Nc2c(cccc2Br)C(=O)[O-])C C62827269
CO[C@H]1CCC[C@H]1NC(=O)Nc2c(cccc2Br)C(=O)[O-] C62827366
Cc1ccc(c(c1)Br)NC(=O)Nc2c(ccs2)C(=O)[O-] C62827518
CN(Cc1cc(ccc1F)Br)c2ccc(cc2N)C(=O)[O-] C62833541
c1cc(c(cc1Cl)C(=O)N)[N-]S(=O)(=O)c2ccc(s2)Br C63182840
c1cc(c(cc1F)[N-]S(=O)(=O)c2cc(ccc2Br)Br)N C63202571
c1cc(c(cc1F)[N-]S(=O)(=O)c2c(ccs2)Br)N C63209344
Cc1c(sc(c1C(=O)N)NC(=O)C(C(C(=O)Nc2c(c(c(s2)C)C)C(=O)N)(F)F)(F)F)C C02098446
CC(C)(C)NC(=O)[C@@H](c1ccncc1)N(c2ccc3c(c2)OCCO3)C(=O)c4c(c(ns4)C(=O)N)N C06074762
CC(C)(C)NC(=O)[C@H](c1ccc(cc1)Cl)N(c2ccc(cc2)F)C(=O)c3c(c(ns3)C(=O)N)N C06074868
CC(C)(C)NC(=O)[C@H](c1ccncc1)N(c2ccc3c(c2)OCCO3)C(=O)c4c(c(ns4)C(=O)N)N C06075177
CCC(C)(C)NC(=O)[C@@H](c1ccc(cc1)N(C)C)N(c2ccc(cc2)F)C(=O)c3c(c(ns3)C(=O)N)N C06077421
CCC(C)(C)NC(=O)[C@@H](c1ccc(o1)C)N(c2ccc(cc2)C)C(=O)c3c(c(ns3)C(=O)N)N C06462129
CC[C@H](C(=O)NC1CCCC1)N(c2cccc(c2)C(F)(F)F)C(=O)c3c(c(ns3)C(=O)N)N C06821065
CCc1ccccc1N([C@@H](c2ccc(cc2)F)C(=O)NC[C@H]3CCCO3)C(=O)c4c(c(ns4)C(=O)N)N C06860599
c1cc(ccc1C(=O)N)NC(=O)CSc2nnc(s2)NC(=O)Nc3ccc(c(c3)Cl)Cl C09324710
Cc1ccc2c(c1)sc(n2)NC(=O)CSc3[nH]c(=O)c(c(n3)N)NC(=O)c4ccc(cc4)OC C09518117
CC(=O)Nc1ccccc1c2c(=O)[nH]c(nn2)SCC(=O)Nc3c(c4c(s3)CCCC4)C(=O)N C10059429
c1cc(ccc1CNC(=O)CSc2[nH]c(=O)c(c(n2)N)NC(=O)c3ccc(o3)Br)F C12033652
c1cc(ccc1CNC(=O)CN(c2ccc3c(c2)nccn3)C(=O)c4c(c(ns4)C(=O)N)N)F C12467100
c1ccc2c(c1)c(c[nH]2)[C@H](C(=O)NC3CCCC3)N(Cc4ccco4)C(=O)c5c(c(ns5)C(=O)N)N C12467825
c1ccc(c(c1)N([C@H](c2ccc(cc2)F)C(=O)NC3CCCC3)C(=O)c4c(c(ns4)C(=O)N)N)F C12473571
Cc1ccc(cc1)[C@H](C(=O)NC(C)(C)C)N(c2ccccc2F)C(=O)c3c(c(ns3)C(=O)N)N C12477082
Cc1ccc(cc1)[C@@H](C(=O)NC(C)(C)C)N(c2ccccc2F)C(=O)c3c(c(ns3)C(=O)N)N C12477086
Cc1ccc(cc1)[C@H](C(=O)NC(C)(C)C)N(c2ccc(cc2)F)C(=O)c3c(c(ns3)C(=O)N)N C12477092
Cc1ccc(cc1)[C@@H](C(=O)NC(C)(C)C)N(c2ccc(cc2)Cl)C(=O)c3c(c(ns3)C(=O)N)N C12477107
Cc1ccc(cc1)[C@@H](C(=O)NCCC(C)C)N(c2cccc(c2)F)C(=O)c3c(c(ns3)C(=O)N)N C12479598
c1cc(cc(c1)F)N([C@H](c2ccc(cc2)Cl)C(=O)NC3CCCC3)C(=O)c4c(c(ns4)C(=O)N)N C12702467
Cc1ccc(c(c1)C)N([C@H](c2cccs2)C(=O)NC3CCCC3)C(=O)c4c(c(ns4)C(=O)N)N C12711006
Cc1ccc(c(c1)N([C@H](c2cccs2)C(=O)NC3CCCC3)C(=O)c4c(c(ns4)C(=O)N)N)C C12711022
Cc1ccc(c(c1)N([C@@H](c2cccs2)C(=O)NC3CCCC3)C(=O)c4c(c(ns4)C(=O)N)N)C C12711028
Cc1ccc(o1)[C@@H](C(=O)NC2CCCC2)N(c3ccc(cc3)F)C(=O)c4c(c(ns4)C(=O)N)N C12714686
C[C@@]12CCC(=O)C=C1CC[C@@H]3[C@@H]2[C@@H](C[C@]4([C@H]3CC[C@@]4(C(=O)COC(=O)[C@@H](CCC(=O)[O-])[NH3+])O)C)O C17161951
c1ccc2c(c1)c(c[nH]2)/C=N/Nc3nnc(n3N)SCC(=O)Nc4c(c5c(s4)CCCC5)C#N C20527869
c1ccc2c(c1)ccc(c2/C=N/Nc3nnc(n3N)SCC(=O)Nc4ccc(cc4F)Cl)O C20916124
c1ccc2c(c1)ccc(c2/C=N/Nc3nnc(n3N)SCC(=O)N[C@@H]4CCCc5c4cccc5)O C20916952
c1ccc(c(c1)NC(=O)CSc2nnc(n2N)N/N=C/c3cc(ccc3O)Cl)Br C21319938
C1CCc2c(sc(c2C(=O)N)NC(=O)CCC(=O)Nc3c(c4c(s3)CCCCC4)C(=O)N)CC1 C02748904
CCN(c1c(n(c(=O)[nH]c1=O)Cc2ccccc2)N)C(=O)CSc3nnc(n3N)c4cccc(c4)F C32667857
Cc1ccc(c(c1)[C@H]2[C@H]3[C@@H](C(=O)N(C3=O)c4ccc(c(c4)Cl)C)[C@@]([NH2+]2)(CCCNC(=O)N)C(=O)[O-])C C33703755
Cc1c2c(=O)n(c(=O)n(c2sc1C(=O)NN)CC(=O)Nc3ccccc3)CC(=O)Nc4ccccc4 C34783178
C=C[C@@H]1[C@H](C(=CO[C@@H]1O[C@@H]2[C@@H]([C@@H]([C@@H]([C@@H](O2)CO)O)O)O)C(=O)[O-])Cc3c4c(cc[nH+]3)c5ccccc5[nH]4 C35454579
Cc1ccc(c(c1)N([C@@H](c2ccc(o2)C)C(=O)NC[C@H]3CCCO3)C(=O)c4c(c(ns4)C(=O)N)N)C C12714925
Cc1ccc(o1)[C@H](C(=O)NC[C@@H]2CCCO2)N(c3ccccc3)C(=O)c4c(c(ns4)C(=O)N)N C12714853
Cc1ccc(c(c1)N([C@@H](c2ccc(o2)C)C(=O)NC3CCCCC3)C(=O)c4c(c(ns4)C(=O)N)N)OC C12714820
c1ccc(cc1)C2=C[C@H](N=N2)[C@@H]3NN[C@@H](N3N)SCC(=O)Nc4cc(ccc4Cl)C(F)(F)F C38985266
c1ccc(cc1)C2=C[C@@H](N=N2)[C@H]3NN[C@@H](N3N)SCC(=O)Nc4cc(ccc4Cl)C(F)(F)F C38985269
c1cc(cc(c1)NC(=O)CS[C@H]2NN[C@H](N2N)[C@@H]3C=C(N=N3)c4ccc(cc4)Cl)C(F)(F)F C38989410
c1ccc(c(c1)C(F)(F)F)NC(=O)CS[C@@H]2NN[C@@H](N2N)[C@@H]3C=C(N=N3)c4ccc(cc4)Cl C39007659
COc1ccc(cc1)C2=C[C@@H](N=N2)[C@@H]3NN[C@@H](N3N)SCC(=O)Nc4ccc(cc4Cl)Cl C39011817
COc1ccc(cc1)C2=C[C@H](N=N2)[C@H]3NN[C@@H](N3N)SCC(=O)Nc4ccc(cc4Cl)Cl C39011820
COc1ccc(cc1)C2=C[C@H](N=N2)[C@@H]3NN[C@@H](N3N)SCC(=O)Nc4ccc(c(c4)Cl)Cl C39012258
Cc1cccc(c1NC(=O)CS[C@H]2NN[C@@H](N2N)[C@@H]3C=C(N=N3)c4ccc(cc4)OC)C(C)C C38995931
c1ccc(cc1)CN2CCN(CC2)c3nc(c(c(n3)Nc4c(c5c(s4)CCCC5)C(=O)N)[N+](=O)[O-])N C41026377
c1ccc(cc1)CN2CCN(CC2)c3nc(c(c(n3)Nc4c(c5c(s4)CCC5)C(=O)N)[N+](=O)[O-])N C41301822
Cc1ccccc1N2C(=O)[C@H]3[C@H]([NH2+][C@@]([C@@H]3C2=O)(CCCNC(=O)N)C(=O)[O-])c4cccc5c4cccc5 C43221909
Cc1c2c(c(c(c1OC)C/C=C(\C)/CCC(=O)O[C@@H]3[C@@H]([C@@H]([C@@H]([C@@H](O3)CO)O)O)O)O)C(=O)OC2 C65747902
c1ccc(c(c1)NC2=[NH+]CC(=O)N2Cc3cccs3)Cl C04860015
C1CC[NH+](CC1)CCC(=O)Nc2c(c3c(s2)CCCC3)C#N C05517239
c1ccc(cc1)C2(C(=O)c3ccccc3C2=O)[NH2+]Cc4ccco4 C00054559
c1cc(ccc1c2nc(on2)C3CC[NH2+]CC3)Br C00324397
Cc1c(sc(n1)NC(=O)[C@@H](C)[NH+]2CCc3ccccc3C2)C C10447815
Cc1c(nc(o1)c2cc(cc(c2)F)F)C[NH+]3CCCC[C@H]3CO C12582468
CC[C@@]12CCC[NH2+][C@H]1c3c4ccccc4n(c3[C@@H](C2)C(=O)OC)C C05500003
c1cc(sc1S(=O)(=O)NC2CC[NH+](CC2)C3CC3)Cl C14102452
c1ccc2c(c1)CC(C2)[NH+]3C[C@H](CN(C(=O)C3)C4CCCCC4)O C14754339
c1ccc2c(c1)CC(C2)[NH+]3C[C@@H](CN(C(=O)C3)C4CCCCC4)O C14754340
Cc1ccc(cc1)N2C(=O)C[C@H](C2=O)[NH2+][C@@H]3CCC[C@H]([C@H]3C)C C15768608
C[C@@]12CCN3C[C@@]([C@@H]1O)(C[NH+](C2)[C@@H]3c4ccc(cc4)N(C)C)C C19335345
CC[C@@H]1CCCC[NH+]1Cc2c([nH]c3ccc(cc3c2=O)N(C)C)C C19793658
C1CCC(CC1)[NH+]2CCC(CC2)N3CCC[C@@H](C3)C(=O)NC4CC4 C20482407
c1cnn(c1)CC[NH+]2CCC(CC2)(c3ccc(cc3)Cl)O C20868953
C1CCC(C1)[NH+]2CCC(CC2)N3CCC[C@@H](C3)C(=O)NC4CC4 C20908959
CC1CC[NH+](CC1)CCC(=O)Nc2c(c3c(s2)CCC3)C#N C22198208
COc1c(ccc(c1C(=O)N2CC[C@@]3(C2)CC[NH2+]C3)Cl)Cl C33426116
C[C@@H]1C[C@H]2C[NH2+]C[C@@H]2N1S(=O)(=O)c3ccc4c(c3)CCC4 C36266192
c1cc(cc(c1)Br)Cc2nc(on2)[C@@H]3CCC[NH2+]3 C36765635
CN(C)c1cc[nH+]cc1NC(=O)c2ccc(cc2)Br C37505182
CCCn1cc(cc1C(=O)N[C@H]2CC[NH+]3[C@@H]2CCC3)Br C37844300
Cc1c([nH]c([nH+]1)[C@@H]2CC(=O)N(C2)C(C)C)c3ccc(cc3F)F C23379525
CC1=NN[C@H](S1)S[C@@H](C)C(=O)C2=c3ccccc3=[NH+]C2 C39942407
C[NH+]1CCC[C@H](C1)NCc2cc3c(cc2Br)OCO3 C40672726
C[NH2+][C@@H](c1cc2c(c(c1)Br)OCO2)c3nccs3 C41184733
C[C@@H]1C[NH2+]C[C@H](O1)c2cccc(c2)c3ccc4c(c3)OCCO4 C41547383
C[NH+]1CC[C@H](C1)CNS(=O)(=O)c2ccc(s2)Br C42412930
CC(C)n1c2ccc(cc2nc1[C@H]3C[NH2+]CCO3)Br C43705108
Cc1ccc(cc1)/C=C(/C#N)\C(=O)N[C@H]2CC[NH+]3[C@@H]2CCCC3 C46992627
c1cc(oc1/C=C\C(=O)N[C@H]2CC[NH+]3[C@@H]2CCCC3)Br C46995395
CSc1nnc(s1)C[NH+]2CCC[C@H]2c3ccc(cc3)O C49442060
CCc1cccc(c1N2[C@H]3CS(=O)(=O)C[C@@H]3SC2=[NH2+])CC C06658468
c1cc(ccc1S(=O)(=O)N2CCC[C@H]2[C@@H]3CCC[NH2+]3)Cl C51359351
Cc1cc(cc(c1NCc2[nH+]ccn2C)OC)Br C51923717
Cc1cc(c(c(c1C)S(=O)(=O)N2CCC[C@@H](C2)[NH2+]C)C)C C53203127
c1c(cn2c(nnc2c1Cl)C[C@@H]3CCC[NH2+]C3)C(F)(F)F C54301134
CCN(Cc1cc(cc2c1OCOC2)Cl)C3CC[NH2+]CC3 C37538028
Cc1cc(c(c(c1)C)NC(=S)N2CCN(CC2)c3cccc[nH+]3)C C59112960
Cc1c(cccc1NC(=O)c2ccoc2C)C[NH+]3CCSCC3 C61308178
Cc1c(sc(n1)C(C)(C)C)C(=O)NC2CC[NH+](CC2)C3CC3 C61371236
c1cc2cccnc2c(c1)Oc3cccc(c3C4=[NH+]CCN4)F C62714041
Cc1c(sc2c1c(nc(n2)C[NH+]3CCCC3(C)C)NC)C C63072912
Cc1ccc(s1)S(=O)(=O)N2CCCC[C@@H]2[C@@H]3CCC[NH2+]3 C63189847
c1ccc2=[NH+]CC(=c2c1)CCN3[C@@H]4CCC[C@@H]4C(=S)NC3=O C63756204
Cc1cc2c(cc1C)n(cn2)C[C@@]3(CCC[NH+]4[C@@H]3CCCC4)O C63868687
C1CCC(CC1)C[NH+]2CCC(CC2)NC(=O)C3CCOCC3 C65917777
c1cc(c(cc1Cl)F)NC(=O)N2CC[C@H](C2)[NH+]3CCCC3 C66157805
c1cc(cc(c1)F)[C@@H]2C[C@@H]2C(=O)N[C@@H]3CCC[C@@H]3n4cc[nH+]c4 C67052305
CC[NH+]1CCC(CC1)NC(=O)c2cnc(s2)c3cccs3 C67106501
c1cc(cc(c1)F)CSc2nnc(o2)CCCCC[NH3+] C02427911
CCCCCCN1c2cc(ccc2O[C@H](C1=O)CC)[C@@H](C)[NH3+] C19769126
COCC/[NH+]=C(\N)/SCCCOc1ccc(cc1)F C24514278
CC[C@@](CC[NH+](C(C)C)C(C)C)(c1ccccn1)C(=O)N C27521971
CC(C)C/[NH+]=C(\N)/SCC(=O)N(C)Cc1cccc(c1)F C29496191
CC(C)N(c1ccccc1)C(=O)CSC(=[NH2+])NC2CC2 C29581859
CC(C)c1ccc(cc1)CN(CC=C)S(=O)(=O)CC[NH3+] C32175341
CCCOc1ccc(cc1)c2c(sc(=O)n2CCC[NH3+])C C33500689
CCCCN1c2cc(ccc2O[C@@H](C1=O)CC)[C@H](CCC)[NH3+] C33502133
CCCCN1c2cc(ccc2O[C@H](C1=O)CC)[C@H](CCC)[NH3+] C33502135
CCCCCN1c2cc(ccc2O[C@H](C1=O)C(C)C)[C@H](CC)[NH3+] C33502791
CC(C)COCCC[NH2+]Cc1c[nH]nc1c2cccs2 C35052782
CN(Cc1ccco1)[C@@H](C[NH3+])c2ccc(cc2)OC(F)F C35701415
C[NH+](CCCOc1cccc(c1)C(=S)N)Cc2ccco2 C35701984
c1c(cc(cc1Cl)Cl)S(=O)(=O)NCCC[NH2+]C2CC2 C36267358
Cc1cc(ccc1S(=O)(=O)NCCC[NH2+]C2CC2)F C36267481
Cc1ccc(cc1S(=O)(=O)NCCC[NH2+]C2CC2)F C36267483
c1cc(oc1C[NH2+]CC(=O)NC2CC2)CSC(F)F C37262884
C[C@H](c1cc2ccccc2o1)N(C)C(=O)CCCCC[NH3+] C37805790
CCONC[C@@H](c1ccc(cc1)C)[NH+]2CCN[C@@H](C2)SC C39531670
CCCN1CCCc2c1ccc(c2)[C@@H](CC[NH+](C)CCO)O C41148213
C[C@@H](C(=O)c1ccc2c(c1)CCN2)[NH2+]CCCOC(C)C C41619564
CCCCC[NH+](C[C@@H](c1ccc2c(c1)OCO2)N)C(C)C C42556239
CC[C@H](C)NC(=O)CCNC1=[NH+]C[C@H](S1)c2ccccc2 C45005973
CCC1CCC(CC1)CNS(=O)(=O)CC[NH2+]C(C)C C45012265
CC[NH2+][C@](C[NH+](C)[C@@H](C)C1CC1)(c2ccccc2)C(=O)[O-] C45270179
CC(C)[C@H](C[NH+](C)C)[NH2+][C@](C)(c1ccc(cc1)F)C(=O)[O-] C49234129
CCc1nc(cs1)COc2c(cccc2OCC)CC[NH3+] C49276044
CCCC[NH+](CCO)Cc1cc(ccc1OC)C#CCO C49614018
CC[NH2+]CCS(=O)(=O)N[C@H](C)C12CC3CC(C1)CC(C3)C2 C49632418
C[C@H](CCCC(C)C)NS(=O)(=O)CC1CC[NH2+]CC1 C49645559
CCOC(=O)[C@H](C)Oc1c(cccc1Br)CC[NH3+] C49955462
CCCN(C1(CCCC1)C[NH3+])S(=O)(=O)Cc2ccccc2 C50093202
CC(C)[C@@H](c1cccs1)NC(=O)C[NH+](CCO)C(C)C C50103834
C[C@@H]1CCC[C@@H]([C@@H]1C)NC(=O)C[NH+](CCCO)C(C)C C50105756
CCc1ccc(cc1)C(=O)[C@@H](C)[NH+](CC(C)C)CC(=O)N C50146328
CC[NH2+][C@H]1c2c(cc(cc2N(C1=O)CCCCCO)C)C C51021548
CCC[NH2+]C1C[C@H]2CC[C@@H](C1)N2CCC(=O)N[C@@H](C)CC C54629544
CCC(CC)N(CCOC)C(=O)[C@H]1CC[C@H]([C@@H](C1)[NH3+])C C55133704
CCC(CC)N(CCOC)C(=O)[C@@H]1CCC[C@@H]([C@@H]1C)[NH3+] C55133730
CCN(CC)C(=O)[C@@H](C)N(CCC[NH3+])C1CCCCCC1 C36732269
CCOc1ccc(cc1)OCc2nc(c(s2)CC[NH3+])C C57606401
COc1ccc(c(c1)C[C@@H](C[NH3+])c2cc(ccc2OC)F)OC C57763450
CC(C)(CNCC(=O)Nc1ccc(c(c1F)F)F)C[NH+](C)C C58444904
CC[NH2+]C(C)(C)C(=O)N[C@H]1CCC[C@@H](C1)OCC(F)(F)F C61290291
CCNC(=O)CCOc1ccc(cc1Br)C[NH2+]C C62700801
CCNc1c(cc(cc1F)C(=O)NCCCC[NH+](C)C)F C63006407
CC[NH2+][C@H](C)[C@H](c1ccccc1S(=O)(=O)NC)C(C)C C63028503
CC[NH2+][C@@H](C)[C@@H](C)c1ccccc1S(=O)(=O)NC2CC2 C63032754
CCCNC(=O)[C@H](C)NC1=[NH+][C@H](CS1)Cc2ccccc2 C63220549
C[C@@H]1c2c(sc(n2)NC(=O)CC(C)(C)C)C[C@@]3([C@H]1[C@H]([C@@H](CC3)[C@H](C)C(=O)N4CCSCC4)O)C C03840743
c1cc2c(cc1[C@H]3C(=C(N(C4=C3C(=O)CCC4)c5ccc(cc5F)Br)N)C#N)OCO2 C00995816
CCSc1ccsc1[C@@H]2C(=C(N(C3=C2C(=O)CCC3)c4cc(ccc4Cl)C(F)(F)F)N)C#N C02895294
Cc1ccc(cc1)/N=C/c2cc3c(cc2O)OC(=C([C@H]3c4cccc(c4)I)C#N)N C01022238
CC1(CC2=C([C@@H](C(=C(N2c3cc(ccc3Cl)C(F)(F)F)N)C#N)c4cccs4)C(=O)C1)C C00713610
CC1=C([C@@H](NC(=S)N1)c2cn(nc2c3ccc(cc3)Br)c4ccccc4)C(=O)OC C01087584
c1ccc2c(c1)c(c[nH]2)/C=N/NC(=O)c3c(cn(n3)Cc4ccc(cc4)Br)Br C01086943
C/C(=N\O)/[C@]1([C@@H](C[C@@H]2[C@@]1(CC[C@H]3[C@H]2CC=C4[C@@]3(CC[C@@H](C4)OC(=O)c5ccccc5)C)C)O)OC C08789897
Cc1nnc2n1N[C@@H]([C@@H](S2)C(=O)Nc3ccc(cc3C(F)(F)F)Br)c4ccccc4 C09237918
CCc1cccc(c1NC(=O)[C@@H]2[C@@H](Nn3c(nnc3S2)c4ccccc4)c5ccc(cc5)Cl)C C09238093
C[C@@]12C[C@@H]([C@]3([C@H]([C@H]1C[C@@H]4[C@@]2(O[C@@](O4)(C)c5ccccc5)C(=O)CO)CCC6=CC(=O)C=C[C@]63C)F)O C11677168
CC(C)(C)C(=O)[C@@H]1[C@@H]([C@@]([C@@H]2N1c3ccc(cc3C=C2)Br)(C#N)C(=O)N)c4ccc(cc4)F C12364917
CC(C)(C)C(=O)[C@H]1[C@@H]([C@@]([C@@H]2N1c3ccc(cc3C=C2)Br)(C#N)C(=O)N)c4ccc(cc4)F C12364918
Cc1ccc(cc1)S(=O)(=O)c2c3c(nc4ccccc4n3)n(c2N)c5cccc(c5)Br C06150429
CC1([C@@H](N(C(=S)S1)/N=C/c2ccc(cc2)SC)N(C(=O)Nc3ccc(cc3)Cl)O)C C08951418
c1cc(ccc1N2C3=C([C@@H](C(=C2N)C#N)c4cc(cs4)Br)C(=O)CCC3)Br C03117711
Cc1cc(c(c(c1)Br)NC(=O)[C@@H](C)Nc2cc3c(cc2C(=O)C)OCO3)Br C03370822
Cc1cc(c(cc1CSc2ccc(cc2)Br)[C@H]3C(=C(OC4=C3C(=O)CCC4)N)C#N)C C02727594
Cc1c(sc2c1c(=O)[nH]c(n2)CS[C@@H](C)C(=O)Nc3ccc(cc3Cl)Br)C C14785082
Cc1ccc(cc1C)N2C(=O)/C(=C\c3cc(c(c(c3Br)Br)O)OC)/C(=O)N2 C15659873
CCOc1cc(cc(c1O)I)/C=N/NC(=O)c2cc(cnc2)Br C01234876
CC[C@]1(Cc2c(sc3c2c4nnc(n4c(n3)N)SCc5ccc(cc5)Br)CO1)C C16846906
c1ccc(c(c1)/C=N/N=C/c2cc(cc(c2O)I)I)O C16919803
CC1=C([C@H](C2=C(N1)CC(CC2=O)(C)C)c3ccc(cc3)F)C(=O)Nc4ccc(cn4)Br C08413426
CC1=C([C@H](C2=C(N1)CC(CC2=O)(C)C)c3ccccc3Cl)C(=O)Nc4ccc(cn4)Br C08413218
CCc1c(cc(s1)[C@@H]2C(=C(OC3=C2C(=O)CCC3)N)C#N)COc4ccc(cc4)Br C01009253
Cc1ccc(cc1/N=C/2\N[C@H]3CS(=O)(=O)C[C@@H]3S2)C(=O)N[C@@H](C)C45CC6CC(C4)CC(C6)C5 C20354828
c1cc(cc(c1)F)[C@@H]2CC(=NN2c3ccc(cc3)S(=O)(=O)N)c4ccc(s4)Br C20414229
c1ccc(c(c1)[C@H]2N[C@H](CC(=N2)c3ccc4c(c3)OCO4)c5cc(ccc5O)Br)Cl C20763556
Cc1ccnc(c1)NC(=O)C2=C(NC3=C([C@@H]2c4cc(sc4SC)C)C(=O)C[C@@H](C3)c5ccccc5)C C09985258
Cc1cc(c(c(c1)Br)NC(=O)CSc2[nH]nc(n2)c3cccs3)Br C28385029
c1ccc2c(c1)c(c(s2)C(=O)NN/C=C/3\c4ccccc4C(=O)N(C3=O)c5ccccc5Cl)Cl C33014795
Cc1ccccc1C(=O)N[C@@H]2CCCC[C@H]2NC(=O)[C@H]3CCCN(C3)C(=O)C45CC6CC(C4)CC(C6)C5 C34900574
Cc1ccc(cc1)S(=O)(=O)N2[C@@H]([C@@H](C(=C2N)C#N)c3ccc(cc3)Cl)C(=O)c4ccccc4 C35418748
c1cc(cc(c1)Br)Nc2nnc(s2)SCc3[nH]c(=O)c4c5c(sc4n3)CCC5 C21734638
c1cc(ccc1C(=O)Nc2c(cc(cc2Br)N)Br)I C36738282
CC(C)Sc1nnc(s1)N2C3=C([C@H](C(=C2N)C#N)c4ccc(cc4)Cl)C(=O)CC(C3)(C)C C39426011
CN1c2c(cc(cc2O)I)CC(=Nc3c1ncnc3Cl)c4ccccc4O C39480300
Cc1ccc(cc1)C(=O)Nc2c(c3c(s2)C[C@H](CC3)C(C)(C)C)C(=O)N[C@H]4CCS(=O)(=O)C4 C39836422
Cc1ccc(c(c1)Br)NC(=O)c2c(c\3c(o2)CCC/C3=N\NC(=O)c4ccc(cc4)F)C C40811964
CC(C)(C)N1C(=O)[C@H]2[C@H]([NH2+][C@@]([C@@H]2C1=O)(c3ccccc3)C(=O)[O-])c4cc(cc(c4Cl)Cl)Cl C43218796
CC(C)(C)C(=O)[C@@H]1[C@H]([C@]2(c3ccccc3NC2=O)[C@H]4[NH+]1C=Cc5c4cccc5)C(=O)c6ccc(cc6)Cl C43726225
c1cc(cc(c1)NC(=O)c2c(c3n(n2)[C@@H](C[C@H](N3)c4cccs4)C(F)(F)F)Cl)C(F)(F)F C02088139
c1c(cc(nc1N)Cl)C(=O)Nc2c(cc(cc2Br)Br)Br C50700642
Cc1ccc(cc1)[C@@H]2C[C@H](n3c(c(cn3)C(=O)Nc4ccc(c(c4)C(F)(F)F)Cl)N2)C(F)F C02840332
C[C@@H]1CCc2c(sc(c2C#N)NC(=O)c3cnn4c3N[C@H](C[C@@H]4C(F)(F)F)c5ccccc5)C1 C36007856
CC1=C([C@]2(c3ccccc3N(C2=O)c4cccc5c4cccc5)C(=C(O1)N)C#N)C(=O)c6ccccc6 C55104406
Cc1cc2c(cc1C)n(cn2)CC(=O)N/N=C/c3cc(cc(c3O)Br)Br C59155660
CC(C)CN1[C@@H]2CCCCC2=C([C@H](C1=O)C(=O)Nc3nc(cs3)C45CC6CC(C4)CC(C6)C5)O C63426631
Cc1ccc(cc1)C(=O)[C@H]2[C@H]3CCCN3[C@@]4([C@@]25c6ccccc6NC5=O)c7cc(cc(c7NC4=O)C)C C64163772
c1cc(ccc1/C=N/NC(=O)C[NH+]2CCn3c4ccc(cc4c5c3[C@@H]2CCC5)C6CCCCC6)O C00667819
Cc1c(cc(s1)[C@H]2C(=C(N(C3=C2C(=O)CCC3)c4ccc(cc4)Cl)N)C#N)C[NH+]5CCOCC5 C08584753
CC1([C@H]2CC[C@@]3([C@@H]([C@]2(CC[C@@H]1O)C)C=CC4=C5C[C@](CC(=O)[C@@]5(CC[C@]43C)C)(C)C(=O)OCC[NH3+])C)C C08740004
Cc1ccc(cc1)C2=N[C@@H]([NH2+][C@H](C2)c3cc(ccc3O)Br)c4ccc(cc4)Br C09541317
CSCC[C@H]1[C@@H]2[C@@H](C(=O)N(C2=O)CCc3ccccc3)[C@]4([NH2+]1)c5cccc(c5NC4=O)Cl C12882889
CC[NH+]1CCc2c(sc(c2[C@@H](C)NC(=O)Nc3ccc(c(c3)C)Br)n4cccc4)C1 C20532247
Cc1ccc(c(c1)C)[C@H]2[NH2+][C@@H](CC(=N2)c3ccc4c(c3)OCO4)c5cc(ccc5O)Br C20763970
Cc1cc(ccc1S(=O)(=O)Nc2c(=[NH+]C3CCCCC3)c4ccccc4oc2O)Br C28048965
CC1=CC([NH2+][C@@H]2[C@H]1C\3=C(C=C2)c4c(ccc(c4OC)O)O/C3=C\c5cccc(c5)c6cccnc6)(C)C C28823509
c1ccc(cc1)C[NH+]2CCC3(CC2)[C@@H]4CN(CC=C4C(=C(C3(C#N)C#N)N)C#N)Cc5ccccc5 C34944386
CC1(Cc2c(c([nH+]c3c2c(c(s3)C(=O)c4ccc(cc4)Br)N)N5CCOCC5)CN1C)C C20814595
c1cc(ccc1[C@H]2[NH2+][C@H](CC(=N2)c3ccc4c(c3)OCO4)c5cc(ccc5O)Br)Cl C02934320
Cc1ccc(cc1)[C@H]2C[C@@H](N3C(=[NH+]2)C=C(N3)C(=O)Nc4ccc(cc4C(F)(F)F)Cl)C(F)(F)F C03011837
c1ccc2c(c1)c(cs2)C(=O)N3C[C@@H](C4(C3)CC[NH2+]CC4)C(=O)NCc5cc(cc(c5)F)C(F)(F)F C39600568
Cc1ccc(cc1)C(=O)N2C[C@@H](C3(C2)CC[NH2+]CC3)C(=O)NCc4cc(ccc4F)Br C39600652
c1ccc2cc(ccc2c1)C(=O)N3C[C@@H](C4(C3)CC[NH2+]CC4)C(=O)NCc5cc(ccc5F)Br C39600704
c1ccc2cc(ccc2c1)C(=O)N3C[C@H](C4(C3)CC[NH2+]CC4)C(=O)NCc5cc(ccc5F)Br C39600706
Cc1ccc(cc1)CC(=O)N2C[C@@H](C3(C2)CC[NH2+]CC3)C(=O)NCc4cc(ccc4F)Br C39600930
Cc1ccc(c(c1)C)CNC(=O)[C@H]2CN(CC23CC[NH2+]CC3)C(=O)c4c(ccc(c4F)Cl)F C39607307
c1cc(ccc1C(=O)N2C[C@@H](C3(C2)CC[NH2+]CC3)C(=O)NCc4ccc(c(c4)Cl)Cl)Cl C39609684
Cc1cc(c(o1)C(F)(F)F)C(=O)N2C[C@H](C3(C2)CC[NH2+]CC3)C(=O)NCc4ccc(c(c4)Cl)Cl C39609775
c1ccc(c(c1)C(=O)N2C[C@H](C3(C2)CC[NH2+]CC3)C(=O)NCc4ccc(c(c4)Cl)F)C(F)(F)F C39610466
c1cc(c(c(c1)Cl)Cl)C(=O)N2C[C@@H](C3(C2)CC[NH2+]CC3)C(=O)NCc4ccc(c(c4)Cl)F C39622924
C[C@@H]1CCC[C@@H]([C@@H]1C)NC(=O)[C@@H]2CN(CC23CC[NH2+]CC3)C(=O)c4ccc(cc4)C(F)(F)F C39637157
c1cc(cc(c1)F)CCNC(=O)[C@@H]2CN(CC23CC[NH2+]CC3)C(=O)c4cccc(c4)Br C39637611
c1ccc(c(c1)CCNC(=O)[C@H]2CN(CC23CC[NH2+]CC3)C(=O)c4csc5c4cccc5)F C39638976
Cc1ccc(cc1)[C@H](C)NC(=O)[C@@H]2CN(CC23CC[NH2+]CC3)C(=O)c4c(ccc(c4F)Cl)F C39639451
Cc1ccsc1C(=O)N2C[C@@H](C3(C2)CC[NH2+]CC3)C(=O)NCc4ccc(cc4F)Br C39652568
CCc1ccc(cc1)C(=O)N2C[C@@H](C3(C2)CC[NH2+]CC3)C(=O)NCCc4ccc(cc4)Br C39652856
CCc1ccc(cc1)CCNC(=O)[C@H]2CN(CC23CC[NH2+]CC3)C(=O)c4ccc(cc4)Br C39654332
C[C@H](c1ccc(cc1)Br)NC(=O)[C@@H]2CN(CC23CC[NH2+]CC3)C(=O)c4ccc(cc4F)F C39656849
CCC(CC)C(=O)N1C[C@@H](C2(C1)CC[NH2+]CC2)C(=O)N[C@@H](C)c3ccc(cc3)Br C39656949
Cc1ccc(c(c1)C)C(=O)N2C[C@@H](C3(C2)CC[NH2+]CC3)C(=O)N[C@@H](C)c4ccc(cc4)Br C39657135
C[C@@H](c1ccc(cc1)Br)NC(=O)[C@@H]2CN(CC23CC[NH2+]CC3)C(=O)c4ccc5ccccc5n4 C39657170
c1ccc2c(c1)-c3c(cccc3C(=O)N4C[C@@H](C5(C4)CC[NH2+]CC5)C(=O)NCCc6cccs6)C2=O C39657321
Cc1ccc(c(c1)C)CCNC(=O)[C@H]2CN(CC23CC[NH2+]CC3)C(=O)c4c(ccc(c4F)C)Cl C39667072
CSc1ccc(cc1)CNC(=O)[C@@H]2CN(CC23CC[NH2+]CC3)C(=O)c4c(ccc(c4F)Cl)F C39667440
c1ccc2c(c1)cc([nH]2)CNC(=O)[C@@H]3CN(CC34CC[NH2+]CC4)C(=O)c5cccc(c5Cl)Cl C39671476
Cc1ccc(cc1C)CNC(=O)[C@@H]2CN(CC23CC[NH2+]CC3)C(=O)c4ccc(c(c4)C(F)(F)F)F C39673050
c1ccc(c(c1)CCNC(=O)[C@@H]2CN(CC23CC[NH2+]CC3)C(=O)c4csc5c4cccc5)Br C39683747
C[C@H](Cc1ccccc1F)NC(=O)[C@H]2CN(CC23CC[NH2+]CC3)C(=O)c4c(ccc(c4F)Cl)F C39687229
c1ccn(c1)c2ccc(cc2)CNC(=O)[C@@H]3CN(CC34CC[NH2+]CC4)C(=O)c5ccc(cc5Cl)Cl C39689950
c1ccn(c1)c2ccc(cc2)CNC(=O)[C@H]3CN(CC34CC[NH2+]CC4)C(=O)c5c(cccc5Cl)Cl C39690002
c1ccc(c(c1)CNC(=O)[C@@H]2CN(CC23CC[NH2+]CC3)C(=O)c4csc5c4cccc5)Br C39690724
c1ccn(c1)c2cccc(c2)CNC(=O)[C@H]3CN(CC34CC[NH2+]CC4)C(=O)c5cccc(c5Cl)Cl C39694115
CC(C)(C)SCCNC(=O)[C@H]1CN(CC12CC[NH2+]CC2)C(=O)c3ccc(cc3Cl)Cl C39696339
c1cc(c(nc1)Cl)COc2ccc(cc2Cl)Nc3c4cc(sc4ncn3)C#C[C@H]5CCC[NH2+]5 C45302287
c1c(cc(c(c1CNC2=[NH+]N=C[C@@H]2C#N)O)I)I C12428282
Cc1ccc(cc1NC(=O)[C@H]2c3ccccc3SN2)C(=O)NCCC4=c5cc(ccc5=[NH+]C4)Cl C64540119
c1cc(cc(c1)Cl)C2=NC3(CC[NH+](CC3)CC(=O)Nc4cccc(c4)Br)NC2=O C35430827
c1ccc2c(c1)cc(c3c2cccc3)NC(=[NH2+])NC(=[NH2+])Nc4cc5ccccc5c6c4cccc6 C04366855
c1cc2n(c(=O)c1)C[C@H]3C[C@@H]2C[NH+](C3)C[C@H]4C[NH+]5CC[C@H]4C[C@@H]5CNS(=O)(=O)c6cccs6 C08635609
COc1cc2c(cc1OC)[nH+]c(sc2=[NH2+])N3CCN(CC3)c4c(cc(cn4)C(F)(F)F)Cl C08888042
[H]/[O+]=c/1\c(c(c1=O)[NH+]2CCCN(CC2)Cc3cc4cc(ccc4o3)c5ccsc5)NC6CC6 C24976222
C[C@@]12CC[C@H]3[C@@H]([C@@H]1C[C@@H]([C@@H]2O)[NH+]4CCCCC4)CC[C@@H]5[C@@]3(C[C@@H]([C@@H](C5)O)[NH+]6CCCCC6)C C38654009
c1ccc2=[NH+]/C(=N\S(=O)(=O)c3cc(ccc3Cl)Cl)/[C@@H]([NH+]=c2c1)NCCC4=CCCCC4 C38966112
Cc1cc(ccc1Br)N[C@H]2/C(=N/S(=O)(=O)c3cccs3)/[NH+]=c4ccccc4=[NH+]2 C38970886
c1ccc2=[NH+]/C(=N\S(=O)(=O)c3cc(ccc3Cl)Cl)/[C@@H]([NH+]=c2c1)Nc4ccc(c(c4)Cl)F C38971224
Cc1cc(ccc1N[C@@H]2/C(=N/S(=O)(=O)c3ccccc3)/[NH+]=c4ccccc4=[NH+]2)Br C38979019
COc1cc(cc(c1O)Br)/C=C(\C#N)/[C@H]2[NH+]=c3cc(cnc3=[NH+]2)Br C39159963
Cc1ccc2=[NH+][C@H]3C(=c2c1)N=NC(=[NH+]3)N/N=C/c4cc(cc(c4OC)Br)Br C39273766
c1ccc(cc1)c2ccc(o2)C(=O)N3C[C@H](C4(C3)CC[NH2+]CC4)C(=O)N[C@H]5C[NH+]6CCC5CC6 C39663300
Cc1ccn2cc([nH+]c2c1)CNC(=O)[C@@H]3CN(CC34CC[NH2+]CC4)C(=O)c5ccc(cc5Cl)Cl C39669998
Cc1ccn2cc([nH+]c2c1)CNC(=O)[C@@H]3CN(CC34CC[NH2+]CC4)C(=O)c5ccc(cc5)C(F)(F)F C39670032
Cc1ccn2cc([nH+]c2c1)CNC(=O)[C@H]3CN(CC34CC[NH2+]CC4)C(=O)c5ccc(cc5F)C(F)(F)F C39670063
Cc1ccn2cc([nH+]c2c1)CNC(=O)[C@H]3CN(CC34CC[NH2+]CC4)C(=O)c5cc(cc(c5)F)C(F)(F)F C39670069
Cc1ccc2[nH+]c(cn2c1)CNC(=O)[C@H]3CN(CC34CC[NH2+]CC4)C(=O)c5c(ccc(c5F)C)Cl C39670493
Cc1ccc2[nH+]c(cn2c1)CNC(=O)[C@@H]3CN(CC34CC[NH2+]CC4)C(=O)c5c(ccs5)C C39670602
Cc1ccc2[nH+]c(cn2c1)CNC(=O)[C@H]3CN(CC34CC[NH2+]CC4)C(=O)c5c(ccc(c5F)Cl)F C39670619
Cc1ccc(cc1)C(=O)N2C[C@H](C3(C2)CC[NH2+]CC3)C(=O)NCCC4=c5cc(ccc5=[NH+][C@@H]4C)C#N C39674593
C[C@@H]1C(=c2cc(ccc2=[NH+]1)C#N)CCNC(=O)[C@@H]3CN(CC34CC[NH2+]CC4)C(=O)c5ccc(cc5)Cl C39674680
C[C@@H]1C(=c2cc(ccc2=[NH+]1)C#N)CCNC(=O)[C@@H]3CN(CC34CC[NH2+]CC4)C(=O)Cc5ccc(cc5)Cl C39674708
Cc1ccc(cc1F)C(=O)N2C[C@H](C3(C2)CC[NH2+]CC3)C(=O)NCCC4=c5cc(ccc5=[NH+][C@@H]4C)C#N C39674725
Cc1ccc(c(c1F)C(=O)N2C[C@@H](C3(C2)CC[NH2+]CC3)C(=O)NCCC4=c5cc(ccc5=[NH+][C@@H]4C)C#N)F C39674736
Cc1ccc(cc1C(=O)N2C[C@@H](C3(C2)CC[NH2+]CC3)C(=O)NCCC4=c5cc(ccc5=[NH+][C@@H]4C)C#N)F C39674788
Cc1ccc(cc1C)C(=O)N2C[C@H](C3(C2)CC[NH2+]CC3)C(=O)NCCC4=c5cc(ccc5=[NH+][C@H]4C)C#N C39674799
c1ccc(c(c1)C(=O)N2C[C@@H](C3(C2)CC[NH2+]CC3)C(=O)NC4CCN(CC4)c5cccc[nH+]5)C(F)(F)F C39687362
c1cc[nH+]c(c1)N2CCC(CC2)NC(=O)[C@@H]3CN(CC34CC[NH2+]CC4)C(=O)c5cc(cc(c5)Cl)Cl C39687382
Cc1ccc[nH+]c1N2CCC(CC2)NC(=O)[C@@H]3CN(CC34CC[NH2+]CC4)C(=O)c5ccc(cc5Cl)Cl C39687542
Cc1ccc[nH+]c1N2CCC(CC2)NC(=O)[C@@H]3CN(CC34CC[NH2+]CC4)C(=O)c5cccc(c5Cl)Cl C39687630
Cc1ccc[nH+]c1N2CCC(CC2)NC(=O)[C@H]3CN(CC34CC[NH2+]CC4)C(=O)c5cc(ccc5F)Cl C39687669
C1CCC(C1)[NH+]2CCC(CC2)CNC(=O)[C@H]3CN(CC34CC[NH2+]CC4)C(=O)[C@@H]5CCC=CC5 C39689233
C1CCC(C1)[NH+]2CCC(CC2)CNC(=O)[C@H]3CN(CC34CC[NH2+]CC4)C(=O)[C@H]5CCC=CC5 C39689235
CC[NH+]1CCC[C@@H]1CNC(=O)[C@@H]2CN(CC23CC[NH2+]CC3)C(=O)c4cc(cc(c4)Cl)Cl C39695484
C/C(=N\NC1=N[C@@H]2C=CC(=CC2=C(N1)c3ccccc3)Br)/C4[NH+]=c5ccccc5=[NH+]4 C39775480
c1cc2n(c(=O)c1)C[C@H]3C[C@@H]2C[NH+](C3)C[C@H]4C[NH+]5CC[C@@H]4C[C@@H]5CNS(=O)(=O)c6cccs6 C43527182
C[NH+]1CCN(CC1)c2ccc(cn2)c3cc4c([nH+]c3)NCCN4Cc5c(cccc5Cl)C(F)(F)F C49803722
c1ccc2c(c1)CCC23CCN(CC3)C(=O)[C@@H](CC4=c5ccccc5=[NH+]C4)NC(=O)C6(CCCCC6)[NH3+] C52594531
c1cc2=[NH+]CC(=c2cc1Cl)CCNC(=O)CNC(=O)N3CCC4=c5cc(ccc5=[NH+][C@@H]4C3)Cl C63295453
Cc1ccc2=[NH+][C@@H]([NH+]=c2c1)c3cc(ccc3O)/N=C/c4cc(cc(c4O)I)Cl C63428587
C[C@H]1c2cc3c(cc2OC(=O)[C@H]1CC(=O)NC4[NH+]=c5ccccc5=[NH+]4)OC6(CCCCC6)CC3 C63491331
Cc1ccc2=[NH+][C@@H]([NH+]=c2c1)c3cc(ccc3O)/N=C/c4cc(cc(c4O)Cl)Br C63503072
c1ccc2=[NH+]CC(=c2c1)CCNC(=O)[C@@H]3C=C4[NH+]=C(C=C(N4N3)C(F)(F)Cl)c5ccco5 C63513846
c1ccc2=[NH+]C([NH+]=c2c1)c3cc(ccc3Cl)NC(=O)[C@@H]4[C@@H](c5ccc(cc5S4)Cl)Cl C63515572
c1ccc2=[NH+]C([NH+]=c2c1)c3cc(ccc3Cl)NC(=O)[C@H]4[C@@H](c5ccc(cc5S4)Cl)Cl C63515573
c1ccc2=[NH+]C([NH+]=c2c1)c3cc(ccc3Cl)NC(=O)[C@@H]4[C@H](c5ccc(cc5S4)Cl)Cl C63515574
Cc1ccc(cc1)n2c3c(c(n2)C)c(cc(n3)C)C(=O)Nc4ccc(cc4)C5[NH+]=c6ccccc6=[NH+]5 C63552094
c1ccc2=[NH+]CC(=c2c1)c3csc(n3)NC(=O)C[NH+]4CCC[C@H]4c5ccc6c(c5)OCCO6 C63913025
Cc1ccc2=[NH+][C@@H]([NH+]=c2c1)SCC(=O)N3CCC4(CC3)C[C@@H]4C(=O)Nc5ccc(c(c5)F)F C64002166
Cc1ccc2=[NH+][C@@H]([NH+]=c2c1)SCC(=O)NC[C@@H]3Cc4cccc(c4O3)c5c(ncc(n5)C)C C64002393
Cc1ccc(c(c1)C)NC(=O)Cn2cc(c3c2cccc3)C(=O)C(F)(F)F C04535328
Cc1ccccc1CN2c3ccccc3[C@@](C2=O)(CC(=O)c4ccccc4)O C00990062
c1ccc(cc1)CSCC(=O)N2[C@]([C@H]3CCCCC3=N2)(C(F)(F)F)O C04742448
CSc1nnc(s1)SCC(=O)Nc2ccccc2Br C05872620
c1cc(c(cc1/C=N/OCC(=O)Nc2ccc(c(c2F)F)F)Cl)Cl C06553110
C[C@H](C(=O)Nc1nnc(s1)SCc2cccc(c2F)Cl)Cl C06740784
C[C@H](C(=O)Nc1ccccc1F)OC(=O)c2ccc(s2)Br C09606516
CC(C)c1csc(n1)NC(=O)COc2ccc(cc2F)Br C10635995
c1cc(cc(c1)C(F)(F)F)c2cn3c(csc3n2)C(=O)NCC4CC4 C11935445
c1cc(ccc1/C=C/C(=O)N[C@@H]2CCCC[C@@H]2C(F)(F)F)N3CCCC3=O C12775886
Cc1c(c(nn1CC(=O)Nc2ccccc2SC)C(F)(F)F)Cl C00848498
COc1ccc(cc1)C(=O)c2c3c(sc2NC(=O)CCl)CCCC3 C13999038
c1ccc(c(c1)NC(=O)/C=C/c2cccc(c2)C(F)(F)F)N3CCCC3=O C16105423
COC(=O)c1c(ccs1)NC(=O)/C=C/c2ccc(cc2)Br C16246991
Cc1c(sc2c1c(ncn2)SCC(=O)Nc3cccc(c3)SC)C C16598392
c1ccc(cc1)CCN2C(=O)C=C(C2=O)Nc3ccccc3Br C21945568
Cc1c(n(c(n1)S[C@H](C)C(=O)Nc2c(cccc2F)F)C3CCCC3)C C07178841
Cc1ccc(c(c1)C)/C=C/C(=O)N[C@@H](c2ccccc2F)c3nccn3C C25468991
Cc1c(c(n(n1)c2ccccc2)C)CC(=O)N[C@H]3CCC[C@@H](C3)C(F)(F)F C27847407
c1ccc(cc1)Nc2ccccc2C(=O)N3CCN(CC3)Cc4ccsc4 C28094567
Cc1ccc(cc1)N2C[C@H](CC2=O)C(=O)Nc3ccccc3SC(F)F C28314151
CC(C)(C)NC(=O)COC(=O)C12C[C@H]3C[C@@H](C1)CC(C3)(C2)Br C18285167
Cc1cccc2n1cc(n2)C(=O)Nc3ccccc3SCC(F)(F)F C36811348
CC(C)(C)C1CCC(CC1)NC(=O)[C@@H]2CC(=O)N(C2)Cc3cccs3 C39266873
C[C@@H](C(=O)Nc1ccc(c(c1)F)F)S[C@@H]2N=CC(=N2)c3ccc(cc3)F C39441456
CC(C)[C@H](c1ccc(cc1)Cl)NC(=O)[C@H]2CC(=O)N(C2)C3CCCC3 C39539490
Cc1c(sc(c1C(=O)OC)NC(=O)[C@@H]2CCC[C@@H](C2)C(F)(F)F)C C40140502
CCC(CC)(C#N)NS(=O)(=O)c1ccc(cc1Cl)Br C40365443
Cc1cccc(c1NC(=O)[C@H](C)SCc2cc3c(c(c2)Cl)OCO3)C C45617968
CCOc1ccccc1/C=C/C(=O)Nc2cccc(c2)C#Cc3ccccn3 C46538347
c1cc(ccc1F)SCCC(=O)Nc2cc3c(cc2Cl)OCCO3 C46718718
Cc1ccc(c(c1)CS(=O)(=O)[C@H](C)C(=O)Nc2c(cc(cc2C)C)C)C C52415365
CCN(Cc1ccc(s1)Cl)Cc2[nH]c(=O)c3c4c(sc3n2)CCC4 C18936006
C[C@@H](c1cccs1)N(C)C(=O)CNC(=O)c2ccc(cc2Cl)Cl C53315111
CNC(=O)CN(c1cccc(c1)C#C)C(=O)Cc2ccc(cc2Cl)Cl C60208606
Cc1c(c(c(c(c1C)C)S(=O)(=O)N[C@@H]2CCN(C2)CC(F)(F)F)C)C C60219192
Cc1cc(nc(n1)SCC(=O)N[C@H](C)c2ccccc2Br)C C23980427
Cc1cccc(c1NC(=O)CSc2c(c(c3c(n2)CCC3)C)C#N)C(C)C C22120787
Cc1c(c(c(c(c1C)C)S(=O)(=O)[C@H](C)C(=O)NCc2cccs2)C)C C60928701
COCCCc1[nH]c(=O)c2c(n1)cc(s2)c3cccc(c3)Br C63580982
CC(C)(C)C(=O)N1CCC[C@@H](C1)C(=O)Nc2cccc(c2)SC(F)F C66554193
C[C@H](c1ccc(s1)Cl)NC(=O)[C@H](c2ccccc2)N3CCCCC3=O C66620544
C[C@@H](CC#N)Sc1ccccc1NC(=O)c2cc(c(n2C)Cl)Cl C66800258
C[C@@H](CC#N)Sc1ccccc1NC(=O)N2CCC[C@H]2c3cccs3 C66955854
C[C@H](CC#N)Sc1ccccc1NC(=O)N2CCC[C@H]2c3cccs3 C66955855
CN(C)C(=O)Sc1ccccc1NC(=O)[C@H]2C[C@H]2c3ccccc3Cl C67021480
c1cc(cc(c1)F)[C@H]2C[C@H]2C(=O)Nc3ccc(cc3)Sc4nncs4 C67055910
c1cc(c(cc1F)F)NC(=O)/C=N/OCc2ccc(s2)Br C67385810
c1ccc2c(c1)CCC[C@H](C2=O)Sc3nnc(s3)NCC(F)(F)F C67429648
C[C@H](CC(C)C)N(C)C(=O)C(=O)Nc1cc(ccc1Cl)Br C67531141
c1cc2c(cc1CNC(=O)C(=O)NC[C@H](c3ccsc3)[NH+]4CCCCCC4)OCO2 C08893193
C[C@H](C(=O)Nc1nc2c(s1)C[NH+](CC2)Cc3ccccc3)NC(=O)c4ccco4 C11763223
c1ccc(cc1)CCC[NH+]2CCNC(=O)[C@@H]2CC(=O)NCc3cn4c(n3)SCC4 C11820088
Cc1c2c(nc(n1)CNC(=O)C[C@@H]3C(=O)NCC[NH+]3Cc4ccccc4F)CCCC2 C12716172
CCCCn1c(cnc1S(=O)(=O)C2CCCCC2)C[NH+]3CCC(CC3)C(=O)N C12446869
CC(C)(C)NC(=O)c1cn(cc(c1=O)C(=O)NC[C@@H]2CCC[NH+](C2)C)C3CCCCC3 C14994430
CC(C)(C)NC(=O)c1cn(cc(c1=O)C(=O)NC[C@H]2CCC[NH+](C2)C)C3CCCCC3 C14994432
Cn1ccnc1SCCNC(=O)C[C@H]2C(=O)NCC[NH+]2C3Cc4ccccc4C3 C20600750
CC1CC[NH+](CC1)[C@H](CNC(=O)CCn2c3ccccc3c(=O)[nH]c2=O)c4cccs4 C21916669
Cc1c(c(=O)n(n1C)c2ccccc2)NC(=O)[C@H](C)NC[C@@H](c3ccccc3)[NH+](C)C C22037819
CC[C@]1(C(=O)N(C(=O)N1)NC(=O)C[NH+](C)Cc2ccc(cc2F)F)c3ccccc3 C22964824
Cc1c2c([nH]c(nc2=O)C)sc1C(=O)NC[C@H](c3ccc(cc3)OC)[NH+]4CCCC4 C23865584
Cc1cc(no1)NC(=O)[C@@H](C)SCC(=O)Nc2cccc(c2)C[NH+]3CCCCC3 C27140005
Cc1c(c2c(=O)[nH]cnc2o1)C(=O)NCc3ccccc3c4ccc(cc4)C[NH+](C)C C32752715
CC(=O)NCc1ccc(s1)S(=O)(=O)N[C@H](c2ccc(cc2)Cl)c3[nH+]ccn3C C32843972
CC1(O[C@@H]2C[C@](C[C@H]([C@@H]2O1)O)(C(=O)NCC[NH+]3CCCC3)OCc4ccc(cc4)F)C C35592652
C[C@@H]1CCc2c(sc3c2c(=O)[nH]c(n3)C[NH+](C)C[C@@H](COCc4ccco4)O)C1 C36208082
Cc1ccc(c(c1)NC(=S)NCCS(=O)(=O)N2CCN(CC2)c3cccc[nH+]3)C C36847247
C[NH+](C)CCCN(Cc1cc2cc(ccc2[nH]c1=O)OC)C(=O)Nc3ccc(cc3)F C19582188
Cc1cc(ccc1OC)C[NH+]2CCNC(=O)[C@@H]2CC(=O)NCCc3nc(c(s3)C)C C11813586
CC[C@@H](C)CNC(=O)[C@H]1CN(CC12CC[NH2+]CC2)C(=O)c3cc(nn3C(C)(C)C)C C39606480
CCCCCCC(=O)N1C[C@H](C2(C1)CC[NH2+]CC2)C(=O)NC[C@@H]3COC(O3)(C)C C39659463
CCCCCCC(=O)N1C[C@@H](C2(C1)CC[NH2+]CC2)C(=O)NC[C@H]3COC(O3)(C)C C39659465
CC1(OC[C@@H](O1)CNC(=O)[C@@H]2CN(CC23CC[NH2+]CC3)C(=O)CCCc4ccccc4)C C39659530
CC1(OC[C@H](O1)CNC(=O)[C@@H]2CN(CC23CC[NH2+]CC3)C(=O)CCCc4ccccc4)C C39659532
CCCC[C@H](C)C(=O)N1C[C@H](C2(C1)CC[NH2+]CC2)C(=O)NCc3cn4ccccc4n3 C39672047
CCC[C@H](C)NC(=O)[C@@H]1CN(CC12CC[NH2+]CC2)C(=O)c3cc(nn3C(C)(C)C)C C39673779
CCCC[C@H](C)C(=O)N1C[C@H](C2(C1)CC[NH2+]CC2)C(=O)NCCn3c(cc(n3)C)C C39675069
CCC[C@@H](C)C(=O)N1C[C@H](C2(C1)CC[NH2+]CC2)C(=O)NC3CCN(CC3)C(=O)C(C)C C39685938
CCCC[C@H](C)C(=O)N1C[C@H](C2(C1)CC[NH2+]CC2)C(=O)NC3CCN(CC3)C(=O)C(C)C C39686087
CC[C@@H](C)CC(=O)N1C[C@H](C2(C1)CC[NH2+]CC2)C(=O)NC3CCN(CC3)C(=O)CC(C)C C39686320
CC[C@H](c1ccccc1)C(=O)N2C[C@@H](C3(C2)CC[NH2+]CC3)C(=O)NCc4cnc(cn4)C C39697069
Cc1c(cco1)C(=O)Nc2nc(cs2)CC(=O)NC[C@H](c3cccc(c3)F)[NH+](C)C C40143443
Cc1cc(cc(c1C)S(=O)(=O)NC)C(=O)NC[C@H](c2ccco2)[NH+]3CCCCC3 C45355022
c1cc(oc1)[C@@H](CNC(=O)C(=O)NCC(F)(F)F)[NH+]2CCN(CC2)c3ccc(cc3)F C49486341
c1cc(oc1)[C@H](CNC(=O)C(=O)NCC(F)(F)F)[NH+]2CCN(CC2)c3ccc(cc3)F C49486344
c1ccn(c(=O)c1)c2ccc(cc2)C(=O)NCCNC(=O)c3ccc4=C(C[NH+]=c4c3)Cl C52635014
CCOc1ccc(cc1)N2C(=O)C[C@H](C2=O)SC(=[NH2+])N/N=C(\C)/c3ccccc3 C16309421
Cc1ccc(o1)[C@@H](CNC(=O)NC2CC[NH+](CC2)Cc3ccccc3)N4CCOCC4 C58467402
Cc1c(c(=O)[nH]c(n1)c2ccncc2)CC(=O)NCC(C)(C)[NH+]3CCc4ccccc4C3 C59849704
COc1ccc2=[NH+]CC(=c2c1)CCNC(=O)[C@@H]3NC(=NO3)c4ccc(cc4)C(F)(F)F C63119382
c1ccc2=[NH+]CC(=c2c1)C3=NN[C@@H](N3C4CC4)SCC(=O)Nc5c(ccs5)C#N C39938748
C/C(=N\NC(=[NH2+])S[C@H]1CC(=O)N(C1=O)c2ccc(cc2)F)/c3ccc(c(c3)F)OC C16677698
CC(=O)Nc1cccc(c1)NC(=O)[C@@H]2CC(=O)N(C2)CCC3=c4cc(ccc4=[NH+]C3)Cl C63557050
C[C@@H]1c2c(ncnc2S[C@H]1C(=O)N3CCC[C@H]3CO)NCCC4=c5ccccc5=[NH+]C4 C64024080
c1ccc2=[NH+]CC(=c2c1)C3=NN[C@@H](N3Cc4ccco4)SCC(=O)NCC(F)(F)F C64137658
C[C@H]1C(=C([C@H](S1)NC(=O)C(=O)NCCC2=c3cc(ccc3=[NH+]C2)Cl)C(=O)OC)C C64600508
C[C@@H]1[C@@H](N[C@@H](O1)c2ccccc2[N-]S(=O)(=O)C)C[NH+](C)CC3=c4ccccc4=[NH+]C3 C64626299
c1cc2=[NH+]CC(=c2cc1F)CCN3C(=O)[C@@H](NC3=O)CCC(=O)NC4CCCCC4 C64717648
COC(=O)[C@@H](CC1=c2ccccc2=[NH+]C1)NC(=O)C[C@@H]3C(=O)Nc4ccccc4S3 C64727750
CC(C)[C@H](C(=O)[O-])NC(=O)/C(=C\c1ccc(cc1)Cl)/NC(=O)c2ccco2 C05092759
C[C@@H](C(=O)[O-])NC(=O)/C(=C/c1ccccc1)/NC(=O)c2ccc(o2)Br C02996491
CCn1cc(c(n1)C(=O)NCc2ccco2)NC(=O)[C@@H]3[C@@H]4CC[C@@H](C4)[C@@H]3C(=O)[O-] C06490202
C[C@]12CC/C(=N\OCC(=O)NCC(=O)[O-])/C=C1CC[C@@H]3[C@@H]2CC[C@]4([C@@H]3CC[C@@]4(C#C)O)C C12296481
Cc1cccc(c1NC(=O)CSc2nc3cc(ccc3c(=O)n2CCO)C(=O)[O-])C C13045319
c1cc(c(c(c1)F)NC(=O)CSc2nc3cc(ccc3c(=O)n2CCO)C(=O)[O-])F C13045350
Cc1ccc(cc1)CNC(=O)CSc2nc3cc(ccc3c(=O)n2CCO)C(=O)[O-] C13045573
C[C@H](C(=O)NC(=O)NC(C)(C)C)Sc1nc2ccccc2c(=O)n1CCC(=O)[O-] C13055219
COc1ccc(cc1S(=O)(=O)NNC(=O)c2cc3c(s2)CCC3)C(=O)[O-] C13059030
c1ccc(c(c1)NC(=O)NC(=O)CSc2nnc(n2CC(=O)[O-])c3cccs3)F C13204395
C[C@@H]1CCC[C@@H]([C@@H]1C)NC(=O)NC(=O)CSc2nc3ccccc3c(=O)n2CC(=O)[O-] C13223077
Cc1cccc(c1C)NC(=O)NC(=O)CSc2nc3ccccc3c(=O)n2CC(=O)[O-] C13238461
Cc1cccc(c1NC(=O)CSc2nnc(s2)NC[C@@H]3CCCO3)C(=O)[O-] C13245437
c1cc(cc(c1)S(=O)(=O)NCc2ccco2)NC(=O)CC3(CCCCC3)C(=O)[O-] C13250398
c1cc(cc(c1)S(=O)(=O)/N=C/2\CCCCCN2)NC(=O)[C@@H]3CC=CC[C@@H]3C(=O)[O-] C13251364
Cn1ccnc1[C@@H](c2ccccc2F)NS(=O)(=O)c3ccc(c(c3)C(=O)[O-])O C13268818
Cn1cc(cc1C(=O)NNS(=O)(=O)c2cccc(c2)C(=O)[O-])Br C13278516
COc1ccc(cc1S(=O)(=O)NNC(=O)c2ccc(s2)Br)C(=O)[O-] C13361240
CCN(CC)S(=O)(=O)c1ccc(c(c1)C(=O)[O-])Sc2nc(c(s2)CC(=O)N)C C13465237
c1cc(oc1)CNC(=O)c2ccsc2NC(=O)[C@H]3[C@H]4C[C@@H]([C@@H]3C(=O)[O-])C=C4 C17078814
C1CCc2c(c(c(s2)NC(=O)[C@H]3[C@H]4CC[C@@H]([C@H]3C(=O)[O-])O4)C(=O)NC5CC5)C1 C17082863
c1cc2c(cc1CNC(=O)c3ccsc3NC(=O)[C@H]4[C@H]5CC[C@@H]([C@@H]4C(=O)[O-])O5)OCO2 C19640321
Cc1c(sc(n1)NC(=O)CNC(=O)c2ccco2)c3nnc(n3CC=C)[S-] C24969106
Cc1cccc(c1)c2nnc(n2CC(=O)NNC(=O)c3ccc4c(c3)OCO4)[S-] C26965398
CC1=C([C@H](NC(=O)N1)c2ccc(cc2)OCCn3ccc4c3nccc4)C(=O)[O-] C28706699
c1cc(c(cc1[N+](=O)[O-])[N-]S(=O)(=O)c2cc(ccc2C#N)Cl)NCCO C31668361
CC(C)Cn1c(cc(nc1=O)[O-])NC(=O)CSc2[nH]c(=O)c3ccccc3n2 C01913333
CC(C)N(CC(=O)N)S(=O)(=O)c1cc(sc1Br)C(=O)[O-] C36133139
c1ccc(c(c1)C(=O)NCCC2=c3cc(ccc3=[NH+][C@@H]2C(=O)[O-])Br)C(=O)[O-] C38614248
c1ccc(c(c1)C(=O)NCCCC2=c3cc(ccc3=[NH+][C@@H]2C(=O)[O-])Br)C(=O)[O-] C38932493
COc1cc(cc(c1O)OC)/C=N/N2[C@H](NN=C2[S-])[C@H]3C4=C(CCC4)N=N3 C39593442
CCCc1nnc(n1CC(=O)NCCNc2c(cc(cn2)C(F)(F)F)Cl)[S-] C18216047
Cc1ccc(cc1)S(=O)(=O)/N=C(/NCc2cc3c(cc(cc3[nH]c2=O)C)C)\[O-] C41168931
Cc1ccc(s1)c2nc([nH]n2)/N=C(/CSCC(=O)Nc3cc(on3)C)\[O-] C50006533
c1ccc2c(c1)[C@]3([C@H]4[C@@H]([C@H](N3)CCC(=O)[O-])C(=O)N(C4=O)Cc5ccc(cc5)F)C(=O)N2 C16012291
CCCCN1C(=O)[C@@H]2[C@@H](N[C@@]3([C@@H]2C1=O)c4cc(ccc4NC3=O)Cl)CCC(=O)[O-] C20566610
Cn1c(c(c(=O)n(c1=O)C)/C(=C(\C#N)/C(=O)CSc2ccccc2F)/[O-])N C51068232
C[C@@H](/C(=C(\C#N)/C(=O)Nc1ccccc1C(F)(F)F)/[O-])NC(=O)c2ccoc2 C51403733
c1ccc(c(c1)NC(=O)c2cc3c(=O)[nH]c(nc3nc2)[O-])SCC(F)(F)F C53331063
CCCOc1ccc(cc1OC)C(=O)NNC(=O)Cc2c(nc(s2)[S-])C C53656496
Cc1cc(n(n1)c2ccc(cc2F)[N-]S(=O)(=O)c3cc(n(c3)C)C(=O)N)C C55649447
Cc1ccc(cc1S(=O)(=O)[N-]c2cccc(c2C)S(=O)(=O)N)[N+](=O)[O-] C55650714
Cc1cccc(c1NC(=O)CNC(=O)CCn2c(=O)c3ccccc3c(n2)[O-])C C24952241
Cc1ccc(cc1)[C@H](CC(=O)OC(C)C)NC(=O)c2cc3c(=O)[nH]c(nc3nc2)[O-] C47477574
CNc1c(cnc(n1)N/N=C\c2cc(cc(c2[O-])Br)[N+](=O)[O-])F C59640248
Cc1cccc(c1)c2n[nH]c(=S)n2C/C(=N/c3[nH]nc(n3)c4ccccn4)/[O-] C47343030
Cc1c(c(n2c(n1)nc(n2)NCc3cccs3)[O-])CCC(=O)Nc4nccs4 C21804450
Cc1ccc(cc1)NC2(CCCCC2)C(=O)N[C@H](C3=C(N=N[C@H]3C)C)C(=O)[O-] C65387038
Cc1c(sc(n1)[N-]S(=O)(=O)c2ccc(cc2)[N+](=O)[O-])SCC(=O)N C66253738
Cc1cc(=O)nc([nH]1)N/C(=N/C(=O)c2ccccc2)/[N-]c3ccc4c(c3)OCCO4 C13757899
CCOC(=O)O[C@@H](C)OC(=O)[C@H]1C(S[C@@H]2N1C(=O)[C@@H]2NC(=O)[C@@H](c3ccccc3)[NH3+])(C)C C03871631
CCCCCC(=O)Nc1nc2c(s1)C[C@H]3[C@]([C@@H]2CC(=O)NCC[NH+](C)C)(CC[C@H]([C@@]3(C)CO)O)C C04237041
C[C@H](c1ccc(cc1)F)NC(=O)C[NH+](C)CC(=O)N(C)c2c(n(c(=O)[nH]c2=O)Cc3ccccc3)N C09442128
COCC[NH+](Cc1nnc(o1)c2cccs2)CC(=O)Nc3c(c4c(s3)CCCC4)C(=O)N C09795091
CCCCn1c2c(c(=O)[nH]c1=O)n(c(n2)CCC(=O)NC3CC([NH2+]C(C3)(C)C)(C)C)CC(C)C C10556537
CCOc1cc(cc(c1OCC)OCC)C(=O)Nc2c(c3c(s2)C[NH+](CC3)C)C(=O)N C11667748
CCOc1cc(cc(c1OCC)OCC)C(=O)Nc2c(c3c(s2)C[NH+](CC3)C(C)C)C(=O)N C11667749
c1ccc(cc1)SCc2cc(no2)C[C@H]3C[NH2+]CC[C@H]3CC(=O)NCCN4CCNC4=O C12482029
Cc1ccc(cc1)[C@@H](C(=O)NC2CCCC2)N(CC[NH+]3CCOCC3)C(=O)c4c(c(ns4)C(=O)N)N C12701936
Cc1ccc(cc1)[C@H](C(=O)NC2CCCC2)N(CCC[NH+]3CCOCC3)C(=O)c4c(c(ns4)C(=O)N)N C12701941
CCCCn1c(c(c(=O)[nH]c1=O)N(CCCC)C(=O)C[NH+]2CCC[C@H]2c3ccc4c(c3)OCCO4)N C13031616
COc1cc(c(cc1OC)NC(=S)N2CCC(CC2)(C(=O)N)[NH+]3CCCCC3)C(=O)OC C09293714
Cc1ccc(cc1)OCC[NH+](C)CC(=O)N(CC(C)C)c2c(n(c(=O)[nH]c2=O)Cc3ccccc3)N C15102692
c1cc(ccc1CNC(=O)CNC(=O)CNC(=O)c2ccc(cc2Cl)Cl)C[NH+]3CCCC3 C15140061
CCc1ccccc1NC(=O)C[NH+](C)[C@H](C)C(=O)NCC(=O)Nc2ccc(c(c2F)F)F C15294887
Cn1c(=O)c(c(n(c1=O)Cc2ccccc2)N)C(=O)C[NH+](C)CC(=O)Nc3ccccc3SC C03389474
CCCCN(c1c(n(c(=O)[nH]c1=O)CC(C)C)N)C(=O)C[NH+](C)CC(=O)Nc2c(cccc2C)C C16624407
CC(C)CN(c1c(n(c(=O)[nH]c1=O)Cc2ccccc2)N)C(=O)C[NH+](C)Cc3ccsc3 C17307683
CC(C)Cn1c(c(c(=O)[nH]c1=O)N(CC(C)C)C(=O)C[NH+](CC=C)Cc2ccc(s2)Cl)N C18939430
CSCC[C@@H](C(=O)N1CCC2(CC1)c3c([nH]c[nH+]3)CCN2)NC(=O)CCCc4ccccc4 C20573605
CCOc1ccc(cc1)/C=N/Nc2[nH]nc(n2)SCC(=O)NC3CC([NH2+]C(C3)(C)C)(C)C C20833144
CCCCn1c(c(c(=O)[nH]c1=O)N(CC)C(=O)CN2CCC[NH+](CC2)Cc3ccccc3)N C23254008
CCCCN(c1c(n(c(=O)[nH]c1=O)CCC)N)C(=O)C[NH+](C)Cc2ccc(cc2)Br C23324105
C[NH+](Cc1ccc(c(c1)F)OC)CC(=O)N(CCOC)c2c(n(c(=O)[nH]c2=O)Cc3ccccc3)N C24072019
CC(C)Cn1c(c(c(=O)[nH]c1=O)C(=O)CSc2nnc(n2c3ccccc3)C[NH+]4CCCCC4)N C24875517
CC1=C([C@@H](C(=C(N1)C)C(=O)NCCC[NH+]2CCC(CC2)(c3ccccc3)O)c4ccc(cc4)[N+](=O)[O-])C(=O)N C13782498
CCCCn1c(c(c(=O)[nH]c1=O)N(CC)C(=O)C[NH+](CC)C[C@H]2COc3ccccc3O2)N C31174314
CCOc1ccc(cc1OCC)NC(=O)C[NH+](C)CCC(=O)Nc2c(ccs2)C(=O)N C28895191
CCN(CC)c1cc(nc(n1)SCc2ccc(cc2)C(=O)NCCCCCC[NH3+])Cl C33423122
C[C@H]1CCC[C@H]([C@@H]1C)[NH2+]CC(=O)Nc2ccc(cc2C(=O)Nc3cc(cc(c3)OC)OC)[N+](=O)[O-] C36075065
Cc1cc(nc(n1)N/C(=N\C(=S)NCCCN2CCOCC2)/NC3CC([NH2+]C(C3)(C)C)(C)C)C C14158068
Cn1c2c(c(=O)[nH]c1=O)n(c(n2)NCC[NH+](C)C)C[C@@H](COc3ccc(cc3Cl)Cl)O C04102491
Cc1c(cccc1OC(=O)C)C(=O)N2C[C@@H](C3(C2)CC[NH2+]CC3)C(=O)N[C@@H](C)CCCC(C)(C)O C39631719
Cc1c(cccc1OC(=O)C)C(=O)N2C[C@H](C3(C2)CC[NH2+]CC3)C(=O)N[C@H](C)CCCC(C)(C)O C39631726
CCSc1c(cccn1)C(=O)N2C[C@H](C3(C2)CC[NH2+]CC3)C(=O)N[C@@H](C)CCCC(C)(C)O C39631737
CCc1cccc2=C(C[NH+]=c12)C(=O)CS[C@H]3NN[C@@H]([NH+]3[C@@H](C(C)C)C(=O)[O-])c4cccs4 C39665306
CC(C)[C@@H](C(=O)NC(C)(C)C)NC(=O)[C@H]1CN(CC12CC[NH2+]CC2)C(=O)CCCc3ccccc3 C39685841
C[C@H](c1ccccc1)NC(=O)C[NH+](C)CC(=O)N(CC(C)C)c2c(n(c(=O)[nH]c2=O)CC(C)C)N C39943557
c1ccc(cc1)n2c3c(cn2)c(nc(n3)NCCCn4cc[nH+]c4)Nc5c(c6c(s5)CCCC6)C(=O)N C41025996
CC[NH+](CC)[C@@H](CNC(=O)CSc1nnc(s1)Nc2cccc(c2)NC(=O)C)c3ccco3 C46587509
CCOC(=O)CNC(=O)c1ccc(cc1)Nc2cc(nc([nH+]2)N)Nc3ccc4c(c3)scn4 C39267715
Cn1ccnc1[C@@](CCNC(=O)NC[C@@H](c2ccco2)[NH+]3CCCCC3)(C(F)(F)F)O C59060560
CCCCn1c(c(c(=O)[nH]c1=O)N(CC)C(=O)C[NH+](Cc2ccccc2)C[C@@H](C)C(=O)OC)N C60333669
COc1ccc(cc1)C(=O)N[C@@H](CCSC)C(=O)NNC(=O)CC2=c3ccccc3=[NH+]C2 C63077814
COC(=O)[C@H](CC1=c2ccccc2=[NH+]C1)NC(=O)C[C@H](c3cccc(c3)Br)NC(=O)N C63112118
COCCNC(=O)c1ccccc1NC(=O)C(=O)NCCC2=c3cc(ccc3=[NH+]C2)Cl C63280073
COc1ccc(cc1)N2C(=O)C[C@H](C2=O)SC(=[NH2+])N/N=C/c3cc(c(c(c3)OC)O)OC C04180969
CCOCC[C@@H]1NN[C@H](S1)NC(=O)[C@@H]2CC(=O)N(C2)CCC3=c4cc(ccc4=[NH+]C3)F C63557273
CCOCC[C@H]1NN[C@H](S1)NC(=O)[C@@H]2CC(=O)N(C2)CCC3=c4cc(ccc4=[NH+]C3)Cl C63557636
c1ccc2=[NH+]CC(=c2c1)CCC(=O)NN3[C@H](Nc4ccccc4C3=O)SCC(=O)NC[C@@H]5CCCO5 C63708494
COC(=O)c1ccccc1NC(=S)N(CC[NH+]2CCOCC2)Cc3cc4cc5c(cc4[nH]c3=O)OCO5 C06136126
C[NH+]1CCC(CC1)(C(=O)Nc2ccc(cc2OC)OC)N(Cc3ccco3)C(=O)CN4C[C@H](NC4=S)c5ccccc5 C08748391
CC(C)C[NH+](CCNC(=O)c1cc(=O)[nH]c2c1cc(cc2)S(=O)(=O)N3CCCCC3)CC(C)C C08811508
Cc1ncc(n1CCOC(=O)N[C@H](C(Cl)(Cl)Cl)[NH2+]C[C@@H]2COc3ccccc3O2)[N+](=O)[O-] C08836933
Cc1ccc(cc1)S(=O)(=O)[C@@H](CNC(=O)C(=O)NCCC[NH+](C)C)c2ccc(cc2)N(C)C C09080319
C[NH+](C)CCCNC(=O)C(=O)NC[C@H](c1ccc(cc1)N(C)C)S(=O)(=O)c2ccc(cc2)F C09080660
c1nc2c(c3c(s2)CCCC3)c(=O)n1CC(=O)NCCCC(=O)NCCC[NH+]4CCCCCC4 C09775597
CC[NH+](CC)CCCn1c(cc2c(c1=O)[C@@H](C(=C(O2)N)C#N)c3cc(c(c(c3)OC)OC)OC)C C02254249
C1CC(=O)N(C1)CCC[NH+](CC(=O)NC23CC4CC(C2)CC(C4)C3)CC(=O)NC56CC7CC(C5)CC(C7)C6 C12551006
c1cc(ccc1N/C=C/C(=O)C2=NO[C@H](C2)CNc3c(cc(c[nH+]3)C(F)(F)F)Cl)OC(F)(F)F C08855439
CC(C)CCn1c(c(c2c1ncc(c2)NC3CC[NH+](CC3)C(C)C)NC(=O)c4ccco4)C(=O)OC C14534061
CC[NH+](CC)CCCN1[C@@H](/C(=C(/c2c(c([nH]c2C)C(=O)OC)C)\O)/C(=O)C1=O)c3ccc(cc3)Cl C09008326
CC1(CC(CC([NH2+]1)(C)C)NC(=S)N(Cc2ccc(c(c2OC)OC)OC)C[C@H]3CCCO3)C C20568250
CC1(CC(CC([NH2+]1)(C)C)NC(=S)N(CCCN2CCOCC2)Cc3ccc(cc3)N(C)C)C C21263317
CC1(CC(CC([NH2+]1)(C)C)NC(=S)N(Cc2ccco2)Cc3cc(c(cc3OC)OC)OC)C C21263434
c1cc(oc1)C[NH+](CCC(=O)Nc2cc(ccc2Cl)Cl)Cc3ccc(cc3)C(=O)NC4CC4 C23186267
CCN(CC)S(=O)(=O)c1cc(ccc1C)NC(=O)[C@@H](C)N2CC[NH+](CC2)CC(=O)NCC=C C23254113
CC[NH+](CC)CCCn1c(=O)c2ccccc2nc1SCC(=O)NC(=O)Nc3ccccc3F C23557220
c1ccc(cc1)Cn2c(nnc2SCC(=O)Nc3ccccc3C(=O)NC4CC4)C[NH+]5CCCC5 C23888773
Cc1cc(no1)NC(=O)CSCC(=O)NCc2ccccc2c3ccc(cc3)C[NH+]4CCCC4 C26402511
CC[NH+](CC)[C@@H](CNC(=O)CCn1c(n[nH]c1=S)c2cccc(c2)C)c3ccccc3Cl C27579133
COCCCNC(=O)c1ccccc1NC(=O)[C@H]2CCC[NH+](C2)Cc3nc(no3)c4cccc(c4)Cl C31052725
Cc1ccc(cc1[N+](=O)[O-])C(=O)N(CCCCCC[NH3+])[C@@H](C)c2nc3cc(ccc3c(=O)n2C)Cl C33460110
COCCN(Cc1nc(cs1)C(=O)NC2CC[NH+](CC2)Cc3ccccc3)C(=O)Nc4ccccc4F C35339218
CC(C)N(CC(=O)Nc1nc(cs1)CC(=O)NCC[NH+]2CCCCC2)C(=O)c3ccc(cc3)Cl C35416102
c1cc(ccc1C(=O)N(CC(=O)Nc2nc(cs2)CC(=O)NCC[NH+]3CCCC3)C4CC4)Cl C35815420
CC(C)[C@H](C(=O)NCC[NH+](C)C)N1CC2=C(C1=O)[C@@H](NC(=O)N2CC=C)c3ccccc3C(F)(F)F C35971607
CCN1C(=C([C@H](NC1=O)c2ccc(c(c2)OC)OC)C(=O)OCC)C[NH+]3CCCN(CC3)C(=O)NC(C)C C36017161
Cc1cccc(c1)Oc2cnn(c(=O)c2Nc3cccc(c3)C(=O)NCC[NH+](C)C)c4ccc(cc4)OC C36082551
COCC[NH+](Cc1[nH]c(=O)c2c(csc2n1)c3ccc(cc3)Cl)C[C@@H](Cc4ccccc4)O C36206143
CC(C)C[NH+](Cc1[nH]c(=O)c2c(csc2n1)c3cccc(c3)Cl)C[C@H](COCC(C)C)O C36206396
COCCC[NH+](Cc1[nH]c(=O)c2c(csc2n1)c3ccc(c(c3)OC)OC)C[C@@H](COC)O C36207725
CSCC[C@H](C(=O)NC[C@H](c1ccccc1Cl)[NH+]2CCCC2)NC(=O)c3ccccc3Cl C36735694
CC[NH+](CC)CCNC(=O)[C@H](C)NC(=O)c1cc2n(n1)CCCN(C2=O)Cc3ccc(cc3)F C34678558
CC[NH+](CC)CCN(Cc1cc2cc3c(cc2[nH]c1=O)OCCO3)C(=S)NC[C@H]4CCCO4 C06193381
CCOc1cccc2c1oc(=O)c(c2)c3csc(n3)NC(=O)CCC(=O)NCC[NH+]4CCCC[C@H]4C C09590312
COCCNC(=O)[C@@H]1C[C@@H](C[NH+]1Cc2ccccc2Cl)NCc3c4ccccc4ccc3OC C32519422
COCCNC(=O)[C@@H]1C[C@@H](C[NH+]1Cc2ccc(cc2)Cl)NCc3ccc(cc3)c4ccccc4 C32547732
CCOc1cc(cc(c1OCC)OCC)C(=O)NCCC(=O)N2CCC3(CC2)[C@H]4C(=NC=N4)CC[NH2+]3 C38776399
CC[NH+](CC)[C@H](CNC(=O)[C@@H](C)SCc1[nH]c(=O)c2c(c(sc2n1)C)C)c3ccccc3 C36692806
C=CCN1[C@H](NN=C1COc2ccc(cc2)Cl)SCC(=O)N/N=C/C3=c4ccccc4=[NH+]C3 C39444434
c1ccc(cc1)/C=C/C[NH+]2C[C@H](C[C@H]2C(=O)NCc3cccnc3)NCc4ccccc4C(F)(F)F C23362898
Cc1c(sc2c1c(=O)[nH]c(n2)CS[C@H](C)C(=O)NCc3cccc(c3)OCC[NH+](C)C)C C59350427
C/C(=N\NC(=[NH2+])S[C@H]1CC(=O)N(C1=O)c2ccc(cc2)C(=O)OC)/C=C/c3ccc(cc3)N(C)C C59489448
c1ccc(cc1)[C@H]2C(=c3ccccc3=[NH+]2)C(=O)CS[C@@H]4NN=C(S4)NCCCN5CCOCC5 C39944435
COc1cc(cc(c1OC)OC)C(=O)/N=C(/NCCC2=c3ccccc3=[NH+]C2)\Nc4ccc(cc4)F C63588678
CCOc1ccc(cc1OCC)CCNC(=O)CN2C(=O)[C@H](NC2=O)CC3=c4ccccc4=[NH+]C3 C63930839
COCC(=O)Nc1cc(c2c(c1)ncn2CCc3ccccc3)C(=O)NCCC4=c5ccccc5=[NH+]C4 C64622397
C[C@@H]1CCCC[NH+]1CCCNC(=O)CC2CCN(CC2)C(=O)Nc3cc(c(c(c3)OC)OC)OC C35399181
C[C@H]1CCC[NH+](C1)CCCNC(=O)CC2CCN(CC2)C(=O)Nc3cc(c(c(c3)OC)OC)OC C35399186
C[C@@H]1CCc2c(sc(c2C(=O)N)NC(=O)Cn3c4c(c(n3)C(F)(F)F)CCCC4)C1 C00869798
COc1cc(ccc1OCc2ccccc2F)[C@H]3c4ccc(cc4OC(=C3C#N)N)O C00811929
c1ccc2c(c1)c(c[nH]2)/C=N/NC(=O)C(=O)Nc3ccc(c(c3)C(F)(F)F)Cl C04525858
Cc1cc(c(c(c1)Cl)NC(=O)CSc2nnc(n2N)c3ccccc3F)C C02264087
C[C@@H](C(=O)NC1CCCC1)Sc2nnc(n2N)c3ccccc3Br C04786936
c1ccc(c(c1)C(F)(F)F)NC(=O)NC2(CCCCC2)C(=O)NC[C@@H]3CCCO3 C04982031
Cc1ccc(cc1)c2nnc(n2N)S[C@@H](C)C(=O)Nc3ccc(c(c3F)F)F C03185848
Cc1c(c2ccccc2[nH]1)/C=N/NC(=O)CNC(=O)c3ccc(cc3Cl)Cl C01764953
Cc1cc(cc(c1)NC(=O)C2=C(NC(=S)N[C@H]2c3ccc(c(c3)OC)OC)C)C C06202382
CCc1c(nc2cc(ccc2n1)C(=O)Nc3c(c4c(s3)CCCC4)C(=O)N)CC C03338524
Cc1ccc(cc1)CSC[C@@H]2C(=O)Nc3cc(ccc3N2)C(=O)NCc4ccco4 C06920220
c1ccc(cc1)[C@@H]2CCc3c(sc(c3C#N)NC(=O)CSc4nnc(s4)N)C2 C08416960
CCN(CC)c1ccc(cc1)[C@H]2[C@@H]([C@@](NC(=O)N2)(C(F)(F)F)O)C(=O)c3ccccc3 C06144496
c1ccc2c(c1)c(c[nH]2)/C=N/NC(=O)CNC(=O)c3cc(ccc3Cl)Br C08791922
c1cc(c(cc1Cl)C(F)(F)F)NC(=O)CSc2nnc(n2N)C3CCCCC3 C08986098
c1ccc(cc1)c2nnc(n2N)SCC(=O)Nc3ccc(c(c3)C(F)(F)F)Cl C02351598
c1ccc(cc1)[C@@H](C(=O)NC2CC2)Sc3nnc(n3N)c4ccc(cc4Cl)Cl C09582705
c1cc(cc(c1)F)Cn2c(c(nn2)C(=O)Nc3cc(ccc3Cl)C(F)(F)F)N C09749063
c1cc(ccc1c2nc(cs2)C(=O)Nc3cc(ccc3N4CCCC4)C(=O)N)Cl C09905836
c1ccc(cc1)n2c(nnc2SCC(=O)Nc3ccc(cc3Cl)Br)N C01112880
C[C@@H](C(=O)NC(=S)NNC(=O)c1cccs1)Oc2ccc(cc2Cl)Cl C12570034
COc1ccc(cc1)/C=C/C(=O)NC(=S)NNC(=O)c2ccc(cc2Cl)Cl C13976558
Cc1ccc(cc1S(=O)(=O)N)NC(=O)c2ccc(o2)c3cccc(c3)C(F)(F)F C14093122
CC1=C(N[C@H](N(C1=O)c2ccccc2)SCC(=O)Nc3ccc(cc3Cl)Cl)O C14406289
c1cc(c(cc1Cl)C(=O)NNC(=O)CCNC(=O)C23CC4CC(C2)CC(C4)C3)Cl C18097798
c1ccc(c(c1)c2nnc(n2N)SCC(=O)Nc3cccc(c3)F)Br C09092134
c1cc(c(cc1F)c2csc(n2)NC(=O)CSc3nc(c4ccsc4n3)N)F C25255619
Cc1ccccc1C(=O)N[C@@H](C(C)C)C(=O)NNC(=O)C23CC4CC(C2)CC(C4)C3 C26809350
CC(C)c1ccc(cc1)[C@H](c2cccs2)NC(=O)C3CCN(CC3)S(=O)(=O)N C32922023
CC[C@@H](C)c1ccc(cc1)[C@@H](c2cccs2)NC(=O)C3CCN(CC3)S(=O)(=O)N C32948212
CN(C)c1ccc(cc1C(=O)NC2CC2)NC(=O)Nc3cccc(c3)Br C35706196
Cc1ccc2c(c1)c(c[nH]2)CCN/C(=C\3/C(=NN(C3=O)[C@@H]4Nc5ccccc5S4)C)/C C38783248
C[C@@H]1[C@@H](N[C@@H](S1)NC(=O)CSc2[nH]nc(n2)Cc3ccccc3)c4ccccc4 C39355790
C[C@H](C(=O)Nc1nc(cs1)c2ccccc2Cl)OC(=O)c3ccc(cc3)N C39427015
C[C@H](C(=O)NC12CC3CC(C1)CC(C3)C2)Sc4nnc(n4N)C5CCCCC5 C39578347
Cc1cc(c(c(c1)O)c2c3c([nH]n2)C(=O)N([C@@H]3c4ccc(cc4)SC)CCCO)C C38706076
Cc1c(sc(n1)Nc2c(c(ncn2)N(Cc3ccccc3)Cc4ccccc4)N)C C40709565
Cc1ccc(cc1)Cn2c(c(c(n2)C)/C=C/C(=O)Nc3cccc(c3C)C(=O)N)Cl C46696806
Cc1ccc(cc1)[C@H]2c3c(n[nH]c3C(=O)N2CCCO)c4cc(c(cc4O)C)Cl C05462422
c1ccc(c(c1)c2nnc(n2N)SCCC(=O)NC3CCCCC3)Br C58491208
CC(C)Sc1[nH]c(nn1)N/N=C/c2cc(cc(c2O)Br)Br C59018474
c1cc(cc(c1)Br)c2nnc(n2N)SCC(=O)Nc3ccc(cc3F)F C22232614
c1cc(cc(c1)Br)c2nnc(n2N)SCC(=O)Nc3ccc(c(c3)F)F C22232597
COc1ccc(cc1Br)C(=O)NC(=S)Nc2nc3ccc(cc3s2)O C17101926
CC1=C([C@H](NC(=S)N1)c2ccc(cc2)N(C)C)C(=O)N/N=C/c3ccccc3F C59384722
c1cc(c(c(c1)Cl)Cl)NC(=O)CSc2nnc(n2N)c3ccc(cc3)F C21092627
Cc1cc(ccc1Br)NC(=O)CSc2nnc(n2N)c3ccc(cc3)F C21092486
c1ccc2c(c1)C[C@H](N2CC(=O)NCc3ccc(o3)c4ccc(cc4)Cl)C(=O)N C60242086
Cc1c(sc(n1)NC(=O)Cc2ccc(cc2)Cl)[C@@H]3N[C@@H](NO3)c4cccs4 C53619704
c1cc(ccc1CNC(=O)c2c(n[nH]n2)Nc3ccc(cc3)Cl)Br C67283653
CN(CCC#N)c1ccc(cc1)[C@@H]2c3ccc(cc3OC(=C2C#N)N)O C03252694
c1cc(oc1)/C=C(\C#N)/C(=O)Nc2c(c3c(s2)CCCC3)C(=O)N C00117194
COc1ccc(cc1)C(=O)N[C@@H]2[C@H](NNC2=O)c3ccc(cc3)Cl C04588177
c1cc(cc(c1)F)Cn2c(c(nn2)C(=O)NCc3cccs3)N C04852559
Cc1c(n(c(n1)S[C@@H](C(C)C)C(=O)NC(=O)N)C2CCCC2)C C05090248
Cc1nc2c(c3c(s2)CCC3)c(n1)S[C@H](C(C)C)C(=O)NC(=O)N C03420570
c1cc(ccc1C=NNC(=O)Cc2nnc(s2)N)Br C06645883
c1nnc(s1)SCC(=O)Nc2c(c3c(s2)CCCC3)C(=O)N C07194501
COc1ccc2c(c1)occ2CC(=O)Nc3c(ccs3)C(=O)N C08728061
Cc1ccc(cc1)[C@H]2C(=C(NC(=O)N2)C[NH+]3CCCCC3)C(=O)[O-] C11729701
c1cc2c(cc1Cl)cc(o2)C(=O)Nc3nc(cs3)CC(=O)N C14137286
Cc1cccc2c1nc([nH]c2=O)CS/C(=N/Cc3ccco3)/N C15456930
CCSc1nc2n(n1)[C@H](C(=C(N2)C)C(=O)N)c3cccc(c3)F C20804389
c1cc2c(cc1Cl)ncnc2NCc3ccc(s3)S(=O)(=O)N C24341903
C[C@@H](C(=O)NCc1ccccc1F)Sc2ncc(c(n2)N)C#N C26493520
COCc1c2c([nH]n1)OC(=C([C@H]2c3ccc(cc3)SC)C#N)N C05686988
C[C@H]1CCC[C@H](C1)NC(=O)c2cc(ccc2OC)S(=O)(=O)N C33182654
c1ccc(cc1)c2c(nc([nH]c2=O)SCC(=O)N3CCCC3)N C08584532
Cn1cc(cc1C(=O)OCC(=O)Nc2ccccc2Br)N C41099733
C[C@H](C(=O)NC(=O)NC(C)C)Sc1[nH]cc(n1)c2ccccc2 C27660604
c1ccc(c(c1)C(=O)N)NCc2cc(=O)n3cc(ccc3n2)Cl C44875177
c1c(c[nH]c1C(=O)NNC(=O)COC2CCCCC2)Br C44956328
Cc1ccc(s1)CNC(=O)NNC(=O)c2ccc3ccccc3n2 C45679520
Cc1cc(ccc1NC(=O)C(=O)N[C@H]2CCC[C@@H]([C@@H]2C)C)C(=O)NC C48687074
Cc1cc(ccc1NC(=O)C(=O)N[C@H]2CCC[C@H]([C@@H]2C)C)C(=O)NC C48687078
Cc1c(cccc1NC(=O)C(=O)N[C@H]2CCC[C@H]([C@@H]2C)C)C(=O)NC C48687086
Cc1c(cccc1NC(=O)C(=O)N[C@H]2CCCC[C@@H]2C)C(=O)NC C48689837
c1cc(oc1/C=C/C(=O)NNC(=O)NC2CC2)I C49128827
CC[C@@H](c1cccs1)NS(=O)(=O)c2c(nc3n2ccs3)N C50670770
c1cc(c(cc1NC(=O)/C=C/c2cscn2)S(=O)(=O)N)Cl C51483482
c1c(cc(cc1Cl)Cl)CCNC(=O)N2CCO[C@H](C2)C(=O)N C51713585
c1ccc(cc1)CSc2nc3n(n2)[C@H](C(=C(N3)N)C#N)c4ccccc4 C00938963
Cc1ccc(cc1C(F)(F)F)NC(=O)c2ccc(o2)S(=O)(=O)N C56294520
CC(C)(C)[C@H]1CCCC[C@H]1NC(=O)C2CCN(CC2)S(=O)(=O)N C33045282
c1ccc(c(c1)NC(=O)C(=O)N/N=C/c2ccc(cc2)O)Br C58884626
C1CCc2c(c3c(s2)[nH]c(nc3=O)SCC(=O)NCCO)C1 C08738388
C[C@H]1CCC[C@@H]([C@@H]1C)NC(=O)CSc2nnc(n2N)C(F)(F)F C08140696
c1cc2c(cc1/C=C/C(=O)NNC(=O)NCC(F)(F)F)CCO2 C60411673
CC(C)NC(=O)C(=O)NNC(=O)c1c(c2ccc(cc2s1)F)Cl C07436479
Cc1c(sc(n1)C(C)(C)C)C(=O)Nc2cc(ccc2OC)C(=O)N C61161685
Cc1c(cccc1NC(=O)C(=O)N[C@H]2CCC[C@@H]([C@H]2C)C)C(=O)NC C61773147
CC(C)NC(=O)NNS(=O)(=O)c1cc(sc1Cl)Cl C62930850
CC1CC[NH+](CC1)[C@@H](C)CNC(=O)c2ccc3c(c2)nc(=S)[nH]c3[O-] C63586850
C[C@@H]1CN(CC(O1)(C)C)C(=O)Nc2ccccc2SCC(=O)N C65455191
Cn1cc(c2c1cccc2)CC(=O)Nc3c4ccccc4oc3C(=O)N C65850719
Cc1ccccc1[C@@H](C)NC(=O)c2ccc(cc2)n3c(c(cn3)C#N)N C66239738
c1cc(sc1)c2ncc(s2)C(=O)NNC(=O)NCC(F)(F)F C67193569
C[C@]1(C(=O)NC(=O)N1)c2cccc(c2)CNC(=O)C3(CCCC3)C C67272487
Cc1ccc(cc1C)NC(=O)C(=O)NNC(=O)Cc2ccc(s2)C C67463799
c1ccc(c(c1)[C@@H]2CCN(C2)C(=O)CSc3nc([nH]n3)N)Cl C67641742
C[C@@H](C(=O)OCc1c(c(sc1C(=O)OC)N)C(=O)OC)NC2=NS(=O)(=O)c3c2cccc3 C03450519
CCn1c(cnc1SCC(=O)c2c(n(c(=O)[nH]c2=O)C3CC3)N)c4ccc5c(c4)OCCO5 C08898191
CCCn1c(c(c(=O)n(c1=O)CC(=O)NC2CCCCC2)N(CCOC)C(=O)C(F)(F)F)N C09125482
C[C@]1(C(=O)N(C(=O)N1)CC(=O)Nc2ccc(c(c2)S(=O)(=O)N)OC)c3ccc4c(c3)OCO4 C09144609
COCCn1c(c(c(=O)[nH]c1=O)N(Cc2ccccc2)C(=O)Cn3cnc4c(c3=O)ccs4)N C09222581
COCCN(c1c(n(c(=O)[nH]c1=O)Cc2ccccc2)N)C(=O)CN3c4ccccc4OCC3=O C09222889
COc1cc(ccc1OCC(=O)N)/C=C\2/C(=O)NC(=O)N(C2=O)c3ccc(cc3)Br C09259585
Cn1c(nnc1SCC(=O)N(C)c2c(n(c(=O)[nH]c2=O)Cc3ccccc3)N)C(F)(F)F C09284298
Cc1nnc(s1)NC(=O)CSc2nnc(s2)NC(=O)Nc3ccc(c(c3)OC)OC C09324817
CC(C)Cn1c(c(c(=O)[nH]c1=O)N(CCOC)C(=O)COC(=O)c2ccc3c(c2)OCCO3)N C09390427
CC(C)Cn1c(c(c(=O)[nH]c1=O)N(CCOC)C(=O)CSc2nnnn2c3ccccc3)N C09396760
CC(=O)N1CCc2c(sc(c2C(=O)N)NC(=O)CCS(=O)(=O)c3ccc(cc3)Cl)C1 C09629932
CC(=O)N1CCc2c(sc(c2C(=O)N)NC(=O)c3ccc(cc3)S(=O)(=O)N(C)C4CC4)C1 C10099565
CS(=O)(=O)c1ccc(c(c1)[N+](=O)[O-])NCCNC(=O)CCn2c(=O)c3ccccc3[nH]c2=S C09933057
CC(C)NS(=O)(=O)Cc1ccccc1CNC(=O)CCNC2=NS(=O)(=O)c3c2cccc3 C10707678
CCN(CC)S(=O)(=O)c1ccc(nc1)SCC(=O)c2c(n(c(=O)[nH]c2=O)CCOC)N C10351078
C[C@@H](C(=O)Nc1cccc(c1)S(=O)(=O)NCc2ccco2)NC3=NS(=O)(=O)c4c3cccc4 C11358197
c1cc(ncc1S(=O)(=O)N2CCOCC2)SCC(=O)Nc3c(c4c(s3)CCCC4)C(=O)N C11539989
CC(C)Cn1c(c(c(=O)n(c1=O)C)C(=O)CNc2cc3c(cc2Br)OCCO3)N C11624697
CC(C)Cn1c(c(c(=O)[nH]c1=O)C(=O)CSc2c3cnn(c3ncn2)c4ccc(cc4)F)N C13296597
C[C@H](C(=O)Nc1cccc(c1)S(=O)(=O)NCc2ccco2)NC3=NS(=O)(=O)c4c3cccc4 C14200019
CCC(=O)N(c1nnc(s1)SCC(=O)N[C@H](C)c2ccc(cc2)S(=O)(=O)N)C3CC3 C14242543
CN(C)S(=O)(=O)c1cc(cc(c1)NCc2ccc3c(c2)OCO3)C(=O)N4CCC[C@@H](C4)C(=O)N C14747499
CC(C)Cn1c(c(c(=O)[nH]c1=O)N(CCOC)C(=O)CN2C(=O)c3ccc(cc3C2=O)[N+](=O)[O-])N C16209095
CCn1c(nc2c1ccc(c2)C(=O)NNC(=O)CNC(=O)c3ccc(c(c3)OCC)OCC)C C16502667
Cc1ccc(cc1)S(=O)(=O)N(C)CC(=O)NNC(=O)CNC(=O)c2ccc(o2)Br C17406874
COC(=O)c1cc(cc(c1)NC(=O)[C@H]2CC(=O)Nc3c2c(=O)[nH]c(n3)N4CCCC4)C(=O)OC C19961218
CCc1nnc(s1)NC(=O)CSc2nnc(n2c3ccc(cc3)F)Cc4cc(=O)[nH]c(=O)[nH]4 C20239290
C[C@@H]1[C@H](CC[C@]2([C@H]1[C@H]([C@@H](CC2)[C@H](C)C(=O)NCCN3CCOCC3)O)C)NC(=O)c4cncnc4 C20467214
Cn1ccc(n1)c2nnc(n2C[C@H]3CCCO3)SCC(=O)NNC(=S)NCc4ccco4 C20613864
CCc1nnc(o1)CN(C)C(=O)CSc2nnc(n2N)N/N=C/c3ccc(cc3)C(=O)OC C20914242
C=CCn1c(nnc1SCC(=O)Nc2c(c3c(s2)CCCC3)C(=O)N)[C@H]4CCS(=O)(=O)C4 C21740255
CC(C)N/C(=[NH+]/C(C)C)/SCC(=O)N[C@@H]1[C@H]2N(C1=O)C(=C(CS2)COC(=O)C)C(=O)[O-] C22001587
C[C@H]([C@]1([C@@H]2[C@@H]([C@@H]([NH2+]1)c3ccc(cc3)OC(=O)C)C(=O)N(C2=O)c4cccc(c4)[N+](=O)[O-])C(=O)[O-])O C33628257
CC(=O)O[C@H]1C[C@H]([C@@]2([C@@H]3[C@@H](CC[C@@]2(C1)O)[C@@]4(CC[C@@H]([C@@]4(C[C@@H]3OC(=O)C)C)C5=CC(=O)OC5)O)CO)O C33759834
COC(=O)c1ccc(cc1)[C@H]2[C@H]3[C@@H](C(=O)N(C3=O)CC#C)[C@@]([NH2+]2)(Cc4c[nH]c5c4cccc5)C(=O)[O-] C34377944
Cc1ccc(cc1)CN2C[C@@H](CC2=O)C(=O)N(CCOC)c3c(n(c(=O)[nH]c3=O)CC(C)C)N C24015277
CCOC(=O)N1CCc2c(sc(c2C(=O)N)NC(=O)c3cc(c(cc3[N+](=O)[O-])OC)OC)C1 C38805090
CC(=O)NC1=NC(=NC(=O)[C@@H]1NC(=O)c2cccs2)SCC(=O)NCc3ccccc3Cl C39373418
CC(=C)C(=O)O[C@@H]1C[C@@]([C@@]2(CC[C@@]([C@@H]([C@@]23C1=C(C(=O)O3)CO)OC(=O)C)(C)O)O)(C)OC(=O)C C39560237
c1cc(ncc1C(=O)N2C[C@H](C3(C2)CC[NH2+]CC3)C(=O)NCC4CCC(CC4)C(=O)[O-])N5CCOCC5 C39662827
Cc1c(c(no1)c2ccccc2Cl)C(=O)N3C[C@@H](C4(C3)CC[NH2+]CC4)C(=O)NCCCC(=O)[O-] C39663467
CCn1c2ccccc2c3c1ccc(c3)[C@@H]4[C@H]5[C@@H](C(=O)N(C5=O)Cc6ccccc6)[C@@]([NH2+]4)(CO)C(=O)[O-] C33923525
CCc1cccc2c1NC(=O)[C@]23[C@H]4[C@@H]([C@H](N3)CCC(=O)N)C(=O)N(C4=O)Cc5ccc6c(c5)OCO6 C15968232
Cc1cccc(c1NC(=O)CN2CCN(CC2)C(=O)CNC(=O)c3c[nH]c4ccccc4c3=O)C C58916122
Cc1nnc(o1)CSc2nnc(s2)NC(=O)CSc3nnc(n3N)c4ccc(cc4)F C59804588
C[C@H](c1cccc(c1)S(=O)(=O)N)NC(=O)CSCC2=NC(=O)C3=C4CCC[C@@H]4SC3=N2 C39930524
C[C@H](c1cccc(c1)S(=O)(=O)N)NC(=O)CSCC2=NC(=O)C3=C4CCC[C@H]4SC3=N2 C39930529
CC(=O)NCCNC(=O)c1ccc2c(c1)n3c(nc2=O)[C@H](SC3=S)C(=O)NC4CCCC4 C63704669
C[C@@H]1C2=C([C@@H](O[C@@H]2C)NC(=O)CS[C@@H]3NN=C(N3C4CCCCC4)c5ccco5)C(=O)NN1 C38661545
c1cnc(cn1)C(=O)NCCC[C@H]2C(=O)N3CC[C@@H]([C@H]3C(=O)N2)NC(=O)NC4CCCCC4 C04151652
Cc1c(snn1)C(=O)N[C@H]2CCN([C@@H](C2)C(=O)NCCC(=O)N)C(=O)c3cccn3C C04221723
C[C@@]12CC[C@H]([C@@]([C@H]1Cc3c(nc(s3)NC(=O)COC)[C@H]2CC(=O)NCC#C)(C)CO)O C04222472
CCCNC(=O)O[C@@H]1CC[C@@]2([C@@H]([C@]1(C)CO)CC[C@H]([C@H]2CC(=O)N3CC[C@@H](C3)NC(=O)C)O)C C04236701
COc1ccc(c(c1)OC)[C@@H]2C(=C(N3C(=O)[C@@H](SC3=C2C(=O)N)CC(=O)OC)N)C#N C03770454
Cc1cc(c(c(c1)C)NC(=O)Cn2c(c(nn2)C(=O)Nc3cc(cc(c3)OC)OC)N)C C09677996
CCC1CCC2(CC1)C(=O)N(C(=O)N2)CC(=O)OCC(=O)Nc3c(c4c(s3)CCC4)C(=O)N C10133206
CCNC(=O)NC(=O)[C@H](C)Sc1nnc(s1)S[C@@H](C)C(=O)NC(=O)NCC C10798440
CC(C)Cn1c(c(c(=O)[nH]c1=O)C(=O)CSc2nnc(s2)NC[C@H]3CCCO3)N C11583602
c1cc(cc(c1)S(=O)(=O)c2ccc(c(c2)[N+](=O)[O-])NC(CO)(CO)CO)[N+](=O)[O-] C06444690
c1cc(ccc1C(=O)NCC(=O)OCC(=O)Nc2c(ccs2)C(=O)N)Br C15228812
Cc1cc2c(c(=O)n1CCOC)[C@@]3(c4ccccc4N(C3=O)CC(=O)N)C(=C(O2)N)C(=O)OC C16807494
Cc1cc2c(c(=O)n1CCOC)[C@]3(c4ccccc4N(C3=O)CC(=O)N)C(=C(O2)N)C(=O)OC C16807495
Cc1c(c(n(n1)C(C)C)C)/C=N/Nc2nnc(n2N)SCC(=O)NCc3ccco3 C20805407
CCc1nnc(s1)NC(=O)CSc2nnc(n2N)N/N=C/c3c(nn(c3C)C(C)C)C C20911551
Cc1cccc(c1NC(=O)CSc2nnc(n2N)N/N=C/c3c(nn(c3C)C(C)C)C)C C20911581
COCCCn1cc(cc(c1=O)C#N)C(=O)c2cc(ccc2OCc3nc(nc(n3)N)N)F C24216914
Cc1cccn2c1nc(c(c2=O)/C=N/Nc3c(c(ncn3)N)[N+](=O)[O-])NCc4ccco4 C25583513
CCCS(=O)(=O)Nc1ccc(n(c1=O)CC(=O)N[C@@H]2CCc3c(sc(n3)N)C2)C C26960167
Cc1ccccc1[C@@H](CC(=O)NCCN2C(=O)/C(=C/c3ccccc3F)/SC2=O)NC(=O)N C29821028
Cc1cc(c(c(c1)C)NC(=O)CNC(=O)CSc2nnc(n2N)c3ccoc3C)C C23465577
CCCN(c1c(n(c(=O)[nH]c1=O)Cc2ccccc2)N)C(=O)CSc3[nH]nc(n3)CC C11713917
CCN(c1c(n(c(=O)[nH]c1=O)Cc2ccccc2)N)C(=O)CCNc3ccccc3[N+](=O)[O-] C39540170
c1ccc2c(c1)c(cn2CCC#N)/C=C/C(=O)NCC(=O)Nc3ccc4c(c3)[nH]c(=O)[nH]4 C39559525
c1ccc(cc1)Cn2c(=O)[nH]nc2SCC(=O)N[C@H]3[C@@H](C4=C(S3)CCC4)C(=O)N C39611195
c1ccc(c(c1)C(=O)NNc2c(c(ncn2)NNC(=O)c3ccccn3)[N+](=O)[O-])Cl C40658280
CCCNC(=O)O[C@@H]1CC[C@]2([C@H]([C@]1(C)CO)CC[C@H]([C@H]2CC(=O)N3CC[C@H](C3)O)O)C C43553888
COc1cc(ccc1OCC(=O)N)C2=C([C@@]3(c4ccccc4NC3=O)ON2)C(=O)c5cccs5 C43732473
CCN(CC)S(=O)(=O)c1ccc(cc1)C(=O)Nc2c(c3c(s2)CCC3)C(=O)NC(=O)N C44452574
C[NH+]1CCC[C@H]1CC2=C(N3[C@H]([C@@H](C3=O)NC(=O)/C(=N\OC)/c4csc(n4)N)SC2)C(=O)[O-] C44830397
CCCn1c(c(c(=O)n(c1=O)CCC)NC(=O)C2(CCCC2)NC(=O)C(F)(F)F)N C39129431
Cc1c(cnn1c2ccc(cn2)C(F)(F)F)C(=O)NCc3ccc(cc3)C(=O)NCC(=O)N C46920811
c1cc(ccc1n2c(c(c(n2)CCCNC(=O)CN3C(=O)C4(CCCC4)NC3=O)C#N)N)F C25161499
Cc1csc(n1)NC(=O)CSc2nc([nH]n2)N/N=C/c3cc(ccc3O)[N+](=O)[O-] C58997434
COc1cc(c(cc1O)[N+](=O)[O-])/C=N/Nc2[nH]nc(n2)SCC(=O)NCc3ccco3 C59040048
CC1=C([C@@]2(c3ccccc3N(C2=O)CC(=O)N)C(=C(O1)N)C(=O)OC)C(=O)OC(C)(C)C C59293235
Cc1cccc(c1NC(=O)CSc2nnc(s2)NC(=O)CSc3nnc(s3)N)C C59435167
c1ccc(cc1)c2nc(nn2c3ccccc3)C(=O)NNC(=O)CNC(=O)NCc4ccco4 C59829604
Cc1c(c(n(n1)CC=C)C)/C=N/Nc2nnc(n2N)SCC(=O)NCc3ccco3 C59829907
COc1ccc(cc1)CNC(=O)CSc2nnc(n2N)N/N=C/c3cnn(c3)CC=C C59830101
CCc1nnc(o1)CNC(=O)CSc2nc([nH]n2)N/N=C/c3cc(cc(c3O)Cl)Cl C59879455
Cc1c(c(n(n1)C(C)C)C)/C=N/Nc2[nH]nc(n2)S[C@@H](C)C(=O)NNC(=O)C3CCC3 C59881797
Cc1c(c(n(n1)C(C)C)C)/C=N/Nc2[nH]nc(n2)S[C@H](C)C(=O)NNC(=O)C3CCC3 C59881801
[H]/N=C\1/[C@H](SC(=C1C(=O)NCCN2CCOCC2)NC)C(=O)Nc3ccc(cc3Br)C C17858466
C[C@H](C(=O)Nc1c(ccs1)C(=O)N)OC(=O)[C@@H]2C[C@H](CN2C(=O)C34CC5CC(C3)CC(C5)C4)O C18461515
CCN1CC(=C(c2c1cc3c(c2)OCO3)[O-])C(=O)NCCC(=O)NCCc4c[nH]c[nH+]4 C53619608
c1ccc2=[NH+]CC(=c2c1)C[C@H](C(=O)[O-])NC(=O)NCC(=O)Nc3cccc4c3nsn4 C64683340
C[C@@H]([C@H]1Cc2ccccc2O1)NC(=O)CNC(=O)N[C@@H](CC3=c4ccccc4=[NH+]C3)C(=O)[O-] C64683592
COc1ccc(cc1)[C@H]2C[C@H](ON2)CNC(=O)N[C@@H](CC3=c4ccccc4=[NH+]C3)C(=O)[O-] C64683671
c1ccc2=[NH+]CC(=c2c1)C[C@@H](C(=O)[O-])NC(=O)CS[C@@H]3NN[C@@H]4N3C=C(C=C4Cl)Cl C64684370
CCC[C@@H]1C[C@H]([NH+](C1)C)C(=O)N[C@@H]([C@@H]2[C@@H]([C@@H]([C@H]([C@H](O2)SC)OP(=O)([O-])[O-])O)O)[C@H](C)Cl C04102185
CCC[C@@H]1C[C@@H]([NH+](C1)C)C(=O)N[C@@H]([C@@H]2[C@@H]([C@@H]([C@@H]([C@@H](O2)SC)OP(=O)([O-])[O-])O)O)[C@@H](C)Cl C04536296
C[C@]12CC/C(=N\OCC(=O)NCCCCC(=O)[O-])/C=C1CC[C@@H]3[C@@H]2[C@@H](C[C@@]4([C@@H]3CC[C@@]4(C(=O)CO)O)C)O C08770147
c1cc(oc1)C(=O)Nc2c(c(=O)[nH]c(n2)SCC(=O)NC3CCCC3)NC(=O)c4ccc(cc4)F C09518264
Cc1ccc(cc1)CNC(=O)NCC(=O)NNC(=O)c2c3ccccc3c(=O)n(n2)Cc4ccccc4 C11837902
C1C=C(CS1(=O)=O)NC(=S)N[C@@H]2CS(=O)(=O)C[C@H]2NC(=S)NC3=CCS(=O)(=O)C3 C12176310
CCCCn1c2c(c(=O)[nH]c1=O)[C@](C(=O)N2)(C(F)(F)F)NS(=O)(=O)c3nnc(s3)NC(=O)C C12411023
CCCCn1c(c(c(=O)[nH]c1=O)N(CC)C(=O)C[NH+]2CCCN(CC2)S(=O)(=O)c3c(noc3C)C)N C12700428
Cc1c2cc3c(cc2oc(=O)c1CCC(=O)N[C@@H](CCCNC(=O)N)C(=O)[O-])occ3c4ccccc4 C02157003
Cc1c2cc3c(cc2oc(=O)c1CC(=O)N[C@@H](CCCNC(=O)N)C(=O)[O-])oc(c3c4ccccc4)C C02119531
Cc1c2cc3c(cc2oc(=O)c1CC(=O)N[C@@H](CCCNC(=O)N)C(=O)[O-])occ3c4ccc(cc4)F C02121914
CCC[C@H]1C[C@@H]([NH+](C1)C)C(=O)N[C@H]([C@H]2[C@H]([C@H]([C@@H]([C@@H](O2)SC)OP(=O)([O-])[O-])O)O)[C@@H](C)Cl C16696693
CCC[C@H]1C[C@@H]([NH+](C1)C)C(=O)N[C@H]([C@H]2[C@H]([C@H]([C@@H]([C@@H](O2)SC)OP(=O)([O-])[O-])O)O)[C@H](C)Cl C16696696
CSc1cccc(c1)NC(=O)C[C@H]2C(=O)N=C(S2)N[C@H](c3cccs3)c4c([nH]c(=O)[nH]c4=O)[O-] C20135861
c1cc(cc(c1)Br)NC(=O)CSc2nnc(n2N)N/N=C/c3cc(ccc3[O-])[N+](=O)[O-] C20527363
c1cc(c(cc1[N+](=O)[O-])/C=N/Nc2nnc(n2N)SCC(=O)Nc3c(c4c(s3)CCCC4)C#N)[O-] C20527420
c1cc(oc1)CNC(=S)NNC(=O)c2cc3n(n2)[C@@H](C[C@@H](N3)c4ccc(cc4)Cl)C(F)(F)F C02793653
COc1cc(cc(c1[O-])[N+](=O)[O-])/C=N/Nc2[nH]nc(n2)SCC(=O)NNC(=O)c3ccc(cc3)F C20923712
C/C(=N\Nc1nnc(n1N)SCC(=O)Nc2ccc(cc2)[N+](=O)[O-])/c3ccc(cc3)Br C21323096
CC(=O)C1=C(CS[C@H]2N1C(=O)[C@@H]2NC(=O)Cc3csc(n3)N)CSc4nnnn4CC[NH+](C)C C21981706
c1ccc(cc1)C(=O)c2ccc3c(c2)[nH]c(=O)c(n3)C/C(=N/N)/C(=O)Nc4ccc(cc4[N+](=O)[O-])[N+](=O)[O-] C08659614
CCCCn1c(c(c(=O)[nH]c1=O)N(CC(C)C)C(=O)CN2C(=O)[C@]3(C[C@@H](CC(C3)(C)C)C)NC2=O)N C13009445
C1CS(=O)(=O)C[C@@H]1NC(=S)N[C@H]2CS(=O)(=O)C[C@@H]2NC(=S)N[C@H]3CCS(=O)(=O)C3 C12176509
Cc1cc(no1)NC(=O)c2c(c3c(s2)NC(=C([C@@H]3c4cc(c(c(c4)OC)OC)OC)C(=O)OC)C)N C39326990
Cc1cccc(c1)N2[C@@H](NN=C2SCC(=O)NCc3ccccc3Cl)Cc4cc(=O)[nH]c(=O)[nH]4 C39361749
Cc1cccc(c1)N2[C@H](NN=C2SCC(=O)NCc3ccccc3Cl)Cc4cc(=O)[nH]c(=O)[nH]4 C39361750
c1cc(cc(c1)[N+](=O)[O-])NC(=O)CSC2=NN[C@@H](N2c3ccc(cc3)F)Cc4cc(=O)[nH]c(=O)[nH]4 C39362820
c1cc(cc(c1)[N+](=O)[O-])NC(=O)CSC2=NN[C@H](N2c3ccc(cc3)F)Cc4cc(=O)[nH]c(=O)[nH]4 C39362823
c1ccc(c(c1)CNC(=O)CSC2=NN[C@H](N2c3ccc(cc3)F)Cc4cc(=O)[nH]c(=O)[nH]4)Cl C39362852
c1cc(ccc1CNC(=O)CSC2=NN[C@@H](N2c3ccc(cc3)Cl)Cc4cc(=O)[nH]c(=O)[nH]4)F C39363105
c1cc(ccc1CNC(=O)CSC2=NN[C@H](N2c3ccc(cc3)Cl)Cc4cc(=O)[nH]c(=O)[nH]4)F C39363106
C[C@]12CC/C(=N\OCC(=O)NCCCCC(=O)[O-])/C=C1CC[C@@H]3[C@H]2[C@@H](C[C@]4([C@@H]3CC[C@@]4(C(=O)CO)O)C)O C39546563
Cc1cc(=O)c2c(o1)cc3c(c2O)C[C@@H](O3)C(C)(C)O[C@@H]4[C@@H]([C@@H]([C@@H]([C@@H](O4)COC(=O)CC(=O)[O-])O)O)O C39560077
Cc1cc(=O)c2c(o1)cc3c(c2O)C[C@H](O3)C(C)(C)O[C@H]4[C@@H]([C@@H]([C@@H]([C@@H](O4)COC(=O)CC(=O)[O-])O)O)O C39560080
C[C@@H]1CCCC[NH+]1Cc2c(nnn2c3c(non3)N)C(=O)N/N=C\c4cccc(c4OC(=O)C)OC C33923900
COc1ccc(cc1)C(=O)NNc2c(c(ncn2)NNC(=O)c3ccc(cc3)Br)[N+](=O)[O-] C40657881
c1cc(ccc1c2coc3c(ccc(c3c2=O)O)O[C@H]4[C@@H]([C@@H]([C@@H]([C@@H](O4)COC(=O)CC(=O)[O-])O)O)O)O C43179116
c1cc(ccc1c2coc3c(ccc(c3c2=O)O)O[C@H]4[C@H]([C@@H]([C@@H]([C@@H](O4)COC(=O)CC(=O)[O-])O)O)O)O C43179118
c1cc2c(=O)c(coc2c(c1)O[C@@H]3[C@@H]([C@@H]([C@@H]([C@@H](O3)COC(=O)CC(=O)[O-])O)O)O)c4ccc(cc4)O C43214526
c1cc2c(=O)c(coc2c(c1)O[C@H]3[C@H]([C@@H]([C@@H]([C@@H](O3)COC(=O)CC(=O)[O-])O)O)O)c4ccc(cc4)O C43214529
COc1cc(cc(c1OC)Br)[C@H]2[C@H]3[C@@H](C(=NC3=O)[O-])[C@@]([NH2+]2)(CCCNC(=O)N)C(=O)[O-] C33887977
c1cc2ccc3ccc(c4c3c2c(c1)cc4)CCCCO[P@@](=O)([O-])OC5[C@H]([C@H](C([C@H]([C@@H]5O)O)O)O)O C44559596
c1ccc(cc1)CNC(=O)c2ccccc2N/N=C/3\C(=NN(C3=O)C(=S)N)c4ccc(cc4)[N+](=O)[O-] C09299711
c1cc(ccc1C(=O)NC(=S)Nc2c(cnn2c3ccc(c(c3)C(=O)[O-])Cl)C(=O)N)OC(F)(F)F C02659402
Cc1c(ccc([nH+]1)N)CNC(=O)[C@@H]2C=CCn3n2c(=O)n(c3=O)[C@H](CSc4ccc(cc4)F)C(=O)[O-] C13489253
c1ccc(c(c1)/C=N/Nc2nnc(n2N)SCC(=O)Nc3c(c4c(s3)CCCC4)C#N)[N+](=O)[O-] C59884769
c1cc2c(cc1[C@H]3COc4cc(cc(c4C3=O)O)OCC(=O)N[C@H](Cc5c[nH+]c[nH]5)C(=O)[O-])OCCO2 C53619091
C1[C@H](C=CS1(=O)=O)NC(=S)N[C@H]2CS(=O)(=O)C[C@@H]2NC(=S)N[C@@H]3CS(=O)(=O)C=C3 C12175668
CCC[C@@H]1C[C@H]([NH+](C1)C)C(=O)N[C@@H]([C@@H]2[C@@H]([C@@H]([C@@H]([C@@H](O2)SC)O)OP(=O)([O-])[O-])O)[C@@H](C)Cl C65739422
c1cc(ccc1c2coc3cc(ccc3c2=O)O[C@H]4[C@@H]([C@@H]([C@@H]([C@@H](O4)COC(=O)CC(=O)[O-])O)O)O)O C65739588
CCCCN(c1c(n(c(=O)[nH]c1=O)CCC)N)C(=O)CSc2nncn2c3ccccc3 C03544726
Cc1ccc(cc1C)S(=O)(=O)[C@H](CNC(=O)C(=O)NNC(=O)c2ccco2)c3ccco3 C09081882
Cc1ccc(c(c1)S(=O)(=O)[C@H](CNC(=O)C(=O)NNC(=O)c2cccs2)c3ccco3)C C09102245
Cc1ccc(c(c1)S(=O)(=O)[C@@H](CNC(=O)C(=O)NNC(=O)c2ccco2)c3cccs3)C C09106798
CCCCn1c(c(c(=O)[nH]c1=O)N(Cc2ccco2)C(=O)[C@H]3CC(=O)N(C3)c4ccc(cc4)C)N C09592508
Cc1c(c(on1)C)COc2ccc(cc2OC)C(=O)OCC(=O)Nc3c(ccs3)C(=O)N C03358202
Cc1cc(nc(n1)SCc2cc(=O)c(cn2CC(=O)Nc3ccc(cc3)C(=O)N)OC)C C09815490
CC(C)[C@@H](C(=O)NCCCN1C(=O)C2(CCCC2)NC1=O)NC(=O)c3cc(cc(c3)OC)OC C10425808
CCN(CC)S(=O)(=O)c1cc(ccc1F)C(=O)OCC(=O)Nc2c(ccs2)C(=O)N C11463760
CCOP(=O)(N[C@@]1(c2c(=O)[nH]c(=S)n(c2NC1=O)CC(=C)C)C(F)(F)F)OCC C12411275
CC(C)Cn1c(nnc1SCC(=O)Nc2c(c3c(s2)CCC3)C(=O)N)N4CCOCC4 C12778562
CCOC(=O)c1c(nc(s1)NC(=O)CSc2nnc(n2C)Cc3csc(n3)N)C C06147813
CCN(CC)S(=O)(=O)c1cccc(c1)c2nnc(n2N)SCC(=O)NCC(F)(F)F C09128569
CN(C1CCCCC1)S(=O)(=O)c2ccc(nc2)SCC(=O)c3c(n(c(=O)[nH]c3=O)C4CC4)N C09731000
CC(C)OC[C@@H](Cn1c2c(=O)[nH]c(=O)n(c2nc1N/N=C/c3ccc(cc3)Br)C)O C08661019
c1cc(sc1)c2nn(c(=O)o2)CCC(=O)OCC(=O)Nc3c(c4c(s3)CCC4)C(=O)N C16366288
COCCN(Cc1nc(cs1)C(=O)N[C@H]2CCCCNC2=O)C(=O)Nc3ccc(cc3)Cl C16459123
CCn1c(nc2c1ccc(c2)C(=O)NNC(=O)CCNS(=O)(=O)c3cc(ccc3C)C)C C16501233
CCCCN(c1c(n(c(=O)[nH]c1=O)CC(C)C)N)C(=O)c2ccc(cc2)CN3C(=O)CCC3=O C18119826
CCCCn1c(c(c(=O)[nH]c1=O)N(Cc2ccccc2)C(=O)CSc3nncn3C(C)C)N C19054937
COc1cc2c(cc1OC)ncn(c2=O)CC(=O)NCC(=O)NCCc3c[nH]c4c3cc(cc4)F C20734994
C[C@@]1(C(=O)N(C(=O)N1)CC(=O)N(CCC(=O)N)Cc2ccccc2)c3ccc4c(c3)OCCO4 C22063698
CCn1c(=O)c2ccccc2nc1NNC(=O)c3cccc(c3)S(=O)(=O)NC[C@H]4CCCO4 C22699882
Cc1c(c(sc1C(=O)N)NC(=O)Cn2cccc(c2=O)C(F)(F)F)C(=O)OCCOC C22830159
Cc1c(nc(s1)NC(=O)c2cc(cn2C)S(=O)(=O)NC(C)C)c3ccc(s3)CNC(=O)C C23151024
C[C@H]1CN(C[C@@H](O1)C)Cc2csc(n2)NC(=O)c3cc(c(c(c3)OC)OCC(=O)N)OC C25060591
c1cc(ccc1[C@H]([C@H](CO)Nc2c3c4c(sc3nc(n2)CN5CCOCC5)CCC4)O)[N+](=O)[O-] C12806773
C[C@H](C(=O)NNC(=O)c1cc(c(c(c1)OC)OC)OC)NC(=O)/C=C/c2ccc(cc2)OC C26688200
C[C@@H](C(=O)Nc1cccc2c1cccn2)Sc3nnc(n3C[C@@H]4CCCO4)CCC(=O)N C28946696
CCc1cccc(c1N2C(=O)[C@H]3[C@@H]([NH2+][C@@]([C@@H]3C2=O)(CO)C(=O)[O-])c4ccc(cc4)C(=O)OC)CC C33613100
COCCN(Cc1nc(cs1)C(=O)N[C@H]2CCCCNC2=O)C(=O)Nc3ccccc3F C33784463
CCN(CC)C(=O)Cn1c2c(c(c(s2)C(=O)NN)C)c(=O)n(c1=O)CCc3ccccc3 C34782629
COCCCN(c1c(n(c(=O)[nH]c1=O)Cc2ccccc2)N)C(=O)CN3CCc4ccccc4C3 C13038048
Cc1c(sc2c1c(=O)[nH]c(n2)CS[C@@H](C)C(=O)NCCCN3C(=O)C4(CCCC4)NC3=O)C C36329899
c1cn(c(=O)nc1N)[C@@H]2[C@H]([C@@H]([C@@H](O2)CO[P@@](=O)([O-])O[P@@](=O)([O-])OC[C@@H](CO)O)O)O C37250074
CCN(c1c(n(c(=O)[nH]c1=O)Cc2ccccc2)N)C(=O)CSc3nncn3c4ccccc4 C03346548
CCOC(=O)[C@@H]1CCc2c1nc(s2)NC(=O)CCc3csc(n3)NC(=O)c4ccc(=O)[nH]c4 C38517137
C1[C@H]([C@H]([C@@H](O1)CO[P@@](=O)([O-])O[P@@](=O)([O-])OC[C@@H]2[C@@H]([C@@H]([C@@H]([C@@H](O2)O)O)O)O)O)O C38652824
C[C@](CO)([C@H](CO[P@@](=O)([O-])O[P@@](=O)([O-])OC[C@@H]1[C@@H]([C@@H]([C@@H](O1)n2ccc(nc2=O)N)O)O)O)O C38665291
CCn1c(nnc1SCC(=O)Nc2nc(cs2)C)[C@@H](CO)NC(=O)c3ccc(cc3)Cl C39743988
C[C@H](C(=O)Nc1nccs1)Sc2nnc(n2CC=C)[C@@H](CO)NC(=O)c3ccccc3F C39772304
C[C@@H](C(=O)NCc1ccc(cc1)CS(=O)(=O)NC(C)C)NC2=NS(=O)(=O)c3c2cccc3 C10753379
Cn1c(nc2ccccc2c1=O)CCC(=O)OCC(=O)Nc3c(c4c(s3)CCC4)C(=O)N C45494596
C[C@]1(C(=O)N(C(=O)N1)NC(=O)CSc2nnc(s2)NC[C@H]3CCCO3)c4ccccc4 C09365109
CCCCn1c(c(c(=O)[nH]c1=O)N(Cc2ccco2)C(=O)CCSCc3ccccn3)N C59361652
CC(C)c1nnc(o1)CNC(=O)CSc2nc([nH]n2)N/N=C/c3cccc(c3Cl)Cl C59879232
CCCCn1c(c(c(=O)[nH]c1=O)N(CC(C)C)C(=O)CCN2C(=O)[C@@H]3CC=CC[C@H]3C2=O)N C14670235
COc1ccc(cc1)[C@H]2NN=C(O2)SCC(=O)N[C@H](CC3=c4ccccc4=[NH+]C3)C(=O)[O-] C64683795
CCn1c(nnc1SCc2[nH]c(=O)c3ccccc3n2)[C@@H](CO)NC(=O)c4ccc(cc4)OC C67189972
c1cc2c(cc1CN3C(=O)[C@@H](N=C3O)CCC(=O)NCCc4c[nH]c5c4cc(cc5)F)OCO2 C32095525
CCN(CC)c1ccc(cc1)/C=N/NC(=O)c2c(n(nn2)c3c(non3)N)CSc4nncn4C C02452771
CCOc1cc(ccc1OCc2ccc(o2)C(=O)OC)/C=N/NC(=O)c3c(n(nn3)c4c(non4)N)C C02219027
COc1cc(c(cc1OC)OC)/C=N/NC(=O)c2c(n(nn2)c3c(non3)N)CSc4ccccc4 C02371112
CCCCn1c2c(nc1SCC(=O)Nc3c(nn(n3)c4ccccc4)C(=O)N)n(c(=O)n(c2=O)C)C C02191935
Cn1c2c(c(=O)[nH]c1=O)n(c(n2)N3CCC(CC3)C(=O)N)CCSc4nnnn4c5ccccc5 C02202042
Cc1ccc(cc1)n2c3c(c(=O)[nH]c2=O)[C@](C(=O)N3)(C(F)(F)F)NC(=O)c4cc(c(c(c4)OC)OC)OC C01815434
C[C@H](OC(=O)C)OC(=O)C1=C(CS[C@H]2N1C(=O)[C@H]2NC(=O)/C(=N\OC)/c3ccco3)COC(=O)N C04097459
Cc1ccc(cc1C)NC(=O)C2=c3n(c(=O)/c(=C/C(=O)OC)/s3)C(=C([C@@H]2c4ccc(cc4OC)OC)C#N)N C03769962
CCCCN(c1c(n(c(=O)[nH]c1=O)Cc2ccccc2)N)C(=O)C3=CN4CCS(=O)(=O)N=C4C=C3 C08756864
Cc1ccc(cc1NC(=O)COc2ccc(cc2OC)[C@@H]3C(=C(OC4=C3C(=O)CCC4)N)C#N)[N+](=O)[O-] C08892284
CN(C)c1ccc(cc1)[C@@H](CNC(=O)C(=O)NNC(=O)c2ccco2)S(=O)(=O)c3ccc(cc3)F C09080733
c1cc(oc1)[C@@H](CNC(=O)C(=O)NNC(=O)c2cccs2)S(=O)(=O)c3ccc4c(c3)OCCO4 C09101336
Cc1ccc(cc1C)S(=O)(=O)N2C[C@H](C[C@@H]2C(=O)OCC(=O)C(=C3Nc4ccccc4N3)C#N)O C09507041
Cc1ccc(cc1S(=O)(=O)NC)NC(=O)CN2C(=O)[C@@](NC2=O)(C)c3cccc(c3)n4cnnn4 C09664592
CCCCn1c(c(c(=O)[nH]c1=O)N(CCC)C(=O)c2cc(nc3c2c(no3)C)c4cc(oc4C)C)N C11211125
Cn1c(nnn1)SCC2=C(N3[C@H]([C@H](C3=O)NC(=O)/C(=N/OC)/c4csc(n4)N)SC2)C(=O)[O-] C11616517
c1ccc2c(c1)NC(=C(C#N)C(=O)COC(=O)[C@@H]3C[C@@H](CN3S(=O)(=O)c4ccccc4[N+](=O)[O-])O)N2 C12541920
Cc1cc2c(c(c1)OCC(=O)NCC(=O)NCC(=O)N3CC[C@]4(CCCC[C@H]4C3)O)c5c(c(=O)o2)CCC5 C12864294
CCCn1c(c(c(=O)n(c1=O)CC(=O)Nc2ccc(cc2F)Br)N(CCOC)C(=O)C)N C13148250
Cn1c(nnn1)SCC2=C(N3[C@H]([C@@H](C3=O)NC(=O)/C(=N/OC)/c4cc(sc4)N)SC2)C(=O)[O-] C13563727
COc1ccc(cc1NC(=O)CSc2nc([nH]n2)N/N=C/c3cc(c(c(c3)OC)[O-])[N+](=O)[O-])Cl C21084116
c1cc2c(cc1NC(=O)CSc3nnc(n3N)N/N=C/c4cc(cc(c4[O-])Cl)Cl)OCCO2 C21318645
COc1ccc(c(c1)NC(=O)CSc2nnc(n2N)N/N=C/c3cc(c(c(c3)OC)[O-])[N+](=O)[O-])OC C21327016
CCCCn1c(c(c(=O)[nH]c1=O)N(Cc2ccccc2)C(=O)CN3C(=O)CC4(C3=O)CCCCC4)N C24272011
CC(C)Cn1c(c(c(=O)[nH]c1=O)C(=O)COc2ccc(cc2[N+](=O)[O-])S(=O)(=O)N3CCCC3)N C24776241
CC[C@@H](C(=O)N[C@@H](CC(=O)[O-])C(=O)CNC(=O)C)n1cccc(c1=O)NC(=O)c2ccc3ccccc3c2 C28101920
CCOc1ccccc1NC(=O)C(=O)[C@H](c2c(nc3cc(ccc3n2)[N+](=O)[O-])[O-])/C(=N\N)/C(=O)OC C17216166
Cc1c(scn1)/C=C/C2=C(N3[C@@H]([C@@H](C3=O)NC(=O)/C(=N/OC)/c4csc(n4)N)SC2)C(=O)[O-] C34306485
Cc1cc2c(c(c1)O)C(=O)c3c(cccc3O[C@H]4[C@@H]([C@@H]([C@@H]([C@@H](O4)COC(=O)CC(=O)[O-])O)O)O)C2=O C35458772
Cc1c2c(c(c(c1OC)C/C=C(\C)/CCC(=O)OC)O[C@H]3[C@H]([C@@H]([C@@H]([C@@H](O3)C(=O)[O-])O)O)O)C(=O)OC2 C35645255
Cn1c(nnn1)SCC2=C(N3[C@@H]([C@@H](C3=O)NC(=O)/C(=N/OC)/c4csc(n4)N)SC2)C(=O)[O-] C03871927
C[C@H](OC(=O)C)OC(=O)C1=C(CS[C@@H]2N1C(=O)[C@@H]2NC(=O)/C(=N\OC)/c3ccco3)COC(=O)N C38182818
Cc1cccc(c1)N2[C@H](NN=C2SCC(=O)N3CCN(CC3)c4ccccc4)Cc5cc(=O)[nH]c(=O)[nH]5 C39361686
CC(=O)N1CCN(C[C@H]1C(=O)N[C@H](CC2=C3CC=CC=C3N=C2)C(=O)N)C(=O)c4ccc(cc4)N(C)C C39564146
Cc1c2c(c(cnc2n(n1)C)C(=O)N3C[C@@H](C4(C3)CC[NH2+]CC4)C(=O)NCCCCCC(=O)[O-])Cl C39660195
C[C@H](C(=O)Nc1c(c(cs1)c2ccc3c(c2)OCCO3)C(=O)OC)n4c(nnc4SCC#N)N C40173494
CCCSc1nc2n(n1)[C@@H](C(=C(N2)C)C(=O)N)c3ccc(c(c3)OC)OCC(=O)N4CCOCC4 C40981465
C[C@H](C(=O)N[C@H](C)C(=O)N1CCC[C@@H]1C(=O)N[C@@H](C(C)C)C(=O)CCl)NC(=O)CCC(=O)OC C03874416
CCc1ccc(cc1)N2C(=O)[C@H]3[C@@H]([NH2+][C@@]([C@@H]3C2=O)(CO)C(=O)[O-])c4cc(cc(c4C(=O)OC)OC)OC C33923515
c1ccc(cc1)/C=C/c2ccc(cc2)[C@H]3[C@H]4[C@@H](C(=O)N(C4=O)c5cccc(c5)[N+](=O)[O-])[C@@]([NH2+]3)(CO)C(=O)[O-] C33919816
c1cc(c(cc1C(=O)NNC(=O)C[C@H]2CCS(=O)(=O)C2)S(=O)(=O)NC[C@H]3CCCO3)Cl C46775393
Cc1c(nc(o1)c2ccc(cc2OC)OC)Cn3c(c(nn3)C(=O)Nc4ccc(cc4OC)OC)N C49004422
Cc1ccc(c(c1)Br)OCC(=O)NNC(=S)NC(=O)c2cc(cc(c2)[N+](=O)[O-])[N+](=O)[O-] C12502284
CCOc1cc(c(cc1Oc2c(n(c(=O)n(c2=O)C)C)N)Br)/C=N/NC(=O)c3ccccn3 C59599233
CCOc1cc(ccc1Oc2c(n(c(=O)n(c2=O)C)C)N)/C=N/NC(=O)c3ccccc3Br C59599368
Cn1c(c(c(=O)n(c1=O)C)C(=O)CSc2nnc(n2C[C@H]3CCCO3)c4c[nH]c5c4cccc5)N C09540421
C[C@H]1C(=C2C(=NC(=NC2=O)CC(=O)NNC(=O)CCNS(=O)(=O)c3cccc(c3)C(=O)C)S1)C C39943445
CCOc1ccc(cc1)N2[C@@H](N=N[C@@H]2SCC(=O)Nc3nnc(s3)C)Cc4cc(=O)[nH]c(=O)[nH]4 C63480854
CC(C)(C(=O)O[C@H]1[C@H]([C@@H]([C@@H]([C@@H](O1)C(=O)[O-])O)O)O)Oc2ccc(cc2)C(=O)c3ccc(cc3)Cl C65742649
C[C@@H]1[C@H]([C@@H]([C@@H]([C@@H](O1)O[C@@H]2[C@@H]([C@@H]([C@@H](O[C@@H]2OC(=O)C)COC(=O)C)OC(=O)C)OC(=O)C)O)O)O C65748776
CC[NH+](CC(=O)Nc1ccccc1C(F)(F)F)CC(=O)Nc2c(c3c(s2)CCC3)C#N C02652386
c1ccc(c(c1)C(=O)Nc2ccc3c(c2)OCO3)NC(=O)C[NH+]4CCC[C@H]4c5cccs5 C08704182
c1cc(sc1)c2csc3c2c(=O)[nH]c(n3)C[NH+]4CCN(CC4)C(=O)NCc5ccc(cc5)F C08747798
Cc1ccc2c(c1C)NC(=O)[C@@]23[C@H]4[C@@H]([C@@H]([NH2+]3)Cc5ccccc5)C(=O)N(C4=O)CCc6ccccc6 C08789964
Cc1cccc2c1NC(=O)[C@]23[C@H]4[C@@H]([C@H]([NH2+]3)Cc5ccccc5)C(=O)N(C4=O)CCc6ccccc6 C08791143
CN(C)c1ccc(cc1)[C@H](CNC(=O)C(=O)Nc2ccccc2F)[NH+]3CCc4ccccc4C3 C10188469
Cn1cccc1[C@@H](CNC(=O)C(=O)Nc2cccc(c2)C(F)(F)F)[NH+]3CCc4ccccc4C3 C11898509
CN1CCCc2c1ccc(c2)CNC(=O)c3ccc([nH]c3=O)C[NH+]4CCC(=CC4)c5ccc(cc5)F C11913030
CC(C)(C#Cc1ccc(o1)C(=O)NCC[NH+]2Cc3ccccc3O[C@@H](C2)c4ccccc4F)O C12080279
c1cc(sc1)/C=C/2\CCC[C@@H]3C2=NN([C@H]3c4cccs4)C(=O)C[NH+]5CCC[C@H]5C(=O)N C12693204
CC[NH+](CC)CCN(Cc1cc2cc(c(cc2[nH]c1=O)C)C)C(=O)Nc3ccccc3Cl C12704558
c1cc2c(cc1C3(CC[NH+](CC3)Cc4ccc(cc4F)F)O)cc(o2)C(=O)NC[C@@H]5CCCO5 C14994079
C[C@H](C(=O)NCC(=O)Nc1ccc(c(c1F)F)F)[NH+](C)Cc2ccccc2N3CCCCC3 C15574102
Cc1ccc(c(c1)C)NC(=O)c2c(c3c(=O)[nH]c(nc3s2)C[NH+]4CCC[C@H]4c5cccs5)C C21473192
Cc1cc(c(c(c1)C)NC(=O)CNC(=O)C[NH+]2CCN(CC2)Cc3ccc(s3)Cl)C C23083163
C[C@@H]1CCc2c(sc3c2c(nc(n3)CC[NH+]4CCCN(CC4)c5ccc(cn5)C(F)(F)F)N)C1 C24601213
CC[C@H](C)[C@@H](C(=O)OC)NC(=O)N1CCc2c([nH+]c[nH]2)[C@@H]1c3ccc(cc3)Br C36569333
Cn1c(c2c(nc(nc2n1)N3CC[NH+](CC3)CCc4ccccc4)c5ccc(c(c5)Cl)F)N C37376794
c1ccc(c(c1)C[NH+]2CCC[C@@H](C2)C(=O)Nc3ccccc3C(=O)NCc4ccco4)Cl C38855839
Cc1ccc(cc1C)CCNC(=O)[C@H]2CN(CC23CC[NH2+]CC3)C(=O)c4ccc(o4)c5ccccc5F C39609349
c1ccc(cc1)CNC(=O)[C@@H]2CN(CC23CC[NH2+]CC3)C(=O)c4ccc(o4)c5ccccc5F C39629756
Cc1ccc(cc1)Oc2c(cccn2)C(=O)N3C[C@@H](C4(C3)CC[NH2+]CC4)C(=O)N[C@H]5CCCC[C@@H]5C C39636040
Cc1ccc(c(c1)CNC(=O)[C@H]2CN(CC23CC[NH2+]CC3)C(=O)c4ccc(o4)c5ccc(cc5)F)C C39636660
c1ccc(cc1)c2ccc(o2)C(=O)N3C[C@H](C4(C3)CC[NH2+]CC4)C(=O)NCCc5cccs5 C39657603
Cc1ccc(c(c1F)C(=O)N2C[C@H](C3(C2)CC[NH2+]CC3)C(=O)NC[C@H](C)Oc4ccccc4)Cl C39665209
C[C@@H](CNC(=O)[C@@H]1CN(CC12CC[NH2+]CC2)C(=O)c3cc(ccc3F)Cl)Oc4ccccc4Cl C39666561
Cc1ccc(c(c1)C)C(=O)N2C[C@H](C3(C2)CC[NH2+]CC3)C(=O)NC[C@@H](C)Oc4ccccc4Cl C39666606
Cc1ccc(c(c1)C)C(=O)N2C[C@H](C3(C2)CC[NH2+]CC3)C(=O)NC[C@H](C)Oc4ccccc4Cl C39666608
Cc1ccc(c(c1)C)CCNC(=O)[C@@H]2CN(CC23CC[NH2+]CC3)C(=O)c4ccc5ccccc5n4 C39667182
Cc1cccc(c1C)CNC(=O)[C@H]2CN(CC23CC[NH2+]CC3)C(=O)c4ccc(o4)c5ccc(cc5)F C39667653
c1ccc(c(c1)c2ccc(o2)C(=O)N3C[C@@H](C4(C3)CC[NH2+]CC4)C(=O)NCc5ccc6c(c5)CCO6)F C39668336
c1ccc2c(c1)CCO[C@@H]2CNC(=O)[C@@H]3CN(CC34CC[NH2+]CC4)C(=O)c5ccc(o5)c6ccccc6F C39669180
c1ccc2c(c1)CCO[C@@H]2CNC(=O)[C@H]3CN(CC34CC[NH2+]CC4)C(=O)c5ccc(o5)c6ccccc6F C39669182
c1cc(cc(c1)OC(F)F)CNC(=O)[C@@H]2CN(CC23CC[NH2+]CC3)C(=O)c4cc(cc(c4)Cl)Cl C39678458
CC1(CCCCC1)C(=O)N2C[C@@H](C3(C2)CC[NH2+]CC3)C(=O)NCc4cccc(c4)OC(F)F C39678488
C[C@H](C(C)(C)C)NC(=O)[C@H]1CN(CC12CC[NH2+]CC2)C(=O)c3cccnc3Sc4ccccc4 C39684594
c1ccc(cc1)C(c2ccccc2)SC3=N[C@@H]4NC5=C([C@@H](N4N3)C6=CC=[NH+]C6)C(=O)CCC5 C39916071
CC1([C@H]2CC[C@@]1([C@@H](C2)NC(=O)C3CC[NH2+]CC3)CS(=O)(=O)N4CCC5(CCc6c5cccc6)CC4)C C40554555
c1cc[nH+]c(c1)N2CCN(CC2)C(=O)[C@@H]3CC=CC[C@H]3C(=O)NNc4cccc(c4)Br C38740470
C[C@@H]1CCc2c(sc3c2c(=O)[nH]c(n3)CCC(=O)NCc4ccc(cc4)C[NH+]5CCCC5)C1 C13027880
C[C@H]1CCc2c(sc3c2c(=O)[nH]c(n3)CCC(=O)NCc4ccc(cc4)C[NH+]5CCCC5)C1 C13027884
Cc1ccc(cc1)/[NH+]=c/2\c(cc3c(cnc(c3o2)C)CO)C(=O)Nc4cc(ccc4OC)Cl C02955460
CNC(=O)C[NH+]1CCC(CC1)NC(=O)[C@@H]2C[C@H]3CCCC[C@@H]3N2C(=O)c4cccc(c4)Cl C59040502
c1cc(oc1)CNC(=O)C2=CNN3C2=[NH+][C@@H](C[C@H]3C(F)(F)F)c4ccc(cc4)Br C13130995
CC(C)[C@@H](C(=O)NC1CCCC1)NC(=O)[C@@H]2CC3=c4ccccc4=[NH+][C@@H]3[C@@H]5N2C(=O)c6c5cccc6 C63383849
Cc1cccc2c1N[C@@H](S2)NC(=O)[C@@H]3CC(=O)N(C3)CCC4=c5cc(ccc5=[NH+]C4)Cl C63557052
c1ccc2=[NH+]CC(=c2c1)[C@H](CNC(=O)/C=C\3/CS[C@H](N3)N4CCCC4=O)c5ccccc5Cl C63850296
Cc1cc(c(c(c1)C)S(=O)(=O)N2CCC3(CC2)C(=[NH+]CCN3)NCc4cc(cc(c4)F)F)C C65074651
Cc1ccc(cc1)CNC2=[NH+]CCNC23CCN(CC3)S(=O)(=O)c4c(cc(cc4C)C)C C65074653
Cc1cccc(c1)CNC2=[NH+]CCNC23CCN(CC3)S(=O)(=O)c4cc(c(cc4C)C)C C65074886
Cc1cc(nc(n1)NC(=[NH2+])Nc2cc(cc(c2)Cl)Cl)C C00075538
C/C(=N/Nc1nc(cs1)c2ccc(cc2)Cl)/C3=CC=C[C@H](C3)[NH3+] C05274512
CC1(CC(CC([NH2+]1)(C)C)NC(=S)NC(=O)c2ccc(cc2)Cl)C C05614197
Cc1cccc(c1C)NC(=S)NC2CC([NH2+]C(C2)(C)C)(C)C C00307344
c1cc(ccc1/C=N/NC(=[NH2+])NN=Cc2ccc(cc2)Cl)Cl C11682457
CC[C@@H](C)[C@@H](C(=O)Nc1cc(c(cc1Cl)Cl)Cl)[NH3+] C19233407
C[C@H]1CCCc2c1c3c(s2)N=C(N[C@@H]3[NH3+])SCC(=O)c4ccccc4 C32604459
C[C@@H]1CCCc2c1c3c(s2)N=C(N[C@H]3[NH3+])SCCC(C)C C32604471
Cc1ccc(cc1)/C(=N\C(=C(Cl)Cl)Cl)/SC(=[NH2+])N C17282192
Cc1ccc(c(c1)S(=O)(=O)NCC2(CCCCCC2)[NH3+])F C36266777
c1cc(c(cc1Cl)S(=O)(=O)NCC2(CCCCCC2)[NH3+])Cl C36266827
c1cc(c(cc1Cl)Cl)c2cnc([nH]2)CCCCCC[NH3+] C36878230
COC(=O)c1cc(ccc1NC(=O)C2(CCCCC2)[NH3+])Cl C37013754
C[NH+](CC(=O)Nc1c(cc(cc1Cl)Cl)N)C2CCCC2 C37083841
CCCC[C@@H](C(=O)Nc1cc(c(cc1Cl)Cl)Cl)[NH3+] C37619112
CCC[C@](C)(C(=O)Nc1ccc(c(c1)C(F)(F)F)Cl)[NH3+] C37621451
CCC[C@@](C)(C(=O)Nc1ccc2c(c1)sc(n2)SC)[NH3+] C37621946
CCC[C@](C)(C(=O)Nc1c(cc(c2c1nsn2)Cl)Cl)[NH3+] C37622449
CCC[C@](C)(C(=O)Nc1ccc(cc1Cl)I)[NH3+] C37622651
C[C@]12CCCC[C@@H]1CC[C@@H]3[C@H]2CC[C@]4([C@@H]3CC[C@]4(C[NH2+]CCO)O)C C04026706
CCC[C@@](C)(c1[nH]c(cn1)c2ccc(s2)Br)[NH3+] C38002435
Cc1c2ccccc2[nH]c1C[NH2+][C@@H]3CCC[C@@H]4C3=CNN4c5ccccn5 C39420981
CCN(c1ccccc1)c2c(c([nH+]cn2)Nc3ccc(cc3)C)N C40679636
C[NH+]1CCC[C@@H](C1)Nc2ccc(c(c2)C(F)(F)F)C(=S)N C40716150
CN(c1ccccc1)c2c(c([nH+]cn2)Nc3cccc(c3Cl)Cl)N C40757719
CN(c1ccccc1)c2c(c([nH+]cn2)Nc3ccccc3Br)N C40757739
c1cc(c(cc1Br)N)NCC[NH+]2CCCCCC2 C40767575
Cc1c(c(=O)[nH]c(n1)NC2CC([NH2+]C(C2)(C)C)(C)C)Cc3ccccc3 C41601578
C[C@]12CCCC[C@H]1CC[C@H]3[C@@H]2CC[C@@]4([C@@H]3CC[C@@]4(C[NH2+]CCO)O)C C43772839
Cc1ccc(s1)[C@H](C)Nc2c(c(cc([nH+]2)C)C)C(=S)N C49186104
CC(C)(C)c1cs/c(=N\S(=O)(=O)c2ccc(s2)C[NH3+])/[nH]1 C49500205
Cc1cc([nH+]c(c1C(=S)N)N[C@@H](C)c2ccc(cc2)Br)C C49526880
Cc1cc([nH+]c(c1C(=S)N)N[C@H](C)c2ccc(cc2)Br)C C49526881
CC1=C([C@H](N(N1)c2ccccc2)[NH3+])/N=C/c3ccc(cc3)N(C)C C51330068
Cc1cc([nH+]c(c1C(=S)N)NCc2ccc(c(c2)Cl)F)C C53158459
CC[C@@]1(C(=O)N(C(=O)N1)CC(C)(C)[NH3+])c2ccc(cc2)C(C)C C57846621
c1ccc2c(c1)nc(n2CC[C@@H]3CCCC[NH2+]3)c4cccc(c4)N C57866592
CC(C)C[C@@H](C[NH+](C)C)Nc1ccc(cc1N)Br C49554987
CC(C)C[C@H](C[NH+](C)C)Nc1ccc(cc1N)Br C49554988
CC1(CC(CC([NH2+]1)(C)C)NC(=S)Nc2cc(ccc2Cl)Cl)C C59113409
CC[C@H]([C@H](c1ccsc1)Sc2[nH]c3cc(ccc3n2)C)[NH3+] C61439960
Cc1ccc2c(c1)[nH]c(n2)S[C@H](C[NH3+])c3ccc(s3)Br C61439980
Cc1ccc2c(c1)nc([nH]2)S[C@H](C[NH3+])c3cccc(c3)Br C61440076
Cc1ccc2c(c1)[nH]c(n2)S[C@@H](C[NH3+])c3cc(cs3)Br C61440137
Cc1ccc2c(c1)[nH]c(n2)S[C@H](C[NH3+])c3cc(cs3)Br C61440140
C[C@@H](c1ccc(cc1)Br)Nc2cc[nH+]c(c2)C(=S)N C61812956
CC(C)[C@@H](C(=O)Nc1ccc(c(c1)N)Cl)[NH+]2CCCCCC2 C62463602
c1ccc(c(c1)N[C@@H]2CCC[C@@H]2[NH3+])S(=O)(=O)C(F)(F)F C63177673
c1cc2c(cc1Br)c(c(n2CCCl)O)/N=[NH+]/C(=S)N C06227708
CC(C)(CN/C(=[NH+]/CC=C)/N)c1ccc(cc1)Br C66243233
CC[NH+]1CCc2c(sc(c2C(=O)N)NC(=O)CS(=O)(=O)c3ccc(cc3)C)C1 C05188697
C[NH+]1CCc2c(sc(c2C(=O)N)NC(=O)CCCS(=O)(=O)c3ccccc3)C1 C09911307
Cc1cc(no1)NC(=O)CSCC(=O)NC2CC([NH2+]C(C2)(C)C)(C)C C25876376
C[NH+](Cc1cnn(c1)c2ccccc2)CC(=O)Nc3c(ccs3)C(=O)N C27550933
CC(C)CC(=O)N1[C@H](N[C@H](N1)c2cccnc2)[NH2+]CC3=CC4=CC=N[C@@H]4C=C3 C38586142
C[C@@H](C(=O)NC)NC(=O)[C@@H]1CN(CC12CC[NH2+]CC2)C(=O)CCc3ccccc3 C39683819
c1ccc(cc1)[C@H](Cc2[nH]cc[nH+]2)NC(=O)CN3CNc4ccccc4C3=O C39751115
c1ccc(cc1)C[NH+]2CC[C@H](C2)NC(=O)CNC(=O)c3c[nH]c4ccccc4c3=O C40105407
C[C@@H]1C[C@H](C[NH+](C1)CCNC(=O)C(=O)Nc2ccc(c(c2)NC(=O)C)F)C C41723228
C[C@@H]1C[C@@H](C[NH+](C1)CCNC(=O)C(=O)Nc2cc(ccc2Cl)C(=O)NC)C C41726211
C[C@@H]1CCCC[NH+]1CCCCNC(=O)C(=O)Nc2ccccc2CC(=O)NC C41786905
Cc1c(cccc1NC(=O)C(=O)NCCC[NH+](C)CC(F)(F)F)C(=O)NC C41922730
CC1CC[NH+](CC1)Cc2csc(n2)NC(=O)CSc3nnc(s3)N C42061316
Cc1cc(c(c(c1)C)NC(=O)C[NH+](C)[C@@H](C)C(=O)N2CCC[C@@H](C2)C(=O)N)C C42334883
C[C@]1(CCS(=O)(=O)C1)NNC(=O)NC[C@H](c2ccccc2)[NH+]3CCCC3 C42814015
CC(C)[C@H](CNC(=O)NN[C@@]1(CCS(=O)(=O)C1)C)[NH+]2CCCCCC2 C45534279
C[NH+](C)[C@H](CNC(=O)NNC(=O)c1ccc2ccccc2n1)c3ccsc3 C46347323
C[NH+](C)[C@@H](CNC(=O)Cc1ccc(s1)S(=O)(=O)N)c2ccsc2 C46706187
Cc1ccc(cc1NC(=O)C)NC(=O)C(=O)NCC(C)(C)[NH+]2CCCCC2 C48799160
Cc1c(cccc1NC(=O)C(=O)NCCC[NH+]2CCCC[C@H]2C)C(=O)NC C49131867
C[C@]1(CCS(=O)(=O)C1)NNC(=O)NC[C@H](Cc2ccccc2)[NH+](C)C C49795092
Cc1ccc(c([nH+]1)Cn2c3cc(cc(c3[nH+]c2NCCNC(=O)C)C)C)[O-] C28710375
CNC(=O)c1cc(ccc1F)NC(=O)C(=O)NCC2(CCCCC2)[NH+](C)C C50145202
C[C@@H]1CCCC[NH+]1CCCNC(=O)c2cc(cc(c2)NC(=O)C)NC(=O)C C52955331
C[C@@H]1C[C@@H](C[NH+](C1)C(C)(C)CNS(=O)(=O)c2cc(n(c2)C)C(=O)N)C C53688465
CCC(=C1C(=O)NC(=S)NC1=O)NCc2ccccc2C[NH+]3CCCC3 C54506254
c1cc(oc1)[C@H](CNC(=O)c2cc(sc2)S(=O)(=O)N)[NH+]3CCCC3 C57913936
Cc1cc(c(c(c1)C)NC(=O)C[NH+](C)[C@@H](C)C(=O)NC(=O)NC(C)(C)C)C C27537171
CN(C)c1cc(cc[nH+]1)CNC(=O)NCC(=O)Nc2ccc(c(c2F)F)F C58761465
CC(=O)Nc1cc(ccc1F)NC(=O)NC[C@H](c2ccco2)[NH+]3CCCC3 C44016067
Cc1ccccc1N2C(=O)C[C@H](C2=O)SC(=[NH2+])N/N=C/c3ccc(cc3)O C18126020
Cc1cc([nH]c(=O)c1CNC(=O)NCc2cccc(c2)C[NH+]3CCCC3)C C61551432
Cc1ccc(cc1NC(=O)C(=O)NCC2(CCCCC2)[NH+](C)C)C(=O)NC C48722136
C[C@@H](C(=O)NC(=O)NC)[NH+]1CCC(CC1)C(=O)NCCc2cccs2 C63301771
Cc1c(sc(c1C(=O)NC2CC[NH+](CC2)CC(=O)NC)NC(=O)C3CC3)C C63771001
c1ccc2=[NH+][C@H](C=c2c1)C(=O)NCCNC(=O)C(=O)Nc3ccccc3F C63778230
CN(C)c1ccc(cc1NC(=O)CCC2=c3ccccc3=[NH+]C2)S(=O)(=O)N C63919941
c1ccc(cc1)C2=NN=C(C2)C(=O)Nc3ccccc3C[NH+]4CCC[C@H](C4)C(=O)N C63991129
CCCNC(=O)[C@H](CC1=c2ccccc2=[NH+]C1)N3[C@@H](Nc4ccccc4C3=O)O C64227838
CC(C)(C)NC(=O)CC1(CCCC1)C(=O)NNC(=O)C2=c3ccccc3=[NH+]C2 C64357307
c1ccc2=[NH+]CC(=c2c1)CCNC(=O)CC[C@@H]3C(=O)Nc4ccccc4C(=O)N3 C63386827
Cc1c2c(cccc2sc1C(=O)NNC(=O)NCCCn3cc[nH+]c3)F C64886554
Cc1cc(ccc1C(=O)NC(C)C)NC(=O)C(=O)NC[C@@H](C)[NH+]2CCCC2 C66719141
C1CCC(C1)CC(=O)NC2CC[NH+](CC2)CC(=O)N3CCC(CC3)C(=O)N C66875374
C[C@H](C(=O)N1CCC(CC1)C(=O)N)[NH+]2CCC(CC2)NC(=O)CC3CCCC3 C66876222
C[C@H]1C[C@@H](C[NH+](C1)CCNc2ccc(cc2S(=O)(=O)C)S(=O)(=O)N)C C67095435
CCC(=O)N[C@@H](CCSC)C(=O)N1CCC2(CC1)c3c([nH+]c[nH]3)CCN2 C20573284
Cc1ccc(cc1NC(=O)C(=O)NCC(C)(C)[NH+]2CCC[C@H](C2)C)C(=O)NC C67392793
C[C@H]1CCC[NH+](C1)C(C)(C)CNC(=O)C(=O)Nc2ccc(c(c2)NC(=O)C)F C67393021
CCC[NH+]1Cc2cccc(c2C1)NC(=O)C(=O)N3CCC[C@H](C3)CCC(=O)N C67567887
CC[NH+]1CCN(CC1)c2ccc(cc2Cl)NC(=S)NC(=O)c3ccc(cc3)C C06241930
Cc1cc(c(c(c1)C)NC(=O)CNC(=O)C[NH+](Cc2c(cccc2Cl)F)C3CC3)C C09376111
C[NH+](C)[C@H](CNC(=O)C(=O)Nc1ccccc1C(F)(F)F)c2cccc3c2cccc3 C10086148
COc1cc(cc(c1OC)OC)[C@H](c2nc(cs2)c3ccc(cc3Cl)Cl)[NH3+] C11826657
Cc1ccccc1c2c(cn(n2)c3ccc(cc3F)F)C[NH2+]Cc4c([nH]nc4C)C C12112114
C[NH+](Cc1ccccc1)Cc2ccc(c(=O)[nH]2)C(=O)NC3c4ccccc4-c5c3cccc5 C12191625
c1ccc(cc1)CCC[NH+]2CCC(CC2)[C@]3(C(=O)NC(=O)N3)Cc4ccccc4F C12213622
Cc1c(c(n(n1)c2ccccc2)NC3=[NH+]CCCCC3)C(C(F)(F)F)(C(F)(F)F)O C12560175
CC(C)[C@@H](C(=O)NC[C@H](c1ccccc1)[NH+]2CCCC2)NC(=O)c3ccc(cc3)Cl C12786281
CCC[NH+](CC(=O)Nc1ccc(cc1F)F)CC(=O)Nc2ccc(c(c2F)F)F C13040371
CC[NH+](CC)CCNC(=O)c1ccc2c(c1)[C@@H]3C=CC[C@@H]3[C@@H](N2)c4ccc(cc4)N(C)C C13645204
c1cc(sc1)CNC(=O)C[C@@H]2CC[NH2+]C[C@@H]2Cc3cc(on3)c4ccc(cc4)F C15673323
c1ccc2c(c1)CC(C2)[NH+]3CCNC(=O)[C@@H]3CC(=O)NCCc4ccccc4Cl C19744244
c1cc(cc(c1)Cl)N2CCN(CC2)c3c(cc4ccc(cc4n3)F)C[NH2+]CCCO C20455114
CC[NH+]1CCN(CC1)c2c(cccc2Cl)NC(=S)NC(=O)c3ccc(c(c3)C)C C20979793
CN(C)c1ccc(cc1)[C@H](CNC(=O)Nc2cccs2)[NH+]3CCc4ccccc4C3 C22419141
CCc1ccc(cc1)[C@H](CNC(=O)c2c(c3c([nH]2)CC(CC3=O)(C)C)C)[NH+](C)C C22683993
c1ccc(c(c1)[C@@H](CNC(=O)c2c[nH]nc2c3ccc(cc3)F)[NH+]4CCCC4)Cl C22766834
C[NH+](C)[C@@H](Cc1ccccc1)CNC(=O)CNC(=O)C23CC4CC(C2)CC(C4)C3 C23546865
c1cc2c(cc1C3=CCN(CC3)NC(=O)C4CCCCC4)c(c[nH]2)CC[NH+]5CCCC5 C27847653
c1cc(sc1)CNC(=O)C[NH+]2CCCC[C@H]2C(=O)Nc3ccc(c(c3)Cl)Cl C29820502
c1cc(sc1)CNC(=O)C[NH+]2CCCC[C@@H]2C(=O)Nc3ccc(c(c3)Cl)Cl C29820503
CC(C)CC[NH+](Cc1[nH]c(=O)c2c3c(sc2n1)CCCCC3)C[C@@H](C(C)C)O C35781344
Cc1ccc(cc1)n\2cc([nH]/c2=N\C(=O)C[NH2+]Cc3ccccc3)c4ccccc4 C36039435
CC(C)C[NH+](Cc1[nH]c(=O)c2c3c(sc2n1)CCCC3)C[C@@H](Cc4ccccc4)O C36156540
CC[C@@H](C[NH+](Cc1[nH]c(=O)c2c(csc2n1)c3ccccc3Cl)CC(C)C)O C36205422
CCC[C@H](C[NH+](Cc1[nH]c(=O)c2c(csc2n1)c3ccc(cc3)C)C4CC4)O C36205635
Cc1ccc(c(c1)C)c2csc3c2c(=O)[nH]c(n3)C[NH+](CCC(C)C)C[C@H](C)O C36207975
Cc1cccc([nH+]1)N[C@@H](c2cccs2)c3c(c(sc3NC(=O)c4ccco4)C)C C38547728
Cc1cccc([nH+]1)N[C@@H](c2ccsc2)c3c(c(sc3NC(=O)c4ccco4)C)C C38547740
Cn1cccc1[C@@H](CNC(=O)NC(c2ccccc2)c3ccccc3)[NH+]4CCCC4 C38675494
CCCC[C@H](C)C(=O)N1C[C@H](C2(C1)CC[NH2+]CC2)C(=O)NCc3ccc(cc3C)C C39607199
CCCC[C@@H](C)C(=O)N1C[C@@H](C2(C1)CC[NH2+]CC2)C(=O)N[C@@H](C)c3ccc(cc3)C C39639385
c1cc(cc(c1)O)CN(C2CC2)C(=O)NC[C@@H]3CCC[NH+](C3)Cc4cccs4 C50136990
CC[C@@H](C)CN1C(=O)[C@H]([NH2+]C12CCN(CC2)C(=S)Nc3ccccc3F)[C@@H](C)CC C36028032
CC[C@@H](C)CN1C(=O)[C@@H]([NH2+]C12CCN(CC2)C(=S)Nc3ccccc3F)CC(C)C C36032774
c1cc(sc1)[C@H](c2ccc(cc2)F)NC(=O)NCc3cc[nH+]c(c3)N4CCCC4 C26302364
c1ccc(c(c1)NC(=O)NCc2cc[nH+]c(c2)N3CCCC3)SC4CCCC4 C58895810
c1cc(sc1)[C@H](CNC(=O)Nc2ccc(c(c2)F)OC(F)F)[NH+]3CCCC3 C47713959
CC[C@]1(NN(C(=[NH+]1)SCC(=O)Nc2ccc(cc2)Br)c3ccccc3)C C59564691
CC[NH2+]C(C)(C)C(=O)Nc1c(cc(cc1Br)Br)C(=O)OC C61293844
C[C@H](CC1=c2ccccc2=[NH+]C1)NC(=O)/C=C\3/CS[C@@H](N3)c4cccc(c4)OC C63279911
C[C@H](CC1=c2ccccc2=[NH+]C1)NC(=O)/C=C\3/CS[C@H](N3)c4cccc(c4)OC C63279913
COc1ccc2=[NH+]CC(=c2c1)CCNC(=O)/C=C\3/CS[C@@H](N3)c4ccc(cc4)Cl C63281538
Cc1ccc(cc1)C(=O)NC2=c3ccccc3=[NH+][C@@H]2C(=O)NCCC4=CCCCC4 C63752416
Cc1ccc(cc1)C(=O)NC2=c3ccccc3=[NH+][C@H]2C(=O)NCCC4=CCCCC4 C63752417
CN1c2ccccc2N[C@@H]1[C@@H](c3ccccc3)NC(=O)CCC4=c5ccccc5=[NH+]C4 C63974828
c1ccc2=[NH+]CC(=c2c1)C[C@@H](C(=O)NCCc3cccs3)NC(=O)c4ccc(cc4)F C64735031
c1ccc2c(c1)[C@@H](CN2c3ccc(s3)C(=O)[O-])C[NH2+]CCC4=c5ccccc5=[NH+]C4 C65330790
CC(C)[C@@H](CNC(=O)NC[C@@H]1CCN(C1)c2cccc(c2)Br)[NH+](C)C C65538578
Cc1cc([nH+]c2c1cc(cc2)NC(=O)Cn3c(c(c(n3)C(F)(F)F)Br)C)N4CCCCC4 C03648815
CCc1ccccc1NC(=O)C[NH+]2CCN(CC2)C(=O)c3ccc(o3)c4cccc(c4Cl)Cl C08704431
CC(C)(C)OC(=O)c1c2c(sc1/N=C/c3cc(ccc3O)I)C[NH+](CC2)C C02293665
COC(=O)[C@@]1([C@H]2[C@@H]([C@@H]([NH2+]1)c3cccc(c3)Cl)C(=O)N(C2=O)c4ccc(cc4)Cl)c5ccccc5 C08781474
C[NH+]1CCN(CC1)c2ccc(cc2Cl)NC(=O)/C=C/c3ccc(o3)c4cccc(c4Cl)Cl C08902277
CC[C@@H]1CCCC[NH+]1CCCNC(=O)c2ccc3c(c2)sc4n3cc(n4)c5ccc(cc5)OCC C09406631
c1ccc(cc1)n2c(c[nH]c2=S)C(=O)N3CC[NH+](CC3)C(c4ccc(cc4)F)c5ccc(cc5)F C09594790
c1ccc(cc1)C(c2ccccc2)[NH+]3CCN(CC3)C(=O)N[C@@H]4CC(=O)N(C4)c5ccc(cc5)Cl C10585025
c1ccc(cc1)C[NH+]2CCc3c(sc(n3)NC(=O)c4cc(nc5c4cccc5)c6ccc(cc6)Cl)C2 C03237183
Cc1cc(ccc1NC(=O)C[NH+](C)Cc2cc3c(cc2Br)OCCO3)Br C12932197
COC(=O)[C@]1([C@H]2[C@@H]([C@@H]([NH2+]1)c3cccc(c3)Cl)C(=O)N(C2=O)c4ccc(cc4)Cl)c5ccccc5 C08781475
Cc1c(sc2c1c(=O)[nH]c(n2)CSc3c4c5c(sc4nc(n3)C[NH+]6CCCCC6)CCCC5)C C03338555
Cc1ccc2c(c1)sc(n2)c3ccc(cc3)N4C(=O)C[C@@H](C4=O)[NH2+][C@@H](C)C56CC7CC(C5)CC(C7)C6 C19890018
Cc1c2c(ccc3c2C(=O)C[C@](O3)(C)c4ccc(cc4)Cl)oc1C(=O)NCC[NH+]5CCCCCC5 C20418066
CN1c2cc(ccc2S/C(=C/c3cccc(c3)Cl)/C1=O)C(=O)NC4CC[NH+](CC4)Cc5ccccc5 C03588952
C[C@@H]1C[C@H](C[NH+](C1)CCCN2C(=O)c3cc4c(n3C[C@@]2(C)C(=O)NC5CCCCCCC5)ccs4)C C21161373
Cc1cc(c(cc1Cl)OC)NC(=O)[C@@H](C)[NH+]2CCN(CC2)c3c(cc(cn3)C(F)(F)F)Cl C14927013
C[C@@H](C(=O)Nc1c(c2c(s1)CCCCC2)C#N)[NH+]3CCCN(CC3)c4ccc(cn4)C(F)(F)F C15030670
Cc1cc(c(n1CCc2cccs2)C)C(=O)C[NH+](C)CC(=O)Nc3ccccc3Br C23038639
c1ccc(c(c1)CNc2ccc(cc2)CC[NH+]3CCN(CC3)Cc4ccc5c(c4)OCO5)Br C27529055
C[C@H](C(=O)Nc1nc2ccc(cc2s1)F)[NH+]3CCN(CC3)c4c(cc(cn4)C(F)(F)F)Cl C30914431
c1ccc2c(c1)CCC[C@H]2NC(=O)[C@H]3CCC[NH+](C3)Cc4nc(no4)c5ccc(cc5Cl)Cl C31055684
Cc1cc(ccc1NC(=O)[C@@H]2CCC[NH+](C2)Cc3nc(no3)c4cccs4)I C31056729
Cc1c(c(nc([nH+]1)C)N2CCCN(CC2)C(=O)Nc3ccc(cc3)SC)Cc4ccc(cc4)Cl C00694640
CCc1c([nH+]c(nc1N2CCN(CC2)C(=O)Nc3cccc(c3C)C)c4cccc(c4)C(F)(F)F)C C35890547
Cc1ccc(o1)C[NH+](Cc2ccc(o2)C(c3ccc(cc3)F)(c4ccc(cc4)F)O)C[C@@H]5CCCO5 C36202527
Cc1ccc(cc1F)NC(=O)[C@@H](C2CCCC2)[NH+]3CCN(CC3)C(=O)c4cccc(c4)Br C36312062
C[NH+]1CCN(CC1)[C@@H](CNC(=O)C2(CCCC2)c3ccc(cc3)Cl)c4ccc5c(c4)CCCN5C C38672969
c1ccc(cc1)[C@H]2C(=c3ccccc3=[NH+]2)/C=N/N=C/4\NC(=O)[C@H](S4)CC(=O)c5ccc6c(c5)CCCC6 C38675522
Cc1c(c(n(n1)c2cc(cc(c2)Cl)Cl)C)CCC(=O)NCC3CC[NH+](CC3)Cc4ccsc4 C39301805
Cc1ccc(cc1)c2c(n(c3c2CCCC3=O)CC(=O)NCC4CC[NH+](CC4)Cc5ccsc5)C C39301876
CC(C)S(=O)(=O)C1=C[C@@H]2C[C@@H]3CO[P@@](=O)(N[NH+]3C[C@@H]2C=C1Cc4ccccc4)Cc5ccccc5 C39466964
CC(C)[NH2+][C@H]1C[C@H](N2[C@H](C1)C3=NC4=CC=CCC4=C3C[C@H]2C(=O)OC)c5ccc(cc5)C(F)(F)F C39560846
c1ccc(cc1)[C@H](CNC(=O)c2cnc(nc2Cl)SCc3ccc(cc3)Cl)[NH+]4CCCC4 C40985942
CCC(CC)C(=O)NC[C@H]1C[C@H]2CC[NH+]1C[C@@H]2c3cc(nc(n3)C)c4ccccc4Br C43528117
Cc1ccc(cc1S(=O)(=O)N2CCCC2)NC(=O)[C@@H]3CCC[NH+](C3)Cc4ccc(c(c4)Cl)Cl C44919147
c1ccc(cc1)C[C@@H]2C(=O)N(C3([NH2+]2)CCN(CC3)C(=O)c4ccccc4Cl)Cc5ccc(cc5)F C36014067
c1cc(cc(c1)Cl)c2ccc(cn2)CNC3CC[NH+](CC3)C[C@H]4Cn5c(=O)ccc6c5c4c(cc6)F C45202726
Cc1cccc(c1n2c(cc(c2C)/C=N/NC(=O)c3ccc(cc3)C[NH+]4CCc5ccccc5C4)C)C C58927357
C[NH+]1CCC2(CC1)N=C(C(=N2)SCC(=O)Nc3cccc(c3)Cl)c4ccc(cc4)Br C45912807
COc1ccccc1c2cc(c-3cc/c(=[NH+]\C(=O)COc4c(c(c(c(c4F)F)F)F)F)/cc3o2)O C41349359
CC(C)c1ccc(cc1)[C@@H]2[C@@H]3C(=c4ccccc4=[NH+]3)C[C@H]5N2C(=O)CN(C5=O)C[C@@H](c6ccccc6)O C63137370
c1ccc(cc1)Oc2ccc(cc2)N([C@@H]3Nc4ccccc4S3)C(=O)C5=c6ccccc6=[NH+]C(=O)C5 C39944723
Cc1cc(c(c(c1)Br)NC(=O)COC(=O)CCCC2=c3ccccc3=[NH+]C2)Br C63240907
C[C@@H]1C(=c2cc(ccc2=[NH+]1)F)CCNC(=O)C3CCN(CC3)C(=O)C(c4ccccc4)c5ccccc5 C63294398
CN1c2cc(ccc2S/C(=C\c3cccc(c3)Cl)/C1=O)C(=O)NCCC4=c5ccccc5=[NH+]C4 C63467761
COc1cccc(c1)[C@H]2[C@@H]3C(=c4cc(ccc4=[NH+]3)OC)CCN2C(=O)Nc5cccc(c5)C(F)(F)F C63552157
Cc1cccc(c1)S(=O)(=O)/N=C\2/[C@H]([NH+]=c3ccccc3=N2)Nc4ccc(c(c4)C(F)(F)F)Cl C38971560
C[C@H]1C(=c2cc(ccc2=[NH+]1)OC(F)(F)F)CCNC(=O)[C@@H]3Cc4cc(ccc4OC3=O)Br C63929239
C[C@@H]1C(=c2cc(ccc2=[NH+]1)OC(F)(F)F)CCNC(=O)[C@H]3Cc4cc(ccc4OC3=O)Br C63929241
C[C@@H]1c2c(sc(n2)NC(=O)CC(C)(C)C)C[C@]3([C@H]1[C@H]([C@H](CC3)[C@H](C)C(=O)N4CC[NH+](CC4)C)O)C C03840742
Cc1cc(cc2c1NC(=O)[C@@]23[C@H]4[C@@H]([C@H]([NH2+]3)Cc5ccccc5)C(=O)N(C4=O)CCc6ccccc6)Cl C08790985
C[C@@H](C(=O)NC1CC([NH2+]C(C1)(C)C)(C)C)Oc2ccc3c(c2)c4ccnc5c4n3c(=O)c6c5cccc6 C08792378
C[NH+]1CCc2c(sc3c2C(=O)N[C@@H](N3)c4ccc(cc4)OC(=O)c5ccc(cc5Cl)Cl)C1 C02343112
CC1(Cc2c(c(sc2C([NH2+]1)(C)C)NC(=O)[C@@H]3CCCCN3S(=O)(=O)c4ccc(s4)Cl)C#N)C C10812103
Cc1ccsc1C[NH+]2C[C@H](C[C@H]2C(=O)OC)NC(=O)c3c(c4cc(ccc4[nH]3)Cl)c5ccccc5 C11784260
Cc1cccc(c1)C[NH+]2C[C@@H](C[C@H]2C(=O)OC)NC(=O)c3c(c4cc(ccc4[nH]3)Cl)c5ccccc5 C12279577
Cc1cc(cc2c1NC(=O)[C@@]23[C@H]4[C@@H]([C@@H]([NH2+]3)Cc5ccccc5)C(=O)N(C4=O)CCc6ccccc6)Cl C12885118
c1ccc2c(c1)c(=O)c3c(cc4c(c3c2=O)[nH]c5ccccc5o4)NCCC[NH+]6CCC7(CC6)OCCO7 C09016117
Cc1ccc(c(c1)C)C[NH+]2CCC(CC2)(c3ccc4c(c3)cc(o4)C(=O)Nc5ccc6c(c5)OCO6)O C14880720
C[NH+](CCC(=O)Nc1c(c2c(s1)CCCCC2)C#N)CC(=O)Nc3ccccc3Br C16633236
CC[NH+]1CCN(CC1)c2ccc(cc2Cl)NC(=S)NC(=O)c3ccc(o3)c4ccc(cc4)Cl C16681578
Cc1ccc(cc1)NC(=O)c\2cc3ccccc3o/c2=[NH+]\NS(=O)(=O)c4ccc(c(c4)Cl)F C20323523
CN1CCC(CC1)[NH+]2C[C@H](C[C@H]2C(=O)OC)NC(=O)c3c(c4cc(ccc4[nH]3)Cl)c5ccccc5 C15007712
COc1cc(cc(c1OC)OC)[C@H]2CC3=C([C@H](n4c5ccccc5[nH+]c4N3)c6c[nH]c7c6cccc7)C(=O)C2 C22844965
CC(C)(C)NC(=O)c1ccccc1NC(=O)[C@H]2CCC[NH+](C2)Cc3nc(no3)c4cccc(c4)Cl C31052737
Cc1ccccc1C(=O)Nc2ccc(cc2)[C@H]3C(=C([NH+]=C4N3CCCS4)C)C(=O)Nc5ccc(cc5)OC C33748759
Cc1ccccc1NC(=O)Nc2ccc([nH+]c2)N3CCCN(CC3)C(=O)c4ccc(cc4)C(F)(F)F C34681139
c1ccc(c(c1)C(F)(F)F)NC(=O)Nc2ccc([nH+]c2)N3CCCN(CC3)C(=O)c4cccs4 C34681255
c1ccc(c(c1)C(F)(F)F)NC(=O)Nc2ccc([nH+]c2)N3CCCN(CC3)C(=O)c4cccc(c4)F C34681257
CC(C)NC(=O)N(CC[NH+]1CCN(CC1)C(=O)Nc2cccc(c2)Cl)CC3=CC[C@H]4C[C@@H]3C4(C)C C35000838
CC1=C([C@@H](N2CCCSC2=[NH+]1)c3ccc(cc3)NC(=O)C4CCCC4)C(=O)Nc5ccc(cc5)OC C35337642
CC1=C([C@@H](N2CCCSC2=[NH+]1)c3ccc(cc3)NC(=O)c4ccc(cc4Cl)Cl)C(=O)NC C35337726
CC1=C([C@H](N2CCCSC2=[NH+]1)c3ccc(cc3)NC(=O)c4ccc(cc4Cl)Cl)C(=O)NC C35337727
CC1=C([C@@H](N2CCCSC2=[NH+]1)c3ccc(cc3)NC(=O)[C@@H](C)Cl)C(=O)Nc4ccc(cc4)OC C35760388
Cc1cccc(c1)NC(=O)Nc2ccc([nH+]c2)N3CCCN(CC3)C(=O)c4ccc(cc4Cl)Cl C35842833
c1ccc(cc1)Cn2c(c3c(nc(nc3n2)N4CCC(CC4)[NH+]5CCCCC5)c6cccc(c6)F)N C37361109
c1cc[nH+]c(c1)N2CCN(CC2)c3nc(c4c(n(nc4n3)c5cc(ccc5F)F)N)c6cccc(c6)F C37376865
CC(C)c1ccc(cc1)NC(=O)Nc2ccc([nH+]c2)N3CCN(CC3)C(=O)c4ccc(cc4)Br C34667807
C[NH+](C)C/C=C/C(=O)Nc1cc2c(cc1O[C@H]3CCOC3)ncnc2Nc4ccc(c(c4)Cl)F C03976838
c1ccc(cc1)Cn2c(n[nH]c2=S)C3=CC4=[NH+][C@H](C[C@@H](N4N3)C(F)(F)F)c5ccc(cc5)Cl C02791382
c1cc(c(cc1NC(=O)c2cc3cc(ccc3cn2)Oc4ccnc(c4)C5=[NH+]CCN5)C(F)(F)F)Cl C39134234
c1ccc(cc1)N2[C@H](NN=C2SCC(=O)N/N=C/C3=c4ccccc4=[NH+]C3)c5ccc(cc5)Cl C39584758
Cc1ccc(cc1)[C@H](C)NC(=O)[C@@H]2CN(CC23CC[NH2+]CC3)C(=O)c4ccc(o4)c5ccc(cc5)F C39639411
c1ccc(cc1)Sc2c(cccn2)C(=O)N3C[C@@H](C4(C3)CC[NH2+]CC4)C(=O)NC5CCCCCCC5 C39659877
C[C@H](Cc1ccc(cc1)F)NC(=O)[C@@H]2CN(CC23CC[NH2+]CC3)C(=O)c4ccc(o4)c5ccc(cc5)F C39688735
Cc1c(cccc1Cl)CNC(=O)[C@H]2CN(CC23CC[NH2+]CC3)C(=O)c4ccc(o4)c5ccccc5F C39695125
Cc1ccc2cc3c([nH+]c2c1)N(CC3)c4ccc(cc4)C(=O)NNC(=O)c5ccc(cc5)Br C39881542
c1ccc2=[NH+]CC(=c2c1)/C=N/NC(=O)CS[C@H]3Nc4ccccc4C(=O)N3c5ccc(cc5)Cl C39926570
c1ccn2c(c1)nc(c2C[NH+]3CCC(CC3)C(=O)NNc4cccc(n4)Cl)c5ccc(cc5)Cl C39201863
c1cc(cc(c1)O)c2c(nn3c2nccc3c4ccc(cc4)NCC56CC[NH+](CC5)CC6)c7ccncc7 C49111099
c1cc(cc(c1)O)c2c(nn3c2nccc3c4ccc(cc4Cl)N5C[C@@H]6C[C@H]5C[NH2+]6)c7ccncc7 C49112231
Cc1ccc(cc1)S(=O)(=O)N/[NH+]=c/2\c(cc3cc(ccc3o2)Cl)C(=O)Nc4ccccc4F C59170703
CC[NH+]1CCc2c(sc3c2C(=N[C@@H](N3)c4ccc(c(c4)OC)OC(=O)c5ccc(cc5)Cl)O)C1 C15947269
c1ccc2=[NH+][C@@H](C(=c2c1)CCC(=O)N3CCC(CC3)C(=O)Nc4ccccc4O)c5ccc(cc5)F C63182445
C[C@H]1CCC[C@@H]([C@@H]1C)NC(=O)CS[C@@H]2NN=C(N2c3ccc(cc3)Cl)C4=c5ccccc5=[NH+]C4 C39946181
c1ccc2=N/C(=N\S(=O)(=O)c3ccc(cc3)Br)/[C@H]([NH+]=c2c1)Nc4ccc(cc4)C(=O)O C39980224
Cc1ccc(c(c1)CN2c3ccccc3N[C@@H]2N4CCC(CC4)C(=O)NCCC5=c6ccccc6=[NH+]C5)C C63505998
CC1=C(SCCO1)C(=O)Nc2cc(c(cc2Cl)C(=O)NCCC3=c4ccccc4=[NH+]C3)OC C63552087
CC(C)Cc1ccc(cc1)S(=O)(=O)N2CCC3(CC2)C(=[NH+]CCN3)NCc4ccc(cc4)Cl C65074860
c1cc(c(cc1F)Br)OCc2nc(nc(n2)N)N C08222240
C/C(=N\N(C)C)/c1c(c(nc(n1)N)N)c2ccc(cc2)Cl C05385655
Cc1cc(c(c(=O)[nH]1)C(c2c(cc([nH]c2=O)C)O)C(C)C)O C16266808
c1cc(c(cc1Cl)N)S(=O)(=O)NC2CCC(CC2)O C22150844
[H]/N=C\1/C(=N/Nc2ccc(cc2)Cl)/C(=NN1c3ccccc3)N C06062249
c1c(cc(c(c1Cl)NC(=O)c2cn[nH]c2N)Cl)Cl C34976429
Cc1cc(=O)[nH]c(n1)Sc2cc3c(cc2N)NC(=O)CC3 C35341710
C[C@@]12CCC(=O)C=C1CC[C@@H]3[C@@H]2[C@@H](C[C@@]4([C@@H]3CC[C@@]4([C@@H](CO)O)O)C)O C36371099
c1cc(c(cc1Sc2ccc(cc2N)S(=O)(=O)N)F)F C36962145
c1ccc(c(c1)N)SCC(=O)NNC(=O)c2cccs2 C37035032
c1cc2c(cc1NC(=O)c3cc(c[nH]3)Br)[nH]c(=O)[nH]2 C37494731
C[C@H](c1ccccc1N)Nc2ccccc2S(=O)(=O)NC C37673433
CC1(Cc2c(cc3c(c(sc3n2)C(=O)NCCO)N)CO1)C C04137925
c1cc(c(cc1Sc2cc(cc(c2)S(=O)(=O)N)N)F)F C37934368
CCc1cccc2c1[nH]cc2[C@H]3[C@H]4[C@@H](NN=C4C)OC(=C3C#N)N C39958091
CC[C@H]1c2ccsc2CCN1C(=O)c3ccc(cc3N)N C40326015
CN(Cc1c(cccc1Cl)F)C(=O)c2ccc(cc2N)N C40333588
c1cc(oc1C(=O)NC2(CCCC2)/C(=N\O)/N)Br C40371990
c1ccc(c(c1)[S@](=O)Cc2ccc(cc2N)C(=O)N)Cl C40961644
c1cc(c(cc1N)N)c2nnnn2c3ccc(cc3Cl)F C42014647
c1cc(c(cc1F)Cl)n2c(nnn2)c3cc(cc(c3)N)N C42014648
c1cc(c(cc1Cl)n2c(nnn2)c3cc(cc(c3)N)N)Cl C42014973
CCCCN(CC(=O)N)C(=O)c1cc2cc(ccc2s1)N C42271611
c1cc(c(cc1S(=O)(=O)N2CCCC[C@@H]2C(=O)N)N)Cl C42272418
CCCN(CC(F)(F)F)c1cc(cc(c1)S(=O)(=O)N)N C42741290
c1c2c(nc(c1C(=S)N)N3CCC(CC3)C(=O)N)CCC2 C43408319
c1cc(c(c(c1)Cl)Cl)CCNC(=O)CCNC(=O)N C49046203
c1cc2c(cc1N)c(n[nH]2)C(=O)Nc3ccc(c(c3)F)Cl C49116931
Cc1c(sc(n1)C)[C@@H](C)Nc2cc3c(cc2N)CC(=O)N3 C49533751
c1cscc1CN(c2cc(c(cc2F)N)C(=O)N)C3CC3 C50031128
CCSc1ccccc1NC(=O)c2c(c(n[nH]2)C3CC3)N C50323995
c1cc(cc(c1)Br)NC(=O)c2ccc(nn2)NN C51096428
c1cc(ncc1C(=O)Nc2ccc(cn2)Br)NN C51122252
c1cc(c(cc1C(=O)N[C@H]2CCCC[C@H]2O)N)Br C51988867
c1c(cc(c(c1N)Cl)Cl)C(=O)N[C@H]2CCCC[C@@H]2O C51988908
c1cc(c(cc1C(=O)N[C@@H]2CCCC[C@H]2O)C(F)(F)F)N C52016723
c1c(cc(cc1F)Br)C(=O)NCC/C(=N\O)/N C54154272
c1c(cnc(c1Cl)Nc2c(c(=O)nc[nH]2)N)C(F)(F)F C40796549
Cc1cc(ccc1NC(=O)c2c(nc(s2)N)C)C(=O)NC C55171910
Cc1ccc(cc1NC(=O)c2c(nc(s2)N)C)C(=O)NC C55172764
Cc1c(sc2c1c(=O)[nH]c(n2)c3ccc(cc3)NC(=O)N)C C55492853
COc1ccc(cc1NC(=O)c2cn[nH]c2N)Br C49571847
C[C@@H]1CC[C@@H](CN1c2ccc(cc2Br)N)C(=O)N C59200873
c1cc2c(cc1N)nc(s2)Cc3nc4cc(ccc4s3)N C03064734
c1cc(c(cc1C#CCCO)NC(=O)c2c[nH]c(=O)[nH]2)Cl C61691701
c1cc(oc1C(=O)N[C@H]2CCC[C@H]2/C(=N\O)/N)Br C61886229
c1ccc2c(c1)c3cc\4c(cc3o2)NC(=O)/C4=N\NC(=S)N C05777065
Cc1ccc2c(c1Br)C(=NNC(=S)N)C(=O)N2 C18066160
CC(C)[C@H]1NN[C@@H](S1)NC(=O)c2cc(=O)[nH]c3c2cccc3 C63822479
CC[C@H](C)[C@H](C(=O)N[C@@H]1C[C@@H]1c2cccc(c2)F)NC(=O)N C67594322
CCCCCCn1c(c(c(=O)[nH]c1=O)[C@@H]2c3c(c4ccccc4[nH]3)CC[NH+]2CC)O C04090694
CC[NH+](CC)CCNC(=O)[C@@]1(c2ccccc2NC(=O)N1c3ccc(c(c3)C)C)O C03665918
CC[NH+](CC)CCNC(=O)[C@]1(c2ccccc2NC(=O)N1c3ccc(c(c3)C)C)O C03665917
CC[NH+](CC(=O)Nc1cc(ccc1C)Cl)CC(=O)NC(=O)NC(C)(C)C C07669961
c1cc(sc1)C[NH+](C[C@@H]2CCCO2)CC(=O)Nc3ccc4c(c3)[nH]c(=O)[nH]4 C08324728
Cc1c(c(n[nH]1)C)CCNC(=O)C[C@@H]2C(=O)NCC[NH+]2Cc3ccccc3F C12455303
CCn1c(c(cn1)C[NH+](C)CC(=O)Nc2c(c3c(s2)C[C@@H](CC3)C)C(=O)N)C C17082738
CCc1ccc(cc1)Nc2nc(nc(n2)N)C[NH+]3CCN(CC3)Cc4ccccc4 C19944375
CCCCNC(=O)CSc1nc2c(c([nH]n2)C)c(=[NH2+])n1c3cc(ccc3C)Cl C04686181
CC1CC[NH+](CC1)CCCNC(=O)C2=NN([C@H](C2)C(=O)N)c3ccc(cc3)F C30565072
CC[NH+](CC(=O)Nc1c(cccc1F)F)CC(=O)NC(=O)NC2CCCCC2 C16559774
c1ccc(cc1)[C@H](CNC(=O)C2=NN([C@H](C2)C(=O)N)c3ccccc3)[NH+]4CCCC4 C32772376
CCCOc1ccc(cc1)C2=C[C@H](NN2)C(=O)N/N=C/C3=c4ccccc4=[NH+]C3 C38994513
CS[C@@H]1C[NH+](CCN1)[C@@H](CNSC)c2ccc(cc2)c3ccccc3O C39534013
C[C@@H]1CCC[NH+](C1)[C@@H](C)CNC(=O)C(=O)Nc2cccc(c2)NC(=O)C(C)C C41652777
c1ccc(cc1)C[C@H](c2ccccc2)NC(=O)[C@H]3C[NH2+]C[C@@H]3C(=O)N[C@@H]4CCc5c4cccc5 C43223211
c1ccc(cc1)C[C@H](c2ccccc2)NC(=O)[C@H]3C[NH2+]C[C@@H]3C(=O)N[C@H]4CCc5c4cccc5 C43223213
C[NH+](C)[C@@H](CNC(=O)Nc1ccc(cc1)NC(=O)c2ccco2)c3ccsc3 C43975798
c1ccc(cc1)COc2cncc(n2)/C(=[NH+]/NC(=S)N3CCCCCC3)/N C38896500
Cc1ccc(cc1)SCC(=O)NNC(=O)NCc2cc[nH+]c(c2)N3CCCC3 C45491317
CN(C)c1ccc(c[nH+]1)CNC(=O)C2(CCCC2)NC(=O)NCc3ccccc3 C46387521
CC[C@@]1(C(=O)N(C(=O)N1)NC(=O)C[NH2+][C@H](c2ccc(cc2)F)c3cccs3)C C46568353
C[C@@H]1C[C@@H](C[NH+](C1)CCCCNC(=O)NNC(=O)c2cn(c3c2cccc3)C)C C46763202
CN(C)c1cc(cc[nH+]1)CNC(=O)CCNC(=O)NC23CC4CC(C2)CC(C4)C3 C47571157
CCC(=O)Nc1ccc(c(c1)NC(=O)NC[C@H](c2ccco2)[NH+]3CCCCC3)C C48256976
Cc1c2ccccc2oc1C(=O)NNC(=O)NC[C@H](Cc3ccccc3)[NH+](C)C C49795284
CC[NH+]1CCN(CC1)c2ccc(cc2NC(=O)NCCC(=O)NCC#C)Cl C50051037
CCC[C@H](C)NC(=O)[C@@H]1CCC[NH+](C1)[C@@H](c2ccccc2)C(=O)NC(=O)NC C51053987
CC[NH+]1CCC[C@H](C1)NC(=O)N[C@@H](C)c2ccc(cc2)NC(=O)N(CC)CC C52550017
c1cc2c(cc1F)[nH]c(n2)CCCNC(=O)C[C@H]3C(=O)NCC[NH+]3C4CCCC4 C19346123
c1cc(oc1)[C@@H](CNC(=O)NNC(=O)Cc2ccc(cc2)F)[NH+]3CCCCC3 C54919871
c1cc(oc1)[C@H](CNC(=O)NNC(=O)Cc2ccc(cc2)F)[NH+]3CCCCC3 C54919872
Cc1cc(ccc1NC(=O)C[NH+](C)CC(=O)NC(=O)NCC=C)Br C23826557
C[NH+](C)[C@@H](CNC(=O)Nc1cccc(c1)NC(=O)c2ccco2)C3CCCCC3 C58156351
c1cc(ccc1CNC(=O)NCC(=O)NCc2cc[nH+]c(c2)N3CCCCC3)F C58414634
Cc1ccc(cc1NC(=O)NC[C@H](c2ccco2)[NH+]3CCCC3)C(=O)NC4CC4 C47985328
COC(=O)Nc1cccc(c1)NC(=O)NC[C@H](c2cccs2)[NH+]3CCCC3 C59350666
CC(C)(CNC(=O)CNC(=O)NCc1ccco1)[NH+]2CCc3ccccc3C2 C56847119
C#Cc1cccc(c1)NC(=O)CNC(=O)NC[C@H](c2ccco2)[NH+]3CCCCC3 C59855056
Cc1c(sc(n1)Cc2ccc(cc2)F)C(=O)Nc3ccccc3C[NH+]4CCC[C@@H](C4)C(=O)N C60331538
C[C@@H](C(=O)Nc1c(ccs1)C(=O)N)[NH+](C)Cc2ccccc2c3ccccc3 C60356578
C[C@H]1CCCC[NH+]1[C@H](C)CNC(=O)C(=O)Nc2cccc(c2)NC(=O)C(C)C C62120398
c1ccc2=[NH+]CC(=c2c1)[C@@H](CNc3ccc(cc3[N+](=O)[O-])C(=O)N)c4cccs4 C63204390
c1cc(ccc1C2(CCCC2)C(=O)NNC(=O)NCCCn3cc[nH+]c3)Cl C64886598
CCc1[nH]c(c([nH+]1)[C@H]2[C@@H](NCN2CCSc3nc[nH]n3)c4ccccc4)C C65453410
C[C@H](c1ccc(cc1)S(=O)(=O)NC)NC(=O)NCC2(CCCCC2)[NH+](C)C C65479859
CCc1[nH]c(c([nH+]1)[C@@H]2[C@@H](NCN2CCSc3cn[nH]n3)c4ccccc4)C C65505723
c1ccc(cc1)[C@H](CNC(=O)NCc2nc([nH]n2)c3cccs3)[NH+]4CCCC4 C66687657
Cc1c(cco1)CNC(=O)Nc2cccc(c2)NC(=O)CC[NH+]3CCCCC3 C66953165
C[NH+](C)[C@H](CNC(=O)Nc1ccc(c(c1)NC(=O)OC)F)c2cccc(c2)F C67324210
CCCCOC(=O)c1ccc(cc1)NC(=O)CSc2nnc(n2N)COc3ccccc3F C09980475
CCOc1ccc(cc1OCC)/C=C/C(=O)NNC(=S)NCCc2cccs2 C11515974
CCCCCCOc1ccc(cc1C(=O)NC(=S)Nc2cccc(c2)NC(=O)C(C)C)Br C09259022
CCCOC(=O)CCC(=O)NC(=S)NNC(=O)[C@H]1CC(=O)N(C1)Cc2ccccc2 C13623456
CCCOC(=O)CCC(=O)NC(=S)Nc1ccccc1C(=O)NC[C@H]2CCCO2 C14000701
CCCCCCOc1ccccc1C(=O)NC(=S)Nc2ccccc2C(=O)NC(C)(C)C C14032895
CCCCCCOc1ccccc1C(=O)NC(=S)NNC(=O)[C@H](C)Oc2ccc(cc2Cl)Cl C14033028
CCCCCCOc1ccccc1C(=O)NC(=S)NNC(=O)COc2ccc(c(c2)C)Br C14033050
CC(C)CCOc1ccc(cc1)C(=O)NC(=S)NNC(=O)c2cc(c(c(c2)OC)OC)OC C14037249
CCCCOc1cccc(c1)C(=O)NC(=S)NNC(=O)c2ccccc2OCCC C14041981
CC(C)CCOc1ccc(cc1Br)C(=O)NC(=S)NNC(=O)COc2ccc(cc2)OC C14645962
CCCCCCOc1ccc(cc1)C(=O)NNC(=S)NC(=O)/C=C/c2ccc(cc2)Cl C14834038
CCCCCNC(=S)NNC(=O)/C=C/c1cc(c(c(c1)OC)OC)OC C15691759
COCCCNC(=S)NNC(=O)/C=C/c1ccc(c(c1)OC)OCC=C C15909790
CCCn1c2ccccc2n(c1=O)CCC(=O)NNC(=S)NCCCOC C16228849
CCOCCCNC(=S)NCCCNc1c(cc2c(cc(cc2n1)C)C)C#N C20151258
c1ccc(cc1)CC(=NNc2[nH]nc(n2)SCC(=O)NCCc3ccc(cc3)Cl)Cc4ccccc4 C20908760
CCCCN(CCCC)S(=O)(=O)c1ccc(cc1)C(=O)Nc2c(cc(s2)c3ccccc3)C(=O)N C21000861
Cc1cc(nc(n1)N/C(=N\C(=S)NCCCN2CCOCC2)/NCCc3ccc(cc3)F)C C14156069
CCCCNc1ccc(cc1NCC(=O)N[C@@H]2CCS(=O)(=O)C2)S(=O)(=O)N(CC)CC C21698930
CC(C)Cn1c(nnc1SCC(=O)NC[C@@H]2CN(CCO2)Cc3ccccc3)CCC(=O)N C22131983
CC(C)Cn1c(nnc1SCC(=O)NC[C@H]2CN(CCO2)Cc3ccccc3)CCC(=O)N C22131984
CCCCn1c(c(c(=O)[nH]c1=O)N(Cc2ccccc2OC)C(=O)CCCOc3ccccc3)N C24007220
CCOC(=O)c1cnc(nc1N)SCC(=O)NCc2ccc(c(c2)OC)OCc3ccccc3 C24144926
CSCC[C@@H](C(=O)NNC(=O)CSc1ccccc1F)NC(=O)COc2ccccc2 C25386717
CCCN(CC(=O)Nc1ccccc1C)C(=O)COC(=O)c2ccc(cc2)CNC(=O)NC(C)C C26624514
CC(C)Cn1c(nnc1SCC(=O)N[C@@H](c2ccc(cc2)C(C)C)C(C)C)CCC(=O)N C27978200
CCCN(C1=C(C[C@@H](N(C1=O)CCC(=O)[O-])c2ccccc2)C)C(=O)CCCCC[NH3+] C28869401
CCCCCN(c1c(n(c(=O)[nH]c1=O)CCCC)N)C(=O)CCC(=O)OC C36245709
CSCC[C@H](C(=O)NCCCN1C(=O)C2(CCCC2)NC1=O)NC(=O)COc3ccccc3 C36719316
C[C@H](CCNc1cc2c(c(n(c2nc1)CCOC)C(=O)OC)NC(=O)CC(C)C)O C14751924
CCCCC[C@H](/C=C/[C@H]1[C@@H](C[C@@H]([C@@H]1C/C=C\CCCC(=O)N(CC)CC)O)O)O C43772177
CCOCCCNC(=S)NNC(=O)CC(c1ccccc1)c2ccccc2 C46585293
CCOCCCNC(=S)NNC(=O)CCc1nc(no1)c2ccc(cc2)C C46585782
CCOCCCNC(=S)NNC(=O)CCC(=O)c1cc(sc1C)C C46586078
CCOCCCNC(=S)NNC(=O)COc1ccc(cc1OC)/C=C/C C46586274
CC[C@H](C)/C=C(\C)/C=C/C1=CC2=C(C(=O)[C@](C(=O)C2=CN1CCCC[C@@H](C(=O)[O-])[NH3+])(C)OC(=O)C)Cl C49181181
CCCCCNC(=S)NNC(=O)c1cc(c(cc1[N+](=O)[O-])OCC)OC C15810336
CCSc1ccccc1NC(=O)CSc2nc([nH]n2)N/N=C/c3ccccc3OCc4ccccc4 C59019303
C=CCn1cc(cn1)/C=N/Nc2[nH]nc(n2)SCCC(=O)NC(c3ccccc3)c4ccccc4 C59832191
CCCCOc1ccc(cc1OCC)C(=O)NNC(=S)NCCCOCC C60400527
CCOCCCNC(=S)NNC(=O)CCCCOc1cc(ccc1C)C C63123382
CCOCCCNC(=S)NNC(=O)CCCOc1ccc(cc1F)F C63838668
CCCCOc1ccc(cc1OCCCC)C(=O)NNC(=O)NCC2CC2 C65192245
COCCCNC(=O)c1cccc(c1)NC(=O)CNc2cccc(c2)OCCOC C66070434
COC(=O)CCCCCNC(=O)CCCC[C@H]1[C@@H]2[C@@H](CS1)NC(=O)N2 C67130899
CCS(=O)(=O)NCCNC(=O)CCCCCCNC(=O)OC(C)(C)C C67162449
CCOCCCNC(=O)NNC(=O)CCC(=O)CCC(=O)c1ccc(s1)C C67311231
CCOCCCNC(=O)NNC(=O)CCc1cc(c(c(c1)OC)OC)OC C67315044
CCOC(=O)CCCCCCNC(=O)NNC(=O)CCC1CCCCC1 C67405283
CC[NH+](CC)CCNc1nc(c2c(n1)nc(c(n2)c3ccccc3)c4ccccc4)N C01651985
CCOc1ccc(cc1)C(=O)Nc2c(nc([nH]c2=O)SCC[NH+]3CCCCC3)N C05082037
CCC[NH+](CC(=O)Nc1ccc(c(c1F)F)F)CC(=O)NC(=O)NC(C)(C)C C03451256
CC(C)Cn1c(c(c(=O)[nH]c1=O)N(CC(C)C)C(=O)C[NH+](C)C2CCCCC2)N C03389021
CC(C)NC(=O)NCc1ccc(cc1)C(=O)NC[C@@H](c2ccco2)[NH+]3CCCCC3 C08022047
CCOC(=O)C1=C(NC(=O)N[C@H]1c2ccc3c(c2)OCO3)C[NH2+]Cc4ccc(cc4)C C08306783
CC(C)[NH+](CC(=O)N)CC(=O)Nc1c(c2c(s1)CCCC2)C(=O)c3ccccc3 C08532745
CC(C)c1ccc(cc1)NC(=O)[C@@H](CCSC)NC(=O)[C@@H]2Cc3ccccc3C[NH2+]2 C08856626
Cc1c(sc2c1c(nc(n2)C[NH+]3CCC(CC3)C)N[C@@H](CO)[C@@H](c4ccc(cc4)[N+](=O)[O-])O)C C09647494
C[NH+](Cc1ccc(cc1OC)OC)CC(=O)Nc2c(c3c(s2)CCCC3)C(=O)N C10214166
CCCCN(c1c(n(c(=O)[nH]c1=O)Cc2ccccc2)N)C(=O)C[NH+]3CCc4c(ccs4)C3 C10341365
CCC(CC)C(=O)NC[C@@H]1[C@H]([C@H]([C@@H](O1)CC(=O)N2CCN(CC2)c3cccc[nH+]3)O)O C12603833
CCc1ccc(cc1)C[NH+](C)CC(=O)N(C)c2c(n(c(=O)[nH]c2=O)Cc3ccccc3)N C13134601
CC(C)C[C@@H](C(=O)N)[NH2+][C@H]1CCc2c(c(nn2CC3CCCCC3)C(=O)N(C)C)C1 C14542489
CCCCN(c1c(n(c(=O)[nH]c1=O)Cc2ccccc2)N)C(=O)C[NH+]3C[C@H](C[C@@H](C3)C)C C16475007
c1ccc2c(c1)c(nc(=S)[nH]2)NCC3CCC(CC3)C(=O)NCCC[NH+]4CCCCC4 C20646071
CCc1cc2c(=O)c(c(oc2c(c1O)C[NH+](CCO)CCO)C)c3nc4ccccc4s3 C28120658
CC(C)(CC(=O)N[C@H](COCc1ccccc1)C(=O)N2CCC3(CCc4c3cccc4)CC2)[NH3+] C29467939
CC(C)(C)NC(=O)C[NH+]1CCCN(CC1)CC(=O)NC(=O)NCCc2cccs2 C29196570
C=CCNC(=O)CN1CC[NH+](CC1)Cc2nc(nc(n2)Nc3ccc(cc3)Cl)N C22935180
COc1ccc(cc1OC)c2c3c(n(nc3nc(n2)NCC[NH+]4CCCCC4)c5cccc(c5)F)N C37358066
CS[C@H]1C[NH+](CCN1)[C@@H](CNO)c2ccc(cc2)S(=O)(=O)Oc3ccccc3 C39534278
CCC(CC)C(=O)N1C[C@H](C2(C1)CC[NH2+]CC2)C(=O)NCCc3[nH]c4cc(ccc4n3)OC C39669893
CC[C@H](C)CC(=O)N1C[C@H](C2(C1)CC[NH2+]CC2)C(=O)NCCc3[nH]c4cc(ccc4n3)OC C39669965
CC[C@@H](C)CC(=O)N1C[C@H](C2(C1)CC[NH2+]CC2)C(=O)N[C@@H](C(C)C)C(=O)NC(C)(C)C C39685882
CCCCCCN1c2ccccc2[C@H]([C@@H](C1=O)C(=O)N/N=C(\C)/[C@@H]3C(=c4ccccc4=[NH+]C3=O)O)O C39142931
CCc1cccc2=C(C[NH+]=c12)C(=O)CS[C@@H]3NN[C@@H]([NH+]3CC(=O)[O-])c4ccc(cc4)C C39709363
CCc1cccc2=C(C[NH+]=c12)C(=O)CS[C@@H]3NN[C@H]([NH+]3CC(=O)[O-])c4ccc(cc4)C C39709365
C[C@@]1(CC[C@]2([C@@H](C1)C(C[C@@H]2[NH2+]Cc3ccc(o3)CO)(C)C)CCC(=O)NC4CC4)O C12531679
c1cc[nH+]c(c1)NCCCNC(=O)Nc2cc(ccc2n3cccn3)C(F)(F)F C40145979
CCCN(C)C(=[NH2+])c1ccc(cc1)C(=O)Nc2ccccc2C(=O)Nc3ccc(cn3)Cl C40975677
C[NH+](C)CCNc1nc(c2cnn(c2n1)c3ccccc3)Nc4ccc(cc4)C(=O)N C41026062
c1ccc(cc1)CSCCNC(=O)[C@H]2C[NH2+]C[C@@H]2C(=O)N[C@H]3CCCc4c3cccc4 C43223156
COC(=O)c1c(c(n(n1)c2ccccc2)Sc3ccc(cc3)Cl)C[C@@H](CO)[NH3+] C44466306
C[NH+](CCC(=O)Nc1c(ccs1)C(=O)N)Cc2ccccc2N3CCCCC3 C45696945
CNC(=O)[C@H]1Cc2c(cncc2S1)Oc3ccc(cc3)/C=C/C(=O)NCCc4c[nH+]c[nH]4 C52604335
C[C@H](C1CC1)[NH+](Cc2ccccc2)CC(=O)Nc3c(c4c(s3)CCCC4)C(=O)N C57364255
CCc1ccc(cc1)[C@@H]2C(=C(NC(=O)N2)CN3CCC(CC3)(C(=O)N)[NH+]4CCCCC4)C(=O)OC C57415181
c1cc(sc1)[C@H](CC(=O)NCc2ccc(cc2)C[NH+]3CCCCC3)NC(=O)N C58064287
CNS(=O)(=O)c1ccc(cc1)CNC(=O)NC[C@H](c2cccs2)[NH+]3CCCC3 C59037932
CCC[NH+](CC(=O)Nc1c(ccs1)C(=O)N)[C@@H](C)c2ccccc2Br C59121695
C[NH+](C)[C@@H](CNC(=O)NCCNc1c(cc(cn1)Cl)Cl)c2cccc(c2)F C59264391
c1cc(cc(c1)NC(=O)/C=C/c2ccc(cc2)C(=O)NC3CC3)C[NH+]4CCC[C@@H]4C(=O)N C59935449
CCCC[C@H]1NN[C@H](S1)NC(=O)[C@@H]2CC(=O)N(C2)CCC3=c4cc(ccc4=[NH+]C3)F C63557205
COc1ccc(c(c1)S(=O)(=O)/N=C(\N)/NCCC2=c3ccccc3=[NH+]C2)OC C63676491
C[C@H]1Nc2ccc(cc2C(=O)N1c3cccc(c3)C(=O)NCCc4c[nH]c[nH+]4)OCC(=C)C C63818485
c1ccc2=[NH+]CC(=c2c1)CCC(=O)OCC(=O)N[C@H]3[C@@H](C4=C(S3)CCCC4)C(=O)N C63874028
COc1ccc(cc1)N2C[C@H]([C@@H](N2)c3ccccc3Cl)C[NH2+]CCc4c[nH]cn4 C64120567
CCCN1[C@@H]2NN[C@H](N2c3ccsc3C1=O)CCC(=O)NCCC4=c5ccccc5=[NH+]C4 C64461290
C[C@H]1c2c(ncnc2S[C@@H]1C(=O)NCC(C)(C)CO)NCCC3=c4ccccc4=[NH+]C3 C64636261
CC(C)[NH+](CCn1c(=O)c2ccccc2nc1S[C@H](C)C(=O)NC(=O)N)C(C)C C05878393
c1cc(cc(c1)S(=O)(=O)N)NC(=O)C[NH+](Cc2cccs2)C[C@@H]3CCCO3 C07927319
C[NH+](Cc1cnn(c1)Cc2ccccc2)CC(=O)Nc3c(c4c(s3)CCC4)C(=O)N C08156541
C[C@@H](C(=O)Nc1c(c2c(s1)CCC2)C(=O)N)[NH+](C)Cc3cccc(c3OC)OC C08533828
COc1cc(c(c(c1)OC)C2=CC[NH+](CC2)CC(=O)Nc3c(ccs3)C(=O)N)OC C11060546
CCc1cc2c(=O)c(coc2c(c1O)C[NH+](CCO)CCO)c3nc(cs3)C C11867309
Cc1c2c(ncnc2sc1C(=O)NC(C)(C)CO)NCCC[NH+]3CCOCC3 C12217266
COc1ccc(cc1)CNC(=O)CC[C@@H]2CNC(=O)[C@H]3[NH+]2C[C@H](C3)NC(=O)c4ccccc4 C12530446
Cc1cc(ccc1NC(=O)C[NH+](C)CC(=O)NC(=O)NCCOC)Br C12697935
CCN(c1c(n(c(=O)[nH]c1=O)Cc2ccccc2)N)C(=O)C[NH+](C)Cc3ccsc3 C17307672
CC(C)[C@@H](C(=O)N)NC(=O)c1coc(n1)C[NH+]2CCN(CC2)Cc3ccccc3 C19217900
C[C@H]1CCCC[NH+]1CCCNC(=O)c2ccc(cc2)n3c(c(cn3)C(=O)OC)N C21652387
CNS(=O)(=O)Cc1ccc(cc1)CNC(=O)NC2CC[NH+](CC2)Cc3ccccc3 C24749312
CN(CC(=O)Nc1ccccc1Cl)C(=O)CS/C(=[NH+]/C[C@H]2CCCO2)/N C29479771
CCCn1c2ccc(cc2nc1CCC(=O)NC3CC[NH+](CC3)CC)S(=O)(=O)N C29607330
CC[NH+]1CCN(CC1)CC(=O)Nc2c(c(c(s2)C(=O)N)C)C(=O)OC(C)C C23095773
Cc1c(c(sc1C(=O)N)NC(=O)CN2CC[NH+](CC2)Cc3ccccc3)C(=O)OC C23477224
CO[C@@H]1C[NH+](CCN1)[C@@H](CNO)c2ccc(cc2)S(=O)(=O)Oc3ccccc3 C39534255
CC[C@@H](C)C(=O)N1C[C@H](C2(C1)CC[NH2+]CC2)C(=O)N[C@@H](C)CCCC(C)(C)O C39631478
C[C@@H](C(=O)NC(=O)N)Sc1nc2ccccc2c(=O)n1CC[NH+](C(C)C)C(C)C C39635134
c1ccc(cc1)CCC(=O)N2C[C@@H](C3(C2)CC[NH2+]CC3)C(=O)NCCNc4ccccc4 C39655233
C[NH+](C)C[C@@H](CNC(=O)Nc1ccccc1N2CCCC2=O)[C@H](c3ccccc3)O C40104187
CC[C@@H](C)NC(=O)C[NH+]1CCN(CC1)CC(=O)NC(=O)NCc2cccs2 C44743529
c1cc(ccc1CCNC(=O)CO/N=C(\c2cc[nH+]c(c2)N3CCCCC3)/N)F C48325441
Cc1cc(ccc1NC(=O)C(=O)NC[C@H](Cc2ccccc2)[NH+](C)C)C(=O)NC C48834205
Cc1c(cccc1NC(=O)C(=O)NC[C@H](Cc2ccccc2)[NH+](C)C)C(=O)NC C48834209
CCNC(=O)c1ccc(c(c1)NC(=O)C(=O)NCc2ccccc2C[NH+](C)C)C C49269198
C[C@H]1CCc2c(sc(c2C(=O)OC(C)C)NC(=O)[C@@H](C)[NH+](C)CC(=O)N)C1 C52831412
C[C@@H]1CCc2c(sc(c2C(=O)OC(C)C)NC(=O)[C@H](C)[NH+](C)CC(=O)N)C1 C52831414
C[C@@H]1CCCC[NH+]1Cc2ccc(cc2)CNC(=O)CNC(=O)NCc3ccco3 C58272242
CC1CC[NH+](CC1)Cc2ccc(cc2)CNC(=O)CNC(=O)NCc3ccco3 C56639038
C[C@@H]1CCC[NH+](C1)C(C)(C)CNC(=O)CCCC[C@H]2[C@@H]3[C@H](CS2)NC(=O)N3 C53404573
C[C@@H]1C[C@@H](C[NH+](C1)C[C@@H](C)NC(=O)CCCC[C@H]2[C@@H]3[C@H](CS2)NC(=O)N3)C C55749534
c1ccc(cc1)C[NH+]2CCC[C@@H]2[C@@H]3CCCN3CCC(=O)Nc4cccc(c4)S(=O)(=O)N C60356704
Cc1c(n(c(c1C#N)NC(=O)C[NH+](CC(=O)N)C2CCCC2)Cc3ccco3)C C47274170
CNS(=O)(=O)Cc1ccc(cc1)CNC(=O)NCCC2=c3ccccc3=[NH+]C2 C63083766
CC[NH+](CC)Cc1cccc(c1)CNC(=O)Nc2cc(c[nH]c2=O)C(F)(F)F C63161529
CC[NH+](CC)Cc1ccc(cc1)CNC(=O)Nc2cc(c[nH]c2=O)C(F)(F)F C63162320
C[C@@H]1CCC[NH+](C1)C(C)(C)CNC(=O)CCCC[C@H]2[C@H]3[C@@H](CS2)NC(=O)N3 C63704049
C[C@H](C(=O)NNC(=O)CC1=c2ccccc2=[NH+]C1)NS(=O)(=O)/C=C/c3ccccc3 C64340247
COc1ccc(cc1)CNC(=O)CNC(=O)NCc2cc[nH+]c(c2)N3CCCC3 C64413033
CCCCN1[C@H]([C@@H](C(=NC1=O)[O-])N(C)C(=O)CCCC2=c3ccccc3=[NH+]C2)[NH3+] C64697310
CCCCN1[C@H]([C@H](C(=NC1=O)[O-])N(C)C(=O)CCCC2=c3ccccc3=[NH+]C2)[NH3+] C64697317
Cc1cc2c(cc1C(C)C)c(co2)CC(=O)NNC(=O)NCCCn3cc[nH+]c3 C64885639
c1ccc(c(c1)C(=O)c2cccs2)C(=O)NNC(=O)NCCCn3cc[nH+]c3 C64886546
c1ccc(c(c1)c2ccc(o2)/C=C/C(=O)NNC(=O)NCCCn3cc[nH+]c3)F C64886764
c1cc(oc1)[C@@H](CNC(=O)NCc2ccc(cc2)C(=O)NC3CC3)[NH+]4CCCC4 C66354952
CCCC[C@@H](C(=O)N1CCC(CC1)CC(=O)N2CC[NH+](CC2)CC)NC(=O)N C66445830
CCCC[C@H](C(=O)N1CCC(CC1)CC(=O)N2CC[NH+](CC2)CC)NC(=O)N C66445833
c1cc(cc(c1)NC(=O)CNC(=O)c2ccoc2)NC(=O)CC[NH+]3CCCCC3 C66928902
c1cc(ccc1[C@H]2[C@H]3[C@@H](NN=C3C(F)(F)F)OC(=C2C#N)N)O C05570125
CC(C)CCNC(=O)Nc1c(c2c(s1)COC(C2)(C)C)C(=O)N C06754661
C#CCNC(=O)[C@@H]1C[C@H]([C@@H]([C@H]2[C@@H]1N(C(=S)N2)c3ccc(cc3)Cl)O)O C08636392
c1cnccc1CNC(=O)Nc2c(c3c(s2)CCCC3)C(=O)N C06672742
C=CCNC(=O)c1cccc2c1N[C@@H]([C@@H]3[C@@H]2C=CC3)c4ccc(cc4O)O C13640015
c1ccc(cc1)[C@@]2([C@@H]([C@H]([C@H](C(=O)N2)C(=O)N)c3ccccc3F)C#N)O C15017055
Cc1cccc(c1)/C=C/2\C(=O)N(c3cc(ccc3O2)N)CC(=O)N C20339950
C[C@@H](C(=O)N)Sc1nnc(n1N)c2cccc(c2)Br C07158167
C[C@](C(=O)[O-])([NH3+])NC(=O)CCC1c2ccccc2-c3c1cccc3 C25759197
Cc1ccsc1CNC(=O)C[C@@H](c2cccs2)NC(=O)N C29236192
C[C@@H]1CC[C@@H]2[C@@]([C@@]13CC[C@@](O3)(CCO)CO)(CC[C@@H]([C@@]2(C)CO)O)C C04731173
CC[C@H](C)[C@H]([C@@](C)(/C=C/C1=CC2=CC(=O)[C@@]([C@@H]([C@@H]2CO1)O)(C)O)O)O C35455854
CC[C@H](C)[C@@H]([C@@](C)(/C=C/C1=CC2=CC(=O)[C@@]([C@@H]([C@@H]2CO1)O)(C)O)O)O C35455843
C/C(=C/1\C(=O)N(C(=S)S1)c2ccccc2C(=O)N)/c3cccc(c3)N C39861600
Cc1ccc(cc1S(=O)(=O)NC)NC(=O)c2c(ccs2)N C40315607
c1cc(c(cc1Br)N)S(=O)(=O)N2CCCC[C@H]2C(=O)N C40333441
C[C@H]1CC[C@@H](CN1S(=O)(=O)c2ccc(c(c2)N)Cl)C(=O)N C40334418
CCCNc1c(c(ncn1)Nc2ccc(cn2)Br)N C40707756
c1cc(ccc1[S@](=O)Cc2ccc(cc2N)C(=O)N)Br C40968670
Cc1nc([nH]n1)SCC(=O)Nc2c(cc(cc2Cl)N)Cl C41632527
Cc1nc([nH]n1)SCCC(=O)Nc2c(cc(cc2Cl)Cl)N C41632578
c1cc(c(cc1F)Br)n2c(nnn2)c3cc(cc(c3)N)N C42027926
c1cc(c(cc1Br)S(=O)(=O)N2CCCC[C@@H]2C(=O)N)N C42272544
C[C@H]1CC[C@H]2[C@]([C@@]13CC[C@@](O3)(CCO)CO)(CC[C@@H]([C@@]2(C)CO)O)C C43746721
c1cc(c(c(c1)Cl)Cl)NC(=O)C2(CCOCC2)/C(=N\O)/N C44784720
C[C@H]1CC[C@H](CN1S(=O)(=O)c2c(cccc2Cl)N)C(=O)N C45166469
CCCNC(=O)[C@@H](C)NC(=O)c1cc(ccc1Br)N C45624722
Cc1ccc(s1)CNC(=O)c2cc(cnc2NN)Br C51093818
CO[C@H]1CCC[C@H]1NC(=O)c2cc(cnc2NN)Br C51093940
Cc1c(sc(n1)C)[C@@H](C)NC(=O)c2c(ccc(n2)NN)Cl C51117443
c1cc(sc1)[C@H]2C[C@H](n3c(cc(n3)C(=O)NN)N2)C(F)(F)F C02731974
c1cc(ccc1CNS(=O)(=O)c2ccc(s2)Cl)/C(=N\O)/N C51667775
c1c(c(cc(c1S(=O)(=O)N[C@H]2CCCC[C@@H]2O)Cl)F)N C51994632
c1c(cc(c(c1N)S(=O)(=O)NC2(CCCC2)CO)Cl)Cl C53044379
Cc1ccc(s1)[C@@H](C)NC(=O)Nc2ccccc2SCC(=O)N C54409997
CC(C)(C(=O)NC1[C@@H]2CCC[C@H]1C[NH+](C2)C3CC3)NC(=O)NC C56253270
c1ccc(c(c1)CNCC(=O)Nc2c(c3c(s2)CCCC3)C(=O)N)F C57381153
c1cc(ccc1c2nc3cc4c(cc3n2CC(=S)N)OCO4)N C57866414
Cc1c2c(n(n1)c3ccccc3)OC(=C([C@@H]2c4ccccc4)C(=O)N)N C58903440
Cc1c2c(n(n1)c3ccccc3)OC(=C([C@@H]2c4ccc(cc4)F)C(=O)N)N C58903674
Cc1ccc(s1)[C@@H]2C3=C(CC(CC3=O)(C)C)OC(=C2C(=O)N)N C58949900
c1ccc2c(c1)cc([nH]c2=O)C(=O)Nc3ccccc3SCC(=O)N C61076008
c1csc2c1[C@@H](CCC2)NC(=O)c3cc(nc(c3)Cl)NN C61374278
c1c(cc(c(c1N)Br)S(=O)(=O)N2CCC[C@@H]2C(=O)N)Cl C61881635
CCn1cc(c(=O)c2c1cccc2N)C(=O)Nc3ccccc3O C62321385
c1cc(ccc1NC(=O)c2c(c[nH]n2)N)I C62810789
c1cc(c(cc1I)C(=O)[O-])NC(=O)[C@H]2C[C@H](C[NH2+]2)O C62824498
c1cc(c(c(c1)Br)NC(=O)N2CC[C@H](C2)C[NH3+])C(=O)[O-] C62827362
c1ccc2c(c1)c(n[nH]2)C(=O)NCCN[C@H]3Nc4ccccc4S3 C64076083
c1cc(cc(c1)F)[C@H]2C[C@H]2NC(=O)C[C@@H](c3cccs3)NC(=O)N C67335816
C=CCn1c(nnc1SCC(=O)N/N=C/c2ccc(cc2O)O)CNc3ccc(cc3)Cl C02742769
CCCCn1c(c(c(=O)[nH]c1=O)N(CCOC)CC(=O)Nc2c(cccc2Cl)C(F)(F)F)N C10568059
CC[C@@H](C)Cc1c(sc2c1c(=O)[nH]c(n2)SCC(=O)c3c(n(c(=O)[nH]c3=O)CC(C)C)N)C C10674698
c1ccc(c(c1)C(=O)OCC(=O)Nc2c(ccs2)C(=O)N)NS(=O)(=O)c3cccs3 C10923121
c1ccc(c(c1)C(=O)NC2CC2)NC(=O)COC(=O)CCNC(=O)NC34CC5CC(C3)CC(C5)C4 C11441496
CC(C)CNC(=O)c1ccccc1NC(=O)CSc2nnc(n2N)c3ccc(cc3)OC(F)F C11807959
Cc1ccc(c(c1)NC(=O)CCC(=O)NNC(=S)NC(=O)/C=C/c2ccc(c(c2)OC)OC)C C13977353
c1cc(cc(c1)NC(=O)CNC(=O)CNC(=O)c2ccco2)C(=O)Nc3cccc(c3)C(F)(F)F C14118981
COc1cc(cc(c1OCC(=O)N)Cl)C(=O)NNC(=O)COc2ccccc2c3ccccc3 C14317090
c1cc(ccc1C(=O)NCCC(=O)NNC(=S)NCc2ccc3c(c2)OCO3)Br C15912592
CC(C)CN(c1c(n(c(=O)[nH]c1=O)Cc2ccccc2)N)C(=O)CSc3ccc(cc3)NC(=O)C C19009196
CCc1cccc(c1Nc2nnc(s2)SCC(=O)c3c(n(c(=O)[nH]c3=O)C4CC4)N)CC C16681038
c1cc(sc1)CCNC(=O)NC(=O)CSc2nnc(n2N)c3ccc(cc3)OC(F)F C20057513
c1cc(ccc1NC(=O)N2CC[C@H]([C@H](C2)CC[NH+]3CCC(CC3)C(=O)N)CC(=O)[O-])OC(F)(F)F C20463183
CCN(CC)c1ccc(cc1)/C=N/Nc2nnc(n2N)SCC(=O)Nc3ccc(cc3F)F C20527669
CCOc1ccc(cc1)/C=N/Nc2nnc(n2N)SCC(=O)Nc3cccc(c3)Br C20527955
CC[C@@H](C)[C@H](C(=O)NNC(=O)c1ccccc1)NC(=O)c2ccccc2NC(=O)c3ccco3 C20573174
CC[C@H](C)[C@@H](C(=O)NNC(=O)c1ccccc1)NC(=O)c2ccccc2NC(=O)c3ccco3 C20573180
CCOc1cccc(c1)NC(=O)CSc2nnc(n2N)N/N=C/c3cccc4c3cccc4 C20912290
CC(=O)Nc1cccc(c1)NC(=O)CCSc2nc([nH]n2)N/N=C/c3ccc(cc3)Br C21078327
C/C(=N\Nc1[nH]nc(n1)SCCC(=O)Nc2cccc(c2)NC(=O)C)/c3ccc(cc3)Br C21081864
C/C(=N\Nc1[nH]nc(n1)SCCC(=O)Nc2cccc(c2)NC(=O)C)/c3ccc4ccccc4c3 C21082280
CCOc1ccccc1Nc2nnc(s2)SCC(=O)Nc3ccc(c(c3)S(=O)(=O)N)C C21243282
CC(C)CN(c1c(n(c(=O)[nH]c1=O)Cc2ccccc2)N)C(=O)CNc3ccccc3C(=O)C C21891558
CCCCN(c1c(n(c(=O)[nH]c1=O)Cc2ccccc2)N)C(=O)CSc3ccc(cc3)NC(=O)C C22054443
CCOC(=O)C1=C(NC(=O)N[C@@H]1c2ccccc2)CN(C)[C@H](C)c3ccc(cc3)S(=O)(=O)N C22063277
CCOC(=O)c1c(c(sc1N)C(=O)OCC)CSc2nnc(n2N)c3ccc(cc3)C C23006183
Cc1c2c(=O)n(c(=O)n(c2sc1C(=O)NN)CC(=O)NCc3ccccc3)CCCc4ccccc4 C34782696
CCCN([C@@H](c1ccccc1O)C(=O)NCS(=O)(=O)c2ccc(cc2)C)C(=O)c3c(cccc3O)O C36571002
CCCN([C@@H](c1ccccc1O)C(=O)NCS(=O)(=O)c2ccc(cc2)C)C(=O)c3cccc(c3O)O C36571284
Cc1ccc(cc1)S(=O)(=O)CNC(=O)[C@@H](c2c(cc(cc2O)O)O)N(C(=O)CC(C)C)C(C)(C)C C36580567
Cc1ccc(cc1)S(=O)(=O)CNC(=O)[C@H](c2c(cc(cc2O)O)O)N(C(=O)CC(C)C)C(C)(C)C C36580568
Cc1ccc(o1)CN([C@@H](c2c(cc(cc2O)O)O)C(=O)NC(C)(C)CC(C)(C)C)C(=O)c3cccnc3 C36602301
Cc1ccc(o1)CN([C@H](c2c(cc(cc2O)O)O)C(=O)NC(C)(C)CC(C)(C)C)C(=O)c3cccnc3 C36602302
CC(C)CN(c1c(n(c(=O)[nH]c1=O)Cc2ccccc2)N)C(=O)CCCSc3[nH]c4ccccc4n3 C12525445
CCOCC[C@@H]1NN[C@@H](S1)NC(=O)[C@@H]2CC(=O)N(C2)CCc3c[nH]c4c3cc(cc4)Cl C39252393
C[C@@H]([C@H]1NN[C@@H](N1CC=C)SCc2[nH]c(=O)c3ccccc3n2)NC(=O)c4ccc(cc4)OC C39969625
CN(C)C(=[NH2+])c1ccc(cc1)C(=O)Nc2ccc(cc2C(=O)Nc3ccc(cn3)Cl)CCC(=O)[O-] C40764393
Cc1c(cc(n1[C@@H](Cc2ccc(cc2)O)C(=O)NC[C@@H]3CCCO3)c4cc(no4)c5ccccc5)C(=O)N C43225957
C[C@]12CC[C@H]([C@@]([C@H]1Cc3c(nc(s3)NC(=O)OCC=C)[C@H]2CC(=O)NCc4ccco4)(C)CO)O C43554235
CCOc1cc(cc(c1OCC)OCC)C(=O)Nc2c(c3c(s2)CCC3)C(=O)NC(=O)N C44452668
Cc1cc(nc(n1)SCc2ccc(cc2)C(=O)NNC(=O)CCc3ccc(cc3)S(=O)(=O)N)C C45351199
CCCCn1c2c(c(=O)[nH]c1=O)n(c(n2)CCC(=O)Nc3cc(c(c(c3)Cl)N)Cl)CC(C)C C45629607
CCCCCN(c1c(n(c(=O)[nH]c1=O)CCCC)N)C(=O)CCC(=O)NCC2CCCCC2 C24005463
COc1ccccc1Nc2c(cccn2)C(=O)OCC(=O)Nc3c(c4c(s3)CCC4)C(=O)N C15821779
Cc1ccc(cc1)CNC(=O)N[C@@H](CC(C)C)C(=O)NNC(=O)c2cc(on2)c3ccccc3 C58614515
COc1cccc(c1O)/C=N/NC(=O)CCCSc2nnc(n2N)c3ccccc3Br C58990091
CCOc1cc(ccc1O)/C=N/Nc2[nH]nc(n2)SCC(=O)Nc3ccc(cc3)Br C59039712
CCOc1cc(ccc1O)/C=N/Nc2[nH]nc(n2)SCC(=O)Nc3ccc(cc3F)Cl C59039837
c1cc(cc(c1)NCC(=O)Nc2cccc(c2)NC(=O)c3ccco3)C(=O)NC[C@H]4CCCO4 C66087256
COc1ccc(cc1)CNC(=O)CC[C@@H]2C(=O)N3C(=N2)c4ccccc4N=C3SCC(=O)N C02967324
CC1=C([C@]2(c3ccccc3NC2=O)C(=C(O1)N)C(=O)OCc4ccccc4)C(=O)OCCOC C03663051
CCCCN(c1c(n(c(=O)[nH]c1=O)CC(C)C)N)C(=O)CSc2nc3ccccc3n2C C08807988
CCCCn1c(c(c(=O)[nH]c1=O)N(Cc2ccco2)C(=O)c3cccc(c3)OC(F)F)N C08946019
c1ccc(cc1)CCN2C(=O)c3ccc(cc3C2=O)C(=O)OCC(=O)Nc4c(ccs4)C(=O)N C09258767
Cc1ccc(cc1)CNC(=O)CSc2nnc(s2)NC(=O)Nc3ccc(c(c3)OC)OC C09324821
Cn1c(nnc1SCC(=O)Nc2c(c3c(s2)CCC3)C(=O)N)COc4ccc(cc4)OC C09781453
Cc1ccc(cc1)S(=O)(=O)N(C)CC(=O)NNC(=O)[C@H](C(C)C)NC(=O)c2ccccc2F C09882828
CCOC(=O)N1CCc2c(sc(c2C(=O)N)NC(=O)CCSCc3ccccc3)C1 C10613757
CCn1c2ccc(cc2nc1SCC(=O)c3c(c([nH]c3C)C(=O)OCC)C)S(=O)(=O)N C10271035
CC(C)NS(=O)(=O)Cc1ccccc1CNC(=O)CNC(=O)c2ccc3c(c2)OCO3 C10707612
CCCC[C@H](C(=O)Nc1cccc(c1)NC(=O)c2ccco2)NC3=NS(=O)(=O)c4c3cccc4 C11361543
CCOCCCNC(=O)c1c2c(nc3ccccc3n2)n(c1N)c4ccc(cc4OC)OC C02335255
c1cc(sc1)/C=C/C(=O)NCCc2nnc(n2c3ccc(cc3)F)SC[C@H](CO)O C12572576
CCOC(=O)c1c(oc(c1C(=O)N)NC(=O)CSc2nccn2c3cc(cc(c3)C)C)C C12604494
CCCCn1c(c(c(=O)[nH]c1=O)N(Cc2ccco2)C(=O)COc3ccc(cc3C)Cl)N C14653405
CCCCN(c1c(n(c(=O)[nH]c1=O)CC(C)C)N)C(=O)[C@@H]2CC(=O)N(C2)Cc3ccccc3 C14720498
CC(=O)Nc1cccc(c1)NC(=O)[C@H](CCSC)NC(=O)c2ccc(c(c2)[N+](=O)[O-])Cl C15421422
CCN(CC)S(=O)(=O)c1ccc(c(c1)NC(=S)NNC(=O)c2ccc3c(c2)OCO3)C C16184899
c1ccc(cc1)N(CCC(=O)N)C(=O)CSc2cc(c3ccccc3n2)C(=O)NC4CC4 C17277060
CC(C)CN(c1c(n(c(=O)[nH]c1=O)Cc2ccccc2)N)C(=O)COC(=O)c3cccs3 C18199174
Cc1ccccc1C(=O)OCC(=O)N(CC(C)C)c2c(n(c(=O)[nH]c2=O)Cc3ccccc3)N C18219048
COCCNC(=O)c1c2c(sc1NC(=O)CSc3nnc(o3)c4ccc[nH]4)CCCC2 C18367824
CCCCN(c1c(n(c(=O)[nH]c1=O)CC(C)C)N)C(=O)CSc2c3ccsc3ncn2 C20895128
CC(C)n1cc(cn1)/C=N/Nc2[nH]nc(n2)SCCC(=O)Nc3ccc(cc3)Br C20910910
CCCn1c(c(c(=O)n(c1=O)C)C(=O)CSc2nnc(s2)NCc3ccc(cc3)F)N C21738024
CCCn1c(c(c(=O)[nH]c1=O)N(CCOC)C(=O)COc2ccc(cc2Br)F)N C22404060
CCCn1c2ccc(cc2nc1SCC(=O)c3c(c(c([nH]3)C)C(=O)OC)C)S(=O)(=O)N C23044355
COC(=O)C(=C1Nc2ccccc2N1)C(=O)CSc3n[nH]c(=O)n3CCc4ccccc4 C26266450
CCOC(=O)c1c(c(sc1NC(=O)CSc2[nH]ncn2)C(=O)Nc3ccccc3)C C32697625
CCCN(c1c(n(c(=O)[nH]c1=O)Cc2ccccc2)N)C(=O)CSc3nnc(s3)SC C36812706
CCN(c1c(n(c(=O)[nH]c1=O)Cc2ccccc2)N)C(=O)COC(=O)Cc3ccc(cc3)F C21945075
CCOC(=O)C1=C(S[C@@H](N=C1N)/C(=C/2\NN=C(O2)c3ccccc3)/C(=O)OCC)SC C16682568
COc1ccc(c(c1)OCC(=O)NCCN2C(=O)/C(=C/c3ccccc3F)/SC2=O)C(=O)N C39539690
C[C@H](C(=O)Nc1ccnn1C(C)C)OC(=O)CCNC(=O)NC23CC4CC(C2)CC(C4)C3 C39579224
CCc1cccc2=C(C[NH+]=c12)C(=O)CS[C@@H]3NN[C@H](N3CCC(=O)[O-])c4cccs4 C39709794
CCOC(=O)C1=C(NC(=O)N[C@H]1c2ccc(cc2)Cl)COC(=O)Cc3c([nH]nc3C)C C39973587
CCCCCN(c1c(n(c(=O)[nH]c1=O)CCCC)N)C(=O)[C@@H]2CS[C@@]3(N2C(=O)CC3)C C45285377
c1ccc(cc1)C(=O)c2c3c(sc2NC(=O)COC(=O)CC[C@@H]4C(=O)NC(=O)N4)CCCC3 C57531228
CCOC(=O)c1c(csc1NC(=O)COC(=O)c2c(nccn2)N)c3ccc(cc3C)C C22466069
Cc1cccc(c1NC(=O)CNC(=O)[C@@H](C)Sc2nnc(s2)NCc3ccco3)C C29798048
c1ccc2c(c1)cccc2NC(=O)C(=O)N/N=C/c3ccc(cc3)OCC(=O)NCc4ccco4 C58882017
Cc1ccc(cc1NC(=O)CSc2nc([nH]n2)N/N=C/c3ccc(c(c3)OC)OC)F C58995570
COc1ccc(cc1OC)/C=N/Nc2[nH]nc(n2)SCC(=O)Nc3cc(ccc3F)F C58995639
COc1ccc(c(c1)OC)/C=N/Nc2[nH]nc(n2)SCC(=O)Nc3c(cccc3F)F C59016709
CCSc1nnc(s1)NC(=O)CSc2nc([nH]n2)N/N=C(/C)\c3ccc(cc3)F C59021849
C=CCn1cc(cn1)/C=N/Nc2nnc(n2N)SCC(=O)c3ccc(cc3)Br C59830074
Cc1cc(ccc1Br)NC(=O)CSc2nc([nH]n2)N/N=C/c3cnn(c3)CC=C C59831953
CC(C)COC(=O)Nc1cccc(c1)NC(=O)[C@H](C(C)C)NC2=NS(=O)(=O)c3c2cccc3 C60065496
C/C(=C(/C#N)\C(=O)COC(=O)CSCc1[nH]c(=O)c2c(csc2n1)c3ccccc3)/N C09493795
c1ccc(c(c1)C(=O)NC(=S)Nc2c(c3c(s2)CCCC3)C(=O)N)Cl C00939402
CCCN(Cc1ccc(c(c1)Cl)Cl)c2ccc3c(c2)c(nc(n3)N)N C01561267
CN(CCO)c1cc(c2c(c1N)C(=O)c3ccccc3C2=O)Nc4ccccc4 C05487393
C[C@H]1CCC[C@@H]([C@@H]1C)NC(=S)NNC(=O)/C(=C/c2ccccc2)/NC(=O)C C08017576
Cc1c(sc(c1C(=O)N)NC(=S)NC(=O)c2ccco2)Cc3ccccc3 C08300299
C/C(=N\NC(=S)N)/[C@H]1CC[C@H]2[C@@]1(CC[C@@H]3[C@H]2CC[C@@H]4[C@@]3(CC[C@@H](C4)O)C)C C12660045
c1ccc(cc1)c2c(c(n(n2)c3ccc(cc3)Cl)N)NC(=O)NC4CC4 C34785093
CC(C)(C)c1c(c(n(n1)c2cc(ccc2F)F)N)NC(=O)NC(C)(C)C C35868147
c1cc(ccc1CSc2c(c(sn2)Nc3ccc(=O)[nH]c3)C(=O)N)Cl C36348954
CC[C@H](C)c1ccc(cc1)[C@H]2c3c([nH]c(nc3=O)N)NC4=C2C(=O)c5c4cccc5 C17945741
CCCC1=C/C(=C/2\C(=C(NN2)N)c3nc(cs3)C)/C(=O)C=C1OC C06160131
CC(C)c1ccc(cc1)[C@H](C(C)C)NC(=O)CSc2nc([nH]n2)N C07897313
C[C@]1([C@H]2CC[C@H](C2)C1(C)C)NC(=S)N/N=C/c3ccc(cc3O)O C04322543
CC1=C([C@@H](NC(=S)N1)c2ccccc2)C(=O)N/N=C/c3ccc(cc3)O C39371219
Cc1c(c2cc(ccc2[nH]1)Cl)CCNC(=O)C3=CN(NN3)C4CCCCCC4 C39490054
Cc1cccc(c1C)Nc2ccccc2C(=O)Nc3ccc4c(c3)[nH]c(=O)[nH]4 C36650220
CNC(=O)c1c2c(c(c(c(n2)N)C#N)c3ccccc3)sc1Nc4ccccc4 C39895249
CC[C@H](C)NC(=O)Nc1c(c(c(s1)C)c2ccc(cc2)F)C(=O)N C39972770
Cc1ccc2cccc(c2n1)Nc3c(c(ncn3)Nc4cc(cc(c4)C)C)N C40681929
Cc1ccc(c(c1)Nc2c(c(ncn2)NCCC3=CCCCC3)N)OC C40684259
Cc1ccc(c(c1)Nc2c(c(ncn2)Nc3ccc(c(c3)F)F)N)OC C40684494
Cc1ccc(c(c1)Nc2c(c(ncn2)NCCc3cccs3)N)OC C40684550
CCc1ccccc1Nc2c(c(ncn2)Nc3cccc4c3nc(cc4)C)N C40688241
CCc1ccccc1Nc2c(c(ncn2)Nc3ccc(cn3)Br)N C40688260
Cc1cccnc1Nc2c(c(ncn2)Nc3cc(cc(c3)Cl)Cl)N C40700955
Cc1ccc(nc1)Nc2c(c(ncn2)Nc3cc(cc(c3)Cl)Cl)N C40701132
Cc1ccnc(c1)Nc2c(c(ncn2)Nc3ccc(c(c3)Cl)Cl)N C40701214
Cc1c(cccc1Cl)Nc2c(c(ncn2)N[C@H](C)c3ccccc3)N C40701554
Cc1c(cccc1Cl)Nc2c(c(ncn2)Nc3cccnc3Cl)N C40701675
CC(=O)c1ccc(cc1)Nc2c(c(ncn2)Nc3ccccc3C(F)(F)F)N C40701802
Cc1ccc(cc1C)Nc2c(c(ncn2)Nc3ccc(cn3)Br)N C40702849
Cc1ccc(c(c1)C)Nc2c(c(ncn2)Nc3cccc4c3nc(cc4)C)N C40755334
Cc1ccc(c(c1)C)Nc2c(c(ncn2)Nc3ccc(cn3)Br)N C40755372
Cc1cccnc1Nc2c(c(ncn2)Nc3cc(ccc3Cl)Cl)N C40758004
c1ccc(c(c1)Nc2c(c(ncn2)Nc3cccc4c3nccc4)N)Br C40758309
C[C@H](c1ccccc1)Nc2c(c(ncn2)Nc3ccccc3Br)N C40760258
C[C@@H](c1ccccc1)Nc2c(c(ncn2)Nc3ccc(cc3)C(F)(F)F)N C40760562
Cc1ccc(nc1)Nc2c(c(ncn2)Nc3cc(ccc3Cl)Cl)N C40778352
Cc1c(sc(n1)Nc2c(c(ncn2)Nc3cccc(c3Cl)Cl)N)C C40778586
c1cc(c(cc1Nc2c(c(ncn2)Nc3ccc(cn3)Cl)N)Cl)F C40779521
COc1ccccc1Nc2c(c(ncn2)Nc3ccc(cc3F)Br)N C40781560
Cc1cccc(c1)Nc2c(c(ncn2)Nc3cccc4c3cccn4)N C40781671
Cc1cccc2c1nc(s2)Nc3c(c(ncn3)NCc4ccccc4Cl)N C40783533
CCOc1ccccc1Nc2c(c(ncn2)Nc3cc(ccc3F)F)N C40800161
CCCC[C@@H](C(=O)Nc1ccc(cc1C)Br)NC(=O)N C49178478
CCCC1CCC(CC1)NC(=O)Nc2ccccc2SCC(=O)N C56644307
CC1=C([C@@H](NC(=S)N1)c2ccccc2O)C(=O)N/N=C/c3ccccc3 C59385118
CCC[C@H](C(=O)Nc1ncc(s1)Cc2ccccc2C)NC(=O)N C64298305
C[C@@H](c1ccc(cc1Cl)Cl)NC(=S)NNC(=O)c2cc([nH]n2)C3CC3 C66122075
Cc1ccc(cc1NC(=O)NCc2c(nc(s2)c3ccccc3)C)C(=O)N C67282921
Cc1ccc(c(c1)C)NC(=O)C2=C(NC(=S)N[C@H]2c3ccc(cc3)O)C C01144949
Cc1ccc(c(c1)CSc2[nH]c(=O)c(c(n2)N)NC(=O)c3ccc(cc3)Cl)C C05081941
CC1=C([C@@]2(CC[C@@H]3[C@@H]([C@@H]2C1)CC[C@@H]4[C@@]3(CC[C@@H](C4)O)C)C)/C(=N\NC(=S)N)/C C05296286
CC1=C([C@]2(CC[C@H]3[C@@H]([C@@H]2C1)CC[C@@H]4[C@@]3(CC[C@@H](C4)O)C)C)/C(=N\NC(=S)N)/C C05296377
c1cc(ccc1c2ccc(cc2)Br)C(=O)CSc3nc(cc(n3)N)N C08718599
c1ccc(cc1)NC(=O)c2c(c3c(s2)NC(=C[C@H]3C(F)(F)F)c4cccs4)N C12320965
c1ccc(cc1)/C=C/c2c(c(nc(n2)N)N)c3ccc(c(c3)Cl)Cl C04880068
CC1=C([C@@]2(CC[C@@H]3[C@H]([C@@H]2C1)CC[C@H]4[C@@]3(CC[C@@H](C4)O)C)C)/C(=N\NC(=S)N)/C C13425170
c1cc(c(cc1Cl)N)NCCNc2c(cc(cn2)C(F)(F)F)Cl C20218582
C[C@H]1CCc2c(sc3c2c(nc(n3)SCc4nc5ccccc5c(n4)N)N)C1 C21838970
Cc1ccc(c(c1)Nc2nc(c(s2)NC(=O)c3cccs3)C(=O)N)C C33328658
c1cc(cc(c1)C(=O)/C=C/c2ccc(cc2)/C=C/C(=O)c3cc(ccc3)N)N C04421737
Cc1cccc(c1)Nc2c(c3c(s2)c(c(c(n3)N)C#N)c4ccccc4)C(=O)NC C39895258
CC(C)(C)c1c(c(n(n1)c2cc(ccc2F)F)N)NC(=O)NC3CCCCC3 C40384269
c1cc(sc1)CCNc2c(c(ncn2)Nc3cc(ccc3Cl)C(F)(F)F)N C40682881
CCc1ccccc1Nc2c(c(ncn2)Nc3cccc4c3cccn4)N C40688324
c1cc(c(nc1)Cl)Nc2c(c(ncn2)Nc3cc(cc(c3)Cl)Cl)N C40701182
Cc1ccnc(c1)Nc2c(c(ncn2)Nc3ccc(c(c3)C(F)(F)F)Cl)N C40701416
c1ccc(c(c1)C(F)(F)F)Nc2c(c(ncn2)Nc3ccccc3F)N C40701766
Cc1cc(ccc1Nc2c(c(ncn2)NCCC3=CCCCC3)N)Cl C40703221
Cc1cccc(c1C)Nc2c(c(ncn2)Nc3c(cc(cn3)C(F)(F)F)Cl)N C40755296
c1cc(cc(c1)Nc2c(c(ncn2)NCCC3=CCCCC3)N)C(F)(F)F C40755996
c1cc(ccc1Nc2c(c(ncn2)NCCC3=CCCCC3)N)Br C40756002
c1cc(cc(c1)Br)Nc2c(c(ncn2)NCCC3=CCCCC3)N C40756107
Cc1cccnc1Nc2c(c(ncn2)Nc3cccc(c3)Br)N C40758144
c1cc2cccnc2c(c1)Nc3c(c(ncn3)Nc4ccc(cc4F)Br)N C40758426
Cc1ccc2cccc(c2n1)Nc3c(c(ncn3)Nc4ccc(cc4)Br)N C40758608
c1ccc2c(c1)cccc2Nc3c(c(ncn3)Nc4cc(ccc4F)F)N C40759032
c1ccc(c(c1)Nc2c(c(ncn2)Nc3ccc(cc3Cl)Cl)N)F C40759186
c1cc(c(c(c1)Cl)Cl)Nc2c(c(ncn2)Nc3ccc(cn3)Cl)N C40778511
c1cc(cc(c1)Nc2c(c(ncn2)Nc3ccc(cn3)Br)N)C(F)(F)F C40779720
Cc1ccccc1Nc2c(c(ncn2)Nc3ccc(cc3)Br)N C40781164
c1ccc(c(c1)Nc2c(c(ncn2)Nc3ccc(cc3)Cl)N)Br C40781394
c1ccc(c(c1)Nc2c(c(ncn2)Nc3cc(ccc3F)F)N)Br C40781467
c1cc(cc(c1)Cl)Nc2c(c(ncn2)Nc3cccc4c3cccn4)N C40781817
c1cc(ccc1Nc2c(c(ncn2)Nc3ccc(c(c3)Cl)F)N)Cl C40782184
Cc1ccc2c(c1)sc(n2)Nc3c(c(ncn3)Nc4ccc(cc4)F)N C40782455
c1cc(c(nc1)Cl)Nc2c(c(ncn2)Nc3ccc(cc3Cl)Cl)N C40783351
c1cc(sc1)CCNc2c(c(ncn2)Nc3ccc(cc3Cl)Cl)N C40783358
Cc1cccc2c1nc(s2)Nc3c(c(ncn3)NCc4ccc(cc4)Cl)N C40783466
c1ccc(cc1)C(c2ccccc2)Nc3c(c(ncn3)Nc4cccnc4Cl)N C40783731
c1cc(c(cc1F)Nc2c(c(ncn2)Nc3ccc(cc3F)Br)N)F C40797161
c1cc(cc(c1)Br)Nc2c(c(ncn2)NCc3ccc(cc3)F)N C40797324
c1cc(ccc1Nc2c(c(ncn2)Nc3ccc(cc3F)F)N)OC(F)(F)F C40799778
Cc1ccc(cc1Cl)NC(=O)c2c(c\3c(o2)CCC/C3=N\NC(=S)N)C C40824489
CC(C)(C)c1cc(cc(c1O)C(C)(C)C)[C@@H]2c3c([nH]nc3O)NC4=C2C(=O)CCC4 C18200419
Cc1ccc(c(c1Cl)NC(=O)c2cc(cnc2NN)Br)Cl C51089432
CC[NH+](CC)c1ccc(cc1)[C@H]2c3c([nH]nc3OC(=C2C#N)N)c4ccc(cc4)C C05564324
Cc1ccc(cc1)SCc2cc(=O)nc([nH]2)/N=C(\N)/Nc3ccc(cc3)F C20503056
Cc1ccc(cc1)SCc2cc(=O)nc([nH]2)/N=C(\N)/Nc3cccc(c3C)Cl C20503592
Cc1ccc2c(c1)c(cc(n2)c3ccc(cc3)O)C(=O)NN C02568689
c1ccc(cc1)[C@@H]2C[C@H](C[C@@]2(c3ccccc3)O)NC(=O)N C04962170
c1ccc2c(c1)c(nc(=S)[nH]2)Nc3ccc(cc3)C(=O)N C04030459
c1cc2c(ccc(c2nc1)CSc3nc(cc(n3)N)N)F C32331934
c1ccc(c(c1)CNc2cc3c(cc2N)c(=O)[nH]cn3)Cl C35383061
Cc1ccc(cc1Cl)Nc2cc3c(cc2N)c(=O)[nH]cn3 C35383127
c1cc(c(cc1F)Br)NC(=O)c2cc(c[nH]2)N C36862495
C[C@@H](C12CC3CC(C1)CC(C3)C2)NC(=O)c4cn[nH]c4N C37353284
Cc1c(c([nH]n1)N)C(=O)Nc2cc(c(cc2Cl)Cl)Cl C37353339
c1cc(c(c(c1)Cl)Cl)NC(=O)c2c[nH]c3c2ccc(c3)N C40301882
c1cc2c(cc1N)[nH]cc2C(=O)Nc3cc(ccc3F)Cl C40303236
C1CCCC(CC1)(/C(=N\O)/N)NC(=O)[C@@H]2C[C@H]3CC[C@@H]2C3 C42175798
Cc1[nH]c(c(n1)N[C@H](C)c2cccc(c2)Br)N C42873252
CCc1ccc(s1)C(=O)NC2(CCCCC2)/C(=N/O)/N C43640516
C[C@H]1CCC[C@H]([C@@H]1C)NC(=O)C2(CCCCC2)/C(=N/O)/N C44784295
C[C@H](c1ccc(s1)Cl)NC(=O)C(C)(C)/C(=N/O)/N C44786102
c1cc(c(c(c1)Cl)Cl)NC(=O)c2c3cc(ccc3[nH]n2)N C48277895
Cc1ccc(cc1C(F)(F)F)NC(=O)c2c(c([nH]n2)C)N C50306626
CC(C)c1c(c(n[nH]1)C(=O)Nc2ccc(cc2Cl)F)N C50309822
CC(C)c1c(c(n[nH]1)C(=O)Nc2cc(ccc2F)Cl)N C50309874
c1cc(c(cc1Cl)NC(=O)c2ccc(nc2)NN)Cl C51089090
c1cc(c(c(c1)Cl)Cl)NC(=O)c2cc(ccn2)NN C51093035
c1cc(c(c(c1)Cl)Cl)NC(=O)c2cccnc2NN C51093037
C[C@@H](c1ccc(s1)Cl)NC(=O)c2ccccc2NN C51095278
C[C@@H]1CCC[C@H]([C@@H]1C)NC(=O)c2c(ccc(n2)NN)Cl C51096246
C[C@H]1CCC[C@@H]([C@@H]1C)NC(=O)c2cc(nc(c2)Cl)NN C51096249
Cc1ccc(c(c1)C)NC(=O)c2cc(c(nc2)NN)Cl C51096263
Cc1cc(cc(c1)NC(=O)c2c(ccc(n2)NN)Cl)C C51096683
Cc1ccc(cc1NC(=O)c2c(ccc(n2)NN)Cl)F C51096696
Cc1cc(ccc1NC(=O)c2cc(ccc2NN)Cl)F C51112527
Cc1cc(c(s1)C)[C@@H](C)NC(=O)c2ccccc2NN C51114971
Cc1cc(c(s1)C)[C@H](C)NC(=O)c2ccccc2NN C51114973
Cc1ccc(c(c1)NC(=O)c2cc(nc(c2)Cl)NN)F C51122622
CC[C@H]1CCCC[C@@H]1NC(=O)c2cc(nc(c2)Cl)NN C51123797
c1cc(sc1C(=O)NC2(CCCC2)/C(=N\O)/N)Cl C51173203
c1cc2c(cc1N)cc(s2)C(=O)N[C@@H]3CCCC[C@H]3O C51988888
c1cc(c(c(c1)Cl)C(=S)N)N2CCCC[C@H]2C(=O)N C52906914
Cc1c(cc(cc1F)C(=O)NC2(CCC(CC2)C)CO)N C53111930
Cc1c(cc(cc1F)C(=O)N[C@]2(CCC[C@@H](C2)C)CO)N C53112314
C[C@H]1CCC[C@@](C1)(CO)NC(=O)c2cc(c(cc2F)F)N C53112570
Cc1nc2cc(c(cc2s1)N)NC3(CCCCC3)CO C53113992
c1c(cnc(c1N)NC2(CCCCC2)CO)Br C53114109
c1ccc(cc1)[C@](C2CC2)(C(=O)[O-])N[C@H]3CCCC[C@@H]3[NH3+] C48846445
[H]/N=C/1\NC(=NC2(N1)CCCC2)Nc3cccc4c3cccc4 C19326925
Cc1cc(ccc1F)NC(=O)c2cc(ccc2NN)Cl C61123210
c1csc2c1[C@@H](CCC2)Nc3cc4c(cc3N)CC(=O)N4 C61361003
Cc1cc(cc(c1C)C(=O)[O-])NC(=O)C2(CCCCC2)[NH3+] C62349246
c1cc2c(cc1Br)c(c([nH]2)CO)c3csc(n3)N C62424684
c1c(c(cc(c1N2CCC3(CCCC3)CC2)F)N)C(=O)N C62960726
Cc1cc(cc(c1)NC(=O)c2cc(c(c(c2)F)NN)F)C C63007699
Cc1ccc(cc1Cl)N2C(=O)C[C@H](C2=O)[NH2+]Cc3ccc(cc3)S(=O)(=O)N C04682436
Cc1cc(c(c(c1)C)NC(=O)C[NH+](C)CC(=O)NC(=O)NC2CCCCC2)C C06590608
C[C@@H](C(=O)Nc1c(ccs1)C(=O)N)[NH+]2CCC(CC2)C(=O)N3CCCCCC3 C08187835
C1CCCN(CC1)C(=O)C2CC[NH+](CC2)CC(=O)Nc3c(c4c(s3)CCC4)C(=O)N C09257109
CC(C)[NH+]1CCc2c(sc(c2C(=O)N)NC(=O)Cc3ccc4c(c3)OCO4)C1 C09520919
Cc1nc2cc(ccc2n1C3CCCCC3)NC(=O)[C@@H]4CCC[NH+](C4)CC(=O)N C19663700
Cc1nc2cc(ccc2n1C3CCCCC3)NC(=O)[C@H]4CCC[NH+](C4)CC(=O)N C19663703
Cc1cc([nH+]c2c1c(c(s2)C(=O)OCC(=O)N[C@H]3CCOc4c3cccc4)N)C C22313519
CCNC(=O)NC(=O)C[NH+]1CCC[C@@H]1C(=O)Nc2cc(cc(c2)Cl)Cl C26462672
CCNC(=O)NC(=O)C[NH+]1CCC[C@H]1C(=O)Nc2cc(ccc2Cl)Cl C26603178
c1cc(c(cc1C(=O)Cn2c(=S)n(c(n2)N)Nc3cc[nH+]cc3)Cl)Cl C28535021
c1ccc2c(c1)C[C@@H]([NH+](C2)Cc3nnc(s3)C(=O)Nc4ccc(cc4)F)C(=O)N C32908072
Cc1ccc(cc1)S(=O)(=O)N(c2ccc(cc2)S(=O)(=O)N)C3CC[NH2+]CC3 C35841615
CC(C)[NH+]1CCc2c(sc(c2C(=O)N)NC(=O)/C=C/c3ccc4c(c3)OCO4)C1 C36628674
CS(=O)(=O)CC[C@@H](C(=O)Nc1ccc(cc1Br)Br)[NH3+] C37016055
c1cc(cnc1)[C@@H]2N[C@H](N(N2)C(=O)c3cccs3)[NH2+]CC4=CC5=CC=N[C@@H]5C=C4 C38599004
C[C@@H]1N[C@@H](N=N1)NC(=O)c2ccc(s2)[C@@H]3CCC[NH+]3Cc4cccc(c4)O C39362573
C[C@H]1N[C@H](N=N1)NC(=O)c2ccc(s2)[C@@H]3CCC[NH+]3Cc4cccc(c4)O C39362579
Cc1ccc2c(c1)c(c[nH]2)CCNC(=O)[C@@H]3CN(CC34CC[NH2+]CC4)C(=O)c5ccncc5 C39656058
c1cc2c(cc1Cl)c(c[nH]2)CCNC(=O)[C@H]3CN(CC34CC[NH2+]CC4)C(=O)c5ccncc5 C39676471
Cc1cccc2c1[nH]cc2CCNC(=O)[C@@H]3CN(CC34CC[NH2+]CC4)C(=O)c5cccnc5Cl C39684107
CC[C@H](C)C(=O)N1C[C@H](C2(C1)CC[NH2+]CC2)C(=O)N[C@@H](C)c3[nH]c4cc(ccc4n3)C C39695749
CC(=O)Nc1cc(ccc1F)NC(=O)NC[C@@H](c2ccco2)[NH+]3CCCCC3 C44016078
Cc1c(c(n[nH]1)C)[C@H](C)NC(=O)[C@@H]2CN(CC23CC[NH2+]CC3)C(=O)c4ccc(cc4)C(F)(F)F C44713674
Cc1c(c(n[nH]1)C)[C@@H](C)NC(=O)[C@H]2CN(CC23CC[NH2+]CC3)C(=O)c4ccccc4C(F)(F)F C44713679
Cc1c(c(n[nH]1)C)[C@@H](C)NC(=O)[C@@H]2CN(CC23CC[NH2+]CC3)C(=O)Cc4ccc(cc4)Cl C44713809
Cc1ccccc1CC(=O)N2C[C@H](C3(C2)CC[NH2+]CC3)C(=O)N[C@H](C)c4c([nH]nc4C)C C44714318
c1ccc2c(c1)c3c([nH]2)[C@@H]4C[C@H]5[C@@H](CC[C@@H]([C@@H]5C(=O)NCCCN6CCOCC6)O)C[NH+]4CC3 C39231192
Cc1c(sc(n1)c2ccccc2)C(=O)NNC(=O)NC3CC[NH+](CC3)C4CC4 C45410341
c1cc(ccc1CC(=O)NNC(=O)NCc2ccc([nH+]c2)N3CCCC3)Cl C45845031
CC(=O)N(C)Cc1cccc(c1)NC(=O)C(=O)NC2CC([NH2+]C(C2)(C)C)(C)C C48605011
CC1(CC(CC([NH2+]1)(C)C)NC(=O)C(=O)Nc2ccc(c(c2)C(=O)OC)Cl)C C48605082
C[C@H]1C[C@@H](C[NH+](C1)Cc2ccccc2CNC(=O)N3CCO[C@@H](C3)C(=O)N)C C51684375
C[C@@H]1C[C@H](C[NH+](C1)Cc2ccccc2CNC(=O)N3CCO[C@@H](C3)C(=O)N)C C51684378
C[C@@H](C(=O)Nc1c(c2c(s1)CCC2)C(=O)N)N3CCN(CC3)c4cccc[nH+]4 C23805858
C[C@@H](C(=O)Nc1cccc(c1)NC(=O)C)[NH+]2CCc3c(cccc3NC(=O)C)C2 C54392308
C[C@H](C(=O)Nc1cccc(c1)NC(=O)C)[NH+]2CCc3c(cccc3NC(=O)C)C2 C54392310
Cc1cc(c(c(c1)C)NC(=O)C[NH+](C)[C@H](C)C(=O)NC(=O)NC2CCCC2)C C27537178
c1ccc(c(c1)C[NH+]2CCC[C@@H]2C(=O)N)NC(=O)c3ccc4c(c3)OCCCO4 C60369207
COc1ccc(cc1)[C@@H]2CS[C@@H](N2)C3=C(N(CC3=O)/N=C/C4=c5ccccc5=[NH+]C4)N C39950402
COc1ccc2=[NH+][C@H]3[C@H](NCCC3=c2c1)[C@@H]4[C@@H](N(C(=S)NC4=O)CCc5ccccc5)O C63375921
Cc1c(scn1)CN(C)C(=O)Nc2cccc(c2)C[NH+]3CCC[C@@H]3C(=O)N C66594731
Cc1cc(ccc1C(=O)NC(C)C)NC(=O)C(=O)NC2CC[NH+](CC2)C3CC3 C66718927
Cc1cc(ccc1C(=O)NC(C)C)NC(=O)C(=O)N[C@@H]2CC[NH+]3[C@@H]2CCCC3 C66719457
Cc1cc(ccc1C(=O)NC(C)C)NC(=O)C(=O)N[C@H]2CC[NH+]3[C@@H]2CCCC3 C66719458
c1cc(c(cc1c2nc(co2)C[NH+]3CCC[C@@H](C3)CNS(=O)(=O)N)F)F C67117232
c1cc(c(cc1c2nc(co2)C[NH+]3CCC[C@H](C3)CNS(=O)(=O)N)F)F C67117233
C[C@@H](c1nc(nc(n1)N(C)C)N)[NH+]2CCC(CC2)[C@H](c3ccc(cc3)Cl)O C67401213
Cc1cc(ccc1NC(=O)C(=O)N[C@H](C)C[NH+]2C[C@@H](C[C@@H](C2)C)C)C(=O)NC C67438835
c1cc(cc(c1)NC(=O)[C@H]2CCCO2)CNC(=O)N[C@H]3CC[NH+]4[C@@H]3CCCC4 C67606999
Cc1cccc(c1)C(=O)N/C(=C/c2ccc(cc2)Br)/C(=O)NN C01212124
c1ccc(cc1)/C=c/2\c(=O)n3c(=C([C@@H](C(=C3N)C#N)c4ccccc4)C(=O)N)s2 C01296703
COc1ccc(cc1)c2cc(c3c(c(sc3n2)C(=O)N)N)c4ccco4 C04335390
c1c(cc(cc1C(F)(F)F)OCc2nc(nc(n2)N)N)C(F)(F)F C14180867
c1ccc(cc1)/C=c/2\c(c(n3c2=C(S[C@H](C3=O)c4ccccc4)C(=O)N)C#N)N C04482384
Cc1nc(cs1)c2c(n[nH]c2C(F)(F)F)c3ccc(c(c3O)O)O C26571825
CCc1cc(sc1C)C(=O)Nc2nc(cs2)c3cc([nH]c3)C(=O)N C29872292
c1cc(cc(c1)NS(=O)(=O)N)NCc2ccc(s2)Br C37130809
Cc1c(c([nH]n1)N)C(=O)Nc2ccc(cc2C(F)(F)F)Br C37518987
Cc1nc(c(s1)CC(=O)Nc2ccc(cc2)NC(=O)N)c3cccs3 C40057675
C[C@H](c1ccccc1F)NC(=O)C[C@H](c2ccc(cc2)Br)NC(=O)N C40069169
c1c(cc(c(c1Cl)NC(=O)c2cc(c[nH]2)Cl)Cl)S(=O)(=O)N C40381119
Cc1ccc2cccc(c2n1)Nc3c(c(ncn3)N[C@@H](C)c4ccccc4)N C40758553
c1c(cnc(c1S(=O)(=O)NCC2CCCCC2)NN)Br C41070062
c1ccc(c(c1)C(=O)Nc2c(c3c(s2)CCC3)C(=O)NC(=O)N)Cl C44452570
c1ccc(cc1)/C=C/C(=O)Nc2c(c3c(s2)CCC3)C(=O)NC(=O)N C44452589
Cc1ccc(c(c1)C)C(=O)Nc2c(c3c(s2)CCC3)C(=O)NC(=O)N C44452684
c1cc(ccc1CNC(=O)c2csc(n2)c3ccsc3)NC(=O)N C46739439
Cc1cc2c(o1)CC(C[C@@H]2NC(=O)NNC(=S)NC3CCCC3)(C)C C46961355
CC1CCC(CC1)(/C(=N/O)/N)NS(=O)(=O)c2c(ccs2)Br C49061000
CCCC[C@H](C(=O)NCc1cc(cs1)Br)NC(=O)N C49178965
c1c(cc(c2c1c(nc(n2)CSC(=[NH2+])N)[O-])Br)Br C22366075
CN(Cc1cc(sc1)Br)c2cc(c(cc2F)N)C(=O)N C50032385
c1cc(c(c(c1NC(=O)c2cc(cnc2NN)Br)F)F)F C51090041
c1cc(ccc1CNC(=O)c2cc(nc(c2)Cl)NN)Br C51093559
C[C@@H](c1ccccc1F)NC(=O)c2cc(cnc2NN)Br C51112793
C[C@H](c1ccccc1F)NC(=O)c2cc(cnc2NN)Br C51112795
c1c(cnc(c1C(=O)Nc2nc3c(s2)CCCC3)NN)Br C51113286
c1cc(c(nc1)NN)C(=O)Nc2cc(ccc2Br)Br C51117204
c1cc(c(cc1Br)NC(=O)c2ccc(nn2)NN)Br C51117219
c1cc(c(cc1F)Br)NC(=O)c2cc(c(nc2)NN)Cl C51122295
COc1cc(cc(c1O)Br)c2nc3c(c(n2)NN)CCC3 C51168300
C[C@@H]1CCC[C@@](C1)(CO)NS(=O)(=O)c2ccc(cc2N)Br C53113383
c1cc(ccc1C(=O)N)NC(=O)CSc2[nH]c3cc(ccc3n2)Cl C06506694
Cc1c2c(n(n1)c3ccccc3)OC(=C([C@@H]2c4ccc(cc4)C(C)C)C(=O)N)N C58903523
c1cc(c(cc1Cl)Cl)NC(=O)CSc2nnc(s2)NN C59048609
CC(C)C[C@@H](C(=O)Nc1cccc(c1)C2SCCCS2)NC(=O)N C29492361
Cc1c(cn[nH]1)CCCNC(=O)c2cc(c(cc2Br)F)N C61089219
c1cc(c(cc1Br)NC(=O)c2ccnc(c2)NN)Cl C61693520
c1c(cc(cc1F)Br)C(=O)N[C@H]2CCC[C@@H]2/C(=N\O)/N C61887452
c1c(cc(cc1F)Br)C(=O)N[C@H]2CCC[C@H]2/C(=N\O)/N C61887454
c1cc(c(cc1C(=O)N[C@H]2CCC[C@@H]2/C(=N\O)/N)F)Br C61887751
c1c(c(sc1Cl)Cl)S(=O)(=O)N[C@H]2CCC[C@@H]2/C(=N\O)/N C61888132
CC[C@H](C(=O)Nc1c(cc(cc1Br)Br)C(=O)[O-])[NH3+] C62825371
c1cc(ccc1[C@H]2[C@@H]([C@@]([NH+]=C(N2)O)(C(F)(F)F)[O-])C(=O)c3ccc(cc3)F)O C04898588
c1cc2c(cc1C(=O)N[C@@H]3N=C(CS3)CC(=O)N)c4c([nH]2)CCCCC4 C64079305
Cc1c(c([nH]n1)[C@@H](C)Oc2ccc(cc2Br)Cl)C(=O)NN C66134886
c1cc(ccc1[C@H](C(=O)N)NNC(=O)c2cc3c(s2)CCCCCC3)F C66938886
Cc1ccc2c(c1)c(c3c(n2)CCCC3)C(=O)Nc4ccc(cc4)CNC(=O)N C67240981
c1ccc(c(c1)CCNC(=O)C[C@@H](c2cccs2)NC(=O)N)Cl C67330593
CNc1cc2c(cc1N)c(ncn2)Nc3cccc(c3)Br C02391785
c1c(c2c(s1)CCCC2)NC(=O)NNC(=O)Nc3csc4c3CCCC4 C00838848
CC[C@H](C)Sc1[nH]c(=O)c(c(n1)N)NC(=O)c2ccc(cc2)Cl C05081876
c1cc(c(c(c1)Cl)OCCSc2nc(cc(n2)N)N)Cl C05229290
CC[C@H](C)[C@@H](C(=O)Nc1ccc(c(c1)C)Br)NC(=O)N C03611623
Cc1ccc(cc1Cl)NC(=O)C2=C(NC(=O)N[C@@H]2c3ccccc3O)C C06053280
c1ccc(cc1)c2nc(cc(n2)c3cccc(c3)N)c4cccc(c4)N C00342326
c1cc(c(cc1O)O)C(=O)N/N=C/c2cc(ccc2O)Br C00731185
c1ccc2c(c1)c(c[nH]2)CCNC(=O)c3c(c4cc5c(nc4s3)CCCC5)N C08748695
C[C@H](C(=O)Nc1ccc(c(c1)C(F)(F)F)Cl)Sc2[nH]c(nn2)N C10715983
C[C@H](CCc1ccc2c(c1)c(c3ccc(cc3[n+]2[O-])N)N)CC(C)(C)C C17130454
CC(C)c1c(c(nc2c1c(c(s2)C(=O)c3ccccc3)N)N)C#N C22022909
Cc1cc(cc(c1CCNC(=O)[C@@H](C(C)C)NC(=O)N)C)C(C)(C)C C32721422
c1cc(c(cc1C(=O)N)N)Oc2cc(c(cc2Cl)Cl)Cl C35331815
c1cc(c(c(c1)Cl)Cl)NC(=O)CSc2[nH]c(=O)cc(n2)N C13522277
CSc1c(c(nc2c1c(c(s2)C(=O)c3ccccc3)N)N)C#N C20458724
c1cc(oc1C(=O)NC2(CCCCCC2)/C(=N\O)/N)Br C40372801
c1ccc(c(c1)Nc2c(c(ncn2)NC[C@H]3CCCO3)N)Br C40687022
CCc1ccccc1Nc2c(c(ncn2)NCc3ccc(cc3)F)N C40688345
Cc1ccc(c(c1)Nc2c(c(ncn2)NCc3ccc(cc3)F)N)C C40704695
Cc1ccc(cc1Nc2c(c(ncn2)NCc3ccccc3)N)Cl C40704783
CCCCNc1c(c(ncn1)Nc2ccc(cc2F)Br)N C40706679
C=CCNc1c(c(ncn1)Nc2ccc(cc2F)Br)N C40709095
c1csc(n1)Nc2c(c(ncn2)NC34CC5CC(C3)CC(C5)C4)N C40755678
Cc1cccnc1Nc2c(c(ncn2)Nc3ccc(c(c3)Cl)F)N C40758148
Cc1cccnc1Nc2c(c(ncn2)Nc3ccc(c(c3)F)F)N C40758188
c1cc(oc1)CNc2c(c(ncn2)Nc3ccc(c(c3)Cl)F)N C40761393
c1cc(cc(c1)Nc2c(c(ncn2)Nc3nccs3)N)C(F)(F)F C40780793
CC[C@H](C)Nc1c(c(ncn1)Nc2cccc(c2)Br)N C40797363
C[C@@H]1CCCC[C@H]1CNS(=O)(=O)c2cc(cnc2NN)Br C42869812
c1ccc2c(c1)cccc2CC(=O)Nc3c(c4c(s3)CCC4)C(=O)NC(=O)N C44452658
CC(=O)c1c(c2c(c(c(nc2s1)N)C#N)c3ccc(cc3)OC)N C44545019
C[C@@H](c1ccc(s1)Cl)NC(=O)C2(CCCCC2)/C(=N/O)/N C44786103
c1cc(c(cc1NC(=O)NC23CC4CC(C2)CC(C4)C3)C(=O)N)F C45693270
Cc1ccc(cc1NC(=O)c2c(c([nH]n2)C(C)C)N)Br C50310010
CCCc1c(c(n[nH]1)C(=O)Nc2ccc(cc2F)Br)N C50322024
CCCc1c(c(n[nH]1)C(=O)Nc2cc(ccc2C)Br)N C50322423
c1cc(c(cc1Cl)NC(=O)c2cc(c(nc2)NN)Cl)Cl C51089092
C[C@@H]1CCC[C@H]([C@@H]1C)NC(=O)c2cc(cnc2NN)Br C51096234
c1cc(c(c(c1)Cl)F)NC(=O)c2cc(cnc2NN)Br C51122469
c1cc(c(cc1Br)NC(=O)c2c(ccc(n2)NN)Cl)F C51128990
Cc1ccc(c(c1)C)N/C(=N/c2[nH]c(=O)cc(n2)c3ccccc3)/N C20064190
c1ccc2c(c1)c(cn2Cc3ccc(cc3N)C(=O)N)Br C55310011
c1c(cc(c(c1F)NN)F)C(=O)Nc2cc(cc(c2)Cl)Cl C63007498
CC[C@H](C)[C@@H](C(=O)NCC1(CC1)c2ccc(cc2)Cl)NC(=O)N C67179289
CC[C@H](C)[C@H](C(=O)NCC1(CC1)c2ccc(cc2)Cl)NC(=O)N C67179291
CC(C)C[C@@H](C(=O)Nc1cccc(c1)SC(F)F)NC(=O)N C67181204
CC[C@@H](C)[C@@H](C(=O)Nc1cccc(c1)SC(F)F)NC(=O)N C67181243
c1cc(ccc1CNC(=O)N)NC(=O)c2c(c3ccc(cc3s2)F)Cl C67241530
c1cc(sc1)[C@@H](CC(=O)Nc2ccc(c(c2)C(F)(F)F)F)NC(=O)N C67335622
Cc1cccc(c1N)C(=O)OCC(=O)N(Cc2ccccc2)C(C)C C07306750
Cc1cc2c(cc1C(C)C)c(cc(=O)o2)CS/C(=N/CCOC)/N C07665673
C=CCn1c(nnc1S[C@@H](c2ccccc2)C(=O)N)c3ccccc3 C08748466
CCCCNC(=O)/C(=C/c1cc(c(c(c1)Cl)O)OCC)/C#N C03570670
CCC/C(=N/NC(=O)CNC(=O)c1ccccc1)/c2ccccc2 C17041665
C[C@H]1CCCC[C@@H]1NC(=O)CSc2nnc(s2)NCC(C)C C18663837
CC[NH+](CC)CCSc1[nH]c(=O)c(c(n1)[O-])C2CCCCC2 C13381866
CC[C@@H](C)NC(=O)CSc1nc([nH]n1)/C=C/c2ccccc2C C32885466
CC(C)CN(CC(C)C)S(=O)(=O)c1ccc(cc1N)OC C36196406
CCCNC(=O)[C@@H](C)Sc1nc([nH]n1)/C=C/c2ccc(cc2)F C14174888
CCCCC(=O)N(C)[C@@H](c1ccccc1O)C(=O)NC(C)(C)C C36540307
CCCN([C@H](c1ccccc1O)C(=O)NC(C)(C)C)C(=O)C(=C)C C36576449
CCCN([C@H](c1ccccc1O)C(=O)NC(C)(C)C)C(=O)CC C36578572
C[C@@H](c1ccccc1)[C@H](C(=O)NC(C)(C)C)N(C(=O)CO)C(C)(C)C C36590573
Cc1ccc(cc1N[C@H](C)CC(C)(C)OC)S(=O)(=O)NC C37167934
CC1=C([C@@H](NC(=S)N1)/C=C/c2ccccc2)C(=O)OCCOC C08682314
COc1cc(cc(c1)OC)NCC(=O)NCc2ccc(cc2)F C40461002
CC[C@H](C)NC(=O)[C@@H](C)Sc1[nH]nc(n1)Cc2cccs2 C42615332
Cc1cccc(c1OCc2ccc(o2)C[C@@H](C(=O)OC)N)Cl C44333616
C[C@@H](c1ccc2c(c1)CCCC2)NC(=O)CCCNc3ncccn3 C45876168
c1cnn(c1)CCCNC(=O)NCCC23CC4CC(C2)CC(C4)C3 C47698860
CCCCC[C@@H](C)NC(=O)C(=O)Nc1ccc(c2c1cccn2)C C48650385
CCC[C@@H](CC)NS(=O)(=O)c1cc(cnc1NC)Br C50661324
CCNc1cc(ccn1)S(=O)(=O)NC(C)(C)CC(C)(C)C C50676677
CCCC[C@@H](C)NS(=O)(=O)c1cc(cnc1NC)Br C50891302
CCN(CC)C(=O)CCCSc1nc(c2ccsc2n1)N C31787602
Cc1ccc(s1)/C=C/C(=O)NNC(=O)CCc2ccc(cc2)OC C57368050
CC(C)(C)OC(=O)NNC(=O)CSCc1ccc(cc1)Cl C58094754
CCN(CC)c1ccc(cn1)NC(=O)CCNc2ccccc2 C58331511
COc1c(cccc1Cl)NC(=O)NCCCOC2CCCC2 C61776595
Cc1cc(n(n1)C[C@@H](C)CNC(=O)N[C@@H](C)Cc2cccs2)C C61977709
CCN(CC)c1ccc(c(c1)C)NS(=O)(=O)NC2CCCC2 C62159436
C[C@@H](C(=O)NCC(C)C)Sc1[nH]nc(n1)/C=C/c2cccs2 C12778730
CN(CC1CCCC1)C(=O)CCCNC(=O)NC2CCCCC2 C64089094
C[C@@H](CC(C)(C)c1ccccc1)NC(=O)CNC(=O)c2ccoc2 C58214845
C[C@H](CC(C)(C)c1ccccc1)NC(=O)CNC(=O)c2ccoc2 C58214846
CCN(CC)C(=O)CNC(=O)Nc1ccccc1SC2CCCC2 C64529722
c1ccc2c(c1)ccn2CCCNC(=O)CNc3ccc(cc3)C#N C64722150
CCN([C@H](C)C(C)C)C(=O)NCCNC(=O)c1ccc(c(c1)F)C C65445586
CCN(Cc1cccs1)C(=O)NCCC(=O)NC2CCCC2 C65531297
CC(=O)NCCCNC(=O)N(C)Cc1ccccc1c2ccccc2 C65554013
C1CCCC(CC1)OC(=O)CCCC[C@@H]2[C@H]3[C@@H](CS2)NC(=O)N3 C65654499
COc1ccc(cc1)SCC(=O)NNC(=O)CC2CCCCC2 C66571554
CCCN(CC1CC1)C(=O)Nc2ccc(c(c2)C)C(=O)NC(C)C C66682270
CC(C)CCC(=O)NNC(=O)C1(CCCC1)c2ccc(cc2)OC C66790736
CCNC(=O)CN(CC)C(=O)NCC1(CC1)c2ccc(cc2)Cl C67090380
Cc1c2cc(ccc2oc1[C@H](C)NC(=O)CNC(=O)CCC(C)C)F C67159218
Cc1cccc(c1)N(CCC(=O)N)Cc2ncc(o2)c3cccs3 C67379231
CC[C@@H](C(C)C)NC(=O)C(=O)Nc1cccc(c1OCC)Cl C67453522
CC(C)Oc1ccc(cc1NC(=O)C(=O)NCCC2=CCCCC2)F C67489895
CCCC[NH+](C)[C@@H](C)C(=O)Nc1nc2ccc(cc2s1)N C20016968
Cc1ccc(c(c1)C)NC(=O)c2ccc(c(c2)OC)OCC[NH3+] C20228519
C[NH+](Cc1ccco1)CC(=O)Nc2cccc(c2)C(=S)N C35702020
CC[C@@H](C)[C@H](C(=O)Nc1ccc(cc1C(=O)OC)F)[NH3+] C37046558
CCCOc1c(ccc(n1)NCC(C)(C)C[NH+](C)C)N C37066845
CCCOc1ccc(cc1)[C@](C)(C(=O)N)NCC[NH+](C)C C37951710
CC[NH+](CC)CCCNc1c(c(c(nn1)C)C)C(=S)N C40290968
c1cc(c(cc1Cl)S(=O)(=O)NCCC[NH+]2CCCC2)N C40325628
CC(C)c1nc2cc(ccc2o1)NC(=O)[C@H](CCSC)[NH3+] C40463677
CCCC[C@@H](C(=O)Nc1c(c(c(s1)C)C)C(=O)OC)[NH3+] C40852784
c1ccc2c(c1)c(nc([nH+]2)NCCCO)NC3CCCC3 C41152397
Cc1cc(ccc1OCCc2cc(n([nH+]2)CCO)N)Cl C41485636
C[C@H](C(=O)Nc1ccccc1N)[NH+](CCOC)CC(C)C C42367174
C[C@H](CC(C)C)[NH+](C)CC(=O)Nc1ccc(cc1OC)N C42561276
C[C@@H]1C[C@@H](C[NH+](C1)Cc2ccccc2CNC(=O)NCCO)C C42874366
CC(C)(CO)NC(=O)NC[C@@H](C1CCCCC1)[NH+](C)C C42930203
CCCCCN(C)c1c(cc2c([nH+]1)CCCC2)/C(=N/O)/N C43410617
Cc1ccc(cc1)Oc2c(c(nn2C)C(F)(F)F)C[C@H](CO)[NH3+] C44465961
CCCOc1c(ccc(n1)NC[C@H]2CC[NH+](C2)C(C)C)N C45118635
CC(C)[NH+]1CC[C@H](C1)CNc2ccc(cc2C(=O)OC)N C45141377
CCC[NH2+][C@](C)(CCCCn1c(c(c(n1)C)C)C)C(=O)N C45438062
CCc1c(nn(c1C)CCCC[C@@](C)(C(=O)N)[NH2+]CC)C C45458949
CCC[NH+](CCN(C)C)CC(=O)Nc1c(cccc1N)C C45663512
CC(C)[NH+](C)CCCCNc1ccc(c(n1)OC(C)C)N C45686695
C[C@@H](COC)[NH+](C)CC(=O)Nc1c(cc(cc1Cl)N)Cl C49025874
Cc1cc(cc(c1C)N)S(=O)(=O)N[C@@H](C)CC[NH+](C)C C49554765
Cc1ccc(c(c1C)S(=O)(=O)N[C@H](C)CC[NH+](C)C)N C49554798
C[C@H](C[NH+]1CCCC1)Nc2cc(c(cc2F)N)C(=O)OC C50031723
CCC[NH2+][C@@](C)(CCSc1nccc(n1)C)C(=O)N C51332487
c1cc(ccc1CC[NH3+])CNc2cc(cc(c2)F)[N+](=O)[O-] C52899432
CC[NH+](CC(=O)Nc1c(ccs1)C(=O)N)C2CCCC2 C52908508
COC(=O)c1cc(c(cc1N)F)NCC[NH+]2CCCC2 C54128837
CCC(CC)[C@H](CNC(=O)c1csc(n1)N)[NH+](C)C C55188622
c1ccc(cc1)CNC(=[NH2+])NC[C@H]2COc3ccccc3O2 C57752085
CC[NH+](CCCc1cc(c(cc1OC)OC)N)CCO C58267804
CCC(CC)N(CCO)c1ccc2c(c1)NC(=O)[C@@H]2[NH2+]C C42509762
COCc1cc(c2cccc(c2[nH+]1)OCC(F)(F)F)NN C51699861
C1CCC(CC1)NC(=O)C[NH+](CC(=O)N)C2CCCC2 C60755207
CC(C)[NH+](C)Cc1ccccc1CNC(=O)NC2CCC(CC2)O C47622821
CCCn1c(=O)[nH]nc1S[C@@H](C[NH3+])c2ccc(cc2)Cl C61594853
CCCn1c(=O)[nH]nc1S[C@@H]([C@H](CC)[NH3+])C(C)(C)C C61594879
CCNc1ccc(c(n1)C[NH+]2CCC(CC2)CC(=O)N)Cl C61639056
C[C@@H](CNS(=O)(=O)c1ccc(cc1N)Cl)C[NH+]2CCCC2 C62069406
Cc1c(cccc1S(=O)(=O)NC[C@H](C)C[NH+]2CCCC2)N C62069417
C[C@H](CNS(=O)(=O)c1cc(ccc1N)Cl)C[NH+]2CCCC2 C62069445
CN(C)c1ccc(cc1)COc2c(cccc2OC)C(=[NH2+])N C62714942
C[C@H](C(=O)N)[NH+]1CCC(=CC1)CCNC(=O)C(C)(C)C C65424609
CC[C@H](C)[NH+](C)CCNC(=O)NNc1ccccc1Cl C66196658
CC[C@H](C)[NH+](C)CCNC(=O)NNc1ccc(cc1)F C66202834
c1cc(ccc1CNC(=O)NCCO)C[NH+]2CCCCCCC2 C66952567
CCC[NH+]1CCc2c(sc(c2C(=O)N)NC(=O)CCSc3ccc(cc3)F)C1 C05192823
C[C@@H](c1ccccc1)NC(=O)[C@H](CCSC)NC(=O)[C@@H]2Cc3ccccc3C[NH2+]2 C05243725
CC(C)c1ccc(cc1)NC(=O)[C@H](CCSC)NC(=O)[C@@H]2Cc3ccccc3C[NH2+]2 C05322919
CCCCn1c(c(c(=O)[nH]c1=O)N(Cc2ccccc2)C(=O)C[NH+]3CCCCCC3)N C07339521
c1cc(sc1)C[NH+](C[C@@H]2CCCO2)CC(=O)Nc3c(c4c(s3)CCC4)C(=O)N C07927327
Cc1ccccc1Nc2nc(nc(n2)N)C[NH+](C)Cc3cnn(c3)Cc4ccccc4 C09217654
CCCCn1c(nc2c1c(=O)[nH]c(=O)n2Cc3ccccc3)C[NH+]4CCCC[C@H]4C(=O)N C09729070
CCCCn1c(c(c(=O)[nH]c1=O)N(Cc2ccccc2)C(=O)C[NH+]3CCC[C@@H]4[C@@H]3CCCC4)N C09869123
CCCCN(c1c(n(c(=O)[nH]c1=O)CC(C)C)N)C(=O)C[NH+]2CCc3c(ccs3)C2 C10341428
C[C@@H](c1cc([nH]n1)c2ccccc2)[NH+](C)Cc3ccc(c(=O)[nH]3)C(=O)NCc4ccccc4Cl C11785150
C[NH+](CCOc1ccccc1F)CC(=O)Nc2c(c3c(s2)CCCC3)C(=O)N C15046912
COc1ccc(cc1NC(=O)c2c3c(sc2NC(=O)C[NH2+]Cc4ccco4)CCCC3)Cl C15946861
CC(C)Cn1c(c(c(=O)[nH]c1=O)N(CC(C)C)C(=O)C[NH+]2CCC[C@@H](C2)C(F)(F)F)N C16591174
c1ccc(cc1)C(C[NH+]2CCNC(=O)[C@@H]2CC(=O)NCc3[nH]ccn3)c4ccccc4 C19790938
c1ccc2c(c1)c(nc(=S)[nH]2)NCC3CCC(CC3)C(=O)NCCC[NH+]4CCCC4 C04658068
C[NH+](Cc1ccccc1C(F)(F)F)Cc2nc(nc(n2)Nc3ccccc3OC)N C22966174
CC[C@H]1CCCC[NH+]1CC(=O)N(CC(C)C)c2c(n(c(=O)[nH]c2=O)CC(C)C)N C23991369
CC1(CC(CC([NH2+]1)(C)C)NC(=O)[C@@H](CCSC)NC(=O)c2ccc(cc2)C(C)(C)C)C C29787174
c1ccc(cc1)CNC(=O)C[NH+]2CCN(CC2)c3c4c5c(sc4nc(n3)SCC(=O)N)CCC5 C34757696
C[NH+](C)CCNc1nc(c2c(n(nc2n1)c3ccc(cc3)OC)N)c4cccc(c4)OC C37359847
CCc1nnc(s1)NC(=O)CS[C@H]2NN[C@@H]([NH+]2CC=C)c3ccccc3O C39021587
Cc1ccc(c(c1)N2C[C@H]([C@@H](N2)c3ccccc3)C[NH2+]CCSc4cnn[nH]4)C C39455297
C[C@@H](CCCC(C)(C)O)NC(=O)[C@H]1CN(CC12CC[NH2+]CC2)C(=O)c3ccccc3C(F)(F)F C39631294
C[C@H](CCCC(C)(C)O)NC(=O)[C@H]1CN(CC12CC[NH2+]CC2)C(=O)c3ccc(o3)c4ccccc4F C39631996
Cc1ccccc1CC(=O)N2C[C@@H](C3(C2)CC[NH2+]CC3)C(=O)N[C@@H](C)CCCC(C)(C)O C39632110
c1ccc(cc1)NCCNC(=O)[C@H]2CN(CC23CC[NH2+]CC3)C(=O)c4ccc(cc4)OC(F)(F)F C39655313
CC[C@@H](C)CC(=O)N1C[C@@H](C2(C1)CC[NH2+]CC2)C(=O)NCCc3[nH]c4cc(ccc4n3)OC C39669962
C/C(=N\NC1[NH+]=c2ccccc2=[NH+]1)/c3ccc(cc3)S(=O)(=O)NCc4ccc(cc4)C(=O)[O-] C39699565
CCc1cccc2=C(C[NH+]=c12)C(=O)CS[C@H]3NN[C@H]([NH+]3CC(=O)[O-])c4ccc(cc4)C C39709366
CCc1cccc2=C(C[NH+]=c12)C(=O)CS[C@H]3NN[C@H]([NH+]3CC(=O)[O-])c4cccc(c4)C C39711818
CCc1c(cnn1c2cccc(c2)Cl)C(=O)Nc3c(c(n[nH]3)CCC[NH2+]C)C#N C40158504
CCOC(=O)[C@@H]1CCCN(C1)c2c(c([nH+]cn2)NN(c3ccccc3)c4ccccc4)N C40752974
CCN(CC)S(=O)(=O)c1ccc(cc1)Nc2c(c(ncn2)N(C)C3CC[NH+](CC3)C)N C40759573
C[C@@H]1c2c(sc([nH+]2)NCC=C)C[C@@]3([C@H]1[C@H]([C@H](CC3)[C@H](C)C(=O)NCCN4CCOCC4)O)C C43548287
c1cc([nH+]cc1CNC(=O)CCCC[C@H]2[C@@H]3[C@H](CS2)NC(=O)N3)N4CCCCCC4 C48374860
CCC[NH2+][C@H](COc1c(cc(cc1Br)[N+](=O)[O-])Br)C(=O)N C50441522
C[C@@H]1C[C@H](C[NH+](C1)Cc2ccc(cc2)CNC(=O)CNC(=O)NCc3ccc(cc3)F)C C59057639
Cc1ccc(cc1)S(=O)(=O)Oc2ccccc2/C=N/NC(=O)[C@@H](CC(C)C)[NH3+] C59151733
Cc1ccc(cc1)S(=O)(=O)Oc2ccccc2/C=N/NC(=O)[C@H](CC(C)C)[NH3+] C59151735
C[NH+](C)[C@H](CNC(=O)NCCNc1c(cc(cn1)Cl)Cl)c2cccc(c2)F C59264394
c1cc(cc(c1)NC(=O)/C=C/c2ccc(cc2)C(=O)NC3CC3)C[NH+]4CCC[C@H]4C(=O)N C59935451
c1ccc2=[NH+][C@H](C=c2c1)C(=O)NCCCCCC(=O)N[C@H]3Nc4ccccc4S3 C63280882
Cc1ccccc1N/C(=N\C(=O)c2ccc(cc2)NC(=O)C)/NCCC3=c4ccccc4=[NH+]C3 C63588812
C[C@@H](C(=O)NCCC1=c2cc(ccc2=[NH+]C1)OC)NC(=O)c3ccc4c(c3)S[C@H](N4)n5cccc5 C63782228
c1ccc(c(c1)Cc2nnc(n2N)SCC(=O)NCCC3=c4ccccc4=[NH+]C3)F C63913328
C[C@@H]1C[C@@H](c2ccccc2N1CC(=O)NC[C@@H](c3ccc(cc3)OC)C4=c5ccccc5=[NH+]C4)C(=O)N C64026145
CC[C@H]1C(=CNN1c2cccc(c2)Cl)C(=O)Nc3c(c(n[nH]3)CCC[NH2+]C)C#N C64120376
C[C@@H]1C(=C(NN1CC(C)C)C)NC(=O)C(=O)NCCC2=c3cc(ccc3=[NH+]C2)OC C64365388
CCC[NH+]1c2ccccc2N[C@H]1CCc3ccccc3[N-]S(=O)(=O)c4c[nH+]c[nH]4 C64518862
c1ccc2=[NH+]CC(=c2c1)CCNC(=O)CS[C@@H]3NN=C(S3)NC4CCCCC4 C64713436
CC(C)(C)c1cnc(o1)CSc2cnc(s2)Nc3ccc(cn3)C[NH2+]CC(C)(C)CO C03960052
CC(C)C[C@H](C(=O)OC)NC(=O)[C@H](CSC(c1ccccc1)(c2ccccc2)c3ccccc3)[NH3+] C05082425
Cc1cc(ccc1NC(=S)NCC[NH+]2CCN(CC2)C(=S)Nc3ccc(cc3C)Cl)Cl C08887703
c1ccc(cc1)C[NH+]2CCc3c(sc(c3C(=O)N)NC(=O)CCCSc4ccc(cc4)F)C2 C09474766
CC[NH+](CC)CCC[C@@H](C)NC(=O)C(=O)Nc1c2ccccc2oc1C(=O)Nc3ccccc3 C09705486
COc1ccc(c(c1)OC)NC(=[NH2+])Nc2[nH]c(=O)cc(n2)CSc3ccc(cc3)Cl C09935196
Cc1cc(nc(n1)NC(=NC(=S)Nc2cccc(c2)OC(F)(F)F)NC3CC([NH2+]C(C3)(C)C)(C)C)C C14158059
CCCCn1c(c(c(=O)[nH]c1=O)N(C2CCCC2)C(=O)C[NH+](C)CCOc3cc(cc(c3)C)C)N C15103169
CCCCn1c(c(c(=O)[nH]c1=O)N(C2CCCC2)C(=O)C[NH+](C)Cc3cccc(c3Cl)Cl)N C15451445
COc1cc(cc(c1OCC(=O)N)Br)C[NH2+]CCNc2ccc(cc2Cl)[N+](=O)[O-] C16195361
CCOC(=O)c1c(c(sc1NC(=O)C[NH+]2CCN(CC2)c3cccc(c3)C(F)(F)F)C(=O)N)C C20168052
CC1(CC(CC([NH2+]1)(C)C)NC(=O)CSc2nc([nH]n2)N/N=C/c3ccccc3OCc4ccccc4)C C20834878
Cc1cccc(c1NC(=O)C[NH+](CC(=O)Nc2c(cccc2C)C)CC(=O)NC(=O)NC(C)(C)C)C C21324960
CC[NH+](CC)CCCn1c(=O)c2ccccc2nc1S[C@@H](C)C(=O)Nc3ccc4c(c3)[nH]c(=O)[nH]4 C24269754
CC[NH+](CC(=O)Nc1cccc(c1)NC(=O)c2ccco2)CC(=O)Nc3c(cccc3Cl)Cl C27909515
CC(=[NH2+])N(C)CCN(C)Cc1ccc(cc1)C(=O)Nc2ccc(cc2C(=O)Nc3ccc(cn3)Cl)Cl C28094879
[H]/N=C/CCN(CC/C=N\[H])c1ccc(cc1)/C=C\2/CN(C(=[NH+]2)c3ccccc3)NC(=O)c4ccc(cc4)Cl C16957850
c1ccc(cc1)/C=C/c2nc(c3c4c(sc3n2)CCCC4)NCCCC[NH+]5CCC(CC5)C(=O)N C32916222
COc1cc(cc(c1OCc2ccc(cc2)Cl)I)/C=N/NC(=[NH2+])N[N+](=O)[O-] C16195503
c1ccc2c(c1)c(=O)n(c(n2)SCCCC(=O)NCCCCCC[NH3+])c3ccc(cc3)F C33684349
CC[NH+](CC)CCNC(=O)c1cc(ccc1N(C)C)NC(=O)Nc2ccccc2C(F)(F)F C35210314
C[C@@H](c1[nH]c(=O)c2ccccc2n1)N(CCCCCC[NH3+])C(=O)c3ccc(cc3Cl)[N+](=O)[O-] C35328007
C[C@]12CC[C@H]3c4ccc(cc4CC[C@H]3[C@@H]1C[C@@]([C@@H]2O)(CCCC[NH2+]CCc5ccccn5)CO)O C36748734
CC(C)c1ccc(c(c1)C[NH+]2CCCC[C@@H]2C(=O)NCC(C)(C)NC(=O)c3ccc(nc3)NC(C)C)OC C39303717
Cc1ccc(c(c1)C)NC(=O)c2c3c(sc2NC(=O)C[NH2+]CCN4CCOCC4)C[C@@H](CC3)C(C)(C)C C22939044
Cc1ccc(c(c1)C)NC(=O)c2c3c(sc2NC(=O)C[NH2+]CCN4CCOCC4)C[C@H](CC3)C(C)(C)C C22939041
COCC(=O)N[C@@H]1c2cc(c[nH+]c2N([C@@H]1C(=O)OC)CCc3c[nH]c4c3cccc4)NC5CCSCC5 C39337728
CC[C@H](C)CNc1cc2c([nH+]c1)N([C@@H]([C@@H]2NC(=O)COC)C(=O)OC)CCc3c[nH]c4c3cccc4 C39344618
CC(=O)N[C@H]1c2cc(c[nH+]c2N([C@@H]1C(=O)OC)CCc3c[nH]c4c3cccc4)NCC(C)(C)C C39344991
C[C@@H](CCCC(C)(C)O)NC(=O)[C@H]1CN(CC12CC[NH2+]CC2)C(=O)c3cccnc3Sc4ccccc4 C39631844
c1ccc2c(c1)cccc2CC(=O)NCCNC(=O)[C@@H]3CN(CC34CC[NH2+]CC4)C(=O)CCC5CCCC5 C39691324
CCc1cccc2=C(C[NH+]=c12)C(=O)CS[C@H]3NN[C@H]([NH+]3CCC(=O)[O-])c4ccc(cc4)F C39709385
c1ccc(c(c1)c2c3cc(ccc3nc(n2)/C=N/NC(=O)C[NH+](CCO)CCO)Br)Cl C39899607
C[C@@]1(CC[C@]2([C@@H](C1)C(C[C@@H]2[NH2+]Cc3ccc(cc3)N(C)C)(C)C)CCC(=O)NCc4ccc(cc4)OC)O C12490915
CCc1cc2c(=O)c(c(oc2c(c1O)C[NH+](CCO)CCO)C(=O)OCC)c3nc4ccccc4s3 C39987057
C[C@]12CC[C@@H]3c4ccc(cc4CC[C@@H]3[C@@H]1C[C@@]([C@@H]2O)(CCCCCC[NH2+]Cc5ccccn5)CO)O C40538094
CCN(CC)S(=O)(=O)c1ccc(cc1)Nc2c(c(nc[nH+]2)N(CC)c3cccc(c3)C)N C40661786
CCN(CC)S(=O)(=O)c1ccc(cc1)Nc2c(c(nc[nH+]2)N(Cc3ccccc3)c4ccccn4)N C40759545
CC[NH+](CC)CCNc1nc(c2cnn(c2n1)c3ccccc3)Nc4c(c5c(s4)CCCC5)C(=O)N C41025993
Cc1c(cc(n1[C@@H](Cc2ccccc2)C(=O)NCC[NH+](C)C)c3ccc4c(c3)C(CCC4(C)C)(C)C)C(=O)N C44144322
CC(C)OCCCNC(=O)[C@@H]1CSC[C@@H]([NH2+]1)c2cc(c(c(c2)C(C)(C)C)O)C(C)(C)C C44164843
CC(C)OCCCNC(=O)[C@@H]1CSC[C@H]([NH2+]1)c2cc(c(c(c2)C(C)(C)C)O)C(C)(C)C C44164846
CCNc1c(cc(c(n1)c2ccoc2)c3cnc4c(n3)c(n[nH]4)C)OC[C@H](Cc5ccccc5)[NH3+] C45349847
CCCc1cc(=O)[nH]c(n1)SCC(=O)Nc2c(c3c(s2)C([NH2+]C(C3)(C)C)(C)C)C(=O)OCC C13109251
CC/C(=C/1\C(=NN(C1=O)[C@@H]2Nc3ccccc3S2)CSc4ccc(cc4)C)/NCCc5c[nH]c[nH+]5 C53633295
CCOc1ccc(cc1OC)[C@H](CNC(=O)C[C@H](c2ccccc2C)NC(=O)N)C3=c4ccccc4=[NH+]C3 C63117439
c1ccc(cc1)CCNC(=O)CS[C@H]2Nc3ccccc3C(=O)N2NC(=O)CCC4=c5ccccc5=[NH+]C4 C63708486
C[C@H]1CC(=C(O1)C)C(=O)NNC(=O)[C@@H](CC2=c3ccccc3=[NH+]C2)NC(=O)OCc4ccccc4 C63873911
COc1cc(cc(c1)OC)CCC2CCN(CC2)C(=O)[C@@H](CC3=c4ccccc4=[NH+]C3)NC(=O)N C64179070
Cc1c([nH]c([nH+]1)SCC(=O)N[C@@H]2[C@@H]([C@H](C(=N2)CCSC)C)C#N)Cc3ccc(cc3)O C64670830
Cc1cc(ccc1NC(=O)C[NH+](C)Cc2ccsc2)Br C07927113
C[NH+](Cc1ccc(s1)Br)CC(=O)Nc2cc(ccc2F)F C08165402
c1ccc(c(c1)CC2(CC[NH+](CC2)C3CSCCSC3)CO)Cl C12298567
c1ccc(cc1)CC[C@]2(CCC[NH+](C2)Cc3c(ccc(c3F)F)F)CO C12595902
Cc1ccsc1C(=O)[C@@H]2CCC[NH+](C2)Cc3ccc(cc3)C#CC(C)(C)O C14969828
c1ccc(cc1)C#CCN2CC[NH+]([C@@H](C2)CCO)Cc3ccc(c(c3)F)F C20992754
CC1CC[NH+](CC1)[C@H](CNC(=O)c2ccccc2Cl)c3cccs3 C22680795
C[C@H](CNC(=O)c1ccc(s1)Br)[NH+]2CCc3ccccc3C2 C25939658
CC[C@]1(c2ccccc2NC1=O)CCCC[NH+]3CCc4c(ccs4)C3 C29053857
c1c(csc1Br)C[NH2+][C@@H]2CCC[C@H](C2)OCC(F)(F)F C35272941
c1cc(oc1C[NH2+][C@H]2CCC[C@@H](C2)OCC(F)(F)F)Br C37152934
CC[C@@H](c1cccc(c1)Br)NC[C@H](c2cccs2)[NH+](C)C C37234583
C[C@@H](c1c(ccs1)Br)NCC(C)(C)[NH+]2CCN(CC2)C C37240476
C[C@@H](c1c(ccs1)Br)Nc2ccc[nH+]c2N3CCCC3 C37273986
COc1c(cc(cc1Br)CN[C@@H]2CC[NH+]3[C@@H]2CCC3)Br C37322062
c1cc(c(c(c1)F)C(=O)N[C@@H]2CCC[NH+](C2)Cc3ccc(cc3)Cl)F C11843216
C[C@H](c1ccc(s1)Br)[NH2+]C[C@@H]2CCN(C2)CC(F)(F)F C38003332
c1ccc2c(c1)C[C@@H](O2)C[NH2+]Cc3ccc(o3)I C38009652
c1ccc(cc1)CN2CC[NH+](C[C@@H]2CCO)C3C4CC5CC(C4)CC3C5 C23359822
CCC[NH2+][C@@H](c1ccc(c(c1)Br)OC)c2nc(cs2)C C41193298
Cc1csc(n1)[C@H](c2cc(ccc2OC)Br)[NH2+]C3CC3 C41198610
Cc1csc(n1)[C@H](c2ccc(c(c2)Br)OC)[NH2+]C3CC3 C41199112
c1cc(c(cc1Br)F)[C@@H](c2nc3c(s2)CCC3)[NH2+]C4CC4 C41201205
CN(Cc1cc(cs1)Br)c2ccc(cc2F)C[NH2+]C3CC3 C42400040
c1cc(sc1C(=O)NCC2CC[NH+](CC2)Cc3ccsc3)Cl C43971651
C[C@@H]1CCC[NH+](C1)CCNC(=O)c2cc(ccc2Cl)Br C46877827
CC[NH2+][C@@H](c1cc(sc1Br)Br)[C@@H]2CCOC2 C48625100
CC(C)[C@@H](C[NH+](C)C)N[C@H]1CCCOc2c1ccc(c2)Br C49199006
CC[C@H]1CCCN(C1)c2c(cc(cn2)Br)C[NH2+]C(C)(C)C C51446034
CC(C)C[NH2+]Cc1cc(cnc1N2CCCSCC2)Br C51520842
CC(C)N(CC[NH2+]Cc1cc(cs1)Br)CC(F)(F)F C53389958
Cc1ccc(s1)CNCC[NH+](C)Cc2ccccc2Br C53438015
CC[NH2+][C@H](C)c1c(nn(c1C)Cc2cc(ccc2Br)F)C C54718131
CC[C@H](c1c(nn(c1C)Cc2cc(ccc2Br)F)C)[NH2+]C C54718599
c1cc(ccc1CN2CC[C@]3(C2)CCC[NH+](C3)CC4CCC4)C#CCCO C55042087
CCC[NH2+][C@@H](Cc1c(ccs1)Br)Cc2nc(cs2)C C55269504
COc1c(cc(cc1Br)CNC2CC[NH+](CC2)C3CC3)Br C36325163
CCc1c(cc(s1)C(=O)Nc2cccc(c2)C[NH+]3CCSCC3)C C60220766
c1cc(c(cc1Cl)Br)OCCN2CCC[C@H]2[C@@H]3CCC[NH2+]3 C51359917
CC[NH2+][C@H](c1cccnc1OC)c2cc(ccc2Br)Br C61443879
C[NH2+][C@H]1COc2c1ccc(c2)OCc3cc(ccc3F)Br C62804338
CC[NH2+][C@@H]1COc2c1ccc(c2)OCc3c(ccs3)Br C62804631
CCC[C@]1(CCC[NH2+]C1)C(=O)N(C)Cc2ccccc2Br C62856375
CCC[C@@]1(CCC[NH2+]C1)C(=O)N(C)Cc2cc(cs2)Br C62857198
c1ccc2c(c1)[C@@H]([C@H](S2)C(=O)NCCC3=c4ccccc4=[NH+]C3)Cl C63547199
c1ccc2=[NH+][C@@H](C(=c2c1)CC(=O)NC3CC3)Sc4ccc(cc4)Cl C63743242
c1ccc2=[NH+]CC(=c2c1)CCNC(=O)c3cc(ccc3Br)F C63842751
CCC[NH+]1Cc2cccc(c2C1)NC(=O)c3cc(sc3Cl)Cl C66514871
CC(C)(C)NC(=O)C[NH+](C)[C@H]1CCSc2c1cc(cc2)Br C67117465
Cc1csc(n1)C[NH2+]Cc2ccc(o2)c3ccc(cc3)C(F)(F)F C67186228
c1cc(ccc1CNC(=O)C(=O)NC[C@H](c2ccsc2)[NH+]3CCCCCC3)F C08893091
C[NH+](C)[C@H](CNC(=O)C(=O)Nc1cccc(c1)SC)c2cccc3c2cccc3 C10333542
c1ccc(cc1)CCC[C@@]2(C(=O)NC(=O)N2)C3CC[NH+](CC3)Cc4cccs4 C12211029
Cc1c[nH]c(n1)CC[NH2+]Cc2cn(nc2c3ccccc3Cl)c4ccc(cc4)F C11935667
Cc1c(sc(c1[C@H](c2cccs2)[NH+]3CCN(CC3)CCO)NC(=O)c4ccccc4)C C20193574
c1ccc2c(c1)C[C@H](C(=O)N2)CCC(=O)NCc3ccc(cc3)C[NH+]4CCCC4 C22318741
c1ccc(cc1)CCC[NH+]2CCN(C[C@@H]2CCO)Cc3c4ccccc4ccc3O C22926280
COc1cc(c(cc1SC)OC)C[NH+]2CCC[C@H]2c3ccc(s3)C(=O)N C23231479
Cc1cc(c(c(c1)C)NC(=O)CNC(=O)C[NH+](C)Cc2ccc(cc2F)F)C C24959183
CCCNC(=O)C[NH+]1CCC(CC1)NC(=O)/C=C/c2ccccc2Br C29218484
CC(C)[C@H](C(=O)Nc1cccc(c1)C[NH+]2CCCCC2)NC(=O)c3cccs3 C31620793
CC[C@@H](C)CNC(=O)[C@@H]1CSC2([NH2+]1)CCN(CC2)C(=O)CCC3CCCC3 C35374526
Cc1ccc(cc1)n2c(nnc2SCc3ccc(cc3)F)[C@H](Cc4ccccc4)[NH3+] C35706433
CC(C)[NH+](Cc1[nH]c(=O)c2c3c(sc2n1)CCC3)C[C@H](Cc4ccccc4)O C36158957
c1ccc2c(c1)[nH+]c(n2CC(=O)c3ccc(cc3)Br)NCCCO C01817155
c1ccc2c(c1)CC(C2)[NH+]3C[C@H](C[C@H]3C(=O)NCc4cccnc4)NCc5cc(ccc5F)F C32503331
CNC(=O)[C@@H]1C[C@H](C[NH+]1CC(c2ccccc2)c3ccccc3)NCc4ccc(c(c4)F)F C39552701
CC[C@H](C)CC(=O)N1C[C@@H](C2(C1)CC[NH2+]CC2)C(=O)NCc3cc(cc(c3)F)C(F)(F)F C39600588
CCCC[C@H](C)C(=O)N1C[C@H](C2(C1)CC[NH2+]CC2)C(=O)NCc3ccc(c(c3)Cl)F C39622985
c1ccc(cc1)CCCC(=O)N2C[C@H](C3(C2)CC[NH2+]CC3)C(=O)NCc4ccccc4 C39629646
CCCCCCC(=O)N1C[C@H](C2(C1)CC[NH2+]CC2)C(=O)NC3CCCCCC3 C39633610
CC[C@H](C)CC(=O)N1C[C@@H](C2(C1)CC[NH2+]CC2)C(=O)NCCc3ccc(cc3)Br C39652951
Cc1ccc(cc1)C(=O)N2C[C@H](C3(C2)CC[NH2+]CC3)C(=O)NCCSCc4ccccc4 C39658285
Cc1ccc(cc1F)C(=O)N2C[C@H](C3(C2)CC[NH2+]CC3)C(=O)NCCSCc4ccccc4 C39658488
c1ccc(cc1)CSCCNC(=O)[C@H]2CN(CC23CC[NH2+]CC3)C(=O)[C@H]4CCC=CC4 C39658668
CCC(CC)CNC(=O)[C@H]1CN(CC12CC[NH2+]CC2)C(=O)Cc3ccc(cc3)Cl C39666770
CCC[C@@H](C)NC(=O)[C@H]1CN(CC12CC[NH2+]CC2)C(=O)[C@@H](CC)c3ccccc3 C39673720
C[C@H](Cc1ccccc1F)NC(=O)[C@H]2CN(CC23CC[NH2+]CC3)C(=O)CCC4CCCC4 C39686889
CC[C@H](C)CC(=O)N1C[C@H](C2(C1)CC[NH2+]CC2)C(=O)NCCc3ccccc3C C39691263
CC(C)(C)SCCNC(=O)[C@H]1CN(CC12CC[NH2+]CC2)C(=O)Cc3ccc(cc3)Cl C39696431
CCc1ccc(cc1)[C@H](c2cccs2)[NH2+]CC(=O)N[C@@]3(CCS(=O)(=O)C3)C C39990639
CCOc1cc(cc(c1OCc2c(ccs2)Br)Br)CC[NH3+] C43677033
c1ccc(c(c1)C(F)(F)F)NC(=O)C(=O)NCC2CC[NH+](CC2)Cc3ccsc3 C43941051
C[C@H]1CCCC[NH+]1Cc2ccc(cc2)CNC(=O)c3cccc(c3)NC(=O)C4CC4 C46789731
CCCN(CC(F)(F)F)[C@H](C[NH3+])c1cc(c(o1)Br)Br C50362397
CC[C@@H](C)N1C(=O)[C@H]([NH2+]C12CCN(CC2)C(=S)NCC)Cc3ccccc3 C36026988
c1cc(c(c(c1)Cl)Cl)CCNC(=O)C[NH+]2CCC[C@H](C2)C(=O)NC3CC3 C51044259
CC(C)(C(=O)NC[C@H](c1ccc(cc1)F)[NH+]2CCCC2)NC(=O)c3cccs3 C55060691
C[C@@H](C(=O)Nc1ccccc1SC(F)F)[NH+]2CCC(CC2)C(=O)NC3CC3 C55913030
C[C@H](C(=O)Nc1ccc(cc1C(F)(F)F)Cl)[NH+](C)CC(=O)NC(C)(C)C C27540701
CCCC[NH2+]CC(=O)Nc1c(cc(c(c1Br)OC)Br)Br C59416898
c1ccc2c(c1)CC[C@@H]2[NH+](CC(=O)Nc3ccccc3C(=O)NC4CC4)C5CC5 C60061573
Cc1cccc(c1)C(=O)N[C@H](C(C)C)C(=O)Nc2cccc(c2C)C[NH+]3CCSCC3 C60221919
C[C@@H](CNC(=O)Nc1ccccc1C[NH+]2CCSCC2)N(C)c3ccccc3 C61789352
c1ccc2c(c1)CC[C@@H](C(=O)N2)SCCC(=O)NCCC3=c4ccccc4=[NH+]C3 C63294376
Cc1cccc(c1)C(C)(C)CNC(=O)C(=O)Nc2ccccc2C[NH+]3CCCC3 C63435358
CNC(=O)[C@H](c1ccccc1)NC(=O)C[NH+]2CCC[C@@H]2Cc3ccccc3Cl C66425331
C[NH+](C)[C@H](CNC(=O)c1ccccc1NC(=O)c2ccsc2)c3cccs3 C67180879
CCC[NH+]1CC[C@@H](C1)CNC(=O)C(=O)Nc2ccc(cc2C(F)(F)F)Cl C67393232
C[C@@H]1C[C@H](C[NH+](C1)C[C@@H](C)NC(=O)C(=O)Nc2ccccc2SC(F)F)C C67438515
CC[NH+](CC)CCNC(=O)c1ccc2c(c1)NC(=O)/C(=C/c3ccccc3)/S2 C03059488
c1ccc2c(c1)cccc2[C@@H](CNC(=O)C(=O)NCc3cccs3)[NH+]4CCCC4 C10334016
c1ccc(c(c1)C[NH+]2C[C@H](C[C@H]2C(=O)NCc3ccsc3)Sc4[nH]c5ccccc5n4)F C11881968
CC(=O)NC1(CC[NH+](CC1)Cc2cn(c3c2cccc3)CCCO)c4ccccc4F C12328525
CC[NH+](CC)CCNC(=O)c1ccc2c(c1)[C@@H]3C=CC[C@H]3[C@@H](N2)c4ccc(cc4)Br C13639462
CC[NH+](CC)CCNC(=O)c1ccc2c(c1)[C@H]3C=CC[C@H]3[C@@H](N2)c4ccc(s4)C C14456893
CC[NH+](CC)CCNC(=O)c1ccc2c(c1)[C@@H]3C=CC[C@H]3[C@@H](N2)c4ccc(cc4)F C14550047
Cc1c(c(ccc1CN2CC[NH+](C[C@@H]2CCO)Cc3ccc(cc3)C#CC(C)(C)O)OC)C C19299881
Cn1cc(c(n1)c2ccc(cc2)C3CCCCC3)CNCC[NH+]4CCC(CC4)O C20995375
c1ccc(c(c1)[C@H](CNC(=O)CNC(=O)c2cccs2)[NH+]3CCCC3)Cl C22619362
CC1CC[NH+](CC1)[C@@H](CNC(=O)CNC(=O)C2CCCCC2)c3cccs3 C25382112
CCCNC(=O)C[NH2+]Cc1cc(cc(c1OC)Br)Br C34992512
CC[C@@H](C)CNC(=O)[C@H]1CSC2([NH2+]1)CCN(CC2)C(=O)C(c3ccccc3)c4ccccc4 C35374676
CC[C@@H](Cc1cc(c(c(c1)Br)OCC(=C)Br)OCC)[NH3+] C37722426
c1ccc(cc1)CNC(=O)c2ccccc2NC(=O)[C@@H]3CCC[NH+](C3)Cc4ccccc4F C38854935
CC[C@H](C)NC(=O)c1ccccc1NC(=O)[C@H]2CCC[NH+](C2)Cc3ccc(cc3)Br C38855513
C[C@H](C(C)C)NC(=O)[C@@H]1CN(CC12CC[NH2+]CC2)C(=O)CCCc3ccccc3 C39608161
CCCC[C@@H](C)C(=O)N1C[C@H](C2(C1)CC[NH2+]CC2)C(=O)NCc3ccc(c(c3)Cl)F C39622984
Cc1ccccc1CC(=O)N2C[C@@H](C3(C2)CC[NH2+]CC3)C(=O)NCCCc4ccccc4 C39623790
CCC(CC)C(=O)N1C[C@@H](C2(C1)CC[NH2+]CC2)C(=O)NCCc3cccc(c3)F C39637665
CCC[C@@H](C)C(=O)N1C[C@H](C2(C1)CC[NH2+]CC2)C(=O)NCCc3ccccc3F C39638803
c1ccc(cc1)CSCCNC(=O)[C@H]2CN(CC23CC[NH2+]CC3)C(=O)c4ccc(cc4)Cl C39658409
Cc1ccc(c(c1)C)C(=O)N2C[C@@H](C3(C2)CC[NH2+]CC3)C(=O)NCCSCc4ccccc4 C39658670
CC[C@@H](C)CC(=O)N1C[C@H](C2(C1)CC[NH2+]CC2)C(=O)NCc3ccc(cc3)SC C39667406
CC[C@H](C)CC(=O)N1C[C@H](C2(C1)CC[NH2+]CC2)C(=O)NCCc3cc(ccc3C)C C39677071
CC[C@@H](C)CC(=O)N1C[C@@H](C2(C1)CC[NH2+]CC2)C(=O)NCCc3ccccc3Br C39683755
CCC(CC)C(=O)N1C[C@@H](C2(C1)CC[NH2+]CC2)C(=O)N[C@H](C)Cc3ccccc3F C39686976
CCC[C@H](C)C(=O)N1C[C@H](C2(C1)CC[NH2+]CC2)C(=O)N[C@@H](C)Cc3ccc(cc3)F C39688405
CCC(CC)C(=O)N1C[C@@H](C2(C1)CC[NH2+]CC2)C(=O)N[C@@H](C)Cc3ccc(cc3)F C39688554
CC[C@@H](C)CC(=O)N1C[C@@H](C2(C1)CC[NH2+]CC2)C(=O)N[C@@H](C)Cc3ccc(cc3)F C39688742
CCc1ccc(cc1)[C@@H](c2cccs2)[NH2+]CC(=O)N[C@]3(CCS(=O)(=O)C3)C C39990640
C[C@H]1CCC[NH+](C1)Cc2ccccc2CNC(=O)CNC(=O)c3ccccc3F C40107114
c1ccc(cc1)CSC[C@@H](c2nc(cs2)c3cc(no3)c4ccc(cc4Cl)Cl)[NH3+] C43251022
c1ccc(cc1)C(CCNC(=O)[C@@H]2C[S@@](=O)C[C@@H]([NH2+]2)c3ccc(cc3)Cl)c4ccccc4 C43262337
C[NH+](C)[C@H](CNC(=O)CNC(=O)c1cccc(c1)Br)c2cccs2 C45820719
COc1c(cc(cc1Br)Br)C[NH2+]CCNC(=O)C2CC2 C49221401
CCC[NH+](CCO)CC(=O)Nc1c(cc(cc1Br)Br)Br C49825336
CC[C@H](C)[C@H]1C(=O)N(C2([NH2+]1)CCN(CC2)C(=S)Nc3ccccc3F)Cc4ccc(cc4)F C36024328
C[C@H](C(=O)Nc1c(cccc1C(C)C)C(C)C)[NH+]2CCC[C@@H](C2)C(=O)NC3CC3 C51045212
C[C@@H](C(=O)Nc1ccccc1Cc2ccccc2)[NH+]3CCC(CC3)CNC(=O)C C52849116
Cc1ccc(s1)C(=O)NCC(=O)NCc2ccccc2C[NH+]3CCC(CC3)C C46640044
C[C@@H](C(=O)NCc1ccc(cc1)C[NH+]2CCCCC2)NC(=O)c3ccc(s3)Br C59363585
CC[NH2+]CCCNCc1cc(c(c(c1)Br)OCC)Br C13735397
Cc1c(cccc1NC(=O)[C@@H](C(C)C)NC(=O)c2c(cccc2F)F)C[NH+]3CCSCC3 C60221923
C[NH+](CCCNC(=O)C(=O)Nc1ccccc1Br)C2CCCCC2 C62127776
C[C@@H]1C[C@H]1C(=O)Nc2ccc(cc2C(=O)NC[C@@H](c3ccsc3)[NH+](C)C)F C63758971
C[C@H](C(=O)Nc1ccccc1C(C)C)[NH+](C)CC(=O)Nc2cc(cc(c2)F)F C66844346
CC1CC[NH+](CC1)[C@H](C)CNC(=O)CCNC(=O)C23CC4CC(C2)CC(C4)C3 C67272560
CCC[NH+]1Cc2cccc(c2C1)NC(=O)C(=O)N[C@@H](c3ccc(cc3)C)C4CC4 C67494343
Cc1c(c(n(n1)c2ccc(cc2F)F)C)C[NH2+]CCNC(=O)C3CCCCC3 C67501021
Cc1c(c2ccccc2[nH]1)CCN(Cc3cccs3)C(=S)NC C00201644
CCCCCC(=O)NC(=S)Nc1c(c2c(s1)C[C@H](CC2)C)C#N C06635085
CCCCc1c(c(c(n1C2CC2)C)C(=O)N)c3ccc(cc3)N(C)C C06417750
Cc1cc(cc(c1CCNC(=O)[C@@H](C(C)C)NC(=O)C)C)C(C)(C)C C08032159
CCCCSc1nc2c(c3c(s2)CCC3)c(n1)SCC(=O)N C16845324
CCCCn1c2ccc(cc2nc1S[C@@H](C)C(=O)N)C(F)(F)F C19162303
CCCCCC(=O)N[C@H](C(Cl)(Cl)Cl)NC(C)(C)C C19333845
c1ccc(cc1)CNC(=O)c2ccccc2NCSc3ccc(cc3)Cl C21004778
Cc1cc(ccc1F)CNC(=O)CNc2cccc(c2)OC(F)(F)F C24369727
CC(C)[C@@H](CNC(=O)/C(=C/c1ccccc1)/NC(=O)C)c2ccccc2 C27627994
Cc1ccc(c(c1)C)CCCNC(=O)CNC(=O)C2CCCCC2 C10295165
CCCCc1c(c(c(n1Cc2ccccn2)C)C(=O)N)c3ccccc3 C33651304
Cc1ccc(cc1)c2cc(c(n2CCCCc3ccccc3)C)C(=O)N C33707147
CCC[C@H](C(=O)N[C@H](C)c1ccccc1)NC(=O)C2CCCCC2 C34967860
CCc1cccc2c1[nH]cc2[C@@H](CC(=O)N[C@H](C)C(C)C)c3ccsc3 C35392978
CC[C@H](c1ccccc1)NC(=S)NC(=O)/C=C/c2ccc(cc2)Cl C36564216
CCCNC(=O)CN[C@H](c1cccs1)c2ccc(s2)Cl C37262634
CC(C)C[C@H](C(=O)NC)NC(c1cccs1)c2cccs2 C37320804
Cc1ccc(cc1)[C@H](CC(=O)NCC(=O)NC2CCCCC2)C3CC3 C40657531
CC(C)(CCC(=O)NCC1(CCCCC1)CO)c2ccccc2 C41315481
Cc1ccc(c(c1)C)OCCCCOc2ccc(c(c2)N)Cl C41581751
Cc1ccc(cc1OCCCCOc2ccc(c(c2)C)Cl)N C41581817
CCC(CC)[C@@H](c1ccccc1)NC(=O)N[C@H](C)c2ccccn2 C43180668
CCCCc1c(c(c(n1Cc2ccccc2)C)C(=O)N)c3ccccc3 C43224518
CCCCn1c(c(c(c1C)C(=O)N)c2cccc(c2)OC(F)(F)F)C C43224537
CCCCCc1c(c(c(n1C2CC2)C)C(=O)N)c3ccc(cc3)C#N C43224629
CCCCCc1c(c(c(n1C2CC2)C)C(=O)N)c3ccc(cc3)C C43224634
C1CCC(C1)C(=O)NCCC(=O)NCCC23CC4CC(C2)CC(C4)C3 C46873178
Cc1ccc(cc1NC(=O)NCCOCCC(C)C)Br C49414491
c1ccc(cc1)CCC(=O)O/N=C(/Cc2cccc3c2cccc3)\N C04888066
COc1ccc(cc1F)NCC(=O)NCC2(CCC2)c3ccccc3 C50783683
CCc1ccc(cc1)[C@H](c2cccs2)NCC(=O)NCC(F)(F)F C29937380
Cc1ccccc1C(=O)NCC(=O)NCCc2ccc(cc2)C(F)(F)F C57380616
CC(C)[C@H](c1ccc(cc1)F)N[C@H](c2ccccc2)C(=O)NC3CC3 C57452439
CC(=O)c1cccc(c1)NC(=O)CNc2ccc(cc2)SC(F)F C15287924
c1ccc(cc1)C[C@H](c2ccccc2)NCC(=O)Nc3c(ccs3)C#N C19538846
CCN(CCO)c1ccc(cc1)NCc2ccc(s2)Br C57965746
Cc1ccccc1C(=O)N[C@H](CC(C)C)C(=O)NCc2ccc(s2)C C49071524
CC(C)NC(=O)[C@@H](c1ccccc1)Nc2cccc(c2)OC3CCCC3 C59829953
CC[C@@H](c1cccs1)NC(=O)NCCc2ccc(cc2)C(F)(F)F C59835180
Cc1ccccc1C(=O)N[C@@H](CC(C)C)C(=O)N[C@H](C)c2cccs2 C43545257
C[C@@H](C(C)(C)C)NC(=S)Nc1c(cccc1Br)OC(F)F C08687632
CCc1ccccc1NC(=O)C(=O)NC[C@@H](CC)c2ccccc2 C49038085
CC1=C[C@@H]([NH+]([C@H](C1)CC=C)Cc2ccc(c(c2)C(=O)[O-])O)CC=C C63856531
CC[C@@H](C)NC(=O)c1ccc(c(c1)C)NC(=O)CSc2ccccc2 C66035253
CC[C@@H](C)Oc1ccc(cc1)CNc2ccc(cc2)[NH+](CC)CC C66154659
C[C@H](c1ccccc1C(F)(F)F)N[C@H](c2ccccc2)C(=O)NC(C)C C66391065
C[C@@H](CC#N)Sc1ccccc1NCC(=O)NC2CCCCCC2 C66861141
Cc1ccccc1CCNC(=O)Nc2ccccc2S[C@H](C)CC#N C66907417
CCc1ccccc1NC(=O)CNC(=O)CC(C)(C)c2ccccc2 C67025619
CCOC(=O)c1c2c(sc1NC(=S)NC)C[C@H](CC2)C(C)(C)C C01175833
CCNC(=S)N/N=C/c1ccc(o1)Sc2ccc(cc2)Cl C05952618
CCOC(=O)c1c(c(sc1NC(=S)N[C@@H]2C[C@H]3CC[C@@H]2C3)C)C C06154941
CC1=CC(=CC1)NNC(=O)CCCOc2ccc(cc2Cl)Cl C03272563
CCN(CC)c1ccc(cc1)C(=O)NNC(=C)c2ccccc2Cl C03226805
Cc1c(cc(n1CCCCc2ccccc2)c3ccccc3)C(=O)N C06933476
c1cc(ccc1NC(=S)N/N=C/[C@H]2CCC=CC2)SC(F)F C07783916
c1ccc(c(c1)NC(=O)NCc2ccc(cc2)COCC(F)(F)F)F C10383029
CCCCCOc1c(cc(cc1Br)C(=S)N)OCC C11799208
Cc1ccc(c(c1C)OCCOc2cc(ccc2OC)C(=S)N)C C11801396
Cc1ccc(cc1)OCCOc2c(cc(cc2Cl)C(=S)N)OC C11802064
Cc1cc(c(c(c1)OCCOc2cc(ccc2OC)C(=S)N)C)C C11961573
CC[C@H](C)c1ccc(cc1)[C@@H](CC)NC(=O)Nc2cccc(c2)SC C13320023
CC[C@@H]1CN(c2cc(ccc2O1)N)CCCCOc3ccccc3 C19760985
c1cc(cc(c1)Cl)NC(=O)NCCCSCc2ccco2 C21148935
CC[C@@H](CNC(=O)CNC(=O)c1ccc(cc1F)F)c2ccccc2 C21392717
CCC[C@H](C)NC(=O)[C@H](C(C)C)NC(=O)C12CC3CC(C1)CC(C3)C2 C22623720
CCCC/C=C\1/C[C@@H]2[C@H](O1)C[C@H]([C@@H]2/C=C/[C@H](C/C=C\CC)O)O C27642602
CC(C)CC(=O)NC(C(F)(F)F)(C(F)(F)F)NC1CCCCC1 C20827127
CC(C)CNC(=S)N(C)NC(=O)C1CCC(CC1)C(C)(C)C C21558539
CCCCOCCOc1c2cc(ccc2ncc1N)Br C36813300
CS[C@@H]1CN(CCN1)[C@@H](CNCl)c2ccc(cc2)Cc3ccccc3 C39531123
CCCc1ccc(cc1)[C@H](CNCl)N2CCN[C@@H](C2)SC C39532783
Cc1ccc(cc1)Sc2c(c(ncn2)N(CC(C)C)CC(C)C)N C40735706
CC(C)c1ccc(cc1)[C@H](C(C)C)C(=O)NCC(=O)NC2CC2 C41112388
CC[C@](c1ccc(cc1)Br)(C(=O)[O-])[NH2+]CCC2CCCC2 C41808853
CCCCc1c(c(c(n1C2CC2)C)C(=O)N)c3ccc(cc3)C(F)(F)F C43224622
CCCC/C=C\1/C[C@@H]2[C@@H](O1)C[C@@H]([C@@H]2/C=C/[C@@H](C/C=C\CC)O)O C43772441
c1ccc(cc1)NC(=O)CNc2ccccc2SCC(F)(F)F C45873804
CCC[C@H](C)NC(=O)[C@@H](C)Nc1cc(ccc1OC)Br C48439881
CC(C)(C)CC(=O)NCC(=O)Nc1ccccc1SC2CCCC2 C53474485
Cc1ccc(cc1)CNC(=O)c2cccc(c2)CNC(=O)/C=C(/C)\C3CC3 C55389787
CCOc1ccc(cc1F)N[C@H](C)C(=O)N[C@@H](C)c2ccccc2 C56205738
CCCCOc1ccc(cc1N)Cc2nc(cs2)c3ccco3 C57882304
Cc1ccc(cc1)CSCCNC(=O)NCc2c(ccs2)C C29732145
CC[C@H](C)C(=O)Nc1cccc(c1)CNC(=O)/C=C/c2cccc(c2)C C59118598
c1ccc-2c(c1)Cc3c2ccc(c3)/C=N/NC(=O)CCCCCO C59154351
c1ccc(c(c1)CNC(=O)NCCc2cccs2)OC3CCCC3 C59836383
CCOCc1ccccc1NCC(=O)Nc2cccc(c2Cl)Cl C60459643
CC[NH+](CC)c1ccc(c(c1)C)NC(=O)C(C)(C)Cc2ccccc2 C62040361
Cc1ccc(c(c1)Cl)NC(=O)[C@@H](C)Nc2cccc(c2)COC(C)C C63638036
CC[C@@H](C)NC(=O)c1cccc(c1)CNC(=O)c2c(ccs2)C(C)C C53059248
C[C@H](c1ccc(cc1)CC(C)C)C(=O)NC(=S)NC(C)(C)C C66199537
CCc1cccc(c1NC(=O)C[C@H](C)NC(=O)C2CCCCC2)CC C66268935
C[C@H](CC(=O)N[C@H](c1ccccc1)C2CC2)NC(=O)C3CCCCC3 C66280734
C[C@H](Cc1ccsc1)NC(=O)C[C@@H](C)NC(=O)C2CCCCC2 C66332479
CCCN(Cc1ccccc1O)C(=O)N[C@@H](CC)c2cccs2 C66700994
CCOc1ccc(cc1NCC(=O)N[C@H](C)c2ccc(cc2)F)F C66828072
C[C@H](CC#N)Sc1ccccc1NCC(=O)NC2CCCCCC2 C66861142
Cc1ccc(cc1C)NC(=O)CNc2ccccc2S[C@H](C)CC#N C66861388
CC(C)(C#Cc1ccc(s1)C[NH+]2CCC(CC2)CCC(=O)NCCOC)O C11878910
C[NH+](CC(=O)Nc1cccc(c1)F)CC(=O)Nc2ccccc2C(F)(F)F C13039824
c1cc(sc1)C(=O)Nc2cc(ccc2Cl)C(=O)NCCC[NH+]3CCCCC3 C17812364
c1ccc(cc1)CCCNC(=O)C[C@@H]2C(=O)NCC[NH+]2C3Cc4ccccc4C3 C19794861
CC1=C(C(CCC1)(C)C)CC[NH2+][C@@H]2C[C@H](N(C2)Cc3ccncc3)C(=O)NC C19810501
CCNC(=O)C[NH2+]Cc1cc(cc(c1OCC)Br)Br C34992993
C[NH+](Cc1[nH]c(=O)c2c(csc2n1)c3ccccc3)C[C@H](Cc4ccccc4)O C35745739
CCC[C@@H](C[NH+](Cc1ccccc1)Cc2[nH]c(=O)c3c(c(sc3n2)C)C)O C36204499
Cc1ccc(cc1)C[NH+]2CCC[C@H](C2)C(=O)Nc3ccccc3C(=O)NCC=C C38855717
CC(C)NC(=O)[C@@H]1C[C@@H](C[NH+]1C/C=C/c2ccccc2)NC3Cc4ccccc4C3 C23358642
CC[C@H](C)CC(=O)N1C[C@@H](C2(C1)CC[NH2+]CC2)C(=O)NCCc3ccc(cc3C)C C39667165
CCC[C@H](C)C(=O)N1C[C@@H](C2(C1)CC[NH2+]CC2)C(=O)NCCSC(C)(C)C C39696355
CC[NH+](CC)[C@H](CNC(=O)C(=O)Nc1cccc(c1F)Cl)c2ccsc2 C41593050
C[C@H](CNC(=O)C(=O)Nc1ccccc1Sc2ccccc2)[NH+]3CCCC3 C41597635
C[C@H]1CCCC[NH+]1CCCCNC(=O)C(=O)Nc2cc(ccc2Cl)Cl C41786070
C[NH+](CCCNC(=O)C(=O)Nc1cc(cc(c1)Cl)Cl)CC(F)(F)F C41922484
CCc1c(c(c(n1CC[NH+]2CCCCC2)C)C(=O)N)c3ccc(cc3)C(F)(F)F C33871518
COC(=O)c1c(c(n(n1)c2ccccc2)Sc3ccc(cc3)Cl)CC[NH3+] C44397380
C[C@H](CC(=O)NC[C@@H](C)[NH+]1CCc2c(ccs2)C1)NC(=O)c3ccccc3 C46736303
C[C@@H]1CCC[NH+](C1)Cc2ccc(cc2)CNC(=O)CCNC(=O)C3CCCC3 C46873589
C[C@H]1C[C@@H](C[NH+](C1)Cc2ccccc2CNC(=O)CCNC(=O)[C@@H]3C[C@@H]3C)C C48355565
CCc1ccc(cc1)[C@H](CNC(=O)C(=O)Nc2ccc(cc2)SC)[NH+](C)C C48846865
C[C@@H]1CCC[NH+](C1)Cc2ccc(cc2)NC(=O)C(=O)NCCc3cccs3 C48916998
CC(C)C[C@@H]1C(=O)N(C2([NH2+]1)CCN(CC2)C(=S)Nc3ccccc3F)CC(C)C C36029060
CC[C@H](C)[C@@H]1C(=O)N(C2([NH2+]1)CCN(CC2)C(=S)NC(C)C)[C@@H](C)c3ccccc3 C36029807
C[C@@H]1CCC[NH+](C1)Cc2ccccc2CN[C@@H](c3ccccc3)C(=O)NC4CC4 C56156178
c1ccc(cc1)/C=C/C(=O)NCC(=O)NC[C@H](c2cccs2)[NH+]3CCCC3 C57677022
c1cc(c(c(c1)Cl)[C@@H](CNC(=O)NCC[C@H]2CCCO2)[NH+]3CCCC3)F C57809597
CC(C)(C)NC(=O)C[NH+](C)CC(=O)N[C@@H](c1ccc(cc1)F)c2cccs2 C07660978
CC[NH+](CC)Cc1ccccc1NC(=O)C[C@@H]2C(=O)Nc3ccccc3S2 C58418483
C[C@H](C(=O)NC[C@@H](c1ccccc1)[NH+]2CCCC2)NC(=O)/C=C/c3ccccc3 C29510379
C[C@H](c1ccc(cc1)OC(F)F)NC(=O)NC[C@H](c2cccs2)[NH+](C)C C45039661
c1ccc(cc1)SCCNC(=O)NCC2CC[NH+](CC2)Cc3cccs3 C60219821
CC1CC[NH+](CC1)CCCNC(=O)C(=O)Nc2ccccc2c3cccs3 C49299283
CC[NH+](CC)[C@H](CNC(=O)/C=C/c1cc2ccccc2[nH]c1=O)c3ccccc3 C62359856
CCCNC(=O)[C@H](CC1=c2ccccc2=[NH+]C1)NC(=O)c3ccccc3Cl C63732905
CC[C@H]1CCCC[NH+]1CCCNC(=O)CCc2cc3ccc(cc3[nH]c2=O)C C65245601
c1ccc(cc1)CCN(Cc2ccccn2)c3c4ccccc4nc(n3)CC[NH3+] C65489471
Cc1ccc(c(c1)C)CCNC(=O)C(=O)Nc2cccc(c2)C[NH+]3CCCCC3 C65721369
CC[NH+]1CCC[C@@H]1CNc2nc(cs2)c3ccc(c(c3)F)CCNC(=O)C C66106609
CC[C@H](C)[NH+](C)CCNC(=O)c1ccc(c(c1)NC(=O)c2cccs2)Cl C66137419
C[NH+](C)[C@@H](CNC(=O)NCCCc1nc2c(s1)CCCC2)c3ccsc3 C66141229
CCC[NH+]1Cc2cccc(c2C1)NC(=O)[C@H](C(C)C)NC(=O)c3cccs3 C66514849
CCCC[NH+]1Cc2cccc(c2C1)NC(=O)[C@@H](C)NC(=O)/C=C/c3ccccc3 C66760780
CCC[NH+](Cc1ccc(cc1)C(=O)NC)CC(=O)Nc2ccc(c(c2F)F)F C66861520
C[C@H](CC#N)Sc1ccccc1NC(=O)NC2CC[NH+](CC2)CC=C(C)C C66954990
CC(C)[NH+]1CC[C@H](C1)CNC(=O)NCC2(CC2)c3cccc(c3)C(F)(F)F C67282602
CC[NH+]1CCC(CC1)NC(=O)N(CCCO)Cc2ccc(c(c2)Cl)Cl C67383148
CCCC[NH+]1Cc2cccc(c2C1)NC(=O)C(=O)NCc3ccc(cc3)Cl C67488894
C[C@H]1CCCC[NH+]1[C@@H](C)CNC(=O)C(=O)Nc2cccc(c2)SC(F)F C67497391
CC[NH+](CC)CCCNC(=O)c1ccc(c(c1)NC(=O)C)Sc2ccc(cc2)F C03048816
CC[NH+](CC)CCN(Cc1cc2cc(ccc2[nH]c1=O)OC)C(=S)Nc3ccc(cc3)F C06193356
c1ccc(cc1)C(=O)NCCCC[C@@H](C(=O)N/N=C/c2cccs2)[NH+]3CCCCC3 C06884878
CCCCc1c(c(c(n1CCC[NH+](C)C)C)C(=O)N)c2cccc(c2)OC(F)(F)F C06890792
CCOc1ccc(cc1)C(=O)N[C@@H](C(C)C)C(=O)NC[C@@H](c2cccs2)[NH+](C)C C07973735
CC[NH+](CC)Cc1ccccc1CNC(=O)c2cc3ccccc3cc2NC(=O)C4CC4 C10224651
CC[C@@H](C)c1ccc(cc1)[C@H](C(C)C)[NH2+][C@@H](C)C(=O)Nc2c(n(n(c2=O)c3ccccc3)C)C C11094685
CC[C@H](C)c1ccc(cc1)[C@H](C(C)C)[NH2+][C@@H](C)C(=O)Nc2c(n(n(c2=O)c3ccccc3)C)C C11094687
CCCCc1[nH]cc(n1)C[NH+]2CCC[C@@H](C2)CNC(=O)C3(CC3)c4ccc(cc4)Cl C11664844
c1ccc(cc1)/C=C/C[NH+]2CCNC(=O)[C@H]2CC(=O)NCCc3ccc(cc3)C(F)(F)F C12020299
c1cc(ccc1[C@H](CNC(=O)CC[C@@]2(CCC(=O)N2)Cc3ccsc3)[NH+]4CCCC4)F C12159936
CCCCNC(=S)N(CC[NH+](CC)CC)Cc1cc2cc(cc(c2[nH]c1=O)C)C C04133777
c1ccc(cc1)[C@@H](CC(=O)NC[C@@H](c2ccco2)[NH+]3CCCCC3)NC(=O)c4ccccc4Cl C15988738
CCC[NH+]1CCC(CC1)N(C2CC2)C(=O)Nc3ccccc3C(=O)NCCc4ccccc4 C16080467
CCOc1c(cc(cc1Cl)Cl)C[NH2+]CCNc2ccc(cc2Cl)[N+](=O)[O-] C16688096
CC(C)[NH+](CCCNC(=O)c1ccc(cc1)/C=C/2\C(=O)Nc3ccccc3S2)Cc4ccccc4 C20728635
CC1(CC(CC([NH2+]1)(C)C)NC(=S)N(Cc2cccc(c2OC)OC)Cc3ccco3)C C21263390
CCC[NH+](CCc1c[nH]c2c1cc(cc2)NC(=O)C(Cl)(Cl)Cl)CC3CC3 C22622058
CC[NH+](CC)[C@@H](CNC(=O)[C@@H](C(C)C)NC(=O)c1ccccc1Cl)c2ccccc2 C22752242
Cc1c(cccc1Cl)NC(=O)CNC(=O)C[NH+](Cc2cccs2)C[C@@H]3CCCO3 C23053395
CC[NH+](CC)[C@H](Cc1ccccc1)CNC(=O)c2c(cc(s2)NC(=O)c3ccco3)C C23197743
CCNC(=O)[C@@H]1C[C@@H](C[NH+]1C/C=C/c2ccccc2)NCc3ccccc3C(F)(F)F C23339619
Cc1ccccc1C(=O)N[C@H](C(C)C)C(=O)NCc2ccccc2c3ccc(cc3)C[NH+](C)C C25521219
C[C@@H](C(=O)NC[C@H](c1ccccc1Cl)[NH+](C)C)NC(=O)/C=C/c2ccc(cc2)OC C27348535
Cc1ccc(c(c1)NC(=O)C[NH+](Cc2ccc(cc2)C(=O)NC3CC3)Cc4ccco4)C C27575658
CC1=C[C@H]([C@@H](C[C@H]1CC(=O)NCC[NH+](C)C)C(C)C)CNC(=O)c2cccc(c2)F C30880367
CCC[NH+](CCC(=O)Nc1c(c2c(s1)CCCCC2)C#N)CC(=O)Nc3ccccc3C C31002719
CC[NH+](CC)CCCNC(=O)c1cccc(c1)Nc2cc(ncn2)c3ccc(cc3)C C33261014
CC[NH+](CC)CCNC(=O)/C(=C\c1ccc(cc1)C(C)(C)C)/NC(=O)c2ccccc2 C33442539
c1ccc(cc1)C(=O)NCCCC[C@H](C(=O)N/N=C/c2ccc(cc2)F)[NH+]3CCCCC3 C33959518
CC(C)(C)c1ccc(cc1)C[NH+](Cc2ccccc2)Cc3ccc(o3)C(=O)N[C@H]4CCCCNC4=O C35247021
CC1=C[C@H]([C@@H](C[C@H]1Cc2nnc(o2)c3ccccc3)C(C)C)C[NH2+]CCc4c[nH]cn4 C35442640
CC[C@@H](C[NH+](CCOC)Cc1[nH]c(=O)c2c(csc2n1)c3cccc(c3)Cl)O C35746321
CCC[NH+](Cc1[nH]c(=O)c2c3c(sc2n1)CCCCC3)C[C@H](COCC(C)C)O C35781342
Cc1c(sc2c1c(=O)[nH]c(n2)C[NH+](Cc3ccccc3)C[C@H](COC(C)(C)C)O)C C36204530
CCC[C@@H](C[NH+](Cc1[nH]c(=O)c2c(csc2n1)c3ccc(c(c3)C)C)CC(C)C)O C36205197
Cc1ccc(cc1)c2csc3c2c(=O)[nH]c(n3)C[NH+](C[C@H](COC(C)(C)C)O)C(C)C C36205629
Cc1ccc(c(c1)c2csc3c2c(=O)[nH]c(n3)C[NH+](C[C@H](COCC#C)O)C(C)C)C C36207097
CC(C)[NH+](Cc1[nH]c(=O)c2c(csc2n1)c3cccc(c3)Cl)C[C@@H](COCC#C)O C36207926
CC[NH+](CC)CCCN(Cc1cc2c(cc(cc2[nH]c1=O)C)C)C(=O)NC3CCCCC3 C12704980
CC[NH+](CC)CCCNC(=O)c1c2c(sc1NC(=O)c3ccccc3C)CCCC2 C39315352
C[C@@H]1CCc2c(sc3c2c(=O)[nH]c(n3)C[NH+](C[C@@H](COCC#C)O)CC(C)C)C1 C36208006
Cc1ccc(c(c1)c2csc3c2c(=O)[nH]c(n3)C[NH+](C[C@H](COC)O)CC(C)C)C C36207991
CCCNC(=S)N1CCC2(CC1)[NH2+][C@@H](C(=O)N2CCc3ccccn3)CC(C)C C36032722
CC[C@H](C)[C@@H](C(=O)NCCCC[NH+]1CCCC[C@@H]1C)NC(=O)c2ccc(cc2)Cl C58965710
c1cc(sc1)[C@@H](CNC(=O)NCc2ccnc(c2)OCC(F)(F)F)[NH+]3CCCC3 C59037883
CC[C@H](C)NS(=O)(=O)c1ccc(cc1)C(=O)NC[C@H](c2ccc(cc2)C)[NH+](C)C C60156047
CCOC(=O)[C@@H]1[C@@H](N[C@@H](S1)NCCC2=c3cc(ccc3=[NH+]C2)OC)c4ccccc4 C63428258
COc1ccccc1N/C(=N\C(=O)c2ccccc2C(F)(F)F)/NCCC3=c4ccccc4=[NH+]C3 C63588891
c1ccc(c(c1)CNC(=O)[C@H](CC2=c3ccccc3=[NH+]C2)NC(=O)c4cccs4)OC(F)(F)F C64352933
CCc1ccc2c(c1)cc(c(=O)[nH]2)CN(CC[NH+](CC)CC)C(=S)NCC(C)C C04133680
CC[C@@H](C)NC(=S)N(Cc1cc2ccc(c(c2[nH]c1=O)C)C)C[C@H]3CCC[NH+]3CC C04217043
CC[NH+](CC)CCN(Cc1cc2cc(ccc2[nH]c1=O)C)C(=S)Nc3ccc(cc3)C C06078321
CC[NH+](CC)CCN(Cc1cc2ccc(cc2[nH]c1=O)C)C(=S)Nc3ccc(cc3C)C C06078381
Cc1cccc(c1)C(=O)N[C@H](CCSC)C(=O)NCc2ccc(cc2)C[NH+]3CCCC3 C09349131
CC[NH+](CC)CCCNC(=O)c1c(c2n(n1)[C@@H](C[C@H](N2)c3cccs3)C(F)(F)F)Cl C02300043
CC1(Cc2c(c(sc2C([NH2+]1)(C)C)NC(=O)CCCSc3ccc(cc3)OC)C(=O)OC)C C09473039
CCOc1ccc(cc1)C(=O)N[C@H](C(C)C)C(=O)NC[C@H](c2cccs2)[NH+](C)C C07973746
CC[NH+](CC)Cc1ccccc1CNC(=O)c2cc(c(c(c2)S(=O)(=O)NC)C)C C10284362
CC[NH+](CC)Cc1ccccc1CNC(=O)CNC(=O)c2ccc(o2)Br C10284693
c1cc(ccc1[C@@H](CNC(=O)CC[C@]2(CCC(=O)N2)Cc3ccsc3)[NH+]4CCCC4)F C12159922
CC(C)[C@@H](C(=O)NC[C@@H](c1ccccc1Cl)[NH+](C)C)NS(=O)(=O)/C=C/c2ccccc2 C12780231
Cc1cc(c2cc(c(=O)[nH]c2c1)CN(CC[NH+](C)C)C(=S)NCCc3ccccc3)C C06301323
Cc1cccc(c1)NC(=S)N(CCC[NH+](C)C)Cc2cc3ccc(cc3[nH]c2=O)C C04162004
CN(C[C@H]1C[NH+]2CC[C@H]1C[C@@H]2CNC(=S)NCCN3CCOCC3)c4ccccc4 C20503919
COCCNC(=O)[C@@H]1C[C@H](C[NH+]1Cc2cccc(c2)Cl)NCc3cc(ccc3F)F C20601029
COCCNC(=O)[C@@H]1C[C@H](C[NH+]1Cc2ccccc2Cl)NCc3cc(ccc3F)F C20601565
CCOC(=O)[C@H](CCc1ccccc1)[NH2+][C@H]2CS[C@@H](CNC2=O)c3cccs3 C21301238
Cc1c(cccc1Cl)NC(=O)CNC(=O)C[NH+](Cc2cccs2)C[C@H]3CCCO3 C23053396
Cc1ccc(cc1)C[NH+]2CCC[C@@H](C2)C(=O)Nc3ccccc3C(=O)NCCCOC C30941872
c1ccc(cc1)C(=O)NCCCC[C@H](C(=O)N/N=C/c2ccccc2Cl)[NH+]3CCCCC3 C33959551
Cc1ccccc1/C=N/NC(=O)[C@H](CCCCNC(=O)c2ccccc2)[NH+]3CCCCC3 C33959565
CC[NH+](CC)CCNC(=O)c1cc(ccc1N(C)C)NC(=O)C23CC4CC(C2)CC(C4)C3 C35209988
Cc1ccc(cc1C)c2csc3c2c(=O)[nH]c(n3)C[NH+](C[C@H](COC(C)C)O)C(C)C C35745573
CC(C)C[NH+](Cc1[nH]c(=O)c2c(csc2n1)c3ccccc3)C[C@@H](COC(C)C)O C35745607
CC(C)C[NH+](Cc1[nH]c(=O)c2c3c(sc2n1)CCCCC3)C[C@H](COC(C)C)O C35781297
c1ccc(cc1)C[NH+](Cc2[nH]c(=O)c3c4c(sc3n2)CCCC4)C[C@@H](COCc5ccccc5)O C36156635
CC(C)[NH+](Cc1[nH]c(=O)c2c3c(sc2n1)CCCC3)C[C@H](COCc4ccccc4)O C36156677
C[C@@H]1CCc2c(sc3c2c(=O)[nH]c(n3)C[NH+](C[C@@H](COCC=C)O)C4CCCCC4)C1 C36161518
Cc1c(sc2c1c(=O)[nH]c(n2)C[NH+](C[C@H](COCC(C)C)O)C3CCCCC3)C C36204660
CCOC[C@H](C[NH+](Cc1[nH]c(=O)c2c(csc2n1)c3ccc(cc3)C)CC(C)C)O C36205569
C[C@H](C[NH+](CCCOC)Cc1[nH]c(=O)c2c(csc2n1)c3ccc(cc3)Cl)O C36207778
COCCNC(=O)[C@@H]1C[C@@H](C[NH+]1Cc2cccc(c2)Cl)NCc3ccccc3F C32580850
COCCNC(=O)[C@@H]1C[C@@H](C[NH+]1Cc2ccc(cc2)Cl)NCc3ccc(c(c3)F)F C32587102
C[C@@H]1C[C@@H](C[NH+](C1)CCCNC(=O)[C@@H](CCSC)NC(=O)C2CCC(CC2)C)C C13844355
COCCNC(=O)[C@@H]1C[C@@H](C[NH+]1Cc2ccccc2Cl)NCc3c(cccc3F)F C23359737
CCCC[C@@H](C)C(=O)N1C[C@@H](C2(C1)CC[NH2+]CC2)C(=O)NCc3ccc(cc3)OC(F)(F)F C39599870
CC[C@@H](C)CC(=O)N1C[C@H](C2(C1)CC[NH2+]CC2)C(=O)NCCSCc3ccccc3 C39658694
CCCC[C@H](C)C(=O)N1C[C@H](C2(C1)CC[NH2+]CC2)C(=O)NCc3ccc(cc3)OC(F)F C39673381
CC(C)[C@@H](C(=O)N1C[C@H](C2(C1)CC[NH2+]CC2)C(=O)NCCSC(C)(C)C)Oc3ccccc3 C39696556
CC(C)CC[NH+](Cc1[nH]c(=O)c2c3c(sc2n1)CCCCC3)C[C@H](CCC=C)O C40408593
CC[NH+](CC)CCC[C@@H](C)NC(=O)c1c(cc(s1)NC(=O)c2cccc(c2)F)C C58202233
CC[NH+](CC)CCCNC(=S)N[C@@H]1C2CN3CCN(C2)CC1(C3)c4ccccc4 C59092870
CCCN(CCC)C(=O)c1ccc(cc1)NC(=O)NC[C@@H](c2cccs2)[NH+](C)C C47599128
Cc1ccc(cc1)S(=O)(=O)N[C@@H](CC(C)C)C(=O)NC[C@H](C)C[NH+]2CCCCC2 C59924044
Cc1ccc(cc1)[C@H](CNC(=O)c2cccc(c2)S(=O)(=O)NCC=C)[NH+]3CCCC3 C60238881
CCCC[C@]1(C(=O)N(C(=O)N1)C[C@@H](C[NH+](C)Cc2ccccc2)O)c3ccc(cc3)F C60368102
CC(=O)N[C@@H](CC1=c2ccccc2=[NH+]C1)C(=O)NCCOc3ccc(cc3)C4CCCCC4 C63089477
CCOC(=O)[C@H]1[C@H](N[C@@H](S1)NCCC2=c3cc(ccc3=[NH+]C2)OC)c4ccccc4 C63428264
CCC[C@@H](C)NC(=O)[C@@H](CC1=c2ccccc2=[NH+]C1)NS(=O)(=O)c3ccc(cc3)Cl C64202136
CC(=O)Oc1ccc(cc1)C(=C)NNC(=O)CSc2nnc(n2c3ccccc3)c4ccc(cc4)Cl C01756620
CCOc1cc(cc(c1OC(C)C)Br)/C=N/NC(=O)[C@@H](C(C)C)NC(=O)c2ccc(cc2)F C10002052
COc1ccc(cc1)N([C@H](c2ccccc2F)C(=O)NCc3ccco3)C(=O)CNC(=O)c4cccs4 C12487815
c1ccc(cc1)c2nnc(o2)NC(=O)COC(=O)c3ccccc3SCC(=O)NC4CCCCCCC4 C13095468
CCCN(CC(=O)Nc1cc(nn1c2ccc(cc2)Cl)C(C)(C)C)C(=O)Nc3cc(cc(c3)OC)OC C16431822
CCCCN(CC(=O)Nc1cc(nn1c2ccc(cc2)OC)c3ccccc3)C(=O)Nc4ccc(cc4C)C C16432255
CCCN(CC(=O)Nc1cc(nn1c2ccccc2)c3ccccc3)C(=O)Nc4c(cccc4C(C)C)C(C)C C16432349
CC(C)CCN(CC(=O)Nc1cc(nn1c2ccc(cc2)OC)C(C)(C)C)C(=O)Nc3ccc(cc3F)F C16435264
CCCCN(CC(=O)Nc1c(c(nn1c2ccc(cc2)OC)C)c3ccccc3)C(=O)Nc4ccccc4C C16436527
Cc1ccc(c(c1)C)n2c(cc(n2)C(C)(C)C)NC(=O)CN(CCOC)C(=O)Nc3ccc(cc3)SC C16436692
Cc1ccc(c(c1)C)NC(=O)N(CCCOC)CC(=O)Nc2cc(nn2c3ccccc3Cl)C(C)(C)C C16438259
CCN1C(=C([C@H](NC1=S)c2ccc(cc2)NC(=O)Nc3cc(cc(c3)OC)OC)C(=O)OCC(C)C)C C16610556
Cc1cc2cc(c(=O)[nH]c2cc1C)CN(Cc3ccc4c(c3)OCO4)C(=S)NCCCN5CCOCC5 C19824398
CCOC(=O)C1CCN(CC1)c2c(ccc(n2)c3ccc(cc3)SC)C(=O)NCCc4c([nH]nc4C)C C20599074
c1ccc(cc1)CC(=O)N/N=C(\CC[NH+]2CCCC2)/C[C@H](c3ccccc3)c4c(=O)c5ccccc5oc4[O-] C16958124
CC(C)CN(CC(=O)Nc1nc(cs1)CC(=O)NCc2ccco2)C(=O)c3ccc(cc3Cl)Cl C33596701
CCCC[C@@H](CC)C(=O)N1CCN(C[C@@H]1C)C(=O)[C@@H]([C@@H](C)CC)NC(=O)Nc2cccc(c2Cl)Cl C34998867
CCCN1C(=C([C@@H](NC1=O)c2cccc(c2)NC(=O)[C@@H]3C[C@H]3c4ccccc4)C(=O)OCC)c5ccccc5 C35265565
CCCN1C(=C([C@@H](NC1=O)c2ccc(cc2)NC(=O)c3ccc(cc3Cl)Cl)C(=O)OCCOC)C C35710190
C=CCN1C2=C([C@@H](NC1=O)c3cccc(c3)Oc4ccccc4)C(=O)N(C2)CC(=O)NCCc5ccccn5 C35969616
CCN(CC)C(=O)C1=C(N=C2N([C@H]1c3ccc(cc3)C(F)(F)F)C(=CS2)/C=C(/NCC[NH+](C)C)\[O-])C C36052602
CC1=C([C@@H](N2C(=CSC2=N1)/C=C(/NCC[NH+](C)C)\[O-])c3ccccc3Cl)C(=O)OCc4ccccc4 C36052963
CCCN([C@H](c1ccc(cc1)C)C(=O)NC(C)(C)CC(C)(C)C)C(=O)C(c2ccccc2)(c3ccccc3)O C36573195
Cc1ccc(cc1)S(=O)(=O)CNC(=O)[C@H](C(c2ccccc2)c3ccccc3)N(C(=O)CO)C(C)(C)C C36590516
Cc1ccc(o1)CN([C@H](c2ccc(cc2)[N+](=O)[O-])C(=O)NC(C)(C)CC(C)(C)C)C(=O)c3ccc(cc3)O C36597320
Cc1ccc(o1)CN([C@H](c2ccc(cc2)O)C(=O)NC(C)(C)CC(C)(C)C)C(=O)c3ccc(cc3)[N+](=O)[O-] C36603004
Cc1cc(cc(c1)N([C@H](c2ccc(cc2)OC)C(=O)NC(C)(C)C)C(=O)CCC(=O)Nc3cc(on3)C)C C12492636
CCCCOc1cccc(c1)C(=O)Oc2ccc3c(c2)OC(=C([C@H]3c4ccc(c(c4)OCC)OCC)C#N)N C38679351
CCCCCOc1ccc(cc1OCC)[C@H]2c3ccc(cc3OC(=C2C#N)N)OC(=O)/C=C/c4ccccc4 C38684317
CC[C@@H](C(=O)Nc1nnc(s1)C)Sc2nnc(n2CC(C)C)[C@@H](C)NC(=O)c3ccc(cc3)Cl C39745096
CC[C@H](C(=O)Nc1nnc(s1)C)Sc2nnc(n2CC(C)C)[C@@H](C)NC(=O)c3ccc(cc3)Cl C39745098
CC[C@@H](C(=O)Nc1nnc(s1)C)Sc2nnc(n2CC(C)C)[C@H](C)NC(=O)c3ccc(cc3)Cl C39745100
C[C@@H](C(=O)Nc1nnc(s1)C2CC2)Sc3nnc(n3CC(C)C)CC(=O)Nc4cccc(c4)Cl C39767029
CCc1c(sc(n1)NC(=O)CSc2nnc(n2CC(C)C)[C@H](C)NC(=O)c3ccc(cc3)Cl)C C39768028
CCCCCN1[C@@H](c2c(n[nH]c2C1=O)c3cc(cc(c3O)C)C)c4ccc(c(c4)OC)OCc5ccccc5 C39912010
CCCCCOc1ccc(cc1OC)[C@H]2c3c(n[nH]c3C(=O)N2Cc4ccccc4)c5c(cc(cc5O)C)C C38704843
CCCCN1[C@@H](c2c(n[nH]c2C1=O)c3c(cc(cc3O)C)C)c4ccc(c(c4)OCC)OCc5ccccc5 C38705887
CCCCOc1ccc(cc1OCC)[C@@H]2c3c(n[nH]c3C(=O)N2Cc4ccccc4)c5c(cc(cc5O)C)C C38705907
Cc1cc(c(c(c1Cl)C)Br)OCCCC(=O)Oc2ccc(cc2OC)/C=C(\C#N)/C(=O)N C40948426
CCCSc1nc2n(n1)[C@H](C(=C(N2)C)C(=O)Nc3ccc(cc3C)C)c4ccc(c(c4)OCC)OCC C40981162
CCCCSc1nc2n(n1)[C@@H](C(=C(N2)C)C(=O)Nc3cccc(c3C)C)c4ccc(c(c4)OC)OCC C41022013
CCCCOc1ccc(cc1)[C@@H]2C(=C(Nc3n2nc(n3)SCCC)C)C(=O)Nc4ccccc4OCC C41022822
CCOc1ccc(cc1)n2c(nnc2SCC(=O)NNC(=C)c3ccc(cc3)F)c4ccc(cc4)Cl C01779375
CCCCOC(=O)C1=C(n2c(=O)/c(=C/c3ccccc3Cl)/sc2=C([C@@H]1c4ccccc4Cl)C(=O)OCC)N C01889350
CCCSc1nc2n(n1)[C@@H](C(=C(N2)C)C(=O)Nc3cccc(c3)C)c4ccc(c(c4)OCC)OC(C)C C54614482
CCCSc1nc2n(n1)[C@H](C(=C(N2)C)C(=O)Nc3cccc(c3)C)c4ccc(c(c4)OCC)OC(C)C C54614484
CC(C)O[C@@H]1CCCC[C@H]1OC(=O)Nc2cccc3c2cccc3NC(=O)O[C@@H]4CCCC[C@@H]4OC(C)C C21966736
Cc1ccc(cc1)NCc2nnc(n2CC=C)SCC(=O)N/N=C/c3c4ccccc4cc5c3cccc5 C59260993
COc1cc(ccc1OCc2ccccc2F)/C=N/Nc3nc(nc(n3)N4CCCCC4)Nc5ccccc5 C59418338
C[C@@H](C(=O)N/N=C/c1c2ccccc2cc3c1cccc3)Sc4nnc(n4CC=C)CNc5ccccc5 C59475525
c1ccc2c(c1)-c3ccccc3C2COC(=O)N[C@H](CC[NH3+])C(=O)[O-] C02560722
C[C@@H](C(=O)Nc1ccc(cc1)C(=O)N)Nc2cccc(c2)SC C07223626
CCCCCC(=O)NC(=S)Nc1c(c(c(s1)C)CC)C(=O)N C10149967
c1ccc(cc1)[C@H](CC(=O)NCCC23CC4CC(C2)CC(C4)C3)NC(=O)N C14348730
c1ccc(cc1)[C@@H](CC(=O)NCCC23CC4CC(C2)CC(C4)C3)NC(=O)N C14348731
C[C@H](c1ccc(cc1Cl)Cl)NC(=O)C[C@H](c2cccs2)NC(=O)N C14387285
c1ccc(cc1)CSc2nnc(n2N)S[C@H](c3ccccc3)C(=O)N C21471707
C[C@H](c1ccc(cc1F)F)NC(=O)CNc2ccccc2C(=O)N C24225421
CC(C)[C@@H](C(=O)Nc1ccc(cc1)C(=O)N)NC(=O)c2ccc(cc2)Cl C36147000
c1ccc(cc1)/C=C(\CCO)/C(=O)N/N=C/c2ccc(cc2O)O C02248274
CCN(CCO)c1c(c(ncn1)Nc2ccc(c(c2)Cl)Cl)N C40704022
COCCCNc1c(c(ncn1)Nc2ccc(c(c2)Cl)Cl)N C40704063
C=CCNc1c(c(ncn1)Nc2ccc(cc2)OC(F)(F)F)N C40709131
CCN(CCO)c1c(c(ncn1)Nc2cccc(c2)C(F)(F)F)N C40736156
C[C@@H](COC)Nc1c(c(ncn1)Nc2ccc(cc2Cl)Cl)N C40783337
C[C@H](Cc1c(cccc1F)F)NC(=O)Nc2ccccc2SCC(=O)N C47516644
C[C@H](c1ccc(cc1)OC(F)(F)F)NC(=O)[C@@H](C(C)C)NC(=O)N C47685055
Cc1ccsc1CNC(=O)Nc2ccccc2OCCC(=O)N C47878451
CCCC[C@@H](C)NS(=O)(=O)c1cc(cnc1NN)Br C50890198
CC(C)(C)[C@@H](c1cccs1)NC(=O)CSc2nc([nH]n2)N C53334631
C[C@H](Cc1ccccc1F)NC(=O)C[C@H](c2cccs2)NC(=O)N C54166446
CC[C@@H](C)[C@H](C(=O)NCCc1c(cccc1Cl)Cl)NC(=O)N C54197346
C[C@@H](Cc1ccccc1F)NC(=O)Nc2ccccc2CC(=O)N C54410018
C[C@H](Cc1ccccc1F)NC(=O)Nc2ccccc2CC(=O)N C54410019
C[C@H](c1ccc(c(c1)Cl)F)NC(=O)[C@H](CCSC)NC(=O)N C55744482
CSc1ccc(cc1)CNC(=O)Nc2ccccc2CC(=O)N C56645065
CCCNC(=O)CCNC(=O)NNc1c(c(c(c(c1F)F)F)F)F C57301572
CC[C@H](C)[C@@H](C(=O)Nc1ccc(c(c1)F)OC(F)F)NC(=O)N C57391696
CC[C@H](C)[C@H](C(=O)Nc1ccc(c(c1)F)OC(F)F)NC(=O)N C57391698
Cc1cccc(c1)COc2ccc(cc2N)/C=C\C(=O)NCCO C57897133
c1ccc(cc1)CSCC(=O)N/N=C/c2c(cc(cc2O)O)O C59167159
Cc1ccc(c(c1)NC(=S)NNC(=O)c2ccc(c(c2)NC(=O)C)F)F C63343954
c1ccc(cc1)C2(CCC2)CNC(=O)CNc3ccc(cc3C(=O)N)Cl C63481570
Cc1ccc(cc1NCc2cccc(c2)C(=O)NCc3ccco3)C(=O)N C63888191
CCc1cccc(c1NC(=O)CNc2cc(ccc2C)C(=O)N)C C63888668
CCC[C@H](C(=O)Nc1ncc(s1)Cc2ccccc2)NC(=O)N C64292372
CCCn1ccc2c1ccc(c2)NC(=O)[C@@H](CC(C)C)NC(=O)N C65317046
CCCC[C@H](C(=O)Nc1nc2c(s1)C[C@H](CC2)C)NC(=O)N C65581228
CCCC[C@H](C(=O)Nc1ccc(cc1)c2nccs2)NC(=O)N C65581469
C[C@H](Cc1ccsc1)NC(=O)Nc2cc(ccc2N3CCCCC3)C(=O)N C65818805
c1ccc(cc1)[C@@H](C(=O)N)NC(=O)NCCCc2nc3c(s2)CCCC3 C66176512
c1ccc(c(c1)NNC(=O)NCc2ccc(cc2)C(=O)NC3CC3)Cl C66358499
C[C@H](C(=O)Nc1cccc(c1)SC)Nc2cccc(c2)NC(=O)CO C66582567
c1ccc(cc1)C[C@H](C(=O)NCC2(CC2)c3ccc(cc3)Cl)NC(=O)N C66756329
Cc1ccc(cc1)SCC(=O)NN[C@H](c2ccc(cc2)F)C(=O)N C66938878
c1cc(oc1)C(=O)Nc2ccc(cc2Cl)N[C@H](c3ccc(cc3)F)C(=O)N C66940016
CC(C)[C@@H](C(=O)NCC1(CC1)c2cccc(c2)C(F)(F)F)NC(=O)N C67179316
C[C@H](c1ccc(cc1)F)N[C@@H](C)C(=O)Nc2ccc(cc2)C(=O)N C67471682
C[C@H](c1ccc(cc1)F)N[C@H](C)C(=O)Nc2ccc(cc2)C(=O)N C67471686
Cc1ccc(cc1)SCCNC(=O)C(=O)Nc2ccc(c(c2)C(=O)N)C C67492885
C[C@]12CCC[C@]([C@@H]1CCC(=C)[C@@H]2CCc3ccoc3)(C)C(=O)NCCCCCC[NH3+] C04064138
CCCC[NH+](CCCC)Cc1ccc(o1)C(=O)NNC(=S)Nc2cc(cc(c2)C)C C04683349
CCOCCCNC(=S)NCCCNc1c(cc2c(cc(cc2[nH+]1)C)C)C#N C04964307
c1c(nc(nc1Cl)SCC(=O)NCCCCCC[NH3+])N2CCCCC2 C06452885
C[C@@]12CCC[C@]([C@H]1CCC(=C)[C@@H]2CCc3ccoc3)(C)C(=O)NCCCCCC[NH3+] C06852546
CC[NH+](CC)Cc1ccc(cc1)CNC(=O)c2ccc(cc2)CNC(=O)NC(C)C C07828999
CCCNC(=O)C[NH+](C)CC1=C([C@@H](NC(=O)N1)c2ccccc2)C(=O)OCC C10050492
CC[NH+](CC)CCNC(=O)c1ccc(cc1)NC(=S)NC(=O)/C=C/c2cccs2 C13622121
Cc1ccc(s1)C[NH+](CCc2ccccc2)CC(=O)Nc3cc(cc(c3)C(=O)N)C(=O)N C15523037
CC[NH+](CC)CCCNC(=S)NNC(=O)c1ccc(o1)COc2ccccc2OC C20613902
CC[NH+](CC)CCNC(=O)c1ccc2c(c1)NC(=O)[C@H](N2)CS(=O)(=O)Cc3ccccc3C C20680455
CCCOc1c(cc(cc1Br)Br)C[NH2+]CCNC[C@@H](C)O C20967894
CCC[NH+](CC1=C([C@@H](NC(=O)N1)CC)C(=O)OCC)CC(=O)Nc2ccc(cc2Cl)Cl C21324506
CCOC(=O)C1=C(NC(=O)N[C@@H]1c2ccccc2)C[NH+](C)CC(=O)Nc3ccccc3C(F)(F)F C22060477
CCCCn1c(c(c(=O)[nH]c1=O)N(C2CCCC2)C(=O)C[NH+](C)Cc3ccccc3C(F)(F)F)N C25532725
CCOC(=O)CCCCCC[C@H](C(=O)OCC)[C@@](CC[NH3+])(C1CCCCC1)O C33611262
c1ccc(cc1)Oc2cccc(c2)CN(CCc3c[nH]c4c3cccc4)C(=O)CCCCC[NH3+] C35730449
CCOC(=O)[C@H](Cc1c[nH]c2c1c(ccc2C(C)(C)C=C)N(C)[C@@H](C(C)C)C(=O)OC(C)(C)C)[NH3+] C37625319
CCN(CC)S(=O)(=O)c1ccc(cc1)[C@@H](C)[NH2+]CC(=O)Nc2ccccc2C(=O)NC3CC3 C09871485
CC[NH+](CC)[C@H](CC(C)C)CNC(=O)C(=O)Nc1cccc(c1C)C(=O)NC C41334234
CC(C)[NH+](CCNC(=O)NNC(=O)CCSc1ccc(cc1)F)C(C)C C43064644
CCCOc1ccc(cc1OC)C(=O)NNC(=O)NCC[NH+](C(C)C)C(C)C C43064673
C[C@H](CCCC(C)C)NC(=O)[C@H]1C[NH2+]C[C@@H]1C(=O)NC[C@@H](C)c2ccccc2 C43222651
C[C@H](CCCC(C)C)NC(=O)[C@H]1C[NH2+]C[C@@H]1C(=O)NCC(c2ccccc2)c3ccccc3 C43222913
C[C@@]1(CC[C@@]2([C@@H](C1)C(C[C@@H]2[NH2+]Cc3ccc(o3)CO)(C)C)CCC(=O)NCc4ccc(cc4)OC)O C43547941
CC(C)[C@@H](CNC(=O)Nc1cccc(c1)C(=O)NC2CC2)[NH+](CC=C)CC=C C43873898
CC[NH+](CC)Cc1ccccc1NC(=O)NCCNc2ccccc2[N+](=O)[O-] C43901244
CCCCn1c(c(c(=O)[nH]c1=O)N(CC)C(=O)C[NH+](CCc2ccccc2)CCc3ccccc3)N C46551513
CCOc1ccc(cc1)C(=O)NNC(=O)NC[C@@H](C(C)C)[NH+](CC=C)CC=C C46905811
CC(C)[C@H](CNC(=O)NNC(=O)c1cn(c2c1cccc2)C)[NH+](CC=C)CC=C C46906158
CC[NH+](CC)Cc1ccccc1NC(=O)NC[C@@H](CC(C)C)NC(=O)OCC C47056308
Cc1ccc(cc1NC(=O)NC[C@H](C(C)C)[NH+](CC=C)CC=C)C(=O)NC2CC2 C47985809
CCNC(=O)c1ccc(c(c1)C)NC(=O)NC[C@@H](C(C)C)[NH+](CC=C)CC=C C48116725
Cc1cccc(c1)NCc2ccc3c(c2)n(c([nH+]3)NCCCN4CCOCC4)Cc5c(ccc([nH+]5)C)[O-] C29134034
CCCCn1c(c(c(=O)[nH]c1=O)N(CC)C(=O)C[NH2+]C(C)(C)CC(C)(C)C)N C53123674
CC[NH+](CC)Cc1ccc(cc1)CNC(=O)C[C@@H](c2cccs2)NC(=O)N C12792243
CCCCN(c1c(n(c(=O)[nH]c1=O)CC(C)C)N)C(=O)C[NH+](Cc2ccc(cc2)CC)C3CC3 C58790752
CC(C)Cn1c(c(c(=O)[nH]c1=O)N(CC(C)C)C(=O)C[NH+](CC2CCCCC2)C3CC3)N C59409175
CCOc1c(cc(cc1Br)Br)CNCCC[NH2+]CCO C13733107
CCCNC(=O)C[NH+]1CCC(CC1)NC(=O)NCc2ccccc2COCC C49045812
CCOC(=O)N[C@H](CC(C)C)CNC(=O)NC1CC[NH+](CC1)CC2CCCC2 C63407942
CC[NH+](CC)Cc1ccc(o1)C(=O)NNC(=O)CCNc2cc(cc(c2)C)C C65124682
CC(C)(C)OC(=O)N(CCCNC(=[NH2+])NCCc1ccc(cc1)OC)C2CC2 C66242865
CCCOc1ccccc1Oc2c(cccn2)CN/C(=[NH+]/C[C@H]3CCCO3)/N C66243579
COc1ccc(cc1)CCNC(=[NH2+])NCc2ccc(cc2)Cn3ccccc3=O C66243963
CCOCCC/[NH+]=C(/NCCCc1cn[nH]c1C)\NCc2ccc(cc2)OC C66245145
CC(C)[C@@H](CNC(=O)Nc1cc(c[nH]c1=O)C(F)(F)F)[NH+](CC=C)CC=C C66402697
CNC(=O)COc1ccccc1C[NH2+]CCCNc2ccc(cn2)C(F)(F)F C66972136
CC1CC[NH+](CC1)CCCCNC(=O)CCCC[C@H]2[C@H]3[C@@H](CS2)NC(=O)N3 C67165246
CC(C)[C@@H](CNC(=O)Nc1ccc(c(c1)NC(=O)OC)F)[NH+](CC=C)CC=C C67324197
C[C@]12CCC[C@]([C@H]1CCC(=C)[C@@H]2CCc3ccoc3)(C)C(=O)NCCCCCC[NH3+] C04064139
CCCC[NH+](CCCC)Cc1ccc(o1)C(=O)NNC(=S)Nc2ccc(c(c2)C)C C04683333
CCOCCCNC(=S)NCCCNc1c(cc2ccc(c(c2[nH+]1)C)C)C#N C04964305
CC/C(=C(/CC)\c1ccc(c(c1)C[NH+](CCO)CCO)O)/c2ccc(cc2)O C01594245
CCCNC(=O)C[NH+](C)CC1=C([C@H](NC(=O)N1)c2ccccc2)C(=O)OCC C10050493
CC[NH+](CC)CCCNC(=O)C(=O)Nc1c2ccccc2oc1C(=O)Nc3cccc(c3)F C09705668
CCOC(=O)c1c(csc1NC(=O)C[NH+](CC(C)C)CC(=O)N)c2ccc(cc2)C C12918818
CCCCCC[NH+](CCCCCC)C[C@@H](c1ccnc2c1cc(cc2N)OC)O C04825086
CCC[NH2+]CC(=O)Nc1c(c2c(s1)C[C@@H](CC2)C(C)(C)C)C(=O)Nc3ccc(cc3OC)OC C15946027
CC[NH+](CC)CCNC(=O)c1ccc2c(c1)NC(=O)[C@@H](N2)CS(=O)(=O)Cc3ccccc3C C20680451
CCCOc1c(cc(cc1Br)C[NH2+]CCNC[C@H](C)O)OCC C20968178
COc1cc(cc(c1OCC(=O)N)OC)C(=O)NC[C@H](c2ccccc2Cl)[NH+]3CCCC3 C22619495
CCCn1c(c(c(=O)[nH]c1=O)C(=O)C[NH+](Cc2ccc(cc2)OC)[C@@H](C)Cc3cccs3)N C24892503
Cc1ccc(cc1)C[NH+](CC(=O)N(CC(C)C)c2c(n(c(=O)[nH]c2=O)Cc3ccccc3)N)C4CC4 C27593703
c1cc(cc(c1)C(F)(F)F)CO[C@]2(C[C@H]([C@H]([C@H](C2)OCC3CC3)O)O)C(=O)NCC[NH+]4CCCC4 C35592664
C[C@@H](CCCC(C)(C)O)NC(=O)[C@H]1CN(CC12CC[NH2+]CC2)C(=O)[C@H](C(C)C)Oc3ccccc3 C39632037
CC(C)C[C@@H](CNC(=O)C(=O)Nc1ccc(cc1)NC(=O)CC(C)C)[NH+](C)C C41321835
C[NH+](CCCNC(=O)CCNC(=O)NC12CC3CC(C1)CC(C3)C2)CCOC C41966913
CCc1ccc(c(c1)OC)OCCCCCC(=O)N[C@H](CCCC[NH3+])C(=O)N C33861301
C[C@@H](CCCC(C)C)NC(=O)[C@H]1C[NH2+]C[C@@H]1C(=O)NCC(c2ccccc2)c3ccccc3 C43222914
CCOc1ccc(cc1)C(=O)NNC(=O)NC[C@H](C(C)C)[NH+](CC=C)CC=C C46905812
CCC(CC)(CNC(=O)NNC(=O)CCSc1ccc(cc1)F)[NH+](C)C C46950428
CC[NH+](CC)Cc1ccccc1NC(=O)NC[C@H](CC(C)C)NC(=O)OCC C47056310
c1ccc(cc1)C[C@@H](c2nc(no2)c3ccc(cc3)Cl)NC(=O)CCCCC[NH3+] C04355506
CCCNC(=O)C[NH+](CCC)CC(=O)NCC(=O)Nc1ccc(c(c1)F)F C53366677
Cc1ccc(c([nH+]1)N)CN(C=O)/C(=C(/CCO)\SCOC(=O)C(C)(C)C)/C C28976203
CC[NH+](CC)CCOc1ccccc1NC(=O)N(C)Cc2cccc(c2)C(=O)N C56587499
CC(C)[C@@H](CNC(=O)Nc1cc(ccc1Cl)NC(=O)C)[NH+](CC=C)CC=C C56692601
CCCCN(c1c(n(c(=O)[nH]c1=O)CCC)N)C(=O)C[NH+](Cc2cccc(c2)Cl)C(C)C C59038095
CCCCN(c1c(n(c(=O)[nH]c1=O)CCC)N)C(=O)C[NH+](C2CC2)[C@@H](C)c3ccccc3Cl C59333871
Cc1cccc(c1NC(=O)C[NH2+]CCCNc2ccc(cc2[N+](=O)[O-])C(F)(F)F)C C59447169
CCOc1c(cc(cc1Br)CNCCC[NH2+]CCO)Br C13733316
CCCNC(=O)C[NH+]1CCC(CC1)NC(=O)[C@H](C(C)C)Nc2ccc(cc2Cl)C(F)(F)F C31933148
CC(C)Cn1c(c(c(=O)[nH]c1=O)N(CC(C)C)C(=O)C[NH+](Cc2ccccc2)CC3CCC3)N C60041823
CC(C)[C@H](CNC(=O)Nc1cccc(c1)N2CCNC2=O)[NH+](CC=C)CC=C C47892813
CC[NH+](C)Cc1cccc(c1)CNC(=O)NCCNc2ccccc2[N+](=O)[O-] C61855832
CCOC(=O)N[C@@H](CC(C)C)CNC(=O)NCc1ccc([nH+]c1)N2CCCC2 C48869857
CC[NH+](CC)[C@H](CNC(=O)NCCNC(=O)OC(C)(C)C)c1ccsc1 C62652119
CCc1cccc(c1NC(=O)CONC(=[NH2+])CC(=O)NC2CCCCC2)CC C13598050
CCCNC(=O)c1cccc(c1)NC(=O)NC[C@H](c2ccco2)[NH+](CC)CC C65408900
CCC(CC)C[NH+](CC(=O)Nc1cccc(c1)S(=O)(=O)N)CC(=O)OC C65539612
CC[C@H](C)[NH+](C)CCNC(=O)NCc1ccccc1CS(=O)(=O)NC(C)C C66177520
CC[C@H](C)[NH+](C)CCNC(=O)NCCNS(=O)(=O)c1cc(ccc1C)C C66177633
CC[C@@H](C)[NH+](C)CCNC(=O)N[C@@H](C)c1ccc(cc1)NC(=O)N(CC)CC C66186361
CCCCNC(=O)NC1(CCCCC1)C(=O)NCCC[NH+](C)CC(F)(F)F C66321128
CC(C)(C)c1ccc(cc1)CCCC(=O)NNC(=O)NCCCn2cc[nH+]c2 C66632369
CCOC(=O)N[C@@H](C(C)C)C(=O)NCc1cccc(c1)C(=O)NCC[NH+](C)C C66732042
CCCOc1c(cc(cc1Cl)CN[C@H]2CCC[NH+](C2)CC(=O)N)OCC C67502094
CC[NH+](CC)CCC[C@H](C)NC(=O)CCCC[C@@H]1[C@@H]2[C@@H](CS1)NC(=O)N2 C67595175
CC[NH+](CC)[C@@H](CNC(=O)NCc1ccc(cc1)NCCOC)c2ccco2 C67636231
CC(C)(C)NC(=O)NC[C@@H]1CCC[C@H]1NC(=O)NC(C)(C)C C00136892
c1cc2c(c(c1)NCCO)C(=O)c3c(cccc3NCCO)C2 C01631388
C[C@H](C(=O)N)Sc1nnc(n1N)c2ccc(cc2)C(C)(C)C C05362694
CSc1cccc(c1)N[C@@H](c2ccccc2)C(=O)NC(=O)N C07223695
c1ccc(cc1)[C@H](CC(=O)NCCCSc2ccc(cc2)F)NC(=O)N C14388547
CCc1cccc(c1NC(=O)CSc2[nH]c(=O)cc(n2)N)C C19825198
CC[C@@H](C)[C@@H](C(=O)NCCSc1ccc(cc1)C)NC(=O)N C25402397
CCCC(=O)NC(=S)Nc1c(c2c(s1)CCC2)C(=O)N C02052479
C[C@@H](CCC(C)C)NC(=O)C[C@H](c1ccccc1F)NC(=O)N C24463422
CC[C@](C)(/C(=N/O)/N)NS(=O)(=O)c1ccc(s1)Cl C40377408
Cc1ccc(s1)S(=O)(=O)N[C@@H](c2ccccc2)/C(=N/O)/N C40377449
Cc1ccc(s1)S(=O)(=O)N[C@H](c2ccccc2)/C(=N/O)/N C40377450
C[C@](C1CC1)(C(=O)Nc2cc(c(cc2Cl)C(=O)[O-])OC)[NH3+] C40482774
CC[C@H](C)Nc1c(c(ncn1)Nc2cccc3c2nc(cc3)C)N C40758776
CN(Cc1ccc(cc1)c2ccccc2)Cc3nc(nc(n3)N)N C42145989
CSCC[C@H](C(=O)NCCc1ccc(s1)Cl)NC(=O)N C44810559
CCC[C@H](/C(=N/O)/N)C(=O)NCc1ccccc1Br C44872122
CC[C@@H](C)NC(=O)CCNc1ccc(cc1Br)N C44990446
CCc1ccc(cc1)c2csc(c2C(=O)OC)NC(=O)NN C45922534
c1cc(sc1)CCNC(=O)C[C@@H](c2cccs2)NC(=O)N C48353769
CCC[C@H](C(=O)Nc1cccc(n1)Br)NC(=O)N C49424027
C[C@@H](C/C(=N/O)/N)NS(=O)(=O)c1cc(sc1Cl)Cl C50389830
c1ccc(c(c1)NC(=O)c2cc(ccn2)NN)SC(F)F C51089914
c1ccc(c(c1)NC(=O)c2ccnc(c2)NN)SC(F)F C51089920
c1cc(nc(c1Cl)C(=O)N(CCO)C2CCCCC2)NN C51117090
CC[C@H](c1ccccc1)NC(=O)c2cc(cnc2NN)Br C51630348
CCC(CC)(CO)NS(=O)(=O)c1c(cc(cc1Cl)Cl)N C53044592
C[C@H]1CCC[C@](C1)(CO)NS(=O)(=O)Cc2ccccc2N C53113541
CC(C)c1ccsc1C(=O)Nc2nc(cs2)c3cc([nH]c3)C(=O)N C53795888
C[C@@H](CNS(=O)(=O)c1ccc(s1)Br)/C(=N/O)/N C54156022
C[C@H](CNS(=O)(=O)c1cc(sc1Cl)Cl)/C(=N/O)/N C54156281
Cc1ccccc1CNC(=O)CNc2ccc(c(c2)C(=O)N)F C55850350
CC[C@H](CO)NC(=O)/C=C\c1ccc(c(c1)N)OCCC(C)C C57896884
CCC1(C(=O)N(c2ccc(cc2O1)N)C[C@H](C)C(=S)N)CC C58006544
CC(C)[C@H](CNC(=O)[C@H](CCSC)NC(=O)N)c1ccccc1 C41329827
c1cc(c(cc1C(=O)NCC(=O)Nc2ccc(c(c2)C(=O)N)Cl)F)F C58853707
C[C@@H](CC(C)(C)c1ccccc1)NC(=O)[C@@H](CCSC)NC(=O)N C60114336
C[C@H](CC(C)(C)c1ccccc1)NC(=O)[C@@H](CCSC)NC(=O)N C60114339
CCc1ccc(s1)S(=O)(=O)N[C@@H]2CCC[C@H]2/C(=N/O)/N C61888031
c1ccc(cc1)[C@@H](CO)NS(=O)(=O)c2c(cccc2Cl)N C63000420
Cc1ccc(cc1NC(=O)/C=C/c2ccc(cc2)C(=O)NC)C(=O)N C63949252
Cc1ccc(c(c1)Cl)NC(=O)[C@H](CCSC)NC(=O)N C58250267
C[C@@H](c1cccc(c1)F)N[C@H](C)C(=O)Nc2c(ccs2)C(=O)N C48343367
C[C@@H](c1ccccc1C(F)(F)F)NC(=O)[C@H](CC(C)C)NC(=O)N C65718542
C[C@@H](C(=O)NN=C(c1ccccc1)c2ccccc2)NC(=O)N C66278286
c1ccc(cc1)[C@@H]2C[C@H]2C(=O)Nc3cccc(c3)NS(=O)(=O)N C66315003
c1cc(ccc1CNc2cc(nc(n2)N)Cl)C(=O)NC3CC3 C66387218
CC(C)c1nc2ccc(cc2s1)NC(=O)NCC(C)(C)C(=O)N C66980023
CC(C)C[C@@H](C(=O)NCC1(CC1)c2ccc(cc2)Cl)NC(=O)N C67179262
c1ccc(c(c1)NCC(=O)NCCC2=CCCCC2)SCC(=O)N C67444220
CCOC(=O)C1=C(NC(=O)N[C@@H]1c2ccc(cc2)Cl)C[NH+](C)CC(=O)Nc3c(cccc3C)C C11293788
CCOC(=O)C1=C(NC(=O)N[C@H]1c2ccc(cc2)Cl)C[NH+](C)CC(=O)Nc3c(cccc3C)C C11293796
CCC[NH+](CCC)CCNS(=O)(=O)c1cc(cnc1N)Br C20467700
CCCC/[NH+]=C(\N)/SCC(=O)N(C)CC(=O)Nc1ccccc1Cl C29493433
CC[NH+](CCC(=O)Nc1ccc(cc1)C(=O)N)Cc2csc(n2)C(C)(C)C C29714374
CC[NH+](CC)[C@H](CNC(=O)c1cc(ccc1OC)S(=O)(=O)N)C(C)C C31383323
CC(C)C[C@H](CNC(=O)C(=O)Nc1cccc(c1)NC(=O)C(C)C)[NH+](C)C C41322100
CC[NH+](CC)[C@@H](C)CNC(=O)C(=O)Nc1cccc(c1)NC(=O)C(C)(C)C C41603710
CC(C)[NH+](C)CCCNC(=O)C(=O)Nc1cccc(c1)NC(=O)C(C)(C)C C41716026
CCC(CC)(CNC(=O)C(=O)Nc1ccc(cc1)C(=O)NC(C)(C)C)[NH+](C)C C41885255
CC[NH+](CC)Cc1ccccc1NC(=O)NCCNc2ccc(cc2)[N+](=O)[O-] C43885144
CCOC(=O)C1=C(NC(=O)N[C@H]1c2ccc(cc2)OC)CS/C(=[NH+]/C)/NC C44792459
CC[NH+](CC)[C@H](CC(C)C)CNC(=O)NNC(=O)c1ccc2c(c1)OCCO2 C45538057
CCOc1ccccc1OCC(=O)NNC(=O)NCC[NH+]2C[C@H](C[C@@H](C2)C)C C46424363
C[C@H]1CCCC[NH+]1CCCCNC(=O)NNC(=O)COc2ccccc2F C46751361
CC[C@H](CO)[NH+](Cc1ccsc1)Cc2cn(c3c2cccc3)CC(=O)N C55344201
CC[NH+](CC)[C@@H](Cc1ccccc1)CNC(=O)c2ccc(o2)S(=O)(=O)N C56931882
CC[C@@H](C)NC(=O)c1ccc(cc1)CNC(=O)NC[C@H](C)C[NH+]2CCCCC2 C57039437
CCCCNC(=O)c1ccc(cc1)CNC(=O)NCc2ccc[nH+]c2N(C)C C61952869
CCCOc1c(cc(cc1Cl)CN[C@@H]2CCC[NH+](C2)CC(=O)N)OC C62257857
C[C@H](CC[NH+](C)C)NC(=O)NNC(=O)c1ccc(o1)COc2ccccc2 C62506877
CC(C)(C)OC(=O)NCCNC(=O)NCc1ccccc1C[NH+]2CCCCC2 C62650732
C[C@H](CNC(=O)NCCCNC(=O)c1ccccc1F)C[NH+]2CCCCC2 C63318117
CC[NH+](CCCC(=O)NC(=O)NC)CC(=O)Nc1ccccc1C(F)(F)F C63517319
CCCCn1c(c(c(=O)[nH]c1=O)N(CC)C(=O)C[NH+](C2CCCC2)C3CC3)N C64808683
CC(C)Oc1ccc(cc1)/C=C/C(=O)NNC(=O)NCCCn2cc[nH+]c2 C64885895
CC(C)(C)c1ccc(cc1)CCC(=O)NNC(=O)NCCCn2cc[nH+]c2 C64886696
Cc1ccc(cc1C)SCCC(=O)NNC(=O)NCCCn2cc[nH+]c2 C64886800
CC[NH+](CC)Cc1ccc(o1)C(=O)NNC(=O)CNc2ccccc2Cl C65124580
CCCCNC(=O)NC(=O)C[NH+]1CCCC[C@H]1CNC(=O)OC(C)(C)C C50962770
CC[NH+](CC)[C@H](CNC(=O)Nc1ccc(c(c1)NC(=O)C)OC)c2ccco2 C65360508
CC(C)[C@H](CNC(=O)Nc1ccc2c(c1)C(=O)NC2=O)[NH+](CC=C)CC=C C65787826
CCCC[C@@H](C(=O)N(CC[NH+](C)C)Cc1ccc(c(c1)F)F)NC(=O)N C65938327
CC[NH+](CC)Cc1ccccc1CNC(=O)N2CCC[C@H](C2)CCC(=O)N C66119712
CC[NH+](CC)[C@H](CNC(=O)N1CCC[C@@H](C1)CCC(=O)N)c2ccsc2 C66120499
CC[C@@H](C)[NH+](C)CCNC(=O)NNC(=O)CSc1ccc(cc1)Cl C66203103
CC(C)(C(=O)OC)NCC(=O)NC1CC[NH+](CC1)CC(=O)Nc2ccccc2 C66495925
C[C@H](C[NH+](C)CC(=O)Nc1ccccc1SCC(=O)N)c2ccccc2 C66854296
c1cc(c(cc1[N+](=O)[O-])C[NH2+]CCCNc2ccc(cn2)C(F)(F)F)O C66972148
c1cc(c(cc1C[NH2+]CCCNc2ccc(cn2)C(F)(F)F)O)[N+](=O)[O-] C66972172
C[NH+](C)CCNC(=O)c1cccc(c1)CNC(=O)NCC[C@@H]2C[C@H]3CC[C@@H]2C3 C67086380
C[C@@H]1CCCC[NH+]1CCNCc2cc(c(c(c2)Cl)OCC(=O)N)OC C67120565
C[C@H]1CCCC[NH+]1CCNCc2cc(c(c(c2)Cl)OCC(=O)N)OC C67120566
C[C@H](CNC(=O)CCCC[C@H]1[C@@H]2[C@@H](CS1)NC(=O)N2)C[NH+]3CCCCC3 C67210211
CC(C)C[C@@H](C[NH+](C)C)NC(=O)CCCC[C@@H]1[C@@H]2[C@@H](CS1)NC(=O)N2 C67235455
CC(C)C[C@@H](C[NH+](C)C)NC(=O)CCCC[C@H]1[C@@H]2[C@@H](CS1)NC(=O)N2 C67235458
CCCOc1c(cc(cc1Cl)CN[C@H]2CCC[NH+](C2)CC(=O)N)OC C67502114
CC(C)COC(=O)Nc1cccc(c1)NC(=O)NC[C@@H](c2ccco2)[NH+](C)C C67585423
C[NH+](C)Cc1ccc(cc1)CNC(=O)NCc2ccc(cc2)NCCOC C67609799
C[NH+](C)Cc1cccc(c1)CNC(=O)NCc2ccc(cc2)NCCOC C67623578
CC(C)(C)OC(=O)CNC(=O)[C@H](Cc1ccccc1)NC(=O)[C@@H](CCSC)NC(=O)OC(C)(C)C C05461732
CC(C)(C)OC(=O)CNC(=O)[C@H](Cc1ccccc1)NC(=O)[C@H](CCSC)NC(=O)OC(C)(C)C C05461739
c1ccc(cc1)COC[C@H]2[C@H]([C@@H]([C@@H](O2)[C@@H](C(=O)N)O)OCc3ccccc3)OCc4ccccc4 C05574324
CC(C)(C)c1ccc(c(c1)S(=O)(=O)N)OCCOCCOc2ccc(cc2S(=O)(=O)N)C(C)(C)C C01617151
CCOc1ccc(cc1)[C@@H](C(=O)NCCC(C)C)N(Cc2ccccc2)C(=O)c3c(c(ns3)C(=O)N)N C06601385
CC(C)CC(=O)NC(c1ccc(cc1)C(NC(=O)CC(C)C)NC(=O)CC(C)C)NC(=O)CC(C)C C08858753
CCCOc1ccc(cc1OCCC)[C@@H](C)NC(=O)NCc2ccccc2CS(=O)(=O)NC C09594904
CCCCN(c1c(n(c(=O)[nH]c1=O)CCC)N)C(=O)COC(=O)/C=C/c2ccc(cc2)C(F)(F)F C09808772
CC[C@@H](C)c1ccccc1OCC(=O)NNC(=S)NC(=O)c2ccc(cc2)OCCOCC C09821678
CCOCCOc1ccccc1C(=O)NC(=S)NNC(=O)C(c2ccccc2)c3ccccc3 C09826183
CCCCN1C[C@@H](CC1=O)C(=O)Nc2ccc(cc2)C(=O)Nc3ccccc3C(=O)NCCCOCC C10462327
CCCCOc1cccc(c1)C(=O)NC(=S)Nc2ccccc2C(=O)NCCCOC C10122618
CCCCNC(=O)c1ccccc1NC(=S)NC(=O)c2cccc(c2)OCCC(C)C C10122726
CCCCNC(=O)c1ccccc1NC(=S)NC(=O)c2ccc(cc2)OCCOCC C10122744
COCCCNC(=O)c1cccc(c1)NC(=S)NC(=O)c2ccc(c(c2)Br)OCCOC C14558510
Cc1cccc(c1C)OCC(=O)NNC(=S)NC(=O)CCCC(=O)OCCCc2ccccc2 C14649110
CCCCCCOc1ccc(cc1Br)C(=O)NC(=S)Nc2ccccc2C(=O)NCCO C14651543
COCCOc1ccccc1C(=O)NC(=S)NNC(=O)COc2ccc(cc2)c3ccccc3 C14660700
CCCCN(c1c(n(c(=O)[nH]c1=O)CC(C)C)N)C(=O)COc2ccc(cc2)OCCC C14719879
CCCCNc1ccc(cc1NCC(=O)Nc2cc(on2)C)S(=O)(=O)N(CC)CC C15322891
C/C(=N/NC(=S)NCCCCNC(=S)N/N=C(/C)\c1ccccn1)/c2ccccc2 C17252712
CCCCCCOc1ccc(cc1)C(=O)NNC(=O)CCn2c(n[nH]c2=S)c3cccc(c3)C C17360199
c1ccc(cc1)CCCOC(=O)CCC(=O)NC(=S)N(CCC(=O)N)Cc2ccccc2 C20120202
CCOc1cc(cc(c1OCC)OCC)C(=O)Nc2c(c(c(s2)C(=O)N)C)C(=O)OCC C20175650
CCOCCCNC(=O)CCCCCn1c(=O)c2c(c3cc(ccc3[nH]2)OC)[nH]c1=S C20329114
C[C@H](c1ccccc1)NC(=S)Nc2cnn(c2)Cn3cc(cn3)NC(=S)N[C@H](C)c4ccccc4 C02799154
COc1ccc(cc1)CNC(=O)CSc2nc([nH]n2)NN=C(Cc3ccccc3)Cc4ccccc4 C20908581
c1ccc(cc1)CC(=NNc2[nH]nc(n2)SCCC(=O)NCc3ccccc3)Cc4ccccc4 C20909045
CCCCOc1cccc(c1)NC(=O)CSc2nc([nH]n2)N/N=C(\C)/c3ccc(cc3)OC C21083371
CCCCOc1ccc(cc1)C(=O)NCC(=O)O[C@@H](C)C(=O)Nc2c(c3c(s2)CCC3)C(=O)N C21602726
CCOc1ccc(cc1)OCCNC(=O)CSc2nnc(n2N)COc3c(cccc3C)C C24272846
Cc1ccc(cc1)NC(=O)Cc2nc(cs2)COC(=O)/C=C/c3ccc(c(c3)OC)OCC(=O)N C24424348
COc1ccc(cc1)C(=O)c2c(c(c(s2)NCCCN3CCOCC3)C(=O)NCCc4ccccc4)N C12623038
CCOC(=O)c1c(c(sc1NC(=O)COC(=O)[C@@H](CC(C)C)NC(=O)N)C)c2ccc(cc2)C C25394776
CCC[C@@H](C(=O)NNC(=O)COc1ccccc1OCC)NC(=O)NCc2ccc(cc2)F C25530221
CCOc1cc(cc(c1OCC)OCC)C(=O)NNC(=O)[C@@H](CC(C)C)NC(=O)c2ccccc2C C28604813
CCCCCCN([C@@H](c1c(cc(cc1O)O)O)C(=O)NC(C)(C)CC(C)(C)C)C(=O)CO C36517765
CCCCC/C=C/C(=O)N(CCC)[C@@H](c1c(cc(cc1O)O)O)C(=O)NCS(=O)(=O)c2ccc(cc2)C C36563206
CCOc1cc(c(cc1NC(=O)c2ccc(cc2)C)OCC)NC(=S)NCCCN3CCOCC3 C13556545
c1ccc(cc1)OCCNC(=O)CSc2nc3ccccc3c(=O)n2CCCCCC(=O)N C39525342
CCCCn1c(c(c(=O)[nH]c1=O)N(CCC(C)C)C(=O)COc2ccccc2[C@H](C)CC)N C36646632
CC(C)C[C@@H](C(=O)NCCC(=O)N[C@@H](CCSC)C(=O)OC)NC(=O)c1ccc(cc1)Cl C46086940
C[C@H](c1ccccc1)NC(=S)Nc2cnn(c2)Cn3cc(cn3)NC(=S)N[C@@H](C)c4ccccc4 C20608372
CCCCSc1ccccc1NC(=O)CSc2nc([nH]n2)N/N=C/c3ccc(c(c3)OC)OC C58995786
CCCCOc1cccc(c1)NC(=O)CSc2[nH]nc(n2)N/N=C/c3cccc(c3)OC C21040108
CCCCOc1ccc(cc1OC)C(=O)NNC(=O)c2c(c(c([nH]2)C)C(=O)OC)CCC C59364196
CCCCSc1ccccc1NC(=O)CSc2nc([nH]n2)N/N=C/c3c(nn(c3C)CC=C)C C59831273
CCCN(c1cccc(c1)NC(=O)CCNC(=O)C(C)(C)C)C(=O)CCNC(=O)C(C)(C)C C60033578
CCCCNC(=O)c1cccc(c1)NC(=O)CNc2ccc(cc2)C(=O)N(CCC)CCC C66082399
CCCN(CCC)C(=O)c1cccc(c1)NCC(=O)Nc2cccc(c2)C(=O)NC[C@@H]3CCCO3 C66095919
CC[C@@H](C(=O)N)NC(=O)C1=C[C@H]([C@@H]([C@@H](C1)O)O)N(C(=O)OC(C)C)NC(=O)OC(C)C C04200755
CC(C)NC(=O)N[C@H]1CCN([C@@H]1C(=O)N[C@@H](CCCNC(=O)C=C(C)C)C(=O)N)C(=O)C=C(C)C C04200999
CC(C)[C@@H](C(=O)N[C@H](C(C)C)C(=O)NN)NC(=O)[C@@H](C(C)C)NC(=O)OC(C)(C)C C04458908
CC(C)[C@H](C(=O)N[C@H](C(C)C)C(=O)NN)NC(=O)[C@@H](C(C)C)NC(=O)OC(C)(C)C C04458931
CCOC(=O)CNC(=O)[C@H](c1c[nH]c2c1cccc2)N(c3ccccc3)C(=O)c4c(c(ns4)C(=O)N)N C06546921
COCCNC(=O)[C@H](c1ccc(cc1)O)N(Cc2cccs2)C(=O)c3c(c(ns3)C(=O)N)N C06905087
C=CCSc1[nH]c(=O)c(c(n1)N)C(c2ccc(cc2)[N+](=O)[O-])c3c(nc([nH]c3=O)SCC=C)N C08426370
C1CCN(CC1)c2nc(nc(n2)N3CCCCC3)N/N=C/[C@H]([C@H]([C@@H]([C@@H](CO)O)O)O)O C08872276
c1ccc(c(c1)/C=N/NC(=O)c2c(n(nn2)c3c(non3)N)CNc4ccccc4C(=O)N)C(=O)[O-] C01872460
c1ccc(c(c1)/C=N/NC(=O)c2c(n(nn2)c3c(non3)N)CNc4ccccc4C(=O)N)[N+](=O)[O-] C09009369
CC(C)[C@@H](C(=O)NC(=O)N)OC(=O)c1ccccc1S[C@H](C(C)C)C(=O)NC(=O)N C09963312
CC(C)[C@H](C(=O)NC(=O)N)OC(=O)c1ccccc1S[C@H](C(C)C)C(=O)NC(=O)N C09963314
CC(C)[C@@H](C(=O)NC(=O)N)OC(=O)c1cccnc1S[C@@H](C(C)C)C(=O)NC(=O)N C10755844
CC(C)[C@@H](C(=O)NC(=O)N)OC(=O)c1cccnc1S[C@H](C(C)C)C(=O)NC(=O)N C10755854
CC(C)[C@H](C(=O)NC(=O)N)OC(=O)c1cccnc1S[C@H](C(C)C)C(=O)NC(=O)N C10755863
C(CCNC(=O)CSc1nnc(s1)N)CNC(=O)CSc2nnc(s2)N C08826763
C1CCN(CC1)c2nc(nc(n2)N3CCCCC3)N/N=C/[C@@H]([C@@H]([C@@H]([C@H](CO)O)O)O)O C13548744
C[C@H](C(=O)NCC(=O)N[C@H](CS[C@@H]1CCCCO1)C(=O)NN)NC(=O)OC(C)(C)C C13551078
c1cc(c(cc1/C=C/C(=O)O[C@@H]2C[C@@](C[C@H]([C@H]2O)O)(C(=O)[O-])OC(=O)/C=C/c3ccc(c(c3)O)O)O)O C14966421
Cc1c(sc(n1)NNC(=O)C)/C(=N/NC(=S)NN)/C=C/c2cccc(c2)[N+](=O)[O-] C16958131
C(CCCNC=C1C(=O)NC(=S)NC1=O)CCNC=C2C(=O)NC(=S)NC2=O C20808101
c1ccc2c(c1)c(c[nH]2)/C=N/Nc3[nH]nc(n3)SCC(=O)Nc4nnc(s4)SCC(=O)N C20833053
CC(=CCC/C(=C/CO[C@H]1[C@@H]([C@H]([C@@H]([C@H](O1)CO[C@H]2[C@@H]([C@H]([C@H](CO2)O)O)O)O)O)O)/C)C C31169933
c1cc(c(cc1/C=C/C(=O)O[C@@H]2C[C@](C[C@H]([C@@H]2OC(=O)/C=C/c3ccc(c(c3)O)O)O)(C(=O)[O-])O)O)O C13556374
c1cc(c(cc1/C=C/C(=O)O[C@@H]2CC[C@]([C@H]([C@@H]2O)O)(C(=O)[O-])OC(=O)/C=C/c3ccc(c(c3)O)O)O)O C17263722
CCCCC[C@H](C=C)O[C@H]1[C@@H]([C@@H]([C@@H]([C@@H](O1)CO[C@@H]2[C@@H]([C@@H]([C@@H](CO2)O)O)O)O)O)O C35454853
CCCCC[C@@H](C=C)O[C@@H]1[C@@H]([C@@H]([C@@H]([C@@H](O1)CO[C@@H]2[C@@H]([C@@H]([C@@H](CO2)O)O)O)O)O)O C35454840
COc1cc(ccc1O[C@H]2[C@@H]([C@@H]([C@@H]([C@@H](O2)CO)O)O)O)[C@@H]3[C@@H](c4cc(cc(c4O3)OC)/C=C/CO)CO C35456718
COc1cc(ccc1O[C@H]2[C@H]([C@@H]([C@@H]([C@@H](O2)CO)O)O)O)[C@@H]3[C@@H](c4cc(cc(c4O3)OC)/C=C/CO)CO C31159879
c1cc(oc1)CN([C@@H](c2ccc(cc2)O)C(=O)NC[C@@H]3CCCO3)C(=O)c4c(c(ns4)C(=O)N)N C12474123
c1cc(oc1)CN([C@H](c2ccc(cc2)O)C(=O)NC[C@@H]3CCCO3)C(=O)c4c(c(ns4)C(=O)N)N C12474117
c1c(ccc(c1)Cl)/C=N\Nc2nc(nc(n2)NC(CO)(CO)CO)N/N=C\c3ccc(cc3)Cl C35183087
C1CCc2c(c(c(s2)Nc3c(c(nc(n3)NCCCN4CCOCC4)N)[N+](=O)[O-])C(=O)N)C1 C41026366
c1cc(ccc1[N+](=O)[O-])O[C@@]2(C[C@@H]([C@H]([C@H](O2)[C@@H]([C@@H](CO)O)O)NC(=O)CO)O)C(=O)[O-] C44021699
COC(=O)[C@]1(C[C@@H]([C@H]([C@@H](O1)[C@@H]([C@@H](CO)O)O)NC(=O)CO)O)Oc2ccc(cc2)[N+](=O)[O-] C44021701
CC(=O)C[C@@H]1[C@H]([C@H]([C@H](O[C@H]1NC(=O)CCCC[C@H]2[C@H]3[C@@H](CS2)NC(=O)N3)CO)O)O C44075491
c1cc(ccc1[N+](=O)[O-])O[C@]2(C[C@@H]([C@H]([C@@H](O2)[C@@H]([C@@H](CO)O)O)NC(=O)CO)O)C(=O)[O-] C44170569
CCCCC[C@H](C=C)O[C@H]1[C@@H]([C@H]([C@@H]([C@H](O1)CO[C@H]2[C@@H]([C@](CO2)(CO)O)O)O)O)O C49600285
CC1=CC(=O)CC([C@H]1CC[C@@H](C)O[C@@H]2[C@@H]([C@@H]([C@@H]([C@@H](O2)COC(=O)c3cc(c(c(c3)O)O)O)O)O)O)(C)C C49601782
CC1=CC(=O)CC([C@H]1CC[C@H](C)O[C@@H]2[C@@H]([C@@H]([C@@H]([C@@H](O2)COC(=O)c3cc(c(c(c3)O)O)O)O)O)O)(C)C C49601786
Cc1c(ccc([nH+]1)N)CNC(=O)[C@H]2C=CCn3n2c(=O)n(c3=O)[C@@H](C[NH2+]CC(C)C)C(=O)[O-] C13489393
Cc1c(ccc([nH+]1)N)CNC(=O)[C@@H]2C=CCn3n2c(=O)n(c3=O)[C@@H](CSC[C@@H](CO)O)C(=O)[O-] C40670204
Cc1c(ccc([nH+]1)N)CNC(=O)[C@H]2C=CCn3n2c(=O)n(c3=O)[C@@H](CSC[C@@H](CO)O)C(=O)[O-] C40670207
CCOC(=O)C/C(=[NH+]\Nc1c(cc(c(c1)N/[NH+]=C(/N)\CC(=O)OCC)[N+](=O)[O-])[N+](=O)[O-])/N C16682246
c1cc(ccc1/C=C/C=N/NC2=[NH+]CCN2)c3cn4cc(ccc4n3)/C=C/C=N/NC5=[NH+]CCN5 C27431159
CCCCN1[C@H]([C@@H](C(=NC1=O)[O-])N(CCC(C)C)C(=O)CSc2nc([nH]n2)N)[NH3+] C39944018
CCCCN1[C@H]([C@H](C(=NC1=O)[O-])N(CCC(C)C)C(=O)CSc2nc([nH]n2)N)[NH3+] C39944020
CC[NH+](CC)CCNC(=O)c1cc(c(cc1OC)N[C@@H]2[C@H]([C@@H]([C@@H]([C@@H](O2)C(=O)[O-])O)O)O)Cl C65747774
c1cc(ccc1[N+](=O)[O-])O[C@@]2(C[C@H]([C@@H]([C@@H](O2)[C@@H]([C@@H](CO)O)O)NC(=O)CO)O)C(=O)[O-] C34914649
COC(=O)[C@@]1(C[C@H]([C@@H]([C@@H](O1)[C@@H]([C@H](CO)O)O)NC(=O)CO)O)Oc2ccc(cc2)[N+](=O)[O-] C65748187
C1C[C@H](N(C1)C(=O)C[NH3+])C(=O)N[C@@H](CCCNC(=[NH2+])N)C(=O)N2CCC[C@@H]2C(=O)N C04545909
C[C@H]1[C@@H]2[C@@H](C(=O)N2C(=C1S[C@@H]3C[C@@H]([NH2+]C3)CNS(=O)(=O)N)C(=O)[O-])[C@@H](C)O C01535361
c1ccc(c(c1)C(=O)N)NCc2c(nnn2c3c(non3)N)C(=O)N/N=C/c4ccoc4 C09309154
C[C@@H](C(=O)NC[C@H]1CCCO1)N(C(=O)c2c(c(ns2)C(=O)N)N)N3CC[NH+](CC3)C C12715938
CCOC(=O)CNC(=O)[C@H](CSC(=O)N(C)O)NC(=O)CC[C@@H](C(=O)[O-])[NH3+] C05729311
CC(C)(C)OC(=O)C(c1nc(nc(n1)NN)NN)(C(=O)OC(C)(C)C)[N+](=O)[O-] C13892861
CCCCCCO[C@@H]1[C@H]([C@@H]([C@@H]([C@@H](O1)CO[C@H]2[C@H]([C@@H]([C@@H](CO2)O)O)O)O)O)O C14438554
CCCCCCO[C@@H]1[C@H]([C@@H]([C@@H]([C@H](O1)CO[C@H]2[C@H]([C@@H]([C@@H](CO2)O)O)O)O)O)O C14438558
CCOC(=O)CNC(=O)[C@@H](CSC(=O)N(C)O)NC(=O)CC[C@@H](C(=O)[O-])[NH3+] C05729310
COC(=O)c1c2c(sc1NC(=O)CCSc3nnc(n3N)NN)CCCC2 C20922313
COC(=O)c1c2c(sc1NC(=O)CSc3nnc(n3N)NN)CCCC2 C20922428
C[C@@H]1[C@@H]2[C@H](C(=O)N2C(=C1S[C@H]3C[C@H]([NH2+]C3)CNS(=O)(=O)N)C(=O)[O-])[C@H](C)O C21299093
c1cc(oc1)CNc2cc(c(cc2C(=O)O[C@H]3[C@H]([C@H]([C@@H]([C@@H](O3)C(=O)[O-])O)O)O)S(=O)(=O)N)Cl C22059743
c1cc(ccc1[N+](=O)[O-])O[C@@H]2[C@H]([C@H]([C@@H]([C@H](O2)CO)O)O[C@@H]3[C@H]([C@H]([C@@H]([C@H](O3)CO)O)O)O)O C22065001
c1cc(ccc1[N+](=O)[O-])O[C@H]2[C@H]([C@H]([C@@H]([C@H](O2)CO)O[C@@H]3[C@H]([C@H]([C@H]([C@H](O3)CO)O)O)O)O)O C22065070
c1cc(ccc1[N+](=O)[O-])O[C@H]2[C@H]([C@H]([C@@H]([C@@H](O2)CO[C@@H]3[C@H]([C@H]([C@H]([C@H](O3)CO)O)O)O)O)O)O C22065083
C(CCc1c([nH]c(=O)[nH]c1=O)NC[C@@H]([C@@H]([C@@H](CO)O)O)O)CC[P@](=O)(O)[O-] C24496223
C1C[C@H](OC1)CN2c3c(c4c(c(nc(c4c(n3)N)N)N(CCO)CCO)C#N)CC2=O C25387179
C1C[C@@H](OC1)CN2c3c(c4c(c(nc(c4c(n3)N)N)N(CCO)CCO)C#N)CC2=O C25387184
C[C@H]1[C@@H]([C@H]([C@H]([C@@H](O1)O[C@@H]2[C@H](O[C@H]([C@@H]([C@H]2O)O)OCCC(=C)C)CO)O)O)O C31162155
CCCCCCO[C@@H]1[C@@H]([C@@H]([C@@H]([C@@H](O1)CO[C@@H]2[C@@H]([C@@H]([C@@H](CO2)O)O)O)O)O)O C35455011
c1cc(ccc1[N+](=O)[O-])O[C@@H]2[C@H]([C@@H]([C@@H]([C@@H](O2)CO)O)O)O[C@@H]3[C@H]([C@@H]([C@@H]([C@H](O3)CO)O)O)O C35645671
c1cc(ccc1[N+](=O)[O-])O[C@H]2[C@H]([C@H]([C@@H]([C@@H](O2)CO)O[C@H]3[C@H]([C@H]([C@H]([C@H](O3)CO)O)O)O)O)O C35645728
Cc1ccc(c(=O)n1CC(=O)N[C@@H]2CCc3c(sc([n+]3N)N)C2)NS(=O)(=O)Cc4ccc(cc4)F C36107616
Cc1ccc(c(=O)n1CC(=O)N[C@H]2CCc3c(sc([n+]3N)N)C2)NS(=O)(=O)Cc4ccc(cc4)F C36107618
C[C@H]1[C@H]2[C@@H](C(=O)N2C(=C1S[C@@H]3C[C@@H]([NH2+]C3)CNS(=O)(=O)N)C(=O)[O-])[C@@H](C)O C36584731
c1ccc(c(c1)[N+](=O)[O-])O[C@@H]2[C@H]([C@@H]([C@@H]([C@@H](O2)CO)O[C@H]3[C@@H]([C@@H]([C@@H]([C@@H](O3)CO)O)O)O)O)O C37246085
c1cc(c(cc1O[C@H]2[C@@H]([C@@H]([C@@H]([C@@H](O2)CO)O[C@H]3[C@@H]([C@@H]([C@@H]([C@@H](O3)CO)O)O)O)O)O)[N+](=O)[O-])[N+](=O)[O-] C37246158
c1cc(c(cc1O[C@@H]2[C@H]([C@@H]([C@@H]([C@@H](O2)CO)O[C@H]3[C@@H]([C@@H]([C@@H]([C@@H](O3)CO)O)O)O)O)O)[N+](=O)[O-])[N+](=O)[O-] C37246159
C[C@H]1[C@H]2[C@@H](C(=O)N2C(=C1S[C@H]3C[C@H]([NH2+]C3)CNS(=O)(=O)N)C(=O)[O-])[C@H](C)O C13831148
CCOC(=O)[C@@H]1[C@@H](N([NH2+]N1)c2c(non2)N)CSC3=N[C@@H]4C(=c5ccccc5=[NH+]4)N=N3 C39205156
CCOC(=O)[C@@H]1[C@H](N([NH2+]N1)c2c(non2)N)CSC3=N[C@@H]4C(=c5ccccc5=[NH+]4)N=N3 C39205158
c1cc(ccc1[N+](=O)[O-])O[C@H]2[C@@H]([C@H]([C@@H]([C@@H](O2)CO)O[C@H]3[C@@H]([C@H]([C@H]([C@@H](O3)CO)O)O)O)O)O C39937354
c1cc(ccc1[N+](=O)[O-])O[C@H]2[C@@H]([C@H]([C@@H]([C@H](O2)CO)O[C@H]3[C@@H]([C@H]([C@H]([C@@H](O3)CO)O)O)O)O)O C39937356
CCCCCC(=O)[C@@](C)(c1c(nc2nnc(n2n1)N)[O-])[C@H]3C(=O)Nc4nnc(n4N3)N C39944239
c1cn(c(=O)nc1SSc2ccn(c(=O)n2)[C@@H]3[C@H]([C@@H]([C@@H](O3)CO)O)O)[C@H]4[C@@H]([C@@H]([C@@H](O4)CO)O)O C39945445
c1cn(c(=O)nc1SSc2ccn(c(=O)n2)[C@H]3[C@H]([C@@H]([C@@H](O3)CO)O)O)[C@H]4[C@@H]([C@@H]([C@@H](O4)CO)O)O C39945446
[truncated: 624,388 more chars]
