# Supplementary material for: PyRMD Studio: A Unified Suite for Next-Generation, AI-Powered Virtual Screening
Source: J Chem Inf Model. 2026 May 19;66(11):6197–203. doi: 10.1021/acs.jcim.6c00648 (PMC13250901; doi:10.1021/acs.jcim.6c00648)
Supplement: Supplementary file 2 [file ci6c00648_si_002.zip › decoys/akt1_decoys.ism]

Cc1ccc(c(c1)Br)OCC(=O)Nc2c(c3c(s2)CCC3)C(=O)N C01891926
CC(=O)Nc1c(cc-2c(c1Cl)Cc3c2ccc(c3)N(CCO)CCO)Cl C01580935
c1ccc(cc1)C(c2ccccc2)C(=O)NNC(=S)NC(=O)C(Cl)Cl C02690713
c1cc(c(cc1Cl)Br)OCC(=O)Nc2c(ccs2)C(=O)N C06453155
CC(C)(C)NC(=O)c1ccccc1NC(=S)NC(=O)/C=C/c2cccs2 C08556714
c1ccc(cc1)CCN2c3ccccc3[C@@](C2=O)(CC(=O)c4cccc(c4)N)O C00915167
COCCCNC(=O)c1ccc2c(c1)[C@@H]3C=CC[C@@H]3[C@@H](N2)c4ccc(cc4)O C13638209
Cc1ccc(cc1I)C(=O)NC(=S)NNC(=O)C2CC2 C13977156
c1cc(sc1)/C=C/C(=O)NC(=S)NNC(=O)Cc2ccc(cc2)Cl C14003249
c1ccc(c(c1)C(=O)NNC(=S)NC(=O)c2cccs2)Br C14018129
COCCCNC(=O)c1cccc2c1N[C@@H]([C@@H]3[C@@H]2C=CC3)c4ccccc4O C14474592
COCCCNC(=O)c1cccc2c1N[C@@H]([C@H]3[C@@H]2C=CC3)c4ccccc4O C14474595
c1ccc(cc1)[C@@H]2[C@@H]([C@](NC(=O)N2)(C(C(F)F)(F)F)O)C(=O)c3ccccc3 C16949379
C[C@@H](c1ccc(cc1)S(=O)(=O)N)NC(=O)CSc2ccc3ccccc3c2 C17853659
CC(C)(C)NC(=O)c1cccc(c1)NC(=S)NC(=O)/C=C/c2cccs2 C20117107
c1ccc(cc1)CN2CCc3c(sc(c3C(=O)N)NC(=O)Cc4cccs4)C2 C22673973
c1cc(ccc1CCC(=O)N[C@@H]2CCC[C@H](C2)C(F)(F)F)S(=O)(=O)N C27845402
Cc1cc(cc(c1)C(=O)NCC(=O)NNc2c(c(c(c(c2F)F)F)F)F)C C28335263
CC[C@@H](C)[C@@H](C(=O)N[C@H](C)c1ccccc1)NC(=O)[C@@H]2Cc3ccccc3CN2 C35485126
c1cc(cc(c1)OCCNS(=O)(=O)c2ccc(s2)Br)N C38079918
c1cc(oc1)C(=O)NNC(=S)Nc2ccc(cc2Cl)Br C02853814
CCCNC(=O)[C@@H](C)NC(=O)Nc1ccc(cc1Br)Br C40098230
C[C@H](CCc1ccc(cc1)O)NC(=O)C(=O)Nc2ccc(cc2)Br C41222668
CC(C)(C)c1ccc(cc1)NC(=O)C(=O)NC[C@H](c2ccc(c(c2)F)F)O C41740187
C[C@H](C(=O)NCCC(C)C)Oc1c(cc(cc1I)C#N)N C43415367
c1ccc(cc1)c2cc(c(s2)NC(=O)C(=O)c3ccc(c(c3)F)F)C(=O)N C36668047
CC[C@@H]1c2ccsc2CCN1C(=O)Nc3ccccc3SCC(=O)N C45694681
C[C@@H](c1cc(ccc1F)F)N(C)C(=O)Nc2ccccc2SCC(=O)N C47516592
C[C@@H](c1ccc(cc1)S(=O)(=O)N)N(C)C[C@@H](c2ccc(cc2)C(C)C)O C51563298
c1ccc(c(c1)NC(=O)COc2ccccc2Br)SCC(=O)N C07504497
C[C@H](c1cccc(c1)S(=O)(=O)N)NC(=O)Cc2c(cccc2Cl)Cl C57897865
Cc1ccc(cc1)CSCC(=O)N[C@H](C)c2cccc(c2)S(=O)(=O)N C57898216
Cc1ccc(cc1)CSCC(=O)N[C@@H](C)c2ccc(cc2)S(=O)(=O)N C17851954
C[C@@H](c1cccc(c1)S(=O)(=O)N)NC(=O)/C=C/c2ccc(cc2)SC C61227957
C[C@@H](c1cccc(c1)S(=O)(=O)N)NC(=O)CSc2ccc(cc2)Cl C61228204
C[C@@H](c1cccc(c1)S(=O)(=O)N)NC(=O)CSc2ccccc2Cl C61228377
c1cc(oc1)CCNS(=O)(=O)c2cc(cc(c2Br)N)Cl C61882176
C[NH2+]CCCC(=O)Nc1c(cc(cc1Br)Br)C(=O)[O-] C62825374
c1cc(cc(c1)OCC(=O)Nc2cc(ccc2Cl)Br)C(=O)N C66428308
CC(C)[C@H](C(=O)NC[C@@]1(CCCc2c1cccc2)O)NC(=O)Cc3ccccc3 C66929279
C[C@H](C(=O)NC[C@]1(CCCc2c1cccc2)O)NC(=O)c3ccccc3Cl C66929901
C[C@H](CC#N)Sc1ccccc1NC(=O)NC[C@H](c2ccc(cc2)Cl)O C66955171
Cc1cccc(c1)S[C@H](C)C(=O)N[C@@H](C)c2ccc(cc2)S(=O)(=O)N C67008624
c1cc2c(cc1F)[C@@H](CCS2)NC(=O)NNC(=O)CCC3CCCCC3 C67040462
c1cc2c(c(c1)F)SCC[C@@H]2NC(=O)NNC(=O)CCC3CCCCC3 C67063209
C[C@H](c1ccc(cc1F)F)NC(=O)CCCC[C@@H]2[C@@H]3[C@@H](CS2)NC(=O)N3 C67130496
Cc1cc(c(c(c1)C)CNC(=O)CCCC[C@H]2[C@@H]3[C@@H](CS2)NC(=O)N3)C C67160702
C[C@@H](c1ccc(s1)Cl)NC(=O)CCCC[C@H]2[C@@H]3[C@@H](CS2)NC(=O)N3 C67162137
C#Cc1cccc(c1)NC(=S)NNC(=O)C2=Cc3cc(ccc3OC2)Cl C67196534
c1cc(c(cc1CCCNC(=O)c2cc(sc2)S(=O)(=O)N)Cl)Cl C67474535
c1cc(ccc1F)SC[C@@H](C[NH2+]CCNc2ccc(c[nH+]2)C(F)(F)F)O C04299479
CCOc1ccc(cc1Cl)CSCCNC(=[NH2+])NC(=[NH2+])N C04368315
c1c(c(cc(c1O)C[NH2+]C2CCCCC2)O)C[NH2+]C3CCCCC3 C01679797
C1CCC(CC1)[NH2+]C[C@@H](CSC[C@H](C[NH2+]C2CCCCC2)O)O C04989801
CC1(CC(CC([NH2+]1)(C)C)NC(=O)CCC(=O)N2C(CC(CC2(C)C)[NH3+])(C)C)C C05464877
c1cc[nH+]c(c1)N2CCN(CC2)[C@H]3[C@H](O[C@H]([C@H]3O)CO)C[NH2+]Cc4cccc(c4)Cl C20465660
C[NH+](Cc1ccccc1)[C@@H]2[C@H](O[C@H]([C@H]2O)CO)C[NH2+]Cc3cccc(c3)Cl C30879733
CCOc1cc(cc(c1O)Br)[C@H](C[NH3+])[NH+]2CCCC2 C32089107
c1c(cc(c2c1OCCCO2)Br)C[NH2+]CCCC[NH3+] C37715267
COc1c(cc(cc1Br)Br)C[NH2+]CCCC[NH3+] C37715407
C[C@H](C[NH2+]CC[NH2+]Cc1ccc(o1)c2ccc(cc2)Br)O C32511582
CCOC(=O)C1=C([C@H]([C@H](S1)Nc2ccccc2)C3[NH+]=c4ccccc4=[NH+]3)N C39336635
CC(C)[NH+](C)C[C@H]1N[NH2+]NN1CC(=O)N2CCc3c(c4cc(ccc4[nH]3)Cl)C2 C39500472
COc1ccc(cc1)N/N=C(\[C@@H]2C(=O)[NH+]=c3ccc(cc3=[NH+]2)Cl)/[C@@H]([C@@H](CO)O)O C40151189
CC(C)Oc1ccc(cc1C[NH2+]CCC[NH2+]CCO)Br C40720727
C[NH+](Cc1ccccc1C(=[NH2+])N)Cc2cc(sc2)Br C42362483
CCC[NH+](CCO)[C@H](c1ccc(cc1)Br)[C@@H](CC)[NH3+] C42954342
C[C@H]([C@H](c1ccc(cc1)Br)[NH+](CCCO)C(C)C)[NH3+] C42955279
C[C@H]([C@@H](c1cccc(c1)Br)[NH+](CCO)C2CCCCC2)[NH3+] C43021783
CC[C@@H]([C@@H](c1ccccc1Br)[NH+](CCO)C(C)C)[NH3+] C43093289
C[C@H]([C@H](c1ccccc1Br)[NH+](CCCO)C(C)C)[NH3+] C43093320
CC[C@H]([C@H](c1ccccc1Br)[NH+](CCO)C(CC)CC)[NH3+] C43093358
CC[C@H]([C@@H](c1ccc(s1)Br)[NH+](C)C[C@@H](COC)O)[NH3+] C43262779
CC[C@H]([C@@H](c1cc(cs1)Br)[NH+](C)CC(=O)NC)[NH3+] C43285429
CC[C@H]([C@@H](c1cc(cs1)Br)[NH+]2CCCC[C@@H]2C(=O)N)[NH3+] C43287145
CC[C@H]([C@@H](c1cc(cs1)Br)[NH+](C)C[C@@H](COC)O)[NH3+] C43287425
c1ccc2c(c1)CC[C@H](C2)Nc3nc(nc(n3)N4CC[NH2+]CC4)Nc5cc[nH+]cc5 C45299985
CC(=O)/[NH+]=c\1/ccc-2c(cc(oc2c1)O)CS/C(=[NH+]/CCOC)/N C46171968
CCC[NH+]1CCC(CC1)NS(=O)(=O)c2ccc(s2)CC[NH3+] C49560663
CCC[NH2+][C@@H](C[NH3+])c1cc2c(c(c1)Br)OCCCO2 C50270625
CCC[NH2+][C@H](C[NH3+])c1cc2c(c(c1)Br)OCCCO2 C50270626
c1c(oc(c1Br)Br)C[NH2+]C2CC[NH+](CC2)CC(=O)N C50360575
COc1cc(cc(c1O)Br)C[NH2+]C2CCC(CC2)[NH3+] C51693005
c1ccc2=[NH+]CC(=c2c1)C3=CC[NH+](CC3)CCNC(=O)CCCC[C@@H]4[C@@H]5[C@@H](CS4)NC(=O)N5 C52627267
COc1ccc(cc1CSC2=[NH+][C@@H]3CCCC[C@@H]3N2)[C@@H]4c5c(nc[nH]5)CC[NH2+]4 C20353475
c1ccc(cc1)CNC2=[NH+][P@@](=S)(Nc3c2n4c([nH+]3)CCC4)NCc5ccccc5 C03876230
C[NH+](Cc1cccc(c1)C(=[NH2+])N)Cc2ccc(c(c2)Br)F C61942447
CCC(=O)Nc1cccc(c1)[C@@H]2NN[C@H](N2C)SCC3[NH+]=c4ccccc4=[NH+]3 C63405929
c1ccc(c(c1)[C@H]2NN[C@H](N2N)SCC3[NH+]=c4ccccc4=[NH+]3)F C63619697
c1ccc2=[NH+]C([NH+]=c2c1)CSC3=NN[C@@H](N3N)c4cccc(c4)Cl C63744023
COc1ccc2=C(C[NH+]=c2c1)CCNC(=O)CS[C@H]3N[NH2+]NN3c4ccccc4Cl C64164809
CCc1[nH]c(c([nH+]1)[C@H]2[C@@H](NC[NH+]2[C@H]3c4ccccc4C[C@H]3O)c5ccccc5)C C65417713
CC[NH+](CC)[C@@H](CN/C(=[NH+]/C[C@H]1CCCO1)/N)c2ccccc2Cl C66242476
c1cc(c(c(c1)Cl)[C@@H](CN/C(=[NH+]/Cc2ccco2)/N)[NH+]3CCCC3)F C66243015
C[C@@H]1C[C@H](C[NH+](C1)Cc2ccccc2CN/C(=[NH+]\CCOC)/N)C C66243453
COc1ccc(cc1)CCNC(=[NH2+])NCc2ccc([nH+]c2)N3CCCCCC3 C66243481
c1ccc2c(c1)CCN(C2)c3ccc(c[nH+]3)CNC(=[NH2+])NC4CCCC4 C66243549
C[NH+]1CCCN(CC1)CCCNC(=[NH2+])NCCc2ccc(cc2)OC C66246052
CC1CC[NH+](CC1)CCNC(=O)NC[C@@H](C[NH+]2CCC(CC2)C)O C67619307
C[C@@H]1C[C@@H](C[NH+](C1)CCCNC(=O)NC[C@@H](C[NH+]2CCC(CC2)C)O)C C67620348
Cc1c(sc(c1[C@@H](c2ccccc2)[NH+]3CCC(CC3)Cc4ccccc4)NC(=O)c5ccco5)C C01796977
CCCC[NH+](CCCC)Cc1c(ccc2c1O/C(=C\c3cc(ccc3OC)Br)/C2=O)O C09047822
Cc1cc2c(cc1C)sc(n2)N(CC[NH+](C)C)C(=O)c3ccccc3NS(=O)(=O)c4ccccc4 C09323250
Cc1ccc(cc1)SCCCC(=O)Nc2c(c3c(s2)C[NH+](CC3)C)c4nc5ccccc5s4 C09472922
CC[NH+](CCCNC(=O)c1cn(c(=O)c2c1c3ccccc3n2C)C4CCCCC4)Cc5ccccc5 C09674060
c1ccc(cc1)C(c2ccccc2)[NH+]3CCN(CC3)C(=S)NC(=O)/C=C/c4cccc(c4)[N+](=O)[O-] C10403225
Cc1cccc2c1[nH]c(=O)c(c2)[C@H](c3nnnn3C(C)(C)C)[NH+](Cc4ccccc4)Cc5ccc(cc5)Cl C06443894
C[NH+](C)CCCN1[C@H](/C(=C(/c2ccc(cc2)OCC=C)\O)/C(=O)C1=O)c3ccc(c(c3)Cl)Cl C09008510
c1cc(ccc1C(c2ccc(cc2)Cl)OC[C@@H](C[NH+]3CCN(CC3)c4ccc(cc4)F)O)Cl C03205163
CC[NH+](CC)CCCN1[C@H](C(=C(C1=O)O)C(=O)c2ccc3c(c2)C[C@@H](O3)C)c4ccc(cc4)C(C)C C09424800
CC(C)c1ccc2c(c1)CC[C@@H]3[C@@]2(CCC[C@@]3(C)C[NH2+][C@H]4c5ccccc5C(=O)N4C[C@@H]6CCCO6)C C13940566
CCOc1cccc(c1O)C[NH+]2CCC(CC2)[C@@H](Cc3ccccc3Cl)N(C)C(=O)c4ccco4 C14979712
C[C@@H](CCC=C(C)C)C[NH+]1CCC(CC1)(c2ccc3c(c2)cc(o3)C(=O)N(C)Cc4cscn4)O C14986607
c1ccc(cc1)[C@H](C(=O)Nc2ccc(c(c2)[N+](=O)[O-])Cl)[NH+]3CCN(CC3)c4cccc(c4)C(F)(F)F C03346916
c1ccc(cc1)[C@@H](C(=O)Nc2ccc(c(c2)[N+](=O)[O-])Cl)[NH+]3CCN(CC3)c4cccc(c4)C(F)(F)F C03346914
Cc1ccc(cc1)C[NH+](Cc2cc3c(cc(cc3[nH]c2=O)C)C)[C@@H](c4nnnn4C(C)(C)C)C(C)C C13499066
Cc1cc(ccc1c2ccc(o2)C[NH2+]CCCSc3nnnn3c4ccccc4)Br C20875985
CCc1cc2c(s1)cc3n2C[C@@](N(C3=O)CCC[NH+](CC)CC)(C)C(=O)NC4CCCCCC4 C21526018
CCc1ccc(cc1)[C@H](CNC(=O)C2CCN(CC2)S(=O)(=O)c3ccc(cc3)C(C)C)[NH+](C)C C23548703
Cc1cc(=O)oc2c1ccc(c2)OCc3ccc(cc3)C(=O)NC[C@H](c4cccs4)[NH+]5CCCC5 C24587396
Cc1ccc(cc1)[C@](c2ccccc2OC)([C@@H](C[NH+]3CCCC3)Oc4ccc(cc4Cl)Cl)O C27236970
CCOc1ccc(cc1)[C@](c2cccc(c2)C)([C@@H](C[NH+]3CCCCCC3)Oc4ccc(cc4C)Cl)O C27238329
Cc1ccc(cc1)[C@](c2ccc(cc2)OC)([C@@H](C[NH+]3CCCCCC3)Oc4ccc(cc4C)Cl)O C27238916
CCN(CC)c1ccc2cc(/c(=[NH+]/c3ccccc3)/oc2c1)C(=O)Nc4nc(cs4)c5ccc(cc5)OC C27830086
C[NH+](CCNC(=O)CCCn1c2cc(ccc2n3cccc3c1=O)Br)C4CCCCC4 C33332060
c1ccc(c(c1)C[NH+]2CCN(CC2)c3ccc(cc3Cl)NC(=O)c4cc(ccc4Cl)[N+](=O)[O-])Cl C33771687
COc1cc(cc(c1)OC)[C@@H]2c3cccn3CCC[NH+]2CC(=O)NCCC(c4ccccc4)c5ccccc5 C35173425
Cc1ccc(cc1)C(=O)N(C[C@H]2C[NH+](C[C@@H]2c3cccc(c3)C(F)(F)F)[C@@](C)(CO)C=C)CC(C)C C35888599
c1cc(sc1)CCNC(=O)[C@@H]2Cc3cc(ccc3N4[C@@H]2C[NH+](CC4)C5CCCCC5)C(F)(F)F C35907994
CC(C)CCNC(=O)[C@@H]1Cc2cc(ccc2N3[C@@H]1C[NH+](CC3)CCOc4ccccc4)C(F)(F)F C35908107
Cc1ccc(cc1)C[NH+](Cc2ccc(o2)C(c3cccc(c3)F)(c4cccc(c4)F)O)C[C@@H]5CCCO5 C36157208
Cc1ccc(o1)C[NH+](Cc2ccc(o2)C(c3ccc(cc3)F)(c4ccc(cc4)F)O)C[C@H]5CCCO5 C36202533
CC(C)c1ccc(cc1)NC(=O)[C@H](C2CCCC2)[NH+]3CCN(CC3)C(=O)c4ccc(cc4)C(C)(C)C C36311730
COc1ccc2c(c1)OC3(CC[NH+](CC3)CC(=O)Nc4ccccc4Sc5ccccc5)CC2=O C39226945
c1ccc(cc1)C2(CCCC2)CNC(=O)[C@H]3CC34CC[NH+](CC4)C[C@H]5C=NN=C5c6ccc(cc6)F C39387754
CC(=O)Nc1c(c2c(s1)CCCC2)[C@@H](c3cccc(c3)OC)[NH+]4CCC(CC4)Cc5ccccc5 C39853501
CCN1CCC[C@H]1C[NH2+]Cc2cc(c(c(c2)Br)OCc3c(cccc3Cl)Cl)OC C40720009
CCN1CCC[C@@H]1C[NH2+]Cc2cc(c(c(c2)Br)OCc3ccc(c(c3)Cl)Cl)OCC C40720483
c1ccc(cc1)n2c(nnn2)SCC[NH2+]Cc3ccccc3OCc4c(cccc4Cl)Cl C40731861
c1cc(c(cc1COc2ccc(cc2C[NH2+]CCCN3CCCC3=O)Br)Cl)Cl C40739834
CCOc1cc(cc(c1OCc2ccc(c(c2)Cl)Cl)Br)C[NH2+]Cc3ccco3 C40741682
C[C@@H]1C[C@@H](C[NH+](C1)Cc2c(ccc3c2oc(c(c3=O)Oc4ccc(cc4)C(=O)OC)C(F)(F)F)O)C C41583996
COc1ccc(cc1)c2nnc(n2C3CCCCC3)SCC(=O)NCCC4=c5ccccc5=[NH+]C4 C63182669
Cc1ccc(cc1)c2c(nc([nH]2)S[C@@H](c3ccccc3)C(=O)C4=c5ccccc5=[NH+]C4)c6ccc(cc6)C C39946076
C[C@H](CCCC(C)C)NC(=O)c1cccc(c1)N2C(=O)[C@@]3([C@@H]4C(=c5ccccc5=[NH+]4)CCN3C2=O)C C63362164
C[C@@H](CCCC(C)C)NC(=O)c1cccc(c1)N2C(=O)[C@@]3([C@@H]4C(=c5ccccc5=[NH+]4)CCN3C2=O)C C63362165
COc1ccc(cc1OC)CCNC(=O)C2=CC3=c4ccccc4=[NH+][C@@H]3C(=N2)c5cccc(c5)Cl C38558296
C[C@@H]1C(=c2cccc(c2=[NH+]1)C(F)(F)F)CCNC(=O)CCCCCN3C(=O)c4ccccc4C3=O C63506915
COc1ccc2=C([C@@H]([NH+]=c2c1)C(=O)NCc3cc(ccc3OC)Br)Sc4ccccc4 C63531095
CCOc1ccc(cc1C(C)C)S(=O)(=O)NCCC2=c3cc(ccc3=[NH+][C@@H]2C)OC(F)(F)F C63804561
CCOc1ccc(cc1)N([C@@H](c2ccc(cc2)F)C(=O)NCCC(C)C)C(=O)c3c(c(ns3)C(=O)N)N C06600965
C/C(=N\Nc1nc(nc(n1)Nc2ccc(cc2)OC)Nc3ccc(cc3)[N+](=O)[O-])/c4ccc(cc4)[N+](=O)[O-] C08872703
Cc1ccc(cc1C)Nc2nc(nc(n2)NN=Cc3ccc(cc3)Cl)Nc4ccc(cc4)[N+](=O)[O-] C08872803
CC(C)(C)c1ccc(cc1)/C=N/Nc2nc(nc(n2)Nc3ccc(cc3)OC)Nc4ccc(cc4)OC C08970038
Cc1ccc(cc1c2ccc(o2)/C=N/Nc3nc(nc(n3)Nc4ccccc4)Nc5ccccc5)[N+](=O)[O-] C09310377
C/C(=N\NC(=O)c1c(n(nn1)c2c(non2)N)c3ccc(c(c3)Cl)Cl)/c4ccc(cc4)OC C09319390
c1ccc(cc1)SCc2c(nnn2c3c(non3)N)C(=O)N/N=C/c4ccc(c(c4)[N+](=O)[O-])Cl C01890146
CCCCN(CCCC)S(=O)(=O)c1ccc(cc1)C(=O)Nc2c(c(c(s2)C(=O)OC)C)C(=O)N C09472448
Cc1c(n2c3c(nc2n1c4ccc(cc4)F)n(c(=O)n(c3=O)C[C@@H](C)CNc5ccccc5N)C)C C10048581
Cc1cn2c3c(nc2n1c4cccc(c4)OC)n(c(=O)n(c3=O)C[C@H](C)CNc5ccccc5N)C C10048604
CCCOC(=O)c1ccc(cc1)OCC(=O)NNC(=S)NC(=O)c2ccc(cc2)O[C@H](C)CC C10296072
CCOc1ccc(cc1S(=O)(=O)N(C)C)N[C@@H](C)C(=O)NC(=O)NC23CC4CC(C2)CC(C4)C3 C12632078
C[C@H](C(=O)Nc1ccc(cc1)C#N)Nc2ccc(cc2)NS(=O)(=O)c3ccc4c(c3)OCCCO4 C12630959
C[NH+](CCCNc1ccc(cc1[N+](=O)[O-])S(=O)(=O)Nc2ccc(cc2)C(=O)[O-])Cc3ccccc3 C13212642
c1ccc(c(c1)C(=O)Oc2ccc(cc2)/C=C(\C#N)/C(=O)Nc3ccc(cc3)S(=O)(=O)N)[N+](=O)[O-] C13401079
CCOC(=O)c1ccc(cc1)NC(=S)NNC(=O)c2ccc(o2)COc3ccc(cc3[N+](=O)[O-])C C13959914
Cc1ccc(c(c1)Br)OCC(=O)NNC(=S)NC(=O)c2ccc(c(c2)[N+](=O)[O-])Cl C13976718
CCCCn1c(c(c(=O)[nH]c1=O)N(CCCC)C(=O)/C=C/c2cc(c(c(c2)Cl)OC)OCC)N C14623696
CCc1ccccc1Nc2nc(nc(n2)N)CN(c3ccccc3OC)S(=O)(=O)c4cccs4 C15315049
Cc1c(cccc1[N+](=O)[O-])C(=O)NC(=S)Nc2ccc(c(c2)OC)NC(=O)c3cc4ccccc4o3 C16250138
Cc1ccc(cc1)Nc2nc(nc(n2)N)COC(=O)c3c(c4c(s3)nc5n(c4=O)CCCCC5)C C16759626
Cc1cc(ccc1NC(=O)c2cc3ccccc3o2)NC(=S)NC(=O)COc4ccccc4[N+](=O)[O-] C17083837
CCOc1ccc(cc1OCC)NC(=O)CSc2nnc(n2N)COc3cc(ccc3C(C)C)C C17150368
c1cc(ccc1NC(=O)CSc2nc([nH]n2)NN=C3CCCCC3)S(=O)(=O)N4CCCCCC4 C20836382
c1ccc(cc1)CC(=NNc2[nH]nc(n2)SCC(=O)Nc3ccc(cc3)[N+](=O)[O-])Cc4ccccc4 C20908713
COC(=O)c1ccc(cc1)/C=N/Nc2nnc(n2N)SCCC(=O)N(c3ccccc3)c4ccccc4 C20914092
COc1cccc(c1O)/C=N/Nc2[nH]nc(n2)SCCC(=O)N(c3ccccc3)c4ccccc4 C21079957
C/C(=N\Nc1[nH]nc(n1)SCCC(=O)Nc2ccccc2[N+](=O)[O-])/c3ccc(cc3)Br C21081898
CCc1ccccc1Nc2nc(nc(n2)N)CSc3nnc(n3CC=C)COc4ccccc4F C23592394
CC[C@H](C)NS(=O)(=O)c1ccc(cc1)C(=O)OCC(=O)NC(=O)NC23CC4CC(C2)CC(C4)C3 C24713365
CCOC(=O)c1c(cc(s1)NC(=O)CSc2nnc(n2N)COc3ccc(cc3)C(C)C)C C24789131
Cc1ccc(cc1[N+](=O)[O-])C(=O)NC(=S)Nc2ccc(c(c2)C)NC(=O)c3cc4ccccc4o3 C32114924
CC(C)[C@@H]1CCC(=C[C@@H]1/C=C(\CO)/C(=O)OC[C@@]2(CC[C@@H]([C@@H]3[C@@H]2C(=O)OCC(=C3)C(=O)[O-])C(C)C)O)CO C35458617
CCN1C(=C([C@@H](NC1=O)c2ccc(cc2)NC(=O)Nc3ccc(cc3)C(=O)OCC)C(=O)OCCOC)C C35707502
C[C@@H]1CCc2c(sc(c2C(=O)OC)NC(=O)CSc3nnc(n3N)c4ccc(cc4)OC)C1 C36188734
CC(C)(C)NC(=O)[C@@H](c1cc(ccc1Cl)[N+](=O)[O-])N(Cc2ccco2)C(=O)c3c(cccc3O)O C36500568
CCCCCCN([C@H](c1c(cc(cc1O)O)O)C(=O)NCCCC)C(=O)c2cc(ccc2[O-])[N+](=O)[O-] C36513805
CC(C)(C)CC(C)(C)NC(=O)[C@@H](c1cc(ccc1Cl)[N+](=O)[O-])N(C)C(=O)c2c(cccc2O)O C36531082
COc1ccc(cc1NC(=O)COC(=O)c2cc(ccc2O)NS(=O)(=O)c3cccs3)Cl C03255133
CC(C)COC(=O)c1ccc(cc1)Nc2c(c(ncn2)NNC(=O)Cc3ccc(cc3)[N+](=O)[O-])[N+](=O)[O-] C40649916
CCOC(=O)[C@H]1[C@@H](c2c(=O)[nH]c(nc2N[C@@]1(c3ccccc3)O)SCC)c4ccc(cc4)[N+](=O)[O-] C44973739
C[C@H](C(=O)Nc1ccc(cc1Cl)[N+](=O)[O-])Sc2nnc(n2N)COc3ccc(cc3)C(C)C C17190074
COc1ccc(cc1)Nc2nc(nc(n2)N/N=C/c3cccc(c3O)OC)Nc4ccc(cc4)[N+](=O)[O-] C12370937
Cc1ccccc1NC(=O)[C@H]2[C@H](/C(=C(/Nc3ccccc3C)\[O-])/C(=O)C[C@]2(C)O)c4ccccc4[N+](=O)[O-] C54591885
c1ccc(cc1)COc2ccccc2/C=N/Nc3[nH]nc(n3)SCC(=O)Nc4ccccc4[N+](=O)[O-] C59019175
CCCSc1nc2ccc(cc2s1)NC(=O)CSc3nc([nH]n3)N/N=C(/C)\c4ccncc4 C59023989
CCOc1ccc(cc1[N+](=O)[O-])C(=O)NC(=S)Nc2cc(c(c(c2)c3nc4ccccc4o3)O)C C05949395
c1ccc(cc1)COc2ccc(cc2)/C=N/Nc3[nH]nc(n3)SCC(=O)Nc4ccccc4[N+](=O)[O-] C59309642
c1cc(ccc1COc2ccc(cc2Br)/C=N/NC(=O)Cc3csc(n3)N)[N+](=O)[O-] C59644991
c1ccc(c(c1)c2ccc(o2)[C@@H]3[C@H]([C@@](NC(=O)N3)(C(F)(F)F)O)C(=O)c4ccc(cc4)F)[N+](=O)[O-] C08691774
C[NH+](C)[C@H](C(Cl)(Cl)Cl)NC(=O)N[C@@H](C(Cl)(Cl)Cl)[NH+](C)C C03137442
C[NH+](C)CCCn1cnc2c(c1=[NH2+])[C@@H](c3ccc(cc3O2)O)c4ccccc4OC C05348784
CC[C@H](C)NC(=O)CCC(=O)Nc1ccc2c(c1)c(cc([nH+]2)N3CC[NH+](CC3)CC)C C06818040
CCOc1ccc2c(c1)n(c(=S)n2C[NH+]3CCC[C@H](C3)O)C[NH+]4CCC[C@@H](C4)O C07109720
Cc1ccc(cc1Cl)N2C(=O)C[C@@H](C2=O)[NH+]3CCC(CC3)(C(=O)N)[NH+]4CCCCC4 C08739813
C[NH+]1CCc2c3ccccc3[nH]c2[C@H]1CC(=O)C[C@H]4c5c(c6ccccc6[nH]5)CC[NH+]4C C12888997
c1ccc(cc1)[C@@H](C[NH+]2CCC(CC2)CCCC3CC[NH+](CC3)C[C@H](c4ccccc4)O)O C13132764
COc1ccc(cc1)[C@H](CC[NH3+])N2CC[NH+](CC2)C(c3ccccc3)c4ccccc4 C19936575
c1c(cnc(n1)N)CN(CC[NH+]2CCCCC2)C[C@H]3CCC[NH+](C3)C4CCCC4 C20235767
C[C@@]12CC[C@@](C[C@@H]1CC[C@H]3[C@@H]2CC[C@@]4([C@@H]3CC[C@@]4(C[NH+]5CC5)O)C)(C[NH+]6CC6)O C20275677
Cc1cc(c\2c(c1)O[C@@H](C/C2=N\NC3[NH+]=c4ccccc4=[NH+]3)c5ccc(c(c5)OC)O)C C38779472
C[NH+](C)CCNC(=O)[C@@H]1CN(CC12CC[NH2+]CC2)C(=O)CCc3ccc(cc3)OC C39626527
C[NH+](C)CCCNC(=O)[C@@H]1CN(CC12CC[NH2+]CC2)C(=O)c3cc(ccc3Br)OC C39627531
C[C@@H]1CCCC[NH+]1CCCNC(=O)[C@@H]2CN(CC23CC[NH2+]CC3)C(=O)CCSC C39628498
C[C@@H]1CCCC[NH+]1CCCNC(=O)[C@@H]2CN(CC23CC[NH2+]CC3)C(=O)C4CCOCC4 C39628662
C[C@H]1CCCC[NH+]1CCCNC(=O)[C@@H]2CN(CC23CC[NH2+]CC3)C(=O)CCOC C39628671
c1cn(c[nH+]1)CCCNC(=O)[C@H]2CN(CC23CC[NH2+]CC3)C(=O)CCC4CCCC4 C39629988
c1cc(c(cc1C(=O)N2C[C@@H](C3(C2)CC[NH2+]CC3)C(=O)NCCCn4cc[nH+]c4)F)C(F)(F)F C39630036
c1cn(c[nH+]1)CCCNC(=O)[C@H]2CN(CC23CC[NH2+]CC3)C(=O)c4cc(cc(c4)F)C(F)(F)F C39630044
c1cc(ccc1C(=O)N2C[C@@H](C3(C2)CC[NH2+]CC3)C(=O)NCCCn4cc[nH+]c4)Br C39630067
CC(C)(CNC(=O)[C@H]1CN(CC12CC[NH2+]CC2)C(=O)c3ccc4ccccc4c3)C[NH+](C)C C39630626
Cc1cc(c(o1)C(F)(F)F)C(=O)N2C[C@@H](C3(C2)CC[NH2+]CC3)C(=O)NCC(C)(C)C[NH+](C)C C39630960
CC(C)[NH+](CCNC(=O)[C@@H]1CN(CC12CC[NH2+]CC2)C(=O)CCSC)C(C)C C39634801
CC[C@H](C)C(=O)N1C[C@H](C2(C1)CC[NH2+]CC2)C(=O)NC[C@@H](c3ccc(cc3)OC)[NH+]4CCCC4 C39664062
CCC(=O)N1C[C@@H](C2(C1)CC[NH2+]CC2)C(=O)NC[C@H](c3ccc(cc3)OC)[NH+]4CCCC4 C39664077
CCCC[C@@H](C)C(=O)N1C[C@H](C2(C1)CC[NH2+]CC2)C(=O)NCc3cn4c(cccc4[nH+]3)C C39670792
CCCC[NH+]1CCC(CC1)CNC(=O)[C@H]2CN(CC23CC[NH2+]CC3)C(=O)C4CCC4 C39683476
CC1(CCCCC1)C(=O)N2C[C@@H](C3(C2)CC[NH2+]CC3)C(=O)NC[C@@H]4CC[NH+](C4)C C39689662
C[NH+]1CC[C@@H](C1)CNC(=O)[C@@H]2CN(CC23CC[NH2+]CC3)C(=O)c4ccc(o4)c5ccccc5 C39689814
CC[NH+]1CCC[C@@H]1CNC(=O)[C@@H]2CN(CC23CC[NH2+]CC3)C(=O)c4ccc(o4)c5ccccc5 C39695640
CC[NH+]1CCC[C@H]1CNC(=O)[C@@H]2CN(CC23CC[NH2+]CC3)C(=O)Cc4ccc(cc4)C C39695663
Cc1cc(ccc1NC(=O)C[NH+]2CCC[C@@H](C2)C[NH2+]C)I C40599495
C[NH+](Cc1ccccc1)C[C@H]2C[NH+]3CC[C@@H]2C[C@@H]3CNC(=S)Nc4ccc(cc4)N(C)C C43526823
c1cc2n(c(=O)c1)C[C@H]3C[C@@H]2C[NH+](C3)C[C@H]4C[NH+]5CC[C@@H]4C[C@@H]5CNC(=O)Nc6ccsc6 C43527189
CC[NH+](CC)CCC[n+]1cnc2c(c1N)[C@H](c3ccc(cc3O2)O)c4ccc(cc4)Cl C49748004
CC[C@@H](C)[NH+]1CCN(CC1)[C@H](C[NH3+])c2cc(c(o2)Br)Br C55064372
CCC[NH+]1CCC(CC1)N2C[C@H](C[C@H]2C(=O)NCC)[NH2+]C3C4CC5CC(C4)CC3C5 C23362818
Cc1c2ccccc2[nH+]c(c1CC(=O)Nc3cc(ccc3F)NC(=O)C[NH+]4CCCC[C@@H]4C)C C58988373
c1cc(sc1)[C@@H](CNC(=O)NCc2cc[nH+]c(c2)N3CCCC3)[NH+]4CCCC4 C47951581
Cc1ccc(c(c1)[C@@H](C)NC(=O)NCc2cc[nH+]c(c2)N3CC[NH+](CC3)C)OC C48181816
C[NH+](C)CC1CCN(CC1)[C@@H](C[NH3+])c2cc(c(o2)Br)Br C50362264
CC1(CC(CC([NH2+]1)(C)C)NC(=O)N(CC[NH+](C)C)Cc2ccc(c(c2)F)F)C C62473661
C[C@H]1[C@H]([C@@H](N(N1)CC(=O)NCC2[NH+]=c3ccccc3=[NH+]2)C)I C63526371
Cc1ccc2c(c1)[nH+]c([nH]2)N3CCC[C@@H](C3)C(=O)NCCC4=c5ccccc5=[NH+]C4 C63696501
CC(=O)Nc1ccccc1[C@H]2C(=O)[NH+]=c3cc(ccc3=[NH+]2)C(=O)NCc4ccccc4Cl C63720281
CC(C)(C#Cc1ccc(s1)C[NH+]2CCC[C@@H](C2)CNC(=O)[C@@H]3C=c4ccccc4=[NH+]3)O C64053791
CC1=C(S[C@H](N1)N(Cc2ccccc2)C(=O)C)C(=O)NC3[NH+]=c4ccccc4=[NH+]3 C64369941
c1ccc2=[NH+]C([NH+]=c2c1)CNC(=O)Cc3csc(n3)NC(=O)c4ccsc4 C64372971
c1ccc2c(c1)N[C@H](S2)NC(=O)CN3CCN(CC3)CC4[NH+]=c5ccccc5=[NH+]4 C64410885
Cc1ccc(cc1)C(=O)Nc2cc(ccc2C)NC(=O)Cc3ccc4=[NH+][C@@H]([NH+]=c4c3)C C65529814
Cc1ccc(cc1)C(=O)Nc2ccccc2C(=O)N[C@H](C(C)C)C(=O)NNC(=O)c3ccccc3 C03144151
C[C@@]12CC[C@H]([C@@]([C@H]1CC[C@H]([C@H]2CC(=O)NCc3ccccc3OC)O)(C)CO)OC(=O)NC4CCCCC4 C04236600
CC(C)NC(=O)O[C@@H]1CC[C@@]2([C@@H]([C@]1(C)CO)CC[C@H]([C@H]2CC(=O)N3CCC[C@H]3CO)O)C C04236633
C[C@@]12CC[C@H]([C@@]([C@H]1Cc3c(nc(s3)NC(=O)CC(C)(C)C)[C@H]2CC(=O)Nc4nccs4)(C)CO)O C04237000
c1cc(ccc1CCC2(OCCO2)CCl)OCc3c(c(nc(n3)N)N)c4ccc(cc4)Cl C01750181
c1cc(ccc1NC(=S)NC(=O)c2ccc(o2)c3ccc(c(c3)Cl)Cl)S(=O)(=O)N C08831332
CCN(CC(=O)N[C@H](C)c1ccc2c(c1)CCCC2)c3c(n(c(=O)[nH]c3=O)Cc4ccccc4)N C10431491
COc1ccc(cc1)NS(=O)(=O)c2ccc3c(c2)[C@@H]4C=CC[C@@H]4[C@@H](N3)c5ccc(cc5O)O C13639525
CCOc1cc(cc(c1O)Br)[C@@H]2C(=C(NC(=O)N2)C)C(=O)Nc3ccc(cc3)C C13915647
Cc1ccc(c(c1)C)NC(=O)CCC(=O)NNC(=S)NC(=O)COc2cc(ccc2C)C C13976154
Cc1ccc(c(c1)NC(=O)CCC(=O)NNC(=S)NC(=O)/C=C/c2ccc(cc2)OC)C C13976591
Cc1c(cccc1Cl)NC(=O)CCC(=O)NNC(=S)NC(=O)c2cccc(c2)Cl C14005231
CC(C)(C)[C@@H]1CCc2c(sc(c2C(=O)N)NC(=S)NC(=O)c3ccccc3[N+](=O)[O-])C1 C14271567
COCCOc1ccc(cc1Br)C(=O)NC(=S)Nc2c(c3c(s2)CCCC3)C(=O)N C14661919
c1cc(ccc1Nc2nc(nc(n2)N)CSCC(=O)Nc3ccc(cc3)Br)F C15495861
CC[C@@H](C)c1ccc(cc1)NC(=O)CSc2nnc(n2N)c3cc(n[nH]3)c4ccc(cc4)C C09451266
c1cc(ccc1CN(C(=O)CSCc2nc(nc(n2)N)N)C34CC5CC(C3)CC(C5)C4)F C19222107
CC(C)(C)[C@@H]1CCc2c(cc(s2)c3nnc(n3CC=C)SCc4nc(nc(n4)N)N)C1 C19297737
Cc1ccc(cc1Cl)NC(=O)C(=O)NN/C(=C/C(=O)Nc2ccc(c(c2)Cl)Cl)/C C20072532
c1cc(cc(c1)O)/C=N/Nc2[nH]nc(n2)SCCC(=O)Nc3ccc(cc3)Br C20906633
CC[C@H](C)c1ccc(cc1)NC(=O)CCSc2nnc(n2N)N/N=C/c3ccc(cc3)C C20918334
c1cc(ccc1NC(=O)CCSc2nc([nH]n2)N/N=C/c3cc(ccc3O)Br)Cl C21080083
c1ccc(cc1)CC(=O)Nc2ccccc2C(=O)OCC(=O)Nc3c(c4c(s3)CCCC4)C(=O)N C21233804
c1cc(c(c(c1)Cl)Cl)/C=N/Nc2nnc(n2N)SCC(=O)Nc3cccc(c3Cl)Cl C21316359
CC[C@H](C)c1ccc(cc1)NC(=O)CSc2nnc(n2N)N/N=C(/CC)\c3ccccc3 C21322687
Cc1cccc(c1NC(=O)CN(CCC(C)C)c2c(n(c(=O)[nH]c2=O)Cc3ccccc3)N)C(C)C C23357639
COc1ccc(cc1)CCNC(=O)Nc2c(nn(c2N)c3ccc(cc3)F)c4ccc(cc4)Cl C34785658
CCCCNC(=O)[C@@H](c1c(cc(cc1O)O)O)N(c2cccc(c2)Cl)C(=O)c3ccccc3 C36487028
Cc1ccccc1CC(=O)N(Cc2ccco2)[C@@H](c3c(cc(cc3O)O)O)C(=O)NC(C)(C)C C36495187
c1ccc(c(c1)[C@H](C(=O)NC2CCCCC2)N(Cc3ccco3)C(=O)c4c(cccc4O)O)O C36500523
CC(C)(C)CC(C)(C)NC(=O)[C@H](c1ccccc1O)N(c2ccccc2Cl)C(=O)c3cccc(c3O)O C36545388
CCCCNC(=O)[C@H](c1c(cc(cc1O)O)O)N(Cc2ccc(o2)C)C(=O)c3ccc(cc3)Cl C36558775
CCCCNC(=O)[C@@H](c1c(cc(cc1O)O)O)N(CCC)C(=O)Cc2ccc(cc2)Br C36567196
CCCCNC(=O)[C@H](c1c(cc(cc1O)O)O)N(C(=O)[C@@H]2C[C@@H]3C[C@H]([C@H]2C)C3(C)C)C(C)(C)C C36581410
CC(C)(C)CC(C)(C)NC(=O)[C@H](c1c(cc(cc1O)O)O)N(C(=O)c2cccc(c2)Cl)C(C)(C)C C36585146
Cc1ccc(o1)CN([C@@H](c2c(cc(cc2O)O)O)C(=O)NC(C)(C)CC(C)(C)C)C(=O)CCl C36599966
CC(C)[C@H](C(=O)NCCc1ccc(cc1)S(=O)(=O)N)NC(=O)C2CCC(CC2)C(C)(C)C C12731005
Cc1ccc(cc1)n2c(c(c(n2)C)[C@@H](c3cccc(c3)O)C4=C(NN([C@@H]4O)c5ccc(cc5)C)C)O C39322033
c1ccc(cc1)n2c3c(cn2)c(nc(n3)NCCC4=CCCCC4)Nc5ccc(cc5)C(=O)N C41026119
CC(C)NC(=O)O[C@@H]1CC[C@]2([C@@H]([C@]1(C)CO)CC[C@H]([C@H]2CC(=O)N3CCC[C@H]3CO)O)C C43553836
Cc1ccccc1NC(=S)NNC(=O)c2ccc(c(c2)S(=O)(=O)Nc3ccccc3OC)C C46772422
CCCCC/C=C\C(=O)N(c1ccccc1)[C@@H](c2c(cc(cc2O)O)O)C(=O)NC(C)(C)C C36606158
c1ccc(cc1)CSc2ccccc2NC(=O)CSc3nnc(n3N)c4ccccc4O C59045733
CCCCSc1nc2ccc(cc2s1)NC(=O)CSc3nnc(n3N)c4ccccc4O C59045781
CCCCN(c1c(n(c(=O)[nH]c1=O)CC(C)C)N)C(=O)CN[C@H](C)c2ccc(cc2Cl)Cl C13038718
CCCCc1ccc(cc1)N2C(=O)[C@@H]3[C@@H](N[C@@]4([C@@H]3C2=O)c5cc(ccc5NC4=O)F)CC(=O)N C20518236
CCCC/C(=N/Nc1nnc(n1N)SCC(=O)Nc2ccc(cc2)I)/C C59915403
CCCCNc1ccc(cc1NS(=O)(=O)c2ccc(cc2)CCCCl)S(=O)(=O)N C60353885
[H]/N=C\1/[C@H](SC(=C1C(=O)N[C@H]2CCCC[C@H]2C)NCC(C)C)C(=O)Nc3c(c4c(s3)CCC4)C(=O)OC C06298905
C[C@H](c1ccccc1)NC(=O)c2ccc(cc2)NC(=O)CNc3ccc(cc3)C(=O)NCc4ccco4 C66107971
Cc1cc(c2cc(c([nH+]c2c1)NCCCNC(=S)NCCCOC)C#N)C C04937147
C[C@H](c1[nH]c(=O)c2ccccc2n1)N(CCCCCC[NH3+])C(=O)CC(C)(C)C C04382060
CCOC(=O)c1c(csc1NC(=O)C[NH2+]CCCO)c2ccc(cc2)C C02680225
CC[NH+](CC)CCC[NH2+][C@H](CC(=O)Nc1ccc(c(c1)Cl)Cl)C(=O)[O-] C08475419
CC[NH+](CC)CCOc1ccc(cc1)CNS(=O)(=O)c2ccc(cc2)N C11800239
C=CCC(CC=C)(CNC(=O)C[C@H]1C(=O)NCC[NH+]1C/C=C/c2ccccc2)O C11818691
Cc1cc(c2c(c1)cc(c(n2)NCCNC(=S)NCCC[NH+](C)C)C#N)C C20151266
c1ccc2c(c1)ccn2C[C@@H](C[NH+](CCO)C[C@@H](COC3CCCCC3)O)O C21364665
Cc1cc(c2c(c1)cc(c(n2)NCCCNC(=S)NCCC[NH+](C)C)C#N)C C13556010
CCCCCCC(=O)N1C[C@@H](C2(C1)CC[NH2+]CC2)C(=O)N[C@H](C)CCCC(C)(C)O C39631757
CCOc1cc(cc(c1OCC(=O)Nc2ccc(cc2)C)Cl)C[NH2+]CCCO C40743816
C[C@@H](CCCC(C)C)NC(=O)[C@H]1C[NH2+]C[C@@H]1C(=O)NCC(=O)c2ccccc2 C43223141
CCCNC(=O)c1cccc(c1)CNC(=O)NCCC[NH+](C)Cc2ccccc2 C48193283
CCc1ccc(cc1)[C@H](CNC(=O)/C=C/c2ccc(cc2)OCC(=O)N)[NH+](C)C C53373652
C[NH+](CCCOc1ccc(cc1)Cl)CCC(=O)Nc2c(ccs2)C(=O)N C53681547
C[NH+](CCCOc1cccc(c1)Cl)CCC(=O)Nc2c(ccs2)C(=O)N C53741899
CC[NH+](CC)CC[NH2+][C@H](CC(=O)Nc1cccc(c1Cl)Cl)C(=O)[O-] C22791763
CC(C)[C@H](C(=O)NC(C)(C)C)[NH2+]CCc1ccc(cc1)OCC(=O)NC2CC2 C56204502
CC[NH+](CC)[C@@H](CNC(=O)NC[C@@H](c1ccc(cc1)OC)O)c2ccsc2 C59119922
CC[NH+](CC)[C@H](CNC(=O)NC[C@@H](c1ccc(cc1)OC)O)c2ccsc2 C59119923
C[NH+](CCCNC(=O)CCCC[C@H]1[C@@H]2[C@H](CS1)NC(=O)N2)Cc3ccccc3 C59875667
CC[NH+](CC)[C@@H](CNC(=O)CCCC[C@H]1[C@@H]2[C@H](CS1)NC(=O)N2)c3ccccc3 C59876075
CC[C@@H](C)NC(=O)c1ccc(cc1)CNC(=O)NCC[NH+](C(C)C)C(C)C C47684076
CCC(=O)Nc1ccc(cc1C)NC(=O)NC[C@@H](C(C)C)[NH+](CC=C)CC=C C47970024
CCNC(=O)c1ccc(c(c1)NC(=O)NC[C@@H](C(C)C)[NH+](CC=C)CC=C)C C61263425
CCCCNC(=O)c1ccc(cc1)CNC(=O)NCc2ccccc2C[NH+](C)C C61474266
Cc1ccc2cc(c(nc2c1C)NCCNC(=S)NCCC[NH+](C)C)C#N C13555968
CCOc1cc(ccc1OCc2ccccc2)C[NH2+][C@H]3CCCN(C3)CC(=O)N C62257876
CCOc1ccc(cc1)[C@H](CC[NH2+][C@@H](CC2=c3ccccc3=[NH+]C2)CC(=O)[O-])O C63952537
CCOc1ccc(cc1)[C@@H](CC[NH2+][C@H](CC2=c3ccccc3=[NH+]C2)CC(=O)[O-])O C63952538
C=CCNC(=S)N[C@H](CC1=c2ccccc2=[NH+]C1)C(=O)NCc3ccco3 C64032437
CC(C)(C)c1cc(ccc1OC[C@@H](C[NH+]2CCC[C@@H](C2)CCC(=O)N)O)OC C66156377
COc1ccc(cc1)CCNC(=[NH2+])NCc2ccc(cc2)Cn3ccccc3=O C66243963
Cc1c(cn(n1)c2ccccc2)CCCNC(=[NH2+])NCCc3ccc(cc3)OC C66244470
C[C@@H]1CN(CCO1)Cc2cccc(c2)CNC(=[NH2+])NCCc3ccc(cc3)OC C66244694
C[C@H]1CN(CCO1)Cc2cccc(c2)CNC(=[NH2+])NCCc3ccc(cc3)OC C66244695
CCCCNC(=O)NC1(CCCCC1)C(=O)NCCC[NH+](C)CC(F)(F)F C66321128
C[C@H](CC#N)Sc1ccccc1NC(=O)NCCCCNc2cccc[nH+]2 C66955666
C[NH+](CCCNC(=O)CCCC[C@H]1[C@@H]2[C@@H](CS1)NC(=O)N2)C3CCCCC3 C67145303
C[C@H]1CCC[NH+](C1)CCCCNC(=O)CCCC[C@@H]2[C@@H]3[C@@H](CS2)NC(=O)N3 C67165043
CC1CC[NH+](CC1)CCCCNC(=O)CCCC[C@@H]2[C@@H]3[C@@H](CS2)NC(=O)N3 C67165243
CC1CC[NH+](CC1)CCCCNC(=O)CCCC[C@H]2[C@@H]3[C@@H](CS2)NC(=O)N3 C67165244
CCCCNC(=O)c1ccc(cc1)C[NH2+]Cc2ccccc2OCC(=O)NC C67188402
CNC(=O)COc1ccccc1C[NH2+]CCCC(=O)Nc2ccc(cc2)Cl C67216024
CCOc1cc(ccc1OCc2ccccc2)C[NH2+][C@@H]3CCCN(C3)CC(=O)N C67502156
CCc1ccc(cc1)[C@H](CNC(=O)NCc2ccc(cc2)NCCOC)[NH+](C)C C67582913
CC1CC[NH+](CC1)C[C@H](CNC(=O)NCCCCOc2ccc(cc2)F)O C67611316
C[NH+](C)[C@@H](CNC(=O)NCc1ccc(cc1)NCCOC)c2ccsc2 C67619160
C[C@H]1C[C@@H](C[NH+](C1)CCCNC(=O)NCc2ccc(cc2)NCCOC)C C67620388
C[C@@H]1C[C@@H](C[NH+](C1)CCCCNC(=O)NCc2ccc(cc2)NCCOC)C C67621192
CN(C)c1ccc(cc1)NC(=S)NNC(=S)Nc2ccc(cc2)F C04608084
COc1ccc(cc1)NCC(=O)NNC(=S)N[C@@H]2C[C@H]3CC[C@@H]2C3 C03441867
c1cc(ccc1NC(=S)NC(=O)c2ccc(c(c2)Cl)Cl)S(=O)(=O)N C00641155
c1cc(ccc1CCNC(=S)N[C@H]2C[C@H]3CC[C@@H]2C3)S(=O)(=O)N C06332996
C[C@H](C(=O)NC(=O)N)Sc1[nH]cc(n1)c2ccc(cc2)Br C09367281
Cc1ccc2c(c1)nc([nH]2)S[C@H](C)C(=O)Nc3c(ccs3)C(=O)N C07061189
CCCCNc1[nH+]c2c(s1)C[C@H]3[C@]([C@@H]2CC(=O)[O-])(CC[C@H]([C@@]3(C)CO)O)C C20504800
CC1=C([C@@H](C(=C(N1)SCC(=O)Nc2ccccc2)C#N)c3cccs3)C(=O)N C04730645
Cc1ccc(c(c1)NC(=S)NNC(=O)CCNC(=O)c2ccsc2)C C22602837
C[C@H]1CC[C@@H]2[C@]([C@@]13CC[C@](O3)(CCO)CO)(CC[C@@H]([C@@]2(C)CO)O)C C28537689
C[C@H]1CCC[C@@H]([C@@H]1C)NC(=S)NNC(=O)CCNC(=O)[C@@H]2C[C@@H]2C C31545053
c1cc(sc1)C(=O)N/C(=C/c2ccc(cc2)Br)/C(=O)NN C00867406
Cc1ccc(cc1)C(=O)N[C@@H](C(C)C)C(=O)Nc2c(ccs2)C(=O)N C06779111
CCC(CC)(/C(=N/O)/N)NS(=O)(=O)c1cccc(c1)Br C40376970
c1cc(ccc1CCNS(=O)(=O)c2ccc(cc2N)Br)O C40735005
C[C@H]1CCCC[C@@H]1NC(=S)NNC(=O)[C@@H](C)NC(=O)c2cccs2 C42097527
COc1ccc(cc1NC(=O)NCCSCc2ccccc2F)C(=O)N C43826075
C/C(=N\NC(=S)NCc1ccccc1)/c2ccc(cc2)S(=O)(=O)N C45295919
CSCC[C@H](C(=O)NCc1cc(cs1)Br)NC(=O)N C46257188
CC(C)(C)C[C@H](c1ccc(cc1)F)NC(=O)C(=O)Nc2c(ccs2)C(=O)N C48000348
C[C@@H]1CCc2c(c3cccc(c3[nH]2)C(=O)NNC(=O)C(=O)NC4CC4)C1 C48104472
Cc1c(cccc1NC(=O)C(=O)N[C@@H](C)CCc2ccccc2)C(=O)N C48621743
C[C@@H](c1ccc2c(c1)CCCC2)NC(=O)C(=O)Nc3ccc(cc3)CC(=O)N C49132386
C[C@@H](C/C(=N/O)/N)NS(=O)(=O)c1c(cc(cc1Cl)Br)Cl C50389809
c1ccc2c(c1)CC[C@@H]2NC(=O)NCCc3ccc(cc3)S(=O)(=O)N C53502734
c1cc(cc(c1)Br)S(=O)(=O)Cc2ccc(cc2N)C(=O)N C55308184
COc1ccc(cc1)O/C=C(/N)\NC(=S)Nc2ccc(cc2)Cl C20230375
Cc1ccccc1[C@@H](CC(=O)Nc2cccc3c2CCCC3)NC(=O)N C58687801
Cc1ccccc1[C@H](CC(=O)Nc2cccc3c2CCCC3)NC(=O)N C58687804
Cc1ccc(cc1NC(=O)C)C(=O)NNC(=S)NCCc2cccs2 C58835036
c1ccc(cc1)CCCNC(=S)Nc2ccc(cc2)S(=O)(=O)N C13817452
c1cc(cc(c1)NC(=O)c2cccs2)C(=O)NNC(=S)NC3CC3 C22890915
c1ccc(c(c1)CCNC(=O)NCc2cccc(c2)S(=O)(=O)N)F C48019882
Cc1ccc(c(c1)[C@H](C)NC(=O)C(=O)Nc2ccc(cc2)CC(=O)N)C C48831039
C[C@@H]([C@H]1C[C@H]2CC[C@@H]1C2)NC(=O)NCc3cccc(c3)S(=O)(=O)N C61996275
C[NH2+]CCCNC(=O)Nc1ccc(cc1C(=O)[O-])I C62824765
CCO[C@@H](CN[C@H](N(c1c(cc(cn1)C(F)(F)F)Cl)N)S)O C64220232
c1ccc(c(c1)NC(=O)NCCc2cccs2)SCCC(=O)N C65567404
C[C@H](C(=O)NNC(=S)Nc1cccc(c1)Br)NC(=O)C2CCC2 C66144656
c1ccc(c(c1)C(=O)NCc2ccco2)NC(=O)CCc3cccc(c3)N C66153560
CSCC[C@@H](C(=O)NN=C(c1ccccc1)c2ccccc2)NC(=O)N C66278290
C[C@H](c1[nH]c2ccccc2n1)NC(=O)Nc3cc(c[nH]c3=O)C(F)(F)F C66402884
Cc1ccccc1[C@@H](CC(=O)Nc2ccccc2S[C@@H](C)CC#N)NC(=O)N C66802252
c1cc(cc(c1)NC(=O)[C@@H]2CCCO2)CN[C@H](c3ccc(cc3)F)C(=O)N C66940141
c1cc(sc1)CCCCCC(=O)N[C@@H]2CCCc3c2cc(c(=O)[nH]3)C(=O)N C67134839
C#Cc1cccc(c1)NC(=S)NNC(=O)CNC(=O)CC2CCCC2 C67196139
Cc1cccc(c1)C(=O)NCC(=O)NNC(=S)Nc2cccc(c2)C#C C67196477
C[C@H](c1ccc(cc1)Cl)N[C@@H](C)C(=O)Nc2ccc(cc2)S(=O)(=O)N C67472011
CNC(=O)c1cccc(c1)CNC(=O)NC[C@H](c2ccc3ccccc3c2)O C67625047
C#Cc1cccc(c1)NC(=O)CNC(=O)NC[C@H](c2ccc3ccccc3c2)O C67629550
Cc1ccc2c(c1)[C@@H]3C[NH+](CC[C@@H]3N2C(=O)c4ccccc4NS(=O)(=O)c5ccc(cc5C)F)C C06250970
C[C@@H](c1nnc(n1c2ccc(cc2)F)S[C@@H](c3ccccc3)C(=O)Nc4ccc(cc4)F)[NH+](C)C C08747101
CC[NH+]1CCc2c(sc(c2c3nc4ccccc4s3)NC(=O)c5ccccc5S(=O)(=O)CC)C1 C09347033
Cc1cc(c(cc1Cl)OC)NC(=O)CSc2nnc(n2c3ccc(cc3)Cl)[C@H](C)[NH+](C)C C09102996
C[C@H]([C@@H](c1cccs1)[NH+]2CCN(CC2)c3ccc(cc3)OC)NS(=O)(=O)c4ccc(cc4)F C09382680
CCOc1ccc(cc1S(=O)(=O)Nc2ccc(cc2)c3ccc(nn3)N4CC[NH+](CC4)C)C(C)C C10069444
CCOC(=O)[C@@]1([C@@H]2[C@@H]([C@H]([NH2+]1)c3ccccc3C)C(=O)N(C2=O)c4ccc5c(c4)OCO5)c6ccccc6 C12498383
Cc1ccc(c(c1)N2CC[NH+](CC2)[C@@H](c3cc4c(cc(cc4[nH]c3=O)C)C)c5nnnn5C(C)(C)C)C C06195622
Cc1ccc(c2c1cc(c(=O)[nH]2)[C@H](c3nnnn3C4CCCCC4)[NH+](Cc5cccs5)C[C@@H]6CCCO6)C C06405579
C[C@@H](c1ccc(c(c1)Cl)Cl)NC(=O)CSc2nnc(n2c3ccc(cc3)F)[C@@H](C)[NH+](C)C C09847508
CC(C)(C)c1ccc(cc1)[C@H]2C(=C(C(=O)N2CC[NH+]3CCOCC3)O)C(=O)c4ccc(cc4)Br C09272109
CCN(CC)c1ccc([nH+]c1N(CC)CC)N2CCN(CC2)C(=O)[C@@]3(CCc4c(c(c(c(c4O3)C)C)O)C)C C13651282
c1ccc2c(c1)cc(n2Cc3cc(on3)c4ccc(s4)Cl)C(=O)N5CCC(CC5)Nc6cc[nH+]cc6 C14959715
CCOC(=O)c1c2c(sc1NC(=O)C[NH+]3CCC(CC3)C(=O)N4CCCCCC4)C[C@@H](CC2)C C15544038
CC(=O)[NH+]=c1ccc-2c(cc(oc2c1)O)CSc3nnc(n3c4ccccc4)c5cccc(c5)OC C21610293
c1cc(cc(c1)Cl)C[NH+]2CCC(=CC2)c3nc(on3)CCC(=O)Nc4cccc(c4)C(F)(F)F C21650014
C[NH+](C)CCCn1c(=O)c2ccccc2nc1SCc3[nH]c4c(c(cs4)c5ccccc5)c(=O)n3 C25480685
C[NH+](CC(=O)Nc1c(cccc1Cl)Cl)CC(=O)N2[C@H](CC(=N2)c3ccco3)c4cccs4 C31296965
C[C@H](C(=O)NCC[NH+]1CCCC1)Oc2ccc3c(c2)[C@@H](N(CC3)C(=O)C(C)(C)C)c4ccc(cc4)F C34692446
Cc1ccc(cc1)NC(=O)N2CCc3c(c(nc([nH+]3)N4CCN(CC4)c5ccc(cc5)F)N(C)C)C2 C34756610
C[NH+]1CCN(CC1)c2nc3c(c(n2)Oc4ccc(c(c4)F)F)CN(CC3)C(=O)Nc5cccc(c5)Cl C34757170
CC[C@H](c1nc2ccccc2c(=O)n1c3ccc(c(c3)C)C)N(CC[NH+](C)C)C(=O)Nc4cccc(c4)C#N C35069339
Cc1ccc(c(c1)C)n2c(=O)c3ccccc3nc2[C@H](C)N(CC[NH+](C)C)C(=O)Nc4ccc(cc4)SC C35070314
CCN1C(=C([C@@H](NC1=O)c2ccc(cc2C)C)C(=O)OCC)C[NH+]3CCCN(CC3)C(=O)C4CCC4 C35646608
CCN1C(=C([C@@H](NC1=O)c2cc(ccc2C)C)C(=O)OCC)C[NH+]3CCCN(CC3)C(=O)c4ccc(cc4)F C35664501
CC[C@@H](C(=O)N1CC[NH2+][C@H](C1)C)Oc2ccc3c(c2)[C@@H](N(CC3)C(=O)C(C)(C)C)c4ccc(cc4)F C35860855
Cc1ccc(cc1)NC(=O)N2CCc3c(c(nc(n3)N4CC[NH+](CC4)C)Oc5ccc(c(c5)C)F)C2 C35920119
C[C@@H]1C[C@H](C[NH+](C1)CCCNC(=O)[C@@]2(Cn3c4ccccc4cc3C(=O)N2Cc5ccc6c(c5)OCO6)C)C C37006615
Cc1c2c(c3c4c(c(=O)n(c(n4)NCC[NH+](C)C)c5cccc(c5)Cl)sc3n1)CC(OC2)(C)C C13135661
COC(=O)[C@@H]1C(=c2ccccc2=[NH+]1)NC(=O)CN3CCN(CC3)[C@H](c4ccccc4)c5ccc(cc5)Cl C38685672
c1ccc(cc1)C[C@@H](c2ccccc2)NC(=O)[C@@H]3CC=CC[C@@H]3C(=O)N4CCN(CC4)c5cccc[nH+]5 C44943478
Cc1cc(c(c2c1C(=O)/C(=C/c3ccc(c(c3)OC)OC)/O2)C[NH+]4CCN(CC4)c5ccccc5F)O C41585380
c1cc(ccc1[C@H]2C[C@H](n3c(c(cn3)C(=O)N4CC[NH+](CC4)C56CC7CC(C5)CC(C7)C6)N2)C(F)(F)F)F C15319050
CN(C)c1ccc(cc1)[C@@H](CNS(=O)(=O)c2ccc3c(c2)OCCCO3)C4=c5ccccc5=[NH+]C4 C63221857
Cc1cc(=O)oc2c1c(cc3c2CCC(O3)(C)C)OCC(=O)NCCC4=c5ccc(cc5=[NH+]C4)OC C63270073
CC(C)(C)OC(=O)N[C@@H](CC1=c2ccccc2=[NH+]C1)C(=O)Oc3ccc4c(c3)OC(=O)[C@H]5[C@H]4CCC5 C63350952
CCCCC[C@H](C)NC(=O)c1ccccc1N2C(=O)[C@@]3([C@H]4C(=c5cc(ccc5=[NH+]4)OC)CCN3C2=O)C C63361821
C[C@H](CCCC(C)C)NC(=O)c1ccccc1N2C(=O)[C@@]3([C@@H]4C(=c5cc(ccc5=[NH+]4)OC)CCN3C2=O)C C63361858
CCc1ccccc1NC(=O)c2ccc(cc2)N3C(=O)[C@@]4([C@@H]5C(=c6cc(ccc6=[NH+]5)OC)CCN4C3=O)C C63362213
CCCCC[C@H](C)NC(=O)c1ccc(cc1)N2C(=O)[C@@]3([C@H]4C(=c5cc(ccc5=[NH+]4)OC)CCN3C2=O)C C63362288
C[C@H](CCc1ccccc1)NC(=O)[C@H](CC(C)C)N2C(=O)[C@@]3([C@@H]4C(=c5ccccc5=[NH+]4)CCN3C2=O)C C63373564
CC(C)CNC(=O)c1ccccc1N2C(=O)[C@@H]3CC4=c5ccccc5=[NH+][C@H]4[C@@H](N3C2=O)c6cccc(c6)OC C63374785
CCCNC(=O)c1ccc(cc1)N2C(=O)[C@@H]3CC4=c5ccccc5=[NH+][C@@H]4[C@H](N3C2=O)c6ccc(cc6)C C63375210
Cc1ccc(cc1)[C@@H]2[C@@H]3C(=c4ccccc4=[NH+]3)C[C@@H]5N2C(=O)N(C5=O)c6ccc(cc6)C(=O)NCC=C C63375377
CCCCNC(=O)c1ccccc1N2C(=O)[C@@H]3CC4=c5ccccc5=[NH+][C@H]4[C@H](N3C2=O)c6ccccc6 C63375569
c1ccc2=[NH+][C@H]3[C@H](N4[C@@H](CC3=c2c1)C(=O)N(C4=O)c5ccccc5C(=O)NC6CCCC6)c7ccc(cc7)F C63375868
CCc1cc(=O)oc2c1c(cc3c2CCC(O3)(C)C)OCC(=O)NCCC4=c5cc(ccc5=[NH+]C4)OC C63384927
CCCCc1ccc(cc1)N[C@H]2/C(=N/S(=O)(=O)c3cccc4c3nsn4)/N=c5ccccc5=[NH+]2 C38966447
Cc1ccc(c(c1)S(=O)(=O)/N=C\2/[C@@H]([NH+]=c3ccccc3=N2)Nc4cc(c(cc4OC)OC)Cl)C C38980009
Cc1c(c(n(n1)Cc2cc(ccc2OC)[C@@H]3[C@H]4C(=c5cc(ccc5=[NH+]4)OC)CCN3)C)Br C64428201
CC(C)(C)n1c(nnn1)[C@@H](c2cc3cc4c(cc3[nH]c2=O)OCO4)[NH+]5CCN(CC5)c6cccc(c6)OC C06014970
C[NH+]1CCc2cc3c(c(c2[C@@H]1c4c(n(c(=S)n(c4=O)c5ccccc5)c6ccccc6)O)OC)OCO3 C02100562
CCC[NH+]1CCc2c(sc(c2C(=O)NC)NC(=O)c3ccc(cc3)S(=O)(=O)N4C[C@H](C[C@@H](C4)C)C)C1 C08920584
C[C@@H]1CCCCN1S(=O)(=O)c2ccc(cc2)C(=O)Nc3c(c4c(s3)C[NH+](CC4)C(C)C)C(=O)NC C08920838
CCOC(=O)c1c2c(sc1NC(=O)[C@@H](C)Oc3coc(cc3=O)C[NH+]4CCc5ccccc5C4)CCC2 C09286440
CC[NH+]1CCc2c(sc(c2C(=O)OC)NC(=O)c3ccc(cc3)S(=O)(=O)N4C[C@@H](C[C@H](C4)C)C)C1 C11667694
c1ccc(cc1)CN2C(=O)[C@](C(=O)NC2=O)(Cc3cccs3)C[NH+]4C[C@H]5C[C@@H](C4)c6cccc(=O)n6C5 C12658051
Cc1ccc(c2c1cc(c(=O)[nH]2)[C@@H](c3nnnn3C(C)(C)C)[NH+]4CCN(CC4)c5cc(ccc5C)Cl)C C06244762
Cc1ccc(cc1N2CC[NH+](CC2)[C@@H](c3cc4ccc(cc4[nH]c3=O)OC)c5nnnn5CCOC)Cl C06280628
CC(=O)Oc1ccc(cc1)N2C(=O)[C@H]3[C@@H]4c5ccccc5C=C[NH+]4[C@@H]([C@@H]3C2=O)C(=O)Nc6ccc(cc6)OC C09330996
CC(C)c1ccc(cc1)NC(=O)[C@@H]2[C@H]3C=C[C@@]4([C@@H]2C(=O)N([C@@H]4C(=O)NC5CCCCC5)CCC[NH+](C)C)O3 C20106833
CC[NH+](CC)CCCNc1c2c(c3c4c(c(nc3s2)N5CCOCC5)COC(C4)(C)C)nc(n1)SC C20393739
CCOc1ccc(cc1C[NH+]2C[C@H]3C[C@@H](C2)c4cccc(=O)n4C3)/C=N/NC(=O)c5ccc(cc5)NC(=O)C C02946072
CC1(CC(CC([NH+]1C)(C)C)NC(=O)[C@H]2Cc3ccccc3CN2S(=O)(=O)c4ccc(c(c4)OC)OC)C C32644030
COc1ccc(cc1)c2c(cn(n2)c3ccccc3)C(=O)Nc4cccc(c4)S(=O)(=O)NC5=[NH+]CCC5 C32971073
COc1cccc(c1)NC(=O)N2CCO[C@H](C2)C[NH+]3CCCN(CC3)C(=O)c4ccc(cc4)C(F)(F)F C34692104
CC[NH+]1CCN(CC1)c2nc3c(c4c(s3)COC(C4)(C)C)c(=O)n2CC(=O)Nc5cccc6c5cccc6 C34734593
CCN(CC)C(=O)C[NH+]1CCN(CC1)c2nc3c(c4c(s3)CCC4)c(=O)n2CC(=O)NC5CCCCC5 C34748049
c1ccc2c(c1)n(c(=O)n2S(=O)(=O)c3ccc(cc3)Br)CC(=O)NCC[NH+]4CCCCC4 C35493362
COc1ccc(cc1OC)CCNC(=O)[C@H]2Cc3cc(ccc3N4[C@@H]2CN(CC4)c5cccc[nH+]5)[N+](=O)[O-] C35555232
Cc1cc(nn1c2cc(ccc2F)F)c3c(nc4n(c3=O)c(cs4)CC(=O)NCC[NH+]5CCCCC5)C C35562851
CCN1C2=C([C@@H](NC1=O)c3ccccc3C(F)(F)F)C(=O)N(C2)[C@H](c4ccccc4)C(=O)NCC[NH+](C)C C35636293
COc1ccccc1CCNC(=O)[C@H]2Cc3cc(ccc3N4[C@@H]2C[NH+](CC4)CC(=O)N5CCCC5)[N+](=O)[O-] C35870834
c1cc[nH+]c(c1)N2CCN(CC2)C(=O)CN3CCN(CC3)C(=O)c4csc(n4)Nc5cccc(c5)Cl C35939412
CCOC(=O)C1=C(N(C(=O)N[C@H]1c2cccc(c2)F)CC=C)C[NH+]3CCCN(CC3)C(=O)NC(C)(C)C C36019105
c1cc(c(c(c1)Cl)Cl)C[NH+](Cc2ccc3c(c2)OCO3)Cc4nc(co4)C(=O)NC[C@H]5CCCO5 C36068524
C[C@H]1C[C@@H](C[NH+](C1)CCCNC(=O)[C@@]2(Cn3c4cc(ccc4cc3C(=O)N2Cc5cccnc5)OC)C)C C37006569
CCC[NH+]1CCc2c(sc(c2C(=O)NC)NC(=O)c3ccc(cc3)S(=O)(=O)N(C)c4ccccc4)C1 C08920701
Cc1cc(cc(c1)NC(=O)[C@@H]2[C@H]3C=C[C@@]4([C@@H]2C(=O)N([C@@H]4C(=O)N[C@@H]5CCC[C@@H]([C@@H]5C)C)CCC[NH+](C)C)O3)C C09777243
CCn1cc(c(=O)c2c1ccc(c2)S(=O)(=O)N(C)C3CCCCC3)C(=O)NCCC[NH+]4CCC[C@@H](C4)C C08596794
CCOC(=O)c1c2c(sc1NC(=O)c3ccc(cc3)S(=O)(=O)N4C[C@@H](C[C@@H](C4)C)C)C[NH+](CC2)C C17297539
CC(C)(C)OC(=O)NCC1CCC(CC1)C(=O)N2CCC(CC2)[NH+]3CCc4cc(c(cc4C3)OC)OC C39198067
Cc1ccc(cc1)S(=O)(=O)n2cc(c3c2cccc3)/C=C/C(=O)N4CCC(CC4)[NH+]5CCC(=O)NCC5 C39198079
Cc1cc(=O)oc2c1cccc2OCC(=O)N3C[C@@H](C4(C3)CC[NH2+]CC4)C(=O)NCc5ccccc5Cl C39623244
Cc1cc(=O)oc2c1cccc2OCC(=O)N3C[C@H](C4(C3)CC[NH2+]CC4)C(=O)NCCc5ccccc5OC C39636400
Cc1ccc(c(c1)CCNC(=O)[C@H]2CN(CC23CC[NH2+]CC3)C(=O)COc4cccc5c4oc(=O)cc5C)C C39677057
CCc1ccc(cc1)[C@H](C)NC(=O)[C@@H]2CN(CC23CC[NH2+]CC3)C(=O)COc4cccc5c4oc(=O)cc5C C39696243
CCc1ccc(cc1)[C@H](C)NC(=O)[C@H]2CN(CC23CC[NH2+]CC3)C(=O)COc4cccc5c4oc(=O)cc5C C39696245
CCOC(=O)c1c2c(sc1NC(=O)[C@@H]3CCCN3S(=O)(=O)c4ccc(s4)Cl)C[NH+](CC2)C C36704445
CCOC(=O)c1c2c(sc1NC(=O)[C@H]3CCCN3S(=O)(=O)c4ccc(s4)Cl)C[NH+](CC2)C C36704447
COc1ccc(cc1OC)[C@H](CNC(=O)c2ccc(o2)S(=O)(=O)c3ccc(cc3)Cl)[NH+]4CCCC4 C40322141
C[NH+](C)[C@H](CNC(=O)C(=O)Nc1ccc2c(c1)N(CCC2)S(=O)(=O)c3cccs3)c4cccs4 C49488433
Cc1ccc(cc1N2CCCC2=O)NC(=O)C(=O)NC[C@H](c3ccc4c(c3)CCCN4C)[NH+]5CCCCC5 C49508682
CN1CCCc2c1ccc(c2)[C@@H](CNC(=O)C(=O)Nc3cc4c5c(c3)CCC(=O)N5CCC4)[NH+]6CCCCC6 C49508689
CN1CCCc2c1ccc(c2)[C@H](CNC(=O)C(=O)Nc3cc4c5c(c3)CCC(=O)N5CCC4)[NH+]6CCCCC6 C49508692
CCOc1ccc(cc1OC)[C@@H]2[C@@H]3C(=c4ccccc4=[NH+]3)C[C@@H]5N2C(=O)CN(C5=O)C[C@@H](c6ccccc6)O C63142009
CCOC(=O)C1=C(CS[C@@H]1NC(=O)CN2C(=O)[C@@H](NC2=O)CC3=c4ccccc4=[NH+]C3)c5ccccc5 C63236933
CC[C@H](C)NC(=O)c1ccccc1N2C(=O)[C@@H]3CC4=c5ccccc5=[NH+][C@@H]4[C@@H](N3C2=O)c6ccc(cc6)OC C63375991
CC(C)(C)N1[C@H](C(=CN1)C(=O)NCCC2=c3cc(ccc3=[NH+]C2)OC)C4CCN(CC4)C(=O)OC(C)(C)C C63584606
CC(=O)N[C@@H]1CCc2cc(c(c(c2-c3c1cc(=O)c(cc3)NCCC4=c5ccccc5=[NH+]C4)OC)OC)OC C63625931
CC(C)(C)[C@H](/C=C/c1ccc(cc1Cl)Cl)n2c(nnn2)[C@@H](c3ccc(cc3)Cl)[NH+](C)C C04012575
COc1ccc2c(c1)CC[C@H]([C@@H]2c3ccc(cc3)OCC[NH+]4CCCC4)Cc5ccc(cc5)Cl C01572629
CC(=O)[C@@H]1CC[C@@H]2[C@@]1(CC[C@H]3[C@H]2CC=C4[C@@]3(CC[C@@H](C4)OC(=O)CC[NH+]5CCCC(C5)(C)C)C)C C08789081
C1CN(CC[NH+]1C23CC4CC(C2)CC(C4)C3)c5nc(nc(n5)OCC(F)(F)F)OCC(F)(F)F C08856089
CC1=C(C(=O)N([C@H]1[NH2+]C[C@@]2(CCC[C@@]3([C@@H]2CCc4c3ccc(c4)C(C)C)C)C)C[C@@H]5CCCO5)C C08952004
CC1=C(C(=O)N([C@@H]1[NH2+]C[C@]2(CCC[C@@]3([C@@H]2CCc4c3ccc(c4)C(C)C)C)C)C[C@@H]5CCCO5)C C08952007
CC(=O)C1=CC[C@H]2[C@@]1(CC[C@H]3[C@@H]2CC[C@@H]4[C@@]3(CC[C@@H](C4)OC(=O)CC[NH+]5CCCC(C5)(C)C)C)C C08964468
CCCCc1c2c(c3c4c(c(nc(n4)SC)SCC[NH+]5CCOCC5)sc3n1)CCC2 C02408252
C[NH+](C)CCCN(c1nc2cc3c(cc2s1)OCO3)C(=O)c4ccccc4Oc5ccccc5 C10068174
C[C@H]1C[C@H](C[NH+](C1)C[C@H](Cn2c3ccc(cc3c4c2ccc(c4)Br)Br)O)C C12378344
Cc1cc2c(cc1C(=O)C[C@H]3c4c(cc5c(c4OC)OCO5)CC[NH+]3C)C(C[C@@H](C2(C)C)C)(C)C C12659690
CC[NH+](CC)CCN1[C@H](/C(=C(/c2cc3ccccc3o2)\O)/C(=O)C1=O)c4ccc(cc4)C(C)(C)C C09302176
c1ccc2c(c1)c(cn2c3ccc(cc3)F)CCCC[NH+]4CCC5(CC4)c6cccc(c6CO5)C(F)(F)F C13741543
Cc1cc2c(cc1Br)C(=O)[C@](CO2)(C[NH+]3CCCCC3)Sc4ccc(cc4)Cl C15229090
CCCCCc1ccc(cc1)S(=O)(=O)N2CCCN(CC2)c3c(cc(c[nH+]3)C(F)(F)F)Cl C02577932
CC(C)c1cc(c(c(c1)C(C)C)S(=O)(=O)N2CC[NH+](CC2)C34CC5CC(C3)CC(C5)C4)C(C)C C20550069
c1cc(cc(c1)N2C(=[NH+]C3CCCCC3)[C@H](C4(C2=S)CCCCC4)N5CCCC5)C(F)(F)F C15861760
Cc1c2c(n(n1)c3ccc(cc3)Cl)[NH+]=C4C=Cc5ccccc5N4[C@@H]2c6ccccc6OC(F)F C03290196
c1ccc2c(c1)N(c3cc(ccc3S2)Cl)C(=O)CCN4CC[NH+](CC4)C5C6CC7CC(C6)CC5C7 C22456093
Cc1cccc(c1)CO[C@@H](C[NH+]2CCN(CC2)C(=O)c3cc4ccccc4s3)c5ccc(cc5)Cl C25145828
COc1ccccc1[C@@](c2ccc(cc2)Br)([C@H](C[NH+]3CCCCC3)c4ccccc4)O C27241655
CC1CCC2(CC1)C(=[NH+]C(=S)N2CC#N)N[C@H](/C=C/c3ccc(cc3Cl)Cl)C(C)(C)C C03097996
CCOC(=O)/C=C(\C)/N/[NH+]=c/1\cc(c2cc3c(coc3c(c2o1)C)c4ccccc4)c5ccccc5 C30822724
c1cc(cc(c1)C(F)(F)F)[C@@H]2CN(C[C@H]2C[NH+]3CCCCC3)C(=O)c4cccc(c4)C(F)(F)F C34698009
c1ccc(cc1)N2CC[NH+](CC2)C[C@H]3CN(C[C@H]3c4cccc(c4)C(F)(F)F)C(=O)CC5CCCC5 C34698086
CC(C)C[NH+]1CCN(CC1)c2c3c4c(sc3nc(n2)SCc5ccc(cc5)[N+](=O)[O-])CCC4 C34757524
Cc1ccc(c(c1)C)C[NH+]2CCN(CC2)c3c4c5c(sc4nc(n3)SCc6cc(ccc6C)C)CCC5 C34757587
C[C@H]1CCCC[NH+]1CC(=O)N2[C@@H]([C@@H]3CCC/C(=C\c4ccc(cc4)Cl)/C3=N2)c5ccc(cc5)Cl C35316490
CC(C)(C)CC(C)(C)Nc1c([nH+]c2n1cccc2)c3ccc(cc3)OS(=O)(=O)c4ccccc4 C35703195
CC(C)c1ccc2c(c1)CC[C@@H]3[C@]2(CCC[C@@]3(C)C[NH2+][C@@H]4C5=C(CCCC5)C(=O)N4C[C@@H]6CCCO6)C C36139309
CC[NH+](CC)CCN(c1nc2ccc(cc2s1)C)C(=O)c3cc4c5ccccc5ccc4oc3=O C36637717
CC[NH+](CC)CCCN1[C@H](c2c(=O)c3cc(c(cc3oc2C1=O)C)Cl)c4ccc(cc4)C(C)C C38714749
COc1cc(ccc1OCc2ccccc2)/C=N/N3[C@H]([NH+]=NC3=S)c4ccc(cc4Cl)Cl C38917621
CCn1c(nnc1S[C@H]2C(=c3cc(ccc3=[NH+]C2=O)Cl)c4ccccc4Cl)c5ccccc5 C39237633
c1ccc(cc1)C2=c3cc(ccc3=[NH+]C(=O)[C@@H]2N4CCN(CC4)C(c5ccccc5)c6ccccc6)Cl C39404470
CC[NH+](CC)CCN(c1nc2c(cc(cc2s1)Cl)C)C(=O)c3cc(sc3Cl)Cl C39712821
CCOC(=O)C1=C(N=c2n(c(=O)/c(=C/C3=c4ccccc4=[NH+]C3)/s2)[C@@H]1c5ccc(cc5)Cl)C C39737020
CCC(=O)N1[C@H](CC(=N1)[C@@H]2C(=c3cc(ccc3=[NH+]C2=O)Cl)c4ccccc4)c5ccccc5Cl C40148081
CC[NH+]1CCC(CC1)N(C)C(=O)[C@@H]2C[C@@H]3CCCC[C@@H]3N2C(=O)c4c(c5ccccc5s4)Cl C62587470
c1ccc2=[NH+]CC(=c2c1)c3nnc(n3c4ccc(cc4)Cl)SCc5ccc(cc5F)Br C63240954
Cc1ccc(cc1)n2c3ccccc3nc2S[C@@H](c4ccccc4)C(=O)C5=c6ccccc6=[NH+]C5 C39946345
Cc1ccc(cc1)[C@H]2C=C(OC(=C2/C=N/CCC3=c4ccccc4=[NH+]C3)c5ccccc5)c6ccccc6 C63291106
CC(C)c1ccc(cc1)N2C(=O)[C@@]3([C@@H]4C(=c5ccccc5=[NH+]4)[C@H](CN3C2=O)c6ccccc6OC)C C63373788
Cc1ccccc1[C@@H]2c3ccccc3OC(=C2/C=N/CCC4=c5ccccc5=[NH+]C4)c6cccs6 C63393770
Cc1ccccc1[C@H]2c3ccccc3OC(=C2/C=N/CCC4=c5ccccc5=[NH+]C4)c6cccs6 C63393771
Cc1cc(c(c(c1)C)S(=O)(=O)N2CCC3=c4ccccc4=[NH+][C@H]3[C@@H]2c5ccc(cc5)SC)C C63491887
Cc1cc(c(cc1Cl)C(C)C)OCc2cc(ccc2OC)[C@@H]3[C@@H]4C(=c5ccccc5=[NH+]4)CCN3 C63540931
CC1=C(C(CCC1)(C)C)/C=C/[C@@H](C)/C=N/NC(=O)[C@@H]2C(=c3cc(ccc3=[NH+]2)Cl)c4ccccc4 C63637465
Cc1cccc(c1)CC(=O)NCCSC2=c3ccccc3=[NH+][C@H]2c4ccc(cc4)Br C63654929
COc1ccc(cc1)c2c(s/c(=N/N=C/3\CCCC4=c5ccccc5=[NH+][C@H]43)/[nH]2)CCC(=O)OC C64044585
CCOC(=O)c1c(c2ccccc2[nH]1)[C@H](c3ccccc3Cl)[NH+]4CCN(CC4)C(=O)OC(C)(C)C C04202856
Cc1nc(cc(n1)[C@H]2C[NH+]3CC[C@H]2C[C@@H]3CNC(=O)c4ccc(cc4)C(C)(C)C)c5ccccc5Br C08623150
Cc1nc(cc(n1)[C@H]2C[NH+]3CC[C@H]2C[C@@H]3COC(=O)Nc4ccc(cc4)C(C)C)c5ccccc5OC C08623497
CC(C)c1c2c(c3c4c(c(nc(n4)SC)NCC[NH+]5CCOCC5)sc3n1)CC(OC2)(C)C C02245162
COC(=O)[C@@]1([C@H]2[C@@H]([C@@H]([NH2+]1)c3cccc(c3)Cl)C(=O)N(C2=O)c4ccc(cc4)Cl)c5ccccc5 C08781474
CCOC(=O)C[NH+]1[C@H](c2cc(ccc2N[C@@H]1c3ccc(cc3OC)OC)Br)c4ccccc4 C09008648
Cc1cc(c2c(c1)[C@@]3([C@@H]([C@H]([C@@H]4[NH+]3CSC4)c5cccc(c5)[N+](=O)[O-])C(=O)c6ccccc6)C(=O)N2)C C09237730
CC1(Cc2c(c([nH+]c3c2c4c(s3)c(nc(n4)SCc5ccccc5)O)N6CCOCC6)CO1)C C09312281
Cc1ccc(cc1)C(=O)[C@@H]2[C@@H]([C@@H]3CSC[NH+]3[C@@]24c5cc(ccc5NC4=O)C)c6ccc(cc6)[N+](=O)[O-] C09329934
Cc1cc(c2c(c1)[C@@]3([C@H]([C@@H]([C@@H]4[NH+]3CSC4)c5ccc(cc5)[N+](=O)[O-])C(=O)c6ccccc6)C(=O)N2)C C09361122
C[C@H](c1nnc(n1c2ccc(cc2)Cl)S[C@@H](C)C(=O)Nc3cccc(c3Cl)Cl)[NH+](C)C C09100993
C[C@H](c1nnc(n1c2ccc(cc2)F)SCC(=O)NC34CC5CC(C3)CC(C5)C4)[NH+]6CCCCC6 C09613120
c1cc(sc1)c2ccc(c(c2)C[NH+]3CCCC3)OCC(=O)N4CCC(CC4)(c5ccc(cc5)Cl)O C11977189
CC[C@H](c1nnnn1C2CCCCC2)[NH+](Cc3ccc(cc3)C)Cc4cc5c(ccc(c5[nH]c4=O)C)C C13065258
C[C@@H](c1nnc(n1c2ccc(cc2)F)S[C@@H](C)C(=O)Nc3ccccc3c4ccccc4)[NH+](C)C C09790698
c1ccc(cc1)C(=O)[C@H]2[C@H]([NH+]3C=Cc4ccccc4[C@@H]3[C@]25c6ccccc6NC5=O)C(=O)c7ccccc7 C16039182
Cc1cccc(c1)NC(=O)CC[C@H]2CN(CC[C@H]2[NH+]3CCN(CC3)c4cccc(c4)C(F)(F)F)C(C)C C19882728
Cc1ccc2c(c1)sc(n2)c3ccc(cc3)N4C(=O)C[C@@H](C4=O)[NH2+][C@H](C)C56CC7CC(C5)CC(C7)C6 C19890015
C[NH+]1CCN(CC1)c2c(cccc2Cl)NC(=O)c3cc(cc(c3OC)Br)Br C19945414
CC[C@@H]1CCCC[NH+]1CCCNC(=O)CN2c3ccccc3S/C(=C/c4cccc(c4)Cl)/C2=O C20181068
Cc1ccc(cc1)CN2c3ccccc3C(=O)/C(=C\Nc4ccc5c(c4)N6CC[NH+]=C6S5)/S2(=O)=O C20558818
C[C@H](c1nnc(n1c2ccc(cc2)Cl)S[C@@H](C)C(=O)Nc3cc(ccc3Cl)Cl)[NH+](C)C C03376358
Cc1ccc(c(c1)n2c(=O)c3ccccc3nc2SCc4cc(oc-5cc(=[NH+]C(=O)C)ccc45)O)C C24838914
Cc1cc[nH+]c(c1)N2CCN(CC2)CC[C@@H]3Cn4c5c(cc(cc5O3)OC)c(c4c6cc(c(c(c6)C)O)C)C C26403367
CCOC(=O)c1c2c(sc1/[NH+]=c\3/c(cc4cc(ccc4o3)OC)C(=O)Nc5ccc(cc5)F)CCCC2 C27520943
Cc1ccc(cc1C)N2C(=O)c3ccccc3/C(=C\Nc4cc(ccc4N5CC[NH+](CC5)C)Cl)/C2=O C13424691
CCCn1c(=O)c2c3c(sc2nc1N4CC[NH+](CC4)CC(=O)Nc5cccc6c5cccc6)CCCC3 C34747607
CC(C)Cn1c(=O)c2c3c(sc2nc1N4CC[NH+](CC4)CC(=O)Nc5cccc6c5cccc6)CCCC3 C34747610
Cc1ccc(cc1)NC(=O)CSc2nc(c3c4c(sc3n2)COC(C4)(C)C)N5CC[NH+](CC5)C C34750239
CC[NH+]1CCN(CC1)c2c3c4c(sc3nc(n2)SCC(=O)Nc5cccc6c5cccc6)CCCC4 C34756827
Cc1cccc(c1)n2c(=O)c3ccccc3nc2[C@@H](C)N(CC[NH+](C)C)C(=O)Nc4ccc(cc4)Cl C35065895
Cc1ccc(cc1C)n2c(=O)c3ccccc3nc2[C@H](C)N(CC[NH+](C)C)C(=O)Nc4cccc(c4)Cl C35069936
c1ccc(c(c1)C[NH+]2CCCN(CC2)c3ccc(cn3)NC(=O)COc4ccc(cc4)Cl)C(F)(F)F C35852145
CC[C@@H](C)C(=O)O[C@H]1[C@@H](c2c(ccc(c2O)/C=C/C(=O)N3CCCCC3)OC1(C)C)[NH+]4CCCCC4 C36046322
COc1ccc(cc1)[C@H]2C3=C(c4ccccc4O[C@@H]3c5ccc(cc5)Cl)[NH+]=C6N2NC(=N6)SC C02245078
Cc1ccc2c(c1)C3=C([C@@H](N4C(=[NH+]3)N=C(N4)SC)c5ccc(cc5)OC)[C@H](O2)c6ccc(cc6)OC C09500469
CCOc1ccc(cc1OC)[C@H]2C3=C(c4ccccc4O[C@@H]3c5ccccc5)[NH+]=C6N2NC(=N6)SC C09346232
COc1ccccc1N2CCN(CC2)C(=O)C3=CC4=[NH+][C@@H](C[C@H](N4N3)C(F)(F)F)c5ccc(cc5)Cl C03011497
CCOc1cccc(c1)[C@@H]2[NH+]=NC(=S)N2/N=C/c3cc(cc(c3O)Br)Br C38965300
c1ccc(c(c1)C[NH+]2CCN(CC2)c3ccc(cc3Cl)NC(=O)c4ccc(o4)Br)Cl C40717586
CN1C(=[NH+]/C(=N\Cc2ccccc2)/C13CCCCC3)N(C)C4(CCCCC4)C(=S)NCc5ccccc5 C48696917
Cc1cc(c(c2c1C(=O)/C(=C\c3cc(ccc3OC)Br)/O2)C[NH+](CC(C)C)CC(C)C)O C41513604
Cc1cc(c(c2c1C(=O)/C(=C/c3cccc(c3)Br)/O2)C[NH+]4CCN(CC4)c5ccccc5F)O C41585397
Cc1cc(c(c2c1C(=O)/C(=C/c3c(cccc3Cl)F)/O2)C[NH+]4CCN(CC4)c5ccc(cc5)F)O C41585535
CCc1ccc2c(c1)[C@@H]([C@@H](N2C)C(=O)NCCC3=c4cc(ccc4=[NH+]C3)OC)c5ccc(cc5)Cl C63637346
Cc1cc(ccc1Br)N[C@@H]2/C(=N/S(=O)(=O)c3ccc(cc3)OC)/N=c4ccccc4=[NH+]2 C38965670
c1ccc2=N/C(=N\S(=O)(=O)c3cccc(c3)Cl)/[C@@H]([NH+]=c2c1)Nc4ccc(cc4)OC(F)(F)F C38975780
C[NH+]1CCc2c(sc-3c2CN([C@@H](c4n3ccc4)c5ccc(cc5)F)C(=O)NCCc6ccccc6)C1 C35427276
COc1ccc(cc1)[C@@H]2[C@@H]3C(=c4cc(ccc4=[NH+]3)Cl)CCN2C(=O)Nc5cccc(c5)C(=O)OC C64623136
CC[NH+]1CCC2(CC1)N=C(C(=N2)SCC(=O)Nc3ccc(cc3C)C)c4ccc(cc4)Br C35397207
CC(C)Cc1ccc(cc1)C(=O)[C@@H]2[C@H]([NH+]3C=Cc4ccccc4[C@@H]3[C@@]25c6ccccc6NC5=O)C(=O)C(C)(C)C C08767560
CCCc1ccc(cc1)C(=O)[C@@H]2[C@H]([NH+]3C=Cc4ccccc4[C@@H]3[C@@]25c6ccccc6NC5=O)C(=O)C(C)(C)C C08770901
COc1ccc(cc1)/C=N/N2[C@@H]([NH+]3Cc4c(c5ccccc5[nH]4)C[C@@H]3C2=O)c6ccc(cc6)Br C09034097
C[C@H]([C@@H](c1cccs1)[NH+]2CCN(CC2)c3ccccc3)NS(=O)(=O)c4ccc(cc4)Br C09382624
CCN(CC)c1ccc(cc1)[C@H]2Nc3ccc(cc3[C@H]([NH+]2CC(=O)OC)c4ccccc4)Br C01904209
Cc1ccc(cc1C)n2c3c(c(c(c(n3)C)CCC(=O)NC[C@@H]4CC[NH+](C4)C5CCCC5)C)c(n2)C C09610269
CC(C)[NH+]1CCc2c(sc(c2c3nc4ccccc4s3)NC(=O)CSc5ccc(cc5)OC)C1 C10022449
COc1ccc(c(c1)OC)[C@@H]2Nc3ccc(cc3[C@H]([NH+]2CC(=O)OC)c4ccccc4)Br C09008880
CCC[C@H](c1nnnn1C2CCCCC2)[NH+](Cc3cc4ccc(c(c4[nH]c3=O)C)C)C5CCCCC5 C13499637
c1ccc(cc1)C(c2ccccc2)[NH2+]Cc3cc4cc5c(cc4n(c3=O)Cc6cccc(c6)F)OCO5 C14986374
C[C@]1(Cn2c3ccoc3cc2C(=O)N1CCC[NH+](C)C4CCCCC4)C(=O)NC5CCCCCCC5 C15675665
C[C@H]1CCC[C@@H]([NH+]1CCCN2C(=O)c3cc4c(n3C[C@@]2(C)C(=O)NC5CCCCCCC5)cco4)C C15675675
CCCc1ccc(cc1)C(=O)[C@H]2[C@H]([NH+]3C=Cc4ccccc4[C@@H]3[C@]25c6ccccc6NC5=O)C(=O)C(C)(C)C C16038850
c1ccc(cc1)C[NH+]2CCc3c(s/c(=N/C(=O)/C(=C/c4ccc(cc4)OCc5ccccc5)/C#N)/[nH]3)C2 C19902676
CCC[NH+]1CCC(CC1)CN2[C@@H](C(=O)N(C2=S)c3ccc(cc3)C)CC(=O)Nc4ccc(cc4)F C20595075
CCc1cc2c(s1)cc3n2C[C@@](N(C3=O)CCC[NH+]4CCCC[C@@H]4C)(C)C(=O)NC5CCCCC5 C21526059
c1ccc(cc1)CN(CCC/[NH+]=c/2\cc(oc3c2cccc3)O)C(=O)c4ccc(cc4)c5ccccc5 C22473068
Cc1cccc(c1)CO[C@H](C[NH+]2CCN(CC2)C(=O)Nc3cc(ccc3F)F)c4ccc(cc4)Cl C23425709
CCOC(=O)c1ccc(cc1)Oc2c(=O)c3ccc(c(c3oc2C(F)(F)F)C[NH+]4C[C@@H](C[C@@H](C4)C)C)O C27099947
CCOc1cccc2c1o/c(=[NH+]\c3c(c4c(s3)CCCC4)C(=O)OCC)/c(c2)C(=O)Nc5ccccc5 C27520233
C[NH+](Cc1cn(nc1c2ccccc2)c3ccccc3)CC(=O)Nc4c(cccc4Cl)C(F)(F)F C28728316
C[NH+]1CCN(CC1)c2c(cccc2Cl)NC(=O)c3cc4ccccc4c(c3OC)Br C30826585
CCc1c(sc2c1c(=O)n(c(n2)N3CC[NH+](CC3)CC(=O)Nc4cccc5c4cccc5)CC(=C)C)C C34749489
Cc1cccc(c1)n2c(=O)c3ccccc3nc2[C@H](C)N(CC[NH+](C)C)C(=O)NC45CC6CC(C4)CC(C6)C5 C35065909
CCc1ccccc1n2c(=O)c3ccccc3nc2[C@@H](C)N(CC[NH+](C)C)C(=O)Nc4ccc(cc4F)F C35073231
Cc1ccc(cc1)c2nnc(n2c3ccc(c(c3)Cl)Cl)SCCCC(=O)N4CC[NH2+][C@@H](C4)C C35172435
C[C@]12CC[C@@H](C[C@@H]1CC[C@H]3[C@@H]2CC[C@]4([C@@H]3CC=C4C(=O)C[C@@H]5c6c(cc7c(c6OC)OCO7)CC[NH+]5C)C)O C35361450
CC(=O)/[NH+]=c\1/ccc-2c(cc(oc2c1)O)CSc3nnc(n3C4CCCC4)c5ccccc5Cl C36189018
CC[NH+]1CCN(CC1)Cc2c(ccc3c2oc(c(c3=O)Oc4ccccc4C(C)C)C(F)(F)F)O C19691242
Cc1ccc(cc1)[C@@H]2C3=C(c4ccccc4O[C@H]3c5cccc(c5OC)OC)[NH+]=C6N2NC(=N6)SC C09345086
C[C@@]12C[C@@H](CC(C1)(C)C)[NH+](C2)CN3c4ccccc4/C(=N/NC(=O)COc5ccc(cc5)C(C)(C)C)/C3=O C38202951
Cc1ccc(cc1)[C@@H]2C3=C(c4cc(ccc4O2)Cl)[NH+]=C5N=C(NN5[C@H]3c6ccc(cc6)OC)SC C02249473
CCOC(=O)C1CC[NH+](CC1)[C@H](c2ccccc2)c3c4c(sc3NC(=O)c5ccco5)CCCC4 C38546390
c1ccc(cc1)C2=c3cc(ccc3=[NH+]C(=O)[C@H]2C(=O)Nc4ccc(cc4C(=O)c5ccccc5)Cl)Cl C38604245
CNC(=S)N1[C@H](CC(=N1)[C@@H]2C(=c3cc(ccc3=[NH+]C2=O)Cl)c4ccccc4)c5ccc(cc5)OC C39988960
CNC(=S)N1[C@H](CC(=N1)[C@@H]2C(=c3cc(ccc3=[NH+]C2=O)Cl)c4ccccc4)c5ccccc5F C40148097
Cc1ccc(cc1)S(=O)(=O)c2ccc(o2)C(=O)NC[C@@H](c3ccc(cc3)C(C)C)[NH+]4CCCCC4 C40322741
c1cc(ccc1c2csc(n2)NC(=O)CN3CC[NH+](CC3)C45CC6CC(C4)CC(C6)C5)Br C20479088
Cc1ccc(cc1)NC2=[NH+][C@@](C(=C3N2c4ccccc4N3C)C(=O)OC)(c5ccccc5)C(F)(F)F C12644172
Cc1cc(c(c2c1C(=O)/C(=C/c3cccc(c3)Cl)/O2)C[NH+]4CCN(CC4)c5ccc(cc5)OC)O C41585702
c1cc[nH+]c(c1)N2CCN(CC2)Cc3c(ccc4c3oc(c(c4=O)c5ccc(cc5)Cl)C(F)(F)F)O C41585965
c1ccc2=[NH+][C@@H]3[C@H](NC[C@@H](C3=c2c1)c4ccc(cc4Cl)Cl)c5ccc(c(c5)[N+](=O)[O-])N6CCCC6 C63165704
COc1ccc(cc1Cl)N[C@@H]2/C(=N/S(=O)(=O)c3cc(ccc3Cl)Cl)/N=c4ccccc4=[NH+]2 C39980023
COc1ccc(cc1COc2ccc(cc2)F)[C@H]3[C@H]4C(=c5cc(ccc5=[NH+]4)OCc6ccccc6)CCN3 C63350052
CC[C@H](C)NC(=O)c1ccc(cc1)N2C(=O)[C@@H]3CC4=c5ccccc5=[NH+][C@@H]4[C@@H](N3C2=O)c6ccc(cc6)C C63376039
CCOC(=O)C1CCC(CC1)CNC(=O)N2CCC3=c4ccccc4=[NH+][C@@H]3[C@@H]2c5ccc(cc5)OC C63572037
c1ccc2=N/C(=N\S(=O)(=O)c3cc(ccc3Cl)Cl)/[C@@H]([NH+]=c2c1)Nc4ccc(c(c4)Cl)F C38971224
Cc1ccc(cc1N[C@H]2/C(=N/S(=O)(=O)c3cc(ccc3Cl)Cl)/N=c4ccccc4=[NH+]2)Cl C38971849
COc1ccc(cc1)[C@H]2[C@@H]3C(=c4cc(ccc4=[NH+]3)Cl)CCN2C(=O)Nc5cccc(c5)C(=O)OC C64623137
C[NH+]1CCc2c(sc-3c2CN([C@H](c4n3ccc4)c5ccc(cc5)OC)C(=O)Nc6ccccc6OC)C1 C35427110
C[C@@H]1c2c(sc(n2)CSc3ccccc3)C[C@]4([C@H]1[C@H]([C@@H](CC4)[C@H](C)C(=O)N(C)CC[NH+](C)C)O)C C03840659
C[C@@H](C(=O)Nc1cccc(c1Cl)Cl)[NH+]2CCN(CC2)S(=O)(=O)c3ccc4ccccc4c3 C03282447
CC1(C[C@@](CCO1)(CC[NH2+]C[C@@H]2[C@H]3C[C@H]4C(=C)CCC[C@@]4(C[C@H]3OC2=O)C)c5ccc(cc5)OC)C C08763176
c1ccc(cc1)COc2ccc(cc2)C(=O)N3CC[NH+](CC3)CC(=O)Nc4ccccc4C(F)(F)F C08965922
CCn1c2ccc(cc2nc1C[NH2+][C@H](c3ccccc3)c4cccs4)S(=O)(=O)N5CCCCC5 C09647177
c1ccc(cc1)C(=O)N2CC[NH+](CC2)CC(=O)Nc3c4ccccc4nc5c3CCN5c6cccc(c6)Cl C09096540
COc1ccc(cc1)S[C@@H]2C[C@H]([NH+](C2)Cc3ccccc3O)C(=O)N4CCN(CC4)c5ccccc5F C11912726
COc1cccc(c1)C[NH+]2CCC(CC2)(c3ccc4c(c3)cc(o4)C(=O)N5CCc6ccccc6C5)O C12149794
c1cc(sc1)C(=O)N(CCc2ccc(cc2)F)Cc3cc4ccc(cc4[nH+]c3N5CCC(CC5)O)Cl C12218496
CCOC(=O)N1CCC(CC1)[NH2+][C@@H]2CCc3c(sc4c3c(=O)n(cn4)CCCc5ccccc5)C2 C12278795
C[NH+]1CCC(CC1)N(C)S(=O)(=O)c2ccc(cc2)NC(=O)c3cc(cc(c3OC(F)F)Cl)Cl C13145764
CC[NH+](CC)CCN1[C@H](/C(=C(/c2cc3ccccc3o2)\O)/C(=O)C1=O)c4cccc(c4)Br C09271057
COc1cccc(c1OC)C[NH+]2CCOc3ccc(cc3C2)C4(CCN(CC4)c5ccccc5F)O C14992541
C[C@H](C(=O)Nc1ccc(cc1Br)Br)[NH+]2CCN(CC2)c3ccccc3OC C16444208
Cc1ccc(cc1)N2C(=O)[C@@H](N(C2=S)CCCN3CC[NH+](CC3)C)CC(=O)Nc4ccc(cc4)F C20115104
CC[NH+]1CCC[C@@H]1CNC(=O)CN2c3ccccc3S/C(=C/c4ccc(cc4)C(F)(F)F)/C2=O C20181504
CN(C)c1ccc(cc1)[C@@H](CNS(=O)(=O)c2ccc(cc2)Br)[NH+]3CCc4ccccc4C3 C21755402
CN(C)c1ccc(cc1)[C@H](CNS(=O)(=O)c2ccc(cc2)Br)[NH+]3CCc4ccccc4C3 C21755404
CC(C)[NH+](CCn1c(=O)c2ccccc2nc1SCc3[nH]c(=O)c4cc(ccc4n3)Cl)C(C)C C22187473
Cc1cc(cc(c1)N2C(=O)[C@@H]3[C@H]4c5ccccc5C=C[NH+]4[C@H]([C@H]3C2=O)C(=O)Nc6ccc(cc6)OC)C C16001964
CC[NH+](C[C@@H]1COc2ccccc2O1)CC(=O)Nc3c(cc(cc3Br)C)Br C31173389
c1ccc(cc1)CC(=O)Nc2nnc(s2)S[C@@H]3C[C@H]4C[NH+]([C@@H]3[C@H]4Br)Cc5ccccc5 C33376856
CCCC[NH+]1CCN(CC1)c2nc3c(c4c(s3)CCCC4)c(=O)n2CC(=O)Nc5ccccc5C C34747229
c1ccc(c(c1)NC(=O)N2CC[NH+](CC2)CCN(Cc3ccc(cc3)F)C(=O)c4cccc(c4)Cl)F C35004245
CCn1c(=O)c2cc(ccc2nc1[C@@H](C)[NH+]3CCN(CC3)C(=O)Nc4cccc(c4)Br)Cl C35032133
c1cc(c(cc1Cl)c2ccc(o2)/C=C\3/C(=O)N(C(=S)S3)NC(=O)CC[NH+]4CCCCC4)Cl C35519494
Cc1ccc(cc1)S(=O)(=O)N[C@H](C)[C@H]2c3cc(c(cc3CC[NH+]2Cc4ccccc4C)OC)OC C36043401
c1ccc(c(c1)C(=O)N2CC[NH+](CC2)[C@H](C3CCCC3)C(=O)Nc4ccc(cc4)Cl)C(F)(F)F C36311285
C[C@@H](c1nc(no1)c2cccc(c2)C(F)(F)F)N3CC[NH+](CC3)CC(=O)Nc4cc(ccc4F)F C36398127
C[C@H](c1nc(no1)c2cccc(c2)C(F)(F)F)N3CC[NH+](CC3)CC(=O)Nc4cc(ccc4F)F C36398128
Cc1cccc(c1)N2CCN(C[C@@H]2C)C(=S)Nc3ccc4c(c3)c(cc(n4)N5CC[NH+](CC5)C)C C13573991
C[NH+]1CCN(CC1)[C@@H](c2ccc(cc2OC)OC)c3c4c(sc3NC(=O)c5ccco5)CCCC4 C38546644
C[NH+]1CCN(CC1)[C@@H](CNC(=O)C2c3ccccc3Oc4c2cccc4)c5ccc6c(c5)CCCN6C C38672973
C[C@]12CCCC(=C)[C@H]1C[C@H]3[C@@H](C2)OC(=O)[C@@H]3C[NH2+]CC[C@@]4(CCOC(C4)(C)C)c5ccc(cc5)OC C38917997
c1ccc(c(c1)[C@@H]2[NH+]=N/C(=N/C(=O)Nc3ccc(cc3Cl)Cl)/S2)SCc4ccc(cc4)F C39271985
C[C@@H]1c2c(sc(n2)CSc3ccccc3)C[C@@]4([C@H]1[C@@H]([C@@H](CC4)[C@H](C)C(=O)N(C)CC[NH+](C)C)O)C C43549053
CC1=C2C[C@H]3[C@@H](C[C@@]2(CCC1)C)OC(=O)[C@@H]3C[NH2+]CC[C@]4(CCOC(C4)(C)C)c5ccc(cc5)OC C43604447
C[C@@H]1CN(C[C@@H](C1(c2ccccc2)O)C)C(=O)[C@H]3CN(C[C@@H]3c4ccc(cc4F)F)c5cccc[nH+]5 C49066665
C[C@@]12C[C@@H](CC(C1)(C)C)[NH+](C2)CN3c4ccc(cc4/C(=N/NC(=O)c5ccco5)/C3=O)Br C20568366
CC[C@H](C)[C@H]1C(=O)N(C2([NH2+]1)CCN(CC2)S(=O)(=O)c3cccc(c3)C(F)(F)F)Cc4ccc(cc4)F C36024456
c1ccc(cc1)[C@H]2CC(=NN2C(=[NH2+])S[C@@H]3CC(=O)N(C3=O)c4ccc(cc4)Cl)c5ccccc5 C18249663
C[NH+]1CCN(CC1)c2ccccc2NC(=O)CSc3nc(cs3)c4ccc(cc4)Br C59218745
C[C@@H](C(=O)/[NH+]=c/1\ccc-2c(cc(oc2c1)c3ccccc3OC)O)Oc4c(c(c(c(c4F)F)F)F)F C41350336
C[C@]12CC[C@H]3[C@@H]([C@@H]1CC[C@@H]2OC(=O)CCC(=O)NCCC4=c5ccccc5=[NH+]C4)CCC6=CC(=O)CC[C@]36C C63350098
CC[C@H](C)NC(=O)c1ccccc1N2C(=O)[C@@H]3CC4=c5ccccc5=[NH+][C@@H]4[C@@H](N3C2=O)c6ccc(cc6)C C63375443
CCCNC(=O)c1ccccc1N2C(=O)[C@@H]3CC4=c5ccccc5=[NH+][C@H]4[C@@H](N3C2=O)c6cccc(c6)Cl C63375467
C=CCNC(=O)c1ccccc1N2C(=O)[C@@H]3CC4=c5ccccc5=[NH+][C@H]4[C@H](N3C2=O)c6cccc(c6)Cl C63375933
CC[C@H](C)NC(=O)c1ccccc1N2C(=O)[C@@H]3CC4=c5ccccc5=[NH+][C@H]4[C@@H](N3C2=O)c6ccc(cc6)F C63375958
COc1ccc(cc1)[C@H]2C(=c3ccccc3=[NH+]2)SCCNC(=O)[C@H]4c5ccccc5O[C@@H]6[C@@H]4C=CC=C6 C63654903
C[C@H]1C[C@@H](C[NH+](C1)CCCN2C(=O)c3cc4c(n3C[C@]2(C)C(=O)NC5CCC(CC5)C)ccs4)C C37442806
CC(C)CC(=O)O[C@@H]1[C@H](c2c(ccc(c2O)/C=C/C(=O)N3CCCCC3)OC1(C)C)[NH+]4CCCCC4 C01005030
Cc1cc(c2c(c1)[C@@]3([C@H]([C@@H]([C@@H]4[NH+]3CSC4)c5cccc(c5)[N+](=O)[O-])C(=O)c6ccccc6)C(=O)N2)C C08684792
CCN(CC)c1ccc(cc1)[C@H]2Nc3ccc(cc3[C@@H]([NH+]2CC(=O)OC)c4ccccc4)Br C08836141
c1ccc(cc1)Cc2ccccc2NC(=O)C[NH+]3CCN(CC3)S(=O)(=O)c4ccc(s4)Cl C09126037
CC1(C[C@@H]2C[C@](C1)(C[NH+]2CN3c4ccc(cc4/C(=N/NC(=O)c5cccs5)/C3=O)Br)C)C C02332059
Cc1ccc(cc1)C(=O)[C@@H]2[C@H]([C@@H]3CSC[NH+]3[C@@]24c5cc(ccc5NC4=O)C)c6ccc(cc6)[N+](=O)[O-] C09329936
C[C@@H](C(=O)Nc1ccccc1c2ccccc2)OC(=O)C3CCN(CC3)c4ccc(c[nH+]4)C(F)(F)F C09671089
Cc1ccc(c(c1)Cl)NC(=O)CSc2nnc(n2c3ccc(cc3)F)[C@@H](C)[NH+]4CCCCC4 C09670998
COc1ccc(c(c1)OC)[C@H]2Nc3ccc(cc3[C@H]([NH+]2CC(=O)OC)c4ccccc4)Br C09008881
CC(C)c1ccc(cc1)[C@H]2C[C@@H](n3c(cc(n3)c4nnc(n4CCC[NH+](C)C)S)N2)C(F)(F)F C02791367
Cc1cc2c(o1)cc3n2C[C@@](N(C3=O)CC[NH+](C)C4CCCCC4)(C)C(=O)NC5CCCCCCC5 C15675851
CCCc1ccc(cc1)C(=O)[C@@H]2[C@@H]([NH+]3C=Cc4ccccc4[C@@H]3[C@]25c6ccccc6NC5=O)C(=O)C(C)(C)C C16038851
Cc1ccc(cc1)C2=NN([C@@H](C2)c3ccco3)C(=O)C[NH+](C)CC(=O)Nc4c(cccc4Cl)Cl C16635871
Cc1c2c(cc(/c(=[NH+]/c3ccc(c(c3)Cl)F)/o2)C(=O)Nc4ccccc4Cl)c(cn1)COC(=O)C C20617596
Cc1c(c(c(c(c1C)C)S(=O)(=O)NC[C@H](c2ccc3c(c2)CCCN3C)N4CC[NH+](CC4)C)C)C C21775206
Cc1cc2nnc(n2c3c1cccc3)SCC(=O)NC[C@H](c4ccc(cc4)OC)[NH+]5CCCCC5 C24966185
COc1ccc(cc1)[C@@H](CNC(=O)c2c3ccccc3nc4c2CN(CC4)Cc5ccccc5)[NH+]6CCCC6 C25777299
COc1ccc(cc1)[C@H](CNC(=O)c2c3ccccc3nc4c2CN(CC4)Cc5ccccc5)[NH+]6CCCC6 C25777302
CCOC(=O)c1c2c(sc1NC(=O)[C@@]34CC[C@@](C3(C)C)(c5c4nc6ccccc6n5)C)C[NH+](CC2)C C33760024
Cc1ccc(cc1)NC(=O)C[NH+]2CCN(CC2)c3nc4c(c5c(s4)CCCC5)c(=O)n3CC(C)C C34747575
CCCC[NH+]1CCN(CC1)c2nc3c(c(c(s3)C)CC)c(=O)n2CC(=O)Nc4cccc5c4cccc5 C34749063
C[NH+]1CCN(CC1)c2c3c4c(sc3nc(n2)SCC(=O)Nc5ccc(cc5)Br)CCC4 C34758028
Cc1ccc(cc1)NC(=O)N2CC[NH+](CC2)CCN(CC3=CC[C@@H]4C[C@H]3C4(C)C)C(=O)c5ccc(cc5)OC C34997822
CC(C)c1ccc(cc1)NC(=O)N2CC[NH+](CC2)CCN(Cc3ccc(cc3)F)C(=O)c4ccco4 C35003271
CCn1c(=O)c2cc(ccc2nc1[C@H](C)[NH+]3CCN([C@@H](C3)C)C(=O)Nc4ccccc4C(F)(F)F)Cl C35034654
C[C@@H](c1nc2ccccc2c(=O)n1c3ccc(cc3)Cl)N(CC[NH+](C)C)C(=O)Nc4cccc(c4)F C35037395
c1cc(ccc1N2CCN3c4ccc(cc4C[C@@H]([C@@H]3C2)C(=O)NCC[NH+]5CCCCC5)C(F)(F)F)F C35555995
Cc1ccc(cc1)[C@H]2C[C@H](N3C(=[NH+]2)C=C(N3)C(=O)N4CCN(CC4)c5cccc(c5)Cl)C(F)(F)F C03011733
Cc1cc(c(cc1Cl)Cl)S(=O)(=O)NC[C@H](c2ccc3c(c2)CCCN3C)[NH+]4CCCCC4 C38671206
Cc1ccc(cc1)S(=O)(=O)N(CCc2cccs2)CC(=O)NC3CC([NH+](C(C3)(C)C)C)(C)C C39266769
CC(C)Cc1cc(ccc1N2CC[NH2+][C@H](C2)S(=O)(=O)Oc3ccccc3)I C39529488
CNC(=S)N1[C@@H](CC(=N1)[C@H]2C(=c3cc(ccc3=[NH+]C2=O)Cl)c4ccccc4)c5ccc(cc5)OC C39988961
CC[C@@H](c1nc2ccccc2c(=O)n1Cc3ccccc3)[NH+]4CCN(CC4)C(=O)Nc5ccccc5F C40356643
Cc1ccccc1CN2C(=O)c3cc4ccc(cc4n3C[C@]2(C)C(=O)NCCC[NH+]5C[C@@H](C[C@@H](C5)C)C)OC C20918608
Cc1ccc(c(c1)NC(=O)[C@@H](c2ccccc2)[NH+]3CCCN(CC3)c4ccc(cn4)C(F)(F)F)OC C15523975
CCOc1ccccc1NC(=O)[C@H](c2ccccc2)[NH+]3CCCN(CC3)c4ccc(cn4)C(F)(F)F C45470588
Cc1cc(cc(c1)n2c([nH+]c3c2nccc3)CN4CCN(CC4)C(=O)Nc5ccc(c(c5)Cl)F)C C47147810
CC[C@H](C)[C@@H]1C(=O)N(C2([NH2+]1)CCN(CC2)S(=O)(=O)c3ccc(c(c3)Cl)Cl)Cc4ccccc4 C36027429
CC[C@@H](C)CN1C(=O)[C@@H]([NH2+]C12CCN(CC2)S(=O)(=O)c3ccc(c(c3)Cl)Cl)CC(C)C C36038441
Cc1ccc(cc1)C2=NN([C@H](C2)c3ccc(cc3)Cl)C(=[NH2+])S[C@@H]4CC(=O)N(C4=O)c5ccc(cc5)F C18179947
C[NH+]1CCN(CC1)c2c(cccc2Cl)NC(=O)CSc3nnc(o3)c4cccc5c4cccc5 C33437864
COc1ccccc1[C@H]2C/C(=C/3\C(=c4cc(ccc4=[NH+]C3=O)Cl)c5ccccc5)/NN2S(=O)(=O)C C13121742
Cc1cc(c(c2c1C(=O)/C(=C\c3cc(cc4c3OCOC4)Br)/O2)C[NH+](CC(C)C)CC(C)C)O C41513662
CCn1cc(c2c1ccc(c2)OC)/C=C/3\C(=O)c4c(cc(c(c4O3)C[NH+]5CCN(CC5)c6ccccc6)O)C C41585119
Cc1cccc(c1)n2c(nnc2SCC(=O)Nc3cc(ccc3OC)Cl)C4=c5ccccc5=[NH+]C4 C63253365
CCOC(=O)c1ccccc1NC(=O)N2CCC3=c4cc(ccc4=[NH+][C@@H]3[C@H]2c5ccc(cc5)F)Cl C63572445
CCOc1ccc(cc1)[C@@H]2N=[NH+]C(=S)N2/N=C/c3cc(cc(c3O)Br)Br C38975456
Cc1ccc(c(c1)C)NC(=O)CSC2=NC3(CC[NH+](CC3)C)N=C2c4ccc(cc4)Br C35397186
CC[NH+]1CCC2(CC1)N=C(C(=N2)SCC(=O)Nc3ccc(cc3)C)c4ccc(cc4)Br C35397203
Cc1ccc(cc1)c2nc(no2)c3ccc(s3)C(=O)NCCCN4CC[NH+](CC4)C5CCCCC5 C65062974
c1ccc(cc1)Oc2ccc(cc2NC(=O)C[NH+]3CCN(CC3)S(=O)(=O)c4cccs4)Cl C02662264
C[C@@H]1CC(C[C@@]2(C1)C(=O)N(C(=O)N2)C[NH+]3CCc4cc(c(cc4[C@@H]3c5cccs5)OC)OC)(C)C C08851284
C[C@@H]1[C@H]2[C@@H](C(=O)N(C2=O)c3ccccc3OC)[C@@]4([NH2+]1)c5ccccc5N(C4=O)C/C=C\c6ccccc6 C08868119
C[C@H](c1nnc(n1c2ccc(cc2)F)S[C@H](c3ccccc3)C(=O)Nc4ccc(cc4)F)[NH+](C)C C08747104
C[C@@H]([C@H](c1cccs1)[NH+]2CCN(CC2)c3ccc(cc3)OC)NS(=O)(=O)c4ccc(cc4)F C09382681
CCOC(=O)[C@]1([C@@H]2[C@@H]([C@H]([NH2+]1)c3ccccc3C)C(=O)N(C2=O)c4ccc5c(c4)OCO5)c6ccccc6 C12498386
Cc1ccc(c(c1)N2CC[NH+](CC2)[C@H](c3cc4c(cc(cc4[nH]c3=O)C)C)c5nnnn5C(C)(C)C)C C06195779
CC[C@@H](c1nnnn1C2CCCCC2)[NH+](Cc3cccs3)Cc4cc5ccc(c(c5[nH]c4=O)C)C C13065049
Cc1ccc2cc(c(=O)[nH]c2c1C)[C@@H](c3nnnn3C(C)(C)C)[NH+](Cc4ccc(cc4)Cl)Cc5ccco5 C06410282
CC(C)c1ccc(cc1)S(=O)(=O)N2CCC(CC2)C(=O)NC[C@H](c3ccccc3Cl)[NH+](C)C C15787801
C[C@@H](C(=O)Nc1ccc(cc1F)Cl)Sc2nnc(n2c3ccc(cc3)F)C[NH+]4CCCCC4 C16938478
CC[NH+]1CCN(CC1)[C@@H](c2ccc(cc2)Cl)c3c4c(c(oc4c5ccccc5c3O)C)C(=O)OCC C19878956
CC[NH+](CC)CCNc1c2c(c3c4c(c(nc3s2)N5CCOCC5)COC(C4)(C)C)nc(n1)SC C20357364
CCOC(=O)c1ccc(cc1)Oc2c(=O)c3ccc(c(c3oc2C(F)(F)F)CN4CC[NH+](CC4)C)O C20392181
C[C@@H]1C[C@H](C[NH+](C1)CCCNC(=O)[C@@]2(Cn3c4cc(ccc4cc3C(=O)N2Cc5ccc(cc5)F)OC)C)C C20918543
COc1cccc(c1)n2cc[nH+]c2N3CCN(CC3)CC(=O)Nc4cc(ccc4Cl)C(F)(F)F C13694693
CC[C@H]1CCCC[NH+]1CCCN2C(=O)c3cc4c(n3C[C@@]2(C)C(=O)NC5CCC(CC5)C)ccs4 C21808712
Cc1ccc(cc1)S(=O)(=O)N(CC(=O)NCc2ccc(cc2)n3cc[nH+]c3C)c4cc(cc(c4)C)C C22430502
C[C@@H](c1nnc(n1c2ccc(cc2)Cl)S[C@H](C)C(=O)Nc3cc(ccc3OC)Cl)[NH+](C)C C03376312
Cc1cc[nH+]c(c1)N2CCN(CC2)CC[C@H]3Cn4c5c(cccc5O3)c(c4c6ccc(c(c6)OC)O)C C26473171
CCOC(=O)c1ccc(cc1)Oc2coc3c(c2=O)ccc(c3C[NH+]4CCN(CC4)c5ccccc5)O C27099812
CC(=O)[NH+]=c1ccc-2c(cc(oc2c1)O)CSc3nnc(n3c4ccccc4)c5ccc(cc5)OC C28933274
Cc1ccc(cc1)S(=O)(=O)N(c2cccc(c2)OC)C3CC[NH+](CC3)Cc4cccc(c4O)OC C34684004
Cc1c(sc2c1c(=O)n(c(n2)N3CC[NH+](CC3)CC(C)C)CC(=O)Nc4cccc5c4cccc5)C C34748424
Cc1c(sc2c1c(=O)n(c(n2)N3CC[NH+](CC3)CC(=O)NCc4ccccc4)CCc5ccccc5)C C34748784
Cc1cccc(c1)n2c(=O)c3ccccc3nc2[C@H](C)N(CC[NH+](C)C)C(=O)Nc4cccc(c4)C#N C35065913
CC(C)c1cccc(c1NC(=O)N2CCN(CC2)c3c4c5c(sc4nc(n3)C[NH+](C)C)CCCC5)C(C)C C35525651
CCN1C(=C([C@H](NC1=O)c2cccc(c2)C)C(=O)OCC)C[NH+]3CCCN(CC3)C(=O)c4ccc(cc4)C C35664173
CC[C@@H](C(=O)N1CC[NH2+][C@@H](C1)C)Oc2ccc3c(c2)[C@@H](N(CC3)C(=O)C(C)(C)C)c4ccc(cc4)F C35860849
CCN1C(=C([C@H](NC1=O)c2cc(ccc2C)C)C(=O)OCC)C[NH+]3CCCN(CC3)C(=O)C4CCC4 C36017229
CC(=O)/[NH+]=c\1/ccc-2c(cc(oc2c1)O)CSc3nnc(n3CCCOC)c4ccccc4Cl C36202085
CCOC(=O)/[NH+]=c\1/ccc-2c(cc(oc2c1)O)CSc3nnc4n3cc(cc4Cl)C(F)(F)F C36798358
C[C@@H]1C[C@@H](C[NH+](C1)CCCNC(=O)[C@@]2(Cn3c4ccccc4cc3C(=O)N2Cc5ccc(cc5)OC)C)C C20918640
Cc1cccc(c1)NC(=O)c2cnn3c2[NH+]=C(C[C@@H]3c4cccc(c4OC)OC)c5cccc(c5)OC C20942235
c1ccc(cc1)[C@H](c2ccc(cc2)Cl)NC(=O)[C@H]3CCCC[C@@H]3C(=O)N4CCN(CC4)c5cccc[nH+]5 C38732214
Cc1ccc2c(cc(=O)oc2c1)CN3CC[NH+](CC3)CC(=O)Nc4cc(ccc4Cl)C(F)(F)F C22752910
CNC(=S)N1[C@H](CC(=N1)[C@H]2C(=c3cc(ccc3=[NH+]C2=O)Cl)c4ccccc4)c5ccc(cc5)OC C39988962
CC(C)(C(=O)Nc1cc(cc(c1)OC)OC)N(C[C@@H]2CCC[NH+]3[C@@H]2CCCC3)C(=O)c4ccc(cc4)Cl C43883932
CC[C@H](C)[C@@H]1C(=O)N(C2([NH2+]1)CCN(CC2)S(=O)(=O)c3cccc(c3Cl)Cl)Cc4ccccc4 C36027433
C[C@]12C[C@H](CC(C1)(C)C)[NH+](C2)CN3c4ccccc4/C(=N\NC(=O)COc5ccc(cc5)OC)/C3=O C16037100
C[C@@]12C[C@@H](CC(C1)(C)C)[NH+](C2)CN3c4ccccc4/C(=N/NC(=O)COc5ccc(cc5)OC)/C3=O C33957527
C[C@]12C[C@H](CC(C1)(C)C)[NH+](C2)CN3c4ccccc4/C(=N/NC(=O)CSc5nc6ccccc6o5)/C3=O C20568373
CC[NH+]1CCN(CC1)Cc2c(ccc3c2oc(c(c3=O)Oc4ccc(cc4)C(=O)OC)C(F)(F)F)O C38212293
c1cc(ccc1[C@H]2C[C@@H](n3c(c(cn3)C(=O)N4CC[NH+](CC4)C56CC7CC(C5)CC(C7)C6)N2)C(F)(F)F)F C15319056
CC[C@H](C)NC(=O)c1ccc(cc1)N2C(=O)[C@@H]3CC4=c5ccccc5=[NH+][C@H]4[C@@H](N3C2=O)c6cccc(c6)OC C63375413
Cc1cc(=O)oc2c1c(cc3c2CCC(O3)(C)C)OCC(=O)NCCC4=c5cc(ccc5=[NH+]C4)OC C63385096
C[C@H]1C(=c2cc(ccc2=[NH+]1)OC(F)(F)Cl)CCNC(=O)[C@@H]3Cc4cccc(c4OC3=O)CC=C C63514555
C[C@@H]1C[C@@H](C[NH+](C1)CCCNC(=O)[C@@]2(Cn3c4ccccc4cc3C(=O)N2Cc5cccs5)C)C C37443821
CCOC(=O)[C@@H]1[C@H](c2cc(ccc2O1)S(=O)(=O)Nc3ccc(cc3)[C@@H]4C=c5cc(ccc5=[NH+]4)F)C C63627531
CCCCc1ccc(cc1)N[C@@H]2/C(=N/S(=O)(=O)c3cccc4c3nsn4)/N=c5ccccc5=[NH+]2 C38966446
C[C@@H]1c2c(sc(n2)COC(=O)C(C)(C)C)C[C@]3([C@H]1[C@H]([C@H](CC3)[C@H](C)C(=O)N4CC[NH+](CC4)C)O)C C03840706
C[C@@H]1c2c(sc(n2)CS(=O)(=O)C(C)(C)C)C[C@]3([C@H]1[C@H]([C@H](CC3)[C@H](C)C(=O)N4CC[NH+](CC4)C)O)C C03840686
CCOc1ccc2c(c1)cc(c(=O)[nH]2)[C@H](c3nnnn3C[C@H]4CCCO4)[NH+]5CCCC6(C5)CCCCC6 C06196993
c1cc(c(cc1[C@@H]2C(=C(C(=O)N2CC[NH+]3CCOCC3)O)C(=O)c4ccc5c(c4)OCO5)Cl)Cl C08833950
Cc1ccc2c(c1)cc(c(=O)[nH]2)[C@H](c3nnnn3CCOC)[NH+]4CCN(CC4)c5cc(ccc5C)Cl C06281859
CCOc1ccc(cc1)/C=N/NC(=O)C[NH+]2CCN(CC2)S(=O)(=O)c3ccc(cc3)Br C09019841
CC1(Cc2c(c([nH+]c3c2c4c(s3)c(ncn4)N(CCO)Cc5ccccc5)N6CCOCC6)CO1)C C09380368
CCC[NH+]1CCc2c(sc(c2C(=O)OC)NC(=O)[C@@H]3CCCCN3S(=O)(=O)c4cccs4)C1 C10774901
C[C@H]1C[C@@H](CN(C1)S(=O)(=O)c2ccc(cc2)C(=O)Nc3c(c4c(s3)C[NH+](CC4)C)C(=O)OC)C C11882571
c1cc(sc1)[C@@H]2c3ccsc3CC[NH+]2CC(=O)NCc4ccc(cc4)S(=O)(=O)N5CCOCC5 C12700834
Cc1ccc(c2c1cc(c(=O)[nH]2)[C@@H](c3nnnn3C4CCCCC4)[NH+](Cc5ccco5)C[C@@H]6CCCO6)C C06322076
Cc1ccc(c2c1cc(c(=O)[nH]2)[C@H](c3nnnn3C4CCCCC4)[NH+](Cc5ccco5)C[C@@H]6CCCO6)C C06405573
c1cc(cnc1)[C@@H]2CCCC[NH+]2CN3c4ccc(cc4/C(=N/NC(=O)c5ccco5)/C3=O)Br C08964778
CCOC(=O)c1c2c(sc1NC(=O)[C@@H]3CCCN(C3)S(=O)(=O)c4ccc(cc4)C)C[NH+](CC2)C C14023320
CCOc1ccccc1C=NNC(=O)C[NH+]2CCN(CC2)S(=O)(=O)c3ccc(cc3)Br C19850459
C[NH+]1CCN(CC1)CCCNC(=O)[C@@H]2c3ccccc3C(=O)N([C@@H]2c4ccc(cc4)OC)C5CCCCC5 C20104194
CC[NH+]1CCC[C@H]1CNC(=O)CN2c3ccccc3O/C(=C/c4ccc(c(c4)Br)OC)/C2=O C21146223
C[NH+]1CCN(CC1)Cc2cc(ccc2OCC(=O)NC[C@@H]3COc4ccccc4O3)c5ccc(cc5)F C23339221
CC[NH+]1CCc2c(sc(c2C(=O)OC)NC(=O)c3ccc(cc3)S(=O)(=O)N4CCc5c4cccc5)C1 C33759314
CCCC[NH+]1CCN(CC1)c2nc3c(c4c(s3)COC(C4)(C)C)c(=O)n2CC(=O)NC5CCCCC5 C34734772
Cc1ccc(cc1)NC(=O)Cn2c(=O)c3c4c(sc3nc2N5CC[NH+](CC5)CC(C)C)COC(C4)(C)C C34734812
Cc1c(sc2c1c(=O)n(c(n2)N3CC[NH+](CC3)CC=C)CC(=O)Nc4ccc(cc4)Br)C C34748339
c1ccc(cc1)CC[NH+]2CCN(CC2)Cc3cc(=O)[nH]c(n3)N4CCCN(CC4)C(=O)c5cccs5 C35564723
Cc1ccc(cc1)n2c(cc(n2)c3c(nc4n(c3=O)c(cs4)CC(=O)NCC[NH+]5CCCCC5)C)C C35911591
c1ccc(cc1)SCC(=O)N2CCN(CC2)c3[nH]c(=O)cc(n3)CN4CC[NH+](CC4)C5CCCCC5 C35926692
c1ccc(cc1)OCC(=O)N2CCCN(CC2)c3[nH]c(=O)cc(n3)CN4CC[NH+](CC4)C5CCCCC5 C35926703
C[C@@H](C(=O)Nc1ccc(cc1)S(=O)(=O)N(C)C2CC[NH+](CC2)C)Oc3ccc(cc3)Br C13024170
CCC[NH+]1CCc2c(sc(c2C(=O)OC)NC(=O)c3ccc(cc3)S(=O)(=O)N4C[C@@H](C[C@@H](C4)C)C)C1 C13374451
C[NH+]1CCN(CC1)c2nc3ccc(cc3s2)NC(=O)[C@@H]4CCCN(C4)S(=O)(=O)c5cccs5 C38511483
C[NH+]1CCN(CC1)c2nc3ccc(cc3s2)NC(=O)[C@H]4CCCN(C4)S(=O)(=O)c5cccs5 C38511485
C[NH+]1CCN(CC1)c2nc3ccc(cc3s2)NC(=O)[C@@H]4CCCN(C4)S(=O)(=O)c5ccc(cc5)F C38511508
Cc1cccn2c1nc(c(c2=O)/C=C(\C#N)/C(=O)Nc3cccc(c3)Br)N4CC[NH+](CC4)C C39994327
c1cc(ccc1[C@H](CNC(=O)c2c3c(n(n2)[C@@H]4CCS(=O)(=O)C4)CCCC3)[NH+]5CCCCC5)Cl C40988018
c1ccc(c(c1)[C@H](CNC(=O)c2c3c(n(n2)[C@@H]4CCS(=O)(=O)C4)CCCC3)[NH+]5CCCCC5)Cl C40988507
Cc1[nH+]ccn1c2ccccc2CNC(=O)[C@H]3CCCN(C3)S(=O)(=O)Cc4c(cccc4Cl)Cl C44900011
COc1ccc2ccc(c(c2n1)CC(=O)N3CCO[C@H](C3)C[NH2+]Cc4cccc(n4)c5ccc(cc5)F)F C45231078
COc1cc(c(cc1n2cccc2/C=C/3\C(=[NH2+])N4C(=NC3=O)SC(=N4)Cc5ccccc5)Cl)OC C32964441
CC1(N2C[C@@H]3C(=c4ccccc4=[NH+]3)C[C@H]2C(=O)N1[C@@H](Cc5ccc(cc5)O)C(=O)OCc6ccccc6)C C52636815
CCn1cc(c2c1ccc(c2)OC)/C=C/3\C(=O)c4c(cc(c(c4O3)CN5CCN(CC5)c6cccc[nH+]6)O)C C41585867
CCOC(=O)C1CC[NH+](CC1)Cc2c(cc(c3c2O/C(=C/c4cc(cc5c4OCOC5)Cl)/C3=O)C)O C41586202
COc1cccc(c1)[C@H]2[C@H]3C(=c4ccccc4=[NH+]3)C[C@@H]5N2C(=O)N(C5=O)c6ccccc6C(=O)NCC=C C63373402
Cc1ccc(cc1)[C@H]2[C@H]3C(=c4ccccc4=[NH+]3)C[C@@H]5N2C(=O)N(C5=O)c6ccccc6C(=O)NCCOC C63375320
Cc1ccc(cc1)[C@@H]2[C@@H]3C(=c4ccccc4=[NH+]3)C[C@@H]5N2C(=O)N(C5=O)c6ccc(cc6)C(=O)NCCOC C63375898
Cc1ccc(cc1)[C@H]2[C@H]3C(=c4ccccc4=[NH+]3)C[C@@H]5N2C(=O)N(C5=O)c6ccc(cc6)C(=O)NCCOC C63375901
COc1ccc(cc1)[C@H]2[C@H]3C(=c4ccccc4=[NH+]3)C[C@@H]5N2C(=O)N(C5=O)c6ccccc6C(=O)NCC=C C63376106
Cc1ccc(cc1)CN2[C@H]3N=N[C@H](N3c4ccccc4C2=O)CCC(=O)NCCC5=c6ccccc6=[NH+]C5 C63494722
CCC[NH+]1CCN(CC1)C(=O)C[C@H]2c3ccccc3CCN2S(=O)(=O)c4ccc(cc4)NC(=O)CC C64928200
Cc1ccc(c(c1)NC(=O)C2CCN(CC2)c3c(c[nH+]c4c3c(ns4)C)C(=O)N5CCC(CC5)C)C C65301183
Cc1cc(ccc1NC(=O)C2CCN(CC2)c3c(c[nH+]c4c3c(ns4)C)C(=O)N5CCOCC5)Cl C65301236
CCN(CC)C(=O)c1c[nH+]c2c(c1N3CCC(CC3)C(=O)Nc4ccc(c(c4)Cl)OC)c(ns2)C C65301373
CCCN(CCC)S(=O)(=O)c1ccc(cc1)C(=O)Nc2c(c3c(s2)C[NH+](CC3)C)C(=O)NC C08920225
Cc1ccc2c(c1)[C@@]3([C@@H]([C@@]4(c5ccccc5NC4=O)[C@@H]6[NH+]3CCC6)C(=O)c7cccc(c7)[N+](=O)[O-])C(=O)N2 C09292070
Cc1cccc2c1NC(=O)[C@]23[C@@H]([C@@]4(c5ccccc5NC4=O)[C@@H]6[NH+]3CCC6)C(=O)c7cccc(c7)[N+](=O)[O-] C09331908
Cc1cccc(c1C)NC(=O)C[NH+]2CCN(CC2)C(=O)CN3C(=O)[C@@]4(C[C@@H](CC(C4)(C)C)C)NC3=O C09713649
COC(=O)[C@]1([C@@H]2[C@@H]([C@H]([NH2+]1)c3ccc(cc3)O)C(=O)N(C2=O)c4ccc5c(c4)OCCO5)c6ccccc6 C12497988
C[NH+]1CCc2cc3c(c(c2[C@H]1c4c(=O)[nH]c(=S)n(c4O)c5cc(ccc5OC)OC)OC)OCO3 C12661006
C[NH+]1CCN(CC1)C(=O)c2ccccc2NC(=S)NC(=O)c3ccc(cc3)OCCc4ccccc4 C14041749
c1cc(c(nc1)SCC(=O)Nc2ccc3c(c2)OCO3)C(=O)NC[C@H](c4ccco4)[NH+]5CCCC5 C14238091
COc1ccc(cc1)[C@H](CNC(=O)c2ccc(cc2)NS(=O)(=O)c3cccs3)[NH+]4CCCCC4 C15478309
CCOC(=O)N1CC[NH+](CC1)CC(=O)N2CCNC(=O)[C@@H]2CC(=O)Nc3cc(cc(c3)Cl)Cl C19961938
CCC(=O)Nc1ccc(cc1)S(=O)(=O)NC[C@H](c2ccc3c(c2)CCCN3C)N4CC[NH+](CC4)C C21775566
CCC(=O)Nc1ccc(cc1)S(=O)(=O)NC[C@@H](c2ccc3c(c2)CCCN3C)N4CC[NH+](CC4)C C21775570
CCCC(=O)Nc1ccc(cc1)S(=O)(=O)NC[C@@H](c2ccc3c(c2)CCN3C)N4CC[NH+](CC4)C C21776932
CC(C)c1c[nH+]c2c(c1NOCC(=O)Nc3cc(ccc3Cl)C(F)(F)F)c(=O)n(c(=O)n2C)C C12310004
C[C@@]1(C(=O)N(C(=O)N1)CC(=O)NC[C@H](c2ccc(cc2)OC)[NH+]3CCCCC3)c4ccc(cc4)OC C27667419
CCOc1ccc(cc1)NS(=O)(=O)c2ccc(cc2)C(=O)NC[C@@H](C)[NH+]3CCc4c(ccs4)C3 C32428187
CCN(CC)C(=O)C[NH+]1CCN(CC1)c2c3c4c(sc3nc(n2)SCC(=O)N)COC(C4)(C)C C34750163
CCCCNC(=O)N(CC[NH+]1CCN(CC1)C(=O)Nc2ccccc2F)CC3=CC[C@H]4C[C@@H]3C4(C)C C34997529
CCCCNC(=O)N(CC[NH+]1CCN(CC1)C(=O)Nc2ccccc2F)CC3=CC[C@@H]4C[C@H]3C4(C)C C34997531
C[NH+](C)CCNC(=O)[C@H]1[C@H](OC(=O)N1Cc2ccccc2)c3ccc(cc3)NC(=O)c4cccs4 C35750025
COc1ccc(cc1)S(=O)(=O)[C@@H]2c3c(nc4ccccc4n3)N([C@@H]2N)/N=C/C5=c6ccccc6=[NH+]C5 C38599158
C[NH+]1CCN(CC1)[C@@H](CNC(=O)C(=O)Nc2ccc(cc2)C(=O)OC)c3ccc4c(c3)CCCN4C C38673177
CS(=O)(=O)c1cccc(c1)C(=O)Nc2ccc(cc2Cl)NC(=O)[C@H]3C=c4ccccc4=[NH+]C3=O C38785259
c1ccc2=[NH+]CC(=c2c1)C3=NN[C@H](O3)SCC(=O)Nc4ccc(cc4)S(=O)(=O)N5CCCCC5 C39612395
COc1ccc(cc1)CCC(=O)N2C[C@@H](C3(C2)CC[NH2+]CC3)C(=O)NCc4cccc(c4OC)OC C39638489
CCOc1ccccc1CCNC(=O)[C@@H]2CN(CC23CC[NH2+]CC3)C(=O)c4cc(ccc4OC)OC C39652758
CCOc1ccc(cc1)CCNC(=O)[C@@H]2CN(CC23CC[NH2+]CC3)C(=O)c4cc(ccc4OC)OC C39654009
Cc1cc(c(o1)C(F)(F)F)C(=O)N2C[C@H](C3(C2)CC[NH2+]CC3)C(=O)NC[C@@H](C)Oc4ccc(cc4)OC C39665797
C[C@@H]1C(=C(N=N1)C)[C@H](C)NC(=O)[C@@H]2CN(CC23CC[NH2+]CC3)C(=O)c4cccc5c4-c6ccccc6C5=O C39674208
C[C@H]1C(=C(N=N1)C)[C@@H](C)NC(=O)[C@@H]2CN(CC23CC[NH2+]CC3)C(=O)c4cc(c(c(c4)Cl)OC)Cl C39674505
C[C@H]1C(=C(N=N1)C)[C@H](C)NC(=O)[C@@H]2CN(CC23CC[NH2+]CC3)C(=O)c4cc(c(c(c4)Cl)OC)Cl C39674507
C[C@@H]1C(=C(N=N1)C)[C@H](C)NC(=O)[C@@H]2CN(CC23CC[NH2+]CC3)C(=O)c4ccc(o4)c5ccc(cc5)F C39674514
Cc1ccsc1CNC(=O)[C@@H]2CN(CC23CC[NH2+]CC3)C(=O)COc4cccc5c4oc(=O)cc5C C39677308
COc1ccc(cc1)CCC(=O)N2C[C@H](C3(C2)CC[NH2+]CC3)C(=O)NCCOc4ccccc4Cl C39681386
c1cc2c(cc1C(=O)N3CCCN(CC3)c4ccc(c[nH+]4)NC(=O)Nc5ccc(c(c5)F)F)OCO2 C40415848
Cc1c\2c(oc1C(=O)NN3CC[NH+](CC3)C)CCC/C2=N\NC(=O)C(c4ccccc4)c5ccccc5 C40815419
CN1CCc2c1ccc(c2)[C@@H](CNC(=O)C(=O)Nc3cc4c5c(c3)CCC(=O)N5CCC4)[NH+]6CCCCC6 C49508788
CC(C)[C@@H](C(=O)Nc1ccc2c(c1)OCO2)NC(=O)N3CCN(CC3)C(=O)[C@H]4C=c5ccccc5=[NH+]4 C63281869
CC(C)[C@@H](C(=O)NCc1ccco1)NC(=O)[C@@H]2CC3=c4ccccc4=[NH+][C@H]3[C@@H]5N2C(=O)c6c5cccc6 C63376159
C[C@H]1C(=c2ccccc2=[NH+]1)CCNC(=O)/C(=C/c3ccc(cc3)OC)/NC(=O)c4cccc(c4)[N+](=O)[O-] C63513892
C[C@@H]1C(=c2ccccc2=[NH+]1)CCNC(=O)/C(=C/c3cccc(c3)[N+](=O)[O-])/NC(=O)c4ccccc4OC C63514814
Cc1cc(c(c(c1)C)NC(=O)CS[C@H]2Nc3c(nccn3)C(=O)N2CCC4=c5ccccc5=[NH+]C4)C C63541319
Cc1c(cccc1Cl)NC(=O)c2ccc3=C([C@H](C(=O)[NH+]=c3c2)S(=O)(=O)c4ccc(cc4)OC)O C09429678
Cn1cc(c2c1cccc2)C3=C[C@@H]4N(N3)CCC(=O)N4CC(=O)NCCC5=c6cc(ccc6=[NH+]C5)OC C63671324
COc1ccc(cc1)N2C(=O)[C@H]3[C@H](N[C@@]4([C@@H]3C2=O)c5ccccc5NC4=O)CC6=c7ccccc7=[NH+]C6 C63766868
COc1ccc(cc1)S(=O)(=O)NCC(=O)NC[C@@H](c2ccccc2Cl)C3=c4ccccc4=[NH+]C3 C63920249
C[C@@H](C(=O)Nc1ccc(cc1)S(=O)(=O)N2CCCC2)S[C@@H]3NN=C(O3)C4=c5ccccc5=[NH+]C4 C64055364
C[C@H](C(=O)Nc1ccc(cc1)S(=O)(=O)N2CCCC2)S[C@@H]3NN=C(O3)C4=c5ccccc5=[NH+]C4 C64055366
C[C@@H](C(=O)Nc1ccc(cc1)S(=O)(=O)N2CCCC2)S[C@H]3NN=C(O3)C4=c5ccccc5=[NH+]C4 C64055369
c1cc2c(nc1)S[C@H](N2)N3CCN(CC3)C(=O)CCC(=O)NCCC4=c5cc(ccc5=[NH+]C4)Cl C64504153
CCOC(=O)c1c2c(sc1NC(=O)[C@H]3CCCN3S(=O)(=O)c4ccc(cc4)C)C[NH+](CC2)C C08868736
CC(C)[NH+]1CCc2c(sc(c2C(=O)OC)NC(=O)[C@@H]3CCCN3S(=O)(=O)c4ccc(cc4)F)C1 C08868876
CC[NH+]1CCC[C@@H]1CNC(=O)c2cnn(c2C3CCN(CC3)C(=O)OC(C)(C)C)c4ccc(cc4)C C09227835
CC(C)Oc1ccc(cc1NC(=O)C[NH+]2CCC[C@H]2c3cccs3)S(=O)(=O)N4CCOCC4 C09314377
c1cc(cc(c1)Cl)NC(=O)C[C@H]2C(=O)N(/C(=N/c3ccc(cc3)F)/S2)CC[NH+]4CCOCC4 C09403452
c1ccc(cc1)[C@H](C(=O)Nc2cccc(c2)S(=O)(=O)N3CCOCC3)[NH+]4CCc5ccccc5C4 C09441998
COc1ccc(cc1)[C@H](CNC(=O)C2CCN(CC2)S(=O)(=O)c3ccc(cc3)C#N)[NH+]4CCCC4 C09494813
CC[NH+]1CCc2c(sc(c2C(=O)OCC)NC(=O)[C@H]3CCCN3S(=O)(=O)c4cccs4)C1 C09505360
CCC[NH+]1CCc2c(sc(c2C(=O)OC)NC(=O)[C@H]3CCCN3S(=O)(=O)c4cccs4)C1 C09505392
C[C@@H](c1nnc(n1c2ccc(cc2)F)S[C@H](C)C(=O)Nc3ccc4c(c3)OCO4)[NH+]5CCCCC5 C09207486
COc1ccc(cc1)[C@H](CNC(=O)[C@@H]2CCCN(C2)S(=O)(=O)c3cccs3)[NH+]4CCCCC4 C09690901
C[NH+]1CCN(CC1)n2c3c(c(nc2=O)SCC(=O)Nc4cc(ccc4Cl)C(F)(F)F)CCC3 C09817025
c1cc(ccc1NC(=O)C[NH+]2CCC[C@H]2c3ccc4c(c3)OCCCO4)S(=O)(=O)N5CCCCC5 C09821901
c1ccc(cc1)N2CC[NH+](CC2)CCNC(=O)C(=O)c3cn(c4c3cccc4)CC(=O)N5CCCCC5 C10257152
CCO[C@H]1[C@@H](c2ccccc2C13CC[NH+](CC3)Cc4coc5ccccc5c4=O)NC(=O)c6ccco6 C14889044
COc1ccccc1C[NH+]2CCC3(CC[C@H](O3)CNC(=O)CN4C[C@H](CC4=O)c5ccccc5)CC2 C15005836
Cc1cccc(c1NC(=O)C[NH+]2CCN(CC2)C(=O)CSc3nnc(o3)c4cc(cc(c4)C)C)C C19354793
COc1cccc(c1)N(CC(=O)Nc2cccc(c2)C(F)(F)F)C3=[NH+][C@H]4CS(=O)(=O)C[C@@H]4S3 C20436998
C[C@H](C(=O)NC12CC3CC(C1)CC(C3)C2)[NH+]4CCN(CC4)S(=O)(=O)c5ccc(c(c5)OC)OC C20809686
Cc1ccc(cc1)S(=O)(=O)N(CC(=O)NCc2ccc(cc2)n3cc[nH+]c3C)c4ccc(cc4)F C22431595
C[C@H]([C@@H](c1ccccc1)N2CCOCC2)NC(=O)C[NH+]3CCN(CC3)c4ccc(cn4)C(F)(F)F C12601508
C[C@H](c1nnc(n1c2ccc(cc2)F)S[C@@H](C)C(=O)N3c4ccccc4NC(=O)C3(C)C)[NH+](C)C C24228181
C[C@H](c1ccc(cc1)S(=O)(=O)C)[NH2+]CC(=O)N2[C@H](CC(=N2)c3cc4ccccc4o3)c5ccco5 C24985068
c1cc[nH+]c(c1)N2CCN(CC2)c3ccc(cc3)S(=O)(=O)N(Cc4c[nH]cn4)CC5CCCCC5 C26655606
c1cc2cccc3c2c(c1)C(=O)N(C3=O)CCC[NH2+]CCCN4C(=O)c5cccc6c5c(ccc6)C4=O C27825724
Cc1cc2cccc(c2nc1)S(=O)(=O)N3CC[NH+](CC3)CC(=O)Nc4ccccc4SCC#N C29834449
CCOC(=O)c1c(cc(s1)NC(=O)C[NH+]2CCN(CC2)S(=O)(=O)c3ccc(s3)Cl)C C28964138
CC1CCC(CC1)NC(=O)[C@]2(Cn3c4ccoc4cc3C(=O)N2CCC[NH+](C)Cc5ccccc5)C C33331927
c1ccc(cc1)CN2CCc3c2[nH+]c4ccccc4c3NC(=O)CN5CCN(CC5)C(=O)c6ccco6 C19857310
CC(C)(C)[C@H]1CCc2c(cc(s2)C(=O)NCCS(=O)(=O)N3CCN(CC3)c4cccc[nH+]4)C1 C32716885
Cc1cccc(c1C)NC(=O)C[NH+]2CCN(CC2)C(=O)c3ccc(cc3)OCc4cn5ccccc5n4 C09731520
CN1CCCc2c1ccc(c2)[C@@H](CNC(=O)[C@@H]3CC(=O)N(C3)c4ccc(cc4)OC)[NH+]5CCCCC5 C38671049
CC(C)S(=O)(=O)c1ccc(cc1)CC(=O)NC[C@@H](c2ccc3c(c2)CCCN3C)N4CC[NH+](CC4)C C38673043
C[C@@H]1C(=c2ccccc2=[NH+]1)C(=O)[C@@H](C)S[C@@H]3NN=C(N3CCN4CCOCC4)c5ccc(cc5)F C39982614
COc1ccccc1n2c(nn(c2=S)C[NH+]3CCCC[C@@H]3CNS(=O)(=O)C)c4cccs4 C40149135
CC[NH+](CC)[C@H](CNC(=O)c1c2c(n(n1)[C@H]3CCS(=O)(=O)C3)CCCC2)c4ccccc4Cl C40988491
C[NH+](C)[C@@H](CNC(=O)c1c2c(n(n1)[C@@H]3CCS(=O)(=O)C3)CCCC2)c4ccc(cc4)C(F)(F)F C40988949
C[C@H]1c2cc3c(cc2C4(CCCC4)C[NH+]1CC(=O)NCc5cc(c(cc5OC)OC)OC)OCCO3 C45766037
CC[C@H](C)[C@@H]1C(=O)N(C2([NH2+]1)CCN(CC2)S(=O)(=O)c3ccc(c(c3)Cl)Cl)CCCOC C36028151
c1cc2c(c3c1ncc(c3CC[NH+]4CCC(CC4)NCc5cc6c(cn5)OCCO6)Cl)OCCO2 C52565634
c1ccc(cc1)[C@@H]2CSc3ccccc3N2C(=O)CN4C(=O)[C@H](NC4=O)CC5=c6ccccc6=[NH+]C5 C63152893
COc1ccc(cc1)[C@@H](CNc2ccc(cn2)S(=O)(=O)N3CCOCC3)C4=c5ccccc5=[NH+]C4 C63159671
CC(C)Oc1ccc(cc1OC)[C@@H]2CN3C(=O)CN(C(=O)[C@@]3([C@H]4C2=c5ccccc5=[NH+]4)C)CCCO C63374525
COCCNC(=O)c1ccccc1N2C(=O)[C@@H]3CC4=c5ccccc5=[NH+][C@@H]4[C@H](N3C2=O)c6ccccc6 C63375522
COc1ccc2=[NH+]CC(=c2c1)CCNC(=O)c3cnn4c3nc(cc4C(F)F)c5ccccc5OC C63547137
c1ccc2=[NH+]CC(=c2c1)c3nnc(n3C[C@@H]4CCCO4)SCC(=O)Nc5cc(ccc5C#N)Cl C63874549
c1ccc2=[NH+]CC(=c2c1)CCC(=O)Nc3cc(ccc3N4CCCCC4)S(=O)(=O)N5CCOCC5 C63908143
C[C@H]1C(=c2cc(ccc2=[NH+]1)F)CCNC(=O)C3CCN(CC3)C(=O)c4cc(c(c(c4)OC)OC)OC C63948659
c1ccc(cc1)N2C(=O)[C@H]([C@@H](C=N2)N3CCN(CC3)CC(=O)NCCC4=c5ccccc5=[NH+]C4)Cl C64697091
Cc1ccc(cc1)c2nc(c(s2)C(=O)N3CCC(CC3)[C@H](C)C(=O)NCCN4CC[NH+](CC4)C)C C65006619
c1ccc(cc1)/C=C/C=N/NC(=O)C[NH+]2CCN(CC2)S(=O)(=O)c3ccc(cc3)Br C02359692
C[C@H]1CCc2c(sc(c2C(=O)OC)NC(=O)C[NH+]3CCN(CC3)S(=O)(=O)c4ccccc4)C1 C03583841
C[NH+]1CCN(CC1)S(=O)(=O)c2ccc(cc2)NC(=O)c3cc4cc(ccc4oc3=O)Br C04395685
Cc1ccc(cc1)S(=O)(=O)N2CCC[C@H]2C(=O)Nc3c(c4c(s3)C[NH+](CC4)C(C)C)C(=O)OC C08868756
CC[NH+]1CCC[C@H]1CNC(=O)c2cnn(c2C3CCN(CC3)C(=O)OC(C)(C)C)c4ccc(cc4)C C09227836
c1ccc(cc1)[C@@H](C(=O)Nc2cccc(c2)S(=O)(=O)N3CCOCC3)[NH+]4CCc5ccccc5C4 C09441997
Cc1ccc(cc1)S(=O)(=O)N(C)c2ccc(cc2)C(=O)NC[C@H](c3ccc(o3)C)[NH+]4CCOCC4 C09536194
C[C@H](c1nnc(n1c2ccc(cc2)F)S[C@H](C)C(=O)Nc3ccc4c(c3)OCO4)[NH+]5CCCCC5 C09207489
Cc1ccc(cc1)S(=O)(=O)N2CCC[C@H]2C(=O)N3CC[NH+](CC3)CC(=O)Nc4cccc(c4C)C C09730334
c1ccc(c(c1)C(F)(F)F)NC(=O)C[NH+]2CCN(CC2)C(=O)CCc3nc(no3)c4cccs4 C09783207
CC(=O)c1ccc(cc1)S(=O)(=O)N2CC[NH+](CC2)CC(=O)Nc3ccccc3Oc4ccccc4 C09798023
CC[C@@H]1CCCC[NH+]1CCCNC(=O)c2c(c3c(s2)ncn(c3=O)CC(=O)N4CCCC[C@@H]4C)C C10013298
CCOC(=O)c1c2c(sc1NC(=O)[C@H]3CCCCN3S(=O)(=O)c4cccs4)C[NH+](CC2)C C10774817
CCc1ccc(cc1)[C@@H](CNS(=O)(=O)c2ccc(cc2)N3C(=O)C(CS3(=O)=O)(C)C)[NH+](C)C C11997997
Cc1cc(c2c(c1)cc(c(=O)[nH]2)[C@@H](c3nnnn3C[C@@H]4CCCO4)[NH+]5CCCC6(C5)CCCCC6)C C06300767
Cc1cc(c2c(c1)cc(c(=O)[nH]2)[C@H](c3nnnn3C[C@@H]4CCCO4)[NH+]5CCCC6(C5)CCCCC6)C C06301093
Cc1ccc2cc(c(=O)[nH]c2c1C)[C@@H](c3nnnn3C[C@@H]4CCCO4)[NH+]5CCCC6(C5)CCCCC6 C06442302
C[NH+](C)CCCN1[C@H](/C(=C(/c2ccc3c(c2)OCCO3)\O)/C(=O)C1=O)c4ccc(c(c4)Cl)Cl C08914630
C[C@@H](c1nnc(n1c2ccc(cc2)OC)S[C@@H](C)C(=O)Nc3ccc(cc3)C#N)[NH+]4CCCCC4 C09847273
Cc1c(c(n2c(n1)nc(n2)C(F)(F)F)C)CCC(=O)Nc3nc(cs3)C[NH+]4C[C@@H](C[C@@H](C4)C)C C14529596
CN(Cc1cccc2c1nccc2)C(=O)c3cc4cc(ccc4o3)C5(CC[NH+](CC5)Cc6ccco6)O C15067957
c1cc[nH+]c(c1)N2CCN(CC2)C(=O)c3cccc(c3)NS(=O)(=O)c4ccc(c(c4)Cl)Cl C16638954
COc1ccccc1/C=N\NC(=O)C[NH+]2CCN(CC2)S(=O)(=O)c3ccc(cc3)Br C19850035
COc1cccc(c1)N(CC(=O)Nc2cccc(c2)C(F)(F)F)C3=[NH+][C@@H]4CS(=O)(=O)C[C@H]4S3 C20437001
CC[C@@H](C(=O)Nc1cc(on1)C)[NH+]2CCN(CC2)S(=O)(=O)c3ccc(c(c3)C(F)(F)F)Cl C22010511
c1ccc(c(c1)C(=O)N2CC[NH+](CC2)CC(=O)Nc3cc4c(cc3Br)OCCO4)Cl C24776364
Cc1cc2cc(c(=O)[nH]c2cc1C)C[NH+](C[C@H]3CCCO3)[C@@H](c4nnnn4C5CCCCC5)C(C)C C33937248
C[C@@H]1CCCC[NH+]1CCNC(=O)CN2c3cc(ccc3SCC2=O)S(=O)(=O)N4CCCCC4 C08812668
C[NH+]1CCN(CC1)c2nc3ccc(cc3s2)NC(=O)[C@@H]4CCCN4S(=O)(=O)c5ccc(cc5)F C38511499
CC(C)S(=O)(=O)c1ccc(cc1)CC(=O)NC[C@H](c2ccc3c(c2)CCCN3C)N4CC[NH+](CC4)C C38673045
C[C@@H](C(=O)Nc1ccccc1F)[NH+]2CCN(CC2)CC3=NC(=O)C4=C(CSC4=N3)c5cccs5 C39733318
c1cc(ccc1[C@H](CNC(=O)c2c3c(n(n2)[C@@H]4CCS(=O)(=O)C4)CCCC3)[NH+]5CCCC5)Cl C40988439
c1cc[nH+]c(c1)N2CCN(CC2)C(=O)CN3C(=O)C(NC3=O)(c4ccc(cc4)F)c5ccc(cc5)F C16699055
CCS(=O)(=O)C1=NSC2=NC(=O)/C(=C\c3ccc(c(c3)Cl)OCc4ccc(cc4)C)/C(=[NH2+])N21 C20206851
CCN(CC)C(=O)[C@@H]1CCC[NH+](C1)Cc2ccc3c(c2)CN(CCO3)Cc4ccc(s4)NC(=O)C C14955376
CCN(CC)C(=O)C[NH+]1CCCN(CC1)C(=O)NC[C@H]2CCN(C2)c3cccc(c3)Br C62595257
Cc1ccc(cc1NC(=O)CN2CC[NH+](CC2)C/C=C/c3ccccc3)S(=O)(=O)N4CCOCC4 C22804112
CCCOC(=O)CCc1cc2c(cc(=O)oc2c(c1O)C[NH+]3C[C@H]4C[C@@H](C3)c5cccc(=O)n5C4)C C41584804
COC(=O)c1ccc(cc1)[C@@H]2[C@H]3C(=c4ccccc4=[NH+]3)C[C@@H]5N2C(=O)CN(C5=O)C[C@@H](c6ccccc6)O C63139524
c1ccc(cc1)[C@H]2CSc3ccccc3N2C(=O)CN4C(=O)[C@H](NC4=O)CC5=c6ccccc6=[NH+]C5 C63152895
COc1ccc(cc1)[C@H](CNc2ccc(cn2)S(=O)(=O)N3CCOCC3)C4=c5ccccc5=[NH+]C4 C63159674
CN(C[C@@H]1CC=C(O1)c2ccc(cc2)Cl)C(=O)CN3C(=O)[C@H](NC3=O)CC4=c5ccccc5=[NH+]C4 C63187723
COc1ccc2=[NH+]CC(=c2c1)CCNC(=O)c3cccc(c3)N4C(=O)[C@@H]5Cc6ccccc6CN5C4=O C63270360
CCCOc1ccc(cc1OC)[C@H]2CN3C(=O)CN(C(=O)[C@@]3([C@@H]4C2=c5ccccc5=[NH+]4)C)CCCO C63375160
Cn1ccc2c1ccc(c2)S(=O)(=O)N3CCC(CC3)C(=O)NCCC4=c5cc(ccc5=[NH+]C4)OC C63671398
Cc1ccc2=[NH+]CC(=c2c1)CCN3C[C@@H](CC3=O)C(=O)N[C@@H]4N=N[C@@H](S4)CSc5ccccc5 C63941271
CCN(CC)S(=O)(=O)N1CCN(CC1)C(=O)NC[C@H]([C@H]2CC=CS2)C3=c4ccccc4=[NH+]C3 C64173483
CC(C)[C@H](C(=O)N1CCC(=CC1)C2=c3ccccc3=[NH+]C2)NS(=O)(=O)c4ccc5c(c4)OCCO5 C64182108
CCOc1ccc(cc1OC)CNC(=O)[C@@H](C)C2CCN(CC2)C(=O)[C@@H]3C=c4cc(ccc4=[NH+]3)Cl C64541234
Cc1cc(ccc1NC(=O)C2CCN(CC2)c3c(c[nH+]c4c3c(ns4)C)C(=O)N5CCCC5)Cl C64612350
Cc1ccc(c(c1)NC(=O)[C@H](c2ccccc2)[NH+]3CCN(CC3)S(=O)(=O)c4ccc(cc4)F)OC C03354439
C[C@@H]1CCc2c(sc(c2C#N)NC(=O)CSc3nnc(n3c4ccc(cc4)F)[C@H](C)[NH+](C)C)C1 C08897090
CC(=O)c1ccc(cc1)S(=O)(=O)N2CC[NH+](CC2)CC(=O)Nc3ccccc3Cc4ccccc4 C08943696
COc1ccccc1N2C(=O)[C@@H]3[C@H]4c5ccccc5C=C[NH+]4[C@@H]([C@@H]3C2=O)C(=O)Nc6ccc(cc6)Cl C09359171
C[NH+](C)CCn1c2c(c(nc1=O)SCC(=O)Nc3cc(ccc3Cl)C(F)(F)F)CCCC2 C09747438
C[C@@H](c1nnc(n1c2ccc(cc2)F)SCC(=O)Nc3c(c4c(s3)CCCCC4)C#N)[NH+](C)C C09781566
CC1([C@H]2CC=C([C@@H]1C2)C[NH+]3CCc4c(c(cc(=O)n4CC3)OC)C(=O)NCc5cccc(c5)OC)C C12037541
Cc1cc(ccc1OC)C[NH+]2CCC(CC2)(c3ccc4c(c3)cc(o4)C(=O)N5C[C@H](O[C@H](C5)C)C)O C12217880
CCOC(=O)N1CCC(CC1)[NH2+][C@H]2CCc3c(sc4c3c(=O)n(cn4)C5Cc6ccccc6C5)C2 C12332052
C[C@H](c1nnc(n1c2ccc(cc2)F)S[C@H](C)C(=O)Nc3cccc(c3)Br)[NH+](C)C C12635251
Cc1cc(ccc1Br)NC(=O)CSc2nnc(n2c3ccc(cc3)F)[C@@H](C)[NH+](C)C C12592929
Cc1cc(c2cc(c(=O)[nH]c2c1)[C@@H](c3nnnn3C(C)(C)C)[NH+]4CCN(CC4)c5ccc(cc5)F)C C06193528
Cc1cc(c2cc(c(=O)[nH]c2c1)[C@@H](c3nnnn3C[C@H]4CCCO4)[NH+]5CCCC6(C5)CCCCC6)C C06301708
Cc1cc(c2cc(c(=O)[nH]c2c1)[C@H](c3nnnn3C[C@H]4CCCO4)[NH+]5CCCC6(C5)CCCCC6)C C06301897
Cc1cccc2c1[nH]c(=O)c(c2)[C@@H](c3nnnn3C4CCCCC4)[NH+]5CCN(CC5)c6ccc(cc6)F C06443648
Cc1ccc2c(c1)cc(c([nH+]2)N(C)Cc3ccn[nH]3)CN(C[C@@H]4CCCO4)C(=O)c5ccc(s5)C C15005300
Cc1cc(c(c(c1)C)S(=O)(=O)NCC[NH+]2CCN(CC2)S(=O)(=O)c3c(cc(cc3C)C)C)C C02486182
c1cc[nH+]c(c1)N2CCN(CC2)C(=O)CSc3nnc(s3)Nc4cccc(c4)Br C16698852
C[C@]12CCC[C@@]3([C@H]1C[C@H]4[C@@H](C2)OC(=O)[C@H]4C[NH+]5CCN(CC5)C(c6ccccc6)(c7ccccc7)O)CO3 C20410933
c1cc(ccc1S(=O)(=O)N[C@@H]2CCCC[C@H]2[NH+]3CCN(CC3)Cc4ccc5c(c4)OCO5)Cl C20441792
c1cc(cc(c1)NC(=O)CN(c2cccc(c2)Cl)C3=[NH+][C@@H]4CS(=O)(=O)C[C@@H]4S3)C(F)(F)F C20618150
c1cc(cc(c1)NC(=O)CN(c2cccc(c2)Cl)C3=[NH+][C@H]4CS(=O)(=O)C[C@@H]4S3)C(F)(F)F C20618151
c1cc(cc(c1)NC(=O)CN(c2cccc(c2)Cl)C3=[NH+][C@@H]4CS(=O)(=O)C[C@H]4S3)C(F)(F)F C20618153
C[NH+](C)CCCn1c(=O)c2c3c(sc2nc1SCC(=O)Nc4cc(ccc4F)F)CCCC3 C21994008
Cc1cc(c(c(c1)C)NC(=O)CSc2nc3c(c4c(s3)CCCC4)c(=O)n2CCC[NH+](C)C)C C22029278
Cc1[nH+]ccn1c2ccc(cc2)CNC(=O)CN(c3ccccc3Cl)S(=O)(=O)c4ccccc4 C22428338
CCN(CC)C(=O)C[NH+]1CCN(CC1)[C@@H](C)C(=O)Nc2ccc(cc2)c3nc4ccc(cc4s3)C C22789378
C[C@@H]1C[C@H](CN(C1)C(=O)CN2CC[NH+](CC2)[C@@H](C)C(=O)Nc3ccccc3Sc4ccccc4)C C24338963
C[C@H]1C[C@@H](CN(C1)C(=O)CN2CC[NH+](CC2)[C@@H](C)C(=O)Nc3ccccc3Sc4ccccc4)C C24338984
C[C@@H](C(=O)Nc1ccccc1Cc2ccccc2)[NH+]3CCN(CC3)S(=O)(=O)c4ccc(cc4)OC C25566111
c1c(cc(cc1Cl)Cl)C(=O)N2CCN(CC2)c3[nH]c(=O)cc(n3)CN4CC[NH+](CC4)C5CCCCC5 C35574518
c1cc2c(cc1C(F)(F)F)C[C@@H]([C@@H]3N2CC[NH+](C3)C4CCCCC4)C(=O)NCCN5CCOCC5 C35907974
c1cc2c(cc1C(F)(F)F)C[C@@H]([C@H]3N2CC[NH+](C3)C4CCCCC4)C(=O)NCCN5CCOCC5 C35907976
COc1ccc(cc1)NC(=O)[C@@H](C2CCCC2)[NH+]3CCN(CC3)C(=O)c4cccc(c4)Br C36311531
C[C@H]1CCCC[C@@H]1NC(=O)[C@@]2(Cn3c4ccoc4cc3C(=O)N2CCC[NH+](C)Cc5ccccc5)C C37443407
COc1ccc(c(c1OC)OC)[C@H]2C[C@H](N=C3N2NC=[NH+]3)c4ccc(cc4)I C02918737
CC(C)S(=O)(=O)C1=C[C@@H]2C[C@@H]3CO[P@@](=O)(N[NH+]3C[C@@H]2C=C1Cc4ccccc4)Cc5ccccc5 C39466964
C[C@@H](c1nnc(n1c2ccc(cc2)Cl)SCC(=O)/C(=C\3/Nc4ccccc4S3)/C#N)[NH+](C)C C39567409
COc1ccc(cc1)n2c3c(c(n2)C(F)(F)F)CCN(C3=O)c4ccc(cc4)C5(CC5)C6=[NH+]CCN6 C40390770
Cc1c(cccc1Cl)NC(=O)[C@H](C)[NH+]2CCN(CC2)S(=O)(=O)c3cccc(c3)C(F)(F)F C45510449
Cc1ccc(cc1NC(=O)[C@@H](C)[NH+]2CCN(CC2)S(=O)(=O)c3cccc(c3)C(F)(F)F)Cl C14917630
Cc1c(c(=O)c2ccc(c(c2o1)C[NH+]3C[C@H]4C[C@@H](C3)c5cccc(=O)n5C4)O)Oc6ccc(cc6)OC C41584819
CN(C(=O)CS[C@H]1NN=C(O1)C2=c3ccccc3=[NH+]C2)[C@]4(CCCCC4=O)c5ccccc5Cl C39769769
CN(C)c1ccc(cc1)[C@H](CNC(=O)c2cccc(c2)S(=O)(=O)N(C)C)C3=c4ccccc4=[NH+]C3 C63230274
COc1ccc(cc1)C2=C3[C@@H](N(C(=O)[C@@H]3N=N2)CCC4=c5cc(ccc5=[NH+]C4)OC)c6ccc(cc6)O C63314362
COc1ccc(cc1)N2CCN(CC2)C(=O)CCNC(=O)N3CCC4=c5cc(ccc5=[NH+][C@H]4C3)Cl C63314610
CC(C)C[C@@H](C(=O)NCCc1ccccc1F)N2C(=O)[C@@]3([C@H]4C(=c5ccccc5=[NH+]4)CCN3C2=O)C C63372198
CC(C)C[C@@H](C(=O)NCCc1ccc(cc1)F)N2C(=O)[C@@]3([C@H]4C(=c5ccccc5=[NH+]4)CCN3C2=O)C C63372888
CN(CC(=O)NC[C@H]([C@@H]1CC=CS1)C2=c3ccccc3=[NH+]C2)S(=O)(=O)c4ccc(cc4)Cl C63830711
Cc1cccc(c1)n2c(nnc2SCC(=O)Nc3ccc4c(c3)OCCO4)C5=c6ccccc6=[NH+]C5 C64055471
C[NH+]1CCc2c(c(c(c(n2)SCC(=O)Nc3c(c4c(s3)CCC4)C#N)C#N)c5ccsc5)C1 C08451120
c1ccc(cc1)CN2C(=O)[C@@H]3[C@@H]4c5ccccc5C=C[NH+]4[C@@H]([C@@H]3C2=O)C(=O)Nc6ccc7c(c6)OCO7 C09499446
Cc1c(sc2c1c(=O)[nH]c(n2)C[NH+]3CCN(CC3)C(=O)c4cc5c(nn(c5s4)CC(C)C)C)C C09502477
c1ccc2c(c1)nc(s2)CCC(=O)N3CC[NH+](CC3)CC(=O)Nc4ccc(cc4)OC(F)(F)F C09666108
Cc1ccc(cc1)S(=O)(=O)N2CCC[NH+](CC2)CN3C(=O)[C@@](NC3=O)(C)c4ccc5c(c4)CCC5 C09666416
COc1ccc(cc1)[C@H](CNC(=O)[C@H]2CCCN(C2)S(=O)(=O)c3cccs3)[NH+]4CCCCC4 C09690903
C[C@@H](c1nnc(n1c2ccc(cc2)F)SCC(=O)N[C@@H]3CCCc4c3cccc4)[NH+]5CCCCC5 C09729413
C[C@@H](c1nnc(n1c2ccc(cc2)F)SCC(=O)N[C@H]3CCCc4c3cccc4)[NH+]5CCCCC5 C09729421
C[NH+]1CCN(CC1)C(=O)c2ccccc2NC(=O)COc3c(cc(cc3Br)Cl)Cl C09779352
Cc1ccc(cc1)[C@@]2(C(=O)N(C(=O)N2)C[NH+]3CCN(CC3)S(=O)(=O)c4ccc5c(c4)CCCC5)C C10278728
Cc1ccsc1[C@@H]2Cc3c(c(=O)cc(n3-c4ccccc4S2)C)C(=O)NCC[NH+]5CCOCC5 C12038676
CCOC(=O)c1ccc(cc1)N2C(=O)[C@@H]3[C@@H]4CCC[NH+]4[C@@]5([C@@H]3C2=O)c6cc(cc(c6NC5=O)C)Cl C12875432
C[NH+](C)CCCN1[C@H](/C(=C(/c2ccc(cc2)Br)\O)/C(=O)C1=O)c3cc(ccc3OC)OC C08895559
C[NH+]1CCN(CC1)C(=O)c2cccc(c2)NC(=O)COc3ccc(cc3Br)Br C14554176
C[NH+]1C[C@H]([C@H]([C@]12c3cccc(c3NC2=O)C(F)(F)F)C(=O)c4cccnc4)c5cccc(c5)[N+](=O)[O-] C16033144
CC[NH+](CC)CCCN1[C@H](/C(=C(/c2c(nc(s2)C)C)\O)/C(=O)C1=O)c3ccc(cc3)Br C08922615
CC(=O)c1ccc(cc1)S(=O)(=O)N2CCC(CC2)C(=O)NC[C@@H](c3ccccc3Cl)[NH+](C)C C17909300
CC(=O)c1ccc(cc1)S(=O)(=O)N2CCC(CC2)C(=O)NC[C@H](c3ccccc3Cl)[NH+](C)C C17909301
c1ccc(c(c1)C(F)(F)F)NC(=O)C[NH+]2CCN(CC2)C(=O)c3cc4c(c(c3)Cl)OCCCO4 C18125586
C[NH+]1CCN(CC1)S(=O)(=O)c2ccc(cc2)NC(=O)c3cc(cc(c3)C(F)(F)F)C(F)(F)F C19311039
Cc1ccc(cc1)/C(=N\NC(=O)C[NH+]2CCN(CC2)S(=O)(=O)c3ccc(cc3)Br)/C C19826291
CCc1ccc(cc1)C=NNC(=O)C[NH+]2CCN(CC2)S(=O)(=O)c3ccc(cc3)Br C19850464
Cc1cccc(c1)n2cc[nH+]c2CN3CCC4(CC3)c5ccccc5[C@H]([C@@H]4OC)NC(=O)c6ccco6 C14994677
c1ccc2c(c1)CC[NH+](C2)CCCNC(=O)c3ccc(o3)CS(=O)(=O)c4ccc(cc4)Br C03065685
C[NH+]1CCN(CC1)[C@H](CNS(=O)(=O)c2ccc(cc2)Br)c3ccc4c(c3)CCN4C C21776680
C[C@@H](C(=O)Nc1ccc(cc1C(F)(F)F)Cl)[NH+]2CCN(CC2)S(=O)(=O)N3CCCCCC3 C22547316
CN(CC(=O)Nc1ccccc1Br)C(=O)C[NH+]2CCN(CC2)Cc3cccc(c3)Cl C22798794
C[NH+](C)Cc1ccccc1CNC(=O)[C@H]2CCCCN2S(=O)(=O)c3ccc(cc3)Br C25080818
c1cc(c(cc1NC(=O)C[NH+]2CCN(CC2)S(=O)(=O)c3ccc(s3)Br)Cl)F C31579197
CC1(CC(CC([NH+]1C)(C)C)NC(=O)[C@@H]2Cc3ccccc3CN2S(=O)(=O)c4ccc(cc4)OC)C C32644028
C[C@H](C(=O)NCCCN1CCC(CC1)[NH+]2CCCCC2)n3c4ccccc4nc(c3=O)C(F)(F)F C32944866
CC[NH+]1CCN(CC1)c2nc3c(c4c(s3)COC(C4)(C)C)c(=O)n2CC(=O)Nc5ccccc5C C34734587
COc1cc(c(cc1OC)OC)[C@H]2C[C@@H]([NH+]=C3N2NN=N3)c4ccc(cc4)I C02916564
Cc1ccccc1Nc2[n+](c(cs2)c3ccc(cc3)OC)NC(=O)[C@H](C)Oc4ccc(cc4C)Cl C38733765
Cc1cccn2c1nc(c(c2=O)/C=C(\C#N)/C(=O)Nc3cccc(c3Cl)Cl)N4CC[NH+](CC4)C C39994326
Cc1ccc2=[NH+]C(=O)[C@H](C=c2c1)[C@H]3c4cc(c(cc4CCN3C(=S)NC[C@@H]5CCCO5)OC)OC C40011020
C[C@@]12CCC[C@@]([C@]1(C[C@H]3[C@@H](C2)OC(=O)[C@@H]3C[NH+]4CCN(CC4)c5cccc(c5)C(F)(F)F)O)(C)OC C43604524
Cc1ccc(cc1)N(CC(=O)NCc2ccc(cc2)n3cc[nH+]c3C)S(=O)(=O)c4ccc(cc4)F C44904463
CCC1=NN2C(=[NH2+])/C(=C/c3cn(c4c3cccc4)CCOc5cc(ccc5C(C)C)C)/C(=O)N=C2S1 C33148379
CCC1=NN2C(=[NH2+])/C(=C/c3cn(c4c3cccc4)CCOc5ccc(cc5)C(C)(C)C)/C(=O)N=C2S1 C33148385
Cc1ccc(cc1)SCCOc2ccc(cc2OC)/C=C\3/C(=[NH2+])N4C(=NC3=O)SC(=N4)C(C)C C19897210
CN(C(=O)CS[C@@H]1NN=C(O1)C2=c3ccccc3=[NH+]C2)[C@@]4(CCCCC4=O)c5ccccc5Cl C39769760
c1ccc2=[NH+][C@@H]3CN(CCC3=c2c1)C(=O)NCCC(=O)N4CCN(CC4)c5cccc(c5)C(F)(F)F C63295608
CCOc1cc(ccc1O)/C=N/N2CC(=O)N3[C@H](C2=O)CC4=c5ccccc5=[NH+][C@H]4[C@@H]3c6ccccc6 C63351543
C[C@@]12[C@@H]3C(=c4ccccc4=[NH+]3)[C@H](CN1C(=O)CN(C2=O)C[C@@H](c5ccccc5)O)c6ccccc6Cl C63362929
C[C@@]12[C@@H]3C(=c4ccccc4=[NH+]3)[C@H](CN1C(=O)CN(C2=O)C[C@@H](c5ccccc5)O)c6ccccc6OC C63374587
CC(C)C[C@@H](C(=O)N[C@H]1CCCc2c1cccc2)N3C(=O)[C@@]4([C@@H]5C(=c6ccccc6=[NH+]5)CCN4C3=O)C C63374664
c1ccc2c(c1)N(CC(=O)N2CC(=O)N3CCC(CC3)[NH+]4CCCCC4)C(=O)Nc5ccc(cc5)F C35446631
Cc1ccc(cc1)c2nc(c(s2)C(=O)N3CCC(CC3)[C@@H](C)C(=O)NCCN4CC[NH+](CC4)C)C C65006615
CCN(CC)C(=O)c1c[nH+]c2c(c1N3CCC(CC3)C(=O)Nc4c(cc(cc4C)C)C)c(ns2)C C65301350
C[C@@H](c1ccc(cc1)Cl)OC[C@H](C[NH+]2CCN(CC2)S(=O)(=O)c3cc(ccc3Cl)Cl)O C02638564
C[C@H](c1ccc(cc1)Cl)OC[C@H](C[NH+]2CCN(CC2)S(=O)(=O)c3cc(ccc3Cl)Cl)O C02638565
C[C@]12CC[C@@H]3[C@H]([C@@H]1CC[C@@H]2C(=O)C[C@@H]4c5c(cc6c(c5OC)OCO6)CC[NH+]4C)CC=C7[C@@]3(CC[C@@H](C7)O)C C08762775
C[NH+]1C[C@H]([C@@H]([C@@]12c3cc(ccc3NC2=O)Br)C(=O)c4ccco4)c5cccc(c5)[N+](=O)[O-] C08766612
c1ccc2cc(ccc2c1)S(=O)(=O)Nc3c4c5c(sc4nc(n3)C[NH+]6CCOCC6)CCCC5 C09128227
c1ccc(cc1)N2C(=O)[C@@H]3[C@@H]4c5ccccc5C=C[NH+]4[C@@H]([C@@H]3C2=O)C(=O)Nc6cccc(c6)C(F)(F)F C09216438
C[C@@H](c1nnc(n1c2ccc(cc2)Cl)SCC(=O)Nc3ccccc3C(=O)C)[NH+]4CCCCC4 C09100182
C[C@@H](c1nnc(n1c2ccc(cc2)Cl)SCC(=O)Nc3ccccc3Br)[NH+](C)C C03379632
C[C@H](c1nnc(n1c2ccc(cc2)Cl)SCC(=O)Nc3ccccc3Br)[NH+](C)C C03379635
CC1(C[C@@H]2C[C@](C1)(C[NH+]2CN3c4ccccc4/C(=N/NC(=O)COc5ccccc5OC)/C3=O)C)C C02366485
Cc1ccc(cc1)S(=O)(=O)N2CC[NH+](CC2)[C@H](c3ccccc3)C(=O)Nc4cc(ccc4OC)C C09491318
c1ccc(cc1)C[C@@]2(C(=O)N(C(=O)N2)C[NH+]3CCC[C@@H]3c4ccc5c(c4)OCCCO5)c6ccccc6 C09781629
c1cc(ccc1C2CCCCC2)S(=O)(=O)N3CC[NH+](CC3)CN4C(=O)C5(CCCCC5)NC4=O C09867616
C[NH+](C)CCN1[C@@H](/C(=C(/c2ccc(c(c2)Cl)OC)\O)/C(=O)C1=O)c3ccc(cc3)Br C08922685
Cc1c(sc2c1c(=O)[nH]c(n2)CSc3nnc(n3c4ccc(cc4)F)[C@@H](C)[NH+]5CCCCC5)C C09469449
C[C@H](C(=O)Nc1ccccc1C(F)(F)F)[NH+]2CCN(CC2)S(=O)(=O)c3ccc4ccccc4c3 C14918984
C[C@H](C(=O)Nc1ccccc1C(F)(F)F)[NH+]2CCN(CC2)S(=O)(=O)c3ccc4c(c3)CCCC4 C14922038
Cc1ccc2cc(c([nH+]c2c1)N(C)C)CN(CCc3ccc(cc3)F)C(=O)c4cccc(c4)N5CCNC5=O C14981705
CCOC(=O)[C@@H]1CCC[NH+](C1)C2CCN(CC2)c3cccc(c3)NS(=O)(=O)c4ccc(cc4)F C14984394
CC[NH+](CC)CCCN1[C@@H](/C(=C(/c2c(nc3n2cccc3)C)\O)/C(=O)C1=O)c4cccc(c4)Br C09007851
Cc1cc(cc(c1)N(CC(=O)Nc2cccc(c2)C(F)(F)F)C3=[NH+][C@@H]4CS(=O)(=O)C[C@@H]4S3)C C20436939
Cc1ccc(cc1S(=O)(=O)NC[C@H](c2ccc(cc2)N(C)C)[NH+]3CCc4ccccc4C3)[N+](=O)[O-] C21755422
COc1ccc(cc1C[NH+]2CCn3c4ccccc4nc3C2)NC(=O)c5cccc(c5)Br C21800261
Cc1ccc(cc1)S(=O)(=O)N(CC(=O)NCc2ccc(cc2)n3cc[nH+]c3C)c4cccc(c4)Cl C22430852
C[NH+]1CCc2c(c(c3c(c2NC(=O)c4ccc(o4)COc5ccc(c(c5)Cl)F)OCO3)OC)C1 C32123844
c1ccc2c(c1)CCN2C(=O)CSc3ccccc3C(=O)NC[C@@H](c4ccco4)[NH+]5CCCCC5 C32682851
CCc1c(sc2c1c(=O)n(c(n2)N3CC[NH+](CC3)CC(=O)Nc4ccccc4OC)CC(C)C)C C34749469
CCOc1ccc(cc1)n2c(=O)c3ccccc3nc2[C@H](C)[NH+]4CCN(CC4)C(=O)Nc5c(cccc5C)C C35091954
C[C@H](c1nc2ccccc2c(=O)n1Cc3ccccc3)[NH+]4CCN(CC4)C(=O)Nc5cccc(c5)OC C35689095
CCN1C(=C([C@@H](NC1=O)c2ccc(cc2)Cl)C(=O)OCC)C[NH+]3CCCN(CC3)C(=O)C4CCC4 C36013865
COc1cccc(c1)C2=[NH+]c3c(cnn3[C@H](C2)c4cccc(c4OC)OC)C(=O)Nc5ccc(cc5)Cl C20490469
C[NH+]1C[C@@H]2C[C@H]1CN2c3ccc(cc3)c4ccnc5n4nc(c5c6ccc(c(c6)O)F)c7ccncc7 C49089285
c1ccc(cc1)[C@H]2CC(=NN2C(=[NH2+])S[C@@H]3CC(=O)N(C3=O)c4cccc(c4)Cl)c5ccccc5 C18249716
Cc1cc(c(c2c1C(=O)/C(=C/c3cccc(c3OC)OC)/O2)C[NH+]4CCN(CC4)Cc5ccccc5)O C41584861
Cc1cc(c(c2c1C(=O)/C(=C/c3ccccc3Cl)/O2)C[NH+]4CCN(CC4)c5ccc(cc5)OC)O C41585682
c1cc[nH+]c(c1)N2CCN(CC2)Cc3c(ccc4c3occ(c4=O)c5ccc(cc5)Br)O C41585971
CCn1cc(c2c1ccc(c2)OC)/C=C\3/C(=O)c4c(cc(c(c4O3)C[NH+]5CCC[C@@H](C5)C(=O)OCC)O)C C41586425
CCOC(=O)[C@H]1CCC[NH+](C1)Cc2c(ccc3c2O/C(=C\c4cc(cc5c4OCOC5)Cl)/C3=O)O C41586526
CC(C)c1ccc(cc1)[C@H]2[C@H]3C(=c4ccccc4=[NH+]3)C[C@H]5N2C(=O)CN(C5=O)C[C@@H](c6ccccc6)O C63137376
COc1cccc(c1OC)[C@@H](CNS(=O)(=O)c2ccc(c(c2F)F)F)C3=c4ccccc4=[NH+]C3 C63228859
CC(=O)[C@H]1CC[C@H]2[C@@]1(CC[C@@H]3[C@@H]2CCC4=C/C(=N/OCC(=O)NCC[C@@H]5C=c6ccccc6=[NH+]5)/CC[C@]34C)C C63351384
C[C@@H](CCc1ccccc1)NC(=O)c2ccccc2N3C(=O)[C@@]4([C@@H]5C(=c6ccccc6=[NH+]5)CCN4C3=O)C C63362116
C[C@@H](CCc1ccccc1)NC(=O)[C@H](CC(C)C)N2C(=O)[C@@]3([C@H]4C(=c5ccccc5=[NH+]4)CCN3C2=O)C C63373566
CC(C)c1ccc(cc1)[C@H]2[C@@H]3C(=c4ccccc4=[NH+]3)C[C@@H]5N2C(=O)N(C5=O)c6ccccc6C(=O)NCC=C C63375941
C=CCNC(=O)c1ccccc1N2C(=O)[C@@H]3CC4=c5ccccc5=[NH+][C@H]4[C@H](N3C2=O)c6ccc(cc6)F C63376069
c1ccc2=[NH+]C([NH+]=c2c1)Sc3ccc(o3)/C=C\4/C(=NC(=O)N(C4=O)c5ccc(cc5)Br)[O-] C63398589
Cc1cccc(c1C)N2CCN(CC2)[C@@H](C)C(=O)NC3=c4cc(ccc4=[NH+][C@H]3C(=O)OC)Br C63540994
CCOC(=O)[C@H]1[C@@H](c2cc(ccc2O1)S(=O)(=O)Nc3ccc(cc3)[C@@H]4C=c5cc(ccc5=[NH+]4)F)C C63627529
c1ccc2=[NH+]C([NH+]=c2c1)Sc3ccc(o3)/C=C\4/C(=O)N=C(N(C4=O)c5ccc(cc5)Br)[O-] C63398589
CC1=c2cc(ccc2=[NH+][C@H]1C(=O)N[C@@H](C)[C@@H]3N=N[C@@H](N3C)SCCOc4ccc(cc4)F)Cl C64651463
COc1ccc(cc1OC)/C=C\c2c3cc(c(cc3cc4[n+]2ccc5c4cc(c(c5)OC)OC)OC)OC C05217818
C[NH+]1CCc2cc3c(c(c2[C@@H]1C#CCOc4ccc(cc4)C=C5C(=O)N(C(=O)N(C5=O)C)C)OC)OCO3 C01769636
c1ccc(cc1)N2CCN(CC2)C(=O)CSc3nnc(n3c4ccc(cc4)Cl)C[NH+]5CCOCC5 C09235403
C[NH+](C)CCCN(c1nc2ccc(cc2s1)[N+](=O)[O-])C(=O)CCS(=O)(=O)c3ccc(cc3)Cl C12498410
CCn1c2ccc(cc2[n+](c1/C=C/N(c3ccccc3)S(=O)(=O)c4ccc(cc4)C)CC)C(=O)OCC C03098192
c1ccc2c(c1)CC[NH+](C2)Cn3c(=S)n(c(n3)[C@@H]4COc5ccccc5O4)c6ccc7c(c6)OCCO7 C03232673
CCOc1cccc2c1nc(s2)N(CCC[NH+](C)C)C(=O)c3ccc(cc3)S(=O)(=O)N4CCCC4 C17315799
c1ccc2c(c1)OC[C@@H](O2)C(=O)N3CCC(CC3)Oc4cccc(c4)CN5CCN(CC5)c6cccc[nH+]6 C19731597
Cc1ccc(cc1)S(=O)(=O)N(CC(=O)NCCCN2CC[NH+](CC2)C)c3cccc(c3)C(F)(F)F C22935207
CCOC(=O)c1ccc(cc1)S(=O)(=O)N2CC[NH+](CC2)CCn3c(=O)ccc(n3)c4ccc(cc4)OC C23244486
CCOc1nc2c(c3c(s2)CCCC3)c(=O)n1CC[NH+]4CCN(CC4)C(=O)c5c(c(nn5C)C)[N+](=O)[O-] C28559807
Cc1ccc2nc(c(c(=O)n2c1)/C=C/3\C(=O)N(C(=S)S3)Cc4ccc(cc4)OC)N5CC[NH+](CC5)C C01481306
Cc1cccn2c1nc(c(c2=O)/C=C/3\C(=O)N(C(=S)S3)Cc4ccc(cc4)OC)N5CC[NH+](CC5)C C02360710
C1CCN(CC1)C(=O)Cn2c(=O)c3c4c(sc3nc2N5CC[NH+](CC5)CC(=O)N6CCCC6)CCCC4 C34747546
CC1(Cc2c(sc3c2c(nc(n3)SCc4ccc(cc4)[N+](=O)[O-])N5CC[NH+](CC5)CC=C)CO1)C C34750118
CCN(CC)C(=O)CSc1nc(c2c3c(sc2n1)COC(C3)(C)C)N4CC[NH+](CC4)CC(=O)N(C)C C34750192
CCN(CC)C(=O)C[NH+]1CCN(CC1)c2c3c4c(sc3nc(n2)SCC(=O)N(CC)CC)CCC4 C34757788
C1CCN(C1)C(=O)C[NH+]2CCN(CC2)c3c4c5c(sc4nc(n3)SCC(=O)N6CCCC6)CCC5 C34757844
C[NH+](C)CCN1CCN(CC1)C(=O)c2ccc(cc2)/C=C\3/C(=O)N(C(=O)S3)Cc4c(cccc4F)F C34761449
Cc1c(c(n(n1)c2ccccc2)N3CC[NH+](CC3)C)CN(CCC(C)C)S(=O)(=O)c4ccc(cc4)OC C34834878
C[NH+](C)CCN1C(=C(c2ccccc2S1(=O)=O)OC(=O)c3ccc(cc3)Cl)C(=O)c4ccccc4 C36612753
CCCCN(C)S(=O)(=O)c1ccc(cc1)C(=O)N(CC[NH+](C)C)c2nc3cc4c(cc3s2)OCO4 C36637497
CCCn1c(c(c(c(c1=O)C#N)C)/C=C\2/C(=O)N(C(=S)S2)C[C@H]3CCCO3)N4CC[NH+](CC4)CC C33812565
CCCC[C@@H](CC)CN1C(=O)/C(=C/c2c(c(c(=O)n(c2N3CC[NH+](CC3)C)CCC)C#N)C)/SC1=S C33812600
CCCCCN1C(=O)/C(=C\c2c(c(c(=O)n(c2N3CC[NH+](CC3)CC)CCCC)C#N)C)/SC1=S C33812655
CCCCCCN1C(=O)/C(=C\c2c(c(c(=O)n(c2N3CC[NH+](CC3)C)CCCC)C#N)C)/SC1=S C33812701
Cc1cccc2c1nc(s2)N(CCC[NH+](C)C)C(=O)c3ccc(cc3)S(=O)(=O)N(C)C[C@@H]4CCCO4 C36643425
CC[NH+](CC)CCN(c1nc2ccc(cc2s1)OC)C(=O)[C@@H]3CCCN3S(=O)(=O)c4ccc(cc4)C C36660270
CCc1cccc2c1nc(s2)N(CC[NH+](CC)CC)C(=O)[C@H]3CCCN3S(=O)(=O)c4ccc(cc4)C C36660285
CC[NH+](CC)CCN(c1nc2ccccc2s1)C(=O)[C@@H]3CCCN3S(=O)(=O)c4ccc(cc4)OC C36660392
CC[NH+](CC)CCN(c1nc2ccccc2s1)C(=O)[C@H]3CCCN3S(=O)(=O)c4ccc(cc4)OC C36660393
CC[NH+](CC)CCN(c1nc2c(cccc2s1)C)C(=O)[C@@H]3CCCN3S(=O)(=O)c4ccc(cc4)OC C36660408
CCc1cccc2c1nc(s2)N(CCC[NH+](C)C)C(=O)[C@@H]3CCCN3S(=O)(=O)c4ccc(cc4)OC C36660414
CCOc1cccc2c1nc(s2)N(CCC[NH+](C)C)C(=O)[C@@H]3CCCN3S(=O)(=O)c4cccs4 C36704376
CCOc1cccc2c1nc(s2)N(CCC[NH+](C)C)C(=O)[C@H]3CCCN3S(=O)(=O)c4cccs4 C36704378
CC[NH+](CC)CCN(c1nc2c(s1)cccc2S(=O)(=O)C)C(=O)c3ccccc3S(=O)(=O)CC C38845287
CC[NH+](CC)CCN(c1nc2ccc(cc2s1)S(=O)(=O)C)C(=O)c3cc(cc(c3)[N+](=O)[O-])[N+](=O)[O-] C38845442
CCc1ccc2=[NH+]C(=O)[C@@H](C=c2c1)[C@@H]([C@@H]3N=NNN3C(C)(C)C)N(CCc4ccccc4)Cc5cccs5 C39710544
COCCn1c(nnn1)[C@H]([C@@H]2C=c3cc4c(cc3=[NH+]C2=O)OCO4)N(Cc5ccco5)Cc6cccs6 C39711669
CCOc1ccc(cc1)N(C[C@@H]2C=c3ccc(cc3=[NH+]C2=O)OC)C(=O)c4cc(c(c(c4)OC)OC)OC C39928878
COc1ccccc1OC[C@H]2c3ccsc3CCN2C(=O)CN(CC[NH+]4CCCC4)C(=O)c5ccco5 C40403614
c1ccc(cc1)c2csc3n2c(=O)cc([nH+]3)CN4CCN(CC4)S(=O)(=O)c5ccccc5[N+](=O)[O-] C25391139
COc1cc(cc(c1OC)OC)[C@@H]2[C@@H]3C(=c4ccccc4=[NH+]3)C[C@H]5N2C(=O)CN(C5=O)Cc6ccccc6 C63139388
COc1cc(cc(c1OC)OC)[C@@H]2[C@@H]3C(=c4ccccc4=[NH+]3)C[C@@H]5N2C(=O)CN(C5=O)Cc6cccs6 C63142022
COc1ccccc1[C@H]2[C@@H]3C(=c4ccccc4=[NH+]3)C[C@@H]5N2C(=O)CN(C5=O)Cc6ccc(c(c6)OC)OC C63142103
CCCOc1ccc(cc1OCC)[C@@H]2CN3C(=O)CN(C(=O)[C@@]3([C@@H]4C2=c5ccccc5=[NH+]4)C)CCCOC C63373644
CCCOc1ccc(cc1OC)[C@@H]2CN3C(=O)CN(C(=O)[C@@]3([C@@H]4C2=c5ccccc5=[NH+]4)C)CCCOC(C)C C63374892
CCCOc1ccc(cc1OC)[C@@H]2CN3C(=O)CN(C(=O)[C@@]3([C@H]4C2=c5ccccc5=[NH+]4)C)CCCOC(C)C C63374894
COC(=O)c1ccc(o1)CSc2c3=C4CCCC[C@@H]4[NH+]=c3nc(n2)SCc5ccc(o5)C(=O)OC C63437222
CCCn1c2ccc(cc2sc1=O)S(=O)(=O)N3CCN(CC3)C(=O)CCC4=c5ccccc5=[NH+]C4 C65032920
CC1(CC(CC([NH2+]1)(C)C)NC(=O)[C@@H]2Cc3c4ccccc4[nH]c3[C@H]5N2C(=O)c6c5cccc6)C C08790178
CC1(Cc2c(c(sc2C([NH2+]1)(C)C)NC(=O)c3cc4c5ccccc5ccc4oc3=O)C(=O)N)C C12378178
c1ccc2c(c1)c3c([nH]2)[C@@H]([NH2+]CC3)c4c([nH]c(=S)n(c4=O)c5ccc(cc5)Br)O C02107401
c1ccc2c(c1)c3c([nH]2)[C@H]([NH2+]CC3)c4c([nH]c(=S)n(c4=O)c5ccc(cc5)Br)O C02107400
Cc1ccc(cc1)n2c(c(c(=O)n(c2=O)c3ccc(cc3)C)[C@H]4c5c(c6ccccc6[nH]5)CC[NH2+]4)O C02128265
Cc1ccc(cc1)n2c(c(c(=O)n(c2=O)c3ccc(cc3)C)[C@@H]4c5c(c6ccccc6[nH]5)CC[NH2+]4)O C02128267
Cc1c(c(nc(c1F)Oc2cccc(c2OC)C(=O)N(C)C)Oc3cccc(c3)C(=[NH2+])N)F C13474031
CC(C)(CO)[NH2+]CC(=O)Nc1c(c2c(s1)CCC2)C(=O)Nc3ccc(cc3)Br C15946533
CC1(CC(CC([NH2+]1)(C)C)NC(=O)[C@H]2Cc3c4ccccc4[nH]c3[C@@H]5N2C(=O)c6c5cccc6)C C15959621
C[NH+]1CCc2c3ccccc3[nH]c2[C@H]1c4c(nc(n(c4=O)c5ccc(cc5)Br)O)O C09331742
COc1ccc2c(c1)c3c([nH]2)[C@H]([NH2+]CC3)c4c(nc(n(c4=O)c5cccc6c5cccc6)O)O C09014305
Cc1ccc(cc1n2c(=O)c(c(nc2O)O)[C@@H]3c4c(c5cc(ccc5[nH]4)OC)CC[NH2+]3)Cl C09317715
Cc1ccc(cc1n2c(=O)c(c(nc2O)O)[C@H]3c4c(c5cc(ccc5[nH]4)OC)CC[NH2+]3)Cl C09317719
CC(C)CN(c1c(n(c(=O)[nH]c1=O)Cc2ccccc2)N)C(=O)C[NH+](C)[C@@H]3CCCc4c3cccc4 C18935166
CC1(CC(CC([NH2+]1)(C)C)NC(=O)CSc2nc([nH]n2)N/N=C/c3cccc(c3)Br)C C20831990
CC1(CC(CC(N1O)(C)C)[NH+]2CN(CN(C2)C3CC(N(C(C3)(C)C)O)(C)C)C4CC(N(C(C4)(C)C)O)(C)C)C C32106593
C[NH+](C)CCCNc1cc(c(c2c1C(=O)c3ccccc3C2=O)N)N4CCN(CC4)C(=O)c5ccco5 C09130675
[H]/N=C\1/Nc2[nH+]c3cc4c(cc3n2[C@@H](N1)c5csc(n5)c6ccc(cc6)Cl)OCCCO4 C24172433
[H]/N=C\1/Nc2[nH+]c3cc4c(cc3n2[C@H](N1)c5csc(n5)c6ccc(cc6)Cl)OCCCO4 C24172429
CCc1ccccc1NC(=S)/N=C(\Nc2nc(cc(n2)C)C)/NC3CC([NH2+]C(C3)(C)C)(C)C C14158041
CCC[NH+]1CCc2c(sc(c2C(=O)N)NC(=O)c3ccc(cc3)S(=O)(=O)N(C)c4ccccc4)C1 C08881247
Cc1cc(cc(c1)n2c(c(c3c2nc4ccccc4[nH+]3)C(=O)Nc5c(n(n(c5=O)c6ccccc6)C)C)N)C C02355320
c1cc2=[NH+]C(=O)C(=c2cc1Br)NNc3ccc4c(cc(c(c4n3)O)Cl)Cl C21117144
c1ccc(cc1)OCCNC(=O)[C@H]2[C@H](CC[C@@H]3[C@@H]2C[C@H]4c5c(c6ccccc6[nH]5)CC[NH+]4C3)O C39227959
c1ccc(c(c1)C2=C[C@@H]3C[C@@H]4CO[P@@](=O)(N[NH+]4C[C@@H]3C=C2c5ccccc5O)c6ccccc6O)O C39467093
c1ccc(c(c1)C2=C[C@H]3C[C@@H]4CO[P@@](=O)(N[NH+]4C[C@@H]3C=C2c5ccccc5O)c6ccccc6O)O C39467095
c1ccc(c(c1)C2=C[C@@H]3C[C@H]4CO[P@@](=O)(N[NH+]4C[C@@H]3C=C2c5ccccc5O)c6ccccc6O)O C39467097
CSC1=C[C@H]2C[NH+]3[C@@H](C[C@@H]2C=C1c4ccccc4O)CO[P@@](=O)(N3)c5ccccc5O C39467105
CSC1=C[C@@H]2C[C@@H]3CO[P@@](=O)(N[NH+]3C[C@@H]2C=C1c4ccccc4O)c5ccccc5O C39467228
CSC1=C[C@H]2C[C@H]3CO[P@@](=O)(N[NH+]3C[C@@H]2C=C1c4ccccc4O)c5ccccc5O C39467232
CC(C)S(=O)(=O)NC[C@H](c1ccc(cc1)c2ccccc2O)N3CC[NH2+][C@@H](C3)c4ccccc4O C39533980
C[C@@H](CCCC(C)(C)O)NC(=O)[C@@H]1CN(CC12CC[NH2+]CC2)C(=O)c3ccc(o3)c4ccccc4 C39632009
CCCCCCN1c2ccccc2[C@@H]([C@H](C1=O)C(=O)N/N=C(\C)/[C@@H]3C(=c4ccccc4=[NH+]C3=O)O)O C39142932
c1ccc2=[NH+]CC(=c2c1)/C=N/NC(=O)C(=O)Nc3ccccc3C(=O)Nc4ccc(cc4)Br C39941773
C[C@@]12CC/C(=N/OCC(=O)NCCc3c[nH]c[nH+]3)/C=C1CC[C@@H]4[C@H]2CC[C@@]5([C@@H]4CC[C@]5(C#C)O)C C43736817
c1ccc(cc1)c2c([nH+]c([nH]2)c3ccc(c(c3)O)O)c4ccc5c(c4)S(=O)(=O)c6ccccc6O5 C39550704
C[C@@H](C(=O)NC(=O)NC)S[C@H]1NN=C(N1c2ccc(cc2)Cl)C3=c4ccccc4=[NH+]C3 C44658341
COc1ccc(cc1Cl)NC(=O)[C@H]2[C@H](CC[C@@H]3[C@@H]2C[C@H]4c5c(c6ccccc6[nH]5)CC[NH+]4C3)O C39231306
Cc1ccc(cc1NC(=O)[C@H]2[C@H](CC[C@@H]3[C@@H]2C[C@H]4c5c(c6ccccc6[nH]5)CC[NH+]4C3)O)OC C39231307
Cc1/c(=[NH+]/NC(=O)N)/c2cc(cc(c2oc1C(=O)NC34CC5CC(C3)CC(C5)C4)Cl)Cl C48553243
c1ccc2c(c1)[nH]c(n2)c\3cc4cc(ccc4o/c3=[NH+]/c5cccc(c5)C(=O)N)Br C05800907
COc1c(cc(cc1Br)Br)[C@H]2NC(=[NH2+])Nc3n2c4ccccc4n3 C12535709
CCOc1cccc2c1o/c(=[NH+]\c3ccc(cc3)S(=O)(=O)N)/c(c2)C(=O)Nc4cccc(c4)Cl C59170545
c1ccc(c(c1)NC(=O)c\2cc3ccc(cc3o/c2=[NH+]\c4ccc(cc4)S(=O)(=O)N)O)F C59170698
Cc1ccc2c(c1)cc(/c(=[NH+]/c3ccc(cc3)S(=O)(=O)N)/o2)C(=O)Nc4ccccc4OC C59170725
c1ccc2c(c1)nc(s2)SCc3cc(=O)[nH]c(n3)NC(=[NH2+])Nc4ccc5c(c4)OCCO5 C09938510
COc1c(cc(cc1Br)Br)[C@@H]2NC(=[NH2+])Nc3n2c4ccccc4n3 C12535708
Cc1cc(nc(n1)N/C(=[NH+]\C(=O)NC2C3CC4CC(C3)CC2C4)/NCCc5ccc(cc5)S(=O)(=O)N)C C12652023
CC(C)[NH+]1CCc2c(sc3c2C(=N[C@@H](N3)c4cc(cc(c4O)OC)Br)O)C1 C15947394
c1ccc2=[NH+]CC(=c2c1)CCNC(=O)C[C@H]3CS[C@@H](N3)NC(=O)Nc4ccc(cc4)Cl C63686708
c1ccc(cc1)C(=O)Oc2ccc(cc2/C=N/NC(=O)C(=O)Nc3ccc(cc3)Cl)Br C02543033
c1cc(oc1)[C@H]2C[C@H](n3c(c(c(n3)C(=O)Nc4c(c5c(s4)CCCC5)C#N)Br)N2)C(F)(F)F C00646956
CCOc1cc(ccc1OC(=O)C)[C@@H]2C3=C(C[C@@H](CC3=O)c4ccc(cc4)OC)Nc5ccccc5N2 C00808729
Cc1c(cccc1Cl)N(CC(=O)Nc2ccccc2C(=O)N[C@H](C)c3ccccc3)S(=O)(=O)C C01145227
CCN(CC)c1ccc2c(c1)oc(=O)c3c2OC(=C([C@@H]3c4cc5c(ccc(c5nc4Cl)C)C)C#N)N C06078534
c1ccc(cc1)n2c(nnc2SCC(=O)N/N=C/c3ccc(cc3)O)c4cccc(c4)Br C02395520
Cc1ccc(cc1C)NC(=O)c2c(sc3n2nc(c(=O)n3)C)C(=O)Nc4cc(cc(c4)Cl)Cl C00957735
c1ccc(cc1)Cn2c(nnc2SCC(=O)NC(=O)Nc3ccccc3F)c4ccccc4Cl C08989101
CN(C)c1ccc(cc1)[C@H](CNC(=O)Nc2ccc(c(c2)Cl)Cl)S(=O)(=O)c3ccc(cc3)OC C09081204
Cc1ccc(c(c1)NC(=O)CSC2=NC(=C([C@@H](C2C#N)c3ccco3)C(=O)Nc4ccccc4C)C)C C08997006
CCOC(=O)NC(=O)c1c2c(sc1NC(=O)c3cc4c5ccccc5ccc4oc3=O)C[C@H](CC2)C C09298273
Cc1ccc(cc1)Nc2c(c3c(c4n2c(nn4)SCc5[nH]c6ccccc6n5)COC(C3)(C)C)C#N C09510670
C[C@H]1CCc2c(sc(c2C(=O)NC)NC(=O)c3ccc(cc3)S(=O)(=O)N4CCCc5c4cccc5)C1 C09599743
Cc1ccc(cc1)NC(=O)[C@H](C)Sc2nc3ccc(cc3s2)NC(=O)c4ccc(c(c4)OC)OC C10039544
CCOC(=O)C1=C(NC(=O)N[C@H]1c2cc(ccc2C)C)CSc3nn(c(=S)s3)c4ccccc4 C12412532
c1cc(ccc1Sc2ccc(cc2C(=O)NCC(=O)Nc3ccc(c(c3F)F)F)[N+](=O)[O-])Cl C13134857
c1cc(c(cc1NC(=O)c2ccc(cc2Cl)Cl)NC(=O)c3ccc(cc3Cl)Cl)[N+](=O)[O-] C13306519
Cc1cccc(c1NS(=O)(=O)c2ccc3c(c2)[C@H]4C=CC[C@@H]4[C@@H](N3)c5ccc(c(c5)OC)OC(=O)C)C C14468761
COC(=O)[C@@H]1[C@@H](CC2=C(C1=O)[C@H](C(=C(N2c3ccccc3)N)C(=O)OC)c4ccc(cc4)F)c5ccccc5 C15319241
Cc1ccc(cc1C)NC(=O)[C@H]2[C@H]3C=C[C@@]4([C@@H]2C(=O)N([C@@H]4C(=O)NC5CCCCC5)Cc6ccc(cc6)F)O3 C20106650
CCOc1ccc(cc1)[C@@H]2C(=C(OC3=C2S(=O)(=O)N(c4c3cccc4)Cc5ccccc5C)N)C#N C20558717
CCOc1ccc(cc1)N2C(=S)N[C@H]3c4cccc(c4O[C@@]2([C@@H]3C(=O)Nc5ccc(cc5C)C)C)OC C20641998
COc1cccc(c1)c2nc3cc(ccc3o2)NC(=S)NC(=O)c4cc(ccc4OC)Br C21579618
Cc1ccc(cc1NC(=O)/C(=C/c2ccccc2F)/NC(=O)c3ccc(cc3)Br)[N+](=O)[O-] C27520570
c1ccc(c(c1)C(=O)N/C(=C/c2ccc(cc2)[N+](=O)[O-])/C(=O)Nc3ccccc3Cl)Br C27521663
c1cc(cc(c1)O)/C=N\NC(=O)CSc2nnc(n2c3ccc(cc3)Cl)c4ccc(cc4)Cl C30732593
CCCCN1[C@H]([C@@]23C=C[C@@H](O2)[C@@H]([C@@H]3C1=O)C(=O)Nc4cc(cc(c4)Cl)Cl)C(=O)NC5CCCCC5 C35374303
C[C@@H]1CCC[C@@H]([C@@H]1C)NC(=O)[C@@H]2[C@@]34C=C[C@@H](O3)[C@@H]([C@@H]4C(=O)N2C(C)(C)C)C(=O)Nc5cccc(c5)Cl C36066179
CC1CCC(CC1)N2[C@@H]([C@@]34C=C[C@@H](O3)[C@@H]([C@@H]4C2=O)C(=O)Nc5ccc(cc5)Cl)C(=O)NC6CCCCC6 C36066309
Cc1ccc(cc1)S(=O)(=O)CNC(=O)[C@@H](c2cccc(c2)O)N(c3ccccc3Cl)C(=O)C=C(C)C C36546733
Cc1ccc(cc1)S(=O)(=O)CNC(=O)[C@H](c2cccc(c2)O)N(c3cccc(c3)Cl)C(=O)C=C(C)C C36551250
c1ccc(c(c1)c2nnc(o2)CSc3nnc(n3N)c4ccc(cc4Cl)Cl)Br C36788268
Cc1cc(nc(n1)N[C@H](c2ccc(cc2)OC(F)F)c3c(c(sc3NC(=O)c4ccco4)C)C)C C38548157
COc1ccc(cc1)OCC(=O)Oc2ccc3c(c2)OC(=C([C@H]3c4ccc(cc4Cl)Cl)C#N)N C38655329
COc1ccc(cc1)CC(=O)Oc2ccc3c(c2)OC(=C([C@H]3c4cccc(c4)Oc5ccccc5)C#N)N C38676730
CCCOc1cccc(c1)[C@@H]2c3ccc(cc3OC(=C2C#N)N)OC(=O)c4c(c5cc(ccc5o4)F)C C38701019
Cc1c2cc(ccc2oc1C(=O)Oc3ccc4c(c3)OC(=C([C@H]4c5cccc(c5)OCC=C)C#N)N)F C38701098
Cc1c\2c(oc1C(=O)Nc3ccc(cc3)Br)CCC/C2=N\NC(=O)c4ccc5ccccc5n4 C40825894
Cc1c\2c(oc1C(=O)Nc3cc(ccc3Cl)Cl)CCC/C2=N\NS(=O)(=O)c4ccc(cc4)F C40826140
CCc1ccccc1NC(=O)c2c(c\3c(o2)CCC/C3=N\NC(=O)Cc4coc5c4ccc(c5C)C)C C40826640
C[C@@H]1c2c(sc(n2)Nc3cc(ccc3OC)OC)C[C@@]4([C@H]1[C@@H]([C@@H](CC4)[C@H](C)C(=O)N(C)CC=C)O)C C43548743
c1ccc(cc1)n2c(c3c(nc(nc3n2)N4CCN(CC4)c5cccc(c5)C(F)(F)F)c6cccs6)N C44854566
c1ccc(c(c1)/C=C\2/C(=O)N(/C(=N\N=C/c3cc(ccc3O)Br)/S2)Cc4ccco4)O C47139179
C/C(=N\NC(=O)CN(c1ccc(cc1)Br)S(=O)(=O)c2ccccc2)/c3ccccc3O C08426854
c1ccc(c(c1)C(F)(F)F)NC(=O)c2cc3n(n2)[C@@H](C[C@@H](N3)c4ccc5c(c4)OCO5)C(F)(F)F C03011126
CC1=C([C@@H](n2c(nc(n2)SCc3ccccc3F)N1)c4ccc(cc4)O)C(=O)OCc5ccccc5 C54642105
CCOC(=O)c1c2c(sc1NC(=O)c3cc4n(n3)[C@@H](C[C@@H](N4)c5ccccc5)C(F)(F)F)CCC2 C00647004
c1ccc(cc1)[C@@H]2C/C(=C\3/C(=c4cc(ccc4=[NH+]C3=O)Cl)c5ccccc5)/NN2C(=O)CCC(=O)[O-] C13130473
CC/C(=N\N=C\1/NC(=O)[C@@H](S1)CC(=O)Nc2ccc(c(c2)C(F)(F)F)Cl)/c3ccc(cc3)OC C12529285
c1cc(oc1)C(=O)Oc2ccc(cc2)[C@H]3[C@H]4C(=NN=C4OC(=C3C#N)N)c5ccc(cc5)Br C09490007
C[NH+](C)Cc1c(ccc2c1oc(c(c2=O)Oc3ccccc3Br)C(F)(F)F)O C00934299
CCOC(=O)c1c(csc1NC(=O)C[NH+]2C[C@]3(C[C@@H]2CC(C3)(C)C)C)c4ccc(cc4)C C08766413
COC(=O)C[NH+]1[C@H](c2cc(ccc2N[C@@H]1c3ccc(cc3)Br)Br)c4ccccc4 C01835945
COC(=O)C[NH+]1[C@H](c2cc(ccc2N[C@H]1c3ccc(cc3)Cl)Br)c4ccccc4 C11667224
CCOC(=O)C[NH+]1[C@H](c2cc(ccc2N[C@H]1c3ccccc3F)Br)c4ccccc4 C11667229
C/C(=C\c1ccccc1)/C[NH+]2CCC3(CC2)C[C@H]3C(=O)NCC4(CCOCC4)c5ccccc5 C11840528
C[NH+](C)Cc1cc(ccc1OCC(=O)NC23CC4CC(C2)CC(C4)C3)c5nc6ccccc6s5 C11966009
Cc1c(sc(c1[C@@H](c2ccc(cc2)SC)[NH+]3CCC(CC3)C)NC(=O)c4ccco4)C C12042715
Cc1c(sc(c1[C@H](c2ccc(cc2)C(F)(F)F)[NH+]3CCCCC3)NC(=O)c4ccco4)C C12042747
C[C@H]1CCC[C@]2(C1=C[C@H]3[C@@H](C2)OC(=O)[C@H]3C[NH+]4CCC(CC4)C(c5ccccc5)(c6ccccc6)O)C C12661711
Cc1cc(c(c(c1)Br)NC(=O)C[NH+](C)CCOc2ccccc2F)Br C15045791
Cc1cc(c(c(c1)Br)NC(=O)C[NH+](C)CCOc2ccc(cc2)F)Br C15101385
c1ccc(cc1)C(c2ccccc2)[NH+]3CCN(CC3)C[C@@H](O)Oc4ccc(c(c4)Cl)Cl C20421519
COC(=O)[C@@H]1Cc2c3ccccc3[nH]c2[C@@H]4[NH+]1[C@@H](C[C@H](C4)N5CCCCC5)c6ccccc6F C12602932
c1ccc(c(c1)N2C(=C(C3(C2=S)CCCCC3)N4CCOCC4)[NH2+]C5CCCCC5)Cl C21337457
CC(=O)[NH+]=c1ccc-2c(cc(oc2c1)O)CSc3c4cc(sc4ncn3)c5ccccc5 C28939323
c1cc(cc(c1)F)NC(=O)[C@@H]2Cc3cc(ccc3N4[C@@H]2C[NH+](CC4)C5CCCCC5)C(F)(F)F C35556014
C[C@H](c1ccccc1)NC(=O)[C@H]2Cc3cc(ccc3N4[C@@H]2C[NH+](CC4)C5CCCCC5)C(F)(F)F C35871555
c1ccc(c(c1)CNC(=O)[C@H]2Cc3cc(ccc3N4[C@@H]2C[NH+](CC4)C5CCCCC5)C(F)(F)F)F C35872003
c1cc2c(cc1C(F)(F)F)C[C@H]([C@@H]3N2CC[NH+](C3)C4CCCCC4)C(=O)NC5CCCCC5 C35907985
c1cc(ccc1NC(=O)[C@@H]2Cc3cc(ccc3N4[C@@H]2C[NH+](CC4)C5CCCC5)C(F)(F)F)F C35908071
Cc1ccc(cc1)[C@H]2C3=C(c4ccccc4O[C@@H]3c5ccc(cc5)OC)[NH+]=C6N2NC(=N6)SC C02249939
Cc1ccc(cc1)[C@H]2C3=C(c4ccccc4O[C@H]3c5cccc(c5)OC)[NH+]=C6N2NC(=N6)SC C02336530
COc1ccc(cc1)[C@@H]2C3=C(c4ccccc4O[C@H]3c5ccccc5)[NH+]=C6N2NC(=N6)SC C02257645
c1cc(oc1)C(=O)Nc2c(c3c(s2)CCCC3)[C@H](c4ccc(cc4)Cl)[NH+]5CCCCC5 C38545960
Cc1cc(c(s1)NC(=O)c2ccco2)[C@@H](c3cccc(c3)Br)[NH+]4CCC(CC4)C C38546261
Cc1c(sc(c1[C@@H](c2ccccc2OC)[NH+]3CCC(CC3)C)NC(=O)c4cccs4)C C38546707
CN1CCCc2c1ccc(c2)[C@@H](CNC(=O)C(c3ccccc3)c4ccccc4)[NH+]5CCCC5 C38670481
c1ccc2c(c1)c(ccc2Br)NC(=O)C[NH+]3CCC[C@@H](C3)Oc4ccc(cc4)Cl C39306934
c1ccc2c(c1)c(ccc2Br)NC(=O)C[NH+]3CCC[C@H](C3)Oc4ccc(cc4)Cl C39306936
CC(=O)Nc1c(c2c(s1)CCCC2)[C@H](c3ccccc3Cl)[NH+]4CCN(CC4)c5ccccc5 C39853630
COc1ccc2cc3c([nH+]c2c1)N(CC3)c4ccc(cc4)C(=O)Nc5cc(cc(c5)Cl)Cl C39881637
CC1([C@@H]2CC=C([C@H]1C2)C[NH+]3CCC4(CC3)c5ccccc5[C@H]([C@@H]4OC)NC(=O)c6ccco6)C C43610118
CCc1cc2c(cc1[C@H]3CSC[C@H]([NH2+]3)C(=O)N4CCN(CC4)Cc5ccccc5)C(CCC2(C)C)(C)C C44164431
CC1(CCC(c2c1ccc(c2)[C@@H]3C[S@@](=O)C[C@H]([NH2+]3)C(=O)N4CCC(CC4)Cc5ccccc5)(C)C)C C44170833
CCC[NH+]1CCC2(CC1)N3[C@H](C=C(N3)c4ccc(cc4)Br)c5cc(ccc5O2)Br C01906836
CCC[NH+]1CCC2(CC1)N3[C@@H](C=C(N3)c4ccc(cc4)Br)c5cc(ccc5O2)Br C01906838
Cn1c(=O)c2ccccc2n3c1nn(c3=S)C[NH2+]C4(CCCCC4)c5ccc(cc5)Cl C60342665
Cc1cc(c(c2c1C(=O)/C(=C/c3cc(ccc3OC)Br)/O2)C[NH+]4CCCCC4)O C41510913
Cc1cc(c(c2c1C(=O)/C(=C/c3c(cccc3Cl)Cl)/O2)C[NH+](C)Cc4ccccc4)O C41514548
COc1ccc(cc1CSc2nc3ccccc3s2)[C@@H]4[C@@H]5C(=c6ccccc6=[NH+]5)CCN4 C63268785
COc1cccc2c1o/c(=[NH+]\c3c(c4c(s3)CCCC4)C#N)/c(c2)C(=O)Nc5ccc(cc5)F C27520362
COc1cc(cc(c1O)Br)/C=N/N2[C@H](N=[NH+]C2=S)c3ccc(cc3Cl)Cl C38926378
C[C@H]1C(=c2cc(ccc2=[NH+]1)OCc3ccccc3)CCNC(=O)c4cccc(c4)Br C63506934
c1ccc(c(c1)[C@@H]2[C@@H]3C(=c4ccccc4=[NH+]3)CCN2C(=O)Nc5cccc(c5)C(F)(F)F)F C63571270
Cc1ccc(cc1)[C@H]2[C@@H]3C(=c4cc(ccc4=[NH+]3)Cl)CCN2C(=O)Nc5ccccc5C(=O)OC C63572766
Cc1ccc(cc1F)NC(=O)N2CCC3=c4cc(ccc4=[NH+][C@H]3[C@@H]2c5ccc(cc5)OC)OC C63573077
Cc1ccc(cc1NC(=O)N2CCC3=c4cc(ccc4=[NH+][C@H]3[C@H]2c5ccc(cc5)F)OC)Cl C63573191
Cc1ccc(cc1)[C@@H]2C(=c3ccccc3=[NH+]2)SCCNC(=O)c4ccc(o4)Br C63755524
CCOc1ccccc1NC(=O)N2CCC3=c4cc(ccc4=[NH+][C@H]3[C@@H]2c5ccc(cc5)F)OC C64623173
c1cc(sc1)S(=O)(=O)Nc2cc(ccc2N3CCN(CC3)c4c(cc(c[nH+]4)C(F)(F)F)Cl)C(F)(F)F C03104276
CC(C)(C)c1ccc(cc1)Oc2cccc(c2)[C@@H]3CC(=C(C(=O)[C@@H]3n4cncn4)[C@@H]5c6ccccc6CC[NH2+]5)O C08666515
CC(C)[NH+]1CCc2c(sc3c2C(=N[C@H](N3)c4ccc(cc4)OC(=O)c5ccc(cc5)C(C)(C)C)O)C1 C08927615
COc1ccc(cc1CSc2nc3ccccc3s2)[C@H]4c5c(c6ccccc6[nH]5)C[C@@H]([NH2+]4)C(=O)OC C02120615
c1ccc2c(c1)C=C[NH+]3[C@@H]2[C@@H]4[C@H]([C@H]3C(=O)Nc5cccc(c5)C(F)(F)F)C(=O)N(C4=O)C6CCCCC6 C09159343
COc1ccc(cc1)[C@@H]2[C@H]3CCCC[C@@]3(CC[NH+]2CC(=O)Nc4c(c5c(s4)CCCC5)C(=O)OC)O C09281707
CCOc1cccc(c1O)[C@@H]2CC(=N[C@@H]([NH2+]2)c3ccc(cc3)C(=O)OC)c4ccc(cc4)Br C09543133
CC1(Cc2c(c(sc2C([NH2+]1)(C)C)NC(=O)[C@H]3CCCN(C3)S(=O)(=O)c4ccc(s4)Cl)C#N)C C10770126
CC(C)c1ccc(cc1)[C@@H]2c3c(c4ccccc4[nH]3)C[C@H]5N2C(=O)CN(C5=O)C6CC([NH2+]C(C6)(C)C)(C)C C16042461
Cc1ccc(cc1)S(=O)(=O)Nc2ccc(c(c2)C3=C(C(=Cc4ccccc4)CC3)[NH+]5CCOCC5)O C01188012
CC1(CCc2cc3c(cc2O1)o/c(=[NH+]/NC(=O)[C@H](c4ccccc4)NC(=O)OC(C)(C)C)/c5c3CCCC5)C C32042433
CCOC(=O)c1c2c(sc1NC(=O)[C@]34CC[C@](C3(C)C)(c5c4nc6ccccc6n5)C)C[NH+](CC2)C C33760025
Cc1cc(ccc1F)Oc2c3c(nc(n2)N4CC[NH+](CC4)C)CCN(C3)C(=O)Nc5cccc(c5)Cl C34757216
CCOc1ccc(cc1)n2c(=O)c3ccccc3nc2[C@@H](C)[NH+]4CCN([C@@H](C4)C)C(=O)Nc5ccccc5C C35091964
CCOC(=O)C1=C(N(C(=O)N[C@H]1c2ccccc2Cl)C)C[NH+]3CCCN(CC3)C(=O)NC(C)(C)C C35992877
CC1(Cc2c(c([nH+]c3c2c(c(s3)C(=O)c4ccc(cc4)Br)N)N5CCOCC5)CN1C)C C20814595
c1ccc2c(c1)c3c([nH]2)[C@@H]([NH+](CC3)CC(=O)Nc4cccc(c4)[N+](=O)[O-])c5cc(cc6c5OCO6)Cl C39228730
Cc1ccc(cc1)N2[C@@H](NN=C2SCC(=O)N/N=C/C3=c4ccccc4=[NH+]C3)c5ccc(cc5)Cl C39575889
C[C@@]12CC[C@H](CC1=CC[C@H]3[C@@H]2CC[C@@]4([C@@H]3CC=C4C(=O)C[C@@H]5c6c(cc7c(c6OC)OCO7)CC[NH+]5C)C)O C43740711
c1ccc(c(c1)Cn2cc(c3c2cccc3)/C=C\4/C(=[NH2+])N5C(=NC4=O)SC(=N5)c6ccccc6Cl)F C19798495
c1cc(oc1)[C@H]2C[C@@H](n3c(cc(n3)C(=O)N4CC[NH+](CC4)C56CC7CC(C5)CC(C7)C6)N2)C(F)(F)F C12374900
c1cc(oc1)[C@H]2C[C@H](n3c(cc(n3)C(=O)N4CC[NH+](CC4)C56CC7CC(C5)CC(C7)C6)N2)C(F)(F)F C12374902
Cc1ccc(cc1)n2nc(c(c2O)/C=N/c3[nH+]c(ccc3)/N=C/c4c(n(nc4C)c5ccc(cc5)C)O)C C18159193
Cc1ccc(cc1)S(=O)(=O)N/[NH+]=c\2/c(cc3cc(cc(c3o2)Cl)Cl)C(=O)Nc4ccccc4 C59170392
CCOc1cccc2c1o/c(=[NH+]\NS(=O)(=O)c3ccc(cc3)C)/c(c2)C(=O)Nc4ccc(c(c4)C)C C59170482
Cc1ccc(cc1)S(=O)(=O)N/[NH+]=c\2/c(cc3c4ccccc4ccc3o2)C(=O)Nc5cccc(c5)OC C59170521
Cc1ccc(cc1)S(=O)(=O)N/[NH+]=c\2/c(cc3ccccc3o2)C(=O)Nc4ccc(cc4Cl)Cl C59170614
Cc1cccc(c1)CSC2=[NH+]C3=NC(=C([C@H](N3N2)c4cccs4)C(=O)Nc5ccc(cc5)Cl)C C08594750
Cc1ccc(c(c1)CSC2=[NH+]C3=NC(=C([C@H](N3N2)c4cccs4)C(=O)Nc5ccccc5C)C)C C08607472
CC[NH+]1CCc2c(sc3c2C(=N[C@@H](N3)c4ccc(c(c4)OC)OC(=O)c5cccc6c5cccc6)O)C1 C15947151
Cc1cc(c(c2c1C(=O)/C(=C\c3cc(cc4c3OCOC4)Br)/O2)C[NH+]5C[C@@H](C[C@@H](C5)C)C)O C41583687
Cc1cc(c(c2c1C(=O)/C(=C\c3cc(cc4c3OCOC4)Br)/O2)C[NH+]5C[C@H](C[C@@H](C5)C)C)O C41583688
C[C@]12CC[C@@H]3[C@@H]([C@@H]1CC[C@@H]2O)CCC4=C/C(=N\OCC(=O)NCC[C@@H]5C=c6ccccc6=[NH+]5)/CC[C@]34C C63269900
C[C@]12CC[C@@H]3[C@H]([C@@H]1CC[C@@H]2O)CCC4=C/C(=N\OCC(=O)NCC[C@@H]5C=c6ccccc6=[NH+]5)/CC[C@]34C C63269907
COc1ccc(cc1)[C@@H]2[C@@H]3C(=c4ccccc4=[NH+]3)C[C@@H](N2C(=O)Nc5ccc(cc5OC)OC)C(=O)OC C63350623
CCCCc1ccc(cc1)NC(=O)c2ccc(cc2)N3C(=O)[C@@]4([C@H]5C(=c6ccccc6=[NH+]5)CCN4C3=O)C C63362349
C[C@]12CC[C@H]3[C@@H]([C@@H]1CC[C@]2(C)O)CCC4=C/C(=N/OCC(=O)NCCC5=c6ccccc6=[NH+]C5)/C=C[C@]34C C63363005
Cc1ccc(cc1)N2[C@H]([C@@H](C(=O)N(C2=O)c3ccc(cc3)C)[C@@H]4[C@@H]5C(=c6cc(ccc6=[NH+]5)OC)CCN4)O C63374367
CC(C)CNC(=O)c1ccccc1N2C(=O)[C@@H]3CC4=c5ccccc5=[NH+][C@@H]4[C@@H](N3C2=O)c6ccc(cc6)OC C63375742
CC(C)CNC(=O)c1ccccc1N2C(=O)[C@@H]3CC4=c5ccccc5=[NH+][C@H]4[C@@H](N3C2=O)c6ccc(cc6)OC C63375743
CC(C)CNC(=O)c1ccccc1N2C(=O)[C@@H]3CC4=c5ccccc5=[NH+][C@H]4[C@H](N3C2=O)c6ccc(cc6)OC C63375745
C[C@@H]1C(=c2ccccc2=[NH+]1)CCNC(=O)C3=C[C@H]4[C@@H](CC(CC4=O)(C)C)N(C3=O)c5cccc(c5)Cl C63526561
Cc1ccc2=[NH+]CC(=c2c1)CCNC(=O)C3=C([C@H]4N=C(C=C(N4N3)C(F)(F)F)c5cccs5)Cl C63546986
CCOC(=O)c1cccc(c1)N[C@@H]2/C(=N/S(=O)(=O)c3cccc4c3nsn4)/N=c5ccccc5=[NH+]2 C38965316
Cc1cccc(c1C)NC(=O)N2Cc3c4c(sc3-n5cccc5[C@@H]2c6ccc(cc6)OC)C[NH+](CC4)C C35427132
C[NH+]1CCc2c(sc-3c2CN([C@H](c4n3ccc4)c5ccc(cc5)OC)C(=O)Nc6ccc(cc6)F)C1 C35427167
C[NH+]1CCc2c(sc-3c2CN([C@H](c4n3ccc4)c5ccc(cc5)OC)C(=O)Nc6cccc(c6)F)C1 C35427196
C[NH+]1CCc2c(sc-3c2CN([C@H](c4n3ccc4)c5ccc(cc5)Cl)C(=O)Nc6ccccc6OC)C1 C35427204
Cc1ccc(c(c1)NC(=O)N2Cc3c4c(sc3-n5cccc5[C@@H]2c6ccc(cc6)F)C[NH+](CC4)C)OC C35427266
C[NH+]1CCc2c(sc-3c2CN([C@H](c4n3ccc4)c5cccc(c5)OC)C(=O)Nc6ccc(cc6)F)C1 C35427319
Cc1cc([nH+]c2c1cc(cc2)NC(=O)Cn3c(c(c(n3)C(F)(F)F)Br)C)N4CCCCC4 C03648815
CC(C)c1ccc(cc1)NC(=O)OC[C@H]2C[C@@H]3CC[NH+]2C[C@@H]3c4cc(nn4C)c5ccc(cc5)OC C08635874
c1ccc(cc1)C(=O)[C@@H]2[C@@H]([C@@]3(c4ccccc4NC3=O)[C@@H]5[NH+]2C=Cc6c5cccc6)C(=O)c7ccc(cc7)F C09136598
CC(C)(C)C(=O)[C@@H]1[C@@H]([C@@]2(c3ccccc3NC2=O)[C@@H]4[NH+]1C=Cc5c4cccc5)C(=O)c6ccc(cc6)Cl C09332392
Cc1cc([nH+]c2c1cc(cc2)NC(=O)CCC(=O)N3CCN(CC3)c4cccc(c4)Cl)N5CCC(CC5)C C09598021
Cc1cccc(c1C)C(=O)Nc2c3ccc(nc3sc2C(=O)OC)C[NH+](C)[C@H](C)c4cccs4 C12457364
CCN(c1ccccc1)S(=O)(=O)c2cc(ccc2Cl)NC(=O)C[NH+]3C[C@]4(C[C@@H]3CC(C4)(C)C)C C12622976
Cc1cccc2c1[nH]c(=O)c(c2)[C@@H](c3nnnn3C(C)(C)C)[NH+](Cc4ccccc4)Cc5ccccc5Cl C06443578
CC1([C@H]([C@@H]([NH2+][C@H]([C@@H]1[N+](=O)[O-])c2cccc(c2)Br)c3cccc(c3)Br)[N+](=O)[O-])C C02271432
Cc1ccc2cc(c(=O)[nH]c2c1C)C[NH+](C3CCCCC3)[C@H](c4nnnn4C5CCCCC5)C(C)C C13499139
CCn1c2ccccc2c3c1ccc(c3)[C@H]4[C@@H]5CC=C[C@H]5c6cc(ccc6N4)S(=O)(=O)N7CC[NH+](CC7)C C20684624
c1ccc2c(c1)N(C(=O)/C(=C/c3ccc(cc3)C(F)(F)F)/S2)CC(=O)NCCC[NH+]4CCCCCC4 C03054242
C[C@H]1C[C@@H](C[NH+](C1)CCCN2C(=O)c3cc4c(n3C[C@@]2(C)C(=O)NC5CCCCCCC5)ccs4)C C21161384
Cc1cccc(c1n2c(=O)c3ccccc3nc2SCc4cc(oc-5cc(=[NH+]C(=O)C)ccc45)O)C C21253957
Cc1ccc(cc1C)[C@]2(C(=O)N(C(=O)N2)CN3CC[NH+](CC3)C/C=C/c4ccccc4)c5ccccc5 C22792453
Cc1ccccc1NC(=O)N2CC[NH+](CC2)C[C@@H](c3ccc(cc3)Cl)OCc4cccc(c4)OC C23336108
CC(C)[NH+](CCN([C@@H]1CC[C@@]2(C[C@@H]2C1)c3cccc(c3)C#N)C(=O)Nc4cc(nc(c4)Cl)Cl)C(C)C C28649935
CCc1c(sc2c1c(=O)n(c(n2)N3CC[NH+](CC3)CC(C)C)CC(=O)Nc4cccc5c4cccc5)C C34749091
Cc1ccc(cc1)NC(=O)C[NH+]2CCN(CC2)c3c4c5c(sc4nc(n3)SCC=C)CCCC5 C34756047
C=CC[NH+]1CCN(CC1)c2c3c4c(sc3nc(n2)SCC(=O)Nc5cccc6c5cccc6)CCC4 C34758073
CCc1c(sc2c1c(nc(n2)SCC(=O)Nc3ccc(cc3)C)N4CC[NH+](CC4)CC(=C)C)C C34762801
C[C@H]1CCCC[NH+]1CCCNC(=O)c2cn3c(n2)CC[C@@H](C3)c4cc(cc(c4)C(F)(F)F)C(F)(F)F C34899134
CCCCNC(=O)N1CC[NH+](CC1)[C@H](C)c2nc3ccccc3c(=O)n2c4ccc(cc4)Br C35039145
CC1([C@H]2CC=C([C@@H]1C2)CN(CC[NH+]3CCN(CC3)C(=O)c4ccccc4)C(=O)Nc5ccc(cc5)Cl)C C35097048
CC[C@H](C)N(Cc1c(noc1N2CC[NH+](CC2)C)c3ccc(cc3)F)C(=O)Nc4cccc(c4)Cl C35780629
Cc1ccc(cc1)c2[nH+]c(c(c(n2)N3CCN(CC3)C(=O)Nc4ccccc4Br)C(C)C)C C35890870
C[NH+](C)CCN(Cc1c(noc1N2CCc3ccccc3C2)c4ccccc4)C(=O)Nc5cccc(c5)Cl C36249068
C[C@@]12CC[C@@H](CC1=CC[C@@H]3[C@@H]2CC[C@@]4([C@@H]3CC=C4C(=O)C[C@@H]5c6c(cc7c(c6OC)OCO7)CC[NH+]5C)C)O C37238532
CN(C)c1ccc(cc1)[C@H]2[NH2+]C[C@@H](O2)CSc3c(c(cc(n3)c4cccs4)C(F)(F)F)C#N C08781439
Cc1ccc2c(c1)C3=C([C@H](N4C(=[NH+]3)N=C(N4)SC)c5ccc(cc5)OC)[C@H](O2)c6cccc(c6)OC C09344960
CCOc1ccc(cc1)[C@H]2C3=C(c4ccccc4O2)[NH+]=C5N=C(NN5[C@H]3c6ccc(cc6)OC)SC C09344740
Cc1ccc(cc1)[C@@H]2C3=C(c4cc(ccc4O2)Cl)[NH+]=C5N=C(NN5[C@@H]3c6ccc(cc6)OC)SC C02249475
c1ccc(cc1)C(c2ccccc2)[NH2+][C@@H](c3cccs3)C(=O)N4CCN(CC4)C5=CC=C[C@H]6C5=CC=N6 C39303588
CNC(=S)N1[C@@H](CC(=N1)[C@H]2C(=c3cc(ccc3=[NH+]C2=O)Cl)c4ccccc4)c5ccccc5OC C39964709
c1cc(sc1)[C@H](CNC(=O)c2ccc(o2)S(=O)(=O)c3ccc(cc3)Cl)[NH+]4CCCCCC4 C40322241
CC[NH+]1CCN(CC1)c2c(cccc2Cl)NC(=O)/C=C/c3ccc(o3)c4cccc(c4Cl)Cl C40717752
Cn1c(cc(n1)c2cccs2)[C@H]3C[NH+]4CC[C@@H]3C[C@@H]4COC(=O)Nc5cccc(c5)C(F)(F)F C43525278
Cc1ccc2c(c1)sc(n2)c3ccc(cc3)NC(=O)C[NH+](C)[C@H](C)c4ccc(cc4)S(=O)(=O)C C46561677
C[C@H](c1nnc(n1c2ccc(cc2)F)S[C@@H](C)C(=O)/N=c\3/[nH]c(cs3)c4ccccc4)[NH+](C)C C49634647
CC[C@H](C)CN1C(=O)[C@@H]([NH2+]C12CCN(CC2)S(=O)(=O)c3cccc(c3Cl)Cl)CC(C)C C36038446
Cc1ccc(s1)c2cc3c(c(c2)OC[C@@H]4CCC[NH+](C4)C)OCCN(C3)Cc5ccc(cc5O)OC C55119333
COc1ccc(cc1)[C@@H]2C/C(=C/3\C(=c4cc(ccc4=[NH+]C3=O)Cl)c5ccccc5)/NN2S(=O)(=O)C C13122878
CCOC(=O)C1CC[NH+](CC1)Cc2c(cc(c3c2O/C(=C/c4ccc(c(c4)Cl)Cl)/C3=O)C)O C41586194
CCc1cccc(c1NC(=O)CSc2nnc(n2c3cccc(c3)C)C4=c5ccccc5=[NH+]C4)CC C63253453
CCCCCCNC(=O)c1ccccc1N2C(=O)[C@@H]3CC4=c5ccccc5=[NH+][C@@H]4[C@@H](N3C2=O)c6ccccc6 C63375534
CCOC(=O)c1cccc(c1)NC(=O)N2CCC3=c4cc(ccc4=[NH+][C@@H]3[C@@H]2c5ccc(cc5)C)Cl C63572833
CC(C)Oc1cccc(c1)[C@H]2N=[NH+]C(=S)N2/N=C/c3cc(cc(c3O)Br)Br C38966303
C[NH+]1CCc2c(sc-3c2CN([C@H](c4n3ccc4)c5ccc(cc5)F)C(=O)NCCc6ccccc6)C1 C35427274
COc1ccc(cc1)[C@H]2[C@@H]3C(=c4cc(ccc4=[NH+]3)Cl)CCN2C(=O)Nc5ccccc5C(=O)OC C64623113
COc1ccc(cc1)[C@H]2[C@H]3C(=c4cc(ccc4=[NH+]3)Cl)CCN2C(=O)Nc5ccc(cc5OC)OC C64623127
CCSC1([C@]2(C=C([NH2+][C@H]([C@@]2(C(=[NH+]1)N)C#N)c3ccccc3)C)C#N)SCC C04199104
c1ccc2c(c1)ccn2C[C@H](C[NH2+]CCNc3ccc(c[nH+]3)C(F)(F)F)O C04299478
CC1(Cc2c(c([nH+]c3c2c4c(s3)c(ncn4)NCC[NH3+])N5CCOCC5)CO1)C C04488659
c1cc(ccc1C2=[NH+]CCN2)Nc3nc(nc(n3)Nc4ccc(cc4)C5=[NH+]CCN5)N C01684444
CCOC(=O)c1c2c(sc1NC(=O)C[NH2+]C3CCCC3)C([NH2+]C(C2)(C)C)(C)C C03339730
C[C@@H](C(=O)Nc1c(c2c(s1)CCC2)C(=O)N)[NH+]3CCN(CC3)c4cccc[nH+]4 C08337361
c1ccc2c(c1)CC[NH+](C2)C[C@@H](COc3ccccc3C[NH2+]C(CO)CO)O C12441224
c1cc(c(cc1Cl)C[NH2+]C(CO)CO)OC[C@H](C[NH+]2CCCCCC2)O C14975237
C[NH+](CCc1ccccn1)[C@H]2[C@H](O[C@H]([C@H]2O)CO)C[NH2+]Cc3ccc(cc3)F C20465918
c1cc2c(cc1C3=[NH+]CCN3)[nH]c(c2N)/C=C\c4cc5cc(ccc5o4)C6=[NH+]CCN6 C05518854
CC1(CC(CC([NH2+]1)(C)C)NC(=O)/C=C/C(=O)NC2CC([NH2+]C(C2)(C)C)(C)C)C C27467343
c1ccc2=[NH+]CC(=c2c1)/C=N/N3c4c(nc5ccccc5n4)[C@@H]([C@H]3[NH3+])C(=O)NCCC6=CCCCC6 C38799927
Cc1cccc(c1)NC(=O)[C@@H]2c3c(nc4ccccc4n3)N([C@@H]2[NH3+])/N=C/C5=c6ccccc6=[NH+]C5 C38799963
Cc1ccc(cc1C)NC(=O)[C@@H]2c3c(nc4ccccc4n3)N([C@H]2[NH3+])/N=C/C5=c6ccccc6=[NH+]C5 C38799973
Cc1ccc2=[NH+][C@H]([NH+]=c2c1)C3=C(N(CC3=O)c4ccc(cc4)Nc5ccccc5)N C38819022
CCc1cccc2=C(C[NH+]=c12)C(=O)[C@H](c3ccccc3)S[C@@H]4N[NH2+]NN4C C39421745
Cc1cc(ccc1c2ccc(o2)C[NH2+]CC[NH2+]C[C@H](C)O)Br C19200314
C[C@@H]1C(=c2cc(ccc2=[NH+]1)C#N)CCNC(=O)[C@H]3CN(CC34CC[NH2+]CC4)C(=O)[C@@H]5C=C(N(N5)C)C C39674878
CC[NH+]1CCN(CC1)C(=O)c2c(c\3c(o2)CC(C/C3=N\NC(=[NH2+])N)(C)C)C C39855982
c1ccc2=[NH+]C(=O)[C@H]([NH+]=c2c1)/C(=N\Nc3cccc(c3)F)/[C@@H]([C@@H](CO)O)O C40151091
CC1(CC(CC([NH2+]1)(C)C)Nc2c(c(ncn2)NC3CC([NH2+]C(C3)(C)C)(C)C)[N+](=O)[O-])C C40629924
CC1(CC(CC([NH2+]1)(C)C)Nc2c(c([nH+]cn2)N(C)c3ccccc3)N)C C40757703
CCCNC(=O)C[NH+](C)[C@H](c1cc(cs1)Br)[C@@H](CC)[NH3+] C43286928
CC[C@@H]([C@@H](c1cc(cs1)Br)[NH+](CC)CC(=O)NC(C)C)[NH3+] C43287063
c\1cc-2c(cc(oc2c/c1=[NH+]\C(=O)[C@H]3CCCN3C(=O)CC[NH3+])O)C(F)(F)F C44681733
C[C@H]1CN(CC[NH2+]1)c2nc(nc(n2)NC3Cc4ccccc4C3)Nc5cc[nH+]cc5 C45300774
CC(=O)/[NH+]=c\1/ccc-2c(cc(oc2c1)O)C[NH+](Cc3ccc(cc3)C(=O)N)C4CC4 C46569727
CC(C)(C(=O)N[C@H](CC1=c2ccccc2=[NH+]C1)C(=O)N3CCC4(CC3)c5ccccc5[C@@H]([C@H]4O)O)[NH3+] C52426226
COc1ccc(cc1)[C@H](CNC(=O)C[NH+]2CCC[C@@H]2C(=O)N)[NH+]3CCCCC3 C52892407
C/C(=N/[NH+]=C\1/c2ccccc2CC(N1)(C)C)/C(=C)N/[NH+]=C\3/c4ccccc4CC(N3)(C)C C01833566
CC[NH+](C)C1(CCCCC1)C[NH2+]Cc2cn(c3c2cccc3)CCC(=O)N C55211767
COc1ccc(cc1)CCNC(=[NH2+])NC[C@H]2CCC[NH+](C2)Cc3cccs3 C58326817
Cc1cccc(c1NC(=O)CNC(=O)c2ccccc2NS(=O)(=O)c3ccc4=[NH+]C(=O)[NH+]=c4c3)C C39937665
c1cc(ccc1CNC(=O)c2ccc3=[NH+][C@@H]([NH+]=c3c2)C(F)(F)F)S(=O)(=O)N C63281553
c1ccc2=[NH+]C([NH+]=c2c1)SCC(=O)NNC(=S)NC3CCCCC3 C63363192
c1ccc2=[NH+]CC(=c2c1)CCN[C@H]3[NH+]=c4ccccc4=C5N3N[C@@H](N5)c6cccnc6 C63494562
c1cc(ccc1CNC(=O)CS[C@H]2[NH+]=c3ccc(cc3=[NH+]2)[N+](=O)[O-])S(=O)(=O)N C63520958
CCOc1ccc(cc1)[C@@H]2NN=C(N2N)SCC3[NH+]=c4ccccc4=[NH+]3 C63619688
Cc1ccc(c(c1)NC(=O)CS[C@@H]2N=N[C@@H](O2)[C@H](CC3=c4ccccc4=[NH+]C3)[NH3+])C C63720162
C[NH+](C)CCN[C@@H]1C2=C(CCN(C2)Cc3ccccc3)C4=C([NH+]=NC4=N1)N C38966591
c1ccc2=[NH+]CC(=c2c1)C[C@@H]([C@@H]3NN[C@H](O3)SCc4c(cccc4Cl)Cl)[NH3+] C63761271
c1cc(ccc1C[NH2+]C[C@@]2(CCC[NH+]3[C@@H]2CCCC3)O)S(=O)(=O)N C63844800
c1ccc2=[NH+][C@H](C=c2c1)CN3CC[C@@H]4NN[C@@H]([NH+]4CC3)CNC(=O)[C@@H]5CCOC5 C64002304
Cc1c[nH+]c([nH]1)CCNC(=O)C[C@@H]2C(=O)NCC[NH+]2Cc3ccccc3OC C32513829
c1ccc2c(c1)C(=O)N([C@@H](N2)O)CC3CCC(CC3)C(=O)NC4[NH+]=c5ccccc5=[NH+]4 C64164037
C[C@@H](C(=O)N)OC(=O)c1ccc(cc1)NS(=O)(=O)c2ccc3=[NH+]C(=O)[NH+]=c3c2 C64230987
C[C@@H]1C[C@@H](C[NH+](C1)Cc2ccccc2CN/C(=[NH+]/C[C@@H]3CCCO3)/N)C C66243448
C[C@@H]1C[C@H](C[NH+](C1)Cc2ccccc2CN/C(=[NH+]/C[C@@H]3CCCO3)/N)C C66243450
CC1CCN(CC1)c2ccc(c[nH+]2)CNC(=[NH2+])NCCc3ccc(cc3)OC C66243478
CC(C)CCC(=O)NNC(=O)NCc1cc[nH+]c(c1)N2CC[NH+](CC2)C C67060217
Cc1ccc2cccc(c2n1)NC(=S)NC(=O)c3cccs3 C00271124
C[C@@H]1CC[C@@]23COC(=O)C2=CCC[C@@H]3[C@@]1(C)CC/C(=C\CO)/CO C17191602
c1ccc(cc1)CN2CCN(CC2)C(=O)CCc3cccc(c3)N C20187000
C/C(=C(/C#N)\C(=O)CSc1c(cc(cn1)C(F)(F)F)Cl)/N C06512500
c1cc(ccc1CN(C2CC2)C(=O)C[C@@H]3C[C@H]4CC[C@@H]3C4)C(=O)N C31175480
c1ccc(c(c1)OCC(=O)NC[C@@H](c2ccc(c(c2)F)F)O)F C31299728
C[C@@H](C(=O)NC[C@H]1CC2c3ccccc3C1c4c2cccc4)NC(=O)C C32903946
Cc1cccc(c1)COc2ccccc2[C@H]3[NH2+][C@H](CS3)C(=O)[O-] C33478658
Cc1cc(cc(c1)Oc2ccc(cc2)[C@H]3[NH2+][C@@H](CS3)C(=O)[O-])C C33485388
Cc1ccc(c(c1)C(C)(C)C)OCC[C@H]2[NH2+][C@H](CS2)C(=O)[O-] C33486518
Cc1cccc(c1OCC[C@H]2[NH2+][C@@H](CS2)C(=O)[O-])C(C)(C)C C33486528
CN(Cc1ccsc1)S(=O)(=O)Cc2ccc(cc2)C(=S)N C35719471
CN(Cc1cc(ccc1Cl)N)S(=O)(=O)Cc2ccccc2 C36743440
Cc1cc(cc(c1)NC(=S)NCc2ccc(cc2)S(=O)(=O)C)C C36847367
c1cc(ccc1N)OCCCn2cc(ccc2=O)Br C36671589
c1cc(c(cc1Br)[C@H](C(=O)[O-])[NH2+]C[C@H]2CCCO2)F C37956716
Cc1ccc(s1)[C@H](C)N(C)S(=O)(=O)Cc2cccc(c2)N C40334605
C[C@@H]1C[C@H](c2ccccc2N1C(=O)CCc3cccs3)C(=O)N C40498612
CN(Cc1cc(sc1)Br)S(=O)(=O)c2cccc(c2)N C42360897
C[C@@H](CN(C)S(=O)(=O)c1cc(cc(c1)Cl)Cl)C(=S)N C42457042
C[C@@H](CN(C)S(=O)(=O)c1cccc(c1)Br)C(=S)N C42457069
C[C@@H](CN(C)S(=O)(=O)c1ccccc1Br)C(=S)N C42457073
C[C@@H](CN(C)S(=O)(=O)c1ccc(s1)Br)C(=S)N C42457093
C[C@H](CN(C)S(=O)(=O)c1cc(sc1Cl)Cl)C(=S)N C42457135
CC(C)N(CCC(=S)N)S(=O)(=O)c1ccc(s1)Cl C42528972
c1c(cc(cc1Cl)Cl)S(=O)(=O)N(CCC(=S)N)C2CC2 C42531360
C[C@H](c1cc2cc(ccc2o1)Br)[NH2+][C@@H](C(C)C)C(=O)[O-] C43429970
Cc1ccc(cc1)CCn2c(c(cc2c3csc(n3)C)C(=O)N)C C44145417
CCN(Cc1ccc(s1)Cl)C(=O)c2ccc(cc2)C(=O)N C44867987
CCCN(CC(=S)N)S(=O)(=O)c1c(ccs1)Br C45093324
c1ccc(cc1)c2cn(c(n2)SCC[S@@](=O)c3ccccc3)N C47203415
CCNC(=O)[C@@H](C)NC(=O)[C@H](C)Sc1ccc(cc1)Br C48242945
Cc1cc(cc(c1NCC(=O)N[C@@H](C)COC)C)Br C48442955
Cc1ccc(cc1N)S(=O)(=O)N(Cc2ccsc2)C3CC3 C48952818
Cc1cc(cc(c1)S(=O)(=O)N(Cc2ccsc2)C3CC3)N C48952840
CC(C)C[C@H]1c2cccc3c2c(cn3C)C[C@H](N1)C(=O)NC4CCC4 C49171492
C=C(CNC(=O)CC[C@H]1Cc2ccccc2NC1=O)Br C49297231
C[C@@H](c1cccc(c1)C#CCO)NS(=O)(=O)c2cccs2 C49590881
Cc1ccc(s1)CNS(=O)(=O)c2ccc(cc2)C#CCO C50227101
C[C@H](c1cc(ccc1O[C@H](C)C(=O)NCC=C)Br)O C52068375
Cc1nc(cs1)CSCC(=O)N[C@]2(CCC[C@@H](C2)C)CO C53103850
c1cc2c(cc1NC(=S)Nc3ccc(c(c3)F)F)OCCO2 C17449685
Cc1ccc(s1)CN(CCCO)C(=O)c2ccc(c(c2)O)F C55131648
c1cc(sc1CNC[C@]2(CCCN(C2=O)CC3CC3)O)Cl C55199692
CN(Cc1cc(sc1)Br)C(=O)Cc2csc(n2)N C55273157
C[C@@H](Cn1c2c(cc(cn2)Cl)nc1C(F)(F)F)C(=S)N C57877920
C[C@H](c1ccsc1)NS(=O)(=O)c2ccc(cc2)C#CCO C61372070
c1cc(c(cc1F)C#CCO)S(=O)(=O)NCCC(F)(F)F C63102193
C1C[C@H](C[C@H](C1)C(=O)NCC(F)(F)F)C(=O)NCC(F)(F)F C58265308
C=C(CNC(=O)CNC(=O)c1ccc2c(c1)CCC2)Br C67157214
Cc1ccc(cc1)N2C(=O)[C@H]3[C@@H](C2=O)[C@@]4(c5ccccc5NC4=O)[NH2+][C@H]3[C@@H](C)O C04043958
CC1(CC(CC([NH2+]1)(C)C)NC(=O)C(=O)NC[C@@H]2COc3ccccc3O2)C C05050843
C[NH+]1CCc2c(sc3c2C(=N[C@@H](N3)c4cc(c(c(c4)OC)O)OC)O)C1 C06727369
C[C@H](C(=O)NC(=O)NC)[NH+](C)CC(=O)Nc1ccccc1Br C08120840
CC[NH+]1CCc2c(sc3c2C(=N[C@@H](N3)c4ccc(c(c4)I)O)O)C1 C08927633
CC[NH+]1CCc2c(sc3c2C(=N[C@@H](N3)c4cc(ccc4O)I)O)C1 C08927635
CC[C@@H](C)N1C(=O)[C@@H]2[C@@H](C1=O)[C@@]3(c4cc(cc(c4NC3=O)Cl)C)[NH2+][C@@H]2[C@@H](C)O C09042769
CC(C)[NH+]1CCc2c(sc(c2C(=O)N)NC(=O)c3ccc4c(c3)OCO4)C1 C09174653
COCCn1c(=O)c(c(nc1S)O)[C@H]2c3c(c4ccccc4[nH]3)CC[NH2+]2 C09358457
C[C@@H](C(=O)NC1CC([NH2+]C(C1)(C)C)(C)C)NC2=NS(=O)(=O)c3c2cccc3 C11423112
CC(C)C[C@@H]\1C[NH+]2CCc3cc(c(cc3[C@H]2C/C1=N\NC(=O)N)OC)OC C15319526
c1cc2c(cc1[C@H](C[NH+]3CCC4(CC3)C[C@H](c5cc(ccc5O4)O)O)O)OCCCO2 C19345593
CNC(=O)NC(=O)C[NH+]1CCC[C@@H]1C(=O)Nc2cc(ccc2Cl)Cl C26603083
CNC(=O)NC(=O)C[NH+]1CCC[C@H]1C(=O)Nc2cc(ccc2Cl)Cl C26603084
Cc1c(sc(n1)NC(=O)c2c(c3cc4cc5c(cc4[nH+]c3s2)OCO5)N)C C35315028
Cc1cc(cc(c1)C(=O)N[C@H](C)C(=O)N2CCC3(CC2)c4c([nH+]c[nH]4)CCN3)C C24986896
c1cc2=[NH+]C(=O)C(=c2cc1Br)NNC(=O)c3cc([nH]n3)C4CC4 C06554056
Cc1cc(n(n1)C(C)C)C(=O)Nc2c(c3c(s2)C[NH+](CC3)C(C)C)C(=O)N C38506993
CC(C)n1ccc(n1)C(=O)Nc2c(c3c(s2)C[NH+](CC3)C(C)C)C(=O)N C38508738
CCOC(=O)C1=C(OC2=c3ccccc3=[NH+]C(=O)[C@@H]2[C@@H]1c4ccc(cc4)O)N C39916290
CCOc1cc(ccc1O)[C@@H]2[C@@H]3C(=c4ccccc4=[NH+]C3=O)OC(=C2C#N)N C39916330
CCOc1cc(ccc1O)[C@H]2[C@@H]3C(=c4ccccc4=[NH+]C3=O)OC(=C2C#N)N C39916331
Cc1c(c(n(n1)CC(C)C)C)NC(=O)C(=O)NC2CC([NH2+]C(C2)(C)C)(C)C C49547891
Cc1ccc(s1)C(=O)NC2CC[NH+](CC2)[C@@H](C)C(=O)NC(=O)NC(C)C C51098669
Cc1ccc(s1)C(=O)NC2CC[NH+](CC2)[C@H](C)C(=O)NC(=O)NC(C)C C51098670
CCC(=O)N1C[C@@H](C2(C1)CC[NH2+]CC2)C(=O)N[C@@H](C)c3[nH]c4cc(ccc4n3)C C44737210
CCC(=O)N1C[C@H](C2(C1)CC[NH2+]CC2)C(=O)N[C@@H](C)c3[nH]c4cc(ccc4n3)C C44737213
C=C1C=C(N2[C@@H]([NH+]=C(N=C2N1)NCC[NH+]3CCCCC3)[C@@H]4CCC=CC4)[O-] C59619517
C=C1C=C(N2[C@H]([NH+]=C(N=C2N1)NCC[NH+]3CCCCC3)[C@H]4CCC=CC4)[O-] C59619519
c1cc(cc(c1)C(F)(F)F)[C@H]2NC(=[NH2+])Nc3n2c4cc5c(cc4n3)OCCCO5 C12506227
c1c[nH+]c(cc1CNC(=O)Nc2cc(c[nH]c2=O)C(F)(F)F)N3CCCC3 C63162191
Cc1cccc(c1)N2[C@@H](N=C([C@H](C2=O)[C@@H]3[C@@H]4C(=c5ccccc5=[NH+]4)CCN3)O)O C63581975
C[C@H]1C(=c2cc(ccc2=[NH+]1)F)CCNC(=O)C(=O)NC3=C(NN([C@@H]3C)C)C C63807247
Cc1cc(cc(c1)N2[C@H](N=C([C@@H](C2=O)[C@@H]3[C@@H]4C(=c5ccccc5=[NH+]4)CCN3)O)O)C C63933675
Cc1cc(cc(c1)N2[C@@H](N=C([C@H](C2=O)[C@@H]3[C@@H]4C(=c5ccccc5=[NH+]4)CCN3)O)O)C C63933677
Cc1ccccc1N2[C@@H](N=C([C@@H](C2=O)[C@@H]3[C@@H]4C(=c5ccccc5=[NH+]4)CCN3)O)O C64019298
Cc1ccc(c(c1)N2[C@@H](N=C([C@@H](C2=O)[C@@H]3[C@@H]4C(=c5ccccc5=[NH+]4)CCN3)O)O)C C64197346
C[C@H](C(=O)Nc1nccs1)[NH+]2CCC3(CC2)C(=O)Nc4ccccc4N3 C65404735
Cc1c2ccccc2oc1C(=O)NNC(=O)NC[C@H](C)[NH+]3CCC(CC3)C C65480766
CC(C)[NH+]1CCCN2[C@@H](C1)C=C(N2)C(=O)NCCc3c4c(n[nH]3)CCCC4 C65490610
c1cc2c(cc1NC(=O)Nc3ccc([nH+]c3)N4CCCC4)NC(=O)CS2 C65771323
CC(C)Cn1c(c(c(=O)[nH]c1=O)C(=O)C[NH+]2CC3C[C@H]4C[C@@H](C3)CC2C4)N C65967936
c1ccc(c(c1)C(=O)N)NC(=O)C[NH+]2CCC[C@H]2c3cccc4c3OCCO4 C66899396
CC(C)[NH+]1CCC(CC1)Nc2ccc(cc2S(=O)(=O)C)S(=O)(=O)N C67095280
C[C@H]1C[C@@H](C[NH+](C1)C(C)(C)CNC(=O)C2CCC3(CC2)C(=O)NC(=O)N3)C C67269275
C[C@@H]1C[C@H](C[NH+](C1)C(C)(C)CNC(=O)C2CCC3(CC2)C(=O)NC(=O)N3)C C67269277
CCCC[NH+]1Cc2cccc(c2C1)NC(=O)C3CCC4(CC3)C(=O)NC(=O)N4 C67274535
CC(C)[C@H](CNC(=O)C1CCC2(CC1)C(=O)NC(=O)N2)[NH+]3CCCCCC3 C67304522
C1CCCC(CC1)[NH+]2CC[C@@H](C2)NC(=O)C3CCC4(CC3)C(=O)NC(=O)N4 C67305317
CCOc1ccc(cc1NC(=O)C(=O)NC2CC([NH2+]C(C2)(C)C)(C)C)C#N C67315992
CCOC(=O)C1=C(NC(=O)N[C@@H]1c2ccc3c(c2)OCO3)C[NH2+]CC45CC6CC(C4)CC(C6)C5 C04502039
CCOc1ccc(cc1)NC(=[NH2+])Nc2[nH]c(=O)cc(n2)CSc3ccc(cc3)Cl C09484385
COc1cc(cc(c1)OC)NC(=[NH2+])Nc2[nH]c(=O)cc(n2)CSc3ccc(cc3)Cl C09935250
CCOC(=O)c1c2c(sc1NC(=O)COc3ccc(cc3C(=O)N)Cl)C([NH2+]C(C2)(C)C)(C)C C11114846
CCOC(=O)C1=C(NC(=O)N[C@H]1c2ccc(cc2)Cl)C[NH+](C)CC(=O)Nc3ccccc3Cl C11291846
Cc1cccc(c1NC(=O)C[NH+](CC(=O)Nc2c(cccc2C)C)[C@H](C)C(=O)Nc3ccccc3C#N)C C13134526
CC[NH+](CC)CCNC(=O)c1ccc(cc1)NC(=S)NC(=O)/C=C/c2ccc(cc2)C C13622059
CCCCn1c(c(c(=O)[nH]c1=O)N(C2CCCC2)C(=O)C[NH+](C)Cc3cccc(c3Cl)Cl)N C15451445
Cc1cc(c(c(c1)C)NC(=O)C[NH+](C)CC(=O)NCC(=O)Nc2ccccc2Br)C C15482849
CCOc1ccccc1Nc2nc(nc(n2)N)CN3CC[NH+](CC3)/C=C/c4ccccc4 C20028226
Cc1ccc(cc1)N2CC[NH+](C[C@@H]2C)CC(=O)Nc3c(c(c(s3)C(=O)N)C)C(=O)OC(C)C C20367599
CCOc1ccc(cc1)NCc2nnc(n2c3ccccc3)SCC(=O)NC4CC([NH2+]C(C4)(C)C)(C)C C20829278
CCCCn1c(c(c(=O)[nH]c1=O)N(C2CCCC2)C(=O)C[NH+](C)Cc3ccccc3C(F)(F)F)N C25532725
CCCc1ccc(cc1)[C@@H](C(C)C)[NH2+]CC(=O)NCC(=O)Nc2ccc(c(c2F)F)F C28731202
CC[NH+](CC)CCNC(=O)c1ccc(cc1)NC(=S)NC(=O)CCC2CCCCC2 C13622082
CCC[NH+](CC(=O)Nc1cccc(c1)NC(=O)c2ccco2)CC(=O)Nc3ccccc3C C31004138
C[C@@H]1CCC=C([C@@]1(C)CC/C(=C/CC/C(=C\CS(=O)(=O)CC[NH+]=C(N)N)/CO)/C)C C17218656
CCCc1nc(no1)c2cc3cccc(c3[nH+]c2NCCc4ccc(cc4)S(=O)(=O)N)C C33331608
CCCCOC(=O)c1c2cc(c(cc2n(c1CSC(=[NH2+])N)c3ccccc3)Br)OC(=O)C C33394763
CCCCc1ccc(cc1)C(=O)N(CCCCCC[NH3+])[C@H](C)c2[nH]c(=O)c3ccccc3n2 C33663761
CC[NH+](CC)CCNC(=O)c1cc(ccc1N(C)C)NC(=O)Nc2ccccc2OCC C35210326
COC(=O)c1ccc(cc1)[C@H]([C@@H](C[NH2+]Cc2ccccc2)C(=O)[O-])[NH2+]Cc3ccccc3 C35385458
COC(=O)c1ccc(cc1)[C@H]([C@H](C[NH2+]Cc2ccccc2)C(=O)[O-])[NH2+]Cc3ccccc3 C35385462
CC[NH+](CC)CCNC(=O)c1ccc2c(c1)[C@@H]3C=CC[C@@H]3[C@@H](N2)c4cc(ccc4O)[N+](=O)[O-] C14476254
CC(C)Cc1ccc(cc1)[C@@H](CNc2ccccc2O)N3CC[NH2+][C@@H](C3)S(=O)(=O)Oc4ccccc4 C39533567
CCO[C@@H]1C[NH+](CCN1)[C@@H](CNc2ccccc2O)c3ccc(cc3)S(=O)(=O)Oc4ccccc4 C39534379
CCCC[C@@H](C)C(=O)N1C[C@@H](C2(C1)CC[NH2+]CC2)C(=O)NCc3ccccc3Sc4ccccc4CO C39657758
Cc1ccc(cc1)CS[C@@H]2NN[C@@H](S2)SCC(=O)N/N=C/C3=c4ccccc4=[NH+]C3 C39923303
c1cc(c(c(c1)Cl)COc2ccc(cc2C[NH2+]CCNCCO)Br)F C40720409
CCOc1cc(cc(c1OCc2ccccc2C)Br)C[NH2+]CCNCCO C40720449
CCOc1cc(cc(c1OCc2c(cccc2Cl)F)Cl)C[NH2+]CCNCCO C40720536
CCC(C)(C)c1ccc(c(c1)C(C)(C)CC)OCCCCNC(=O)c2coc(n2)[C@@H](C)[NH3+] C43216385
CCC(C)(C)c1ccc(c(c1)C(C)(C)CC)OCCCCNC(=O)c2csc(n2)[C@H](C)[NH3+] C43227084
CC(C)C1=CC2=CC[C@@H]3[C@]([C@@H]2CC1)(CCC[C@@]3(C)C(=O)N[C@H](CCCNC(=[NH2+])N)C(=O)OC)C C44690216
Cc1c(c2cc(ccc2[nH]1)C#N)CCNC(=O)[C@@H]3CN(CC34CC[NH2+]CC4)C(=O)CCCc5ccccc5 C44714593
CCS(=O)(=O)NC1CC[NH+](CC1)CC/C=C/c2cncc(c2Nc3ccc4c(c3C)cc[nH]4)C#N C45351258
CCCCN(c1c(n(c(=O)[nH]c1=O)CC(C)C)N)C(=O)C[NH+](C)[C@H](C)c2ccc(cc2)Cl C46583455
CC[NH+](CC)CCNC(=O)c1ccc(cc1)NC(=O)Nc2ccc(cc2)C(=O)OCC C51354287
C[C@@H](c1ccc(c(c1)OC)OCC(F)(F)F)NC(=O)NCCC[NH2+]C2CCCCC2 C58161017
CCC[NH+](CC(=O)Nc1cccc(c1)S(=O)(=O)N)[C@H](C)c2ccc(c(c2)Cl)Cl C59350324
CCCCn1c(c(c(=O)[nH]c1=O)N(C2CCCC2)C(=O)C[NH+](CC3CCCCC3)C4CC4)N C59409349
COc1cccc(c1)NC(=O)C[NH2+]CCCNc2ccc(cc2[N+](=O)[O-])C(F)(F)F C59447154
COc1ccc(cc1)NC(=O)C[NH2+]CCCNc2ccc(cc2[N+](=O)[O-])C(F)(F)F C59447156
Cc1cc(nc(n1)N/C(=N/C(=S)NCc2ccco2)/NC3CC([NH2+]C(C3)(C)C)(C)C)C C14158027
CCOc1ccc(cc1OC)[C@H](CNC(=O)C[C@H](c2cccc(c2)C)NC(=O)N)C3=c4ccccc4=[NH+]C3 C63112107
CC1=C([C@@H](N(N1)c2ccccc2)Oc3ccc(cc3)F)C[NH2+]CCCc4c(c([nH]n4)N)C#N C39939950
CC(C)CCN1[C@@H]2NN[C@H](N2c3ccsc3C1=O)CCCC(=O)NCCC4=c5ccccc5=[NH+]C4 C63552629
CCCN1[C@@H](NN=C1SCC(=O)NC[C@H](c2ccc(cc2)OC)C3=c4ccccc4=[NH+]C3)O C63887184
CCCCCCN1[C@@H](NN=C1C2=c3ccccc3=[NH+]C2)S[C@@H](C)C(=O)NC(=O)NCC C64055443
CCCCCCN1[C@H](NN=C1C2=c3ccccc3=[NH+]C2)S[C@H](C)C(=O)NC(=O)NCC C64055447
Cc1ccccc1n2c(=O)c3c4c(sc3nc2NN)C[NH+](CC4)C C00206909
Cc1cc(c(c(c1)Br)NC(=O)[C@@H]2C[C@@H](C[NH2+]2)O)Br C20504200
c1ccc(cc1)c2cn(c3c2c(=[NH2+])n(cn3)N)c4ccc(cc4)Cl C03852038
c1ccc(cc1)n2cc(c3c2ncn(c3=[NH2+])N)c4ccc(cc4)Cl C03852044
C=CC[NH+]1CCN(CC1)C(=O)Nc2c(c3c(s2)CCC3)C(=O)N C34785748
C[C@]12C[NH+]3C[C@]([C@H]1O)(CN(C2)[C@@H]3c4cccc(c4)N)c5ccccc5 C35585765
c1c(cc(c(c1Cl)S(=O)(=O)NC2CC(C2)[NH3+])Cl)Br C36265778
c1cc2c(cc1Br)c(c(c[nH+]2)N)N3CCC[C@H](C3)CO C36813210
c1cc(c(cc1NC(=O)[C@H]2C[C@@H](C[NH2+]2)O)C(F)(F)F)Br C37014805
c1cc(c(cc1Br)Br)NC(=O)[C@@H]2C[C@@H](C[NH2+]2)O C37016076
c1cc(c(cc1Br)Br)NC(=O)[C@H]2C[C@@H](C[NH2+]2)O C37016077
Cc1ccc(cc1I)NC(=O)[C@H]2C[C@H](C[NH2+]2)O C37029042
c1cc2c(cc1[C@H](c3cc(cc(c3)Br)F)[NH3+])NC(=O)CO2 C37034365
c1cc(c(cc1I)Cl)NC(=O)[C@@H]2C[C@@H](C[NH2+]2)O C37045454
c1cc(c(cc1Br)NC(=O)[C@H]2C[C@@H](C[NH2+]2)O)Br C37047084
c1cc(c(cc1Br)NC(=O)[C@H]2C[C@H](C[NH2+]2)O)Br C37047086
C[C@@H]1C[C@H](C[NH+](C1)CC(=O)Nc2ccc(cc2Br)N)C C37272604
c1cc2c(cc1[C@H](c3cc(ccc3Cl)Br)[NH3+])NC(=O)CO2 C37287933
Cc1cc(cc(c1NC(=O)C2CCC(CC2)[NH3+])OC)Br C37767026
Cc1cc(cc2c1NC(=O)[C@H]2[NH2+][C@H]3CCC[C@@H](C3)O)Br C42117732
c1c2c(cc(c1Br)F)NC(=O)[C@H]2[NH2+]C3CCC(CC3)O C42135078
c1cc2c(cc1Br)c(c(c[nH+]2)N)NC[C@@H]3CCCCO3 C42813957
C[C@@H]([C@@H](c1cccc(c1)Br)N2CCN(CC2)CCO)[NH3+] C43020725
C[C@@H]([C@H](c1cccc(c1)Br)N2CCN(CC2)CCO)[NH3+] C43020729
C[C@H]([C@H](c1cccc(c1)Br)N2CCN(CC2)CCO)[NH3+] C43020731
C[C@H]([C@@H](c1ccccc1Br)N2CCN(CC2)CCO)[NH3+] C43091889
C[C@@H]([C@H](c1ccccc1Br)N2CCN(CC2)CCO)[NH3+] C43091892
CSCC[C@@H](c1nc(cs1)C(=O)NC23CC4CC(C2)CC(C4)C3)[NH3+] C43250529
C[C@H]([C@@H](c1ccc(s1)Br)[NH+]2CCC[C@@H]2C(=O)NC)N C43262353
CC[C@H]([C@H](c1cc(cs1)Br)[NH+]2CCN(CC2)CCO)N C43285808
c1cc(c(cc1N)C(=O)NC[C@@H]2CC[NH+](C2)C3CC3)Br C45623816
c1cc(c(cc1N)Br)NC(=O)C[NH+]2CCCSCC2 C48895971
c1c(c(cc(c1Cl)Cl)Cl)NC(=O)Cn2cc(nn2)C[NH3+] C50224378
COc1cc(cc(c1O)Br)c2nc3c(s2)[C@H](CCC3)[NH3+] C50330421
C[C@@H]1CCC[NH+]([C@@H]1C)CC(=O)Nc2ccc(cc2Br)N C50563206
Cc1cc(cc2c1NC(=O)[C@H]2[NH2+][C@@H]3CCCC[C@@H]3O)Br C52002364
Cc1cc(cc2c1NC(=O)[C@H]2[NH2+][C@H]3CCCC[C@@H]3O)Br C52002367
c1cc(ccc1CNc2cc3c(cc2[NH3+])OCCO3)Br C57356147
C[C@@H](c1c(ccs1)Br)[NH2+]C2CCN(CC2)CC(=O)N C37318541
Cc1cc(ccc1NC(=O)CN2[C@@H]3CC[C@H]2CC(C3)[NH3+])Br C40750093
c1c(cc(c2c1[C@@H](C(=O)N2)N3CCC[C@@H](C3)C[NH3+])Br)F C44528071
Cc1cc(cc2c1NC(=O)[C@@H]2N3CCCC[C@@H]3C[NH3+])Br C44540546
CN(Cc1cccnc1C(=[NH2+])N)Cc2cc(sc2)Br C61658229
c1c(cc(c(c1Cl)S(=O)(=O)N[C@@H]2CCC[C@H]2[NH3+])Cl)Br C63174865
Cc1cc(c(c(c1Cl)S(=O)(=O)N[C@@H]2CCC[C@@H]2[NH3+])C)Cl C63176263
C[C@H]([C@@H]1CCCCN1[C@@H]2c3cccc(c3NC2=O)Br)[NH3+] C63192150
C[C@@H]([C@H]1CCCCN1[C@@H]2c3cccc(c3NC2=O)Br)[NH3+] C63192151
c1c(cc(c(c1F)S(=O)(=O)N[C@@H]2CCCCC[C@@H]2[NH3+])Br)F C63213762
c1c(cc(c(c1F)S(=O)(=O)N[C@H]2CCCCC[C@H]2[NH3+])Br)F C63213766
Cc1ccc(cc1)C2=NC3(CC[NH2+]CC3)N[C@@H](C2)c4cc(ccc4O)Br C65298096
c1c2cc(cc(c2c(cc1S(=O)(=O)[O-])[N+](=O)[O-])S(=O)(=O)[O-])S(=O)(=O)[O-] C04783151
C(C=C([C@H](O)S(=O)(=O)[O-])[C@H](O)S(=O)(=O)[O-])[C@H](O)S(=O)(=O)[O-] C16968980
C([C@@H]1[C@@H]([C@H]([C@H](O1)C=O)O)O[C@H]2[C@@H]([C@H]([C@@H]([C@H](O2)C(=O)[O-])O)O)OS(=O)(=O)[O-])OS(=O)(=O)[O-] C22061357
c1cc(ccc1[C@H](c2c([nH]c(=O)[nH]c2=O)[O-])c3c(=O)[nH]c(nc3[O-])[O-])[N+](=O)[O-] C25668354
C(CN(CC(=O)[O-])C[P@](=O)(O)[O-])[NH+](CC(=O)[O-])C[P@](=O)(O)[O-] C31302649
COC(=O)/C(=N/N)/[C@H](c1c(nc2cc(ccc2n1)[N+](=O)[O-])[O-])C(=O)/C(=N/c3[nH]c(nn3)[S-])/[O-] C16958024
C1=C(O[C@H]([C@H]([C@@H]1O)O)O[C@@H]([C@@H](COS(=O)(=O)[O-])O)[C@@H]([C@@H](C=O)NS(=O)(=O)[O-])O)C(=O)[O-] C34781363
C([C@@H]1[C@@H]([C@H]([C@H](O1)C=O)O)O[C@H]2[C@@H]([C@@H]([C@@H]([C@@H](O2)C(=O)[O-])O)O)OS(=O)(=O)[O-])OS(=O)(=O)[O-] C35644679
C([C@@H]1[C@@H]([C@H]([C@H](O1)COS(=O)(=O)[O-])O[C@@H]2[C@@H]([C@@H]([C@@H]([C@@H](O2)C(=O)[O-])O)O)OS(=O)(=O)[O-])O)O C35644689
C([C@@H]1[C@@H]([C@H]([C@H](O1)COS(=O)(=O)[O-])O[C@H]2[C@@H]([C@@H]([C@@H]([C@@H](O2)C(=O)[O-])O)O)OS(=O)(=O)[O-])O)O C35644692
c1cc2c(cc1S(=O)(=O)[O-])c(c([nH]2)C3=[NH+]c4c(cc(cc4S(=O)(=O)[O-])S(=O)(=O)[O-])C3=O)[O-] C04261888
C1=C(O[C@@H]([C@H]([C@@H]1O)OS(=O)(=O)[O-])O[C@@H]([C@@H](CO)O)[C@@H]([C@@H](C=O)NS(=O)(=O)[O-])O)C(=O)[O-] C37250126
C1=C(O[C@H]([C@H]([C@@H]1O)OS(=O)(=O)[O-])O[C@@H]([C@@H](CO)O)[C@@H]([C@@H](C=O)NS(=O)(=O)[O-])O)C(=O)[O-] C37250129
c1cc(ccc1CCC2=C3C(=NC(=NC3=O)[NH-])N=C2)C(=O)N[C@@H](CCc4[n-]nnn4)C(=O)[O-] C38665057
C1N=C2C(=NC(=NC2=O)[NH-])N1[C@H]3[C@@H]([C@@H]([C@@H](O3)CO[P@@](=O)(C[P@](=O)(O)[O-])[O-])O)O C38665181
C1N=C2C(=NC(=NC2=O)[NH-])N1[C@H]3[C@H]([C@@H]([C@@H](O3)CO[P@@](=O)(C[P@](=O)(O)[O-])[O-])O)O C38665185
c1c(cc(c(c1N/N=C\2/C=C(C(=O)C=C2[O-])C(=O)[O-])O)[N+](=O)[O-])S(=O)(=O)[O-] C38191676
C([C@H]1[C@H]([C@@H]([C@@H](O1)N2[C@@H](N=C3C2=NC(=NC3=O)[NH-])Br)O)O)OP(=O)([O-])[O-] C39946873
C1[C@H]([C@H](O[C@@H]1N2CN=C3C2=NC(=NC3=O)[NH-])CO)OP(=O)([O-])[O-] C39946908
C([C@H]1[C@@H]([C@@H]([C@@H](O1)C=O)O)O[C@@H]2[C@@H]([C@@H]([C@@H]([C@@H](O2)C(=O)[O-])O)O)OS(=O)(=O)[O-])OS(=O)(=O)[O-] C43193633
C([C@@H]1[C@H]([C@@H]([C@H](O1)C=O)O)O[C@H]2[C@H]([C@@H]([C@@H]([C@@H](O2)C(=O)[O-])O)O)OS(=O)(=O)[O-])OS(=O)(=O)[O-] C44021037
c1cn(c(=O)nc1N)[C@@H]2CS[C@@H](O2)CO[P@@](=O)([O-])O[P@@](=O)([O-])OP(=O)([O-])[O-] C13588931
C([C@@H](C(=O)N[C@@H](CC(=O)[O-])C(=O)N[C@@H](CC(=O)[O-])C(=O)[O-])[NH3+])C(=O)[O-] C04533843
Cc1cn(c(=O)[nH]c1=O)[C@H]2C[C@@H]([C@H](O2)CO[P@@](=O)([O-])O[P@@](=O)([O-])OP(=O)([O-])[O-])N=[N+]=[N-] C13455085
C1C(=Nc2c(=O)[nH]c(nc2N1)N)CO[P@@](=O)([O-])OP(=O)([O-])[O-] C13534700
C(CCOP(=O)([O-])[O-])Cn1c2c(=O)[nH]c(nc2n(c1=O)C[C@H]([C@@H]([C@@H](CO)O)O)O)[O-] C32304142
C(Cn1c2c(=O)[nH]c(nc2n(c1=O)C[C@H]([C@@H]([C@@H](CO)O)O)O)[O-])COP(=O)([O-])[O-] C32304137
c1[nH]c(=O)c2c(n1)n(cn2)[C@H]3[C@@H]([C@@H]([C@H](O3)CO[P@@](=O)([O-])O[P@@](=O)([O-])OP(=O)([O-])[O-])O)O C08215530
C[C@]1(C[C@@]([P@@](=O)(O[P@@]1(=O)[O-])[O-])([NH2+]C)[P@](=O)(O)[O-])[P@](=O)(O)[O-] C36011800
C[C@@]1(C[C@]([P@@](=O)(O[P@@]1(=O)[O-])[O-])([NH2+]C)[P@](=O)(O)[O-])[P@](=O)(O)[O-] C36011801
CC(=O)OCc1nc2c(c(c3c(c2n1[O-])nc(n3[O-])COC(=O)C)[O-])N=O C20310515
C([C@H](CS(=O)(=O)[O-])S(=O)(=O)[O-])SSC[C@@H](CS(=O)(=O)[O-])S(=O)(=O)[O-] C20157039
c1[nH]c(=O)c2c(n1)n(cn2)[C@H]3C[C@@H]([C@H](O3)CO[P@@](=O)([O-])O[P@@](=O)([O-])OP(=O)([O-])[O-])O C12496167
CCCC[NH2+][C@@]1(C[C@]([P@@](=O)(O[P@@]1(=O)[O-])[O-])(C)[P@](=O)(O)[O-])[P@](=O)(O)[O-] C39580779
c1[nH]c(=O)c2c(n1)n(cn2)[C@H]3[C@@H]([C@@H]([C@@H](O3)CO[P@@](=O)([O-])O[P@@](=O)([O-])OP(=O)([O-])[O-])O)O C35000846
c1[nH]c(=O)c2c(n1)n(cn2)[C@H]3[C@@H]([C@H]([C@@H](O3)CO[P@@](=O)([O-])O[P@@](=O)([O-])OP(=O)([O-])[O-])O)O C35189270
[C@@H]1([C@H](C([C@H]([C@@H](C1C(=O)O)C(=O)[O-])C(=O)[O-])C(=O)[O-])C(=O)[O-])C(=O)[O-] C38541426
C1=C(O[C@H]([C@@H]([C@@H]1O)OS(=O)(=O)[O-])O[C@@H]([C@@H](CO)O)[C@@H](/C(=C/[O-])/N)O)C(=O)[O-] C37246819
C1=C(O[C@H]([C@H]([C@@H]1O)OS(=O)(=O)[O-])O[C@@H]([C@@H](CO)O)[C@@H](/C(=C/[O-])/N)O)C(=O)[O-] C37246825
C1C2(CC3(CC(C2(N=O)[N+](=O)[O-])(CC1(C3(N=O)[N+](=O)[O-])C(=O)[O-])C(=O)[O-])C(=O)[O-])C(=O)[O-] C09008686
C1N=C2C(=NC(=NC2=O)[NH-])N1[C@@H]3[C@@H]([C@@H]([C@@H](O3)COP(=O)([O-])[O-])O)O C38534467
C1N=C2C(=NC(=NC2=O)[NH-])N1[C@@H]3[C@H]([C@@H]([C@@H](O3)COP(=O)([O-])[O-])O)O C39167407
C1N=C2C(=NC(=NC2=O)[NH-])N1[C@H]3[C@H]([C@@H]([C@@H](O3)COP(=O)([O-])[O-])O)O C39167409
C1N=C2C(=NC(=NC2=O)[NH-])N1[C@H]3[C@@H]([C@@H]([C@H](O3)COP(=O)([O-])[O-])O)O C39167438
C1N=C2C(=NC(=NC2=O)[NH-])N1[C@H]3[C@H]([C@@H]([C@@H](O3)CO)O)P(=O)([O-])[O-] C39943622
C1N=C2C(=NC=NC2=O)N1[C@H]3[C@@H]([C@@H]([C@H](O3)CO[P@@](=O)([O-])OP(=O)([O-])[O-])O)O C39946266
C1CO[C@H]([C@@H](OCCOCCO[C@H]([C@@H](OCCO1)C(=O)[O-])C(=O)[O-])C(=O)[O-])C(=O)[O-] C25725324
c1c(c(nc(=O)n1[C@H]2CS[C@@H](O2)CO[P@@](=O)([O-])O[P@@](=O)([O-])OP(=O)([O-])[O-])N)F C65740696
c1c(c(nc(=O)n1[C@@H]2CS[C@H](O2)CO[P@@](=O)([O-])O[P@@](=O)([O-])OP(=O)([O-])[O-])N)F C65740697
C(CN(CCO)C[P@](=O)(O)[O-])[NH+](C[P@](=O)(O)[O-])CP(=O)([O-])[O-] C34022839
Cc1ccc(cc1N2C3=C([C@@H](C(=C2N)C#N)c4cc(sc4C)C)C(=O)CCC3)[N+](=O)[O-] C02501777
c1cc2c(cc1[C@H]3C(=C(N(C4=C3C(=O)CCC4)c5ccc(cc5F)Br)N)C#N)OCO2 C00995816
c1ccc(c(c1)[C@@H]2N(C(=O)CS2)c3ccc(cc3)N4[C@H](SCC4=O)c5ccccc5O)O C01568124
c1cc(ccc1[C@H]2[C@@H]3CC=C[C@@H]3c4cc(cc5c4N2C[C@H]6[C@@H]5C=CC6)S(=O)(=O)N)[N+](=O)[O-] C02955282
CNC(=O)/C(=C\c1ccc2c(c1)OCO2)/NC(=O)c3ccccc3I C08564968
c1ccc2c(c1)c3c(c(=O)o2)[C@@H](C(=C(O3)N)C#N)c4cc(ccc4OC(F)F)Br C00706803
C[C@H]1CCCC[C@H]1NC(=O)NC(=O)CSc2nc3c(c4c(s3)CCC4)c(=O)n2C C09138696
CCOc1cc2c3c(c1)[C@]4(C(=C(OC5=C4C(=O)CC(C5)(C)C)N)C#N)C(=O)N3C(C=C2C)(C)C C02433785
Cc1ccc(cc1)[C@@H]2[C@@H](Sc3nnc(n3N2)C)C(=O)Nc4ccc(cc4C)Br C09237239
Cc1cc2c3c(c1C)[C@@]4(c5c(=O)c6ccccc6oc5OC(=C4C#N)N)C(=O)N3C(C=C2C)(C)C C01070466
CCC1=C[C@@](N2c3c1cc(cc3[C@]4(C2=O)c5c(cc(oc5=O)C)OC(=C4C#N)N)C)(C)CC C09427270
COc1cc(cc(c1O)I)[C@@H]2Nc3ccccc3-c4c(nc(nn4)SC)O2 C01168886
CCOc1cc(c(cc1O)Br)/C=C/2\C(=O)NC(=S)N(C2=O)c3ccccc3Cl C01407671
Cc1cc2c(c(=O)n1Cc3ccc(cc3)OC)[C@H](C(=C(O2)N)C#N)c4cccc(c4Cl)Cl C12173135
CC1(CC2=C([C@@H](C(=C(N2c3cccc(c3)Br)N)C#N)c4ccc(s4)[N+](=O)[O-])C(=O)C1)C C12402327
c1cc(c(cc1Br)F)N2C3=C([C@@H](C(=C2N)C#N)c4ccc(s4)[N+](=O)[O-])C(=O)CCC3 C12428446
Cc1ccsc1[C@H]2C(=C(N(C3=C2C(=O)CC(C3)(C)C)c4nnc(s4)SC(C)C)N)C#N C12463219
C[C@]12CCC3(C[C@@H]1CC[C@H]4[C@H]2[C@H](C[C@]5([C@H]4CC[C@H]5C6(OCCO6)C)CO)O)OCCO3 C12661283
Cc1c(c(no1)c2c(cccc2Cl)Cl)NC(=O)NN(C)c3cccc(c3C#N)F C01048749
Cc1ccccc1N2C3=C(C(=O)CC(C3)(C)C)[C@@]4(c5ccccc5N(C4=O)CC#C)C(=C2N)C#N C13567645
c1cc(sc1)c2cc(n3c(n2)c(c(n3)C(=O)Nc4ccc(cc4)O)Cl)C(F)(F)F C13574228
c1cc(ccc1N2C(=O)/C(=C\c3cc(c(c(c3)Cl)O)Cl)/C(=O)NC2=O)Br C13898327
C[C@@H](c1ccc2ccccc2c1)NC(=O)CN3C(=O)[C@]4(CCCc5c4ccs5)NC3=O C14018075
CCOC(=O)C1=C(OC2=C([C@@]13c4cc(cc5c4N(C3=O)C6(CCCC6)C[C@H]5C)F)C(=O)CCC2)N C14162384
COc1ccc(cc1O)[C@@H]2[C@@H]3CC=C[C@@H]3c4cc(ccc4N2)S(=O)(=O)N5CCCCCC5 C14457108
CC1CCN(CC1)S(=O)(=O)c2ccc3c(c2)[C@H]4C=CC[C@@H]4[C@@H](N3)c5ccc(c(c5)OC)O C14459051
CC1CCN(CC1)S(=O)(=O)c2ccc3c(c2)[C@H]4C=CC[C@H]4[C@@H](N3)c5ccc(c(c5)OC)O C14459053
c1ccc(cc1)NC(=O)c2cccc3c2N[C@H]([C@H]4[C@@H]3C=CC4)c5cc(ccc5Cl)[N+](=O)[O-] C14472672
CC(C)(C)OC(=O)N1CC=C2[C@H](C1)[C@H](C(C(=C2C#N)N)(C#N)C#N)c3cc(ccc3F)Br C08411308
c1cc2c(cc1S(=O)(=O)N3CCOCC3)[C@@H]4C=CC[C@H]4[C@H](N2)c5cc(ccc5O)Br C20695964
Cc1ccc(c(c1)O)NC(=O)[C@H]2CCCN(C2)S(=O)(=O)c3ccc(s3)Br C25177311
Cc1ccccc1NC(=O)C[C@@]23CSc4c(sc(=O)[nH]4)[C@H]2c5ccccc5OC3=O C32594565
c1cc(ccc1c2cc([nH]n2)C(=O)N3[C@]([C@H]4CCCCC4=N3)(C(F)(F)F)O)Br C33027883
CCOc1cc(ccc1O)[C@H]2CC(=O)Nc3c2c(nn3c4nc5ccc(cc5s4)C)C C33271497
Cc1c(cccc1Cl)NC(=O)CN2C(=O)[C@](NC2=O)(C)c3cccc(c3)Br C03593268
c1cc(c(cc1Cl)Cl)C(=O)N2[C@H](CS[C@H]2C3CCCCC3)C(=O)N[C@H]4CCCCNC4=O C35192055
COC(=O)[C@]1([C@@H]([C@H](N2[C@@H]1c3ccccc3C=C2)C(=O)N)c4ccc(cc4)Br)C#N C35369316
C[C@@]12C[C@H]([C@@H]3[C@@H]([C@@H]1CC[C@@H]2C4(OCCO4)C)CC[C@@H]5[C@@]3(/C(=N/O)/CC6(C5)OCCO6)C)O C36692421
C[C@@]12CC[C@H](C[C@@H]1CC[C@@H]3[C@@H]2CC[C@@]4([C@@]3(C[C@@H]([C@@H]4c5ccc(=O)oc5)C(=O)OC)O)C)O C37245970
Cc1cc2c(cc1C)NC3=C([C@@H](N2)c4c(n(n(c4=O)c5ccccc5)C)C)C(=O)CC(C3)(C)C C06492084
Cc1ccc(cc1)[C@@H]2c3ccc(cc3OC(=C2C#N)N)OC(=O)[C@@H]4COc5ccccc5O4 C38686957
Cc1c2cc(ccc2oc1C(=O)Oc3ccc4c(c3)OC(=C([C@@H]4c5ccccc5F)C#N)N)F C38687987
CCOc1cc(cc(c1O)Br)[C@H]2C3=C(CCCC3=O)NC(=C2C(=O)N4CCCCC4)C C00729433
C[C@@H]1C[C@@]2(CC(C1)(C)C)C(=O)N(C(=O)N2)CC(=O)Nc3ccc(cc3Cl)Br C24023312
Cc1c(ccc2c1NC(=O)[C@]23[C@H]4[C@@H]([C@@H](N3)CCSC)C(=O)N(C4=O)C5CCCC5)Cl C16012611
c1cc(sc1)C2=NC(c3c(=O)[nH]c(=O)n(c3N2)c4ccc(cc4)Cl)(C(F)(F)F)C(F)(F)F C19848646
c1ccc(c(c1)NC(=O)c2cc3n(n2)[C@@H](C[C@@H](N3)c4ccco4)C(F)(F)F)Br C00918725
C/C(=N\NC(=O)[C@H]1COc2ccccc2O1)/c3ccc4c(c3)[C@@H]5C=CC[C@@H]5[C@@H](N4)c6ccccc6 C38160209
Cc1ccc2c(c1)sc(n2)n3c4c(c(n3)C)[C@H](SCC(=O)N4)c5ccc(c(c5)OC)O C15084970
CSCC[C@H]1[C@H]2[C@@H](C(=O)N(C2=O)c3ccc(c(c3)Cl)F)[C@@]4(N1)c5ccccc5NC4=O C16012060
Cc1ccc(cc1)S(=O)(=O)N2CC[NH+](CC2)CC(=O)NNC(=C)c3cccc(c3)O C01856560
CC(C)Cn1c(c(c(=O)[nH]c1=O)N(CC(C)C)C(=O)C[NH+]2CCc3ccccc3C2)N C07002254
C[C@@H](C(=O)Nc1c(c2c(s1)CCC2)C(=O)N)[NH+]3CCC[C@@H]3c4ccc(cc4OC)OC C08723697
c1cc2c(cc1S(=O)(=O)N3CC[NH+](CC3)CC(=O)Nc4c(c5c(s4)CCC5)C(=O)N)CCC2 C09595430
CCC[NH+]1CCc2c(sc(c2C(=O)N)NC(=O)CCS(=O)(=O)c3ccc(cc3)Cl)C1 C09629937
C[C@H](C(=O)Nc1ccc(cc1)C(=O)N)[NH+]2CCN(CC2)S(=O)(=O)c3ccc4c(c3)CCCC4 C09634934
CCN1C(=O)[C@H]2[C@@H]([NH2+][C@@]([C@@H]2C1=O)(Cc3ccc(cc3)O)C(=O)OC)c4ccc(cc4)O C12496530
c1cc(cc(c1)S(=O)(=O)NC2=[NH+]CCC2)NC(=S)NC(=O)c3ccc(cc3)Br C09403872
Cc1c(c(nc(c1F)Oc2cccc(c2)[S@@](=O)N(C)C)Oc3cccc(c3)C(=[NH2+])N)F C13474009
c1cc(ccc1NC(=S)N[C@H]2C[C@H]3C(=O)NC[C@H]([NH+]3C2)CCC(=O)N4CCCCC4)Cl C15708559
c1ccc(c(c1)OC2CC[NH+](CC2)CC(=O)Nc3c(c4c(s3)CCC4)C(=O)N)F C19350144
Cc1c(cccc1Cl)NC(=O)CSc2nc3c(c([nH]n3)C)c(=[NH2+])n2c4cccc(c4)OC C02927068
C[C@H](C(=O)Nc1c(c2c(s1)CCC2)C(=O)N)[NH+]3CCN(CC3)CCOc4ccc(cc4)Cl C22791698
C[C@H](c1ccc(cc1)S(=O)(=O)N)[NH+](C)CC(=O)Nc2ccc(cc2)Br C32541993
c1ccc(cc1)CCNC(=O)[C@@H]2CSC3([NH2+]2)CCN(CC3)C(=O)Nc4ccccc4Br C35375012
C[C@H](CN(C[C@@H](C)O)C(=O)c1ccc(cc1)c2ccc3c(c2)[C@@H](CC4(O3)CC[NH+](CC4)C)O)O C39227625
C[C@@H](CN(C[C@H](C)O)C(=O)c1ccc(cc1)c2ccc3c(c2)[C@@H](CC4(O3)CC[NH+](CC4)C)O)O C39227626
CCCCCN1c2ccccc2[C@@H]([C@@H](C1=O)C(=O)N[C@@H]3C(=c4ccccc4=[NH+]C3=O)O)O C39550196
CCCCCN1c2ccccc2[C@H]([C@@H](C1=O)C(=O)N[C@@H]3C(=c4ccccc4=[NH+]C3=O)O)O C39550197
CCCCCN1c2ccccc2[C@@H]([C@H](C1=O)C(=O)N[C@@H]3C(=c4ccccc4=[NH+]C3=O)O)O C39550198
C[C@H](CCCC(C)(C)O)NC(=O)[C@@H]1CN(CC12CC[NH2+]CC2)C(=O)c3cc(cc(c3)F)F C39631382
C[C@H](CCCC(C)(C)O)NC(=O)[C@H]1CN(CC12CC[NH2+]CC2)C(=O)c3cc(c(c(c3)Cl)OC)Cl C39631985
COc1c(csc1Cl)C(=O)N2C[C@@H](C3(C2)CC[NH2+]CC3)C(=O)NCCNc4ccccc4 C39655549
COc1c(csc1Cl)C(=O)N2C[C@H](C3(C2)CC[NH2+]CC3)C(=O)NCCNc4ccccc4 C39655551
CC[C@@H](C)C(=O)N1C[C@@H](C2(C1)CC[NH2+]CC2)C(=O)N[C@@H](C(C)C)C(=O)NC(C)(C)C C39685764
CC[C@@H](C)C(=O)N1C[C@H](C2(C1)CC[NH2+]CC2)C(=O)N[C@@H](C(C)C)C(=O)NC(C)(C)C C39685766
Cc1ccc(c(c1F)C(=O)N2C[C@H](C3(C2)CC[NH2+]CC3)C(=O)N[C@@H](C(C)C)C(=O)NC(C)(C)C)Cl C39685803
Cc1cccc(n1)NC(=O)[C@H]2CCC[NH+](C2)CC(=O)NC(=O)NCCc3cccs3 C40149585
CCCC/[NH+]=C/[C@@]12CC[C@@H](C[C@]1(CC[C@@H]3[C@H]2CC[C@@]4([C@@]3(CC[C@H]4[C@@H]5C=CC(=O)O5)O)C)O)O C43736569
Cc1c(c2cc(ccc2[nH]1)C#N)CCNC(=O)[C@H]3CN(CC34CC[NH2+]CC4)C(=O)C(C)C C44714392
Cc1c(c2cc(ccc2[nH]1)C#N)CCNC(=O)[C@H]3CN(CC34CC[NH2+]CC4)C(=O)c5ccccc5OC C44714431
CC[C@H](C)C(=O)N1C[C@@H](C2(C1)CC[NH2+]CC2)C(=O)NCCc3c([nH]c4c3cc(cc4)C#N)C C44714471
Cc1c(c2cc(ccc2[nH]1)C#N)CCNC(=O)[C@@H]3CN(CC34CC[NH2+]CC4)C(=O)[C@H]5CCC=CC5 C44714630
CC[C@H](C)CC(=O)N1C[C@H](C2(C1)CC[NH2+]CC2)C(=O)NCCc3c([nH]c4c3cc(cc4)C#N)C C44714643
c1ccc(cc1)[C@@H]2c3cccn3CC[NH+]2CC(=O)Nc4c(c5c(s4)CCCC5)C(=O)N C46865171
Cc1ccc(cc1)C[NH+](CC(=O)NCc2ccc(cc2)S(=O)(=O)N)[C@@H]3CCc4c3cccc4 C48290765
C1CCc2c(c(c(s2)NC(=O)CC[NH+]3CCN(CC3)CC(F)(F)F)C(=O)N)C1 C54429527
C[C@H](c1ccc(cc1)NC(=O)C2=CNN3C2=[NH+][C@H](C[C@@H]3C(F)(F)F)c4ccco4)O C09780711
c1cc(cc(c1)F)C[NH+](CCC(=O)Nc2cccc(c2)S(=O)(=O)N)C[C@@H]3CCCO3 C60269407
C[C@H](c1cccc(c1)S(=O)(=O)N)[NH+](C)Cc2[nH]c(=O)c3c4c(sc3n2)CCC4 C60377203
C[C@@H](C(=O)NC(=O)NC(C)C)S[C@H]1NN=C(N1C2CC2)C3=c4ccccc4=[NH+]C3 C39763555
c1ccc2=[NH+][C@H](C=c2c1)CCNC(=O)/C=C\3/CS[C@@H](N3)NS(=O)(=O)c4ccc(cc4)Cl C63282155
C[C@@H](C(=O)NCCC1=c2ccccc2=[NH+]C1)NC(=O)Cc3c4ccccc4c(=O)[nH]n3 C63314841
C[C@H](C(=O)NCCC1=c2ccccc2=[NH+]C1)NC(=O)Cc3c4ccccc4c(=O)[nH]n3 C63314842
Cc1cc(cc(c1)N2C(=O)[C@H]3[C@@H]([NH2+][C@@]([C@@H]3C2=O)(CC4=c5ccccc5=[NH+]C4)C(=O)[O-])c6ccccc6O)C C63472951
c1cc(ccc1NC(=O)[C@@H]2CC(=O)N(C2)CCC3=c4cc(ccc4=[NH+]C3)Cl)S(=O)(=O)N C63557961
c1ccc2=[NH+]CC(=c2c1)CCNC(=O)/C=C\3/CS[C@@H](N3)NC(=O)c4ccc5c(c4)OCO5 C63686725
CC(=O)N[C@H](CC1=c2ccccc2=[NH+]C1)C(=O)NNC(=O)c3ccccc3Br C63843856
CC(C)[C@@H]1NN[C@@H](S1)NC(=O)[C@@H]2CC(=O)N(C2)CCC3=c4cc(ccc4=[NH+]C3)OC C63941319
CC[C@H](C)C(=O)NC[C@H]1NN[C@@H]2N1CCN(CC2)C(=O)CCC3=c4ccccc4=[NH+]C3 C64152369
CC(C)(C)[NH2+]CC(=O)Nc1c2ccccc2[nH+]c3c1CCN3Cc4ccccc4 C00755160
c1ccc(c(c1)C[NH2+]CCN2CCCC2=O)OC[C@H](C[NH+]3CCSCC3)O C12049857
CC(=O)Nc1cc(cc(c1)C(=O)N2CC[NH+](CC2)C)C[NH2+]C3C4CC5CC(C4)CC3C5 C12331599
c1ccc(c(c1)C[NH2+]CCc2ccccn2)OC[C@H](C[NH+]3CCSCC3)O C15073359
CC[NH+]1CCN(CC1)C[C@H](COc2ccc(cc2OC)C[NH2+]C3CCCC3)O C19218587
CC[NH+]1CCN(CC1)C[C@@H](COc2ccc(cc2OC)C[NH2+]C3CCCC3)O C19218595
Cc1ccc2c(c1)oc-3c/c(=[NH+]\CCCN4CC[NH+](CC4)C)/c5c(c3n2)c(c6ccccc6c5O)O C20292916
c1cc2c3c(c1)c(cc(=O)n3CCC2)C[NH+]4CCC[C@H](C4)Cn5cc(nn5)C[NH3+] C23581252
C[C@@H]1c2c(sc([nH+]2)C3CC[NH2+]CC3)C[C@]4([C@H]1[C@H]([C@H](CC4)[C@H](C)C(=O)N(C)Cc5ccccc5)O)C C31154553
CC(=C)COc1ccc(cc1)c2c(n3cc(ccc3[nH+]2)N)CN4CC[NH+](CC4)C C36273089
CC(C)CCCN1CC[C@@H](CCC1=O)[NH+]2CCC(CC2)(C(=O)N)[NH+]3CCCCC3 C23153635
c1c(nnn1CC2CCN(CC2)C(=O)C[NH3+])C[NH+]3CC4C[C@H]5C[C@@H](C4)CC3C5 C23311482
Cc1ccc(cc1)CC(=O)N2C[C@H](C3(C2)CC[NH2+]CC3)C(=O)NCC[NH+](C)C C39626567
CC[C@@H](C)C(=O)N1C[C@@H](C2(C1)CC[NH2+]CC2)C(=O)NCC[NH+](C(C)C)C(C)C C39634743
CC(C)[NH+](CCNC(=O)[C@H]1CN(CC12CC[NH2+]CC2)C(=O)c3cccn3C)C(C)C C39634796
CCC[C@@H](C)C(=O)N1C[C@@H](C2(C1)CC[NH2+]CC2)C(=O)N[C@@H]3C[NH+]4CCC3CC4 C39662922
CCC(CC)C(=O)N1C[C@H](C2(C1)CC[NH2+]CC2)C(=O)N[C@@H]3C[NH+]4CCC3CC4 C39663090
CCC(CC)C(=O)N1C[C@H](C2(C1)CC[NH2+]CC2)C(=O)N[C@H]3C[NH+]4CCC3CC4 C39663092
Cc1ccn2cc([nH+]c2c1)CNC(=O)[C@@H]3CN(CC34CC[NH2+]CC4)C(=O)CCc5ccccc5 C39670030
CCCC[C@H](C)C(=O)N1C[C@H](C2(C1)CC[NH2+]CC2)C(=O)NCc3cn4ccc(cc4[nH+]3)C C39670207
CC[C@H](C)CC(=O)N1C[C@@H](C2(C1)CC[NH2+]CC2)C(=O)NCc3cn4ccc(cc4[nH+]3)C C39670262
CC[C@H](C)CC(=O)N1C[C@@H](C2(C1)CC[NH2+]CC2)C(=O)NCc3cn4cc(ccc4[nH+]3)C C39670585
Cc1cccc2n1cc([nH+]2)CNC(=O)[C@H]3CN(CC34CC[NH2+]CC4)C(=O)[C@H]5CCC=CC5 C39670807
Cc1cccc(c1)CC(=O)N2C[C@@H](C3(C2)CC[NH2+]CC3)C(=O)NCCCC[NH+](C)C C39679108
CCCCCCC(=O)N1C[C@H](C2(C1)CC[NH2+]CC2)C(=O)NC[C@H]3CC[NH+](C3)C C39689733
C[NH+]1CC[C@H](C1)CNC(=O)[C@@H]2CN(CC23CC[NH2+]CC3)C(=O)c4csc(c4OC)Cl C39689765
CC[NH+]1CCC[C@@H]1CNC(=O)[C@@H]2CN(CC23CC[NH2+]CC3)C(=O)[C@@H]4CCC=CC4 C39695628
CC[NH+]1CCC[C@H]1CNC(=O)[C@@H]2CN(CC23CC[NH2+]CC3)C(=O)c4c(ccs4)C C39695661
COc1ccccc1COC[C@H](C[NH2+]CC2(CCCCC2)[NH+]3CCCCC3)O C39724964
CC[NH+]1CCC[C@@H]1CNC(=S)NC[C@@H](c2ccc(cc2)OC)[NH+]3CCCCC3 C45522005
CC[C@@H](CNC(=O)Nc1ccc[nH+]c1N2CCCC2)[NH+]3CCc4ccccc4C3 C48237841
C[C@@H](Cn1cc[nH+]c1)NC(=O)NC[C@H](c2c(cccc2Cl)F)[NH+]3CCCC3 C49073914
C[NH+]1[C@@H]2CC[NH+]([C@@H]2C(=O)NC[C@@H]1CCC(=O)NCc3cccs3)Cc4cccs4 C22923070
c1cc2c(cc1C(=O)N)CCO[C@@H]2CC[NH+]3CCC(=CC3)C4=c5ccc(cc5=[NH+]C4)F C52595234
CCOc1ccc2=[NH+][C@H]([NH+]=c2c1)SCC(=O)N[C@@H]3Nc4c(cccc4S3)C C63075083
Cc1ccc(cc1)N2[C@H](NN[C@@H]2SCC3[NH+]=c4ccccc4=[NH+]3)c5ccco5 C63165452
Cc1ccc2=[NH+][C@H]([NH+]=c2c1)SCC(=O)N[C@@H]3Nc4ccc(cc4S3)OC C63229161
COc1ccc(cc1)[C@H](C[NH2+]C[C@H](COc2ccc(cc2)Br)O)C3=c4ccccc4=[NH+]C3 C63234631
Cc1ccc2=[NH+][C@@H]([NH+]=c2c1)SCC(=O)Nc3ccccc3NC(=O)c4ccc(cc4)C(F)(F)F C63515184
CCN1[C@H](C(=C(N1)C)/C=N/NC(=O)[C@@]2(CC[C@@H](C2(C)C)C3[NH+]=c4ccccc4=[NH+]3)C)C C63541070
c1cc2c(cc1S(=O)(=O)N)CCN2C(=O)CS[C@H]3[NH+]=c4ccc(cc4=[NH+]3)Cl C63731437
c1ccc2=[NH+]CC(=c2c1)C[C@@H]([C@@H]3N=N[C@@H](O3)SCc4ccc(cc4)Cl)[NH3+] C63761323
c1ccc2=[NH+]CC(=c2c1)/C=N/N\3[C@@H](CS/C3=[NH+]\C4CC4)c5ccc(cc5O)O C38715966
c1ccc2=[NH+][C@H](C=c2c1)CNC(=O)C[C@H]3C(=O)NCC[NH+]3Cc4ccc(cc4)F C64131695
CC1=c2cccc(c2=[NH+][C@@H]1C[NH2+][C@H]3CCC[C@@H]4C3=CNN4c5ccccn5)Cl C64167188
c1ccc2=[NH+]CC(=c2c1)C[C@@H]([C@H]3N=N[C@@H](O3)SCc4c(cccc4Cl)Cl)[NH3+] C64428651
CC[C@@H](C)[C@@H](C(=O)NC1[NH+]=c2ccccc2=[NH+]1)NC(=O)c3ccc(c(c3)F)F C65305995
CCC[C@H](C(=O)NC1[NH+]=c2ccccc2=[NH+]1)NC(=O)Cc3ccccc3Cl C65306012
CCC[NH+]1Cc2cccc(c2C1)NC(=O)C(=O)NCc3ccccc3C[NH+](C)C C67493101
CCC[NH+]1Cc2cccc(c2C1)NC(=O)C(=O)NC[C@H](C)[NH+]3CCC[C@@H](C3)C C67497491
CC(=O)NC(=S)NNC(=O)c1ccccc1I C02551966
Cc1c(sc(n1)C(=S)N)C(=O)/C=C\c2cccc(c2O)OC C05810460
Cc1ccc(cc1NC(=O)CCn2cc(ccc2=O)Br)N C19803257
COc1ccc(cc1S(=O)(=O)Nc2ccc(cc2)SC)N C21803343
C[C@@H]([C@@H](c1ccc(cc1)O)O)NC(=O)COc2ccc3c(c2)CCC3 C32716541
C[C@@H](C(=O)Nc1ccc(cc1N)F)S(=O)(=O)c2cccs2 C35309033
COc1ccc(cc1F)[N-]S(=O)(=O)c2ccc(s2)CC[NH3+] C35679518
C[C@H](c1ccncc1)NS(=O)(=O)c2c(cc(cc2Cl)N)Cl C35692957
C[C@@H]([C@H]1CCCO1)NS(=O)(=O)c2ccc(cc2N)Br C35734382
c1c(cc(c(c1Cl)NC(=O)CC(F)(F)F)Cl)S(=O)(=O)N C37011221
c1cc(c(cc1Br)N)S(=O)(=O)N2CCCC[C@@H]2CCO C37063389
Cc1c(cccc1S(=O)(=O)N)NCc2ccc(o2)CSC C37787886
CC(C)CN(C(=O)[C@@H]1CC(=C2[NH+]1Cc3ccccc3N2)SC)O C39544874
C[C@H](c1cccc(c1)S(=O)(=O)N)NC(=O)CSC(C)(C)C C40215754
c1cc(c(cc1S(=O)(=O)N)Br)NC(=O)C[C@@H]2CCC=C2 C40378695
c1cc(sc1)/C=C/C(=O)Nc2cc(ccc2F)S(=O)(=O)N C40381595
Cc1c(cc(cc1Cl)S(=O)(=O)NCc2csc(n2)C)N C41010260
CCN(C[C@H](C)/C(=N/O)/N)C(=O)c1ccc(cc1)Br C42445698
CCN(C[C@@H](C)/C(=N/O)/N)C(=O)c1ccc(cc1C)Br C42446150
Cc1cc(ccc1C(=O)N(CC/C(=N/O)/N)C2CC2)Br C42547070
Cc1cc(c(o1)C)[C@H](C)NS(=O)(=O)c2cc(ccc2Cl)N C44729457
c1cc(c(cc1N)C(=O)OCC(=O)NCC2CC2)Br C45625889
C[C@@H](C(=O)NC(C)(C)C)OC(=O)c1cc(ccc1Br)N C45625953
C[C@H](c1ccc(cc1)Br)NC(=O)N[C@@H](C)C(=O)NC C48688618
Cc1ccc(s1)CC(=O)NCc2ccc(s2)S(=O)(=O)N C49122122
Cc1ccc(s1)[C@H](C)NS(=O)(=O)c2cc(ccc2OC)N C49151988
C[C@H](C(=O)Nc1c(cc(cc1Cl)N)Cl)OC[C@H]2CCOC2 C49688717
CO[C@@H]1CCC[C@H]1NS(=O)(=O)c2cc(ccc2N)Br C50368360
C[C@@](c1ccc(cc1)Br)(C(=O)[O-])[NH2+][C@H]2CCCNC2=O C50393241
Cc1cccc([nH+]1)C[N-]S(=O)(=O)c2cc(ccc2N)Br C51575012
c1cc(cc(c1)C(=S)N)CNS(=O)(=O)N2CCCCCC2 C51667649
c1cc(c(cc1Br)N)S(=O)(=O)N2CCC[C@H]2CCCO C52759486
c1c(cc(c(c1Cl)NC(=O)C[NH2+][C@H](C2CC2)C(=O)[O-])Cl)Cl C54522779
Cc1ccsc1CN(C(C)C)C(=O)c2ccc(cc2)CNC(=O)N C57051682
CC1(Cc2c(sc3c2[C@@H](NC(=N3)SC)NCCCO)CO1)C C32307905
CCCN[C@@H]1c2cc(cc(c2N(C1=O)CC(=O)N)C)Br C42118458
CC(C)C[C@H](C(=O)NC)N[C@H]1c2ccc(cc2NC1=O)Br C37161408
c1ccc(c(c1)[C@H]2C[C@@H]2C(=O)Nc3cc(cc(c3)S(=O)(=O)N)F)F C60410150
Cc1cc(c(n1C(C)C)C)C(=O)Nc2ccccc2SCC(=O)N C61075762
CCn1c(=O)[nH]nc1SCc2ccc(cc2Br)N C61594159
C[C@H](C(=O)NC)[NH2+][C@](C)(c1ccc(c(c1)Br)F)C(=O)[O-] C61690250
C[C@@](c1ccc(c(c1)Br)F)(C(=O)[O-])[NH2+][C@@H]2CCCNC2=O C61690321
c1ccc(c(c1)NC(=O)C(=O)NCc2ccc(cc2)O)SC(F)F C41326546
CC(C)NS(=O)(=O)NC[C@@](C)(c1ccc(cc1)Br)O C62507245
c1cc(c(cc1S(=O)(=O)N)Br)NCc2ccoc2 C63047320
C#CCNC(=O)CNC(=O)NCc1cc(ccc1Br)F C51304513
c1cc(c(c(c1)F)F)NC(=O)C(=O)NC[C@@H](c2ccc(cc2)Cl)O C65558485
c1cc(ccc1CCNC(=O)C[C@@H]2C[C@H]3CC[C@@H]2C3)S(=O)(=O)N C05062292
C#Cc1cccc(c1)NC(=O)CCCC[C@H]2[C@H]3[C@@H](CS2)NC(=O)N3 C67142737
C[C@H](Cc1ccc(cc1)O)NC(=O)C(=O)Nc2ccc(c(c2F)F)F C67396719
Cc1ccc(cc1NC(=O)O[C@@H](C)[NH+]2CCCCC2)NC(=O)O[C@@H](C)[NH+]3CCCCC3 C04705903
C[NH+](C)CCNS(=O)(=O)c1ccc-2c(c1)Cc3c2ccc(c3)S(=O)(=O)NCC[NH+](C)C C06186871
CC[NH+](CC)CCCNC(=S)N(CC[NH+](C)C)Cc1cc2c(ccc(c2[nH]c1=O)C)C C06193071
CC[NH+](CC)CCN(Cc1cc2cc(cc(c2[nH]c1=O)C)C)C(=S)NCCC[NH+](C)C C06193322
COCCNC(=S)NC[C@H]1C[C@@H]2CC[NH+]1C[C@@H]2C[NH+]3CCN(CC3)c4ccc(cc4)F C08635651
c1cc(oc1)CNC(=S)NC[C@H]2C[C@@H]3CC[NH+]2C[C@@H]3C[NH+]4CCN(CC4)c5ccc(cc5)F C08635652
COCCNC(=S)NC[C@H]1C[C@@H]2CC[NH+]1C[C@@H]2C[NH+]3CCN(CC3)c4ncccn4 C08635690
COC[C@H]1CCC[NH+]1C[C@H]2C[NH+]3CC[C@H]2C[C@@H]3CNC(=S)Nc4ccc(cc4)n5cccn5 C08635995
CC[NH+]1CCc2c(sc(c2C(=O)OCC)NC(=O)C[NH2+][C@H]3CCCc4c3cccc4)C1 C03328000
C[NH+](C)CCNC(=O)C(=O)NC[C@@H](c1ccc(cc1)N(C)C)[NH+]2CCc3ccccc3C2 C10188452
CC[NH+]1CCC[C@@H]1CN(Cc2cc3ccc(c(c3[nH]c2=O)C)C)C(=S)NCCC[NH+]4CCOCC4 C12635746
c1ccc2c(c1)CC[NH+](C2)C[C@H](COc3ccccc3C[NH2+]Cc4cnc5n4cccc5)O C12433686
CC1CC[NH+](CC1)C[C@H]2C[NH+]3CC[C@H]2C[C@@H]3CNC(=S)NCCN4CCOCC4 C20503840
C[NH+](C)C[C@H](COc1ccc(cc1)S(=O)(=O)c2ccc(cc2)OC[C@H](C[NH+](C)C)O)O C25940244
C[C@@H]([C@H]1COc2ccccc2O1)[NH2+]CCCCCC[NH2+][C@@H](C)[C@@H]3COc4ccccc4O3 C35993563
c1ccc(c(c1)NC(=O)c2cc(ccc2NC(=O)C[NH+]3CCN(CC3)c4cccc[nH+]4)[N+](=O)[O-])F C15919355
c1cc2=C(C[NH+]=c2cc1)/C=N/NC(=O)COc3ccc(cc3)OCC(=O)N/N=C/C4=c5c(=[NH+]C4)cccc5 C38612597
C[NH+](C)CCCNc1[nH+]ccc(n1)N2CC[C@]34C=C[C@@H](C[C@@H]3Oc5c4c(ccc5OC)C2)O C39293298
CCCC[C@@H](C)C(=O)N1C[C@H](C2(C1)CC[NH2+]CC2)C(=O)NCCC[NH+]3CCCC[C@@H]3C C39628571
CC(C)(CNC(=O)[C@H]1CN(CC12CC[NH2+]CC2)C(=O)CCCc3ccccc3)C[NH+](C)C C39630897
CC(C)[NH+](CCNC(=O)[C@@H]1CN(CC12CC[NH2+]CC2)C(=O)c3cc(cc(c3)OC)OC)C(C)C C39634687
CC(C)[NH+](CCNC(=O)[C@H]1CN(CC12CC[NH2+]CC2)C(=O)c3cc(cc(c3)OC)OC)C(C)C C39634688
C[NH+](C)[C@H](CNC(=O)[C@H]1CN(CC12CC[NH2+]CC2)C(=O)COc3cccc(c3)Cl)c4ccc(cc4)OC C39663830
COc1ccc(cc1)[C@@H](CNC(=O)[C@H]2CN(CC23CC[NH2+]CC3)C(=O)C4CCC4)[NH+]5CCCC5 C39664073
COc1ccc(cc1)[C@H](CNC(=O)[C@@H]2CN(CC23CC[NH2+]CC3)C(=O)CCSC)[NH+]4CCCC4 C39664128
C[C@H]1C(=c2cc(ccc2=[NH+]1)C#N)CCNC(=O)[C@H]3CN(CC34CC[NH2+]CC4)C(=O)c5ccc(c(c5)OC)OC C39674655
CCC(CC)C(=O)N1C[C@@H](C2(C1)CC[NH2+]CC2)C(=O)NCCC3=c4cc(ccc4=[NH+][C@@H]3C)C#N C39674716
C[NH+](C)CCCCNC(=O)[C@@H]1CN(CC12CC[NH2+]CC2)C(=O)c3ccc(cc3)C(F)(F)F C39678902
C[NH+](C)CCCCNC(=O)[C@@H]1CN(CC12CC[NH2+]CC2)C(=O)c3ccc(cc3)Br C39678950
Cc1cc(=O)oc2c1cccc2OCC(=O)N3C[C@H](C4(C3)CC[NH2+]CC4)C(=O)NCCCC[NH+](C)C C39679071
C[NH+](C)CCCCNC(=O)[C@H]1CN(CC12CC[NH2+]CC2)C(=O)CCc3ccc(cc3)OC C39679087
CCCC[NH+]1CCC(CC1)CNC(=O)[C@@H]2CN(CC23CC[NH2+]CC3)C(=O)[C@@H]4CCC=CC4 C39683571
C[NH+](CC=C)C[C@H]1C[NH+]2CC[C@@H]1C[C@@H]2CNC(=O)Nc3ccc(cc3)OC(F)(F)F C43526565
CC1CC[NH+](CC1)C[C@H]2C[NH+]3CC[C@@H]2C[C@@H]3CNC(=S)NCCN4CCOCC4 C43527122
COC[C@H]1CCC[NH+]1C[C@H]2C[NH+]3CC[C@@H]2C[C@@H]3CNC(=S)NCCN4CCOCC4 C43527636
COc1ccc2c(n1)c(ccn2)N3CC[C@@H](C3)[NH2+]CC[NH2+]Cc4cc5c(cn4)OCCO5 C45302740
CC(C)NC(=O)CN1CC[NH+](CC1)Cc2ccccc2OC[C@H](C[NH+]3CCSCC3)O C19741672
CC[NH+]1CCN(CC1)C[C@@H](COc2ccc(cc2OC)CNCC(C)(C)C[NH+](C)C)O C20203679
C[C@@H](C(=O)NCCC1=c2cc(ccc2=[NH+]C1)OC)NC(=O)C[C@H]3c4ccccc4C(=O)N=[NH+]3 C63279767
CCc1cccc(c1NC(=O)COc2ccccc2C(=O)NC3[NH+]=c4ccccc4=[NH+]3)C C63340088
COc1ccc2=[NH+]CC(=c2c1)CCNC(=O)CC[C@H]3Nc4ccc[nH+]c4N3c5ccccc5 C63490346
C[C@H](CCC1=c2ccccc2=[NH+]C1)Nc3cc4c([nH+]c3)N([C@@H]([C@@H]4NC(=O)COC)C(=O)OC)C C63980666
CC(C)/C=C/CNc1cc2c([nH+]c1)N([C@@H]([C@@H]2NC(=O)C)C(=O)OC)CCC3=c4ccccc4=[NH+]C3 C63985723
COCCC(=O)N[C@H]1c2cc(c[nH+]c2N([C@@H]1C(=O)OC)CCC3=c4ccccc4=[NH+]C3)NC5CCOCC5 C63985904
COCC(=O)N[C@H]1c2cc(c[nH+]c2N([C@@H]1C(=O)OC)CCC3=c4ccccc4=[NH+]C3)NC5CCOCC5 C63993640
C[C@H](CSC)Nc1cc2c([nH+]c1)N([C@@H]([C@@H]2NC(=O)C)C(=O)OC)CCC3=c4ccccc4=[NH+]C3 C63994128
Cc1ccc(cc1)CNc2cc3c([nH+]c2)N([C@H]([C@@H]3NC(=O)C)C(=O)OC)CCC4=c5ccccc5=[NH+]C4 C63994385
CC(C)CCN1C(=O)N(C(=O)C12CC[NH+](CC2)C[C@H]3C=c4ccccc4=[NH+]3)CC(=O)N C63994390
C[C@H](C(=O)NCc1ccc2c(c1)OCO2)[NH2+]C[C@@H]([C@@H]3CC=CS3)C4=c5ccccc5=[NH+]C4 C64720977
CC[C@H](C)[C@H](C(=O)NC1[NH+]=c2ccccc2=[NH+]1)NC(=O)c3cc(c(c(c3)OC)OC)OC C65305958
CN1CC[NH+]=C1c2ccc(cc2)NC(=O)c3ccc(c(c3)[N+](=O)[O-])C(=O)Nc4ccc(cc4)C5=[NH+]CCN5C C01718924
CCN(c1ccccc1)S(=O)(=O)c2ccc([nH+]c2)N3CC[NH+](CC3)[C@H](c4ccccc4)C(=O)N C09049640
Cc1cc(ccc1NC(=O)C(=O)NC[C@H](c2cccn2C)[NH+]3CC[NH+](CC3)C)[N+](=O)[O-] C11899202
C[NH2+][C@H]1CCc2cc(c(c(c2-c3c1cc(=O)c(cc3)NCC[NH+]4CCCCC4)OC)OC)OC C12654593
Cc1cc2cc(c(=O)[nH]c2cc1Cl)CN(CC[NH+]3CCOCC3)C(=S)NCCC[NH+](C)C C06321424
CC[NH+]1CCN(CC1)CCCNC(=S)Nc2ccc3c(c2)c(cc(n3)N4CC[NH+](CC4)CC)C C20153602
CCCN1CCC(CC1)[NH2+]Cc2ccc(c(c2)OC[C@@H](CN3CC[NH+](CC3)C)O)OC C20203535
C[NH+]1CCN(CC1)C[C@H](COc2cc(ccc2C[NH2+]CCN3CCCCC3=O)OC)O C20539937
CC1(CC(CC([NH2+]1)(C)C)NC(=S)N(CC[NH+](C)C)Cc2ccc(c(c2OC)OC)OC)C C21264072
CC[NH+](CC)CCNC(=O)C(=O)NC[C@H](c1ccc(cc1)N(C)C)N2CC[NH+](CC2)C C22594105
Cc1[nH+]ccn1CCCNC(=O)C[C@H]2C(=O)NCC[NH+]2Cc3cc(cc(c3)OC)OC C23337876
CS(=O)(=O)c1cccc(c1)S(=O)(=O)NCC[NH+]2CCN(CC2)c3c4c(cc[nH+]3)CCCN4 C25337703
CCn1c(c(c(n1)C)Br)C(=O)N2C[C@@H](C3(C2)CC[NH2+]CC3)C(=O)NCC[NH+](CC)CC C39626999
CC(C)(CNC(=O)[C@H]1CN(CC12CC[NH2+]CC2)C(=O)c3cc(cc(c3)OC)OC)C[NH+](C)C C39630582
Cc1cc(no1)c2c(c(no2)C)C(=O)N3C[C@H](C4(C3)CC[NH2+]CC4)C(=O)NCC[NH+](C(C)C)C(C)C C39634838
CC(C)[NH+](CCNC(=O)[C@H]1CN(CC12CC[NH2+]CC2)C(=O)[C@@H]3COc4ccccc4O3)C(C)C C39634842
CC(C)[NH+](CCNC(=O)[C@H]1CN(CC12CC[NH2+]CC2)C(=O)[C@H]3COc4ccccc4O3)C(C)C C39634844
CC(C)[NH+](CCNC(=O)[C@H]1CN(CC12CC[NH2+]CC2)C(=O)CCc3ccc(cc3)OC)C(C)C C39634880
C[NH+](C)[C@@H](CNC(=O)[C@@H]1CN(CC12CC[NH2+]CC2)C(=O)C3CCC3)c4ccc(cc4)OC C39663763
C[NH+](C)[C@@H](CNC(=O)[C@H]1CN(CC12CC[NH2+]CC2)C(=O)C3CCC3)c4ccc(cc4)OC C39663765
C[NH+](C)[C@H](CNC(=O)[C@@H]1CN(CC12CC[NH2+]CC2)C(=O)[C@@H]3CCC=CC3)c4ccc(cc4)OC C39663908
COc1ccc(cc1)[C@H](CNC(=O)[C@@H]2CN(CC23CC[NH2+]CC3)C(=O)[C@@H]4CCC=CC4)[NH+]5CCCC5 C39664164
CCCC[C@@H](C)C(=O)N1C[C@@H](C2(C1)CC[NH2+]CC2)C(=O)NCc3cn4ccc(cc4[nH+]3)C C39670201
CCCC[C@@H](C)C(=O)N1C[C@H](C2(C1)CC[NH2+]CC2)C(=O)NCc3cn4ccc(cc4[nH+]3)C C39670205
C[C@H]1C(=c2cc(ccc2=[NH+]1)C#N)CCNC(=O)[C@H]3CN(CC34CC[NH2+]CC4)C(=O)CCSC C39674767
CCCC[C@@H](C)C(=O)N1C[C@@H](C2(C1)CC[NH2+]CC2)C(=O)NCCC3=c4cc(ccc4=[NH+][C@@H]3C)C#N C39674812
CCOc1ccc(cc1)C(=O)N2C[C@H](C3(C2)CC[NH2+]CC3)C(=O)NCCCC[NH+](C)C C39678923
CCCC[NH+]1CCC(CC1)CNC(=O)[C@H]2CN(CC23CC[NH2+]CC3)C(=O)C4CCN(CC4)C(=O)C C39683512
Cc1cc(=O)oc2c1cccc2OCC(=O)N3C[C@@H](C4(C3)CC[NH2+]CC4)C(=O)NCCN5CCC[NH+](CC5)C C39685645
COCCC(=O)N1C[C@H](C2(C1)CC[NH2+]CC2)C(=O)NCC3CC[NH+](CC3)C4CCCC4 C39689277
c1cc[nH+]c(c1)N2CCN(CC2)C(=O)CC[C@@H]3CNC(=O)[C@H]4[NH+]3C[C@H](C4)NCc5ccc(cc5)F C22936876
CC(C)NC(=O)NC[C@H]1C[C@H]2CC[NH+]1C[C@@H]2C[NH+]3CCN(CC3)c4ccccc4OC C43527359
Cc1cc(nc2c1cc(cc2)NC(=S)NCCCN3CC[NH+](CC3)C)N4CC[NH+](CC4)C C22932049
C[C@@H](C(=O)Nc1ccc(cc1)S(=O)(=O)NC(C)C)[NH+]2CCC(CC2)C3=c4ccccc4=[NH+]C3 C63108164
c1ccc2=[NH+]C([NH+]=c2c1)SCC(=O)Nc3ccc4c(c3)sc(n4)SCC(=O)NC5CC5 C63277033
CCOC(=O)[C@@H]1[C@H](N[C@@H](S1)NC(=O)CSC2[NH+]=c3ccccc3=[NH+]2)c4ccccc4 C63303352
COc1ccc(cc1)C2=[NH+]C3=C[C@H](NN3C(=C2)C(F)(F)F)C(=O)NCCC4=c5cc(ccc5=[NH+]C4)OC C63546948
CC(=O)NC(=O)CSc1nnc(s1)NC(=O)CS[C@@H]2[NH+]=c3ccc(cc3=[NH+]2)OC C63547300
COc1ccc(cc1)C2=N[C@@H](N3C(=N2)CC(=O)N3)SCC(=O)NCC4[NH+]=c5ccccc5=[NH+]4 C63648739
C[C@H]([C@@H](c1cccs1)N2CC[NH+](CC2)C)NC(=O)C(=O)NCCC3=c4ccccc4=[NH+]C3 C63663795
Cc1ccc(cc1)[C@H](CNC(=O)C(=O)NCCC2=c3ccccc3=[NH+]C2)N4CC[NH+](CC4)C C63709160
COc1ccc(cc1)NC(=O)[C@H](CCSC)NS(=O)(=O)c2ccc3=[NH+]C(=O)C(=O)[NH+]=c3c2 C63731997
CCCCn1c2ccc(cc2nc1CS[C@H]3[NH+]=c4ccc(cc4=[NH+]3)OC)S(=O)(=O)N C63742878
C[NH+](C)[C@@H](CNC(=O)C1=c2cc(ccc2=[NH+]C(=O)C1)S(=O)(=O)Nc3ccc(cc3)F)c4ccco4 C63908198
CCC(CC)Nc1cc2c([nH+]c1)N([C@H]([C@@H]2NC(=O)C)C(=O)OC)CCC3=c4ccccc4=[NH+]C3 C63985477
COC(=O)[C@@H]1[C@H](c2cc(c[nH+]c2N1CCC3=c4ccccc4=[NH+]C3)NC5CCOCC5)NC(=O)[C@@H]6CCOC6 C63993683
C/C=C(\C)/CNc1cc2c([nH+]c1)N([C@@H]([C@@H]2NC(=O)COC)C(=O)OC)CCC3=c4ccccc4=[NH+]C3 C63994296
CC(C)[C@@H](C1[NH+]=c2ccccc2=[NH+]1)NC(=O)CS[C@@H]3N=NNN3c4ccccc4F C64197438
CC(C)(C)NC(=O)CN(C)C(=O)c1ccccc1NS(=O)(=O)c2ccc3=[NH+]C(=O)[NH+]=c3c2 C64202847
CC[C@@H](C)[C@@H](C(=O)NC1[NH+]=c2ccccc2=[NH+]1)NC(=O)c3ccc(c(c3)OCC)OCC C65305967
c1cc(ccc1C[C@H]2C(=O)N3CC[C@@H](C[C@H]3C(=O)N2)NC(=O)[C@@H]4CSC[NH2+]4)F C03841142
c1cc(sc1)CN2C(=O)C[C@@H](C2=O)[NH2+]CCc3ccc(cc3)S(=O)(=O)N C02211100
c1ccc(cc1)CCN2C(=O)C[C@@H](C2=O)[NH2+]CCc3ccc(cc3)S(=O)(=O)N C00810691
C[NH+](CCNS(=O)(=O)c1cc(sc1)C(=O)N)C2CCCCC2 C07006277
c1ccc(cc1)/C=C(/C(=O)NCCN2CC[NH2+]CC2)\NC(=O)c3ccco3 C26805851
c1ccc(cc1)NCCC(=O)Nc2cccc(c2)S(=O)(=O)NC3=[NH+]CCC3 C32060554
CS(=O)(=O)NCC[NH2+]CC(=O)Nc1ccccc1Br C35797746
CS(=O)(=O)NCC[NH2+]CC(=O)Nc1ccc(cc1)Br C35797761
COc1cc(c(cc1OC)Br)C[NH2+]CCS(=O)(=O)N C37261791
CC[C@@H](C)[C@@H](c1nnc(o1)SCC(=O)Nc2ccc(cc2C)C)[NH3+] C05025367
c1ccc(cc1)CN2C(=O)C[C@H](C2=O)[NH2+]CCc3ccc(cc3)S(=O)(=O)N C04196491
CC(C)S(=O)(=O)c1ccc(cc1)[C@@H](CNOC)N2CC[NH2+][C@@H](C2)O C39534511
CCO[C@@H]1C[NH+](CCN1)[C@@H](CNO)c2ccc(cc2)S(=O)(=O)C(C)C C39534631
CCCC[C@H](C)C(=O)N1C[C@@H](C2(C1)CC[NH2+]CC2)C(=O)NCCCO C39605478
CCCC[C@@H](C)C(=O)N1C[C@H](C2(C1)CC[NH2+]CC2)C(=O)NCCCO C39605480
COc1ccc(cc1)CCC(=O)N2C[C@H](C3(C2)CC[NH2+]CC3)C(=O)NCCCO C39605555
CCCC[C@@H](C)C(=O)N1C[C@@H](C2(C1)CC[NH2+]CC2)C(=O)N[C@@H](C)C(=O)NC C39683971
C[C@@H]1CCC[NH+](C1)[C@@H](C)CNC(=O)C(=O)Nc2ccccc2CC(=O)NC C41653499
Cc1c(cccc1NC(=O)C(=O)NCCC[NH+]2CCC[C@H](C2)C)C(=O)NC C41714748
Cc1c(cccc1NC(=O)C(=O)NCCC[NH+](C)C(C)C)C(=O)NC C41717211
COc1ccccc1C2CCN(CC2)c3ccc(cc3[N+](=O)[O-])[C@H](CCO)[NH3+] C44235172
Cn1cc(cc1C(=O)N)S(=O)(=O)NC[C@H](c2ccccc2Cl)[NH+](C)C C44761733
C[C@@H]1CCCC[NH+]1CCCNC(=O)C(=O)Nc2ccccc2CC(=O)NC C49131868
c1cc(ccc1N(CCC(=O)N)C(=O)C[NH+]2CCC[C@@H](C2)C(=O)NC3CC3)F C51046213
C[NH+](C)[C@H](CNC(=O)COc1cccc(c1)C(=O)N)c2cccs2 C55111879
Cc1nnc(s1)SCCCNC(=O)[C@H](Cc2cscn2)[NH3+] C55211606
Cc1cccc(c1NC(=O)CNC(=O)[C@@H](C)[NH+](C)CC(=O)NC(C)C)C C07923865
CCC(=O)Nc1ccc(c(c1)NC(=O)C(=O)N[C@@H](C)CC[NH+](C)C)Cl C62586690
Cc1ccc(cc1)[C@H](CNS(=O)(=O)c2cc(n(c2)C)C(=O)N)[NH+](C)C C63518740
c1ccc(cc1)CS(=O)(=O)NCC[NH2+]C[C@@H]2CNc3ccnn3C2 C58299821
CCOC(=O)c1c2c(sc1NC(=O)[C@H](C)[NH+](C)CC(=O)N)CCCC2 C52830754
C[C@@H](CNC(=O)NCCC(=O)NCC#C)[NH+]1CCc2ccccc2C1 C64755608
CN(C1CC[NH+](CC1)C2CCOCC2)C(=O)CCCCNC(=O)N C65174388
CC(C)[NH+]1CC[C@@H](C1)CNC(=O)NCc2cccc(c2)S(=O)(=O)NC C65441542
c1cc(ccc1OCC[NH+]2CCC[C@H]2C(=O)NCC(F)(F)F)S(=O)(=O)N C54991690
CCCCNC(=O)[C@@H]1CC[C@@H]([NH+](C1)CC(=O)N2CCC(CC2)C(=O)N)C C66474107
Cc1c(scn1)C[NH+](C)[C@@H](C)C(=O)NCCc2ccc(cc2)S(=O)(=O)N C66563434
C[NH+](CC(=O)Nc1cc(cc(c1)F)F)CC(=O)NNC(=O)c2cccs2 C66844370
c1c([nH+]c2n1CCCC2)CCNC(=O)CCCC[C@@H]3[C@@H]4[C@@H](CS3)NC(=O)N4 C67160897
CN(C)c1cc(cc[nH+]1)CNC(=O)CCCC[C@@H]2[C@@H]3[C@@H](CS2)NC(=O)N3 C67162932
CN(C)c1c(ccc[nH+]1)CNC(=O)CCCC[C@H]2[C@@H]3[C@@H](CS2)NC(=O)N3 C67163854
Cc1ccc(o1)c2c(c[nH]n2)C[NH2+]Cc3ccc(cc3)CS(=O)(=O)NC C67216435
Cc1c(c(n(n1)CCO)C)C[NH2+][C@@H](C)c2ccc(cc2)S(=O)(=O)NC C67247803
C[C@@H](CC[NH+](C)C)NC(=O)N[C@@H](C)c1cccc(c1)S(=O)(=O)NC C67412406
Cc1c(c2ccccc2n1CC(=O)N)C[NH2+][C@H](CC(C)C)c3ncnn3C C67432669
C[NH+](CCC(=O)N)C[C@]1(CCCN(C1=O)Cc2cc(ccc2F)OC)O C67473441
CCCC[NH+]1Cc2cccc(c2C1)NC(=O)C(=O)N[C@H](C)C(=O)NCC C67492700
CCC[NH+]1Cc2cccc(c2C1)NC(=O)C(=O)N[C@@H](C)C(=O)N[C@@H](C)CC C67559084
C[NH+]1CCN(CC1)CCNC(=O)CCCC[C@@H]2[C@@H]3[C@@H](CS2)NC(=O)N3 C67595125
CC1CC[NH+](CC1)C[C@@H](CNC(=O)NC[C@H]2CN(CCO2)CC(C)C)O C67609288
C[NH+]1CCc2cc3c(c(c2[C@H]1c4c(=O)[nH]c(=S)n(c4O)CCc5ccccc5)OC)OCO3 C02110941
CC[C@H](c1nnc(o1)SCC(=O)NC(=O)NC23CC4CC(C2)CC(C4)C3)[NH+](C)C C05262121
c1ccc(c(c1)NC(=O)C(=O)NC[C@@H](c2ccsc2)[NH+]3CCCCCC3)[N+](=O)[O-] C08893819
Cc1ccc(c(c1)[N+](=O)[O-])NC(=O)C(=O)NC[C@@H](c2ccsc2)[NH+]3CCCCCC3 C08893834
CC(C)[C@@H](C(=O)N1CC[NH+](CC1)C)NC(=O)c2ccccc2NC(=O)c3ccc(cc3)OC C09057599
CC[NH+](CC)CCCn1c(cc2c(c1=O)[C@H](C(=C(O2)N)C#N)c3ccc4c(c3)OCO4)C C02246521
C[C@@H](C(=O)Nc1cc(ccc1Cl)[N+](=O)[O-])[NH+](C)CC(=O)Nc2ccc(c(c2F)F)F C03351481
c1ccc2c(c1)cc(c(=O)o2)C(=O)Nc3cccc(c3)S(=O)(=O)NC4=[NH+]CCCCC4 C09580329
CCOC(=O)c1c2c(sc1NC(=O)c3ccc(s3)[N+](=O)[O-])C([NH2+]C(C2)(C)C)(C)C C09639827
Cc1c(n(c(c1C#N)NC(=O)C[NH+](C)Cc2[nH]c(=O)c3ccccc3n2)c4cccc(c4)F)C C09728848
CC(=O)Nc1ccc(c(c1)S(=O)(=O)N[C@H]2CC3(CC[NH+](CC3)C)Oc4c2cccc4)OC C09793944
CCCCN(C)C(=O)c1c(n2ccccc2n1)C[NH2+]Cc3c4ccccc4c(=O)[nH]n3 C11663190
Cc1c(n(c(c1C#N)NC(=O)CN2CC[NH+](CC2)CC(=O)NC(C)(C)C)C3CCCC3)C C21306754
CC1CCC2(CC1)C(=O)N(C(=O)N2)NC(=O)C[NH+]3CCN(CC3)Cc4ccc(s4)Br C23248601
CC(C)C[C@@]1(C(=O)N(C(=O)N1)CN2CC[NH+](CC2)CC(=O)NC(C)C)c3ccccc3 C24093460
c1cc(c(cc1Cl)Cc2nc3c(o2)ccnc3NCC[C@H]4CCCC[NH2+]4)n5cncn5 C28527208
Cc1ccc(cc1)S(=O)(=O)N2CC[NH+](CC2)CC(=O)N/N=C\c3cccc(c3)O C30750470
C[C@@H](C(=O)NC(=O)NC(C)(C)C)[NH+]1CCN(CC1)S(=O)(=O)c2ccc(s2)Br C31585948
CCOC(=O)C1=C(NC(=O)N[C@@H]1C)C[NH+]2CCC[C@@H]2c3ccc4c(c3)OCCCO4 C32541802
Cc1c(sc(c1[C@@H](c2cccc(c2)[N+](=O)[O-])Nc3cccc[nH+]3)NC(=O)c4ccco4)C C33513801
c1ccc(c(c1)[C@@H](c2c(n3c(s2)nc(n3)c4ccco4)O)[NH+]5CCN(CC5)CCO)Cl C22795303
C[NH+]1CCN(CC1)[C@H](CNC(=O)Nc2ccc3c(c2)OCO3)c4ccc5c(c4)CCCN5C C38517731
COc1cccc(c1)[C@@H]2C[C@@H](ON2)CC3(CC[NH+](CC3)Cc4ccc(o4)[C@@H]5C=CN=N5)O C39442490
CC1(OC[C@H](O1)CNC(=O)[C@H]2CN(CC23CC[NH2+]CC3)C(=O)c4ccc(o4)c5ccccc5)C C39659640
CCC[C@@H](C)NC(=O)[C@H]1CN(CC12CC[NH2+]CC2)C(=O)COc3cccc4c3oc(=O)cc4C C39673828
C[C@H](c1ccc2c(c1)OCCO2)NC(=O)CS[C@H]3NN=C(N3C4CC4)C5=c6ccccc6=[NH+]C5 C39942180
CC(C)[C@H](c1ccc2c(c1)OCCCO2)NC(=O)CS[C@H]3NN=C(O3)C4=c5ccccc5=[NH+]C4 C39982675
CCc1ccccc1NC(=O)C[NH+](C)[C@H](C)C(=O)Nc2c(c(ccc2[N+](=O)[O-])C)C C46560586
Cc1ccc(cc1N2CCCC2=O)NC(=O)C(=O)NC[C@H](c3ccc4c(c3)CCCN4C)[NH+](C)C C49508589
CCc1ccc(cc1)[C@H]2C(=C(NC(=O)N2)CN3CCN(CC3)c4cccc[nH+]4)C(=O)OC C57415291
c1ccc(c(c1)C(=O)NCc2ccco2)NC(=O)C[NH+]3CCC[C@@H]3c4ccc5c(c4)OCCO5 C58045753
CC(C)(C)OC(=O)NC[C@H]1CCCC[NH+]1CC(=O)Nc2ccc(cc2)S(=O)(=O)C C60269255
CCCc1c(c(=O)n([nH]1)c2ccc(cc2)[N+](=O)[O-])/C=N/C3CC([NH2+]C(C3)(C)C)(C)C C16677869
c1ccc(cc1)Cn2c(=O)c3ccccc3c(n2)C(=O)NNC(=O)CC4=c5ccccc5=[NH+]C4 C63151098
c1cc2c(cc1CNC(=O)CNC(=O)N3CCC4=c5cc(ccc5=[NH+][C@H]4C3)Cl)OCO2 C63295972
CC(C)[C@@H](C(=O)NCCOC)NC(=O)[C@@H]1CC2=c3ccccc3=[NH+][C@@H]2[C@@H]4N1C(=O)c5c4cccc5 C63383555
Cc1ccc(c(c1)C)N2[C@H](NN=N2)SCC(=O)NCCC3=c4ccc(cc4=[NH+]C3)OC C63478313
Cc1cccc(c1)N2[C@@H](N=NN2)S[C@@H](C)C(=O)NCCC3=c4ccc(cc4=[NH+]C3)OC C63478574
CCCc1cc(=O)n2c(n1)S[C@H](N2)N3CCC(CC3)C(=O)NCCC4=c5ccccc5=[NH+]C4 C63513805
CC[C@H](C(=O)NCCC1=c2ccccc2=[NH+]C1)N3C(=O)c4cc5c(n4[C@@H](N3)C)cco5 C63514386
CC(=O)N[C@@H](CC1=c2ccccc2=[NH+]C1)C(=O)Nc3cccc(c3)c4nnc5n4CCCCC5 C63778310
CCOC(=O)C1=C(NC(=O)N[C@H]1c2ccccc2)COC(=O)C3=c4ccccc4=[NH+]C3 C38661362
COc1ccc(cc1)C(=O)NCCC2=NN[C@H]3N2CCN(CC3)C[C@@H]4C=c5ccccc5=[NH+]4 C64074579
Cc1c(c2c(cn1)CN(CC2)C(=O)[C@H]3C4=C(CCCC4)ON3)CNC(=O)[C@H]5C=c6ccccc6=[NH+]5 C64143415
CCC1=C[C@H](NO1)C(=O)NCc2c(ncc3c2CCN(C3)C(=O)CCC4=c5ccccc5=[NH+]C4)C C64152469
CCN1c2c(cccn2)N[C@@H](C1=O)N3CCC[C@@H](C3)C(=O)NCCC4=c5cc(ccc5=[NH+]C4)Cl C64439069
C[C@H]1C(=C(NO1)C)S(=O)(=O)N2CCC(CC2)[C@@H](C)C(=O)NCCC3=c4ccccc4=[NH+]C3 C64520853
c1ccc2=[NH+]CC(=c2c1)CCNC(=O)C[C@@H]3N=NC(=O)[C@@H]4N3NC(=C4)c5ccc(cc5)F C65248038
CC(C)(C)/[NH+]=C\1/[C@]2(CCN(C2)C(=O)c3cccc(c3OC)OC)Nc4cccnc4N1 C65266399
CCOC(=O)c1cccc(c1)/[NH+]=c\2/c(cc3ccc(cc3o2)O)C(=O)Nc4cccc(n4)C C67297889
C[C@@]12CC[C@H]([C@@]([C@@H]1CC[C@H]([C@H]2CC(=O)NCc3ccco3)O)(C)CO)OC(=O)Nc4cc(cc(c4)OC)OC C04236799
C[C@@]12CC[C@H]([C@@]([C@H]1Cc3c(nc(s3)NC(=O)OCC=C)[C@H]2CC(=O)NCc4cccnc4)(C)CO)O C03841837
CC1(Cc2c(c(c(c(=S)n2[C@H]3[C@H]([C@@H]([C@@H]([C@@H](O3)CO)O)O)O)C#N)c4ccc(cc4)OC)C(=O)C1)C C05536877
CCOC(=O)c1c(n(c(=S)c(c1c2ccc(cc2)OC)C#N)[C@@H]3[C@H]([C@@H]([C@@H]([C@@H](O3)CO)O)O)O)C C05956140
COC(=O)C1=C(N(C2=C([C@H]1c3cccc(c3)[N+](=O)[O-])C(=O)CCC2)c4ccc(cc4)S(=O)(=O)N)N C03664565
CCCCn1c(c(c(=O)[nH]c1=O)N(C2CCCC2)C(=O)CSc3[nH]c(nn3)c4cccs4)N C08709062
CCn1c2ccc(cc2nc1SCC(=O)NNC(=O)COc3ccc(cc3)Cl)S(=O)(=O)N C09219551
CC(C)[C@H](C(=O)N/N=C/c1cccc(c1OCC(=O)N)OC)NC(=O)c2ccc(c(c2)Cl)Cl C10041500
CC1(CC2=C([C@@H](C(=C(N2c3ccc(cc3)S(=O)(=O)N)N)C#N)c4ccc(s4)[N+](=O)[O-])C(=O)C1)C C12402313
Cc1ccc(cc1)NS(=O)(=O)c2cc(ccc2OC)C(=O)OCC(=O)Nc3c(ccs3)C(=O)N C12586607
c1cc(c(cc1F)F)NC(=S)NNC(=O)[C@H]2C[C@@H](CN2S(=O)(=O)c3ccc4c(c3)OCCO4)O C13137484
C[C@@H](c1ccc(cc1)S(=O)(=O)N)NC(=O)CSc2nc3ccccc3c(n2)Nc4ccccc4 C12534795
c1ccc(cc1)Nc2ccc(cc2)NC(=O)c3ccccc3NC(=S)NC(=O)c4cccc(c4)Cl C14006043
c1ccc(c(c1)C(=O)NNC(=O)CNC(=O)c2cccc(c2)Cl)NS(=O)(=O)c3cccs3 C14805387
CCOc1cc(ccc1O)/C=C\2/C(=O)N(C(=S)S2)[C@H](C)C(=O)Nc3ccc(cc3)S(=O)(=O)N C15047576
Cc1ccc(cc1)S(=O)(=O)N[C@@H](C(C)C)C(=O)OCC(=O)Nc2c(c3c(s2)CCC3)C(=O)N C18408544
CCN(CC)c1ccc(cc1)/C=N/N2C(=O)c3cccc4c3c(ccc4NC(CO)(CO)CO)C2=O C19143518
CCOC(=O)c1c(/c(=C\c2ccc(cc2)O)/c3=C(S[C@@H](C(=O)n31)c4ccc(cc4)O)C(=O)OC)N C20167911
Cc1cccc(c1)NC(=S)NNC(=O)c2cc3n(n2)[C@H](C[C@H](N3)c4ccc(c(c4)C)C)C(F)(F)F C02794269
c1ccc(cc1)[C@H]2C[C@H](n3c(c(cn3)C(=O)NNC(=S)NCCCN4CCOCC4)N2)C(F)F C20613843
c1cc(ccc1NS(=O)(=O)c2ccc(cc2)NC(=O)CSc3nc([nH]n3)NN=C4CCCCC4)F C20836466
Cc1ccc(c(c1)Br)NC(=O)CSc2nnc(n2N)N/N=C/c3cnn(c3)C(C)C C20920564
C/C(=N\Nc1nnc(n1N)SCC(=O)Nc2cc(cc(c2)Cl)Cl)/c3ccc4c(c3)OCO4 C21318432
C/C(=N\Nc1nnc(n1N)SCC(=O)Nc2cc(ccc2OC)OC)/c3ccc4ccccc4c3 C21323868
CCOC(=O)C1=C(NC(=O)N[C@H]1c2ccc(cc2)OC)CSc3nnc(s3)SCC(=O)N C24960872
c1c(cc(c(c1Cl)OCC(=O)N)Cl)S(=O)(=O)c2cc(c(c(c2)Cl)OCC(=O)N)Cl C03066363
c1cc(ccc1c2csc3c2c4nnc(n4c5n3c(nn5)SCC(=O)N)SCC(=O)N)Cl C28444059
CCCN(C1=C(C[C@@H](N(C1=O)[C@@H](C)c2ccc(cc2)OC)c3ccc(cc3)C(=[NH2+])N)C)C(=O)CC(=O)[O-] C28869553
CCOc1ccc(cc1OC)/C=C\2/C(=O)N(C(=O)S2)CCNC(=O)C[C@@H](c3cccc(c3)C)NC(=O)N C32796465
C[C@]12CC/C(=N\OCC(=O)N[C@H](Cc3c[nH+]c[nH]3)C(=O)[O-])/C=C1CC[C@H]4[C@@H]2CC[C@]5([C@@H]4CC[C@@]5(C#C)O)C C35361200
Cc1ccc(cc1)S(=O)(=O)CNC(=O)[C@H](c2c(cc(cc2O)O)O)N(C=O)c3ccccc3Cl C36544375
c1c(cc(c(c1)O)/C=N/NC(=O)CCC(=O)N/N=C/c2c(ccc(c2)Br)O)Br C02336666
Cc1ccc(c(c1)NC(=O)CSC2=NN[C@H](N2c3cccc(c3)OC)Cc4cc(=O)[nH]c(=O)[nH]4)C C39362034
c1ccc(c(c1)NC(=O)CSC2=NN[C@H](N2c3ccc(cc3)Cl)Cc4cc(=O)[nH]c(=O)[nH]4)F C39363072
Cc1c(cco1)C(=O)N/N=C/[C@]23CC[C@H](C[C@]2(CC[C@@H]4[C@@H]3CC[C@@]5([C@@]4(CC[C@@H]5C6=CC(=O)OC6)O)C)O)O C39775391
c1cc(cc(c1)NC(=O)Nc2cc(ccc2)S(=O)(=O)/N=C/3\NCCC3)S(=O)(=O)/N=C/4\NCCC4 C14169617
c1ccc(cc1)n2c3c(cn2)c(nc(n3)NCCc4cccs4)Nc5c(c6c(s5)CCCC6)C(=O)N C41026012
C[C@]12CC[C@H]([C@@]([C@H]1CC[C@H]([C@H]2CC(=O)NCc3cc(cc(c3)F)F)O)(C)CO)OC(=O)NCC=C C43553775
C[C@@]12CC/C(=N/OCC(=O)NCc3ccncc3)/C=C1CC[C@H]4[C@@H]2[C@@H](C[C@@]5([C@@H]4CC[C@]5(C(=O)CO)O)C)O C43741815
Cc1c(ccc2c1NC(=O)[C@@]23[C@H]4[C@@H]([C@@H](N3)CCC(=O)N)C(=O)N(C4=O)c5cccc(c5)[N+](=O)[O-])Cl C20533533
Cc1c(ccc2c1NC(=O)[C@]23[C@H]4[C@@H]([C@@H](N3)CCC(=O)N)C(=O)N(C4=O)c5cccc(c5)[N+](=O)[O-])Cl C20533532
C/C(=N/N=C\1/NC(=O)C[C@@H](S1)C(=O)NCCc2ccc(cc2)S(=O)(=O)N)/c3ccc(cc3)OC C09850378
C[C@@H]1[C@H]([C@H](OC1=O)C)C[C@H]([C@@](C)([C@H]2CC[C@@]3([C@@]2(CC[C@H]4C3=CC(=O)[C@H]5[C@@]4(C[C@H]([C@H](C5)O)O)C)C)O)O)OC(=O)C C01898068
CCOC(=O)c1c2c(sc1NC(=O)CSc3nnc(n3N)CNc4ccc(cc4)OC)CCCC2 C59312166
Cc1cc(cc2c1NC(=O)[C@@]23[C@H]4[C@@H]([C@H](N3)CCC(=O)N)C(=O)N(C4=O)Cc5ccc(cc5)OC)Cl C15958086
C[C@H](C(=O)Nc1c(ccs1)C(=O)N)OC(=O)[C@@H]2C[C@@H](CN2C(=O)C34CC5CC(C3)CC(C5)C4)O C18461520
C[C@@H](C(=O)Nc1c(ccs1)C(=O)N)OC(=O)[C@@H]2C[C@H](CN2C(=O)C34CC5CC(C3)CC(C5)C4)O C18461517
c1cc(oc1)[C@H]2C[C@@H](n3c(cc(n3)C(=O)Nc4c(c5c(s4)CCCCC5)C(=O)N)N2)C(F)(F)F C12850422
CC(C)C[C@@H](C(=O)N[C@@H](CC1=c2ccccc2=[NH+]C1)C(=O)[O-])NC(=O)N3CC(=Nc4c3cccc4)O C63384532
c1ccc(cc1)NC(=O)Cn2c3c(sc2=O)[C@H]([C@H]4[C@@H](S3)C(=O)N(C4=O)C(=O)N)c5ccccc5O C39884078
C[C@H](C(=O)Nc1ccc(cc1)C(=O)C)[NH+]2CCCN(CC2)c3c(cc(c[nH+]3)C(F)(F)F)Cl C09314385
C[C@@]12C[C@@H](CC(C1)(C)C)[NH+](C2)CC(=O)NC3=c4cc(ccc4=[NH+][C@@H]3C(=O)OC)Br C38669797
c1ccc2=[NH+]/C(=N/S(=O)(=O)c3ccc(cc3)N/C=C/C(=O)c4ccc5c(c4)OCO5)/C[NH+]=c2c1 C38903559
COc1ccc2c(c1)CC/C(=C\Nc3ccc(cc3)S(=O)(=O)/N=C/4\C[NH+]=c5ccccc5=[NH+]4)/C2=O C38931397
c1ccc2=[NH+]/C(=N\S(=O)(=O)c3cccc(c3)Cl)/[C@@H]([NH+]=c2c1)Nc4ccc(c(c4)Cl)Cl C38965219
c1ccc2=[NH+]/C(=N\S(=O)(=O)c3ccc(cc3)F)/[C@@H]([NH+]=c2c1)Nc4ccc(cc4F)Br C38965547
c1ccc(cc1)CCN[C@H]2/C(=N/S(=O)(=O)c3cc(ccc3Cl)Cl)/[NH+]=c4ccccc4=[NH+]2 C38966060
Cc1ccc(c(c1)S(=O)(=O)/N=C\2/[C@H]([NH+]=c3ccccc3=[NH+]2)Nc4ccc5c(c4)OCCO5)C C38966480
Cc1ccc(cc1C)S(=O)(=O)/N=C\2/[C@@H]([NH+]=c3ccccc3=[NH+]2)Nc4ccc5c(c4)OCCO5 C38966499
COc1ccccc1N[C@H]2/C(=N/S(=O)(=O)c3cccc4c3nsn4)/[NH+]=c5ccccc5=[NH+]2 C38966634
Cc1cc(ccc1Br)N[C@@H]2/C(=N/S(=O)(=O)c3cccs3)/[NH+]=c4ccccc4=[NH+]2 C38970885
c1ccc2=[NH+]/C(=N\S(=O)(=O)c3ccc(cc3)Cl)/[C@H]([NH+]=c2c1)Nc4cccc(c4)Br C38970993
Cc1ccc(cc1N[C@H]2/C(=N/S(=O)(=O)c3cc(ccc3Cl)Cl)/[NH+]=c4ccccc4=[NH+]2)Cl C38971849
CC[C@@H](C)c1ccc(cc1)N[C@@H]2/C(=N/S(=O)(=O)c3cccc4c3nsn4)/[NH+]=c5ccccc5=[NH+]2 C38974930
Cc1ccc(cc1C)S(=O)(=O)/N=C\2/[C@@H]([NH+]=c3ccccc3=[NH+]2)Nc4cccc(c4)Br C38979220
Cc1ccc(cc1C)S(=O)(=O)/N=C\2/[C@H]([NH+]=c3ccccc3=[NH+]2)Nc4cccc(c4)Br C38979222
CC(C)c1ccc(cc1)N[C@H]2/C(=N/S(=O)(=O)c3cc(ccc3Cl)Cl)/[NH+]=c4ccccc4=[NH+]2 C38979882
Cc1ccc(cc1C)S(=O)(=O)/N=C\2/[C@H]([NH+]=c3ccccc3=[NH+]2)Nc4ccc(c(c4)Cl)Cl C38980253
COc1cc(c(cc1N[C@@H]2/C(=N/S(=O)(=O)c3ccc(cc3)F)/[NH+]=c4ccccc4=[NH+]2)Cl)OC C38980367
Cc1ccc(cc1C)S(=O)(=O)/N=C\2/[C@@H]([NH+]=c3ccccc3=[NH+]2)Nc4ccc(c(c4)Cl)OC C38980602
Cc1ccc(cc1C)S(=O)(=O)/N=C\2/[C@H]([NH+]=c3ccccc3=[NH+]2)Nc4ccc(c(c4)Cl)OC C38980603
Cc1ccc(cc1Cl)N[C@H]2/C(=N/S(=O)(=O)c3cc(ccc3Cl)Cl)/[NH+]=c4ccccc4=[NH+]2 C38981089
COc1cccc(c1)N[C@H]2/C(=N/S(=O)(=O)c3cc(ccc3Cl)Cl)/[NH+]=c4ccccc4=[NH+]2 C38984202
Cc1ccc(c(c1)N[C@H]2/C(=N/S(=O)(=O)c3cccc4c3nsn4)/[NH+]=c5ccccc5=[NH+]2)OC C38984474
CN(C)S(=O)(=O)c1cccc(c1)[C@@H]2C(=CN(N2)c3ccccc3)/C=C(/C#N)\C4[NH+]=c5ccccc5=[NH+]4 C39143181
Cc1ccc2=[NH+][C@@H]3C(=c2c1)N=NC(=[NH+]3)N/N=C/c4cc(cc(c4OC)Br)Br C39273764
c1ccc2=[NH+]C([NH+]=c2c1)/C(=C/c3ccc(cc3)OCC(=O)Nc4ccc(c(c4)Cl)Cl)/C#N C39435948
Cc1cc(c2=[NH+]C(=O)[C@@H](C=c2c1)[C@@H]([C@@H]3NN=NN3C(C)(C)C)N4CC[NH+](CC4)C5CCCCC5)C C39699299
Cc1ccc2=[NH+]C(=O)[C@H](C=c2c1)[C@@H]([C@@H]3N=NNN3C(C)(C)C)[NH+]4CCN(CC4)c5cccc(c5C)C C39710211
Cc1ccc2=[NH+]C(=O)[C@H](C=c2c1)[C@H]([C@@H]3N=NNN3C(C)(C)C)[NH+]4CCN(CC4)c5cccc(c5C)C C39710213
Cc1ccc2=[NH+]C(=O)[C@H](C=c2c1)[C@@H]([C@@H]3N=NNN3C(C)(C)C)[NH+]4CCN(CC4)c5cc(ccc5C)C C39710223
Cc1ccc2=[NH+]C(=O)[C@H](C=c2c1)[C@H]([C@@H]3N=NNN3C(C)(C)C)[NH+]4CCN(CC4)c5cc(ccc5C)C C39710225
Cc1cccc(c1C)N2CC[NH+](CC2)[C@H]([C@H]3C=c4ccc(c(c4=[NH+]C3=O)C)C)[C@@H]5N=NNN5C(C)(C)C C39710746
Cc1cc(c2=[NH+]C(=O)[C@H](C=c2c1)[C@H]([C@@H]3NN=NN3C(C)(C)C)[NH+](Cc4ccco4)C[C@@H]5CCCO5)C C39711068
Cc1ccc(c2=[NH+]C(=O)[C@H](C=c12)[C@H]([C@@H]3NN=NN3C(C)(C)C)[NH+]4CCN(CC4)c5ccccc5F)C C39711098
Cc1ccc(cc1N2CC[NH+](CC2)[C@@H]([C@@H]3C=c4cc(ccc4=[NH+]C3=O)OC)[C@@H]5N=NNN5C(C)(C)C)Cl C39711291
Cc1ccc(cc1N2CC[NH+](CC2)[C@@H]([C@H]3C=c4ccc(cc4=[NH+]C3=O)OC)[C@@H]5N=NNN5C(C)(C)C)Cl C39711373
CCOc1ccc2=[NH+]C(=O)[C@H](C=c2c1)[C@@H]([C@@H]3N=NNN3C(C)(C)C)[NH+]4CCN(CC4)c5cccc(c5C)C C39711422
C[C@@H]1[C@H](c2ccccc2N1CC(=O)Nc3ccc(cc3)C(=O)C)/C=C(\C#N)/C4[NH+]=c5ccccc5=[NH+]4 C39934716
c1cc2=C(C[NH+]=c2nc1)C3CC[NH+](CC3)[C@H](CO)C4CCN(CC4)C(=O)/C=C/c5cc(cc(c5)F)F C52550576
c1ccc(cc1)[C@@H]2C[C@H](N3C(=[NH+]2)C=C(N3)C(=O)N4CC[NH+](CC4)C56CC7CC(C5)CC(C7)C6)c8ccccc8 C15305595
c1ccc2=[NH+][C@H]3C(=c2c1)N=[NH+]C(=N3)N/N=C/c4cc(cc(c4O)Br)Br C39699852
COc1ccc(cc1)[C@H]2[C@@H]3[C@@H](N(C(=O)[C@@H]3N=[NH+]2)CCC4=c5cc(ccc5=[NH+]C4)OC)c6ccc(c(c6)OC)O C63302878
COc1ccc(cc1)[C@H]2[C@H]3[C@@H](N(C(=O)[C@@H]3N=[NH+]2)CCC4=c5cc(ccc5=[NH+]C4)OC)c6ccc(c(c6)OC)O C63302880
Cc1ccc(cc1)N2[C@H](N[C@@H]3[C@@H](C2=O)C4=C(S3)CCCC4)SCC5[NH+]=c6ccccc6=[NH+]5 C63619741
c1ccc2=[NH+]C([NH+]=c2c1)c3ccc(cc3)NC(=O)CN4c5ccccc5S(=O)(=O)c6c4cccc6 C63648886
c1ccc2=[NH+]C([NH+]=c2c1)C3CCN(CC3)S(=O)(=O)c4ccc(cc4)NC(=O)c5cccs5 C63699753
COC(=O)[C@@H]1CN(N=N1)[C@H]2C[C@H]([NH+](C2)C3C4CC5CC(C4)CC3C5)C(=O)NCCC6=c7ccccc7=[NH+]C6 C64058230
c1cc2=[NH+][C@@H]([NH+]=c2cc1Cl)SCc3nc(on3)CCC(=O)N[C@H]4[C@@H]([C@@H]5CCCC[C@@H]5S4)C#N C64604327
CSc1ccc(cc1)C[C@@]2(CCC(=O)N2)CCC(=O)N3CCC[C@H]3[C@@H]4[NH+]=c5ccc(cc5=[NH+]4)F C64626457
c1ccc2c(c1)C(=O)/C(=C/Nc3ccc(cc3)C(=O)N)/C(=O)O2 C04384857
C[C@@H]1CCc2c(sc(c2C(=O)N)NC(=O)c3ccn(n3)C)C1 C00197317
CC(=O)Nc1ccc(cc1)[C@H]2C(=C(OC3=C2C(=O)CCC3)N)C#N C00283403
c1nc2c3c4c(sc3nc(n2n1)NN)CCCC4 C05562182
CNC(=O)N[C@@H](c1ccc(cc1)F)c2cc3c(cc2O)OCO3 C06378854
Cc1cc(c(n1Cc2ccco2)C)/C=N/NC(=O)N C03546550
Cc1ccc2c(c1)[nH]c(n2)C(=O)NCc3c4c([nH]n3)CCCC4 C12147354
c1cc(ccc1[C@@H]2c3cc(c(cc3CCN2)O)O)[N+](=O)[O-] C19691359
c1ccc(c(c1)NC(=O)NNC(=O)c2ccco2)F C22196484
c1cc(=O)[nH]cc1C(=O)NNC(=O)C23CC4CC(C2)CC(C4)C3 C15980326
COc1ccc(cc1)c2nc(on2)c3ccc(cc3O)N C35660420
CC1(C[C@@](c2c(cc(cc2OC)OC)O1)(C(=O)[O-])[NH3+])C C36142295
c1cc(sc1)S(=O)(=O)Nc2cc3c(cc2N)OCCO3 C36743132
Cc1cc(cc(c1)NS(=O)(=O)c2cn(nc2N)C)C C37557639
Cc1c(c(no1)c2c(cccc2Cl)Cl)NC(=O)N(C)N C00139797
c1c2c(cc(c1Cl)Cl)n(cn2)[C@H]3[C@@H]([C@H]([C@H](O3)CO)O)O C01319834
COCc1c2c(n[nH]1)OC(=C([C@@H]2c3ccccc3F)C#N)N C05075356
c1ccc2c(c1)c(=O)cc(o2)C(=O)Nc3c(ccs3)C(=O)N C04275743
c1cc(ccc1N[C@H]2C3=NC=NC3=NC(=N2)N)Cl C39041212
COc1ccc2c(c1)occ(c2=O)c3cc(c(c(c3)O)O)O C39289884
Cc1cc(cc(c1C)N)S(=O)(=O)Nc2ccc(=O)n(c2)C C40348959
Cc1ccc(c(c1S(=O)(=O)Nc2ccc(=O)n(c2)C)C)N C40348982
Cc1c\2c(oc1C(=O)N)CCC/C2=N\NC(=O)c3cccs3 C40823697
COc1ccc(c(c1)C(=O)O[C@@H]2CCCCNC2=O)N C41097764
CCC[C@H](/C(=N/O)/N)C(=O)N1C[C@@H](OC(C1)(C)C)C C41684313
C[C@H](c1ccc(cc1F)F)NC(=O)NNC(=O)OC C42806760
C1CCC(CC1)C(=O)NNC(=O)NC[C@H]2CCCO2 C42868493
Cc1ccc(c(c1)NC(=O)C[C@@H]2C(=O)NC(=O)N2)F C42894404
Cc1cc(on1)C(=O)Nc2nc(cs2)c3cccc(c3)N C44584927
CN(C1CCOCC1)C(=O)C2(CCCCCC2)/C(=N/O)/N C44785405
CC(C)[C@H](/C(=N/O)/N)C(=O)N1CCO[C@H]2[C@@H]1CCC2 C44879392
C[C@H](c1ccc(cc1)S(=O)(=O)N)NC(=O)N2CCCC2 C44892580
Cc1cc(n(n1)C)NS(=O)(=O)c2c(cccc2Cl)N C45165996
c1cc2c(cc1NC(=O)c3ccc(o3)S(=O)(=O)N)CCC2 C47910689
CNC(=O)CNC(=O)Nc1cccc(c1OC)Cl C48955282
Cc1cc(c(c(c1)C)S(=O)(=O)NNC(=O)NC)C C48962008
Cc1c(c(n(n1)C)C)[C@@H](C)Nc2cc(nc(n2)N)Cl C49389708
Cc1ccc(cc1N[C@@H](C)C(=O)NC(=O)NC)C#N C50430315
c1cn(nc1N)CC(=O)/N=c/2\[nH]c3c(s2)CCC3 C50468384
c1cc(sc1)c2nccn2Cc3c(snn3)NN C51147636
c1cc(oc1)[C@@H]2c3c(n[nH]c3OC(=C2C#N)N)C(F)(F)F C00076416
Cc1cc(cc(c1)Oc2c(nccn2)/C(=N/O)/N)C C54381745
CNC(=O)NNC(=O)c1cc2cc(ccc2o1)Br C56376098
C[C@H]1C/C(=N\Nc2ccc(cn2)S(=O)(=O)N)/CC(C1)(C)C C46097930
Cc1ccc(c(c1)F)NC(=O)c2cc(ccc2N)[N+](=O)[O-] C50693314
CCn1c(=O)[nH]nc1Sc2ccc3c(c2N)ncs3 C61593949
CC(C)n1ccnc(c1=O)Sc2[nH]c3cc(ccc3n2)N C61770134
c1ccc(cc1)[C@@H]2C3=C(CCN(C3)C(=O)c4cccc(=O)[nH]4)NN2 C63884112
c1ccc(cc1)[C@H]2C3=C(CCN(C3)C(=O)c4cccc(=O)[nH]4)NN2 C63884114
c1ccc(c(c1)C(=O)N)NC(=O)c2cccc3c2OCCO3 C67031044
CN(C)c1ccc(cc1)c2nnnn2[C@H]3CO[C@H]4[C@@H]3OC[C@@H]4NS(=O)(=O)c5ccc6ccccc6c5 C04147564
COC(CN1CC(=O)N2[C@H](C1=O)Cc3c4ccccc4[nH]c3[C@@H]2c5ccc(cc5)[N+](=O)[O-])OC C02159371
CCOC(=O)c1c2c(sc1NC(=O)[C@H](C)n3c(=O)c4c(c(cnc4n(c3=O)C)C)OC)CCC2 C09648881
COc1ccc(cc1)[C@@H]2CC3=C([C@H](n4c(nnn4)N3)c5ccc(c(c5OC)OC)OC)C(=O)C2 C09660457
CCSc1nnc(s1)NC(=O)[C@@H]2CCCN(C2)S(=O)(=O)c3ccc4c(c3)oc(=O)n4C C09856333
COc1ccc(cc1)C2(C(=O)N(C(=O)N2)Cc3nnnn3c4ccccc4)c5ccc(cc5)OC C09861461
CC[C@]1(C(=O)N(C(=O)N1)CC(=O)OCC(=O)N2[C@@H](CC(=N2)c3ccc(cc3)C)c4ccco4)C C09945831
C[C@@H](C(=O)Nc1ccc(cc1)[N+](=O)[O-])OC(=O)C2CCN(CC2)S(=O)(=O)c3cccs3 C10209626
COc1ccc(cc1C(=O)NCCN2C(=O)/C(=C\c3ccc4c(c3)OCO4)/SC2=S)[N+](=O)[O-] C10674955
CCOC(=O)c1cc(sc1NC(=O)[C@H]2CCCCN2S(=O)(=O)c3cccs3)[N+](=O)[O-] C10784709
COc1cccc(c1)N2C[C@H](CC2=O)C(=O)Nn3cnc4c(c3=O)cnn4c5cccc(c5)Cl C12313391
c1cc(cc(c1)S(=O)(=O)N2CCOCC2)c3nnc(o3)SCc4[nH]c(=O)c5c(n4)ccs5 C12600975
Cc1cc(n(n1)C)c2nnc(o2)NC(=O)[C@H]3CCCCN3S(=O)(=O)c4ccc(s4)Cl C13614998
CCOC(=O)c1c2c(sc1NC(=O)[C@@H]3CCCCN3S(=O)(=O)C)CN(CC2)C(=O)OCC C13792824
c1cc(ccc1C(=O)NN2C[C@H](CC2=O)C(=O)OCC(=O)c3ccc(cc3)Br)[N+](=O)[O-] C13856674
c1cc(c(cc1S(=O)(=O)N2CCCC2)[N+](=O)[O-])Sc3nnc(s3)NC[C@H]4CCCO4 C15140914
Cc1c(sc2c1c(=O)n(cn2)NC(=O)CSc3nnc(n3C)COc4ccc(cc4)OC)C C16654770
COc1ccc(c(c1)OC)[C@@H]2C3=C(C[C@H](CC3=O)c4cc(c(c(c4)OC)OC)OC)Nc5n2ncn5 C18198159
c1cnc(nc1)N2CCN(CC2)C(=O)COC(=O)[C@@H]3C[C@H](CN3C(=O)C45CC6CC(C4)CC(C6)C5)O C18374944
Cn1c2ccc(cc2oc1=O)S(=O)(=O)N3CCC[C@@H](C3)C(=O)Nc4nc5ccc(cc5s4)OC C20326636
C[C@H](C(=O)Nc1ccc(c(c1)[N+](=O)[O-])F)OC(=O)c2ccc(cc2)S(=O)(=O)N3CCCC3 C21124037
Cc1c(c([nH]c1C(=O)[C@@H](C)Sc2c3c(nc(n2)C(C)(C)C)n(c(=O)n(c3=O)C)C)C)C(=O)OC C22699366
CC(C)Nc1nnc(s1)SCC(=O)N2CCN(CC2)S(=O)(=O)c3ccc4c(c3)OCCO4 C24783578
COc1cc(nc(n1)CN2CCN(CC2)CC3=NS(=O)(=O)c4cc(ccc4N3)Cl)OC C24897529
c1ccc(cc1)n2cc(c(n2)c3cccc(c3)[N+](=O)[O-])/C=C(\C#N)/C(=O)N[C@@H]4CCS(=O)(=O)C4 C26966536
CC1(O[C@H]2[C@@H](O[C@H]3[C@@H]([C@H]2O1)OC(O3)(C)C)COC[C@@H](CN4CCN(CC4)c5cccc(n5)Cl)O)C C26991939
COc1ccc(cc1)S(=O)(=O)N2CCN(CC2)C(=O)c3c(cnc(n3)NCc4ccco4)Cl C32915773
Cn1c2ccc(cc2nc1CN3CCN(CC3)C(=O)Nc4cc(cc(c4)OC)OC)C(=O)N(C)C C33275763
[H]/N=C\1/C(=C/c2ccc(c(c2)OC)Oc3ccc(cc3[N+](=O)[O-])C(F)(F)F)/C(=O)N=C4N1N=CS4 C33457565
CCCc1c(c(nc(n1)C)C(=O)N2CCN([C@@H](C2)C)C(=O)Nc3ccc(cc3)C#N)C(=O)OCC C35190469
CCN1C2=C([C@H](NC1=O)c3ccc(cc3)OC)C(=O)N(C2)CC(=O)N4CCC(CC4)C(=O)OCC C35965569
Cc1ccc(cc1)C(=O)N2[C@@H](COC23CCN(CC3)C(=O)c4cccc(c4)[N+](=O)[O-])C(=O)NC(C)C C35987626
C[C@H](C(=O)Nc1ccccc1Cl)N2CCN(CC2)S(=O)(=O)c3ccc(c(c3)[N+](=O)[O-])OC C15108115
Cc1ccccc1c2nnc(o2)c3ccc(cc3)C(=O)N4CCN(CC4)CC(=O)Nc5cc(on5)C C14350209
CCn1cc(c(=O)c2c1nc(cc2)C)C(=O)O[C@@H](C)C(=O)Nc3c(n(n(c3=O)c4ccccc4)C)C C03257269
C[C@@H]1[C@@H](C(=O)N(N1C)c2ccccc2)NC(=O)CS[C@@H]3N=CC(=N3)c4ccc(cc4)[N+](=O)[O-] C39432172
CCOc1ccc(cc1C2=NC(=O)[C@H]3C(=N2)C(=NN3C)C(C)(C)C)S(=O)(=O)/N=c\4/cccc[nH]4 C39557222
CN(C)c1ccc(cc1[N+](=O)[O-])C(=O)N2CCN(CC2)CC(=O)Nc3ccc(cc3)OC(F)(F)F C18129650
CCCN(Cc1nnc(o1)c2ccco2)C(=O)CN3C(=O)C4(CCC(CC4)C(C)(C)C)NC3=O C46562004
CCC(=O)N1CCN(CC1)CC(=O)Nc2cc(cc(c2OC)Cl)c3nn4c(nnc4s3)C C57335071
CC[C@H](c1nnnn1C(C)(C)C)N(Cc2cc3cc4c(cc3[nH]c2=O)OCO4)C[C@@H]5CCCO5 C13494505
Cc1ccc(cc1)c2cnnc(n2)N3C4=NC(=O)C[C@@H](C4=C(N3)C)c5ccc(c(c5OC)OC)OC C08587193
c1ccc(cc1)c2c(c(=O)n([nH]2)c3ccc(cc3)[N+](=O)[O-])/C=N/CCN4CCN(CC4)C(=O)C5CC5 C17967918
c1cc(cc(c1)[N+](=O)[O-])CN2CCN(CC2)C(=O)Nc3ccc(cc3C(F)(F)F)n4cncn4 C62592022
[H]/N=C\1/C(=C/c2ccc(cc2)OCc3cc(=O)n4c(n3)sc(n4)CCC)/C(=O)N=C5N1N=CS5 C41076645
CCOC(=O)N1CCN(CC1)C(=O)c2cc3n(n2)[C@@H](C[C@@H](N3)c4ccc5c(c4)OCO5)C(F)(F)F C18210052
COc1ccc(cc1OC)[C@@H]2CC3=C([C@@H](n4c(ncn4)N3)c5cc(c(c(c5)OC)OC)OC)C(=O)C2 C20086037
[H]/N=C\1/C(=C\c2ccc(cc2)OCc3cc(=O)n4c(n3)sc(n4)CCC)/C(=O)N=C5N1N=CS5 C20331988
CCn1c(=O)c(nn(c1=O)c2ccc(cc2)C)c3nc(on3)CCC(=O)Nc4cc(ccc4F)F C35402222
Cn1c(=O)c(nn(c1=O)c2ccc(cc2)Cl)c3nc(on3)CCC(=O)Nc4cccc(c4)F C64888394
c1cc(ccc1CC[NH2+][C@@H]2CC(=O)N(C2=O)c3ccc(cc3)C(F)(F)F)S(=O)(=O)N C02225605
CCN(CC)S(=O)(=O)c1ccc(cc1)C(=O)Nc2c(c3c(s2)C[NH+](CC3)C)C(=O)N C03006927
CC(C)[NH+]1CCc2c(sc(c2C(=O)N)NC(=O)c3ccc(cc3)S(=O)(=O)N(C)C)C1 C03007175
c1ccc(cc1)CS(=O)(=O)N2CC[NH+](CC2)CC(=O)Nc3c(c4c(s3)CCC4)C(=O)N C08880824
c1cc(sc1)S(=O)(=O)N2CC[NH+](CC2)CC(=O)Nc3c(c4c(s3)CCC4)C(=O)N C09476852
C[C@@H](C(=O)Nc1c(c2c(s1)CCC2)C(=O)N)[NH+]3CCN(CC3)S(=O)(=O)Cc4ccccc4 C09576931
C[C@H](C(=O)Nc1c(c2c(s1)CCC2)C(=O)N)[NH+]3CCN(CC3)S(=O)(=O)c4ccccc4 C09646073
CC(C)[NH+]1CCc2c(sc(c2C(=O)N)NC(=O)CCCS(=O)(=O)c3ccccc3)C1 C09911318
CC[NH+]1CCc2c(sc(c2C(=O)N)NC(=O)CCCS(=O)(=O)c3ccc(cc3)C)C1 C09911524
CC(C)N(C)S(=O)(=O)c1ccc(cc1)C(=O)Nc2c(c3c(s2)C[NH+](CC3)C)C(=O)N C10100299
C[C@H](c1ccc(cc1)S(=O)(=O)N)[NH+](C)CC(=O)Nc2ccccc2Sc3ccccc3 C10276106
CC[NH+]1CCc2c(sc(c2C(=O)N)NC(=O)[C@@H]3CCCN(C3)S(=O)(=O)c4cccs4)C1 C10751048
CC[NH+]1CCc2c(sc(c2C(=O)N)NC(=O)[C@H]3CCCN(C3)S(=O)(=O)c4cccs4)C1 C10751060
c1cc(cc(c1)C(F)(F)F)C2(CC[NH+](CC2)Cc3ccc(c(=O)[nH]3)C(=O)NC[C@@H]4COCCO4)O C11788849
CC[NH+]1CCc2c(sc(c2C(=O)N)NC(=O)Cc3ccc(cc3)S(=O)(=O)C(C)C)C1 C12070731
CC(C)[NH+]1CCc2c(sc(c2C(=O)N)NC(=O)Cc3ccc(cc3)S(=O)(=O)C(C)C)C1 C12070738
C[C@H](C(=O)N[C@@H](C(=O)N1CCC[C@@H]1C(=O)N[C@@H]2CCCc3c2cccc3)C(C)(C)C)[NH2+]C C12502380
C[C@H](C(=O)N[C@H](C(=O)N1CCC[C@@H]1C(=O)N[C@@H]2CCCc3c2cccc3)C(C)(C)C)[NH2+]C C12502384
Cc1ccc(cc1)S(=O)(=O)N2CCC[NH+](CC2)[C@H](C)C(=O)Nc3c(ccs3)C(=O)N C13128505
c1cc(ccc1NC(=S)N[C@H]2C[C@H]3C(=O)NC[C@H]([NH+]3C2)CCC(=O)N4CCCC4)Cl C15707546
c1cc(ccc1CNC(=O)CC[C@@H]2CNC(=O)[C@H]3[NH+]2C[C@H](C3)NS(=O)(=O)c4ccc(cc4)F)F C15707673
c1ccc(cc1)NC(=O)CC[C@@H]2CNC(=O)[C@H]3[NH+]2C[C@H](C3)NS(=O)(=O)c4cccs4 C15708078
CC(=O)N1CCC(CC1)[NH2+][C@H]2CC([C@H]3[C@@]2(CC[C@](C3)(C)O)CCC(=O)NCCN4CCOCC4)(C)C C20464601
Cc1c2c(=[NH2+])n(c(nc2[nH]n1)SCC(=O)NCc3ccco3)c4ccc(cc4)Br C20758610
CC[C@@H](C(=O)NCCOC)Sc1nc2c(c([nH]n2)C)c(=[NH2+])n1c3ccc(cc3)Br C02927065
C[C@H](C(=O)Nc1c(c2c(s1)CCC2)C(=O)N)N3CC[NH+](CC3)CC(=O)N4CCCCCC4 C22792023
C[C@H]1C[C@@H](CN(C1)C(=O)C[NH+]2CCN(CC2)CC(=O)Nc3c(c4c(s3)CCC4)C(=O)N)C C22797992
C[C@@H]1C[C@H](CN(C1)C(=O)C[NH+]2CCN(CC2)[C@@H](C)C(=O)Nc3c(c4c(s3)CCC4)C(=O)N)C C23372224
C[C@H]1C[C@@H](CN(C1)C(=O)C[NH+]2CCN(CC2)[C@@H](C)C(=O)Nc3c(c4c(s3)CCC4)C(=O)N)C C23372232
C[C@H]1C[C@H](CN(C1)C(=O)C[NH+]2CCN(CC2)[C@@H](C)C(=O)Nc3c(c4c(s3)CCC4)C(=O)N)C C23372229
Cc1ccc(c(c1)C)S(=O)(=O)N2CC[NH+](CC2)[C@H](C)C(=O)Nc3c(ccs3)C(=O)N C25677454
C1CCN(CC1)C(=O)C[NH+]2CCN(CC2)CC(=O)Nc3c(c4c(s3)CCCC4)C(=O)N C27376335
CC(C)(CNS(=O)(=O)c1c(cc(cc1Br)Br)N)C[NH+](C)C C37063738
Cc1ccc(cc1Cl)[n+]2c(c3c([nH]nc3nc2SCC(=O)NCCC4=CCCCC4)C)N C37867486
C[C@H](CCCC(C)(C)O)NC(=O)[C@H]1CN(CC12CC[NH2+]CC2)C(=O)c3cccnc3Cl C39631472
C[C@H](CCCC(C)(C)O)NC(=O)[C@@H]1CN(CC12CC[NH2+]CC2)C(=O)[C@@H]3COc4ccccc4O3 C39631893
C[C@H](CCCC(C)(C)O)NC(=O)[C@H]1CN(CC12CC[NH2+]CC2)C(=O)[C@@H]3COc4ccccc4O3 C39631898
c1ccc(cc1)NCCNC(=O)[C@@H]2CN(CC23CC[NH2+]CC3)C(=O)[C@H]4COc5ccccc5O4 C39655574
CC(C)[C@@H](C(=O)NC(C)(C)C)NC(=O)[C@H]1CN(CC12CC[NH2+]CC2)C(=O)c3cccc(c3)OC C39685717
CCSc1c(cccn1)C(=O)N2C[C@@H](C3(C2)CC[NH2+]CC3)C(=O)N[C@@H](C(C)C)C(=O)NC(C)(C)C C39685822
CC(=O)N1CCC(CC1)[NH2+][C@H]2CC([C@H]3[C@]2(CC[C@](C3)(C)O)CCC(=O)NCCN4CCOCC4)(C)C C43547728
Cc1c(c2cc(ccc2[nH]1)C#N)CCNC(=O)[C@@H]3CN(CC34CC[NH2+]CC4)C(=O)CCSC C44714552
CNC(=S)[C@]1(CCCC[C@@H]1CCN/C(=N/C)/NS(=O)(=O)c2ccccc2)c3ccc[nH+]c3 C13590030
Cc1c(cccc1Cl)[n+]2c(c3c(n[nH]c3nc2SCC(=O)NCCC4=CCCCC4)C)N C33389951
c1ccc2=[NH+]CC(=c2c1)CCNC(=O)c3ccccc3NC(=O)C(=O)NCc4ccccn4 C63281515
c1ccc2=[NH+]CC(=c2c1)CCNC(=O)C(=O)Nc3ccccc3C(=O)NCc4ccccn4 C63281963
Cc1cc(c2c(n1)S[C@H]([C@@H]2N)C(=O)NCCC3=c4cc(ccc4=[NH+][C@@H]3C)OC(F)(F)F)COC C63514836
Cc1cc(c2c(n1)S[C@H]([C@H]2N)C(=O)NCCC3=c4cc(ccc4=[NH+][C@@H]3C)OC(F)(F)F)COC C63514838
Cc1ccc(cc1)C(=O)N[C@@H]2NC3=C(CC[C@@H]3S2)C(=O)NCCC4=c5ccccc5=[NH+]C4 C63690795
c1ccc(cc1)Nc2[n+](c(cs2)c3ccc(c(c3)O)O)CCNc4ccccc4[N+](=O)[O-] C65090452
CC(C)CNC(=O)NC(=O)CN1C(=O)[C@](NC1=O)(C)c2ccccc2 C03459997
Cc1c(sc2c1c(=O)[nH]c(n2)[C@@H](C)Sc3nnc(n3N)c4ccco4)C C04278493
Cc1c(sc2c1c(=O)[nH]c(n2)[C@H](C)Sc3nnc(n3N)c4ccco4)C C04278494
CCOc1ccccc1n2c3c(c(nc(n3)C(C)C)C(=O)N)[nH]c2=O C05271221
c1cc(ccc1C(=O)N)NC(=O)COn2c3cc(ccc3nn2)Cl C05457967
CCn1cc(c(n1)C(=O)N)NC(=O)c2cc(on2)c3ccc(cc3)C C02797938
CNC(=O)c1ccc(cc1)NC(=O)CN2C(=O)[C@@]3(CCc4c3cccc4)NC2=O C07278767
C[C@@H]1CCCC[C@@]12C(=O)N(C(=O)N2)CC(=O)NNC(=O)c3cccs3 C09378040
CC1([C@@]([C@]([C@]([C@@](O1)(C)Oc2ccc(cc2)[N+](=O)[O-])(C)O)(C)O)(C)O)C C09970368
c1cc2c(cc1CCNC(=O)c3ccc(c(c3)[N+](=O)[O-])N)OCCO2 C12641137
Cc1ccc(nc1)n2c(=O)c3ccccc3nc2S[C@@H](C)C(=O)NC(=O)N C06107130
c1cc(oc1)CN2C[C@@H](CC2=O)C(=O)N/N=C/c3ccc(cc3O)O C13630340
COc1cc(cc(c1O)OC)c2c(c(=O)c3c(cc(cc3o2)O)O)OC C14436784
CCOc1cc(ccc1OC)[C@H]2c3c(ncnc3OC(=C2C#N)N)O C16688864
Cc1c2ccccc2oc1C(=O)NNC(=O)CNC(=O)c3ccco3 C17449154
Cc1cccc(c1)NC(=O)CSc2nnc(n2N)n3c(cc(n3)C)C C07530281
Cc1ccc(cc1)Nc2nc(nc(n2)N)CN3CCN(CC3)C(=O)C C12552332
Cc1c(c(sn1)NC)C(=O)Nc2ccc(nc2)N3CCNC(=O)C3 C31718233
CCc1c2c([nH]n1)OC(=C([C@@H]2c3ccc(c(c3OC)OC)OC)C#N)N C32513707
CCC(=O)N1CCN(CC1)C(=O)Nc2c(c3c(s2)COC(C3)(C)C)C(=O)N C34785205
Cc1cc2nnc(n2c(n1)N)SCC(=O)Nc3cccc(c3)OC C01331362
CC1=C([C@H](N2C(=N1)N=CN2)c3cc(c(c(c3)Br)OC)OC)C(=O)N C00936857
C[C@@H](C(=O)Nc1nc2ccccc2s1)n3c(nnc3SCC#N)N C40173272
c1c(nnn1C2CCN(CC2)C(=O)C3CCCCCC3)CNC(=O)N C48087882
Cc1cc(ccc1NC(=O)NCc2nnc3n2cccc3)C(=O)NC C48182755
Cc1cc(ccc1NC(=O)N2CCO[C@@H](C2)C(=O)N)Oc3ccc(cc3)C#N C51643641
c1cc(ccc1C#N)Oc2ccc(cc2)NC(=O)N3CCO[C@@H](C3)C(=O)N C51644627
Cc1cc(n(n1)C)NC(=O)NNC(=O)[C@@H](C)Oc2ccc(cc2)F C52796727
C[C@]1(C(=O)N(C(=O)N1)CC(=O)Nc2c[nH]ccc2=O)c3ccc4ccccc4c3 C52964498
C[C@@H](C(=O)N=c1[nH]c2ccccc2[nH]1)NC(=O)[C@H]3CC(=O)N(C3)c4ccccc4 C32070535
Cc1cc(ccc1NS(=O)(=O)C)N[C@@H](C)C(=O)N2CCNC2=O C32771608
COc1cccc(c1O)C(=O)NNS(=O)(=O)c2cccc(c2)C#N C57120692
Cc1c(c(n(n1)CC(=O)Nc2cc(c(c(c2)Cl)N)Cl)C)[N+](=O)[O-] C16489415
CC(C)c1ccc(cc1)[C@@]2(C(=O)N(C(=O)N2)CCC(=O)NC(=O)NC)C C58224593
Cc1cc(cc(c1C)NC(=O)c2cnn(n2)c3ccccc3)S(=O)(=O)N C52952620
Cc1cc(n(n1)C(=O)CSc2nnc(n2N)c3ccccc3O)C C59045722
Cc1cc(no1)NC(=O)C(=O)Nc2ccccc2C(=O)NC(C)(C)C C56174948
CC1CCN(CC1)S(=O)(=O)c2ccc(cc2)N/N=C(/C#N)\C(=O)N C00358169
COc1ccc2=[NH+][C@H]3[C@@H](NCCC3=c2c1)c4c([nH]c(=O)n(c4=O)c5ccccc5)[O-] C63373485
Cc1cc(ccc1CN2CCN(CC2)c3cc(=O)[nH]c(n3)N)n4cccn4 C65397462
c1ccn2c(c1)nc(c2/C=C/C(=O)Nc3ccn(n3)CC(=O)N)Cl C65862330
CC(C)(C)OC(=O)N1CCC(CC1)C(=O)NNC(=O)NC2CCCC2 C65920672
C1CC[C@@H]2[C@@H](C1)C(=O)N(C2=O)CCC(=O)NNC(=O)NC3CCCC3 C65920923
Cc1cc(n(n1)c2cccc(c2)NC(=O)c3ccc(cc3)n4c(c(cn4)C#N)N)C C66240533
CC(=O)Nc1cc(c(cc1F)F)NC(=O)CN2C(=O)C3(CCCC3)NC2=O C66284792
Cc1cc(ccc1C(=O)Nc2ccc(cc2)S(=O)(=O)N)[N+](=O)[O-] C66290309
CCn1c(=O)c2ccc(cc2[nH]c1=O)C(=O)NNC(=O)c3c(ccs3)C C66556826
Cc1ccc(o1)c2c(cn(n2)c3ccccc3)[C@@H]4Nc5c([nH]nc5C(=O)N4)C C66740827
c1cc2c(cc1CNC(=O)c3ccc(c(c3)[N+](=O)[O-])N)OCCCO2 C66775107
c1cc(ccc1NC(=O)/C(=C/c2ccc3c(c2)OCCO3)/C#N)S(=O)(=O)N C28911987
c1ccc(cc1)c2cc(=O)oc3c2ccc(c3)O[C@H]4[C@@H]([C@H]([C@H]([C@H](O4)CO)O)O)O C04073618
CCOC(=O)[C@]1([C@@H]2C=CC(=CN2[C@@H]([C@@H]1c3cccc(c3)Cl)C(=O)N)C(=O)N)C#N C04614350
CC1=C([C@@]2(c3ccccc3N(C2=O)CC(=O)N)C(=C(O1)N)C#N)C(=O)OC(C)(C)C C05032539
CCn1cc(c(n1)C(=O)N)NC(=S)Nc2c(c3c(s2)C[C@H](CC3)C)C(=O)OC C02856919
CCc1cc(c(c(=S)n1[C@H]2[C@H]([C@@H]([C@@H]([C@@H](O2)CO)O)O)O)C#N)c3ccc(cc3)OC C05955370
c1cc(ccc1c2csc(n2)/C(=C/Nc3ccc(cc3)S(=O)(=O)NC(=O)N)/C#N)F C02201905
C[C@@H](C(=O)NNC(=O)c1cc(ccc1OC)S(=O)(=O)N)Oc2ccccc2F C06984507
c1cc(ccc1NC(=S)NC(=O)c2ccc(c(c2)[N+](=O)[O-])Cl)S(=O)(=O)N C12500163
C[C@H](C(=O)Nc1c(ccs1)C(=O)N)OC(=O)c2ccc(c(c2)S(=O)(=O)NC)Cl C13010931
CN(C)c1ccc(cc1)[C@H]2C3([C@@H](NC(=O)N2)c4ccc(cc4)N(C)C)C(=O)NC(=O)NC3=O C03217502
Cc1cc(no1)N2[C@H](/C(=C(/c3c(c([nH]c3C)C(=O)N)C)\O)/C(=O)C2=O)c4ccncc4 C13548659
Cc1ccc(cc1NC(=O)[C@@H](C)Sc2[nH]c(=O)cc(n2)N)S(=O)(=O)N(C)C C14128970
CNc1nc2c(s1)c3c(c(=O)[nH]2)[C@@H](C(=C(O3)N)C#N)c4cccc(c4OC)OC C15082908
CCNc1c(c2c(s1)c3c(c(=O)[nH]2)[C@H](C(=C(O3)N)C#N)c4ccc(cc4)OC)C#N C15083784
COCCNC(=O)[C@H]1C[C@H]([C@@H]([C@H]2[C@@H]1SC(=N2)Nc3cc(cc(c3)OC)OC)O)O C08636315
C[C@H]1CCCC[C@]12C(=O)N(C(=O)N2)CC(=O)NNC(=S)NC[C@@H]3CCCO3 C15898849
C[C@]1(C(=O)N(C(=O)N1)CC(=O)Nc2c(ccs2)C(=O)N)c3ccc4c(c3)CCC4 C16665938
COc1ccc(cc1)c2c3c(n(c(=S)c2C#N)[C@@H]4[C@H]([C@@H]([C@H]([C@@H](O4)CO)O)O)O)CCC3 C16958609
COC(=O)[C@](C(F)(F)F)(Nc1c(c2c(s1)CCCC2)C(=O)N)NC(=O)OC C04337487
Cc1c(c(sn1)NC)C(=O)O[C@@H](C)C(=O)Nc2c(c3c(s2)CCC3)C(=O)N C21761912
COC(=O)[C@@H]1[C@H]([C@@H]([C@H]([C@@H](O1)Oc2ccc3c(c2)occ(c3=O)c4ccc(cc4)O)O)O)O C22055406
c1cc(ccc1Oc2coc3cc(ccc3c2=O)O[C@H]4[C@H]([C@H]([C@@H]([C@@H](O4)CO)O)O)O)F C23820123
c1ccc2c(c1)[C@@]3([C@@H]4[C@@H]([C@H](N3)CC(=O)N)C(=O)N(C4=O)C[C@@H]5CCCO5)C(=O)N2 C16026465
C[C@@H](c1ccc(cc1)S(=O)(=O)N)NC(=O)[C@@H](C)NC(=O)/C=C/c2ccc(cc2)OC C27323082
CO/N=C(/c1ccc(cc1)c2ccc3nc(cn3c2)c4ccc(cc4)/C(=N\OC)/N)\N C29124326
CCn1c(=O)c2c(c(sc2n(c1=O)CC(=O)Nc3ccc(cc3)Br)C(=O)NN)C C34779510
CCn1c2c(c(c(s2)C(=O)NN)C)c(=O)n(c1=O)CC(=O)NC3CCCCC3 C34783364
CCN(Cc1[nH]c(=O)c2ccccc2n1)CC(=O)Nc3c(c4c(s3)CCCC4)C(=O)N C12746649
c1ccc2c(c1)nc(o2)c3cc4ccc(cc4oc3=O)O[C@H]5[C@@H]([C@@H]([C@@H]([C@@H](O5)CO)O)O)O C35395262
CC[C@H](C)N1C(=O)[C@H]2[C@@H](N[C@@]3([C@@H]2C1=O)c4cccc(c4NC3=O)Cl)CC(=O)N C35375508
C=CCN1c2ccccc2[C@@H]([C@H](C1=O)C(=O)Nc3nnc(s3)S(=O)(=O)N)O C38976600
C[C@H](C(=O)OCC(=O)Nc1c(c2c(s1)CCC2)C(=O)N)NC(=O)c3ccco3 C39222419
[H]/N=C\1/N[C@@H](C2=NC=NC2=N1)S[C@@H](C)C(=O)N[C@]3(CCCC[C@H]3O)c4ccccc4 C39265540
c1cc(ccc1C2=C[C@H](N=N2)[C@@H]3NN[C@@H](N3N)SCC(=O)N4CCOCC4)F C39592735
c1cc(cc(c1)N2CCCS2(=O)=O)NC(=O)C(=O)NC[C@@H](c3ccc(cc3)O)O C40287021
CCCNC(=O)O[C@@H]1CC[C@]2([C@H]([C@]1(C)CO)CC[C@H]([C@H]2CC(=O)N3CC[C@H](C3)O)O)C C43553888
c1ccc2c(c1)c(=O)[nH]c(n2)CCCC(=O)NCc3ccc(s3)S(=O)(=O)N C45115814
Cc1cccc(n1)c2nnc(s2)Cc3cc(ccc3Cl)[C@H]4[C@@H]([C@H]([C@@H]([C@H](O4)CO)O)O)O C45338725
COc1cc2cc([nH]c2c(c1)OC)C(=O)OCC(=O)Nc3c(ccs3)C(=O)N C45860592
Cc1cccc2c1NC(=O)[C@@]23[C@H]4[C@@H]([C@H](N3)CCC(=O)N)C(=O)N(C4=O)Cc5ccc(cc5)OC C16033038
c1c(cnc(c1S(=O)(=O)NC[C@H]2CCS(=O)(=O)C2)NN)Br C50603597
Cc1ccc2c(c1)[C@@]3([C@H]4[C@@H]([C@@H](N3)CCC(=O)N)C(=O)N(C4=O)CCCOC)C(=O)N2 C20565827
CC[C@]1(C(=O)N(C(=O)N1)CC(=O)Nc2c(ccs2)C(=O)N)c3ccc(cc3)OC C16671662
CC(C)(C)OC(=O)N1CCC(CC1)C(=O)N[C@H]2CCCc3c2cc(c(=O)[nH]3)C(=O)N C58591710
COc1ccc(cc1NC(=O)C(=O)N/N=C/c2ccc(cc2)OCC(=O)N)Cl C05918148
C[C@@H](c1ccc(cc1)S(=O)(=O)N)NC(=O)Nc2cc(ccc2Cl)N3CCCC3=O C58893899
Cc1ccccc1CSc2nnc(n2N)N/N=C/c3c(nn(c3C)CCO)C C59914460
C[C@@H](c1ccccc1)N2C(=O)[C@@H]3[C@@H](N[C@@]4([C@@H]3C2=O)c5ccccc5NC4=O)CCC(=O)N C35365987
C[C@H]1C2=C([C@H](O[C@@H]2C)NC(=O)CS[C@@H]3Nc4c(c5c(s4)CCCC5)C(=O)N3C)C(=O)NN1 C38639432
Cc1ccc(c(c1)O)C2=NN=C(C2)C(=O)NCCc3ccc(cc3)S(=O)(=O)N C05343180
C1CC[NH+](CC1)C[C@@H]2C(=O)N[C@H](C(=O)N2)C[NH+]3CCCCC3 C01559227
c1c(c(cc2c1OCO2)Cl)C[NH+]3CC[C@H]([C@@H](C3)O)[NH+]4CCC(CC4)O C12459697
C1CCN(C1)C(=O)C[NH+]2CCN(CC2)C(=O)CCC[NH3+] C19688065
c1cc[nH+]c(c1)N2CCN(CC2)C(=O)[C@@H]3C[C@H](C[NH2+]3)O C20434231
CN(C)C(=O)[C@@H]1CCC[NH+]1CCC(=O)N(C)CCC[NH3+] C36128576
C[C@H](C(=O)N1CCOCC1)[NH+]2CCCN(CC2)CCC[NH3+] C37038166
C[C@H](C[NH3+])CN1CC[NH+](CC1)CC(=O)N2CCN(CC2)C C37049144
C[NH+](C)CC(=O)N1CCN(CC1)C(=O)[C@@H]2C[C@@H](C[NH2+]2)O C37819227
C[NH+](C)CC(=O)N1CCN(CC1)C(=O)C2CCC(CC2)[NH3+] C37819249
CC[C@H](C)[C@H](C(=O)N1CCC[NH+](CC1)CC(=O)N(C)C)[NH3+] C37819279
CC[NH+](CC)CC(=O)NNC1=c2ccccc2=[NH+]C1=O C31847861
CC[C@@H](C)C(=O)N1C[C@@H](C2(C1)CC[NH2+]CC2)C(=O)NCC[NH+](C)C C39626175
CC[C@H](C)C(=O)N1C[C@H](C2(C1)CC[NH2+]CC2)C(=O)NCC[NH+](C)C C39626182
C[NH+](C)CCNC(=O)[C@@H]1CN(CC12CC[NH2+]CC2)C(=O)C3CCC3 C39626197
C[NH+](C)CCNC(=O)[C@H]1CN(CC12CC[NH2+]CC2)C(=O)[C@@H]3CCC=CC3 C39626471
CCOC(=O)/C(=C/NNC1[NH+]=c2ccccc2=[NH+]1)/C#N C39926950
CC(C)[NH+]1CC[C@@H](C1)CNS(=O)(=O)N2CC[NH2+]CC2 C40862288
CC(C)(CNC(=O)NCc1ccc[nH+]c1N(C)C)[NH+](C)C C43189371
CC(C)[C@H](CNC(=O)[C@@H]1C[NH2+]CCO1)N2CC[NH+](CC2)C C43800548
c1c(nc2n(c1=O)ncs2)C[NH+]3CCCC[C@H]3C[NH3+] C44558532
CCN1CCC(CC1)[NH+]2CCC(CC2)n3cc(nn3)C(C)(C)[NH3+] C48212302
CC(C)N(C)S(=O)(=O)N1CCC[NH+](CC1)CCCCC[NH3+] C49041990
C[C@H](C(=O)NC)[NH2+]C1CC[NH+](CC1)CC(=O)N(C)C C49096365
c1ccc(c(c1)C[NH2+]C[C@@H](C[NH+]2CCCC2)O)[N+](=O)[O-] C50015761
C1C[NH+](CCN(C1)S(=O)(=O)C2CCOCC2)CCC[NH3+] C50198911
CN(C)C(=O)C[NH+]1CCCN(CC1)C(=O)[C@H]2C[C@@H]2[NH3+] C50462979
Cc1nc(cs1)C[NH+](C)CCn2cc(nn2)C[NH3+] C52505864
Cc1[nH+]ccn1CCN2CCN(CC2)c3ccc([nH+]c3)N C49330794
Cc1[nH+]ccc(n1)N2CCN(CC2)c3ccc([nH+]c3)N C54937002
Cc1csc2n1c(=O)cc([nH+]2)CNc3ccccc3[NH+]4CCC(CC4)O C55888035
Cc1c(c(n([nH+]1)C)N)CN2CCN(CC2)CC[NH+](C)C C61653258
CC(C)n1cc[nH+]c(c1=O)N2CCCN(CC2)CCC[NH3+] C61758682
Cc1c(nnn1c2ccc([nH+]c2)N3CCC(CC3)C)C[NH3+] C62427417
CCCc1c(nnn1c2ccc([nH+]c2)N3CCC(CC3)C)C[NH3+] C62427421
CC1CCN(CC1)c2ccc(c[nH+]2)n3c(c(nn3)C[NH3+])C4CC4 C62427423
C[NH+](C)CCN1CCN(CC1)[C@@]2(CCS(=O)(=O)C2)C[NH3+] C62962776
Cn1cc[nH+]c1CN(C)[C@@]2(CCS(=O)(=O)C2)C[NH3+] C62962802
CN(CCC[NH3+])C(=O)C[NH+]1CC[C@@H](C1)N2CCOCC2 C62978145
C[C@@]1(CCS(=O)(=O)C1)NC(=O)C[NH+]2CCC(CC2)C[NH2+]C C63165958
c1ccc2=[NH+]C(=O)[C@@H](C(=c2c1)O)C(c3ccncc3)[C@H]4C(=c5ccccc5=[NH+]C4=O)O C18240764
C[C@H]1[C@H]([C@@H](N(N1)CC(=O)NCC2[NH+]=c3ccccc3=[NH+]2)C)Cl C63529256
CS(=O)(=O)N1CCC(CC1)[NH2+]C[C@@]2(CCC[NH+]3[C@@H]2CCCC3)O C63835494
CC1=[NH+][C@@H](ON1)CNC(=O)CCC2=c3ccccc3=[NH+]C2 C64422672
c1ccc2=[NH+][C@H](C(=c2c1)Cl)CN3CCC(CC3)n4cc(nn4)C[NH3+] C64609908
C[C@@H](c1cccc(c1)C2=[NH+]C(=[NH+][C@@H]3C2=CN=N3)N)OC C65369943
CC[NH+]1CCN(CC1)CCc2[nH]c3c([nH+]2)C(=O)NCC(C3)(C)C C65409647
c1c[nH+]c([nH]1)CN2CCN(CC2)CCN3C=[NH+]CN3 C65410198
COc1cccc(c1)N2CCC(CC2)[NH+]3CCN(CC3)c4cc(cc[nH+]4)N C65529467
CC(C)[C@H]1C(=O)NCC[NH+]1C[C@@H](CN2CC[NH+](CC2)C)O C66665805
c1cn(c[nH+]1)CCNC(=O)NC[C@@H]2CCC[NH+]2CC3CCCCC3 C67580850
C[C@]1(CC1(Cl)Cl)C(=O)OCC(=O)c2c(n(c(=O)n(c2=O)C)C)N C03333261
CC(C)Cc1nc2c(c(n1)SCC(=O)N)c(=O)n(c(=O)n2C)C C05056503
Cn1c(cc(=O)n(c1=O)C)NC(=O)CSC2=NCCN2 C01286996
Cc1c(sc(n1)c2nc(c(s2)C(=O)NN(C)C)C)C(=O)NN(C)C C01628559
CCn1cc(c(=O)[nH]c1=O)/C=C\[C@@H](C)c2cn(c(=O)[nH]c2=O)CC C05882716
c1cc(ccc1F)S(=O)(=O)n2cnc3c2[nH]c(=O)[nH]c3=O C05895165
c1c(c(cc2c1OCO2)[N+](=O)[O-])[C@@H]3[NH2+][C@@H](CS3)C(=O)[O-] C06219599
CN([C@@H]1CCS(=O)(=O)C1)C(=O)CN2CCc3c2ccc(c3)S(=O)(=O)N C12515637
c1cc(oc1)CNC(=O)NC(=O)Cn2cnc3ccsc3c2=O C14125308
c1ccc(cc1)CCN2C(=O)/C(=C/N[C@H]3CS(=O)(=O)C=C3)/C(=O)NC2=O C20622911
c1ccc2c(c1)N(C(=O)CO2)CC(=O)N3CCC4(CC3)C(=O)NC(=O)N4 C21473491
Cc1c(c(n(n1)C)C)C(=O)O[C@H](C)C(=O)NC(=O)NC2CC2 C22133617
Cn1c(c(c(=O)n(c1=O)C)C#N)N2CCc3c(sc(c3C#N)N)C2 C22195512
Cc1c(c(n(n1)C)C)CCC(=O)N2CCC3(CC2)C(=O)NC(=O)N3 C24961085
CCN1C(=O)C(=CNc2c(cn[nH]2)C#N)C(=O)N(C1=S)CC C29003891
c1ccc2c(c1)[C@]3(CCO2)C(=O)N(C(=O)N3)CC(=O)NCCC#N C31643076
CCN1CCN(CC1)C(=O)CSc2nnc(c(=O)n2N)C C32521175
COC(=O)[C@]1([C@@H](C(=O)NC(=S)N1)C#N)CS(=O)(=O)C C06385065
Cc1c(cn[nH]1)S(=O)(=O)N2CCC(CC2)N3CCNC3=O C37840624
CSC[C@@H]1[C@H]([C@@H]([C@@H](O1)N2CN=C3C2=NC=NC3=O)O)O C36378840
CCNC(=O)NC(=O)COC(=O)[C@@H]1CS[C@]2(N1C(=O)CC2)C C03426076
CCCn1c(=O)[nH]nc1S[C@@H](C)C(=O)N2CCNC2=O C07364805
CN([C@H]1CCS(=O)(=O)C1)C(=O)CNN[C@@H]2CCS(=O)(=O)C2 C39287181
CC(C)Cc1nnc(s1)NC(=O)NCc2nncn2C C43373367
C[C@@H](C(=O)NC(=O)NC)OC(=O)C[C@@H]1CS(=O)(=O)C=C1 C45540506
CCS(=O)(=O)CC(=O)N1CCC2(CC1)C(=O)NC(=O)N2 C48912155
C1CS(=O)(=O)C[C@H]1NC(=O)CNC(=O)[C@@H]2COCCO2 C49347952
C1CS(=O)(=O)C[C@@H]1CNC(=O)N2CC[NH+](CC2)CC(=O)[O-] C50604125
CC(C)(C)OC(=O)N1CCCC[C@H]1C(=O)N2CCO[C@@H](C2)C(=O)N C50810165
CCNC(=O)CN(C)C(=O)N1CC[NH+](CC1)[C@H](C)C(=O)[O-] C51661885
CN1CCN(CC1)S(=O)(=O)N2CCN(CC2)CC(=O)N C51768416
Cc1cc(c(o1)C)C(=O)N2CCN(CC2)[C@H](C)C(=O)NC(=O)NCC=C C52242338
Cc1nc(on1)NC(=O)CN2C(=O)C3(CCC(CC3)C)NC2=O C54347730
C1CC[NH+](C1)CCN2CCC3(CC2)C(=O)N(C(=O)N3)CC(=O)[O-] C57842372
C[C@@H]1CN(C[C@@H](O1)C)S(=O)(=O)N2CCC3(CC2)C(=O)NC(=O)N3 C58065728
CCOC(=O)CCC(=O)N1CCC2(CC1)C(=O)NC(=O)N2 C60285839
CCc1nnc(s1)NC(=O)c2c(oc3c2c(=O)[nH]cn3)C C21289699
CCN(CC(=O)NC(C)C)C(=O)c1c(oc2c1c(=O)[nH]cn2)C C61396671
C1C[C@@H]2CN(CCC[NH+]2C1)C(=O)NC(=O)COCC(=O)[O-] C62943182
c1c(nnn1C2CCN(CC2)C3=[NH+]C(=NC4=NC=N[C@@H]34)[NH-])C5CC5 C63868508
C[C@H]1C(=C2C(=NC=NC2=O)O1)C(=O)NNC(=O)C3=C(OCC3)C C64048546
C#CCNC(=O)CCNC(=O)N1CCN(CC1)C(=O)c2ccco2 C64643702
CN1C(=O)[C@H]2[C@H](N[C@@]([C@H]2C1=O)(CO)C(=O)OC)c3nccs3 C65395492
CC(=O)NC12C[C@@H]3C[C@H](C1)CC(C3)(C2)C(=O)Nc4cnn(c4)CC(=O)N(C)C C66385848
CN(C)C(=O)[C@H]1CSCN1C(=O)C[C@@H]2C(=O)NC(=O)N2 C66649814
CCn1c(c(c(n1)C)CNC(=O)Cn2cc(c(=O)[nH]c2=O)Br)C C66733871
C[C@H](C(=O)N1CCC[C@H](C1)NS(=O)(=O)C)NC(=O)C2CCOCC2 C66822728
C[C@H](C(=O)N[C@H]1CCCN(C1)C(=O)OC)NC(=O)C2CCOCC2 C66836623
Cn1c(n[nH]c1=S)CCNC(=O)[C@@H]2CCCN(C2)C(=O)OC C67051520
C1CCc2nnc(n2CC1)CCCNC(=O)C3CC(=O)NC(=O)C3 C67175432
CCc1ccc(c(c1)S(=O)(=O)NC[C@@H](c2ccc3c(c2)CCCN3C)[NH+]4CCCCC4)OC C08800326
Cc1ccc(cc1)n2c3c(c(n2)C)c(cc(n3)C)C(=O)NCC4CC[NH+](CC4)CCc5cccs5 C09610452
C[C@H](c1nnc(n1c2ccc(cc2)Cl)SCC(=O)Nc3ccc(cc3)C(C)(C)C)[NH+](C)C C02650421
C[C@H](c1ccc(cc1)Br)NC(=O)C[NH+]2CCC(=CC2)c3c(cc(cc3OC)OC)OC C11062593
C[C@H](c1nnc(n1c2ccccc2)SCC(=O)Nc3cccc4c3cccc4)[NH+]5CCCCC5 C12608931
C[C@@H](c1nnc(n1c2ccc(cc2)F)SCC(=O)Nc3ccccc3Cc4ccccc4)[NH+](C)C C12517189
C[NH+](Cc1ccccc1N2CCCCC2)CN3C(=O)C(NC3=O)(c4ccccc4)c5ccccc5 C09672723
CCOc1cc(cc(c1OCc2ccc(cc2)Cl)Br)C[NH2+]CCCN3CCCC3=O C13727570
c1ccc(cc1)n2c(nnn2)SCCC[NH2+]Cc3ccc(o3)c4ccc(cc4)Br C16523828
Cc1c-2c(oc1C(=O)NCC[NH+](C)C3CCCCC3)CCc4c2nn(c4)Cc5ccccc5Cl C20490240
Cc1c2ccc(cc2oc(=O)c1CCC(=O)NC[C@@H](c3cccs3)[NH+]4CCC(CC4)C)OC C25382150
c1ccc(cc1)c2nnc(n2c3ccccc3)SCC(=O)NC[C@@H](c4cccs4)[NH+]5CCCC5 C25383723
CCOc1ccc(cc1)[C@](c2ccc(cc2)OC)([C@H](C[NH+]3CCCCCC3)Oc4ccccc4)O C27238596
c1ccc(cc1)C(CNc2ccc(cc2)CC[NH+]3CCN(CC3)C(=O)c4ccco4)c5ccccc5 C27529193
Cc1ccc(cc1C)n2ccc(=O)c(n2)C(=O)NC[C@H](c3ccc(cc3)C(C)(C)C)[NH+]4CCCC4 C28292760
CC[NH+](CC)CCSCC(=O)O[C@@H]1C[C@@]([C@H]([C@@H]([C@]23CC[C@H]([C@]1([C@H]2C(=O)CC3)C)C)C)O)(C)C=C C31983170
CC[NH+](CC)CCSCC(=O)O[C@@H]1C[C@@]([C@H]([C@@H]([C@@]23CC[C@H]([C@@]1([C@H]2C(=O)CC3)C)C)C)O)(C)C=C C31983173
COc1ccc(cc1OC)CC[NH2+][C@H]2CCc3c(sc4c3c(=O)n(cn4)CC5CCCCC5)C2 C14992749
C[C@@H]1CCCC[NH+]1CCCNC(=O)CCCn2c3cc(ccc3n4cccc4c2=O)Br C33332049
C=CCSc1nc(c2c3c(sc2n1)CCC3)N4CC[NH+](CC4)CC(=O)NC5CCCCC5 C34757197
Cc1ccc(cc1)NC(=O)CSc2nc(c3c(c(sc3n2)C)C)N4CC[NH+](CC4)CC(=C)C C34760249
CC(C)[NH+](Cc1ccc(o1)C(c2ccccc2)(c3ccccc3)O)Cc4cc(cc(c4)OC)OC C35745416
Cc1cccc(c1)OC[C@H]2c3ccsc3CCN2C(=O)C[NH+](CC=C)C[C@@H](c4ccccc4)O C35778579
CCOC(=O)C1=C(N(C(=O)N[C@H]1c2ccc(cc2Cl)Cl)CC=C)C[NH+]3CCCC[C@@H]3C C35991197
CCC[NH+](Cc1ccc(o1)C(c2ccccc2)(c3ccccc3)O)Cc4cc(cc(c4)OC)OC C36167623
CC(C)c1c(c(n(n1)c2ccccc2)Oc3ccccc3F)C[NH+](CC4CC4)C[C@@H](C(C)C)O C36307927
CC(C)c1c(c(n(n1)c2ccccc2)Oc3ccccc3F)C[NH+](CC4CC4)C[C@H](C(C)C)O C36307929
Cc1ccc(c(c1)C)OC[C@H]2c3ccsc3CCN2C(=O)C[NH+](CC=C)C[C@@H](Cc4ccccc4)O C36309424
CCc1cc(c(s1)NC(=O)c2ccco2)[C@H](c3ccc(cc3OC)OC)[NH+]4CCC(CC4)C C38546298
CC[NH+]1CCN(CC1)[C@H](c2cccc(c2)OC)c3c4c(sc3NC(=O)c5ccco5)CCCC4 C38546570
CCOc1ccc(cc1OC)C2=NC(=CC3=c4ccccc4=[NH+][C@@H]32)C(=O)NCCc5ccccc5F C38563987
CCOc1ccccc1C2=NC(=CC3=c4ccccc4=[NH+][C@H]32)C(=O)NCCc5ccc(cc5)OC C38564259
C[C@@H](c1ccccc1)N2CC[NH+](CC2)CC(=O)Nc3ccc(c(c3)Cl)[C@@H](C#N)c4ccccc4 C39199190
C[C@@H](c1nnc(n1c2ccc(cc2)Cl)S[C@@H](C)C(=O)Nc3ccccc3C(C)C)[NH+](C)C C24228502
Cc1ccc(cc1)S(=O)(=O)c2ccc(o2)C(=O)NC[C@H](c3ccc(cc3)C(C)C)[NH+]4CCCC4 C40322747
CC(C)(C)OC[C@@H](C[NH+](Cc1ccccc1F)C[C@@H]2CC(=NO2)c3ccc(c(c3)Cl)Cl)O C40404063
CCOc1cc(cc(c1OCc2ccc(cc2Cl)F)Br)C[NH2+]CCCN3CCCC3=O C40740482
c1cc(c(nc1)Oc2ccc(cc2)Cl)C(=O)N3CCC(CC3)CCCC4CC[NH+](CC4)CCO C44960802
c1ccc(cc1)Oc2ccccc2NC(=O)CC[NH+]3CCCN(CC3)c4ccc(cn4)C(F)(F)F C45697293
c1ccc(cc1)C[C@H](C(=O)N2CCC[NH+](CC2)Cc3cccs3)NC(=O)OCc4ccccc4 C46685493
C[NH+](C)[C@H](CNc1ccc(cc1Cl)n2c(=O)c(c(cn2)Cl)Cl)c3cccc(c3)OC C59373472
CC[NH+](CC)CCCNC(=O)c1c(c2nc(cc(n2n1)C(F)(F)F)c3ccc(cc3)F)Cl C59491491
C[C@H]1C[C@@H](C[NH+](C1)C(C)(C)CNC(=O)c2ccccc2SCC(=O)N3CCc4c3cccc4)C C59990021
C[C@@H]1C[C@H](C[NH+](C1)C(C)(C)CNC(=O)c2ccccc2SCC(=O)N3CCc4c3cccc4)C C59990028
Cc1c(ccc2c1OC(=O)[C@H]([C@H]2C)CC(=O)NCCC3=c4cc(ccc4=[NH+]C3)F)OCC(=C)C C63486321
Cc1ccc(cc1)n2c3c(c(c(c(n3)C)CCC(=O)NCCC4=c5ccccc5=[NH+]C4)C)c(n2)C C63514398
C[C@H]1C(=c2cc(ccc2=[NH+]1)OC(F)(F)Cl)CCNC(=O)[C@H]3CC=CC[C@@H]3C(=O)OC(C)C C63514976
c1ccc2=[NH+]CC(=c2c1)CC(=O)N(C[C@@H]3CCCO3)C4(CCCCC4)C(=O)NC5CCCCC5 C63617074
c1ccc2=[NH+]CC(=c2c1)C[C@@H](C(=O)OCC(=O)c3ccccc3F)NC(=O)c4ccccc4Cl C63864637
CCOc1ccccc1CNC(=O)c2ccc(o2)c3c([nH+]cn3C4CCCC4)c5ccc(cc5)C C65055016
CCN(c1ccccc1)S(=O)(=O)c2ccc([nH+]c2)N3CC[NH+](CC3)Cc4ccc(s4)Cl C09672096
CCOC(=O)N1CCN(CC1)c2c(cc3cc(ccc3[nH+]2)C)C[NH2+]C[C@H]4C[C@H]5C=C[C@@H]4C56CC6 C12005315
CCOC(=O)C1CCN(CC1)c2c(cc3c(ccc(c3[nH+]2)OC)OC)C[NH2+]Cc4cccs4 C12050577
C[NH+]1CCCN(CC1)C(=O)[C@@H]2C[C@H](C[NH+]2C/C(=C/c3ccccc3)/Cl)Sc4ccc(cc4)OC C12196999
CCN(CC)S(=O)(=O)c1ccc(cc1)c2cs/c(=[NH+]\c3ccccc3)/n2CCC[NH+](C)C C27026668
CCc1c(c(n(n1)c2cccc(c2)C)N3CC[NH+](CC3)C)C[NH+](CC)Cc4ccc(s4)C C34836784
CCc1c(c(n(n1)c2ccc(cc2)F)N3CC[NH+](CC3)C)C[NH+](CCc4ccccc4)[C@H](C)CC C35954557
CCc1c(c(n(n1)c2ccc(cc2)F)N3CC[NH+](CC3)C)C[NH+](Cc4ccc(s4)C)[C@@H](C)CC C35954558
CCC[NH+](CCc1ccccc1)Cc2c(nn(c2N3CC[NH+](CC3)C)c4ccc(cc4)F)C C35954620
CCc1c(c(n(n1)c2cccc(c2)C)N3CC[NH+](CC3)C)C[NH+](Cc4ccc(cc4)C(C)C)C(C)C C35954652
CCc1c(c(n(n1)c2cccc(c2)C)N3CC[NH+](CC3)C)C[NH+](Cc4ccc(cc4O)C)C5CC5 C35954656
CCc1c(c(n(n1)c2ccccc2)N3CC[NH+](CC3)CC)C[NH+](Cc4cccc(c4O)C)C(C)C C35954673
Cc1c(c(n(n1)c2ccc(cc2)F)N3CC[NH+](CC3)C)C[NH+](CCC(C)C)Cc4cccc(c4)O C35954712
CCOc1cc(ccc1OCC(=O)NC23CC4CC(C2)CC(C4)C3)/C=C(\C#N)/C5[NH+]=c6ccccc6=[NH+]5 C38573230
C[C@@H](C(=O)NC1=c2cc(ccc2=[NH+][C@@H]1C(=O)OC)Cl)[NH+]3CCC(CC3)Cc4ccccc4 C38610115
c1ccc(cc1)CN(Cc2ccccc2)[C@H]3[C@H](C(=O)N4C=CC=CC4=N3)/C=C(\C#N)/C5[NH+]=c6ccccc6=[NH+]5 C38614272
CCCSc1ccc(cc1)c2c(cn(n2)c3ccccc3)/C=C(/C#N)\C4[NH+]=c5ccccc5=[NH+]4 C38626318
CCOc1ccc2=[NH+][C@@H](C(=c2c1)NC(=O)CN3CC[NH+](CC3)C/C=C/c4ccccc4)C(=O)OCC C38689237
CCOC(=O)c1ccc(cc1)N[C@@H]2/C(=N/S(=O)(=O)c3cc(ccc3C)C)/[NH+]=c4ccccc4=[NH+]2 C38965846
Cc1ccc(cc1C)S(=O)(=O)/N=C\2/[C@@H]([NH+]=c3ccccc3=[NH+]2)NCCc4ccc(c(c4)OC)OC C38965854
COc1ccc(cc1)S(=O)(=O)/N=C\2/[C@@H]([NH+]=c3ccccc3=[NH+]2)Nc4ccc(cc4)OC(F)(F)F C38966569
C[C@@H](C(=O)NC1=c2cc(ccc2=[NH+][C@@H]1C(=O)OC)Br)[NH+]3CCC(CC3)Cc4ccccc4 C39001300
C=CCn1c2c(c(n1)C(=O)N3CCCCC3)C[C@H](CC2)[NH2+]CC4(CCCC4)[NH+]5CCCCC5 C32516072
c1ccc2=[NH+]C([NH+]=c2c1)/C(=C/c3ccc(cc3)OCC(=O)Nc4ccc(cc4)OC(F)(F)F)/C#N C39370669
c1ccc2c(c1)c(cn2CC(=O)Nc3ccc(cc3)OC(F)(F)F)/C=C(\C#N)/C4[NH+]=c5ccccc5=[NH+]4 C39370671
Cc1cc(c2=C[C@H](C(=O)[NH+]=c2c1)[C@@H]([C@@H]3NN=NN3C4CCCCC4)[NH+](Cc5cccs5)C[C@@H]6CCCO6)C C39699324
Cc1cc(c2=C[C@H](C(=O)[NH+]=c2c1)[C@H]([C@@H]3NN=NN3C4CCCCC4)[NH+](Cc5cccs5)C[C@@H]6CCCO6)C C39699326
COc1ccc(cc1)/C=N/c2ccc(cc2)[C@H]3[NH+]=c4ccc(cc4=[NH+]3)/N=C/c5ccc(cc5)OC C39702061
CCC(C)(C)N1[C@H](N=NN1)[C@@H]([C@@H]2C=c3ccc(cc3=[NH+]C2=O)C)[NH+](Cc4cccs4)C[C@@H]5CCCO5 C39710682
Cc1ccc2=C[C@@H](C(=O)[NH+]=c2c1)[C@H]([C@@H]3N=NNN3C(C)(C)C)[NH+](Cc4ccco4)Cc5cccs5 C39710688
Cc1ccc(c2=[NH+]C(=O)[C@@H](C=c12)[C@@H]([C@@H]3NN=NN3C4CCCCC4)[NH+](Cc5ccco5)Cc6cccs6)C C39711115
Cc1cc2=[NH+]C([NH+]=c2cc1C)/C(=C\c3cc(c(c(c3)I)OCC(=O)OC)OC)/C#N C39973199
CCCOc1ccc(cc1)N2C(=O)C[C@H](C2=O)[NH+]3CCC(CC3)CC[NH+]4CCC(CC4)CC C15080420
Cc1c(sc2c1c(nc(n2)C[NH+]3CCCC3)NC[C@H](c4cccs4)C5=c6ccccc6=[NH+]C5)C C63229091
C[C@@H]1[C@@H](N([C@@H]([C@@H]1C2[NH+]=c3ccccc3=[NH+]2)NC(=O)c4ccco4)CCc5ccc(cc5)OC)C C63272545
COc1ccc(cc1)[C@@H]2[C@H]3[C@@H]([NH+]=N[C@@H]3C(=O)N2CCC4=c5cc(ccc5=[NH+]C4)OC)c6cccc(c6)OC C63303036
COc1ccc(cc1OC)C2=C([C@@H](c3ccccc3O2)c4ccccc4)/C=[NH+]/CCC5=c6ccccc6=[NH+]C5 C63349547
COc1ccc(cc1)/C=C\2/C(=O)N(C(=N2)c3ccc(cc3)OC)CCC4[NH+]=c5ccccc5=[NH+]4 C63529238
CC(C)[NH+](CCCNC(=O)[C@@H]1C(=c2ccc(cc2=[NH+]1)OC)Sc3ccccc3)Cc4ccccc4 C63531051
COc1ccc(cc1)[C@@H]2CC(=NN2C(=O)CSC3[NH+]=c4ccccc4=[NH+]3)c5ccc(cc5)OC C63667446
Cc1ccc2=[NH+][C@H]([NH+]=c2c1)CCc3ccc(cc3)NS(=O)(=O)c4ccc(c(c4)OC)OC C63743509
Cc1ccc2=[NH+][C@H]([NH+]=c2c1)CCc3ccc(cc3)NS(=O)(=O)c4cc(ccc4OC)Cl C63743516
CC[C@@H]([C@H]1NN=C(N1c2ccc(cc2)OC)S[C@@H](C)C(=O)C3=c4ccccc4=[NH+][C@@H]3C)[NH+](C)C C40001422
CN(Cc1cc2ccccc2s1)C(=O)[C@@H]3C[C@H](CN3Cc4ccccn4)SC5[NH+]=c6ccccc6=[NH+]5 C64044169
CC1=CC(=O)[C@@H]([C@@H](N1Cc2cccs2)C3CC3)C(=O)NCC[C@@H]4[NH+]=c5ccc(cc5=[NH+]4)Cl C64074692
CC1=c2cc(ccc2=[NH+][C@H]1C(=O)NC[C@H](C)Oc3cccc(c3)C[NH+](C)Cc4cscn4)Cl C64158301
Cc1ccc2c(c1)N(C(=O)CO2)CCCC(=O)Nc3cccc(c3)CCC4[NH+]=c5ccccc5=[NH+]4 C64590524
Cc1ccc(c(c1)NC(=O)CCc2nc(no2)CS[C@@H]3[NH+]=c4ccc(cc4=[NH+]3)Cl)OC C64604344
Cc1cc2=[NH+]C([NH+]=c2cc1C)SCc3nc(on3)CCC(=O)N[C@@H]4[C@H]([C@@H]5CCCC[C@@H]5S4)C#N C64604389
c1ccc(cc1)C(CCNC(=O)[C@@H]2CC23CC[NH+](CC3)C[C@@H]4C=c5ccccc5=[NH+]4)c6ccccc6 C64609989
c1cc(ccc1C2=NN([C@@](C2)(C(F)(F)F)O)C3=NNC(=[NH2+])Cc4n3ncn4)Br C08694874
CC(=O)NNC(=O)c1c2c(sc1NC(=O)c3ccc(cc3)S(=O)(=O)N4CCCC4)C[NH+](CC2)C C08920106
c1cc(cc(c1)S(=O)(=O)NC2=[NH+]CCC2)NC(=O)CNC(=O)c3ccc(cc3)N4CCCC4=O C09446493
Cc1c(c(n(n1)[C@@H]2CCS(=O)(=O)C2)C)C[NH+](C)CC(=O)Nc3c(c4c(s3)CCC4)C(=O)N C09502833
Cc1c(c(n(n1)[C@H]2CCS(=O)(=O)C2)C)C[NH+](C)CC(=O)Nc3c(c4c(s3)CCC4)C(=O)N C09502835
CCOC(=O)c1c(c(sc1NC(=O)C[NH+]2CCN(CC2)C(=O)c3ccco3)C(=O)N)C C03344718
CC(C)Cn1c(c(c(=O)[nH]c1=O)N(CCOC)C(=O)C[NH+]2CCN(CC2)C(=O)c3cccs3)N C09548691
Cc1c(c(n(n1)[C@H]2CCS(=O)(=O)C2)C)C[NH+](C)[C@@H](C)C(=O)Nc3c(c4c(s3)CCC4)C(=O)N C09605884
Cc1csc2n1c(=O)cc(n2)C[NH+](C)CC(=O)N(C)c3c(n(c(=O)[nH]c3=O)Cc4ccccc4)N C09727393
Cc1c(c(on1)C)S(=O)(=O)N2CC[NH+](CC2)CC(=O)Nc3c(c4c(s3)CCC4)C(=O)N C09783536
CC(C)(C)C1=NN(c2nc3c(n2C1)c(=O)n(c(=O)n3C)CC[NH+]4CCCCC4)CC(=O)NN C10048028
CC(C)N1C(=O)/C(=C\Nc2ccc3c(c2)CC4([C@@H]5N3CC[NH+](C5)C)C(=O)NC(=O)NC4=O)/C(=O)N=C1S C09429318
Cc1c(c(n(n1)[C@@H]2CCS(=O)(=O)C2)C)C[NH+](C)[C@H](C)C(=O)Nc3c(c4c(s3)CCC4)C(=O)N C14129546
C[NH+]1CCN(CC1)c2c(cc3c4c2OCN(n4cc(c3=O)C(=O)Nc5cc(c(cc5N)F)F)C)F C15659813
c1cnn(c1)c2ccc(cc2)NC(=S)N[C@H]3C[C@H]4C(=O)NC[C@H]([NH+]4C3)CCC(=O)N5CCCC5 C15707549
CC(C)N1C(=O)/C(=C\Nc2ccc3c(c2)CC4([C@H]5N3CC[NH+](C5)C)C(=O)NC(=O)NC4=O)/C(=O)N=C1S C09429320
CCOC(=O)c1c(c(sc1NC(=O)C[NH+]2CCN(CC2)C(=O)[C@@H]3CCCO3)C(=O)N)C C20168016
C[C@H](C(=O)c1c(n(c(=O)n(c1=O)C)C)N)N2CC[NH+](CC2)CC(=O)Nc3ccccc3Cl C20804799
C[C@@H](C(=O)c1c(n(c(=O)n(c1=O)C)C)N)N2CC[NH+](CC2)CC(=O)Nc3ccccc3Cl C20804803
C[NH+]1CCN(CC1)S(=O)(=O)c2ccc(cc2)NC(=O)CSc3nc([nH]n3)N/N=C/c4ccco4 C20832927
Cn1cc(cn1)/C=N/Nc2[nH]nc(n2)SCC(=O)Nc3ccc(cc3)S(=O)(=O)N4CC[NH+](CC4)C C20837554
C[C@@H](C(=O)Nc1c(ccs1)C(=O)N)[NH+]2CCN(CC2)S(=O)(=O)c3ccc(c(c3)[N+](=O)[O-])OC C21673267
C[C@H](C(=O)Nc1c(ccs1)C(=O)N)[NH+]2CCN(CC2)S(=O)(=O)c3ccc(c(c3)[N+](=O)[O-])OC C21673270
CCCCn1c(c(c(=O)[nH]c1=O)N(C2CCCC2)C(=O)C[NH+]3CCC[C@@H]3C(=O)N(C)C)N C22014600
Cc1c(c(n(n1)c2ccccc2)C)[C@H]3C(=O)NCC[NH+]3CC(=O)NC(=O)NCc4ccco4 C24215045
Cc1c(c(n(n1)c2ccccc2)C)[C@@H]3C(=O)NCC[NH+]3CC(=O)NC(=O)NCc4ccco4 C24215053
CCCCN(c1c(n(c(=O)[nH]c1=O)CC(C)C)N)C(=O)C[NH+]2CCN(CC2)C(=O)C3CC3 C24593389
C[C@H](C(=O)Nc1c(ccs1)C(=O)N)[NH+]2CCN(CC2)S(=O)(=O)c3ccc4c(c3)OCCCO4 C24757942
CC(C)(C)OC(=O)N1C[C@H](C[C@H]1C(=O)N[C@H]2C[C@H](N(C2)C(=O)OC(C)(C)C)C(=O)OC)[NH3+] C35018161
c1csc2c1[nH]c(=O)n(c2=O)CCCC(=O)N3CCC(CC3)(C(=O)N)[NH+]4CCCCC4 C02601709
Cc1cc(=O)oc2c1cccc2OCC(=O)N3C[C@H](C4(C3)CC[NH2+]CC4)C(=O)NCCOCCO C39601937
Cc1cc(=O)oc2c1cccc2OCC(=O)N3C[C@@H](C4(C3)CC[NH2+]CC4)C(=O)NCCCO C39605518
c1ccc2c(c1)c(=O)[nH]c(n2)CNC(=O)[C@@H]3CN(CC34CC[NH2+]CC4)C(=O)[C@H]5COc6ccccc6O5 C39676300
C[C@@H](C(=O)NC)NC(=O)[C@@H]1CN(CC12CC[NH2+]CC2)C(=O)C3CCN(CC3)C(=O)OCc4ccccc4 C39683979
C[C@@H](C(=O)NC)NC(=O)[C@H]1CN(CC12CC[NH2+]CC2)C(=O)C3CCN(CC3)C(=O)OCc4ccccc4 C39683980
Cc1c(c(on1)C)C(=O)N2C[C@@H](C3(C2)CC[NH2+]CC3)C(=O)N[C@@H](C(C)C)C(=O)NC(C)(C)C C39685894
Cc1c(c(on1)C)C(=O)N2C[C@H](C3(C2)CC[NH2+]CC3)C(=O)N[C@@H](C(C)C)C(=O)NC(C)(C)C C39685895
C/C(=N\NC(=O)[C@H]1[C@H](c2ccccc2N(C1=O)CC=C)O)/[C@@H]3C(=c4ccccc4=[NH+]C3=O)O C39142943
CCCC[n+]1c(c(cc2c1nc3c(cccn3c2=O)C)C(=O)Nc4c(c5c(s4)CCCC5)C(=O)NC)N C39841114
Cc1c(c(sc1C(=O)N)NC(=O)CN2CC[NH+](CC2)Cc3c(nn(c3C)C)C)C(=O)OC C39972285
CC(C)OC(=O)N(C)[C@@H]1C[C@@H]([C@H]([NH2+]C1)C(=O)N2CCC(=CC2)c3ccccc3)C(=O)NO C45287296
CC(C)OC(=O)N(C)[C@H]1C[C@@H]([C@H]([NH2+]C1)C(=O)N2CCC(=CC2)c3ccccc3)C(=O)NO C45287299
CCOC(=O)C1=C(NC(=O)N[C@H]1c2ccco2)CN3CC[NH+](CC3)[C@H](C)C(=O)NC4CC4 C45681401
C[C@@H](c1ccc(cc1)S(=O)(=O)N)[NH2+]CC(=O)N(Cc2ccco2)[C@H]3CCS(=O)(=O)C3 C49605872
[H]/N=c\1/[nH]c(nc2n1nc(n2)c3ccco3)N4CC[NH+]5C[C@H](CC[C@H]5C4)CNCc6cccnc6 C13585869
CCN(CC)c1ccc(c[nH+]1)NC(=O)N2CCN(CC2)S(=O)(=O)c3ccc(o3)C(=O)N C59042228
Cc1c(c(=O)[nH]c(=O)[nH]1)S(=O)(=O)N2CCC[C@H](C2)C(=O)NCCC3=c4ccccc4=[NH+]C3 C63367315
CCOC[C@@H]1NN[C@H](S1)NC(=O)[C@@H]2CC(=O)N(C2)CCC3=c4cc(ccc4=[NH+]C3)OC C63557268
CCOC[C@H]1NN[C@H](S1)NC(=O)[C@@H]2CC(=O)N(C2)CCC3=c4cc(ccc4=[NH+]C3)OC C63557269
CC(=O)N[C@@H](CC1=c2ccccc2=[NH+]C1)C(=O)NNC(=O)c3c4ccccc4c(=O)n(n3)C C64674424
Cc1cccc2c1NC(=O)[C@@]23[C@H](C[C@@H]([NH2+]3)CCSC)C(=O)Nc4cc(ccc4OC)OC C08877847
Cc1c(cccc1Cl)NC(=[NH2+])Nc2[nH]c(=O)cc(n2)CSc3nnnn3c4ccccc4 C09938592
COc1ccc(cc1NC(=[NH2+])Nc2[nH]c(=O)cc(n2)CSc3nnnn3c4ccccc4)Cl C10156492
Cc1ccc(cc1C)NC(=[NH2+])Nc2[nH]c(=O)cc(n2)CSc3nnnn3c4ccccc4 C10156498
Cc1ccc(c(c1)C)NC(=[NH2+])Nc2[nH]c(=O)cc(n2)CSc3nnnn3c4ccccc4 C10156520
c1ccc(cc1)Oc2cccc(c2)C[NH+]3CCNC(=O)[C@H]3CC(=O)NCC4(CCCCC4)O C11816878
Cc1c(c(nc(c1F)Oc2c(ccc(c2OC)C(=[NH2+])N)OC)Oc3cccc(c3)N(C)C)F C13474056
C[C@@H](c1nnc(n1c2ccc(cc2)Cl)SCc3nc(nc(n3)Nc4ccc(cc4)F)N)[NH+](C)C C16685452
COc1ccc(c(c1)OC)NC(=O)c2cc(ccc2NC(=O)C[NH2+]C3CCCC3)[N+](=O)[O-] C20154996
COc1cc(cc(c1)OC)NC(=O)c2cc(ccc2NC(=O)C[NH2+]CCc3ccccc3)[N+](=O)[O-] C20155064
CC1(CC(CC([NH2+]1)(C)C)NC(=O)CSc2nnc(n2N)c3ccc(cc3)Br)C C20830477
CCc1cccc(c1NC(=O)Cn2c(c(c([nH+]2)NCC=C)c3nc(no3)c4ccc(cc4)Cl)N)C C23125518
Cc1cccc(c1C)NC(=O)NC(=O)C[NH+]2CCN(CC2)CC(=O)NC(=O)Nc3cccc(c3C)C C23355891
CCCCc1c(nc(nc1N2C(=[NH+]2)SSC3=NN3c4c(c(nc(n4)N)C)CCCC)N)C C26895497
CC(C)(C)c1c(=O)n(c(n[nH+]1)N/N=C/c2ccccc2OC(=O)c3ccccc3OC)N C27525689
CCOC(=O)C1CC[NH+](CC1)CCCNC(=O)C2=C(NC(=C([C@@H]2c3ccc(cc3)[N+](=O)[O-])C(=O)NC)C)C C27562854
CCOC(=O)C1CC[NH+](CC1)CCCNC(=O)C2=C(NC(=C([C@H]2c3ccc(cc3)[N+](=O)[O-])C(=O)NC)C)C C27562857
CC1([NH+]=C(N=C(N1c2ccc(c(c2)Cl)CCCCc3ccc(cc3Cl)S(=O)(=O)N(C)C)N)N)C C17127912
CCOc1ccc(cc1)Nc2c(c(nc(n2)NC[C@@H](c3ccccc3OC)[NH+](C)C)N)[N+](=O)[O-] C35681945
CCOc1ccc(cc1)Nc2c(c(nc(n2)NC[C@H](c3ccccc3OC)[NH+](C)C)N)[N+](=O)[O-] C35681946
CCCC[NH+](CCCC)Cc1ccc(o1)C(=O)NNC(=O)Nc2ccc(cc2)Cl C04688755
CCOC(=O)C1=C(NC(=O)N[C@H]1c2cccc(c2)[N+](=O)[O-])C[NH2+]C(C)(C)CC(C)(C)C C12412634
CCOC(=O)C1=C(NC(=O)N[C@@H]1c2cccc(c2)[N+](=O)[O-])C[NH2+]C(C)(C)CC(C)(C)C C12412632
COc1ccc(cc1)NS(=O)(=O)c2ccc(c(c2)[N+](=O)[O-])NNC3=c4ccccc4=[NH+]C3=O C25355494
COc1ccccc1NS(=O)(=O)c2ccc(c(c2)[N+](=O)[O-])NNC3=c4ccccc4=[NH+]C3=O C20927677
COc1ccccc1NS(=O)(=O)c2cc(ccc2NNC3=c4ccccc4=[NH+]C3=O)[N+](=O)[O-] C20927355
c1ccc(cc1)OS(=O)(=O)c2ccc(cc2)[C@@H](CNO)N3CC[NH2+][C@@H](C3)c4ccccc4O C39534239
CCCCCCc1cc2cc(c(=O)oc2cc1O)/C(=[NH+]/NC(=O)c3ccc(cc3)[N+](=O)[O-])/N C01882384
CCn1c2ccccc2c3c1ccc(c3)NC(=O)c4c(c\5c(o4)CC(C/C5=N\NC(=[NH2+])N)(C)C)C C39855941
CCOC(=O)c1ccc(cc1)NC(=O)c2c(c\3c(o2)CC(C/C3=N\NC(=[NH2+])N)(C)C)C C39855995
CC1(CC(CC([NH2+]1)(C)C)Nc2c(c(ncn2)Nc3ccc4c(c3)OCCO4)[N+](=O)[O-])C C40629947
Cc1c\2c(oc1C(=O)NC3CC([NH2+]C(C3)(C)C)(C)C)CCC/C2=N\Nc4ccc(cc4)[N+](=O)[O-] C40814805
Cc1ccc(cc1)S(=O)(=O)N/N=C/2\CCCc3c2c(c(o3)C(=O)NC4CC([NH2+]C(C4)(C)C)(C)C)C C40815355
Cc1cc([nH+]c2c1c(c(s2)C(=O)OCC(=O)/N=c\3/[nH]c(cs3)c4cc(ccc4OC)OC)N)C C23077142
CC(C)C[C@H](C(=O)N/N=C/c1ccc(cc1)Oc2ccc(cc2[N+](=O)[O-])[N+](=O)[O-])[NH3+] C59167513
c1ccc(cc1)NC(=O)c\2cc3cc(ccc3o/c2=[NH+]\c4ccc(cc4)S(=O)(=O)N)[N+](=O)[O-] C59170386
COc1cccc(c1)NC(=O)c\2cc3cc(ccc3o/c2=[NH+]\c4ccc(cc4)S(=O)(=O)N)Cl C59170512
COc1cccc(c1)NC(=O)c\2cc3ccc(cc3o/c2=[NH+]\c4ccc(cc4)S(=O)(=O)N)OC C59170514
CCOc1cccc(c1)NC(=O)c\2cc3ccc(cc3o/c2=[NH+]\c4ccc(cc4)S(=O)(=O)N)OC C59170591
c1cc(ccc1NC(=O)c\2cc3cc(ccc3o/c2=[NH+]\c4ccc(cc4)S(=O)(=O)N)[N+](=O)[O-])F C59170677
c1ccc(c(c1)NC(=O)c\2cc3cc(ccc3o/c2=[NH+]\c4ccc(cc4)S(=O)(=O)N)[N+](=O)[O-])F C59170697
c1ccc2c(c1)cc(/c(=[NH+]/c3ccc(cc3)S(=O)(=O)N)/o2)C(=O)Nc4cccc(c4)[N+](=O)[O-] C59170709
c1cc(ccc1NC(=O)C[NH2+]CCCNc2ccc(cc2[N+](=O)[O-])C(F)(F)F)[N+](=O)[O-] C59447168
Cc1ccc(c(c1)Cl)NC(=S)/N=C(\Nc2nc(cc(n2)C)C)/NC3CC([NH2+]C(C3)(C)C)(C)C C14157980
COc1ccc(cc1)NS(=O)(=O)c2ccc(c(c2)[N+](=O)[O-])NNC(=O)CCC3=c4ccccc4=[NH+]C3 C63237194
Cc1cc(nc(n1)N/C(=N/C(=O)Nc2ccc(cc2)Cl)/NCCC3=c4cc(ccc4=[NH+]C3)Cl)C C63308321
Cc1cc(nc(n1)N/C(=[NH+]/C(=O)NC2C3CC4CC(C3)CC2C4)/NCCc5ccc(cc5)S(=O)(=O)N)C C12652023
c1ccc2=N/C(=N\S(=O)(=O)c3cccc(c3)Cl)/[C@H]([NH+]=c2c1)NCCc4ccc(cc4)S(=O)(=O)N C39001344
Cc1cccc(c1)N2[C@@H](NN=C2C3=c4ccccc4=[NH+]C3)S[C@H](C(C)C)C(=O)NC(=O)N C64055486
c1ccc2c(c1)ccc(c2/C=N/NC(=[NH2+])S[C@@H]3CC(=O)N(C3=O)c4ccc(cc4)Br)O C04100113
CCC(C)(C)n1c(nnn1)[C@@H](c2cc3c(cc(cc3[nH]c2=O)C)C)[NH+]4CCN(CC4)c5ccc(cc5)[N+](=O)[O-] C06077485
CCC(C)(C)n1c(nnn1)[C@H](c2cc3c(cc(cc3[nH]c2=O)C)C)[NH+]4CCN(CC4)c5ccc(cc5)[N+](=O)[O-] C06077642
Cc1c(c2ccccc2[nH]1)[C@H]3[C@H](C3(C)C)CC(=O)N(Cc4ccco4)C5(CC[NH+](CC5)C)C(=O)Nc6ccc(cc6)OC C08749468
CCC[NH+]1CCc2c(sc(c2C(=O)OC)NC(=O)c3ccc(cc3)S(=O)(=O)N4CCCCCC4)C1 C08881085
CC[NH+]1CCc2c(sc3c2C(=N[C@H](N3)c4cccc(c4)OC(=O)c5cc(c(c(c5)OC)OC)OC)O)C1 C08928030
CCN(CC)c1ccc(cc1)[C@@H]2[C@H]3CCCC[C@@]3(CC[NH+]2CC(=O)Nc4c(c(c(s4)C)C)C(=O)OC)O C09158555
CC[C@@H]1CCCCN1S(=O)(=O)c2ccc(cc2)C(=O)Nc3c(c4c(s3)C[NH+](CC4)C)C(=O)OCC C09383449
CC[C@H]1CCCCN1S(=O)(=O)c2ccc(cc2)C(=O)Nc3c(c4c(s3)C[NH+](CC4)C)C(=O)OCC C09383451
CC[NH+]1CCc2c(sc(c2C(=O)OCC)NC(=O)c3ccc(cc3)S(=O)(=O)N4C[C@@H](C[C@H](C4)C)C)C1 C11726315
C[C@H](c1c(cc(cn1)C(F)(F)F)Cl)C(=O)c2cc([nH]c2)C(=O)N3CCN(CC3)c4c(cc(c[nH+]4)C(F)(F)F)Cl C03105488
Cc1ccc(cc1N2CC[NH+](CC2)[C@@H](c3cc4c(cc(cc4[nH]c3=O)C)C)c5nnnn5CCOC)Cl C06280573
CC[C@H](c1nnnn1Cc2ccc(cc2)F)[NH+](Cc3ccc(cc3)C)Cc4cc5ccc(c(c5[nH]c4=O)C)C C13065098
c1ccc2c(c1)cccc2NC(=O)C[C@@H]3C(=O)NCCN3C(=O)C[NH+]4CCN(CC4)c5cccc(c5)Cl C19961702
c1ccc(c(c1)N2CC[NH+](CC2)CC(=O)N3CCNC(=O)[C@H]3CC(=O)Nc4cc(cc(c4)Cl)Cl)F C19961946
Cc1[nH+]ccn1c2ccc(cc2)CNC(=O)CN(c3cccc(c3)F)S(=O)(=O)c4ccc(cc4)SC C22397172
Cc1ccc(cc1)S(=O)(=O)N(CC(=O)NCc2ccc(cc2)n3cc[nH+]c3C)c4ccc(cc4C)Cl C22431798
CC1CCN(CC1)c2ccc(cc2[N+](=O)[O-])C(=O)NC(=S)Nc3cccc(c3N4CC[NH+](CC4)C)Cl C30825759
CC1=C[C@H]([C@@H](C[C@H]1CC(=O)N2CCN(CC2)c3cccc[nH+]3)C(C)C)CNS(=O)(=O)Cc4ccccc4 C30881621
C1CCC(CC1)NC(=O)CSc2nc(c3c4c(sc3n2)CCCC4)N5CC[NH+](CC5)CC(=O)N6CC6 C34756698
CC1([C@@H]2CC=C([C@H]1C2)CN(CC[NH+]3CCN(CC3)C(=O)Nc4ccc(cc4OC)OC)C(=O)c5ccco5)C C34997630
CCOc1ccc(cc1)n2c(=O)c3ccccc3nc2[C@H](C)[NH+]4CCN([C@@H](C4)C)C(=O)Nc5ccccc5F C35091962
CCOC(=O)C1=C(N(C(=O)N[C@H]1c2cccc(c2)C)C)C[NH+]3CCCN(CC3)C(=O)c4ccc(cc4)OC C35644879
CCN1C(=C([C@@H](NC1=O)c2ccc(cc2)OC)C(=O)OCC)C[NH+]3CCCN(CC3)C(=O)c4cccs4 C35646539
CCOC(=O)C1=C(N(C(=O)N[C@@H]1c2ccc(cc2)F)CC=C)C[NH+]3CCCN(CC3)C(=O)c4ccccc4 C35664726
Cc1ccccc1C(=O)N(CC[NH+](C)C)CC(=O)/N=c/2\[nH]c(cn2c3ccc(cc3)F)c4ccc(cc4)OC C35695321
Cc1ccc(cc1n2c(cc(n2)c3c(nc4n(c3=O)c(cs4)CC(=O)NCC[NH+]5CCCCC5)C)C)F C35924735
CCNC(=O)N1CCC[NH+](CC1)CC2=C([C@@H](NC(=O)N2CC)c3ccccc3C(F)(F)F)C(=O)OCC C36005527
CCN1C(=C([C@H](NC1=O)c2ccc(cc2)C(C)C)C(=O)OCC)C[NH+]3CCCN(CC3)C(=O)C4CCCC4 C36013834
C[C@H]1C[C@@H](C[NH+](C1)CCCNC(=O)[C@@]2(Cn3c4cc(ccc4cc3C(=O)N2Cc5cccs5)OC)C)C C37006595
Cc1cccc(c1)n2c3c(c(n2)C(C)(C)C)[C@@H](SCC(=O)N3CC(=O)NCC[NH+](C)C)c4cccs4 C37263954
Cc1ccccc1n2c3c(c(n2)C(C)(C)C)[C@@H](SCC(=O)N3CC(=O)NCC[NH+](C)C)c4ccsc4 C37264026
C[NH+](C)CCNC(=O)c1ccc(o1)COc2ccc3c(c2)[C@H](N(CC3)C(=O)C4CCCC4)c5ccc(cc5)F C37603336
Cc1ccc(cc1)[C@H]2c3cc(ccc3CCN2C(=O)C4CC4)OCc5ccc(o5)C(=O)NCC[NH+]6CCCC6 C37605148
C[C@@H]1C[C@@H](CN(C1)S(=O)(=O)c2ccc(cc2)C(=O)Nc3ccc4c(c3)sc(n4)N5CC[NH+](CC5)C)C C38511350
C[C@@H](CCc1ccc(cc1)OC)NC(=O)[C@@H]2CN(CC23CC[NH2+]CC3)C(=O)c4ccc(cc4)OC(F)(F)F C39675258
C[C@H](CCc1ccc(cc1)OC)NC(=O)[C@H]2CN(CC23CC[NH2+]CC3)C(=O)c4ccc(cc4)OC(F)(F)F C39675261
CCN1C(=C([C@@H](NC1=O)c2ccccc2C)C(=O)OCC)C[NH+]3CCCN(CC3)C(=O)c4cccc(c4)OC C40392454
Cc1cccc(c1)[C@H]2c3cc(ccc3CCN2C(=O)C4CC4)OCc5ccc(o5)C(=O)NCC[NH+]6CCCC6 C40416495
CC(C)C[C@@H](C(=O)N(C)C1CC[NH+](CC1)C)N2CC3=C(C2=O)[C@@H](NC(=O)N3C)c4ccccc4C(F)(F)F C40426481
Cn1c(cc(n1)c2ccc(c(c2)OC)OC)[C@H]3C[NH+]4CC[C@@H]3C[C@@H]4CNC(=S)Nc5ccc(cc5)Cl C43526672
CCOC(=O)[C@@H](Cc1ccc(cc1)Cl)NC(=O)[C@@H]2CCCC[C@@H]2C(=O)N3CCN(CC3)c4cccc[nH+]4 C38739758
CC(C)C(=O)N1CCCc2c1cc(cc2)NC(=O)C(=O)NC[C@H](c3ccc4c(c3)CCN4C)[NH+]5CCCCC5 C49508785
CCOc1cc(cc(c1OCCOc2ccccc2C)Cl)/C=C\3/C(=[NH2+])N4C(=NC3=O)SC(=N4)C(C)C C27533946
Cc1ccc(cc1)S(=O)(=O)N2CCC3(CC2)[NH2+][C@@H](C(=O)N3CCc4ccc(c(c4)OC)OC)CC(C)C C36029902
C[C@H](c1nnc(n1c2ccc(cc2)Cl)SCC(=O)Nc3nc(cs3)c4ccc(cc4)OC)[NH+](C)C C02726052
CCCOC(=O)c1ccc(cc1)Oc2c(oc3c(c2=O)ccc(c3CN4CCN(CC4)c5cccc[nH+]5)O)C C41585982
CCCCNC(=O)c1ccccc1N2C(=O)[C@@H]3CC4=c5ccccc5=[NH+][C@@H]4[C@H](N3C2=O)c6cccc(c6)OC C63363090
c1ccc(cc1)[C@H]2[C@@H]3C(=c4ccccc4=[NH+]3)C[C@@H]5N2C(=O)N(C5=O)c6ccccc6C(=O)NC[C@@H]7CCCO7 C63375354
CC(C)c1ccc(cc1)[C@@H]2[C@@H]3C(=c4ccccc4=[NH+]3)C[C@@H]5N2C(=O)N(C5=O)c6ccccc6C(=O)NC(C)C C63375808
CCOc1ccccc1NC(=O)N2Cc3c4c(sc3-n5cccc5[C@H]2c6ccc(cc6)OC)C[NH+](CC4)C C35427152
CC[C@H]1CCCC[NH+]1Cc2c(ccc3c2oc(c(c3=O)Oc4cc(c(c(c4)C)Cl)C)C(F)(F)F)O C08789108
COC(=O)[C@@]1([C@H]([C@@H]([NH+]2[C@@H]1c3ccccc3C=C2)C(=O)c4ccccc4)c5ccc(cc5)Br)C#N C09357829
Cc1c(ccc2c1nc(s2)N(CCC[NH+]3CCOCC3)C(=O)CSc4ccc(cc4)Cl)Cl C09524084
CCc1ccc2c(c1)c(c(c[nH+]2)S(=O)(=O)c3ccc(cc3)OC)N4CCN(CC4)c5ccccc5F C09834761
COc1ccc(cc1)S[C@@H]2C[C@H]([NH+](C2)Cc3ccccc3F)C(=O)N4CCN(CC4)c5ccccc5F C11786143
COC(=O)[C@]1([C@@H]([C@H]([NH+]2[C@@H]1c3ccccc3C=C2)C(=O)c4ccccc4)c5ccc(cc5)Br)C#N C16038027
c1ccc(cc1)[C@@H](c2ccc(cc2)Cl)N3CC[NH+](CC3)[C@H]4CC(=O)N(C4=O)c5ccc(cc5)I C01248203
C[NH+](C)CCOc1ccccc1/C=N\N2CCN(CC2)[C@H]3Cc4ccccc4Sc5c3cc(cc5)Cl C19802157
CCCC[NH+](C)CCCNC(=O)c1ccc2c(c1)N(C(=O)c3ccccc3[S@]2=O)Cc4cc(ccc4C)C C20242707
COC(=O)CC[C@H]1C[NH+](CC[C@H]1N2CCN(CC2)c3cccc(c3)C(F)(F)F)Cc4ccccc4O C20995715
CC[C@@H]1CCCC[NH+]1CCCNC(=O)CN(c2ccc(cc2C)Cl)S(=O)(=O)c3ccc(cc3)C C22325012
CC[C@H]1CCCC[NH+]1CCCNC(=O)CN(c2cc(ccc2C)Cl)S(=O)(=O)c3ccc(cc3)C C22325284
CC[C@H]1CCCC[NH+]1CCCNC(=O)CN(c2cccc(c2C)Cl)S(=O)(=O)c3ccc(cc3)C C22325568
c1ccc(c(c1)CN2CCN(CC2)/N=C/C3=C(/C(=C/c4ccc(cc4)Cl)/CC3)[NH+]5CCOCC5)Cl C23846186
CCOc1ccc(cc1)[C@](c2ccc(cc2)OC)([C@@H](C[NH+]3CCCCCC3)Oc4ccc(cc4C)Cl)O C27238357
CCOc1ccc(cc1)[C@](c2ccc(cc2)OC)([C@H](C[NH+]3CCCCCC3)Oc4ccc(cc4C)Cl)O C27238366
CCOC(=O)c1c2c(sc1/[NH+]=c\3/c(cc4cc(ccc4o3)Cl)C(=O)Nc5cccc(c5)C)CCCC2 C27520247
CCCN1CCN(CC1)c2cc(cc[nH+]2)c3ccc(c(c3)C(F)(F)F)Sc4ccc5c(c4)OCCO5 C28347237
Cc1ccc(cc1)S(=O)(=O)c2c(sc(n2)C3=C(/C(=C\c4ccccc4)/CC3)[NH+]5CCOCC5)Cl C32693808
COc1cccc(c1)c2cc3c(n2c4ccc(cc4)C(=O)N5CCN(CC5)c6cccc[nH+]6)CCCCC3 C33114808
Cc1ccc(c(c1)C[NH+]2CCN(CC2)c3c4c5c(sc4nc(n3)SCC(C)C)COC(C5)(C)C)C C34750064
CC1(Cc2c(sc3c2c(nc(n3)SCc4ccc(cc4)Br)N5CC[NH+](CC5)C)CO1)C C34750114
CCCCc1ccc(cc1)C(=O)N2CCN(C[C@@H]2C)C(=O)C[NH+]3CCc4c(ccs4)[C@@H]3c5ccc(cc5)C C34829768
CCCC[C@H](CC)C(=O)N1CCN(C[C@@H]1C)C(=O)CC[NH+]2CCc3c(ccs3)[C@@H]2c4ccc(cc4)C C34830171
CCCC[C@@H](CC)C(=O)N1CCN(C[C@H]1C)C(=O)CC[NH+]2CCc3c(ccs3)[C@@H]2c4ccc(cc4)C C34830172
Cc1ccccc1[C@H]2c3ccsc3CC[NH+]2[C@@H](C)C(=O)N4CCN(CC4)C(=O)c5ccc6ccccc6c5 C34830347
CC[NH+](CCN1CCN(CC1)S(=O)(=O)c2ccc(cc2)Br)CC3=CC[C@H]4C[C@@H]3C4(C)C C35095746
CC1([C@H]2CC=C([C@@H]1C2)C[NH+](CCCc3ccccc3)CCN4CCN(CC4)C(=O)NC5CCCCC5)C C35096486
CC[NH+](CC)CCN1[C@@H](c2c(=O)c3cc(ccc3oc2C1=O)Br)c4ccc(cc4)C(C)(C)C C35486224
CCOc1cc(ccc1OCCC(C)C)[C@H]2c3c(=O)c4cc(c(cc4oc3C(=O)N2CC[NH+](C)C)C)C C35486735
c1cc(sc1)CN(Cc2ccc(cc2)F)C(=O)CN(CC[NH+]3CCCC3)C(=O)C45CC6CC(C4)CC(C6)C5 C35771156
COc1cccc(c1)N2CC[NH+](CC2)C[C@H]3CN(C[C@H]3c4cccc(c4)C(F)(F)F)C(=O)c5cccs5 C35886083
Cc1ccc(cc1)[C@H]2c3ccsc3CC[NH+]2CC(=O)N4CCN([C@@H](C4)C)C(=O)c5cccc6c5cccc6 C35938493
Cc1ccccc1[C@H]2c3ccsc3CC[NH+]2CC(=O)N4CCN([C@@H](C4)C)C(=O)c5cccc6c5cccc6 C35938503
c1ccc(cc1)[C@H]2c3ccsc3CC[NH+]2CCC(=O)N4CCCN(CC4)C(=O)c5ccc6ccccc6c5 C35938569
C[C@@H]1CN(CCN1C(=O)c2ccc3ccccc3c2)C(=O)CC[NH+]4CCc5c(ccs5)[C@@H]4c6ccccc6 C35938602
CCOC(=O)c1c(cccc1OC)/C=C/c2[nH+]ccn2C(c3ccccc3)(c4ccccc4)c5ccccc5 C35973599
CS(=O)(=O)N1[C@@H](CC(=N1)[C@@H]2C(=c3cc(ccc3=[NH+]C2=O)Cl)c4ccccc4)c5ccccc5Cl C38610567
CC[NH+](CC)CCCN1[C@H](c2c(=O)c3ccc(cc3oc2C1=O)OCC)c4cccc(c4)Br C38727106
CCc1ccc2c(c1)sc(n2)N(CC[NH+](C)C)C(=O)[C@@H]3CCCN3S(=O)(=O)c4ccc(cc4)Cl C36660450
CCc1ccc2=[NH+]C(=O)[C@@H](C=c2c1)CN(Cc3cccs3)S(=O)(=O)c4ccccc4C(F)(F)F C39324809
CCOc1ccc2=[NH+]C(=O)[C@@H](C=c2c1)CN(CCc3cccc(c3)C)S(=O)(=O)c4ccc(cc4)OC C39325335
Cc1ccc2cc3c([nH+]c2c1)N(CC3)c4ccc(cc4)C(=O)Nc5cc(ccc5Oc6ccccc6)Cl C39881563
c1ccc(cc1)[C@H]2c3ccsc3CC[NH+]2CCC(=O)N4CCCN(CC4)C(=O)c5cccc6c5cccc6 C40427296
CCc1cccc2=C(C[NH+]=c12)C(=O)CSc3nc4c(c(c(s4)CC)C)c(=O)n3c5cccc(c5)OC C39940769
Cc1cccc(c1OCc2cc(ccc2OC)[C@@H]3[C@@H]4C(=c5cc(ccc5=[NH+]4)OCc6ccccc6)CCN3)C C63349895
CCc1ccc(cc1)[C@@H]2CN3C(=O)CN(C(=O)[C@@]3([C@@H]4C2=c5ccccc5=[NH+]4)C)Cc6c(cccc6Cl)F C63375163
CCc1ccc(cc1)[C@H]2CN3C(=O)CN(C(=O)[C@@]3([C@H]4C2=c5ccccc5=[NH+]4)C)Cc6c(cccc6Cl)F C63375166
CCOc1ccc(cc1)[C@H]2[C@H]3C(=c4ccccc4=[NH+]3)CCN2C(=O)c5cc6cc(ccc6o5)Br C63503306
C[C@H]1C(=c2cc(ccc2=[NH+]1)OC(F)(F)Cl)CCNC(=O)[C@@H]3CCCC[C@@H]3C(=O)OCC(F)(F)F C63514970
CC(C)(C)[C@H](/C=C/c1ccc(cc1Cl)Cl)n2c(nnn2)[C@@H](c3ccc(cc3)Cl)[NH+]4CCOCC4 C04012581
Cc1ccc(cc1)S(=O)(=O)N2c3ccccc3[C@@H](C2=CCOc4ccc(cc4Cl)Cl)[NH+]5CCOCC5 C06172619
CC(C)(C)[C@@H]([C@H](n1cncn1)Oc2ccc(cc2)Cl)n3c(nnn3)[C@@H](c4ccccc4)[NH+]5CCCCC5 C08442456
COc1ccc(cc1)Oc2ccc(cc2C(=O)N3CC[NH+](CC3)C4c5ccccc5-c6c4cccc6)[N+](=O)[O-] C08636668
CCOC(=O)c1c(c(sc1NC(=O)C[NH+]2CCn3c4ccc(cc4c5c3[C@@H]2CCC5)C6CCCCC6)C)C C02075411
CCOC(=O)C1=C(N=c2n(c(=O)/c(=C\c3ccc(o3)N4CC[NH+](CC4)C)/s2)[C@@H]1c5ccc(c(c5)Br)OC)C C08767043
CCOC(=O)C1=C(N=c2n(c(=O)/c(=C\c3ccc(o3)N4CC[NH+](CC4)C)/s2)[C@@H]1c5c6ccccc6ccc5OC)C C08767049
C[C@H]1C[C@@H](CN(C1)S(=O)(=O)c2ccc(cc2)C(=O)N(CCC[NH+](C)C)c3nc4c(cccc4s3)F)C C08768470
C=CCNC(=S)N1CC[NH+](CC1)[C@H]2c3cccc4c3c(ccc4)[C@H]2NS(=O)(=O)c5ccc(cc5)Cl C09043926
CCOc1ccc(cc1)C2=N[C@@H]([NH2+][C@@H](C2)c3cccc(c3O)OCC)c4ccc(c(c4)Br)OC C09542603
CCOc1cc(cc(c1OCc2ccccc2)Cl)[C@@H](c3ccc4cccnc4c3O)Nc5cc(cc[nH+]5)C C09601830
C/C(=C\C(=O)N1CCN(CC1)c2c(cc(c[nH+]2)C(F)(F)F)Cl)/N3CCN(CC3)c4ccc(cc4)Cl C12350127
CC1=C[C@@H]2[C@@H](CC[C@]3([C@@H]2CC[C@@]3(C(=O)C)OC(=O)C)C)[C@@]4(C1=C[C@H](CC4)OC(=O)CC[NH+]5CCCCC5)C C12872050
CC1=C[C@@H]2[C@@H](CC[C@]3([C@H]2CC[C@@]3(C(=O)C)OC(=O)C)C)[C@@]4(C1=C[C@@H](CC4)OC(=O)CC[NH+]5CCCCC5)C C12872071
Cc1ccc(cc1)S(=O)(=O)N(CC(=O)NCCC[NH+]2CCCCCC2)c3ccc(cc3)Br C13632553
CC[NH+]1CCC[C@@H]1CN\2C(=O)/C(=C\c3ccc(cc3)OCc4ccccc4)/S/C2=N\c5ccc(cc5)OC C14356912
CC(C)(C)[C@H]([C@H](n1cncn1)Oc2ccc(cc2)Cl)n3c(nnn3)[C@H](c4ccccc4)[NH+]5CCCCC5 C15135357
CCOc1ccc(cc1)N2C(=O)[C@@H](N(C2=S)CC[NH+]3CCC(CC3)C)CC(=O)Nc4ccc(cc4)Cl C20114931
CC1CCN(CC1)S(=O)(=O)c2cccc(c2)c3cs/c(=[NH+]\c4ccccc4)/n3CCN5CCOCC5 C13786270
Cc1ccc(cc1)N(C2CC[NH+](CC2)Cc3ccc(c(c3OC)OC)OC)S(=O)(=O)c4ccccc4C C34683964
CCc1c(sc2c1c(=O)n(c(n2)N3CC[NH+](CC3)CC(=O)N4CCCCC4)Cc5cc(ccc5C)C)C C34749363
CCc1c(sc2c1c(nc(n2)SCc3cc(ccc3C)C)N4CC[NH+](CC4)CC(=O)N5CCCC5)C C34762054
Cc1c(c(n(n1)c2ccccc2)N3CC[NH+](CC3)C)CN(CCC(C)C)C(=O)c4ccc(c(c4)Cl)Cl C34834651
CCCCNC(=O)N(CC[NH+]1CCN(CC1)C(=O)Nc2cccc3c2cccc3)CC4=CC[C@H]5C[C@@H]4C5(C)C C34997537
CC(C)c1ccc(cc1)NC(=O)N2CC[NH+](CC2)CCN(CC3=CC[C@H]4C[C@@H]3C4(C)C)C(=O)NC(C)(C)C C35000881
Cc1ccc(cc1)S(=O)(=O)Oc2ccc(cc2OC)c3c(n4ccccc4[nH+]3)NC(C)(C)CC(C)(C)C C35703198
Cc1ccc(cc1)[C@@H]2c3cc(ccc3CCN2C(=O)CC(C)C)OCc4ccc(o4)C(=O)N5CC[NH+](CC5)C C35863248
Cc1ccc(c(c1)C2=NN([C@H](C2)c3ccc(cc3OC)OC)C(=O)C[NH+]4CCN(CC4)Cc5ccccc5)C C36344461
Cc1cc(c2c(c1)nc(s2)N(CC[NH+](C)C)C(=O)c3ccc(cc3)S(=O)(=O)N(C)c4ccccc4)C C36637659
Cc1ccc(cc1)N2CCN(CC2)c3[nH+]c4c(c(n3)N(C)C)CN(CC4)C(=O)c5ccc(cc5)C(F)(F)F C34676577
Cc1ccc2c(c1)sc(n2)N(CCC[NH+](C)C)C(=O)c3ccc(cc3)S(=O)(=O)N4C[C@@H](C[C@@H](C4)C)C C36643158
Cc1ccc2c(c1)sc(n2)N(CCC[NH+](C)C)C(=O)c3ccc(cc3)S(=O)(=O)N(C)c4ccccc4 C36643169
Cc1cccc2c1nc(s2)N(CCC[NH+](C)C)C(=O)c3ccc(cc3)S(=O)(=O)N4C[C@@H](C[C@H](C4)C)C C36643407
Cc1ccc2c(c1C)nc(s2)N(CCC[NH+](C)C)C(=O)c3ccc(cc3)S(=O)(=O)N4CCC(CC4)C C36643653
Cc1cc(c2c(c1)sc(n2)N(CCC[NH+](C)C)C(=O)c3ccc(cc3)S(=O)(=O)N4CCC(CC4)C)C C36643695
CC[NH+](CC)CCN(c1nc2c(cc(cc2s1)C)C)C(=O)[C@@H]3CCCN3S(=O)(=O)c4ccc(cc4)C C36660306
CC[NH+](CC)CCN(c1nc2c(c(ccc2s1)C)C)C(=O)[C@H]3CCCN3S(=O)(=O)c4ccc(cc4)F C36660381
CC[NH+](CC)CCN(c1nc2ccc(cc2s1)C)C(=O)C3CCN(CC3)S(=O)(=O)c4ccc(cc4)F C38847362
Cc1ccc(cc1)S(=O)(=O)N2CCC(CC2)C(=O)N(CCC[NH+](C)C)c3nc4cc(cc(c4s3)C)C C38847418
CC[NH+](CC)CCN(c1nc2ccc(cc2s1)C)C(=O)[C@H]3CCCCN3S(=O)(=O)c4cccs4 C36648033
CC[NH+](CC)CCN(c1nc2c(cccc2s1)C)C(=O)[C@H]3CCCCN3S(=O)(=O)c4cccs4 C36648057
Cc1ccc(c2c1nc(s2)N(CCC[NH+](C)C)C(=O)c3ccc(cc3)S(=O)(=O)N(C)C(C)C)Cl C39736430
COc1ccc(cc1)n2c3c(c(n2)C(F)(F)F)CCN(C3=O)c4ccc(cc4)C5(CC5)CC[NH+]6CCCC6 C40847828
c1cc(sc1)c2nc(no2)c3ccc(c(c3)F)N4CCC[C@@H](C4)C(=O)N5CCC(CC5)[NH+]6CCCCC6 C40880318
CC1=C[C@H]2[C@H](CC[C@@]3([C@@H]2CC[C@]3(C(=O)C)OC(=O)C)C)[C@]4(C1=C[C@@H](CC4)OC(=O)CC[NH+]5CCCCC5)C C43743318
c1cc(oc1)c2cc(n3c(n2)c(c(n3)C(=O)OC[C@@H]4CCC[NH+]5[C@H]4CCCC5)Br)C(F)(F)F C01421912
CCOc1ccc2c(c1)sc(n2)N3C[NH+](CN(C3)c4nc5ccc(cc5s4)OCC)Cc6ccco6 C22846549
CCCOc1ccc(cc1OCC)[C@H]2CN3C(=O)N(C(=O)[C@@]3([C@@H]4C2=c5ccccc5=[NH+]4)C)c6cccc(c6)C C63372169
CCCOc1ccc(cc1OCC)[C@@H]2CN3C(=O)N(C(=O)[C@@]3([C@H]4C2=c5ccccc5=[NH+]4)C)c6cccc(c6)C C63372171
Cc1cc(c(cc1Cl)C(C)C)OCc2cc(ccc2OC)[C@@H]3[C@@H]4C(=c5ccccc5=[NH+]4)C[C@@H](N3)C(=O)OC C64349147
Cc1ccc(cc1)C(=O)[C@@H](C)OC(=O)c2cccc(c2)NC(=O)c3ccc(cc3Cl)Cl C03002823
Cc1ccc(cc1)S(=O)(=O)N(CC(=O)Nc2ccccc2C(F)(F)F)c3ccc(cc3)F C01174434
Cc1ccc(cc1)c2csc3c2c(=O)n(c(n3)SCC(=O)Nc4ccc(cc4)F)CC=C C00628471
COc1ccc(cc1)[C@@H]2C(=C(C(=O)N2c3ccccc3)Nc4ccccc4)C(=O)c5ccccc5 C03669535
Cc1ccc(cc1)c2csc3c2c(=O)n(c(n3)SCC(=O)Nc4cccc(c4)C)CC=C C08950500
CCn1c(nnc1SCC(=O)Nc2ccc(cc2)Br)c3ccc(cc3)C(C)(C)C C09027534
Cc1ccc(c(c1)NC(=O)CSc2nnc(n2Cc3ccccc3)c4ccccc4F)C C09331327
Cn1c(nnc1SCC(=O)Nc2ccccc2Cc3ccccc3)c4ccccc4Cl C09809430
CCc1cccc(c1NC(=O)CSc2nc3ccccc3c(=O)n2c4cccc(c4C)C)CC C10275484
CCOc1cccc2c1oc(c2)c3csc(n3)NC(=O)CCSc4ccc(cc4)Cl C10750552
c1cc(c(cc1NC(=O)COC(=O)COc2cc(c(cc2Cl)Cl)Cl)Cl)Cl C03239072
C[C@@H](C(=O)Nc1cc(c(cc1Cl)Cl)Cl)OC(=O)c2ccccc2C(=O)c3ccccc3 C03276525
Cc1cc(c(cc1Cl)C(C)C)OCC(=O)N[C@H](c2ccc3c(c2)OCCCO3)C(C)C C13098259
Cc1ccc(c(c1)NC(=O)[C@@H](c2ccccc2)OC(=O)c3cc(n(c3C)c4ccccc4)C)C C03249979
c1ccc2c(c1)C=C(CO2)C(=O)O[C@@H](c3ccc(cc3)C(F)(F)F)C(=O)NC4CCCCC4 C13563224
CCOc1cc(ccc1OC(F)F)C(=O)Nc2c(c3c(s2)C[C@H](CC3)C(C)(C)C)C#N C02792483
Cc1cccc(c1C)NC(=O)/C(=C/c2cccc(c2OCc3ccc(cc3)Cl)OC)/C#N C15009332
Cc1cccc(c1C)n2c(=O)c3ccccc3nc2S[C@H](C)C(=O)NCCc4ccccc4 C15817287
Cc1ccc(cc1)NC/C(=N\N(c2ccccc2)C(=O)C(=O)c3ccccc3)/c4ccccc4 C16916963
Cc1ccccc1[C@H]2C(=C(N(C(=S)N2)c3cccc(c3)Br)C)C(=O)OCCOC C16959089
CCCOc1ccccc1[C@H]2C3=C(C[C@H](CC3=O)c4ccccc4)NC(=C2C(=O)OCC)C C04064668
Cc1ccc(c(c1)OCC(=O)Nc2nc(cs2)c3ccc(c(c3)Br)OC)C(C)C C09318316
c1ccc(cc1)/C=C/C(=O)Nc2nnc(s2)SCC(=O)c3ccc-4c(c3)Cc5c4cccc5 C09108611
CCCOc1ccccc1[C@@H]2C3=C(C[C@H](CC3=O)c4ccc(cc4)F)NC(=C2C(=O)OC)C C16293763
c1ccc(cc1)CCN2[C@H](C(=O)N(C2=S)c3ccccc3)CC(=O)Nc4ccc(cc4)F C02729228
CC(C)(C)c1nnc(n1c2ccccc2)SCCC(=O)Nc3c(cccc3Cl)Cl C20838721
CC[C@@H](C)Oc1ccc(cc1)[C@H]2CC(=O)NC3=C2C(=O)C[C@H](C3)c4ccc(cc4)OC(C)C C20884834
CCc1ccc(cc1)[C@@H]2CC3=C([C@@H](CC(=O)N3)c4ccc(c(c4)OCC)OC(C)C)C(=O)C2 C21228425
C[C@H](CC(C)(C)c1ccccc1)NC(=O)CN(c2cc(cc(c2)Cl)Cl)S(=O)(=O)C C22334989
Cc1ccc(cc1)[C@@H](C)NC(=O)CN(c2ccc(c(c2)Cl)C)S(=O)(=O)c3ccccc3 C22429505
C[C@H](C(=O)Nc1ccccc1Cc2ccccc2)Sc3nc4ccccc4c(=O)n3CC=C C23349135
Cc1ccc(c(c1)S(=O)(=O)N[C@@H](CCc2ccccc2)c3ccc4c(c3)OCCO4)Cl C28315260
CCc1ccccc1Nc2c(=O)n(c(nn2)SCc3ccc(cc3)Br)CC=C C28537329
COc1ccc(cc1)/C=C/2\CCC[C@H]3C2=NN([C@@H]3c4ccc(cc4)OC)C(=S)NCC=C C33453838
Cc1ccc(cc1)NC(=O)CN(Cc2ccccc2)c3nc(ns3)Cc4ccc(cc4)F C33534587
Cc1ccc(c(c1)C)NC(=O)[C@H](C)Sc2nnc(n2c3ccccc3)Cc4cccs4 C18459632
CC(C)(C)NC(=O)[C@@H](c1cccc(c1)OC)N(c2cccc(c2)Cl)C(=O)C3CCCCC3 C36480598
C[C@@H](c1ccccc1)[C@@H](C(=O)NC2CCCCC2)N(Cc3ccco3)C(=O)C#Cc4ccccc4 C36499999
Cc1ccc(o1)CN([C@@H](c2c(cccc2Cl)Cl)C(=O)NC(C)(C)C)C(=O)C3CCCCC3 C36555902
CC(C)(C)CC(C)(C)NC(=O)[C@@H](c1ccc(cc1)Cl)N(C(=O)c2ccco2)C(C)(C)C C36585005
Cc1ccccc1n2c(c(c(n2)C)CCC(=O)Nc3ccc(cc3)F)Oc4ccccc4F C37547088
Cc1ccc(cc1Cl)NC(=O)CSc2c(cccn2)C(=O)Oc3ccccc3Cl C03048943
Cc1ccccc1c2nc(c(o2)NCCc3ccccc3)S(=O)(=O)c4ccc(cc4)Cl C39844128
c1ccc(c(c1)c2ccc(o2)/C=C/C(=O)c3ccc(cc3)NC(=O)/C=C/c4ccco4)Cl C39850895
CCOC(=O)c1c2c(sc1NC(=O)[C@@H](C)Oc3cc(c(c(c3)C)Cl)C)C[C@H](CC2)C C01956808
Cc1ccccc1[C@@H](C(=O)NC(C)(C)CC(C)(C)C)N(c2ccccc2)C(=O)c3ccco3 C36608554
CCOc1cc(cc(c1OCC=C)Br)/C=C(/C#N)\C(=O)Nc2cc(ccc2C)C C59474928
CCOc1cc(cc(c1OCC=C)Br)/C=C(\C#N)/C(=O)Nc2cccc(c2C)C C16439297
CCCCCOc1ccc2ccccc2c1[C@@H]3Nc4ccccc4C(=O)N3C[C@H]5CCCO5 C66132239
c1ccc(cc1)CCOc2ccc3ccccc3c2[C@@H]4Nc5ccccc5C(=O)N4C[C@@H]6CCCO6 C66133129
CCOC(=O)[C@@](C(F)(F)F)([NH2+]CCc1ccccc1)NC(=O)c2ccccc2Cl C03103427
Cc1cc(ccc1[N+](=O)[O-])OCc2cc(ccc2OC)[C@H]3c4c(c5ccccc5[nH]4)CC[NH2+]3 C08964475
Cc1cc(ccc1OC)C[NH+]2CCNC(=O)[C@@H]2CC(=O)NC34CC5CC(C3)CC(C5)C4 C11775212
CCc1ccccc1NC(=O)C[NH+](C)CC(=O)Nc2c(c(c(n2c3cccc(c3)F)C)C)C#N C12591209
CCOC(=O)c1cc(sc1NC(=O)C[NH+](C)CC(=O)Nc2cccc(c2C)C)C(C)C C13063375
c1cc(ccc1C[NH2+]CCNc2ccc(cc2Cl)[N+](=O)[O-])OCc3ccc(cc3)Cl C16401588
Cc1ccc(cc1Cl)c2ccc(o2)C[NH2+]CCNc3ccc(cc3Cl)[N+](=O)[O-] C20876613
COc1ccc(cc1Cl)c2ccc(o2)C[NH2+]CCNc3ccc(cc3Cl)[N+](=O)[O-] C22107293
CCCCOc1ccc(cc1)NC(=O)NC[C@@H](c2ccc(cc2)N(C)C)[NH+]3CCCC3 C22418425
CCCCOc1ccc(cc1)NC(=O)NC[C@@H](c2ccc(cc2)N(C)C)N3CC[NH+](CC3)C C22418629
Cc1cc(cc(c1)OCC[NH+](C)CC(=O)NCC(=O)Nc2cccc(c2C)Cl)C C24339754
CCOc1ccc(cc1OCC)[C@@H](C(C)C)[NH2+]CC(=O)Nc2cc3c(cc2Cl)OCO3 C24832698
CC(C)c1ccc(cc1)Cc2c(=O)nc([nH]n2)NC[C@@H](c3ccc(cc3)OC)[NH+]4CCCC4 C28526878
C[NH+](CCC(=O)Nc1ccccc1Oc2ccccc2)CC(=O)Nc3ccccc3Cl C30999506
CCN(CC)c1cc([nH+]c(n1)C)Nc2ccc(cc2)NS(=O)(=O)c3ccc(cc3C)C C33027415
CCOc1ccc(cc1)C(=O)Nc2c(c3c(s2)C([NH2+]C(C3)(C)C)(C)C)C(=O)OCC C34736470
CCC[NH+](Cc1[nH]c(=O)c2c(csc2n1)c3ccc(cc3C)C)C[C@@H](CCC=C)O C35747706
CCC[NH+](Cc1[nH]c(=O)c2c(csc2n1)c3ccc(cc3C)C)C[C@H](CCC=C)O C35747708
CCC[NH+](Cc1[nH]c(=O)c2c(csc2n1)c3ccc(cc3C)C)C[C@H](COC(C)(C)C)O C36206471
Cc1ccccc1c2csc3c2c(=O)[nH]c(n3)C[NH+](CC=C)C[C@@H](COc4ccccc4C)O C36207689
Cc1c(sc(c1[C@@H](c2ccc(cc2)OC)Nc3cccc[nH+]3)NC(=O)c4ccco4)C C00703724
CC[C@@H](C)NC(=O)CCC(=O)Nc1ccc2c(c1)c(cc([nH+]2)N3C[C@@H](C[C@@H](C3)C)C)C C37867292
CCCCn1c2ccccc2[nH+]c1NCc3ccccc3NS(=O)(=O)c4ccc(cc4)C C06023430
Cc1c(sc(c1[C@H](c2ccc(cc2OC)OC)Nc3cccc[nH+]3)NC(=O)c4ccco4)C C38547674
Cc1c(sc(c1[C@H](c2cc(ccc2OC)OC)Nc3cccc[nH+]3)NC(=O)c4ccco4)C C38547707
CCc1cc(c(s1)NC(=O)c2ccco2)[C@H](c3ccccc3OC)Nc4cccc[nH+]4 C38547743
CCc1cc(c(s1)NC(=O)c2ccco2)[C@H](c3ccc(cc3OC)OC)Nc4cccc([nH+]4)C C38547917
CCc1cc(c(s1)NC(=O)c2ccco2)[C@H](c3cccc(c3OC)OC)Nc4cccc[nH+]4 C38547925
CCOC(=O)[C@H]1C(=c2cc(ccc2=[NH+]1)OC)NC(=O)Nc3ccc(c(c3)Cl)Cl C38611561
C[C@H](C(=O)Nc1ccc(cc1)OCc2ccccc2)S[C@H]3NN=C(O3)C4=c5ccccc5=[NH+]C4 C38798990
CCOC(=O)c1c2c(sc1NC(=O)COc3cccc(c3)C)C([NH2+]C(C2)(C)C)(C)C C38806262
CCOc1cc(ccc1Nc2cccc(c2)C(=O)[O-])/C=C(\C#N)/C3[NH+]=c4ccccc4=[NH+]3 C39934703
CC(C)CC[NH+](Cc1[nH]c(=O)c2c3c(sc2n1)CCCCC3)C[C@H](CCC=C)O C40408593
CN(c1ccccc1C(=O)OC)c2c(c(nc[nH+]2)N(Cc3ccccc3)Cc4ccccc4)N C40709682
CCc1ccccc1NC(=O)C[NH+](C)[C@H](c2ccccc2)C(=O)Nc3ccccc3OCC C46560491
Cc1ccc(cc1)S(=O)(=O)N[C@H](CC(C)C)C(=O)/N=c\2/[nH]c(cs2)C[NH+]3CCCCC3 C22238236
CCCCOc1ccc(cc1OC)/C=N/[NH+]=C(/c2[nH]c3ccccc3n2)\Nc4ccc(cc4)C C08858978
CCn1c2ccccc2[nH+]c1NCc3ccc(cc3)NS(=O)(=O)c4ccc(cc4)C C59116560
c1cc(ccc1/C(=[NH+]\Nc2ccc(cc2)Br)/Nc3nccs3)[N+](=O)[O-] C59121283
CC(C)(C)OC(=O)NC[C@H]1CCCC[NH+]1CC(=O)N[C@@H](c2ccc(cc2)F)c3cccs3 C60198106
C[C@H]([C@@H]1CCCC[NH+]1Cc2[nH]c(=O)c3c4c(sc3n2)CCC4)NC(=O)OC(C)(C)C C60343170
Cc1cccc(c1)N/C(=N\C(=O)c2cc(cc(c2)OC)OC)/NCCC3=c4ccccc4=[NH+]C3 C63588566
CCOc1ccccc1N/C(=N\C(=O)c2cccc(c2)OC)/NCCC3=c4ccccc4=[NH+]C3 C63588950
CCOc1ccccc1N/C(=N\C(=O)c2cccc(c2)N(C)C)/NCCC3=c4ccccc4=[NH+]C3 C63588955
Cc1ccc(cc1)C(=O)/N=C(/NCCC2=c3ccccc3=[NH+]C2)\Nc4cccc(c4)OC C63589064
Cc1cccc(c1)C(=O)/N=C(/NCCC2=c3ccccc3=[NH+]C2)\Nc4cc(cc(c4)OC)OC C63589424
CCOC(=O)[C@H]1[C@H](CC(=O)N(N1)c2ccc(cc2)C)NCCC3=c4ccccc4=[NH+]C3 C63687953
CCOc1ccc(cc1)C(=O)/N=C(/NCCC2=c3ccccc3=[NH+]C2)\Nc4cc(cc(c4)C)C C65329886
CCc1ccccc1N/C(=N\C(=O)c2cccc(c2)OC)/NCCC3=c4ccccc4=[NH+]C3 C65329930
CCc1ccc(cc1)[C@@H]2C(=C(NC(=O)N2)CN3CC[NH+](CC3)C4CCCCC4)C(=O)OCC C67286576
C[NH+](C)Cc1c(ccc2c1oc(c(c2=O)Oc3ccc(cc3)c4ccccc4)C(F)(F)F)O C01770941
Cc1ccc(cc1Cl)n2c(c(c(n2)C)[C@H]3C[C@@H](C=C3)[NH2+]Cc4ccc(cc4)N(C)C)C C08624009
CC[NH+](CC)Cc1c(ccc2c1oc(c(c2=O)Oc3cc(ccc3C)C)C(F)(F)F)O C01943125
Cc1c(c(c(c(c1C)C)S(=O)(=O)NC[C@@H](c2ccc3c(c2)CCCN3C)[NH+](C)C)C)C C08798804
CCOc1ccc(cc1)[C@](c2ccccc2OC)([C@H](C[NH+]3CCCCC3)c4ccccc4)O C09194871
CC[C@H]1CCCC[NH+]1CCCNC(=O)[C@@H]2CCCN(C2)c3nc4c(cc(cc4s3)C)C C09848360
CC[C@@H](C)[NH+](CCNC(=O)[C@@H]1CCCN(C1)c2nc3c(cc(cc3s2)C)C)C4CCCCC4 C09848401
c1ccc(cc1)[C@@H]2c3ccsc3CC[NH+]2CC(=O)NCCc4ccc(cc4)OC(F)F C15034148
C[C@@]12CCC[C@]([C@H]1CCC(=C)[C@@H]2CCc3ccoc3C[NH2+]Cc4ccccc4)(C)C(=O)OC C16030881
CC[NH+](CC)CCC[C@@H](C)NC(=O)c1cc(n(c1C)c2ccccc2C)c3ccc(cc3)Cl C16532317
C[NH+](Cc1ccc2cc(ccc2c1)OC)CC(=O)Nc3ccc(cc3C(F)(F)F)Cl C17307143
CC[NH+]1CCN(CC1)c2cc(c3cc(ccc3n2)NC(=S)N(CC)c4ccc(cc4)F)C C20153610
c1ccc(cc1)C(c2ccccc2)[NH+]3CCN(CC3)C[C@H](COc4ccccc4Br)O C20321887
CCc1c(sc2c1CC[NH+]([C@@H]2c3ccccc3)CC(=O)Nc4c(cc(s4)C)C(=O)OC)C C21045670
COc1ccc(cc1)[C@@H]2CCCCC[NH+]2CC(=O)Nc3c(cccc3Cl)C(F)(F)F C21673092
c1ccc(cc1)CN(CCC/[NH+]=c/2\cc(oc3c2cccc3)O)C(=O)/C=C/c4ccccc4 C22473213
CCOc1ccc(cc1)[C@](c2cccc(c2)C)([C@H](C[NH+]3CCCC3)Oc4ccc(cc4Cl)Cl)O C27236300
CCOc1ccc(cc1)[C@@](c2cccc(c2)C)([C@H](C[NH+]3CCCC3)Oc4ccc(cc4C)Cl)O C27237531
CCOc1ccc(cc1)[C@@](c2ccccc2)([C@@H](C[NH+]3CCCCCC3)Oc4ccccc4)O C27238505
Cc1ccc(cc1)[C@](c2ccccc2OC)([C@@H](C[NH+]3CCCCCC3)Oc4ccccc4)O C27239160
CCOc1ccc(cc1)[C@](CC=C)([C@H](C[NH+]2CCCC2)Oc3ccc(cc3Cl)Cl)O C27240382
COc1ccc(cc1)[C@@](c2ccccc2OC)([C@@H](C[NH+]3CCCC3)c4ccc(cc4)Cl)O C27248438
C[C@@H](c1ccc2cc(ccc2c1)OC)c3nc4ccccc4n3C[C@@H](C[NH+]5CCCCC5)O C27696058
C[NH+](CC(=O)Nc1c(cccc1Cl)Cl)CC(=O)N(Cc2ccccc2)c3ccccc3 C31298001
c1ccc(cc1)CCNC(=O)c2ccc(o2)C[NH+](Cc3ccccc3Cl)C4CCCCC4 C35226656
c1ccc(cc1)C[C@@H](C[NH+](Cc2ccccc2Cl)C[C@@H]3CC(=NO3)c4ccccc4Cl)O C36146360
c1ccc(cc1)C[NH+](Cc2ccc(o2)C(c3cccs3)(c4cccs4)O)C[C@H]5CCCO5 C36157321
Cc1c(sc(c1[C@H](c2ccc(cc2)OC)[NH+]3CCCCC3)NC(=O)c4cccs4)C C38545974
CCOc1c(cc(cc1Cl)C(=O)NC[C@H](c2ccc(cc2)OC)[NH+]3CCCCC3)Cl C38614951
CC(C)(C)c1ccc(cc1)OCC(=O)NC[C@@H](c2ccc3c(c2)CCN3C)[NH+]4CCCCC4 C38671474
C[C@@H](c1ccc(cc1)CC(C)C)c2nc3ccccc3n2C[C@H](C[NH+](C(C)C)C(C)C)O C27694803
CCOc1cc(cc(c1OCc2ccc(cc2Cl)Cl)Br)C[NH2+]CCN(C)C C23471922
CCc1cc(ccc1N2CC[NH2+][C@H](C2)S(=O)(=O)Oc3ccccc3)Cc4ccccc4 C39528692
CC(C)c1ccc(cc1)C[NH+](C[C@H]2CCCO2)C[C@@H](COc3ccccc3Br)O C40317165
CCN1CCC[C@@H]1C[NH2+]Cc2cc(c(c(c2)Br)OCc3cccc(c3)Cl)OCC C40720491
CCN1CCC[C@H]1C[NH2+]Cc2cc(c(c(c2)Cl)OCc3ccc(cc3Cl)F)OCC C40720532
c1ccc2c(c1)ccc(c2C[NH2+]CCCN3CCCC3=O)OCc4c(cccc4Cl)F C40735809
CCOc1cc(cc(c1OCc2ccc(cc2Cl)F)Br)C[NH2+]C[C@@H]3CCCO3 C40740398
COc1ccc(c(c1)C(=O)NCC[C@@H]2C[C@@H]3C[C@H]2C=C3)OC4CC[NH+](CC4)C5CCCC5 C43632463
Cc1ccc(cc1)c2nc(cs2)CC(=O)NC[C@H](c3ccccc3OC)[NH+]4CCCCC4 C59782734
CC[C@@H](C)c1ccccc1NC(=O)Cc2csc(n2)c3cccc(c3)CN4CC[NH+](CC4)C C62041279
Cc1cc(c(c2c1C(=O)/C(=C\c3c(cccc3Cl)F)/O2)C[NH+](CC(C)C)CC(C)C)O C41513563
CN(C)c1ccc(cc1)[C@H](CNC(=O)COc2ccc(cc2)Cl)C3=c4ccccc4=[NH+]C3 C63245263
CCOc1ccccc1CNC(=O)[C@@H]2C(=c3ccc(cc3=[NH+]2)C)Sc4ccc(cc4)Cl C63530729
C[C@H]1C[C@H]([C@@H](N1c2cccc(c2)Cl)C)/C=C(\C#N)/C(=O)NCCC3=c4ccccc4=[NH+]C3 C63614449
C[C@@H]1C(=c2cc(ccc2=[NH+]1)OC)CCN(Cc3cccs3)C(=S)NCc4ccccc4 C63655406
Cc1cc(cc(c1)NC(=S)N(CCC2=c3cc(ccc3=[NH+][C@@H]2C)F)Cc4ccco4)C C63658746
c1ccc2=[NH+][C@@H](C(=c2c1)SCCNC(=O)c3ccc(o3)Br)c4ccc(cc4)F C63755486
Cc1ccc(cc1C)S(=O)(=O)NCCC2=c3cc(ccc3=[NH+][C@H]2C)OC(F)(F)Cl C63804616
c1ccc2=[NH+]CC(=c2c1)CCNC(=O)CN3c4ccc(cc4C[C@H]3c5cccs5)Cl C64622778
CCn1c(nnc1SCC(=O)Nc2ccc(cc2)NC(=O)C(C)(C)C)c3cccs3 C01342469
Cc1ccc(cc1)c2nnc(n2c3ccc(cc3)OC)SCC(=O)c4ccc(c(c4)O)O C01276363
CCN(CC)S(=O)(=O)c1ccc(c(c1)NC(=O)Nc2ccc(c(c2)Cl)Cl)OC C06164130
CCOc1cccc(c1O)/C=N/NC(=O)c2ccc(cc2)CSc3nc(cc(n3)C)C C03262617
CCCOc1cccc(c1)C(=O)NC(=S)Nc2ccc3c(c2)nn(n3)c4ccc(cc4)C C02984071
Cc1cccc(c1OC)C(=O)NC(=S)Nc2nc(cs2)c3ccc(c(c3)OC)OC C09142395
CC[C@]1(C(=O)N(C(=O)N1)CC(=O)Nc2ccccc2Oc3cccc(c3)C)c4ccccc4 C09245586
c1ccc(cc1)CNC(=O)N2CC(=O)N(c3c2cccc3)CC(=O)NCCC4=CCCCC4 C09588472
Cc1ccc(c(c1Cl)NC(=O)COC(=O)c2ccccc2NC(=O)c3ccco3)Cl C03483713
COc1cc(cc(c1)OC)C(=O)NC(=S)Nc2ccc3c(c2)nc(o3)c4ccc(cc4)Cl C01182749
CC(C)[C@@H](C(=O)N/N=C\c1cccc(c1OC)OC)NC(=O)c2ccc(c(c2)Cl)Cl C10042655
Cc1ccc(c(c1)C)NC(=O)NC(=O)COC(=O)/C=C/c2cc(ccc2OC)Br C11471098
CCOC(=O)C1=C(NC(=O)N[C@@H]1c2ccc(cc2)Cl)CSc3ncc4n3cccc4 C11394837
CC[C@H](C)c1ccc(cc1)n2c(=O)c3ccccc3nc2SCC(=O)NC(=O)NC(C)C C11538533
CCCC(=O)Nc1ccc(cc1)S(=O)(=O)Nc2ccc3c(c2)N(CC3)C(=O)C(C)(C)C C13696529
CCn1c(cc(n1)C)C(=O)Nc2ccccc2C(=O)Nc3ccc(cc3C(=O)c4ccccc4)C C13699932
Cc1cc(c(cc1Cl)C(C)C)OCC(=O)OCC(=O)C(=C2Nc3ccccc3N2)C#N C14017336
Cc1ccc(cc1Cl)NC(=O)[C@@H](CCSC)NC(=O)c2ccc(c(c2)[N+](=O)[O-])Cl C14428714
C[C@@H](c1[nH]c(=O)c2c(csc2n1)c3ccco3)Sc4[nH]c(nn4)CCC5CCCC5 C14805743
c1ccc(c(c1)NS(=O)(=O)c2ccc(cc2)/C=C/C(=O)NCc3ccc4c(c3)OCO4)Cl C15271769
CCCCNC(=O)[C@H]1[C@@H](Nn2c(nnc2S1)c3ccccc3)c4ccc(cc4)OCC C20069148
CCOC(=O)C1=C(NC(=O)N[C@H]1c2cccs2)CN3CCN(CC3)c4ccc(cc4C)C C20559059
c1ccc(cc1)N(c2ccccc2)C(=O)CSc3nc([nH]n3)N/N=C/c4ccccc4F C21077419
C[C@@H](c1cc2ccccc2o1)NC(=O)CN3C(=O)[C@@](NC3=O)(Cc4ccccc4)c5ccccc5 C23982868
Cc1ccc(c(c1)NC(=O)C[C@H]2C(=O)N/C(=N\N=C(/C)\C=C\c3ccc(cc3)OC)/S2)C C28049740
Cc1cccc(c1)C(=O)N/C(=C/c2ccc(cc2OC)OC)/C(=O)Nc3ccccc3OC C28312300
CC/C(=N\NC(=O)CSc1nc2ccccc2c(=O)n1c3ccccc3)/c4ccc(cc4)O C28351750
CN(C)c1ccc(cc1)/C=N\Nc2nc(c(s2)NC(=O)c3ccco3)c4ccc(cc4)Cl C31829223
CCOc1ccc(cc1)n2nc3ccc(cc3n2)NC(=S)NC(=O)c4ccc(cc4C)C C32125430
CC(C)c1ccc(cc1)c2nc(cs2)C(=O)Nc3ccc(c(c3)OC)NS(=O)(=O)C C33070371
CCC(=O)Nc1c(noc1/C=C/c2ccc(s2)S(=O)(=O)Nc3cc(cc(c3)C)C)C C33306539
CCC(=O)Nc1c(noc1/C=C/c2ccc(s2)S(=O)(=O)N[C@@H]3CCCc4c3cccc4)C C33306550
CC1=C[C@H]([C@@H]2[C@@](C[C@@H]1O)([C@@H](C[C@@]2(C(C)C)O)OC(=O)C)C)OC(=O)c3ccc(cc3)OC C35271708
CCN1C2=C([C@@H](NC1=O)c3ccc(cc3C)C)C(=O)N(C2)[C@H](C(C)C)C(=O)NCC(C)C C35966251
CC(C)C(=O)NCCNc1c2cnn(c2nc(n1)C3CCCCC3)c4ccccc4Cl C36000429
Cc1c(c(n(n1)c2ccccc2)Cl)/C=N/NC(=O)c3ccc(o3)CNc4ccccc4 C02339748
CCc1cc2c(s1)nc(n(c2=O)c3ccccc3)SCC(=O)N/[NH+]=C/c4ccccc4[O-] C08400213
Cc1cccc(c1OCC(=O)Oc2ccc3c(c2)OC(=C([C@@H]3c4cccc(c4)OC)C#N)N)C C38650185
CCCN(Cc1cc(=O)[nH]c2c1cc(cc2C)C)C(=O)Nc3ccccc3C(=O)OCC C41078083
CCc1ccc2c(c1)sc(n2)NC(=O)CCn3c(n[nH]c3=S)c4ccc(cc4)OCC C45629557
CCCCCOc1ccc(cc1)[C@@H]2c3c(nn(c3NC(=O)CS2)[C@@H]4CCOC(C4)(C)C)O C13758877
c1cc(ccc1Nc2nnc(s2)SCC(=O)Nc3c(ccs3)C#N)OC(F)(F)F C22181075
CC(C)c1ccc(cc1)[C@]2(C(=O)N(C(=O)N2)CC(=O)c3ccc(cc3)NC(=O)C(C)(C)C)C C22495835
CCCC(=O)Nc1ccc(cc1)C(=O)CN2C(=O)[C@@](NC2=O)(C)c3ccc(cc3)C(C)C C22495854
CCCC[C@@]1([C@@H]2[C@@H]([C@@H](N1)c3ccc(cc3)O)C(=O)N(C2=O)c4ccccc4)C(=O)OCC C19502183
Cc1ccc(c(c1)N/C(=N\C(=O)c2ccc(cc2)Cl)/NCCc3c(nn(c3C)C)C)OC C32973781
C[C@H]1CCc2c(sc3c2c(=O)n(c(n3)S[C@@H](C)C(=O)NC(=O)NCC(C)C)CC=C)C1 C14557765
CCn1c2ccccc2c3c1ccc(c3)[C@@H]4C(=C(OC(=C4C(=O)OC)N)C)C(=O)OCC C58900129
CCOC(=O)c1ccccc1NC(=O)c2cc3n(n2)[C@@H](C[C@@H](N3)c4ccccc4)C(F)(F)F C09780074
Cc1ccccc1C(=O)Nc2ccc(cc2)C(=O)N/N=C/c3cc(c(cc3Cl)OC)OC C66202191
COc1ccc(cc1)[C@H]2[C@@H]3CCCC[C@@]3(CC[NH+]2CC(=O)Nc4ccc(cc4)OC)O C04064636
CCOc1cccc(c1OC)[C@H](c2ccc3ccc(nc3c2O)C)Nc4cccc([nH+]4)C C02470509
C[C@H]1CCC[NH+](C1)CC(=O)Nc2c(c3c(s2)CCC3)C(=O)Nc4ccc(cc4)OC C04845073
c1ccc(cc1)C(=O)NCCCC[C@H](C(=O)N/N=C/c2cccs2)[NH+]3CCCCC3 C06884896
CC[NH+]1CCc2c(sc(c2CNC(=O)Nc3cc(ccc3OC)C)n4cccc4)C1 C09151126
CC(C)[C@@H](c1ccc2c(c1)OCCCO2)[NH2+]CC(=O)Nc3c(c4c(s3)CCC4)C#N C09479344
CC(C)[C@H](c1ccc2c(c1)OCCCO2)[NH2+]CC(=O)Nc3c(c4c(s3)CCC4)C#N C09479347
CCOc1cccc(c1O)[C@@H]2CC(=N[C@@H]([NH2+]2)c3ccccc3OC)c4cccc(c4)OC C09541815
CCOc1cccc(c1O)[C@H]2CC(=N[C@@H]([NH2+]2)c3ccccc3OC)c4cccc(c4)OC C09541819
CCOc1cccc(c1O)[C@@H]2CC(=N[C@@H]([NH2+]2)c3cccc(c3)OC)c4cccc(c4)OC C09542547
C[NH+](CC(=O)Nc1ccc(c(c1)C(F)(F)F)Cl)CC(=O)NC2(CCCCC2)C#N C12918200
CCc1[nH]c(c(n1)C)C[NH+]2CCc3c4ccccc4[nH]c3[C@H]2c5cccc(c5OC)OC C12317471
CCOc1ccccc1NC(=O)[C@@H](C)[NH+](C)CC(=O)Nc2c(cccc2Cl)Cl C15038007
Cc1c(cccc1Cl)NC(=O)CNC(=O)C[NH+](C)CCOc2ccc(cc2)Cl C17287659
CCc1[nH]c(c([nH+]1)C)CN2CCc3c4ccccc4[nH]c3[C@@H]2c5cccc(c5OC)OC C19226214
c1c2cc3c(cc2nc(c1C[NH2+]CCC4=CCCCC4)N5CCC[C@H](C5)CO)OCO3 C14885806
Cc1cccc(c1OC)C(=O)NC(=S)Nc2cccc(c2N3CC[NH+](CC3)C)Cl C20976849
Cc1cccc(c1C)NC(=O)C[NH+]2CCN(CC2)[C@H](C)C(=O)Nc3ccc(cc3)Cl C22357523
C[C@H](c1cccc2c1cccc2)NC(=O)CN3CCC[NH+](CC3)CC(=O)NC(C)(C)C C22812234
Cc1c(c([nH]c1C(=O)[C@H](C)[NH+](C)CC(=O)Nc2ccc(c(c2)Cl)Cl)C)C(=O)C C26849661
CCC[C@@H](C[NH+](CCOC)Cc1[nH]c(=O)c2c(csc2n1)c3cc(ccc3C)C)O C35746484
Cc1ccccc1OC[C@H](C[NH+](Cc2[nH]c(=O)c3c4c(sc3n2)CCC4)CC(C)C)O C36159513
CC(C)C[NH+](Cc1[nH]c(=O)c2c(csc2n1)c3ccccc3Cl)C[C@@H](COC(C)C)O C36205409
Cc1ccc(cc1)c2csc3c2c(=O)[nH]c(n3)C[NH+](C[C@@H](COC(C)(C)C)O)C(C)C C36205626
CCC[NH+](Cc1[nH]c(=O)c2c(csc2n1)c3ccccc3C)C[C@@H](COC(C)(C)C)O C36205839
Cc1ccc(c(c1)C)c2csc3c2c(=O)[nH]c(n3)C[NH+](CCCOC)C[C@@H](C(C)C)O C36206462
Cc1ccc(c(c1)C)c2csc3c2c(=O)[nH]c(n3)C[NH+](CCCOC)C[C@H](C(C)C)O C36206463
CC(C)C[NH+](Cc1[nH]c(=O)c2c3c(sc2n1)CCCCC3)C[C@@H](COCC(C)C)O C36313587
CC(C)CC[NH+](Cc1[nH]c(=O)c2c3c(sc2n1)CCCCC3)C[C@@H](COC(C)(C)C)O C36313631
Cc1cc(c(s1)NC(=O)c2ccco2)[C@@H](c3cccc(c3)OC)Nc4cccc[nH+]4 C38546904
CCCCNC(=O)N([C@@H]1C(SC(=S)N1/N=C/C2=c3ccccc3=[NH+]C2)(C)C)O C38582307
CC1(Cc2c(c(sc2C([NH2+]1)(C)C)NC(=O)COc3ccccc3F)C(=O)OC)C C38806145
CC1=N[C@@H](N=C1)CC[NH2+]C[C@@H]2CN(N[C@@H]2c3ccccc3Cl)c4ccc(cc4)OC C39467131
CCCC[C@@H](C)C(=O)N1C[C@@H](C2(C1)CC[NH2+]CC2)C(=O)N[C@@H](C)CCc3ccc(cc3)OC C39675422
CC(C)[C@H](C(=O)N/N=C/C1=c2ccccc2=[NH+]C1)NC(=O)c3ccc(c(c3)Cl)Cl C39937996
Cc1ccccc1c2csc3c2c(=O)[nH]c(n3)C[NH+](C[C@H](COC(C)(C)C)O)CC(C)C C36205692
CC[NH+](CC)CCNC(=O)CO/N=C/1\CC[C@@]2([C@H]3CC[C@@]4([C@@H]([C@@H]3CCC2=C1)CC[C@@H]4O)C)C C51336607
Cc1ccccc1NS(=O)(=O)c2ccc(c(c2)C(=O)NCC[NH+](C(C)C)C(C)C)C C32244628
COc1ccc(cc1OC)C2=CC3=[NH+][C@H](SN3N2)Nc4ccc(c(c4)Cl)OC C35148184
Cc1ccc(cc1)S(=O)(=O)N[C@H](CC(C)C)C(=O)NC[C@H](c2ccc(cc2)F)[NH+](C)C C59886117
Cc1csc(n1)Sc2ccc(cc2)NC(=O)NC[C@@H](c3ccco3)[NH+]4CCCC4 C60036751
Cc1csc(n1)Sc2ccc(cc2)NC(=O)NC[C@H](c3ccco3)[NH+]4CCCC4 C60036752
Cc1c(ccc2c1OC(=O)[C@H]([C@@H]2C)CCC(=O)NCCC3=c4cc(ccc4=[NH+]C3)F)O C63486016
CCC(=O)Nc1ccc(cc1)S(=O)(=O)Nc2cccc(c2)[C@H]3C=c4ccccc4=[NH+]3 C63737518
Cc1ccc(cc1)C(=O)NC2=c3cc(ccc3=[NH+][C@H]2C(=O)NCc4cccc(c4)OC)C C63752333
CCOc1ccccc1CNC(=O)[C@@H]2C(=c3ccccc3=[NH+]2)NC(=O)c4cccc(c4)C C63753031
Cc1ccccc1N2C[C@@H]([C@@H](N2)c3ccc(c(c3)F)OC)CN(C)Cc4[nH]c(c[nH+]4)C C64120840
c1ccc2=[NH+]CC(=c2c1)CC(=O)NNC(=O)COc3cc(c(cc3Cl)Cl)Cl C64220528
C[C@@H](C(=O)NCCC1=c2ccccc2=[NH+]C1)N3c4ccccc4N[C@@H](C3=O)C(F)(F)F C64538265
C[C@H](C(=O)NCCC1=c2ccccc2=[NH+]C1)N3c4ccccc4N[C@@H](C3=O)C(F)(F)F C64538266
c1ccc2c(c1)c(c(s2)C(=O)Oc3ccc(cc3)/C=N/NC(=O)C(=O)Nc4ccc(cc4)Cl)Cl C04282395
c1ccc(c(c1)/C=N/NC(=O)C(=O)Nc2ccccc2Cl)OC(=O)c3c(c4ccccc4s3)Cl C02391600
c1ccc2c(c1)c(c(s2)C(=O)Oc3cccc(c3)/C=N/NC(=O)C(=O)Nc4ccccc4Cl)Cl C02542551
COc1ccccc1NS(=O)(=O)c2ccc3c(c2)nc(o3)Nc4ccc(c(c4)C(F)(F)F)Cl C03423523
CCOC(=O)c1c2c(sc1NC(=O)CNc3ccc(cc3)C(=O)OC4CCCCC4)C[C@H](CC2)C C08788440
CCOC(=O)c1c(n(c2c1cc(cc2)OC[C@@H](CNc3ccc(cc3)C(C)C)O)c4ccc(cc4)C)C C03635852
CCOc1cc(ccc1OC(=O)c2ccccc2Cl)/C=N/NC(=O)CNc3ccc4ccccc4c3 C03090234
CCCCN(CC(=O)Nc1cc(nn1c2ccc(cc2)F)c3ccccc3)C(=O)Nc4ccccc4F C16433361
CCCCN(CC(=O)Nc1cc(nn1C(C)(C)C)C(C)(C)C)C(=O)Nc2c(cccc2C(C)C)C(C)C C16434565
CCCCN(CC(=O)Nc1cc(nn1c2ccc(cc2C)C)c3ccccc3)C(=O)Nc4ccc(cc4)C C16435145
CCCN(CC(=O)Nc1cc(nn1c2ccc(cc2C)C)c3ccccc3)C(=O)Nc4ccc(cc4)Cl C16435171
CCCOC(=O)C1=C(NC2=C([C@@H]1c3cc(c(c(c3)Cl)O)OCC)C(=O)C[C@@H](C2)c4ccc(cc4)OC)C C02784281
CC1=C([C@H](n2c(nc(n2)SCc3ccccc3)N1)c4ccccc4Cl)C(=O)Nc5ccccc5OC C20849888
CCOc1ccc(cc1Br)C(=O)NC(=S)/N=c/2\[nH]c3ccc(cc3s2)C(=O)OCC C30829630
CCCCCCOc1ccc(cc1)C(=O)Nc2nc(c(s2)NC(=O)c3ccco3)c4ccc(cc4)C C32624636
CCCCN(CC(=O)Nc1cc(nn1c2ccc(cc2C)C)c3ccccc3)C(=O)Nc4ccccc4 C16435141
CCCN1C(=C([C@H](NC1=O)c2ccc(cc2)NC(=O)C34CC5CC(C3)CC(C5)C4)C(=O)OCC(C)C)C C33415280
CCCCN(CC(=O)Nc1cc(nn1c2ccc(cc2)C)c3ccccc3)C(=O)Nc4cccc(c4C)C C33636465
CCCCN(CC(=O)Nc1cc(nn1c2ccc(cc2)C)c3ccccc3)C(=O)Nc4ccccc4F C33779683
C=CCN1C2=C([C@H](NC1=O)c3cccc(c3)Cl)C(=O)N(C2)CC(=O)Nc4ccccc4Cc5ccccc5 C34792183
C[C@@H](CCCN(Cc1ccc(cc1)F)C(=O)Nc2cccc(c2)OC)Nc3cc(cc4c3nccc4)OC C35003083
CCCCN(CC(=O)Nc1cc(nn1c2ccc(cc2C)C)c3ccccc3)C(=O)Nc4cccc(c4)Cl C35138044
Cc1ccc(cc1)n2c(c(c(n2)C)c3ccccc3)NC(=O)CN(C(C)C)C(=O)NC45CC6CC(C4)CC(C6)C5 C35700123
CCCN(CC(=O)Nc1c(c(nn1c2ccc(cc2)C)C)c3ccccc3)C(=O)Nc4ccc(cc4)Cl C35700165
Cc1ccc(o1)CN([C@H](c2ccccc2O)C(=O)NC(C)(C)CC(C)(C)C)C(=O)C[C@H](C)c3ccccc3 C36598569
C[C@@H](C(=O)Oc1ccc2c(c1)OC(=C([C@@H]2c3ccc(cc3)C(C)C)C#N)N)Oc4ccc(cc4)C(C)C C38649649
CCc1ccc(cc1)O[C@H](C)C(=O)Oc2ccc3c(c2)OC(=C([C@H]3c4ccc(cc4)C(C)(C)C)C#N)N C38649861
CCCOc1ccc(cc1)[C@@H]2c3ccc(cc3OC(=C2C#N)N)OC(=O)COc4cc(c(c(c4)C)Cl)C C38650687
CCCOc1ccc(cc1)[C@H]2c3ccc(cc3OC(=C2C#N)N)OC(=O)COc4ccc(cc4)C(C)C C38650712
CCCCOc1ccc(cc1)[C@@H]2c3ccc(cc3OC(=C2C#N)N)OC(=O)c4ccc(cc4)OCCC C38650815
CCCOc1ccccc1C(=O)Oc2ccc3c(c2)OC(=C([C@H]3c4ccc(c(c4)Cl)Cl)C#N)N C38656083
CCCCOc1ccc(cc1OCC)[C@H]2c3ccc(cc3OC(=C2C#N)N)OC(=O)c4cccc(c4)C C38683990
CCOc1ccc(cc1)C(=O)Oc2ccc3c(c2)OC(=C([C@H]3c4cccc(c4)OCCC(C)C)C#N)N C38684660
Cc1cccc(c1OCC(=O)Oc2ccc3c(c2)OC(=C([C@H]3c4cccc(c4)OCCC(C)C)C#N)N)C C38684672
CCCCCOc1cccc(c1)[C@H]2c3ccc(cc3OC(=C2C#N)N)OC(=O)COc4ccc(cc4)C C38684781
CCCCOc1ccc(cc1)[C@@H]2c3ccc(cc3OC(=C2C#N)N)OC(=O)c4c(c5c(cc(cc5o4)C)C)C C38687568
CC(C)(C)[C@H]1C/C(=C\c2ccc(cc2)C(=O)OC)/C3=C(C1)[C@@H](C(=C(O3)N)C#N)c4ccc(cc4)C(=O)OC C39324414
CC(C)c1ccc(cc1)[C@@H]2C(=C(OC(=C2C(=O)OC)CSc3c(cc4c(n3)CCCCCC4)C#N)N)C#N C39328018
CC(C)(C)[C@H]1CCc2c(sc(c2C(=O)Nc3ccccc3C(=O)OC)NC(=O)COc4ccccc4)C1 C39389094
c1ccc(cc1)[C@@H]([C@H](c2ccccc2)NC(=O)c3ccccc3O)C(=O)S(=O)(=O)Oc4ccccc4 C39494224
CCCOc1ccc(cc1)[C@H]2c3ccc(cc3OC(=C2C#N)N)OC(=O)c4c(c5cc(c(cc5o4)C)C)C C40530396
CCSc1nc2n(n1)[C@@H](C(=C(N2)C)C(=O)Nc3cccc(c3C)C)c4ccc(cc4)OCc5ccccc5 C41022610
CCCSc1nc2n(n1)[C@H](C(=C(N2)C)C(=O)Nc3ccccc3OCC)c4ccc(cc4)C(C)(C)C C41023164
C/C(=N\NC(=O)CSc1nnc(n1c2ccccc2)c3ccc(cc3)C(C)(C)C)/c4ccc(cc4)O C09246865
Cc1ccc(cc1)n2c(nnc2SCC(=O)N/N=C/c3ccccc3O)c4ccc(cc4)C(C)(C)C C02293512
CCCOc1ccc(cc1)[C@@H]2C(=C(Nc3n2nc(n3)SCc4ccccc4)C)C(=O)Nc5ccccc5C C54642871
CCOc1ccc(cc1)[C@@H](CCC(=O)N/N=C\c2cc(c(c(c2)Cl)OCc3ccccc3)Cl)O C58893869
c1cc2cccc(c2c(c1)NC(=O)COc3ccc(cc3)Cl)NC(=O)COc4ccc(cc4)Cl C17903453
CCC(=O)Nc1ccc(cc1)C(=O)N/N=C\c2cc(ccc2OC(=O)c3ccc(cc3)C)Br C59500498
CCCC[C@@H]1C(=O)N[C@H](N(C1=O)c2ccc(c(c2)C)C)SCC(=O)/N=c\3/[nH]c4ccccc4s3 C39232714
CCCC[NH+](C)Cc1c(ccc2c1oc(c(c2=O)Oc3cc(c(c(c3)C)Cl)C)C(F)(F)F)O C01916170
c1ccc(cc1)C[NH+](Cc2ccccc2)C[C@H](CN(c3cccc4c3cccc4)S(=O)(=O)c5ccccc5)O C01781247
CCCC[NH+](CCCC)CCCN1CC(=O)N2[C@H](C1=O)Cc3c4ccccc4[nH]c3[C@H]2c5ccccc5 C02095994
CCc1cc2c(=O)c(c(oc2c(c1O)C[NH+](CC)CC)C(=O)OCC)c3nc4ccccc4s3 C01811564
CC[NH+](CC)CCNc1nc(c2cnn(c2n1)c3ccccc3)Nc4ccc(cc4)SC(F)F C09648315
CC[NH+](CC)CCN1[C@H](/C(=C(/c2ccc(cc2)OC(C)C)\O)/C(=O)C1=O)c3ccc(c(c3)Cl)Cl C09460779
CC[NH+]1CCN(CC1)c2nc(c3cnn(c3n2)c4ccccc4)Nc5ccc(cc5)SC(F)F C17288703
c1ccc(cc1)CN(c2ccccc2)NC(=O)C[NH+]3CCN(CC3)C(c4ccccc4)c5ccccc5 C19892875
CCCCOc1ccc(cc1)[C@@](C)([C@@H](C[NH+]2CCN(CC2)[C@@H]3CCCC[C@@H]3OC)c4ccccc4)O C20058875
CCCCOc1ccc(cc1)[C@@](C)([C@H](C[NH+]2CCN(CC2)[C@@H]3CCCC[C@@H]3OC)c4ccccc4)O C20058879
CC(C)c1ccc(cc1)NC(=O)[C@H](c2cc3c(cc2[N+](=O)[O-])OCO3)[NH+]4CCC(CC4)Cc5ccccc5 C20108246
CCCC[NH+](CCCNC(=O)c1ccc2c(c1)N(C(=O)/C(=C\c3cccc(c3)C)/S2)C)Cc4ccccc4 C20180065
c1ccc(cc1)n2c(nnn2)SCC[NH2+]Cc3cccc(c3)OCc4ccc(cc4Cl)Cl C22107886
c1ccc(cc1)n2c(nnn2)SCCC[NH2+]Cc3cccc(c3)OCc4ccc(cc4Cl)Cl C22108918
c1ccc(cc1)n2c(nnn2)SCCC[NH2+]Cc3cc(ccc3OCc4ccccc4Cl)Cl C22108985
CC[C@H]1CCCC[NH+]1CCCNC(=O)CN(c2cc(ccc2C)C)S(=O)(=O)c3ccc(cc3)C C22317640
CC[C@H]1CCCC[NH+]1CCCNC(=O)CN(c2cccc(c2)Cl)S(=O)(=O)c3ccc(cc3)C C22320233
CC[C@H]1CCCC[NH+]1CCCNC(=O)CN(c2ccccc2C)S(=O)(=O)c3ccc(cc3)Cl C22370665
CCOc1ccc(cc1)[C@@](c2ccccc2OC)([C@H](C[NH+]3CCCC3)Oc4ccc(cc4C)Cl)O C27237551
CCCSc1nc(c2c3c(sc2n1)CCCC3)N4CC[NH+](CC4)CC(=O)Nc5cccc6c5cccc6 C34755998
CCCCSc1nc(c2c3c(sc2n1)CCCC3)N4CC[NH+](CC4)CC(=O)NC5CCCCC5 C34756163
Cc1ccc(cc1)S(=O)(=O)Oc2ccc(cc2)c3c(n4ccccc4[nH+]3)NC(C)(C)CC(C)(C)C C34834453
CCCCCc1ccc(cc1)C(=O)N2CC[NH+](CC2)CCN(CC3=CC[C@@H]4C[C@H]3C4(C)C)C(=O)NC(C)C C34999685
CC(C)(C)c1ccc(cc1)C[NH+](Cc2ccc(o2)C(=O)NCCCN3CCOCC3)C4CCCCC4 C35226539
CC[C@H](c1ccccc1)C(=O)Oc2ccc(cc2OC)c3c(n4ccccc4[nH+]3)NC(C)(C)CC(C)(C)C C35703184
Cc1ccc(cc1)C[NH+](Cc2ccccc2)Cc3ccc(o3)C(c4ccc(cc4)OC)(c5ccc(cc5)OC)O C35742739
CC(C)C[NH+](Cc1ccccc1F)Cc2ccc(o2)C(c3ccc(cc3)OC)(c4ccc(cc4)OC)O C35745136
CC(C)[NH+](Cc1ccccc1F)Cc2ccc(o2)C(c3ccc(cc3)OC)(c4ccc(cc4)OC)O C35745141
CCn1cc(c2c1cccc2)[C@@H](CC(=O)NCCC[NH+]3CCCC[C@@H]3C)c4cccc(c4)Oc5ccccc5 C35872215
CCC[NH+](Cc1ccc(o1)C(c2cccc(c2)F)(c3cccc(c3)F)O)Cc4cc(cc(c4)OC)OC C36167642
CC(C)C[NH+](Cc1cccc(c1OC)OC)Cc2ccc(o2)C(c3ccccc3)(c4ccccc4)O C36202326
CCCC[NH+](CC)CCCNC(=O)c1ccc2c(c1)N(C(=O)c3ccccc3S2)Cc4ccc(cc4)C C03040370
CCCCCOc1c(cc(cc1Cl)C(=O)NC[C@H](c2ccc(cc2)OC)[NH+]3CCCCC3)Cl C38615130
CCOc1ccccc1OC2=CN=[NH+][C@@H]2c3ccc(cc3O)OCc4ccc(cc4)Br C39024472
CCCCCOc1c(cc(cc1Cl)C(=O)Nc2c(c3c(s2)C[NH+](CC3)C)C(=O)OCC)Cl C39869051
CCN(c1cccc(c1)C)c2c(c([nH+]cn2)Nc3cc(c(cc3C)[C@@H](C#N)c4ccc(cc4)Cl)Cl)N C40661703
Cc1ccccc1COc2ccc(cc2C[NH2+]CCCSc3nnnn3c4ccccc4)Br C40739404
CCC(C)(C)c1ccc(c(c1)C(C)(C)CC)OC[C@H](C[NH+]2C[C@H]3C[C@@H](C2)c4cccc(=O)n4C3)O C43611708
CCCCC(=O)N(c1ccc(cc1)Nc2c3ccccc3[nH+]c4c2ccc(c4)[N+](=O)[O-])S(=O)(=O)C C05085298
CC(C)C[NH+](Cc1c(ccc2c1oc(c(c2=O)Oc3cccc(c3)OC)C(F)(F)F)O)CC(C)C C02429754
CC(C)C[NH+](Cc1c(ccc2c1oc(c(c2=O)Oc3ccc(cc3)C(=O)OC)C(F)(F)F)O)CC(C)C C02425959
CCCC[NH+](CCCC)Cc1c(cc(c2c1O/C(=C/c3cn(c4c3cc(cc4)OC)CC)/C2=O)C)O C41584194
COc1ccc(cc1)[C@H](CNC(=S)c2ccc(c(c2)OC)OCc3ccccc3)C4=c5ccccc5=[NH+]C4 C63234367
Cc1cc2c(c(c(c(=O)o2)C)C)c(c1)OC(=O)[C@H](CC3=c4ccccc4=[NH+]C3)NC(=O)OC(C)(C)C C63351099
CCCCC[C@@H](CC)NC(=O)c1ccccc1N2C(=O)[C@@]3([C@H]4C(=c5ccccc5=[NH+]4)CCN3C2=O)C C63361932
Cc1cccc(c1C)NC(=O)CS[C@@H]2N=N[C@@H](O2)[C@H](CC3=c4ccccc4=[NH+]C3)NC(=O)OC(C)(C)C C63425768
Cc1ccc(c(c1)C)NC(=O)CS[C@H]2N=N[C@@H](O2)[C@H](CC3=c4ccccc4=[NH+]C3)NC(=O)OC(C)(C)C C63426768
Cc1cc(c(c(c1OC)C)C)S(=O)(=O)NCCC2=c3cc(ccc3=[NH+][C@@H]2C)OC(F)(F)Cl C63515537
CCCCOC(=O)c1ccc(cc1)N[C@@H]2/C(=N/S(=O)(=O)c3ccc(cc3)F)/N=c4ccccc4=[NH+]2 C38975940
CCOc1c(c(c2c(nn(c2n1)c3cccc(c3)C)C)C)CCC(=O)NCCC4=c5ccccc5=[NH+]C4 C64539535
CC[NH+](CC)CCN(Cc1cc2cc(cc(c2[nH]c1=O)C)C)C(=S)NC3CCCCC3 C06193321
CN(C)c1ccc(cc1)NC(=S)NC[C@H]2C[C@@H]3CC[NH+]2C[C@@H]3CN(C)c4ccccc4 C08635714
CC(C)c1ccc(cc1)NC(=O)C(=O)NC[C@@H](c2ccc3c(c2)CCCN3C)[NH+]4CCCCC4 C09165343
COc1ccc2c(c1)[nH]c(c2Sc3ccc(cc3)Cl)C(=O)NCC[NH+]4CCCCCC4 C09288629
Cc1ccc(cc1)[C@@H](c2cccs2)[NH2+]CC(=O)Nc3cc(ccc3n4cncn4)Cl C09530622
Cc1c(cccc1Cl)NC(=O)C(=O)NC[C@H](c2cccc3c2cccc3)[NH+]4CCCC4 C10087016
CN(C)c1ccc(cc1)[C@H](CNC(=O)C(=O)Nc2ccc(cc2)Cl)[NH+]3CCc4ccccc4C3 C10129629
CC[NH+](CC(=O)NCCc1cccc(c1)Cl)CC(=O)Nc2ccccc2C(F)(F)F C10141030
c1ccc2c(c1)cccc2C[NH+]3CCNC(=O)[C@H]3CC(=O)NCCn4ccc5c4cccc5 C12430076
CCc1ccccc1NC(=S)N(CC[NH+](C)C)Cc2cc3cc(c(cc3[nH]c2=O)C)C C12471185
c1cc(ccc1C(c2ccc(cc2)F)OC[C@H](C[NH2+]CCc3ccc4c(c3)OCCO4)O)F C02662689
Cc1ccc(c2c1cc(c(=O)[nH]2)CN(CCC[NH+](C)C)C(=O)Nc3ccccc3Cl)C C12705924
Cc1ccc(c2c1cc(c(=O)[nH]2)CN(CCC[NH+](C)C)C(=O)Nc3ccc(cc3)Cl)C C12705935
C[C@@H](c1ccc2c(c1)CCCC2)[NH2+]CC(=O)Nc3cccc(c3)S(=O)(=O)N4CCCC4 C12874418
Cc1ccc(cc1)NC(=S)N(CCC[NH+](C)C)Cc2cc3c(ccc(c3[nH]c2=O)C)C C06245242
CCOC(=O)c1c(c2cc(ccc2[nH]1)Br)NC(=O)CC[NH+]3CCc4ccccc4C3 C02269165
Cc1cc(c(cc1Cl)C(C)C)OC[C@@H](C[NH+](C)CC(=O)Nc2c(cccc2Cl)Cl)O C14200966
Cc1cccc(c1NC(=O)C[NH+](CCc2ccccc2)CC(=O)Nc3c(cccc3C)C)C C15418779
COc1ccc(c(c1)OC)[C@@H]2[C@@H]3CCCC[C@]3(CC[NH+]2CC(=O)Nc4cccc5c4cccc5)O C02228294
c1ccc(c(c1)C[NH2+]Cc2cc3cc4c(cc3nc2N5CCC[C@H](C5)CO)OCO4)C(F)(F)F C19789300
CC[NH+](CC)CCNC(=O)[C@H](C(C)C)NC(=O)c1ccc(cc1)C23CC4CC(C2)CC(C4)C3 C20116132
CCn1c2ccccc2c3c1ccc(c3)[C@H]4[C@H]5CC=C[C@@H]5c6cc(ccc6N4)C(=O)NCC[NH+](CC)CC C20685676
CCOc1cc(ccc1OCC(=O)NC(C)(C)C)C[NH2+][C@H](C)C23CC4CC(C2)CC(C4)C3 C22074213
CC[NH+](CC)CCC[C@H](C)NC(=O)c1ccc(cc1)c2c3c(n[nH]2)-c4ccccc4CCC3 C23333008
Cc1cc(ccc1Br)NC(=O)[C@H](C)N2CC[NH+](CC2)CC(=O)Nc3ccc(cc3)F C27039418
C[NH+](CC(=O)NCCc1ccc(cc1)F)CC(=O)Nc2ccc(c(c2)C(F)(F)F)Cl C31157786
C=CCC[C@H](C[NH+](Cc1ccccc1)Cc2[nH]c(=O)c3c4c(sc3n2)CCCCC4)O C35781271
CC(C)CC[NH+](Cc1[nH]c(=O)c2c3c(sc2n1)CCCC3)C[C@H](Cc4ccccc4)O C36158710
C[C@@H]1c2cc(c(cc2CC[NH+]1Cc3cc(ccc3OC)[C@@H]4c5c(c6ccccc6[nH]5)CCN4)OC)OC C34933792
CNC(=O)[C@@H]1C[C@@H](C[NH+]1CC(c2ccccc2)c3ccccc3)NCc4cccc(c4)OC C32511657
CCOc1ccccc1NC(=O)NC[C@@H](c2ccc3c(c2)CCCN3C)[NH+]4CCCCC4 C38517673
CCOC(=O)c1c2c(sc1NC(=O)COc3ccc4ccccc4c3)C([NH2+]C(C2)(C)C)(C)C C38806243
CCC[NH2+]Cc1cn(c2c1cc(cc2)C(=O)OC)C[C@H](c3ccccc3)c4ccccc4O C39491686
c1ccc(c(c1)CN2c3ccccc3N[C@@H]2SCC(=O)N/N=C\C4=c5ccccc5=[NH+]C4)Cl C38899557
C[C@@H](CCc1ccc(cc1)OC)NC(=O)[C@@H]2CN(CC23CC[NH2+]CC3)C(=O)C4(CCCCC4)C C39675306
CCc1ccc(cc1)[C@@H](C)NC(=O)[C@@H]2CN(CC23CC[NH2+]CC3)C(=O)Cc4ccccc4C C39696306
C[C@@H](c1ccc(cc1)C(C)C)NC(=O)C[NH+](C)CC(=O)Nc2c(cccc2Cl)Cl C13041268
CCOc1cc(cc(c1OCC(=O)Nc2ccc(cc2)C)Br)C[NH2+]C3CCCCCC3 C40741792
C[C@H](C(=O)NC1CCCC1)S[C@@H]2NN=C(N2c3ccc(cc3)Cl)C4=c5ccccc5=[NH+]C4 C44658320
c1ccc(cc1)C(=O)Nc2c3ccccc3oc2[C@@H](c4ccc(cc4)Cl)[NH+]5CCN(CC5)CCO C22938289
CC1(CC(CC([NH2+]1)(C)C)N(Cc2ccc(cc2)N(C)C)C(=S)Nc3ccc(c(c3)Cl)OC)C C05945271
CC1(CC(CC([NH2+]1)(C)C)N(Cc2ccc(cc2)OC)C(=O)NCc3ccccc3OC)C C59279837
CCCCNC(=O)[C@H]1CC[C@@H]([NH+](C1)CC(=O)N[C@@H](c2ccc(cc2)C)c3cccs3)C C60041104
CCCCNC(=O)[C@H]1CC[C@H]([NH+](C1)CC(=O)N[C@@H](c2ccc(cc2)C)c3cccs3)C C60041112
C[C@H](C(=O)Nc1ccc(cc1)Br)[NH+]2CCC(CC2)CNC(=O)OC(C)(C)C C60320505
COc1cc(ccc1OCC(=O)Nc2ccccc2F)[C@H]3[C@@H]4C(=c5ccccc5=[NH+]4)CCN3 C63789286
CCCNC(=O)C1CCN(CC1)C(=O)NC[C@@H]([C@@H]2CC=CS2)C3=c4ccccc4=[NH+]C3 C64202771
c1ccc2=[NH+]CC(=c2c1)C[C@@H](C(=O)Nc3ccc(cc3)SC(F)F)NC(=O)c4cccs4 C64218939
CCCc1ccc(cc1)S(=O)(=O)N2CCC3(CC2)C(=[NH+]CCN3)NCc4ccc(cc4)C C65074625
CCCc1ccc(cc1)S(=O)(=O)N2CCC3(CC2)C(=[NH+]CCN3)NCc4ccc(cc4)F C65074630
CCOC(=O)c1c(c(sc1NC(=O)C[NH+](Cc2ccccc2)Cc3ccccc3)C)C C01930764
CCOC(=O)c1c2c(sc1NC(=O)/C=C\c3ccccc3Cl)C[NH+](CC2)C(C)C C08793078
CCCCSc1nc(c2c3c(sc2n1)COC(C3)(C)C)N4CC[NH+](CC4)CCO C02427390
CCC[NH+]1CCc2c(sc(c2C(=O)OC)NC(=O)CCSc3ccc(cc3)Cl)C1 C09630287
COc1ccc(cc1)[C@@H](CNC(=O)Cc2csc(n2)c3ccc(cc3)F)[NH+]4CCCC4 C09767687
COc1cccc(c1OC)C[NH+]2CCC3(CC2)C[C@H]3C(=O)NCC4(CCCC4)c5ccccc5 C11841379
C=CCC1(CCCN1C(=O)C[C@H]2C(=O)NCC[NH+]2Cc3ccccc3C(F)(F)F)CC=C C11878157
COCCCn1cnc2c(c1=O)c3c(s2)C[C@@H](CC3)[NH2+]CC4(CCCC4)c5ccccc5 C11911077
COCc1ccc(o1)C[NH+]2CCc3c4ccccc4[nH]c3[C@@H]2c5cccc(c5OC)OC C12303459
CCOc1cc(cc(c1OCc2ccc(cc2)C)Br)C[NH2+]CCCN3CCCC3=O C13727970
Cc1cc(c(cc1Cl)OC)NC(=S)N(CCC[NH+]2CCC[C@@H](C2)C)Cc3ccco3 C03665684
COc1ccc(cc1)[C@H](CNC(=O)C2=C(SCCO2)c3ccccc3)[NH+]4CCCCC4 C20729788
Cc1cc(c(cc1Cl)C)S(=O)(=O)NC[C@H](c2ccc(cc2)N(C)C)[NH+]3CCCC3 C21754551
C[C@@H](c1ccccc1Cl)[NH2+]CC(=O)N(Cc2cccs2)c3ccc4c(c3)OCCO4 C23259274
Cc1ccc(cc1)Cn2c(c(c(n2)C)C(=O)NC[C@@H](c3ccccc3Cl)[NH+](C)C)Cl C23788849
C[NH+](C)[C@@H](CNC(=O)c1cc(on1)c2ccc3c(c2)CCCC3)c4ccc(cc4)N(C)C C32593801
CC[NH+](CC)CCC[C@@H](C)NC(=O)c1cccc(c1)CSc2nc3cc(ccc3o2)C C35124820
CC[C@@H]([C@H]1c2cc(c(cc2CC[NH+]1Cc3cccc(c3)C)OC)OC)NC(=O)CC(C)C C35674363
CCC[C@@H](C[NH+](Cc1c(nn(c1Oc2cccc(c2)F)c3ccccc3)CC)C4CC4)O C35777560
Cc1cccc(c1)Oc2c(c(nn2c3ccccc3)C)C[NH+](C[C@H](CCC=C)O)C(C)C C35778011
CCC[NH+](Cc1c(nn(c1Oc2ccc(cc2F)F)c3ccccc3)C)C[C@@](C)(C=C)O C35778484
CC(C)C[NH+](Cc1c(nn(c1Oc2ccccc2F)C)c3ccccc3)C[C@](C)(C=C)O C35778518
CCC[C@@H](C[NH+](CC1CC1)CC(=O)N2CCc3c(ccs3)[C@@H]2COc4ccc(cc4)F)O C35779161
CCC[C@H](C[NH+](C)Cc1c2c(n(n1)c3ccc(cc3)C)CCN(C2)Cc4ccc(cc4)F)O C35927992
CCC[C@@H](C[NH+](Cc1c(nn(c1Oc2ccccc2)c3cccc(c3)Cl)C)C4CC4)O C36301777
CCC[NH+](C[C@H](C)O)CC(=O)N1CCc2c(ccs2)[C@@H]1COc3ccc(cc3)C(C)C C36309242
CCC[C@H](C[NH+](CC=C)CC(=O)N1CCc2c(ccs2)[C@@H]1COc3ccc(cc3C)C)O C36309422
Cc1cccc(c1)OC[C@H]2c3ccsc3CCN2C(=O)C[NH+](CCC(C)C)CC(C)(C)O C36310297
CCc1c(c(n(n1)c2ccccc2)Oc3ccccc3)C[NH+](Cc4ccccc4)C[C@@H](C)O C36316248
CCc1c(c(n(n1)c2ccccc2)Oc3ccc(cc3)F)C[NH+](CC4CC4)C[C@@H](CC)O C36316526
CCc1c(c(n(n1)c2ccccc2)Oc3ccc(cc3)C)C[NH+](CC4CC4)C[C@H](C(C)C)O C36346532
CCN(CC(=O)NCCc1ccc(cc1)OC(F)F)[C@@H]2CC[NH+](C2)[C@@H](C)c3ccccc3 C58078259
CCC[NH+](CC(=O)Nc1cccc(c1)C(=O)N(C)C)[C@@H](C)c2ccc(c(c2)Cl)Cl C59350281
CCC[NH+](CC(=O)Nc1ccc(cc1)S(=O)(=O)C)[C@H](C)c2ccc(c(c2)Cl)Cl C59404975
c1cc(cc(c1)N2CC[NH+](CC2)CC3CC3)NC(=O)COc4ccc(cc4)Br C60021050
CCCOc1ccc(cc1OC)/C=C/C(=O)Nc2ccc(cc2C)C[NH+]3CCSCC3 C60331485
CC(C)(C)CC(C)(C)NC(=O)Cc1csc(n1)c2cccc(c2)CN3CC[NH+](CC3)C C62048648
CC(C)C[NH+](Cc1c(ccc2c1O/C(=C/c3ccccc3OC(F)F)/C2=O)O)CC(C)C C41513725
c1ccc(cc1)[C@@H](CN[C@@H](c2ccccc2)C(=O)N3CCOCC3)C4=c5ccccc5=[NH+]C4 C63205687
c1ccc2=[NH+]CC(=c2c1)C(=O)CS[C@@H]3NN=C(N3C4CCCCC4)Cc5cccs5 C39946294
CCCOc1ccc(cc1)CNC(=O)[C@H]2C(=c3ccc(cc3=[NH+]2)OC)Sc4ccccc4 C63531085
CCOc1ccc(cc1)CNC(=O)[C@H]2C(=c3ccc(cc3=[NH+]2)OC)Sc4ccccc4 C63531100
CCOC(=O)[C@@H]1[C@@H]2CCCCC[C@@H]2S[C@@H]1NC(=O)CSC3=c4ccccc4=[NH+]C3 C63642946
C[C@H]1C(=c2cc(ccc2=[NH+]1)Cl)CCN(Cc3ccco3)C(=S)Nc4ccc(cc4)OC C63658931
Cc1ccc2=[NH+][C@H](C(=c2c1)CCN(Cc3ccccn3)C(=S)Nc4ccc(cc4)OC)C C63659146
Cc1ccc2=[NH+][C@H](C(=c2c1)CCN(Cc3ccco3)C(=S)Nc4ccccc4OC)C C63659204
Cc1cc(cc(c1)NC(=S)N(CCC2=c3cc(ccc3=[NH+][C@H]2C)OC)Cc4ccccn4)C C63659262
C[C@H]1C(=c2cc(ccc2=[NH+]1)OC)CCN(Cc3ccco3)C(=S)NCCc4ccccc4 C63659324
c1ccc2=[NH+]CC(=c2c1)CCCC(=O)OCC(=O)Nc3cc(ccc3Cl)C(F)(F)F C64053177
COc1ccc(cc1OC)C(=O)NC[C@H](c2ccccc2Cl)C3=c4ccccc4=[NH+]C3 C64713619
C[C@@H](c1ccc(cc1)F)[NH2+]CC(=O)Nc2ccc(cc2)C(C)(C)C C03326527
CCOc1cc2c(cc1OC)[C@H]([NH2+]CC2)c3cc(ccc3O)Cl C00090046
Cc1ccc(cc1Cl)NC(=S)NCC(C)(C)[NH+]2CCCCC2 C06948373
Cc1ccc(cc1)[C@H](C2CC2)[NH2+][C@H](C)C(=O)Nc3ccc(c(c3)F)C C10351442
Cc1ccccc1NC(=S)NCC2(CCCCC2)[NH+]3CCCCC3 C16315740
CC[C@](c1ccc(cc1)O)([C@H](C[NH+]2CCCCC2)c3ccccc3)O C20868801
CC1(CC(CC([NH2+]1)(C)C)NC(=S)N(CC=C)Cc2ccccc2)C C21264384
CCc1ccc2c(c1)c(co2)CC(=O)NC3CC([NH2+]C(C3)(C)C)(C)C C27587538
Cc1cc(c(cc1[C@@H](c2ccc(s2)Br)[NH3+])OC)OC C36824189
Cc1ccc(cc1Cl)NC(=S)NC[C@H](C)[NH+]2CCCC[C@@H]2C C36847520
C[C@H](c1cccc(c1)Br)[NH2+]Cc2cc(ccc2O)OC C36919653
C[C@H](c1cccc(c1)Br)[NH2+][C@@H](C)c2ccc(cc2O)OC C36919655
C[C@@H](c1ccccc1Br)[NH2+]Cc2cc(ccc2O)OC C36945339
C[C@H](c1ccccc1Br)[NH2+]Cc2cc(ccc2O)OC C36945340
C[C@H](c1ccccc1Br)[NH2+][C@@H](C)c2ccc(cc2O)OC C36945342
C[C@@H]1CCC[C@H]([C@@H]1C)[NH2+]Cc2cc(c(c(c2)Br)O)OC C37021668
C[C@H](c1ccc(c(c1)Br)OC)[NH2+][C@@H](C)c2ccccc2O C37105993
CC[C@H](C)[NH2+]CC(=O)NC(C)(C)c1ccc(cc1)Br C37617198
CCC[NH2+]Cc1cc(cc(c1O[C@H]2CCCC[C@H]2O)Cl)Cl C37711473
c1c(cc(c(c1C[NH2+]C2CC2)O[C@@H]3CCCC[C@@H]3O)Cl)Cl C37711556
CCOc1cc(cc(c1OCC=C(C)C)Br)C[C@@H](C)[NH3+] C37722334
CCC[C@H](C)[NH2+]C[C@H](COc1ccc(cc1Br)C)O C37852766
C[C@@H](c1cccs1)[NH2+]C[C@H](COc2c(cccc2Cl)Cl)O C37856734
C[C@@H]1CCC[C@H](C1)[NH2+]C[C@@H](COc2cc(ccc2Cl)Cl)O C37863318
CCC[NH+]1[C@@H]2CCC[C@H]1CC(C2)/[NH+]=C(/Nc3cc(ccc3C)C)\[S-] C13858308
C[C@@H](c1cccs1)[NH2+]C[C@@H](COc2ccc(cc2Cl)Cl)O C37890065
Cc1ccc(cc1)NC(=O)C[NH2+]Cc2ccc(s2)Br C38018641
C[C@H](c1c(ccc(c1Cl)F)Cl)[NH2+][C@@H](CC(C)C)C(=O)NC C37161730
C[C@H](C[NH3+])c1c(nc2n1cc(cc2)Cl)c3ccc(cc3)C(C)C C33507204
C[C@@H](CCC(C)C)[NH2+][C@H]1c2cc(cc(c2NC1=O)Br)F C42078064
CCCCCNC(=O)[C@H](C)[NH2+][C@@H](C)c1ccc(cc1)Br C42337322
C[C@@H](c1ccc(cc1)Br)[NH2+]Cc2cc3c(cc2O)OCO3 C42880503
CC[C@H]1C[NH+]2CC[C@@H]1C[C@@H]2CNC(=S)Nc3cc(cc(c3)C)C C43526190
c1cc(oc1CCC[NH3+])COc2c(cc(cc2Cl)Cl)Cl C44281814
C[C@](CCCCSc1ccc(cc1)Br)(C(=O)OC)[NH3+] C45551785
C[C@H](c1cccc(c1)Cl)[NH2+][C@H](C)C(=O)Nc2c(cccc2F)F C45631800
C[C@@H](c1ccc(s1)Cl)[NH2+]C[C@H](COc2ccccc2Cl)O C49128931
CC1CCC(CC1)OC[C@H](C[NH2+][C@H](C)c2ccc(s2)Cl)O C49128970
CCCOc1ccc(cc1C[NH2+][C@@H]2CCCC[C@@H]2O)Br C51998248
C[C@H](C1CCCCC1)NC(=S)Nc2ccc(c[nH+]2)Br C00026124
C[NH+](C)C1(CCCCC1)CNCc2cc(cc(c2O)Cl)Cl C19986787
CN(C)C1(CCCCC1)C[NH2+]Cc2ccc(c(c2)Br)O C57943675
COc1ccccc1NC(=[NH2+])SC(c2ccccc2)c3ccccc3 C07666412
C[C@H](c1ccsc1)[NH2+]CC(=O)Nc2c(cccc2Cl)Cl C61363049
Cc1cccc(c1)NC(=S)NCCC2=c3cc(ccc3=[NH+][C@H]2C)F C63490380
C[C@@H]1C(=c2cc(ccc2=[NH+]1)Cl)CCNC(=S)Nc3ccccc3 C63490401
Cc1cccc(c1)NC(=S)NCCC2=c3cc(ccc3=[NH+][C@H]2C)C C63490422
c1cc2=[NH+][C@H]3CCCCC3=c2cc1CNC(=S)NC4CCCCC4 C63663707
CCCNC(=S)NC[C@@H]([C@H]1CC=CS1)C2=c3ccccc3=[NH+]C2 C64041649
Cc1ccc(cc1)CN(CC#C)C(=O)NC2CC([NH2+]C(C2)(C)C)(C)C C64412708
C[NH+]1CC[C@]23c4c5ccc(c4O[C@@H]2[C@H](C=C[C@H]3[C@H]1C5)O)O C03628643
c1cc(sc1)S(=O)(=O)N2CCC[C@@H](C2)C[NH3+] C20182421
Cc1cccc(c1C(=O)N(C)C2CC[NH+](CC2)C)N C22219485
Cc1ccccc1O[C@H]2CC3(CC[C@H]2[NH3+])OCCO3 C23067067
C[C@@H]1CCCC[C@]1(C[NH3+])N2CCS(=O)(=O)CC2 C36160828
Cc1ccc(c(c1)C)NC(=O)C[NH+]2CCCNCC2 C36946451
c1cc(c(cc1S(=O)(=O)N2CCC[C@@H]2[NH3+])F)F C36961536
C1CCC(CC1)[C@@H]2CCCN2C(=O)[C@@H]3C[C@@H](C[NH2+]3)O C37816708
Cc1csc(n1)C[NH2+][C@@H]2COc3c2ccc(c3)O C38090552
C1CC[NH2+][C@@H](C1)[C@@H]2C[C@@H]([C@@H]3CCCC[NH+]3C2)C(=O)[O-] C03984024
C1CCC(CC1)[NH+]2CC[C@H]([C@@H](C2)O)N3CCC(CC3)O C39479093
Cc1ccc(cc1)c2c[nH+]c([nH]2)[C@@H]3C[C@H](CN3)OC C40637725
Cc1c(nn(c1C)[C@@H]2CCc3cc(ccc3[C@H]2[NH3+])OC)C C40729355
C1CCC(CC1)S(=O)(=O)N2[C@@H]3CC[C@H]2CC(C3)[NH3+] C40749855
Cc1ccc(c(c1)c2nc(no2)[C@H](C(C)(C)C)[NH3+])C C41123987
C1CC[C@@H]([C@@H](C1)[NH3+])N2C(=O)CC3(CCCC3)CC2=O C41158233
Cc1ccc(c2c1[C@H](C(=O)N2)[NH2+]C[C@H]3CCCO3)C C42106759
c1c(cc(c2c1NC(=O)[C@H]2[NH2+]C3CCOCC3)F)F C42134638
c1cc2c(cc1O)CCC[C@@H]2[NH2+]C3CCS(=O)(=O)CC3 C44747122
C[C@@H]1CN(C[C@@H](O1)C)C(=O)C2(CCCCCC2)C[NH3+] C44761458
C1CC[C@@H]2[C@@H](C1)CCCN2C(=O)C3(CCOCC3)C[NH3+] C44762992
C[C@@]1(CCS(=O)(=O)C1)[NH2+][C@@H]2CCCCC[C@@H]2O C44929785
c1ccc2c(c1)CCC[C@@H]2OC(=O)[C@@H]3C[C@H](C[NH2+]3)O C48638643
Cc1c(n(c(c1C#N)N)[C@@H]2CC[NH+]3[C@@H]2CCCC3)C C49570036
Cc1ccc(s1)S(=O)(=O)N2CC[C@H](C2)C[NH3+] C50246755
c1cc2c(cc1Br)[C@@H](CCO2)[NH2+][C@@H]3CCCNC3=O C50395318
Cc1c(sc2c1c(=O)[nH]c(n2)C[NH2+][C@H]3C[C@@H]3C)C C52287577
C[C@@H]1CCC[C@](C1)(CO)[NH2+][C@@H]2CCS(=O)(=O)C2 C53125641
C[NH2+][C@H]1CCCN(C1)[C@@H]2c3c(cc(cc3F)F)NC2=O C53201871
COc1cc(cc(c1)OC)N2[C@@H]3CC[C@H]2CC(C3)[NH3+] C54627434
CC1(Cc2c(sc(n2)N3CCOCC3(C)C)[C@@H](C1)[NH3+])C C54898405
CC(C)(C)N1CCN(CC1)C(=O)[C@@H]2CCCC[C@H]2[NH3+] C55090585
C[C@@H]1CCC[C@@H]([C@@H]1C(=O)N2CCN(CC2)C(C)C)[NH3+] C55129245
C[C@H]1CCC[C@H]([C@@H]1[NH3+])C(=O)N2CCO[C@@H]3[C@@H]2CCC3 C55137645
C[C@@H]1C[C@H](CC[C@@H]1[NH3+])C(=O)N2C[C@@H](OC(C2)(C)C)C C55139312
C[C@H]1CN(CC(O1)(C)C)C(=O)C[C@H]2CCC[C@@H](C2)[NH3+] C55139363
C[C@@H]1CN(CC(O1)(C)C)C(=O)[C@H]2CCC[C@@H](C2)C[NH3+] C55162661
c1nc2c(c(n1)N[C@H]3CC[NH2+]C4(C3)CCC4)CCC2 C61277601
CC1(CCN(CC1)[C@H]2CC3(CC[C@@H]2[NH3+])OCCO3)C C61819598
C1CCC2(CC1)CCN(CC2)C(=O)[C@@H]3C[C@H](C[NH2+]3)O C61820916
C[NH+]1CC[C@H](C1)Nc2ccc3c(c2)NC(=O)CS3 C61986702
COc1cccc(c1)[C@@H]2[C@@H](CCC(=O)N2C3CC3)[NH3+] C62211764
c1cc(oc1[C@@H]2[C@@H](CCC(=O)N2C3CC3)[NH3+])Br C62211910
Cn1c(c(c([nH+]1)[C@H]2CCCOC2)c3cccs3)N C62236635
Cn1c(c(nn1)C[NH3+])c2ccccc2Br C62298919
Cc1cc2c(c(c1N3CC[NH2+]CC3)C)NC[C@@H](O2)C C62539541
c1ccc(c(c1)C2=[NH+]CCN2)NC(=O)C(F)(F)F C62626466
C[C@H](Cc1nc(no1)[C@@H]2CCCc3c2cccc3)[NH3+] C63157004
C[C@H](Cc1nc(no1)[C@H]2CCCc3c2cccc3)[NH3+] C63157006
C[C@H]([C@@H]1CCCCN1c2c(cc3c(n2)CCC3)C#N)[NH3+] C63196565
C[NH+](C)Cc1cc2c(cc1O)c3c(c(=O)o2)NCCC3 C00198167
CC1(CC2(CC([NH2+]1)(C)C)[C@@](N(C(=O)O2)C)(C)O)C C00036887
COc1cc(cc(c1)OC)[C@@H]2c3c(nc[nH]3)CC[NH2+]2 C12243711
Cc1ccc(c(c1)F)NS(=O)(=O)N2CC[NH2+]CC2 C20372763
CC1(CC/C(=[NH+]\c2ccc(cc2)S(=O)(=O)N)/C(=O)C1)C C27842096
C[C@H]1C[C@@H]1C(=O)N2CCN(CC2)c3ccc(c[nH+]3)N C35367821
c1cc(sc1)C(=O)N2CCN(CC2)c3cc[nH+]cc3N C35368316
c1cc2c(ccc(c2[nH+]c1)N3CCS(=O)(=O)CC3)N C36161222
Cc1c(n(c2c1c(nc(n2)C)N)CC[NH+](C)C)C C36939022
c1cc(c2c(c1)OCO2)C[NH2+][C@H]3CCCCNC3=O C36976739
CN(C)c1c(ccc[nH+]1)N[C@@H]2COc3c2ccc(c3)O C37028957
CNC(=O)[C@@H]1CCCN1C(=O)[C@@H]2C[C@@H]3CCCC[C@@H]3[NH2+]2 C37826637
C[C@@H](CC(=O)N1CCN(CC1)C(=O)C(C)C)[NH3+] C37805201
[H]/N=C\1/N[C@@H]2C(=NC=N2)C(=[NH+]1)SCc3ccccc3 C39580543
Cc1cc2c(n1c3cccc(c3)[N+](=O)[O-])CCC[C@H]2[NH3+] C41729366
Cc1cc2c(n1c3cc(ccc3F)[N+](=O)[O-])CCC[C@H]2[NH3+] C41730256
Cc1cccc2c1NC(=O)[C@H]2[NH2+][C@H]3CCS(=O)(=O)C3 C42273343
C[NH+]1CCC[C@@H](C1)NCc2cc3c(cc2O)OCO3 C42880369
Cc1ccc2c(c1)cc(o2)c3nc(no3)[C@@H](C(C)C)[NH3+] C42894315
Cc1ccc2c(c1)cc(o2)c3nc(no3)[C@@H](C4CC4)[NH3+] C42894326
CC(C)(c1nc(on1)CN2CCc3ccccc3C2)[NH3+] C43401953
c1csc2n1c(c(n2)N3CCO[C@H]4[C@@H]3CCCC4)C[NH3+] C43426695
C[C@@H]1CCC[C@@H](C12C(=O)N(C(=O)N2)CC3CC[NH2+]CC3)C C43497791
c1c[nH+]c(cc1N)N2CCN(CC2)c3nccs3 C43568047
C[C@H](C(=O)NC(=O)NC[C@@H]1CCC[NH+](C1)C)Cl C44560209
C[C@@H](C(=O)NC(=O)NC[C@H]1CCCC[NH+]1C)Cl C44565899
C[C@H](c1nncn1C)[NH2+][C@H]2CCCc3c2ccc(c3)O C44747201
Cc1cc2c(c(c1)F)NC(=O)[C@H]2[NH2+]Cc3cc(no3)C C44987482
C1Cc2c(s/c(=N/C(=O)C[NH+]3CCC(CC3)O)/[nH]2)C1 C48554229
Cn1cc(cn1)CN(C)c2ccc(c3c2cc[nH+]c3)N C48971562
c1c[nH+]c(cc1N[C@@H]2CC[NH+]3[C@@H]2CCC3)C(=O)[O-] C49570670
Cc1cc/c(=N/S(=O)(=O)C[C@@H]2CCC[NH2+]2)/[nH]c1 C49631660
Cc1ccc2nnc(n2n1)[C@]3(CCC[C@H](C3)C)[NH3+] C50194355
C[C@@H](C(=O)N1CCCCCC1)[NH2+][C@@H]2CCCNC2=O C50396342
C[C@@H]1CCC[C@H](C12C(=O)N(C(=O)N2)C[C@@H]3CC[NH2+]C3)C C51890277
C[C@]1(CCS(=O)(=O)C1)n2c3cc(ccc3[nH+]c2N)F C52123154
Cc1cc(n2c(nnc2n1)[C@@](C)(c3ccccc3)[NH3+])C C52879297
C[NH+]1CCC[C@@H](C1)N(C)C(=O)c2cc3cc(ccc3o2)N C53205220
C[C@@H](c1cnc(s1)N2CCNC(=O)C2)[NH2+]C C54901171
c1cc(c(cc1F)OC2CCC(CC2)[NH3+])[N+](=O)[O-] C55143371
c1c(cc(cc1OC2CCC(CC2)[NH3+])F)[N+](=O)[O-] C55143415
Cc1cc([nH+]c(c1C(=O)[O-])N[C@@H]2CCC[NH+](C2)C)C C40716216
Cc1c(cccc1[N+](=O)[O-])N2[C@@H]3CC[C@H]2CC(C3)[NH3+] C62724468
c1cc(c([nH+]c1)N2CC[C@@H](C2)N3CCOCC3)N C62976145
Cc1c(c(n([nH+]1)C)N2CCOc3ccccc3C2)N C63012599
C[C@@H](c1ccc2c(c1[N+](=O)[O-])ncs2)[C@@H](C)[NH3+] C63028932
CC(C)CNC(=O)[C@H]1C(=c2ccccc2=[NH+]C1=O)O C17027823
c1ccc2=[NH+]CC(=c2c1)NC(=O)[C@@H]3[C@H]4C=CC=CC4=NN3 C63835613
c1cc(sc1[C@H]2C=CN=N2)[C@@H]3c4c([nH]cn4)CC[NH2+]3 C65374534
c1csc2n1c(c(n2)Cl)[C@H]3c4c([nH]cn4)CC[NH2+]3 C65398674
COc1ccc2c(c1)[C@@H]([C@H](C3(O2)CCCC3)[NH3+])O C20222079
CC(C)c1ccccc1NC(=O)[C@@H]2C[C@H](C[NH2+]2)O C20434040
CCOC(=O)c1c2c(sc1N)C[C@@H]([NH2+]C2)C C26893794
C1Cc2c(sc(c2C#N)NC(=O)CC[NH3+])C1 C33521127
CC1(CN(CCO1)Cc2ccc(cc2)C(=[NH2+])N)C C36232611
c1c(cc(cc1F)S(=O)(=O)N[C@H]2C[C@@H]2[NH3+])F C36264696
c1cc(c(cc1S(=O)(=O)N[C@@H]2C[C@H]2[NH3+])F)F C36264765
C[C@H]([C@@H](c1cc2c(c(c1)Cl)OCCO2)O)[NH3+] C36897170
c1c(cc(c2c1OCCO2)Br)[C@H](C[NH3+])O C36897382
c1cc(c(cc1Br)N2CCNC(=O)C2)C[NH3+] C36985439
C[C@H](C[NH+]1CCc2c(ccs2)C1)/C(=N/O)/N C36677865
c1ccc2c(c1)CC[C@@](C2)(C(=O)N)[NH+]3CCCNCC3 C37943956
c1cc(c(cc1C(=[NH2+])N)F)n2cc(cn2)Br C38054394
CC(C)[NH2+]C[C@H]1c2ccc(c(c2CO1)O)O C39098607
C[C@@H](c1ccc(cc1)F)NC(=O)[C@@H]2C[C@@H](C[NH2+]2)O C40804445
Cc1c(sc(c1C#N)NC(=O)[C@@H](C(C)C)[NH3+])C C40857093
Cc1c(c[nH]n1)Cn2ccc3c2CC(C[C@H]3[NH3+])(C)C C41723297
CC(C)N/C(=[NH+]/N)/c1ccc(o1)Br C42036208
C[C@@H]1CC[C@H](C[NH+]1[C@@H]2CCCC[C@@H]2O)C(=O)N C42438559
Cc1ccccc1[C@@H]([C@@H](C)[NH3+])N2CCNC(=O)C2 C43033574
C[C@H]([C@H](c1cccs1)N2CCNC(=O)C2)[NH3+] C43102367
C[C@H]([C@@H](C(F)(F)F)N1CCNC(=O)C1)[NH3+] C43376333
C[C@@H](CC(=[NH2+])N)N1CCO[C@@H]2[C@@H]1CCCC2 C43425685
C1CCC(CC1)(C[NH3+])C(=O)NC2CCOCC2 C44762925
C[C@@H](c1ccccc1NC(=O)[C@H]2CSC[NH2+]2)O C49547261
CCC[NH2+][C@@H]1CC(Cc2c1cnc(n2)N)(C)C C50101278
Cc1cc(cc(c1O)C)[C@H]2C(=O)NCC[NH2+]2 C51925003
C1CC[C@H]([C@H](C1)C(=O)NC2CCOCC2)[NH3+] C55087763
C[C@@H]1CCC[C@@H]([C@@H]1C(=O)N2CCC[C@@H](C2)CO)[NH3+] C55091375
C[C@H]1CC[C@H](C[C@@H]1[NH3+])C(=O)N[C@@H](C)[C@@H]2CCCO2 C55127363
C[C@@H]1C[C@H](CC[C@@H]1[NH3+])C(=O)N[C@@H](C)[C@@H]2CCCO2 C55127368
C1CCN([C@@H](C1)CO)C(=O)CC2CCC(CC2)[NH3+] C55129445
C[C@@H]1CCC[C@@H]([C@@H]1C(=O)N2CCCC[C@@H]2CO)[NH3+] C55129472
C[C@@H]1C[C@H](CC[C@@H]1[NH3+])C(=O)NC[C@@H]2CCCOC2 C55135563
C[C@@H]1CCC[C@@H]([C@@H]1[NH3+])C(=O)NC[C@@H]2CCCOC2 C55135585
C1CCN([C@@H](C1)CO)C(=O)C2CCC(CC2)C[NH3+] C55147788
COc1cc2c(cc1OC)[C@@H](C[C@H](C2)C[NH3+])O C57955000
CC1(c2cc(cc(c2NC1=O)F)[C@H]([C@@H]3CCCO3)[NH3+])C C58108738
c1c(cc(c2c1CCC(=O)N2)Cl)[C@@H]([C@@H]3CCCO3)[NH3+] C58114043
C1C[C@H](C[C@H](C1)[NH3+])C(=O)N2CCC(CC2)CO C55086544
C1C[C@H](C[C@@H](C1)C(=O)N2CC[C@@H](C2)O)C[NH3+] C61714157
c1cc(ncc1Br)/C(=[NH+]\N)/NC2CC2 C61871364
C[C@@H]1C[NH+](CCCO1)C[C@@H](c2ccc(cc2)N)O C61913110
CN(c1ccc(cc1)C(=[NH2+])N)c2nccs2 C61951960
Cc1csc(n1)N(C)c2ccc(cc2)C(=[NH2+])N C61951961
CC[C@H]1CC[C@H]([C@@H](C1)N2CCC(=O)NCC2)C[NH3+] C62099928
c1c(cc(c2c1O[C@@H](C(=O)N2)C[NH3+])Cl)Cl C62535055
c1c(cc(c2c1O[C@H](C(=O)N2)C[NH3+])Cl)Cl C62535058
C[C@@]1(CC[NH2+]C1)C(=O)NC2(CCCC2)CO C62904061
Cc1cnc(c(n1)N[C@H]2CCCCC[C@@H]2[NH3+])C C63214614
COC1([C@@]2([C@@H]([C@@]2(C(=[NH+]1)N)C#N)c3c(cccc3Cl)F)C#N)OC C04200022
Cc1cccc([nH+]1)N[C@@]2(C(=C(NC2=O)C)C#N)C(F)(F)F C04437120
Cc1c(c(=O)oc2c1ccc(c2C[NH2+][C@@H]3CCS(=O)(=O)C3)O)C C09303994
CC(C)[C@H]1C(=O)O[C@H]2CC[NH+]3[C@H]2C(=CC3)COC(=O)[C@@]([C@@]1(C)O)(C)O C14770076
c1cc[nH+]c(c1)N2CCN(CC2)c3ccc(cn3)C(=S)N C19482942
c1c(c(cc(c1S(=O)(=O)N2CCC[C@H]2[NH3+])F)F)[N+](=O)[O-] C20023780
c1cc2c(cc1n3c(nnn3)C4(CCCCC4)[NH3+])OCCO2 C22434518
c1cc(c(=O)[nH]c1)C(=O)/N=c\2/[nH]c(cs2)C[NH+]3CCCC3 C12734568
c1cc(c([nH+]c1)N2CCN(CC2)C(=O)c3ccc(o3)Br)N C35367922
c1cc(sc1)S(=O)(=O)N2CCN(CC2)c3cc[nH+]cc3N C35368331
Cc1c2c(oc(c2c(=O)[nH]n1)NC(=O)C[NH+]3CCC[C@H]4[C@H]3CCCC4)C C36413169
c1c(cc(c2c1OCCO2)Br)[C@H](c3ncon3)[NH3+] C36762111
C[C@@]1(CCS(=O)(=O)C1)NC(=O)[C@@H]2C[C@@H]3CCCC[C@@H]3[NH2+]2 C37014352
Cc1ccc(s1)c2c(c(n([nH+]2)[C@@H]3CCS(=O)(=O)C3)N)C C37352572
c1c(csc1[N+](=O)[O-])C(=O)Nc2nc3c(s2)C[NH2+]CC3 C37563241
COc1ccc(cc1C#CC[NH3+])S(=O)(=O)N2CCCCC2 C37580962
c1cn(c([nH+]1)N)Cc2cc3c(c(c2)Br)OCO3 C37635527
C[NH+]1CCCN(CC1)S(=O)(=O)c2cc(ccc2N)Br C37929234
c1ccc2=[NH+]CC(=c2c1)/C=N/N3[C@H](NNC3=S)c4cccnc4 C38827271
c1ccc2=[NH+]CC(=c2c1)/C=N/N3[C@@H](NNC3=S)[C@H]4C5=C(CCC5)N=N4 C38980976
c1ccc2=[NH+]C(=O)[C@H]3[C@H](C(=C(OC3=c2c1)N)C#N)c4ccncc4 C39314635
Cc1cc(c(c(c1)O)[C@H]2C(=CN=[NH+]2)c3c(nc(s3)C)C)O C39777993
c1c(cnc(c1[N+](=O)[O-])NC2[C@H]3[C@@H]2C[NH2+]C3)Br C40713444
Cc1ccc2c(c1C)NC(=O)[C@H]2[NH2+][C@]3(CCS(=O)(=O)C3)C C42075832
c1cc2c(c(c1)Br)NC(=O)[C@H]2[NH2+]C[C@@H]3CCS(=O)(=O)C3 C42100401
c1c/c(=[NH+]\S(=O)(=O)CC2CC[NH2+]CC2)/c-3ccc[n-]c3c1 C49640820
C1CCc2c([nH]/c(=N/S(=O)(=O)C[C@H]3CCC[NH2+]3)/s2)C1 C49646467
c1cc2c(cc(=O)oc2cc1Br)Cn3cc(nn3)C[NH3+] C50224271
CC(C)c1[nH+]c2cc(ccc2n1[C@]3(CCS(=O)(=O)C3)C)N C52854312
c1c([nH+]n(c1N)[C@H]2CCS(=O)(=O)C2)C3CCCCCC3 C53714934
c1cc(c(cc1Br)n2c(nnn2)C[NH3+])Br C54762336
Cc1cc(cc2c1O[C@@H](C2)C[NH3+])S(=O)(=O)N3CCCCC3 C58020896
C[C@@H]1C[C@@H](C[NH+](C1)[C@@H](c2ccc[nH]2)C(=O)N3CCNCC3)C C36108221
CN(C)c1cc[nH+]cc1N[C@@H]2c3c(cccc3Cl)NC2=O C42135883
CN(C)c1ccc(c[nH+]1)N[C@@H]2c3c(cccc3Cl)NC2=O C42135901
C1CCC[NH+](CC1)CC2CCN(CC2)C(=O)C3CCN(CC3)C(=O)N C58880117
CC1=[NH+]C2=[NH+]C(=C[C@H](N2N1)c3ccc(cc3)SC)C(=O)[O-] C19962469
CC1=CC2=[NH+][C@@H]([C@@H]([C@H](N2N1)O)n3c4ccccc4nn3)c5ccccc5 C15782507
c1cc(sc1CN2C(=O)C3(CC[NH2+]CC3)NC2=O)Cl C61409426
c1c(cc(c2c1OCCO2)Br)[C@H](C[NH3+])N3CCCOCC3 C61916416
c1ccc2=[NH+]C([NH+]=c2c1)/N=C(/[C@H]3[C@@H](c4cccc5c4N(C3=O)CC5)O)\[O-] C63134597
CCCn1c(=O)c(c([nH]c1=O)[O-])[C@H]2[C@H]3C(=c4ccccc4=[NH+]3)CC[NH+]2C C64044476
CC1CCC2(CC1)C(=O)N(C(=O)N2)NC(=O)CC3=c4ccccc4=[NH+]C3 C64735014
C[C@H]1[C@@H](N2[C@@H](N1)SC(=N2)C)CNC(=O)[C@@H]3C=c4ccccc4=[NH+]3 C65217013
C[C@@H]1[C@H](N2[C@@H](N1)SC(=N2)C)CNC(=O)[C@@H]3C=c4ccccc4=[NH+]3 C65217015
CC1(Cc2c(nc([nH]2)[C@@H]3C=c4ccc(cc4=[NH+]C3=O)F)C(=O)NC1)C C65387110
Cc1cc(cc[nH+]1)N2[C@H](N[C@@H](N2)C(C)C)[C@@H]3C=CC(=NC3=O)C C65410936
CC(C)CC(=O)N1CCN(CC1)c2[nH]c(=O)c3c(n2)CC[NH2+]CC3 C65529921
c1c(c[nH]c(=O)c1NC(=O)N2CC[C@@H](C2)[NH+]3CCCC3)C(F)(F)F C66160717
Cc1c2c(oc(c2c(=O)[nH]n1)NC(=O)C[NH+]3[C@@H](CCC[C@@H]3C)C)C C66531863
c1ccc2c(c1)CCC[C@@H]2[NH2+]C[C@@H](CO[C@@H]3CCCc4c3cccc4)O C06885848
c1ccc2c(c1)CCC[C@H]2[NH2+]C[C@@H](CO[C@@H]3CCCc4c3cccc4)O C06885853
CC(C)[NH2+][C@H]1CC([C@H]2[C@@]1(CC[C@](C2)(C)O)CCC(=O)N3CCCC3)(C)C C12531575
C1CC(C1)CN2CCC[C@@](C2=O)(C[NH2+]C34CC5CC(C3)CC(C5)C4)O C12580316
c1cc(sc1)C[NH2+]CC(=O)Nc2ccc(c(c2)C(F)(F)F)Cl C13479831
Cc1cc(cc(c1)C2(CCOCC2)C[NH2+]Cc3cc4ccccc4[nH]c3=O)C C19569622
CC(C)(C#Cc1ccc(cc1)CN2CC[NH+]([C@H](C2)CCO)C3CCCC3)O C19607701
c1cc(sc1CN[C@@H]2CCC[NH+](C2)CC3CCCCC3)C#CCO C20906374
CCOc1cc(ccc1O)C[NH2+][C@H](C)c2ccccc2Br C34992189
CC[NH2+]C1CCC(CC1)NS(=O)(=O)c2cc(sc2Cl)Cl C36880836
C[C@H](c1ccc(c(c1)OC)O)[NH2+][C@@H](C)c2ccccc2Br C36945554
COc1cc(c(cc1OC)OC)[C@H](c2cc(sc2Cl)Cl)[NH3+] C36961985
CC[NH+](CC)CCOc1c(cc(cc1Br)N)Br C36969915
C[C@@H](c1cccc(c1)O)[NH2+][C@@H](C)c2ccc(c(c2)Br)OC C37105980
CCN(c1ccccc1)[C@@H](C[NH3+])c2cc(ccc2OC)Br C37311150
CCOc1cc(cc(c1OCC(=C)Br)Br)C[NH3+] C37712026
Cc1ccc(c(c1)Br)OC[C@@H](C[NH2+]C2CCC(CC2)C)O C37848874
C[C@@H]([C@@H](c1cccs1)[NH+]2CCCC2)NC(=O)Nc3cccc(c3)Cl C03206348
C[C@@H](CC(C)C)OC[C@@H](C[NH2+]Cc1ccc(s1)Br)O C37984842
CC[C@@H](c1ccc(cc1)Br)[NH2+]Cc2ccc(cc2O)OC C40906313
CCOc1ccccc1[C@@H](C[NH3+])N(C)Cc2cc(sc2)Br C42361633
C[NH+](CCCOc1cccc(c1)N)Cc2cc(cs2)Br C42398069
C[C@H]([C@H](c1cccc(c1)OC)N(C)Cc2cc(sc2)Br)[NH3+] C43028032
CC[C@H]([C@H](c1ccc(s1)Br)N(C)Cc2ccc(o2)C)[NH3+] C43259899
CC[C@H]([C@H](c1ccc(s1)Br)[NH+](CCOC)CC(C)C)N C43262255
CCCO[C@@H]1CCC[NH+](C1)[C@@H](c2cc(cs2)Br)[C@@H](C)N C43287198
CC[C@H]([C@@H](c1cc(cs1)Br)[NH+]2CCC[C@@H](C2)OCC)N C43287212
CC[C@H](C)[NH+](CCOC)[C@@H](c1cc(cs1)Br)[C@@H](CC)N C43287545
CC[C@H]([C@@H](c1ccc(o1)C)N(C)Cc2cc(cs2)Br)[NH3+] C43365013
CC[C@@H]([C@@H](c1cccc(c1)Br)N(CCC#N)CC(C)C)[NH3+] C43415928
Cc1ccc(c(c1)C)[C@@H]2CSC[C@H]([NH2+]2)C(=O)NCc3ccccc3OC C44163624
C[C@@H](c1ccccc1)NC(=O)[C@@H]2CSC[C@@H]([NH2+]2)c3cccc(c3)OC C44165011
Cc1cc(c(o1)C)[C@@H](C)[NH2+]CC(=O)Nc2cccc(c2)Br C44730577
COc1ccc(c(c1OC)OC)[C@@H](c2ccc(s2)Br)[NH3+] C36200757
CC[C@H](c1cccs1)[NH2+]Cc2cc(c(c(c2)Br)O)OC C48416897
CC[C@@H](c1ccc(cc1)OC)[NH2+]Cc2cccc(c2O)Br C48796317
CC[NH+](CCOc1ccc(cc1)Br)Cc2cccc(c2)N C49596492
CN(c1ccccc1OC)[C@@H](C[NH3+])c2ccc(c(c2)Br)F C49966460
C#Cc1cccc(c1)NC(=O)NC[C@@H]2CCC[NH+](C2)Cc3cccs3 C50053107
CCOc1c(cc(cc1Br)C[NH2+][C@H]2CCCC[C@H]2O)OC C51996906
CC[C@H]([C@@H](c1ccc(s1)Br)OCC2CCOCC2)[NH3+] C52149457
Cc1cc(c(c(c1CNc2ccccc2[NH+]3CCC(CC3)O)C)C(=O)C)C C55887918
CC[C@@H](C)/[NH+]=C(\N)/SCc1cc(=O)oc2c1cc(c(c2)C)C(C)C C07664976
Cc1ccc(c(c1)Br)OC[C@@H](C[NH2+][C@H](C)c2ccsc2)O C61362904
CCC[NH2+][C@H](C)c1ccc(c(c1)Br)N(CCCO)C(C)C C61697530
CCC(CC)N(CCO)c1ccc(cc1Br)[C@@H](C)[NH2+]CC C61697575
CCCC1(CC[NH2+]CC1)C(=O)N[C@H](C)c2ccccc2Br C62848529
Cc1ccccc1NC(=S)NCc2ccc3=[NH+][C@H]4CCCCC4=c3c2 C63486046
CC[NH+]1C[C@@H]2[C@H](C1)[C@](N[C@@H]2c3cc(ccc3OC)F)(CC(C)C)CO C65525925
c1ccc2c(c1)CCN(C2)C[C@H](C[NH2+]Cc3ccc(c(c3)F)Cl)O C67448782
CCC[C@@H](c1nc(cs1)C(=O)N[C@@H](C)C23CC4CC(C2)CC(C4)C3)[NH3+] C06593616
c1ccc2c(c1)C[C@@H]([NH+](C2)CC(=O)Nc3c(c4c(s3)CCC4)C#N)C(=O)N C09219033
CCC[NH+]1CCc2c(sc(c2C(=O)N)NC(=O)Cc3cccs3)C1 C10061666
c1cc2c3c(n(c2c(c1)Cl)C[C@@H](C[NH+](CCO)CCO)O)CCCC3 C12421984
C1CCC(CC1)CN2CCC[C@@](C2=O)(C[NH2+]Cc3c4c([nH]n3)CCC4)O C15073548
CC[NH+]1CCc2c(sc3c2C(=N[C@H](N3)c4ccc(c(c4)OCC)O)O)C1 C22635802
CCOc1c(cc(cc1Br)Cl)NC(=O)[C@H]2C[C@@H](C[NH2+]2)O C37020148
CC[NH+](CC)CCCNS(=O)(=O)c1ccc(cc1N)Br C37062935
c1c(cc(c(c1Cl)S(=O)(=O)NCC(F)(F)F)Cl)C#CC[NH3+] C37581137
c1cc(cc(c1)S(=O)(=O)N)C[NH2+]Cc2cc(cs2)Br C37649983
CC(C)[NH+]1CCc2c(sc(c2C(=O)N)NC(=O)c3nc4ccccc4s3)C1 C04087223
c1ccc(cc1)CS[C@@H]2N[C@@H]3NC4=C([C@@H](N3N2)C5=CC=[NH+]C5)C(=O)CCC4 C39916063
C[C@@H]1CCc2c(sc(c2C(=O)N)NC(=O)CN3CC[NH+](CC3)C(C)C)C1 C39972243
CC(C)[NH+]1CC[C@H](C1)CNS(=O)(=O)c2ccc(cc2N)Br C40621282
C[NH+](Cc1ccc(cc1F)/C(=N/O)/N)Cc2cc(cs2)Br C42399468
CC[C@H]([C@@H](c1cc(cs1)Br)N2CCC(CC2)C(=O)NC)[NH3+] C43285875
CCOC(=O)[C@@H](Cc1cc(c(cc1O)Br)Br)[NH3+] C44362466
C[NH+]1CCCC[C@@H]1CNS(=O)(=O)c2ccc(cc2N)Br C44563409
CC1(CC(CC([NH2+]1)(C)C)NC(=O)c2cc(ccc2Cl)S(=O)(=O)NC)C C11423947
c1ccc(c(c1)NCC(=O)Nc2cccc(c2)Cl)[NH+]3CCC(CC3)O C55888234
c1ccc(c(c1)NCC(=O)Nc2cc(ccc2F)F)[NH+]3CCC(CC3)O C55888335
C[C@@H]1C[C@H](C[NH+](C1)C[C@@H](C)NC(=O)Nc2ccc(c(c2)NC(=O)C)F)C C56606968
Cc1c(cccc1NC(=O)NCCCC[NH+]2CCCC[C@@H]2C)C(=O)NC C58545939
CC(C)c1cccc(c1NC(=O)NC[C@@H](C[NH+]2CCCCC2)O)C(C)C C43170671
CC(C)c1cccc(c1NC(=O)NC[C@H](C[NH+]2CCCCC2)O)C(C)C C43170673
C[C@@H]1CCC[NH+](C1)[C@@H](C)CNC(=O)Nc2cc(c[nH]c2=O)C(F)(F)F C60582425
CC(C)[NH+](C)CCCCNC(=O)c1cc(c(cc1Br)F)N C61089158
C[C@@H]([C@H](c1cc(cs1)Br)Sc2n[nH]c(=O)n2C(C)C)[NH3+] C61595109
CCC(=O)Nc1ccc(cc1)NC(=O)NC[C@@H](c2ccsc2)[NH+](C)C C48390212
c1c(cc(c(c1N)Br)S(=O)(=O)NCC[NH+]2CCCC2)Cl C61882593
c1cc(c(cc1S(=O)(=O)N)Br)N[C@@H]2CC[NH+](C2)C3CC3 C61982732
c1cc(c(cc1S(=O)(=O)N)Br)N[C@H]2CC[NH+](C2)C3CC3 C61982736
CC(C)C(=O)Nc1ccc(cc1)CNC(=O)NC[C@@H]2CC[NH+](C2)C(C)C C62649923
C[C@@H]1CCCC[NH+]1[C@H](C)CNC(=O)Nc2cc(c[nH]c2=O)C(F)(F)F C63161775
C[C@@H]1CCC[NH+](C1)CCCNC(=O)Nc2cc(c[nH]c2=O)C(F)(F)F C63161834
c1ccc2=[NH+][C@H](C=c2c1)C(=O)NCCCC(=O)N[C@@H]3Nc4ccccc4S3 C63295564
c1ccc2=[NH+]CC(=c2c1)C3=CCN(CC3)CC(=O)Nc4c(ccs4)C(=O)N C64212767
CC1CC[NH+](CC1)[C@@H](C)CNC(=O)Nc2cc(c[nH]c2=O)C(F)(F)F C65416059
Cc1c(nc(s1)CN/C(=[NH+]/C[C@@H]2CCCO2)/N)c3ccc(cc3)Cl C66244822
Cc1c(nc(s1)CN/C(=[NH+]/C[C@H]2CCCO2)/N)c3ccc(cc3)Cl C66244823
C[C@H]1CCC[NH+](C1)C[C@@H](C)NC(=O)Nc2cc(c[nH]c2=O)C(F)(F)F C66402067
C[C@@H]1CCCC[NH+]1[C@@H](C)CNC(=O)Nc2cc(c[nH]c2=O)C(F)(F)F C66402497
C[C@H]1CCCC[NH+]1[C@@H](C)CNC(=O)Nc2cc(c[nH]c2=O)C(F)(F)F C66402499
C[C@H]1CCC[NH+](C1)CCCNC(=O)Nc2cc(c[nH]c2=O)C(F)(F)F C66402528
C[NH+](C)[C@@H](CNC(=O)Nc1cc(c[nH]c1=O)C(F)(F)F)c2cccs2 C66402971
CCCC[NH+]1CCCC[C@H]1CNC(=O)N[C@@H]2CCCc3c2ccc(=O)[nH]3 C66698628
C[C@H]1CCCC[NH+]1[C@@H](C)CNC(=O)Nc2cc(c(cc2F)F)NC(=O)C C66981514
CCNC(=O)NC1(CCCC1)C(=O)NC[C@H](c2ccc(cc2)C)[NH+](C)C C67267138
CN(C)c1ccc(c[nH+]1)CNC(=O)NC[C@H](c2ccc3ccccc3c2)O C67457731
CN(C)c1cc(cc[nH+]1)CNC(=O)NC[C@H](c2ccc3ccccc3c2)O C67458064
Cc1ccc(cc1)NC(=O)C[NH+](C)CC(=O)Nc2ccc(cc2)Br C07490432
CSc1ccccc1NC(=O)C(=O)NC[C@@H](c2ccsc2)[NH+]3CCCCCC3 C08893209
CCOc1cc(ccc1O)C[NH2+][C@@H]2CCCc3c2cnn3c4cccc(c4C)C C15076731
C[NH+]1[C@@H](C[C@@H]([C@@H]1c2ccccc2F)CNCc3cnc(s3)N4CCCC4)CO C19788203
CCn1c2ccccc2c3c1ccc(c3)C[NH2+][C@@H]4C[C@H](N(C4)C(C)C)C(=O)NC C20906617
Cc1cc(c(c(c1)C)NC(=O)C[NH+](C)[C@@H](C)C(=O)Nc2ccccc2SC)C C23830799
CC[C@@H](CNC(=O)C(=O)c1c([nH]c2c1cccc2)C)[NH+]3CCc4ccccc4C3 C30642331
Cc1ccc(c(c1)Cl)NC(=O)[C@@H](C)[NH+](C)CC(=O)Nc2c(cccc2C)C C31155434
CC[C@H](C)CNC(=O)[C@H]1CSC2([NH2+]1)CCN(CC2)C(=O)CCC3CCCC3 C35374538
CCCCCNC(=O)[C@H]1CN(CC12CC[NH2+]CC2)C(=O)c3ccc4ccccc4c3 C39623339
CCc1ccc(cc1)CCNC(=O)[C@@H]2CN(CC23CC[NH2+]CC3)C(=O)[C@@H](C)CC C39654317
CCCCCCNC(=O)[C@H]1CN(CC12CC[NH2+]CC2)C(=O)c3c(ccc(c3F)C)F C39660340
CCC[C@H](C)C(=O)N1C[C@H](C2(C1)CC[NH2+]CC2)C(=O)NCc3cccc(c3C)C C39667465
CCC[C@@H](C)C(=O)N1C[C@H](C2(C1)CC[NH2+]CC2)C(=O)NCc3ccc(c(c3)C)C C39673000
C[C@H](C(C)(C)C)NC(=O)[C@@H]1CN(CC12CC[NH2+]CC2)C(=O)CCC3CCCC3 C39684372
C[C@@H](C(C)(C)C)NC(=O)[C@H]1CN(CC12CC[NH2+]CC2)C(=O)CCC3CCCC3 C39684373
CCc1ccc(cc1)[C@H](C)NC(=O)[C@H]2CN(CC23CC[NH2+]CC3)C(=O)C[C@@H](C)CC C39696269
CC(C)[C@H](C(=O)OC)[NH2+]CC(=O)Nc1ccccc1I C43442342
C[C@@H](CNC(=O)[C@@H]1CSC[C@@H]([NH2+]1)c2ccc(cc2OC)OC)c3ccccc3 C44163637
Cc1c(noc1[C@@H]2CSC[C@H]([NH2+]2)C(=O)N[C@@H](C)c3ccccc3)c4ccccc4 C44165143
Cn1c(nnc1SCc2ccc(cc2)c3c(c(ns3)Cl)C[NH3+])C(F)(F)F C44249939
c1c(cc(cc1F)F)NC(=O)C[NH+](CC(=O)Nc2cc(cc(c2)F)F)C3CC3 C47550014
C[C@H](c1ccc(c(c1)Cl)Cl)NC(=O)C(=O)Nc2cccc(c2)C[NH+](C)C C48803684
C[NH+](C)[C@H](CNC(=O)C(=O)Nc1ccc(cc1)C(F)(F)F)c2ccccc2Cl C48911619
CC[C@@H](C)N1C(=O)[C@H]([NH2+]C12CCN(CC2)C(=S)Nc3cccc(c3)C)C(C)C C36024363
CC[C@@H](C)CN1C(=O)[C@@H]([NH2+]C12CCN(CC2)C(=S)Nc3cccc(c3)Cl)C C36026911
CCC[C@@H](C)NC(=O)[C@H]1CCC[NH+](C1)[C@@H](C)C(=O)Nc2ccc(cc2F)Cl C51053571
Cc1ccc(cc1C)NC(=O)[C@@H](C)[NH+]2CCC(CC2)NC(=O)c3ccc(s3)C C51098421
C[C@@H]1C[C@H](C[NH+](C1)C(C)(C)CNC(=O)[C@@H](C)NC(=O)c2ccccc2Cl)C C53303747
Cc1cc(c(n1c2cccc(c2)C(F)(F)F)C)C[NH2+]C3CCN(CC3)CC(=O)NC C30905812
CC[C@H]1c2ccsc2CC[NH+]1CC(=O)NCC(=O)Nc3c(cc(cc3C)C)C C15547410
C[C@H](C(=O)Nc1cc(ccc1F)F)[NH+](C)CC(=O)Nc2ccccc2SC C08530471
c1cc(ccc1N2CC[C@@H](C2)CNC(=O)NC[C@@H]3CC[NH+](C3)CC(F)(F)F)F C58391581
C[NH+](C)[C@H](CNC(=O)N[C@H]1CCC[C@@H](C1)C(F)(F)F)c2ccc(cc2)OC C61042809
CCOc1cccc(c1)[C@H](C)NC(=O)Nc2ccccc2C[NH+]3CCSCC3 C61788716
c1ccc2=[NH+]C(=O)C(=c2c1)NNC(=O)CSCc3cccc(c3)Br C13125749
c1ccn(c1)[C@H]2N/C(=C\C(=O)NCCC3=c4cc(ccc4=[NH+]C3)Cl)/CS2 C63389915
CCC(CO)(CO)n1c[nH+]c(c1c2c(ccc(c2F)F)OC)c3ccccc3 C65421452
Cc1c(c(n(n1)c2ccccc2Cl)Cl)C[NH2+]Cc3ccc(c(c3)OC)O C65978678
C[C@@H](c1ccc(c(c1)F)N2CC[NH+](CC2)C)N[C@@H](C(C)C)C(=O)NC(C)(C)C C66390688
C[C@H](c1ccc(c(c1)F)N2CC[NH+](CC2)C)N[C@@H](C(C)C)C(=O)NC(C)(C)C C66390690
CCC[NH+]1Cc2cccc(c2C1)NC(=O)[C@H](C(C)C)NC(=O)c3ccccc3C C66515195
CCCC[NH+]1Cc2cccc(c2C1)NC(=O)C[C@@H]3C(=O)Nc4ccccc4S3 C66761832
C[C@@H]1CCC[NH+](C1)C(C)(C)CNC(=O)Nc2ccccc2S[C@@H](C)CC#N C66954907
Cc1ccc(cc1NC(=O)C[NH2+]Cc2nc3ccccc3n2C)Br C66991633
C[C@@H](c1cccc(c1)S(=O)(=O)NC)[NH2+]Cc2ccc(o2)c3ccc(cc3)F C67010455
C[C@@H](c1ccc(cc1)S(=O)(=O)NC)[NH2+]Cc2ccc(o2)c3ccc(cc3)F C67247909
CCC[NH+]1Cc2cccc(c2C1)NC(=O)C(=O)N[C@@H](C)c3ccc(cc3)C(C)C C67491863
CCC[NH+]1Cc2cccc(c2C1)NC(=O)C(=O)N[C@@H](c3ccc(cc3)F)C(C)C C67493550
CCC[NH+]1Cc2cccc(c2C1)NC(=O)C(=O)N[C@H](c3ccc(cc3)F)C(C)C C67493552
c1ccc(c(c1)[C@H](c2c(c(=O)cc(o2)CO)O)Nc3cccc[nH+]3)Cl C05649814
CC(C)C[C@H](C(=O)NC1CCCC1)NC(=O)[C@H]2Cc3ccccc3C[NH2+]2 C08768220
COc1ccc(cc1)[C@H]2CCC[NH+]2CC(=O)Nc3c(ccs3)C(=O)N C09502554
Cc1cc2cc(ccc2[nH]1)CNC(=O)C[C@@H]3C(=O)NCC[NH+]3CC(C)C C11706623
c1ccc2c(c1)C[C@H]([NH+](C2)CCC(=O)Nc3cccc(c3)Cl)C(=O)N C28886441
C[C@@H](C(=O)NC1CC([NH2+]C(C1)(C)C)(C)C)NC(=O)/C=C/c2ccccc2 C32753474
CC(C)(C)CC(C)(C)[NH2+]Cc1cc(c(cc1Cl)OCC(=O)N)OC C36612795
CCOc1cc(cc(c1O[C@@H]2CCCCNC2=O)Br)C[NH3+] C36824687
CCC[NH2+]Cc1cc(c(c(c1)Br)O[C@H](C)C(=O)N)OCC C36824767
CCOc1cc(cc(c1O[C@@H](C)C(=O)N)Br)C[NH2+]C(C)C C36824783
c1cc(cc(c1)C(=O)N)C[NH2+]Cc2ccc(o2)I C37270452
c1ccc(cc1)NC(=O)COc2cccn3c2[nH+]c(c3)c4ccc(cc4)N C36276355
CC[C@@H](C)[NH2+][C@@H](c1cc2c(c(c1)Br)OCCCO2)C(=O)N C38065048
CCC(CC)NC(=O)[C@H]1C[NH2+]C[C@@H]1C(=O)N[C@@H]2CCCc3c2cccc3 C43223314
CC[C@@H]([C@@H](c1ccc(s1)Br)N2CCCC[C@@H]2CCO)[NH3+] C43259033
CC[C@@H]([C@H](c1ccc(s1)Br)N2CCCC[C@@H]2CCO)[NH3+] C43259039
CC[C@@H]([C@H](c1ccc(s1)Br)[NH+]2CCC[C@@H]2C(=O)NC)N C43262344
C[C@H]([C@@H](c1ccc(s1)Br)[NH+](CCO)C2CCCCC2)N C43262819
C[C@@H]([C@H](c1ccc(s1)Br)[NH+](CCO)C2CCCCC2)N C43262821
CC[C@H]([C@H](c1cc(cs1)Br)N2CCCC[C@@H]2CCO)[NH3+] C43284748
C[C@@H]([C@@H](c1cc(cs1)Br)[NH+](CCO)C2CCCCC2)N C43287445
CCC[NH2+][C@](C)(CCCSc1ccc(cc1)Br)C(=O)N C45551540
CC(C)[NH2+][C@@](C)(CCCSc1ccccc1Br)C(=O)N C45552426
CC(C)[NH2+][C@](C)(CCCSc1ccccc1Br)C(=O)N C45552429
C[C@@H](C(=O)Nc1ccccc1C(F)(F)F)[NH+]2CCC(CC2)CC(=O)N C48025598
CCOc1cc(cc(c1OCCC(=O)N)Br)C[NH2+]C(C)C C36824782
c1cc(ccc1NCC(=O)NNC2=[NH+]CCC2)I C06189439
CC[C@H]([C@H](c1ccc(s1)Br)N2CCC[C@@H]2CCCO)[NH3+] C52757362
CC[C@@H]([C@H](c1cc(cs1)Br)N2CCC[C@@H]2CCCO)[NH3+] C52757373
C[C@@H]1CCC[C@@](C1)(CO)[NH2+]Cc2cc(c(c(c2)Br)O)OC C53115874
CC[NH2+][C@@](C)(CCCCSc1cccc(c1)Br)C(=O)N C55309465
CCC[NH2+][C@@](C)(CCCSc1cccc(c1)Br)C(=O)N C55309530
c1cc(sc1)C(=O)Nc2ccc(cc2)NC(=O)C[NH+]3CCC[C@@H](C3)O C58190771
c1cc(sc1)C(=O)Nc2ccc(cc2)NC(=O)C[NH+]3CCC[C@H](C3)O C58190772
C[C@@H](C(=O)Nc1c(ccs1)C(=O)N)[NH+](C)Cc2ccc(s2)Cl C08473897
CC[C@H]([C@H](c1ccc(s1)Br)N(CCO)C(CC)CC)[NH3+] C43262797
CC[C@H]([C@@H](c1ccc(s1)Br)N(CCO)C2CCCC2)[NH3+] C43262831
CC[C@H]([C@H](c1cc(cs1)Br)N(CCO)C(CC)CC)[NH3+] C43287438
CC1(CC(CC([NH2+]1)(C)C)NC(=S)Nc2ccccc2C(F)(F)F)C C59112933
C[NH+](CCCNC(=O)NC[C@H](c1ccc(cc1)F)O)Cc2ccccc2 C59119273
C[NH+](C)CCCNC(=O)c1c(c(=O)cc-2sc3ccccc3nc12)N C59369299
Cc1ccc(c(c1)Cl)NC(=O)Cn2c3ccccc3[nH+]c2NCCO C49874719
c1cc(cc(c1)O)NC(=O)C(=O)NCCC2=c3cc(ccc3=[NH+]C2)Cl C63796108
C[C@@H](c1ccccc1n2cccn2)Nc3c4ccccc4nc(n3)CC[NH3+] C65508360
C[C@@H](CCc1ccc(cc1)OC(C)C)[NH2+][C@@H](c2ccc(cc2)F)C(=O)N C66939890
c1ccc(c(c1)C[NH2+][C@H](c2ccc(cc2)F)C(=O)N)OCC(F)(F)F C66939984
C[C@@H](c1ccc(cc1)OCCC(C)C)[NH2+][C@H](c2ccc(cc2)F)C(=O)N C66940509
C[NH+](C)[C@@H](CNC(=O)NC[C@@]1(CCCc2c1cccc2)O)c3ccco3 C66976021
C[NH+](C)[C@@H](CNC(=O)NC[C@]1(CCCc2c1cccc2)O)c3ccco3 C66976023
Cc1[nH+]ccn1C[C@H](C)CNC(=O)NC[C@@]2(CCCc3c2cccc3)O C66977929
C[C@@](C[NH2+]Cc1ccc(cc1)Cl)(CSc2ccc(cc2)Cl)O C04390028
CC[C@H](c1cc(ccc1O)Br)[NH2+][C@H](C)c2ccccc2Cl C21794835
COCCc1ccc(cc1)[C@H](c2ccc(cc2)I)[NH3+] C34957803
CC[C@H](c1cc(ccc1O)Br)[NH2+][C@@H](C)c2cc(sc2C)C C37123022
C[C@@](CCc1ccccc1)(C[NH3+])N(C)Cc2cc(cs2)Br C42398598
C[C@](CCc1ccccc1)(C[NH3+])N(C)Cc2cc(cs2)Br C42398602
CN(Cc1cc(cs1)Br)[C@@H](C[NH3+])c2ccc(cc2)SC C42398711
CN(Cc1cc(cs1)Br)[C@H](C[NH3+])c2ccc(cc2)SC C42398714
Cc1ccc(c(c1)C)[C@H](C[NH3+])N(C)Cc2cc(cs2)Br C42398911
C[NH+](Cc1cccc(c1)C(=S)N)Cc2cc(cs2)Br C42399346
CC[C@@H]([C@@H](c1ccc(cc1)Br)N(CC)CC(F)(F)F)[NH3+] C42955629
CC[C@H]([C@@H](c1ccc(cc1)Br)N(CC)CC(F)(F)F)[NH3+] C42955632
CCCN(CC(F)(F)F)[C@H](c1ccc(cc1)Br)[C@@H](C)[NH3+] C42955699
CCCN(CC(F)(F)F)[C@@H](c1ccc(cc1)Br)[C@@H](CC)[NH3+] C42955702
CC[C@@H]([C@H](c1ccc(cc1)Br)N(CC(F)(F)F)C(C)C)[NH3+] C42955720
CC[C@@H]([C@H](c1ccc(cc1)Br)OCCc2cccs2)[NH3+] C42958540
C[C@@H](c1cccs1)N(C)[C@@H](c2cccc(c2)Br)[C@@H](C)[NH3+] C43021467
CC[C@H]([C@@H](c1cccc(c1)Br)N(CC)CC(F)(F)F)[NH3+] C43021936
CC[C@H]([C@@H](c1cccc(c1)Br)N(CC(F)(F)F)C2CC2)[NH3+] C43021965
CCCN(CC(F)(F)F)[C@H](c1cccc(c1)Br)[C@@H](C)[NH3+] C43021972
CC[C@@H]([C@H](c1cccc(c1)Br)N(CC(F)(F)F)C(C)C)[NH3+] C43021985
CC[C@@H]([C@@H](c1ccccc1Br)N(CC(F)(F)F)C2CC2)[NH3+] C43093578
CC[C@@H]([C@H](c1ccccc1Br)N(CC(F)(F)F)C(C)C)[NH3+] C43093599
CC[C@@H]([C@H](c1cccs1)[NH+](C)Cc2cc(sc2)Br)N C43105891
CC[C@H]([C@H](c1c(ccs1)C)[NH+](C)Cc2cc(sc2)Br)N C43248637
CC[C@H]([C@H](c1ccc(s1)Br)[NH+](C)Cc2ccccc2)N C43259140
CC[NH+](Cc1ccccc1)[C@@H](c2ccc(s2)Br)[C@@H](C)N C43259481
CC[C@@H]([C@H](c1ccc(s1)Br)[NH+](C)Cc2ccccc2C)N C43260271
CC[C@@H]([C@@H](c1ccc(s1)Br)[NH+](C)Cc2ccc(cc2)F)N C43260315
CCC[NH+](Cc1ccccc1)[C@@H](c2ccc(s2)Br)[C@@H](C)N C43260702
CC[C@@H]([C@@H](c1ccc(s1)Br)[NH+](C)Cc2cccc(c2)C)N C43261357
CCN(Cc1cccs1)[C@H](c2ccc(s2)Br)[C@@H](C)[NH3+] C43261813
CC[C@H]([C@H](c1ccc(s1)Br)N(CC(F)(F)F)C(C)C)[NH3+] C43263165
CC[C@@H]([C@H](c1ccc(s1)Br)Sc2nc(cs2)C)[NH3+] C43283675
C[C@@H]([C@@H](c1ccc(s1)Br)Sc2ccccc2OC)[NH3+] C43284254
CC[C@@H]([C@H](c1cc(cs1)Br)[NH+](C)Cc2cccc(c2)C)N C43286412
CCCN(CC(F)(F)F)[C@@H](c1cc(cs1)Br)[C@@H](C)[NH3+] C43287773
Cc1ccc(c(c1)O[C@H](C[NH3+])c2cc(cs2)Br)C(C)C C43288482
CC[C@@H]([C@@H](c1cc(cs1)Br)OCC(C(F)F)(F)F)[NH3+] C43289695
CC[C@@H]([C@H](c1cc(cs1)Br)OCCc2cccs2)[NH3+] C43290157
CC[C@H](c1ccc(cc1)Cl)[NH2+]Cc2cccc(c2O)Br C48796053
CN(Cc1ccc(s1)Cl)[C@H](C[NH3+])c2ccc(cc2)Br C48971783
CC[C@@H](c1cccs1)[NH2+][C@@H](CC)c2cc(ccc2O)Br C49528994
CCC[C@@H](c1cccs1)[NH2+][C@H](CC)c2cc(ccc2O)Br C49541111
CC[C@H]([C@@H](c1ccc(s1)Br)N(C)Cc2ccc(cc2)C)[NH3+] C43259357
CC[C@H]([C@H](c1ccc(s1)Br)N(C)Cc2ccc(cc2)C)[NH3+] C43259362
c1cc(sc1)[C@H](C2CCCC2)[NH2+]Cc3ccc(c(c3)Br)O C57997909
C[C@H](c1ccccc1Cl)N(C)[C@@H](C[NH3+])c2ccccc2Br C62012424
C[C@H](c1ccccc1Cl)N(C)[C@@H](C[NH3+])c2ccc(cc2)Br C62012446
C[C@H](c1ccc(cc1)I)[NH2+][C@H](CO)c2ccccc2 C63000130
CC1(CC(CC([NH2+]1)(C)C)NC(=S)Nc2ccccc2OC)C C00129494
CN(CCO)[C@@H](C[NH3+])c1ccc(cc1)Oc2ccccc2CC=C C32087358
CCCc1ccc(cc1)Oc2ccc(cc2)[C@@H](C[NH3+])N(C)CCO C32088883
C[C@@H](C(=O)Nc1ccc(cc1Cl)N)[NH+](C)Cc2ccsc2 C35718489
C[C@@H](C(=O)Nc1ccccc1C(=S)N)[NH+](C)[C@@H]2CCSC2 C37174935
c1cc(c(cc1[C@@H](C(=O)N)[NH2+]C[C@H]2CCCO2)Br)F C37942972
c1cc(sc1)C[NH2+][C@H](c2ccc(cc2)Br)C(=O)N C37946518
C[C@](c1cccc(c1)Br)(C(=O)N)[NH2+]Cc2cccs2 C37952014
c1cc(c(cc1C(=O)N)F)C[NH2+]Cc2ccc(s2)Br C38018646
c1ccc(cc1)CN2CC[NH+](CC2)CC[C@H](c3ccc(cc3)N)O C41139097
C[NH+](CCCC/C(=N/O)/N)Cc1cc(sc1)Br C42362446
CC[NH+](Cc1ccc(s1)Br)C[C@@H](C)/C(=N/O)/N C42445098
CCCCN(CCO)[C@@H](c1ccccc1Br)[C@@H](C)[NH3+] C43092898
CCC(CC)N(CCO)[C@@H](c1ccccc1Br)[C@@H](C)[NH3+] C43093354
CCC(CC)N(CCO)[C@H](c1ccccc1Br)[C@@H](C)[NH3+] C43093356
CCCC[NH+](CCO)[C@H](c1ccc(s1)Br)[C@@H](CC)N C43261986
CC[C@@H]([C@@H](c1ccc(s1)Br)N(CCCO)C(C)C)[NH3+] C43262761
CC[C@@H]([C@@H](c1cc(cs1)Br)N(CCCO)C(C)C)[NH3+] C43287404
CC[C@H]([C@@H](c1cc(cs1)Br)N(CCCO)C(C)C)[NH3+] C43287406
CCC(CC)[NH+](CCO)[C@H](c1cc(cs1)Br)[C@@H](C)N C43287436
CC[NH+](Cc1c(ccs1)Br)C[C@@H](C)/C(=N/O)/N C43675653
C[C@@H](Cc1ccsc1)NS(=O)(=O)c2ccc(cc2)CC[NH3+] C44594575
CC(C)[NH2+][C@@](C)(CCSc1ccc(cc1)Br)C(=O)N C45551410
CC[NH2+][C@@](C)(CCCSc1ccc(cc1)Br)C(=O)N C45551529
CCC[NH2+][C@](C)(CSc1ccc(cc1)Br)C(=O)N C45551587
CC(C)[NH2+][C@](C)(CSc1ccc(cc1)Br)C(=O)N C45551600
C[C@@](CCCCSc1ccc(cc1)Br)(C(=O)N)[NH2+]C C45551803
CC(C)[NH2+][C@](C)(CCCCSc1ccc(cc1)Cl)C(=O)N C45554900
CC(C)[NH2+][C@@](C)(CCCCSc1ccccc1Cl)C(=O)N C45558580
CC(C)[NH2+][C@](C)(CCCCSc1ccccc1Cl)C(=O)N C45558581
c1cc(cc(c1)I)OCCCSC(=[NH2+])N C49079655
c1cc(ccc1[C@H](C[NH3+])N2CCC[C@@H]2CCCO)Br C52757431
C[C@H]([C@@H](c1cccc(c1)Br)N2CCC[C@@H]2CCCO)[NH3+] C52757458
CCC(CC)[NH+](CC[C@H](c1ccc(cc1)Br)N)CCO C53941571
C[C@@](CCCCSc1cccc(c1)Cl)(C(=O)N)[NH2+]C2CC2 C54186440
CC[NH2+][C@](C)(CCCSc1cccc(c1)Br)C(=O)N C55309525
CC[NH2+][C@](C)(CCSc1cccc(c1)Br)C(=O)N C55309564
CCCOc1ccc(cc1N)[C@H](CC[NH+](C)C2CCCCC2)O C57663009
C[C@H]1CCCC[NH+]1CC[C@@H](c2ccc(c(c2)N)OCC(C)C)O C57663155
CC(C)Oc1ccc(cc1N)[C@@H](CC[NH+](C)C2CCCCC2)O C57663340
Cc1ccc(cc1)COc2ccc(cc2N)CCC[NH+](C)CCO C57898660
CC[C@H]([C@@H](c1ccc(cc1)Br)N2CCC(CC2)CO)[NH3+] C42952736
CC[C@@H]([C@@H](c1ccc(cc1)Br)N(CCCO)C(C)C)[NH3+] C42955285
C[C@H]([C@@H](c1cccc(c1)Br)N2CCCC[C@@H]2CCO)[NH3+] C43020065
CC[C@H]([C@@H](c1ccccc1Br)N2CCC(CC2)CO)[NH3+] C43091168
CC[C@H]([C@@H](c1ccc(s1)Br)N(CCO)C2CC2)[NH3+] C43262743
CC[C@@H]([C@@H](c1cc(cs1)Br)N(CCO)C(C)C)[NH3+] C43287370
CCC[NH2+][C@@H](CCSc1cccc(c1)Br)C(=O)N C62604170
c1cc(ccc1CN/C(=[NH+]/C2CC2)/N)c3ccc4c(c3)CCCO4 C66244400
C=CC/[NH+]=C(\N)/NCC1(CCC1)c2ccc(cc2)Br C66244548
Cc1ccc2c(c1)c(nc(n2)NC(=[NH2+])NC(=S)Nc3cccc(c3)OC)C C02394778
Cc1ccc2c(c1)c(nc(n2)NC(=[NH2+])NC(=S)Nc3ccc(c(c3)C)C)C C02843167
CC[C@H](C)c1ccc(cc1)[C@@H](C(C)C)[NH2+][C@@H](C)C(=O)Nc2ccc(cc2)C(=O)N C07719083
Cc1ccc(cc1)NC(=[NH2+])Nc2[nH]c(=O)cc(n2)CSc3ccc(cc3)Cl C09935228
c1cc(ccc1c2c(c[nH]n2)C[NH2+]CCCCCc3c(c([nH]n3)N)C#N)Cl C09378443
COc1ccc(cc1)[C@H](c2ccccc2)[NH2+]CC(=O)Nc3c(ccs3)C(=O)N C07738112
c1ccc(cc1)Oc2ccc(cc2)NC(=[NH2+])Nc3nc4c(c(n3)O)CCCC4 C09716357
c1ccc2c(c1)ccc(c2C[NH2+]CCNCc3c4ccccc4ccc3O)O C20436765
COc1ccccc1C(=O)NCCn2cc(c3c2cccc3)SC(=[NH2+])N C03851009
CC1([NH+]=C(N=C(N1c2ccc(cc2)CCCCOc3ccccc3)N)N)C C16928818
CC(C)(C)CC[NH+](Cc1ccc(cc1)C(=O)N)Cc2ccc(cc2)C(=O)N C31474476
C1CCCCCc2c(nc(s2)NC(=O)C[NH2+]C[C@H](CO)O)CCCC1 C22508185
CC(C)Cc1ccc(cc1)[C@@H](CNc2ccccc2O)N3CC[NH2+][C@@H](C3)O C39533406
COCCCNc1c(c([nH+]cn1)NN(c2ccccc2)c3ccccc3)N C40757131
COc1ccc2c(c1)sc(n2)Nc3c(c(nc[nH+]3)NNc4ccccc4)N C40757505
Cc1c(sc(n1)Nc2c(c([nH+]cn2)NN(c3ccccc3)c4ccccc4)N)C C40777792
C[C@@H](COC)Nc1c(c([nH+]cn1)NN(c2ccccc2)c3ccccc3)N C40778023
Cc1cc(ccc1Cl)OC(=O)c2c(c\3c(o2)CCC/C3=N\NC(=[NH2+])N)C C40825019
CC(C)C(=O)Nc1cccc(c1)CNC(=O)NCCC[NH2+]C2CCCCC2 C43034898
CCC(=O)Nc1ccc(cc1)[C@@H](C)NC(=O)NCCC[NH2+]C2CCCCC2 C43036733
CC1(CC(c2c1ccc(c2)OCC(=O)N[C@H](CCCC[NH3+])C(=O)N)(C)C)C C33859852
c1cc(ccc1CCc2ccc(cc2)NC(=O)c3csc(n3)[C@H]4CCC[NH2+]4)N C43209491
CC[C@H]([C@@H](c1cc(cs1)Br)Oc2ccccc2C(=O)N)[NH3+] C43289270
CC[C@@H]([C@@H](c1cc(cs1)Br)Oc2ccc(cc2)C(=O)N)[NH3+] C43289509
CC[C@H]([C@H](c1cc(cs1)Br)Oc2ccc(cc2)C(=O)N)[NH3+] C43289515
CC[C@@H]([C@H](c1cc(cs1)Br)Sc2[nH]c(=O)cc(n2)N)[NH3+] C43291189
Cc1ccc(cc1)N(c2ccc(cc2)C)c3ccc(cc3)[C@@H](CC(=O)N)[NH3+] C44252137
Cc1ccc(cc1)C[NH+](Cc2ccc(cc2)C(=O)N)Cc3ccc(cc3)C(=O)N C47613650
CCc1ccc(cc1)[C@@H](CNC(=O)NNC(=O)Nc2ccccc2C)[NH+](C)C C49799258
c1ccc(cc1)N/C(=[NH+]\N=C\c2ccc(cc2O)O)/c3[nH]c4ccccc4n3 C45626243
C[C@@H]1C[C@@H](C[NH+](C1)C(C)(C)CNC(=O)Nc2ccccc2SCC(=O)N)C C54409653
C[C@H]1C[C@@H](C[NH+](C1)C(C)(C)CNC(=O)Nc2ccc(cc2)OCC(=O)N)C C54409701
C[C@@H](c1ccc(cc1)S(=O)(=O)NC)NC(=O)NC2CC([NH2+]C(C2)(C)C)(C)C C54581142
C[C@@H]1C[C@H](C[NH+](C1)C(C)(C)CNC(=O)NNC(=S)NC2CCCC2)C C54726728
c1ccc(cc1)CN2CCC(CC2)[NH2+]CCCCCc3c(c([nH]n3)N)C#N C12506712
C[NH+](CCCNC(=O)Nc1ccccc1SCC(=O)N)C2CCCCC2 C58156425
CC[C@H](C)c1ccc(cc1)[C@H](C(C)C)[NH2+]CC(=O)Nc2ccccc2C(=O)N C58380001
c1ccc(cc1)N2C(=O)[C@H]([C@@H](N2)CSc3ccc(cc3)Cl)C(=[NH2+])N C05947315
c1ccc2c(c1)nc(s2)SC/C(=N/NC(=[NH2+])N)/c3ccc(cc3)F C59460646
CCC[C@@H](C(=O)NCc1ccccc1C[NH+]2C[C@H](C[C@@H](C2)C)C)NC(=O)N C63692073
c1ccc(cc1)Oc2ccc(cc2)NC(=O)[C@H](CC3=c4ccccc4=[NH+]C3)NC(=O)N C64160345
CCC(C)(C)[C@@H]1NN[C@@H](S1)NC(=O)NCCC2=c3ccccc3=[NH+]C2 C64166806
CCC(C)(C)[C@H]1NN[C@H](S1)NC(=O)NCCC2=c3ccccc3=[NH+]C2 C64166817
Cc1ccc(cc1)[C@H](CNC(=O)NNC(=O)c2ccccc2O)[NH+]3CCCC3 C64237680
CCCC[C@H](C(=O)Nc1ccc(cc1)N(C)C2CC[NH+](CC2)C)NC(=O)N C65593561
C[C@@H](CCc1ccco1)NC(=O)Nc2cccc(c2)C[NH+]3CCC[C@H]3C(=O)N C65770657
c1ccc(cc1)[C@@H](C(=O)N)NC(=O)NC[C@@H]2CCC[NH+]2CC3CCCCC3 C67480828
c1cc(ccc1NC(=O)NC[C@@H]2CCC[NH+]2CC3CCCCC3)OCC(=O)N C67542469
c1ccc(c(c1)CC(=O)N)NC(=O)NC[C@@H]2CCC[NH+]2CC3CCCCC3 C67542538
Cc1ccc(cc1NC(=O)NC[C@H]2CCC[NH+]2CC3CCCCC3)C(=O)N C67550563
c1csc2c1[C@H]([NH+](CC2)CC(=O)Nc3c(ccs3)C(=O)N)C4CC4 C07880115
C[NH+](Cc1ccc(s1)Cl)CC(=O)Nc2ccc(cc2)S(=O)(=O)N C08161150
Cc1ccsc1C[NH+](C)CC(=O)Nc2c(c3c(s2)CCC3)C(=O)N C08309948
CCN(CCC#N)c1ccc(c(c1)C)C[NH2+][C@@H](C)[C@@H](c2ccc(cc2)O)O C08747047
CCN(CCC#N)c1ccc(c(c1)C)C[NH2+][C@@H](C)[C@H](c2ccc(cc2)O)O C12691710
c1cc(ccc1C[NH2+]Cc2ccc(s2)Br)S(=O)(=O)N C20018172
CN(CCc1ccccc1)[C@H]2[C@H](O[C@H]([C@H]2O)CO)C[NH2+]C3CCCCC3 C20465830
C[C@H](C[NH2+]Cc1cc(ccc1OCC(=O)NC(C)(C)C)Br)O C20873188
C[C@H](c1ccccc1Cl)[NH2+]CC(=O)N2C[C@@H](Oc3c2cccc3)C(=O)N C24985842
C[C@@H](c1ccccc1Cl)[NH2+]CC(=O)N2C[C@@H](Oc3c2cccc3)C(=O)N C24985846
Cc1cc(c(c(c1)C)NC(=O)Cn2c3ccccc3[nH+]c2NC[C@@H](C)O)C C28914821
c1cc(oc1)[C@@H]2CC(=NN2C(=O)CSC(=[NH2+])N)c3ccc(cc3)Cl C29334563
C[C@@H](c1ccc(cc1)S(=O)(=O)N)[NH+](C)CC(=O)Nc2cccc(c2)F C32542212
c1ccc2=[NH+]CC(=c2c1)C3=NN[C@@H](O3)S[C@@H](c4ccc(cc4)F)C(=O)N C39747846
CC(C)[NH+]1CC[C@@H](C1)CNS(=O)(=O)c2cc(ccc2N)Br C40621406
Cc1ccc(c(c1)Br)OC[C@@H](C[NH2+][C@@H](CC(C)C)CO)O C40777108
Cc1ccc(c(c1)Br)OC[C@H](C[NH2+][C@@H](CC(C)C)CO)O C40777109
c1cc(ccc1CNS(=O)(=O)c2ccc(s2)C[NH3+])Br C42434209
CCCC[C@@H](c1nc(co1)C(=O)NC2c3ccccc3-c4c2cccc4)[NH3+] C33886910
CCCC[C@H](c1nc(co1)C(=O)NC2c3ccccc3-c4c2cccc4)[NH3+] C33886911
C[C@H](c1cc2cc(ccc2o1)Br)[NH2+]CCCS(=O)(=O)N C45066521
CC[NH+](CC)C[C@@H](C)NS(=O)(=O)c1ccc(cc1N)Br C45666608
c1cc(c(cc1Cl)OC[C@@H](C[NH+]2CCC(CC2)CC(=O)N)O)Cl C48026436
c1cc(c(cc1Cl)OC[C@H](C[NH+]2CCC(CC2)CC(=O)N)O)Cl C48026438
Cc1cc(ccc1NC(=O)NC[C@H](c2cccs2)[NH+](C)C)C(=O)NC C48180943
Cc1ccc(cc1)[C@@H](C)[NH+](C)CC(=O)Nc2ccc(cc2)S(=O)(=O)N C52907307
CCC(CC)(CO)[NH2+]C[C@@H](COc1ccc(cc1Br)C)O C53070503
C[C@@H]1C[C@@H](C[NH+](C1)C[C@@H](C)NC(=O)Nc2ccc(c(c2)NC(=O)C)F)C C56606966
C[C@H]1C[C@@H](C[NH+](C1)C[C@@H](C)NC(=O)Nc2ccc(c(c2)NC(=O)C)F)C C56606967
Cc1ccsc1C[NH+](C)CC(=O)Nc2ccccc2SCC(=O)N C17290901
C[C@H](c1cccs1)[NH+](C)CC(=O)Nc2ccccc2SCC(=O)N C27554997
CC[NH+](Cc1cccs1)CC(=O)Nc2ccccc2SCC(=O)N C17290458
CC[NH+](CC)CCN[C@@](C)(c1ccc(c(c1)Br)F)C(=O)N C61689358
CC[NH+](CC)CCN[C@](C)(c1ccc(c(c1)Br)F)C(=O)N C61689359
C[C@@H](CNS(=O)(=O)c1cc(ccc1N)Br)C[NH+]2CCCC2 C62069446
C[C@@H]1C[C@H](C[NH+](C1)CCNC(=O)Nc2cc(c[nH]c2=O)C(F)(F)F)C C63161680
CC(C)(CNC(=O)Nc1cc(c[nH]c1=O)C(F)(F)F)[NH+]2CCCCC2 C63162414
c1ccc2c(c1)cc([nH]2)C(=O)NCCNC(=O)CC3=c4ccccc4=[NH+]C3 C63281369
c1ccc2=[NH+]CC(=c2c1)CCN/C(=N/S(=O)(=O)c3ccc(cc3)F)/N C63676487
CCCC[NH+](Cc1ccccc1F)CC(=O)Nc2c(ccs2)C(=O)N C63755391
c1ccc2=[NH+]CC(=c2c1)CCCC(=O)N[C@@H]3[C@@H](C4=C(S3)CCC4)C(=O)N C63800245
c1ccc2=[NH+]CC(=c2c1)CCCC(=O)N[C@H]3[C@@H](C4=C(S3)CCC4)C(=O)N C63800247
c1ccc2=[NH+]CC(=c2c1)CCCC(=O)N[C@@H]3[C@H](C4=C(S3)CCC4)C(=O)N C63800249
c1ccc2=[NH+]CC(=c2c1)CCCC(=O)N[C@H]3[C@H](C4=C(S3)CCC4)C(=O)N C63800251
COc1ccc(cc1)C2=C[C@H](NN2)C(=O)NCCC3=c4ccccc4=[NH+]C3 C64380752
CCCc1ccc(cc1)[C@H](c2cccs2)NC(=O)C[NH+](C)CC(=O)N C52831762
CC[NH+]1C[C@@H]2[C@H](C1)[C@](N[C@@H]2c3ccc4c(c3)CC(O4)(C)C)(CCO)CO C65370832
CC1([C@H]2CC=C([C@@H]1C2)COC[C@@H](C[NH+]3CCC[C@@H](C3)CCC(=O)N)O)C C66156370
CC1([C@@H]2CC=C([C@H]1C2)COC[C@@H](C[NH+]3CCC[C@@H](C3)CCC(=O)N)O)C C66156373
C[C@H]1C[C@@H](C[NH+](C1)CCNC(=O)Nc2cc(c[nH]c2=O)C(F)(F)F)C C66402428
CC(C)[NH+]1CCc2c(sc(c2C(=O)N)NC(=O)c3ccc(s3)Cl)C1 C04087203
CC[NH+]1CCc2c(sc(c2C(=O)N)NC(=O)Cc3ccc(cc3C)C)C1 C05267926
Cc1cc(c(c(c1)C)CC(=O)Nc2c(c3c(s2)C[NH+](CC3)C)C(=O)N)C C10699595
CCn1cc(c2c1cccc2)[C@@H](C[NH+]3CCC4(CC3)C[C@@H](c5cc(ccc5O4)O)O)O C12293288
CC(C)(CO)[NH2+][C@@H]1CCc2c(c(nn2CC3CCCCC3)C(=O)NC)C1 C14748784
C[C@@H](C(=O)N)[NH2+]Cc1cc(cc(c1OC)Br)Br C35047413
CCC[NH+]1CCc2c(sc(c2C(=O)N)NC(=O)Cc3cccc(c3)C)C1 C36629470
COc1c(cc(cc1Br)Cl)S(=O)(=O)N[C@H]2CCCC[C@@H]2[NH3+] C38050481
COc1c(cc(cc1Br)Cl)S(=O)(=O)N[C@@H]2CCCC[C@H]2[NH3+] C38050482
C[C@@H](c1ccc(cc1Cl)Cl)[NH2+]CC(=O)N(CCC(=O)N)c2ccc(cc2)F C40017889
C[C@H](C(C)C)Nc1cc(cc[nH+]1)c2c([nH]c(n2)SCCO)c3ccc(cc3)F C40954777
C[NH+](CCc1[nH]c2ccc(cc2n1)N)Cc3cc(sc3)Br C42360484
C[C@H](c1ccc2c(c1)CCCC2)[NH2+][C@@H](C)C(=O)Nc3cccc(c3)NC(=O)C C42636594
c1cc(ccc1CCNC(=O)[C@@H]2CSC[C@@H]([NH2+]2)c3ccc(cc3)F)O C44164072
c1cc(ccc1CCNC(=O)[C@@H]2CSC[C@H]([NH2+]2)c3ccc(cc3)F)O C44164075
CC(C)[NH+]1CC[C@@H](C1)Nc2ccc(cc2Br)S(=O)(=O)N C45654565
CC(C)[NH+]1CC[C@H](C1)Nc2ccc(cc2Br)S(=O)(=O)N C45654567
C[NH+](C)CC(=O)Nc1cccc(c1)CNC(=O)Nc2ccc(cc2F)F C46303965
C1CC[NH+](C1)CCCCNC(=O)NNc2c(c(c(c(c2F)F)F)F)F C46749798
C[C@@H](c1ccc(cc1)OC(F)(F)F)[NH2+][C@H](C)C(=O)NC(=O)NC(C)C C46817892
C[C@@H]1CCC[NH+](C1)[C@@H](C)CNC(=O)Nc2ccc(cc2)C(=O)NC(C)C C48107337
C[C@H]1CCC[NH+](C1)[C@@H](C)CNC(=O)Nc2ccc(cc2)C(=O)NC(C)C C48107339
Cc1cc(ccc1NC(=O)NCCCC[NH+]2CCCC[C@@H]2C)C(=O)NC C48179005
Cc1cc(ccc1NC(=O)NCCCC[NH+]2CCCC[C@H]2C)C(=O)NC C48179007
Cc1cc(ccc1NC(=O)NCCCC[NH+]2CCC[C@@H](C2)C)C(=O)NC C48179408
Cc1cc(ccc1NC(=O)NCCCC[NH+]2CCC[C@H](C2)C)C(=O)NC C48179413
CC1(CC(CC([NH2+]1)(C)C)NC(=O)C(=O)Nc2cccc(c2N(C)C)Cl)C C48605024
CCC[NH2+][C@@H](CC(F)(F)F)c1cc2c(cc1Br)[nH]c(=O)[nH]2 C52094693
c1cc(sc1)c2csc3c2c(=O)[nH]c(n3)CSC(=[NH2+])NC4CC4 C11255330
C[C@H]1C[C@@H](C[NH+](C1)C[C@@H](C)NC(=O)Nc2ccccc2CC(=O)NC)C C56611911
C[C@@H]1C[C@@H](C[NH+](C1)C[C@@H](C)NC(=O)N(C)Cc2cccc(c2)C(=O)N)C C56947519
C[C@@H]1C[C@H](C[NH+](C1)C[C@@H](C)NC(=O)N(C)Cc2cccc(c2)C(=O)N)C C56947521
C[NH+](Cc1ccccc1Cl)CC(=O)Nc2ccccc2SCC(=O)N C07918137
Cc1c2c([nH]c1C(=O)N[C@@H](C)c3[nH]cc([nH+]3)c4ccccc4)CCCC2=O C58280985
Cc1c2c([nH]c1C(=O)N[C@H](C)c3[nH]cc([nH+]3)c4ccccc4)CCCC2=O C58280987
CC[C@@H]([C@H](c1cc(cs1)Br)Sc2n[nH]c(=O)n2C(C)C)[NH3+] C61595149
CC(C)NC(=O)Nc1ccccc1C(=O)NC[C@H]2CCC[NH+](C2)C(C)C C63694846
CC[NH+]1C[C@@H]2[C@H](C1)[C@](N[C@@H]2c3c(sc4c3cccc4)C)(CCO)CO C65502308
CC(C)[C@@H]1[NH2+][C@H](N(N1)c2ccccc2)c3c[nH]c4ccc(cc4c3=O)OC C65526164
c1ccc2c(c1)CCN2Cc3ccc(cc3)CN/C(=[NH+]/C[C@@H]4CCCO4)/N C66242922
c1ccc2c(c1)CCN2Cc3ccc(cc3)CN/C(=[NH+]/C[C@H]4CCCO4)/N C66242923
C[NH+](C)Cc1ccccc1CNC(=O)NC[C@]2(CCCc3c2cccc3)O C66908180
C[NH+](C)Cc1cccc(c1)CNC(=O)NC[C@@]2(CCCc3c2cccc3)O C66908841
c1cc(sc1)C[NH+]2CCC[C@@H](C2)CN[C@@H](c3ccc(cc3)F)C(=O)N C66940390
c1cc(sc1)C[NH+]2CCC[C@H](C2)CN[C@@H](c3ccc(cc3)F)C(=O)N C66940391
C[C@@H]1C[C@@H](C[NH+](C1)C[C@@H](C)NC(=O)NNC(=O)Cc2ccccc2F)C C66977563
C[C@H]1C[C@@H](C[NH+](C1)C[C@@H](C)NC(=O)NNC(=O)Cc2ccccc2F)C C66977564
C[C@@H]1C[C@H](C[NH+](C1)C[C@@H](C)NC(=O)NNC(=O)Cc2ccccc2F)C C66977565
CC1(CC(CC([NH2+]1)(C)C)NC(=O)C(=O)Nc2cccc(c2OC)Cl)C C67315981
c1cc(ccc1CN[C@@H]2CCC[NH+](C2)CC(=O)N)Oc3cc(cc(c3)F)F C67501834
CCN(CC)c1ccc(cc1)NC(=O)c2c(c3cc4c(nc3s2)CC[NH+](C4)C)N C01428124
C=CC[NH+](Cc1ccc(s1)Cl)CC(=O)Nc2cccc(c2)S(=O)(=O)N C08164288
CC(C)[C@@H](c1ccc(cc1)Cl)[NH2+]CC(=O)N2C[C@H](Oc3c2cccc3)C(=O)N C10139604
Cc1cccc(c1)c2n[nH]c(=S)n2CC(=O)NC3CC([NH2+]C(C3)(C)C)(C)C C11422736
C[C@@H]1C[C@H](NC(=S)N1)C(=O)NCC2(Cc3ccccc3C2)[NH+](C)Cc4ccccc4 C12575770
COC(=O)C[NH2+][C@H](c1ccccc1Cl)c2cc(ccc2N)Br C00977724
CC(C)(C[NH2+][C@@H]1CCc2c(c(nn2CC3CCCCC3)C(=O)NC)C1)CO C14540704
CC(C)[C@@H](C(=O)NC1CC([NH2+]C(C1)(C)C)(C)C)NC(=O)c2ccccc2Cl C29787618
c1c(c(sc1Br)Br)S(=O)(=O)NCC2(CCCCC2)[NH3+] C36266648
Cc1ccc(cc1)NC(=O)COc2ccc(cc2C[NH2+]CCO)Br C36612720
C[C@@H](c1ccc(cc1)Br)[NH2+]Cc2cccc(c2)S(=O)(=O)N C37649843
C[C@@H](c1ccc(s1)Br)[NH2+]Cc2ccc(cc2)S(=O)(=O)N C38001689
Cc1ccc(cc1)[C@@H](CNBr)N2CC[NH2+][C@@H](C2)c3ccccc3O C39531570
CC1(CCCCC1)C(=O)N2C[C@H](C3(C2)CC[NH2+]CC3)C(=O)NCCNc4ccccc4 C39655403
CCOc1c(cc(cc1Br)Br)C[NH2+]C(C)(C)C(=O)N C40674597
CC[NH2+][C@@H](C)c1ccc(cc1)NC(=O)Nc2ncc(s2)Br C41716956
Cc1cc(ccc1NC(=O)C[NH+](C)Cc2cc(sc2)Br)N C42360233
CC(C)[C@@H](c1ccc(cc1)Cl)[NH2+]CCOc2ccc(cc2)S(=O)(=O)N C42574216
C[C@H](c1ccc2c(c1)CCCC2)[NH2+][C@H](C)C(=O)Nc3cccc(c3)NC(=O)C C42636596
C[C@H]1CCc2c(cc(s2)C(=O)NNC(=O)NCC3(CCCC3)[NH+](C)C)C1 C43147407
C[C@@H](C(=O)NC(=O)NCc1cccs1)[NH2+][C@@H](c2ccccc2)c3ccco3 C43606739
C[C@H](C(=O)NC(=O)NCc1cccs1)[NH2+][C@@H](c2ccccc2)c3ccco3 C43606740
C[C@H](C(=O)NC(=O)NCc1cccs1)[NH2+][C@H](c2ccccc2)c3ccco3 C43606744
C[C@@H](c1ccc(cc1)OC(F)F)[NH2+][C@@H](C)C(=O)NC(=O)NC2CCCC2 C44803282
CC[NH+](CC)Cc1cccc(c1)CNC(=O)Nc2ccc(cc2C)C(=O)NC C45986902
CC[NH+](CC)Cc1ccccc1CNC(=O)Nc2ccc(cc2C)C(=O)NC C48183823
CCc1ccc(cc1)[C@@H](c2cccs2)[NH2+]CC(=O)N3CCC(CC3)C(=O)N C49974910
CCc1ccc(cc1)[C@H](c2cccs2)[NH2+]CC(=O)N3CCC(CC3)C(=O)N C49974913
COC(=O)c1cc(cc(c1NC(=O)[C@H]2C[C@H]2[NH3+])Br)Br C50460064
CC(=O)Nc1cccc2c1CC[NH+](C2)Cc3cc(cc(c3O)O)C(C)(C)C C54571725
c1ccc(c(c1)CC(=O)N)NC(=O)N2CCC[NH+](CC2)CC3CCCCC3 C56604790
C[C@H](Cc1ccc(cc1)O)NC(=O)NCc2ccc([nH+]c2)N3CCCCCC3 C56769856
CCC(=O)Nc1ccc(cc1)[C@H](C)NC(=O)N[C@H](C)C[NH+]2CCC[C@@H](C2)C C56787409
C[NH+](C)[C@H](CNC(=O)NNC(=O)Cc1ccc(cc1)Cl)c2ccc(cc2)F C56937899
Cc1cc([nH]c(=O)c1CNC(=O)NCC2(CCCCC2)[NH+]3CCCCC3)C C61024914
CCCn1c(=O)[nH]nc1S[C@@H](c2ccc(s2)Br)[C@H](CC)[NH3+] C61594869
CC[C@@H]([C@@H](c1ccc(s1)Br)Sc2n[nH]c(=O)n2C(C)C)[NH3+] C61595143
CN1CCc2c(cc3c(c(sc3n2)C(=O)NCCC4=c5ccccc5=[NH+]C4)N)C1 C63478613
Cc1c([nH]c([nH+]1)SCC(=O)N[C@H]2N=C3CCCC[C@@H]3S2)Cc4ccc(cc4)O C63529302
Cc1ccc2=[NH+][C@@H](C(=c2c1)CCN/C(=N/S(=O)(=O)c3ccccc3)/N)C C63676493
Cc1ccc(cc1)S(=O)(=O)/N=C(\N)/NCCC2=c3cc(ccc3=[NH+][C@@H]2C)F C63676503
C[C@@H]1C[C@@H](N(N1)c2ccc(cc2)N3CCC(CC3)[NH2+]CCc4c[nH]cn4)C C64143380
CCOc1cc(ccc1O)[C@@H]2[C@@H]3C[NH+](C[C@@H]3[C@@](N2)(CO)c4ccccc4)C C65381423
c1cc(ccc1NC(=O)CNC(=O)NCC[NH+]2CCc3c(ccs3)C2)Cl C66384226
C[C@@H]1C[C@@H](C[NH+](C1)CCCCNC(=O)Nc2cc(c[nH]c2=O)C(F)(F)F)C C66402473
C[C@@H]1C[C@@H](C[NH+](C1)CCCCNC(=O)NNC(=O)Cc2ccccc2F)C C66925009
CC(C)[C@@H](CN[C@H](c1ccc(cc1)F)C(=O)N)[NH+]2CCc3ccccc3C2 C66939231
C[C@H](c1ccc(cc1)OCC(F)(F)F)[NH2+][C@H](c2ccc(cc2)F)C(=O)N C66940162
c1ccc2c(c1)cc(o2)c3c(c[nH]n3)C[NH2+]CC(=O)Nc4ccc(c(c4)F)F C67184053
c1ccc(cc1)NCCCNC(=O)NCc2ccc[nH+]c2N3CCCCC3 C67635083
CCOc1ccc(cc1)C(=O)Oc2ccc(cc2/C=N/NC(=S)Nc3cccc(c3)C)Br C02542937
Cc1cccc(c1NS(=O)(=O)c2ccc3c(c2)[C@@H]4C=CC[C@@H]4[C@@](N3)(C)c5ccc(cc5)C(=O)OC)C C03991824
Cc1cc(cc(c1OC)C(=O)NC(=S)Nc2nc3cc(c(cc3s2)OC)Cl)Br C08894069
Cc1ccc(c(c1)NC(=O)CSC2=NC(=C([C@@H](C2C#N)c3cccs3)C(=O)Nc4ccccc4)C)C C09008740
CCCCOc1ccc(cc1Br)/C=N/NC(=O)[C@@H](C(C)C)NC(=O)c2cccc(c2)Cl C10039594
CC(C)[C@@H](C(=O)N/N=C\c1cn(c2c1cccc2)Cc3ccccc3Cl)NC(=O)c4cccc(c4)Cl C09886746
CCCCOc1ccc(cc1)NC(=O)CSc2nc3ccc(cc3s2)NC(=O)c4cccc(c4)C C03666125
CCC(C)(C)NC(=O)[C@H](c1ccc(cc1)C)N(c2cccc(c2C)C)C(=O)CNC(=O)c3cccs3 C12489083
Cc1cc(c(cc1CSc2ccc(cc2)Br)[C@H]3C(=C(OC(=C3C(=O)OC)C)N)C#N)C C02727716
COc1ccc2c(c1)sc(n2)NC(=S)NC(=O)/C=C/c3ccc(o3)c4cc(cc(c4)Cl)Cl C14274956
c1ccc(cc1)C(c2ccccc2)(C(=O)OCC(=O)Nc3ccccc3Sc4ccc(cc4)Cl)O C03447849
CCOc1cc(ccc1O)[C@@H]2C3=C(C[C@@H](CC3=O)c4ccccc4)NC(=C2C(=O)OCCSCC)C C08780638
c1ccc(cc1)/C(=C(/C(=O)NCc2ccco2)\NC(=O)c3ccccc3)/Sc4nc5ccccc5s4 C00625115
CCOc1cc(cc(c1O)Br)[C@@H]2C3=C(C[C@H](CC3=O)c4ccccc4)NC(=C2C(=O)OC)C C04067575
CC1=C([C@H](C(=C(N1)SCC(=O)Nc2ccc(c(c2)Cl)Cl)C#N)c3ccccc3)C(=O)OCC=C C20170616
CC[C@H](C)c1ccc2c(c1)nc(o2)c3ccc(cc3)NC(=S)NC(=O)c4ccc(c(c4)Cl)OCC C20353265
C/C(=N/NC(=O)[C@@H]1C[C@H]1c2ccc(cc2)C(C)(C)C)/c3ccc(cc3)NC(=O)c4ccc(o4)Br C20568516
CC[C@H](C)NS(=O)(=O)c1ccc2c(c1)[C@H]3C=CC[C@H]3[C@H](N2)c4ccc5c(c4)c6ccccc6n5CC C20685385
CCn1c2ccccc2c3c1ccc(c3)[C@H]4[C@@H]5CC=C[C@H]5c6cc(ccc6N4)S(=O)(=O)NC[C@@H]7CCCO7 C20685408
CC(C)(C)c1ccc(cc1)C(=O)NC(=S)Nc2ccc3c(c2)nc(o3)c4cccc(c4)Br C20971580
CC(C)(C)c1ccc(cc1)[C@@H]2C3=C(C[C@H](CC3=O)c4cc(c(c(c4)OC)OC)OC)Nc5ccccc5N2 C21223867
CCOc1cc(cc(c1O)I)/C=N\NC(=O)COc2ccc(cc2)c3ccccc3 C30840599
Cc1ccccc1[C@H](C(=O)NC(C)(C)CC(C)(C)C)N(C)C(=O)C(c2ccccc2)(c3ccccc3)O C36534598
CC(C)(C)CC(C)(C)NC(=O)[C@H](c1ccc(cc1)O)N(c2ccccc2Cl)C(=O)c3ccc(cc3)OC C36543676
CCCCNC(=O)[C@H](c1cc2ccccc2c3c1cccc3)N(c4ccccc4Cl)C(=O)[C@@H]5CCC(=O)N5 C36548364
Cc1ccc(o1)CN([C@H](c2ccc(cc2)O)C(=O)NC3CCCCC3)C(=O)Cc4cccc(c4Cl)Cl C36597873
CCOC(=O)[C@H]1[C@H](C(=C(C[C@@]1(C)O)Nc2ccccc2)C(=O)OCC)c3ccc(cc3)Br C08691492
CCc1ccccc1NC(=S)N/N=C/2\c3cc(ccc3N(C2=O)Cc4cccc(c4)C)Br C03044272
CCCOc1ccc(cc1)C(=O)Oc2ccc3c(c2)OC(=C([C@@H]3c4cccc(c4)Br)C#N)N C38651501
CCCOc1cccc(c1)C(=O)Oc2ccc3c(c2)OC(=C([C@@H]3c4cccc(c4)Br)C#N)N C38651531
C[C@@H](C(=O)Oc1ccc2c(c1)OC(=C([C@H]2c3ccc(cc3Cl)Cl)C#N)N)Oc4ccccc4F C38655431
CC(C)(C)c1ccc(cc1)OCC(=O)Oc2ccc3c(c2)OC(=C([C@@H]3c4cccc5c4cccc5)C#N)N C38657862
CCCOc1ccccc1C(=O)Oc2ccc3c(c2)OC(=C([C@@H]3c4ccccc4Br)C#N)N C38678929
c1cc(c(c(c1)Cl)[C@@H]2c3ccc(cc3OC(=C2C#N)N)OC(=O)COc4ccc(cc4)Cl)Cl C38679535
CC(C)(C)c1ccc(cc1)OCC(=O)Oc2ccc3c(c2)OC(=C([C@@H]3c4c(cccc4Cl)Cl)C#N)N C38679873
CCCOc1ccccc1[C@@H]2c3ccc(cc3OC(=C2C#N)N)OC(=O)c4ccccc4Br C38681311
CSc1ccc(cc1)[C@@H]2c3ccc(cc3OC(=C2C#N)N)OC(=O)C(c4ccccc4)c5ccccc5 C38682609
c1ccc(cc1)C(=O)Oc2ccc3c(c2)OC(=C([C@@H]3c4ccc(cc4)OCc5ccc(cc5)Cl)C#N)N C38686341
Cc1ccc(cc1)COc2cccc(c2)[C@@H]3c4ccc(cc4OC(=C3C#N)N)OC(=O)c5ccccc5Cl C38686629
c1ccc(cc1)C(=O)Oc2ccc3c(c2)OC(=C([C@@H]3c4cccc(c4)OCc5ccccc5Cl)C#N)N C38686671
CCCCC1CCC(CC1)C(=O)Oc2ccc3c(c2)OC(=C([C@H]3c4cccc(c4)Br)C#N)N C38687871
CCCCC1CCC(CC1)C(=O)Oc2ccc3c(c2)OC(=C([C@H]3c4ccccc4Br)C#N)N C38700522
CCc1ccccc1n2c(cc(n2)C(=O)N[C@@H](C)C(=O)NCc3cccs3)c4ccc5c(c4)CCCC5 C39197448
CCc1ccccc1n2c(cc(n2)C(=O)N[C@H](C)C(=O)NCCC(C)(C)C)c3ccc4c(c3)CCCC4 C39197455
CCCCCSc1[nH]c(=O)c2c(n1)NC3=C([C@@H]2c4ccc(cc4)Br)C(=O)CC(C3)(C)C C40476299
CCOC(=O)[C@@H](NC(=O)C)SC1=C(C(=O)c2ccccc2C1=C)c3cc(c(c(c3)C(C)(C)C)O)C(C)(C)C C44545346
CCCCNC(=O)[C@@H](c1ccc(cc1)O)N(c2ccccc2)C(=O)/C(=C/c3ccccc3)/c4ccccc4 C36604057
Cc1ccc(cc1Cl)NS(=O)(=O)c2ccc3c(c2)[C@H]4C=CC[C@H]4[C@H](N3)c5cc(ccc5OC)OC C58848234
CCCCNC(=O)/C(=C/c1ccc(cc1)OC(C)C)/NC(=O)c2ccccc2I C59073402
Cc1ccc2c(c1)sc(n2)c3ccc(cc3)NC(=S)NC(=O)c4cc(c(c(c4)Cl)OC)Cl C59438098
Cc1cc(ccc1NC(=O)C[NH+](C)[C@@H](C)C(=O)NC(=O)N)Br C08718876
Cc1cc(ccc1NC(=O)C[NH+](C)[C@H](C)C(=O)NC(=O)N)Br C08718877
Cc1ccc2c(c1C)NC(=O)[C@@]23[C@H]4[C@@H]([C@@H]([NH2+]3)CC(=O)N)C(=O)N(C4=O)Cc5ccccc5 C02127493
[H]/N=C(/c1c2ccc(c(c2sc1NC(=O)C)Cl)C[NH2+]CCO)\OCC C09193897
C[C@@H](c1ccc(cc1)S(=O)(=O)N)[NH2+]C[C@@H](COc2ccc(cc2)C#N)O C09512761
Cc1cc(c(c(c1)C)NC(=O)C[NH+](C)[C@H](C)C(=O)Nc2ccc(cc2)C(=O)N)C C13042096
Cc1cc(c(c(c1)C)NC(=O)C[NH+](C)[C@@H](C)C(=O)Nc2ccc(cc2)C(=O)N)C C13042097
Cc1cc(cc[nH+]1)N2CCC(CC2)(COc3ccc4c(c3)CN(CC4)C(=[NH2+])N)C(=O)[O-] C13644386
c1cc2c(cc1SCC3(CCN(CC3)c4cc[nH+]cc4)C(=O)[O-])CN(CC2)C(=[NH2+])N C13644409
CC1(CC(CC([NH2+]1)(C)C)NC(=O)CSc2nnc(n2N)c3cccnc3)C C20830032
C[C@H](C(=O)Nc1c(ccs1)C(=O)N)[NH+]2CCC(=CC2)c3ccc(cc3)O C25680395
c1ccc2c(c1)C[C@@H]([NH+](C2)CCOc3ccc(cc3)S(=O)(=O)N)C(=O)N C32851022
CCOc1c(cc(cc1Br)Cl)NC(=O)CNC(=O)C[NH3+] C37628092
CC(C)(C)[NH2+]CCC(=O)Nc1ccc(cc1Br)S(=O)(=O)N C37634702
C[C@H](C(=O)Nc1ccc(cc1)S(=O)(=O)N)[NH2+]CCOc2ccccc2F C03342431
c1ccc(cc1)OS(=O)(=O)c2ccc(cc2)[C@H](CNO)N3CC[NH2+][C@@H](C3)O C39534298
CCCC[C@@H](C)C(=O)N1C[C@H](C2(C1)CC[NH2+]CC2)C(=O)NCCc3ccc(c(c3)O)O C39661856
Cc1c(c(c(c(c1C)C)S(=O)(=O)Oc2ccc(cc2)[C@@H](CC(=O)N)[NH3+])C)C C44253564
Cc1c(c(c(c(c1C)C)S(=O)(=O)Oc2ccc(cc2)[C@H](CC(=O)N)[NH3+])C)C C44253567
C[NH+](C)Cc1cccc(c1)CNC(=O)Nc2ccccc2SCC(=O)N C45694875
c1cc(sc1)[C@H](CNC(=O)Nc2ccc(cc2)OCC(=O)N)[NH+]3CCCC3 C45699689
c1cc(oc1)[C@H](CNC(=O)Nc2ccc(cc2)OCC(=O)N)[NH+]3CCCC3 C45699846
C[NH+]1CCN(CC1)Cc2ccc(cc2)CNC(=O)Nc3ccccc3CC(=O)N C45764428
C[C@@H]1CN(CCO1)c2ccc(c[nH+]2)CNC(=O)NNC(=S)NC3CCCC3 C45877418
C[C@H]1C[C@@H](C[NH+](C1)CCNC(=O)NCc2ccc(cc2)S(=O)(=O)N)C C47619520
c1csc(c1C(=O)N)NC(=O)C(=O)NCC2(CCCCC2)[NH+]3CCCCC3 C47963623
C[NH+](C)[C@H](CNC(=O)Nc1ccc(cc1)OCC(=O)N)c2ccc(cc2)F C48077851
C[C@H]1CCC[NH+](C1)[C@@H](C)CNC(=O)NCc2cccc(c2)S(=O)(=O)N C49198336
C[NH+](C)[C@@H](CNC(=O)NCc1ccc(cc1)S(=O)(=O)N)c2cccs2 C54025590
C[NH+](C)[C@H](CNC(=O)NCc1ccc(cc1)S(=O)(=O)N)c2cccs2 C54025591
CCNC(=O)N1CCC(CC1)[NH2+]Cc2cn(c3c2cccc3)CCC(=O)N C55361121
Cc1cc(ccc1NC(=O)NCc2cccc(c2)C[NH+](C)C)OCC(=O)N C56709888
Cc1cc(ccc1NC(=O)NC[C@H](c2ccco2)[NH+]3CCCC3)OCC(=O)N C56710736
C[C@@H]1CCC[NH+](C1)C[C@@H](C)NC(=O)NNC(=O)c2cc(c[nH]2)Br C56786198
C[C@@H]1CCC[NH+](C1)[C@@H](C)CNC(=O)NCc2ccc(cc2)S(=O)(=O)N C47619476
C[C@@H]1C[C@@H](C[NH+](C1)CCCNC(=O)NCc2ccc(cc2)S(=O)(=O)N)C C47619484
C[C@H](c1cccc(c1)S(=O)(=O)N)NC(=O)NCC[NH+](C(C)C)C(C)C C47683645
c1cc(cc(c1)C(=O)N)CNC(=O)NC[C@H](c2ccco2)[NH+]3CCCCC3 C61070537
c1ccc(cc1)[C@H]2[C@@H](N(CN2)Cc3ccc(cc3)S(=O)(=O)N)c4[nH]cc[nH+]4 C65382669
c1ccc(cc1)[C@@H]2[C@H](N(CN2)Cc3ccc(cc3)S(=O)(=O)N)c4[nH]cc[nH+]4 C65382672
CC(C)[NH+]1CC[C@@H](C1)CNC(=O)NNC(=O)c2cc(c[nH]2)Br C65518780
c1ccc2c(c1)ccc(c2C[NH+]3CCNC(=O)[C@H]3CC(=O)NN)OC[C@@H]4CCCO4 C66115484
CCCC[NH+]1Cc2cccc(c2C1)NC(=O)C[C@@H](c3cccs3)NC(=O)N C66760660
c1cc(c(cc1C(F)(F)F)NC(=O)C[NH+]2C[C@@H](C[C@@H]2C(=O)N)O)Cl C67129260
c1cc(ccc1C(=O)N)/[NH+]=c\2/c(cc3ccc(cc3o2)O)C(=O)NC[C@H]4CCCO4 C67298552
C[NH+](C)CCNC(=O)c1cccc(c1)CNC(=O)NCc2ccccc2O C67413709
Cc1c(cccc1NC(=O)C(=O)N[C@H](C)C[NH+]2C[C@H](C[C@@H](C2)C)C)C(=O)N C67438854
C[C@H](CO)NC(=O)C(=O)Nc1ccc(cc1)NC(=O)C[NH+]2CCCCCCC2 C67495677
CCC(=O)Nc1ccc(cc1)[C@H](C)NC(=O)NC[C@@H](C[NH+]2CCC(CC2)C)O C67620680
CCC(=O)Nc1ccc(cc1)[C@H](C)NC(=O)NC[C@H](C[NH+]2CCC(CC2)C)O C67620691
C/C(=N/NC(=O)CCCOc1ccc(cc1Cl)Cl)/c2cccc(c2)NC(=O)c3ccc(cc3)Cl C04155895
c1ccc(cc1)CN2C(=O)C(=C(C2=O)Cl)Nc3cccc(c3)C(=O)Nc4ccc(c(c4)Cl)Cl C01785773
c1ccc(c(c1)NS(=O)(=O)c2ccc-3c(c2)Cc4c3ccc(c4)S(=O)(=O)Nc5ccccc5F)F C01410822
CC(C)(CNC(=O)C1c2ccccc2Oc3c1cccc3)CNC(=O)C4c5ccccc5Oc6c4cccc6 C08443702
Cc1ccc(c(c1)NC(=O)CSC2=NC(=C([C@H](C2C#N)c3cccs3)C(=O)Nc4ccccc4)C)C C09007736
CCCCOc1ccc(cc1/C=N\NC(=O)[C@@H](C(C)C)NC(=O)c2ccccc2Cl)Br C10000364
CCOc1ccc(cc1Br)/C=N/NC(=O)[C@H](C(C)C)NC(=O)c2ccc(c(c2)Cl)Cl C10040849
Cc1ccc(cc1)C(=O)N[C@H](C(C)C)C(=O)N/N=C\c2cn(c3c2cccc3)Cc4ccc(cc4)Cl C09886769
Cc1cccc(c1C)OP(=O)(N/N=C/c2cc(ccc2O)Br)Oc3cccc(c3C)C C12462921
c1ccc(cc1)N(c2ccccc2)NC(=O)c3ccccc3SCC(=O)NC45CC6CC(C4)CC(C6)C5 C13097010
C=CCN(CC=C)S(=O)(=O)c1ccc2c(c1)[C@H]3C=CC[C@H]3[C@@H](N2)c4cc(ccc4O)Br C14460988
CCN(CC)c1ccc(cc1)[C@H]2[C@H]3CC=C[C@@H]3c4cc(ccc4N2)S(=O)(=O)Nc5c(cccc5C)C C14461829
CCOC(=O)c1c2c(sc1NC(=O)c3ccc4c(c3)[C@H]5[C@H]6CC[C@H](C6)[C@@H]5[C@@H](N4)c7ccccc7)CCCC2 C15228724
CC[C@H](C)c1ccc2c(c1)nc(o2)c3cccc(c3)NC(=S)NC(=O)c4cccc(c4)Br C16611185
CCOC(=O)C1=C(NC(=C([C@H]1c2cccs2)C#N)SCC(=O)N[C@@H](C)C34CC5CC(C3)CC(C5)C4)C C19597246
CC[C@@H](C)c1ccc2c(c1)nc(o2)c3ccc(cc3)NC(=S)NC(=O)c4cccc(c4)Br C20353253
CCN(CC)c1ccc(cc1)[C@H]2[C@@H]3CC=C[C@H]3c4cc(ccc4N2)S(=O)(=O)Nc5c(cccc5C)C C20697130
CC(C)(C)c1ccc(cc1)[C@@H]2CC3=C([C@@H](Nc4ccccc4N3)c5cc(c(c(c5)OC)OC)OC)C(=O)C2 C20884844
CC(C)(C)c1ccc(cc1)[C@H]2CC3=C([C@@H](Nc4ccccc4N3)c5ccc(c(c5OC)OC)OC)C(=O)C2 C21236386
CCOc1cc(ccc1OC(=O)c2ccccc2)[C@@H]3Nc4c(c5c(s4)C[C@H](CC5)C(C)(C)C)C(=O)N3 C17085928
Cc1c(cccc1Cl)NC(=O)C(=O)N/N=C/c2cc(ccc2OCc3ccccc3)Br C04259289
CCCCOc1ccc(cc1/C=N\NC(=O)[C@H](C(C)C)NC(=O)c2cccc(c2)Cl)Br C30961261
Cc1cccc(c1)NC(=O)N(CCC[C@H](C)Nc2cc(cc3c2nccc3)OC)Cc4ccc(cc4)F C35003050
Cc1ccc(cc1)n2c(nnc2SCc3cccc(c3)C)CNC(=O)NC45CC6CC(C4)CC(C6)C5 C35706581
CC(C)(C)CC(C)(C)NC(=O)[C@@H](c1c(cccc1Cl)Cl)N(Cc2ccco2)C(=O)c3ccc(cc3)O C36500352
Cc1ccccc1[C@@H](C(=O)NC(C)(C)CC(C)(C)C)N(C)C(=O)C(c2ccccc2)(c3ccccc3)O C36534597
COc1ccc(cc1)CCC(=O)N(c2ccccc2Cl)[C@@H](c3ccc(cc3)O)C(=O)NC4CCCCC4 C36545599
CCCCNC(=O)[C@@H](c1cccc(c1)O)N(c2cccc(c2)Cl)C(=O)C(c3ccccc3)c4ccccc4 C36552061
CCOC(=O)[C@@H]1[C@H](C(=C(C[C@@]1(C)O)Nc2ccccc2)C(=O)OCC)c3ccc(cc3)Br C08691491
CCOC(=O)[C@@H]1[C@@H](C(=C(C[C@@]1(C)O)Nc2ccccc2)C(=O)OCC)c3ccc(cc3)Br C08691489
Cc1ccc(cc1)CN2c3ccc(cc3/C(=N\NC(=S)Nc4ccc(c(c4)C)C)/C2=O)Br C03043978
Cc1ccccc1CN2c3ccc(cc3/C(=N\NC(=S)Nc4cc(cc(c4)C)C)/C2=O)Br C03043012
CCOc1c(cc(cc1Cl)C(=O)Oc2ccc3c(c2)OC(=C([C@H]3c4ccccc4F)C#N)N)Cl C38652126
c1ccc(cc1)C(c2ccccc2)C(=O)Oc3ccc4c(c3)OC(=C([C@H]4c5cccc6c5cccc6)C#N)N C38657963
c1cc(cc(c1)Cl)OCC(=O)Oc2ccc3c(c2)OC(=C([C@H]3c4c(cccc4Cl)Cl)C#N)N C38680095
C=CCOc1cccc(c1)[C@H]2c3ccc(cc3OC(=C2C#N)N)OC(=O)c4ccc(cc4)Br C38684518
c1ccc(cc1)/C=C/C(=O)Oc2ccc3c(c2)OC(=C([C@H]3c4ccc(cc4)OCc5ccc(cc5)F)C#N)N C38686472
c1ccc(cc1)COc2cccc(c2)[C@H]3c4ccc(cc4OC(=C3C#N)N)OC(=O)c5cccc(c5)Cl C38686579
C[C@@H](C(=O)Nc1ccccc1C(F)(F)F)Oc2ccc(cc2)C(=O)Nc3c(cccc3C(C)C)C(C)C C01985632
CCCCOc1c(cc(cc1Cl)C(=O)Nc2c(c3c(s2)CCCC3)C(=O)NCCOC)Cl C39868922
C[C@H](C(=O)Oc1ccc2c(c1)OC(=C([C@H]2c3c(cccc3Cl)Cl)C#N)N)Oc4ccccc4F C40529676
C1CCCc2c(c(c(s2)NC(=O)CCCC(=O)Nc3c(c4c(s3)CCCCCC4)C#N)C#N)CC1 C02085826
CC(C)(C)NC(=O)[C@H](c1ccccc1O)N(c2ccccc2)C(=O)/C(=C\c3ccccc3)/c4ccccc4 C36604090
CCCC(=O)Nc1nc2ccc(cc2s1)NC(=O)/C=C/c3ccc(o3)c4cccc(c4Cl)Cl C22821844
COc1cccc(c1)NS(=O)(=O)c2ccc3c(c2)[C@H]4C=CC[C@H]4[C@H](N3)c5ccccc5C(F)(F)F C58848832
CC[NH+](CC)c1ccc(cc1)n2nc3cc(c(cc3n2)NC(=O)c4cc(ccc4Cl)Br)C C22836989
Cc1cc(c(c(c1)C)NC(=O)CSc2nc3ccc(cc3s2)/N=C/c4c5ccccc5ccc4O)C C59461299
c1cc(c(cc1NC(=O)C(=O)N/N=C/c2ccc(o2)c3cc(cc(c3)Cl)Cl)C(F)(F)F)Cl C59960710
Cc1ccccc1CN2c3ccc(cc3/C(=N/NC(=S)Nc4c(cc(cc4C)C)C)/C2=O)Br C03042999
CCN(c1ccccc1)C(=O)c2ccc(cc2)NCC(=O)Nc3ccc(cc3)I C66092014
CC(C)c1ccc(cc1)NC(=O)[C@H](CCSC)NC(=O)[C@@H]2Cc3ccccc3C[NH2+]2 C05322919
CCSc1nc2c3c(sc2c(n1)NCCCC[NH3+])CC(OC3)(C)C C06757617
Cc1ccc(cc1S(=O)(=O)N)NC(=O)C[NH+]2CC[C@H]3CCCC[C@@H]3C2 C09337799
Cc1ccc(cc1)[C@H](c2cccs2)NC(=O)C[NH+](CC(=O)N)C(C)C C12858063
CC1CCC(CC1)(CNC(=O)CCc2csc(n2)N)[NH+]3CCCCC3 C19664858
CC(C)C[C@@H]1C[C@@H](C[C@H]2N1[C@@H](Cc3c2[nH]c4c3cccc4)C(=O)OC)[NH2+]CCO C12603302
C[C@@H](c1nc(nc(n1)Nc2ccccc2)N)[NH+](C)Cc3ccc(cc3F)F C22965127
CC(C)NC(=O)Nc1ccc(cc1)CN/C=C\2/C=c3ccccc3=[NH+]C2=O C31643607
C[C@H](c1ccc(cc1)S(=O)(=O)N)[NH2+]Cc2ccccc2Br C35230394
C[C@H]([C@@H]1CCC[NH+](C1)C)Nc2ccc(cc2Br)S(=O)(=O)N C37137887
CCOc1c(cc(cc1Br)Cl)NC(=O)[C@@](C)(C2CC2)[NH3+] C37615095
C[C@H](c1ccccc1Br)[NH2+]Cc2cccc(c2)S(=O)(=O)N C37649913
Cc1cccc([nH+]1)N[C@H](c2ccc(cc2)O)c3ccc4ccc(nc4c3O)C C13154121
c1ccc(cc1)[C@H](C(=O)C2=c3ccccc3=[NH+]C2)Sc4[nH]c(=O)cc(n4)N C38791130
CCc1ccc(cc1)[C@H](CNc2ccccc2O)[NH+]3CCN[C@@H](C3)OCC C39532451
Cc1ccc(cc1)NC(=O)COc2ccc(cc2C[NH2+]C(C)(C)CO)Cl C40743572
CC(C)(CNC(=O)CCNC(=O)NC12CC3CC(C1)CC(C3)C2)[NH+](C)C C42158755
C[C@@H](c1cccc(c1)S(=O)(=O)N)[NH2+]Cc2ccc(cc2)Br C42314559
C[NH+](Cc1cc(sc1)Br)CC(=O)Nc2ccc(c(c2)N)F C42360179
C[C@@H](CNC(=O)[C@H]1C[NH2+]C[C@@H]1C(=O)N[C@H]2CCCc3c2cccc3)c4ccccc4 C43222358
Cc1ccc(cc1NS(=O)(=O)c2ccc(cc2)CC[NH3+])Br C44594463
C[C@H](c1ccc(cc1)S(=O)(=O)N)[NH+](C)CC(=O)Nc2ccc(cc2Cl)F C45356130
C[C@@H](c1ccc(cc1)S(=O)(=O)N)[NH+](C)CC(=O)NC2CCCCCC2 C45470396
Cc1ccc(cc1)C[C@H]2CCC[NH+](C2)CCC(=O)Nc3c(ccs3)C(=O)N C51063789
C[C@H]1C[C@@H](C[NH+](C1)CC(=O)NCc2ccc(cc2)NC(=O)NC(C)C)C C51158139
c1cc(ccc1NC(=O)C[NH+]2CCC[C@@H]2C3CCCCC3)S(=O)(=O)N C53211279
Cc1cc(ccc1NC(=O)N[C@@H](C)C[NH+]2C[C@H](C[C@@H](C2)C)C)C(=O)NC C56648539
C[C@H](Cc1ccc(cc1)O)NC(=O)NCc2ccc([nH+]c2)N3CCCCC3 C56769867
Cc1ccc(c(c1)NC(=O)[C@@H](C)[NH2+][C@@H](C)c2ccc3c(c2)CCC(=O)N3)C C56172210
C[C@H](C(=O)Nc1c(ccs1)C(=O)N)[NH+](C)Cc2ccc(cc2)C(C)C C58288884
CCC[NH+](CC(=O)Nc1ccccc1C(=O)N)[C@H]2CCc3ccccc3C2 C60090408
CCCNC(=O)NC(C)(C)C(=O)NC[C@H](c1ccc(cc1)C)[NH+]2CCCC2 C61502515
Cc1ccc2=[NH+][C@H](C(=c2c1)CCN/C(=N/S(=O)(=O)c3ccccc3)/N)C C63676494
CN(C(C1CC1)C2CC2)C(=O)Nc3cccc(c3)C[NH+]4CCC[C@H]4C(=O)N C51191615
CCC(=O)Nc1ccc(cc1C)NC(=O)NC[C@H](C)[NH+]2CCC(CC2)C C65409609
CC(C)[NH+]1CC[C@H](C1)CNC(=O)NNc2c(c(c(c(c2F)F)F)F)F C65520513
CCN(Cc1cccc(c1)C)C(=O)Nc2cccc(c2)C[NH+]3CCC[C@@H]3C(=O)N C65789971
c1cc(ccc1C2(CCC2)CN/C(=[NH+]/C[C@@H]3CCCO3)/N)Br C66244549
C[C@@H]1CCC[C@@H]([NH+]1CC(=O)NCc2ccc(cc2)NC(=O)NC(C)C)C C66532084
CCCC[NH+]1CCCC[C@@H]1CNC(=O)NCC[C@@H]2c3ccccc3NC2=O C66697819
c1cc(sc1)[C@H](c2ccc(cc2)F)NC(=O)C[NH+]3CCC[C@@H]3C(=O)N C66864354
C[NH+](CCCNC(=O)NNC(=O)Cc1ccccc1F)C2CCCCC2 C66908418
C[NH+](C)[C@@H](CNC(=O)NC[C@]1(CCCc2c1cccc2)O)c3cccs3 C66975511
C[C@H](C(=O)NC(=O)NC(C)(C)C)[NH+]1CCC(CC1)[C@@H](c2ccc(cc2)Cl)O C67400709
c1ccc(cc1)CCN2CCC[C@@](C2=O)(C[NH2+]Cc3cc4ccccc4[nH]3)O C67433430
C1CCC(CC1)C[NH+]2CCC[C@@H]2CNC(=O)N3CCC(CC3)CC(=O)N C67481910
CC1CC[NH+](CC1)C[C@H](CNC(=O)Nc2ccc(cc2F)Br)O C67487508
CC1CC[NH+](CC1)C[C@@H](CNC(=O)Nc2cc(ccc2OC(C)C)F)O C67573583
CCCC(=O)Nc1cccc(c1C)NC(=O)NCC[NH+]2CCC[C@H](C2)C C67585064
CC[NH+](C)Cc1cccc(c1)CNC(=O)NC[C@H](c2ccc3ccccc3c2)O C67637855
c1ccc(c(c1)/C=C\2/C(=O)N(C(=S)S2)CCCC(=O)Nc3cc(ccc3[O-])[N+](=O)[O-])Cl C01832166
Cc1cccc(c1)NC(=O)CN2C(=O)/C(=C\c3ccccc3OCc4ccc(cc4)C(=O)[O-])/SC2=O C09260860
COc1cc(cc(c1OCc2cccc(c2)C(=O)[O-])Cl)/C=C/3\C(=O)N(C(=O)N3)c4cccc(c4)Cl C09323448
Cc1c(c(=O)oc2c1c(cc3c2CCC(O3)(C)C)OC)CC(=O)NCC4(CCCCC4)CC(=O)[O-] C12898975
Cc1ccc(c(c1)C)NC(=O)CSc2nc3cc(ccc3c(=O)n2C[C@H]4CCCO4)C(=O)[O-] C13052821
C[C@H](C(=O)Nc1ccc(cc1)C#N)Sc2nc3cc(ccc3c(=O)n2c4ccc(cc4)F)C(=O)[O-] C13093230
Cc1ccc(cc1)S(=O)(=O)N2CCC(CC2)C(=O)Nc3cc(c(cc3Cl)C(=O)[O-])OC C13172296
Cc1c(sc2c1c(=O)n(c(n2)SCC(=O)Nc3cc4ccccc4cc3C(=O)[O-])CCOC)C C13243041
COc1cc(cc(c1OC(F)F)OC)/C=N/Nc2c(c(nc(c2Cl)Cl)C(=O)[O-])Cl C13264385
c1cc(cc(c1)NS(=O)(=O)c2cc(c(cc2Cl)Cl)C(=O)[O-])c3nnc4n3CCCCC4 C13265438
Cc1ccc(cc1)n2c(nnc2SCC(=O)Nc3ccc(cc3C(=O)[O-])Cl)c4ccncc4 C13272386
Cc1cccc(c1)c2nnc(n2CC(=O)[O-])SCC(=O)Nc3cc(c(cc3Cl)C(=O)[O-])OC C13274236
c1ccc(cc1)Cn2c(nnc2SCC(=O)Nc3cc4ccccc4cc3C(=O)[O-])CC(=O)[O-] C13277742
Cc1ccc2c(cc(c(c2n1)OCC(=O)N/N=C/c3ccc(cc3)OCC(=O)[O-])Cl)Cl C13352926
Cc1c(sc2c1c(=O)n(c(n2)SCC(=O)Nc3cc(cc(c3)C(=O)[O-])C(=O)[O-])C(C)C)C C13353938
C=CCn1c(nnc1SCC(=O)Nc2cc(ccc2C(=O)[O-])C(=O)[O-])c3cccc(c3)[N+](=O)[O-] C13407702
CC1CCN(CC1)c2nnc(n2C3CC3)SCC(=O)Nc4c(cc(cc4Cl)Cl)C(=O)[O-] C13408519
COc1cc(c(c(c1OC)OC)NC(=O)COc2ccc(cc2Cl)Br)C(=O)[O-] C13444971
Cc1cc(c(n1c2cc(cc(c2)C(=O)[O-])C(=O)[O-])C)/C=C(/C#N)\C(=O)Nc3ccccc3Cl C15226985
CCCCOC(=O)C1=C(NC2=C([C@H]1c3ccc(c(c3)[N+](=O)[O-])[O-])C(=O)C[C@H](C2)c4ccccc4)C C19832196
CC[C@H](C)c1ccc(cc1)Nc2c(nc3ccccc3n2)[N-]S(=O)(=O)c4cccc5c4nsn5 C01270692
Cc1ccc(cc1)CSc2nnc(s2)N3[C@@H](C(=C(C3=O)[O-])C(=O)c4ccco4)c5ccc(cc5)O C09360029
CC(C)(C)c1ccc(cc1)[C@@H]2CC3=C([C@H](CC(=O)N3)c4cc(c(c(c4)OC)[O-])[N+](=O)[O-])C(=O)C2 C21259592
Cc1c(c(nc(n1)SCC(=O)Nc2c(n(n(c2=O)c3ccccc3)C)C)[O-])Cc4ccc(cc4)F C01443203
c1ccc2c(c1)-c3ccccc3C2COC(=O)N[C@@H](Cc4ccc(cc4)C[P@](=O)(O)[O-])C(=O)[O-] C25782630
CCOC(=O)c1ccc(c(c1)Br)S(=O)(=O)[N-]c2cccc(c2)NC(=O)c3ccco3 C28243390
c1ccc(c(c1)C#N)NC(=O)CSc2nc3cc(ccc3o2)S(=O)(=O)[N-]c4ccccc4Cl C32741656
CC1=C([C@@H](N2C(=CSC2=N1)/C=C(/NCCCN3CCCC3=O)\[O-])c4ccccc4)C(=O)OC C34923546
Cc1ccc(c(c1)C(=O)C2=C(C(=O)N([C@H]2c3ccc(cc3)O)c4nc(c(s4)C(=O)OC)C)[O-])C C34953242
CC(C)c1c(c(n(n1)c2ccc(c(c2)Cl)Cl)[O-])/C=C\3/C(=O)N(C(=O)N3)Cc4ccc(cc4)C#N C35455613
CC1=C([C@@H](N2C(=CSC2=N1)/C=C(/Nc3ccc(cc3)F)\[O-])c4cc(cc(c4)OC)OC)C(=O)OC C35697633
Cc1cc(ccc1Cl)Oc2cnn(c(=O)c2Nc3cccc(c3)C(=O)[O-])c4ccc(cc4)OC C36058925
CC(C)(C)CC(C)(C)NC(=O)[C@@H](c1c(cccc1Cl)Cl)N(C)C(=O)c2cc(ccc2[O-])[N+](=O)[O-] C36530226
CC(C)(C)NC(=O)[C@@H](c1ccc(cc1)Cl)N(C(=O)c2cc(ccc2[O-])[N+](=O)[O-])C(C)(C)C C36585976
Cc1ccc(cc1)NC(=O)CN2C(=O)/C(=C/c3cc(n(c3C)c4ccc(cc4)C(=O)[O-])C)/SC2=O C02805999
c1ccc(c(c1)/C=N/NC(=O)c2cccc(c2)S(=O)(=O)[N-]c3cccc(c3)Cl)OCC(=O)[O-] C34675279
CC(C)Oc1ccc(cc1NC(=O)[C@H]2[C@H]3C[C@@H]([C@@H]2C(=O)[O-])C=C3)S(=O)(=O)N4CCCCC4 C39679439
CCOc1ccccc1Nc2nnc(s2)SCC3=CC(=O)N=C4C3=C([C@@H](S4)C(=O)[O-])C C39691513
c1cc(ccc1C2=N[C@H](N=C2)SCC(=O)Nc3cc(cc(c3)C(=O)[O-])C(=O)[O-])Br C39704648
c1ccc(cc1)CN2CCO[C@H](C2)CNc3ccc(cc3C(=O)[O-])S(=O)(=O)N4CCCCC4 C13191281
COc1ccc(cc1[N-]S(=O)(=O)C)NC(=O)c2cn(nc2c3ccccc3)c4ccccc4 C29817597
Cc1c(c(n2c(n1)c3ccccc3n2)C)CCC(=O)N[C@H](C)c4ccccc4[N-]S(=O)(=O)C C58912410
Cc1cc(c(n1c2cc(cc(c2)C(=O)[O-])C(=O)[O-])C)/C=C\3/C(=O)N/C(=N/c4cccc(c4)Cl)/S3 C59247971
Cc1ccc(cc1C)NC(=O)CN2C(=O)/C(=C/c3cccn3c4ccc(cc4)C(=O)[O-])/SC2=O C16312436
c1ccc(c(c1)C(=O)[O-])NC(=O)C[C@@H]2C(=O)N=C(S2)[N-]N=C3CCCCCCCCCCC3 C22505637
CC\1=CC[C@H](C/C1=N\[N-]C2=NC(=O)[C@@H](S2)CC(=O)Nc3ccc(cc3)/N=N/c4ccccc4)C(=C)C C22506959
CC(=O)c1ccc(cc1)NC(=O)CSC2=C([C@H](C3=C(CCCC3=N2)[O-])c4ccc5c(c4)OCO5)C#N C13174412
c1cc[nH+]c(c1)N2CCN(CC2)c3ccc(cc3C(=O)[O-])[N-]S(=O)(=O)c4ccc(s4)Cl C32961644
Cc1ccc(cc1C)n2c3c(cn2)c(nc(n3)SCC(=O)Nc4nc5ccccc5s4)[O-] C02718077
Cc1ccc(c(c1)C)S(=O)(=O)c2cnc(nc2[O-])SCC(=O)Nc3cc(ccc3OC)C C17026014
CC(C)Oc1ccc(cc1)C(=O)Nc2c(c3c(s2)C[NH+](CC3)C)C(=O)N C04087151
CC(C)[NH+]1CCc2c(sc(c2C(=O)N)NC(=O)/C=C/c3cccs3)C1 C04087272
C[NH+]1CCN(CC1)C(=O)/C(=N\Nc2ccccc2C(F)(F)F)/C(=S)N C04476663
C[C@H]1c2cc(c(cc2CC[NH+]1C[C@@H](CNc3ccc(cc3)O)O)OC)OC C03999537
C[C@@H]1[C@H]([NH2+][C@@H]([C@@H](C1=O)C)c2ccc(c(c2)OC)O)c3ccc(c(c3)OC)O C05722379
C[C@H]1[C@@H]([NH2+][C@@H]([C@@H](C1=O)C)c2ccc(c(c2)OC)O)c3ccc(c(c3)OC)O C05723504
CC(C)C[C@@H](c1nc(co1)C(=O)NC2c3ccccc3-c4c2cccc4)[NH3+] C06762385
c1ccc2c(c1)C[C@H]([NH+](C2)CC(=O)Nc3c(c4c(s3)CCC4)C#N)C(=O)N C09219035
Cc1cc(cc(c1C)NC(=O)C[NH+]2CCc3c(ccs3)C2)S(=O)(=O)N C10341693
c1cc2c3c(n(c2c(c1)Cl)C[C@H](C[NH+](CCO)CCO)O)CCCC3 C12421985
C[C@H]1c2ccsc2CC[NH+]1CC(=O)NCCc3ccc(cc3)S(=O)(=O)N C15547644
c1ccc(c(c1)C(=O)c2cc(cc3c2OCCO3)NC(=O)C[NH3+])Br C20494794
C[C@@H](C[NH2+]Cc1cc(ccc1OCC(=O)NC(C)(C)C)Br)O C20873190
Cc1cccc(c1NC(=S)NC(=[NH2+])N2CCN(CC2)Cc3ccccc3)C C22362999
CC[NH+]1CCc2c(sc3c2C(=N[C@@H](N3)c4ccc(c(c4)OCC)O)O)C1 C22635796
Cc1ccc(c(c1)[C@@H](C)[NH2+][C@@H](C)C(=O)NC(=O)NCC(F)(F)F)OC C25372985
CC1CCC(CC1)NC(=O)C[NH+](C)[C@@H](C)c2ccc(cc2)S(=O)(=O)N C28727427
CCc1cccc(c1NC(=O)Cn2c3ccccc3[nH+]c2NC[C@@H](C)O)C C28915028
CC(C)C[NH+]1CCN(CC1)C(=O)Nc2c(c3c(s2)CCCC3)C(=O)N C34785440
CC[NH+](CC)CCCNS(=O)(=O)c1cc(ccc1N)Br C37928874
COc1c(cc(cc1Br)Cl)S(=O)(=O)N[C@H]2CCCC[C@H]2[NH3+] C38050483
c1ccc(cc1)NCCNC(=O)[C@H]2CN(CC23CC[NH2+]CC3)C(=O)[C@H]4CCC=CC4 C39655621
c1ccc(cc1)CS[C@H]2N[C@@H]3NC4=C([C@@H](N3N2)C5=CC=[NH+]C5)C(=O)CCC4 C39916064
C[C@H]1CCc2c(sc(c2C(=O)N)NC(=O)CN3CC[NH+](CC3)C(C)C)C1 C39972244
Cc1cc([nH+]c(c1/C(=N/O)/N)N(C)Cc2cc(cs2)Br)C C42399440
C[C@H](c1ccc(c(c1)F)OC)[NH2+][C@@H](C)C(=O)NC(=O)NCC(F)(F)F C43665062
Cc1cccc(c1)NC(=O)C[NH+](C)[C@@H](C)c2ccc(cc2)S(=O)(=O)N C45356024
CN(C)c1c(ccc[nH+]1)CNC(=O)NNc2c(c(c(c(c2F)F)F)F)F C46299846
C[C@@H](C(=O)Nc1ccccc1Br)[NH+]2CCC(CC2)CC(=O)N C48026561
C[C@@H]([C@H](c1ccc(s1)Br)Sc2c3c(nc[nH]3)ncn2)[NH3+] C51036257
C[NH+](CCc1ccc(cc1)F)CC(=O)Nc2ccc(cc2)S(=O)(=O)N C55024017
C[C@@H](C(=O)Nc1c(c2c(s1)CCC2)C(=O)N)[NH+](C)Cc3ccc(cc3)F C08532388
CNC(=O)Cc1ccccc1NC(=O)NC[C@@H](c2cccs2)[NH+](C)C C44179954
c1cc(c(cc1[C@@H](CNC(=O)Nc2ccc([nH+]c2)N3CCCC3)O)F)F C48084744
Cc1cc([nH]c(=O)c1CNC(=O)NCc2ccccc2C[NH+](C)C(C)C)C C61551370
C[C@@H](CNS(=O)(=O)c1cc(cc(c1Br)N)Cl)[NH+](C)C C61882189
C[NH+](C)[C@H](CNC(=O)Nc1cc(c[nH]c1=O)C(F)(F)F)c2cccs2 C63162442
c1ccc2=[NH+][C@@H](C=c2c1)C(=O)NCCCC(=O)N[C@@H]3Nc4ccccc4S3 C63295562
c1ccc2=[NH+][C@@H](C=c2c1)C(=O)NCCCC(=O)N[C@H]3Nc4ccccc4S3 C63295565
C1CCc2c(c(c(s2)NC(=O)CC[NH+](CC(=O)N)C3CCCC3)C#N)C1 C63504380
CC(=O)N[C@@H]1Nc2ccc(cc2S1)CC(=O)NCCC3=c4ccccc4=[NH+]C3 C64491144
Cc1c(sc2c1c(nc(n2)CC[NH3+])NCc3c(cccc3OC)OC)C C65370982
C[C@@H](c1cnn(c1)c2ccc(cc2)F)Nc3c4ccccc4nc(n3)CC[NH3+] C65527418
c1cc(cc(c1)S(=O)(=O)N)NC(=O)C[NH+]2CC3C[C@H]4C[C@@H](C3)CC2C4 C65968311
COCC/[NH+]=C(/N)\NCC1(CCOCC1)c2ccc(cc2)Br C66246673
c1cc(ccc1[C@H]2CCC[NH+]2CCC(=O)Nc3ccc(cc3)S(=O)(=O)N)F C25445954
C[C@H](C(=O)NC(=O)NC1CC1)[NH2+]CC2(CCOCC2)c3cccc(c3)Cl C66389326
CCCC[NH+]1CCCC[C@@H]1CNC(=O)N[C@@H]2CCCc3c2ccc(=O)[nH]3 C66698627
CC(=O)Nc1cc(c(cc1F)F)NC(=O)NCC(C)(C)[NH+]2CCCCC2 C66980867
c1ccc2c(c1)nc(s2)c3cc4c(c(c3)O)OCC[NH+](C4)C(CO)CO C67641505
C[NH+](Cc1c(cccc1Cl)F)CC(=O)Nc2c(c3c(s2)CCC3)C(=O)N C08065039
c1ccc(cc1)Sc2ccccc2NC(=O)C[NH+]3Cc4ccccc4C[C@@H]3C(=O)N C08718185
CC[NH+]1CCc2c(sc(c2C(=O)N)NC(=O)CCCSc3ccc(cc3)OC)C1 C09473018
CC1(CC(CC([NH2+]1)(C)C)NC(=O)Cc2csc(n2)NC(=O)c3ccco3)C C10816765
C[NH+](C)CCOc1ccc(cc1CCNS(=O)(=O)c2ccc(cc2)N)Cl C11863697
c1ccc2c(c1)c(cn2CCC(=O)N)C[NH+]3CCC(CC3)(c4ccccc4F)O C12240537
COCCNC1=C([C@H]([C@H](S1)C(=O)c2ccc(cc2)OC(F)F)[NH3+])c3nc4ccccc4s3 C03312377
COCCNC1=C([C@@H]([C@H](S1)C(=O)c2ccc(cc2)OC(F)F)[NH3+])c3nc4ccccc4s3 C03312381
COCCNC1=C([C@H]([C@@H](S1)C(=O)c2ccc(cc2)OC(F)F)[NH3+])c3nc4ccccc4s3 C03312379
C[C@H](C(=O)Nc1c(c2c(s1)CCC2)C(=O)N)[NH+](C)CCCOc3ccccc3 C29854426
C[C@@H](C(=O)Nc1c(c2c(s1)CCC2)C(=O)N)[NH+](C)CCCOc3ccccc3 C29854429
Cc1ccc(cc1I)NC(=O)C[NH+](C)[C@H](C)c2ccc(cc2)S(=O)(=O)N C29061930
CC[NH+](CC)CCn1c(c(sc1=S)C(=O)Nc2ccccc2OCC)N C32952409
C[C@@H](CCCC(C)(C)O)NC(=O)[C@H]1CN(CC12CC[NH2+]CC2)C(=O)c3ccccc3Cl C39631113
CCCCC(=O)N1C[C@@H](C2(C1)CC[NH2+]CC2)C(=O)N[C@@H](C)CCCC(C)(C)O C39631208
CCCCC(=O)N1C[C@H](C2(C1)CC[NH2+]CC2)C(=O)N[C@@H](C)CCCC(C)(C)O C39631212
CCCCC(=O)N1C[C@@H](C2(C1)CC[NH2+]CC2)C(=O)N[C@H](C)CCCC(C)(C)O C39631214
CCC[C@H](C)C(=O)N1C[C@@H](C2(C1)CC[NH2+]CC2)C(=O)N[C@@H](C)CCCC(C)(C)O C39631220
C[C@@H](CCCC(C)(C)O)NC(=O)[C@@H]1CN(CC12CC[NH2+]CC2)C(=O)c3ccccc3C(F)(F)F C39631290
C[C@@H](CCCC(C)(C)O)NC(=O)[C@H]1CN(CC12CC[NH2+]CC2)C(=O)c3ccccc3C(F)(F)F C39631294
CCc1ccc(cc1)C(=O)N2C[C@@H](C3(C2)CC[NH2+]CC3)C(=O)N[C@H](C)CCCC(C)(C)O C39631366
CCC(CC)C(=O)N1C[C@@H](C2(C1)CC[NH2+]CC2)C(=O)N[C@@H](C)CCCC(C)(C)O C39631575
CCC(CC)C(=O)N1C[C@H](C2(C1)CC[NH2+]CC2)C(=O)N[C@@H](C)CCCC(C)(C)O C39631577
CCC(CC)C(=O)N1C[C@@H](C2(C1)CC[NH2+]CC2)C(=O)N[C@H](C)CCCC(C)(C)O C39631579
C[C@H](CCCC(C)(C)O)NC(=O)[C@H]1CN(CC12CC[NH2+]CC2)C(=O)c3cccc(c3F)Cl C39631674
Cc1ccc(c(c1F)F)C(=O)N2C[C@H](C3(C2)CC[NH2+]CC3)C(=O)N[C@@H](C)CCCC(C)(C)O C39631678
Cc1ccc(c(c1F)F)C(=O)N2C[C@H](C3(C2)CC[NH2+]CC3)C(=O)N[C@H](C)CCCC(C)(C)O C39631682
C[C@@H](CCCC(C)(C)O)NC(=O)[C@@H]1CN(CC12CC[NH2+]CC2)C(=O)c3csc4c3cccc4 C39631945
C[C@H](CCCC(C)(C)O)NC(=O)[C@H]1CN(CC12CC[NH2+]CC2)C(=O)c3csc4c3cccc4 C39631949
C[C@@]1(CC[C@]2([C@@H](C1)C(C[C@@H]2[NH2+]Cc3ccc(cc3)OC)(C)C)CCC(=O)NCc4ccco4)O C12531711
C[C@@H](C(=O)Nc1ccc(cc1)C(=O)N)[NH+]2CCN(CC2)Cc3ccc(s3)Cl C40162244
c1c(cc(cc1C(F)(F)F)C(F)(F)F)CNC(=O)[C@H]2C[NH2+]C[C@@H]2C(=O)NC[C@@H]3CCCO3 C43223302
c1ccc(cc1)CCCNC(=O)[C@H]2C[NH2+]C[C@@H]2C(=O)NCC(=O)c3ccccc3 C43223357
C[C@@]1(CC[C@@]2([C@@H](C1)C(C[C@@H]2[NH2+]C3CCC3)(C)C)CCC(=O)NCCN4CCOCC4)O C43547733
C[C@@H](C(=O)Nc1c(ccs1)C(=O)N)[NH+](C)CCCOc2ccc(cc2)Cl C53681464
C[C@H](C(=O)Nc1c(ccs1)C(=O)N)[NH+](C)CCCOc2ccc(cc2)Cl C53681465
C[NH+](CCc1ccc(cc1)F)CC(=O)NCCc2ccc(cc2)S(=O)(=O)N C55023090
Cc1ccc(c(c1)OCC(=O)N(C)C)NC(=O)NC2CC([NH2+]C(C2)(C)C)(C)C C56541115
Cc1ccc(cc1)[C@H](CNC(=O)COc2ccc(cc2)CC(=O)N)[NH+]3CCCC3 C61502354
c1ccc(c(c1)C[NH+]2CCSCC2)NC(=O)NC[C@H](c3ccc(cc3)F)O C61790410
c1ccc(cc1)[C@@H](CNC(=O)CNC(=O)N2CCC3=c4ccccc4=[NH+][C@@H]3C2)O C63271408
c1ccc(cc1)[C@H](CNC(=O)CNC(=O)N2CCC3=c4ccccc4=[NH+][C@@H]3C2)O C63271410
c1ccc(cc1)[C@@H](CNC(=O)CNC(=O)N2CCC3=c4ccccc4=[NH+][C@H]3C2)O C63271412
c1ccc(cc1)[C@H](CNC(=O)CNC(=O)N2CCC3=c4ccccc4=[NH+][C@H]3C2)O C63271414
c1ccc2c(c1)CC[C@@H]2[NH+](CC(=O)NCc3ccc(cc3)OCC(=O)N)C4CC4 C65951438
C[C@H](Cc1cccs1)NC(=O)NCc2cccc(c2)C(=O)NCC[NH+](C)C C67085926
C[C@@H](C(=O)NC(=O)NC(C)(C)C)[NH+]1CCC(CC1)[C@H](c2ccc(cc2)Cl)O C67400710
C[C@@H](c1nc(nc(n1)N(C)C)N)[NH+]2CCC(CC2)[C@H](c3ccc(cc3)Cl)O C67401213
CC(=O)NC[C@H]1CCC[NH+](C1)CC(=O)NC(=O)NC23CC4CC(C2)CC(C4)C3 C67419134
c1ccc2cc(ccc2c1)[C@@H](CNC(=O)Nc3ccc[nH+]c3N4CCOCC4)O C67548711
C[C@@H]1c2c(sc(n2)NC)C[C@]3([C@H]1[C@H]([C@@H](CC3)[C@H](C)C(=O)NCC[NH+]4CCOCC4)O)C C03840519
C[C@@H]1c2c(sc(n2)NC(=O)C3CC3)C[C@]4([C@H]1[C@H]([C@H](CC4)[C@H](C)C(=O)NCC[NH+]5CCOCC5)O)C C03840758
CCCCN(c1c(n(c(=O)[nH]c1=O)CC(C)C)N)C(=O)C[NH+]2CCc3ccccc3C2 C03324748
c1ccc2c(c1)C[C@@H]([NH+](C2)CC(=O)Nc3cccc(c3)S(=O)(=O)N4CCCC4)C(=O)N C08708057
CC(C)c1ccc(cc1)NC(=O)[C@H](CCSC)NC(=O)[C@H]2Cc3ccccc3C[NH2+]2 C08768943
CCc1cccc2c1NC(=O)[C@]23[C@H]4[C@@H]([C@H]([NH2+]3)[C@@H](C)O)C(=O)N(C4=O)Cc5ccccc5OC C08789385
C[C@H](C(=O)Nc1c(c2c(s1)CCC2)C(=O)N)[NH+]3CCC[C@@H]3c4ccc5c(c4)OCCO5 C08924210
c1ccc(cc1)[C@H](C(=O)Nc2ccc3c(c2)OCCO3)NC(=O)[C@@H]4Cc5ccccc5C[NH2+]4 C08970900
CC(=O)Nc1ccc(cc1)NC(=O)C(=O)NC[C@@H](c2ccc3c(c2)CCCN3C)[NH+]4CCCC4 C09135803
C[C@H]1CCc2c(sc(c2C(=O)N)NC(=O)C[NH+]3CCN(CC3)C(=O)c4ccco4)C1 C09167777
c1cc(ccc1CCNC(=O)C[NH+]2CCC[C@@H]2c3ccc4c(c3)OCCO4)S(=O)(=O)N C09245609
CC(C)[NH+]1CCc2c(sc(c2C(=O)N)NC(=O)CCCSc3ccc(cc3)F)C1 C09474781
CCN(c1c(n(c(=O)[nH]c1=O)Cc2ccccc2)N)C(=O)C[NH+](C)Cc3ccccc3C C09507235
CC(C)[C@@H](C(=O)NC(=O)N)Sc1nnc(n1c2ccc(cc2)F)C[NH+]3CCCCC3 C09881502
CCOc1ccc(cc1)NC(=O)[C@H](C(C)C)NC(=O)C2CCN(CC2)C(=O)[C@@H]3CCC[NH2+]3 C12875311
c1cc2c(cc1[C@@H]3CCC[NH+]3CC(=O)Nc4c(c5c(s4)CCC5)C(=O)N)OCCO2 C12985681
c1ccc(cc1)C[C@@H](C(=O)N2CCC3(CC2)c4c([nH]c[nH+]4)CCN3)NC(=O)c5ccco5 C20759548
COC(=O)c1cnn(c1N)c2ccc(cc2)C(=O)NCCC[NH+]3CCc4ccccc4C3 C21652428
C[C@H](C(=O)Nc1cccc(c1)S(=O)(=O)N)[NH+]2CCCN(CC2)c3ccc(cn3)C(F)(F)F C15030623
C[C@H](c1ccc(cc1)S(=O)(=O)N)[NH+](C)CC(=O)N(C)CC(=O)Nc2ccccc2Cl C23259744
C[C@@H](c1ccc(cc1)S(=O)(=O)N)[NH+](C)CC(=O)N(C)CC(=O)Nc2ccccc2Cl C23259748
CC(C)(C)NC(=O)C[NH+]1CCN(CC1)CC(=O)NCC(=O)Nc2ccc(c(c2F)F)F C24072193
C[NH+](Cc1ccccc1)[C@H]2[C@H](O[C@H]([C@H]2O)CO)CNC(=O)c3ccc(cc3)C(F)(F)F C30879661
Cn1c2ccc(cc2n(c1=O)C)[C@H](COc3ccc(cc3)C[NH2+]C45C[C@H]6C[C@@H](C4)CC(C6)(C5)O)O C13729162
C[C@@H](C(=O)NC(=O)N)Sc1nc2c(c3c(s2)CCCC3)c(=O)n1CCC[NH+](C)C C36213540
C[C@H](C(=O)NC(=O)N)Sc1nc2c(c3c(s2)CCCC3)c(=O)n1CCC[NH+](C)C C36213542
c1ccc(cc1)C[C@H](C(=O)N2CCC3(CC2)c4c([nH+]c[nH]4)CCN3)NC(=O)c5ccco5 C25107668
CC(C)[NH+]1CCc2c(sc(c2C(=O)N)NC(=O)c3ccc(cc3)S(=O)(=O)N4CCc5c4cccc5)C1 C11667734
Cc1cccc(c1NC(=O)C[NH+](C)[C@@H](C)C(=O)NCC(=O)Nc2ccc(c(c2F)F)F)C C09684332
C[NH+]1[C@@H](NN[C@@H]1SCC(=O)N/N=C/[C@@H]2C=NN=C2c3ccc(cc3)F)c4cccc(c4)Br C38610019
CCc1ccc(cc1)[C@H](CNS(=O)(=O)C(C)C)N2CC[NH2+][C@@H](C2)c3ccccc3O C39532135
Cc1cc(c(o1)C(F)(F)F)C(=O)N2C[C@@H](C3(C2)CC[NH2+]CC3)C(=O)N[C@@H](C)CCCC(C)(C)O C39631917
c1ccc(c(c1)CNC(=O)[C@H]2CN(CC23CC[NH2+]CC3)C(=O)[C@H]4CCC=CC4)Sc5ccccc5CO C39657774
CCCC[C@H](C)C(=O)N1C[C@H](C2(C1)CC[NH2+]CC2)C(=O)NCc3[nH]c(=O)c4ccccc4n3 C39676305
Cc1ccc(c(c1F)C(=O)N2C[C@H](C3(C2)CC[NH2+]CC3)C(=O)N[C@@H](C(C)C)C(=O)NC(C)(C)C)F C39685801
CC(C)[C@@H](C(=O)NC(C)(C)C)NC(=O)[C@H]1CN(CC12CC[NH2+]CC2)C(=O)c3csc(c3OC)Cl C39685845
Cc1cc(c(o1)C(F)(F)F)C(=O)N2C[C@H](C3(C2)CC[NH2+]CC3)C(=O)N[C@@H](C(C)C)C(=O)NC(C)(C)C C39685861
c1ccc(cc1)[C@H]2NN[C@H](N2c3ccccc3)SCC(=O)N/N=C/C4=c5ccccc5=[NH+]C4 C39769753
COc1ccc(cc1)CN[C@H]2C[C@H]3C(=O)NC[C@H]([NH+]3C2)CCC(=O)NCc4ccc(cc4)F C22936759
Cc1c(c2cc(ccc2[nH]1)C#N)CCNC(=O)[C@H]3CN(CC34CC[NH2+]CC4)C(=O)C5CCC5 C44714486
CC(C)[C@@H](c1ccc2c(c1)OCCCO2)[NH2+]Cc3nc4ccccc4c(=O)n3CC(=O)N C49581020
c1c(cc(c(c1Br)S(=O)(=O)NCC[NH+]2CCCC2)Br)N C54111730
C[C@H]1c2cc3c(cc2C4(CCCC4)C[NH+]1CC(=O)NCc5ccc(cc5)OCC(=O)N)OCCO3 C59392329
CCOc1cccc(c1)N2C(=O)C[C@H](C2=O)SC(=[NH2+])N/N=C(\C)/c3ccc(cc3)O C59489436
C[NH+](CCNS(=O)(=O)c1c(cc(cc1Br)N)Br)C2CC2 C61992598
C[C@@H](C(=O)NCCC1=c2ccccc2=[NH+]C1)NC(=O)[C@@H]3Cc4c(ccc(c4OC)OC)N3 C63328935
C[C@@H](C(=O)NCCC1=c2ccccc2=[NH+]C1)NC(=O)[C@H]3Cc4c(ccc(c4OC)OC)N3 C63328937
c1ccc2=[NH+][C@@H](C=c2c1)C[C@H](C(=O)Nc3ccc(cc3)Cl)NS(=O)(=O)c4ccc5c(c4)CCC(=O)N5 C63732004
c1ccc2=[NH+]CC(=c2c1)C[C@H](C(=O)NC[C@@H]3NN=C4N3CCC4)NC(=O)c5cccs5 C64185689
c1ccc2c(c1)C[C@H](NC2)C(=O)N[C@@H](CC3=c4ccccc4=[NH+]C3)C(=O)NC[C@H]5CCCO5 C64428316
C[C@@H]1c2c(sc(n2)NC)C[C@]3([C@H]1[C@H]([C@H](CC3)[C@H](C)C(=O)NCC[NH+]4CCOCC4)O)C C03840520
c1ccc2c(c1)C[C@H]([NH+](C2)CC(=O)Nc3cccc(c3)S(=O)(=O)N4CCCC4)C(=O)N C08708059
CCc1cccc2c1NC(=O)[C@@]23[C@H]4[C@@H]([C@@H]([NH2+]3)[C@@H](C)O)C(=O)N(C4=O)Cc5ccccc5OC C08789383
CCc1cccc2c1NC(=O)[C@@]23[C@H]4[C@@H]([C@H]([NH2+]3)[C@@H](C)O)C(=O)N(C4=O)Cc5ccccc5OC C02134633
CC[NH+]1CCc2c(sc(c2C(=O)N)NC(=O)[C@H]3CCCN3S(=O)(=O)c4ccc(cc4)C)C1 C08868727
c1ccc(cc1)/C=C/S(=O)(=O)N2CC[NH+](CC2)CC(=O)Nc3c(c4c(s3)CCC4)C(=O)N C08937786
c1cc(ccc1CCNC(=O)C[NH+]2CCC[C@H]2c3ccc4c(c3)OCCO4)S(=O)(=O)N C09245611
c1cc(cc(c1)S(=O)(=O)NC2=[NH+]CCC2)NC(=S)NC(=O)c3ccc(cc3Cl)F C09403001
CC(C)[C@H](C(=O)NC(=O)N)Sc1nnc(n1c2ccc(cc2)F)C[NH+]3CCCCC3 C09881504
CC[NH+]1CCc2c(sc(c2C(=O)N)NC(=O)[C@@H]3CCCCN3S(=O)(=O)c4cccs4)C1 C10774729
CC[NH+]1CCc2c(sc(c2C(=O)N)NC(=O)[C@H]3CCCCN3S(=O)(=O)c4cccs4)C1 C10774746
CCOc1ccccc1C[NH+]2CCNC(=O)[C@@H]2CC(=O)NCc3cc4cc(ccc4[nH]3)F C11815109
C[C@@H]1CN(C[C@@H](O1)C)C(=O)c2cc(cc(c2)NC(=O)C)C[NH2+]Cc3cc(ccc3O)Cl C11996482
Cc1cccc(c1C)n2c3c(cn2)[C@@H](CCC3)[NH2+]Cc4cn(c5c4cccc5)CC(=O)N C11938081
COc1cc2c(cc(c(n2)N3CCC[C@@H](C3)O)C[NH2+]C4CCC(CC4)O)c(c1OC)OC C12132622
Cc1ccc(cc1)S(=O)(=O)N2CCC[C@H](C2)C(=O)Nc3c(c4c(s3)C[NH+](CC4)C)C(=O)N C14023343
Cc1ccc2c(c1)[C@@H](CC3(O2)CC[NH+](CC3)C[C@@H](c4ccc(c(c4)NC(=O)C)OC)O)O C19219213
CCOc1ccc(cc1)NC(=O)CSc2nc3c(c([nH]n3)C)c(=[NH2+])n2c4ccc(cc4)Br C04654488
CCOc1ccccc1NC(=O)CSc2nc3c(c([nH]n3)C)c(=[NH2+])n2c4cccc(c4)C C20759482
COc1ccc2c(c1)c(c[nH]2)C3=CC[NH+](CC3)CC[C@@H]4c5ccc(cc5CCO4)C(=O)N C26498914
CC1([C@@H]2CC[C@]1([C@H](C2)N3C(=O)[C@H](NC3=O)C[NH3+])CS(=O)(=O)N4CCC5(CCc6c5cccc6)CC4)C C27325769
CSCC[C@H](C(=O)N1CCC2(CC1)c3c([nH+]c[nH]3)CCN2)NC(=O)c4ccc(o4)Br C25106797
Cc1cccc(c1NC(=O)C[NH+](C)[C@H](C)C(=O)NCC(=O)Nc2ccc(c(c2F)F)F)C C09684335
CC(=O)Nc1cccc(c1)NC(=O)C2=CC3=[NH+][C@H](C[C@@H](N3N2)C(F)(F)F)c4ccco4 C01326515
C[C@@H](CCCC(C)(C)O)NC(=O)[C@@H]1CN(CC12CC[NH2+]CC2)C(=O)c3ccc(o3)c4ccccc4F C39631988
CCCC[C@@H](C)C(=O)N1C[C@@H](C2(C1)CC[NH2+]CC2)C(=O)NCc3[nH]c(=O)c4ccccc4n3 C39676302
CC(C)[C@@H](C(=O)NC(C)(C)C)NC(=O)[C@@H]1CN(CC12CC[NH2+]CC2)C(=O)c3csc(c3OC)Cl C39685844
Cc1cc(c(o1)C(F)(F)F)C(=O)N2C[C@@H](C3(C2)CC[NH2+]CC3)C(=O)N[C@@H](C(C)C)C(=O)NC(C)(C)C C39685860
CSCCC(=O)N1C[C@@H](C2(C1)CC[NH2+]CC2)C(=O)NCCNC(=O)Cc3cccc4c3cccc4 C39691354
CCc1ccc(cc1)C(=O)N2C[C@H](C3(C2)CC[NH2+]CC3)C(=O)NCCNC(=O)OC(C)(C)C C39693409
CC(C)(C)OC(=O)NCCNC(=O)[C@@H]1CN(CC12CC[NH2+]CC2)C(=O)c3ccc(cc3)Br C39693438
CC(C)(C)OC(=O)NCCNC(=O)[C@H]1CN(CC12CC[NH2+]CC2)C(=O)c3ccc(cc3)Br C39693439
Cc1ccc(cc1)CC(=O)N2C[C@@H](C3(C2)CC[NH2+]CC3)C(=O)NCCNC(=O)OC(C)(C)C C39693576
Cc1ccc(cc1)CC(=O)N2C[C@H](C3(C2)CC[NH2+]CC3)C(=O)NCCNC(=O)OC(C)(C)C C39693577
Cc1ccc(cc1)CS[C@H]2NN[C@@H](S2)SCC(=O)N/N=C/C3=c4ccccc4=[NH+]C3 C39923304
CCc1c(c(cc([nH+]1)C)NCC(=O)[C@@]2(CC[C@H]3[C@]2(CC[C@H]4[C@@H]3CCC5=CC(=O)CC[C@@]45C)C)O)O C43735937
C[C@@H](c1ccc(cc1)S(=O)(=O)N)[NH+](C)CC(=O)c2c3ccccc3[nH]c2c4ccccc4 C45416019
C[C@H](CC[NH+](C)C)NS(=O)(=O)c1c(cc(cc1Br)N)Br C49554808
CSCC[C@@H](C(=O)N1CCC2(CC1)c3c([nH]c[nH+]3)CCN2)NC(=O)c4ccc(o4)Br C20592279
CC(=O)[C@]1(CC[C@H]2[C@@]1(CC[C@H]3[C@@H]2CCC4=C/C(=N\OCC(=O)NCCc5c[nH]c[nH+]5)/CC[C@]34C)C)O C35361452
CC[C@@]1(CCC(=O)NC1=O)c2ccc(cc2)NC(=O)C(=O)NCCC3=c4ccccc4=[NH+]C3 C63279882
CC[C@]1(CCC(=O)NC1=O)c2ccc(cc2)NC(=O)C(=O)NCCC3=c4ccccc4=[NH+]C3 C63279883
C[C@H](C(=O)NCCC1=c2ccccc2=[NH+]C1)NC(=O)[C@@H]3Cc4c(ccc(c4OC)OC)N3 C63328936
c1cc2=[NH+]CC(=c2cc1Cl)CCN3C[C@H](CC3=O)C(=O)N[C@@H]4NN[C@@H](S4)C(F)(F)F C63557466
CC(C)CN/C(=C\1/CN(C=C(C1=O)C(=O)NCC[C@@H]2[NH+]=c3ccc(cc3=[NH+]2)Cl)C(C)C)/[O-] C64137155
CN(Cc1ccccc1N2CCOCC2)C(=O)[C@@H](CC3=c4ccccc4=[NH+]C3)NC(=O)N C64147772
CN(Cc1ccccc1N2CCOCC2)C(=O)[C@H](CC3=c4ccccc4=[NH+]C3)NC(=O)N C64147773
C[C@@H](C(=O)NNC(=O)CC1=c2ccccc2=[NH+]C1)NS(=O)(=O)/C=C/c3ccccc3 C64340245
C[C@H](C(=O)NNC(=O)CC1=c2ccccc2=[NH+]C1)NS(=O)(=O)/C=C/c3ccccc3 C64340247
CSCC[C@H](C(=O)N1CCC2(CC1)c3c([nH]c[nH+]3)CCN2)NC(=O)c4ccc(o4)Br C25106797
Cc1ccc2c(c1)c(nc(n2)NC(=[NH2+])NC(=S)Nc3ccc(c(c3)Cl)C)C C01109831
Cc1ccc2c(c1)c(nc(n2)NC(=[NH2+])NC(=S)Nc3cccc(c3C)Cl)C C02422581
C[C@H](c1ccc(cc1)c2ccc(o2)C[NH2+]CCc3ccc(cc3)S(=O)(=O)N)O C07541052
Cc1cccc(c1NC(=O)C[NH+](CC(=O)Nc2c(cccc2C)C)CC(=O)NC(=O)NC)C C08705604
Cc1cc2c(c(c1)Cl)NC(=O)[C@]23[C@H]4[C@@H]([C@@H]([NH2+]3)CC(=O)N)C(=O)N(C4=O)Cc5ccccc5 C02137954
c1ccc(cc1)CCn2c(=O)c(c(nc2O)O)[C@H]3c4c(c5ccccc5[nH]4)CC[NH2+]3 C09014204
Cc1ccccc1NC(=[NH2+])Nc2[nH]c(=O)cc(n2)CSc3ccc(cc3)Cl C09264438
C[NH+](CC(=O)Nc1ccc(cc1)S(=O)(=O)N)CC(=O)Nc2ccc(c(c2F)F)F C09506739
Cc1cc2c(c(c1)Cl)NC(=O)[C@@]23[C@H]4[C@@H]([C@H]([NH2+]3)CC(=O)N)C(=O)N(C4=O)Cc5ccccc5 C02137952
CC(C)CSc1[nH]c(=O)c(c(n1)O)[C@H]2c3c(c4cc(ccc4[nH]3)Cl)CC[NH2+]2 C12896312
CC(C)CSc1[nH]c(=O)c(c(n1)O)[C@@H]2c3c(c4cc(ccc4[nH]3)Cl)CC[NH2+]2 C12896320
Cc1cccc(c1NC(=O)c2ccc3c(c2)sc(n3)Nc4cc(cc[nH+]4)N)Cl C13536577
CCc1ccc(cc1)n2c(=O)c(c(nc2O)O)[C@H]3c4c(c5cc(ccc5[nH]4)OC)CC[NH2+]3 C09088619
C[NH+](Cc1ccccc1)[C@H]2[C@H](O[C@H]([C@H]2O)CO)CNC(=O)Nc3ccc(cc3F)F C20465948
c1cc(ccc1CC[NH2+]CC(=O)Nc2ccc(c(c2)Cl)Cl)S(=O)(=O)N C21265800
C[C@H](C(=O)Nc1cccc(c1)S(=O)(=O)N)[NH+]2CCC(=CC2)c3ccc(cc3)O C25680293
C[C@@H](C(=O)Nc1cccc(c1)S(=O)(=O)N)[NH+]2CCC(=CC2)c3ccc(cc3)O C25680295
C[C@H](C(=O)Nc1c(c2c(s1)CCC2)C(=O)N)[NH+]3CCC(=CC3)c4ccc(cc4)O C25680380
C[C@@H](C(=O)Nc1c(c2c(s1)CCC2)C(=O)N)[NH+]3CCC(=CC3)c4ccc(cc4)O C25680382
CC[NH+](CCC(=O)Nc1ccc(cc1)C(=O)N)CC(=O)N[C@@H](C)c2ccccc2Cl C29520476
CC[NH+](CCC(=O)Nc1ccc(cc1)C(=O)N)CC(=O)N[C@H](C)c2ccccc2Cl C29520477
c1ccc2c(c1)CCC[C@H]2OC[C@@H](C[NH2+]CCc3ccc(cc3)S(=O)(=O)N)O C32682392
c1ccc2c(c1)CCC[C@H]2OC[C@H](C[NH2+]CCc3ccc(cc3)S(=O)(=O)N)O C32682394
c1ccc(cc1)[C@H]2CC3=C(Cc4c3c(nc([nH+]4)NN)NN)[C@@H](S2)c5ccccc5 C34789433
c1ccc(cc1)[C@@H]2CC3=C(Cc4c3c(nc([nH+]4)NN)NN)[C@H](S2)c5ccccc5 C34789435
c1ccc(cc1)[C@H]2CC3=C(Cc4c3c(nc([nH+]4)NN)NN)[C@H](S2)c5ccccc5 C34789438
c1ccc(cc1)CNc2c3c(c(c(n2)NCC[NH3+])C#N)CCN(C3)Cc4ccccc4 C20763764
Cc1ccc(cc1)NC(=O)C[NH+](C)CC(=O)Nc2c(c3c(s2)CCC3)C(=O)N C07623780
c1cc(ccc1C2=CN=[NH+][C@H]2c3ccc(cc3O)OCC(=O)NN)Br C38769075
CCc1cc(c(cc1OCC(=O)NN)O)[C@H]2C(=C(N=[NH+]2)C)c3ccc4c(c3)OCCO4 C39030305
Cc1c(cccc1Cl)NC(=O)c2c(c\3c(o2)CC(C/C3=N\NC(=[NH2+])N)(C)C)C C39855956
Cc1ccc(cc1Cl)NC(=O)c2c(c\3c(o2)CC(C/C3=N\NC(=[NH2+])N)(C)C)C C39855960
Cc1ccc2cccc(c2n1)Oc3c(c(ncn3)NC4CC([NH2+]C(C4)(C)C)(C)C)N C40752280
CC1(CC(CC([NH2+]1)(C)C)Nc2c(c(ncn2)NC34CC5CC(C3)CC(C5)C4)N)C C40755650
c1ccc(cc1)N(c2ccccc2)Nc3c(c(nc[nH+]3)NCCN4CCOCC4)N C40778005
Cc1c\2c(oc1C(=O)Nc3ccc(cc3)Br)CCC/C2=N\NC(=[NH2+])N C40824913
c1ccc2c(c1)nc(s2)Nc3cc(c(c4n3ncc4)C#N)NC5CCC(CC5)[NH3+] C45321460
Cc1cc(cc(c1C)NC(=O)C[NH+]2CCC[C@@H]2c3ccc(cc3)O)S(=O)(=O)N C48290717
Cc1cc(cc(c1C)NC(=O)C[NH+]2CCC[C@H]2c3ccc(cc3)O)S(=O)(=O)N C48290718
Cc1ccc(cc1O)NC(=O)c\2cc3ccc(cc3o/c2=[NH+]\Nc4ccccc4)O C35999743
Cc1ccc(c(c1)NC(=O)CONC(=[NH2+])CC(=O)Nc2ccccc2OC)OC C03329001
Cc1ccc(cc1S(=O)(=O)N)NC(=O)COC(=O)c2c(c3c(cc([nH+]c3s2)C)C)N C29033561
CC1CC[NH+](CC1)[C@H](CNC(=O)[C@@H](CCSC)NC(=O)N)c2cccs2 C58118287
c1ccc2c(c1)nc3n2[C@H](NC(=[NH2+])N3)c4ccc(cc4Br)OCCO C58489671
CC1(CC(CC([NH2+]1)(C)C)NC(=O)CSc2nnc(n2N)c3cccc(c3)OC)C C59805467
c1ccc2=[NH+]CC(=c2c1)[C@@H](CNC(=O)CCCNC(=O)N)c3ccccc3Cl C63784638
c1ccc2=[NH+]CC(=c2c1)[C@H](CNC(=O)CCCNC(=O)N)c3ccccc3Cl C63784640
c1ccc2=[NH+]CC(=c2c1)CCNC(=O)[C@H]3N[C@@H](NO3)CC(=O)Nc4ccc(cc4F)F C63795091
Cc1cccc(n1)NC(=O)c\2cc3ccc(cc3o/c2=[NH+]\c4ccc(cc4)C(=O)N)O C67297877
c1cc(oc1)CNC(=O)c\2cc3ccc(cc3o/c2=[NH+]\c4ccc(cc4)C(=O)N)O C67299207
c1ccc(c(c1)C2CC[NH2+]CC2)NC(=S)NC(=O)c3ccc(o3)c4ccc(cc4)Cl C04441221
COc1cc(cc(c1OCC(=O)N)I)C[NH2+]C2CCCCC2 C02891118
CCOC(=O)c1c2c(sc1NC(=O)[C@H](C)[NH+]3CCC(CC3)C(=O)N)C[C@H](CC2)C C03252575
c1ccc2c(c1)nc(s2)[C@@H]3CCC[NH+]3CC(=O)Nc4cccc(c4)S(=O)(=O)N C07141043
COc1cc2c(cc1OC)[C@@H]([NH2+]CC2)c3c(nc(n(c3=O)CCc4ccccc4)O)O C08768495
COc1ccccc1CN2C(=O)[C@@H]3[C@H]([NH2+][C@@]4([C@@H]3C2=O)c5ccccc5NC4=O)Cc6ccc(cc6)O C08789280
CC(C)Cn1c(c(c(=O)[nH]c1=O)[C@H](c2ccc(cc2)Br)[NH+]3CCOCC3)N C09222791
C[NH+]1CCc2c(sc(c2C(=O)N)NC(=O)CCCSc3ccc(cc3)OC)C1 C09473028
Cc1c(n(c(c1C#N)NC(=O)C[NH+]2Cc3ccccc3C[C@H]2C(=O)N)Cc4ccco4)C C09639517
CCOc1cc(cc(c1OCC(=O)N)Br)C[NH2+][C@H](C)c2cc(c(cc2Cl)Cl)F C09712602
c1c(cc(c(c1Br)OC[C@@H](C[NH+](CCO)CCO)O)Br)Br C02700712
c1cc(ccc1NC(=O)C[NH+]2CCC(CC2)(C(=O)N)N3CCCCC3)Br C19899342
COc1cccc(c1)C[C@]2(CCC[NH+](C2)Cc3cn(c4c3cccc4)CC(=O)N)CO C20138004
CSCC[C@@H](C(=O)N1CCC2(CC1)c3c([nH]c[nH+]3)CCN2)NC(=O)CCCc4ccccc4 C20573605
Cc1ccc(c(c1)C)NC(=O)NC(=O)CN2CC[NH+](CC2)CC(=O)Nc3c(cccc3C)C C20810818
Cc1c(n(c(c1C#N)NC(=O)C[NH+]2Cc3ccccc3C[C@H]2C(=O)N)c4ccc(cc4)OC)C C22190003
C[C@H](C(=O)Nc1c(c2c(s1)CCC2)C(=O)N)[NH+](C)CCCOc3ccc(cc3)F C30268463
C[NH+](CC(=O)Nc1ccccc1SC)CC(=O)NC(=O)NCCc2cccs2 C31037618
CC[C@H](CNC(=O)c1cc(ccc1OC)S(=O)(=O)N)[NH+]2CCc3ccccc3C2 C29911388
Cc1cc(ccc1NC(=O)C[NH+](C)CC(=O)N[C@@H]2CCCCNC2=O)Br C32913421
Cc1cc(ccc1NC(=O)C[NH+](C)CC(=O)N[C@H]2CCCCNC2=O)Br C32913422
CCC[NH+]1CCc2c(sc(c2C(=O)N)NC(=O)c3ccc(c(c3)OCC)OCC)C1 C36629246
CCOc1ccc(cc1)OCC(=O)Nc2c(c3c(s2)C[NH+](CC3)C(C)C)C(=O)N C36629398
COc1ccc(c(c1)OC)NC(=O)c2c3c(sc2NC(=O)C[NH2+]CC=C)CCC3 C02837615
CCCCNC(=O)CSc1nc2c(c([nH]n2)C)c(=[NH2+])n1c3cccc(c3C)Cl C18180469
CC(=O)Nc1cccc(c1)NC(=O)C2=CC3=[NH+][C@@H](C[C@H](N3N2)C(F)(F)F)c4ccco4 C01326517
c1ccc2=[NH+]CC(=c2c1)/C=N/NC(=O)[C@@H]3C=C(NN3)c4cccc(c4)OCc5ccc(cc5)Cl C38999238
C[C@H](CCCC(C)(C)O)NC(=O)[C@H]1CN(CC12CC[NH2+]CC2)C(=O)c3ccc(cc3)C(F)(F)F C39631288
CSCCC(=O)N1C[C@H](C2(C1)CC[NH2+]CC2)C(=O)NCc3ccccc3Sc4ccccc4CO C39657742
CCc1ccc(cc1)C(=O)N2C[C@H](C3(C2)CC[NH2+]CC3)C(=O)N[C@@H](C(C)C)C(=O)NC(C)(C)C C39685741
CC(C)[C@@H](C(=O)NC(C)(C)C)NC(=O)[C@@H]1CN(CC12CC[NH2+]CC2)C(=O)c3cccc(c3F)Cl C39685806
CC(C)[C@@H](C(=O)NC(C)(C)C)NC(=O)[C@@H]1CN(CC12CC[NH2+]CC2)C(=O)c3cc(ccc3F)Cl C39685836
CCN1[C@@H](NN=C1S[C@@H](c2ccccc2)C(=O)C3=c4ccccc4=[NH+]C3)CCC(=O)N C39726887
CCN1[C@H](NN=C1S[C@@H](c2ccccc2)C(=O)C3=c4ccccc4=[NH+]C3)CCC(=O)N C39726889
C[C@@]1(CC[C@]2([C@@H](C1)C(C[C@@H]2[NH2+]Cc3cccn3C)(C)C)CCC(=O)NCCOC)O C35442598
CCCCCCC(=O)N1C[C@@H](C2(C1)CC[NH2+]CC2)C(=O)N[C@H](C)c3c([nH]nc3C)C C44713990
c1cc(ccc1C[NH2+]Cc2cc(c(o2)Br)Br)S(=O)(=O)N C50358343
Cc1ccc2c(c1)[nH]c(n2)[C@H](C)NC(=O)[C@H]3CN(CC34CC[NH2+]CC4)C(=O)c5ccccc5OC C44737103
CCCCCCC(=O)N1C[C@@H](C2(C1)CC[NH2+]CC2)C(=O)N[C@H](C)c3[nH]c4cc(ccc4n3)C C44737378
c1cc(cc(c1)NC(=O)/C=C/c2ccc(cc2)N3CCCC3=O)C[NH+]4CCC[C@@H]4C(=O)N C59935617
C[C@@H](C(=O)NC(=O)NC(C)(C)C)S[C@@H]1NN=C(N1C2CC2)C3=c4ccccc4=[NH+]C3 C39796077
CC(=O)Nc1cccc(c1)NC(=O)CCNC(=O)N2CCC3=c4ccccc4=[NH+][C@@H]3C2 C63271464
Cc1ccccc1NC(=S)N/C(=N/c2nc(cc(n2)C)C)/NCCC3=c4cc(ccc4=[NH+]C3)Cl C63308326
C[C@@H]1c2ccc(c(c2OC(=O)[C@@H]1CC(=O)NCCC3=c4cc(ccc4=[NH+]C3)OC)O)O C63385423
c1ccc2c(c1)C(=O)N[C@H](C(=N2)O)CCC(=O)NCCC3=c4cc(ccc4=[NH+]C3)Cl C63386724
CC(=O)Nc1ccc(cc1)NC(=O)CCCNC(=O)N2CCC3=c4ccccc4=[NH+][C@@H]3C2 C63389832
c1ccc2c(c1)CC3(CCCC3)[C@@H]4C2=[NH+]C(=NC4=O)NNC(=S)NC5CCCCC5 C63463102
c1ccc2=[NH+]CC(=c2c1)C3=CCN(CC3)C(=O)C[C@H](c4ccccc4Cl)NC(=O)N C64182124
C[C@@H]1C(=C(NO1)C)CSc2c(cccn2)C(=O)NNC(=O)C3=c4ccccc4=[NH+]C3 C64208106
C[C@H]1c2c(cc(cc2OC(=O)[C@@H]1CC(=O)NCCC3=c4cc(ccc4=[NH+]C3)OC)O)O C64600258
CCCCc1ccc(cc1)N2C(=O)[C@@H]3[C@@H]([NH2+][C@]4([C@@H]3C2=O)c5ccc(c(c5NC4=O)C)Cl)CC(=O)N C08788979
Cc1cc2c(c(c1)Cl)NC(=O)[C@]23[C@H]4[C@@H]([C@H]([NH2+]3)Cc5ccc(cc5)O)C(=O)N(C4=O)CCc6ccccc6 C08790257
Cc1c(ccc2c1NC(=O)[C@@]23[C@H]4[C@@H]([C@@H]([NH2+]3)CC(=O)N)C(=O)N(C4=O)CCc5ccccc5)Cl C08790270
Cc1c(ccc2c1NC(=O)[C@@]23[C@H]4[C@@H]([C@H]([NH2+]3)CC(=O)N)C(=O)N(C4=O)CCc5ccccc5)Cl C08790272
C[C@@H]1C[C@H](CN(C1)S(=O)(=O)c2ccc(cc2)C(=O)Nc3c(c4c(s3)C[NH+](CC4)C(C)C)C(=O)N)C C04177763
c1cc(cc(c1)S(=O)(=O)N)NC(=O)c2ccc(cc2)NC(=O)C[NH+]3CCC[C@@H]3c4cccs4 C09580135
CC[NH+]1CCC[C@@H]1CNC(=O)[C@@]2(c3cc(ccc3NC(=O)N2c4cccc(c4)OC)Br)O C09836186
CC[NH+]1CCC[C@H]1CNC(=O)[C@@]2(c3cc(ccc3NC(=O)N2c4cccc(c4)OC)Br)O C03670516
C[C@@]1(C(=O)NC(=O)N1)CSc2ccccc2C(=O)NC[C@H](c3ccc(cc3)OC)[NH+]4CCCCC4 C12812309
Cc1cc2c(c(c1)Cl)NC(=O)[C@@]23[C@H]4[C@@H]([C@@H]([NH2+]3)CC(=O)N)C(=O)N(C4=O)CCc5ccccc5 C12886618
CCc1ccccc1Nc2nc(nc(n2)N)C[NH+]3CCC[C@H]3c4cc(ccc4OC)OC C13016107
CCCCn1c(c(c(=O)[nH]c1=O)N(C2CCCC2)C(=O)C[NH+]3CCc4c(ccs4)[C@H]3C)N C13120921
CC1(CC(CC([NH2+]1)(C)C)Nc2ccc(cc2[N+](=O)[O-])S(=O)(=O)Nc3ccccc3)C C12541871
Cc1c2c(=[NH2+])n(c(nc2[nH]n1)SCC(=O)Nc3ccc(cc3)C(C)C)c4ccc(cc4)OC C02927438
CCOc1cc(cc(c1OCC(=O)N)Br)C[NH2+]C2C3CC4CC(C3)CC2C4 C22073854
c1ccc(cc1)COc2ccc(cc2C(=O)N)[C@@H](C[NH2+]C[C@H]3c4ccccc4CCO3)O C22589482
c1ccc(cc1)COc2ccc(cc2C(=O)N)[C@@H](C[NH2+]C[C@@H]3c4ccccc4CCO3)O C22589494
c1ccc(c(c1)NC(=O)C[NH+]2CCN(CC2)CC(=O)NC(=O)NCCc3cccs3)Cl C23478790
CC1(Cc2c(c(sc2C([NH2+]1)(C)C)NC(=O)c3ccc(cc3)S(=O)(=O)N(C)c4ccccc4)C(=O)N)C C08881832
CCOC(=O)C[C@@H]1CCN(C[C@@H]1CC[NH+]2CCC[C@H]2C(=O)N)C(=O)NC3CCCCC3 C20462860
C[C@]1([NH+]=C(N=C(N1c2ccccc2)N)N)CCCOc3ccccc3C(=O)NCBr C17025401
CC(C)NC(=O)c1ccc(c(c1)NS(=O)(=O)c2ccc3c(c2)CCCC3)N4CC[NH2+]CC4 C33033780
COC(=O)[C@@H]1Cc2c3ccccc3[nH]c2[C@@H]4N1[C@@H](C[C@H](C4)[NH2+]CCO)c5ccc(cc5)F C12603243
Cc1ccccc1C[NH+]2CCN(CC2)CC(=O)Nc3c(c(c(s3)C(=O)N)C)C(=O)OC(C)C C20418580
c1ccc(cc1)[C@@H](C/C(=N/NC(=[NH2+])N)/CC[NH+]2CCCC2)c3c(c4ccccc4oc3=O)[O-] C16958097
CCOc1ccc(cc1)N2C(=O)Nc3ccc(cc3[C@@]2(C(=O)NCC[NH+](C)C)O)Br C03670433
CC1=C([C@@H]([NH+]=N1)c2ccc(cc2O)OCC(=O)NN)Oc3ccccc3Br C38775990
c1ccc2=[NH+]CC(=c2c1)/C=N/NC(=O)[C@H]3C=C(NN3)c4cccc(c4)OCc5ccc(cc5)Cl C38999241
c1cc2c(cc1[C@H]3C[C@H](N4[C@@H]([NH2+]3)C[C@@H](N4)C(=O)NCc5cc6cc(ccc6[nH]5)Cl)C(F)(F)F)OCO2 C39440413
Cc1ccc(cc1)Oc2c(cccn2)C(=O)N3C[C@@H](C4(C3)CC[NH2+]CC4)C(=O)N[C@@H](C)CCCC(C)(C)O C39631849
CCC(CC)C(=O)N1C[C@H](C2(C1)CC[NH2+]CC2)C(=O)NCc3ccccc3Sc4ccccc4CO C39657724
CCOc1ccccc1C(=O)N2C[C@@H](C3(C2)CC[NH2+]CC3)C(=O)NCc4cc5ccccc5[nH]4 C39671474
CCCC[C@H](C)C(=O)N1C[C@H](C2(C1)CC[NH2+]CC2)C(=O)N[C@@H](C(C)C)C(=O)NC(C)(C)C C39685857
CC(C)[C@@H](C(=O)NC(C)(C)C)NC(=O)[C@@H]1CN(CC12CC[NH2+]CC2)C(=O)c3ccc(o3)c4ccc(cc4)F C39685876
C[C@H](c1ccc(cc1)S(=O)(=O)N)[NH+](C)CC(=O)Nc2ccc(cc2)C(=O)OC(C)C C23259818
CCOC(=O)c1ccccc1Nc2c(c(nc[nH+]2)N(Cc3ccccc3)c4ccccn4)N C40799035
C[C@]12CC[C@H]([C@@]([C@H]1Cc3c([nH+]c(s3)NCc4ccccc4)[C@H]2CC(=O)Nc5ccccc5)(C)CO)O C43553253
C[C@H](c1ccc(cc1)S(=O)(=O)N)[NH+](C)CC(=O)c2c3ccccc3[nH]c2c4ccccc4 C45416021
CC[C@@H](C12CC3CC(C1)CC(C3)C2)[NH2+]CC(=O)Nc4cccc(c4)S(=O)(=O)/N=C\5/CCCN5 C48366044
CCCCCCC(=O)N1C[C@H](C2(C1)CC[NH2+]CC2)C(=O)N[C@H](C)c3[nH]c4cc(ccc4n3)C C44737381
Cc1ccc2c(c1)[nH]c(n2)[C@@H](C)NC(=O)[C@@H]3CN(CC34CC[NH2+]CC4)C(=O)c5ccc(o5)c6ccccc6F C39695840
Cc1ccc2c(c1)[nH]c(n2)[C@H](C)NC(=O)[C@@H]3CN(CC34CC[NH2+]CC4)C(=O)c5ccc(o5)c6ccccc6F C39695841
CC1CCN(CC1)C(=O)c2ccc(cc2)Nc3cc(nc([nH+]3)N)Nc4ccc5c(c4)scn5 C39300817
Cc1cc([nH+]c2c1c(c(s2)C(=O)OCC(=O)NC(=O)NC34CC5CC(C3)CC(C5)C4)N)C C10645046
C[C@H]1C(=C(NN1c2cccc(c2)C(F)(F)F)C)C(=O)C(=O)NNC(=O)CC3=c4ccccc4=[NH+]C3 C63905996
CCCC[C@@H]1NN[C@@H](S1)NC(=O)[C@@H]2CC(=O)N(C2)CCC3=c4cc(ccc4=[NH+]C3)OC C63941325
CCCC[C@@H]1NN[C@H](S1)NC(=O)[C@@H]2CC(=O)N(C2)CCC3=c4cc(ccc4=[NH+]C3)OC C63941331
C[C@@H]1NN[C@@H](S1)C(=O)Nc2cccc(c2)C(=O)NCCC3=c4cc(ccc4=[NH+]C3)Cl C64502495
C[C@H]1NN[C@@H](S1)C(=O)Nc2cccc(c2)C(=O)NCCC3=c4cc(ccc4=[NH+]C3)Cl C64502496
Cc1ccc(cc1NC(=O)[C@H]2c3ccccc3SN2)C(=O)NCCC4=c5cc(ccc5=[NH+]C4)Cl C64540119
CC(C)(C)c1ccc(cc1)/C=C/c2ccc3c(c2)C(=O)N4C[C@H](C[C@H]4C(=O)N3)NC(=O)C[NH2+]C C08299606
Cc1ccc2c(c1)c(nc(n2)NC3=[NH+][C@@H](CC(=O)N3)C(=O)Nc4ccc(c(c4)Cl)Cl)C C08453419
Cc1ccc2c(c1)c(nc(n2)NC3=[NH+][C@H](CC(=O)N3)C(=O)Nc4ccc(c(c4)Cl)Cl)C C08453420
C[C@H]1c2cc3c(cc2C4(CCCC4)C[NH+]1CC(=O)Nc5ccc(cc5)S(=O)(=O)N)OCCO3 C08709152
C[C@H]1c2cc3c(cc2C4(CCCC4)C[NH+]1CC(=O)Nc5cccc(c5)S(=O)(=O)N)OCCO3 C08988692
CC(=O)Nc1ccc(cc1)N2C[C@@]34C=C[C@@H](O3)[C@@H]([C@@H]4C2=O)C(=O)NC5CC([NH2+]C(C5)(C)C)(C)C C09134415
CC(=O)Nc1ccc(cc1)N2C[C@@]34C=C[C@@H](O3)[C@H]([C@H]4C2=O)C(=O)NC5CC([NH2+]C(C5)(C)C)(C)C C09134419
c1cc2c(cc1[C@H]3CCC[NH+]3CC(=O)Nc4cc5c(cc4Br)[nH]c(=O)[nH]5)OCCO2 C09603623
C[C@H]([C@H]1[C@@H]2[C@@H](C(=O)N(C2=O)CCc3ccccc3)[C@@]4([NH2+]1)c5cccc(c5NC4=O)Cl)O C12882687
C[C@@H]([C@H]1[C@@H]2[C@@H](C(=O)N(C2=O)CCc3ccccc3)[C@@]4([NH2+]1)c5cccc(c5NC4=O)Cl)O C12882696
C[C@H]([C@@H]1[C@@H]2[C@@H](C(=O)N(C2=O)CCc3ccccc3)[C@@]4([NH2+]1)c5cccc(c5NC4=O)Cl)O C12882702
C[C@@H]([C@@H]1[C@@H]2[C@@H](C(=O)N(C2=O)CCc3ccccc3)[C@@]4([NH2+]1)c5cccc(c5NC4=O)Cl)O C12882709
c1cc(sc1)C[NH+](C[C@@H]2CCCO2)CC(=O)NCCc3ccc(cc3)S(=O)(=O)N C17307862
c1cc(sc1)C[NH+](C[C@H]2CCCO2)CC(=O)NCCc3ccc(cc3)S(=O)(=O)N C17307864
Cc1ccc2c(c1)[C@@H](CC3(O2)CC[NH+](CC3)C[C@H](c4ccc(c(c4)NC(=O)C)OC)O)O C19219215
Cc1ccc2c(c1)[C@@H](CC3(O2)CC[NH+](CC3)C[C@@H](c4ccc(cc4)[C@@H](C)NC(=O)C)O)O C19219236
CCC(=O)Nc1ccc(cc1)[C@@H](C[NH+]2CCC3(CC2)C[C@@H](c4cc(ccc4O3)Cl)O)O C19499322
C[C@@H]1[C@H](CC[C@]2([C@H]1[C@H]([C@@H](CC2)[C@H](C)C(=O)NCC[NH+]3CCCC3)O)C)NS(=O)(=O)C C20467405
C[C@@H]1[C@H](CC[C@]2([C@H]1[C@H]([C@H](CC2)[C@H](C)C(=O)NCC[NH+]3CCCC3)O)C)NS(=O)(=O)C C20467407
c1ccc(cc1)N/[NH+]=c\2/c(cc3ccc(cc3o2)O)C(=O)Nc4ccc(c(c4)Cl)Cl C09660256
COc1ccc(cc1)n2c(c3c(nc(nc3n2)N4CCC[NH2+]CC4)c5ccc(cc5)Cl)N C35577218
C[C@@H]1C2=C([C@@H](O[C@@H]2C)NC(=O)C[NH+]3CCC4=C([C@@H]3c5ccccc5)CCS4)C(=O)NN1 C38797076
C[C@H]1C2=C([C@H](O[C@@H]2C)NC(=O)C[NH+]3CCC4=C([C@@H]3c5ccccc5)CCS4)C(=O)NN1 C38797084
c1ccc(cc1)C(=O)c2ccccc2NC(=O)c3c(c4cc5c([nH+]c4s3)CCCCCC5)N C39327304
C[C@H](CCCC(C)(C)O)NC(=O)[C@@H]1CN(CC12CC[NH2+]CC2)C(=O)c3ccc(c(c3)C(F)(F)F)F C39631439
C[C@@H](CCCC(C)(C)O)NC(=O)[C@@H]1CN(CC12CC[NH2+]CC2)C(=O)c3ccc(cc3)Br C39631492
C[C@@H](CCCC(C)(C)O)NC(=O)[C@@H]1CN(CC12CC[NH2+]CC2)C(=O)COc3cccc(c3)Cl C39631693
Cc1ccc(cc1C)C(=O)N2C[C@H](C3(C2)CC[NH2+]CC3)C(=O)N[C@H](C)CCCC(C)(C)O C39631818
C[C@@H](CCCC(C)(C)O)NC(=O)[C@@H]1CN(CC12CC[NH2+]CC2)C(=O)c3ccc4ccccc4n3 C39632085
Cc1ccc(cc1)C(=O)N2C[C@@H](C3(C2)CC[NH2+]CC3)C(=O)N[C@@H](C(C)C)C(=O)NC(C)(C)C C39685688
CC(C)[C@@H](C(=O)NC(C)(C)C)NC(=O)[C@@H]1CN(CC12CC[NH2+]CC2)C(=O)CCCc3ccccc3 C39685840
CC(C)[C@@H](C(=O)NC(C)(C)C)NC(=O)[C@@H]1CN(CC12CC[NH2+]CC2)C(=O)c3csc4c3cccc4 C39685866
Cc1ccc(c(c1)C)C(=O)N2C[C@H](C3(C2)CC[NH2+]CC3)C(=O)N[C@@H](C(C)C)C(=O)NC(C)(C)C C39685873
C[C@@]1(CC[C@]2([C@@H](C1)C(C[C@@H]2[NH2+]C3CCN(CC3)C)(C)C)CCC(=O)NCCN4CCOCC4)O C12531465
CC(=O)N1CCC(CC1)[NH2+][C@H]2CC([C@H]3[C@]2(CC[C@](C3)(C)O)CCC(=O)NC4CC4)(C)C C43548067
c1cc(cc(c1)F)COc2ccc(cc2)[C@H]3NC(=[NH2+])Nc4n3c5cc6c(cc5n4)OCCCO6 C12548239
Cc1cc(cc(c1C)NC(=O)C[NH+](C2CC2)[C@@H](C)c3ccccc3Cl)S(=O)(=O)N C59333904
CCCOc1ccc(cc1[C@@H]2NC(=[NH+]c3n2c4cc5c(cc4n3)OCCCO5)N)Br C12507758
CCCOc1ccc(cc1[C@H]2NC(=[NH+]c3n2c4cc5c(cc4n3)OCCCO5)N)Br C12507759
c1cc(cc(c1)NC(=O)C[NH+](CCC2CCCCC2)CC(=O)N)C(=O)N3CCSCC3 C60356763
C[C@@H](c1cccc(c1)S(=O)(=O)N)[NH+](C)CCC(=O)Nc2c(c3c(s2)CCCC3)C#N C60377214
CS(=O)(=O)N[C@@H]1Nc2ccc(cc2S1)C(=O)NCCC3=c4cc(ccc4=[NH+]C3)F C63281124
c1ccn(c1)[C@H]2Nc3ccc(cc3S2)C(=O)NCC(=O)NCCC4=c5cc(ccc5=[NH+]C4)F C63295206
Cc1cc2=C([C@H]([NH+]=c2c(c1)NC(=O)NC)C(=O)NCc3ccc(cc3)OC(C)C)c4ccccc4 C63746420
C[C@@H]1CC(=C(N1Cc2ccc(cc2)S(=O)(=O)N)C)C(=O)NCCC3=c4ccccc4=[NH+]C3 C64003394
COc1ccc2=[NH+][C@@H]3[C@@H](NCCC3=c2c1)[C@@H]4C(=N[C@@H](N(C4=O)c5cccc(c5)C(F)(F)F)O)O C64136862
COc1ccc2=[NH+][C@@H]3[C@H](NCCC3=c2c1)[C@@H]4C(=N[C@@H](N(C4=O)c5cccc(c5)C(F)(F)F)O)O C64136864
c1ccc2=[NH+]CC(=c2c1)C[C@@H](C(=O)NCC3=CN4CC=CC=C4N3)NC(=O)c5cccs5 C64220444
COc1ccc(cc1)CN2[C@@H](N=C([C@H](C2=O)[C@@H]3[C@@H]4C(=c5cc(ccc5=[NH+]4)Cl)CCN3)O)O C64600300
COc1ccc(cc1)CN2[C@H](N=C([C@H](C2=O)[C@@H]3[C@@H]4C(=c5cc(ccc5=[NH+]4)Cl)CCN3)O)O C64600301
CSCC(=O)N1CC[NH2+][C@@H](C1)C(=O)N[C@@H](Cc2cccs2)C(=O)N C03838552
CC(C)[C@@H](C(=O)N1CCC(CC1)C(=O)N[C@@H](C)C(=O)Nc2ccc(cc2)F)[NH3+] C04082292
Cc1cccc(c1NC(=S)NNC(=O)c2ccccc2C3=[NH+]CCCN3)C C04305370
COc1cc2c(c(c1OC)OC)-c3ccc(c(=O)cc3[C@H](CC2)[NH3+])NCCO C05512914
c1ccc(cc1)[C@@H](CC(=O)c2cc3ccccc3oc2=O)[NH2+]C(CO)(CO)CO C05684591
c1ccc(cc1)[C@H](CC(=O)c2cc3ccccc3oc2=O)[NH2+]C(CO)(CO)CO C05684823
COc1cc2c(c(c1OC)OC)-c3ccc(c(=O)cc3[C@@H](CC2)[NH3+])NCCO C01872649
C[C@H](C(=O)N[C@@H]1CCCc2c1cccc2)[NH2+]Cc3ccc(cc3)S(=O)(=O)N C03332933
CC[C@@H](CO)[NH2+]Cc1cc(c(cc1Br)OCC(=O)N)OCC C06702252
CC[C@H](CO)[NH2+]Cc1cc(c(cc1Br)OCC(=O)N)OCC C06702253
CC[C@H](CO)[NH2+]Cc1cc(c(c(c1)Br)OCC(=O)N)OCC C08327005
CC(C)[C@H](C(=O)N[C@@H](C)c1ccccc1)NC(=O)C2CCN(CC2)C(=O)[C@H](CCSC)[NH3+] C08952674
c1ccc(c(c1)[C@@H](CCNC(=[NH2+])NCCCc2c[nH]cn2)c3ccccn3)Cl C13816122
c1ccc(c(c1)[C@@H](CCNC(=[NH2+])NCCCc2c[nH]cn2)c3ccccn3)F C13816196
c1ccc(c(c1)[C@H](CCNC(=[NH2+])NCCCc2c[nH]cn2)c3ccccn3)F C13816200
Cc1ccc(c(c1)C)NC(=O)[C@H](C[NH+](CC(C)C)CC(C)C)/C(=N/NC(=S)N)/C C16958068
C[C@]12C[NH+]3C[C@](C1=O)(CN(C2)[C@@H]3[C@@](C)([C@](C)([C@@](C)(CO)O)O)O)c4ccccc4 C19339005
CC[NH+](CCC(=O)Nc1ccc(cc1)C(=O)N)CC(=O)N[C@@H](c2ccc(cc2)C)c3cccs3 C29449307
CC[NH+](CCC(=O)Nc1ccc(cc1)C(=O)N)CC(=O)N[C@H](c2ccc(cc2)C)c3cccs3 C29449311
c1cc(ccc1NC(=O)c2coc(n2)[C@H](CO)[NH3+])I C33537259
c1ccnc(c1)[C@H](CCCN/C(=[NH+]/CCCc2c[nH]cn2)/N)c3ccc(cc3)F C13816249
c1cc(c(cc1S(=O)(=O)N)Br)NC(=O)[C@@H]2CSC[NH2+]2 C37041611
CC1(Cc2c(c(sc2C([NH2+]1)(C)C)NC(=O)c3ccc(cc3)S(=O)(=O)N4CCCCCC4)C(=O)N)C C08881872
C[C@H](c1ccccc1)NC(=O)[C@H](C(C)C)NC(=O)C2CCN(CC2)C(=O)[C@H](CCSC)[NH3+] C38564418
CCC[NH2+]C[C@@H](COc1ccc(cc1C(=O)CCc2ccc(cc2)O)O)O C39291184
CO[C@@H]1C[C@H]([NH2+]C1)C(=O)Nc2ccc(cc2Br)S(=O)(=O)N C40633500
CC[NH+](CC)[C@H](CNC(=O)[C@H](CCSC)NC(=O)N)c1ccsc1 C41427987
CC(C)[NH+](C)Cc1ccccc1CNC(=O)C(=O)Nc2ccccc2CC(=O)N C41488539
C[NH+](CCCNC(=O)C(=O)Nc1ccccc1CC(=O)N)CC(F)(F)F C41922666
C[C@H]([C@@H](c1nc(co1)C(=O)Nc2ccc(cc2)I)[NH3+])O C43216954
c1ccc(cc1)SC[C@H]([C@@H](C[NH+]2C[C@@H]3CCCC[C@@H]3C[C@H]2C(=O)[O-])O)[NH3+] C44135684
c1ccc2c(c1)c(c3ccccc3c2Sc4cccc[n+]4[O-])[C@@H](CC(=O)N)[NH3+] C44254310
C[C@@H](c1cccc(c1)S(=O)(=O)N)NC(=O)NCCC[NH+](C)CC(F)(F)F C45125107
CC[NH+](CC)[C@@H](CC(C)C)CNC(=O)C(=O)Nc1c(ccs1)C(=O)N C47970751
CC[NH+](CC)[C@H](CC(C)C)CNC(=O)C(=O)Nc1c(ccs1)C(=O)N C47970754
CC(C)[NH+](C)Cc1ccccc1CNC(=O)C(=O)Nc2c(ccs2)C(=O)N C47972466
C[C@H]1CCCC[NH+]1CCCCNC(=O)C(=O)Nc2c(ccs2)C(=O)N C47999917
C[NH+](CCCNC(=O)C(=O)Nc1c(ccs1)C(=O)N)CC(F)(F)F C48001500
c1cc(oc1c2c3c([nH+]c4c2c(c(s4)C(=O)N)N)CCCCCC3)C(F)(F)F C49070922
c1cc(oc1)/C=C/c2c3c([nH+]c4c2c(c(s4)C(=O)N)N)CCCCCC3 C49071434
c1cc(cc(c1)S(=O)(=O)N)c2c[nH+]c(c3c2scc3c4ccc(c(c4)Cl)F)N C28884841
c1cc2c(cc1Cl)cc(/c(=[NH+]/c3c(c4c(s3)CCCC4)C(=O)N)/o2)C(=O)N C02473698
CC[NH+](CC)[C@@H](CC(C)C)CNC(=O)Nc1ccccc1SCC(=O)N C58896767
c1cc(ccc1/[NH+]=c\2/c(cc3cc(cc(c3o2)Cl)Cl)C(=O)N)S(=O)(=O)N C59170355
c1cc(c(cc1OCCO)Br)CN[C@H]2CCC[NH+](C2)CC(=O)N C62257754
Cc1cccc(c1OC[C@H](CNC(=[NH2+])NCCc2ccc(cc2)OC)O)C C66244705
C[NH+](CCNC(=O)C(=O)Nc1ccccc1CC(=O)N)Cc2ccccc2 C67380046
C[C@@H](C(=O)Nc1c(c2c(s1)CCC2)C(=O)N)[NH+]3CCC[C@@H](C3)CNC(=O)C C67416044
C[C@H](C(=O)Nc1c(c2c(s1)CCC2)C(=O)N)[NH+]3CCC[C@@H](C3)CNC(=O)C C67416047
CC(=O)NC[C@@H]1CCC[NH+](C1)CC(=O)Nc2c(c3c(s2)CCC3)C(=O)N C67418237
CCOc1cc(cc(c1OCC(=O)N)I)C[NH2+]C(C)C C04839509
CCOc1ccc(cc1)NC(=S)N2CCC(CC2)(C(=O)N)[NH+]3CCCCC3 C04916350
Cc1ccccc1C[NH+](C)[C@@H](C)C(=O)NCCc2ccc(cc2)S(=O)(=O)N C08494100
Cc1ccccc1C[NH+](C)[C@H](C)C(=O)NCCc2ccc(cc2)S(=O)(=O)N C08494105
CC[NH+]1CCc2c(sc(c2C(=O)N)NC(=O)CSc3ccc(cc3)OC)C1 C10022379
COc1cccc(c1)[C@H](C[NH+]2CCC3(CC2)C[C@H](c4cc(ccc4O3)O)O)O C12330098
COc1cccc(c1)[C@@H](C[NH+]2CCC3(CC2)C[C@H](c4cc(ccc4O3)O)O)O C12330102
COc1cccc(c1)[C@H](C[NH+]2CCC3(CC2)C[C@@H](c4cc(ccc4O3)O)O)O C12330106
c1cc(ccc1C(=O)N)NC(=O)CC[NH+]2CCN(CC2)Cc3ccc(s3)Cl C28883022
C[C@H](c1ccc(cc1)S(=O)(=O)N)[NH+](C)CC(=O)N[C@@H]2CCCc3c2cccc3 C32542227
C[C@@H](c1ccc(cc1)S(=O)(=O)N)[NH+](C)CC(=O)N[C@@H]2CCCc3c2cccc3 C32542228
CC(C)[NH+]1CCc2c(sc(c2C(=O)N)NC(=O)COc3ccc(cc3)F)C1 C36628961
CC(C)[NH+]1CCc2c(sc(c2C(=O)N)NC(=O)c3ccc(o3)Br)C1 C36629037
c1c(cc(c(c1NC(=O)[C@@H]2C[C@@H](C[NH2+]2)O)OC(F)F)Br)Cl C37020249
c1c(cc(c(c1NC(=O)[C@H]2C[C@@H](C[NH2+]2)O)OC(F)F)Br)Cl C37020250
c1c(cc(c(c1NC(=O)[C@@H]2C[C@H](C[NH2+]2)O)OC(F)F)Br)Cl C37020251
c1c(cc(c(c1NC(=O)[C@H]2C[C@H](C[NH2+]2)O)OC(F)F)Br)Cl C37020252
CCOc1c(cc(cc1Br)Br)C[NH2+]CCS(=O)(=O)N C37261825
C[NH+]1CC[C@@H](C1)CNS(=O)(=O)c2c(cc(cc2Br)N)Br C37645694
COC(=O)c1cc(cc(c1NC(=O)[C@@H]2C[C@@H](C[NH2+]2)O)Br)Br C37769913
COC(=O)c1cc(cc(c1NC(=O)[C@H]2C[C@@H](C[NH2+]2)O)Br)Br C37769914
COC(=O)c1cc(cc(c1NC(=O)[C@@H]2C[C@H](C[NH2+]2)O)Br)Br C37769915
COC(=O)c1cc(cc(c1NC(=O)[C@H]2C[C@H](C[NH2+]2)O)Br)Br C37769916
C[C@H](c1ccc(cc1)S(=O)(=O)N)[NH2+][C@H](C)c2ccc(s2)Br C38002546
C[NH+](Cc1ccsc1)Cc2ccc(c(=O)[nH]2)C(=O)NC[C@@H]3Nc4ccccc4S3 C39387750
Cc1ccc(cc1)C(=O)N2C[C@@H](C3(C2)CC[NH2+]CC3)C(=O)N[C@@H](C)CCCC(C)(C)O C39631118
Cc1ccc(cc1)C(=O)N2C[C@H](C3(C2)CC[NH2+]CC3)C(=O)N[C@H](C)CCCC(C)(C)O C39631124
Cc1cccc(c1)C(=O)N2C[C@H](C3(C2)CC[NH2+]CC3)C(=O)N[C@@H](C)CCCC(C)(C)O C39631178
Cc1cccc(c1)C(=O)N2C[C@@H](C3(C2)CC[NH2+]CC3)C(=O)N[C@H](C)CCCC(C)(C)O C39631183
CC[C@@H](C)C(=O)N1C[C@H](C2(C1)CC[NH2+]CC2)C(=O)N[C@@H](C)CCCC(C)(C)O C39631478
C[C@@H](CCCC(C)(C)O)NC(=O)[C@@H]1CN(CC12CC[NH2+]CC2)C(=O)[C@@H]3CCC=CC3 C39631951
C[C@H](CCCC(C)(C)O)NC(=O)[C@H]1CN(CC12CC[NH2+]CC2)C(=O)[C@@H]3CCC=CC3 C39631958
c1ccc(cc1)NCCNC(=O)[C@@H]2CN(CC23CC[NH2+]CC3)C(=O)[C@H]4CCC=CC4 C39655618
c1ccc2cc(ccc2c1)C(=O)N3C[C@@H](C4(C3)CC[NH2+]CC4)C(=O)NCc5cc6ccccc6[nH]5 C39671408
c1ccc2cc(ccc2c1)C(=O)N3C[C@H](C4(C3)CC[NH2+]CC4)C(=O)NCc5cc6ccccc6[nH]5 C39671409
Cc1ccsc1C[NH+](C)[C@@H](C)C(=O)N[C@@H](C)c2ccc(cc2)S(=O)(=O)N C42474044
Cc1ccsc1C[NH+](C)[C@H](C)C(=O)N[C@@H](C)c2ccc(cc2)S(=O)(=O)N C42474046
COc1cccc(c1)CCNC(=O)[C@H]2C[NH2+]C[C@@H]2C(=O)N[C@H]3CCCc4c3cccc4 C43222431
c1ccc(cc1)OCCNC(=O)[C@H]2C[NH2+]C[C@@H]2C(=O)N[C@@H]3CCCc4c3cccc4 C43222434
c1ccc2c(c1)CCC[C@@H]2NC(=O)[C@H]3C[NH2+]C[C@@H]3C(=O)N[C@@H]4CCc5c4cccc5 C43223114
c1ccc2c(c1)CCC[C@@H]2NC(=O)[C@H]3C[NH2+]C[C@@H]3C(=O)N[C@H]4CCc5c4cccc5 C43223116
c1c(cc(c(c1Br)S(=O)(=O)N[C@H]2CC[NH+](C2)C3CC3)Br)N C44686702
Cc1ccc(cc1)C[NH+](C)[C@@H](C)C(=O)NCCc2ccc(cc2)S(=O)(=O)N C08533237
Cc1ccc(cc1)C[NH+](C)[C@H](C)C(=O)NCCc2ccc(cc2)S(=O)(=O)N C08533238
c1ccc(cc1)[C@@H](CNC(=O)Cn2cc(c3c2cccc3)C(=O)N)[NH+]4CCCC4 C48286022
C1CCc2c(c3c(nc(nc3s2)C[NH+]4CCC[C@H](C4)C(=O)NC5CC5)N)C1 C51046134
C[C@H](C(=O)Nc1c(c2c(s1)CCC2)C(=O)N)[NH+](C)Cc3cccc(c3)OC C08492741
Cc1cc(c(c(c1)C)NC(=O)CNC(=O)NCC(C)(C)[NH+]2C[C@@H](C[C@@H](C2)C)C)C C54726009
C[C@@H](CC[NH+](C)C)NC(=O)NCCC(=O)Nc1ccc(cc1)Br C62504035
c1ccc2c(c1)[C@H](NS2)C(=O)Nc3ccccc3C(=O)NCCC4=c5ccccc5=[NH+]C4 C64507982
CCOc1cc(cc(c1OCc2ccccc2)Br)CNc3ccc(cc3)S(=O)(=O)N C00624146
COc1ccc(cc1)S(=O)(=O)c2c(c(sc2Nc3ccccc3F)C(=O)c4ccccc4)N C02694284
CC(C)c1ccc(cc1)C(=O)NC(=S)NNC(=O)COc2ccc(cc2Br)C(C)C C10453224
Cc1ccc(c(c1)C)NS(=O)(=O)c2ccc(cc2)NC(=S)NC(=O)/C=C/c3ccc(cc3)F C12500602
C[C@]12CC/C(=N\OCC(=O)NCCc3ccc(cc3)O)/C=C1CC[C@@H]4[C@@H]2CC[C@]5([C@H]4CC[C@]5(C)O)C C12878176
Cc1ccc(cc1C)S(=O)(=O)Nc2cccc(c2)NC(=O)[C@@H](C(C)C)NC(=O)c3cccs3 C12561007
Cc1ccc(o1)/C=C/C2=Cc3c(c(sc3C(C2)(C)C)NC(=O)CSc4nnc(s4)N)C#N C13114711
CC(C)(C)c1ccc(cc1)C(=O)Nc2ccc(cc2)NC(=S)NC(=O)c3ccc(o3)Br C13632770
c1cc(ccc1/C=C/C(=O)NC(=S)NNC(=O)COc2ccc(cc2Br)Cl)F C13986945
CCCCOc1ccc(cc1Br)C(=O)NC(=S)NNC(=O)Cc2ccc(cc2)Cl C14041458
c1ccc(cc1)COc2cccc(c2)C(=O)NC(=S)Nc3cccc(c3)NC(=O)c4ccccc4 C14274241
CCCCOc1ccc(cc1Br)C(=O)NC(=S)Nc2ccc(cc2)C(=O)NC(C)C C14554683
Cc1c(c(n(n1)Cc2c(cccc2Cl)Cl)Cl)/C=C/C(=O)Nc3cccc(c3)S(=O)(=O)N C14878345
Cc1ccc(cc1)Nc2cc(nc(n2)C)Nc3ccc(cc3)NS(=O)(=O)c4ccc(cc4F)F C15838415
CCc1cccc(c1)NC(=O)Nc2ccc(cc2)[C@@H]3C(=C(N(C(=S)N3)C)C)C(=O)OCC(C)C C16610187
CCN1C(=C([C@H](NC1=S)c2ccc(cc2)NC(=O)Nc3ccc(cc3)C(C)C)C(=O)OCC)C C16610413
Cc1cccc(c1NC(=O)CN(C)C(=O)CSc2nc(c3c4c(sc3n2)C[C@@H](CC4)C)N)C C19315984
CC1=C([C@H](C(=C(N1)SCC(=O)Nc2ccccc2)C#N)c3cccs3)C(=O)Nc4ccccc4 C00722082
c1ccc(c(c1)C(=O)N[C@@H](C(Cl)(Cl)Cl)NC(=S)Nc2ccc(cc2)[N+](=O)[O-])Cl C19799812
CCOC(=O)C1=C(NC2=C([C@@H]1c3cc(cs3)CSc4nnc(s4)N)C(=O)CC(C2)(C)C)C C19875027
Cc1ccccc1NC(=O)C2=C(NC(=C([C@H]2c3ccco3)C#N)SCC(=O)Nc4ccccc4)C C09968572
C[C@@H](C(=O)Nc1ccc(cc1)NC(=S)NC(=O)/C=C/c2cccs2)Oc3ccccc3Cl C20119675
CCOC(=O)c1c2c(sc1NC(=S)NNC(=O)c3csc4c3CC[C@H](C4)C)CCCCC2 C20168498
Cc1ccc(cc1)OCC(=O)NC(=S)Nc2cc(c(c(c2)c3nc4cc(ccc4o3)C(C)C)O)C C20976143
c1cc(cc(c1)Br)NC(=O)CCSc2nc([nH]n2)N/N=C/c3ccc(cc3)Cl C21077934
C[C@H]1CCc2c(sc3c2c(nc(n3)SCC(=O)N(C)CC(=O)Nc4ccccc4Cl)N)C1 C21231239
Cc1ccc(cc1)n2c(nnc2SCC(=O)Nc3c(ccs3)C(=O)N)c4ccc(cc4)Cl C21456035
Cc1ccc(cc1)S(=O)(=O)c2ccc(cc2)NNC(=O)[C@@H](C(C)C)NC(=O)c3cccc(c3)C C23078004
Cc1ccc(cc1)S(=O)(=O)c2ccc(cc2)NNC(=O)[C@H](C(C)C)NC(=O)c3cccc(c3)C C23078006
CCCCC1=Nc2c(c3c(s2)COC(C3)(C)C)[C@H](N1N)SCC(=O)Nc4ccccc4Cl C26961082
CC[C@@H](C(=O)Nc1nc2ccc(cc2s1)S(=O)(=O)N)Sc3cc(c4cccc(c4n3)C)C C32528974
c1cc(ccc1NC(=O)CSc2nc3ccc(cc3s2)NC(=O)Nc4ccc(cc4)Cl)F C33018406
Cc1cccc(c1C)NC(=O)Nc2ccc3c(c2)sc(n3)SCC(=O)Nc4ccc(cc4)F C33018414
Cc1ccc(c(c1)NC(=O)Nc2ccc3c(c2)sc(n3)SCC(=O)Nc4cccc(c4)OC)C C33019057
CC(C)(C)NC(=O)[C@H](c1c(cccc1Cl)Cl)N(Cc2ccco2)C(=O)c3cccc(c3O)O C36500829
CC(C)(C)CC(C)(C)NC(=O)[C@H](c1ccc(cc1)Cl)N(C(=O)c2cccc(c2O)O)C(C)(C)C C36587088
CC1=C([C@H](c2c(c(sc2N1)C(=O)C34CC5CC(C3)CC(C5)C4)N)c6ccc(cc6)OC)C(=O)OC C39327025
C[C@@H](c1ccc(cc1)Br)NC(=O)COC(=O)c2c(c(c(c(n2)Cl)Cl)N)Cl C39560958
c1ccc(cc1)c2c(c3ccccc3[nH]2)/C=N/N=C/4\NC(=O)[C@@H](S4)CC(=O)Nc5ccc(cc5)F C40460630
Cc1c(cccc1Cl)NC(=S)NNC(=O)c2cccc(c2)S(=O)(=O)N3C[C@@H](C[C@@H](C3)C)C C46773191
CCOc1ccc(cc1)N[C@H](C)C(=O)N/N=C/c2cc(cc(c2O)Br)Br C00662911
CCc1ccc(cc1)NC(=O)CS/C(=C(\C#N)/C(=O)Nc2ccc(cc2)Cl)/Nc3ccccc3 C12500481
Cc1cccc(c1)CSc2[nH]c(nn2)N/N=C/c3cc(cc(c3O)Br)Br C59017023
C/C(=N/Nc1[nH]nc(n1)SCC(=O)Nc2c(cccc2Cl)Cl)/c3ccc(cc3)Br C59020677
C/C(=N/Nc1[nH]nc(n1)SCC(=O)Nc2cc(cc(c2)Cl)Cl)/c3ccc(cc3)Br C59020947
C/C(=N\Nc1[nH]nc(n1)SCC(=O)NC2C3CC4CC(C3)CC2C4)/C56CC7CC(C5)CC(C7)C6 C59310666
c1ccc(cc1)Oc2cccc(c2)/C=N/Nc3nnc(n3N)SCc4ccc(c(c4)Cl)Cl C20292468
Cc1cccc(c1NCC(=O)N/N=C/c2cc(ccc2O)/N=N/c3cccc(c3)Br)C C04077446
CCN1[C@@H](NN[C@@H]1SCc2cc(=O)c3cc(cc(c3[nH]2)C)C)COc4ccc(cc4)C(C)(C)C C63686568
C[C@@H](c1ccc(cc1)CC(C)C)C(=O)NC(=S)Nc2ccc(cc2)S(=O)(=O)Nc3ccccc3 C66199434
CC1(CC(CC([NH2+]1)(C)C)NC(=S)Nc2cc(c(c(c2)OC)OC)OC)C C04840208
Cc1ccc(c(c1)C)NC(=[NH2+])Nc2nc(cc(n2)C(F)(F)F)C(F)(F)F C01152893
CCOC(=O)c1c2c(sc1/N=C/c3ccc(cc3O)O)C([NH2+]C(C2)(C)C)(C)C C04978866
CCCSc1nc2c3c(sc2c(n1)NCCCC[NH3+])CC(OC3)(C)C C06764467
C[C@@H](c1ccccc1Cl)[NH2+][C@H](C)C(=O)NC(=O)NC23CC4CC(C2)CC(C4)C3 C08213976
C[C@@H]1CCc2c(sc(c2C(=O)Nc3ccccc3F)NC(=O)C[NH2+]CCc4ccccc4)C1 C08919160
C[C@H]1CCc2c(sc(c2C(=O)Nc3ccccc3F)NC(=O)C[NH2+]CCc4ccccc4)C1 C08919164
c1c(c[nH+]c(c1Cl)N2CCC(CC2)C(=O)Nc3c(c4c(s3)CCC4)C(=O)N)C(F)(F)F C09336446
COc1ccc(cc1)[C@@H]2CCC[NH+]2CC(=O)Nc3c(c4c(s3)CCC4)C(=O)N C19715554
COc1ccc(cc1)[C@H]2CCC[NH+]2CC(=O)Nc3c(c4c(s3)CCC4)C(=O)N C19715555
C[C@@H](Cc1cccs1)N(Cc2ccc(cc2)OC)C(=O)CSC(=[NH2+])N C29335865
CC[NH+](CC)Cc1ccc(cc1)C(=O)NNC(=S)Nc2cccc(c2C)C C30717801
CC[C@H](C)CNC(=O)[C@H]1CSC2([NH2+]1)CCN(CC2)C(=O)Nc3cccc(c3)Br C35375149
COc1cc(cc(c1OCC(=O)N)I)C[NH2+]C23CC4CC(C2)CC(C4)C3 C36612890
C[C@H](c1ccc(cc1)S(=O)(=O)N)[NH2+]Cc2cc(cs2)Br C36954961
CC(C)(CNS(=O)(=O)c1c(cc(cc1Br)N)Br)C[NH+](C)C C37063739
c1ccc2c(c1)[nH]c(n2)CS[C@H]3NN[C@H](N3c4ccc(cc4)Br)c5cc[nH+]cc5 C38661717
C[C@H](CCCC(C)(C)O)NC(=O)[C@H]1CN(CC12CC[NH2+]CC2)C(=O)c3ccc4ccccc4c3 C39631314
CCN(c1cccc(c1)C)c2c(c(nc[nH+]2)Nc3nc4ccccc4s3)N C40661792
CCN(c1ccccc1)c2c(c(nc[nH+]2)Nc3nc4c(cccc4s3)C)N C40679663
C[C@H](CCc1ccccc1)NC(=O)[C@H]2C[NH2+]C[C@@H]2C(=O)N[C@@H](C)CC(C)C C43222791
CC/C(=C(\c1ccc(cc1)O)/c2ccc(cc2)OCC[NH2+]C)/c3ccc(cc3)O C44699470
C[C@@H](c1ccc(cc1)S(=O)(=O)N)[NH+](C)CC(=O)Nc2cccc(c2)Cl C45356175
C[C@H](c1ccc(cc1)Cl)[NH+](C)CC(=O)Nc2cccc(c2)S(=O)(=O)N C46583261
c1ccc2c(c1)C[C@@H]([C@@H]2NC(=O)NC[C@@H]3CCC[NH+](C3)Cc4cccs4)O C50136794
C[NH+](C)Cc1cccc(c1)NC(=O)C(=O)NNc2ccc(cc2Cl)Cl C50574495
c1ccc(cc1)C2(CCOCC2)C[NH2+]Cc3cn(c4c3cccc4)CCC(=O)N C55359115
C[C@@H](c1ccc(cc1Br)Br)[NH2+]C2CCN(CC2)CC(=O)N C41650374
CC[NH+](CC)[C@H](CNC(=O)NC[C@H](c1ccc(c(c1)F)F)O)c2ccsc2 C59119239
C1CCc2c(sc(c2C#N)NC(=O)C[NH+](CC(=O)N)C3CCCC3)CC1 C47274340
Cc1cc(ccc1NC(=O)NC[C@H](C)[NH+]2CCc3ccccc3C2)C(=O)NC C48183696
C1CC[NH+](C1)CCCNC(=O)CCNC(=O)NC23CC4CC(C2)CC(C4)C3 C61547836
CC[C@H]([C@@H](c1ccc(s1)Br)Sc2n[nH]c(=O)n2C(C)C)[NH3+] C61595144
CCCNC(=O)NC(C)(C)C(=O)Nc1cccc(c1C)C[NH+]2CCSCC2 C61596618
CC1CC[NH+](CC1)[C@@H](CNC(=O)NC[C@@H](c2ccc(cc2)OC)O)C(C)C C62043548
c1ccc(cc1)[C@H](C(=O)C2=c3ccccc3=[NH+]C2)Nc4cccc(c4)S(=O)(=O)N C64046762
c1ccc2c(c1)C[C@H](NC2)C(=O)N[C@H](CC3=c4ccccc4=[NH+]C3)C(=O)NC5CCCC5 C64227834
c1ccc2c(c1)CC[NH+](C2)CCCNC(=O)NCC(=O)Nc3cccc(c3)F C51270370
C[NH+](C)Cc1ccccc1CNC(=O)NCC(=O)Nc2ccc(cc2)Cl C54649067
c1ccc2c(c1)CC[C@H](O2)[C@@H](C[NH2+]C[C@@H]([C@@H]3CCc4cc(ccc4O3)F)O)O C65739639
COc1ccc(cc1)CCNC(=[NH2+])NCC2(CCOCC2)c3ccc(cc3)F C66244880
c1cc(oc1)C/[NH+]=C(\N)/NCC2(CCOCC2)c3ccc(cc3)Br C66246674
c1ccc2c(c1)CCC[C@]2(CNC(=O)NC[C@H](c3ccco3)[NH+]4CCCC4)O C66907813
C[NH+](C)[C@@H](CNC(=O)NC[C@]1(CCCc2c1cccc2)O)c3ccsc3 C66908714
C[C@H]1C[C@@H](C[NH+](C1)CCCCNC(=O)NNC(=O)Cc2ccccc2F)C C66925010
c1ccc2c(c1)CCC[C@@]2(CNC(=O)NCC[NH+]3CCc4c(ccs4)C3)O C66925376
C[C@@H](C(=O)NC(C)(C)C)Nc1ccc(cc1)NC(=O)C[NH+]2CCCCCCC2 C66940749
C[C@@H]1C[C@H](C[NH+](C1)CCCNC(=O)Nc2cc(c(cc2F)F)NC(=O)C)C C66981503
CCOc1ccc(cc1NC(=O)NC[C@H](C[NH+]2CCc3ccccc3C2)O)F C67344637
CC1CC[NH+](CC1)C[C@@H](CNC(=O)NCCCSc2ccc(cc2)F)O C67582713
CC1(Cc2c(c(sc2C([NH2+]1)(C)C)NC(=O)c3ccccc3OC)C(=O)N)C C04275263
CCNC(=S)/N=C(/Nc1nc(cc(n1)C)C)\NC2CC([NH2+]C(C2)(C)C)(C)C C04705285
CC[NH+](CC)CCSc1[nH]c(=O)c(c(n1)N)NC(=O)c2ccc(cc2)OCC C05082035
CC/C(=C(/CC)\c1ccc(c(c1)C[NH+](CCO)CCO)O)/c2ccc(cc2)O C01594245
c1cc(cc(c1)[C@H](CCCNc2cc[nH+]cc2)C(=O)[O-])c3cccc(c3)C(=[NH2+])N C03815585
CC[NH+](CC(=O)Nc1c(c2c(s1)CCCC2)C(=O)N)CC(=O)NC(C)(C)C C07685068
Cc1ccc(cc1)[C@@H](c2cccs2)[NH2+]CC(=O)Nc3c(ccs3)C(=O)N C07925348
CCCn1c(c(c(=O)[nH]c1=O)C(=O)C[NH2+]C(c2ccccc2)c3ccccc3)N C07990612
CC[C@@H](c1ccc(cc1)Br)[NH2+]CC(=O)Nc2c(ccs2)C(=O)N C08130104
c1cc(sc1)[C@H](c2ccc(cc2)F)[NH2+]CC(=O)Nc3c(ccs3)C(=O)N C08922084
Cc1ccc(cc1)SCc2cc(=O)[nH]c(n2)NC(=[NH2+])Nc3ccc(cc3)OC C09484366
Cc1ccc(c(c1)[C@@H](C)[NH2+][C@H](C)C(=O)Nc2ccc(cc2)S(=O)(=O)N)OC C15499993
CCC(=O)Nc1ccc(cc1)[C@@H](C)[NH2+][C@@H](C)C(=O)NC(=O)Nc2ccc(cc2)C C30499304
CCC(=O)Nc1ccc(cc1)[C@H](C)[NH2+][C@@H](C)C(=O)NC(=O)Nc2ccc(cc2)C C30499309
CCC(=O)Nc1ccc(cc1)[C@@H](C)[NH2+][C@H](C)C(=O)NC(=O)Nc2ccc(cc2)C C30499313
Cc1ccc(c(c1)C)OC[C@H](C[NH2+][C@H](CO)[C@@H](c2ccc(cc2)[N+](=O)[O-])O)O C36385862
CCn1cnc2c1nc(nc2Nc3cccc(c3)Cl)N[C@@H]4CCCC[C@@H]4[NH3+] C02583998
c1ccc2c(c1)c3c([nH]2)[C@@H]4C[C@H]5[C@@H](CC[C@@H]([C@@H]5C(=O)NCCCO)O)C[NH+]4CC3 C39228717
c1ccc(cc1)c2ccc(cc2)[C@@H](CNO)N3CC[NH2+][C@@H](C3)c4ccccc4O C39533648
c1ccc(cc1)c2ccc(cc2)[C@H](CNc3ccccc3O)N4CC[NH2+][C@@H](C4)O C39533722
CCOc1c(ccc(c1)/C=N/NC(=[NH2+])N/N=C/c2cc(c(cc2)O)OCC)O C19800373
CCCCc1ccc(cc1)Nc2c(c(ncn2)NC3CC([NH2+]C(C3)(C)C)(C)C)N C40680072
Cc1ccnc(c1)Nc2c(c(nc[nH+]2)Nc3c(cc(cn3)C(F)(F)F)Cl)N C40701463
c1ccc(cc1)NNc2c(c([nH+]cn2)Nc3ccc(cc3)Oc4ccccc4)N C40757641
C[C@@H](c1ccccc1)Nc2c(c([nH+]cn2)NN(c3ccccc3)c4ccccc4)N C40760208
COc1ccccc1Nc2c(c(nc[nH+]2)NN(c3ccccc3)c4ccccc4)N C40777747
Cc1ccc(cc1)CNc2c(c([nH+]cn2)NN(c3ccccc3)c4ccccc4)N C40777814
Cc1cccc(c1C)O[C@@H](C)C(=O)NNC(=O)NC2CC([NH2+]C(C2)(C)C)(C)C C42910180
CC1(CC(CC([NH2+]1)(C)C)NC(=O)NNC(=O)CC23CC4CC(C2)CC(C4)C3)C C42911004
C[NH+](C)[C@H](CNC(=O)Nc1cc(ccc1OC)C(=O)N)c2ccccc2Cl C43307106
Cc1ccccc1NC(=O)NNC(=O)NC[C@H](c2ccccc2Cl)[NH+](C)C C43307496
CC(C)(C)OC(=O)NN/C(=C\c1cc(cc(c1)C(F)(F)F)C(F)(F)F)/[NH3+] C43769308
CC[C@@H](Cc1c(cc(c2c1Oc3c4c(c(c(c3OC2=O)C)O)C(=O)O[C@H]4O)C)OC)[NH3+] C44409695
CC[C@H](Cc1c(cc(c2c1Oc3c4c(c(c(c3OC2=O)C)O)C(=O)O[C@H]4O)C)OC)[NH3+] C44409697
COc1ccc(cc1)[C@H](CNC(=O)Nc2ccccc2CC(=O)N)[NH+]3CCCC3 C45725521
CCc1ccc(cc1)[C@@H](CNC(=O)Nc2ccccc2OCCC(=O)N)[NH+](C)C C47877079
C[C@H](c1ccc(cc1)S(=O)(=O)N)[NH2+][C@@H](C)C(=O)NCCc2ccc(cc2)F C49574748
C[C@H](c1ccc(cc1)S(=O)(=O)N)[NH2+][C@H](C)C(=O)NCCc2ccc(cc2)F C49574752
CNS(=O)(=O)Cc1cccc(c1)CNC(=O)NCCC[NH2+]C2CCCCC2 C50139750
C[C@H](c1ccc(c(c1)F)OC)[NH2+][C@@H](C)C(=O)Nc2ccc(cc2)S(=O)(=O)N C50510154
C[C@H](c1ccc(c(c1)F)OC)[NH2+][C@H](C)C(=O)Nc2ccc(cc2)S(=O)(=O)N C50510160
CCCNC(=O)C[NH+](CCC)CC(=O)Nc1c(c2c(s1)CCCC2)C(=O)N C53366477
c1cc(ccc1/C=C/C=C/c2c(c(nc([nH+]2)N)N)c3ccc(cc3)Cl)[N+](=O)[O-] C01749241
C[C@H](c1ccc(cc1)S(=O)(=O)NC)NC(=O)NCCC[NH2+]C2CCCCC2 C54580948
COc1ccccc1[C@H](CNC(=O)Nc2ccccc2CC(=O)N)[NH+]3CCCC3 C45725376
Cc1ccc(cc1)NC(=O)CN2c3ccccc3/C(=N/NC(=O)[C@H](CC(C)C)[NH3+])/C2=O C59146629
c1ccc2cc(ccc2c1)/C(=N\NC(=[NH2+])N)/CSc3nc4ccccc4s3 C59460655
c1ccc(c(c1)NCCC(=O)Nc2cccc(c2)C[NH+]3CCC[C@H]3C(=O)N)[N+](=O)[O-] C59935535
C[C@H](c1ccc(cc1)C(C)C)[NH2+]CC(=O)Nc2ccccc2SCC(=O)N C60993489
CCCC[NH+]1CCCC[C@H]1CNC(=O)NCc2ccc(s2)S(=O)(=O)N C66595885
Cc1cc(ccc1OC[C@@H](C[NH2+][C@@H](C)c2ccc(cc2)S(=O)(=O)N)O)C(C)(C)C C02631280
CC(C)Cc1ccc(cc1)[C@H](C(C)C)[NH2+][C@H](C)C(=O)Nc2ccc(cc2)S(=O)(=O)N C07875367
Cc1ccc(cc1)Nc2nc(nc(n2)N)C[NH+]3CCC[C@H]3c4ccc(cc4OC)OC C08826247
CCOC(=O)c1ccc(cc1)NC(=O)[C@H]2C[C@H]([NH2+][C@@]23c4cc(cc(c4NC3=O)C)C)[C@@H](C)O C08994446
Cc1ccccc1NC(=[NH2+])Nc2[nH]c(=O)cc(n2)CSc3nc4ccccc4s3 C09264454
CCOC(=O)c1c2c(sc1NC(=O)CSc3nc(cc(n3)N)C)C([NH2+]C(C2)(C)C)(C)C C09118068
C[C@H](c1ccc(cc1)S(=O)(=O)N)[NH2+]CC(=O)Nc2ccc(cc2C(=O)c3ccccc3)Cl C09466638
Cc1c(cccc1Cl)NC(=[NH2+])Nc2[nH]c(=O)cc(n2)CSc3nc4ccccc4s3 C09938579
CCOC(=O)C1=C(NC(=O)N[C@@H]1c2cc(ccc2C)C)C[NH2+][C@H](C)C34CC5CC(C3)CC(C5)C4 C12412499
CCCCc1ccc(cc1)N2C(=O)[C@@H]3[C@H]([NH2+][C@]4([C@@H]3C2=O)c5cc(cc(c5NC4=O)Cl)C)CC(=O)N C12872512
C[C@H](c1ccc(cc1)S(=O)(=O)N)[NH+](CC(=O)Nc2ccc(cc2)F)CC(=O)Nc3ccc(cc3)F C13095614
c1c[nH+]cc(c1NC2CCCCCCC2)S(=O)(=O)NC(=S)NC3CCCCC3 C26958946
CCC[NH+]=c1c2ccccc2oc(c1NC(=O)Nc3cc(c(cc3OC)OC)Cl)O C28048832
c1cc(cc(c1)O)c2c(n3cccc(c3[nH+]2)NC4CCCC4)c5ccnc(n5)NC6CCCC6 C28703238
CC1(CC(CC([NH2+]1)(C)C)NC(=O)[C@H](CCSC)NC(=O)c2ccc(cc2)C(C)(C)C)C C29787177
Cc1cc(oc-2cc(=[NH+]C(=S)NNC(=O)[C@@H](C)Oc3ccc(cc3)C(C)(C)C)ccc12)O C32579232
CCc1ccc(cc1)S(=O)(=O)Nc2ccc(cc2)Nc3cc(nc([nH+]3)C)NC4CCCCC4 C33326912
COc1ccc(cc1)n2c(c3c(nc(nc3n2)NCC[NH+]4CCCCC4)c5cccc(c5F)F)N C37359927
C[C@@H](C12CC3CC(C1)CC(C3)C2)[NH2+]Cc4cc(ccc4OCC(=O)N)Br C04670904
C[C@]1(C[C@@H](CC(C1)(C)C)[NH3+])CNc2ccc(cc2[N+](=O)[O-])S(=O)(=O)C(F)(F)F C38556666
c1ccc(cc1)Cc2ccc(cc2)[C@@H](CNI)N3CC[NH2+][C@@H](C3)c4ccccc4O C39531047
c1ccc(cc1)Cc2ccc(cc2)[C@H](CNI)N3CC[NH2+][C@@H](C3)c4ccccc4O C39531049
c1ccc(cc1)c2ccc(cc2)[C@@H](CNI)N3CC[NH2+][C@@H](C3)c4ccccc4O C39533656
c1ccc(c(c1)c2ccc(cc2)[C@H](CNCl)N3CC[NH2+][C@@H](C3)c4ccccc4O)O C39533970
CO[C@@H]1C[NH+](CCN1)[C@@H](CNc2ccccc2O)c3ccc(cc3)c4ccccc4O C39533983
c1ccc(cc1)Nc2nc(nc(n2)N/N=C/C3=c4ccccc4=[NH+]C3)Nc5ccccc5 C39774392
Cc1ccc(cc1)CS[C@@H]2NN[C@H](S2)SCC(=O)N/N=C/C3=c4ccccc4=[NH+]C3 C39923305
CCN(c1cccc(c1)C)c2c(c([nH+]cn2)Nc3cc(ccc3Cl)C(F)(F)F)N C40661687
c1ccc(cc1)N(c2ccccc2)Nc3c(c([nH+]cn3)Nc4ccccc4C(F)(F)F)N C40701778
CCN(c1cccc2c1cccc2)c3c(c([nH+]cn3)Nc4ccccc4C(=O)OCC)N C40702182
c1ccc(cc1)N(c2ccccc2)Nc3c(c([nH+]cn3)Nc4cccc(c4)Br)N C40777929
Cc1c\2c(oc1C(=O)NN(c3ccccc3)c4ccccc4)CCC/C2=N\NC(=[NH2+])N C40824878
CC(C)(C)c1cc(cc(c1O)C(C)(C)C)[C@H]2CSC[C@H]([NH2+]2)C(=O)NCc3ccccc3F C44166994
CC(C)(C)c1cc(cc(c1O)C(C)(C)C)[C@H]2CSC[C@H]([NH2+]2)C(=O)N[C@H]3CCCc4c3cccc4 C44170007
CC[C@H](Cc1c(cc(c(c1O)C(=O)Oc2cc(c(c(c2C)O)C(=O)OC)C)C)O)[NH3+] C44399918
c1cc(ccc1c2ccc(cc2O)O)c3cc(n[nH]3)Nc4ccc(nc4)C[NH2+]CC5CC5 C28868366
CC1CCN(CC1)C(=O)[C@H](Cc2cc3c(s2)cc[nH+]c3N)NS(=O)(=O)c4ccc5ccccc5c4 C05494253
c1cc(ccc1C(=O)N2CCC[C@H]3[C@@H]2CCCC3)Nc4cc(nc([nH+]4)N)Nc5ccc6c(c5)scn6 C39267701
CC[C@@H](C12CC3CC(C1)CC(C3)C2)[NH2+]CC(=O)NCCc4ccc(cc4)S(=O)(=O)N C57994624
CCC[NH+](CC(=O)Nc1c(ccs1)C(=O)N)[C@@H](C)c2ccccc2Br C59121695
CC(C)(C)c1cc2cc(/c(=[NH+]/c3ccc(cc3)S(=O)(=O)N)/oc2c(c1)O)C(=O)Nc4ccccc4 C59170377
CCOc1cccc2c1o/c(=[NH+]\c3ccc(cc3)S(=O)(=O)N)/c(c2)C(=O)Nc4ccc(cc4)C C59170403
Cc1ccc2c(c1)cc(/c(=[NH+]/c3ccc(cc3)S(=O)(=O)N)/o2)C(=O)Nc4ccc(cc4)OC C59170489
c1ccc(cc1)c2ccc(cc2)NC(=O)c\3cc4ccc(cc4o/c3=[NH+]\c5ccc(cc5)S(=O)(=O)N)O C59170664
COc1ccccc1NC(=O)c\2cc3cc(ccc3o/c2=[NH+]\c4ccc(cc4)S(=O)(=O)N)Cl C59170730
CC1(CC(CC([NH2+]1)(C)C)NC(=S)Nc2cc(ccc2Oc3ccccc3)Cl)C C17091295
Cc1ccc(cc1)[C@@H]2C[C@H](N3C(=[NH+]2)C(=CN3)C(=O)Nc4cccc(c4)[C@H](C)O)C(F)(F)F C12850819
Cc1ccc(cc1)C(=O)NNC(=O)[C@@H](CC2=c3ccccc3=[NH+]C2)NC(=O)OCc4ccccc4 C63161132
c1ccc(cc1)S(=O)(=O)N[C@@H]2Nc3ccc(cc3S2)C(=O)NCCC4=c5cc(ccc5=[NH+]C4)F C63279902
CCNc1[nH+]c(cc(n1)Nc2ccc(cc2)NS(=O)(=O)c3cc(c(cc3C)C)C)C C64802063
C[NH+]1CCc2c(sc(c2C(=O)N)NC(=O)c3ccc(cc3)S(=O)(=O)N4CCCc5c4cccc5)C1 C03006956
c1ccc2c(c1)C[C@@H]([NH2+]C2)C(=O)NCC3CCC(CC3)C(=O)Nc4ccc5c(c4)OCO5 C09172262
C[C@H]1CCc2c(sc3c2c(nc(n3)C[NH+]4CCOCC4)NCc5ccc(s5)S(=O)(=O)N)C1 C09584822
CCCCn1c(c(c(=O)[nH]c1=O)N(C2CCCC2)C(=O)C[NH+](C)[C@H]3CCCc4c3cccc4)N C09951780
Cc1ccc(cc1)Nc2nc(nc(n2)N)C[NH+]3CCC[C@H]3c4cc(ccc4OC)OC C09127263
Cc1cc(nc(n1)C(C)C)N2CC[NH+](CC2)[C@H](C)c3nc(nc(n3)Nc4ccccc4)N C22011738
Cc1ccc(c(c1C)NC(=O)C[NH+](C)[C@H](C)c2ccc(cc2)S(=O)(=O)N)[N+](=O)[O-] C25795744
Cc1cc(ccc1NC(=O)C[NH+](C)[C@H](C)c2nc(nc(n2)N(C)C)N)Br C27353613
Cc1cc(ccc1NC(=O)C[NH+](C)[C@@H](C)c2nc(nc(n2)N(C)C)N)Br C27353617
Cc1cccc(c1)NC(=O)c2ccccc2NC(=O)CN3CC[NH+](CC3)CC(=O)NCC=C C27559790
COc1ccc(c(c1)NC(=O)Nc2c(=[NH+]C3CCCC3)c4ccccc4oc2O)OC C28048899
c1cc(oc1)c2nc3cc(nc(n3n2)N)NC[C@H]4CCC[NH+]4Cc5c(cncc5Cl)Cl C28390151
c1cc(ccc1n2c(c3c(nc(nc3n2)NCC[NH+]4CCCCC4)c5ccc6c(c5)OCO6)N)Cl C37376000
CCOc1ccc(cc1)N2C(=O)Nc3ccc(cc3[C@]2(C(=O)NCC[NH+](C)C)O)Br C03670432
c1ccc2c(c1)c(cn2CC[NH+]3CCCCCC3)CCNC(=O)C[C@@H]4C(=O)NC(=O)N4 C39262027
c1ccc(cc1)Oc2ccc3=[NH+][C@@H](C=c3c2)C(=O)NNC(=O)CCC(=O)NCc4ccc(cc4)F C39350834
C[C@@H]1CN(C[C@@H](O1)C)C(=O)c2c(n3cc(ccc3n2)Cl)C[NH2+][C@@H](CC(C)C)C(=O)N C19841945
CONC[C@H](c1ccc(cc1)S(=O)(=O)Oc2ccccc2)N3CC[NH2+][C@@H](C3)c4ccccc4O C39534236
C[C@@H](CCCC(C)(C)O)NC(=O)[C@H]1CN(CC12CC[NH2+]CC2)C(=O)c3ccc(cc3Cl)Cl C39631130
Cc1cc(ccc1Br)C(=O)N2C[C@@H](C3(C2)CC[NH2+]CC3)C(=O)N[C@@H](C)CCCC(C)(C)O C39631629
C[C@H](CCCC(C)(C)O)NC(=O)[C@@H]1CN(CC12CC[NH2+]CC2)C(=O)c3ccc(o3)c4ccccc4F C39631990
CCCCC(=O)N1C[C@@H](C2(C1)CC[NH2+]CC2)C(=O)NCc3ccccc3Sc4ccccc4CO C39657685
CCC[C@@H](C)C(=O)N1C[C@H](C2(C1)CC[NH2+]CC2)C(=O)NCc3ccccc3Sc4ccccc4CO C39657693
CCOc1ccccc1C(=O)N2C[C@H](C3(C2)CC[NH2+]CC3)C(=O)NCc4cc5ccccc5[nH]4 C39671475
Cc1ccc(cc1)NC(=O)c2ccccc2NC(=O)C(=O)N/N=C/C3=c4ccccc4=[NH+]C3 C39941782
CC(C)(C)[C@@H](C(=O)Nc1c(cc(cc1Br)Br)C(=O)OC)[NH3+] C40464341
CC1(CC(CC([NH2+]1)(C)C)Nc2c(c(ncn2)Nc3nc4ccccc4s3)[N+](=O)[O-])C C40629927
CC1(CC(CC([NH2+]1)(C)C)Nc2c(c(ncn2)Nc3cccc4c3cccn4)[N+](=O)[O-])C C40645248
Cc1c(c2cc(ccc2[nH]1)C#N)CCNC(=O)[C@H]3CN(CC34CC[NH2+]CC4)C(=O)CCc5ccccc5 C44714423
Cc1c(c2cc(ccc2[nH]1)C#N)CCNC(=O)[C@@H]3CN(CC34CC[NH2+]CC4)C(=O)C5(CCCCC5)C C44714508
Cc1ccc(cc1C)C(=O)N2C[C@@H](C3(C2)CC[NH2+]CC3)C(=O)NCCc4c([nH]c5c4cc(cc5)C#N)C C44714589
Cc1cc([nH+]c2c1c(c(s2)C(=O)OCC(=O)Nc3ccc(cc3Cl)[N+](=O)[O-])N)C C45717041
Cc1cc([nH+]c2c1c(c(s2)C(=O)OCC(=O)Nc3ccc(c(c3)[N+](=O)[O-])F)N)C C29033378
Cc1cc([nH+]c2c1c(c(s2)C(=O)OCC(=O)Nc3cc(ccc3Cl)[N+](=O)[O-])N)C C10644941
CCN(CC)c1ccc2cc(/c(=[NH+]/c3ccc(cc3)S(=O)(=O)N)/oc2c1)C(=O)Nc4ccc(cc4)C C59170408
CCOc1cccc(c1OC(F)F)[C@@H]2NC(=[NH+]c3n2c4cc5c(cc4n3)OCCCO5)N C12506239
CC1(CC(CC([NH2+]1)(C)C)NC(=O)CSc2[nH]nc(n2)c3ccc(cc3)[N+](=O)[O-])C C59793156
Cc1ccc(c(c1)Br)NC(=O)CNc2ccccc2[NH+]3CCC(CC3)O C55888272
c1ccc2=[NH+]CC(=c2c1)C(=O)NNC(=O)c3ccccc3OCC4=CN5CC=CC=C5N4 C63159985
c1ccn(c1)[C@@H]2Nc3ccc(cc3S2)C(=O)NCC(=O)NCCC4=c5cc(ccc5=[NH+]C4)F C63295204
CC(C)[C@@H](C(=O)NCCC1=c2cc(ccc2=[NH+]C1)OC)N3C(=O)c4ccccc4NN3 C63385575
CC(C)(C)C[C@H]1NN[C@@H](S1)NC(=O)[C@@H]2CC(=O)N(C2)CCC3=c4cc(ccc4=[NH+]C3)OC C63557688
CC(C)(C)C[C@H]1NN[C@H](S1)NC(=O)[C@@H]2CC(=O)N(C2)CCC3=c4cc(ccc4=[NH+]C3)OC C63557695
CCCC[C@H]1NN[C@@H](S1)NC(=O)[C@@H]2CC(=O)N(C2)CCC3=c4cc(ccc4=[NH+]C3)OC C63941328
CCCC[C@H]1NN[C@H](S1)NC(=O)[C@@H]2CC(=O)N(C2)CCC3=c4cc(ccc4=[NH+]C3)OC C63941334
COc1ccc2=[NH+]CC(=c2c1)CCNC(=O)CNC(=O)c3ccc4c(c3)S[C@H](N4)n5cccc5 C63948444
CC(C)[C@@H](C(=O)NCCC1=c2ccccc2=[NH+]C1)NC(=O)N3CC(=Nc4c3cccc4)O C63384662
CC(C)[C@H](C(=O)NCCC1=c2ccccc2=[NH+]C1)NC(=O)N3CC(=Nc4c3cccc4)O C64348708
c1ccc2=[NH+]CC(=c2c1)CCNC(=O)C3=C4[C@H](CC3)S[C@@H](N4)NC(=O)c5ccc6c(c5)OCO6 C64375518
CC(C)[C@@H](C(=O)NCCC1=c2ccc(cc2=[NH+]C1)OC)N3C(=O)c4ccccc4NN3 C64380731
[H]/N=c\1/[nH]c(nc(n1)C[NH+]2CCC[C@@H]2c3ccc(cc3OC)OC)Nc4ccc(cc4)C C07781001
c1ccc(cc1)C(=O)NNC(=O)C2=NO[C@@H](C2)CNc3c(cc(c[nH+]3)C(F)(F)F)Cl C08781484
CCC[NH+]1CCc2c(sc(c2C(=O)N)NC(=O)[C@@H]3CCCN3S(=O)(=O)c4ccc(cc4)C)C1 C08868747
Cc1ccc(o1)C2=NN([C@@H](C2)c3cccs3)C(=O)C[NH2+][C@@H](C)c4ccc(cc4)S(=O)(=O)N C09466629
Cc1ccc(o1)C2=NN([C@H](C2)c3cccs3)C(=O)C[NH2+][C@@H](C)c4ccc(cc4)S(=O)(=O)N C09466632
Cc1ccc(o1)C2=NN([C@H](C2)c3cccs3)C(=O)C[NH2+][C@H](C)c4ccc(cc4)S(=O)(=O)N C09466635
CCc1cccc2c1NC(=O)[C@@]23[C@H]4[C@@H]([C@@H]([NH2+]3)[C@@H](C)O)C(=O)N(C4=O)CCc5ccccc5 C12884439
CC(C)[C@H](C(=O)NC(=O)N)Sc1nnc(n1c2ccc(cc2)Cl)[C@@H](C)[NH+](C)C C05280915
Cc1c(c(nc(c1F)Oc2cc(cc(c2)OC)C(=[NH2+])N)Oc3cccc(c3)C(=O)N(C)C)F C13474053
CC1(Cc2c(c(nc3c2c4c(s3)c(nc(n4)SC)NCCCC[NH3+])N5CCOCC5)CO1)C C20392950
CC[C@H](C)NC(=O)CSc1nc2c(c([nH]n2)C)c(=[NH2+])n1c3ccc(c(c3)C)Cl C04686225
Cc1ccc(cc1)CNC(=O)CSc2nc3c(c([nH]n3)C)c(=[NH2+])n2c4ccc(cc4)C C02927304
C[C@H](c1ccc(cc1)S(=O)(=O)N)[NH+](C)CC(=O)NCc2ccc(cc2)OC(F)F C29062009
Cc1ccc2=[NH+]C(=O)C(=c2c1)NNC(=O)/C(=C/c3ccc(cc3)N(C)C)/NC(=O)c4ccccc4 C08427239
COc1ccccc1c2c3c(n(nc3nc(n2)NCC[NH+]4CCCC4)c5ccc(cc5)Cl)N C37357870
Cc1c(c(=O)n(n1C)c2ccccc2)NC(=O)c3c4c(sc3NC(=O)C[NH2+]C5CC5)CCCC4 C03306104
CC(=O)Nc1cccc(c1)NC(=O)C2=CC3=[NH+][C@H](C[C@H](N3N2)C(F)(F)F)c4ccco4 C01326518
c1ccc2=[NH+]C(=O)C(=c2c1)NNC(=O)c3ccc(cc3)NS(=O)(=O)c4ccc(cc4)Br C09140102
c1ccc2=[NH+]CC(=c2c1)/C=N/NC(=O)[C@H]3C=C(NN3)c4ccc(cc4)OCc5ccc(cc5)Cl C39006599
C[C@H](c1nnc(n1c2ccc(cc2)F)S[C@@H](C(C)C)C(=O)NC(=O)N)[NH+]3CCCCC3 C39424958
CCO[C@H]1C[NH+](CCN1)[C@@H](CNc2ccccc2O)c3ccc(cc3)S(=O)(=O)C(C)C C39534626
C[C@H](c1nnc(n1c2ccc(cc2)Cl)S[C@@H](C(C)C)C(=O)NC(=O)N)[NH+](C)C C39567362
CCOc1ccccc1C(=O)N2C[C@H](C3(C2)CC[NH2+]CC3)C(=O)N[C@H](C)CCCC(C)(C)O C39631617
Cc1cc(ccc1F)C(=O)N2C[C@@H](C3(C2)CC[NH2+]CC3)C(=O)N[C@@H](C)CCCC(C)(C)O C39631658
Cc1ccc(cc1)CC(=O)N2C[C@H](C3(C2)CC[NH2+]CC3)C(=O)NCCc4[nH]c5cc(ccc5n4)OC C39669981
c1ccnc(c1)/C(=[NH+]\N=C\c2cc(c(c(c2O)Br)O)Br)/Nc3ccccn3 C39774344
Cc1ccccc1N2[C@@H](NN=C2C3=c4ccccc4=[NH+]C3)SCC(=O)NC(=O)NC C44662354
Cc1c(c2cc(ccc2[nH]1)C#N)CCNC(=O)[C@@H]3CN(CC34CC[NH2+]CC4)C(=O)CCc5ccccc5 C44714420
COc1cccc(c1)[C@@H](CNC(=O)CCc2ccc(cc2)S(=O)(=O)N)[NH+]3CCCC3 C45819338
Cc1ccc2c(c1)[nH]c(n2)[C@@H](C)NC(=O)[C@@H]3CN(CC34CC[NH2+]CC4)C(=O)c5ccccc5OC C39695718
Cc1ccc2c(c1)[nH]c(n2)[C@@H](C)NC(=O)[C@@H]3CN(CC34CC[NH2+]CC4)C(=O)c5csc(c5OC)Cl C39695814
Cc1ccc2c(c1)[nH]c(n2)[C@H](C)NC(=O)[C@@H]3CN(CC34CC[NH2+]CC4)C(=O)c5csc(c5OC)Cl C39695815
Cc1ccc2c(c1)[nH]c(n2)[C@@H](C)NC(=O)[C@H]3CN(CC34CC[NH2+]CC4)C(=O)c5csc(c5OC)Cl C44737431
Cc1ccc2c(c1)[nH]c(n2)[C@H](C)NC(=O)[C@H]3CN(CC34CC[NH2+]CC4)C(=O)c5csc(c5OC)Cl C44737434
Cc1ccc2c(c1)[nH]c(n2)[C@@H](C)NC(=O)[C@@H]3CN(CC34CC[NH2+]CC4)C(=O)c5cc(oc5C(F)(F)F)C C44737472
Cc1ccc2c(c1)[nH]c(n2)[C@H](C)NC(=O)[C@@H]3CN(CC34CC[NH2+]CC4)C(=O)c5cc(oc5C(F)(F)F)C C44737474
Cc1ccc(cc1)[C@@H]2C[C@@H](N3C(=[NH+]2)C(=CN3)C(=O)Nc4cccc(c4)[C@H](C)O)C(F)(F)F C12850810
c1cc(cc(c1)NC(=O)/C=C/c2ccc(cc2)N3CCCC3=O)C[NH+]4CCC[C@H]4C(=O)N C59935620
CC(C)(C)NC(=O)NC(=O)CCS[C@@H]1NN=C(N1C2CC2)C3=c4ccccc4=[NH+]C3 C39795355
CC(=O)Nc1ccc(cc1)NC(=O)CCNC(=O)N2CCC3=c4ccccc4=[NH+][C@H]3C2 C63271398
c1ccc2c(c1)c(n[nH]c2=O)CC(=O)NCC(=O)NCCC3=c4cc(ccc4=[NH+]C3)F C63328972
c1ccc2c(c1)CC3(CCCC3)[C@H]4C2=[NH+]C(=NC4=O)NNC(=S)NC5CCCCC5 C63463103
c1ccc(c(c1)[C@@H]2[C@@H]3[C@@H](C(=O)N(C3=O)c4ccc(cc4)Cl)[C@@]([NH2+]2)(CC5=c6ccccc6=[NH+]C5)C(=O)[O-])O C63472898
c1ccc(c(c1)[C@@H]2[C@H]3[C@@H](C(=O)N(C3=O)c4ccc(cc4)Cl)[C@@]([NH2+]2)(CC5=c6ccccc6=[NH+]C5)C(=O)[O-])O C63472898
c1cc2=[NH+]CC(=c2cc1Cl)CCN3C[C@H](CC3=O)C(=O)N[C@H]4NN[C@@H](S4)C(F)(F)F C63557471
c1ccc2=[NH+]CC(=c2c1)c3nnc(n3C4CC4)SCC(=O)N[C@@H]5C(=C6CCCC[C@@H]6S5)C(=O)N C63896767
C[C@@H](C(=O)NNC(=O)CC1=c2ccccc2=[NH+]C1)NS(=O)(=O)c3c(cccc3Cl)Cl C64340248
CC(=O)Nc1ccc(cc1)Cc2[nH]c3ccc(cc3n2)C(=O)NCCC4=c5ccccc5=[NH+]C4 C64462546
C[C@@H]1c2c(cc(cc2OC(=O)[C@H]1CC(=O)NCCC3=c4cc(ccc4=[NH+]C3)OC)O)O C64600259
CC[C@H]1CC2=c3ccccc3=[NH+][C@@H]2[C@@H](N1)[C@@H]4C(=N[C@@H](N(C4=O)Cc5ccc(cc5)OC)O)O C64600382
c1ccc(cc1)C[NH2+][C@@H]2CS(=O)(=O)C[C@@H]2N(Cc3ccccc3)C(=O)N C05773513
c1ccc(cc1)C[NH2+][C@H]2CS(=O)(=O)C[C@@H]2N(Cc3ccccc3)C(=O)N C05773522
c1ccc2c(c1)C[C@@H]([NH2+]C2)C(=O)NCC3CCC(CC3)C(=O)NC[C@@H]4CCCO4 C09172244
c1cc(ccc1NC(=O)CC[NH+]2CCc3c(ccs3)C2)S(=O)(=O)N C10093070
c1cc(ccc1CN2CCC[C@](C2=O)(C[NH2+]Cc3c4c([nH]n3)CCC4)O)F C11820130
C[C@H](C(=O)Nc1c(c2c(s1)CN(CC2)C(=O)C)C(=O)c3ccccc3Cl)[NH3+] C13442672
C[C@@H](C(=O)Nc1c(c2c(s1)CN(CC2)C(=O)C)C(=O)c3ccccc3Cl)[NH3+] C13442674
Cc1c2c(cc(c(=[NH2+])o2)C(=O)Nc3cc(ccc3Cl)C(F)(F)F)c(cn1)CO C20849343
Cc1ccsc1CCNC(=O)c2ccc(s2)[C@@H]3CCCN3C(=O)C[NH3+] C20868644
Cc1ccsc1CCNC(=O)c2ccc(s2)[C@H]3CCCN3C(=O)C[NH3+] C20868649
c1cc(ccc1NC(=O)CC[NH+]2CCC[C@H](C2)C(F)(F)F)S(=O)(=O)N C22198579
c1cc(ccc1NC(=O)CC[NH+]2CCC[C@@H](C2)C(F)(F)F)S(=O)(=O)N C22198583
C[C@@H](C(=O)Nc1ccc(cc1)C(=O)N)[NH+]2CCN(CC2)Cc3cccs3 C22804644
C[C@H](C(=O)Nc1ccc(cc1)C(=O)N)[NH+]2CCN(CC2)Cc3cccs3 C22804650
C[C@@H]1CC(C[C@H]([NH2+]1)C)NC(=S)Nc2cccc(c2)S(=O)(=O)N(C)C C26780229
C[C@@H]1CC(C[C@@H]([NH2+]1)C)NC(=S)Nc2cccc(c2)S(=O)(=O)N(C)C C26780231
c1cc(sc1)CN(c2ccc3c(c2)OCCO3)C(=O)CSC(=[NH2+])N C29335446
c1cc(sc1)CN2CCC[NH+](CC2)CC(=O)Nc3c(ccs3)C(=O)N C30210582
C[NH+]1CCc2c(sc(c2C(=O)N)NC(=O)COc3ccccc3F)C1 C36628919
C[NH+]1CCc2c(sc(c2C(=O)N)NC(=O)COc3ccc(cc3)F)C1 C36628953
c1ccc(cc1)NCCNC(=O)[C@@H]2CN(CC23CC[NH2+]CC3)C(=O)C4CCC4 C39655364
CC(C)(CNC(=O)c1cc(ccc1Br)S(=O)(=O)N)[NH+](C)C C41297230
c1ccc(cc1)C(=O)CNC(=O)[C@H]2C[NH2+]C[C@@H]2C(=O)N[C@@H]3CCCc4c3cccc4 C43223188
C[C@@H]([C@@H](c1cc(cs1)Br)N(C)CC(=O)NCCOC)[NH3+] C43287265
c1ccc(c(c1)NC(=O)N2CCC(CC2)[NH+]3CCCC3)SCC(=O)N C43884173
CCOC(=O)[C@@H](Cc1cc(cc(c1O)OC)I)[NH3+] C44339938
c1cc(c(cc1[C@H](CNC(=O)NCc2ccc([nH+]c2)N3CCCC3)O)F)F C49243084
C[C@H]1CCc2c(sc(c2C(=O)N)NC(=O)[C@@H]3CCC[NH+](C3)CCC#N)C1 C49750215
C[C@@H]1CCc2c(sc(c2C(=O)N)NC(=O)[C@H]3CCC[NH+](C3)CCC#N)C1 C49750216
C[NH+](C)Cc1ccccc1CNC(=O)Nc2cc(c[nH]c2=O)C(F)(F)F C50038605
Cc1cc(ccc1NC(=O)Cn2cc(nn2)C[NH3+])I C50224755
c1c(oc(c1Br)Br)C[NH2+]CCCS(=O)(=O)N C50361431
c1c(cc(c(c1Br)OC[C@H](C[NH3+])O)Br)[N+](=O)[O-] C50441321
C[NH+]1CCCC[C@@H]1CNS(=O)(=O)c2cc(cnc2N)Br C50672042
C[NH+]1CCCC[C@H]1CNS(=O)(=O)c2cc(cnc2N)Br C50672043
Cc1c(c2ccccc2n1CC(=O)N)C[NH2+]C[C@H]3COc4ccccc4O3 C55307437
c1ccc2c(c1)CCC[C@H]2NC(=O)Cn3c4ccccc4[nH+]c3NCCO C05185443
CCCn1cc[nH+]c1CNc2ccc(cc2Br)S(=O)(=O)N C61877978
c1ccc(cc1)C2(CCN(CC2)C(=O)[C@H](CC3=c4ccccc4=[NH+]C3)[NH3+])C(=O)[O-] C64062241
Cc1c(sc2c1c(nc(n2)CC[NH3+])N[C@@H](C)c3ccc(cc3)S(=O)(=O)C)C C65506377
Cc1c(sc2c1c(nc(n2)CC[NH3+])N[C@H](C)c3ccc(cc3)S(=O)(=O)C)C C65506379
CC[NH+]1C[C@@H]2[C@H](C1)[C@](N[C@@H]2[C@@H]3C=NN=C3c4ccc(cc4)F)(CCO)CO C65526093
C1CC[NH+](C1)C2CCN(CC2)CC(=O)Nc3c(c4c(s3)CCC4)C(=O)N C66533720
C[NH+](C)Cc1cccc(c1)NC(=O)C(=O)NC[C@@]2(CCCc3c2cccc3)O C67000784
C[NH+](C)Cc1cccc(c1)NC(=O)C(=O)NC[C@]2(CCCc3c2cccc3)O C67000785
C1CC[NH+]2CC[C@@H]([C@@H]2C1)NC(=O)CCCC[C@@H]3[C@@H]4[C@@H](CS3)NC(=O)N4 C67165158
C1CC[NH+]2CC[C@H]([C@@H]2C1)NC(=O)CCCC[C@@H]3[C@@H]4[C@@H](CS3)NC(=O)N4 C67165159
c1cc(ccc1/C=C/C(=O)NCC[NH+]2CCc3c(ccs3)C2)S(=O)(=O)N C67466909
c1c(cc(c2c1OCCCO2)Br)CN[C@H]3CCC[NH+](C3)CC(=O)N C67501785
c1ccc(cc1)C(c2ccccc2)c3c4c(on3)CCN(C4)C(=O)[C@@H](CO)[NH3+] C67559342
CC(C)CCNC(=O)[C@H](c1ccc(cc1)N(C)C)N(c2ccc(cc2)F)C(=O)c3c(c(ns3)C(=O)N)N C06076942
c1cc(oc1)CNS(=O)(=O)c2ccc(cc2)NC(=O)c3ccc(c(c3)NC(=O)c4cccs4)Cl C02650623
CCOc1ccc(cc1)[C@@H](C(=O)NC(C)(C)C)N(c2ccccc2C)C(=O)c3c(c(ns3)C(=O)N)N C06601276
COc1ccc(cc1)NS(=O)(=O)c2ccc(cc2)NC(=S)NC(=O)/C=C/c3ccc(cc3)[N+](=O)[O-] C09229527
Cc1ccc(cc1)N([C@@H](c2ccc(cc2)OC)C(=O)NC3CCCCC3)C(=O)c4c(c(ns4)C(=O)N)N C12711097
CCOC(=O)c1c(c(c(s1)NC(=O)CSc2nc(cc(n2)C(F)(F)F)c3ccco3)C(=O)N)C C02806214
Cc1ccccc1N([C@@H](c2ccc(cc2)N(C)C)C(=O)NCCC(C)C)C(=O)c3c(c(ns3)C(=O)N)N C06443961
CC(C)CCOc1ccc(cc1Br)C(=O)NC(=S)NNC(=O)c2cccc(c2)[N+](=O)[O-] C14646010
c1ccc(cc1)C(=O)N/C(=C/c2ccc3c(c2)OCO3)/C(=O)N/N=C/c4ccc(c(c4)Br)O C03168106
CC1=C([C@H](C(=C(N1)SCC(=O)Nc2nccs2)C#N)c3ccccc3)C(=O)Nc4ccccc4OC C08743949
Cc1ccccc1NC(=O)CSC2=C([C@@H](C(=C(N2)C)C(=O)Nc3ccccc3OC)c4ccco4)C#N C19946718
Cc1cccc(c1NC(=O)CSC2=C([C@@H](C(=C(N2)C)C(=O)OCC=C)c3ccc(c(c3)OC)O)C#N)C C20100733
CC1=C([C@H](C(=C(N1)SCC(=O)Nc2ccc(cc2)[N+](=O)[O-])C#N)c3ccco3)C(=O)Nc4ccccc4 C09075561
CC1=C([C@@H](C(=C(N1)SCC(=O)Nc2ccccc2[N+](=O)[O-])C#N)c3ccco3)C(=O)Nc4ccccc4 C09075595
CC1=C([C@H](C(=C(N1)SCC(=O)Nc2ccc(cc2)F)C#N)c3ccco3)C(=O)Nc4ccc(cc4)OC C09471284
CCOc1ccc(cc1)NS(=O)(=O)c2ccc3c(c2)[C@H]4C=CC[C@H]4[C@H](N3)c5cc(ccc5O)[N+](=O)[O-] C20709314
C/C(=N\Nc1[nH]nc(n1)SCC(=O)Nc2ccc(c(c2)OC)Cl)/c3ccc(cc3)Br C21081819
CCN(CC)c1ccc(c(c1)O)/C=N/Nc2nnc(n2N)SCC(=O)Nc3ccc(cc3Cl)Cl C21325911
CC(=CCc1cc(ccc1O)C[C@]2(C(=C(C(=O)O2)OC)c3ccc(c(c3CC=C(C)C)O)O)C(=O)OC)C C31162751
Cc1ccc(cc1)n2c(=O)c3c4c(sc3nc2SCC(=O)N/N=C\c5ccc(cc5O)O)CCCC4 C32577034
Cc1ccc(cc1)n2c(=O)c3c4c(sc3nc2SCC(=O)N/N=C\c5ccc(c(c5)O)O)CCCC4 C32577039
c1cc(ccc1OCCOc2ccc(cc2/C=N/NC(=O)Cc3nnc(s3)N)Cl)Br C02323546
CCCN1C(=C([C@H](NC1=O)c2cccc(c2)NC(=O)Nc3cc(cc(c3)OC)OC)C(=O)OC(C)C)C C35265858
CC(C)(C)CC(C)(C)NC(=O)[C@H](c1ccc(cc1)[N+](=O)[O-])N(Cc2ccco2)C(=O)c3c(cccc3O)O C36500607
CCCN([C@@H](c1ccc(cc1C)C)C(=O)NCS(=O)(=O)c2ccc(cc2)C)C(=O)c3c(cccc3O)O C36570942
CCCN([C@@H](c1ccccc1C)C(=O)NCS(=O)(=O)c2ccc(cc2)C)C(=O)c3c(cccc3O)O C36570992
Cc1ccc(cc1)S(=O)(=O)CNC(=O)[C@H](c2ccccc2O)N(C(=O)c3ccccc3O)C(C)(C)C C36584116
Cc1ccc(cc1)[C@H](C(=O)NCS(=O)(=O)c2ccc(cc2)C)N(C(=O)c3cccc(c3O)O)C(C)(C)C C36587102
c1ccc(cc1)COc2ccc(cc2)NC(=O)CS[C@@H]3N=N[C@H](N3N)[C@@H]4C=C(N=N4)c5ccc(cc5)F C39592662
Cc1ccc(cc1)NC(=O)N([C@H]2C(N(C(=O)N2c3ccc(cc3)C)CC(=O)N/N=C/c4ccco4)(C)C)O C39775876
C[C@@H]1CCc2c(sc(c2C(=O)N)NC(=O)CSc3nnc(n3CC=C)c4ccc5c(c4)OCO5)C1 C39965698
CCn1c(nnc1SCC(=O)Nc2c(c(c(s2)C(=O)N)C)C#N)COc3ccc(cc3)C(C)(C)C C39967461
CC[C@@H](C(=O)Nc1c(c(c(o1)C)C(=O)OCC)C(=O)N)Sc2nnc3n2c4c(cccc4c(c3)C)C C40170491
Cc1cc(c(c(c1)O)c2c3c([nH]n2)C(=O)N([C@H]3c4ccc(c(c4)OC)O)CCc5ccc(c(c5)OC)OC)C C38705024
Cc1ccccc1NC(=O)[C@@H]2[C@@H]([C@@H]([C@@](CC2=O)(C)O)C(=O)Nc3ccccc3C)c4cccc(c4)[N+](=O)[O-] C41006543
C[NH+]1CCN(CC1)Cc2cc(ccc2O)C[C@@H](C(=O)[O-])NC(=O)OCC3c4ccccc4-c5c3cccc5 C44325300
CC(=O)[C@@]1(CC[C@@H]2[C@]1(CC[C@H]3[C@@H]2CCC4=CC(=CC[C@@]34C)NOCC(=O)N[C@@H](c5ccccc5)C(=O)OC)C)O C01812703
c1cc(cc(c1)Cl)COc2ccc(cc2)/C=N/NC(=O)c3c(n(nn3)c4c(non4)N)CSC5=NCCS5 C01879082
CCC/C=C/[C@@H](C(=O)NCS(=O)(=O)c1ccc(cc1)C)N(c2ccccc2)C(=O)c3cccc(c3O)O C36610352
CCSc1nc2ccc(cc2s1)NC(=O)CSc3nc([nH]n3)N/N=C/c4ccc(cc4)[N+](=O)[O-] C58993692
CCSc1nc2ccc(cc2s1)NC(=O)CSc3nc([nH]n3)N/N=C/c4ccc(cc4)N(C)C C59005409
CCOC(=O)c1c2c(sc1NC(=O)CSc3nc([nH]n3)N/N=C(/C)\c4ccc(cc4)C)CCCC2 C59021353
CCCSc1nc2ccc(cc2s1)NC(=O)CSc3nc([nH]n3)N/N=C(/C)\c4ccc(cc4)N C59309580
Cc1cc(cc(c1OC)C(=O)NC(=S)Nc2cc(ccc2OC)NC(=O)c3ccco3)Br C59331647
COc1ccc(cc1Cl)C(=O)NC(=S)Nc2ccc(c(c2)OC)NC(=O)c3cc4ccccc4o3 C59438625
COc1ccc(cc1)C(c2ccccc2)(c3ccc(cc3)OC)OC[C@H]4[C@H](C[C@@H](O4)n5ccc(nc5=O)N)O C59601426
CCOC(=O)c1c2c(sc1NC(=O)CCSc3nnc(n3N)c4ccc(cc4)[N+](=O)[O-])CCCC2 C59791012
C[C@@H]1CCCN(C1)S(=O)(=O)c2ccc(cc2)NC(=O)CSc3nnc(n3N)c4ccc(cc4)Cl C59795199
C[C@@H](c1ccccc1)NC(=O)COc2ccc(cc2)/C=N/NC(=O)C(=O)Nc3ccc(c(c3)Cl)OC C59960346
c1cc(cc(c1)[N+](=O)[O-])Nc2nc(nc(n2)N3CCOCC3)N/N=C/c4cc(ccc4O)Br C16399925
CCOC(=O)C1=C(n2c(=O)/c(=C/c3ccc(cc3)O)/sc2=C([C@@H]1c4ccc(cc4)O)C#N)N C03117465
c1ccc(cc1)c2nc(nc(n2)N[C@@H](C(Cl)(Cl)Cl)O)N[C@@H](C(Cl)(Cl)Cl)O C01673415
Cc1cc(=O)oc2c1ccc(c2)NC(=S)NNC(=O)C(c3ccccc3)(c4ccccc4)O C02855902
c1cc(ccc1CCNC(=O)COC(=O)c2ccc(cc2)c3ccc(cc3)O)S(=O)(=O)N C03529277
C[C@@H]1CCc2c(sc(c2C(=O)N)NC(=S)NC(=O)c3cc(c(c(c3)OC)OC)OC)C1 C10039399
CCc1ccccc1Nc2nc(nc(n2)N)CSCC(=O)Nc3c(cc(cc3Cl)C)C C12523072
CC(C)[C@H](C(=O)Nc1c(c2c(s1)CCCC2)C(=O)N)NC(=O)c3cc(cc(c3)OC)OC C03362898
Cc1ccc(cc1)c2c(nc([nH]2)S[C@H](C)C(=O)Nc3ccc(cc3)S(=O)(=O)N)c4ccc(cc4)C C06244533
C[C@H]1CCc2c(sc(c2C(=O)N)NC(=O)CSc3[nH]c(=O)c4c5c(sc4n3)CCCC5)C1 C13147954
Cc1ccc(cc1)/C=C/C(=O)NC(=S)NNC(=O)CCC(=O)Nc2cccc(c2C)Cl C13978648
Cc1c(sc(c1C(=O)N)NC(=S)NC(=O)c2ccc(c(c2)Br)OCCOC)C C14661954
CCCOc1ccc(cc1)/C=C(/C(=O)N/N=C/c2ccc(c(c2)O)O)\NC(=O)c3ccccc3 C03112794
Cc1ccccc1NC(=S)NNC(=O)c2cccc(c2)S(=O)(=O)Nc3ccc(cc3)OC C16219349
CCC(=O)NC(=S)Nc1ccc(cc1)NC(=S)NC(=O)c2ccc(c(c2)Cl)OCC C02827047
CC(C)[C@@H](C(=O)NCCc1ccc(cc1)S(=O)(=O)N)NC(=O)C23CC4CC(C2)CC(C4)C3 C17126388
c1ccc(cc1)CNC(=O)c2ccccc2NC(=O)CSc3nnc(n3N)c4cccs4 C18526962
COC(=O)c1c(/c(=C\c2ccccc2F)/c3=C(S[C@H](C(=O)n31)c4ccccc4F)C(=O)N)N C20220573
c1ccc(c(c1)/C=N/Nc2nnc(n2N)SCC(=O)Nc3cc(cc(c3)Cl)Cl)Cl C20528250
Cc1ccccc1NC(=S)NNC(=O)c2cc3n(n2)[C@H](C[C@H](N3)c4ccc(c(c4)C)C)C(F)(F)F C02794185
c1ccc2c(c1)ccc(c2/C=N/Nc3nnc(n3N)SCc4ccc(c(c4)Cl)Cl)O C20806717
C=CCc1cccc(c1O)/C=N/Nc2[nH]nc(n2)SCC(=O)N[C@@H]3CCCc4c3cccc4 C20832655
Cc1cc(cc(c1)NC(=O)CSc2nc([nH]n2)N/N=C/c3cc(ccc3O)Br)C C20834602
CC[C@@H](C)c1ccc(cc1)NC(=O)CSc2nnc(n2N)N/N=C(\C)/c3ccc(cc3)F C21323363
c1cc(ccc1N(CCC(=O)N)C(=O)COC(=O)c2c(c(c(c(n2)Cl)Cl)N)Cl)F C16804736
C[C@H](c1ccc(cc1)S(=O)(=O)N)NC(=O)c2ccc(c(c2)NC(=O)c3cccs3)Cl C27323512
CC(C)[C@H](C(=O)N/N=C\c1cn(c2c1cccc2)CC(=O)N)NC(=O)c3cccc(c3)Cl C30961226
CC(C)NC(=O)Nc1ccc(cc1)NC(=O)c2cccc(c2)S(=O)(=O)Nc3ccccc3F C31002298
C[C@@]12CC[C@H]([C@@]([C@@H]1CC[C@H]([C@H]2CC(=O)NCc3cccs3)O)(C)CO)OC(=O)Nc4ccccc4 C06137716
CCCC[C@@H](CC)C(=O)N(c1cccc(c1)Cl)[C@@H](c2c(cc(cc2O)O)O)C(=O)NC(C)(C)C C36482244
CC(C)(C)CC(C)(C)NC(=O)[C@H](c1c(cc(cc1O)O)O)N(Cc2ccco2)C(=O)C#Cc3ccccc3 C36499957
Cc1ccccc1CC(=O)N(C)[C@@H](c2c(cc(cc2O)O)O)C(=O)NC(C)(C)CC(C)(C)C C36525279
CC(C)(C)c1ccc(cc1)C(=O)Nc2ccc(cc2)C(=O)NNC(=S)NC(=O)CCC3CCCCC3 C14029317
CCCCNC(=O)[C@H](c1c(cc(cc1O)O)O)N(c2ccccc2Cl)C(=O)c3ccccc3 C36546534
CCCCCC(=O)N(c1cccc(c1)Cl)[C@H](c2c(cc(cc2O)O)O)C(=O)NC(C)(C)C C36552462
CCCCNC(=O)[C@H](c1c(cc(cc1O)O)O)N(CCC)C(=O)/C(=C/c2ccccc2)/c3ccccc3 C36559611
C[C@H]1[C@@H](C[C@@H]2C[C@H]1C2(C)C)C(=O)N([C@H](c3c(cc(cc3O)O)O)C(=O)NC(C)(C)C)C(C)(C)C C36581406
CCCCNC(=O)[C@H](c1c(cc(cc1O)O)O)N(Cc2ccc(o2)C)C(=O)c3ccccc3 C36599121
Cc1ccc(cc1)NC(=O)c2ccccc2NC(=O)C(=O)N/[NH+]=C/c3cccc(c3[O-])CC=C C04261154
COc1ccc(cc1)C2=C[C@@H](N=N2)[C@@H]3NN[C@@H](N3N)SCc4ccc(cc4)Br C39007550
c1ccc2c(c1)cccc2OCCCn3c4ccccc4nc3S[C@@H]5[C@H]([C@@H]([C@@H]([C@@H](O5)CO)O)O)O C39916042
CCN1[C@@H](NN[C@@H]1SCc2[nH]c(=O)c3ccccc3n2)CC(=O)Nc4ccc(cc4C)C C39969697
Cc1c\2c(oc1C(=O)NNC(=O)c3ccccc3)CCC/C2=N\NC(=S)Nc4ccccc4 C40825274
C[C@]12CC[C@H]([C@@]([C@@H]1CC[C@H]([C@H]2CC(=O)NCc3ccco3)O)(C)CO)OC(=O)NC4CCCCC4 C43553786
Cc1cc(c(c(c1)c2c3c([nH]n2)C(=O)N([C@H]3c4cc(c(c(c4)Br)O)OC)CCO)O)C C09243476
CC(C)(C)CC(C)(C)NC(=O)[C@H](c1cccc(c1)O)N(c2ccccc2)C(=O)c3cccc(c3O)O C36610263
C[C@H](C(=O)Nc1c(c2c(s1)CCC2)C(=O)N)OC(=O)c3cc(ccc3O)Br C58153180
Cc1cc(c(cc1Br)C(C)C)OCC(=O)NC(=S)Nc2ccc(cc2)S(=O)(=O)N C12499946
Cc1ccc(cc1)CNC(=O)CSc2nnc(n2N)N/N=C/c3cccc(c3)Br C20292184
CCCCc1ccc(cc1)N2C(=O)[C@@H]3[C@@H](N[C@]4([C@@H]3C2=O)c5cc(ccc5NC4=O)F)CC(=O)N C16010214
Cc1ccc(cc1)c2cc(n[nH]2)c3nnc(n3N)SCC(=O)Nc4c(cccc4C(C)C)C C09510749
Cc1ccc(cc1)C(=O)Oc2ccc(cc2/C=N/NC(=O)COc3ccccc3[N+](=O)[O-])Br C04261216
c1cc(ccc1/C=N/NC(=O)COc2ccc(cc2)[N+](=O)[O-])OC(=O)c3ccc(cc3)Br C04282554
c1ccc(c(c1)C(=O)Oc2ccc(cc2/C=N/NC(=O)c3ccc(cc3)[N+](=O)[O-])Br)Cl C02543921
Cc1ccccc1C(=O)Oc2ccc(cc2/C=N/NC(=O)COc3ccccc3[N+](=O)[O-])Br C02532290
c1cc(cc(c1)Br)C(=O)Oc2ccc(cc2)/C=N/NC(=O)COc3ccc(cc3)[N+](=O)[O-] C04372570
CC(C)CN(CC(C)C)S(=O)(=O)c1cc(ccc1N/N=C/c2ccccc2Cl)[N+](=O)[O-] C06134710
CC(C)(C)CC(C)(C)c1ccc(c(c1)[N+](=O)[O-])OCC(=O)N/N=C/c2ccc(o2)Br C03186649
c1ccc(cc1)COc2ccccc2C=NNc3nc(nc(n3)N4CCCCC4)N5CCCCC5 C08456342
C[C@H](CCc1ccccc1)Nc2cc(ccc2[N+](=O)[O-])N3CCN(CC3)S(=O)(=O)c4ccccc4 C08781018
CCCCOC(=O)c1c2c(sc1NC(=O)/C(=C/c3ccc(o3)c4cccc(c4)[N+](=O)[O-])/C#N)CCCC2 C02372548
COc1ccccc1C=C2c3ccccc3C(=NNc4ccc(cc4[N+](=O)[O-])[N+](=O)[O-])c5c2cccc5 C09019544
CC[C@@H](C)Oc1ccc(cc1Br)/C=N/NC(=O)c2cc3cc(ccc3o2)[N+](=O)[O-] C01095149
Cc1ccccc1Cn2cc(c3c2cccc3)/C=N/Nc4nc(nc(n4)N5CCCCC5)N6CCCCC6 C09635910
CC(C)c1ccc(cc1)S(=O)(=O)c2c3nc(c4c(n3nn2)ccs4)Nc5cccc(c5)OC C09969243
CCCCn1c(=O)c2ccccc2n3c1nnc3SCc4cc(=O)oc5c4cc(c(c5)O)CC C10052668
c1ccc(cc1)C(=O)Oc2ccc(cc2[N+](=O)[O-])/C=N/NC(=O)c3cccc(c3)Br C03089145
Cc1ccc2c(c1)sc(n2)c3ccc(cc3)NC(=O)COC(=O)/C=C/c4ccc(cc4)[N+](=O)[O-] C03312392
C[C@@H]1C[C@H](CN(C1)c2ccc(cc2[N+](=O)[O-])C(=O)OCC(=O)NCC34CC5CC(C3)CC(C5)C4)C C12632069
CCCCCOC(=O)c1c2c(nc3ccccc3n2)n(c1NC(=O)c4ccc(o4)Br)CC=C C12633122
Cc1ccc(cc1)[C@H](C(=O)NCCC(C)C)N(c2cc(ccc2OC)C)C(=O)Cn3c4ccccc4nn3 C12712505
c1ccc(c(c1)/C(=N\Nc2ccc(cc2[N+](=O)[O-])[N+](=O)[O-])/c3ccc4c(c3)OCCO4)Cl C13940373
Cc1ccc(c(c1)[N+](=O)[O-])NC(=O)[C@H](c2ccccc2)OC(=O)c3c4ccccc4nc5c3CCCC5 C15978774
CCCCN(CC(=O)N1c2ccccc2-n3cccc3[C@H]1c4ccco4)C(=O)Nc5ccccc5OCC C16569678
c1ccc(cc1)C[C@H]2[C@@H](COC2=O)/C(=N/Nc3ccc(cc3[N+](=O)[O-])[N+](=O)[O-])/c4ccccc4 C17162931
CC1=C([C@H](C2=C(N1)C[C@@H](CC2=O)c3ccc(cc3)OC)c4cccc(c4)[N+](=O)[O-])C(=O)OC5CCCC5 C00861394
COc1ccc(cc1)c2c(sc(n2)/N=C/c3ccc(cc3O)OC)c4ccc(cc4)[N+](=O)[O-] C19894553
c1ccc2c(c1)nc(s2)c3ccc(cc3O)/N=C/c4ccc(cc4)Oc5ccc(cc5[N+](=O)[O-])[N+](=O)[O-] C03084920
Cc1ccc(cc1[N+](=O)[O-])[C@@H]2C3=C(C[C@@H]([C@@H](C3=O)C(=O)OC)C)NC(=C2C(=O)OC4CCCCC4)C C04762446
CC(C)(C)c1ccc2c(c1)O[C@H](CO2)C(=O)N/N=C\c3cccc(c3)OC(=O)c4ccc(cc4)[N+](=O)[O-] C30721862
CC(C)(C)c1ccc(cc1)C(=O)c2cccc(c2)NC(=O)CN(c3cccc(c3)[N+](=O)[O-])S(=O)(=O)C C30757638
CCc1ccc(cc1)NC(=O)/C(=C\c2ccc(cc2)Oc3ccc(cc3[N+](=O)[O-])[N+](=O)[O-])/C#N C32194013
C[C@H]([C@@H](C(=O)n1c2ccccc2nn1)NC(=O)OCC3c4ccccc4-c5c3cccc5)OC(C)(C)C C32602754
CCN(CC)N(c1c2c3c(sc2nc(n1)n4c(cc(n4)C)C)CCCC3)Nc5ccccc5OC C34786489
CCCN(CC(=O)Nc1cc(nn1c2ccccc2C)C(C)(C)C)C(=O)c3ccc(c(c3)[N+](=O)[O-])C C35136378
C/C=C\[C@@H](C(=O)NC(C)(C)CC(C)(C)C)N(c1cccc(c1)Cl)C(=O)c2cc(cc(c2)[N+](=O)[O-])[N+](=O)[O-] C36483074
CC(=CC(=O)N(Cc1ccco1)[C@@H](c2cc(ccc2Cl)[N+](=O)[O-])C(=O)NC(C)(C)CC(C)(C)C)C C36502800
CCOc1cc(cc(c1OCc2ccccc2)Br)/C=N\Nc3ccc(cc3[N+](=O)[O-])[N+](=O)[O-] C36624124
CC(C)(C)c1ccc(cc1)[C@H]2c3ccc(cc3OC(=C2C#N)N)OC(=O)c4ccccc4[N+](=O)[O-] C38649758
C[C@]1\2CC[C@](C1(C)C)(C/C2=N\OC(=O)c3ccc(c(c3)[N+](=O)[O-])Cl)C(=O)Nc4ccccc4[N+](=O)[O-] C33960591
CC(C)(C)c1ccc(cc1)Oc2c(c(=O)n3ccccc3n2)/C=C(/C#N)\C(=O)Nc4cccc(c4)OC C39858516
CCOC(=O)c1ccc(cc1)NC(=O)/C(=C\c2c(nc3c(cccn3c2=O)C)Oc4cccc(c4C)C)/C#N C39858806
CCOC(=O)c1c(csc1NC(=O)[C@H](C)Oc2cc(c(c(c2)C)Cl)C)c3cccc(c3)[N+](=O)[O-] C01956920
CC1=C([C@@H](n2c(nnn2)N1)c3ccc(cc3)OCc4ccc(cc4)C(C)(C)C)C(=O)OCC=C C40978897
CC1=C([C@@H](C(=C(N1)C)C(=O)OCCc2ccc(cc2)Cl)c3cccc(c3)[N+](=O)[O-])C(=O)OC C49781477
CC1=C([C@@H](n2c(nc(n2)SCc3ccccc3Cl)N1)c4ccc(cc4)[N+](=O)[O-])C(=O)OCC=C C54624444
CCOc1cc(ccc1OCc2ccccc2)[C@H]3NN(C(=NN3c4ccc(cc4)Cl)C(=O)OCC)C C59058522
c1cc(c(c(c1)Cl)Cl)NC(=O)/C(=C\c2ccc(cc2)Oc3ccc(cc3[N+](=O)[O-])[N+](=O)[O-])/C#N C59335876
Cc1ccc(cc1Cl)n2nc3ccc(cc3n2)NC(=O)/C=C/c4ccc(o4)c5ccc(cc5)[N+](=O)[O-] C59401433
c1cc(ccc1/C=N/Nc2ccc(cc2S(=O)(=O)N3CCCCCC3)[N+](=O)[O-])Br C59500583
CC[C@H](C)c1ccc2c(c1)nc(o2)c3cc(ccc3Cl)NC(=O)COc4c(cc(cc4[N+](=O)[O-])C)C C59719610
Cc1cccc(c1)C(=O)N[C@H](C(Cl)(Cl)Cl)NC(=S)Nc2ccc(c(c2)[N+](=O)[O-])OC C03158353
COC(=O)c1ccccc1NC(=S)N[C@@H](C(Cl)(Cl)Cl)NC(=O)c2cccc(c2)[N+](=O)[O-] C01787091
CC[C@@H](C)[C@@H](C(=O)Nc1ccccc1OC)NC(=O)c2ccccc2NC(=O)c3ccc(cc3)OC C06631995
COC(=O)c1ccc(cc1)/C=N/n2c(c(c3c2nc4ccccc4n3)C(=O)NCCc5ccccc5)N C02253160
CCCC[C@@]1(C(=O)N(C(=O)N1)CC(=O)NC(=O)NC23CC4CC(C2)CC(C4)C3)c5ccc(cc5)F C09067281
c1cc(ccc1c2nnc(n2C3CCCCC3)SCC(=O)N/N=C/c4ccc(c(c4)O)O)Cl C02699703
Cc1ccccc1n2c(c(n3c2nc4c3c(=O)n(c(=O)n4C)C[C@@H](C)CNc5ccccc5N)C)C C10048399
Cc1ccc(cc1C)n2c(cn3c2nc4c3c(=O)n(c(=O)n4C)C[C@H](C)CNc5ccccc5N)C C10048484
Cc1ccc(cc1n2c(cn3c2nc4c3c(=O)n(c(=O)n4C)CCCNc5ccccc5N)C)Cl C10048923
Cc1ccc(cc1)Oc2ccccc2NC(=O)CSc3nnc(n3N)c4ccc(cc4)OC(F)F C11388669
c1cc(oc1)c2nnc(n2N)SCC(=O)Nc3ccc(cc3)Oc4ccc(cc4)Br C11670731
c1ccc(cc1)Cc2nnc(n2c3ccccc3)SCc4nc(nc(n4)Nc5ccc(cc5)F)N C12106037
c1ccc(cc1)[C@@H](C(=O)Nc2ccc(c(c2)C(F)(F)F)Cl)OC(=O)c3ccc(c(c3)[N+](=O)[O-])N C12650082
c1cc(cc(c1)Cl)C(=O)Nc2ccc(cc2)NC(=S)NC(=O)c3ccc(cc3Cl)[N+](=O)[O-] C01133413
C[C@H](C(=O)Nc1nc(cs1)c2ccccc2)Sc3nnc(n3N)c4ccc(cc4)OC(F)F C09633934
Cc1ccc(cc1)Nc2nc(nc(n2)N)CSc3nnc(n3C[C@H]4CCCO4)c5ccc(cc5)F C09469689
CCCCOc1ccc(cc1Br)C(=O)NC(=S)NNC(=O)c2ccc(cc2)[N+](=O)[O-] C14041447
c1ccc(c(c1)c2ccc(o2)C(=O)NC(=S)Nc3cccc(c3)NC(=O)c4cccs4)[N+](=O)[O-] C14274105
Cc1ccc(cc1)c2nnc(n2N)SCC(=O)Nc3c(c(c(n3Cc4ccc(cc4)F)C)C)C#N C16629729
CCOC(=O)c1ccc(cc1)c2ccc(o2)[C@H]3[C@H]([C@](NC(=O)N3)(C(F)(F)F)O)C(=O)c4ccccc4 C16732012
CCn1c(=O)c2ccccc2c(n1)C(=O)NNC(=O)CCc3cc(c(c(c3)C(C)(C)C)O)C(C)(C)C C17190799
CCOCCCn1c(=O)c2ccc(cc2nc1SCc3nc(nc(n3)Nc4ccccc4)N)Cl C20083881
c1ccc(cc1)CCNS(=O)(=O)c2ccc3c(c2)[C@@H]4C=CC[C@H]4[C@@H](N3)c5cc(ccc5O)[N+](=O)[O-] C14475669
C/C(=N\Nc1[nH]nc(n1)SCCC(=O)Nc2nc3ccccc3s2)/C45CC6CC(C4)CC(C6)C5 C20837404
COc1cccc(c1)OCc2nnc(n2N)SCC(=O)Nc3ccccc3Sc4ccccc4 C23065492
CCOC(=O)C1=C(NC(=O)N[C@H]1c2ccc(cc2)OC)CSc3[nH]nc(n3)c4ccc(cc4)OC C23566139
Cc1c(cccc1Cl)Nc2nnc(s2)SCC(=O)N(CCC(=O)N)c3ccc(cc3)OC C24535054
c1cc(c(c(c1)Cl)Cl)Cc2cnc(s2)NC(=O)CSc3ccc(cc3[N+](=O)[O-])C(=O)N C26496661
CCOC(=O)c1ccc(cc1)NC(=O)/C=C(\C)/NNC(=O)COc2ccc(cc2Br)C C20075165
CCCN1C(=C([C@H](NC1=O)c2cccc(c2)NC(=O)Nc3cccc(c3)C#N)C(=O)OCCOC)C C35265812
CCCN1C(=C([C@H](NC1=O)c2ccc(cc2)NC(=O)Nc3cc(cc(c3)OC)OC)C(=O)OCC)C C35711451
CCCN1C(=C([C@@H](NC1=O)c2cccc(c2)NC(=O)Nc3cccc(c3)C#N)C(=O)OCC(C)C)C C35712185
CCCCN1C(=C([C@@H](NC1=O)c2cccc(c2)NC(=O)Nc3ccc(c(c3)Cl)F)C(=O)OC)C C35712633
Cc1cc(c(c(c1)Br)NCC(=O)N/N=C/c2cc(ccc2O)[N+](=O)[O-])Br C36020366
C[C@H](C(=O)Nc1ccc(cc1)C(=O)N)OC(=O)c2cc(ccc2Sc3ccc(cc3)Cl)[N+](=O)[O-] C36214058
CCc1ccccc1Nc2nc(nc(n2)N)CSc3nnc(s3)SCc4ccc(cc4)OC C36630476
c1ccc(c(c1)C(=O)N/C(=C\c2ccc3c(c2)OCO3)/C(=O)NCCc4[nH]c5ccccc5n4)Cl C08684707
Cc1cccc(c1)C(=O)N[C@@H](C(Cl)(Cl)Cl)NC(=S)Nc2ccc(cc2[N+](=O)[O-])OC C08676823
CCc1c(sc(c1C(=O)N)NC(=O)CSc2nnc(n2C)c3ccc(cc3)OC4CCCC4)C C39972393
CCOC(=O)c1ccc(cc1)NC(=O)c2c(c\3c(o2)CCC/C3=N\NC(=S)Nc4ccccc4)C C40825218
C=CCNC(=O)Nc1ccc(cc1)NC(=O)CCc2ccc(cc2)S(=O)(=O)N3CCCCCC3 C45843287
CCc1c(nc(nc1[O-])n2c(cc([nH+]2)C(C)(C)C)NC(=O)Nc3cc(c(c(c3)OC)OC)OC)C C44389788
CC(C)c1ccc(cc1)NC(=O)C(=O)N/N=C/c2ccc(cc2)OCC(=O)Nc3cccc(c3)Cl C58880944
CCOc1ccc(cc1)/C=N/NC(=O)CCCSc2nnc(n2N)c3ccccc3Br C58989119
C/C(=N\NC(=O)CCCSc1nnc(n1N)c2ccc(cc2)Br)/c3cccc(c3)OC C58991967
Cc1ccc(cc1)/C=N/Nc2[nH]nc(n2)SCC(=O)Nc3ccc4c(c3)sc(n4)SCC=C C59019615
CCN(CC)c1ccc(c(c1)O)/C=N/Nc2[nH]nc(n2)SCC(=O)c3ccc(cc3)Br C59039064
CCCCSc1nnc(s1)NC(=O)CSc2nnc(n2N)c3ccc(cc3)Br C59045320
c1ccc2c(c1)c(=O)n(c(n2)COc3ccccc3C(=O)N)/[NH+]=C/c4cc(ccc4[O-])Br C36617837
Cc1ccc(cc1NC(=O)C(=O)N/N=C/c2ccc(cc2)OCC(=O)Nc3ccccc3Cl)Cl C59960181
C[C@]12CCC(=O)C=C1CC[C@@H]3[C@@H]2CC[C@]4([C@H]3CC[C@@]4(C(=O)COC(=O)C[NH3+])O)C C04084148
Cc1ccc(cc1)CNC(=O)[C@H](C)NC(=O)[C@@H]2Cc3ccccc3C[NH2+]2 C05270108
CSCC[C@@H](C(=O)NC1CCCC1)NC(=O)[C@@H]2Cc3ccccc3C[NH2+]2 C05324824
c1ccc2c(c1)CC[NH+](C2)CC(=O)Nc3c(c4c(s3)CCC4)C(=O)N C07782925
C[C@@H](C(=O)Nc1cccc(c1)OC)NC(=O)[C@@H]2Cc3ccccc3C[NH2+]2 C08737924
Cc1ccc(cc1)CNC(=O)[C@@H](C)NC(=O)[C@H]2Cc3ccccc3C[NH2+]2 C09138007
Cc1ccccc1[C@@H](C)NC(=O)C[NH+]2Cc3ccccc3C[C@@H]2C(=O)N C09495855
Cc1ccc(c(c1)CC(=O)Nc2c(c3c(s2)C[NH+](CC3)C)C(=O)N)C C10698161
CC(C)[NH+](CC(=O)N)CC(=O)Nc1ccccc1I C14190408
c1cc(sc1[C@H]2CCC[NH+]2CCCC(F)(F)F)C(=O)NCC(=O)N C20255491
C[C@@H](c1ccc(cc1)S(=O)(=O)N)N/C=C\2/C=c3ccccc3=[NH+]C2=O C27062319
CC(C)N1CC[NH+](CC1)CC(=O)Nc2ccc(cc2Br)N C36170436
COc1c(cc(cc1Br)Cl)S(=O)(=O)N[C@H]2C[C@@H]2[NH3+] C36264594
COc1c(cc(cc1Br)Cl)S(=O)(=O)N[C@H]2C[C@H]2[NH3+] C36264596
C[C@@H](COc1c(cc(cc1Br)C[NH2+]C2CC2)OC)C(=O)N C36815096
CCOc1cc(cc(c1O[C@H](C)C(=O)NC2CC2)Br)C[NH3+] C36824667
CCOc1cc(cc(c1O[C@@H](C)C(=O)N)Br)C[NH2+]C2CC2 C36824800
CCCOc1ccc(cc1C[NH2+]CCS(=O)(=O)N)Br C37261790
CCNC(=O)COc1c(cc(cc1Br)C[C@@H](C)[NH3+])OCC C37722366
Cc1ccc(c(c1)Br)OC[C@@H](C[NH2+]CC(=O)NC(C)C)O C37892407
Cc1ccc(c(c1)Br)OC[C@H](C[NH2+]CC(=O)NC(C)C)O C37892408
CC[C@H](C)[NH2+][C@@H](c1cc2c(c(c1)Br)OCCCO2)C(=O)N C38065049
CCCN(CC(=O)NC)c1c2cc(ccc2[nH+]cc1N)Br C42405958
CC[C@@H](C)[C@@H](c1nc(co1)C(=O)N[C@@H](C)c2ccc(cc2)Br)[NH3+] C43213854
c1ccc2c(c1)CCC[C@H]2NC(=O)[C@H]3C[NH2+]C[C@@H]3C(=O)N[C@@H]4CCCc5c4cccc5 C43222354
c1ccc2c(c1)CCC[C@@H]2NC(=O)[C@H]3C[NH2+]C[C@@H]3C(=O)N[C@H]4CCCc5c4cccc5 C43222355
c1cc(sc1)C[NH+]2CCCN(CC2)C(=O)Nc3ccc(cc3)C(=O)N C43712196
CCOC(=O)[C@@H](Cc1cc(c(c(c1)I)O)OC)[NH3+] C44339568
C[NH+]1CCCC[C@H]1CNS(=O)(=O)c2ccc(cc2Br)N C44563400
C[NH+]1CCCC[C@H]1CNS(=O)(=O)c2c(cc(cc2Cl)N)Cl C44563406
C[C@@H](c1ccc(c(c1)Br)OC)[NH2+]CCCS(=O)(=O)N C45069458
[truncated: 766,682 more chars]
