# Supplementary material for: PyRMD Studio: A Unified Suite for Next-Generation, AI-Powered Virtual Screening
Source: J Chem Inf Model. 2026 May 19;66(11):6197–203. doi: 10.1021/acs.jcim.6c00648 (PMC13250901; doi:10.1021/acs.jcim.6c00648)
Supplement: Supplementary file 2 [file ci6c00648_si_002.zip › decoys/andr_decoys.ism]

c1cc(ccc1COc2ccc(cc2I)C=O)C(=O)[O-] C01174928
C=CCOC(=O)c1c(c(c(c(c1Cl)Cl)Cl)Cl)C(=O)[O-] C01696782
CCc1cccc(c1N2C(=O)/C(=C/c3ccc(cc3)C(=O)[O-])/SC2=S)C C02835078
Cc1ccc(cc1)c2csc(n2)/C=C/c3ccc(cc3)OCC(=O)[O-] C05842184
c1ccc(c(c1)C(=O)/C=C/c2ccc(cc2)C(=O)[O-])Br C06339889
C[C@H](C(=O)[O-])Oc1ccc(cc1)C(=O)/C=C/c2ccc(cc2)Br C06510695
c1cc(cc(c1)Br)/C=C/C(=O)c2ccc(s2)C(=O)[O-] C07333304
c1cc(ccc1COc2ccc(cc2)/C=C/C(=O)[O-])Br C00168031
CCc1ccc(c(c1)Br)OCc2ccc(cc2)CC(=O)[O-] C11801997
CSc1ccc(cc1)c2csc(n2)COc3ccc(cc3)C(=O)[O-] C11851370
c1ccc2cc(ccc2c1)OCCOc3ccccc3/C=C/C(=O)[O-] C11861431
c1ccc(c(c1)COc2ccccc2c3nc(cs3)C(=O)[O-])F C11861466
CCCCCOc1c(cc(cc1Br)C(=O)[O-])OCC C11945694
Cc1ccccc1COc2cccc(c2)c3nc(cs3)CC(=O)[O-] C11952788
CC(C)[C@@H](C(=O)[O-])Oc1c(cc(cc1Br)Cl)Cl C11953916
Cc1ccc(cc1)COc2ccccc2c3nc(cs3)CC(=O)[O-] C11954031
C[C@@H](c1ccc(o1)C(=O)[O-])Oc2ccc(cc2Br)Cl C11955959
COc1cc(ccc1OCc2ccccc2F)/C=C(/c3cccs3)\C(=O)[O-] C11993075
CCn1c2ccc(cc2nc1/C(=C/c3ccc(c(c3)F)F)/Cl)C(=O)[O-] C07488618
c1ccc2c(c1)c(c(o2)C(=O)[O-])COc3ccc(cc3)Br C20433639
COc1ccc(cc1)Cc2nnc(n2c3ccc(c(c3)Cl)F)[S-] C05796059
CC(C)(CCCC/C=C(/c1cccnc1)\c2cccs2)C(=O)[O-] C26738714
Cc1ccsc1/C(=C/C(=O)C(C(C(F)(F)F)(F)F)(F)F)/[O-] C17353731
c1ccc(cc1)CSc2c(nnc(n2)[O-])SCc3ccccc3 C17431024
Cc1ccn2c(c1)nc(c2CCC(=O)[O-])c3ccc4ccccc4c3 C31973007
CC(C)(C)c1csc2n1c(c(n2)c3cccs3)/C=C/C(=O)[O-] C31973362
CC(C)(c1ccccc1)c2ccc(cc2)OCc3nnc(n3C)[S-] C00036233
CSc1ccc(cc1)/C=N\n2c(nnc2[S-])c3ccc(cc3)Cl C02352577
c1cc(cc(c1)OCc2cc(cc(c2)F)F)c3nc(cs3)C(=O)[O-] C34711600
Cc1c(cc(o1)COc2c(cc(cc2Cl)Cl)Cl)C(=O)[O-] C35431910
Cc1ccc(cc1)OCc2nnc(n2c3ccc(cc3)Cl)[S-] C05687762
CC(C)Oc1ccc(cc1)/C=C(/c2nc3ccccc3c(n2)[O-])\Cl C40139659
CCOc1ccc(cc1)[C@H](c2ccc3c(c2)oc(n3)[O-])Br C40285684
Cc1c(nc(s1)/N=C(\[O-])/Oc2ccccc2)c3cccc(c3)Cl C40927041
Cc1ccc(c(c1)c2csc(n2)/N=C(/C(=C/c3ccccc3)/C#N)\[O-])C C40927194
C[C@](c1ccccc1)(C(=O)[O-])Sc2ccccc2Br C41983118
c1ccc(cc1)OCCOc2c(cccc2Br)C(=O)[O-] C43458205
Cc1ccc(cc1)Sc2c(n3ccsc3n2)/C=C(\C)/C(=O)[O-] C44222856
CCc1cccc(c1[N-]S(=O)(=O)c2cc(cnc2)Br)CC C44243509
CC(C)COc1ccccc1[N-]S(=O)(=O)c2c(ccs2)Br C48441932
c1ccc2c(c1)ccc(c2OCc3ccc(o3)Br)C(=O)[O-] C48762781
Cc1c(cco1)/C(=C(\C#N)/C(=O)/C=C/c2cc(ccc2Cl)Cl)/[O-] C49165953
CC(C)c1ncc(c(n1)C(=O)[O-])Sc2cc(ccc2Cl)Cl C50364585
CCCc1c(sc(n1)N(C)Cc2ccc(s2)Cl)C(=O)[O-] C54968441
c1cc(cc(c1)Cl)[N-]C2=NC(=O)/C(=C/C=C/c3ccco3)/S2 C13810714
c1cc(cc(c1)S(=O)(=O)[N-]c2ccc(cc2)Cl)OC(F)(F)F C24226619
Cc1cc(cc(c1)/N=C/C2=C(C[C@@H](CC2=O)c3ccc(cc3)OC)[O-])C C58866508
c1ccc(cc1)c2ccc(cn2)[N-]S(=O)(=O)c3ccc(s3)Cl C62545932
Cc1ccc(cc1)c2ccc(cc2)OCc3nc(c(s3)C(=O)[O-])C C64872551
CC[C@H](C)c1ccc(cc1)[N-]S(=O)(=O)c2ccc(s2)Cl C06651661
CC1([C@@H](CC[C@@]1(C)C(=O)[O-])[C@@H]([C@@H](c2ccccc2)Br)Br)C C04266716
CC1([C@H](CC[C@]1(C)C(=O)[O-])[C@@H]([C@@H](c2ccccc2)Br)Br)C C04266722
COc1ccc(cc1n2c(ccc2c3cccs3)CCC(=O)[O-])Cl C02251895
Cc1c(sc(n1)CCOc2c(cc(cc2Cl)Cl)Cl)C(=O)[O-] C05592758
C[C@@H](c1ccc2cc(ccc2c1)OCc3ccc4ccccc4n3)C(=O)[O-] C00596945
CCOc1cc(cc(c1OCc2ccc(cc2)Cl)Cl)/C=C/C(=O)[O-] C06656462
COc1ccc(cc1CC(=O)[O-])C(=O)/C=C/c2ccc(cc2Cl)Cl C07353171
COc1c(cc(cc1Br)Cl)/C=C(/c2cccs2)\C(=O)[O-] C11797718
c1ccc(cc1)c2ccc(cc2)OCCOc3ccccc3/C=C/C(=O)[O-] C11823744
c1cc(oc1COc2c(cc(cc2Br)Cl)Cl)C(=O)[O-] C11831945
Cc1cc(c(c(c1Br)C)C)OCc2ccc(cc2)CC(=O)[O-] C11947325
c1ccc2cc(ccc2c1)OCCOc3ccc(cc3/C=C/C(=O)[O-])Cl C11949716
c1cc(ccc1COc2c(cc(c(c2C(=O)[O-])Cl)Cl)Cl)Cl C13014437
c1ccc(cc1)C2(CCN(CC2)C(=O)/C=C/c3cccc(c3Cl)Cl)C(=O)[O-] C13186450
c1ccc(c(c1)/C=C(\CCC(=O)[O-])/c2nc3ccccc3s2)OC(F)(F)F C13272802
CCn1c2ccc(cc2nc1/C(=C/c3ccc(c(c3)Br)F)/Cl)C(=O)[O-] C13351146
C[C@@H](C(=O)[O-])Oc1ccc(cc1)C(=O)/C=C/c2ccc(c(c2)Br)F C13361895
C[C@@H](C(=O)N1CCc2c1ccc(c2)C(=O)[O-])Sc3ccc(cc3)Cl C13449533
CC[C@@H](C)c1ccc(cc1)N2C(=O)/C(=C\c3ccccc3C(=O)[O-])/SC2=S C16905919
c1ccc(cc1)c2ccc(cc2)OCc3nnc(n3c4ccccc4)[S-] C05557305
CC1=C(S(=O)(=O)N=C1[N-]c2cccc(c2)SC)c3cccc(c3)Cl C20901039
c1ccc2c(c1)nc(o2)/C(=C\c3ccc(c(c3)Br)F)/CC(=O)[O-] C22089089
CCCSc1c(c(nc(n1)c2ccc(cc2)Br)C)C(=O)[O-] C22143788
Cc1cccc(c1)CSc2nc(c(nn2)Cc3ccc(cc3)Cl)[O-] C16777288
c1ccc2c(c1)nc(s2)/C(=C\c3ccc(s3)Br)/CC(=O)[O-] C23163053
c1cc(c(cc1Cl)Cl)C(=O)[C@@H]([C@@H](C(Cl)(Cl)Cl)[O-])Br C03160216
CCSc1nc2ccc(cc2s1)[N-]S(=O)(=O)Cc3cc(cc(c3)F)F C33298870
CCc1ccc(cc1S(=O)(=O)Cc2ccc(s2)Br)C(=O)[O-] C37227912
c1cc(sc1CS(=O)(=O)c2ccc(c(c2Cl)C(=O)[O-])Cl)Cl C37310434
CC(=O)c1c(cc(s1)c2ccccc2)[N-]S(=O)(=O)c3ccccc3 C01027878
c1ccc(cc1)c2ccc(n2c3cccc(c3)Br)CCC(=O)[O-] C02254437
CCCC[C@@H](C(=O)[O-])N1C(=O)/C(=C/c2c(cccc2Cl)Cl)/SC1=S C39861871
CCCCN1[C@@H](C(=C(C1=O)[O-])C(=O)c2cccs2)c3ccc(cc3)Br C40067531
CC(C)CC[C@](C)(C(=O)[O-])Oc1ccccc1I C41962496
C=C/C=N/N=C\1/c2ccccc2C(=C1C(=O)C(c3ccccc3)c4ccccc4)[O-] C37633016
C[C@@H](Cc1c(c(n(n1)c2ccccc2F)C(C)C)C(=O)[O-])CC(C)(C)C C43226247
CCc1c(c(nn1c2ccc(cc2)C(C)(C)C)C[C@H](C)SC)C(=O)[O-] C43226399
c1ccc(cc1)[C@H]2C[C@@H](C(=C(C2)C(=O)C(F)(F)F)[O-])C(=O)C(F)(F)F C43464844
c1cc(cc(c1)OC(F)(F)F)[N-]S(=O)(=O)c2c(ccs2)Br C48440940
c1cc(cc(c1)Cl)/N=C/C(=C(/c2cccs2)\[O-])/C(=O)C(F)(F)F C02061001
COc1ccc(cc1)[C@@H]2CC(=C(C(=O)C2)/C=N/c3ccc(cc3)Br)[O-] C08566888
c1ccc(cc1)CS(=O)(=O)[N-]/N=C/c2ccc-3c(c2)Cc4c3cccc4 C59148525
c1ccc(cc1)[N-]/C(=N\S(=O)(=O)c2ccccc2)/C(Cl)(Cl)Cl C16771398
Cc1cccc(c1)S(=O)(=O)[N-]c2ccc3c(c2)sc(n3)SC(C)C C64747845
CCc1csc(n1)c2ccc(s2)S(=O)(=O)[N-]c3cc(cc(c3)F)F C64769344
CCc1ccc(c(c1)Br)OCCCc2nnc(n2CC)[S-] C64872195
CCc1csc(n1)c2cc(sc2)S(=O)(=O)[N-]c3cccc(c3)C C65116808
CCc1ccc(cc1)[N-]C2=NC(=O)/C(=C/c3ccccc3OCC=C)/S2 C06870997
C[C@@H](c1ccc(cc1)CC(C)C)C(=O)Oc2ccc(cc2C(=O)[O-])Cl C66143715
c1ccc(c(c1)C(=O)[O-])OC(=O)c2ccccc2I C66143754
C[C@H]1CC(=CC[C@H]1/C=C/C(=O)C[C@@H]2c3c(cc4c(c3OC)OCO4)CC[N+]2(C)C)C C01280007
CC1=CC[C@@H](CC1)C(=O)C[C@@H]2c3c(cc4c(c3OC)OCO4)CC[N+]2(C)C C01280142
CCOc1ccc(cc1)[C@]2([C@H]([N+]3=C(N2c4ccc(cc4)OC)CCC3)C)O C03218579
C[N+](C)(C)CCc1c2ccc3ccccc3c2c(c(c1OC)OC)OC C01604278
C[C@@H](c1ccccc1)[C@@H]2OC[C@H](O2)C[N+]3(CCCCC3)Cc4ccccc4 C01240113
C[n+]1cn(c2c1cccc2)C[C@@H](COc3ccc(cc3)I)O C00889940
Cc1cc[n+]2ccn(c2c1)C[C@H]3CC(C(=O)O3)(c4ccccc4)c5ccccc5 C13651195
C[C@@H]1CCc2n(cc[n+]2C1)C[C@@H]3CC(C(=O)O3)(c4ccccc4)c5ccccc5 C13651206
C[C@@H]1CCc2n(cc[n+]2C1)C[C@H]3CC(C(=O)O3)(c4ccccc4)c5ccccc5 C13651208
COc1ccc(cc1)/C=N/[N+]2=C([C@@H](N=C2N)c3ccccc3)c4ccccc4 C15221331
C[N+]1(C/C(=C\C=C\c2ccccc2)/C(=O)/C(=C\C=C/c3ccccc3)/C1)C C17197523
CCc1ccc(cc1)N2C[C@]([N+]3=C2SCCC3)(c4ccc(cc4)C)O C22404986
COc1ccc(cc1)N2C[C@]([N+]3=C2SCC3)(c4ccc(cc4)Cl)O C22405059
C[C@@H](/C=C/C[N+]1(CCOCC1)CC#Cc2cccc3c2cccc3)Cl C26950132
COc1ccc(cc1F)C(=O)/C(=C(\NCC=C)/S)/[n+]2ccc3c(c2)CCCC3 C27058286
Cc1cc(c(c(c1C)C)C)C(=O)/C(=C(/NC)\S)/[n+]2ccc3c(c2)CCCC3 C27301993
CCC(CC)c1cc[n+](cc1)/C(=C(\NC)/S)/C(=O)c2ccc3c(c2)CCCC3 C27302091
c1cc(ccc1c2c[n+](c3n2CCCCC3)c4ccc5c(c4)OCCO5)OC(F)F C27788619
c1cc(ccc1C[n+]2ccc3c(c2)nc([nH]3)c4ccc(cc4)Cl)Br C28708442
CC[n+]1c2ccccc2oc1/C=C/C=C\C=C/N(c3ccccc3)C(=O)C C31332633
CC(C)n1c2c(cn1)[C@@H]([N+](=C(N2)c3ccccc3)C4CC4)c5cccs5 C32745441
C[C@H]1[C@@](N(C2=[N+]1CCCC2)c3ccc(cc3)OC)(c4ccc(cc4)Cl)O C03092955
CC[n+]1c(csc1Nc2ccccc2)c3ccc(cc3)S(=O)(=O)N4CCCC4 C35047549
CCSc1nc2c(c3c(s2)CCCC3)c4[n+]1C[C@@H](O4)CBr C01300926
Cc1ccccc1NC(=O)[C@@H]2c3cccc[n+]3CC(=O)N2c4c(cccc4C)C C05006622
Cc1cccc(c1NC2=[NH+]C(=[N+]([C@]23CCOC(C3)(C)C)c4ccccc4)[S-])C C37867753
c1cc(cnc1)Nc2[n+](c(cs2)c3ccc(cc3)OC(F)F)C[C@H]4CCCO4 C06508100
C[N+](C)(C)c1ccc(c(c1)/N=N/c2ccc(c(c2)Cl)NCCC#N)Cl C38644175
CCN(C(=O)[C@@H]1C[C@@H](C2=[N+]1Cc3ccccc3N2)c4ccccc4O)SC C39543751
CCCN(C(=O)[C@H]1C[C@H](C2=[N+]1Cc3ccccc3N2)Cc4ccccc4)Br C39544567
CC(C)CN(C(=O)[C@H]1C[C@H](C2=[N+]1Cc3ccccc3N2)Cc4ccccc4)Br C39544948
CSN(c1ccccc1O)C(=O)[C@H]2C[C@@H](C3=[N+]2Cc4ccccc4N3)Cc5ccccc5 C39545452
CCCc1cc[n+](cc1)/C(=C(/NC2CC2)\S)/C(=O)c3ccc4c(c3)CCCC4 C27061248
CCCCn1cc[n+](c1)CC(=O)N[C@H](C)c2ccc(cc2)Br C44795753
C[C@H]1CCCC[C@@H]1NC(=O)C[n+]2ccn(c2)c3cccc(c3C(=O)C)F C44800850
C[NH+](Cc1cc(sc1)Br)Cc2nnc(o2)[C@@H]3CCCO3 C49491715
Cc1c(n(c2c1c([n+](cn2)Cc3ccccc3)N)c4ccc(cn4)Br)C C08990979
CC[n+]1c(ccn1C[C@H]2CC(C(=O)O2)(c3ccccc3)c4ccccc4)C C13651183
Cc1cc(cc(c1C[n+]2ccc(cc2)CN3CCCC[C@@H]3C)C)C(C)(C)C C55077853
C[C@H]1CCC[C@@H]([C@@H]1C)NC(=O)C[n+]2ccn(c2C(=O)c3cccs3)C C55094105
c1ccc(cc1)CC[N+]2=C3N(CCCS3)[C@@](C2)(c4ccc(cc4)Br)O C03227388
Cc1ccc(cc1)c2c[n+](c3n2CCC3)CC(=O)Nc4nc(cs4)c5ccccc5 C17247961
c1ccc(cc1)c2c[n+](c3n2CCC3)CC(=O)Nc4nc(cs4)c5ccc(cc5)Cl C17209053
CCc1ccc(cc1)c2nc(cs2)CC(=O)[n+]3ccccc3NC(C)C C58550991
CCc1ccc([n+](c1)CC(=O)Nc2c(c(c(s2)C)C)C(=O)OCC)C C07746576
CC(C)C[n+]1c2ccccc2n(c1N)Cc3ccccc3Br C59292874
CN([C@@H]1CCS(=O)(=O)C1)C(=O)[C@H]2CCC[NH+]2Cc3ccccc3F C62089286
c1ccc2c(c1)C(=O)N(C2=O)CCCn3cc([n+]4c3CCC4)c5ccc(cc5)Cl C17206859
CCCCn1cc[n+](c1)Cc2cc(ccc2OC(F)F)Br C63774634
C[C@@H]1CCCCN1Cc2cc[n+](cc2)Cc3cc(ccc3F)Br C65887056
C[C@@H]1CC(=CC[C@@H]1/C=C/C(=O)C[C@@H]2c3c(cc4c(c3OC)OCO4)CC[N+]2(C)C)C C04028258
c1ccc2c(c1)C(=O)c3ccc(cc3C2=O)C[n+]4ccccc4C5OCCO5 C04974719
Cc1ccccc1NC(=O)[C@@H]2c3cccc[n+]3CC(=O)N2c4cccc(c4C)C C05006577
CC[n+]1c2ccccc2sc1C=C3C=C(N(C(=C3)C)Cc4ccncc4)C C03166386
Cc1c2cc[n+](cc2c(c3c1[nH]c4c3cccc4)C)CCCCC(=O)OC C01612993
C[C@@H](C(=O)Nc1c(cc(cc1Cl)Cl)Cl)[N+]23CCN(CC2)CC3 C07613049
c1cc(c[n+](c1)Cc2[nH]c(=O)c3c(csc3n2)c4ccc(cc4)Cl)O C07286026
Cn1c2cc[n+](c(c2nc1c3ccccc3)/C=C/c4cc5c(cc4Br)OCO5)C C09244105
CC[n+]1c2ccccc2sc1C=C3C=C(N(C(=C3)C)CCCn4ccnc4)C C12523750
C[C@H]1CC[n+]2ccn(c2C1)C[C@H]3CC(C(=O)O3)(c4ccccc4)c5ccccc5 C13651213
C=C[C@H]1C[N+]2(CC[C@H]1C[C@H]2[C@H](c3ccnc4c3cccc4)O)Cc5ccccc5 C14926831
c1ccc(cc1)[C@]2([C@H]([C@@H]([C@H](C(=N2)S)C#N)c3ccc(cc3)F)[n+]4ccc5ccccc5c4)O C16477894
CC[N+]1(CC[C@@]([C@H](C1)C(=O)/C=C/c2ccccc2)(/C=C/c3ccccc3)O)C C16952807
CCc1ccc(cc1)N2C[C@@]([N+]3=C2SCCC3)(c4ccc(cc4)Br)O C22405000
COc1ccc(c(c1)F)[C@]2(CN(C3=[N+]2CCS3)c4ccc(cc4)Cl)O C22405372
CC(C)c1ccc(cc1)C(=O)/C(=C(\NCC=C)/S)/[n+]2ccc3c(c2)CCCC3 C22687804
Cc1cc(c(cc1C)C(=O)/C(=C(/NC)\S)/[n+]2ccc3c(c2)CCCC3)C C22734206
CCOc1ccc(cc1)[C@@]2(C[N+]3=C(N2c4ccc(cc4)OC)CCCCC3)O C13510443
c1ccc(cc1)N2C3=[N+](CCCCC3)C[C@@]2(c4ccc(cc4)OC(F)F)O C13765753
COc1ccc(cc1)N2C3=[N+](CCCCC3)C[C@]2(c4ccc(cc4)Cl)O C00623184
COc1ccc(cc1)[C@@]2(C[N+]3=C(N2c4ccc(cc4)Br)CSCC3)O C00639540
Cc1cc(c(c(c1C)C)C)C(=O)/C(=C(/NCC=C)\S)/[n+]2ccc(cc2)N(C)C C27058923
CN/C(=C(/C(=O)c1cc(ccc1OC)OC)\[n+]2ccc3c(c2)CCCC3)/S C27302246
CCc1cccc[n+]1/C(=C(\N[C@@H]2C[C@H]3CC[C@@H]2C3)/S)/C(=O)c4ccc(s4)C C27471289
c1cc(ccc1[n+]2cc(n3c2CCC3)c4ccc5c(c4)OCCO5)OC(F)F C27788698
CC(C)(C)c1ccc(cc1)NC(=O)c2ccccc2C[n+]3ccc4c(c3)nc[nH]4 C28572464
CC(C)[C@H](c1ccc2c(c1)OCCCO2)NC(=O)C[n+]3ccc4ccccc4c3 C29319280
Cc1ccccc1CCNC(=O)[C@@H](C)[n+]2ccc(cc2)Cc3ccccc3 C29394485
CCC(CC)c1cc[n+](cc1)[C@@H](C)C(=O)Nc2c(cc(cc2Cl)C)C C29462710
CCc1cccc[n+]1CC(=O)N[C@H](c2ccc3c(c2)OCCCO3)C(C)C C29576703
COc1ccc(cc1)N2C[C@]([N+]3=C2SCCC3)(c4ccc(cc4)Cl)O C02965938
Cc1ccc(c(c1)N2C3=[N+](CCCS3)C[C@]2(c4ccc(cc4)OC(F)F)O)C C03239644
c1ccc(cc1)C(c2ccccc2)c3n[n+](c(s3)N)CC(=O)c4cccs4 C33655966
CCOc1ccc(cc1)[C@]2([C@@H]([N+]3=C(N2c4ccc(cc4)OC)CCCCC3)C)O C05466008
CCOc1ccc(cc1)[C@@]2(CN(C3=[N+]2CCCC3)c4cccc(c4C)C)O C02966258
c1cc(sc1)C(=O)c2n[n+](c(s2)N)c3c(cc(cc3Cl)Cl)Cl C35618445
C[C@@H](C(=O)NCc1ccccn1)[NH+]2CCC(CC2)(c3ccccc3)C(=O)C C35853785
CC[n+]1c(csc1Nc2c(n(n(c2=O)c3ccccc3)C)C)c4ccccc4 C01463617
c1ccc(cc1)C[C@@H]2C[C@H]([N+]3=C2Nc4ccccc4C3)C(=O)N(c5ccccc5O)Cl C39545547
CN(C)S(=O)(=O)c1ccc(cc1)c2csc([n+]2CC=C)Nc3ccccc3 C39729423
C[C@H](c1ccc2ccccc2c1)NC(=O)[C@@H](C)[n+]3ccc4c(c3)CCCC4 C42633308
CCc1cccc[n+]1/C(=C(\NC(C)C)/S)/C(=O)c2ccc3c(c2)OCCCO3 C44557160
CCCCn1cc[n+](c1)[C@H](C)C(=O)Nc2c(cc(cc2Cl)Cl)Cl C44794747
CC(C)N(c1ccccc1)C(=O)C[n+]2ccn(c2)c3cccc(c3C(=O)C)F C44800773
Cc1ccccc1CCNC(=O)[C@@H](C)[n+]2ccn(c2)c3cccc(c3C(=O)C)F C44801233
C[NH2+][C@@H](CCN1CCS(=O)(=O)CC1)c2ccc(cc2)Br C53940064
CC[NH2+][C@@H](CCN1CCS(=O)CC1)c2ccc(cc2)Br C53940966
Cc1cc(c(n1c2ccc(cc2)C(C)(C)C)C)C(=O)C[n+]3ccc(cc3)C(=O)C C55052049
c1cc(ccc1c2nc(cs2)C[n+]3ccc4c(c3)CCCC4)C(F)(F)F C66345540
C[C@@H]1CCCCN1Cc2cc[n+](cc2)Cc3ccc(s3)Br C67437885
CCC1=C[C@H]2C[C@@]3([C@@H]1[N+](C2)(CCc4c3[nH]c5c4cccc5)C)C(=O)OC C04360400
c1ccc2c(c1)C(=O)c3cccc(c3C2=O)NC(=O)C[n+]4cccc(c4)O C07644572
c1ccc(cc1)OC[C@@H](Cn2cc[n+](c2)Cc3ccccc3Cl)O C12848678
C[C@H](C(=O)NCCc1ccccc1)[n+]2ccc(cc2)Cc3ccccc3 C15455759
Cc1c(c([nH]c1C(=O)[C@@H](C)[n+]2ccc(cc2)C(=O)c3ccccc3)C)C(=O)C C15456026
Cc1c(sc[n+]1Cc2cnc(nc2N)C)CCOC(=O)C34C[C@@H]5C[C@H](C3)CC(C5)(C4)C C16134009
c1ccc(cc1)N2C3=[N+](CCCCC3)C[C@]2(c4ccc(cc4)[N+](=O)[O-])O C01800409
CCOc1ccc(cc1)[C@]2(C[N+]3=C(N2c4ccc5c(c4)OCCO5)CCCCC3)O C00623450
c1cc(cc(c1)[N+](=O)[O-])[C@]2(CN(C3=[N+]2CCCS3)c4ccc(cc4)Br)O C09369193
Cc1cccc(c1C)N2C[C@]([N+]3=C2SCCC3)(c4cccc(c4)[N+](=O)[O-])O C04086754
c1cc(ccc1[C@@]2(CN(C3=[N+]2CCS3)c4ccc(cc4)Br)O)[N+](=O)[O-] C22404237
Cc1ccccc1N2C[C@]([N+]3=C2SCC3)(c4ccc(cc4)[N+](=O)[O-])O C22405467
CCCN/C(=C(/C(=O)c1ccccc1Br)\[n+]2ccccc2)/S C22804427
C[n+]1c(sn(c1=S)c2ccccc2)Nc3ccc(cc3)[N+](=O)[O-] C24716735
CN/C(=C(/C(=O)c1ccc2c(c1)OCCCO2)\[n+]3ccc4c(c3)CCCC4)/S C27300998
CC(C)(C)c1ccc(cc1)C(=O)/C(=C(\NC[C@@H]2CCCO2)/S)/[n+]3ccccc3 C28605949
COCc1ccc(cc1)C[n+]2ccc3c(c2)nc([nH]3)c4ccccc4F C28709135
Cc1ccc(cc1)C2=NN([C@@H](C2)c3ccco3)C(=O)C[N+]45CCN(CC4)CC5 C29220597
CN(Cc1c(cccc1Cl)F)C(=O)C[n+]2ccc3c(c2)CCCC3 C29459425
CCC(CC)c1cc[n+](cc1)CC(=O)N2CCC[C@@H]2c3ccc4c(c3)OCCO4 C29461698
c1ccc(cc1)CN/C(=C(/C(=O)c2ccc(cc2)[N+](=O)[O-])\[n+]3ccccc3)/S C12566388
C[NH+]1CCN(CC1)NC(=O)c2ccc(cc2)/C=C\3/C(=O)N(C(=S)S3)C C35655879
CN(C)c1cc[n+](cc1)CC(=O)Nc2c(cc(cc2Cl)Cl)Cl C04902413
CCN1c2ccc(cc2[C@H](CC1(C)C)C)/C=C/c3cc[n+](cc3)CCO C38634883
CCC(=O)N[C@H]1[C@H]([C@@H](C(=[N+]1Cc2ccco2)C)C)c3[nH]c4ccccc4n3 C38783951
CCN(C(=O)[C@H]1C[C@H](C2=[N+]1Cc3ccccc3N2)Cc4ccccc4)S(=O)(=O)C(C)C C39544159
CCO[C@@H]1C[C@H]([N+]2=C1Nc3ccccc3C2)C(=O)N(c4ccccc4)O C39545219
Cc1ccccc1C(=O)N2CCC(CC2)C(=O)NNc3[n+](c4ccccc4s3)C C39665434
Cc1c(=O)c2cccc(c2oc1c3ccccc3)C(=O)NCCC[n+]4cc[nH]c4 C44029992
C[C@H](c1ccccc1OC)NC(=O)[C@@H](C)[n+]2ccn(c2)c3ccc(cc3)C(=O)C C44799235
c1c(nc(s1)C[NH+]2CCCC2)CC(=O)N[C@@H]3CCS(=O)(=O)C3 C49665165
Cc1c(n(c2c1c([n+](cn2)Cc3ccco3)N)c4ccc(cn4)Br)C C09419160
Cc1c(n(c2c1c([n+](cn2)Cc3ccccn3)N)Cc4cccnc4)C C09422114
C[N+]1([C@@H]2CC(C[C@H]1[C@@H]3[C@H]2O3)OC(=O)C(c4cccs4)(c5cccs5)O)C C12503291
[H]\N=C\1/C(=C/c2ccccc2OCCCOc3ccccc3Cl)/C(=O)N=C4[N+]1=CCS4 C55506904
[H]\N=C\1/C(=C/c2cc(n(c2C)c3ccccc3CC)C)/C(=O)N=C4[N+]1=C(CS4)C C57270614
c1ccc(cc1)C[N+]2=C3N(CCCS3)C[C@]2(c4ccc(cc4)F)O C03259126
Cc1c(sc(n1)c2ccccc2)C(=O)[n+]3ccccc3NCCC(=O)OC C57752829
Cc1c2c(cc(nc2n(n1)C(C)(C)C)C3CC3)C(=O)[n+]4ccccc4NC(C)C C57848393
CC(C)Nc1cccc[n+]1C(=O)CCCc2ncc(o2)c3ccccc3 C57900357
CCC(CC)c1cc[n+](cc1)Cc2cc(=O)oc3c2cc4c(c3)CCC4 C24158923
CN(C)c1c(ccc[nH+]1)CNC(=O)CS[C@@H]2CCS(=O)(=O)C2 C46940751
c1ccc(cc1)N2CC[N+](=c3/c(=N/Cc4ccncc4)/c(c3O)O)CC2 C61719264
[H]/N=C/1\C(=C\c2cn(c3c2cccc3)CCOc4ccccc4)\C(=O)N=C5[N+]1=C[C@@H](S5)C C61950050
CCc1c(c([nH]c1C(=O)C[n+]2ccn(c2)c3cccc(c3C(=O)C)F)C)C(=O)C C63638536
c1cc(cc(c1)C2=NC(=O)CC(=N2)c3cccnc3)CN4CC[NH2+]CC4 C63884383
Cc1cc(c[n+](c1)C2=C(C(=O)c3ccccc3C2=O)NS(=O)(=O)c4cccs4)C C02349775
CCc1ccc(cc1)NC(=O)c2c(oc3c2C4=N[C@@H](C[N+]4=CN3)CC)C C65330639
CC[C@H](CO)N(Cc1ccc(s1)C)C(=O)Cc2csc3[n+]2CCCN3 C65493963
Cc1c(cn(n1)C)c2c(ncn2CCc3csc4[n+]3CCCN4)c5ccccc5 C65496185
Cc1cc2c(cc1C)nc([nH]2)C3CC[NH+](CC3)CC(=O)N4[C@@H](CCC[C@@H]4C)C C04966463
COc1cc2c3c(c1OC)-c4c(c5ccccc5[nH]4)[C@@H]6[C@H]3[NH+](CCC6)CC2 C05554553
COc1cc2c3c(c1OC)-c4c(c5ccccc5[nH]4)[C@H]6[C@H]3[NH+](CCC6)CC2 C05554556
c1cc2cc3c(cc2cc1C[C@H]4c5cc6c(cc5CC[NH2+]4)OCO6)OCO3 C01564842
C[NH+](Cc1[nH]c(=O)c2c(n1)c3ccccc3o2)[C@@H]4CCCc5c4cccc5 C07049430
Cc1cccc(c1C)n2c3c(c(=O)nc2S)C[NH+](CN3)[C@@H](C)c4ccccc4 C08974376
c1ccc2c(c1)nc(s2)[C@@H]3CCC[NH+](C3)Cc4[nH]c(=O)c5cc(ccc5n4)Cl C09477449
Cc1cccc2c1nc([nH]c2=O)C[NH+]3CCC[C@H]3c4nc5ccccc5s4 C09516736
CC1(Cc2c(cnn2c3cccc(c3)F)[C@@H](C1)[NH2+]C4CCSCC4)C C12386475
c1ccc2c(c1)c3c([nH]2)[C@@H]([NH+](CC3)Cc4ccc5c(c4)OCO5)c6ccccn6 C12318100
c1ccc2c(c1)CCN(C2)C(=O)C[C@H]3C(=O)NCC[NH+]3C4Cc5ccccc5C4 C12593560
c1ccc2c(c1)c3c([nH]2)[C@H]([NH+](CC3)Cc4cccnc4)c5cc(ccc5F)F C12306843
Cc1cccc(n1)[C@H]2c3c(c4ccccc4[nH]3)CC[NH+]2Cc5ccsc5 C12308582
Cc1ccc(o1)C[NH+]2CCOc3c(cc(cc3O)c4nc5ccccc5s4)C2 C14974122
c1ccnc(c1)c2cc3c(c(c2)O)OCC[NH+](C3)Cc4c(cccc4Cl)F C15001629
c1ccc(c(c1)N2CCN(CC2)[C@@H]3c4c5c(sc4NC=[NH+]3)CCCC5)F C19327000
Cc1c(c2c(cn1)C[NH2+]CC2)c3nc(on3)C4(CC4)c5ccc(cc5)Cl C20534690
c1cc[nH+]c(c1)N2CCN(CC2)Cc3c4ccc(cc4ccc3O)Br C23865850
c1c(cc(c(c1/C=[NH+]/C[C@H]2CCCO2)O)Br)Br C05286723
C[C@@H]1C[C@H]2C[NH2+]C[C@@H]2N1S(=O)(=O)c3ccc(cc3)I C36266288
c1cc(ccc1c2nc3cc4c(cc3n2C5CC[NH2+]CC5)OCCO4)Cl C36301521
c1cc(c(c(c1)F)F)C[NH+]2[C@H]3CC[C@@H]2c4cnc(nc4C3)N5CCC[C@@H](C5)O C36740075
Cc1c(n2ccccc2[nH+]1)CNc3ccc(cc3)I C37247474
c1cc(sc1)c2c(n3cc(ccc3n2)Br)CN4CCC[NH2+]CC4 C36276588
c1ccc2c(c1)cccc2NC[C@H]3C=c4cc5c(cc4=[NH+]C3=O)OCCO5 C38789459
CC1(C[C@H](C2=C(C1)N=C([C@H]3C2=c4ccccc4=[NH+]3)C(F)(F)F)NC=O)C C38981394
c1ccc2=[NH+]CC(=c2c1)/C=C(\C#N)/C(=O)Nc3ccccc3Br C39243200
c1cc(cnc1)[C@H]2[NH+]=C3C=C/C(=[NH+]\C(=O)C45CC6CC(C4)CC(C6)C5)/C=C3[N-]2 C39709552
CC(C)n1c(=O)c2c3c(sc2nc1NC4CC[NH+](CC4)C)CCCC3 C41531517
c1cc2cnccc2c(c1)NC(=O)N3CCC[NH+](CC3)Cc4cccs4 C43161490
c1coc2c1[C@@H](CCC2)[NH2+]Cc3cc(c(o3)Br)Br C50359157
CC[NH2+][C@H]1CCCc2c1cnc(n2)c3cc(c(o3)Br)Br C50359330
CC1CC[NH+](CC1)Cc2cs/c(=N\C(=O)c3ccc4c(c3)scn4)/[nH]2 C12784492
c1ccc(cc1)C#Cc2ccc3=C(C[NH+]=c3c2)C(=O)[C@@H]4CS[C@H](N4)c5cccnc5 C52585520
C[NH2+][C@@H](c1ccc(cn1)Br)c2cc3c(cc2Br)OCCO3 C61861988
c1cc(ccc1c2nc(no2)C[C@H]3CCC[NH2+]C3)I C63084513
Cc1c(ccc(n1)NC(=O)[C@@H]2C=c3cc(ccc3=[NH+]2)OC)Br C63151006
C=CCN1C(=O)[C@H]2CC3=c4ccccc4=[NH+][C@@H]3[C@@H](N2C1=S)c5ccc(cc5)O C63234650
c1ccc2=[NH+]CC(=c2c1)CCC(=O)N3CC[C@@H]4C(=C5C=CC=C([C@H]5N4)Br)C3 C63270872
COc1cccc2=[NH+][C@H](C=c21)C(=O)N3CC[C@H]4[C@@H](C3)c5cccc(c5N4)Br C63271652
c1ccc2=[NH+][C@@H](C=c2c1)c3nnc4n3N[C@H](S4)c5ccccc5Br C63293850
Cc1ccc2=[NH+]C(=O)C3=C[C@H](SC3=c2c1)C(=O)NCc4ccc(cc4)Cl C63494420
C[C@@H]1N=C(CS1)c2ccc(cc2)NC(=O)C3=c4cc(ccc4=[NH+]C3)Br C63930851
CC1=C[C@H](NN1C)C(=O)N2CCC3=c4ccccc4=[NH+][C@@H]3[C@@H]2c5ccc(cc5)SC C64040526
c1ccc2=[NH+][C@H]3[C@@H](N(CCC3=c2c1)Cc4cccc5c4nccn5)c6cccc(c6)O C64066855
Cc1c[nH+]c([nH]1)CN2CC[C@@H]3c4ccccc4N=C3[C@@H]2c5cc(ccc5F)F C23338688
c1ccc2=[NH+][C@H]3[C@@H](N(CCC3=c2c1)Cc4cccs4)c5cccc(c5)O C64143554
c1ccc2=[NH+]CC(=c2c1)CC(=O)Nc3ccccc3I C64213530
c1ccc(c(c1)NC(=O)N2CC[C@@H](C2)[NH+]3CCCC3)N4CCc5c(ccs5)C4 C66159902
CC1CCC(CC1)[NH+]2CCC(CC2)N(C)C(=O)N[C@H]3CCCc4c3cco4 C66179773
c1ccc(cc1)N2CC[NH+](CC2)C3=CC4=CC(=C(C#N)C#N)CC[C@H]4CC3 C03185008
CC(C)[NH+]1CN(CN(C1)c2nc3ccccc3s2)c4nc5ccccc5s4 C02440503
C[NH+]1CCC2(CC1)N3[C@H](CC(=N3)c4ccc(cc4)Oc5ccccc5)c6ccccc6O2 C04812039
c1ccc(cc1)c2c3ccccc3c4nnc(n4n2)C[NH+]5CCCCCC5 C05244079
c1ccc2c(c1)ccc3c2ccc([o+]3)/C=C\c4c5ccccc5ccc4O C05604969
Cc1cccn2c1nc(cc2=O)C[NH+]3CCCC[C@H]3c4nc5ccccc5s4 C08075979
C[NH+](Cc1cc(=O)n2cc(ccc2n1)Br)[C@@H]3CCCc4c3cccc4 C08126235
C[NH+]1CCCN(CC1)c2c3c(csc3nc(n2)c4cccnc4)c5ccccc5 C08178097
Cn1c2ccccc2n3c1nc(c3)C[NH+](C)C45CC6CC(C4)CC(C6)C5 C03833059
c1c(cc(c2c1C=C3CCCC[C@]3(O2)[NH+]4CCOCC4)Br)Br C09310527
Cc1cccc2c1nc3c(c2)C[NH+](CCO3)Cc4ccc(cc4)Cl C13086573
Cc1cc2c(nc(nc2cc1C)N3CCC(CC3)[NH+]4CCC(CC4)c5ccncc5)C C15067996
c1ccc2c(c1)cccc2[C@H](n3c4ccccc4nn3)[NH+]5CCCCC5 C15771407
C[C@@H]1[C@H](c2cc3c(cc2O[C@H]1[NH+]4CCCCC4)OCO3)c5ccc(cc5)OC C01642010
c1ccc(cc1)C2=NC3(CCCCC3)[NH+]4[C@@H]2[C@@H]4c5ccc(cc5)[N+](=O)[O-] C03894768
C[C@H]1CCCC[C@H]1[NH+]2CCN(CC2)Cc3cccc(c3)Br C19370428
Cc1c2c(n(n1)c3ccc(cc3)Cl)[NH+]=C4C=Cc5ccccc5N4[C@H]2c6ccccn6 C21540626
c1ccc\2c(c1)CSc3cc(ccc3/C2=C\C[NH+]4CCN(CC4)c5ncccn5)Cl C25578939
c1cc(ccc1C[NH2+][C@H]2CCSc3c2cc(cc3)Cl)Br C35047147
C[NH2+][C@@H](c1ccc(cc1)Br)c2ccc(cc2)I C35462503
Cc1c(c(c(c(c1C)C)[C@@H](c2ccccc2I)[NH2+]C)C)C C35467675
Cc1ccc(c(c1)[C@@H](c2cc(ccc2Cl)Br)[NH2+]C)C C35489425
C[NH2+][C@H](c1ccc(s1)Cl)c2cc(ccc2Cl)Br C35497980
C[NH2+][C@H](c1ccc(cc1)I)c2ccc(s2)Cl C35498077
C[NH2+][C@H](c1ccccc1I)c2ccc(s2)Cl C35498132
C[NH2+][C@@H](c1cc(ccc1Cl)Cl)c2cc(ccc2Cl)Br C35501819
C[NH2+][C@@H](c1cc(cc(c1)Cl)Cl)c2cc(sc2Cl)Cl C35502323
C[NH2+][C@H](c1ccc(cc1F)Cl)c2cc(sc2Br)Br C35502776
C[C@H](c1ccc(cc1)I)[NH2+][C@H]2CCc3c2cccc3 C37229830
C[C@H](c1c(ccs1)Br)[NH2+][C@H]2CCSc3c2cc(cc3)Cl C37302940
CC(C)(C)c1ccc(cc1)c2nc(no2)[C@H]3C=c4ccccc4=[NH+]C3=O C38975328
c1ccc(cc1)C2=c3cc(ccc3=[NH+]C(=O)[C@H]2Sc4nc5ccccc5s4)Cl C39443857
c1ccc2c(c1)CC3(CCCCC3)[C@H]4C2=NC(=NC4=O)C[NH+]5CCCC6(C5)CCCCC6 C39707714
Cc1ccc2=[NH+][C@@H]3C(=c2c1)N=NC(=N3)SCc4ccccc4Cl C39708060
CC1=c2cc3c(cc2=[NH+]C(=O)[C@@H]1Sc4nc5ccccc5s4)OCO3 C39962468
C[NH2+][C@@H](c1ccc(s1)Br)c2cc3c(s2)CCCC3 C40236437
C[NH2+][C@H](c1ccc(cc1Cl)Cl)c2ccc(s2)Br C40236633
C[C@H](c1ccc(s1)c2cc(ccc2Br)Br)[NH2+]C C42581716
C[NH2+][C@H](c1ccc(c(c1)F)Br)c2cc(sc2Cl)Cl C43576731
C[C@H](c1nc2cc(ccc2n1C[C@@H]3CCC[NH+](C3)C)Br)Cl C44538416
Cc1ccc(cc1C)C2=Nc3[nH+]c4ccccc4n3[C@@H](C2)c5ccccc5F C13812825
c1ccc2=[NH+]CC(=c2c1)CCN3C(=O)c4c(c(c(c(c4Cl)Cl)Cl)Cl)C3=O C63318904
Cc1ccc(cc1)[C@@H]2N=[NH+]C(=S)N2/N=C/c3c4ccccc4cc5c3cccc5 C63395760
Cc1ccc2=[NH+]C(=O)C3=C[C@@H](SC3=c2c1)C(=O)N(C)c4ccc(cc4)Br C63494255
Cc1ccc(cc1)[C@H]2[C@@H]3C(=c4ccccc4=[NH+]3)CCN2S(=O)(=O)c5cccc(c5)Cl C63624996
c1ccc2c(c1)cccc2/C=N/N3[C@H](N=[NH+]C3=S)c4ccccc4F C38984627
CSCC(=O)N1CCC2=c3ccccc3=[NH+][C@@H]2[C@H]1c4c(cccc4Cl)F C64043999
c1ccc(c(c1)[C@H]2N=[NH+]C(=S)N2/N=C/c3cccc(c3Cl)Cl)Br C38999827
c1ccc(c(c1)[C@@H]2[C@H]3C(=c4ccccc4=[NH+]3)CCN2Cc5ccco5)F C64609984
CSc1ccc(cc1)[C@@H]2C3=Nc4ccccc4[C@@H]3CCN2C(=O)[C@@H]5C=c6ccccc6=[NH+]5 C64647930
CCC(C)(C)[C@@H]1CCc2c(c3c(ncnc3s2)N4CC[NH+](CC4)C)C1 C00724047
C/C(=N/N1CC[NH+](CC1)C2c3ccccc3-c4c2cccc4)/c5cccs5 C00710328
CC(C)[NH+]1CCC2(CC1)N3[C@H](CC(=N3)c4cccc5c4cccc5)c6ccccc6O2 C04860339
Cc1c2c(cc3c1OC[NH+](C3)Cc4ccc(cc4)Cl)c5c(c(=O)o2)CCC5 C05235667
CC(=O)O[C@H]1c2c(ccc3c2cccc3)CC[C@@H]1[NH+]4CCc5ccccc5C4 C01593472
CC(=O)O[C@H]1c2c(ccc3c2cccc3)CC[C@H]1[NH+]4CCc5ccccc5C4 C05699085
Cc1ccc(cc1)S(=O)(=O)N2C[C@@H]3c4ccccc4CC[NH+]3[C@@H]2c5ccccc5 C02491771
C[C@@H]1CCc2c(c3c(ncnc3s2)N4CC[NH+](CC4)Cc5ccc(cc5)F)C1 C01472991
CN(C)c1ccc-2c([nH+]1)C[C@@H](c3c2n(nc3)c4ccccc4)c5ccccc5 C00978754
CSc1ccc(cc1)[C@@H]2C[C@H]3CN(C(=O)[C@@]34[NH+]2CCC4)C5Cc6ccccc6C5 C12592962
C[C@H]1CCC[C@]2(C1=C[C@H]3[C@@H](C2)OC(=O)[C@@H]3C[NH+]4C[C@]5(C[C@@H]4CC(C5)(C)C)C)C C12655249
C[C@@H](Cn1c2c3ccccc3ccc2c4c1c5ccccc5c(=O)o4)[NH+](C)C C01625576
Cc1cc2c(nc(nc2cc1C)N3CCC[NH+](CC3)C4Cc5ccccc5C4)C C20271319
c1ccc2c(c1)CCCN2C(=O)[C@@H]3CCC[NH+](C3)Cc4c(cccc4Cl)Cl C30946756
Cc1ccc(c(c1)C)C[NH+]2CCN(CC2)c3c4c5c(sc4ncn3)CCCC5 C34750257
Cc1ccccc1C[NH+]2CCCn3cccc3[C@H]2c4ccc(c(c4)F)F C36348659
c1cc(c(c(c1)F)C[NH+]2CCCn3cccc3[C@@H]2c4ccc(c(c4)Cl)Cl)F C37523105
C[NH+]1CCN(CC1)C(=S)c2ccc(o2)c3cccc(c3Cl)Cl C05557892
CC1=NC2=C([C@H]3C1=c4ccccc4=[NH+]3)/C(=N/N(C)c5ccccc5)/CC(C2)(C)C C38574038
c1ccc(cc1)C2=c3ccccc3=[NH+]C(=O)[C@@H]2Sc4nc5ccccc5s4 C38938577
c1ccc(c(c1)[C@@H]2[NH+]=NC(=S)N2/N=C/c3cccc(c3Cl)Cl)Cl C38984929
c1ccc(c(c1)/C=N/N2[C@H]([NH+]=NC2=S)c3ccc(cc3)F)Br C38989810
Cc1cccc(c1)[C@@H]2[NH+]=NC(=S)N2/N=C/c3cccc(c3Cl)Cl C38994621
c1ccc(c(c1)[C@H]2[NH+]=NC(=S)N2/N=C/c3cc(ccc3F)Br)F C38999664
c1ccc2c(c1)ccc3c2C(=O)CC4(O3)CC[NH+](CC4)Cc5ccc(s5)Cl C39226887
c1cc(ccc1[C@@H]2C=C(N=[NH+]2)c3ccc(cc3)Br)Br C39299624
c1ccc2=[NH+][C@@H]3C(=c2c1)N=NC(=N3)SCc4ccc(cc4)Br C39372303
Cc1ccc2=[NH+][C@H]3C(=c2c1)N=NC(=N3)SCc4ccc(c(c4)Cl)Cl C39708063
c1ccc(cc1)C#C[C@@H]2C[C@@H]3CN(C(=O)[C@]34[NH+]2CCC4)C5Cc6ccccc6C5 C43641719
c1cc2=C3CN(CC[C@H]3[NH+]=c2c(c1)Br)C(=O)COc4ccc(cc4)Cl C63294375
CCOc1ccc(cc1)/N=C\2/CCCC3=c4cc(ccc4=[NH+][C@H]32)Br C00978709
Cc1ccc(cc1)[C@H]2N=[NH+]C(=S)N2/N=C/c3ccc(cc3Cl)Cl C63395750
c1ccc2c(c1)CCN(C2)C(=O)[C@H]3C(=c4ccccc4=[NH+]3)Sc5ccc(cc5)Cl C63530288
Cc1ccccc1C(=O)N2CCC3=c4ccccc4=[NH+][C@@H]3[C@@H]2c5ccc(cc5)Cl C63569246
Cc1ccc(cc1)[C@@H]2[C@@H]3C(=c4ccccc4=[NH+]3)CCN2S(=O)(=O)c5ccc(cc5)C C63624957
CSc1ccc(cc1)[C@@H]2[C@@H]3C(=c4ccccc4=[NH+]3)CCN2C(=O)c5ccco5 C63697516
Cc1c(cccc1Cl)N2[C@@H](N=[NH+]C2=S)C3=CC4=C(C(=N[C@@H]4C=C3)C)C C63730011
Cc1c(cccc1Cl)N2[C@H](N=[NH+]C2=S)C3=CC4=C(C(=N[C@H]4C=C3)C)C C63730023
c1ccc(c(c1)/C=N/N2[C@@H](N=[NH+]C2=S)c3ccc(cc3)F)Br C38989809
c1ccc(c(c1)/C=N/N2[C@H](N=[NH+]C2=S)c3ccc(cc3Cl)Cl)F C38990312
Cc1ccccc1[C@H]2[C@H]3C(=c4ccccc4=[NH+]3)CCN2C(=O)C5=CCCCC5 C64014976
Cc1ccccc1[C@@H]2N=[NH+]C(=S)N2/N=C/c3ccc(s3)Br C39006952
c1cc(cc(c1)Cl)[C@@H]2N=[NH+]C(=S)N2/N=C/c3ccc(s3)Br C39012014
c1cc(cc(c1)Br)/C=N/N2[C@@H](N=[NH+]C2=S)c3cccc(c3)Cl C39012128
c1ccc(c(c1)[C@H]2N=[NH+]C(=S)N2/N=C/c3cccc(c3)Br)Cl C39016124
CC(C)(C)[C@H]1C2=Nc3ccccc3[C@@H]2CCN1C[C@@H]4C=c5ccccc5=[NH+]C4=O C39461517
CC(C)(C)[C@H]1C2=Nc3ccccc3[C@H]2CCN1C[C@@H]4C=c5ccccc5=[NH+]C4=O C39461517
c1ccc2=[NH+][C@H]3[C@H](N(CCC3=c2c1)Cc4cccnc4)c5c(cccc5Cl)F C64609894
CSc1ccc(cc1)[C@@H]2[C@H]3C(=c4ccccc4=[NH+]3)CCN2C(=O)C5=CCCCC5 C64622467
Cc1ccccc1c2nc(cs2)C(=O)N3C[C@H](Cc4c3cccc4)[NH+](C)C C67206681
c1ccc(cc1)[C@H]2[C@@H]([NH2+][C@@H]([C@@H](C2=O)c3ccccc3)c4ccco4)c5ccco5 C04147775
c1cc2c(cc1Br)c3cc(ccc3n2C[C@@H](C[NH+]4CCCC4)O)Br C00727551
c1cc(oc1)c2nc3n(n2)c(c(s3)[C@H](c4ccc(cc4Cl)Cl)[NH+]5CCCC5)O C08601870
Cc1ccc(cc1)C(=O)[C@@H]2[C@H]([C@@H]3CSC[NH+]3[C@]24c5ccccc5NC4=O)c6ccccc6 C09233369
Cc1cc(c(c2c1C(=O)/C(=C/c3cc4ccccc4o3)/O2)C[NH+]5CCC[C@@H](C5)C)O C09530993
c1ccc2c(c1)c3c([nH]2)[C@@H]([NH+](CC3)Cc4coc5ccccc5c4=O)c6ccccc6F C12052783
c1ccc(cc1)[C@H]2c3ccsc3CC[NH+]2CC(=O)Nc4ccccc4I C12758957
c1cc(ccc1/[NH+]=c\2/c(cc3cc(ccc3o2)Br)C(=O)Nc4nccs4)Cl C20616540
c1ccc(c(c1)[C@H]2C[C@H](Nc3n2c4ccccc4[nH+]3)c5cccc(c5)[N+](=O)[O-])F C02918743
c1ccc(c(c1)N2C(=C(C3(C2=S)CCCCC3)N4CCOCC4)[NH2+]C5CCCCC5)Cl C21337457
C[C@H]1C[C@@H](C[NH+](C1)Cc2csc(n2)NC(=O)c3cc(ccc3Cl)Br)C C22294023
c1ccc(cc1)C[NH+]2CCc3c(s/c(=N/C(=O)c4cc5c(s4)CCC5)/[nH]3)C2 C23908409
c1ccc(cc1)CSC2=[NH+]C3=C([C@H](N2)N4CCOCC4)C5(CCCC5)Cc6c3cccc6 C26895782
CC(C)c1c(c(=O)c2ccc(c(c2o1)C[NH+](C)C)O)c3nc4ccccc4s3 C28121161
c1cc2n(c1)CCC[NH+]([C@@H]2c3ccc(c(c3)Cl)Cl)Cc4cc(ccc4O)Cl C35790345
Cc1ccc(c(c1)C[NH+]2CCCn3cccc3[C@@H]2c4cc(ccc4Cl)[N+](=O)[O-])O C36348462
Cc1cccc(c1NC(=O)N2CCN(CC2)c3cc[nH+]c4c3ccc(c4)Cl)Cl C04324523
CC(C)(C)[C@H]1CCCC2=C1[NH+]=C3N=CNN3[C@@H]2c4ccc(cc4)c5ccccc5 C07699119
Cc1ccc(cc1)CNC(=O)C2=CC3=c4ccccc4=[NH+][C@@H]3C(=N2)c5ccc(cc5)C C38564787
c1ccc2=[NH+][C@@H]3C(=c2c1)C=C(N=C3c4ccc5c(c4)OCO5)C(=O)NC6CCCCCCC6 C38564838
c1cc(c(cc1Cl)Cl)[C@H]2N=N/C(=[NH+]/C(=O)Nc3ccc(cc3Cl)Cl)/S2 C38935781
c1ccc2=[NH+]CC(=c2c1)/C=C\3/C(=O)N/C(=N/c4cccc(c4Cl)Cl)/S3 C38802773
Cc1ccc(o1)CNC(=O)c2ccc(cc2)c3ccc4c(c3)CCC5(O4)CC[NH+](CC5)C C39227703
C[C@@H]1CC2=CCCC([C@@H]2C[C@@H]1/C=N/N=C/3\N[C@@H]4C(=c5ccccc5=[NH+]4)N=N3)(C)C C39357491
C[C@]1(C(=O)N(C(=O)N1)C2Cc3ccccc3C2)C4CC[NH+](CC4)CC5=CC[C@H]6C[C@@H]5C6(C)C C39388328
c1ccc(cc1)c2nc([nH]n2)S[C@H]3C(=c4ccccc4=[NH+]C3=O)c5ccccc5 C39935684
C[NH+]1CCN(CC1)c2c3ccccc3nc(n2)Nc4cc(ccc4Cl)Cl C41152533
Cc1c(nc(o1)c2ccccc2)C(=O)/N=c/3\[nH]c4c(s3)C[NH+](CC4)Cc5ccccc5 C22914909
c1ccc(cc1)[C@@H]2C[C@@H](n3c4ccccc4[nH+]c3N2)c5cccc(c5Cl)Cl C05460746
CC[NH2+]C1C[C@H]2CC[C@@H](C1)N2c3c(cc(cc3Cl)Br)Cl C54627867
c1ccc(cc1)[C@H]2CC3=C([C@@H](n4c5ccccc5[nH+]c4N3)c6cccs6)C(=O)C2 C18266714
c1ccc2c(c1)[nH]c(n2)c\3cc4cc(ccc4o/c3=[NH+]\c5ccccc5F)Br C05800910
c1ccc(cc1)c2c(c(=O)n([nH]2)c3nc4ccccc4s3)/C=[NH+]/C5CCCCC5 C15930321
Cc1cc(c(c2c1C(=O)/C(=C/c3cc(cc4c3OCOC4)Cl)/O2)C[NH+]5CCCC[C@@H]5C)O C41511528
CCc1ccc(cc1)/C=C/2\C(=O)c3c(cc(c(c3O2)C[NH+]4CCC[C@H](C4)C)O)C C41512216
Cc1cc(c(c2c1C(=O)/C(=C\c3cccs3)/O2)C[NH+]4C[C@H](C[C@@H](C4)C)C)O C41515159
C[C@H]1C[C@@H](C[NH+](C1)Cc2c(ccc3c2O/C(=C/c4c(cccc4Cl)Cl)/C3=O)O)C C41583742
c1ccc(c(c1)[C@@H]2[C@H]3C(=c4ccccc4=[NH+]3)CCN2C(=O)NC5CCCCC5)F C63491689
c1ccc2=[NH+]CC(=c2c1)/C=C\3/C(=O)N/C(=N\c4cccc(c4Cl)Cl)/S3 C38802773
Cc1ccc(cc1)CNC(=O)N2CCC3=c4cc(ccc4=[NH+][C@@H]3[C@@H]2c5ccc(cc5)C)Cl C63572926
Cc1ccc(c(c1)S(=O)(=O)/N=C\2/[C@@H]([NH+]=c3ccccc3=N2)Nc4cccc(c4)Cl)C C38971837
c1ccc(c(c1)[C@H]2CN[C@@H]([C@@H]3C2=c4ccccc4=[NH+]3)c5cccc(c5)[N+](=O)[O-])Cl C63780579
CCCNC(=O)N1Cc2c3c(sc2-n4cccc4[C@H]1c5ccc(cc5)C)C[NH+](CC3)CC C35427406
Cc1ccc(cc1)c2c3c(c(ncn3)Nc4ccc(cc4)[NH+]5CCC(CC5)C)on2 C64835093
Cc1ccc(cc1/[NH+]=c\2/c(cc3cc(ccc3o2)Br)C(=O)NC[C@@H]4CCCO4)Cl C67292520
Cc1ccc(c(c1)/[NH+]=c\2/c(cc3cc(ccc3o2)Cl)C(=O)NC[C@H]4CCCO4)F C67293096
c1cc(c(cc1/[NH+]=c\2/c(cc3cc(ccc3o2)Cl)C(=O)Nc4nccs4)F)F C67294953
CC(C)c1ccc(cc1)/[NH+]=c\2/c(cc3ccccc3o2)C(=O)Nc4nccs4 C67296016
Cc1ccc(cc1/[NH+]=c\2/c(cc3ccccc3o2)C(=O)Nc4ccccn4)Cl C67296369
Cc1ccc(nc1)NC(=O)c\2cc3ccccc3o/c2=[NH+]\c4ccc(c(c4)Cl)C C67296622
Cc1ccccc1NC(=O)c2c[nH]c(=O)n(c2=O)c3ccccc3 C02972905
c1ccc(c(c1)Cn2cc(c3c2cccc3)/C=C\4/C(=O)NC(=O)N4)C#N C04702338
c1cc(c(c(c1Cl)/C=N/Nc2cn[nH]c(=O)n2)Cl)Cl C05646647
c1cc(ccc1c2cnnn2c3ccc(cc3)S(=O)(=O)N)Cl C03167394
c1ccc2c(c1)CCCN2CC(=O)N3C[C@@H](Oc4c3cccc4)C(=O)N C08710575
Cc1ccc2cc(c(nc2c1)O)/C=C/3\C(=O)NC(=S)N3C(=O)C C08867211
c1ccc(cc1)/C=N/n2c(=O)c3c(c4cc(ccc4[nH]3)F)[nH]c2=O C05286296
Cc1cn[nH]c1[C@H]2CCCN(C2)C(=O)c3c4c(n[nH]3)CCCC4 C12246312
Cc1ccc(c(c1)C)NC(=O)CC2=Nc3ccccc3S(=O)(=O)N2 C15826699
CC(=O)N[C@H]1[C@@H](Nc2ncnn2[C@@H]1c3ccccc3)c4ccccc4 C15830503
Cc1ccc(cc1C(=O)Nc2[nH]c3ccccc3n2)S(=O)(=O)C C17303830
c1ccc2c(c1)c(n[nH]2)C(=O)Nc3nc(cs3)c4ccccn4 C07138711
CC(=C1[C@H]2CC[C@@H]1[C@@H]([C@@H]2C(=O)NN3CC[NH+](CC3)C)C(=O)[O-])C C35898199
c1cc(sc1C(=O)NN2C(=O)C3(CCCCC3)NC2=O)Cl C08338343
Cc1nc2cc(ccc2s1)NC(=O)c3cc([nH]n3)c4ccco4 C38488938
Cc1c2c(n(n1)c3ccccc3)O[C@@H]([C@@H]([C@@H]2c4ccco4)C#N)N C39793541
CC1(Cc2c(sc(n2)/N=C(/C[NH+]3CCCCC3)\[O-])C(=O)NC1)C C39982987
c1ccc(c(c1)n2c3c(cn2)c(ncn3)NC4CCC(CC4)O)F C41472074
c1cc(c(c(c1NC(=O)NCc2nnc3n2CCCCC3)F)F)F C43233531
Cc1c(c(n(n1)Cc2cc(cs2)Br)N)[N+](=O)[O-] C43670834
c1ccc2c(c1)CC[C@H]2NC(=O)Nc3ccc(cc3)n4cncn4 C44039705
c1c2c(sc1C(=O)N3CCC4(CC3)C(=O)NC(=O)N4)CCCCC2 C44894570
c1ccc2c(c1)CC[C@H]2NC(=O)NCc3nnc4n3CCCCC4 C44910071
Cc1c2cc(cnc2n(n1)C)NC(=O)NCC(=C)Br C49300496
C[C@H](c1cc2c(cc1Br)OCCO2)NC(=O)NOC C49339670
c1ccn(c1)c2ccc3cccc(c3n2)NC(=O)c4ccc(=O)[nH]c4 C49415322
C[C@H](c1nncn1C)n2c3ccc(cc3nc2N)Br C50420623
c1cc2c(cc1C3(CCCCC3)C(=O)N[C@@H]4CCCNC4=O)OCO2 C50633276
C[C@@H]1CCC[C@H](C1)N(C)S(=O)(=O)c2c(nc3n2ccs3)N C50670892
Cc1cccc(c1)N(C)S(=O)(=O)c2c(nc3n2ccs3)N C50671758
c1csc2n1c(c(n2)Cl)S(=O)(=O)N[C@@H]3CCCC[C@H]3O C52008938
c1cc(ccc1c2csnn2)NC(=O)c3cc(c(=O)[nH]c3)Cl C57247627
c1ccc2c(c1)C[C@@H]([C@@H]2Nc3ccc4nnc(n4n3)C(F)(F)F)O C53602043
Cc1cc(n(c(=O)c1C(=O)N)Cc2cc3c(c(c2)Cl)OCO3)C C58201518
c1ccc2c(c1)cc(o2)CNC(=O)c3cc4c([nH]c3=O)CCCC4=O C58315197
CC(=O)NC1=NN([C@](S1)(C)c2cc(ccc2O)Cl)C(=O)C C06022462
C1CCCC(CC1)N2C(=O)C[C@H](C2=O)Sc3nnc(s3)N C36854580
CC(C)(C)c1ncc(cn1)NC(=O)N[C@@H]2CCOc3c2cccc3 C60127200
c1ccc2c(c1)N=CN(S2(=O)=O)Cc3c(ccc(n3)N)Cl C61639709
Cc1cc2n(n1)[C@@H](CC(=O)N2)C(=O)Nc3ccc(cc3Cl)Cl C20736100
Cc1cccc2c1NC(=O)[C@@]23CC(=O)Nc4c3cnn4C(C)(C)C C32102536
c1cc2c(cc1Cl)S(=O)(=O)N=C(N2)NC[C@@H]3CCCO3 C62325838
c1ccc2c(c1)C3=C(C2=O)[C@@H]([C@H]4C(=NC(=O)NC4=O)N3)c5cccs5 C63677268
Cc1cc(c(o1)C)C(=O)NNC(=O)c2ccc(nc2Cl)Cl C64363694
c1cc(cc(c1)C2=NO[C@@H](N2)C3=CC=C[C@H]4C3=CC=N4)c5ccn[nH]5 C64526012
Cc1cccn2c1ncc2CNC(=O)c3cc4c([nH]c3=O)CCCC4 C65381618
Cc1c2ccccc2sc1[C@@H]3CC(=O)NC4=NN=C([C@H]34)C(=O)NC C65387272
Cc1ccccc1n2c3c(c(n2)C(=O)Nc4c[nH]ccc4=O)CCC3 C65618280
C[C@@H](C(=O)NC(=O)NC)Sc1cc2c(cc1Cl)OCCO2 C66262664
C[C@@H](c1cccc(c1)O)N(C)C(=O)N[C@H]2CCCc3c2cnn3C C67625105
C1COCCOCCOCCOCC[NH+]1CCO C03895797
C1CC(=O)N(C1)C[P@](=O)(C[NH+]2CCOCC2)O C00062017
CC[C@H](C)[n+]1c(c(cc2c1nc3c(cccn3c2=O)C)C(=O)NCC)N C00727976
C[C@@H](C(=O)N(C)[C@H]1CCS(=O)(=O)C1)N2CC[NH2+]CC2 C19977142
CC(=O)N1CCN(CC1)S(=O)(=O)N2CC[NH2+]CC2 C20247647
c1cc[n+](cc1)c2[nH]c(c(n2)Br)[N+](=O)[O-] C01562917
CC(=O)N1CCN(CC1)[C@H]2CS(=O)(=O)C[C@H]2[NH3+] C31990173
C[N+](=CNc1nc2nccc(n2n1)c3ccccc3)C C33372183
C1CS(=O)(=O)CCC1NS(=O)(=O)N2CC[NH2+]CC2 C36332335
CN([C@@H]1CCS(=O)(=O)C1)C(=O)[C@@H]2C[C@@H](C[NH2+]2)O C36870039
C[C@H]1CN(C[C@@H](O1)C)C(=O)C(=O)N2CC[NH2+]CC2 C36904436
CC[N+](=c1ccc-2cc(c(oc2c1)O)C(=O)N)CC C37858734
CC[n+]1c2ccccc2n(c1N)C[C@H](c3cccs3)O C04640967
CC[n+]1c2ccccc2n(c1N)C[C@H](c3ccccc3)O C03893747
C[NH+](C[C@H]1CNC(=O)O1)CC(=O)N2CCNCC2 C38031511
Cc1nccc(n1)C[NH2+]Cc2cn(c(=O)n(c2=O)C)C C38037506
Cn1cc(c(=O)n(c1=O)C)C[NH2+]C[C@@H]2COCCO2 C38060604
CO[C@@H]1C[C@@H]([N+]2=C1Nc3ccccc3C2)C(=O)N(c4ccccc4O)O C39545489
CO[C@@H]1C[C@H]([N+]2=C1Nc3ccccc3C2)C(=O)N(c4ccccc4O)O C39545491
CC[n+]1c(c(cc2c1nc3ccccn3c2=O)C(=O)NC(C)C)N C39841215
CC[n+]1c(c(cc2c1nc3c(cccn3c2=O)C)C(=O)NC(C)C)N C39841336
CSCC[C@@H](C(=O)N1CCS(=O)(=O)CC1)[NH3+] C40461737
CC(C)(C)[C@@H](C(=O)N1CCN(CC1)CC(=O)N(C)C)[NH3+] C40464501
C1CS(=O)(=O)C[C@@H]1c2nnc(o2)C3CC[NH2+]CC3 C36155082
C1CS(=O)(=O)C[C@H]1CNS(=O)(=O)N2CC[NH2+]CC2 C40862252
C[C@@H](c1nc(on1)c2ccc(cc2)S(=O)(=O)C)[NH3+] C41121860
CS(=O)(=O)c1ccc(cc1)c2nc(no2)[C@H](C3CC3)[NH3+] C41124784
C[C@H](C(=O)N1CCC[C@H]1C(=O)NC)N2CC[NH2+]CC2 C42397036
C1C[C@H](N(C1)C(=O)[C@@H]2C[NH2+]CCO2)C(=O)N3CCOCC3 C43709988
C1C[C@H](N(C1)C(=O)[C@@H]2C[NH2+]CCO2)C(=O)NC3CC3 C43710140
c1ccn2c(c1)nnc2CNC(=O)[C@H]3C[NH2+]CCO3 C43800777
C[NH+]1CCC(CC1)C[NH2+][C@]2(CCSC2)C(=O)[O-] C44527483
CCn1c(c(c(n1)C)C/N=c\2/c(=[N+]3CCN(CC3)C)c(c2O)O)C C44893883
C[C@@H](C(=O)N(C)C)NC(=O)C(=O)N1CCC[NH2+]CC1 C49104889
C1CC[NH+]2CC[C@H]([C@@H]2C1)[NH2+]C3(CCOCC3)C(=O)[O-] C49572297
Cn1cc(cn1)S(=O)(=O)N2CCO[C@H](C2)C[NH3+] C50252371
CN([C@@H]1C[NH2+]C[C@H]1O)S(=O)(=O)C2CCS(=O)(=O)CC2 C50351602
C[C@H](c1nncn1C)NS(=O)(=O)[C@H]2CCC[NH2+]C2 C50421210
C[C@H](c1nncn1C)NS(=O)(=O)C2CC[NH2+]CC2 C50421234
CN(C)S(=O)(=O)N1CCN(CC1)C(=O)[C@@H]2C[C@H]2[NH3+] C50462154
c1cc2c(cc1[N+](=O)[O-])[nH]c(n2)SC[C@H]3C=[N+]4C=CS[C@H]4N3 C38592251
CC[NH+]1CCN(CC1)C(=O)N2CC[NH+](CC2)[C@@H](C)C(=O)[O-] C51661193
CS(=O)(=O)N1CCN(CC1)[C@H](C[NH3+])[C@H]2CCOC2 C62082411
C1C[NH2+]CCN(C1)C(=O)C(=O)N2CCC(=O)NCC2 C62101028
CCN(CC(=O)N(C)C)C(=O)[C@H]1C[NH2+][C@H](CN1)C C62814865
C[C@H](C(=O)[O-])[NH+]1CCN(CC1)C(=O)[C@]2(CC[NH2+]C2)C C62903659
C[C@H]1CCCN(C1)C2=NC(=[N+]3CCCC3)[C@@H]4C(=NN=N4)N2 C64426931
c1cc(cc(c1)[C@@H]2C=CN=[NH+]2)[C@H]3CN4C(=C[C@@H](N4)C(=O)[O-])[NH+]=C3 C39518835
Cc1c(c2c(o1)NC=[N+]3C2=NC(C3)(C)C)C(=O)NCc4ccncc4 C65330681
C[C@H](C(=O)N1CCN(CC1)C(=O)C)[NH+]2CCC(=O)NCC2 C65955150
CC(C)C[C@@H](C(=O)[O-])NC(=O)[C@@H]1CS[C@@H]2N1C(=O)c3c2cccc3 C04084615
Cc1c(=O)n(c(=S)[nH]n1)/N=C/c2cc(cc(c2[O-])OC)[N+](=O)[O-] C01789174
CN1C(=O)/C(=C\c2cc(cc(c2[O-])OC)[N+](=O)[O-])/C(=O)NC1=O C05067066
CC[C@H](C)[C@@H](C(=O)[O-])NC(=O)Cn1cnc2ccccc2c1=O C08481121
COc1cc(cc(c1O)OC)/C=C\2/C(=O)N(C(=S)S2)CCS(=O)(=O)[O-] C09972485
Cc1c2c(ncn(c2=O)CC(=O)N[C@@H]3CCS(=O)(=O)C3)sc1C(=O)[O-] C13417787
C[C@@H](C(=O)[O-])NC(=O)c1cc(cs1)S(=O)(=O)N2CCCC2 C16650208
Cc1c(cnn1C)C(=O)N[C@@H]2[C@@H]3N(C2=O)C(=C(CS3)COC(=O)C)C(=O)[O-] C17080547
CC1(O[C@@H]2[C@H](O[C@H]([C@@H]2O1)n3cnc4c3ncnc4[S-])CO)C C13152612
CCn1cc(c(n1)C)[C@H](C)NC(=O)[C@H](C)n2cc(cn2)C(=O)[O-] C20327747
CC(C)[C@@H](C(=O)[O-])NC(=O)c1ccc(cc1)S(=O)(=O)N(C)C C23078929
CC[C@@H](C)[C@@H](C(=O)[O-])NC(=O)c1c(c2c(s1)ncn(c2=O)C)C C31948455
CCC[C@H](C(=O)[O-])NC(=O)c1c(c2c(s1)nc(oc2=O)C)C C33520902
Cc1c(c(n(n1)CC(=O)[O-])C)S(=O)(=O)N(C)CC(=O)NC C35659069
Cc1c(c(c(o1)C)S(=O)(=O)N[C@@H](C)C(=O)N(C)C)C(=O)[O-] C36133479
CC(=O)NCCn1c(=O)c2ccsc2nc1SCC(=O)[O-] C36746575
Cc1c2c(=O)[nH]cnc2sc1C(=O)N3CSC[C@H]3C(=O)[O-] C36979289
CSCC[C@@H](C(=O)[O-])NC(=O)c1cnc2n(c1=O)CCS2 C37431210
CS(=O)(=O)CC[C@@H](C(=O)[O-])NC(=O)c1ccc(s1)Cl C37453341
c1cc2c(c(c1)C(=O)N3CCOCC3)N[C@@H]([C@@H]4[C@@H]2C=CC4)C(=O)[O-] C05046790
c1c(csc1S(=O)(=O)NC[C@@H]2CCS(=O)(=O)C2)C(=O)[O-] C37982268
c1csc(c1S(=O)(=O)NC[C@H]2CCS(=O)(=O)C2)C(=O)[O-] C37982271
c1cc(sc1CC(=O)[O-])S(=O)(=O)NC[C@@H]2COCCO2 C38061220
COc1cc(cc(c1OC)OC)[C@@H]2CC(=O)N[C@H]3[C@@H]2C(=O)N=C4N3N=C[N-]4 C39218209
c1cc(cnc1)CNC(=O)C/N=C\2/C3=NC=N[C@@H]3N=C([N-]2)Cl C39275738
C1CC1NC(=O)CSC2=C(C3=NC(=CC(=O)[C@H]3S2)[O-])C#N C04945421
Cc1c(sc(n1)C)C(=O)C2=C(C(=O)N([C@@H]2c3cccnc3)CCO)[O-] C40098832
Cc1c(sc(n1)C)C(=O)C2=C(C(=O)N[C@@H]2c3cccnc3)[O-] C40125010
c1nnc(s1)NC(=O)N(CC(=O)[O-])[C@H]2CCS(=O)(=O)C2 C40520857
CO[C@H]1C[C@H](N(C1)C(=O)NC2CCS(=O)(=O)CC2)C(=O)[O-] C40590451
CN([C@@H]1CCS(=O)(=O)C1)C(=O)NC2(CCCCC2)C(=O)[O-] C40591394
Cc1ccc(cc1)S(=O)(=O)/N=C(/NCCc2nnc(o2)C)\[O-] C41137381
c1cc(c(cc1[N+](=O)[O-])Cl)C(=O)N[C@]2(CCSC2)C(=O)[O-] C43510944
c1cc(c(cc1F)C(=O)N[C@]2(CCSC2)C(=O)[O-])[N+](=O)[O-] C43511116
C[C@@H](c1[n-]nnn1)NS(=O)(=O)c2ccsc2C(=O)OC C44930297
c1c(cncc1Br)S(=O)(=O)NCc2[n-]nnn2 C44930741
CC(=O)N[C@@H](C/C(=N/S(=O)(=O)c1cnn(c1)C)/[O-])c2cccs2 C48676195
CS(=O)(=O)[N-]c1nnc(s1)NC(=O)c2ccc[n+](c2)[O-] C48704311
C[C@H](C(=O)[O-])S(=O)(=O)N(C)Cc1[nH]c(=O)c2c(n1)ccs2 C49051382
C1C[C@H](N(C1)S(=O)(=O)CCC(=O)[O-])C(=O)N2CCNCC2 C49063318
C[C@@H]1CCN([C@@H](C1)C)C(=O)N[C@@H](CCS(=O)(=O)C)C(=O)[O-] C51749660
Cn1cc(nc1)S(=O)(=O)Nc2nnc(s2)SCC(=O)[O-] C52096168
Cc1cc(n(n1)CC(=O)Nc2nnc(s2)[N-]S(=O)(=O)C)C C57268677
Cc1cnc(cn1)CNS(=O)(=O)c2cnn(c2)CC(=O)[O-] C61321404
CC[C@@H](C)[C@@H](C(=O)[O-])NC(=O)N1CCN(CC1)S(=O)(=O)C C62084466
c1cc(cnc1)CNC(=O)C[N-]C2=NC(=N[C@@H]3C2=NC=N3)Cl C39275738
Cc1ccc(cc1)S(=O)(=O)/N=C(/CS[C@H]2C(=O)NC(=O)N=N2)\[O-] C63904436
CS(=O)(=O)c1nc([n-]n1)NC(=O)c2ccc(cc2)N3CCCC3=O C64348021
c1cc(cnc1)C2=C3[C@@H](CC(=O)N[C@@H]3N=N2)[C@@H]4C=NN=C4C(=O)[O-] C65371300
Cc1c(c(on1)C)NC(=O)N2C[C@@H]3CN(C[C@@]3(C2)C(=O)[O-])C(=O)C C65395260
c1ccc(cc1)CCNc2cc(nc(n2)c3ccccn3)c4ccc(cc4)F C01498558
COC(=O)[C@@H](Cc1csc2c1cc(cc2)Cl)NC(=O)c3cccs3 C01039933
CCOc1ccc2c(c1)sc(n2)SCC(=O)N[C@@H]3CCCC[C@H]3C C00674743
CC(C)Cc1nnc(s1)NC(=O)/C(=C/c2ccccc2)/c3ccccc3 C02830446
CCc1cccc(c1NC(=O)CO/N=C/c2cccc(c2Cl)Cl)C C05467779
C[C@H](c1ccc(cc1)F)NC(=O)[C@@H](C)OC(=O)c2csc3c2CCCC3 C05968543
c1cc(sc1)CC(=O)OCC(=O)Nc2cc(c(cc2Cl)Cl)Cl C06121491
CCCc1ccccc1N2[C@@H](SCC2=O)c3ccc(cc3)NC(=O)C4CC4 C06736203
Cc1ccc(c(c1)Br)NC(=O)COC(=O)C[C@@H]2C[C@H]3CC[C@@H]2C3 C07646847
C[C@@H](c1ccc2c(c1)CCCC2)NC(=O)COC(=O)c3c(cccc3F)F C07756582
CCN(c1ccccc1)C(=O)c2ccccc2NC(=O)/C=C/c3cccs3 C09229232
CCc1cccc(c1NC(=O)CCc2ncc(o2)c3ccccc3Cl)C C11246796
c1ccc(cc1)OCc2ccoc2C(=O)NCc3ccc(cc3Cl)Cl C11430190
Cc1c(c(nc(n1)SC)C)CCC(=O)N[C@H](C)c2ccccc2Cl C12912552
CCc1cc2c(s1)SCC(=O)N2CC(=O)NCCC3=CCCCC3 C13358536
CCc1ccc(cc1)CNC(=O)CN2c3cc(sc3SCC2=O)CC C13358573
C[C@@H](C12CC3CC(C1)CC(C3)C2)NC(=O)CCc4cnn(c4)c5ccccc5 C14186562
Cc1cccc(c1NC(=O)/C=C/c2c(nn(c2Cl)CC(C)C)C)C(C)C C21355287
c1ccc(cc1)OCCNS(=O)(=O)c2cc(c(cc2Cl)Cl)Cl C22496021
c1ccnc(c1)c2nc(cs2)CC(=O)NCCC34CC5CC(C3)CC(C5)C4 C22558940
c1ccc(cc1)N2CCN(CC2)C[C@H](COC34CC5CC(C3)CC(C5)C4)O C23114553
Cc1ccc(cc1)OC[C@@H](CN2CCN(CC2)c3cccc(c3)Cl)O C23115069
Cc1c(c(n(n1)CC(C)C)C)CC(=O)N[C@H](C)c2cccc3c2cccc3 C23434023
CCCNC(=O)[C@@H](C)Sc1c2c(csc2ncn1)c3ccc(cc3)F C29876415
c1cc2cccnc2c(c1)CCNC(=O)COc3ccc(cc3Cl)Cl C29454895
C1CCC(CC1)C(=O)N2CCC(CC2)CC(=O)NCCC3=CCCCC3 C32974365
C[C@@H](C(=O)NCC(F)(F)F)Sc1nc2ccccc2n1c3ccccc3 C10188668
C[C@H](C(=O)NCC(F)(F)F)Sc1nc2ccccc2n1c3ccccc3 C10188670
Cc1ccc(cc1)Cn2c(c(c(n2)C)/C=C/C(=O)N[C@@H](C)c3cccs3)C C36318434
c1ccc(cc1)n2c(c3c(n2)CCC3)NC(=O)CCSc4ccc(cc4)F C38510779
c1ccc(cc1)c2nc(cs2)CC(=O)NCCc3nc4ccccc4s3 C39981746
c1cc(ccc1[C@H](CN(Cc2ccc3c(c2)OCO3)C4CCCC4)O)Cl C40050454
C[C@H](C(C)C)NC(=O)C[C@@H](c1ccccc1)c2cnc3n2cc(cc3)Cl C35438192
Cc1ccc(o1)CCNC(=O)c2cc3c(n2Cc4cccc(c4)F)ccs3 C40787109
CC(C)[C@@H](C(=O)Oc1ccccc1Cl)NC(=O)c2c(cccc2F)F C42486281
C[C@H](C(C)C)NC(=O)c1ccc(o1)COc2ccc(cc2)Br C46883062
c1ccc(cc1)N2CC[C@H](C2)CNC(=O)COc3c(cccc3Cl)Cl C48174740
c1cc(sc1)C2(CCCCC2)CNC(=O)c3ccc(cc3)Cn4ccnc4 C49521163
C[C@@H](c1ccc(c(c1)F)OC)NC(=O)CSc2nc3ccccc3s2 C24314382
CC(C)c1ccc(cc1)SCC(=O)Nc2nc(cs2)c3ccccn3 C59250168
Cn1cc(cn1)CCC(=O)N[C@@H](c2ccc3c(c2)CCCC3)c4cccs4 C59593733
CC(C)(C)[C@@H](c1cccs1)NCc2nnc(o2)c3ccc(cc3)Cl C63550539
CCCn1cnc2c1ccc(c2)CNC(=O)Cc3c(cccc3Cl)Cl C64755053
CCc1cccc(c1NC(=O)C(=O)c2cccn2Cc3ccc(c(c3)C)C)C C65084765
C[C@H](c1ccc(cc1)F)N(C)C(=O)NCCCc2nc3c(s2)CCCC3 C66140851
CN(c1cccc(c1)SC)C(=O)NCCCc2nc3c(s2)CCCC3 C66204431
C[C@@H](Cc1ccc(cc1)c2ccccc2)NC(=O)c3cnn(c3C(F)F)C C66328653
Cc1ccc(c(c1)C)C[C@@H](C)NC(=O)c2ccccc2N(C)C(=O)C3CC3 C66444065
CN(C)C(=O)Sc1ccccc1NC(=O)/C=C/c2ccc(cc2)SC C67021764
Cc1cccc(c1C)NC(=O)[C@H](C)SCc2ncc(o2)c3cccs3 C67453451
c1ccc(cc1)C2=N[C@@]([C@H](S2)NC(=O)c3ccccc3)(c4ccccc4)O C03124427
Cc1ccccc1C(=O)NNC(=O)[C@H]2CC2(c3ccccc3)c4ccccc4 C00788185
CC(C)(C)NC(=O)c1ccccc1NC(=O)c2ccccc2Br C01215576
c1cc(sc1)c2nnc(n2N)SCc3ccc(cc3F)Br C04536667
c1ccc2c(c1)c(c(s2)C(=O)NNC(=O)/C=C/c3ccc(cc3)F)Cl C04699626
CC1=C([C@@H](NC(=S)N1)c2ccc(cc2)Br)C(=O)OCC=C C04919270
Cc1ccccc1NC(=O)/C(=C\c2cccs2)/NC(=O)c3cccs3 C04953561
C[C@@H]1CCc2c(sc(c2C(=O)NC)NC(=O)/C=C/c3ccccc3Cl)C1 C05055584
C[C@H]1CCc2c(sc(c2C(=O)NC)NC(=O)CCc3ccccc3)C1 C05055637
Cc1c(ccc2c1nc(s2)NNC(=O)c3ccc(cc3)SC)Cl C05272009
CCc1ccc(cc1)N[C@H]2NC(=O)/C(=C/c3cn(c4c3cccc4)C)/S2 C06395035
c1ccc(c(c1)CC(=O)NNC(=O)c2cc(ccc2Cl)Cl)Cl C06982972
CC(C)c1ccc(cc1)C(=O)NNC(=O)c2ccc(s2)Br C08421276
Cc1cc(cc(c1)N[C@H](c2ccc3cccnc3c2O)c4ccccn4)C C06912266
c1ccc(cc1)/C=C/CN2c3ccccc3[C@](C2=O)(c4c[nH]c5c4cccc5)O C04842273
c1cc(sc1)c2nnc(n2N)SCc3ccc(cc3)Br C09290967
C[C@H](c1ccc(cc1Cl)Cl)NC(=O)c2ccc(s2)NC(=O)C3CC3 C09513835
Cc1cccc(n1)NC(=S)NC(=O)/C=C/c2ccc(cc2Cl)Cl C05615506
c1ccc(cc1)[C@@H](c2ccc3cccnc3c2O)Nc4cccc5c4nccc5 C13283040
c1cc(ccc1[C@@H]2[C@H]3CC=C[C@@H]3c4cc(ccc4N2)OC[C@@H]5CCCO5)O C13637708
Cc1ccc(s1)[C@H]2[C@H]3CC=C[C@@H]3c4cc(ccc4N2)S(=O)(=O)NCC=C C14456577
Cc1ccc(cc1)[C@@H]2[C@@H]3CC=C[C@@H]3c4cc(ccc4N2)S(=O)(=O)NC(C)C C14458474
c1ccc(c(c1)[C@H]2[C@H]3CC=C[C@@H]3c4cc(ccc4N2)OC[C@@H]5CCCO5)O C14474450
CC(C)(C)NC(=O)c1ccc2c(c1)[C@@H]3C=CC[C@@H]3[C@@H](N2)c4ccccc4OC C14546412
CC(C)NS(=O)(=O)c1ccc2c(c1)[C@@H]3C=CC[C@H]3[C@@H](N2)c4ccc(cc4)F C14549715
C[C@H](C12CC3CC(C1)CC(C3)C2)NC(=O)C[C@@H]4C(=O)Nc5ccccc5S4 C15737534
C[C@H](c1ccc(cc1)c2ccccc2)NC(=O)[C@@H]3CC(=O)Nc4c3cccc4 C23054043
Cc1c2c([nH]c1C(=O)N[C@@H](C)CCc3ccccc3)CC(CC2=O)(C)C C24349842
Cc1cc(nc(n1)SCCOc2ccc(cc2Br)Cl)N C29914034
Cc1ccc(cc1)CNC(=O)CNC(=O)C23C[C@H]4C[C@@H](C2)CC(C4)(C3)Cl C18285115
CNc1nc(cs1)c2ccc(cc2)NC(=O)c3ccccc3Br C35316793
c1ccc(cc1)Cc2ccccc2NC(=O)c3ccc4c(c3)NC(=O)CCS4 C36628880
c1cc(c(cc1F)Br)Oc2ccc(c(n2)OCC3CC3)N C37068374
c1ccc(cc1)c2nc(on2)CSc3ccc(cc3N)Br C37205507
c1cc(c(cc1[N+](=O)[O-])Br)CSc2ccc(cc2N)F C37516497
CCCC(=O)N[C@H](c1ccccc1Cl)c2ccc3cccnc3c2O C03894241
c1ccc(cc1)CNC(=O)CNC(=O)c2c(c3ccccc3s2)Cl C12902307
CCOc1ccc(c(c1)c2ccccc2O)N3CCN[C@@H](C3)Br C39530214
c1ccc(cc1)N2CC[C@H](C2)CNC(=O)Nc3ccccc3Br C43132673
COc1ccc(cc1N)C(=O)OCc2ccc(c(c2)Br)F C48673352
CCc1ccccc1N[C@H](c2ccc3ccc(nc3c2O)C)c4ccccn4 C54619229
CCOc1cc(cc(c1O)/C=N/c2cc(cc(c2O)C)C)Br C01230768
Cc1ccsc1C(=O)NNC(=O)c2ccc(s2)c3ccc(cc3)F C10735528
CC(C)[C@@H](C(=O)NC12CC3CC(C1)CC(C3)C2)NC(=O)c4cccs4 C57693552
c1cc(ccc1Cc2cnc(s2)NC(=O)C34C[C@H]5C[C@@H](C3)CC(C5)(C4)O)F C19334806
c1ccc2c(c1)[C@H](CCO2)NC(=O)Nc3ccccc3SC4CCCC4 C58895731
Cc1ccc(cc1)CSc2nnc(n2N)c3cccc(c3)Br C07157944
c1ccc(cc1)C(=O)[C@H]2[C@@H]3C=CC=CN3[C@H]([C@H]2c4ccc(cc4)Cl)C(=O)N C15775451
CC(C)CCc1nc(on1)c2cc(ccc2N)I C62824339
Cc1c([nH]c2c1cc(cc2)CNC(=O)N(C)Cc3ccc(c(c3)F)F)C C65031428
Cc1nc2c(s1)C[C@@]3(CC[C@H]([C@@H]([C@H]3[C@@H]2C)O)[C@H](C)C(=O)N4CC[NH+](CC4)C)C C03840606
C[NH+](C)CCN1[C@@H](/C(=C(/c2ccc(cc2)F)\O)/C(=O)C1=O)c3cccs3 C05576869
c1cc[nH+]c(c1)NCN2C(=O)/C(=C\c3ccc(cc3Cl)Cl)/SC2=O C05605190
C[NH+](C)CCNC(=O)c1cccc2c1nc(c3c2cccc3)c4cccnc4 C01613479
CCn1cc(cn1)C[NH+]2CCc3c(c(n[nH]3)c4ccc(cc4)C(F)(F)F)C2 C11664437
Cc1ccccc1C[NH+]2CCC(CC2)[C@@]3(C(=O)N(C(=O)N3)C4Cc5ccccc5C4)C C11910421
Cc1c(c(n(n1)C)Cl)C[NH2+][C@@H]2CC(Cc3c2cnn3c4ccc(cc4)F)(C)C C12072372
Cc1ccc(cc1)n2c3c(cn2)[C@H](CC(C3)(C)C)[NH2+]Cc4c(nn(c4Cl)C)C C12438914
CC(C)(C#Cc1ccc(o1)C(=O)N2CC[C@@]3(C2)CCC[NH+](C3)CC4CC4)O C12835307
Cc1c2cc(ccc2oc1C(=O)Nc3nc(cs3)C[NH+]4CCC(CC4)C)F C14527214
CC1CC[NH+](CC1)[C@H]2CCc3c(c(nn3C)C(=O)NCc4cccs4)C2 C14748918
Cc1ccc(s1)C[NH2+][C@H]2CC(Cc3c2cnc(n3)N4CCOCC4)(C)C C11662785
CC(=O)Nc1ccnn1C2CC[NH+](CC2)Cc3cccc4c3sc5c4cccc5 C14966246
Cc1c(nc(o1)c2ccccc2)C(=O)NC3CC[NH+](CC3)Cc4ccccc4 C17362905
C[NH+]1CCC[C@H]1CN(C)Cc2cccc(c2)c3[nH]c4c(c(=O)n3)CSC4 C20271203
c1ccnc(c1)n2c3c(cn2)[C@@H](CCC3)[NH2+]CC4=Cc5cc(ccc5OC4)Cl C20915916
c1ccc2c(c1)CC(C2)[NH+]3CCC[C@H](C3)C(=O)Nc4cccc(c4)n5cccn5 C23145783
Cc1c2c(nc(nc2sc1C(=O)NCc3ccccc3C[NH+](C)C)C)C C26025052
CC(C)C(=O)N1CCC(CC1)[NH+]2CCC(CC2)C(=O)N[C@@H]3CCCc4c3cccc4 C34912314
CC1CC[NH+](CC1)[C@@H](CNC(=O)c2ccc3c(c2)OCO3)c4cccs4 C36310336
CC1(C[C@@H]2[C@H](CO1)C(=S)[NH+]=C(N2CCc3[nH]c4ccccc4n3)c5ccccc5)C C38688904
COC(=O)[C@H]1C(=c2cc(ccc2=[NH+]1)Br)NC(=O)c3ccccc3F C39015882
CC(=O)Nc1ccc(s1)C[NH+]2CC[C@@H]3[C@@H]4C=CC=CC4=N[C@@H]3[C@@H]2c5ccccn5 C39421131
c1ccc2c(c1)CCN(C2)[C@H]3CCC[NH+](C3)Cc4ccc(cc4)N5CCNC5=O C23360795
C[C@H]1[C@]([NH+]=C(N1)c2cccc(n2)C#N)(c3ccc(cc3)F)c4ccc(nc4)F C40422890
C[C@H]1CCC[NH+](C1)C(C)(C)CNC(=O)c2cc3c(c(c2)Cl)OCCCO3 C58196887
C[NH2+]C[C@@H]1CCCN(C1)Cc2nnc(o2)c3ccc(s3)Br C40599414
Cc1cc(c(cc1C)O)C[NH+]2CCC(CC2)C(=O)c3ccc4c(c3)OCCO4 C58537495
C[NH+]1CCN(CC1)c2cc(ccn2)CNC(=O)c3c(c4ccccc4s3)Cl C48329540
Cc1c(c(n(n1)c2ccccc2)C)C(=O)N[C@H](C)C[NH+]3C[C@@H](C[C@@H](C3)C)C C55758093
C[NH+]1CCN(CC1)c2cc(ccn2)CNC(=O)c3cc4c(s3)CCCCC4 C48330880
CC1(CNC(=[NH+]C1)SCC2=NC(=O)C3=C(CSC3=N2)c4ccc(cc4)Cl)C C39941053
CC(C)CN1c2ccccc2[C@@]3(C1=O)[C@H]4C(=c5cc(ccc5=[NH+]4)OC)CCN3 C63385209
Cc1ccc2c(c1)[C@H]3[C@@H](C=C(S3)C(=O)NCCC4=c5ccccc5=[NH+]C4)C(=O)O2 C63489343
CC\1=NN(C(=O)/C1=C(\C)/NCCC2=c3cc(ccc3=[NH+]C2)F)c4ccccc4 C63493458
Cc1ccc2=[NH+]C(=O)C3=C[C@H](SC3=c2c1)C(=O)NCc4ccc(cc4)OC C63494304
c1cc2=[NH+]CC(=c2cc1Cl)CCN3C[C@@H](CC3=O)C(=O)NC4CCCC4 C63557076
CC[C@H](C)NC(=O)CC1CCN(CC1)C(=O)[C@@H]2C=c3cc(ccc3=[NH+]2)Cl C63739279
c1ccnc(c1)c2cc3c(c(c2)F)O[C@@H](C3)CNC(=O)[C@@H]4C=c5cc(ccc5=[NH+]4)F C64093102
c1ccc2=[NH+][C@@H](C=c2c1)c3cccc(c3)NC(=O)[C@@H]4CCCN4C(=O)C5CC5 C64636298
C[C@H]1CCCN(C1)CC2=N[C@@H](SC2)NC(=O)CC3=c4ccccc4=[NH+]C3 C64725983
CN(C1CCN(CC1)c2cccc[nH+]2)C(=O)N[C@H]3CCCCc4c3cccc4 C66194207
Cc1c2ccccc2sc1C(=O)NCc3cccnc3N4CC[NH+](CC4)C C66344247
C[C@H]1CN(CCO1)C2CC[NH+](CC2)CC(=O)NCc3ccc(s3)Cl C66561529
c1cc(sc1)c2ncc(s2)C(=O)NCc3ccc([nH+]c3)N4CCCC4 C66609615
c1ccc2c(c1)nc(s2)N3CCC(CC3)C(=O)N[C@@H]4CC[NH+]5[C@@H]4CCCC5 C66615089
C[NH+]1CCC(CC1)CNC(=O)C2CCN(CC2)c3nc4ccccc4s3 C66647685
CC[NH+]1CCC(CC1)n2c(ccn2)NC(=O)[C@@H]3CCC[C@@H](C3)C(F)(F)F C66663132
CC[NH+]1CCC(CC1)n2c(ccn2)NC(=O)[C@H]3CCC[C@@H](C3)C(F)(F)F C66663133
c1ccc2c(c1)cc(c([nH+]2)N3CCN(CC3)Cc4ccncc4Cl)CO C67515107
COc1ccc(cc1/C=C/[N+](=O)[O-])Br C00096915
CC(C)[C@H]1COC(=N1)CC2=N[C@H](CO2)C(C)C C05633445
Cc1ccc(o1)/C=C/C(=O)O[C@@H]2CCCCC2=O C03361883
C#CCSc1nnc2n1CCN2c3ccc(cc3)F C09651665
Cc1cccc(c1OC[C@H]2CO[S@](=O)O2)C C04954145
c1ccnc(c1)COc2ccc3ccc(=O)oc3c2 C12538966
CCc1nnc(o1)c2cc3ccccc3n2C(C)C C07451920
CO/C(=N\N=C/c1ccccc1F)/c2ccncc2 C17220565
CN(c1ccccc1)c2nccc(n2)c3ccncc3 C26655124
CN(C)S(=O)(=O)N(C)[C@H]1CCCc2c1cccc2 C27955510
C[C@@H]1Cc2ccccc2N1Cc3nc(no3)C4CC4 C29449873
Cc1c(sc(n1)C)c2nnc(o2)SC(C)C C32905948
Cc1c(c(on1)C)Cn2cc(c3c2cccc3)C=O C33509233
Cc1ccc(s1)c2c(cn(n2)c3ccncc3)C=O C35779401
c1ccc(cc1)c2c(cn(n2)c3ccccn3)C=O C36894299
CC(C)(C)[C@@H]1CC[C@H]([C@@H](C1)N(CC#N)CC#N)C#N C37145975
c1cc(oc1)c2c(cn(n2)c3ccc(cc3)F)C=O C37311322
Cc1cc(c(o1)C)c2c(cn(n2)C(C)(C)C)C=O C37311343
c1ccc(c(c1)[N+](=O)[O-])S[C@H]2CCCCC2=O C37352262
C[C@@](CCc1ccc2c(c1)OCO2)(C#N)N(C)C C37355107
Cc1ccc(c(c1)C(=O)C)OCc2nc(c(o2)C)C C37909482
c1ccc2c(c1)nc(n2C[C@H]3CCCO3)[C@H]4CCCO4 C40390207
Cc1cc(cc(c1Cl)C)OCC(=O)N=C=O C41282666
Cc1cc2c(n1CC(=O)OC)CC(CC2=O)(C)C C41705168
C[C@H]1[C@@H]2C[C@@H](C2(C)C)C[C@@H]1OC(=O)c3ccc[n+](c3)[O-] C41974634
C[C@@H]1CCN(c2c1cccc2)Cc3nc(no3)C4CC4 C42147357
Cc1ccc(o1)C(=O)/C=C/c2cnn(c2)C(C)(C)C C44026269
CCC[C@H](C#N)C(=O)N1CCO[C@@H]2[C@@H]1CCCC2 C44827845
Cc1ccc(cc1)S(=O)(=O)N(C)C(=O)C=C(C)C C47360444
Cc1nc(no1)CSc2ccc3ccccc3n2 C48312128
C=C(CSc1nnnn1C2CCCC2)Cl C48397984
Cc1cc(nc(c1C#N)SCc2cnoc2)C C48833500
C[C@@H]1CC(=O)c2c1c(ccc2OCc3cnoc3)Cl C48838005
c1ccc2c(c1)C(=O)N(C2=O)CSc3nccs3 C48874755
C[C@H]1CCC[C@@H](C1)N(C)C(=O)c2ccc(cc2)C(=O)[O-] C49017522
CN(C1CC1)C(=O)/C=C/c2c(nc3n2cccc3)Cl C49217676
COC(=O)[C@@H](c1ccc2c(c1)OCCCO2)Cl C50978128
Cc1ccc(cc1F)n2cc(nn2)C(=O)C(F)(F)F C53647951
C[C@H](c1ccc(s1)Cl)n2c(nnn2)CCl C54744096
CCCc1nc(no1)CN2CCc3ccccc3C2 C54982695
Cc1ccc(c(c1)C)N(C)Cc2nc(no2)C3CC3 C59393189
C[C@H](c1cccnc1)Sc2nnc3n2CCCCC3 C60423803
Cc1cc(c(n1c2ccon2)C)C(=O)[C@H](C)Cl C61685585
c1cc(ccc1n2c(c(nn2)C=O)C3CC3)Cl C62264925
c1ccc(cc1)[C@H](c2nnc(o2)c3cscn3)Cl C62354304
Cc1ccccc1CSC2=NC=NC3=NC=N[C@@H]32 C64032090
CCCN1c2ccccc2S(=O)(=O)N=C1SC C06918619
CCN([C@@H]1CCCC[C@@H]1C)C(=O)c2cnns2 C66414884
Cc1cc(no1)CN2CCO[C@H](C2)c3ccccc3F C66846845
Cc1nc(cs1)c2ccc(cc2)Oc3ncccn3 C67448364
c1cc(sc1)/C(=C/c2ccc(cc2)Br)/C(=O)[O-] C04218821
c1ccc(cc1)[C@@H]2C[C@@]2(c3ccc(cc3)Cl)c4nc(cs4)C(=O)[O-] C11883904
c1cc(ccc1c2ccc(s2)/C=C/C(=O)[O-])Br C12760869
C1[C@H]2CC3(C[C@@H]1CC(C2)(C3)C([C@H](C(F)(F)F)F)(F)F)C(=O)[O-] C13468031
Cc1ccc(n1c2c(c3c(s2)C[C@H](CC3)C(C)(C)C)C(=O)[O-])C C15014553
CCc1ccc(cc1)c2c3cnc4ccc(cc4c3sc2C(=O)[O-])F C15828935
c1ccc(c(c1)CSc2ccccc2C(=O)[O-])Br C19485340
C=CCSc1nc-2c(c(n1)[O-])C3(CCCC3)Cc4c2cccc4 C08816852
c1ccc(c(c1)Cn2cc(c3c2cccc3)/C=C\4/C(=NC(=S)S4)[O-])F C17145896
c1cc(sc1)C(=C(C(=O)c2cccs2)Br)[O-] C03107498
CCCc1nnc(n1c2cc(c(cc2Cl)Cl)Cl)[S-] C20589416
C[C@@H](c1ccc(cc1Cl)Cl)n2c(nnc2[S-])c3cccs3 C20591191
c1cc(sc1)/C=C/c2cc(c3cc(ccc3n2)Br)C(=O)[O-] C21956275
Cc1cccc(c1)CSc2[n-]c3cc(c(nc3n2)C)Br C06066257
c1cc(c(c(c1)Cl)CSc2[n-]c3cc(cnc3n2)Cl)F C06188131
c1cc(sc1)/C(=C/c2cc(ccc2F)Br)/C(=O)[O-] C36961558
c1cc(ccc1CCC2(CCCCC2)CC(=O)[O-])I C37364874
c1ccc(c(c1)CSc2nc3c(c(n2)[O-])CCCC3)Cl C18209464
CC(C)c1ccc(cc1)c2ccc(cc2)[C@H](CC(=O)[O-])C(C)C C41545742
CC(C)Cc1c(sc(n1)c2c(cccc2Cl)F)C(=O)[O-] C41566731
c1ccc2c(c1)CCC[C@]2(C(=O)[O-])Oc3cccc(c3)Br C41946286
c1ccc2c(c1)CC[C@](C2)(C(=O)[O-])Oc3cccc(c3)Br C41946298
c1ccc2c(c1)CC[C@@]2(C(=O)[O-])Oc3ccc(cc3Br)Cl C41948744
c1ccc2c(c1)[C@@](CCS2)(C(=O)[O-])Oc3ccccc3Br C41951438
C[C@@H]1CCC[C@@](C1)(C(=O)[O-])Oc2ccccc2I C41962252
C[C@@](c1ccc(cc1)SC)(C(=O)[O-])Sc2cccs2 C41980751
c1ccc2c(c1)CC[C@]2(C(=O)[O-])Sc3cc(ccc3F)F C41983505
CSc1ccc(cc1)[N-]S(=O)(=O)c2c(ccs2)Br C42350536
CC[C@@H](c1nc(c2c(csc2n1)c3ccc(cc3)Cl)[O-])Cl C43554355
c1cc(cc(c1)Oc2cc(cc(c2)Cl)Cl)/C=C/C(=O)[O-] C44201200
c1cc2c(c(c1)[N-]S(=O)(=O)c3c(ccs3)Br)CCCC2 C48440750
c1cc(sc1)/C(=C(/C#N)\C(=O)c2cc(ccc2Cl)Br)/[O-] C48529175
CCc1ccsc1/C(=C(/C#N)\C(=O)c2c(ccs2)C)/[O-] C49004825
Cc1cc(c(c(c1C)c2csc(n2)C[C@@H](C)C(=O)[O-])C)C C49912797
c1ccc2c(c1)[C@@](CCS2)(C(=O)[O-])Sc3cccc(c3)Cl C54186115
c1ccc(c(c1)Sc2c(cc3c(n2)CCC3)C(=O)[O-])Br C54554091
c1cc(c(cc1F)C[C@@]2(C[C@H]3CC[C@@H]2C3)C(=O)[O-])Br C54631715
Cc1cccc(c1)CSCc2ccc(s2)/C=C/C(=O)[O-] C54966284
c1cc(sc1)/C=C/2\C(=O)N=C(S2)[N-]c3ccc(cc3)Cl C18055888
c1cc(cc(c1)Br)SCc2c(ccs2)/C=C/C(=O)[O-] C55309138
c1cc(c(c(c1)Cl)[N-]S(=O)(=O)c2ccc(cc2)Cl)Cl C59455962
c1ccc(cc1)/C=C/C=C/2\C(=O)N=C(S2)[N-]c3ccc(cc3)F C15746325
c1cc(ccc1S(=O)(=O)[N-]c2cc(c(cc2F)F)F)Br C61095164
c1cc(sc1S(=O)(=O)[N-]c2cc(c(cc2F)F)F)Br C61095169
c1ccc(c(c1)/C=C/2\C(=O)N=C(S2)[N-]c3ccc(cc3)F)Cl C00101363
c1ccc(c(c1)[N-]C2=NC(=O)/C(=C/c3cccs3)/S2)Cl C17887622
CCCCS(=O)(=O)[N-]c1cc(cc(c1)Br)C C62192808
Cc1ccc(c(c1)Br)S(=O)(=O)[N-]c2ccc(c(c2)F)F C28196607
CCSC1=C([C@@H](C2=C(CCCC2=N1)[O-])c3ccc(cc3)Cl)C#N C12899482
c1ccc(cc1)/C=C(\C=C(/c2nc3ccccc3c(n2)[O-])\Cl)/Cl C67647788
CSc1ccc(cc1)/C=C/C(=O)c2cc3cc(ccc3oc2=O)Br C04598235
CCN1C(=O)/C(=C/c2cccc(c2)OCc3ccccc3Cl)/SC1=S C01206786
CCN1C(=O)/C(=C/c2cc(ccc2OCc3ccc(cc3)F)Cl)/SC1=S C02964313
CSC1=N/C(=C\c2cc(ccc2OCc3ccccc3)Cl)/C(=O)S1 C04755352
CCOc1ccc(cc1)N2C(=O)/C(=C\c3ccc(cc3)C(C)C)/SC2=S C05008826
Cc1ccsc1[C@@H]2C(C(=NC(=C2C(=O)C)C)SCc3ccccc3)C#N C05020431
c1ccc(cc1)CS/C(=C(/C(=C(/Cl)\Br)/Cl)\[N+](=O)[O-])/Cl C01647116
c1ccc(cc1)S(=O)(=O)O[C@H](c2ccc(cc2)Br)C(Cl)Cl C03214620
CC(=O)[C@H](c1ccccc1)Sc2c3c(csc3ncn2)c4ccccc4 C03348068
c1cc(ccc1OCC(=O)Oc2ccc(cc2Br)Cl)Cl C06527989
c1ccc2c(c1)CCC[C@H]2N(C[C@@H]3CCC=CC3)C(=O)c4cccc5c4nccc5 C06728066
Cc1ccccc1CSCc2nnc(n2Cc3ccc(cc3)Cl)S C06789650
CCCN(c1nc(cs1)c2ccc(cc2)Br)C(=O)CC(C)C C06826424
Cc1ccccc1CSC2=NCCN2C(=O)c3ccc(cc3Cl)Cl C06861060
CC(C)c1ccc(c(c1)C(C)C)C(=O)Cn2cc(ccc2=O)Br C07975215
c1ccc(cc1)Cn2c(nnc2SCc3cccc(c3)Br)C4CC4 C09501443
CCn1c(nnc1SCc2c(c(c(c(c2F)F)F)F)F)c3ccccc3 C11020622
CC(=O)Oc1c(cc(cc1Br)Cl)/C=C/c2ccc3ccccc3n2 C04998880
C=CCN1C(=O)/C(=C\c2ccc(o2)c3ccc(cc3Cl)Cl)/SC1=S C15011405
C=CCN1C(=O)/C(=C\c2ccc(cc2)OCc3ccc(cc3)Cl)/SC1=S C15011420
c1ccc(cc1)SCCCC(=O)N2CCC(CC2)c3nc4ccccc4s3 C15620235
c1ccc(cc1)CS/C(=C(\C(=C(/Cl)\Br)\Cl)/[N+](=O)[O-])/Cl C17260768
C[C@H](c1ccccc1)N2C(=O)/C(=C\c3ccc(cc3)OCC=C)/SC2=S C18102598
COCCSc1c2ccccc2nc(n1)c3ccc(cc3)Br C18262318
C=CCN(Cc1ccc(s1)Cl)S(=O)(=O)c2ccc(s2)Br C18940993
c1ccc(cc1)[C@H](c2ccc(cc2)Cl)N3CCN(CC3)C(=O)Cc4cccs4 C23320275
CC(=O)c1ccccc1OCCN2CCc3c(ccs3)[C@H]2c4ccccc4 C12913574
c1cc(ccc1C2SCCS2)OC(=O)Cc3csc(n3)c4ccsc4 C24176375
c1cc(c(cc1F)Cl)O[C@@H](CCN2CCOCC2)c3ccc(s3)Cl C34728240
Cc1ccc(c(c1)O[C@H](CCN2CCOCC2)c3cc(sc3C)C)Cl C34728654
c1cc(c(cc1O[C@@H](CCN2CCOCC2)c3ccc(s3)Cl)F)F C35913874
C=CCN(c1ccccc1)C(=O)CN2CCc3c(ccs3)[C@@H]2c4cccs4 C37215206
CCN(CC(=C)C)S(=O)(=O)c1c(cc(cc1Cl)Br)Cl C37384192
CCC[C@H](C)N(C)S(=O)(=O)c1c(cc(cc1Cl)Br)Cl C37404970
CCC(CC)N(C)S(=O)(=O)c1ccc(cc1Br)Br C37575323
C[C@]1(CC(N(c2c1cccc2)C(=O)CSC3=NCCS3)(C)C)c4ccccc4 C02270153
CCCN1C(=O)/C(=C\c2ccc(cc2)OCc3ccccc3Cl)/SC1=S C40005906
CC(C)N1C(=O)/C(=C/c2ccc(cc2)OCc3ccc(cc3)Cl)/SC1=S C40006075
c1cc(ccc1OC(=O)COc2cc(ccc2Cl)Cl)Br C40876136
CCN([C@H](C)c1ccc(cc1)F)S(=O)(=O)c2c(ccs2)Br C48445433
CCOC(=O)c1c2c(sc1/N=C/c3cc(ccc3F)Br)CCC2 C01436711
CC(C)(C)C(=O)CC1=NC(=O)/C(=C\c2ccc(c(c2)c3cccs3)F)/S1 C54897227
CC(C)c1ccc(cc1)CN(C)S(=O)(=O)c2c(ccs2)Br C48443549
CC(C)CN(C1CC1)S(=O)(=O)c2c(cc(cc2Cl)Br)Cl C58723800
C=C(CSc1nnc(n1Cc2ccccc2)c3cccs3)Br C59925323
c1cc(ccc1C(c2ccc(cc2)F)Sc3nnc(n3C4CC4)C5CC5)F C60991347
CCOc1cc(c(cc1OCC)Br)[C@H](c2cscn2)Cl C62360439
CCN(C[C@H]1CCOC1)C(=O)c2ccc(s2)c3ccc(cc3)Br C64320292
Cc1ccc(cc1)c2nc(co2)C[S@](=O)Cc3c(cccc3Cl)Cl C66301530
CC(C)Oc1ccccc1CS(=O)(=O)Cc2ccc(s2)Br C67651215
Cc1c(c2ccccc2[nH]1)C(c3c([nH]c4c3cccc4)C)C(C)C C01016378
Cc1c(nc(s1)c2c[nH]c3c2cccc3)c4c[nH]c5c4cccc5 C00152222
c1ccc(cc1)C2(c3ccccc3C(c4c2cccc4)(c5ccccc5)O)O C04428294
c1ccc(cc1)C(=C(c2ccc(cc2)O)c3ccc(cc3)O)Br C01645250
c1cc(ccc1[C@@H]2[C@H]3CC=C[C@@H]3c4c(cc(cc4Cl)Cl)N2)O C13636807
c1cc(ccc1[C@H]2[C@H]3CC=C[C@@H]3c4c(cc(cc4Cl)Cl)N2)O C13636809
CC(C)c1ccc(cc1)[C@@H]2[C@@H]3CC=C[C@@H]3c4cc(ccc4N2)O C14462479
CC(C)c1ccc(cc1)[C@H]2[C@@H]3CC=C[C@@H]3c4cc(ccc4N2)O C14462481
c1ccc(c(c1)[C@@H]2[C@@H]3CC=C[C@@H]3c4cc(cc(c4N2)Cl)Cl)O C14473662
c1ccc(c(c1)[C@H]2[C@@H]3CC=C[C@@H]3c4cc(cc(c4N2)Cl)Cl)O C14473664
c1ccc(c(c1)[C@H]2[C@H]3CC=C[C@@H]3c4cccc(c4N2)Br)O C14474094
c1ccc(c(c1)[C@@H]2[C@H]3CC=C[C@@H]3c4c(ccc(c4N2)Cl)Cl)O C14474185
c1cc2c(c(c1)O)N[C@H]([C@H]3[C@@H]2C=CC3)c4cccc(c4Cl)Cl C14476951
c1cc2c(c(c1)O)N[C@H]([C@@H]3[C@@H]2C=CC3)c4ccc(cc4Cl)Cl C14477498
CC(C)c1cccc2c1N[C@@H]([C@@H]3[C@@H]2C=CC3)c4c5ccccc5ccc4O C14548176
CC(C)c1cccc2c1N[C@H]([C@@H]3[C@@H]2C=CC3)c4c5ccccc5ccc4O C14548177
CSc1ccc(cc1)[C@H]2[C@@H]3CC=C[C@@H]3c4cc(ccc4N2)O C14551713
Cc1c(c2c3c(sc2nc1c4ccccc4)CCCCC3)N C18137486
c1ccc2c(c1)cccc2c3csc(n3)[C@H](c4ccccc4Cl)N C19930226
Cc1cc(cc(c1O)C)CNc2ccc(cc2)I C20477021
Cc1c(sc(n1)N)SCc2ccc(c(c2)Cl)Cl C20521720
c1cc(ccc1[C@H]2[C@@H]3CC=C[C@H]3c4ccc(c(c4N2)Cl)Cl)O C20679701
c1ccc2c(c1)[C@H]3C=CC[C@H]3[C@H](N2)c4cc(ccc4O)Br C20695714
Cc1cc(c2c(c1)[C@H]3C=CC[C@@H]3[C@H](N2)c4cc(ccc4O)Br)C C20695739
c1cc2c(c(c1)F)N[C@@H]([C@H]3[C@H]2C=CC3)c4cc(ccc4O)Br C20696066
CC(C)c1ccc(cc1)[C@@H]2[C@@H]3CC=C[C@H]3c4cc(ccc4N2)O C20697676
c1ccc(c(c1)[C@H]2[C@@H]3CC=C[C@H]3c4cc(cc(c4N2)Cl)Cl)O C20706623
c1ccc(c(c1)[C@@H]2[C@@H]3CC=C[C@H]3c4cc(ccc4N2)Br)O C20706710
c1ccc(c(c1)[C@@H]2[C@@H]3CC=C[C@H]3c4c(cc(cc4Cl)Cl)N2)O C20706786
CSc1ccc(cc1)[C@H]2[C@@H]3CC=C[C@H]3c4cc(ccc4N2)O C20758541
C[C@@H]1CCc2c(sc3c2C(=O)N[C@@H](N3)c4c(cccc4Cl)Cl)C1 C17086060
C[C@H]1CCc2c(sc3c2C(=O)N[C@H](N3)c4c(cccc4Cl)Cl)C1 C17086063
c1cc(c(cc1COc2cc(cc(c2)Cl)Cl)N)Cl C36814082
Cc1c(sc(n1)N)Cc2c(cc(cc2Cl)Br)Cl C36852889
c1cc2c(cc1Br)nc(n2c3cc(cc(c3)Cl)Cl)N C36899570
c1ccc2cc(ccc2c1)NCc3cc(cc(c3O)Cl)Cl C36952050
c1cc(cc(c1)I)OCc2ccc(c(c2)N)Cl C37402892
CC(C)n1c2c(cccc2Cl)nc1c3ccc(c(c3)N)Cl C37444247
c1cc2c(c(c1)F)c(nc(c2c3ccc(cc3)Cl)N)Br C01391577
c1cc2ccc(nc2c(c1)O)/C=C/c3cc(cc(c3O)Cl)Cl C04755387
CC(C)c1ccc(cc1)c2c3c(nc(c2C#N)N)CCCCC3 C19771487
c1ccc2c(c1)c3cc(ccc3[nH]2)[C@H](c4ccc(s4)Br)O C40248761
CC(C)c1c(sc(n1)N)Cc2ccc(cc2F)Br C50266614
Cc1ccc(cc1Cc2c(nc(s2)N)C3CC3)Br C50266692
c1cc(c(cc1Cl)N)COc2cc(ccc2Cl)Cl C50443479
Cc1ccc(cc1)[C@@H](c2nc(cs2)c3cccc4c3cccc4)N C58432435
Cc1ccc(cc1)C2=NN[C@@H](S2)c3c4ccccc4ccc3O C59488127
Cc1ccc(cc1C)c2c(nn(c2N)C)c3ccc(s3)Cl C61681304
Cc1ccc2c(c1)nc(s2)c3cc(ccc3N)I C62824274
Cc1cc(c(c(c1)Br)/N=C(/C(C)(C)C)\N)Br C62988091
Cc1cc(c(n1c2ccc(cc2)Cl)C)c3csc(n3)N C07763039
c1cc(cc(c1)N)c2nc(co2)c3cccc(c3)Br C15869359
c1cc2c(cc1O)OC[C@@H]2Nc3ccc(cc3F)Br C19908040
Cn1c2ccccc2nc1[C@H](c3ccc(cc3Cl)Cl)N C19930025
Cn1c2ccccc2nc1[C@@H](c3ccccc3Br)N C19931209
Cc1c(ccc2c1N[C@@H]([C@H]3[C@H]2C=CC3)c4ccc(c(c4)O)OC)Cl C20690211
Cc1ccc2c(c1C)N[C@H]([C@H]3[C@H]2C=CC3)c4ccc(c(c4)OC)O C20693067
c1cc(ccc1n2c(c3cc(ccc3nc2=S)Cl)N)F C35571820
c1c(cc(c2c1C(=O)CC3(O2)CCCCC3)N)Br C36142863
c1cc(ccc1c2cn3cc(cc(c3n2)N)Br)F C36242432
C[C@@H]1Cc2cc(ccc2N1C(=O)c3ccc(s3)Br)N C36742534
C[C@H](c1cccs1)n2c3ccc(cc3nc2N)Br C36899820
c1cc2c(cc1N)oc(n2)c3cc(cc(c3)Br)F C37034396
Cc1c(nn(c1N)c2ccccc2)c3ccc(s3)Br C37352391
c1cc2c(c(c1)F)nc(n2c3ccc(cc3Br)F)N C37421386
Cn1c2ccc(cc2nc1Cc3ccc(cc3)N)Br C37441271
c1c(c[nH]c1C(=O)N[C@@H]2C[C@H]3C[C@@H]2[C@@H]4[C@@H]3CCC4)Br C37501121
c1cc(sc1)NC(=O)Nc2c(cc(cc2Br)F)F C05135480
Cc1ccc(s1)[C@H]2Nc3c(c4c(s3)CCCC4)C(=N2)O C35677639
c1cc2c(cc1[C@@H](c3ccc(s3)Br)O)CCC(=O)N2 C40248676
CC[C@H]1c2ccsc2CCN1C(=O)c3ccc(cc3N)Cl C40325958
c1cc(cc(c1)Cl)[C@H]2CCCN2C(=O)c3c(ccs3)N C40328697
c1cc2c(cc1Br)c(c(cn2)N)Sc3nccs3 C40676490
c1cc(cc(c1)Br)c2cc(n(n2)C3CCCC3)N C40927976
C[C@@H]1C[C@@H](CN(C1)c2c(cc3c(n2)CCCC3)C(=S)N)C C43410777
c1cc(cc2c1cc(cc2)Br)Oc3cc(ccn3)N C43569424
Cc1c(c(n(n1)c2ccccc2Cl)N)I C43665009
C[C@H](c1ccc(c(c1)Cl)Cl)n2c(c(cn2)Br)N C43666383
C[C@@H]1CCC[C@H](C1n2c(c(cn2)I)N)C C43666593
c1cc(sc1Cn2c(c(cn2)I)N)Cl C43667112
Cc1cccc(c1C)Cn2c(c(cn2)I)N C43667237
Cc1cc(cc(c1)Cn2c(c(cn2)I)N)C C43667240
c1cc(c(cc1c2nc(c3c4c(sc3n2)CCC4)N)F)F C48413536
c1ccc2c(c1)CC[C@@H](C2)NC(=O)c3cc(c[nH]3)Br C48521365
C[C@@H]1CCC[C@H](C1)N(C)C(=O)c2cc(c(c(c2)Cl)Cl)N C49007936
c1cc2c(cc1Cl)CC[C@@H]2NC(=O)c3cc(c[nH]3)Br C49318400
Cc1ccc(c(c1)Cn2c(c(cn2)I)N)C C49853182
Cc1c(c(n(n1)[C@@H]2CCCC[C@H]2C)N)I C49853203
c1cc(ccc1Cc2nc3c(c(n2)N)CCC3)Br C50844618
c1cc(sc1[C@H](c2cc3c(cc2Cl)NC(=O)C3)O)Cl C51172993
c1cc(sc1)[C@@H]2CC(=NN2)c3cc(ccc3O)Br C00462365
Cc1cc(nc(n1)Sc2ccc(cc2N)Br)C C51606513
C[C@@H](c1ccc(cc1Cl)Cl)n2cnc3c2ccc(c3)N C52841958
C[C@@H](c1ccc(cc1)Br)n2cnc3c2ccc(c3)N C52854748
Cc1nc2cc(ccc2n1[C@H](C)c3ccc(cc3)Br)N C52854754
c1cc(c(cc1F)F)c2nc(c3c4c(sc3n2)CCC4)N C55266092
Cn1c2ccccc2nc1[C@H](c3ccc(cc3)Br)N C58433067
c1cc2c(c(c1)Br)NC(=O)[C@@H]2Nc3c(cccc3F)F C42080662
Cc1c(c(n(n1)[C@@H]2CCCc3c2cccc3)N)Br C43668572
c1cc(c(cc1Cl)NC(=O)c2ccc(s2)Br)O C08189353
c1ccc(c(c1)[C@H]2C3=C(c4ccccc4C3=O)NC(=S)N2)F C01406975
c1cc2c(cc1Br)c3c([nH]2)[C@@H](CCC3)NC=O C00173753
c1cc2c(cc1Br)c3c([nH]2)[C@H](CCC3)NC=O C00173750
C1C2CC3CC1CC(C2)(C3)C4=NN[C@](C4)(C(F)(F)F)O C00114760
Cc1c2ccccc2sc1C3=NN[C@](C3)(C(F)(F)F)O C00114823
CC1=CS[C@H]2[C@H]1C(=C(S2)C3=NN[C@@](C3)(C(F)(F)F)O)C C04390827
c1ccc2c(c1)cc([nH]2)C(=O)N[C@H]3CCCc4c3cccc4 C08077850
c1cc(c(cc1Cn2cnc3c2ccc(c3)N)Cl)Cl C08699371
CC1CCN(CC1)C(=O)c2c3c(sc2N)C[C@H](CC3)C C09246189
c1cc2c(cc1N)nc(o2)c3cc(ccc3F)Br C19802409
c1ccc2c(c1)C3=C(C2=O)[C@H](C(=C(S3)N)C#N)[C@H]4CCC=CC4 C20639061
c1ccc2c(c1)C(=O)N[C@@H](N2)c3cc(sc3)Br C28922844
Cc1csc(n1)Sc2cc3c(cc2N)sc(n3)C C35060461
c1c2c(sc1C(=O)NC3CCC(CC3)O)CCCCC2 C35101750
CC(C)(C)n1c(cc(n1)c2ccc(cc2)Br)N C35277063
CCC1(CC(=O)c2cc(cc(c2O1)N)Br)CC C36142861
C[C@H]1Cc2ccccc2N1c3c(cc(cn3)Br)N C36242786
Cc1cc2nc(cn2cc1N)c3ccc(cc3)Br C36243836
c1cc(cc(c1)NC(=O)c2cc3c(s2)CCC3)C#CCO C37548760
c1cc(ccc1C(=C2C=CC(=O)C=C2)c3ccc(cc3)O)O C03874879
c1cc(c(cc1Br)Cl)N[C@@H]2COC[C@@H]2O C37885926
CS[C@@H]1CC[C@]2(C1)[C@@H](CCCN2O)c3ccccc3O C39511468
c1ccc(c(c1)NC(=O)c2ccc(s2)C#CCO)Cl C40232745
Cc1c(cc(s1)C(=O)N2CCc3c(ccs3)[C@H]2C4CC4)N C40319486
Cc1c(cc(s1)C(=O)N2C[C@@]3(C[C@H]2CC(C3)(C)C)C)N C40329994
Cc1csc(n1)Sc2c(cc(cn2)Br)N C40714034
c1cc(c(c(c1)Cl)CN2CCc3c(sc(c3C#N)N)C2)F C41583127
Cc1c2ccccc2c(nn1)Sc3c(cc(cc3F)N)F C42143958
c1ccc2c(c1)CCN2c3c(cc4c(n3)CCC4)C(=S)N C43408359
C[C@@H](c1ccc(cc1F)F)n2c(c(cn2)Br)N C43666081
C[C@H](c1cc(ccc1F)F)n2c(c(cn2)Br)N C43666133
C[C@@H](c1ccccc1Cl)n2c(c(cn2)Br)N C43666287
c1ccc2c(c1)CCC[C@@H]2n3c(c(cn3)Br)N C43666403
Cc1ccccc1Cn2c(c(cn2)I)N C43666557
c1cc(c(cc1Cl)N)Cn2cc(ccc2=O)Br C50443336
C[C@H]1CCCN([C@H]1C)C(=O)c2cc3cc(ccc3s2)N C50563189
c1ccc2c(c1)ncc(n2)Sc3c(cc(cc3F)N)F C52018099
c1c(c(cc2c1[nH]c(=O)[nH]2)Br)[C@H](C3CC3)Cl C52095050
c1cc2c(cc1N)ncn2c3ccc(cc3F)Br C52852015
c1ccc(c(c1)Cn2cnc3c2ccc(c3)N)Br C52854738
[H]/N=C/1\C(=C2CCC[C@@H]2S1)c3[nH]c4cc(c(cc4n3)F)F C35412232
[H]/N=C/1\C(=C([C@@H](S1)C)C)c2[nH]c3cc(ccc3n2)Br C37441114
C#Cc1cccc(c1)N[C@@H]2c3cc(ccc3NC2=O)Br C19876857
Cc1c(c(n(n1)[C@H](C)c2ccc(c(c2)F)F)N)Br C43668225
Cc1c(c(n(n1)C2CCC(CC2)C)N)I C43668857
c1cc(sc1C#CCO)C(=O)Nc2cc(c(c(c2)F)F)F C61122610
Cc1c(c(n(n1)Cc2cc(c(c(c2)F)F)F)N)Br C62709250
c1cc-2c(c(c1)Br)OCCc3c2nc(s3)N C62710767
c1ccc(cc1)n2c(cc(n2)c3cc(c(c(c3)F)F)F)N C63007378
C#Cc1cccc(c1)N[C@H]2c3cc(ccc3NC2=O)Br C19876857
c1c(cc(c(c1Cl)O)Cl)/C=C/2\C(=O)NC(=S)S2 C01483583
c1c(c(c2c(c1Br)nsn2)N)Br C00247763
C1CCC2(CC1)CCc3c(c4c(=O)[nH]c(=S)[nH]c4s3)C2 C00305831
c1cc(ccc1N)S(=O)(=O)C23CC4CC(C2)CC(C4)C3 C04824014
c1cc(c(=S)[nH]c1)C(=O)NC23CC4CC(C2)CC(C4)C3 C09313922
Cc1ccc(cc1)[C@@H]2[C@@H]3CC=C[C@@H]3c4cccc(c4N2)C(=O)NC C14458666
Cc1ccccc1[C@H]2[C@@H]3CC=C[C@@H]3c4cccc(c4N2)C(=O)NC C14478939
Cc1ccccc1[C@@H]2[C@H]3CC=C[C@@H]3c4cccc(c4N2)C(=O)NC C14478940
c1cc(cc(c1)N)c2cn3c(csc3n2)c4cccs4 C19767171
c1ccc2c(c1)nc(s2)[C@H](c3cc(cnc3)Br)N C19931299
c1ccc2c(c1)nc(s2)[C@@H](c3cc(cnc3)Br)N C19931301
c1cc(c(c(c1)Cl)Cl)C(=O)N2CCc3c2ccc(c3)N C20010002
COc1c(cc(cc1Br)Br)C(=O)N C20136261
Cc1ccc(cc1)[C@@H]2[C@@H]3CC=C[C@H]3c4cccc(c4N2)C(=O)NC C20692410
Cc1c(cccc1N)Cn2cc(ccc2=O)Br C35649241
Cc1cccc2n1c(c(n2)c3ccc(cc3)Br)N C36222126
c1cc(cc(c1)Br)c2c(noc2N)C3CCC3 C36765992
c1cc(cc(c1)Br)Cn2c3cc(ccc3cn2)N C36867286
c1cc(c(cc1Br)N)n2cc(cn2)Br C38053950
Cc1cc(c(c(c1)C)NC(=O)c2ccc(s2)C#CCO)C C40232510
C[C@@H]1CCC[C@H]([C@@H]1C)NC(=O)c2ccc(s2)C#CCO C40232895
c1cc2c(cc1[C@@H](c3ccc(s3)Br)O)CC(=O)N2 C40255503
Cc1c(cc(s1)C(=O)N(C)[C@@H]2CCCc3c2cccc3)N C40321769
CC[C@H]1c2ccsc2CCN1C(=O)c3cccc(c3C)N C40325970
C[C@H]1c2ccsc2CCN1C(=O)c3cc(ccc3N)Cl C40337404
c1csc2c1CN(CC2)c3c(cc(cn3)Br)N C40713506
c1ccc2c(c1)C[C@@H]([C@H]2NC(=O)c3ccc(s3)Cl)O C42190159
C[C@H]1CCC[C@H](C1)N(C)c2c(cc(cn2)Br)N C42492301
Cc1ccc(c(n1)N2CCc3c(ccs3)[C@H]2C)C(=S)N C43398508
Cc1ccc(c(c1)[C@@H](C)n2c(c(cn2)Br)N)C C43665873
c1ccc2c(c1)[C@@H](CCS2)n3c(c(cn3)Br)N C43666074
C[C@@H](c1cc(ccc1F)F)n2c(c(cn2)Br)N C43666131
c1cc(ccc1Cn2c(c(cn2)I)N)F C43666539
c1ccc2c(c1)CC[C@H]2n3c(c(cn3)I)N C43666732
Cc1c(c(n(n1)Cc2ccc(c(c2)F)F)N)Br C43668084
Cc1cc(c(s1)C)[C@H](C)n2c3cccc(c3nc2N)F C49510282
c1ccc2c(c1)CC(C2)n3c(c(cn3)I)N C43681236
c1ccc2c(c1)cnn2Cc3ccc(cc3Br)N C50523985
Cc1c(c(n(n1)Cc2ccc(cc2Br)N)C)Cl C50585893
Cc1c(c(n(n1)Cc2ccc(c(c2)N)Cl)C)Br C50588678
c1c(c(cc2c1[nH]c(=O)[nH]2)Br)[C@@H](C3CC3)Cl C52095049
c1c(c(cc2c1[nH]c(=O)[nH]2)Br)[C@@H](C3CCC3)Cl C52095101
Cc1cc(c(s1)C)[C@H](C)n2c3cc(ccc3nc2N)F C52123062
Cc1nc2cc(ccc2n1c3cccc(c3)Br)N C52852146
c1cc2c(cc1N)nc(n2c3ccc(cc3F)Cl)C4CC4 C52855368
c1cc(c(cc1Br)N)n2ccc(n2)C(F)(F)F C43297972
Cc1c(c(n(n1)c2ccccc2F)N)I C43664937
Cc1c(c(n(n1)[C@@H](C)c2cc(ccc2F)F)N)Br C43668282
c1cc(cc(c1)Br)c2cnc(nc2N)C3CC3 C61675371
c1c2cc(oc2c(cc1Br)Br)C(=O)N C64485252
CC(=O)Nc1ccc(cc1Br)C2=CSC3=NCCN23 C00348987
C[C@@H]1C(=[N+]([C@@](N1O)(C)c2ccc(cc2)Cl)[O-])c3cccs3 C00304803
Cc1ccc2c(n1)ccc3c2[C@H](C4=C(N3)CCCC4=O)c5cccnc5 C00140379
c1cc2c(cc1Cl)c3c([nH]2)c(ncn3)N4CCSCC4 C00549910
c1cc(c(cc1C(=O)Nc2cc3c4c(c2)CCC(=O)N4CCC3)F)F C05154033
c1ccc(cc1)[C@@]2(CSC3=Nc4ccccc4[C@H]5N3N2CC5)O C05395957
COc1cc2c3c(c1)S[C@@H](C(=O)N3CCN2)c4ccccc4 C01856613
c1c(c(cc2c1OCCO2)Br)NC(=O)[C@H]3CCC=CC3 C08040229
Cc1ccc2c(=O)c(c[nH]c2n1)C(=O)c3ccc(cc3)Br C09268240
Cc1cnc(cn1)C(=O)Nc2cccc(c2)C#Cc3cccs3 C12921237
C[C@@H]1CCc2c(sc3c2c(=O)n(c(=S)[nH]3)C[C@@H]4CCCO4)C1 C06420482
C[C@H]1CCc2c(sc3c2c(=O)n(c(=S)[nH]3)C[C@@H]4CCCO4)C1 C06420521
Cc1cccc2c1Oc3c(c(=S)[nH]c(n3)c4cccnc4)C2 C15830916
c1c2c(sc1C(=O)N[C@H]3CCS(=O)(=O)C3)CCCCCC2 C17635178
Cc1ccccc1NC(=O)[C@H]2CCn3c4ccccc4nc3C2 C21884165
Cc1cc(c2ccccc2n1)NC(=O)[C@]34CC[C@](C3(C)C)(C(=O)C4)C C27232879
c1ccc2c(c1)C[C@H](CO2)C(=O)Nc3cccc4c3ccnc4 C32784514
Cc1cccc2n1cc(n2)C(=O)Nc3cccc4c3CCCC4 C15302628
Cc1ccc(cc1NC(=O)c2cn3c4c(cccc4c2=O)CC3)Cl C33088748
c1ccnc(c1)Cn2c(=O)c3c4c(sc3[nH]c2=S)CCCCC4 C17071731
C[C@@H]1CCc2c(sc3c2c(=O)n(c(=S)[nH]3)Cc4cccnc4)C1 C17071733
C[C@H]1CCc2c(sc3c2c(=O)n(c(=S)[nH]3)Cc4cccnc4)C1 C17071734
c1cc(ccc1Cn2c3c(c4c(s3)CCC4)c(=O)[nH]c2=O)F C37640366
Cc1cc(cc(c1NC(=O)c2ccc(nn2)Cl)C)Br C37651261
CC1(Cc2c(sc(n2)NC(=O)c3cccs3)C(=O)C1)C C00281042
c1ccc(cc1)N2C(=O)/C(=C/c3[nH]c4ccccc4n3)/SC2=S C37868713
Cn1c(c2c(n1)CCC2)NC(=O)c3ccc(s3)Br C38510562
c1ccc2c(c1)nc(s2)NC(=O)[C@H]3CC=C(O3)Br C38959124
Cc1c(cccc1Cl)NC(=O)c2cn(c3ccccc3c2=O)C C41056949
Cn1cc(cc1C(=O)Nc2nc3c(s2)CCCC3)Br C42315102
C[C@@H]1CN([C@@H](CO1)C)C(=O)c2ccc(cc2O)Br C44490700
C[C@H]1CN([C@H](CO1)C)C(=O)c2ccc(cc2O)Br C44490706
c1cc(c(cc1Br)O)C(=O)N2CCO[C@@H]3[C@@H]2CCC3 C44491307
Cn1c(ccn1)NC(=O)c2cc(ccc2Cl)Br C44593805
Cc1ccc(cc1NC(=O)c2cnc(cn2)C)Br C46372842
c1ccc2c(c1)[C@H](CS2(=O)=O)Nc3nc4c(s3)CCCC4 C49554892
c1cc2c(cc1Cl)c3c([nH]2)CCN(C3)C(=O)/C=C/c4cscn4 C50585727
c1ccc(cc1)n2cnc3c2NC(=O)C[C@@H]3c4ccc(c(c4)F)F C36352560
c1cc(c(c(c1)F)[C@@H]2CC(=O)Nc3c2ncn3c4ccc(cc4)F)F C36358021
c1cc(ccc1[C@@H]2CC(=O)Nc3c2ncn3c4ccc(cc4)F)F C36359267
c1c(c(cc2c1OCCCO2)Br)[C@H](c3c[nH]nc3)Cl C62779057
Cc1c(c(on1)C)NC(=O)c2ccccc2I C63447606
c1ccc(c(c1)[C@H]2CC(=Nc3c2ncn3c4cccc(c4)F)O)F C40266139
c1cc(sc1)[C@H]2CC(=Nc3c2ncn3c4cc(cc(c4)F)F)O C40283148
c1ccc2c(c1)C[C@@H](O2)C(=O)Nc3ccc(cn3)Br C58341768
C1CCc2c(c(c3c4=NC(=O)CC(=c4sc3n2)O)C(F)F)C1 C12428270
c1ccc(cc1)[C@H]2CC(=O)Nc3c2cnn3c4ccc(cc4)F C65331403
Cc1ccc(cc1C)[C@@H]2CC(=O)NCc3c2n4ccsc4n3 C65508881
c1ccc2c(c1)c(c(s2)/C=C/C(=O)N3CCC(=O)NCC3)Cl C65903198
Cc1cccc2c1C(=O)N([C@H](N2)c3nc(cs3)c4ccccc4)C C66739743
C[C@@H]1C(=[N+]([C@](N1O)(C)c2ccc(cc2)F)[O-])c3ccccc3 C03904801
c1ccc2c(c1)c3c(s2)c(=O)n(c(=S)[nH]3)Cc4cccnc4 C00424653
Cc1cc(c(c(c1)C)NC(=O)c2c(c(nn2C)C)Cl)C C01002263
CC1(C(=[N+]([C@H](N1O)c2ccc(cc2)F)[O-])c3ccccc3)C C00192002
c1cc(ncc1Cl)NC(=O)c2cc(cnc2)Br C01513090
Cc1cc(nc(n1)C)NC(=O)c2ccccc2Br C00379012
CCn1c2c(c(=O)[nH]c(n2)c3cccs3)sc1=S C00111050
C[C@H]1C(=[N+]([C@](N1O)(C)c2ccccc2)[O-])c3ccc(cc3)F C04833422
Cn1ccc(n1)NC(=O)c2cccc(c2)I C05298187
Cc1ccccc1N2C(=O)/C(=C/c3ccc(o3)C)/NC2=S C07666742
c1c(cc(c2c1OCO2)Cl)/C=C\3/C(=O)NC(=S)S3 C08053875
c1c(cc(c2c1OCCCO2)Cl)/C=C\3/C(=O)NC(=S)S3 C08220416
C[C@H]1C(=O)N/C(=N\N=C/c2cccc(c2)Br)/S1 C08652067
c1ccc(c(c1)[C@@H]2N(C(=O)CS2)c3n[nH]c(=S)s3)Cl C08655838
Cc1cc(cc2c1oc(=O)c(c2)C(=O)NC)Br C09236164
CC(=O)N(C)c1ccc2c(c1)[C@@H]3C=CC[C@H]3[C@@H](N2)c4cccnc4 C14547189
C[C@@H]1[C@H](CC[C@]2([C@H]1[C@@H]3[C@@H](CC2)[C@@H](C(=O)O3)C)C)NC(=O)C4CC4 C20466700
CC(=O)N(C)c1ccc2c(c1)[C@H]3C=CC[C@@H]3[C@H](N2)c4cccnc4 C20750679
c1ccc2c(c1)CC[C@@H]2NC(=O)c3ccc4c(c3)OCCO4 C24715639
Cc1c(c(n(n1)C)C)NC(=O)c2cc(c(cc2Cl)F)F C27927107
C#CCN1C(=O)/C(=C\c2cc(ccc2O)Cl)/SC1=O C32115618
c1ccc2c(c1)[C@H](CS2(=O)=O)Nc3ccc(cn3)Cl C35688323
C1CCc2c(c3c(s2)[nH]c(=S)n(c3=O)C4CCOCC4)C1 C36320153
c1cc2c(c(c1)Cl)sc(n2)N[C@H]3CCS(=O)(=O)C3 C37206523
c1c(c[nH]c1C(=O)N2CCO[C@H]3[C@@H]2CCCC3)Br C37845488
c1c(c[nH]c1C(=O)N2CCO[C@H]3[C@H]2CCCC3)Br C37845490
C1CCc2c(sc(c2C#N)NC(=O)[C@@H]3CCCO3)CC1 C00087545
C[C@@H]1CCc2c(sc(c2C#N)NC(=O)[C@@H]3CCCO3)C1 C00087529
c1cc(c(cc1Br)/C=C/C(=O)N2CCNC(=O)C2)F C03334348
CN1CC[NH+](CC1)C2=CC3=CC(=C(C#N)C#N)CC[C@H]3CC2 C22036145
CN([C@@H]1CCc2c1cccc2)C(=O)c3cccc4c3cn[nH]4 C42039005
Cn1c2c(cn1)[C@H](CCC2)NC(=O)C3C4CC5CC(C4)CC3C5 C42045535
Cn1cc(cn1)C(=O)Nc2cccc(c2)I C42210815
C[C@@]1(CCS(=O)(=O)C1)NC(=O)c2cccc(c2Cl)Cl C42369891
C1CCO[C@@H](C1)Cn2c(=O)c3c4c(sc3[nH]c2=S)CCC4 C42824026
Cc1c(sc2c1c(=O)n(c(=S)[nH]2)C[C@@H]3CCCCO3)C C42824032
c1ccnc(c1)C(=O)N2CCC(=CC2)c3c[nH]c4c3ccc(c4)F C47294573
C1C[C@@H]2C[C@H]1CN2C(=O)c3c(c(n[nH]3)C4CC4)Br C49159305
c1cc2c(c(c1)Cl)OCC[C@H]2NC(=O)c3c(ncs3)Cl C49352859
Cc1c(cnn1C)C(=O)Nc2ccc3c4c2cccc4CC3 C15565750
C[C@@H]1CCC[C@@H](N1S(=O)(=O)c2cccc3c2CCNC3)C C36201370
C[C@H]1CCc2c(csc2C1)C(=O)N[C@]3(CCS(=O)(=O)C3)C C58845911
C[C@@H]1C(=O)N/C(=N/N=C/C23CC4CC(C2)CC(C4)C3)/S1 C06468105
c1cc2cccnc2c(c1)NC(=O)c3ccc(cn3)Br C61872873
C[C@H]1C[NH+](CCCO1)[C@@]2(CCSc3c2cccc3)C(=O)[O-] C61938825
c1ccc(c(c1)n2cnc3c2NC(=O)C[C@H]3c4ccsc4)F C36358872
Cc1c2c(n(n1)C)NC(=O)CS[C@H]2c3ccc(cc3)SC C44890614
Cc1ccc2c(c1C)OC([C@@H]([C@@H]2O)N3CCOCC3)(C)C C62179254
c1cc(ccc1n2cnc3c2N=C(C[C@@H]3c4ccsc4)O)F C36359726
Cc1c(cccc1Cl)S(=O)(=O)/N=C/2\NCCS2 C66255415
c1ccc2c(c1)-c3cccc(c3C2=O)C(=O)Nc4nccs4 C00134072
[H]/N=C/1\[C@H](C(=C[C@@H](C1(C#N)C#N)c2ccc(cc2)F)C3CC3)C#N C04946581
Cc1nc2ccc(cc2s1)NS(=O)(=O)c3cccs3 C03320952
C[C@H]1CCc2c(c(no2)C(=O)N[C@@H]3CCCc4c3cccc4)C1 C02806994
Cc1nc(c2c3c(sc2n1)CCC3)N[C@@H](C)c4cccnc4 C07191767
CC(C)c1ccc(cc1)NC2=N[C@@H]3CS(=O)(=O)C[C@@H]3S2 C02462003
Cc1nc(c2c3c(sc2n1)CCC3)N[C@@H](C)c4ccncc4 C08707360
Cc1nc(c2c3c(sc2n1)CCC3)N[C@H](C)c4ccncc4 C08707362
Cn1ccc(n1)NC(=O)/C=C/c2cccc(c2)Br C12567347
Cc1ccc(c(c1)C)NC(=S)N2CCC3(CC2)OCCO3 C13784712
Cn1c2ccccc2nc1CNC(=O)c3ccc(s3)Cl C15132111
c1cc2c(cc1NCc3ccc(o3)Br)OCCO2 C19916077
Cc1ccc(c(c1)Br)NC(=O)c2c(nn(c2C)C)C C20216162
c1cnc(nc1)NC(=O)c2cc(ccc2Cl)Br C21210807
Cc1ccc(s1)c2csc(n2)NC(=O)c3ccoc3C C22067172
c1ccc2c(c1)[C@@H](CCO2)NC(=O)c3c(ccc(n3)Cl)Cl C24646260
Cc1cccc2c1c(c(s2)C(=O)Nc3nnc(s3)C)Cl C25510627
C[C@@H]1C(=O)N=C(S1)N/N=C\c2cccc(c2)Br C13547943
Cc1nc(c(s1)C[NH+]2C[C@]3(C[C@@H]2CC(C3)(C)C)C)C(=O)[O-] C36291007
Cn1ccc(n1)N[C@H]2CCCOc3c2ccc(c3)Br C37560812
Cc1ccc(c(c1)C(=O)Nc2cc3c4c(c2)CCC(=O)N4CCC3)C C38942542
c1cc2c(cc1S(=O)(=O)NC3(CCCCC3)C#N)CCC2 C40215484
Cc1cccc(n1)NC(=O)c2c(sc(n2)C)c3ccccc3 C40326472
C[C@@H](c1ccc(cc1)Br)NC(=O)c2csnn2 C41614217
c1ccc(cc1)C#CCNS(=O)(=O)c2ccc(nc2)Cl C41819941
Cc1c(c(n(n1)c2ccc(cc2Cl)Cl)C)CC(=O)NC C42197026
Cc1cc(on1)NC(=O)c2ccccc2I C42228991
Cc1c2c(nc(nc2sc1C(=O)Nc3cccc(c3)C#C)C)C C45630918
c1ccc2c(c1)C[C@H](CO2)NS(=O)(=O)c3ccc(cc3)F C45814819
c1ccc(c(c1)NC(=O)c2cnns2)I C47409638
c1ccc(cc1)C2=NO[C@H](C2)C(=O)N[C@@H]3CCc4c3cccc4 C47933095
C[C@H]1CCc2c(sc(n2)NC(=O)/C=C\c3nccs3)C1 C48675044
Cc1c(sc(n1)C)C(=O)Nc2nc3c(s2)CCCCC3 C48811486
Cc1c(c([nH]n1)C(=O)N2CCC[C@@H]2C3CCCC3)Br C48919189
c1ccc2c(c1)[C@@H](CS2(=O)=O)Nc3nc4c(s3)CCCC4 C49554891
c1ccc(cc1)N2CCN(CC2)[C@H]\3c4ccccc4C/C3=N\O C06402908
C1CCc2c(sc3c2c(=O)[nH]c(n3)C[C@H]4CCCO4)CC1 C55502457
Cc1cccc(c1C)NC(=O)Cn2ccc3c(c2=O)ccs3 C33173028
CC(C)[C@@H](c1ccc(cc1)Cl)C(=O)N2CCC(=O)NCC2 C59884214
c1ccc2c(c1)CCC[C@@H]2C(=O)Nc3nc4c(s3)C(=O)CCC4 C60361998
c1ccc2c(c1)c(=O)n(c(=S)[nH]2)c3ccc(cc3)c4nccs4 C07046808
Cc1c2cc(cc(c2oc1C(=O)[O-])C[NH+]3CCCCCC3)F C62182745
Cc1c(n2c(n1)sc(n2)c3ccccc3Br)CO C62397121
C[C@H]1C(=O)N=C(S1)N/N=C/c2ccc(cc2)Br C06007965
c1ccc(cc1)n2cnc3c2N=C(C[C@@H]3c4ccccc4F)O C31820488
c1ccc2c(c1)C(=O)N([C@@H](N2)c3cccs3)c4ccncc4 C54702525
c1ccc(cc1)[C@@H]2CC(=O)Nc3c2cnn3c4ccc(cc4)F C65331402
Cc1ccc(c(=O)[nH]1)C(=O)N(C)c2ccc(cc2C)Br C65877883
Cc1ccc(o1)/C=C/C(=O)Nc2ccc(cn2)Br C67183685
Cc1nc2ccc(cc2s1)Nc3ncc(cn3)Br C67347486
C1[C@@H](O[C@@]2([C@@]1(O[C@@H](C2)C(Cl)(Cl)Cl)O)O)C(Cl)(Cl)Cl C04416920
c1ccc(cc1)C(=O)c2c(ccc3c2ncn3c4ccccc4)N C04982767
C[C@H]1CCC[C@@H]([C@@H]1C)NC(=O)c2ccc3c(c2)NC(=O)[C@@H](S3)C C15792367
Cc1ccc(c(c1)C)C(=O)NNC(=O)c2cc3c(s2)CCC3 C17445539
c1ccc(cc1)C2=C[C@@H](C(C(=C2C#N)N)(C#N)C#N)c3ccc(cc3)F C00352178
c1cc(c(cc1S(=O)(=O)N2CCc3c(ccs3)C2)N)Cl C20023320
c1cc(cc(c1)Br)c2nc(on2)c3c(ccs3)N C20596204
c1ccc(c(c1)[C@H]2[C@H]3CSCC=C3C(=C(C2(C#N)C#N)N)C#N)F C23410410
c1cc(sc1)[C@H]2NC(=S)N3N2C(=S)N[C@@H]3c4cccs4 C06513149
Cc1ccccc1C(=O)NNC(=O)[C@]23CC[C@H](C2)C(C3=C)(C)C C35548916
C[C@@H]1Cc2cc(ccc2N1S(=O)(=O)c3ccc(s3)Cl)N C36743562
Cc1cc(c(o1)C)c2c(c(on2)N)c3ccc(cc3)Br C37350103
c1cc(c(c(c1)Br)Cn2cnc3ccsc3c2=O)N C37402035
c1cc2c(ccc(c2nc1)NC(=O)c3cc(c[nH]3)Br)Cl C37498256
c1cc2cc(cc(c2nc1)NC(=O)c3cc(c[nH]3)Br)Cl C37498536
Cc1nnc(s1)Sc2c3cc(ccc3ncc2N)Br C37668797
CC(C)c1nc2c(c(cs2)c3ccc(cc3)Cl)c(=O)n1N C00502225
Cc1ccc2c(n1)ccc3c2[C@H](C4=C(N3)CCCC4=O)c5ccc(cc5)O C04184908
Cc1ccccc1NC(=O)c2cccc3c2[nH]c4c(c3=O)CCCC4 C08587438
CC1=N[C@@H](SC1)NC(=O)c2c[nH]c3c2cc(cc3)Br C39738522
c1cc2c(cc1[C@H](c3cc(cnc3)Br)Cl)[nH]c(=O)[nH]2 C40270371
c1ccc2c(c1)N(CCS2)S(=O)(=O)c3cc(ccc3N)Cl C40324943
c1c(cc(c2c1OCO2)Cl)[C@@H](c3nc4c(s3)CCCC4)N C41184051
c1cc(c(nc1)S(=O)(=O)Cc2ccc(cc2Cl)Cl)N C42193492
CCc1c(sc(n1)NC(=O)c2cc(c[nH]2)Br)C C42294906
Cc1c[nH]/c(=N\C(=O)NCc2ccc(s2)Br)/s1 C43384173
c1ccc2c(c1)CCN[C@H]2C(=O)Nc3ncc(s3)Br C43595357
COC1([C@@]2([C@H]3[C@@H](C=C[C@@H]([C@H]3[C@]1(C(=C2Cl)Cl)Cl)O)O)Cl)OC C43707321
Cc1cc(c(o1)C)[C@@H](C)n2c3ccc(cc3nc2N)Br C44731038
c1cc(ccc1c2coc3c(c2=O)ccc(c3CO)O)Br C45919094
Cc1cc([nH]n1)C(=O)Nc2ccc(cc2Cl)I C48704223
Cc1c(sc(n1)NC(=O)Nc2cc(cc(c2)Cl)Cl)C C49205302
Cc1c(c[nH]n1)NC(=O)c2ccc(c(c2)I)Cl C49476162
CCc1nc(c(s1)N)c2cc3c(c(c2)Br)OCCCO3 C50308233
CC(C)(C)c1nc(c(s1)N)c2cc3c(c(c2)Cl)OCCO3 C50309299
Cc1c(=O)n(c2ccccc2n1)Cc3ccc(cc3Br)N C52099076
C[C@@H]1CCC[C@@](C1)(CO)NC(=O)c2c(ccc(n2)Cl)Cl C53126968
c1cc(ccc1S(=O)(=O)c2ccc3c(c2)sc(n3)N)Br C53994115
Cc1ccc(c(c1)C2=NN[C@H](C2)c3ccc(o3)Br)O C00950331
c1csc2c1c(ncn2)NC3[C@@H]4CCC[C@H]3C[NH+](C4)C5CC5 C54982197
[H]/N=C\1/NC(=O)/C(=C\c2cc(n(c2C)c3ccc(cc3)Br)C)/S1 C16268322
c1ccc(cc1)c2c3c([nH]n2)NC(=O)C[C@@H]3c4c(cccc4Cl)F C08992749
Cc1c(c(n(n1)[C@@H](C)c2cc3ccccc3o2)N)I C43669239
CN(C)c1ccc(cc1Br)[C@H]2N3C(=CS2)SC(=N3)N C59464797
Cc1c(n(c2c1c(ncn2)N)c3cc(ccc3Cl)Br)C C61692306
Cn1cc(c2c1cccc2)[C@@H]3Nc4c(c5c(s4)CCCC5)C(=O)N3 C04006273
Cc1nnc(n1C2CCCCC2)c3cccc(c3N)Br C62826821
c1cc2c(c3c1cc(cc3)Br)[C@H](C(=C(O2)N)C#N)c4ccncc4 C63111080
COC(=O)c1c(nc(s1)N)c2cccc(c2)Br C38537131
c1cc(c(cc1Br)NC(=O)c2cc(c(=O)[nH]c2)Cl)Cl C66428313
c1ccc(cc1)CC(=O)Nc2ncc(s2)Cc3ccc(cc3)F C00272057
CCc1c(nc(s1)NC(=O)Cc2cccs2)c3ccccc3 C00463461
C[C@@H](C12CC3CC(C1)CC(C3)C2)NC(=O)Cc4ccccc4OC C05443848
CC(C)(C)c1ccc(cc1)c2csc(n2)NC(=O)CCCl C02387643
c1ccc2c(c1)CCC(=C2)S(=O)(=O)NCCC3=CCCCC3 C05256812
Cc1ccc(cc1)S(=O)(=O)N[C@@H](C)Cc2csc3c2cccc3 C04237584
c1ccc(c(c1)CNC(=O)COc2cc(cc(c2)Cl)Cl)F C07400260
c1ccc(c(c1)C(=O)c2cccs2)C(=O)NCc3cccs3 C10216586
C[C@@H](c1ccccc1)NC(=O)[C@H](C)Sc2ccc3ccccc3n2 C10962091
Cc1c(c(n(n1)Cc2ccccc2Cl)C)NCc3cccs3 C12395899
Cc1ccccc1CCNC(=O)c2csc(n2)c3ccccc3 C12855565
CC(C)c1ccc(cc1)CCNC(=O)c2cccc3c2nccc3 C13018592
CCCCOc1ccc2c(c1)[C@@H]3C=CC[C@H]3[C@@H](N2)c4cccnc4 C14547480
Cc1ccc(cc1)c2c(c(=O)c2=O)NCCc3ccc(cc3)Cl C20509203
Cc1ccc(s1)CNC(=O)Cc2csc(n2)c3ccccc3 C20539947
CC(C)[C@H](c1ccccc1)NC(=O)/C=C/c2ccc3c(c2)CCO3 C25158730
C[C@@H](c1ccccc1)n2c3ccsc3cc2C(=O)NCC4CC4 C34680197
CC[C@H](c1cccs1)Nc2cccc(c2n3ccnc3)Cl C36920446
CCS(=O)(=O)c1ccccc1N[C@H](C)c2ccccc2Cl C37124476
c1ccc(c(c1)NCc2ccc(cc2)OCC#N)Br C37203318
c1ccnc(c1)SCCNC(=O)c2ccc(cc2Cl)Cl C02985797
CCCc1cc(cs1)c2n[nH]c(=S)n2[C@@H](C)c3ccccc3 C06493361
C[C@@H](C(=O)Nc1c(cccc1F)F)Oc2ccccc2C(C)C C38753843
Cc1cc2c(cc1C)n(c(n2)CCCO)Cc3ccccc3Cl C40310953
CC[C@@H](c1ccccc1)c2nc3ccc(cc3n2C[C@@H](C)O)Cl C40401778
Cc1c(nc(s1)NC(=O)CCCCl)c2ccc(cc2)Cl C40925615
Cc1ccc(c(c1C)O[C@@H](C)CNC(=O)[C@@H](C)Br)C C41692653
c1ccc(c(c1)C(=O)Nc2ccccc2F)OCCBr C41729305
CC[C@H](C)[C@@H](C)NS(=O)(=O)c1ccc(s1)Br C42415406
CCc1cccc(c1NC(=O)N(C)[C@@H](C)c2cccs2)CC C43341049
CCc1cccc(c1NC(=O)N(C)[C@H](C)c2cccs2)CC C43341051
C[C@H](C(=O)c1ccc(cc1Cl)Cl)Oc2cccc(c2)CO C43476218
C[C@H](c1ccc2c(c1)CCCC2)NC(=O)CSc3ccccn3 C07371048
c1cc(sc1)S(=O)(=O)N[C@H](c2ccc(cc2)Cl)C3CC3 C21183433
Cc1ccc(cc1)[C@](C)(C(=O)[O-])[NH+](C)Cc2ccc(s2)Cl C48971352
Cc1ccc(c(c1)Br)O[C@H](C)C(=O)NC[C@@H]2C[C@@H]2C C49220365
CCCn1cccc1C(=O)N[C@H](C)c2ccc(cc2)Br C49514993
CCNc1ccc(cn1)COc2ccc(cc2Br)C C50832657
CCCc1cc(nc(n1)Cc2ccc(cc2)Br)NC C50849921
CC(C)[C@@H]([C@H](c1ccc(c(c1)Br)F)O)C(=O)OC C52253139
CC(C)(C)[C@@H](c1ccccc1)NS(=O)(=O)c2ccccc2F C59733375
CC(C)c1ccc(cc1)[C@H](c2cccs2)NC(=O)[C@@H]3CCOC3 C60129048
Cc1c(nc(s1)NCCc2ccccn2)c3ccc(cc3)Cl C60378196
CC(C)(C)CC(=O)Nc1nc(cs1)c2ccc(cc2)SC C11422559
Cc1ccccc1NC(=O)CCc2nc(cs2)c3ccccc3 C62106944
C[C@@H](c1cccc(c1)NC(=O)Cc2ccc3c(c2)CCO3)SC C67240094
C[C@@H](c1cccc(c1)NC(=O)Cc2cccc3c2nccc3)SC C67347264
C[C@H](c1cccc(c1)NC(=O)N(C)Cc2cccs2)SC C67578499
Cc1ccc(cc1C)[C@@H](CS(=O)(=O)Cc2cc(cc(c2)C)C)O C67647431
Cc1ccc(cc1C)[C@H](CS(=O)(=O)Cc2cc(cc(c2)C)C)O C67647432
CCc1ccc(cc1)O[P@@](=O)(C)Nc2ccccc2Br C04119555
CSc1cccc2c1nc(s2)NC(=O)CCSc3ccccc3 C05299274
CC[C@@H](C1CCC(CC1)C2=CC(=O)OC2)[C@@H](CC)C3CCC(CC3)O C01761300
CC1CCC(CC1)NC(=O)CSc2nc(cs2)c3ccccc3 C05971870
c1cc(c(cc1Cl)Cl)c2csc(n2)NC(=O)CCCCl C06329675
Cc1ccccc1SCC(=O)Nc2nc(cs2)c3cccs3 C06968503
CC(C)[C@@H](c1cccs1)NC(=O)CCc2nc3ccccc3s2 C07078450
Cc1cccc(c1NC(=O)Cc2csc(n2)c3ccccc3)C(C)C C07264130
c1ccc(cc1)CONC(=O)CSc2ccc(cc2)Br C08096849
C=CCNC(=O)COc1ccc(cc1Br)c2ccccc2 C08554464
CCNc1nnc(s1)SCc2ccc(cc2Br)F C11763880
COc1ccccc1CCNC(=O)/C=C/c2cccc(c2)Br C14603666
C[C@@H](c1ccccc1F)NC(=O)c2cccnc2SCC(F)(F)F C22884614
CSc1ccccc1NC(=O)c2cccnc2Sc3ccccc3 C22924800
c1ccc(c(c1)C(=O)Nc2ccccc2F)SCc3cscn3 C23177522
CSCC(=O)Nc1ncc(s1)Cc2cc(ccc2Cl)Cl C26562131
C[C@@H](C(=O)N[C@@H](c1ccccc1)c2ccccn2)Sc3ccccc3 C29712210
Cc1cc(c(c(c1)C)NC(=O)CCSc2ccc3ccccc3n2)C C32528140
CCc1ccc(s1)CNC(=O)c2cc(ccc2Br)OC C36397819
c1ccc(c(c1)NCc2ccc(o2)Br)OCC(F)(F)F C36981383
C[C@@H](Cc1ccc(cc1)Br)NCc2ccc3c(c2)OCO3 C37000365
c1cc(cc(c1)OCC#N)CNc2ccc(cc2Cl)Br C37252694
c1ccc(c(c1)CCNCc2cc3c(c(c2)Br)OCO3)F C37301171
CCCCNC(=O)[C@@H](C)Oc1ccc(cc1)I C42237552
CCC[C@@H](C)NC(=O)[C@H](C)Oc1ccc(cc1)I C42237562
c1ccc(c(c1)CNC(=O)c2ccc(cc2)OC(F)F)Br C42353737
Cc1c(c(n(n1)C)C)[C@H](C)N[C@@H](C)Cc2ccc(cc2)Br C45170546
CCc1ccc(s1)CNS(=O)(=O)c2cccc(c2Cl)Cl C48667063
C=CCOc1ccccc1C(=O)NCc2cc(cs2)Br C48793770
c1cc(c(cc1Cl)Br)OCC(=O)NC[C@H]2CCC=CC2 C49278801
CCSCc1ccc(cc1)C(=O)Nc2cccc(n2)Br C49424088
CCCNc1c(nns1)CSc2ccc(cc2)Br C50838040
CC(C)Oc1ccccc1CNC(=O)c2ccccc2Br C55957138
CC(C)[C@@H](c1cccs1)NC(=O)CN2CCC[C@@H](C2)C(F)(F)F C57713572
c1cc(cc(c1)F)[C@H]2CCCN2C[C@H](c3ccc(cc3)OC(F)F)O C60479269
C[C@H](c1ccc(c(c1)Br)N(C)Cc2ccc(cc2)OC)O C61695890
C[C@@H](c1ccc(c(c1Cl)Cl)Cl)NCc2ccnc(c2)OC C62058073
C[C@]1(CCC[NH+](C1)CCSc2cc(ccc2Cl)Cl)C(=O)[O-] C62875767
CC[C@@H](c1ccc(cc1)S(=O)(=O)NC2CC2)[C@H](C)Br C63044440
CCNS(=O)(=O)c1ccccc1C[C@@H](C(C)(C)C)Br C63045176
CC(C)c1ccsc1C(=O)NCCCc2nc3ccccc3s2 C64783310
Cc1ccc(cc1)CC(=O)NCC2(CCOCC2)c3ccc(cc3)Cl C55761885
CC(C)c1ccc(cc1)CS(=O)(=O)C[C@@H](c2ccc(cc2)Cl)O C66486280
C[C@H](c1ccc(cc1)F)S(=O)(=O)C[C@@H](c2ccc(cc2)C(C)C)O C66500412
C[C@H](CSC)C(=O)NC1CCN(CC1)c2ccc(cc2)C(C)(C)C C66774189
c1ccc(c(c1)CCNC(=O)Cc2csc(n2)c3ccsc3)Cl C67084126
CC(C)(C)c1nc(cs1)CNCC2(CCOCC2)c3ccc(cc3)F C67248599
Cc1c2c(cccc2sc1C(=O)N[C@@H](C)COCC(F)(F)F)F C67293791
CC(C)(C)c1nc(cs1)CN[C@@H](c2ccc(cc2)F)[C@H]3CCCO3 C67505602
CC(C)(C)c1ncc(s1)CN[C@H](c2ccc(cc2)F)[C@@H]3CCCO3 C67505621
c1ccc(cc1)CC(=O)N[C@@H](C(Cl)(Cl)Cl)Sc2ccccn2 C03121422
c1ccc(cc1)CC(=O)N[C@H](C(Cl)(Cl)Cl)Sc2ccccn2 C03121423
C=CCN(CC=C)C(=S)NC(=O)c1ccccc1I C02136563
Cc1ccc(cc1)CN(Cc2ccccn2)C(=S)Nc3c(cc(cc3C)C)C C03665593
c1ccc(cc1)c2csc(n2)SCC(=O)NCc3ccccc3Cl C05971963
C[C@@H](c1ccc(cc1)F)NC(=O)[C@@H](C)SC2=Nc3ccccc3CS2 C06588311
C[C@@H](CCc1ccccc1)NS(=O)(=O)c2ccc(s2)Br C07375123
c1ccc(c(c1)CSCCNS(=O)(=O)c2ccc(cc2)Br)F C07688828
Cc1ccc(cc1S(=O)(=O)NCCc2ccccc2F)Br C07700706
c1cc(c(c(c1)F)CNC(=O)Cc2csc(n2)SCc3ccc(cc3)F)F C08854191
c1ccc(cc1)CNC(=O)Cc2csc(n2)SCc3ccccc3F C08939368
c1ccc(c(c1)CNC(=O)/C=C/c2ccccc2Br)OC(F)F C10114673
c1ccc(cc1)CSCCCC(=O)Nc2nc3c(cc(cc3s2)F)F C10617391
CC(C)Sc1ccc(cc1)CC(=O)Nc2nc(cs2)c3cccs3 C12070843
CCC[C@@H](C)NS(=O)(=O)c1cc(ccc1Br)Br C12791000
c1cc(ccc1CCCNS(=O)(=O)c2ccc(s2)Br)F C13673997
c1ccc(cc1)CCNC(=O)COc2ccc(cc2)C3SCCCS3 C14244099
CC(C)[C@H](c1cccs1)NS(=O)(=O)c2ccc(cc2)Br C15364303
C[C@H](C(=O)NCc1cccs1)SCc2cc(ccc2OC)Br C15494896
Cc1ccc2c(c1)[nH]c(=S)n2/C=C(/c3ccccc3)\[S@@](=O)Cc4ccccc4 C17223411
C[C@@H](c1ccc(c(c1)F)F)NC(=O)c2c(c3c(cccc3s2)F)COC C17367386
Cc1csc(n1)SCc2ccc(cc2)C(=O)NCCc3ccccc3F C17641634
c1ccc2c(c1)-c3ccccc3C2CNC(=O)OCCCCBr C25759335
c1ccnc(c1)CNC(=O)/C(=C/c2ccc(cc2)Br)/c3cccs3 C29517270
CCOCc1ccccc1CNC(=O)c2ccc(cc2)I C30179540
CC[C@@H](c1ccccc1OC(F)F)NC(=O)c2ccc(cc2)C3SCCS3 C31756560
C=CCNC(=S)N1CCN(CC1)C(c2ccc(cc2)F)c3ccc(cc3)F C33919259
c1ccc(c(c1)NCc2ccc(o2)I)OCC(F)(F)F C37283370
CSc1ccc(cc1)NC(=O)c2ccccc2SCc3cscn3 C39554864
CCN(CC)c1ncc(s1)CNCc2cc(ccc2F)Br C41069305
CCC[C@H](C)NC(=O)Cc1csc(n1)c2cc(cs2)Br C48627490
c1ccc(c(c1)CNS(=O)(=O)c2ccc(cc2)CCCl)Br C48821197
CN(CC(=O)NCc1cccs1)c2ccc(cc2Cl)Br C49000729
c1cc(ccc1S(=O)(=O)NCCc2ccc(s2)Cl)Br C49335513
CCCCOCCNC(=O)c1cc(c(s1)Br)Br C49403045
C[C@@H](C(=O)NCc1cc(sc1)Br)Oc2ccc(cc2)Cl C49475833
CC(C)c1csc(n1)[C@H](c2ccc(s2)Br)NCCOC C53289865
C[C@H](C(=O)c1c[nH]c2c1cccc2)N(C)Cc3ccc(s3)Br C57681160
c1ccc(c(c1)NC(=O)/C=C/c2nccs2)S[C@@H](C(F)(F)F)Cl C58089781
Cc1cc(c(cc1Br)C)SCC(=O)NCc2cccc(c2)COC C58970392
COc1ccc(cc1Br)NC(=O)CSCc2cccs2 C08209100
Cc1cc(c(c(c1)C)NC(=S)N(C[C@H]2CCC=CC2)C[C@H]3CCCO3)C C06370295
Cc1ccc(c(c1)NC(=S)N(Cc2ccco2)Cc3cccs3)Cl C06478494
Cc1cc(ccc1NC(=S)N(Cc2ccco2)Cc3cccs3)Cl C06477710
Cc1ccc(cc1NC(=S)N(Cc2ccco2)Cc3cccs3)Cl C06520498
Cc1cc(ccc1Cl)NC(=S)N(Cc2ccco2)Cc3cccs3 C06477488
c1ccc(cc1)NC(=S)N(Cc2ccco2)Cc3c(cccc3Cl)F C59100379
c1ccc(c(c1)NC(=O)/C=C/c2cscn2)S[C@H](C(F)(F)F)Cl C64906399
C[C@H](c1ccccc1Cl)[S@](=O)CC(=O)Nc2c(cccc2Cl)Cl C66295662
Cc1cc(c(c(c1)Cl)NC(=O)C[S@@](=O)Cc2c(cccc2Cl)F)C C66301143
C[C@H]1CCC[C@@H](N1C(=O)c2c3c(cs2)OCCO3)C C00100020
Cc1nc2cc(ccc2c(=O)n1c3cccnc3)Cl C00067797
CC(=O)N1CC[C@@]23c4cccc(c4N=C2CCC[C@@H]3C1)OC C04744171
Cc1c2c(n(n1)c3ccccc3)C[C@H](CC2=O)c4ccco4 C04992921
Cc1cn(cn1)S(=O)(=O)c2ccc(cc2Cl)Cl C01515951
C[C@H]1CCCCN1C(=O)[C@H]2CC(=O)N(C2)C3CCCC3 C08234507
Cc1ccc(o1)/C=C\2/C(=O)N(C(=S)N2C)C3CCCCC3 C00210402
Cc1cc2c(cc1n3c(cc(c3C)C=O)C)OCCO2 C04973507
c1ccc2c(c1)cnn(c2=O)Cc3ccc(nc3)Cl C19386881
c1ccc2c(c1)c(=O)n(cn2)Cc3ccc(nc3)Cl C20296420
c1cc(sc1C(=O)N2CCC3(CC2)OCCO3)Cl C24995356
Cc1ccc(cc1)S(=O)(=O)n2ccc3c2C(=O)[C@@H](C3)C C26897216
Cc1ccsc1C(=O)N2CCN(CC2)c3nc(cs3)C C27820738
C[C@@H]1CN(C[C@H](O1)C)C(=O)c2csc(n2)c3ccsc3 C30807108
CCc1nc2c(c3c(s2)CCCC3)c(=O)n1CC#N C31944318
c1cc(oc1)C2=N[C@H]3[C@H](S2)N=C(S3)c4ccco4 C16430229
C[C@@H](c1ccccc1)N2C(=O)c3ccccc3S2(=O)=O C35066069
c1cnc(nc1)n2c(c(cn2)Br)C(F)(F)F C35730986
CC1CCN(CC1)C(=O)[C@@H]2CCCN2C(=O)C(C)(C)C C36107287
c1ccc2c(c1)OC[C@H](O2)C(=O)c3ccc4c(c3)CCO4 C37358701
Cc1c(c(n(n1)C)Cl)CN2c3ccccc3CC2=O C37515315
Cn1c(=O)c2c3c(sc2n(c1=O)C4CCCC4)CCC3 C37640122
CC(C)(C)c1ccc2c(c1)OCCOCCOCCO2 C00074728
Cc1nc(n(n1)c2cc(c3ccccc3n2)CCl)C C41634231
CCn1cc(cn1)n2c(cc3c2CC(CC3=O)(C)C)C C41706693
Cc1cc2c(n1Cc3cnn(c3)C)CC(CC2=O)(C)C C41708445
C[C@@H]1c2ccsc2CCN1S(=O)(=O)N3CCCCC3 C42676094
Cc1c(c(n(n1)C(C)(C)C)C)C(=O)N2C[C@H](C[C@@H](C2)C)C C44837879
C[C@H]1COCCN1Cn2c3cc(ccc3oc2=S)Cl C46477910
CN([C@H]1CCCc2c1cccc2)C(=O)c3csnn3 C48688068
CN(c1cccc2c1cccc2)C(=O)[C@@H]3COCCO3 C48944958
Cc1csc(n1)N2CCCN(CC2)C(=O)C=C(C)C C48948881
CN1C(=O)/C(=C/c2csc(n2)c3ccco3)/SC1=S C49097239
c1cc2n(c1)CCN([C@@H]2c3ccoc3)C(=O)C4CCCC4 C06765433
Cc1csc(=O)n1Cc2nc3c(ccs3)c(n2)Cl C50840629
c1c(c(cc2c1OCCO2)Cl)C(=O)[C@@H]3CCCCO3 C50960276
Cc1cc(nc(n1)Cl)n2c(c(c(n2)C)Br)C C52815144
c1c(c(cc2c1OCCO2)Cl)[C@H]([C@@H]3COCCO3)Cl C55304257
c1ccc(cc1)c2csc3n2c(=O)nc(n3)CCl C57312076
c1ccc(cc1)[C@@H]2CC(=O)[C@@H](c3n2c4ccccc4n3)C#N C58978127
Cn1cc(c2ccncc2c1=O)/C=N/c3ccc(cc3)Cl C36624737
c1ccc(cc1)C2(CC2)c3nnc4n3cnc(c4)Cl C61618300
C1CCCC2(CC1)CC(=O)N(C2=O)[C@@H]3CCC[C@H]3C#N C61889996
Cn1c2ccc(cc2n(c1=O)C)[C@H](c3cscn3)Cl C62361403
Cc1c(n2c(n1)sc(n2)Cc3ccc(cc3)F)C#N C62395586
Cc1cccn(c1=O)Cc2nc3c(ccs3)c(n2)Cl C62986026
C[C@H]1N=CCN1C[C@@H]2CCc3c(c4ccccc4n3C)C2=O C40448855
Cc1cn2c(n1)sc(n2)N3CC[C@@H]3c4ccccc4 C52450559
Cc1cn(c2c1cccc2)CC(=O)N3C[C@H](OC[C@@H]3C)C C50312139
c1ccc(cc1)c2cnn3c2nccc3c4ccccn4 C67630425
CC1(Cc2c(c(no2)CC3CC(=O)NC(=O)C3)C(=O)C1)C C02921556
C1C[NH+]2CCC1[C@H](C2)N3C[C@@]45C=C[C@@H](O4)[C@@H]([C@@H]5C3=O)C(=O)[O-] C06759688
CCC(=O)Nc1c2c(nn1C(C)(C)C)CS(=O)(=O)C2 C04088594
Cc1nc(on1)c2ccc(cc2)C(=O)NC3=NCCS3 C12772755
C[C@H]1C(=O)N(C(=S)N1)Cc2ccc(nc2)n3cccn3 C12546023
Cc1cc(c2c(nn(c2n1)C)C)C(=O)Nc3nccs3 C14815119
C/C(=N\NC(=O)[C@H]1C=CN=C1)/[C@H]2COc3ccccc3O2 C16849757
C[C@@H]1Cc2c(cnc3c2c(=O)[nH]c(=O)n3C(C)C)C(=O)C1 C19818749
c1cc2nc(cn2cc1Cl)C(=O)NCc3ccncn3 C20784332
Cc1c2cc(cnc2on1)C(=O)N[C@@H](C)[C@@H]3CCCO3 C27896302
Cc1cc(n2c(n1)c(cn2)C(=O)N[C@H](C)[C@@H]3CCCO3)C C27901477
Cc1c(c(n(n1)C)C)C(=O)NCc2ccc3c(c2)OCO3 C27982846
CCn1c(c(c(n1)C)C(=O)N[C@@H]2CCS(=O)(=O)C2)C C27982873
Cc1c2c(c(nc(n2)C)NCc3cnc(s3)C)n(n1)C C32650580
c1c[nH]ccc1=NC(=O)c2cnc3n(c2=O)CCS3 C32726156
Cc1c(c(n[nH]1)C)S(=O)(=O)N2CCN(CC2)CC#C C37840830
C/C(=N\NC(=O)c1c(cn(n1)C)Cl)/c2ccncc2 C05381655
C[C@@H]([C@@H]1NC(=NO1)C2=CC=C[C@@H]3C2=CC=N3)n4ccnc4 C39430681
c1ccn2c(c1)nnc2CNC(=O)c3cc(ccn3)Cl C40418501
CC(C)c1nnc(s1)NC(=O)[C@H]2CCS(=O)(=O)C2 C40468231
c1ccc2c(c1)C[C@H](O2)C(=O)NCc3nnc4n3CCC4 C40489876
Cc1c2c(ccc(n2)NC(=O)c3c(nc(s3)C)C)n(n1)C C40818212
Cc1c2cc(cnc2n(n1)C)C(=O)NC[C@H]3CCOC3 C41939608
C[C@H](C1CC1)NC(=O)N2CCCN(CC2)S(=O)(=O)C C43841032
Cc1cc2c(o1)CC(C[C@@H]2NC(=O)Cn3cncn3)(C)C C44685664
C[C@H]1CN([C@@H](CO1)C)CN2C(=O)C3(CCCC3)NC2=O C45723131
C[C@@H]1C[C@H]1C(=O)N2CCN(CC2)C(=O)C(=O)NC3CC3 C46045553
CC(=O)c1cc([nH]c1)C(=O)N(C)[C@@H]2CCS(=O)(=O)C2 C48389633
CC(=O)c1cc([nH]c1)C(=O)N(C)[C@H]2CCS(=O)(=O)C2 C48389635
C[C@@H](C(=O)NC1CCC2(CC1)OCCO2)n3ccnc3 C48606963
Cn1c2c(cn1)c(=O)[nH]c(n2)CSc3nccs3 C48874142
C[C@@H]1COCCN1Cc2c([nH+]nn2c3ccccc3)[O-] C48961361
Cc1nc(cs1)C(=O)N[C@@H](C)c2nnc3n2cccc3 C49307775
Cc1c(c(n(n1)C)C)[C@H]2c3cnn(c3NC(=O)CS2)C C49548032
c1c(cc2c3c1CCC(=O)N3CC2)C(=O)N[C@H]4CCS(=O)(=O)C4 C49659110
c1c(cc2c3c1CCN3C(=O)C2)C(=O)N[C@@H]4CCS(=O)(=O)C4 C49659519
C1CCC(C1)NC(=O)c2nn3c(nnc3s2)C4CC4 C49661456
c1c(c(cc(c1F)F)[N+](=O)[O-])C(=O)N2CCC[C@@H]2CO C50017186
C[C@H]1CCN([C@@H](C1)C)C(=O)N2CC[NH+](CC2)CC(=O)[O-] C51749777
CC(=O)c1cc2c(cc1NC(=O)[C@H]3CCCO3)OCO2 C57330671
Cn1cc(cn1)NC(=O)[C@@H]2CC(=O)OC23CCCCC3 C57355699
c1ccn2c(c1)nnc2S[C@H]3CS(=O)(=O)C[C@H]3O C58443092
[H]/N=C/1\C=C([C@@H](S1)c2nc(no2)CS(=O)(=O)C)C C52788428
C[NH+](C)C[C@H]1CCCN1C(=O)N2CCC[C@@H](C2)C(=O)[O-] C61653953
c1cn2c([nH+]1)CN(CC2)C(=O)[C@@H]3CC=CC[C@@H]3C(=O)[O-] C62250891
Cc1nc(c2n1cccc2)C(=O)N[C@H]3CCS(=O)(=O)C3 C62631690
Cc1c(c(n(n1)C)N2CC[C@H](C2)[NH+]3CCCC3)C(=O)[O-] C62981024
C1CS/C(=N/C(=O)CN2C(=O)[C@H]3CC=CC[C@@H]3C2=O)/N1 C12530902
Cn1cc(cn1)[C@@H]2C[C@@H]2C(=O)N3CC(=O)Nc4c3cccc4 C64370326
Cc1c(c(n(n1)C)C)[C@H](C)NC(=O)c2ccc(=O)n(c2)C C67303604
c1ccc2c(c1)OC[C@H](O2)C(=O)NN=C3CCCCCC3 C00047293
Cc1c2c(nc(n(c2=O)C)C)sc1C(=O)NC3CCCCC3 C00221680
Cc1cc(nc(n1)N2[C@@]3(C[C@H]4[C@@H]([C@@H]3C(=N2)C)C4(C)C)O)C C05183944
c1ccc2c(c1)OC[C@@H](O2)C(=O)NN=C3CCCCCC3 C00047294
CC1(Cc2c(cnc(n2)NC(=O)c3cccs3)C(=O)C1)C C00542438
Cc1cc(c2c(c1)c(=O)cc(o2)C(=O)Nc3nccs3)C C08843771
Cc1cc(nn1C)C(=O)Nc2nc3c(s2)cccc3Cl C09001695
c1cc2c(cc1Br)sc(n2)NC(=O)c3ccno3 C09625015
c1cc2c(cc1C(=O)Nc3ccc4c(c3)ncs4)OCCO2 C10217497
Cc1cc(cc2c1nc(s2)NC(=O)C3=COCCO3)Cl C04264276
Cc1ccc2c(c1)sc(n2)NC(=O)c3c(nns3)C C11913932
c1cc(cnc1)[C@H]2[C@@H]3CC=C[C@@H]3c4cc(ccc4N2)[N+](=O)[O-] C05740861
CSc1nc2[nH]c(cc(=O)n2n1)c3ccccc3Cl C06665388
Cc1ccc2cccc(c2n1)NC(=O)c3ccc4c(c3)OCO4 C13324234
Cc1ccc2c(c1C)nc(s2)NC(=O)c3ccn(n3)C C13667546
c1cc(cc(c1)[N+](=O)[O-])[C@H]2[C@H]3CC=C[C@@H]3c4cccc(c4N2)C#N C14471608
c1ccc(c(c1)[C@@H]2[C@H]3CC=C[C@@H]3c4cccc(c4N2)C#N)[N+](=O)[O-] C14477980
Cc1c2cccc(c2oc1C(=O)Nc3nnc(s3)C)Cl C14714861
c1ccc(c(c1)[C@@H]2C[C@H](Nc3n2nnn3)c4cccs4)F C15866301
Cc1ccccc1C(=O)Nc2c(nc3c(cccn3c2=O)C)C C17135866
Cc1c[nH]/c(=N\S(=O)(=O)c2ccc(nc2)Cl)/s1 C19273650
c1ccc2c(c1)nc3n2[C@@H]([C@H](C(=O)N3)C#N)c4ccc(cc4)F C20637363
c1ccc(c(c1)[C@H]2[C@H](C(=O)Nc3n2c4ccccc4n3)C#N)F C20637829
c1ccc(c(c1)[C@H]2[C@@H](C(=O)Nc3n2c4ccccc4n3)C#N)F C20637836
Cc1c2c([nH]c1C(=O)N3C[C@H](O[C@H](C3)C)C)CC(CC2=O)(C)C C25464248
Cc1c[nH]/c(=N\S(=O)(=O)c2cccc3c2nccc3)/s1 C28225516
Cc1c2c(nc(n1)c3ccccc3)Sc4c(nc[nH]c4=O)C2 C34788806
Cc1c2c(=O)[nH]c(nc2sc1C(=O)N3[C@@H](CCC[C@@H]3C)C)C C31865506
c1cc(sc1)C(=O)Nc2nc3cc4c(cc3s2)OCCO4 C04348359
CC(=O)/[NH+]=C/1\C=CC2=N[C@@H]([N-]C2=C1)c3ccc(o3)Br C38966284
c1cc([nH]c1)C2=Nn3c(nnc3SC2)C4CCCCC4 C40555677
Cc1c(c(on1)C)NC(=O)c2cc3c(n2C)cccc3Cl C40788853
Cc1c(c(on1)C)NC(=O)c2cc3ccc(cc3n2C)Cl C40789046
c1cc2c(cc1C(=O)Nc3nc4c(s3)CCCC4)nccn2 C40803768
Cc1c(n2ccccc2n1)C(=O)Nc3ccc4c(c3)nc(s4)C C44442898
C[C@@H]1CCC/C=C/C(=O)O[C@@H](CC[C@@H](/C=C\C(=O)O1)O)C C44681239
Cc1c(scn1)C(=O)Nc2nc3cc(ccc3n2C)Cl C49490239
C1CCC(=O)Nc2c(sc(c2[N+](=O)[O-])Br)C1 C04785127
Cn1c2c(cn1)C(=O)/C(=C/c3cc(c(c(c3)Cl)O)OC)/CC2 C47313250
c1ccc2c(c1)[nH]c(n2)/C(=C\c3cccc4c3OCCO4)/C#N C59591865
c1ccc2c(c1)ncc(n2)C(=O)Nc3cccc4c3ccnc4 C60659364
c1cnc2nc(cn2c1)C(=O)Nc3ccc(cc3Cl)Cl C60868622
CC(=O)/N=C/1\NC(=O)/C(=C/c2cn(c3c2cccc3)C)/S1 C01409493
CC(=O)/N=C/1\NC(=O)/C(=C\c2cn(c3c2cccc3)C)/S1 C18255084
CN1[C@@H](C2=C(N=N[C@H]2C1=O)c3ccc(cc3)F)c4ccc(cc4)O C06747812
CC1(Cc2c(cc(c(=O)[nH]2)C(=O)N(C)c3ccccc3)C(=O)C1)C C35463069
CN1C(=O)N(C(=O)C12CCCCC2)CC3(CCCCC3)O C65170629
CC1=C2[C@H](CC(=O)N[C@@H]2N=N1)c3csc(n3)c4ccccc4 C65382225
c1cnn2c1nc(cc2[O-])C[NH+]3CCC[C@H]4[C@@H]3CCCC4 C66473661
C/C(=C/C(=O)/N=c/1\[nH]nc2n1cccc2)/c3ccc(cc3)F C67039634
c1ccc2c(c1)CC[NH+]([C@H]2c3cccs3)CC(=O)[O-] C02456103
c1c(csc1Br)C(=O)NC[C@H]2CCCO2 C12947761
[H]/N=C/1\C(=C([C@@H](S1)C)c2ccc(cc2)Cl)C(=O)N(C)C C36224995
C#CCNC(=O)c1cc(cn1C2CC2)Br C36860073
CN(C)C(=O)CNc1c(cc(cc1Br)F)F C37392970
c1ccc(c(c1)C[C@H](c2ncccn2)O)Br C37465836
C[C@@H](c1ccc(cc1)n2cc(cn2)Br)O C38054495
C[C@H](CC1=CN=C2[C@@H]1C=C(C=C2)Br)NC(=O)C C39949423
c1cc(sc1C(=O)NCc2ccncc2)Br C40214682
CS(=O)(=O)c1ccc(cc1)[C@@H](c2ccc(c(c2)F)F)O C40254385
Cc1cc(c(o1)C)[C@@H](Cc2[nH]ccn2)Br C40289190
c1ccc(c(c1)C(=O)NCc2nccs2)Br C40437371
CC[C@@H](c1ccc(s1)Cl)C(=O)N2CCNCC2 C41408477
c1ccc2c(c1)CCN[C@H]2CC(=O)N3CCc4c3cccc4 C41482382
C[C@@H]1CCC[NH+]1C2(CCC(CC2)c3ccccc3)C(=O)[O-] C41838478
C[C@@H]1CC[C@@H]([C@@](C1)(C(=O)[O-])[NH+]2CCC[C@@H]2C)C(C)C C41838657
C[C@H]1CC[C@H]([C@@](C1)(C(=O)[O-])[NH+]2CCC[C@@H]2C)C(C)C C41838666
C[C@@H]1CC[C@@H]([C@@](C1)(C(=O)[O-])[NH+]2CCSCC2)C(C)C C41839359
CC[C@@H]1CCC[NH+](C1)[C@@]2(C[C@@H](CC(C2)(C)C)C)C(=O)[O-] C41878857
C[C@@H]1CCC[C@@](C1)(C(=O)[O-])[NH+](C)C2CCCCCC2 C41881972
C[C@H]1CCC[C@](C1)(C(=O)[O-])[NH+](C)C2CCCCCC2 C41881981
C[C@H]1CC[NH+](C1)C2(CCC(CC2)C(C)(C)C)C(=O)[O-] C41884849
c1ccnc(c1)C(=O)NCc2cc(sc2)Br C41988344
C1CSCc2c1c3c(=O)[nH]c(nc3s2)CCl C42335389
c1ccc(cc1)[C@H](Cn2ccc(=O)c3c2cccc3)O C43373626
C[C@H]1COCCN1Cc2c(ccs2)C#CCCO C43679660
Cc1cccc(=O)n1Cc2c(ccs2)C#CCCO C43682349
c1ccc2c(c1)c(=O)ccn2Cc3c(ccs3)C#CCO C43682389
Cn1cc(cn1)SCc2ccc(s2)C#CCO C43683426
Cn1cc(cn1)SCc2c(ccs2)C#CCO C43683428
c1ccc2c(c1)CCC[C@H]2NC(=O)/C=C/c3nccs3 C47410607
c1cc(cnc1)CNC(=O)c2c(ccs2)Br C47698658
c1ccc2c(c1)CC[C@H]2NC(=O)/C=C\c3nccs3 C48682429
c1ccc2c(c1)CC[C@H]2NC(=O)/C=C/c3nccs3 C48682432
C1CSCc2c1c3c(=O)[nH]c(nc3s2)C4CC4 C48860673
CC(C)(C)[C@H]1CCCC[C@@]1(C(=O)[O-])[NH+]2CCCSCC2 C48896633
Cc1ccc(s1)[C@@H](C)n2c(n[nH]c2=S)C3CC3 C49184578
Cc1nc(cs1)C(=O)NCc2ccc(s2)Cl C49341577
Cc1csc(=O)n1Cc2ccccc2C#CCCO C49619335
c1cc(c(cc1COC2CCOCC2)C#CCO)F C49622170
C[C@H]1[C@@H](c2cccc(c2S1(=O)=O)Br)NC C43641160
c1cc(sc1[C@@H](CN2CCOCC2)O)Br C49893501
Cn1cc(cn1)C[C@H](c2ccccc2Br)O C50542184
c1cnc(nc1)[C@H](Cc2cc(cs2)Br)O C53785078
Cc1nc(cs1)C[C@H](c2cc3ccccc3nc2)O C55294458
Cc1ccc(c(n1)C)[C@H](Cc2[nH]ccn2)Br C55331575
c1ccc(c(c1)C[C@H](c2cncnc2)O)Br C55335005
CC(=O)N1Cc2ccc(cc2C1)[C@H](Cc3cccs3)O C58136281
c1ccc2c(c1)[C@H](CS2(=O)=O)NCc3ccsc3 C63152586
C[C@@H](c1ccc(s1)Cl)NC(=O)[C@@H]2C=CC=NC2=S C63405661
c1ccc(cc1)[C@@H]2C[C@H]([P@@](=O)(C[C@@H]2C(=O)c3ccccc3)c4ccccc4)c5ccccc5 C03957180
c1ccc(cc1)CSc2nc-3c(c(n2)N4CCCCC4)C5(CCCC5)Cc6c3cccc6 C02222272
Cc1cc(ccc1C(c2cccc3c2cccc3)c4ccc(cc4C)N(C)C)N(C)C C04523069
CC(=C)CSc1c2c(c3c4c(c(nc3s2)c5ccccc5)CCCC4)ncn1 C02268992
CCSc1c2c(nc(n1)Cc3ccccc3)-c4ccccc4CC25CCCCC5 C03158250
Cc1ccc2c(c1)c(cc(n2)c3ccc(cc3)Cl)C(=O)Oc4ccc(cc4)Cl C02336989
c1ccc(cc1)c2csc(n2)N3[C@H](CC(=N3)c4ccccc4)c5ccc(cc5)Cl C05243899
c1ccc(c(c1)c2coc3cc(ccc3c2=O)OCc4ccc(cc4)Br)Cl C02886666
c1ccc(cc1)/C=C/2\CCC[C@@H]3C2=NN([C@@H]3c4ccccc4)C(=O)c5ccccc5Cl C08431642
c1ccc(cc1)c2c3ccccc3ncc2C(=O)c4ccc(cc4)I C08445462
CC(C)CSc1c2c(c3c4c(c(nc3s2)c5ccccc5)CCCC4)ncn1 C08658498
c1cc(c(cc1Cn2c3cc(c(cc3nc2c4ccc(nc4)Cl)Cl)Cl)Cl)Cl C08733656
C/C(=N\N=c/1\n(c(cs1)c2ccc(cc2)Cl)c3ccccc3)/c4ccc(cc4)Cl C08765903
Cc1ccccc1CSc2nc3c(c4c(s3)C[C@H](CC4)C)c(=O)n2c5ccccc5 C02614211
c1cc(ccc1/C=C/C=N/c2ccc3c(c2)nc(o3)c4ccc(cc4Cl)Cl)Cl C02051963
Cc1ccccc1n2c(=O)c3c(nc2SCC(=C)C)-c4ccccc4CC35CCCC5 C01805261
c1ccc2c(c1)c(cn2Cc3ccc(cc3)F)/C=C\4/C=C(OC4=O)c5ccc(cc5)Cl C09262199
Cc1ccc(cc1)CSc2nc3c(c4c(s3)CCCC4)c(=O)n2c5ccc(cc5)C C02367790
c1ccc(c(c1)CSc2nc3ccccc3s2)CSc4nc5ccccc5s4 C12375581
c1ccc(cc1)c2cnc(o2)c3ccc(cc3)/N=C/c4c5ccccc5cc6c4cccc6 C03260486
c1ccc(cc1)C2=C[P@](=S)(C(=NN2c3ccccc3)c4ccccc4)c5ccccc5 C13541802
Cc1ccc(cc1)c2c(c(n(n2)Cc3c(cccc3Cl)F)c4ccc(cc4)C)C C13960520
c1ccc(c(c1)[C@@H]2CC(=NN2c3cccc(c3)Cl)c4ccc(cc4)Br)F C15636054
Cc1ccc(cc1)n2c(c(c(n2)c3ccc(c(c3)C)C)Cl)c4ccc(c(c4)C)C C17082112
C[C@@H]1CC[C@H](c2c1c(n(n2)C(=O)/C=C/c3ccccc3)c4cccc5c4cccc5)C(C)C C17197735
Cc1ccc(cc1)c2c(sc(n2)/N=C/c3cccc4c3cccc4)c5ccccc5 C19894551
Cc1ccc2c(c1)c3c(cn2)c(nn3c4cc(ccc4Cl)Cl)c5ccc(cc5)Cl C09676076
Cc1ccc(cc1)Cn2c3c(c(n2)C)c(cc(n3)c4ccc(c(c4)Cl)Cl)C(F)F C20615359
Cc1ccc(cc1/N=C/c2ccc(cc2Cl)Cl)/N=C/c3ccc(cc3Cl)Cl C02831339
c1cc(c(c(c1)Cl)SCc2csc(n2)Cc3ccc(c(c3)Cl)Cl)Cl C23334128
c1ccc(cc1)[C@H]2CC(=NN2c3nc(cs3)c4ccc(cc4)Cl)c5ccc(cc5)Cl C28061476
Cc1ccc(cc1)c2csc(n2)/C(=C/c3ccc(o3)c4cccc(c4Cl)Cl)/C#N C33568130
c1ccn2c(c1)nc(c2/N=C\c3cc(ccc3Cl)Cl)c4ccc(cc4Cl)Cl C20072009
CCC[C@@H]1CCc2c(c(nc3n2nc(c3c4ccc(cc4)Cl)C)c5cccc(c5)F)C1 C35325700
c1ccc2c(c1)c(cn2Cc3ccc(cc3)Cl)SCc4ccc(cc4)Br C35352033
C=CCn\1c2c(cc(cc2Cl)Cl)s/c1=N\C(=O)c3cc(cc(c3)Cl)Cl C36630666
C[C@@H](c1ccc(cc1)CC(C)C)c2nc3ccccc3n2Cc4ccc5ccccc5c4 C13030924
C[C@H](c1ccc(cc1)CC(C)C)c2nc3ccccc3n2C[C@H]4CC4(Cl)Cl C38810654
C[C@@H](c1ccc(cc1)CC(C)C)c2nc3ccccc3n2C[C@H]4CC4(Cl)Cl C38810655
CCn\1c2c(cc(cc2Cl)Cl)s/c1=N\C(=O)/C=C/c3ccccc3Cl C39721207
c1ccc2c(c1)nc(n2Cc3ccc(c(c3)Cl)Cl)Cc4ccc(cc4)Cl C39907528
c1ccc2c(c1)nc(n2Cc3c(cccc3Cl)F)c4ccc(cc4)Br C40249547
CC[C@@H](C)n1c2cc(ccc2nc1[C@@H](c3ccccc3)Sc4ccccc4)Cl C40407881
c1ccc(cc1)c2c3ccccc3c(c4c2[C@H]5C=CC=C[C@@H]4S5(=O)=O)c6ccccc6 C45070960
CC[C@H](C)c1ccc(cc1)/N=C/c2cc(c(o2)I)Br C59104094
Cc1cccc(c1)N2[C@]3(c4ccccc4[C@@H](S3)c5cc(ccc5C)C)SC(=N2)C(=O)C C59124499
Cc1ccccc1N2[C@]3(c4ccccc4[C@@H](S3)c5ccc(cc5)Cl)SC(=N2)C(=O)C C59125046
CCc1ccc(cc1)[C@@H]2c3ccccc3[C@@]4(S2)N(N=C(S4)C(=O)C)c5ccccc5C C59125628
Cc1ccc(cc1)c2cc(n(n2)c3ccccc3)/N=C/c4c5ccccc5cc6c4cccc6 C59385262
CC(C)(C)c1ccc(cc1)C2=C/C(=C/c3ccc(o3)c4ccc(cc4Cl)Cl)/C(=O)O2 C59426023
CSc1nc-2c(nn1)-c3cccc4c3c2ccc4 C00317157
CN(c1ccccc1)c2nccc(n2)Cl C00343519
Cc1cccc2c1n(/c(=N/C(=O)C(C)C)/s2)C C04252887
Cc1cc(nc2c1cc3c(c2)OCO3)c4cccs4 C03338419
c1ccc2c(c1)-c3ccccc3C2=C[N+](=O)[O-] C01620134
Cc1cc(nc2c1cc3c(c(n(c3c2OC)C)C)C)C C01442064
CC(C)(C)c1cn2c3ccccc3n(c2n1)C C00228269
CC(C)[C@H](n1nc2ccccc2n1)Cl C05285123
c1cc(c(c(c1)Cl)Cl)/C=C/[N+](=O)[O-] C02565197
CCCn1c2ccccc2n3c1nc(c3)C C05285345
CSc1nnc2n1ccc3c2cccc3 C01702915
Cc1c(sc(n1)c2ccccc2)N=C=O C04277313
Cc1c(n2c3ccccc3sc2n1)C=O C04384434
Cc1ccc(cc1)c2cn3c4ccccc4nc3c(n2)C C00984817
Cc1cc(n2c3ccccc3nc2n1)c4ccccc4 C06400060
Cn1c2cccc3c2c(n1)-c4ccccc4C3=O C14806713
Cc1ccc2c(c1)cc3c(n2)N(CC3)C(=O)C(C)(C)C C15841834
Cc1c(nc2ccccc2n1)c3cc4ccccc4o3 C16265606
c1ccn2c(c1)c(nc2C3CCCCC3)C=O C20222625
Cc1cc(c(c(c1)[N+](=O)[O-])Br)C C22014124
Cc1cc2n(c3ccccc3n2c1C=O)C C27093626
Cc1cc2c(cc1C)n(c(n2)C(C)C)CC#N C31943398
c1cc(nn2c1nc3c2CCCC3)Cl C35016060
c1cc2c(cc1I)non2 C35323441
Cc1cc(cc(c1)n2c(c(cn2)C(=O)C)C)C C35778465
Cc1cc2c(nc(nc2s1)Cl)N(C)C C36276794
CC[C@@H]1CCCN(C1)c2c(nsn2)Cl C37372476
c1ccc(cc1)Oc2c3ccsc3ncn2 C00102244
Cc1cc2ncc(cn2n1)c3ccc(cc3)Cl C01386192
Cc1cc2ncc(cn2n1)c3cccc(c3)Cl C01399475
Cc1ccnc2c1cc(cc2)c3nc4ccccc4o3 C03305707
CCO[C@@]12C[C@@H](CCC1=C(C(=O)O2)C)C C39099745
Cc1c(cc(o1)c2ccccc2)[C@@H]3C=CN=N3 C39339030
c1cnn2c1nc(cc2Cl)[C@H]3CCC=C3 C39956009
CC1=C2[C@H](CC(C1=O)(C)C)OC(O2)(C)C C40435200
Cc1c(nn(c1C)[C@@H]2C[C@@H](CC[C@@H]2C#N)C)C C40730032
CCn1c(ccc1c2ccc3c(c2)OCO3)C C41251163
c1cnn(c1)c2ccnc3c2cc(cc3)Cl C41496167
c1ccc(cc1)c2ccnn2c3ccccn3 C42188353
C[C@H]1CCCC[C@H]1N(C)C(=O)C(C)(C)C#N C44752825
Cc1ccc2c(c1)sc(n2)n3cccn3 C45235768
c1c(cn2cc(nc2c1Cl)CC#N)Cl C47843962
c1cc(oc1)c2ccc(s2)C=C(C#N)C#N C48545209
CCc1ccc(s1)c2nc(on2)Cl C51716887
Cc1c(sc2c1c(nc(n2)c3ccco3)Cl)C C54444788
c1cc(ncc1Cl)/N=c/2\c(nss2)Cl C13122915
Cc1cc(n2c(c1)ncn2)[C@@H](C)[C@H](C)Cl C63043580
Cc1ccc2cnc(nc2c1OC)Cl C66346482
C[C@H]1CC[C@@H]2[C@@H](C1)CCCN2C(=O)c3ccco3 C67516624
C[C@H]1CC[C@H]2[C@@H](C1)CCCN2C(=O)c3ccco3 C67516626
Cn1c2c(c(=O)n(c1=O)C)n(cn2)Cc3ccccc3Br C00093714
Cc1nc(c2c3c(sc2n1)CCC3)N4CCN(CC4)c5ncccn5 C00632288
c1ccc2c(c1)c(=O)c3c(o2)C(=O)N([C@H]3c4ccco4)c5nccs5 C01128120
Cc1ccc(cc1)Cn2cnc3c(c2=O)nnn3c4ccccc4 C04266709
C[C@@H]1CCCc2c1c3c4ncnn4c(nc3s2)N5CCOCC5 C02224603
Cn1c2c(c(=O)n(c(=O)n2C)C)nc1SC3CCCCC3 C01593074
c1cc2cccc3c2c(c1)C(=O)N(C3=O)Cc4cc(=O)n5ccsc5n4 C05935831
Cc1c(sc2c1c3nc(nn3cn2)c4c(c(nn4C)C)Cl)C C02808127
c1cc(cnc1)c2nnc(o2)Sc3c4ccsc4ncn3 C08199276
c1cc2c(cc1OS(=O)(=O)c3ccc(s3)Cl)non2 C02142644
Cn1c(nnc1Sc2c3ccsc3ncn2)c4ccco4 C08746133
c1ccc2c(c1)c(=O)cnn2Cc3cc(=O)n4c5c(sc4n3)CCCC5 C08945150
C[C@@H]1Cc2ccccc2N1S(=O)(=O)c3cccc(c3)[N+](=O)[O-] C09667444
CC(C)c1ccc(cc1)Cn2cnc3c2c(=O)n(c(=O)n3C)C C05263233
c1cnccc1c2nn3c(nnc3s2)c4cc(cnc4)Br C13688994
Cn1cnc2c3c4c(c(nc3oc2c1=O)c5ccco5)CCCC4 C13690903
c1ccn2c(c1)nnc2C3CCN(CC3)c4c5ccsc5ncn4 C14138537
C[C@@H]1C[C@@H](CN(C1)C(=O)c2cc(on2)c3ccc4c(c3)OCO4)C C22342127
CN(c1nc2ccccc2s1)C(=O)c3ccc(cc3)[N+](=O)[O-] C25056173
CCc1nc(on1)CN2c3cccc4c3c(ccc4)S2(=O)=O C29137807
Cc1c2c(c(nc(n2)C)N3CCN(CC3)c4cccc(c4)Cl)n(n1)C C32650651
Cn1c(nc2c1n(c(=O)n(c2=O)C)C)/C=C/c3cccc(c3)Cl C35024399
Cc1ccc2c(c1C)nc(s2)N3CCN(CC3)C(=O)c4cnccn4 C36687957
CC(C)(C)C1=NN2[C@H](N=N[C@@H]2SC1)[C@@H]3C4=C(CCC4)N=N3 C38966395
c1cc(sc1)[C@H]2N=N/C(=N\C(=O)c3ccc4c(c3)OCO4)/S2 C39030083
CC1=N[C@@H](N=C1)C(=O)N2CCC3=NN=C([C@@H]3C2)C45CC6CC(C4)CC(C6)C5 C39461159
C[C@@H]1C=C(N=N1)c2nn3c(nnc3s2)c4cccc(c4F)F C39606186
Cc1cc(n(n1)C)c2nn3c(nnc3s2)c4ccc(cc4)F C40284094
c1cc2c(cc1c3cnc(o3)Cn4cc(cn4)Cl)OCCO2 C41367943
c1cnn(c1)c2c3cnn(c3ncn2)c4ccc(cc4)Br C41495859
C[C@H]1CCc2c(sc3c2c(ncn3)N4CCN(CC4)C(=O)N(C)C)C1 C46720123
C[C@H]1Cc2ccccc2N1C(=O)c3nn4c(nnc4s3)C(C)C C49661392
Cc1cn2c(n1)sc(n2)N(C)C[C@@H]3COc4ccccc4O3 C26703284
c1cc(oc1)/C=C\2/C(=O)N(C(=N2)c3ccco3)c4nccs4 C59231769
Cc1c(c(n(n1)c2nc(nc(n2)Cl)OC)C)Br C61514803
c1cc(ccc1[N+](=O)[O-])Sc2nc(nc(n2)Cl)Cl C61519374
Cc1ccc(cc1)Sc2nc(nc(n2)Cl)n3cncn3 C61543585
C[C@@H]1CCC[C@@H](C1)Sc2nc(nc(n2)Cl)n3cncn3 C61558781
CCOc1ccc2c(c1)s/c(=N/C(=O)c3ccno3)/n2C C12491856
c1ccc(cc1)n2c(nnn2)Sc3ccc4c(c3)nsn4 C62711124
c1ccc(cc1)c2c(c3ncc(cn3n2)[N+](=O)[O-])Br C65010525
CC(C)n1cnc2c1cc(cc2)c3nc(on3)c4ccccn4 C65240622
c1cc2nncn2cc1c3nc(on3)c4ccc(s4)Cl C65241167
Cc1ccc(cc1F)c2nc(no2)c3ccc4nnc(n4c3)C C65241221
c1cc(ccc1CC(=O)N2CCC3=Nc4ccnn4C(=O)[C@H]3C2)Cl C65260653
Cn\1ccs/c1=N\C(=O)c2cnc3ccc(cn3c2=O)Br C55189182
c1cc2c(cc1Br)cc(o2)C(=O)N3CCCn4c3ncn4 C65896098
Cc1ccsc1c2nnc3n2nc(s3)c4nc(co4)C C66091801
Cc1c(c(n(n1)C)Cl)C(=O)[C@@H](C#N)c2nc3ccccc3o2 C66516826
CC1(CN(CCO1)C(=O)c2csc(n2)c3ccc4c(c3)OCCO4)C C66823102
Cc1nc2c(c3c(n2Cc4ccc5c(c4)OCO5)nc6ccccc6n3)c(=O)n1C[C@@H]7CCCO7 C02247754
Cc1c(c(n(n1)Cc2nc(no2)c3ccccc3OC)C)S(=O)(=O)N4CCc5c4cccc5 C08727548
c1cc(ccc1CSC2=N[C@@H]3CS(=O)(=O)C[C@@H]3N2c4ccc5c(c4)OCO5)[N+](=O)[O-] C08741139
Cc1ccc(c(c1)C)N(c2nc(cs2)Cn3c4c(nc3Cl)n(c(=O)n(c4=O)C)C)C(=O)C C08942766
Cc1ccc(c(c1)S(=O)(=O)c2c3nc(c4c(n3nn2)ccs4)N5CCC6(CC5)OCCO6)C C09116969
Cc1c2c(n(n1)c3ccccc3)Oc4c(c5nc(nn5cn4)c6ccncc6)[C@H]2c7ccco7 C09237362
Cc1c2c(n(n1)c3ccccc3)Oc4c(c5nc(nn5cn4)COc6ccccc6)[C@H]2c7cccnc7 C09237443
Cn1c2c(c(nc(n2)c3ccc(cc3)[N+](=O)[O-])SCc4cccc(c4)Cl)c(=O)n(c1=O)C C09278041
Cc1c2c(n(n1)c3ccccc3)Oc4c(c5nc(nn5cn4)c6ccncc6)[C@H]2c7ccc(cc7)OC C09583964
Cc1cc(c(n1c2ccc3c(c2)OCO3)C)C(=O)CSc4nnc(o4)[C@H]5COc6ccccc6O5 C09724263
Cc1ccc(c(c1)C)n2c(nnc2SCC(=O)N3CCN(CC3)c4ncccn4)c5cccnc5 C09792477
COc1ccccc1[C@@H]2C[C@@H](N(c3n2ncn3)C(=O)c4ccccc4[N+](=O)[O-])c5ccccc5 C10060399
Cn1c2c(c(=O)n(c1=O)C)n3cc(n(c3n2)c4ccc(cc4)OC)c5ccc(c(c5)Cl)OC C09013302
Cn\1c2ccc(cc2s/c1=N\C(=O)[C@@H]3CCCN3S(=O)(=O)c4cccs4)[N+](=O)[O-] C12464899
CCn1c2ccc(cc2nc1/C(=C/c3ccc(c(c3)[N+](=O)[O-])C)/Cl)S(=O)(=O)N4CCOCC4 C12629592
CCn1c2ccc(cc2nc1Sc3ccc(cn3)[N+](=O)[O-])S(=O)(=O)N4CCCCC4 C12525229
Cc1ccn(n1)c2ccc(nn2)N3CCN(CC3)S(=O)(=O)c4cc(c(cc4C)OC)C C13009327
c1cc(ccc1S(=O)(=O)N2CCN(CC2)C(=O)COn3c4cc(ccc4nn3)Cl)Cl C13129906
Cc1cc(ccc1OC)n2c(cn3c2nc4c3c(=O)n(c(=O)n4C)C)c5ccc(cc5)OC C09210778
Cc1c2c(n(n1)c3ccccc3)Oc4c(c5nc(nn5cn4)c6ccc(cc6)N(C)C)[C@H]2c7cccnc7 C09580108
Cc1c2c(n(n1)c3ccccc3)Oc4c(c5nc(nn5cn4)c6cccnc6)[C@H]2c7ccccc7OC C13554812
Cc1cc(c2c(noc2n1)c3ccc4c(c3)OCO4)C(=O)N5c6cc(nn6[C@H](C[C@H]5C)C(F)F)C C13641342
Cc1ccc(c(c1)C)n2c3c(cn2)c(=O)n4c(n3)SC[C@H]4CC(=O)N5CCC(CC5)C(=O)OC C14013749
Cc1cc(c(c(c1)C)S(=O)(=O)N2CCN(CC2)c3c4c(ncn3)n(nn4)c5ccccc5)C C15884095
c1ccc(cc1)Cn2c3c(c(ncn3)N4CCN(CC4)S(=O)(=O)c5ccc6ccccc6c5)nn2 C15884209
Cc1c(sc(n1)N2[C@H](c3c(=O)c4ccccc4oc3C2=O)c5ccc(cc5)[N+](=O)[O-])C(=O)C C03643186
Cc1c(c(n2c(n1)c3cccnc3n2)C)CCC(=O)N4CCN(CC4)Cc5ccc6c(c5)OCO6 C20321151
Cc1cc(on1)c2ccc(c(c2)S(=O)(=O)N3CCN(CC3)Cc4ccc5c(c4)OCO5)OC C20581316
COc1ccc(cc1)CCC(=O)N2CCN(CC2)c3c4c(ncn3)n(nn4)c5ccc(cc5)Cl C21010878
CC(C)(C)c1nc2c(c(n1)SCc3nc(no3)c4ccc(cc4)F)c(=O)n(c(=O)n2C)C C21114530
c1cscc1c2nc(no2)COC(=O)c3cc4c(cc3Cl)N5CCCCCC5=NS4(=O)=O C23006549
Cc1ccc(cc1)c2nc(on2)[C@@H](C)N3CCN(CC3)C(=O)/C=C/c4ccccc4[N+](=O)[O-] C24880847
COc1ccc(cc1)c2nc(on2)CN3CCN(CC3)C(=O)c4ccc5cc(ccc5n4)OC C25069857
COc1ccc(cc1)c2cnc3ncnn3c2N4CCN(CC4)S(=O)(=O)c5ccccc5Cl C25156036
CC(C)c1ccc(cc1)/C=C(\C#N)/C(=O)N2CCN(CC2)S(=O)(=O)c3cccc(c3)[N+](=O)[O-] C25288031
c1ccc(c(c1)[N+](=O)[O-])S(=O)(=O)N2CCN(CC2)C(=O)COc3ccc(cc3Cl)Cl C26542020
c1ccc(c(c1)[N+](=O)[O-])S(=O)(=O)N2CCN(CC2)C(=O)COc3cc(ccc3Cl)Cl C26543048
Cc1c2c(c(nc(n2)C(C)C)N3CCN(CC3)C(=O)/C=C/c4ccc5c(c4)OCO5)n(n1)C C28557761
c1cc(c(c(c1)Cl)S(=O)(=O)N2CCN(CC2)S(=O)(=O)c3ccc(cc3)[N+](=O)[O-])Cl C32797616
c1cc(cc(c1)F)c2nc(on2)CSc3nc4cc5c(cc4c(=O)n3C[C@H]6CCCO6)OCO5 C33279751
CCC1=C(Cc2c1c3c(=O)n(c(=O)n(c3s2)Cc4ccc(cc4)[N+](=O)[O-])CC(=O)N(C)C)C C34731723
C[C@@H]1CN(CCN1C(=O)c2ccc(c(c2)[N+](=O)[O-])Cl)[C@@H](C)c3nc4ccccc4c(=O)n3C C35033156
COc1ccccc1n2c(nnc2SCC(=O)N3CCC4(CC3)OCCO4)c5ccco5 C35139028
CN(C)c1c2c(nc(n1)c3ccccc3)CCN(C2)S(=O)(=O)c4ccc(c(c4)[N+](=O)[O-])Cl C35454855
CCn\1c(=O)/c(=C/2\N(C(=C(S2)C)C)CC)/s/c1=C/3\C(=NN(C3=O)c4cccc(c4)[N+](=O)[O-])C C33907829
CCOC(=O)c\1cc2c(nc3ccccn3c2=O)n(/c1=N/C(=O)c4ccc(cc4)C)C[C@H]5CCCO5 C02496094
CCC1=N[C@@H](N=N1)n2ccc3c(c2=O)nnc4n3nc(c4c5ccc(cc5)Br)C C38828578
c1ccc2c(c1)nc(c(=O)n2Cc3nc(no3)c4ccc5c(c4)OCO5)N6CCSCC6 C40841390
Cc1ccc(cc1)c2c3c(c4n2C(CO[C@@H]4c5ccc(cc5)[N+](=O)[O-])(C)C)n(c(=O)n(c3=O)C)C C64787659
Cc1ccc(cc1)c2c3c(c4n2C(CO[C@H]4c5ccccc5[N+](=O)[O-])(C)C)n(c(=O)n(c3=O)C)C C64787665
c1ccc(cc1)n2c3c(c(=O)n(cn3)Cc4ccc(cc4)Cl)nn2 C04266694
CCSc1nnc2n1c3c(c4c(s3)CCCC4)c5n2nc(n5)C C01428215
CN(C)c1cccc(c1)c2nn3c(nnc3s2)c4cccnc4 C04414517
Cc1c(cco1)c2nnc3n2nc(s3)c4ccc(cc4)N(C)C C04414521
Cc1ccc(cc1)Cn2cnc3c(c2=O)nnn3c4ccc(cc4)C C05032675
Cc1ccc(cc1)S(=O)(=O)n2c(cc3c2ccc(c3)[N+](=O)[O-])C C00116160
c1ccc(cc1)n2nc3cc(c4c(c3n2)non4)Br C01643218
Cc1ccc(cc1)c2c(cno2)c3nnnn3c4ccc(cc4)C C00119447
c1ccc(cc1)c2c(cno2)c3nnnn3c4ccc(cc4)Cl C02535333
Cc1ccc(cc1F)n2c(c(nn2)c3nc(no3)c4ccccc4)C C07006576
c1ccc(c(c1)/C=C\2/CCn3c2nc4ccc(cc4c3=O)[N+](=O)[O-])Cl C07700518
c1cc2c(cc1/C=C/c3nc4ccc(cc4s3)[N+](=O)[O-])OCCO2 C08156639
c1ccc2c(c1)nc(c(n2)Cl)Sc3nnc(o3)c4ccncc4 C09145908
Cc1ccc(cc1)c2nnc(o2)c3c(n(nn3)c4ccccc4)C C12274025
Cc1cnnn1c2ccc(cc2)c3nc(no3)c4ccc(cc4)Cl C12274825
Cc1ccc(cc1)n2c(c(nn2)c3nc(no3)c4ccccc4)C C12274845
Cc1c(n(c2c1c3nc(nn3cn2)c4cccs4)c5ccccn5)C C06672891
Cn1cnc(c1Oc2ccc3ccccc3c2Br)[N+](=O)[O-] C08318131
Cc1ccc(cc1)S(=O)(=O)/N=N/N=c/2\ccn(c3c2cccc3)C C02541085
Cc1cccc(c1)n2c(nnn2)Sc3c4ccsc4ncn3 C14141547
c1ccc2c(c1)cc(o2)/C=C\3/C(=O)OC(=N3)c4ccc5c(c4)OCO5 C14180673
CSc1nc2c(nn1)-c3ccccc3N=C(O2)c4ccccn4 C15017636
c1cc(ccc1C(=O)n2c3ccc(cc3cn2)[N+](=O)[O-])Br C16401148
C[C@@H]1CCCN(C1)c2c(cnc3n2ncn3)c4ccc(cc4)OC C22661247
c1ccn(c(=O)c1)C2=CC3(CCCC3)Oc4c2cc(cc4)[N+](=O)[O-] C27554596
CCc1ccccc1n2ccc3c(c2=O)cnc4n3nc(n4)SC C30875308
Cc1ccccc1n2c3c(cn2)c4nnc(n4cn3)c5ccccc5 C06814361
CC(C)c1nnc2n1nc(s2)/C=C/c3ccc4c(c3)OCO4 C32103971
Cn1c2ccccc2nc1n3c(=O)c4ccccc4nc3c5ccco5 C00510349
Cc1nc2ccc(cc2c(=O)n1Cc3ccc(cc3)Cl)[N+](=O)[O-] C00930635
Cc1ccc(cc1)c2csc3c2c(ncn3)Sc4nnnn4C C08131982
c1ccc(cc1)Cc2nc3c4cnn(c4ncn3n2)c5ccccc5F C06810150
Cc1c2c(cc(nc2on1)c3cccs3)c4nnc5n4CCCCC5 C02659886
c1cc2c(cc1C(=O)/N=C/3\N=N[C@@H](S3)C4CCCCC4)OCO2 C39232457
CCn1c(cc(n1)C)c2nn3c(nnc3s2)c4ccccc4F C40266705
CCn1c(cc(n1)c2nn3c(nnc3s2)c4ccccc4F)C C40287231
CCn1ccc2c(c1=O)nnc3n2nc(c3c4ccc(cc4)F)C C40391836
Cn1cc(cn1)c2nn3c(nnc3s2)c4cc(ccc4Cl)F C49544168
c1ccc2c(c1)cnn2c3c(cc(cn3)Br)[N+](=O)[O-] C50527345
Cc1c(c(n(n1)c2c(ccc(n2)Cl)[N+](=O)[O-])C)Br C50593896
c1cnc(nc1)N2CCN(CC2)c3nc4c(c(n3)Cl)CCCC4 C57345729
c1ccn2c(c1)nnc2Sc3ccc(cc3[N+](=O)[O-])Br C23845379
Cc1cc(nc(n1)c2cccc(c2)[N+](=O)[O-])N3CCc4c(ccs4)C3 C59017945
c1cc(cc(c1)Cl)Cn2nc(nn2)c3ccc4c(c3)OCO4 C59364464
c1ccc2c(c1)nc(o2)Sc3nnnn3c4ccc(cc4)Cl C51159200
Cc1ccsc1[C@@H]2CC(=Nc3n2nnn3)c4ccc(cc4)OC C13123471
Cn1c2ccc(cc2oc1=O)c3nc(on3)/C=C/c4cccs4 C65138245
c1cc(cc(c1)Cl)c2nc(no2)c3ccc(nc3)n4ccnc4 C65239606
Cc1nnc2n1cc(cc2)c3nc(on3)Cc4ccccc4Cl C65241210
CCn1c(=O)n2ccn3c(c2n1)cc(n3)c4ccc(cc4)C(C)C C67260549
Cc1ccc(c(c1)C)n2c3c(cn2)c(ncn3)N4C[C@@H](O[C@H](C4)C)C C00426527
c1ccc(cc1)c2nn3c(nnc3s2)[C@@H]4COc5ccccc5O4 C01016527
Cc1cccc(c1)Cn2c3c(nc2SC)n(c(=O)n(c3=O)C)C C00257775
Cc1cc(c(n1c2c(c3c(s2)CCCC3)C#N)C)/C=N/n4cnnc4 C01097202
c1ccc(c(c1)N2C(=O)/C(=C/c3ccc(o3)[N+](=O)[O-])/SC2=S)F C01159217
c1ccc(cc1)c2nnc3n2cnc4c3cnn4c5ccc(cc5)F C00534736
c1ccc(cc1)S(=O)(=O)n2c(=O)c3ccccc3c(n2)c4cccnc4 C00603595
c1ccc2c(c1)c(nnc2N3CCC4(CC3)OCCO4)Cc5ccncc5 C06739304
c1ccc2c(c1)CCN2C(=O)Cn3nc(nn3)c4c(cccc4F)F C02635719
c1ccc(cc1)n2c3c(cn2)c(ncn3)N4CCN(CC4)c5ccccc5 C01033709
CN1C=CC=CC1=C(C#N)c2nc(cs2)c3cccc(c3)[N+](=O)[O-] C08844849
Cn1c2c(cn1)-c3c(sc(n3)N(C)C(=O)[C@H]4CCC[C@H](C4)OC)CC2 C12146137
Cc1ccc(s1)c2cc(cc(c2)n3cnnn3)C(=O)N4C[C@H]5CC[C@@H]4C5 C12150082
CC1=Nn2c(nnc2SC1)Cn3c4ccccc4nc3C(F)(F)F C07465514
C[C@H](Cn1c2c(nc1Br)n(c(=O)n(c2=O)C)C)CCl C04314858
Cc1ccc(cc1)c2nc(no2)CN3C(=O)CC4(C3=O)CCCCC4 C22976713
Cn\1ccs/c1=N\C(=O)c2ccc(c(c2)S(=O)(=O)N(C)C)Cl C24008164
CCN1c2ccccc2/C(=N\c3c(n(n(c3=O)c4ccccc4)C)C)/C1=O C26954935
C[C@@H]1C(=O)N(c2ccccc2O1)CC(=O)N(C)c3nc4ccccc4s3 C26967627
CC(C)c1nn2c(c(nc2s1)c3ccc4c(c3)OCCO4)C=O C31974229
Cc1c(c(n(n1)C)C)/C=C/C(=O)N2CCC(CC2)c3nc4ccccc4o3 C32967058
Cc1c2c(nc3n(c2=O)CCCCC3)sc1C(=O)O[C@@H](C)C#N C23449846
CC(C)Sc1c2c(nc(n1)C3CCCCC3)n(c(=O)n(c2=O)C)C C07392400
CC(C)(C)c1ccc(cc1)C(=O)/N=C\2/N=N[C@@H](S2)S(=O)(=O)C C38585542
c1cc(ncc1C(F)(F)F)n2cc(c(n2)[N+](=O)[O-])Br C39315296
Cc1cc(n2c(n1)nc(n2)S[C@@H](C)C(=O)N3C[C@@H](C[C@@H](C3)C)C)C C11020075
Cc1cc(n(n1)Cc2nn3c(nnc3s2)c4ccc(cc4)F)C C40268598
c1cc2c(cc1c3cnc(o3)Cn4cc(cn4)Br)OCCO2 C41367593
C[C@H]1CN(CCO1)c2nn3c(=O)cc(nc3s2)c4ccccc4 C44975181
C[C@H]1c2ccsc2CCN1Cn3cc(c(n3)[N+](=O)[O-])Br C48637874
Cc1ccccc1c2nc(on2)c3c(=O)ccn(n3)c4ccccc4 C49006309
Cc1c(nc2n(c1=O)CN(CN2c3ccccc3)C[C@@H]4CCCO4)C C36125628
Cc1ccc(cc1)S(=O)(=O)N2CCN(CC2)c3cncc(n3)Cl C54389499
Cc1ccc(cc1C)c2nn3c(nnc3s2)CN4CCOCC4 C57524345
C[C@H]1c2ccsc2CCN1Cc3nnc4n3c5ccccc5c(=O)n4C C21584718
c1cc2c(cc1Cl)nc(s2)C3CCN(CC3)C(=O)[C@H]4C[C@@H]4[N+](=O)[O-] C44398694
CCc1nnc(o1)[C@@H]2Cc3ccccc3CN2c4nc5ccccc5o4 C58433932
Cc1c(nc2nc(nn2c1C)SCC(=O)N3C[C@H](C[C@@H](C3)C)C)C C59419405
Cc1c(c(=O)n(n1C)c2ccccc2)/N=C\c3nc4ccccc4n3C C13111995
Cc1ccc(cc1C)C2=N/C(=C\c3csc(n3)N(C)C(=O)C)/C(=O)O2 C63438788
Cc1cc(no1)n2c(cn(c2=O)CN3CCCc4c3c(cc(c4)F)F)C C64110587
CC1=C[C@H](N=N1)c2ccc(o2)S(=O)(=O)N3CCc4ccccc4C3 C64710316
Cc1nnc(o1)c2ccc(s2)S(=O)(=O)N3c4ccccc4C[C@H]3C C64920085
CC(C)n1cc2cc(sc2c1)C(=O)N3CCN(CC3)c4ncccn4 C65285404
Cc1nc2ccc(cc2s1)n3c(nc(n3)C(C)C)c4csnn4 C65369994
Cc1ccc(nn1)N2CCN(CC2)Cc3c4c(cccc4Cl)n(n3)C C65408685
Cc1c(sc2c1c(ncn2)N3CCCN(CC3)c4ncccn4)C C65567157
Cc1ccc(c2c1N(CCC2)C(=O)Cn3c(=O)n4ccccc4n3)F C66786963
Cc1cc(n(n1)c2cncc(n2)N3CCO[C@H](C3)c4ccccc4F)C C66814100
CCc1nc(no1)[C@@H]2CCCN(C2)c3ncc(cn3)Br C67370854
c1ccc(cc1)c2cn(c3c2c4nnnn4cn3)c5ccc(cc5)Cl C03852017
Cc1ccc(o1)/C=c/2\c(=O)n3c(s2)nc(=O)c(n3)Cc4ccc(cc4)F C02211373
c1ccc2c(c1)CCC3=C2N=C4N([C@@H]3c5cccc(c5)[N+](=O)[O-])C(=O)CS4 C00971859
COC(=O)c1cc(=O)n2c(nnc2s1)c3cc(cc(c3)Cl)Cl C01032064
c1ccc(cc1)n2cc(c(n2)c3cc4ccccc4oc3=O)C=C(C#N)C#N C00804873
Cc1ccc2c(cc(=O)oc2c1C)CSc3nc4nc(cc(n4n3)C)C C03467092
C[C@@H]1C[C@H](CN(C1)c2c3c(ncn2)n(nn3)Cc4ccccc4Cl)C C04983064
C[C@H]1CCC[C@@H](N1c2c3c(ncn2)n(nn3)Cc4ccccc4F)C C01349148
c1cc(ccc1c2nnn(n2)Cc3cc4c(cc3Br)OCO4)F C05169931
Cc1ccc2c(cc(=O)oc2c1C)CSc3nnc4n3c(cc(n4)C)C C05213410
c1ccc(cc1)n2c3c(cn2)c4nnc(n4cn3)c5cccc(c5)Cl C00544977
c1cc(c(c(c1)Cl)C[C@@H]2C(=O)n3c(nnc3S2)c4cnccn4)Cl C01099550
Cc1ccc(cc1)n2c(nnn2)c3cnc(nc3c4ccc(cc4)Cl)C C02389181
c1cc(cc(c1)Br)CN2C(=O)c3ccc(cc3C2=O)[N+](=O)[O-] C06787173
Cn1c(cc(n1)c2nc3c4c5c(sc4ncn3n2)CCCC5)C(F)(F)F C02787686
Cc1cc(nn1Cc2nc3c4c5c(sc4ncn3n2)CCCC5)C(F)F C02789951
c1ccc(cc1)c2nnn(n2)Cc3cc4c(cc3Br)OCO4 C07047939
c1cc(oc1)[C@@H]2CC(=NN2C(=O)c3ccc(o3)Br)c4ccco4 C07348709
Cc1ccc(o1)c2nc3c4c5c(sc4ncn3n2)COC(C5)(C)C C12322130
CC(=O)n1cc(c(n1)c2ccccc2)/C=C\3/C(=O)N(/C(=N\C)/S3)C C12364773
Cc1cc(c(n1c2cc(on2)C)C)/C=C(\C#N)/c3nc4ccccc4n3C C12734398
c1ccc(c(c1)Cn2cnc3c(c2=O)cc(cc3Cl)Cl)[N+](=O)[O-] C02544870
c1cc(c(cc1Cl)[N+](=O)[O-])N2CCN(CC2)C(=O)[C@H]3CCC=CC3 C18042573
CCc1ccc(cc1)n2ccc3c(c2=O)c(n4c(n3)ncn4)c5ccccc5 C19960161
CC(C)Oc1cccc(c1)c2nc3c4c5c(sc4ncn3n2)CN(CC5)C C20548903
Cc1cccc(c1)c2nc3c4c(c(n(c4ncn3n2)Cc5ccccn5)C)C C21801091
Cc1cccc(c1)n2c(c(c3c2ncn4c3nc(n4)c5cccnc5)C)C C21801141
C[C@@H]1COC[C@@H](N1c2nn3cc(nc3s2)c4ccc(cc4)OC)C C16949321
C[C@@H]1C[C@@H](CN(C1)c2c3c(ncn2)n(nn3)Cc4ccccc4Cl)C C13563410
CC(C)c1ccc(cc1)n2ccc3c(c2=O)cnc4n3nc(n4)SC C30875169
Cc1c(sc2c1c(=O)n(c(n2)Sc3ccccc3[N+](=O)[O-])C)C C32509721
c1ccnc(c1)c2c(n3c(csc3n2)c4ccc5c(c4)OCO5)CC#N C36295541
c1cc2c(cc1[C@@H]3[C@H]4CO[C@H]([C@H]4CO3)c5ccc6c(c5)OCO6)OCO2 C18037965
c1ccc(cc1)C2=NN=C3[C@@H]2CN(CC3)C(=O)/C=C/c4ccc5c(c4)OCO5 C38768811
CCO/C/1=N/c2c(ncnc2Cl)N(c3c(cc(cc3Cl)OC)C1)C C39479541
Cc1ccccc1C2=NN=C3[C@@H]2CN(CC3)Cc4cccc5c4non5 C39485545
Cc1ccccc1C2=NN=C3[C@H]2CN(CC3)Cc4cccc5c4non5 C39485546
CC1=C[C@@H](N=N1)[C@H]2N=N[C@@H](N2/N=C/c3c(cccc3Cl)Cl)S C39591270
CC1=C[C@@H](N=N1)[C@H]2N=N[C@@H](N2/N=C/c3ccc(s3)Br)S C39591713
Cc1nnc(s1)/N=C/2\N(C(=O)/C(=C/c3cn(c4c3cccc4)C)/S2)C C39866126
Cc1nc(co1)c2nn3c(nnc3s2)c4cccc(c4Cl)Cl C44891819
Cc1cc(c(o1)C)c2cc(c3c(noc3n2)C)C(=O)N(C)C4CCCCC4 C45683876
c1ccc2c(c1)n3c(s2)nnc3SCc4cc(=O)n5ccccc5n4 C14762361
Cc1c(cnn1c2ccc(cn2)C(F)(F)F)C(=O)/N=c/3\n(ccs3)C C55310257
Cn1c2c(c(=O)n(c1=O)C)nc(n2CC3CCCCC3)Br C21996322
c1ccc2c(c1)nc3n2[C@H](N=N3)SCc4cc(cc5c4OCOC5)F C40002935
Cc1nc(on1)[C@@H](C)SC2=NC(=O)C3=C4CCCC[C@@H]4SC3=N2 C64020909
c1cc(cnc1)S(=O)(=O)Oc2ccc3c(c2)OC4(CCCCC4)CC3=O C65793527
c1cc(sc1)c2cc(no2)C(=O)N3CCN(CC3)c4ccc(cn4)Cl C66342365
c1c(cnc(n1)Sc2nnnn2C3CCCCC3)Br C67348147
C[C@H]1Cc2ccccc2N1C(=O)[C@@H](C)Sc3nnnn3C C04807652
C1CCCCC(=O)OCCOCCOCCOC(=O)CCC1 C04863091
C[C@H]1CCCN(C1)c2c3c(ncn2)n(nn3)Cc4ccccc4 C04966624
c1ccc(cc1)c2nc(cc(n2)N3CCOCC3)n4cccn4 C01230161
Cc1cc(n2cnnc2n1)N3CCN(CC3)c4cccc(c4)Cl C06742896
c1cnc2c(c(nn2c1)C(=O)N3CCC(=O)[C@@H]4[C@H]3CCCC4)Cl C02788973
Cn1cc(c(n1)c2nnc(o2)c3ccccn3)I C02802962
Cc1c(cc(cc1Cl)S(=O)(=O)N2CCCC2)[N+](=O)[O-] C07667663
Cc1ccc(cc1)c2ccc(o2)C=C3C(=O)N(C(=O)N(C3=O)C)C C04103802
Cc1cc(n(c(=O)c1)/N=C/c2ccc(c(c2)[N+](=O)[O-])Cl)C C00492178
c1ccc(cc1)[C@@H]2[C@@H]3C(=Nc4n2ncn4)C[C@@H](CC3=O)c5ccco5 C09012469
c1cc(ccc1Cn2ccc3c(c2=O)cnc4n3ncn4)Cl C09290455
Cn1c2cn(c(c2c(=O)n(c1=O)C)c3ccc(cc3)F)c4ccccn4 C12324954
Cn1c2c(c(=O)n(c1=O)C)n(cn2)Cc3cccc(c3F)F C08459665
Cc1cccn2c1nc3c(c2=O)cc(s3)C(=O)N4CCN(CC4)C C20312436
c1ccc(cc1)c2nnc(o2)Cn3cnc4ccccc4c3=O C08402931
Cc1cc(on1)C(=O)N2CCC[C@@H]2c3ccc4c(c3)OCCO4 C25716660
Cn1c(=O)c2c3c(sc2n4c1nnc4)CN(CC3)Cc5ccccc5 C26953948
Cn1c2ccccc2nc1[C@@H](C#N)c3cnn(c(=O)c3Br)C C28114826
c1ccn2c(c1)nnc2[C@@H]3CCCN3C(=O)[C@H]4Cc5cc(ccc5O4)Cl C31505231
c1cc2c(cc1[N+](=O)[O-])CC(=O)N2Cc3ccc(nc3)Cl C35186093
CC[C@H]1[C@@]2(C3=NC(=[N-])[C@@]2([C@@H]([C@@](O1)(O3)C)c4ccccc4)C#N)C#N C06830117
CS(=O)(=O)c1cccc(c1)c2nnc3n2nc(cc3)Cl C36903737
c1ccc(cc1)N2C(=O)c3c(sc4n3c(=O)c5c(n4)CCC5)C2=O C00142293
c1ccc(c(c1)N2CCN(CC2)c3c4c(nc5n3cnn5)CCC4)F C06742986
C/C=C/Cn1c2c(nc1Br)n(c(=O)n(c2=O)C)C C13122968
c1cc2n(c(=O)c1)C[C@H]3C[C@@H]2CN(C3)C(=O)[C@@H]4C5=C(CCCC5)N=N4 C39034906
c1cc(oc1)c2nc3c4=C5CCCC[C@@H]5Sc4nc(=O)n3n2 C39154675
c1ccc(cc1)C2=NN=C[C@H]2c3nnnn3c4ccc(cc4)F C39327686
c1ccc2c(c1)OC[C@@H](O2)C(=O)N3CCC4=NN=C([C@H]4C3)C5CC5 C39537106
C[C@@]12C[C@@H]3CO[P@@](O3)O[C@]1([C@]4([C@](O2)(OC(O4)(C)C)C)C)C C05705946
c1cc(cc(c1)Cl)c2c3c(ccn(c3=O)C4CC4)nc5n2ncn5 C40397963
CCn1ccc2c(c1=O)c(n3c(n2)ncn3)c4ccc(cc4)F C40398285
Cc1c2c(cc(nc2on1)C3CC3)C(=O)N4CCO[C@@H]5[C@@H]4CCCC5 C40553860
C[C@H]([C@H]1COc2ccccc2O1)n3cnc4cccnc4c3=O C43073281
c1cc(ncc1Br)N2CCN(CC2)C(=O)c3cnns3 C47832698
Cc1ccc2c(c1)c(=O)n(nn2)CSc3nnc(s3)C C48482940
c1c(c(c(=O)n(n1)CC(=O)N2CCO[C@H]3[C@H]2CCCC3)Cl)Cl C53364556
C1CCC(CC1)[C@H]2CCCN2C(=O)C3=CN4CCS(=O)(=O)N=C4C=C3 C55599657
Cc1cnc(s1)n2c(c(nn2)C(=O)N3CCc4c3cccc4)C C56933040
c1cc(cc(c1)Br)[C@H]2CC(=Nc3n2nnn3)c4cccnc4 C06920136
C[C@@H]1Cc2ccccc2N1C(=O)C(=O)n3c4ccccc4nn3 C59767707
Cc1nnc(s1)n2c(c(nn2)C#N)C(Cl)(Cl)Cl C62426594
CC1=NC(=NC(=O)C1)N2C(=O)CCC(=N2)c3ccc(cc3)Br C64691295
Cn1c(=O)c2cc(sc2n(c1=O)C)C(=O)N(C)c3ccccc3F C64950324
Cc1nc2c(cnn2c3ccc(cc3)F)c(n1)N4C[C@@H](OC(C4)(C)C)C C65280679
CC1=NC(=O)[C@H]2CCN(CCC2=N1)Cc3ccc4c(c3)nsn4 C65492528
Cc1cc(c2c(c1)N(CCC2)C(=O)c3c(oc4c3c(=O)n(cn4)C)C)C C66476558
Cc1cc(n2c(n1)ncn2)N3CCO[C@@H](C3)c4ccccc4F C66814381
C[C@H]1C[C@@H](N(c2n1ncc2)C(=O)c3cccc4c3OCCO4)C C67055294
c1cc2c(cc1[C@@H]3[C@@H]4CO[C@@H]([C@@H]4CO3)c5ccc6c(c5)OCO6)OCO2 C03874952
Cc1c(nnn1c2ccnc(n2)c3ccc(cc3)Br)C(=O)C C00754908
c1ccc2c(c1)CCCN2C(=O)Cn3c(=O)c4c5c(sc4nn3)CCCC5 C00958509
Cc1nc2c3c4c(sc3n5c(n2n1)nnc5SC)CCC[C@H]4C C05478631
Cn1c(=O)c2ccccc2c(n1)C(=O)N\3CCCS/C3=N\c4ccccc4 C05559074
CC[C@@H]1CCc2c(sc3c2c4nc(nn4cn3)c5cc(nn5C)C)C1 C02803624
c1cnn(c1c2nc3c4c5c(sc4ncn3n2)CCCC5)C(F)F C02796994
c1cc(ccc1c2nn(c(=O)o2)Cc3cn4cc(ccc4n3)Cl)F C10423200
CCCC(=O)N1CCN(CC1)c2nc3c(c4c(s3)CCCC4)c(=O)n2C C12406594
Cc1ccn2c(c1)ncc2/C(=C/3\C(=O)OC(=N3)c4ccccc4)/N(C)C C04025597
Cc1ccc(c2c1n(/c(=N\C(=O)[C@@H]3CCCCN3S(=O)(=O)C)/s2)C)C C13794356
CCN1c2ccccc2/C(=c/3\c(=O)n4c(s3)nc(n4)c5cccs5)/C1=O C16733928
Cn1cc(cn1)c2cc(n(n2)c3ccc(c(c3)Cl)Cl)c4cnn(c4)C C17076388
Cc1c(c2ncc3c(n2n1)ccn(c3=O)c4ccncc4)c5ccc(cc5)F C19821351
Cc1ccccc1c2nnn(n2)CC(=O)N3c4ccccc4CC[C@@H]3C C22058220
Cc1nc(on1)CN2C(=O)c3c(c(c(c(c3Cl)Cl)Cl)Cl)C2=O C22435460
CC(C)(C)c1nc(on1)Cn2cnc3c(c2=O)cc(cc3Cl)Cl C23905494
Cc1c2c(cc(nc2on1)C3CC3)C(=O)N(C)c4nc5ccccc5s4 C26968322
C[C@@H]1[C@H](Oc2ccccc2O1)C(=O)N3CCC(CC3)c4nc5ccccc5o4 C27804086
Cc1c(n(c2c1c3nc(nn3cn2)c4ccncc4)C5CCCCC5)C C06760567
c1cc(cc(c1)Cl)c2nc(on2)C3CCN(CC3)C(=O)c4ccco4 C33708642
c1cc(c(cc1Cl)Cl)c2nn3c(nnc3s2)CN4CCOCC4 C36358360
CCn1c(cc(n1)C)c2nn3c(nnc3s2)c4ccc(cc4)Cl C36360049
c1cc(c(cc1Br)c2nnc3n2nc(s3)c4cnccn4)F C36366512
Cc1ccc(cc1)N2CN=c3n(c(=O)/c(=C/c4cn(nc4C)C)/s3)C2 C36621437
Cc1ccn2c(c1)nc(cc2=O)CN3c4cccc5c4c(ccc5)S3(=O)=O C36740843
Cc1c(c(n(n1)C(=O)[C@@H](C)N2C(=O)c3ccccc3C2=O)C)Br C00827996
c1ccc(cc1)N2CCN(CC2)c3c4c(ncn3)n5c(n4)CCCCC5 C06899576
Cc1c(snn1)C(=O)N2CCN(CC2)c3nc4ccc(cc4s3)Cl C36687512
c1cc(ccc1C2=C[C@H](N=N2)c3nc4c5c6c(sc5ncn4n3)CCC6)F C39441886
CN1c2c(cc(cc2SC)OC)C/C(=N/c3c1ncnc3Cl)/OC C39479457
Cc1nnc(s1)/N=C/2\N(C(=O)/C(=C\c3cccn3C)/S2)c4ccccc4 C39866433
C[C@@H]1Cc2cc(ccc2O1)/C=c\3/c(=O)n4c(s3)nc(n4)c5ccco5 C40016418
C[C@@H]1CCCC[C@H]1n2ccc3c(c2=O)c(n4c(n3)ncn4)c5ccc(cc5)F C40398302
C[C@@H]1CCc2c(sc3c2c(=O)n(cn3)Cc4cc(sc4)[N+](=O)[O-])C1 C47171382
Cc1c(c(n(n1)c2ccc3cc(ccc3n2)[N+](=O)[O-])C)Br C50594657
Cc1cn2c(n1)sc(n2)Sc3nc4c(c5c(s4)CCC5)c(=O)n3C C51286964
Cc1ccc(cc1)C2=C[C@@H](N3C(=O)CSC3=N2)c4ccc(cc4)[N+](=O)[O-] C51329800
Cc1cn2c(n1)sc(n2)Sc3nc4ccccc4c(=O)n3C5CC5 C51591821
Cc1c(c(n(n1)c2ccccc2)Cl)/C=N/n3c(nc4ccccc4c3=O)C C03475871
c1ccc2c(c1)c3c(o2)c(=O)n(cn3)Cc4cc(cc5c4OCOC5)Cl C07007058
Cn1c(=O)c2ccccc2n3c1nnc3SCc4nc5ccccc5s4 C08353445
Cc1cccc(c1S(=O)(=O)N2CCc3c(ccs3)[C@H]2C)[N+](=O)[O-] C46033637
Cn1c(=O)c2c(ccs2)n3c1nnc3CSc4ccc5ccccc5n4 C58985759
c1cc2c(cc1C3=NN=C4[C@H]3CN(CC4)C(=O)CC5=CCCCC5)OCO2 C63856204
CC(C)c1ccc(cc1)Cn2c(=O)c3c(ccs3)n4c2nn(c4=O)C C64946534
Cc1ccc(cc1)Cn2c(=O)c3cnc(nc3n(c2=O)C)c4ccc(cc4)C C65057611
Cc1c(nns1)c2nn3c(nnc3s2)c4ccc(cc4F)Cl C66087724
Cc1nc2c3ccccc3nc(n2n1)N4C[C@H](O[C@@H](C4)c5ccccc5)C C66465001
CC1(COC2(CCN(CC2)c3c4c(nc(n3)c5ccncc5)CCC4)OC1)C C66812369
Cc1cc2c(cc1C)/C(=N/NC(=O)c3cccs3)/CCC2 C00246919
c1ccc-2c(c1)Cc3c2nc(s3)NC(=O)c4cccs4 C00083045
c1ccc(cc1)/C=C/2\CCC[C@@H]3C2=NO[C@@]3(C(F)(F)F)O C04269867
c1ccc(cc1)/C=C/2\CCC[C@@H]3C2=NO[C@]3(C(F)(F)F)O C04269875
C1CCCc2c(c(c(s2)NC3=CC(=O)CCC3)C#N)CC1 C04625248
Cc1ccc2c(c1)c(c([nH]2)C)C3=CC(=O)c4ccccc4C3=O C01705342
Cc1ccc(c(c1)C)NC(=O)[C@@]23CC[C@@](C2(C)C)(C(=O)C3)C C05204503
Cc1ccc(c(c1)C)NC(=O)[C@]23CC[C@](C2(C)C)(C(=O)C3)C C05204506
Cc1nc2c(cccc2s1)NC(=O)c3ccccc3Cl C03163684
Cc1ccc(cc1)c2ccc(o2)/C=C/3\C(=O)NC(=S)S3 C03065609
C1CCCc2c(c(c(s2)NC(=O)C(F)(F)F)C#N)CC1 C05382531
c1cc(c(cc1Cl)C(=O)Nc2ccc(cn2)Cl)Cl C05713538
CC1(Cc2c(sc3c2c(=S)[nH]c(n3)SC)CO1)C C01250183
c1ccc2c(c1)ccc(n2)[C@@H]3Nc4ccccc4-c5n3ccc5 C00158240
c1ccc2c(c1)cc(s2)C(=O)Nc3nc4c(s3)CCC4 C12852454
Cc1cccc(n1)NC(=O)c2cc3c(s2)CCCCCC3 C12537857
C[C@H]1CCc2c(sc3c2c(=O)n(c(=S)[nH]3)CC(C)C)C1 C06511842
CC\1(CC2=C(C(=O)/C1=C\N(C)C)Sc3ccccc3N2)C C13637390
Cc1cc(c(c(c1)C)S(=O)(=O)c2c[nH]c3c2cccc3)C C19723738
CC(=O)c1c2cc(ccc2[nH]c1c3ccco3)Br C19725069
Cc1ccc(cc1C)c2c(n3c4c(sc3n2)CNCC4)C C31976432
Cc1cccc2n1c(c(n2)c3ccc(c(c3)C)Cl)[C@H](C)O C31919870
Cc1ccc(c(c1)C)c2c(n3c4c(sc3n2)CNCC4)C C31978755
c1ccc(cc1)/C=C\2/CCC[C@H]3C2=NO[C@]3(C(F)(F)F)O C33369477
Cc1c(sc2c1c(=O)n(c(=S)[nH]2)[C@H]3CCC[C@H]([C@@H]3C)C)C C35698321
c1cc(sc1)c2c(n3cc(cc(c3n2)Cl)Cl)CO C36244244
Cc1c(n2c(cnc2s1)CO)c3ccc4c(c3)CCCC4 C36254785
Cc1ccc(c(c1)Br)NC(=O)c2ccc(n2C)C C36719991
c1ccc2c(c1)CC[C@@H]2Nc3cc4c(cc3Cl)OCCO4 C36922523
c1cc2cnccc2c(c1)n3c4ccc(cc4[nH]c3=S)Cl C37373126
c1cc(c(c(c1)Cl)NC(=O)c2ccnc(c2)Cl)Cl C37978863
C[C@]12CC[C@](C1(C)C)(CC2=O)C(=O)Nc3cccc4c3cccc4 C00309167
c1ccc2c(c1)OC[C@H](O2)[C@H](c3cc(ccc3Cl)Cl)O C40260590
c1ccc2c(c1)c3cc(ccc3o2)NC4CCS(=O)CC4 C42336080
c1cc2cnccc2c(c1)Nc3ccc(cn3)Br C42388497
c1cc(ccc1c2[nH]c(=O)c3c(n2)ccs3)Br C48606359
c1ccc(c(c1)c2cc3c(s2)c(=O)[nH]c(n3)C4CC4)Cl C48860778
c1cc2c(cc1Cl)CC[C@H]2Nc3c4ccsc4ncn3 C49321743
c1ccc(c(c1)c2[nH]c(=O)c3c(n2)ccs3)Br C49412079
Cc1cc2n(n1)[C@@H](C[C@@H](N2)c3ccc(cc3)Cl)C(F)F C02786020
C[C@H]1CCC[C@@]2(C1)CS/C(=N\c3ccc(cc3)CC#N)/N2 C53101507
c1cc(cc(c1)Br)/C=N/c2ccc3c(c2)[nH]cn3 C05942028
Cc1ccc(s1)[C@H](C)NC(=O)N2CCc3ccccc3C2 C54731129
CC1(Cc2c(sc(n2)N3CCc4c3cccc4)[C@H](C1)O)C C54910241
c1cc(ccc1[C@@H]2C[C@H](n3c(ccn3)N2)C(F)(F)Cl)F C02766621
c1ccc2c(c1)cc(cn2)/N=C\3/NC4(CCCCC4)CS3 C55142323
c1ccc(c(c1)[C@@H](c2cc3c(cc2Cl)OCCCO3)O)Cl C40259671
Cc1cc(nc(c1NC(=O)c2ccccc2Br)C)C C58171608
c1ccc(c(c1)CCl)c2[nH]c(=O)c3c4c(sc3n2)CCC4 C55493519
Cc1c(sc(n1)c2ccc(cc2Cl)Cl)C(=O)NC C66873368
c1ccc(cc1)SCCNC(=O)c2ccc(cc2)C[NH+]3CCc4ccccc4C3 C02984230
CSc1cccc(c1)NC(=S)N(CC[NH+]2CCCCCC2)Cc3cccs3 C03665715
c1ccc2c(c1)CC[NH+](C2)CCNC(=O)c3cc(nc4c3cccc4)c5cccs5 C04881643
CCc1cccc(c1NC(=O)C[NH+]2CCC(CC2)c3nc4ccccc4s3)CC C04966391
CN(C)c1ccc(cc1)[C@H]2[NH2+]C[C@@H](O2)COc3ccc(cc3Cl)Br C05186785
C[C@@H](C(=O)NCc1ccccc1)[NH+]2CCC(CC2)c3nc4cc(ccc4s3)Cl C09579059
c1ccc(cc1)COc2c(cc(cc2Br)C[NH2+]C[C@@H]3CCCO3)Br C10474490
Cc1cccc(c1)c2ncc(cn2)C[NH+]3CCC[C@@](C3)(Cc4ccc(cc4F)F)CO C11816408
c1ccc(c(c1)C[NH+]2CCC3(CC[C@@H](O3)CNC(=O)/C=C/c4ccccc4Cl)CC2)F C12035294
c1ccc(cc1)CC[NH2+][C@H]2CCc3c(sc4c3c(=O)n(cn4)C5Cc6ccccc6C5)C2 C12037684
c1ccc(cc1)C[C@H](c2ccc3c(c2)C[NH+](CCO3)Cc4ccc5ccccc5n4)O C12211747
CC(=O)NC1(CC[NH+](CC1)Cc2cn(c3c2cccc3)CC=C)c4ccccc4F C12344273
C[C@H]1CCC[NH+](C1)Cc2csc(n2)NC(=O)c3ccc(cc3)C4SCCCS4 C12753262
CC[NH+]1CCC[C@@H]1CNC(=O)CSc2c3cc(ccc3nc4c2CCCC4)Cl C04923822
c1ccc(cc1)[C@@H]2c3ccsc3CC[NH+]2CC(=O)Nc4ccccc4SCC#N C15034228
c1ccc2c(c1)CC(C2)n3cnc4c(c3=O)c5c(s4)C[C@H](CC5)[NH2+]CCc6ccccc6F C15069274
c1cc(ccc1CNS(=O)(=O)c2ccc(s2)Br)C[NH+]3CCCCC3 C15357188
Cc1c(nc(o1)c2ccc(cc2)C(F)(F)F)C[NH+]3CCC(CC3)[C@@H](c4cccs4)O C20208177
CCCOc1c(cc(cc1Br)Br)C[NH2+]C[C@@H]2CCCN2CC C20967922
c1ccc2c(c1)c(c[nH]2)CC[NH+]3CCC(CC3)Oc4cccc(c4)c5cccs5 C24896109
C[NH+](C)Cc1ccc(cc1)c2ccccc2CNC(=O)c3ccccc3Br C25521302
Cc1c2ccc3ccccc3c2oc1C(=O)NC[C@@H](c4cccs4)[NH+]5CCCC5 C32217805
Cc1ccccc1CNC(=O)c2ccc(nc2C3CC[NH+](CC3)Cc4ccccc4)C C34726086
CCOc1c(cc(cc1Br)Br)C[NH2+]CCN2CCCC2 C34993526
CCOc1cc(cc(c1OCC(=C)Br)Br)C[NH2+]C2CC2 C37712207
CN1CCCc2c1ccc(c2)[C@@H](CNC(=O)c3ccccc3SC)[NH+]4CCCC4 C38670379
c1ccc(cc1)CSCCNC(=O)C2CC[NH+](CC2)Cc3cccc4c3cccc4 C38837081
c1cc(cc(c1)Cl)CSCCNC(=O)[C@H]2CCC[NH+](C2)Cc3ccc(cc3)Cl C38837565
Cc1cccc(c1)CSCCNC(=O)[C@@H]2CCC[NH+](C2)Cc3ccc(cc3)Br C38851614
Cc1ccccc1CSCCNC(=O)[C@@H]2CCC[NH+](C2)Cc3cccc4c3cccc4 C38853103
c1cc(c(c(c1)Cl)CSCCNC(=O)[C@@H]2CCC[NH+](C2)Cc3ccc(cc3)F)Cl C38853189
c1cc2c(cc1N3CCC(CC3)N4CC[NH+]([C@@H](C4)CCO)CC5CCCCC5)CCC2 C23373468
CC(=O)Nc1c(c2c(s1)CCCC2)[C@@H](c3ccccc3)[NH+]4CCN(CC4)c5ccccc5 C39853425
c1ccc(cc1)C2=NN=C[C@@H]2C[NH+]3CCC(CC3)C(c4ccccc4)(c5ccccc5)O C39938134
Cc1nc(c(s1)c2ccccc2)C(=O)NC[C@H](c3cccs3)[NH+]4CCCCC4 C40327191
CC1CC[NH+](CC1)CCNS(=O)(=O)c2cc(ccc2Br)Br C40436038
CN(C)CC[NH2+]Cc1cc(ccc1OCc2c(cccc2Cl)Cl)Br C40720392
c1cc(c(c(c1)Cl)COc2ccc(cc2C[NH2+]Cc3ccco3)Br)F C40739706
c1ccnc(c1)C[NH2+]Cc2cc(ccc2OCc3ccc(c(c3)Cl)Cl)Cl C40743479
Cc1ccc(cc1)C[NH+]2CCC(CC2)C(=O)NCCCSCc3ccc(cc3)Cl C44850628
Cc1ccc(cc1)CSCCCNC(=O)[C@@H]2CCC[NH+](C2)Cc3cccc(c3)C C44944500
Cc1cccc(c1)C[NH+]2CCC(CC2)NC(=O)c3c(nc(s3)c4cccs4)C C46865397
c1ccc(c(c1)S(=O)(=O)NC[C@H](c2c(cccc2Cl)F)[NH+]3CCCC3)Br C48342379
C[C@H](CNC(=O)c1cc(c(s1)Br)Br)C[NH+]2CCCC2 C49092297
c1ccc(c(c1)CNC(=O)c2cc(ccc2I)Cl)C[NH+]3CCCC3 C33223357
CCCN(Cc1cc(c(o1)Br)Br)C2C[C@H]3CC[C@@H](C2)[NH2+]3 C50362598
CC[NH2+][C@H](c1ccc(cn1)Br)c2cc(ccc2OCC)Br C61862286
Cc1c(c2c(nc(nc2s1)C)NC3CC[NH+](CC3)Cc4ccccc4)c5ccc(cc5)F C62048923
Cc1ccc(cc1)SC2=c3ccc(cc3=[NH+][C@H]2C(=O)NCc4ccccc4F)OC C63531321
c1ccc2=[NH+][C@@H](C(=c2c1)CC(=O)NCc3cccnc3)Sc4ccc(cc4)Cl C64746043
Cc1c(sc2c1c(nc(n2)C)N3CCC[C@@H](C3)C)C C00753797
C[C@@H]1CCc2c(sc3c2c(ncn3)SCC#N)C1 C01778576
Cc1ccc(o1)/C=C/2\CCC/C(=C\c3ccc(o3)C)/C2=O C04825930
Cc1c(cccc1Cl)n2c(ncn2)c3cccs3 C00435688
CC(C)c1ccc(cc1)c2csc3c2c(=O)n(cn3)C C05556616
CC(C)n1c(nnc1S)c2csc3c2CCCC3 C02569146
Cc1c/c(=N/c2cccc(c2)Cl)/n3ccsc3n1 C10386615
c1ccc2c(c1)C(=O)c3ccc(cc3C2=O)C(=O)Cl C12953013
c1ccc(cc1)c2ccn3c(c2)ncc3c4ccncc4 C14944973
c1ccc(cc1)c2ccn3c(c2)ncc3c4cnsc4 C14944983
Cn\1c(cs/c1=N\C(=O)C(F)(F)F)c2ccccc2 C17111884
c1c(cc(c2c1c(c(c(=O)o2)C=O)Cl)Cl)Cl C02583693
c1cc(sc1)c2c(n3c(n2)ccc(n3)Cl)Cl C21299416
Cc1ccccc1C(=O)N(C)c2nc3ccccc3s2 C26955578
CN(c1c2ccsc2ncn1)[C@@H]3CCc4c3cccc4 C29147874
Cc1ccc2nc(c(n2c1)[C@@H](C)Cl)c3cccnc3 C31921048
Cc1ccc(cc1C)c2c(n3c(c(sc3n2)C)C)C=O C33419216
c1cc(sc1)C(=O)c2cc3c(cc2Cl)OCCO3 C35369562
CC(C)[C@@H]1c2ccccc2CCN1C(=O)c3ccco3 C36113640
Cc1cc2nc(c(n2cc1Br)C#N)C(C)C C36244733
C1CCN(C1)c2c3c4c(sc3nc(n2)Cl)CCC4 C36276925
COc1ccc(cc1)c2cn3c4c(sc3n2)CCCC4 C00382808
c1ccc(cc1)[C@H]2CC[C@H]([C@@H](C2)n3cc(cn3)Cl)C#N C38053508
CC1=N[C@@H]2c3cccc4c3C(=CC2=N1)c5ccccc5C4=O C38751713
c1ccc(cc1)c2cc(n3c(n2)c(cn3)C4CC4)Cl C39956070
Cc1cccc2c1nc(cc2C(=O)Cl)c3ccncc3 C40451299
C[C@H]1CN([C@@H](CO1)C)c2ccc(c(n2)CCl)Cl C40885625
c1ccc2c(c1)c(cc(n2)n3cc(cn3)Cl)CCl C40886070
Cc1c(nn(c1C)c2cc(c3ccccc3n2)CCl)C C40886090
Cc1ccc(n1C2CCCC2)c3ccc4c(c3)OCO4 C41389840
c1cc(c(cc1Cl)Cl)C2(CCOCC2)N=C=O C41405617
CCc1c(nn(c1C)c2ccc(cn2)Br)C C42388773
c1ccc2c(c1)nc(s2)Sc3c(nccn3)Cl C43538439
C[C@H]1CCCC[C@H]1N(C)C(=O)C2(CCCCCC2)C#N C44767131
CC(C)(C)c1nnc(o1)c2ccc(cc2)Br C47916658
Cc1cc(c(c(c1)C)c2c(n3c(n2)[C@@H](CCC3)C)C=O)C C49879751
Cc1cc(c(o1)C)C(=O)c2ccc3c(c2)CC(O3)(C)C C51754558
Cc1cccc(c1)N(C)c2nc3c(s2)C(=O)CCC3 C54862961
CN(c1ccc(cc1)F)c2nc3c(s2)C(=O)CCC3 C54863044
Cc1ccc(c(n1)C)C(=O)c2ccc3c(c2)CC(O3)(C)C C55330353
C[C@@H]1C[C@@H](CN(C1)c2c(n3ccsc3n2)CCl)C C35429111
CSc1c2cc(nn2ccn1)c3cccc(c3)Cl C57510819
C1CN(CCC1C#N)C(=O)C2C3CC4CC(C3)CC2C4 C61584936
Cc1ccc(cc1Br)c2nnc(o2)C(C)C C62152497
C[C@H]1CN(C[C@H](O1)c2ccccc2)c3cccc(n3)F C63255001
Cc1ccc(c(c1)C)N(C)C(=O)c2ccc3c(c2)COC3 C64394452
c1c(c(cc(c1Br)Cl)Cl)[N+](=O)[O-] C65336877
c1ccc2c(c1)nc(c3n2c(cn3)Br)Cl C66054754
c1ccc(cc1)c2ccnc3n2ncc3c4ccccc4 C28187794
c1ccc(cc1)c2cnn3c2nccc3c4ccsc4 C67631181
CC1=C(CS[C@H](C1)c2cn(nn2)c3ccccc3)C C03844530
Cc1ccc(cc1)n2c(nnc2S)c3ccccc3F C03885783
COC(=O)c1c(c(c(c(n1)Cl)Cl)Cl)Cl C00039551
c1ccc2c(c1)cc3c(n2)c4cccc5c4n(c3=O)CCC5 C03956990
Cc1cc(n(n1)C(=O)[C@H]2[C@H](C2(C)C)C=C(Cl)Cl)C C00034691
CN1C(=O)c2c(c(c(c(c2Cl)Cl)Cl)Cl)C1=O C01677217
Cc1c(c2nc(c(c(n2n1)C)Cl)C)c3ccccc3 C05002254
Cc1c(nn2c1nc(c(c2C)Cl)C)c3ccccc3 C00229778
Cc1ccc(c(c1)C)c2cn3c(n2)sc(n3)C(C)C C05182419
Cc1cccc2c1C(=O)[C@H](C2)[C@@H]3c4ccccc4C(=O)O3 C01646139
c1ccc2c(c1)-c3ccccc3C2=N/N=C/c4cccnc4 C00251616
CN(C)c1c2c(csc2ncn1)c3ccc(cc3)F C08147650
Cc1cc(c(n1C)C)C(=O)c2cc3cc(ccc3o2)Cl C12750093
Cc1c(nc2c(c(nn2c1Cl)C)c3cccs3)C C13564273
Cc1c(c2n(n1)[C@H](CC=N2)c3ccccc3)c4ccccc4 C14607094
c1ccc(cc1)c2c(n3c(n2)cccn3)Br C15020281
Cc1ccc2c(c1)c3c4n2CCN([C@@H]4CCC3)[C@H]5CCO5 C19201929
c1cc2c(cccc2Cl)c(c1)C3=N[C@H]4C=NN=C4S3 C17957961
CCc1cc2c(ncnc2s1)N3CCc4c3cccc4 C21651640
c1ccc2c(c1)nc(o2)CN3CCCc4c3c(ccc4)F C25510738
CN(c1c2c(ccs2)ncn1)[C@H]3CCc4c3cccc4 C29147959
C1CCC(CC1)C(=O)N2CCN(CC2)C3CCCCC3 C12343491
Cc1ccc2nc(c(n2c1)[C@H](C)Cl)c3cccnc3 C31921049
Cc1cccn2c1nc(c2[C@H](C)Cl)c3cccnc3 C31921111
c1ccc(c(c1)c2nc(on2)CCl)Br C34476237
C[C@H]1CCc2ccccc2N1Cc3c(snn3)Cl C35165354
CC(C)c1c(n2c(n1)cccc2Br)CC#N C36244428
c1ccc2c(c1)nc(s2)Sc3cncc(n3)Cl C37022611
Cc1ccc2c3c1nc(cc3N(C=N2)c4ccccc4)C C00435522
C[C@H]1CCc2c(sc3c2c(=O)n(c(n3)SC)C)C1 C04101383
CC1(C=Cc2c(ccc3c2cc(o3)c4ccncc4)O1)C C40422187
c1cc(ccc1c2ccc(nc2)Cl)C3OCCCO3 C40449989
C[C@@H]1CN(CCO1)c2cc(c3ccccc3n2)CCl C40884709
Cc1c(nc2n1nc(s2)C(C)C)c3ccc(cc3)F C40963575
Cc1cc2c(c(c1)Br)oc(n2)c3ccco3 C41569390
c1cc(oc1)c2csc3c2c(nc(n3)CCl)Cl C41619954
Cc1ccc(o1)c2ccc3c(c2)c(co3)c4ccncc4 C45317856
C[C@@H]1c2ccsc2CCN1c3cnc4ccccc4n3 C48412912
Cc1c(oc(n1)CN2CCCc3c2ccc(c3)Cl)C C49000437
C[C@@H]1C[C@@H]1c2ccc(o2)c3nc4c(s3)C(=O)CCC4 C50329746
c1ccc2c(c1)CCCN2C(=O)c3cccc(n3)Cl C51072616
c1ccc2c(c1)cnn(c2=O)Cc3ccc(s3)Cl C21585277
c1cc2c(cc1Cl)nc(o2)S[C@H]3CCCCC3=O C59133786
CC1=C(C(=N[C@H]2[C@H]1C(=NN2c3ccccc3)C)C)Cl C59227454
c1cc2c(nc1)oc(n2)c3ccc(cc3)Br C07448294
Cc1cc(ccc1F)C(=O)c2ccc3c(c2)OCCCO3 C55199768
Cc1cc(ccc1F)C(=O)c2ccc3c(c2)OCCO3 C55199778
c1ccc2c(c1)c3cc(ccc3o2)C(=O)C4CCOCC4 C61671152
COc1cc2c(cc1OC)c3c(c4c2CCCC4)CC3=O C32299302
Cc1ccc(o1)C(=O)N2CCCc3c2c(cc(c3)F)C C66786555
Cc1c(sc(n1)C)C(=O)NCc2ccc(cc2)Cl C04966797
c1ccc(cc1)C2([C@@]3(C=CO[C@H]3O2)CO)c4ccccc4 C05552636
CCNS(=O)(=O)c1ccccc1I C00173142
c1c(csc1C(=O)NC[C@H]2CCCO2)Br C06861676
Cc1nc(c(n1C)[C@H](c2ccccc2)O)Br C05504184
c1cc(ccc1C2SCCS2)C(=O)NC3=NCCS3 C14818063
Cc1ccc(c(c1)C)S[C@@H](C)C(=O)N2CCNCC2 C19686599
c1cc(sc1CNC(=O)C2CCOCC2)Br C23134461
Cc1c(c2cc(ccc2[nH]1)Br)CC(=O)N(C)C C32914280
CC1(CC(=O)C(=CNC(=S)c2ccccc2)C(=O)C1)C C05734408
c1c(csc1Br)C[NH+]2CCC[C@@H](C2)C(=O)[O-] C35296969
CCc1cccc(c1N[C@@H]2CS(=O)(=O)c3c2cccc3)C C35688082
CSc1cccc(c1)N[C@H]2CS(=O)(=O)c3c2cccc3 C35688088
C[C@H](c1ccncc1)n2c(c[nH]c2=S)c3ccccc3 C35694176
c1ccc(c(c1)CCn2c(=O)c3ccsc3[nH]c2=S)F C35698042
Cc1c(c(n(n1)Cc2ccc(cc2F)Br)C)CO C36868135
Cn1c(ccn1)CNc2ccccc2I C36901319
c1cc(ccc1C(=O)Cc2[nH]ccn2)I C36946626
c1cc(cc(c1)Br)C[C@@H](c2cnccn2)O C37465729
c1c(csc1Br)C(=O)N[C@]2(CCSC2)C#N C37843923
CCc1ccc2=[NH+][C@@H](C(=c2c1)c3ccc(cc3)Cl)C(=O)[O-] C38573262
CS(=O)(=O)c1ccc(cc1)[C@H](c2ccc3c(c2)CCC3)O C40256338
c1cc(c(cc1F)CNc2ccncn2)Br C40863283
Cc1cc2c(n1[C@@H](C)c3c(nc(s3)C)C)CCC[C@H]2O C41720507
C[C@H]1C[C@](CC(C1)(C)C)(C(=O)[O-])[NH+](C)C2CCCCC2 C41850117
CCC1CCC(CC1)(C(=O)[O-])[NH+]2CC[C@H]3CCCC[C@@H]3C2 C41882283
CCn1cc(cn1)[C@@H](c2ccccc2Br)O C43560690
C[C@@H]1CN(C[C@@H](O1)C)Cc2ccc(s2)C#CCCO C43678859
C[C@@H]1CN(C[C@H](O1)C)Cc2ccc(s2)C#CCCO C43678863
CC(C)n1cc(cc1C(=O)N[C@H]2CC2(C)C)Br C45137228
c1ccc(c(c1)NC(=O)/C=C/c2ccccn2)Br C47516374
C[C@H](Cc1ccsc1)n2c(=O)c3ccccc3[nH]c2=S C48570545
C[C@H](C(=O)N(C)C)Nc1c(c(c(c(c1F)F)F)F)F C49099964
Cc1ccc(s1)[C@H](C)N[C@@H]2CS(=O)(=O)c3c2cccc3 C49163142
Cc1ccc(s1)[C@H](C)N[C@H]2CS(=O)(=O)c3c2cccc3 C49163151
C[C@H](Cc1ccsc1)n2c(=O)c3c(ccs3)[nH]c2=S C49185531
C[C@H](c1ccccc1F)S(=O)(=O)c2ccc(cc2)O C49488893
Cc1csc(n1)Cn2c(c[nH]c2=S)c3ccccc3 C49534516
Cc1nnc(s1)SCc2ccc(cc2F)C#CCO C49623524
c1ccc(c(c1)O)SCC(=O)N2CCc3c(ccs3)C2 C50046479
c1cnc(cn1)CNc2c(cc(cc2Br)F)F C54765772
c1ccc(c(c1)NCc2ccncn2)I C54788895
Cc1c(cnc(n1)Cc2ccc(cc2)Br)[C@H](C)O C54963375
CCN1c2ccc(cc2CCCC1=O)[C@@H](c3cccs3)O C58229635
CN[C@@H]1c2c(cc(cc2F)F)N(C1=O)Cc3ccsc3 C42134976
C[C@]1(CCS(=O)(=O)C1)NCc2ccc(s2)Cl C35223140
c1cc2c(cc1Cl)[C@@H](CCS2)NC(=O)c3cscn3 C59895532
c1cc(c(cc1C[NH+]2CC[C@H](C2)C(=O)[O-])Br)F C62133234
c1ccc(c(c1)C[NH+]2CC[C@H](C2)C(=O)[O-])Br C62134459
Cc1csc(n1)CCn2c3cccc(c3[nH]c2=S)F C63134711
c1cc(sc1)C(=O)Nc2c(c3c(s2)CCCC3)C#N C00064830
C[C@]1(CC1(Cl)Cl)C(=O)Nc2c(c3c(s2)CCC3)C#N C02761390
Cc1coc2c1[C@@H](CC(C2)(C)C)NC(=O)c3cccs3 C00539430
Cc1cnc(s1)NC(=O)/C=C/c2cccc(c2)Cl C03560737
Cc1csc(n1)NC(=O)c2c(cccc2Cl)Cl C02767758
Cc1cnc(s1)NC(=O)c2ccc(cc2F)Br C08775876
c1ccc2c(c1)CC[C@@H]2NS(=O)(=O)c3cccs3 C10752218
Cc1cccc(n1)NC(=O)c2cc(cs2)Br C13746162
C[C@H]1CCc2c(c(c3ccccc3n2)C(=O)NC4CC4)C1 C14263136
Cc1csc(n1)NC(=O)c2cccc(c2Cl)Cl C15007747
CC[C@@]1(Cc2ccccc2-c3c1c(=O)n(c(=S)[nH]3)CC)C C01261847
C[C@H](C(=O)Nc1nc2c(s1)cc(cc2Cl)F)Cl C20131971
Cc1c(c(on1)C)CNc2ccc(cc2)Br C20253020
c1cc(sc1CNc2c3ccsc3ncn2)Cl C26727150
Cc1cc(c2c(c1)sc(n2)NC(=O)[C@H](C)SC)C C31665314
Cn1c2c(cn1)[C@H](CCC2)Nc3cc(ccc3F)Cl C35283907
Cc1c(sc2c1c(=O)n(c(=S)[nH]2)[C@@H]3CCC[C@H](C3)C)C C35698616
C[C@H]1CN(Cc2c1cccc2)CC(=O)c3ccccc3O C36372532
c1ccc2c(c1)c(c[nH]2)C(=O)/C(=C/c3cccs3)/C#N C36770171
C[C@H](c1ccncc1)n2c3c(cccc3Cl)[nH]c2=S C36898490
Cn1c(ccn1)CNc2ccc(cc2F)Br C36901083
Cn1c2c(cn1)[C@@H](CCC2)Nc3ccc(cc3F)Cl C37056693
c1ccc2c(c1)[C@@H](CCS2(=O)=O)Nc3ccc(c(c3)F)F C37201644
Cn1ccc(n1)NCc2ccc(cc2F)Br C37471859
Cc1ccc(cc1C)C(=O)NCc2ccc3c(c2)CCO3 C00131660
C[C@H]1CCc2c(csc2C1)C(=O)NC[C@@H]3CCCO3 C03957841
Cc1ccc(c(c1)C)[C@H](c2cnn(c2)c3ccccc3)O C40258742
CCNC(=O)c1c(nc(s1)c2c(cccc2F)F)C C41287906
c1cc(c(cc1Cl)Cl)n2c(cc(n2)CO)C3CC3 C41440170
CC(C)CNc1c2cccc(c2ncn1)Br C41470722
Cc1cc2c(n1[C@@H](C)c3cccnc3)CC(C[C@@H]2O)(C)C C41715886
CC(C)[NH+](C)C1(CCCCCCCCCCC1)C(=O)[O-] C41844694
Cc1csc(n1)NC(=O)/C=C\c2c(cccc2F)F C42199271
c1cc(c(c(c1)F)NC(=O)N2CCc3c(ccs3)C2)F C43265563
CC(C)(C)c1ccc(cc1)[C@@H]([C@H]2CCS(=O)(=O)C2)O C43303497
c1cc2c(cc1Cl)N(C(=O)C2)Cc3cc(cs3)C#CCO C43698816
Cc1ccc(cc1C(=O)Nc2nc(cs2)C)SC C48421691
CN(Cc1cccc(c1)O)C(=O)c2ccc(s2)Cl C48736002
Cc1ccc(c(c1)C)CNC(=O)c2c(ncs2)Cl C48913363
C/C(=C/C(=O)Nc1cccc(n1)Br)/C2CC2 C49423989
Cc1c(sc(n1)C)[C@@H](C)n2c3cccc(c3[nH]c2=S)F C49534127
c1cc2c(c(c1)F)[nH]c(=S)n2c3ccc(cc3)CC#N C51601740
C[C@@H]1CCN([C@H](C1)C)C(=O)c2ccc(s2)C#CCCO C51751021
C[C@H]1CN([C@@H](CO1)C)C[C@@H]2C[C@@H](CC[C@@H]2O)C(C)(C)C C53883430
Cc1c(sc(n1)N2CCC[C@@H]2C3CCCC3)[C@@H](C)O C54927792
c1ccnc(c1)C#Cc2cccc(c2)NC(=O)c3cccs3 C42622033
c1ccc(cc1)C2(CC2)[C@@H](c3ccc4c(c3)OCCO4)O C61618442
CCc1c(nn(c1C)c2ccc(cc2Cl)[C@@H](C)O)C C61697237
CCC1(CCN(CC1)c2nc3c(s2)[C@H](CCC3)O)C C62959138
C[C@H]1CCC[C@H](C1)NC(=O)c2ccc(o2)Br C32031939
Cc1ccc(o1)/C=C/2\C(=O)N(C(=S)S2)[C@@H](C)C(=O)[O-] C01803623
Cc1ccc(o1)/C=C\2/C(=O)N(C(=S)S2)[C@@H](C)C(=O)[O-] C01803624
c1cc(c(cc1Br)S(=O)(=O)[O-])I C04375735
Cc1nc2c(c3c(s2)CCC3)c(=O)n1CCC(=O)[O-] C19954681
c1ccc2c(c1)C[C@@H](N2C(=O)c3ccccc3F)C(=O)[O-] C19965486
c1ccc2c(c1)C[C@@H](N2S(=O)(=O)c3cccs3)C(=O)[O-] C21519380
c1cc(ccc1/C=C\2/C(=NC(=S)S2)[O-])n3cncn3 C32902968
CC(C)[C@@H]1N([C@H](CS1)C(=O)[O-])C(=O)c2ccccc2F C35111864
c1cc(ncc1C(=O)[O-])C(=O)N2CCc3c(ccs3)C2 C35232914
Cc1ccc(c(c1)C)C2=C(SCC(=O)N2[C@H](C)C(=O)[O-])C C36239841
CN([C@@H]1CCSC1)C(=O)N2CCC[C@H](C2)C(=O)[O-] C37175631
C[C@H](C(=O)[O-])SCC(=O)N1CCc2c(ccs2)C1 C37417303
CO[C@H]1C[C@@H](N(C1)C(=O)c2csc3c2CCCC3)C(=O)[O-] C37455064
c1ccc2c(c1)C[C@H](N2C(=O)c3ccc(nc3)Cl)C(=O)[O-] C37455747
c1cc(ccc1C2=C[C@@H](N=N2)C(=O)[O-])Br C38567914
c1ccc(cc1)N2C(=O)/C(=C/[C@H]3C=CC=N3)/C(=NC2=S)[O-] C38591393
CC(C)CN(C)C(=O)N1Cc2ccccc2C[C@@H]1C(=O)[O-] C40563186
C[C@H](C1CC1)N(C)C(=O)N2c3ccccc3C[C@@H]2C(=O)[O-] C40580425
C1CC[C@H]2[C@H](C1)CCCN2C(=O)N3CCC[C@H]3C(=O)[O-] C40591175
c1ccc2c(c1)CCCN2[C@@]3(CCSC3)C(=O)[O-] C41849559
CN([C@H]1CCSC1)C(=O)N2CCC[C@H]2CC(=O)[O-] C42165016
C[C@](c1cccnc1)(C(=O)[O-])Sc2cnn(c2)C C42406687
C1C[C@H](CN(C1)C(=O)N2CCCSCC2)C(=O)[O-] C42445022
C[C@@H]1c2ccsc2CCN1C(=O)N3CCCC[C@H]3C(=O)[O-] C42793751
CSCC(=O)N1CCc2ccccc2[C@H]1C(=O)[O-] C43593705
c1csc2c1[C@H](N(CC2)C(=O)[C@@H]3CCCO3)C(=O)[O-] C44591600
c1csc2c1[C@H](N(CC2)C(=O)[C@H]3CCCO3)C(=O)[O-] C44591602
Cc1nnc(n1Cc2ccc(cc2)S(=O)(=O)C)[S-] C45173889
C[C@H](C(=O)[O-])n1cc(cn1)I C47218729
Cc1cc(c(s1)C)/C(=N/S(=O)(=O)N2CCCC2)/[O-] C48869565
C[C@H](C(=O)[O-])N1c2ccccc2-n3cccc3SCC1=O C49454503
c1cc(nc(c1Cl)C(=O)[O-])N2CCS(=O)CC2 C49692923
Cc1ccccc1N(C)C(=O)N2CSC[C@H]2C(=O)[O-] C49991366
C[C@@H]1CCCN([C@@H]1C)C(=O)c2cc(cnc2)/C=C/C(=O)[O-] C50568767
c1cc2c(cc1[S@@](=O)C[C@@H]3CC[C@@H](O3)C(=O)[O-])CCC2 C51395832
C[C@H]1CCc2c(cc(s2)C(=O)N(C)[C@H](C)C(=O)[O-])C1 C54051915
C[C@H](C(=O)[O-])N(C)C(=O)/C=C/c1c(cccc1Cl)F C54052249
Cc1ccc(c(c1)C)N(C)C(=O)N(C)[C@H](C)C(=O)[O-] C54068304
C[C@@H]1CCC[C@H](C1)[S@@](=O)C[C@@H]2CC[C@@H](O2)C(=O)[O-] C54693699
Cc1nc(c(s1)CN2C[C@H](O[C@H](C2)C)C)C(=O)[O-] C36290906
C[C@@H]1CN(CCCO1)C(=O)[C@@H]2CC=CC[C@@H]2C(=O)[O-] C61917417
CC(C)n1c(cc(=O)c2c1c(cc(c2)F)F)C(=O)[O-] C62663650
CC[C@@H](C)n1cc(c(=O)c2c1c(cc(c2)F)F)C(=O)[O-] C62671572
CC1(CCN(CC1)C(=O)N2CCSCC2)C(=O)[O-] C62842964
CS(=O)(=O)c1ccc(cc1)SC/C=C/C(=O)[O-] C63130780
C1C[C@@H](CN(C1)C(=O)[C@H]2C=C(C=N2)Br)C(=O)[O-] C40022229
c1cc(cnc1)CSC2=NC3=NC(=O)C=C([C@@H]3S2)[O-] C19624508
Cn1cc(c(=O)c2c1cc(c(c2)OC)Cl)C(=O)[O-] C64874642
CS(=O)(=O)c1ccc(cc1)c2c(cccn2)C(=O)[O-] C65348824
C1CCc2c(nc(s2)CN3C[C@@H](CC3=O)C(=O)[O-])C1 C65488585
Cc1ccc(cc1)NC(=S)N(Cc2cccnc2)Cc3ccccc3Cl C03665474
c1ccc2c(c1)CCC[C@@H]2NC(=O)COc3ccc(cc3)C4SCCCS4 C05279079
c1cc(ccc1CNC(=O)c2ccc(cc2)C3SCCS3)OC(F)F C11509848
c1ccc2c(c1)ccn2CCCNC(=O)c3ccc(cc3F)Br C12554955
c1cc(c(cc1S(=O)(=O)NCCc2ccc(s2)Br)F)F C14210429
Cc1ccc(s1)C(=O)CCC(=O)N[C@H](C)c2ccccc2Br C21914065
c1cc(c(cc1F)F)S(=O)(=O)NCCc2ccc(s2)Br C21968566
CC(=O)NCCc1ccc(s1)C(=O)CSc2ccccc2Br C24535124
COCc1ccccc1CNC(=O)c2ccc(cc2)I C25303954
Cc1cc(c(cc1Br)C)SCC(=O)N[C@@H](C)c2ccccn2 C28783599
CN[C@@H](c1cc(c(cc1Br)OC)OC)C(C(F)(F)F)(F)F C35496582
COc1c(cc(cc1Br)CNCCc2cccnc2)Br C37505582
CCN(CC)C(=S)S[C@@H](C)C(=O)c1cc(ccc1O)Br C01834517
C[C@@H](c1ccc(s1)Br)Nc2ccc(cc2)S(=O)(=O)C(F)F C38002563
C[C@H](c1ccc(s1)Br)Nc2ccc(cc2)S(=O)(=O)C(F)F C38002564
CCCS(=O)(=O)c1ccccc1NCc2ccc(s2)Br C38018849
c1ccc(cc1)Cc2c(ccc(c2Cl)Br)[C@@H](CC=O)NC=O C39495380
c1ccc(cc1)Cc2ccc(c(c2Br)Cl)[C@@H](CC=O)NC=O C39497327
c1ccc(cc1)Cc2ccc(c(c2Cl)Br)[C@@H](CC=O)NC=O C39497607
Cc1c(nc(s1)Cc2cccc(c2)Cl)c3ccc(s3)CNC(=O)C C40086292
CC(C)C(=O)NC[C@@H](c1ccc(cc1)SC)N2CCc3c(ccs3)C2 C40108570
c1ccc(cc1)SCCNS(=O)(=O)c2ccc(cc2Br)F C40436520
CCCCN(CCO)C(=O)c1cc(c(s1)Br)Br C42239562
C=CC[C@@H](c1ccccc1I)S(=O)(=O)NCC=C C43214726
Cc1nc(cs1)CSc2ccccc2C(=O)NCCc3cccs3 C45861634
c1ccc(c(c1)COCC(=O)NCc2cc(cs2)Br)Cl C46256845
Cc1ccccc1C[C@@H](C)NS(=O)(=O)c2c(ccs2)Br C48445484
C[C@@H](Cc1ccsc1)NS(=O)(=O)c2ccc(cc2Br)F C48554639
C=C(CNC(=O)COc1ccc(cc1Br)Cl)Br C49297586
c1ccc(c(c1)OCCC(=O)NCc2cc(sc2)Br)Cl C49467260
c1csc(c1Br)S(=O)(=O)NCCc2cc(cc(c2)F)F C51630373
c1ccc(c(c1)S(=O)(=O)NCCc2c(cccc2F)F)Br C56105505
COc1ccc(cc1Br)CN[C@H](c2ccccc2)c3ccccn3 C25363599
c1ccc2c(c1)nc(s2)CSCC(=O)NCc3ccc(s3)Br C25903525
CC(C)NC(=S)N(Cc1cccc(c1)Br)Cc2cccnc2 C59034470
Cc1cc(c(c(c1)C)NC(=S)N(Cc2ccccc2F)C[C@@H]3CCCO3)C C06370460
Cc1cc(c(c(c1)C)NC(=S)N(Cc2cccs2)C[C@H]3CCCO3)C C06370487
c1ccc2c(c1)C3C[C@H](C2c4c3cccc4)CNC(=O)CSCc5ccncc5 C48223131
CN(Cc1ccc(s1)Br)C[C@H](c2ccc(cc2)OC(F)F)O C60464913
c1cc(c(cc1Br)/C=C/C(=O)N[C@@H]2CCN(C2)CC(F)(F)F)F C61583519
c1cc(ccc1CCBr)S(=O)(=O)Nc2ccc(c(c2)F)F C41130937
CSc1ccc(cc1)CNC(=O)c2ccccc2SCc3cscn3 C55747321
CSc1ccc(cc1)CNC(=O)CSCc2nc3ccccc3s2 C56354541
C[C@H](C(=O)Nc1c(cccc1Cl)Cl)[S@](=O)C/C=C/c2ccccc2 C66294236
Cc1cc(c(c(c1)Cl)NC(=O)C[S@@](=O)[C@H](C)c2ccccc2Cl)C C66295609
c1ccc(c(c1)C[S@](=O)CC(=O)Nc2cccc(c2Cl)Cl)Cl C66300748
CCc1ccc(cc1)[C@@H](C)NC(=O)C[S@](=O)Cc2c(cccc2Cl)F C66301077
C[S@](=O)Cc1cccc(c1)C(=O)NCCCc2ccc(c(c2)Cl)Cl C57455947
C[C@H](CSC)C(=O)NCC1(CCOCC1)c2ccc(cc2)Br C66770445
CCc1cccc(c1NC(=O)[C@H](C)[S@](=O)Cc2c(cc(cc2C)C)C)CC C67224558
c1ccc2c(c1)[nH]c(n2)C34CC5CC(C3)CC(C5)C4 C03882304
CC(C)(C)NC(=O)c1c(c2ccccc2s1)Cl C00040967
C[C@H]1CC[C@@H]2[C@@H](C1)NN(C2(C)C)c3ccccc3 C04614330
c1cc2ccc3c(c2nc1)NCC[C@@H]3C4=CCCCC4 C04708346
Cc1ccc(c(c1)O)/N=C/c2ccccc2Cl C03141214
c1ccc(cc1)/C=C\C(=O)c2cc3ccccc3[nH]2 C05437643
Cc1cccc(c1C)NC(=O)c2ccc(s2)C C05558530
C[C@H]1CCC[C@H](C1)NC(=O)/C=C/c2ccccc2 C05748571
c1ccc(cc1)/C=C/C=C/2\c3ccccc3NC2=O C00136901
Cc1ccsc1C(=O)Nc2ccc(cc2C)Cl C06215289
Cc1c(cccc1Cl)NC(=O)[C@@H]2CCC=CC2 C14495036
Cc1c(cccc1Cl)NC(=O)[C@H]2CCC=CC2 C14495039
Cc1ccc(c(c1)C)C(=O)/C=C/c2ccccc2O C16957442
CCn1c2ccccc2cc1[C@H](c3ccccc3)O C01603994
COc1ccc2c(c1)[C@@H](NCC2)c3ccc(cc3)Cl C19625848
COc1ccc2c(c1)[C@H](NCC2)c3ccc(cc3)Cl C19625853
CCc1ccc(cc1)N[C@@H]2CCOc3c2cccc3 C19955561
Cc1ccc(c(c1)F)NCc2cc3ccccc3o2 C20371294
c1ccc2c(c1)CCC[C@@H]2Oc3ccccc3CO C20435236
c1ccc2c(c1)[C@H](CCO2)Nc3cccc(c3F)Cl C20472145
Cc1c(sc2c1cccc2Nc3cccnc3)C C28713602
CCc1cccc2c1[nH]cc2C(=O)c3cccs3 C35369162
Cc1ccc2c(c1)[nH]c(=S)n2[C@H]3CCC[C@@H]([C@@H]3C)C C36897483
Cc1ccc2c(c1)[nH]c(=S)n2[C@@H]3CCC[C@@H](C3)C C36898413
Cc1ccc(c(c1)C)CNc2ccc3c(c2)CCO3 C37103618
CN(C)c1ccc(cc1N[C@H]2CCSC2)Cl C37129349
C[C@@H]1CCC[C@H](C1)Nc2c(cc(cn2)Cl)Cl C37251500
Cc1ccc(c(c1)C(=O)c2c[nH]c3c2cccc3)C C37361413
C[C@H]1CCC[C@@H]([C@@H]1C)n2c3cccc(c3[nH]c2=S)F C37422353
c1cc2c(cc1[C@@H](c3ccc(cc3Cl)F)O)CCO2 C40245549
c1ccc(cc1)c2ccc(cc2)c3ccc(o3)CO C40545549
c1ccc(c(c1)c2nc3c(s2)CCCN3)Cl C41307876
c1cc2c(cc1F)[C@@H](CC3(O2)CCCCC3)CCO C41377426
C[C@@H]1CCCC[C@@H]1n2ccc3c2CC(C[C@@H]3O)(C)C C41711959
Cc1ccc(cc1C)/C=C/C(=O)c2ccc(cc2)O C48501927
Cc1ccc(c(c1)C)C(=O)NC[C@@H]2CCC=CC2 C49295379
Cc1ccc(c(c1)C)N(C)c2ccc(cc2)[C@H](C)O C49987593
c1ccc(cc1)/[NH+]=C/c2c(c3ccccc3s2)[O-] C18066732
CC1(Cc2cc(ccc2O1)[C@@H](c3ccccc3F)O)C C51755887
CC1(Cc2cc(ccc2O1)[C@H](c3ccccc3F)O)C C51755888
C[C@@H]1CC[C@H]([C@@H](C1)CN2CCCc3c2cccc3)O C53882205
CC(C)[C@@H]1CC[C@H]([C@@H](C1)Oc2ccccc2F)O C54558633
CC(=CC(=O)Nc1cccc(c1Cl)Cl)C C58093985
Cc1cc(ccc1F)N[C@H]2CCOc3c2cccc3 C61117705
CCNc1cc(nc2c1ccc(c2C)F)C(F)F C61629778
C[C@H](c1ccc(c(c1)Cl)N2CCc3c2cccc3)O C61694913
Cc1ccc(c(c1)C)[C@@H](c2cc3ccccc3o2)O C62797245
CC[C@H]1CCCCN1/C(=[NH+]/C2CCCCC2)/[S-] C08691246
Cc1cc(cc(c1)Cl)c2cc(cc(c2)OC)O C65342606
c1cc(ccc1C=O)c2cc(cc(c2)Br)O C65343764
c1ccc2c(c1)cc(o2)C(=O)Nc3nnc(s3)[C@H]4CCCO4 C00150296
CN(c1cnc2ccccc2n1)NC(=O)c3ccncc3Cl C00113145
Cc1c(nnn1c2ccc(cc2)Cl)C(=O)Nc3nccs3 C04511637
Cc1cc(cc(c1)N2C(=O)/C(=C/c3cccn3C)/C(=O)NC2=O)C C04592216
Cc1cc(n2c(n1)c(cn2)C(=O)Nc3ccc(cn3)Br)C C02732304
c1cc2c(cc1NC(=O)Cn3cc4c(n3)CCCC4)OCCO2 C05147235
Cc1ccc(cn1)C(=O)NN=Cc2cc3c(cc2Cl)OCO3 C06685982
Cc1ccnc2n1nc(n2)C(=O)Nc3ccc(cc3C)Br C07304626
C1CC[C@H]2[C@@H](C1)CCCN2C(=O)CN3C(=O)C4(CCCC4)NC3=O C08727854
Cn1c(=O)c2cc(sc2n(c1=O)C)C(=O)Nc3ccc(cc3)Cl C12422731
CC(=O)c1csc(n1)NC(=O)[C@H]2Cc3ccccc3C(=O)O2 C12789558
Cc1cccc2c1nc(s2)NS(=O)(=O)c3cnn(c3C)C C14229850
Cc1cc(c(c(c1)C)N2C(=O)/C(=C/c3ccoc3)/C(=O)NC2=O)C C00097415
CN1C(=O)c2cc(ccc2N3C1=NCC3)NC(=O)c4cccs4 C15729786
CCc1nnc(s1)NC(=O)c2cc(=O)c3cccc(c3o2)C C21807431
c1ccc2c(c1)ncc(n2)C(=O)NCc3ccc4c(c3)OCCO4 C23481832
Cn1c2ccccc2n(c1=O)CC(=O)Nc3ccc(cn3)Cl C26089417
C[C@H](c1cccs1)NC(=O)N2CCN(CC2)c3cnccn3 C26242698
CCn1cc(c(n1)C(=O)Nc2nc(cc(n2)C)C)Br C27971443
Cc1cn2c(n1)sc(n2)N3CCN(CC3)c4ccccc4O C28068806
CCn1c2c(c(n1)C)c(cc(n2)C)C(=O)Nc3ncc(s3)C C28222253
Cc1cc(nn1C)C(=O)Nc2ccc(cc2)n3cc(cn3)Cl C28573980
Cc1c(c(on1)c2ccc3c(c2O)OCO3)c4csc(n4)C C28629197
Cc1ccc(cc1)n2c(c(c(n2)C)NC(=O)c3cnc(cn3)C)C C30821166
CCNC(=O)[C@@H]1CCCN(C1)c2c3c(c(oc3nc(n2)C)C)C C32960365
Cc1c2c([nH]c(nc2=O)c3ccccn3)sc1C(=O)N(C)C C08670606
Cc1cn(nc1C(=O)Nc2nc3c(s2)C(=O)CC(C3)(C)C)C C38508339
C[C@H](c1ccc(cc1)Br)Nc2cncc3n2nnn3 C44347154
C[C@@H]1[C@H](Oc2ccccc2O1)C(=O)Nc3c4c(no3)CSC4 C44451162
Cc1ccc(cc1NC(=O)c2cc(sc2C)C)n3cnnn3 C44600702
Cc1c(c(n(n1)C)Cl)C(=O)Nc2cccc(c2)n3ccnc3 C47533649
C[C@H]1Cc2ccccc2N1C(=O)C(=O)NCc3ccc4c(c3)OCO4 C59768456
Cc1cc(no1)NC(=O)C2CN(C2)c3nc4ccccc4s3 C62023104
c1cc2c(cc1c3c(n4c(n3)sc(n4)C5CCC5)CO)OCO2 C62397059
C[C@H]1CC(=C(N1c2nc[nH]n2)C)c3csc(n3)N4CCCC4 C40000751
CC1=NC(=NC(=O)[C@@H]1CC(=O)Nc2nc3ccccc3s2)C C64085695
CC1=NC(=NC(=O)[C@H]1CC(=O)Nc2nc3ccccc3s2)C C64085697
Cc1ccn2cc(nc2c1)C(=O)Nc3ccc(cc3)N(C)C(=O)C C58294330
Cc1c(nc2cc(ccc2n1)C(=O)Nc3c4c(nn3C)CCC4)C C58365693
c1cnc2nc(nn2c1)NC(=O)c3cc(sc3Cl)Cl C64341049
c1c2c(n3c(n1)c(cn3)C(=O)NC4CCCCCC4)CCCC2=O C64987346
Cc1nc2cc(ccc2o1)C3=NO[C@H](N3)C4=CC=C[C@H]5C4=CC=N5 C65149636
CC[C@@H]1c2ccsc2CCN1C(=O)N[C@@H](C)c3nncn3C C46963158
CC(C)c1nc(co1)[C@@H]2CC(=O)N[C@H]3C2=C(N=N3)c4ccccc4 C65407014
C[C@@H]1CCC[C@@H]2[C@@H]1[NH+](CCC2)Cc3nc4c(cnn4C)c(n3)[O-] C65407738
c1cc(c2c(c1)nsn2)[C@H]3CC(=O)NC4=CC5=NN=CC5=C[C@@H]34 C65428716
Cc1cc(c2c(c1)sc(n2)[N-]S(=O)(=O)c3cn(c[nH+]3)C)C C66246926
C#CCNC(=O)N1CCN(CC1)Cc2cn3cc(ccc3n2)Cl C67004056
Cc1c(c(n(n1)C)C)[C@@H](C)NC(=O)c2c(nc3n2cccc3)Cl C67303427
Cc1c(c(n(n1)C)C)[C@H](C)NC(=O)c2c(nc3n2cccc3)Cl C67303429
CC(C)(C)c1ccc(cc1)[C@@H]2Cc3c(cnc(n3)NCCc4ccc(cc4)OC)C(=O)C2 C01407291
CCC(=O)c1ccc(cc1NN2c3cc(ccc3C(=O)[C@]2(C)OCC)C(C)C)C(C)C C03181482
Cc1cc(c(c(c1)C)c2csc(n2)NC(=O)COC(=O)c3ccc(cc3)C(C)C)C C02621829
CC[C@@H]1CCc2c(sc(c2C(=O)OCC)NC(=O)[C@H](CC)Oc3ccc(c(c3)C)C)C1 C02783306
CCCc1nnc(n1/N=C/c2c3ccccc3ccc2O)SCc4ccc(cc4)Cl C02610904
Cc1c(c2ccccc2n1Cc3ccccc3)/C=N/NC(=O)COc4ccc(cc4)C(C)C C02309785
Cc1ccc2c(c1)c(c(n2CCOc3ccccc3)C)/C=N/Nc4nc5ccccc5s4 C09424340
C=CCc1ccccc1OCCn2cc(c3c2cccc3)/C=N/Nc4nc5ccccc5s4 C09424640
c1ccc(cc1)COc2ccc(cc2)/C=N/NC(=O)c3cc(nc4c3cccc4)c5ccccc5 C02225292
CCCCCCNc1c2c(c3c4c(c(nc3s2)c5ccccc5)COC(C4)(C)C)ncn1 C09185642
c1ccc(cc1)COc2ccc(cc2)C(=O)N/N=C/c3ccccc3OCc4ccccc4 C14027711
c1ccc(cc1)CCCOc2ccc3c(c2)[C@H]4C=CC[C@@H]4[C@@H](N3)c5ccc(cc5)[N+](=O)[O-] C14550990
c1ccc(cc1)CCCOc2cccc3c2N[C@H]([C@@H]4[C@@H]3C=CC4)c5ccc(cc5)[N+](=O)[O-] C14551006
CCCCCCN1CC(=O)N2[C@@H](C1=O)Cc3c4ccccc4[nH]c3[C@@H]2c5ccc(cc5)C(C)C C16042701
CCCCCCN1CC(=O)N2[C@@H](C1=O)Cc3c4ccccc4[nH]c3[C@H]2c5ccc(cc5)C(C)C C16042702
Cc1ccccc1CSc2nnc(s2)NC(=O)[C@H](C)Oc3cc(ccc3C)C(C)C C16742501
c1ccc(cc1)CCCOc2cccc3c2N[C@@H]([C@H]4[C@H]3C=CC4)c5ccc(cc5)[N+](=O)[O-] C20757027
c1ccc2c(c1)nc(o2)c3ccc(cc3)NC(=O)CCCOc4ccc(cc4Cl)Cl C20981506
c1ccc(cc1)COc2ccc(cc2)/C=N/NC(=O)CCn3c4ccccc4c5c3CCCC5 C02365653
CCc1ccccc1NC(=O)CSc2c(nc3ccccc3n2)Cc4ccccc4OC C33068661
CCOc1ccc(cc1)c2csc(c2C(=O)OCC)NC(=O)c3ccc(cc3)C(C)C C02609239
Cc1cc(c(c(c1)OCC(=O)Nc2c(c3c(s2)C[C@@H](CC3)C(C)(C)C)C(=O)OC)C)C C01944620
CCCCOc1ccc(cc1)C(=O)Nc2nnc(s2)SCc3cccc4c3cccc4 C33432595
CC(C)CCOc1ccc(cc1)/C=N/N/C(=N\c2ccccc2)/c3nc4ccccc4s3 C08858804
Cc1ccccc1CSc2nnc(n2c3cc(ccc3C)Cl)[C@H](C)NC(=O)CC(C)C C35707744
CCc1c(c(n(n1)c2ccccc2)Oc3ccc(cc3)C)CCC(=O)Nc4cccc(c4)C C35817396
c1ccc2c(c1)cccc2OCCCn3c4ccccc4nc3CCNC(=O)C5CCCCC5 C13828266
CCCCC1CCC(CC1)C(=O)Nc2cc(nn2c3nc(cs3)c4ccc(cc4)C)C C38862933
Cc1cccc(c1)OCCCN2C[C@H](c3c2cccc3)/C=N/N=c\4/[nH]c5ccccc5s4 C38959807
Cc1ccc(cc1)OCCCN2C[C@H](c3c2cccc3)/C=N/N=c\4/[nH]c5ccccc5s4 C38964862
CC(C)(C)[C@H]1CC(=NN1c2ccc(cc2)C(=O)N(C)CCc3c[nH]c4c3cccc4)C(C)(C)C C39196983
Cc1ccc(cc1)OCc2ccc(o2)C(=O)Nc3ncc(s3)Cc4ccc(cc4)Cl C39851102
CCc1ccc(cc1)Cc2cnc(s2)NC(=O)/C(=C/c3ccc(o3)c4ccccc4F)/C#N C40147280
CC[C@@H](C)c1ccc(cc1)OCCn2c3ccccc3nc2[C@H](C)NC(=O)c4ccccc4 C40186174
Cc1ccccc1C(=O)N[C@H](C)c2nc3ccccc3n2CCCOc4ccc(cc4)C(C)C C40186536
Cc1cc(cc(c1Cl)C)OCCCn2c3ccccc3nc2[C@@H](C)NC(=O)C(C)(C)C C40190077
Cc1ccccc1CC(=O)N[C@@H](C)c2nc3ccccc3n2CCOc4ccc(cc4)C(C)C C40195705
Cc1ccc(c(c1)C)C(=O)NCCc2nc3ccccc3n2CCOc4ccc(cc4)C(C)C C40199981
CC(C)(C)c1ccc(cc1)Cn2c3ccccc3nc2CCCNC(=O)c4ccccc4OC C40206397
CCCCN1[C@H](c2c(n[nH]c2C1=O)c3ccc(cc3)C)c4ccc(cc4)OCCC(C)C C40341652
CCCCN1[C@@H](c2c(n[nH]c2C1=O)c3ccc(cc3)Cl)c4cccc(c4)OCCCC C40343409
CCCCOc1ccc(cc1)[C@H]2c3c(n[nH]c3C(=O)N2C(C)(C)C)c4ccc(cc4)Cl C40343484
Cc1ccc(c(c1)C)OCCCC(=O)Nc2c(c3c(s2)C[C@@H](CC3)C(C)(C)C)C(=O)OC C01918387
C[C@@H](CNC(=O)C1CCN(CC1)c2ccc(nn2)c3ccc(cc3)C(C)C)c4ccccc4 C40926190
C[C@@H](C(=O)Nc1nc(cs1)c2ccc(cc2)OC(C)C)Oc3ccc(cc3)c4ccccc4 C40936049
CCc1ccc(cc1)c2csc(c2C(=O)OC)NC(=O)/C(=C/c3ccc(cc3)C(C)C)/C#N C41013189
CC(C)CCOc1ccc(cc1)CN2c3ccccc3/C(=N/Nc4ccc(cc4)Cl)/C2=O C46085038
CCCCC1CCC(CC1)C(=O)Nc2cc(nn2c3nc(cs3)c4ccc(cc4)Cl)C C57293846
C[C@@H](C(=O)N/N=C/c1ccc(cc1)N(C)c2ccccc2)Oc3ccc(cc3Cl)Cl C59147640
CCOc1cc(ccc1OCc2ccccc2)/C=C/3\C(=O)N/C(=N\c4ccc(c(c4)C)C)/S3 C59223946
Cc1ccc(cc1)/C=C(/c2nc3ccccc3s2)\Oc4ccccc4 C03849563
c1ccc(cc1)Cc2nc3ccccc3n2Cc4ccccc4Cl C00316931
Cc1c2c(c3ccccc3n2CCCCCl)c4c(n1)CC(CC4)(C)C C02090438
c1cc(c(cc1Cl)Cl)/C=N/OCc2cc(sc2Cl)Cl C04323437
Cc1ccc(cc1)c2ccc(nn2)SCc3c(cccc3Cl)F C04356104
CCCc1cc(ccn1)c2nc(cs2)c3ccc(c(c3)Cl)Cl C00032915
c1ccc(cc1)CSc2nc3c(c(n2)c4ccccc4)CCCC3 C00544222
C1CCC(CC1)[C@@H]2CCCC[C@@H]2OC(=O)C(Cl)(Cl)Cl C01686284
C1CCC(CC1)[C@H]2CCCC[C@H]2OC(=O)C(Cl)(Cl)Cl C01686281
c1cc(c(c(c1)Cl)c2ccc(o2)/C=C/C(=O)c3cccs3)Cl C05059518
CC(C)[C@@H](C#Cc1ccccc1)N(Cc2ccco2)c3ccccc3 C05284824
Cc1ccc(cc1)c2csc3c2c(ncn3)SCc4ccccc4 C02393791
c1ccc(cc1)c2nc3ccccc3n2Cc4c(cccc4Cl)F C05545699
CC(C)Cc1nc2ccccc2n1Cc3ccc(c(c3)Cl)Cl C05547655
CCCC(=O)Oc1c(c(c(c(c1Cl)Cl)Cl)Cl)Cl C01597239
CC(C)CCn1c2ccccc2nc1/C=C/c3ccc(cc3)Cl C06305967
c1ccc(cc1)COc2ccccc2/C=N/c3cccc4c3cccc4 C08381285
Cc1ccc(cc1)c2nc3ccccc3n2Cc4ccc(cc4)Cl C08656833
c1ccc2c(c1)nc(n2Cc3c(cccc3Cl)F)Cc4cccs4 C08786993
c1ccc2c(c1)cccc2Cn3c4ccccc4nc3Cc5cccs5 C08787008
CC[C@@H](C)c1ccc(c(c1)Br)OC(=O)c2cccs2 C09230218
CC[C@H](C)c1ccc(c(c1)Br)OC(=O)c2cccs2 C09230219
c1ccc(cc1)Cn2c3ccccc3nc2Cc4cccc5c4cccc5 C12650325
c1ccc2c(c1)cccc2CSc3nccn3c4ccc(cc4)Cl C12551718
c1ccc(cc1)CSc2nc3ccccc3n2Cc4ccc(cc4)F C07343903
Cc1ccc(cc1C)/N=C/c2cc(n(c2C)c3ccc(c(c3)C)C)C C03193045
CC(C)(C)c1ccc(c(c1)Br)OC(=O)c2cccs2 C14777306
c1ccc(cc1)c2csc(n2)N(c3ccccc3)c4ccccc4 C16493323
c1ccc(cc1)CSc2nc3c(c4c(s3)CCC4)c(n2)Cl C24546111
c1cc(c(c(c1)Cl)/C=N\N=C/c2c(cccc2Cl)Cl)Cl C25668193
Cc1ccc(c(c1)C)Cn2c3ccccc3nc2SCC(=C)C C34784129
CC(C)c1ccc(c(c1)C(C)C)C(=O)c2ccc(o2)Br C35368725
c1cc(c(cc1Cl)Cl)c2ccc(o2)C(=S)N3CCCCC3 C00189860
c1ccc(cc1)c2ncc(s2)C(=O)c3ccc(cc3Cl)Cl C01395942
C=CCSc1c2ccccc2nc(n1)Cc3ccc(cc3)Cl C03063734
c1ccc2c(c1)nc(n2Cc3c(cccc3Cl)F)c4cccs4 C01422716
c1ccc(cc1)C2=NC(N=C2c3ccccc3)c4cccc5c4cccc5 C39550339
CC(C)n1c2ccccc2nc1[C@@H](c3ccccc3)Sc4ccccc4 C39907370
C=CCn1c2ccccc2nc1/C=C/c3c(cccc3Cl)Cl C39907983
Cc1ccc(cc1)[C@@H]2CC(=NN2c3ccc(cc3)Cl)c4cccs4 C39959757
Cc1ccc(cc1)[C@H]2CC(=NN2c3ccc(cc3)Cl)c4cccs4 C39959758
Cc1ccc(cc1)Cn2c3ccccc3nc2c4ccc(cc4)Cl C40249421
CC(C)CCn1c2ccccc2nc1c3ccc(cc3)Br C40249535
CC[C@H](c1ccccc1)c2nc3ccccc3n2Cc4ccccc4 C40417760
Cc1cc(cc(c1Cl)C)OC(=O)CCc2ccc(cc2)Cl C40995319
c1ccc(cc1)c2ccc3c(c2)nc(o3)c4ccc(cc4)CCl C41127375
CCc1ccc(cc1)/C=C(\C#N)/c2nc(cs2)c3ccc(cc3)CC C44827321
c1ccc(cc1)COc2cccc(c2)/C=N/c3ccccc3Cl C59514033
CCn1c2ccccc2c3c1ccc(c3)/C=N/c4ccc(cc4C)C C59519131
c1ccc(cc1)COc2cccc(c2)/C=N/c3ccc4ccccc4c3 C59519168
c1ccc2c(c1)cc(o2)[C@@H](c3ccc(cc3)Cl)O C00000176
CCc1cc2c(s1)S[C@H](NC2=O)c3ccccc3 C01249850
c1ccc(cc1)CC2=NN[C@@H](S2)c3ccccc3 C00432649
CC(C)(C)c1ccc(cc1)[P@](=O)(C(C)(C)C)O C05355593
CCc1cccc(c1NC(=O)[C@H]2C[C@H]3CC[C@@H]2C3)C C06125540
c1ccc(cc1)C#CCCC[C@H]2CCCCNC2=O C01623164
CC[C@@H]1C[C@@H]2CCC[C@@](C2)(C1)NC(=O)[C@@H](C)Cl C06541179
c1cc2c(c(c1)NC(=O)C[C@@H]3CCC=C3)CCCC2 C14633201
Cc1cccc(c1NC(=O)[C@@H]2CCC=CC2)C(C)C C14739494
Cc1ccc(o1)CNc2cccc(c2Cl)Cl C21059960
C[C@H]1C[C@@H]1CNC(=O)c2cc3c(s2)CCCC3 C32384369
C[C@@H]1C[C@H]1CNC(=O)c2csc3c2CCCC3 C32386656
c1ccc(c(c1)CNc2cccc3c2ccnc3)F C35038534
CCC[C@H](C)n1c2c(cccc2Cl)[nH]c1=S C36890899
C[C@@H](c1cccnc1)Nc2ccc3c(c2)ccs3 C36976179
C[C@H](c1ccc2c(c1)CCO2)Nc3ccccc3F C37211309
Cc1c(scn1)[C@@H](C)Nc2cc(cc(c2)F)F C37214311
Cc1ccc(c(c1)NCc2ccc3c(c2)CCO3)C C37362709
Cc1ccc(c(c1)F)NCc2ccc3c(c2)CCO3 C37362959
CN(C)c1ccc(cc1Cl)N[C@H]2CCSC2 C37781225
COc1ccc(cc1)[C@@H](c2ccc(s2)Cl)O C40257606
c1ccc2c(c1)cccc2[C@H](Cc3[nH]ccn3)Cl C40275354
CC(C)C[C@@H]1CS/C(=N\c2cccc(c2)F)/N1 C40795854
CCCc1ccccc1n2ccc3c2CCC[C@@H]3O C41709323
CCC(CC)n1c(cc2c1CC(C[C@H]2O)(C)C)C C41712563
Cc1csc(n1)N[C@@H](C)c2ccccc2Cl C42238096
COc1cc(ccc1[C@@H](c2cccs2)O)Cl C43565994
COc1cc(ccc1[C@H](c2cccs2)O)Cl C43565995
Cc1ccc(s1)CNc2ccc3ccccc3n2 C48330214
CCCc1nc(cs1)c2c([nH]c3c2cccc3)C C49079026
CC(C)CCc1nc2c(s1)[C@H](CC(C2)(C)C)O C50335846
C[C@@H](c1ccc(cc1)OCC#Cc2ccccc2)O C51814574
C[C@H](c1ccc(cc1)OCC#Cc2ccccc2)O C51814575
CC[C@@H]1CC[C@@H]([C@@H](C1)Oc2cc(cc(c2)F)F)O C54933643
Cc1ccc(c(n1)C)[C@H](c2ccc(cc2)C(C)C)O C55331333
c1cc(c(nc1)NCC2CCCC2)Br C48759237
Cc1ccc(cc1C)[C@@H](c2cccc3c2nccc3)O C61416583
Cc1c(ccc2c1nc(cc2NC)C(F)F)Cl C61629602
C[C@@H](c1ccc(c(c1)Cl)N(C)C2CCCC2)O C61695195
C[C@H](c1cnc(s1)c2ccc(cc2Cl)F)O C61847442
Cc1ccc2cccc(c2n1)NC[C@@H]3CCC=CC3 C61874925
c1ccc2c(c1)cc(o2)[C@@H](Cc3ccccc3F)O C62141839
CCc1ccc(cc1)[C@H](c2ccc3c(c2)COC3)O C62334982
CC[C@H]1CC[C@@H]([C@@H](C1)Oc2cccc(c2F)F)O C62652711
C[C@H](Cc1ccc(o1)c2ccc(c(c2F)F)F)O C62771198
CCc1cc2c(cc(c(c2nc1NCC)F)F)F C63118670
CCCc1cc2c(c(cc(c2F)F)F)nc1NC C63118714
CCc1ccsc1C(=O)NC2CCC(CC2)C C52954567
C[C@@H](c1ccc(cc1)c2cc3ccccc3nc2)O C65373145
CCC[C@@H]1c2ccsc2CCN1/C(=[NH+]/C)/[S-] C13658570
CC#Cc1cc(nc(n1)Nc2ccccc2)C C00900546
C[C@H](c1ccccc1)n2c3ccccc3[nH]c2=O C01424691
CNc1nc(ns1)C23CC4CC(C2)CC(C4)C3 C04382667
C1CC[C@@H]2[C@H](C1)CC\3=C(O2)CCC/C3=N\O C04476449
C1CC[C@H]2[C@H](C1)CC\3=C(O2)CCC/C3=N\O C04476450
c1cc2c(cc1Cl)sc(n2)NC(=O)C3CC3 C00035556
c1ccc2c(c1)ccc3c2cc(o3)c4ccn[nH]4 C01399316
Cc1cc(nc2c1c3c(c([nH]c3cc2OC)C)C)C C04709049
c1ccc2c(c1)cc(c3c2cccc3)/C=N/NC=O C01680305
Cc1cc2c(cc1C)sc(n2)NC(=O)C3CC3 C01752487
Cc1ccc(c(c1)c2csc3c2c(=O)[nH]cn3)C C01986022
CC1=CC(N=C(N1c2ccccc2O)S)(C)C C05138604
Cc1c(n2ccccc2n1)NC3CCCCC3 C00417863
Cc1ccc(cc1)c2nc3ccccc3n2O C03052870
CCc1[nH]c(=O)c2c3c(sc2n1)CCCCC3 C05080629
CCc1ccc([nH+]c1)C2=C(c3ccccc3C2=O)[O-] C19899137
c1ccc(cc1)c2[nH+]c(nn2c3ccccc3)[S-] C04558066
c1ccc(cc1)Nc2nc3c(s2)cccn3 C34068851
c1csc(n1)NC(=O)[C@@H]2[C@@H]3[C@@H]2/C=C\CCCC3 C04195670
CC(C)[C@H]1CC[C@]2([C@@H](O2)CC[C@@]3([C@@H]([C@@H]1O)O3)C)C C35458706
Cc1ccc(c(c1)C)c2cn3ccc(cc3n2)CO C36274057
CCc1cc2c(nc(nc2s1)Cl)NC C36277794
Cc1cccc(c1C)N[C@H]2CCCc3c2cnn3C C37051662
c1cc(ccc1O)Oc2ccc(cn2)Cl C37674419
c1cc2c(c(c1)Cl)nc(s2)NC(=O)C3CC3 C04071734
Cc1ccc(c(c1)C)C(=O)N/N=C/2\C[C@H]3[C@H]2C=CC3 C06052767
Cc1ccc(c(c1)C)C(=O)N/N=C/2\C[C@H]3[C@@H]2C=CC3 C06052762
c1ccc(cc1)c2n[nH]c(=S)n2[C@@H]3CCCC=C3 C06553509
Cc1ccc(o1)/C=C/c2[nH]c3ccccc3n2 C04453130
CCc1c(nc([nH]c1=O)c2ccc(s2)Cl)C C38003966
c1cc(c(c(c1)Cl)C2=C3CCN=C3ON2)Cl C03704146
C[C@H]1C(=O)N/C(=N/c2ccc(cc2)C(C)C)/S1 C39847322
Cc1ccc(nn1)NC2CCCCCCC2 C41045033
c1cscc1c2[nH]nc(n2)C3CCCCC3 C41058437
Cc1ccsc1c2[nH]c(=O)c3c(n2)CCCC3 C42404158
Cn1cc(cn1)[C@]2(CCCC[C@H]2c3ccccc3)O C43461785
c1cc(c(cc1c2ncc(s2)C=O)Cl)O C43477141
Cc1cc(nc(n1)N[C@@H]2CCc3c2cccc3)C C43533795
c1cnc(c(n1)NC2CCCCCC2)Cl C43537643
Cc1cc(c(c(c1)C)c2[nH]c3cccnc3n2)C C44264996
C[C@@H]1c2ccsc2CCN1C(=O)NCC3CC3 C45458984
c1cc(c(cc1Nc2cc(ncn2)Cl)F)F C48631147
CC[C@H](C)NC(=O)N1CCc2c(ccs2)[C@H]1C C49266346
Cc1c(nc(nc1NC)c2ccc(cc2)F)C C50864065
C[C@@H]1CN(C[C@@H](O1)C)[C@@H]2C[C@@H](CC[C@@H]2O)C(C)C C54558152
C1CCc2c(c(nc(n2)NC3CC3)Cl)C1 C57345733
c1ccc2c(c1)CCC[C@H]2Nc3ccnc(c3)C#N C61812215
CC[C@H]1CCc2c(c3ccccc3nc2O1)O C08684239
c1ccc2c(c1)cc(o2)c3[nH]cc(n3)CCl C62820735
CC(C)Sc1[nH]c(=O)c2c(n1)CCCC2 C04002363
C[C@@H]1CCc2c(sc3c2c(ncn3)SCC(=O)Nc4ccccc4F)C1 C00955533
Cc1c(c2ccccc2[nH]1)C(=O)CSc3c4c5c(sc4nc(n3)C)CCC5 C00944664
COC(=O)c1c2c(sc1NC(=O)c3ccc(cc3Cl)Cl)CCCC2 C01202814
c1ccc(cc1)c2c3c(c(=S)[nH]n2)nn(c3c4ccccc4)c5ccccc5F C01016721
Cn1c2c(cc(s2)C(=O)NCc3cccs3)c(n1)c4ccc(cc4)Cl C05025933
c1ccc2c(c1)c(cc(n2)c3cccs3)C(=O)Nc4nc5c(s4)CCCC5 C05048677
Cc1c(cnc(c1Cl)NC(=O)CSc2nc3ccccc3s2)Cl C03320723
CC1=C(S(=O)(=O)N=C1N[C@H]2CCCc3c2cccc3)c4ccc(cc4)C(C)C C06797392
C[C@@H](c1cc2ccccc2o1)NS(=O)(=O)c3ccc(s3)Br C08058420
c1ccc(cc1)n2cccc2/C=C(\C#N)/C(=O)Nc3cccc(c3)Br C04083809
Cc1ccc(cc1)n2c(c3c(n2)CSC3)NC(=O)C45CC6CC(C4)CC(C6)C5 C04176202
Cc1ccc(c(c1)NC(=O)CSc2c3c4c(sc3ncn2)CCCC4)C C00853643
c1ccc(c(c1)NC(=O)CCc2ccc3c(c2)OCO3)I C10405489
Cc1nc2cc(ccc2n1c3ccccc3)C(=O)NC45CC6CC(C4)CC(C6)C5 C05693978
c1ccnc(c1)CNc2c3c4c(sc3nc(n2)c5ccc(cc5)Cl)CCC4 C12532671
CCn1c2ccccc2c3c1ccc(c3)NS(=O)(=O)c4ccc(c(c4)F)F C03313224
c1cc(ccc1c2cn3ccsc3n2)NC(=O)c4cc(ccc4Cl)Cl C12538500
c1ccc(cc1)C#Cc2ccc(cc2)C(=O)Nc3nnc(s3)c4ccccc4 C16470495
Cc1ccc(c(c1)C)S[C@@H](C)c2[nH]c(=O)c3c(csc3n2)c4ccco4 C18331663
CCn1cc(c(n1)C)CN2CCc3c4ccccc4[nH]c3[C@H]2c5ccccc5C C19835574
c1cc(c(c(c1)Cl)Cl)C(=O)Nc2nc(cs2)c3ccc4c(c3)CCO4 C22192170
Cc1ccc(c(c1)Cl)NC(=O)c2c(nc(nc2SC)c3cccs3)C C22828291
c1cc(ccc1c2ccc(c(c2)F)F)n3cncc3C(=O)N[C@@H]4C[C@H]5CC[C@@H]4C5 C23317897
Cc1c(sc(n1)c2ccccc2)C(=O)Nc3nc(cs3)c4cccs4 C26364051
Cc1cccc2n1c(c(n2)CCSc3[nH]c4ccccc4n3)Br C28465735
Cc1cc(ccc1S(=O)(=O)Nc2ccc3c(c2)sc(n3)SC)Cl C33298805
CC(C)Oc1ccc(cc1)/C=C\2/C(=O)N=C(N2)c3ccccc3Br C09087777
Cc1ccc2nc(c(n2c1)NC(=O)[C@@H]3C[C@H]3c4ccccc4)c5ccccc5F C35959352
c1ccc(c(c1)NCc2ccc(c(c2)[N+](=O)[O-])Br)Br C37203375
CC(C)c1nc2cc(ccc2o1)NCc3ccc(o3)I C37317729
Cc1cc(c2c(c1)/C(=N/NS(=O)(=O)c3ccc(cc3)Br)/CCC2)C C06530601
c1cc(ccc1C2(CCCC2)C(=O)Nc3cc4c5c(c3)CC(=O)N5CCC4)Cl C38681271
c1cc(cc(c1)NC(=O)C2(CCCC2)c3cccs3)c4cn5ccsc5n4 C38735035
CC(C)S(=O)(=O)N1[C@@H](CCC[C@@]12CCC[C@@H](C2)SC)c3ccccc3O C39527726
c1ccc2=[NH+]CC(=c2c1)/C=C/3\C(=O)N=C(S3)[N-]c4ccc(cc4)Br C39926607
Cc1ccc(cc1C)C[C@@H]2C(=O)N/C(=N/N=C/c3cccc4c3cccc4)/S2 C40147610
CC(C)CN1[C@H](c2c(n[nH]c2C1=O)c3ccc(cc3)Cl)c4ccc(cc4)F C40343142
CCOc1ccc(cc1)N2C(=S)N[C@H]3C[C@@]2(Oc4c3c5ccccc5cc4)C C40374278
CCOc1ccc(cc1)N2C(=S)N[C@@H]3C[C@]2(Oc4c3c5ccccc5cc4)C C40374280
CC(C)(C)C(=O)N1CCc2c1cc(cc2)NC(=O)/C=C/c3ccccc3Cl C49509701
c1cc(sc1)C(=O)Cc2[nH]c(=O)c3c(csc3n2)c4ccc(cc4)Cl C55491863
c1ccc(cc1)CN2CCc3c(c(nc(n3)Nc4cc(cc(c4)F)F)Cl)C2 C57343717
CC[C@@H]1c2ccsc2CCN1C(=O)CNC(=O)C34CC5CC(C3)CC(C5)C4 C58257453
CC(C)C(=O)N1CCC(CC1)NC(=O)c2cc3c(s2)CC[C@@H](C3)C(C)(C)C C25245730
c1ccc2c(c1)n3c(s2)nnc3SC[C@H](c4cc(ccc4Cl)Cl)O C59373067
c1ccc(cc1)N2CCN(CC2)C(=O)NCCc3ccccc3Br C60219749
c1ccc2c(c1)CC[C@@H](C(=N2)O)Sc3nnc(s3)Cc4ccc(cc4)F C32070711
c1ccc2=[NH+][C@H](C=c2c1)c3cccc(c3)[N-]S(=O)(=O)c4ccccc4Cl C63737535
Cc1ccc(s1)[C@H](C)NC(=O)C2CCN(CC2)c3nc4ccccc4s3 C66333032
Cc1ccc2c(c1)[nH]c(n2)[C@H]3CCCN(C3)C(=O)CCc4ccc(s4)Cl C67158493
Cc1ccc2nc(cn2c1)CSc3c4ccccc4nc(n3)C C04221312
CN(C)/C=N/C(=O)c1c(snc1Cl)c2ccccc2Cl C04280421
CC(=O)Cn1cnc2c(c1=O)c3c(s2)C[C@@H](CC3)C(C)(C)C C00148088
c1ccc(cc1)C(=O)c2coc3c2C(=O)C(=O)C(=C3Cl)Cl C02075151
c1ccc2c(c1)nc(o2)SCc3ccc(c4c3OCOC4)F C00109011
CSc1c2c(nc(n1)Cl)n(c(n2)SC)c3ccccc3 C01668440
c1cc2cccnc2c(c1)Oc3c4c5c(sc4ncn3)CCC5 C00038294
c1cc(sc1)/C=C/c2nn3c(nnc3s2)c4cccs4 C04770872
CCc1nc2c(c3c(s2)CCCC3)c4n1c(nn4)SCC C00413756
c1ccc(c(c1)c2nc(no2)c3ccccn3)I C00466656
Cc1ccc(cc1)N2CC=C(O[P@@]2(=O)N3CC3)c4ccccc4 C05707110
c1ccc2c(c1)nc(s2)CSc3nnc4n3CCCCC4 C06097085
CCN(c1ccccc1C)C(=O)c2cn(c(=O)c3c2cccc3)C C06724516
Cc1cc2c(cc(=O)oc2cc1C)CSc3nnc(s3)C C07192862
Cc1c(c(on1)C)c2ccc(s2)C(=O)N3CCc4ccccc4C3 C08536051
Cc1ccc(c(c1)Cn2c3ccccc3cc2c4nnc(o4)C)C C09573847
Cc1cc(c(c(c1C)S(=O)(=O)n2c(nc3c2cccc3)C)C)C C14218397
c1ccc(cc1)c2cc(no2)Cn3cc(ccc3=O)Br C21585749
C[C@@H]1CN(C[C@H](O1)C)Cc2c(nc3n2cccc3)c4ccccc4 C22240595
CC(=C[C@H]1[C@@H](C1(C)C)C(=O)N2CCN(CC2)c3nccs3)C C25468083
C[C@H]1c2ccsc2CCN1C(=O)c3cc(on3)c4cccs4 C26297350
c1cc(nnc1SCc2cc3c(c(c2)Cl)OCCO3)Cl C26424428
Cc1cccc(c1)/C=C/C(=O)N2CCN(CC2)c3nc(cs3)C C27774592
c1ccc(cc1)n2c(c(cn2)C(=O)N3CCc4c3cccc4)C5CC5 C30775479
Cc1ccc2nc(c(n2c1)[C@H](C)Cl)c3ccc4c(c3)OCCO4 C31915277
Cc1c2c(nc(c1C#N)SCc3c(snn3)Cl)CCC2 C32776203
CCC1=C(Cc2c1c3c(=O)n(c(=O)n(c3s2)C)C4CCCC4)C C34726809
c1cc(nc2c1cc(cc2)S(=O)(=O)N3CCCCCC3)Cl C35358015
Cc1cc2c(cc1C)n(cn2)c3c(n4ccsc4n3)CCl C35429258
CC(C)c1nc(c2c3c(sc2n1)CCCC3)N4CCOCC4 C35892726
CC[C@@H]1CN(CCO1)Cc2nc3c(c(c(s3)C)C)c(n2)Cl C36769760
CC[C@H]1CN(CCO1)Cc2nc3c(c(c(s3)C)C)c(n2)Cl C36769761
c1cc(ccc1Cc2nnc3n2cnc(c3)Cl)Br C37325231
Cc1cc(c(cc1C(=O)C)F)N2CCN(CC2)C(=O)C(C)(C)C C00617673
CC1=C(C[S@@](=O)N(C1)S(=O)(=O)c2ccc(cc2)Cl)C C00297745
CCN\1C(=O)/C(=C\c2cccs2)/S/C1=N\c3nccs3 C39864807
CCc1cnn2c1N=C(CC2=O)c3cccc(c3)Br C39955913
C[C@]12CCC[C@]1([C@](C3(C2)OCCO3)(C)CCC4(OCCO4)C)C C43762007
CC(C)(C)c1nc(cs1)Cn2c(=O)c(c(cn2)Cl)Cl C48271874
CN(c1ccccn1)S(=O)(=O)c2c(cccc2Cl)Cl C48671910
c1ccc(c(c1)OC(=O)c2cnns2)I C48762350
c1cc2c(cc1Cl)C=C(CO2)/C=C/C(=O)N3CCC(CC3)C#N C61585163
Cc1c(=O)n(c2ccccc2n1)Cc3c(ccc(n3)Cl)Cl C61639258
c1cc2c(cc1c3c(n4c(n3)sc(n4)C5CC5)C#N)CCCC2 C62394930
Cc1ccc(c(c1)S(=O)(=O)N2CCn3c4ccccc4cc3C2)C C62616737
c1ccc2c(c1)cccc2C3=CCN(CC3)C(=O)c4csnn4 C63690601
Cc1nc(cs1)c2ccc(cc2)c3nc(on3)c4cccs4 C64669049
c1ccc2c(c1)nc(s2)[C@@H]3CCCCN3Cn4cc(cn4)Cl C66349879
Cc1cc(on1)[C@H]2CCCN2C(=O)C[C@@H]3C[C@@H](CC(C3)(C)C)C C66615270
Cc1ccc(c2c1N(CCC2)C(=O)[C@H](C)c3c(nn(c3C)C)C)F C66787266
c1c(cc(c(c1Cl)O)Cl)Cc2cc(c(c(c2)Cl)O)Cl C00227260
c1ccc(cc1)c2c3c(nc4c2c(c(s4)C(=O)c5ccccc5)N)CCC3 C02119247
c1ccc(cc1)NCc2c3c(cc(c2O)Br)oc4c3CCCC4 C03147806
c1cc2c(cc1N)[C@@H](O[C@@H](O2)C(Cl)(Cl)Cl)C(Cl)(Cl)Cl C06392445
c1cc(ccc1COc2c(cc(cc2Br)Cl)C(=S)N)Cl C11827500
c1ccc2c(c1)c(c[nH]2)[C@H]3[C@H]4CC=C[C@@H]4c5cccc(c5N3)Br C14544808
c1ccc(c(c1)/C=N/c2ccc(cc2)[C@@H]3[C@@H]4CC=C[C@H]4c5ccccc5N3)O C15163230
c1c(cncc1Br)[C@@H](c2c(c(cc(c2Cl)Cl)Cl)Cl)N C20480922
C[C@@]1(C[C@@H]2C[C@H]1C=C2)C(=O)N[C@@H]3CCc4c(c5cc(ccc5[nH]4)Br)C3 C22623809
CCC(C)(C)[C@H]1CCc2c(sc3c2C(=N[C@@H](N3)c4ccc(s4)C)O)C1 C06202952
c1cc(cc(c1)Br)n2c(cc(n2)c3ccc(cc3)Br)N C35778818
c1ccc(c(c1)c2cc(n(n2)c3ccccc3Br)N)Br C35779095
c1ccc(c(c1)n2c(cc(n2)c3cccc(c3)Br)N)Br C35779097
c1ccc2c(c1)c(c[nH]2)C(=O)Nc3c(cc(cc3Cl)Br)Cl C36166000
c1ccc2c(c1)CC[C@H]3C2=[NH+]C(=[NH+][C@@H]3c4c(cccc4Cl)F)[S-] C36593461
c1ccc2c(c1)c(c(cn2)C(=S)N)Oc3ccccc3Br C36914052
c1cc(ccc1c2c(noc2N)c3ccc(cc3)Br)Br C36936700
c1cc(ccc1c2c(noc2N)c3cc4c(s3)CCC4)Br C36936714
Cn1c(c(c(n1)c2ccc(cc2)I)c3ccc(cc3)F)N C36937764
Cc1ccc(cc1I)N[C@@H]2C[C@@H](c3c2c(ccc3C)O)C C37056129
c1cc(c(cc1Br)N)SCc2cn3cc(ccc3n2)Cl C37205243
C[C@@H](c1c(ccs1)Br)Nc2cccc3c2cccc3O C37316971
c1cc(cc(c1)Cl)c2c(noc2N)c3ccc(cc3)Br C37349893
c1cc(c(cc1Cl)C(=O)Nc2ccc(cc2Cl)Br)O C37389445
c1cc(cc2c1cc(cc2)Br)OCc3cc(ccc3Cl)N C37403330
c1ccc(c(c1)[C@@H](CNc2ccc(cc2)I)O)Cl C37884858
CC[C@H]1C/C(=C\c2cccs2)/C3=C(C1)[C@@H](C(=C(O3)N)C#N)c4cccs4 C39324398
c1ccc(c(c1)N[C@H](CO)c2ccc(s2)Br)Br C41703034
c1cc(c(cc1F)Br)Oc2c(cc3c(n2)CCC3)C(=S)N C43409165
c1ccc2c(c1)CC[C@H]2NC(=O)Nc3cccc(c3)C4SCCCS4 C43833937
c1ccc(cc1)C(c2ccccc2)Sc3nc4ccc(cc4s3)N C44172768
c1cc(c(c(c1)Cl)Cl)NC(=O)NCc2ccc(s2)Br C49255249
c1csc2c1c(nc(n2)SCc3c(ccs3)Br)N C49832742
Cc1c(c(n(n1)[C@H]2CCCC[C@H]2C(C)(C)C)N)I C49853208
CCC(C)(C)[C@H]1CCc2c(sc3c2C(=N[C@@H](N3)c4c(ccs4)C)O)C1 C04554592
c1ccc2c(c1)cc3ccccc3c2[C@H]4Nc5c(c6c(s5)CCCC6)C(=O)N4 C02052831
Cc1ccc(c(c1O)C)NCc2cc(c(o2)Br)Br C50360501
c1ccc2c(c1)cc(c(n2)N)COc3cccc(c3)I C50832792
c1cc(ccc1c2c(noc2N)c3ccc(s3)Cl)Br C51172380
c1ccc(cc1)/C=C\2/CCC[C@@H]3C2=NN([C@@H]3c4ccccc4)C(=[NH2+])[S-] C34856969
C[C@@]12CCCC[C@H]1Cc3c(nc(nc3Cc4ccccc4Cl)N)C2 C39292769
Cn1c(c(c(n1)C2CCCCCC2)c3ccccc3Br)N C55334212
Cc1c(nc(s1)[C@H](c2ccc(cc2)C(C)(C)C)N)c3ccccc3 C58432482
Cc1c(c(n(n1)[C@H](C)c2cc(ccc2Cl)Cl)N)I C43681715
c1cc(ccc1CSc2nc3ccc(cc3s2)N)I C59462467
c1cc2cccnc2c(c1)[C@H](c3cc(ccc3Br)Br)N C61413653
c1ccc2c(c1)ccc(c2Br)OCc3c(ccc(n3)N)Cl C61640506
Cc1ccc(cc1C)c2c(noc2N)c3ccc(s3)Br C61681344
Cc1cc(cc(c1)NC(=S)Nc2ccc(cc2C)Br)C C13659080
CCCn1c2ccccc2nc1c3cc(ccc3N)I C62824240
COC(=O)c1c(c(cs1)I)I C04088416
c1ccc2c(c1)C(c3ccccc3S2)[C@H](Cc4ccccn4)c5ccccn5 C00701928
CC(=O)OC[C@H](C12C[C@H]3C[C@@H](C1)CC(C3)(C2)Br)Br C04831005
Cc1c(c(sc1I)I)I C04991191
C[C@@H](c1ccccc1)N2C(=O)/C(=C\c3ccc(cc3Cl)Cl)/SC2=S C05050199
CCCC(=O)Oc1c(cc(cc1Br)Br)Br C01597234
Cc1c2c(c(s1)CSCc3cc(c(cc3OC)CSC2)OC)Br C05837484
c1ccc\2c(c1)-c3ccccc3C(=O)/C2=C(/Br)\I C06003818
c1ccc(c(c1)CSC2=N/C(=C\c3ccc(o3)Br)/C(=O)S2)Cl C08397921
Cc1ccccc1/C=C/C(=O)c2cc(cc(c(=O)c2O)Br)Br C08397924
c1cc2c(cc1I)c3cc(ccc3n2CCC#N)I C09444131
c1c(cc(c(c1C(=O)CBr)O)I)I C15230250
c1cc(ccc1C(=O)C(=O)c2ccc(cc2)I)I C16133845
C[C@@H](c1ccccc1)N2C(=O)/C(=C/c3ccc(c(c3)Cl)Cl)/SC2=S C02677772
Cc1ccc(c(c1)I)OCCN2CCc3ccccc3C2 C20322843
c1cc(c(cc1Br)C=O)OCc2cc(ccc2F)Br C20482880
Cc1cc(c(n1c2c(cc(cc2Br)Br)Br)C)C=O C20504765
c1ccc2c(c1)[C@H](CCS2)NC(=O)c3ccccc3I C21900176
c1ccc2c(c1)[C@@H]3C[C@H]2C4(C(C35SCCS5)Br)SCCS4 C01650616
c1cc2c(cc1Cl)[C@@H](CCS2)NC(=O)c3cc(sc3)Br C32463000
CN(Cc1ccc(s1)Br)C(=O)/C=C/c2ccc(cc2)Br C32503807
CN(Cc1ccc(s1)Br)C(=O)/C=C/c2cccc(c2)Br C32503946
COc1ccc(cc1C(=O)c2ccc(s2)Br)I C35369293
CN[C@@H](c1cc(sc1Br)Br)c2c(c(c(c(c2F)F)F)F)F C36302533
CC[C@@H]1c2ccsc2CCN1C(=O)CC34C[C@H]5C[C@@H](C3)CC(C5)(C4)Br C32781337
c1ccc(c(c1)Cn2c3ccc(cc3nc2CCCl)Br)Cl C36909451
Cc1cc(c(n1c2cccc(c2)I)C)C(=O)[C@@H](C)Cl C37327063
c1cc2n(c1)CCCN([C@@H]2c3cc(c(cc3F)F)F)Cc4ccc(cc4)Cl C37523385
CCO[C@H]1CC[C@]2(C1)C[C@@H](CN2I)I C39507449
CCO[C@H]1CCCN([C@@]12CC[C@@H](C2)Br)I C39512903
CS[C@H]1CCCN([C@@]12CC[C@@H](C2)I)I C39512969
CCO[C@@H]1CC[C@]2(C1)[C@@H](CCCN2Br)I C39513399
CCO[C@H]1CC[C@]2(C1)[C@@H](CCCN2Br)I C39513400
CCO[C@H]1CC[C@@]2(C1)[C@@H](CCCN2I)I C39513446
CS[C@@H]1CCC[C@@]2(C1)CCC[C@@H](N2Br)I C39525474
c1ccc2c(c1)[C@@H](C(=CN2)C#N)C(Br)(Br)Br C39930805
c1c(cncc1Br)[C@@H](c2cc(sc2Br)Br)O C40261155
c1cc(ccc1[C@@H](c2cc(cnc2)Br)Br)Br C40279142
Cc1cccc(c1I)C(=O)N(C)[C@H](C)c2cccs2 C48093452
CN(Cc1ccccc1Br)C(=O)c2c(ccs2)Br C48502271
C=C(CNC(=O)c1cc(c(s1)Br)Br)Br C49298988
C[C@@H](c1ccc(cc1Cl)Cl)S(=O)(=O)Cc2ccc(s2)Br C49413463
CC(C)C(=O)[C@@H](Cc1ccccc1I)Br C52229121
CC(=O)[C@H](Cc1c(cc(cc1Br)Br)Br)Br C52229138
c1cc(ccc1C[C@@H](C(=O)C2CC2)Br)I C52229188
CCC(=O)[C@@H](Cc1c(cc(cc1Cl)Br)Cl)Br C52229283
CC(=O)c1ccc(o1)c2c(cc(cc2Br)Br)Br C52924037
c1ccc2c(c1)C(=O)C(C2=O)(c3ccc(cc3)I)Br C59500766
C1[C@@H]2[C@H]3[C@@H]([C@H]1[C@H]4[C@@H]2O4)[C@]5(C(=C([C@@]3(C5(Cl)Cl)Cl)Cl)Cl)Cl C00607816
c1c(c(cc(c1Br)Br)I)F C63339621
c1ccc(c(c1)CN2c3ccccc3[C@](C2=O)(CC(=O)c4ccc(s4)Cl)O)Cl C01064803
CC(C)c1cc(c(s1)NC(=O)c2ccccc2I)C(=O)OC C00685916
Cc1ccc(cc1)/C=C\2/C(=O)N(C(=S)S2)CCC(=O)NC34CC5CC(C3)CC(C5)C4 C08766295
Cc1c(sc(n1)SCC(=O)Nc2nccs2)Cc3cc(ccc3Cl)Cl C08818949
c1cc(ccc1C2(CCCC2)C(=O)OCC(=O)Nc3c(c(c(c(c3F)F)F)F)F)F C03237359
CCc1ccc(cc1)NC(=O)[C@H]2c3ccccc3C(=O)N([C@@H]2c4cccs4)CC(C)C C09433032
Cc1ccc(c(c1)Cl)NC(=O)[C@H]2c3ccccc3C(=O)N([C@@H]2c4cccs4)CC(C)C C09433188
C[C@H](c1ccccc1)NC(=O)[C@@H]2c3ccccc3C(=O)N([C@@H]2c4cccs4)C5CCCC5 C09433706
COc1ccc(cc1)CNC(=O)CSc2c3ccc(cc3nc4c2CCCC4)Cl C09612217
c1cc(c(cc1Cl)SCCN2C(=O)[C@]3(CCCc4c3ccs4)NC2=O)Cl C09868876
c1cc(sc1)c2c(nc3cc(ccc3n2)NC(=S)N4CCSCC4)c5cccs5 C09934944
COc1ccc(cc1)SCC(=O)Nc2nc(cs2)c3ccc(s3)Br C10022729
CCOc1ccc(cc1)CC(=O)Nc2nc(cs2)c3ccc(s3)Br C10589335
CSc1ccc(cc1)c2csc(n2)NC(=O)Cc3csc(n3)c4cccs4 C11423078
Cc1ccc2cc(ccc2n1)c3cc(cc4c3O[C@@H](C4)CNC(=O)CCC(F)(F)F)C C12134388
COc1cc2c(cc1OC)[C@@H](N(CC2)C(=S)N[C@H]3C[C@H]4CC[C@@H]3C4)c5ccccc5 C13069647
CC(C)Cc1cc2c(s1)SCC(=O)N2CC(=O)NCc3ccc(cc3Cl)F C13358699
CCN(c1ccccc1)C(=O)c2cccc3c2N[C@@H]([C@H]4[C@@H]3C=CC4)c5ccc(cc5)N(C)C C13644970
CS(=O)(=O)NCCc1ccc(s1)c2csc(n2)c3cccc(c3)Br C14103365
Cc1ccccc1[C@@H]2[C@@H]3CC=C[C@@H]3c4cc(ccc4N2)S(=O)(=O)N(C)Cc5ccccc5 C14478465
CCN(c1ccccc1)C(=O)c2cccc3c2N[C@H]([C@@H]4[C@@H]3C=CC4)c5ccccc5OCC C14545765
Cc1ccc(cc1)n2c(c(cc2c3ccc(cc3)Cl)C(=O)NCCc4ccccn4)C C16532271
CCOc1cc(ccc1OCc2ccc(c(c2)Cl)Cl)/C=C\3/C(=O)NC(=S)S3 C16689041
CCCn1cc(c2c1ccc(c2)Br)C[C@@H](C)NC(=O)[C@H]3CCOC(C3)(C)C C16888870
c1ccc(cc1)CN[C@@H]2CCc3c(sc4c3c(=O)n(cn4)C5Cc6ccccc6C5)C2 C20454786
CCN(c1ccccc1)C(=O)c2cccc3c2N[C@@H]([C@H]4[C@H]3C=CC4)c5ccccc5OCC C20748897
c1ccc(c(c1)NC(=O)Cc2csc(n2)COc3ccc(cc3)Cl)Br C21743351
c1ccc2c(c1)C3C[C@@H](C2c4c3cccc4)CNC(=O)COCc5nc6ccccc6s5 C22527512
CN1CCc2c(sc(c2c3nc4ccccc4s3)NC(=O)Cc5cccs5)C1 C22673983
Cc1nc(cs1)c2ccc(cc2)CNC(=O)Cc3csc(n3)c4ccc(cc4)Cl C24342387
C[C@H](c1ccc2ccccc2c1)NC(=O)CSc3nn(c(=S)s3)c4ccccc4 C25210075
CN(Cc1ccc(c(c1)Cl)Cl)C(=O)[C@H](c2ccccc2)NC(=O)c3cccs3 C25537401
c1ccc2c(c1)c(=O)n(c(n2)c3ccccc3F)NCc4ccc(cc4)Br C27531332
CSc1ccc(c(c1)C(=O)Nc2cnn(c2)Cc3ccc(cc3)Br)Cl C28231495
c1ccc(c(c1)/C=C/C(=O)OCC(=O)Nc2ccccc2I)Cl C28784236
CCOc1ccccc1/C=C/C(=O)Nc2nc(cs2)c3ccc(cc3)Br C01986468
c1cc(c(cc1Cl)Cl)CSc2nnc(s2)NC(=O)/C=C/[C@H]3CCC=CC3 C33423578
c1ccc(cc1)/C(=N\S(=O)(=O)c2ccccc2)/Nc3ccccc3I C08816642
c1ccc(cc1)[C@@H]2CCC[C@H]2CNC(=O)[C@@H]3c4ccccc4C(=O)N5[C@@H]3c6ccccc6CC5 C34860266
c1cc(ccc1CNC(=O)COC(=O)C23C[C@H]4C[C@@H](C2)CC(C4)(C3)Br)Cl C18038078
c1ccc(cc1)c2cn(cn2)C[C@@H](COc3ccc4ccccc4c3Br)O C08670824
C[C@H](c1ccc(cc1)CC(C)C)C(=O)NN2C(=O)/C(=C/c3ccccc3)/SC2=S C01245390
c1ccc(c(c1)CNC(=O)c2c3ccccn3c(n2)SCc4ccc(cc4)Cl)F C39230777
c1ccc(cc1)CNC(=O)[C@H]2[C@H]([C@@H]([C@@H]3N2C=CC=C3)C(=O)c4ccccc4)c5ccccc5 C33920437
Cc1ccc2c(c1)sc(c2Cl)C(=O)NCCS(=O)(=O)Cc3ccccc3Cl C41305032
c1cc(ccc1c2nc(cs2)CCNC(=O)C3(CCOCC3)c4ccc(cc4)F)F C49504747
c1ccc(cc1)c2csc(n2)c3ccc(cc3)CNS(=O)(=O)c4ccc(cc4)F C49597423
C[C@H](c1ccc(c(c1)Br)OC)NS(=O)(=O)c2ccc(c(c2)Cl)F C30428475
Cc1cc(ccc1Br)n2c(cc(c2C)/C=C(\C#N)/C(=O)NCc3ccccc3)C C59533842
c1ccc(cc1)CNC(=O)[C@@H]2[C@@H]([C@H]([C@H]3N2C=CC=C3)C(=O)c4ccccc4)c5ccccc5 C15770280
c1cc(c2c(c1OC(F)F)c(c(s2)C(=O)NC[C@H]3CCCO3)Cl)Br C02782628
CCOC(=O)c1c(csc1NC(=O)c2ccc(cc2)Br)c3cccs3 C00704127
COC(=O)c1c(csc1NC(=O)Cc2ccc(cc2)Br)c3cccs3 C00652018
C[C@@H](c1ccc(cc1)Cl)NC(=O)CSCc2cc3c(cc2Br)OCO3 C09348969
Cc1ccc(cc1)CN2c3ccccc3S[C@@H](C2=O)[C@H](C)C(=O)NCc4cccs4 C09692905
CCc1ccc(cc1)[C@H](c2cccs2)NC(=O)C3CCN(CC3)C(=O)c4cccs4 C10447728
c1ccc2c(c1)cccc2S(=O)(=O)N3CCC[C@@](C3)(Cc4cccc(c4)Cl)CO C12439354
C[C@H](c1ccccc1Br)NC(=O)C2CCN(CC2)C(=O)/C=C/c3ccccc3 C12997999
c1cc(ccc1Cc2cnc(s2)NC(=O)c3cc(cnc3)Br)Br C13001962
CCN(CC)S(=O)(=O)c1ccc2c(c1)[C@@H]3C=CC[C@@H]3[C@@H](N2)c4ccc(cc4)SC C14551915
Cc1ccccc1CC(=O)NC[C@H]2Cc3cc(cc(c3O2)c4ccc(s4)C(=O)C)F C14879328
Cc1ccc(cc1)N2[C@@H]([C@H](CCC2=O)C(=O)Nc3ccc(c(c3F)F)F)c4cccs4 C15002363
CCn1c2ccccc2nc1SCC(=O)Nc3ccccc3I C15418626
Cc1cccc2c1nc(cc2C(=O)NCc3cccc(c3)Br)c4ccncc4 C16392462
c1ccc2c(c1)[C@@](C(=O)N2Cc3ccc(cc3Cl)Cl)(CC(=O)c4cccs4)O C17086729
COc1ccc(cc1F)c2csc(n2)NC(=O)c3ccccc3I C18706897
CN(CCCNC(=O)c1ccc(cc1Cl)Cl)C(=O)c2ccc(cc2Cl)Cl C19074961
COc1ccc(cc1)[C@@H]2c3cccn3CCN2C(=S)Nc4cccc(c4)Br C03582510
CCOc1ccc(cc1)[C@@H]2CC3=C([C@H](CC(=O)N3)c4ccc(c(c4)Br)F)C(=O)C2 C21229232
c1ccc2c(c1)CCN(C2)Cc3ccc(cc3)C(=O)N/N=C/c4ccccc4C(F)(F)F C22022756
c1ccc2c(c1)C3C[C@@H](C2c4c3cccc4)CNC(=O)C5CCN(CC5)C(=O)c6cccs6 C22527472
c1ccc(c(c1)NS(=O)(=O)c2cccc(c2)OC(F)(F)F)I C22957251
C=CCSc1nnc(s1)NC(=O)CC23C[C@H]4C[C@@H](C2)CC(C4)(C3)Br C16008502
c1cc(ccc1SCc2nc(c3c4c(sc3n2)CCC4)NCc5ccncc5)Cl C25387756
Cc1ccc(cc1)n2c(c(c(n2)C)NC(=O)CCCc3ccc(s3)Br)C C25515610
CCN(Cc1ccc(s1)Cl)C(=O)c2ccc(c(c2)NC(=O)c3cccs3)Cl C26855564
Cc1ccc(c(c1)Br)NC(=O)CSCc2cc3c(c(c2)Cl)OCCO3 C28259257
C[C@H](c1ccc(c(c1)F)F)NC(=O)c2ccccc2SCc3cn4ccccc4n3 C28433421
Cc1ccc2cc(ccc2c1)c3c([nH]c(n3)c4ccc(cc4)[S@](=O)C)c5ccncc5 C28823973
Cc1ccc(cc1)n2c(c(c(n2)C)NC(=O)CSc3ccc(cc3)Br)C C31026375
c1ccc(cc1)/C=C/C(=O)Nc2nnc(s2)SCc3ccc(cc3)Br C16972103
CC(C)NC(=O)[C@@H]1CS[C@H](N1C(=O)c2ccccc2Cl)c3ccc(cc3)C(C)(C)C C35192464
Cc1ccccc1[C@H]2[C@H]3CC=C[C@@H]3c4cc(ccc4N2)S(=O)(=O)N(C)Cc5ccccc5 C36557821
Cc1ccccc1Cn2c3cc(sc3cc2C(=O)NCc4ccco4)Br C37541586
CN(C)c1ccc(cc1)CNC(=O)Cn2c3ccc(cc3cc2c4cccs4)Cl C08590188
COc1ccc(cc1)CNC(=O)CSc2c3cc(ccc3nc4c2CCCC4)Cl C08596642
c1ccc(cc1)c2cn(cn2)C[C@H](COc3ccc4ccccc4c3Br)O C08670825
c1cc(ccc1Cc2cnc(s2)NC(=O)COc3ccc4c(c3)CCC4)Br C39856632
c1cc(oc1)CNC(=O)c2cc3c(n2Cc4ccc(c(c4)F)F)c(cs3)Br C40412453
c1ccc(cc1)c2csc(n2)SCC(=O)N/N=C/c3ccc(cc3)Br C40924261
CC(C)c1cc(ccc1OCC(=O)Nc2nc(cs2)c3ccccc3)Br C40943177
C[C@H]1CN(C[C@@H](O1)C)Cc2ccc(cc2)CNC(=O)c3c(c4ccccc4s3)Cl C46793391
c1cc(sc1)CSc2nnc(s2)NC(=O)Cc3ccc(cc3)Br C57746724
Cc1c(scc1C(=O)NCC2CCC(CC2)c3c(cc(cn3)Cl)c4ccncc4)C C57774319
Cc1c(c(c(n1c2ccccc2)C)Br)/C=N/NC(=O)CSc3ccccc3 C20243683
c1cc2cccnc2c(c1)SCC(=O)Nc3nc(cs3)c4ccc(cc4)Br C58948215
C[C@H]1CN(C[C@@H](O1)C)Cc2ccccc2CNC(=O)c3c(c4ccccc4s3)Cl C59058835
CC(C)(C)[C@@H](c1cccs1)NC(=O)Cc2cc3c(cc2Br)OCCO3 C59280270
c1ccc(c(c1)C(F)(F)F)S(=O)(=O)Nc2ccccc2N3CCc4c(ccs4)C3 C60378600
c1cc(c(cc1F)Br)OCC(=O)Nc2cc(ccc2N3CCSCC3)Cl C65575645
c1ccc2cc(ccc2c1)S(=O)(=O)NC[C@H](c3ccccc3Cl)c4c[nH]c5c4cccc5 C02635371
CCOc1cc(cc(c1O)Br)[C@H]2C3=C(CC(CC3=O)(C)C)c4c5ccccc5ccc4N2 C02994376
Cc1c(sc(n1)/N=N/c2c(cc(cc2Br)Br)Br)N C08386671
c1ccc(cc1)n2c3c(sc2=S)C(=O)N[C@@H](N3)c4ccc(cc4)OCc5ccc(cc5Cl)Cl C03666698
c1cc2c(cccc2Br)c(c1)C(=O)NC(=S)Nc3c(c4c(s3)CCCC4)C#N C09142311
Cc1cc(cc(c1)NC(=S)NC(=O)/C=C/c2ccc(o2)c3ccc(cc3Cl)Cl)C C09064742
Cc1ccc(c(c1)Cl)C(=O)N/N=C/c2cc(c(c(c2)Br)O)Br C09190631
Cc1ccc(cc1CN2c3ccc(cc3[C@@](C2=O)(c4c[nH]c5c4cccc5)O)Br)C(C)C C09614515
c1ccc(c(c1)[C@H]2C3=C(C[C@@H](CC3=O)c4cccs4)Nc5ccccc5N2)I C01077687
c1ccc2c(c1)c(c(s2)C(=O)NC(=S)Nc3ccc(c(c3)Cl)Br)Cl C12496174
c1cc(c(c(c1)Cl)Cl)NC(=S)Nc2ccn(n2)Cc3ccc(c(c3)Cl)Cl C13330374
c1ccc(c(c1)Cn2cc(c(n2)NC(=S)Nc3cc(cc(c3)Cl)Cl)Cl)Cl C13330378
Cc1cccc2c1[nH]c(cc2=O)CSc3ccccc3NC(=O)C45CC6CC(C4)CC(C6)C5 C13370379
CC[C@H](C)NC(=O)c1cccc2c1N[C@H]([C@@H]3[C@@H]2C=CC3)c4ccc5c(c4)c6ccccc6n5CC C13643097
Cc1cccc(c1NS(=O)(=O)c2ccc3c(c2)[C@@H]4C=CC[C@@H]4[C@@H](N3)c5ccccc5F)C C14165989
Cc1ccc(c2c1nc(s2)NC(=S)NC(=O)c3ccccc3I)C C14270805
Cc1cc(c2c(c1)sc(n2)NC(=S)NC(=O)c3cccc(c3)I)C C14270827
CC(C)(C)NS(=O)(=O)c1ccc2c(c1)[C@@H]3C=CC[C@@H]3[C@@H](N2)c4cccc(c4Cl)Cl C14476997
CC[C@H](C)NS(=O)(=O)c1ccc2c(c1)[C@H]3C=CC[C@@H]3[C@@H](N2)c4cccc(c4Cl)Cl C14477254
COc1ccc2ccccc2c1[C@H]3[C@H]4CC=C[C@@H]4c5cccc(c5N3)C(=O)NCCc6ccccc6 C14544225
C[C@H](c1ccccc1)NC(=O)c2cccc3c2N[C@H]([C@@H]4[C@@H]3C=CC4)c5c6ccccc6ccc5OC C14544257
CC(C)NS(=O)(=O)c1ccc2c(c1)[C@H]3C=CC[C@H]3[C@@H](N2)c4c5ccccc5cc6c4cccc6 C14549256
Cc1ccc(cc1C)NS(=O)(=O)c2ccc3c(c2)[C@@H]4C=CC[C@@H]4[C@@H](N3)c5ccc(cc5)SC C14551721
Cc1ccc(cc1C)NS(=O)(=O)c2ccc3c(c2)[C@H]4C=CC[C@H]4[C@@H](N3)c5ccc(cc5)SC C14551724
CCc1cc(ccc1NC(=S)NC(=O)c2ccc(o2)c3ccc(cc3)Cl)I C01858890
Cc1cc(ccc1I)n2c(cc(c2C)C=NNC(=S)Nc3ccccc3)C C16282371
C[C@@H]1CCc2c(sc(c2C(=O)NC3CC3)NC(=O)c4c(c5c(cccc5s4)F)Cl)C1 C20562936
CCCCNC(=O)c1cccc2c1N[C@@H]([C@H]3[C@H]2C=CC3)c4ccc5c(c4)c6ccccc6n5CC C20685337
CC(C)NS(=O)(=O)c1ccc2c(c1)[C@H]3C=CC[C@@H]3[C@H](N2)c4c5ccccc5cc6c4cccc6 C20753497
Cc1cccc(c1NS(=O)(=O)c2ccc3c(c2)[C@@H]4C=CC[C@H]4[C@H](N3)c5ccc(cc5)SC)C C20759052
c1ccc2c(c1)N[C@@H](C3=C(N2)C[C@@H](CC3=O)c4cccs4)c5ccc(cc5)Br C21222758
c1ccc2c(c1)N[C@H](C3=C(N2)C[C@H](CC3=O)c4cccs4)c5ccc(cc5)Br C21222760
c1ccc2c(c1)N[C@@H](C3=C(N2)C[C@H](CC3=O)c4cccs4)c5ccc(c(c5)Br)F C21238419
c1ccc(c(c1)NC(=O)CNc2ccc(cc2Cl)I)Br C29649536
c1ccc(cc1)CCNC(=O)c2c3c(sc2NC(=O)c4ccccc4Br)CCCC3 C33430677
CCn1c2ccccc2c3c1ccc(c3)[C@@H]4[C@H]5CC=C[C@@H]5c6cccc(c6N4)C(=O)NCc7ccccc7 C36550995
c1ccc(cc1)COc2ccc(cc2)[C@@H]3[C@H]4CC=C[C@@H]4c5cccc(c5N3)C(=O)NC6CCCCC6 C14469849
c1ccc(cc1)Cc2ccc(cc2)[C@H](CNI)N3CCN[C@@H](C3)Br C39531326
CNc1ccc(cc1C(=O)Nc2c(cc(cc2Br)Br)Br)Cl C50745922
CCn1c2ccccc2c3c1ccc(c3)[C@@H]4[C@@H]5CC=C[C@H]5c6cccc(c6N4)C(=O)NC7CCCCC7 C20684657
c1ccc(cc1)c2ccc(o2)/C=C/C(=O)NC(=S)Nc3c(cc(cc3Cl)Cl)Cl C57315771
c1ccc(cc1)C(c2ccccc2)c3nc4c(o3)cc(c(c4Br)N)Br C57326817
Cc1ccc(cc1Cl)c2ccc(o2)/C=C/C(=O)NC(=S)Nc3ccc(cc3C)Br C22748106
c1ccc(cc1)NS(=O)(=O)c2ccc3c(c2)[C@H]4C=CC[C@H]4[C@H](N3)c5c(cccc5Cl)Cl C58845599
Cc1ccc(cc1C)C(=O)NC(=S)Nc2ccc(c(c2)Cl)c3nc4ccccc4s3 C22532886
c1ccc(cc1)NC(=O)c2c3c(sc2/N=C/c4cc(cc(c4O)Cl)Cl)CCCC3 C59198936
c1ccc(cc1)Nc2ccccc2N3C(=O)/C(=C/c4cc(ccc4O)Br)/SC3=S C59397641
CCOc1cccc(c1O)[C@H]2CC(=N[C@H](N2)c3ccc(cc3)Cl)c4ccc(cc4)Br C53362998
COc1ccc(cc1)C2=N[C@H](N[C@@H](C2)c3cc(ccc3O)Cl)c4ccc(c(c4)Br)F C53364671
c1ccc2c(c1)c(c(s2)C(=O)NCCCNC(=O)c3c(c4ccccc4s3)Cl)Cl C13969063
C[C@H]1CCc2c(sc3c2c(nc(n3)C4CC4)SCC(=O)Nc5ccccc5)C1 C01377246
CCOC(=O)c1c2c(sc1NC(=O)c3cc(cs3)Br)CCCC2 C02731338
Cc1ccccc1CN2c3ccc(cc3[C@](C2=O)(CC(=O)c4cccs4)O)Cl C04553472
Cc1ccccc1CN2c3ccccc3[C@](C2=O)(CC(=O)c4cc(c(cc4C)C)C)O C04555140
Cc1ccc(c(c1)C)C(=O)C[C@@]2(c3ccccc3N(C2=O)Cc4cc(ccc4C)C)O C04556258
[H]/N=C/1\C=C(C[C@H]([C@H]1c2nc3ccccc3s2)C)[C@@H](C#N)c4nc5ccccc5s4 C05728422
c1cc(ccc1C(=O)Nc2ccc(cc2)C34CC5CC(C3)CC(C5)C4)N6CCCC6=O C06225373
CCCCC(=O)N1c2ccccc2NC3=C([C@@H]1c4ccc(cc4)SC)C(=O)CCC3 C06720447
Cc1cc(c2c(c1)sc(n2)N3CCC[C@H](C3)C(=O)N[C@@H]4CCCc5c4cccc5)C C06821351
CS(=O)(=O)Nc1ccc(cc1)c2csc(n2)c3cccc(c3)Br C07109613
Cc1c(sc2c1c(=O)[nH]c(n2)[C@@H](C)Sc3nc(cs3)c4ccc(cc4)F)C C03533972
c1ccc(cc1)c2c(n3ccsc3n2)[C@@](c4nc5ccccc5s4)(C(F)(F)F)O C09367004
COc1ccc(cc1)[C@@H]2CC3=C([C@@H](CC(=O)N3)c4ccc(cc4)Br)C(=O)C2 C09560053
Cc1c(scn1)CCC(=O)N2CCc3c4ccccc4[nH]c3[C@@H]2c5ccccc5F C12058055
c1ccc(c(c1)NC(=O)c2ccc(cc2)Cn3cc(cn3)Br)Br C02762469
c1cc(ccc1c2cn3ccsc3n2)NC(=O)c4ccc(cc4)I C00629389
Cc1ccc(s1)[C@H]2[C@H]3CC=C[C@@H]3c4cc(ccc4N2)S(=O)(=O)N5CCCCC5 C14456461
CN(C)S(=O)(=O)c1ccc2c(c1)[C@@H]3C=CC[C@@H]3[C@@H](N2)c4cccc(c4Cl)Cl C14477001
c1ccc(cc1)n2c(=O)c(c(cn2)NCCc3ccc(s3)Br)Cl C14808929
Cc1ccccc1NC(=O)[C@@H](C)N2C(=O)/C(=C/C(=C/c3ccccc3)/C)/SC2=S C15045609
c1ccc(cc1)c2c(cn(n2)c3ccccc3)C(=O)Nc4ccccc4Br C16027674
Cc1ccccc1NC(=O)CN2C(=O)/C(=C\C(=C\c3ccccc3)\C)/SC2=S C16746049
c1cc(ccc1c2c(n3c(n2)SCC3)CNC(=O)C45CC6CC(C4)CC(C6)C5)F C17156431
COc1cc2c(cc1OC)NC3=C([C@H]2c4ccccc4)C(=O)C[C@H](C3)c5cccs5 C18197775
Cc1ccsc1C(=O)NCCN2Cc3ccccc3O[C@@H](C2)c4ccccc4F C19835432
COc1cc(cc(c1OC)OC)[C@@H]2[C@@H]3CC=C[C@H]3c4cc(ccc4N2)Br C19888360
C#CCOc1c(cc(cc1Cl)C2C3=C(CCCC3=O)NC4=C2C(=O)CCC4)Cl C19973649
COc1cc(c(cc1NC(=O)C2=Cc3c(c4c(s3)CCCC4)CS2)Cl)OC C20557418
c1ccc2c(c1)nc(s2)NC(=O)COc3ccc(cc3)I C21001632
c1ccc(c(c1)Nc2ncc3c(n2)CCN(C3)Cc4cccc(c4)Br)F C21639639
c1cc(ccc1C[C@H]2C(=O)N/C(=N/N=C/c3ccc(cc3)Cl)/S2)Br C22109371
CN1CCc2c(sc(c2c3nc4ccccc4s3)NC(=O)c5cccs5)C1 C23153870
Cc1ccc(cc1NC(=O)/C=C/c2ccc(s2)c3ccccc3F)S(=O)(=O)C C24834235
c1cc(ccc1Cc2cnc(s2)NC(=O)c3cc(ccn3)Cl)Br C24888915
Cc1ccc(cc1)c2c(sc(n2)NC(=O)COc3ccccc3Br)C C27698678
CC(C)c1nc(cs1)CC(=O)Nc2nc(cs2)c3ccc(cc3Cl)Cl C31680749
c1ccc(cc1)CCNC(=O)[C@H]2Cc3ccccc3N4[C@@H]2CN(CC4)c5ccccc5 C35869914
C/C=C\[C@@H](C(=O)NC(C)(C)C)N(c1cccc(c1)Cl)C(=O)C#Cc2ccccc2 C36484528
c1ccc2c(c1)CCC[C@@H]2NC(=O)c3ccc4c(c3)sc5n4cc(n5)c6ccc(cc6)F C08588811
c1cc(ccc1NC(=O)c2cc(on2)c3ccc(c(c3)F)F)I C40986634
CN(Cc1ccc(o1)Br)C(=O)Nc2ccc(cc2Cl)Br C48474607
C[C@H](c1ccc(cc1)Br)NCc2ccc(cc2Br)[N+](=O)[O-] C49525877
CC(C)(C)NC(=O)[C@@H](c1ccccc1)N(c2ccccc2)C(=O)C#Cc3ccccc3 C36609614
Cc1ccc2c(c1)sc(n2)NC(=O)COc3ccc(cc3)C4SCCCS4 C57764358
Cc1ccc2c(c1)sc(n2)NC(=O)c3ccccc3SCc4csc(n4)C C58549381
c1ccc(c(c1)/C=C(/c2nnc(s2)C(=O)Nc3ccc(cc3)Cl)\Cl)Cl C58681062
c1ccc(c(c1)C(=O)Nc2ccc3c(c2)sc(n3)SCc4ccccn4)Cl C59417570
Cc1cc(c(n1c2ccc3ccccc3c2)C)/C=C(\C#N)/C(=O)NCc4cccs4 C59534547
c1ccc2c(c1)c(c[nH]2)CCC(=O)N3CCO[C@@H](C3)c4ccc(cc4)Br C60065073
c1ccc2c(c1)cc3ccccc3c2[C@@H]4Nc5ccccc5C(=O)N4C[C@@H]6CCCO6 C66132085
c1ccc(c(c1)CC(=O)NC2=C(C(=O)c3ccccc3C2=O)Cl)F C00006561
c1ccc(cc1)CC(=O)Nc2nc3c(c4c(s3)CCCC4)c(=O)s2 C01462606
Cc1nc(cc(n1)Nc2ccccc2)c3cc(cnc3)Br C01495494
c1ccc2c(c1)OC[C@H](O2)CNC(=O)c3cc(sc3Cl)Cl C00157821
c1cc(oc1)C(=O)Nc2nc(cs2)c3cc(sc3Cl)Cl C00567820
CCn1c(c(cn1)Br)C(=O)Nc2cccc(c2C)Cl C01432687
CC(=O)Nc1cc(nn1c2ccccc2)c3ccc(cc3)Br C00973623
Cc1c(sc2c1c(=O)[nH]c(n2)CSc3ccc4ccccc4n3)C C05627000
Cc1ccccc1C(=O)N/N=C/c2ccc(o2)I C06217952
c1cc(ccc1S(=O)(=O)N/N=C\2/C[C@@H]3[C@@H]2CC=C3)Br C05675210
c1cc(c(cc1Cl)c2csc(n2)NC(=O)[C@H]3CCCO3)Cl C10100602
Cc1c(c(n(n1)C)Cl)/C=C/C(=O)Nc2ccccc2Br C14206024
Cc1ccc(c2c1N[C@@H]([C@@H]3[C@@H]2C=CC3)c4ccc(cc4)SC)[N+](=O)[O-] C14551817
Cc1cc(cc2c1N[C@H]([C@H]3[C@@H]2C=CC3)c4ccc(cc4)SC)[N+](=O)[O-] C14551844
Cc1c-2c(oc1C(=O)NCC3CCCCC3)CCc4c2nc(s4)C C15869927
CC1CC[NH+](CC1)Cc2c(ccc3c2O/C(=C\c4cccs4)/C3=O)[O-] C20503417
Cc1cc(cc2c1N[C@H]([C@H]3[C@H]2C=CC3)c4ccc(cc4)SC)[N+](=O)[O-] C20758714
C#Cc1cccc(c1)NC(=O)c2c3c(n(n2)c4ccc(cc4)F)CCC3 C23080991
c1cc(sc1c2csc(n2)NC(=O)c3cc(ccn3)Cl)Cl C24093736
C[C@H](C(=O)N1CCc2c(ccs2)C1)Nc3nc4ccccc4s3 C25710579
Cc1cccc(n1)NC(=O)c2c(nc(s2)c3cccc(c3)Cl)C C28194760
c1ccc2c(c1)nc(s2)CNC(=O)c3cc4cc(ccc4o3)Cl C30971496
c1ccc2c(c1)c(c(s2)C(=O)NCc3cn4ccccc4n3)Cl C28833820
c1ccc(cc1)c2cc3c(s2)ncnc3S[C@@H]4CCCCNC4=O C32871688
C[C@@H]1Cc2cccc3c2n1cc(c3=O)C(=O)Nc4ccc(cc4)C(C)C C33088847
c1cc(c(cc1Br)F)Oc2c(n3ccsc3n2)CO C35429491
c1cc(oc1CNc2cc3c(cc2Cl)OCCO3)Br C36922435
c1cc(c(cc1Cl)Cl)c2csc(n2)NC(=O)[C@H]3CCCO3 C00483936
c1ccc(c(c1)c2csc3c2c(=O)[nH]c(n3)Cc4ccccn4)Cl C13865651
c1ccc2c(c1)c(=O)n(s2)CC(=O)NC34CC5CC(C3)CC(C5)C4 C06053245
c1cc(ccc1C2(CCCC2)C(=O)Nc3c4c(no3)CSC4)Cl C44449772
c1ccc(cc1)NC(=O)/C=C/c2c(ccc3c2OCO3)Br C48545686
c1ccc(cc1)c2cnoc2NC(=O)c3ccccc3Br C49735580
Cc1cccn(c1=O)CC(=O)Nc2cc(c(cc2Cl)Cl)Cl C49750406
CC\1=NN(C(=O)/C1=C\Nc2c(cccc2Cl)Cl)c3ccccc3 C12436425
CC[C@H]1CCc2c(sc3c2c(=O)[nH]c(n3)Cc4csc(n4)C)C1 C55494500
Cc1c(sc(c1C#N)NC(=O)c2ccc(nc2C)c3ccccc3)C C24464442
Cc1cc(ccc1c2ccc(o2)/C=C(\C#N)/C(=O)NC)Br C58832805
CC1(Cc2c(sc(n2)NC(=O)/C=C/c3ccccc3F)C(=O)C1)C C59017490
c1cc2c(cc1NC(=O)/C=C/c3ccc(s3)Br)OCO2 C05554557
c1cc(c(c(c1)F)NC(=O)/C=C/c2cc3c(c(c2)Cl)OCCO3)F C60520809
C[C@]12CC[C@H](C1(C)C)C[C@@H]2NC(=O)C3CCN(CC3)C(=O)C(C)(C)C C60792133
c1ccc(cc1)c2c(cno2)C(=O)Nc3ccccc3Br C62077035
Cc1ccc(cc1C)C2=C[C@@H](N=N2)C(=O)N[C@H]3CCCc4c3cccc4 C63570019
c1cc2c(cc1C(=O)C[C@H]3c4c([nH]c(=O)s4)SC3=O)CCCC2 C27642384
c1ccc(cc1)[C@H]2c3ccsc3CCN2C(=O)NC[C@@H]4CCCO4 C65517996
Cc1c(c(n(n1)C)NC(=O)[C@H]2C[C@H]2C)c3ccc(cc3)Br C65566787
c1cc(ccc1/C=C/S(=O)(=O)/N=c/2\[nH]ccs2)Br C66246845
CC(=O)NN(c1ccccc1)C(=O)c2c(c3ccccc3s2)Cl C66323672
Cc1cccc(c1NC(=O)N2C[C@H](O[C@H](C2)c3ccccc3)C)C(C)C C67557594
COc1ccccc1NC2=NC[C@@H](S2)CBr C00292371
CCO[P@@](=O)(C#Cc1ccccc1)[C@@H](c2ccc(cc2)F)O C00548002
Cc1c(c(cs1)C(=O)NCc2ccccn2)c3ccccc3 C04748830
CSCc1csc(n1)NC(=O)c2ccc(c(c2)F)F C12230126
Cc1ccccc1[C@H]2[C@H]3CC=C[C@@H]3c4cccc(c4N2)C(=O)N(C)C C14478841
Cc1c(sc(n1)C)C(=O)N[C@H](C)c2ccc(cc2)SC C27165245
Cc1ccsc1CNS(=O)(=O)c2cc(sc2C)C C28324679
c1cc2c(cc1Cl)[C@@H](CCS2)NC(=O)c3cc(ccn3)Cl C28334338
c1ccnc(c1)CCNC(=O)c2cc(sc2)Br C32657657
Cc1nc(cs1)CNc2cc(ccc2N(C)C)Br C35046205
c1ccc(c(c1)/C=C/C(=O)NCc2cccnc2)Br C28506127
c1cc(ccc1NC2CCSCC2)S(=O)(=O)C(F)F C36958050
c1cc(sc1)C(c2cccs2)NC3CCS(=O)(=O)CC3 C37269983
Cc1cc(cc(c1NCc2c(nn(c2C)C)C)C)Br C37772426
c1cc(sc1/C=C/C(=O)N2CCC(CC2)CO)Br C37896518
Cc1csc(n1)CN[C@H]2CCOc3c2cc(cc3Cl)Cl C38091122
CCO[C@@H]1CC[C@@]2(C1)[C@@H](CCCN2O)I C39513253
C[C@@]12CC[C@@]([C@@H]1Br)(C2(C)C)C(=O)NCCOC C08236663
C[C@H](CC1=CN=C2[C@@H]1C=C(C=C2)Br)NC(=O)CCl C39949447
CS(=O)(=O)c1ccc(cc1)[C@@H](c2cc(sc2Cl)Cl)O C40260747
c1cscc1CN(C2CC2)C(=O)c3cc(c[nH]3)Br C40492177
c1ccc(cc1)C2=C(SCCS2)C(=O)Nc3nccs3 C41002198
c1ccc(c(c1)C(=O)NC[C@@H]2CCOC2)I C41375858
Cc1c(sc(n1)CNC(=O)c2ccccc2Br)C C41567315
CC(C)(c1ccncc1)NC(=O)c2ccccc2CBr C41691920
C[C@@H](c1nccs1)NC(=O)c2ccc(cc2)CBr C41696122
c1cc(sc1/C=C/C(=O)NC[C@H]2CCOC2)Br C41937295
c1cc(c(cc1C[NH+]2CCC[C@H]2CC(=O)[O-])Br)F C42375791
Cc1ccc(s1)C(=O)N(C)Cc2cc(cs2)C#CCCO C42401300
C[C@H]1C(=O)N(C(=S)N1)CCc2ccc(s2)Br C42811256
c1cc(cnc1)/C=C/C(=O)NCc2cc(cs2)Br C46258423
c1cc2c(cc1Br)[nH]c(=S)n2CCc3ccncc3 C48262803
c1ccnc(c1)/C=C\C(=O)NCc2cc(cs2)Br C48651708
c1cc(c(cc1CC(=O)NCc2ccoc2)Br)F C49002420
Cc1cc(c(s1)C)S(=O)(=O)N[C@@H]2C[C@@H]2c3ccccc3 C49052859
Cc1nc(cs1)C(=O)N[C@H](C)c2ccccc2Br C49307399
Cc1c(sc(n1)C)[C@H](C)NC(=O)c2c(ccs2)C3CC3 C49377044
c1cc(oc1)[C@H]2C[C@@H]2C(=O)NCc3cc(cs3)Br C49399862
c1cc(oc1)[C@H]2C[C@H]2C(=O)NCc3cc(sc3)Br C49467150
Cc1c(sc(n1)COc2ccc(cc2)Br)CO C49928419
c1cc(nc(c1)Cl)C(=O)N[C@@H]2CCSc3c2cc(cc3)Cl C51073517
CN(Cc1cc(cs1)C#CCO)C(=O)c2ccc(s2)Cl C51172743
C[C@H](c1cc(ccc1OCc2ccccn2)Br)O C52068069
c1cc(sc1C[NH+]2CCC[C@@H](C2)CC(=O)[O-])Br C54300203
Cc1c(c(n(n1)Cc2ccc(cc2F)Br)C)[C@H](C)O C54723268
C[C@H](c1ccccc1)N2C[C@@H](CC2=O)[C@@H](c3cccs3)O C58229233
c1cc(c(nc1)Cl)C(=O)N[C@H]2CCSc3c2cc(cc3)Cl C37979173
C[C@@H]1CCc2c(csc2C1)C(=O)N3CCC[C@@H]3CCCO C60516229
c1ccc(c(c1)N2CCN(CC2)C[C@@H](c3cccs3)O)F C26897609
CC1(CC[NH+](CC1)Cc2c(ccs2)Br)C(=O)[O-] C62844064
COc1ccc(cc1)/C=c\2/c(=O)n3c(s2)nc(n3)c4ccc(cc4)OCC=C C03649256
C[C@@H](C(=O)OC)Sc1nnc(n1c2ccc(c(c2)Cl)Cl)c3ccco3 C04356274
CCc1cc2cc3c(cc2nc1SCC(=O)c4ccc5c(c4)OCCO5)OCO3 C04849520
CCc1nc2c(c3c(n2Cc4ccccc4)nc5ccccc5n3)c(=O)n1CC=C C02349326
CC[C@H](C)n1cnc2c(c1=O)c3c(n2CCc4ccccc4)nc5ccccc5n3 C05180259
CCCCC(=O)O/N=C/1\CCCc2c1sc3c2c(=O)n4c(n3)CCCCC4 C05308245
CC(C)(C)C(=O)OC1=C(N(S(=O)(=O)c2c1cccc2)C)C(=O)c3ccccc3 C04222985
CCn1c(nnc1SCc2c(c(c3ccccc3n2)C)Cl)N4CCOCC4 C07788866
Cc1c(c(n(n1)CC(C)C)Cl)/C=C/C(=O)c2c(nn3c2n(c4c3cccc4)C)C C08337822
Cc1ccc(cc1)N2CCn3c2nnc3SCc4cc(cc(c4)OC)OC C09651782
Cc1c(sc(n1)c2ccsc2)C(=O)N(C)Cc3cc(ccc3Cl)[N+](=O)[O-] C10903141
C[C@@H]1C[C@H](CN(C1)C(=O)[C@@H](C)Sc2nnc(n2CC(C)C)c3ccco3)C C11136302
c1cc(cc(c1)[N+](=O)[O-])CSc2c(=O)n(ccn2)c3ccc(cc3)Br C12415568
c1ccc(cc1)c2nc(on2)CCC(=O)N3CCCC[C@H]3c4nc5ccccc5s4 C12766130
Cc1cccc(c1)CSc2nc3ccncc3n2Cc4cc(=O)n5ccccc5n4 C06752215
CCn1ccc(n1)C(=O)N(C[C@H]2CCCO2)c3nc4c(cc(cc4s3)Cl)C C13702688
Cc1csc(n1)N(c2ccccc2)C(=O)CSc3ccc(cc3)[N+](=O)[O-] C14586786
COc1ccc(cc1)c2nc(cs2)Cn3nc(nn3)c4ccc(cc4)Cl C15566247
Cn1c(=O)c2ccccc2n3c1nnc3SCCOc4ccc(cc4)Cl C16321410
C[C@H](c1cccc(c1)[N+](=O)[O-])N(C)S(=O)(=O)c2cccc(c2Cl)Cl C16733965
c1ccc2c(c1)c(=O)n(c(n2)SCc3nc(no3)c4ccsc4)C5CCCC5 C16773861
c1cc(cc(c1)Cl)Cc2nnc(o2)c3cc4nc(cc(n4n3)C(F)F)C(F)F C02803698
c1ccc(cc1)N2CCN(CC2)[C@@H](c3cccs3)c4nnnn4C5CCCCC5 C19372970
CC(C)CCSc1nc2nc3c(cn2n1)C(=O)C[C@H](C3)c4ccc(cc4)OC C20671673
Cc1c2c(nc(nc2sc1C(=O)Oc3ccc(cc3)C(=O)C)c4ccco4)C C22517236
c1ccc2c(c1)c(nc(n2)c3ccsc3)Sc4nnnn4Cc5cccs5 C24341046
Cc1c2c(cc(nc2n(n1)C)C(C)C)C(=O)N(CC=C)c3nc4c(s3)CCCC4 C26007268
CCCc1cc(ccn1)c2nc(cs2)Cc3nn4c(nnc4s3)C(C)C C32102110
CCc1cc(n(n1)c2ccc(cc2C)C)OS(=O)(=O)c3cccc4c3nccc4 C35109320
CCc1ccc(cc1)S(=O)(=O)/N=C/2\N(C(=O)/C(=C\N(C)C)/S2)c3ccccc3 C33938318
Cc1nnc(n1/N=C/c2ccc(o2)COc3c(cccc3Cl)Cl)SC C36611492
Cc1ccc(cc1)c2nc(on2)CSc3nncn3c4cccc(c4)Cl C36633666
c1ccc(cc1)c2cc(no2)C(=O)N(Cc3cccnc3)c4nc5ccccc5s4 C36675999
Cn1c(nnc1SCc2nc(on2)c3ccsc3)c4ccc(cc4)Cl C39554053
c1cscc1c2nc(no2)CSc3nnc4n3cc(cc4Cl)C(F)(F)F C39554410
Cc1ccc(cc1)c2nnc(n2C)SCc3nnc(o3)c4ccc(cc4)Cl C10263800
Cc1ccc(c(c1)N2[C@H](N=C3c4ccccc4N=C3C2=O)SCC(=O)OC)C C39726719
Cc1cccc(c1n2c(nnn2)SCC(=O)N(C3CC3)C4=CCCCC4)C C07157800
CCc1ccc2c(cc(=O)oc2c1)COC(=O)/C=C/c3c(nn(c3Cl)C)C C11980783
CCc1nc(on1)CSc2nnc(n2c3ccccc3)c4ccc(cc4)Cl C58597857
Cc1ccc(cc1)n2c(nnn2)SCc3c4c(n(n3)c5ccccc5)CCC4 C60278751
C[C@H](C(=O)C)OC(=O)c1c2ccccc2nc\3c1CC/C3=C\c4ccc5c(c4)OCO5 C22144429
CCCn1c(nnc1SCc2cc(=O)n3ccsc3n2)c4cccc(c4)C C21234067
C[C@@H](C(=O)OCc1cnc(s1)c2ccccc2)N3C(=O)c4ccccc4C3=O C61301134
CCN(CC)c1nc2c(s1)cc(s2)C(=O)[C@H](C#N)c3nc4ccccc4o3 C62676823
CN(C)c1ccc(cc1)[C@@H]2CC(=Nc3n2ncn3)c4ccc(cc4OC(F)F)Cl C13123648
CCCN([C@@H](C)c1cc2ccccc2o1)C(=O)c3c4ccccc4c(=O)n(n3)C C64820224
CC(C)CCn1c(=O)c2ccccc2n3c1nn(c3=O)Cc4ccc(cc4Cl)F C64860476
CSc1ccc(cc1)c2nc(on2)Cc3nnc(o3)c4ccc(cc4)Cl C65185553
Cc1cc(no1)Cn2cnc(c2c3nc4ccccc4n3CC=C)c5ccccc5 C65430018
COc1ccc(cc1)n2c3c(c(ncn3)SCc4cccc(c4)Cl)nn2 C04166782
c1ccc(cc1)c2nnc(n2Cc3ccc4c(c3)OCO4)S[C@H]5CCCCC5=O C04365760
CC(C)CSc1nc2c(n1Cc3ccc(cc3)Cl)c(=O)n(c(=O)n2C)C C00634897
CC[C@H](C)N1C(=O)/C(=C/c2ccc(o2)c3cccc(c3)[N+](=O)[O-])/SC1=S C01165107
CCn1c(=O)c2c3c(sc2nc1SCc4ccc(cc4)[N+](=O)[O-])CCCC3 C05100916
CC1CCN(CC1)S(=O)(=O)c2ccc(cc2)C(=O)/C=C/c3ccc4c(c3)OCO4 C06052770
CCc1c(sc2c1c3nc(nn3cn2)c4ccc(c(c4)OC)OC(F)F)C C02791244
c1ccc(cc1)[C@H]2CC=NN2C(=O)CSc3nnc(o3)c4cccc(c4)Cl C06663003
Cc1ccc(c(c1)C)n2c(nnn2)SCC(=O)N(C)[C@H]3CCCc4c3cccc4 C07590766
Cn1c(nnc1SCc2cc3c(c(c2)Cl)OCCO3)c4ccc(cc4)OC C08428691
COc1ccc(cc1)CN2C(=O)/C(=C\c3ccc(c(c3)[N+](=O)[O-])Cl)/SC2=S C09295611
CCOCCn\1c2c(ccc(c2s/c1=N\C(=O)c3ccno3)Cl)Cl C09625558
CCCOc1c(cnc2c1c(=O)n(c(=O)n2C)Cc3cc(ccc3C)C)CC C09649578
Cn1c(nnc1SCc2csc(n2)c3ccccc3OC)c4ccco4 C10014525
c1cc2c(cc1CCC(=O)OCc3cc(=O)oc4c3cc5c(c4)CCC5)OCO2 C12449996
Cc1cccc(c1)n2c(nnc2SCc3nc(on3)c4ccc(cc4)Cl)C C12538024
Cc1ccc(cc1)n2c(cc(c2C)C(=O)COc3ccc(cc3)c4nnco4)C C04895393
Cc1ccc(cc1)n2c(nnc2SCc3nc(no3)c4ccc(c(c4)F)C)C C12553328
CCn1ccc(n1)C(=O)N(C[C@@H]2CCCO2)c3nc4c(ccc(c4s3)Cl)C C13702677
CCn1ccc(n1)C(=O)N(Cc2ccco2)c3nc4c(cccc4s3)C(C)C C13702691
COC(=O)CSc1nnc(n1c2ccc(c(c2)Cl)Cl)c3cccnc3 C15275021
c1cc(ccc1Cc2nnc(o2)c3cc4nc(cc(n4n3)C(F)(F)F)C5CC5)Cl C02803688
Cc1ccc(cc1)c2nc(co2)CSc3nnc(n3C4CC4)N5CCCC5 C22989120
CCN(c1nc(cs1)CSc2nnc3n2c4ccccc4c(c3)C)C(=O)C C23564333
Cc1ccc(cc1)n2c(nnc2SCc3cn4cccnc4n3)c5ccccc5 C29036059
CCOc1nc(n(n1)S(=O)(=O)c2cccc3c2cccc3)c4ccccc4F C35125278
Cc1cccc(c1C)N2CCN(CC2)[C@@H](c3ccc(cc3)F)c4nnnn4C(C)C C35290680
Cc1cc(nn1c2cccc(c2)Cl)c3c(nc4c(cccn4c3=O)OCC=C)C C35562821
CC(C)(C)CC(=O)N1CCSc2n1c(nn2)COc3cc(ccc3Cl)Cl C35938097
Cc1nc(on1)CSc2nnc(n2C)c3cc4c(s3)CC[C@H](C4)C(C)(C)C C36692749
CCc1cccc2c1nc(s2)N(C[C@H]3CCCO3)C(=O)c4c(nc5n4cccc5)C C38839869
Cn1c(nnc1SCc2ncc(o2)c3ccc(cc3)OC)c4ccc(cc4)F C41647538
Cc1c(cco1)c2nnc(o2)S[C@H](C(C)C)C(=O)N3c4ccccc4C[C@H]3C C42982028
CCc1ccc(cc1)N2C[C@@H](CC2=O)c3nc(no3)c4ccc(cc4)OC(C)C C44435277
CCCOc1ccc(cc1)c2nc(on2)[C@@H]3CC(=O)N(C3)c4ccc(cc4C)C C44435384
Cc1ccc2c(c1)S[C@@H](C2)C(=O)OCc3nc(no3)c4ccc(cc4)OC C45739734
COc1cc2c(c(c1)Br)oc(n2)c3cc(c(c(c3)OC)OC)OC C45920246
Cc1cc(c(n1c2cc(on2)C)C)C(=O)CSc3nc4cc(ccc4n3C)Cl C46882582
c1ccc2c(c1)nc(o2)Sc3nnc(n3C[C@H]4CCCO4)c5ccc(cc5)F C51588767
Cc1cccc(c1n2c(nnn2)CS(=O)(=O)Cc3ccc(cc3)C(C)C)C C52438519
C=CCN(c1nc(cs1)c2ccccc2)C(=O)c3ccc(cc3F)[N+](=O)[O-] C54915885
COc1ccc(cc1)n2ccc(n2)C(=O)N3CCCc4c3c(ccc4)OC(F)F C57363147
CN(C(=O)/C=C/c1cccc(c1)[N+](=O)[O-])[C@@]2(CCCCC2=O)c3ccccc3Cl C57684220
c1ccc2c(c1)nc(o2)N3CCC(CC3)C(=O)N(Cc4ccco4)c5ccccc5F C57992758
Cc1nc(no1)c2ccc(cc2)OCC(=O)/C=C\3/C(c4ccccc4N3C)(C)C C58358263
Cc1nc(no1)CSc2nnc(n2c3ccccc3)c4ccc(cc4)Cl C27444525
Cc1c(cco1)c2nnc(o2)SCc3c(nc4n3cccc4)c5ccccc5 C58927554
Cc1ccccc1n2c(nnn2)SCC#CCOC(=O)c3ccccc3F C59213170
c1ccc(c(c1)/C=C/c2nc3cc(ccc3s2)[N+](=O)[O-])OCc4cccnc4 C59269525
Cc1c(cccc1Cl)n2c(nnc2SCc3ccno3)c4ccncc4 C60752193
CCC[C@H](C)NC(=O)[C@@H](C)Oc1ccc(cc1Br)Br C04666431
Cc1ccc(cc1)CN(Cc2cccnc2)C(=S)Nc3ccc(c(c3)Cl)C C03662345
Cc1ccc(cc1)CN(Cc2cccnc2)C(=S)Nc3ccc(c(c3)C)Cl C03662396
c1ccc(cc1)CCn2c(cnc2SCc3ccc(cc3)Br)CO C04753813
c1ccc(cc1)C(c2ccccc2)C(=O)NCC3(CCOCC3)c4ccccc4 C02315984
c1ccc(cc1)CO[C@@](C#Cc2ccccc2)(c3ccc[nH]c3=O)C(F)(F)F C05974554
c1ccc(cc1)CSCCNS(=O)(=O)c2ccc(s2)Br C07689529
C1CCCC(CC1)NC(=O)[C@H]2CC=CC[C@@H]2C(=O)CC(=C(Cl)Cl)Cl C08306628
Cc1ccc(cc1)c2c(sc(n2)C)CC(=O)NCCc3ccc(cc3)Cl C02635691
CC[C@H](C)NC(=O)Cc1csc(n1)SCc2ccc(cc2)Br C08854523
C[C@H](c1ccccc1)NC(=O)Cc2csc(n2)SCc3ccccc3F C08939424
c1ccc2c(c1)nc(s2)SCCCC(=O)Nc3ccc(c(c3F)F)F C02639331
Cc1csc(n1)c2ccsc2NC(=O)CCCSc3ccc(cc3)F C10696461
CCC(CC)NS(=O)(=O)c1cc(ccc1Br)Br C12755347
c1ccc2c(c1)nc(s2)CCCC(=O)Nc3cccc(c3)I C12971501
Cc1c(sc(n1)c2cccs2)C(=O)NCc3ccc(cc3)C(F)(F)F C12993647
Cc1ccc(c(c1)Br)NC(=O)CCC(=O)c2ccc(s2)Cl C15737963
c1ccc(c(c1)NC(=O)Cc2csc(n2)c3cccs3)SC(F)F C17367775
C[C@@H](c1ccccc1Br)NC(=O)c2cccnc2SC(F)F C17964750
COc1ccccc1CC(=O)NC[C@@H]2CC3c4ccccc4C2c5c3cccc5 C22527221
COc1ccccc1CC(=O)NC[C@H]2CC3c4ccccc4C2c5c3cccc5 C22527226
Cc1csc(n1)SCc2ccc(cc2)C(=O)N[C@@H](C)c3ccccc3F C22739875
C[C@H](C(=O)NCc1ccc(cc1)F)SCc2csc(n2)c3ccccc3 C23885979
c1cc(c(nc1)Sc2ccc(cc2)Br)C(=O)NCC(F)(F)F C32990965
c1ccc2c(c1)nc(s2)[C@H]3CC=CC[C@@H]3C(=O)NCCSCc4ccsc4 C36396865
Cc1nc(cs1)CNc2cc(cc(c2OC(F)F)Br)Cl C36989758
C=CCNC(=O)c1cc2c(n1Cc3ccc(c(c3)F)F)c(cs2)Br C37543310
Cc1ncc(s1)CNc2cc(cc(c2OC(F)F)Br)Cl C37797314
c1cc(ccc1CN2CCN(CC2)C(=S)N[C@@H]3C[C@H]4CC[C@@H]3C4)Br C39971854
Cc1ccc(cc1)n2c(csc2=S)CNC(=O)Cc3ccc(cc3)Cl C41009383
CCCCN(CCO)C(=O)c1cc(cc(c1I)Cl)Cl C42357694
C[C@@H](C(=O)Nc1ccccc1Br)SCc2ccc(c(c2)F)OC C42625433
c1ccc(cc1)COCc2ccccc2CNC(=O)[C@@H]3CCCc4c3cccc4 C46759274
c1cc(cc(c1)F)CCNS(=O)(=O)c2ccc(cc2)I C48430310
c1ccc(c(c1)OCC(=O)NCc2ccc(s2)Cl)I C48601183
Cc1ccc(s1)CNC(=O)COc2c(cccc2Br)Br C49373369
C=CCSc1ccccc1NC(=O)c2cc(cnc2Cl)Br C50044787
c1cc(ccc1NCc2cc(c(o2)Br)Br)OC(F)F C50358604
c1ccc(cc1)NC(=O)C(=C2SCCS2)C(=O)/C=C/c3ccc(cc3)Cl C51329873
COCCN[C@H](c1ccc(s1)Br)c2nc3c(s2)CCCC3 C53260787
CC[C@H](C)CNS(=O)(=O)c1ccc(cc1Br)Br C54491106
CN(Cc1cc(cs1)Br)C(=O)NCc2ccc(cc2)SC C56944739
Cc1cccc(c1NC(=O)[C@@H](C)SC2=Nc3ccccc3CS2)C(C)C C58018137
c1cc(sc1)CN(C[C@@H]2CCCO2)C(=S)Nc3ccc(c(c3)Cl)F C18165707
CC(C)(C)NC(=O)CCSc1nc(cs1)c2ccc(cc2)Br C06159225
CCOCc1ccc(cc1)CNC(=O)c2ccc(cc2Cl)Br C52559350
C[C@H](C(=O)NCc1ccc(cc1)COC)Sc2cc(ccc2Cl)Cl C59403218
CC(C)Cc1ccc(cc1)CC(=O)NCC2(CCOCC2)c3ccc(cc3)F C59996646
c1ccc(c(c1)F)SCC(=O)Nc2cccc(c2)CSc3ccccn3 C60245471
CSc1ccc(cc1)CNC(=O)Cc2csc(n2)Cc3ccc(cc3)F C65559030
C[C@@H](c1ccccc1)NC(=O)CSc2nc3ccc(cc3s2)[N+](=O)[O-] C00834561
Cc1ccnn1c2ccc(cc2)C(=O)O[C@@H](C)C(=O)c3c[nH]c4c3cccc4 C07456497
c1ccc(cc1)[C@@H](c2cccs2)NS(=O)(=O)c3ccc(cc3)[N+](=O)[O-] C07701910
Cc1ccc(cc1C)n2c(nnn2)SCC(=O)Nc3ccccc3C(C)C C07856924
CCc1cc2c(s1)ncnc2SCC(=O)Nc3cc(no3)C(C)(C)C C08127970
CCn1c(nnc1S[C@H](C)C(=O)c2c([nH]c3c2cccc3)C)c4ccco4 C08620448
CCCc1cc(no1)C(=O)Nc2c(nn(c2C)Cc3ccc(cc3)Cl)C C04881257
Cc1c(c(n(n1)c2ccccc2)Cl)/C=N/NC(=O)COc3ccccc3 C01106559
Cc1cc(no1)NC(=O)CCc2nc(c(o2)c3ccccc3)c4ccccc4 C10126204
Cc1ccccc1NC(=O)[C@@H](C)OC(=O)c2c(cnc(n2)SC)Cl C11573585
CCCCS(=O)(=O)Nc1cc(nn1c2cc(c3ccccc3n2)C)C C12251407
C[C@H]1Cc2ccccc2N1C(=O)Cc3csc(n3)NC(=O)OCC(C)C C12881968
Cc1ccccc1OCCn2c3ccccc3nc2NC(=O)c4ccco4 C00924112
Cc1ccc(cc1)OCC(=O)NCc2ccc(cc2)c3nc4c(o3)cccn4 C07389422
C[C@H]1CCCC[C@@H]1NC(=O)[C@@H](C(C)C)Sc2nnc(n2C)c3ccco3 C28110229
CCOc1ccc2c(c1)[nH]c(n2)SCc3nc(on3)c4cccs4 C28192603
Cc1ccc(c(c1)NC(=O)[C@H](C)Sc2nnnn2Cc3cccs3)C C29744797
Cc1c(c(n2c(n1)ncn2)C)CCC(=O)N[C@@H](C)c3ccc(cc3)C(C)C C31249605
C[C@H](c1nnc(o1)c2ccccc2)Sc3nnc(s3)NC(C)(C)C C32841168
CC(C)(C)NC(=O)N(Cc1ccco1)Cc2cc(on2)c3cccs3 C36012663
CC(=O)c1cc2c(cc1NC(=O)/C=C/c3ccc(cc3)OC(F)F)OCO2 C06260379
CC1=C([C@@H](N=N1)O)[C@H](c2cccc(c2)OCc3ccccc3)C(C#N)C#N C38766041
C[C@@H](C(=O)Nc1nc2c(ccc(c2s1)OC)OC)Oc3ccccc3 C36695209
CCc1ccc(cc1)c2nc([nH]n2)SCc3nc(on3)c4ccsc4 C39554421
Cc1ccccc1NC(=O)[C@H](C)Sc2nnc(n2C(C)C)c3ccco3 C39755833
CN(C)S(=O)(=O)c1ccc(nc1)NN(c2ccccc2)c3ccccc3 C39771052
C[C@H]1CCCC[C@H]1OCCNC(=O)c2c(cnc(n2)N3CCCCC3)Cl C40142304
Cc1nc(no1)c2ccc(c(c2)F)N3CCC(CC3)C(=O)NCCC(C)C C40903026
Cc1cc(c(c(c1)C)S(=O)(=O)NCCc2nc(no2)c3cccs3)C C41154475
CCc1nc2n(n1)c(c(s2)[C@H](c3cccc(c3)OCC)[NH+]4CCCC4)[O-] C41635786
CCC[C@@H](C)NC(=O)[C@@H]1CN(c2cc(ccc2O1)C(C)(C)C)S(=O)(=O)C C44790199
c1ccc(c(c1)Cc2cnc(s2)NC(=O)Cc3ccc(cc3)[N+](=O)[O-])F C46027733
c1ccc2c(c1)cc([nH]c2=O)C(=O)Oc3ccc(cc3)OCc4ccncc4 C47377136
COc1ccc(cc1)OCC(=O)Nc2cccc3c2nc(cc3)n4cccc4 C49415599
CCC(CC)C(=O)N1CCC(CC1)Nc2nn3cc(nc3s2)C(C)(C)C C52473020
Cc1ccc(c(c1)S(=O)(=O)N/N=C(\C)/CCc2ccc3c(c2)OCO3)C C20757037
CCCCn1c(c(c(n1)C)/C=N/Nc2c3c(c(sc3ncn2)C)C)Cl C08284596
CCc1c(snn1)C(=O)Nc2nnc(s2)SCc3ccc(cc3)C C23509295
COCc1ccc(cc1)c2cc(=O)n3c([nH]2)c(c(n3)COC)c4ccccc4 C19594461
CC[C@H](C)c1ccc(cc1)S(=O)(=O)Nc2ccccc2c3nnc(o3)C C58911982
COc1ccc(cc1CSc2nnc(o2)c3c[nH]c4c3cccc4)C=O C58986038
C[C@@H](c1ccc2c(c1)CCCC2)NC(=O)COc3ccc(cc3F)[N+](=O)[O-] C59012027
Cc1ccc(c(c1)C)n2c(c(c(n2)C)/C=N/NC(=O)COc3ccccc3)C C59158533
CCC[C@@H](c1nnc2n1cccc2)NC(=O)Cn3ccc4c3cc(cc4)Cl C60337957
Cc1c(c(n(n1)C)C)[C@H](C)C(=O)Nc2ccc(cc2C(=O)OC)C(C)C C61315707
CCCc1nc(no1)CSc2[nH]nc(n2)c3ccccc3Br C63416075
CC(C)(C)c1ccc(cc1)C(=O)C(=O)NCc2nc(no2)c3ccccc3 C64290272
CC[C@@H]1C(=C(NO1)C)[C@@H]2CCCN2C[C@@H]3C=NN=C3c4ccc(cc4)OC C64517532
CC[C@@H](C)NS(=O)(=O)c1cc(ccc1F)c2nnc(o2)c3ccccc3 C64988146
CCc1ncc(s1)CN(C)C(=O)NCC(C)(C)c2ccc3c(c2)OCO3 C67463016
CC(C)(C)[C@H]1CCc2c(sc(c2C(=O)OC)NC(=O)C34CC5CC(C3)CC(C5)C4)C1 C04184397
CCc1c(nc(s1)NC(=O)c2cc(nc3c2cccc3)c4ccccc4)c5ccccc5 C02190795
c1ccc(cc1)c2c(nc([nH]2)c3cn(nc3c4ccc(cc4)F)c5ccccc5)c6ccccc6 C08426411
Cc1c(cccc1Cl)NC2=NC(=O)/C(=C/c3c(n(c4c3cccc4)CC=C)C)/S2 C02076290
c1ccc(cc1)c2csc(n2)NC(=O)/C=C/c3ccc(o3)c4cc(cc(c4)Cl)Cl C08832046
CCc1cccc2c1nc(nc2SCC(=O)Nc3c(cc(cc3C)C)C)c4ccccc4 C02074065
Cc1ccccc1Cn2c3ccccc3nc2CCNC(=O)C45CC6CC(C4)CC(C6)C5 C08787190
Cc1ccc(c(c1)C)NC(=O)CSc2c3c4c(sc3nc(n2)c5ccccc5)CCCC4 C02354453
Cc1ccc(cc1Cl)n2cc(c3c2ncnc3NCc4cccs4)c5ccccc5 C02974740
Cc1ccc(cc1Cl)n2cc(c3c2ncnc3NCc4ccc(cc4)F)c5ccccc5 C02974956
c1ccc(cc1)c2cn(c3c2c(ncn3)NCc4cccc(c4)Cl)c5cccc(c5)Cl C02715118
c1ccc(cc1)NC(=O)CSC2=NC3(CCCCCC3)N=C2c4ccc(cc4Cl)Cl C09599268
Cc1cc(c(n1c2ccc(cc2)OC)C)/C=N\Nc3ccc(cc3)I C12364020
CCc1ccc(cc1)NC2=NC(=O)/C(=C\c3ccc(o3)c4ccc(cc4)Br)/S2 C08821837
CCn1c2ccccc2c3c1ccc(c3)[C@H]4[C@H]5CC=C[C@@H]5c6cc(ccc6N4)OC[C@@H]7CCCO7 C13642880
Cc1ccc2c(c1)sc(n2)c3ccc(cc3)NS(=O)(=O)c4ccc(cc4)CC(C)C C13948061
Cc1ccc(c(c1)Cn2c(=O)c(c(nc2Nc3ccccc3)C)Cc4ccccc4)Cl C16885716
CCC(C)(C)[C@H]1CCc2c(c3c(ncnc3s2)N/N=C(/C)\c4ccc(cc4)Cl)C1 C19893374
CC1=C(S(=O)(=O)N=C1N[C@H](C)C23CC4CC(C2)CC(C4)C3)c5ccc(cc5)C(C)C C20465853
CCn1c2ccccc2c3c1ccc(c3)[C@H]4[C@@H]5CC=C[C@H]5c6cccc(c6N4)OC[C@H]7CCCO7 C20685432
Cc1ccccc1Cn2c(c(c3c2cccc3)/C=N/NC(=O)c4ccccc4Br)C C20761136
CCCOc1ccc(cc1)[C@H]2CC(=O)NC3=C2C(=O)C[C@H](C3)c4ccc(cc4)C(C)(C)C C20881581
CCC(C)(C)[C@@H]1CCc2c(c3c(ncnc3s2)N/N=C(\C)/c4ccc5ccccc5c4)C1 C25559701
c1ccc(cc1)CSc2ncc(c(n2)C(=O)Nc3ccc4ccccc4c3)Br C27663853
Cc1ccc(c(c1)C)CN2CCN(CC2)/N=C\c3cc(c(c(c3)C(C)(C)C)O)C(C)(C)C C28351313
CC[C@@H](C)c1ccc2c(c1)nc(o2)c3ccc(c(c3)NC(=O)/C=C/c4ccccc4)Cl C01860937
CC[C@@H](C(=O)Nc1nc2ccc(cc2s1)Cl)Sc3cc(c4ccccc4n3)C C32528524
CCC(C)(C)[C@@H]1CCc2c(c3c(ncnc3s2)N/N=C\c4c(cccc4Cl)Cl)C1 C33097079
CC(C)c1ccc(cc1)S(=O)(=O)Nc2ccc(c(c2)Cl)c3nc4ccccc4s3 C33169044
Cc1cc(c(c(c1C)c2csc(n2)NC(=O)c3ccc(cc3)C(=O)c4ccccc4)C)C C33583456
CCCn1c2ccccc2nc1c3ccc(s3)C(=O)Nc4ccc(cc4Cl)Cl C35554203
CC(=C)C(=O)N(c1ccccc1Cl)[C@H](c2c(cccc2Cl)Cl)C(=O)NC(C)(C)C C36548908
Cc1ccc(cc1)[C@@H](C(=O)NC(C)(C)C)N(C(=O)[C@@H]2C[C@@H]3C[C@H]([C@H]2C)C3(C)C)C(C)(C)C C36581543
c1ccc(c(c1)CNc2ccc(cc2)Br)c3nnc(o3)c4ccccc4Cl C08594451
c1cc(c(cc1CSc2nnc(s2)NC(=O)c3cc(ccc3Cl)Cl)Cl)Cl C39723935
CC(C)c1ccc(cc1)Cc2cnc(s2)NC(=O)CC3c4ccccc4Oc5c3cccc5 C40143364
Cc1ccc(c(c1)C)C(=O)N[C@@H](C)c2nc3ccccc3n2Cc4ccc(cc4)C(C)(C)C C40187220
Cc1ccccc1CC(=O)N[C@H](C)c2nc3ccccc3n2Cc4ccc(c(c4)Cl)Cl C40195632
Cc1c(sc(n1)NC(=O)c2ccccc2OC(C)C)Cc3cccc(c3)Br C36639575
CCc1ccc(cc1)[C@H]2c3c(n[nH]c3C(=O)N2Cc4ccc(cc4)F)c5ccc(cc5)Cl C40342196
CC(C)c1ccc(cc1)[C@H]2c3c(n[nH]c3C(=O)N2Cc4ccc(cc4)F)c5ccc(cc5)Cl C40342248
Cc1cc(cc(c1Cl)C)OCC(=O)Nc2nc(cs2)c3ccc4c(c3)CCCC4 C41014239
c1ccc(cc1)NC(=O)c2c(c3cc(ccc3s2)OCc4ccc5ccccc5n4)Cl C45068871
CC(C)(C)c1ccc(cc1)OC(C)(C)C(=O)Nc2ccccc2c3nc4ccccc4s3 C57313851
Cc1cc(c(n1c2cc(ccc2Cl)Cl)C)/C=N/NC(=O)[C@@H](C)Sc3ccccc3 C28216427
Cc1cc(cc(c1)n2c(cc(c2C)/C=N/NC(=O)[C@@H](C)Sc3ccc(cc3)Cl)C)C C28216476
Cc1ccc(c(c1)NC(=O)/C(=C/c2cn(c3c2cccc3)Cc4ccc(cc4)Cl)/C#N)C C01409220
Cc1ccc(n1c2ccc(cc2)C(=O)N/N=C/c3ccc(cc3Cl)Cl)c4ccccc4 C59304359
Cc1cc(c(n1c2ccc(cc2)C(C)C)C)/C=C(/C#N)\C(=O)Nc3cccc(c3Cl)Cl C59336069
CC[C@H](C)c1ccc2c(c1)sc(n2)NC(=O)[C@H](C)Oc3cccc(c3)Br C65004091
Cc1cccc(c1C)n2c3c(cn2)c(=O)n(cn3)CC(=O)N4C[C@H](O[C@@H](C4)C)C C04479231
c1ccc2c(c1)ncn2Cc3nnc4n3nc(s4)[C@@H]5COc6ccccc6O5 C01062285
Cc1cc(c2c(c1)cc(c3n2nnn3)CN(Cc4ccco4)C(=O)N(C)C)C C01367234
c1ccc2c(c1)c(=O)n(cn2)N3[C@H]([C@@H](C3=O)Cl)c4ccc(cc4)[N+](=O)[O-] C05838578
Cc1cc(c(n1c2cc(on2)C)C)C(=O)Cn3c(=O)c(c(c(n3)C)C)C#N C07384750
Cc1cccc2n1cc(n2)C(=O)N3C[C@H](Oc4c3cccc4)C(=O)N5CCOCC5 C08232354
CC(=O)N1c2ccccc2[C@]3(C1=O)CC(=NN3C(=O)C)c4ccc5c(c4)OCO5 C09134755
Cn1c2c(cn1)c(ncn2)N3CCN(CC3)S(=O)(=O)c4ccccc4Cl C12923331
c1ccc2c(c1)N(C[C@H](O2)C(=O)N3CCOCC3)C(=O)c4cn5ccccc5n4 C08216836
c1cc2c(cc1CN\3[C@H]4CS(=O)(=O)C[C@H]4S/C3=N\C(=O)[C@@H]5CCCO5)OCO2 C13557437
CC(=O)N(C(=O)C)N1C(=O)/C(=C/c2cc(ccc2Cl)[N+](=O)[O-])/SC1=S C15015932
Cc1cc(nc(n1)N2C=C[C@H]3[C@H]4C(=O)C=C[C@@H]([C@@H]2C3=O)N4c5nc(cc(n5)C)C)C C15775431
CC1(Cc2c(c(nc3c2c4c(s3)c5ncnn5cn4)N6CCOCC6)CO1)C C19118217
c1ccc(cc1)n2c3c(cn2)C4=NCCN4C(=O)N3CC(=O)N5CCc6c5cccc6 C19374495
Cc1c(c2c(cn1)CN(CC2)C(=O)[C@H]3CCCO3)c4nc(on4)c5ccco5 C20601012
Cc1c2c(nc(nc2on1)C)N3CCC[C@H](C3)C(=O)N(C)Cc4ccco4 C21533215
Cc1cccc(c1)n2c3c(cn2)c(=O)n4c(n3)SC[C@@H]4CC(=O)N5CCN(CC5)C C22768357
C[C@@H]1CCc2c(sc3c2c4nn(c(=O)n4cn3)CC(=O)N5C[C@H](O[C@@H](C5)C)C)C1 C36734997
C[C@@H]1CN(C[C@@H](O1)C)C(=O)CSc2nnc3n2nc(cc3)c4ccco4 C38770770
CC[C@@H](C)C(=O)N1CCc2c(cnc(c2c3nc(on3)[C@@H]4C=CN=N4)C)C1 C39518937
Cc1cnc(cn1)C(=O)N2CCC3=NN=C([C@H]3C2)c4ccc5c(c4)OCO5 C39532153
c1cc(c(cc1S(=O)(=O)N2CCN(CC2)C(=O)[C@H]3C[C@H]3[N+](=O)[O-])F)F C40115107
Cc1nc2c3ccccc3nc(n2n1)CCN4C(=O)c5ccccc5N6[C@]4(CCC6=O)C C40145354
Cn1c2c(c(=O)n(c1=O)C)nc(n2CC(=O)N(C)C3=CCCC3)Br C42697495
c1cnc(cn1)N2CCN(CC2)C(=O)CSc3nnc4n3CCCCC4 C43851358
C[C@@H]1[C@@H](Oc2ccccc2O1)C(=O)N3CCC(CC3)c4nnc(o4)c5ccco5 C44098879
CC1=C2C(=NC(=NC2=O)C)S[C@@H]1C(=O)OCc3cc(=O)n4ccsc4n3 C44649413
Cc1nc2c(cnn2C)c(n1)N3CCN(CC3)S(=O)(=O)c4ccccc4F C54042025
Cc1cnc(s1)n2c(c(nn2)C(=O)N3CCn4c3nc5c4cccc5)C C56932922
Cc1c(nnn1c2nc3c(s2)CCCC3)C(=O)N4CCC5(CC4)OCCO5 C56933828
Cc1csc(n1)N2CCCN(CC2)S(=O)(=O)c3ccc(cc3)[N+](=O)[O-] C57022591
c1ccc(c(c1)N2CCN(CC2)C(=O)Cc3cn4ccsc4n3)[N+](=O)[O-] C18077997
Cc1cc(n2c(n1)ncn2)N3CCN(CC3)S(=O)(=O)c4ccc(cc4F)F C26759435
Cc1c(c(on1)C)S(=O)(=O)N2CCN(CC2)c3c4ccsc4ncn3 C15143368
CC(C)n1c2c(cc(cn2)C(=O)N3CCC[C@H]3c4nnc5n4CCCCC5)cn1 C29250074
c1cc2c(cc1C(=O)C3CCN(CC3)C(=O)[C@@H]4C[C@H]4[N+](=O)[O-])OCCO2 C58426306
Cc1c(c(on1)C(C)C)C(=O)N2CCN(CC2)c3ccc(cc3)[N+](=O)[O-] C08140392
Cc1nc2c(cnn2c3ccc(cc3)F)c(n1)N4CCN(CC4)c5ncccn5 C63247244
c1ccc2c(c1)nc(s2)CCC(=O)N3CCN(CC3)[C@H]4C5=NC=NC5=NC=N4 C39958705
Cc1c2c(cc(nc2on1)C(C)C)C(=O)/N=C/3\N=N[C@@H](S3)[C@@H]4CCCO4 C63818160
Cn1c2c(c(n1)c3nc(no3)c4ccccc4F)CN(CC2)C(=O)c5cccnc5 C64566172
Cn1c2c(c(n1)C(=O)N3CCOCC3)CN(CC2)S(=O)(=O)c4cccc(c4)Cl C64893449
Cc1nc(cc2n1c(=O)n(n2)CC(=O)N(C)c3ccccc3)c4ccccn4 C65196788
c1cc2c(cc1S(=O)(=O)N3CCCn4c(cc(n4)c5ccncc5)C3)OCCO2 C65225630
CN(C)c1nnc(s1)S(=O)(=O)CC(=O)N2CCO[C@H]3[C@@H]2CCCC3 C66717584
c1cc(c2c(c1)OCCO2)[C@@H]3CCCN3C(=O)Cc4ccc(cc4)n5cnnn5 C66770485
Cc1cc(n2c(n1)c(cn2)C(=O)[C@H](C#N)c3nnc(n3C)c4ccccc4)C C66868373
C[C@@H](c1ccc2c(c1)OCCO2)OC(=O)C3=CN4CCS(=O)(=O)N=C4C=C3 C66884732
c1csc(n1)[C@H]2CCCN(C2)C(=O)c3cc4c(cc3[N+](=O)[O-])OCCO4 C67046935
Cc1c(nnn1c2ccc3c(c2)OCCO3)C(=O)N(C)Cc4cnc(s4)C C67138038
c1ccc(c(c1)CSc2nc(cs2)CC(=O)Nc3nc4ccc(cc4s3)[N+](=O)[O-])F C08939972
CC(C)(C)c1ccc(cc1)C(=O)NCCn2c3c(cn2)c(nc(n3)SC)N4CCCC4 C08946456
CCn1c(nnc1SCC(=O)N[C@@H](C)c2ccc3c(c2)OCO3)c4ccc(cc4)Cl C09072616
Cc1cccn2c1nc(c(c2=O)/C=C(\C#N)/C(=O)NCC=C)Oc3ccc(cc3)C(C)(C)C C02235343
Cc1ccc(c(c1)S(=O)(=O)Nc2ccc3c(c2)N(C(=O)C(CO3)(C)C)CCC(C)C)OC C09174160
C[C@@H](c1ccccc1)NC(=O)CSc2nnc(n2c3ccccc3)c4ccc5c(c4)OCO5 C02620363
C[C@@H](c1ccc(cc1Cl)Cl)NC(=O)[C@H](C)OC(=O)c2ccc(cc2Cl)[N+](=O)[O-] C10022026
Cc1ccc(c(c1)Br)NC(=O)COC(=O)/C=C/c2ccc(c(c2)[N+](=O)[O-])Cl C10087305
c1cc(ccc1/C=C/C(=O)OCC(=O)Nc2ccc(cc2[N+](=O)[O-])Cl)Br C10524725
Cc1cc(on1)NC(=O)[C@H](C)Sc2nnc(n2Cc3ccccc3)c4ccccc4Cl C10993547
Cc1ccc(c(c1)c2csc(n2)NC(=O)CCc3nc(no3)c4ccc(cc4)OC)C C11811711
CCOC(=O)c1c(c(sc1NC(=O)c2cc(on2)c3ccc(cc3)Cl)C(=O)C)C C11915935
Cc1ccc(cc1C)[C@@H](C)NC(=O)COC(=O)c2ccc(c(c2)[N+](=O)[O-])Br C12016319
Cc1ccccc1n2c(nnc2SCC(=O)Nc3cc(nn3c4ccccc4)C(C)(C)C)C C10246150
CCCc1nn2c(=O)cc(nc2s1)COc3ccc(cc3)NC(=O)c4ccccc4Cl C13368587
CCCn1c(=O)c2ccccc2c(n1)C(=O)Nc3nc(c(s3)C)c4ccc(cc4)OCC C14501992
CCCc1cc(n(n1)C)C(=O)NC[C@H]2Cc3cc(cc(c3O2)Cl)c4ccnc(n4)SC C14994032
CCn1c(nnc1SCC(=O)Nc2nc(cs2)c3ccccc3)c4cc5ccccc5o4 C15019318
COc1ccc(cc1)c2csc(n2)NC(=O)CCc3nc(no3)c4ccc(cc4)Cl C09061647
Cc1c2cnn(c2nc(c1CCC(=O)Nc3ccnn3Cc4ccc(cc4)Cl)C)C(C)C C15641615
CCOC(=O)c1c2c(sc1NC(=S)N3CCN(CC3)c4ncccn4)CCCCCC2 C16346654
c1ccc(cc1)CCNC(=O)c2cc(nn2c3ccc(cc3)[N+](=O)[O-])c4ccccc4F C16573553
CCOc1ccc(cc1)c2nnc(n2N/N=C/c3ccc(c(c3)Br)OC)S C16807941
COc1ccc2c(c1)c(c[nH]2)CCN\3C(=O)/C(=C\C(=O)OC)/S/C3=N\c4ccccc4 C16957161
CC(C)c1ccc(cc1)OCCn2cccc2/C=C\3/C(=NC(=O)N(C3=O)c4ccc(cc4)F)O C17195578
Cc1cc(cc(c1)c2nnc(o2)SCC(=O)N[C@@H](c3ccc4c(c3)OCCO4)C(C)C)C C19392585
CCOc1ccc(cc1OCC)c2c(nn3c2ncc(c3C)C(=O)Nc4ccccc4Cl)C C21537810
CCc1cccc2c1[nH]cc2C(=O)[C@H](c3ccccc3)OC(=O)c4c5ccccc5c(=O)n(n4)C C22148681
CN(C)c1ccc(cc1)[C@@H](CNC(=O)c2ccc(cc2Cl)[N+](=O)[O-])N3CCc4c3cccc4 C22418109
Cc1ccc(cc1)CNC(=O)c2nnc(s2)/C(=C/c3ccc(c(c3)[N+](=O)[O-])C(C)C)/Cl C28185890
C[C@@]1(CC1(Cl)Cl)C(=O)O[C@@H](c2ccccc2)C(=O)Nc3ccc(cc3Cl)[N+](=O)[O-] C28293083
Cc1cccc(c1)[C@H]2C(=C(N=C3N2C(=CS3)/C=C(/N4CC[NH+](CC4)C)\[O-])C)C(=O)OCC=C C35697225
C[C@H](c1[nH]c(=O)c2c(csc2n1)c3ccccc3)Sc4nnnn4CCc5cccs5 C25078656
CC(=CC(=O)N(Cc1ccco1)[C@H](c2ccc3c(c2)OCO3)C(=O)NC4CCCCC4)C C36502925
c1ccc(cc1)c2c(cn(n2)c3ccccc3)C(=O)OCC(=O)Nc4c(cc(cn4)Cl)Cl C12621202
CC(C)CN1c2cc(ccc2OCC(C1=O)(C)C)NC(=O)/C=C/c3ccc(c(c3)OC)OC C38708122
Cc1ccc(cc1)n2c(nnn2)SCC(=O)Nc3ncc(s3)Cc4ccc(cc4)Cl C39895084
CC[C@H](C(=O)Nc1c(c(c(s1)C)C)C(=O)OC)Sc2nnc3n2c4ccccc4cc3 C40169856
C[C@@H](CNC(=O)C1CCN(CC1)c2cc(ncn2)n3c(ccn3)c4ccccc4)c5ccccc5 C40854718
Cc1c(sc(c1c2nc(no2)c3ccccc3)NC(=O)COc4ccc(cc4)OC)C C40994609
Cc1c(sc(c1c2nc(no2)c3ccccc3)NC(=O)/C=C/c4ccc(c(c4)OC)OC)C C41000790
Cn1c(nnc1SCC(=O)Nc2cc(c(cc2OC)OC)Cl)c3ccc(cc3)Cl C45353129
c1ccc(c(c1)N2CCN(CC2)CC(=O)N[C@@H](c3ccc(cc3)F)c4cccs4)[N+](=O)[O-] C15443524
CC(C)CCN1c2cc(ccc2OCC(C1=O)(C)C)NC(=O)c3ccc(cc3)Cn4ccnc4 C49507932
c1ccc(cc1)C(c2ccccc2)N3CCN(CC3)c4ccc(cc4[N+](=O)[O-])C(=O)NC5CC5 C28707140
C/C(=N\c1ccc(c(c1)Cl)Cl)/c2c(nn(c2O)c3ccc(cc3)OC)CC(=O)OC C19646849
Cc1csc(n1)NC(=O)CSc2nnc(n2Cc3ccccc3)c4cc5ccccc5o4 C20193765
CCCCn1c(=O)c2c(ccs2)n3c1nnc3SCC(=O)Nc4cc(ccc4C)C C35531981
Cc1cccc(c1)c2nc(on2)c3cccnc3N4CCC(CC4)C(=O)NCCc5ccccc5 C35528057
CCc1ccccc1NC(=O)Cn2c(=O)ccc(n2)S(=O)(=O)c3ccc(cc3)C(C)C C64943809
c1cc(oc1)c2nc3ccc(cc3c(=O)o2)Br C00184775
C[C@@H]1Cc2ccccc2N1Cc3nnc(o3)c4ccccc4 C04414416
COC1CCC(CC1)/C(=C/[C@@H]2CC[C@H]3[C@@H](C2)OCO3)/C#N C01735527
C[C@H]1CCc2c(c3c4ncnn4c(nc3s2)SC)C1 C02419680
Cc1c2c(n(n1)C)N(C(=O)CS[C@@H]2c3ccc(cc3)Cl)C C05641597
c1cc(c(c(c1Br)N=O)N=O)Br C05733479
CC(C)(C)[C@@H]1CCc2c(c(no2)C(=O)N3CCSCC3)C1 C02806294
CC(=O)c1nc2ccccc2n1C(=O)C(Cl)(Cl)Cl C10151066
c1cc(ccc1C2CCCCC2)S(=O)(=O)n3ccnc3 C06700592
C[C@H]1Cc2c(cnc(n2)N3c4ccccc4C[C@@H]3C)C(=O)C1 C19957352
Cc1ccc2c(c1C)ncn(c2=O)[C@@H](C)Cc3ccncc3 C32540643
c1ccc2c(c1)nc(o2)C3CCN(CC3)C(=O)CCCl C32553776
Cc1c(nc(s1)c2ccco2)C(=O)N3CCCC[C@@H]3C C32772279
CCN(CC)c1c2c(c3c(s2)CC(OC3)(C)C)ncn1 C34773047
c1cocc1C(=O)c2cc3c(cc2Br)OCCCO3 C35369582
c1cc2nc(c(n2c(c1)Br)CC#N)c3ccncc3 C36321767
Cc1c(nnn1c2c(cc(cc2Br)F)F)C(=O)C C36916642
c1c(cc(c2c1CCCN2Cc3nc(no3)C4CC4)F)F C37176520
Cc1c(sc2c1c(nc(n2)CN3CCO[C@@H](C3)C)Cl)C C37328359
c1c(cc(c2c1OCO2)Br)[C@@H](C#N)N3CCCCC3 C37355639
CC(C)CCn1c2c(c3c(s2)CCC3)c(=O)n(c1=O)C C37640542
Cc1nc2ccccc2c(=O)n1/N=C/c3ccccc3Cl C00453721
Cc1c(c(on1)C(=O)N2C[C@]3(C[C@@H]2CC(C3)(C)C)C)Cl C05007067
CC1(CC2=C3C(=NC(=NC3=O)c4cccs4)S[C@H]2CO1)C C38676241
CC1(CC2=C3C(=NC(=NC3=O)C4CCCCC4)S[C@H]2CO1)C C38688775
C[C@@H]1CCCCN1[C@@H](C)C2=NC(=O)C3=C([C@@H](SC3=N2)C)C C39621077
C[C@H]1CCCCN1C(=O)/C=C/c2c(nc3n2ccs3)Cl C40159696
Cn1c(cc(n1)C(=O)N2CCc3c2cccc3)c4cccs4 C41210996
c1ccc2c(c1)CCN(C2)[C@@H](C#N)c3ccc4c(c3)OCCO4 C41536153
C[C@@H](c1ccc(cc1F)F)N2C(=O)c3ccccc3S2(=O)=O C44644408
C[C@H](c1nc2c(n1Cc3cnn(c3)C)cccc2F)Cl C45136269
Cc1cc(n2cc(nc2n1)CSc3nc(cs3)C)C C48601169
C/C=C\C=C\C(=O)N1CCN(CC1)c2cccc(n2)Cl C48797691
C[C@@H]1CN(CC(O1)(C)C)C(=O)/C=C/c2ccc(o2)Br C49179742
Cc1ccc(s1)[C@@H](C)N(C)c2nn3cc(nc3s2)C C49321443
C[C@@H](CN(C)C(=O)[C@@H]1Cc2cc(ccc2OC1)Cl)C#N C49425017
Cc1c(cco1)[C@H](c2ccc3c(c2)oc(=O)n3C)Br C51362949
Cc1nc(on1)[C@@H]2CCCN(C2)Cc3ccc(cc3)Cl C54677683
C[C@H](c1ccc(cc1Cl)Cl)n2c(nnn2)CCl C54743975
Cc1nc2c3ccccc3nc(n2n1)SC/C=C/Cl C13228780
c1cc2c(cc1c3cc(no3)CBr)OCCCO2 C57654421
Cc1c(nc(o1)c2cccs2)C(=O)N3CCC[C@@H](C3)C C46571228
Cc1ccc(nn1)n2c(c(c(n2)C(F)F)CCl)Cl C61629205
CC[C@@H]1CC[C@H]([C@@H](C1)N2CC[C@@H](C2)N3CCOCC3)C#N C62980042
CC(C)c1cc(no1)[C@@H]2CCCN2C(=O)c3cccs3 C64555583
Cc1ccc(n1C)c2nc(cs2)C(=O)N3CCc4c3cccc4 C64676570
c1ccc(cc1)C2=CCN(CC2)C(=O)[C@@H]3C=C(N=N3)C4CC4 C65385829
C1C[C@H](N(C1)C(=O)C2CC2)C(=O)N3CC4C[C@H]5C[C@@H](C4)CC3C5 C65815444
CN(c1ccc(c(c1)F)F)C(=O)c2ccc3c(c2)OCO3 C56226170
Cn1c2ccccc2c(=O)n(c1=O)C/C=C/c3ccccc3 C67630608
CC1=NC2=C([C@@H](C1C#N)c3cccc(c3)I)C(=O)CCC2 C00728479
c1cc(ccc1CN2C(=O)/C(=C/c3ccc(o3)Br)/SC2=S)F C01104049
Cc1c(c(n(n1)C(=O)c2ccccc2I)C)Br C04492576
c1ccc(cc1)/C=C(/C=C\2/C(=O)N(C(=O)S2)c3ccccc3)\Br C01013940
C[C@@H]1Cc2cc(ccc2O1)/C=C\3/C(=O)N(C(=S)S3)[C@@H](C)c4ccccc4 C02329702
Cc1cc(c(n1c2ccc(c(c2)Cl)Cl)C)C(=S)N3CCOCC3 C01053581
c1cc(c(cc1I)I)[N+](=O)[O-] C04802467
Cc1c(c(c(c(c1F)I)Br)C)[N+](=O)[O-] C01610396
c1cc(ccc1c2nnc3n2C[C@@H](S3)CBr)Br C01462605
c1ccc2c(c1)CCCN2S(=O)(=O)c3c(cc(cc3Br)F)F C06507210
Cc1csc(n1)/C(=C/c2ccc(o2)c3ccc(cc3)Br)/C#N C08079495
c1ccc(c(c1)/C=C/C(=O)N2CCC(CC2)c3nc4ccccc4s3)F C08086199
c1cc(c(cc1F)Br)Cn2cnc3c(c2=O)c4c(s3)CCC4 C11364436
CC1([C@H](N(C(=S)S1)c2ccccc2)/[N+](=C/c3ccc(cc3)Cl)/[O-])C C01446295
Cc1c2ccccc2nc(c1Br)c3ccc(cc3)S(=O)(=O)C C12563075
c1cc(ccc1c2nncn2c3ccc(cc3)Br)Br C12551157
C[C@@H]1Cc2cc(ccc2O1)/C=C/3\C(=O)N(C(=S)S3)[C@@H](C)c4ccccc4 C13540339
c1cc(sc1)[C@H]2c3ccsc3CCN2C(=O)c4ccc(o4)Br C15593790
c1cc(sc1C2C3=C(CCCC3=O)OC4=C2C(=O)CCC4)Br C18195792
CCN\1c2c3ccccc3sc2S/C1=C\C=C/4\C(=O)N(C(=S)S4)CC C19894216
C[C@@H]1c2cccn2CCN1C(=O)c3cc(c(s3)Br)Br C30265692
C[C@H]1Cc2ccccc2N1C(=O)COc3ccccc3I C31656137
Cc1ccc(cc1)S(=O)(=O)N2CCc3ccccc3[C@@H]2[C@@H]4CCSC4 C33811557
c1cc(ccc1c2ccc(=O)n(n2)Cc3cc(ccc3F)F)Br C38790991
Cc1c(c2c(n1SC)-c3c(c(c4ccccc4n3)F)C(=O)CC2)SC C39457066
Cc1c(c2c(n1Cc3ccccc3)-c4c(c(ccn4)SC)C(=O)CC2)Cl C39458382
CS[C@@H]1CCC[C@@]2(C1)CCC[C@@H](N2Cl)S(=O)(=O)c3ccccc3 C39524685
CC(C)S(=O)(=O)[C@H]1CCC[C@@]2(N1Br)CCC[C@@H](C2)Cl C39525750
CC(C)S(=O)(=O)[C@@H]1CCC[C@@]2(N1I)CCC[C@@H](C2)F C39526341
CC(C)S(=O)(=O)[C@H]1CCC[C@]2(N1I)CCC[C@@H](C2)F C39526344
CN(Cc1ccc(o1)Br)C(=O)c2ccc(s2)Br C40091084
c1ccc2c(c1)N(CCS2)S(=O)(=O)c3ccc(s3)Br C42260069
c1cc(sc1S(=O)(=O)N2CCc3c(ccs3)[C@H]2C4CC4)Br C42306038
CCN(CC)[P@]1Oc2ccc3=CCCC=c3c2C4=c5ccccc5=CC[C@H]4O1 C43220895
Cc1cc2=CCCC=c2c3c1O[P@](O[C@H]4C3=c5ccccc5=C[C@@H]4C)N(C)C C43220916
Cc1cc(c(o1)C)[C@H](C)n2c3ccc(cc3nc2CCl)Br C44731115
CN(c1ccc(cc1)F)S(=O)(=O)c2c(cc(cc2Br)F)F C48441905
CN([C@H]1CCCc2c1cccc2)S(=O)(=O)c3c(ccs3)Br C48444091
Cc1cc(ccc1N(C)S(=O)(=O)c2cc(sc2C)C)Br C48961900
C[C@@H]1CCN([C@H]2[C@@H]1CCCC2)C(=O)c3cc(cnc3Cl)Br C50045396
c1c(c(oc1c2nc3c(s2)C(=O)CCC3)Br)Br C50359122
Cc1c(c(n(n1)[C@H](C)C(=O)c2ccc(cc2Cl)Cl)C)Br C50593769
c1cc(c(cc1Br)n2cc(nn2)CBr)Br C52224752
c1ccc2c(c1)N(CCCS2)C(=O)Cc3csc(n3)c4ccsc4 C57974585
CCN\1c2ccc3c(c2S/C1=C\C=C/4\C(=O)N(C(=S)S4)CC)CCCC3 C27551043
Cc1ccc(cc1C)c2csc3c2c(=O)n(cn3)CC(=C)Br C59928855
c1ccc2c(c1)nc(s2)CN3CCO[C@@H](C3)c4ccc(cc4)Br C60090571
c1c(c(cc2c1OCCCO2)Br)[C@@H](C3CCOCC3)Br C61673644
c1c(c(cc2c1OCCCO2)Br)[C@@H]([C@@H]3CCCOC3)Br C62242289
c1ccc(c(c1)[C@H]2CN(CCO2)C(=O)Cc3ccc(c(c3)Br)F)F C66689002
c1ccc(cc1)[C@@]2(C(=O)c3cccc4c3N(C2=O)CCC4)F C00344067
c1ccc(cc1)[C@]2(C(=O)c3cccc4c3N(C2=O)CCC4)F C00344066
Cc1ccsc1[C@@H]2CC(=NN2C(=O)C)c3cccs3 C01077327
CN(C)c1c2c(oc(=O)c1Cl)-c3ccccc3SCC2 C01612288
CC(=O)C1=NN(/C(=C/c2ccccc2)/S1)c3ccccc3 C04891500
C[C@@H](C(=O)C)Sc1c2c3c(sc2ncn1)CCCC3 C01935635
c1ccc2c(c1)CCN(C2)c3c4c5c(sc4ncn3)CCC5 C00390192
Cc1c(c(n(n1)C)C)/N=C/c2ccc(cc2)Br C01093693
Cc1nnc(n1c2ccc(cc2Cl)Br)S C06402030
c1ccc2c(c1)CCN2S(=O)(=O)Cc3ccc(cc3)F C10449436
CC(C)c1csc(n1)C(=O)N2C[C@@]3(C[C@H]2CC(C3)(C)C)C C19721056
CN(C)c1c(cc2cc(ccc2n1)Br)CC#N C19801520
Cc1cnc(s1)N2[C@H](S[C@H](C2=O)C)c3ccc(cc3)F C19927622
CC(=CCN1c2ccc(cc2C(=O)C1=O)Br)C C19966848
CCN1CCN(CC1)C(=O)CC23CC4CC(C2)CC(C4)C3 C16603388
c1ccc2c(c1)CCN2C(=O)c3cccc4c3SCCC4=O C20902334
c1cc2cc3c(nc2nc1)CCN(C3)Cc4ccc(cc4)F C24879276
c1cc2c(cc3c(n2)CCN(C3)Cc4ccc(cc4)F)nc1 C24879546
CC(=O)C1=C(COC(=O)C1)c2ccc(cc2)c3ccccc3 C35683736
Cc1c(c(n(n1)c2cccc(c2)Br)Cl)C=O C35778750
c1cc2c(cc1Cl)nc(n2Cc3ccncc3)CCl C36890446
c1cc(sc1)c2c(cn(n2)c3ccc(cc3F)F)C=O C36894363
Cc1cc(n(n1)c2cccc(n2)Br)C(F)(F)F C38537826
Cc1nsc2n1cc(n2)c3ccc(cc3)Br C39325874
COc1cnc2n1c(cc(c2)SC)I C39460088
CO[C@H]1CCC[C@@]2(N1OC)CCC[C@@H](C2)Br C39521754
CO[C@H]1CCC[C@]2(C1)CCC[C@@H](N2OC)Br C39521902
c1cc2ccc(c(c2nc1)CSc3nncs3)Cl C42151946
c1cc(c(nc1)n2ccc(n2)C(F)(F)F)Br C43298978
CN(C)S(=O)(=O)c1ccc2c(c1)Cc3ccccc3S2 C44123308
C[C@@H]1CN([C@@H](CO1)C)C(=O)c2c(c3ccccc3s2)Cl C45446585
c1cc2c(ccc(c2nc1)Cn3cc(cn3)Br)F C49066059
CC(C)[C@@H]1CCCN1S(=O)(=O)c2ccc3c(c2)CCC3 C49078484
CN(c1c(cccc1F)F)S(=O)(=O)c2cccs2 C49306675
Cc1ccc2c(c1)nc(n2Cc3csc(n3)C)CCl C49534436
c1cc(sc1)C(=O)CN2c3cc(ccc3CC2=O)Cl C50127373
Cc1ccc2c(c1)nc(n2[C@@H]3CCC[C@@H]3OC)[C@@H](C)Cl C50376026
Cc1cc(nc(n1)Sc2c(cccn2)Br)C C51608019
c1cc(c(cc1Cl)F)n2cc(nn2)CBr C52225160
c1cc(c(cc1F)Br)n2cc(nn2)CCl C52225218
c1c(cc(c(c1F)n2cc(nn2)CCl)Br)F C52225350
CC1(Cc2c(sc(n2)N(C)[C@@H]3CCSC3)C(=O)C1)C C54862015
c1ccc2c(c1)c3cc(ccc3o2)[C@@H]([C@@H]4COCCO4)Cl C55303878
CC(=O)C1=NN([C@@H]2[C@@H]1CC=C2)c3c(cccc3Cl)Cl C59383892
C[C@@H]1CN(CCCO1)c2c(cc3ccccc3n2)CCl C61919607
c1ccc2c(c1)CN(CCO2)c3c(cccn3)Br C63014143
Cc1nc(cs1)/C=C/C(=O)N2CC3C[C@H]4C[C@@H](C3)CC2C4 C65813816
C[C@H]1CCCCN1C(=O)c2cnc(s2)c3cccs3 C66269327
CC(C)[C@@]12CCN3C[C@@](C1=O)(CN(C2)C34CCCCC4)C C39951363
c1csc2c1CN(CCC2)S(=O)(=O)C3CCCCC3 C66580033
c1cc(sc1)/C=C\2/C(=O)N(C(=O)S2)Cc3ccc(cc3)F C01011375
c1cc2c(cc1C(F)(F)F)nc(s2)/C(=C/c3ccncc3)/C#N C05041635
Cc1ccc(o1)CN(C)C(=O)c2cc(ccc2Cl)Br C03413790
c1ccc(cc1)S(=O)(=O)O[C@@H]2C[C@H]3c4ccccc4[C@@H]2[C@@H]3Cl C01712186
c1ccc(cc1)OS(=O)(=O)c2c(c(c(c(c2F)F)F)F)F C01728607
C[C@H]1Cc2cc(ccc2O1)/C=C\3/C(=O)N(C(=S)S3)CC(C)C C02325733
Cc1ccc(c(c1)OCC(=O)N2CCc3c(ccs3)C2)Cl C12907919
Cc1ccsc1/C=C\2/C(=O)N(C(=O)S2)Cc3ccc(cc3)F C15008686
c1cc2c(cc1S(=O)(=O)N3CCC[C@H]3CCl)CCCC2 C19783477
c1cc(cc(c1)F)c2c3c(on2)CCN(C3)Cc4ccsc4 C20775636
c1ccc2c(c1)CN(C[C@@H](O2)c3ccccc3F)Cc4ccccn4 C20915680
Cc1csc(n1)S[C@@H](C)C(=O)N2CCSc3c2cccc3 C23958094
Cc1ccc(s1)c2csc3c2c(=O)n(cn3)C/C=C/Cl C24505628
CN([C@@H]1CCc2c1cccc2)S(=O)(=O)c3ccc(c(c3)F)F C29390838
C[C@H](c1nc2ccccc2s1)N(C)C(=O)c3ccccc3F C08131653
CC(C)S(=O)(=O)[C@@H]1CCC[C@@]2(C1)CCC[C@@H](N2SC)F C39522319
CC(C)S(=O)(=O)[C@@H]1CCC[C@]2(C1)CCC[C@@H](N2F)SC C39523706
CC(C)S(=O)(=O)[C@H]1CCC[C@]2(N1F)CCC[C@@H](C2)SC C39524063
CC(C)S(=O)(=O)N1[C@@H](CCC[C@@]12CCC[C@@H](C2)SC)F C39527837
CC[C@@H](C)N1C(=O)/C(=C/c2ccc3c(c2)C[C@H](O3)C)/SC1=S C40018691
Cc1c(scn1)C(=O)N(C)Cc2ccc(cc2)Br C42270429
CC1(COCCN1CC(=O)c2ccc(s2)Br)C C42462624
Cc1ccc(s1)[C@@H](C)N(C)C(=O)c2ccc(o2)Br C44350569
C1CN(CCN1CC(F)(F)F)C(=O)C23CC4CC(C2)CC(C4)C3 C44448712
COc1cccc(n1)C(=O)c2ccccc2I C45028731
c1ccc2c(c1)nc(s2)CS(=O)(=O)c3ccc(cc3F)F C47658564
Cc1cc(c(s1)C)S(=O)(=O)N(C)[C@H]2CCCc3c2cccc3 C48312678
c1ccc2c(c1)nc(s2)CS(=O)(=O)c3ccc(cc3)Cl C48483027
COc1ccc(cc1/C=C/C(=O)N2C[C@H]3CC[C@@H]2C3)Br C48820662
Cc1c(cco1)CN(C)C(=O)c2ccc(cc2Cl)Br C48945444
C/C=C/C=C/C(=O)N1CCO[C@H](C1)c2ccc(cc2)Br C49035812
Cc1c(c(n(n1)C)C)C(=O)/C=C/c2ccc(s2)Br C49151570
Cc1c(sc(n1)C)[C@H](C)n2c3cccc(c3nc2CCl)F C49534377
Cc1ncc(s1)Cn2c3ccc(cc3nc2[C@H](C)Cl)Cl C49534385
CN(c1ccccc1F)C(=O)c2cc(cn2C3CC3)Br C50009492
CCn1ccnc1Oc2ccc(cc2)I C50608094
c1cc(c(cc1Br)F)n2cc(nn2)CCBr C52224453
c1cc(ccc1n2cc(nn2)CCCl)I C52225276
Cc1c(sc(n1)C)C(=O)N([C@@H]2CCCc3c2cccc3)C4CC4 C58713382
c1ccc(c(c1)/C=C(/C#N)\c2nc(cs2)c3ccncc3)Cl C60036888
COc1ccc(cc1C(=O)c2cscn2)I C62354498
c1ccc2c(c1)CCN3[C@@H]2CN(CC3)C(=O)CCc4ccccc4F C62456279
c1cc(c(c(c1)Cl)SCC2=NC(=O)[C@H]3C(=N2)C=CS3)Cl C40000595
c1cc(c(cc1Cl)SCC2=NC(=O)[C@H]3C(=N2)C=CS3)Cl C64041696
Cc1c(sc2c1c(nc(n2)C)SCc3csc(n3)C)C C05429032
c1ccc(c(c1)[C@H]2CN(CCO2)C(=O)/C=C/c3c(cccc3F)F)F C66689726
c1csc(n1)[C@H]2CCCN(C2)C(=O)[C@@H]3CCCC[C@@H]3C(F)(F)F C67047151
c1cc(ccc1[C@@H]2C[C@H]2C(=O)N3CCC[C@@H](C3)c4nccs4)Cl C67048275
c1csc(n1)[C@@H]2CCCN(C2)C(=O)[C@H]3CCC[C@@H](C3)C(F)(F)F C67048437
C=C(CN1CCC[C@H]1c2cccc3c2OCCO3)Br C67231343
CCOc1ccc2c(c1)CN(CO2)c3ccc(cc3)Br C02503452
CCC1=NC(N=C2N1C(=CC(=C2)C)C)(C(F)(F)F)C(F)(F)F C00032767
CO/N=C\1/C(=O)c2ccccc2C1(c3ccccc3)c4ccccc4 C04566518
c1ccc(cc1)c2cn3c4ccccc4sc3c2[C@H](CC#N)C#N C00386637
CC(=C)Cn1c(=O)c2c(nc1SC)-c3ccccc3CC2(C)C C00495487
C[C@H](C(=O)N1CCCC1)Sc2nc3cc(ccc3s2)Cl C05780518
Cc1cc2nc(cc(n2n1)C(C(F)(F)F)(F)F)c3cccs3 C02802785
CC(C)c1ccc(cc1)c2c(c(=O)c2=O)N3CCc4ccccc4C3 C06893396
Cc1c(sc2c1c(ncn2)N(C)Cc3ccc(s3)Cl)C C08120310
Cc1cc(no1)COc2ccc3ccccc3c2Br C08221770
Cc1csc(n1)N2[C@H](CC(=N2)c3ccccc3)c4cccs4 C09304352
c1ccc2c(c1)nc(n2Cc3c(cccc3Cl)F)[C@@H]4CCCO4 C04386853
Cc1csc(n1)/C(=C\c2ccccc2)/c3nc4ccccc4n3C C07136255
COC(=O)[C@H]1CC(=Nc2ccccc2S1)c3ccc(cc3)Cl C16779098
CCc1cc2c(s1)nc(n(c2=O)Cc3ccc(cc3)Cl)C C20158410
CC(=O)N(c1ccccc1)c2nc(cs2)c3ccc(cc3)Cl C27027105
Cc1c(ccc(n1)c2ccccc2)C(=O)N(C)[C@@H]3CCCC[C@@H]3C C27255208
Cc1csc(n1)N2[C@H](CC(=N2)c3cccs3)c4cccs4 C28065145
C[C@H](c1ccc(cc1)F)N2CCC[C@H](C2)c3nc4ccccc4o3 C29827087
CN(C(=O)c1ccc(s1)c2ccc(cc2)Br)OC C31207396
C[C@H](c1cc2ccccc2o1)N(C)C(=O)[C@@]3(CC3(Cl)Cl)C C32754303
C[C@@H](c1cc2ccccc2o1)N(C)C(=O)[C@@H]3CCCc4c3cccc4 C32760876
c1ccc2c(c1)nc(o2)CC(=O)c3ccc(s3)Br C34940250
c1cc(c(cc1F)Br)OCc2c(snn2)Cl C35163624
C[C@@H](c1nc2cc(ccc2n1c3ccc(cc3)OC)Cl)Cl C36910380
Cc1c(sc2c1c(nc(n2)COc3ccccc3F)Cl)C C37328394
Cc1c(sc2c1c(nc(n2)COc3cccc(c3)F)Cl)C C37328401
Cc1c(c(n(n1)C)Cl)COc2ccc(cc2F)Br C37408816
c1ccc(cc1)c2nc(=S)c3c(n2Cc4ccco4)CCCC3 C00134723
C[C@@H]1Cc2ccccc2N1C(=O)[C@@H](C)Sc3c(cccn3)Cl C39554999
C[C@@H]1Cc2ccccc2N1C(=O)[C@H](C)Sc3c(cccn3)Cl C39555001
C[C@H]1Cc2ccccc2N1C(=O)[C@H](C)Sc3c(cccn3)Cl C39555002
Cc1ccc2c(c1)c(=O)n(c(n2)SCc3cccc(c3F)F)C C42177817
Cc1cc(c(o1)C)[C@H](C)n2c(nc3c2c(ccc3)Cl)CCl C44731117
c1cc(c(cc1CSc2nnc3n2CCCCC3)Cl)Cl C47821599
c1cc(c(cc1Cl)Cl)CSc2nnc3n2CCCCC3 C47821610
C[C@@H](c1ccccc1F)S(=O)(=O)c2nc3ccccc3s2 C48367820
Cc1ccc(nc1)S(=O)(=O)[C@H](C)c2ccc(cc2Cl)Cl C48651276
c1ccn2cc(nc2c1)/C=C/C(=O)c3ccc(s3)Br C49124347
Cc1ccc(c(c1)C)N(C)Cc2nc3c(ccs3)c(n2)Cl C50840509
c1cc(c(cc1Cl)n2cc(nn2)CCBr)Cl C52224430
c1cc(cc(c1)Br)n2cc(c(n2)C3CCCC3)C=O C54078076
c1cc(sc1)c2nc(cs2)C(=O)N3CCC[C@H]3C4CCCC4 C56034062
Cc1cccc(c1)/N=C/c2cc(c(o2)N3CCCC3)Br C59248167
Cc1cc(c(c(c1)C)CSc2nc3ccsc3c(=O)n2C)C C60102916
c1cc(cc2c1cc(cc2)Br)OC(=O)C3CCOCC3 C24636347
c1c(cnc(c1Cl)n2c(cc(n2)C(F)F)S)C(F)(F)F C61629237
Cc1ccc(s1)/C=C(/C#N)\c2nc(cs2)c3ccc(cc3)C#N C63279068
CC(C)(C)c1ccc(=O)n(n1)Cc2c(ccs2)Br C66263338
CC(C)(C)c1ccc(=O)n(n1)Cc2ccc(s2)Br C66263398
CC(=O)Nc1ncc(s1)Cc2ccc(cc2)Br C00134125
c1cc(sc1)CNC(=O)c2cc(c(nc2Cl)Cl)F C00166915
c1ccc(cc1)[C@@]2(CC2(Cl)Cl)C(=O)Nc3nccs3 C02217121
c1ccc(cc1)[C@H]2[C@H](C2(Cl)Cl)C(=O)Nc3nccs3 C04831886
Cc1c(sc(n1)NC(=O)c2c(c(c(c(c2F)F)F)F)F)C C02762893
c1ccnc(c1)C(=O)Nc2cccc(c2)I C03328217
c1ccc(cc1)C(C#CC[N+]2(CCCC2)[O-])(c3ccccc3)O C02578694
C[C@H](c1ccncc1)NC(=O)c2cc3c(s2)CCCCC3 C05636235
CCCC(=O)Nc1c(cc(cn1)I)C C06516014
c1cc(cc(c1)Br)C2=NN=C(SC2)NC3CC3 C14201176
c1cc2cccnc2c(c1)NCc3ccc(o3)Br C19903643
Cc1ccc(cc1)C2=N[C@H]3[C@H](C(=CS3)c4ccccc4)C(=O)N2 C20450064
C[C@H](C12CC3CC(C1)CC(C3)C2)n4c(n[nH]c4=S)C5CC5 C20589587
c1cc2c(c(c1)F)O[C@@H](C2)CNC(=O)c3c(cccc3F)F C22330528
Cc1cc(c(s1)C)S(=O)(=O)Nc2ccc3c(c2)CCC3 C24070553
Cc1cc(c(s1)C)S(=O)(=O)Nc2ccc(c(c2)F)F C32532023
CC(=O)N1CCc2c1ccc(c2)NCc3ccc(s3)Cl C35042401
C[C@H](C(=O)c1c[nH]c2c1cccc2)N3CCc4ccccc4C3 C35945779
Cc1ccc(cc1NCc2c(nn(c2C)C)C)Br C37091046
Cc1c2ccccc2sc1[C@H](C)N[C@@H]3CCS(=O)(=O)C3 C37187949
Cn1ccc(n1)NC2CC(C2)c3ccccc3Br C37561054
C[C@H](c1ccc(cc1)Br)Nc2ccc(=O)n(c2)C C37785478
c1ccnc(c1)/C=C/C(=O)c2ccc(cc2O)Br C04622073
c1ccc\2c(c1)C(=C/C2=C\c3ccncc3)[C@H](c4ccncc4)O C04824118
C[C@@H](c1ccc(s1)Br)Nc2ccc(=O)n(c2)C C38003489
C[C@@H](c1cccnc1)NC(=O)c2ccc(s2)Br C40215020
Cc1c(sc(n1)C)[C@H](C)Nc2c(cc(cn2)Cl)Cl C40445482
C[NH+]([C@H]1CCSC1)[C@@]2(CCCCc3c2cccc3)C(=O)[O-] C41874751
Cc1cc(c(o1)C)C(=O)NCc2ccc(cc2)Br C42418595
c1ccc2c(c1)c(ncn2)SCc3c(ccs3)C#CCO C43683380
Cc1cc(oc1C(=O)NCc2ccccc2F)Br C44288286
Cc1cc(cc(c1)C[NH+]2CCc3c(ccs3)[C@@H]2C(=O)[O-])C C44592107
c1cc(sc1)c2nccn2Cc3ccc(s3)C#CCO C45048667
Cc1c(c(n(n1)C)C)[C@@H](C)Nc2ccccc2Br C45167510
c1ccc2c(c1)CC[C@H](C2)NS(=O)(=O)c3ccccc3F C47826573
C[C@H](c1ccccn1)NC(=O)c2cc(c(cc2Cl)Cl)F C47830799
Cc1ccc(s1)CNC(=O)c2cc(nc(c2)Cl)Cl C48194280
c1c2c(cc(c1[C@H]([C@H]3CCOC3)Br)Cl)NC(=O)C2 C48630291
c1ccc2c(c1)C[C@@H](O2)CNc3c(cccn3)Br C48759330
Cc1cc(c(s1)C)[C@@H](C)NC(=O)c2c(ncs2)Cl C48913701
C[C@H]1CCC[C@@H](C1)N(C)C(=O)c2ccc(s2)C#CCCO C49017744
c1cc(sc1)C(=O)Nc2ccc3c(c2)sc(n3)C4CC4 C49490191
CC[C@H](c1cccs1)n2c(=O)c3ccsc3[nH]c2=S C49531712
Cc1c(c(n(n1)C[C@](C)(c2ccccc2)O)C)Br C52097752
C[C@@H](CCl)C(=O)Nc1nc2c(s1)cc(c(c2F)F)F C54712450
Cc1c(sc(n1)NC(=O)c2ccc3c(c2)CCC3)SC C58161174
Cc1cccc(c1C)NCC(=O)N2CCc3c(ccs3)C2 C60205697
COc1ccc(c(c1)Br)[C@@H](c2c[nH]nc2)Cl C62779160
CS(=O)(=O)c1ccc(cc1)c2cc(cc(c2)Br)O C65343933
c1ccc(c(c1)[C@@H]2C[C@H]2Nc3ncc(cn3)Br)F C67372137
c1ccc2c(c1)CCN3[C@@H]2[C@@H](c4ccccc4C3=O)C(=O)N5CCN(CC5)c6ccc(cc6)[N+](=O)[O-] C04789297
C[C@H]1CCc2c(sc3c2c(ncn3)OCC(=O)N4CCN(CC4)S(=O)(=O)c5ccccc5)C1 C03548967
C[C@H]1c2cccc(c2O[C@H]1C)C(=O)N3CCN(CC3)S(=O)(=O)c4ccc5c(c4)OCCCO5 C09414204
Cc1ccc(cc1)c2csc3c2c(ncn3)OCC(=O)N4CCN(CC4)C(=O)c5ccco5 C03366025
CC1(Cc2c(c(nc3c2c4c(s3)c(=O)n(cn4)CC(=O)N5CCCC5)c6ccco6)CO1)C C09423038
Cc1ccc(cc1C)S(=O)(=O)N2CCC(CC2)C(=O)N3CCC[C@@H]3c4nnc5n4cccc5 C09646092
Cc1c(c(on1)/C=C/c2ccco2)S(=O)(=O)N3CCC(CC3)C(=O)N4C[C@H](C[C@@H](C4)C)C C09722706
c1cc(oc1)/C=C/2\CCC[C@H]3C2=NN([C@H]3c4ccco4)C(=O)Cn5cnc6c(c5=O)ccs6 C09730392
COc1cc(c(cc1OC)[N+](=O)[O-])C(=O)N2CCC(CC2)c3nc4cc(ccc4s3)Cl C10235431
Cc1csc2n1c(=O)cc(n2)COC(=O)c3c(c4c(s3)nc5n(c4=O)CCCCC5)C C11064130
C[C@H]1[C@H](C(=O)N(N1C)c2ccccc2)N3C(=O)/C(=C/c4cccc(c4)[N+](=O)[O-])/SC3=S C11582578
C[C@@H](c1ccco1)N(C)C(=O)c2c(cc(=O)n3c2CCN(CC3)C(=O)C4(CCCCC4)C)OC C12022228
Cc1ccccc1c2cc3c(c(c2)O[C@H]4CCOC4)OCCN(C3)S(=O)(=O)c5c(noc5C)C C12041736
Cc1c(sc2c1c3nnc(n3cn2)SCC(=O)N4CCN(CC4)c5ccc(cc5)OC)C C01379186
Cc1c2c(cc(=O)n1C[C@@H]3CCCO3)n(n(c2=O)c4nc5ccccc5s4)Cc6ccccn6 C12843301
CC(C)N(Cc1nnc(o1)c2ccccc2Br)C(=O)c3c4ccccc4c(=O)n(n3)C C12907087
c1ccc(cc1)n2c(=O)c(c(cn2)N3CCN(CC3)C(=O)CCc4nc5ccccc5o4)Cl C13163403
Cc1ccc2c(ccc(c2n1)OC)c3cc4c(n(c3=O)C)CCN(C4)C(=O)[C@H](C)n5c(cc(n5)C)C C14740356
Cc1ccc(cc1S(=O)(=O)N2CCN(CC2)C(=O)c3cc4cc(ccc4s3)F)[N+](=O)[O-] C15712440
C[C@@H](C(=O)N1CCN(CC1)S(=O)(=O)c2ccc3c(c2)OCCO3)Oc4cccc(c4)Cl C15930411
Cc1ccc(cc1)O[C@@H](C)C(=O)N2CCN(CC2)S(=O)(=O)c3ccc4c(c3)OCCCO4 C18013010
C[C@@H]1CN(C[C@@H](O1)C)c2c(nc3ccccc3n2)SCC(=O)N4CCC5(CC4)OCCO5 C20069381
Cc1cc(c(c(c1)C)S(=O)(=O)N2CCN(CC2)Cc3nnnn3c4ccc(c(c4)F)F)C C21149937
c1cc(cc(c1)Cl)CN([C@H]2CCS(=O)(=O)C2)C(=O)c3cc(on3)c4ccc5c(c4)OCCO5 C21786258
c1ccc(cc1)n2c3c(cn2)c(=O)n(cn3)CC(=O)N4[C@H](CC(=N4)c5cccs5)c6cccs6 C21983859
Cc1c2c(nc3n(c2=O)CCC3)sc1C(=O)N4CCC(=CC4)c5c(cc(cc5OC)OC)OC C22186179
c1cc(sc1)c2nc(on2)CN3CCN(CC3)C(=O)c4c5c(n(n4)c6ccc(cc6)F)CCC5 C14481579
Cc1c2cc(sc2n(n1)CC(C)C)C(=O)N3CCN(CC3)Cc4cc(=O)n5ccsc5n4 C23866705
Cc1ccc(cc1)OCc2nc(cs2)C(=O)N3C[C@@H](Oc4c3cccc4)C(=O)N5CCOCC5 C24536037
c1cc2c(cc1S(=O)(=O)N3CCCC3)oc(=O)n2CCC(=O)N4CCC[C@@H]5[C@H]4CCCC5 C24884380
c1ccc(cc1)n2cc(c(n2)c3cccnc3)/C=C/C(=O)N4CCC[C@@H]4c5nnc6n5cccc6 C31500256
c1ccc(cc1)n2c3c(cn2)c(ncn3)SCC(=O)N4CCC[C@@H]4c5ccc6c(c5)OCCCO6 C32558775
C[C@@H]1Cc2c(c3ccccc3nc2/C(=C/c4ccco4)/C1)C(=O)OCC(=O)N5CCN(CC5)C(=O)C C32910933
c1cc2c(nc1)sc(n2)N3CCC[C@@H](C3)C(=O)N4CCN(CC4)Cc5ccc6c(c5)OCO6 C33045122
Cc1ccc(cc1)/C=C/c2c(c(no2)C)S(=O)(=O)N3CCC[C@@H](C3)C(=O)N4CCOCC4 C33250690
Cc1ccc(c(c1)/C=C/c2c(c(no2)C)S(=O)(=O)N3CCC[C@H](C3)C(=O)N4CCN(CC4)C)C C33250869
CCCCN1C(=O)/C(=C\c2c(nc3ccccn3c2=O)N4CCC5(CC4)OCCO5)/SC1=S C34988008
c1cc2c(nc1)C(=O)N(C2=O)Cc3ccc(cc3S(=O)(=O)N4CCN(CC4)C5CCCCC5)F C36167358
Cc1c(c(on1)/C=C/c2ccco2)S(=O)(=O)N3CCC(CC3)C(=O)N4CCc5ccccc5C4 C04035203
CCn1c(=O)c2c(=O)c3cc(cc(c3oc2nc1SCC(=O)N4CCOCC4)Cl)Cl C02394241
Cc1ccc(c(c1)N2CCN(CC2)C(=O)CCc3c(c4c(nc3C)n(c(=O)n(c4=O)C)C)C)C C08598834
COc1ccc(c2c1nc(s2)N3CCN(CC3)C(=O)Cn4c5ccccc5oc4=O)Cl C36702525
Cc1ccc(cc1)[C@H]2CC(=NN2C(=O)Cn3c(=O)n4cccnc4n3)c5ccc(cc5)Br C39702390
Cc1ccccc1S(=O)(=O)N2CCN(CC2)Cc3cc(=O)n4c(n3)sc(n4)c5cccs5 C41077424
Cc1cc(=O)nc2n1nc(s2)N3CCN(CC3)C(=O)c4c5c(sc4n6cccc6)CCCC5 C45915101
c1cc2c(cc1S(=O)(=O)N3CCN(CC3)C(=O)[C@H]4CCCN(C4)c5ccc(nn5)Cl)CCC2 C46911883
C1CCC2(C1)[C@@H](C(=NC(=O)[C@H]2C#N)SCCSC3=NC(=O)[C@@H](C4([C@H]3C#N)CCCC4)C#N)C#N C49937121
CC(=O)C1=NN([C@@H](N(N1C)C(=O)C)c2ccc(o2)I)c3ccc(cc3)OC C59718273
CC(=O)N1c2ccccc2N=C3C[C@@H](CC(=O)[C@@H]3[C@@H]1c4cc(c(c(c4)OC)OC)OC)c5ccco5 C17838009
c1c(csc1S(=O)(=O)N2CCC(CC2)C(=O)N3CCCCCC3)c4nc(on4)C5CCC5 C65035107
c1ccnc(c1)Cc2ccc(cc2)Br C01696552
c1ccc(cc1)SC(=C2SCCCS2)C#N C05947571
c1cc(sc1C(=O)C(F)(F)F)Br C15442075
CSc1cc(=O)cc(s1)c2ccc(cc2)F C15444015
C/C(=C/C[C@]1(CCCC(CC1=O)(C)C)C)/Cl C16927669
CCc1ccc2c(c1)C[C@H](O2)CBr C19946418
Cc1nc(c(s1)CCCl)c2ccccc2 C20184609
c1ccc2c(c1)CCN(C2)Cc3c(cccc3Cl)F C14217339
c1ccc(c(c1)C[C@H](C=O)Cl)Br C36205625
C[C@H](C(=O)c1ccc2c(c1)CCCC2)Br C36903482
C[C@@H](C(=O)c1csc2c1cccc2)Br C36903544
CN(c1ccccc1CCl)[C@H]2CCSC2 C37175410
c1cc(c(cc1c2nc(cs2)CCl)F)F C37507423
C[C@H](c1ccccn1)[C@H]2CCCC[C@@H]2Br C38337468
c1cc(ccc1[C@H](c2ccoc2)Cl)Br C40265748
Cc1ccc(o1)[C@@H](c2ccc3c(c2)CCC3)Cl C40271981
Cc1ccc(cc1C)[C@H](c2cccnc2)Br C40278568
c1cc(c(cc1[C@@H]([C@H]2CCCO2)Br)F)F C40283627
Cc1ccsc1C(=O)c2c(cccc2F)F C42728612
COc1cc(cc(c1)F)CC(=C)Br C43208730
c1ccc2c(c1)CC[C@@H](C2=O)Cc3ccsc3 C43648558
CC(C)(C)[C@@H]1CCC(=O)[C@H](C1)Cc2ccsc2 C43654061
CC(C)C(=O)CCc1c(ccs1)Br C43676093
c1c(cc(c(c1F)[C@H]([C@H]2CCOC2)Cl)F)F C48629724
c1cc(c(cc1[C@H]([C@H]2CCOC2)Br)F)F C48630159
C1C[C@H]([C@@H](C1)Br)CC2CCOCC2 C52175302
C[C@H]1CC[C@@H]([C@@H](C1)C[C@@H]2CCCO2)Br C53339121
C[C@H]1CC[C@H]([C@@H](C1)C[C@@H]2CCCO2)Br C53339125
Cc1ccc(c(n1)C)[C@@H](c2ccc(c(c2)F)F)Cl C55331420
Cc1ccc(c(n1)C)[C@H](c2ccc(c(c2)F)F)Cl C55331421
C[C@H](c1ccc(cc1)Br)n2cccc2 C49942809
c1ccc(cc1)C[C@H]([C@@H]2CCOC2)Br C62168719
CCc1ccc(s1)[C@H]([C@@H]2CCCOC2)Cl C62240555
c1cc2c(cc1[C@@H]([C@H]3CCCOC3)Cl)CCC2 C62241100
Cc1cc(c(s1)C)[C@@H]([C@@H]2CCCOC2)Cl C62241130
Cc1cc(c(s1)C)[C@@H]([C@H]2CCCOC2)Cl C62241132
Cc1ccc(s1)[C@H]([C@@H]2CCCOC2)Br C62241644
C[C@@H]1C[C@@H]1[C@@H](c2ccc3c(c2)COC3)Br C62336314
c1ccc(cc1)[C@@H](c2cscn2)Br C62360778
C[C@H]([C@@H](c1ccncc1)C(C)C)Br C63041403
C[C@@H]([C@H](c1ccncc1)C(C)C)Br C63041404
CC[C@@H](c1c2ccsc2ccn1)[C@@H](C)Cl C63042028
CC[C@H](Cc1ccc(cn1)Br)Cl C63043101
C[C@H](Cc1nc2ccccc2s1)Br C63044337
CC(C)(C)[C@@H](Cc1ccccn1)Br C63045290
C[C@@H](c1ccc(cn1)Cl)[C@H](C)Br C63046034
c1c(csc1C[C@@H](CCl)C#N)Br C63064557
CCCc1cc2cc(c(c(c2nc1Cl)F)F)F C63116459
Cc1cc(c(cc1C)C(=O)CBr)C C65335465
c1c(cc(c(c1F)OC(F)F)F)Br C66309408
c1ccn(c1)CCSCc2ccc(cc2)Cl C02383491
CCOC(=S)SSC(Cl)(Cl)Cl C01653080
c1ccc(c(c1)OCCCCS)Br C03876732
c1ccc(cc1)/C=C/C(=O)C2(CC2)c3ccccc3 C01673873
Cc1ccsc1/C=C/C(=O)c2ccc(s2)C C08080309
c1ccc2c(c1)nc(s2)SCCBr C35321654
Cc1cc(c(c(c1C)C(=O)CCCCl)C)C C36193696
c1cc(c(cc1OCCCCBr)F)F C36749903
c1ccc(c(c1)CCl)OCc2ccsc2 C36867049
C[C@@H](c1ccc(cc1)OC(F)F)Br C36905074
C[C@@H]1CCC[C@H](C1)OCCCCBr C36949752
CC(C)N(C)c1cc(ccc1CCl)Br C36985551
CCCC(=O)CCc1ccc(c(c1)Br)F C37408500
C#CCCOc1ccccc1I C38328520
CCCc1ccc(cc1)[C@H]([C@@H]2CCCO2)Cl C40271814
c1cc(c(c(c1)Cl)OCCCCS)Cl C41307924
c1cc(ccc1OCC2CC2)I C42418233
c1ccc(c(c1)OCCCCCl)Br C43640788
CCCC(=O)CCc1c(ccs1)Br C43676090
C=CCCOCc1ccc(s1)Br C43679118
C=CCCOCc1c(ccs1)Br C43679119
C=CCCOCc1ccc(cc1)Br C49600828
CC(C)COCc1ccccc1Br C49600983
C1CC[C@@H]([C@H](C1)CCOCC(F)(F)F)Cl C49852736
CCc1ccc(cc1)N(C)CCBr C49988441
Cc1ccc(cc1)N(C)CCCBr C50006464
CCCO[C@H](CBr)c1ccc(cc1)C C50479774
CC[C@H](C)O[C@H](CBr)c1ccccc1 C02016250
CC[C@H](C)O[C@H](CBr)c1ccc(cc1)F C50480064
Cc1ccc(cc1)[C@@H](CBr)OCC(C)C C50480860
C1CC[C@@H]([C@@H](CC1)Br)OCC(F)(F)F C50503106
C/C=C/COCc1cc(cs1)Br C51174588
C/C=C/COCc1c(ccs1)Br C51174612
C[C@@H](C=C)Oc1ccccc1I C52142311
CCC(=O)[C@@H](Cc1ccc(c(c1)F)C)Br C52228543
CCC(=O)[C@H](Cc1ccc(c(c1)F)C)Br C52228545
CC[C@H]1CC[C@H]([C@@H](C1)C[C@@H]2CCCO2)Br C53339137
CC(C)CCC(=O)Cc1cc(cs1)Br C53779361
c1ccc(cc1)CS[C@H](CC#N)c2ccccc2 C55022349
CC(C)c1ccc(cc1)CN(C)C/C=C/Cl C58469990
Cc1ccc(cc1C)C[C@@H](c2cccnc2)Cl C62144305
c1cc(c(c(c1)Cl)C[C@@H](C2CCOCC2)Cl)F C62144500
c1cc(c(c(c1)Cl)C[C@H]([C@@H]2CCOC2)Cl)F C62144544
c1ccc(c(c1)C[C@@H](c2ccoc2)Br)F C62168301
Cc1ccccc1C[C@H]([C@@H]2CCOC2)Br C62168514
CCc1ccc(cc1)[C@@H](c2cscn2)Cl C62360324
C[C@H]([C@H](c1c(cccn1)Br)C(C)C)Cl C63040850
CCc1csc(n1)[C@@H]([C@@H](C)Br)C(C)C C63041307
CC[C@H](c1c(cccn1)C)[C@H](C)Br C63044589
Cc1ccccc1CC(=O)[C@@H]2CCCc3c2cccc3 C63157271
c1ccc(cc1)COc2ccccc2CBr C01436035
C=CCc1ccc(nc1)c2ccc(cc2)Br C00246207
c1ccc(cc1)C(c2ccccc2)OCCBr C01673546
c1ccc(cc1)C(=S)S[C@H]2Cc3ccccc3C2=O C05772951
CCC[C@H](N1CCSC1=S)SC(C)(C)C C15781798
c1cc(sc1)C(=O)[C@H]2C[C@H]2c3ccc(cc3)Cl C16764504
CSc1ccc(cc1)C(=O)/C=C/c2cccs2 C17197922
Cc1cc(cc(c1OCCBr)C)Cl C19803918
c1ccc(c(c1)OCCCl)I C35454304
CN(Cc1ccsc1)c2cccc(c2CCl)Cl C35719566
c1ccc(c(c1)CC(=O)c2ccc(s2)Cl)F C36943069
CN(c1cccc(c1CCl)Cl)[C@@H]2CCSC2 C37175413
c1cc(c(cc1Cl)CBr)OCC(F)F C37756209
CCc1ccc(s1)[C@@H](c2ccoc2C)Br C40278924
CCc1ccc(s1)[C@H](c2ccoc2C)Br C40278926
CCc1ccc(cc1)[C@@H]([C@H]2CCCO2)Br C40283722
Cc1ccc(cc1)c2nc(cs2)CCBr C41438895
CCc1ccc(cc1)C2(CCOCC2)CBr C41440256
C/C(=C\CCBr)/c1cc(ccc1OC)Cl C41466603
c1cc(ccc1CCl)N(Cc2ccsc2)C3CC3 C42469420
c1cc(sc1COC(F)(F)F)Br C43463465
CC(C)OCC[C@@H]1CCc2ccccc2[C@@H]1Cl C43662466
CC(C)CCOCc1ccccc1Br C49600956
C[C@H]1Cc2cc(ccc2O1)[C@@H](CC3CC3)Br C49732311
c1cc(ccc1c2csc(n2)CCCl)Cl C49846987
CC(C)OCC[C@H]1CCc2ccccc2[C@H]1Cl C49852871
c1cc(ccc1[C@@H](CBr)OCC2CC2)Cl C50480151
C[C@H](c1ccccc1)O[C@@H]2CCC[C@@H]2Br C50502822
C[C@@H](c1ccccc1)O[C@H]2CCC[C@@H]2Br C50502824
c1ccc(cc1)CCCO[C@H]2CCC[C@H]2Br C50503104
COC[C@@H](CCc1c(ccs1)Br)Cl C51696402
COC[C@@H](CCc1ccc(cc1)Br)Cl C51696621
C1CCC(CC1)CO[C@@H]2CCC[C@@H]2Br C52147231
Cc1cccc(c1C)C[C@@H](C(=O)C2CC2)Br C52228315
CCCC(=O)[C@@H](Cc1ccc(c(c1)F)C)Br C52228540
c1ccc2c(c1)cccc2CSCCc3ccccn3 C58930460
c1ccc(cc1)C2(CC2)C(=O)Cc3c(cccc3Cl)F C61618123
c1cc(c(c(c1)Cl)C[C@@H]([C@H]2CCOC2)Cl)F C62144547
COCC[C@@H](Cc1ccc(cc1)Br)Cl C62144899
COCC[C@@H](Cc1cccc(c1)Br)Cl C62147869
Cc1ccc(cc1C)C[C@@H](c2cccnc2)Br C62148603
Cc1ccoc1[C@@H](Cc2ccccc2F)Br C62168295
c1ccc(cc1)C[C@@H](CCc2ccco2)Br C62168696
Cc1ccc(c(c1)C[C@@H](c2ccncc2)Br)C C62168810
CCc1ccc(s1)[C@@H]([C@@H]2CCCOC2)Br C62241671
CCc1ccc(s1)[C@H]([C@H]2CCCOC2)Br C62241683
CC(C)C[C@H](c1ccc2c(c1)COC2)Br C62335980
Cc1ccnc(c1)[C@H]([C@@H](C)Br)C(C)C C63041326
CC[C@@H](c1nc2ccccc2s1)[C@@H](C)Br C63044746
CC(C)[C@H](Cc1nc2ccccc2s1)Br C63045797
c1cc(cnc1)c2nc3c(c4c(s3)CCCC4)c(n2)Cl C03069520
CCOc1ccc(cc1)c2csc3c2c(ncn3)Cl C00151709
C/N=C/1\N(C(=O)/C(=C\c2ccc(cc2Cl)Cl)/S1)C C04524423
CC(=O)c1cn(c2c1cccc2)Cc3cnc(s3)Cl C01394825
Cc1ccc(cc1)C[C@@H]2C(=O)n3c4ccccc4nc3S2 C00547002
CCc1nc(c2c3c(sc2n1)CCC3)N4CCCCCC4 C03194118
C[C@H]1CCc2c(sc3c2c(=O)n(cn3)C4CCCCC4)C1 C01972884
c1cc2c(cc1/C=C/C(=O)c3ccc(s3)Cl)OCO2 C07781103
Cc1c(c(nc(n1)C)N(C)C)Cc2cccc3c2cccc3 C12653061
CC[C@@H]1c2ccsc2CCN1c3cnc4ccccc4n3 C13001282
Cc1ccc(c(c1)C(=O)[C@H]2C[C@H]2c3ccc4c(c3)OCO4)C C16739098
CC1(Cc2cccc(c2O1)OCc3ccc(nc3)Cl)C C19803112
Cc1c(c(n(n1)C)O[C@H]2CCCc3c2cccc3)CCl C20469366
Cc1csc(n1)Sc2nnc(s2)c3ccccc3 C24985463
C[C@@H]1C(=C(C(=O)N1c2ccccc2)/N=C\c3ccccc3)C C27532587
C[C@@H](c1nc(no1)Cc2ccc(cc2Cl)Cl)Cl C35347213
Cc1cc(c2nc(c(n2c1)C#N)C(C)(C)C)Br C36244379
Cc1ccc2c(c1)nc(n2[C@@H](C)[C@@H]3CCCO3)[C@@H](C)Cl C36911906
Cc1ccc2c(c1)nc(n2[C@H](C)[C@@H]3CCCO3)[C@@H](C)Cl C36911907
c1ccc2c(c1)cccc2Cc3nnc(o3)c4cccs4 C04657173
CC1=NN([C@H](C1)c2ccccc2)[C@@H](C#N)c3ccc(cc3)F C04783670
c1ccc(cc1)/C=C/c2nc3c(c4c(s3)CCC4)c(=O)o2 C04147663
C[C@@H]1CCC2=C3C(=NC(=NC3=O)SCC=C)S[C@@H]2C1 C38737133
C[C@H]1CCC2=C3C(=NC(=NC3=O)SCC=C)S[C@H]2C1 C38737140
C[C@@H](C(C)C)N(C)C(=O)c1cc(nc2c1cccc2)Cl C35239171
c1ccc2c(c1)ncc(n2)Oc3ccccc3Br C39085773
Cc1ccc(cc1)c2c3cc(ccc3no2)[C@@H]4OCCS4 C39895673
CC(=C)CSC1=NC(=O)C2=C3CCCC[C@H]3SC2=N1 C39948465
CCCSC1=NC(=O)C2=C3[C@@H](CCC[C@@H]3SC2=N1)C C39967894
CN(c1c2ccccc2cc(n1)CCl)C3CCOCC3 C40885813
c1cc(oc1)CCc2nc3cc(ccc3o2)Br C41569638
C[C@@H](c1nc(no1)Cc2c(cccc2Cl)Cl)Cl C44265370
C[C@@H]1CN(CC(O1)(C)C)[C@@H]2C[C@@H](CC[C@@H]2C#N)C(C)(C)C C45691224
Cc1c(c(n(n1)C)Oc2ccc3c(c2)CCCC3)CCl C48808177
CC[C@@H]1CO[C@@H](CN1[C@@H]2C[C@@H](CC[C@@H]2C#N)C(C)(C)C)C C48915047
CCC(C)(C)[C@@H]1CC[C@@H]([C@@H](C1)N2CCOCC2(C)C)C#N C48945579
CCC(C)(C)[C@H]1CC[C@@H]([C@@H](C1)N2CCOCC2(C)C)C#N C48945580
Cc1cn2c(n1)sc(n2)S[C@H](C)c3ccc(cc3)F C49469451
Cc1c(c(n(n1)[C@H]2C[C@H](CC[C@@H]2C#N)C(C)(C)C)C)Cl C50586674
Cc1ccc(o1)Cn2c3cccc(c3nc2[C@@H](C)Cl)F C53041000
CC1(Cc2c(sc(n2)N3CCc4c3cccc4)C(=O)C1)C C54861385
Cc1ccc(c(c1)C[C@H](C#N)c2ccc3c(c2)OCCO3)C C57759995
c1c(cn2c(c1Cl)nnc2SC/C=C/Cl)Cl C57760963
c1cc(ccc1c2nc3cc(c(cc3n2CC#N)F)F)Cl C57829855
Cc1nc2ccccc2n1C(=O)/C=C/c3ccccc3Cl C05588567
CN(c1ccccc1)C(=O)c2c(scn2)c3ccccc3 C62635033
CCC1(CCN(CC1)c2c(n3ccccc3n2)CCl)C C62954864
C[C@@H](c1ccc(cc1Br)[N+](=O)[O-])[C@@H](C)Cl C63043778
C[C@@H](c1ccc(cc1Br)[N+](=O)[O-])[C@H](C)Cl C63043780
Cc1cn2c(n1)sc(n2)S[C@@H](C)c3ccccc3F C64550930
C[C@@H](C(=O)N/N=C/c1ccco1)Oc2ccc(cc2)OCc3ccccc3 C03167091
c1ccc(cc1)Cn2ccc(n2)Nc3nnc(s3)COc4ccc(cc4)F C02730633
Cc1cc(ccc1/C=C/C=N\NC(=O)c2ccc(cc2)[N+](=O)[O-])C(C)C C04587034
C[C@@H]1CCc2c(sc(c2C(=O)OC)NC(=O)c3cccc(c3OC)OC)C1 C00651914
CCc1cccc2c1[nH]cc2C(=O)COC(=O)c3c(oc(n3)c4ccccc4)C C05537838
Cc1ccc(cc1C)[C@H](C)NC(=O)COC(=O)/C=C/c2ccc3c(c2)OCO3 C05705663
CCc1cccc2c1[nH]cc2C(=O)COc3ccc(cc3Cl)[N+](=O)[O-] C03397909
Cc1ccc(cc1)CCNc2c3cnn(c3nc(n2)SC)[C@H]4CCCCO4 C01614198
CCc1ccc2c(c1)sc(n2)NC(=O)c3cc(c(cc3OC)OC)OC C03336385
Cc1c(c2ccccc2[nH]1)C(=O)[C@H](C)OC(=O)/C=C/c3ccc4c(c3)OCO4 C06582633
c1ccc(cc1)Cc2ccccc2NC(=O)COc3ccc(cc3)[N+](=O)[O-] C07344687
c1cc(c(cc1[N+](=O)[O-])NC(=O)CCCOc2ccc(cc2Cl)Cl)F C02309866
CCCn1c(=O)[nH]nc1SCC(=O)O[C@H]2C[C@H](CC[C@@H]2C(C)C)C C08718144
CCC[C@H]1c2cccn2CCN1C(=O)NC3(CCCCC3)CC(=O)OCC C09528183
C[C@H]1CCCC[C@H]1NC(=O)[C@@H](C)Sc2nnc(n2CC(C)C)c3ccco3 C09566983
CC(C)C[C@]1(C(=O)N(C(=O)N1)Cc2coc(n2)c3ccccc3)c4ccccc4 C12914901
CCOc1ccccc1CCCNC(=O)c2ccc(cc2Cl)[N+](=O)[O-] C13668951
CCOCCOc1ccc2c(c1)[C@@H]3C=CC[C@H]3[C@@H](N2)c4ccccc4[N+](=O)[O-] C14478279
CCn1nc(nn1)NCc2c3ccccc3ccc2OCc4ccc(cc4)C C15356938
CC[C@H]1c2ccc(n2CCN1C(=O)NC3(CCCCC3)CC(=O)OCC)C C15671774
C[C@H](C(=O)Nc1ncc(s1)Cc2ccccc2)Oc3ccc4c(c3)OCO4 C19080751
Cc1nc2cccnc2n1c3cc(c(cc3Cl)C(=O)NCCC(C)C)OC C20934512
CCc1ccc(cc1)Cn2c(ccn2)NC(=O)c3c(oc(n3)c4ccccc4)C C21599610
C[C@@H](CCc1ccccc1)NC(=O)Cc2cc(on2)c3ccc4c(c3)OCO4 C23127319
CCCOc1ccc(cc1OCCC)C(=O)/N=c\2/[nH]c3c(s2)CN(CC3)C C23608461
CC(C)COc1ccc(cc1)c2c(non2)NC(=O)Cc3ccc(cc3)Cl C27664096
CCc1nc(no1)c2ccc(c(c2)S(=O)(=O)NC[C@@H](C)c3ccccc3)C C33086479
CC(C)CCNS(=O)(=O)c1ccccc1c2nc(no2)c3ccc(cc3)F C33307123
CCc1c(sc(c1C(=O)OCC)NC(=O)/C=C/c2ccc3c(c2)OCO3)C C00688735
Cc1ccccc1Nc2nc(cs2)CSc3nnnn3c4ccccc4 C03354490
c1ccc(cc1)COc2ccc(cc2)c3nc(c(o3)NCc4ccco4)C#N C02426594
CCCCCOc1c(cc(cc1Cl)C(=O)Nc2nnns2)Cl C38614378
CC(C)c1ccc(cc1)OCC(=O)Nc2nc3cc(c(cc3s2)OC)OC C36685302
Cc1cc(ccc1O[C@@H](C)C(=O)O[C@H](C)c2[nH]c(=O)c3ccccc3n2)Cl C39514440
CCOc1ccc(cc1)C2=C[C@@H](N=N2)C(=O)N/N=C/c3cccc4c3cccc4 C39922611
Cc1ccc(cc1)CNc2c(c(ncn2)Sc3ccc(cc3)C)[N+](=O)[O-] C40650295
CC(C)Cc1nc(on1)COC(=O)c2ccc3c(c2)c4c([nH]3)CCCC4 C45850057
CCCc1nc(on1)CSc2nnc(s2)Nc3cccc(c3C)C C45850097
CC(C)(C)OC(=O)N/N=C/c1cn(nc1c2cccs2)Cc3ccccc3 C07947604
Cc1ccccc1c2nc(on2)CSc3nnc(s3)NCC(C)C C23227081
CCCOc1ccc(cc1NC(=O)c2ccc(cc2[N+](=O)[O-])Cl)Cl C58553036
Cc1cc(ccc1NC(=O)CSc2nc(cs2)C(C)(C)C)[N+](=O)[O-] C59213402
COc1ccc(cc1)COc2ccc(o2)/C=N/NC(=O)c3ccccc3Cl C20291461
c1ccc(cc1)OCC2CCN(CC2)C(=O)NCc3ccccc3n4cccn4 C63358378
CCOC(=O)Cc1c(nc(s1)NC2=C(N=N[C@H]2C)C)c3ccccc3 C06721528
CCc1ccc(cc1)NC(=O)N(C)CCc2nc(on2)c3ccc(cc3)C C35479500
Cc1c(cccc1[N+](=O)[O-])NCc2csc(n2)c3ccccc3OC C65478722
CCC(CC)CN(CC)C(=O)Nc1ccc(cc1)c2nnc3n2CCCC3 C66956970
CC[C@@H](C)[C@@H](C(=O)N1CCC[C@@H](C1)c2nccs2)NC(=O)OC(C)(C)C C67046750
Cc1ccc(cc1NC(=O)CCOc2ccc(cc2)C(C)C)c3nnco3 C67165826
CNc1c(c(nc(c1Cl)F)F)Cl C04105456
Cc1nc(cs1)c2c[nH]c3c2cccc3 C00455676
CNC(=S)N1CCC[C@@H]2[C@H]1CCCC2 C16189323
C1CCC(=C2C(=O)NC(=S)S2)CC1 C05413237
c1ccc(cc1)[C@H](C#Cc2cccs2)O C19796786
c1cc2c(ccc3c2c(c1)C(=S)N3)C=O C19899268
c1c(cc(cc1F)F)/N=C/2\NCCS2 C20586465
Cc1c(c(n[nH]1)C)C2SCCCS2 C22058053
c1cc(nc2c1CNCC2)Br C30678109
CC(C)[C@H](c1ccc(cc1)Br)O C32015729
c1cc(=S)[nH]cc1I C14983027
C[C@@H](Cc1ccccc1Br)O C37465455
C1CCCC(CC1)N[C@]2(CCSC2)C#N C37970029
c1ccc(c(c1)[C@H](c2ccncc2)O)Cl C38078402
c1ccnc(c1)[C@H]2Cc3cccc(c3N2)F C38805537
CS[C@@H]1CC[C@]2(C1)[C@@H](CCCN2SC)O C39511432
CSN1CCC[C@@H]([C@@]12CC[C@@H](C2)O)F C39511868
C1C[C@@H]([C@]2(CC[C@@H](C2)O)N(C1)F)Br C39511932
C1C[C@H]([C@@]2(CC[C@@H](C2)Cl)N(C1)Cl)O C39512591
C1C[C@@H]([C@]2(CC[C@@H](C2)Br)N(C1)F)O C39512834
Cn1cc(c(c1)I)O C39540402
c1cc(c(cc1[C@H]([C@H]2CCCO2)O)F)F C40254383
c1cc2c(cc1c3ccc(=S)[nH]n3)CCC2 C41250012
c1cc(ccc1n2ccc3c2CCC[C@H]3O)F C41711171
c1cn(c2c1[C@H](CCC2)O)C[C@@H]3CCC=CC3 C41720422
c1cc(c(c(c1)F)c2c(c[nH]n2)Cl)F C42415093
c1c(nc(s1)NC2CC2)Br C44116864
c1ccc2c(c1)c(cnc2C#CCO)Cl C44628664
Cc1cc(c(s1)C)[C@@H]([C@@H]2CCOC2)O C48629227
CC(C)(C)[C@H]1CCc2c(cc(cn2)CO)C1 C49817527
c1cc2c(cc1[C@@H](C3=CCCC3)O)CCC2 C50329298
c1ccc2c(c1)C[C@H]([C@@H]2O)CC3CCOCC3 C52175160
Cc1cccc(c1C)[C@@H](c2ccccn2)O C53328933
C[C@H]1CCC[C@@H](C1)c2ncc(s2)[C@@H](C)O C54160671
[H]/N=C/1\C=C(CS1)c2ccc(s2)Cl C57497581
Cc1ccc(cc1)[C@](C)(c2cccs2)O C40237473
CC[C@H](c1ccccc1Br)O C39648203
c1c(cc(c(c1F)F)F)/N=C\2/NCCS2 C61120049
c1csc2c1[C@H](CCC2)n3cc[nH]c3=S C61364826
c1cc(c(c(c1[C@H](C(F)(F)F)O)F)F)F C61893775
c1ccc2c(c1)C[C@@H]([C@H]2O)Cc3ccco3 C62102571
Cc1ccc(s1)[C@H]([C@@H]2CCCOC2)O C62238901
c1ccc(cc1)[C@@H](c2ccc3c(c2)COC3)O C62334949
c1c(cc(c(c1F)F)F)[C@H]2NCCS2 C62707226
c1c(cc(c(c1F)F)F)[C@H](C(F)(F)F)O C62720692
Cc1ccc(s1)[C@H](c2c[nH]nc2)Cl C62778809
c1cc(c(cc1[C@@H](c2c[nH]nc2)Cl)F)F C62778988
Cc1ccc(cc1)[C@@H](c2ccc(nc2)C)O C62949524
C[C@@H](c1ccc(cn1)Br)[C@@H](C)O C63039738
c1cc(c(cc1C2(CCOCC2)O)F)F C63076861
c1ccc(cc1)C(C[S@@](=O)c2ccc(cc2)Br)(c3ccccc3)O C04002078
c1ccc(cc1)CC(=O)Nc2nc(cs2)c3ccc(cc3)I C01510704
CCc1cccc(c1NC(=O)c2ccc(cc2)I)CC C04828354
Cc1ccc(cc1)c2csc(=S)n2CC(=O)Nc3c(cc(cc3C)C)C C02635319
c1ccc(c(c1)CSCCNC(=O)c2ccccc2I)F C10280546
c1cc(sc1CCNC(=O)c2cc(cnc2)Br)Br C10499804
c1cc(sc1CCNC(=O)c2cc(c(nc2)Cl)Cl)Br C10499862
CSCc1csc(n1)NC(=O)c2ccccc2I C12287061
Cc1nc(cs1)c2ccc(s2)CNC(=O)c3ccccc3Br C12894074
CCN(c1ccccc1)C(=O)c2cccc3c2N[C@H]([C@@H]4[C@@H]3C=CC4)c5c(ccs5)C C14456162
CCN(c1ccccc1)C(=O)c2cccc3c2N[C@H]([C@H]4[C@@H]3C=CC4)c5ccc(s5)C C14456821
c1ccc(c(c1)C(=O)Nc2ccccc2SC(F)F)I C14603324
c1cc(cc(c1)Cl)COc2ccc(cc2/C=C\3/C(=O)NC(=S)S3)Br C15055803
C[C@@H](c1cccs1)NS(=O)(=O)c2cc(ccc2Br)Br C16090734
c1cc(sc1)c2nc(cs2)CC(=O)Nc3ccc(cc3)I C17336529
c1cc(c(cc1Cl)C(=O)NCCSCc2ccc(s2)Br)F C18201489
CC[C@H](C(=O)Nc1nc2c(cc(cc2s1)Br)C(C)C)Br C20132346
c1cc(cc(c1)Br)NC(=S)N2CCn3cccc3[C@H]2c4cccs4 C20662428
c1cc(sc1)CC(=O)Nc2nc(cs2)c3ccc(cc3)I C22672889
c1ccc(c(c1)CSCC(=O)Nc2ccccc2Br)Br C22700247
Cc1ccsc1CNS(=O)(=O)c2ccc(cc2Cl)Br C28324558
c1ccc2c(c1)[C@H](c3cc(ccc3S2)Cl)CC(=O)NCc4cccnc4 C30954740
c1cc(cc(c1)I)NCc2ccc(cc2)n3ccnc3 C35040561
CCC[C@@H](C)NC(=O)c1cc(ccc1I)Br C35903467
C[C@@H](Cc1ccc(cc1)Cl)NCc2ccc(o2)I C37274639
Cc1cc(c(c(c1)Br)NC(=O)Cc2nc(cs2)CCl)Br C37302782
Cc1cc(ccc1NC(=O)CCCc2cccs2)I C36684617
CC(C)Cc1cc(ccc1N2CCN[C@H](C2)OC)I C39529464
COc1cc(c(cc1OC)Br)[C@@H](c2ccc(cc2F)Cl)O C40256079
C#CCOc1ccc(cc1CNc2ccccc2Br)Br C41641012
c1cc(sc1)CCNC(=O)c2ccc(c(c2)Br)I C46691792
CN(Cc1ccc(cc1)Br)C(=O)NCc2cc(cs2)Br C47040768
Cc1cc(c(s1)C)S(=O)(=O)N[C@@H](C)c2ccc(cc2)Br C32551148
Cc1ccc(c(c1)Cl)S(=O)(=O)NCc2cc(cs2)Br C48671489
C[C@H](C(=O)Nc1ccccc1Br)SCc2cc(sc2)Br C48681537
c1cc(c(c(c1)Cl)NC(=O)CSCc2cc(sc2)Br)Cl C48681619
C[C@@H](Cc1ccccc1F)NC(=O)c2ccccc2I C48942915
c1cc(c(cc1Br)Br)NCCCOCC(F)(F)F C49312456
c1ccc(c(c1)NC(=O)CCSCc2ccc(s2)Br)Cl C49394602
c1ccc(c(c1)NCc2cc(c(o2)Br)Br)SC(F)F C50358316
COc1ccc(cc1NCc2cc(c(o2)Br)Br)Br C50361315
c1ccc(cc1)N/C=C(/C#N)\c2nc(cs2)c3ccc(cc3)Br C16662119
CSc1ccc(c(c1)C(=O)NCCc2ccc(s2)Br)Cl C14418595
c1ccc2c(c1)nc(s2)[C@@H]3CC=CC[C@@H]3C(=O)Nc4cccc(c4)C5SCCS5 C58666653
c1ccc(c(c1)[C@H](CN2CCO[C@H](C2)c3ccc(cc3)Br)O)F C63580954
c1cc(ccc1[C@H]2CN(CCO2)C[C@@H](c3ccc(c(c3)F)F)O)Br C63581050
c1ccc(cc1)c2csc(n2)c3ccc(cc3)CNC(=O)c4cccs4 C65009650
c1ccc(cc1)C#CCNS(=O)(=O)/C=C/c2cccc(c2)Br C66902493
Cc1ccc(c(c1)Cl)NC(=O)c2ccccc2SCc3cscn3 C66962018
c1cc2c(c(c1)Cl)OCC[C@H]2NCc3csc(n3)c4ccc(cc4)F C67248767
C=CCn1c2ccccc2nc1SCC(=O)N[C@@H]3CCCc4c3cccc4 C04485609
c1ccc2c(c1)[C@](C(=O)N2Cc3ccc(cc3)F)(CC(=O)c4cccs4)O C04770767
Cc1nc2c(c3c(s2)CCC3)c(n1)SCC(=O)NCc4cccs4 C03245941
c1ccc(c(c1)CNC(=O)COc2ccc(cc2C=O)Br)Cl C05871695
c1ccc(cc1)[S@@](=O)Cc2ccc(o2)C(=O)NCc3ccc(cc3)Cl C06772063
Cc1c(c(nc(n1)c2cccs2)SC)C(=O)NCc3ccccc3F C12821147
CCOc1cc(ccc1O)/C=C\2/C(=O)N(C(=S)S2)[C@H](C)c3ccccc3 C13805894
CC(C)c1cccc2c1N[C@H]([C@H]3[C@@H]2C=CC3)c4ccc(c(c4)OC)OC(=O)C C14469005
C[C@@H](Cc1cn(c2c1cc(cc2)Br)C)NC(=O)/C=C/c3ccoc3 C16888694
CC(C)/C=C/C(=O)NCCN1Cc2ccccc2O[C@H](C1)c3ccccc3F C14986830
c1ccc(cc1)CNC(=O)C[C@H](c2cccs2)N3Cc4ccccc4C3=O C21530421
C[C@@H](C(=O)NCc1ccccc1OC)SC2=Nc3ccccc3CS2 C22022515
CC(C)N1CCc2c(sc(n2)NC(=O)CCSc3ccc(cc3)F)C1 C23802728
CSc1ccc(cc1)N2C[C@H](CC2=O)C(=O)Nc3ccccc3SC C24433115
c1ccc2c(c1)[C@H](CCO2)NC(=O)c3ccccc3SCc4cscn4 C24840494
C[C@@H](c1cccs1)NS(=O)(=O)c2ccc(c(c2)Br)OC C25657769
CC(C)C[C@@H](CNC(=O)c1cc(sc1)Br)N2CCOCC2 C30604060
C[C@H](C(=O)NCCc1cccnc1)Oc2ccc(cc2Br)Cl C32349829
CN1CCN(CC1)C(=S)SCC(=O)Nc2c(cccc2Cl)Cl C32693390
c1ccc2c(c1)CCN2CCNS(=O)(=O)c3ccc(s3)Br C36076242
CN(C)S(=O)(=O)c1ccc(cc1)NCc2cc(sc2)Br C36955944
c1ccc(cc1)[C@H]2CC[C@@H](CN2C(=O)C3CC3)C(=O)NCc4ccccc4F C37546316
c1cc(cc(c1)Br)/C=C/C(=O)NCCCN2CCCCCC2=O C36702749
C[C@H](c1ccccc1Cl)NC(=O)c2ccccc2SCC(=O)N(C)C C39516862
CC[C@H](C)[C@H](C(=O)OC)NC(=O)c1ccccc1I C42252848
C=CCn1c(=O)c2ccsc2nc1SC[C@@H](c3ccc(c(c3)F)F)O C42656939
c1ccc(cc1)Cn2cc(cn2)CNC(=O)c3cc(sc3)Br C47186456
C[C@@H](c1ccccc1Br)NC(=O)[C@H](C)Sc2nncs2 C48178857
c1cc(c(cc1Br)Cl)CNC(=O)CSc2nncs2 C49304183
c1cc(sc1)C2(CCOCC2)CNS(=O)(=O)c3ccc(c(c3)F)F C49521414
Cc1cc(no1)NC(=O)CCSCc2ccc(c(c2)Br)F C56264004
CC(C)[C@@H](c1cccs1)NC(=O)c2ccc(cc2)S(=O)(=O)C(F)F C07925108
COc1cccc(c1OC(F)F)C(=O)N[C@@H]2CCSc3c2cc(cc3)F C52755720
CC(C)(C)NC(=O)CN(C)C(=O)CSc1ccccc1Br C29745088
c1ccc(cc1)S(=O)(=O)CCNC(=O)c2cc3c(s2)CCCCCC3 C59017755
C[C@@H]1CN(C[C@H](O1)C)Cc2ccccc2CNC(=O)C3(CC3)c4ccccc4 C59058943
c1ccc2c(c1)CCN2c3ccccc3NC(=O)CSCc4ccncc4 C48225430
CC1CCN(CC1)C(=S)SCC(=O)NCc2nc3ccccc3s2 C61058231
c1ccnc(c1)CNC(=O)Cn2c3ccc(cc3cc2c4cccs4)Cl C64657628
c1ccc(cc1)CNC(=O)c2cc3c(s2)ccn(c3=O)Cc4ccccc4 C65119188
c1cc(c(c(c1)S(=O)(=O)NCCCc2nc3c(s2)CCCC3)F)F C66106167
c1ccc(c(c1)C=O)OCC(=O)NC2(CC2)c3ccc(cc3)Br C66329945
Cc1c(c(n(n1)C)C)CC(=O)NC(C)(C)Cc2ccc(cc2)Br C66515422
CC(C)(C)SCCNC(=O)[C@@H]1CCCN1C(=O)c2ccc(s2)Cl C66735184
C[C@H](CC#N)Sc1ccccc1NC(=O)/C=C/c2ccc3ccccc3n2 C66800233
Cc1ccccc1CNC(=O)[C@H](C)N2CCO[C@@H](C2)c3ccc(c(c3)F)F C66849931
CCS(=O)(=O)c1ccc(c(c1)C(=O)NCc2ccc(s2)Cl)Cl C67155392
C[C@H](c1cccc(c1)NC(=O)c2cccn(c2=O)Cc3ccccc3)SC C67241402
Cc1c(cn(n1)c2ccccc2)CNCC3(CCOCC3)c4ccc(cc4)F C67248625
Cc1nccn1c2ccc(cc2F)CNC(=O)CCc3c(cccc3F)F C67524075
c1ccc(cc1)C2(C(=O)c3ccccc3C2=O)CI C02275372
Cc1nc2cc(c(cc2n1c3ccccc3)Br)Br C00752208
Cc1nc2cc(ccc2s1)/N=C/c3ccc(cc3)Br C00272220
c1ccc2c(c1)CCN(C2)C(=O)/C=C/c3ccc(cc3Cl)Cl C00453007
COC(=O)[C@]1(CC12c3ccccc3-c4c2cccc4)Br C05031268
c1ccc2c(c1)N=C(C[C@@H]([S@@]2=O)c3cccs3)c4ccc(cc4)Cl C05722755
CC[C@H]1CCCCN1C(=O)C2C[C@H]3CCC[C@@H](C2)C34SCCS4 C05984876
c1ccc2c(c1)C(=O)C(=Cc3cc(cs3)Br)C2=O C06339107
c1ccc(c(c1)/C=C(\C#N)/c2nc3cc(ccc3s2)Cl)F C12907981
c1cc(c(cc1c2cn3cc(ccc3n2)Br)F)F C12546569
Cc1coc2c1[C@@H]3[C@H](C(=C)CC2)C4=C(C[C@H](C4=O)C)[C@H]5[C@@]3(O5)C C17210545
c1cc(ccc1Cn2cc(cn2)I)Br C17241981
c1ccc2c(c1)nc(n2c3cccc(c3)I)CCl C20592494
CC[C@H]1c2ccsc2CCN1C(=O)c3cc(ccc3F)Br C21638087
c1cc2c(c(c1)I)c(nc(n2)C(F)(F)F)Cl C26894535
Cc1cccc(n1)N2[C@H](SCC2=S)c3c(cccc3Cl)Cl C32071533
c1cc2c(cc1C(=O)c3ccc(s3)Br)CCO2 C35368861
c1cc(cc(c1)Br)n2c(c(cn2)Br)C(F)(F)F C35778734
C[C@H]1C[C@@H](CN(C1)c2c3c4c(sc3nc(n2)Cl)CCC4)C C36276908
c1cc2c(cc1F)nc(n2c3ccc(cc3Br)F)CCl C36898157
CC(C)(C)[C@@H]1CCc2c(n3c(n2)sc(n3)Br)C1 C36939177
c1ccc(cc1)N2C(=S)CCC(=N2)c3ccc(cc3)Br C04855569
c1ccc(cc1)S(=O)(=O)[C@@H]2CC3c4ccccc4C2c5c3cccc5 C39247182
c1cc(ccc1/C(=C\[C@@H]2C=CC=N2)/C#N)I C39370760
Cc1c(c2c(n1F)-c3c(c(c4ccccc4n3)Br)C(=O)CC2)F C39457357
c1ccc(cc1)Cc2cnc3n2c(cc(c3)F)I C39463025
CO[C@H]1CCC[C@@]2(N1SC)CCC[C@@H](C2)I C39522176
Cc1ccccc1C2=NC(=O)C3=C4CCCCC[C@@H]4SC3=N2 C39929621
CN1c2ccc(cc2CC1=O)[C@@H](c3ccc(s3)Br)Cl C40272289
c1ccc2c(c1)C[C@H](O2)[C@H](c3ccc4c(c3)CCO4)Br C40280785
CN([C@@H]1CCc2c1cccc2)C(=O)c3ccc(cc3)I C42337144
c1ccc(c(c1)Oc2ccc(cn2)Br)I C42389873
c1cc(c(c(c1)Cl)Cl)[C@@H]([C@H]2CCS(=O)(=O)C2)Br C43302474
c1cc(c(c(c1)Cl)[C@@H]([C@H]2CCS(=O)(=O)C2)Br)Cl C43302686
c1cc(c(cc1F)Br)Cn2cc(ccc2=O)Br C48405518
c1cc(oc1)c2nc(cs2)c3c(ccs3)Br C48640313
C[C@@H]1CCN([C@H]2[C@@H]1CCCC2)C(=O)c3c(ccs3)Br C48703080
Cc1c(c(n(n1)Cc2cc(cs2)Br)C)Br C50594001
Cc1c(c(n(n1)Cc2cccc3c2cccc3)C)Br C50594542
c1cc2c(cc1[C@@H](c3ccc(s3)Cl)Br)OCCCO2 C51173108
C[C@H]1C[C@@H]1n2c3ccc(cc3nc2[C@@H](C)Cl)Br C52295053
c1cc(c(cc1n2c(nc3c2c(c(cc3)F)F)CCl)F)F C53170868
c1c2c(c3c(c1Br)CCOC[C@@H]3Br)OCCCO2 C54743102
c1cc(c(cc1Br)[C@@H]([C@@H]2COCCO2)Cl)Br C55303899
c1c(c(sc1Br)Br)[C@H]([C@H]2COCCO2)Cl C55304300
c1ccc2c(c1)nc(s2)/C(=C/c3cc(ccc3F)Br)/C#N C06890668
c1c(csc1Cn2cc(cn2)Br)Br C43687465
Cc1c(c(n(n1)Cc2ccc(cc2)Br)C)Br C50594444
c1cc(ccc1[C@@H](c2ccc3c(c2)nccn3)Br)Br C61417976
Cc1c(c(n(n1)c2c(cc(cc2F)CCl)F)C)Br C62723013
c1c(c(c(s1)C(=O)CCl)Br)Br C03884176
Cc1c(c(n(n1)c2ccccc2)Br)Br C00343468
c1ccn(c1)c2c(cc(cc2Cl)Br)Cl C00167258
Cc1nc(c(s1)c2ccccc2)c3ccc(cc3)Cl C00143941
CC1=CC2(C=C(C1c3c2c(c(c(c3F)F)F)F)C)OC C04350011
Cc1c2c(c(sc2sc1C(=O)C)Br)C C00126009
c1ccc(cc1)c2cc(c3ccccc3n2)Br C01724705
CC(C)(C)[C@H]1CCC2(C3(C1)SCCS3)OCCO2 C00366980
CC1=C(C2(CCCCC2)OC1=O)I C01590747
Cc1cccc2c1nc(c3c2O[C@H](C3)[C@@](C)(Cl)Br)C C00435929
C1COc2c(c(sc2Br)Br)O1 C05480433
c1ccc2c(c1)ccc(n2)c3ccc(cc3)Br C01385052
c1cnc(c(c1I)Br)Cl C08698086
Cc1ccsc1/C=C(/c2nc3ccccc3s2)\Cl C11332215
c1cc(c(cc1CCl)F)N2CCc3c(ccs3)C2 C20435546
Cc1ccc(cc1)c2cn3cc(ccc3n2)Br C01291506
c1cc2c(cc1C(=O)c3ccc(s3)Br)CCC2 C35369033
CN(C)C(=O)c1cc2cc(ccc2s1)Br C01386243
c1cc(c2nc(cn2c1)c3ccc(cc3)F)Br C39325755
CSc1cc(cc2n1c(cn2)F)I C39463403
CS[C@H]1CC[C@]2(C1)[C@@H](CCCN2Br)Br C39511617
C1C[C@@H]([C@]2(CC[C@@H](C2)F)N(C1)Cl)I C39512316
CS[C@H]1CCC[C@@]2(C1)CCC[C@@H](N2F)Br C39523857
C1C[C@H](C[C@]2(C1)CCC[C@@H](N2Cl)F)Br C39524391
CO[C@@H]1CCC[C@]2(N1Br)CCC[C@@H](C2)F C39525045
CO[C@H]1CCC[C@]2(C1)CCC[C@@H](N2I)Cl C39526100
c1ccc-2c(c1)Cc3c2cc(cc3)[C@@H](c4cccnc4)Cl C40270608
c1c(cc(c(c1F)[C@@H]([C@@H]2CCCO2)Br)F)F C40281532
Cc1ccoc1[C@H](c2ccc(s2)Cl)Br C40284938
c1c(c(sc1Cl)Cl)[C@@H]([C@@H]2CCCO2)Br C40288780
C[C@H]1Cc2cc(ccc2O1)[C@H]([C@@H]3C[C@@H]3C)Br C40289261
c1cc2c(cc1[C@H](C3CCC3)Br)CCCO2 C40290229
Cc1c(sc(n1)c2cccc(c2)Br)CCl C41516457
Cc1cc(cc2c1ncc(c2Cl)Br)Cl C41702504
C[C@H](c1ccc(s1)Cl)n2ccc3c2CCCC3=O C41707435
C[C@@H]1CCC(=O)[C@@H](C1)Cc2ccc(s2)Br C43652063
c1ccc2c(c1)cc(cn2)c3ccc(cn3)Br C45028442
c1ccc-2c(c1)Cc3c2cc(cc3)[C@H]([C@@H]4CCOC4)Cl C48629754
c1cc2c(c(c1)Cl)C/C(=C\c3cc(sc3)Br)/C2=O C49372133
c1c(c(sc1Cl)Cl)[C@@H]([C@H]2CCCCO2)Br C50973122
c1cc(sc1)/C(=C(\c2ccc(cc2F)Br)/Cl)/C#N C52901775
c1cc(sc1)/C(=C(\c2cc(ccc2F)Br)/Cl)/C#N C52901777
c1cc(cnc1)[C@@H]2CCCCN2CC#CC3=CCCCC3 C55243435
Cc1ccc(cc1C)c2c(sc(n2)Br)C C57579704
Cc1cc(c2c(ccc(c2n1)Cl)Br)Cl C61692353
c1cc2c(cc1[C@@H](c3ccc(s3)Cl)Cl)COC2 C62335427
Cc1nc2c(cc(c(c2o1)Br)Cl)Cl C62557573
Cc1cc(c(c(c1)Br)N=C=O)Br C62822008
C[C@H](c1c(cc(cn1)Cl)Cl)[C@H](C)Br C63046271
c1c2c(c(nc(n2)Cl)Cl)sc1Br C66323444
Cc1ccc(c(c1)C)NN2C(=O)c3cccc4c3c(cc(c4)Br)C2=O C00686937
c1cc2c(cc1C(F)(F)F)[nH]c(n2)c3cc4cc(ccc4oc3=O)Br C01514175
c1ccc2c(c1)ccc3c2cc(c(=O)o3)C(=O)Nc4ccccc4Br C04589984
CC(=O)N1c2ccccc2NC3=C([C@H]1c4cccs4)C(=O)C[C@@H](C3)c5ccccc5 C01200624
Cc1[nH]c(=O)c2c(n1)c3c(c4c(nc3s2)CCCC4)c5ccc(cc5)Cl C00642966
c1ccc2c(c1)nc3n2[C@H](C4=C(N3)CCCC4=O)c5ccc(cc5Cl)Cl C04684659
c1ccc(cc1)[C@@H]2C3=C(C[C@H](CC3=O)c4cccs4)Nc5n2c6ccccc6n5 C04741584
c1cc(c(c(c1)F)NC(=O)N2CCn3cccc3[C@H]2c4ccc(cc4)Cl)F C05256112
c1cc(sc1)[C@@H]2CC3=C([C@H](CC(=O)N3)c4ccc(cc4)Br)C(=O)C2 C06819555
c1cc(cc(c1)O)C2=NN3[C@@H](C2)c4cc(ccc4O[C@@H]3c5cccs5)Cl C07596922
C[NH+]1Cc2c(c3ccccc3nc2/C(=C/c4ccc(cc4)Br)/C1)C(=O)[O-] C07749430
c1ccc(c(c1)C(=O)Nc2nc(cs2)c3ccc(s3)Br)F C07924016
C[C@]1(CC1(Br)Br)C(=O)Nc2c(c3c(s2)CCCC3)C#N C02103469
c1ccc2c(c1)nc(s2)N3[C@H](C4=C(N3)CCCC4=O)c5ccc(cc5)Cl C08558961
c1cc(ccc1C2=NN3[C@H](C2)c4cc(ccc4O[C@@H]3c5ccsc5)Cl)O C10215414
c1cc(ccc1[C@H]2[C@H]3CC=C[C@@H]3c4c(ccc(c4N2)F)[N+](=O)[O-])Br C13638681
Cc1c(c2n(n1)[C@H](C3=C(N2)C[C@H](CC3=O)C)c4ccccc4)c5ccc(cc5)F C14163748
Cc1ccccc1[C@H]2[C@@H]3CC=C[C@@H]3c4cccc(c4N2)C(=O)N5CCC(CC5)C C14478827
c1ccc(c(c1)CN2C(=O)/C(=C\c3ccc(cc3)Br)/NC2=S)Cl C15282139
Cc1ccc(c(c1)C)/C(=N\NC(=O)[C@@]2(CC2(Br)Br)C)/C C15934335
CC1(CC2=C([C@H](N(c3ccccc3N2)C(=O)C4CC4)c5cccs5)C(=O)C1)C C18116888
c1ccc2c(c1)c3c([nH]2)[C@H](N(CC3)Cc4cccnc4)c5c(cccc5Cl)F C20363049
C[C@@H]1CCc2c(sc3c2CSC(=C3)C(=O)Nc4ccc(cc4)C(=O)C)C1 C20557592
C[C@@H]1CCCC[C@H]1NC(=O)c2cc3c(s2)-c4ccc(cc4S(=O)(=O)C3)Cl C21166930
C[C@H]1CCC[NH+](C1)Cc2nc3c(cc(cc3Br)Br)c(n2)[O-] C16446208
c1ccc2c(c1)cc(cn2)NC(=O)c3c(c(c(c(n3)Cl)Cl)Cl)Cl C23353195
CC(C)(C)NC(=O)c1cc2cc(cc(c2oc1=O)Br)Br C27529330
Cc1ccc(cc1)[C@H]2CC3=C([C@@H](c4c(noc4N3)C)c5ccc(cc5)C)C(=O)C2 C28051735
Cc1cc(c2c(c1)c(cc(n2)C)C(=O)NCc3ccccc3Br)C C33252875
c1ccc(c(c1)CNc2cc3c(cc2Br)OCCO3)Br C35045751
c1cc(ccc1NCc2cc3c(cc2Br)OCO3)Br C35116441
CC(=O)c1ccc2c(c1)[C@H]3C=CC[C@@H]3[C@@H](N2)c4cc5c(cc4Br)OCO5 C04959601
c1cc(c(cc1Br)NC(=O)c2ccc(nn2)Cl)Br C38104917
c1ccnc(c1)/[NH+]=C/c2cc(cc(c2[O-])I)I C09355113
c1cc(cc(c1)I)[C@@H](c2cc3c(cc2Br)OCCO3)O C40259493
Cc1c(s/c(=N/S(=O)(=O)c2c(cc(cc2Cl)Br)Cl)/[nH]1)C C40419589
c1cc(c(cc1[C@H](c2cc3c(cc2Br)OCCO3)O)F)Br C43577921
CCc1c(sc(n1)NC(=O)c2cccc(c2I)C)C C44732671
Cc1cnc(s1)NC(=O)c2ccc(c(c2)Br)I C46691642
Cc1cc(c(s1)C)S(=O)(=O)Nc2ccc(cc2)I C32531914
c1cocc1CNC(=O)c2cc(cc(c2I)Cl)Cl C48990906
Cn1c(c2c(n1)CCC2)NC(=O)c3cc(ccc3I)Cl C49425593
Cc1cc(cc(c1NC(=O)c2cc(cnc2Cl)Br)C)Br C50044560
c1cncnc1CNc2c(cc(cc2Br)Br)Br C54788897
c1ccc(cc1)c2cc(=O)n3c([nH]2)cc(n3)c4ccc(cc4)I C00831247
C[C@@H](C(=O)N(C)C)Nc1c(cc(cc1Br)Br)Br C57348087
Cc1cc(c2cc(cc(c2n1)Br)Br)C(=O)NC3CC3 C59422125
c1cc([nH]c1)[C@H]2CCCN2C(=O)CC34C[C@H]5C[C@@H](C3)CC(C5)(C4)Br C61397555
c1cc(c(nc1)C#N)CNc2c(cc(cc2Br)Br)Br C61657266
Cc1c2c(n(n1)C3CCCCC3)N=C(CS[C@H]2c4ccc(cc4Cl)Cl)O C02444381
Cc1ccccc1n2c(c3c(n2)CSC3)NC(=O)c4ccc(cc4Cl)Cl C04176091
c1c2cc(c(=O)oc2c(cc1Cl)Cl)C(=O)NCC34CC5CC(C3)CC(C5)C4 C04593554
Cc1ccc(o1)c2cc(c3ccccc3n2)C(=O)Nc4c(c(cc(c4F)F)F)F C00673590
c1ccc2c(c1)c(cc(n2)c3ccc(cc3Cl)Cl)C(=O)NC4=NCCS4 C00695892
CCc1nnc(s1)NC(=O)c2c(c(c(c(c2Cl)Cl)Cl)Cl)Cl C01883503
Cc1ccccc1NC(=O)C2=C(N=C3CC(CC(=O)[C@H]3[C@H]2c4cccs4)(C)C)C C04692883
Cc1ccccc1NC(=O)C2[C@H](C3=C(CC(CC3=O)(C)C)N=C2C)c4cccs4 C04993392
COc1ccc(c2c1nc(s2)NC(=O)c3ccc(s3)Br)Cl C05256587
C[C@@H]1CCC2=NN([C@@]([C@@H]2C1)(C(F)(F)F)O)c3nc(cs3)c4ccc(cc4)Cl C05275003
c1ccc(cc1)c2csc(n2)N3[C@@]([C@H]4CCc5ccccc5C4=N3)(C(F)(F)F)O C05275037
Cc1ccc(c(c1)C)S(=O)(=O)N2C=Cc3ccccc3[C@H]2c4c[nH]c5c4cccc5 C01066433
Cc1cccc(c1)n2c(c3c(n2)CSC3)NC(=O)c4cc(cc(c4)Cl)Cl C06504435
c1cc2c(cc1C(=O)Nc3nc(cs3)c4ccc(cc4Cl)Cl)scn2 C06884082
c1ccc2cc(ccc2c1)C(=O)Nc3c4c(nn3c5cccc(c5)Cl)CSC4 C07345786
c1cc2c(c(c1)Br)nc(s2)NS(=O)(=O)c3ccc(cc3)Cl C08864680
c1ccc(c(c1)/C=C\2/C(=O)N(C(=S)S2)NC(=O)c3ccccc3Cl)Cl C13573575
CC1(Cc2c(sc(n2)NC(=O)c3cccc(c3)I)C(=O)C1)C C01135503
Cc1c2c(n(n1)c3ccc(cc3)F)N=C(S[C@@H]2c4ccc(cc4)O)c5ccccc5 C15084939
c1ccc(cc1)/C=C(/C2(c3ccccc3-c4c2cccc4)O)\n5c6ccccc6nn5 C15779349
c1cc(c(cc1Br)C(=O)Nc2cc3c(cc2Br)OCCO3)Cl C16009011
Cc1c(c2ccccc2[nH]1)/C=C\3/C(=O)OC(=N3)c4ccccc4I C03342059
CC(=O)N1c2ccccc2NC3=C([C@@H]1c4ccc(cc4)F)C(=O)C[C@H](C3)c5cccs5 C18250735
CC(=O)N1c2ccccc2NC3=C([C@@H]1c4ccccc4)C(=O)C[C@@H](C3)c5ccccc5F C17044111
c1cc(ccc1[C@@H]2C[C@H](n3c(ncn3)N2)c4ccc(cc4Cl)Cl)Br C00631154
c1ccc2c(c1)cc(s2)NC(=O)N3CCN(CC3)Cc4c(cccc4Cl)F C20421627
c1cc(c(cc1Cl)Cl)NC(=O)N2CCN(CC2)Cc3ccc(s3)Cl C13324717
c1cc(ccc1c2[nH]c(=O)c3c(n2)c4c(cc(nc4s3)C(F)F)C5CC5)Cl C08419174
c1ccc2c(c1)/C(=C\Nc3cccc(c3)Cl)/C(=O)N(C2=O)c4ccccc4Cl C06455168
C[C@H]1CCC[C@H]([C@@H]1C)NC(=O)c2cc3c(s2)-c4ccc(cc4S(=O)(=O)C3)Cl C33316501
Cc1ccc(cc1NC(=O)c2c(onc2c3cccc(c3)Br)C)Cl C35536364
Cc1ccc2c(c1)c(cc(n2)c3cccc(c3)Br)C(=O)/N=C\4/NCCS4 C01068284
c1cc(ccc1C2=C[C@H](N3C(=N2)N=CN3)c4ccc(cc4Cl)Cl)Br C01898864
Cc1ccc(cc1)S(=O)(=O)N2C=Cc3ccccc3[C@@H]2c4c[nH]c5c4cccc5 C39208498
Cc1c(c2c(n1c3ccccc3O)-c4c(c(c5ccccc5n4)SC)C(=O)CC2)Cl C39456827
Cc1c2c(oc1C(=O)Nc3ccccc3n4cccc4)CCCC25SCCS5 C39852030
c1cc(c(c(c1)Cl)/C=C(\C#N)/C(=O)Nc2c(c3c(s2)CCCC3)C#N)Cl C39991765
c1ccc2c(c1)cc(o2)C(=O)Nc3nc(cs3)c4cccc(c4)Br C40928931
c1cc(ccc1[C@@H]2C[C@@H](n3c(ncn3)N2)c4ccc(c(c4)Br)F)Br C02915982
c1c(c(cc2c1OCCO2)Cl)NC(=O)c3cc(c(s3)Br)Br C46718477
c1cc(c(cc1Br)Br)S(=O)(=O)/N=c/2\[nH]c3c(s2)CCC3 C48444260
Cn1c(c2c(n1)CCC2)NC(=O)c3cc(ccc3I)Br C49425657
[H]/N=C/1\[C@@H](C2(CCCCC2)[C@H](C(=N1)SC)C#N)c3nc(cs3)c4ccc(cc4)C C49611765
Cc1c2c(n(n1)c3ccc(cc3)F)NC4=C([C@@H]2c5cccs5)C(=O)c6c4cccc6 C03258569
c1cc(ccc1[C@H]2C[C@@H](Nc3n2ncn3)c4ccc(cc4)I)F C02916316
c1cc(c(c(c1)Cl)[C@@H]2C[C@@H](Nc3n2ncn3)c4ccc(cc4)I)F C02918714
CN1c2ccc(cc2/C(=N\Nc3ccc(cc3)I)/C1=O)Br C59166608
CCc1nc2cc(ccc2o1)/N=C/c3cc(cc(c3O)C)I C59476440
c1ccc2c(c1)c(c3c(n2)/C(=C\c4cccs4)/CC3)C(=O)Nc5ccc(cn5)F C60381011
c1ccc(c(c1)[C@H]2c3cc(ccc3N=C([C@@H]2N4CCOCC4)O)Br)Cl C20101999
c1ccc(c(c1)[C@@H]2c3cc(ccc3N=C([C@H]2N4CCOCC4)O)Br)Cl C20102011
Cc1ccc(c(c1)C)n2c(c3c(n2)CSC3)NC(=O)c4ccccc4C C03893207
CC1(CC2=C([C@@H](c3ccccc3O2)CC(=O)c4ccc(cc4)O)C(=O)C1)C C01024373
Cc1nc(c2c3c(sc2n1)CCC3)Nc4cccc(c4)c5csc(n5)C C03440242
c1cc(c(cc1Cl)Cl)/C=N/NC(=O)c2ccc(o2)Br C04113316
CC1=NN([C@@](C1)(C(F)(F)F)O)C(=O)c2c(c3ccccc3s2)Cl C04178629
CC1(Cc2c(sc(n2)NC(=O)/C=C/c3ccccc3Cl)C(=O)C1)C C04320753
c1ccc2c(c1)c(c[nH]2)/C=C\3/C(=O)OC(=N3)c4ccc(cc4)Br C03584229
c1ccc2c(c1)c(nnc2Cl)N/N=C/c3c(c(c(c(c3F)F)F)F)F C04947479
Cc1ccc(cc1)[C@H]2c3c(c4ccccc4[nH]3)C[C@H]5N2C(=S)N(C5=O)C C00759236
c1cc(c(c(c1)Cl)/C=N/Nc2c3c4c(sc3ncn2)CCCC4)F C05519533
CC[C@H](C)n1c(c(sc1=O)/C=C/2\C=Nc3c2cc(cc3)Br)O C05555798
Cc1cc(c(c(c1)C)S(=O)(=O)NC(=O)C23CC4CC(C2)CC(C4)C3)C C04031111
c1ccc(cc1)[C@@]2(c3ccccc3S(=O)(=O)n4c2cc5c4cccc5)O C06575676
Cc1ccc(cc1NC(=O)/C=C/c2cc3c(c(c2)Cl)OCCCO3)F C07061611
c1ccc(c(c1)CN2C(=O)C3(CCCCCCC3)NC2=O)Br C09114461
c1ccc(cc1)c2csc(n2)NC(=O)c3cc4ccccc4c(=O)s3 C12030446
CC#CC(=O)N1CCc2c3ccccc3[nH]c2[C@H]1c4ccc(c(c4)OC)F C12585093
Cc1c(ccc2c1N[C@@H]([C@@H]3[C@@H]2C=CC3)c4ccc(cc4)Br)[N+](=O)[O-] C13638595
Cc1c(sc(n1)NC(=O)c2c(c(c(c(n2)Cl)Cl)Cl)Cl)C C15321863
Cc1cccc(c1C)C(=O)Nc2cc3c(cc2Br)OCCO3 C16009013
CCC(=O)N1c2ccccc2NC3=C([C@@H]1c4c(ccs4)C)C(=O)CC(C3)(C)C C18244469
c1ccc(c(c1)CC(=O)N2CCC3(CC2)c4cccn4-c5ccccc5N3)F C19348085
c1cc(c(cc1Cl)c2csc(n2)NC(=O)c3ccc(nc3)Cl)Cl C20440879
Cc1c2c(on1)NC3=C([C@@H]2c4cccs4)C(=O)C[C@H](C3)c5ccccc5 C20715203
c1ccc2c(c1)CCCC[C@]23C(=O)N(C(=O)N3)Cc4ccc(cc4)Br C20794869
Cc1ccc(cc1)[C@@H]2c3c(noc3NC4=C2C(=O)C[C@@H](C4)c5ccccc5)C C21660328
c1ccc2c(c1)cccc2c3csc(n3)NC(=O)c4ccnc(c4)Cl C21711019
c1cc(sc1C(=O)Nc2cc3c(cc2Cl)OCCCO3)Br C26981605
c1csc2n1c3cc(sc3n2)C(=O)N[C@H]4CCC[C@@H](C4)C(F)(F)F C27853550
Cc1nc2ccc(cc2n1c3ccccc3)NC(=O)c4ccccc4Cl C28294800
C/N=C/1\N(C(=O)/C(=C\c2cc(c(c(c2)Br)O)Cl)/S1)C C06303647
Cc1ccccc1NC(=O)c2c(onc2c3ccc(cc3)Br)C C35536662
[H]/N=C\1/[C@@H](C2=CCCC[C@H]2[C@@H](C1(C#N)C#N)c3cc(cs3)Br)C#N C04946230
c1cc(ccc1[C@H]2C=C(N=C3N2NC=N3)c4ccc(cc4)F)Br C00629259
c1ccc(cc1)S(=O)(=O)N2C[C@@H](C[C@@]23CC[C@@H](C3)c4ccccc4O)F C39508020
Cc1csc(n1)NC(=O)c2cc(oc2C)c3cc(cc(c3)Cl)Cl C39794278
Cc1ccc2c(c1)sc(n2)NC(=O)c3c(sc(n3)C)c4ccccc4 C40326744
CCn1cc(c(=O)c2c1c(c(cc2)Cl)C)C(=O)Nc3cccc(c3C)C C40359710
Cc1ccc(cc1S(=O)(=O)/N=c/2\[nH]c(c(s2)C)C)Br C40419594
COc1cccc2c1nc(s2)NC(=O)c3c(ccs3)Br C42394899
Cc1cc(=O)c(c([nH]1)C)c2ccc(cc2)S(=O)(=O)c3ccc(cc3)Cl C45334471
Cc1c(cc(c(n1)NC(=O)c2cc(cnc2Cl)Br)Cl)Cl C50045532
c1ccc2c(c1)c(=O)nc\3n2CC/C3=C\c4cc(ccc4O)Br C05452016
Cc1ccccc1n2c3c(c(n2)C)[C@H](S[C@H](C(=O)N3)C)c4cccs4 C06679158
c1cc(cc2c1cc([nH]2)C(=O)N3CCO[C@H]4[C@H]3CCCC4)Br C58445929
C[C@@H]1C[C@@H](CN(C1)C(=O)c2ccccc2NC(=O)[C@@H]3CCCc4c3cccc4)C C58788371
c1cc(ccc1c2csnn2)NC(=O)c3ccc(cc3Br)F C60542277
Cc1c(sc(n1)c2ccc(cc2)Cl)C(=O)NC3=C[C@@H]4C(=CC=N4)C=C3 C39955007
c1ccc2c(c1)cc(c(=O)o2)C(=O)Nc3ccc(cc3Cl)Br C14785363
c1ccc(c(c1)c2csc(n2)NC(=O)c3c(ccc(n3)Cl)Cl)F C65808381
Cc1cc(cc(c1)C(=O)Nc2c3c(nn2c4ccc(cc4)Cl)CSC3)C C04077188
Cc1ccccc1n2c(c3c(n2)CSC3)NC(=O)c4ccccc4Cl C04175948
c1ccc2c(c1)nc3n2c(=O)/c(=C/c4ccc(c(c4)Br)O)/s3 C01059739
CC(=O)N1CCCc2c1cc(cc2)NC(=O)c3ccc(cc3Cl)Cl C05252260
Cc1cccc2c1nc(s2)NS(=O)(=O)c3ccc(cc3)Br C00682296
c1ccc(c(c1)CNC(=O)c2cc3cc(ccc3oc2=O)Br)Cl C03324544
c1ccc2cc(ccc2c1)S(=O)(=O)Nc3nc4c(cc(cc4s3)F)F C02649469
c1ccc(cc1)S(=O)(=O)Nc2nc3ccc(cc3s2)Br C01114358
CC(=O)N1[C@H](CC(=N1)c2cc(ccc2O)Cl)c3ccc(cc3)Br C06262347
C[C@H]1Cc2ccccc2N1S(=O)(=O)c3ccc4c(c3)c5c([nH]4)CCCC5 C06930162
c1cc(cc(c1)I)NC(=O)/C=C/c2ccc3c(c2)OCO3 C07264835
Cc1cc2cc(c(=O)oc2c(c1)Br)C(=O)Nc3ccccc3F C09239369
c1ccc2cc(ccc2c1)C(=O)Nc3ccc(cc3)c4cn5c(n4)SCC5 C04249089
Cc1cc(c2c3c(c(n[nH]3)c4ccc(cc4)Br)sc2n1)COC C12445643
Cc1ccc(c(c1)C)c2csc(n2)NC(=O)c3ccc4ccc(nc4c3)C C06415178
c1ccc2c(c1)c(=O)n(c(=S)[nH]2)c3ccc(cc3)c4nc5ccccc5s4 C07047144
Cc1c(ccc2c1N[C@H]([C@@H]3[C@@H]2C=CC3)c4ccc(cc4)Br)[N+](=O)[O-] C13638598
c1ccc2c(c1)c(c[nH]2)C3=CCN(CC3)C(=O)c4csc(n4)c5cccs5 C14349451
c1cc(c(cc1Cl)Cl)c2csc(n2)NC(=O)c3ccc(nc3)Cl C14502176
c1ccc(cc1)/C=C/c2nc(c3c4c(sc3n2)CCCC4)N5CCC(CC5)O C15173014
Cc1ccc(cc1)[C@@H]2c3c(nn(c3NC4=C2C(=O)CCC4)c5ccccc5)C C15830278
c1cc(c(c(c1)Cl)Cl)NC(=O)N2CCN(CC2)Cc3cccs3 C20544204
c1cc2c(cc1CNC(=O)C3=Cc4c(c5c(s4)CCCC5)CS3)OCO2 C20557452
CN1CCc2c(s/c(=N\C(=O)C(c3ccccc3)c4ccccc4)/[nH]2)C1 C22698922
COc1ccc(cc1)[C@H]2c3ccccc3N=C(N2)c4nc5ccccc5s4 C27753515
CC(C)c1ccc(cc1)C(=O)Nc2cc3c(cc2Br)OCCO3 C28730978
c1ccc(c(c1)/C=C/C(=O)Nc2cc3c(cc2Cl)OCCO3)Br C32582308
Cc1cc(ccc1NS(=O)(=O)c2ccc3c(c2)N(CCS3)C)Cl C32943663
CC(C)NC(=O)[C@H]1Cc2ccccc2N3[C@@H]1CN(CC3)c4cccc(c4)Cl C35893899
c1ccc(c(c1)C(=O)Nc2c(nc3n2cccc3)c4ccc(c(c4)F)F)F C35959430
c1ccc2c(c1)-c3c(cccc3C(=O)Nc4ccc(cn4)Br)C2=O C02716160
CC1=NC2=NC(=C[C@@H](N2N1)c3ccccc3Cl)c4ccc(cc4)Br C00633768
c1ccc(cc1)n2c(c3c(n2)CCC3)NC(=O)c4ccc(cc4Cl)Cl C38510706
c1ccc2c(c1)[nH]c(n2)SC[C@H]3[C@H](N4C=CSC4=N3)Br C38918759
CC(C)S(=O)(=O)[C@@H]1CCC[C@]2(C1)CCC[C@@H](N2c3ccccc3O)Cl C39521440
Cc1csc(n1)NC(=O)c2cc(oc2C)c3ccc(c(c3)Cl)Cl C39794706
c1ccc2c(c1)nc(s2)[C@@H]3CCCN(C3)C(=O)c4ccc(cc4O)Cl C40817817
Cn1c(cc(n1)c2ccc(cc2)Cl)NC(=O)c3ccccc3Br C41025357
c1c/c(=[NH+]\S(=O)(=O)c2ccc(s2)Br)/c-3ccc[n-]c3c1 C42260167
Cc1c2c([nH]n1)C(=O)N([C@@H]2c3cccs3)c4ccc(cc4)Br C04625145
Cc1c2c(n(n1)C(C)(C)C)NC3=C([C@@H]2c4ccc(cc4)SC)C(=O)CCC3 C04979874
Cc1ccc(s1)[C@@H]2c3c(nn(c3NC4=C2C(=O)CCC4)c5ccc(cc5)F)C C04979966
Cc1ccc(cc1)[C@@H]2C[C@@H](n3c(ncn3)N2)c4ccc(cc4)Br C02499977
Cc1cccc(c1)[C@@H]2C[C@H](Nc3n2ncn3)c4ccc(cc4)Br C02500014
c1ccc(cc1)C2=NN3[C@H](C2)c4ccccc4O[C@@]35CCSC(=[NH+]5)[S-] C13635986
Cc1cc(cc(c1)NC(=O)[C@@]23CCC(=O)N2c4cc(ccc4S3)Cl)C C60099267
Cc1cc(ccc1NC(=O)c2cnn(c2)c3ccc(cc3)Br)Cl C64581016
Cc1ccc(cc1)n2c3c(c(n2)c4ccccc4)[C@@H](CC(=O)N3)c5cccs5 C21728904
Cc1ccc(cc1)NC(=O)c2c(onc2c3ccc(s3)Br)C C64820191
c1ccc2c(c1)cccc2[C@@H]3CC(=O)Nc4c3cnn4c5ccc(cc5)Cl C65331316
CCSc1nc-2c(c(=O)n1Cc3ccco3)C4(CCCCC4)Cc5c2cccc5 C01241518
CC1=CC[C@@H](C1(C)C)C[C@@H]2[C@@H]3C(=Nc4ccccc4N2C(=O)C)CC(CC3=O)(C)C C05155509
Cc1ccc2c(c1)[S@@](=O)OC2(c3ccc(cc3)N(C)C)c4ccc(cc4)N(C)C C05330999
c1ccc(cc1)c2cc3c(s2)ncnc3SCC(=O)N4CCCc5c4cccc5 C06170938
Cc1nc2c(s1)cc(c3c2scc3)Oc4c5c6c(sc5ncn4)CCCC6 C03274045
Cc1c(c2ncc3c(n2n1)C[C@@H](CC3=O)c4ccc(cc4)Cl)c5ccc(cc5)F C08559444
c1ccc(cc1)[C@@H]2[C@H](N3c4ccc(cc4C=C[C@@H]3C2(C#N)C#N)Cl)C(=O)c5ccsc5 C08809681
Cc1ccc(cc1)n2c(=O)c3c4c(sc3nc2SC[C@H]5CCCCO5)CCCC4 C02395055
Cn1c(=O)c2c3c(sc2nc1SCC(=O)C45CC6CC(C4)CC(C6)C5)CCCC3 C09219407
c1ccc2c(c1)nc(s2)N3CCN(CC3)c4nc5c(s4)cccc5Br C09381981
c1ccc2c(c1)nc(s2)N3CCN(CC3)c4nc5ccc(cc5s4)Br C09381985
CN(c1ccc(cc1)Br)C(=O)c2cc3cc4ccc(cc4nc3s2)OC C09561517
c1ccc(cc1)Cn2c(=O)c3c4c(sc3n(c2=O)Cc5ccccc5Cl)CCCC4 C09937508
Cc1cccc2c1nc(s2)N(Cc3ccco3)C(=O)c4ccccc4Br C10527830
c1ccc(c(c1)/C=C\2/C(=O)c3ccc(cc3O2)OC(=O)c4cccs4)Br C02428307
COc1ccc(cc1/C=C/C(=O)N2CCC[C@@H]2c3nc4ccccc4s3)Br C12994798
c1ccc(cc1)C(=O)[C@H]2N3[C@H](CC(=N3)c4cccs4)c5cc(ccc5O2)Br C15224456
Cc1ccc2ccccc2c1CN3CCN(CC3)c4c5c6c(sc5ncn4)CCCC6 C20439817
Cc1c(c(=O)nc2n1c(=O)/c(=C/c3cccc(c3)Br)/s2)Cc4ccccc4 C27022842
CCOc1ccc(cc1)c2nc3c(s2)CN(CC3)C(=O)c4ccccc4Br C33255848
Cc1ccc(c(c1)C)Cn2c3c(c4c(s3)CC(=C4C)C)c(=O)n(c2=O)CC(=C)C C34724254
Cc1ccc(c(c1)Cn2c3c(c4c(s3)CC(=C4C)C)c(=O)n(c2=O)CC(=C)C)C C34724349
Cc1ccc(c(c1)Cn2c(=O)c3c4c(sc3n(c2=O)C5CCCC5)CCCC4)C C34727690
c1ccc(c(c1)C(=O)N2CCC[C@H]2c3nc4cc(ccc4o3)c5ccc(cc5)F)Cl C34907627
Cc1ccc(c(c1)C)[C@@H]2CC(=NN2C(=O)CN3CCc4ccccc4C3)c5ccccc5F C36345739
CN1c2ccccc2-c3c(c(sc3C(=O)Sc4ccccc4)SC)S1(=O)=O C01038167
Cc1cc2c(cc1C)sc(n2)N(Cc3cccnc3)C(=O)c4ccc(s4)Cl C04304981
Cc1ccc2c(c1)cc(c(n2)N3CCCCC3)/C=C\4/C(=O)N(C(=S)S4)C5CCCC5 C38732079
c1ccc(cc1)N2[C@@H]3c4ccccc4S(=O)(=O)[C@H]3C(=N2)c5ccc(cc5Cl)Cl C39291878
CC(C)S(=O)(=O)c1cnc2n1c(cc(c2)Cc3ccccc3)I C39459657
CC(C)S(=O)(=O)c1cnc2n1c(cc(c2)I)Cc3ccccc3 C39463373
CC(C)S(=O)(=O)c1cc(cc2n1c(cn2)Cc3ccccc3)I C39463491
CN1c2c(cc(cc2Cc3ccccc3)F)CC(=Nc4c1ncnc4Cl)SC C39479891
CSc1cccc(c1)[C@@H]2c3cc4c(cc3C(=O)[C@@H]([C@H]2C(=O)c5ccccc5)F)OCO4 C39486119
CC1(CN(C(=O)N1CC2(CCN(CC2)Br)C3CCCCC3)SC)C C39486989
CC[C@]1(CN(C(=O)N1CC2(CCN(CC2)Cl)C3CCCCC3)Br)C C39487206
c1ccc(c(c1)c2ccc(o2)/C=C/3\C(=O)N(C(=O)S3)c4cccc(c4)Cl)Cl C39860595
Cc1ccc2c(c1)c(=O)c3c(o2)C(=O)N([C@H]3c4ccc(cc4)SC)c5ccccc5 C39874671
Cc1c(c(=O)nc2n1c(=O)/c(=C/C=C/c3ccccc3)/s2)Cc4ccccc4Cl C40004406
COc1cccc2c1O[C@@H](N3[C@@H]2CC(=N3)c4ccc(cc4)SC)c5ccc(cc5)F C40143768
Cc1ccc(c(c1)Cn2c3ccccc3nc2[C@@H]4CC(=O)N(C4)c5cc(ccc5C)C)C C40252105
Cc1ccc(c(c1)Cn2c3ccccc3nc2[C@H]4CC(=O)N(C4)c5c(cccc5C)C)C C40252379
Cc1cccc(c1)N2C[C@H](CC2=O)c3nc4ccccc4n3Cc5c(cc(cc5C)C)C C40253905
C[C@]12C[C@H](CC(C1)(C)C)N(C2)C(=O)c3cc(cnc3)COc4c(cccc4Cl)Cl C29049349
CC(C)c1ccc(cc1)S(=O)(=O)N=C2C=C(C(=O)c3c2cccc3)Br C09030744
Cc1cccc(c1C)n2c(=O)c3ccc(cc3nc2SCc4cccnc4)Cl C27810519
c1ccc(cc1)[C@H]2C3=C(c4ccccc4CC3)N=c5n2c(=O)/c(=C\c6ccncc6)/s5 C33605950
Cc1cc(n(n1)Cc2cccc(c2)C(=O)N(C)c3ccc(cc3Cl)Br)C C60301226
c1ccc(c(c1)CN2Cc3c(ccc4c3O/C(=C\c5ccccc5Cl)/C4=O)OC2)Cl C41653164
Cc1ccc(cc1)[S@@](=NS(=O)(=O)c2c(c3cc(ccc3s2)Cl)C)(=O)C C13466437
c1c(cc(c(c1Br)O)Br)C=O C00057039
c1ccc2c(c1)[C@H]3c4c([nH]c(=S)s4)SC[C@@H]3CO2 C00103544
Cc1c(c(c(s1)C)I)[C@H]2C=CN=CN2 C00480761
c1ccc(cc1)[C@H](c2c(c(c(c(c2F)F)F)F)F)O C02140966
CC1=C(C(=S)N[C@H](C1)c2ccccc2)c3ccccc3 C01278845
C1CCc2c(c(c(s2)NC(=S)S)C#N)C1 C05517266
Cc1c2ccccc2sc1c3csc(n3)NC C15453829
c1cc2c(cc1Cl)[C@H]3C=CC[C@H]3[C@H](N2)c4ccncc4 C16425336
c1ccc2c(c1)C[C@H](NC2)c3nc4ccccc4s3 C19427301
Cc1cc(cc(c1)NC(=O)c2cc(c(s2)C)C)C C23995093
Cc1cccc(c1NC(=O)c2cc(sc2C)C)C C32738600
c1cc(ccc1[C@H](CBr)O)Br C34486716
Cc1ccsc1C(=O)c2c([nH]c3c2cccc3)C C35369127
Cc1ccc2c(c1)[nH]cc2C(=O)c3ccc(s3)C C35369724
CC(C)NC(=O)C12C[C@H]3C[C@@H](C1)CC(C3)(C2)Cl C18272393
C[C@H](c1c(cccc1F)N2CCc3c2cccc3)O C35631346
C1C[C@@H](C[C@]2(C1)CCC[C@@H](N2Br)Cl)O C39525332
c1ccc2c(c1)cccc2/N=C/3\NCCCCS3 C17209215
Cc1c(c(c(c(c1C)C)[C@H](c2cccnc2)O)C)C C40245446
c1cc(cnc1)[C@@H](c2ccc(c(c2)Cl)Cl)O C40260245
Cc1ccsc1[C@H](c2ccc3c(c2)CCCO3)O C40264886
Cc1ccc2c(c1)c(c([nH]2)C)C(=O)c3cccs3 C41325515
Cc1ccccc1[C@H](C)n2ccc3c2CCC[C@@H]3O C41709290
Cc1ccccc1[C@H](C)n2ccc3c2CCC[C@H]3O C41709296
Cc1cc2c(n1[C@@H](C)c3ccccc3)CCC[C@H]2O C41711594
CC(C)c1ccc(cc1)n2ccc3c2CCC[C@@H]3O C41713695
CC(C)c1cccc(c1)n2ccc3c2CCC[C@@H]3O C41715196
CC(C)c1cccc(c1)n2ccc3c2CCC[C@H]3O C41715199
c1cc(c(cc1Cl)F)n2ccc3c2CCC[C@H]3O C41715853
Cc1cc(cnc1NC2CCCC2)Br C42783962
c1ccc2c(c1)CC[C@@H]([C@@H]2O)Oc3ccccc3F C44197547
c1cc2c(cc1Cl)c(c(s2)Br)CO C44198780
C[C@H]1CC[C@@H]([C@@H](C1)O[C@@H]2C[C@@H](CC(C2)(C)C)C)O C44226251
C[C@@H]1C[C@@H](CC(C1)(C)C)O[C@@H]2CCCCC[C@@H]2O C44226267
Cc1cccc(c1)Cc2nc3c(s2)[C@H](CCC3)O C50330931
C#CCNc1cc(ccc1Br)Br C50522099
c1ccc2c(c1)CC[C@@H](C2)Nc3ccc(cn3)Cl C51632537
CC1(Cc2cc(ccc2O1)[C@H](c3ccccc3)O)C C51755798
C[C@@H](c1ccc(o1)c2cc(cc(c2)Cl)Cl)O C52924803
c1cc(c(c(c1)F)F)[C@H](c2ccc(s2)Cl)O C54213654
c1cc(c2c(c1Br)CCOC[C@H]2O)Br C54743029
c1cc(c(c(c1)Cl)Cl)[C@H](c2ccncc2)O C55201422
CC1(CNc2ccccc2N1Cc3cccs3)C C57924667
c1cn(c2c1[C@H](CCC2)O)c3cc(c(c(c3)F)F)F C61122359
CC1CCC(CC1)[C@H](c2cccc3c2ccnc3)O C61123833
CNc1cc(nc2c1ccc(c2F)Cl)C(F)F C61629504
C[C@@H]1CCC[C@H](C1)[C@@H](c2ccc(c(c2F)F)F)O C61838212
c1cc(c(cc1Cl)[C@@H](c2cscn2)O)Cl C62359621
C[C@@H]1C[C@H](CN(C1)/C(=[NH+]/C2CCCCC2)/[S-])C C08690604
Cc1[nH]c2c(n1)c(c(c(c2F)C(F)(F)F)F)F C04102567
c1cc2c(cc1Br)[C@@H]3C=CC[C@H]3[C@@H](N2)c4ccncc4 C04140594
Cc1ccc(cc1NC(=O)c2cc(sc2C)C)Cl C07667802
c1cc2c(cc1NC(=O)c3cc4c(s3)CCC4)CCC2 C07801864
COc1cc2c(cc1Cl)NC[C@@H](C2)c3cccs3 C11987939
Cc1ccc2c(c1C)N[C@@H]([C@H]3[C@@H]2C=CC3)c4ccc(cc4)OC C13635348
c1cc(cnc1)[C@@H]2[C@@H]3CC=C[C@@H]3c4cc(ccc4N2)Br C14547183
Cc1cc(c2c(c1)N[C@H]([C@H]3[C@@H]2C=CC3)c4cccnc4)C C14547234
CC(C)c1cccc2c1N[C@H]([C@H]3[C@@H]2C=CC3)c4cccnc4 C14547529
c1cnc(c2c1[nH]cc2Br)Br C14986213
c1ccc2c(c1)[C@H](CCO2)Nc3ccc(c(c3F)F)F C19907729
C[C@H]1CCc2c(sc3c2CSC(=C3)C(=O)NC4CC4)C1 C20557723
c1cn(c(=S)[nH]1)c2c(cc(cc2Cl)Cl)Cl C20581209
c1cc2c(c(c1)F)SCC[C@H]2NC(=O)[C@@H]3CCC=CC3 C32837310
c1cc(c(cc1Br)n2cc[nH]c2=S)F C36752594
Cc1ccc(cc1n2cc[nH]c2=S)Br C37368690
CN1Cc2ccccc2[C@@H]3[C@@H]1Cc4c[nH]c5c4c3ccc5 C38438758
[H]/N=C/1\C2=C3CC[C@H](C[C@H]3SC2=NC(=S)S1)C(C)(C)C C39147049
CCc1ccc(cc1)c2c(sc3c2c(=S)nc[nH]3)C C40163789
c1ccc(cc1)[C@H]2CN/C(=N\c3cccc(c3F)F)/S2 C40230941
Cc1ccc(s1)[C@H](c2cc(cnc2)Br)O C40242313
c1ccc-2c(c1)Cc3c2cc(cc3)[C@H](c4ccncc4)O C40248481
C[C@@H]1Cc2cc(ccc2O1)[C@@H](c3cc4c(s3)CCC4)O C40262021
c1cc(=S)[nH]nc1c2ccc(s2)Br C41408821
C[C@H](c1ccc(cc1Cl)Cl)n2ccc3c2CCC[C@@H]3O C41710799
C[C@H](c1cccs1)n2ccc3c2CC(C[C@H]3O)(C)C C41716248
Cc1cc2c(n1[C@H](C)c3cc(sc3C)C)CCC[C@H]2O C41717976
c1cc(c(cc1Br)n2cc[nH]c2=S)Br C42581181
C[C@H]1c2ccsc2CCN1c3ccc(cc3F)CO C42772708
c1ccc2c(c1)cc(cn2)[C@H](c3cc(c(c(c3)F)F)F)O C43391975
C[C@H]1CCC[C@H]([C@@H]1C)NC(=O)c2cc3c(s2)CCC3 C48375548
Cc1ccc(s1)C(=O)N[C@@H]2C[C@H]3CC[C@@]2(C3(C)C)C C48443399
c1cc(c(cc1Br)Br)NCC#N C49163923
C[C@@H]1C[C@@H]1C(=O)c2c[nH]c3c2ccc(c3)Br C50165832
C[C@H]1C[C@H]1C(=O)c2c[nH]c3c2ccc(c3)Br C50165838
c1c(cc(cc1F)F)Cc2nc3c(s2)[C@@H](CCC3)O C50330924
CC1(Cc2c(sc(n2)Cc3ccc(cc3)F)[C@H](C1)O)C C50335580
C[C@H](c1ccc(o1)c2ccc(cc2)I)O C52924768
c1cc2c(cc1I)c(c[nH]2)C=O C59731137
c1ccc-2c(c1)Cc3c2cc(cc3)[C@@H](C4CCOCC4)O C61673216
CCNc1ccnc2c1c(ccc2Cl)Br C61692500
CNc1nc(cs1)c2cc(c(cc2Cl)Cl)F C61714318
Cc1ccc(s1)[C@H](c2ccc(cn2)Br)O C61864358
c1ccc-2c(c1)Cc3c2cc(cc3)[C@H]([C@@H]4CCCOC4)O C62239407
c1ccc2c(c1)cccc2[C@H](c3ccc4c(c3)COC4)O C62334775
c1cc2c(cc1[C@@H](C34CC5CC(C3)CC(C5)C4)O)COC2 C62335096
c1cc(c(c(c1)Cl)Cc2nc3c(s2)[C@@H](CCC3)O)F C62352866
c1ccc2c(c1)CCC[C@@H]([C@@H]2O)Oc3cccc(c3F)F C62652869
c1cc(c(cc1Cl)Cl)[C@H](c2c[nH]nc2)Br C62779557
c1ccc(cc1)C2(CC2)c3nc4c(s3)[C@H](CCC4)O C62782087
c1cc(cc(c1)Br)c2[nH]cc(n2)CCl C62820705
C[C@@H]1CCc2c(sc3c2c(=O)[nH]c(n3)CCl)C1 C03276914
C[C@H]1CCc2c(sc3c2c(=O)[nH]c(n3)[C@@H](C)Cl)C1 C03335926
CC(=O)N1C=Cc2ccccc2[C@H]1c3c[nH]c4c3cccc4 C00301515
c1cc(ccc1/C=C/2\C(=O)NC(=O)S2)Br C01909781
Cc1c(c2ccccc2[nH]1)C=C3C(=O)c4ccccc4C3=O C00340423
CC(=O)/C=C/[C@@H]1[C@]2(CCCC([C@@H]2CC[C@@]1(C)O)(C)C)C C04478060
c1cc2c(cc1c3csc4c3c(=O)[nH]cn4)CCCC2 C00151389
c1c(cc(c(c1Cl)O)I)C=O C02766517
Cc1cc(c(s1)C)C(=O)N[C@H]2CCCc3c2cccc3 C08232269
c1[nH]c(c(n1)I)I C04352727
c1ccc(c(c1)/N=C\2/NC(=O)CS2)Br C11637993
Cc1ccc(s1)C(=O)N[C@H]2CCSc3c2cc(cc3)Cl C12620271
c1ccc2c(c1)CCN(C2)c3cccc(c3CO)Cl C20434985
C[C@@H]1c2ccsc2CCN1C(=O)c3cc(c[nH]3)Cl C25382407
c1ccc2c(c1)C(=O)/C(=C\c3ccc(o3)Br)/N2 C06229498
c1cc([nH]c(=O)c1C#N)c2ccc(s2)Br C31814609
C[C@@H](c1[nH]c(=O)c2c3c(sc2n1)CCCC3)Cl C34937130
c1ccc2c(c1)CC[C@H](C2)N[C@@H]3CCOc4c3cccc4 C34996489
c1cc2c(c(c1)F)[nH]c(=S)n2c3c(cccc3F)F C37422653
C[C@@H](c1cccs1)n2c3cccc(c3[nH]c2=S)F C37422837
CC(=O)/C=C\[C@@H]1[C@@]2(CCCC([C@H]2CC[C@@]1(C)O)(C)C)C C08681400
c1ccc2c(c1)cc[nH+]c2C3=C(c4ccccc4C3=O)[O-] C03908918
C1C[C@@]2(C[C@H]1I)C[C@@H](CN2O)F C39505020
C1C[C@@H]([C@@]2(CC[C@@H](C2)O)N(C1)Cl)I C39511970
C1C[C@H]([C@]2(CC[C@@H](C2)O)N(C1)Cl)I C39511973
C1C[C@H]([C@]2(CC[C@@H](C2)Br)N(C1)Br)O C39512821
c1cc(ccc1[C@H](c2cc(cnc2)Br)O)F C40243764
c1cc(cnc1)[C@@H](c2ccc(s2)Br)O C40265043
Cc1c(c2ccccc2[nH]1)/C=C\3/C(=O)N(C(=S)S3)C C40570607
C[C@@H](c1cccs1)n2ccc3c2CC(C[C@@H]3O)(C)C C41716236
C[C@@H]1c2ccsc2CCN1Cc3cccc(c3)C#CCO C42780273
c1ccc2c(c1)CCCN2Cc3c(ccs3)C#CCO C43679255
c1ccc2c(c1)CC[C@H]([C@H]2O)N3CCO[C@@H]4[C@@H]3CCCC4 C44177711
c1ccc2c(c1)C[C@H]([C@H]2O)N3CCO[C@@H]4[C@@H]3CCCC4 C44177788
c1cc2c(nc1)nc([nH]2)c3ccc(s3)Br C44265294
c1cc(cc2c1cc[nH]2)C(=O)N3CCC[C@@H]4[C@H]3CCCC4 C47382427
Cc1cc(c(s1)C)C(=O)N[C@H]2CCc3c2cccc3F C48974682
c1cc(c(cc1F)C#CCO)CN2CCc3c(ccs3)C2 C49616274
CNC(=O)[C@@H](c1cc(cs1)Br)Cl C50980122
C[C@@H]1CCN([C@H](C1)C)C(=O)c2cc(c[nH]2)Br C51734348
c1cc2cnccc2c(c1)/N=C\3/NC4(CCCC4)CS3 C53047135
CC(=O)/C=C/[C@H]1[C@@]2(CCCC([C@@H]2CC[C@@]1(C)O)(C)C)C C18158564
[H]/N=C/1\C(=C2CCC[C@@H]2S1)c3nc4c(n3C)cccc4F C37442515
[H]/N=C/1\C(=C2CCC[C@@H]2S1)c3nc4cc(ccc4o3)C C37746476
Cc1ccsc1[C@H](c2ccc(cn2)Br)O C61870424
c1cc(ccc1[C@H](c2ccc3c(c2)COC3)O)Br C62334590
c1cc2c(cc1[C@H](c3cc(ccc3F)Br)O)COC2 C62334859
CC(C)(c1ccccc1)c2nc3c(s2)[C@@H](CCC3)O C62773698
c1cc2c(cc1[C@H](c3c[nH]nc3)Br)CCC2 C62779397
c1ccc2c(c1)ccc(n2)[C@H](c3cc(ccc3F)F)O C63075834
c1cc2c(c(c1)N)C(=O)C(=C(C2=O)Br)Br C00480658
C[C@H](c1ccccc1)Sc2nc3ccc(cc3s2)N C00080083
c1cc(ccc1c2nc3ccc(cc3s2)N)Br C05571759
Cc1ccc2c(c1C)N[C@H]([C@H]3[C@@H]2C=CC3)c4ccc(cc4)O C13637191
c1c(cc(c2c1[nH]nc2CO)Br)Br C14982839
c1ccc2c(c1)CCC[C@H]2[NH2+]Cc3cc(cc(c3[O-])Cl)Cl C19232208
c1cc(cc2c1cc(cc2)Br)OCC(=S)N C19438374
c1cc(cc(c1)N)COc2ccc(cc2Br)Cl C19503367
c1ccc(c(c1)CN2CCc3c2cc(cc3)N)Br C19875142
Cc1ccc2c(c1C)N[C@@H]([C@H]3[C@H]2C=CC3)c4ccc(cc4)O C20679710
C[C@H](c1cc(cc(c1O)Br)Br)O C22154718
c1c(cc(c(c1CO)O)I)Br C34772917
c1cc(c(cc1N)F)SCc2ccc(cc2F)Br C35056814
c1cc(c(cc1Br)F)CSc2ccncc2N C35285032
CCc1ccc(cc1)c2c(n3cc(cc(c3n2)N)Cl)C C36242465
Cc1c(sc(n1)N)Cc2ccc(cc2Br)F C36852891
c1cc(ncc1N)SCc2ccc(s2)Br C37191841
c1cc2cc(cc(c2nc1)CSc3ccc(cc3N)F)F C37194719
c1cc(c(cc1Br)N)SC[C@H]2CCCCO2 C37205603
Cc1ccc(cc1N2Cc3ccc(cc3C2)N)Br C37369300
C[C@H]1CCC[C@@H](C1)OCc2c(cccc2Br)N C37402312
c1cc2c(cc1N)CN(C2)Cc3cc(ccc3Br)F C36683656
c1cc(c(cc1Br)/C=C\2/C(=S)NC(=S)S2)O C39280758
c1cc(ccc1c2csc(n2)c3ccc(c(c3)F)F)N C40887233
C[C@@H](c1ccc(cc1)N)Sc2nc3ccccc3s2 C40909240
c1ccc(cc1)[S@@](=O)Cc2c(cccc2Br)N C40961203
c1ccc(c(c1)[S@](=O)Cc2ccc(c(c2)N)Cl)Br C40969323
Cc1c(sc(n1)[C@H](c2cccc(c2Cl)Cl)N)C C41182362
c1ccc(c(c1)[C@H](c2nc3c(s2)CCC3)N)Br C41183661
c1cc(c(c(c1)Cl)[C@@H](c2nc3c(s2)CCCC3)N)F C41183996
Cc1c(sc(n1)[C@@H](c2cc(cs2)Br)N)C C41678313
Cc1csc(n1)[C@H](c2ccc(s2)Br)N C41702718
c1ccc(c(c1)C[S@](=O)c2ccccc2N)Br C42194096
C[C@H]1c2ccsc2CCN1Cc3cc(ccc3F)C(=S)N C42765984
C[C@H]1c2ccsc2CCN1c3c(cccn3)C(=S)N C42780976
C[C@H](C(=S)N)Oc1ccc2ccccc2c1Br C43515323
c1cc(sc1)Sc2ccc(cc2Br)N C43597876
C1[C@@H]2C=C[C@H]3[C@@H]2[C@@H]([C@]1([C@@]4(C[C@@H]5C=C[C@@H]6[C@H]5[C@@H]4C=C6)O)O)C=C3 C43761850
C[C@@H]1c2ccsc2CCN1[C@@H](CN)c3cccc(c3Cl)Cl C42744111
c1cc2c(cc1N)N(CCS2)Cc3cc(cs3)Br C49864564
CCc1nc(c(s1)N)c2ccc(cc2F)Br C50308238
CC(C)c1nc(c(s1)N)c2cccc(c2)Br C50308875
c1ccc(c(c1)SCc2ccc(nc2)N)Br C50837912
c1ccc2c(c1)C[C@H](N(C2)Cc3ccccc3Br)CN C51860236
CN(c1cccc(c1C(=S)N)Cl)[C@@H]2CCSC2 C52904672
Cc1c(c(n(n1)[C@H](C)C(C)C)N)I C43669058
c1ccc2c(c1)c(cn2Cc3ccc(cc3)N)Br C55309963
c1csc2c1[C@H](CCC2)n3c(c(cn3)I)N C61329565
c1cc(c2c(cc(nc2c1Cl)C(F)F)N)Br C61692513
CC(C)(C)c1nc(c(s1)N)c2cc(c(c(c2)F)F)F C62707197
CSc1nc2ccc3c(c2s1)sc(n3)N C02455291
Cc1c(nc(s1)N)c2ccc(cc2)C(C)(C)C C02506007
c1cc(cc(c1)Cl)c2nc3ccc(cc3o2)N C00228142
c1ccc(cc1)C2(CCCC2)c3csc(n3)N C00288917
Cc1ccc(cc1C)c2nc3cc(ccc3o2)N C00305463
C[C@@H]1CCCC[C@@]12NC(=S)N(N2)C(C)(C)C C00550094
C[C@@]12CCC[C@]([C@@H]1C[C@@H](CC2)C(C)(C)O)(C)O C08242570
c1ccc2c(c1)cc(c(n2)c3ccc(cc3)Cl)N C01843079
C1CC(CCC1C#CC#CC2CCC(CC2)O)O C01689798
c1ccc(cc1)c2csc(n2)c3ccc(cc3)N C11632144
c1cc(ccc1C2(CC2)c3csc(n3)N)Cl C11883938
c1cc(cc(c1)Cl)C2(CC2)c3csc(n3)N C11884339
c1cc(ccc1C2=CSC3=NCCCCN23)N C00337028
C[C@@H](C#CC(c1ccccc1)(c2ccccc2)O)O C02541497
c1c(cc2c(c1F)nc(s2)N)Br C12937701
C[C@H]1CCCC[C@H]1Oc2c(cccc2Cl)N C19845812
c1ccc2c(c1)CCC[C@H]2Oc3ccccc3N C19845830
c1cc(c(cc1F)N)N2CCc3c(ccs3)C2 C19868147
Cc1c(sc(n1)N)c2ccc3ccccc3n2 C20374892
C[C@@H]1CCC[C@H](C1)Oc2c(cccc2Cl)N C20507231
Cc1cc(ccc1c2nc3ccccc3s2)N C26995798
CC(C)c1nc(cs1)c2ccc(c(c2)N)Cl C31947921
CCc1cc2cc(ccc2nc1N)Br C32099296
c1c2c(cc(c1Cl)Br)oc(n2)N C08614790
Cc1c(sc(n1)N)Cc2c(cccc2F)F C35250891
Cc1c(n2c(csc2n1)c3ccc(cc3)F)N C36290253
Cc1c(sc(n1)N)Cc2ccc3c(c2)CCC3 C36852872
Cc1c(noc1N)c2c(cccc2Cl)Cl C36937291
CN(c1c(cccc1Cl)N)[C@@H]2CCSC2 C37174408
Cc1ccc2c(c1)nc(s2)Cc3ccc(cc3)N C37204440
C#CCSc1ccc(cc1N)Br C37205855
c1cc2c(c(c1)F)nc(n2c3ccc(cc3)F)N C37421338
Cc1ccc(c(c1)C)N2Cc3cccc(c3C2)N C36683432
c1ccc(c(c1)N2Cc3cccc(c3C2)N)Cl C36683575
CC(C)c1cccc(c1)N2Cc3cccc(c3C2)N C36683636
c1cc2cccc3c2c(c1)NC(N3)c4cccnc4 C00028671
c1cc2cccc3c2c(c1)NC(N3)c4ccncc4 C00055558
Cc1cc(c2c(c1)nc(o2)c3cccc(c3)N)C C00122977
Cc1c2c3cccc(c3)c4ccc(cc4)n(c2N)n1 C39566073
C[C@@]12CCCC([C@H]1CC[C@@]([C@H]2CCO)(C)O)(C)C C40461617
c1cc(sc1)c2ccc(cc2N)Br C41048938
Cc1c(sc(n1)[C@@]2(CCC[C@H](C2)C)[NH2+]C)C C41060594
Cc1csc(n1)[C@]2(C[C@H](CC(C2)(C)C)C)[NH2+]C C41185256
c1cscc1c2c(sc(n2)N)C3CCCC3 C41658038
Cc1ccc(cc1C)c2c(sc(n2)C(C)C)N C50308941
C1CCC(CC1)c2nc(c(s2)N)C3CCCC3 C50309571
CCc1cc(c2cc(cc(c2n1)Cl)Cl)N C50868974
C[C@@H]1CCCC[C@H]1N(C)c2c(ccc(c2F)F)N C53167079
c1ccc2c(c1)Nc3ccccc3P2(=O)CO C00502205
Cc1ccc(cc1CN2c3ccccc3C[C@H]2C)N C57539154
Cc1ccc2c(c1)C(=NNC(=N2)c3ccc(cc3)Br)c4ccc(o4)C C04168616
Cc1c(sc2c1c(=O)sc(n2)NC(=O)c3c(c4ccccc4s3)Cl)C C00948558
C[C@H]1CCc2c(sc3c2c(=O)[nH]c(n3)c4cc(c(c(c4)Cl)OC)Cl)C1 C04566800
Cc1cc(c(n1c2ccc(cc2)I)C)/C=N/c3ccc(cc3)O C00829449
c1ccc2c(c1)nc(s2)C3CCN(CC3)C(=O)NC45CC6CC(C4)CC(C6)C5 C04967200
c1ccc(cc1)c2csc(n2)NC(=O)c3ccccc3I C03324997
c1cc(c(cc1[N+](=O)[O-])[C@H]2[C@@H]3CC=C[C@@H]3c4cc(ccc4N2)Br)Cl C01096140
Cc1c(sc2c1c(=O)[nH]c(n2)[C@H](C)Sc3ccc(cc3)Br)C C05639995
Cc1cc2c(cc1C)nc3c(n2)[C@@]4(CC[C@]3(C4(C)C)C(=O)Nc5ccccc5F)C C06233420
c1ccc2c(c1)C(c3ccccc3O2)C(=O)Nc4nc5ccc(cc5s4)Cl C06341630
Cc1ccc(c2c1N[C@H]([C@@H]3[C@@H]2C=CC3)c4c5ccccc5cc6c4cccc6)[N+](=O)[O-] C06266815
CC1(C[C@@](c2cccc\3c2N1C(=O)/C3=C\4/C(=O)NC(=S)S4)(C)c5ccccc5)C C01421884
Cc1c(sc2c1c(=O)[nH]c(n2)c3ccc(o3)c4ccc(cc4)Br)C C08782795
c1cc(c(cc1[N+](=O)[O-])[C@H]2[C@H]3CC=C[C@@H]3c4cc(ccc4N2)Br)Cl C06898490
c1cc(c(cc1[C@@H]2[C@H]3CC=C[C@@H]3c4cc(ccc4N2)Br)[N+](=O)[O-])Cl C06969835
[H]/N=C\1/[C@H]([C@@H]([C@H]2C[C@@H](CC=C2C1(C#N)C#N)C(C)(C)C)c3ccc(s3)Cl)C#N C13479790
[H]/N=C\1/[C@H]([C@@H]([C@H]2C[C@H](CC=C2C1(C#N)C#N)C(C)(C)C)c3ccc(s3)Cl)C#N C13479791
Cc1cccc(c1)[C@H]2[C@@H]3CC=C[C@@H]3c4cccc(c4N2)C(=O)N(C)C5CCCCC5 C14480122
Cc1c(ccc2c1N[C@H]([C@@H]3[C@@H]2C=CC3)c4c5ccccc5cc6c4cccc6)[N+](=O)[O-] C14549141
Cc1cc(cc2c1N[C@H]([C@@H]3[C@@H]2C=CC3)c4c5ccccc5cc6c4cccc6)[N+](=O)[O-] C14549144
c1ccc(c(c1)NC(=O)/C=C/c2ccc(o2)Br)I C15418476
c1ccc2c(c1)nc3n2c(=O)/c(=C\c4c(cc(c(c4Cl)O)Cl)Cl)/s3 C16545570
c1ccc(c(c1)F)SCc2[nH]c(=O)c3cc(cc(c3n2)Br)Br C16588986
c1cc2c(cc1Cl)[C@H](CCS2)NS(=O)(=O)c3ccc(s3)Br C16735976
CC(C)(C(=O)Nc1nc2c(s1)cc(cc2Br)Br)Br C20133162
c1cc2c(c(c1)Br)N[C@H]([C@H]3[C@H]2C=CC3)c4cc(ccc4Cl)[N+](=O)[O-] C20705926
CC(C)c1ccc(cc1)/C=C\2/C(=O)N(C(=S)N2)c3ccc(cc3)Br C32111775
CC1=CC[C@H](C1(C)C)C[C@H]2C3=C(CC(CC3=O)(C)C)Nc4ccccc4N2C(=O)C C01322884
Cc1cc(c(s1)C)S(=O)(=O)Nc2ccc(cc2Cl)I C32631659
CN(C)c1ccc(cc1Br)c2[nH]c(=O)c3c4c(sc3n2)CCCC4 C05728218
Cc1cn2c(c(nc2s1)C)CNc3ccc(cc3Br)Br C36957046
c1ccc2c(c1)ncc(n2)CNc3cc(ccc3Br)Br C37314743
c1cc(c(cc1F)Br)NCc2cc3c(c(c2)Br)OCCO3 C37324826
c1ccc(c(c1)NCc2cc3c(c(c2)Br)OCCO3)I C37324832
c1cc(ccc1NCc2cc3c(c(c2)Br)OCCCO3)Br C37324897
C[C@H]1Cn2c(cc3c2c(ccc3)S1)C(=O)NCc4cccc(c4)Br C08592983
c1ccc2c(c1)C(c3ccccc3O2)C(=O)Nc4nc5c(s4)cccc5Cl C36649353
Cc1c(ccc2c1nc(s2)NC(=O)C3c4ccccc4Oc5c3cccc5)Cl C36695119
c1cc2c(cc1Cl)cc(o2)C(=O)Nc3nc4ccc(cc4s3)Br C39897592
c1ccc(c(c1)[C@H](c2cc3c(cc2Br)OCCCO3)O)I C40259276
Cc1cc(c(c(c1)Br)N[C@@H](C)c2c(nn(c2C)C)C)Br C45169185
c1ccc(c(c1)NC(=O)c2csc(n2)c3ccsc3)I C45471924
CN(Cc1ccc(s1)Br)C(=O)c2ccc(cc2O)Br C49446564
c1cc2c(cc1/N=C/c3cc(c(cc3O)Br)Br)nccn2 C03153198
CSc1ccc(cc1)/N=C/[C@@H]2C(=O)c3c(ccc(c3Cl)Br)N2 C05610262
c1ccc2c(c1)nc3n2c(=O)/c(=C\c4cc(c(c(c4)Br)O)Br)/s3 C23382520
c1cc2cc(oc2c(c1)Br)C(=O)NCc3ccc(s3)Br C58819345
c1cc(ccc1[C@@H]2[C@H]3CC=C[C@H]3c4c(ccc(c4N2)Cl)[N+](=O)[O-])Br C58929079
c1cc(c(cc1Br)Br)S(=O)(=O)N[C@H]2CCCc3c2ccs3 C61371823
Cc1ccc(cc1)c2nc3c(s2)CN(CC3)C(=O)Nc4ccc(cc4Cl)C C64660001
c1ccc2c(c1)nc3n2[C@H](C=C(N3)c4cccnc4)c5cccc(c5)Cl C02914884
c1cc(ccc1N[C@@H]2[C@@H]3CCCO[C@@H]3OC2=O)I C04623728
c1cc(cc(c1)I)NC(=O)c2ccc3c(c2)OCO3 C01143102
CC(C)(C)NS(=O)(=O)c1c(cc(s1)Br)Br C01039591
CO[C@H](C(=O)c1c2c(cc3c1CC4(C3)Cc5cc6c(cc5C4)CCC6)CCC2)O C06403148
c1cc(ccc1SCc2cc(=O)oc3c2ccc(c3)O)Br C07604296
c1ccc(cc1)c2csc(n2)NC(=O)c3ccc(s3)Br C04070190
Cc1c(sc(n1)c2ccsc2)C(=O)N[C@@H]3CCSc4c3cccc4F C12622580
c1cc(cnc1)CN2C(=S)SC[C@]2(c3ccc(cc3Cl)Cl)O C06923157
Cc1ccsc1[C@H]2[C@@H]3CC=C[C@@H]3c4cccc(c4N2)C(=O)N5CCC(CC5)C C14455978
CN(C)C(=O)c1cccc2c1N[C@@H]([C@H]3[C@@H]2C=CC3)c4cccc5c4cccc5 C14464226
CN(C1CCCCC1)C(=O)c2cccc3c2N[C@@H]([C@H]4[C@@H]3C=CC4)c5cccs5 C14548739
CC1CCN(CC1)C(=O)c2cccc3c2N[C@@H]([C@H]4[C@@H]3C=CC4)c5ccc(cc5)SC C14552067
c1ccc(c(c1)CN2C(=O)/C(=C\c3cccc(c3)Br)/NC2=S)Cl C15282147
Cc1ccccc1Cn2cc(c3c2cccc3)/C=C\4/C(=O)NC(=S)S4 C15800599
Cc1c(sc(n1)c2cccs2)C(=O)N[C@@H]3CCSc4c3cccc4 C18134277
CN1CCC[NH+](CC1)Cc2cc(cc(c2[O-])Br)Br C19633960
CC(C)[C@@H](C(=O)Nc1nc2c(s1)cc(cc2Br)F)Br C20133369
Cc1cc(cc(c1NC(=O)c2cc(c(nc2)Cl)Cl)C)Br C20551019
c1cc(ccc1C(=O)Nc2nc(cs2)C3CC3)I C25560051
c1cc(c(cc1Br)Br)O[C@@H]2CCCCNC2=O C25592213
c1cc(ccc1c2c(cn(n2)c3ccc(cc3)Cl)CO)Br C02544728
Cc1cc(c(s1)C)S(=O)(=O)Nc2ccc(cc2Cl)Br C32532368
Cc1csc(n1)CNC(=O)c2cc(ccc2I)Cl C33229858
c1ccc2c(c1)[C@@H](CS2(=O)=O)Nc3cccc(c3)I C35688362
c1ccc2c(c1)[C@@H](CCS2(=O)=O)Nc3cccc(c3)I C37247861
c1cc(c(c(c1NCc2cc3c(c(c2)Br)OCO3)F)F)F C37324623
Cc1cs/c(=N\S(=O)(=O)c2c(cc(cc2Br)F)F)/[nH]1 C37383501
CN(Cc1cc(cs1)Br)C(=O)c2cc(c[nH]2)Br C37506003
c1c(cc(n2c1ncc2I)I)O C39462880
CC(=O)Nc1c(cc(c2c1C(=O)c3ccccc3C2=O)Br)Br C39899496
c1cc(c(cc1Br)F)[C@@H](c2cc3c(cc2Cl)OCCO3)O C40260057
c1c(cncc1Br)[C@H](c2cc3c(cc2Cl)NC(=O)C3)Br C40289611
Cc1nc(c(s1)c2ccccc2)C(=O)Nc3ccccc3Br C40326338
c1ccc(cc1)C#CCNC(=O)/C=C/c2ccc(o2)I C42062110
CCc1ccc(s1)[C@@H](c2cc3c(cc2Br)OCCCO3)O C43640408
c1c(cc(c2c1[C@@H]([C@@H]3CCCC[C@@]3(O2)N4CCOCC4)O)Cl)Cl C45028134
Cc1cc(oc1C(=O)NCc2cc(cs2)Br)Br C46258133
c1ccc2c(c1)CC[C@H](C2)NS(=O)(=O)c3ccc(s3)Br C47826589
Cn1c(cc(c1Cl)Cl)C(=O)NCc2cc(cc(c2)Br)F C48748760
c1cc(ccc1C2(CC2)NC(=O)c3c(ncs3)Cl)Br C49427517
Cc1cccc(c1NC(=O)c2cc(cnc2Cl)Br)C(C)C C50044524
[H]/N=C/1\C(=C2CCN(C[C@@H]2S1)Cc3ccccc3)c4nc5ccccc5s4 C53993713
CSCc1ccc(cc1)c2[nH]c(=O)c3c4c(sc3n2)CSCC4 C54753523
Cc1nc2ccccc2n1C([C@H](c3ccc(cc3)Br)O)(F)F C57354398
CC(C)(C)NC(=O)c1cc(cc(c1OC)Br)Br C08186006
Cc1ccc(s1)/C=N/NC(=O)c2ccccc2I C59508294
c1c(cc(c(c1F)F)F)NC(=O)c2cc(cn2C3CC3)Br C61120190
c1cc(c(nc1)C#N)CNc2cc(ccc2Br)Br C61658165
Cc1c(c(n(n1)c2ccc(cc2Br)[C@@H](C)O)C)Br C61697281
Cc1cc([nH]c(=O)c1C(=O)/C=C/c2ccc(cc2)I)C C04066704
CN(C)C(=O)c1cccc2c1N[C@@H]([C@H]3[C@@H]2C=CC3)c4ccc(cc4)Br C04142718
C=CCN1C(=O)/C(=C/c2c(cc(c(c2Cl)O)Cl)Cl)/SC1=S C01176041
C[C@@]1(CC1(Br)Br)C(=O)N/N=C/c2cccs2 C02750960
Cc1csc(n1)NC(=O)c2ccc(cc2Br)Br C00682920
Cc1cccc(n1)NC(=O)c2cc(ccc2Cl)I C01185082
Cc1c(cc(c(c1Br)O)C(=O)CSC#N)Br C06417908
Cc1ccc(c(c1)Br)NS(=O)(=O)c2ccc(c(c2)F)F C07057115
CCOc1c(cc(cc1Br)Br)/C=C/2\C(=O)NC(=S)S2 C12339161
Cc1cnc(s1)NC(=O)c2cc(c(s2)Br)Br C12817953
CC1([C@]2(CC[C@@]1([C@H](C2=O)Br)C(=O)Nc3ccccc3Cl)C)C C13144873
[H]/N=C\1/[C@@H](C(=O)c2ccccc2C1=O)c3ccc(cc3)I C13227025
c1ccc2c(c1)c(cn2Cc3ccc(cc3)Cl)/C=C\4/C(=O)NC(=S)S4 C15800415
c1ccnc(c1)CNC(=O)c2c(c3c(s2)cccc3Br)Cl C16604459
Cc1c(sc(n1)c2ccc(cc2)F)C(=O)N[C@H]3CCSc4c3cccc4 C17366497
Cc1c(c(n(n1)C)C)CNc2c(cc(cc2Cl)Br)Cl C20505546
CC1CCN(CC1)C(=O)c2cccc3c2N[C@@H]([C@H]4[C@H]3C=CC4)c5cccc(c5)Cl C20695212
CN(C)C(=O)c1ccc2c(c1)[C@H]3C=CC[C@H]3[C@H](N2)c4ccc(cc4)SC C20759707
c1cc(ccc1CNc2c(cnc(n2)Cl)Br)Br C24628836
C[C@H](c1cc2c(nc1)C(=C3CCN(CC3)C(=O)C)c4ccc(cc4CC2)Cl)O C26016266
C1CCc2c(c3c(s2)N[C@H]4N(C3=O)C[C@@H](S4)CI)C1 C26895264
C[C@H](c1ccccn1)NC(=O)c2cc(c(s2)Br)Br C28779423
Cc1nc(cs1)c2ccc(cc2)NC(=O)c3cc(sc3)Br C32420596
c1cc2c(cc1Cl)C[C@@H](O2)C(=O)NCc3cc(sc3)Br C32581356
c1ccc2c(c1)CC[C@@H]2NS(=O)(=O)c3ccc(cc3)I C33636718
Cc1c(n2ccsc2n1)CNc3c(cc(cc3Br)F)F C37253036
CC(C)(C)NS(=O)(=O)c1c(cc(cc1Cl)Br)Cl C37383215
c1c(c(sc1C(=O)NC[C@H]2CCCO2)Br)Br C12623099
C[C@H](c1ccccc1O)N(C)C(=O)c2ccc(cc2Cl)Br C38089789
C[C@@H](c1ccc(cc1)O)N(C)C(=O)c2ccc(cc2)I C38090256
C1C2CC3CC1CC(C2)C3NC(=O)[C@H]4C(=CN=N4)I C39444809
Cc1c(c2c(n1SC)-c3c(c(=O)c4ccccc4[nH]3)C(=O)CC2)Br C39456974
C[C@@H]1CCC[NH+](C1)Cc2ccc(cc2I)C(=O)[O-] C39951849
C[C@H]1CCC[NH+](C1)Cc2ccc(cc2I)C(=O)[O-] C39951850
c1cc(cc(c1)I)[C@@H](c2ccc3c(c2)OCCO3)O C40247320
c1ccc(cc1)n2cc(cn2)[C@H](c3ccc(cc3)I)O C40258900
c1c(c(sc1C(=O)NC[C@H]2CCOC2)Br)Br C41378877
Cc1ccc(s1)S(=O)(=O)Nc2cccc(c2)I C42207846
C[C@H](c1ccccn1)NC(=O)c2ccc(cc2I)Cl C42827718
Cc1cc(c(c(c1)C)NC(=O)/C(=C/c2cc(sc2)Br)/C#N)C C45110627
Cc1cccc(c1I)C(=O)N[C@@H](C)c2ccc(o2)C C47839668
Cc1cc(ccc1NC=C2C(=O)CC(CC2=O)(C)C)I C48403130
Cc1c(scn1)C(=O)Nc2ccc(cc2Cl)I C48704179
Cc1nccc(n1)C(=O)Nc2ccc(cc2Cl)I C48705583
c1cc(ccc1Oc2c(cc(cn2)Br)CO)I C50043687
c1cc2c(cc1NCc3cc(c(o3)Br)Br)CCO2 C50360352
CN(Cc1cc(sc1)Br)c2nc3c(s2)[C@H](CCC3)O C54928158
Cc1cc2c(o1)CC(C[C@H]2NC(=O)N3CCC[C@H]3c4cccs4)(C)C C59321187
c1ccc(c(c1)S(=O)(=O)N[C@H]2CCCc3c2ccs3)Br C61371847
c1ccc2c(c1)CC[C@@H]2NC(=O)N3CCO[C@H](C3)c4ccc(c(c4)F)F C67042452
CSc1ccc(c(c1)C(=O)Nc2ccc(cn2)Br)Cl C01054340
c1ccc2c(c1)nc3n2[C@@H](C=C(N3)c4cccnc4)c5cccc(c5)Cl C02914889
CC(=O)Nc1nc(c(s1)Br)c2ccc(s2)Br C00629594
c1ccc(c(c1)NC(=O)/C(=C/c2cccs2)/C#N)I C05771470
c1ccc(c(c1)C(=O)Nc2ccc(cc2)c3nccs3)Br C07684023
CN(c1ccccc1)NC(=O)c2cc(c(s2)Br)Br C08358270
Cc1ccsc1/C=N/NC(=O)c2ccccc2I C01228014
C[C@@H](c1ccccc1Br)NC(=O)c2ccc3c(c2)scn3 C12599170
Cc1cc(c(n1c2ccc(cc2)c3ccccc3)C)/C=C/4\C(=O)NC(=S)S4 C05739725
Cc1cc(cc(c1NC(=O)Cn2ccc3c2cccc3)C)I C06571500
Cc1ccc(s1)[C@@H]2[C@@H]3CC=C[C@@H]3c4cccc(c4N2)C(=O)N(C)C5CCCCC5 C14456630
CC(C)c1ccc(cc1)[C@@H]2[C@@H]3CC=C[C@@H]3c4cccc(c4N2)C(=O)N(C)C C14463102
CN(C)C(=O)c1cccc2c1N[C@H]([C@@H]3[C@@H]2C=CC3)c4cccc5c4cccc5 C14464224
Cc1cc(c(n1c2cccc(c2C)Cl)C)/C=C\3/C(=O)NC(=S)S3 C15227120
c1ccc2c(c1)C[C@@H](CO2)C(=O)N[C@@H]3CCSc4c3cc(cc4)Cl C16709848
C=CCN1C(=O)/C(=C\c2c[nH]c3c2cc(cc3)Br)/SC1=S C17353810
Cc1ccccc1[C@@H]2c3c(c4ccccc4[nH]3)CCN2Cc5nccs5 C14974225
c1cc(c(cc1Br)Cl)NCC(=O)N2CCc3c(ccs3)C2 C35186692
c1cc(c(cc1Br)Cl)n2c(=O)c3ccsc3[nH]c2=S C35698561
c1ccc2c(c1)[C@H](CCS2(=O)=O)Nc3ccc(cc3)I C37247490
c1cc(sc1C(=O)Nc2ncc(s2)Br)Br C37387354
C[P@@](=O)(c1nc2c(s1)CCCC2)Nc3cc(ccc3Cl)Cl C03176270
C[C@H](c1ccc(cc1)O)N(C)C(=O)c2ccc(cc2Cl)Br C38090309
CNS(=O)(=O)c1c(c(sc1Br)Br)Br C39289542
c1ccc(cc1)n2cc(cn2)[C@H](c3cccc(c3)I)O C40258894
c1cc(c(cc1Cl)[C@H](c2cc3c(cc2Br)OCCO3)O)F C40259430
c1ccc(c(c1)S(=O)(=O)N[C@@H]2C[C@H]3C[C@@H]2[C@@H]4[C@@H]3CCC4)Br C40433137
C[C@](c1ccccc1Br)(C(=O)[O-])[NH+]2CCc3c(ccs3)C2 C41844298
c1ccc(c(c1)S(=O)(=O)/N=c/2\[nH]c3c(s2)CCC3)Br C42306074
Cc1c(oc(n1)CNc2cc(ccc2Br)Br)C C42578062
c1cc(c(cc1Cl)C(=O)NC2=NCCS2)I C42795251
C[C@H](c1ccccn1)NC(=O)c2cc(ccc2I)Cl C42827684
C[C@@H](c1cnn(c1)C)Nc2ccc(cc2Cl)I C44497814
Cc1cc(ccc1N[C@@H](C)c2c(nn(c2C)C)C)I C45170657
Cc1c(c(n(n1)C)C)[C@@H](C)Nc2cc(ccc2Br)Br C45170966
Cc1c(oc(c1C(=O)NC[C@@H]2CC3c4ccccc4C2c5c3cccc5)C)C C45891240
Cc1cccc(c1I)C(=O)N[C@H](C)c2ccc(o2)C C47839670
Cc1c(sc(n1)C)[C@@H](C)NC(=O)c2ccccc2I C48444506
c1ccc(c(c1)OC(=O)c2cc(c[nH]2)Br)I C48527237
CN(Cc1cccc(c1)O)C(=O)c2cc(c(s2)Br)Br C48735956
CCc1c(sc(n1)NC(=O)c2ccc(cc2Cl)Br)C C48805007
c1cc2cc(oc2c(c1)Br)C(=O)NCc3cc(sc3)Br C49475819
CSc1ccccc1NC(=O)c2cc(cnc2Cl)Br C50044916
C[C@@H](CN(C)C(=O)c1cc(cc(c1I)Cl)Cl)O C51819227
c1ccc(c(c1)NC(=O)c2cccc3c2nccc3)I C22391392
Cc1c(sc(n1)NC(=O)c2cccc(c2)I)SC C60241505
c1cc(c(cc1Br)n2c(=O)c3ccsc3[nH]c2=S)Cl C61692151
Cc1cc(ccc1NC(=O)c2ccc(cn2)Br)I C61873769
COc1c(cc(cc1Br)Cl)[C@H](c2c[nH]nc2)Br C62779189
CCc1cccc(c1NC(=O)C2=C3C(=C4CCCCCC4=N3)S[C@@H]2C)C C64452201
C[C@@H]1c2c(sc(n2)NC(=O)C3CCCC3)C[C@@]4([C@H]1[C@@H]5[C@@H](CC4)[C@@H](C(=O)O5)C)C C03839931
Cc1cc(ccc1NC(=O)c2c3ccccc3c(=O)n(n2)C)I C03275157
Cc1cccc(c1C)n2c(c3c(n2)C[S@](=O)C3)NC(=O)c4ccccc4Cl C04224769
Cc1cccc(c1C)n2c(c3c(n2)C[S@](=O)C3)NC(=O)c4ccc(cc4)Cl C04224801
Cc1cccc(c1C)n2c(c3c(n2)C[S@](=O)C3)NC(=O)c4c(cccc4F)F C04224893
Cc1ccc(c(c1)C)n2c(c3c(n2)C[S@](=O)C3)NC(=O)c4ccc5ccccc5c4 C04224985
Cc1c(sc2c1c(ncn2)N3CCC(CC3)C(=O)N[C@H]4CCCc5c4cccc5)C C03433335
c1cc(ccc1c2cn3ccsc3n2)NC(=O)c4cc(cnc4)Br C03448172
CS(=O)(=O)c1ccccc1C(=O)Nc2nc3c(ccc(c3s2)Cl)Cl C04517797
Cc1c2c(c3ccccc3s2)c(=O)n(n1)[C@H](C)C(=O)N[C@H]4CCCc5c4cccc5 C06799143
C/N=C\1/N(C(=O)/C(=C/c2cc(cc(c2O)OC)I)/S1)C C06947116
CCn1cnc2c(c1=O)c(c(s2)C(=O)Nc3ccc(cc3Br)C)C C06947404
Cc1cccc(c1C)n2c(c3c(n2)C[S@](=O)C3)NC(=O)c4c(cccc4Cl)F C08918994
C[C@H]1CSC(=N1)N(c2ccc(cc2)Cl)C(=O)c3ccc4c(c3)NC(=O)CS4 C09125659
Cc1cc(ccc1NS(=O)(=O)c2cc3c4c(c2)CCN4C(=O)CC3)Br C09708639
Cc1c(nc(s1)c2c(cccc2Cl)Cl)C(=O)N[C@@H]3CCS(=O)(=O)C3 C11865751
Cn1ccnc1[C@H](c2ccccc2F)NC(=O)c3ccccc3I C12630021
c1c(cnc(c1Br)Cl)S(=O)(=O)Nc2nc3c(s2)CCCC3 C06858635
Cc1c(cnn1[C@H](C)C(=O)Nc2nc3ccc(cc3s2)Cl)Br C02802312
CCn1cc(c2c1cccc2)/C=C\3/C(=O)NN(C3=O)c4ccc(cc4)Br C05128007
c1cc(c(cc1S(=O)(=O)Nc2cc3c(cc2Br)OCCO3)F)F C16120804
[H]/N=c\1/n(nc(s1)C(=O)C)c2c(cc(cc2Br)Br)Br C16322072
Cc1ccc(c(c1)Br)NC(=O)c2ccc3c(c2)CCN3S(=O)(=O)C C19680080
c1cc(ccc1/C=N/n2c(=O)c3c4c(sc3[nH]c2=O)CCCC4)Br C20100263
c1ccc2c(c1)nc(s2)[C@@H]3CCCN(C3)Cc4[nH]c(=O)c5cc(ccc5n4)Cl C23883179
CNC(=O)[C@@H]1CN(c2ccccc2O1)C(=O)Cc3c(c(c(c(c3F)F)F)F)F C24707519
c1cc(sc1)CC(=O)N2CCC[C@@H](C2)NC(=O)N3CCc4c3ccc(c4)Cl C24971716
Cc1ccc2c(c1)c(cc(n2)c3ccc(s3)Cl)C(=O)N[C@H]4CCS(=O)(=O)C4 C27977225
CC(=O)N1CCN(CC1)c2c(cccc2Cl)NC(=O)C(Cl)(Cl)Cl C30829455
c1ccc(cc1)N2C(=O)CCC(=N2)C(=O)N[C@H]3CCSc4c3cc(cc4)Cl C32837294
C[C@@H](c1[nH]c(=O)c2ccc(cc2n1)Cl)N(C)C(=O)c3ccc(cc3)Br C35009084
COc1ccccc1n2c(=O)c3c([nH]c2=S)n(c(=S)s3)c4ccccc4 C03632910
CSc1cccc2c1cc3c(n2)c4c(n(c3=O)Br)C(=O)C[C@H](N4)SC C39453205
CSn1c2c(c3c(c1=O)cc4c(n3)cccc4F)N[C@H](CC2=O)I C39454287
Cc1c(c2c(n1I)-c3c(c(=O)c4ccccc4[nH]3)C(=O)CC2)SC C39456931
c1ccc(cc1)OS(=O)(=O)[C@@H]2CCC[C@]3(C2)CCC[C@@H](N3Br)O C39525204
c1cc(cc(c1)NC(=O)[C@H]2CCCO2)C(=O)N3CCSc4c3cc(cc4)Cl C40071136
c1cc(oc1[C@H](c2cc3c(cc2Br)OCCCO3)O)Br C40259330
c1cc(c(cc1Cl)Cl)C(=O)Nc2nc(cs2)C(=O)N3CCSCC3 C40355808
C[C@@H](c1ccccc1Br)NS(=O)(=O)c2cc(cnc2)Br C44244498
c1cc(cc(c1)Br)N2C[C@H](CC2=O)C(=O)Nc3nc4c(s3)CCCC4 C44442521
Cc1c(c(on1)C)CCC(=O)Nc2ccc(cc2Br)Br C44513065
CN(Cc1[nH]c(=O)c2c(n1)ccs2)C(=O)c3c(c4ccc(cc4s3)F)Cl C22185438
CC\1=NNC(=O)/C1=C\c2cn(nc2c3ccc(cc3)Br)c4ccccc4 C12558357
COc1ccc(cc1[C@H]2C[C@@H](Nc3n2ncn3)c4ccc(cc4)F)Br C06590493
C/C(=N\NC(=O)[C@@H]1COc2ccccc2O1)/c3ccc(cc3)I C20247060
c1ccc2c(c1)C(=NS2(=O)=O)Nc3nc(cs3)c4ccc(cc4)Br C59267227
Cc1c(c(=O)n([nH]1)c2c(c(c(c(c2F)F)F)F)F)/C=N/Cc3ccc(cc3)F C03140516
CC(=O)O[C@@H]1C(=Nc2ccc(cc2C(=N1)c3ccccc3Cl)Br)O C08743412
Cc1cc(c(s1)C)C(=O)[C@H]2CC(=O)Nc3c2c(nn3c4cccc(c4)Cl)C C35511545
Cc1ccccc1C(=O)NN2C(=O)/C(=C/3\c4cc(ccc4N(C3=O)C)Br)/SC2=S C01104336
c1cc(cc(c1)Cl)n2c(c3c(n2)C[S@](=O)C3)NC(=O)c4cc(ccc4Cl)Cl C08918933
c1ccc(cc1)c2csc3c2c(=O)n(cn3)CC(=O)Nc4ccccc4Br C09041223
c1cc2c(cc1Cl)c(=O)n(cn2)CC(=O)Nc3ccc(cc3Br)Br C09125427
c1ccc(cc1)n2c(c(cn2)C(=O)Nc3c(cc(cc3Br)F)F)n4cccc4 C09211670
COc1cc(cc(c1O)I)/C=C\2/C(=O)N(C(=S)S2)Cc3ccco3 C01112550
CCc1ccccc1n2c(cc(c2C)/C=C\3/C(=O)NC(=S)N(C3=O)c4ccc(cc4)F)C C09311661
c1ccc2c(c1)CCN(C2)C(=O)c3cnn4c3N[C@@H](C[C@H]4C(F)(F)F)c5ccc(cc5)F C09435829
c1ccc2c(c1)CCC[C@@H]2NC(=O)[C@@H]3CCCN(C3)S(=O)(=O)c4ccc(s4)Br C09559494
Cc1c(sc(c1c2nc3ccccc3s2)NC(=O)c4cccc(c4)S(=O)(=O)C)C C09762055
Cc1cccc(n1)NC(=O)C2[C@@H](C3=C(CCCC3=O)N=C2C)c4cc(sc4SC)C C09984312
Cc1cc(c(c(c1)Br)NC(=O)Cn2c(=O)c(c(cn2)Cl)Cl)Br C10284895
Cc1c2c(nc3n(c2=O)CCC3)sc1C(=O)NCCc4ccc(s4)Br C10502402
c1c(c2c(s1)CCCC2)C(=O)N3CCC4(CC[C@@H](O4)CNC(=O)C5CCCCC5)CC3 C12164047
c1ccc2c(c1)[C@@]3(C(=C(N(C4=C3C(=O)CCC4)c5cccc(c5)F)n6cccc6)C#N)C(=O)N2 C12377297
Cc1nnc2n1N[C@@H]([C@@H](S2)C(=O)c3ccc(s3)Br)c4ccc(cc4)Cl C03273062
C[C@H](C(=O)Nc1c(c2c(s1)CN(CC2)C(=O)C)C(=O)c3ccccc3Cl)Br C13442664
Cc1ccc(cc1I)NS(=O)(=O)c2ccc3c(c2)OCCCO3 C16097603
Cc1cc(=O)c(nn1c2ccc(cc2)Cl)C(=O)Nc3ccccc3I C17335598
C[C@@H](C(=O)NCc1cccs1)N2C(=O)c3c(c(c(c(c3Cl)Cl)Cl)Cl)C2=O C21605336
C[C@H]1C[NH+](C[C@@H](O1)C)Cc2csc(n2)/N=C(/c3cccc(c3)I)\[O-] C12924129
c1cc2c(cc1Cl)nc(nc2[O-])C[NH+]3CCN(CC3)Cc4ccc(s4)Br C22790376
Cc1c(sc2c1c(=O)n(cn2)CCC(=O)Nc3ccc(cc3Cl)Br)C C23446945
c1ccc(cc1)C#CCNC(=O)[C@H]2CCCN(C2)S(=O)(=O)c3ccc(s3)Br C25178101
Cc1c(sc2c1c(=O)n(c(n2)SCC(=O)Nc3cccc(c3)I)C)C C25190876
CC(=O)Nc1ccc(cc1)/C=C/C(=O)N2CCC(CC2)c3nc4cc(ccc4s3)Cl C26034923
Cc1c(c(n(n1)Cc2cccc(c2)C(=O)Nc3ccc(cn3)Br)C)Br C27970624
c1ccnc(c1)C#Cc2cccc(c2)NC(=O)c3ccc4c(c3)nc5n(c4=O)CCCCCC5 C31081814
CN1CCN(CC1)S(=O)(=O)c2ccc3c(c2)[C@H]4C=CC[C@@H]4[C@@H](N3)c5ccc(cc5)SC C14551956
c1c(cnc2c1c(=O)n(c3c2N[C@@H](CC3=O)Cl)I)I C39451110
[H]/N=C\1/C(=C/c2cn(c3c2cccc3)Cc4c(cccc4Cl)Cl)/C(=O)N=C5N1C=C(S5)C C41083734
C1CCC(CC1)n2c(=O)c3c4c(sc3[nH]c2=O)CN(CC4)C(=O)C[C@@H]5C[C@H]6CC[C@@H]5C6 C43506274
c1ccc(c(c1)C(=O)N[C@H](C(Cl)(Cl)Cl)N2C[C@H]3C[C@@H](C2)c4cccc(=O)n4C3)Cl C43740496
c1ccc(cc1)C2(CCN(CC2)C(=O)[C@@H]3CC=CC[C@@H]3C(=O)N[C@@H]4CCCc5c4cccc5)C#N C44938859
CNC(=O)[C@H]1CN(c2ccccc2O1)C(=O)CC34C[C@H]5C[C@@H](C3)CC(C5)(C4)Br C45480217
C1CCC(=CC1)CCN2C(=O)/C(=C/C3C[C@H]4CCC[NH+]5C4[C@H](C3)CCC5)/C(=NC2=S)[O-] C22079341
C[NH+]1CCN(CC1)c2ccc(cc2[N-]S(=O)(=O)c3cc(cc(c3)F)F)Br C12584801
c1ccc2c(c1)c(=O)c(c[nH]2)C(=O)N3CCN(CC3)Cc4ccc(s4)c5cccc(c5)Cl C24774180
c1cc(c(cc1Cl)C(=O)N2CCC[C@H]2C(=O)Nc3ccc(cn3)Br)Cl C59250955
Cc1cccc(c1)N2C[C@H](CC2=O)C(=O)Nc3nc(cs3)c4ccc(cc4)Br C59317750
c1cc(ncc1Br)NC(=O)[C@@H]2CCCN(C2)C(=O)c3csc4c3CCCC4 C59332880
C[C@@H](C(=O)N1CCC[C@@H]1c2nc3ccccc3s2)NC(=O)c4ccc(s4)Br C59368193
COc1c(cc(c(c1Br)NC(=O)CN2CCOCC2)Br)Br C59416909
CCOc1cc(c(c(c1O)/C=N/c2ccc3c(c2)OCCO3)Br)Br C59476470
Cc1cc(c(c(c1)Br)NC(=O)CN2CCN(CC2)c3nccs3)Br C62360698
c1cc2c(cc1Br)cc(o2)C(=O)NCc3cc(cc4c3OCOC4)Br C41353877
c1cc2c(c(c1)Br)[C@H]([C@@H](S2)C(=O)N/N=C/[C@@H]3C=NN=C3c4ccc(cc4)F)Cl C63773119
c1cc(ccc1CCNC(=O)[C@@H]2c3nc(=O)c4cc(ccc4n3C(=S)S2)Cl)Cl C64460294
c1cc(ccc1CSC2=NC(=O)[C@@H]3[C@@H](CC(=O)NC3=N2)c4ccc(c(c4)Br)F)F C64774261
c1cc(ccc1CNc2c3cc(ccc3ncc2C(=O)N4CCOCC4)Cl)Br C67288381
Cc1c(cccc1Cl)N2C(=O)/C(=C/c3cccn3c4ccccc4)/C(=O)NC2=O C04748929
[H]/N=C\1/C(=C\c2cc(n(c2C)c3cc(cc(c3)C)C)C)/C(=O)N=C4N1N=C(S4)C(C)C C05163766
Cc1c2cc3c(=O)ccoc3c(c2oc(=O)c1NC(=O)C(C)(C)Br)C C01631594
C[C@@]12c3c(c4ccccc4[nH]3)CCN1C(=O)CN(C2=O)/N=C/c5ccccc5Cl C02147732
c1ccc2c(c1)-c3c(cc(s3)C(=O)NCc4ccc5c(c4)OCO5)CS2(=O)=O C06808405
CSc1ccc(cc1)[C@H]2[C@@H]3C(=Nc4n2ncn4)C[C@H](CC3=O)c5ccccc5O C09087364
c1ccc2c(c1)CCC[C@H]2NC(=O)[C@@H]3CCCN(C3)C(=O)N4CCOc5c4cccc5 C09405943
C[C@H]1Cc2ccccc2N1C(=O)[C@@H](C)N3C(=O)[C@]4(CCCc5c4ccs5)NC3=O C12689399
C[C@]12CCC(=O)N1[C@@H](CS2)C(=O)Nc3c(nc4n3ccs4)c5ccc(cc5)F C12519937
[H]/N=C\1/C(=C\c2cc(n(c2C)c3cccc(c3C)C)C)/C(=O)N=C4N1N=C(S4)C(C)C C05487840
[H]/N=C\1/C(=C\c2cc(n(c2C)c3c(cccc3C)C)C)/C(=O)N=C4N1N=C(S4)C(C)C C05489104
CN(C)/C=C\1/[C@@H](Cc2c(cnc3c2c(=O)n([nH]3)c4ccccc4)C1=O)c5ccc(cc5)F C13639722
C[C@@]1(C(=O)N(C(=O)N1)CC(=O)N2CCc3c(ccs3)C2)c4ccc5ccccc5c4 C14175387
c1cc(cc(c1)n2cnnn2)NC(=O)c3cc(c(s3)Br)Br C14392860
CCn1cc(c2c1cccc2)/C=C\3/C(=O)NC(=O)N(C3=O)c4ccc(cc4)Br C15013075
C[C@H]1c2ccsc2CCN1C(=O)CN3C(=O)C4(CCC(CC4)C(C)(C)C)NC3=O C22972726
Cc1c(c(n(n1)c2ccccc2)C)C(=O)Nc3cc4c(cc3Br)OCCO4 C23193376
Cc1nc(c(c(n1)C(F)(F)F)c2csc(n2)C)c3ccc4c(c3O)OCCO4 C28464920
CCn1cc(c(n1)C)[C@@H]2C=C(Nc3n2ncn3)c4ccc(cc4)I C20606565
c1cc2c(cc1C(=O)Nc3c(c4c(s3)CCC4)C#N)nc5n(c2=O)CCCCC5 C36613829
Cc1ccc(cc1)n2c3c(cc(c2=O)C(=O)N[C@H]4CCSC4=O)C(=O)CC(C3)(C)C C01147394
Cc1ccc(cc1)/C=C/2\C(=O)Nc3cc(ccc3S2)C(=O)N4CCC5(CC4)OCCO5 C15937013
c1cc(ccc1n2c(c3c(n2)CS(=O)(=O)C3)NC(=O)C45CC6CC(C4)CC(C6)C5)F C04034757
c1ccc2c(c1)c(c[nH]2)C(=O)N3CCN(CC3)C4=NN=C(CS4)c5cccs5 C38553898
Cc1ccccc1NC(=O)C[C@@]23CSC4=NC(=O)S[C@@H]4[C@@H]2c5ccccc5OC3=O C39145810
c1ccc2=[NH+]CC(=c2c1)C=C3C(=NC(=O)N(C3=O)c4ccc(cc4)Br)[O-] C39024340
COn1c2c(c3c(c1=O)cc4c(n3)cccc4SC)N[C@H](CC2=O)Br C39454093
CC1([C@H]2[C@@H](C[C@@H]3N1C(=O)CN(C3=O)CCc4c[nH]c5c4cccc5)[C@@H]6C=CC=CC6=N2)C C39557288
C[C@@H]1C[C@]2(CC(C1)(C)C)C(=O)N(C(=O)N2)CC(=O)N3CCC(=CC3)c4ccccc4 C03406648
CN1C(=O)/C(=C\2/c3ccccc3N(C2=O)CC(=O)Nc4ccccc4F)/SC1=S C02533284
CN(C)C(=O)N1CCC(CC1)C(=O)Nc2nc(cs2)c3cccc4c3cccc4 C40129028
[H]/N=C\1/C(=C/c2cc(n(c2C)c3c(cccc3C)C)C)/C(=O)N=C4N1N=C(S4)SC C41083549
C[C@H](c1ccc2c(c1)OCCCO2)NC(=O)c3cc4c(cc3Br)OCCO4 C41126734
C[C@@H]1Cc2cc(ccc2O1)C(=O)N3[C@@H]4CC[C@H]3CC(C4)(c5ccc6c(c5)OCO6)O C19497889
c1ccc2c(c1)C(c3ccccc3O2)C(=O)N4CCC(CC4)C(=O)Nc5nccs5 C44226471
[H]/N=C\1/C(=C/c2cccn2c3ccc(c(c3)Cl)Cl)/C(=O)N=C4N1N=C(S4)C(C)C C41083191
[H]/N=C\1/C(=C/c2cc(n(c2C)c3ccc(cc3)C)C)/C(=O)N=C4N1N=C(S4)c5ccccc5 C41107935
Cc1cccc(c1C)C(=O)N2CCN(CC2)Cc3[nH]c(=O)c4c5c(sc4n3)CCCC5 C15972811
Cc1c2cc(sc2n(n1)c3cccc(c3)Cl)C(=O)N[C@H]4CCS(=O)(=O)C4 C17635154
c1nc2c(c3c(s2)CCC3)c(=O)n1CC(=O)Nc4c(c5c(s4)CCCCC5)C#N C31628235
Cc1nnc(s1)NC(=O)c2c3c(n(n2)c4cccc(c4)Br)CCCC3 C58008695
c1ccc2c(c1)[C@]3(CCO2)C(=O)N(C(=O)N3)CC(=O)c4c(ccs4)Br C59121629
CN1c2ccc(cc2[C@@]3(C1=O)CC(=O)Nc4c3cnn4c5ccccc5)Br C32097114
Cc1ccc(cc1)Cn2c3c(cn2)[C@]4(CC(=O)N3)c5c(cccc5Cl)N(C4=O)C C32105862
Cn1c2c(c(=O)[nH]c1=O)n(c(n2)Br)Cc3c(cccc3Cl)Cl C62720537
c1ccc(cc1)N2C(=O)[C@H]3[C@H](C4=C(C[C@@H](CC4=O)c5cccs5)NC3=N2)c6cccnc6 C18196875
c1ccc2=[NH+]CC(=c2c1)C=C3C(=O)N=C(N(C3=O)c4ccc(cc4)Br)[O-] C39024340
Cc1cc(nc2c1c3c(s2)c(=O)n(c(n3)C)CC(=O)N[C@@H]4CCc5c4cccc5)C C64746912
Cn1c2ccccc2nc(c1=O)N3CCC(CC3)C(=O)N[C@@H]4CCCc5c4cccc5 C64873792
Cc1ccc(cc1)n2cc3c(c(c2=O)C(=O)Nc4ccc(cn4)Cl)CC(CC3=O)(C)C C65000441
Cc1ccsc1C(=O)NC23CC4CC(C2)CC(C4)C3 C04018949
c1c(c(cc(c1O)Br)Br)C=O C04599769
C/C(=C/1\C(=O)NC(=S)S1)/c2ccc(cc2)Br C03023762
CC(=O)Nc1c(cc(cc1Cl)I)Cl C01755961
C/C(=C\c1cc(cc(c1O)Br)Cl)/C=O C05516749
Cc1c([nH]nc1c2ccc(cc2)F)c3ccc(cc3)F C12357835
c1cc2c(c(c1)Br)N[C@@H]([C@@H]3[C@@H]2C=CC3)c4cccnc4 C06971291
Cc1ccc(s1)C(=O)NC23CC4CC(C2)CC(C4)C3 C17305361
c1cc2c(c(c1)Br)N[C@@H]([C@@H]3[C@H]2C=CC3)c4cccnc4 C20750847
c1ccc2c(c1)[nH]c(=S)c(n2)Cc3ccc(cc3)F C20848056
c1ccc(cc1)[C@@H]2CN/C(=N\c3ccccc3F)/S2 C35082557
C[C@@H]1Cc2ccccc2N1c3cccc(c3[C@@H](C)O)F C35631247
C[C@H]1Cc2ccccc2N1c3cccc(c3[C@@H](C)O)F C35631248
C[C@H](c1c(cccc1F)N2CCCc3c2cccc3)O C35631425
Cc1ccc2c(c1)[nH]c(=S)n2[C@H](C)c3cccs3 C36898566
c1ccc(cc1)c2c[nH]c(=S)n2c3ccccc3F C36903918
C[C@H](c1ccccc1)n2c3cccc(c3[nH]c2=S)F C37422246
Cc1cc(c(c(c1)C)N[C@@H]2CSCc3c2cccc3)C C37763637
C[C@@]12CC[C@@H](C1(C)C)C[C@H]2NC(=O)c3ccccc3F C37975798
C/C(=N/O)/c1c(cc(s1)Br)Br C39296476
C1C[C@H](C[C@]2(C1)CCC[C@@H](N2Cl)O)Br C39524339
Cc1ccc(s1)[C@H](c2c(c(c(c(c2F)F)F)F)F)O C40242363
c1ccc(c(c1)[C@@H](c2ccc(cc2)F)O)I C40243703
c1ccc(c(c1)[C@H](c2ccc(cc2)F)O)I C40243704
c1cc(ccc1[C@H](c2ccc(cc2)I)O)F C40243766
Cc1cc(c(o1)C)[C@H](c2c(c(c(c(c2C)C)C)C)C)O C40245458
Cc1cc(c(s1)C)[C@H](c2ccccc2Br)O C40257395
c1cc(sc1[C@@H](c2cc3c(s2)CCC3)O)Cl C40257945
C[C@@H]1C[C@@H]1[C@@H](c2cc(sc2Br)Br)O C40261109
c1c[nH]c2c1c(cnc2Br)Br C40449713
C[C@H]1Cc2cc(ccc2O1)[C@@H](c3ccccc3Cl)O C41066657
C[C@@H](c1cccs1)n2ccc3c2CC(C[C@H]3O)(C)C C41716244
Cc1cc2c(n1[C@H](C)c3ccccc3F)CCC[C@H]2O C41718441
Cc1cc2c(n1[C@H](C)c3ccc(cc3)F)CCC[C@@H]2O C41718772
C[C@@H](c1ccccc1Cl)n2ccc3c2CCC[C@@H]3O C41720973
c1ccc2c(c1)CC[C@H]([C@H]2O)Cc3cccc(c3F)F C43659621
c1c(sc(c1Br)Br)CO C44198456
Cc1ccsc1C(=O)N[C@H]2CCc3c2cccc3F C48974639
Cc1ccc(s1)C(=O)N[C@H]2CCc3c2cccc3F C48974642
c1cc(c(cc1Br)Br)n2cc[nH]c2=S C49184471
Cc1ccc(s1)Cn2ccc3c2CC(C[C@@H]3O)(C)C C50225820
c1c(cc(cc1F)F)[C@@H](c2cc(c(c(c2)F)F)F)O C55203252
C[C@@H](c1ccsc1)n2ccc3c2CC(C[C@@H]3O)(C)C C61367081
C[C@@H](c1ccsc1)n2ccc3c2CC(C[C@H]3O)(C)C C61367085
c1ccc2c(c1)CCC[C@@]2(c3ccc(c(c3F)F)F)O C61837798
c1cc(c(c(c1[C@@H](c2cc(c(c(c2)F)F)F)O)F)F)F C61838194
c1cc(ncc1Br)[C@H](C2=CCCCC2)O C61870433
Cc1ccc2cccc(c2n1)NC3Cc4ccccc4C3 C61874957
CC(C)NC(=O)c1cc(cc(c1)Br)Cl C62061584
c1cc(c(cc1F)[C@@H](c2ccn[nH]2)Br)F C62779290
c1ccc(cc1)C2(c3ccccc3-c4c2cccc4)C(=O)N C04802801
Cc1ccc(cc1C)c2csc(n2)c3ccc(cc3)N C11632148
c1cc(c(nc1)Sc2ccc(cc2)Br)N C05635167
c1cc2c(c(c1)F)N[C@@H]([C@H]3[C@@H]2C=CC3)c4ccc(cc4)O C13637283
c1cc2c(c(c1)F)N[C@H]([C@H]3[C@@H]2C=CC3)c4ccc(cc4)O C13637286
c1ccc(c(c1)[C@@H]2[C@@H]3CC=C[C@@H]3c4cc(ccc4N2)F)O C14473766
c1ccc(c(c1)[C@H]2[C@@H]3CC=C[C@@H]3c4cc(ccc4N2)F)O C14473767
Cc1ccc2c(c1C)N[C@@H]([C@H]3[C@@H]2C=CC3)c4ccccc4O C14474117
c1ccnc(c1)Sc2ccc(cc2N)Br C19845599
Cc1c(sc(n1)[C@H](c2ccc(cc2Cl)Cl)N)C C19930045
c1ccc2c(c1)[C@@H](CCS2)Nc3ccc4c(c3)cc[nH]4 C20132613
c1cc2c(c(c1)F)N[C@@H]([C@H]3[C@H]2C=CC3)c4ccc(cc4)O C20679783
c1ccc(c(c1)[C@H]2[C@@H]3CC=C[C@H]3c4cc(ccc4N2)F)O C20706720
c1cc2c(c(c1)O)N[C@@H]([C@H]3[C@H]2C=CC3)c4ccc(cc4)F C20754275
c1c(sc(n1)N)Cc2c(c(c(c(c2F)F)F)F)F C21951251
CC(C)(c1ccc(cc1)Br)c2cnc(s2)N C34791117
Cc1ccc(s1)[C@@H](c2ccc(s2)Br)N C35380427
Cc1c(cc(c(c1Br)N)Br)Cl C36532702
Cc1c(nc(s1)c2ccc(cc2)N)c3ccc(cc3)Cl C36912255
c1cc(ccc1Sc2ccncc2N)Br C36962222
c1cc(cc(c1)I)N2Cc3cccc(c3C2)N C36988119
c1ccc2c(c1)CSC[C@@H]2Nc3ccc4c(c3)cc[nH]4 C37230671
c1cc(sc1)[C@@H](c2cc(ccc2Cl)Br)N C37287737
c1c(c(sc1Br)Br)c2csc(n2)N C37374725
c1ccc(c(c1)Sc2c(cccn2)N)Br C37381066
c1cc(ccc1Sc2ccc(nc2)N)Br C37381412
Cc1ccc(cc1N)c2nc3c(n2C(C)C)cccc3F C37442904
CC(C)n1c2c(cccc2Cl)nc1c3ccccc3N C37444349
c1ccc(c(c1)N2Cc3ccc(cc3C2)N)I C36683403
C[C@H](c1ccccc1Br)N2CCc3c(cccc3N)C2 C38032485
c1cc(cc(c1)Br)CN2CCc3c(cccc3N)C2 C38032569
C[C@]12C[C@H]([C@H]([C@@]3(C1)C[C@@H](CC(C3)(C)C)O)C(C2)(C)C)O C04127738
c1cc(c(c(c1)F)[C@H](c2ccc(s2)Br)N)F C40236351
Cc1cc(ccc1F)c2nc(cs2)c3cccc(c3)N C40887243
c1c(cc(cc1Cl)Cl)[C@H](c2nc3c(s2)CCC3)N C41183740
c1cc(c(cc1[C@@H](c2nc3c(s2)CCCC3)N)F)F C41183851
Cc1ccsc1[C@@H](c2cc(ccc2Br)F)N C42728926
c1cc2c(cc1N)CCN2Cc3c(ccs3)Br C43675819
C[C@@]12C[C@H]([C@@H]([C@@]3(C1)C[C@@H](CC(C3)(C)C)O)C(C2)(C)C)O C43764286
Cc1ccc(cc1)[C@H](C)n2c3ccc(cc3nc2N)Cl C49559094
c1cc(cc(c1)Br)c2c(sc(n2)C3CC3)N C50309071
c1cc(c(cc1F)F)c2c(sc(n2)C3CCCC3)N C50309422
c1cc(c2c(c3c(nc2c1F)CCC3)N)Br C50868297
Cc1ccc(cc1N)c2nc3ccc(cc3n2C(C)C)F C52125020
Cc1cc(c(c(c1)C)c2c(c(on2)N)c3cccs3)C C52902013
C[C@@H]1c2ccsc2CCN1c3cccc(c3C(=S)N)Cl C52907311
Cc1ccc(c(c1)c2c(sc(n2)N)Br)C C57591237
C[C@@H]1Cc2ccccc2N1Cc3ccc(s3)C#CCN C43683517
c1cc2cccnc2c(c1)[C@H](c3ccc(s3)Br)N C61414644
c1c(cc(c(c1F)F)F)[C@@H](c2nc3c(s2)CCC3)N C62719449
C/C(=C\c1ccccc1)/C=C\2/C(=S)NC(=O)S2 C04756134
c1cc(c(cc1Br)C2SCCS2)O C00165998
c1ccnc(c1)[C@@H]2[C@H]3CC=C[C@H]3c4cccc(c4N2)F C12951146
c1c(cc(c2c1[nH]nc2)F)I C14984015
c1c(cc(c(c1F)I)F)O C15444614
Cc1cccc2c1nc(c(c2O)C/C=C(/C)\Cl)C C15686492
c1ccc2c(c1)[C@H](CCO2)Nc3ccc(c(c3)F)F C19918418
c1ccc2c(c1)[C@H](CCO2)Nc3c(cccc3F)F C20476072
c1cc(ccc1c2csc(=O)[nH]2)Br C04290542
C/C(=C\c1ccccc1)/C=C/2\C(=S)NC(=O)S2 C33431873
c1ccc2c(c1)c(c([nH]2)c3ccc(s3)Cl)C=O C03675797
c1ccc2c(c1)C[C@@H](NC2)c3nc4cc(ccc4s3)F C37205159
c1ccc2c(c1)CSC[C@@H]2Nc3ccccc3F C37211353
c1cnc(=S)[nH]c1c2cc(sc2Cl)Cl C13143828
c1ccc(c(c1)[C@H](c2ccc(cc2)F)O)Br C39206771
Cc1c(c(c(c(c1C)C)[C@@H](c2ccoc2C)O)C)C C40245453
c1cc2c(cc1[C@@H](c3cc(cc(c3)F)F)O)CCO2 C40245563
c1c(cc(c(c1F)[C@@H](c2cc3c(s2)CCC3)O)F)F C40247142
Cc1cc(c(c(c1C)[C@@H](c2cc(oc2C)C)O)C)C C40248872
c1cc2c(cc1[C@@H](c3ccc(c(c3)F)F)O)CCC2 C40254482
c1cc(c(c(c1)F)[C@@H](c2ccc(s2)Cl)O)F C40257696
c1cnccc1[C@@H](c2cc(sc2Cl)Cl)O C40260895
Cc1c(cco1)[C@@H](c2cc(sc2Cl)Cl)O C40260935
Cc1ccc(s1)[C@@H](C)n2ccc3c2CCC[C@@H]3O C41710048
Cc1ccc(s1)[C@H](C)n2ccc3c2CCC[C@@H]3O C41710051
Cc1cc2c(n1c3cccc(c3F)F)CCC[C@@H]2O C41717606
c1cc2c(c(c1)NC3CCS(=O)CC3)CCCC2 C42335554
c1c(csc1[C@@H](C(F)(F)F)O)Br C43368002
c1cc(sc1C[C@H]2CCC[C@H]2O)Br C43655999
C[C@H]1CC[C@H]([C@@H](C1)Cc2cc(cs2)Br)O C43688755
c1cc(nc2c1c(c[nH]2)I)Cl C44712804
CC1CCC(CC1)NC(=O)c2cc3c(s2)CCC3 C20910328
Cc1ccsc1C(=O)N[C@H]2CCc3c2cccc3 C48413050
CC1(CCCC1)NC(=O)c2csc3c2CCCC3 C49223004
Cc1ccc(s1)Cn2c(cc3c2CCC[C@@H]3O)C C50225814
c1cc(c(cc1F)[C@@H](C2=CCCC2)O)Br C50329220
c1cc2c(cc1[C@@H](c3cc(ccc3F)F)O)CCO2 C50892468
Cc1c(c(c(c(c1C)C)[C@H]([C@@H]2CCCCO2)O)C)C C50971612
Cc1c(c(c(c(c1C)C)[C@@H]([C@H]2CCCCO2)O)C)C C50971614
Cc1cc(c(s1)C)[C@H](c2ccc(s2)Cl)O C51172912
c1ccc(cc1)C#CCN[C@H]2CCOc3c2cccc3 C51986854
c1cc(cc(c1)Cl)Cn2ccc3c2CCC[C@@H]3O C53161175
c1ccc2c(c1)C[C@H]([C@H]2O)Oc3cc(cc(c3)F)F C54933678
C[C@H](c1cnc(s1)C23CC4CC(C2)CC(C4)C3)O C55270742
c1cc2c(c(c1)F)CC[C@H]2NC(=O)[C@H]3CCC=CC3 C55683747
CNc1c2c(nc3c1c(c(cc3F)F)F)CCCC2 C61095094
c1cc2c(cc1[C@H](c3ccc(c(c3)F)F)O)COC2 C62335184
c1ccc2c(c1)C[C@H]([C@H]2O)Oc3cccc(c3F)F C62652856
c1cc(c(cc1Cl)[C@@H](c2c[nH]nc2)Cl)Cl C62779088
C[C@@H](c1cnc(s1)c2ccc(cc2F)Cl)O C62786693
c1ccc2c(c1)NC3(CCCCC3)[C@@H]4CCCCC4=N2 C00183709
c1ccc2c(c1)NC3(CCCCC3)[C@H]4CCCCC4=N2 C00183707
C[C@H]1C=C([C@H]2[C@H]([C@@H]1CO[C@H]2c3ccccc3O)C)C C04027125
c1ccc(cc1)[C@]2(CCCC[C@@H]2C3=CCCCC3)O C02227542
Cc1ccc(c(c1)C)[C@@H](c2c(cc(cc2C)C)C)O C06486866
CC1=CC[C@@H]2C[C@H]1[C@@H](OC2(C)C)c3ccccc3O C00519436
C1CCCC[C@@H]2C[C@@H](CCCC1)CC3(C2)CC(=O)N3 C17221154
Cc1ccc(cc1)[C@H]2[C@@H]3CC=C[C@H]3c4ccccc4N2 C19893185
c1cc(c(cc1Br)F)N[C@@H]2CCSC2 C19907958
c1cc(c(cc1Br)F)N[C@H]2CCSC2 C19907959
c1ccc(cc1)[C@H]2CNCc3c2ccc4c3cccc4 C19911607
c1ccc(c(c1)N[C@H]2CCSC2)Br C19922535
Cc1c(cccc1Cl)N[C@@H]2CCc3c2cccc3 C20023646
Cc1c(cccc1Cl)N[C@H]2CCc3c2cccc3 C20023650
Cc1ccccc1N[C@@H]2CCC(c3c2cccc3)(C)C C20525688
C[C@@H]1C[C@@H](CC(C1)(C)C)Nc2ccc3c(c2)CCC3 C20557343
C[C@H]1C[C@@H](CC(C1)(C)C)Nc2ccc3c(c2)CCC3 C20557345
c1ccc2c(c1)CCC[C@@H]2Nc3ccccc3Cl C21515774
Cc1c(cccc1Cl)N[C@@H]2CCCc3c2cccc3 C21788441
CC1(CS/C(=N\c2cccc3c2cccc3)/N1)C C35082525
c1cc(c(cc1N[C@H]2C[C@H]3C[C@@H]2[C@@H]4[C@@H]3CCC4)F)F C35624452
c1ccc2c(c1)cccc2NC3Cc4ccccc4C3 C35657835
c1ccc2c(c1)CC(C2)Nc3ccc4c(c3)ccs4 C36976409
c1ccc2c(c1)CSC[C@@H]2Nc3ccc(c(c3)F)F C37201796
Cc1ccc2c(c1)nc(s2)c3ccc(c(c3)O)C C37205973
c1ccc2c(c1)CC[C@H](C2)Nc3ccccc3Cl C37210825
c1ccc2c(c1)[nH]c(n2)c3cc4c(s3)CCCC4 C37400318
c1cc(ccc1[C@]2(C[C@H]3C[C@@H]2[C@@H]4[C@@H]3CCC4)O)Cl C37658011
C[C@]1(CC(c2ccccc2O1)(C)C)c3ccc(cc3)O C00970112
Cc1c(c(c(c(c1C)C)[C@H](c2cccs2)O)C)C C40245452
Cc1ccc(c(c1)C)[C@@H](c2cc3c(s2)CCC3)O C40245970
Cc1ccc(c(c1)[C@H](c2cccc3c2cccc3)O)C C40248349
c1ccc(c(c1)[C@@H](c2ccc(c(c2)F)F)O)Br C40254581
c1cc2c(cc1[C@@H](c3cc(ccc3F)Cl)O)CCC2 C40256441
c1cc(sc1)[C@@H](c2cc(sc2Cl)Cl)O C40260933
c1cc(sc1)[C@H](c2cc(sc2Cl)Cl)O C40260934
Cc1ccsc1[C@@H](c2csc3c2cccc3)O C42268470
C[C@@H]1C=C([C@@H]2[C@@H]([C@H]1CO[C@@H]2c3ccccc3O)C)C C43736620
c1ccc2c(c1)N[C@]3(S2)CC[C@@H]4CCCC[C@@H]4C3 C43827809
C[C@@]1(c2c3ccccc3ccc2OC4=C1CCCC4)O C45069329
c1ccc2c(c1)cc(s2)[C@@H](C3=CCCCCC3)O C50329410
c1cc2c(cc1C3CCCCC3)c4c([nH]2)C(=O)CCC4 C00097296
Cc1cccc(c1C)[C@@H](c2cccc3c2cccc3)O C54438766
[H]/N=C/1\C=C(CS1)c2ccc(cc2)C3CCCCC3 C57545307
c1ccc2c(c1)CC[C@@H]2Nc3cc(c(cc3F)F)F C61093113
Cc1cccc(c1C)N[C@H]2CCCc3c2ccs3 C61324805
Cc1c(cccc1F)N[C@H]2CCCc3c2ccs3 C61329073
c1cc(c(c(c1)Cl)Cl)N[C@@H]2CCCSC2 C61572404
Cc1ccc(cc1C)c2nc3ccc(cc3s2)O C62200092
Cc1ccc(cc1[C@H](c2c(c(cc(c2C)C)C)C)O)F C62666067
c1cc(ccc1c2ccc(cc2)Br)c3csc(n3)N C02574050
c1(c(c(c(c(c1Cl)Cl)Cl)Cl)Cl)C(=O)N C01884684
c1ccc(cc1)[C@@H]2Cc3c(c(sc3[C@@H](S2)c4ccccc4)N)C#N C00547245
c1cc(c(cc1/N=C/c2ccc(cc2Cl)Cl)Cl)N C00060112
Cc1cc(ccc1F)c2csc(n2)c3ccc(cc3)N C11632153
c1ccc2c(c1)CC(C2)(c3ccc(cc3)Cl)c4csc(n4)N C11883979
c1cc2c(c(c1)Br)N[C@H]([C@H]3[C@@H]2C=CC3)c4ccc(cc4)O C13637160
c1ccc(c(c1)[C@H]2[C@H]3CC=C[C@@H]3c4cc(ccc4N2)Cl)O C14473718
Cc1ccccc1[C@@H]2[C@@H]3CC=C[C@@H]3c4c(ccc(c4N2)O)C C14478620
Cc1ccccc1[C@H]2[C@H]3CC=C[C@@H]3c4c(ccc(c4N2)O)C C14478623
C[C@@H]1CCc2c(c(c(c(n2)N)C#N)c3ccc(s3)Br)C1 C20058394
c1ccc(c(c1)[C@H]2[C@@H]3CC=C[C@H]3c4cc(ccc4N2)Cl)O C20706671
CC(C)c1cccc2c1N[C@@H]([C@@H]3[C@H]2C=CC3)c4ccccc4O C20707413
Cc1ccccc1[C@@H]2[C@@H]3CC=C[C@H]3c4c(ccc(c4N2)O)C C20714117
Cc1cc(cc2c1nc(s2)N)I C22125065
c1cc(c(cc1F)Sc2ccc(cc2N)Br)F C35676192
CC(C)c1ccc(cc1)c2cn3cc(cc(c3n2)N)Cl C36242367
Cc1ccc(cc1)c2c(n3c(csc3n2)C(C)(C)C)N C36290302
CC(C)(C)c1csc2n1c(c(n2)c3ccc(cc3)F)N C36290306
c1cc(c(cc1Cl)Cl)[C@H]2C3=C(C4CC[NH+]3CC4)N=C(N2)[S-] C36589804
c1cc2c(c(c1)O)CC[C@H]2Nc3cccc(c3Cl)Cl C36852594
Cc1c(sc(n1)N)Cc2c(cc(cc2Cl)Cl)Cl C36852888
Cc1cc(ccc1/N=N\c2ccc(cc2)Br)N C04774664
Cc1ccc(s1)[C@@H](c2cc(ccc2Cl)Br)N C37287796
c1ccc(c(c1)n2c3cccc(c3nc2N)F)I C37421329
CCn1c2ccc(cc2nc1c3ccc(c(c3)C)N)Cl C37440332
Cn1c2ccc(cc2nc1c3ccc(cc3N)Br)Cl C37742628
c1ccc(c(c1)c2csc(n2)c3ccc(cc3)Cl)N C38478304
c1cc(c(c(c1)Cl)[C@@H]2Nc3c(c4c(s3)CCCC4)C(=N2)O)Cl C35668770
c1cc(cc(c1)Cl)c2cc(n(n2)C3CCCCCC3)N C40928694
c1cc(c(c(c1)Cl)Cl)[C@H](c2nc3c(s2)CCC3)N C41183416
c1cc(c(cc1[C@@H](c2nc3c(s2)CCC3)N)Br)F C41183502
c1c(csc1[C@H](c2nc3c(s2)CCCC3)N)Br C41678331
Cc1ccsc1[C@@H](c2ccccc2I)N C42728762
C[NH+]1[C@@H]([C@H]2CCC[C@@H]([C@H]1c3ccccc3)C2O)c4ccccc4 C33352486
c1ccc(c(c1)c2nc(cs2)c3ccc(s3)Br)N C44298305
CC1(C[C@]23CCCCCCCCCC[C@@]2(C1)CC(C3)O)O C45071308
CC(C)(C)c1cc(c2c(ccc(c2n1)F)Br)N C50868309
Cc1ccc(c(c1)F)c2nc(cs2)c3cccc(c3)N C51596194
c1ccc(c(c1)n2c3cc(ccc3nc2N)F)I C52122849
C[C@H]1c2ccsc2CCN1c3cccc(c3C(=S)N)Cl C52907313
Cc1ccc(c(c1)[C@@H](c2ccc(s2)Br)N)F C52982631
c1ccc\2c(c1)C(=N/C2=N\c3ccc(cc3)I)N C05731778
c1ccc2c(c1)cccc2[C@@H](c3nc4ccccc4s3)N C58432941
C[C@@H]1CCC[C@@H](C1)N(C)c2ccc(cc2N)Br C42492194
C[C@@H]1CCC[C@H](C1)N(C)c2ccc(cc2N)Br C42492196
c1cc(c2c(c3c(nc2c1Cl)CCCC3)N)Br C61692536
Cc1ccc2c(c1)nc(o2)c3cc(ccc3N)I C62824371
Cc1ccc(cc1)N2C(=[NH+][C@@](N2)(C)c3cccs3)[S-] C13522365
C[C@]1(CCC[C@@]2([C@@H]1[C@@H](C[C@]34[C@H]2C[C@@H]5[C@H](C3)[C@@]5(C4)C)O)C)CO C65356767
Cc1ccc(cc1)/C=C\2/C(=O)N(C(=S)S2)CCCCCC(=O)Nc3cccc(c3Cl)Cl C08819763
c1ccc(cc1)CCNC(=O)CSc2nc3ccc(cc3s2)/N=C/c4c(cccc4Cl)F C03094824
CC(C)c1ccc(cc1)/C=C/C(=O)NC[C@@H](c2ccc(cc2)Cl)S(=O)(=O)c3cccs3 C08970349
CCOc1cc(cc(c1OC)I)/C=N/NCc2c(cccc2Cl)Cl C09195388
CC(C)c1ccc(cc1)[C@@H](c2cccs2)NC(=O)C3CCN(CC3)C(=O)/C=C/c4ccccc4 C09983959
CCc1cccc(c1NC(=O)CSc2c(c(c3c(n2)CCC3)/C=C\c4ccccc4)C#N)CC C12370018
C[C@H](C(=O)Nc1cc(c(cc1Cl)Cl)Cl)OC(=O)/C(=C/c2cccs2)/c3cccs3 C03250854
c1ccc(cc1)c2cn(c(n2)SCC(=O)Nc3ccc(cc3)Cl)Cc4ccccc4Cl C13568327
CCCN(CCC)S(=O)(=O)c1ccc2c(c1)[C@H]3C=CC[C@@H]3[C@@H](N2)c4ccc(cc4)Br C13638881
C=CCN(CC=C)S(=O)(=O)c1ccc2c(c1)[C@@H]3C=CC[C@H]3[C@@H](N2)c4c(cccc4Cl)Cl C14546758
c1ccc(cc1)COC(=O)/C(=C\c2ccccc2)/NC(=O)c3ccc(cc3)I C16193604
Cc1c(c2ccccc2n1Cc3ccccc3Cl)/C=N\NC(=O)C(C(C(F)(F)F)(F)F)(F)F C16249819
Cc1ccc(c(c1)C[S@@](=O)CCc2c(nc(nc2O)c3ccccc3)/C=C/c4ccccc4)C C16856168
CCOc1ccc(cc1)[C@@](Cc2ccccc2)([C@@H](CN3CCOCC3)c4ccc(cc4)Cl)O C20447052
CCOc1ccc(cc1)[C@](Cc2ccccc2)([C@H](CN3CCOCC3)c4ccc(cc4)Cl)O C20447061
c1ccc(cc1)c2nnc(o2)[C@H](c3ccc(cc3)Br)NCCc4ccc(cc4)Cl C15830591
COc1ccc(cc1)n2c(ccc2c3ccc(cc3)Cl)CCC(=O)NCc4cc(cc(c4)F)F C25144549
COc1ccc(cc1)CCNc2c3c4c(sc3nc(n2)CSc5ccc(cc5)Cl)CCC4 C03282281
CCCCCCN1C[C@@H](c2c1ccc(c2)Br)C[C@@H](C)NC(=O)[C@@H]3CCOC(C3)(C)C C27690661
c1ccc(cc1)CCNC(=O)CSc2nc(c(n2c3ccccc3)c4ccccc4)c5ccccc5 C32696297
CCOc1ccccc1NC(=O)CSc2cn(c3c2cccc3)Cc4ccc(cc4)Br C35238273
Cc1ccccc1CC(=O)N(C)[C@@H](c2c(cccc2Cl)Cl)C(=O)NC(C)(C)CC(C)(C)C C36525391
Cc1ccccc1CC(=O)N(C)[C@H](c2c(cccc2Cl)Cl)C(=O)NC(C)(C)CC(C)(C)C C36525392
CCN(c1ccccc1)C(=O)c2cccc3c2N[C@H]([C@@H]4[C@@H]3C=CC4)c5ccc(cc5)OCc6ccccc6 C36557330
C/C=C/[C@H](C(=O)NC(C)(C)CC(C)(C)C)N(C(=O)Cc1ccc(cc1)Br)C(C)(C)C C36583970
Cc1ccc(c(c1)C)[C@H](C(=O)NC(C)(C)C)N(C(=O)Cc2cccc(c2Cl)Cl)C(C)(C)C C36587150
CC(C)(C)CC(C)(C)NC(=O)[C@H](c1c(cccc1Cl)Cl)N(C(=O)CCS)C(C)(C)C C36587758
COc1ccc(cc1NC(=O)CSc2cn(c3c2cccc3)Cc4ccccc4Cl)Cl C39707018
CCCN1CCc2c(sc(c2c3nc4ccccc4s3)NC(=O)c5ccccc5SCC)C1 C36694123
c1ccc(cc1)c2csc(n2)SCC(=O)Nc3ncc(s3)Cc4cccc(c4Cl)Cl C39894968
c1ccc(c(c1)Cc2cnc(s2)NC(=O)CSc3nc(cs3)c4ccc(cc4)Cl)F C39894981
CC(C)(C)[C@@H](/C=C/c1ccc(cc1Cl)Cl)NC(=O)[C@H](c2ccc(cc2)Cl)N3CCOCC3 C39931482
c1ccc(cc1)CCc2nc3ccccc3n2C[C@@H](COc4ccc5ccccc5c4Br)O C39988705
c1ccc(c(c1)C(=O)NCCCc2nc3ccccc3n2Cc4c(cccc4Cl)Cl)Cl C40206229
c1ccc(c(c1)C(=O)NCCCc2nc3ccccc3n2Cc4ccc(c(c4)Cl)Cl)Cl C40206235
c1ccc2c(c1)nc(n2Cc3ccc(c(c3)Cl)Cl)CCCNC(=O)Cc4ccc(cc4)Cl C40208763
c1ccc(c(c1)Cn2c3ccccc3nc2CCCCCNC(=O)c4ccccc4Cl)Cl C40212883
c1ccc(c(c1)Cn2c3ccccc3nc2CCCCCNC(=O)c4ccc(cc4)Cl)Cl C40214211
c1ccc(cc1)Cn2c3ccccc3nc2CCCCCNC(=O)c4ccc(cc4)Br C40214351
CC(C)(C)c1ccc(cc1)OCCCC(=O)Nc2nc(cs2)c3ccc(cc3)Br C40858826
CCc1ccc(c(c1)Br)OCCCC(=O)Nc2nc(cs2)c3cc(ccc3C)C C40944409
CCCc1ccc(c(c1)Br)OCC(=O)Nc2nc(c(s2)C)c3cccc(c3)Cl C40944601
Cc1c(nc(s1)NC(=O)CCCOc2ccc(cc2Br)C(C)C)c3ccccc3 C40948656
Cc1c(c(c(s1)NC(=O)c2ccccc2CCc3ccccc3)C(=O)OC)c4ccc(cc4)F C41011150
Cc1c(c(c(s1)NC(=O)CCc2ccc(cc2)Cl)C(=O)OC)c3ccc(cc3)Br C41018836
Cc1ccccc1[C@@H](C(=O)NC(C)(C)C)N(c2ccccc2)C(=O)Cc3cccc(c3Cl)Cl C36610530
c1cc(cc(c1)Br)c2csc(n2)SCc3ccc(o3)C(=O)NCCC4=CCCCC4 C57309966
c1ccc(cc1)CNC(=O)c2c3c(sc2/N=C/c4ccccc4OCc5ccccc5F)CCCC3 C59306359
CN(C)c1ccc(cc1Br)/C=N/NC(=O)c2ccc(cc2)CSc3ccccc3 C59473432
Cc1cc(cc(c1OCC(=O)N/N=C/C=C(/C)\CCC=C(C)C)Br)Br C34967579
Cc1ccccc1n2c(cnc2SCC(=O)Nc3ccc4c(c3)CCC4)c5ccc(cc5)Cl C03306333
Cc1cc(c(cc1Cl)C)S(=O)(=O)Nc2cc(sc2C(=O)C)c3ccc(cc3)C(C)(C)C C08618145
c1cc(cc(c1)Cl)Cc2cnc(s2)NC(=O)/C=C/c3ccc(o3)c4ccc(cc4)Br C01793428
c1cc2c(cc1/N=C/c3ccc(cc3Cl)Cl)sc(n2)SCC(=O)NC4CCCCC4 C03664765
C[C@H]1CCc2c(sc(c2c3nc4ccccc4s3)NC(=O)CCCSc5ccccc5)C1 C09473262
Cc1ccc(cc1)n2cc(nc2SCC(=O)Nc3ccccc3Cl)c4ccc(cc4)Cl C09529373
c1ccc2c(c1)nc(s2)c3c4c(sc3NC(=O)CCSc5ccc(cc5)F)CCCC4 C09630400
c1ccc(cc1)C2(CCCC2)CNC(=O)CSc3c4ccc(cc4nc5c3CCCC5)Cl C09612218
CCCCOc1ccc(cc1)C2=NNC(=Nc3c2cc(cc3)Br)c4ccc(cc4)F C12485182
c1cc(c(c2c1cc(cc2)Br)Br)OCC(=O)NCCC3=CCCCC3 C12490928
Cc1ccccc1n2c(cnc2SCC(=O)N[C@H]3CCC[C@H]([C@H]3C)C)c4ccc(cc4)Cl C12528988
CCOc1cc(ccc1OCc2ccccc2)[C@H]3C4=C(CC(CC4=O)(C)C)c5c6ccccc6ccc5N3 C09783065
CN(c1ccccc1)C(=O)c2ccc3c(c2)[C@@H]4C=CC[C@H]4[C@@H](N3)c5ccc(cc5)OCc6ccccc6 C14470467
CCCN(CCC)C(=O)c1ccc2c(c1)[C@H]3C=CC[C@H]3[C@@H](N2)c4c5ccccc5cc6c4cccc6 C14549472
CCOc1cc(c(c(c1OC(C)C)Br)Br)/C=N/Nc2ccc(cc2)C C15930853
c1ccc2cc(ccc2c1)c3csc(n3)NC(=O)/C=C/c4cc(ccc4OC(F)F)Br C03425323
Cc1nc(c(c(=O)n1Cc2ccccc2Cl)CCC(C)C)/C=C/c3c4ccccc4ccc3O C16885533
c1cc2c(cc1Cl)N(CCO2)c3ccc(s3)C(=O)NCCSC45CC6CC(C4)CC(C6)C5 C20864695
CC(C)COc1ccc(cc1)[C@@H]2CC3=C([C@H](CC(=O)N3)c4ccc(cc4)c5ccccc5)C(=O)C2 C21222230
Cc1ccc(cc1)NC(=O)CSc2c3c4c(sc3nc(n2)SCc5ccccc5)CCCC4 C24546020
Cc1ccccc1NC(=O)CSc2c3c4c(sc3nc(n2)SCc5ccccc5)CCCC4 C24546031
c1ccc(c(c1)/C=N/NC(=O)c2ccc(cc2)CSc3nc4ccccc4s3)Br C03288215
Cc1ccc(cc1)c2c(sc(n2)c3cccnc3)CC(=O)N[C@H](C)C45CC6CC(C4)CC(C6)C5 C25422103
c1ccc(cc1)/C=C/C=C(/C#N)\c2nc(c(s2)NC(=O)c3ccc(cc3)Cl)c4cccs4 C27023382
c1ccc(cc1)c2cc(nc(n2)SCC(=O)Nc3ccccc3Br)c4ccccc4 C32691839
Cc1ccc2c(c1)sc(n2)NC(=O)CSc3cn(c4c3cccc4)Cc5ccccc5Cl C33392482
Cc1cccc(c1)CSc2nc3c(c4c(s3)CCCC4)c(n2)SCC(=O)Nc5ccccc5 C34788702
CC(C)c1ccccc1N2[C@@H](SCC2=O)c3cccc(c3)NC(=O)c4ccc(cc4)C(C)(C)C C34797031
Cc1ccc(cc1)n2c(cc(n2)c3ccc(c(c3)C)C)C(=O)NCCc4ccc(cc4Cl)Cl C35250056
c1ccc(cc1)C(c2ccccc2)NC(=O)c3cc(nn3c4ccccc4Cl)c5cccs5 C35727652
CC(C)(C)c1ccc(cc1)C(=O)Nc2ccc(cc2)[C@@H]3N(C(=O)CS3)c4ccc(cc4)C(C)(C)C C35928120
C[C@@H](c1ccccc1)[C@H](C(=O)NC2CCCCC2)N(c3ccccc3Cl)C(=O)C#Cc4ccccc4 C36544794
c1ccc(cc1)CN2CCc3c(sc(c3c4nc5ccccc5s4)NC(=O)/C=C/c6cccs6)C2 C36628116
Cc1c(cccc1Cl)S(=O)(=O)N[C@H](c2ccc(cc2)SC)c3cccc(c3Cl)Cl C39196043
Cc1c(c(no1)c2ccccc2Cl)C(=O)N[C@H](c3ccc(cc3)SC)c4cccc(c4Cl)Cl C39196536
c1ccc(cc1)c2ccc(c(c2)Br)OCC(=O)N/N=C/c3ccc(cc3Cl)Cl C40902839
C[C@H](C(=O)Nc1nc(cs1)c2ccc(cc2)Br)Oc3ccc(cc3)c4ccccc4 C40913077
Cc1c(c(c(s1)NC(=O)/C=C/c2ccc(cc2Cl)Cl)C(=O)OC)c3cccc(c3)Cl C40970269
c1ccc(cc1)c2c(c3ccccc3[nH]2)SCC(=O)N4[C@@H](CC(=N4)c5cccs5)c6ccc(cc6)F C45994924
c1ccc(c(c1)NC(=O)CN2CCN(CC2)c3ccccc3Cl)Sc4ccc(cc4)Cl C13056398
Cc1cccc(c1n2c(c(c(c2C)Br)/C=N/NC(=O)CSc3ccc(cc3)Cl)C)C C20243698
Cc1cc(cc(c1)n2c(c(c(c2C)Br)/C=N/NC(=O)[C@H](C)Sc3ccc(cc3)Cl)C)C C20243767
Cc1cc(c(n1c2ccc(cc2Cl)Cl)C)/C=N/NC(=O)CSC3c4ccccc4-c5c3cccc5 C58853757
Cc1cc(c(n1c2cccc(c2Cl)Cl)C)/C=N/NC(=O)[C@@H](C)Sc3ccc(cc3)Cl C28216501
CN(C)c1ccc(cc1)/C=N/NC(=O)CSc2c(c(c(c(c2Cl)Cl)Cl)Cl)Cl C59155156
c1ccc(c(c1)COc2ccc(cc2)/C=N/Nc3nc(cs3)c4ccc(cc4Cl)Cl)Cl C11992462
Cc1ccc(cc1)COc2ccc(cc2I)/C=N/NC(=O)c3cccs3 C59197798
C#CCOc1ccc(cc1Br)/C=N/c2c(c3c(s2)CCCC3)C(=O)NC4CCCCC4 C59245976
c1ccc(cc1)COc2ccc(cc2/C=C(/C#N)\C(=O)Nc3cccc(c3Cl)Cl)Br C59336592
c1ccc(cc1)COc2ccc(cc2/C=N/c3c(c4c(s3)CCCC4)C(=O)Nc5ccccc5)Cl C59676239
C=CCn1c(=O)c2c3c(sc2nc1SCC(=O)Nc4ccc(cc4)c5ccccc5)CCCC3 C03069818
Cc1ccc(cc1)S(=O)(=O)N(CC(=O)NCc2ccccc2C)c3cccc(c3)Br C01169838
Cc1ccc(c(c1C)OCC(=O)Nc2c(c(cs2)c3ccc(cc3)Br)C(=O)OC)C C02889795
C=CCOc1ccc(cc1/C=C(\C#N)/C(=O)Nc2ncc(s2)Cc3ccc(cc3)F)Br C01906139
c1ccc(cc1)Cn2c3cnccc3nc2SCc4ccc(cc4)C(=O)NCCC5=CCCCC5 C08913471
C=CCn1c(=O)c2c(csc2nc1SCC(=O)Nc3cc(cc(c3)Cl)Cl)c4ccccc4 C09041594
C[C@H](C(=O)Nc1ccc(cc1)Cl)Sc2nc3c(c(cs3)c4ccccc4)c(=O)n2CC=C C09041760
Cc1ccc(c(c1)S(=O)(=O)[C@H](CNS(=O)(=O)c2ccc3ccccc3c2)c4cccs4)C C09106298
c1ccc(cc1)CNC(=O)c2ccc(cc2)CSc3nc4cccnc4n3Cc5ccc(cc5)F C09151203
CCOc1cc(cc(c1OCC=C)Br)/C=N/NC(=O)Cc2ccc(cc2)Br C09204763
CCCn1c(=O)c2c(nc1SCC(=O)NCc3ccccc3)-c4ccccc4CC25CCCCC5 C02327811
C[C@@H](c1ccc(cc1)Br)NC(=O)CSc2nnc(n2CC=C)c3ccc(cc3)Cl C10240436
c1ccc(cc1)CS(=O)(=O)CCCC(=O)Nc2c(c3c(s2)CCCC3)c4nc5ccccc5s4 C10687033
C=CCN\1C(=O)[C@@H](S/C1=N\c2ccc(cc2)SC(F)F)CC(=O)Nc3cccc(c3Cl)Cl C12538327
CCOC(=O)c1c(csc1NC(=O)CCc2ccc(cc2)OC)c3ccc(cc3)Br C13891657
C[C@@H](C(=O)Nc1ccccc1Cl)Sc2nnc(n2CCc3ccccc3)Cc4cccs4 C16065591
c1ccc(c(c1)CNn2cnnc2SCc3ccc(cc3)F)OCc4ccc(cc4Cl)Cl C16449800
CCC(=O)C1C(=NCCc2c([nH]c3c2cc(cc3)OCc4ccccc4)C)C[C@H](CC1=O)c5ccccc5 C01076630
CCOC(=O)C1CCN(CC1)[C@@H](c2cccs2)c3c(c(sc3NC(=O)c4ccccc4)C)C C15441212
COc1ccccc1N2CCN(CC2)C[C@@H](COC(c3ccc(cc3)Cl)c4ccc(cc4)Cl)O C12600324
Cc1ccc(cc1)[C@@](c2ccccc2OC)([C@@H](CN3CCOCC3)Oc4ccc(cc4Cl)Cl)O C27236627
CCOC(=O)c1c(csc1NC(=O)COc2cc(cc(c2)C)C)c3ccc(cc3)Br C01944155
c1ccc(c(c1)CSc2nnc(s2)SCC(=O)N/N=C\c3ccc(cc3)Br)Cl C30750289
CSc1ccc(cc1)CCNC(=O)CCCn2c3cc(ccc3n4cccc4c2=O)Br C33032081
c1cc(ccc1OCC(=O)Nc2nnc(s2)SCc3ccc(cc3Cl)Cl)Br C33422738
COc1cc(ccc1OCc2c(cccc2Cl)F)c3nc(cs3)C(=O)NCc4ccccc4 C34712506
CC[C@H](C)[C@@H](C(=O)N1CCN(CC1)C/C=C/c2ccccc2)NC(=O)c3ccc(cc3Cl)Cl C34969842
c1ccc(cc1)CCN(CCC(=O)N2CCc3c4ccccc4[nH]c3[C@@H]2c5ccccc5)C(=O)C6CC6 C34971488
Cc1ccccc1CSc2nnc(n2c3cc(ccc3C)Cl)CNC(=O)Cc4cccs4 C35265083
Cc1cccn2c1ncc2[C@@H](CC(=O)NCCc3ccc(cc3Cl)Cl)c4ccccc4OC C35438434
Cc1ccccc1CC(=O)N(Cc2ccco2)[C@H](c3c(cccc3Cl)Cl)C(=O)NC(C)(C)C C36495284
Cc1ccccc1[C@H](C(=O)NC(C)(C)CC(C)(C)C)N(Cc2ccco2)C(=O)C#Cc3ccccc3 C36499977
Cc1cc(c(c(c1)C)NC(=O)[C@H](C)Sc2nnc(n2CCc3ccccc3)Cc4cccs4)C C36826019
CC[C@H](C(=O)NCc1cccc(c1)C)Oc2ccc3c(c2)[C@@H](N(CC3)C(=O)C4CC4)c5cccc(c5)C C37604224
CCN(CC)C(=O)[C@@H]1CC=CC[C@@H]1C(=O)Nc2ccc(cc2C(=O)c3ccccc3Cl)Br C38711972
CCN(CC)C(=O)[C@H]1CC=CC[C@H]1C(=O)Nc2ccc(cc2C(=O)c3ccccc3Cl)Br C38711975
CCc1cccc(c1NC(=S)N2CCc3cc(c(cc3[C@@H]2COc4cc(cc(c4)C)C)OC)OC)C C39724418
Cc1ccc(cc1)Cc2cnc(s2)NC(=O)CN3C(=O)/C(=C/c4ccc(cc4)C(C)(C)C)/SC3=S C40141659
C[C@@H](c1nc2ccccc2n1CCCOc3ccc(cc3)Cl)NC(=O)Cc4ccc(cc4)Cl C40195432
Cc1cccc(c1C)OCCn2c3ccccc3nc2CCNC(=O)c4ccc(cc4)Br C40201041
c1ccc2c(c1)nc(n2Cc3cccc(c3)Br)CCCNC(=O)COc4ccc(cc4)Cl C40209721
c1ccc2c(c1)nc(n2Cc3ccc(cc3)Br)CCCNC(=O)COc4ccc(cc4)Cl C40209722
Cc1ccccc1OCCCn2c3ccccc3nc2[C@@H](C)NC(=O)c4ccc(cc4)Br C40281298
CCc1cccc(c1)OCC(=O)Nc2c(c(c(s2)C)c3ccc(cc3)Br)C(=O)OC C40939632
CC(C)Oc1ccc(cc1)c2csc(n2)NC(=O)COc3ccc(cc3Br)Cl C40944477
c1ccc(cc1)c2cnc(n2C[C@@H]3CCCO3)SCC(=O)Nc4c(cc(cc4Cl)Cl)Cl C45717208
C[C@@H](C(=O)N/N=C/1\c2ccccc2N(C1=O)Cc3c(cccc3Cl)Cl)SCc4ccccc4 C59165192
CCOc1cc(ccc1OCc2ccc(cc2Cl)Cl)/C=C(/C#N)\C(=O)NCc3cccs3 C59534353
Cc1c(sc(n1)c2ccccc2)COC(=O)[C@H](C(C)C)NC(=O)c3ccccc3Br C65609369
Cc1cc(cc(c1)n2c(=O)c3c(ccs3)nc2SCC(=O)NCCc4ccc(cc4)Cl)C C67216809
CCCCOc1ccc(cc1)[C@@H]2CC3=C([C@H](Nc4c3c5ccccc5cc4)c6ccc(c(c6)OC)OC)C(=O)C2 C02030089
CCOC(=O)c1c2c(sc1NC(=O)[C@H](c3ccccc3)Sc4nc5ccccc5s4)C[C@H](CC2)C C03262809
CC(C)c1cccc(c1NC(=O)COC(=O)/C=C/c2ccc(cc2)OCc3ccccc3Cl)C(C)C C01962288
c1ccc2c(c1)ccc(c2/C=N/NC(=O)CSc3nc4ccccc4s3)OCc5ccccc5Cl C03663634
c1ccc(cc1)c2cn(c3c2c(ncn3)NCCC(c4ccccc4)c5ccccc5)c6ccc(cc6)Cl C02714457
CCCCOc1ccc(cc1)[C@@H](C)NC(=O)[C@@H](C)[C@@H]2C(=O)N(c3ccccc3S2)Cc4ccccc4C C09692833
CCCN(CCC)S(=O)(=O)c1ccc2c(c1)[C@H]3C=CC[C@@H]3[C@@H](N2)c4ccc(cc4)OCc5ccccc5 C14469900
CC[C@H](C)c1ccccc1NC(=O)CSc2nnc(n2c3cc(ccc3C)C)c4cccc(c4)Cl C03347216
CCCCCn1c(=O)c2ccc(cc2nc1SCc3cccc(c3)Cl)C(=O)NCc4ccccc4 C20102155
CCCN(CCC)S(=O)(=O)c1ccc2c(c1)[C@H]3C=CC[C@H]3[C@@H](N2)c4ccc5c(c4)c6ccccc6n5CC C20684731
CC[C@H](C)[C@H]1C(=O)N(c2ccc(cc2C(=N1)c3ccccc3Cl)Cl)CC(=O)NCCC4=CCCCC4 C03055753
CCCCSCCCNC(=O)c1ccc(cc1)/C=C/2\C(=O)N(c3ccccc3O2)Cc4ccc(cc4)C C20732060
CCOc1ccc(cc1)C(=O)N/N=C/c2ccc(c(c2)Br)OCc3cccc4c3cccc4 C20763835
Cc1ccccc1CSCCCNC(=O)CN(c2ccc(c(c2)C)C)S(=O)(=O)c3ccc(cc3)Cl C22363013
CCOC(=O)c1c2c(sc1NC(=O)COc3ccc(cc3Br)C)C[C@H](CC2)C(C)(C)C C01944491
CCCC[C@@H](CC)CNC(=O)c1cc(n(c1C)C[C@H]2CCCO2)c3csc(n3)c4ccccc4Cl C33703875
Cc1cccc(c1)CSc2nnc(n2c3cc(ccc3C)Cl)[C@@H](C)NC(=O)C[C@@H](C)CC(C)(C)C C35199509
CCCCNC(=O)c1ccc(cc1)CSc2nc(cc(n2)Cl)N3CCC(CC3)Cc4ccccc4 C35317841
CC[C@@H](C)NC(=O)c1ccc(cc1)CSc2nnc(n2c3cccc(c3)Cl)c4ccccc4Cl C35589722
Cc1ccc(cc1C)c2cc(n(n2)c3ccccc3Cl)C(=O)NCCC(c4ccccc4)c5ccccc5 C35725664
CCc1cccc2c1[nH]cc2[C@@H](CC(=O)N3CCN(CC3)c4ccccc4OCC)c5ccc(cc5)Cl C35888734
CC(C)(C)c1ccc(cc1)[C@@H]2C[C@@H]2C(=O)N/N=C\c3ccc(cc3)OC(=O)c4ccc(cc4Cl)Cl C33921980
CCCCNC(=O)[C@@H](c1ccc(cc1C)C)N(c2cccc(c2)Cl)C(=O)CCc3ccc(cc3)OC C36485297
CCC/C=C/[C@@H](C(=O)NC(C)(C)CC(C)(C)C)N(Cc1ccco1)C(=O)Cc2ccc(cc2)Br C36497721
CC(C)(C)CC(C)(C)NC(=O)[C@@H](c1cc2ccccc2c3c1cccc3)N(Cc4ccco4)C(=O)CCS C36501344
CC(C)(C)CC(C)(C)NC(=O)[C@@H](c1c(cccc1Cl)Cl)N(Cc2ccco2)C(=O)Cc3ccccc3 C36506787
CCn1c2ccccc2c3c1ccc(c3)[C@H]4[C@H]5CC=C[C@@H]5c6cc(ccc6N4)S(=O)(=O)N(CC=C)CC=C C36550990
Cc1ccccc1CC(=O)N(Cc2ccc(o2)C)[C@H](c3ccccc3C)C(=O)NC(C)(C)CC(C)(C)C C36556576
Cc1ccc(o1)CN([C@H]([C@H](C)c2ccccc2)C(=O)NC(C)(C)C)C(=O)C(c3ccccc3)c4ccccc4 C36600217
Cc1ccc(o1)CN([C@@H](C(c2ccccc2)c3ccccc3)C(=O)NC(C)(C)CC(C)(C)C)C(=O)C(=C)C C36601614
c1ccc(cc1)CCN(CCC(=O)NCc2ccccc2)c3c4ccccc4nc(n3)c5ccc(cc5)Cl C37384132
CC(C)c1ccc(cc1)OCCCn2c3ccccc3nc2CNC(=O)Cc4ccc(cc4)c5ccccc5 C40192842
C[C@@H](c1nc2ccccc2n1CCCCOc3ccccc3C(C)C)NC(=O)Cc4ccc(cc4)Cl C40195471
CC(C)(C)c1ccc(cc1)OCCn2c3ccccc3nc2CCCNC(=O)Cc4ccccc4Cl C40208644
Cc1cccc(c1C)OCCCCn2c3ccccc3nc2CCCNC(=O)Cc4ccccc4Cl C40208680
Cc1cccc(c1C)OCCCCn2c3ccccc3nc2CCCNC(=O)Cc4ccc(cc4)Cl C40208839
c1ccc(cc1)c2ccc(cc2)CC(=O)NCCCc3nc4ccccc4n3CCCOc5ccccc5 C40209250
CC(C)(C)c1ccc(cc1)OCCn2c3ccccc3nc2CCCCCNC(=O)c4ccc(cc4)Cl C40214254
Cc1ccc(c(c1)OCCn2c3ccccc3nc2CCCCCNC(=O)Cc4ccccc4Cl)C C40221453
Cc1cccc(c1OCCn2c3ccccc3nc2CCCCCNC(=O)Cc4ccc(cc4)Cl)C C40221742
Cc1ccc(cc1C)OCCn2c3ccccc3nc2CCCCCNC(=O)Cc4ccc(cc4)Cl C40221824
Cc1ccc(cc1n2c(nnc2SCc3ccccc3)CNC(=O)c4ccc(cc4)c5ccccc5)Cl C40362706
CCCc1ccc(c(c1)Br)OCC(=O)Nc2c(c(cs2)c3ccc(cc3)CC)C(=O)OC C41017343
c1ccc2c(c1)cc3ccccc3c2/C=N/NC(=O)CSc4nnc(s4)SCc5ccccc5Cl C01883606
Cc1cccc(c1C)OCC(=O)OCCSc2ccc(c(c2Cl)Cl)NC(=O)c3ccccc3 C57317547
CCOc1cc(cc(c1OC(C)C)Cl)/C=N/c2c(c3c(s2)CCCC3)C(=O)NC4CCCCC4 C59246072
Cc1ccc(n1c2ccc(cc2)C(=O)N/N=C/c3ccccc3OCc4ccccc4F)c5ccccc5 C59304887
Cc1c(c2ccccc2[nH]1)CSc3nnc(n3c4ccccc4)COc5ccc(cc5)C6CCCCC6 C59417511
Cc1cccc(c1)COc2c(cc(cc2Br)/C=N/NC(=O)c3cc4ccccc4o3)CC=C C59680148
CCOC(=O)c1c2c(sc1N/C=C(\C#N)/c3nc(cs3)c4ccc(cc4C)C)C[C@@H](CC2)C(C)(C)C C13512903
c1cc(ccc1NC(=S)N2CCS[C@@H]2c3ccc(s3)Br)F C01441321
c1cc2c(cc1Br)sc(n2)NC(=O)c3cc(cc(c3)Cl)Cl C00811300
C[C@@]1(CC1(Br)Br)C(=O)NN=C2C3CC4CC(C3)CC2C4 C05696431
c1ccc(cc1)NC(=S)N2CCS[C@H]2c3ccc(s3)Br C01441364
c1ccc2c(c1)c(c3c(n2)CCC3)C(=O)Nc4cccc(c4)I C02636048
c1cc(c(cc1Cl)Cl)NC(=O)c2cc(c(s2)Br)Br C14495477
COc1ccc(cc1[C@H]2[C@@H]3CC=C[C@H]3c4cc(ccc4N2)Cl)Br C16425855
c1cc(sc1)CCNC(=O)c2cc(c(s2)Br)Br C17909389
c1ccc(cc1)n2c(=O)c3c4c(sc3[nH]c2=S)CC5(CCCCC5)CC4 C08769823
Cc1cc(c2c(c1)[C@H]3C=CC[C@H]3[C@H](N2)c4ccc(cc4)OCc5ccccc5)C C19888247
c1cc(c(cc1Br)CO)OCc2ccc(s2)Br C20483121
Cc1nc(cs1)CNc2c(cc(cc2Br)Br)Br C20504298
CN(C)C(=O)c1cccc2c1N[C@@H]([C@H]3[C@H]2C=CC3)c4c5ccccc5cc6c4cccc6 C20753626
c1ccc(cc1)[C@@H]2CC3=C([C@@H](CC(=O)N3)c4cc(ccc4F)Br)C(=O)C2 C20883810
c1ccc(cc1)[C@@H]2CC3=C([C@H](CC(=O)N3)c4cc(ccc4F)Br)C(=O)C2 C20883813
c1ccc(c(c1)NC(=O)c2ccc3c(c2)CCCC3)I C20894611
c1ccc(cc1)[C@H]2CC3=C([C@H](CC(=O)N3)c4ccc(c(c4)Br)F)C(=O)C2 C21243139
c1ccc(cc1)[C@@H]2CC3=C([C@@H](CC(=O)N3)c4ccc(c(c4)Br)F)C(=O)C2 C21243144
Cc1ccc(cc1)[C@@H]2CC3=C([C@H](CC(=O)N3)c4cc(ccc4F)Br)C(=O)C2 C21256204
Cc1ccc(cc1)[C@H]2CC3=C([C@@H](CC(=O)N3)c4cc(ccc4F)Br)C(=O)C2 C21256208
c1ccc2c(c1)[C@@H](CCS2)NC(=O)c3c(c(c(c(n3)Cl)Cl)Cl)Cl C21899378
C1C[C@@H](C[C@H](C1)NC(=O)CC23C[C@@H]4C[C@H](C2)CC(C4)(C3)Br)C(F)(F)F C27836928
c1ccc(c(c1)/C=C/C(=O)NCc2cc(sc2)Br)Br C32581245
CN(C)c1ccc(cc1NCc2ccc(cc2)Br)Br C35046189
c1ccc(c(c1)C(=O)c2cc3c(cc2Cl)NC(=O)C3)I C35359299
CCc1ccc(cc1)[C@H](C)NC(=O)c2ccccc2I C36623388
CCc1c(c2ccccc2o1)CNc3cccc(c3)I C36909207
C[C@@H](c1ccc(c(c1)F)OC)Nc2ccc(cc2Cl)I C37105348
CN(C)c1ccc(cc1NCc2ccc(c(c2)Br)F)Br C37139492
Cc1cc(ccc1N[C@@H]2CCS(=O)(=O)c3c2cccc3)I C37297602
C[C@@H](c1ccc(cc1)N(C)C)Nc2ccc(cc2Cl)I C37313727
c12c(c(c(c(c1Br)Br)Br)Br)nn[nH]2 C03870968
CSc1cc\2c(cc1O)CN(/C2=C\c3ccccc3)I C39499571
C[C@@]12CC[C@@H](C1(C)C)C[C@H]2NC(=O)[C@@]34CC[C@@](C3(C)C)(C(=O)[C@@H]4Br)C C07010508
c1ccc(c(c1)[C@@H](c2ccc3c(c2)CC(=O)N3)Br)I C40283957
c1ccc(c(c1)C(=O)Nc2c(cccc2Cl)Cl)I C42200191
c1cc(c(c(c1)Br)OCc2ccc(s2)Br)CO C42412448
c1cc(ccc1Cn2c3ccc(cc3[nH]c2=S)Br)Br C48115236
Cc1ccccc1C[C@H](C)NC(=O)c2ccccc2I C48411001
c1cc(c(cc1CCNC(=O)c2cc(sc2)Br)Br)F C48737823
c1cc(c(cc1CC(=O)NCc2cc(cs2)Br)Cl)Cl C48793595
c1cc(sc1CCNC(=O)c2cc(c(cc2Cl)F)F)Br C49121269
C[C@H](c1cc(ccc1OCc2ccccc2Br)Br)O C52067943
C[C@@H]1CCC[C@@]2(C1)CS/C(=N\c3cc(ccc3Br)Br)/N2 C53100402
c1cc(ccc1/N=C/c2cc(cc(c2O)Br)Br)Cl C01107506
Cc1ccccc1/N=C(\c2ccccc2)/Nc3ccccc3I C08415588
Cc1c(ccc(n1)NC(=O)c2cccc(c2)I)Br C17090941
c1ccc(cc1)c2csc(n2)CNc3ccccc3I C61680812
c1ccc(cc1)C[C@H]2CS/C(=N\c3ccc(cc3Cl)Br)/N2 C63220337
c1ccc(c(c1)CNC2(CCOCC2)c3cccc(c3)Br)Cl C55055592
Cc1ccc2c(c1)sc(c2Cl)C(=O)Nc3nc(c(s3)C)C C00068360
CCc1ccc(cc1)n2c(=O)c3c4c(sc3[nH]c2=S)CCCC4 C00586394
c1cc2c3c(c1)c4c(cc3CC2)sc(n4)NC(=O)c5cccs5 C04176260
c1cc(c(c(c1)F)C(=O)Nc2nc3c(s2)cccc3Br)F C04348634
c1cc(sc1)[C@@H]2CC3=C([C@@H](CC(=O)N3)c4ccc(cc4)Cl)C(=O)C2 C00816231
Cc1ccsc1[C@@H]2c3c4ccc(nc4ccc3NC5=C2C(=O)CCC5)C C01089551
CCc1c(c2c(=O)[nH]cnc2s1)c3ccc(cc3)Br C05237299
CC(=O)N1CCc2c3cc(ccc3[nH]c2[C@@H]1c4ccccc4)Br C05602124
c1ccc2c(c1)/C(=C/c3c(n(c(=S)s3)c4ccccc4F)O)/C=N2 C05650229
c1cc(ccc1C(=O)c2ccc3c(c2)sc(=O)[nH]3)Br C05673130
c1cc2c(cc1Cl)sc(n2)NC(=O)c3cc(c(c(c3F)F)F)F C08379754
c1ccc2c(c1)c3c([nH]2)CCN(C3)C(=O)c4ccc(s4)Br C11975551
c1cc(c(cc1F)C(=O)Nc2nc3c(s2)CCCCC3)Br C12781625
c1ccc2c(c1)/C(=C\c3cccn3c4ccc(cc4)Br)/C(=O)N2 C12960755
Cc1c(ccc(n1)NC(=O)c2ccccc2Br)Br C06571283
Cc1cc(cc(c1)n2c(=O)c3c4c(sc3[nH]c2=S)CCCC4)C C06016910
CN(C)C(=O)c1ccc2c(c1)[C@@H]3C=CC[C@@H]3[C@@H](N2)c4cccc5c4cccc5 C14464692
c1ccc2c(c1)c(=O)[nH]c(n2)/C(=C/c3cc(cs3)Br)/Cl C16441413
c1ccc2c(c1)C[C@@H](CO2)C(=O)Nc3ccccc3Br C16959313
c1cc(c(nc1)Cl)C(=O)Nc2c(cc(cc2Cl)Cl)Cl C20303954
c1cnc(cc1C(=O)Nc2c(cc(cc2Cl)Cl)Cl)Cl C20505269
CN(C)C(=O)c1ccc2c(c1)[C@H]3C=CC[C@H]3[C@H](N2)c4cccc5c4cccc5 C20699276
c1ccc(c(c1)NC(=O)[C@H]2Cc3cc(ccc3OC2)Cl)Br C29470335
c1cc2c(ccc(c2nc1)NC(=O)c3cc(sc3)Br)Cl C32458120
c1ccc2c(c1)nc(s2)NC(=O)c3cc(sc3)Br C32033704
c1ccc(cc1)c2ccc(cc2)c3cn4c5c(sc4n3)CNCC5 C31978747
Cc1c(sc(n1)NC(=O)C2C[C@H]3CCC[C@@H](C2)C34SCCS4)C C06232966
C[C@@H](c1[nH]c(=O)c2c(csc2n1)c3ccc(cc3)Br)Cl C34937153
C[C@@H](c1[nH]c(=O)c2c(csc2n1)c3cccc(c3)Br)Cl C34972925
Cc1c(c2c(=O)[nH]c(nc2s1)[C@H](C)Cl)c3ccc(cc3)Cl C20594233
C[C@@H]1CCc2c(sc(n2)NC(=O)c3cc(ccc3F)Br)C1 C36775836
c1cc(c(cc1Cl)c2csc3c2c(=O)[nH]c(n3)CCl)Cl C20594276
c1c(cc(c(c1F)NC2CCC3(CC2)OCCO3)Br)F C37392695
[H]/N=C/1\C(=C2CCCC[C@@H]2S1)c3nc4cc(ccc4n3C)Br C37441314
c1cc2c(ccc(c2nc1)Cl)NC(=O)c3cc(sc3)Br C37499330
c1cc2cc(cc(c2nc1)NC(=O)c3ccc(s3)Br)Cl C40217386
Cc1nc2cc(ccc2o1)N[C@H]3CCc4c3ccc(c4)Br C40226566
c1cc(cc(c1)Br)[C@H](c2cc3c(cc2Cl)OCCCO3)O C40259674
c1cc2c(cc1[C@H](c3ccc(o3)Br)Cl)CCCC(=O)N2 C40274988
Cc1ccc2c(c1)S[C@H](C2)C(=O)Nc3nc4c(cccc4s3)C C45727120
Cc1c(sc2c1c(=O)[nH]c(n2)Cc3ccc(cc3)Br)C C46438541
C[C@H](c1[nH]c(=O)c2c(n1)cc(s2)c3ccc(cc3)Br)Cl C48603466
c1ccc(cc1)/N=C/2\NN=C(CS2)c3c(ccs3)Br C48640230
Cc1c(sc2c1c(=O)n(c(=S)[nH]2)[C@@H](C)c3ccc(s3)Cl)C C49146713
c1cc(nc(c1)Cl)C(=O)Nc2cc(c(cc2Cl)Cl)Cl C51072683
c1cc(sc1[C@H](c2cc3c(cc2Br)OCCO3)O)Cl C51172939
Cc1nc(cc(n1)Cl)Nc2ccccc2I C52835605
CC(C)c1ccc(cc1)[C@H]2CC3=N[C@@H]4CCCC[C@@H]4NC=C3C(=O)C2 C35999506
c1ccc2c(c1)/C(=N/c3ccc(cc3)I)/C(=O)N2 C06534236
c1c(cc(c(c1F)F)F)c2[nH]c(=O)c3c4c(sc3n2)SCCC4 C63837045
c1cc(cc(c1)O)C(=O)/C=C/c2ccc(c(c2)Br)F C05156269
C[C@H]1CCC[C@@H]([C@@H]1C)NC(=O)[C@@]2(CC2(Br)Br)C C06525541
c1cc(c(cc1Cl)Cl)CNC(=O)C2=C(CCCC2)Cl C11430178
CC(C)c1cccc2c1N[C@@H]([C@H]3[C@@H]2C=CC3)c4ccc(cc4)OC C13635970
CC(C)c1cccc2c1N[C@@H]([C@@H]3[C@@H]2C=CC3)c4ccc(cc4)N(C)C C13644640
c1cc(ccc1C2SCCS2)C(=O)Nc3ccc(c(c3F)F)F C15002618
c1cc(ccc1c2csc(n2)SCC#CCO)Br C17083527
c1cc2cccnc2c(c1)NCc3ccc(s3)Br C19903733
Cc1ccc(c(c1)Br)NCc2cccc3c2nccc3 C20086815
Cc1ccc(o1)[C@@H](C)Nc2ccccc2I C20480056
Cc1cc(c(c(c1)Br)NCc2ccncc2)Br C20487558
c1cc(cnc1)CNc2c(cc(cc2Cl)Br)Cl C20505730
C[C@@H](c1cccs1)NC(=O)c2ccc(s2)Br C21359034
Cc1cc(c(s1)C)[C@H](C)NC(=O)c2ccc(s2)Br C31951626
Cc1cccc(c1I)C(=O)NC[C@@H]2C[C@H]2C C32392811
c1c(cc(c(c1Br)NCCC#N)Br)Br C36730530
c1cc(c(nc1)Cl)NCc2cc(ccc2F)Br C36982579
c1ccc(c(c1)NCc2ccc(o2)I)Cl C37210776
C[C@@H](c1c(ccs1)Br)Nc2cccnc2Cl C37283746
C[C@H](c1c(ccs1)Br)Nc2cccnc2Cl C37283747
c1cc(c(cc1F)CNc2ccc(cn2)Cl)Br C38039490
CS[C@H]1CCCN([C@@]12CC[C@@H](C2)c3ccccc3O)SC C39510383
CO[C@H]1CCC[C@]2(C1)CCC[C@@H](N2I)O C39525988
C1C[C@@H](C[C@@]2(C1)CCC[C@@H](N2I)Br)O C39526133
CC(C)Cc1cc(ccc1N2CCN[C@@H](C2)Cl)Br C39529441
COc1cc(c(c(c1)F)[C@H](c2cc(ccc2F)Br)O)F C40241101
COc1ccc(cc1[C@H](c2ccc(c(c2)F)F)O)Br C40241528
c1cc(ccc1C[C@@H](c2ccc3c(c2)CCCO3)O)Br C40264687
c1cnc([nH]1)C[C@H](c2cc3c(s2)CCCCC3)Br C40289181
c1cc(c(cc1Br)F)C(=O)NCc2cc3c(s2)CCC3 C40628159
CN[C@H](c1ccc(cc1F)Br)c2nc3c(s2)CCC3 C41187997
Cc1cc(c(c(c1)Br)NC(=O)CSC)Br C42163249
COc1cc(c(c(c1)F)[C@H](c2ccc(c(c2)F)Br)O)F C43577745
c1cc(c(cc1C(=O)NCc2cc3c(s2)CCC3)F)Br C43581113
C/C=C/C=C/C(=O)Nc1cc(ccc1Br)Br C46238571
c1csc(c1Br)C(=O)NCc2cc(cs2)Br C46255449
Cc1ccc(c(c1)C(=O)NCc2cc(cs2)Br)C C46256079
Cc1cc(c(s1)C)[C@@H](C)NC(=O)c2c(ccs2)Br C48187807
c1c(cc(cc1F)Br)CNC(=O)C2=C(CCCC2)Cl C48665307
C/C(=C\C(=O)Nc1ccccc1Br)/c2ccccc2F C48963823
Cc1ccsc1CNC(=O)c2ccc(cc2C)Br C49216375
C=C(CNC(=O)C12C[C@H]3C[C@@H](C1)CC(C3)(C2)Cl)Br C49297601
c1ccc(c(c1)C[C@H](c2cccc3c2ccnc3)O)Br C61123883
CC[C@@H](C(=O)Nc1c(cc(cc1C)Br)C)Br C61487707
C[C@@H](c1ccc(c(c1)Br)N(C)c2ccc(cc2)F)O C61696914
CN[C@H](c1ccc(cn1)Br)c2ccc(s2)Cl C61861971
c1cc2cc(ccc2nc1)[C@@H](Cc3ccc(cc3F)Br)O C62801932
c1cocc1CNc2c(cc(cc2Cl)Br)Cl C63046859
c1ccc2c(c1)ccc(n2)[C@H](Cc3c(cccc3Cl)Cl)O C63075718
c1ccc2c(c1)ccc(n2)[C@H](Cc3ccc(s3)Br)O C63075764
CC1(CC2=C([C@@H](Nc3c2c4cccnc4cc3)[C@@H]5CCC=CC5)C(=O)C1)C C01174658
CC1(CC2=C([C@H](Nc3c2c4cccnc4cc3)[C@H]5CCC=CC5)C(=O)C1)C C01174655
Cc1ccc2c(c1)nc(s2)NC(=O)c3c(c4ccccc4s3)Cl C00873716
Cc1ccc(c2c1N[C@H]([C@@H]3[C@@H]2C=CC3)c4ccc(cc4)OC5CSC5)Cl C04183637
c1ccc(cc1)/N=C/2\NC(=O)/C(=C\c3ccc(cc3)Br)/S2 C04531396
CC1(CC2=C(c3c4ccccc4ccc3N[C@H]2c5cccs5)C(=O)C1)C C01158113
C[C@]1(CC2c3ccccc3C1c4c2cccc4)C(=O)Nc5cccc6c5cccc6 C03060967
CCc1cc(ccc1NC(=O)c2cccs2)I C04703987
Cc1ccc(c(c1)C(=O)Nc2nc3ccc(cc3s2)Br)C C06472455
c1cc2c(cc1Cl)sc(n2)NC(=O)c3cc(sc3Cl)Cl C06495563
Cc1ccc(c(c1)Br)NC(=O)/C=C/c2ccc(cc2Cl)Cl C00940173
c1ccc(c(c1)NC(=O)c2cc(c(s2)Br)Br)F C12754861
c1ccc(cc1)C#Cc2ccc(cc2)C(=O)Nc3nc4ccccc4s3 C12822139
Cc1ccccc1[C@@H](C)NC(=O)c2ccccc2I C14425523
Cc1cc(c(c(c1)C)[C@H]2[C@@H]3CC=C[C@@H]3c4cc(ccc4N2)N(C)C(=O)C)C C14457640
CCOc1ccc(cc1)[C@H]2[C@H]3CC=C[C@@H]3c4c(ccc(c4N2)Cl)Cl C14480705
Cc1ccc(c(c1)Br)NC(=O)c2ccc(s2)Br C15737950
c1cc(cnc1)[C@@H]2[C@@H]3CC=C[C@H]3c4cc(ccc4N2)C56CC7CC(C5)CC(C7)C6 C17312662
C[C@H]1CCc2c(sc(n2)NC(=O)c3cc(c(cc3Cl)Cl)F)C1 C17367911
c1cc2cccnc2c(c1)CNc3c(cc(cc3Cl)Br)Cl C20505544
Cn1cccc1CNc2c(cc(cc2Br)Br)Br C20520807
CCOc1ccc(cc1)[C@@H]2[C@@H]3CC=C[C@H]3c4cccc(c4N2)Br C20717446
c1ccc(c(c1)NC(=O)C23C[C@H]4C[C@@H](C2)CC(C4)(C3)Cl)Br C12615550
c1cc(ccc1C(=O)NCc2ccc(s2)Br)I C26042152
CC1CCC(CC1)NC(=O)c2c(c(c(c(n2)Cl)Cl)Cl)Cl C14717864
c1cc2c(c(c1)n3c4ccc(cc4[nH]c3=S)Br)CCCC2 C36898028
c1cc(c(cc1C#N)Br)NCc2ccc(s2)Br C37072184
c1cc2c(ccc(c2nc1)Cl)NCc3cc(cs3)Br C37101708
c1ccc2c(c1)[C@H](CCO2)Nc3ccc(cc3Cl)I C37105319
Cc1cc(c(c(c1)Br)N[C@@H](C)c2c(ncs2)C)Br C37248707
c1cc(c(cc1Cl)F)N[C@H]2CCOc3c2cc(cc3)Br C37297322
Cc1ccccc1[C@H]2c3c4ccc(nc4ccc3NC5=C2C(=O)CCC5)C C01069805
c1c(cc(c2c1sc(c2Cl)C(=O)/N=C\3/NCCS3)Cl)Cl C03315683
c1ccc(c(c1)[C@@H]2C[C@@]3(CC[C@@H](C3)Br)N(C2)I)O C39507110
CON1[C@H](CCC[C@@]12CCC[C@@H](C2)Br)c3ccccc3O C39521710
c1ccc(c(c1)[C@H]2CCC[C@@]3(C2)CCC[C@@H](N3I)F)O C39526042
CC(C)C[C@@H]1CS/C(=N\c2cccc(c2)I)/N1 C40795094
Cn1c2cc(ccc2cc1C(=O)Nc3cc(cc(c3)Cl)Cl)Cl C40800742
CCC1CCC(CC1)NC(=O)c2ccccc2I C42239097
Cc1ccc(c(c1Cl)NC(=O)c2cccc(c2)I)Cl C42252768
C[C@@H](c1ccc(cc1)Br)NC(=O)c2c(ccs2)Br C47883092
c1cc(ccc1C2(CCC2)NC(=O)c3ccc(s3)Br)F C49064543
c1cc(c(c(c1NCc2cc(c(o2)Br)Br)F)F)F C50358327
Cc1cc(cc(c1NC(=O)/C=C/c2ccc(cc2)Cl)C)Br C59476021
Cc1cc(ccc1NC(=O)c2ccc(nc2Cl)Cl)Br C60098673
C[C@]1\2CC[C@H](C1(C)C)C/C2=N\NC(=O)c3ccc(s3)Br C48416617
c1ccc2c(c1)-c3nc4ccccc4n3[C@@H](N2)c5ccccc5I C12555137
c1ccc(cc1)[C@H]2CS/C(=N\c3cc(c(cc3Cl)Cl)Cl)/N2 C63001252
c1ccc(cc1)[C@@H]2CS/C(=N\c3cc(ccc3Br)Br)/N2 C63002208
CC(C)(C)[C@H]1CCc2c(sc3c2c(=O)[nH]c(n3)c4ccc(cc4)F)C1 C65002105
CC1CCC(=NNC(=O)c2ccccc2Br)CC1 C00231873
Cc1ccc(cc1C)C(=O)Nc2ccc(cn2)Br C00225349
c1ccc(c(c1)C(=O)N/N=C\2/C[C@H]3CC[C@@H]2C3)Br C00370387
c1ccc-2c(c1)Cc3c2nc(s3)NC(=O)c4ccccc4F C04223980
c1cc(sc1)/C=C\2/C(=N/c3ccc(cc3)F)/NC(=O)S2 C02708698
c1cc(c(c(c1)F)C(=O)Nc2nc3c(cccc3s2)F)F C04331597
c1cc(c(cc1Br)C(=O)Nc2nccs2)Cl C00177914
c1ccc2c(c1)/C(=C/c3cc(ccc3O)Br)/C(=O)C2=O C05604663
c1cc(c(cc1Br)C(=O)Nc2nc3c(s2)CCC3)F C08704853
C[P@]1(=S)c2nccn2-c3ccc(cc3N1)C(F)(F)F C05660242
Cc1ccccc1[C@H]2[C@H]3CC=C[C@@H]3c4cc(ccc4N2)C(=O)N(C)C C14479093
c1ccc(cc1)c2c3[nH]c(=O)c4ccccc4n3c(=S)s2 C15828627
C[C@H](C(=O)Nc1nc2c(cc(cc2s1)Br)F)Cl C20131984
c1ccc(cc1)c2ccc(cc2)[C@H]3[C@@H]4C(=NN3)C5CCN4CC5 C20421346
c1ccc2c(c1)CCC[C@H]2C(=O)Nc3nc4ccccc4s3 C24759500
c1ccc2c(c1)/C(=C/C(=O)c3ccc(s3)Br)/C(=O)N2 C32646453
Cc1ccc(c(c1)C)c2csc3c2c(=O)[nH]c(n3)CCl C20303825
Cc1cccc2c1c(c[nH]2)C(=O)c3cc(cnc3)Br C36947454
Cn1c2c(cn1)[C@@H](CCC2)Nc3ccccc3Br C37051605
c1cc(cnc1)N[C@H]2CCCOc3c2ccc(c3)Br C37187215
Cc1nc2ccc(cc2s1)NC(=O)c3ccc(s3)Cl C00263532
Cc1cnc(s1)NC(=O)c2c(c3ccccc3s2)Cl C03404622
c1cc(sc1)C(=O)NN=C2[C@@H]3CC4C[C@H]2CC(C3)(C4)Cl C13571521
c1cc(sc1/C=C(\C#N)/[C@@H]2N[C@H]3C=CC=CC3=N2)Br C39425631
CO[C@H]1CCCN([C@@]12CC[C@@H](C2)Br)c3ccccc3O C39512729
CON1CCC[C@@H]([C@@]12CC[C@@H](C2)Br)c3ccccc3O C39512746
c1cc(c(cc1Cl)[C@@H](c2cc3c(cc2Cl)OCCO3)O)F C40260003
c1cc(c(cc1Br)c2[nH]nc(n2)C3CCCC3)F C41161237
Cc1cc2c(n1c3nc(cs3)C(C)C)CC(C[C@H]2O)(C)C C41719252
Cc1ccsc1CNC(=O)N2CCc3c(ccs3)[C@@H]2C C46987333
c1cc2cccnc2c(c1)NC(=O)c3c(ccs3)Br C48214661
C1CCC(CC1)c2[nH]c(=O)c3c4c(sc3n2)SCCC4 C48412322
C1CCC(CC1)c2[nH]c(=O)c3c4c(sc3n2)CSCC4 C48412369
c1cc(c(cc1Cc2[nH]c(=O)c3c(n2)ccs3)Br)F C48623013
Cc1ccc(s1)[C@H](C)n2c(=O)c3c(c(sc3[nH]c2=S)C)C C49185533
c1ccc2c(c1)CCCN2c3c(cc(cn3)Br)CO C50042954
C[C@@]1\2CC[C@@H](C1(C)C)C/C2=N\NC(=O)c3ccc(c(c3)F)F C38646267
[H]/N=C\1/C=C[C@@H](S1)c2nc3cc(ccc3n2C4CC4)Br C37441887
Cc1ccc(cc1)[C@@H]2CC3=N[C@@H]4CCCC[C@@H]4NC=C3C(=O)C2 C59349305
Cc1cc(c(c(c1)C)NC(=O)c2ccc(nc2Cl)Cl)C C60098505
c1ccc2c(c1)[C@H](CCO2)Nc3c(cccn3)Br C51987042
Cc1c(c(=O)[nH]c(n1)c2ccc(cc2)Br)C(C)C C61688264
C1CCC2(CC1)CCN(CC2)c3nc4c(s3)[C@@H](CCC4)O C61823635
c1cc2c(cc1[C@@H]([C@H]3CCCOC3)Br)CCCC(=O)N2 C62242441
c1cc2c(cc1[C@H]([C@H]3CCCOC3)Br)CCCC(=O)N2 C62242444
Cc1c2c(c(c(c1Cl)C)Br)O[C@H](C(=O)N2)C C62563090
Cc1cccc(c1C)NC(=O)C2=NC(=C(C2)Cl)Br C64364169
c1cc(c(cc1Cl)Cl)C(=O)Nc2c3c(ns2)CCC3 C65009945
c1ccc2c(c1)C[C@@H](S2)C(=O)Nc3cccc(n3)Br C65879705
c1ccc2c(c1)CC[C@@H](C2)Nc3ncc(cn3)Br C67119876
CCn1c(=O)c2c(nc1SC)-c3ccccc3CC24CCCCC4 C00119076
Cc1cc(cc(c1)n2c(=O)c3c(nc2SC)C[C@@H](S3)C)C C04108135
c1cc(sc1)/C=N/c2cc3c(c(c2)Br)OCCO3 C04119418
c1cc(cc(c1)Br)c2ncnn2c3cccc(c3)Cl C00180965
c1cc(sc1)/C=C/2\C(=O)OC(=N2)c3ccc(cc3Cl)Cl C00055302
Cc1ccc(cc1C)n2c(cc(c2C)C=C3C(=O)c4ccccc4C3=O)C C00665383
c1ccc(c(c1)/C=c/2\c(=O)n3c4ccccc4nc3s2)C(F)(F)F C00228370
C[C@@H]1N2[C@@H](CC(=N2)c3ccccc3)c4cc(ccc4O1)Br C04853979
Cc1ccccc1[C@@H]2Cc3c(c(nn3c4ccccc4)C)C(=O)C2 C04992924
Cc1cc(c2c(c1)N([C@H]([C@H]3[C@@H]2OCC3)c4cccs4)C(=O)C)C C05050572
c1cc(ccc1Cn2cnc3c(c2=O)cc(cc3Cl)Cl)Cl C00407462
c1ccc(cc1)/C=C/C2C3=C(CCCC3=O)OC4=C2C(=O)CCC4 C03169263
c1c(cc(c(c1Cl)I)Cl)[N+](=O)[O-] C02522759
c1nc(c2c3c(sc2n1)CCC3)N4CCC[C@@H](C4)C(F)(F)F C06786608
Cc1c(c(n(n1)c2ccc(cc2)F)C)/C=C/3\Cc4ccccc4C3=O C07905208
Cc1csc(n1)Sc2c3c4c(sc3ncn2)CCCC4 C07983861
c1ccc(cc1)C2=NN3[C@@H](C2)c4ccccc4O[C@@H]3c5ccsc5 C10215055
C[C@H]1Cc2ccccc2N1C(=O)c3csc(n3)c4ccccc4 C12740551
CC(=O)N(/C=C\1/C(=O)c2ccccc2S1)c3ccc(cc3)Cl C13483313
c1ccc(cc1)C2(CCOCC2)C(=O)N3CCCc4c3cccc4 C16985197
Cc1ccc(cc1C)c2c(n3cc(ccc3n2)Br)C=O C19755180
c1cc(sc1)c2c(c(=O)n3ccsc3n2)c4ccc(cc4)F C00407714
c1ccc2c(c1)CCN(C2)c3c(cc4cccc(c4n3)Cl)C=O C19821791
c1ccc(cc1)[C@H]2C=CSc3n2c4c(c5c(s4)CCCC5)c(=O)n3 C19898696
Cc1cc(c(o1)C)C(=O)c2cc3cc(ccc3o2)Br C20592593
Cc1c2c(n(n1)c3ccccc3)C[C@@H](CC2=O)c4ccc(cc4)F C20632729
Cc1cccc(c1)n2c3c(c(n2)C)C(=O)C[C@H](C3)c4ccccc4 C20632851
c1ccc2c(c1)c(ncn2)Oc3cccc(c3)I C24057692
Cc1cc(nc(c1)N2[C@H](SCC2=O)C34CC5CC(C3)CC(C5)C4)C C28713282
Cc1ccc(cc1F)S(=O)(=O)N2CCCc3c2c(cc(c3)C)F C32435701
Cc1cccc2n1c(c(n2)c3ccc(cc3)Br)CC#N C31921681
CCC(=O)N1Cc2ccccc2-n3cccc3[C@@H]1c4ccc(cc4)C C33274893
Cc1ccccc1C2=N/C(=C/c3ccc(s3)Br)/C(=O)O2 C00478091
Cc1cc(c(c(c1)C)S(=O)(=O)N2CCc3ccccc3[C@H]2C)C C35004988
Cc1c2ccccc2c(nn1)S[C@H]3C(=O)[C@H]4CC[C@@]3(C4(C)C)C C33942153
CN1c2ccc(cc2CC1=O)C(=O)c3ccc(cc3Cl)Cl C37361892
CC[C@@H]1c2ccsc2CCN1C(=O)c3c(ccc(n3)Cl)Cl C37978770
C[C@H]1C(=C2C(=NC(=NC2=O)[C@H](C)Cl)S1)c3cccc(c3)Cl C39572950
C#CCSC1=NC(=O)[C@H]2C(=N1)c3ccccc3CC24CCCCC4 C39707286
C[C@H]1CN(CC(O1)(C)C)C(=O)/C=C/c2ccc(cc2)Br C49179763
C[C@@H]1Cc2ccccc2N1C(=O)c3cc(cnc3Cl)Br C50044302
Cc1ccc(c(c1)C)N(C)C(=O)c2cc(cnc2Cl)Br C50045796
Cc1c(c(n(n1)c2c(cc(cn2)Cl)Cl)C)Br C50594579
CCn1c(c(c2c1cccc2)C3N4CC5(CC(C4)(CN3C5)C)C)C C19318815
C[C@H]1c2ccsc2CCN1C(=O)c3csc(n3)c4ccsc4 C07830767
Cc1ccc2c(c1)nc(s2)/C=C/c3c(nc4n3cc(s4)C)C C58452907
Cn1c(=O)c2ccsc2nc1S[C@@H]3CCCc4c3cccc4 C58986503
CC(=O)C1=NN([C@@]2(S1)c3ccccc3CS2)c4ccccc4 C59449270
C[C@@H]1Cc2ccccc2N(C1)S(=O)(=O)c3ccc(s3)Cl C62104620
Cc1ccc(c2c1N(CCC2)C(=O)c3nc(cs3)C(C)C)F C66786644
C[C@H]1CN(C[C@@H](O1)C)C(=O)c2cc3c(s2)nc4ccccn4c3=O C00426849
C[C@@H](Cn1c2c(nc1Br)n(c(=O)n(c2=O)C)C)Br C04277095
c1ccc2c(c1)c(=O)c3c(o2)C(=O)N([C@@H]3c4cccnc4)c5ccccn5 C02703724
CC(=O)N1CCN(CC1)c2nc3c(ccc(c3s2)OC)OC C05182553
c1cc2c(cc1Br)c(=O)n(cn2)Cc3cc(=O)n4ccsc4n3 C06112383
Cc1cc(=O)n2c3c1cc(c(c3CCC2)C)S(=O)(=O)N4CCOCC4 C04751734
Cc1csc2n1c(=O)c(c(n2)C)S(=O)(=O)N3CCc4ccccc4C3 C06823801
Cc1csc2n1c(=O)c(c(n2)C)S(=O)(=O)N3CCc4c3cccc4 C06823830
Cc1csc2n1c(=O)c(c(n2)C)S(=O)(=O)N3CCCc4c3cccc4 C06823903
c1cnoc1C(=O)N2CCN(CC2)c3nc4c(cc(cc4s3)F)F C10254120
Cc1c(n2ccsc2n1)C(=O)N3CCc4c(c(no4)c5cccc(c5)F)C3 C11819416
C#CCN1C(=O)/C(=C\c2cc(ccc2Cl)[N+](=O)[O-])/SC1=O C12342651
CC(C)n1c(=O)c2c3c(sc2nc1N4CCN(CC4)C(=O)C)CCCC3 C12391659
Cc1cc(c2nncn2n1)N3CCN(CC3)c4cccc(c4)Cl C16622047
Cn1c2c(c3c(cn2)C(=O)CCC3)c(=O)n(c1=O)Cc4ccc(cc4)Cl C19962368
Cc1nnc2n1c3c(c4c(s3)CN(CC4)C)c(=O)n2c5cccc(c5)Cl C20391459
Cc1ccccc1[C@@H]2Cc3c(c(nc(n3)N4CCN(CC4)C=O)C)C(=O)C2 C20672660
Cc1c(sc2c1c(=O)n(c(n2)SCc3nc(no3)C)C)C C29136287
CN(C)C(=O)N1CCN(CC1)Cc2cc3c(c(c2)Cl)OCO3 C30968820
Cc1c2c(ncn(c2=O)C)sc1C(=O)N3CCN(C[C@H]3c4ccccc4)C C30030071
Cc1c(cn(n1)C)S(=O)(=O)n2ccc(n2)c3ccc(cc3)F C36612373
Cc1nc(c2c3c(sc2n1)CCC3)N4CCN(CC4)C(=O)c5ccco5 C00632168
CN1c2ccccc2[C@@]3(C1=O)N(C(=O)CS3(=O)=O)c4ccccc4 C08597527
Cn1c2c(cc3c(n2)C[C@@H](CC3=O)c4ccccc4)c(=O)n(c1=O)C C02325854
CC1(Cc2c(c(nc3c2C4=NC=NC(=S)[C@@H]4S3)N5CCOCC5)CO1)C C38596358
Cc1c2c(sc1Cl)N(C(=O)CN=C2c3ccccc3[N+](=O)[O-])C C39296741
CC1=C2C(=N[C@H]1C(=O)N3CCC[C@H]3c4ccc5c(c4)OCCO5)CCCC2=O C39461911
CC[C@@H]1c2ccsc2CCN1C(=O)C3=CC=CN4C3=NS(=O)(=O)CC4 C39535217
Cn1c(=O)c2ccccc2c(n1)CC(=O)N3CCO[C@H]4[C@H]3CCCC4 C40553835
Cc1cccc2c1ncn(c2=O)CC(=O)N3CCO[C@H]4[C@@H]3CCCC4 C40553917
C[C@H]1COCCN1S(=O)(=O)c2ccc3c(c2)CCCN3C(=O)C C40634381
CC(=O)N1CCc2ccc(cc2C1)S(=O)(=O)N3CCO[C@H]4[C@@H]3CCCC4 C41110000
CN(C)S(=O)(=O)N1CC[C@@H]2[C@H](C1)CCCN2C(=O)C#Cc3ccccc3 C43630501
c1ccn2c(c1)nnc2[C@H]3CCCN(C3)C(=O)[C@@H]4Cc5cc(ccc5O4)Cl C45865591
Cc1ccc2c(c1)CCCN2C(=O)/C=C/c3cn(c(=O)n(c3=O)C)C C48302660
Cc1cn2c(n1)sc(n2)Sc3nnc(o3)C4CCCCC4 C51371975
Cc1ccc(c(c1)C)C(=O)N(C)S(=O)(=O)c2c(noc2C)C C51560285
Cc1c(sc2c1c(ncn2)N3CCC(CC3)C(=O)N4C[C@H](O[C@H](C4)C)C)C C17326544
C[C@@H]1CCC[C@@H](N1C(=O)C2=CC(=NS(=O)(=O)N2C)c3cccs3)C C15673674
C1CCN(C1)C(=O)C(=O)N2CCN(CC2)C(=O)C34CC5CC(C3)CC(C5)C4 C46229784
CC(=C1C(=O)c2ccc3c(c2O1)CN(CO3)[C@H]4CCS(=O)(=O)C4)C C41652140
Cn1ccc2c1cc(cc2)C(=O)/N=C/3\N=N[C@@H](S3)[C@H]4CCCO4 C63795887
Cc1cccc2c1N(CCC2)C(=O)C(=O)N3CCCN(CC3)c4nccs4 C64663306
c1cc2c(c(c1)F)N(CCC2)C(=O)C(=O)N3CCCN(CC3)c4nccs4 C64663308
c1ccc2c(c1)c(=O)cc(o2)C(=O)N3CCN(CC3)c4c(cccn4)Cl C54100565
Cc1ccccc1CN2CCN(CC2)c3c4cnn(c4ncn3)C C12486159
c1ccc2c(c1)OC[C@@H](O2)c3nc(nn3c4ccccn4)C5CC5 C65373884
C[C@@H]1CCN([C@H]2[C@@H]1CCCC2)C(=O)c3ccc(nn3)n4ccnc4 C65489010
c1csc(n1)c2nc3c(n2C[C@H]4CCOC4)ncnc3Cl C66347673
Cc1ccc(c2c1N(CCC2)C(=O)C(=O)N3CCN(CC3)c4nccs4)F C66997170
Cc1cc2c(c(=O)o1)[C@H](C(=C(O2)N)C#N)c3ccc(s3)Br C00714266
Cc1cc([nH]n1)C(=O)N/N=C/c2cc(cs2)Br C04066975
Cc1cccc(c1n2c(cc(c2C)C=C3C(=O)NC(=S)NC3=O)C)C C03904454
Cc1cc(c(n1c2cccc(c2Cl)Cl)C)/C=C/3\C(=O)NC(=O)N3 C04688415
c1ccc(c(c1)/C=C\2/C(=O)NN(C2=O)c3ccc(cc3)Br)O C13477236
Cc1c(cco1)C(=O)NNC(=O)c2cccc(c2Cl)Cl C15894091
c1ccc2c(c1)cc(cn2)c3cc(ccn3)c4cc5c([nH]4)CCNC5=O C16052855
CC(C)N1CC=C2[C@@H](C1)[C@@H](C(C(=C2C#N)N)(C#N)C#N)c3ccsc3 C20458763
c1cnccc1[C@@H]2[C@@H]3CSCC=C3C(=C(C2(C#N)C#N)N)C#N C20598203
C[C@@H](c1ccccc1F)NC(=O)c2c3ccccc3c(=O)[nH]n2 C23544017
Cc1cccc(n1)C(=O)NNC(=O)C23CC4CC(C2)CC(C4)C3 C25121359
c1ccc2c(c1)CCC[C@@H]2NC(=O)c3cc4c([nH]c3=O)CCCC4=O C29571431
Cc1ccc(c(c1)Cl)NC(=O)c2csc(n2)NC(=O)C C32648766
CN1/C(=C\c2ccc(o2)c3ccc(cc3)Br)/C(=O)N=C1N C19770323
Cc1ccsc1[C@H]2[C@H]3CN(CC=C3C(=C(C2(C#N)C#N)N)C#N)C(C)C C34798821
C[C@@H](c1ccc(cc1Cl)Cl)NC(=O)C2=NNC(=O)CC2 C35127412
Cc1c(c(n[nH]1)C)NC(=O)/C=C/c2ccc(o2)Br C35134444
c1c(cc(c2c1OCCO2)Br)CNc3c[nH]nc3 C35763570
Cc1c(cnn1C)[C@H](C)NC(=O)c2cc(c[nH]2)Br C37501133
Cn1cc(cc1C(=O)Nc2ncc(s2)C#CCCO)Cl C37549635
CC(C)(C)Oc1c(ccc(n1)n2cc(cn2)Br)N C38053964
C[C@@H]1CN(C[C@H](O1)C)c2cc(ccc2S(=O)(=O)C(C)C)N C39320764
Cc1ccc(s1)[C@H]2[C@H]3C(=NN=C3OC(=C2C#N)N)c4cccs4 C05075302
CCC1=N[C@H]2C(=N1)[C@@H](C(=C(S2)N)C#N)c3cc(co3)Br C39356272
c1cc(ccc1[C@@H](CN2C(=O)C3(CCCC3)NC2=O)O)Cl C40490033
Cc1c(c(n(n1)Cc2cc3c(c(c2)Br)OCCO3)N)Cl C43667863
C[C@@H]1CC[C@@H]2[C@]([C@]13CC[C@@]4(O3)CC(=O)OC4)(CC[C@@H]([C@@]2(C)CO)O)C C43735341
c1cc(cc2c1cc([nH]2)C(=O)N[C@H]3CCS(=O)(=O)C3)Br C44335406
Cn1c2c(cccn2)nc1c3c(n(c(=S)s3)c4ccccc4)N C44551152
C[C@@H](C(C)C)n1c(nnn1)c2cc(ccc2Br)N C45626353
Cn1cc(cn1)NC(=O)Nc2ccccc2I C48051151
Cc1c(scn1)C(=O)Nc2ccc(cc2C(=O)NC)Cl C48778005
c1cc(c(cc1I)Cl)NC(=O)c2cn[nH]n2 C48892130
C[C@@H](C(=O)NC)n1c(=O)c2c3c(sc2[nH]c1=S)CCCC3 C49100280
c1csc(n1)NC(=O)c2c(c(n[nH]2)C3CC3)Br C49167887
Cn1c(ccn1)CNC(=O)c2ccc(cc2O)Br C49447929
c1cc(sc1c2nc(cs2)C(=O)Nc3cc[nH]n3)Cl C49449425
[H]/N=C/1\C(=N/Nc2cccc(c2)Cl)\C(=NN1c3ccccc3)C C06796149
C=CCN1C(=O)/C(=C\c2cc(c(c(c2)Cl)O)Cl)/NC1=O C00561110
c1ccc(c(c1)CS(=O)(=O)N2CCO[C@@H]3[C@@H]2CCCC3)N C50102581
Cc1cc(ccc1C(=O)N2CCC[C@@H]([C@@H]2C)C)S(=O)(=O)N C50568238
CC1(Cc2c(c(c([nH]2)c3ccc4c(c3)OCCO4)O)C(=O)C1)C C06667789
Cc1c(sc(n1)NC(=O)c2c[nH]c3cc(ccc3c2=O)Cl)C C41055979
Cn1c2c(cn1)[C@@H](CCC2)NC(=O)c3c(c4ccccc4[nH]3)Br C56882256
[H]/N=C\1/NC(=O)/C(=C/2\c3cc(ccc3N(C2=O)C)Br)/S1 C05668780
Cc1cccc(c1NC(=O)N[C@H]2CCS(=O)(=O)C2)C(C)C C58849340
c1cc(c(c(c1)Cl)Cc2nc(on2)c3csc(n3)N)F C62351601
Cc1ccccc1CNC(=O)[C@H]2C(=c3c(=NC2=O)ccs3)O C49409587
c1ccn2c(c1)nc3c2[C@H](CC(=O)NC3)c4ccc(cc4)C#CCCO C65468735
C[C@@H](c1cccc(c1)O)N(C)C(=O)N[C@@H]2CCCc3c2cco3 C67623390
c1ccc2c(c1)NC(=O)[C@@H](S2)CC(=O)Nc3nncs3 C05776607
Cc1cc(nc(n1)NC(=O)Nc2c(n(c(=S)s2)C)C)C C05960967
C[C@H](C(=O)NC(=O)NC)Sc1c2ccsc2ncn1 C06115473
C/C(=N\NC)/[C@]1(N(C(C(=[N+]1[O-])c2ccc(cc2)F)(C)C)O)C C07813295
Cc1cc(c(o1)C)C(=O)NNC(=O)c2ccc3ccccc3n2 C08346433
c1ccc2c(c1)nc3n2[C@@H]([C@@H](C(=O)N3)C#N)c4ccc(cc4)O C09262155
c1cc(cnc1)[C@@H]2c3c(ccc4c3oc(=O)cc4)OC(=C2C#N)N C05799478
c1ccc(cc1)[C@]23C[NH+]4CCN(C2)C[C@@H](C4)[C@]35C(=NC(=O)N5)[O-] C19866125
c1cc(ccc1C2=Nn3c(nnc3SC2)[C@H]4CCCO4)N C20272931
Cc1cc2c(s1)[nH]c(=S)n(c2=O)NC(=O)c3ccoc3C C17055777
Cc1c(c(n[nH]1)C)NC(=O)[C@H]2CCCN(C2)C(=O)C(C)C C36733743
Cc1c(c(on1)C)S(=O)(=O)N2c3ccc(cc3C[C@@H]2C)N C36743596
Cc1cc(n(n1)C)NS(=O)(=O)c2cccc(c2)C#CCO C37577878
C[C@]1(CCS(=O)(=O)C1)n2c(=O)c(c(n2C)C(C)(C)C)N C37760972
CC(C)[C@H](C(=O)N1CCC2(CC1)C(=O)NC(=O)N2)Br C37832754
c1cc2c(c(c1)N)C(=O)N(C2=O)C(=O)c3cc(ccn3)Cl C37976617
c1cnccc1C2=NN=C3[C@H]2[C@@H](C(=C(O3)N)C#N)c4ccsc4 C04166719
CSC1=NC(=O)[C@@H]2[C@H](CC(=O)NC2=N1)c3ccc(cc3)O C39007454
Cc1ccc(o1)[C@@H]2[C@@H]3C(=NC(=N3)c4ccccc4)OC(=C2C#N)N C39253000
C[C@H]1[C@@]2(CCS1)[C@@H]3C(=NN=C3OC(=C2C#N)N)COC C05044853
C1CCC2=N[C@H](C=C2C1)/C=N/NC(=O)[C@H]3[C@@H]4CCCC4=NN3 C39412522
CO[P@@]1(=O)NN2CCc3cc(c(cc3[C@@H]2CO1)SC)O C39464670
Cc1c(c(n[nH]1)C)S(=O)(=O)N[C@H]2CCCc3c2cco3 C40809536
Cc1c(sc(n1)NC(=O)NC[C@H]2CCS(=O)(=O)C2)C C43549513
c1csc(n1)NC(=O)[C@H]2CCCN(C2)C(=O)NC3CC3 C44458555
Cc1cc(no1)CNC(=O)c2c(c(n[nH]2)C)Br C49042762
Cc1c(sc2c1c(nc(n2)CSc3nnc(o3)C)N)C C49957370
CO[C@@H]1CCC[C@H]1n2c(nnn2)c3cc(ccc3Cl)N C50376996
Cc1c(n(c2c1c(ncn2)N)C[C@@H]3CCS(=O)(=O)C3)C C50603723
CN1C(=O)/C(=C/Nc2ccc3c4c2cccc4CC3)/C(=O)NC1=O C09397396
CC[C@H]1CCCN1S(=O)(=O)c2c(nc3n2ccs3)N C50630826
c1cnc(cc1S(=O)(=O)N2CCO[C@H]3[C@@H]2CCCC3)N C50676541
Cc1c(sc2c1c(nc(n2)CN3CCN(C3=O)C)N)C C52886328
Cc1cccc(n1)NC(=O)c2ccc3c(c2)NC(=O)CN3C C54652938
Cc1c(sc(n1)N)C(=O)N2CCN(CC2)c3nccs3 C55170690
C1CCC(C1)N2C(=O)C[C@H](C2=O)Sc3nnc(s3)N C36854566
C[C@]1(CCS(=O)(=O)C1)NC(=O)c2ccc3cn[nH]c3c2 C60481673
CNc1c(cc(cn1)Br)C(=O)Nc2ccon2 C61684757
c1ccc2c(c1)c3c([nH]2)CCN(C3)C(=O)C(=O)Nc4nccs4 C49543671
c1csc(c1C(=O)[O-])NC(=O)N2CC[NH+]3CCCC[C@H]3C2 C62828153
CNC(=O)/C(=C\c1c[nH]nc1c2cc3ccccc3o2)/C#N C63277314
c1cc(oc1)[C@@H]2[C@H]3C(=NN=C3OC(=C2C#N)N)c4cccs4 C04014765
CC(C)(C)C1=NN=C2[C@H]1[C@@H](C(=C(O2)N)C#N)c3ccncc3 C05044930
c1ccc(cc1)[C@H]2C3=C(CCN(C3)C(=O)[C@H]4C=CN=N4)NN2 C63832884
CCn1cc(cn1)NC(=O)c2c(c(n[nH]2)C)Br C64877291
C1CCC(CC1)c2nnc(s2)NC(=O)N3CCC[C@H](C3)O C43602831
Cc1c2c([nH]c1C(=O)NO[C@@H]3CCCCO3)CCCC2=O C65519445
Cc1cc(on1)C(=O)Nc2cc(c(cc2F)F)NC(=O)C C66284370
Cc1c2c([nH]c1C(=O)Nc3cnn(c3)C(C)C)CCCC2=O C66673535
c1cnccc1c2nc3c(c(n2)N[C@@H]4CCCNC4=O)CCC3 C66811190
c1cc(oc1/C=N/N2C(=O)[C@H]3[C@H]4C=C[C@@H]([C@@H]3C2=O)C45CC5)I C04380599
c1ccc(c(c1)C(=O)N2CCC3(CC2)N(CCS3)C(=O)c4ccco4)Cl C04461070
c1ccc2c(c1)C(=O)CC3(O2)CCN(CC3)C(=O)c4ccc(o4)Br C04505633
Cc1nc2c(c(n1)N3CCCCC3)CN(CC2)C(=O)C45CC6CC(C4)CC(C6)C5 C04512226
CN1C(=O)C(=Cc2ccc(o2)c3ccc(cc3)Br)C(=O)N(C1=S)C C00980473
C[C@@H]1CC[C@H]2[C@@]([C@@]13CC[C@@]4(O3)CC(=O)OC4)(CC[C@H]5[C@]2(COC(O5)(C)C)C)C C04731349
c1ccc2c(c1)CCN(C2)C(=O)c3cccn4c3nc5c(c4=O)c6c(s5)CCCC6 C04971741
C[C@H]1CCc2c(sc3c2c(=O)n(cn3)CC(=O)N4c5ccccc5C[C@H]4C)C1 C05318881
c1ccc2c(c1)CCN(C2)C(=O)COc3c4cc(cc(c4ncn3)Cl)Cl C02621056
Cn1c(=O)c2ccccc2c(n1)C(=O)N3CCc4c(ccs4)[C@@H]3c5cccs5 C07947501
c1ccc2c(c1)c(=O)c(co2)/C=C\3/C(=O)OC(=N3)c4ccccc4Br C01511911
c1ccc(cc1)N\2[C@H]3CS(=O)(=O)C[C@@H]3S/C2=N\C(=O)c4ccc(cc4Cl)Cl C09302994
c1cc2c(cc1[C@@H]3CCCN3C(=O)[C@H]4Cc5cc(ccc5OC4)Cl)OCCO2 C10109607
CC(=O)[C@H]1[C@@H](C2([C@@H]3N1c4ccc(cc4C=C3)Cl)C(=O)c5ccccc5C2=O)c6cccnc6 C09273915
CC1(Cc2c(cc3c(n2)ncn(c3=O)Cc4ccc(cc4)Br)CO1)C C13692550
c1ccc2c(c1)c(=O)n3c(n2)sc(n3)COc4ccccc4Br C17079216
Cc1c(sc2c1c(=O)n(c(n2)C)C3CCN(CC3)C(=O)C4CCCCC4)C C19561178
C[C@H]1C[C@@H](CN(C1)C(=O)Cn2cnc3c(c2=O)c(cs3)c4cccs4)C C21895499
c1cc(c(c(c1)Cl)N\2[C@@H]3CS(=O)(=O)C[C@H]3S/C2=N\C(=O)CCl)Cl C32634355
Cn1c2cn(c(c2c(=O)n(c1=O)C)c3ccc(cc3)Br)c4ccccc4 C21174219
Cc1ccc(cc1N2CCN(CC2)C(=O)c3cn4c5c(cccc5c3=O)CC4)Cl C33089045
CN\1C(=CS/C1=C(\C#N)/c2nnc3n2-c4ccccc4SC3)c5ccc(cc5)F C12511872
Cc1ccc2c(c1)c(=O)c(cn2C)c3nc(no3)c4cccc(c4)Br C38487636
C[C@]12C[C@H](CC(C1)(C)C)N(C2)C(=O)Cn3cnc4c(c3=O)cc(cc4Cl)Cl C08401628
Cc1cc(c(o1)C)C(=O)N2CCN(CC2)c3nc4c(c(ccc4s3)Cl)C C36687963
c1cc(ccc1C2=NC(=O)[C@H](C(=C2)c3ccc4c(c3)OCO4)C#N)Br C39338111
Cc1ccc(o1)[C@@H]2[C@@H]3[C@@H](c4cc(ccc4OC3=O)Br)[C@@H]5C(=NC(=O)S5)S2 C39352341
CC(=O)[C@H]1[C@@H](c2cc3c(cc2C(=O)[C@@H]1F)OCO3)c4cccc(c4)I C39483838
c1ccc(cc1)OS(=O)(=O)[C@H]2CC[C@]3(C2)C[C@@H](CN3I)Cl C39507381
Cc1nnc(s1)/N=C/2\N(C(=O)/C(=C/c3ccc(cc3)Br)/S2)C C39866148
c1cc(c(cc1Br)F)C(=O)N2CCC[C@@H]2c3nnc4n3CCCCC4 C40080271
c1cc(c(cc1Br)F)C(=O)N2CCC[C@H]2c3nnc4n3CCCCC4 C40080273
c1ccc2c(c1)CCN(C2)C(=O)c3cnn4c3nccc4c5ccc(cc5)Cl C40426356
c1ccc2c(c1)C[C@H]3[C@@H]2N=C(O3)c4cccc(n4)C5=N[C@H]6c7ccccc7C[C@@H]6O5 C43199393
C[C@@H]1CC[C@@H]2[C@]([C@@]13CC[C@]4(O3)CC(=O)OC4)(CC[C@H]5[C@]2(COC(O5)(C)C)C)C C43867231
CCC(=O)/N=C\1/N([C@@H]2CS(=O)(=O)C[C@@H]2S1)c3c(cc(cc3C)Br)C C16740986
C[C@@H]1CCc2c(sc3c2c(=O)n(cn3)CC(=O)N4CCc5ccccc5C4)C1 C06087800
CCC(=O)/N=C\1/N([C@H]2CS(=O)(=O)C[C@@H]2S1)c3c(cccc3Cl)Cl C32634346
c1ccc(cc1)C(=O)/N=C\2/N([C@@H]3CS(=O)(=O)C[C@@H]3S2)c4ccc(cc4Cl)Cl C32634660
c1ccc(cc1)C(=O)/N=C\2/N([C@H]3CS(=O)(=O)C[C@@H]3S2)c4cccc(c4Cl)Cl C32635029
Cc1ccc(s1)S(=O)(=O)N2C[C@H]3c4ccccc4C(CN3C(=O)C2)(C)C C62190446
c1ccc(c(c1)N2CCN(CC2)C(=O)c3cnoc3c4ccc(c(c4)F)F)F C62633667
C[C@H]1CCC2=C(C1)SC3=NC(=NC(=O)[C@@H]23)c4cc5cc(ccc5oc4=O)Br C08588374
c1ccc2c(c1)CCN(C2)C(=O)CN3c4ccc(cc4-c5ccccc5S3(=O)=O)F C19868998
c1ccc(cc1)C(=O)/N=C/2\N([C@@H]3CS(=O)(=O)C[C@H]3S2)c4ccccc4Cl C32634095
CC(C)C(=O)/N=C/1\N([C@@H]2CS(=O)(=O)C[C@@H]2S1)c3c(cccc3Cl)Cl C05370323
CCC(=O)/N=C/1\N([C@@H]2CS(=O)(=O)C[C@@H]2S1)c3ccc(cc3Cl)Cl C32634719
CC(=O)N1Cc2ccccc2C[C@H]1C(=O)N3CCN(CC3)c4ccccc4Cl C66279908
CCn1cc(cn1)S(=O)(=O)N2CCCc3c2c(cc(c3)Br)F C66584608
c1cc(nc2c1cc(cc2)C(=O)N3CCN(CC3)c4ccc(cn4)Cl)Cl C66941727
Cc1ccc(cc1)Cn2cc(cn2)n3c(nnc3S)c4cnn(c4)C C02808713
CCSc1nc2c(nn1)-c3ccccc3N([C@@H](O2)c4cccnc4)C(=O)C C02470326
CCC(=O)N1c2ccccc2-c3c(nc(nn3)SC)O[C@@H]1c4ccco4 C02470501
Cc1ccc(cc1)n2c3c(cn2)c(=O)n(cn3)CC(=O)N4[C@@H](CCC[C@H]4C)C C01330693
Cc1ccccc1c2nc(no2)CC(=O)N3CCN([C@H](C3)C)C(=O)C(C)C C04923082
Cn1c2ccccc2c(=O)c3c1nc(n(c3=O)Cc4ccco4)c5ccco5 C02364594
Cn\1c2c(ccc(c2s/c1=N\C(=O)CN3C(=O)CCC3=O)Cl)OC C05256787
COC1=N[C@@H](N(N=C1)Cc2ccc(cc2)[N+](=O)[O-])I C05526490
c1ccc2c(c1)cccc2COC(=O)C3=NC=CN4C3=NS(=O)(=O)CC4 C06084984
COc1ccc(cc1OC)S(=O)(=O)n2c3ccc(cc3nn2)Cl C02501043
CCCN(c1nc-2c(s1)CCc3c2cnn3C)C(=O)c4c(noc4C)C C12146062
Cn1c2c(cn1)-c3c(sc(n3)N(C)C(=O)c4cccc5c4nccn5)CC2 C12146141
c1ccc(cc1)n2cc(cn2)/C=C\3/C(=O)OC(=N3)c4ccc5c(c4)OCO5 C12921948
C#CCn\1c2cc3c(cc2s/c1=N\C(=O)C4=COCCO4)OCCO3 C05142899
COc1cc2c(cc1OC)s/c(=N\C(=O)C3=COCCO3)/n2CC#C C05143557
c1cc(=O)n(cc1[N+](=O)[O-])Cc2cc3c(cc2Br)OCO3 C14019368
c1ccc2c(c1)cccc2Cn\3ccs/c3=N\C(=O)Cn4cnc(n4)C#N C14143930
CN(Cc1ccc2c(c1)OCCO2)S(=O)(=O)c3cccc4c3nsn4 C19079232
c1cc(cnc1)c2nc(on2)CCC(=O)N3CCc4c(cc(cn4)Cl)C3 C19341086
COc1ccc(c(c1)OC)[C@H]2Cc3c(cn4c(n3)nc(n4)SC)C(=O)C2 C19816898
C[C@@H](C(=O)N1CCN(CC1)c2nc3nccc(n3n2)C(C)(C)C)Cl C22343307
C/C=C/C(=O)N1CCN(CC1)c2nc3nccc(n3n2)c4cccc(c4)C C23304756
c1ccc2c(c1)nc(s2)CN3CCN(CC3)c4ccc(nc4)[N+](=O)[O-] C23466450
CN(C)S(=O)(=O)c1ccc2c(c1)CCN2Cn3c4ccccc4oc3=O C28068390
CC(C)N1C(=O)/C(=C/c2cccn2c3ccc(cc3)[N+](=O)[O-])/SC1=O C32115679
CN1CCc2cccc3c2[C@H]1CN(C3)S(=O)(=O)c4cccc(c4)[N+](=O)[O-] C33811751
c1cc2c(cc1c3nnc(o3)[C@H]4CCCN(C4)C(=O)C5CCCC5)OCO2 C35596916
Cn1c(=O)c2ccsc2nc1SCn3c(=O)c4ccccc4nn3 C36796207
c1cc(c(cc1C(=O)/N=C\2/N=N[C@@H](S2)C(F)(F)F)Cl)[N+](=O)[O-] C38959207
CC[C@@H]1c2cccn2CCN1C(=O)[C@H]3C=C(N=N3)Cn4cnc5c4cccc5 C39394010
C[C@H](C1=NC(=O)C2=C(CSC2=N1)c3ccccc3)Sc4nnnn4C C39421753
Cc1nc2cc(ccc2s1)OCc3cc(no3)C(=O)N4C[C@H](O[C@H](C4)C)C C14966030
Cc1c2c(c(ncn2)Sc3nnc(n3C)c4ccc(cc4)F)n(n1)C C41683616
c1ccc(cc1)[C@H]2c3cccn3CCN2C(=O)Cn4c(=O)c5ccccc5nn4 C45249505
Cc1c(cn(n1)C)c2ccnc(n2)N(C)C[C@@H]3COc4ccccc4O3 C48134973
CCCC(=O)/N=C\1/N([C@@H]2CS(=O)(=O)C[C@@H]2S1)c3ccc4c(c3)OCO4 C05325357
Cn1c2c(cn1)c(=O)n(cn2)CC(=O)Oc3cc(c(cc3Cl)Cl)Cl C54571177
c1cnccc1c2nnc(o2)C34C[C@H]5C[C@@H](C3)CC(C5)(C4)n6cnc(n6)Cl C02803345
c1cc(ccc1n2cnnn2)OS(=O)(=O)c3ccc(cc3)Br C21821535
c1cc2c(cc1C(=O)Cn3cnc4cc(ccc4c3=O)[N+](=O)[O-])CCC2 C58103888
CN(C)/N=C\1/c2ccccc2N(C1=O)CCN3C(=O)c4ccccc4C3=O C59152193
Cc1cc(c(n1c2ccc(c(c2)Cl)[N+](=O)[O-])C)/C=C(/C#N)\C(=O)N(C)C C59334513
COc1ccc(cc1OC)[C@@H]2CC(=Nc3n2nnn3)c4ccc(cc4)F C01777543
c1ccn2c(c1)nc(cc2=O)CSc3nnc(s3)N4CCOCC4 C63129681
c1ccc(cc1)N2CCN(CC2)Cc3nnc4n3nc(s4)c5ccccn5 C65364375
Cc1cc(ccc1n2c(nc(n2)C)c3ccc(nc3)n4cnnc4)Cl C65491168
C[C@@H]1CCc2ccccc2N1S(=O)(=O)c3cccc(c3)n4cnnn4 C65685342
c1cc(sc1)[C@H]2CCCN2C(=O)c3cc(cc4c3OCCO4)[N+](=O)[O-] C66273505
Cc1nc(on1)[C@H](C)N2CCN(CC2)c3ccnc(n3)c4ccccc4 C66745629
Cc1c(c(n(n1)CN2CCO[C@@H](C2)c3ccc(c(c3)F)F)C)[N+](=O)[O-] C66794781
c1cc(ccc1/C=C/2\C(=O)N3CCCSC3=N2)n4cncn4 C04051253
Cc1c(cnn1[C@@H](C)C(=O)N2CCC3(CC2)OCCO3)Br C02775075
Cc1ccnc(n1)N2C(=O)CC(CC2=O)c3ccc(cc3)OC C01873920
c1ccc(cc1)N\2[C@@H]3CS(=O)(=O)C[C@@H]3S/C2=N\C(=O)[C@@H]4CCCO4 C05201724
c1ccc(c(c1)/C=N/[C@@H]2CS(=O)(=O)C[C@H]2Cl)[N+](=O)[O-] C05897875
c1cc(cc(c1)Cl)N\2[C@H]3CS(=O)(=O)C[C@H]3S/C2=N\C(=O)CC#N C06660154
c1cnn(c1)C(=O)c2cnn3c2nc(cc3C(F)F)C4CC4 C02770985
CC(C)c1nc2c(c(n1)SCC#C)c(=O)n(c(=O)n2C)C C07346966
c1ccc(cc1)c2csc3c2c(ncn3)n4cnnc4C#N C08751766
c1csc2n1c(=O)cc(n2)CN3C(=O)CC4(C3=O)CCCC4 C09683061
C[C@]1(COc2ccccc2O1)C(=O)N3CCC4(CC3)OCCO4 C12295234
c1ccc2c(c1)CCN(C2)C(=O)C3=CN4CCS(=O)(=O)N=C4C=C3 C12816782
Cc1c(c(on1)C)S(=O)(=O)Oc2cccc3c2nccc3 C16089183
Cc1cn2c(=O)c(c(nc2s1)C)S(=O)(=O)N3CCCC3 C20922055
c1ccc2c(c1)C[C@H](O2)C(=O)N3CCN(CC3)[C@H]4CCS(=O)(=O)C4 C14252423
C[C@@H]1C[C@H](CN(C1)C(=O)/C=C/c2cn(c(=O)n(c2=O)C)C)C C29515676
Cc1cc(n2c(n1)nc(=S)n2CN3C[C@H](O[C@@H](C3)C)C)C C16833653
c1cc(cnc1)c2cc(on2)Cn3cnc4ccsc4c3=O C32517920
c1cc(cc(c1)n2cccn2)Cn3cnc4c(c3=O)cccn4 C32541356
Cc1c(c(on1)C)C(=O)N2CCC[C@H]2c3cc(no3)C(C)C C33086800
C[C@@H]1[C@@]2(C3=NC(=[N-])[C@@]2([C@@H]([C@@](O1)(O3)C)c4ccccc4)C#N)C#N C04424943
CN1CCN(CC1)S(=O)(=O)c2c(nc3n2cccc3)Cl C37555194
Cc1ccc(cn1)c2nnc(s2)N(C)C(=O)c3ccccn3 C01348901
c1cc2c(cc1S(=O)(=O)N3CCOCC3)nc4n2CCC4 C02364348
c1ccc2c(c1)CCN2C(=O)CSC3=NC=N[C@H]4C3=NC=N4 C38581711
CC[C@@H](C)[C@@H]1C2=C(CCN(C2)C(=O)[C@@H]3COC(=O)[C@@H]3C)N=N1 C39430730
CCN1[C@H]2C(=NC(=N2)I)C(=O)N(C1=O)CC C39580561
C[C@@H]1CN(C[C@@H](O1)C)C(=O)c2csc(n2)c3cnn(c3)C C40553213
C[C@@H]1COC[C@@H](N1S(=O)(=O)c2ccc3c(c2)CN(CC3)C(=O)C)C C40670594
C1C[C@H](CN(C1)C(=O)C(F)(F)F)C(=O)N2CCC3(CC2)OCCO3 C41231126
Cc1nnc(s1)[C@@H]2CCCN(C2)C(=O)[C@H]3COc4ccccc4O3 C44204435
Cc1c2c(cc(nc2n(n1)C)C3CC3)C(=O)N4C[C@@H](OC[C@@H]4C)C C45449517
C[C@@H]1C[C@@H](C(=O)O1)N2CCN(CC2)c3ncc(cn3)Br C48574203
C[C@@H]1C[C@@H](C(=O)O1)Sc2nnnn2c3ccc(cc3)Cl C49304803
COc1cc2c(cc1OC)CN(CC2)c3cnnc(n3)Cl C51039296
Cc1ccc(o1)/C=C/2\C(=O)N(C(=O)N(C2=O)c3ccccc3)C C59138883
Cc1cccc(c1n2c(nnn2)CN3C[C@H](O[C@@H](C3)C)C)C C60459876
Cc1cc(n2c(n1)ncn2)N(C)Cc3nc4ccccc4s3 C61173653
Cc1c2c(ncn(c2=O)C)sc1C(=O)N3CCN(CC3)C C41293384
c1ccnc(c1)c2c(n3c(n2)sc(n3)c4ccncc4)C#N C62396113
C1CC[C@@H]2[C@@H](C1)N(CCO2)CC(=O)N3CCC4(CC3)OCCO4 C63567778
CC1=C2C(=N[C@H]1C(=O)N3CCN(CC3)c4nccs4)CCCC2=O C64009016
Cc1cc(no1)CN(C)C(=O)[C@@H]2[C@@H](Oc3ccccc3O2)C C48253511
c1cc(c(cc1Cl)F)C(=O)N2CCN(CC2)C(=O)c3cnccn3 C58218555
Cc1csc2c1ncnc2N3CCN4CCN(C(=O)[C@@H]4C3)C C65526825
Cc1nnc(o1)[C@H](C)Sc2nc3ccccc3c(=O)n2C C66408929
c1cc(c2c(c1)OCCO2)[C@H]3CCCN3C(=O)c4cnns4 C66769897
C1CCc2nnc(n2CC1)[C@@H]3CCCN(C3)C(=O)[C@H]4CCOC4 C66898267
C[C@H]1CN(C[C@@H](O1)C)C(=O)C2CCN(CC2)C(=O)[C@@H]3CCOC3 C66916097
C[C@H](C(=O)N1CCO[C@@H](C1)c2ccccc2F)n3cncn3 C67177204
Cc1nc2c(cnn2c3ccccc3)c(=O)n1c4ccccc4 C00064692
c1c(cnc(n1)N2CCC3(CC2)OCCO3)Br C01495460
Cc1nc2c(c(n1)N3CCCCC3)CN(CC2)C(=O)C4CC4 C04239626
c1ccn2c(c1)nc3c(c2=O)CN(CC3)C(=O)C4CCCCC4 C01499454
Cn1cc(c(n1)C(=O)n2cccn2)I C00483565
Cc1nc(c2c3c(sc2n1)COC(C3)(C)C)N4CCOCC4 C03151630
CC(=O)N1CCN(CC1)c2c3c4c(sc3ncn2)CCC4 C02635921
Cc1nc2cccc(c2c(=O)n1c3nnc(s3)C4CC4)F C01638775
Cc1nc(c2c3c(sc2n1)CCC3)N4CCN(CC4)C(=O)C C03367230
Cc1c(c(on1)C)S(=O)(=O)N2CCC[C@H]3[C@@H]2CCCC3 C07307639
[C@H]1(C(=C(C(=O)O1)Cl)Cl)O[C@@H]2C(=C(C(=O)O2)Cl)Cl C08581139
C[C@@H]1C[C@H](CN(C1)C(=O)C[C@@H]2CSc3n2c(=O)ccn3)C C14030929
c1cc2n(c(=O)c1)C[C@H]3C[C@@H]2CN(C3)C(=O)/C=C/c4ccco4 C16036419
CC(=O)c1ccc\2n1CC/C2=C/3\Cn4c(ccc4C(=O)C)C3=O C17166963
c1cc2c(cc1S(=O)(=O)N3CCC(CC3)Cl)OCO2 C19782976
CN(C)c1ccc(cc1)[C@@H]2N3C(=CS2)Sc4n3cnn4 C20745936
Cn1cc(cn1)/C=C\2/C(=O)OC(=N2)c3ccc4ccccc4c3 C21781940
Cn1cc(c(=O)n(c1=O)C)/C=C/c2nc3ccccc3s2 C25251339
Cc1cc2nn(c(=S)n2c3c1cccc3)CN4CCOCC4 C25266421
Cc1cc2cccc(c2nc1)S(=O)(=O)N3C[C@H](OC[C@@H]3C)C C28058206
C[C@@H]1CCc2c(sc3c2c(=O)n(cn3)[C@@H]4CCN(C4=O)C)C1 C32553528
c1ccc\2c(c1)CN(/C2=N\C(=O)c3cccs3)c4ncccn4 C26531028
Cc1c(c(n(n1)C)C)C(=O)C(=O)N2c3ccccc3C[C@H]2C C32901318
C[C@H]1CN(C[C@H](O1)C)C(=O)[C@@H]2CSCN2C(=O)C=C(C)C C35197103
Cc1c(cnn1c2ccc(cc2)Cl)C(=O)N3CCN(CC3)C C35805832
C1CC[C@H]2[C@@H](C1)CCCN2C(=O)CN3C(=O)[C@@H]4CC=CC[C@@H]4C3=O C36844236
Cc1cc(n(n1)C(=O)Cn2c(c(c(n2)C)Br)C)C C04988382
C[C@@H]1Cc2ccccc2N1C(=O)Cn3cnc4ccccc4c3=O C03245357
C[C@H]1c2cccc(c2O[C@H]1C(=O)N3CCC4=C(C3)CN=N4)F C39379672
CC(C)[C@@H]1Cc2c(cc3c(n2)S[C@@H]4C3=NC=NC4=O)CO1 C39958245
c1c(cnc(c1F)N2C(=O)C3=C(S2(=O)=O)CCCC3)F C40865599
c1cc2cc(oc2c(c1)Cl)C(=O)N3CCC4(CC3)OCCO4 C41331891
C[C@H](c1ccc(o1)C(=O)N2CCC3(CC2)OCCO3)Cl C41688143
c1c(cnc(c1[N+](=O)[O-])N2CCSCC2)Br C42376772
C[C@@H]1COCCN1C(=O)/C=C/c2c(nc3n2ccs3)Cl C46259381
c1cscc1c2nc(cs2)C(=O)N3CCCS3(=O)=O C48762553
c1cc(ccc1n2cc(nn2)C(=O)N3CCSCC3)Cl C57511400
C1CCCN(CC1)C(=O)C2CCN(CC2)C(=O)[C@@H]3CCCO3 C59760228
CC1(COCCN1C(=O)/C=C/c2ccc3c(c2)OCCO3)C C60542682
Cc1c(nc(s1)N2C(=O)[C@H]3CC=C(C[C@H]3C2=O)C)C(=O)C C00611661
C[C@H]1[C@H]2[C@H](CC(=C3[C@H]([C@H]2OC1=O)C(=CC3=O)C)C)OC(=O)C C06018863
c1ccc2c(c1)[C@H](CCO2)C(=O)N3CCC4(CC3)OCCO4 C62633055
Cn1cc(c(n1)c2cccnc2)C=C3C(=O)c4ccccc4C3=O C63274997
c1cc(sc1)C2=C3C(=N[C@@H](S3)N4CCCC4)C(=O)N=N2 C63764101
C[C@H]1[C@H]2[C@H](CC(=C3[C@@H]([C@H]2OC1=O)C(=CC3=O)C)C)OC(=O)C C06018863
C[C@@H]1C[C@H](N(c2n1ncc2)C(=O)c3ccc(c(c3)F)N(C)C)C C65851665
Cc1nc(cn1C)S(=O)(=O)N2CCC3(CCCCC3)CC2 C66103131
CC(=O)N1CCN(CC1)C(=O)c2cnc(s2)c3cccs3 C66590286
C[C@H]1CCCN(C1)C(=O)C2CCN(CC2)C(=O)[C@@H]3CCOC3 C66916384
Cn1c2c(cn1)c(=O)n(cn2)Cc3ccc(s3)Br C67006793
c1c(c(c(c(n1)C(Cl)(Cl)Cl)Cl)Cl)Cl C01462857
c1ccc(c(c1)/C=C/2\CS/C(=C/c3ccccc3Cl)/C2=O)Cl C03118268
Cc1ccccc1[C@@H]2c3ccsc3CCN2C(=O)C4CC4 C00319392
c1ccc(cc1)c2nc(cs2)c3ccc(cc3)Br C00479929
c1ccc2c(c1)C[C@@H]3[C@@H]2Sc4c(sc(=O)s4)S3 C00071415
c1cc(ccc1c2c3cc(sc3no2)I)Cl C03407914
Cc1cccc2c1nc(c3c2S[C@@H](C3)C(Cl)Cl)C C00079797
CC1C/C(=C/C=C(Cl)Cl)/C(=O)/C(=C\C=C(Cl)Cl)/C1 C04532438
c1ccc(cc1)[C@@H]2[C@@H]3N2c4ccccc4N=C3c5ccccc5 C05023995
Cc1c2c(c3cccc(c3n1)Cl)O[C@H](C2)[C@](C)(Cl)Br C00759539
CN1c2ccccc2[C@@H](C=C1c3ccccc3)c4ccccc4 C05329043
CC(=O)c1cccc2c1c(ccc2)I C05481287
c1cc(ccc1S(=O)c2ccc(cc2)Br)Br C03163750
c1c(c(nc(c1Cl)Cl)C(Cl)(Cl)Cl)Cl C05783877
C[C@]12C[P@](=O)(C[C@@H]1c3ccccc3[C@@H]2c4ccccc4)c5ccccc5 C05852960
c1csc(c1Br)C(=O)c2c(ccs2)Br C05949487
c1cc(ccc1Cn2ccc3c2ccc(c3)Br)Cl C06970566
Cc1ccc(n1c2ccc(cc2C)I)C C08413368
c1cc(c(c(c1)F)[C@H]2n3c4cc(ccc4nc3CS2)Cl)F C13222659
c1ccc2c(c1)CCN(C2)Cc3ccccc3Br C19537259
Cc1nc(c(s1)CCl)c2ccc(cc2)Br C20184736
c1ccc(cc1)Cc2nc3c(c4c(s3)CCC4)c(n2)Cl C21054342
CCCc1cc(c2ccc(cc2n1)Br)Br C36075514
CC(=O)c1ccc(s1)c2ccccc2I C36927481
C[C@H]1C[C@H]1C(=O)c2cc(sc2Br)Br C37379934
Cc1ccc(c(c1)Cl)n2c3cccc(c3nc2CCl)F C37422539
c1c2cc3c(nc2c(cc1Br)Br)CCC3 C04051027
Cc1c(nc2ccc(cc2c1Cl)I)C C37947761
CC(=O)c1c(c(c(s1)Br)Br)Br C39296080
CS[C@@H]1CCC[C@@]2(N1Cl)CCC[C@@H](C2)I C39524280
CS[C@H]1CCC[C@@]2(N1Cl)CCC[C@@H](C2)I C39524281
CS[C@H]1CCC[C@]2(C1)CCC[C@@H](N2Cl)I C39524535
CS[C@@H]1CCC[C@]2(N1Br)CCC[C@@H](C2)Cl C39525125
CO[C@H]1CCC[C@@]2(C1)CCC[C@@H](N2I)F C39526038
c1ccc(cc1)n2cc(c(c2)I)Br C39540746
c1cc(sc1[C@@H](c2cc(cnc2)Br)Cl)Cl C40272625
c1c(c(sc1Br)Br)[C@H]([C@@H]2CCCO2)Cl C40274762
Cc1ccc(cc1C)[C@@H](c2cc(cnc2)Br)Br C40278574
c1cc(sc1)[C@@H](c2cc(cnc2)Br)Br C40282313
C[C@H]1Cc2cc(ccc2O1)[C@H](c3cccs3)Br C40289285
c1cc(sc1[C@@H](c2ccncc2)Br)Br C40290286
c1cc(c(c(c1)Br)C(=O)C(F)(F)F)Br C40571864
Cc1cc(c(c(c1C)c2csc(n2)Br)C)C C41485994
c1cc(cc2c1ccnc2I)Br C44628841
c1ccc2c(c1)cc(cn2)c3ccc(cc3F)Br C45028367
c1cc(sc1C(=O)c2cc(sc2Cl)Cl)Cl C51171260
Cc1ccc(c(n1)C)[C@H](c2ccc(s2)Br)Br C55331599
c1cc(c2cccnc2c1)[C@H](c3ccc(s3)Cl)Br C61418214
c1cc(ncc1Br)[C@@H](c2c(cc(cc2F)F)F)Cl C61870551
c1ccc2c(c1)c(cs2)[C@H](c3ccc(cn3)Br)Cl C61870613
Cc1cc2c(o1)-c3c4cc(cc(c4oc3CC[C@@H]2C)Br)Br C00854339
Cc1c(sc2c1c(ncn2)SCc3ccc(cc3)Br)C C00952382
c1ccc(c(c1)/C=C(/C#N)\c2nc(cs2)c3ccc(cc3)F)Br C04174979
CC(C)Cn1c2c(c(=S)nc1c3ccc(cc3)Br)CCCC2 C00950172
Cc1nc2c(c3c(s2)CCC3)c(n1)SCc4ccc(c(c4)Cl)Cl C03267076
c1ccc(cc1)N2C(=O)/C(=C\C=C\c3ccc(cc3)Br)/SC2=S C04524142
c1cc(cc(c1)Br)N2[C@@H](CC(=N2)c3cccs3)c4cccs4 C04578213
Cc1ccc2c(c1)-c3c(ssc3=S)C(N2C(=O)Cc4cccs4)(C)C C01050182
c1ccc(cc1)N2C(=O)CCC(=N2)c3c(c(c(s3)Cl)Cl)Cl C04724889
CC1(c2ccccc2N([C@@]13C=Cc4cc(cc(c4O3)Br)C=O)C)C C01878648
c1ccc(cc1)N2[C@@H](N3CCCN3C2=S)c4c(cccc4Cl)Cl C02325049
Cc1c(sc2c1c(=O)n3c(n2)S[C@@H]([C@@H](C3)Br)c4ccccc4)C C04942573
Cc1c(nc(s1)/C(=C/c2ccc(cc2)Br)/C#N)c3ccccc3 C04996473
Cc1ccc(cc1)c2nc(on2)c3ccc(cc3)I C01179103
C[C@H]1[C@@H]([P@@](=O)([C@@H](CC1=O)c2ccccc2)c3ccccc3)c4ccccc4 C05377104
c1cc(ccc1/C=C/C(=O)c2ccc3c(c2)CCCO3)I C05944501
Cc1c(sc2c1c(=O)n3c(n2)/C(=C\c4ccc(cc4)C(C)(C)C)/CC3)C C07778335
C[C@H](c1ccccc1)N2C(=O)/C(=C/c3ccc(cc3)Br)/SC2=S C09434458
Cc1cc(c2c(c1)c(cc(=O)o2)c3cc4cc(ccc4o3)Br)C C11869683
CC1(c2ccccc2N([C@@]13CC(=NO3)c4cccc(c4)Br)C)C C12618219
Cc1ccc(cc1C)/N=C/c2cc(n(c2C)c3ccc(cc3)Br)C C03193035
Cc1cccc(c1C)/N=C/c2cc(n(c2C)c3ccc(cc3)Br)C C03193072
c1cc(sc1)c2csc(n2)/C(=C\c3ccc(cc3)Br)/C#N C16134234
CN(Cc1ccc(s1)Br)C(=O)c2ccc(cc2Cl)Cl C18107727
COc1ccc(cc1/C=N/c2ccc(cc2)I)Br C01054270
Cn\1c2ccc(cc2s/c1=N\C(=O)Cc3ccc(s3)Cl)Cl C10060970
c1cc2c(ccc3c2c(c1)C(=O)N3C(=O)c4cccs4)I C27302922
Cc1cc(c(o1)C)c2cc(c3c4c(sc3n2)C[C@H](CC4)C)c5ccco5 C07148386
Cc1ccc(cc1Cl)n2c3ccc(cc3nc2CCl)Br C36898241
c1cc(cc(c1)Br)n2c3ccc(cc3nc2CCCl)Br C36910370
Cc1cc(ccc1n2c3c(cccc3Cl)nc2[C@@H](C)Cl)Br C36910556
Cc1ccc(cc1F)n2c3ccc(cc3nc2CCCl)Br C36910768
Cc1ccc(c(c1)Br)n2c3c(cccc3Cl)nc2[C@H](C)Cl C36911401
Cc1ccc2c(c1)nc(n2c3cc(ccc3C)Br)[C@@H](C)Cl C37369042
CS(=O)(=O)c1ccc(cc1)c2cc(sc2c3ccc(cc3)F)Br C01532333
c1cc(ccc1C2=NC(=S)N=C2c3ccc(cc3)Br)Br C01512229
Cc1cc2c(c(c1Cl)C)c(co2)CC(=O)N3CCCc4c3cccc4 C39892974
COc1cc(c(c(c1)F)[C@@H](c2ccc(o2)Br)Br)F C40278375
c1cc(ccc1CBr)c2nc3cc(cc(c3o2)Cl)Cl C45923118
CN(Cc1cccc(c1Cl)Cl)C(=O)c2c(ccs2)Br C48502221
c1ccc(c(c1)OC(=O)c2c(ccs2)Br)I C48527293
c1cc(ccc1C2=C(N=C(C2)c3ccc(cc3Cl)Cl)c4ccncc4)F C52617614
c1ccc(c(c1)[C@H](C#N)C(=O)c2ccccc2Br)Br C55333921
Cc1cccc2c1n(/c(=N\C(=O)c3ccc(s3)Br)/s2)C C17135816
Cc1ccc(cc1C)/N=C/c2c(n(c(c2Br)C)c3ccccc3)C C59104979
c1cc(cc(c1)Br)/N=C/c2cccn2c3ccc(cc3)Br C59248187
c1cc(cc(c1)Cl)N2C(=O)/C(=C/c3ccc(s3)Br)/SC2=S C59397066
Cc1ccc(c(c1)C)/N=C/c2cc(c(c(c2)Br)OC)Br C05379853
c1cc2c(ccc-3c2c(c1)-c4c3ccc(c4)[N+](=O)[O-])I C04566551
c1cc(cc(c1)Br)[C@H]2CN(CCO2)Cc3ccc(s3)Cl C60320888
c1c(cnc(c1C=O)Br)Br C03880812
Cc1nc2ccc3c(c2s1)ccc4c3sc(n4)C C00189534
c1cc(nc2c1ncc3c2ccs3)Br C00334530
Cc1nc2c(c(cs2)c3ccccc3)c(n1)Cl C03412899
c1cc(ccc1c2ccc(nn2)Cl)Br C01437382
Cc1cc2cc(ccc2o1)I C04208875
Cc1c(cc(s1)c2cscn2)Br C02534185
Cc1nc(cs1)c2ccc(s2)Br C00158870
C[C@@H]1CC[C@H](c2c1cnn2c3ccccc3)C(C)C C00387839
CC1([C@@H](C1(Br)Br)OC)C C05031303
c1cc2c(ccc3=CC(=O)C=Cc32)c4c1=CC(=O)C=C4 C01759419
c1ccc(cc1)[S@](=O)[C@@H]2Cc3ccccc3[C@@H]2Cl C05438799
CC1(C(=C[P@](=O)(O1)c2ccccc2)Br)C C05734228
C1CC[C@@]23C=CC=C[C@]2(C1)CS(=O)(=O)[C@@H]3Cl C05105849
CC1=C(CS(=O)(=O)[C@@](C1)(c2ccccc2)Cl)C C04114131
Cc1cc(cc2c1nc(c(c2)C(=O)C)Cl)Cl C11727601
c1c(c(c(cn1)Cl)I)Cl C02243486
Cc1ccc2ccc3ccc(nc3c2n1)CBr C13213561
c1cc(ccc1c2c(scn2)c3ccncc3)F C13444986
c1c(cnc(c1Br)F)Br C15442704
c1cc(c(cc1Br)S(=O)=O)Br C17111417
C[P@@]1(=S)CC[C@H]2[C@@H]1CCC3=C2CCC(=O)C3 C17130786
c1cc(cc(c1)Br)c2ccc(nn2)Cl C26420461
c1cc(cc(c1)I)C2OCCO2 C34874928
c1ccn2cc(nc2c1)c3ccc(cc3)Br C00061866
c1ccc2c(c1)CCN2C(=O)/C=C/c3cccs3 C00457757
CSc1cc2ncc(n2c(c1)Br)F C39460079
CO[C@H]1C[C@]2(CC[C@@H](C2)Br)N(C1)Cl C39506001
CO[C@@H]1C[C@@]2(CC[C@@H](C2)Br)N(C1)Br C39506562
CO[C@@H]1C[C@]2(CC[C@@H](C2)Br)N(C1)Br C39506564
CO[C@@H]1CC[C@]2(C1)C[C@@H](CN2Br)Br C39506804
CO[C@H]1CC[C@@]2(C1)C[C@@H](CN2I)F C39507295
CO[C@H]1CC[C@]2(C1)C[C@@H](CN2I)F C39507297
C1C[C@H]([C@@]2(CC[C@@H](C2)F)N(C1)F)Br C39512275
C1C[C@H]([C@@]2(CC[C@@H](C2)F)N(C1)Cl)Br C39512309
CO[C@H]1CCCN([C@@]12CC[C@@H](C2)Cl)Br C39512607
C1C[C@H](C[C@]2(C1)CCC[C@@H](N2F)Br)F C39523867
CCn1cc(c(c1)I)SC C39540473
C1C(=CN=C2C1=C(C=N2)I)Br C39957454
Cc1ccc(s1)[C@@H]([C@H]2CCCO2)Br C40278646
Cc1c(c(n(n1)c2ccccc2Cl)C)CCl C41325004
Cc1cc(ccc1F)c2csc(n2)Br C41405688
Cc1c2c(c(c(c1Cl)C)Br)ocn2 C41569182
c1cc(nc(c1)Br)c2ccc(c(c2)F)F C44120312
CN1c2ccccc2S[C@H]3[C@@H]1C=C(C=C3)CC#N C48024925
c1ccc(c(c1)n2ccnc2Br)Cl C57545328
C1C[C@@]2(C(=C([C@]1(S2(=O)=O)Cl)Cl)Cl)Cl C26958237
c1ccc2c(c1)CCC[C@H]2c3nc(cs3)CC#N C63158668
C[C@@H]1c2ccsc2CCN1C(=O)[C@H]3CCC=CC3 C52988377
C1C[C@H]2C[C@@H]1C[C@@H]2C(=O)N3CC4C[C@H]5C[C@@H](C4)CC3C5 C65813963
C[C@@H]1CC[C@@H]2[C@@]([C@@]13CC[C@]4(O3)CCOC4)(CC[C@@H]([C@@]2(C)CO)O)C C03881353
c1cc(sc1[C@@H]2C(=C(OC3=C2C(=O)CCC3)N)C#N)Br C00682750
c1ccc2c(c1)cccc2NC3(C(=O)c4ccccc4C3=O)O C03147879
c1c(cc(cc1Cl)Br)c2c[nH]c(=O)[nH]c2=O C00334579
c1ccc(cc1)N2C(=O)CC(=C2N)c3nc4ccccc4s3 C03223760
c1cc(c(cc1Br)[C@H]2CC(=NN2)c3ccoc3)O C04275486
COc1cc(cc(c1O)Cl)/C=C/2\C(=O)NC(=S)S2 C03208908
C[C@H]1CC[C@H]2[C@@]([C@@]13CC[C@]4(O3)CCOC4)(CC[C@H]([C@@]2(C)CO)O)C C00518402
c1ccc2c(c1)CCN(C2)c3ccc(nn3)c4cccc(c4)N C11567972
Cc1ccc(cc1)n2c(cc(c2C)/C=C/3\C(=O)NC(=S)N3)C C00295178
Cc1c2c(n[nH]1)C[C@]([C@H]([C@@H]2c3ccccc3F)C(=O)C)(C)O C05062075
Cc1cc(nc2c1c3c(s2)C(=O)N[C@@H](N3)c4cccs4)C C09549862
Cc1cc(cc2c1oc(=O)c(c2)C(=O)N)I C15009525
c1cc2c(cc1C(=O)c3c4c(sc3N)CCCC4)OCCO2 C19776254
Cc1c2c(n[nH]1)C[C@@]([C@H]([C@H]2c3ccccc3F)C(=O)C)(C)O C19808823
c1cc(sc1[C@H]2[C@H]3CSCC=C3C(C(=C2C#N)N)(C#N)C#N)Cl C04453600
c1cc(ccc1n2nc3ccc(c(c3n2)Br)N)Cl C20134547
c1cc(=O)[nH]cc1C(=O)Nc2cc(c(cc2Cl)Cl)Cl C20306828
c1ccc(c(c1)c2nnc3n2cc(cc3N)Br)F C31863190
c1ccc(c(c1)c2cc(n(n2)c3ccncc3)N)Br C35779567
Cc1cccc(c1)c2nnc3n2cc(cc3Br)N C36252112
c1cc(ccc1c2c(n3c(csc3n2)c4ccncc4)N)F C36290413
C[C@H](c1cccnc1)n2c3ccc(cc3nc2N)Br C36899772
Cc1c(n(c2c1c(ncn2)N)c3ccccc3Br)C C36938984
c1cc(cnc1)c2c(c(on2)N)c3ccc(cc3)Br C37350099
c1cc(ccc1c2c(noc2N)c3ccncc3)Br C37350101
Cn1c(c(c(n1)c2ccco2)c3cccc(c3)Br)N C37409263
Cc1ccc(s1)S(=O)(=O)N2CCc3c(cccc3N)C2 C38032773
c1cc2c(cc1Br)c(c(cn2)N)n3cc(cn3)Cl C38053193
C[C@@H]1CC=C2[C@H](C1)[C@@H](C(C(=C2C#N)N)(C#N)C#N)c3cccs3 C04102994
C1/C(=C/2\C=C(C=CC2=O)Cl)/NO[C@]1(C(C(F)F)(F)F)O C01409892
c1cc(cc(c1)N)c2nccn2c3c(cc(cn3)Cl)Cl C40516861
Cc1c(n2c(c(nc2s1)c3ccc(cc3)F)N)c4ccco4 C40707657
CN(c1ccncc1N)C(=O)c2ccc(s2)Br C42140476
c1cc(c(cc1N)Br)Oc2ccc3c(c2)OCO3 C43597690
C[C@@H](c1ccco1)n2c(c(cn2)I)N C43666725
C[C@H](c1ccco1)n2c(c(cn2)I)N C43666726
CN(c1ccccn1)C(=O)c2cc(ccc2Br)N C45622977
Cc1c(c(n(n1)c2c(cccn2)C(=S)N)C)Br C50593259
C[C@@H]1c2ccsc2CCN1Cc3nc(c4ccsc4n3)N C50814994
c1cc(ccc1c2nnc3n2c(cs3)c4ccc(cc4)F)N C58021269
Cc1c(n2c(nnc2s1)c3cccc(c3)N)c4ccccc4 C58021283
c1cscc1[C@@H]2CCCN2C(=O)c3cc(c(cc3Br)F)N C61079965
Cn1c(c(c(n1)c2ccccn2)c3ccc(cc3Cl)Cl)N C61125720
c1ccnc(c1)c2c(c(on2)N)c3ccc(cc3)Br C61125770
c1cc(ccc1[C@H]2c3c[nH]nc3NC(=O)CS2)Br C20732059
c1c(cc(c(c1c2ncno2)N)Br)Br C62825249
Cc1nnc(n1C)c2cc(cc(c2N)Br)Br C62825291
c1c(cc(c(c1F)F)F)C(=O)Nc2ncc(s2)C#CCO C63008345
c1cc(ccc1n2c3c(c(=O)[nH]c(=S)[nH]3)sc2=S)Cl C15828633
c1ccc2c(c1)nc(s2)C(=O)CBr C00158623
Cc1c(c(c(s1)C)I)c2ccncn2 C00480745
c1(c(nc(nc1Cl)Cl)C(F)(F)F)Cl C01575040
C1COC2(O1)C(=C(C(=C2Cl)Cl)Cl)Cl C03137071
Cc1c(c(n(n1)C)Br)Br C03124162
C1[C@@H]([C@H](CS1(=O)=O)Cl)C(Cl)(Cl)Cl C03076803
C1COCCN1c2c(c(=S)ss2)Cl C15083201
CC(=O)N1[C@@H]2CCCC[C@H]2S[C@H]3[C@@H]1CCCC3 C16034656
c1c(c(cc(c1F)F)F)C(=O)CBr C16125724
c1cc2cc(cnc2c(c1)F)I C19721643
CC(C)Cc1nc(c2n1cccc2)Br C20263930
c1ccc(cc1)S(=O)(=O)[C@@H]2C=Cc3c2cccc3 C21984585
Cc1c(n2cc(ccc2n1)Br)CCl C31920893
Cc1ccsc1C(=O)N2c3ccccc3C[C@H]2C C36718639
Cc1ccc(cc1)n2c(c(c(n2)C)CCl)Cl C36930294
CC(=O)c1ccc(s1)c2cccc3c2ccnc3 C37373231
Cc1c(c(n(n1)c2ccccc2)C)C#CCCCl C37543728
CC(=O)N1[C@@H]2CCCC[C@H]2S[C@@H]3[C@@H]1CCCC3 C04337471
c1ccc2c(c1)ncc(n2)I C38241212
CSC1=NC(=S)C2=C3CCCC[C@H]3SC2=N1 C38932891
C1=C(S[C@H]2[C@@H]1SC(=C2Cl)C(=O)Cl)Cl C39295416
c1cc(sc1)C2=CC(=NC(=S)[C@@H]2C#N)C3CC3 C39365019
CSc1cnc2n1c(cc(c2)F)Br C39463015
CS[C@@H]1C[C@]2(CC[C@@H](C2)Br)N(C1)F C39505480
CO[C@H]1C[C@@]2(CC[C@@H](C2)I)N(C1)Cl C39506003
CO[C@H]1C[C@@]2(CC[C@@H](C2)Br)N(C1)Br C39506563
CO[C@@H]1CC[C@@]2(C1)[C@@H](CCCN2Cl)Br C39511087
CO[C@@H]1CC[C@@]2(C1)[C@@H](CCCN2Br)F C39511123
CS[C@@H]1CC[C@]2(C1)[C@@H](CCCN2SC)Cl C39511442
CO[C@H]1CCCN([C@@]12CC[C@@H](C2)F)Br C39512327
CCO[C@H]1CC[C@]2(C1)[C@@H](CCCN2Cl)Cl C39513344
CO[C@@H]1CCC[C@]2(N1Cl)CCC[C@@H](C2)Cl C39524222
CO[C@H]1CCC[C@@]2(C1)CCC[C@@H](N2Cl)Cl C39524421
C1C[C@@H](C[C@]2(C1)CCC[C@@H](N2Br)F)F C39525243
c1cc(sc1)c2c3c(nc(c2C#N)Cl)CCC3 C41349523
Cc1cc2c(n1c3ccc(c(c3)F)F)CCCC2=O C41686774
C/C(=C/C#N)/c1cc2cc(ccc2o1)Br C43559107
c1ccc2c(c1)C[C@H]([C@@H]2Cl)[C@@H]3CCS(=O)(=O)C3 C43662384
C1CC[C@H]([C@@H](C1)[C@@H]2CCS(=O)(=O)C2)Br C43663437
C1C[C@@]23CC=C([C@]2(C1)[C@H](C=C3C#N)Br)C#N C44544665
CC1(C2(O1)[C@@H]3CC[C@H]2c4c3c(c(c(c4F)F)F)F)C C45071216
c1cc2c(cc1[C@H]([C@@H]3CCOC3)Cl)CCCO2 C48629957
c1cc2c(cc1[C@H]([C@H]3CCOC3)Cl)CCCO2 C48629959
C[C@@H]1C[C@H]1n2c3cccc(c3nc2[C@@H](C)Cl)F C52295142
Cc1c(sc(n1)c2ccccn2)Br C57539873
Cc1c(nc(s1)Br)c2cccs2 C57546726
C[C@@H]1CS/C(=N\[C@@]2([C@@H]3CC[C@@H](C3)C2(C)C)C)/O1 C05722256
c1cc(sc1)/C=N/c2c(c3c(s2)CCC3)C#N C13116067
c1c2c(c(c(c1Br)Cl)Cl)ocn2 C62540412
c1cc(c(cc1Br)Cn2ccnc2)F C65532380
Cc1c(c(c2cc(ccc2n1)Cl)c3ccccc3)C4=NN([C@@H](C4)c5ccccc5F)C(=O)CCC(=O)[O-] C09008154
COc1ccc(cc1Br)CSc2nc3cc(ccc3c(=O)n2CC=C)C(=O)[O-] C13016378
c1cc(c(c(c1)Cl)CSc2nc3cc(ccc3c(=O)n2C[C@H]4CCCO4)C(=O)[O-])Cl C13052673
C[C@@H]1CCc2c(sc3c2c(=O)n(c(n3)Sc4c(cccn4)C(=O)[O-])CCc5ccccc5)C1 C13091019
c1ccc(c(c1)C(=O)c2ccc(c(c2)[N+](=O)[O-])Sc3c(c(c(c(c3F)F)F)F)F)C(=O)[O-] C13180970
Cc1cccc(c1)c2nnc(n2CCC(=O)[O-])SCc3cc4ccc(c(c4nc3Cl)C)C C13198903
CCn1c2ccc(cc2nc1CSc3nnc(o3)c4c(c5ccccc5s4)Cl)C(=O)[O-] C13218332
C=CCn1c(=O)c2ccccc2n3c1nnc3SCc4c5c(cccc5sc4C(=O)[O-])F C13253666
CC(C)[C@H](C(=O)[O-])n1c(nnc1SCCOc2cc(ccc2Cl)Cl)c3cccs3 C13272021
c1ccc(cc1)n2c(=O)c3c(csc3nc2SCc4ccc(cc4)C(=O)[O-])c5ccco5 C13354647
CC[C@H](C)c1ccc(cc1)n2c(=O)c3ccc(cc3nc2SCc4c(cco4)C(=O)[O-])Cl C13395234
Cc1ccccc1n2c(=O)c3c(csc3nc2SCc4c(cco4)C(=O)[O-])c5ccccc5 C13397864
CC(C)c1ccc(cc1)[C@H]2C(=C(C(=O)N2c3nccs3)[O-])C(=O)c4ccc(cc4)OC(C)C C09065527
Cc1cc(ccc1C(=O)C2=C(C(=O)N([C@@H]2c3ccc(cc3)Br)CCCOC)[O-])OCC(C)C C09123638
CC(C)(C)c1ccc(cc1)[C@@H]2C(=C(C(=O)N2c3nc4ccc(cc4s3)OC)[O-])C(=O)c5ccccc5 C09271528
CCc1ccc2c(c1)sc(n2)N3[C@H](C(=C(C3=O)[O-])C(=O)c4ccco4)c5cccc(c5)OC C13549015
CCOc1cc(ccc1OC(=O)c2ccccc2I)/C=C\3/C(=NC(=S)S3)[O-] C22064870
CCOc1cccc(c1)[C@H]2C(=C(C(=O)N2c3nc4ccc(cc4s3)Cl)[O-])C(=O)c5cccs5 C33481065
CCOc1cccc(c1)[C@@H]2C(=C(C(=O)N2c3nc4ccc(cc4s3)C)[O-])C(=O)c5ccc(o5)C C33551938
CCc1ccc(cc1)[C@H]2C(=C(C(=O)N2c3nc4ccc(cc4s3)C)[O-])C(=O)c5ccc(cc5)OC C33591340
Cc1ccc2c(c1)sc(n2)N3[C@H](C(=C(C3=O)[O-])C(=O)/C=C/c4ccccc4)c5ccc(cc5)C(C)(C)C C35421539
Cc1ccc2c(c1)sc(n2)N3[C@@H](C(=C(C3=O)[O-])C(=O)/C=C/c4ccccc4)c5cccc(c5)OC C35421576
CC(C)(C)c1ccc(cc1)c2nnc(n2c3ccccc3)SCc4cc(nc(n4)SC)[O-] C09127893
CC1=C([C@H](N2C(=CSC2=N1)/C=C(/N(C)C3CCCCC3)\[O-])c4ccccc4)C(=O)OC(C)C C35693710
CC1=C([C@@H](N2C(=CSC2=N1)/C=C(/N3CCCC3)\[O-])c4ccc(cc4)C(C)C)C(=O)OC(C)C C36071781
CC1=C([C@H](N2C(=CSC2=N1)/C=C(/N3CCCC3)\[O-])c4ccc(cc4)C(C)C)C(=O)OC(C)C C36071782
CCc1nc2c(cc(nc2n1Cc3ccc4c(c3)ccn4Cc5cc(c(cc5C(=O)[O-])Cl)Cl)C)C C27429878
CCc1ccc2c(c1)sc(n2)N3[C@H](C(=C(C3=O)[O-])C(=O)c4ccc(cc4)OCC)c5ccccc5 C09506907
CCCCOc1ccc(cc1C)C(=O)C2=C(C(=O)N([C@@H]2c3cccc(c3)Br)CCOC)[O-] C09019884
CCc1ccc2c(c1)sc(n2)N3[C@@H](C(=C(C3=O)[O-])C(=O)c4ccco4)c5ccc(cc5)C(C)(C)C C08894270
CCOc1ccc(cc1)C(=O)C2=C(C(=O)N([C@H]2c3ccccc3)c4nc5ccc(cc5s4)C)[O-] C08973690
CCOc1ccc(cc1)C(=O)C2=C(C(=O)N([C@@H]2c3ccccc3)c4nc5ccc(cc5s4)C)[O-] C08973689
Cc1cc(c(c(=O)n1Cc2ccco2)[C@H](c3ccccc3)N4CCN(CC4)c5ccccc5F)[O-] C21098076
c1ccc(cc1)CCN\2C(=O)[C@H](S/C2=N\c3ccc(cc3)C(=O)[O-])Cc4cccc(c4Cl)Cl C39850793
CN(c1ccccc1C(=O)[O-])C2=NC(=O)/C(=C/c3ccccc3OCc4ccc(cc4)Cl)/S2 C39870001
C[C@H]1C(=Cc2ccccc2O1)/C=C(\C#N)/C(=N/c3nnc(s3)SCc4ccc(cc4)F)/[O-] C39997737
Cc1cc(ccc1OCC=C)C(=O)C2=C(C(=O)N([C@H]2c3cc(ccc3OC)Br)CC=C)[O-] C40027535
Cc1ccccc1[C@H]2CC(=NN2C(=O)CCC(=O)[O-])c3c(nc4ccc(cc4c3c5ccccc5)Cl)C C46085313
c1ccc(cc1)S(=O)(=O)[N-]c2ccccc2C3=NN([C@H](C3)c4cccs4)C(=O)c5cccs5 C49545542
Cc1ccc(cc1)c2nnc(n2CCC(=O)/N=c/3\n(ccs3)Cc4ccccc4Cl)[S-] C31084245
CCOc1ccc(cc1Br)/C=C\2/C(=C(/C(=N/c3ccc(cc3)C)/S2)C(=O)OCC)[O-] C59105332
CCO/C(=C/1\C(=O)/C(=C\c2cc(n(c2C)c3ccc(cc3)C(C)(C)C)C)/S\C1=N/c4ccc(cc4)C)/[O-] C59105456
C=CCc1cc(ccc1OCc2ccc(cc2)Cl)/C=C/3\C(=NC(=S)N(C3=O)c4ccccc4F)[O-] C59136327
CCO/C(=C/1\C(=O)/C(=C\c2cc(n(c2C)c3ccc(cc3)C(C)(C)C)C)/S\C1=N/c4ccc(cc4)OC)/[O-] C59247468
Cc1ccc(cc1)[C@@H]2CC(=NN2C(=O)CSc3nc(cc(n3)[O-])c4ccccc4)c5cccs5 C10186309
c1cc(cc(c1)Br)CSc2nc3ccc(cc3s2)/N=C/c4cc(ccc4[O-])[N+](=O)[O-] C59517179
CN\1C(=O)/C(=C\c2ccc(c(c2)Br)OCC=C)/S/C1=N\c3cccc(c3)C(=O)[O-] C59599999
CC[C@@H](C)c1ccc(cc1)N2C(=O)/C(=C/c3cccn3Cc4c(cccc4Cl)Cl)/C(=NC2=O)[O-] C08738327
CCOc1ccc(cc1)[C@@H]2[C@@H]3C(=NC(=NC3=O)SCc4ccccc4)N=C5C2=C(CCC5)[O-] C39731134
CCOc1ccc(cc1)N2[C@H](/C(=C(/C=C/c3ccccc3)\[O-])/C(=O)C2=O)c4ccc(cc4)Br C09370662
COc1ccc(cc1C[C@@H](C(=O)[O-])NC(=O)OCC2c3ccccc3-c4c2cccc4)Br C02243679
c1cc(ccc1/C=C/C(=O)c2ccc(cc2)S(=O)(=O)N3CCCC[C@H]3C(=O)[O-])SC(F)(F)F C13272862
CC(C)[C@H](C(=O)[O-])n1c(nnc1SCc2csc(n2)c3ccc(cc3)Cl)c4cccs4 C13453312
CCc1ccc2c(c1)sc(n2)N3[C@@H](C(=C(C3=O)[O-])C(=O)c4cccs4)c5ccc(c(c5)OC)OCC C09360285
CCCCCCOc1ccccc1[C@H](C(=O)[O-])Oc2ccc(cc2)Cn3c(nc4c3nccc4C)CCC C29339924
c1cc(cc(c1)/C(=C\CCCCC(=O)[O-])/c2cccnc2)C3=N[C@H](CO3)C(=O)NCCCCC4CCCCC4 C29560509
c1ccc(c(c1)C2=N[C@H](CO2)C(=O)NCCCCC3CCCCC3)/C(=C\CCCCC(=O)[O-])/c4cccnc4 C29566429
CCCc1ccc(cc1)c2cnc(nc2/N=C(\C(F)(F)F)/[N-]S(=O)(=O)c3ccccc3)SC C32620090
CCCCCOc1ccc(cc1)[C@H]2C(=C(C(=O)N2c3nccs3)[O-])C(=O)c4cc5ccccc5o4 C33386548
CCCCOc1cccc(c1)[C@H]2C(=C(C(=O)N2c3nc4ccc(cc4s3)C)[O-])C(=O)c5cccs5 C33479770
CCCCOc1cccc(c1)[C@H]2C(=C(C(=O)N2c3nc4ccc(cc4s3)F)[O-])C(=O)c5ccco5 C33517297
CCCCOc1ccc(cc1)[C@H]2C(=C(C(=O)N2c3nc4c(cc(cc4s3)C)C)[O-])C(=O)c5ccccc5 C33619783
CCCCCOc1ccc(cc1)[C@@H]2C(=C(C(=O)N2c3nc4c(cc(cc4s3)C)C)[O-])C(=O)c5ccncc5 C33776284
Cc1ccc2c(c1)sc(n2)N3[C@H](C(=C(C3=O)[O-])C(=O)/C=C/c4ccccc4)c5ccc(cc5)OCC=C C35421608
CCN\1C(=O)/C(=C/c2cc(c(c(c2)Cl)OCC=C)OCC)/S/C1=N\c3cccc(c3)C(=O)[O-] C35657149
CC1=C([C@H](N2C(=CSC2=N1)/C=C(/NCc3ccccc3)\[O-])c4ccc(cc4)Cl)C(=O)OCCOC C35696296
CC1=C([C@@H](N2C(=CSC2=N1)/C=C(/NCc3ccco3)\[O-])c4ccccc4)C(=O)OCc5ccccc5 C35696884
CCN(CC)/C(=C/C1=CSC2=NC(=C([C@H](N12)c3cccc(c3)Oc4ccccc4)C(=O)OC(C)C)C)/[O-] C35705303
CC1=C([C@@H](N2C(=CSC2=N1)/C=C(/NCc3ccccc3)\[O-])c4ccc(cc4)OC)C(=O)OC(C)C C36050512
CC1=C([C@@H](N2C(=CSC2=N1)/C=C(/N(C)C3CCCCC3)\[O-])c4ccc(cc4)C(C)C)C(=O)OCC=C C36053257
Cc1ccc(c(c1)[C@@H]2C(=C(N=C3N2C(=CS3)/C=C(/NCc4ccccc4)\[O-])C)C(=O)OCC=C)C C36053267
Cc1ccc(c(c1)[C@@H]2C(=C(N=C3N2C(=CS3)/C=C(/N[C@H](C)c4ccccc4)\[O-])C)C(=O)OC(C)C)C C36071811
CCOc1ccc(cc1)[C@H]2C(=C(C(=O)N2Cc3ccco3)[O-])C(=O)c4ccc(cc4)OCc5cccc(c5)C C09461200
CCc1ccc(cc1)[C@H]2C(=C(C(=O)N2c3nnc(s3)SCc4ccccc4)[O-])C(=O)c5cccs5 C39835168
CCCCCOc1c(cc(cc1Cl)C(=O)Nc2ccc(cc2)S(=O)(=O)[N-]c3nccs3)Cl C39868989
CCCCSc1nnc(s1)N2[C@@H](C(=C(C2=O)[O-])C(=O)c3ccc(cc3)OCC=C)c4ccc(cc4)C C40003213
CCCCCCOc1ccc(cc1OC)[C@@H]2C(=C(C(=O)N2CC=C)[O-])C(=O)c3ccc(cc3)OCC C40026420
CCCCOc1ccc(cc1)C(=O)C2=C(C(=O)N([C@@H]2c3ccc(c(c3)OC)OCCC(C)C)CC=C)[O-] C40026646
CCCCCOc1ccc(cc1OC)[C@@H]2C(=C(C(=O)N2CC=C)[O-])C(=O)c3ccc(c(c3)C)OCCC C40027256
CCOc1cc(ccc1OCCC(C)C)[C@@H]2C(=C(C(=O)N2CC=C)[O-])C(=O)c3ccc(c(c3)C)OCC=C C40027496
CCCCOc1ccc(cc1C)C(=O)C2=C(C(=O)N([C@@H]2c3ccc(c(c3)OCC)OCCC)CC=C)[O-] C40027648
Cc1ccc(cc1)COc2cccc(c2)C(=O)C3=C(C(=O)N([C@@H]3c4c(cccc4Cl)Cl)CC=C)[O-] C40030388
C=CCN1[C@H](C(=C(C1=O)[O-])C(=O)c2ccc(cc2)OCc3ccc(cc3)Cl)c4ccccc4OCC=C C40030819
CCCCCOc1ccc(cc1OC)[C@@H]2C(=C(C(=O)N2CCCC)[O-])C(=O)c3ccc(cc3C)OCC C40081817
CCCCN1[C@@H](C(=C(C1=O)[O-])C(=O)c2ccc(cc2C)OCC)c3ccc(c(c3)OC)OCCCC C40081879
CCCCN1[C@H](C(=C(C1=O)[O-])C(=O)c2ccc(cc2C)OC(C)C)c3ccc(cc3)Br C40084518
CCCCN1[C@@H](C(=C(C1=O)[O-])C(=O)c2ccc(cc2C)OC(C)C)c3ccc(c(c3)OC)OCCCC C40084555
CCCCN1[C@@H](C(=C(C1=O)[O-])C(=O)c2ccc(c(c2)C)OCC=C)c3cccc(c3)Oc4ccccc4 C40092358
CCCCCOc1ccc(cc1OCC)[C@@H]2C(=C(C(=O)N2CCCC)[O-])C(=O)c3cc4ccccc4o3 C40097594
CCCCN1[C@@H](C(=C(C1=O)[O-])C(=O)c2ccc(cc2)OCC=C)c3ccc(c(c3)OC)OCCCC C40099636
CCCCCN1[C@H](c2c([nH]nc2C1=O)c3cc(ccc3[O-])Cl)c4ccc(c(c4)OCC)OCCCC C39898600
CCCCOc1cccc(c1)[C@H]2c3c([nH]nc3C(=O)N2CCCOC(C)C)c4cc(ccc4[O-])Cl C39899328
c1ccc2c(c1)-c3ccccc3C2COC(=O)N[C@H](Cc4cccc(c4)OC(C(F)F)(F)F)C(=O)[O-] C44320475
c1ccc(cc1)Oc2cccc(c2C[C@H](C(=O)[O-])NC(=O)OCC3c4ccccc4-c5c3cccc5)F C44321096
CC(C)(C)c1cc(c(c(c1)C(C)(C)C)OC)C[C@H](C(=O)[O-])NC(=O)OCC2c3ccccc3-c4c2cccc4 C44321433
c1ccc2c(c1)-c3ccccc3C2COC(=O)N[C@H](Cc4cc5c(cc4OCC6CC6)CCC5)C(=O)[O-] C44325147
c1ccc(cc1)c2ccc(cc2)CCCC[C@@H](C(=O)[O-])NC(=O)OCC3c4ccccc4-c5c3cccc5 C44326530
Cc1ccc(cc1)S(=O)(=O)[N-]c2ccc(c(c2)Cl)C(=O)NCCSCc3ccccc3C C44903349
CC[C@@H](C)c1ccc(cc1)N2C(=O)/C(=C/c3cccn3CCOc4ccccc4Cl)/C(=NC2=O)[O-] C17058847
CC[C@H](C)c1ccc(cc1)N2C(=O)/C(=C/c3cccn3CCOc4ccccc4Cl)/C(=O)N=C2[O-] C17058851
c1ccc(cc1)C2(C(=O)c3cccc4c3c(ccc4)C2=O)Cl C03957114
Cc1c(c(no1)c2c(cccc2Cl)Cl)CBr C00162932
C/N=C\1/N([C@H](S[C@@H](S1)c2ccccc2)c3ccccc3)C C04313919
C[C@H]1Cc2ccccc2N1C(=O)C34CC5CC(C3)CC(C5)C4 C04667207
Cc1ccc(s1)/C=C/2\C(=O)N(C(=S)S2)C3CCCCC3 C01150516
CSC1=C(SC(=C2C(=O)c3ccccc3C2=O)S1)SC C03214589
CC(=O)c1c2c(cc3c1C[C@@]4(C3)Cc5ccc6c(c5C4=O)CCC6)CCC2 C01646106
C[C@@H]1CCCN(C1)C(=O)C2C[C@H]3CCC[C@@H](C2)C34SCCS4 C06201296
Cc1csc(n1)/C(=C/c2cccc(c2Cl)Cl)/C#N C08079334
C[C@@H]1Cc2ccccc2N1C(=O)[C@@]34CC[C@@H](C3)C(C4=C)(C)C C08489378
c1ccc2c(c1)CCN([C@@H]2c3ccncc3)c4ccc(s4)Cl C08436444
c1ccc2c(c1)nc3n2[C@@H](SC3)c4cc(cc(c4)Cl)Cl C05545931
c1ccc(c(c1)[C@H]2n3c4ccccc4nc3CS2)Br C13223024
c1ccc(c(c1)C=C2C(=O)c3ccccc3C2=O)I C00847813
Cc1cc(c2c(c1)Cc3c(ccc4c3CCCC4)S2(=O)=O)C C18194212
CN(C1C2CC3CC(C2)CC1C3)C(=O)c4cccc(c4Cl)Cl C23153154
c1cc2c(cc1I)nc(nc2Cl)Cl C26894470
Cc1cc(nn1c2ccc(cc2Cl)Cl)CBr C19045703
Cc1c(c2c(cc1Br)c(no2)CCBr)C C31888231
c1c(cc(c2c1c(no2)CCBr)Br)Cl C31888254
Cc1ccc(c(c1)F)n2c(nc3c2c(ccc3)Cl)CCl C36898131
c1c(cncc1Br)C(=O)c2cc(sc2Cl)Cl C36961922
Cc1cc(c(c(c1)C)C(=O)c2cc(cnc2)Br)C C37354236
c1ccc2c(c1)CCN(C2)C(=O)/C=C/c3c(cccc3Cl)F C00473269
Cc1cc2c(c(c1)CBr)O[C@H](OC2)c3ccccc3 C38259811
c1c(cc(n2c1ncc2F)Cl)I C39463440
CO[C@H]1CCC[C@]2(N1I)CCC[C@@H](C2)Cl C39525900
Cc1cc2c(n1c3ccccc3Br)CC(CC2=O)(C)C C39770979
C[C@H]1CCCC[C@@H]1N(C)C(=O)c2ccc(s2)Br C40217861
c1ccc2c(c1)C[C@H](O2)[C@@H](c3ccc4c(c3)CCO4)Br C40280781
c1cc2c(cc1[C@@H]([C@H]3CCCO3)Br)CCCO2 C40290208
c1cc(cc(c1)Br)c2cn3c4c(sc3n2)CCCC4 C41005638
Cc1cc(cnc1N2CCc3ccccc3C2)Br C42783644
c1cc2c(cc1F)N(C(=O)CC2)Cc3cc(cs3)Br C43687377
Cc1cc2c(n1c3cccc(c3)Br)CCCC2=O C44315548
c1ccc2c(c1)ccc(n2)/C(=C/c3cc(sc3)Br)/C#N C48579154
c1ccc2c(c1)CCN2c3c(cc(cn3)Br)CCl C50043274
C[C@@H]1CCCN([C@@H]1C)C(=O)c2ccc(s2)Br C50566525
c1cc(ccc1Cc2nc3c(ccs3)c(n2)Cl)Br C50790808
c1ccc(c(c1)n2c(cc(n2)C(F)(F)F)S)Br C52305367
c1cc(c(c(c1)F)F)[C@@H](c2ccc3c(c2)OCCO3)Br C54214195
c1cc(c(cc1Cl)Cl)[C@@H]([C@@H]2COCCO2)Br C55305150
Cc1ccc(c(n1)C)C(=O)c2ccc(cc2)I C55330268
c1ccc(c(c1)Cc2nc3c(ccs3)c(n2)Cl)Br C55334442
c1cc(ccc1/C(=C/c2ccc(o2)I)/C#N)F C00448787
c1cc2c(cc1[C@@H](c3cc(ccc3F)F)Br)nccn2 C61418098
c1cc(c(c(c1)Cl)/C=C/C(=O)N2CCSCC2)Cl C61960517
CC1(Cc2cc(ccc2O1)[C@@H]([C@@H]3CCCOC3)Br)C C62242834
c1cc2c(cc1[C@@H](c3ccc(cn3)Br)Cl)COC2 C62335599
C[C@@H]1CCC/C(=C(\C#N)/c2nc(cs2)c3ccc(cc3)Cl)/C1 C67191236
Cc1c(n2cc(cc(c2n1)Br)Br)Br C00940533
c1ccc(cc1)[C@H]2OCc3cc(cc(c3O2)CCl)Br C03278096
c1c2c(c(s1)Br)-c3c(csc3Br)C(=O)OC2 C00984423
c1ccc2c(c1)-c3ccccc3C(=O)C(C2=O)(Br)Br C01620169
CC[C@@H]1CCCCN1C(=O)C2C[C@H]3CCC[C@@H](C2)C34SCCS4 C05984603
c1ccc(cc1)C2=C(S(=O)(=O)c3c2cccc3)Br C06222846
C[C@@H]1Cc2ccccc2N1C(=O)/C=C/c3cccc(c3)Br C03296619
CC(=O)N1CCC(=C2c3cc(ccc3CCc4c2nccc4)Cl)CC1 C13861064
C=Cn1c(c(nc1Br)Br)Br C22000996
c1ccc2c(c1)CCN2C(=O)C34C[C@H]5C[C@@H](C3)CC(C5)(C4)Cl C12907116
Cc1cccc(c1I)C(=O)N2c3ccccc3C[C@@H]2C C31662664
C\1=C(C=C(C(=O)/C1=N/Br)Br)Br C16245301
CN([C@H]1CCCc2c1cccc2)C(=O)c3ccc(s3)Br C32481121
CC(C)(C)N1CN(C(=S)SC1)c2ccc(cc2)Br C33306249
Cc1cc(c(o1)C)C(=O)c2cc(sc2Br)Br C35379382
C[C@@H]1CCC[C@H](N1c2c3c4c(sc3nc(n2)Cl)CCC4)C C36276921
C[C@H](c1nc2cc(ccc2n1c3ccccc3)Br)Cl C36910857
C[C@@H]1Cc2cc(ccc2O1)C(=O)c3ccccc3I C37175841
c1cc(ccc1C(=O)c2ccc3c(c2)CCO3)I C37358631
c1csc2c1[C@H](N(CC2)C(=O)c3cc(sc3)Br)C4CC4 C37499286
c1cc(c(cc1Br)C(=O)N2CCC[C@@H]2c3ccsc3)F C37503651
CC(C)(C)[C@@H]1CCC2=C([C@@H](C(=S)N=C2C1)C#N)c3cccs3 C38577732
c1cc(ccc1/C(=C\[C@H]2C=CC=N2)/C#N)I C39370761
c1c(cc(n2c1ncc2I)Cl)Br C39463297
CCO[C@@H]1CC[C@@]2(C1)[C@@H](CCCN2I)Cl C39513441
CO[C@@H]1CCC[C@@]2(C1)CCC[C@@H](N2Cl)I C39524527
CO[C@@H]1CCC[C@]2(C1)CCC[C@@H](N2Br)Br C39525386
CCO[C@H]1CCC[C@@]2(C1)CCC[C@@H](N2Br)Br C39525420
CO[C@H]1CCC[C@@]2(C1)CCC[C@@H](N2I)Cl C39526098
c1ccc(cc1)C2=NC(=S)[C@@H]3C(=N2)c4ccccc4CC35CCCCC5 C39707580
c1ccc(c(c1)[C@@H](c2ccc3c(c2)OCCCO3)Br)F C40280510
c1ccc2c(c1)C[C@@H](O2)[C@H](c3ccc4c(c3)CCO4)Br C40280783
c1cc2c(cc1[C@H](c3ccc(c(c3)F)F)Br)OCCO2 C40281706
c1cc(ccc1c2cn3cc(cc(c3n2)Br)Br)F C40383887
c1ccc(cc1)C2=N[C@H]3[C@H](S2)SC(=N3)c4ccc(cc4)Cl C41097531
c1cc(sc1)c2nc3cc(cc(c3o2)Br)Cl C41569974
c1cc(ccc1n2ccc3c2CCCC3=O)I C41706204
C[C@@H]1c2ccsc2CCN1c3c(cc(cn3)CCl)Cl C42779419
Cc1cc(cc(c1)[C@H]([C@@H]2CCS(=O)(=O)C2)Br)C C43393231
c1cc2c(cc1Cl)N(C(=O)C2)Cc3c(ccs3)Br C43678569
c1c(cc(c(c1C2OCCO2)F)Br)Br C44231307
Cc1cccc(n1)C(=O)c2ccccc2I C45028478
c1cc(c(c(c1)c2cccnc2)I)c3cccnc3 C47215714
c1ccc(cc1)[C@@H]2CC[C@H]([C@@H](C2)[C@@H]3CCS(=O)(=O)C3)Cl C49852898
CN1c2ccc(cc2CC1=O)[C@@H](c3ccc(s3)Cl)Br C51173133
CC(=O)c1ccc(o1)c2ccc(cc2)I C52924038
CN1c2ccc(cc2CC1=O)[C@@H](c3cccc(c3F)F)Br C54214233
Cc1ccc(c(n1)C)C(=O)c2cc(sc2Br)Br C55330325
Cc1c(c2ccccc2n1C)/C=N/c3cccc(c3)Br C59248532
c1cc(ccc1[C@@H](c2ccc3c(c2)nccn3)Cl)Br C61417520
CN1C(=O)C(=Cc2ccc(s2)Br)C(=O)N(C1=S)C C00105183
CC(=O)[C@@H]1[C@H](C([C@@H]2N1c3ccccc3C=C2)(C#N)C#N)c4ccsc4 C04320356
Cc1ccccc1C(=O)N2CCSC23CCN(CC3)C(=O)C(C)C C00323147
CC(=O)[C@H]1[C@@H](C([C@@H]2N1c3ccccc3C=C2)(C#N)C#N)c4ccsc4 C00340111
CN\1CCS/C1=C\C=C\2/C(=O)N(C(=S)S2)c3ccccc3 C05320021
C1C[C@@H](CC=C1)/C=C\2/C(=O)N(C(=S)S2)[C@H]3CCS(=O)(=O)C3 C04808376
CC1=NN(C(=O)C1=C2S[C@@H]3CS(=O)(=O)C[C@H]3S2)c4ccccc4 C05258601
Cc1ccn(n1)S(=O)(=O)c2ccc(cc2)I C04867899
c1ccc(c(c1)N2C(=O)C(=CN3CCOCC3)SC2=S)Cl C06258649
CC(C)(C)[C@H]1CC[C@H]2[C@@H](C1)OCCOCCOCCOCCO2 C06357389
CC(=O)[C@@H]1[C@H](C([C@H]2N1c3ccccc3C=C2)(C#N)C#N)c4ccsc4 C12437156
c1ccc2c(c1)[C@]34CC[N+]5([C@H]3C[C@@H]6[C@@H]7[C@@H]4N2C(=O)C[C@H]7OCC=C6C5)[O-] C14717925
c1ccc\2c(c1)CN3C=CC=CC3=N/C2=N\C(=O)c4cccnc4Cl C15906374
CC1([C@@H]2C(=O)N3[C@@H](C(=O)N2C(S1)(C)C)C(SC3(C)C)(C)C)C C17129812
CN1CCN(CC1)C2=NC(=O)/C(=C/c3ccccc3Br)/S2 C19822996
CC(=O)N1C=Cc2ccccc2[C@H]1CC(=O)N3CCc4c(ccs4)C3 C22597726
CCN1CCN(CC1)C(=O)[C@]23CC[C@]([C@@H]2Br)(C3(C)C)C C26570399
CC(C)/N=C/1\S[C@H]2CS(=O)(=O)[C@H]([C@@]2(S1)C)Br C05230157
CC(=O)[C@H]1[C@@H](C([C@H]2N1C=Cc3c2cccc3)(C#N)C#N)c4cccs4 C35366091
c1ccc(c(c1)C(=O)N2CCS[C@@H]2c3ccncc3)Br C35416576
c1ccc2c(c1)CCN3[C@@H]2CN(CC3=O)C(=O)c4ccc(c(c4F)F)F C36137997
CCO[C@H]1[C@@H](CCC2=C3C(=NC=NC3=O)S[C@@H]12)Br C39167724
Cc1c(c2c(n1OC)-c3c(c(ccn3)SC)C(=O)CC2)Br C39458400
CC(C)S(=O)(=O)c1cnc2n1c(cc(c2)I)F C39463433
CC(C)S(=O)(=O)c1cc2ncc(n2c(c1)F)I C39463871
CC(C)S(=O)(=O)[C@H]1C[C@@]2(CC[C@@H](C2)Br)N(C1)F C39505847
CC(C)S(=O)(=O)[C@@H]1CC[C@@]2(C1)[C@@H](CCCN2Br)F C39520446
C1CO[C@H]2CS(=O)(=O)C[C@@H]2N1C(=O)C34CC5CC(C3)CC(C5)C4 C40625099
C[C@H]1CN(C[C@@H](O1)C)c2nc3c(c4c(s3)CCCC4)c(=O)n2C C41393843
CN(C1CCOCC1)C(=O)c2ccccc2I C42418512
c1cc2c(cc1[C@@H]([C@H]3CCS(=O)(=O)C3)Br)OCCCO2 C43302812
c1ccc2c(c1)CC(=O)N(C2=O)Cc3cc(cs3)Br C43687450
C[C@@H]1CN(C[C@H](O1)C)C[C@@H]2[C@H]3C[C@@H]4C(=C)CCC[C@]4(C[C@H]3OC2=O)C C43735988
C[C@@H]1CN(CCO1)C(=O)/C=C/c2ccc(o2)I C49087486
C[C@@]1(CC1(Cl)Cl)C(=O)N2CCCN(CC2)c3nccs3 C49142786
c1c(cnc(c1C(=O)N2CCO[C@H]3[C@@H]2CCC3)Cl)Br C50045734
Cc1cc(c(o1)C)[C@H](c2ccc3c(c2)n(c(=O)n3C)C)Br C51393006
Cc1cc(cc(n1)C)c2c(cc\3c(c2F)N(C=C/C3=C\C#N)C4CC4)F C38361459
c1c(c(cc2c1OCCCO2)Br)[C@H]([C@@H]3COCCO3)Cl C55304217
c1c(c(cc2c1OCCCO2)Br)[C@@H]([C@H]3COCCO3)Cl C55304218
c1c(c(cc2c1OCCO2)Cl)[C@@H]([C@H]3COCCO3)Br C55304956
CC(=O)/N=C\1/N([C@H]2CS(=O)(=O)C[C@@H]2S1)c3ccc(cc3Cl)Cl C32505173
CC(=O)/N=C/1\N([C@@H]2CS(=O)(=O)C[C@@H]2S1)c3cccc(c3Cl)Cl C04295679
c1cnn(c1)c2c3c(c4cc(cnc4s3)Br)ncn2 C41495924
CN1c2ccc(cc2CCC1=O)C(=O)c3cc(cnc3)Br C62806313
CC(=O)/N=C\1/N([C@@H]2CS(=O)(=O)C[C@@H]2S1)c3ccccc3Cl C04295703
CC(=O)/N=C/1\N([C@H]2CS(=O)(=O)C[C@H]2S1)c3cccc(c3Cl)Cl C13115566
CC(=O)N1CCc2ccccc2[C@H]1CC(=O)N3CCc4ccccc4C3 C65487521
c1csc(c1Br)C(=O)N2CCC[C@@H](C2)c3nccs3 C67047484
c1ccc2c(c1)O[C@@H](CS2)C(=O)N3CCC[C@@H](C3)c4nccs4 C67048735
CC(C)(C)NC(=O)C12C3C4C1C5C2C3C45I C01631974
CC(=O)n1cc(c2c1ccc(c2)I)O C01680524
c1cc(c(cc1Cl)Cl)/C=C/2\C(=O)NC(=O)S2 C01009530
c1ccc(c(c1)C(=O)Nc2c(c(c(c(c2F)F)F)F)F)F C02995949
C[C@@]1(CC1(Br)Br)C(=O)NC2CCCCC2 C03110506
CC(=O)N[C@@H]1CCCCC[C@@H]1I C05049146
c1ccc(cc1)[C@@]23C[C@@H]([C@@](O2)(c4c3cccc4)c5ccccc5)O C01697540
Cc1ccc(s1)C(=O)N[C@@H]2CCCc3c2cccc3 C05442875
CC(C)NC(=O)[C@]12CC[C@]([C@@H]1Br)(C2(C)C)C C06563958
c1cc(ccc1[C@]2(CSC3=NCCN32)O)Br C06883511
c1cc2c(nc1)nc([nH]2)c3ccc(cc3)Br C05117292
COc1cc2c(c[nH]c2nc1)I C14401044
Cc1cc(c2c(c1)N[C@@H]([C@@H]3[C@@H]2C=CC3)c4cccnc4)C C14547231
c1cc(ccc1[S@](=O)[C@H]2[C@H]3C[C@@H]([C@@H]2O)[C@H]4[C@H]3C=CC4)Cl C15771807
C1(=C([C@]2(C(=C([C@]2(C1=O)Cl)Cl)Cl)Cl)O)Cl C08616065
c1cc(c2nc(cn2c1)c3ccc(cc3)Br)O C20030687
c1ccc(c(c1)/N=C/2\NCCS2)I C20586271
Cc1ccc(cc1Br)n2c(cc(c2C)CO)C C32157431
Cc1c(nc2n1c3c(s2)CNCC3)c4ccc(cc4)F C31978745
C[C@@H]1C[C@@]([C@@H](CN1C(C)(C)C#C)C)(c2ccccc2)O C38193261
c1cc(cc(c1)I)c2cccc(n2)CO C39927783
C[C@@H]1CCC[C@H](N1C(=O)c2ccc(s2)C#CCO)C C40232822
c1cc(c(cc1Br)[C@@H](c2ccoc2)O)Br C40245405
c1cc(oc1[C@@H](c2ccc(s2)Cl)O)Br C40257939
Cc1cc2c(n1Cc3cccc(c3)Br)CCC[C@@H]2O C41710564
CC1(Cc2c(ccn2c3ccc(cn3)Cl)[C@@H](C1)O)C C41715061
C[C@@H](c1ccc(cc1)Cl)n2ccc3c2CCC[C@H]3O C41719702
c1cc(c(c(c1)Cl)c2[nH]c(=O)c3c(n2)CCC3)Cl C42401230
Cc1ccsc1[C@H](c2cc(cnc2)Br)O C42731001
C[C@H]1[C@H](c2c(ccc(c2S1(=O)=O)Cl)Cl)NC C43636441
C[C@@H]1c2ccsc2CCN1Cc3c(ccs3)C#CCO C43682115
C[C@H]1Cc2ccccc2N1Cc3cc(cs3)C#CCO C43698455
c1c(c2c(nc1Cl)NC(=O)C2)I C44712572
C#Cc1cccc(c1)NC(=O)c2c(ccs2)Br C47933786
C[C@@H]1CCC[C@@H](C1)c2[nH]c(=O)c3c4c(sc3n2)CCC4 C48622813
Cc1c(c(n[nH]1)c2ccc(cc2)Cl)Br C49865836
Cc1cccc-2c1N[C@H](n3c2cc(n3)C)c4ccsc4 C00818143
c1cc2c(cc1[C@]3(C[C@H]4C[C@@H]3[C@@H]5[C@@H]4CCC5)O)OCCO2 C55190124
c1ccc2c(c1)CC(C2)(c3ccc4c(c3)OCCCO4)O C55190423
CC(=O)Nc1ccc(cc1Br)I C57353728
c1cc2c(cc1[C@H](c3ccc(cn3)Br)O)CCC2 C61870264
c1cc(ncc1Br)[C@H](c2ccc(s2)Cl)O C61870278
c1ccc2c(c1)CCN(C2)[C@H]3c4cccc(c4OC[C@@H]3O)F C62190481
c1cc2c(cc1[C@H](c3cc4c(s3)CCC4)O)COC2 C62334514
CC(C)(c1ccccc1)c2nc3c(s2)[C@H](CCC3)O C62773699
c1c(cc(c(c1F)[C@@H](c2c[nH]nc2)Br)F)F C62779308
c1ccc2c(c1)c(cs2)[C@@H](c3ccn[nH]3)Br C62779422
Cc1ccc(cn1)[C@@](C)(c2ccc(cc2)Br)O C62949240
Cc1ccc(cn1)[C@@](C)(c2ccccc2Br)O C62949244
c1cc2c(cc1[C@@H](c3cc(c(c(c3)F)F)F)O)CCCO2 C63008428
Cc1cc-2c(cc1C)N(C(c3c2c(=S)ss3)(C)C)C(=O)Cn4c(cc(n4)C)C C00841629
COc1ccc2ccccc2c1/C=C/3\C(=O)OC(=N3)c4ccc(cc4)Br C01509602
Cc1ccc2cc3c4c(c(ncn4)S[C@@H]5Cc6ccccc6C5=O)sc3nc2c1 C01327870
c1cc(ccc1[C@@H]2C=C3c4cc5c(cc4CCN3C6=C2C(=O)CCC6)OCCCO5)F C05483149
CC1(CO[C@]2(N1C(=C(Cl)Cl)OC(=O)C2(Cl)Cl)c3ccccc3)C C05741594
Cc1ccc(cc1)S(=O)(=O)Oc2c(ccc3c2N([C@H]4[C@@H]3Cc5c4cccc5)C)C C04114303
CN(c1nnc(s1)C23CC4CC(C2)CC(C4)C3)C(=O)c5ccc(cc5)Br C08791271
c1ccc(c(c1)C(=O)N2[C@H](CC(=N2)c3ccc(cc3)Br)c4ccco4)Cl C01240312
CSc1cccc2c1nc(s2)N3CCN(CC3)c4nc5c(cccc5s4)F C08975453
CSc1ccc2c(c1)sc(n2)N3CCN(CC3)c4nc5c(cccc5s4)F C08975463
c1cc(c2c(c1)sc(n2)N3CCN(CC3)c4nc5c(cc(cc5s4)F)F)F C08975471
c1cc2c(cc1CN3C(=O)/C(=C/c4ccc(cc4Cl)Cl)/SC3=S)OCO2 C02248183
c1ccc(c(c1)/C=c\2/c(=O)n3c(nnc3s2)c4cccc(c4)Cl)Br C09188307
Cc1ccc(cc1)[C@H]2[C@@H](N3c4ccccc4C=C[C@H]3C25C(=O)c6ccccc6C5=O)C(=O)C C09307907
c1cc2c(cc1Cl)sc(n2)N3CCN(CC3)C(=O)c4cc(ccc4Cl)Cl C09541067
c1ccc(cc1)/C=C/C(=O)N2CCN(CC2)c3nc4ccc(cc4s3)Br C09541552
CCc1cccc2c1nc(s2)N3CCN(CC3)C(=O)c4cc(sc4Cl)Cl C09542570
c1cc2c(c(c1)Cl)nc(s2)N3CCN(CC3)C(=O)Cc4ccc(s4)Cl C10061309
c1ccc(cc1)S(=O)(=O)N2CCn3cccc3[C@@H]2c4ccc(cc4Cl)Cl C12361514
CN(C)N1C2=C([C@@H](CC1=O)c3cccc(c3Cl)Cl)C(=O)C[C@@H](C2)c4ccccc4 C01430115
Cc1cc2c(cc1C)sc(n2)N3CCN(CC3)C(=O)c4cc(sc4Cl)Cl C12468840
Cc1ccc(cc1)[C@@H]2[C@@H](N3c4ccccc4C=C[C@H]3C25C(=O)c6ccccc6C5=O)C(=O)C C16033706
c1ccc2c(c1)nc(s2)[C@H]3CCCN(C3)S(=O)(=O)c4c(cccc4Cl)Cl C16088193
c1cc(cc(c1)Br)c2csc(n2)/C(=C/c3cccc4c3OCO4)/C#N C16386259
COc1ccc(cc1)N2CCN(CC2)C(=O)C3=Cc4c(c5c(s4)CCCC5)CS3 C20557590
c1ccc2c(c1)ccc(c2Br)OS(=O)(=O)c3ccc(nc3)Cl C23861979
c1ccc2c(c1)ccc3c2cc(c(=O)o3)c4cnc(s4)/C(=C/c5cccs5)/C#N C25558166
c1cc(oc1)C2=NN3[C@@H](C2)c4cc(ccc4O[C@@H]3c5ccc(cc5)F)Br C25573042
Cc1ccc(cc1)/C=c\2/c(=O)n3c(s2)nc(n3)[C@H]4[C@@H](C4(C)C)C=C(Cl)Cl C26966059
Cc1cc2cccc(c2nc1)S(=O)(=O)N3CCc4c(ccs4)[C@@H]3c5cccs5 C29349487
Cc1ccc(cc1)C2=NC(=O)/C(=C/3\c4cc(ccc4N(C3=O)C)Br)/S2 C33319537
c1ccc2c(c1)nc3c4cc(cc(c4n(c3n2)CC#N)Br)Br C35551756
c1cc(cc(c1)Br)c2ncnn2c3c(c4c(s3)CCCCC4)C#N C05033630
C[C@]1\2CC[C@H](C1(C)C)C/C2=N\OC(=O)[C@@]34CC[C@@](C3(C)C)(C(=O)[C@@H]4Br)C C08236701
CC(C)(C)c1ccc(cc1)[C@H]2[C@@H]3C(=NC(=O)S3)SC4=C2C(=O)c5ccccc5C4=O C38571415
c1c(cc(cc1Cl)Cl)C(=O)N2CCN(CC2)c3nc4c(cc(cc4s3)F)F C36687774
CN1c2c(cc(cc2F)SC)C/C(=N/c3c1ncnc3Cl)/Cc4ccccc4 C39479576
CCc1cccc2c1nc\3n(c2=O)CCC/C3=C\c4cc(cc(c4)Br)OC C39483251
c1ccc(cc1)OS(=O)(=O)[C@@H]2CCC[C@@]3(N2Br)CCC[C@@H](C3)Cl C39525700
Cc1ccc(c(c1)Br)N2C(=Nc3ccccc3S2(=O)=O)c4ccccc4 C44546523
C[C@@H]1CCc2c(cc(s2)C(=O)N3CCN(CC3)C(=O)C45CC6CC(C4)CC(C6)C5)C1 C46577334
c1cc(c(c(c1)Cl)Cl)[C@H]2CC(=Nc3n2ncn3)c4ccc(cc4)Br C02431872
C[C@H]1CCc2c(c3c(ncnc3s2)N4CCN(CC4)Cc5ccc(cc5)Cl)C1 C54360505
Cc1cc(ccc1c2ccc(o2)/C=C\3/C(=NN(C3=O)c4ccccc4)C)Br C58832390
c1ccc(cc1)Cc2nnc3n2nc(s3)c4ccccc4I C59168945
C[C@@H]1c2cc3c(cc2C4(CCCC4)CN1C(=O)CCc5cccc(c5F)F)OCCO3 C60337147
CC1=NC(=S)[C@@H]2C(=C1)/C(=C/c3ccc(o3)c4ccc(cc4)Br)/OC2=O C12446954
c1ccc(c(c1)[C@@H]2N=N/C(=N/C(=O)C34CC5CC(C3)CC(C5)C4)/S2)Br C39030001
c1ccc(c(c1)[C@H]2N=N/C(=N/C(=O)C34CC5CC(C3)CC(C5)C4)/S2)Br C39030002
C[C@@]12C([C@@H](/C(=N\c3ccc(cc3)/N=C\4/C(=O)[C@@]5(C([C@H]4CC5)(C)C)C)/C1=O)CC2)(C)C C16983024
c1cc(cnc1)[C@H]2CCCCN2S(=O)(=O)c3ccc(cc3)S(=O)(=O)N4CCOCC4 C01088443
c1cc(cnc1)[C@@H]2CCCCN2S(=O)(=O)c3ccc(cc3)S(=O)(=O)N4CCOCC4 C06163263
CCOc1ccc(cc1)/N=C\2/N(CCCS2)C(=O)C3=CC=CN4C3=NS(=O)(=O)CC4 C08825979
Cc1cc(c(n1c2c(n(n(c2=O)c3ccccc3)C)C)C)C(=O)CN4C(=O)CC5(C4=O)CCCC5 C09337476
c1ccc2c(c1)OC[C@@H](O2)C(=O)N3CCN(CC3)C(=O)/C=C/c4ccc(cc4)n5ccnc5 C09467072
Cc1cc(n2c(n1)c(cn2)C(=O)N3CCC[C@H](C3)c4c(cncn4)c5ccncc5)C(F)F C12088578
Cc1ccc(s1)S(=O)(=O)N2CCN(CC2)C(=O)[C@H](C)N3C(=O)c4ccccc4C3=O C12768327
Cc1cccn2c1nc(c(c2=O)/C=C\3/C(=O)N(C(=S)S3)C[C@H]4CCCO4)N5CCOCC5 C12779255
c1ccc2c(c1)c(nn(c2=O)CC(=O)N3CCN(CC3)C(=O)c4ccco4)c5cccs5 C12925346
C[C@H](C(=O)N1CCC2(CC1)OCCO2)n3ccc4c3ccc(c4)S(=O)(=O)N5CCCC5 C15722673
CN(C)S(=O)(=O)c1ccc2c(c1)CCCN2C(=O)CN3C(=O)CC4(C3=O)CCCCC4 C16547138
Cc1c(c(on1)C)S(=O)(=O)N2CCCN(CC2)C(=O)COc3ccc(cc3)Br C17741983
c1cc(cc(c1)S(=O)(=O)N2CCN(CC2)C(=O)Cn3cnc4c(c3=O)c5c(s4)CCC5)F C18353620
CCS(=O)(=O)c1ccccc1C(=O)N2[C@@H]3CC[C@H]2c4cnc(nc4C3)N5CCOCC5 C19520492
c1cc(c2nc3ccsc3c(=O)n2c1)C(=O)N4CCN(CC4)Cc5ccc6c(c5)OCO6 C20131086
c1cc(ccc1N2CCCCC2=O)S(=O)(=O)N3CCN(CC3)Cc4ccc5c(c4)OCO5 C20174388
CC(=O)N1CCOc2c1cc(cc2)S(=O)(=O)N3CCC[C@H]3C(=O)N4CCc5c4cccc5 C21152585
C[C@@H](C(=O)N1CCN(CC1)S(=O)(=O)c2ccc3c(c2)OCCCO3)Oc4ccccc4 C21353424
CN1CCN(CC1)C(=O)C[C@H]2CSc3n2c(=O)c4cnn(c4n3)c5cccc(c5)Cl C22768371
c1cc(c(cc1n2c(nnn2)CN3CCN(CC3)C(=O)c4ccc(o4)Br)F)F C23233251
Cc1c(sc(n1)c2ccccn2)C(=O)N3CCN(CC3)Cc4cc(=O)n5ccsc5n4 C23872927
c1ccc(cc1)n2c(=O)c3ccccc3c(n2)C(=O)N4CCN(CC4)[C@@H]5CCS(=O)(=O)C5 C23872948
Cc1c(c(on1)C)S(=O)(=O)N2CCN(CC2)Cn3c4ccccc4n(c3=S)C(C)C C12551052
c1csc2c1c(ncn2)SCC(=O)N3CCN(CC3)Cc4cc(=O)n5ccsc5n4 C14228671
Cc1c(sc2c1c(ncn2)N3CCC(CC3)C(=O)N([C@@H]4CCS(=O)(=O)C4)N(C)C)C C25050826
COc1ccc(cc1)c2nc(cs2)CN3CCN(CC3)C(=O)c4cnc5ccccn5c4=O C25674230
C1CCc2c(c3c(nc(nc3s2)CN4CCOCC4)N5CCN(CC5)C(=O)[C@@H]6CCCO6)C1 C25764988
c1cc(ccc1N(CC(=O)N2CCOCC2)S(=O)(=O)c3ccc4c(c3)OCCO4)Cl C27915346
Cc1cc2cccc(c2nc1)S(=O)(=O)N3CCN(CC3)C(=O)[C@@H]4COc5ccccc5O4 C29328040
Cn1c2c(cn1)c(ncn2)N3CCN(CC3)C(=O)COc4ccccc4I C31657735
CCn1cc(c(=O)c2c1cc(c(c2)F)N3CCOCC3)c4nc(no4)c5ccc(cc5)OC C33255986
Cn1c(=O)c2ccsc2nc1SCC(=O)N3CCN(CC3)Cc4ccc5c(c4)OCO5 C35497713
c1ccc(cc1)S(=O)(=O)N2CCc3c(sc4c3c(=O)n(cn4)CCN5CCOCC5)C2 C35498375
COc1ccc(cc1)S(=O)(=O)N2CCc3c(sc4c3c(=O)n(cn4)C[C@H]5CCCO5)C2 C35518581
c1cc2c(cc1[C@H]3CCCN3C(=O)c4ccc5c(c4)C(=O)N(C5=O)C[C@@H]6CCCO6)OCCO2 C36636394
Cn1c2ccc(cc2oc1=O)S(=O)(=O)CCC(=O)N3CCN(CC3)c4cccc(c4)Cl C08598484
c1ccc2c(c1)OC[C@H](O2)C(=O)N3CCC4(CC3)N(CCO4)S(=O)(=O)c5cccs5 C38634322
CS(=O)(=O)c1ncc(c(n1)C(=O)N(Cc2ccccc2Cl)[C@H]3CCS(=O)(=O)C3)Cl C39909382
Cc1nccn1S(=O)(=O)c2ccc(cc2)c3ccc(cc3)S(=O)(=O)n4ccnc4C C41096881
c1ccc2c(c1)cc(c(=O)o2)C(=O)N3CCN(CC3)C(=O)[C@H]4C[C@H]4c5ccc6c(c5)OCO6 C44448238
c1csc2c1c(=O)n(cn2)CCC(=O)N3CCN(CC3)c4ncc(cn4)Br C46749414
Cc1c(c(n(n1)[C@H]2CCS(=O)(=O)C2)C)N3CCN(CC3)S(=O)(=O)c4ccc(s4)Cl C56937557
Cc1nc(on1)[C@@H]2CCCN(C2)C(=O)Cn3cnc4c(c3=O)c(cs4)c5cccs5 C59587502
c1ccc2c(c1)C[C@H](OC2=O)C(=O)N3CCN(CC3)CC4=NC(=O)C5=C6CCCC[C@@H]6SC5=N4 C39791572
CC1=C2C(=N[C@H]1C(=O)N3CCN(CC3)CC4=NC(=O)C5=C6CCCC[C@H]6SC5=N4)CCCC2=O C39792980
C[C@H]1C(=N[C@H](O1)c2ccccc2)C(=O)N3CCN(CC3)CC4=NC(=O)C5=C([C@@H](SC5=N4)C)C C39940146
c1cc(ccc1S(=O)(=O)N2CCN(CC2)C(=O)CCN3C(=O)[C@@H]4CC=CC[C@@H]4C3=O)Cl C13987895
c1ccc(cc1)C2=C(CN=N2)C(=O)N3CCN(CC3)CC4=NC(=O)C5=C6CCCC[C@H]6SC5=N4 C64173301
CN(CC1=NC(=O)[C@@H]2C(=N1)C=CS2)C(=O)c3c4ccccc4c(=O)n(n3)c5ccccc5 C64182319
Cc1cc(n(n1)c2cc(nc(n2)C)N3CCN(CC3)S(=O)(=O)c4ccc(cc4F)F)C C65362115
COc1cc(ccc1C(=O)N[C@H]2CCN3[C@@H](C2)C(=O)Nc4ccc(cc4C3=O)c5cccs5)SC C04222203
Cc1cc2c(c(=O)n1C[C@H]3CCCO3)[C@H](C(=C(O2)N)C#N)c4cc5c(cc4Br)OCO5 C01262077
Cc1ccc(cc1)N2[C@@H]([C@@H](CC2=O)C(=O)NN3C(=O)C4(CCCCC4)NC3=O)c5cccs5 C09167372
Cc1nnc2n1N[C@H]([C@@H](S2)C(=O)Nc3ccccc3F)c4ccc(c(c4)Br)OC C09237800
c1ccc(c(c1)n2c(=O)c3c4c(sc3nc2SCC(=O)NC(=O)NC5CC5)CCCC4)F C09332237
Cc1ccc(c(c1)Br)NC(=O)CNC(=O)Cn2cnc3c(c2=O)c4c(s3)CCCC4 C02924714
C[C@@H]1C[C@H](CC(C1)(C)C)NC(=O)C(=O)Nc2c3c(nn2c4cccc(c4)Cl)CS(=O)(=O)C3 C10033854
C[C@H]1C[C@H](CC(C1)(C)C)NC(=O)C(=O)Nc2c3c(nn2c4cccc(c4)Cl)CS(=O)(=O)C3 C10033856
c1ccc(cc1)NC(=O)C2CCN(CC2)C(=O)CSCc3[nH]c(=O)c4c5c(sc4n3)CCC5 C10444710
c1ccc(c(c1)CSc2nnc(s2)N3C4=C([C@@H](C(=C3N)C#N)c5cccnc5)C(=O)CCC4)Cl C12375582
CC(C)(C)NC(=O)[C@@H]1[C@@]23C=C[C@@H](O2)[C@@H]([C@H]3C(=O)N1c4ccccc4)C(=O)NCc5cccs5 C12642679
Cc1c(cccc1Cl)n2ccnc2SCC(=O)N3c4ccc(cc4C[C@H]3C)S(=O)(=O)N C12629840
C[C@H]1CCc2c(sc3c2c4nnc(n4cn3)SCC(=O)Nc5ccc(cc5)NC(=O)C)C1 C12833750
CS(=O)(=O)Nc1nc2ccc(cc2s1)C(=O)N3CCC(CC3)(c4ccc(cc4)Cl)O C13688214
Cc1c(cccc1NC(=S)NC(=O)c2ccccc2Br)c3nn4c(nnc4s3)C C14273829
CCCn1c(=O)c2ccccc2c(n1)C(=O)NNC(=O)c3ccc(cc3)I C15947518
c1ccc(c(c1)C(=O)NC2CC2)NC(=O)C3CCN(CC3)S(=O)(=O)c4cc(ccc4Cl)Cl C16015396
CC(=O)NCCc1c2ccccc2[nH]c1/C=C\3/C(=O)N=C(N(C3=O)c4ccc(cc4)Br)S C17195289
Cc1cc(ccc1NC(=O)CCNC(=O)Cn2cnc3c(c2=O)c4c(s3)CCCC4)Br C20103518
C[NH+]1CCc2cc3c(c(c2[C@H]1c4c([nH]c(=S)n(c4=O)c5ccccc5Cl)[O-])OC)OCO3 C17124252
c1ccc2c(c1)CCC[C@H]2NC(=O)[C@@H]3CCCN(C3)S(=O)(=O)c4ccc5c(c4)CCCC(=O)N5 C20578796
Cn1c(cc(n1)C(=O)Nc2ccc(cn2)Br)C(=O)Nc3ccc(cn3)Br C20616470
Cc1ccc(cc1F)NC(=O)N2CCN(CC2)Cc3c(oc(n3)c4ccc(cc4)C(=O)NC)C C21020546
c1cc(ccc1C(=O)N[C@H]2CCC[C@@H](C2)C(F)(F)F)S(=O)(=O)N[C@@H]3CCS(=O)(=O)C3 C25145084
Cc1cccn2c1nc(c(c2=O)/C=C\3/C(=O)N(C(=S)S3)C(C)C)NC[C@H](c4ccccc4)O C02259777
Cc1ccc(cc1)n2c(c(c(n2)C)NC(=O)CN3C(=O)[C@@](NC3=O)(C)c4ccc(cc4)Cl)C C31630586
CCn1c(=O)c2ccccc2c(n1)C(=O)NNC(=O)c3cc(ccc3I)Cl C32476075
Cc1c(c(n(n1)Cc2nc(cs2)c3cc(c(n3Cc4ccco4)C)C(=O)N)C)Br C33556566
CN1CCN(CC1)S(=O)(=O)c2ccc(cc2)NC(=S)NC(=O)c3ccc(cc3Cl)Cl C35681213
c1ccc2c(c1)/C(=C/NNC(=O)[C@@H]3COc4ccccc4O3)/C(=O)N(C2=O)c5ccccc5Cl C08692202
c1cc2c(cc1Cl)c(=O)cc(o2)C(=O)Nc3c(c4c(s3)CCC4)C(=O)NC[C@H]5CCCO5 C08612231
CC(C)S(=O)(=O)c1cc2c(c3c(n(c2=O)Br)C(=O)C[C@H](N3)c4ccccc4O)nc1 C39449464
c1ccc2c(c1)[C@H](CCS2)NC(=O)c3cccnc3SCC(=O)Nc4ccc5c(c4)OCO5 C39515671
CCON(c1ccccc1)C(=O)[C@H]2CC(=C3[NH+]2Cc4ccccc4N3)S(=O)(=O)c5ccccc5 C39545358
c1ccc2c(c1)c(=O)n(c(n2)CS[C@@H]3[N-]C4=NC=NC(=[NH2+])C4=N3)c5c(cccc5Cl)Cl C39776661
Cc1cc(cc(c1)OCC(=O)Nc2c(c3c(s2)C[C@@H](CC3)C)C(=O)N[C@@H]4CCS(=O)(=O)C4)C C39836331
Cc1cccn2c1nc(c(c2=O)/C=C\3/C(=O)N(C(=S)S3)Cc4ccccc4Cl)NC[C@@H](C)O C40007839
Cc1c2c([nH]c1C(=O)NCCN3C(=O)/C(=C\c4ccccc4F)/SC3=O)CC(CC2=O)(C)C C40162035
c1ccc(cc1)c2cc(c3ccccc3n2)C(=O)NNC(=O)C4=NN(C(=O)CC4)c5ccccc5 C40563580
C[C@@]1(C(=O)N(c2ccccc2S1)C)C(=O)Nc3c(c4c(s3)CCCC4)C(=O)NCCOC C40795976
Cc1c\2c(oc1C(=O)NCc3cccnc3)CCC/C2=N\NC(=O)c4ccc(cc4)Br C40811757
Cc1c\2c(oc1C(=O)Nc3ccccc3Br)CCC/C2=N\NC(=O)c4ccccn4 C40814317
Cc1ccccc1C(=O)NC2CCN(CC2)C(=O)[C@H](C)SCc3[nH]c(=O)c4c(c(sc4n3)C)C C32306413
c1cc2c(cc1C(=O)N/N=C/3\c4cc(cc(c4NC3=O)Br)Br)OCO2 C00705668
C[C@@H]1CN(C[C@@H](O1)C)S(=O)(=O)c2cccc(c2)C(=O)NNC(=O)c3cc4c(s3)CCC4 C15938869
Cc1ccc(cc1)C2=C([C@@H]3C(=[NH+]2)N(C(=S)N=C3[O-])C)c4c(=O)[nH]c(=S)n(c4n5cccc5)C C20896791
COc1ccc(cc1OC)[C@@H]2CC3=C([C@H]([C@@H]4C(=NC(=O)NC4=O)N3)c5ccc(cc5)F)C(=O)C2 C63637670
C[C@H]1C(=CN=N1)CNC(=O)C2CCN(CC2)C3=CC(=N[C@@H]4N3NC(=C4)c5ccc(cc5)Cl)C C64450452
C[C@H]1C(=CN=N1)CNC(=O)C2CCN(CC2)C3=CC(=N[C@H]4N3NC(=C4)c5ccc(cc5)Cl)C C64450454
Cc1ccc(cc1S(=O)(=O)N[C@@H]2CCCc3c2cccc3)c4c(nn5c4NC(=O)CCC5=O)C C65011051
COc1cc(cc(c1OS(=O)(=O)C)Br)/C=c/2\c(=O)n3c4ccccc4nc3s2 C06244808
Cc1ccc(cc1)S(=O)(=O)N2[C@H](CCC2=O)c3nc(no3)c4ccc(cc4)Br C02858852
c1cnc(nc1)Oc2ccc(cc2)c3ccn(n3)S(=O)(=O)c4ccc(cc4)Br C01402038
COc1ccc(cc1[C@@H]2N(CCS2)S(=O)(=O)c3cccc(c3)[N+](=O)[O-])Br C08425268
Cc1ccc(cc1S(=O)(=O)N2CCCCC2)C(=O)N3CCC[C@H]3c4ccc5c(c4)OCCO5 C08744884
c1ccc(cc1)n2c(=O)c(c(cn2)N3CCN(CC3)C(=O)/C=C/c4nc5ccccc5s4)Cl C08862113
CS(=O)(=O)c1cccc2c1nc(s2)N3CCN(CC3)S(=O)(=O)c4ccc(s4)Cl C08967373
Cc1c2c(ncn(c2=O)CC(=O)c3cc4cc(ccc4o3)Br)sc1C(=O)OC C09041267
c1ccc2c(c1)nc(s2)C(=O)N(Cc3cccnc3)c4nc5cc6c(cc5s4)OCCO6 C09242338
c1cc(cnc1)CN(c2nc3cc4c(cc3s2)OCCO4)C(=O)c5ccc6c(c5)scn6 C09273163
c1cc(sc1)S(=O)(=O)N2CCN(CC2)C(=O)/C=C/c3cc4c(c(c3)Cl)OCCCO4 C09496153
Cc1ccc2c(c1C)nc(s2)N3CCN(CC3)C(=O)CS(=O)(=O)c4ccc(cc4)OC C10027177
COc1ccc(c2c1nc(s2)N(C[C@@H]3CCCO3)C(=O)c4ccc5c(c4)OCCO5)Cl C10526249
COc1ccc(cc1)c2csc3c2c(ncn3)N4CCC[C@@H](C4)c5nnc6n5CCCCC6 C11606833
CC1([C@@H]([C@@]2([C@H]3CC[C@]4([C@@H](OC(=O)C[C@@]4(C3=C)O[C@H]2CC1=O)c5ccoc5)C)C)CC(=O)OC)C C13298232
Cc1ccc2cccc(c2n1)OCC(=O)N3CCN(CC3)S(=O)(=O)c4ccc(cc4)Cl C14358755
c1ccc2c(c1)cc(s2)c3cc(cc(c3)n4cnnn4)C(=O)N5CCCC[C@@H]5c6cccnc6 C14993754
Cc1ccc(cc1C)S(=O)(=O)N2CCC(CC2)C(=O)N(C)C[C@@H]3COc4ccccc4O3 C18004872
c1cc2c(cc1CN3CCN(CC3)C(=O)[C@@H]4CC(=NO4)c5ccc(c(c5)Cl)Cl)OCO2 C19871472
Cc1ccc2cc(c(nc2c1)Cl)CN3CCN(CC3)S(=O)(=O)c4cccc5c4nsn5 C19104553
Cc1c(cnn1c2ccc(cc2)Cl)C(=O)N3CCN(CC3)S(=O)(=O)c4ccc(cc4)Cl C22516185
C[C@@H](C(=O)N1C[C@@H](Oc2c1cccc2)C(=O)N3CCOCC3)Oc4ccc(cc4)Br C24282544
c1cc(nc2c1c(ncc2c3ccsc3)N4CCN(CC4)C(=O)c5ccno5)C(F)(F)F C24903891
Cc1c(sc2c1c(=O)n(cn2)CN3CCN(CC3)S(=O)(=O)c4ccc5ccccc5c4)C C12632948
c1ccc2c(c1)CCCN2C(=O)Cn3c4ccccc4nc3[C@H]5CC(=O)N(C5)C[C@@H]6CCCO6 C27755968
C[C@@H]1C[C@H](CN(C1)c2c(c(=O)n3ccccc3n2)/C=C\4/C(=O)N(C(=S)S4)Cc5ccco5)C C28467508
c1cc(ccc1[N+](=O)[O-])S(=O)(=O)/N=C\2/C(=C(C(=O)C(C2(Cl)Cl)(Cl)Cl)Cl)Cl C06302474
CN1CCc2c(c(c3c(c2Br)OCO3)OC)[C@H]1[C@@H]4c5ccc(c(c5CO4)OC)OC C15778258
CC1=C/C(=N/S(=O)(=O)c2cccc(c2)[N+](=O)[O-])/[C@H]([C@](C1=O)(C)Br)Br C32673738
Cc1cc2cccc(c2nc1)S(=O)(=O)N3CCN(CC3)C(=O)c4cc5cc(ccc5nc4C)Cl C33197936
C[C@H](c1nc2ccccc2c(=O)n1C)N3CCN(CC3)S(=O)(=O)c4ccc(cc4)Br C35032776
Cc1cc(c(c(c1)C)S(=O)(=O)N2CCN(CC2)[C@@H](C)c3nc4cc(ccc4c(=O)n3C)Cl)C C35035625
Cc1cc(c(c(c1)C)S(=O)(=O)N2CCN(CC2)[C@H](C)c3nc4cc(ccc4c(=O)n3C)Cl)C C35035627
Cc1c2c(c3ccccc3s2)c(=O)n(n1)[C@@H](C)C(=O)N4CCN(CC4)c5ccc(cc5)OC C08587718
c1ccc2c(c1)cc(c(=O)o2)C(=O)N3CCN(CC3)c4nc5ccc(cc5s4)OC(F)(F)F C38909479
c1ccc(cc1)C2(CCOCC2)C(=O)N3CCC4(CC3)N(CCO4)S(=O)(=O)c5ccccc5 C38936477
Cc1c(c2c(n1OC)-c3c(c(c4ccccc4n3)S(=O)(=O)Oc5ccccc5)C(=O)CC2)F C39457638
Cc1ccc2nc(c(c(=O)n2c1)/C=C/3\C(=O)N(C(=S)S3)CC(C)C)N4C[C@H](O[C@@H](C4)C)C C39716312
c1ccc2c(c1)N(C[C@@H](O2)C(=O)N3CCCCC3)CC4=NC(=O)C5=C(CSC5=N4)c6cccs6 C39733278
Cc1c(sc(n1)N2C(=O)c3c(c(=O)c4cc(ccc4o3)Cl)[C@@]25c6ccccc6N(C5=O)C)C C39889844
C=CCN1c2ccccc2[C@]3(C1=O)c4c(=O)c5cc(ccc5oc4C(=O)N3C[C@H]6CCCO6)Cl C39889895
C[C@H]1CCCN(C1)c2c(c(=O)n3ccccc3n2)/C=C/4\C(=O)N(C(=S)S4)C[C@@H]5CCCO5 C39943853
Cc1c(nc(o1)c2cc(ccc2OC)Br)CN3CCN(CC3)C(=O)c4ccoc4 C40968570
Cc1ccc(c2c1nc(s2)N(C[C@H]3CCCO3)C(=O)[C@H]4CCCN4S(=O)(=O)C)Cl C44359033
c1cc(cc(c1)F)c2cc(on2)C(=O)N3CCN(CC3)S(=O)(=O)c4cccc(c4Cl)Cl C46810275
CCN1C(=O)N(C(=O)C12CCN(CC2)Cc3c(nc4ccccc4n3)C)C5Cc6ccccc6C5 C14542923
c1ccc(cc1)n2c(=O)c(c(cn2)N3CCN(CC3)CC(=O)N4CCCc5c4cccc5)Cl C13117643
CN1C(=O)C(=Cc2ccc(c(c2)Br)OCc3ccc4c(c3)OCO4)C(=O)N(C1=S)C C59139370
C[C@@H]1CCC2=C3C(=NC(=NC3=O)[C@H](C)N4CCN(CC4)S(=O)(=O)c5ccccc5F)S[C@@H]2C1 C64220723
Cc1cccc(c1)N2CCN(C[C@H]2C)C(=O)CN3c4cc(nn4CCC3=O)c5ccc(cc5)Cl C64817814
CC(C)C(=O)N(c1ccc2c(c1)sc(=O)o2)S(=O)(=O)c3cccc4c3nccc4 C03654233
c1cc(ccc1N2CCN(CC2)S(=O)(=O)c3ccc(cc3)Br)[N+](=O)[O-] C08742272
CC1(O[C@H]2[C@H](O1)[C@@H](O[C@@H]3[C@@H]2OC(O3)(C)C)C(=O)Oc4ccc(cc4)Br)C C08834421
C[C@H]1c2cc3c(cc2C4(CCCC4)CN1C(=O)c5ccc(cc5)S(=O)(=O)N(C)C)OCCO3 C09112351
CC(C)(C)c1nc2c(c(n1)SCc3nc4ccccc4s3)c(=O)n(c(=O)n2C)C C09284741
c1cc2c(cc1S(=O)(=O)N3CCN(CC3)C(=O)c4csc5c4CCCC5)OCCCO2 C09468258
CCOc1ccc2c(c1)sc(n2)N3CCN(CC3)C(=O)[C@H]4COc5ccccc5O4 C09540987
Cc1c(sc2c1c(=O)n(c(=O)n2Cc3cc(=O)n4ccccc4n3)c5ccccc5)C C09599031
Cc1ccc(cc1)c2nc(cs2)C(=O)N3C[C@H](Oc4c3cccc4)C(=O)N5CCOCC5 C09619205
Cc1ccc(o1)[C@H]2N(c3ccc(cc3-c4c(nc(nn4)SC)O2)Br)C(=O)C C01159553
CSc1ccc(cc1[N+](=O)[O-])C(=O)N2Cc3cc4c(cc3C5(C2)CCCC5)OCCO4 C10822324
c1cc(oc1)[C@@H]2CC(=NN2C(=O)Cn3cnc4ccc(cc4c3=O)Cl)c5cccs5 C11182927
Cc1c2c(cc(nc2n(n1)[C@@H]3CCS(=O)(=O)C3)c4cccs4)C(=O)N5CCc6c5cccc6 C11696239
COc1cc(=O)n2c(c1C(=O)N3CCSCC3)CCN(CC2)C(=O)c4c5c(cs4)CCCC5 C12037727
Cc1ccc2n1CCN([C@H]2C)C(=O)c3cc(on3)COc4ccc5c(c4)nc(s5)C C12198195
CC1(O[C@H]2[C@@H](O1)[C@@H](O[C@@H]3[C@H]2OC(O3)(C)C)C(=O)Oc4ccc(cc4)Br)C C12406440
CN(C)S(=O)(=O)c1ccc(c(c1)C(=O)N2Cc3cc4c(cc3C5(C2)CCCC5)OCCO4)Cl C12805464
c1cc(c2cc(sc2c1)C(=O)N3CCN(CC3)S(=O)(=O)c4ccc5c(c4)OCCCO5)F C13110254
Cc1cccc(c1)n2c3c(cn2)c(=O)n4c(n3)SC[C@H]4CC(=O)N5CCCC[C@H]5C C14009651
c1cc2c(cc1C(=O)OCc3cc(=O)oc4c3cc5c(c4)CCC5)nc6n(c2=O)CCC6 C03524599
Cn1c2c(c(=O)n(c1=O)C)nc(n2Cc3csc(n3)c4cccs4)Br C16627769
Cc1cc(n2c(n1)nc(n2)SCc3nnc(o3)c4ccc(s4)Br)C C18346531
c1ccc(cc1)c2c3c(cc(nc3on2)c4ccco4)C(=O)N5CCC(=O)[C@@H]6[C@H]5CCCC6 C20606819
Cc1cc(=O)n2c(n1)sc(n2)CSc3nc4ccccc4c(=O)n3C5CCCC5 C22038836
Cc1cc(c(n1c2cc(on2)C)C)C(=O)Cn3cnc4c(c3=O)c5c(s4)C[C@@H](CC5)C C22985102
CC(C)c1ccc(cc1)S(=O)(=O)N2CCN(CC2)C(=O)[C@@H]3Cc4ccccc4C(=O)O3 C23042625
c1ccc2c(c1)OC[C@@H](O2)C(=O)N3CCN(CC3)C(=O)c4csc(n4)c5ccc(cc5)Cl C24354190
c1cc(oc1)C2=NN([C@H](C2)c3cccs3)C(=O)Cn4c(=O)c(c(cn4)Cl)Cl C32671883
c1cc2cc(oc2c(c1)Br)C(=O)N3CCN(CC3)Cc4cc(=O)n5ccsc5n4 C33224214
C[C@H]1CN(CCN1C(=O)c2ccccc2F)c3nc4ccccc4c5n3c(nn5)C(C)C C34706650
c1cc2n(c(=O)c1)C[C@@H]3C[C@H]2CN(C3)C(=O)COc4ccc5c(c4)OC6(CCCCC6)CC5=O C36585572
c1ccc2c(c1)nnn2Cc3nnc4n3N=C(CS4)c5ccc(cc5)Br C01035716
CCC(=O)OC1=C2[C@H](c3c(n(c(=O)n(c3=O)C)C)N=C2c4c1cccc4)c5ccccc5 C01322611
C[C@@H](C(=O)N1C[C@H]2C[C@@H](C1)c3cccc(=O)n3C2)Oc4cc5c(cc4Cl)c6c(c(=O)o5)CCC6 C08877092
Cc1c2cc(ccc2oc1C(=O)N3CCCc4c3cccc4)S(=O)(=O)N5CCOCC5 C03047641
Cc1ccc(c(c1)N2CCN(CC2)C(=O)C34C[C@H]5C[C@@H](C3)CC(C5)(C4)n6nc(nn6)C)C C13135621
Cc1c(sc(n1)n2cccc2)C(=O)N3CCN(CC3)c4ccc(nn4)c5cccs5 C36700502
Cc1cccc(c1)n2c3c(cn2)c(=O)n4c(n3)SC[C@@H]4CC(=O)N5C[C@H](C[C@@H](C5)C)C C36669498
c1cc(ccc1c2nc(on2)[C@H]3CC(=O)N(C3)Cc4ccc5c(c4)OCO5)Br C38922221
CC1(CC2=c3c(nc4nnc(n4c3=O)SCC(=O)c5ccccc5)S[C@H]2CO1)C C39159807
Cc1c(cco1)c2nnc(n2C)S[C@@H](C)C3=NC(=O)C4=C5CC[C@H](C[C@@H]5SC4=N3)C C39421920
Cc1c(cco1)c2nnc(o2)S[C@@H](C)C3=NC(=O)C4=C5CC[C@@H](C[C@@H]5SC4=N3)C C39422413
Cc1cc2c(cc1C)oc3c(c2=O)[C@]4(c5ccccc5N(C4=O)C)N(C3=O)Cc6ccco6 C39890687
Cc1c2cc(sc2n(n1)CC(C)C)C(=O)N3CCC[C@H]3c4nnc5n4CCCCC5 C40030737
Cc1cc(=O)nc2n1nc(s2)N3CCN(CC3)C(=O)/C=C/c4cccc(c4Cl)Cl C45914963
Cc1c2c(cc(nc2n(n1)C)C3CC3)C(=O)N4CC5(CCCC5)c6cc7c(cc6[C@H]4C)OCCO7 C58565677
c1cc2c(cc1OC(=O)[C@H]3CCCO3)O/C(=C\c4cc(cc5c4OCOC5)Cl)/C2=O C41429652
CCn1cc(c2c1cccc2)/C=C\3/C(=O)c4cc5c(c(c4O3)C)OCN(C5)[C@H]6CCS(=O)(=O)C6 C41589076
Cc1cc(n2c(n1)nc(n2)S[C@@H](C)C3=NC(=O)C4=C5CC[C@H](C[C@@H]5SC4=N3)C)C C64337859
COc1ccc(cc1)c2ccc3c(n2)sc(n3)N4CCC(CC4)C(=O)N5CCOCC5 C65272026
COc1ccc(c(c1)OC)C(=O)[C@@H]2[C@@H]3[C@@H]4CO[C@@H](O4)C(=O)[C@@H]3[C@@H]5N2c6ccccc6C=C5 C01070334
Cc1cccn2c1nc(c(c2=O)/C=C\3/C(=O)N(C(=S)S3)C(C)C)N4C[C@@H](O[C@H](C4)C)C C08660891
c1cc2c(cc1/C=C/C(=O)N3CCN(CC3)S(=O)(=O)c4ccc5c(c4)CCC5)OCCO2 C08825558
Cc1ccc2c(c1)c(=O)c3c(o2)C(=O)N([C@]34c5ccccc5N(C4=O)C)C[C@H]6CCCO6 C08917027
Cc1nnnn1/C(=C\c2ccccc2)/C(=O)N3CCC(CC3)c4nc5ccccc5s4 C09254399
c1cc(c2cc(sc2c1)C(=O)N3CCN(CC3)S(=O)(=O)c4ccc5c(c4)OCCO5)F C09670158
c1ccc2c(c1)c(nn(c2=O)CC(=O)N3CCN(CC3)C(=O)c4cccs4)c5cccs5 C09949179
Cc1cc(nc2c1c3c(s2)c(=O)n(cn3)Cc4cccc(c4)S(=O)(=O)N(C)C)C C09339331
COc1ccc(cc1)c2cc(nn2[C@H]3CCS(=O)(=O)C3)C(=O)N4CCc5c4cccc5 C11996908
c1ccc(c(c1)C(=O)N2CCN(CC2)S(=O)(=O)c3cccc4c3nsn4)Br C12409692
Cn1c2c(c(n3c2[C@H](OCC3)c4ccco4)c5cccc(c5)Br)c(=O)n(c1=O)C C12427977
CN(C)S(=O)(=O)c1cc(ccc1Cl)C(=O)N2CCC[C@@H]2c3ccc4c(c3)OCCCO4 C12746272
Cc1cc(c(c(c1)C)S(=O)(=O)N2CCN(CC2)C(=O)/C=C/c3c(nn(c3C)C)C)C C13041722
[truncated: 402,644 more chars]
