# Supplementary material for: PyRMD Studio: A Unified Suite for Next-Generation, AI-Powered Virtual Screening
Source: J Chem Inf Model. 2026 May 19;66(11):6197–203. doi: 10.1021/acs.jcim.6c00648 (PMC13250901; doi:10.1021/acs.jcim.6c00648)
Supplement: Supplementary file 2 [file ci6c00648_si_002.zip › decoys/bace1_decoys.ism]

CC1(CC(=C(C(=O)C1)C(c2ccc(c(c2)Br)N(C)C)C3=C(CC(CC3=O)(C)C)O)O)C C01123976
Cc1ccc2c(c1)c(=O)c(co2)[C@@H]3C4=C(C[C@@H](CC4=O)c5ccccc5Cl)Nc6ccccc6N3 C08444221
c1ccc2c(c1)c(=O)c(co2)[C@@H]3C4=C(C[C@@H](CC4=O)c5ccccc5Cl)Nc6ccccc6N3 C08444232
Cc1ccc(cc1)CSc2[nH]c(=O)c3c(n2)NC4=C([C@@H]3c5ccc(c(c5)Cl)Cl)C(=O)CCC4 C06143650
c1cc(ccc1[C@@H]2C(=C(N(C3=C2C(=O)CCC3)c4c(c5c(s4)CCCCC5)C#N)N)C#N)Cl C03664815
c1ccc2c(c1)N[C@@H](C3=C(N2)C[C@H](CC3=O)c4cccs4)c5cc(=O)c6cc(ccc6o5)Cl C00720714
COC(=O)C1=c2n(c(=O)/c(=C\c3ccc(cc3)Cl)/s2)C(=C([C@H]1c4ccc(cc4)Cl)C#N)N C09328122
CCCCSc1nc2c(nn1)-c3ccccc3N[C@@]4(O2)c5cc(ccc5NC4=O)Br C02914641
c1ccc2c(c1)N[C@H](C3=C(N2)C[C@@H](CC3=O)c4cccs4)c5coc6ccc(cc6c5=O)Cl C09805239
Cc1cc(nc(n1)c2cc(cc(c2O)Br)Br)N/N=C(\C)/c3ccc(cc3)O C13548651
c1cc2c(cc1S(=O)(=O)N3CCCCCC3)[C@H]4C=CC[C@@H]4[C@@H](N2)c5cc(cc(c5O)Cl)Cl C14467217
CC(C)(C)NS(=O)(=O)c1ccc2c(c1)[C@@H]3C=CC[C@H]3[C@@H](N2)c4cc(cc(c4O)Cl)Cl C14467307
Cc1ccc(c(c1)C)NS(=O)(=O)c2ccc3c(c2)[C@H]4C=CC[C@@H]4[C@@H](N3)c5c[nH]c6c5cccc6 C14544790
Cc1cc(cc(c1)NS(=O)(=O)c2ccc3c(c2)[C@H]4C=CC[C@@H]4[C@@H](N3)c5c[nH]c6c5cccc6)C C14544794
c1ccc2c(c1)ccc(c2[C@H]3[C@@H]4CC=C[C@@H]4c5cc(ccc5N3)S(=O)(=O)NC6CCCCC6)O C14547736
c1ccc(cc1)NS(=O)(=O)c2ccc3c(c2)[C@H]4C=CC[C@@H]4[C@@H](N3)c5c6ccccc6ccc5O C14547753
c1ccc(cc1)NS(=O)(=O)c2ccc3c(c2)[C@H]4C=CC[C@H]4[C@@H](N3)c5c6ccccc6ccc5O C14547755
Cc1cc(cc(c1)NS(=O)(=O)c2ccc3c(c2)[C@@H]4C=CC[C@@H]4[C@@H](N3)c5c6ccccc6ccc5O)C C14547954
Cc1ccccc1NC(=O)C2=C(N=c3n(c(=O)/c(=C\c4ccc(cc4)O)/s3)[C@@H]2c5ccc(o5)C)C C17135925
CC(C)(C)c1cc(cc(c1O)C(C)(C)C)[C@@H]2C3=C(C[C@@H](CC3=O)c4ccco4)Nc5n2nc(n5)N C18200711
c1ccc(cc1)NS(=O)(=O)c2ccc3c(c2)[C@@H]4C=CC[C@H]4[C@H](N3)c5c6ccccc6ccc5O C20751458
c1ccc2c(c1)ccc(c2[C@@H]3[C@@H]4CC=C[C@H]4c5cc(ccc5N3)S(=O)(=O)N6CCCCCC6)O C20751681
Cc1ccc(cc1[N+](=O)[O-])[C@H]2C3=C(C[C@H](CC3=O)c4ccc(cc4)N(C)C)Nc5ccccc5N2 C21250556
c1c(c(cc(c1[N+](=O)[O-])C23C[C@@H]4C[C@H](C2)CC(C4)(C3)O)[N+](=O)[O-])C56C[C@H]7C[C@@H](C5)CC(C7)(C6)O C16662114
c1ccc(cc1)Nc2nc3c4nc(c5c(n4c(=S)nc3s2)sc(n5)Nc6ccccc6)N C17220638
c1ccc2c(c1)CCN(C2)c3nc(c4c(n(nc4n3)c5ccc(cc5)Cl)N)c6ccc(cc6)F C35930049
c1ccc2c(c1)ccc(c2[C@H]3[C@H]4CC=C[C@@H]4c5cc(ccc5N3)S(=O)(=O)N6CCc7c6cccc7)O C36559262
Cc1ccc(cc1)S(=O)(=O)/N=c\2/[nH]c(c(s2)NC(=O)Nc3ccc(cc3Cl)Cl)C C01156877
c1cc(ccc1C(=O)Oc2ccc3c(c2)OC(=C([C@@H]3c4ccc(c(c4)Cl)Cl)C#N)N)Cl C38655698
Cc1ccc(cc1)[C@@H]2c3ccc(cc3OC(=C2C#N)N)OC(=O)c4c(c5ccccc5s4)Cl C38686932
Cc1c2ccccc2oc1C(=O)Oc3ccc4c(c3)OC(=C([C@H]4c5ccc(c(c5)Cl)Cl)C#N)N C38688323
CC1=C2[C@H](C(=C(O[C@@H]2N=N1)N)C#N)c3cc(ccc3OCc4ccc(cc4)Cl)Br C39237556
c1ccc(c(c1)c2cccc3c2cc4c(n3)c5c(n(c4=O)Cl)C(=O)C[C@@H](N5)c6ccccc6O)O C39452714
Cc1ccc(cc1C)C2=C[C@H](N=N2)C(=O)N/N=C/c3cc(cc(c3O)Br)Br C39584535
c1ccc2c(c1)/C(=N/S(=O)(=O)c3ccc(cc3)Br)/C=C(C2=O)Nc4ccc(cc4)O C39986213
Cc1cc(c(c(c1)c2c3c([nH]n2)C(=O)N([C@@H]3c4ccc(c(c4)Cl)Cl)Cc5ccco5)O)C C39912173
Cc1cc(c(cc1Cl)c2c3c([nH]n2)C(=O)N([C@H]3c4cccc(c4)O)Cc5ccccc5Cl)O C02436746
CC(C)(C)C(=O)[C@@H]1[C@H]([C@]2(c3ccccc3NC2=O)[C@H]4[NH+]1C=Cc5c4cccc5)C(=O)c6ccccc6 C43726214
CC#C[C@]1(CC[C@H]2[C@]1(C[C@@H](C3=C4CCC5(C[C@]4(CC[C@H]23)O)OCCO5)c6ccc(cc6)N(C)C)C)O C43741931
c1cc(sc1)[C@H]2C[C@@H](n3c(c(c(n3)C(=O)Nc4cc(ccc4O)Cl)Cl)N2)C(F)(F)F C00865883
c1cc(cc(c1)[N+](=O)[O-])[C@@H]2[C@@H](C(=[NH2+])N(C3=C2C(=O)CCC3)c4ccc(cc4)F)C(=O)/N=c/5\[nH]ccs5 C51144768
c1ccc2c(c1)[nH]c(n2)c3cc(ccc3O)/N=C\c4cc(cc(c4O)Br)Br C21966503
Cc1cc2c(cc1C)NC3=C([C@@H](N2)c4cc(cc(c4O)Br)[N+](=O)[O-])C(=O)CC(C3)(C)C C59186798
CC1=C([C@H](n2c(=O)/c(=C\c3c[nH]c4c3cccc4)/sc2=N1)c5cccs5)C(=O)Nc6ccccc6 C59398625
c1cc(ccc1c2nc3cc(ccc3o2)S(=O)(=O)c4ccc5c(c4)nc(o5)c6ccc(cc6)O)O C59421194
Cc1cc2c3c(c1)C(CC4(N3C(=O)[C@]25C(=C(OC6=C5C(=O)CCC6)N)C#N)CCCCCC4)(C)C C14162364
c1ccc(cc1)Oc2ccc(cc2)[C@@H]3c4c([nH]c(nc4=O)N5CCCCC5)NC6=C3C(=O)CCC6 C19820026
Cc1c(c(=O)n(n1C)c2ccccc2)NC3=N/C(=N\C(=O)Nc4ccc(cc4)Cl)/c5c3cccc5 C13120274
CC[C@@H]1CCc2c(sc3c2C(=N[C@@H](N3)c4cc(c(c(c4)I)O)OC)O)C1 C15945394
Cc1cc(c2c(c(sc2n1)C(=O)/N=c/3\[nH]c4cc(ccc4s3)Br)N)C(F)(F)F C13739445
C[NH+]1C[C@@H]([C@@]2([C@@]13c4ccccc4NC3=O)COc5ccccc5C2=O)c6ccc(cc6Cl)Cl C08781840
c1ccc(cc1)[C@H]2[C@@H]3CSC[NH+]3[C@@]4([C@@H]2C(=O)c5cccc(c5)[N+](=O)[O-])c6ccccc6NC4=O C08914482
c1ccc(cc1)[C@H]2[C@H]3CSC[NH+]3[C@@]4([C@@H]2C(=O)c5cccc(c5)[N+](=O)[O-])c6ccccc6NC4=O C08914484
Cc1ccc(c(c1)Br)N2C(=O)[C@@H]3[C@@H]4CCC[NH+]4[C@@]5([C@@H]3C2=O)c6cc(cc(c6NC5=O)C)C C08918058
CC(C)(C)C(=O)[C@H]1[C@H]([C@@]2(c3ccccc3NC2=O)[C@@H]4[NH+]1C=Cc5c4cccc5)C(=O)c6cccs6 C09012961
c1ccc2c(c1)[C@@]3([C@H]([C@@H]([C@@H]4[NH+]3CSC4)c5cccc(c5)[N+](=O)[O-])C(=O)c6cccs6)C(=O)N2 C09087581
c1cc2c(cc1Cl)[C@@]3([C@H]4[C@@H]([C@H]5[NH+]3CCC5)C(=O)N(C4=O)c6cc(cc(c6)Cl)Cl)C(=O)N2 C09304215
Cc1ccc(cc1)C(=O)[C@H]2[C@H]([C@@H]3CSC[NH+]3[C@@]24c5cc(ccc5NC4=O)C)c6ccc(cc6)[N+](=O)[O-] C09329937
c1cc2c(cc1Cl)[C@@]3([C@@H]4[C@@H]([C@@H]5[NH+]3CCC5)C(=O)N(C4=O)c6cc(ccc6Cl)Cl)C(=O)N2 C09331070
c1cc2c(cc1Cl)[C@]3([C@@H]4[C@@H]([C@@H]5[NH+]3CCC5)C(=O)N(C4=O)c6cc(ccc6Cl)Cl)C(=O)N2 C09331071
Cc1ccc(cc1)C(=O)[C@H]2[C@H]([C@@H]3CSC[NH+]3[C@@]24c5ccccc5NC4=O)c6ccc(cc6)[N+](=O)[O-] C09331351
Cc1cc(c2c(c1)cc(c(=O)[nH]2)[C@@H](c3nnnn3C4CCCC4)[NH+]5CCCC6(C5)CCCCC6)C C06300649
Cc1c2cnc(nc2n(c(=O)c1Br)C3CCCC3)Nc4ccc(cn4)N5CC[NH+](CC5)C C13641658
Cc1cc(c2c(c1)[C@]3([C@H]([C@H]([C@H]4[NH+]3CSC4)c5ccc(cc5)[N+](=O)[O-])C(=O)c6cccnc6)C(=O)N2)C C02439696
Cc1cc(c(c(c1)C)n2c(=O)c(c(nc2S)O)[C@H]3c4c(cc5c(c4OC)OCO5)CC[NH+]3C)C C09361086
CC1(Cc2c(c([nH+]c3c2c4c(s3)c(nnn4)NCc5ccccc5)N6CCOCC6)CS1)C C08681001
Cc1ccc(c(c1)Br)N2C(=O)[C@H]3[C@@H]4CCC[NH+]4[C@@]5([C@@H]3C2=O)c6ccc(c(c6NC5=O)C)C C09013940
Cc1ccc2c(c1C)NC(=O)[C@]23[C@H]4[C@@H]([C@H]5[NH+]3CCC5)C(=O)N(C4=O)c6ccc(c(c6)Cl)Cl C16007657
CC[C@@]1(C[C@@H]2C=C3C4=N[C@H]5C=C(C(=C[C@@H]5C(=C4CN3C(=O)[C@@H]2COC1=O)C[NH+]6CCC(CC6)C)C)Cl)O C26576212
C[C@]12CC[C@@H](C[C@@H]1CC[C@@H]3[C@@H]2CC[C@]4([C@@H]3CC=C4C(=O)C[C@@H]5c6c(cc7c(c6OC)OCO7)CC[NH+]5C)C)O C35361449
Cc1c(sc2c1c(=O)n(c(n2)SCc3cc(oc-4c/c(=[NH+]\C(=O)C)/ccc34)O)C(C)C)C C36821267
C[NH+]1CCN(CC1)[C@@H](c2cccc(c2)Br)c3c(n4c(s3)nc(n4)c5ccco5)O C22795330
COc1ccc(cc1)[C@@H]2C3=C(c4ccccc4O[C@@H]3c5ccc(cc5)Cl)[NH+]=C6N2NC(=N6)SC C02245079
c1ccc(c(c1)[C@H]2C[C@H]([NH+]=C3N2NN=N3)c4ccc(cc4)I)OC(F)F C02918610
c1cc(ccc1[C@H]2C[C@@H]([NH+]=C3N2NN=N3)c4ccc(cc4)I)Br C02918628
COc1cc(cc(c1O)Br)/C=N/N2[C@@H]([NH+]=NC2=S)c3ccccc3Br C38989467
CC1=c2cc3c(cc2=[NH+]C(=O)[C@@H]1SC4=NN[C@@H](N4c5ccc(cc5)F)c6cccs6)OCO3 C39409724
C[C@@H]1CCC[C@@H]([C@@H]1C)NC(=O)[C@@H]2CN(CC23CC[NH2+]CC3)C(=O)c4ccc(o4)c5ccc(cc5)F C39637485
C[C@@H]1CCC[C@H]([C@@H]1C)NC(=O)[C@@H]2CN(CC23CC[NH2+]CC3)C(=O)c4ccc(o4)c5ccc(cc5)F C39637487
Cc1cc(ccc1NC(=O)CSC2=N[C@@H]3C(=c4ccccc4=[NH+]3)N=N2)I C39707508
c1cc(c(cc1N2C(=O)[C@H]3[C@H]4CCC[NH+]4[C@@]5([C@H]3C2=O)c6cc(ccc6NC5=O)Cl)C(F)(F)F)Cl C02425569
Cc1cc(c2c(c1)[C@@]3([C@@H]4[C@H]([C@@H]5[NH+]3CCC5)C(=O)N(C4=O)c6cc(c(cc6OC)Cl)C)C(=O)N2)C C35843306
c1ccc2c(c1)cccc2Sc3ccc(o3)/C=C/4\C(=[NH2+])N5C(=NC4=O)SC(=N5)c6ccco6 C20238785
Cc1cc(c(n1c2ccc(cc2)I)C)[C@@H]3NC(=[NH2+])Nc4n3c5ccccc5n4 C25336437
CC(C)(C)[NH2+]Cc1nnnn1c2c(cc(cc2Br)Br)Br C60947151
Cc1cc(c(c2c1C(=O)/C(=C/c3ccccc3Cl)/O2)C[NH+]4C[C@H]5C[C@@H](C4)c6cccc(=O)n6C5)O C41584717
c1cc(c(c(c1)Cl)/C=C\2/C(=O)c3ccc(c(c3O2)C[NH+]4C[C@H]5C[C@@H](C4)c6cccc(=O)n6C5)O)F C41584758
c1cc(cc(c1)Cl)/C=C\2/C(=O)c3ccc(c(c3O2)C[NH+]4C[C@H]5C[C@@H](C4)c6cccc(=O)n6C5)O C41584769
CC(C)(C)c1ccc(cc1)/C=C\2/C(=O)c3ccc(c(c3O2)C[NH+]4C[C@H]5C[C@@H](C4)c6cccc(=O)n6C5)O C41584775
c1cc(ccc1N2CCN(CC2)C(=O)CCNC(=O)N3CCC4=c5cc(ccc5=[NH+][C@H]4C3)Cl)F C63296157
c1ccc2=N/C(=N\S(=O)(=O)c3cccc4c3nsn4)/[C@H]([NH+]=c2c1)Nc5ccc(c(c5)Cl)Cl C39977012
c1ccc2=N/C(=N\S(=O)(=O)c3ccc(cc3)Cl)/[C@H]([NH+]=c2c1)Nc4ccc5c(c4)COC5=O C39978780
C[C@H]1Cc2cc(ccc2N1C(=O)C)S(=O)(=O)Nc3ccc(cc3)[C@@H]4C=c5cc(ccc5=[NH+]4)Cl C63627317
C[C@H]1Cc2cc(ccc2N1C(=O)C)S(=O)(=O)Nc3ccc(cc3)[C@H]4C=c5cc(ccc5=[NH+]4)Cl C63627321
Cc1ccc(cc1)S(=O)(=O)/N=C\2/[C@H]([NH+]=c3ccccc3=N2)Nc4ccc(cc4C)Br C38965239
c1ccc2=N/C(=N\S(=O)(=O)c3ccc(cc3)F)/[C@@H]([NH+]=c2c1)Nc4ccc(cc4)Br C38971255
c1ccc2=N/C(=N\S(=O)(=O)c3cccc4c3nsn4)/[C@H]([NH+]=c2c1)Nc5cccc(c5)Cl C38971339
c1ccc2=N/C(=N\S(=O)(=O)c3cc(ccc3Cl)Cl)/[C@H]([NH+]=c2c1)Nc4cccc(c4)Cl C38976032
c1ccc2=N/C(=N\S(=O)(=O)c3cccc4c3nsn4)/[C@H]([NH+]=c2c1)Nc5ccccc5Cl C38979878
COc1cc(cc(c1O)Br)/C=N/N2[C@@H](N=[NH+]C2=S)c3ccccc3Br C38989467
c1ccc2c(c1)cccc2NS(=O)(=O)c3ccc4c(c3)[C@@H]5C=CC[C@H]5[C@@H](N4)c6cccc(c6)Cl C06038790
Cc1ccc(c(c1)Cl)C(=O)NC(=S)Nc2nc(cs2)c3ccc(cc3)Br C02145359
Cc1cc(cc(c1OC)C(=O)NC(=S)Nc2nc3ccc(cc3s2)Cl)Br C08831074
Cc1c(ccc(n1)NC(=S)NC(=O)c2c(c3ccc(cc3s2)Cl)Cl)Br C08835385
C[C@H]1CCc2c(sc(c2C#N)NC(=S)NC(=O)c3ccc(o3)c4ccc(c(c4)Cl)Cl)C1 C08896344
COc1ccc(cc1)[C@@H]2C3=C(C[C@H](CC3=O)c4ccc(cc4)Cl)Nc5cc(ccc5N2)Cl C09600971
C[C@H]([C@@H]1CC[C@]2([C@]1(CC[C@@H]3C2=CC[C@H]4[C@@]3(CCC(=O)C4(C)C)C)C)C)[C@H]5[C@H]([C@@H](C(O5)(C)C)O)O C13298240
c1ccc(c(c1)C(=O)Oc2ccc(cc2)[C@H]3Nc4c(c5c(s4)CCCC5)C(=O)N3)Br C02053250
Cc1ccc(c2c1nc(s2)NC(=S)NC(=O)c3ccc(o3)c4ccc(c(c4)Cl)Cl)C C14275656
C[C@@H]1CCc2c(sc(c2C#N)NC(=S)NC(=O)c3c(c4ccc(cc4s3)Cl)Cl)C1 C14276439
Cc1cccc(c1NS(=O)(=O)c2ccc3c(c2)[C@@H]4C=CC[C@@H]4[C@@H](N3)c5c(cc(cc5C)C)C)C C14457904
Cc1cccc(c1NS(=O)(=O)c2ccc3c(c2)[C@H]4C=CC[C@H]4[C@@H](N3)c5cccc(c5)Cl)C C14460419
Cc1cccc(c1NS(=O)(=O)c2ccc3c(c2)[C@H]4C=CC[C@H]4[C@@H](N3)c5ccc(cc5)C(C)C)C C14463021
Cc1ccc(cc1C)NS(=O)(=O)c2ccc3c(c2)[C@H]4C=CC[C@H]4[C@@H](N3)c5ccc(cc5)Cl C14464776
Cc1ccc(c(c1)C)NS(=O)(=O)c2ccc3c(c2)[C@@H]4C=CC[C@H]4[C@@H](N3)c5ccc6ccccc6c5 C14475213
c1ccc(cc1)CNS(=O)(=O)c2ccc3c(c2)[C@H]4C=CC[C@H]4[C@@H](N3)c5ccc6ccccc6c5 C14475284
c1cc(c(c(c1)Cl)[C@@H]2[C@@H]3CC=C[C@@H]3c4cc(ccc4N2)S(=O)(=O)NC5CCCCC5)Cl C14546489
CC(C)(C)NS(=O)(=O)c1ccc2c(c1)[C@@H]3C=CC[C@H]3[C@@H](N2)c4c5ccccc5cc6c4cccc6 C14549217
Cc1cc(cc(c1)NS(=O)(=O)c2ccc3c(c2)[C@@H]4C=CC[C@H]4[C@@H](N3)c5ccc(cc5)SC)C C14551929
c1ccc(cc1)n\2c(cs/c2=N\N=C\c3ccc(c(c3)O)O)c4ccc(cc4)Br C16948613
CC(C)N1C/C(=C\c2ccc(cc2)SC)/C3=C(C1)[C@@H](C(=C(O3)N)C#N)c4ccc(cc4)SC C20528793
Cc1ccc(cc1C)NS(=O)(=O)c2ccc3c(c2)[C@H]4C=CC[C@H]4[C@H](N3)c5cccc6c5cccc6 C20698535
CC(C)Oc1ccc(cc1)[C@H]2CC3=C([C@@H](Nc4ccccc4N3)c5ccc(cc5)C(C)(C)C)C(=O)C2 C20882289
CCOc1ccccc1[C@H]2C3=C(C[C@H](CC3=O)c4ccc(cc4)C(C)(C)C)Nc5ccccc5N2 C20885862
CC(C)COc1ccc(cc1)[C@H]2CC3=C([C@@H](Nc4ccccc4N3)c5cccc(c5)Cl)C(=O)C2 C21242199
Cc1ccc(cc1)[C@@H]2CC3=C([C@H](N=C(N3)Nc4nc5ccccc5s4)c6cc(cc(c6)F)F)C(=O)C2 C22822569
c1ccc2c(c1)cccc2NS(=O)(=O)c3ccc4c(c3)[C@@H]5C=CC[C@H]5[C@H](N4)c6cccc(c6)Cl C32180793
CC(C)NC(=O)c1c2c(sc1NC(=O)c3ccc(cc3)Br)C[C@H](CC2)C(C)(C)C C33612863
c1ccc(cc1)S(=O)(=O)N[C@@H]2c3cccc4c3c(ccc4)[C@H]2Nc5ccc(cc5)Br C33688283
Cc1ccc(cc1)CSc2[nH]c(=O)c3c(n2)NC4=C([C@H]3c5ccc(cc5)Cl)C(=O)CC(C4)(C)C C33810576
Cc1ccc(c(c1)C)NC(=O)c2c(c3c(=O)[nH]c(nc3s2)CSc4ccc(cc4)Cl)C C23273076
C[C@H]([C@@H]1CC[C@]2([C@]1(CC[C@H]3C2=CC[C@@H]4[C@@]3(CCC(=O)C4(C)C)C)C)C)[C@@H]5[C@@H]([C@@H](C(O5)(C)C)O)O C03978153
Cc1ccc(cc1)C(=O)Nc2c(c3c(s2)C[C@H](CC3)C(C)(C)C)C(=O)Nc4ccc(cc4C)C C39388976
c1ccc(cc1)C[C@@H]2CC(=O)c3c(c4c(cc5c(cccc5n4)c6ccccc6O)c(=O)n3Cl)N2 C39452526
Cc1c(c2c(n1c3ccccc3O)-c4c(c(c5ccccc5n4)c6ccccc6O)C(=O)CC2)SC C39456542
CN1c2c(cc(cc2c3ccccc3O)c4ccccc4O)CC(=Nc5c1ncnc5Cl)SC C39470200
c1ccc(cc1)c2c(c3ccccc3[nH]2)/C=N/N=C/4\NC(=O)[C@H](S4)Cc5ccc(c(c5)Cl)Cl C40476110
CCCCN1[C@H](c2c(n[nH]c2C1=O)c3cc(c(cc3O)C)Cl)c4ccc(cc4)Br C39914311
c1ccc2c(c1)c(c(c(=O)s2)C(c3ccc(cc3)Cl)c4c(c5ccccc5sc4=O)O)O C09831802
COc1cc(cc(c1O)/C=C\2/C(=O)N/C(=N/c3ccc(cc3)Br)/S2)Br C15015624
c1cc(ccc1[C@@H]2C[C@H](n3c(cc(n3)C(=O)Nc4ccc(cc4Cl)Cl)N2)C(F)(F)F)Cl C09087390
c1cc(sc1)[C@@H]2C[C@H](n3c(c(c(n3)C(=O)Nc4ccc(cc4Cl)Cl)Cl)N2)C(F)(F)F C00674253
CN(C1CCCCC1)S(=O)(=O)c2ccc3c(c2)[C@H]4C=CC[C@H]4[C@@H](N3)c5c6ccccc6ccc5O C20751825
Cc1cccc(c1NS(=O)(=O)c2ccc3c(c2)[C@H]4C=CC[C@H]4[C@H](N3)c5ccc(cc5Cl)Cl)C C58846433
Cc1ccc(cc1C)NS(=O)(=O)c2ccc3c(c2)[C@H]4C=CC[C@H]4[C@H](N3)c5ccc(cc5)Cl C58846516
Cc1ccc(cc1)[C@@H]2[C@@H]3CC=C[C@@H]3c4cc(ccc4N2)S(=O)(=O)Nc5ccc(cc5C)Cl C58847991
Cc1cc(ccc1NS(=O)(=O)c2ccc3c(c2)[C@H]4C=CC[C@H]4[C@H](N3)c5ccccc5Cl)Cl C58848017
Cc1ccc(cc1Cl)NS(=O)(=O)c2ccc3c(c2)[C@H]4C=CC[C@H]4[C@H](N3)c5ccc(cc5)OC C58848224
Cc1ccc(c(c1)[C@@H]2[C@@H]3CC=C[C@@H]3c4cc(ccc4N2)S(=O)(=O)Nc5cccc6c5cccc6)C C58850054
Cc1cc(cc(c1)/N=C\2/NC(=O)/C(=C/c3cc(cc(c3O)Br)Br)/S2)C C59426788
Cn1cc(c2c1cc(cc2)F)C3=CC[NH+](CC3)CC[C@@H]4c5ccc(cc5CCO4)C(=O)N C00595148
COc1cccc(c1O)[C@@H]2CC(=N[C@H]([NH2+]2)c3cccs3)c4ccc(cc4)Br C09407930
Cc1cccc(n1)[C@@H]2c3c(c4ccccc4[nH]3)CC[NH+]2Cc5ccc(cc5)C#CC(C)(C)O C11665102
Cc1ccccc1n2c3c(cn2)[C@H](CC(C3)(C)C)[NH2+]Cc4ccc(cc4)C#CC(C)(C)O C12205344
CC(C)(C#Cc1ccc(cc1)C[NH+]2CCOc3ccc(cc3C2)[C@@H](C4CCCCC4)O)O C12245577
Cc1cc2c(cc1Cl)[C@@H](CC3(O2)CC[NH+](CC3)C[C@H](c4ccc(cc4)Cl)O)O C12329834
Cc1cc2c(cc1Cl)[C@@H](CC3(O2)CC[NH+](CC3)C[C@@H](c4ccc(cc4)Cl)O)O C12329839
Cc1ccc(cc1)n2c3c(cn2)[C@H](CC(C3)(C)C)[NH2+]Cc4ccc(cc4)C#CC(C)(C)O C12701820
CC1(Cc2c(cnn2c3ccccc3)[C@H](C1)[NH2+]Cc4ccc(s4)C#CC(C)(C)O)C C14965501
c1ccc(cc1)C[NH+]2CCc3c(sc4c3C(=O)N[C@H](N4)c5ccc(cc5Cl)Cl)C2 C08721979
c1ccc(cc1)C[NH+]2CCc3c(sc4c3C(=O)N[C@@H](N4)c5ccc(cc5Cl)Cl)C2 C08721978
CC1(CC(CC([NH2+]1)(C)C)NS(=O)(=O)c2ccc(cc2Br)Br)C C18004994
CC(C)(C#Cc1ccc(s1)C[NH2+][C@@H]2CCCN(C2)c3ccc(cn3)C(F)(F)F)O C19223668
c1cc(c(cc1[C@@H](C[NH+]2CCC3(CC2)C[C@H](c4cc(ccc4O3)F)O)O)Cl)Cl C19292811
c1cc(c(cc1[C@@H](C[NH+]2CCC3(CC2)C[C@@H](c4cc(ccc4O3)F)O)O)Cl)Cl C19292814
Cc1ccc(cc1NC(=S)N(Cc2ccncc2)C3CC([NH2+]C(C3)(C)C)(C)C)Cl C20395716
CCOc1cccc(c1O)[C@H]2CC(=N[C@H]([NH2+]2)CC(C)C)c3ccc(cc3)Br C20763186
c1ccc2c(c1)C[C@H]([NH+](C2)CC(=O)N3CCc4c(ccs4)[C@H]3c5cccs5)C(=O)N C22063434
CC[NH2+]C1CCC(CC1)Nc2c3ccc(nc3c(cn2)c4ccsc4)C(F)(F)F C24904223
c1cc2c(cc1C(=O)N)CCO[C@H]2CC[NH+]3CCC(=CC3)c4csc5c4ccc(c5)F C26490199
c1cc(cc2c1cc(cc2)F)C3=CC[NH+](CC3)CC[C@H]4c5ccc(cc5CCO4)C(=O)N C26491343
c1ccc(cc1)[C@]23C[NH+]4C[C@](C2O)(CN(C3)[C@@H]4c5cc6ccccc6[nH]5)c7ccccc7 C28444198
C[C@H]([C@H]1[C@@H](C[C@@]2([C@@]1(CC=C3[C@H]2CC[C@@H]4C(=C3)CC[C@@H](C4(C)C)[NH2+]C)C)C)O)N(C)C(=O)C C31161672
c1cc(ccc1C[NH+]2CCC3(CC2)Nc4ccc(c(c4C(=O)N3)Cl)Cl)C(F)(F)F C34812260
CCC(=O)N1CCC2(CC1)[NH2+][C@@H](CS2)C(=O)NCCc3ccc(cc3Cl)Cl C35370199
COc1cc(c(cc1OC)OC)[C@@H](c2cc(sc2Br)Br)[NH3+] C36962095
COc1cc(cc(c1OC)OC)[C@@H](c2cc(sc2Br)Br)[NH3+] C37380548
c1cc(c(cc1Br)Br)S(=O)(=O)N[C@H]2CC[NH2+]C3(C2)CCC3 C37574210
C[C@H]([C@H]1[C@@H](C[C@@]2([C@@]1(CC[C@@]34[C@@H]2CC[C@@H]5[C@@]3(C4)CC[C@@H](C5=C)[NH2+]C)C)C)O)N(C)C(=O)C C36378697
C[C@@H]([C@H]1[C@@H](C[C@@]2([C@@]1(CC[C@@]34[C@@H]2CC[C@@H]5[C@@]3(C4)CC[C@@H](C5=C)[NH2+]C)C)C)O)N(C)C(=O)C C36378696
c1ccc2c(c1)ccc(n2)C(=O)N3C[C@@H](C4(C3)CC[NH2+]CC4)C(=O)NC5CCCCCCC5 C39659945
C[C@@H]1[C@@H]2[C@@H](C[C@@H]3C[C@@H](CC[C@H]3[C@@H]2/C=C/c4ccc(cn4)c5cccc(c5)F)[NH3+])C(=O)O1 C40972900
Cc1cccc([nH+]1)N[C@H](c2cccs2)c3cc(sc3NC(=O)c4ccccc4)C C38551038
c1cc(ccc1C[C@@H](c2nc(cs2)c3cc(no3)c4ccc(cc4Cl)Cl)[NH3+])Cl C43250866
c1cc(c(cc1Cl)Cl)c2cc(on2)c3csc(n3)[C@@H](CC4CCCCC4)[NH3+] C43250906
c1cc(c(cc1Cl)Cl)c2cc(on2)c3csc(n3)[C@H](CC4CCCCC4)[NH3+] C43250908
C[C@@H]([C@H]1[C@@H](C[C@]2([C@]1(CC=C3[C@H]2CC[C@@H]4C(=C3)CC[C@@H](C4(C)C)[NH2+]C)C)C)O)N(C)C(=O)C C43510589
c1ccc(cc1)NC(=S)NC[C@H]2C[C@H]3CC[NH+]2C[C@@H]3CN4CCc5ccccc5C4 C43527036
c1cc(ccc1CCNC(=O)[C@@H]2CSC[C@@H]([NH2+]2)c3ccc(cc3)N4CCCC4)Cl C44164193
Cc1cc(c(c(=O)n1Cc2ccccc2C[NH3+])Br)OCc3ccc(cc3F)F C49019860
Cc1c(c(n([nH+]1)C)N)COc2c(cc(cc2Br)Br)Br C50830176
C[C@H](C[NH+](C)CC(=O)Nc1c(cc(cc1Br)Br)Br)O C51821993
c1ccc2c(c1)c(=O)cc([nH]2)NCC[C@H]3CC=CC[NH+]3Cc4ccc(c(c4)Cl)Cl C45167491
Cc1c(c(ccc1[C@@H]2N[C@H]([C@@H](O2)C)C[NH+]3CCC[C@@H]3c4[nH]c5cc(ccc5n4)F)OC)C C39516204
CN(CC(=O)Nc1c(cc(cc1Br)Br)Br)C2CC[NH2+]CC2 C36301013
Cc1cc(c(c(c1)C)NC(=S)N(Cc2cccnc2)C3CC([NH2+]C(C3)(C)C)(C)C)C C59094718
Cc1ccc(o1)CN(C2CC([NH2+]C(C2)(C)C)(C)C)C(=S)Nc3c(cc(cc3C)C)C C59101374
c1ccc(cc1)[C@@H]2C[C@H]([NH+]=C(N2)SCC(=O)Nc3ccc(cc3)Cl)C(F)(F)F C12848128
c1ccc(cc1)[C@H]2C[C@@H]([NH+]=C(N2)SCC(=O)Nc3ccc(cc3)Cl)C(F)(F)F C12848151
CC[NH+]1CCC2(CC1)N[C@H](CC(=N2)c3ccc(cc3)C)c4cc(ccc4O)Br C65298089
c1cc(oc1)Cn2c3c(c(=O)[nH]c2=O)C([NH+]=C(N3)c4cccs4)(C(F)(F)F)C(F)(F)F C01268539
C[NH+]1CCc2c(sc3c2C(=O)N[C@H](N3)c4ccc(c(c4)OC)OC(=O)c5cccs5)C1 C02300956
C[NH+]1CCc2c(sc3c2C(=N[C@H](N3)c4ccc(c(c4)OC)OC(=O)c5ccccc5)O)C1 C08642518
Cc1cc2c(c(=O)n1CCC[NH+]3CCOCC3)[C@@H](C(=C(O2)N)C#N)c4c(cccc4Cl)Cl C02362703
C[C@@](C[NH+](C)C)(c1ccc2c(c1)CN(CCO2)C(=O)CCc3[nH]c4ccc(cc4n3)F)O C11788990
COc1ccc2c(c1)OC3(CC[NH+](CC3)C[C@@H](c4ccc5c(c4)OCCCO5)O)C[C@H]2O C19563063
CC[C@@H](C(=O)N1CCCC1)Sc2nc3c(c([nH]n3)C)c(=[NH2+])n2c4ccc(cc4)Br C20758683
CC[NH+]1CCC[C@H]1CNC(=O)c2ccc(cc2)NC(=O)N3CCSc4c3c(cc(n4)C)C C20939446
Cc1c(c(n(n1)c2ccccc2)C)[C@H]3C(=O)NCC[NH+]3CC(=O)Nc4ccccc4SC C24214618
C=CCNC(=O)Nc1ccc([nH+]c1)N2CCCN(CC2)C(=O)c3ccc(cc3Cl)Cl C34681213
c1ccc(c(c1)Cn2c(=O)c3c4c(sc3nc2N5CC[NH+](CC5)CC(=O)N)CCCC4)Cl C34747407
CC[NH+]1CCN(CC1)CC(=O)N2CCc3c4ccccc4[nH]c3[C@]25c6ccccc6NC5=O C20636515
c1ccc(cc1)c2ccc(o2)C(=O)N3C[C@@H](C4(C3)CC[NH2+]CC4)C(=O)NC[C@H]5CCCO5 C39604960
Cc1ccc(cc1C)CCNC(=O)[C@@H]2CN(CC23CC[NH2+]CC3)C(=O)[C@@H]4COc5ccccc5O4 C39609320
Cc1ccc(cc1C)CCNC(=O)[C@H]2CN(CC23CC[NH2+]CC3)C(=O)c4cc(n(n4)C)C C39609387
C[C@H]1CCC[C@@H]([C@@H]1C)NC(=O)[C@@H]2CN(CC23CC[NH2+]CC3)C(=O)c4ccc(c(c4)OC)OC C39637178
C[C@H]1CCC[C@@H]([C@@H]1C)NC(=O)[C@@H]2CN(CC23CC[NH2+]CC3)C(=O)c4cc(ccc4OC)OC C39637442
CC[C@@H](COC)NC(=O)[C@@H]1CN(CC12CC[NH2+]CC2)C(=O)c3ccc(cc3Cl)Cl C39637819
CC[C@@H](COC)NC(=O)[C@H]1CN(CC12CC[NH2+]CC2)C(=O)c3ccc(cc3Cl)Cl C39637821
c1ccc(c(c1)c2ccc(o2)C(=O)N3C[C@@H](C4(C3)CC[NH2+]CC4)C(=O)N[C@H]5CCSC5=O)F C39661370
c1cc(ccc1c2ccc(o2)C(=O)N3C[C@@H](C4(C3)CC[NH2+]CC4)C(=O)N[C@@H]5CCSC5=O)F C39661372
c1cc(ccc1c2ccc(o2)C(=O)N3C[C@@H](C4(C3)CC[NH2+]CC4)C(=O)N[C@H]5CCSC5=O)F C39661374
c1ccc(cc1)c2ccc(o2)C(=O)N3C[C@@H](C4(C3)CC[NH2+]CC4)C(=O)N[C@H](C#N)c5ccccc5 C39662572
c1ccc(cc1)c2ccc(o2)C(=O)N3C[C@H](C4(C3)CC[NH2+]CC4)C(=O)N[C@H](C#N)c5ccccc5 C39662573
Cc1cccc(c1C)CNC(=O)[C@@H]2CN(CC23CC[NH2+]CC3)C(=O)c4cc(nn4C(C)(C)C)C C39667616
c1ccc2c(c1)CCO[C@H]2CNC(=O)[C@H]3CN(CC34CC[NH2+]CC4)C(=O)c5cc(ccc5F)Cl C39669115
c1ccc2cc(ccc2c1)C(=O)N3C[C@H](C4(C3)CC[NH2+]CC4)C(=O)NCc5cn6ccccc6n5 C39671909
CC[C@H](C)C(=O)N1C[C@H](C2(C1)CC[NH2+]CC2)C(=O)NCC3(CCCCC3)N4CCOCC4 C39672850
C[C@@H]1C(=C(N=N1)C)[C@H](C)NC(=O)[C@@H]2CN(CC23CC[NH2+]CC3)C(=O)c4c(cccc4Cl)Cl C39674180
CCc1ccc(cc1)C(=O)N2C[C@@H](C3(C2)CC[NH2+]CC3)C(=O)N[C@H](C)C4=C(N=N[C@@H]4C)C C39674236
C[C@H]1C(=C(N=N1)C)[C@@H](C)NC(=O)[C@@H]2CN(CC23CC[NH2+]CC3)C(=O)c4ccc(cc4)Cl C39674255
C[C@H]1C(=C(N=N1)C)[C@@H](C)NC(=O)[C@@H]2CN(CC23CC[NH2+]CC3)C(=O)Cc4ccc(cc4)Cl C39674311
C[C@@H]1C(=C(N=N1)C)[C@@H](C)NC(=O)[C@@H]2CN(CC23CC[NH2+]CC3)C(=O)c4c(ccc(c4F)Cl)F C39674584
C[C@H]1C(=C(N=N1)C)[C@H](C)NC(=O)[C@@H]2CN(CC23CC[NH2+]CC3)C(=O)c4c(ccc(c4F)Cl)F C39674587
CC(C)C(=O)N1CCC(CC1)NC(=O)[C@@H]2CN(CC23CC[NH2+]CC3)C(=O)C4(CCCCC4)C C39686018
CC(C)C(=O)N1CCC(CC1)NC(=O)[C@H]2CN(CC23CC[NH2+]CC3)C(=O)C4(CCCCC4)C C39686019
CC[C@H](C)C(=O)N1C[C@H](C2(C1)CC[NH2+]CC2)C(=O)NC3CCN(CC3)c4c(cccn4)Cl C39687781
c1ccn(c1)c2ccc(cc2)CNC(=O)[C@H]3CN(CC34CC[NH2+]CC4)C(=O)[C@H]5CCC=CC5 C39690324
Cc1ccccc1CCNC(=O)[C@H]2CN(CC23CC[NH2+]CC3)C(=O)[C@H]4COc5ccccc5O4 C39691229
c1ccc(cc1)N2[C@H](Nc3ccccc3C2=O)SCC(=O)N/N=C/C4=c5ccccc5=[NH+]C4 C39923302
Cc1c(ccc2c1[nH]c3c(c2=O)C[NH+](CC3)CC(=O)Nc4ccc5c(c4)OCCO5)Cl C49003203
CNC(=O)C[NH+]1CCC(CC1)NC(=O)[C@H]2C[C@@H]3CCCC[C@@H]3N2C(=O)c4cccc(c4)Cl C59040500
CNC(=O)C[NH+]1CCC(CC1)NC(=O)[C@H]2C[C@H]3CCCC[C@@H]3N2C(=O)c4cccc(c4)Cl C59040503
c1ccc2c(c1)CC[C@]23C(=O)N(C(=O)N3)CC(=O)Nc4ccccc4C[NH+]5CCSCC5 C60220471
c1ccc2=[NH+]CC(=c2c1)C[C@H]3[C@@H]4[C@@H](C(=O)N(C4=O)c5ccc(cc5)F)[C@@]6(N3)c7ccccc7NC6=O C63479857
c1ccc2=[NH+]CC(=c2c1)C[C@@H]3[C@@H]4[C@@H](C(=O)N(C4=O)c5ccc(cc5)F)[C@]6(N3)c7ccccc7NC6=O C63479858
CCc1ccccc1NC(=O)c2ccc3=C([C@@H](C(=O)[NH+]=c3c2)S(=O)(=O)c4ccccc4)O C08589504
CCc1ccccc1NC(=O)c2ccc3=C([C@H](C(=O)[NH+]=c3c2)S(=O)(=O)c4ccccc4)O C08589504
CSc1ccc(cc1)C2=[NH+][C@H](ON2)c3ccc4c(c3)[nH]c(=O)n(c4=O)CCc5ccccc5 C64392171
c1ccc(cc1)CCn2c(=O)c3ccc(cc3[nH]c2=O)[C@@H]4[NH+]=C(NO4)c5ccc(c(c5)F)Cl C64392186
C[C@H]1C[C@H]2[C@@H]3CCC4=CC(=O)C=C[C@@]4([C@@]3([C@@H](C[C@@]2([C@@]1(C(=O)CO)O)C)O)Cl)C C03871670
Cc1cc2cc(c(=O)[nH]c2cc1Cl)[C@H]3c4ccc5ccccc5c4OC(=C3C#N)N C00876539
C#CCOc1ccc(cc1Br)[C@@H]2c3ccc(cc3OC(=C2C#N)N)O C04177337
c1ccc2c(c1)[C@]3(C(=C(N(C4=C3C(=O)CCC4)c5ccc(cc5)Cl)N)C#N)C(=O)N2 C00623239
c1ccc2c(c1)NC3=C([C@H](C(=C(N23)N)C#N)c4c(cccc4Cl)F)C#N C02345161
Cc1ccc2c(c1)cc3c(c(sc3n2)C(=O)Nc4nc(cs4)C)N C01342763
Cc1ccc2c(c1Br)[C@@]3(C(=C(OC4=C3C(=O)C[C@@H](C4)C)N)C#N)C(=O)N2 C04991974
c1cc(c(c(c1)Cl)[C@H]2[C@@H]3[C@@H](NN=C3C(F)(F)F)OC(=C2C#N)N)Cl C05567561
c1cc(c(cc1Cl)Cl)[C@H]2[C@@H]3[C@@H](NN=C3C(F)(F)F)OC(=C2C#N)N C05567984
Cc1ccc(cc1Br)C(=O)N/N=C/c2ccc(cc2O)O C00510722
COc1ccc(cc1)[C@H]2[C@H]3CC=C[C@@H]3c4cc(ccc4N2)S(=O)(=O)N C13634824
CN(C)C(=O)c1ccc2c(c1)[C@@H]3C=CC[C@@H]3[C@@H](N2)c4ccc(cc4O)O C13640555
c1ccc2c(c1)nc3n2[C@@H](NC(=N3)N)c4ccc(c(c4)Br)F C07127440
c1cc(oc1)[C@H]2CC3=C([C@@H](c4c([nH]nc4O)N3)c5ccc(cc5)Cl)C(=O)C2 C18197866
Cc1nc(c2c3c(sc2n1)CCCC3)Nc4ccc(cc4)C(=O)N C18900366
Cc1ccc(c2c1N[C@@H]([C@@H]3[C@H]2C=CC3)c4ccc(cc4O)O)[N+](=O)[O-] C20681558
c1cc2c(cc1C(=O)N3CCCCCC3)[C@@H]4C=CC[C@H]4[C@H](N2)c5ccc(cc5O)O C20682412
CCCc1c2c([nH]n1)OC(=C([C@H]2c3cccc(c3)Br)C#N)N C32511732
Cc1ccc(c2c1[C@@H]3C=CC[C@@H]3[C@@H](N2)c4cc(ccc4O)[N+](=O)[O-])O C14475799
c1c(cc(c(c1N)NS(=O)(=O)N2CCCCC2)Br)Br C36743191
C[C@@H]1CCC[C@H]([C@@H]1C)NS(=O)(=O)c2cc(cnc2N)Br C20467648
c1cc(ccc1NC2(CCC3(CC2)OCCO3)C(=O)N)Br C37944246
c1cc(c(cc1N)Nc2ccc(cc2[N+](=O)[O-])Br)Cl C38033889
CC1=C2[C@H](C(=C(O[C@@H]2N=N1)N)C#N)c3cc(c(c(c3)Br)O)Br C39206075
C[C@@H]1CCCCN1c2c(c(ncn2)Nc3cc(cc(c3)Cl)Cl)N C40700906
c1ccc(c(c1)Nc2c(c(ncn2)N3CCCCC3)N)Br C40724770
c1cc(ccc1Nc2c(c(ncn2)N3CCCCC3)N)Br C40724784
C[C@@H]1CCCCN1c2c(c(ncn2)Nc3ccc(cc3Cl)Cl)N C40732128
C[C@@H]1CCCCN1c2c(c(ncn2)Nc3ccc(cc3F)Br)N C40732375
Cc1c/c(=N/S(=O)(=O)c2c(ccs2)Br)/[nH]cc1N C42524297
CCc1ccc(cc1)[C@H]2C[C@H](Nc3n2nc(n3)N)c4ccc(cc4)Br C02472187
CC(C)(C)c1c2c(n[nH]1)OC(=C([C@H]2c3cc4ccccc4nc3Cl)C#N)N C00804014
CC1=[NH+][C@@H](C(=[NH2+])N1CC=C)c2cc3c(c(c2)Br)OCCO3 C50987806
Cc1ccc(c(c1)C)N(C)C(=O)c2cc(cnc2NN)Br C51117181
Cc1ccc(cc1[N-]S(=O)(=O)c2ccc([nH+]c2)N)Br C50659894
c1c(c2c(c(c1Cl)NC(=O)c3csc(n3)N)nsn2)Cl C55186545
Cc1c(c(n[nH]1)c2ccc(cc2O)O)Oc3ccc(cc3)Br C00947945
c1cc(cc(c1)Cl)[C@@H]2C[C@@H](Nc3n2nc(n3)N)c4ccc(cc4)Cl C01127485
Cc1ccc(cc1)c2c3c([nH]n2)OC(=C([C@H]3c4cccc5c4cccc5)C#N)N C00985582
CC(C)c1ccc(cc1)[C@@H]2c3c(n[nH]c3OC(=C2C#N)N)c4cccs4 C05408179
CC[C@@H](C(=O)Nc1cc2c(cc1Br)[nH]c(=O)[nH]2)Br C61489603
Cc1ccc(cc1)[C@@H]2C[C@@H](N3C(=N2)NC(=N3)N)c4ccc(cc4)Cl C13131954
CCCc1c2c([nH]n1)OC(=C([C@H]2c3ccc(c(c3)Cl)Cl)C#N)N C04730572
C[C@@H]1CCc2c(sc3c2C(=N[C@@H](N3)c4cc(cc(c4O)OC)Br)O)C1 C15947571
c1cc(oc1)[C@H]2C[C@H](Nc3n2nc(n3)N)c4ccc(cc4Cl)Cl C12469217
c1ccc2c(c1)ccc(c2[C@@H]3[C@H]4C(=c5ccccc5=[NH+]4)C[C@@H](N3)C(=O)[O-])O C63349998
c1ccc2=[NH+][C@@H]3[C@@H](NCCC3=c2c1)c4c([nH]c(=S)n(c4=O)c5ccccc5F)[O-] C63351321
c1cc(ccc1c2c(c[nH]n2)[C@H]3Nc4ccc(cc4C(=O)N3)Cl)Cl C63498585
Cc1ccc2c(c1)N[C@@H](NS2(=O)=O)C(=O)Nc3cc(ccc3C)C C35506944
CC(=O)Nc1cc(c(cc1F)F)NC(=O)N[C@H]2CCc3c2ccc(c3)Cl C66981779
Cc1cc(c2c(c1)cc(c(=O)[nH]2)[C@H]3c4c(n[nH]c4OC(=C3C#N)N)C)C C00421472
c1cc(c(cc1Cl)Cl)[C@H]2c3c(=O)[nH]c(=O)[nH]c3OC(=C2C#N)N C00632745
COc1ccc(cc1NC(=O)NNC(=O)c2cc3c([nH]2)cco3)Cl C05134988
CC(=O)Nc1ccc(cc1)/C=C/c2nc(nc(n2)N)c3ccccc3O C05577765
CN(C)c1ccc(cc1)S(=O)(=O)c2ccc3c(c2)c(nc(n3)N)N C06162682
c1cc(c(c(c1)F)NC(=O)CSc2[nH]c3c(n2)c(ncn3)N)F C07549114
Cc1ccc(cc1)c2c(c[nH]n2)/C=N/NC(=O)c3cc(cc(c3)O)O C13322086
CNc1nc2c(s1)c3c(c(=O)[nH]2)[C@@H](C(=C(O3)N)C#N)c4cccs4 C15082943
c1cc(c(cc1Br)/C=N\Nc2[nH]c3c(n2)c(=O)[nH]cn3)O C16384366
COc1cc(cc(c1O)/C=N\NC(=O)c2c(non2)N)Br C16671661
COc1cc(cc(c1O)OC)[C@@H]2c3c([nH]nc3O)NC4=C2C(=O)CCC4 C18195893
CCc1ccc2c(c1)cc(c(=O)[nH]2)[C@H]3c4c(n[nH]c4OC(=C3C#N)N)C C06198373
Cc1ccc(c(c1)C)NC(=O)NC(=O)[C@H](C)Sc2nnc(n2N)C C29489892
Cc1ccc(c(c1)C)c2[nH]c(nn2)NC(=O)c3cc(ccc3C)S(=O)(=O)N C29815228
c1ccc2c(c1)c3c([nH]2)[C@@H]([NH2+][C@@H](C3)C(=O)[O-])c4cc(ccc4O)[N+](=O)[O-] C36034004
CCn1c(nc2c1ccc(c2)C(=O)N/N=C/c3ccc(c(c3O)O)O)C C03230931
CC[C@@H]1Cc2c3c(c(nc(c3c(nc2O1)N)N)N4CCOCC4)C#N C20268330
c1nc(c2c(n1)n(cn2)[C@H]3[C@@H]([C@@H]([C@H](O3)CO)O)O)NC4CCCCC4 C04217017
C[C@@H]1CCc2c(sc3c2c(=O)[nH]c(n3)CSc4nc([nH]n4)N)C1 C08692437
c1ccc(cc1)N2[C@H](NC(=O)C=C2N)SCc3[nH]c(=O)c4ccccc4n3 C39215130
c1cc(ccc1C2=NO[C@H](N2)CSc3[nH]c(=O)cc(n3)N)Cl C39306047
c1cc(c(=O)[nH]c1)C(=O)N[C@@H]2N/C(=C/C(=O)NC3CCCCC3)/CS2 C39590178
c1c(c([nH]c1C(=O)N2CCC[C@@H](C2)CNS(=O)(=O)N)Cl)Cl C40378426
c1ccc(c(c1)C(=O)NNc2c(c(ncn2)N)[N+](=O)[O-])Br C40608740
c1cc(c(cc1Cl)Cl)C(=O)NNc2c(c(ncn2)N3CCCC3)N C40724457
C[C@@H]1CCCCN1c2c(c(ncn2)Nc3ccc(cc3)NC(=O)C)N C40732423
Cc1ccc(cc1)C(=O)N/N=C/2\CCCc3c2c(c(o3)C(=O)NN)C C40804854
Cc1cccc(c1)C(=O)N/N=C/2\CCCc3c2c(c(o3)C(=O)NN)C C40811430
c1c2c(cc(c1Cl)S(=O)(=O)N)S(=O)(=O)N[C@H](N2)[C@@H]3C[C@H]4C[C@@H]3C=C4 C00642979
c1cc(cc(c1)NS(=O)(=O)N)c2[nH]c(=O)c3c4c(sc3n2)CSCC4 C45112314
c1c2c(sc1C(=O)[C@H](C#N)c3nc(nc(n3)N)N)CCCCCC2 C49435731
Cc1ccc(cc1)c2c3c([nH]n2)OC(=C([C@@]34c5ccccc5NC4=O)C#N)N C05164040
CC[C@H](C)N1C(=O)[C@@H]2[C@H](N[C@@]3([C@@H]2C1=O)c4cccc(c4NC3=O)Cl)CC(=O)N C35375513
CC(C)c1ncc(c(n1)C(=O)/N=c/2\[nH]cc(s2)Br)NN C51091080
C[C@H](c1[nH]c2cc(ccc2n1)Oc3ccc4c(c3)[nH]c(n4)[C@H](C)O)O C08568976
C[C@@H]1CN(C[C@H](O1)C)c2ccc(cc2F)N[C@@H](C)C(=O)NC(=O)N C56177703
c1cc(cc(c1)[N+](=O)[O-])c2c3c([nH]n2)OC(=C([C@@H]3c4ccc(cc4)O)C#N)N C04125683
c1cc2c(cc1Cl)nc(s2)C3CCN(CC3)Cc4nc(nc(n4)N)N C25035249
c1cc(cc(c1)F)[C@H]2Nc3cc(c(cc3S(=O)(=O)N2)S(=O)(=O)N)Cl C53899002
Cc1cccc(c1NS(=O)(=O)c2ccc3c(c2)CCC(=O)N3)C(=O)N C58637087
c1cc(c(cc1Br)/C=N/NC(=O)c2cc(cc(c2)[N+](=O)[O-])N)O C05331283
c1cc(c(cc1Br)/C=N/Nc2ccc(cn2)S(=O)(=O)N)O C58734495
Cc1c2c(n(n1)C(=S)N)OC(=C([C@H]2c3ccccc3[N+](=O)[O-])C#N)N C58900023
CC1=C([C@H](C(=C(O1)N)C(=O)N)c2cc(ccc2Cl)[N+](=O)[O-])C(=O)C C58949098
CCn1c(=O)c2cc3ccccc3cc2nc1SCc4nc(nc(n4)N)N C07720671
C[C@@H]1[C@H]([C@@H]([C@@H]([C@@H](O1)Nc2ccc(cc2)N=Nc3ccccc3)O)O)O C18033568
CC[C@H](C)N1[C@H](C(=C(NC1=O)[O-])[C@@H]2[C@@H]3C(=c4ccccc4=[NH+]3)CCN2)O C63933778
c1c(cc(c(c1/C=N/Nc2nncn2N)O)Br)Br C04187678
C[C@H]1CCc2c(sc3c2c(=O)[nH]c(n3)[C@H](C)Sc4nc([nH]n4)N)C1 C10716058
Cc1cc(cc2c1NC(=O)[C@@]23Nc4c([nH]nc4C(=O)N3)C)Br C66740424
C[C@]12CC/C(=N\OCC(=O)[O-])/C=C1CC[C@H]3[C@@H]2[C@@H](C[C@@]4([C@@H]3CC[C@@]4(C#C)O)C)O C09886025
c1cc(ccc1C(=O)NNC(=O)[C@@H]2CC=CC[C@H]2C(=O)[O-])Br C13255329
CC1(CC(=O)C(=C(C=CNc2ccc(cc2)C(=O)[O-])O)C(=O)C1)C C05764718
c1cc2c(c(c1)NCc3ccc(o3)Br)c(=O)[nH]nc2[O-] C19915382
c1ccc(cc1)c2csc(n2)N/C(=C/3\C(=c4ccccc4=NC3=O)[O-])/O C08971782
c1ccc2c(c1)c3c([nH]2)[C@@H](N[C@@H](C3)C(=O)[O-])c4ccc(cc4)[N+](=O)[O-] C35079071
C[C@@H](C(=O)N)S(=O)(=O)c1cc(cc(c1Cl)C(=O)[O-])Cl C35660087
Cc1cc([nH]n1)c2nnc(n2/N=C/c3cc(ccc3O)Br)[S-] C05456181
CCS(=O)(=O)[N-]c1ccc(cc1Br)S(=O)(=O)N C36721959
c1c(cc(c(c1N)[N-]S(=O)(=O)N2CCOCC2)Br)Br C36743189
c1c(c(sc1C(=O)[O-])Br)S(=O)(=O)N[C@H]2CCCCNC2=O C37028147
Cc1cc(on1)[N-]S(=O)(=O)c2c(cc(cc2Br)Br)N C37063569
c1cc(c(cc1S(=O)(=O)[N-]c2ccc(nc2)N)[N+](=O)[O-])Cl C37519220
Cc1c(scc1C(=O)NNC(=O)[C@@H]2CC(=C(C[C@@H]2C(=O)[O-])C)C)C C04651626
Cc1cc(c(c(c1)C)S(=O)(=O)Nc2c(nc([nH]c2=O)[O-])C)C C02879444
c1cc(c(cc1Cl)c2ccc([nH]2)C=C3C(=O)NC(=O)N=C3[O-])Cl C18086228
Cc1ccc(cc1)c2cc(n(n2)c3ccc(cc3)S(=O)(=O)N)C(=O)[O-] C03276729
c1c(cnc2c1c(=O)n(c3c2N[C@@H](CC3=O)I)[O-])O C39451558
c1c2c(cc(c1I)O)[C@@H]3CO[P@@](=O)(NN3CC2)[O-] C39465432
c1cc(oc1/C=C\2/C(=O)NC(=O)N=C2[O-])S[C@H]3N[C@H]4C=CC=CC4=N3 C39834317
Cc1c(c([nH]n1)[O-])[C@@H](c2cccc(c2)I)C3=C(N=N[C@@H]3O)C C39960420
C[C@@H]([C@H]1CC[C@@]2(C=CC(=O)C=C2[C@@H]1O)C)C(=O)/N=c/3\[nH]c(cs3)CC(=O)[O-] C37514994
C[C@]1(CC[C@@H](C1(C)C)C(=O)NNC(=O)c2ccc(cc2)Br)C(=O)[O-] C39987134
CN(C)S(=O)(=O)[N-]c1c(cc(cc1Cl)S(=O)(=O)N)Cl C40385377
c1c(cc(c(c1C(=O)[O-])NC(=O)NC2CCOCC2)Cl)Cl C40589467
Cc1ccc(cc1)c2nc3c(c(cs3)C(=O)[O-])c(=O)n2CC(=O)N C40694795
C[C@H](c1[n-]nnn1)NC(=O)c2c[nH]c3c2cc(c(c3)Br)Br C44886394
c1c[nH]nc1NS(=O)(=O)c2cc(c(cc2Cl)Cl)C(=O)[O-] C48798825
c1cc(c(cc1Cl)[N-]S(=O)(=O)C2CCS(=O)(=O)CC2)N C50350891
Cc1cc(cc(c1[N-]S(=O)(=O)C2CCS(=O)(=O)CC2)N)Br C50350951
c1cc2c(cc1Cl)sc(n2)[N-]S(=O)(=O)c3cnc(nc3)N C50633178
Cc1ccc2c(c1)sc(n2)[N-]S(=O)(=O)c3ccc(nc3)N C50633349
c1ccc2c(c1)nc(s2)[N-]S(=O)(=O)c3cc(cnc3N)Br C50634320
c1ccc(c(c1)[N-]S(=O)(=O)c2c(nc3n2ccs3)N)Br C50640504
c1cc(c(cc1F)Cl)[N-]S(=O)(=O)c2c(nc3n2ccs3)N C50650629
C[C@@]12CC[C@@H]3[C@@H]([C@@]1(CC[C@@H]2C4=CC(=O)OC4)O)CC[C@@]([C@@]3(C)C(=O)[O-])(C)O C51336436
Cc1ccsc1/C(=C(/C#N)\C(=O)Nc2ccc(cc2)NC(=O)C)/[O-] C51429113
c1cc(c(cc1S(=O)(=O)N[C@@H]2CCCC[C@H]2O)C(=O)[O-])Br C52007923
c1cc(c(cc1[N-]S(=O)(=O)c2cc(cc(c2)F)F)[N+](=O)[O-])N C18707245
CC1(CC2=C([C@@H]([C@H]3C(=NNC3=O)N2)c4ccc(cc4)C(=O)[O-])C(=O)C1)C C18195626
c1cc(ccc1S(=O)(=O)N)S(=O)(=O)[N-]c2ccc(cc2F)Cl C07708406
c1c(=O)[nH]c(nc1[O-])SCC(=O)Nc2c(c3c(s2)CCCC3)C#N C13881276
Cc1cccc(c1[N-]S(=O)(=O)c2ccc(cc2F)S(=O)(=O)N)C C60436944
Cc1c2c(n(n1)c3ccc(nn3)[O-])NC(=O)C[C@@H]2c4cccc(c4)O C31819269
c1cc2c(cc1O)[C@@H]3c4c([nH]c(=O)s4)S[C@@H]([C@@H]3C(=O)O2)C(=O)[O-] C04041885
Cc1ccc(c2c1cn[nH]2)NS(=O)(=O)c3ccc(c(c3)C(=O)[O-])F C63635642
CC1=C2[C@H](CC(=O)N[C@H]2N(N1)c3ccc(nn3)[O-])c4cccc(c4)OCC#C C63823289
CC1=C2[C@@H](CC(=O)N[C@@H]2N(N1)c3ccc(nn3)[O-])c4ccc(c(c4)F)F C63823784
Cc1ccc2c(c1)c(=O)c(co2)[C@@H]3CC(=O)N[C@H]4C3=C(NN4c5ccc(nn5)[O-])C C63831378
Cc1ccc(cc1[N-]S(=O)(=O)c2c(nn(c2Cl)C)C)C(=O)N C63878097
Cc1ccc(o1)[C@@H]2[C@@H]([C@@](NC(=S)N2)(C(F)(F)F)O)C(=O)c3ccccc3 C04278904
Cc1c(sc(n1)N)c2csc(n2)N/N=C(\C)/c3ccc(c(c3)Cl)Cl C04853090
Cc1ccc2c(c1)[nH]c(n2)C3=C(N(CC3=O)c4ccc(cc4Cl)Cl)N C05182830
Cc1ccc2c(c1)[nH]c(n2)C3=C(N(CC3=O)c4ccc(c(c4)Cl)Cl)N C05182852
CC1(CC2=C([C@@H](C(=C(O2)N)C#N)c3c[nH]c4c3cc(cc4)Br)C(=O)C1)C C03204134
c1ccc2c(c1)c(c[nH]2)/C=C\3/C(=O)N=C(S3)Nc4cc(ccc4O)Cl C05374489
Cc1ccc(o1)[C@H]2[C@@H]([C@@](NC(=S)N2)(C(F)(F)F)O)C(=O)c3cccs3 C05795574
CCCCc1c2c(n[nH]1)OC(=C([C@H]2c3ccc(cc3)Br)C#N)N C06264722
Cc1ccccc1NC(=O)[C@@H]2[C@H]3c4cc(ccc4O[C@@]2(NC(=S)N3)C)Cl C06816357
CC(C)(C)NC(=O)c1ccc2c(c1)[C@H]3C=CC[C@@H]3[C@@H](N2)c4ccc(c(c4)OC)O C14459425
CC1(CC2=C([C@@H](c3c([nH]nc3O)N2)c4ccccc4C(F)(F)F)C(=O)C1)C C18195840
c1cc(c(cc1Cl)N)NC(=O)CCn2cc(ccc2=O)Br C19979383
C[C@H](C(=O)Nc1c(c(c(c(c1F)F)F)F)F)Sc2nnc(s2)N C22738712
Cc1ccc(s1)[C@H]2C(=C(NC(=S)N2)C)C(=O)Nc3ccccc3OC C28470076
c1ccc2c(c1)ccc(c2[C@H]3[C@H]4CCCC=C4C(=C(C3(C#N)C#N)N)C#N)O C33858629
CNS(=O)(=O)c1ccc(c(c1)N)Oc2ccc(cc2Br)F C35340194
Cc1ccc(c(c1)Br)S(=O)(=O)Nc2ccc(c(c2)OC)N C36296160
CC1CCN(CC1)S(=O)(=O)Nc2c(cc(cc2Br)Br)N C36743190
Cc\1ccc[nH]/c1=N\S(=O)(=O)c2c(cc(cc2Br)Br)N C37063980
Cc1c(nc(s1)C)[C@H](C)Nc2cc3c(cc2Br)[nH]c(=O)[nH]3 C37129712
Cc1cc(c(o1)C)[C@@H](C)Nc2ccc(cc2Br)S(=O)(=O)N C37138071
Cc1ccc(cc1S(=O)(=O)N)NCc2ccc(o2)I C37228601
Cc1cc(cc(c1C)NCc2ccc(o2)I)S(=O)(=O)N C37279975
C[C@H](C(=O)NC(=O)NC)Nc1ccc(cc1C(F)(F)F)Br C37518919
CCCc1c2c([nH]n1)OC(=C([C@@H]2c3ccc(s3)Br)C#N)N C32558248
COc1cc(cc(c1O)[C@H]2Nc3c(c4c(s3)CCCC4)C(=N2)O)Br C08469731
Cc1ccc2c(c1)[nH]c(n2)SCC(=O)N[C@@H]3Nc4c(cccc4S3)C C39396260
c1cc(c(cc1S(=O)(=O)N)NC(=O)c2ccc(s2)Br)F C40381537
c1cc2cccnc2c(c1)Nc3c(c(ncn3)Sc4ccc(cc4)Cl)N C40723005
c1ccc2c(c1)CCN(C2)c3c(c(ncn3)Nc4cc(ccc4Cl)Cl)N C40778124
c1ccc(cc1)Oc2c(c(ncn2)Nc3ccc(cc3F)Br)N C40796037
C[C@@H](C(=O)NC(=O)NC)Nc1ccc(cc1Br)Br C42221254
C[C@]12CC[C@@H](C[C@H]1CC[C@@H]3[C@@H]2[C@H](C[C@]4([C@@H]3[C@@H](C[C@@H]4c5ccc(=O)oc5)O)C)O)O C43761004
Cc1ccc(s1)C(=O)NNC(=O)NCc2cc(cs2)Br C49053975
C[C@@H]1CCC[C@H](C1)NC(=O)c2cc(c(s2)Br)S(=O)(=O)N C49458194
Cc1ccc(cc1)SCc2c3c(n[nH]2)OC(=C([C@@H]3c4ccccc4)C#N)N C06813161
c1ccc(cc1)c2c3c([nH]n2)OC(=C([C@H]3c4cccc5c4cccc5)C#N)N C01023055
c1c(cncc1Br)[C@@H](c2cc3c(cc2Br)[nH]c(=O)[nH]3)O C52094867
Cc1cc(c(c(c1)Br)[N-]S(=O)(=O)c2ccc([nH+]c2)N)Br C50650545
Cc1ccc(cc1)SCc2c3c(n[nH]2)OC(=C([C@@H]3c4ccc(c(c4)F)F)C#N)N C00803802
c1ccc(cc1)c2c3c([nH]n2)OC(=C([C@H]3c4ccc(s4)Br)C#N)N C05491483
C[C@@H](CC(=O)N/N=C/c1cc(cc(c1O)Br)Br)O C59148414
c1cc(c(cc1OCCO)Br)[C@@H]2Nc3ccc(cc3C(=O)N2)Cl C63498413
C[C@H]1C(=N[C@@H](O1)c2cccc(c2)Br)CS[C@@H]3[NH+]=c4cc[nH+]cc4=[NH+]3 C63513692
Cc1cc(c2c(c1)c(=O)cc([nH]2)CS[C@H]3NN[C@H](N3C)c4cccs4)C C63686383
C[C@@H](c1ccc(cc1Cl)Cl)NC(=O)Nc2cc(c[nH]c2=O)C(F)(F)F C66402968
Cc1cc(c(cc1C(=O)NC(C)(C)c2ccc(cc2)Cl)S(=O)(=O)N)C C66772707
c1ccc2c(c1)CCC[C@]2(CNC(=O)C[C@H]3C(=O)Nc4ccccc4S3)O C66930157
CC(=O)Nc1cc(c(cc1F)F)NC(=O)N[C@@H]2CCCC[C@H]2C(C)(C)C C66980950
CC(=O)Nc1cc(c(cc1F)F)NC(=O)N[C@H]2CCCC[C@H]2C(C)(C)C C66980952
CCCc1c2c(n(n1)c3ccccc3)OC(=C([C@H]2c4ccc(c(c4)O)O)C#N)N C01472215
c1cc(c(cc1Cl)Cl)c2ccc(o2)/C=N\N=C(\c3c(non3)N)/N C04819588
CCOC(=O)C1=C(Oc2c(c(=O)[nH]c(=O)[nH]2)[C@@H]1c3ccc(cc3)Cl)N C01238733
Cc1cc(c2c3c1C(=O)[C@](C(=O)c3c(c(c2O)OC)O)(C(C)(C)C(=O)C)O)O C05850560
Cc1c(cc(o1)C(C)(C)C)c2cc(n(n2)c3ccc(cc3)S(=O)(=O)N)N C01047088
Cc1ccccc1[C@H]2Nc3cc(c(cc3S(=O)(=O)N2)S(=O)(=O)N)Cl C04933170
Cc1c2c([nH]c1C(=O)NCc3ccc(cc3)S(=O)(=O)N)CC(CC2=O)(C)C C08346129
c1cc(ccc1/C=c\2/c(=O)n3c(=C([C@@H](C(=C3N)C#N)c4ccc(cc4)O)C#N)s2)O C02208348
COc1cccc(c1O)[C@@H]2NC(=Nc3n2c4cc5c(cc4n3)OCCCO5)N C09156261
C[C@@]1([C@@]([C@@]([C@@]([C@](O1)(C)Oc2ccc(cc2)[N+](=O)[O-])(C)O)(C)O)(C)O)CO C09915719
C[C@]1([C@]([C@@]([C@@]([C@](O1)(C)Oc2ccccc2[N+](=O)[O-])(C)O)(C)O)(C)O)CO C09915748
C[C@]1([C@]([C@@]([C@@]([C@](O1)(C)Oc2cn(c3c2cccc3)C)(C)O)(C)O)(C)O)CO C09915807
C[C@@]1([C@@]([C@@]([C@]([C@](O1)(C)Oc2ccc(cc2)[N+](=O)[O-])(C)O)(C)O)(C)O)CO C09970249
C[C@@]1([C@@]([C@@]([C@@]([C@](O1)(C)Oc2ccccc2[N+](=O)[O-])(C)O)(C)O)(C)O)CO C09970430
c1cc(ccc1c2csc(n2)C3=C(N(CC3=O)c4ccc5c(c4)[nH]c(=O)[nH]5)N)Cl C03229829
c1cnc(c(n1)C(=O)OCc2nc(c3c4c(sc3n2)CCCCC4)N)N C14060330
COc1cccc(c1O)[C@@H]2c3c([nH]nc3O)NC4=C2C(=O)C[C@H](C4)c5cccs5 C18196350
COc1cc(ccc1O)[C@@H]2C3=C(C[C@@H](CC3=O)c4cccs4)Nc5n2nc(n5)N C18199749
c1ccc(cc1)/C=c/2\c(=O)oc3=C([C@H](c4c(oc(n4)N)-n23)c5ccccc5)C(=O)N C20508824
C[C@@H]1CCc2c(sc3c2c(nc(n3)SCC(=O)N4CCC(CC4)C(=O)N)N)C1 C22662478
CCN(CC)c1ccc-2c(c1)Oc3c4c2c(c(nc4c(c(n3)N)C#N)N)C#N C05408379
c1ccc(cc1)[C@@H]2Cc3c4c(c(nc(c4c(nc3O2)N)N)N5CCOCC5)C#N C24632446
Cc1c(sc2c1c(nc(n2)S[C@H](C)C(=O)N3CCC[C@@H](C3)C(=O)N)N)C C31823552
c1ccc(cc1)N2/C(=N\c3c([nH]cn3)C(=O)N)/SC[C@@]2(c4ccc(cc4)Cl)O C06909355
C[C@@]1([C@@H]([C@@H](O[C@@H]1n2cnc3c2nc(nc3NC4CCCC4)Cl)CO)O)O C35636019
CCNC(=O)NC(=O)CSc1nc(c2c3c(sc2n1)CCCC3)N C36812031
c1cc(ccc1NS(=O)(=O)c2c(nc3n2ccs3)NN)Br C37556112
c1c2c(cc(c1Cl)S(=O)(=O)N)S(=O)(=O)N[C@@H](N2)[C@H]3C[C@H]4C[C@@H]3C=C4 C36386944
Cc1cccc(c1C)NC(=O)/C=C/2\CS[C@@H](N2)NC(=O)c3ccc[nH]c3=O C39590256
C[C@]12C[C@H](CC(C1)(C)C)N(C2)c3c(c(ncn3)NNC(=O)c4ccncc4)N C40735152
c1ccc(c(c1)C(=O)NNc2c(c(ncn2)n3cnc4c3cccc4)N)F C40784815
c1cnc2c(c1NC3CCCCCCC3)ncn2[C@@H]4[C@@H]([C@@H]([C@H](O4)CO)O)O C48998521
c1c(c2c(nc1Cl)n(cn2)[C@@H]3[C@@H]([C@@H]([C@H](O3)CO)O)O)NC4CCCC4 C49049619
c1c(cnc(c1S(=O)(=O)/N=c\2/[nH]c(cs2)C3CC3)NN)Br C49238135
c1ccc(cc1)n2c(=O)c(c([nH]c2=O)[O-])[C@@H]3c4c(c5ccccc5[nH]4)CC[NH2+]3 C17197165
c1cc(ccc1NC(=O)[C@H]2CCCN2C(=O)c3ccc(s3)Cl)NC(=O)N C55184895
c1ccc(c(c1)[C@H]2Nc3cc(c(cc3S(=O)(=O)N2)S(=O)(=O)N)Cl)Cl C57681383
Cc1c2c([nH]c1C(=O)NNC(=O)c3cc(c[nH]3)Br)CCCC2=O C24123398
CC1(CC2=C([C@H](C(=C(O2)N)C(=O)N)c3ccc(c(c3)[N+](=O)[O-])Cl)C(=O)C1)C C58949962
CC1(CC2=C([C@H](C(=C(O2)N)C(=O)N)c3cc(ccc3Cl)[N+](=O)[O-])C(=O)C1)C C58949966
Cc1ccc2c3c1[C@]4(c5c([nH]c(=O)[nH]5)OC(=C4C#N)N)C(=O)N3C(C[C@H]2C)(C)C C02325078
CC1=C([C@@H](NC(=O)N1)c2ccc(cc2)O)C(=O)N/N=C/c3ccccc3F C59385804
C[C@@H]1CCc2c(sc3c2c(=O)[nH]c(n3)[C@@H](C)Sc4nc([nH]n4)N)C1 C10716055
Cc1ccc(o1)C2=[N+]([C@@]\3(CCCCC/C3=N\NC(=S)N)N(C2(C)C)O)[O-] C08579539
Cc1cccc(c1N2C(=O)[C@@H]3[C@@H](N[C@]4([C@@H]3C2=O)c5ccccc5NC4=O)CC(=O)N)C C15957952
C[C@H](c1ccc2c(c1)CC(=O)N2)NC(=O)Nc3cc(c[nH]c3=O)C(F)(F)F C63161556
Cc1c(c(n[nH]1)O)[C@H](c2cc(c(c(c2)Cl)O)OC)C3=C(N=N[C@@H]3O)C C39355966
c1ccc2c(c1)[C@@]3([C@@H]4[C@@H]([C@@H](N3)CC(=O)N)C(=O)N(C4=O)c5ccc(cc5)Cl)C(=O)N2 C20332085
c1ccc2c(c1)c(c([nH]2)O)/N=N/C(=O)c3ccc(c(c3)S(=O)(=O)N)Cl C13637570
Cc1ccc(c(c1)O)C(=O)NNC(=O)c2c(c(n[nH]2)C3CC3)Br C65216120
CC1(Cc2c(c(sc2C([NH2+]1)(C)C)NC(=O)c3ccc4c(c3)CCCC4)C(=O)OC)C C04275277
COc1ccccc1[C@H]2[NH2+][C@@H](CC(=N2)c3ccc(cc3)Cl)c4cccc(c4O)OC C04729898
Cc1c(cccc1Cl)NC(=O)c2c(oc3c2c(c(cc3)O)C[NH+]4CCC(CC4)C)C C05182637
COC(=O)c1c2c(sc1N[C@@]3(C(=O)NC(=[NH+]3)c4ccccc4)C(F)(F)F)CCCCC2 C02863579
C[NH+]1CC[C@]2([C@@H](C1)[C@@H](c3ccccc3O2)/N=C/c4ccccc4O)/N=C/c5ccccc5O C08816536
CC1(CC(CC([NH2+]1)(C)C)NC(=O)[C@H]2[C@H]3C=C[C@@]4([C@@H]2C(=O)N(C4)c5ccc(cc5)Cl)O3)C C09134389
C[C@@H](c1ccc(c(c1)Br)OC)[NH2+]Cc2[nH]c(=O)c3ccc(cc3n2)Cl C09479067
CCOC(=O)c1c2c(sc1NC(=O)Cc3ccc(cc3C)C)C([NH2+]C(C2)(C)C)(C)C C09504295
c1ccc(cc1)n2cc(cn2)C[NH+]3CCc4c5ccccc5[nH]c4[C@H]3c6cccc(c6)O C11769999
CC1(Cc2c(cnn2c3ccc(cc3)OC)[C@H](C1)[NH2+]Cc4ccc(cc4)C#CC(C)(C)O)C C12298421
CCOc1cccc(c1O)C[NH+]2CCC(CC2)c3c(cn[nH]3)c4ccc5ccccc5c4 C11912172
C[C@@H]1CCc2c(sc(c2C(=O)Nc3ccccc3F)NC(=O)C[NH+]4CCCCCC4)C1 C15946887
Cc1cc2c(cc1C)OC3(CC[NH+](CC3)C[C@@H](c4c(n(c5c4cccc5)C)C)O)C[C@@H]2O C19125125
CC(C)(C)c1cc(cc(c1O)C(C)(C)C)[C@H](c2ccncc2)[NH+]3CCN(CC3)CCO C20192126
Cc1ccc(cc1NC(=O)c2cnn(c2C3CC[NH2+]CC3)c4ccc(cc4F)F)Cl C20941013
C[C@H](C(=O)Nc1ccc(c(c1)Cl)Cl)[NH+](C)CC(=O)Nc2ccccc2SC C31041188
CC[NH+](CC)CCSc1c(c(c(c(n1)N)C#N)c2ccc(cc2)Br)C#N C35087257
c1cc(cc(c1)Cl)n\2cc([nH]/c2=N\C(=O)C[NH2+]C[C@@H]3CCCO3)c4ccc(cc4)Cl C36039556
C[C@@H](c1ccccc1)c2nccc(n2)c3c(nc4n3ccc(c4)C[NH3+])c5ccc(cc5)F C36161108
CCn1c2ccccc2[nH+]c1NCc3ccccc3NS(=O)(=O)c4ccc(cc4)C C00892341
c1cc(ccc1[C@H]2[NH2+][C@@H](CC(=N2)c3ccc4c(c3)OCO4)c5cc(ccc5O)Cl)Cl C09541709
CC1(Cc2c(c(sc2C([NH2+]1)(C)C)NC(=O)C34CC5CC(C3)CC(C5)C4)C(=O)OC)C C38806086
CC1(Cc2c(c(sc2C([NH2+]1)(C)C)NC(=O)Cc3ccccc3Cl)C(=O)OC)C C38806331
CC[C@H](C)CNC(=O)c1ccc(cc1)c2ccc3c(c2)[C@@H](CC4(O3)CC[NH+](CC4)C)O C39227351
CC[C@@H](C)CNC(=O)c1ccc(cc1)c2ccc3c(c2)[C@H](CC4(O3)CC[NH+](CC4)C)O C39227352
CC1=C([C@@H](N(N1)C)Cl)C[NH+]2CCc3c4ccccc4[nH]c3[C@@H]2c5ccccc5OC C39357908
CC1=C([C@H](N(N1)C)Cl)C[NH+]2CCc3c4ccccc4[nH]c3[C@@H]2c5ccccc5OC C39357909
Cc1ccccc1[C@H]2C(=CN(N2)c3ccc(cc3F)F)C[NH2+]CCC4=C(N=N[C@@H]4C)C C39399201
C[C@@H]1C(=C(N=N1)C)CC[NH2+]C[C@@H]2CN(N[C@@H]2c3ccccc3Cl)c4ccc(cc4)F C39421312
CC1=C([C@H](N(N1)C)Cl)C[NH+]2CCc3c4ccccc4[nH]c3[C@@H]2c5ccc(c(c5)OC)F C39510111
c1ccc(cc1)C2=NN=C[C@@H]2C[NH+]3CCc4c5ccccc5[nH]c4[C@@H]3c6cccc(c6)O C39515501
Cc1cc(sc1C(=O)NC[C@@H](c2ccccc2Cl)[NH+]3CCCC3)NC(=O)C4CC4 C39549499
Cc1ccc(cc1C)CCNC(=O)[C@H]2CN(CC23CC[NH2+]CC3)C(=O)c4ccc(c(c4)Cl)Cl C39609149
Cc1ccc(cc1C)CCNC(=O)[C@@H]2CN(CC23CC[NH2+]CC3)C(=O)c4cc(cc(c4)Cl)Cl C39609204
c1cc(c(cc1C(=O)N2C[C@@H](C3(C2)CC[NH2+]CC3)C(=O)NC4CCCCCCC4)F)C(F)(F)F C39659783
Cc1ccc(cc1)[C@@H]2[C@H]3C(=c4ccccc4=[NH+]C3=O)NC(=N2)Nc5nc6ccccc6s5 C39916352
C[C@H](C(=O)Nc1ccc2c(c1)CCC2)S[C@@H]3NN=C(N3C4CC4)C5=c6ccccc6=[NH+]C5 C39990703
C[C@@](C[NH+](Cc1ccccc1)Cc2[nH]c(=O)c3c4c(sc3n2)CCCCC4)(C=C)O C40408613
C[C@@H](C(=O)NC1CCCC1)S[C@@H]2NN=C(N2c3ccc(cc3)Cl)C4=c5ccccc5=[NH+]C4 C44658317
C[C@H](C(=O)NC1CCCC1)S[C@@H]2NN=C(N2c3ccc(cc3)Cl)C4=c5ccccc5=[NH+]C4 C44658320
C[C@@H](C(=O)NC1CCCC1)S[C@H]2NN=C(N2c3ccc(cc3)Cl)C4=c5ccccc5=[NH+]C4 C44658324
c1cc(oc1)C[NH2+]CC(=O)/N=c/2\[nH]cc(s2)Cc3cc(ccc3Cl)C(F)(F)F C49640537
CCCCN1C(=O)[C@@H]2[C@H]([NH2+][C@]3([C@@H]2C1=O)c4cc(ccc4NC3=O)Br)CC(C)C C09302767
Cc1ccc(cc1)C(=O)N/C(=C/c2cccs2)/C(=O)NCCC3=c4ccccc4=[NH+]C3 C63270208
Cc1cccc(c1C)N/C(=N\C(=O)c2ccccc2F)/NCCC3=c4ccccc4=[NH+]C3 C63589358
CN1c2ccccc2N[C@@H]1CCc3ccc(cc3)NC(=O)[C@@H]4C=c5cc(ccc5=[NH+]4)Cl C63600716
Cc1cc2c(cc1C)N(C(=O)[C@@H](N2)C(F)(F)F)[C@@H](C)C(=O)NCCC3=c4ccccc4=[NH+]C3 C64538294
Cc1ccccc1OCC(=O)N2CC[C@@]3(C2)/C(=[NH+]/C(C)(C)C)/Nc4ccccc4CN3 C65266023
CC1CC[NH+](CC1)[C@@H](CNC(=O)c2ccc([nH]c2=O)c3cccs3)c4cccs4 C65589692
C[C@@]([C@H]1C[C@@]23CC[C@@]1([C@H]4[C@@]25CC[NH2+][C@@H]3Cc6c5c(c(cc6)OC)O4)OC)(C(C)(C)C)O C65743388
CC[NH+](CC)CCN(Cc1cc2ccc(c(c2[nH]c1=O)C)C)C(=S)NC3CCCCC3 C06193417
C[NH+](Cc1[nH]c(=O)c2ccccc2n1)CC(=O)Nc3c(c4c(s3)CCCC4)C(=O)c5ccccc5 C03539783
CC1(CC2=C([C@@H](N(c3ccccc3N2)CC(=O)NCCC[NH+](C)C)c4ccccc4)C(=O)C1)C C09483379
C[C@H]1CCc2c(sc(c2C#N)NC(=O)C[NH+](C)CC(=O)Nc3cc(ccc3OC)Cl)C1 C09491476
C[C@@H]1C[C@@H](CN(C1)c2cc(c3c4c2noc4-c5ccccc5C3=O)NCC[NH+](C)CCO)C C09641433
C[NH+](CC(=O)Nc1ccccc1C(=O)c2ccccc2)CC(=O)Nc3ccccc3SC C09729346
Cc1c([nH]c2c1cccc2C(=O)N[C@@H]3C[C@H]([NH+](C3)C/C(=C/c4ccccc4)/C)C(=O)OC)C C11784016
c1ccc(cc1)/C=C/C[NH+]2CCNC(=O)[C@@H]2CC(=O)NCCc3ccc(cc3)C(F)(F)F C12020289
c1ccc(cc1)/C=C/C[NH+]2CCNC(=O)[C@H]2CC(=O)NCCc3ccc(cc3)C(F)(F)F C12020299
Cc1ccccc1NC(=O)Nc2ccnn2C3CC[NH+](CC3)[C@@H](C)Cc4ccccc4OC C12314094
CCOc1cc2c(cc1C[NH2+][C@@H](C)c3[nH]c(=O)c4c(csc4n3)c5cccs5)O[C@@H](C2)C C12769827
Cc1ccc(c(c1)n2c(cc(n2)C)NC(=O)C[NH+](C)CC(=O)Nc3c(cccc3Cl)Cl)C C12888842
Cc1ccc(cc1C)Nc2nn(c(=S)s2)C[NH+](C)CC(=O)Nc3ccccc3Cl C13070042
Cc1cccc(c1C)NS(=O)(=O)c2c(c3c(s2)C[NH+](CC3)Cc4ccccc4O)C(=O)OC C12151568
c1ccc2c(c1)nc(n2Cc3ccc(cc3)F)NC4CC[NH+](CC4)CCc5ccc(cc5)O C13537287
Cc1cccc(c1NC(=O)C[NH+](C)[C@H](C)C(=O)Nc2ccccc2Sc3ccccc3)C C14923016
CCOC(=O)c1c2c(sc1NC(=O)c3cc(cc(c3)OC)OC)C([NH2+]C(C2)(C)C)(C)C C15962388
C[NH+](CC(=O)Nc1ccc(c(c1)C(F)(F)F)Cl)CC(=O)Nc2ccc3c(c2)OC(O3)(F)F C03390842
CC[NH+]1CCC[C@@H]1CN(Cc2cc3cc(cc(c3nc2O)C)C)C(=O)Nc4ccccc4OC C08582767
Cc1ccc(c(c1)C[NH+]2CCC(CC2)CNC(=O)Nc3cc(c(cc3OC)OC)Cl)C C20889617
CC1(CC(CC([NH2+]1)(C)C)NC(=S)N(Cc2ccccc2)Cc3c(cccc3Cl)Cl)C C21263004
CC1(CC(CC([NH2+]1)(C)C)NC(=S)N(Cc2ccc3c(c2)OCO3)C[C@H]4CCC=CC4)C C21263621
Cc1ccc(o1)CN(Cc2ccc3c(c2)OCO3)C(=S)NC4CC([NH2+]C(C4)(C)C)(C)C C21263871
Cc1ccc(cc1)n2c(c(c(n2)C)NC(=O)C[NH+](C)CC(=O)Nc3ccc(c(c3)Cl)Cl)C C26849083
CCc1ccc(c(c1NC(=O)C[NH+](C)CC(=O)N2c3ccccc3NC(=O)C[C@@H]2C)CC)Cl C32860163
Cc1ccc(cc1)n2c(c(c(n2)C)NC(=O)Cn3c4ccccc4[nH+]c3NCc5ccccc5)C C32957804
CC[C@@H](c1[nH]c(=O)c2ccccc2n1)N(CC[NH+](C)C)C(=O)Nc3cccc4c3cccc4 C35035858
CCOC(=O)c1c(c2c(c3c([nH+]c2s1)-c4ccc(cc4CC3)OC)c5ccc(c(c5)OC)OC)N C35148132
Cc1ccc(cc1)c2csc3c2c(=O)[nH]c(n3)C[NH+](C[C@@H](Cc4ccccc4)O)C(C)C C35745767
CCN1C(=C([C@H](NC1=O)c2ccc(cc2Cl)Cl)C(=O)OCC)CN3CC[NH2+][C@@H](C3)C C35990823
c1ccc(cc1)C[C@H](C[NH+](Cc2ccccc2)Cc3[nH]c(=O)c4c5c(sc4n3)CCCC5)O C36156650
Cc1ccccc1c2csc3c2c(=O)[nH]c(n3)C[NH+](Cc4ccccc4)C[C@H](C(C)C)O C36205715
c1cc(oc1)[C@H](CNC(=O)NCc2ccc(cc2)Cl)[NH+]3CCN(CC3)c4ccc(cc4)F C38598046
Cc1ccc(cc1)[C@H]2NN=C(N2c3ccc(cc3)C)SCC(=O)N/N=C/C4=c5ccccc5=[NH+]C4 C38903573
CSc1ccc2cc(c(nc2c1)OCC(=C)Cl)C[NH2+]C3[C@@H]4CC5C[C@H]3CC(C4)(C5)O C14988772
Cc1cc(sc1C(=O)NC[C@H](c2ccccc2Cl)[NH+]3CCCC3)NC(=O)C(C)(C)C C40043258
CCOc1ccc2c(c1)c(nc(n2)N3CCC(CC3)[NH2+]CCc4[nH]c5cc(ccc5n4)Cl)C C39445303
CCOc1cccc(c1O)C[NH+]2CCC(CC2)c3c(c[nH]n3)c4cccc(c4)C(F)(F)F C20999846
c1cc(sc1)c2cnc(nc2c3nccs3)NC4CC[NH+](CC4)CC(=O)NC5CCCC5 C57740483
C[C@@H]1CCCC[NH+]1Cc2ccc(cc2)CNC(=O)CNC(=O)c3ccc(cc3Cl)Cl C58950452
CC1(CC(CC([NH2+]1)(C)C)N(Cc2cccs2)C(=S)Nc3cc(ccc3OC)OC)C C59092646
CC1(CC(CC([NH2+]1)(C)C)N(Cc2cccs2)C(=S)Nc3ccc(cc3OC)OC)C C05945392
Cc1ccc(o1)CN(C2CC([NH2+]C(C2)(C)C)(C)C)C(=S)Nc3cc(ccc3Cl)OC C59108040
CC1=C[C@@H](NN1Cc2ccc(cc2Cl)Cl)NC(=O)CCCC3=c4ccccc4=[NH+]C3 C63119313
c1ccc2=[NH+]CC(=c2c1)[C@@H](CNC(=O)CN3C(=O)O[C@@H](N3)c4cccs4)c5ccccc5Cl C63135268
Cc1ccc(cc1)[C@H]2NN=C(N2c3ccccc3)SCC(=O)N/N=C/C4=c5ccccc5=[NH+]C4 C63395651
CC1=C(SCCO1)C(=O)Nc2cc(c(cc2Cl)C(=O)NCCC3=c4ccccc4=[NH+]C3)OC C63552087
c1ccc2=[NH+]CC(=c2c1)CCN/C(=N\C(=O)c3ccc(cc3)Cl)/Nc4ccc5c(c4)OCCO5 C63589445
CC(C)c1ccc(cc1)S(=O)(=O)c2ccc(cc2)NNC(=O)CC3=c4ccccc4=[NH+]C3 C63775619
Cc1ccc(c(c1)C)NS(=O)(=O)c2cccc(c2)C(=O)NCCC3=c4ccccc4=[NH+]C3 C63885762
c1ccc2c(c1)c(c[nH]2)CCN3[C@@H](C(=C(C3=O)O)C(=O)c4ccc(cc4)Cl)c5ccc(cc5Cl)Cl C04635183
Cc1ccc(cc1)S(=O)(=O)Nc2ccc(cc2C)Cc3ccc(c(c3)C)NS(=O)(=O)c4ccc(cc4)C C00826906
Cc1ccc(cc1S(=O)(=O)NC(C)(C)C)c2c3ccccc3c(nn2)Nc4ccc(cc4)Br C02294224
CC(C)(C)c1ccc(cc1)S(=O)(=O)Nc2cc(c(cc2Cl)NC(=O)c3ccc(cc3)Cl)OC C01191888
CC(C)c1ccc2c(c1)nc(o2)c3cccc(c3)NC(=S)NC(=O)c4cc(cc(c4OC)Cl)Cl C08832983
Cc1ccc(cc1)C(=O)N[C@H](C(C)C)C(=O)N/N=C/c2ccc(cc2)OCc3ccc(cc3)Br C10039535
Cc1ccc(cc1)[C@@H](C(=O)Nc2ccc(cc2)C(C)C)N(Cc3ccco3)C(=O)Cc4cc5ccccc5[nH]4 C13880224
CCOC(=O)c1c2c(sc1NC(=O)/C(=C/c3cc(c(c(c3)C(C)(C)C)O)C(C)(C)C)/C#N)CCCC2 C14151012
Cc1c(cc(cc1Br)NCC(=O)N/N=C/C(=C/c2ccc(cc2)C(C)C)/C)Br C03202600
CCOc1cc(ccc1O)[C@H]2C3=C(C[C@@H](CC3=O)c4ccc(cc4)Cl)NC(=C2C(=O)OC5CCCC5)C C08984851
Cc1ccc(c(c1)C)C(=O)CSC2=C([C@@H](C(=C(N2)C)C(=O)Nc3ccccc3C)c4cccs4)C#N C00729221
CCOc1cc(cc(c1O)Cl)[C@H]2C3=C(C[C@H](CC3=O)c4ccccc4)NC(=C2C(=O)OC5CCCC5)C C09680311
Cc1ccc(cc1)NC(=O)C2=C(NC3=C([C@@H]2c4cccc(c4)C)C(=O)C[C@H](C3)c5ccc(c(c5)OC)OC)C C20367633
CCCOc1ccc(cc1)[C@@H]2CC3=C([C@H](Nc4ccccc4N3)c5cccc(c5OC(C)C)OC)C(=O)C2 C21222583
CCOc1ccc(cc1OC)[C@@H]2C3=C(C[C@H](CC3=O)c4ccc(cc4)OCC(C)C)Nc5ccccc5N2 C21222664
CCCOc1c(cccc1OC)[C@@H]2C3=C(C[C@@H](CC3=O)c4ccc(cc4)OCC(C)C)Nc5ccccc5N2 C21253421
CC(C)COc1ccc(cc1)[C@@H]2CC3=C([C@H](Nc4ccccc4N3)c5ccc(c(c5)OC)OC(C)C)C(=O)C2 C21253776
CCCCc1ccc(cc1)n2nc3cc(c(cc3n2)NC(=S)NC(=O)c4ccccc4Br)C C22846773
CCN(CC)c1ccc(cc1)/C=C(\C(=O)Nc2ccccc2OC)/NC(=O)c3ccccc3Br C28312458
CC[C@@H](C)c1ccc2c(c1)nc(o2)c3ccc(c(c3)NC(=S)NC(=O)c4ccc(cc4)OC(C)C)Cl C01842827
Cc1ccc(c(c1)C)NC(=O)C2=C(Nc3nc(nn3[C@@H]2c4ccccc4)SCc5cc(ccc5C)C)C C33085571
Cc1ccccc1O[C@H](C)C(=O)Nc2ccc(cc2)Cc3ccc(cc3)NC(=O)[C@@H](C)Oc4ccccc4C C33826506
c1ccc(cc1)COc2ccccc2[C@H]3[C@@H]4CC=C[C@@H]4c5cc(ccc5N3)S(=O)(=O)Nc6ccccc6 C14476303
CCOc1ccc(cc1)NS(=O)(=O)c2ccc3c(c2)[C@@H]4C=CC[C@@H]4[C@@H](N3)c5c6ccccc6ccc5OC C36557965
CC(C)(C)CC(C)(C)NC(=O)[C@@H](c1ccc(cc1)O)N(C(=O)/C(=C/c2ccccc2)/c3ccccc3)C(C)(C)C C36579130
CC(C)(C)CC(C)(C)NC(=O)[C@H](c1cccc(c1)O)N(C(=O)Cc2cccc(c2Cl)Cl)C(C)(C)C C36587138
C[C@H](C(=O)Oc1ccc2c(c1)OC(=C([C@H]2c3ccc(cc3)C(C)(C)C)C#N)N)Oc4ccc(cc4)C(C)C C38649868
C[C@H](C(=O)Oc1ccc2c(c1)OC(=C([C@H]2c3ccc(cc3Cl)Cl)C#N)N)Oc4ccc(cc4)C(C)C C38655600
CCc1ccc(cc1)[C@H]2c3ccc(cc3OC(=C2C#N)N)OC(=O)c4cc(c(c(c4)Cl)OCC)Cl C38677351
Cc1cccc(c1)C(=O)Oc2ccc3c(c2)OC(=C([C@H]3c4ccc(cc4)OCc5ccc(cc5)Cl)C#N)N C38686349
CCOc1ccccc1/C=C/2\CN(CC3=C2OC(=C([C@H]3c4ccccc4OCC)C#N)N)Cc5ccccc5 C39326823
c1ccnc(c1)c2c(c3cc(ccc3[nH]2)Cl)CCCC(=O)Nc4ccc(cc4)I C39852738
CCCCC1CCC(CC1)C(=O)Nc2c(c3c(s2)C[C@H](CC3)C(C)(C)C)C(=O)N[C@@H]4CCS(=O)(=O)C4 C40038607
Cc1cc(c(cc1Cl)c2c3c([nH]n2)C(=O)N([C@H]3c4ccc(c(c4)Cl)Cl)CCCOC(C)C)O C39914926
Cc1ccc(cc1)CN2[C@H](c3c(n[nH]c3C2=O)c4c(cc(cc4O)C)C)c5cccc(c5)Oc6ccccc6 C38704989
c1ccc(cc1)c2cnc(o2)CCC(=O)NC[C@H](c3ccc(cc3)Br)c4c[nH]c5c4cccc5 C41019853
CCc1cc2c(cc1c3cc(c(n3Cc4cc(c(c(c4)OC)OC)OC)C)C(=O)N)C(CCC2(C)C)(C)C C43224254
C[C@@H]1c2c(sc(n2)Nc3c(cccc3Cl)Cl)C[C@@]4([C@H]1[C@H]([C@H](CC4)[C@H](C)C(=O)N(C)CC=C)O)C C43549383
CCN(CC)C(=O)[C@@H](C)[C@H]1CC[C@@]2(Cc3c(nc(s3)Nc4c(cccc4Cl)Cl)[C@H]([C@@H]2[C@H]1O)C)C C43549394
COC(=O)c1ccccc1N(c2ccccc2[C@@H](c3ccccc3)O)c4ccccc4[C@H](c5ccccc5)O C44546393
Cc1ccc(cc1)n2c(nnc2SCC(=O)NNC(=C)c3ccc(cc3Cl)Cl)c4ccc(cc4)Cl C01812218
Cc1cccc(c1C)NC(=O)C2=C(Nc3nc(nn3[C@@H]2c4ccccc4)SCc5ccccc5Cl)C C54622449
CCc1ccc(cc1)[C@@H]2C(=C(Nc3n2nc(n3)SCc4ccccc4F)C)C(=O)Nc5ccccc5C C54642100
CC(C)(C)c1ccc(cc1)S(=O)(=O)Nc2cc(c(cc2OC)NC(=O)c3ccc(cc3)Cl)Cl C00671297
Cc1ccc(cc1Cl)NS(=O)(=O)c2ccc3c(c2)[C@H]4C=CC[C@H]4[C@H](N3)c5ccc(cc5OC)OC C58848231
CCOc1ccccc1NS(=O)(=O)c2ccc3c(c2)[C@H]4C=CC[C@H]4[C@H](N3)c5ccc(cc5Cl)Cl C58849082
Cc1ccc(cc1)NC(=O)c2c3c(sc2n4c(cc(c4C)/C=N/NC(=O)c5ccccc5F)C)CCCC3 C59249266
Cc1cc(cc(c1OC)C(=O)NC(=S)Nc2c(c3c(s2)C[C@@H](CC3)C(C)(C)C)C#N)Br C59331668
Cc1cc(c2c(c1)nc(o2)c3cccc(c3C)NC(=S)NC(=O)c4cc(c(c(c4)Cl)OC)Cl)C C59438080
Cc1cc(c(c(c1)C)CNC(=O)CSc2nc3ccc(cc3s2)NC(=O)c4ccc(cc4)C(C)(C)C)C C59489700
c1ccc(cc1)Oc2cccc(c2)[C@H](c3ccc4cccnc4c3O)Nc5cccc[nH+]5 C03003530
CC1=C(C(CCC1)(C)C)CC[C@]2([C@@](N(C(=O)O2)C3CC([NH2+]C(C3)(C)C)(C)C)(C)O)C C00710748
CCOc1cccc(c1O)[C@H]2CC(=N[C@H]([NH2+]2)c3ccc(cc3)Cl)c4ccc(cc4)C C04729203
CCc1ccc(cc1)C2=N[C@H]([NH2+][C@@H](C2)c3cccc(c3O)OCC)c4ccc(cc4)F C04729491
CCc1ccc(cc1)C2=N[C@@H]([NH2+][C@H](C2)c3cccc(c3O)OCC)c4ccc(cc4C)C C04729980
CCC[NH+]1C/C(=C/c2cccc(c2)F)/C3=C(C1)[C@H](C(=C(O3)N)C#N)c4cccc(c4)F C01300568
Cc1cccc(c1C)OCc2cc(ccc2OC)[C@H]3c4c(c5cc(ccc5[nH]4)OC)CC[NH2+]3 C01322491
Cc1ccc2c(c1)[nH]c(c2Sc3ccc(cc3)Cl)C(=O)NCC[NH+]4CCCC[C@@H]4C C09288286
CCc1ccc(cc1)C2=N[C@H]([NH2+][C@@H](C2)c3cccc(c3O)OCC)c4ccc(cc4)Cl C09541582
COc1cccc(c1O)[C@@H]2CC(=N[C@@H]([NH2+]2)c3ccc(cc3)Cl)c4ccc(cc4)Cl C09542141
CCOc1cccc(c1O)[C@@H]2CC(=N[C@@H]([NH2+]2)c3ccc(cc3C)C)c4ccc(cc4)Cl C09542402
COc1cccc(c1OC)[C@@H]2C[NH2+][C@@H](c3c2c4ccccc4[nH]3)c5ccc(cc5)SC C02662713
CC(C)[C@H](c1ccc(cc1)Cl)[NH2+]Cc2[nH]c(=O)c3c(csc3n2)c4ccccc4 C10137715
Cc1ccc(cc1)c2c(sc3c2c(=O)[nH]c(n3)C[NH2+][C@H](C)c4ccccc4Cl)C C12804666
Cc1c(cnn1c2cccc3c2cccc3)[C@H](C)[NH2+]Cc4ccc(s4)C#CC(C)(C)O C12836404
Cc1c(sc(c1[C@H](c2ccccc2F)Nc3cccc[nH+]3)NC(=O)c4ccccc4)C C02546492
Cc1c(cnn1c2cccc3c2cccc3)[C@H](C)[NH2+]Cc4ccc(cc4)C#CC(C)(C)O C14969771
Cc1cc([nH+]c(c1)NC(C(F)(F)F)(C(F)(F)F)NC(=O)c2cc(cc(c2)Cl)Cl)C C15277013
Cc1ccc(cc1Cl)n2c(c(c(n2)C)[C@H]3C[C@@H](C=C3)[NH2+]Cc4c[nH]c5c4cccc5)C C15673928
CC[NH+]1CCC[C@H]1CNC(=O)c2c(c3ccc(cc3[nH]2)C)Sc4ccc(cc4)Cl C20466701
c1ccc2c(c1)c(=[NH+]C3CCCC3)c(c(o2)O)NS(=O)(=O)c4ccc(cc4)Cl C20533782
Cc1ccc(c(c1)Cl)/[NH+]=c\2/c(cc3c(cnc(c3o2)C)CO)C(=O)Nc4ccc(c(c4)F)F C20617507
CCN\1C[C@@H](OC(=O)/C1=[NH+]/Nc2cc(ccc2Cl)C(F)(F)F)c3cccc(c3)O C12492801
CCOC(=O)c1c2c(sc1NC(=O)c3ccc(cc3)C(C)(C)C)C([NH2+]C(C2)(C)C)(C)C C34736468
Cc1c(c(c(c(c1Cl)C)Br)O)/C=[NH+]/CCNc2ccc(cc2)[N+](=O)[O-] C16249244
Cc1cccc([nH+]1)N[C@@H](c2ccsc2)c3c(c(sc3NC(=O)c4ccccc4)C)C C35476912
CCc1cc(c(s1)NC(=O)c2ccccc2)[C@@H](c3ccsc3)Nc4cccc[nH+]4 C35476922
CCc1cc(c(s1)NC(=O)c2ccccc2)[C@H](c3ccsc3)Nc4cccc[nH+]4 C35476923
CCc1cccc(c1Nc2c([nH+]c3n2cc(cc3)Cl)c4cc(c(c(c4)OC)O)OC)C C35606458
COc1cc(ccc1O)c2c(n3cc(ccc3[nH+]2)Cl)Nc4ccc(cc4)Br C35615893
Cc1cc[nH+]c(c1)N[C@@H](c2cccs2)c3c4c(sc3NC(=O)c5ccccc5)CCCC4 C38547497
Cc1cc[nH+]c(c1)N[C@H](c2cccs2)c3c4c(sc3NC(=O)c5ccccc5)CCCC4 C38547499
Cc1ccc(cc1)[C@@H](c2c(c(sc2NC(=O)c3ccccc3)C)C)Nc4cccc[nH+]4 C38547509
Cc1cc(c2ccc(cc2[nH+]1)C(F)(F)F)Nc3ccc(cc3)S(=O)(=O)NC(C)(C)C C40570929
Cc1ccc(cc1)[C@H](c2cc(sc2NC(=O)c3ccccc3)C)Nc4cc(cc[nH+]4)C C38551024
Cc1ccc(cc1)[C@H](c2cc(sc2NC(=O)c3ccccc3)C)Nc4cccc([nH+]4)C C38551026
C[C@@]1(CC[C@@]2([C@@H](C1)C(C[C@@H]2[NH2+]CC3CCCCC3)(C)C)CCC(=O)N4CCCC4)O C43547904
Cc1ccc(cc1)[C@@H](C)[NH2+]CC(=O)/N=c\2/[nH]c(cs2)c3ccc(cc3Cl)Cl C20366816
C[C@]12CCCC[C@@H]1CC[C@H]3[C@@H]2CC[C@]4([C@@H]3CC[C@@]4(C/[NH+]=C/c5cccc(c5O)OC)O)C C04044446
Cc1ccc(cc1)/C(=[NH+]/N2CCC(=CC2)c3ccc4c(c3)c(c[nH]4)CC[NH+]5CCCC5)/[S-] C27853621
Cc1ccc(cc1)[C@@H](C)[NH2+]CC(=O)Nc2nc(cs2)c3ccc(cc3Cl)Cl C02730386
Cc1cc(c(c(c1)Cl)NC(=S)NC[C@H](c2ccc(cc2)OC)[NH+]3CCCC3)C C07326222
CCOc1cc(cc2c1o/c(=[NH+]\c3cccc(c3)Cl)/c(c2)C(=S)N)Br C59170891
CCN(CC)c1ccc2cc(/c(=[NH+]/c3cc(ccc3Cl)Cl)/oc2c1)C(=S)N C59170961
CCN(CC)c1ccc2cc(/c(=[NH+]/c3ccc(cc3)Br)/oc2c1)C(=S)N C59171007
CCc1ccc(cc1)/[NH+]=c\2/c(cc3cc(cc(c3o2)OCC)Br)C(=S)N C59171033
Cc1ccn2c(c1)nc(c2CC(=O)NC3CC([NH2+]C(C3)(C)C)(C)C)c4ccc(c(c4)C)C C62049302
c1ccc(cc1)[C@@H](CNC(=O)/C=C\2/CS[C@H](N2)c3cccs3)C4=c5ccccc5=[NH+]C4 C63399757
Cc1cc(nc2c1cc(cc2)NC(=O)[C@H]3C=c4ccccc4=[NH+]3)Nc5ccc(cc5)OC C63561119
c1ccc2=[NH+]CC(=c2c1)CCNC(=O)c3cc4c(cco4)c(n3)Nc5ccc(cc5)Cl C64539200
COC(=O)N[C@H](C(Cl)(Cl)Cl)NC(=S)Nc1ccc(cc1Cl)Cl C03055198
c1c(csc1/C=C(\C#N)/C(=O)Nc2c(c3c(s2)CCCC3)C(=O)N)Br C02266029
c1cc(oc1)/C=C/C(=O)NC(=S)Nc2cc(c(c(c2)Br)O)Br C03296233
CCS(=O)(=O)c1c(c(sc1Nc2cc(ccc2C)Cl)C(=O)c3ccccc3)N C10272390
CC(C)C(=O)N[C@@H](C(Cl)(Cl)Cl)NC(=S)Nc1ccc(cc1Cl)Cl C12381907
Cc1ccc(nc1)NC(=O)c2c(c3c(cc(nc3s2)c4cccs4)C(F)(F)F)N C08965432
Cc1ccc(c(c1)C)NS(=O)(=O)c2ccc3c(c2)[C@H]4C=CC[C@@H]4[C@@H](N3)c5ccc(cc5)O C13637108
CCOc1ccc(cc1)NC(=O)c2cccc3c2N[C@@H]([C@H]4[C@@H]3C=CC4)c5ccc(cc5)O C13637531
CCCC(=O)Nc1ccc2c(c1)[C@H]3C=CC[C@H]3[C@@H](N2)c4cc(ccc4O)Br C14461297
c1ccc(cc1)COc2ccccc2[C@@H]3[C@@H]4CC=C[C@@H]4c5cc(ccc5N3)S(=O)(=O)N C14476366
c1ccc2c(c1)ccc(c2[C@@H]3[C@@H]4CC=C[C@@H]4c5cc(ccc5N3)C(=O)NC[C@@H]6CCCO6)O C14548328
c1ccc2c(c1)ccc(c2[C@H]3[C@@H]4CC=C[C@@H]4c5cc(ccc5N3)C(=O)NC[C@@H]6CCCO6)O C14548329
c1ccc2c(c1)c(c(s2)C(=O)NNC(=S)NC(=O)/C=C/c3ccc(cc3)Cl)Cl C14833983
COc1cc(cc(c1OCc2cccc3c2cccc3)Br)/C=N/NC(=S)N C01098369
CC1=C([C@@H](NC(=S)N1)c2ccc(cc2Cl)Cl)C(=O)Nc3cc(ccc3OC)Cl C01217872
c1ccc(cc1)[C@H](C(=O)N/N=C/c2cc(c(cc2Br)Br)O)O C01216080
Cc1c(c(=O)n(c(n1)Nc2cccc(c2)N)Cc3ccccc3)Cc4ccc(cc4)Cl C16884790
Cc1c(sc(n1)C(=S)N)/C(=N\NC(C)(C)C)/C=C/c2ccc(c(c2)Cl)Cl C17216812
CCOc1cc(ccc1O)[C@@H]2C3=C(C[C@@H](CC3=O)c4ccc(cc4)Cl)Nc5ccccc5N2 C21236176
c1ccc(c(c1)c2nc([nH]n2)SCc3nc(c4c5c(sc4n3)CCCCC5)N)F C21976358
c1cc(c(cc1Cl)Br)OCC(=O)Nc2c(c3c(s2)CCC3)C(=O)N C22029935
c1ccc(cc1)[C@@H]2[C@@H]([C@](NC(=O)N2)(c3ccc(cc3)Br)O)C(=O)C(F)(F)F C28629489
c1ccc(cc1)[C@H]2[C@H]([C@@](NC(=O)N2)(c3ccc(cc3)Br)O)C(=O)C(F)(F)F C35023541
CC1=C([C@@H](NC(=S)N1)c2ccc(cc2)Br)C(=O)N/N=C/c3ccc(cc3)Cl C35166967
CCCCC[C@@H](C)NS(=O)(=O)c1c(cc(cc1Br)N)Br C36129343
CSc1cccc(c1)NS(=O)(=O)c2c(cc(cc2Br)Br)N C37063597
Cc1cc(c(c(c1)Br)NC(=O)CSc2ccncc2N)Br C37189640
C[C@@H](c1cccc(c1)N)NS(=O)(=O)c2ccc(cc2Br)Br C37574179
CC(C)CC(=O)N[C@H](C(Cl)(Cl)Cl)NC(=S)Nc1cccc2c1nccc2 C13478380
CCC(=O)N[C@@H](C(Cl)(Cl)Cl)NC(=S)Nc1ccccc1Br C13154033
CSC1=C2Nc3ccccc3C[NH+]2[C@@H](C1)C(=O)N(Cc4ccccc4)c5ccccc5O C39542326
c1ccc(cc1)CN(C(=O)[C@H]2CC(=C3[NH+]2Cc4ccccc4N3)c5ccccc5O)Br C39542726
c1cc(ccc1CNC(=O)c2ccc(cc2)C3SCCCS3)N4CCC[C@H](C4)C(=O)N C40156926
C[C@H](c1ccc(cc1)Br)NS(=O)(=O)c2ccc(cc2N)Br C40324339
Cc1ccc(o1)[C@@H](C)NS(=O)(=O)c2c(cc(cc2Br)Br)N C40348333
CCC(CC)(C(=S)N)NS(=O)(=O)c1c(cc(cc1Cl)Br)Cl C40364770
CC1(CC2=C([C@@H](c3c(nc(nc3N2)SCc4ccccc4)N)c5cccs5)C(=O)C1)C C44973611
Cc1c(sc(n1)S[C@H](C)C(=O)N[C@H](C)c2ccc(cc2Cl)Cl)CC(=O)N C45699200
Cc1cc(ccc1Br)NC(=O)[C@@H](C)Sc2nc(c(s2)CC(=O)N)C C28519404
CCc1ccc(s1)S(=O)(=O)Nc2c(cc(cc2Br)Br)N C49044351
COc1ccc(cc1NS(=O)(=O)c2ccc(cc2N)Br)Br C49563359
c1ccc(c(c1)[C@H]2[C@H]([C@@](NC(=O)N2)(C(F)(F)F)O)C(=O)c3ccc(cc3)Cl)Cl C08915411
Cc1ccc(cc1)SCc2c3c(n[nH]2)OC(=C([C@H]3c4cc(cs4)Br)C#N)N C00662497
CC(=O)NC(=S)Nc1ccc(cc1)/N=C/c2cc(cc(c2O)Br)Br C02260465
Cc1ccc(cc1)C(=O)Nc2c(c(sc2Sc3ccc(cc3)Cl)C(=O)OC)N C53994284
C[C@@H](C(=O)NCCc1ccc(cc1)S(=O)(=O)N)Sc2cc(ccc2Cl)Cl C16821348
c1ccc(c(c1)COc2ccc(cc2I)/C=N/NC(=S)N)C#N C59166666
Cc1cc(ccc1OCC(=O)Nc2c(c3c(s2)C[C@H](CC3)C(C)(C)C)C(=O)N)Cl C17099347
c1cc(ccc1C[C@@H](CNC(=O)CSc2ccc(cc2)Br)C(=O)N)F C60168826
c1c(cc(c(c1Br)O)Br)/C=N/[NH+]=C(/NC[C@H]2CCCO2)\[S-] C13657884
C[C@@]12CC[C@H]([C@@]([C@H]1Cc3c(nc(s3)NC(=O)c4ccc(cc4)F)[C@H]2CC(=O)NC5CCCC5)(C)CO)O C03841091
CC(C)NC(=O)C[C@@H]1c2c(sc(n2)NC(=O)C3CCCCC3)C[C@H]4[C@]1(CC[C@H]([C@@]4(C)CO)O)C C04222301
CCOC(=O)C1=C(n2c(=O)/c(=C/c3ccc(cc3)Cl)/sc2=C([C@H]1c4ccc(cc4)Cl)C(=O)N)N C00989134
CCNc1c(c(c(s1)C(=O)c2ccc(cc2)Cl)N)C(=O)Nc3cccc(c3C)Cl C03224608
c1cc(ccc1N)Oc2ccc(cc2Cl)S(=O)(=O)c3ccc(c(c3)Cl)Oc4ccc(cc4)N C03129997
Cc1ccc(cc1Cl)C(=O)NC(=S)Nc2c(c3c(s2)C[C@H](CC3)C(C)(C)C)C(=O)N C08831589
C[C@@H]1CCc2c(sc(c2C(=O)N)NC(=S)NC(=O)/C=C/c3ccc(cc3Cl)Cl)C1 C08831610
C[C@H]1CCc2c(sc(c2C(=O)N)NC(=S)NC(=O)/C=C/c3ccc(cc3Cl)Cl)C1 C08831611
C[C@H]1CCc2c(sc(c2C(=O)N)NC(=S)NC(=O)c3c(c4ccc(cc4s3)Cl)Cl)C1 C08896721
c1cc(sc1)[C@H]2C[C@@H](n3c(c(cn3)C(=O)Nc4c(c5c(s4)CCCC5)C(=O)N)N2)C(F)(F)F C09435316
CCNC(=S)Nc1ccccc1CC(c2c[nH]c3c2cccc3)c4c[nH]c5c4cccc5 C03351337
c1cc(c(cc1NC(=S)NNC(=S)N[C@H]2C[C@H]3C[C@@H]2C=C3)Cl)Br C12339722
COc1ccc(cc1I)C(=O)NC(=S)Nc2c(c3c(s2)CCCC3)C(=O)N C12496732
COc1ccc(cc1)NS(=O)(=O)c2ccc3c(c2)[C@@H]4C=CC[C@@H]4[C@@H](N3)c5ccc(cc5O)O C13639525
CCOc1ccc(cc1)NS(=O)(=O)c2ccc3c(c2)[C@@H]4C=CC[C@@H]4[C@@H](N3)c5ccc(cc5O)O C13639894
Cc1ccc(cc1Cl)c2ccc(o2)C(=O)NC(=S)Nc3c(c4c(s3)C[C@H](CC4)C)C(=O)N C14276569
Cc1cccc(c1C)Nc2nnc(s2)S[C@H](C)C(=O)Nc3ccc4c(c3)[nH]c(=O)[nH]4 C15817050
Cc1ccc(cc1F)NC(=S)NC2CCC(CC2)NC(=S)Nc3ccc(c(c3)F)C C18919355
CCc1ccc(cc1)C(=O)c2c(c3c(c(c(nc3s2)N)C#N)c4nc5ccccc5n4CC)N C19897739
c1ccc(c(c1)/C=C/C2=NN([C@@H](C2)c3ccccc3O)c4ccc(cc4)S(=O)(=O)N)O C20414248
c1ccc(cc1)Nc2ccc(cc2)NC(=O)c3cccc4c3N[C@@H]([C@H]5[C@H]4C=CC5)c6ccc(cc6)O C20679944
Cc1ccc(cc1)NC(=O)CSc2nc([nH]n2)N/N=C/c3c4ccccc4ccc3O C20906873
CC[C@@]1(C[C@@H]([C@]2([C@H](CC[C@]3([C@H]2C(=O)CC3)[C@H]([C@@H]1O)C)C)C)OC(=O)CSc4nc([nH]n4)N)C C22049307
Cc1cc(ccc1NC(=O)/C=C(\C)/NNC(=O)C(=O)Nc2cccc(c2C)Cl)Br C26840628
Cc1ccc(c(c1)C)C(=O)NC(=S)Nc2c(c3c(s2)C[C@H](CC3)C(C)(C)C)C(=O)N C32125423
CC(=C)C(=O)N(c1ccccc1Cl)[C@@H](c2c(cc(cc2O)O)O)C(=O)NC(C)(C)C C36548795
Cc1ccc(cc1)S(=O)(=O)N[C@H]2c3cccc4c3c(ccc4)[C@H]2Sc5nc([nH]n5)N C13153444
C=CCc1cccc(c1[O-])/C=[NH+]/NC(=O)C(=O)Nc2ccccc2C(=O)NC3CCCCC3 C25540147
CC/C(=N\N=C(\c1c(cc(cc1)Br)N)/CC)/c2c(cc(cc2)Br)N C39350567
CC(C)(C)C(=O)N/C(=C/c1ccc(cc1)Cl)/C(=O)Nc2ccc(cc2)S(=O)(=O)N C39882119
c1cc(c(c(c1)/C=N/c2ccc(cc2)Sc3ccc(cc3)/N=C/c4c(c(ccc4)O)O)O)O C12600325
c1ccc2c(c1)nc(s2)Nc3c(c(ncn3)Nc4c(cc(cn4)C(F)(F)F)Cl)N C40761225
COc1ccc2c(c1)sc(n2)Nc3c(c(ncn3)Nc4ccccc4Br)N C40781416
c1cc(ccc1Nc2c(c(ncn2)Nc3c(cc(cn3)C(F)(F)F)Cl)N)I C40782437
COC(=O)c1ccc(cc1)Nc2c(c(ncn2)Nc3ccc(c(c3)C(F)(F)F)Cl)N C40782906
Cc1cccc2c1nc(s2)Nc3c(c(ncn3)Nc4nc5ccc(cc5s4)OC)N C40783469
Cc1ccc2c(c1)sc(n2)Nc3c(c(ncn3)Nc4c(cc(cn4)C(F)(F)F)Cl)N C40783642
COc1ccc2c(c1)sc(n2)Nc3c(c(ncn3)Nc4ccc(cc4)C(F)(F)F)N C40784306
c1cc(ccc1C(=O)NNc2c(c(ncn2)Oc3ccc(cc3)Br)N)Cl C40784501
C[C@]12CC[C@H]([C@@]([C@H]1Cc3c(nc(s3)NC(=O)c4ccc(cc4)F)[C@H]2CC(=O)NC5CCCC5)(C)CO)O C43553343
c1ccc(cc1)c2c(c(n[nH]2)O)[C@@H](c3ccc(cc3)Br)c4c(n[nH]c4O)c5ccccc5 C09296735
Cc1c(c(n[nH]1)O)[C@@H](c2ccc(cc2)OC(=O)c3cccc(c3)Cl)c4c(n[nH]c4O)C C09246438
c1ccc(cc1)[C@H]2C[C@H](n3c(c(c(n3)C(=O)Nc4c(c5c(s4)CCCC5)C(=O)N)Cl)N2)C(F)(F)F C00866721
c1cc(ccc1c2ccc(o2)C(=O)NC(=S)Nc3c(c4c(s3)CCC4)C(=O)N)Cl C16429504
c1cc(ccc1NC(=S)NC2CCC(CC2)NC(=S)Nc3ccc(cc3)Cl)Cl C16238029
c1cc(c(cc1Cl)NC(=S)NNC(=S)Nc2cc(ccc2Cl)Cl)Cl C59114407
Cc1cc(cc(c1)C(=O)NC(=S)Nc2c(c3c(s2)C[C@@H](CC3)C(C)(C)C)C(=O)N)C C19639146
Cc1cc(cc(c1)C(=O)NC(=S)Nc2c(c3c(s2)C[C@H](CC3)C(C)(C)C)C(=O)N)C C19639141
c1c(ccc(c1)/N=C/c2cc(c(cc2)O)O)Cc3ccc(cc3)/N=C/c4cc(c(cc4)O)O C01045505
Cc1cccc(c1)n2c(=O)c(c([nH]2)C)[C@@H](c3ccccc3O)C4=C(NN([C@@H]4O)c5cccc(c5)C)C C39273080
CSc1cccc(c1)Nc2c(c(c(s2)C(=O)c3ccccc3)N)S(=O)(=O)c4ccccc4 C02694065
CCc1c(sc(n1)N)C(=O)N/N=C/c2ccc(cc2)OCc3ccc(cc3)Br C08798114
CC[C@@]1(Cc2c(sc3c2c(nc(n3)SCC(=O)NC(c4ccccc4)c5ccccc5)N)CO1)C C01245437
CC[C@@H](C)c1ccc(c(c1)NC(=S)NC(=O)c2ccc(o2)c3ccc(cc3Cl)Cl)O C09064617
Cc1cccc(c1Nc2c(c(c(s2)C(=O)c3ccc(cc3)F)N)S(=O)(=O)c4ccccc4)C C09824578
c1ccc(cc1)C2=CP(=O)(C=C(O2)c3ccccc3)NNC(=S)Nc4ccc(cc4)Cl C03205846
Cc1ccc(cc1)c2c(nc(s2)c3ccccc3)CC(=O)Nc4c(c5c(s4)CCCC5)C(=O)N C03433621
Cc1ccc(cc1)c2nnc(n2N)SCC(=O)Nc3ccccc3Sc4ccc(cc4)Cl C03271787
c1ccc(cc1)C(=O)N/C(=C/c2ccccc2Cl)/C(=O)NNc3ccnc4c3ccc(c4)Cl C05734053
Cc1cccc(c1C)Nc2c(c(c(s2)C(=O)c3ccc(cc3)F)N)S(=O)(=O)c4ccccc4 C09824682
c1ccc2c(c1)cccc2CC(=O)NC(=S)NNC(=O)c3c(c4ccccc4s3)Cl C13976954
Cc1ccc(cc1C)NS(=O)(=O)c2ccc(cc2)NC(=S)NC(=O)c3ccc(cc3Cl)Cl C13980859
Cc1cc(cc(c1)NC(=S)/N=C(\NCc2ccc(cc2)Cl)/Nc3nc(cc(n3)C)C)C C14156721
Cc1cc(c(cc1C)O)NC(=S)NC(=O)/C=C/c2ccc(o2)c3ccc(cc3Cl)Cl C14269770
CCc1ccc(c(c1)NC(=S)NC(=O)/C=C/c2ccc(o2)c3cc(cc(c3)Cl)Cl)O C14270084
c1ccc2c(c1)ccc(c2NC(=S)NC(=O)/C=C/c3ccc(o3)c4ccc(cc4Cl)Cl)O C14274545
Cc1cc(c2c(c1)nc(o2)c3ccc(cc3O)NC(=S)NC(=O)C(c4ccccc4)c5ccccc5)C C14275061
Cc1cc(c2c(c1)nc(o2)c3cc(ccc3O)NC(=S)NC(=O)C(c4ccccc4)c5ccccc5)C C14275157
Cc1ccc(cc1)C(=O)N[C@@H](C(Cl)(Cl)Cl)NC(=S)Nc2ccccc2Br C01187889
Cc1ccc(cc1)C(=O)c2c(c(c(s2)Nc3ccccc3)S(=O)(=O)c4ccc(cc4)C)N C33058356
Cc1ccc(cc1)C(=O)c2c(c(c(s2)Nc3ccccc3F)S(=O)(=O)c4ccc(cc4)C)N C33058373
Cn1cc(c2c1cccc2)/C=C(\C(=O)NCCc3c[nH]c4c3cccc4)/NC(=O)c5ccccc5Cl C34262525
CC(C)(C)CC(C)(C)NC(=O)[C@@H](c1c(cccc1Cl)Cl)N(C)C(=O)c2cccc(c2O)O C36531406
CC(C)(C)NC(=O)[C@@H](c1ccc(cc1)C(F)(F)F)N(c2ccccc2Cl)C(=O)c3c(cccc3O)O C36545182
C[C@H](c1ccccc1)[C@@H](C(=O)NC(C)(C)C)N(c2ccccc2Cl)C(=O)c3c(cccc3O)O C36545203
CC(C)(C)NC(=O)[C@H](c1ccc(cc1)Cl)N(c2ccccc2Cl)C(=O)c3cccc(c3O)O C36545484
CC(C)(C)NC(=O)[C@@H](c1c(cccc1Cl)Cl)N(C(=O)c2c(cccc2O)O)C(C)(C)C C36586751
c1ccc2c(c1)c(nc(n2)c3ccc(cc3)Cl)NCCNC(=O)Nc4ccc(cc4F)F C37382728
Cc1ccc(cc1)S(=O)(=O)c2c(c(sc2Nc3ccccc3OC)C(=O)c4ccc(cc4)F)N C08609729
Cc1cccc(c1N2[C@H](NN=N2)[C@H](c3ccc(cc3)Cl)NCCc4c([nH]c5c4cccc5)C)C C39211550
Cc1ccc2c(c1)c(c[nH]2)CCNC(=O)[C@@H]3C=C4N=C(C=C(N4N3)C(F)(F)F)c5ccc(cc5)C(C)C C39243302
Cc1ccc(cc1)C2=C[C@H](N(N2)c3ccccc3)NC(=O)CSc4[nH]c5cc(ccc5n4)C C39549913
Cc1ccc2c(c1)c(c([nH]2)c3ccc4ccccc4n3)CCCC(=O)NNC(=O)c5ccc(cc5)Cl C39867308
Cc1ccc(cc1)NC(=S)NNC(=O)c2ccc(o2)c3ccc(c(c3)C(F)(F)F)Cl C39892539
C[C@H](CCCC(C)C)[C@H]1CC[C@H]2[C@@]1(CC[C@@H]3[C@@H]2C[C@H]([C@@]4([C@@]3(CC[C@@H](C4)O)C)O)NC(=O)C)C C36020358
c1ccc(cc1)C(c2ccccc2)N3CCN(CC3)c4c(c(ncn4)NCCC5=CCCCC5)N C40729727
c1ccc(cc1)C(c2ccccc2)N3CCN(CC3)c4c(c(ncn4)Nc5cccc(c5)Cl)N C40729840
CC(C)(c1ccccc1N(c2ccccc2[C@H](c3ccccc3)O)c4ccccc4C(C)(C)O)O C44546384
c1cc(ccc1OCc2ccc(o2)C(=O)Nc3c(c4c(s3)CCCCCC4)C(=O)N)Cl C00669383
CCc1ccc2c(c1)nc(o2)c3cc(ccc3O)NC(=S)NC(=O)c4c(c5ccccc5s4)Cl C02218392
c1ccc(cc1)[C@@H]2C=C(c3ccccc3O2)NNC(=S)Nc4cc(ccc4Cl)C(F)(F)F C03371699
Cc1ccc(cc1)NC(=O)[C@@H](c2ccccc2)OC(=O)c3c(c(c(c(n3)Cl)Cl)N)Cl C57471137
Cc1cc(cc(c1)N/C(=N\C(=O)c2ccc(c(c2)Cl)F)/NCCc3c[nH]c4c3cccc4)C C32943212
c1ccc(c(c1)CSc2ccccc2NC(=O)CSc3nc4ccc(cc4s3)N)Cl C59040781
C1CCCC(CCC1)NC(=S)NCCN2CCN(CC2)C(=S)NC3CCCCCCC3 C59115614
Cc1ccc(cc1)COc2ccc(cc2)[C@@H]3C(=C(NC(=S)N3)C)C(=O)Nc4ccc(cc4C)C C59210833
c1cc(ccc1c2ccc(o2)C(=O)NC(=S)Nc3ccc(c(c3)Cl)c4ccc(o4)CO)Cl C20152452
CC[NH+](CC)c1ccc(cc1)[C@H]2C(=C(NC(=O)N2)c3ccccc3)c4nc5ccccc5s4 C12559611
CCCCCC(=O)NC(=S)Nc1ccc2c(c1)nc(o2)c3ccc(c(c3)Br)O C32116680
c1ccc(c(c1)Cn2c3ccccc3c(c2C(=O)[O-])C[NH2+]CCc4c[nH]c5c4cccc5)Cl C09968986
C=C(c1ccc(c(c1)Cl)Cl)NNC(=O)c2cccc(c2)S(=O)(=O)Nc3ccccc3Cl C03200992
CC(C)(C)[C@@H]1CCc2c(cc3c(c(sc3n2)C(=O)NCCc4ccc(c(c4)OC)OC)N)C1 C00691704
c1cc(sc1)c2cc(nc(n2)SCC(=O)Nc3c(c4c(s3)CCCC4)C(=O)N)C(F)(F)F C01805305
CC[C@H](C)c1ccccc1NC(=O)[C@@H](C)Sc2nnc(n2N)c3ccc(cc3Cl)Cl C08644872
CC[C@@H](C)c1ccccc1NC(=O)[C@H](C)Sc2nnc(n2N)c3ccc(cc3Cl)Cl C08644876
c1cc(ccc1c2ccc(o2)CO)NC(=S)NC(=O)c3ccc(o3)c4ccc(c(c4)Cl)Cl C08835237
Cc1c(c2ccccc2[nH]1)C(=O)C(=O)NCCSc3c4ccccc4[nH]c3c5ccccc5 C09414744
Cc1ccc(cc1C)OCCOc2c(cc(cc2Br)/C=N/NC(=S)N)OC C09425598
c1ccc(cc1)C(c2ccccc2)C(=O)NNC(=S)NC(=O)CCc3ccccc3Cl C10460241
C[C@@H](C(=O)Nc1c(cc(cc1Cl)Cl)Cl)OC(=O)c2cc(c(cc2OC)N)Cl C11457787
CCOC(=O)c1c(c(sc1NCc2ccccc2)C(=O)c3ccc(cc3)Br)N C12340126
Cc1c([nH]c(c1C#N)NC(=O)CSc2[nH]c(c(n2)C)Cc3ccccc3)Cc4ccccc4 C12372029
Cc1cc(ccc1OCC(=O)NNC(=S)NC(=O)/C=C/c2cccc3c2cccc3)Cl C12503491
CCc1cccc(c1Nc2c(c(c(s2)C(=O)c3ccc(cc3)OC)N)S(=O)(=O)CC)C C09824731
c1cc(c(cc1Cl)Cl)C(=O)c2cc([nH]c2)C(=O)NNc3c(cc(cn3)C(F)(F)F)Cl C01384767
COc1cc(cc(c1OCc2ccc(cc2Cl)Cl)Br)/C=N/NC(=S)N C02750451
Cc1ccc(c(c1)C)NC(=S)Nc2ccc(cc2)S(=O)(=O)Nc3c(cc(cc3C)C)C C13936318
Cc1ccc(cc1Cl)NC(=S)Nc2ccc(cc2)S(=O)(=O)Nc3c(cc(cc3C)C)C C13936321
CC(C)COc1ccc(cc1)C(=O)NC(=S)NNC(=O)c2c(c3ccccc3s2)Cl C14030577
CCc1ccc2c(c1)nc(o2)c3ccc(cc3O)NC(=S)NC(=O)/C=C/c4ccc(cc4)Cl C14275087
c1ccc(cc1)CCNS(=O)(=O)c2ccc3c(c2)[C@H]4C=CC[C@H]4[C@@H](N3)c5c[nH]c6c5cccc6 C14544599
C[C@H](C(=O)NNC(=S)NC(=O)/C=C/c1ccc(cc1)Cl)Oc2ccc3ccccc3c2 C14834044
Cc1ccc(c(c1)C)NC(=O)C2=C(NC(=S)N[C@H]2c3ccc(c(c3)OC)OCc4ccccc4F)C C01075961
Cc1ccc(c(c1)Cn2c(=O)c(c(nc2Nc3cccc(c3)N)C)Cc4ccc(cc4)Cl)C C16885645
CC1=C([C@@H](C(=C(N1)SCc2ccccc2)C#N)c3ccc(cc3)O)C(=O)Nc4ccccc4 C00754732
CC(C)[C@H](C(=O)NNC(=O)c1cc2c(s1)CCCC2)NC(=O)C34CC5CC(C3)CC(C5)C4 C24178343
Cc1ccc2c(c1)sc(n2)c3ccc(cc3)NC(=O)[C@@H](C)Sc4nc(c(s4)CC(=O)N)C C24901971
Cc1c(s/c(=N\C(=O)CCN2c3ccccc3Sc4c2cccc4)/[nH]1)SCC(=O)N C30686459
CC[C@H](C(=O)Nc1c(c(cs1)c2ccc(cc2)C)C(=O)N)n3c(=O)cc(c4c3c(cc(c4)C)C)C C32527475
c1ccc2c(c1)CCC=C2NNC(=O)c3ccc(cc3)NS(=O)(=O)c4ccc(cc4)Br C06147262
CC(C)(C)NC(=O)[C@H](c1cccc(c1)O)N(c2ccccc2Cl)C(=O)c3ccccc3O C36543435
CC(C)(C)NC(=O)[C@H](c1ccccc1O)N(c2ccccc2Cl)C(=O)c3ccccc3O C36543489
C[C@@H](C(=O)Nc1c(c2c(s1)CCC2)C(=O)N)Sc3nc(cc(n3)C(F)(F)F)c4ccccc4 C02799003
COc1ccccc1[C@@H]2NN[C@H](N2c3ccc(cc3)Cl)SCc4[nH]c5ccccc5n4 C38578120
CC/C(=C\1/C(=NN(C1=O)[C@H]2Nc3ccccc3S2)c4ccccc4)/NCCc5c([nH]c6c5cccc6)C C39211931
c1ccc(cc1)C2=NC3=C[C@@H](NN3C(=C2)C(F)(F)F)C(=O)NCCc4c[nH]c5c4cc(cc5)Cl C39243088
CC(C)c1ccc(cc1)c2c(c(nc(c2C#N)SCC(=O)Nc3ccc(cc3Cl)Cl)N)C#N C39328078
Cc1ccc(cc1)C(=O)N/C(=C\[C@H]2CN(c3c2cccc3)C)/C(=O)NCCc4c[nH]c5c4ccc(c5)F C39330475
c1ccc(cc1)CC(=O)NNC(=O)CCCc2c3ccccc3[nH]c2c4ccc5ccccc5n4 C39867155
c1ccc(cc1)NNC(=O)CCCc2c3cc(ccc3[nH]c2c4ccc5ccccc5n4)Cl C39867430
COc1ccc(cc1OC)CCNC(=O)c2c(c3c4c(c(nc3s2)c5cccs5)CCCC4)N C40568333
C[C@@H](c1ccccc1)Nc2c(c(ncn2)N3CCN(CC3)C(c4ccccc4)c5ccccc5)N C40729769
C[C@@]12CC/C(=N\OCC(=O)NCCc3ccc(cc3)O)/C=C1CC[C@H]4[C@H]2CC[C@@]5([C@@H]4CC[C@@]5(C)O)C C43743571
c1ccc(cc1)Nc2ccc(cc2)NC(=O)CSCc3[nH]c(=O)c4c5c(sc4n3)CCC5 C46538660
COc1ccccc1NC(=O)c2c3c(sc2NC(=O)CNCc4ccccc4)CCCCC3 C15946949
c1cc2c(cccc2O)c(c1)NC(=S)NC(=O)/C=C/c3ccc(o3)c4ccc(cc4Cl)Cl C22740540
Cc1ccc(c(c1)NC(=S)Nc2cc(ccc2C)S(=O)(=O)Nc3ccc(cc3)Cl)C C20834996
CC1=C([C@H](NC(=S)N1)c2ccc(cc2)C(C)C)C(=O)Nc3cc(c(cc3OC)Cl)OC C59238663
CCN1[C@@H](NN[C@@H]1SCc2cc(=O)c3c(cc(cc3[nH]2)C)C)COc4ccccc4Cl C63686600
CC(C)c1ccc(cc1)OC[C@@H]2NN[C@H](N2C)SCc3cc(=O)c4cccc(c4[nH]3)Cl C63686628
c1ccc(cc1)NC(=O)N[C@@H](C(Cl)(Cl)Cl)NC(=S)Nc2ccccc2 C00820655
C[C@@H]1CCc2c(sc(c2C(=O)N)NC(=S)NC(=O)c3ccc(cc3)OC)C1 C02316334
c1ccc(c(c1)NC(=O)CCC(=O)NNC(=S)Nc2ccc(c(c2)Cl)Cl)Cl C02851650
CC(C)NC(=O)O[C@@H]1CC[C@@]2([C@@H]([C@]1(C)CO)CC[C@H]([C@H]2CC(=O)NCc3cccs3)O)C C04236629
c1cc(ccc1C(=O)N)NC(=O)Cc2csc(n2)SCC(=O)Nc3ccc(cc3)Cl C08852661
c1cc(ccc1C(=O)NNC(=O)COC(=O)c2ccc(cc2N)Cl)Br C02655566
CCc1c(sc(c1C(=O)N)NC(=S)NC(=O)/C=C/c2ccccc2OC)C C10149854
Cc1ccc(cc1)C(=O)NC(=S)NNC(=O)CCC(=O)Nc2ccc(cc2C)C C06501874
CC(=O)N[C@H]1CC([C@H]2[C@@]1(CC[C@](C2)(C)O)CCC(=O)NCCc3c[nH]c4c3cccc4)(C)C C12531538
C[C@@H](C(=O)NC(=S)NNC(=O)c1ccc(cc1)O)Oc2ccc(cc2Cl)Cl C12569973
Cc1ccc(c(c1)Br)OCC(=O)NC(=S)NNC(=O)Nc2ccccc2 C12570925
c1ccc(cc1)NC(=O)NNC(=S)NC(=O)COc2ccc(cc2)Br C12571966
Cc1ccc(c(c1)C)NC(=O)c2c(c(c(s2)NC(=O)c3cccc(c3)N)C(=O)OC)C C01223001
Cc1ccc2c(c1)nc([nH]2)S[C@H](c3ccccc3)C(=O)Nc4ccc(cc4)S(=O)(=O)N C09191754
CCc1ccc(cc1)NC(=O)C2=C(NC(=O)N[C@@H]2c3cc(c(c(c3)Cl)O)OCC)C C01110201
CCOc1ccccc1C(=O)NC(=S)Nc2c(c3c(s2)CCCC3)C(=O)N C14020164
c1ccc(cc1)[C@@H]2C[C@H](n3c(c(cn3)C(=O)NNC(=S)NC4CCCCC4)N2)C(F)F C02791822
c1ccc(cc1)CSc2nnc(n2N)N/N=C/c3cc(ccc3O)Br C21319254
c1c2c(sc1C(=O)NNC(=O)CCNC(=O)NC3CCCCC3)CCCCCC2 C22386188
c1cc(ccc1c2csc3c2c(ncn3)NCCCc4c(c([nH]n4)N)C#N)Cl C23296129
CCc1c(c(nc(n1)S[C@@H](C)C(=O)NC(=O)NCC)N)c2ccc(cc2)Cl C24987767
CCOc1cc(ccc1O)[C@H]2[C@H]([C@](NC(=O)N2)(c3ccc(cc3)Cl)O)C(=O)C(F)(F)F C27754128
C[C@H](C(=O)Nc1nc(cs1)c2cc([nH]c2)C(=O)N)Oc3ccc(cc3)C(C)(C)C C30982453
Cc1ccc(cc1)C(=O)c2c3c(sc2NC(=O)CSc4nc([nH]n4)N)CCCC3 C03331717
CCCCCCN([C@@H](c1c(cc(cc1O)O)O)C(=O)NC(C)(C)C)C(=O)C(=C)C C36520304
CCCCCCN([C@H](c1c(cc(cc1O)O)O)C(=O)NC(C)(C)C)C(=O)C(=C)C C36520306
CC(=CC(=O)N(C)[C@H](c1c(cc(cc1O)O)O)C(=O)NC(C)(C)CC(C)(C)C)C C36535146
CC(C)(C)NC(=O)[C@@H](c1c(cc(cc1O)O)O)N(C(=O)c2ccccc2)C(C)(C)C C36588828
CCc1ccccc1Nc2nc(nc(n2)N)CSCC(=O)Nc3ccc(c(c3)C)C C02617538
c1ccc(cc1)C2=C[C@H](N=N2)[C@@H]3NN[C@@H](N3N)SCC(=O)c4ccccc4Br C38556196
COc1ccc(cc1)C2=C[C@H](N=N2)[C@@H]3NN[C@@H](N3N)SCc4cccc5c4cccc5 C39021363
C[C@]12CCCC([C@@H]1CC[C@@]([C@@H]2CC(=O)NNC(=S)Nc3ccccc3)(C)O)(C)C C04663691
CC(C)(C)c1ccc(cc1)SCC(=O)NCC(=O)Nc2ccc3c(c2)[nH]c(=O)[nH]3 C39559033
c1ccc(cc1)C2=C[C@@H](N=N2)[C@@H]3NN[C@@H](N3N)SCc4cccc(c4)C(F)(F)F C39575954
c1ccc(cc1)C(c2ccccc2)C(=O)NNc3c(c(ncn3)N4CCc5c4cccc5)N C40687411
c1ccc(cc1)C(c2ccccc2)C(=O)NNc3c(c(ncn3)N4CCCCCC4)N C40725602
CCc1ccc2c(c1)sc(n2)NC(=O)C[C@@H](c3ccc(cc3)Cl)NC(=O)N C41105155
Cc1ccc(cc1)NC(=O)CSCC(=O)NNC(=S)Nc2ccc(c(c2)C)C C46772569
Cc1c(cccc1Cl)NC(=S)NNC(=O)c2cc([nH]n2)c3cccc(c3)Cl C46773389
c1ccc(c(c1)C(=O)N/N=C(\CC(CO)(Cl)Cl)/C(CO)(Cl)Cl)O C48553492
Cc1c(c(n[nH]1)O)[C@@H](c2ccc(cc2)OCc3c(cccc3Cl)F)c4c(n[nH]c4O)C C08984295
CCOc1ccc(cc1)N/C(=N/c2[nH]c(cc(=O)n2)CSc3ccc(cc3)C)/N C17194869
c1cc(ccc1C2(CCC2)NCC(=O)Nc3c(c4c(s3)CCCC4)C(=O)N)F C58209607
CC(C)C[C@H](C(=O)Nc1nc(cs1)CC(=O)N)NC(=O)c2ccc(cc2Cl)Cl C14331056
CCCCNc1ccc(cc1NS(=O)(=O)c2ccc3c(c2)CCC3)S(=O)(=O)N C58504404
CCOc1ccc(cc1)/C=N/NC(=O)C2=C(NC(=S)N[C@@H]2c3ccc(cc3)O)C C59385068
CCOc1ccc(cc1)/C=N/NC(=O)C2=C(NC(=S)N[C@H]2c3ccccc3O)C C59385137
Cc1ccc(cc1)SCc2cc(=O)nc([nH]2)/N=C(\N)/Nc3ccc(cc3)Cl C20555629
Cc1ccc(cc1OCC(F)F)N[C@@H](C)C(=O)Nc2ccc(cc2)S(=O)(=O)N C60368069
CCCC(=O)Nc1ccc(cc1)NC(=O)CNc2ccc(cc2)NC(=O)CC(C)C C66072816
c1ccc(cc1)OCC(=O)N[C@H](C(Cl)(Cl)Cl)NC(=S)Nc2ccc(cc2)[S@](=O)N C03878108
CC(C)CCNC(=O)[C@@H](c1ccc(cc1)Cl)N(c2ccccc2F)C(=O)c3c(c(ns3)C(=O)N)N C06134154
CC(C)CCNC(=O)[C@@H](c1ccco1)N(c2cccc3c2cccc3)C(=O)c4c(c(ns4)C(=O)N)N C06134303
CCC(C)(C)NC(=O)[C@H](c1ccc(cc1)F)N(c2cc(ccc2OC)C)C(=O)c3c(c(ns3)C(=O)N)N C06462173
CCC[C@@H](C(=O)NCCC(C)C)N(c1cc(ccc1OC)C)C(=O)c2c(c(ns2)C(=O)N)N C06501163
Cc1c(c(c(n1Cc2ccc(cc2)Cl)C)C(=O)[O-])C[NH2+]CCc3ccc(cc3)S(=O)(=O)N C08610582
c1ccc(cc1)CCC(=O)NC(C(F)(F)F)(C(F)(F)F)Nc2c(c3c(s2)CCCC3)C(=O)N C02359283
Cc1ccc(cc1)N([C@H](c2ccc(cc2)O)C(=O)NCCC(C)C)C(=O)c3c(c(ns3)C(=O)N)N C12473803
Cc1ccc(c(c1)N([C@@H](c2ccc(cc2)O)C(=O)NCCC(C)C)C(=O)c3c(c(ns3)C(=O)N)N)C C12473828
Cc1ccc(cc1)[C@@H](C(=O)NC(C)(C)C)N(Cc2ccc(cc2)OC)C(=O)c3c(c(ns3)C(=O)N)N C12476933
Cc1ccc(cc1)[C@@H](C(=O)NCCC(C)C)N(Cc2ccccc2Cl)C(=O)c3c(c(ns3)C(=O)N)N C12479444
Cc1ccc(cc1)[C@H](C(=O)NCCC(C)C)N(c2cc(ccc2C)C)C(=O)c3c(c(ns3)C(=O)N)N C12479552
Cc1ccccc1N([C@@H](c2ccc(cc2)Cl)C(=O)NCCC(C)C)C(=O)c3c(c(ns3)C(=O)N)N C12479710
Cc1ccc(c(c1)C)N([C@@H](c2ccc(cc2)Cl)C(=O)NCCC(C)C)C(=O)c3c(c(ns3)C(=O)N)N C12479770
Cc1ccc(c(c1)N([C@H](c2ccco2)C(=O)NCCC(C)C)C(=O)c3c(c(ns3)C(=O)N)N)C C12479924
Cc1ccc(o1)[C@@H](C(=O)NCCC(C)C)N(c2ccc(cc2)Cl)C(=O)c3c(c(ns3)C(=O)N)N C12480040
Cc1ccc(cc1)OCC(=O)NC(=S)NNC(=O)CCC(=O)Nc2ccc(cc2Cl)Cl C12503029
Cc1ccccc1NS(=O)(=O)c2ccc(cc2)C(=O)O[C@@H](C)C(=O)Nc3ccc(cc3)C(=O)N C13055699
Cc1cc(c(c(c1)C)NC(=O)CNC(=O)CSc2nnc(n2N)c3ccc(cc3)OC(F)F)C C13101139
C[C@H]1CCCC[C@H]1NC(=S)NNc2ccc(cc2)C(=O)NNC(=S)N[C@H]3CCCC[C@@H]3C C16185859
C[C@H]1CCCC[C@H]1NC(=S)NNc2ccc(cc2)C(=O)NNC(=S)N[C@@H]3CCCC[C@H]3C C16185860
c1ccc(c(c1)NC(=S)NNc2ccc(cc2[N+](=O)[O-])S(=O)(=O)Nc3cccc(c3)Cl)F C16218955
CCc1cccc(c1Nc2nnc(s2)S[C@@H](C)C(=O)Nc3ccc(cc3)S(=O)(=O)N)CC C16327917
Cc1cc(nc(n1)N/C(=N/C(=S)Nc2ccc(cc2)F)/NCCc3c[nH]c4c3cc(cc4)Cl)C C18097358
CC(C)c1ccc(cc1)OCc2nnc(n2N)SCC(=O)Nc3c(c4c(s3)CCC4)C(=O)N C18581064
CC(C)CNC(=S)NNC(=O)c1cc2n(n1)[C@H](C[C@@H](N2)c3ccc(cc3)C(C)C)C(F)(F)F C02793658
CC[C@H](C)c1ccc(cc1)NC(=O)CCSc2nc([nH]n2)N/N=C/c3ccc(c(c3)OCC)O C20836193
CC[C@H](C)c1ccc(cc1)NC(=O)CSc2nnc(n2N)N/N=C/c3cccc(c3Cl)Cl C21316347
CC[C@@H](C)c1ccc(cc1)NC(=O)CSc2nnc(n2N)N/N=C/c3cc(ccc3O)Br C21319365
Cc1cccc(c1)NC(=O)CSc2nnc(n2N)N/N=C/c3ccccc3OCc4ccccc4 C21320718
c1ccc(c(c1)/C(=N/S(=O)(=O)c2ccc(cc2)CC[NH3+])/[O-])Nc3ccc(cc3)SC(F)F C12560770
c1cc(ccc1C(=O)N[C@H](CC(=O)N)C(=O)OCC(=O)Nc2c(c(c(c(c2F)F)F)F)F)Cl C03233979
CCOCCCNS(=O)(=O)c1ccccc1Oc2cc(c3c(c2N)C(=O)c4ccccc4C3=O)O C33608848
CC(C)(C)CC(C)(C)NC(=O)[C@@H](c1c(cc(cc1O)O)O)N(Cc2ccco2)C(=O)c3ccccc3O C36497845
CCCCCC(=O)N(C)[C@@H](c1c(cc(cc1O)O)O)C(=O)NCS(=O)(=O)c2ccc(cc2)C C36536641
C[C@H](C(=O)Nc1ccc(cc1)C(=O)N)Sc2nnc(s2)Nc3ccc(cc3)SC(F)F C36812252
Cc1ccc(cc1)NC(=O)COc2c(cccc2OC)CNCCc3ccc(cc3)S(=O)(=O)N C40734651
CC(C)NC(=O)O[C@@H]1CC[C@]2([C@H]([C@]1(C)CO)CC[C@H]([C@H]2CC(=O)NCc3ccc(cc3)OC)O)C C43553823
CCCNC(=O)O[C@@H]1CC[C@]2([C@@H]([C@]1(C)CO)CC[C@H]([C@H]2CC(=O)NCc3ccc(cc3)F)O)C C43553883
CCCNC(=O)O[C@@H]1CC[C@]2([C@H]([C@]1(C)CO)CC[C@H]([C@H]2CC(=O)NCc3ccc(cc3)F)O)C C43553885
Cc1ccc(cc1)S(=O)(=O)NN[C@@H](/C=C/c2ccccc2O)c3c(nc(s3)NNC(=O)C)C C48548154
Cc1ccc(cc1)S(=O)(=O)NN[C@H](/C=C/c2ccccc2O)c3c(nc(s3)NNC(=O)C)C C48548156
C=CCc1cccc(c1O)/C=N/Nc2[nH]nc(n2)SCC(=O)Nc3c(c4c(s3)CCC4)C#N C59004770
CCCCSc1ccccc1NC(=O)CSc2nc([nH]n2)N/N=C/c3c[nH]c4c3cccc4 C59006638
c1ccc(cc1)CSc2ccccc2NC(=O)CSc3nc([nH]n3)N/N=C/c4ccc(cc4)O C59015459
CCN(CC)c1ccc(c(c1)O)/C=N/Nc2[nH]nc(n2)SCC(=O)Nc3ccc(cc3F)Cl C59039165
CCN(CC)c1ccc(c(c1)O)/C=N/Nc2[nH]nc(n2)SCC(=O)Nc3ccc(c(c3)F)F C59039174
CCN(CC)c1ccc(c(c1)O)/C=N/Nc2[nH]nc(n2)SCC(=O)Nc3ccccc3SC C59039241
CCc1ccc(cc1)NC(=S)/N=C(/NCCc2c[nH]c3c2cc(cc3)F)\Nc4nc(cc(n4)C)C C18077269
CC[C@@H](C)NS(=O)(=O)c1ccc(cc1)NC(=O)CSc2nnc(n2N)c3ccc(cc3)Cl C59795103
C[C@H]1CC(C[C@]2(C1)C(=O)N(C(=O)N2)C[NH+]3CCc4cc(c(cc4[C@@H]3c5cccs5)OC)OC)(C)C C08851292
c1ccc2c(c1)C=C[NH+]3[C@@H]2[C@@H]4[C@H]([C@H]3C(=O)Nc5ccc(cc5)Cl)C(=O)N(C4=O)c6ccccc6F C09019310
c1ccc2cc(ccc2c1)S(=O)(=O)Nc3c4c5c(sc4nc(n3)C[NH+]6CCOCC6)CCCC5 C09128227
Cc1c(sc2c1c(=O)[nH]c(n2)[C@@H](C)Sc3nnc(n3c4ccc(cc4)Cl)[C@@H](C)[NH+](C)C)C C09102670
Cc1ccc(c(c1)Cl)NC(=O)CSc2nnc(n2c3ccc(cc3)F)[C@@H](C)[NH+]4CCCCC4 C09670998
C[C@@H](C(=O)Nc1ccc(cc1Cl)F)Sc2nnc(n2c3ccc(cc3)F)C[NH+]4CCCCC4 C09881373
C[C@H](C(=O)Nc1ccc(cc1Cl)F)Sc2nnc(n2c3ccc(cc3)F)C[NH+]4CCCCC4 C09881376
c1cnccc1CCCn2cnc3c(c2=O)c4c(s3)C[C@@H](CC4)[NH2+]Cc5cc(c(c(c5)F)F)F C11909664
Cc1nc(cs1)[C@H](C)n2cnc3c(c2=O)c4c(s3)C[C@@H](CC4)[NH2+]CCc5ccccc5Cl C12149593
Cc1nc(cs1)[C@@H](C)n2cnc3c(c2=O)c4c(s3)C[C@@H](CC4)[NH2+]CCc5ccccc5Cl C12149594
CCOC(=O)c1c(c(sc1NC(=O)C[NH+]2C[C@H](O[C@H](C2)C)C)Br)c3ccc(cc3)C C11996550
Cc1cc(c2c(c1)cc(c(=O)[nH]2)[C@@H](c3nnnn3C4CCCC4)[NH+]5CCC(CC5)Cc6ccccc6)C C06300647
COc1ccccc1/C=C/C[NH+]2CCN(CC2)c3cccc4c3C(=O)N(C4=O)CC5(CCCCC5)O C12152759
C[C@@H](c1cc([nH]n1)c2ccccc2)[NH+](C)Cc3cc4cc5c(cc4n(c3=O)Cc6ccccn6)CCC5 C12242520
C[C@H](c1nnc(n1c2ccc(cc2)Cl)S[C@@H](C)C(=O)Nc3c(cc(cn3)Cl)Cl)[NH+](C)C C12991585
C[C@@H](c1nnc(n1c2ccc(cc2)Cl)S[C@H](C)C(=O)Nc3c(cc(cn3)Cl)Cl)[NH+](C)C C12991588
C[NH+](C)CCCn1c(nnc1S)c2cc3n(n2)[C@@H](C[C@H](N3)c4ccc(cc4)Cl)C(F)(F)F C02791312
CC(C)(C)C[NH+]1CCC(CC1)(c2ccc3c(c2)cc(o3)C(=O)N(C)Cc4cccc5c4nccc5)O C15006544
CCOC(=O)c1c2c(sc1NC(=O)C[NH+]3CCC(CC3)C(=O)N4CCCCCC4)C[C@@H](CC2)C C15544038
CC[C@@H]1CCCC[NH+]1CCCN2C(=O)c3cc4c(n3C[C@@]2(C)C(=O)NC5CCCCCC5)cc(o4)C C15675923
C[C@H](C(=O)Nc1ccc(c(c1)Cl)F)Sc2nnc(n2c3ccc(cc3)F)C[NH+]4CCCCC4 C16938467
Cc1c(sc2c1c(nc(n2)C[NH+]3CCC(CC3)C)N[C@@H](c4ccccc4OC)c5nccn5C)C C17591328
C[NH+]1CCN(CC1)[C@@H](CNS(=O)(=O)c2cc(ccc2Cl)Cl)c3ccc4c(c3)CCCN4C C21775211
C[NH+]1CCN(CC1)[C@H](CNS(=O)(=O)c2cc(ccc2Cl)Cl)c3ccc4c(c3)CCCN4C C21775216
c1ccc(cc1)C/[NH+]=C(\c2ccco2)/N3C(=S)N[C@@H](N(C3=S)Cc4ccccc4)c5ccco5 C22204189
C[C@@H](c1nnc(n1c2ccc(cc2)Cl)SCc3[nH]c4ccsc4c(=O)n3)[NH+]5CCCCC5 C22620678
COc1cc(cc(c1OC)OC)[C@H]2CC3=C([C@H](n4c5ccccc5[nH+]c4N3)c6cccs6)C(=O)C2 C22745508
C[NH+](C)Cc1ccn2c(c1)nc(c2c3ccnc(n3)NCc4cc(ccc4F)F)c5ccc(cc5)F C28963632
COC(=O)c1c(c2ccc(nc2s1)C[NH+]3CCCC[C@@H]3c4cccnc4)NC(=O)C5CCCCC5 C12217592
Cc1ccc(cc1)C[NH+]2CCC(CC2)CNC(=O)[C@@H]3CCCN(C3)c4c5cccn5c6cccnc6n4 C33019087
Cc1ccc(cc1)NC(=O)Cn2c(=O)c3c4c(sc3nc2N5CC[NH+](CC5)CC(C)C)CCCC4 C34747256
c1ccc(cc1)[C@@H]2CC(=NN2C(=[NH2+])S[C@@H]3CC(=O)N(C3=O)c4ccc(cc4)Cl)c5ccccc5 C08405929
c1ccc(c(c1)C(=O)N2CC[NH+](CC2)[C@@H](C3CCCC3)C(=O)Nc4ccc(cc4)Cl)C(F)(F)F C36311283
CN(C)c1ccc(cc1)[C@@H]2[NH2+]C[C@H](O2)CSc3c(c(cc(n3)c4cccs4)C(F)(F)F)C#N C08781440
CCOc1ccc(cc1)NC(=O)[C@@H]2CCC[NH+](C2)Cc3nc(no3)c4ccc(cc4)Br C38905104
c1cc(ccc1CNC(=O)[C@H]2CCC[NH+](C2)Cc3nc(no3)c4ccc(cc4)Br)Cl C38905177
Cc1cs/c(=N\C(=O)CSc2nnc(n2c3ccccc3C(F)(F)F)C[NH+]4CCCCC4)/[nH]1 C24166012
c1ccc(cc1)[C@H]2CC(=NN2C(=[NH2+])S[C@@H]3CC(=O)N(C3=O)c4cccc(c4)Cl)c5ccccc5 C18249716
CCOC(=O)C1CC[NH+](CC1)Cc2c(cc(c3c2O/C(=C/c4ccccc4Br)/C3=O)C)O C41586183
CCOC(=O)[C@H]1CCC[NH+](C1)Cc2c(ccc3c2O/C(=C\c4cccc(c4)Br)/C3=O)O C41586494
CCOC(=O)[C@H]1CCC[NH+](C1)Cc2c(ccc3c2occ(c3=O)Oc4ccccc4Br)O C41586670
C[C@@]12[C@@H]3C(=c4ccccc4=[NH+]3)CCN1C(=O)N(C2=O)c5ccccc5C(=O)NCc6ccc(cc6)Cl C63361981
C[C@@]12[C@H]3C(=c4ccccc4=[NH+]3)CCN1C(=O)N(C2=O)c5ccccc5C(=O)NCc6ccc(cc6)Cl C63361982
C[C@@H](CNC(=O)[C@H](CC(C)C)N1C(=O)[C@@]2([C@H]3C(=c4ccccc4=[NH+]3)CCN2C1=O)C)c5ccccc5 C63374849
C[C@H]1C(=c2ccccc2=[NH+]1)CCNS(=O)(=O)c3cccc(c3)S(=O)(=O)c4ccc(cc4)Cl C63514083
C[C@@H]1C(=c2ccccc2=[NH+]1)CCNC(=O)C3=C[C@@H]4[C@@H](CC(CC4=O)(C)C)N(C3=O)c5cccc(c5)Cl C63526559
c1ccc2=[NH+]CC(=c2c1)[C@H](CNC(=O)[C@@H]3CCCN(C3)C(=O)c4ccc(cc4)Cl)c5cccs5 C63842615
c1ccc2=[NH+]CC(=c2c1)[C@@H](CNC(=O)[C@H]3CCCN(C3)C(=O)c4ccc(cc4)Cl)c5cccs5 C63842616
c1ccc2=[NH+]CC(=c2c1)c3nnc(n3c4ccc(cc4)Cl)SCC(=O)Nc5cccnc5Cl C63930775
c1ccc2=[NH+]CC(=c2c1)[C@@H](CNC(=O)CS(=O)(=O)c3ccc(cc3)Cl)c4ccccc4Cl C64002659
CC(C)CC(=O)O[C@H]1[C@@H](c2c(ccc(c2O)/C=C/C(=O)N3CCCCC3)OC1(C)C)[NH+]4CCCCC4 C04016727
Cc1cc(ccc1Cl)Oc2c(=O)c3ccc(c(c3oc2C(F)(F)F)C[NH+]4CCC(CC4)C)O C01791597
Cc1cccc(c1C)NC(=O)C[NH+]2CCc3c4c(sc3[C@@H]2c5ccc(c(c5)OC)OC)CCCC4 C09527722
CCOc1ccc2c(c1)sc(n2)N3CCC[C@H](C3)C(=O)Nc4ccc(cc4)C[NH+]5CCC(CC5)C C09848168
Cc1cc(cc(c1)NC(=O)[C@H](c2ccccc2)Sc3nnc(n3c4ccccc4)C[NH+]5CCCC5)C C09871838
Cc1ccc(s1)c2cc3c(c(c2)OC[C@@H]4CCCCO4)OCC[NH+](C3)Cc5cc(ccc5O)OC C11841194
C[NH+](C)CCCNc1cc(c2c3c1C(=O)c4ccccc4-c3on2)N5CCN(CC5)c6ccc(cc6)F C09612342
CCOC(=O)C[NH+]1[C@H](c2cc(ccc2N[C@H]1c3ccccc3OC)Br)c4ccccc4 C13372414
Cc1cc2cc(c(=O)[nH]c2cc1C)C[NH+](C3CCCCC3)[C@@H](c4nnnn4Cc5ccccc5)C(C)C C13498910
Cc1cc(c2c(c1)cc(c(=O)[nH]2)C[NH+](C3CCCCC3)[C@@H](c4nnnn4Cc5ccccc5)C(C)C)C C13500596
Cc1ccc(c(c1)C)NC(=O)[C@H](C)Sc2nc3c(c4c(s3)CCCC4)c(=O)n2CCC[NH+](C)C C16796273
C[NH+](C)CCCNc1cc(c2c3c1C(=O)c4ccccc4-c3on2)N5CCN(CC5)c6ccccc6 C09612344
Cc1ccc(cc1)CN2c3ccccc3C(=O)/C(=C\Nc4ccc5c(c4)N6CC[NH+]=C6S5)/S2(=O)=O C20558818
C[C@H](c1nnc(n1c2ccc(cc2)Cl)S[C@@H](C)C(=O)Nc3cc(ccc3Cl)Cl)[NH+](C)C C03376358
CN(C)c1ccc(cc1)[C@@H]2[NH2+]C[C@H](O2)CSc3c(c(cc(n3)c4ccccc4)C(F)(F)F)C#N C25583802
CCc1cc2c(=O)c(c(oc2c(c1O)C[NH+]3CCCCC3)C(F)(F)F)c4nc5ccccc5s4 C28120915
Cc1cc2c(cc1Cl)c(=O)cc(o2)C(=O)NC[C@H](c3ccc(cc3)C(C)(C)C)[NH+]4CCCCC4 C28402824
C[NH+](C)Cc1ccn2c(c1)nc(c2c3ccnc(n3)NCc4ccc(cc4)Cl)c5ccc(cc5)F C28963701
CC(C)(C)c1ccc(cc1)c2nc(on2)C[NH+]3CCC(CC3)C(=O)Nc4ccc(cc4Cl)Cl C30977442
Cc1cccc(c1NC(=O)[C@@H]2CCC[NH+](C2)Cc3nc(no3)c4ccc(cc4Cl)Cl)C(C)C C31055095
Cc1ccc(cc1)CCCNC(=O)[C@H]2CCC[NH+](C2)Cc3nc(no3)c4ccc(cc4Cl)Cl C31055440
Cc1ccc(c(c1)C)[C@@H](C)NC(=O)[C@H]2CCC[NH+](C2)Cc3nc(no3)c4ccc(cc4Cl)Cl C31055750
CCSc1ccccc1NC(=O)[C@H]2CCC[NH+](C2)Cc3nc(no3)c4ccc(cc4Cl)Cl C31055823
C=CC[NH+]1CCN(CC1)c2c3c4c(sc3nc(n2)SCC(=O)NC5CCCCC5)CCCC4 C34756680
Cc1ccc(cc1)NC(=O)CSc2nc(c3c(c(sc3n2)C)C)N4CC[NH+](CC4)CC(C)C C34760257
Cc1c(sc2c1c(nc(n2)SCC(=O)Nc3ccc(cc3)OC)N4CC[NH+](CC4)CC(C)C)C C34760413
CCCSc1nc(c2c(c(sc2n1)C)CC)N3CC[NH+](CC3)CC(=O)Nc4ccc(cc4)C C34761107
CCc1c(sc2c1c(nc(n2)SCC(=C)C)N3CC[NH+](CC3)CC(=O)NC4CCCCC4)C C34761330
Cc1ccc(cc1)n2c(=O)c3ccccc3nc2[C@@H](C)[NH+]4CCN(CC4)C(=O)Nc5ccc(cc5)Cl C35063883
CC[C@@H](C)C(=O)O[C@@H]1[C@@H](c2c(ccc(c2O)/C=C/C(=O)N3CCCCC3)OC1(C)C)[NH+]4CCCCC4 C36046320
Cc1ccccc1Cc2c(nc(nc2N3CCN(CC3)C[C@@H](C[NH+]4CCCCC4)O)c5ccccc5)C C36340160
CCCCc1nc2c(c(nn2c3ccc(cc3)F)C)c(n1)N4CCC[NH+](CC4)Cc5ccccc5O C37381126
Cc1ccc(cc1)[C@@H]2C3=C(c4cc(ccc4O[C@H]3c5ccc(cc5)OC)C)[NH+]=C6N2NC(=N6)SC C09345057
COc1ccc(cc1)[C@H]2C3=C(c4ccccc4O[C@@H]3c5cccc(c5)OC)[NH+]=C6N2NC(=N6)SC C02373002
Cc1cc(c(cc1Cl)Cl)S(=O)(=O)NC[C@H](c2ccc3c(c2)CCCN3C)[NH+]4CCCC4 C38670663
c1ccc(cc1)[C@H]2c3ccccc3N([C@@H]2c4ccccc4)CCC(=O)N/N=C/C5=c6ccccc6=[NH+]C5 C38811800
c1cc(c(cc1NC(=O)C2CC[NH+](CC2)Cc3nc(no3)c4ccc(cc4Cl)Cl)Cl)F C38872437
CCOc1ccccc1OC2=CN=[NH+][C@@H]2c3ccc(cc3O)OCc4ccc(cc4)Br C39024472
Cc1ccc(cc1)CSc2ncc(c(n2)Cl)C(=O)NC[C@@H](c3ccccc3)[NH+]4CCCCC4 C40985805
Cc1ccc(cc1)CSc2ncc(c(n2)Cl)C(=O)NC[C@H](c3cccs3)[NH+]4CCCCC4 C40985828
C[C@@H]1C[C@H](C[NH+](C1)CCNc2cc(c3c4c2C(=O)c5ccccc5-c4on3)N6C[C@@H](C[C@@H](C6)C)C)C C20322148
CC[C@H](C)CN1C(=O)[C@@H]([NH2+]C12CCN(CC2)S(=O)(=O)c3ccc(c(c3)Cl)Cl)[C@@H](C)CC C36028179
CC[C@@H](C)CN1C(=O)[C@H]([NH2+]C12CCN(CC2)S(=O)(=O)c3ccc(c(c3)Cl)Cl)[C@@H](C)CC C36028180
CC[C@H](C)CN1C(=O)[C@@H]([NH2+]C12CCN(CC2)S(=O)(=O)c3cccc(c3Cl)Cl)CC(C)C C36038446
c1ccc2c(c1)cc(o2)[C@@H]3C(=c4ccccc4=[NH+]3)CCNS(=O)(=O)c5ccc(cc5)c6ccncc6 C52619201
COc1ccc2=[NH+][C@H]3[C@@H](NCCC3=c2c1)c4ccc(c(c4)COc5ccc(cc5Cl)Cl)OC C63349933
CN1c2cc(ccc2S/C(=C\c3ccccc3Cl)/C1=O)C(=O)NCCC4=c5ccccc5=[NH+]C4 C63467765
Cc1ccc(cc1)Cn2c3ccccc3nc(c2=O)SCC(=O)NCCC4=c5cc(ccc5=[NH+]C4)C C63620093
CCOC(=O)C1CCN(CC1)CN2C(=S)N([C@H](N2)C3=c4ccccc4=[NH+]C3)c5ccc(cc5)Cl C63819111
CC[NH+]1CCc2c(sc-3c2CN([C@@H](c4n3ccc4)c5ccc(cc5)C)C(=O)NCc6ccccc6)C1 C35427402
Cc1cc2c(c(=O)n1CCC[NH+]3CCOCC3)[C@@H](C(=C(O2)N)C#N)c4cc(c(cc4OC)OC)OC C02219326
Cc1cc2c(c(=O)n1CCC[NH+]3CCOCC3)[C@H](C(=C(O2)N)C#N)c4cc(c(cc4OC)OC)OC C02219324
CCN(CC)C(=O)[C@@H]1CCC[NH+](C1)Cc2ccc(c(=O)[nH]2)C(=O)NCc3ccc4c(c3)CCCN4C C11912658
CCN(CC)C(=O)[C@H]1CCC[NH+](C1)Cc2ccc(c(=O)[nH]2)C(=O)NCc3ccc4c(c3)CCCN4C C11912659
C[NH2+][C@@H]1CCc2cc(c(c(c2-c3c1cc(/c(=N/CCC[NH+]4CCN(CC4)C)/cc3)[O-])OC)OC)OC C19370277
CC[NH+](Cc1ccc(s1)Br)CC(=O)c2c(n(c(=O)n(c2=O)C)Cc3ccccc3)N C20814853
CC[NH+]1CCN(CC1)CCNC(=O)c2cc3n(n2)C[C@](N(C3=O)C)(C)C(=O)NCc4ccc(cc4)F C21876776
CC[NH+]1CCN(CC1)CCNC(=O)c2cc3n(n2)C[C@@](N(C3=O)C)(C)C(=O)NCc4ccc(cc4)F C21876779
C[C@@H]1C[C@H](C[NH+](C1)Cc2csc(n2)NC(=O)c3ccc(cc3)S(=O)(=O)NC[C@@H]4CCCO4)C C22296195
C[C@@H]1C[C@@H](C[NH+](C1)Cc2csc(n2)NC(=O)c3ccc(cc3)S(=O)(=O)NC[C@@H]4CCCO4)C C22296197
CCCCn1c(c(c(=O)[nH]c1=O)N(CC)C(=O)C[NH+]2CCN(CC2)C(=O)c3ccc(cc3)Cl)N C23004924
Cc1c(sc2c1c(=O)[nH]c(n2)C[NH+]3CCN(CC3)C[C@H](CO[C@@H](C)c4ccc(cc4)Cl)O)C C25229410
c1ccc(c(c1)/C=C\2/C(=O)N(C(=O)S2)CCNC(=O)C[NH+]3CCC(CC3)NC(=O)C4CC4)Cl C30279338
c1ccc(c(c1)C(=O)NCc2ccco2)NC(=O)[C@@H]3CCC[NH+](C3)Cc4nc(no4)c5cccs5 C31056702
c1ccc(c(c1)C(=O)NCc2ccco2)NC(=O)[C@H]3CCC[NH+](C3)Cc4nc(no4)c5cccs5 C31056704
C=CCOC[C@@H](C[NH+](CCN1CCOCC1)Cc2[nH]c(=O)c3c(csc3n2)c4ccc(cc4)Cl)O C35747337
Cc1ccc(c(c1)C)c2csc3c2c(=O)[nH]c(n3)C[NH+](CCN4CCOCC4)C[C@H](COCC#C)O C36207955
c1cc(cnc1)[C@H](CNC(=O)C(=O)NCc2ccc(cc2)Cl)[NH+]3CCN(CC3)c4ccc(cc4)F C13878759
C[NH+]1CCN(CC1)[C@H](CNC(=O)C(=O)Nc2ccc(cc2)C(=O)OC)c3ccc4c(c3)CCCN4C C38673180
CSCC[C@@H](C(=O)N1CCC2(CC1)[C@@H]3C(=NC=N3)CC[NH2+]2)NC(=O)COc4ccc(cc4)Cl C38776997
CSCC[C@@H](C(=O)N1CCC2(CC1)[C@H]3C(=NC=N3)CC[NH2+]2)NC(=O)COc4ccc(cc4)Cl C38776999
c1ccc(c(c1)C(=O)NCc2ccco2)NC(=O)C3CC[NH+](CC3)Cc4nc(no4)c5cccs5 C38872799
c1ccc(c(c1)C(=O)NC[C@H]2CCCO2)NC(=O)C3CC[NH+](CC3)Cc4nc(no4)c5cccs5 C38872862
CSCC[C@H](C(=O)N1CCC2(CC1)[C@H]3C(=NC=N3)CC[NH2+]2)NC(=O)COc4ccc(cc4)Cl C39037788
CCOc1cccc(c1)CCNC(=O)[C@@H]2CN(CC23CC[NH2+]CC3)C(=O)c4cc(nn4C(C)(C)C)C C39609554
CCOc1cccc(c1)CCNC(=O)[C@H]2CN(CC23CC[NH2+]CC3)C(=O)c4cc(nn4C(C)(C)C)C C39609555
Cc1c(cccc1OC(=O)C)C(=O)N2C[C@H](C3(C2)CC[NH2+]CC3)C(=O)NCCc4ccccc4OC C39636336
CCc1ccc(cc1)C(=O)N2C[C@@H](C3(C2)CC[NH2+]CC3)C(=O)NCc4cc(c(c(c4)OC)OC)OC C39636953
CCc1ccc(cc1)C(=O)N2C[C@H](C3(C2)CC[NH2+]CC3)C(=O)NCc4cc(c(c(c4)OC)OC)OC C39636954
Cc1ccccc1CC(=O)N2C[C@H](C3(C2)CC[NH2+]CC3)C(=O)NCc4cc(c(c(c4)OC)OC)OC C39637074
CCc1ccc(cc1)C(=O)N2C[C@@H](C3(C2)CC[NH2+]CC3)C(=O)NCc4c(cc(cc4OC)OC)OC C39639071
CCOc1ccccc1CCNC(=O)[C@H]2CN(CC23CC[NH2+]CC3)C(=O)c4cc(nn4C(C)(C)C)C C39652747
CCOc1ccc(cc1)CCNC(=O)[C@@H]2CN(CC23CC[NH2+]CC3)C(=O)c4cc(nn4C(C)(C)C)C C39653982
CCOc1ccc(cc1)CCNC(=O)[C@H]2CN(CC23CC[NH2+]CC3)C(=O)c4cc(nn4C(C)(C)C)C C39653984
c1ccc(cc1)[C@@H](CNC(=O)[C@H]2CN(CC23CC[NH2+]CC3)C(=O)CCC4CCCC4)N5CCOCC5 C39664289
Cc1cc(n(n1)CCCNC(=O)[C@H]2CN(CC23CC[NH2+]CC3)C(=O)c4cccc(c4C)OC(=O)C)C C39671751
Cc1ccccc1CCNC(=O)[C@H]2CN(CC23CC[NH2+]CC3)C(=O)c4cc(c(c(c4)OC)OC)OC C39691141
CC(C)(C)SCCNC(=O)[C@@H]1CN(CC12CC[NH2+]CC2)C(=O)c3ccc(nc3)Oc4ccccc4 C39696526
c1ccc2=[NH+]CC(=c2c1)C3=NN[C@H](N3C4CC4)SCC(=O)Nc5ccc(cc5)CN6CCOCC6 C39777013
C[C@@]1(CC[C@]2([C@@H](C1)C(C[C@@H]2[NH+](Cc3ccccn3)Cc4ccccn4)(C)C)CCC(=O)NCCOC)O C20464590
CS(=O)(=O)c1ccc(cc1)CNC(=O)[C@@H]2CCC[NH+](C2)Cc3cccnc3Nc4ccc(cc4)F C39204910
CS(=O)(=O)c1ccc(cc1)CNC(=O)[C@H]2CCC[NH+](C2)Cc3cccnc3Nc4ccc(cc4)F C39204911
c1cc(oc1)[C@@H](CNC(=O)c2cc(ccc2Br)S(=O)(=O)NC3CC3)[NH+]4CCCCC4 C45820078
COc1cccc(c1OC)[C@@H](CNS(=O)(=O)c2ccc3c(c2)CC(=O)N3)C4=c5ccccc5=[NH+]C4 C63135203
COc1cccc(c1OC)[C@H](CNS(=O)(=O)c2ccc3c(c2)CC(=O)N3)C4=c5ccccc5=[NH+]C4 C63135204
c1ccc2=[NH+]CC(=c2c1)CCNC(=O)C(=O)NC[C@@H]3N(CCO3)S(=O)(=O)c4cc(ccc4F)F C63676461
c1ccc2=[NH+]CC(=c2c1)CCNC(=O)C(=O)NC[C@H]3N(CCO3)S(=O)(=O)c4cc(ccc4F)F C63676462
Cc1ccc(cc1S(=O)(=O)NC)NC(=O)CSc2nnc(n2C3CC3)C4=c5ccccc5=[NH+]C4 C63893067
C[C@H]1C(=C(NO1)C)S(=O)(=O)N2CCC(CC2)[C@@H](C)C(=O)NCCC3=c4cc(ccc4=[NH+]C3)OC C64520857
C[C@H]1C(=C(NO1)C)S(=O)(=O)N2CCC(CC2)[C@H](C)C(=O)NCCC3=c4cc(ccc4=[NH+]C3)OC C64520859
C[C@@]12CC[C@H]([C@@]([C@H]1Cc3c(nc(s3)NC(=O)N4CCOCC4)[C@H]2CC(=O)NCC[NH+](C)C)(C)CO)O C05397001
Cn1c(cc(n1)c2ccc(c(c2)OC)OC)[C@H]3C[NH+]4CC[C@H]3C[C@@H]4CNC(=S)Nc5cccc(c5)C(=O)OC C08635529
CC[NH+]1CCc2c(sc(c2C(=O)NNC(=O)C)NC(=O)c3ccc(cc3)S(=O)(=O)N4CCCC4)C1 C08920393
CCCCN(CC)S(=O)(=O)c1ccc(cc1)C(=O)Nc2c(c3c(s2)C[NH+](CC3)C(C)C)C(=O)NC C08920903
CCOc1ccccc1NC(=O)CSc2nc3c(c([nH]n3)C)c(=[NH2+])n2c4ccc(cc4)Br C02927057
CC(C)(C)NC(=O)COc1ccc(cc1C[NH2+]CCSc2nnnn2c3ccccc3)Br C20873283
CC1([C@@H]2CC[C@]1([C@H](C2)NC(=O)CC[C@@H]3CCC[NH2+]C3)CS(=O)(=O)N4CCC5(CCc6c5cccc6)CC4)C C27318042
CCOc1ccc(cc1)[n+]2c(c3c(n[nH]c3nc2SCC(=O)Nc4ccc(cc4)Br)C)N C37866409
CCOC(=O)c1c2c(sc1NC(=O)[C@H]3CCCN3S(=O)(=O)c4cccs4)C([NH2+]C(C2)(C)C)(C)C C36704335
Cc1cc(no1)c2c(c(no2)C)C(=O)N3C[C@H](C4(C3)CC[NH2+]CC4)C(=O)NC[C@@H](C)Oc5ccc(cc5)F C39596340
Cc1cc(=O)oc2c1cccc2OCC(=O)N3C[C@@H](C4(C3)CC[NH2+]CC4)C(=O)NCc5ccccc5OC C39597442
Cc1c2c(c(cnc2n(n1)C)C(=O)N3C[C@@H](C4(C3)CC[NH2+]CC4)C(=O)N[C@@H](C)CCCC(C)(C)O)Cl C39632076
Cc1c2c(c(cnc2n(n1)C)C(=O)N3C[C@@H](C4(C3)CC[NH2+]CC4)C(=O)N[C@H](C)CCCC(C)(C)O)Cl C39632081
COc1ccc(cc1OC)CCNC(=O)[C@@H]2CN(CC23CC[NH2+]CC3)C(=O)c4ccc(cc4)Br C39634531
COc1ccccc1CCNC(=O)[C@@H]2CN(CC23CC[NH2+]CC3)C(=O)c4cc(c(c(c4)Cl)OC)Cl C39636403
COc1cc(c(c(c1)OC)CNC(=O)[C@H]2CN(CC23CC[NH2+]CC3)C(=O)c4cc(ccc4F)Cl)OC C39639144
CCOc1ccccc1CCNC(=O)[C@@H]2CN(CC23CC[NH2+]CC3)C(=O)c4cccc(c4)Br C39652632
CCOc1ccccc1CCNC(=O)[C@H]2CN(CC23CC[NH2+]CC3)C(=O)c4cccc(c4)Br C39652633
CCOc1ccccc1CCNC(=O)[C@@H]2CN(CC23CC[NH2+]CC3)C(=O)c4ccc(cc4)Br C39652668
CCOc1ccccc1CCNC(=O)[C@@H]2CN(CC23CC[NH2+]CC3)C(=O)c4ccc(c(c4)C)Br C39652696
CCOc1ccc(cc1)CCNC(=O)[C@@H]2CN(CC23CC[NH2+]CC3)C(=O)c4ccc(c(c4)C)Br C39653858
CCn1c(c(c(n1)C)Br)C(=O)N2C[C@@H](C3(C2)CC[NH2+]CC3)C(=O)NCCNc4ccccc4 C39655563
C[C@H](CNC(=O)[C@@H]1CN(CC12CC[NH2+]CC2)C(=O)c3cc(cc(c3)Cl)Cl)Oc4ccc(cc4)OC C39665624
Cc1ccc(cc1)O[C@@H](C)CNC(=O)[C@H]2CN(CC23CC[NH2+]CC3)C(=O)c4c(noc4c5cc(on5)C)C C39666198
C[C@@H](CNC(=O)[C@H]1CN(CC12CC[NH2+]CC2)C(=O)c3csc(c3OC)Cl)Oc4ccccc4Cl C39666575
COc1cc(cc(c1)OC)C(=O)N2C[C@H](C3(C2)CC[NH2+]CC3)C(=O)NC[C@H]4CCCN(C4)c5ncccn5 C39669299
COc1ccc(c(c1)OC)C(=O)N2C[C@H](C3(C2)CC[NH2+]CC3)C(=O)NC[C@@H]4CCCN(C4)c5ncccn5 C39669355
c1cc(cc(c1)Cl)OCC(=O)N2C[C@@H](C3(C2)CC[NH2+]CC3)C(=O)NC[C@H]4CCCN(C4)c5ncccn5 C39669438
Cc1c(cccc1OC(=O)C)C(=O)N2C[C@@H](C3(C2)CC[NH2+]CC3)C(=O)NC[C@@H]4CCCN(C4)c5ncccn5 C39669448
Cc1c(cccc1OC(=O)C)C(=O)N2C[C@@H](C3(C2)CC[NH2+]CC3)C(=O)NC[C@H]4CCCN(C4)c5ncccn5 C39669450
CCSc1c(cccn1)C(=O)N2C[C@H](C3(C2)CC[NH2+]CC3)C(=O)NC[C@@H]4CCCN(C4)c5ncccn5 C39669457
COc1cc(cc(c1)OC)C(=O)N2C[C@@H](C3(C2)CC[NH2+]CC3)C(=O)NCCc4c[nH]c5c4cc(cc5)Cl C39676382
Cc1c(c(on1)C)C(=O)N2C[C@@H](C3(C2)CC[NH2+]CC3)C(=O)NC(c4ccc(cc4)OC)c5ccc(cc5)OC C39676596
Cn1cncc1C(=O)N2C[C@@H](C3(C2)CC[NH2+]CC3)C(=O)NC(c4ccc(cc4)OC)c5ccc(cc5)OC C39676600
COc1cc(cc(c1OC)OC)C(=O)N2C[C@@H](C3(C2)CC[NH2+]CC3)C(=O)NCc4ccc5c(c4)OCCO5 C39677450
COc1cc(cc(c1OC)OC)C(=O)N2C[C@H](C3(C2)CC[NH2+]CC3)C(=O)NCc4ccc5c(c4)OCCO5 C39677451
CCSc1c(cccn1)C(=O)N2C[C@H](C3(C2)CC[NH2+]CC3)C(=O)NCc4ccc(s4)c5ccccn5 C39677689
C[C@H](C(=O)N1C[C@@H](C2(C1)CC[NH2+]CC2)C(=O)NCCc3ccccc3Br)Oc4ccccc4 C39683688
CC(C)[C@@H](C(=O)NC(C)(C)C)NC(=O)[C@@H]1CN(CC12CC[NH2+]CC2)C(=O)[C@@H]3CCCN3C(=O)C(F)(F)F C39685718
CC(C)[C@@H](C(=O)NC(C)(C)C)NC(=O)[C@@H]1CN(CC12CC[NH2+]CC2)C(=O)c3csc(c3OC)Cl C39685844
CC(C)(C)OC(=O)NCCNC(=O)[C@@H]1CN(CC12CC[NH2+]CC2)C(=O)c3cccc4c3-c5ccccc5C4=O C39693394
Cc1cc(ccc1Br)C(=O)N2C[C@@H](C3(C2)CC[NH2+]CC3)C(=O)NCCNC(=O)OC(C)(C)C C39693466
Cc1c(c(no1)c2ccccc2Cl)C(=O)N3C[C@H](C4(C3)CC[NH2+]CC4)C(=O)NCCSC(C)(C)C C39696433
CCn1c(c(c(n1)C)Br)C(=O)N2C[C@@H](C3(C2)CC[NH2+]CC3)C(=O)NCCSC(C)(C)C C39696512
CCC[n+]1c(c(cc2c1nc3c(cccn3c2=O)C)C(=O)Nc4c(c5c(s4)CCCC5)C(=O)OCC)N C39841079
Cc1ccccc1NC(=O)c2cc3c(nc4c(cccn4c3=O)C)[n+](c2N)CCc5ccc(c(c5)OC)OC C39993608
Cc1cccn2c1nc3c(c2=O)cc(c([n+]3CCCOC(C)C)N)C(=O)Nc4cccc(c4Cl)Cl C39993682
C[C@]12CC[C@H]([C@@]([C@H]1Cc3c(nc(s3)NC(=O)N4CCOCC4)[C@H]2CC(=O)NCC[NH+](C)C)(C)CO)O C44681415
Cc1c(c2cc(ccc2[nH]1)C#N)CCNC(=O)[C@H]3CN(CC34CC[NH2+]CC4)C(=O)c5ccc(c(c5)OC)OC C44714435
CCOc1ccc(cc1)N2C(=O)C[C@H](C2=O)SC(=[NH2+])N/N=C(\C)/c3ccc(c(c3)Br)OC C59489391
Cc1ccc(cc1)NC(=O)CSc2nc(c3c4c(sc3n2)C[NH+](CC4)C)N C02419903
Cc1cccc(c1N2C(=O)[C@@H]3[C@@H]([NH2+][C@]4([C@@H]3C2=O)c5ccccc5NC4=O)CC(=O)N)C C04083594
c1ccc2c(c1)c3c([nH]2)[C@H]([NH2+]CC3)c4c(=O)[nH]c(=O)n(c4O)c5ccccc5Cl C05771073
CC[C@]1(Cc2c(sc3c2[C@@H](N=C(N3)SCC(=O)N4CCCCC4)[NH3+])CO1)C C06603994
Cc1ccc(cc1N2C(=O)[C@H]3[C@H]([NH2+][C@@]4([C@@H]3C2=O)c5ccccc5NC4=O)C)[N+](=O)[O-] C06923964
CCOc1cc(cc(c1O)[C@@H]2Nc3c(c4c(s3)C[NH+](CC4)C)C(=N2)O)Br C08589993
c1ccc(cc1)N2C(=O)[C@@H]3[C@@H]([NH2+][C@]4([C@@H]3C2=O)c5ccccc5NC4=O)Cc6ccc(cc6)O C08789074
c1ccc2c(c1)c(nc(n2)C[NH+]3CCN(CC3)S(=O)(=O)c4ccc5c(c4)CCC5)N C08747399
C[NH+]1CCC2(CC1)C[C@H](c3ccccc3O2)NC(=O)CCc4[nH]c(=O)c5ccccc5n4 C09494141
Cc1cc2c(c(=O)n1CC[NH+]3CCOCC3)[C@H](C(=C(O2)N)C#N)c4ccc(cc4)Cl C02256898
c1ccc2c(c1)[C@]3([C@H]4[C@@H]([C@@H]([NH2+]3)CC(=O)N)C(=O)N(C4=O)c5ccc(cc5)Br)C(=O)N2 C12861627
Cc1ccc(cc1)N2C(=O)[C@@H]3[C@@H]([NH2+][C@]4([C@@H]3C2=O)c5ccc(c(c5NC4=O)C)Cl)CCC(=O)N C12873875
CC(C)[C@@H]1[C@H]2[C@@H](C(=O)N(C2=O)c3ccc(cc3)[N+](=O)[O-])[C@@]4([NH2+]1)c5ccccc5NC4=O C09012302
Cc1nc(cs1)COc2ccc(cc2)[C@@H]3[NH+]=C(Nc4n3c5cc6c(cc5n4)OCCCO6)N C19354153
CC1(Cc2c(c(nc3c2c4c(s3)c(ncn4)NCC[NH3+])N5CCCC5)CO1)C C20292976
C[NH+]1CCN(CC1)C(=O)c2cccc3c2N[C@@H]([C@@H]4[C@H]3C=CC4)c5cc(ccc5O)[N+](=O)[O-] C20709698
COc1cc(ccc1O)/C=C/2\CCCC3=C2[NH+]=C4N=CNN4[C@@H]3c5ccc(c(c5)OC)O C01107118
Cc1c(sc2c1c(nc(n2)C[NH+]3CCC(CC3)C)N4C[C@@H](C[C@H]4C(=O)N)O)C C36419443
CCOC(=O)/[NH+]=c\1/ccc-2c(cc(oc2c1)O)CN3C(=O)C4(CCCC4)NC3=O C38141171
C[NH+](C)CCN1c2c(nc(c(n2)C#N)C#N)[C@@H]([C@@H]1[NH3+])c3nc4ccc(cc4c(n3)[O-])Br C38827321
CCCCc1nc2c(o1)NC(=C([C@]23c4cc(ccc4NC3=O)Br)C#N)[NH3+] C39323857
COC1=C[C@H]2C[NH+]3[C@@H](C[C@@H]2C=C1c4ccccc4O)CO[P@@](=O)(N3)c5ccccc5O C39467101
c1ccc(c(c1)C2=C[C@@H]3C[NH+]4[C@@H](C[C@@H]3C=C2O)CO[P@@](=O)(N4)c5ccccc5O)O C39467306
CC1(OC[C@H](O1)CNC(=O)[C@H]2CN(CC23CC[NH2+]CC3)C(=O)c4cc(cc(c4)Cl)Cl)C C39659114
c1cc(c(cc1C(=O)N2C[C@H](C3(C2)CC[NH2+]CC3)C(=O)N[C@@H]4CCSC4=O)Cl)Cl C39660985
c1cc(c(c(c1)Cl)C(=O)N2C[C@H](C3(C2)CC[NH2+]CC3)C(=O)N[C@H]4CCSC4=O)Cl C39661027
Cc1cc(ccc1Br)C(=O)N2C[C@@H](C3(C2)CC[NH2+]CC3)C(=O)N[C@H]4CCSC4=O C39661198
Cc1c2c(c(cnc2n(n1)C)C(=O)N3C[C@H](C4(C3)CC[NH2+]CC4)C(=O)N[C@@H](C)C(C)(C)C)Cl C39684704
c1cc2c(ccc(c2nc1)Oc3c(c(ncn3)Nc4cc[nH+]cc4)N)Br C40687649
Cc1c(c(n[nH]1)C)[C@@H](C)NC(=O)[C@H]2CN(CC23CC[NH2+]CC3)C(=O)C4(CCCCC4)C C44713845
c1cc2c(cc1c3cs/c(=N\C(=O)[C@H]4CCC[NH+](C4)CCC#N)/[nH]3)oc(=O)[nH]2 C49750197
C1CCc2c(sc3c2c(nc(n3)C[NH+]4CCC[C@@H](C4)C(=O)NC5CC5)N)CC1 C51046117
c1cc(c(cc1Cl)Cl)[C@H]2NC(=[NH+]c3n2c4cc5c(cc4n3)OCCCO5)N C12507750
c1cnc(c(n1)C(=[NH2+])N)Oc2c(cc(cc2Br)[N+](=O)[O-])Br C54380973
COc1cc(ccc1OC(F)F)[C@@H]2NC(=[NH+]c3n2c4cc5c(cc4n3)OCCCO5)N C19354082
CN(C)c1nc(c(s1)[C@H]2NC(=[NH2+])Nc3n2c4cc5c(cc4n3)OCCCO5)Cl C48310462
c1cc(c(cc1Br)[C@H]2NC(=[NH+]c3n2c4cc5c(cc4n3)OCCCO5)N)F C12507329
Cc1ccc(cc1C)N2[C@@H]([C@@H](C(=O)NC2=O)[C@@H]3[C@@H]4C(=c5ccccc5=[NH+]4)CCN3)O C63351135
CCOc1ccccc1N2[C@H](N=C([C@@H](C2=O)[C@@H]3[C@@H]4C(=c5ccccc5=[NH+]4)CCN3)O)O C63683819
Cc1c(c(n2c(n1)nc(n2)N)C)CC(=O)N3CCC(CC3)C[NH+]4CCCCCC4 C63745707
Cc1cccc2=C3[C@H]([NH+]=c12)N=C([NH+]=N3)N/N=C\c4cc(cc(c4[O-])[N+](=O)[O-])Cl C39774431
Cc1ccc(cc1C)N2[C@H](N=C([C@@H](C2=O)[C@@H]3[C@@H]4C(=c5cc(ccc5=[NH+]4)OC)CCN3)O)O C63985248
Cc1cccc(c1C)N2[C@H](N=C([C@@H](C2=O)[C@@H]3[C@@H]4C(=c5cc(ccc5=[NH+]4)OC)CCN3)O)O C64019213
Cc1ccc(c(c1)C)N2[C@H](N=C([C@H](C2=O)[C@@H]3[C@@H]4C(=c5cc(ccc5=[NH+]4)OC)CCN3)O)O C64097967
COc1ccc2=[NH+][C@@H]3[C@H](NCCC3=c2c1)[C@@H]4C(=N[C@@H](N(C4=O)c5cccc(c5)Cl)O)O C64097976
Cc1ccc(cc1N2[C@@H](N=C([C@@H](C2=O)[C@@H]3[C@@H]4C(=c5cc(ccc5=[NH+]4)OC)CCN3)O)O)Cl C64097982
c1cc(ccc1C2=C(CN=N2)[C@H]3NC(=[NH2+])N[C@H]4N3c5cc6c(cc5N4)OCCCO6)Cl C64138795
Cc1c(c2c(cn1)CN(CC2)C(=O)[C@@H]3C4=C(CCCC4)ON3)CNC(=O)[C@@H]5C=c6ccccc6=[NH+]5 C64143412
CC(C)C(=O)N[C@H]1Nc2cc(ccc2S1)NC(=O)[C@@H]3C=c4cc(ccc4=[NH+]3)Cl C64502422
Cc1c(c(on1)C)CC(=O)N2CCC[C@]3(C2)/C(=[NH+]/Cc4ccccc4)/Nc5c(cccn5)N3 C65265704
Cc1cc(c2c(c1)-c3c(sn(c3=S)c4ccc(cc4)S(=O)(=O)Nc5nccs5)C(N2)(C)C)C C02445444
c1cc(c(cc1C(=O)Nc2c(c3c(s2)CCC3)C#N)S(=O)(=O)Nc4cc(ccc4Cl)Cl)Cl C03299182
Cc1c(cccc1Cl)N2C3=C([C@@H](C(=C2N)C(=O)OC)c4ccc(cc4)Br)C(=O)CCC3 C02188666
c1cc(ccc1[C@@H]2C(=C(N(C3=C2C(=O)CCC3)c4c(c5c(s4)CCCC5)C#N)N)C#N)Br C02188773
c1cc(c(nc1)Cl)NC(=O)c2c(c3n(n2)[C@H](C[C@@H](N3)c4ccc(o4)Br)C(F)(F)F)Br C00674679
CCSc1nc2c(nn1)-c3cc(ccc3N[C@@H](O2)c4ccc(c(c4)Br)O)Br C09601857
CC1(CC2=C([C@H](C(=C(N2c3c(c4c(s3)CCCCC4)C(=O)OC)N)C#N)c5ccsc5)C(=O)C1)C C02188875
Cc1cc(c(c(c1)Br)NCC(=O)N/N=C/c2ccc(cc2)Br)Br C03148241
C[C@]12CCCC[C@H]1CC[C@@H]3[C@H]2CC[C@]4([C@H]3CC[C@@]4(C/N=C/c5cc(cc(c5O)OC)Br)O)C C12661690
CC1CCN(CC1)S(=O)(=O)c2ccc3c(c2)[C@@H]4C=CC[C@@H]4[C@@H](N3)c5cc(ccc5O)Br C14460928
Cc1cccc(c1NS(=O)(=O)c2ccc3c(c2)[C@H]4C=CC[C@H]4[C@@H](N3)c5cc(ccc5Cl)[N+](=O)[O-])C C14473013
COc1ccc(cc1)NS(=O)(=O)c2ccc3c(c2)[C@H]4C=CC[C@H]4[C@@H](N3)c5ccc(cc5Cl)Cl C14477382
Cc1cc(cc(c1)NS(=O)(=O)c2ccc3c(c2)[C@H]4C=CC[C@H]4[C@@H](N3)c5c6ccccc6ccc5OC)C C14544155
c1ccc(cc1)NS(=O)(=O)c2ccc3c(c2)[C@H]4C=CC[C@H]4[C@@H](N3)c5c6ccccc6cc7c5cccc7 C14549046
Cc1ccc(cc1)c2cc([nH]n2)c3nnc(n3N)SCC(=O)N4c5ccccc5Sc6c4cccc6 C19827262
Cc1cc(c(cc1COc2ccccc2Br)[C@H]3[C@H]4CCCC=C4C(=C(C3(C#N)C#N)N)C#N)C C00650791
CC1=C([C@@H](C2=C(N1)CCCC2=O)c3cccc(c3Cl)Cl)C(=O)Nc4ccc(cn4)Br C08413240
CC1=C([C@@H](C2=C(N1)CCCC2=O)c3ccc(cc3)SC)C(=O)Nc4cc(ccc4Cl)C(F)(F)F C00690407
c1cc(cc(c1)I)[C@@H]2c3cc(c(cc3OC(=C2C#N)N)O)/C=N/c4cccc(c4)F C20071790
c1cc2c(cc1S(=O)(=O)NC[C@@H]3CCCO3)[C@@H]4C=CC[C@H]4[C@@H](N2)c5cc(ccc5O)Br C20696427
CN(Cc1ccccc1)S(=O)(=O)c2ccc3c(c2)[C@H]4C=CC[C@H]4[C@H](N3)c5cc(cc(c5O)Cl)Cl C20701020
c1ccc(cc1)CNS(=O)(=O)c2ccc3c(c2)[C@H]4C=CC[C@@H]4[C@H](N3)c5c6ccccc6cc7c5cccc7 C20753508
Cc1ccnc(c1)NC(=O)C2=C(NC3=C([C@@H]2c4cc(sc4SC)C)C(=O)C[C@H](C3)c5ccccc5)C C09985275
c1c(cc(c(c1[C@H]2Nc3c(c4c(s3)CCCC4)C(=O)N2)O)I)Br C35668820
C[C@@H]1CCC[C@H]([C@@H]1C)NC(=O)[C@@H]2[C@@]34C=C[C@@H](O3)[C@@H]([C@@H]4C(=O)N2C(C)(C)C)C(=O)Nc5ccc(c(c5)Cl)F C36066241
c1ccc2c(c1)CCN2S(=O)(=O)c3ccc4c(c3)[C@H]5C=CC[C@@H]5[C@@H](N4)c6cc(cc(c6O)Cl)Cl C36557226
c1cc(ccc1[C@@H]2C3=C(N[C@H](N(C3=O)c4ccc(cc4)Cl)c5ccc(cc5)Cl)NC(=S)N2)Cl C08672603
c1ccc(c(c1)/C=C/C(=O)Oc2ccc3c(c2)OC(=C([C@H]3c4ccc(cc4)Br)C#N)N)Cl C38651611
c1cc(c(cc1[C@@H]2c3ccc(cc3OC(=C2C#N)N)OC(=O)c4ccc(cc4Cl)Cl)Cl)Cl C38655789
Cc1cc2c(c(oc2cc1C)C(=O)Oc3ccc4c(c3)OC(=C([C@@H]4c5ccc(c(c5)Cl)Cl)C#N)N)C C38688328
Cc1c(c(n(n1)c2ccc(cc2)Cl)O)[C@H](c3ccccc3O)C4=C(NN([C@@H]4O)c5ccc(cc5)Cl)C C39273093
CC(C)S(=O)(=O)c1cc2c(cc1c3ccccc3O)[C@H]4CO[P@@](=O)(NN4CC2)c5ccccc5O C39464534
CN1c2c(cc(cc2O)S(=O)(=O)c3ccccc3)CC(=Nc4c1ncnc4Cl)c5ccccc5O C39480503
CSc1cc2c(cc1c3ccccc3O)c(=O)n4c(n2)-c5c(c6ccccc6n5c7ccccc7O)CC4 C39541758
C[C@@]12C[C@H](C[C@]1(CC(=O)[C@@]3([C@@H]2CC=C4[C@@H]3C[C@@H](C(=O)C4(C)C)O)C)C(C)(C)[C@@H](/C=C/C(C)(C)C)O)O C39570932
Cc1c2ccccc2oc1C(=O)Nc3c(c4c(s3)C[C@H](CC4)C(C)(C)C)C(=O)N[C@@H]5CCS(=O)(=O)C5 C39836556
Cc1ccc(cc1)c2c(c(nc3c2sc(c3C(=O)N4C[C@H](O[C@H](C4)C)C)Nc5ccc(cc5)C)N)C#N C39895367
Cc1ccc(cc1)CN2[C@@H](c3c(n[nH]c3C2=O)c4cc(cc(c4O)C)C)c5ccc(cc5)Br C39912348
Cc1ccc(cc1)[C@@H]2c3ccc(cc3OC(=C2C#N)N)OC(=O)c4c(c5cc(ccc5o4)Br)C C40530255
Cc1ccc2c(c1)cc(o2)C(=O)Nc3c(c4c(s3)C[C@@H](CC4)C(C)(C)C)C(=O)N[C@H]5CCS(=O)(=O)C5 C41308357
C[C@H]1CCc2c(sc(c2C(=O)N[C@H]3CCS(=O)(=O)C3)NC(=O)c4cc5cccc(c5o4)Cl)C1 C41330991
CCCOC(=O)[C@]12CC[C@@]3(C(=CC[C@H]4[C@@]3(CC[C@@H]5[C@]4(C[C@@H]([C@@H](C5(C)C)O)O)C)C)[C@@H]1CC(CC2)(C)C)C C43735579
Cc1c(c(n(n1)c2ccccc2)Sc3nc4ccccc4s3)[C@@H]5NC(=Nc6n5c7ccccc7n6)N C12523749
c1ccc(cc1)c2cc(nc(n2)N/N=C/c3cc(cc(c3O)Cl)Cl)c4ccc(cc4)Br C16513060
Cc1cc(nc(n1)c2cc(cc(c2O)Br)Br)N/N=C/c3cccc(c3)[N+](=O)[O-] C08935066
c1cc(c(c(c1)Cl)[C@@H]2[C@@H]3CC=C[C@@H]3c4cc(ccc4N2)S(=O)(=O)Nc5ccc(cc5)Cl)Cl C58847535
c1cc(c(c(c1)Cl)Cl)NS(=O)(=O)c2ccc3c(c2)[C@H]4C=CC[C@H]4[C@H](N3)c5ccc(cc5)Cl C58847657
CC(C)c1ccc(cc1)NS(=O)(=O)c2ccc3c(c2)[C@H]4C=CC[C@H]4[C@H](N3)c5ccccc5Br C58850225
Cc1c(c(nc2c1/C(=C/c3cc(c(o3)Sc4ccc(cc4)Cl)Br)/C(=C2C#N)C)N)C#N C59248172
Cc1ccc2c(c1)[nH]c(n2)c3cc(ccc3O)/N=C/c4cc(cc(c4O)I)Cl C20075300
C[C@@H]1c2c(sc(n2)NC(=O)C3CC3)C[C@@]4([C@H]1[C@H]([C@@H](CC4)[C@H](C)C(=O)N5CCSCC5)O)C C03840771
Cc1ccc(cc1)N2C(=O)/C(=C/c3cc(cc(c3O)Br)Br)/C(=O)N2 C03136514
c1ccc2c(c1)N(C(=O)/C(=C/c3cccc(c3)Cl)/S2)CC(=O)N4CCC(CC4)C(=O)N C03049521
Cc1c(cccc1Cl)N2C3=C([C@@H](C(=C2N)C(=O)OC)c4ccc(cc4)Cl)C(=O)CCC3 C02188664
COC(=O)c1c2c(sc1N3C4=C([C@@H](C(=C3N)C#N)c5ccsc5)C(=O)CCC4)CCCC2 C02188775
CCOc1cc(cc(c1OC)Br)[C@H]2c3ccc4ccccc4c3OC(=C2C#N)N C01101137
Cc1ccc2c(c1)c(=O)c(co2)[C@@H]3C4=C(C[C@@H](CC4=O)c5cccs5)Nc6ccccc6N3 C01459515
Cc1[nH]c(nn1)SCC(=O)Nc2c(cc(cc2Br)Br)Br C11658092
Cc1ccc(cc1)n2c(c(c3c2nc4ccccc4n3)S(=O)(=O)c5ccc(cc5)Cl)N C02366889
c1ccc(cc1)/C=c/2\c(=O)n3c(=C([C@@H](C(=C3N)C#N)c4cccc(c4)Br)C#N)s2 C02216817
CN(C)S(=O)(=O)c1ccc2c(c1)[C@H]3C=CC[C@H]3[C@@H](N2)c4cc(ccc4O)Br C14460955
c1ccc2c(c1)c(c[nH]2)[C@H]3[C@@H]4CC=C[C@@H]4c5cc(ccc5N3)S(=O)(=O)N6CCCCCC6 C14544753
C[C@@H](C(=O)Nc1ccc(cc1)O)N2C(=O)/C(=C/c3cccc(c3Cl)Cl)/SC2=S C15046950
C[C@H]1CC(=O)Nc2cc(ccc2S1)S(=O)(=O)Nc3ccc(c(c3)C(F)(F)F)Cl C15730290
Cc1cc(c(n1c2ccc(cc2)O)C)/C=C\3/C(=O)NC(=S)N(C3=O)c4ccc(cc4)Br C16268436
CC1=C(C(=O)O[C@H](C1)[C@H](C)[C@H]2CC[C@@H]3[C@@]2(CC[C@@H]4[C@@H]3C[C@@H](C5=CC=CC(=O)[C@]45C)O)C)CO C17020491
CCCSc1[nH]c(=O)c2c(n1)NC3=C([C@H]2c4ccc(cc4)Br)C(=O)CCC3 C17287202
C[C@@H]1CCc2c(csc2C1)C(=O)Nn3c(=O)c4c5c(sc4[nH]c3=S)CCCCC5 C19644003
Cc1cccc(n1)NC(=O)C2=C(NC3=C([C@H]2c4cccs4)C(=O)C[C@H](C3)c5cccs5)C C06443306
Cc1ccnc(c1)NC(=O)C2=C(NC3=C([C@H]2c4ccc(s4)Br)C(=O)CCC3)C C13882200
Cn1c2c(c(n-3c2[C@@H](Nc4c3cccc4)c5ccccc5O)c6ccccc6)c(=O)n(c1=O)C C21658946
Cc1ccccc1c2c3c(c4n2-c5ccccc5N[C@H]4c6ccccc6O)n(c(=O)n(c3=O)C)C C21659061
Cc1ccccc1c2c3c(c4n2-c5ccccc5N[C@@H]4c6ccccc6O)n(c(=O)n(c3=O)C)C C21659063
CC1(C=Cc2ccc3c(c2O1)N[C@@]4([C@]3(C[C@@H]5N4C(=O)[C@H]6CCCN6C5=O)O)C(C)(C)C=C)C C31160388
CC1=C(c2c(sc3c2c(=O)n(c(=O)n3CC(=O)N)Cc4ccc(cc4)Br)C1)C C34725217
CCC1=C(Cc2c1c3c(s2)[nH]c(=O)n(c3=O)CC(=O)Nc4ccc(cc4)Br)C C34726787
CC1(C=Cc2ccc3c(c2O1)N[C@]4([C@]3(C[C@@H]5N4C(=O)[C@@H]6CCCN6C5=O)O)C(C)(C)C=C)C C35270688
CC1=C2[C@H](C3=C(CCCC3=O)N=C2N(N1)c4nc5ccccc5s4)c6ccc(cc6)NC(=O)C C09139679
Cc1ccc(cc1)SCC2=NN=C3[C@H]2[C@@H](C(=C(O3)N)C#N)c4cccc(c4)Br C08836444
CN(C)c1c(cc(o1)/C=N\NC(=O)c2ccc(c(c2)O)I)Br C39127263
COc1cc(cc(c1O)I)/C=N/NC(=O)c2cc(cnc2)Br C39402863
c1ccc(c(c1)[C@@H]2CC(=O)c3c(c4c(cc5c(n4)cccc5Br)c(=O)n3F)N2)O C39452710
Cc1c(c2c(n1c3ccccc3O)-c4c(c(=O)c5ccccc5[nH]4)C(=O)CC2)Br C39456973
c1ccc(cc1)C[P@@]2(=O)NN3CCc4cc(c(cc4[C@@H]3CO2)Br)c5ccccc5O C39464000
CC(C)S(=O)(=O)[P@]1(=O)NN2CCc3cc(c(cc3[C@@H]2CO1)c4ccccc4O)Cl C39466238
c1ccc(cc1)CC2=C[C@@H]3C[C@H]4CO[P@@](=O)(N[NH+]4C[C@@H]3C=C2I)[O-] C39468777
c1ccc(cc1)CC2=C[C@@H]3C[NH+]4[C@@H](C[C@@H]3C=C2I)CO[P@@](=O)(N4)[O-] C39469170
c1ccc(cc1)S(=O)(=O)[C@@H]2CC[C@@]3(C2)C[C@@H](CN3c4ccccc4O)c5ccccc5O C39503410
c1ccc(cc1)S(=O)(=O)[C@H]2CC[C@@]3(C2)C[C@@H](CN3c4ccccc4O)c5ccccc5O C39503411
C[C@@H]1CCc2c(sc(c2C(=O)N[C@H]3CCS(=O)(=O)C3)NC(=O)c4ccccc4F)C1 C39836381
c1ccc(c(c1)C(=O)N)N2C(=O)/C(=C\c3ccc(o3)c4cc(ccc4Cl)Cl)/SC2=S C39861532
CC1=C(c2cc(ccc2C1)Cl)[C@@H]3CC(=NN3c4ccc(cc4)S(=O)(=O)N)C(F)(F)F C39960063
Cc1cc(c(c(c1)c2c3c([nH]n2)C(=O)N([C@@H]3c4ccccc4F)[C@@H]5CCS(=O)(=O)C5)O)C C38702135
Cn1cc(cc1C(=O)NNC(=O)CC23C[C@H]4C[C@@H](C2)CC(C4)(C3)Br)Br C18178144
c1ccc2c(c1)c3c([nH]2)CN4[C@@H](C3)C(=O)N(CC4=O)/N=C/c5cc(ccc5O)Br C02149170
CC1(Cc2c3c4nc(nn4cnc3sc2C(N1)(C)C)CSc5[nH]c6ccccc6n5)C C50862209
c1ccc(cc1)C[C@@H]2[C@H]3[C@@H](C(=O)N(C3=O)c4ccc(cc4)Cl)[C@@]5(N2)c6ccccc6NC5=O C16011997
c1ccc(cc1)c2n[nH]c(=S)n2/N=C/c3cc(cc(c3O)Br)Br C01880103
CCOc1cc(cc(c1O)I)/C=C/2\C(=O)N(C(=O)N2)c3ccc(cc3)Cl C09324066
Cc1cc(c(cc1Cl)C2=NN=C3[C@H]2[C@H](N(C3=O)CCO)c4ccc(c(c4)Cl)Cl)O C09124566
c1cc(oc1)c2cc(n(n2)c3cc(cc(c3)C(F)(F)F)C(F)(F)F)NC(=O)c4cc(nc(c4)Cl)Cl C02576679
CC[C@H](C)c1ccc(cc1)NC(=O)CSc2nc3ccccc3c(=O)n2c4ccc(cc4)Br C02395194
Cc1ccc(cc1)CN2c3ccccc3S/C(=C/c4ccc(cc4)C(=O)NCc5ccccc5OC)/C2=O C03057899
Cc1ccc(cc1)S(=O)(=O)N(C[C@H](Cn2c3ccc(cc3c4c2ccc(c4)Cl)Cl)O)c5ccccc5 C00856367
CCOC(=O)C1=C(N=c2n(c(=O)/c(=C/c3cc(cc(c3O)Cl)Cl)/s2)[C@@H]1c4ccc(cc4)OC)C C02915253
CCCCc1ccc(cc1)N2C(=O)/C(=C/c3cc(n(c3C)c4c(c5c(s4)CCCC5)C#N)C)/C(=O)NC2=S C02064167
c1cc(c(cc1I)C2=N/C(=C/c3cc4c(cc3Br)OCO4)/C(=O)N2)Cl C00826346
CCOc1c(cc(cc1I)/C=C\2/C(=O)NC(=O)N(C2=O)c3cc(cc(c3)C)C)OC C09310916
CC[C@]1(Cc2c(sc3c2c4nnc(n4c(n3)SC)SCC(=O)Nc5ccc(cc5)Cl)CO1)C C02224454
Cc1ccc(cc1)C2=NN([C@H](C2)c3cccc(c3)Cl)C4=NC(=O)[C@H](S4)CC(=O)Nc5ccccc5F C09432214
C[C@H]1CCCN(C1)S(=O)(=O)c2ccc(cc2)C(=O)Nc3nc4ccc5c(c4s3)sc(n5)SC C09445406
Cc1ccc(cc1)NC(=O)/C(=c\2/n(c(=O)/c(=C\c3ccc(cc3)OCC=C)/s2)c4ccc(c(c4)C)C)/C#N C09455424
CCOC(=O)C1=NN([C@]2(S1)Nc3c(c4c(s3)C[C@H](CC4)C)C(=O)N2c5ccccc5)c6ccccc6 C03672057
Cc1c(c(=O)n(n1C)c2ccc(cc2)S(=O)(=O)Nc3ccc4c(c3)c(=O)c5ccccc5s4)C(C)C C12372078
Cc1ccc(c2c1cc(c(=O)[nH]2)CN(Cc3ccc4c(c3)OCO4)S(=O)(=O)c5c(cc(cc5C)C)C)C C06321929
Cc1ccccc1CCN(Cc2cc3ccc(c(c3[nH]c2=O)C)C)S(=O)(=O)c4cccc5c4nsn5 C06444246
Cc1nc2c(c3c(s2)COC(C3)(C)C)c4n1c(nn4)SCC(=O)Nc5ccc(cc5)Br C01242915
Cc1ccc(cc1)S(=O)(=O)N[C@@]2(C3=C(CC(CC3=O)(C)C)N(C2=O)c4ccc(cc4)OC)C(F)(F)F C20069660
CC(C)COc1ccc(cc1)[C@H]2CC3=C([C@H](CC(=O)N3)c4cc(c(cc4OC)Br)OC)C(=O)C2 C20886129
CC(C)COc1ccc(cc1)[C@@H]2CC3=C([C@H](CC(=O)N3)c4cc(c(cc4Br)OC)OC)C(=O)C2 C21219110
CC(C)Cc1c2c(c3c4c(c5nnc(n5cn4)SCC(=O)Nc6ccc(cc6)Cl)sc3n1)CCC2 C26464171
Cc1c(c(on1)/C=C/c2ccccc2F)S(=O)(=O)N3CCC(CC3)C(=O)Nc4ccc(c(c4)Cl)F C33058909
CC1=C(c2c(sc3c2c(=O)n(c(=O)n3CC(=O)Nc4ccc(cc4)OC)Cc5ccc(cc5)Cl)C1)C C34726558
CC1=C([C@@H](N2C(=CSC2=N1)/C=C(/N3CCC(CC3)[NH+]4CCCCC4)\[O-])c5cccc(c5)Cl)C(=O)OC C34923686
c1ccc(cc1)CCNc2c(nc(o2)c3ccc(cc3)Cl)S(=O)(=O)c4ccc(cc4)Br C35485500
CC[C@@H](C)c1nc(c2c3c(sc2n1)CCCC3)N4CCN(CC4)C(=O)Nc5c(cccc5C(C)C)C(C)C C35525724
CCN1CCc2c(sc3c2c(nc(n3)C4CCCCC4)N5CCN(CC5)C(=O)Nc6ccc(cc6C)C)C1 C35538534
Cc1cccc(c1NC(=O)N2CCN(CC2)c3c4c5c(sc4nc(n3)C6CCCCC6)C[C@@H](CC5)C)C C35867236
Cc1ccc(cc1)NC(=O)N(CC(=O)N2CCc3c(ccs3)[C@@H]2COc4ccc(cc4)Cl)C(C)(C)C C36116466
Cc1ccc(cc1)S(=O)(=O)CNC(=O)[C@H](c2ccc(cc2)Cl)N(C)C(=O)[C@@H]3C[C@@H]4C[C@H]([C@H]3C)C4(C)C C36525730
CC(C)S(=O)(=O)[C@@]1(CN(C(=O)N1CC2(CCN(CC2)O)C3CCCCC3)I)C C39490925
c1ccc(cc1)OS(=O)(=O)N2CCC[C@@H]([C@@]23CC[C@@H](C3)S(=O)(=O)c4ccccc4)c5ccccc5O C39513655
Cc1ccc2c(c1)cc(c(n2)N3CCC(CC3)O)CN(C[C@H]4COc5ccccc5O4)C(=O)C6CCCCC6 C15004986
C[C@]12C[C@H]([C@]3([C@@H]([C@H]1C[C@@H]4[C@]2(OC(O4)(C)C)C(=O)COC(=O)C5CC5)C[C@@H](C6=CC(=O)C=C[C@@]63C)F)F)O C36371106
c1ccc(cc1)C2=c3cc(ccc3=[NH+]C(=O)[C@H]2C4=NN([C@H](C4)c5ccc(cc5)F)C(=O)CCC(=O)[O-])Cl C39988920
COc1ccc(cc1)n2c(=O)c3c(nc2N/N=C/c4ccc(cc4)Cl)-c5ccccc5CC36CCCCC6 C40036747
CCOc1cc(cc(c1OCc2ccc(cc2)Cl)Br)[C@H]3C(=C(Nc4n3ncn4)C)C(=O)C C40914142
c1ccc(cc1)CC2CCN(CC2)C(=O)CSc3nnc(n3c4ccc(cc4)F)c5c[nH]c6c5cccc6 C38179350
Cc1ccc(o1)C(=O)N/N=C/c2cc(c(c(c2)I)OCc3ccc(cc3)Cl)OC C00835835
CC1=C([C@H](C2=C(N1)C[C@H](CC2=O)c3ccc(c(c3)OC)OC)c4ccc(c(c4)Cl)Cl)C(=O)OC(C)C C00863453
CN1CCc2c(sc3c2c(=O)n(c(n3)SCC(=O)Nc4ccc(cc4)Br)c5ccc(cc5)Cl)C1 C01237238
COc1ccc(cc1Cl)NC(=O)CSc2nc3c(c4c(s3)CCCC4)c(=O)n2c5ccc(cc5)Br C01864604
Cc1ccc(cc1)n2c(=O)c3c4c(sc3nc2SCC(=O)N/N=C/c5c(cccc5Cl)Cl)CCCC4 C01874123
Cc1cccc(c1)COc2ccc(cc2)[C@@H]3C4=C(CCCC4=O)Nc5n3nc(n5)SCc6ccccc6F C54641692
Cc1c(cccc1Cl)N(CC(=O)N/N=C/c2ccc3c4c2cccc4CC3)S(=O)(=O)c5ccccc5 C59401574
Cc1ccc(cc1)S(=O)(=O)N(CC(=O)N/N=C(\C)/c2ccc(cc2)F)c3ccc(cc3)Br C59436909
Cc1ccc(cc1)N2[C@H](NN(C(=N2)C(=O)C)C)c3cc(cc(c3OCc4ccccc4Cl)Cl)Cl C59720002
CC(=O)C1=NN([C@@H](NN1C)c2c3ccccc3ccc2OCc4ccccc4Cl)c5ccc(cc5)Cl C59720023
COc1ccc(cc1NC(=O)[C@@H]2[C@H]3[C@@H]([C@H]4N2C=Cc5c4cccc5)C(=O)N(C3=O)c6ccccc6F)Cl C43727091
Cc1c2c(n(n1)c3ccccc3)NC(=O)N([P@]2(=S)N4CCCCCC4)c5ccc(c(c5)Cl)Cl C03192160
CCSc1ccsc1[C@@H]2C(=C(N(C3=C2C(=O)CCC3)c4ccc(cc4Cl)[N+](=O)[O-])N)C#N C04003270
Cc1c(c(n(n1)Cc2cc(ccc2OC)[C@H]3c4c(c5ccccc5[nH]4)C[C@H]([NH2+]3)C(=O)[O-])C)Br C02113644
c1cc(ccc1c2ccc(o2)/C=C(\C#N)/S(=O)(=O)c3ccc(cc3)Br)S(=O)(=O)N C02843125
CC(=O)Nc1ccc(cc1)S(=O)(=O)N\2C(=O)/C(=C\c3ccc(cc3)O)/S/C2=N\c4ccccc4 C08565956
COc1ccc(c(c1C(=O)NC(=O)Nc2c(cc(cc2Cl)[N+](=O)[O-])Cl)OC)Br C08626771
Cc1ccc(c(c1)C)NC(=O)C2=c3n(c(=O)/c(=C/C(=O)OC)/s3)C(=C([C@H]2c4ccc(cc4)F)C#N)N C03769884
c1ccc(c(c1)C(=O)N[C@]2(c3c(=O)[nH]c(=O)n(c3NC2=O)c4ccc(cc4)Cl)C(F)(F)F)Cl C03623083
c1cc(ccc1[C@@H](c2c(nc3n(c2=O)CCCS3)O)c4c(=O)nc5n(c4O)CCCS5)Cl C09183610
c1ccc2c(c1)C(=O)/C(=C\Nc3ccc(cc3)S(=O)(=O)N)/S(=O)(=O)N2Cc4ccc(cc4)Cl C09969245
CC(C)CCn1c2c(nc1N/N=C/3\c4cc(ccc4NC3=O)Br)n(c(=O)n(c2=O)C)C C09974944
c1ccc2c(c1)c(=O)n(c(n2)SCC(=O)N3C[C@@H](Oc4c3cccc4)C(=O)N)c5ccccc5F C11454390
c1cc(ccc1C(=O)NNC(=O)[C@@H]2CCCN2S(=O)(=O)c3ccc(cc3)Br)Cl C11660550
c1ccc(cc1)N2C3=C(C(=O)OC3)[C@@]4(c5ccccc5N(C4=O)Cc6ccccc6Cl)C(=C2N)C#N C12376684
Cn1c(c(c(=O)n(c1=O)C)C(=O)CSc2nc3c(c4c(s3)CCCCC4)c(=O)n2c5ccccc5)N C12541514
Cc1cc(no1)NC(=O)[C@H]2[C@H]3C=C[C@@]4([C@@H]2C(=O)N([C@@H]4C(=O)NC(C)(C)C)c5cccc(c5C)Cl)O3 C12642561
Cc1c2ccccc2oc1C(=O)Nc3c(c4c(s3)C[C@H](CC4)C)C(=O)N[C@H]5CCS(=O)(=O)C5 C13776212
Cc1cccc(c1C)n2c3c(cn2)c(ncn3)n4c(cc(n4)C)NC(=O)C(=O)c5c([nH]c6c5cccc6)C C13962721
c1cc(ccc1CN2c3ccsc3C(=O)/C(=C/Nc4ccc(cc4)S(=O)(=O)N)/S2(=O)=O)F C20575839
c1ccc2c(c1)[C@@H](CC(=O)N2)C(=O)NCCN3C(=O)/C(=C/c4cccc(c4Cl)Cl)/SC3=O C22227247
c1cc2c(cc1S(=O)(=O)N3CCCC3)CCCN2C(=O)CSc4nc(c5ccsc5n4)N C24535316
CCSc1c(ccs1)[C@@H]2C(=C(N(C3=C2C(=O)CCC3)c4ccc(c(c4)[N+](=O)[O-])Cl)N)C#N C27550443
C[C@]12CC[C@@H]([C@@]([C@@H]1C[C@@H]([C@@]3([C@@H]2C(=O)c4c(cc(oc4=O)c5ccc(nc5)Cl)O3)C)O)(C)CO)O C28760324
C[C@]12CC[C@@H]([C@]([C@H]1C[C@@H]([C@@]3([C@@H]2C(=O)c4c(cc(oc4=O)c5ccc(nc5)Cl)O3)C)O)(C)CO)O C28760326
Cc1ccc(c(c1)C)NC(=O)NC(=O)[C@H](C)Sc2c3c(nc(n2)C(C)(C)C)n(c(=O)n(c3=O)C)C C29570807
Cc1cc(c(o1)C)c2cc(c3c(noc3n2)C)C(=O)Nc4nc(cs4)c5ccc(cc5)NC(=O)C C10387927
CC(=O)O[C@H]1[C@H]([C@@H]2C(C(=O)C[C@H]([C@]2([C@H]3[C@]1([C@H]4C(=O)O[C@](C(=O)[C@@]4(C(=C)C3)C)(C)C(=O)OC)C)C)O)(C)C)O C31165375
Cc1c2c(c(c3c1O[C@]4(C[C@H]([C@]56C(O[C@](O5)([C@H](C[C@]6([C@H]4C3)C)O)OC)(C)C)O)C)OC)C(=O)OC2 C31169521
Cc1ccc(cc1)NC(=O)c2nnc(s2)C3CCN(CC3)C(=O)Nc4cc(ccc4OC)Cl C33114046
CNC(=O)c1ccc(cc1)c2nc3cc(ccc3n2C)NS(=O)(=O)c4ccc5c(c4)oc(=O)n5C C33276987
Cc1ccccc1N2C(=O)[C@H]3[C@H]([NH2+][C@@]([C@@H]3C2=O)(Cc4ccc(cc4)O)C(=O)[O-])c5cc6ccccc6o5 C33597020
c1cc(ccc1/C=C/c2nc3n(n2)c(=O)/c(=C/c4ccc(o4)c5ccc(cc5)S(=O)(=O)N)/s3)F C34700778
CC(=O)[C@]1(CC[C@H]2[C@]1(CC[C@@H]3[C@@H]2CCC4=C/C(=N\OCC(=O)N[C@@H]5CCCCNC5=O)/CC[C@@]34C)C)O C36491065
c1cc(c(cc1Nc2nc(nc(n2)Cl)Cl)c3c4ccc(cc4[o+]c5c3ccc(c5)O)O)C(=O)[O-] C37630052
Cc1cc(cc(c1)N2c3c(nc(c(n3)C#N)C#N)[C@H]([C@H]2[NH3+])c4nc5ccc(cc5c(n4)[O-])Br)C C38826853
CC(C)S(=O)(=O)c1cc2c(cc1S(=O)(=O)C(C)C)[C@H]3CO[P@](=O)(NN3CC2)c4ccccc4O C39464562
CC(C)S(=O)(=O)c1cc2c(cc1c3ccccc3O)CCN4[C@H]2CO[P@@](=O)(N4)S(=O)(=O)C(C)C C39466097
Cc1c2c(c(c3c1O[C@@]4(C[C@H]([C@]56[C@@]([C@@H]4C3)(C[C@H]([C@](O5)(OC6(C)C)OC)O)C)O)C)OC)C(=O)OC2 C35465373
c1ccc(c(c1)c2c3c([nH]n2)C(=O)N([C@@H]3c4cccc(c4)Br)[C@H]5CCS(=O)(=O)C5)O C40547538
Cc1ccc2c(c1)cc(o2)C(=O)Nc3c(c4c(s3)C[C@@H](CC4)C)C(=O)N[C@@H]5CCS(=O)(=O)C5 C41308326
CC(C)(C)c1ccc(cc1)[C@@H]2[C@H]3[C@@H](C(=O)N(C3=O)c4ccc(cc4)Br)ON2CC(=O)N C43211047
CCOC(=O)N1CCc2c(sc3c2C(=N[C@H](N3)c4ccc(o4)c5cc(ccc5Cl)[N+](=O)[O-])O)C1 C08921680
CC[C@@H](C)N1C(=O)[C@@H]2[C@H](N[C@@]3([C@@H]2C1=O)c4cc(ccc4NC3=O)Br)Cc5ccc(cc5)O C35375166
CC[C@H](C)N1C(=O)[C@@H]2[C@H](N[C@]3([C@@H]2C1=O)c4cc(ccc4NC3=O)Br)Cc5ccc(cc5)O C16022175
Cc1c2c([nH]n1)OC(=C([C@@]23c4cc(cc5c4N(C3=O)C(C[C@@H]5C)(C)C)OC(=O)c6ccccc6)C#N)N C09846914
Cc1c2c([nH]n1)OC(=C([C@]23c4cc(cc5c4N(C3=O)C(C[C@H]5C)(C)C)OC(=O)c6ccccc6)C#N)N C09846917
Cc1c2c(n(n1)c3ccccc3)OC(=C([C@@]24c5ccccc5N(C4=O)Cc6ccc(cc6)[N+](=O)[O-])C#N)N C55104701
Cc1c(c(n(n1)c2ccccc2)O)/C=C\3/C(=O)NN(C3=O)c4ccc(cc4)I C16249360
CC\1=C(C(=O)NC(=O)/C1=C\Nc2ccc(cc2)S(=O)(=O)Nc3ccc(cc3)Br)C#N C16694108
c1cc(n(c1)c2ccc(cc2)S(=O)(=O)N)/C=C/3\C(=O)NN(C3=O)c4ccc(cc4)Br C00678103
COc1ccc(cc1NC(=O)N2CCC[C@@H]2c3nnc(s3)C(=O)Nc4ccc(cc4)Cl)Cl C64930654
c1ccc2c(c1)cccc2CC(=O)N/N=C/c3cccc(c3)OC(=O)c4c(c5ccccc5s4)Cl C04209420
c1ccc2c(c1)cccc2CC(=O)N/N=C/c3ccccc3OC(=O)c4c(c5ccccc5s4)Cl C04229900
C[C@@H]1CCc2c(csc2C1)C(=O)Nc3c(c4c(s3)C[C@H](CC4)c5ccccc5)C(=O)OC(C)C C02105074
COC(=O)c1ccccc1OC(=O)c2ccc3c(c2)[C@H]4C=CC[C@@H]4[C@@H](N3)c5ccc(cc5)Br C08741361
C[C@@H]1CCc2c(sc(c2c3nc4ccccc4s3)NC(=O)CCCSc5ccc(cc5)OC)C1 C09474335
C[C@@H](C(=O)Nc1cc(c(cc1Cl)Cl)Cl)Sc2nc(c(o2)c3ccccc3)c4ccccc4 C03261326
COC(=O)c1ccccc1OC(=O)c2ccc3c(c2)[C@H]4C=CC[C@H]4[C@H](N3)c5ccc(cc5)Br C13689181
c1ccc(cc1)N2[C@@H](CC(=N2)c3cccc(c3)/N=C/c4cc(ccc4O)Br)c5ccc(cc5)F C15773325
CN\1c2cc(ccc2S/C1=C/3\C(=O)N(/C(=N/c4ccc(cc4)O)/S3)CCc5ccccc5)Cl C16185170
Cc1c(c(=O)n(c(n1)Nc2ccc(cc2)Cl)Cc3ccccc3Cl)Cc4cccc5c4cccc5 C16885224
C[C@H]1CCc2c(csc2C1)C(=O)Nc3c(c4c(s3)C[C@@H](CC4)c5ccccc5)C(=O)OC(C)C C02105076
Cc1ccc(cc1F)NC(=O)CSc2nnc(n2c3ccc(cc3)Cl)c4ccc(cc4)C(C)(C)C C19811069
CCOc1ccccc1[C@@H]2C3=C(C[C@@H](CC3=O)c4ccc(cc4)Cl)NC(=C2C(=O)OC5CCCC5)C C06197135
CCOC(=O)C1=C(NC2=C([C@H]1c3cc(c(cc3C)C)COc4ccc(cc4C)Cl)C(=O)CCC2)C C02111104
CC1=C([C@H](C2=C(N1)C[C@@H](CC2=O)c3ccc(cc3)Cl)c4cccc(c4)OC)C(=O)OC5CCCC5 C01204489
Cc1cc(c(cc1CSc2cc(ccc2Cl)Cl)[C@@H]3C4=C(CCCC4=O)NC(=C3C(=O)OC)C)C C13916006
CC[C@H]1CCc2c(sc(c2C(=O)OC)NC(=O)c3cc(nc4c3cc(cc4)C)c5ccc(cc5)Cl)C1 C20562751
CC(C)(C)[C@@H](/C=C/c1ccc(cc1Cl)Cl)n2c(nnn2)C3(CCCC3)Nc4ccccc4Cl C33551558
CC1([C@H]2CC=C([C@@H]1C2)CN(CCc3c[nH]c4c3cccc4)S(=O)(=O)c5cc(ccc5Cl)Cl)C C34932443
COc1ccccc1CN(C(c2ccccc2)c3ccccc3)C(=O)Nc4ccccc4Br C35001806
c1ccc(cc1)[C@H](c2nc3ccccc3n2C[C@H](CN4CCCc5c4cccc5)O)Sc6ccccc6 C35099221
Cc1ccc(c(c1)C)[C@@H](C(=O)NC(C)(C)C)N(C)C(=O)CCCc2cc3cccc4c3c5c2cccc5cc4 C36524813
Cc1ccc(c(c1)C)[C@@H](C(=O)NC(C)(C)C)N(c2ccccc2Cl)C(=O)C[C@H](C)c3ccccc3 C36546037
Cc1ccc(c(c1)C)[C@H](C(=O)NC(C)(C)C)N(c2ccccc2Cl)C(=O)C[C@H](C)c3ccccc3 C36546038
CC(C)(C)CC(C)(C)NC(=O)[C@@H](c1c(cccc1Cl)Cl)N(c2ccccc2Cl)C(=O)CCl C36547445
CC(=CC(=O)N([C@H](c1cc2ccccc2c3c1cccc3)C(=O)NC(C)(C)CC(C)(C)C)C(C)(C)C)C C36589121
CC(C)S(=O)(=O)N\1Cc2cc(c(cc2/C1=C\c3ccccc3)Cc4ccccc4)c5ccccc5O C39499778
c1ccc(cc1)C[C@@H]2CCC[C@@]3(C2)CCC[C@@H](N3c4ccccc4O)S(=O)(=O)Oc5ccccc5 C39521574
C[C@@]1\2CC[C@@](C1(C)C)(C/C2=N\OC(=O)c3ccc(cc3)Cl)C(=O)Nc4cc(ccc4Cl)Cl C33960458
CC[C@@]1(Cc2ccccc2-c3c1c(=O)n(c(n3)N/N=C/c4ccc(c(c4)Cl)Cl)c5ccccc5)C C40035361
CCCc1ccc(c(c1)Br)OCC(=O)Nc2ccc(cc2)c3nc4ccc(cc4s3)C C40943923
Cc1ccc(c(c1)c2csc(n2)NC(=O)CCCOc3ccc(cc3Br)C(C)(C)C)C C40944411
CCCCC1CCC(CC1)C(=O)Nc2c(c(c(s2)C)c3ccc(cc3)Br)C(=O)OC C41018351
CCCc1c(c(c(s1)/N=C/c2c3c(cc(c2O)Br)oc4c3CCCC4)C(=O)OCC)C C01786846
CC(C)c1ccc(cc1)[C@H]2C3=C(CC(CC3=O)(C)C)Nc4n2nc(n4)SCc5ccccc5Cl C22751471
Cc1ccc(cc1C)/N=C/2\NC(=O)/C(=C/c3ccc(c(c3)OC)OCc4ccc5ccccc5c4)/S2 C09036109
CCc1cc(ccc1c2ccc(o2)/C=C(\C#N)/C(=O)Nc3ccc(c(c3)C)Br)Br C58833315
Cc1cc(cc(c1)n2c(c(c(c2C)Br)/C=N/NC(=O)CSCc3ccc(cc3)Cl)C)C C20243678
Cc1ccc(cc1)c2cc(nc(n2)S[C@H](C)C(=O)Nc3ccc(cc3)Br)C(F)(F)F C58961229
CCc1ccc(cc1)c2cc(nc(n2)S[C@H](C)C(=O)Nc3ccccc3Br)C(F)(F)F C58961465
c1ccc-2c(c1)CCc3c2nc(nc3C(F)(F)F)SCCCC(=O)Nc4ccccc4C(F)(F)F C58967520
Cc1ccc(c(c1)N/C=c/2\c(=O)n3c(=NC4=C([C@@H]3c5ccc(cc5)OC)CCc6c4cccc6)s2)C C59103961
C=CCc1cc(cc(c1OCc2ccc3ccccc3c2)Br)/C=N/NC(=O)c4cccs4 C59198043
Cc1ccc(c(c1)C)NC(=O)/C(=C/c2cc(ccc2OCc3ccc(cc3)Br)Cl)/C#N C59201742
Cc1ccc(cc1/N=C/2\NC(=O)/C(=C\c3ccc(c(c3)Br)OCc4ccccc4)/S2)Cl C59224133
Cc1ccc(cc1)NC(=O)/C(=C\c2cc(c(c(c2)Br)OCc3ccccc3Cl)CC=C)/C#N C59335679
CCc1ccc(cc1)NC(=O)CSc2nc3ccc(cc3s2)/N=C/c4ccc(cc4)Br C59500290
Cc1ccc(cc1NC(=O)COc2c(cc(cc2Cl)C)C)c3nc4cc(cc(c4o3)Cl)Cl C59594064
Cc1ccc(o1)/C=N/c2c(c3c(s2)C[C@@H](CC3)C(C)(C)C)C(=O)Nc4ccc(cc4)Br C15946446
Cc1ccc(cc1)/N=C/2\NC(=O)/C(=C/c3ccc(c(c3)OC)OCc4ccc(cc4Cl)Cl)/S2 C18272371
c1ccc2c(c1)CC3(CCCC3)[NH+]=C2NNC(=O)c4ccc(o4)Br C00725043
C[C@]12CCC[C@]3([C@@H]1C[C@H]4[C@@H](C2)OC(=O)[C@@H]4C[NH2+]CCc5c[nH]c6c5cccc6)CO3 C04085119
CC1(Cc2c(c(sc2C([NH2+]1)(C)C)NC(=O)c3nc4ccccc4s3)C#N)C C04275309
CCOc1cccc(c1O)[C@@H]2CC(=N[C@@H]([NH2+]2)c3cccc(c3)F)c4cccc(c4)OC C04729989
CCOc1cccc(c1O)[C@@H]2CC(=N[C@H]([NH2+]2)c3cccc(c3)F)c4cccc(c4)OC C04729991
c1cc(ccc1NC(=O)C(=O)NC[C@@H](c2ccsc2)[NH+]3CCCCCC3)Cl C08892904
CC(=O)Nc1ccc(cc1)NC(=O)C[NH+](C)Cc2ccc(cc2)Br C03585280
C[NH+]1CCc2c(sc3c2C(=N[C@H](N3)c4ccc(o4)c5cccc(c5)Br)O)C1 C09804766
Cc1c(sc2c1c(ncn2)SCC(=O)NC3CC([NH2+]C(C3)(C)C)(C)C)C C10814586
Cc1ccccc1c2c(cn(n2)c3ccc(cc3F)F)C[NH2+]Cc4c([nH]nc4C)C C12112114
COc1ccccc1C2(CC[NH+](CC2)Cc3c[nH]nc3c4ccc(cc4)Cl)O C12147637
Cc1ccc(cc1)n2c3c(cn2)[C@H](CC(C3)(C)C)[NH2+]Cc4ccc(c(c4)OC)O C12591491
C[C@]12CC[C@@H](C[C@@H]1CC[C@H]3[C@@H]2CC[C@]4([C@H]3CC[C@@H]4NC(=O)C[NH+]5CCOCC5)C)O C12659263
C[C@H]1CCC=C2[C@@]1([C@@H]([C@H]3[C@@H](C2)OC(=O)[C@H]3C[NH+]4CCC(CC4)(Cc5ccccc5)O)O)C C02102539
Cc1ccc(cc1C)n2c3c(cn2)[C@H](CCC3)[NH2+]Cc4cc(c(c(c4)Cl)O)OC C15069062
CC[NH+]1CCC[C@H]1Cn2c(c(c(c2N)S(=O)(=O)c3ccc(cc3)Cl)C)C C15080876
c1ccc2c(c1)CC(C2)[NH+]3CCNC(=O)[C@H]3CC(=O)NCCc4ccccc4Cl C19744246
Cc1ccc2c(c1)sc(n2)c3ccc(cc3)NC(=O)C[NH2+]Cc4ccncc4 C20407810
CN(C)c1ccc(cc1)[C@H](CNC(=O)Nc2cccs2)[NH+]3CCc4ccccc4C3 C22419141
CC[NH+]1CCc2c(sc3c2C(=N[C@H](N3)c4c5ccccc5ccc4OC)O)C1 C22635970
c1cc2c3c(c1)c(cc(=O)n3CCC2)C[NH+]4CCC[C@@H]4c5ccc(s5)C(=O)N C23478728
C[C@@H](C(=O)Nc1ccccc1OC(F)F)[NH+]2CCC(=CC2)c3ccc(cc3)O C25680377
c1ccc(cc1)[C@@H]2c3ccsc3CC[NH+]2CC(=O)NC(=O)Nc4ccccc4 C15034084
Cc1c(c2ccccc2[nH]1)C(=O)C(=O)NCC(C)(C)[NH+]3CCc4ccccc4C3 C30637417
CC[C@@H](CNC(=O)C(=O)c1c([nH]c2c1cccc2)C)[NH+]3CCc4ccccc4C3 C30642331
Cc1ccc(c(n1)C2CC[NH+](CC2)Cc3ccc[nH]3)C(=O)N[C@H]4C[C@H]5CC[C@@H]4C5 C34730060
C[C@@H]1[C@@H](N[C@@H](O1)c2cccc(c2F)F)C[NH+](C)Cc3[nH]c4cc(ccc4n3)F C39531170
CC[C@@H](C)CNC(=O)[C@@H]1CN(CC12CC[NH2+]CC2)C(=O)c3ccc(cc3Cl)Cl C39605638
c1cc(c(cc1CNC(=O)[C@H]2CN(CC23CC[NH2+]CC3)C(=O)[C@@H]4CCC=CC4)Cl)F C39622997
C[C@@H]1CCCC[C@@H]1NC(=O)[C@@H]2CN(CC23CC[NH2+]CC3)C(=O)c4cc(ccc4F)Cl C39636010
C[C@@H](C(C)(C)C)NC(=O)[C@H]1CN(CC12CC[NH2+]CC2)C(=O)c3ccc(cc3)C(F)(F)F C39684341
C[C@H](C(C)(C)C)NC(=O)[C@H]1CN(CC12CC[NH2+]CC2)C(=O)c3ccc(cc3)Br C39684434
Cc1c(cccc1Cl)CNC(=O)[C@@H]2CN(CC23CC[NH2+]CC3)C(=O)[C@H]4CCC=CC4 C39695118
Cc1cc(ccc1Br)NC(=O)C(=O)NC[C@@H](C)[NH+]2CCC[C@@H](C2)C C41651886
Cc1ccc(c(c1)Br)NC(=O)C(=O)NC[C@H](C)[NH+]2CCC[C@@H](C2)C C41652161
Cc1cc(ccc1NC(=O)NCCCn2cc[nH+]c2C)I C47326414
Cc1ccc(c(c1)Br)NC(=O)C(=O)NCCC[NH+]2CCCC[C@H]2C C49131684
Cc1ccccc1CNC(=O)[C@@H](C)[NH+]2CCC(CC2)NC(=O)c3ccc(s3)C C51098391
Cn1c2cc(c(cc2n(c1=O)C)Br)[C@H](c3ccc(o3)Br)[NH3+] C51928523
CC1CC[NH+](CC1)[C@H](CNC(=O)c2cc3ccccc3c(=O)[nH]2)c4cccs4 C53271743
C[C@@H]1c2cc3c(cc2C4(CCCC4)C[NH+]1Cc5ccc(cc5)C(=O)N)OCCO3 C11606163
Cc1c(c([nH]c1C(=O)NCc2ccc(cc2)C[NH+]3C[C@H](C[C@@H](C3)C)C)C)C(=O)C C59410546
Cc1ccc(c(c1)Br)NC(=O)C(=O)NC[C@@H](C)[NH+]2CCC[C@H](C2)C C62121029
c1ccc(cc1)C(=O)NC2=c3cc(ccc3=[NH+][C@@H]2C(=O)NCc4ccccc4F)F C64538613
Cc1cc(c2c(c1)c(=O)c3c([nH]2)CC[NH+](C3)CC(=O)NCc4ccc(cc4)F)C C65034937
CC(C)[NH+]1CCC2(CC1)N[C@H](CC(=N2)c3ccccc3O)c4ccc(cc4)OC C65298538
Cc1ccc(c(c1)Br)NC(=O)C(=O)NC[C@H](C)[NH+]2CCC(CC2)C C65601941
c1cc(c(cc1Cl)NC(=O)C[NH+]2CCC(CC2)C(=O)NC3CCCCC3)F C65965117
c1cc(ccc1NC(=O)CC[NH+]2CCC(CC2)NC(=O)c3ccsc3)Cl C66472100
CC(=O)NC[C@@H]1CCC[NH+](C1)CC(=O)Nc2c(cc(cc2Cl)Cl)Cl C67418043
CC[C@H](C)[C@@H](C(=O)Oc1ccc2c(c1)occ(c2=O)c3csc(n3)C)[NH3+] C01832370
CC[C@H](C)[C@H](C(=O)Oc1ccc2c(c1)occ(c2=O)c3csc(n3)C)[NH3+] C01832372
C[C@H]1CCc2c(sc3c2c(=O)n(cn3)C4CC[NH+](CC4)CCC(=O)N)C1 C12145486
c1cc2c(cc1[C@H](C[NH+]3CCC4(CC3)C[C@@H](c5cc(ccc5O4)F)O)O)OCCO2 C12293400
Cc1cc2c(cc1C)nc([nH]2)CNC(=O)[C@H]3CCCN(C3)C4CC[NH+](CC4)C C19741794
c1ccc(cc1)NC(=O)N2CCC3(CC2)c4ccccc4[C@H]([C@@H]3O)n5cc[nH+]c5 C19744017
c1ccc2c(c1)C[NH+](CCO2)CC(=O)N3CCC[C@H]3c4ccc(s4)C(=O)N C23466376
CC(=O)Nc1ccc(cc1)S(=O)(=O)N[C@H]2C[C@@H]3c4c2cccc4CC[NH+]3C C33811786
CC(C)(C[NH+](C)Cc1[nH]c(=O)c2c(csc2n1)c3ccccc3OC)O C36206612
COc1cccc(c1OC)[C@H]2c3cccn3CCC[NH+]2Cc4cccc(c4O)O C36347976
CC(=O)NC12C[C@@H]3C[C@H](C1)CC(C3)(C2)C(=O)NCc4ccc[nH+]c4N(C)C C32685904
CC(=C1C(=O)c2ccccc2C1=O)N3CCC(CC3)(C(=O)N)[NH+]4CCCCC4 C04144996
C[C@H](C(C)C)NC(=O)[C@@H]1CN(CC12CC[NH2+]CC2)C(=O)c3csc(c3OC)Cl C39608184
Cc1cc(c(o1)C(F)(F)F)C(=O)N2C[C@H](C3(C2)CC[NH2+]CC3)C(=O)N[C@H](C)C(C)C C39608222
c1cc(cc(c1)Cl)OCC(=O)N2C[C@@H](C3(C2)CC[NH2+]CC3)C(=O)NC4CCC4 C39635309
CCC(=O)N1C[C@@H](C2(C1)CC[NH2+]CC2)C(=O)NCc3ccc(s3)c4ccccn4 C39677650
c1cc(cc(c1)Cl)C(=O)N2C[C@@H](C3(C2)CC[NH2+]CC3)C(=O)NCc4ccc(cc4)C#N C39684835
Cc1ccc(cc1)CC(=O)N2C[C@H](C3(C2)CC[NH2+]CC3)C(=O)NCc4ccc(cc4)C#N C39684982
CC(=C)CNC(=O)[C@H]1CN(CC12CC[NH2+]CC2)C(=O)c3ccc4ccccc4n3 C39691027
c1cc2n(c1)CC[NH+]([C@H]2c3ccc(cc3)Cl)CC(=O)N4CCC(CC4)C(=O)N C40383617
CC(C)(CNC(=O)C(=O)Nc1ccc(cc1Cl)Cl)N2CC[NH+](CC2)C C41324263
c1cc(c(cc1Cl)F)NC(=O)C(=O)NCc2ccc([nH+]c2)N3CCCC3 C41490779
Cc1nc2ccc(cc2s1)NC(=O)C(=O)NC[C@@H](C)[NH+]3CCCC[C@@H]3C C41644512
Cc1cc(c(c(c1)C)NC(=O)C[NH+]2CCC[C@H](C2)C(=O)Nc3nccs3)C C47263444
CC(C)C[C@H]1[C@H]2[C@H](C(=O)N(C2=O)CC=C)[C@]3([NH2+]1)c4cc(ccc4NC3=O)Cl C05451396
C[C@H]1CCCC[NH+]1[C@@H](C)CNC(=O)c2cc(ccc2F)S(=O)(=O)NC C50781806
Cc1c(scn1)C(=O)NC2CC[NH+](CC2)CC(=O)N[C@H]3CCC[C@@H]([C@@H]3C)C C51100229
c1ccc(c(c1)c2nnc(o2)C[NH+]3CCC(CC3)CC(=O)N)Br C51917873
CC(=O)NCC1CC[NH+](CC1)Cn2c(=S)[nH]c(n2)/C=C/c3ccccc3 C54517614
C[C@H]1C[C@@H](C[NH+](C1)C(C)(C)CNC(=O)C(=O)Nc2ccc(c(c2)C#N)Cl)C C54947150
Cc1nc2n(n1)c(c(s2)[C@@H](c3cccc(c3)Cl)[NH+]4CCC(CC4)O)O C04120946
c1cc(cc(c1)n2c(c(nn2)CN3CCC[C@@H](C3)[NH3+])c4ccncc4)C(F)(F)F C57345357
CSc1ccc(cc1)[C@@H]2C3=C(CN(C3=O)CC[NH+]4CCCC4)NC(=O)N2 C57531460
c1ccc(c(c1)c2ccc(o2)CCC(=O)N3CCC[NH+](CC3)CC(=O)N)F C47342562
c1cc(ccc1c2nccs2)NC(=O)C(=O)NC3CC[NH+](CC3)C4CC4 C62005839
c1ccc2=[NH+][C@@H](C=c2c1)C(=O)NCCNC(=O)c3ccc(o3)Br C63281159
CC[C@H](C)N1C(=O)/C(=C\NCCC2=c3ccccc3=[NH+]C2)/C(=O)NC1=S C63431682
CC(C)[NH+]1CC[C@@H](C1)CNC(=O)CNC(=O)c2ccc(o2)Br C63530302
Cc1ccc(cc1)c2nc(cs2)CC(=O)N3CCC[NH+](CC3)CC(=O)N C63759885
Cc1ccc(cc1NC(=O)C(=O)NC[C@H](C(C)C)[NH+]2CCCCCC2)C#N C63825716
c1ccnc(c1)c2c(c(sn2)C(=O)N3CCC(CC3)[NH+]4CCCCC4)N C65149913
CSc1ccc(cc1)C2=NO[C@H](N2)[C@@H]3C(=c4ccc(cc4=[NH+]C3=O)F)O C65248537
Cc1ccc(cc1)[C@H](CNC(=O)Nc2nnc(s2)C(F)(F)F)[NH+](C)C C65358852
Cc1ccc([nH+]n1)NCCNS(=O)(=O)c2ccc(cc2)Br C65363939
COc1ccc(c(c1[C@@H]2[C@@H](NC[NH+]2Cc3nc[nH]n3)c4ccccc4)F)F C65534446
C[C@@H](C(=O)N1CCC[NH+](CC1)CC(=O)N)Oc2cc(cc(c2)Cl)Cl C66074636
Cc1ccsc1C(=O)NNC(=O)c2cn(c3c2cccc3)CC[NH+](C)C C66783226
C[NH+]1CCN(CC1)c2c(cccn2)CNC(=O)NCCc3ccccc3F C66891433
Cc1ccc(cc1)c2c(c[nH]n2)CN3CCc4c([nH+]c[nH]4)[C@@H]3c5ccncc5 C67473403
Cc1ccc2cccc(c2n1)NC(=O)C(=O)N[C@@H](C)C[NH+]3C[C@H](C[C@@H](C3)C)C C67555421
C[C@@H]1CCCCN1S(=O)(=O)c2ccc(cc2)C(=O)Nc3c(c4c(s3)C[NH+](CC4)C)C(=O)N C03006949
CC[NH+]1CCc2c(sc(c2C(=O)N)NC(=O)c3ccc(cc3)S(=O)(=O)N(C)C)C1 C03007058
Cc1ccc2c(c1)[C@]3([C@H]4[C@@H]([C@H]([NH2+]3)Cc5c[nH]c6c5cccc6)C(=O)N(C4=O)CCOC)C(=O)N2 C08791668
Cc1ccc(cc1)S(=O)(=O)N2CCC[C@@H]2C(=O)Nc3c(c4c(s3)C[NH+](CC4)C)C(=O)N C08868738
C[NH+]1CCc2c(sc(c2C(=O)N)NC(=O)[C@H]3CCCN3S(=O)(=O)c4ccc(cc4)Cl)C1 C08869027
Cc1ccc(cc1)S(=O)(=O)CC(=O)Nc2c(c3c(s2)C[NH+](CC3)C(C)C)C(=O)N C09629681
CCC[NH+]1CCc2c(sc(c2C(=O)N)NC(=O)CS(=O)(=O)c3ccc(cc3)C)C1 C09629693
CC[NH+]1CCc2c(sc(c2C(=O)N)NC(=O)CCS(=O)(=O)c3ccc(cc3)C)C1 C09629820
c1ccc(cc1)[C@H](C(=O)NC(=O)N)[NH+]2CCN(CC2)S(=O)(=O)c3ccc(s3)Br C09670986
C[C@H](C(=O)Nc1c(c2c(s1)CCC2)C(=O)N)[NH+]3CCC(CC3)C(=O)N4CCCCCC4 C09683387
CC(=O)N1CCC(CC1)[NH2+][C@H]2CC([C@H]3[C@@]2(CC[C@](C3)(C)O)CCC(=O)NC4CC4)(C)C C12531684
c1cc(ccc1C2(CC[NH+](CC2)Cc3ccc(c(=O)[nH]3)C(=O)NC[C@H]4COCCO4)O)Cl C15068093
c1cc(c(cc1F)F)NC(=O)N[C@H]2C[C@H]3C(=O)NC[C@H]([NH+]3C2)CCC(=O)N4CCCCC4 C15708536
COCCN1C(=O)[C@H]2[C@@H](C1=O)[C@@]3(c4ccccc4NC3=O)[NH2+][C@@H]2[C@@H](c5ccc(cc5)Cl)O C08995363
COCCCN1C(=O)[C@H]2[C@@H]([NH2+][C@@]3([C@@H]2C1=O)c4ccccc4NC3=O)Cc5ccc(cc5)O C09058731
Cc1ccc(cc1)CNC(=O)CSc2nc3c(c([nH]n3)C)c(=[NH2+])n2c4ccc(cc4)C C02927304
C[C@H](C(=O)Nc1c(c2c(s1)CCC2)C(=O)N)[NH+]3CCN(CC3)C(=O)c4ccc(cc4)Cl C23005178
C[C@@H](C(=O)Nc1c(c2c(s1)CCC2)C(=O)N)[NH+]3CCN(CC3)C(=O)c4ccc(cc4)Cl C23005181
c1cc(sc1S(=O)(=O)N2CCC[C@@H](C2)C(=O)NC3CC[NH+](CC3)CC(=O)N)Br C25518186
CSCC[C@H](C(=O)N1CCC2(CC1)c3c([nH+]c[nH]3)CCN2)NC(=O)c4cccs4 C24986964
C[NH+]1CCc2c(sc(c2C(=O)N)NC(=O)[C@H]3CCCN3S(=O)(=O)c4ccc(s4)Cl)C1 C10187141
C[NH+]1CCc2c(sc(c2C(=O)N)NC(=O)C3CCN(CC3)S(=O)(=O)c4cccs4)C1 C10186774
c1ccc2c(c1)c(c[nH]2)CCNC(=O)[C@H]3CN(CC34CC[NH2+]CC4)C(=O)[C@H]5COc6ccccc6O5 C39597844
Cc1ccccc1CC(=O)N2C[C@H](C3(C2)CC[NH2+]CC3)C(=O)NCCNc4ccccc4 C39655710
Cc1c(c2ccccc2[nH]1)CCNC(=O)[C@H]3CN(CC34CC[NH2+]CC4)C(=O)c5c(noc5C)C C39674104
Cc1c(c2ccccc2[nH]1)CCNC(=O)[C@@H]3CN(CC34CC[NH2+]CC4)C(=O)c5c(noc5C)C C39674105
CCc1ccc(cc1)C(=O)N2C[C@H](C3(C2)CC[NH2+]CC3)C(=O)NCc4[nH]c(=O)c5ccccc5n4 C39676207
c1ccc2c(c1)c(=O)[nH]c(n2)CNC(=O)[C@@H]3CN(CC34CC[NH2+]CC4)C(=O)Cc5ccc(cc5)Cl C39676234
c1ccc2c(c1)c(=O)[nH]c(n2)CNC(=O)[C@H]3CN(CC34CC[NH2+]CC4)C(=O)Cc5ccc(cc5)Cl C39676235
c1cc2c(cc1Cl)c(c[nH]2)CCNC(=O)[C@@H]3CN(CC34CC[NH2+]CC4)C(=O)c5ccncc5 C39676470
Cc1cccc2c1[nH]cc2CCNC(=O)[C@@H]3CN(CC34CC[NH2+]CC4)C(=O)c5cccnc5Cl C39684107
Cc1cccc2c1[nH]cc2CCNC(=O)[C@H]3CN(CC34CC[NH2+]CC4)C(=O)c5cccnc5Cl C39684108
Cc1cccc2c1[nH]cc2CCNC(=O)[C@@H]3CN(CC34CC[NH2+]CC4)C(=O)c5cccnc5 C39684173
Cc1cccc2c1[nH]cc2CCNC(=O)[C@H]3CN(CC34CC[NH2+]CC4)C(=O)c5c(noc5C)C C39684244
CC(C)[C@@H](C(=O)NC(C)(C)C)NC(=O)[C@H]1CN(CC12CC[NH2+]CC2)C(=O)C3CCOCC3 C39685909
CC(C)(C)OC(=O)NCCNC(=O)[C@@H]1CN(CC12CC[NH2+]CC2)C(=O)[C@@H]3CCC=CC3 C39693540
Cc1ccc2c(c1)c(c[nH]2)CCNC(=O)[C@@H]3CN(CC34CC[NH2+]CC4)C(=O)c5c(noc5C)C C44707864
Cc1ccc2c(c1)c(c[nH]2)CCNC(=O)[C@H]3CN(CC34CC[NH2+]CC4)C(=O)c5c(noc5C)C C44707866
Cc1ccccc1C(=O)N2C[C@H](C3(C2)CC[NH2+]CC3)C(=O)NCCc4c([nH]c5c4cc(cc5)C#N)C C44714384
Cc1c(c2cc(ccc2[nH]1)C#N)CCNC(=O)[C@@H]3CN(CC34CC[NH2+]CC4)C(=O)C(C)C C44714390
Cc1c(c2cc(ccc2[nH]1)C#N)CCNC(=O)[C@H]3CN(CC34CC[NH2+]CC4)C(=O)C5CCC5 C44714486
Cc1c(c2cc(ccc2[nH]1)C#N)CCNC(=O)[C@H]3CN(CC34CC[NH2+]CC4)C(=O)C5CCOCC5 C44714683
Cc1c2c(=[NH2+])n(c(nc2[nH]n1)SCC(=O)NC[C@H]3CCCO3)c4ccc(cc4)Br C04057091
c1ccc(cc1)C2=CCN(CC2)C(=O)[C@@H]3[C@H](C[C@@H](C[NH2+]3)CC(=O)N4CCCC4)C(=O)NO C45261822
Cc1ccc(cc1)NC(=O)CSc2nc3c(c([nH]n3)C)c([n+]2c4ccc(c(c4)C)Cl)N C33773919
COc1ccc(cc1)[C@H]2CS[C@@H](N2)C3=C(N(CC3=O)/N=C/C4=c5ccccc5=[NH+]C4)N C39950403
COc1ccc(cc1)[C@H]2CS[C@H](N2)C3=C(N(CC3=O)/N=C/C4=c5ccccc5=[NH+]C4)N C39950405
c1ccc(c(c1)[C@@H]2[C@@H]3[C@@H](C(=O)N(C3=O)c4ccc(cc4)F)[C@@]([NH2+]2)(CC5=c6ccccc6=[NH+]C5)C(=O)[O-])O C63465133
c1ccc(c(c1)[C@H]2[C@@H]3[C@@H](C(=O)N(C3=O)c4ccc(cc4)F)[C@@]([NH2+]2)(CC5=c6ccccc6=[NH+]C5)C(=O)[O-])O C63465134
CC[C@@H]1CC2=c3ccccc3=[NH+][C@H]2[C@@H](N1)[C@@H]4C(=N[C@@H](N(C4=O)Cc5ccc(cc5)OC)O)O C64600383
CC[NH+]1CCc2c(sc3c2C(=N[C@H](N3)c4ccc(cc4O)OCC)O)C1 C04556425
CCc1cc2c(=O)c(c(oc2c(c1O)C[NH+]3CCOCC3)N)c4nc(cs4)C C05961462
CC(C)[C@H](C)NC(=O)COC(=O)c1c(c(c(c([nH+]1)Cl)Cl)N)Cl C06882151
Cc1ccc(cc1)c2c(sc3c2c(=O)[nH]c(n3)C[NH+]4CCC(CC4)C(=O)N)C C07003553
CCOC(=O)[C@H]1CCC[NH+](C1)Cc2[nH]/c(=N/c3ccc(cc3)C)/nc(n2)N C01869649
Cc1c(cccc1Cl)NC(=O)[C@H](C)[NH+]2CCC(CC2)C(=O)Nc3ccccc3O C12941314
CC1(CC(CC([NH2+]1)(C)C)NC(=O)C2CCN(CC2)c3c4c(nc[nH]4)ncn3)C C09059581
CC[NH+]1CCc2c3ccccc3[nH]c2[C@@H]1c4c(nc(n(c4=O)c5ccc(cc5)F)O)O C09013451
CC[NH+]1CCc2c3ccccc3[nH]c2[C@@H]1c4c(nc(n(c4=O)c5cccc(c5)C)O)O C08994391
CC[NH+]1CCc2c3ccccc3[nH]c2[C@@H]1c4c(nc(n(c4=O)c5ccccc5C)O)O C08994699
C[C@@H]1C[C@H](C[NH+](C1)Cc2[nH]/c(=N\c3ccc4ccccc4c3)/nc(n2)N)C C17208458
COc1ccc(cc1O)C[NH+]2CCC[C@@H](C2)c3cc(n4c(n3)cc(n4)c5ccco5)N C19559725
CC(C)CNC(=O)NC(=O)C[NH+]1CCC[C@@H]1C(=O)Nc2cc(ccc2Cl)Cl C26603247
CCC(=O)Nc1ccc(cc1)[C@H](C)[NH2+]Cc2cc(=O)oc3c2ccc(c3C)O C30499039
Cc1cccc(c1NC(=O)C[NH+](C)Cc2nc(c3c4c(sc3n2)CCCCC4)N)C C31153636
CC[C@@H](C)CNC(=O)[C@@H]1CSC2([NH2+]1)CCN(CC2)C(=O)Nc3ccc(cc3)C C35375057
C[NH+]1CCc2c(sc(c2C(=O)N)NC(=O)C3c4ccccc4Oc5c3cccc5)C1 C36629527
C[NH+](C)CCNc1nc(c2c(n(nc2n1)c3cccc(c3)F)N)c4ccc(cc4F)F C37359651
CCc1nnc(s1)NC(=O)c2c(c3cc4ccc(cc4[nH+]c3s2)C)N C04125262
Cc1ccccc1n2c-3[nH+]c(nc3c([nH]2)C)c4ccccc4OCC(=O)N C32511651
CC1=C([C@H](N(N1)C)Cl)C[NH+]2CCC[C@@H](C2)C(=O)Nc3ccc(cc3)c4ccn[nH]4 C39442711
c1ccc(cc1)C[P@]2(=O)N[NH+]3C[C@@H]4C=C(C(=C[C@@H]4C[C@@H]3CO2)O)c5ccccc5O C39466695
c1ccc(cc1)CC2=C[C@H]3C[NH+]4[C@@H](C[C@@H]3C=C2O)CO[P@@](=O)(N4)c5ccccc5O C39467304
C[C@H]1C(=C([NH2+]N1C)C)CC(=O)Nc2nc(cs2)c3c[nH]c4c3cccc4 C39733063
CCN(c1ccccc1)c2c(c([nH+]cn2)Nc3cccc4c3nc(cc4)C)N C40679574
Cc1ccnc(c1)Nc2c(c(nc[nH+]2)N3CCN(CC3)c4cccc(c4)Cl)N C40701257
Cc1ccc(cc1Cl)Nc2c(c(ncn2)N3CCN(CC3)c4cccc[nH+]4)N C40703849
CC[NH+]1CCN(CC1)c2c(c(ncn2)Nc3cc(c(cc3OC)OC)Cl)N C40726788
CC[NH+]1CCN(CC1)c2c(c(ncn2)Nc3c(cc(cn3)C(F)(F)F)Cl)N C40726871
CC[C@@H]1CCCCN1c2c(c(ncn2)Nc3cccc4c3ccc([nH+]4)C)N C40734150
Cc1ccc2c([nH+]1)cccc2Nc3c(c(ncn3)Oc4cccc5c4nccc5)N C40752245
CN(c1ccccc1)c2c(c(nc[nH+]2)Nc3ccc(cn3)Br)N C40757725
C[C@@H]1c2c(sc([nH+]2)NC)C[C@@]3([C@H]1[C@H]([C@@H](CC3)[C@H](C)C(=O)NCCOC)O)C C43548312
CC1(CC(CC([NH2+]1)(C)C)NC(=O)[C@@H]2CCCN(C2)c3c4c(nc[nH]4)ncn3)C C20622351
CC(C)(C)OC(=O)NNC(=O)NCC(C)(C)[NH+]1CCc2ccccc2C1 C46987053
Cc1ccc(cc1NC(=O)C(=O)NC2CC([NH2+]C(C2)(C)C)(C)C)C(=O)OC C48605148
C[C@@H](C(=O)NCC1CCCCC1)[NH+]2CCC(CC2)NC(=O)NC3CCCCC3 C55027384
c1ccc(c(c1)[C@H]2NC(=[NH2+])Nc3n2c4cc5c(cc4n3)OCCCO5)OC(F)(F)F C12507678
C[C@@H](C(=O)NC(=O)NC1CCCCC1)S[C@H]2NN=C(O2)C3=c4ccccc4=[NH+]C3 C39935243
c1ccc2=[NH+]CC(=c2c1)C[C@H]3N[C@@H](ON3)C(=O)NCc4ccc(cc4)Cl C63295588
C[C@H]1CC(=O)N2[C@H](N=C(N[C@@H]2N1)NCCC3=c4ccccc4=[NH+]C3)[C@@H]5CCC=CC5 C63633429
COc1ccc(cc1)[C@@H]2[C@H](SNN2)C(=O)NCCC3=c4cc(ccc4=[NH+]C3)Cl C63818158
CC(C)C(=O)N[C@H]1N/C(=C\C(=O)Nc2nc(cs2)C3=c4ccccc4=[NH+]C3)/CS1 C64109006
C[C@@H]1C(=CNN1c2ccc(cc2)Cl)C(=O)NNC(=O)C3=c4ccccc4=[NH+]C3 C64191135
CC(C)C(=O)N[C@H]1Nc2cc(ccc2S1)NC(=O)[C@H]3C=c4cc(ccc4=[NH+]3)Cl C64502424
c1cc[nH+]c(c1)N2CCC(CC2)NC(=O)NCC(=O)Nc3ccc(cc3)Cl C54649906
c1cc(c(cc1C(=O)N)[N+](=O)[O-])NC2CC[NH+](CC2)CC3CCCCC3 C65946467
CCC[NH+]1Cc2cccc(c2C1)N[C@H](C)C(=O)NC(=O)Nc3ccc(cc3)C C66967844
Cc1ccsc1C(=O)NNC(=O)N[C@H]2CC[NH+](C2)[C@@H](C)c3ccccc3 C67064866
c1cc(ccc1C#N)C(=O)NNC(=O)NC[C@@H]2CCC[NH+]2CC3CCCCC3 C67463169
Cc1c(cccc1Cl)NC(=S)NN2CC[NH+](CC2)C C02781788
C1CCc2c(c3c(nc(nc3s2)CC[NH+]4CCCC4)N)C1 C09379113
Cc1ccccc1/C=C/c2nc3n(n2)c(cs3)C[C@H](C)[NH3+] C11596068
Cc1cccc(c1)/C=C/c2nc3n(n2)c(cs3)C[C@H](C)[NH3+] C11596073
Cc1cc(cc(c1C)[N+](=O)[O-])[C@@H](c2ccc(cc2F)F)[NH3+] C19969124
Cc1cc(c(c(c1)O[C@@H]2CC3(CC[C@@H]2[NH3+])OCCO3)C)C C20425553
CC(C)c1ccc(cc1)O[C@@H]2CC3(CC[C@@H]2[NH3+])OCCO3 C22566599
Cc1c(cco1)[C@H](c2cc3c(cc2Cl)OCCCO3)[NH3+] C35382067
Cc1cc(cc(c1Cl)C)Oc2c(n3ccsc3n2)C[NH3+] C35430835
c1cc(ccc1C[NH3+])CSc2nnc3n2CCCCC3 C35723918
C1C[NH2+]Cc2c1nc(s2)NC(=O)C[C@H]3C[C@H]4CC[C@@H]3C4 C36233205
c1ccc2c(c1)[C@@](CCS2)(c3nc(on3)C(F)(F)F)[NH3+] C36765122
c1cc(c(c2c1scn2)NC(=O)[C@@H]3CCC[NH2+]C3)Cl C37008139
CCC(=O)Nc1ccc(cc1)N[C@@H]2C[C@H]([NH+](C[C@@H]2C)C)C C37068450
c1ccc2c(c1)cc(c(n2)n3cc(cn3)Br)C[NH3+] C38054677
C[C@@H]1CCC[C@@](C1)(c2nc(on2)c3ccc(cc3)Cl)[NH3+] C41154832
C[C@H]1CCC[C@](C1)(c2nc(on2)c3ccc(cc3)Cl)[NH3+] C41154841
c1cc(c(cc1[N+](=O)[O-])Br)C[C@H]2CCC[C@@H]2[NH3+] C42397578
CCC[C@H]1CC[C@@H]([C@@H](C1)[NH+]2C[C@@H](CC[C@@H]2C)C(=O)N)C#N C42428760
Cc1cc(cc(c1Cl)C)O[C@H](c2cnn(c2)C)[C@H](C)[NH3+] C43236203
Cc1ccc(o1)[C@@H]([C@@H](C)[NH3+])Sc2c3ccccc3ncn2 C43367671
Cc1ccc(o1)[C@H]([C@@H](C)[NH3+])Sc2c3ccccc3ncn2 C43367672
c1cc(ccc1Sc2ccc(cc2C[NH3+])[N+](=O)[O-])Cl C44249175
Cn1cc(cn1)[C@H](c2cc3cc(ccc3o2)Br)[NH3+] C44496549
Cc1ccc(c(c1)C)/C=N/n2cc([nH+]c2N)c3ccccc3 C07674889
CC1(COCCN1c2c3ccccc3[nH+]cc2C(=S)N)C C48946206
Cc1c(sc2c1c(nc(n2)C[NH+]3CCC(CC3)C)N)C C49933662
Cc1c(sc2c1c(nc(n2)C[NH+]3CCCCCCC3)N)C C49933684
c1ccc(cc1)[C@H](c2nnc(o2)c3cc4c(s3)CCC4)[NH3+] C50283929
c1csc2c1c(nc(n2)C[NH+]3CCC[C@@H]4[C@@H]3CCCC4)N C50814257
Cc1c(c(n([nH+]1)C)N)COc2c(c(c(c(c2F)F)F)F)F C50833141
C1CCc2c(nc(s2)NC(=O)CCC3CC[NH2+]CC3)C1 C50951340
c1ccc2c(c1)c(c(o2)Cn3cc(cn3)Br)C[NH3+] C52577514
Cc1ccc(c(c1)Cl)O[C@H]2CC3(CC[C@@H]2[NH3+])OCCO3 C54350725
CC(C)(C)C1CCC(CC1)c2nc(no2)C3(CCCC3)[NH3+] C54668248
CC(C)c1c(cn(n1)C)CNC2CC([NH2+]C(C2)(C)C)(C)C C37232545
Cc1ccccc1c2nc3cc(cnc3n2CC(C)(C)[NH3+])C C57796916
CC(C)(C)c1csc(n1)N2CCN(CC2)CC(C)(C)[NH3+] C58022230
Cc1ccc2c(c1C)nc(s2)N3CCN(CC3)[C@H](C)C[NH3+] C58022339
Cc1ccc(cc1)n2c(c(cn2)C[NH+]3C[C@H](C[C@@H](C3)C)C)N C58083618
C[NH+](C)c1ccccc1N[C@@H]2c3cc(ccc3NC2=O)Cl C57716519
C[C@@H]1CCCC[C@@H]1NC(=O)C[NH+]2CCC[C@@H]2[C@@H]3CCCN3 C51359656
c1cc(cc(c1)Cl)N2CCN(CC2)c3cc[nH+]c(c3)CN C51396366
Cc1ccc(cc1)[C@@H]([C@H](C)[NH3+])Sc2nnc3n2cccc3 C61405755
Cc1ccccc1c2c(nnn2c3ccc(c(c3)C)C)C[NH3+] C62236096
Cc1ccc(c(c1)C)c2cnnn2Cc3ccc(cc3)C[NH3+] C62428763
Cc1cccc(c1)Cc2c(n3cc(ccc3n2)N)C[NH+](C)C C62433298
Cc1ccc(cc1Cl)[C@H](c2ccc3c(c2)oc(=O)[nH]3)[NH2+]C C63021481
C[C@H](c1ccc(s1)Cl)[NH2+]C[C@@H]2CNc3ccnn3C2 C58298927
Cc1ccccc1c2ncc(s2)[C@@H]3c4c([nH]c[nH+]4)CCN3 C65507467
CC1(CC(CC([NH2+]1)(C)C)NS(=O)(=O)c2ccc(c(c2)OC)Cl)C C04578140
Cc1ccc(cc1)NC(=O)C[NH+](C)CC(=O)Nc2ccc(cc2C)C C06587835
CCc1ccccc1NC(=O)CNC(=O)C[NH+]2C[C@@H](C[C@@H](C2)C)C C07444599
Cc1ccc(cc1)NC(=O)C[NH+](C)CC(=O)Nc2ccc(cc2Cl)C C07623344
Cc1ccc(cc1)NC(=O)C[NH+](C)[C@H](C)C(=O)Nc2ccc(c(c2)F)C C08472661
C[C@H](c1cc2ccccc2o1)NC(=O)NCc3ccccc3C[NH+](C)C C10466178
Cc1ccc(cc1)NC(=O)[C@H](C)[NH2+][C@H](c2ccc3c(c2)OCCO3)C(C)C C11092442
CCc1c(c([nH]n1)C(=O)N[C@@H]2CCC[NH+](C2)CC3CCCCC3)C C12439854
C[C@H]1CCCC[C@H]1NC(=O)NC(=O)C[NH+](C)Cc2ccc(cc2)SC C16378491
c1ccc(cc1)[C@H](C(=O)N/N=C/c2ccc(cc2)O)[NH+]3CCCCC3 C01698285
CN(Cc1ccc(cc1F)F)c2[nH+]c3ccccc3c(n2)NCCO C26702158
C[C@@H](C(=O)Nc1ccc(c(c1)Cl)Cl)[NH+](C)CC(=O)NC(C)(C)C C27281181
Cc1cc(n(n1)Cc2ccc(cc2)C(=O)NC3CC([NH2+]C(C3)(C)C)(C)C)C C27970446
Cc1cc(c2cc([nH]c2c1)C(=O)NC[C@@H](c3ccccc3OC)[NH+](C)C)C C32694871
Cc1ccc(cc1C)c2csc3c2c(=O)[nH]c(n3)C[NH2+]Cc4ccco4 C36154217
CC(C)(C)c1csc2n1c(c(n2)c3ccc4c(c3)OCO4)CC[NH3+] C36296683
CC[C@H](C)[NH2+]CC(=O)Nc1c(cc(c2c1nsn2)Cl)Cl C37617664
c1cc(ccc1COc2ccc(cc2C[NH3+])Br)[N+](=O)[O-] C37700815
Cc1ccc(cc1)NC(=O)C[NH+](C)CC(=O)Nc2ccc(c(c2)Cl)F C03325479
COc1ccccc1c2c(n3cc(ccc3n2)N)C[NH+]4CCCCCC4 C36270275
CC1CC[NH+](CC1)Cc2c(nc3n2cc(cc3)N)c4ccccc4OC C36271558
Cc1c(c(ccc1OC)S(=O)(=O)NC2CC([NH2+]C(C2)(C)C)(C)C)C C04272356
CN1CCCc2c1ccc(c2)[C@H](CNC(=O)Nc3cccs3)[NH+](C)C C38517462
CCN1[C@H](C(=C([NH2+]1)C)CNC[C@@H]2C=NN=C2c3cccc4c3cccc4)C C39354759
CC(C)CC1=C[C@H](N=N1)C[NH+]2CCC3=C(C2)[C@@H](NN3)c4ccccc4 C39445861
c1cc(ccc1NC(=O)N[C@H]2CC[NH+]3[C@@H]2CCCC3)OC4CCCC4 C40120635
CCN(c1ccccc1)c2c(c(nc[nH+]2)N3CCc4ccccc4C3)N C40679616
CC1CC[NH+](CC1)Cc2ccc(cc2)Nc3[nH]c(=O)c4c(n3)CSC4 C41604883
CC1CC[NH+](CC1)Cc2ccc(cc2)Nc3[nH]c(=O)c4c(n3)CCCC4 C41604901
Cc1cccc(c1NC(=O)NC[C@H](c2ccco2)[NH+]3CCCCC3)C(C)C C43313573
C[C@H](c1cccc2c1cccc2)NC(=O)NCc3cc[nH+]c(c3)N(C)C C47959406
Cc1ccc2c(c1)[nH]c(n2)Nc3ccc(cc3)CN4CC[NH+](CC4)C C41599329
C[C@@H](c1ccccc1)[NH+]2CC[C@@H](C2)NC(=O)Nc3ccccc3OC C53749556
CC(C)(C)NC(=O)C[NH+](C)Cc1c(ccc2c1c3c(o2)CCCC3)O C54441809
CC[C@@H](C)NC(=O)N1CCC(CC1)c2[nH]c(c[nH+]2)c3ccc(c(c3)F)F C58178065
c1cc(ccc1N2CC[C@H](C2)CNC(=O)NCC[NH+]3CCCCC3)Cl C58406704
Cc1ccc(c(c1)C(=O)Nc2nc(cs2)C[NH+]3CCC[C@H](C3)C)O C28682548
C[C@@H]1CCC[NH+](C1)[C@@H](C)CNC(=O)Nc2nc3ccccc3s2 C58843168
Cc1ccc(c(c1)NC(=O)NC[C@H](c2cccs2)[NH+]3CCCC3)OC C43279883
c1ccc2c(c1)c(c3ccccc3n2)NNC(=O)C[NH+]4CCCCC4 C05078318
C[C@@H]1C[C@@H](C[NH+](C1)CCNC(=O)NC[C@@H]2Cc3ccccc3OC2)C C48197125
Cc1cccc(c1)C(C)(C)CNC(=O)NCc2ccc([nH+]c2)N(C)C C63336198
Cc1cccc(c1N)C(=O)O[C@H](C)C(=O)C2=c3ccccc3=[NH+][C@@H]2C C64048604
C[C@@H](CCc1ccc(cc1)O)[NH2+]C2CCN(CC2)c3ccc(nn3)Cl C65394068
CC1CCC(CC1)NC(=O)C[NH+]2CCC(CC2)C(=O)NC3CCCCC3 C65965033
Cc1cc(ccc1NC(=O)NC[C@@H](C)[NH+]2CCc3ccccc3C2)OC C66164690
C1CCC(CC1)CC(=O)NC2CC[NH+](CC2)CC(=O)NC3CCCCC3 C66886211
c1ccc(cc1)CC[NH+]2CC[C@@H](C2)CNC(=O)Nc3cccnc3Cl C67012427
C[C@H]1C[C@H]1c2ccc(o2)C[NH2+]Cc3c[nH]nc3c4cc5ccccc5o4 C67214458
CC(C)[C@H](C(=O)Nc1ccc(cc1)NC(=O)C(C)C)[NH+]2CCCCC2 C67288651
c1ccc2c(c1)-c3ccccc3C2COC(=O)N[C@H](CC(=O)[O-])c4ccc(cc4)Br C02243710
COC(=O)c1c2c(sc1NC(=O)[C@H]3CC=CC[C@H]3C(=O)[O-])C[C@@H](CC2)c4ccccc4 C08932022
COc1ccc(cc1OC)/C=C(/C(=O)[O-])\NC(=O)c2cc(ccc2Cl)I C09972800
c1cc(ccc1NS(=O)(=O)c2ccc(c(c2)C(=O)[O-])Br)OCC(F)(F)F C10516357
Cc1ccc(s1)c2csc(n2)NS(=O)(=O)c3cc(ccc3Br)C(=O)[O-] C13030380
Cc1ccc(c(c1)Br)NC(=O)[C@@H](C)Oc2c(cc(cc2Cl)C(=O)[O-])Cl C13043746
C[C@H](c1cc(c(cc1Cl)Cl)F)NS(=O)(=O)c2ccc(c(c2)C(=O)[O-])Br C13073168
Cc1ccc(c(c1)NC(=O)COc2ccc(cc2C(=O)[O-])I)OC C13083760
COc1cc(c(cc1OC)NC(=O)/C=C/c2ccc(c(c2)Cl)Br)C(=O)[O-] C13169080
Cc1ccc(cc1)[C@@H](CC(=O)[O-])NC(=O)c2cc(c(s2)Br)Br C13180670
c1cc(cc(c1)S(=O)(=O)NCCSc2c(cc(cn2)C(F)(F)F)Cl)C(=O)[O-] C13185191
Cc1nc2c(c(cs2)c3cccs3)c(n1)SCC(=O)Nc4ccc(cc4)/C=C/C(=O)[O-] C13260031
c1cc(cc(c1)S(=O)(=O)NCCC(=O)[O-])C(=O)/C=C/c2ccc(c(c2)Br)F C13264644
c1cc(sc1)[C@@H](c2ccc3c(c2)CCC3)NS(=O)(=O)c4cc(c(cc4Cl)Cl)C(=O)[O-] C13269359
Cc1ccc(cc1)[C@@H](CC(=O)[O-])NC(=O)/C=C/c2cn(nc2c3ccccc3)c4ccccc4 C13278294
Cc1ccc(cc1NC(=O)[C@H](C)Oc2ccc(cc2C(=O)[O-])I)Cl C13315416
C[C@@H](C(=O)Nc1ccc(cc1F)Br)Oc2c(cc(c(c2C(=O)[O-])Cl)Cl)Cl C13316299
c1ccc(cc1)N(c2ccccc2)NS(=O)(=O)c3ccc(c(c3)C(=O)[O-])Br C13345623
C[C@H](C(=O)Nc1cc(ccc1Cl)C(F)(F)F)Sc2ncc(n2c3ccc(cc3)F)C(=O)[O-] C13355583
CCOc1ccc(cc1)c2c3c(cc(nc3[nH]n2)c4c(cccc4Br)F)C(=O)[O-] C13363470
c1ccc(c(c1)[C@@H]2[C@H]3C[C@@H]([C@@H]([C@H]3c4cccc(c4N2)C(=O)[O-])Cl)Sc5ccccc5[N+](=O)[O-])F C13381887
CC(C)Oc1c(cc(cc1Cl)C(=O)Nc2ccc(cc2C(=O)[O-])I)OC C13437303
Cc1ccccc1NC(=O)/C(=C\c2cc(c(c(c2)Br)OCC(=O)[O-])Br)/C#N C16362905
Cc1ccc(c(c1)C)c2csc(c2C(=O)OC(C)C)NC(=O)[C@@H]3CC=CC[C@@H]3C(=O)[O-] C19634369
CC(C)OC(=O)c1c(csc1NC(=O)[C@H]2[C@@H]3C[C@H]([C@@H]2C(=O)[O-])C=C3)c4ccc(cc4)F C19638049
COc1ccc(c(c1)Br)OCC(=O)N/N=C/c2cc(cc(c2[O-])Br)Cl C03113213
c1ccc(c(c1)[N-]S(=O)(=O)c2ccc(c(c2)NC(=O)CSc3ccc(cc3)Cl)Cl)F C24842387
CS(=O)(=O)Nc1cccc(c1)[N-]S(=O)(=O)c2cc(ccc2Br)Br C28250073
c1ccc(cc1)Cn2c3c(c(=O)[nH]nc3[O-])nc2SCc4ccc(cc4)Br C08618904
c1ccc(c(c1)CSCCc2c(=O)[nH]c(nc2[O-])c3ccccc3Br)Cl C35287757
c1cc(cc(c1)S(=O)(=O)[N-]c2cccc(c2)Cl)NS(=O)(=O)c3ccc(s3)Cl C20917154
CC[C@H](C)N/C(=C/C1=CSC2=NC(=C([C@@H](N12)c3ccc(cc3)C)C(=O)N(CC)CC)C)/[O-] C36053735
CC1=C([C@@H](N2C(=CSC2=N1)/C=C(/N3CCCC3)\[O-])c4ccc(cc4)Cl)C(=O)NC(C)(C)C C36072119
c1c(cc(c(c1Br)NC(=O)CSCCC(=O)[O-])Br)Br C36965133
Cc1ccc(cc1)n2c(=O)c(c(nc2SCC(=O)Nc3ccc4c5c3cccc5CC4)[O-])C C08683698
Cc1ccc(cc1)COc2cccc(c2)C(=O)C3=C(C(=O)N[C@H]3c4ccc(c(c4)Cl)Cl)[O-] C40126657
c1ccc2c(c1)-c3ccccc3C2COC(=O)N[C@H](Cc4c(nc(s4)Cl)Cl)C(=O)[O-] C44320770
CCc1cccc(c1NC(=O)c2ccc(c(c2)Cl)[N-]S(=O)(=O)c3ccc(cc3)C)C C44839411
CCCS(=O)(=O)[N-]c1ccc(c(c1F)C(=O)c2c[nH]c3c2cc(cn3)c4ccc(cc4)Cl)F C52509366
CCOC(=O)c1c2c(sc1NC(=O)[C@H]3[C@H]4CC[C@@H]([C@H]3C(=O)[O-])C4=C(C)C)CCCCC2 C01003016
c1ccc(cc1)COc2ccccc2[C@H]3[C@H]4CC=C[C@H]4c5cc(cc(c5N3)C(=O)[O-])Br C58928828
C[C@@H](C(=O)[O-])Oc1ccc(cc1)/C=C\2/C(=O)N/C(=N\c3ccc(cc3)Br)/S2 C59248540
Cc1ccc(cc1)NC(=O)/C(=C\c2cc(c(c(c2)Br)OCC(=O)[O-])Br)/C#N C59335221
Cc1ccc(cc1)NC(=O)/C(=C\c2ccc(c(c2)I)OCC(=O)[O-])/C#N C59335302
CCO/C(=C/1\C(=O)/C(=C/c2ccc(c(c2)Br)O)/S\C1=N/c3ccc(cc3)OC)/[O-] C59364821
CCOc1cc(cc(c1O)/C=C/C)/C=C/2\C(=NC(=S)N(C2=O)c3cccc(c3)Br)[O-] C59565406
Cc1ccc(cc1)[N-]C2=NC(=O)[C@H](S2)CC(=O)Nc3cc(c(cc3Cl)Cl)Cl C15231741
c1cc(c(c(c1)Cl)Cl)[C@H]2C(=C(N=C3C2=C(CCC3)[O-])SCC(=O)Nc4nccs4)C#N C02341351
CCn1c(c2ccc(cc2nc1=S)C(=O)NCCc3ccc(s3)Br)[O-] C14418892
C[C@@H](c1ccc(cc1)CC(C)C)C(=O)Nc2ccc(cc2)S(=O)(=O)[N-]c3nccs3 C11639622
CC(C)(C)[C@@H]1CCc2c(sc(c2C(=O)N3CCC(CC3)C(=O)N)NC(=O)c4cccs4)C1 C04177216
C[C@@]12CC[C@H]([C@@]([C@H]1Cc3c(nc(s3)c4cccnc4)[C@H]2CC(=O)NC5CCCC5)(C)CO)O C04260533
CCOc1cc(c(c(c1O)Br)Cl)[C@H]2C(=C(NC(=S)N2)c3ccccc3)C(=O)C C02863742
COC(=O)N[C@@H](C(Cl)(Cl)Cl)NC(=S)Nc1ccc(cc1)I C03012394
Cc1ccccc1NC(=O)C2=C(NC(=S)N[C@@H]2c3cc(cc(c3OC)OC)Br)C C00666699
c1cc(c(cc1Cl)Cl)/C=N/OCC(=O)NNC(=S)Nc2cc(ccc2Cl)Cl C03170035
c1ccc(cc1)[C@H](c2cccs2)NC(=O)CSc3nnc(n3N)Cc4ccccc4F C08768777
c1cc(ccc1CSc2nc(cs2)CC(=O)Nc3ccc(cc3)S(=O)(=O)N)Br C08935446
COC(=O)N[C@H](C(Cl)(Cl)Cl)NC(=S)Nc1c(cc(cc1Cl)Cl)Cl C03168237
C[C@H](C(=O)Nc1ccc(cc1)Cl)Sc2nnc(n2N)c3ccccc3Br C09092296
c1ccc(c(c1)C(=O)NC(=S)NNC(=O)c2ccccc2I)Cl C12501618
CCCC(=O)NC(=S)NNC(=O)COc1c(cc(cc1Br)Br)C C12503567
Cc1ccc2c(c1)sc(n2)c3ccc(cc3)NC(=S)NNC(=O)Cc4csc(n4)C C02635109
C[C@@H]1CCc2c(sc(c2C(=O)N)NS(=O)(=O)c3cc(ccc3OC)Br)C1 C12541809
CN(Cc1ccccc1)S(=O)(=O)c2ccc3c(c2)[C@@H]4C=CC[C@@H]4[C@@H](N3)c5ccc(cc5O)O C13639532
Cc1ccccc1c2nnc(n2N)SCC(=O)Nc3c(cc(cc3Br)F)F C01049714
Cc1ccc(cc1)C(=O)NNC(=S)NC(=O)COc2ccc(cc2Cl)Br C13978729
c1cc(ccc1C(=O)NNC(=S)NC(=O)COc2ccc(cc2Cl)Br)Cl C13978737
Cc1c(c(n[nH]1)C)Cc2ccc(cc2)NC(=S)NC(=O)c3ccccc3I C14273845
COc1ccc(cc1O)[C@@H]2[C@@H]3CC=C[C@@H]3c4cc(ccc4N2)S(=O)(=O)NC5CCCCC5 C14456931
Cc1ccc(c(c1)C)NS(=O)(=O)c2ccc3c(c2)[C@@H]4C=CC[C@H]4[C@@H](N3)c5ccc(c(c5)OC)O C14459068
CCOc1ccc(cc1)NC(=O)c2cccc3c2N[C@@H]([C@H]4[C@@H]3C=CC4)c5cccc(c5O)OC C14459864
CCOc1ccc(cc1)NC(=O)c2cccc3c2N[C@H]([C@H]4[C@@H]3C=CC4)c5cccc(c5O)OC C14459865
CCCNS(=O)(=O)c1ccc2c(c1)[C@@H]3C=CC[C@H]3[C@@H](N2)c4cc(ccc4O)Br C14461032
CC[C@H](C)NS(=O)(=O)c1ccc2c(c1)[C@@H]3C=CC[C@@H]3[C@@H](N2)c4cc(ccc4O)Br C14461227
CCCNS(=O)(=O)c1ccc2c(c1)[C@@H]3C=CC[C@H]3[C@@H](N2)c4cc(cc(c4O)Cl)Cl C14467476
c1cc(cc(c1)Cl)c2ccc(o2)[C@H]3[C@@H]([C@@](NC(=O)N3)(C(F)(F)F)O)C(=O)c4cccs4 C16734213
C[C@H]1CCc2c(sc(c2C(=O)N)NC(=O)CSc3c(cc4c(n3)CCCCC4)C#N)C1 C20572224
Cc1ccc(cc1)c2cc(nc3c2c(c(s3)C(=O)N)NC(=O)c4ccccc4F)C(F)F C20608349
CN(Cc1ccccc1)S(=O)(=O)c2ccc3c(c2)[C@H]4C=CC[C@H]4[C@@H](N3)c5ccc(cc5O)O C20681372
COc1ccc(cc1O)[C@H]2[C@@H]3CC=C[C@H]3c4cc(ccc4N2)S(=O)(=O)NC5CCCCC5 C20689964
Cc1ccc(cc1C)NS(=O)(=O)c2ccc3c(c2)[C@H]4C=CC[C@H]4[C@H](N3)c5ccc(c(c5)O)OC C20689999
CCOc1ccc(cc1)NC(=O)c2cccc3c2N[C@@H]([C@H]4[C@H]3C=CC4)c5cccc(c5O)OC C20694328
C=CCNS(=O)(=O)c1ccc2c(c1)[C@H]3C=CC[C@H]3[C@H](N2)c4cc(ccc4O)Br C20696092
c1ccc2c(c1)ccc(c2[C@@H]3[C@@H]4CC=C[C@H]4c5cc(ccc5N3)S(=O)(=O)NC[C@H]6CCCO6)O C20752235
c1cc(ccc1CCNCc2ccc(o2)c3ccc(cc3Cl)Br)S(=O)(=O)N C20875666
Cc1cc(ccc1NC(=O)[C@H](C)Sc2nnc(n2N)c3ccccc3Br)Cl C22056621
c1cc(ccc1SCc2nc(c3c4c(sc3n2)CCCC4)N5C[C@@H](C[C@@H]5C(=O)N)O)Cl C24773298
c1ccc2c(c1)c(c[nH]2)/C=N/NC(=O)CCC(=O)Nc3ccc(cc3)I C27498116
c1ccc(cc1)[C@]2([C@H]([C@H](NC(=O)N2)c3ccc(o3)c4cccc(c4)Cl)C(=O)C(F)(F)F)O C27754228
Cc1ccc(cc1)[C@@]2([C@H]([C@H](NC(=O)N2)c3ccc(o3)c4ccc(cc4)F)C(=O)C(F)(F)F)O C27754297
Cc1ccc(c(c1)Sc2ccc(cc2)NC(=O)CSc3nnc(n3N)C(F)(F)F)C C36818104
Cc1cc(c(c(c1)O)c2c3c([nH]n2)C(=O)N([C@H]3c4ccc(cc4)Br)CCCO)C C38704800
Cc1cc(c(c(c1Cl)C)Br)OCCCC(=O)Nc2ccc(cc2)S(=O)(=O)N C40948351
c1ccc2c(c1)c(c[nH]2)CCNC(=O)[C@H]3CC=CC[C@@H]3C(=O)N4CCc5c6ccccc6[nH]c5C4 C44940256
Cc1cc(c(cc1Cl)c2c3c([nH]n2)C(=O)N([C@@H]3c4ccc(c(c4)Cl)Cl)CCCO)O C09243017
c1ccc2c(c1)[nH]c(n2)SCC(=O)N/N=C/c3cc(c(c(c3)Br)O)Br C50954836
CCN(CC)c1ccc(cc1)[C@H]2[C@H]([C@@](NC(=S)N2)(C(F)(F)F)O)C(=O)c3cccs3 C57531398
COc1ccccc1NCC(=O)N/N=C/c2cc(c(c(c2)Br)O)Br C27498223
c1cc(sc1)[C@H](c2ccc3c(c2)CCCC3)NS(=O)(=O)c4ccc(cc4)S(=O)(=O)N C10519147
Cc1cccc(c1NC(=O)[C@@H](c2ccc(cc2)O)NC(=O)CN3C(=O)c4ccccc4C3=O)C C02030709
c1ccc(cc1)/C=C/C=C/2\C(=O)N(C(=O)S2)CCCC(=O)Nc3ccc(cc3)S(=O)(=O)N C01798998
Cc1ccc(cc1)[C@@H](CNC(=O)C(=O)NNC(=O)c2ccccc2)S(=O)(=O)c3cccs3 C08968152
c1cc(ccc1CNC(=O)c2ccc(c(c2)S(=O)(=O)N3CCCCCC3)Cl)S(=O)(=O)N C09138269
C[C@@H](C(=O)OCC(=O)Nc1ccc(cc1)S(=O)(=O)N)Oc2ccc(cc2)Br C09395084
C[C@@H](C(=O)Nc1ccc(cc1)S(=O)(=O)N)OC(=O)[C@H](C)Oc2ccc(cc2)Br C09411464
C[C@H](C(=O)NCC(=O)Nc1ccc(c(c1F)F)F)OC(=O)c2ccc3c(c2)NC(=O)CS3 C09448800
C[C@@H](C(=O)Nc1ccc(cc1)C(=O)N)Sc2nnc(n2C[C@@H]3CCCO3)c4cccs4 C09778229
C[C@H](C(=O)Nc1ccc(cc1)C(=O)N)Sc2nnc(n2C[C@H]3CCCO3)c4cccs4 C09778242
CC(=O)Nc1ccc(cc1)NC(=O)Cc2csc(n2)NS(=O)(=O)c3ccc(cc3)Cl C09828549
Cc1c(c([nH]c(=O)c1C#N)C)CCC(=O)Nc2nc(cs2)c3ccc(cc3F)NC(=O)C C10994553
c1ccc(c(c1)OCc2nnc(o2)SCC(=O)Nc3c(c4c(s3)CCC4)C(=O)N)Cl C12675698
CC(C)CNC(=O)c1cn(cc(c1=O)C(=O)NCCc2[nH]c3ccc(cc3n2)Cl)C(C)C C12151018
C[C@@H]1CCc2c(sc(c2C(=O)N)NC(=O)CSc3nnc(n3C)Cc4cccn4C)C1 C13325418
Cn1c(nnc1SCC(=O)NNC(=O)c2ccc(cc2)Cl)CNc3ccc(cc3)Cl C00892240
Cc1ccccc1CC(=O)NC(=S)Nc2ccc(cc2)S(=O)(=O)Nc3nc(cc(n3)C)C C14562683
c1cc(ncc1C(F)(F)F)n2c(=O)c(c(cn2)NCc3ccc(s3)S(=O)(=O)N)Cl C15143664
Cc1ccc(cc1C)NS(=O)(=O)c2ccc(c(c2)C(=O)NNC(=O)c3ccccn3)Cl C15342027
C[C@H](C(=O)NCCc1ccc(cc1)S(=O)(=O)N)Sc2nncn2c3cccc(c3)Cl C16927901
c1cc(cc(c1)Cl)n2c(nnc2SCC(=O)Nc3c(ccs3)C(=O)N)N4CCCC4 C17897206
Cc1c(scc1C(=O)NNC(=S)Nc2c(c(c(s2)C(=O)N(C)C)C)C(=O)OC)C C20343453
Cc1ccccc1NC(=O)C[C@H]2C(=O)N(/C(=N/c3ccc(cc3)S(=O)(=O)N)/S2)CC=C C20418804
COC(=O)C1=C(NC(=O)N[C@@H]1c2ccc(cc2)O)CS(=O)(=O)c3ccc4c(c3)CCCC4 C20858254
CCOc1cc(ccc1OCC(=O)N)[C@@H]2c3c(nn(c3NC(=O)CS2)c4ccc(cc4)C)C C20892937
C[C@H](C(=O)Nc1ccc(cc1)C(=O)C)OC(=O)c2cc(ccc2Br)S(=O)(=O)N C21369075
Cc1c2c(n(n1)c3cccc(c3)Cl)NC(=O)CS[C@@H]2c4ccc(c(c4)OC)OCC(=O)N C21788069
CC(C)Cn1c(c(c(=O)[nH]c1=O)C(=O)CSc2nc3c(n2c4ccccc4)CCCC3)N C22068291
CCCCn1c(c(c(=O)[nH]c1=O)N(CC)C(=O)c2c(oc3c2c(c(c(c3F)F)F)F)C)N C25727179
COc1ccc(cc1O)/C=N\N=C\2/NC(=O)[C@H](S2)CC(=O)Nc3ccc(c(c3)Cl)Cl C28050271
Cc1c(sc(n1)NC(=O)c2cc(nc3c2cnn3C(C)C)c4cccs4)SCC(=O)N C30708870
c1ccc2c(c1)c(c[nH]2)C[C@@H](C(=O)NCCc3nnc4n3cccc4)NC(=O)c5cccs5 C32859711
C[C@@H](C(=O)Nc1ccc(cc1)S(=O)(=O)N)Sc2nnc3n2cc(cc3Cl)C(F)(F)F C36798387
c1ccc2c(c1)C3=N[C@@H](C(=O)N3C(=N2)SCC(=O)N)CCC(=O)NCc4ccc(cc4)F C02967275
c1ccc(cc1)/C(=C/2\C(=O)NC(=O)N(C2=O)c3ccc(cc3)Br)/NCCc4cnc[nH]4 C25180411
Cc1ccc(c(c1)O)C2=C[C@@H](N=N2)C(=O)N[C@H]3[C@@H]([C@@H]4CCC[C@@H]4S3)C(=O)NC[C@@H]5CCCO5 C38576833
C[C@@H]1/C(=C/C(=O)Nc2nc(cs2)Cc3n[nH]c(=S)n3CC=C)/N[C@@H](O1)c4ccccc4 C38798893
Cc1ccc(c(c1)C2=NN=C(C2)C(=O)N[C@@H]3[C@@H](C4=C(S3)CCCC4)C(=O)NCCOC)O C39000963
Cc1ccc(c(c1)C2=NN=C(C2)C(=O)N[C@@H]3[C@H](C4=C(S3)CCC4)C(=O)NC[C@@H]5CCCO5)O C39007392
c1cc(cc(c1)Cl)c2ccc(=O)n(n2)CCC(=O)NCCc3ccc(cc3)S(=O)(=O)N C41253667
Cc1c2c(ncn(c2=O)CC(=O)NCc3ccc(cc3)S(=O)(=O)N)sc1c4ccccc4 C45400053
Cc1c(cco1)C(=O)Nc2cc(ccc2F)NC(=O)CCc3ccc(cc3)S(=O)(=O)NC C46790118
Cc1ccc2c(c1)[C@]3([C@H]4[C@@H]([C@@H](N3)Cc5c[nH]c6c5cccc6)C(=O)N(C4=O)CCCOC)C(=O)N2 C20756661
Cc1cc(nc(n1)/N=C(\N)/N2CCN(CC2)CC(=O)NCCSc3ccc(cc3)Cl)C C20353368
Cc1ccc(o1)C2=NN([C@@H](C2)c3cccs3)C(=O)CN[C@@H](C)c4ccc(cc4)S(=O)(=O)N C58159130
c1ccn(c1)c2c(cnn2c3ccc(cc3)F)C(=O)NCCc4ccc(cc4)S(=O)(=O)N C29565467
c1cc(c(cc1NC(=O)CSc2nc([nH]n2)N/N=C/c3ccncc3)C(F)(F)F)Cl C59311019
CC\1=NN(C(=O)/C1=C(\C)/NCCc2ccc(cc2)S(=O)(=O)N)c3nc4ccccc4s3 C20286298
Cn1c2c(c(=O)[nH]c1=O)[nH]c(n2)CCC(=O)N[C@H](c3ccc4c(c3)CCCC4)c5cccs5 C60059801
c1ccc2=[NH+]CC(=c2c1)CCC(=O)NNC(=O)c3ccccc3[N-]S(=O)(=O)c4cccs4 C64046766
CC1=C(N=N[C@H]1[C@@H]2CC(=C(S2)C)S(=O)(=O)NCCc3ccc(cc3)S(=O)(=O)N)C C65137855
C[C@@H]1CO[C@@]2(O1)[C@@]3([C@@H]([C@@]3(C(=[NH+]2)N)C#N)c4ccc(cc4)SC)C#N C04744723
C[C@H](C(=O)NC(=O)NC)[NH+](C)Cc1ccc(o1)c2ccc(cc2)Cl C08310783
Cc1c(cnn1C)c2cc(nc(n2)N3CCC(CC3)[NH3+])C(F)(F)F C12396729
CC1CC[NH+](CC1)[C@@H](CNc2c3cn[nH]c3ncn2)c4cccs4 C12547870
CCOC(=O)[C@@H]1CCC[NH+](C1)Cc2nc3cc(ccc3c(n2)N)Cl C19782540
C[NH+](C)CCCN1c2cc(ccc2O/C(=C/c3ccccn3)/C1=O)N C20337805
c1cnc(nc1)N2CCN(CC2)[C@H](C[NH3+])c3ccc(o3)Br C21815763
C[NH+](C)[C@H](CNC(=O)c1cc2c([nH]c1=O)CCCC2=O)c3ccsc3 C25814796
CC[C@@H](C)CNC(=O)[C@@H]1CSC2([NH2+]1)CCN(CC2)C(=O)N(C)C C35374971
COc1ccccc1C[NH2+][C@@H]2[C@H]3CO[C@H](O3)[C@@H]([C@H]2[O-])[NH+]4CCCCC4 C12529614
CC(C)c1nc(no1)[C@@H](c2cc3c(c(c2)Br)OCO3)[NH3+] C36763939
CC(C)(CNS(=O)(=O)c1ccc2c(c1)CC(=O)N2)[NH+]3CCCC3 C36091293
CN1[C@H]([C@@H](CN1)I)C(=O)N/N=C/C2=c3ccccc3=[NH+]C2 C39443796
c1cc(ccc1C(=O)N2C[C@@H](C3(C2)CC[NH2+]CC3)C(=O)NC[C@H]4CCCO4)Cl C39604679
C[C@@H]1CCC[C@H]([C@@H]1C)NC(=O)[C@@H]2CN(CC23CC[NH2+]CC3)C(=O)c4ccncc4 C39637375
C1C[C@H](CC=C1)C(=O)N2C[C@@H](C3(C2)CC[NH2+]CC3)C(=O)N[C@@H]4CCSC4=O C39661353
c1cc(ccc1CC(=O)N2C[C@H](C3(C2)CC[NH2+]CC3)C(=O)NCC#N)Cl C39693689
CC1(CC(CC([NH2+]1)(C)C)NC(=O)C2CCN(CC2)C(=O)N(C)C)C C42196617
COc1ccc(cc1OC)NC(=O)c2csc(n2)C3CC[NH2+]CC3 C43250425
Cc1ncc(o1)c2ccc(cc2)NC(=O)NC3CC[NH+](CC3)C4CC4 C44043351
CC(C)(CNC(=O)N1CCC(=CC1)c2c[nH]c3c2cccn3)[NH+](C)C C45563357
c1cc(c(cc1[N+](=O)[O-])C(=O)N2CCCC[C@@H]2C[NH3+])Br C45623407
Cc1ccc(cc1)NC(=O)C(=O)NCc2ccc([nH+]c2)N3CCCC3 C47704323
c1cc2c(cc1Br)c(c(cn2)[N+](=O)[O-])N3CC[C@@H](C3)C[NH3+] C50249865
CNc1c(cc(cn1)Br)S(=O)(=O)NC[C@@H]2CC[NH+](C2)C C50660214
C[C@@H]1C[C@@H](C[NH+](C1)CCNC(=O)N2CCC[C@@H](C2)C(=O)NC3CC3)C C51685176
C[C@H]1C[C@@H](C[NH+](C1)C(C)(C)CNC(=O)C(=O)Nc2nccs2)C C54947184
C[C@H]1CCC[NH+](C1)C[C@@H](C)NC(=O)N2CCC(CC2)C(=O)NC3CC3 C56788609
Cc1ccc(cc1)[C@H]2C3=C(CN(C3=O)CC[NH+]4CCCC4)NC(=O)N2 C57531457
C#CCNC(=O)c1ccccc1NCc2cc(=O)n3ccsc3[nH+]2 C58192561
CNC(=O)C[NH+]1CCC(CC1)NC(=O)N2CCC[C@@H]2c3cccs3 C59320025
c1nc(c2c3c(sc2n1)CCCC3)N4CCC[NH+](CC4)CC(=O)N C54389048
CC[C@@]1(CC[NH2+]C1)C(=O)Nc2ccc(cc2Br)[N+](=O)[O-] C62893235
CC(C)CNC(=O)CCNC(=O)N1CCC2=c3ccccc3=[NH+][C@@H]2C1 C63271135
c1ccc2=[NH+]CC(=c2c1)CC(=O)NNS(=O)(=O)c3ccc(cc3)F C63842805
CCC(=O)NCC(=O)N[C@H]1N=C(CS1)C2=c3ccccc3=[NH+][C@@H]2C C63944060
CC[C@@H]1Nc2cc(ccc2O1)NC(=O)C(=O)C3=c4ccccc4=[NH+][C@H]3C C63964312
Cc1cc(c2c(n1)N(N[C@H]2C)C)C(=O)NCCC3=c4ccccc4=[NH+]C3 C64020271
CC1CCN(CC1)c2ccc(cn2)C[NH2+]C[C@H]3CNc4ccnn4C3 C58297541
CC(C)[C@H]1NN[C@H](O1)C2CCN(CC2)C(=O)[C@@H]3C=c4ccccc4=[NH+]3 C64410497
C[C@H]1[C@H](N2[C@@H](N1)SC(=N2)C)CNC(=O)CC3=c4ccccc4=[NH+]C3 C65216898
c1cc(ccc1C2=NO[C@@H](N2)[C@@H]3C(=c4ccc(cc4=[NH+]C3=O)F)O)F C65248552
CCC1=NN[C@H](N1)[C@@H]2CCCN(C2)C(=O)CC3=c4ccccc4=[NH+]C3 C65286997
C[C@@H]1C(=C(N=N1)C)CCNC(=O)[C@@]23CNC[C@@H]2C[NH+](C3)C4CCCC4 C65409682
Cc1cc(c(cc1C)O)C[NH+]2CCC(CC2)NC(=O)c3cc(on3)C C52084271
Cc1[nH+]c(cc(n1)N2CCN(CC2)Cc3ccc(c(c3)O)O)C(C)C C65508088
CC(C)[NH+]1CC[C@@H](C1)CNC(=O)N2CCC(CC2)NC(=O)C3CCC3 C66161331
CC[NH+](CC)C1CCN(CC1)C(=O)c2cc(ccc2C)S(=O)(=O)N C66395182
Cc1ccc(cc1)[C@H](CNC(=O)N[C@H]2CCS(=O)(=O)C2)[NH+](C)C C67003303
Cc1nc2c(c(n1)N(C)Cc3c4c(n[nH]3)CCCCC4)CC[NH2+]CC2 C67654792
CCOc1ccc(cc1C)[C@H](c2ccc3ccc(nc3c2O)C)Nc4cccc[nH+]4 C02470410
CCOC(=O)c1c2c(sc1NC(=O)/C=C/c3cccs3)C([NH2+]C(C2)(C)C)(C)C C04281230
c1ccc(c(c1)CNC(=O)C[NH+]2CCC[C@H](C2)c3[nH]c4ccccc4n3)Cl C04315369
c1ccc(cc1)C[NH+]2CCc3c(sc4c3C(=O)N[C@H](N4)/C=C/c5ccco5)C2 C04525923
Cc1cc(c(c(c1)C)NC(=O)C[NH+](C)CC(=O)Nc2ccc(c(c2)Cl)F)C C08203468
CC(C)[NH+]1CCc2c(sc3c2C(=N[C@@H](N3)c4ccc(o4)c5ccccc5Cl)O)C1 C08923113
Cc1ccc(cc1)n2cc(c(n2)c3cccc(c3)C)C[NH+]4CCC(CC4)C(=O)N C15071590
C[C@H](C(=O)c1c[nH]c2c1cccc2)[NH+](C)CC(=O)Nc3c(cccc3Cl)Cl C15445652
CC(C)[NH2+]C[C@H](Cn1c2ccccc2c3c1-c4cnn(c4CC3)c5ccccc5)O C00762977
C[C@H]1CCCC[C@@H]1NC(=O)C[NH+]2CCC(CC2)c3[nH]c4cc(ccc4n3)Cl C05625738
Cc1cc(c(n1c2ccc3c(c2)OCO3)C)CNC4CC([NH2+]C(C4)(C)C)(C)C C21841300
COc1cc(cc(c1O)Cl)CN2CC[NH+]([C@@H](C2)CCO)C3CCCCC3 C22853614
Cc1ccc(cc1)NC(=O)C[NH+](C)[C@H](C)C(=O)Nc2cccc(c2Cl)Cl C30540839
c1cc(c(cc1Cl)NC(=O)[C@H]2CCC[NH+]2CC(=O)NC3CCCC3)Cl C32825508
c1ccc(cc1)C[C@H]2[C@@H]3C[NH+](CC=C3C(=C(C2(C#N)C#N)N)C#N)Cc4ccccc4 C34954635
Cc1ccc(c(c1)C)c2csc3c2c(=O)[nH]c(n3)C[NH+](CC(C)(C)O)C(C)C C36206452
Cc1ccc(c(c1)C)c2csc3c2c(=O)[nH]c(n3)C[NH+](C[C@@H](C)O)C(C)C C36207964
Cc1ccccc1OCC(=O)Nc2c(c3c(s2)C([NH2+]C(C3)(C)C)(C)C)C#N C04672380
c1ccc(cc1)NC(=O)c2c3c(sc2NC(=O)C[NH+]4CCCC4)CCCC3 C02884186
CN1CCCc2c1ccc(c2)[C@H](CNC(=O)Nc3ccccc3Cl)[NH+](C)C C38670324
C[C@H](C(=O)N/N=C/C1=c2ccccc2=[NH+]C1)S[C@H]3Nc4ccccc4S3 C39381121
c1ccc(cc1)[C@H]2C(=CN(N2)c3ccccc3)C[NH+]4CCC[C@@H](C4)c5cc[nH]n5 C39387765
C[C@H]1CCCC[C@@H]1NC(=O)[C@@H]2CN(CC23CC[NH2+]CC3)C(=O)C4(CCCCC4)C C39635884
CCC[C@H](C)C(=O)N1C[C@H](C2(C1)CC[NH2+]CC2)C(=O)N[C@@H]3CCC[C@@H]([C@@H]3C)C C39637128
Cc1ccc(cc1C)C(=O)N2C[C@@H](C3(C2)CC[NH2+]CC3)C(=O)N[C@H]4CCC[C@@H]([C@@H]4C)C C39637395
Cc1c2c([nH]c1C(=O)NCc3ccccc3C[NH+]4CCC[C@H](C4)C)CCCC2=O C40112311
CCOc1ccc(cc1S(=O)(=O)NC2CC([NH2+]C(C2)(C)C)(C)C)C(C)C C41095447
C[C@@H]1C[C@H](C[NH+](C1)Cc2ccc(cc2)CNC(=O)C(=O)Nc3ccccc3F)C C41588237
Cc1c(c(n(n1)c2ccc(cc2)F)C)CC(=O)NC3CC([NH2+]C(C3)(C)C)(C)C C42196201
CC(C)CC[C@@]1(C(=O)NC(=O)N1)C2CC[NH+](CC2)CC3=CC[C@@H]4C[C@H]3C4(C)C C43619885
c1cc(c(cc1Cl)NC(=O)NC2CC[NH+](CC2)C3CC3)OCC(F)(F)F C43996908
CCOC(=O)[C@H](Cc1c(nc2n1ccc(c2)C)c3ccc(cc3)Br)[NH3+] C44360688
Cc1ccc(c(c1)Br)NC(=O)C(=O)NCC2(CCCCC2)[NH+](C)C C48721884
Cc1ccccc1NC(=O)C(=O)NC[C@H](c2cccs2)[NH+]3CCC(CC3)C C48828008
C[NH+](C)[C@@H](CNC(=O)C(=O)Nc1cc(ccc1Cl)Cl)c2cccc(c2)F C48842949
C[NH+](C)[C@H](CNC(=O)C(=O)Nc1ccc(cc1F)Cl)c2ccccc2Cl C48911921
CC(=O)NCC1CC[NH+](CC1)CC(=O)Nc2c(cc(cc2Cl)Cl)Cl C52848531
Cc1[nH]cc([nH+]1)CNc2c(cc(cc2Br)Br)C(=O)OC C54822361
C[C@H]1C(=O)NCC[NH+]1CC(=O)Nc2ccccc2Sc3ccc(cc3)Cl C60377317
CC(C)(C)NC(=O)C1=CNN2C1=[NH+][C@@H](C[C@@H]2C(F)(F)F)c3ccc(cc3)F C13130986
Cc1c(sc2c1c(nc(n2)C[NH+]3CCC(CC3)C)NCc4ccccc4CO)C C62580177
c1cc(c(cc1NC(=O)C(=O)NC2CC[NH+](CC2)CC3CCCCC3)Cl)F C62637653
Cc1ccc(cc1)c2[nH]c(=S)n(n2)C[NH+](C)C[C@H]3Nc4ccccc4S3 C39768967
Cc1cccc(c1)[C@H]2N[C@@H](N=[NH+]2)SCc3cc(=O)c4cccc(c4[nH]3)Cl C63686441
c1ccc(cc1)C2=c3cc(ccc3=[NH+][C@H]2C(=O)N/N=C/c4ccc(cc4)O)Cl C63985153
CN1c2ccccc2N[C@H]1CCc3ccc(cc3)NC(=O)[C@@H]4C=c5ccccc5=[NH+]4 C64580529
Cc1cc(c2c(c1)c(=O)c3c([nH]2)CC[NH+](C3)CC(=O)Nc4ccc(cc4)Cl)C C65034961
C[NH+](C)[C@H](CNC(=O)c1c(c([nH]n1)C2CC2)Br)C3CCCCC3 C65107438
Cc1ccc(s1)[C@H](C)NC(=O)N[C@H](C)c2ccc(cc2)N3CC[NH+](CC3)C C66385092
Cc1ccc(c(c1)Cl)NC(=O)CCNC(=O)C[NH+]2CCc3c(ccs3)C2 C66684371
CC(C)NC(=O)N1CCN([C@H](C1)C(=O)N[C@@H](CC2CCCCC2)C(=O)N)C(=O)C3CC[NH2+]CC3 C04277906
CC(C)NC(=O)N1CCN(C[C@@H]1C(=O)N[C@@H](CC2CCCCC2)C(=O)N)C(=O)C3CC[NH2+]CC3 C05413477
Cc1c(sc2c1c(nc(n2)C[NH+]3CCC(CC3)C)NCCc4ccc(cc4)S(=O)(=O)N)C C03379157
C[C@@]1(C(=O)N(C(=O)N1)NC(=O)C[NH+]2CCC(CC2)n3c4ccccc4[nH]c3=O)CCc5ccccc5 C08937028
c1cc(ccc1SCc2nc(c3c4c(sc3n2)CCC4)NC5CC[NH+](CC5)CC(=O)N)Cl C08938018
Cc1c(n(c(c1C#N)NC(=O)C[NH+]2CCC(CC2)C(=O)Nc3ccccc3O)C[C@@H]4CCCO4)C C09579206
Cc1c(n(c(c1C#N)NC(=O)C[NH+]2CCC(CC2)C(=O)Nc3ccccc3O)C[C@H]4CCCO4)C C09579207
c1ccc(cc1)C(=O)/C(=C\2/N(C(=CS2)NC(=O)C[NH+]3CCC(CC3)C(=O)N)c4ccccc4)/C#N C09972247
CC[NH+](CC(=O)Nc1c(cccc1Cl)Cl)CC(=O)Nc2c3c(c(n[nH]c3=O)C)c(o2)C C10927912
CC(C)c1cnn2c1nc(cc2Nc3ccc(cc3)S(=O)(=O)N(C)C)NC4CCC(CC4)[NH3+] C12501290
CC(=O)N1CCC(CC1)[NH2+][C@H]2CC([C@H]3[C@@]2(CC[C@](C3)(C)O)CCC(=O)NCc4cccnc4)(C)C C12491035
Cc1cc(c(n1c2cc(ccc2N3CCCC3)S(=O)(=O)N4CCOCC4)C)/C=N/NC(=[NH2+])N C03232399
C[NH+](C)CCCNC(=S)NNC(=O)c1cc2n(n1)[C@@H](C[C@@H](N2)c3ccc(cc3)Cl)C(F)(F)F C02793841
Cc1ccc(cc1)n2c(=[NH2+])c3c(n[nH]c3nc2SCC(=O)Nc4ccc(cc4OC)OC)C C02927288
Cc1[nH+]c(cc(n1)N2CCCC2)Nc3ccc(cc3)NS(=O)(=O)c4ccc(cc4)NC(=O)C C21794821
C[C@H](C(=O)Nc1c(c2c(s1)CCC2)C(=O)N)N3CC[NH+](CC3)CC(=O)Nc4ccc(cc4)F C22930769
Cc1ccc(cc1)NC(=O)C[NH+]2CCN(CC2)[C@H](C)C(=O)Nc3c(c4c(s3)CCC4)C(=O)N C23376963
COc1ccc(cc1)NC(=O)C[NH+]2CCN(CC2)c3nc4c(c5c(s4)CCC5)c(=O)n3CC(=O)N C34748204
Cc1ccc(cc1)NC(=O)CSc2nc(c3c4c(sc3n2)CCC4)N5CC[NH+](CC5)CC(=O)N C34757995
c1cc(ccc1C[NH+]2CCC[C@H]2c3nc(no3)c4cc[nH+]c(c4)N5CCC(CC5)C(=O)N)C(=O)[O-] C35424658
COc1ccc(c(c1)O)C[NH+]2CCC[C@H]2c3nc(no3)c4ccc(nc4)N5CCC(CC5)C(=O)N C35425364
CSCC[C@H](C(=O)N1CCC2(CC1)c3c([nH+]c[nH]3)CCN2)NC(=O)Cc4ccc(cc4)Cl C24985706
C[C@H](c1cccs1)[NH2+]CC(=O)N2[C@@H]([C@@H](C(=N2)c3c[nH]c4c3cccc4)O)c5ccc(cc5)OC C37210652
Cc1cc(n(n1)C(C)(C)C)C(=O)N2C[C@H](C3(C2)CC[NH2+]CC3)C(=O)NCCNc4ccccc4 C39655556
CC(C)[C@@H](C(=O)NC(C)(C)C)NC(=O)[C@@H]1CN(CC12CC[NH2+]CC2)C(=O)c3ccccc3OC C39685730
CC(C)[C@@H](C(=O)NC(C)(C)C)NC(=O)[C@H]1CN(CC12CC[NH2+]CC2)C(=O)c3ccccc3OC C39685731
Cc1ccccc1CC(=O)N2C[C@H](C3(C2)CC[NH2+]CC3)C(=O)N[C@@H](C(C)C)C(=O)NC(C)(C)C C39685903
CC(C)(C)OC(=O)NCCNC(=O)[C@@H]1CN(CC12CC[NH2+]CC2)C(=O)c3c(cccc3Cl)Cl C39693380
CC(C)(C)OC(=O)NCCNC(=O)[C@H]1CN(CC12CC[NH2+]CC2)C(=O)c3ccc4ccccc4c3 C39693397
CC(C)(C)OC(=O)NCCNC(=O)[C@H]1CN(CC12CC[NH2+]CC2)C(=O)c3ccc(cc3)Cl C39693419
C[C@H](C(=O)Nc1ccc(cc1)S(=O)(=O)NC(C)C)[NH+]2CCC(CC2)c3c[nH]c4c3cccc4 C39776366
c1cc2c(cc1CNC(=O)[C@H]3C[NH2+]C[C@@H]3C(=O)NCCc4ccc(cc4Cl)Cl)OCO2 C43223416
CC(=O)N1CCC(CC1)[NH2+][C@H]2CC([C@H]3[C@]2(CC[C@](C3)(C)O)CCC(=O)NCc4cccnc4)(C)C C43548037
COc1c(cc(cc1Br)C/C(=N/O)/C(=O)NCCc2c[nH+]c([nH]2)N)Br C13393261
CCC[C@@H](C)C(=O)N1C[C@@H](C2(C1)CC[NH2+]CC2)C(=O)NCCc3c([nH]c4c3cc(cc4)C#N)C C44714398
CCn1c2cc(nc(c2nc1c3c(non3)N)C#CC(C)(C)O)O[C@@H](CC[NH3+])c4ccccc4 C34285213
CCn1c2cc(nc(c2nc1c3c(non3)N)C#CC(C)(C)O)O[C@H](CC[NH3+])c4ccccc4 C49785711
Cc1ccc(cc1)[C@@H]2C(=C(NC(=O)N2)CN3CCC(CC3)(C(=O)N)[NH+]4CCCCC4)C(=O)OC C51318333
COC(=O)C1=C(NC(=O)N[C@@H]1c2cccs2)CN3CCC(CC3)(C(=O)N)[NH+]4CCCCC4 C57415906
COC(=O)C1=C(NC(=O)N[C@H]1c2cccs2)CN3CCC(CC3)(C(=O)N)[NH+]4CCCCC4 C57415907
CC(C)[NH+]1CCC[C@@H](C1)CNC(=O)c2ccccc2NS(=O)(=O)c3ccc4c(c3)[nH]c(=O)[nH]4 C60207567
CC(C)[NH+]1CCC[C@H](C1)CNC(=O)c2ccccc2NS(=O)(=O)c3ccc4c(c3)[nH]c(=O)[nH]4 C60207569
Cc1cc(nc(n1)n2c(c(c(n2)C)CC(=O)Nc3ccc(cc3)C[NH+]4CCC[C@H](C4)C(=O)N)C)C C60341408
CC[C@@]1(C(=O)N(C(=O)N1)NC(=O)CS[C@@H]2NN=C(O2)C3=c4ccccc4=[NH+]C3)c5ccccc5 C39792267
CC[C@@]1(C(=O)N(C(=O)N1)NC(=O)CS[C@H]2NN=C(O2)C3=c4ccccc4=[NH+]C3)c5ccccc5 C39792269
C[C@@H](C(=O)Nc1ccc(cc1)NC(=O)C)S[C@H]2NN=C(N2c3ccccc3)C4=c5ccccc5=[NH+]C4 C39933411
C[C@H]1C(=C(NN1c2cccc(c2)C(F)(F)F)C)C(=O)C(=O)NNC(=O)CC3=c4ccccc4=[NH+]C3 C63905996
C[C@H](C(=O)NNC(=O)CC1=c2ccccc2=[NH+]C1)NS(=O)(=O)c3c(cccc3Cl)Cl C64340250
COC(=O)C1=C(NC(=O)N[C@@H]1c2ccc(cc2)F)CN3CCC(CC3)(C(=O)N)[NH+]4CCCCC4 C67204813
COC(=O)C1=C(NC(=O)N[C@H]1c2ccc(cc2)F)CN3CCC(CC3)(C(=O)N)[NH+]4CCCCC4 C67204816
CCN(CC)C(=O)C[C@@H]1c2c(sc(n2)NC(=O)c3ccc(cc3)F)C[C@H]4[C@]1(CC[C@H]([C@@]4(C)CO)O)C C03841094
C[C@@]12CC[C@H]([C@@]([C@H]1Cc3c(nc(s3)NC(=O)c4cccc(c4)F)[C@H]2CC(=O)N(C)CC=C)(C)CO)O C04222478
Cc1c(c(=O)n(n1C)c2ccccc2)N[C@@H](CC(=O)c3c(c4ccccc4n(c3=O)C)O)c5c6ccccc6ccc5O C04267289
COc1ccc(nn1)NS(=O)(=O)c2ccc(cc2)N3C4=C(CCCC4)C(C(=C3N)C#N)(C(F)(F)F)C(F)(F)F C00721287
CC1(CC(=C(C(=O)C1)c2cc(ccc2NS(=O)(=O)c3ccccc3)NS(=O)(=O)c4ccccc4)O)C C06075901
CCOC(=O)C1=C(OC(=C([C@@]12c3cc(ccc3NC2=O)Br)C(=O)OCC)N)c4ccccc4 C00850174
Cc1ccc(c(c1)Br)Nc2nc(nc(n2)N3CCOCC3)N/N=C/c4ccc(c(c4)OC)O C06195188
c1ccc(c(c1)N/C(=C\2/C(=O)NC(=O)N(C2=O)c3ccc(cc3)Br)/NCc4ccc(cc4)C(F)(F)F)Cl C08757708
Cc1ccc(c(c1)C)NC(=O)C2=C3N(C(=O)[C@H](S3)CC(=O)OC)C(=C([C@@H]2c4ccc(cc4)C(F)(F)F)C#N)N C03764187
CCOC(=O)C1=C(OC(=C([C@]12c3cc(ccc3NC2=O)Br)C(=O)OCC)N)c4ccccc4 C00850173
CC(=O)[C@H]1CC[C@@H]2[C@@]1(CC[C@@H]3[C@@H]2CCC4=C/C(=N\OCC(=O)NCCc5ccc(c(c5)O)O)/CC[C@]34C)C C09045213
CC(=O)[C@H]1CC[C@H]2[C@@]1(CC[C@@H]3[C@@H]2CCC4=C/C(=N\OCC(=O)NCCc5ccc(c(c5)O)O)/CC[C@]34C)C C09045229
c1cc(ccc1c2nnc(n2c3ccc(cc3)Cl)SCC(=O)N/N=C/c4ccc(c(c4)O)O)Cl C02356434
Cc1cccc(c1)NC(=O)c2cnn3c2NC(=C([C@H]3c4ccc(cc4)OC)C(=O)Nc5ccccc5OC)C C09226619
Cc1c(c(sc1C(=O)OC)NC(=O)c2ccc(cc2)S(=O)(=O)N3CCc4ccccc4C3)C(=O)N C09472374
CC(C)[C@@H](C(=O)N/N=C/c1cc(c(c(c1)Br)O)OC)NC(=O)c2ccc(cc2Cl)Cl C10039894
c1cc(ccc1c2nnc(n2c3ccc(cc3)Cl)SCC(=O)N/N=C/c4ccc(cc4O)O)Cl C02360232
Cc1ccc2c(c1)oc(n2)c3cc(ccc3O)NC(=S)NC(=O)c4ccc(o4)c5ccccc5[N+](=O)[O-] C14275135
C[C@@]1(CC(=O)[C@H]([C@@H]([C@H]1C(=O)Nc2ccccc2OC)c3ccc(cc3)F)C(=O)Nc4ccccc4OC)O C15081112
C[C@@]12CC[C@H]([C@@]([C@H]1Cc3c(nc(s3)c4ccsc4)[C@H]2CC(=O)NCCN5CCOCC5)(C)CO)O C20504806
Cc1cc(cc(c1)NC(=S)Nc2cc(ccc2N3C[C@H]4C[C@@H](C3)c5cccc(=O)n5C4)C(=O)NC6CC6)C C20681805
CCOc1cc(cc(c1O)[N+](=O)[O-])[C@@H]2C3=C(C[C@@H](CC3=O)c4ccc(cc4)OC(C)C)Nc5ccccc5N2 C21258226
C/C(=N\NC(=O)c1c(n(nn1)c2c(non2)N)CSc3ccccc3)/c4ccc(cc4)C5CCCCC5 C09424067
CC(C)c1ccc(cc1)OCc2nc(cs2)C(=O)N[C@H]3CCCC[C@@H]3NC(=O)Nc4ccc(cc4)C#N C34906321
CCc1ccc(cc1)NC(=O)N[C@H]([C@@H](C)CC)C(=O)N2CCN([C@@H](C2)C)C(=O)Nc3ccc(cc3)Cl C35004688
CC1=C([C@H](NC(=S)N1C)c2ccc(cc2)NC(=O)Nc3c(cccc3C(C)C)C(C)C)C(=O)OC(C)C C35729743
COc1ccc(cc1)CCNc2nc(c3c(n(nc3n2)c4ccc(cc4)Cl)N)c5ccc(cc5F)OC C35929094
C[C@@]1(CC(=O)[C@@H]([C@@H]([C@@H]1C(=O)Nc2ccccc2OC)c3ccc(cc3)F)C(=O)Nc4ccccc4OC)O C36556591
CCOc1cc(cc(c1OCc2ccccc2Cl)Br)[C@@H]3C(=C(N=C4N3NN=N4)C)C(=O)N C00936912
CC(C)c1ccc(cc1)C2=N[C@@H]3C(=CNN3C(=C2)C(F)(F)F)C(=O)NCCc4c[nH]c5c4cc(cc5)OC C39243100
Cc1cc2=C[C@@H](C(=O)[NH+]=c2cc1C)[C@H]([C@@H]3N=NNN3C(C)(C)C)[NH+](Cc4ccccc4Cl)Cc5ccco5 C39711246
Cc1c(sc(c1C(=O)N)NC(=O)[C@@H](C)Oc2c(=O)c3ccccc3oc2c4ccc(cc4)C(C)(C)C)C C40168289
Cc1ccc(cc1)c2csc(c2C(=O)N)NC(=O)CCSc3nnc4n3c5c(cccc5c(c4)C)C C40170500
c1ccc(cc1)c2c(c3ccccc3[nH]2)/C=N/N=C/4\NC(=O)[C@@H](S4)CC(=O)Nc5ccc(cc5)[N+](=O)[O-] C40460634
CCOc1cc(cc(c1OCc2ccc(cc2)Cl)Br)[C@H]3C(=C(Nc4n3nnn4)C)C(=O)N C40917260
CCc1cccc(c1N2C(=O)[C@H]3[C@@H]([NH2+][C@@]([C@@H]3C2=O)(Cc4ccc(cc4)O)C(=O)[O-])c5ccccc5C)CC C33869204
C[C@]12CC[C@H]([C@@]([C@H]1Cc3c(nc(s3)NC(=O)c4cccc(c4)F)[C@H]2CC(=O)N(C)CC=C)(C)CO)O C43553568
C[C@]12CC[C@H]([C@@]([C@H]1Cc3c(nc(s3)c4ccsc4)[C@H]2CC(=O)NCCN5CCOCC5)(C)CO)O C43553657
Cc1cc(cc(c1O)/C=N/NC(=O)/C(=C\c2ccc(cc2)N(C)C)/NC(=O)c3ccccc3Cl)[N+](=O)[O-] C36076691
c1ccc(cc1)C(c2ccccc2)N[C@H](c3cccs3)C(=O)N4CCN(CC4)c5ccc6c(c5)[nH]c(=O)[nH]6 C44998832
C/C=C(/c1ccc(cc1)O)\NNC(=O)CSc2nc3c(c4c(s3)CCCC4)c(=O)n2c5ccccc5 C01876985
c1cc(ccc1C(=O)N)NC(=O)CSc2nnc(n2c3ccc(c(c3)Cl)F)c4ccc(cc4Cl)Cl C03221458
Cc1cc(ccc1NC(=O)CSc2nc([nH]n2)N/N=C/c3ccc(cc3Cl)Cl)Br C59014513
c1ccc(c(c1)/C=N/Nc2[nH]nc(n2)SCC(=O)Nc3ccc(cc3)I)Cl C59015068
COc1ccccc1CSc2[nH]c(nn2)N/N=C/c3cc(c(c(c3)Br)O)Br C59018685
C[C@@]1(NC(=O)N(N1)c2c(cc(cn2)C(F)(F)F)Cl)C3=NO[C@@H](C3)CNc4c(cc(cn4)C(F)(F)F)Cl C12856931
CCS(=O)(=O)[N-]c1ccc2c(c1)c(c([nH]2)O)/C(=N/c3ccc(cc3)C[NH+]4CCCCC4)/c5ccccc5 C38149784
C[C@@H](C(=O)Nc1ccc(cc1)S(=O)(=O)N)Sc2nnc(n2c3ccccc3)c4c[nH]c5c4cccc5 C14095337
c1ccc2=[NH+]CC(=c2c1)CC(=O)NNC(=O)c3cccc(c3)S(=O)(=O)[N-]c4cc(ccc4Cl)Cl C63205661
CCCN1[C@H]([C@H](C(=O)N(C1=O)C)c2nc(c(s2)C(=O)c3c(c(c([nH]3)C)C(=O)C)C)c4cccs4)N C39945430
Cc1ccc(cc1)/C=C/C(=O)NC(=S)Nc2ccc(cc2)S(=O)(=O)N3CC[NH+](CC3)C C02136231
CC[NH+](CC)CCNC(=O)C(=O)NC[C@@H](c1ccc(cc1)N(C)C)N2CCc3c2cccc3 C10128921
Cn1cccc1[C@H](CNC(=O)C(=O)NCc2ccc(cc2)OC)[NH+]3CCc4ccccc4C3 C11898404
Cn1cccc1[C@H](CNC(=O)C(=O)NCc2ccccc2OC)[NH+]3CCc4ccccc4C3 C11898464
Cc1ccc(cc1)NC(=O)C[NH+](C)CC(=O)N(C)CC(=O)Nc2ccccc2C(F)(F)F C15413965
CCC[NH+](CC(=O)Nc1ccc(cc1Cl)Cl)CC(=O)N[C@@]2(CCS(=O)(=O)C2)C C15444941
C[C@@]1(C(=O)N(C(=O)N1)NC(=O)C[NH+](C)Cc2c(cccc2Cl)F)CCc3ccccc3 C21580839
C[C@@H]1C[C@@H](C[NH+](C1)Cc2csc(n2)NC(=O)c3ccc(cc3)S(=O)(=O)NCC#C)C C22296626
C[C@H]1C[C@@H](C[NH+](C1)Cc2csc(n2)NC(=O)c3ccc(cc3)S(=O)(=O)NCC#C)C C22296629
CC(C)[C@@H](C(=O)NC[C@@H](c1cccc(c1)F)[NH+](C)C)NC2=NS(=O)(=O)c3c2cccc3 C22766952
c1cc(ccc1C(c2ccc(cc2)F)[NH+]3CCN(CC3)CCS(=O)(=O)CCC(=O)N)F C24789026
C[C@H]1Cc2cc(ccc2N1C(=O)C[NH+](C)Cc3ccccc3OC(F)(F)F)S(=O)(=O)N C25253810
C[C@H](C(=O)NC1CC1)[NH+]2CCN(CC2)[C@@H](C)C(=O)Nc3ccc(cc3C(F)(F)F)Cl C28751852
C[C@@H](C(=O)NC1CC1)[NH+]2CCN(CC2)[C@H](C)C(=O)Nc3ccc(cc3C(F)(F)F)Cl C28751858
Cc1ccc(s1)C[NH+](CCc2ccccc2)CC(=O)N3C[C@H](Oc4c3cccc4)C(=O)N C29117093
Cc1ccccc1NC(=O)c2nnc(s2)CSCC(=O)NCC[NH+]3CCCC[C@@H]3C C32987335
CC(C)N(Cc1nc(cs1)C(=O)NCC[NH+]2CCCCC2)C(=O)Nc3ccccc3F C00964911
CC(C)[C@H](C[NH+](CCN1CCOCC1)Cc2[nH]c(=O)c3c4c(sc3n2)CCCCC4)O C35781293
C[C@@H]1CCc2c(sc3c2c(=O)[nH]c(n3)C[NH+](CCN4CCOCC4)C[C@@H](C(C)C)O)C1 C36204883
Cc1c(c(n(n1)c2ccccc2)C)[C@H]3C(=O)NCC[NH+]3C[C@@H](COc4ccc(cc4)Cl)O C36390154
CC(C)c1ccc(cc1)NC(=S)NCCS(=O)(=O)N2CCN(CC2)c3cccc[nH+]3 C36847250
C[NH+]1CCN(CC1)[C@@H](CNC(=O)C(=O)Nc2ccccc2SC)c3ccc(cc3)N(C)C C38636804
C[NH+](C)[C@@H](CNC(=O)CSCc1[nH]c(=O)c2c3c(sc2n1)CCC3)c4cccs4 C36685127
CCOC(=O)CCNC(=O)[C@@H]1CN(CC12CC[NH2+]CC2)C(=O)c3ccc(cc3)Br C39604008
CCOC(=O)CCNC(=O)[C@@H]1CN(CC12CC[NH2+]CC2)C(=O)c3c(ccc(c3F)Cl)F C39604289
CCSc1c(cccn1)C(=O)N2C[C@H](C3(C2)CC[NH2+]CC3)C(=O)NCCCOC(C)C C39605173
CC[C@H](C)CC(=O)N1C[C@H](C2(C1)CC[NH2+]CC2)C(=O)NCCc3ccc(c(c3)OC)OC C39634630
COc1ccccc1CCNC(=O)[C@H]2CN(CC23CC[NH2+]CC3)C(=O)c4ccccc4OC C39636248
COc1cc(cc(c1)OC)CCNC(=O)[C@H]2CN(CC23CC[NH2+]CC3)C(=O)[C@@H]4CCC=CC4 C39653139
CCSCCNC(=O)[C@H]1CN(CC12CC[NH2+]CC2)C(=O)c3csc(c3OC)Cl C39656588
CCSCCNC(=O)[C@@H]1CN(CC12CC[NH2+]CC2)C(=O)c3cc(oc3C(F)(F)F)C C39656617
CCSCCNC(=O)[C@H]1CN(CC12CC[NH2+]CC2)C(=O)c3ccc(o3)c4ccc(cc4)F C39656660
Cc1c(c(on1)C)C(=O)N2C[C@@H](C3(C2)CC[NH2+]CC3)C(=O)NCCSCc4ccccc4 C39658723
CSCCC(=O)N1C[C@H](C2(C1)CC[NH2+]CC2)C(=O)NC[C@H](c3ccccc3)N4CCOCC4 C39664394
CCC[C@@H](C)C(=O)N1C[C@@H](C2(C1)CC[NH2+]CC2)C(=O)NC[C@@H](C)Oc3ccc(cc3)OC C39665532
CCC[C@H](C)C(=O)N1C[C@@H](C2(C1)CC[NH2+]CC2)C(=O)NC[C@@H](C)Oc3ccc(cc3)OC C39665533
C[C@H](CNC(=O)[C@@H]1CN(CC12CC[NH2+]CC2)C(=O)[C@@H]3CCC=CC3)Oc4ccc(cc4)OC C39665809
CC[C@H](C)CC(=O)N1C[C@@H](C2(C1)CC[NH2+]CC2)C(=O)NC[C@@H](C)Oc3ccc(cc3)OC C39665821
CCc1ccc(cc1)C(=O)N2C[C@@H](C3(C2)CC[NH2+]CC3)C(=O)NCCCn4c(cc(n4)C)C C39671672
Cc1ccc(cc1)CC(=O)N2C[C@H](C3(C2)CC[NH2+]CC3)C(=O)NCCCn4c(cc(n4)C)C C39671849
Cc1nc(cs1)CNC(=O)[C@H]2CN(CC23CC[NH2+]CC3)C(=O)CCc4ccc(cc4)OC C39682188
C[C@H](C(=O)N1C[C@H](C2(C1)CC[NH2+]CC2)C(=O)NCCSC(C)(C)C)Oc3ccccc3 C39696437
CCCCCC[n+]1c(c(cc2c1nc3ccccn3c2=O)C(=O)Nc4ccc(cc4)Cl)N C39993404
CCCC(=O)Nc1ccc(cc1)S(=O)(=O)NCC2CC[NH+](CC2)Cc3cc(oc3C)C C43954390
Cc1c(c(on1)C)Cn2cc3c4c2cccc4[C@@H](N[C@@H](C3)C(=O)NCC[NH+](C)C)CC(C)C C49171805
COC(=O)c1c2c(sc1NC(=O)C[NH+]3CCC[C@@H]3C(=O)NCC(F)(F)F)CCCC2 C57991452
C[C@@H]1C[C@@H](C[NH+](C1)Cc2ccc(cc2)CNC(=O)CNC3=NS(=O)(=O)c4c3cccc4)C C59410425
C/C(=N\NC(=[NH2+])S[C@H]1CC(=O)N(C1=O)c2ccccc2OC)/c3ccc4ccccc4c3 C59489428
CCCC[C@@H](C(=O)NC[C@@]1(CCC[C@@H](C1)C)[NH+](C)C)NC2=NS(=O)(=O)c3c2cccc3 C59891165
c1ccc2=[NH+]CC(=c2c1)C[C@@H](C(=O)Nc3ccccn3)NS(=O)(=O)c4ccc(cc4)Cl C64704887
c1cc(ccc1N2C(=O)C[C@@H](C2=O)[NH+]3CCC(CC3)(C(=O)N)[NH+]4CCCCC4)I C00709461
Cc1c2ccc(c(c2oc(=O)c1CC(=O)N3CC[NH+](CC3)CC(=O)NCC[NH+](C)C)C)OCC(=C)C C08879806
Cc1cccc(c1)C[NH+]2C[C@H](C[C@H]2C(=O)NC[C@@H]3CCC[NH+]4[C@@H]3CCCC4)n5cc(nn5)C(=O)OC C12001658
CC(C)[NH+](C)C[C@H](CN1CC[NH+](CC1)Cc2nc(co2)C(=O)N3CCN(CC3)c4ccc(cc4)F)O C34677719
CCOC(=O)[C@@H]1C(=c2cc(ccc2=[NH+]1)OC)NC(=O)[C@@H](C)[NH+]3CCN(CC3)Cc4ccc5c(c4)OCO5 C38600335
CCn1c(c(c(n1)C)Br)C(=O)N2C[C@@H](C3(C2)CC[NH2+]CC3)C(=O)NCC[NH+]4CCCCC4 C39628121
C[C@H]1CCCC[NH+]1CCCNC(=O)[C@@H]2CN(CC23CC[NH2+]CC3)C(=O)c4cc(c(c(c4)Cl)OC)Cl C39628602
Cc1c2c(c(cnc2n(n1)C)C(=O)N3C[C@@H](C4(C3)CC[NH2+]CC4)C(=O)NCC(C)(C)C[NH+](C)C)Cl C39631063
C[NH+](C)[C@@H](CNC(=O)[C@H]1CN(CC12CC[NH2+]CC2)C(=O)c3ccc(cc3)Cl)c4ccc(cc4)OC C39663745
CCOc1ccccc1C(=O)N2C[C@H](C3(C2)CC[NH2+]CC3)C(=O)NC[C@H](c4ccc(cc4)OC)[NH+](C)C C39663798
C[NH+](C)[C@@H](CNC(=O)[C@@H]1CN(CC12CC[NH2+]CC2)C(=O)c3cccc(c3Cl)Cl)c4ccc(cc4)OC C39663799
C[NH+](C)[C@@H](CNC(=O)[C@H]1CN(CC12CC[NH2+]CC2)C(=O)c3csc(c3OC)Cl)c4ccc(cc4)OC C39663885
COc1ccc(cc1)[C@@H](CNC(=O)[C@@H]2CN(CC23CC[NH2+]CC3)C(=O)c4ccc(cc4)Cl)[NH+]5CCCC5 C39664050
COc1ccc(cc1)[C@H](CNC(=O)[C@@H]2CN(CC23CC[NH2+]CC3)C(=O)c4ccncc4)[NH+]5CCCC5 C39664144
COc1ccc(cc1)[C@@H](CNC(=O)[C@@H]2CN(CC23CC[NH2+]CC3)C(=O)[C@@H]4CCC=CC4)[NH+]5CCCC5 C39664163
Cc1c(c(on1)C)C(=O)N2C[C@@H](C3(C2)CC[NH2+]CC3)C(=O)NC[C@@H](c4ccc(cc4)OC)[NH+]5CCCC5 C39664179
Cc1ccn2cc([nH+]c2c1)CNC(=O)[C@@H]3CN(CC34CC[NH2+]CC4)C(=O)c5ccc(c(c5)Cl)Cl C39670000
Cc1ccn2cc([nH+]c2c1)CNC(=O)[C@H]3CN(CC34CC[NH2+]CC4)C(=O)c5ccc(c(c5)Cl)Cl C39670001
Cc1cccc2n1cc([nH+]2)CNC(=O)[C@H]3CN(CC34CC[NH2+]CC4)C(=O)c5c(noc5c6cc(on6)C)C C39670785
C[C@@H]1C(=c2cc(ccc2=[NH+]1)C#N)CCNC(=O)[C@H]3CN(CC34CC[NH2+]CC4)C(=O)c5ccccc5OC C39674650
C[C@H]1C(=c2cc(ccc2=[NH+]1)C#N)CCNC(=O)[C@@H]3CN(CC34CC[NH2+]CC4)C(=O)c5ccc(cc5F)F C39674657
C[C@@H]1C(=c2cc(ccc2=[NH+]1)C#N)CCNC(=O)[C@@H]3CN(CC34CC[NH2+]CC4)C(=O)c5cc(cc(c5)F)F C39674672
C[C@@H]1C(=c2cc(ccc2=[NH+]1)C#N)CCNC(=O)[C@@H]3CN(CC34CC[NH2+]CC4)C(=O)Cc5ccc(cc5)Cl C39674708
Cc1cc(ccc1F)C(=O)N2C[C@@H](C3(C2)CC[NH2+]CC3)C(=O)NCCC4=c5cc(ccc5=[NH+][C@@H]4C)C#N C39674740
C[C@H]1C(=c2cc(ccc2=[NH+]1)C#N)CCNC(=O)[C@H]3CN(CC34CC[NH2+]CC4)C(=O)C5CCN(CC5)C(=O)C C39674755
CCSc1c(cccn1)C(=O)N2C[C@@H](C3(C2)CC[NH2+]CC3)C(=O)NCCC4=c5cc(ccc5=[NH+][C@@H]4C)C#N C39674768
C[C@H]1C(=c2cc(ccc2=[NH+]1)C#N)CCNC(=O)[C@H]3CN(CC34CC[NH2+]CC4)C(=O)[C@@H]5COc6ccccc6O5 C39674811
C[C@@H]1C(=c2cc(ccc2=[NH+]1)C#N)CCNC(=O)[C@H]3CN(CC34CC[NH2+]CC4)C(=O)c5cc(ccc5OC)OC C39674818
C[C@@H]1C(=c2cc(ccc2=[NH+]1)C#N)CCNC(=O)[C@H]3CN(CC34CC[NH2+]CC4)C(=O)c5csc6c5cccc6 C39674822
CCOc1cccc(c1)C(=O)N2C[C@H](C3(C2)CC[NH2+]CC3)C(=O)NCCC4=c5cc(ccc5=[NH+][C@H]4C)C#N C39674843
C[C@H]1C(=c2cc(ccc2=[NH+]1)C#N)CCNC(=O)[C@H]3CN(CC34CC[NH2+]CC4)C(=O)c5ccc6ccccc6n5 C39674851
Cc1ccc(cc1)CC(=O)N2C[C@H](C3(C2)CC[NH2+]CC3)C(=O)NCCC4=c5cc(ccc5=[NH+][C@H]4C)C#N C39674859
C[NH+](C)[C@@H](CNC(=O)[C@H]1CN(CC12CC[NH2+]CC2)C(=O)[C@@H]3COc4ccccc4O3)c5ccccc5 C39675844
Cc1cc(no1)c2c(c(no2)C)C(=O)N3C[C@@H](C4(C3)CC[NH2+]CC4)C(=O)NCCN5CCC[NH+](CC5)C C39685629
c1cc[nH+]c(c1)N2CCC(CC2)NC(=O)[C@H]3CN(CC34CC[NH2+]CC4)C(=O)c5ccc(c(c5)Cl)Cl C39687331
CCSc1c(cccn1)C(=O)N2C[C@H](C3(C2)CC[NH2+]CC3)C(=O)NC4CCN(CC4)c5cccc[nH+]5 C39687449
Cc1ccc[nH+]c1N2CCC(CC2)NC(=O)[C@H]3CN(CC34CC[NH2+]CC4)C(=O)c5ccc(cc5)Cl C39687599
c1cc(cc(c1)Br)C(=O)N2C[C@H](C3(C2)CC[NH2+]CC3)C(=O)NCC4CC[NH+](CC4)C5CCCC5 C39689113
COc1ccc(c(c1)OC)C(=O)N2C[C@@H](C3(C2)CC[NH2+]CC3)C(=O)NCC4CC[NH+](CC4)C5CCCC5 C39689126
CC(=O)N1CCC(CC1)C(=O)N2C[C@@H](C3(C2)CC[NH2+]CC3)C(=O)NCC4CC[NH+](CC4)C5CCCC5 C39689178
Cc1c(c(no1)c2c(cccc2Cl)F)C(=O)N3C[C@H](C4(C3)CC[NH2+]CC4)C(=O)NC[C@@H]5CC[NH+](C5)C C39689667
CCn1c(c(c(n1)C)Br)C(=O)N2C[C@@H](C3(C2)CC[NH2+]CC3)C(=O)NC[C@H]4CC[NH+](C4)C C39689776
C[NH+]1CCN(CC1)c2ccc(cc2)CNC(=O)[C@@H]3CN(CC34CC[NH2+]CC4)C(=O)c5ccc(c(c5)OC)OC C39693884
C[NH+]1CCN(CC1)c2ccc(cc2)CNC(=O)[C@@H]3CN(CC34CC[NH2+]CC4)C(=O)c5ccc(cc5)Cl C39693898
CCc1ccc2=[NH+]C(=O)[C@@H](C=c2c1)[C@H]([C@@H]3N=NNN3C(C)(C)C)[NH+]4CCN(CC4)C(=O)c5ccco5 C39710386
CCc1ccc2=[NH+]C(=O)[C@H](C=c2c1)[C@H]([C@@H]3N=NNN3C(C)(C)C)[NH+]4CCN(CC4)C(=O)c5ccco5 C39710387
Cc1cccc2=C[C@@H](C(=O)[NH+]=c12)[C@@H](c3nnnn3CCOC)N4CC[NH+](CC4)[C@@H]5Nc6ccccc6S5 C39710790
CC(C)(C)N1[C@H](N=NN1)[C@@H]([C@@H]2C=c3cc(ccc3=[NH+]C2=O)OC)[NH+]4CCN(CC4)Cc5ccc6c(c5)OCO6 C39711344
CN1[C@H]2[C@@H](C(=O)N=C1[O-])N(C(=[NH+]2)N3CCN(CC3)c4ccccc4)CCSC5[NH+]=c6ccccc6=[NH+]5 C63437203
c1ccc2=[NH+]CC(=c2c1)CC(=O)N3CCN(CC3)C(=O)[C@@H]4N[C@H](NO4)c5ccc(cc5)[NH+]6CCCCC6 C64519984
Cc1cccc(c1)Nc2c(nc3c(n2)non3)Nc4ccccc4I C00714218
COc1ccc(c(c1)OC)[C@@H]2C3=C(C[C@@H](CC3=O)c4ccccc4Cl)Nc5ccccc5N2 C00719831
Cc1ccc(c(c1)S(=O)(=O)c2c3c(nc4ccccc4n3)n(c2N)Cc5ccc(cc5)Cl)C C02211012
c1ccc2c(c1)nc3c(c(n(c3n2)C4CCCCCC4)N)S(=O)(=O)c5cccc(c5)Cl C02346355
Cc1ccc(cc1)Cn2c(c(c3c2nc4ccccc4n3)S(=O)(=O)c5ccc(cc5)C)N C02427949
CC(C)(C)c1ccc(s1)[C@H]2C(=C(N(C3=C2C(=O)CCC3)c4c(c5c(s4)CCCCC5)C#N)N)C#N C02188873
c1ccc2cc(ccc2c1)C3=NN([C@](C3)(C(F)(F)F)O)c4nc(cs4)c5cccc(c5)O C08711420
Cc1c(sc2c1C(=O)N[C@H](N2)c3ccc(cc3)OC(=O)c4ccc(cc4Cl)Cl)C C08721970
C[C@H]1CCc2c(sc3c2c(=O)[nH]c(n3)SCC(=O)Nc4ccccc4Br)C1 C09041184
CCCn\1c2ccc(cc2s/c1=N\C(=O)c3cc(ccc3Cl)Cl)S(=O)(=O)N C09581379
CCn1c2ccccc2c3c1ccc(c3)[C@@H]4C5=C(C[C@@H]([C@@H](C5=O)C(=O)OC)C)Nc6ccccc6N4 C09762524
Cn1c(nnc1SCc2nc(c3c4c(sc3n2)CCCCC4)N)c5ccc(cc5)F C12723915
CCc1cccc(c1)n2c(c(c3c2nc4ccccc4n3)S(=O)(=O)c5ccc(cc5)C)N C02405659
CCc1ccc(cc1)n2c(c(c3c2nc4ccccc4n3)S(=O)(=O)c5ccc(c(c5)C)C)N C02406382
Cc1ccc(cc1)CSc2nc3c(nn2)-c4ccccc4N[C@@H](O3)c5cccc(c5Cl)O C15015987
Cc1cccc2c1[nH]c3c2nnc(n3)N/N=C/c4ccc(o4)c5ccc(cc5)Br C15016454
c1ccc(cc1)N2[C@H]3[C@H]([C@H](C(=C(O3)N)C#N)c4cc(ccc4Cl)Cl)C(=N2)C(F)(F)F C16488834
c1ccc(cc1)N2[C@H]3[C@H]([C@@H](C(=C(O3)N)C#N)c4ccc(cc4Cl)Cl)C(=N2)C(F)(F)F C16488884
Cc1cc(cc(c1NC(=O)N[C@]2(Oc3ccc(cc3O2)Cl)C(F)(F)F)C)Br C02725365
CC1=C([C@H](C2=C(N1)C[C@@H](CC2=O)c3ccccc3)c4ccc(cc4)Cl)C(=O)Nc5ccccn5 C08400053
Cc1cc(cc(c1)N2C(=O)C(=C3C[C@H](Sc4ccccc4N3)c5ccccc5)C(=O)NC2=O)C C20899176
Cc1cc(cc(c1)Nc2c(nc3n2cc(cc3)Cl)c4cc5cc(ccc5[nH]c4=O)OC)C C09210836
CC1(CC2=C([C@H](c3c(=O)[nH]c(nc3N2)SCC=C)c4ccc(c(c4)Cl)Cl)C(=O)C1)C C33810345
CC1(CC2=C([C@@H](Nc3c2c4ccccc4cc3)c5cc(c(cc5Cl)O)[N+](=O)[O-])C(=O)C1)C C36237483
CN(C)c1ccc(cc1)[C@@H]2CN[C@H](c3c2c4ccccc4[nH]3)c5ccc(c(c5)[N+](=O)[O-])Cl C23486446
Cc1ccc(cc1)c2c3c(c4n2-c5ccccc5N[C@H]4c6ccc(cc6O)C)n(c(=O)n(c3=O)C)C C08587535
Cc1c2cc(ccc2oc1C(=O)Oc3ccc4c(c3)OC(=C([C@H]4c5ccccc5F)C#N)N)Cl C38687975
c1ccc2c(c1)c(c(s2)C(=O)Oc3ccc4c(c3)OC(=C([C@@H]4c5ccco5)C#N)N)Cl C38688471
Cc1ccc2c(c1)c(c(o2)C(=O)Oc3ccc4c(c3)OC(=C([C@@H]4c5ccc(o5)C)C#N)N)C C38688703
Cc1ccc(cc1)S(=O)(=O)N/N=C/2\CC(CC3=C2[C@]4(C[C@@](C3)(CC(C4)(C)C)C)O)(C)C C00707817
c1ccc(cc1)C2=C[C@@H](N=N2)[C@H]3NN[C@@H](N3/N=C/c4c5ccccc5cc6c4cccc6)S C38984267
CCCC1=C2[C@@H](C(=C(O[C@H]2N=N1)N)C#N)c3ccc(o3)c4c(cc(cc4Cl)Cl)Cl C39000216
c1cc(cc(c1)Cl)/N=C/2\NC(=O)/C(=C/c3ccc(o3)S[C@@H]4N[C@@H]5C=CC=CC5=N4)/S2 C39239742
Cc1ccc(c(c1)NC2=NC(=O)/C(=C\c3ccc(o3)c4ccc(cc4)Br)/S2)O C39869640
c1cc(oc1)/C=C/2\CCc3c2nc4c(c3c5ccco5)c(c(s4)C(=O)c6cccs6)N C39984956
c1ccc(c(c1)C(=O)NN2C(=O)/C(=C/c3ccc(o3)c4ccc(cc4)Cl)/SC2=S)O C40004244
Cc1cc(c(c(c1)c2c3c([nH]n2)C(=O)N([C@@H]3c4ccc(cc4)Cl)Cc5ccc(cc5)F)O)C C39912469
Cc1ccc(cc1)CN2[C@@H](c3c(n[nH]c3C2=O)c4c(cc(cc4O)C)C)c5ccc(cc5)F C38704752
Cc1cc(c(c(c1)O)c2c3c([nH]n2)C(=O)N([C@H]3c4ccc(cc4)F)Cc5ccc(cc5)F)C C38704756
Cc1ccc(c(c1)c2csc(n2)c3c(n(nn3)c4ccc(cc4F)Br)N)C C49001861
c1cc(sc1)[C@@H]2C[C@@H](n3c(cc(n3)C(=O)Nc4ccc(cc4Cl)Cl)N2)C(F)(F)F C02228505
c1cc(sc1)c2cc(c3c(c(sc3n2)c4nnnn4c5ccc(cc5)F)N)C(F)(F)F C53994091
Cc1ccc(cc1)[C@H]2CC3=C([C@H](N=C(N3)Nc4nc5ccccc5o4)c6ccccc6)C(=O)C2 C01460150
Cc1ccc(cc1/N=C/2\NC(=O)/C(=C/c3cc(c(c(c3)Br)O)OC)/S2)Cl C59224270
Cc1c2ccccc2nc(n1)/N=C\3/N[C@H](C4=C(N3)c5ccccc5C4=O)c6ccc(cc6)Cl C59501056
Cc1cc(cc(c1)C/N=C/2\NC(=O)/C(=C/c3cc(cc(c3O)OC)Br)/S2)C C59533480
Cc1ccc(cc1)CN2[C@@H](C3=C(N=N[C@@H]3C2=O)c4cc(c(cc4O)C)Cl)c5cccc(c5)O C08845413
Cc1ccc(cc1)CN2[C@@H](C3=C(N=N[C@H]3C2=O)c4cc(c(cc4O)C)Cl)c5cccc(c5)O C08845413
Cc1ccc(cc1)SCC2=NN=C3[C@@H]2[C@@H](C(=C(O3)N)C#N)c4cccc(c4)Br C08836444
CCc1ccc(cc1)[C@H]2C3=C(CCCC3=O)Nc4n2ncc4C(=O)Nc5ccc(cc5)Cl C64874159
Cc1ccc2c(c1C)NC(=O)[C@]23[C@@H]4[C@@H]([C@@H]5[NH+]3CCC5)C(=O)N(C4=O)c6ccc(cc6)[N+](=O)[O-] C09109570
Cc1c2ccc(cc2nc(n1)N3CCC(CC3)[NH2+][C@@H]4CCOC(C4)(C)C)S(=O)(=O)C C11840094
Cc1cc(c2c(c1)cc(c(=O)[nH]2)[C@@H](c3nnnn3C4CCCCC4)[NH+]5CCC(CC5)C)C C06300685
C[C@@H]1CCC=C2[C@@]1([C@@H]([C@H]3[C@@H](C2)OC(=O)[C@H]3C[NH+]4CCN(CC4)c5ccc(cc5)F)O)C C02119360
Cc1c(sc2c1c(nc(n2)C[NH+]3CCCC3)N4CCC(=CC4)c5c[nH]c6c5cccn6)C C12514764
Cc1ccc(c2c1cc(c(=O)[nH]2)[C@H](c3nnnn3C(C)(C)C)[NH+]4CCc5ccccc5C4)C C06405504
c1ccc2c(c1)[C@]3([C@H]4[C@H]([C@H]5[NH+]3CCC5)C(=O)N(C4=O)c6cc(ccc6Cl)Cl)C(=O)N2 C15998844
Cc1cccc2c1NC(=O)[C@@]23[C@H]4[C@@H]([C@H]5[NH+]3CCC5)C(=O)N(C4=O)c6cccc(c6C)[N+](=O)[O-] C02452727
Cc1cc(c2c(c1)[C@@]3([C@H]4[C@@H]([C@@H]5[NH+]3CCC5)C(=O)N(C4=O)c6ccc(cc6Cl)[N+](=O)[O-])C(=O)N2)C C09286744
Cc1cc(c2c(c1)[C@]3([C@H]4[C@@H]([C@@H]5[NH+]3CCC5)C(=O)N(C4=O)c6ccc(cc6Cl)[N+](=O)[O-])C(=O)N2)C C09286747
Cc1ccc2c(c1)[C@]3([C@H]4[C@@H]([C@@H]5[NH+]3CCC5)C(=O)N(C4=O)c6ccc(cc6C)[N+](=O)[O-])C(=O)N2 C09329177
CCc1cccc2c1NC(=O)[C@]23[C@H]4[C@@H]([C@@H]5[NH+]3CCC5)C(=O)N(C4=O)c6cccc(c6C)[N+](=O)[O-] C09332299
C[NH+]1CCN(CC1)N2CNC3=N[C@H](n4c5ccccc5nc4N3C2)c6ccc(cc6)N(C)C C19172412
Cc1c(cn(n1)C)C[NH+]2CCC3(CC2)C[C@]4(CO3)c5cccn5-c6ccc(cc6N4)Cl C19583781
Cc1cc(c2cc(c(=O)[nH]c2c1)[C@@H](c3nnnn3C4CCCCC4)N5CC[NH+]6CCC[C@@H]6C5)C C20083552
c1nc2c(c3c(s2)C[C@H](CC3)N4CCC(CC4)[NH+]5CCC(CC5)O)c(=O)n1CC6CCCCC6 C20109579
Cc1cccn2c1[nH+]c3c(c2=O)C[C@]4([C@@H]5N3CCCCC5)C(=O)NC(=O)N(C4=O)CC(C)C C17015400
c1cc(c(cc1N2C(=O)[C@@H]3[C@H]4CCC[NH+]4[C@]5([C@@H]3C2=O)c6cc(ccc6NC5=O)Cl)Cl)F C15999138
c1cc(ccc1[C@H](Cn2cnc3c4c(sc3c2=O)SCC(=O)N4)[NH+]5CCCCC5)Cl C32624532
c1cc(sc1)/C=C/2\CCC[C@H]3C2=NN([C@@H]3c4cccs4)C(=O)C[NH+]5CCNC(=O)C5 C35414101
c1cc(sc1)[C@@H](Cn2cnc3c4c(sc3c2=O)SCC(=O)N4)[NH+]5CCCCC5 C35671613
Cc1cc(c2c(c1)[C@]3([C@@H]4[C@@H]([C@@H]5[NH+]3CCC5)C(=O)N(C4=O)c6ccc(cc6)[N+](=O)[O-])C(=O)N2)C C35843250
c1cc(ccc1C2(CC[NH+](CC2)[C@H]3CC(=O)N(C3=O)c4ccc(cc4)Cl)O)Br C12465320
C[NH+]1CCN(CC1)[C@@H](c2ccccc2Cl)c3c(n4c(s3)nc(n4)c5ccco5)O C22795468
CN1[C@@H](Nc2ccc(cc2C1=O)I)/C=C/C3=c4cc(ccc4=[NH+]C3)OC C38688917
Cc1ccc(c2=[NH+]C(=O)[C@@H](C=c12)[C@@H]([C@@H]3NN=NN3C(C)(C)C)N4CCc5ccccc5C4)C C39699311
c1ccc2c(c1)nc(s2)[C@@H]3CCC[NH+]3CC(=O)/[NH+]=C/4\C=C5C(=NC(=N5)[O-])C=C4Br C39726919
c1cc2c(cc1[C@@H]3CCC[NH+]3CC(=O)/[NH+]=C/4\C=C5C(=NC(=N5)[O-])C=C4Br)OCCO2 C39729693
C[C@]12CC[C@](C1(C)C)(c3c2nc4cc(c(cc4n3)Cl)Cl)C(=O)NN5CC[NH+](CC5)C C33775199
CCc1cccc2c1NC(=O)[C@]23[C@@H]4[C@H]([C@@H]5[NH+]3CCC5)C(=O)N(C4=O)c6cccc(c6C)Cl C35851631
Cc1ccc(c(c1)C)N2C(=O)[C@H]3[C@H]4CCC[NH+]4[C@@]5([C@H]3C2=O)c6cc(cc(c6NC5=O)C)Cl C02198321
C[C@@]12CCC[C@@]3([C@@H]1C[C@H]4[C@@H](C2)OC(=O)[C@@H]4C[NH+]5CCC(CC5)(Cc6ccccc6)O)CO3 C43746529
c1ccc2c(c1)CN(CC3(O2)CCN(CC3)CC4=c5ccncc5=[NH+]C4)Cc6ccc(cc6)O C52565826
c1c(cc(c(c1Br)n2c(nnn2)C[NH2+]C3CC3)Br)Br C54744524
c1ccc2c(c1)[nH+]c3n2[C@@H](C4=C(N3)C[C@@H](CC4=O)c5ccc(cc5)Cl)c6cccnc6 C09242711
C[NH+]1CCN(CC1)S(=O)(=O)c2ccc(nc2)N3CCc4c(c5cc(ccc5[nH]4)Cl)C3 C59392993
COc1ccc(cc1)[C@H]2C3=C(c4ccccc4O[C@@H]3c5ccccc5F)N=C6N2NN=[NH+]6 C10336690
c1ccc(c(c1)[C@H]2C3=C(c4cc(ccc4O2)Cl)N=C5[NH+]=NNN5[C@@H]3c6cccnc6)F C10337095
Cc1cc(c(c2c1C(=O)/C(=C/c3cc(cc4c3OCOC4)Cl)/O2)C[NH+]5CCC(CC5)C)O C41512887
Cc1ccc(o1)/C=C\2/C(=O)c3ccc(c(c3O2)C[NH+]4C[C@H]5C[C@@H](C4)c6cccc(=O)n6C5)O C41584780
CN1[C@@H]2[C@@H](C(=NC1=O)[O-])N(C(=N2)SC3[NH+]=c4ccccc4=[NH+]3)Cc5ccc(cc5)Cl C63211909
C[C@@]12[C@@H]3C(=c4ccccc4=[NH+]3)[C@H](CN1C(=O)CN(C2=O)CCO)c5ccc(cc5)Br C63374994
Cc1cc2=[NH+]C(=O)C(=O)[NH+]=c2cc1S(=O)(=O)[N-]c3ccc(c(c3)C(F)(F)F)Cl C20557942
c1ccc(cc1)[C@@H]2N=[NH+]C(=S)N2/N=C/c3cc(cc(c3O)Br)Br C38937080
c1ccc2=[NH+]CC(=c2c1)[C@H]3NN(C(=S)N3c4ccc(cc4)Cl)CN5CCOCC5 C63778283
CN1c2ccccc2[C@]3(C1=O)[NH+]=c4ccccc4=C(N3C[C@@H](c5cccs5)N(C)C)O C36358063
CN1c2ccccc2N[C@H]1[C@@H]3[C@@H]4C(=c5ccccc5=[NH+]4)CCN3Cc6cnc(nc6)SC C64131737
C[C@H]1c2c(cc(nc2N(N1)C)c3ccccc3)C(=O)N4CCC(=CC4)C5=c6ccccc6=[NH+]C5 C64202854
Cc1ccc(cc1)N2C(=O)C=C[C@@H](N2)N3CCCN(CC3)C(=O)[C@@H]4C=c5ccccc5=[NH+]4 C64502917
Cc1ccc(cc1C)N2C(=O)C=C[C@@H](N2)N3CCN(CC3)C(=O)[C@@H]4C=c5cc(ccc5=[NH+]4)Cl C64502958
COc1cc2c(cc1OC)ncnc2Nc3cc(c(c(c3)Br)O)Br C01488513
CC1(CC2=C([C@H](Nc3c2c4ccccc4cc3)c5cc(c(cc5[N+](=O)[O-])O)OC)C(=O)C1)C C00851455
CCOc1cc(cc(c1O)Br)/C=C/2\C(=O)NC(=S)N(C2=O)c3cccc(c3C)C C00664766
Cc1cc(c2cc(c(nc2c1)Cl)[C@@H]3c4c(nn(c4OC(=C3C#N)N)c5ccccc5)C)C C00786857
Cc1c2c(n(n1)c3ccccc3)OC(=C([C@@]24c5ccccc5N(C4=O)Cc6ccc(cc6)F)C#N)N C02429253
Cc1ccc(cc1)[C@@H]2[C@@H](Sc3nnc(n3N2)C)C(=O)Nc4cc(ccc4Cl)C(F)(F)F C09237408
CCOc1cc(cc(c1O)Br)/C=C\2/C(=O)NC(=S)N(C2=O)c3ccc(cc3)Cl C01198585
COc1cc(cc(c1O)Br)/C=N/N=C/2\c3cc(cc(c3NC2=O)Cl)Cl C03315777
c1ccc(cc1)NC(=O)N2CCC[C@H](C2)C(=O)Nc3ccc(cc3)c4cn5ccsc5n4 C09200981
c1ccc(c(c1)C(F)(F)F)N2C3=C([C@@H](C(=C2N)C#N)c4ccc(s4)[N+](=O)[O-])C(=O)CCC3 C12375404
Cc1c2c(n(n1)c3ccccc3)OC(=C([C@@H]2c4cc5cc(ccc5nc4Cl)OC)C#N)N C00925159
CS(=O)(=O)N1CCCc2c1ccc(c2)C(=O)NNC(=O)c3cc4c(s3)CCCCCC4 C12698317
CCc1ccc(s1)[C@H]2C(=C(N(C3=C2C(=O)CC(C3)(C)C)c4cc(ccc4C)[N+](=O)[O-])N)C#N C02518444
CC[C@@H](C)c1ccc(cc1)N2C(=O)/C(=C\c3ccc(c(c3)Br)O)/C(=O)NC2=O C09427541
CCOc1cc(cc(c1O)Br)/C=C/2\C(=O)NC(=O)N(C2=O)c3cc(ccc3C)C C15836783
Cc1ccc(cc1NC(=O)c2cn(c3c2[nH]c(=O)n(c3=O)c4ccc(cc4)Cl)C)Cl C16837831
CC(C)(C)OC(=O)N1CC=C2[C@H](C1)[C@@H](C(=C(C2(C#N)C#N)N)C#N)c3ccc(s3)Cl C20026761
Cc1ccc(cc1)CN2c3ccccc3C4=C(S2(=O)=O)[C@@H](C(=C(O4)N)C#N)c5ccccc5F C20558580
Cc1cc(c(c(c1C)S(=O)(=O)N2CCN(CC2)Cc3nc(c4c(c(sc4n3)C)C)N)C)C C12567754
CCOc1cc(ccc1O)[C@H]2c3c(noc3NC4=C2C(=O)C[C@@H](C4)c5ccc(cc5)Cl)C C28052267
CNC(=O)c1cc(cc(c1NC(=O)c2cc(nn2c3c(cccn3)Cl)F)Cl)Cl C29058783
CN(C)c1ccc(cc1)/C=C\2/C(=O)N([C@@]3(S2)c4ccccc4NC3=O)c5ccc(cc5)O C32598058
Cc1ccc(cc1)NC(=O)c2nnc(s2)[C@@H]3CCCN(C3)C(=O)Nc4ccc(cc4Cl)C C33113297
Cc1ccc(c(c1)C)NC(=O)N2CCC(CC2)c3nnc(s3)C(=O)Nc4ccccc4F C33114131
Cc1ccc(cc1N2CCN(CC2)c3ncc(c(n3)N)S(=O)(=O)c4ccccc4)Cl C33301816
c1cc(ccc1[C@@H]2[C@@H]3CC=C[C@@H]3c4cc(cc5c4N2C[C@@H]6[C@@H]5C=CC6)S(=O)(=O)N)[N+](=O)[O-] C35337451
Cn1c(c2c(nc(nc2n1)N3CCN(CC3)Cc4ccc(cc4)Cl)c5ccc(cc5)F)N C35930201
Cn1c(=O)c2ccccc2c(n1)C(=O)N/N=C/c3cc(cc(c3O)Br)Br C36289816
CCNc1nc2c3c(c4c(cc(nc4s3)C(F)F)c5cn(nc5C)C)[nH]c(=O)c2s1 C36612852
CCSc1nc2c(nn1)-c3ccccc3N[C@@]4(O2)c5cc(ccc5NC4=O)Br C00993569
Cc1c2c(n(n1)c3ccccc3)OC(=C([C@@]24c5cccc6c5N(C4=O)C(C[C@H]6C)(C)C)C#N)N C02199277
c1ccc2c(c1)OC[C@@H](O2)C(=O)Oc3ccc4c(c3)OC(=C([C@@H]4c5cccc(c5)Cl)C#N)N C38687681
c1ccc2c(c1)OC[C@@H](O2)C(=O)Oc3ccc4c(c3)OC(=C([C@H]4c5ccc(cc5)Cl)C#N)N C38687761
Cc1c2cc(ccc2oc1C(=O)Oc3ccc4c(c3)OC(=C([C@H]4c5cccs5)C#N)N)F C38688425
c1cc(ccc1C2=NN=C[C@@H]2[C@@H]3[C@@H]4C(=NN=C4OC(=C3C#N)N)c5ccc(cc5)Br)F C39210896
CC1(CC2=C([C@H](C(=C(N2c3nnc(s3)SC)N)C#N)c4c(cccc4Cl)F)C(=O)C1)C C39426043
C[C@@H](C1=NC(=O)C2=C(CSC2=N1)c3cccs3)Sc4nc(c5ccsc5n4)N C39444648
CS[C@@H]1CC(=O)c2c(c3c(cc4c(n3)cccc4O)c(=O)n2I)N1 C39453220
CSn1c2c(c3c(c1=O)cc4c(n3)cccc4O)N[C@@H](CC2=O)I C39454284
c1cc(ccc1N2CCN(CC2)c3c(c(ncn3)Oc4ccc(cc4)Br)N)F C40799738
C[C@]12CC[C@H](C[C@H]1CC[C@H]3[C@@H]2CC[C@]4([C@@]3(C[C@@H]([C@@H]4c5ccc(=O)oc5)C(=O)OC)O)C)O C44530337
Cc1c(sc(n1)C)c2nnc(o2)SCc3nc(c4c5c(sc4n3)C[C@H](CC5)C)N C45936509
Cc1ccc(s1)[C@@H]2c3c([nH]n(c3=O)c4ccccc4)NC5=C2C(=O)C[C@@H](C5)c6ccco6 C18200818
Cc1cc2c(c(c1)Cl)NC(=O)[C@]23[C@H]4[C@@H]([C@@H](N3)CCSC)C(=O)N(C4=O)C5CCCCCC5 C16020424
c1ccc2c(c1)cccc2N3C(=O)/C(=C\Nc4c(c5c(s4)CCCC5)C#N)/C(=O)NC3=O C16544885
[H]\N=C\1/C(=C\c2cc(c(c(c2)Cl)O)Cl)/C(=O)N=C3N1N=C(S3)C45CC6CC(C4)CC(C6)C5 C12467802
C[C@@H]1CC2(CCCCC2)N3c4c1cccc4[C@]5(C3=O)c6c(c7ccccc7oc6=O)OC(=C5C#N)N C22716126
CSc1[nH]c(=O)c2c(n1)O[C@@H]3C(=C[C@@H]2c4ccc(cc4)Br)C(=O)NC(=N3)SC C59406634
c1cc(cc(c1)C(F)(F)F)c2ccc(o2)[C@@H]3[C@H]4C(=NC(=O)NC4=O)NC5=C3C(=O)CCC5 C63221988
CC1(CC2=C([C@@H]([C@@H]3C(=NC(=O)NC3=O)N2)c4ccc(o4)c5cccc(c5)C(F)(F)F)C(=O)C1)C C63221990
CCOc1ccc2c(c1)cc(c(=O)[nH]2)[C@@H](c3nnnn3Cc4ccc(cc4)OC)[NH+]5CCc6ccccc6C5 C06196876
CCOc1ccc2c(c1)cc(c(=O)[nH]2)[C@H](c3nnnn3Cc4ccc(cc4)OC)[NH+]5CCc6ccccc6C5 C06197027
CCc1ccc2c(c1)cc(c(=O)[nH]2)[C@@H](c3nnnn3C[C@H]4CCCO4)[NH+]5CCN(CC5)c6ccccc6OC C06135247
Cn1c(cc(n1)c2ccc(c(c2)OC)OC)[C@H]3C[NH+]4CC[C@H]3C[C@@H]4CNS(=O)(=O)c5ccc(cc5)Cl C08635512
CC[NH+]1CCC[C@@H]1CNC(=O)c2cnn(c2C3CCN(CC3)C(=O)OC(C)(C)C)c4ccccc4Cl C09227758
CC[NH+]1CCc2c(sc(c2C(=O)OCC)NC(=O)c3ccc(cc3)S(=O)(=O)N4CCC[C@H](C4)C)C1 C11726314
CCC[NH+]1CCc2c(sc(c2C(=O)OC)NC(=O)c3ccc(cc3)S(=O)(=O)N4CCC(CC4)C)C1 C11726318
CCOC(=O)N1CC[NH+](CC1)Cc2ccc(cc2)OC[C@@H]3CCCN(C3)C(=O)c4ccc5c(c4)c(c([nH]5)C)C C11841107
c1ccc2c(c1)OC[C@@H](O2)COC[C@@H](C[NH+]3CCC(CC3)CN4C(=O)c5cccc6c5c(ccc6)C4=O)O C12170624
Cc1cc(c2cc(c(=O)[nH]c2c1)[C@H](c3nnnn3CCOC)[NH+]4CCN(CC4)c5ccc(cc5)[N+](=O)[O-])C C06193779
Cc1cc2cc(c(=O)[nH]c2cc1C)[C@@H](c3nnnn3CCOC)[NH+]4CCN(CC4)c5ccc(cc5)[N+](=O)[O-] C06194830
Cc1ccc2cc(c(=O)[nH]c2c1C)[C@@H](c3nnnn3CCOC)[NH+]4CCN(CC4)c5ccc(cc5)[N+](=O)[O-] C06441875
Cc1ccc2cc(c(=O)[nH]c2c1C)[C@H](c3nnnn3CCOC)[NH+]4CCN(CC4)c5ccc(cc5)[N+](=O)[O-] C06441979
Cc1cc(c2c(c1)cc(c(=O)[nH]2)[C@@H](c3nnnn3C(C)(C)C)[NH+](Cc4ccccc4Cl)Cc5ccco5)C C06300602
CC(C)(C)n1c(nnn1)[C@@H](c2cc3cc(c(cc3[nH]c2=O)OC)OC)N4CC[NH+](CC4)Cc5ccncc5 C19367188
CCC(C)(C)n1c(nnn1)[C@H](c2cc3cc(c(cc3[nH]c2=O)OC)OC)N4CC[NH+](CC4)C5CCCCC5 C20080639
CCC[NH+]1CCN(CC1)[C@H](c2cc3cc4c(cc3[nH]c2=O)OCO4)c5nnnn5Cc6ccc(cc6)OC C20080947
CCC[NH+]1CCN(CC1)[C@@H](c2cc3cc4c(cc3[nH]c2=O)OCO4)c5nnnn5Cc6ccc(cc6)OC C20080950
Cc1c(c(n(n1)c2ccccc2)n3cccc3)C(=O)N4CCC(CC4)C(=O)NCCC[NH+]5C[C@@H](C[C@H](C5)C)C C20388328
C1CC[NH+](CC1)C2CCN(CC2)CCCNC(=O)[C@@H]3CCCN(C3)S(=O)(=O)N4CCC5(CC4)OCCO5 C20533037
Cc1ccc(cc1)S(=O)(=O)N(CC(=O)NCc2ccc(cc2)n3cc[nH+]c3C)c4ccc(cc4C)Cl C22431798
Cc1ccc(cc1)c2ccc(=O)n(n2)CC[NH+]3CCN(CC3)S(=O)(=O)c4ccc(cc4)NC(=O)C(C)C C23244870
C[NH+](C)[C@@H](CNC(=O)[C@@H]1Cc2ccccc2CN1S(=O)(=O)c3ccc(cc3)Cl)c4ccc(cc4)OC C32960889
c1cc(ccc1CSc2nc(cc(n2)Cl)N3CCC4(CC3)OCCO4)C(=O)NCC[NH+]5CCCCC5 C00738105
CCN(CC)C(=O)C[NH+]1CCN(CC1)c2nc3c(c(c(s3)C)C)c(=O)n2CC(=O)Nc4ccc(cc4)C C34748676
CCN(CC)C(=O)C[NH+]1CCN(CC1)c2nc3c(c(c(s3)C)C)c(=O)n2CC(=O)NC4CCCCC4 C34748678
CCc1c(sc2c1c(=O)n(c(n2)N3CC[NH+](CC3)CC(=O)Nc4ccccc4OC)CC(=O)N(C)C)C C34749472
Cc1c(sc2c1c(nc(n2)SCC(=O)Nc3ccc(cc3)OC)N4CC[NH+](CC4)CC(=O)N(C)C)C C34760421
CC[NH+](CC)CCN1[C@@H](c2c(=O)c3cc(ccc3oc2C1=O)Br)c4ccc(c(c4)OCC)O C35486230
CCN1C(=C([C@H](NC1=O)c2cccc(c2)Cl)C(=O)OCC)C[NH+]3CCCN(CC3)C(=O)C4CCCC4 C35642182
CCN1C(=C([C@H](NC1=O)c2ccc(cc2)C)C(=O)OCC)C[NH+]3CCCN(CC3)C(=O)c4ccc(cc4)C C35664195
CCN1C(=C([C@@H](NC1=O)c2ccsc2)C(=O)OCC)C[NH+]3CCCN(CC3)C(=O)c4cccc(c4)F C35664411
Cc1cc(nn1c2ccc(cc2)C(C)C)c3c(nc4n(c3=O)c(cs4)CC(=O)NCC[NH+]5CCCCC5)C C35911932
CCOC(=O)C1=C(N(C(=O)N[C@@H]1c2ccccc2F)C)C[NH+]3CCCN(CC3)C(=O)c4ccc(cc4)OC C35991972
CCOC(=O)C1=C(N(C(=O)N[C@@H]1c2ccc(cc2)OC)C)C[NH+]3CCCN(CC3)C(=O)c4ccccc4F C36003238
CCN1C(=C([C@@H](NC1=O)c2ccc(cc2C)C)C(=O)OCC)C[NH+]3CCCN(CC3)C(=O)c4ccc(cc4)F C36005343
CCN1C(=C([C@H](NC1=O)c2ccccc2C)C(=O)OCC)C[NH+]3CCCN(CC3)C(=O)c4ccc(cc4)F C36013837
Cc1ccccc1n2c3c(c(n2)C(C)(C)C)[C@@H](SCC(=O)N3CC(=O)NCC[NH+](C)C)c4ccsc4 C37264026
CN(C)S(=O)(=O)c1ccc(cc1)C(=O)NCC[NH+]2CCN(CC2)c3nc4ccc(cc4s3)[N+](=O)[O-] C38778013
CC(C)(C)NC(=O)CN([C@H]1C[C@@H]2CC(=CC=C2N(C1)Cc3c[nH+]cn3C)C#N)S(=O)(=O)c4ccccn4 C40848361
Cc1c(nc(o1)c2ccc(cc2)OC(C)C)C[NH+]3CCC(CC3)C(=O)NCc4ccc(cc4)Br C40985172
C[C@@H]1CCC[NH+](C1)Cc2ccc(cc2)CNS(=O)(=O)c3ccc(c(c3)C(=O)N4CCCCC4)SC C44879393
Cc1ccccc1OCCOc2c(cc(cc2Cl)/C=C\3/C(=[NH2+])N4C(=NC3=O)SN=C4SC)OC C20114542
CC(C)CSC1=NSC2=NC(=O)/C(=C\c3cc(c(c(c3)Cl)OC(=O)c4ccco4)OC)/C(=[NH2+])N21 C20154868
Cc1ccccc1OCCOc2ccc(cc2OC)/C=C\3/C(=[NH2+])N4C(=NC3=O)SN=C4S(=O)(=O)C C20205650
C[C@]12C[C@H](CC(C1)(C)C)[NH+](C2)CN3c4ccccc4/C(=N/NC(=O)CO/N=C/c5ccc(cc5)OC)/C3=O C20568370
CCn1cc(c2c1ccc(c2)OC)/C=C\3/C(=O)c4c(cc(c(c4O3)C[NH+]5CCC[C@@H](C5)C(=O)OCC)O)C C41586425
COc1ccc(cc1)C2=C3[C@@H](N(C(=O)[C@H]3N=N2)CCC4=c5cc(ccc5=[NH+]C4)OC)c6ccc(c(c6)OC)O C63314203
C[C@@H](C(=O)NCCc1ccc(c(c1)OC)OC)N2C(=O)[C@@]3([C@@H]4C(=c5cc(ccc5=[NH+]4)OC)CCN3C2=O)C C63363045
c1ccc2=[NH+]CC(=c2c1)CCNC(=O)CC[C@@H]3N=N[C@@H]4N3c5ccccc5C(=O)N4Cc6ccc(cc6)Cl C63712197
CC(C)[C@H](c1nnnn1Cc2ccc(cc2)F)[NH+](CCO)Cc3cc4cc5c(cc4[nH]c3=O)OCCO5 C01334463
C[C@@H]1c2c(sc(n2)NCCc3ccccn3)C[C@]4([C@H]1[C@H]([C@@H](CC4)[C@H](C)C(=O)NCC[NH+]5CCOCC5)O)C C04147167
C[C@@H]1c2c(sc(n2)NCCc3ccccn3)C[C@]4([C@H]1[C@H]([C@H](CC4)[C@H](C)C(=O)NCC[NH+]5CCOCC5)O)C C04147173
CC[NH+](CC)CCCNC(=S)N(CCc1cccc(c1)C)Cc2cc3cc4c(cc3[nH]c2=O)OCCO4 C06193109
Cn1c(cc(n1)c2ccc(cc2)N(C)C)[C@H]3C[NH+]4CC[C@H]3C[C@@H]4CNC(=S)Nc5cccc(c5)C(=O)OC C08635359
Cn1c(cc(n1)c2ccc(cc2)OC)[C@H]3C[NH+]4CC[C@H]3C[C@@H]4CNC(=S)Nc5cccc(c5)C(=O)OC C08635385
CC[NH+]1CCc2c(sc(c2C(=O)NC(=O)OC)NC(=O)c3ccc(cc3)S(=O)(=O)N(CC)CC)C1 C08920512
COc1ccc(cc1OC[C@H]2CCCN(C2)C(=O)/C=C/c3ccccc3Cl)C[NH+]4CCC(CC4)C(=O)N C12163665
COC(=O)c1cn(nn1)[C@@H]2C[C@H]([NH+](C2)Cc3cccc(c3)Cl)C(=O)NCCc4c[nH]c5c4cccc5 C12245315
COc1cc(ccc1O)[C@@H]2/C(=C(/c3ccc(cc3)OCC=C)\O)/C(=O)C(=O)N2CCC[NH+]4CCOCC4 C09357067
CC(C)[NH+]1CCC(CC1)Nc2cc3c(c(n(c3nc2)CCc4c[nH]c5c4cccc5)C(=O)OC)NC(=O)C C14746882
CC[NH+](CC)CCN1[C@@H](/C(=C(/c2c(c([nH]c2C)C(=O)OC)C)\O)/C(=O)C1=O)c3ccc(cc3)C(C)(C)C C08837918
CCOc1cc(ccc1O)[C@H]2C(=C(C(=O)N2CCC[NH+](C)C)O)C(=O)c3ccc(c(c3)C)OCC(C)C C09379825
CCOC(=O)c1c(c(sc1NC(=O)C[NH+]2CCN(CC2)S(=O)(=O)c3ccc(cc3)F)C(=O)N)C C20168043
C[C@H]1c2cc(c(cc2CC[NH+]1Cc3cc(ccc3OC)/C=N/NC(=O)c4cc([nH]n4)C(C)(C)C)OC)OC C02946107
COc1cc(cc(c1OC[C@@H](c2ccc3c(c2)OCCO3)O)Br)C[NH2+]Cc4cccs4 C20877156
CCOC(=O)c1c(c(sc1NC(=O)C[NH+]2CCN(CC2)S(=O)(=O)c3ccc(cc3)C)C(=O)N)C C22833111
Cc1ccc(cc1)N2CC[NH+](CC2)Cc3cc(cc(c3O)OC)C4C(=C(NC(=C4C(=O)OC)C)C)C(=O)OC C28617327
CCOC(=O)C1=C(N(C(=O)N[C@@H]1c2ccc(cc2)F)CC=C)C[NH+]3CCCN(CC3)C(=O)NC(C)(C)C C35664794
COc1ccc(c(c1)C[NH+](CCc2c[nH]c3c2cccc3)Cc4nc(co4)C(=O)NCc5ccncc5)OC C35705001
COc1ccc(cc1OC)c2csc3c2c(=O)[nH]c(n3)C[NH+](CCN4CCOCC4)C[C@H](CCC=C)O C35747276
CC[NH+](CC)CCC[C@@H](C)NC(=O)Cc1csc(n1)NC(=O)CN(CC(C)C)C(=O)C2CCCCC2 C35809226
Cc1ccc(cc1)C(=O)N(CCOC)CC(=O)Nc2nc(cs2)CC(=O)NCCC[NH+]3CCCC[C@H]3C C35815546
CC[C@H](C[NH+](CCCOC)CC(=O)N(CCc1c[nH]c2c1cccc2)Cc3ccc(cc3)C(C)(C)C)O C35842609
Cc1c(c(sc1C(=O)N)NC(=O)CN2CC[NH+](CC2)Cc3ccc(c(c3)Cl)Cl)C(=O)OC(C)C C20294944
CCOC(=O)c1c(c(sc1NC(=O)CN2CC[NH+](CC2)Cc3ccc(c(c3)Cl)Cl)C(=O)N)C C20168026
CC(C)C[C@H](C(=O)NCC[NH+](C)C)N1CC2=C(C1=O)[C@H](NC(=O)N2CC=C)c3ccccc3C(F)(F)F C35971691
CCNC(=O)N1CCC[NH+](CC1)CC2=C([C@H](NC(=O)N2CC)c3ccccc3C(F)(F)F)C(=O)OCC C36005528
CCN1C(=C([C@@H](NC1=O)c2ccccc2OC)C(=O)OCC)C[NH+]3CCCN(CC3)C(=O)NC(C)(C)C C36017180
CCOC(=O)c1c(c2c(=O)[nH]c(nc2s1)C[NH+](Cc3ccccc3)C[C@H](COc4ccccc4)O)C C36207205
CCc1c2c(=O)[nH]c(nc2sc1C(=O)OC)C[NH+](CCOC)C[C@H](COc3ccc(cc3)Cl)O C36207293
CC(C)C[NH+](CCCNC(=O)c1cc(=O)[nH]c2c1cc(cc2)S(=O)(=O)N3CCCCCC3)CC(C)C C08583289
Cc1ccccc1c2nc(on2)C[NH+]3CCC[C@H](C3)C(=O)Nc4cc(ccc4OC)S(=O)(=O)NC(C)C C38887349
COc1ccc(cc1)c2nc(on2)C[NH+]3CCC[C@@H](C3)C(=O)Nc4ccccc4C(=O)NC[C@@H]5CCCO5 C38892626
COc1ccc(cc1)c2nc(on2)C[NH+]3CCC[C@H](C3)C(=O)Nc4ccccc4C(=O)NC[C@@H]5CCCO5 C38892627
CC(=O)Nc1ccc(c(c1)NC(=O)C[NH+]2CCCC[C@H]2C(=O)OCCc3ccc(c(c3)OC)OC)OC C39302467
CCOC(=O)[C@@H]1[C@@H]([C@@H]([C@@H](S1)NC(=O)CS[C@@H]2N/C(=[NH+]\N=C\c3ccc(cc3)Cl)/N=N2)C#N)C C39404342
CCOC(=O)[C@H]1[C@@H]([C@@H]([C@@H](S1)NC(=O)CS[C@@H]2N/C(=[NH+]\N=C\c3ccc(cc3)Cl)/N=N2)C#N)C C39404343
COc1ccc(c(c1)OC)C(=O)N2C[C@H](C3(C2)CC[NH2+]CC3)C(=O)NCc4c(cc(cc4OC)OC)OC C39639078
C[C@@H](CNC(=O)[C@@H]1CN(CC12CC[NH2+]CC2)C(=O)c3ccccc3OC(=O)C)Oc4ccc(cc4)OC C39665540
C[C@@H](CNC(=O)[C@H]1CN(CC12CC[NH2+]CC2)C(=O)c3ccc(cc3OC)OC)Oc4ccc(cc4)OC C39665629
Cc1c(cccc1OC(=O)C)C(=O)N2C[C@@H](C3(C2)CC[NH2+]CC3)C(=O)NC[C@@H](C)Oc4ccc(cc4)OC C39665732
COc1ccc(cc1OC)[C@@H]2NN[C@@H](N2c3ccccc3)SCC(=O)N/N=C/C4=c5ccccc5=[NH+]C4 C39923395
COc1ccc(cc1OC)[C@H]2NN[C@@H](N2c3ccccc3)SCC(=O)N/N=C/C4=c5ccccc5=[NH+]C4 C39923396
Cn1c(cc(n1)c2ccc(cc2)OC)[C@H]3C[NH+]4CC[C@@H]3C[C@@H]4CNC(=S)Nc5cccc(c5)C(=O)OC C43525596
CCCCN1C(=O)c2cc(nn2C[C@]1(C)C(=O)NC3CCCC3)C(=O)NCCCN4CC[NH+](CC4)CC C22937080
Cc1cc(nc(n1)/N=C(/NC(=S)Nc2ccccc2OC)\N3CCC(CC3)(C(=O)N)[NH+]4CCCCC4)C C14161172
CC(C)[C@@H](C(=O)NCCCOC(C)C)NC(=O)[C@@H]1CC2=c3ccccc3=[NH+][C@@H]2[C@H]4N1C(=O)c5c4cccc5 C63383536
CCN1C[C@@H](c2c1cccc2)/C=C(/C(=O)NCCC3=c4ccccc4=[NH+]C3)\NC(=O)c5ccc(cc5)OC C63514452
Cc1ccc2=[NH+]CC(=c2c1)CCNC(=O)c3ccc(cc3)NC(=O)[C@H]4N=N[C@H](S4)COc5ccccc5 C64502717
CC(C)NC(=O)C[C@@H]1c2c(sc(n2)NC(=O)N3CCOCC3)C[C@H]4[C@]1(CC[C@H]([C@@]4(C)CO)O)C C04222282
CCCNC(=O)O[C@@H]1CC[C@@]2([C@@H]([C@]1(C)CO)CC[C@H]([C@H]2CC(=O)N3CC[C@@H](C3)NC(=O)C)O)C C04236701
c1cc(ccc1NC(=S)Nc2ccc(cc2)S(=O)(=O)Nc3nccs3)S(=O)(=O)N C01595677
CC(C)(C)NC(=O)[C@H](c1ccco1)N(c2ccccc2OC)C(=O)c3c(c(ns3)C(=O)N)N C06075086
COCCNC(=O)[C@@H](c1ccc(cc1)O)N(c2ccccc2F)C(=O)c3c(c(ns3)C(=O)N)N C06904996
CCOC(=O)[C@]1([C@@H]2C=CC(=CN2[C@@H]([C@@H]1c3cccc(c3)I)C(=O)N)C(=O)N)C#N C08442319
Cc1c(oc2c1cc3c(c(c(=O)oc3c2C)CC(=O)N(C)C[C@H]([C@@H]([C@@H]([C@@H](CO)O)O)O)O)C)C C08764210
Cc1cccc(c1C)N([C@@H](c2ccc(o2)C)C(=O)NCCOC)C(=O)c3c(c(ns3)C(=O)N)N C12467447
Cc1coc2c1cc3c(c(c(=O)oc3c2C)CCC(=O)N(C)C[C@@H]([C@@H]([C@H]([C@H](CO)O)O)O)O)C C12892797
Cc1c(oc2c1cc3c(c(c(=O)oc3c2C)CC(=O)N(C)C[C@H]([C@H]([C@H]([C@H](CO)O)O)O)O)C)C C12896772
CCOc1cc(cc(c1OCC(=O)N)I)C=C2C(=O)NC(=S)NC2=O C02748563
c1cc(ccc1NC(=O)CN2C(=O)/C(=C/c3cc(ccc3O)Cl)/SC2=S)S(=O)(=O)N C15036283
c1cc(cc(c1)O)/C=C\2/C(=O)N(C(=S)S2)CCCC(=O)Nc3ccc(cc3)S(=O)(=O)N C15040159
Cc1c(c(n2cnc(c2n1)C(=O)N)C)CCC(=O)Nc3nc(cs3)c4ccc(s4)CNC(=O)C C15584058
C[C@@H](C(=O)Nc1c(ccs1)C(=O)N)OC(=O)CCc2[nH]c(=O)c3c4c(sc3n2)CCCC4 C16793536
CCCn1c2ccc(cc2nc1CCC(=O)NNC(=O)c3cc4c(s3)CCC4)S(=O)(=O)N C17445752
c1ccc2c(c1)c(c[nH]2)C[C@@]3([C@H]4[C@@H]([C@@H]([NH2+]3)c5ccccc5O)C(=O)N(C4=O)c6ccc(cc6)Cl)C(=O)[O-] C09487672
Cc1ccc(cc1)N2C(=O)[C@@H]3[C@@H]([NH2+][C@@]([C@@H]3C2=O)(Cc4c[nH]c5c4cccc5)C(=O)[O-])c6ccccc6O C20547971
c1cc(ccc1NC(=O)CSc2nnc(n2N)c3ccncc3)S(=O)(=O)NC4CCCCC4 C20830599
c1cc(c(cc1Br)/C=N/Nc2nnc(n2N)SCC(=O)Nc3nccs3)O C21319398
Cc1ccc(o1)[C@@H](C(=O)NC[C@H]2CCCO2)N(C3CCCC3)C(=O)c4c(c(ns4)C(=O)N)N C26146812
Cc1ccc(c(=O)n1CC(=O)N[C@@H]2CCc3c(nc(s3)N)C2)NS(=O)(=O)Cc4ccccc4 C26954676
CCCn1c2ccc(cc2nc1S[C@@H](C)C(=O)Nc3ccc4c(c3)[nH]c(=O)[nH]4)S(=O)(=O)N C27929400
CC[C@@H](CO)/N=C/[C@@]12CC[C@@H](C[C@@]1(CC[C@@H]3[C@@H]2CC[C@@]4([C@@]3(CC[C@@H]4C5=CC(=O)OC5)O)C)O)O C34738254
CCc1cc2c(cc1O[C@@H]3[C@@H]([C@H]([C@@H]([C@@H](O3)CO)O)O)O)occ(c2=O)c4ccc5c(c4)OCO5 C35361065
C[C@@]12CCC(=O)C=C1CC[C@H]3[C@@H]2[C@@H](C[C@@]4([C@@H]3CC[C@@]4(C(=O)COC(=O)[C@@H](CCC(=O)[O-])[NH3+])O)C)O C35806148
Cc1coc2c1cc3c(c(c(=O)oc3c2C)CCC(=O)N(C)C[C@H]([C@H]([C@@H]([C@@H](CO)O)O)O)O)C C36369709
Cc1ccc(cc1)N([C@@H](c2ccc(o2)C)C(=O)NCCOC)C(=O)c3c(c(ns3)C(=O)N)N C04375035
C[C@]1(CCC[C@@]2([C@@H]1CCC(=C)[C@H]2CCC3=CCOC3=O)C)CO[C@H]4[C@@H]([C@H]([C@@H]([C@H](O4)CO)O)O)O C21992902
C[C@@]12C[C@H]([C@H]([C@]1(CC(=O)[C@@]3([C@H]2CC=C4[C@@H]3C[C@@H]([C@H](C4(C)C)O)O)C)C)[C@](C)(C(=O)CCC(C)(C)O)O)O C38143731
c1cc(ccc1N2[C@H](NN=C2SCC(=O)NC[C@@H]3CCCO3)Cc4cc(=O)[nH]c(=O)[nH]4)Cl C39363110
COCCN1[C@@H]([C@H](C(=NC1=O)[O-])C(=O)CSc2[nH]nc(n2)c3ccccc3Br)[NH3+] C39458284
C[NH+]1[C@H](NN[C@@H]1SCC(=O)N[C@@H](Cc2c[nH]c3c2cccc3)C(=O)[O-])c4ccc(cc4)Cl C39680207
c1cc(ccc1[C@@H]2c3c(n[nH]c3C(=O)N2[C@@H]4CCS(=O)(=O)C4)c5cc(ccc5O)Cl)OCC(=O)N C38702071
Cc1cc(c(cc1C)O)c2c3c([nH]n2)C(=O)N([C@H]3c4ccc(cc4)OCC(=O)N)[C@@H]5CCS(=O)(=O)C5 C38702274
CCc1cccc(c1N2C(=O)[C@H]3[C@H]([NH2+][C@@]([C@@H]3C2=O)(CCCNC(=O)N)C(=O)[O-])c4ccccc4O)CC C43221921
C[C@]12C[C@H]([C@@H]([C@@]1(CC(=O)[C@]3([C@@H]2CC=C4[C@@H]3C[C@@H](C(=O)C4(C)C)O)C)C)[C@](C)(C(=O)CCC(C)(C)O)O)O C43510500
C[C@]12C[C@H]([C@@H]([C@@]1(CC(=O)[C@]3([C@H]2CC=C4[C@@H]3C[C@@H](C(=O)C4(C)C)O)C)C)[C@](C)(C(=O)CCC(C)(C)O)O)O C43510505
CCc1cc2c(cc1O[C@H]3[C@@H]([C@@H]([C@H]([C@@H](O3)CO)O)O)O)oc(c(c2=O)c4ccc5c(c4)OCO5)C C02124573
C[C@@]12CC[C@H]3C(=CC(=O)[C@@H]4[C@@]3(C[C@@H]([C@@H](C4)O)O)C)[C@]1(CC[C@@H]2[C@@](C)([C@@H](CCC(C)(C)O)O)O)O C09214623
C[C@@]12CC[C@@H]3C(=CC(=O)[C@@H]4[C@]3(C[C@H]([C@@H](C4)O)O)C)[C@]1(CC[C@@H]2[C@](C)([C@@H](CCC(C)(C)O)O)O)O C44184656
C[C@@]12CC[C@H]3C(=CC(=O)[C@@H]4[C@]3(C[C@H]([C@@H](C4)O)O)C)[C@]1(CC[C@@H]2[C@](C)([C@@H](CCC(C)(C)O)O)O)O C44184660
CNS(=O)(=O)c1ccc(c(c1)C(=O)OCC(=O)Nc2c(c3c(s2)CCCC3)C(=O)N)F C45540970
Cc1c(sc2c1c(=O)[nH]c(n2)CS[C@H](C)C(=O)NNC(=O)c3cc(c[nH]3)Br)C C28717947
Cc1ccc2c(c1C)NC(=O)[C@@]23[C@H]4[C@@H]([C@@H](N3)CCC(=O)N)C(=O)N(C4=O)Cc5ccccc5Cl C15956669
Cc1c(ccc2c1NC(=O)[C@]23[C@H]4[C@@H]([C@@H](N3)CCC(=O)N)C(=O)N(C4=O)c5ccc(cc5)OC(=O)C)Cl C20611583
Cc1ccc(cc1)SCc2c3c(n[nH]2)OC(=C([C@H]3c4ccc(c(c4)OC)OCC(=O)N)C#N)N C09370602
c1cc(c(cc1C(=O)NC(=S)Nc2c(c3c(s2)CCC3)C(=O)N)[N+](=O)[O-])N4CCOCC4 C57316570
COCCN1C(=O)[C@H]2[C@H](N[C@@]3([C@@H]2C1=O)c4cc(ccc4NC3=O)Cl)Cc5ccc(c(c5)O)O C20566199
c1cc(sc1)S(=O)(=O)[N-]c2cc(c([nH+]c2)N3CCC(CC3)(C(=O)N)[NH+]4CCCCC4)C(=O)[O-] C35397348
Cc1cccc(c1)C(=O)NC(C(F)(F)F)(C(F)(F)F)Nc2nc3ccc(cc3s2)S(=O)(=O)C C02050335
CCOC(=O)c1c(c(sc1NC(=O)c2ccc(cc2)O[C@@H](C)C(=O)Nc3cc(ccc3C)Cl)C)C C01785441
CCOC(=O)c1c(c(sc1NC(=O)c2ccc(cc2)O[C@H](C)C(=O)Nc3cc(ccc3C)Cl)C)C C01785443
CCn1c(nnc1SCC(=O)Nc2cc(ccc2Cl)C(F)(F)F)CNc3ccc(c(c3)Cl)C C06878333
CCOC(=O)c1c2c(sc1NC(=O)C[C@@H]3C(=O)Nc4cc(ccc4S3)C(F)(F)F)C[C@H](CC2)C C00938465
C[C@@]12CC[C@H]3[C@@H]([C@@H]1CC[C@@H]2OC(=O)CCC(=O)NCCc4ccc(cc4)O)CCC5=CC(=O)CC[C@@]35C C08767694
CCOc1ccc(cc1)n2c(=O)c3c(c4ccccc4[nH]3)nc2SCC(=O)Nc5c(cc(cc5C)C)C C08923552
Cc1c(c(sc1C(=O)Nc2cc(ccc2Cl)C(F)(F)F)NC(=O)c3cccc(c3)F)C(=O)OC C08926622
Cc1ccc(c(c1)NC(=O)CSC2=NC(=C([C@@H](C2C#N)c3ccco3)C(=O)Nc4ccccc4C)C)C C08997006
C[C@H]1CCC[C@@H]([C@@H]1C)NC(=O)[C@@H]2[C@@]34C=C[C@@H](O3)[C@@H]([C@@H]4C(=O)N2CC=C)C(=O)Nc5cccc(c5)SC C09490699
Cc1ccc(cc1)NC(=O)[C@@H]2[C@H]3C=C[C@@]4([C@@H]2C(=O)N([C@@H]4C(=O)NC5CCCCC5)CCC6=CCCCC6)O3 C09777313
CC(C)C(=O)n1c(nc(n1)NCc2ccc(cc2)Br)NCc3ccc(cc3)Br C09847115
COc1ccc(cc1OC)/C=C/C(=O)Nc2ccc(cc2)S(=O)(=O)Nc3cc(cc(c3)Cl)Cl C10039323
C[C@@H](CNC(=O)[C@@H](C)Oc1ccc(cc1Cl)Cl)NC(=O)[C@@H](C)Oc2ccc(cc2Cl)Cl C12577156
C[C@H](C(=O)NCC(=O)Nc1ccc(c(c1F)F)F)Sc2nc(c(o2)c3ccccc3)c4ccccc4 C12919178
CCOc1ccc(cc1Br)NS(=O)(=O)c2cc(ccc2C)NC(=O)Cc3cccs3 C14361196
Cc1cc(cc(c1)NS(=O)(=O)c2ccc3c(c2)[C@H]4C=CC[C@H]4[C@@H](N3)c5ccc(c(c5)OC)OC(=O)C)C C14468573
C[C@@H](C(=O)NNC(=O)[C@@H](C)Oc1ccc(cc1Br)Cl)Oc2ccc(cc2Cl)Cl C14644326
Cc1cc(ccc1OCC(=O)NNC(=O)c2cc(ccc2OCC(C)C)Br)Br C14667004
c1ccc(cc1)N(C(=O)/C=C/c2ccco2)NC(=O)C(c3ccc(cc3)Cl)(c4ccc(cc4)Cl)O C03117699
Cc1ccc(cc1)OCC(=O)Nc2c(c3c(s2)C[C@H](CC3)C(C)(C)C)C(=O)N[C@@H]4CCS(=O)(=O)C4 C16741896
Cc1c(c2cc(ccc2[nH]1)OC(F)(F)F)CCNS(=O)(=O)c3ccc(c(c3)OC)Br C16780502
COC(=O)[C@H]1[C@H](C(=C(NC1=O)SCC(=O)Nc2cc(cc(c2)Cl)Cl)C#N)c3ccc(cc3)Cl C02297686
CCOc1cc(ccc1O)[C@@H]2C3=C(C[C@@H](CC3=O)c4cccs4)NC(=C2C(=O)OC[C@H]5CCCO5)C C15276521
Cc1ccc(c(c1)C)NS(=O)(=O)c2ccc3c(c2)[C@@H]4C=CC[C@H]4[C@H](N3)c5ccc(c(c5)OC)OC(=O)C C20702413
Cc1ccccc1OCC(=O)Nc2c(c(c(s2)C(=O)Nc3cc(ccc3Cl)Cl)C)C(=O)OC C21231375
c1ccc2c(c1)ccc(c2CNn3c(n[nH]c3=S)c4ccncc4)OCc5ccc(cc5Cl)Cl C22110699
CCOC(=O)c1c2c(sc1NC(=O)CSc3[nH]nc(n3)c4ccc(cc4Cl)Cl)CCCC2 C02179290
CC[C@@H](C)N1[C@H]([C@@]23C=C[C@@H](O2)[C@@H]([C@@H]3C1=O)C(=O)Nc4ccc(cc4)C(C)C)C(=O)N[C@@H]5CCC[C@@H]([C@@H]5C)C C34846995
CC(C)(C)c1ccc(cc1)C(=O)N2CCC[C@@H](C2)C(=O)N[C@H]3CCCC[C@H]3NC(=O)c4ccc(cc4)OC C34900068
CCN1C2=C([C@H](NC1=O)c3ccc(cc3)C(F)(F)F)C(=O)N(C2)[C@H](C(C)C)C(=O)Nc4ccc(cc4)C C35934035
c1cc(c(c(c1)Cl)Cl)CC(=O)N(Cc2ccco2)[C@H](c3ccc(cc3)O)C(=O)NC4CCCCC4 C36500943
CCc1ccc(cc1)[C@@H]2c3ccc(cc3OC(=C2C#N)N)OC(=O)COc4c(c(c(c(c4F)F)F)F)F C38677607
CCc1ccc(cc1)[C@H]2c3ccc(cc3OC(=C2C#N)N)OC(=O)COc4c(c(c(c(c4F)F)F)F)F C38677611
Cc1cc(cc(c1Cl)C)OCC(=O)Oc2ccc3c(c2)OC(=C([C@H]3c4ccc(cc4)SC)C#N)N C38682481
CCOc1cccc(c1)[C@H]2c3ccc(cc3OC(=C2C#N)N)OC(=O)COc4ccc(cc4Cl)Cl C38684866
CCOc1ccc(cc1)C(=O)Nc2c(c3c(s2)C[C@@H](CC3)C(C)(C)C)C(=O)N[C@@H]4CCS(=O)(=O)C4 C39836479
CCOc1ccc(cc1OCC)[C@@H]2c3c(n[nH]c3C(=O)N2Cc4ccc(cc4)F)c5c(cc(cc5O)C)C C38705787
c1cc(ccc1NS(=O)(=O)c2ccc(cc2)Oc3ccc(cc3)S(=O)(=O)Nc4ccc(cc4)F)F C41096937
CC[C@H](C)[C@@]1([C@@H]2[C@@H]([C@@H]([NH2+]1)c3ccc(cc3)/C=C/c4ccccc4)C(=O)N(C2=O)c5ccccc5C)C(=O)[O-] C44174931
CC[C@@H](C)[C@]1([C@@H]2[C@@H]([C@@H]([NH2+]1)c3ccc(cc3)/C=C/c4ccccc4)C(=O)N(C2=O)c5ccccc5C)C(=O)[O-] C44174935
Cc1ccc(c(c1)[N-]S(=O)(=O)c2cc(ccc2Cl)C(=O)NCc3ccccc3n4cc[nH+]c4C)C C44880654
c1ccc(cc1)CCC(=O)NCC(=O)N/N=C\2/c3ccccc3N(C2=O)Cc4ccc(c(c4)Cl)Cl C13774796
CCOc1ccccc1[C@H]2C(=C(NC3=C2C(=O)CCC3)SCC(=O)Nc4cc(ccc4C)Cl)C#N C02311250
C/C(=N\NC(=O)CSc1nnc(n1c2ccc(cc2)Cl)c3ccc(cc3)Cl)/c4ccc(cc4)O C08986278
CCOc1ccc(cc1)n2c(cc(c2C)/C=N/NC(=O)C(=O)Nc3ccc(c(c3)C(F)(F)F)Cl)C C58913316
c1ccc(cc1)[C@H](C(=O)N/N=C/c2ccc(c(c2)I)OCc3ccccc3C#N)O C59152890
Cc1ccc(c(c1)C)NC(=S)N/C(=N\c2nc(cc(n2)C)C)/N3CCN(CC3)c4ccc(cc4)Cl C14161299
CCOC(=O)COc1c(cc(cc1Br)/C=N/NC(=O)Nc2ccc(cc2)C)Br C59597861
COc1ccc(cc1COc2ccccc2C3CCCCC3)[C@@H]4[C@@H]5C(=c6ccccc6=[NH+]5)C[C@@H](N4)C(=O)[O-] C63361960
CC(=O)Nc1ccc(cc1)NC(=O)CSc2nc3c(c4c(s3)CCCC4)c(=O)n2Cc5ccco5 C02384925
Cc1c(c(no1)c2c(cccc2Cl)Cl)C(=O)Nc3ccc(cc3)S(=O)(=O)Nc4nccs4 C02081503
Cc1ccc(cc1)S(=O)(=O)NN[C@@H]2[C@@H]([C@@H](c3cc4c(cc3O2)OCO4)c5cccc(c5OC)OC)C C05956622
C[C@@H]1c2c(sc(n2)NC(=O)CS(=O)(=O)c3ccccc3)C[C@@]4([C@H]1[C@H]([C@@H](CC4)[C@H](C)C(=O)N5CCSCC5)O)C C04222088
C[C@@H]1c2c(sc(n2)NC(=O)CS(=O)(=O)c3ccccc3)C[C@]4([C@H]1[C@H]([C@@H](CC4)[C@H](C)C(=O)N5CCSCC5)O)C C04222089
COc1cc(cc(c1OC)OC)C(=O)Nc2c(c3c(s2)CCCC3)C(=O)N[C@H]4CCS(=O)(=O)C4 C08738693
c1cc(ccc1/C=N/NC(=O)CNC(=O)c2ccc(cc2)S(=O)(=O)N3CCOCC3)Br C08791812
c1cc(c(cc1C(=O)NC(=S)Nc2ccc(cn2)I)[N+](=O)[O-])N3CCOCC3 C08835392
Cc1c(cccc1Cl)NC(=O)[C@@H](C)n2cnc3c(c2=O)c(c(s3)C(=O)Nc4ccccc4OC)C C08895358
COC(=O)NC(=O)c1c2c(sc1NC(=O)[C@@H]3CCCN3S(=O)(=O)c4ccc(cc4)Cl)CCC2 C08978005
c1ccc2c(c1)c(cn2CCNC(=O)c3c(cccc3F)F)SCC(=O)Nc4ccc(cc4)[N+](=O)[O-] C09277203
CCOC(=O)NC(=O)c1c2c(sc1NC(=O)c3ccc(s3)Br)CN(CC2)C(=O)OC C09325581
Cc1ccc(cc1)S(=O)(=O)Nc2cccc(c2)C(=O)Nc3c(c4c(s3)CN(CC4)C(=O)OC)C#N C09325705
Cc1cccc(c1)COc2ccc(cc2OC)[C@@H]3C(=C(Nc4n3ncn4)C)C(=O)Nc5ccccc5OC C09907127
c1ccc(cc1)NC(=O)C[C@@H]2C(=O)N(/C(=N/c3ccc(cc3)[N+](=O)[O-])/S2)CCc4c[nH]c5c4cccc5 C10037937
c1cc(ccc1S(=O)(=O)NC2CCCC2)S(=O)(=O)N3CCC(CC3)c4[nH]c5ccc(cc5n4)Cl C12876948
Cc1ccc(cc1S(=O)(=O)Nc2ccc(cc2)OC)NC(=O)c3cc(ccc3Cl)S(=O)(=O)C C13109538
COc1cc(cc(c1OC)OC)[C@H]2c3c(=O)[nH]c(nc3NC4=C2C(=O)CCC4)SCc5ccccc5F C16943671
CC(=O)O[C@@H]1CC[C@@]2([C@@H]3CC[C@]4([C@H](CC[C@]4([C@@H]3CC[C@]2(C1)O)O)C5=CC(=O)OC5)C)COS(=O)(=O)C C19926250
Cc1ccc(c(c1)Cl)C(=O)NN2C(=O)/C(=C/c3ccc(c(c3)[N+](=O)[O-])SCCO)/SC2=S C32124904
CCCN1[C@@H](c2ccccc2C1=O)Nc3ccc(cc3)C(=O)N4CCC(CC4)n5c6ccccc6[nH]c5=O C00961388
Cc1ccccc1N2C(=O)[C@H]3[C@@H]([NH2+][C@@]([C@@H]3C2=O)(Cc4ccc(cc4)[N+](=O)[O-])C(=O)[O-])/C=C/c5ccccc5 C33657324
COC(=O)C1=c2n(c(=O)/c(=C\c3ccco3)/s2)C(=C([C@@H]1c4ccco4)S(=O)(=O)c5ccccc5)N C34389352
CC[C@H](C)N1[C@H]([C@@]23C=C[C@@H](O2)[C@@H]([C@@H]3C1=O)C(=O)Nc4ccc(cc4)OC)C(=O)N[C@@H]5CCC[C@@H]([C@@H]5C)C C36066158
CCCCN1[C@@H]([C@@]23C=C[C@@H](O2)[C@@H]([C@@H]3C1=O)C(=O)Nc4ccc(cc4)OCC)C(=O)N[C@@H]5CCCC[C@@H]5C C36066462
Cc1c(cco1)C(=O)Nc2ccc(cc2)/C(=N/NC(=O)c3ccc(o3)Cn4cc(cn4)Br)/C C15905758
Cc1cc(no1)NC(=O)[C@@H]2[C@@H]3C(=O)N([C@@H]([C@@]34C=C[C@@]2(O4)C)C(=O)NC(C)(C)C)Cc5ccc(cc5)Cl C08672527
CC\1=NN(C(=O)/C1=C\Nc2cc(ccc2)N/C=C/3\C(=O)N(N=C3C)c4ccc(cc4)F)c5ccc(cc5)F C15930502
CC(C)S(=O)(=O)N(C(=O)[C@H]1CC(=C2[NH+]1Cc3ccccc3N2)S(=O)(=O)Oc4ccccc4)Cl C39545986
Cc1ccc(cc1)NC(=O)C[C@H]2C(=O)N/C(=N/N=C/c3cn(nc3c4ccccc4)c5ccccc5)/S2 C39856807
CCCS(=O)(=O)c1ncc(c(n1)C(=O)Nc2c3ccccc3oc2C(=O)Nc4ccc(cc4)C)Cl C39909483
CC[C@H](CO)Nc1c(c(=O)n2ccccc2n1)/C=C\3/C(=O)N(C(=S)S3)Cc4ccc5c(c4)OCO5 C40007961
Cc1ccc(c(c1)c2c3c([nH]n2)C(=O)N([C@@H]3c4ccc(c(c4)OC)OCC=C)[C@@H]5CCS(=O)(=O)C5)O C38701985
CCOc1ccc(cc1OC)[C@@H]2c3c(n[nH]c3C(=O)N2[C@H]4CCS(=O)(=O)C4)c5cc(cc(c5O)C)C C40548420
c1cc(cc(c1)[N+](=O)[O-])N2C(=O)[C@H]3[C@@H]([NH2+][C@@]([C@@H]3C2=O)(CC4CCCCC4)C(=O)[O-])c5ccc(s5)Cl C33916930
CC[C@H](C)[C@@]1([C@@H]2[C@@H]([C@@H]([NH2+]1)c3cc(c(c(c3)Br)OC)OC)C(=O)N(C2=O)C(C)(C)C)C(=O)[O-] C43221691
c1ccc(cc1)n2cc(c(n2)c3ccc(cc3)F)/C=N/NC(=O)C(=O)Nc4c(c5c(s4)CCCC5)C#N C04209595
c1cc(ccc1S(=O)(=O)NC2CCCCC2)S(=O)(=O)N3CCC(CC3)c4[nH]c5ccc(cc5n4)Cl C01327695
COc1ccc(cc1OC)[C@H]2C[C@@H](n3c(cc(n3)C(=O)Nc4ccc(c(c4)Cl)OC)N2)C(F)(F)F C03012086
COc1ccc(cc1NC(=O)c2cnn3c2N[C@H](C[C@@H]3C(F)(F)F)c4ccc(c(c4)OC)OC)Cl C03012372
Cc1cccc(c1)NC(=O)C2=C(Nc3ncnn3[C@@H]2c4cc(c(c(c4)Br)OC(C)C)OC)C C54593533
Cc1cccc(c1)NC(=O)C2=C(Nc3nnnn3[C@@H]2c4cc(c(c(c4)Br)OC(C)C)OC)C C54593545
CCOc1cc(cc(c1OCC)Br)[C@@H]2C(=C(Nc3n2ncn3)C)C(=O)Nc4cccc(c4)C C54593550
CCOc1cc(cc(c1OCC)Br)[C@@H]2C(=C(Nc3n2nnn3)C)C(=O)Nc4cccc(c4)C C54593559
CCOc1cc(cc(c1OC)Br)[C@@H]2C(=C(Nc3n2nnn3)C)C(=O)Nc4cccc(c4C)C C54613677
[H]/N=c\1/c(=C/c2ccc(c(c2)OC)OCc3ccccc3F)/c(=O)nc-4s/c(=C/C(=O)N5CCCC5)/[nH]n14 C20266549
[H]/N=c\1/c(=C/c2ccc(c(c2)OC)OCc3ccc(cc3)C)/c(=O)nc-4s/c(=C/C(=O)N5CCCC5)/[nH]n14 C20267700
c1ccc(c(c1)[N+](=O)[O-])S(=O)(=O)NNC(=O)COc2ccc(cc2Br)Br C12584291
C/C(=C/1\C(=NN(C1=O)c2ccccc2)c3ccccc3)/Nc4ccc(cc4)S(=O)(=O)Nc5ccccn5 C20288343
Cc1cccc(c1)n2c(nnc2SCC(=O)Nc3ccc(cc3)C(=O)N(C)C)c4c[nH]c5c4cccc5 C12542213
CCOC(=O)c1c(n(c2c1c(c(c(c2)Br)O)C[NH+](C)C)C)COc3ccc(cc3)[N+](=O)[O-] C04015338
CCC(C)(C)n1c(nnn1)[C@@H](c2cc3cc(c(cc3[nH]c2=O)C)C)[NH+](Cc4ccccc4)Cc5ccco5 C06149068
CCC(C)(C)n1c(nnn1)[C@@H](c2cc3cc(cc(c3[nH]c2=O)C)C)[NH+](Cc4cccnc4)Cc5ccco5 C06077532
CCC(C)(C)n1c(nnn1)[C@H](c2cc3cc(cc(c3[nH]c2=O)C)C)[NH+](Cc4cccnc4)Cc5ccco5 C06077699
CCC(C)(C)n1c(nnn1)[C@H](c2cc3ccc(c(c3[nH]c2=O)C)C)[NH+](Cc4ccccc4)Cc5ccco5 C06149536
CCC(C)(C)n1c(nnn1)[C@H](c2cc3ccc(cc3[nH]c2=O)C)[NH+](Cc4cccs4)C[C@@H]5CCCO5 C06149569
Cc1ccc(cc1)S(=O)(=O)Nc2ccc(cc2)C(=O)N(CCC[NH+](C)C)c3nc4ccccc4s3 C09292528
CCC[NH+]1CCc2c(sc(c2C(=O)OCC)NC(=O)[C@@H]3CCCN3S(=O)(=O)c4cccs4)C1 C09505383
CCOC(=O)c1c2c(sc1NC(=O)CS(=O)(=O)c3ccc(cc3)C)C[NH+](CC2)Cc4ccccc4 C09629672
CCOC(=O)c1c2c(sc1NC(=O)c3ccc(cc3)S(=O)(=O)N(C)C(C)C)C[NH+](CC2)C(C)C C10100301
Cc1c(c(ccc1C[NH+]2C[C@H](C[C@H]2C(=O)Nc3cccc(c3)SC)n4cc(nn4)C(=O)OC)OC)C C11881736
C[C@H]1CCCC[NH+]1CCCNS(=O)(=O)c2ccc(s2)S(=O)(=O)c3ccc(cn3)C(F)(F)F C12367114
CC[C@H](c1nnnn1Cc2ccc(cc2)F)[NH+](Cc3cccnc3)Cc4cc5cc(c(cc5[nH]c4=O)C)C C13064694
Cc1cccc2c1[nH]c(=O)c(c2)[C@@H](c3nnnn3C(C)(C)C)[NH+](CCc4ccccc4)Cc5ccccc5 C06443567
Cc1cccc2c1[nH]c(=O)c(c2)[C@@H](c3nnnn3C[C@@H]4CCCO4)[NH+](Cc5ccccc5)Cc6ccco6 C06443740
C[NH+](C)CCN1[C@H](/C(=C(/c2cc3cccc(c3o2)OC)\O)/C(=O)C1=O)c4cc(c(c(c4)OC)OC)OC C09302100
CCOc1cccc(c1)[C@@H]2C(=C(C(=O)N2CCC[NH+]3CCOCC3)O)C(=O)c4ccc5c(c4)C[C@H](O5)C C09463857
Cc1ccc(cc1)n2c(nnc2SCc3nc(cs3)C(=O)NCC[NH+]4CCCCC4)c5ccco5 C16460524
CCOc1cccc(c1)[C@@H]2C(=C(C(=O)N2CCC[NH+]3CCOCC3)O)C(=O)c4ccc5c(c4)C[C@@H](O5)C C09463852
CC[C@H](c1nnnn1C2CCCCC2)[NH+](CCN3CCOCC3)Cc4cc5cc(c(cc5[nH]c4=O)C)C C20109402
CC[C@@H](c1nnnn1C2CCCCC2)[NH+](CCN3CCOCC3)Cc4cc5cc(c(cc5[nH]c4=O)C)C C20109403
Cc1[nH+]ccn1c2ccc(cc2)CNC(=O)CN(c3ccccc3F)S(=O)(=O)c4ccc(cc4)OC C22397178
Cc1ccc(c(c1)C)[C@H](C(C)C)NC(=O)C2CC[NH+](CC2)Cc3nc(no3)c4ccc(c(c4)OC)OC C30982114
CC[NH+]1CCN(CC1)C(=O)c2ccc(cc2)NC(=O)c3nnc(s3)COc4ccc(c(c4)OC)OC C33032024
C[NH+](C)CCN(Cc1ccc(cc1)OS(=O)(=O)c2ccc(cc2)F)C(=O)Nc3ccc(cc3)Cl C34921759
Cc1ccc(cc1)S(=O)(=O)Nc2ccc(nc2)N3CC[NH+](CC3)Cc4ccc(c(c4OC)OC)OC C35852416
CCC(=O)N1CCc2ccc(cc2[C@@H]1c3ccc(cc3)C)OCc4nc(cs4)C(=O)NCC[NH+](C)C C35856165
CCC(=O)N1CCc2ccc(cc2[C@H]1c3ccc(cc3)C)OCc4nc(cs4)C(=O)NCC[NH+](C)C C35856168
CC(C)COC[C@@H](CN1CCO[C@@H](C1)C[NH+]2CCN(CC2)C(=O)c3cc(c(c(c3)OC)OC)OC)O C35866126
CC[C@@H](c1nnnn1C[C@H]2CCCO2)[NH+](Cc3cccs3)Cc4cc5cc6c(cc5[nH]c4=O)OCO6 C33937167
COc1c(ccc2c1nc(s2)N3CC[NH+](CC3)CCNC(=O)CCSc4ccc(cc4)F)Cl C38791172
CCN(CC)S(=O)(=O)c1ccc(cc1)NC(=O)[C@@H]2CCC[NH+](C2)Cc3nc(no3)c4cccc(c4)C C38888283
Cc1ccc(c(c1)C)[C@H](C(C)C)NC(=O)[C@@H]2CCC[NH+](C2)Cc3nc(no3)c4ccc(c(c4)OC)OC C38893725
Cc1ccc(c(c1)C)[C@@H](C(C)C)NC(=O)[C@H]2CCC[NH+](C2)Cc3nc(no3)c4ccc(c(c4)OC)OC C38893726
c1cc(c(c(c1)Cl)CSCCNC(=O)[C@@H]2CCC[NH+](C2)Cc3nc(no3)c4ccc(cc4)F)F C38893970
c1ccc(c(c1)OC[C@@H](C[NH+](Cc2ccc(o2)c3cccc(c3)Cl)[C@@H]4CCS(=O)(=O)C4)O)Cl C40314284
c1ccc(c(c1)OC[C@H](C[NH+](Cc2ccc(o2)c3cccc(c3)Cl)[C@@H]4CCS(=O)(=O)C4)O)Cl C40314286
CCOc1ccc(cc1)[C@@H](CNC(=O)c2ccc(o2)S(=O)(=O)c3ccc(cc3)C)[NH+]4CCCCCC4 C40322886
CCOc1ccc(cc1)[C@H](CNC(=O)c2ccc(o2)S(=O)(=O)c3ccc(cc3)C)[NH+]4CCCCCC4 C40322888
CC[NH+](CC)[C@@H](CNC(=O)c1ccc(o1)S(=O)(=O)c2ccc(cc2)Br)c3cccs3 C40323066
Cc1ccc(cc1)S(=O)(=O)N(CC(=O)NCc2ccc(cc2)C[NH+]3CCCC3)c4ccc(cc4)Cl C44857270
Cc1ccc(cc1)S(=O)(=O)N(CC(=O)NCc2ccc(cc2)C[NH+]3CCCCC3)c4ccccc4F C44873680
CCS(=O)(=O)C1=NN2C(=[NH2+])/C(=C\c3ccc(cc3)OCCCOc4cccc(c4)C)/C(=O)N=C2S1 C20208422
c1ccc(cc1)OCCSC2=NN3C(=[NH2+])/C(=C\c4ccc(o4)SCc5ccco5)/C(=O)N=C3S2 C20238884
CCOC(=O)C1CC[NH+](CC1)Cc2c(cc(c3c2O/C(=C/c4cc(c(cc4OC)OC)OC)/C3=O)C)O C41586182
CCOC(=O)[C@@H]1CCC[NH+](C1)Cc2c(cc(c3c2O/C(=C\c4cc(c(cc4OC)OC)OC)/C3=O)C)O C41586377
CCOC(=O)[C@H]1CCC[NH+](C1)Cc2c(cc(c3c2O/C(=C\c4cc(c(cc4OC)OC)OC)/C3=O)C)O C41586378
COc1cc(cc(c1OC)OC)[C@@H]2[C@H]3C(=c4ccccc4=[NH+]3)C[C@@H]5N2C(=O)CN(C5=O)CCCCCO C63137027
CCOc1ccc(cc1)n2c(nnc2SCC(=O)c3ccc(cc3)NC(=O)C)C4=c5ccccc5=[NH+]C4 C63180135
CCOC(=O)c1ccccc1NC(=O)CSc2nnc(n2c3ccccc3C)C4=c5ccccc5=[NH+]C4 C63253366
CCC[NH+](CC(=O)Nc1ccc(c(c1F)F)F)CC(=O)Nc2nc3cc4c(cc3s2)OCCO4 C09336389
C[C@@H](c1nnc(n1c2ccc(cc2)Cl)SCC(=O)NNC(=O)c3ccc(cc3)Cl)[NH+](C)C C09101770
c1cc(ccc1NC(=O)C(=O)NCC[NH+]2CCN(CC2)S(=O)(=O)c3ccc(cc3)[N+](=O)[O-])Cl C09434927
Cc1cccc(c1NC(=O)C[NH+](Cc2cn3ccccc3c2C#N)CC(=O)Nc4c(cccc4C)C)C C09497517
Cc1ccc(cc1)C(=O)NNC(=O)CSc2nnc(n2c3ccc(cc3)F)[C@@H](C)[NH+]4CCCCC4 C09396239
Cc1ccc(cc1)C(=O)NNC(=O)CSc2nnc(n2c3ccc(cc3)F)[C@H](C)[NH+]4CCCCC4 C09396240
CCOC(=O)c1c2c(sc1NC(=O)COC(=O)c3cccc4c3nccc4)C([NH2+]C(C2)(C)C)(C)C C09712607
Cc1ccccc1S(=O)(=O)Nc2c(nc3ccccc3n2)N4CC[NH+](CC4)CC(=O)NCC(C)C C09885421
Cc1ccc(cc1)S(=O)(=O)CCCC(=O)Nc2c(c3c(s2)C([NH2+]C(C3)(C)C)(C)C)C(=O)OC C09911557
CCOC(=O)c1c2c(sc1NC(=O)CS(=O)(=O)c3ccc(cc3)OC)C([NH2+]C(C2)(C)C)(C)C C10023656
CCNC(=O)NC(=O)[C@@H](c1ccccc1)Sc2nnc(n2c3ccc(cc3)F)C[NH+]4CCCCC4 C09882019
CCNC(=O)NC(=O)[C@H](c1ccccc1)Sc2nnc(n2c3ccc(cc3)F)C[NH+]4CCCCC4 C09882020
Cc1ccc(o1)[C@H](CNc2c(nc3ccccc3n2)NS(=O)(=O)c4ccccc4)[NH+]5CCOCC5 C09378668
Cc1ccc(cc1[N+](=O)[O-])S(=O)(=O)Oc2ccc(cc2OC)/C=C\3/C(=O)N(C(=O)S3)CC[NH3+] C12659554
CCOC(=O)c1c2c(sc1NC(=O)CSc3nnnn3C4CCCC4)C([NH2+]C(C2)(C)C)(C)C C16372383
c1ccc(c(c1)CNC(=O)C(=O)NC[C@H](c2cccnc2)[NH+]3CCN(CC3)c4ccc(cc4)F)Cl C17177664
Cc1c(c([nH]c1C(=O)OC)C)C(=O)C2=C(C(=O)N([C@H]2c3ccc(c(c3)Cl)Cl)CC[NH+](C)C)O C08835080
COc1ccccc1N2C(=O)C(=CNCCN3CC[NH2+]CC3)C(=O)N(C2=S)c4ccccc4OC C19997555
C[NH+]1CCN(CC1)[C@@H](CNC(=O)C(=O)Nc2ccc(c(c2)OC)OC)c3ccc4c(c3)CCCN4C C22735221
CC[NH+](CC(=O)Nc1ccc(cc1)NC(=O)C)CC(=O)N2CCc3c(ccs3)[C@H]2c4cccs4 C24766183
Cc1cccc(c1NC(=O)C[NH+]2CCN(CC2)C(=O)CSc3nc([nH]n3)/C=C/c4ccc(o4)C)C C25609089
Cc1ccc(cc1S(=O)(=O)N2CC[NH+](CC2)CC(=O)NC(=O)NCCC3=CCCCC3)[N+](=O)[O-] C30577712
c1ccc(c(c1)C(=O)NC[C@H]2CCCO2)NC(=O)[C@H]3CCC[NH+](C3)Cc4nc(no4)c5cccs5 C31056974
C=CCC[C@H](C[NH+](Cc1ccco1)Cc2[nH]c(=O)c3c4c(sc3n2)CN(CC4)Cc5ccccc5)O C36155907
Cc1cccc(c1C)Nc2ccccc2C(=O)NCCS(=O)(=O)N3CCN(CC3)c4cccc[nH+]4 C32717458
Cc1cc(ccc1NC(=O)C(=O)NC[C@@H](c2ccco2)[NH+]3CCN(CC3)c4ccc(cc4)F)[N+](=O)[O-] C38597969
Cc1cc(ccc1NC(=O)C(=O)NC[C@H](c2ccco2)[NH+]3CCN(CC3)c4ccc(cc4)F)[N+](=O)[O-] C38597970
c1ccc(c(c1)C(=O)NC[C@@H]2CCCO2)NC(=O)C3CC[NH+](CC3)Cc4nc(no4)c5cccs5 C38872861
CCCC(=O)N[C@H]1c2ccc(nc2S[C@@H]1C(=O)OC)C[NH+]3CCC(CC3)c4[nH]c5ccccc5n4 C39437631
CCCC(=O)N[C@@H]1c2ccc(nc2S[C@H]1C(=O)OC)C[NH+]3CCC(CC3)c4[nH]c5ccccc5n4 C39437633
CCCC(=O)N[C@H]1c2ccc(nc2S[C@H]1C(=O)OC)C[NH+]3CCC(CC3)c4[nH]c5ccccc5n4 C39437635
Cc1c(c(no1)c2c(cccc2Cl)F)C(=O)N3C[C@@H](C4(C3)CC[NH2+]CC4)C(=O)NCCOCCO C39601723
Cc1c(cccc1OC(=O)C)C(=O)N2C[C@@H](C3(C2)CC[NH2+]CC3)C(=O)NCCc4ccc(cc4)OC C39635047
CC(=O)Oc1ccccc1C(=O)N2C[C@@H](C3(C2)CC[NH2+]CC3)C(=O)NCc4cccc(c4OC)OC C39638317
c1ccc(cc1)[C@H](CNC(=O)[C@@H]2CN(CC23CC[NH2+]CC3)C(=O)CCC4CCCC4)N5CCOCC5 C39664288
c1ccc(cc1)[C@H](CNC(=O)[C@H]2CN(CC23CC[NH2+]CC3)C(=O)CCC4CCCC4)N5CCOCC5 C39664290
Cc1c(sc2c1c(nc(n2)C[NH+]3CCC(CC3)C)NCC[C@@](c4nccn4C)(C(F)(F)F)O)C C40105308
CN(C)c1nc(nc(n1)N)CSc2nnc(n2c3ccccc3C(F)(F)F)C[NH+]4CCCCC4 C45747159
c1ccc2=[NH+]CC(=c2c1)C3=NN[C@H](N3C4CC4)SCC(=O)NCC5(CCCCC5)N6CCOCC6 C39777507
Cc1c(c([nH]c1C(=O)[C@@H](C)S[C@@H]2NN=C(N2C[C@@H]3CCCO3)C4=c5ccccc5=[NH+]C4)C)C(=O)C C39934444
c1ccc(cc1)S(=O)(=O)N2CCN(CC2)C(=O)CCC(=O)NNC(=O)CC3=c4ccccc4=[NH+]C3 C63195000
C[C@@H](C(=O)Nc1ccc(cc1)N(C)C)S[C@@H]2NN=C(N2C[C@@H]3CCCO3)C4=c5ccccc5=[NH+]C4 C63403976
C[C@H](C(=O)Nc1ccc(cc1)N(C)C)S[C@@H]2NN=C(N2C[C@@H]3CCCO3)C4=c5ccccc5=[NH+]C4 C63403977
C[C@@H](C(=O)Nc1ccc(cc1)N(C)C)S[C@H]2NN=C(N2C[C@@H]3CCCO3)C4=c5ccccc5=[NH+]C4 C63403979
C[C@H](C(=O)Nc1ccc(cc1)N(C)C)S[C@H]2NN=C(N2C[C@@H]3CCCO3)C4=c5ccccc5=[NH+]C4 C63403983
CC/C(=C\1/C(=O)NC(=O)N(C1=O)c2ccc(cc2)Cl)/N[C@@H](CC3=c4ccccc4=[NH+]C3)C(=O)OC C63426717
CC[C@H](C(=O)NC1CCCCC1)S[C@@H]2Nc3c(nccn3)C(=O)N2CCC4=c5ccccc5=[NH+]C4 C63541307
CC[C@@H](C(=O)NC1CCCCC1)S[C@H]2Nc3c(nccn3)C(=O)N2CCC4=c5ccccc5=[NH+]C4 C63541308
C/C(=C/1\C(=NN(C1=O)[C@@H]2Nc3ccccc3S2)CC(=O)OC)/NCCC4=c5cc(ccc5=[NH+]C4)F C64480104
Cc1ccc2=[NH+]CC(=c2c1)CCNC(=O)[C@H]3CCCN(C3)C(=O)[C@H]4[C@@H](C(=C(N4)C)C(=O)OC(C)C)C C64538966
Cc1ccccc1[C@H](CC(=O)N[C@@H](C)CCc2ccccc2)c3cnc4n3cccc4OCc5ccccc5 C04156570
c1ccc(cc1)CNS(=O)(=O)c2ccc(cc2)S(=O)(=O)N(Cc3ccccc3F)Cc4ccco4 C00934008
CC(C)CN(CC(C)C)S(=O)(=O)c1ccc(cc1)C(=O)Nc2nc(cs2)c3ccc(cc3)C(C)(C)C C11667503
CCc1cccc2c1[nH]cc2C(=O)COC(=O)CSc3nnc(n3c4ccccc4)c5ccccc5F C03398072
CCc1ccc(cc1)NC(=O)N(CCC(=O)N(CCc2ccccc2)Cc3ccccc3)[C@@H](C)c4ccccc4 C16427574
CCCN(CC(=O)N(CCc1c[nH]c2c1cccc2)Cc3ccccc3)S(=O)(=O)c4ccc(cc4)Cl C16648585
COCCCN(CC(=O)N(CCc1c[nH]c2c1cccc2)Cc3ccc(cc3)F)C(=O)CCc4ccccc4 C16648921
Cc1cccc(c1C)NC(=S)N2CCc3cc(c(cc3[C@@H]2COc4ccc(cc4)C(=O)OC)OC)OC C02718205
CCSCCOC(=O)C1=C(NC2=C([C@@H]1c3ccccc3C)C(=O)C[C@@H](C2)c4ccc(c(c4)OC)OC)C C19892740
CC[NH+](CC)CCN1[C@H](C(=C(C1=O)[O-])C(=O)c2ccc(cc2C)OCC(C)C)c3ccc(cc3)C(C)(C)C C20065763
CCCCOc1ccc(cc1C)C(=O)C2=C(C(=O)N([C@H]2c3ccc(cc3)Br)CCC[NH+](C)C)[O-] C09008114
CCCCOc1ccc(cc1C)C(=O)C2=C(C(=O)N([C@H]2c3cccc(c3)Br)CC[NH+](C)C)[O-] C08922207
Cc1cc(cc(c1)NC(=S)N(CCCN(C)c2ccccc2)Cc3cccn3Cc4ccc(cc4)Cl)C C20732632
CCc1ccccc1N(CC(=O)NC[C@@H](C)Cc2cccc3c2cccc3)S(=O)(=O)c4ccc(cc4)C C22319059
Cc1ccc(cc1)S(=O)(=O)N(CC(=O)N[C@@H](C)COc2ccccc2C)c3ccc(c(c3)Cl)OC C22326192
CC[C@@H](c1ccc(cc1C)C)NC(=O)CN(c2ccccc2OCC)S(=O)(=O)c3ccc(cc3)SC C22370183
CCCC[NH+](CCCC)CCCN1[C@H](C(=C(C1=O)[O-])C(=O)c2ccc(cc2)F)c3ccc(cc3)C(C)(C)C C25181790
Cc1ccsc1CN(Cc2ccc(cc2)F)C(=O)CN(CC=C)C(=O)Nc3c(cccc3C(C)C)C(C)C C33725823
Cc1cc(c(c(c1)C)S(=O)(=O)N(CC(=O)N(CCc2c[nH]c3c2cccc3)Cc4ccccc4)C(C)C)C C35350630
CCCCC(=O)N(Cc1ccccc1)CC(=O)N(CCc2c[nH]c3c2cccc3)Cc4ccc(cc4)N(C)C C35393313
CC(C)(C)CC(C)(C)NC(=O)[C@@H](c1ccco1)N(Cc2ccco2)C(=O)Cc3ccc(cc3)Br C36497743
CCCCCCN([C@H](c1ccccc1)C(=O)NCS(=O)(=O)c2ccc(cc2)C)C(=O)/C=C\CCCCC C36510079
CCCCCCN([C@@H](c1ccc(cc1)C)C(=O)NCS(=O)(=O)c2ccc(cc2)C)C(=O)/C=C/CCCCC C36510286
CCCCC/C=C/C(=O)N(C)[C@H](c1ccc(cc1)C(F)(F)F)C(=O)NCS(=O)(=O)c2ccc(cc2)C C36526228
C/C=C\[C@@H](C(=O)NCS(=O)(=O)c1ccc(cc1)C)N(c2ccccc2Cl)C(=O)CCC3CCCCC3 C36541901
Cc1ccccc1CC(=O)N(Cc2ccc(o2)C)[C@@H](c3ccc(cc3)N(C)C)C(=O)NC(C)(C)CC(C)(C)C C36556815
Cc1ccc(o1)CN([C@H](c2c3ccccc3ccc2OC)C(=O)NC(C)(C)C)C(=O)CCC4CCCCC4 C36557039
CC[C@H](c1ccccc1)C(=O)N(Cc2ccc(o2)C)[C@@H](c3ccccc3C)C(=O)NC(C)(C)CC(C)(C)C C36558451
CC[C@H](c1ccccc1)C(=O)N(Cc2ccc(o2)C)[C@@H](c3ccc(cc3)C)C(=O)NC(C)(C)CC(C)(C)C C36558695
CCCN([C@@H](/C=C/C)C(=O)NCS(=O)(=O)c1ccc(cc1)C)C(=O)/C(=C\c2ccccc2)/c3ccccc3 C36559777
CCCC[C@@H](CC)C(=O)N([C@H](c1ccc(cc1)C)C(=O)NCS(=O)(=O)c2ccc(cc2)C)C(C)(C)C C36582867
CCC(CC)[C@@H](C(=O)NCS(=O)(=O)c1ccc(cc1)C)N(C(=O)[C@@H](CC)c2ccccc2)C(C)(C)C C36583175
Cc1ccc(cc1)[C@H](C(=O)NCS(=O)(=O)c2ccc(cc2)C)N(C(=O)C[C@H](C)c3ccccc3)C(C)(C)C C36588314
Cc1ccc(o1)CN([C@H]([C@H](C)c2ccccc2)C(=O)NC(C)(C)CC(C)(C)C)C(=O)c3ccccc3Cl C36602580
CCOc1cc(ccc1OCCC(C)C)[C@@H]2c3c(=O)c4cc(c(cc4oc3C(=O)N2CCCO)C)Cl C39912880
CC[NH+](CC)CCCN1[C@H](C(=C(C1=O)[O-])C(=O)c2c(nc3n2cccc3C)C)c4ccc(cc4)C(C)(C)C C40004100
CCCC[NH+](CCCC)CCCN1[C@H](C(=C(C1=O)[O-])C(=O)c2ccc(cc2)Cl)c3ccccc3OCC C40019206
CCCC[NH+](CCCC)CCCN1[C@H](C(=C(C1=O)[O-])C(=O)c2ccc(c(c2)C)OCC=C)c3c(ccs3)C C40019566
CCCC[NH+](CCCC)CCCN1[C@H](C(=C(C1=O)[O-])C(=O)c2ccc(cc2)F)c3ccc(cc3)OCC=C C40019604
CCCC[NH+](CCCC)CCCN1[C@H](C(=C(C1=O)[O-])C(=O)c2ccc(cc2)F)c3ccccc3OCC=C C40019632
CCCC[NH+](CCCC)CCCN1[C@@H](C(=C(C1=O)[O-])C(=O)c2ccc(cc2)OCC=C)c3ccccc3F C40019859
CCCC[NH+](CCCC)CCCN1[C@H](C(=C(C1=O)[O-])C(=O)c2cccc(c2)OCC)c3ccc(cc3)SC C40020291
CCCC[NH+](CCCC)CCCN1[C@H](C(=C(C1=O)[O-])C(=O)c2cccc(c2)OCC=C)c3ccc(cc3)Cl C40020361
Cc1ccc(c(c1)OCC(=O)NCCCCCc2nc3ccccc3n2CCOc4cc(ccc4C(C)C)C)C C40220412
Cc1ccc(c(c1)OCC(=O)NCCCCCc2nc3ccccc3n2CCOc4cccc5c4cccc5)C C40220430
CCCn1c(c(nc1SCCNS(=O)(=O)c2ccc3ccccc3c2)c4ccccc4)c5ccccc5 C40361076
CC[C@@H](c1nnnn1CCc2ccccc2)N(Cc3ccc(cc3)C)Cc4cc5cc(cc(c5[nH]c4=O)C)C C13494840
C[C@@H](c1ccccc1)N(Cc2cc(c(c(c2)OC)OC)OC)C(=S)Nc3ccc(cc3)Br C06298750
C=CCn1c(nnc1SCCC(=O)Nc2ccccc2)CCc3ccc(cc3)I C59265405
CCCCC(=O)[C@@H]1/C(=N/CCC2=c3cc(ccc3=[NH+][C@@H]2C)OCc4ccccc4)/C[C@@H](CC1=O)c5ccccc5 C63514628
CC(C)C(=O)N[C@@H](C(Cl)(Cl)Cl)Sc1nnc(s1)S[C@@H](C(Cl)(Cl)Cl)NC(=O)C(C)C C03178553
CCn1c(nnc1SCC(=O)Nc2c(c(c(s2)C(=O)C)C)C(=O)OCC)CNc3ccc(cc3C)C C06135577
CCOC(=O)C1=C(OC(=C([C@H]1c2cccnc2)C#N)N)CSc3c(c(cc(n3)c4cccs4)c5ccc(cc5)Cl)C#N C08448646
Cc1c(c2ccccc2[nH]1)[C@H]3[C@H](C3(C)C)CC(=O)N(Cc4cccnc4)C5(CCCCC5)C(=O)Nc6ccc(cc6)OC C08696037
Cc1c(c2ccccc2[nH]1)[C@H]3[C@H](C3(C)C)CC(=O)N(C4CC4)C5(CCCCC5)C(=O)Nc6ccc(cc6OC)OC C08749330
Cc1c(c2ccccc2[nH]1)[C@H]3[C@H](C3(C)C)CC(=O)N(Cc4ccco4)C5(CCSCC5)C(=O)Nc6ccc(cc6OC)OC C08749620
c1ccc2c(c1)c3c(s2)c(=O)n(c(n3)SCC(=O)NC4CCCC4)CCCC(=O)NC[C@@H]5CCCO5 C09636773
CCc1ccccc1N([C@@H](c2ccc(cc2)OC)C(=O)NC(C)(C)CC)C(=O)CCC(=O)Nc3cc(on3)C C12491192
CC(C)(C)c1ccc(cc1)SCC(=O)Nc2ccccc2SCC(=O)Nc3ccsc3C(=O)OC C12856093
CC(C)(C)c1ccc(cc1)NC(=O)Nc2cc(c(cc2Cc3c4cc(c(cc4ccn3)OC)OC)OC)OC C01442079
CC(C)CN(CC(=O)N(CCc1c[nH]c2c1cccc2)Cc3ccccc3)C(=O)Nc4ccc(cc4)SC C16648249
Cc1ccccc1NC(=O)N(CCCOC)CC(=O)N(CCc2c[nH]c3c2cccc3)Cc4ccc(cc4)F C16649404
CCOc1ccc(cc1)NS(=O)(=O)c2ccc(c(c2)Cl)OCC(=O)N[C@@H](C)c3cc(c(cc3C)C)C C22537578
CCN(CC)c1ccc(cc1)/C=N/NC(=O)[C@H](C23CC4CC(C2)CC(C4)C3)NC(=O)c5ccc(cc5)[N+](=O)[O-] C27470950
C[C@H](CN(C)Cc1cc2c(=O)c(cn(c2s1)CCCO)C(=O)NCc3ccc(cc3)Cl)c4ccco4 C28901715
CC[C@@H](C)C(=O)O[C@H]1C[C@@H]2[C@@]([C@H]([C@H]([C@H]([C@@]23[C@H](O[C@H](C3=C1)OC(=O)C)OC(=O)C)O)O)C)(C)CCC(=C)C=C C31168346
Cc1ccc(cc1)n2c(nnc2SCc3ccccc3C)CNC(=O)Nc4c(cccc4C(C)C)C(C)C C33490649
CC[NH+](CC)CCCN1[C@@H](C(=C(C1=O)[O-])C(=O)c2c(c([nH]c2C)C(=O)OCC)C)c3ccc(cc3)OCC=C C33515725
Cc1cccc(c1)n2c(cc(n2)C(C)(C)C)NC(=O)CN(CCOC)C(=O)Nc3ccccc3C(F)(F)F C34863763
CCOc1ccc(cc1)NC(=O)N(CCC[C@H](C)Nc2cc(cc3c2nccc3)OC)Cc4ccc(cc4)F C35003071
CCOC(=O)C1=C(N(C(=O)N[C@@H]1c2ccc(cc2)C(C)(C)C)CC=C)CN3CCN([C@@H](C3)C)C(=O)NC(C)C C35665429
CCOC(=O)C1=C(N=C2N([C@H]1c3ccc(cc3)C(C)C)C(=CS2)/C=C(/NCC[NH+](C)C)\[O-])c4ccccc4 C35705079
CC[C@@H](C)[C@@H](C(=O)Nc1nnc(s1)c2ccc(cc2)N(C)C)NS(=O)(=O)c3ccc(cc3)C(C)(C)C C35729129
CC[C@@H](C)[C@H](C(=O)Nc1nnc(s1)c2ccc(cc2)N(C)C)NS(=O)(=O)c3ccc(cc3)C(C)(C)C C35729131
CCOC(=O)C1=C(N(C(=O)N[C@@H]1c2ccc(cc2)Cl)CC=C)CN3CCN([C@@H](C3)C)C(=O)NC(C)(C)C C36019090
CC(C)(C)CC(C)(C)NC(=O)[C@@H](c1c(cc(cc1O)O)O)N(Cc2ccco2)C(=O)c3cccc(c3)Cl C36499009
CC(C)(C)CC(C)(C)NC(=O)[C@H](C(c1ccccc1)c2ccccc2)N(C(=O)c3ccc(cc3)O)C(C)(C)C C36586354
Cc1ccccc1[C@H](C(=O)NC(C)(C)CC(C)(C)C)N(C(=O)C(c2ccccc2)(c3ccccc3)O)C(C)(C)C C36588644
Cc1ccc(o1)CN([C@@H](c2ccc(c(c2)OC)O)C(=O)NC(C)(C)CC(C)(C)C)C(=O)C#Cc3ccccc3 C36597104
Cc1ccc(o1)CN([C@@H](c2ccc(cc2)C(F)(F)F)C(=O)NC(C)(C)C)C(=O)CNC(=O)c3ccccc3 C36600900
CCOc1ccc(cc1)C(=O)Oc2ccc3c(c2)OC(=C([C@@H]3c4ccc(c(c4)OC)OCCC(C)C)C#N)N C38660386
CCOc1ccc(cc1OCC)[C@H]2c3ccc(cc3OC(=C2C#N)N)OC(=O)c4ccc(cc4)OCC(C)C C38679291
CCCCC1CCC(CC1)C(=O)Oc2ccc3c(c2)OC(=C([C@@H]3c4ccc(c(c4)OC)OCC(C)C)C#N)N C38700968
CCCCC1CCC(CC1)C(=O)Oc2ccc3c(c2)OC(=C([C@H]3c4ccc(c(c4)OC)OCC(C)C)C#N)N C38700970
CCCCCCC(=O)NCCC1=c2ccccc2=[NH+][C@H]1/C=C\3/C(=O)N=C(N(C3=O)c4ccc(cc4)C(C)C)[O-] C39928133
CCCC[NH+](CCCC)CCCN1[C@@H](C(=C(C1=O)[O-])C(=O)c2cc3cccc(c3o2)OC)c4cccc(c4)O C40019753
CCCC[NH+](CCCC)CCCN1[C@H](C(=C(C1=O)[O-])C(=O)c2cc3cccc(c3o2)OC)c4cccc(c4)O C40019754
CCCC[NH+](CCCC)CCCN1[C@@H](C(=C(C1=O)[O-])C(=O)c2c(nc(s2)C)C)c3cc(c(c(c3)C)O)C C40019835
CCCC[NH+](CCCC)CCCN1[C@@H](C(=C(C1=O)[O-])C(=O)c2ccc(c(c2)F)C)c3ccc(c(c3)OCC)O C40019930
CCOc1cc(ccc1OCCC(C)C)[C@@H]2c3c(n[nH]c3C(=O)N2Cc4ccco4)c5c(cc(cc5O)C)C C38705953
CCCOc1ccc(cc1OCC)[C@@H]2C(=C(Nc3n2nc(n3)SCCC)C)C(=O)Nc4ccc(cc4C)C C40981487
CCCOc1ccc(cc1OCC)[C@H]2C(=C(Nc3n2nc(n3)SCCC)C)C(=O)Nc4ccc(cc4C)C C40981488
CCOc1cccc(c1O)/C=N/NC(=O)CSc2nnc(n2c3ccccc3)c4ccc(cc4)C(C)(C)C C02347945
COc1cc(ccc1OCc2ccccc2)[C@H]3CC(=O)NC(=C3C#N)SCC(=O)Nc4ccc(cc4)Br C01102355
COc1cc(ccc1OCc2ccccc2)[C@@H]3CC(=O)NC(=C3C#N)SCC(=O)Nc4ccc(cc4)Br C01102356
Cc1ccc(cc1)n2c(nnc2SCC(=O)NNC(=C)c3ccc(cc3Cl)Cl)c4ccc(cc4)OC C01774222
CCCc1c2c(n(n1)c3ccccc3)OC(=C([C@@H]2c4ccc(c(c4)OCC)OCc5ccccc5Cl)C#N)N C01819675
CCOc1cccc(c1O)/C=N/NC(=O)CSc2nnc(n2c3ccc(cc3)OC)c4ccc(cc4)C(C)(C)C C01821925
C=C(c1ccc(cc1)[N+](=O)[O-])NNC(=O)CSc2nnc(n2c3ccccc3)c4ccc(cc4)Br C01874010
CCN(CC)c1ccc(c(c1)O)/C=N/NC(=O)CSc2nc3c(c4c(s3)CCCC4)c(=O)n2c5ccccc5 C01899726
CC(C)(C)NC(=O)[C@H](c1cccs1)N(Cc2ccccc2Cl)C(=O)c3ccc(o3)C[NH+]4CCOCC4 C06075117
CCC(C)(C)n1c(nnn1)[C@@H](c2cc3c(cc(cc3[nH]c2=O)C)C)[NH+](Cc4ccco4)Cc5cccs5 C06149035
CCC(C)(C)n1c(nnn1)[C@@H](c2cc3cc(cc(c3[nH]c2=O)C)C)[NH+](Cc4ccccc4)Cc5cccnc5 C06077531
CCC(C)(C)n1c(nnn1)[C@H](c2cc3cc(ccc3[nH]c2=O)C)[NH+](Cc4ccc(cc4)Cl)Cc5ccco5 C06149429
CCC(C)(C)n1c(nnn1)[C@H](c2cc3cc(ccc3[nH]c2=O)OCC)[NH+]4CCN(CC4)c5ccccc5OC C06077764
CCC(C)(C)n1c(nnn1)[C@H](c2cc3cccc(c3[nH]c2=O)C)[NH+](Cc4ccc(cc4)Cl)Cc5ccco5 C06149593
CCOC(=O)C1CC[NH+](CC1)[C@H](c2cc3c(ccc(c3[nH]c2=O)C)C)c4nnnn4Cc5ccc(cc5)OC C06194720
CCOC(=O)C1CC[NH+](CC1)[C@H](c2cc3ccc(cc3[nH]c2=O)OC)c4nnnn4Cc5ccc(cc5)F C06194825
CCc1ccc2c(c1)cc(c(=O)[nH]2)[C@@H](c3nnnn3C4CCCCC4)[NH+](Cc5cccnc5)Cc6ccco6 C06135198
CCc1ccc2c(c1)cc(c(=O)[nH]2)[C@H](c3nnnn3C4CCCC4)[NH+](Cc5ccccc5)Cc6cccnc6 C06135293
CCc1ccc2c(c1)cc(c(=O)[nH]2)[C@H](c3nnnn3C4CCCCC4)[NH+](Cc5ccco5)C[C@@H]6CCCO6 C06198227
COCCn1c(nnn1)[C@@H](c2cc3cc(c(cc3[nH]c2=O)OC)OC)[NH+]4CCC(=CC4)c5ccc(cc5)F C06239075
C[NH+]1CCc2c(sc(c2C(=O)OC)NC(=O)c3ccc(cc3)S(=O)(=O)N(CCC#N)CCC#N)C1 C08880755
CCOC(=O)c1c2c(sc1NC(=O)[C@@H](C)Oc3coc(cc3=O)C[NH+]4CCc5ccccc5C4)CCC2 C09286440
CC[C@H](c1nnnn1C[C@@H]2CCCO2)[NH+](Cc3cccs3)Cc4cc5cc6c(cc5[nH]c4=O)OCCO6 C13064421
CC[C@H](c1nnnn1C(C)(C)CC)[NH+](Cc2ccc3c(c2)OCO3)Cc4cc5cc(c(cc5[nH]c4=O)C)C C13064569
CC[C@H](c1nnnn1C(C)(C)CC)[NH+](Cc2ccc3c(c2)OCO3)Cc4cc5c(ccc(c5[nH]c4=O)C)C C13065178
Cc1ccc2c(c1)cc(c(=O)[nH]2)[C@H](c3nnnn3C[C@@H]4CCCO4)[NH+](Cc5ccccc5)Cc6cccs6 C06409198
Cc1ccc2cc(c(=O)[nH]c2c1)[C@H](c3nnnn3C(C)(C)C)[NH+](Cc4ccc(cc4)OC)C[C@@H]5CCCO5 C06409947
Cc1ccc2cc(c(=O)[nH]c2c1)[C@H](c3nnnn3C[C@@H]4CCCO4)[NH+](Cc5ccco5)Cc6cccs6 C06410049
Cc1cccc2c1[nH]c(=O)c(c2)[C@@H](c3nnnn3Cc4ccccc4)[NH+](Cc5ccco5)Cc6cccs6 C06443854
CCn1c2ccc(cc2nc1CCC(=O)NCC3(CCCCC3)[NH+]4CCCCC4)S(=O)(=O)N(CC)CC C13146527
CC[NH+](CC)CCCN1[C@@H](C(=C(C1=O)O)C(=O)c2ccc3c(c2)C[C@@H](O3)C)c4ccc(c(c4)OCC)OCC C09424537
c1cc(oc1)c2nnc(n2c3ccc(cc3)Cl)SCc4nc(cs4)C(=O)NCC[NH+]5CCCC5 C16464430
c1ccc(cc1)C(c2ccccc2)[NH+]3CCN(CC3)C(=S)SCC(=O)C(C#N)c4[nH]c5ccccc5n4 C09437142
CN(C[C@@H]1COCCO1)c2c(ccc(n2)c3ccccc3OC)C(=O)NCC4(CCCCC4)[NH+]5CCCCC5 C20456010
CC[NH+](CC)Cc1ccc(cc1)NC(=O)C2CCN(CC2)S(=O)(=O)Cc3ccc(cc3)Br C22524174
CCCCOC(=O)c1ccc(cc1)NC(=O)C2CC[NH+](CC2)Cc3nc(no3)c4ccc(c(c4)OC)OC C30981547
COc1cc(c(cc1OC)NC(=O)[C@@H]2CCC[NH+](C2)Cc3nc(no3)c4ccc(cc4)Cl)C(=O)OC C31045739
CC(C)(C)c1ccc(cc1)Cn2cccc2C[NH+](CCN3CCOCC3)C[C@@H](COCc4ccccc4)O C35498958
CC(C)COC[C@@H](C[NH+](C)Cc1c2c(n(n1)c3ccc(cc3)Cl)CCN(C2)Cc4cccc(c4)Cl)O C35573827
CCOC(=O)C1=C(N(C(=O)N[C@@H]1c2cccc(c2)C)CC=C)C[NH+]3CCCN(CC3)C(=O)c4ccccc4F C35664913
CCOC(=O)C1=C(N(C(=O)N[C@H]1c2ccccc2C)CC=C)C[NH+]3CCCN(CC3)C(=O)c4ccc(cc4)C C35665426
c1ccc(cc1)c2c(c(on2)N3CCOCC3)C[NH+](CCN4CCOCC4)C[C@H](COc5ccccc5)O C35760484
Cc1ccc(cc1)[C@@H]2c3cc(ccc3CCN2C(=O)C4CCCC4)OCc5nc(co5)C(=O)NCC[NH+](C)C C35862552
Cc1cc(nc(n1)SCc2ccc(o2)C(=O)NCC[NH+](C)C)N3CCN(CC3)c4ccccc4Cl C36038939
c1cc2c(cc1C[NH+](Cc3ccc(cc3Cl)Cl)Cc4nc(co4)C(=O)NC[C@H]5CCCO5)OCO2 C36065841
Cc1c(c(n(n1)c2ccccc2)Oc3ccc(cc3F)F)C[NH+](C[C@@H]4CCCO4)C[C@@H](COC(C)C)O C36304208
Cc1ccccc1OC[C@H](C[NH+](Cc2c(noc2N3CCOCC3)c4ccccc4F)C[C@@H]5CCCO5)O C36313401
CCC[C@H](c1nnnn1C[C@H]2CCCO2)[NH+](Cc3ccccc3OC)Cc4cc5cccc(c5[nH]c4=O)C C33937357
CCOC(=O)c1c2c(sc1NC(=O)c3ccc(cc3)S(=O)(=O)N(C)C[C@@H]4CCCO4)C[NH+](CC2)C C09599586
CCCN(CCC)S(=O)(=O)c1ccc(cc1)C(=O)Nc2ccc3c(c2)sc(n3)N4CC[NH+](CC4)C C38511325
CCOc1ccc2c(c1)sc(n2)N3CC[NH+](CC3)CCNC(=O)c4ccc(cc4)S(=O)(=O)N(C)C C38773110
CCN(CC)S(=O)(=O)c1ccc(cc1)C(=O)NCC[NH+]2CCN(CC2)c3nc4c(cc(cc4s3)C)C C38776374
COc1ccc(cc1OC)c2nc(on2)C[NH+]3CCC[C@@H](C3)C(=O)NCCCSCc4ccccc4F C38893602
CCN(CC)C(=O)c1ccccc1NC(=O)[C@H]2CCC[NH+](C2)Cc3nc(no3)c4ccc(cc4)C(C)(C)C C38903296
C[C@H](c1nnc(n1c2ccc(cc2)Cl)SCC(=O)Nc3nc(cs3)c4ccc(cc4)OC)[NH+](C)C C02726052
CCCCc1nn2c(=O)cc([nH+]c2s1)N3CCN(CC3)c4ccc(c(c4)NCc5ccccc5)[N+](=O)[O-] C05946680
C[C@@H]1C(=c2ccccc2=[NH+]1)CCN(Cc3cc(c(c(c3)OC)OC)OC)C(=S)Nc4ccc(cc4)OC C63655010
CC1=NN(C(=O)[C@@H]2C1=NN([C@H]2n3cccc3)c4ccccc4)CCCC(=O)NCCC5=c6ccccc6=[NH+]C5 C64502391
CCOc1ccc2c(c1)cc(c(=O)[nH]2)[C@@H](c3nnnn3C[C@H]4CCCO4)[NH+]5CCC(CC5)C(=O)OCC C06196842
COCCn1c(nnn1)[C@H](c2cc3cc(ccc3[nH]c2=O)OC)[NH+](Cc4ccco4)Cc5cccs5 C06239181
COc1ccc(cc1)[C@H](C[NH+]2CCc3cc(c(cc3[C@@H]2c4cc(c(c(c4)OC)OC)OC)OC)OC)O C08385818
CCCCN(C)S(=O)(=O)c1ccc(cc1)C(=O)Nc2c(c3c(s2)C[NH+](CC3)CCC)C(=O)OCC C08881108
CC[NH+](CC)CCOC(=O)c1ccc(cc1)N/C=C(/C#N)\c2nc(cs2)c3ccc(cc3Cl)Cl C02201323
CC[NH+](CC)CCOC(=O)c1ccc(cc1)NC(=O)[C@@H]2c3ccccc3C(=O)N([C@H]2c4cccs4)C C09432419
CC[C@H](c1nnnn1Cc2ccc(cc2)F)[NH+](Cc3cc4cc(ccc4[nH]c3=O)OC)C[C@@H]5CCCO5 C13064156
CC[C@H](c1nnnn1CCOC)[NH+](Cc2ccc3c(c2)OCO3)Cc4cc5ccc(cc5[nH]c4=O)OC C13064363
CC[C@H](c1nnnn1Cc2ccccc2)[NH+](CCc3ccccc3)Cc4cc5cc(c(cc5[nH]c4=O)C)C C13064650
CC[C@@H](c1nnnn1CCc2ccccc2)[NH+](Cc3ccccc3)Cc4cc5c(cc(cc5[nH]c4=O)C)C C13064975
CC[C@H](c1nnnn1Cc2ccccc2)[NH+](CCc3ccccc3)Cc4cc5ccc(c(c5[nH]c4=O)C)C C13065072
CC[NH+](CC)CCCN1[C@@H](/C(=C(/c2ccc(cc2)OC(C)C)\O)/C(=O)C1=O)c3ccc(cc3)OCC=C C09271698
CCOc1cc(ccc1OCC=C)[C@H]2/C(=C(/c3ccc4c(c3)C[C@H](O4)C)\O)/C(=O)C(=O)N2CC[NH+](C)C C09350480
CC(C)Oc1ccc(cc1)[C@H]2/C(=C(/c3ccc(cc3)OCC=C)\O)/C(=O)C(=O)N2CC[NH+]4CCOCC4 C09041509
C/C=C(\C)/C[NH+]1C[C@H](C[C@H]1C(=O)NCc2ccc3ccccc3n2)n4c(c(nn4)C(=O)OC)C(=O)OC C12247923
CCC[C@@H](c1nnnn1C[C@@H]2CCCO2)[NH+](CCc3cccc(c3)C)Cc4cc5cc(ccc5[nH]c4=O)C C13501001
CC[NH+](CC)CCCN1[C@H](C(=C(C1=O)O)C(=O)c2ccc3c(c2)C[C@H](O3)C)c4ccc(c(c4)OCC)OCC C09424539
CCOc1cc(cc(c1OCc2ccc(cc2)F)Br)C[NH2+]CCc3ccc(c(c3)OC)OC C16688496
COc1cccc(c1OC)[C@H]2/C(=C(/c3ccc(cc3)OCC=C)\O)/C(=O)C(=O)N2CC[NH+]4CCOCC4 C08996394
CC[NH+](CC)CCN1[C@@H](/C(=C(/c2ccc3c(c2)C[C@H](O3)C)\O)/C(=O)C1=O)c4ccc(c(c4)OCC)OCC=C C09312235
Cc1cccc2c1[nH]c(=O)c(c2)C[NH+](CCCN3CCOCC3)Cc4nnnn4Cc5ccc(cc5)F C20109439
CCOc1ccc(cc1)N2C(=O)[C@@H](N(C2=S)CCCN3CC[NH+](CC3)C)CC(=O)Nc4ccc(cc4)F C20115102
C[NH+](C)CCCOc1ccc(cc1)[C@H]2c3c(c4cc(ccc4[nH]3)OC)CCN2C(=O)CCCC(=O)OC C23450216
C[C@H](COc1ccccc1OC)NC(=O)C2CC[NH+](CC2)Cc3nc(no3)c4ccc(cc4)C(C)(C)C C30978139
C[NH+](C)CCN(Cc1ccccc1)C(=O)CN2CC3=C(C2=O)[C@@H](NC(=O)N3CC=C)c4ccccc4Cl C34791882
COc1ccccc1CCNC(=O)[C@H]2Cc3cc(ccc3N4[C@@H]2C[NH+](CC4)CCOc5ccccc5)[N+](=O)[O-] C35544714
Cc1cccc(c1)Cn2c3ccccc3c4c2nc(nn4)SCCCCC(=O)NCC[NH+]5CCCCC5 C35701270
c1ccc(cc1)C[NH+](Cc2c(noc2N3CCOCC3)c4ccccc4)C[C@@H](COCc5ccccc5)O C35743618
CN(c1c(c(no1)c2ccccc2)C[NH+](CCOC)C[C@@H](COCc3ccccc3)O)C4CCCCC4 C35760742
CCc1c(c(n(n1)c2ccc(cc2)F)Oc3ccccc3)C[NH+](C[C@@H](COCc4ccco4)O)C(C)C C35777627
CCN(CC)C(=O)[C@@H]1CCCN(C1)C(=O)c2coc(n2)C[NH+]3CCN(CC3)C[C@@H](COC(C)(C)C)O C35840127
CCN(CC)C(=O)[C@H]1CCCN(C1)C(=O)c2coc(n2)C[NH+]3CCN(CC3)C[C@H](COC(C)(C)C)O C35840140
COCCC[NH+](Cc1ccc(o1)C(c2ccc(cc2)OC)(c3ccc(cc3)OC)O)Cc4cccs4 C36154654
CCCC(=O)OC[C@H](C[NH+](Cc1c(nn(c1Oc2ccccc2OC)c3ccccc3)C)CC4CC4)O C36302311
Cc1c(c(n(n1)c2ccccc2)Oc3ccccc3OC)C[NH+](CC4CC4)C[C@H](CN5CCOCC5)O C36302329
CCc1c(c(n(n1)c2ccccc2)Oc3ccc(cc3)F)C[NH+](C[C@H]4CCCO4)C[C@@H](COCC=C)O C36303331
CCC[C@@H](c1nnnn1C[C@H]2CCCO2)[NH+](Cc3cccs3)Cc4cc5ccc(c(c5[nH]c4=O)C)C C33937287
CCC[C@@H](c1nnnn1C[C@H]2CCCO2)[NH+](Cc3cccs3)Cc4cc5c(ccc(c5[nH]c4=O)C)C C33937289
CCN(CC)C(=O)[C@H]1CCCN(C1)C(=O)c2coc(n2)C[NH+]3CCN(CC3)C[C@@H](COCC(C)C)O C34677681
CCN(CC)C(=O)[C@H]1CCCN(C1)C(=O)c2coc(n2)C[NH+]3CCN(CC3)C[C@H](COCC(C)C)O C34677683
CCOc1cccc2c1nc(s2)N3CC[NH+](CC3)CCNC(=O)CCSc4ccc(cc4)Cl C38774965
C[C@@H](COc1ccc(cc1)OC)NC(=O)[C@H]2CCC[NH+](C2)Cc3nc(no3)c4ccc(cc4)C(C)(C)C C38903122
CC[NH+](CC)CCCNc1c(nc(o1)c2ccc(cc2)Cl)S(=O)(=O)c3ccc4c(c3)OCCO4 C40177835
CCOc1cc(cc(c1OCc2cccc(c2)C)Br)C[NH2+]CCCSc3nnnn3C C40744794
C[NH+](C)[C@@H](CNC(=O)c1cnc(nc1Cl)SCc2ccc(cc2)F)c3ccc(c(c3)OC)OC C40985909
C[NH+](C)[C@H](CNC(=O)c1cnc(nc1Cl)SCc2ccc(cc2)F)c3ccc(c(c3)OC)OC C40985910
CCCCS(=O)(=O)c1ncc(c(n1)Cl)C(=O)NC[C@@H](c2ccc(cc2)C(C)(C)C)[NH+](CC)CC C40986269
CCCCS(=O)(=O)c1ncc(c(n1)Cl)C(=O)NC[C@@H](c2ccc(cc2)C(C)(C)C)[NH+]3CCCCC3 C40986271
CCC1=NN2C(=[NH2+])/C(=C/c3ccc(c(c3)OC)OCCOc4ccccc4[C@H](C)CC)/C(=O)N=C2S1 C27549735
C[NH+]1CCC(CC1)N(CCc2ccc(c(c2)OC)OC)C(=S)Nc3cc(ccc3C(F)(F)F)Cl C34878031
CCC(C)(C)n1c(nnn1)[C@H](c2cc3cc(ccc3[nH]c2=O)C)[NH+](CCc4ccccc4)Cc5cccs5 C06149428
Cc1ccc(c2c1cc(c(=O)[nH]2)[C@H](c3nnnn3CCOC)[NH+](Cc4ccccc4)Cc5cccnc5)C C06244903
CC[C@@H](c1nnnn1CCc2ccccc2)[NH+](CCc3ccccc3)Cc4cc5cc(c(cc5[nH]c4=O)C)C C13064737
CC[C@H](c1nnnn1CCc2ccccc2)[NH+](Cc3cccnc3)Cc4cc5ccc(c(c5[nH]c4=O)C)C C13065136
CC[C@@H](c1nnnn1C[C@@H]2CCCO2)[NH+](Cc3ccc(cc3)OC)Cc4cc5c(ccc(c5[nH]c4=O)C)C C13065217
CCCOc1ccc(cc1OCC)[C@H]2C(=C(C(=O)N2CC[NH+](C)C)O)C(=O)c3ccc4c(c3)OCCO4 C09187521
C[NH+]1CCC[C@H]1CCOc2c(cc(cc2OC)CN([C@H]3CCCCNC3=O)C(=O)c4ccccn4)OC C14889514
CC[NH+](CC)CCC[C@H](C)NC(=O)c1coc(n1)CSc2nnc(n2c3ccccc3)c4cccs4 C16459777
CN(CCc1ccc(c(c1)OC)OC)c2cc(nc(n2)SCC(=O)NCC[NH+]3CCCCC3)Cl C16611553
CCCC[NH+](CCCC)CCCN1[C@@H](C(=C(C1=O)O)C(=O)c2ccc(cc2)Br)c3cccnc3 C08695334
Cc1ccc2cc(c(=O)[nH]c2c1C)C[NH+](CCN3CCOCC3)Cc4nnnn4Cc5ccc(cc5)OC C00926644
CCOc1ccc(cc1)N2C(=O)[C@H](N(C2=S)CCCN3CC[NH+](CC3)C)CC(=O)Nc4ccc(cc4)F C20115100
CC[C@@H](c1nnnn1C2CCCC2)[NH+](CCCN3CCOCC3)Cc4cc5cc(cc(c5[nH]c4=O)C)C C13501097
CC[C@@H](c1nnnn1C[C@@H]2CCCO2)[NH+](CCCN3CCOCC3)Cc4cc5cc(ccc5[nH]c4=O)C C13501187
COc1ccc(c(c1)OC)CCNCc2cccn2c3nnc(s3)N4CC[NH+](CC4)C5CCCCC5 C20576594
COc1ccc(cc1)NC(=O)N(CC[NH+]2CCCC2)CC(=O)N(Cc3ccc(cc3)F)Cc4cccs4 C35351711
Cc1ccccc1OC[C@H](C[NH+](Cc2cccc(c2)Cl)C[C@@H]3CC(=NO3)c4ccc(cc4)N(C)C)O C35743199
CC(C)N(C)c1c(c(no1)c2ccccc2)C[NH+](Cc3ccc(cc3)F)C[C@@H](COCc4ccco4)O C35760156
CN(c1c(c(no1)c2ccccc2)C[NH+](CCCOC)C[C@@H](COCc3ccco3)O)C4CCCCC4 C35760752
Cn1c(c(c(n1)c2ccccc2)C[NH+](CCOC)C[C@H](COc3ccccc3)O)Oc4ccccc4Cl C35778107
CC(C)[NH+](Cc1cccc(c1OC)OC)Cc2ccc(o2)C(c3ccc(cc3)OC)(c4ccc(cc4)OC)O C36202351
Cc1ccc(s1)C[NH+](Cc2ccco2)Cc3ccc(o3)C(c4ccc(cc4)OC)(c5ccc(cc5)OC)O C36203509
CCc1c(c(n(n1)c2ccccc2)Oc3ccccc3)C[NH+](C[C@H]4CCCO4)C[C@@H](COC(C)(C)C)O C36303012
CCc1c(c(n(n1)c2ccccc2)Oc3ccc(cc3)F)C[NH+](C[C@@H]4CCCO4)C[C@@H](COCC=C)O C36303328
CC(C)COC[C@@H](C[NH+](Cc1ccco1)Cc2c(nn(c2Oc3ccc(cc3)F)C)c4ccccc4)O C36307495
CC[C@@H](c1nnnn1C[C@H]2CCCO2)[NH+](Cc3ccc(cc3)OC)Cc4cc5c(ccc(c5[nH]c4=O)C)C C33937067
CC[C@@H](c1nnnn1C[C@H]2CCCO2)[NH+](CCc3ccccc3C)Cc4cc5cc(cc(c5[nH]c4=O)C)C C33937181
Cc1c(c(n(n1)c2ccccc2)Oc3ccccc3)C[NH+](Cc4ccccc4)C[C@H](CN5CCOCC5)O C36342157
C[NH+]1CCc2c(sc(c2C(=O)OC)NC(=O)c3ccc(cc3)S(=O)(=O)N(CCOC)CCOC)C1 C08583056
CCCC[NH+](CC)CCNC(=O)Cn1cnc2c(c1=O)c(c(s2)C)S(=O)(=O)N3CCC(CC3)C C08591367
C[C@@H](C(=O)NCCCOC(C)C)Oc1ccc2c(c1)c3cc[nH+]c4c3n2c(=O)c5c4ccc(c5OC)OC C08792195
CCOC(=O)c1ccc(c(c1)NC(=O)[C@@H]2CCC[NH+](C2)Cc3nc(no3)c4ccc(c(c4)OC)OC)C C38893450
CCOC(=O)c1ccc(c(c1)C)NC(=O)[C@H]2CCC[NH+](C2)Cc3nc(no3)c4ccc(c(c4)OC)OC C38893453
CC(C)(C)c1ccc(cc1)c2nc(on2)C[NH+]3CCC[C@H](C3)C(=O)NCCSCc4ccc(cc4)F C38904015
COc1ccc(cc1OC)C(=O)CCCCC[NH+]2CC[C@@]34C=C[C@@H](C[C@@H]3Oc5c4c(ccc5OC)C2)O C39290990
CCOc1ccc(cc1)c2nc(c(o2)NCCC[NH+](C)C)S(=O)(=O)c3ccc(cc3)Br C39845346
Cc1ccccc1COc2c(cc(cc2Cl)C[NH2+]CCCSc3nnnn3c4ccccc4)OC C40742465
Cc1c(nc(o1)c2ccc(cc2OC)OC)C[NH+]3CCC(CC3)C(=O)NCc4ccc(cc4)OC(C)C C40984283
CCCCS(=O)(=O)c1ncc(c(n1)Cl)C(=O)NC[C@@H](c2ccc(cc2)C(C)C)[NH+]3CCCCC3 C40986253
CCCCS(=O)(=O)c1ncc(c(n1)Cl)C(=O)NC[C@@H](c2ccc(cc2)C(C)(C)C)[NH+]3CCCC3 C40986273
Cc1c(c(n(n1)c2ccccc2)Oc3cccc(c3)OC)C[NH+](C[C@@H](CN4CCOCC4)O)CC(C)C C36341980
Cc1ccc(cc1)N(CC(=O)NCc2ccc(cc2)C[NH+]3CCCC3)S(=O)(=O)c4ccc(cc4)OC C44857332
CCC[NH+](CCC)CCNC(=O)Cn1cnc2c(c1=O)c(c(s2)C)S(=O)(=O)N3C[C@@H](C[C@@H](C3)C)C C20116956
CCc1ccc(cc1)c2cc(c3c(nn(c3n2)[C@H]4CCS(=O)(=O)C4)C)C(=O)NCCC[NH+](CC)CC C57310774
CCOC(=O)C1=C(N[C@@H](S1)N(Cc2ccccc2)C(=O)COC(=O)C3=c4ccccc4=[NH+]C(=O)C3)C C39948574
C[C@H]1c2ccc(c(c2OC(=O)[C@@H]1CC(=O)NCCC3=c4cc(ccc4=[NH+]C3)OC)OC(=O)C)OC(=O)C C63385624
C[C@@H]1c2c(cc(cc2OC(=O)C)OC(=O)C)OC(=O)[C@@H]1CC(=O)NCCC3=c4cc(ccc4=[NH+]C3)OC C63386240
C[C@H]1C(=c2cc(ccc2=[NH+]1)OCc3ccccc3)CCNC(=O)[C@@H]4CCCC[C@@H]4C(=O)OCC(F)(F)F C63514588
C[C@@H]1C(=c2cc(ccc2=[NH+]1)OC(F)(F)Cl)CCNC(=O)[C@H]3CCCC[C@@H]3C(=O)OCC(F)(F)F C63514971
C[C@H]1C(=c2ccccc2=[NH+]1)CCN(Cc3cc(c(c(c3)OC)OC)OC)C(=S)Nc4ccc(cc4)F C63655013
c1ccc(c(c1)/C=N/NC(=O)c2cccc(c2)S(=O)(=O)Nc3cc(ccc3Cl)Cl)C(=O)[O-] C03299673
c1ccc(c(c1)C(=O)[O-])/N=C(\N[C@H](C(Cl)(Cl)Cl)NC(=O)c2ccccc2[N+](=O)[O-])/S C08672744
c1cc(c(cc1[N+](=O)[O-])NC(=S)NC(=O)/C=C/c2ccc(o2)c3cc(cc(c3)Cl)Cl)[O-] C08835222
Cc1c2c(cc(=O)[nH]c2sc1C(=O)[O-])CSc3nnc(s3)Nc4ccccc4C(F)(F)F C12554136
Cc1cc(c(c(c1)Cl)NC(=O)CSc2nc3cc(ccc3c(=O)n2C[C@H](C)O)C(=O)[O-])C C13051623
C/C(=N\Nc1ccc(cc1)S(=O)(=O)N)/c2ccc(cc2)S(=O)(=O)Nc3ccc(cc3)C(=O)[O-] C13060535
Cc1ccc(cc1)NC(=O)C(=O)N/N=C(\C)/c2ccc(cc2)S(=O)(=O)Nc3ccc(cc3)C(=O)[O-] C13077868
C[C@@H]1CCC[C@@H]([C@@H]1C)NC(=O)NC(=O)CSc2nnc(n2CCC(=O)[O-])c3ccc(cc3)F C13206674
C[C@@H](c1cc2ccccc2o1)Nc3ccc(cc3[N+](=O)[O-])S(=O)(=O)Nc4ccccc4C(=O)[O-] C13212168
C[C@H](c1cc2ccccc2o1)Nc3ccc(cc3[N+](=O)[O-])S(=O)(=O)Nc4cccc(c4)C(=O)[O-] C13212178
Cc1ccc(cc1)S(=O)(=O)Nc2ccc(cc2C(=O)[O-])S(=O)(=O)Nc3ccc(cc3)OC C13263300
c1cc(ccc1NS(=O)(=O)c2ccc(c(c2)C(=O)[O-])F)NS(=O)(=O)c3ccc(c(c3)F)F C13265630
c1ccc(c(c1)C(=O)[O-])NS(=O)(=O)c2cccc(c2)NS(=O)(=O)c3ccc4c(c3)CCCC4 C13267522
C[C@H](C(=O)NNS(=O)(=O)c1ccc(c(c1)C(=O)[O-])Cl)Oc2cccc(c2)Br C13349647
Cc1ccc(c(c1)C)NS(=O)(=O)c2cc(ccc2C)NS(=O)(=O)c3ccc(c(c3)C(=O)[O-])F C13367477
Cc1ccc(cc1Cl)NC(=O)CSC2=C([C@H](C(=C(N2)[O-])C(=O)OC)c3ccc(cc3)Cl)C#N C20150226
Cc1cc(c(cc1C)Br)NC(=O)COc2ccc(cc2)/C=C\c3[nH]c(=O)c(c(n3)[O-])[N+](=O)[O-] C16361426
CC1=C([C@@H](C(=C(N1)SCC(=O)Nc2ccc(cc2)C(=O)[O-])C#N)c3ccc(cc3)Cl)C(=O)C C20529148
c1c(cc(c(c1/C=N/Nc2[nH]nc(n2)SCC(=O)N(C3CCCCC3)C4CCCCC4)[O-])Cl)Cl C20834441
CC1=C(C(CCC1)(C)C)/C=C/C(=C/C=C/C(=C/C(=O)O[C@@H]2[C@@H]([C@@H]([C@@H]([C@H](O2)C(=O)[O-])O)O)O)/C)/C C22066364
CC1=C(C(CCC1)(C)C)/C=C/C(=C/C=C/C(=C/C(=O)O[C@@H]2[C@@H]([C@@H]([C@H]([C@H](O2)C(=O)[O-])O)O)O)/C)/C C22066370
Cc1ccc(c(c1)C)NS(=O)(=O)c2cccc(c2)C(=O)N[N-]S(=O)(=O)c3cccnc3Cl C22756813
CC(C)[C@H](C(=O)[O-])NC(=O)/C(=C/c1ccc(cc1Cl)Cl)/NC(=O)c2ccc(cc2Cl)Cl C26804447
CC([C@H](NC(=O)c1cccc(c1)Cl)N/C(=N/C#N)/[N-]c2cc(cnc2)Br)(Cl)Cl C28866535
CCOc1cc(cc(c1OCc2ccc(cc2)C(=O)[O-])I)/C=C/3\C(=O)NC(=O)N3 C33153858
CC1=C([C@H](N2C(=CSC2=N1)/C=C(/NCCc3c[nH]c4c3cccc4)\[O-])c5cccc(c5)F)C(=O)OC C34923847
CC(=O)[C@]1(CC[C@H]2[C@@]1(CC[C@H]3[C@@H]2CCC4=C/C(=N\OCC(=O)NCC5CCC(CC5)C(=O)[O-])/CC[C@]34C)C)O C35361502
CC1=C([C@H](N2C(=CSC2=N1)/C=C(/NCC(C)C)\[O-])c3ccccc3Cl)C(=O)Nc4ccccc4 C35693360
C[C@@]12CC[C@@H]3[C@@H]([C@@H]1CC[C@@]2(C)O)CCC4=C/C(=N/OCC(=O)NCC(C)(C)[C@@H](C(=O)[O-])O)/C=C[C@@]34C C35805318
C[C@@]12CC[C@@H]3[C@@H]([C@@H]1CC[C@@]2(C)O)CCC4=C/C(=N/OCC(=O)NC[C@@H](CC(=O)[O-])c5ccccc5)/C=C[C@@]34C C35806386
Cc1c(cccc1[N+](=O)[O-])C(=O)NNC(=O)c2cccc(c2)S(=O)(=O)[N-]c3ccc(cc3)Cl C15525427
C[C@@]12CC/C(=N\OCC(=O)NCCCCC(=O)[O-])/C=C1CC[C@H]3[C@@H]2CC[C@@]4([C@@H]3CC[C@@]4(C#C)O)C C37230699
Cc1c(noc1[N-]S(=O)(=O)c2ccc(cc2)NC(=O)NC(C)(C(F)(F)F)C(F)(F)F)C C02248607
CCOc1cc(ccc1OS(=O)(=O)c2ccccc2)[C@@H](c3c(n[nH]c3[O-])C)C4=C(N=N[C@@H]4O)C C39422234
CCOc1cc(ccc1OS(=O)(=O)c2ccccc2)[C@H](c3c(n[nH]c3[O-])C)C4=C(N=N[C@@H]4O)C C39422235
Cc1cccc(c1NC(=O)CS[C@@H]2N=N[C@H](N2c3ccccc3)c4cc5ccccc5[nH]4)C(=O)[O-] C39653736
COc1ccc(cc1)NS(=O)(=O)c2cc(ccc2OC)NC(=O)[C@@H]3[C@H]4C[C@@H]([C@@H]3C(=O)[O-])C=C4 C39679356
CCc1cccc(c1)N2[C@@H](NN[C@@H]2SCc3[nH]c(=O)c4ccc(cc4n3)C(=O)[O-])N5CCOCC5 C39709806
CC1=C(C(CCC1)(C)C)/C=C/C(=C/C=C/C(=C\C(=O)O[C@@H]2[C@H]([C@@H]([C@H]([C@@H](O2)C(=O)[O-])O)O)O)/C)/C C44028830
c1ccc2c(c1)-c3ccccc3C2COC(=O)N[C@@H](Cc4c[nH]nc4c5cccc(c5)Cl)C(=O)[O-] C44322273
CCN(CCc1c2ccccc2[nH]c1/C=C/3\C(=NC(=O)N(C3=O)c4ccc(cc4)Cl)[O-])C(=S)NC C09129212
c1ccc(cc1)[C@@H](CC(=O)Nc2c(cccn2)[O-])NS(=O)(=O)c3ccc(cc3)Br C54201104
c1ccc(cc1)[C@H](CC(=O)Nc2c(cccn2)[O-])NS(=O)(=O)c3ccc(cc3)Br C54201105
CC(=O)Nc1ccc(cc1)S(=O)(=O)Nc2ccc(cc2)S(=O)(=O)[N-]c3cc(cc(c3)Cl)Cl C14225006
c1cc(ccc1COc2ccc(cc2/C=N/NC(=O)Cc3csc(n3)N)Br)C(=O)[O-] C59644727
CCOC(=O)c1c([nH]/c(=N\C(=O)Nc2c(nc(s2)[N-]S(=O)(=O)c3ccc(cc3)C)C)/s1)C C17179710
CCOc1ccc(cc1)[C@@H]2C(=C(N=C3C2=C(CCC3)[O-])SCC(=O)Nc4ccc(cc4)NC(=O)C)C#N C02310213
C[C@@H](C(=O)Nc1ccc(cc1F)F)Sc2nc(c(nn2)c3ccccc3NC(=O)C(C)C)[O-] C64774595
CCOc1cc(ccc1OCC(=O)N)[C@@H]2CC(=O)Nc3c2sc(c3c4ccc(cc4)C)C(=O)[O-] C64796096
Cc1ccc(cc1)S(=O)(=O)/N=c\2/cc(nc([nH]2)SCC(=O)Nc3ccccc3C(F)(F)F)[O-] C06088885
Cc1ccc(cc1)S(=O)(=O)N(C[C@@H](Cn2c3ccc(cc3c4c2ccc(c4)Cl)Cl)O)c5ccc(cc5)NC(=O)C C00856361
CCOC(=O)c1c2c(sc1NC(=O)c3ccc(cc3)O[C@H](C)C(=O)Nc4ccc(cc4)C)CCCC2 C01785132
Cc1ccc(cc1)NS(=O)(=O)c2cc(ccc2C)C(=O)O[C@@H](C)C(=O)Nc3cc(cc(c3)Cl)Cl C06141952
C[C@@H](C(=O)Nc1ccccc1c2ccccc2)OC(=O)c3ccc(cc3)NS(=O)(=O)c4cccs4 C04529173
Cc1ccc(cc1)NC(=O)C2(CCCCC2)N(c3ccc(cc3)OC)C(=O)CSc4[nH]c5ccccc5n4 C08694961
Cc1c(c2cc(ccc2[nH]1)OC(F)(F)Cl)CCNC(=O)[C@@H]3CCCC[C@@H]3C(=O)OCC(F)(F)F C08892176
Cc1ccc(cc1)CSc2nnc(s2)SCC(=O)N/N=C/c3cc(ccc3O)Br C02327361
Cc1ccc(c(c1)NC(=O)CSc2nnc(n2c3cc(ccc3C)C)CNC(=O)c4ccc(c(c4)C)C)C C09279127
CCOc1ccc(cc1Br)/C=N/NC(=O)[C@@H](C(C)C)NC(=O)c2ccc(cc2Cl)Cl C10000579
CC(C)C[C@@H](C(=O)N/N=C/c1ccc(c(c1)Br)OCC=C)NC(=O)c2ccc(cc2)Cl C10002623
C[C@H](C(=O)NC(=O)NC1CCCCC1)OC(=O)c2c(c3ccccc3o2)CSc4ccc(cc4)Cl C12528990
Cc1cc(ccc1F)[C@@H]([C@H](c2ccc(cc2)C(C)C)C(=O)NC(C)(C)C)C(=O)CNC(=O)c3ccco3 C13561448
Cc1ccc(cc1)S(=O)(=O)N(Cc2cccc(c2)Cl)CC(=O)N/N=C/c3c4ccccc4ccc3O C15945988
CC(C)CN(CC(=O)Nc1cc(nn1c2ccccc2)C(C)(C)C)C(=O)Nc3c(cccc3Cl)Cl C16434469
Cc1ccc(cc1)n2c(nnc2SCc3ccccc3)[C@H](C)NC(=O)Nc4ccccc4C(F)(F)F C16568880
Cc1ccc(cc1)n2c(nnc2SCc3ccc(cc3)F)[C@@H](C)NC(=O)Nc4ccc(cc4)SC C16568948
CC[C@H](C)c1ccc2c(c1)nc(o2)c3cccc(c3)NC(=S)NC(=O)c4ccc(c(c4)Cl)OCC C16611093
Cc1ccc(c(c1)C)NC(=O)N(CC(=O)N(CCc2c[nH]c3c2cccc3)Cc4ccc(cc4)F)C5CC5 C16646422
CCCCC12CN(CC(C1=O)(CN(C2)C(=S)Nc3ccc(cc3)C)C)C(=S)Nc4ccc(cc4)C C16850394
CCOc1cc(cc(c1O)Cl)[C@@H]2C3=C(CC(CC3=O)(C)C)NC(=C2C(=O)OCc4ccc(cc4)OC)C C09246566
CC(C)COc1ccc(cc1)[C@@H]2CC3=C([C@H](Nc4ccccc4N3)c5cc(c(cc5OC)OC)OC)C(=O)C2 C21230175
CC(C)COc1ccc(cc1)[C@H]2CC3=C([C@H](Nc4ccccc4N3)c5cc(c(c(c5)OC)OC)OC)C(=O)C2 C21239366
CC(C)COc1ccc(cc1)[C@@H]2CC3=C([C@@H](Nc4ccccc4N3)c5ccc(c(c5OC)OC)OC)C(=O)C2 C21243170
CC(C)COc1ccc(cc1)[C@@H]2CC3=C([C@H](Nc4ccccc4N3)c5ccc(c(c5OC)OC)OC)C(=O)C2 C21243175
CCc1ccc(cc1)NC(=O)/C(=C\c2ccc(c(c2)OC)OC)/NC(=O)c3ccc(cc3)Br C28309714
C[C@@H](C(=O)Nc1ccc(cc1)S(=O)(=O)Nc2cc(cc(c2)Cl)Cl)Sc3ccc(cc3)OC C30870105
CC[C@H](C)c1ccc2c(c1)nc(o2)c3ccc(c(c3)NC(=S)NC(=O)c4cccc(c4)OCC)Cl C01859078
C[C@H](CCCN(Cc1ccc(cc1)F)C(=O)Nc2ccc(cc2F)F)Nc3cc(cc4c3nccc4)OC C35003065
CCc1ccc(cc1)C(=O)N[C@H]2CCCC[C@H]2NC(=O)c3csc(n3)COc4ccc(cc4)C(C)C C35957193
CC(C)(C)NC(=O)[C@@H](c1cccc(c1)O)N(C)C(=O)CCCc2cc3cccc4c3c5c2cccc5cc4 C36524801
C[C@@H](c1ccccc1)[C@H](C(=O)NC(C)(C)CC(C)(C)C)N(c2ccccc2Cl)C(=O)[C@@H]3CCC(=O)N3 C36548412
C[C@H](c1ccccc1)[C@H](C(=O)NC(C)(C)CC(C)(C)C)N(c2ccccc2Cl)C(=O)[C@@H]3CCC(=O)N3 C36548413
c1ccc(cc1)CN(CC(=O)Nc2ccccc2)C(=O)c3csc(n3)Nc4cc(ccc4Cl)Cl C37426762
Cc1ccc(c(c1)CN2c3ccccc3/C(=N\NC(=S)Nc4ccc(cc4)Oc5ccccc5)/C2=O)C C03041799
CC(C)(C)c1ccc(cc1)C(=O)Oc2ccc3c(c2)OC(=C([C@@H]3c4ccc(c(c4)OC)OCC=C)C#N)N C38680803
CCCCOc1cccc(c1)[C@H]2c3ccc(cc3OC(=C2C#N)N)OC(=O)c4c(c5cc(ccc5o4)C)C C38701297
CCOC(=O)[C@@H]1[C@H](SC2=C1CCCC2)NC(=O)CSc3[nH]c(c(n3)c4ccccc4)c5ccccc5 C39152179
CCOC(=O)c1c(cc2cc(c(cc2c1c3cccc(c3)SC)c4ccccc4O)O)Cn5cncn5 C39502496
Cc1cc(c(c(c1)c2c3c([nH]n2)C(=O)N([C@@H]3c4ccc(cc4)OCC=C)CCc5ccc(cc5)OC)O)C C39912609
Cc1cc(c(cc1Cl)c2c3c([nH]n2)C(=O)N([C@@H]3c4cccc(c4)OCC=C)Cc5ccc(cc5)OC)O C39914887
CCOc1ccc(cc1)[C@H]2C(=C(Nc3n2nc(n3)SCc4ccccc4)C)C(=O)Nc5ccccc5C C40902522
Cc1ccc2[nH+]c(c(n2c1)C[C@H](C(=O)[O-])NC(=O)OCC3c4ccccc4-c5c3cccc5)c6ccccc6 C44322783
Cc1ccc2c(c1)sc(n2)c3ccc(cc3)NC(=O)[C@H](Cc4ccccc4)N/C=C/C(=O)C(F)(F)F C35020296
CCCCSc1nc2n(n1)[C@@H](C(=C(N2)C)C(=O)Nc3cccc(c3C)C)c4ccc(cc4)OC(C)C C54615219
CCCCSc1nc2n(n1)[C@H](C(=C(N2)C)C(=O)Nc3cccc(c3C)C)c4ccc(cc4)OC(C)C C54615224
CCOc1cccc(c1)[C@@H]2C(=C(Nc3n2nc(n3)SCc4ccccc4)C)C(=O)Nc5ccc(cc5C)C C54644394
CCOc1ccc(cc1)c2nc3cc(ccc3o2)NC(=S)NC(=O)c4ccc(o4)c5ccc(cc5)Cl C16692033
c1ccc(c(c1)C(=O)Oc2ccc(cc2)/C=N/NC(=O)CSc3[nH]c4ccccc4n3)Br C59417048
CCOc1cc(c(cc1OCc2ccccc2C#N)Br)/C=N/NC(=O)Nc3ccc(cc3)C C59597995
Cc1c(c([nH]n1)c2ccc(cc2O)OCc3ccc(cc3)Br)Oc4ccc(cc4)C(=O)OC C09410813
c1ccc(c(c1)C(=O)N[C@@H](C(Cl)(Cl)Cl)NC(=S)Nc2ccccc2Cl)[N+](=O)[O-] C01232092
Cc1ccc(cc1)S(=O)(=O)N(CC(=O)Nc2ccc(cc2)C(=O)N)c3ccc(cc3)C(C)C C01172400
CCOc1cc(cc(c1OCC)OCC)C(=O)Nc2c(c3c(s2)CCCCCC3)C(=O)N C00671623
C/C(=C\c1ccccc1)/C=C\2/C(=O)N(C(=S)S2)CCCC(=O)NNC(=O)c3ccccc3O C08820594
Cc1ccc(cc1)CC(=O)N[C@H](C(Cl)(Cl)Cl)NC(=S)Nc2cccc(c2)[N+](=O)[O-] C08859202
CC[C@@H](C)NS(=O)(=O)c1ccc(cc1)NC(=S)NC(=O)c2c(c3ccccc3s2)Cl C09206652
COc1ccc(cc1C(=O)NC(=S)NNC(=O)c2ccc(cc2)OCC=C)Br C09696144
Cc1ccc(cc1)OCC(=O)NC(=S)Nc2ccc(c(c2)C)NC(=O)c3cc4ccccc4o3 C09850847
c1ccc(cc1)COc2ccccc2C(=O)OCC(=O)Nc3c(c4c(s3)CCCC4)C(=O)N C10863926
C1C2CC3CC1CC(C2)(C3)NC(=O)COC(=O)CCNC(=O)NC45CC6CC(C4)CC(C6)C5 C11441019
Cc1ccc(c(c1)OCC(=O)NNC(=O)CCC(=O)Nc2ccc(cc2Cl)Cl)C(C)C C12488085
Cc1ccc(c(c1)OCC(=O)NNC(=S)NC(=O)/C=C/c2cccc3c2cccc3)C(C)C C12503535
c1ccc2c(c1)[nH]c(n2)CCNC(=O)/C(=C/c3ccc(cc3)Cl)/NC(=O)/C=C/c4ccco4 C12658089
CCCn1c2ccc(cc2nc1S[C@H](C)C(=O)Nc3ccccc3[C@H](C)CC)S(=O)(=O)N C12520308
Cc1cc(cc(c1C)S(=O)(=O)Nc2ccccc2C(=O)NCC(=O)NC(C)C)C(C)(C)C C09224154
CCCCn1c2ccc(cc2nc1SCC(=O)Nc3ccccc3C(C)C)S(=O)(=O)N C06147910
c1ccc2c(c1)cccc2CC(=O)NC(=S)Nc3ccc(cc3)S(=O)(=O)NC4CCCCC4 C13978921
CCCCn1c(c(c(=O)[nH]c1=O)N(CCCC)C(=O)c2cc(ccc2Cl)Br)N C14624111
CCCOc1ccc(cc1C(=O)NC(=S)NNC(=O)c2ccc(cc2)Cl)Br C14654080
CC[C@H](C)c1ccc(c(c1)Br)OCC(=O)NNC(=O)c2ccc(cc2)NC(=O)CC C14832229
c1ccc(cc1)Sc2ccccc2NC(=O)COC(=O)c3ccc(c(c3)S(=O)(=O)N)Cl C15274612
C[C@@H](C(=O)Nc1c(ccs1)C(=O)N)OC(=O)c2ccccc2OCc3ccc(cc3)Cl C15856734
CCOC(=O)[C@@H](C)Oc1ccccc1[C@H]2C(=C(NC(=S)N2)C)C(=O)Nc3ccccc3Cl C16474501
CCc1ccc(cc1)NC(=O)Nc2ccc(cc2)[C@@H]3C(=C(N(C(=S)N3)CC)C)C(=O)OCC C16610410
C[C@@H](C(=O)Nc1c(ccs1)C(=O)N)Sc2nnc(n2CC=C)c3ccc(cc3)C(C)(C)C C16866227
Cc1ccc(cc1)/C=N/Nc2[nH]nc(n2)SCCC(=O)Nc3ccc(cc3)Br C20908021
c1ccc(cc1)/C=C/C=N/Nc2[nH]nc(n2)SCCC(=O)Nc3ccccc3Br C21079115
C/C(=N\Nc1nnc(n1N)SCC(=O)c2ccc(cc2)Br)/C=C/c3ccccc3 C21323994
Cc1ccc(c(c1)OCc2nnc(n2N)S[C@H](C)C(=O)Nc3ccccc3C(C)C)C(C)C C21605456
CC(C)(C)c1ccc(cc1)c2nnc(n2N)SCC(=O)Nc3ccccc3SC(F)F C22240157
Cc1ccc(c(c1)Sc2ccc(cc2)NC(=O)CSc3nnc(s3)SCC(=O)N)C C25035457
Cc1cccc(c1)OCC(=O)NC(=S)Nc2ccc(c(c2)C)NC(=O)c3cc4ccccc4o3 C32115363
Cc1ccc(cc1F)C(=O)/N=C(/NCCc2c[nH]c3c2cccc3)\Nc4ccc(c(c4)OC)OC C32943220
c1cc(cc(c1)[N+](=O)[O-])NC(=S)N[C@@H](C(Cl)(Cl)Cl)NC(=O)c2ccc(cc2)Cl C03142335
CCC(=O)Nc1cc(ccc1C)NC(=S)NC(=O)c2ccc(c(c2)Br)OC(C)C C36568228
CCCCNC(=O)[C@H](c1ccc(cc1C)C)N(Cc2ccc(o2)C)C(=O)c3c(cccc3O)O C36597459
CCCCNC(=O)[C@H](c1ccc(cc1C)C)N(Cc2ccc(o2)C)C(=O)c3cccc(c3O)O C36597675
Cc1ccc(c(c1)Cl)NC(=S)/N=C(/NCCc2ccc(cc2)F)\Nc3nc(cc(n3)C)C C14156008
C[C@H](C(=O)Nc1ccc(cc1)C(=O)N)Sc2nc3cc(ccc3c(=O)n2CCC(C)C)Cl C22535317
CC(C)c1ccc(cc1)CSc2nnc(s2)SCC(=O)Nc3c(ccs3)C(=O)N C36663059
C[C@@H](C(=O)Nc1ccc(cc1F)Cl)Sc2nnc(n2N)COc3ccc(cc3)C(C)C C18581138
CCN(CC)S(=O)(=O)c1ccc(cc1)Nc2c(c(ncn2)Sc3ccc(cc3)Cl)N C40723009
COc1cc(ccc1OCc2ccc(cc2)Cl)/C=C/C(=O)Nc3c(c4c(s3)CCC4)C(=O)N C40846637
c1cc(ccc1COc2ccc(cc2)/C=N/NC(=O)CSc3nnc(s3)N)Br C40947241
CCCOc1ccc(cc1[C@@H]2C(=C(Nc3n2nc(n3)SCCC)C)C(=O)N)Br C40982427
CC(C)NC(=S)Nc1ccc(c(c1)S(=O)(=O)Nc2ccc(cc2)Cl)N3CCCCC3 C16182395
c1ccc(c(c1)/C=N/Nc2[nH]nc(n2)SCC(=O)Nc3ccc(c(c3)C(F)(F)F)Cl)F C59014955
c1ccc(cc1)/C=C/C=N/Nc2[nH]nc(n2)SCC(=O)Nc3ccccc3Br C59016195
CCOc1cc(ccc1OCc2ccc(cc2Cl)Cl)CNc3ccc4c(c3)[nH]c(=O)[nH]4 C59056990
CC[NH+](CC)c1ccc(cc1)n2nc3cc(c(cc3n2)NC(=S)NC(=O)c4ccccc4)C C22565617
CCN(c1ccc(cc1)NC(=O)CSc2nnc(n2N)Cc3cccc4c3cccc4)C(C)C C03311320
Cc1c2ccccc2oc1C(=O)NNC(=S)Nc3c(c(c(s3)C)c4ccccc4)C(=O)OC C02856168
c1ccc2cc(ccc2c1)NC(=S)N[C@@H](C(Cl)(Cl)Cl)NC(=O)c3cccc(c3)[N+](=O)[O-] C03142231
CC(C)c1ccc(cc1)/C=C/C(=O)NC(=S)Nc2ccc(c(c2)OC)NC(=O)c3cccs3 C08835548
CCc1ccc(c(c1)Br)OCC(=O)NNC(=S)NC(=O)c2ccc(cc2)C(C)C C10453214
C[C@H](C(=O)Nc1ccc(cc1Cl)Cl)OC(=O)CCNC(=O)NC23CC4CC(C2)CC(C4)C3 C11439400
Cc1ccc(cc1)Sc2ccc(cc2[N+](=O)[O-])C(=O)NNC(=S)NCCc3cccs3 C11512469
COc1ccc(cc1)C(=O)N/C(=C/c2ccc(cc2)Br)/C(=O)NCCc3c[nH]c4c3cccc4 C02294021
CC(C)Oc1ccc(cc1)/C=C(/C(=O)Nc2ccccc2O)\NC(=O)/C=C/c3ccc(cc3)OC C12657317
CC(C)[C@H](C(=O)Nc1ccc(c(c1)NS(=O)(=O)C)F)Nc2ccc(cc2Cl)C(F)(F)F C12768079
CCc1ccc2c(c1)nc(o2)c3ccc(cc3O)NC(=S)NC(=O)c4ccc(cc4)OC(C)C C08833354
CC/C(=N\NC(=O)c1cc(nc2c1cccc2)c3cccc(c3)OCC(C)C)/c4cc(ccc4O)O C13321407
CCOC(=O)C1=C(NC(=O)N[C@H]1C)CSc2[nH]c(c(n2)c3ccc(cc3)C)c4ccc(cc4)C C12546325
CCc1ccccc1NC(=S)Nc2ccc(cc2)S(=O)(=O)Nc3ccc(c(c3)Cl)Cl C13936162
CCc1ccc(cc1)NC(=S)Nc2ccc(cc2)S(=O)(=O)Nc3cc(cc(c3)Cl)Cl C13937374
c1cc(c(cc1Br)Cl)OCC(=O)NNC(=S)NC(=O)CCC2CCCCC2 C14029324
Cc1cc(nc(n1)N/C(=N\C(=S)Nc2ccc(c(c2)Cl)F)/NCCc3ccc(cc3)F)C C14156032
CCCC(=O)Nc1ccc(c(c1)NC(=S)NC(=O)c2ccc(o2)c3ccc(c(c3)Cl)C)Cl C14276244
CC(C)COc1ccc(cc1C(=O)NC(=S)NNC(=O)c2ccc(cc2)Cl)Br C14667349
CCN1C(=C([C@@H](NC1=S)c2ccc(cc2)NC(=O)Nc3ccccc3C)C(=O)OCC(C)C)C C16610538
CCN1C(=C([C@H](NC1=S)c2ccc(cc2)NC(=O)Nc3ccc(c(c3)C)C)C(=O)OCC(C)C)C C16610546
CC(C)C(=O)N[C@H](C(Cl)(Cl)Cl)NC(=S)Nc1ccc(cc1)/N=N/c2ccccc2 C16790877
Cc1ccc(c(c1)OCc2nnc(n2N)S[C@@H](C)C(=O)Nc3ccc(cc3F)Cl)C(C)C C18457830
Cc1ccc(cc1)NC(=S)N/N=C/c2c[nH]c3c2cc(cc3)S(=O)(=O)N(C)C4CCCCC4 C20183301
C/C(=N\Nc1[nH]nc(n1)SCCC(=O)Nc2ccccc2Cl)/c3ccc(cc3)Br C21081854
Cc1ccc(c(c1)OCc2nnc(n2N)S[C@H](C)C(=O)Nc3cccc4c3cccc4)C(C)C C23328294
C[C@@H](c1ccc(c(c1)Cl)Cl)NC(=O)CSc2nnc(n2N)c3ccc(cc3)OC(F)F C23871465
Cc1ccc(c(c1)OCc2nnc(n2N)S[C@@H](C)C(=O)Nc3ccc(c(c3)Cl)F)C(C)C C24270357
COc1ccccc1NC(=S)N[C@@H](C(Cl)(Cl)Cl)NC(=O)c2ccc(cc2Cl)Cl C03051734
CCc1c(c(nc(n1)SCC(=O)c2ccc(cc2)NS(=O)(=O)C)N)c3ccc(cc3)Cl C25588996
CCc1c(c(nc(n1)S[C@H](C)C(=O)Nc2ccc(c(c2)OC)OC)N)c3ccc(cc3)Cl C25589269
CCN(CC)C(=O)N[C@H](C(Cl)(Cl)Cl)NC(=S)Nc1ccc(cc1)Br C28294124
CC[C@H](C(=O)Nc1c(c(cs1)c2ccc(cc2)C)C(=O)N)Sc3cc(c4cccc(c4n3)OC)C C32530192
COc1ccc(cc1Cl)N/C(=N/CCc2c[nH]c3c2cccc3)/NC(=O)c4ccc(cc4)Cl C32943395
c1ccc(cc1)[C@@H](C(=O)Nc2ccc(cc2Br)[N+](=O)[O-])NCCc3c[nH]c4c3cccc4 C12549700
CC(C)c1ccc(cc1)OCc2nc(cs2)C(=O)N[C@H]3CCCC[C@H]3NC(=O)NC(C)(C)C C34906287
CC(C)c1ccc(cc1)NC(=O)N[C@H]2CCCC[C@@H]2NC(=O)c3csc(n3)COc4ccccc4F C34906371
CC(C)(C)CC(C)(C)NC(=O)[C@@H](c1ccc(cc1)C(F)(F)F)N(C)C(=O)c2cccc(c2O)O C36531302
C/C=C/[C@@H](C(=O)NC(C)(C)CC(C)(C)C)N(c1ccccc1Cl)C(=O)c2cccc(c2O)O C36545462
CC(C)(C)NC(=O)[C@H](C(c1ccccc1)c2ccccc2)N(C(=O)c3c(cccc3O)O)C(C)(C)C C36586632
c1ccc(cc1)COc2ccc(cc2)NC(=O)COC(=O)c3c(c(c(c(n3)Cl)Cl)N)Cl C39561166
Cc1c2ccccc2ccc1OC[C@H]3NN[C@@H](N3CC=C)SCc4[nH]c(=O)c5ccccc5n4 C39973108
CC[C@H](C(=O)Nc1nc(cs1)c2ccc(cc2)C)n3c(nnc3SCCc4ccccc4)N C40172699
Cc1c(cccc1Cl)N/C(=N\C(=O)c2cccc(c2)N(C)C)/NCCc3c[nH]c4c3cccc4 C32943305
CC[C@H](C)c1ccc(cc1)NC(=O)CSc2nc([nH]n2)N/N=C/c3cccc(c3Cl)Cl C59015706
Cc1ccccc1COc2ccc(cc2)[C@H]3C(=C(NC(=S)N3)C)C(=O)Nc4cc(ccc4OC)OC C59238582
CC1=C([C@H](NC(=S)N1)c2ccc(cc2)OCc3ccc(cc3)Cl)C(=O)Nc4cc(ccc4OC)OC C59238593
CCC(C)(C)NC(=O)c1ccc(cc1)NC(=O)[C@H](CC(C)C)NS(=O)(=O)c2ccc(cc2)C C59779948
c1ccc2c(c1)c(c[nH]2)CC[NH2+]Cc3c4ccccc4n(c3C(=O)[O-])Cc5ccc(cc5Cl)F C09969080
COc1ccccc1N/C(=N\C(=O)c2ccccc2C(F)(F)F)/NCCc3c[nH]c4c3cccc4 C32943206
COc1cc(ccc1OCc2ccc(cc2)C(=O)[O-])/C=C(/C#N)\C(=O)Nc3ccc(cc3)Cl C12419356
c1ccc(c(c1)C(=O)[O-])NC(=O)/C(=C/c2ccc(cc2)OC([C@H](C(F)(F)F)F)(F)F)/C#N C13058623
CC(C)COc1c(cc(cc1Cl)/C=C/C(=O)Nc2cc(c(cc2Cl)C(=O)[O-])OC)OC C13172369
Cc1ccc(c(c1)C)n2c(nnc2SCC(=O)Nc3ccc(cc3)CC(=O)[O-])Cc4ccccc4 C13242682
CC(C)Cn1c(nnc1SCC(=O)Nc2cc(ccc2C(=O)[O-])F)c3ccc(cc3Cl)Cl C13243858
Cc1ccc(c(c1)Sc2ccc(cc2)NS(=O)(=O)c3cc(ccc3OC)/C=C/C(=O)[O-])C C13262079
Cc1ccc(cc1NC(=O)[C@H](C)Sc2nnc(n2[C@@H](C(C)C)C(=O)[O-])c3cccs3)Cl C13272228
CC(C)Cc1ccc(cc1)[C@@H](c2cccs2)NS(=O)(=O)c3ccc(cc3)CCC(=O)[O-] C13313491
CCc1cc2c(s1)nc(n(c2=O)CC=C)SCC(=O)Nc3c(cc(cc3Cl)Cl)C(=O)[O-] C13342022
Cc1ccc(cc1NC(=O)CSc2nc3c(c4c(s3)CCCC4)c(=O)n2CCC(C)C)C(=O)[O-] C13345588
c1ccc(cc1)CCn2c(nnc2SCC(=O)Nc3ccccc3C(=O)[O-])c4ccccc4F C13353916
Cc1cc(c(n1CCC(C)C)C)c2csc(n2)NS(=O)(=O)c3cc(ccc3Cl)C(=O)[O-] C13361099
c1cc(cc(c1)C(F)(F)F)/C=C/C(=O)c2ccc(cc2)S(=O)(=O)Nc3ccc(cc3)C(=O)[O-] C13362277
CC[C@H](C)c1ccc(cc1)NC(=O)[C@H](C)Sc2nc3cc(ccc3c(=O)n2CC=C)C(=O)[O-] C13363862
CC(C)CCn1c(=O)c2ccccc2nc1SCC(=O)Nc3c(cc(cc3Cl)Cl)C(=O)[O-] C13365147
Cc1cccc(c1)[C@H]2C(=C(N=C3N2C(=CS3)/C=C(/NCc4ccccc4F)\[O-])C)C(=O)OC(C)C C34923347
Cc1ccc(cc1)[C@H]2C(=C(N=C3N2C(=CS3)/C=C(/NCC(C)C)\[O-])C)C(=O)OCCOC C35696208
Cc1ccccc1[C@H]2C(=C(N=C3N2C(=CS3)/C=C(/NCc4cccnc4)\[O-])C)C(=O)OCC=C C35697181
Cc1cccc(c1)[C@H]2C(=C(N=C3N2C(=CS3)/C=C(/NCc4ccccc4)\[O-])C)C(=O)OCC=C C35697197
Cc1ccc(cc1)[C@H]2C(=C(N=C3N2C(=CS3)/C=C(/NCc4ccncc4)\[O-])C)C(=O)OCC=C C35697237
Cc1ccc(cc1)[C@H]2C(=C(N=C3N2C(=CS3)/C=C(/NC[C@@H]4CCCO4)\[O-])C)C(=O)OCC=C C35697304
Cc1ccc(cc1)[C@H]2C(=C(N=C3N2C(=CS3)/C=C(/NCCc4ccccn4)\[O-])C)C(=O)OC C35697564
Cc1ccc(c(c1)C)[C@@H]2C(=C(N=C3N2C(=CS3)/C=C(/NCc4cccnc4)\[O-])C)C(=O)OCC=C C35701835
Cc1ccc(c(c1)C)[C@@H]2C(=C(N=C3N2C(=CS3)/C=C(/Nc4ccc(cc4)F)\[O-])C)C(=O)OCCOC C35703672
Cc1ccc(cc1)[C@@H]2C(=C(N=C3N2C(=CS3)/C=C(/NCc4ccccc4)\[O-])C)C(=O)OC(C)C C35704663
CCN/C(=C/C1=CSC2=NC(=C([C@H](N12)c3cc(ccc3C)C)C(=O)OCC)C(F)(F)F)/[O-] C35705157
CCC1=C([C@H](N2C(=CSC2=N1)/C=C(/NCc3ccncc3)\[O-])c4ccc(cc4C)C)C(=O)OC C35705249
CCOC(=O)C1=C(N=C2N([C@H]1c3ccccc3Cl)C(=CS2)/C=C(/NC(C)C)\[O-])c4ccccc4 C36049938
CCOC(=O)C1=C(N=C2N([C@H]1c3ccc(cc3C)C)C(=CS2)/C=C(/NCc4ccccn4)\[O-])C C36050425
CC1=C([C@@H](N2C(=CSC2=N1)/C=C(/NCC3CC3)\[O-])c4ccccc4)C(=O)OCc5ccccc5 C36052979
CC1=C([C@H](N2C(=CSC2=N1)/C=C(/NCC(C)C)\[O-])c3ccccc3Cl)C(=O)OCC=C C36053016
CC1=C([C@H](N2C(=CSC2=N1)/C=C(/NCc3ccc(cc3)F)\[O-])c4ccc(cc4)F)C(=O)OCC=C C36053072
CC1=C([C@@H](N2C(=CSC2=N1)/C=C(/NC[C@@H]3CCCO3)\[O-])c4ccc(cc4)F)C(=O)OCC=C C36053073
CC1=C([C@H](N2C(=CSC2=N1)/C=C(/NC[C@H]3CCCO3)\[O-])c4ccc(cc4)F)C(=O)OCC=C C36053076
Cc1ccccc1[C@H]2C(=C(N=C3N2C(=CS3)/C=C(/NC[C@H]4CCCO4)\[O-])C)C(=O)OCC=C C36053134
CC[C@H](C)N/C(=C/C1=CSC2=NC(=C([C@H](N12)c3ccc(cc3)Cl)C(=O)N(CC)CC)C)/[O-] C36053747
CCC1=C([C@@H](N2C(=CSC2=N1)/C=C(/NCc3cccnc3)\[O-])c4ccccc4Cl)C(=O)OC C36058400
Cc1ccc(c(c1)C)[C@@H]2C(=C(N=C3N2C(=CS3)/C=C(/NC[C@@H]4CCCO4)\[O-])C)C(=O)OCC=C C36058787
CC1=C([C@@H](N2C(=CSC2=N1)/C=C(/NCC(C)C)\[O-])c3ccc(cc3)C(F)(F)F)C(=O)OC(C)C C36058801
CC1=C([C@H](N2C(=CSC2=N1)/C=C(/NCCOC)\[O-])c3ccc(cc3)Cl)C(=O)OC(C)(C)C C36061327
Cc1ccc(c(c1)[C@@H]2C(=C(N=C3N2C(=CS3)/C=C(/NC[C@@H]4CCCO4)\[O-])C)C(=O)OC(C)(C)C)C C36064808
Cc1ccc(c(c1)[C@@H]2C(=C(N=C3N2C(=CS3)/C=C(/NC[C@H]4CCCO4)\[O-])C)C(=O)OC(C)(C)C)C C36064811
CC1=C([C@H](N2C(=CSC2=N1)/C=C(/NCCc3ccccn3)\[O-])c4ccccc4F)C(=O)OC(C)C C36064993
C[C@@H](C(=O)Nc1ccc(cc1Cl)F)Sc2nnc(n2[C@H](C(C)C)C(=O)[O-])c3cccs3 C13271653
CCCc1cc(nc(n1)S[C@@H](C)C(=O)N[C@@H]2[C@@H](C3=C(S2)CCCCC3)C(=O)OCC)[O-] C39724655
C=CCN1[C@@H](C(=C(C1=O)[O-])C(=O)c2cccc(c2)OCc3ccccc3Cl)c4ccc(cc4)O C40030106
c1ccc2c(c1)-c3ccccc3C2COC(=O)N[C@H](Cc4ccc(s4)c5ccccn5)C(=O)[O-] C44320600
Cc1nc(cs1)c2ccc(s2)C[C@H](C(=O)[O-])NC(=O)OCC3c4ccccc4-c5c3cccc5 C44321002
CCCn1cc(c2c1cccc2)C[C@H](C(=O)[O-])NC(=O)OCC3c4ccccc4-c5c3cccc5 C44322613
CCN(CCC12CC3CC(C1)CC(C3)C2)c4c(cc(cn4)NC(=O)c5ccc(cc5)C)C(=O)[O-] C65331084
Cc1ccc(c(c1)Br)OCC(=O)NNC(=S)NC(=O)/C=C/c2ccccc2OC C10000656
Cc1ccc(c(c1)S(=O)(=O)Nc2ccccc2C(=O)OCC(=O)NNC(=O)c3cccs3)C C11332385
c1ccc2c(c1)cccc2OCC(=O)NNC(=S)NC(=O)COc3ccc(cc3Cl)Cl C12502454
c1ccc2cc(ccc2c1)OCC(=O)NC(=S)NNC(=O)COc3ccc(cc3Cl)Cl C12502584
c1ccc2cc(ccc2c1)OCC(=O)NNC(=S)NC(=O)CCCOc3ccc(cc3Cl)Cl C12570235
c1ccc(cc1)CCn2c(nnc2SCC(=O)Nc3c(ccs3)C(=O)N)c4ccccc4F C13141243
C[C@H](C[NH+]1CCCCC1)C(=O)N/N=C(\C)/c2ccc(cc2)S(=O)(=O)Nc3ccc(cc3)C(=O)[O-] C13365317
Cc1ccc(cc1S(=O)(=O)Nc2ccccc2OC)NC(=O)CCCc3c[nH]c4c3cccc4 C12541686
Cc1ccccc1OCCOc2c(cc(cc2Cl)/C=N/NC(=O)Cc3nnc(s3)N)Cl C13897814
COc1ccc(c(c1)OC)NC(=S)Nc2ccc(cc2)S(=O)(=O)Nc3ccc(cc3)Cl C13936111
Cc1ccc(cc1C)NC(=S)/N=C(\Nc2ccc(cc2)Cn3cncn3)/Nc4nc(cc(n4)C)C C14159094
CCCCn1c(c(c(=O)[nH]c1=O)N(Cc2ccco2)C(=O)/C=C/c3ccc(cc3)C(F)(F)F)N C14652792
CC(C)COc1ccc(cc1Br)C(=O)NC(=S)NNC(=O)COc2ccccc2C(C)C C14654215
CCOc1ccc(cc1C(=O)NC(=S)NNC(=O)COc2ccc(cc2C)C)Br C14655645
C[C@@H](C(=O)NNC(=O)CCC(=O)Nc1ccc(cc1Cl)Cl)Oc2ccc(cc2)C(C)(C)C C14665822
CC[C@@H](C)[C@H](C(=O)Nc1nnc(s1)c2ccc(cc2)N(C)C)NC(=O)Nc3ccccc3OC C16607493
CC1=C([C@H](NC(=S)N1C)c2ccc(cc2)NC(=O)Nc3ccc(cc3)OC)C(=O)OCCOC C16610077
COc1ccccc1Nc2nc(nc(n2)N)COC(=O)/C=C/c3cc(ccc3OC)Br C16660619
Cc1ccc(c(c1)OCc2nnc(n2N)S[C@H](C)C(=O)NCc3ccc4c(c3)OCO4)C(C)C C17150343
CCOc1ccc(cc1)C(=O)NNC(=O)c2ccc(c(c2)S(=O)(=O)Nc3ccc(cc3)C)OC C17269582
CCOC(=O)C1=C(NC(=O)N[C@@H]1c2ccco2)CSc3nnc(s3)Nc4ccc(c(c4)C)C C18242957
Cc1cccc(c1OCc2nnc(n2N)S[C@@H](C)C(=O)Nc3ccc(cc3)SC(F)F)C C18764611
Cc1cc(ccc1NC(=O)CSc2nnc(n2N)COc3ccc(cc3)C(C)C)N4CCCC4 C19354545
COc1ccccc1C(=O)N[C@H](C(Cl)(Cl)Cl)NC(=S)Nc2ccc(cc2)[N+](=O)[O-] C19799820
C[C@@H](C(=O)NNC(=S)Nc1c(c2c(s1)CCCC2)C(=O)OC)Oc3ccc4c(c3)OCO4 C20312175
Cc1ccc2c(c1)[nH]c(n2)CSc3nc([nH]n3)N/N=C/c4ccc(o4)OCc5ccc(cc5)F C20425056
c1ccc(cc1)/C=C/C=N/Nc2[nH]nc(n2)SCC(=O)Nc3ccc(c(c3)C(F)(F)F)Cl C20508620
COc1cc(ccc1Cl)NC(=O)CCSc2nc([nH]n2)N/N=C/c3cccc4c3cccc4 C20905576
COC(=O)c1ccccc1NC(=O)CSc2nc([nH]n2)N/N=C/c3ccc(cc3Cl)Cl C21076803
Cc1ccc(cc1S(=O)(=O)NC)NC(=O)CSc2nnc(s2)Nc3ccc(cc3)OC C24139839
CCN(CC)c1ccc(cc1)c2nnc(n2C)SCc3nc(nc(n3)Nc4ccc(cc4)F)N C32177928
CC(C)(C)CC(C)(C)NC(=O)[C@@H](c1cccc(c1)O)N(Cc2ccco2)C(=O)c3ccccc3O C36497803
CC(C)(C)CC(C)(C)NC(=O)[C@@H](c1ccc(cc1)O)N(Cc2ccco2)C(=O)c3ccccc3O C36497811
CC(C)(C)CC(C)(C)NC(=O)[C@@H](c1ccccc1O)N(Cc2ccco2)C(=O)c3ccc(cc3)O C36500276
CC(C)(C)CC(C)(C)NC(=O)[C@H](c1ccccc1O)N(Cc2ccco2)C(=O)c3ccc(cc3)O C36500277
CC(C)(C)CC(C)(C)NC(=O)[C@@H](c1ccccc1)N(Cc2ccco2)C(=O)c3c(cccc3O)O C36500564
CCCCN(c1c(n(c(=O)[nH]c1=O)CC(C)C)N)C(=O)[C@H](C)Oc2ccc(cc2)Br C14720171
CCNc1nc2nnc(n2c(n1)NCC)S[C@H](c3ccccc3)C(=O)Nc4cc(ccc4C)C C03222824
Cc1ccc(c(c1)C)NC(=O)Cc2nnc(n2CC(C)C)S[C@H](C)C(=O)Nc3ccccc3O C39762159
CCCSc1nc2n(n1)[C@H](C(=C(N2)C)C(=O)N)c3ccc(c(c3)OC)OCc4ccccc4C C40980849
CCCSc1nc2n(n1)[C@H](C(=C(N2)C)C(=O)N)c3ccc(c(c3)OC)OCc4ccc(cc4)C C40980857
CCCCSc1nc2n(n1)[C@@H](C(=C(N2)C)C(=O)Nc3ccccc3OCC)c4ccc(cc4)O C41019499
CNC(=O)c1ccc(cc1)NC(=O)CSc2nnc(s2)Nc3ccc(cc3)SC(F)F C45446806
Cc1ccc(cc1)c2nc(on2)c3c(n(nc3SC)CC(=O)N[C@@H](C)CCc4ccccc4)N C46915190
Cc1cc(c(cc1C)O)c2c3c([nH]n2)C(=O)N([C@@H]3c4ccc(c(c4)OC)OCCC(C)C)CCO C16447794
c1ccc(cc1)/C=C/C=N/Nc2[nH]nc(n2)SCC(=O)Nc3cc(ccc3Cl)C(F)(F)F C59016260
CCOC(=O)c1c2c(sc1NC(=O)CSc3nc([nH]n3)NN=C4CCCCC4)CCCC2 C59040275
C[C@@H](C(=O)NNC(=S)NC(=O)/C=C/c1ccc(cc1)[N+](=O)[O-])Oc2ccc(cc2Cl)Cl C09229839
Cc1cc(ccc1NC(=O)CCc2nc(no2)C3(CCCCCC3)NC(=O)C)C(=O)NCC(C)C C60248189
Cc1ccc(c(c1)OCCCC(C)(C)C(=O)NC(=S)Nc2ccccc2C(=O)NC[C@H]3CCCO3)C C66201613
CCC[NH+](Cc1nnc(o1)c2cccs2)CC(=O)Nc3ccccc3C(=O)Nc4ccccc4 C08895186
CCC[NH+](CC(=O)Nc1ccc(c(c1F)F)F)CC(=O)Nc2cc(c(s2)C(=O)OCC)C C10225391
CC(C)(C)NS(=O)(=O)c1ccc(c(c1)[N+](=O)[O-])NC[C@H](c2ccccc2OC)[NH+]3CCCC3 C15128628
CC(C)(C)NS(=O)(=O)c1ccc(c(c1)[N+](=O)[O-])NC[C@@H](c2ccccc2OC)[NH+]3CCCC3 C15128630
CC(C)(C)NS(=O)(=O)c1ccc(c(c1)[N+](=O)[O-])NC[C@H](c2ccc(cc2)OC)[NH+]3CCCC3 C15168844
C[NH+](C)[C@H](CNc1ccc(cc1S(=O)(=O)Nc2ccccc2OC)[N+](=O)[O-])c3ccccc3 C20834426
Cc1ccc(cc1)S(=O)(=O)N[C@@H](CCSC)C(=O)NC[C@@H](c2ccccc2)[NH+]3CCCC3 C23741652
CCOC(=O)c1c(c(sc1NC(=O)C[NH+](C2CC2)C(C)C)C(=O)Nc3ccc(cc3C)C)C C24754627
CCOc1ccc(cc1OCC)NC(=O)C[NH+](C)[C@@H](C)C(=O)Nc2nc3ccc(cc3s2)F C26339196
CCOc1ccc(cc1OCC)NC(=O)C[NH+](C)[C@@H](C)C(=O)Nc2c(c(ccc2[N+](=O)[O-])C)C C26339202
CC[NH+](CC)Cc1cc(ccc1O)Nc2c(cnc3c2c(nn3c4ccccc4)C)C(=O)OCC C28461365
CC[C@H](C)[C@@H](C(=O)NC[C@H](c1ccccc1)[NH+](CC)CC)NC2=NS(=O)(=O)c3c2cccc3 C29166374
Cc1ccc(cc1)C(=O)N/C(=C/c2ccc(o2)c3ccccc3[N+](=O)[O-])/C(=O)NCCC[NH+](C)C C01788632
CCC[C@@H](c1nc(co1)C(=O)NCCCCOc2ccc(cc2C(C)(C)CC)C(C)(C)CC)[NH3+] C33613017
CCC[NH+](Cc1[nH]c(=O)c2c(c(sc2n1)C(=O)OCC)C)C[C@@H](COCc3ccccc3)O C35746579
CCC[NH+](Cc1[nH]c(=O)c2c(c(sc2n1)C(=O)OCC)C)C[C@H](COc3ccccc3C)O C35747052
Cc1c2c(=O)[nH]c(nc2sc1C(=O)OCC=C)C[NH+](C[C@@H](COc3ccccc3)O)C4CC4 C35747077
C=CC[NH+](Cc1[nH]c(=O)c2c(csc2n1)c3ccccc3F)C[C@H](COCc4ccco4)O C35747411
C=CCC[C@H](C[NH+](Cc1ccco1)Cc2[nH]c(=O)c3c(csc3n2)c4cccc(c4)Cl)O C35747591
CCCC(=O)OC[C@@H](C[NH+](Cc1ccccc1)Cc2[nH]c(=O)c3c4c(sc3n2)CCCC4)O C36156665
CCCC(=O)OC[C@H](C[NH+](Cc1ccccc1)Cc2[nH]c(=O)c3c4c(sc3n2)CCCC4)O C36156667
CCOC[C@H](C[NH+](Cc1ccccc1)Cc2[nH]c(=O)c3c(csc3n2)c4cc(ccc4C)C)O C36206514
CC[NH+](Cc1[nH]c(=O)c2c(c(sc2n1)C(=O)OC(C)C)C)C[C@H](COc3ccccc3C)O C36207423
Cc1c2c(=O)[nH]c(nc2sc1C(=O)OC(C)C)C[NH+](CC=C)C[C@@H](COc3ccccc3)O C36207473
CC(C)(C)[NH+](Cc1ccc(cc1)[N+](=O)[O-])C[C@@H](COc2cccc3c2c(c[nH]3)CC(=O)OC)O C01314340
CC[NH+](CC)[C@@H](CNC(=O)CSCc1[nH]c(=O)c2c3c(sc2n1)CCC3)c4ccccc4 C29165471
CC[NH+](CC)[C@H](CNC(=O)CSCc1[nH]c(=O)c2c3c(sc2n1)CCC3)c4ccccc4 C29165477
CCCCCCC(=O)N1C[C@H](C2(C1)CC[NH2+]CC2)C(=O)NCc3c(cc(cc3OC)OC)OC C39639136
CC[NH+](CC)CCn1cc(cn1)NC(=O)c2cc(ccc2C)S(=O)(=O)Nc3ccc(cc3)C C40151721
CCCCN(c1c(n(c(=O)[nH]c1=O)CC(C)C)N)C(=O)CN2CC[NH+](CC2)CC3CCCCC3 C40158304
Cc1ccc(cc1)NC(=O)COc2ccc3ccccc3c2C[NH2+]CCCSc4nnnn4C C40744744
Cc1ccc(cc1C)c2csc3c2c(=O)[nH]c(n3)C[NH+](C[C@@H](COCC(C)C)O)CC(C)C C36205203
CC[NH+](CC)CCn\1c2ccccc2[nH]/c1=N\C(=O)CCNS(=O)(=O)c3ccc(cc3C)C C58522375
CC[NH+](CC)CCn\1c2ccccc2[nH]/c1=N\C(=O)CCNS(=O)(=O)/C=C/c3ccccc3 C58522376
C[NH+](C)Cc1cccc(c1)CNc2ccc(cc2S(=O)(=O)Nc3ccccc3OC)[N+](=O)[O-] C25568067
Cc1ccc(cc1)S(=O)(=O)N[C@H](CCSC)C(=O)NC[C@@H](C(C)C)[NH+]2CCC(CC2)C C58775595
C[C@@H]1CCC[NH+](C1)Cc2ccc(cc2)CNC(=O)CCc3ccc(cc3)S(=O)(=O)NC4CC4 C58949429
C[C@H]1CCC[NH+](C1)Cc2ccc(cc2)CNC(=O)CCc3ccc(cc3)S(=O)(=O)NC4CC4 C58949431
c1cc(ccc1NC(=O)C[NH2+]CCCNc2ccc(cc2[N+](=O)[O-])C(F)(F)F)Br C59447161
Cc1c(c(n(n1)Cc2ccccc2)C)CNC(=O)C[NH+]3CCCC[C@@H]3CNC(=O)OC(C)(C)C C60269262
Cc1c(c(n(n1)Cc2ccccc2)C)CNC(=O)C[NH+]3CCCC[C@H]3CNC(=O)OC(C)(C)C C60269264
CC[NH+](CC)CCn\1c2ccccc2[nH]/c1=N\C(=O)CCNS(=O)(=O)c3ccc(c(c3)C)C C36648953
CCCCNc1ccc(cc1NC(=O)C2=c3ccccc3=[NH+]C(=O)C2)S(=O)(=O)N(CC)CC C39946026
COc1cccc(c1)C(=O)/N=C(/NCCC2=c3ccccc3=[NH+]C2)\Nc4ccc(c(c4)OC)OC C63588469
COc1ccc(cc1)N/C(=N\C(=O)c2ccc(c(c2)OC)OC)/NCCC3=c4ccccc4=[NH+]C3 C63588550
COc1cccc(c1)N/C(=N\C(=O)c2ccc(c(c2)OC)OC)/NCCC3=c4ccccc4=[NH+]C3 C63589059
COc1cccc(c1)C(=O)/N=C(\NCCC2=c3ccccc3=[NH+]C2)/Nc4cc(cc(c4)OC)OC C63589413
CC[C@@H]([C@@H]1NN=C(N1Cc2ccccc2)S[C@@H](C)C(=O)c3c(c(c([nH]3)C)C(=O)C)C)[NH+](C)C C40070628
CC[C@H]([C@@H]1NN=C(N1Cc2ccccc2)S[C@@H](C)C(=O)c3c(c(c([nH]3)C)C(=O)C)C)[NH+](C)C C40070629
CC[C@@H]([C@H]1NN=C(N1Cc2ccccc2)S[C@@H](C)C(=O)c3c(c(c([nH]3)C)C(=O)C)C)[NH+](C)C C40070630
CCOC(=O)c1c(c([nH]c1C)C(c2c(c(c([nH]2)C)C(=O)OCC)C)c3c(c(c([nH]3)C)C(=O)OCC)C)C C04896805
Cc1ccccc1OCC(=O)N[C@@H](C)C(=O)N/N=C/c2ccc(cc2)OCC(=O)Nc3ccccc3 C08461760
CC(C)(C)c1ccc(cc1)S(=O)(=O)NCc2ccc(cc2)C(=O)OCC(=O)NC(=O)NCC=C C09437798
CCNC(=O)NC(=O)[C@@H](C)OC(=O)c1ccc(cc1)CNS(=O)(=O)c2ccc(cc2)C(C)(C)C C09437802
CCCCCCn1c(=O)c2ccccc2nc1SCC(=O)c3c(n(c(=O)[nH]c3=O)CC(C)C)N C09862962
CCCCN(c1c(n(c(=O)[nH]c1=O)CCC)N)C(=O)CSc2nccn2c3ccc(cc3C)C C11424658
CCOC(=O)/C=C/c1ccc(cc1)NC(=O)CSc2nnc(n2N)c3ccc(cc3)OC(F)F C11388839
CCCCC(=O)Nc1ccc(cc1OC)NC(=S)NC(=O)/C=C/c2ccc(c(c2)[N+](=O)[O-])Cl C09291167
Cc1cc(ccc1OCC(=O)NNC(=S)NC(=O)COc2ccc(cc2)C(C)(C)C)Br C13976480
COc1ccc(cc1OC)/C=C/C(=O)NC(=S)NNC(=O)COc2ccc(cc2Cl)Cl C13977321
Cc1ccc(c(c1)Br)OCC(=O)NNC(=S)NC(=O)c2ccc(cc2)OCCC(C)C C14037256
Cc1ccc(c(c1)C)NC(=O)CCC(=O)NNC(=O)c2ccc(c(c2)Br)OCCC(C)C C14645628
COCCOc1ccc(cc1C(=O)NC(=S)NNC(=O)COc2ccccc2Cl)Br C14662985
CCCCCN(c1c(n(c(=O)[nH]c1=O)CCCC)N)C(=O)c2cc(c(c(c2)Cl)OC(C)C)OC C14697762
CCCCn1c(c(c(=O)[nH]c1=O)N(CCC(C)C)C(=O)CCc2ncc(o2)c3ccc(cc3)F)N C14773568
CCCCn1c(c(c(=O)[nH]c1=O)N(CCCC)C(=O)CCc2ncc(o2)c3ccc(cc3)Cl)N C14773661
CCOc1ccc(cc1)NS(=O)(=O)c2ccc(cc2)NC(=S)NC(=O)/C=C/c3ccc(cc3)Cl C14833782
CCCCNC(=O)NS(=O)(=O)c1ccc(cc1)NC(=O)CSc2c(c3c(c(n2)CC)CCCC3)C#N C16638863
CCOc1ccc(cc1)NC(=O)c2ccc(cc2)NC(=O)CSc3nnc(s3)NCC(C)C C18663777
C[C@@H]1CCCC[NH+]1CCCNC(=O)CCCCn2c(c3c(c4cc(ccc4[nH]3)OC)nc2=S)[O-] C20331550
CCOc1ccc(cc1)/C=N/Nc2[nH]nc(n2)SCCC(=O)Nc3ccc(cc3)OC(F)(F)F C20833130
CC[C@@H](C)c1ccc(cc1)NC(=O)CCSc2nc([nH]n2)N/N=C(\C)/c3ccc(c(c3)OC)OC C20833965
c1ccc(cc1)CCCSc2nnc(s2)NC(=O)CSc3nc([nH]n3)NN=C4CCCC4 C21084652
CCOc1ccccc1Nc2nnc(s2)SCC(=O)NCC(=O)Nc3c(cc(cc3C)C)C C21277179
CCN(CC)C(=O)CSc1nnc(n1N)SCC(=O)Nc2ccccc2Cc3ccccc3 C21469631
C[C@H](C(=O)Nc1c(c2c(s1)CCC2)C(=O)N)OC(=O)c3ccccc3OCCOc4ccccc4 C21601787
CCOc1ccccc1Nc2nnc(s2)S[C@H](C)C(=O)NCC(=O)Nc3c(cccc3C)C C23563351
CCCCCN(c1c(n(c(=O)[nH]c1=O)CCCC)N)C(=O)CSCc2nc3ccccc3s2 C24003459
CCCCN(c1c(n(c(=O)[nH]c1=O)CCC)N)C(=O)CSc2nnc(s2)SCC(=C)C C24828238
Cc1c(cccc1Cl)NC(=O)CNC(=O)COC(=O)c2ccc(cc2)CNC(=O)OC(C)(C)C C25266437
CCNc1c2ccccc2nc(n1)SCC(=O)Nc3c(c(c(s3)C(=O)NC)C)C(=O)OCC C25819065
CC[C@@H](C(=O)Nc1nc(c(s1)C(=O)OCC(C)C)C)n2c(nnc2SCc3ccccc3)N C32535630
Cc1c(sc(n1)NC(=O)[C@@H](C)n2c(nnc2SCCc3ccccc3)N)C(=O)OCC(C)C C32535566
CCCOc1ccc(cc1OCC)/C=C/C(=O)OCC(=O)Nc2c(c3c(s2)CCCC3)C(=O)N C36187339
CC(C)(C)CC(C)(C)NC(=O)[C@@H](c1ccc(cc1)N(C)C)N(Cc2ccco2)C(=O)c3c(cccc3O)O C36500660
CCCN([C@H](c1ccc(cc1)[N+](=O)[O-])C(=O)NC(C)(C)CC(C)(C)C)C(=O)c2cccc(c2O)O C36571389
Cc1ccc(o1)CN([C@@H](c2ccccc2O)C(=O)NC(C)(C)CC(C)(C)C)C(=O)CNC(=O)c3ccccc3 C36600916
COc1ccc(cc1)/C=C(/C(=O)NCCc2c[nH]c3c2cccc3)\NC(=O)c4ccc(c(c4)OC)OC C01801633
CC[C@H](C(=O)Nc1c(c2c(s1)CCCC2)C(=O)OCC)n3c(nnc3SCCc4ccccc4)N C40172737
CCN(CC)S(=O)(=O)c1ccc(cc1)Nc2c(c(ncn2)N(Cc3ccccc3)Cc4ccccc4)N C40709508
CC(C)(C)c1ccc(cc1)COc2ccc(cc2OC)/C=N\NC(=O)CSc3nnc(s3)N C40947125
CCCCSc1nc2n(n1)[C@@H](C(=C(N2)C)C(=O)N)c3ccc(c(c3)OCC)OCc4ccccc4F C40986790
C=CCSc1nnc(s1)NC(=O)CSc2nc([nH]n2)N/N=C/c3ccc(cc3)Br C59015617
CC(C)CSc1nnc(s1)NC(=O)CSc2nc([nH]n2)N/N=C/c3cccc(c3Cl)Cl C59015790
CSc1ccccc1NC(=O)CSc2nc([nH]n2)N/N=C/c3ccccc3OCc4ccccc4 C59019305
CCOC(=O)c1c2c(sc1NC(=O)CSc3nc([nH]n3)N/N=C/c4ccc(cc4)C)CCC2 C59019585
CCCCOc1ccc(cc1C(=O)NC(=S)NNC(=O)c2ccc(cc2)[N+](=O)[O-])Br C14650307
CC(C)CNC(=O)CSc1nc([nH]n1)N/N=C/c2ccccc2OCc3cccc(c3)Br C59819429
C=CCn1cc(cn1)/C=N/Nc2[nH]nc(n2)SCCC(=O)NC(c3ccccc3)c4ccccc4 C59832191
CCCCCN(c1c(n(c(=O)[nH]c1=O)CCCC)N)C(=O)CCC(=O)OCc2cc(cc(c2)C)C C60383508
COc1ccc(cc1)N(CCC(=O)N)CC(=O)Nc2nc(cs2)c3c[nH]c4c3cccc4 C08727934
CC(C)C(=O)Nc1ccc(cc1)NC(=O)CCCC(=O)Nc2ccc(cc2)NC(=O)C(C)C C09230757
CC(=O)Nc1ccc(cc1)NC(=O)CCCCCCCC(=O)Nc2ccc(cc2)NC(=O)C C06073781
Cc1ccc(cc1)OCC(=O)NC(=S)Nc2c(c(c(s2)Cc3ccccc3)C)C(=O)N C12496834
Cc1ccccc1OCC(=O)NC(=S)NNC(=O)CCC(=O)Nc2cccc(c2C)Cl C12503205
Cc1ccc(c(c1)C)NC(=O)CCC(=O)NNC(=S)NC(=O)c2ccc(cc2)C(C)(C)C C12573741
Cc1c(sc(c1C(=O)N)NC(=S)NC(=O)c2ccccc2OCCOc3ccccc3)C C14040678
Cc1cc(nc(n1)N/C(=N/C(=S)NC[C@@H]2CCCO2)/NCCc3c[nH]c4c3cccc4)C C14158158
Cc1cc(nc(n1)N/C(=N/C(=S)Nc2ccccc2Cl)/NCCc3c[nH]c4c3cc(cc4)F)C C14158754
CCC[C@@H](C(=O)Nc1ccc(cc1)S(=O)(=O)NC(C)C)NC(=O)NCc2ccc(cc2)F C14415302
Cc1ccccc1Nc2nc(nc(n2)N)CS[C@@H](C)C(=O)NCCc3ccc(cc3)OC C15495491
Cc1ccccc1[C@@H](C)NC(=O)CSCc2nc(nc(n2)Nc3ccccc3OC)N C15495727
CC(=O)Nc1ccc(cc1)C(=O)N/C(=N/c2cccc(c2)OC)/NCCc3c[nH]c4c3cccc4 C15728930
CCc1cccc(c1Nc2nnc(s2)SCC(=O)NCc3ccc(cc3)S(=O)(=O)N)CC C16327950
CC[C@@H](C)c1ccc(cc1)NC(=O)CSc2nnc(n2N)N/N=C/c3ccc(cc3)C C20807075
c1ccc(c(c1)/C=N/Nc2[nH]nc(n2)SCCC(=O)Nc3ccc(cc3)C(F)(F)F)O C20832465
CCCSc1ccccc1NC(=O)CSc2nnc(n2N)N/N=C/c3cccc4c3cccc4 C20912504
CCSc1ccccc1NC(=O)CSc2nnc(n2N)N/N=C/c3ccc(cc3)C C20917551
c1ccc(cc1)C(c2ccccc2)NC(=O)CSc3nc([nH]n3)N/N=C/c4c[nH]c5c4cccc5 C21076786
CSc1ccccc1NC(=O)CSc2nnc(n2N)N/N=C/C=C/c3ccccc3 C21317705
C/C(=N\Nc1nnc(n1N)SCC(=O)NCc2ccc(cc2)F)/C=C/c3ccccc3 C21324173
CCN(CC)c1ccc(c(c1)O)/C=N/Nc2nnc(n2N)SCc3ccccc3Cl C21325693
CCOc1ccccc1Nc2nnc(s2)S[C@H](C)C(=O)Nc3ccc(cc3)C(=O)N C22531961
c1ccc(cc1)Sc2ccccc2NC(=O)CNc3cc(ccc3NCCO)[N+](=O)[O-] C23380040
CCN(CC)C(=O)N[C@H](C(Cl)(Cl)Cl)NC(=S)Nc1ccc(cc1)NC(=O)C C28294025
Cc1ccccc1C(=O)N[C@H](CC(C)C)C(=O)NCCCc2c(c(n(n2)c3ccc(cc3)F)N)C#N C31118914
CCCCOC(=O)[C@@H](Cc1c[nH]c2c1cccc2)NC(=O)c3coc(n3)c4ccc(cc4)N C34852136
CCCCOC(=O)[C@H](Cc1c[nH]c2c1cccc2)NC(=O)c3coc(n3)c4ccc(cc4)N C34852139
Cc1ccc(cc1)NC(=S)/N=C(\NCCc2c[nH]c3c2cccc3)/Nc4nc(cc(n4)C)C C14730366
CCCC(=O)N(Cc1ccco1)[C@@H](c2c(cc(cc2O)O)O)C(=O)NC(C)(C)CC(C)(C)C C36503012
CCC(=O)Nc1cccc(c1C)NC(=O)CCCC(=O)Nc2cccc(c2C)NC(=O)CC C36566940
CCCN([C@@H](c1c(cc(cc1O)O)O)C(=O)NC(C)(C)CC(C)(C)C)C(=O)CCS C36572020
CCCCNC(=O)[C@@H](c1cccc(c1)O)N(Cc2ccc(o2)C)C(=O)c3c(cccc3O)O C36597436
c1ccc(c(c1)C(F)(F)F)NC(=S)NNC(=O)CCC(=O)Nc2ccccc2Cl C02850995
c1c(ccc(c1)/C=N/NC(=S)NC[C@@H]2OCCC2)/C=N/NC(=S)NC[C@@H]3OCCC3 C20932852
c1c(ccc(c1)/C=N/NC(=S)NC[C@H]2OCCC2)/C=N/NC(=S)NC[C@@H]3OCCC3 C20932840
COc1ccc(c2c1cc([nH]2)C(=O)NCCNC(=O)CCCc3c[nH]c4c3cccc4)OC C40312547
Cc1ccc(cc1)NC(=O)COc2ccc(cc2C[NH2+][C@H](Cc3c[nH]c4c3cccc4)C(=O)[O-])Cl C40743617
COc1ccc(cc1)NS(=O)(=O)c2ccc(cc2)/C=C/C(=O)NNC(=S)NC3CCCCC3 C28632536
CCCCN(c1c(n(c(=O)[nH]c1=O)CC(C)C)N)C(=O)CNC(c2ccccc2)c3ccccc3 C13038185
CCCCCCn1c(nnc1SCC(=O)Nc2ccccc2C(=O)N)c3c[nH]c4c3cccc4 C03224090
c1ccc(cc1)C(CCNC(=O)CNc2cc(ccc2NCCO)[N+](=O)[O-])c3ccccc3 C30493191
c1ccc(c(c1)C(=O)OCC(=O)Nc2c(ccs2)C(=O)N)Nc3ccc(cc3)OC(F)F C19484131
C[C@@H](c1ccc2ccccc2c1)NC(=O)CSCc3nc(nc(n3)Nc4ccccc4OC)N C15495724
C[C@H](c1ccc2ccccc2c1)NC(=O)CSCc3nc(nc(n3)Nc4ccccc4OC)N C15495725
c1ccc(c(c1)/C=N/Nc2[nH]nc(n2)SCC(=O)NCc3ccc(cc3)C(F)(F)F)O C58996858
Cc1ccc(c(c1)F)NC(=O)CSc2nc([nH]n2)N/N=C/c3cccc(c3O)CC=C C58998317
C=CCc1cccc(c1O)/C=N/Nc2[nH]nc(n2)SCC(=O)NCCc3ccccc3 C58998363
CC[C@@H](C)c1ccc(cc1)NC(=O)CSc2nnc(n2N)CNc3ccc(cc3)OC C59312109
Cc1cc(nc(n1)N/C(=N\C(=S)Nc2cccc(c2)OC)/NCCc3c[nH]c4c3cccc4)C C18077373
Cc1ccccc1C(=O)N[C@H](C(Cl)(Cl)Cl)NC(=S)Nc2ccccc2C(=O)OC C00939597
Cc1ccccc1C(=O)N[C@@H](C(Cl)(Cl)Cl)NC(=S)Nc2ccc(cc2)C(=O)OC C03130892
COc1ccccc1NC(=S)N[C@H](C(Cl)(Cl)Cl)NC(=O)Cc2cccc3c2cccc3 C01232975
CCOC(=O)c1c2c(sc1NC(=S)N[C@H](C(Cl)(Cl)Cl)NC(=O)C)CCCC2 C00725098
CC(C)COc1ccc(cc1Br)C(=O)NC(=S)Nc2ccc(cc2)NC(=O)C(C)C C09230618
CC(C)CC(=O)Nc1ccc(cc1)NC(=S)NC(=O)c2ccc(c(c2)Br)OC(C)C C09259918
Cc1cc(ccc1OCC(=O)NNC(=S)NC(=O)COc2cccc3c2cccc3)Cl C12574050
CC(C)(C)c1ccc(cc1)C(=O)NN[C@@H](CNS(=O)(=O)c2ccccc2)c3ccccc3 C13148099
CCCCC(=O)Nc1cccc(c1)NC(=S)NC(=O)c2ccc(o2)c3ccc(cc3)Br C02449655
CC[C@@H](C)c1ccccc1OCC(=O)NNC(=S)NC(=O)c2ccc(cc2Cl)Cl C13980508
CC[C@@H](C)c1ccccc1OCC(=O)NNC(=S)NC(=O)/C=C/c2ccccc2Cl C13981444
CCOc1ccccc1C(=O)NC(=S)NNC(=O)COc2ccc(cc2Br)C C14020716
CCCCOc1ccccc1C(=O)NC(=S)NNC(=O)c2c(c3ccccc3s2)Cl C14032368
CCCCCCOc1ccccc1C(=O)NC(=S)NNC(=O)c2ccccc2Br C14033099
CC(C)CCOc1ccccc1C(=O)NC(=S)Nc2ccccc2C(=O)NC(C)(C)C C14034286
c1ccc(cc1)CCOc2ccc(cc2C(=O)NC(=S)NNC(=O)c3cccs3)Br C14666180
C[C@@H](C(=O)Nc1c(ccs1)C(=O)N)OC(=O)c2ccc(cc2)CSc3ccc(cc3)Cl C15808219
CCC[C@H](C(=O)NCCC(c1ccccc1)c2ccccc2)NC(=O)Nc3ccc(cc3)C C16424578
CCC[C@@H](C(=O)NCCC(c1ccccc1)c2ccccc2)NC(=O)Nc3ccc(cc3)C C16424580
c1ccc(cc1)NC(=S)Nc2ccccc2N(c3ccccc3)C(=S)Nc4ccccc4 C16490058
CCc1c(sc(c1C(=O)OC)NC(=S)NNC(=O)CSCc2ccccc2)C C17101645
Cc1ccccc1C(=O)N[C@H](CC(C)C)C(=O)NNC(=O)[C@H](C)Oc2cccc(c2C)C C18102716
CC[C@H](C)NC(=S)NNC(=O)c1ccc(o1)COc2ccc(cc2Cl)Br C02793875
c1cc(sc1)/C=N/Nc2[nH]nc(n2)SCCC(=O)Nc3ccc(cc3)C(F)(F)F C20834259
c1ccc(cc1)COc2ccccc2/C=N/Nc3nnc(n3N)SCc4ccccc4Cl C21320817
Cc1ccc(cc1C)[C@H](C)NC(=O)CSc2nnc(n2N)COc3ccc(cc3)C(C)(C)C C21366220
Cc1ccc(cc1)CNC(=O)[C@H](C)Sc2nnc(n2N)COc3ccc(cc3)C(C)C C21622256
CCN(CCC(=O)Nc1ccc(cc1)C(=O)N)C(=O)c2ccc(cc2)SC(F)(F)F C22955886
CCCCn1c2ccc(cc2nc1CN[C@@H](c3ccc(cc3)C)c4cccs4)S(=O)(=O)N C12507723
CC[C@H](C(=O)Nc1ccc(cc1)F)Sc2nnc(n2N)COc3ccc(cc3)C(C)C C24711713
COC(=O)c1ccccc1NC(=S)N[C@H](C(Cl)(Cl)Cl)NC(=O)c2ccc(cc2)Cl C03142346
CC[C@@H](C)[C@H](C(=O)Nc1ccc2c(c1)CCC2)NC(=O)Nc3ccc(cc3)C(=O)OCC C34970177
CCCCNC(=O)[C@@H](c1ccc(cc1)C)N(Cc2ccco2)C(=O)c3cccc(c3O)O C36500908
CCCCCCN([C@H](c1ccccc1C)C(=O)NC(C)(C)C)C(=O)c2c(cccc2O)O C36514529
CCCCCCN([C@@H](c1ccc(cc1)C)C(=O)NC(C)(C)C)C(=O)c2c(cccc2O)O C36514686
CCCCCCN([C@@H](c1ccccc1C)C(=O)NC(C)(C)C)C(=O)c2cccc(c2O)O C36514772
CCCCCCOc1ccccc1C(=O)NC(=S)Nc2cccc(c2C)NC(=O)CC C36566800
C[C@@H](CCCC(C)C)NC(=O)CSc1nnc(n1N)c2ccccc2Br C19048075
CCOc1ccc(cc1)NS(=O)(=O)c2ccc(cc2)NC(=S)Nc3ccc4c(c3)CCC4 C39971059
COC(=O)c1ccc(cc1)Nc2c(c(ncn2)N(Cc3ccccc3)Cc4ccccc4)N C40709563
c1ccc(cc1)COc2c(cc(cc2Cl)CNCCc3ccc(cc3)S(=O)(=O)N)Cl C40721296
Cc1ccccc1COc2ccc(cc2C[NH2+][C@@H](Cc3c[nH]c4c3cccc4)C(=O)[O-])Cl C40743014
Cc1ccc(cc1)NC(=O)COc2ccc(cc2C[NH2+]Cc3ccc(cc3)C(=O)[O-])Cl C40743602
CCCCSc1nc2n(n1)[C@@H](C(=C(N2)C)C(=O)N)c3ccc(cc3)OCc4ccccc4 C40986866
CCCCCc1c(c(c(n1CCc2ccc(cc2)O)C)C(=O)N)c3ccc4c(c3)OCCO4 C43225743
CC[NH+](CC)c1ccc(cc1)CN(C[C@H](COc2ccc(cc2)Cl)O)c3cccc[nH+]3 C54120825
Cc1ccc(cc1)/C(=N\Nc2[nH]nc(n2)SCC(=O)NCCc3ccccc3Cl)/C C59021399
c1ccc(cc1)Nc2nc3c(s2)cc(s3)C(=O)OCc4cccc(c4)OCC(=O)N C60169516
CCCCNS(=O)(=O)c1ccc2c(c1)nc([nH]2)SCC(=O)Nc3ccc(cc3)F C09255632
COc1cc(cc(c1)OC)N/C(=N/C(=O)c2ccccc2)/NCCc3c[nH]c4c3cccc4 C66437815
CCOc1ccc(cc1)C(=O)NCC(=O)N/N=C/c2ccc(c(c2)OC)OC(=O)c3ccc(cc3)OCC C04335735
CCOc1ccc(cc1)C(=O)NCC(=O)N/N=C/c2ccc(c(c2)OCC)OCc3ccc(cc3)Cl C04355434
CCOC(=O)c1ccc(cc1)NC(=O)CSc2nnc(n2C)[C@H](C)NC(=O)Cc3ccc(cc3)OC C09262546
CCOC(=O)c1c(c(sc1NC(=O)[C@@H](C)Sc2nnc(s2)NC(=O)C3CC3)C(=O)OCC)C C09347493
Cc1c(c2cc(ccc2[nH]1)OC(F)(F)F)CCNC(=O)CCCC(=O)OC3CCC(CC3)C(C)(C)C C12372313
CCOC(=O)c1c2c(sc1NC(=O)COC(=O)COc3ccc(cc3)Nc4ccccc4)C[C@@H](CC2)C C12591321
CCCCCCOc1ccc(cc1Br)C(=O)NC(=S)Nc2ccc(cc2[N+](=O)[O-])OC C14641066
c1cc(c(cc1NC(=O)CCCCCCCCC(=O)Nc2ccc(c(c2)[N+](=O)[O-])Cl)[N+](=O)[O-])Cl C14775408
Cc1ccccc1n2c(cc(n2)C(C)(C)C)NC(=O)CN(CCCOC)C(=O)Nc3ccc(cc3OC)OC C16438181
CCc1ccccc1NC(=O)N(CCOC)CC(=O)N(CCc2c[nH]c3c2cccc3)Cc4ccc(cc4)C C16649475
CC(C)(C)NC(=O)N(CCOC)CC(=O)N(CCc1c[nH]c2c1cccc2)Cc3ccc(cc3)C(F)(F)F C16649504
Cc1c(c(=O)n(c(n1)NNc2ccc(cc2)C(=O)OCC(C)C)Cc3ccccc3)Cc4ccc(cc4)OC C16884657
CCCN(CCC)S(=O)(=O)c1ccc2c(c1)c(cn2CC)/C=N/NC(=S)Nc3cccc(c3C)C C20183401
CC[C@H](C)c1ccc(cc1)NC(=O)CCSc2nnc(n2c3ccccc3)CNc4ccccc4OC C20831288
CCOc1cc(ccc1O)/C=N/Nc2[nH]nc(n2)SCCC(=O)NC(c3ccccc3)c4ccccc4 C21084078
C[C@@]1(CC(=C([C@@H]([C@@H]1C(=O)OCC=C)c2ccc(cc2)Cl)C(=O)OCC=C)NCCc3ccccc3)O C22172718
CCCCOC(=O)N[C@@H](C(Cl)(Cl)Cl)O[C@H](C(Cl)(Cl)Cl)NC(=O)OCCCC C25631586
CCCCOC(=O)N[C@@H](C(Cl)(Cl)Cl)O[C@@H](C(Cl)(Cl)Cl)NC(=O)OCCCC C25631580
Cc1ccccc1NCC(=O)N/N=C\c2ccc(c(c2)OC)OC(=O)c3cc(c(c(c3)OC)OC)OC C33155061
CC(C)(C)CC(C)(C)NC(=O)[C@@H](c1ccc(c(c1)OC)O)N(Cc2ccco2)C(=O)CCC3CCCCC3 C36495765
CCCCCCN([C@@H](CCCCC)C(=O)NCS(=O)(=O)c1ccc(cc1)C)C(=O)c2ccc(cc2)O C36514410
Cc1ccc(o1)CN([C@H](c2ccc(c(c2)OC)O)C(=O)NC(C)(C)CC(C)(C)C)C(=O)CCC3CCCCC3 C36557220
CCCC[C@@H](CC)C(=O)N(Cc1ccc(o1)C)[C@@H](c2ccc(c(c2)OC)O)C(=O)NC(C)(C)CC(C)(C)C C36558326
CCCCC[C@H](C(=O)NC(C)(C)CC(C)(C)C)N(Cc1ccc(o1)C)C(=O)CNC(=O)c2ccccc2 C36600993
CCOC(=O)/C(=C/c1[nH]c(cc1)C(c2[nH]c(cc2)/C=C(/C(=O)OCC)\C#N)c3ccc(cc3)N(C)C)/C#N C08959019
CCCCOc1ccc(cc1)C(=O)Oc2ccc3c(c2)OC(=C([C@@H]3c4ccc(c(c4)OC)OCC=C)C#N)N C38681060
CCCOc1ccc(cc1OCC)[C@@H]2c3ccc(cc3OC(=C2C#N)N)OC(=O)c4ccc(cc4)OCC=C C38683903
CCCCCOc1ccc(cc1OCC)[C@H]2c3ccc(cc3OC(=C2C#N)N)OC(=O)c4ccc(cc4)OC C38684301
CCN(c1ccc(cc1)C(=O)N/N=C/c2ccc(cc2)/C=N/NC(=O)c3ccc(cc3)N(CC)CC)CC C12659609
c1ccc(cc1)C2=C(C3=CC=CCC3=N2)CC(=O)NCCCCCCNc4ccc(c5c4non5)[N+](=O)[O-] C39321574
Cc1ccc(cc1)C(=O)N/C(=C/c2ccc(cc2)OCCOc3ccccc3OC)/C(=O)NC[C@@H]4CCCO4 C39984748
Cc1ccc(cc1)C(=O)N/C(=C/c2ccc(cc2)OCCOc3ccccc3OC)/C(=O)NC[C@H]4CCCO4 C39984749
CCCCCOc1ccc(cc1OC)/C=C(\C#N)/C(=O)Nc2c(c3c(s2)CCCC3)C(=O)NCCC C39992317
CCCCOc1ccc(cc1OCC)/C=C(\C#N)/C(=O)Nc2c(c3c(s2)CCCC3)C(=O)NCCC C39992350
CCCC[NH+](CCCC)CCCN1[C@H](C(=C(C1=O)[O-])C(=O)c2ccc(cc2)OCC)c3cc(c(c(c3)C)O)C C40019328
CCCC[NH+](CCCC)CCCN1[C@@H](C(=C(C1=O)[O-])C(=O)c2cccc(c2)OCC)c3ccc(cc3)O C40020232
CCCC[NH+](CCCC)CCCN1[C@H](C(=C(C1=O)[O-])C(=O)c2cccc(c2)OCC)c3cc(c(c(c3)C)O)C C40020289
CCCC[NH+](CCCC)CCCN1[C@H](C(=C(C1=O)[O-])C(=O)c2cccc(c2)OCCC)c3ccc(cc3)O C40020303
Cc1cc(c(c(c1)c2c3c([nH]n2)C(=O)N([C@H]3c4ccc(c(c4)OC)OCCC(C)C)CCCOC(C)C)O)C C39912698
CCCOc1ccccc1/C=C(\C#N)/C(=O)Nc2cc(c(cc2OCC)NC(=O)c3ccccc3)OCC C40949006
CCCCSc1nc2n(n1)[C@@H](C(=C(N2)C)C(=O)Nc3ccccc3)c4ccc(c(c4)OCC)OCCC C41001500
CCCCSc1nc2n(n1)[C@@H](C(=C(N2)C)C(=O)Nc3ccccc3OCC)c4ccccc4OCCC C54616705
CCOc1ccc(cc1)[C@@H](CCC(=O)N/N=C\c2cc(c(c(c2)OC)OCc3ccc(cc3)F)CC=C)O C58895274
C=CCc1cccc(c1O)/C=N/NC(=O)CCCSc2nnc(n2c3ccccc3)CCc4ccccc4 C58988414
CC[NH+](CC)c1ccc(cc1)CN(Cc2ccco2)C(=S)NCCc3ccc(c(c3)OCC)OCC C59074570
CC[NH+](CC)c1ccc(cc1)CN(C[C@@H]2CCCO2)C(=S)NCCc3ccc(c(c3)OCC)OCC C59074657
CCC(=O)Nc1nc2ccc(cc2s1)NC(=S)NC(=O)c3cc(c(c(c3)OCC)OCC)OCC C59294130
Cc1ccc2c(c1)n(c(c2C[NH2+]CCc3ccc(c(c3OC)OC)OC)C(=O)[O-])Cc4ccc(cc4)C=C C09276292
CCN(c1ccccc1)C(=O)c2ccc(cc2)NCC(=O)Nc3ccccc3OCCOc4ccccc4 C66092103
CCCCCCOc1ccc(cc1Br)C(=O)NC(=S)Nc2ccc(cc2OC)[N+](=O)[O-] C66198573
CC1(Cc2cccc(c2O1)OCC(=O)OCC(=O)NCCc3ccc(cc3)S(=O)(=O)N)C C02660391
CCOC(=O)c1c(c([nH]c1C)C(=O)O[C@@H](C)C(=O)NCC(=O)Nc2ccc(c(c2F)F)F)C C09159079
CCN(CC)c1ccc(c(c1)O)/C=N/NC(=O)C(=O)Nc2c(c3c(s2)CCC3)C(=O)OCC C01868992
CCNc1ccc(cc1NCC(=O)Nc2cc(ccc2F)Cl)S(=O)(=O)N(CC)CC C09336746
c1ccc(cc1)CNC(=O)NC(=O)COC(=O)CSc2nnc(s2)NC3CCCCC3 C09492766
CCCCn1c(c(c(=O)[nH]c1=O)N(CCCC)C(=O)CSc2nc3ccccc3s2)N C03413796
CCn1c2ccc(cc2nc1CCC(=O)Nc3ccc(cc3)C(=O)N)S(=O)(=O)N(CC)CC C09544569
Cc1ccc(cc1C)O[C@@H](C)C(=O)NNC(=S)NC(=O)/C=C/c2ccc(c(c2)OC)OC C10153967
CC[C@@H](C)NS(=O)(=O)c1ccc(cc1)NC(=S)NC(=O)/C=C/c2cccc(c2)[N+](=O)[O-] C10012305
CCOC(=O)c1ccc(cc1)OCC(=O)NNC(=S)NC(=O)c2cc(cc(c2)Cl)Cl C10506147
CC(C)NS(=O)(=O)Cc1ccccc1CNC(=O)CNC(=O)c2ccc(cc2)C(C)(C)C C10707600
c1cc(ccc1CNC(=O)Cn2c(cnc2SCC(=O)NCc3ccc(cc3)F)CO)F C10063645
Cc1ccc(c(c1)C)NC(=O)CCC(=O)NNC(=O)CCCOc2ccc(cc2Cl)Cl C12577100
CCOC(=O)C1=C(NC(=O)N[C@H]1c2cccs2)COC(=O)CNC(=O)c3cccc(c3)C C12721470
CCOC(=O)c1c(oc(c1C(=O)N)NC(=O)CSc2nccn2c3ccccc3C(C)C)C C12604469
CCCCn1c(c(c(=O)[nH]c1=O)N(Cc2ccco2)C(=O)/C=C/c3cc(n(c3C)CCC)C)N C13101516
CC(C)CCn1c(c(c2c1ncc(c2)NCc3ccc(cc3)NC(=O)C)NC(=O)C)C(=O)OC C14538768
CC[C@H](C)C(=O)Nc1c2cc(cnc2n(c1C(=O)OC)C[C@H]3CCCO3)N[C@@H](C)C(C)(C)O C14543722
CCCCn1c(c(c(=O)[nH]c1=O)N(CCC(C)C)C(=O)Cc2coc3c2ccc(c3)OC)N C14623330
CCCCn1c(c(c(=O)[nH]c1=O)N(Cc2ccco2)C(=O)COc3ccc(c(c3)C)C(C)C)N C14652520
CCNc1ccc(cc1NCC(=O)N(C)CC(=O)Nc2ccc(cc2)C)S(=O)(=O)N(C)C C15366113
Cc1c(c(sc1C(=O)N)NC(=O)COc2ccc(cc2Cl)Cl)C(=O)OCCOC C18255429
Cc1ccc(cc1)S(=O)(=O)N[C@@H](C)C(=O)OCC(=O)NCC(=O)Nc2ccc(c(c2)F)F C19357176
c1ccc(cc1)COc2ccccc2/C=N/Nc3nnc(n3N)SCC(=O)c4ccccc4 C21320795
CC(C)Cn1c(c(c(=O)[nH]c1=O)N(CCOC)C(=O)CCc2ccc(o2)c3ccccc3F)N C21668296
CCc1ccc(cc1)c2csc(n2)NC(=O)CSc3nnc(n3CCC(=O)N)C4CC4 C22407258
CCCCN(c1c(n(c(=O)[nH]c1=O)CC(C)C)N)C(=O)CSc2ccc(cc2F)C(=O)C C24004960
CCOc1ccc(cc1)c2n[nH]c(=S)n2CCC(=O)NNC(=O)[C@@H](C)Oc3ccc(cc3)F C24297536
COc1ccc(cc1)N(CCC(=O)N)C(=O)CSc2nnc(s2)Nc3ccc(cc3)F C24535074
CC(C)CC(=O)NNC(=O)[C@H](CCSC)NS(=O)(=O)c1cc(ccc1Cl)Cl C24705903
CCC[C@H](CNC(=O)COC(=O)c1ccc(cc1)S(=O)(=O)N)c2ccc(cc2Cl)Cl C24784663
c1cc(ccc1CN(C2CC2)C(=O)CCCC[C@H]3[C@@H]4[C@H](CS3)NC(=O)N4)C(=O)NC5CC5 C26898050
CCNc1nnc(s1)S[C@@H](C)C(=O)Nc2ccc(cc2)C(=O)Nc3ccc(cc3)OCC C27773858
c1cc(oc1)Cn2c(nnc2SCCC(=O)Nc3ccc(c(c3)Cl)C#N)CCC(=O)N C28947242
CCOC(=O)c1c(cc(s1)NC(=O)CSc2nnc(n2N)COc3ccc(cc3)F)C C29527999
C[C@@H](C(=O)N(CCOC)c1c(n(c(=O)[nH]c1=O)CC(C)C)N)Oc2ccc(cc2)C(C)(C)C C23227700
CCCCn1c(c(c(=O)[nH]c1=O)N(CC(C)C)C(=O)CCc2c(nc(nc2C)SC)C)N C39517098
CCN(CC)S(=O)(=O)c1ccc(cc1)C(=O)Nc2c(c(c(s2)C(=O)OCC)C)C(=O)N C39737816
CCc1cccc(c1NC(=O)CSc2nnc(n2C)[C@H](CO)NC(=O)c3ccccc3OC)C C39766689
CCc1c(sc(c1C(=O)N)NC(=O)CSc2nnc(n2CC)[C@H](C)Oc3ccccc3)C C39967138
CCOC(=O)c1c(c(sc1NC(=O)[C@@H](C)n2c(nnc2SCCc3ccccc3)N)C)C C40172708
[H]/N=C\1/NC(=O)/C(=C/c2ccc(c(c2)OCC)OCC(=O)Nc3ccc(cc3)C(=O)OCC)/S1 C15056765
CCCCOc1ccc(cc1OCC)[C@@H]2c3c(n[nH]c3C(=O)N2CCO)c4cc(ccc4O)C C08845242
Cc1ccc(cc1)NC(=O)COc2ccc(cc2)/C=N/NC(=O)C(=O)NCc3ccc(cc3)OC C58873603
C=CCSc1nc2ccc(cc2s1)NC(=O)CSc3nc([nH]n3)N/N=C/c4ccco4 C59006226
C=CCSc1nnc(s1)NC(=O)CSc2nc([nH]n2)N/N=C/c3ccc(cc3)Cl C59015322
C/C(=N/Nc1[nH]nc(n1)SCC(=O)NCc2cccc(c2OC)OC)/c3ccc(cc3)F C59021630
C/C(=N/Nc1[nH]nc(n1)SCC(=O)Nc2ccccc2SC)/c3ccc(cc3OC)OC C59022891
CC(C)CSc1nnc(s1)NC(=O)CSc2nc([nH]n2)N/N=C(\C)/c3cccs3 C59038887
CCOC(=O)COc1c(cc(cc1Br)/C=N/NC(=O)Cc2csc(n2)N)OC C59644610
CC[C@]1(C[C@@H](c2c(cc3c(c2O)C(=O)c4c(cccc4O)C3=O)[C@H]1C(=O)OC)O[C@@H]5C[C@H]([C@@H]([C@@H](O5)C)O)[NH+](C)C)O C04293361
C[C@@H](c1ccc(cc1)S(=O)(=O)N)Nc2c3c4c(sc3nc(n2)C[NH+]5CCCCC5)CCCC4 C03448812
CC[NH+]1CCc2c(sc(c2C(=O)N)NC(=O)c3ccc(cc3)S(=O)(=O)N4CCC(CC4)C)C1 C03007077
CC(C)[NH+]1CCc2c(sc(c2C(=O)N)NC(=O)c3ccc(cc3)S(=O)(=O)N4CCCCC4)C1 C03007198
CC1CCN(CC1)S(=O)(=O)c2ccc(cc2)C(=O)Nc3c(c4c(s3)C[NH+](CC4)C(C)C)C(=O)N C03007202
CCOC(=O)c1ccc(cc1)N2C(=O)[C@@H]3[C@H]([NH2+][C@]4([C@@H]3C2=O)c5ccc(c(c5NC4=O)C)Cl)CC(=O)N C08789396
CCOC(=O)c1ccc(cc1)N2C(=O)[C@@H]3[C@@H]([NH2+][C@]4([C@@H]3C2=O)c5cc(ccc5NC4=O)Cl)CC(=O)N C08789558
CCOC(=O)c1ccc(cc1)N2C(=O)[C@@H]3[C@H]([NH2+][C@]4([C@@H]3C2=O)c5cc(ccc5NC4=O)Cl)CC(=O)N C08789560
COCCCN1C(=O)[C@@H]2[C@@H]([NH2+][C@@]3([C@@H]2C1=O)c4cc(ccc4NC3=O)Cl)Cc5c[nH]c6c5cccc6 C08791631
CC[NH+]1CCc2c(sc(c2C(=O)N)NC(=O)c3ccc(cc3)S(=O)(=O)N4CCc5ccccc5C4)C1 C08880979
CC1CC[NH+](CC1)Cc2c(nnn2c3c(non3)N)C(=O)N/N=C/c4c5ccccc5cc6c4cccc6 C09461083
c1ccc(cc1)Cn2c(c(c(=O)[nH]c2=O)[C@@H](c3ccc(cc3)C#N)[NH+]4CCN(CC4)c5ccccc5)N C09379404
CC[NH+]1CCc2c(sc(c2C(=O)N)NC(=O)c3ccc(cc3)S(=O)(=O)N4CCC[C@H](C4)C)C1 C11726316
CC[NH+]1CCc2c(sc(c2C(=O)N)NC(=O)c3ccc(cc3)S(=O)(=O)N4C[C@@H](C[C@H](C4)C)C)C1 C11726317
CCOC(=O)c1ccc(cc1)N2C(=O)[C@@H]3[C@H]([NH2+][C@]4([C@@H]3C2=O)c5ccc(c(c5NC4=O)C)C)CC(=O)N C12878248
CSCC[C@@H](C(=O)N1CCC2(CC1)c3c([nH]cn3)CC[NH2+]2)NC(=O)c4ccc(cc4)Br C08791956
Cc1ccc(cc1)NC(=O)/N=C(/Nc2nc(cc(n2)C)C)\N3CCC(CC3)(C(=O)N)[NH+]4CCCCC4 C14161202
C[NH+]1CCc2c(sc(c2C(=O)N)NC(=O)c3ccccc3NS(=O)(=O)c4ccc(cc4)F)C1 C20569766
CSCC[C@@H](C(=O)N1CCC2(CC1)c3c([nH]c[nH+]3)CCN2)NC(=O)c4ccccc4Br C20759865
C[C@@H]1CCCC[NH+]1Cc2c(nnn2c3c(non3)N)C(=O)N/N=C(/C)\c4ccc(cc4)Br C25782774
Cc1ccc(cc1)S(=O)(=O)Nc2ccc(cc2)n3c(c(nn3)C(=O)N4CCN(CC4)c5cccc[nH+]5)N C33436006
C[C@H]1CCCC[NH+]1Cc2c(nnn2c3c(non3)N)C(=O)N/N=C(/C)\c4ccc(c(c4)Cl)Cl C33469776
C[C@@H]1CCCCN1S(=O)(=O)c2ccc(cc2)C(=O)Nc3c(c4c(s3)C[NH+](CC4)C(C)C)C(=O)N C04177828
C[C@H]1CCCCN1S(=O)(=O)c2ccc(cc2)C(=O)Nc3c(c4c(s3)C[NH+](CC4)C(C)C)C(=O)N C03007200
C/C(=N\NC(=O)c1c(n(nn1)c2c(non2)N)C[NH+]3CCCCCC3)/c4ccc(cc4)Br C12362417
CC[NH+]1CCc2c(sc(c2C(=O)N)NC(=O)c3ccc(cc3)S(=O)(=O)N4C[C@@H](C[C@@H](C4)C)C)C1 C13374432
CC[NH+]1CCc2c(sc(c2C(=O)N)NC(=O)[C@H]3CCCN(C3)S(=O)(=O)c4ccc(s4)Cl)C1 C36648007
COc1c(csc1Cl)C(=O)N2C[C@@H](C3(C2)CC[NH2+]CC3)C(=O)NCCc4c[nH]c5c4cccc5 C39597823
COc1ccc2c(c1)c(c[nH]2)CCNC(=O)[C@@H]3CN(CC34CC[NH2+]CC4)C(=O)[C@@H]5CSc6c5cccc6 C39599350
Cc1ccc2c(c1)c(c[nH]2)CCNC(=O)[C@@H]3CN(CC34CC[NH2+]CC4)C(=O)C5=C(NO[C@@H]5c6cc(on6)C)C C39656093
Cc1cc(no1)[C@@H]2C(=C(NO2)C)C(=O)N3C[C@@H](C4(C3)CC[NH2+]CC4)C(=O)NCCc5c([nH]c6c5cccc6)C C39674064
Cc1cc(no1)[C@H]2C(=C(NO2)C)C(=O)N3C[C@H](C4(C3)CC[NH2+]CC4)C(=O)NCCc5c([nH]c6c5cccc6)C C39674067
COc1ccccc1C(=O)N2C[C@@H](C3(C2)CC[NH2+]CC3)C(=O)NCCc4c[nH]c5c4cc(cc5)Cl C39676394
Cc1cccc2c1[nH]cc2CCNC(=O)[C@@H]3CN(CC34CC[NH2+]CC4)C(=O)c5csc(c5OC)Cl C39684185
Cc1cccc2c1[nH]cc2CCNC(=O)[C@H]3CN(CC34CC[NH2+]CC4)C(=O)C5=C(NO[C@@H]5c6cc(on6)C)C C39684192
CC(C)[C@@H](C(=O)NC(C)(C)C)NC(=O)[C@@H]1CN(CC12CC[NH2+]CC2)C(=O)c3c(cccc3Cl)Cl C39685714
CC(C)[C@@H](C(=O)NC(C)(C)C)NC(=O)[C@@H]1CN(CC12CC[NH2+]CC2)C(=O)c3ccc(cc3)Br C39685770
CC(C)[C@@H](C(=O)NC(C)(C)C)NC(=O)[C@H]1CN(CC12CC[NH2+]CC2)C(=O)c3cccc(c3Cl)Cl C39685797
CC(C)[C@@H](C(=O)NC(C)(C)C)NC(=O)[C@@H]1CN(CC12CC[NH2+]CC2)C(=O)c3csc4c3cccc4 C39685866
c1ccc2=[NH+]C(=O)[C@@H](C=c2c1)/C=N/NC(=O)C(=O)Nc3ccccc3C(=O)Nc4ccc(cc4)Cl C39941777
C[C@H]1CCCC[NH+]1Cc2c(nnn2c3c(non3)N)C(=O)N/N=C\c4ccc(c(c4)Br)F C33928335
CC1(CC(CC([NH2+]1)(C)C)Nc2c(c(ncn2)NNC(=O)c3ccccc3Br)[N+](=O)[O-])C C40645223
Cc1cc(cc(c1)Oc2c(c([nH]c(=O)c2I)C)C[NH+]3CCC(CC3)OC(=O)N)C C45253047
Cc1cc(cc2c1nc([nH]2)[C@H]3C(=CC=NC3=O)NC[C@H](c4cccc(c4)Cl)O)C5CC[NH+](CC5)C C52550800
Cc1ccc(cc1)S(=O)(=O)N/[NH+]=c\2/c(cc3ccc(cc3o2)O)C(=O)Nc4cccc(c4)[N+](=O)[O-] C59170723
CCc1ccc(cc1)N2C(=O)[C@@H]3[C@H]([NH2+][C@@]([C@@H]3C2=O)(CC4=c5ccccc5=[NH+]C4)C(=O)[O-])c6ccccc6O C63472956
CCc1ccc(cc1)N2C(=O)[C@H]3[C@H]([NH2+][C@@]([C@@H]3C2=O)(CC4=c5ccccc5=[NH+]C4)C(=O)[O-])c6ccccc6O C63472956
c1cc(ccc1CSc2nnc(s2)NC(=O)[C@@H]3[C@@H](C4=CC=C(N[C@@H]4S3)c5cc[nH+]cc5)N)Cl C38999178
Cc1ccc(cc1S(=O)(=O)N2CCOCC2)c3ccc([nH+]n3)Nc4ccc(cc4)S(=O)(=O)N C35512735
CSCC[C@H](C(=O)N1CCC2(CC1)c3c([nH]c[nH+]3)CCN2)NC(=O)c4ccccc4Br C25108255
c1ccc2c(c1)c(c(s2)C(=O)NC(=S)Nc3ccc(cc3)S(=O)(=O)Nc4nccs4)Cl C03207157
c1ccc(cc1)c2ccc(cc2)c3ccnc(n3)N[C@H]4CO[C@H]5[C@@H]4OC[C@@H]5NC(=S)Nc6ccccc6 C05399592
CCOc1ccc(cc1)/C=C\2/C(=O)N(C(=S)S2)CC(=O)Nc3c(c4c(s3)CCCC4)C(=O)N C08765610
CN(C)c1ccc(cc1)/C=C(/C(=O)N/N=C/c2ccc(c(c2[N+](=O)[O-])OC)O)\NC(=O)c3ccccc3 C09514069
CCNc1cc(nc(n1)Nc2ccc(cc2)NS(=O)(=O)c3ccc(cc3)I)C C09572436
Cc1ccc(c(c1)C)NS(=O)(=O)c2cc(ccc2Cl)NS(=O)(=O)c3ccc(cc3)NC(=O)C C12657361
CCc1c(c2c(s1)nc(n(c2=O)Cc3ccc(cc3)C)SCC(=O)Nc4ccc5c(c4)[nH]c(=O)[nH]5)C C13134606
c1ccc2c(c1)c(c3c(n2)/C(=C/c4ccco4)/CC3)C(=O)OCC(=O)Nc5ccc(cc5)S(=O)(=O)N C14359753
CC1=C([C@H](NC(=O)N1)c2cc(c(c(c2)Br)OCC#N)OC)C(=O)Nc3ccccc3OC C16361932
Cc1c(nnn1c2c(non2)N)C(=O)N/N=C(\C)/c3ccc(cc3)OCc4ccc(cc4)Br C17045610
Cc1c(c2ccccc2[nH]1)/C=N/NC(=O)/C(=C\c3ccc(cc3)N(C)C)/NC(=O)c4ccc(cc4)[N+](=O)[O-] C17242827
c1ccc(cc1)C(c2ccccc2)OC(=O)[C@@H]3[C@@H](CS[C@H]4N3C(=O)[C@H]4NC(=O)Nc5ccccc5)O C21992571
c1ccc(cc1)C(c2ccccc2)OC(=O)[C@@H]3[C@H](CS[C@H]4N3C(=O)[C@H]4NC(=O)Nc5ccccc5)O C21992573
Cc1ccc(c(c1)NS(=O)(=O)c2ccc(cc2)NC(=O)c3cc(ccc3Cl)NS(=O)(=O)C)C C22529150
Cc1c(c(n[nH]1)C)NC(=O)COc2ccccc2C(=O)Nc3ccc(cc3)Oc4ccc(cc4)[N+](=O)[O-] C30953814
Cc1c(sc(n1)N)C(=O)N/N=C\c2cc(c(c(c2)Br)OCc3ccc(cc3)Cl)OC C31904583
CN(C)c1ccc(cc1)/C=C(/C(=O)N/N=C/c2cc(c(c(c2)OC)O)[N+](=O)[O-])\NC(=O)c3ccccc3 C36129140
CC(C)(C)NC(=O)[C@H](c1cc(ccc1Cl)[N+](=O)[O-])N(Cc2ccco2)C(=O)c3c(cccc3O)O C36500569
Cc1ccc(o1)CN([C@@H](c2c(cccc2Cl)Cl)C(=O)NC(C)(C)C)C(=O)c3c(cccc3O)O C36597554
COc1ccc(cc1OC)c2c3c(n(nc3nc(n2)NCCN4CCOCC4)c5ccc(cc5)Cl)N C37358510
Cc1cc(cc(c1)NS(=O)(=O)c2ccc(cc2)NC(=S)NC(=O)c3ccc(o3)Br)C C00676411
COc1ccc(cc1)/C=C/2\CCC[C@@H]3C2=NN([C@@H]3c4ccc(cc4)OC)C(=O)CSc5nc([nH]n5)N C13865321
CCOC(=O)c1c2c(sc1NC(=O)C(=O)N/[NH+]=C/c3cc(ccc3[O-])Br)C[C@H](CC2)C C02520251
C/C(=C/1\C=C(C=CC1=O)Cl)/NNC(=O)/C(=C\c2ccc(c(c2)[N+](=O)[O-])OC)/NC(=O)c3ccccc3 C16951865
CC(C)[C@@H](C(=O)NN/C=C/1\C=C(C=C(C1=O)OC)Br)NC(=O)c2ccc(cc2Cl)Cl C10000484
CC(C)[C@H](C(=O)NN/C=C/1\C=C(C=C(C1=O)OC)Br)NC(=O)c2ccc(cc2Cl)Cl C10000485
COc1ccc(cc1)C2=NC3=C[C@@H](NN3C(=C2)C(F)(F)F)C(=O)NCCc4c[nH]c5c4cc(cc5)Cl C39243156
c1ccc(cc1)S(=O)(=O)c2ccc(c(c2c3ccccc3O)c4ccccc4O)[C@H](CC=O)NC=O C39495547
Cc1ccc(cc1)C2=C[C@@H](N=N2)[C@H]3N=N[C@@H](N3N)SCC(=O)Nc4ccc(cc4C(F)(F)F)Cl C39592236
COc1ccccc1/C=C/C(=O)NCC(=O)N/N=C/c2cc(cc(c2O)Br)Br C01922174
CCn1c(nnc1SCC(=O)Nc2c(c(c(s2)C(=O)N)C)C#N)c3csc4c3CCCCC4 C39966541
COC(=O)c1c2c(sc1NC(=O)/C(=C/c3ccc(o3)c4ccc(cc4)S(=O)(=O)N)/C#N)CCCC2 C39992743
CC[C@H](C(=O)Nc1c(c(c(o1)C)C(=O)OCC)C(=O)N)Sc2nnc3n2c4c(cccc4c(c3)C)C C40170492
Cc1cc(c(c(c1)O)c2c3c([nH]n2)C(=O)N([C@H]3c4cc(c(c(c4)Br)O)OC)CCCOC)C C38705372
Cc1ccc2cccc(c2n1)Nc3c(c(ncn3)NNC(=O)C(c4ccccc4)c5ccccc5)[N+](=O)[O-] C40626812
CCOC(=O)c1ccc(cc1)Nc2c(c(ncn2)NNC(=O)c3ccccc3Br)[N+](=O)[O-] C40645771
CC1=C([C@H](n2c(nc(n2)SCc3ccccc3F)N1)c4ccc(cc4)O)C(=O)Nc5ccccc5OC C40902637
CCOc1cc(cc(c1OCc2ccccc2F)Br)[C@H]3C(=C(Nc4n3nnn4)C)C(=O)N C40917256
C[C@]12CC[C@H]([C@@]([C@H]1Cc3c(nc(s3)NC(=O)c4cccs4)[C@H]2CC(=O)N(C)CC=C)(C)CO)O C43553372
COc1ccc(cc1OC)c2nc(on2)c3c(n(nc3SC)CC(=O)Nc4ccc(c(c4)F)F)N C46914823
Cc1cccc(c1)N2C(=O)/C(=C/Nc3ccc(cc3)S(=O)(=O)Nc4ccccc4OC)/C(=O)NC2=O C08424784
c1cc(cc(c1)Br)/C=N/Nc2[nH]nc(n2)SCC(=O)Nc3c(c4c(s3)CCCC4)C#N C58993960
c1cc(c(cc1Cl)Cl)/C=N/Nc2[nH]nc(n2)SCC(=O)Nc3c(c4c(s3)CCCC4)C#N C59014545
CC(C)C(=O)Nc1ccc(cc1OC)NC(=S)NC(=O)c2ccc(o2)c3cc(ccc3Cl)Cl C05944592
CC[C@H](C(=O)Nc1ccc(cc1)S(=O)(=O)N)Sc2nnc3n2c4c(c5ccccc5n4CC)nn3 C59456542
c1cc(ccc1c2nnc(n2N)SCC(=O)Nc3ccc(cc3)S(=O)(=O)N4CCCCCC4)F C59804446
CCN(C)C(=O)[C@@H](C)Sc1nc([nH]n1)N/N=C/c2cc(c(c(c2)Br)O)Br C59818976
c1ccc2=[NH+]CC(=c2c1)CC(=O)NNC(=O)c3cccc(c3)[N-]S(=O)(=O)c4ccc(c(c4)Cl)Cl C63205695
CCN1CC(=C(c2c1cc3c(c2)OCO3)[O-])C(=O)NCCC(=O)NCCC4=c5cc(ccc5=[NH+]C4)OC C63385196
c1cc(sc1)S(=O)(=O)c2cnc(nc2N)SCC(=O)Nc3ccc(cc3C(F)(F)F)Cl C45924979
CC(C)c1ccc(cc1)NC(=O)CSc2nnc(n2C)[C@H](C(C)C)NC(=O)c3ccccc3Cl C02841785
CCOC(=O)C1=C(NC(=S)N[C@H]1c2ccc(c(c2)OC)OCc3ccccc3F)c4ccccc4 C02858911
CCc1ccccc1NC(=S)N(CCc2ccccc2C)Cc3cc4cc5c(cc4[nH]c3=O)OCO5 C06135479
CC[C@@](C)(C(=O)N[C@H](c1ccc(cc1)Cl)c2ccccc2Cl)N(C)C(=O)CSc3[nH]ncn3 C03772595
Cc1cccc(c1)OCCSc2nc3ccccc3c(=O)n2CCc4ccc(cc4)S(=O)(=O)N C08770166
Cc1ccccc1C(=O)NNC(=O)CCCCCN2C(=O)/C(=C/c3ccc(cc3)Cl)/SC2=S C08820193
c1cc2c(cc1S(=O)(=O)Nc3cc(cc(c3)OCC(F)(F)F)OCC(F)(F)F)CCC(=O)N2 C08720283
CCc1ccccc1NC(=O)CSc2nnc(n2C)[C@@H](CC(C)C)NC(=O)c3ccccc3Cl C09851354
CC(C)C[C@H](C(=O)N/N=C/c1cc(c(cc1Br)OC)OC)NC(=O)c2ccc(cc2)Cl C10001772
CC(C)[C@H](C(=O)N/N=C/c1cc(c(c(c1)Cl)OCC#C)OC)NC(=O)c2ccc(c(c2)Cl)Cl C10040082
C[C@H](C(=O)Nc1ccc(cc1Cl)Cl)OC(=O)CCNS(=O)(=O)c2ccc3ccccc3c2 C11050077
Cc1ccc(cc1)NCc2nnc(n2c3ccccc3)SCC(=O)Nc4ccccc4C(F)(F)F C06245447
CCOC(=O)c1c2c(sc1NC(=S)NC(=O)COc3ccc(cc3Br)C)CCCC2 C12498311
C[C@@H]1CCC[C@H]([C@@H]1C)NC(=O)[C@@H](C)OC(=O)c2cccnc2S[C@@H](C)C(=O)N[C@@H]3CCC[C@H]([C@@H]3C)C C13098606
CC(C)(C)c1ccc(cc1)C(=O)N[C@H](CCSC)C(=O)Nc2nn3cc(nc3s2)c4ccccc4 C13130123
CC(C)(C)OC(=O)N[C@@H](Cc1c[nH]c2c1cccc2)c3nnc(o3)SCc4c(cccc4Cl)F C02396958
CN(Cc1ccccc1)S(=O)(=O)c2ccc(cc2)NC(=S)NC(=O)/C=C/c3ccccc3Cl C13981341
C[C@@H](C(=O)Nc1ccc(cc1)S(=O)(=O)Nc2cc(ccc2OC)OC)Sc3ccc(cc3)Cl C14186163
c1cc(ccc1C(=O)N2CCCCC2)NC(=S)NC(=O)CCCOc3ccc(cc3Cl)Cl C14567473
COc1ccc(cc1)NS(=O)(=O)c2cc(ccc2OC)NC(=O)CSc3ccc(cc3)Cl C15897864
CCSCCOC(=O)C1=C(NC2=C([C@@H]1c3ccc(c(c3)OC)O)C(=O)C[C@H](C2)c4cccs4)C C02806031
CCOC(=O)C1=C(NC(=C([C@@H]1c2ccco2)C#N)SCC(=O)Nc3ccc(c(c3)C)C)c4ccccc4 C20136741
CCOc1ccccc1[C@H]2C(=C(NC(=C2C(=O)OC)C)SCC(=O)Nc3ccccc3Cl)C#N C20348691
C[C@H]([C@@H](c1ccccc1)O)NCc2cc(c(c(c2)Br)OCc3ccc4c(c3)OCO4)OC C20876767
C[C@H]([C@H](c1ccccc1)O)NCc2cc(c(c(c2)Br)OCc3ccc4c(c3)OCCO4)OC C20876905
CCCCn1c2ccc(cc2nc1COC(=O)/C=C/c3cccc(c3)Br)S(=O)(=O)N C21259085
COc1ccc(cc1OC)CC(=O)NNC(=O)c2ccc(cc2)CSc3nc4ccccc4s3 C22616708
Cc1cccc(c1NC(=O)CNC(=O)[C@H](C)OC(=O)c2ccccc2OCc3ccc(cc3)Cl)C C23560284
COc1ccccc1[C@H](CNC(=O)c2ccc(cc2)S(=O)(=O)[N-]c3ccccc3F)[NH+]4CCCC4 C18011604
CC(C)(C)NS(=O)(=O)c1ccc(cc1)C(=O)OCC(=O)Nc2ccc(cc2C(F)(F)F)Cl C24311846
Cc1ccc(cc1)C(=O)N[C@H](C(C)C)C(=O)N/N=C\c2cc(c(c(c2)Br)OCC#C)OC C30956125
Cc1ccc(cc1C)NC(=O)Cc2csc(n2)NC(=O)CN(CC(C)C)C(=O)c3ccc(cc3)Cl C00697278
COc1ccccc1OCc2nc(cs2)C(=O)N[C@H]3CCCC[C@@H]3NC(=O)CCc4ccccc4 C34905806
CC(C)(C)c1ccc(cc1)C(=O)N[C@H]2CCCC[C@H]2NC(=O)c3csc(n3)COc4ccccc4OC C34905820
CCN(CC)C(=O)C1=C(N=C2N([C@@H]1c3ccc(cc3)C)C(=CS2)/C=C(/NCC[NH+]4CCCC4)\[O-])C C35698125
Cc1ccc(cc1)S(=O)(=O)CNC(=O)[C@@H](c2ccccc2O)N(C)C(=O)C[C@H](C)c3ccccc3 C36533891
CCCN([C@H](c1ccccc1C)C(=O)NCS(=O)(=O)c2ccc(cc2)C)C(=O)c3ccccc3O C36567696
CSCC[C@H](c1[nH]c2ccccc2n1)NC(=O)/C=C/c3cn(nc3c4cccnc4)c5ccccc5 C36725651
CCOc1ccccc1NC(=O)[C@@H](Cc2ccccc2)NS(=O)(=O)c3ccc(s3)Br C08594094
CCN1c2ccc(cc2/C(=N/NC(=O)CCCCCNC(=O)c3ccccc3Br)/C1=O)C C38180198
CC(C)C(=O)Nc1ccc(cc1)S(=O)(=O)NC[C@@H](c2ccc(cc2)N(C)C)N3CCc4c3cccc4 C38666706
Cc1c(c([nH]c1C(=O)[C@@H](C)S[C@H]2NN=C(N2c3ccccc3)COc4ccccc4F)C)C(=O)C C39737290
CC(C)(C)C(=O)NC[C@H]1CC=C(S1)C(=O)CSc2nnc(n2C3CC3)c4c[nH]c5c4cccc5 C39942475
CCCNC(=O)c1c2c(sc1NC(=O)/C(=C/c3ccc(c(c3)OC)OCC(C)C)/C#N)CCCC2 C39992351
CCOC(=O)c1c2c(sc1NC(=O)CCCc3c4cc(ccc4[nH]c3c5ccccn5)F)CCCC2 C40465586
Cc1ccc(c(c1)NS(=O)(=O)c2ccc(cc2)NC(=O)[C@H](C)Sc3ccc(c(c3)OC)OC)C C44839942
COc1ccc(cc1)SCC(=O)Nc2ccc(cc2)S(=O)(=O)Nc3cccc(c3)C(F)(F)F C44905155
CCOc1ccc(cc1)[C@H](CCC(=O)N/N=C\c2cc(c(c(c2)Br)OC)Br)O C58892894
COc1cc(ccc1OCc2ccc(cc2)Cl)/C=N/NC(=O)C(=O)Nc3cccc(c3)C(F)(F)F C33957988
CC1CCN(CC1)S(=O)(=O)c2ccc(cc2)NC(=S)NC(=O)[C@H](C)c3ccc(cc3)CC(C)C C66199580
C[C@@]12CC[C@H]([C@@]([C@H]1CC[C@H]([C@H]2CC(=O)NCc3ccccc3OC)O)(C)CO)OC(=O)Nc4ccc(cc4)OC C04236664
CCC(C)(C)NC(=O)[C@H](c1ccc(o1)C)N(c2ccc(c(c2)OC)OC)C(=O)c3c(c(ns3)C(=O)N)N C06462271
CCOc1ccc(cc1)[C@@H](C(=O)NCCC(C)C)N(c2ccc(cc2)C)C(=O)c3c(c(ns3)C(=O)N)N C06601391
Cc1ccc(cc1)S(=O)(=O)NCCc2nnc(s2)NC(=O)CCNS(=O)(=O)c3ccc(cc3)C C09142657
COc1ccc(cc1)NS(=O)(=O)c2ccc(cc2)NC(=S)NC(=O)/C=C/c3ccc(cc3)[N+](=O)[O-] C09229527
Cc1ccc(cc1)NS(=O)(=O)c2ccc(cc2)NC(=O)CCNS(=O)(=O)c3ccc(cc3)[N+](=O)[O-] C09262987
CCOc1ccc(cc1)NS(=O)(=O)c2ccc(cc2)NC(=S)NC(=O)c3ccc(cc3)C(=O)OC C10010904
Cc1cc(cc(c1)N([C@@H](c2ccc(cc2)N(C)C)C(=O)NCCOC)C(=O)c3c(c(ns3)C(=O)N)N)C C06193899
COc1ccc(cc1OC)C(=O)N/C(=C\c2cccc(c2)[N+](=O)[O-])/C(=O)NCCc3c[nH]c4c3cccc4 C12561407
Cc1ccc(o1)[C@@H](C(=O)NCCC(C)C)N(c2ccc(cc2OC)OC)C(=O)c3c(c(ns3)C(=O)N)N C12715117
Cc1cc(nc(n1)NS(=O)(=O)c2ccc(cc2)NC(=S)NC(=O)c3ccccc3OCCC(C)C)C C14034138
CC(C)Cn1c(c(c(=O)[nH]c1=O)N(CCOC)C(=O)COC(=O)/C=C/c2cccc(c2)C(F)(F)F)N C16043936
CCOC(=O)c1c(c(sc1NC(=S)NNC(=O)[C@@H](C)Oc2ccc3c(c2)OCO3)C(=O)OCC)C C16346345
COc1ccc(cc1)COc2ccc(o2)/C=N/Nc3[nH]nc(n3)SCCC(=O)Nc4ccc(cc4)OC C20424796
CCOC(=O)c1c(c(c(s1)NC(=O)CSc2[nH]nc(n2)c3ccco3)C(=O)Nc4ccccc4)C C06492008
CSc1ccccc1NC(=O)CSc2nnc(n2N)NN=C(Cc3ccccc3)Cc4ccccc4 C20827040
C=CCn1c(nnc1SCC(=O)Nc2ccc(cc2)S(=O)(=O)N)CNc3cccc4c3cccc4 C20830980
c1cc(oc1)/C=N/Nc2[nH]nc(n2)SCCC(=O)Nc3ccc(cc3)S(=O)(=O)NC4CCCCC4 C20832904
CCOc1ccc2c(c1)sc(n2)NC(=O)CSc3nc([nH]n3)N/N=C/c4ccc(c(c4)OCC)O C20836229
CC(C)(C)C(=O)NNC(=O)CSc1nc([nH]n1)N/N=C/c2ccccc2OCc3ccc(cc3)Cl C20836773
c1cc(ccc1NC(=O)CSc2nc([nH]n2)N/N=C/c3ccncc3)S(=O)(=O)NC4CCCCC4 C20837657
COC(=O)c1ccc(cc1)/C=N/Nc2[nH]nc(n2)SCC(=O)Nc3c(c4c(s3)CCC4)C(=O)OC C20906114
COCCSc1nnc(s1)NC(=O)CSc2nc([nH]n2)N/N=C/c3c4ccccc4ccc3O C20907405
Cc1c(c(n(n1)C(C)C)C)/C=N/Nc2nnc(n2N)SCCC(=O)N(c3ccccc3)c4ccccc4 C20911906
Cc1c(c(n(n1)C(C)C)C)/C=N/Nc2nnc(n2N)SCC(=O)NC(c3ccccc3)c4ccccc4 C20911920
CC[C@H](C)Sc1nnc(s1)NC(=O)CSc2nnc(n2N)N/N=C/c3cccc4c3cccc4 C20912618
CCOC(=O)c1c2c(sc1NC(=O)CCSc3nnc(n3N)N/N=C/c4cccc(c4)O)CCC2 C20915508
CCN(CC)S(=O)(=O)c1ccc(cc1)NC(=O)CSc2nnc(n2N)N/N=C/c3ccc(cc3)C C20917623
CC[C@H](C)NS(=O)(=O)c1ccc(cc1)NC(=O)CSc2nnc(n2N)N/N=C/c3ccc(cc3)C C20917635
COc1cc(cc(c1OC)OC)/C=N/Nc2nnc(n2N)SCC(=O)Nc3ccc(c(c3)Cl)F C20919535
C[C@@H](C(=O)Nc1ccc(cc1)NC(=O)C)OC(=O)/C=C/c2ccc(cc2)Nc3cccc(c3)S(=O)(=O)N C25395321
CC[C@@H](C(=O)Nc1nc(c(s1)C(=O)OCc2ccccc2)C)n3c(nnc3SCc4ccccc4)N C32535628
Cc1ccc(cc1)Nc2nnc(s2)SCC(=O)N(CCOC)c3c(n(c(=O)[nH]c3=O)CC(C)C)N C02641343
CCOC(=O)C1=C([C@@H]([C@@H](S1)NC(=O)CSc2[nH]nc(n2)c3ccco3)C(=O)Nc4ccccc4)C C39969471
CC[C@@H](C(=O)Nc1c(c(c(o1)C)C(=O)OCC)C(=O)OCC)n2c(nnc2SCc3ccccc3)N C40173011
CC[C@@H](C)[C@@H](C(=O)NC[C@H]1CCCO1)NC(=O)CNC(=O)COc2ccc3c4c(c(=O)oc3c2C)CCC4 C43732431
C=CCOC(=O)[C@H]1[C@H]([C@H]([C@@H]([C@H](O1)OC(=O)Cc2ccccc2Nc3c(cccc3Cl)Cl)O)O)O C44019944
c1ccc(cc1)CC(=NNc2nnc(n2N)SCc3[nH]c4cc(ccc4n3)[N+](=O)[O-])Cc5ccccc5 C20919034
C[C@@]12CCC(=O)C=C1CC[C@@H]3[C@@H]2[C@@H](C[C@@]4([C@H]3CC[C@]4(C(=O)COC(=O)CCC(=O)NCCc5ccc(c(c5)O)O)O)C)O C01780847
CCOC(=O)c1c2c(sc1NC(=O)CSc3nc([nH]n3)N/N=C/c4ccc(cc4)OC)CCCC2 C58996145
CCOC(=O)c1c2c(sc1NC(=O)CSc3nc([nH]n3)N/N=C/c4ccccc4OC)CCCC2 C59018889
CC[NH+](CC)c1ccc(cc1)NC(=O)CSc2[nH]c(nn2)N/N=C/c3ccc(cc3O)N(CC)CC C59039118
Cc1c(c(n(n1)C)C)/C=N/Nc2[nH]nc(n2)SCC(=O)Nc3nnc(s3)SCc4ccccc4 C59309932
CC(C)CSc1nnc(s1)NC(=O)CSc2nc([nH]n2)N/N=C/c3cc(ccc3OC)OC C59310611
CC[NH+](CC)c1ccc(cc1)n2nc3cc(c(cc3n2)NC(=S)NC(=O)c4ccc(c(c4)OC)OC)C C59331602
Cc1ccc(cc1C)NC(=S)/N=C(/NCCc2ccc(cc2)S(=O)(=O)N)\Nc3nc(cc(n3)C)C C14157902
Cc1ccc(c(c1)C)NS(=O)(=O)c2ccc(cc2)NC(=O)CCSc3[nH]c(nn3)NN=C4CCCC4 C20836722
CCOC(=O)c1c2c(sc1NC(=O)CCSc3nnc(n3N)c4cccc(c4)[N+](=O)[O-])CCCC2 C59789909
CCCC/C(=N/Nc1[nH]nc(n1)SCC(=O)Nc2ccc(cc2)S(=O)(=O)N3CCN(CC3)C)/C C59891414
CC(C)C/C(=N/Nc1[nH]nc(n1)SCCC(=O)Nc2ccc(cc2)S(=O)(=O)N3CCCCCC3)/C C59892386
CN(C)c1ccc(cc1)c2ccnc(n2)N[C@H]3CO[C@H]4[C@@H]3OC[C@@H]4NC(=S)Nc5cc(cc(c5)OC)OC C05398164
COc1cc(nc(n1)OC)NS(=O)(=O)c2ccc(cc2)N/C=C/C(=O)c3ccc(cc3)Br C06126088
Cc1ccc(c(c1)NS(=O)(=O)c2ccc(cc2)NC(=O)CN(c3ccccc3F)S(=O)(=O)C)OC C00980318
CCOc1ccc(cc1)S(=O)(=O)NNC(=O)c2ccc(cc2)CN(C)S(=O)(=O)c3ccc(cc3)C C03299716
CCOC(=O)C1=c2n(c(=O)/c(=C/c3ccccc3OC)/s2)C(=C([C@H]1c4ccccc4OC)C(=O)OC)N C00860075
c1cc(ccc1NCc2nnc(n2C[C@H]3CCCO3)SCC(=O)Nc4c(c5c(s4)CCCC5)C#N)F C08446266
CCOC(=O)C1=C(n2c(=O)/c(=C/c3ccc(cc3)OC)/sc2=C([C@@H]1c4ccc(cc4)OC)C(=O)OC)N C00989078
CCOP(=O)(/C(=C(/C(=O)N[C@H]1CCS(=O)(=O)C1)\NC(=O)c2ccccc2)/c3ccccc3)OCC C04017716
CCN(CC)S(=O)(=O)c1ccc(cc1)C(=O)Nc2nnc(s2)SCC(=O)Nc3ccc(cc3)C C08790980
COc1ccc(cc1OC)/C=C\2/C(=O)N(C(=S)S2)CCCC(=O)NNS(=O)(=O)c3ccccc3 C08819503
Cc1ccc(cc1)/C=C\2/C(=O)N(C(=S)S2)CCCCCC(=O)NNS(=O)(=O)c3ccc(cc3)C C08819827
Cc1ccc(cc1)C(=O)NNC(=O)CCCCCN2C(=O)/C(=C/c3ccc(c(c3)OC)OC)/SC2=S C08819967
CN(C)c1ccc(cc1)[C@H](CNC(=O)C(=O)NCCC2=CCCCC2)S(=O)(=O)c3ccc(cc3)Cl C09080948
Cc1ccc(c(c1)n2c(nnc2SCC(=O)Nc3nnc(s3)C)CNC(=O)c4ccccc4OC)C C09279038
CCOC(=O)c1c2c(sc1NC(=O)CSc3nnc(s3)NC(=O)c4ccc(cc4)OC)CCC2 C09347306
CCOc1ccc(cc1OCC)CCNC(=O)c2ccc(c(c2)NC3=N[C@H]4CS(=O)(=O)C[C@@H]4S3)C C09530143
c1ccc(cc1)n2c(=O)c3ccc(cc3n(c2=O)CC(=O)NCCC4=CCCCC4)C(=O)NCc5ccco5 C09692694
CC1=C([C@@H](n2c(ncn2)N1)c3ccc(c(c3)OC)OCc4ccccc4)C(=O)Nc5cc(ccc5OC)OC C09907043
CCOC(=O)NC(=O)c1c2c(sc1NC(=O)CCCS(=O)(=O)c3ccc(cc3)Cl)C[C@@H](CC2)C C10022071
Cc1ccc(cc1)c2nnn(n2)CC(=O)N(C3CCCC3)[C@@H](c4ccc(c(c4)OC)O)C(=O)NC(C)(C)C C12477889
COc1ccc(cc1OC)c2nnc(n2c3ccccc3)SCC(=O)NNC(=S)Nc4ccccc4 C02573381
Cc1cccc(c1NC(=O)CSc2nnc(o2)[C@H](Cc3c[nH]c4c3cccc4)NC(=O)OC(C)(C)C)C C02220593
c1ccc(cc1)CCCOC(=O)CCC(=O)NC(=S)Nc2ccc(cc2)S(=O)(=O)N3CCCCCC3 C13998978
CC(C)CCOC(=O)C[C@@H]1C(=O)NCCN1C(=S)NC(=O)CCCOc2ccc(cc2Cl)Cl C14774872
CCN(CC)C(=O)c1c(c(c(s1)NC(=S)Nc2ccc(cc2)C(=O)N3CCOCC3)C(=O)OC)C C16361025
CCOC(=O)c1c(c(c([nH]1)C)C(=O)C2=C(C(=O)N([C@@H]2c3cccc(c3)Br)CC[NH+](C)C)[O-])C C09271406
CCOc1ccc2c(c1)sc(n2)NC(=O)[C@@H](CC(C)C)NS(=O)(=O)c3ccc4c(c3)oc(=O)n4C C20284242
CCC[C@H]1C(=C(NC(=C1C(=O)C)C)SCC(=O)Nc2ccc(cc2)S(=O)(=O)N3CCOCC3)C#N C20581915
CC1CCN(CC1)S(=O)(=O)c2ccc(cc2)NC(=O)CSc3nc([nH]n3)N/N=C(\C)/c4ccccc4 C20835186
CCc1nnc(o1)CN(CC)C(=O)CSc2nc([nH]n2)NN=C(Cc3ccccc3)Cc4ccccc4 C20909072
C/C(=N\Nc1nnc(n1N)SCC(=O)Nc2nnc(s2)SCc3ccccc3)/c4cccs4 C21325418
CN(C)c1ccc(cc1)/C=C(/C(=O)N/N=C/2\c3ccccc3N(C2=O)CCCC#N)\NC(=O)c4ccccc4 C22637435
CN(C)c1ccc(cc1)/C=C(/C(=O)N/N=C/2\c3ccccc3N(C2=O)CC(=O)OC)\NC(=O)c4ccccc4 C22637467
CC[NH+](CC)CCN1[C@H](C(=C(C1=O)[O-])C(=O)c2ccc(c(c2)Cl)OCC)c3ccc(c(c3)OCC)O C16733698
CS(=O)(=O)c1ccc(cn1)[C@H](CC(=O)[O-])n2ccc3c2ccc(c3)OCCc4ccc5c([nH+]4)NCCC5 C28465111
CS(=O)(=O)c1cc(cnc1)[C@H](CC(=O)[O-])n2ccc3c2ccc(c3)OCCc4ccc5c([nH+]4)NCCC5 C28475424
CC(=O)Nc1ccc(cc1)OCc2cc(ccc2OC)/C=C/3\C(=O)NC(=O)N(C3=O)CCC4=CCCCC4 C08737869
COc1ccccc1[C@@H]2[C@H]3[C@@H](C(=O)N(C3=O)CCCSC)[C@@]([NH2+]2)(Cc4ccc5ccccc5c4)C(=O)[O-] C34367677
CC1=C([C@H](N2C(=CSC2=N1)/C=C(/NCC[NH+](C)C)\[O-])c3cc(cc(c3)OC)OC)C(=O)OCCOC C35700966
Cc1ccc(c(c1)c2csc3c2c(=O)[nH]c(n3)CN(CCN4CCOCC4)C[C@H](c5ccccc5)O)C C36206486
Cc1ccc(cc1)S(=O)(=O)CNC(=O)[C@@H](c2ccccc2)N(Cc3ccco3)C(=O)c4ccccc4O C36497907
Cc1ccc(cc1)S(=O)(=O)CNC(=O)[C@@H](c2ccccc2O)N(c3ccccc3Cl)C(=O)COC C36549103
CC(C)[C@@H](C(=O)OCC(=O)Nc1cc(ccc1Cl)Cl)NS(=O)(=O)c2ccc3c(c2)OCCO3 C03362322
Cc1ccc(cc1Cl)NC(=O)CSc2ccc3nnc(n3n2)CCNS(=O)(=O)c4ccccc4 C08589360
C[C@@H](C(=O)Oc1ccc2c(c1)OC(=C([C@H]2c3cc(c(c(c3)OC)OC)OC)C#N)N)Oc4ccc(cc4)F C38660579
Cc1c(cc(n1CCc2ccc(cc2)OC)C(=O)CN3CCN(CC3)C(=O)c4ccc(cc4)N(C)C)C(=O)N C43254582
Cc1ccc(c(c1)N(CC(=O)Nc2ccc(cc2)S(=O)(=O)Nc3ccccn3)S(=O)(=O)N(C)C)C C44885025
Cc1nnc(s1)SCC(=O)Nc2ccc3c(c2)sc(n3)SCC(=O)Nc4ccccc4OC C59489580
COc1ccccc1NCc2nnc(n2c3ccccc3)SCCC(=O)Nc4ccc5c(c4)OCCO5 C20291180
c1ccc(cc1)NS(=O)(=O)c2ccc(cc2)NC(=O)CSc3nnc(n3c4ccccc4)C5CCC5 C59908240
CC(C)[NH+]1CCc2c(sc(c2C(=O)OC)NC(=O)c3ccc(cc3)S(=O)(=O)N4CCCCC4)C1 C03007130
CCOC(=O)C1CC[NH+](CC1)[C@H](c2cc3cc4c(cc3[nH]c2=O)OCO4)c5nnnn5C6CCCCC6 C06194799
COCCn1c(nnn1)[C@@H](c2cc3ccc(cc3[nH]c2=O)OC)[NH+]4CCN(CC4)c5ccccc5OC C06136270
COCCn1c(nnn1)[C@H](c2cc3cc4c(cc3[nH]c2=O)OCO4)[NH+]5CCN(CC5)c6ccc(cc6)F C06136293
Cc1ccc(cc1)S(=O)(=O)N2CCC[C@@H]2C(=O)Nc3c(c4c(s3)C[NH+](CC4)C(C)C)C(=O)OC C08868754
Cc1ccc(cc1)S(=O)(=O)N2CCC[C@H]2C(=O)Nc3c(c4c(s3)C[NH+](CC4)C(C)C)C(=O)OC C08868756
CCOC(=O)c1c2c(sc1NC(=O)[C@H]3CCCN3S(=O)(=O)c4ccc(cc4)OC)C[NH+](CC2)C C08868979
CCOC(=O)c1c2c(sc1NC(=O)c3ccc(cc3)S(=O)(=O)N4CCCC[C@H]4C)C[NH+](CC2)C C08880798
Cc1ccc2c(c1)cc(c(=O)[nH]2)[C@@H](c3nnnn3C4CCCCC4)[NH+](Cc5cccnc5)Cc6ccco6 C06281571
CCOc1ccccc1N2C(=O)[C@H](C(=NC2=O)O)/C=N/C[C@H]3c4c(cc5c(c4OC)OCO5)CC[NH+]3C C09244221
CC(C)[NH+]1CCc2c(sc(c2C(=O)OC)NC(=O)[C@@H]3CCCCN3S(=O)(=O)c4cccs4)C1 C10774961
COC(=O)c1cn(nn1)[C@@H]2C[C@H]([NH+](C2)Cc3ccccc3OCC=C)C(=O)Nc4ccc5c(c4)COC5 C11787990
Cc1cc(c2c(c1)cc(c(=O)[nH]2)[C@@H](c3nnnn3C[C@H]4CCCO4)[NH+]5CCN(CC5)c6ccc(cc6)OC)C C06177972
Cc1ccc2cc(c(=O)[nH]c2c1)[C@H](c3nnnn3C[C@H]4CCCO4)[NH+]5CCN(CC5)c6ccccc6OC C06410080
Cc1cc(c2cc(c(=O)[nH]c2c1)[C@@H](c3nnnn3C[C@@H]4CCCO4)[NH+]5CCN(CC5)c6ccc(cc6)OC)C C06193599
C[C@@H]1CCC[NH+](C1)[C@H](c2cc3cc(c(cc3[nH]c2=O)OC)OC)c4nnnn4Cc5ccc(cc5)OC C12712903
Cc1cc2cc(c(=O)[nH]c2cc1C)[C@@H](c3nnnn3CCOC)[NH+]4CCN(CC4)c5ccccc5OC C06194840
Cc1ccc(c(c1)N2CC[NH+](CC2)[C@@H](c3cc4cc(ccc4[nH]c3=O)OC)c5nnnn5CCOC)C C06195698
Cc1ccc(c(c1)N2CC[NH+](CC2)[C@H](c3cc4ccc(cc4[nH]c3=O)OC)c5nnnn5CCOC)C C06195899
Cc1ccc2c(c1)cc(c(=O)[nH]2)[C@@H](c3nnnn3C[C@@H]4CCCO4)[NH+]5CCN(CC5)c6ccc(cc6)OC C06281649
Cc1ccc2cc(c(=O)[nH]c2c1)[C@@H](c3nnnn3CCOC)[NH+]4CCN(CC4)c5cc(ccc5C)Cl C06282098
C[C@H]1CCC[NH+](C1)[C@@H](c2cc3cc(c(cc3[nH]c2=O)OC)OC)c4nnnn4Cc5ccc(cc5)OC C06283257
Cc1ccc2cc(c(=O)[nH]c2c1)[C@H](c3nnnn3CCOC)[NH+]4CCN(CC4)c5nc6ccccc6s5 C06410039
Cc1cccc2c1[nH]c(=O)c(c2)[C@@H](c3nnnn3C[C@H]4CCCO4)[NH+]5CCN(CC5)c6ccccc6OC C06443709
Cc1cccc2c1[nH]c(=O)c(c2)[C@@H](c3nnnn3CCOC)[NH+]4CCN(CC4)c5nc6ccccc6s5 C06443726
Cc1cccc2c1[nH]c(=O)c(c2)[C@H](c3nnnn3C[C@H]4CCCO4)[NH+]5CCN(CC5)c6ccc(cc6)OC C06443853
Cc1cccc2c1[nH]c(=O)c(c2)[C@H](c3nnnn3C[C@@H]4CCCO4)[NH+](Cc5ccco5)C[C@@H]6CCCO6 C06444041
Cc1ccc(c2c1cc(c(=O)[nH]2)[C@@H](c3nnnn3C[C@H]4CCCO4)[NH+]5CCN(CC5)c6ccc(cc6)OC)C C06244829
C=CCOc1cccc(c1)[C@H]2/C(=C(/c3ccc4c(c3)OCCO4)\O)/C(=O)C(=O)N2CC[NH+]5CCOCC5 C09244034
CC[NH+]1CCN(CC1)[C@@H](c2cc3cc(c(cc3[nH]c2=O)OC)OC)c4nnnn4Cc5ccc(cc5)F C19527924
c1cc(ccc1C=NNC(=O)C[NH+]2CCN(CC2)S(=O)(=O)c3ccc(cc3)Br)[N+](=O)[O-] C01810838
CCc1ccc2c(c1)cc(c(=O)[nH]2)[C@@H](c3nnnn3C[C@H]4CCCO4)N5CC[NH+](CC5)C6CCCCC6 C19941386
Cc1cc(c2c(c1)cc(c(=O)[nH]2)[C@H](c3nnnn3C[C@@H]4CCCO4)N5CC[NH+](CC5)Cc6ccco6)C C20083241
Cc1ccc2cc(c(=O)[nH]c2c1C)C[NH+](CCN3CCOCC3)Cc4nnnn4Cc5ccc(cc5)F C20109338
CC[NH+]1CCN(CC1)Cc2ccc(cc2)NC(=O)[C@H]3CCCN(C3)S(=O)(=O)N4CCC5(CC4)OCCO5 C20533042
Cc1[nH+]ccn1c2ccc(cc2)CNC(=O)[C@@H]3CCCN(C3)S(=O)(=O)Cc4c(cccc4Cl)Cl C22511016
CC(=O)Nc1ccc(cc1)S(=O)(=O)N2CC[NH+](CC2)CCn3c(=O)ccc(n3)c4ccc(cc4)Cl C23244977
c1cc(ccc1CNC(=O)C2CC[NH+](CC2)Cc3nc(no3)c4ccc(cc4)Cl)CN5CCCC5=O C30987340
CN(C)C(=O)Cn1c(=O)c2c3c(sc2nc1N4CC[NH+](CC4)CC(=O)NCc5ccccc5)CCC3 C34748147
CCc1c(sc2c1c(=O)n(c(n2)N3CC[NH+](CC3)CC(=O)Nc4ccc(cc4)C)CC(=O)N5CC5)C C34749452
CN(C)C(=O)C[NH+]1CCN(CC1)c2c3c4c(sc3nc(n2)SCC(=O)Nc5ccccc5)CCC4 C34757974
Cc1ccc(cc1)C(=O)N2[C@@H](COC23CCN(CC3)C(=O)c4ccc(cc4)OC)C(=O)NCC[NH+](C)C C35987700
COc1ccc2c(c1)sc(n2)N3CC[NH+](CC3)CCNC(=O)c4ccc(cc4)S(=O)(=O)N5CCCC5 C38772816
CCOC(=O)[C@H]1[C@H]([C@@H](S[C@@H]1NC(=O)CSC2=N[C@@H]3C(=c4ccccc4=[NH+]3)N=N2)C(=O)OCC)C C39154610
c1cc(ccc1S(=O)(=O)N(CCCO)C[C@@H]2C=c3cc4c(cc3=[NH+]C2=O)OCCO4)Br C39324876
CCOc1cc(cc(c1OCc2ccccc2)Cl)/C=C/3\C(=[NH2+])N4C(=NC3=O)SC(=N4)S(=O)(=O)C C20207642
COc1ccc(cc1)C(=O)Oc2ccc(cc2OC)/C=C/3\C(=[NH2+])N4C(=NC3=O)SC(=N4)S(=O)(=O)C C20207957
CCS(=O)(=O)C1=NN2C(=[NH2+])/C(=C\c3cn(c4c3cccc4)CCOc5ccccc5)/C(=O)N=C2S1 C20208200
COc1ccc(cc1)[C@@H]2c3ccc4ccccc4c3Oc5c2c([n+](cn5)CCc6ccc(c(c6)OC)OC)N C09191603
CN1[C@@H](N=N[C@@H]1SCC(=O)NCc2cc3c(cc2OC)OCCCO3)[C@@H]4C=c5cc(ccc5=[NH+]4)Cl C63698899
Cc1ccc(cc1)N/C(=C(/C#N)\C(=O)Nc2ccccc2)/SCC(=O)Nc3c(n(n(c3=O)c4ccccc4)C)C C03220851
COc1ccc(cc1OC)NC(=S)Nc2ccc(cc2)S(=O)(=O)Nc3ccc(c(c3)Cl)Cl C02857791
c1ccc(cc1)CNS(=O)(=O)c2ccc(cc2)NC(=S)NC(=O)/C=C/c3ccc(cc3)[N+](=O)[O-] C09229659
CCOC(=O)c1cnc(nc1N)SCC(=O)OCC(=O)Nc2cc(ccc2Cl)C(F)(F)F C09634073
CCCCN(c1c(n(c(=O)[nH]c1=O)CCC)N)C(=O)COC(=O)/C=C/c2ccc(cc2)C(F)(F)F C09808772
c1cc(ccc1NCCNC(=O)CCNS(=O)(=O)c2ccc(c(c2)C(F)(F)F)Cl)[N+](=O)[O-] C09890376
CCOC(=O)C1=C(NC(=O)N[C@@H]1c2ccccc2)COC(=O)CNC(=O)c3ccc(cc3)C(C)(C)C C10555554
Cc1cc(ccc1Br)OCC(=O)NC(=S)NNC(=O)c2cc(c(c(c2)OC)OC)OC C12573573
CCCCn1c2ccc(cc2nc1SCC(=O)c3c(c(c([nH]3)C)C(=O)OCC)C)S(=O)(=O)N C06134546
CCOc1ccc(cc1Br)C(=O)NC(=S)NNC(=O)COc2ccc(c(c2)C)Cl C14770874
CCOc1ccc(cc1)S(=O)(=O)Nc2ccc(cc2)C(=O)NNC(=O)[C@H](C)Oc3ccc(cc3)C C15737362
Cc1ccc(cc1)S(=O)(=O)[C@H](C(=O)Nc2ccccc2Br)[NH2+][C@H](CC(C)C)C(=O)[O-] C15775816
Cc1ccc(c(c1)OCc2nnc(n2N)SCC(=O)Nc3ccc(cc3)C(=O)OC(C)C)C(C)C C17150402
CCOc1ccc(cc1)NC(=O)C2=C(NC(=C([C@H]2c3ccco3)C#N)SCC(=O)Nc4nccs4)C C12250507
CCN(CC)c1ccc(cc1)/C=N/NC(=O)[C@@H](c2c3ccccc3c(=O)[nH]n2)NC(=O)c4ccccc4 C09065478
c1cc(ccc1/C=N/Nc2[nH]nc(n2)SCCC(=O)Nc3ccc(cc3)C(F)(F)F)Br C20833737
Cc1c(c(n(n1)C(C)C)C)/C=N/Nc2[nH]nc(n2)SCC(=O)NCc3ccc(cc3)C(F)(F)F C20904998
COC(=O)c1ccc(cc1)/C=N/Nc2[nH]nc(n2)SCCC(=O)Nc3ccc(cc3Cl)Cl C20906027
CCCn1c(c(c(=O)[nH]c1=O)C(=O)CSc2nc3cc(ccc3c(=O)n2CCC(C)C)Cl)N C21171559
CCCOc1c(cc(cc1Cl)C(=O)N(CC(C)C)c2c(n(c(=O)[nH]c2=O)CC(C)C)N)OCC C21247485
CCOc1ccc(cc1)S(=O)(=O)Nc2ccc(cc2)C(=O)NNC(=O)COc3ccc(c(c3)C)C C21899987
Cc1cccc(c1C)O[C@H](C)C(=O)NNC(=O)/C=C/c2ccc(cc2)S(=O)(=O)NCc3ccco3 C22616020
CCOc1ccccc1OCC(=O)NNC(=O)c2ccc(cc2)NS(=O)(=O)/C=C/c3ccccc3 C22616955
CCOC(=O)c1c(c(c(s1)N)C#N)COC(=O)c2ccccc2OCC(=O)Nc3ccccc3F C22863739
Cc1ccc(cc1S(=O)(=O)NC)NC(=O)CCNS(=O)(=O)c2ccc(cc2)OC(F)(F)F C25398101
CCCCC(=O)Nc1ccc(cc1OC)NC(=S)NC(=O)c2cc(ccc2Br)[N+](=O)[O-] C32115294
Cc1ccc(cc1S(=O)(=O)NCCO)c2c3ccccc3c(nn2)Nc4ccc(cc4)C(=O)OC C17180013
CC1=C([C@@H](c2c([nH]c(=O)[nH]c2=O)N1)c3ccc(c(c3)OC)OCc4ccccc4F)C(=O)OCC=C C32655061
CCCn1cc(c(n1)C)C/N=C(/Nc2cc(ccc2OC)Cl)\NC(=O)c3ccc(cc3)NC(=O)C C32972836
Cc1cc(ccc1OC(C)C)C(=O)C2=C(C(=O)N([C@@H]2c3ccc(cc3)OCC(=O)N)CC[NH+](C)C)[O-] C35023419
C/C(=N\Nc1[nH]nc(n1)SCC(=O)Nc2ccc3c(c2)sc(n3)SCC=C)/c4ccccn4 C35669752
CCOC(=O)c1c(c(sc1NC(=O)CSc2nnc(s2)NC3CCCCC3)C(=O)NC)C C28849694
CCOC(=O)c1c(c(sc1NC(=O)CSc2nnc(n2CC=C)c3c(nc(s3)N)C)C)C C01805286
CS[C@@H]1C[NH+](CCN1)[C@@H](C[N-]S(=O)(=O)Oc2ccccc2)c3ccc(cc3)c4ccccc4O C39534029
Cc1c(c(=O)[nH]c(n1)SCC(=O)N[C@H]2[C@@H](C3=C(S2)CCCC3)C(=O)OC(C)C)CCC(=O)O C39693223
CCOc1cc(cc(c1OCc2ccc(cc2)Cl)Cl)C[NH2+][C@@H](Cc3c[nH]c4c3cccc4)C(=O)[O-] C40721528
CC(C)OC(=O)CCC/C=C\C[C@H]1[C@H](C[C@@H]([C@@H]1/C=C/[C@@H](COc2cccc(c2)C(F)(F)F)O)O)O C43772321
CCCCN(CCCC)S(=O)(=O)c1ccc(cc1)C(=O)Nc2c(ccs2)C(=O)NNC(=O)C C44453299
CC[C@H](C)/C=C(\C)/C=C/C1=CC2=C(C(=O)[C@](C(=O)C2=CN1CCC[C@@H](C(=O)[O-])[NH3+])(C)OC(=O)C)Cl C49181169
Cc1ccc(o1)/C=N/Nc2[nH]nc(n2)SCC(=O)Nc3ccccc3SCc4ccccc4Cl C59020048
c1ccc(c(c1)COc2ccccc2/C=N/Nc3[nH]nc(n3)SCC(=O)Nc4ccccn4)Cl C59038931
CC(C)c1ccc(c(c1)Br)OCC(=O)NNC(=S)NC(=O)c2ccc(cc2)[N+](=O)[O-] C12489468
CCOc1ccccc1NC(=O)CSc2nc([nH]n2)N/N=C/c3ccc(cc3)OCc4ccccc4 C59309665
Cc1ccc(c(c1)Br)OCC(=O)NNC(=S)NC(=O)/C=C/c2ccc(cc2)[N+](=O)[O-] C09229846
CC[NH+](CC)c1ccc(cc1)N2[C@H](N(N=C2C(=O)C)c3ccc(cc3)C)c4ccc(c(c4)OC)OCC(=O)N C59720334
Cc1c(c(n(n1)CC=C)C)/C=N/Nc2[nH]nc(n2)SCC(=O)NCc3ccc(c(c3)Cl)Cl C59831129
Cc1c(c(n(n1)CC=C)C)/C=N/Nc2[nH]nc(n2)SCCC(=O)Nc3c(cccc3Cl)Cl C59831408
Cc1c(c(n(n1)CC=C)C)/C=N/Nc2[nH]nc(n2)SCCC(=O)Nc3ccc(cc3)C(F)(F)F C59831557
CC1=C[C@H](N=N1)NC(=O)CS[C@@H]2Nc3ccccc3C(=O)N2CCCC(=O)NCCc4ccccc4 C63708567
CC1=C[C@@H](N=N1)NC(=O)CS[C@H]2Nc3ccccc3C(=O)N2CCC(=O)NCCc4ccccc4 C63708588
CCOC(=O)[C@](C(F)(F)F)(Nc1ccc(cc1)S(=O)(=O)Nc2ccc(nn2)OC)NC(=O)C C06110633
CCC(=O)N[C@@](C(=O)OCC)(C(F)(F)F)Nc1ccc(cc1)S(=O)(=O)Nc2ncccn2 C03957239
CC[C@H](C)NS(=O)(=O)c1ccc(cc1)NC(=O)CCNS(=O)(=O)c2ccc(cc2)[N+](=O)[O-] C09343600
Cc1ccc(cc1)/C=C/S(=O)(=O)NCC(=O)OCC(=O)c2c(n(c(=O)n(c2=O)C)CC(C)C)N C09439608
Cc1cccc(c1NC(=O)CNC(=O)[C@@H](CCSC)NS(=O)(=O)/C=C/c2ccccc2)C C09643276
CCCCN(c1c(n(c(=O)[nH]c1=O)CCC)N)C(=O)CSc2nnc(n2C3CC3)N4CCCC4 C11377520
COc1cc(cc(c1OC)OC)C(=O)NC(=S)NNC(=O)c2cc(c(c(c2)OC)OC)OC C12569879
Cc1ccc(cc1C)NC(=O)CCC(=O)NNC(=S)NC(=O)COc2ccc(cc2)[N+](=O)[O-] C12572588
CCNC(=O)NC(=O)[C@@H](C)OC(=O)c1ccc(c(c1)OC)OCC(=O)Nc2ccccc2OC C12693044
CC(C)Cn1c(c(c(=O)[nH]c1=O)N(CCOC)C(=O)CSc2nc3ccccc3n2CCC#N)N C12534974
CCCn1c(c(c(=O)[nH]c1=O)C(=O)COC(=O)CSc2nccn2c3ccc(cc3)OC)N C08746548
CCNc1ccc(cc1NCC(=O)Nc2ccc(cc2)C(=O)N(C)C)S(=O)(=O)N(CC)CC C15328602
c1cc(c(cc1S(=O)(=O)NCCC(=O)NNC(=S)NC[C@@H]2CCCO2)C(F)(F)F)Cl C15898718
Cc1c(c(n(n1)c2ccccc2)C)NC(=O)COC(=O)/C=C/c3ccc(c(c3)OC)OCC(=O)N C16286111
CCOc1ccc(cc1)NC(=O)[C@@H](C)OC(=O)[C@H](C)NS(=O)(=O)c2ccc(cc2)NC(=O)C C16773278
CCCCn1c2ccccc2nc(c1=O)CCC(=O)O[C@H](C)C(=O)Nc3c(ccs3)C(=O)N C16774767
CCOc1ccc(cc1)O[C@@H](C)C(=O)NNC(=O)CCn2c(n[nH]c2=S)c3ccc(cc3)OC C18071509
Cn1ccc(n1)c2nnc(n2C[C@H]3CCCO3)SCC(=O)NNC(=S)NCc4ccccc4 C20613860
Cn1ccc(n1)c2nnc(n2C[C@H]3CCCO3)SCC(=O)NNC(=S)NC[C@@H]4CCCO4 C20613871
COc1ccc(cc1O)/C=N/Nc2[nH]nc(n2)SCCC(=O)Nc3cc(cc(c3)OC)OC C20833916
Cc1c(c(n(n1)C(C)C)C)/C=N/Nc2[nH]nc(n2)SCC(=O)NCc3cc(cc(c3)OC)OC C20904996
Cc1c(c(n(n1)C(C)C)C)/C=N/Nc2[nH]nc(n2)SCC(=O)NCCc3ccc(cc3)OC C20905067
CC(C)CSc1nnc(s1)NC(=O)CSc2nc([nH]n2)N/N=C/c3cnn(c3)C(C)C C20910588
CC[C@H](C)Sc1nnc(s1)NC(=O)CSc2nc([nH]n2)N/N=C/c3cnn(c3)C(C)C C20910822
CCOc1ccc(cc1)NC(=O)CCSc2nnc(n2N)N/N=C/c3c(nn(c3C)C(C)C)C C20911867
COCCSc1nnc(s1)NC(=O)CSc2nc([nH]n2)N/N=C/c3ccc(cc3)Cl C21077817
CCCCN(c1c(n(c(=O)[nH]c1=O)CCC)N)C(=O)CSc2nnc(n2Cc3ccccc3)C C21684729
Cc1c(c(=O)n(n1C)c2ccccc2)NC(=O)CCSc3nnc(n3CC(C)C)CCC(=O)N C22200474
c1cc(c(cc1[N+](=O)[O-])C(=O)OCC(=O)NCC(=O)Nc2ccc(c(c2F)F)F)NCCO C22579328
CCCc1ccc(cc1)c2csc(n2)NC(=O)CSc3nnc(n3CCC(=O)N)C4CC4 C22749302
CCOC(=O)C1=C(NC(=O)N[C@@H]1c2ccc(o2)C)CSc3nnc(n3CCC(=O)N)C4CC4 C25671759
CCOC(=O)C1=C(NC(=O)N[C@H]1c2ccc(o2)C)CSc3nnc(n3CCC(=O)N)C4CC4 C25671765
C[C@@H](C(=O)Nc1ccc(cc1)OC(F)F)Sc2nnc(n2C[C@H]3CCCO3)CCC(=O)N C28945834
CC[C@@H](C(=O)Nc1nc2ccc(cc2s1)C(=O)OCC)n3c(nnc3SCC(=O)OC)N C32535737
Cc1c(c(sc1C(=O)N)NC(=O)CSc2nnnn2C3CCCCC3)C(=O)OCCOC C24505977
Cc1ccc(cc1C)S(=O)(=O)NCC(=O)OCc2c(c(sc2C(=O)OC)N)C(=O)OC C03390388
CCCCn1c(c(c(=O)[nH]c1=O)N(CCOC)C(=O)CCS(=O)(=O)c2ccc(cc2)Cl)N C12905177
C[C@@H](C(=O)NC(=O)NC(C)C)OC(=O)c1ccc(c(c1)OC)OCC(=O)Nc2ccc(cc2)OC C15854721
COc1cc(cc(c1OC)OC)C(=O)N2C[C@H](C3(C2)CC[NH2+]CC3)C(=O)NCCCCCC(=O)[O-] C39660060
CC[C@@H](C(=O)Nc1c(c(c(o1)C)C(=O)C)C(=O)OCC)n2c(nnc2SCc3ccccc3)N C40173013
CC[C@H](C(=O)Nc1ccc(cc1)S(=O)(=O)N2CCCC2)n3c(nnc3SCC(=O)OCC)N C40174438
CCNS(=O)(=O)c1ccc(cc1)NC(=O)CSc2[nH]nc(n2)N/N=C/c3ccc(cc3)OC C09695125
COc1ccc(c(c1)/C=N/Nc2[nH]nc(n2)SCC(=O)Nc3nnc(s3)SCC=C)O C58998036
COc1cccc(c1O)/C=N/Nc2[nH]nc(n2)SCC(=O)NCc3cccc(c3OC)OC C59016808
COc1ccccc1/C=N/Nc2[nH]nc(n2)SCC(=O)Nc3cc(c(c(c3)OC)OC)OC C59018820
COc1ccc(cc1)NCc2nnc(n2N)SCC(=O)Nc3cc(c(c(c3)OC)OC)OC C59312119
Cc1c(c(n(n1)CC=C)C)/C=N/Nc2[nH]nc(n2)SCCC(=O)NCc3ccc4c(c3)OCO4 C59831463
CC[C@H](C)c1ccc(cc1)NC(=O)CSc2nc([nH]n2)N/N=C/c3c(nn(c3C)CCO)C C59887729
COCCn1cc(cn1)/C=N/Nc2nnc(n2N)SCC(=O)Nc3cccc(c3)C(F)(F)F C59914175
Cc1cc(nc(n1)N/C(=N\C(=O)/C=C/c2cc(c(c(c2)OC)OC)OC)/[N-]CCc3c[nH]c[nH+]3)C C14729863
C[C@@]12CC[C@H]([C@@]([C@@H]1CC[C@H]([C@H]2CC(=O)N3CC[C@H](C3)O)O)(C)CO)OC(=O)Nc4cc(c(c(c4)OC)OC)OC C04236795
C[C@@]12CC[C@H]([C@@]([C@H]1CC[C@H]([C@H]2CC(=O)N3CC[C@H](C3)O)O)(C)CO)OC(=O)Nc4cc(c(c(c4)OC)OC)OC C04236796
C[C@@]12CC[C@H]([C@@]([C@@H]1CC[C@H]([C@H]2CC(=O)N3CCC[C@H]3CO)O)(C)CO)OC(=O)Nc4cc(cc(c4)OC)OC C04236815
c1ccc2c(c1)c(c[nH]2)C[C@H](C(=O)N)NC(=O)[C@@H]3C[C@H](CCN3C(=O)c4ccco4)NS(=O)(=O)c5cccs5 C04221693
Cn1c2c(c(=O)n(c1=O)C)n(c(n2)NCCc3c[nH]c4c3cccc4)CC(=O)NCCc5c[nH]c6c5cccc6 C01414882
C[C@]12CCC(=O)C=C1CC[C@@H]3[C@H]2[C@@H](C[C@]4([C@@H]3CC[C@@]4(C(=O)COC(=O)CCC(=O)NC(C)(C)CO)O)C)O C08876371
Cc1cc(ccc1OCC(=O)NNC(=S)NC(=O)c2cc(cc(c2)[N+](=O)[O-])[N+](=O)[O-])Br C12502314
CC(=O)NCCNC(=O)C[C@@H]1c2c(sc(n2)NC(=O)CSC)C[C@H]3[C@]1(CC[C@H]([C@@]3(C)CO)O)C C04260516
COCCNc1c(c(c(s1)C(=O)Nc2c(c3c(s2)CCCC3)C(=O)OC)N)C(=O)N4CCCCC4 C12614863
Cc1ccc(cc1)N([C@H](c2ccc(cc2)OC)C(=O)NC[C@H]3CCCO3)C(=O)c4c(c(ns4)C(=O)N)N C12711413
Cc1ccc(o1)[C@H](C(=O)NC[C@H]2CCCO2)N(c3ccccc3OC)C(=O)c4c(c(ns4)C(=O)N)N C12714996
Cc1ccc(o1)[C@@H](C(=O)NC[C@H]2CCCO2)N(Cc3ccc(cc3)F)C(=O)c4c(c(ns4)C(=O)N)N C12715092
CC(C)Cn1c(c(c(=O)[nH]c1=O)N(CC(C)C)C(=O)Cc2ccc(s2)S(=O)(=O)N3CCOCC3)N C12903959
Cc1ccc(cc1)N([C@@H](c2ccc3c(c2)cccn3)C(=O)NCCOC)C(=O)c4c(c(ns4)C(=O)N)N C06245096
CCC(C)(C)NC(=O)[C@H](c1ccc2c(c1)cccn2)N(Cc3ccco3)C(=O)c4c(c(ns4)C(=O)N)N C06077471
Cn1c2c(c(=O)[nH]c1=O)n(c(n2)N/N=C/c3ccc(cc3)N(C)C)C[C@H](COc4ccc(cc4)Cl)O C05360512
CC(C)NS(=O)(=O)c1ccc(cc1)NC(=O)CCCC(=O)Nc2ccc(cc2)S(=O)(=O)NC(C)C C13984204
Cc1cc([nH]n1)NC(=O)Cn2c3ccsc3c(=O)n(c2=O)CCC(=O)NCCc4ccc(cc4)Cl C20151646
CN(C)c1ccc(cc1)/C=N/Nc2nnc(n2N)SCC(=O)Nc3cc(ccc3Cl)C(F)(F)F C20527629
c1ccc(cc1)CSc2nnc(s2)NC(=O)CSc3nnc(n3N)N/N=C/c4ccccc4F C20528172
COc1cc(cc(c1OC)OC)/C=N/Nc2nnc(n2N)SCC(=O)Nc3nc4ccccc4s3 C20827273
c1ccc(cc1)/C=N/Nc2[nH]nc(n2)SCC(=O)Nc3ccc(cc3)S(=O)(=O)N4CCCCCC4 C20831730
c1cc(cnc1)/C=N/Nc2[nH]nc(n2)SCC(=O)Nc3ccc(cc3)S(=O)(=O)N4CCCCCC4 C20832106
C[C@H]1CCCN(C1)S(=O)(=O)c2ccc(cc2)NC(=O)CSc3nc([nH]n3)N/N=C/c4cccnc4 C20832136
c1ccc(c(c1)/C=N/Nc2[nH]nc(n2)SCC(=O)Nc3ccc(cc3)S(=O)(=O)N4CCCC4)Cl C20833392
c1cc(sc1)/C=N/Nc2[nH]nc(n2)SCC(=O)Nc3ccc(cc3)S(=O)(=O)N4CCCCCC4 C20834188
Cc1ccc(o1)/C=N/Nc2[nH]nc(n2)SCC(=O)Nc3ccc(cc3)S(=O)(=O)N4CCC(CC4)C C20834965
CC1CCN(CC1)S(=O)(=O)c2ccc(cc2)NC(=O)CSc3nc([nH]n3)N/N=C/c4ccncc4 C20837661
C[C@H]1CCCN(C1)S(=O)(=O)c2ccc(cc2)NC(=O)CSc3nc([nH]n3)N/N=C/c4ccncc4 C20837672
Cc1ccc(cc1)/C(=N/Nc2[nH]nc(n2)SCCC(=O)Nc3ccc(cc3)S(=O)(=O)N4CCCC4)/C C20837882
COc1cc(ccc1Cl)NC(=O)CCSc2nc([nH]n2)N/N=C/c3cc(c(c(c3)OC)OC)OC C20909975
CC(C)Sc1nnc(s1)NC(=O)CSc2nnc(n2N)N/N=C/c3c4ccccc4ccc3O C20917068
CC[C@@H](C)NS(=O)(=O)c1ccc(cc1)NC(=O)CSc2nc([nH]n2)N/N=C/C=C/c3ccccc3 C21078980
c1ccc(cc1)COc2ccccc2/C=N/Nc3nnc(n3N)SCC(=O)Nc4ccc(cc4)[N+](=O)[O-] C21320974
CCN(c1c(n(c(=O)[nH]c1=O)Cc2ccccc2)N)C(=O)COC(=O)c3c(nn(c3C)c4ccccc4)C C32666614
Cc1ccc(cc1)S(=O)(=O)CNC(=O)[C@@H](c2c(cc(cc2O)O)O)N(Cc3ccco3)C(=O)CCl C36503304
Cc1ccc(cc1)S(=O)(=O)CNC(=O)[C@H](c2c(cc(cc2O)O)O)N(Cc3ccco3)C(=O)CCl C36503305
CN(C)c1ccc(cc1)[C@@H](C(=O)NC[C@H]2CCCO2)N(c3ccccc3)C(=O)c4c(c(ns4)C(=O)N)N C06135880
C[C@@H](C(=O)Nc1ccc(cc1)NC(=O)C)Sc2nnc(n2CC=C)CC(=O)Nc3ccccc3Cl C39745197
CCn1c(nnc1S[C@@H](C)C(=O)Nc2ccc(cc2)NC(=O)C)CCC(=O)Nc3ccc(c(c3)Cl)C C39748769
CC1([C@@H](CC=[N+]1[O-])COC(=O)CCSSCCNC(=O)CCCC[C@H]2[C@@H]3[C@@H](CS2)NC(=O)N3)C C39935821
CC[C@H](C(=O)Nc1c(c(c(o1)C)C(=O)OCC)C(=O)N)n2c(=O)cc(c3c2n(nc3C)c4ccccc4)C C40175252
CC(=O)N[C@@H]1[C@@H]([C@@H]([C@@H](O[C@@H]1Oc2ccc(cc2C(=O)/C=C/c3ccc(cc3)N(C)C)[N+](=O)[O-])CO)O)O C40487598
CC(=O)N[C@H]1[C@@H]([C@@H]([C@@H](O[C@@H]1Oc2ccc(cc2C(=O)/C=C/c3ccc(cc3)N(C)C)[N+](=O)[O-])CO)O)O C40487599
COc1ccccc1C(=O)NNc2c(c(ncn2)NNC(=O)C(c3ccccc3)c4ccccc4)[N+](=O)[O-] C40658501
C[C@]12CC[C@H]([C@@]([C@H]1Cc3c(nc(s3)NC(=O)OCC=C)[C@H]2CC(=O)NCc4ccccc4)(C)CO)O C43554221
CCOC(=O)c1c(c(c(s1)NC(=O)CSc2nc([nH]n2)N/N=C/c3cc(ccc3O)OC)C#N)C C58997940
Cc1ccc(cc1)N2[C@H](N(C(=N2)C(=O)C)c3ccc(cc3)NC(=O)C)c4ccc(c(c4)OC)OCC(=O)N C59719949
Cc1c(c(n(n1)CCO)C)/C=N/Nc2[nH]nc(n2)SCC(=O)Nc3ccc(c(c3)C(F)(F)F)Cl C59887723
CCOc1ccc2c(c1)sc(n2)NC(=O)CSc3nc([nH]n3)N/N=C/c4c(nn(c4C)CCO)C C59888314
CCOc1cc(cc(c1OCC)OCC)C(=O)Nc2nnc(s2)SCC(=O)NC[C@H]3CCCO3 C08822653
COc1cc(cc(c1OC)OC)C(NC(=O)c2ccc(cc2)[N+](=O)[O-])NC(=O)c3ccc(cc3)[N+](=O)[O-] C08859020
CCS(=O)(=O)Nc1cc(c(cc1OC)NS(=O)(=O)CC)[C@H](C(=O)C(F)(F)F)C(=O)OC(C)C C08870526
CC(C)OC(=O)[C@H](c1cc(ccc1NS(=O)(=O)N(C)C)NS(=O)(=O)N(C)C)C(=O)C(F)(F)F C08870584
COc1cc(ccc1NC(=O)[C@@H]2CC(=O)N=C(S2)N/N=C/c3cc(c(c(c3)OC)OC)OC)[N+](=O)[O-] C08984007
CCn1c(nnc1SCC(=O)Nc2ccc(cc2)[N+](=O)[O-])[C@@H](C(C)C)NC(=O)c3ccc(cc3)OC C09262315
CCn1c(nnc1SCC(=O)Nc2cc(ccc2C)[N+](=O)[O-])CNC(=O)c3ccc(c(c3)OC)OC C09305208
CCOC(=O)NC(=O)c1ccsc1NC(=O)c2ccc(cc2)S(=O)(=O)N(CCOC)CCOC C09384572
CCN(CCCNC(=O)CCCCCn1c(=O)c2ccc(cc2[nH]c1=O)C(=O)OC)c3cccc(c3)C C09529811
COc1ccc(cc1OC)CCNC(=O)C(=O)NC[C@@H]2N(CCO2)S(=O)(=O)c3ccc(cc3)[N+](=O)[O-] C09600310
COc1ccc(cc1OC)CCNC(=O)C(=O)NC[C@H]2N(CCO2)S(=O)(=O)c3ccc(cc3)[N+](=O)[O-] C09600311
COc1ccc(cc1OC)C(=O)NCc2nnc(n2CC=C)SCC(=O)Nc3ccc(cc3)[N+](=O)[O-] C10000844
CCOc1cc(cc(c1OCC)OCC)C(=O)NC(=S)Nc2ccc(cc2)Cc3c(nn(c3C)C)C C10003684
Cc1nnc(s1)NC(=O)CSc2nnc(n2c3cc(ccc3OC)OC)CNC(=O)c4ccco4 C03632717
c1cc2c(cccc2NC(=O)COc3ccc(cc3)[N+](=O)[O-])c(c1)NC(=O)COc4ccc(cc4)[N+](=O)[O-] C12485725
Cc1cc(c(cc1C)[N+](=O)[O-])NC(=O)COC(=O)[C@H](C(C)C)NS(=O)(=O)c2ccc3c(c2)OCCO3 C12633460
C[C@@H](C(=O)Nc1ccc(cc1)S(=O)(=O)N2CCCC2)OC(=O)CCNC(=O)c3ccc(cc3)[N+](=O)[O-] C12645091
Cc1ccc(cc1NC(=O)COC(=O)CCNC2=NS(=O)(=O)c3c2cccc3)S(=O)(=O)N(C)C C12950951
Cc1ncc(n1CCOC(=O)N[C@H](C(Cl)(Cl)Cl)Nc2ccc(cc2[N+](=O)[O-])OC)[N+](=O)[O-] C05295754
c1ccc2c(c1)CCN2C(=O)COC(=O)CNS(=O)(=O)c3ccc(c(c3)[N+](=O)[O-])NCc4ccco4 C12546675
CC1=C([C@@H](C(=C(N1)C)C(=O)OCCOc2ccc(cc2)NC(=O)C)c3ccc(s3)[N+](=O)[O-])C(=O)OC C19923950
CCc1nnc(o1)CN2CCN(CC2)C(=O)CSc3nc([nH]n3)N/N=C/c4ccc(cc4)C(=O)OC C20906094
c1ccc(cc1)C(=O)OC[C@@H]2[C@@H]([C@H]([C@H]([C@H](O2)Oc3ccc(cc3)[N+](=O)[O-])OC(=O)c4ccccc4)O)O C22064897
Cn1c2c(c(=O)n(c1=O)C)n(c(n2)N/N=C/c3ccc(cc3)OC)C[C@@H](COc4ccc(cc4)OC)O C25540207
COc1ccc(cn1)[C@H](Cc2csc(n2)CCCCNc3cc(cc[nH+]3)N4CCSCC4)CC(=O)[O-] C28568919
Cc1ccc(c(=O)n1Cc2c(ncn2CC(=O)NCC(F)(F)F)C)NS(=O)(=O)Cc3ccccc3 C29125724
CC[NH+](CC)CCN1[C@H](C(=C(C1=O)[O-])C(=O)c2c(c([nH]c2C)C(=O)OCC)C)c3ccc(cc3)[N+](=O)[O-] C33515780
c1ccc(cc1)C(=O)OC[C@H]2[C@H]([C@@H]([C@@H]([C@@H](O2)Oc3ccc(cc3)[N+](=O)[O-])OC(=O)c4ccccc4)O)O C33729453
c1cc(cc(c1)[N+](=O)[O-])C(=O)NCCCC(=O)N/N=C\c2ccc(cc2)OC(=O)c3cccc(c3)[N+](=O)[O-] C34982066
C[C@H](C(=O)N/N=C/c1cc(cc(c1O)OC)[N+](=O)[O-])Sc2nnc(n2CC=C)COc3ccccc3 C15930436
CC[NH+](CC)CCN1[C@@H](C(=C(C1=O)[O-])C(=O)c2ccc(cc2)OCc3ccccc3C)c4cccc(c4)O C35445666
CCc1ccc(cc1)/C=C/2\C(=O)N(C(=S)S2)CCCC(=O)NNc3ccc(cc3[N+](=O)[O-])[N+](=O)[O-] C35638305
Cc1ccc(cc1)S(=O)(=O)CNC(=O)[C@@H](c2ccc(c(c2)OC)OC)N(Cc3ccco3)C(=O)CO C36503866
CCCCCCN([C@@H](c1ccc(cc1)O)C(=O)NCS(=O)(=O)c2ccc(cc2)C)C(=O)c3ccco3 C36512943
Cc1ccc(cc1)S(=O)(=O)CNC(=O)[C@@H](c2ccc(cc2)N(C)C)N(Cc3ccc(o3)C)C(=O)CO C36600550
CCC(C)(C)NC(=O)[C@@H](c1cccc(c1OC)OC)N(CC(C)C)C(=O)CCC(=O)Nc2cc(on2)C C12491383
Cc1cc(no1)NC(=O)CCC(=O)N(Cc2cccnc2)[C@@H](c3ccc(cc3)OC)C(=O)NC(C)(C)C C12492549
CCc1c(sc(n1)NC(=O)[C@H](C)Sc2nnc(n2CC)[C@H](C)NC(=O)Cc3ccc(cc3)OC)C C39757908
CC[C@@H](C(=O)Nc1ccc(cc1)[N+](=O)[O-])Sc2nnc(n2CC=C)CNC(=O)c3ccccc3OC C39773137
CCOC(=O)[C@H]1CCCN(C1)c2c(c(ncn2)NNC(=O)COc3ccc(cc3Cl)Cl)[N+](=O)[O-] C40619097
COc1ccccc1[C@H]2[C@H]3[C@@H](C(=O)N(C3=O)Cc4ccc(cc4)C(=O)OC)[C@@]([NH2+]2)(CCSC)C(=O)[O-] C43218247
Cc1c(scn1)CCN2C(=O)[C@H]3[C@@H]([NH2+][C@@]([C@@H]3C2=O)(CCSC)C(=O)[O-])c4ccc(cc4)C(=O)OC C43218270
CS(=O)(=O)SCCN(CCSS(=O)(=O)C)C(=O)CCCC[C@H]1[C@@H]2[C@@H](CS1)NC(=O)N2 C44699330
CS(=O)(=O)SCCN(CCSS(=O)(=O)C)C(=O)CCCC[C@H]1[C@H]2[C@H](CS1)NC(=O)N2 C44699333
CCOC(=O)C1=c2n(c(=O)/c(=C/c3cccc(c3)[N+](=O)[O-])/s2)C(=C([C@H]1c4cccc(c4)[N+](=O)[O-])C(=O)OCC)N C01864866
CCOc1ccc(cc1)[C@@H](CCC(=O)N/N=C\c2ccc(c(c2)Br)OCC(=O)OCC)O C58893786
Cc1c(c(n(n1)c2ccc(cc2[N+](=O)[O-])[N+](=O)[O-])C)/C=N/NC(=O)CSCC(=O)Nc3ccccc3 C59159603
CC(C)(C)NS(=O)(=O)c1ccc(cc1)NC(=O)CSc2nnc(n2CC=C)COc3ccccc3 C59265946
CCOc1ccc(cc1)N2C(=O)/C(=C\Nc3c(cc(c(c3OC)OC)OC)C(=O)OCC)/C(=O)NC2=O C59383155
COC(=O)c1c2c(sc1NC(=O)CCSc3nnc(n3CC=C)CNc4ccccc4)CCCC2 C20291108
CCCC[NH2+][C@@H](C)[C@@]1(Cc2c(c(c3c(c2O)C(=O)c4cccc(c4C3=O)OC)O)[C@@H](C1)O)O C05373339
C[C@@H](c1ccc(cc1)S(=O)(=O)N)[NH2+]CC(=O)N2c3ccccc3OC[C@H]2c4ccccc4 C08728519
CCCCc1ccc(cc1)N2C(=O)[C@@H]3[C@@H]([NH2+][C@@]4([C@@H]3C2=O)c5cc(ccc5NC4=O)Cl)CC(=O)N C08789781
CCCCc1ccc(cc1)N2C(=O)[C@@H]3[C@@H]([NH2+][C@]4([C@@H]3C2=O)c5cc(ccc5NC4=O)Cl)CC(=O)N C08789785
CCCCc1ccc(cc1)N2C(=O)[C@@H]3[C@H]([NH2+][C@]4([C@@H]3C2=O)c5ccc(c(c5NC4=O)C)C)CC(=O)N C08876181
c1ccc(c(c1)NC(=O)C2CC[NH+](CC2)CCC(=O)Nc3c(c4c(s3)CCCCC4)C#N)O C09883772
c1c(cc(c2c1C[C@@H](O2)CNC(=O)C3(CCCCC3)[NH+]4CCCCC4)F)c5cc(cnc5)C(=O)N C12167594
Cc1ccc2c(c1)[C@]3([C@H](C[C@@H]([NH2+]3)CCC(=O)N)C(=O)Nc4cc(ccc4OC)Cl)C(=O)N2 C12890101
c1cc(sc1CN2CC[NH+](CC2)CC(=O)Nc3c(c4c(s3)CCCC4)C(=O)N)Cl C23083250
Cc1cc(oc-2cc(=[NH+]C(=S)NNC(=O)[C@H](C)Oc3cccc4c3cccc4)ccc12)O C32579247
c1cc(ccc1c2c(c(n(n2)c3ccc(cc3)F)N)NC(=O)NCC[NH+]4CCCCC4)Cl C34785595
COc1cc2cc3c(c(sc3[nH+]c2cc1OC)C(=O)NCCc4c[nH]c5c4cccc5)N C35288908
c1cc(c(c(c1)F)F)c2c3c(n(nc3nc(n2)NCC[NH+]4CCCC4)c5ccc(cc5)F)N C37361451
Cc1ccc(cc1C)N2C(=O)Nc3ccc(cc3[C@]2(C(=O)NCCC[NH+](C)C)O)Br C03670626
Cc1ccccc1[C@@H]2[NH2+][C@@H]([C@@H]3N2CCN(C3)C(=O)[C@@H]4C=C(N=N4)c5ccc(cc5)N)CCC(C)C C39352527
c1ccc(c(c1)c2ccc(cc2)[C@@H](CNBr)N3CC[NH2+][C@@H](C3)c4ccccc4O)O C39533971
c1c(cc(c(c1)O)/C=N/NC(=[NH2+])N/N=C/c2c(ccc(c2)Br)O)Br C19809793
CCc1ccc(cc1)C(=O)N2C[C@@H](C3(C2)CC[NH2+]CC3)C(=O)NCCc4c[nH]c5c4cccc5 C39597625
c1ccc(cc1)NCCNC(=O)[C@H]2CN(CC23CC[NH2+]CC3)C(=O)c4cc(cc(c4)Cl)Cl C39655298
Cc1cc(n(n1)C(C)(C)C)C(=O)N2C[C@@H](C3(C2)CC[NH2+]CC3)C(=O)NCCc4c([nH]c5c4cccc5)C C39674062
CC1=NN([C@H](C1)C(=O)N2C[C@@H](C3(C2)CC[NH2+]CC3)C(=O)NCCc4c[nH]c5c4cc(cc5)Cl)C(C)(C)C C39676481
Cc1cccc2c1[nH]cc2CCNC(=O)[C@@H]3CN(CC34CC[NH2+]CC4)C(=O)c5ccccc5OC C39684083
Cc1ccccc1CC(=O)N2C[C@@H](C3(C2)CC[NH2+]CC3)C(=O)NCCc4c[nH]c5c4cccc5C C39684251
Cc1ccccc1CC(=O)N2C[C@H](C3(C2)CC[NH2+]CC3)C(=O)NCCc4c[nH]c5c4cccc5C C39684252
c1ccc2c(c1)c(c[nH]2)CCNC(=O)[C@H]3C[C@@H]4[NH2+][C@@H](C[C@@H](N4N3)C(F)(F)F)c5ccco5 C39709606
c1ccc2c(c1)c(c[nH]2)CCNC(=O)[C@@H]3C[C@H]4[NH2+][C@@H](C[C@@H](N4N3)C(F)(F)F)c5ccco5 C39709607
c1ccc2c(c1)c(c[nH]2)CCNC(=O)[C@H]3C[C@H]4[NH2+][C@@H](C[C@@H](N4N3)C(F)(F)F)c5ccco5 C39709608
c1ccc2=[NH+]CC(=c2c1)/C=N/NC(=O)C(=O)Nc3ccccc3C(=O)Nc4ccc(cc4)Cl C39941774
CC1(CC(CC([NH2+]1)(C)C)Nc2c(c(ncn2)Nc3ccc(c(c3)C(F)(F)F)Cl)[N+](=O)[O-])C C40645251
c1ccc(cc1)N(c2ccccc2)Nc3c(c([nH+]cn3)Nc4ccccc4Br)N C40777744
c1ccc(cc1)N(c2ccccc2)Nc3c(c(nc[nH+]3)N4CCN(CC4)c5ccccc5F)N C40777977
Cc1ccccc1CC(=O)N2C[C@@H](C3(C2)CC[NH2+]CC3)C(=O)NCCc4c([nH]c5c4cc(cc5)C#N)C C44714669
Cc1cc(cc2c1[nH]c(n2)[C@@H]3C(=CC=NC3=O)NC[C@@H](c4cccc(c4)Cl)O)c5[nH]c(c[nH+]5)C C52634763
Cc1cc(cc2c1[nH]c(n2)[C@H]3C(=CC=NC3=O)NC[C@H](c4cccc(c4)Cl)O)c5[nH]c(c[nH+]5)C C52634769
Cc1ccc2c(c1)[nH]c(n2)[C@@H](C)NC(=O)[C@H]3CN(CC34CC[NH2+]CC4)C(=O)CCC5CCCC5 C44737133
c1cc(ccc1C(=O)NC2CCCCCC2)Nc3cc(nc([nH+]3)N)Nc4ccc5c(c4)scn5 C39267719
c1ccc(cc1)N(c2ccccc2)Nc3c(c([nH+]cn3)Nc4ccc(cn4)Br)N C40777721
Cc1ccc(cc1)NC(=O)NC[C@H]2CCC[NH+](C2)[C@@H](C)C(=O)NC34CC5CC(C3)CC(C5)C4 C58403111
CCOc1cc(cc2c1o/c(=[NH+]\NS(=O)(=O)c3ccc(cc3)C)/c(c2)C(=O)N)Br C59170366
c1ccc(cc1)NC(=O)NC[C@@H]2CCCC[NH+]2CC(=O)Nc3c(c4c(s3)CCCC4)C#N C59402943
Cc1ccc(cc1S(=O)(=O)N)NC(=O)CCC2=c3cc(ccc3=[NH+][C@H]2c4ccc(cc4)F)F C63153079
CN(C)c1ccc(cc1)[C@@H](CNC(=O)c2ccc3c(c2)sc(n3)N)C4=c5ccccc5=[NH+]C4 C63229093
c1ccc2=[NH+]CC(=c2c1)CCNC(=O)C3=C4[C@H](CC3)S[C@@H](N4)NC(=O)c5ccc(cc5)F C63690793
Cc1ccc(cc1)C(=O)N[C@H]2NC3=C(CC[C@H]3S2)C(=O)NCCC4=c5ccccc5=[NH+]C4 C63690806
Cc1ccccc1N2[C@H](NN=C2C3=c4ccccc4=[NH+]C3)SCC(=O)NC(=O)NC(C)C C63791140
Cc1cccc(c1)N2[C@@H](NN=C2C3=c4ccccc4=[NH+]C3)S[C@@H](C(C)C)C(=O)NC(=O)N C64055484
Cc1cccc(c1)N2[C@H](NN=C2C3=c4ccccc4=[NH+]C3)S[C@@H](C(C)C)C(=O)NC(=O)N C64055485
C[C@@H]1Nc2cc(ccc2O1)NC(=O)[C@@H](CC3=c4ccccc4=[NH+]C3)NC(=O)c5cccs5 C64352680
Cc1ccc2=[NH+]CC(=c2c1)CCNC(=O)c3ccc(cc3)NC(=O)[C@@H]4c5ccccc5SN4 C64540079
c1ccc2c(c1)[C@@H](NS2)C(=O)Nc3ccccc3C(=O)NCCC4=c5cc(ccc5=[NH+]C4)Cl C64540130
Cc1ccc(cc1)NC(=O)O[C@@H]2CC[C@@]3([C@H]([C@]2(C)CO)CC[C@H]([C@H]3CC(=O)N4CCC[C@H]4CO)O)C C04236724
C[C@@]12CC[C@H]([C@@]([C@H]1Cc3c(nc(s3)NC(=O)CSC)[C@H]2CC(=O)NC4CCCCC4)(C)CO)O C04260515
CCOC(=O)C1=C(N(C2=C([C@@H]1c3ccc(cc3)SC)C(=O)CCC2)c4ccc(cc4)S(=O)(=O)N)N C03663948
c1cc(ccc1C(=O)NC(C(F)(F)F)(C(F)(F)F)Nc2c(c3c(s2)CCCC3)C(=O)N)Cl C02050148
CCOC(=O)c1c(c(c(s1)N)C#N)CSc2nnc(n2N)c3ccc(cc3Cl)Cl C08644782
CC(C)(C)c1ccc(cc1)C(=O)NC(=S)Nc2c(c3c(s2)C[C@@H](CC3)C(C)(C)C)C(=O)N C08831602
CC(=O)N[C@H](Cc1c[nH]c2c1cccc2)C(=O)NNC(=O)CSc3nc4ccccc4s3 C09390803
CCc1ccc(cc1)NC(=O)C(=O)Nc2ccc(cc2O)S(=O)(=O)Nc3ccc(cc3)CC C09503286
C[C@@H](C(=O)Nc1c(c2c(s1)CCC2)C(=O)N)Sc3nnc(n3C4CC4)c5c[nH]c6c5cccc6 C09909436
Cc1ccc(c(c1)C)Nc2nc(nc(n2)N[C@@H](C)C(=O)Nc3ccccc3F)Nc4ccc(cc4C)C C10059969
C[C@H](C(=O)OCC(=O)Nc1c(c2c(s1)CCC2)C(=O)N)SCC(=O)Nc3ccc(cc3)F C10472391
c1cc(sc1CNC(=O)c2cc(c(cc2Cl)Cl)S(=O)(=O)NC3CC3)S(=O)(=O)N C11207382
Cc1ccc(cc1C)NC(=O)CCC(=O)NNC(=S)NC(=O)c2ccc(o2)Br C12570842
Cc1cc([nH]n1)C(=O)NNC(=S)NC(=O)COc2ccc(cc2Br)Br C12547125
Cc1ccc(c(c1C)O)c2cc([nH]n2)C(=O)Nc3c(c4c(s3)CCCC4)C(=O)NCCOC C08845668
CCCc1ccc2c(c(sc2n1)C(=O)c3ccc(cc3)C(=O)c4c(c5ccc(nc5s4)CCC)N)N C09761336
Cc1ccc(cc1)NC(=O)c2c(c(sc2Nc3ccccc3OC)C(=O)c4ccc(cc4C)C)N C15862818
Cc1c(cccc1Cl)NC(=S)NC2CCC(CC2)NC(=S)Nc3cccc(c3C)Cl C16238034
CC(=O)NC(=S)Nc1ccc(cc1)NC(=S)NC(=O)c2ccc(o2)c3ccc(cc3)Cl C16320893
c1ccc(cc1)NS(=O)(=O)c2ccc(cc2)NS(=O)(=O)c3ccc(cc3)S(=O)(=O)N C18995526
CC1=C([C@H](C(=C(N1)SCC(=O)N)C#N)c2ccccc2Cl)C(=O)Nc3ccccc3OC C04019916
Cc1ccc(cc1C)NC(=S)NC[C@]2(C[C@H](CC(C2)(C)C)NC(=S)Nc3ccc(c(c3)C)C)C C20394782
c1cc(c(cc1F)F)NC(=O)CSc2nnc(n2N)N/N=C/c3ccc(cc3Cl)Cl C20527892
Cc1c(cccc1Cl)NC(=O)CSc2nc([nH]n2)N/N=C/c3c4ccccc4ccc3O C20907420
c1ccc2c(c1)ccc(c2/C=N/Nc3[nH]nc(n3)SCCC(=O)Nc4ccccc4Cl)O C20907525
c1cc(c(c(c1)Cl)Cl)/C=N/Nc2nnc(n2N)SCC(=O)Nc3c(cccc3F)F C21316414
C[C@H](C(=O)Nc1c(c2c(s1)CCC2)C(=O)N)OC(=O)CNC(=O)C34CC5CC(C3)CC(C5)C4 C21601861
CC1=C([C@H](C(=C(N1)SCC(=O)Nc2ccc(cc2OC)OC)C#N)c3cccs3)C(=O)N C04663004
Cc1ccc(cc1)Nc2nc(nc(n2)Nc3ccc(cc3)C)NCC(=O)Nc4ccc(c(c4)C)C C32666365
CC1([C@H](C[C@@H]1C(=O)N[C@@H](C(Cl)(Cl)Cl)O)CC(=O)N[C@@H](C(Cl)(Cl)Cl)O)C C35181698
CC(C)(CO[C@@H]1[C@@H]([C@@H]([C@H]([C@@H](O1)C(=O)[O-])O)O)O)C#C/C=C/C[NH+](C)Cc2cccc3c2cccc3 C35644645
CC(C)(C)CC(C)(C)NC(=O)[C@@H](c1cccc(c1)O)N(C(=O)c2c(cccc2O)O)C(C)(C)C C36586601
c1ccc2c(c1)C(=O)c3c(ccc(c3C2=O)NCCc4ccc(cc4)O)NCCc5ccc(cc5)O C03820899
Cc1ccccc1NC(=O)CSC2=NN[C@@H](N2c3ccc(cc3)F)Cc4cc(=O)[nH]c(=O)[nH]4 C39362737
Cc1c(c(n(n1)Cc2ccccc2Cl)C)/C=C/C(=O)NCC(=O)Nc3ccc4c(c3)[nH]c(=O)[nH]4 C39559562
c1ccc2c(c1)c(c[nH]2)CCNC(=O)/C=C\3/CS[C@H](N3)NS(=O)(=O)c4ccc(cc4)Cl C39710089
c1ccc2c(c1)nc(n2CCOc3ccc(cc3Cl)Cl)S[C@H]4[C@@H]([C@@H]([C@@H]([C@@H](O4)CO)O)O)O C39915993
c1ccc2cc(ccc2c1)OCCn3c4ccccc4nc3S[C@@H]5[C@@H]([C@@H]([C@@H]([C@@H](O5)CO)O)O)O C39916000
C[C@]12CC[C@H]([C@@]([C@H]1Cc3c(nc(s3)Nc4ccccc4)[C@H]2CC(=O)NCCOC)(C)CO)O C43553603
C[C@]12CC[C@H]([C@@]([C@H]1Cc3c(nc(s3)NC(=O)CC(C)(C)C)[C@H]2CC(=O)NCC#C)(C)CO)O C43554210
C[NH+](C)CCCN1c2ccccc2CCc3c1ccc(c3)O[C@@H]4[C@H]([C@H]([C@H]([C@@H](O4)C(=O)[O-])O)O)O C44963572
Cc1c(sc2c1c(=O)[nH]c(n2)CS[C@H](C)C(=O)Nc3ccc(cc3)NC(=O)NC4CC4)C C45520913
Cc1c(cccc1Cl)NC(=S)NNC(=O)CNC(=O)c2c(c3ccccc3s2)Cl C46772727
Cc1ccc(cc1Cl)c2ccc(o2)/C=C/C(=O)NC(=S)Nc3c(c4c(s3)CCCC4)C(=O)N C22821479
c1cc(c(cc1Cl)/C=N/Nc2[nH]nc(n2)SCC(=O)Nc3cc(ccc3Cl)Cl)O C59018501
Cc1cc(cc(c1)NC(=S)NC[C@]2(C[C@H](CC(C2)(C)C)NC(=S)Nc3cc(cc(c3)C)C)C)C C59112842
C[C@]1(C[C@@H](CC(C1)(C)C)NC(=S)NC2CCCCCC2)CNC(=S)NC3CCCCCC3 C59114973
C[C@]1(C[C@@H](CC(C1)(C)C)NC(=S)Nc2ccc(cc2)F)CNC(=S)Nc3ccc(cc3)F C59115203
Cc1ccccc1NC(=S)NC[C@@]2(C[C@H](CC(C2)(C)C)NC(=S)Nc3ccccc3C)C C59461420
COc1ccc(cc1)[C@@H](CC(=O)Nc2c(c3c(s2)CCCC3)C(=O)N)NC(=O)C(F)(F)F C33659145
C[C@@]12CC[C@H]([C@@]([C@H]1Cc3c(nc(s3)NC(=O)c4c(cccc4F)F)[C@H]2CC(=O)NCc5ccccc5)(C)CO)O C04222391
C[C@@]12CC[C@H]([C@@]([C@H]1Cc3c(nc(s3)NCC=C)[C@H]2CC(=O)NCc4ccccc4)(C)CO)O C04222551
C[C@@]12CC[C@H]([C@@]([C@@H]1CC[C@H]([C@H]2CC(=O)N3CC[C@H](C3)O)O)(C)CO)OC(=O)Nc4cccc(c4)SC C04236771
c1ccc(cc1)c2c3cc(ccc3[nH]c(=O)c2N4CCC[C@@H](C4)C(=O)NCCc5ccc(cc5)S(=O)(=O)N)Cl C08766549
COc1ccc(cc1S(=O)(=O)NC2CCCC2)C(=O)Nc3c(c4c(s3)CCCC4)C(=O)N C08860840
Cc1ccc(cc1)C(=O)Nc2nc3c(s2)CCC[C@H]3C(=O)NCCc4ccc(cc4)S(=O)(=O)N C09103342
c1ccc(cc1)CCNC(=S)Nc2ccc(c(c2)Cl)NC(=S)NCCc3ccccc3 C03231860
Cc1ccc(cc1)Nc2nc(nc(n2)Nc3ccc(cc3)C)NCC(=O)Nc4ccc(cc4C)C C09908048
c1ccc(cc1)[C@@H](CC(=O)OCC(=O)Nc2ccccc2I)NC(=O)N C11739984
c1ccc(cc1)[C@H](CC(=O)OCC(=O)Nc2ccccc2I)NC(=O)N C11739990
C[C@@H](C(=O)NC(=S)Nc1c(c2c(s1)CCCC2)C(=O)N)Oc3ccc(cc3Cl)Cl C12497829
Cc1ccc(c(c1)NC(=O)CCC(=O)NNC(=S)NC(=O)c2ccc(o2)Br)C C12570787
C[C@H](C(=O)N1c2ccccc2NC(=O)C1(C)C)OC(=O)C[C@@H](c3ccccc3Cl)NC(=O)N C12894462
c1ccc(c(c1)c2ccc(o2)C(=O)NC(=S)Nc3c(c4c(s3)CCCC4)C(=O)N)[N+](=O)[O-] C14269425
CC(C)(C)[C@@H]1CCc2c(sc(c2C(=O)N)NC(=S)NC(=O)/C=C/c3ccc(cc3)OC)C1 C14271583
CC(C)(C)[C@H]1CCc2c(sc(c2C(=O)N)NC(=S)NC(=O)c3ccc(o3)c4ccc(cc4)Cl)C1 C14276554
Cc1ccc(cc1C)S(=O)(=O)Nc2ccc(cc2)C(=O)NCc3ccc(s3)S(=O)(=O)N C15788836
Cc1cc(c(c(c1C)S(=O)(=O)N[C@@H](C)C(=O)NCCc2ccc(cc2)S(=O)(=O)N)C)C C17126993
Cc1c(sc2c1c(=O)[nH]c(n2)CS[C@@H](C)C(=O)NNC(=O)Cc3c[nH]c4c3cccc4)C C17640260
Cc1ccc(cc1C)NC(=S)NC[C@@]2(C[C@H](CC(C2)(C)C)NC(=S)Nc3ccc(c(c3)C)C)C C20394786
C[C@@H](CNC(=S)Nc1ccccc1C(F)(F)F)NC(=S)Nc2ccccc2C(F)(F)F C20550766
C[C@@H](C(=O)Nc1c(c2c(s1)CCC2)C(=O)N)OC(=O)CNC(=O)c3ccc(cc3)Br C21602180
c1cc(sc1)C(=O)[C@H]2[C@@H](C(=C(N[C@@]2(C(F)(F)F)O)SCC(=O)N)C#N)c3ccc(cc3)F C23224680
CC1=C([C@@H](C(=C(N1)SCC(=O)Nc2ccc(cc2OC)OC)C#N)c3cccs3)C(=O)N C09335347
CCc1ccc(c(c1)c2cc([nH]n2)C(=O)Nc3c(c4c(s3)CCC4)C(=O)NC[C@H]5CCCO5)O C27663705
Cc1c(sc(n1)NC(=O)CCNS(=O)(=O)c2ccc(cc2)Br)SCC(=O)N C31120704
CCCCN1C(=O)[C@H]2[C@@H]([NH2+][C@@]([C@@H]2C1=O)(Cc3ccc(cc3)O)C(=O)[O-])c4cc(ccc4O)Br C33708743
CC(C)(C)CC(C)(C)NC(=O)[C@@H](c1ccccc1O)N(c2ccccc2Cl)C(=O)c3cccc(c3O)O C36545387
CC(C)(C)CC(C)(C)NC(=O)[C@H](c1ccc(cc1)O)N(C(=O)c2c(cccc2O)O)C(C)(C)C C36586612
CC(C)(C)NC(=O)[C@H](c1c(cc(cc1O)O)O)N(C(=O)Cc2ccc3c(c2)OCO3)C(C)(C)C C36588408
CCOC(=O)C1=C(Nc2c(c(c(s2)C(=O)Nc3cc(on3)C)N)[C@H]1c4ccc(cc4)OC)C C39326995
c1ccc(c(c1)NC(=O)CSC2=NN[C@H](N2c3ccc(cc3)F)Cc4cc(=O)[nH]c(=O)[nH]4)F C39362766
COc1ccc(cc1)[C@H]2C[C@@H](N3C(=C[C@@H](N3)C(=O)NCCc4c[nH]c5c4cccc5)N2)C(F)(F)F C39391662
Cc1ccccc1NC(=O)[C@@H]2[C@H](c3ccccc3O2)NC(=O)C(=O)NCCc4c[nH]c5c4cccc5 C39708911
c1ccc2c(c1)cccc2OCCn3c4ccccc4nc3S[C@H]5[C@@H]([C@@H]([C@@H]([C@@H](O5)CO)O)O)O C39915997
Cc1cc(c(c(c1)O)c2cc([nH]n2)C(=O)Nc3c(c4c(s3)CCCC4)C(=O)NCCOC)C C02201203
Cc1cc(c(cc1Nc2c(c(ncn2)NCc3ccccc3)N)Cl)[C@@H](C#N)c4ccc(cc4)Cl C40688629
Cc1cc(c(cc1Nc2c(c(ncn2)N[C@@H](C)c3ccccc3)N)Cl)[C@H](C#N)c4ccc(cc4)Cl C40688705
Cc1cc(c(cc1Nc2c(c(ncn2)NCCC(C)C)N)Cl)[C@@H](C#N)c3ccc(cc3)Cl C40688777
Cc1cc(c(cc1Nc2c(c(ncn2)N[C@@H](C)COC)N)Cl)[C@@H](C#N)c3ccc(cc3)Cl C40688801
Cc1cc(c(cc1Nc2c(c(ncn2)NCCc3cccs3)N)Cl)[C@H](C#N)c4ccc(cc4)Cl C40688830
c1cc(ccc1Sc2c(c(ncn2)NNC(=O)COc3ccc(cc3Cl)Cl)N)Cl C40723081
C[C@]12CC[C@H]([C@@]([C@H]1Cc3c(nc(s3)NC(=O)C4CCC4)[C@H]2CC(=O)NCc5ccco5)(C)CO)O C43553527
C[C@]12CC[C@H]([C@@]([C@H]1Cc3c(nc(s3)NCC=C)[C@H]2CC(=O)NCc4cccnc4)(C)CO)O C43553677
COc1cc(ccc1OCC(=O)N)C2=C([C@]3(c4ccccc4NC3=O)ON2)C(=O)c5cccs5 C43732474
CCCNc1ccc(cn1)c2cc3c(c[nH]c3c(c2)C(=O)N)C4CCN(CC4)S(=O)(=O)CC C45227357
CC(C)(C)CC(C)(C)NC(=O)[C@H](c1ccccc1O)N(c2ccccc2)C(=O)c3cccc(c3O)O C36610325
Cc1cc(cc(c1)N/C(=N\C(=O)c2ccc(cc2)NC(=O)C)/NCCc3c[nH]c4c3cccc4)C C32943178
c1ccc2c(c1)c(c[nH]2)/C=N/Nc3[nH]nc(n3)SCC(=O)Nc4c(c5c(s4)CCCC5)C#N C59006520
C[C@H](C(=O)NNC(=O)C)Sc1nc([nH]n1)N/N=C/c2ccc3ccc4cccc5c4c3c2cc5 C59879736
c1cc(ccc1C(=O)N[C@@H](C(Cl)(Cl)Cl)NC(=S)Nc2nc[nH]n2)Br C03066285
Cc1ccc(c(c1)C)Nc2nc(nc(n2)Nc3ccc(cc3C)C)NCC(=O)Nc4ccc(cc4)Cl C10059928
C[C@@H](C(=O)NNC(=O)c1cc2c(s1)CCCCCC2)NS(=O)(=O)c3ccc(cc3)NC(=O)C C12697459
c1cc(ccc1C(=O)N[C@H](C(Cl)(Cl)Cl)NC(=S)Nc2nc[nH]n2)Br C03066286
c1ccc(c(c1)/C=N/Nc2ccc(cc2)S(=O)(=O)c3ccc(cc3)N/N=C/c4ccccc4O)O C16991108
C[C@@H](C(=O)Nc1cccc(c1)S(=O)(=O)N)Sc2nnc(n2C3CC3)c4c[nH]c5c4cccc5 C18518535
Cc1ccc(cc1S(=O)(=O)Nc2ccccc2F)NS(=O)(=O)c3ccc(cc3)S(=O)(=O)N C18995825
CCOC(=O)c1c(/c(=C\c2ccc(cc2)O)/c3=C(S[C@@H](C(=O)n31)c4ccc(cc4)O)C(=O)OC)N C20167911
CCn1cc(c(=O)c2c1cc(c(c2)F)N/N=C/c3ccc(cc3)O)C(=O)N/N=C/c4ccc(cc4)O C20215222
Cc1ccc(cc1C)NC(=S)NC[C@]2(C[C@@H](CC(C2)(C)C)NC(=S)Nc3ccc(c(c3)C)C)C C20394789
c1cc(oc1)/C=N/Nc2nnc(n2N)SCC(=O)Nc3ccc(cc3)I C20527744
c1ccc(c(c1)/C=N/Nc2nnc(n2N)SCC(=O)Nc3c(c4c(s3)CCCC4)C#N)Cl C20528246
CCOC(=O)C1=c2/c(=C/c3ccc(cc3)O)/c(c(n2C(=O)[C@H](S1)c4ccc(cc4)O)C(=O)OC)N C20609500
Cc1ccc(cc1)NS(=O)(=O)c2ccc(cc2)NC(=O)CSc3nnc(n3N)C(F)(F)F C20841320
c1cc(sc1)/C=N/Nc2nnc(n2N)SCC(=O)Nc3cc(ccc3Cl)C(F)(F)F C21317949
c1cc(cc(c1)Cl)/C=N/Nc2nnc(n2N)SCC(=O)Nc3c(c4c(s3)CCCC4)C#N C21321906
C/C(=N\Nc1nnc(n1N)SCC(=O)Nc2ccc(c(c2)C(F)(F)F)Cl)/c3ccncc3 C21324497
CC(C)[C@H](C(=O)NNC(=O)Cc1c[nH]c2c1cccc2)NS(=O)(=O)c3ccc4ccccc4c3 C22698613
Cc1cc(cc(c1)CNC(=S)Nc2cc(c(cc2Cl)NC(=S)Nc3cc(cc(c3)C)C)Cl)C C22842419
CC(C)Cn1c(c(c(=O)[nH]c1=O)C(=O)CSc2[nH]nc(n2)c3ccccc3Br)N C24786819
Cc1ccc(cc1C)Nc2nnc(s2)SCC(=O)Nc3c(c4c(s3)CCCC4)C(=O)N C03290303
CC[C@@H](C)Cc1c(sc2c1c(=O)[nH]c(n2)SCC(=O)c3c(n(c(=O)[nH]c3=O)C4CC4)N)C C25795656
Cc1cc(c(c(c1)Cl)Nc2nnc(s2)SCC(=O)c3c(n(c(=O)[nH]c3=O)C4CC4)N)C C25808697
COc1ccccc1NS(=O)(=O)c2ccc(cc2)C(=O)NNC(=O)Cc3c[nH]c4c3cccc4 C26536295
Cc1cc(nc(n1)N/C(=N/C(=O)Nc2ccc(cc2)F)/NCCc3c[nH]c4c3ccc(c4)OC)C C08758550
CC(C)(C)c1c(c(n(n1)c2cc(ccc2F)F)N)NC(=O)NCCc3ccc(c(c3)OC)OC C34784838
CC1([C@@H](C[C@@H]1C(=O)N[C@@H](C(Cl)(Cl)Cl)O)CC(=O)N[C@@H](C(Cl)(Cl)Cl)O)C C35181695
Cc1ccc(cc1)S(=O)(=O)CNC(=O)[C@@H](c2c(cc(cc2O)O)O)N(C)C(=O)c3ccccc3Cl C36538774
CC(C)(C)CC(C)(C)NC(=O)[C@@H](c1ccc(cc1)O)N(c2ccccc2Cl)C(=O)c3cccc(c3O)O C36545346
Cc1ccc2c(c1)S[C@@H](N2)c3ccc(cc3)NC(=O)[C@H](Cc4c[nH]c5c4cccc5)NC(=O)OCC(C)C C39205250
Cc1ccc2c(c1)S[C@H](N2)c3ccc(cc3)NC(=O)[C@H](Cc4c[nH]c5c4cccc5)NC(=O)OCC(C)C C39205251
Cc1ccc(c(c1)N2[C@@H](NN=C2SCC(=O)Nc3ccc(cc3F)F)Cc4cc(=O)[nH]c(=O)[nH]4)C C39361871
Cc1ccccc1NC(=O)CSC2=NN[C@@H](N2c3ccc(cc3)Cl)Cc4cc(=O)[nH]c(=O)[nH]4 C39363039
Cc1ccccc1NC(=O)CSC2=NN[C@H](N2c3ccc(cc3)Cl)Cc4cc(=O)[nH]c(=O)[nH]4 C39363041
Cc1ccc(cc1)NC(=O)CSC2=NN[C@@H](N2c3ccc(cc3)Cl)Cc4cc(=O)[nH]c(=O)[nH]4 C39363049
COC(=O)c1cc(cc(c1)Nc2c(c(ncn2)Nc3ccccc3Br)N)C(=O)OC C40705745
CC(C)NC(=O)C[C@@H]1c2c(sc(n2)NC(=O)c3ccc(cc3)OC)C[C@H]4[C@@]1(CC[C@H]([C@@]4(C)CO)O)C C43553325
C[C@]12CC[C@H]([C@@]([C@H]1Cc3c(nc(s3)NC(=O)C(C)(C)C)[C@H]2CC(=O)NCCOC)(C)CO)O C43553449
C[C@]12CC[C@H]([C@@]([C@H]1Cc3c(nc(s3)NC(=O)CC(C)(C)C)[C@H]2CC(=O)Nc4nccs4)(C)CO)O C43554218
c1ccc(cc1)c2csc3c2c(nc(n3)CN4CCOCC4)NCCCc5c(c([nH]n5)N)C#N C45396359
C[NH+](C)[C@H](CNC(=O)c1ccccc1[N-]S(=O)(=O)c2ccc3c(c2)[nH]c(=O)[nH]3)c4ccccc4 C39987642
c1cc(c(cc1C(=O)NC(=S)Nc2c(c3c(s2)CCC3)C(=O)N)[N+](=O)[O-])N4CCCCC4 C57316567
CC(C)c1ccc(cc1)NC(=S)NC[C@]2(C[C@@H](CC(C2)(C)C)NC(=S)Nc3ccc(cc3)C(C)C)C C59110014
C[C@@H](CNC(=S)Nc1ccc(c(c1)Cl)Cl)NC(=S)Nc2ccc(c(c2)Cl)Cl C59115520
c1cc(ccc1NC(=O)CSc2nnc(s2)NC(=O)CSc3nnc(s3)N)Cl C59435161
CCOc1cc(ccc1OCC(=O)N)[C@@H]2[C@@H]3C(=NN=C3OC(=C2C#N)N)c4ccc(cc4Cl)Cl C01119454
CCOc1cc(ccc1OCC(=O)N)[C@H]2[C@@H]3C(=NN=C3OC(=C2C#N)N)c4ccc(cc4Cl)Cl C01119451
CCCn1c2ccc(cc2[nH]c1=O)[C@@H]3N[C@H](ON3)[C@@H](C(C)C)NS(=O)(=O)c4ccc(cc4)C C64891174
CCCn1c2ccc(cc2[nH]c1=O)[C@H]3N[C@H](ON3)[C@@H](C(C)C)NS(=O)(=O)c4ccc(cc4)C C64891175
Cc1ccc(cc1)c2cc(n[nH]2)c3nnc(n3N)SCC(=O)Nc4cccc(c4)C(F)(F)F C09541912
CC[NH+]1CCc2c(sc(c2C(=O)N)NC(=O)c3ccc(cc3)OC(C)C)C1 C04087149
CCOc1cccc(c1O)[C@@H]2Nc3c(c4c(s3)C[NH+](CC4)C)C(=N2)O C06784197
c1ccc2c(c1)nc(s2)[C@@H]3CCC[NH+]3CC(=O)Nc4c(ccs4)C(=O)N C07191916
c1cc2c(cc1[C@H]3CCC[NH+]3CC(=O)Nc4c(c5c(s4)CCC5)C(=O)N)OCCO2 C12985680
c1cc(c([nH+]c1)NC(=O)CCc2[nH]c(=O)c3c4c(sc3n2)CCCC4)O C22261514
CNC(=O)NC(=O)C[NH+]1CCC[C@H]1C(=O)Nc2ccc(cc2Cl)Cl C26457353
CNC(=O)NC(=O)C[NH+]1CCC[C@H]1C(=O)Nc2cc(ccc2Cl)Cl C26603084
c1cc(c(cc1Cl)NC(=O)[C@H]2CCC[NH+]2CC(=O)NC(=O)NC3CCCC3)Cl C26603214
C[C@H]1CC(=O)Nc2ccccc2N1C(=O)CS/C(=[NH+]/[C@@H](C)COC)/N C29469094
CC1(CC(CC([NH2+]1)(C)C)NC(=O)CCc2ccc(cc2)S(=O)(=O)NC)C C29787690
Cc1ccc(o1)[C@@H]2C(=C([NH+]=C3N2NC(=N3)c4cccc(c4)Cl)C)C(=O)N C04279815
CCOc1cccc(c1O)[C@H]2Nc3c(c4c(s3)C[NH+](CC4)C)C(=N2)O C36603512
Cc1ccc(cc1C)N2C(=O)CC(=N2)CS[C@@H]3N[NH2+]NN3c4ccccc4 C39232116
C[C@H]1N[C@H](N=N1)NC(=O)c2ccc(s2)[C@@H]3CCC[NH+]3Cc4cccc(c4)O C39362579
c1ccc(cc1)C[P@]2(=O)N[NH+]3C[C@@H]4C=C(C(=C[C@@H]4C[C@@H]3CO2)c5ccccc5O)O C39466518
CCOC(=O)C1=C(OC2=c3ccccc3=[NH+]C(=O)[C@@H]2[C@H]1c4ccc(cc4)O)N C39916292
C=CC[NH+]1[C@H](NN[C@@H]1SCc2[nH]c(=O)c3ccccc3n2)c4ccco4 C39969366
C[C@H]1N=C(CS1)C2=C(N=[NH+][C@@H]2c3ccc(c(c3O)O)O)C(F)(F)F C39984681
Cc1ccc2c(c1)NC(=O)[C@](O2)(C)C(=O)NC3CC([NH2+]C(C3)(C)C)(C)C C41548234
C[C@@H]1C[C@@H](C[NH+](C1)Cc2ccccc2CNC(=O)NNc3ncccn3)C C46129607
CC[C@@H](CNC(=O)c1cc(ccc1C)S(=O)(=O)N)[NH+]2CCc3ccccc3C2 C46768779
CCOC(=O)C1=C(NC(=O)N[C@H]1c2ccc(cc2)Cl)C[NH+]3CCC[C@@H](C3)O C48616124
CSc1ccc(cc1)[C@H]2NC(=[NH+]c3n2c4cc5c(cc4n3)OCCCO5)N C12630178
c1cc([nH+]cc1CNc2c(cc(cn2)C(=O)N)Cl)N3CCCCCC3 C54060173
CCC(C)(C)NC(=O)[C@@H](C)[NH+]1CCC(CC1)NC(=O)NC2CCCCC2 C55029237
C[C@H](C(=O)NC(=O)NC[C@H]1CCCO1)Nc2ccc(cc2)[NH+]3CCCCC3 C55955498
Cc1cc([nH]c(=O)c1CNC(=O)NC[C@H](C(C)C)[NH+]2CCC(CC2)C)C C61551496
c1cc(ccc1C#N)C(=O)NNC(=O)NCC2(CCCC2)[NH+]3CCSCC3 C61865226
CC(C)(CNC(=O)Nc1cc(c[nH]c1=O)C(F)(F)F)[NH+]2CCCCC2 C63162414
CC(=O)N[C@@H]1Nc2ccc(cc2S1)C(=O)NCCC3=c4cc(ccc4=[NH+]C3)OC C63281097
c1ccc2c(c1)C(=O)N[C@H](C(=N2)O)CCC(=O)NCCC3=c4cc(ccc4=[NH+]C3)Cl C63386724
CC1CC[NH+](CC1)[C@@H](CNC(=O)NC2CCC(CC2)C(=O)NC)C(C)C C63406483
Cc1cc(sc1C(=O)NC[C@H](c2cccs2)[NH+]3CCCC3)S(=O)(=O)N C63854628
Cc1cc(cc(c1)N2[C@@H](N=C([C@H](C2=O)[C@@H]3[C@@H]4C(=c5ccccc5=[NH+]4)CCN3)O)O)C C63933677
CC(C)C(=O)N[C@@H]1N/C(=C\C(=O)Nc2nc(cs2)C3=c4ccccc4=[NH+]C3)/CS1 C64109005
c1cc(ccc1CC(=O)NNC(=O)NC2CC[NH+](CC2)CC(F)F)Cl C64256044
CC(C)(C)NC(=O)CC1(CCCC1)C(=O)NNC(=O)C2=c3ccccc3=[NH+]C2 C64357307
CC(=O)N[C@@H]1Nc2ccc(cc2S1)CC(=O)NCCC3=c4ccccc4=[NH+]C3 C64491144
C[C@@H]1c2ccc(c(c2OC(=O)[C@@H]1CC(=O)NCCC3=c4cc(ccc4=[NH+]C3)F)O)O C64717515
CC1CC[NH+](CC1)[C@@H](C)CNC(=O)Nc2cc(ccc2OC)NC(=O)C C65358988
Cc1ccc(cc1)[C@H](CNC(=O)NNC(=O)c2ccc(cc2)Cl)[NH+](C)C C65467191
C[C@@H](C(=O)Nc1ccc(cc1)S(=O)(=O)N)[NH+]2CC3C[C@H]4C[C@@H](C3)CC2C4 C65968416
C[C@H](C(=O)NC(=O)NCC=C)[NH+]1CCC(CC1)c2c[nH]c3c2cc(cc3)OC C66436434
CC1CC[NH+](CC1)[C@@H](C)CNC(=O)NCc2nc([nH]n2)c3cccs3 C66701755
C[NH+]1CCN(CC1)c2c(cccn2)CNC(=O)NNc3ccccc3Cl C66986682
Cc1ccsc1C(=O)NNC(=O)NCc2ccc(cc2)C[NH+]3CCCC3 C67101991
C[C@H](c1ccc(cc1)C(C)C)[NH2+][C@@H](C)C(=O)c2c(n(c(=O)n(c2=O)C)C)N C43302621
C[C@@H](c1ccc(cc1)C(C)C)[NH2+][C@H](C)C(=O)c2c(n(c(=O)n(c2=O)C)C)N C43302627
Cc1nc2cc(c(cc2s1)NC(=O)NC[C@H](C[NH+]3CCC(CC3)C)O)OC C67572601
Cc1ccc2c(c1C)[nH]c(n2)CCNc3cc(nc(n3)C)[C@H]4CCC[NH2+]C4 C67654432
C[C@]12CCCC(=C)[C@H]1C[C@H]3[C@@H](C2)OC(=O)[C@@H]3C[NH2+][C@H]4CCCCNC4=O C04028700
Cc1c(cn(n1)[C@@H](C)C(=O)NC2CC([NH2+]C(C2)(C)C)(C)C)Br C02778172
C[C@]12CCCC(=C)[C@@H]1C[C@H]3[C@@H](C2)OC(=O)[C@H]3C[NH2+][C@H]4CCCCNC4=O C12660030
CC1(Cc2c(cnc(n2)C3CC[NH+](CC3)C[C@H](c4ccccc4)O)[C@H](C1)O)C C19461365
[H]/N=c/1\cc(sn1/C(=[NH+]\C[C@H]2CCCO2)/Nc3ccc(cc3)Cl)C C20343787
COc1cc(c(c(c1)OC)[C@@H](c2cc(cnc2)Br)[NH3+])OC C20480897
c1ccc(cc1)C2=NN/C(=[NH+]\C3CC3)/S[C@@H]2C(=O)Nc4ccccc4 C25200423
Cc1cc(c2c(c1)cc(c(=O)[nH]2)[C@@H]3c4cc(c(cc4CC[NH2+]3)OC)OC)C C35316187
CC[C@@H](C)CNC(=O)[C@@H]1CSC2([NH2+]1)CCN(CC2)C(=O)C3CCC3 C35374825
C[C@@H](C[NH+](Cc1[nH]c(=O)c2c3c(sc2n1)CCC3)C4CCCCC4)O C36159834
CC(C)[NH+]1CCN(CC1)S(=O)(=O)c2c(cc(cc2Cl)N)Cl C36170543
CC[NH+](Cc1[nH]c(=O)c2c3c(sc2n1)C[C@H](CC3)C)CC(C)(C)O C36205035
COc1ccc(cc1OC)c2c(n3c4c(sc3n2)CCCC4)CC[NH3+] C36300244
CC[C@@H]1COCCN1[C@@H](C[NH3+])c2cc3c(c(c2)Br)OCO3 C36325816
C[C@@H]([C@H](c1cccs1)N2CC[NH+](CC2)C)NC(=O)Nc3ccccc3 C22460593
CC(C)CCNC(=O)[C@@H]1CN(CC12CC[NH2+]CC2)C(=O)[C@@H]3CCC=CC3 C39601382
CC[C@@H](C)CNC(=O)[C@H]1CN(CC12CC[NH2+]CC2)C(=O)[C@@H]3CCC=CC3 C39606611
CSCCC(=O)N1C[C@H](C2(C1)CC[NH2+]CC2)C(=O)NC3CCCCCC3 C39633596
c1cc(c(cc1C(=O)N2C[C@H](C3(C2)CC[NH2+]CC3)C(=O)NC4CCC4)Cl)Cl C39635182
c1cc(c(c(c1)Cl)Cl)C(=O)N2C[C@H](C3(C2)CC[NH2+]CC3)C(=O)NC4CCC4 C39635292
CC[C@@H](C)C(=O)N1C[C@@H](C2(C1)CC[NH2+]CC2)C(=O)N[C@@H]3CCCC[C@@H]3C C39635839
CC(C)C(=O)N1C[C@H](C2(C1)CC[NH2+]CC2)C(=O)NC3CCCCCCC3 C39659726
Cc1ccc(c(c1)Cl)NC(=O)C(=O)NC[C@@H](C)[NH+]2CCCC[C@@H]2C C41644160
Cc1ccc(c(c1)Cl)NC(=O)C(=O)NCC[NH+]2C[C@@H](C[C@@H](C2)C)C C41724337
Cc1ccccc1NC(=O)C(=O)NCC(C)(C)[NH+]2CCc3ccccc3C2 C41926476
CC(C)S(=O)(=O)c1ccc(cc1)C(=O)NC2CC([NH2+]C(C2)(C)C)(C)C C42196627
C[C@H]([C@H](c1ccc(cc1)Br)Sc2nnnn2C3CC3)[NH3+] C42959007
C[C@H]([C@H](c1ccccc1Br)Sc2nnnn2C3CC3)[NH3+] C43095924
c1ccc(c(c1)CNC(=O)c2coc(n2)[C@@H]3CCC[NH2+]3)Br C43209739
C[C@@H]([C@H](c1ccc(s1)Br)Sc2nnnn2C3CC3)[NH3+] C43283575
c1ccc(cc1)c2nnn(n2)[C@@H](C[NH3+])c3cc(cs3)Br C43287987
C[C@@]12CCCC(=C)[C@H]1C[C@H]3[C@@H](C2)OC(=O)[C@@H]3C[NH2+][C@H]4CCCCNC4=O C43737277
Cc1ccc(cc1)c2c(n3cc(ccc3n2)CCO)CN4CC[NH2+]CC4 C44381372
C[C@H]([C@H]1CCC[NH2+]C1)NS(=O)(=O)c2cc(ccc2OC)Br C50163560
C[C@H](c1cc(ccc1OCc2cccc(c2)[N+](=O)[O-])Br)[NH3+] C52066547
COc1c(cc(cc1Br)Cl)S(=O)(=O)NC[C@H]2CCC[NH2+]2 C53254695
c1cc(sc1)[C@H](CNC(=O)c2cc(c(=O)[nH]c2)Cl)[NH+]3CCCC3 C54060912
C[C@H](C(=O)Nc1ccccc1SC)[NH+]2CCc3c(cccc3NC(=O)C)C2 C54390016
C[C@@H]1C[C@@H](C[NH+](C1)C(C)(C)CNC(=O)C(=O)Nc2ccccc2F)C C54946416
C[C@@H]1C[C@H](C[NH+](C1)C(C)(C)CNC(=O)C(=O)Nc2ccccc2F)C C54946419
c1cc(c(c(c1)F)Cn2c(=O)c3c(ccs3)nc2N4CCC(CC4)[NH3+])F C57344471
C[C@H]1CCCC[NH+]1[C@H](C)CNC(=O)C(=O)Nc2ccccc2Br C62120287
c1cc(c(cc1Br)S(=O)(=O)N2CC[C@@H](C2)[NH+]3CCCC3)N C62975761
C[NH+]1CCC(CC1)CN(C)S(=O)(=O)c2ccc(cc2N)Br C63120280
c1cc(ccc1CC(=O)N2CCC(CC2)[NH+]3CCC[C@H]3C(=O)N)Cl C58415512
Cc1ccsc1[C@@H]2CC[NH+](C[C@H]2O)Cc3cc(c(c(c3)OC)O)OC C65395298
Cc1ccc(c(c1)Cl)NC(=O)C(=O)NC[C@H](C)[NH+]2CCC(CC2)C C65601958
CC(C)(C)Sc1ccc(cc1)NC(=O)C(=O)NC2CC[NH+](CC2)C C65603774
C[C@H]1CCCC[C@@H]1NC(=O)C[NH+]2CCC(CC2)NC(=O)c3cccs3 C66471450
c1c2c([nH]c(=O)c1C(=O)NC[C@@H]3CCC[NH+]3CC4CCCCC4)CCC2 C67202652
Cc1cc2c(c(=O)n1CC[NH+](C)C)[C@@H](C(=C(O2)N)C#N)c3ccc(cc3Cl)Cl C02255429
[H]/N=C/1\C(C2=C(C[NH+](CC2)C(C)C)[C@]3(C1(C#N)C#N)c4ccccc4NC3=O)C#N C04115160
CCOC(=O)c1c2c(sc1NC(=O)N3CC[NH2+]CC3)COC(C2)(C)C C06661143
C[NH+]1CCC2(CC1)C[C@H](c3ccccc3O2)NC(=O)Cc4c5ccccc5c(=O)[nH]n4 C08131838
c1csc2c1-c3c(c(no3)C(=O)N4CCC(CC4)(C(=O)N)[NH+]5CCCCC5)CC2 C15733289
C[C@@H]1C[C@](C(=O)O[C@H]2CC[NH+]3[C@H]2C(=CC3)COC(=O)[C@]1(C)O)([C@@H](C)Cl)O C16983007
CC(C)(c1cn(nn1)C2CCN(CC2)C(=O)c3csc(n3)SC)[NH3+] C19145067
C[C@@H]1CN2C[C@@H](C[C@@H]2C[NH+]1Cc3ccc(o3)Sc4[nH]c5ccccc5n4)O C19575259
Cc1c(c(sc1C(=O)N(C)C)NC(=O)c2cc3c4ccccc4ccc3oc2=[NH2+])C#N C17096914
c1cc(ccc1C(=O)/[NH+]=c\2/c(nn(s2)c3ccc(cc3)F)C(=O)N)Cl C01417081
CCOC1=C[C@@H]2C[C@H]3CO[P@@](=O)(N[NH+]3C[C@@H]2CC1=O)c4ccccc4O C39467498
COCCC(=O)N1C[C@H](C2(C1)CC[NH2+]CC2)C(=O)NC3CCCCCC3 C39633846
Cc1cc(nn1C)C(=O)N2C[C@@H](C3(C2)CC[NH2+]CC3)C(=O)N[C@H]4CCCC[C@@H]4C C39636176
Cc1cc(nn1C)C(=O)N2C[C@@H](C3(C2)CC[NH2+]CC3)C(=O)N[C@@H]4CCC[C@@H]([C@@H]4C)C C39637549
Cc1cc(nn1C)C(=O)N2C[C@@H](C3(C2)CC[NH2+]CC3)C(=O)N[C@H]4CCC[C@@H]([C@@H]4C)C C39637551
Cc1c(c(on1)C)C(=O)N2C[C@H](C3(C2)CC[NH2+]CC3)C(=O)NC4CCCCCCC4 C39659942
c1ccc2c(c1)CCN(C2)c3cncc(n3)/C(=[NH+]\N=C/c4cccc(c4)Cl)/N C44552091
Cc1ccc(c(c1)NC(=O)[C@H](C)[NH+]2CCC[C@@H](C2)C(=O)Nc3nccs3)C C47263756
Cc1csc2c1c(ncn2)N3CCC[C@@H](C3)Cn4cc(nn4)C(C)(C)[NH3+] C48112437
c1cc(ccc1CC2=NN3C(=[NH2+])/C(=C/c4ccc(cc4)O)/C(=O)N=C3S2)Cl C20357608
CC[NH+]1CCC[C@H](C1)NC(=O)N2CCC[C@@H](C2)C(=O)Nc3nccs3 C52592302
C[C@@H]1C[C@H](C[NH+](C1)CCNS(=O)(=O)c2cc3c(cc2F)NC(=O)CC3)C C55241041
CC[NH+]1CCC(CC1)N[C@H]2CCCc3c2cnc(n3)N4CCC(CC4)CO C14948080
Cc1nc2n(n1)c(c(s2)[C@H](c3ccc(c(c3)F)F)[NH+]4CCC(CC4)O)O C04341187
Cc1c(c(n[nH]1)C)NC(=O)C[NH+]2CC3(CCCC3)c4cc5c(cc4[C@H]2C)OCCO5 C55505025
C1CS(=O)(=O)C[C@H]1NC(=O)NC(=O)C[NH+]2CC3C[C@H]4C[C@@H](C3)CC2C4 C62367466
Cc1ccc(cc1)C(=O)NNC(=O)N2CCC(=CC2)C3=c4cccnc4=[NH+]C3 C39781185
c1ccc2=[NH+][C@H]3CN(CCC3=c2c1)C(=O)NCCC(=O)Nc4nccs4 C63271096
c1cc2=[NH+][C@H]3CN(CCC3=c2cc1Cl)C(=O)NCC(=O)Nc4nccs4 C63294684
CCCCn1c(=O)c(c([nH]c1=O)[O-])[C@@H]2[C@@H]3C(=c4ccccc4=[NH+]3)CC[NH+]2C C63375748
CC[NH+]1CCC2=c3ccccc3=[NH+][C@@H]2[C@@H]1c4c([nH]c(=O)n(c4=O)c5ccc(cc5)F)[O-] C63383763
CC[NH+]1CCC2=c3ccccc3=[NH+][C@H]2[C@@H]1c4c([nH]c(=O)n(c4=O)c5ccc(cc5)C)[O-] C63383971
CC[NH+]1CCC2=c3ccccc3=[NH+][C@@H]2[C@@H]1c4c([nH]c(=O)n(c4=O)CC=C)[O-] C63384413
CC[C@H](C)N1[C@H]([C@@H](C(=O)NC1=O)[C@@H]2[C@@H]3C(=c4ccccc4=[NH+]3)CCN2C)O C63384670
CN1[C@H]([C@@H](C(=O)N(C1=S)C)[C@@H]2[C@@H]3C(=c4cc(ccc4=[NH+]3)Cl)CCN2)O C63386078
Cc1cc(c(c(c1)C)N2[C@@H](N=C([C@H](C2=O)[C@@H]3[C@@H]4C(=c5ccccc5=[NH+]4)CCN3C)O)O)C C64044366
C[C@@H]1C(=C(NN1c2ccc(cc2)C(=O)NN3CN=[NH+]C3=S)C)Br C64079284
Cc1csc(n1)N2CCC[NH+](CC2)[C@H](C)C(=O)NC(=O)NC(C)(C)C C64636378
CCOc1ccccc1C2=NO[C@H](N2)[C@H]3C(=c4ccc(cc4=[NH+]C3=O)F)O C65248541
Cc1c(c(on1)C)CC(=O)N2CCC[C@@]3(C2)/C(=[NH+]/C(C)(C)C)/Nc4ccccc4N3 C65260112
c1ccc(cc1)C/[NH+]=C\2/[C@@]3(CCCN(C3)C(=O)c4ccccn4)Nc5cccnc5N2 C65265692
CC1=C[C@@H](N=N1)C(=O)N2CC[C@@]3(C2)/C(=[NH+]/Cc4ccccc4)/Nc5ccccc5CN3 C65265851
CC1=C[C@@H](N=N1)C(=O)N2CC[C@]3(C2)/C(=[NH+]/Cc4ccccc4)/Nc5ccccc5CN3 C65265853
CC1=C[C@H](N=N1)C(=O)N2CC[C@]3(C2)/C(=[NH+]/Cc4ccccc4)/Nc5ccccc5CN3 C65265854
CC(C)(C)/[NH+]=C\1/[C@@]2(CCN(C2)C(=O)c3ccc(nc3)OC)NCc4ccccc4N1 C65265982
Cc1c(c(on1)C)CC(=O)N2CC[C@@]3(C2)/C(=[NH+]/C(C)(C)C)/Nc4ccccc4CN3 C65266009
Cc1c2c(oc(c2c(=O)[nH]n1)NC(=O)C[NH+]3CC4C[C@H]5C[C@@H](C4)CC3C5)C C65968000
Cc1cc(ccc1NC(=O)Nc2cnn(c2)C(C)(C)C)N3CC[NH+](CC3)C C65985900
c1cc(c(cc1NC(=O)N2CC[C@H](C2)[NH+]3CCCC3)Cl)N4CCNC(=O)C4 C66159874
c1cc(ncc1C#N)N2CCC(CC2)NC(=O)NC3CC[NH+](CC3)C4CC4 C67041849
C[C@@H]1[C@H]2[C@@H](C(=O)N(C2=O)c3cccc4c3cccc4)[C@@]5([NH2+]1)c6ccccc6NC5=O C04580421
CC[C@H](C)N1C(=O)[C@@H]2[C@@H]([NH2+][C@@]3([C@@H]2C1=O)c4ccc(c(c4NC3=O)C)C)C C05351227
c1ccc(cc1)C[NH+]2Cc3c(=O)[nH]c(=O)n(c3NC2)c4ccc(cc4)Cl C05450850
Cc1c2cc(c(=O)[nH]c2n(n1)c3ccc(cc3)F)C[NH2+]C[C@@H]4CCCO4 C12326861
CC(C)[NH+]1C/C(=C\c2cccnc2)/C3=C(C1)[C@@H](C(=C(O3)N)C#N)c4cccnc4 C04476345
C[C@@H]1[C@H]2[C@@H](C(=O)N(C2=O)c3ccccc3Cl)[C@@]4([NH2+]1)c5ccccc5NC4=O C09109380
Cc1ccc(nc1)[C@@]2(CC[C@@H]3[C@H]2C[NH+](C3)Cc4cncc5c4[nH]nc5Cl)O C19216041
Cc1cc([nH+]c2c1c3c(s2)C(=O)N[C@H](N3)c4c(nn(c4Cl)C)C)C C28923138
C[C@@H](c1ccccc1Cl)N2CC[NH+](CC2)[C@H](C)C(=O)NC(=O)NC C29685947
c1cc(c(cc1S(=O)(=O)Nc2ccc(nc2)N3CCC[NH2+]CC3)Cl)F C34680564
c1ccc(cc1)C[NH+]2CC=C3[C@H](C2)[C@@H](C(C(=C3C#N)N)(C#N)C#N)c4ccco4 C00989232
Cc1coc2c1c3c(cc2O)[C@H]4CCCNC(=O)[C@@]4(O3)[NH+]5CCCCC5 C04327985
Cc1coc2c1c3c(cc2O)[C@@H]4CCCNC(=O)[C@@]4(O3)[NH+]5CCCCC5 C02316211
CC(=C)CNC(=O)[C@@H]1CN(CC12CC[NH2+]CC2)C(=O)c3ccc4ccccc4n3 C39691026
c1ccc2=[NH+]CC(=c2c1)C3=NN[C@@H](N3C4CC4)S[C@H]5CCCCNC5=O C39751374
c1ccc2=[NH+]CC(=c2c1)/C=N/NC(=O)C(=O)Nc3cccc(c3Cl)Cl C39948985
COc1ccc2=C[C@@H](C(=O)[NH+]=c2c1)CNc3[nH]c4ccc(cc4n3)Cl C39982261
C[C@@H]1CCc2c(sc3c2c(ncn3)N4CCC[NH+](CC4)CC(=O)N)C1 C40155535
c1ccc(c(c1)NC(=O)C(=O)NCC2CCN(CC2)c3cccc[nH+]3)F C43941347
Cc1ccc(cc1)NC(=O)C(=O)NCc2ccc([nH+]c2)N3CCCCC3 C47704366
Cc1ccc(cc1C(=O)N2CCC(CC2)n3cc(nn3)C(C)(C)[NH3+])Cl C48315075
c1ccc(cc1)N2C(=O)/C(=C\3/CCCCN3)/C(=N2)/[NH+]=C/4\CCCCCN4 C08132320
C[C@H]1C[C@@H](C[NH+](C1)C(C)(C)CNC(=O)C(=O)Nc2cccc3c2nccc3)C C54945495
CCc1nc2n(n1)c(c(s2)[C@H](c3cccc(c3)F)[NH+]4CCC(CC4)O)O C04585164
c1ccc2c(c1)C[C@@H](O2)CNC(=O)Nc3ccc([nH+]c3)N4CCCCC4 C58440547
c1cc2c(cc1O)CN(CC2)C(=O)Nc3ccc([nH+]c3)N4CCCCC4 C61397066
C[NH+]1CCN(CC1)[C@H](CNC(=O)c2c3c([nH]n2)CCCC3)c4cccs4 C62363806
CCC[C@@]1(CC[NH2+]C1)C(=O)Nc2ccc(cc2Br)[N+](=O)[O-] C62893237
c1cc(sc1c2nc(cs2)C(=O)N3CCC[NH+](CC3)CC(=O)N)Cl C63759029
C[C@H]1C(=c2ccccc2=[NH+]1)c3csc(n3)NC(=O)C4=C(NO[C@@H]4C)C C63855192
c1cc(c(cc1Cl)Cl)c2nnc(o2)C[NH+]3CCC(CC3)C(=O)N C64030563
CC1(CC(CC([NH2+]1)(C)C)NC(=O)CCC2=NC(=O)C3=C4CCCC[C@H]4SC3=N2)C C64215701
CN1C(=O)c2ccccc2[C@H](N1)CC(=O)NCCC3=c4ccccc4=[NH+]C3 C64727816
[H]/N=C\1/[C@@H]([C@@H](NO1)C2CCN(CC2)C(=O)[C@@H]3C=c4ccccc4=[NH+]3)C(C)C C65168210
c1ccc2=[NH+]C(=O)[C@@H](C(=c2c1)O)[C@@H]3NC(=NO3)c4cccc(c4)Br C65248328
c1ccc2=[NH+]C(=O)[C@@H](C(=c2c1)O)[C@@H]3NC(=NO3)c4ccc(c(c4)Cl)F C65248334
Cc1ccc(c(c1)C2=NO[C@@H](N2)[C@@H]3C(=c4ccc(cc4=[NH+]C3=O)F)O)C C65248532
Cc1ccc(c(c1)C2=NO[C@H](N2)[C@H]3C(=c4ccc(cc4=[NH+]C3=O)F)O)C C65248533
CSc1ccc(cc1)C2=NO[C@@H](N2)[C@@H]3C(=c4ccc(cc4=[NH+]C3=O)F)O C65248536
c1ccc(c(c1)C2=NO[C@@H](N2)[C@H]3C(=c4ccc(cc4=[NH+]C3=O)F)O)Cl C65248554
Cc1ccc2=[NH+]C(=O)[C@@H](C(=c2c1)O)[C@H]3NC(=NO3)c4ccccc4Br C65248667
COCC/[NH+]=C\1/[C@@]2(CCN(C2)C(=O)c3ccc(s3)Cl)NCc4ccccc4N1 C65265792
c1ccc(cc1)[C@H]2[C@@H](N(CN2)C[C@@H]3C=C(N=N3)c4ccccc4)c5[nH]cc[nH+]5 C65528252
C[NH+](C)[C@@H]1CCCN(C1)C(=O)C(=O)NNc2ccc(cc2Cl)Cl C67044896
COc1c(cccc1Cl)NC(=O)C(=O)N[C@@H]2CC[NH+]3[C@@H]2CCCC3 C67352353
COc1c(cccc1Cl)NC(=O)C(=O)N[C@H]2CC[NH+]3[C@@H]2CCCC3 C67352354
C[C@H]1CCC[NH+](C1)C(C)(C)CNC(=O)C(=O)Nc2nc3ccccc3s2 C67392683
Cc1csc2c1ncnc2NCc3ccc[nH+]c3N4CCC[C@@H](C4)O C67561114
C1CCC(CC1)C[NH+]2CCC[C@@H]2CNC(=O)N[C@@H]3CCS(=O)(=O)C3 C67580856
C1CCC(CC1)C[NH+]2CCC[C@H]2CNC(=O)NC3CCC4(CC3)OCCO4 C67617889
CC[NH+]1CCc2c(sc3c2C(=N[C@H](N3)c4ccc(o4)c5cccc(c5)Cl)O)C1 C04556328
COc1ccccc1[C@@H]2[NH2+][C@@H](CC(=N2)c3ccc(cc3)Cl)c4cccc(c4O)OC C04729897
CC1=C([C@@H]([NH+]=C(N1)Nc2nc3ccccc3o2)c4ccccc4)C(=O)c5ccccc5 C04736638
CC1=C([C@H]([NH+]=C(N1)Nc2nc3ccccc3o2)c4ccccc4)C(=O)c5ccccc5 C04736639
c1ccc(cc1)C(c2ccccc2)[NH+]3CCN(CC3)S(=O)(=O)c4ccc(cc4)N C01926467
CC(C)CC[C@H](c1c2c(sc1n3cccc3)C[NH+](CC2)C)NC(=O)NC4CCCC4 C06877439
C[C@@H]1CCc2c(sc3c2c(=O)[nH]c(n3)[C@H](C)[NH+]4CCN(CC4)c5ccc(cc5)O)C1 C07002775
COc1ccccc1C[NH2+][C@@H]2c3ccccc3C[C@@H]2NS(=O)(=O)c4ccccc4 C08488261
Cc1ccc(c(c1)NC(=O)[C@@H](c2ccccc2)[NH2+]C[C@H]3Cc4ccccc4OC3)OC C09315075
Cc1cccc2c1[nH]c(c2C)C[NH+]3CCC(CC3)n4c(ccn4)NC(=O)C(C)(C)C C12027782
Cc1c(c2c(cn1)C[NH+](CC2)Cc3ccccc3O)CNC(=O)/C=C/c4ccccc4 C12078403
Cc1cccc(c1C)NC(=O)C[NH+](C)CCC(=O)Nc2c(cccc2Cl)Cl C12762930
Cc1ccc(c(c1)C)Sc2ccc(cc2)NC(=O)C[NH+]3CCC(CC3)C(=O)NC C12815070
Cc1cccc([nH+]1)NC(C(F)(F)F)(C(F)(F)F)NC(=O)c2ccc(cc2)OC C13757120
Cc1cccc(c1NC(=O)[C@@H](C)[NH+]2CCC(CC2)c3[nH]c4ccc(cc4n3)Cl)C C19123714
Cc1ccc2c(c1)c(c[nH]2)[C@@H](C[NH+]3CCC4(CC3)CC(=O)c5cc(c(cc5O4)C)C)O C19220530
Cn1c2ccccc2nc1[C@@H]3c4c(c5ccccc5[nH]4)CC[NH+]3Cc6cccc(c6)O C19225148
Cn1cc(c2c1cccc2)[C@@H](C[NH+]3CCC4(CC3)C[C@H](c5cc(ccc5O4)Cl)O)O C19290366
COc1ccc(c(c1)F)CN2CC[NH+](C[C@@H]2CCO)Cc3cc(ccc3O)Cl C20254905
Cc1cc(oc-2cc(=[NH+]C(=O)CCNC(=O)C34CC5CC(C3)CC(C5)C4)ccc12)O C23123677
Cc1cccc2c1[nH]c(c2C)C[NH+]3CCC[C@H](C3)CCC(=O)NCc4ccc(o4)C C23191397
Cc1ccc(cc1)NC(=O)CN(C)C(=O)[C@H](C)[NH2+][C@H](C)c2ccccc2Br C24922972
Cc1ccc(c(c1)NC(=O)[C@H](C)[NH+](C)CC(=O)Nc2ccc(c(c2)Cl)Cl)C C25051154
CCN(CC)c1ccc(c(c1)O)CNc2[nH+]cc(n2C)c3ccc(cc3)Br C27907829
CC1([C@H]2CC=C([C@@H]1C2)C[NH+]3CCC(CC3)NC(=O)Nc4cc(cnc4)c5ccsc5)C C28708696
c1cc(c(cc1Cl)Cl)NC(=O)[C@H]2CCC[NH+]2CC(=O)NC3(CCCC3)C#N C32825473
c1c(cc(cc1Cl)Cl)NC(=O)[C@H]2CCC[NH+]2CC(=O)NC3(CCCC3)C#N C32825488
C/C(=C/1\C=CC=[NH+]1)/NNC(=O)c2ccc(cc2)CSc3nc4ccccc4s3 C05294704
C[C@@H]1CCc2c(sc(c2C(=O)Nc3ccccc3)NC(=O)C[NH+]4CCC(CC4)C)C1 C39336956
c1ccc(cc1)c2ccc(cc2)C3=NN=C[C@@H]3C[NH2+]CC4=C[C@H](ON4)c5ccccc5 C39454726
CCOC1=C[C@H]2C[NH+]3[C@@H](C[C@@H]2C=C1SC)CO[P@@](=O)(N3)c4ccccc4O C39467283
CCOC1=C[C@@H]2C[C@H]3CO[P@@](=O)(N[NH+]3C[C@@H]2C=C1SC)c4ccccc4O C39467492
Cc1ccc(c(c1F)C(=O)N2C[C@H](C3(C2)CC[NH2+]CC3)C(=O)N[C@H]4CCC[C@@H]([C@@H]4C)C)Cl C39637320
CCC(CC)C(=O)N1C[C@H](C2(C1)CC[NH2+]CC2)C(=O)N[C@@H](C)c3ccc(cc3)Br C39656950
CCC(CC)CNC(=O)[C@H]1CN(CC12CC[NH2+]CC2)C(=O)Cc3ccc(cc3)Cl C39666770
CCC(CC)CNC(=O)[C@@H]1CN(CC12CC[NH2+]CC2)C(=O)c3ccc(c(c3)C)Br C39666793
Cc1ccc(cc1C)CNC(=O)[C@H]2CN(CC23CC[NH2+]CC3)C(=O)Cc4ccc(cc4)Cl C39673075
Cc1cc(ccc1Br)C(=O)N2C[C@@H](C3(C2)CC[NH2+]CC3)C(=O)N[C@@H](C)C(C)(C)C C39684495
CCOC(=O)C1=C(OC2=c3ccccc3=[NH+]C(=O)[C@H]2[C@@H]1c4ccc(cc4)SC)N C39921265
CCN(c1cccc(c1)C)c2c(c(nc[nH+]2)N3CCN(CC3)c4ccccc4F)N C40661957
CC1([C@@H]2CC=C([C@H]1C2)C[NH+]3CCC(CC3)[C@]4(C(=O)NC(=O)N4)CCc5ccccc5)C C43619825
CC1([C@@H]2CC[C@H]([C@H]1C2)CNC(=O)[C@@H]3CSC[C@@H]([NH2+]3)c4ccc(cc4OC)OC)C C44168741
C[C@@]12C[C@@H](CC(C1)(C)C)N(C2)c3cncc(n3)/C(=[NH+]/N=C/c4ccc(cc4)Cl)/N C44551591
C[NH+](C)[C@@H](CNC(=O)Nc1ccc(cc1)N2CCc3c2cccc3)c4cccs4 C48260674
c1ccc(cc1)/C=C/2\CCCC3=C2NN([C@H]3c4ccccc4)C(=O)CSC5=[NH+]CCN5 C03331249
Cc1ccc(cc1)C[NH2+]Cc2cc-3c([n-]n(c3[nH+]c2=O)c4ccccc4)c5ccc(cc5)F C13564714
Cc1ccccc1c2c(cn(n2)c3ccc(cc3F)F)CNCCc4[nH]c(c[nH+]4)C C15068101
Cc1ccccc1N/C(=N\C(=O)c2ccccc2F)/NCCC3=c4ccccc4=[NH+]C3 C63588592
Cc1ccccc1[C@H](C)NC(=O)[C@H](CC2=c3ccccc3=[NH+]C2)NC(=O)c4cccs4 C63736406
CC(C)(C)/[NH+]=C\1/[C@]2(CCN(C2)C(=O)COc3ccccc3)NCc4ccccc4N1 C65265985
Cc1ccc(cc1)/C(=N/OCC(=O)Nc2c(c3c(s2)C([NH2+]C(C3)(C)C)(C)C)C#N)/C C04599525
C[C@H]1CCC[NH+](C1)CC(=O)Nc2c(c3c(s2)CCC3)C(=O)Nc4ccc(cc4)OC C04845073
c1ccc(cc1)CCC[NH2+][C@H]2CO[C@H]3[C@@H]2OC[C@@H]3Nc4nccc(n4)c5cccs5 C05433883
Cc1c(ccc2c1NC(=O)[C@]23[C@H]4[C@@H]([C@H]([NH2+]3)CCSC)C(=O)N(C4=O)CCc5ccccc5)Cl C08790240
Cc1ccc(o1)[C@H](C)CC[NH+]2CCC(CC2)[C@]3(C(=O)NC(=O)N3)Cc4ccccc4F C11815565
C[C@H]1CCC[C@]2([C@@]13[C@@H](O3)[C@H]4[C@@H](C2)OC(=O)[C@H]4C[NH2+]CCc5c[nH]c6c5cc(cc6)OC)C C12661431
CSCC[C@H]1[C@@H]2[C@@H](C(=O)N(C2=O)CCc3ccccc3)[C@@]4([NH2+]1)c5cccc(c5NC4=O)Cl C12882881
c1ccc2c(c1)c(c[nH]2)C[NH+]3C[C@@H](C[C@H]3c4nc(no4)c5ccc(cc5)C(F)(F)F)O C15674158
C[C@@H]1CCC[C@]2([C@@]13[C@@H](O3)[C@H]4[C@@H](C2)OC(=O)[C@H]4C[NH2+]CCc5c[nH]c6c5cc(cc6)OC)C C01866878
COc1cccc(c1O)[C@H]2CC(=N[C@H]([NH2+]2)c3ccc(cc3)C(=O)OC)c4ccc(cc4)Cl C20763845
Cc1cc([nH+]c2c1cc(cc2)NC(=O)C)N3CCC(CC3)C(=O)NCc4ccccc4Cl C21704231
c1ccc2c(c1)c(=O)n(c(=S)[nH]2)CCC(=O)NC[C@H](c3ccccc3Cl)[NH+]4CCCC4 C22619392
Cc1cc(cc(c1C)S(=O)(=O)NC)C(=O)NC[C@@H](c2ccccc2Cl)[NH+](C)C C22619894
Cc1c(sc2c1c(nc(n2)C[NH+]3CCCN(CC3)c4ccc(cn4)C(F)(F)F)N)C C12532909
C[C@H](C(=O)Nc1cc(ccc1Cl)Cl)N2CC[NH+](CC2)CC(=O)Nc3ccc(cc3)F C24072348
c1ccc(cc1)NC(=O)C[NH+]2CCC(CC2)NS(=O)(=O)c3ccc(cc3F)Cl C25143375
CC1CC[NH+](CC1)[C@@H](CNS(=O)(=O)c2ccc3c(c2)CCC(=O)N3)c4cccs4 C25873463
CCc1ccc(cc1)[C@H](CNC(=O)CNC(=O)c2ccc(o2)Br)[NH+](C)C C27597228
Cc1c(ccc2c1oc(=O)c3c2CCCC3)OCC(=O)NC4CC([NH2+]C(C4)(C)C)(C)C C06659853
CC[C@H](C)CNC(=O)[C@H]1CSC2([NH2+]1)CCN(CC2)C(=O)COc3ccc(cc3)Cl C35374646
CCOc1cccc(c1O)[C@H]2CC(=N[C@@H]([NH2+]2)c3ccc(cc3)F)c4ccc5c(c4)OCO5 C09541754
c1ccc(c(c1)/C=N/[NH+]=C(\N)/S[C@H]2CC(=O)N(C2=O)c3cc(ccc3Cl)Cl)Cl C17969648
C[C@H](CNC(=O)[C@@H]1CN(CC12CC[NH2+]CC2)C(=O)c3ccc(cc3)Cl)Oc4ccc(cc4)F C39595765
C[C@@H](CNC(=O)[C@H]1CN(CC12CC[NH2+]CC2)C(=O)c3ccc(cc3)Cl)Oc4ccc(cc4)F C39595768
CC[C@@H](C)CNC(=O)[C@@H]1CN(CC12CC[NH2+]CC2)C(=O)c3ccc(o3)c4ccccc4F C39606639
CC[C@H](C)CNC(=O)[C@H]1CN(CC12CC[NH2+]CC2)C(=O)c3ccc(o3)c4ccc(cc4)F C39606653
C[C@@H]1CCCC[C@@H]1NC(=O)[C@@H]2CN(CC23CC[NH2+]CC3)C(=O)COc4cccc(c4)Cl C39635939
COc1ccccc1CCNC(=O)[C@H]2CN(CC23CC[NH2+]CC3)C(=O)c4ccc(cc4Cl)Cl C39636198
COc1ccccc1CCNC(=O)[C@H]2CN(CC23CC[NH2+]CC3)C(=O)c4c(cccc4Cl)Cl C39636228
CCOc1ccccc1CCNC(=O)[C@@H]2CN(CC23CC[NH2+]CC3)C(=O)c4c(ccs4)C C39652798
Cc1ccccc1CC(=O)N2C[C@H](C3(C2)CC[NH2+]CC3)C(=O)NCc4ccc5c(c4)CCCN5C C39672309
CC1(CCCCC1)C(=O)N2C[C@@H](C3(C2)CC[NH2+]CC3)C(=O)NCCOc4ccccc4Cl C39681295
Cc1ccccc1CCNC(=O)[C@@H]2CN(CC23CC[NH2+]CC3)C(=O)[C@H](C)Oc4ccccc4 C39691148
CCc1ccc(cc1)[C@@H](C)NC(=O)[C@H]2CN(CC23CC[NH2+]CC3)C(=O)c4csc(c4OC)Cl C39696196
CC(C)NC(=O)CS[C@@H]1NN=C(N1c2ccc(cc2)Cl)C3=c4ccccc4=[NH+]C3 C39991258
Cc1c(sc(n1)c2cnccn2)[C@@H]3CSC[C@H]([NH2+]3)C(=O)NCCc4ccc(cc4)Cl C44164254
Cc1c(c2cc(ccc2[nH]1)Br)CC(=O)NCc3ccc([nH+]c3)N4C[C@H](O[C@H](C4)C)C C46841823
c1cc(sc1)[C@H](CNC(=O)Nc2ccc(nc2)Oc3ccc(cc3)F)[NH+]4CCCC4 C48286840
Cc1c(ccc2c1[nH]c3c(c2=O)C[NH+](CC3)CC(=O)Nc4ccc(c(c4)Cl)OC)Cl C49003163
CC(C)C[C@@H]1[C@@H]2[C@@H](C(=O)N(C2=O)CCc3ccccc3)[C@]4([NH2+]1)c5cccc(c5NC4=O)Cl C09215999
C[C@H](c1cc(c(cc1Cl)Cl)F)[NH2+]Cc2[nH]c(=O)c3ccc(cc3n2)C(=O)OC C16685210
C[C@@H]1C[C@H](C[NH+](C1)Cc2ccccc2CNC(=O)CCc3[nH]c(=O)c4ccccc4n3)C C59286420
c1ccc(cc1)/C=N/NC(=[NH2+])S[C@H]2CC(=O)N(C2=O)c3ccc(cc3)Br C18057504
Cc1ccc(cc1)[C@H]2C[C@@H](N3C(=[NH+]2)C=C(N3)C(=O)Nc4ccc(cc4)C#N)C(F)(F)F C13387903
Cc1ccc2[nH+]c(cc(=O)n2c1)CNc3ccccc3C(=O)Nc4ccc(cc4Cl)F C59801394
c1ccc(cc1)c2ccccc2NC(=O)CS[C@H]3NN=C(O3)C4=c5ccccc5=[NH+]C4 C40016932
CC(C)Cc1cc(nc(n1)N)C(=O)N2CCC3=c4ccccc4=[NH+][C@@H]3[C@@H]2c5ccccc5F C64015255
C[C@@H]1c2cc(c(cc2OC(=O)[C@H]1CC(=O)N[C@@H](C)CC3=c4ccccc4=[NH+]C3)O)Cl C64600228
c1ccc(cc1)CNC2=[NH+]CCNC23CCN(CC3)S(=O)(=O)c4ccc(cc4)Cl C65074708
COCC/[NH+]=C\1/[C@@]2(CCCN(C2)C(=O)CSc3ccccc3)Nc4ccccc4N1 C65259895
CC[NH+]1CCc2c(sc3c2C(=N[C@@H](N3)c4cc5c(cc4Cl)OCO5)O)C1 C04556141
CCOC(=O)C1=C(NC(=O)N[C@H]1c2cc(ccc2C)C)C[NH+]3CCCC[C@@H]3C C01422118
CCc1ccc(cc1)[C@H]2[NH+]=C(Nc3n2c(=O)cc(n3)C)Nc4cccc(c4C)C C05369465
C[NH+](C)CCn1c(c(c2c1nc3ccccc3n2)c4nc5ccccc5s4)N C05509051
Cc1ccc2c(c1)[C@@]3(C(=O)N2)[C@]4(c5ccccc5NC4=O)[C@@H]([C@H]6[NH+]3CCC6)C(=O)c7cccs7 C08790220
C[C@H]1CN2C[C@@H](C[C@@H]2C[NH+]1Cc3ccc(o3)Sc4[nH]c5ccccc5n4)O C19575916
CCOC(=O)C1=C(NC(=O)N[C@@H]1c2ccc(cc2)C)C[NH+]3C[C@H](C[C@@H](C3)C)C C20560270
CC(C)NC(=O)c1ccc(s1)[C@@H]2CCC[NH+]2Cc3ccc(o3)c4cc[nH]n4 C20784169
CC(C)NC(=O)c1ccc(s1)[C@H]2CCC[NH+]2Cc3ccc(o3)c4cc[nH]n4 C20784172
CC[NH+]=c1c2ccccc2oc(c1NS(=O)(=O)c3cc(cc(c3C)C)C)O C28049013
Cc1c(ccc2c1oc(=O)cc2C[NH2+][C@@H](C)c3ccc(cc3)S(=O)(=O)C)O C32797383
CCOC(=O)C1=C(NC(=O)N[C@H]1c2ccc(cc2)C)C[NH+]3C[C@H](C[C@@H](C3)C)C C34145579
Cc1ccccc1c2csc3c2c(=O)[nH]c(n3)C[NH2+]CCN4CCOCC4 C36154251
CCOC(=O)C1CC[NH+](CC1)Cc2c(nc3n2cc(cc3)N)c4cccs4 C36270893
C[C@H]1CN(C[C@@H](O1)C)Cc2c([nH+]c3n2cc(cc3)N)c4ccc(cc4)OC(C)C C36272688
Cc1cc2c(c(cc(=O)o2)C)c(c1)O[C@@H](C)C(=O)NC3CC([NH2+]C(C3)(C)C)(C)C C06658678
Cc1ccc(c(c1)C)[C@H]2C(=C(NC(=O)N2)C[NH+]3C[C@@H](C[C@@H](C3)C)C)C(=O)OC C12447040
CC(C)c1ccc2=[NH+]C(=O)[C@H](C=c2c1)CNc3ccc(cc3)N4CCC(=O)NCC4 C38789868
Cc1ccsc1CNC(=O)[C@@H]2CN(CC23CC[NH2+]CC3)C(=O)c4ccc5ccccc5n4 C39677338
c1ccc(cc1)CSC2=NS[C@H](N2)NC(=O)C3=c4ccccc4=[NH+]C(=O)C3 C39724946
CCc1ccc(cc1)[C@@H]2[C@@H]3C(=c4ccccc4=[NH+]C3=O)OC(=C2C(=O)OCC)N C39921256
CCc1ccc(cc1)[C@@H]2[C@H]3C(=c4ccccc4=[NH+]C3=O)OC(=C2C(=O)OCC)N C39921258
CCN(c1ccccc1)c2c(c(nc[nH+]2)N3CCN(CC3)c4ccccc4F)N C40679772
Cc1cc(c(c(c1)Cl)NC(=O)[C@H](C)[NH+]2CCC(CC2)NS(=O)(=O)C)C C42569202
CC(=O)N1CCC(CC1)[NH2+][C@H]2CC([C@H]3[C@]2(CC[C@](C3)(C)O)CCC(=O)N4CCCC4)(C)C C43547901
C[C@H]1CN(C[C@@H](O1)C)c2ccc(c[nH+]2)CNC(=O)Nc3cc(ccc3F)Cl C45976485
C[C@H](C(=O)Nc1ccc(cc1F)F)[NH+]2CCC[C@@H](C2)C(=O)Nc3nccs3 C47263770
C[C@@H]1CCC[NH+](C1)[C@@H](C)CNC(=O)C(=O)Nc2c(c3c(s2)CCCC3)C#N C47999006
Cc1ccccc1NC(=O)[C@H](C)[NH+]2CCC(CC2)NC(=O)c3c(ncs3)C C51100407
Cc1c(cc[nH+]c1C[S@@](=O)c2[nH]c3ccc(cc3n2)O)OCC(F)(F)F C00839083
C[C@H](c1ccccc1)[NH+]2CC[C@@H](C2)NC(=O)C(=O)Nc3nc4ccccc4s3 C54940248
C[C@@H]1C[C@@H](C[NH+](C1)C(C)(C)CNC(=O)C(=O)Nc2ccc(c(c2)Cl)C#N)C C54945972
Cc1c(n(c([nH+]1)SCC(=O)NC(=O)NC2CCCCC2)C3CCCCC3)C C06973334
CC1CC[NH+](CC1)Cc2csc(n2)NC(=O)c3c[nH]nc3c4ccc(cc4)F C25011849
C[C@H]1CCC[NH+](C1)[C@@H](C)CNC(=O)CNC(=O)c2ccc(o2)Br C60092811
C[NH+](C)C1(CCCCC1)CNC(=O)N2CCC(CC2)NC(=O)C3CCCCC3 C62474320
c1ccc2=[NH+]CC(=c2c1)CCNC(=O)NC3(Oc4ccccc4O3)C(F)(F)F C63326843
COc1ccc(cc1OC)NC(=O)Nc2ccc(cc2)[C@H]3C=c4cc(ccc4=[NH+]3)F C63743917
c1ccc2=[NH+][C@@H](C=c2c1)C(=O)NCCC3CCN(CC3)C(=O)NC4CCCCC4 C63745847
COc1ccc(c(c1)NC(=O)Nc2ccccc2[C@@H]3C=c4ccccc4=[NH+]3)OC C63746817
C[C@H]1CC(=NO1)NC(=O)NC[C@@H](c2ccccc2Cl)C3=c4ccccc4=[NH+]C3 C64002954
C[C@H]1CC(=NO1)NC(=O)NC[C@H](c2ccccc2Cl)C3=c4ccccc4=[NH+]C3 C64002956
CC(C)(C)N1CCC[NH+](CC1)CC(=O)NC(=O)NC23CC4CC(C2)CC(C4)C3 C64010193
c1ccc2=[NH+][C@H](C=c2c1)CNC(=O)[C@@H]3C=C(ON3)COc4ccc(cc4F)F C64103151
Cc1ccc(cc1)[C@H](CNC(=O)C(=O)Nc2ccc(c(c2)C#N)Cl)[NH+](C)C C65601225
Cc1cc(cc(c1NC(=O)NCc2ccc([nH+]c2)N(C)C)OC)Br C65789123
CNC(=O)c1ccc(cc1)C[NH+]2CCC[C@@H](C2)C(=O)Nc3ccc(cn3)Cl C66872122
CC1(CC(CC([NH2+]1)(C)C)NC(=O)N2CCC[C@@H]2c3cccc4c3OCCO4)C C67042056
C[NH+]1CCN(CC1)c2ccc(cn2)CNC(=O)Nc3ccc(cc3)CSC C67351250
C[C@@H]1CC[C@@H](C[NH+]1Cc2nc(no2)Cc3cccc(c3)Br)C(=O)N C67486792
Cc1c(cccc1Cl)NC(=O)CSc2nnc(o2)[C@H](CC(C)C)[NH3+] C02359007
C[NH+](C)CCCNC(=S)N1CCc2c(sc3c2c(ncn3)N)C1 C09469117
CCn1cc(c(n1)C)c2cc(nc(n2)NCCC[NH3+])C(F)(F)F C02538545
CC(C)Cc1cc(n[nH]1)C[NH2+]Cc2cccnc2N3CCC[C@H](C3)O C19147900
Cc1c2c(ncnc2sc1C(=O)OC3CCCCC3)NCC[NH3+] C20323368
C[C@H]1CC(=O)Nc2ccccc2N1C(=O)CSC(=[NH2+])NC3CC3 C29582272
CCc1ccc(cc1)[C@H](CNC=C2C(=O)NC(=S)NC2=O)[NH+](C)C C29006329
CC1CCN(CC1)c2ccc(=O)n(c2)CC(C)(C)C(=O)NCC[NH3+] C31936211
CN(C)c1ccc(cc1)[C@@H]2[C@@H]([C@@H](n3c(ncn3)N2)c4ccccc4)[NH3+] C35337505
CC[NH+]1CCN(CC1)CC(=O)Nc2c(c3c(s2)C[C@H](CC3)C)C(=O)N C20608809
c1c(cc(c(c1[N+](=O)[O-])OC[C@@H](C[NH3+])O)Br)Cl C37288587
C[C@H](CCCC(C)(C)O)NC(=O)[C@@H]1CN(CC12CC[NH2+]CC2)C(=O)C(C)C C39631205
CC(C)C(=O)N1C[C@H](C2(C1)CC[NH2+]CC2)C(=O)NCCNc3ccccc3 C39655204
CC1CC[NH+](CC1)[C@@H](CNC(=O)Nc2c[nH]nc2)c3cccs3 C40138991
c1cc(ccc1n2c(cc(n2)C(F)(F)F)C3=CC[NH2+]CC3)S(=O)(=O)N C40421385
c1c(c(cc2c1OCO2)Br)C[NH2+]CCCS(=O)(=O)N C45068333
c1cc(ccc1CC(=O)NNC(=O)NC2CC[NH+](CC2)C3CC3)Cl C45410358
CC[NH2+]Cc1cccc(c1O[C@H](C)C(=O)NC(=O)NC)Br C48794809
c1ccnc(c1)[C@H]2C[NH2+]C[C@@H]2C(=O)Nc3cc4cc[nH]c(=O)c4cc3Cl C49036801
[H]/N=c\1/c(=N\CCS[C@H](C)c2c([nH+]c3n2cccc3)C)/c(c1O)O C26290500
CC(C)[NH+](CCNS(=O)(=O)c1cc(cnc1N)Br)C(C)C C50632636
c1c(cnc(c1S(=O)(=O)N[C@@H]2C[NH+]3CCC2CC3)N)Br C50641418
C[NH+]1CCC(CC1)CNS(=O)(=O)c2cc(cnc2N)Br C50674651
CC[C@@H](C(=O)Nc1cc(on1)C)[NH2+]CCc2c[nH]c3c2ccc(c3)F C51164888
Cc1cc(cc(c1OCC(F)(F)F)C)C[NH+](C)[C@H](C)C(=O)NC(=O)N C54395059
C[C@@H]1CCC[NH+](C1)C(C)(C)CNC(=O)NCCC(=O)NC(C)C C54804890
CN(Cc1ccc(cc1)c2[nH]c(=O)cc(n2)C[NH3+])Cc3ccccn3 C23399105
Cc1cc([nH]c(=O)c1CNC(=O)NCc2ccccc2C[NH+](C)C(C)C)C C61551370
c1ccc2=[NH+]CC(=c2c1)C3=NN[C@H](N3C4CC4)SCCC(=O)N C39764125
c1cc(c(cc1[N+](=O)[O-])C(=O)N[C@H]2CCC[C@H]2[NH3+])Br C63171913
COc1ccc(cc1)NC(=S)NNC(=O)CC2=c3ccccc3=[NH+]C2 C63363156
CC(C)(CNC(=O)NC1CCC(CC1)C(=O)NC)[NH+]2CCCCC2 C63406704
C[NH+](C)[C@H](CNC(=O)c1ccc(c(c1)S(=O)(=O)N)Cl)c2ccsc2 C63684811
c1cc(cc(c1)O)NC(=O)C(=O)NCCC2=c3cc(ccc3=[NH+]C2)F C63796045
C[C@@H]1C(=c2cc(ccc2=[NH+]1)CNC(=O)[C@@H]3CCCN(C3)C(=O)N)C C64006707
CN(C)c1cc(cc[nH+]1)CNC(=O)N[C@@H]2c3ccccc3C[C@@H]2O C48300357
Cc1cccc(c1OC[C@@H](C[NH2+]C[C@@H]2CNc3ccnn3C2)O)C C58304919
COc1ccc(cc1)NC(=S)NNC(=O)C2=c3ccccc3=[NH+]C2 C64672749
c1ccc2c(c1)OC[C@H](O2)CNc3[nH]c(=O)c4c(n3)CC[NH2+]CC4 C65370563
CCC1=NN[C@H](N1)SCC(=O)NCCC2=c3ccccc3=[NH+]C2 C65383499
CN1C[C@H]2C[NH2+]C[C@]2(C1)C(=O)NCC(=O)Nc3ccc(c(c3F)F)F C65396180
Cc1c(c(n(n1)CCO)C)[C@@H]2[C@@H]3C[NH+](C[C@@H]3[C@@](N2)(CO)c4ccccc4)C C65530977
C[C@H](C(=O)NC(=O)NC)[NH+]1CCC(CC1)Nc2ccccc2Cl C65614518
CC(=C)COc1c(cccc1OC)C[NH+]2CCC[C@@H](C2)C(=O)NN C66114993
CC(C)C[NH+]1CCC(CC1)NC(=O)N2CCC[C@H](C2)CCC(=O)N C66120812
C[NH+](C)[C@H](CNC(=O)NNC(=O)Cc1ccccc1F)c2cccs2 C66975694
Cc1ccsc1C(=O)NNC(=O)NC[C@@H](C)[NH+]2CCC[C@@H](C2)C C67389602
c1cc(ccc1C(=O)N)S(=O)(=O)NC[C@@H]2CCC[NH+]2CC3CCCCC3 C67404949
c1cc(ccc1C(=O)N)S(=O)(=O)NC[C@H]2CCC[NH+]2CC3CCCCC3 C67404951
C[C@H]1C[C@@H]1c2ccc(o2)CNC(=O)NC[C@@H](C[NH+]3CCC(CC3)C)O C67628650
Cc1ccc2ccc(c(c2n1)O)[C@@H](c3ccsc3)Nc4cccc[nH+]4 C02502836
CC(C)[NH+]1CCc2c(sc3c2C(=N[C@H](N3)c4ccc(cc4)F)O)C1 C04554042
CC[NH+]1CCc2c(sc3c2C(=N[C@H](N3)c4ccc(cc4)Br)O)C1 C04555594
C[NH+]1CCc2c(sc3c2C(=N[C@H](N3)c4cccc(c4Cl)Cl)O)C1 C06857687
C[NH+]1CCC2(CC1)C[C@H](c3ccccc3O2)NC(=S)Nc4ccccc4 C07982599
C[NH+]1CCc2c(sc3c2C(=O)N[C@@H](N3)c4ccc(cc4Cl)Cl)C1 C18194818
CCc1ccc(cc1[C@H](Cc2ccc(cc2)Br)[NH3+])[N+](=O)[O-] C19970151
C[NH+]1CCc2c(sc3c2C(=O)N[C@@H](N3)c4ccc5ccccc5c4)C1 C20131297
CC(C)[NH+]1CCc2c(sc3c2C(=N[C@H](N3)c4ccccc4OC)O)C1 C22635203
c1cc(sc1CN2CC[C@H]([C@@H](C2)O)[NH+]3CCCCCC3)C#CCO C15066924
C[NH+]1CCc2c(sc3c2C(=N[C@@H](N3)c4cccc5c4cccc5)O)C1 C33434128
c1c(cc(c(c1Cl)S(=O)(=O)NC2CC[NH2+]CC2)Cl)Br C34955861
CCC[NH2+][C@H](c1ccc2c(c1)CC(=O)N2)c3ccc(o3)Br C35582719
c1cc(c(c(c1)Cl)F)S(=O)(=O)/N=c\2/[nH]c3c(s2)C[NH2+]CC3 C36233312
CO[C@H]1C[NH2+]C[C@H]1NS(=O)(=O)c2c(cc(cc2Cl)Cl)Cl C36265109
c1cc2c(cc1c3c(n4c5c(sc4n3)CCCC5)CC[NH3+])OCCO2 C36300231
c1cc(c(c(c1)O)O)C[NH+]2CCCn3cccc3[C@H]2c4ccc(c(c4)F)F C36348682
c1c(cc(c2c1OCCCO2)Br)C[NH2+][C@@H]3CCC[C@H](C3)O C37165525
CN(CC(F)(F)F)[C@@H](C[NH3+])c1cc2c(c(c1)Br)OCO2 C37664256
C[NH+]1CCC(CC1)N(C)Cc2c(nc3n2cc(cc3)N)c4ccc(cc4)F C36277723
Cc1c(c(n(n1)C)Oc2ccc3ccccc3c2Br)C[NH3+] C38077753
c1ccc(c(c1)C[C@H](c2ccc(cc2)I)[NH3+])[N+](=O)[O-] C38128292
c1ccc(c(c1)C[C@H](c2ccc(cc2Cl)Br)[NH3+])[N+](=O)[O-] C38128330
CC(C)CNC(=O)[C@H]1CN(CC12CC[NH2+]CC2)C(=O)C3(CCCCC3)C C39624436
C[C@@H]1C(=c2ccccc2=[NH+]1)/C=C/[C@@H]3Nc4ccccc4C(=O)N3CCO C39709559
c1ccc2=[NH+]C(=O)[C@H]3[C@H](C(=C(OC3=c2c1)N)C#N)c4cccc(c4)Cl C39916321
c1cc(c(cc1Br)Cl)S(=O)(=O)NC2C[C@H]3CC[C@@H](C2)[NH2+]3 C40740957
CC[NH+]1CCC[C@@H]1CN[C@@H]2c3cc(cc(c3NC2=O)Br)F C42077961
Cc1cc(cc2c1NC(=O)[C@H]2[NH2+][C@@H](C)c3ccncc3)Br C42117367
c1ccc2cnc(cc2c1)[C@H](C[NH3+])c3c(cnc(n3)Cl)Br C44249884
Cn1c(c(c(n1)C(F)(F)F)CC[NH3+])Oc2ccc(cc2Cl)Cl C44397031
Cc1cc(cc(c1NC(=O)NC2CC[NH+](CC2)C)Cl)Br C48096285
c1cc(c(c(c1)Br)O)CNc2ccc([nH+]c2)N3CCCC3 C48796057
C[C@@H]([C@@H]1CCC[NH2+]C1)NS(=O)(=O)c2ccc(s2)Br C50163197
COc1c(cc(cc1Br)Cl)S(=O)(=O)N[C@@H]2CC[NH2+]C2 C52093502
C[C@@H](C[NH3+])c1nc(no1)c2ccc(cc2C(F)(F)F)Br C54334907
Cc1cccc([nH+]1)N[C@H](c2ccc3ccc(nc3c2O)C)c4ccco4 C54621927
c1cc(c(cc1F)Cn2c(=O)c3c(ccs3)nc2N4CCC[C@H](C4)[NH3+])F C57344543
CC(C)(CN[C@@H]1c2cc(c(cc2NC1=O)F)Br)[NH+](C)C C42135142
c1cc(c(cc1Cl)NC(=O)NCc2ccc([nH+]c2)N3CCCC3)F C43527574
CN(C)c1c(ccc[nH+]1)N[C@H]2c3ccc(cc3NC2=O)Br C37028780
C[C@H]([C@@H](c1cc(cs1)Br)Sc2nnc3n2cccc3)[NH3+] C61405931
C[C@@H](Cc1cccc(c1OCc2cccnc2C#N)Br)[NH3+] C61663593
CCC[C@@]1(CC[NH2+]C1)C(=O)Nc2c(cc(cc2OC)Br)C C62894191
c1ccc2c(c1)[C@@H]([C@@H](C(=O)O2)[C@@H]3[C@@H]4C(=c5cc(ccc5=[NH+]4)Cl)CCN3)O C63386419
COc1cc(cc(c1O)OC)[C@@H]2[C@@H]3C(=c4cc(ccc4=[NH+]3)Cl)CCN2 C63447861
Cc1c(sc(c1C(=O)N[C@H]2CC[NH+]3[C@@H]2CCCC3)NC(=O)C4CC4)C C63824708
CC(=O)N1CCC2(CC1)[NH2+][C@@H](CC(=N2)c3ccccc3O)c4ccccc4 C65298507
c1ccc2c(c1)nc(s2)C[NH2+]Cc3c[nH]nc3c4ccc(cc4)Cl C66068046
C[C@H]1C[C@H](CC(C1)(C)C)CC(=O)N2CCC(CC2)[NH+]3CCC[C@@H]3C(=O)N C67157911
c1cc2c(cc1S(=O)(=O)N[C@@H]3C[NH+]4CCC3CC4)CCN2 C20431800
C[NH+]1CCC(CC1)N(C)S(=O)(=O)c2ccc(c(c2)N)F C20553454
C[C@H](c1cc(ccc1Sc2nnnn2C3CCCC3)F)[NH3+] C21047782
CCc1ccc(cc1[C@H]([C@H]2Cc3ccccc3O2)[NH3+])[N+](=O)[O-] C21304614
Cc1c(c(on1)C)CCC(=O)NC2CC([NH2+]C(C2)(C)C)(C)C C24498062
CC(C)[C@H](c1nn2c(nnc2s1)/C=C/c3ccccc3)[NH3+] C32183160
C1Cc2c(sc3c2c(=O)[nH]c(n3)C[NH2+]C[C@@H]4CCCO4)C1 C31934780
Cc1cc(ccc1S(=O)(=O)N[C@H]2C[NH2+]C[C@@H]2OC)Cl C36265111
C1CCC2(CC1)C[C@@H](CC[NH2+]2)NS(=O)(=O)N3CCCC3 C36266582
Cc1cc(c(c(c1)C)S(=O)(=O)N(C)[C@@H]2C[NH2+]C[C@H]2O)C C36266998
C1CCCN(CC1)S(=O)(=O)N2C[C@H]3CC[C@@H](C[C@H]3C2)[NH3+] C36267238
c1cc(ccc1C#N)S(=O)(=O)N2C[C@H]3CC[C@@H](C[C@H]3C2)[NH3+] C36267248
C[C@H]1CCCN(C1)S(=O)(=O)N[C@@H]2CC[C@H]3C[NH2+]C[C@H]3C2 C36284690
c1c(cc(c2c1OCCO2)Cl)[C@H](C[NH3+])N3CCOCC3 C37324557
c1ccc2c(c1)nc(s2)[C@H](Cc3cc(sc3)[N+](=O)[O-])[NH3+] C37563149
Cc1ccc(o1)[C@@H]2Nc3c(c4c(s3)C[NH+](CC4)C)C(=O)N2 C19832528
C[C@@H]1CCCC[C@H]1NC(=O)[C@@H]2CN(CC23CC[NH2+]CC3)C(=O)C C39635701
C[NH+](C)CCn1c2c(c3c(s2)CCCCC3)c(nc1=O)N C40284246
C[C@H]1CC[C@H]([C@@H](C1)NS(=O)(=O)N2CC[NH2+]CC2)C(C)C C40860595
C1C[C@H](C[C@@H](C1)NS(=O)(=O)N2CC[NH2+]CC2)C(F)(F)F C40861303
Cc1cc2c(n1c3cc(ccc3Cl)[N+](=O)[O-])CCC[C@@H]2[NH3+] C41722904
CS(=O)(=O)c1ccc(cc1)c2cnc([nH]2)C[C@@H]3CCC[NH2+]3 C42172873
Cn1c(nnn1)S[C@@H](C[NH3+])c2ccc(s2)Br C43283288
Cc1ccc(o1)[C@@H]([C@H](C)[NH3+])N2CCN(CC2)c3nccs3 C43363896
c1cc(sc1CC[NH3+])S(=O)(=O)N2CCO[C@@H]3[C@@H]2CCC3 C43428258
c1cc(ccc1N2CCC(CC2)[NH3+])O[C@@H]3CCS(=O)(=O)C3 C43470932
c1cc(c(c2c1scn2)NC(=O)[C@@H]3C[NH2+]CCO3)Cl C43708431
C[C@H](c1ccc(cc1)S(=O)(=O)N(C)C)[NH+]2CCC[C@@H](C2)N C44494052
c1cc(c(cc1[N+](=O)[O-])Br)N2CCCC[C@H]2C[NH3+] C44559885
CC1(COCCN1S(=O)(=O)c2ccc(cc2)CC[NH3+])C C44594514
CC[C@@H]1CO[C@@H](CN1S(=O)(=O)c2ccc(s2)C[NH3+])C C48916688
C1Cc2c(s/c(=N/S(=O)(=O)C[C@H]3CCC[NH2+]C3)/[nH]2)C1 C49646369
C1Cc2c(s/c(=N/S(=O)(=O)CC3CC[NH2+]CC3)/[nH]2)C1 C49646370
C1CCc2c([nH]/c(=N/S(=O)(=O)[C@@H]3CCC[NH2+]C3)/s2)C1 C49646463
C1CCc2c([nH]/c(=N/S(=O)(=O)C3CC[NH2+]CC3)/s2)C1 C49646469
C[C@H]1CCC[C@@](C1)(C[NH3+])N(C)S(=O)(=O)N2CCCCC2 C50092890
C[C@H]1CCC[C@](C1)(C[NH3+])N(C)S(=O)(=O)N2CCCCC2 C50092892
C[C@H]1CN(C[C@@H]([NH2+]1)C)c2ccccc2S(=O)(=O)NC3CC3 C53712084
c1c2c(cc(c1C3=N[NH+]=C(SC3)NC4CC4)F)NC(=O)CC2 C55048181
CC[C@@H](C)[NH+]1CCN(CC1)S(=O)(=O)c2cc(cs2)N C55066036
CC[C@@H](C)[NH+]1CCN(CC1)Cc2nc(c3ccsc3n2)N C55071133
CN(C)c1c(ccc[nH+]1)N[C@@H]2c3c(cccc3Cl)NC2=O C42135914
CS(=O)(=O)N1CCN(CC1)C2(CCCCCCC2)C[NH3+] C62082452
CC(C)[C@H]1CC[C@@H]([C@@H](C1)N2CCN(CC2)S(=O)(=O)C)[NH3+] C62083477
CN(C)c1ccc(cc1)n2c(c(nn2)C[NH3+])c3cccs3 C62261434
C[NH+]1CCC(CC1)CN(C)Cc2nc(c3ccsc3n2)N C63121863
c1ccc2=[NH+]CC(=c2c1)CCNC(=O)[C@H]3[C@H]4C=CC=CC4=NN3 C63694407
C[C@@H]1C(=C(N=N1)C)Sc2ccccc2NC(=O)[C@@H]3C=CC[NH2+]3 C63868691
C[C@H]1C(=C(N=N1)C)Sc2ccccc2NC(=O)[C@H]3C=CC[NH2+]3 C63868697
c1ccc2c(c1)C[C@@H](CO2)C[NH2+]C[C@H]3CNc4ccnn4C3 C58357635
CC(C)[C@@H](c1nnc(o1)SCc2ccc(cc2Cl)Cl)[NH3+] C02554679
Cc1csc2n1c(c(n2)c3ccc(cc3)OC(C)C)CC[NH3+] C31972653
C[C@@H]1C(=O)N(c2cc(ccc2O1)[C@H](C(C)(C)C)[NH3+])CCC(C)C C33501839
CC(C)[C@@H]1C(=O)N(c2cc(ccc2O1)[C@@H](C3CC3)[NH3+])CC(=C)C C33503120
CC(C)C[C@H](c1ccc2c(c1)N(C(=O)C(O2)(C)C)CC(=C)C)[NH3+] C33503283
CC(C)C[C@@H](c1ccc2c(c1)N(C(=O)C(O2)(C)C)CC(=C)C)[NH3+] C33503284
c1cc(c(c(c1)Cl)Cl)/C=C/2\C(=O)N(C(=O)S2)CC[NH3+] C03295404
c1cc(sc1S(=O)(=O)NC2CC[NH2+]CC2)Br C34978954
Cc1ccc(cc1)n2c(nnc2SCc3ccccc3)[C@H](C)[NH3+] C35219088
c1cc(sc1CC[NH3+])S(=O)(=O)N2CCc3c(ccs3)C2 C35679177
c1cc(cc(c1)Cl)S(=O)(=O)N[C@H]2CC[NH2+]C3(C2)CCC3 C36266001
c1cc(ccc1S(=O)(=O)N2CCC(CC2)C[NH3+])I C36296747
c1c(cnc2c1nc(n2CCC[NH3+])C(F)(F)F)Br C36325223
CC1(CC(CC([NH+]1C[C@H](COC2CCCCC2)O)(C)C)O)C C10434239
CC[C@@H](CO)[NH2+]Cc1cc2c(c(c1)Br)OCCO2 C36897427
CC[C@H](CO)[NH2+]Cc1cc2c(c(c1)Br)OCCO2 C36897428
c1c(cc(c(c1Cl)NC(=O)C[NH+]2CCCNCC2)Cl)Cl C36964316
CN([C@@H]1CCSC1)[C@@H](C[NH3+])c2cc3c(c(c2)Br)OCCO3 C37174548
c1c(cc(c2c1OCCCO2)Cl)[C@@H](C[NH3+])N3CCSCC3 C37324603
c1csc(c1Br)C(=O)C[NH+]2CCC(CC2)C(=O)N C37331743
CC[C@@H](CO)[NH2+]C[C@H]1[C@H]2C[C@@H]3C(=C)CCC[C@@]3(C[C@H]2OC1=O)C C12882823
c1c(cc(c(c1CC[NH3+])O[C@@H]2CCS(=O)(=O)C2)Cl)Cl C38085543
CC[C@@H](c1nc(on1)c2cc(ccc2Cl)Br)[NH3+] C41122615
CC[C@@H](c1nc(on1)c2ccc(cc2Cl)Br)[NH3+] C41122635
CCC[C@@H](c1nc(on1)c2cc(ccc2F)Br)[NH3+] C41123196
CC(C)[C@@H](c1nc(on1)c2cc(ccc2Cl)Br)[NH3+] C41123287
CC[C@@H]1CO[C@H](CN1[C@@H](C[NH3+])c2ccc(o2)Br)C C42450466
C[NH+]1CC[C@H](C1)NCc2cc(c(c(c2)Br)O)OC C42543825
C[C@@H]([C@@H](c1ccccc1Br)N(C)Cc2cnn(c2)C)[NH3+] C43092844
Cc1ccsc1[C@H]([C@@H](C)[NH3+])Sc2nnc3n2CCCCC3 C43250978
CC[C@@H]([C@@H](c1cc(cs1)Br)n2c(nc(n2)C)C)[NH3+] C43288126
CN(Cc1ccc(cc1)C#CC[NH3+])S(=O)(=O)c2cccs2 C49587513
CN(Cc1cccc(c1)C#CC[NH3+])S(=O)(=O)c2cccs2 C49587565
c1ccc(c(c1)CNS(=O)(=O)C[C@H]2CCC[NH2+]2)Br C49644513
CC[C@H](C)[C@H](c1nc(no1)Cc2ccc(c(c2)Cl)Cl)[NH3+] C50038009
CC(C)(C)[C@H](c1nc(on1)Cc2cccc(c2)Br)[NH3+] C50042397
c1c(c(oc1[C@H](C[NH3+])N2CCOCC2)Br)Br C50361526
CO[C@@H]1CCC[C@H]1[NH2+][C@@H]2c3ccc(cc3NC2=O)Br C50370111
Cc1nnc(o1)S[C@@H](c2cc(cs2)Br)[C@H](C)[NH3+] C51037832
Cc1nnc(o1)S[C@@H](c2cccc(c2)Br)[C@@H](C)[NH3+] C51037918
c1c(c(cc2c1OCO2)Br)C[NH2+]C3(CCCC3)CO C53044988
CC[C@H](Cc1nc(on1)c2cc(cc(c2)Br)F)[NH3+] C54184876
CN(CC[NH3+])S(=O)(=O)c1ccc(cc1C(F)(F)F)Cl C54418109
C[NH+](C)CCCN[C@@H]1c2cc(cc(c2NC1=O)Br)F C42077956
c1csc2c1[C@@H](CCC2)[NH2+]Cc3[nH]c(=O)c4c(n3)ccs4 C61362482
c1csc2c1[C@@H](CCC2)NS(=O)(=O)C[C@H]3CCC[NH2+]C3 C61368695
CCC1(CCN(CC1)S(=O)(=O)c2ccc(s2)CC[NH3+])C C62960046
c1cc(sc1C[NH3+])S(=O)(=O)N2CCC3(CCCC3)CC2 C62960082
c1ccc(cc1)[C@H](Cc2ccc(cc2Br)[N+](=O)[O-])[NH3+] C63024723
Cc1c(sc(n1)c2ccc(cc2)F)[C@@H](C)[NH2+]Cc3[nH]ccn3 C66594218
C1CC[NH+](C1)CCSc2c(c3c(s2)c(=O)[nH]c(=O)[nH]3)C#N C04993714
c1ccc2c(c1)cc(o2)c3c(c[nH]n3)C[NH2+]C[C@@H]4COCCO4 C11664005
c1cc[nH+]c(c1)N2CCN(CC2)S(=O)(=O)c3ccc(cc3)N C11804952
c1ccc(c(c1)CN2c3ccc(cc3[C@H](C2=O)[NH3+])[N+](=O)[O-])Cl C08699597
C1CCC[NH+](CC1)CC(=O)NC(=O)N[C@H]2CCS(=O)(=O)C2 C16382174
CN(C)S(=O)(=O)N1CCN(CC1)c2ccc(cc2)CC[NH3+] C19680175
C[NH+]1CCC(CC1)N2CCC[C@H](C2)NC(=O)CCc3c[nH]nc3 C19838419
Cc1cc(cc(c1C)S(=O)(=O)NC2CC[NH2+]CC2)[N+](=O)[O-] C19991036
c1c(c(cc(c1S(=O)(=O)N2CCC[C@H](C2)[NH3+])F)F)[N+](=O)[O-] C20002287
c1cc(ccc1N2CCN(CC2)c3c4cnn(c4ncn3)CC[NH3+])F C26421587
C[C@@H](c1nn2c(nnc2s1)COc3cccc(c3)Cl)[NH3+] C32213627
CCCc1[nH]c(=O)c2c(c(sc2n1)C(=O)N3CC[NH2+]CC3)C C31946865
C[C@H]1CN(C[C@@H](O1)C)S(=O)(=O)N[C@@H]2CC[NH2+]C3(C2)CCC3 C36266090
Cn1cnnc1C[NH2+][C@H]2c3ccc(cc3NC2=O)Br C38007624
Cc1c2c(c(=O)[nH]n1)[C@H](O[C@H]2C)NC(=O)C[NH+]3CCC[C@@H](C3)C C39462074
COC1=C[C@H]2C[NH+]3[C@@H](C[C@@H]2CC1=O)CO[P@@](=O)(N3)c4ccccc4O C39467309
CCC(=O)N1C[C@H](C2(C1)CC[NH2+]CC2)C(=O)NC[C@@H]3CCCO3 C39604726
CC(C)NC(=O)CS[C@H]1NN=C(O1)C2=c3ccccc3=[NH+]C2 C39699038
CCSC1=N[C@H]2NC3=C([C@@H](N2N1)C4=CC=[NH+]C4)C(=O)CCC3 C39916060
CCSC1=N[C@H]2NC3=C([C@H](N2N1)C4=CC=[NH+]C4)C(=O)CCC3 C39916062
CCn1cc(c(n1)N)S(=O)(=O)N2CC[NH+]3CCCC[C@@H]3C2 C40320532
C[C@@H]1CCCN(C1)c2c(c(ncn2)N(C)C3CC[NH+](CC3)C)N C40731541
c1ccc(c(c1)[N+](=O)[O-])S(=O)(=O)N2[C@@H]3CC[C@H]2CC(C3)[NH3+] C40749833
CS(=O)(=O)c1ccc(c(c1)[N+](=O)[O-])N2CCC[C@@H](C2)C[NH3+] C44531848
CS(=O)(=O)c1ccc(c(c1)[N+](=O)[O-])N2CCCC[C@@H]2C[NH3+] C44559531
C[C@@]1(CCS(=O)(=O)C1)NS(=O)(=O)CC[C@H]2CCCC[NH2+]2 C44933454
C[C@@]1(CCS(=O)(=O)C1)NS(=O)(=O)CCC2CC[NH2+]CC2 C44933458
C[C@@H]1C[C@H](C[NH+](C1)CCNC(=O)C(=O)Nc2nccs2)C C47999222
CC(C)N(C)S(=O)(=O)N1CCN(CC1)c2cc[nH+]cc2N C49042119
c1c([nH]/c(=N/S(=O)(=O)CCN2CC[NH2+]CC2)/s1)C3CC3 C49645813
c1cc(c(cc1Cl)[N+](=O)[O-])S(=O)(=O)N2CC[C@H](C2)C[NH3+] C50246569
Cc1nc(cn1C)S(=O)(=O)N(C)[C@@]2(CCC[C@@H](C2)C)C[NH3+] C50252437
CCNc1cc(cc[nH+]1)S(=O)(=O)[N-][C@@H]2C[NH+]3CCC2CC3 C50641381
CNc1c(n2ccsc2n1)S(=O)(=O)N[C@@H]3CC[NH+](C3)C C50673566
C[C@H]1CCC[C@@H]([NH2+]1)CNS(=O)(=O)C2CCS(=O)(=O)CC2 C51574371
c1cn(c(n1)CC[NH3+])c2c(cc(cn2)Br)[N+](=O)[O-] C52304653
CS(=O)(=O)NC[C@H]1CCCCN1C(=O)CC2CC[NH2+]CC2 C38075831
c1cc(c(cc1Cl)[N+](=O)[O-])NC(=O)C[NH+]2CCCNCC2 C61270499
Cc1ccc(cc1)c2c(c[nH]n2)C[NH2+][C@@H]3CCc4nnc(n4C3)C C62640109
C[C@]1(CC[NH2+]C1)C(=O)Nc2ccc(cc2)S(=O)(=O)N(C)C C62892119
c1c(cn[nH]c1=O)N2CCN(CC2)C[C@@]3(CCC[NH+]4[C@@H]3CCCC4)O C63882803
c1ccc2=[NH+]C(=O)[C@H](C=c2c1)C(=O)NC[C@H]3NN=C4N3C=CC=C4 C64186316
c1ccnc(c1)C2=NO[C@H](N2)[C@@H]3C(=c4ccc(cc4=[NH+]C3=O)F)O C65248563
c1cnc(nc1N2CC[C@@H](C2)O)NCCC34CCC[NH+]3CCC4 C65422356
c1cc(ccc1C(=O)N2CC[C@H](C2)[NH+]3CCCC3)S(=O)(=O)N C66148897
c1cc(=O)[nH]c2c1[C@H](CCC2)NC(=O)N3CC[C@@H](C3)[NH+]4CCCC4 C66176778
CSc1ccc(cn1)NC(=O)C(=O)NC2CC[NH+](CC2)C3CC3 C66207797
C1C[NH+](CCN(C1)C(=O)C2CCC3(CC2)C(=O)NC(=O)N3)C4CC4 C67271829
c1cc2c(cc1S(=O)(=O)N3CC[C@@]4(C3)CCC[NH2+]C4)NC(=O)CO2 C67433031
Cc1cnn(c1)c2cc(ncn2)c3cc4c(c(c3)F)O[C@H](C4)C[NH3+] C67588262
Cc1ccc2ccc(c(c2n1)O)[C@H](c3cccc(c3OC)OC)Nc4cccc[nH+]4 C01168685
CCOc1cc(ccc1O)[C@H]2c3cccn3-c4cc(c(cc4C[NH2+]2)OCC)OCC C04188198
Cc1cc(ccc1NC(=O)C[NH+](C)CC(=O)N[C@H](C)c2ccco2)Br C07680581
Cc1c(c2ccccc2[nH]1)[C@H](c3cc(c(c(c3)OC)OC)OC)Nc4cccc[nH+]4 C00956937
Cc1ccc(cc1)NC(=O)C[NH+](C)[C@@H](C)C(=O)Nc2cc(c(cc2OC)Cl)C C08472726
Cc1c2ccc(c(c2oc(=O)c1CC(=O)OC)C[NH2+]Cc3ccc(cc3)Cl)O C09420732
CCOc1cccc(c1O)[C@@H]2CC(=N[C@H]([NH2+]2)c3cccc(c3)F)c4ccc5c(c4)OCO5 C09542668
c1ccc(cc1)[C@@H](c2cccs2)[NH2+]CC(=O)Nc3cc(ccc3n4cncn4)Cl C09728434
Cc1cc(c(cc1OC)C)C[NH+]2CCC(CC2)[C@@]3(C(=O)NC(=O)N3)CCC(C)C C12213904
C[C@H](CCc1ccc(cc1)O)[NH+]2CCC(CC2)n3c(ccn3)NC(=O)C(C)(C)C C12298583
CC(C)(C[NH2+]Cc1c(nc2n1cc(cc2)Cl)C(=O)N3CCCCCCC3)CO C12300106
c1cc(oc1)c2ccc(cc2)NC(=O)[C@@H]3CCC[NH+](C3)Cc4[nH]c5cc(ccc5n4)F C12300401
c1ccc(cc1)Cn2cc(c(n2)c3cc4ccccc4o3)C[NH+]5CCC[C@H]5C(=O)N C12431479
COc1cc(cc(c1O)OC)C[NH2+][C@@H]2CCCN(C2)c3nc4ccccc4s3 C12574673
Cc1ccc(cc1)c2[nH]c(=S)n(n2)C[NH+](C)CC(=O)Nc3ccccc3Cl C13071912
C[NH+](Cc1c[nH]nc1c2ccc(cc2F)OC)Cc3[nH]c4cc(ccc4n3)Cl C20684043
CCCCn1c2ccc(cc2nc1C[NH+]3CC[C@@H]4CCCC[C@@H]4C3)S(=O)(=O)N C21582664
COc1ccc(c(c1)OC)NC(=O)NC[C@H](c2ccsc2)[NH+]3CCCCCC3 C22679648
CC(C)C(=O)Nc1ccc(cc1)S(=O)(=O)NCC2CC[NH+](CC2)C3CCCC3 C23127618
Cc1ccc(c(c1)C)c2nc(co2)C[NH+](C)[C@@H](C)c3ccc(cc3)S(=O)(=O)N C29976206
CCNC(=O)N1C[C@H](C[C@@H](C1)C(=O)NCC[NH+]2CCCC2)c3ccc(c(c3)C)F C34716145
CCc1c(sc2c1c(nc(n2)SCC(=C)C)N3CC[NH+](CC3)CC(=O)N)C C34761280
CCc1c(sc2c1c(nc(n2)SCC(=O)N)N3CC[NH+](CC3)CC(=C)C)C C34762163
c1ccc(cc1)c2cn(/c(=N/C(=O)C[NH2+]Cc3ccco3)/[nH]2)c4cccc(c4)Cl C35887231
Cc1ccc(cc1)[C@@H]2CC(=NN2C(=O)C[NH+]3CCC(CC3)C(=O)N)c4ccc(cc4C)C C36342498
COC(=O)[C@@H](c1ccccc1Cl)[NH+]2CCC(CC2)C(=O)Nc3ccccc3O C36390892
Cc1ccc(cc1)[C@H](c2cccnc2)[NH2+]Cc3c(nc([nH]c3=O)N4CCCCC4)C C19136771
Cc1ccc(cc1)NC(=O)C[NH+]2CCN(CC2)CC(=O)N[C@H]3CCC[C@@H]([C@@H]3C)C C37477438
Cc1ccc(cc1)NC(=O)C[NH+]2CCN(CC2)CC(=O)N[C@@H]3CCC[C@H]([C@@H]3C)C C37477439
c1cc(c(cc1C[NH+]2CCC(CC2)n3c(ccn3)NC(=O)C4CCCC4)Cl)O C12195926
C[C@H](C(=O)N[C@](C)(C#N)C(C)C)[NH+](C)CC(=O)Nc1ccc(c(c1)Cl)Cl C23220059
CCC[C@@H](c1ccn2c(c1)nc(c2c3ccnc(n3)N)c4ccc(cc4)F)[NH+](C)C C40972956
CC1(CC(CC([NH2+]1)(C)C)NC(=O)N(C)Cc2ccc(c(c2)OC)OC(F)F)C C45545537
CCc1ccccc1NC(=O)C[NH+](C)[C@H](C)C(=O)Nc2ccc(c(c2)Cl)C#N C08493165
Cc1ccc(o1)/C=C/C(=O)Nc2cc(ccc2F)NC(=O)C[NH+]3CCCC[C@@H]3C C58988315
COc1cc(cc(c1)OC)NC(=O)C[NH+]2CCC(=CC2)c3c[nH]c4c3ccc(c4)F C59001550
Cc1ccc(cc1)S(=O)(=O)Nc2ccc(cc2)CNc3[nH+]c4ccccc4n3C C59116559
Cc1c(ccc2=C(C(=O)[NH+]=c12)NNC(=O)COc3cccc(c3)Br)Cl C15015590
C[NH+](C)[C@H](CNC(=O)Cc1c[nH]c2c1cc(cc2)Cl)c3ccc4c(c3)OCO4 C62440490
CN(C)c1ccc(cc1)[C@H](CNc2cn[nH]c(=O)c2Cl)C3=c4ccccc4=[NH+]C3 C63204438
Cc1ccc2=[NH+]CC(=c2c1)CCNC(=O)c3cc(c(cc3OC)NC(=O)C)Cl C63217283
c1ccc(cc1)C(=O)N/C(=C\c2ccco2)/C(=O)NCC[C@H]3C=c4ccccc4=[NH+]3 C63280562
Cc1c(ccc2c1OC(=O)[C@@H]([C@@H]2C)CCC(=O)NCCC3=c4ccccc4=[NH+]C3)O C63376070
Cc1c(ccc2c1OC(=O)[C@H]([C@@H]2C)CCC(=O)NCCC3=c4ccccc4=[NH+]C3)O C63376071
Cc1c(ccc2c1OC(=O)[C@@H]([C@H]2C)CCC(=O)NCCC3=c4ccccc4=[NH+]C3)O C63376072
Cc1cc2c(cc1C(C)C)c(co2)CC(=O)NNC(=O)CC3=c4ccccc4=[NH+]C3 C63805817
CC[C@H]1NN=C(S1)NC(=O)CCC2=c3ccccc3=[NH+][C@H]2c4ccc(cc4)OC C63830749
c1ccc(cc1)CCNC(=O)N2CCC[C@@H](C2)CNC(=O)[C@@H]3C=c4ccccc4=[NH+]3 C64120629
c1ccc(cc1)CCNC(=O)N2CCC[C@H](C2)CNC(=O)[C@H]3C=c4ccccc4=[NH+]3 C64120632
C[C@H]1NN=C(N1C2CCCCC2)SCC(=O)NCCC3=c4ccccc4=[NH+]C3 C64711414
Cc1c(c2c(ccc(c2[nH]1)Cl)Cl)CC[NH2+]C3(CCCCC3)c4nnnn4c5ccc(cc5)OC C08867993
Cc1c(c2ccc(c(c2[nH]1)Cl)Cl)CC[NH2+]C3(CCCCC3)c4nnnn4c5ccc(cc5)OC C08867996
COc1ccc2c(c1)c3c([nH]2)[C@@H]([NH2+]CC3)c4ccc(c(c4)CSc5nnc(o5)c6ccccc6)OC C02157011
COc1ccc2c(c1)c3c([nH]2)[C@H]([NH2+]CC3)c4ccc(c(c4)CSc5nnc(o5)c6ccccc6)OC C02157006
c1cc(c(cc1S(=O)(=O)NC2CC2)C(=O)NCC3(CCCCC3)[NH+]4CCCCC4)Br C09512437
c1ccc(cc1)c2csc3c2c(=O)[nH]c(n3)C[NH+](Cc4[nH]c(=O)c5ccccc5n4)C[C@@H]6CCCO6 C11335425
COc1ccc(cc1)c2c[nH]nc2c3ccc(cc3O)OCC[NH+]4C[C@@H]5C[C@H](C4)c6cccc(=O)n6C5 C11866405
CC#CCN1C(=O)[C@](NC1=O)(CCc2ccccc2)C3CC[NH+](CC3)Cc4cc5ccccc5[nH]c4=O C11972080
Cc1c2c(ncnc2sc1C(=O)N3CCC(CC3)[NH+]4CCC[C@@H](C4)CO)NCCC5=CCCCC5 C14994631
CCOC(=O)N1CC[NH+](CC1)CC(=O)N2CCNC(=O)[C@H]2CC(=O)Nc3cc(cc(c3)Cl)Cl C19961940
CCc1ccc(cc1)NC(=O)C[C@@H]2C(=O)NCCN2C(=O)C[NH+]3CCN(CC3)c4ccc(cc4)Cl C20676821
Cc1cc(ccc1S(=O)(=O)NC[C@@H](c2ccc3c(c2)CCCN3C)N4CC[NH+](CC4)C)NC(=O)C C22735605
C[C@H](CCc1ccco1)NC(=O)N2CC[NH+](CC2)Cc3[nH]c4c(c(cs4)c5cccs5)c(=O)n3 C24528367
Cc1c(c(n(n1)c2ccccc2)C)[C@H]3C(=O)NCC[NH+]3CC(=O)Nc4cc(c(cc4OC)OC)Cl C24779614
CCCNC(=O)C[NH+]1CCC(CC1)NS(=O)(=O)c2cc(ccc2Br)Br C30424346
CCOC(=O)C1=C(N(C(=O)N[C@@H]1c2cc(ccc2C)C)C)C[NH+]3CCCN(CC3)C(=O)NC(C)(C)C C36005453
CC[NH+]1CCN(CC1)c2ccc(c(c2)C)NC(=O)[C@@H](C)SCc3[nH]c(=O)c4c(c(sc4n3)C)C C36619931
C[NH+]1CCN(CC1)[C@@H](CNC(=O)C(=O)Nc2cc(ccc2OC)Cl)c3ccc4c(c3)CCCN4C C38673187
c1ccc2=[NH+]CC(=c2c1)C3=NN[C@@H](O3)SCC(=O)Nc4ccc(cc4)S(=O)(=O)N5CCCCC5 C39612393
COc1ccc(cc1OC)CCNC(=O)[C@@H]2CN(CC23CC[NH2+]CC3)C(=O)c4ccc(c(c4)Cl)Cl C39634465
COc1ccc(cc1OC)CCNC(=O)[C@H]2CN(CC23CC[NH2+]CC3)C(=O)c4ccc(c(c4)Cl)Cl C39634466
COc1ccc(cc1OC)CCNC(=O)[C@@H]2CN(CC23CC[NH2+]CC3)C(=O)c4ccc5ccccc5c4 C39634499
COc1ccc(cc1)CCNC(=O)[C@@H]2CN(CC23CC[NH2+]CC3)C(=O)c4ccc(o4)c5ccc(cc5)F C39635125
COc1ccc(cc1)CCNC(=O)[C@H]2CN(CC23CC[NH2+]CC3)C(=O)c4ccc(o4)c5ccc(cc5)F C39635126
CCSc1c(cccn1)C(=O)N2C[C@@H](C3(C2)CC[NH2+]CC3)C(=O)NCCc4c[nH]c5c4cc(cc5)C C39656034
CCSc1c(cccn1)C(=O)N2C[C@H](C3(C2)CC[NH2+]CC3)C(=O)NCCc4c[nH]c5c4cc(cc5)C C39656036
C[C@@H](CNC(=O)[C@@H]1CN(CC12CC[NH2+]CC2)C(=O)c3ccc4ccccc4c3)Oc5ccc(cc5)OC C39665568
Cc1ccc(c(c1)C)CCNC(=O)[C@@H]2CN(CC23CC[NH2+]CC3)C(=O)COc4cccc5c4oc(=O)cc5C C39667152
c1ccc(cc1)c2ccc(o2)C(=O)N3C[C@H](C4(C3)CC[NH2+]CC4)C(=O)NCc5ccc(cc5)OC(F)F C39673401
Cc1cc(nn1C)C(=O)N2C[C@@H](C3(C2)CC[NH2+]CC3)C(=O)NC(c4ccc(cc4)OC)c5ccc(cc5)OC C39676604
Cc1cc(nn1C)C(=O)N2C[C@H](C3(C2)CC[NH2+]CC3)C(=O)NC(c4ccc(cc4)OC)c5ccc(cc5)OC C39676605
Cc1ccccc1CCNC(=O)[C@@H]2CN(CC23CC[NH2+]CC3)C(=O)c4ccc(nc4)Oc5ccccc5 C39691238
CCOC(=O)C1CC[NH+](CC1)CN2C(=S)N([C@@H](N2)c3c[nH]c4c3cccc4)c5ccc(cc5)Cl C39777004
CCCCCC[n+]1c(c(cc2c1nc3c(cccn3c2=O)C)C(=O)Nc4cccc(c4Cl)Cl)N C39993616
CC(C)(C)NS(=O)(=O)c1cc(ccc1Cl)C(=O)NC2CC[NH+](CC2)Cc3ccc(cc3)Cl C45500825
Cc1cc(nc(n1)/N=C(/NC(=S)Nc2ccc(c(c2)Cl)F)\N3CCN(CC3)c4cccc[nH+]4)C C14159772
CCOC(=O)c1c(c(sc1NC(=O)C2=CC3=[NH+][C@H](C[C@@H](N3N2)C(F)(F)F)c4cccs4)C)C C13121891
Cc1ccc(c(c1)Sc2ccc(cc2)NC(=O)CN3C(=O)[C@H](NC3=O)CC4=c5ccccc5=[NH+]C4)C C63204581
CC(=O)Nc1ccc(cc1)S(=O)(=O)/N=C\2/[C@H]([NH+]=c3ccccc3=N2)Nc4ccccc4OC(F)F C39976911
CC[C@@H](C)[C@@H](C(=O)NC[C@@H]1CCCO1)NC(=O)[C@@H]2CC3=c4ccccc4=[NH+][C@@H]3[C@@H]5N2C(=O)c6c5cccc6 C63383458
CC[C@@H](C)[C@@H](C(=O)NC[C@H]1CCCO1)NC(=O)[C@@H]2CC3=c4ccccc4=[NH+][C@@H]3[C@@H]5N2C(=O)c6c5cccc6 C63383462
CC[C@H](C)[C@@H](C(=O)NC[C@H]1CCCO1)NC(=O)[C@@H]2CC3=c4ccccc4=[NH+][C@@H]3[C@@H]5N2C(=O)c6c5cccc6 C63383464
CC(C)C[C@@H](C(=O)NC[C@@H]1CCCO1)NC(=O)[C@@H]2CC3=c4ccccc4=[NH+][C@@H]3[C@@H]5N2C(=O)c6c5cccc6 C63383561
CC(C)C[C@@H](C(=O)NC[C@@H]1CCCO1)NC(=O)[C@@H]2CC3=c4ccccc4=[NH+][C@H]3[C@@H]5N2C(=O)c6c5cccc6 C63383566
Cc1cc(c(c(c1)C)NC(=O)CS[C@H]2Nc3c(nccn3)C(=O)N2CCC4=c5ccccc5=[NH+]C4)C C63541319
Cc1ccc2=[NH+]CC(=c2c1)CCNC(=O)c3cc4n(n3)C[C@](N(C4=O)C)(C)C(=O)NCc5ccccc5 C63570114
Cn1cc(c2c1cccc2)C3=C[C@H]4N(N3)CCC(=O)N4CC(=O)NCCC5=c6cc(ccc6=[NH+]C5)OC C63671328
COC(=O)[C@@H]1[C@@H](SC2=C1CCCCC2)NC(=O)CN3C(=O)[C@@H](NC3=O)CC4=c5ccccc5=[NH+]C4 C63874920
C[C@@H](C(=O)Nc1ccc(cc1)S(=O)(=O)N2CCCC2)S[C@H]3NN=C(O3)C4=c5ccccc5=[NH+]C4 C64055369
CC(C)Cc1ccc(cc1)S(=O)(=O)N2CCC3(CC2)C(=[NH+]CCN3)NCc4ccc5c(c4)OCO5 C65074856
C[C@@H]1CCC[C@H](N1C(=O)c2cc3n(n2)[C@@H](C[C@@H](N3)c4ccc(c(c4)Cl)Cl)C(F)(F)F)C C08444680
c1ccc2c(c1)[C@H]3CC(=NN3[C@@]4(O2)c5cc(ccc5NC4=O)Cl)c6ccc(cc6)Br C08717652
Cc1c(c2c(s1)ncn(c2=O)[C@H](C)C(=O)Nc3ccc(cc3)Br)c4ccc(cc4)Cl C08893454
Cc1ccc(cc1C)c2c(sc3c2c(=O)n(cn3)[C@H](C)C(=O)Nc4ccc(c(c4)Cl)C)C C02614730
Cc1cc(c(n1c2c(c3c(s2)CCCC3)C#N)C)/C=C(\C#N)/C(=O)Nc4cccc(c4C)Cl C01821983
Cc1ccc(c(c1)C)NC(=O)c2c(c3c(s2)nc4n(c3=O)N=C(CS4)c5ccc(cc5)F)C C09475145
Cc1ccc(cc1)[C@@H]2C3=C(CC(CC3=O)(C)C)Nc4ccccc4N2S(=O)(=O)c5ccc(cc5)C C09482746
C[C@H](C(=O)Nc1ccc(cc1)c2cn3ccsc3n2)N4c5ccccc5Sc6c4cccc6 C10251226
Cc1c2cc(c(nc2n(n1)c3ccccc3)c4ccc(cc4)Br)c5[nH]c6ccccc6n5 C12569566
Cc1c(sc(n1)N2[C@H]([C@@H]3CCC/C(=C\c4ccc(cc4)F)/C3=N2)c5ccc(cc5)F)C(=O)NC C12576124
Cc1c(sc(n1)N2[C@H]([C@H]3CCC/C(=C\c4ccc(cc4)F)/C3=N2)c5ccc(cc5)F)C(=O)NC C12576131
Cc1c(sc(n1)N2[C@@H]([C@@H]3CCC/C(=C\c4ccc(cc4)F)/C3=N2)c5ccc(cc5)F)C(=O)NC C12576138
Cc1ccc(cc1)C2=NN3[C@H](C2)c4cc(ccc4O[C@]35c6cc(ccc6NC5=O)C)Br C12578009
Cc1cc2nnc(n2c3c1cccc3)S[C@@H](C)C(=O)Nc4cc(c(cc4Cl)Cl)Cl C03274324
c1ccc(cc1)c2/c(=C/[C@H]3[C@@H]4Nc5ccccc5N4N=C3c6ccccc6)/c7nc8ccccc8n7n2 C04107418
c1ccc(cc1)CSc2nc3c(nn2)-c4ccccc4N[C@H](O3)c5ccc(cc5)Br C02977616
CCCSc1nc2c(nn1)-c3cc(ccc3N[C@H](O2)c4c(cc(cc4C)C)C)Br C15015840
CC1(CC2=NC3=C([C@H](C2C(=O)C1)c4cc(c(c(c4)Br)O)OC)C(=O)CC(C3)(C)C)C C05396799
c1ccc2c(c1)NC3=C([C@H](N2S(=O)(=O)c4ccc(cc4)Cl)c5cccs5)C(=O)CCC3 C21722856
c1ccc(cc1)CN2CCc3c([nH]/c(=N/C(=O)/C(=C/c4ccc(cc4Cl)Cl)/C#N)/s3)C2 C25329395
Cc1ccc(cc1)[C@@H]2C3=C(c4ccccc4O[C@@H]3c5ccc(cc5)C)Nc6n2nc(n6)C(F)(F)F C27026709
Cc1c2c(on1)NC3=C([C@@H]2c4ccc(c(c4)Br)F)C(=O)C[C@H](C3)c5ccc(cc5)OC C28052455
c1cc(cc(c1)Cl)[C@H]2C3=C(c4cc(ccc4O2)Cl)Nc5nnnn5[C@H]3c6ccc(cc6)F C28054923
Cc1ccc2c(c1)C3=C([C@H](n4c(nnn4)N3)c5ccc(cc5)F)[C@@H](O2)c6ccc(cc6)Br C28055172
CC(C)c1ccc(cc1)[C@@H]2C3=C(c4cc(ccc4O2)Cl)Nc5nnnn5[C@@H]3c6ccccc6F C28057795
c1cc(ccc1[C@@H]2C(=C(Nc3n2ncn3)C(F)(F)F)C(=O)c4ccc(s4)Cl)Br C02731849
CCc1ccc2c(c1)[C@@]3([C@H]([C@@H]([C@@H]4N3CSC4)c5ccc(cc5)Cl)C(=O)c6cccnc6)C(=O)N2 C35374544
c1ccc(c(c1)[C@@H]2C3=C(c4cc(ccc4O[C@H]3c5ccccc5Cl)Cl)N=C6N2N=CN6)Cl C25575358
Cc1ccc(cc1)[C@@H]2C3=C(c4ccccc4O2)N=C5N=CNN5[C@H]3c6ccc(cc6)Br C02256178
C[C@@H]1C(=C2C(=NC(=NC2=O)[C@H](C)S[C@@H]3NN(C(=S)S3)c4ccc(cc4)Cl)S1)C C38776170
CC(=O)O[C@@H]1C[C@H]2[C@](C=C[C@H](C2(C)C)O)([C@H]3[C@@]1(C4=CC(=O)O[C@H]([C@@]4(CC3)C)c5ccoc5)C)C C03978201
CC1([C@H]2CC[C@@]1(c3c2nc4cc(c(cc4n3)Cl)Cl)C(=O)Nc5nc6ccccc6s5)C C39854959
c1cc2c(cc1Br)/C(=C/3\C(=O)N(/C(=N\c4nccs4)/S3)C5CCCCC5)/C(=O)N2 C39865113
Cc1ccc(cc1)S(=O)(=O)/N=C/2\C=C(C(=O)c3c2cccc3)Nc4ccc(c(c4)Cl)Cl C28117468
CC(=O)O[C@@H]1C[C@H]2[C@](CC[C@@H](C2(C)C)O)([C@@H]3[C@@]1(C4=CC(=O)O[C@H]([C@]4(CC3)C)c5ccoc5)C)C C43721909
Cc1ccc(cc1)[NH+]2[C@@H]3CC(CC(=O)[C@@H]3C([C@@H]4[C@@H]2CC(CC4=O)(C)C)C5=CN(N=C(C5)C)C)(C)C C27837767
C[C@]1(CCC(C[C@@H]1[C@@]2(C(=O)C=C3[C@@]4(CC[C@@H](C([C@@H]4CC[C@@]3(C2=O)C)(C)C)O)C)C)(C)C)CC(=O)OC C33773292
CC(C)(C)C(=O)[C@H]1[C@H]([C@@]2(c3ccccc3NC2=O)[C@@H]4N1C=Cc5c4cccc5)C(=O)c6ccccc6 C49908111
c1ccc(cc1)C(=O)[C@@H]2[C@H](N3C=Cc4ccccc4[C@@H]3[C@@]25c6ccccc6NC5=O)C(=O)c7ccccc7 C49925501
Cc1ccc(cc1Cl)N/C=C(/C#N)\c2nc(cs2)c3cc4c5ccccc5ccc4oc3=O C02287666
COc1cccc(c1O)/C=c/2\c(=O)n3c(=NC4=C([C@H]3c5ccccc5)CCc6c4cccc6)s2 C13915760
c1cc(cc(c1)[N+](=O)[O-])[C@H]2N3[C@H](C=C(N3)c4ccc(cc4)Cl)c5cc(cc(c5O2)Cl)Cl C01752930
Cc1ccc(cc1)N2C(=O)[C@H]3[C@H](c4c([nH]c(=O)s4)S[C@H]3C2=O)c5cccc(c5Cl)Cl C47145366
c1cc(c(c(c1)Cl)Cl)[C@H]2c3c([nH]c(=O)s3)S[C@H]4[C@H]2C(=O)N(C4=O)c5ccc(cc5)Cl C47145656
Cc1ccc(c(c1)C)S(=O)(=O)N=C2C=C(C(=O)c3c2cccc3)Nc4cccc5c4cccc5 C08436956
c1cc(c(cc1/N=C/2\NC(=O)/C(=C/c3ccc(o3)N4CCCCC4)/S2)Cl)Br C59138049
Cc1cc(c(n1c2c(c(c(s2)C)C)C#N)C)/C=C(\C#N)/C(=O)Nc3cccc(c3Cl)Cl C59336314
Cc1cc(c(n1c2ccc(cc2)OC)C)/C=C/3\C(=O)N/C(=N/c4cccc(c4Cl)Cl)/S3 C59566943
CSc1ccc(cc1)[C@@H]2C3=C(c4cc(ccc4O2)Cl)N=C5N=CNN5[C@@H]3c6ccc(cc6)F C13811032
Cc1c(cccc1Cl)N2C(=O)[C@@H]3[C@H](N(O[C@@H]3C2=O)c4ccccc4)c5c([nH]c6c5cccc6)C C18193696
C[NH+]1CCc2ccccc2[C@H]1Cc3ccccc3NS(=O)(=O)c4cc(c(cc4Cl)Cl)Cl C06102552
CC(C)[NH+]1C/C(=C\c2cccc(c2)Cl)/C3=C(C1)[C@H](C(=C(O3)N)C#N)c4cccc(c4)Cl C08448605
Cc1ccc(c(c1)C)C[NH+]2CCN(CC2)/N=C/c3cc(cc(c3O)Br)Br C02356077
C[C@H]1CCc2c(sc3c2c(nc(n3)C[NH+]4CCOCC4)Nc5ccc(c(c5)Cl)OC)C1 C03568747
C[C@@H]1CCc2c(sc3c2c(nc(n3)C[NH+]4CCOCC4)Nc5ccc(c(c5)Cl)OC)C1 C03568750
CC1(C[C@@H]2C[C@](C1)(C[NH+]2Cc3c(ccc4c3oc(=O)c(c4)c5ccc6ccccc6n5)O)C)C C06151129
Cc1ccc(cc1)c2c(n3c(n2)sc(n3)N4CC[NH+](CC4)C5CCCCC5)NC(C)(C)C C13347140
c1cc2c(cc1F)nnn2C3CC[NH+](CC3)CC(=O)Nc4c(cc(cc4Cl)Cl)Cl C13561730
c1ccc2c(c1)c(c(o2)[C@H](c3ccc(cc3)Cl)[NH+]4CCCCC4)NC(=O)c5cccs5 C15859384
Cc1ccc(c(c1)C)N[P@@]2(=O)C3=C(CC(CC3=NN2c4ccccc4)(C)C)[NH+]5CCCCC5 C23883163
Cc1cc(n([nH+]1)c2ccccc2)Nc3c(nc4ccccc4n3)Nc5cc(cc(c5)Cl)Cl C24204130
CCOC(=O)[NH+]=c1ccc-2c(cc(oc2c1)O)CSc3c4c5c(sc4ncn3)CCC5 C28682230
CC(=O)[NH+]=c1ccc-2c(cc(oc2c1)O)CSc3c4cc(sc4ncn3)c5ccccc5 C28939323
c1cc(ccc1c2nc(on2)C[NH+]3CCC[C@@H](C3)C(=O)Nc4ccc(c(c4)Cl)Cl)Cl C31045572
Cc1ccc(c(c1)NC(=O)[C@@H]2CCC[NH+](C2)Cc3nc(no3)c4ccc(cc4Cl)Cl)C C31054420
c1cc(c(cc1NC(=O)[C@@H]2CCC[NH+](C2)Cc3nc(no3)c4ccc(cc4Cl)Cl)F)F C31055127
C[NH+]1CCN(CC1)c2c3c4c(sc3nc(n2)SCC(=O)NC5CCCCC5)CCCC4 C34756672
c1cc2c(cc1C(F)(F)F)C[C@@H]([C@@H]3N2CC[NH+](C3)C4CCCCC4)C(=O)NC5CCCCC5 C35907984
Cc1ccc(cc1)[C@@H]2C3=C(c4ccccc4O[C@@H]3c5ccc(cc5)C)[NH+]=C6N2NC(=N6)SC C09462281
Cc1ccc(cc1)[C@H]2C3=C(c4ccccc4O[C@H]3c5ccccc5F)[NH+]=C6N2NC(=N6)SC C02247781
COc1ccc(cc1)[C@H]2C3=C(c4ccccc4O[C@H]3c5ccccc5)[NH+]=C6N2NC(=N6)SC C02257644
CC(C)(C)c1ccc2=[NH+][C@@H]\3C(=c2c1)CCC/C3=N\N=C/4\c5cc(ccc5NC4=O)Br C38582904
CCC(=O)N1[C@@H](CC(=N1)[C@@H]2C(=c3cc(ccc3=[NH+]C2=O)Cl)c4ccccc4)c5ccccc5O C38787523
CCOC(=O)/[NH+]=c\1/ccc-2c(cc(oc2c1)O)COc3c4cc(cc(c4ncn3)Cl)Cl C39210187
CC(C)(C)c1ccc2=[NH+][C@H]\3C(=c2c1)CCC/C3=N\N=C\4/c5cc(ccc5NC4=O)Br C39276904
C[C@]12C[C@H](CC(C1)(C)C)[NH+](C2)Cc3c(ccc4c3oc(=O)c(c4)c5ccc6ccccc6n5)O C39345060
Cc1ccc(cc1C)N2[C@H]([NH+]=N[C@@H]2S[C@@H](C)c3[nH]c(=O)c4ccccc4n3)c5ccccc5 C39431059
c1ccc(cc1)C2=c3cc(ccc3=[NH+]C(=O)[C@@H]2Sc4[nH]c(=O)cc(n4)C(F)(F)F)Cl C39444462
c1c(c(sc1C(=O)/N=c\2/[nH]c(cs2)C[NH+]3CCCCC3)Br)Br C22238303
Cc1ccc(cc1)n2c(c(cn2)C(=O)/N=c\3/[nH]c(cs3)C[NH+]4CCC[C@@H](C4)C)C(F)(F)F C36714573
COc1cc(cc2c1o/c(=[NH+]\c3ccc(cc3Cl)Cl)/c(c2)C(=S)N)Br C59170938
c1ccc(cc1)C2=c3cc(ccc3=[NH+][C@H]2C(=O)N/N=C/c4cccc(c4)[N+](=O)[O-])Br C63249744
Cc1ccc(cc1)N[C@H]2/C(=N/S(=O)(=O)c3cc(ccc3Cl)Cl)/N=c4ccccc4=[NH+]2 C39980087
c1ccc(cc1)C2=c3cc(ccc3=[NH+][C@H]2C(=O)N/N=C/c4ccc(cc4)Br)Cl C63426647
CC(=O)Nc1ccc(cc1)/[NH+]=c\2/c(cc3c4ccccc4ccc3o2)c5nc6ccccc6s5 C16321171
CC(C)(C)c1ccc(cc1)[C@H]2N=[NH+]C(=S)N2/N=C/c3cc(c(c(c3)Br)O)OC C38926036
c1ccc(c(c1)[C@H]2[C@H]3C(=c4ccccc4=[NH+]3)CCN2C(=O)Nc5ccccc5C(F)(F)F)F C63571248
c1ccc2=[NH+][C@H]3[C@H](N(CCC3=c2c1)C(=O)Nc4ccc(cc4)Br)c5ccc(cc5)F C63571781
c1cc(ccc1[C@@H]2[C@@H]3C(=c4cc(ccc4=[NH+]3)Cl)CCN2C(=O)Nc5ccc(c(c5)Cl)F)F C63572459
Cc1ccc(cc1)[C@H]2[C@H]3C(=c4cc(ccc4=[NH+]3)Cl)CCN2C(=O)Nc5ccc(cc5)Cl C63572745
Cc1ccc(c(c1)Cl)NC(=O)N2CCC3=c4cc(ccc4=[NH+][C@@H]3[C@@H]2c5ccc(cc5)F)OC C63573173
c1ccc2=N/C(=N\S(=O)(=O)c3ccc(cc3)F)/[C@H]([NH+]=c2c1)Nc4cc(cc(c4)Cl)Cl C38966614
Cc1ccc(cc1N[C@@H]2/C(=N/S(=O)(=O)c3cccc(c3)Cl)/N=c4ccccc4=[NH+]2)Cl C38971130
c1ccc2=N/C(=N\S(=O)(=O)c3ccc(cc3)F)/[C@@H]([NH+]=c2c1)Nc4cccc(c4)C(F)(F)F C38975024
c1ccc(cc1)S(=O)(=O)/N=C\2/[C@@H]([NH+]=c3ccccc3=N2)Nc4ccc(c(c4)C(F)(F)F)Cl C38980584
CCc1ccc(cc1)N[C@@H]2/C(=N/S(=O)(=O)c3cccc4c3nsn4)/N=c5ccccc5=[NH+]2 C38980594
Cc1cccc(c1)N[C@@H]2/C(=N/S(=O)(=O)c3cc(ccc3Cl)Cl)/N=c4ccccc4=[NH+]2 C38981374
CCc1ccccc1N[C@H]2/C(=N/S(=O)(=O)c3cccc4c3nsn4)/N=c5ccccc5=[NH+]2 C38984210
CC(C)(C)Nc1c(nc2n1nc(s2)N3CC[NH+](CC3)C4CCCCC4)c5ccc(cc5)F C64746117
Cc1ccc(cc1S(=O)(=O)N2CCOCC2)c3ccc([nH+]n3)Nc4ccc(cc4C)Cl C65009381
c1csc(c1Cl)c2cc(c([nH]2)N3CCN(CC3)c4c(cc(c[nH+]4)C(F)(F)F)Cl)C#N C04489345
c1ccc(cc1)[C@@H]2[C@H]3CSC[NH+]3[C@@]4([C@@H]2C(=O)c5cccc(c5)[N+](=O)[O-])c6ccccc6NC4=O C08914483
C[C@H]1CCC=C2[C@@]1([C@H]([C@H]3[C@@H](C2)OC(=O)[C@@H]3C[NH+]4CCN(CC4)c5ccc(c(c5)Cl)Cl)O)C C08917702
CC(C)(C)C(=O)[C@@H]1[C@H]([C@@]2(c3ccccc3NC2=O)[C@@H]4[NH+]1C=Cc5c4cccc5)C(=O)c6cccs6 C09012960
c1ccc2c(c1)[C@@]3([C@@H]([C@@H]([C@@H]4[NH+]3CSC4)c5cccc(c5)[N+](=O)[O-])C(=O)c6cccs6)C(=O)N2 C09087580
Cc1cc(c2c(c1)[C@@]3([C@@H]([C@@H]([C@@H]4[NH+]3CSC4)c5ccc(cc5)[N+](=O)[O-])C(=O)c6cccnc6)C(=O)N2)C C09109373
Cc1ccc(cc1)C(=O)[C@@H]2[C@@H]([C@@H]3CSC[NH+]3[C@@]24c5ccccc5NC4=O)c6ccc(cc6)[N+](=O)[O-] C09331345
Cc1ccc2c(c1C)NC(=O)[C@]23[C@H]4[C@@H]([C@@H]5[NH+]3CCC5)C(=O)N(C4=O)c6ccc(cc6Cl)Cl C09358675
C[C@]12CC[C@@H](CC1=CC[C@@H]3[C@H]2CC[C@]4([C@@H]3CC=C4C(=O)C[C@@H]5c6c(cc7c(c6OC)OCO7)CC[NH+]5C)C)O C12661581
Cc1cc(c2c(c1)cc(c(=O)[nH]2)[C@H](c3nnnn3C4CCCC4)[NH+]5CCCC6(C5)CCCCC6)C C06300956
C[C@H]1CCC=C2[C@@]1([C@@H]([C@H]3[C@@H](C2)OC(=O)[C@@H]3C[NH+]4CCN(CC4)c5ccc(c(c5)Cl)Cl)O)C C08918557
C[C@@H]1CCC=C2[C@@]1([C@H]([C@H]3[C@@H](C2)OC(=O)[C@@H]3C[NH+]4CCN(CC4)c5ccc(c(c5)Cl)Cl)O)C C08918558
Cc1cc(c2c(c1)[C@]3([C@@H]([C@H]([C@H]4[NH+]3CSC4)c5ccc(cc5)[N+](=O)[O-])C(=O)c6cccnc6)C(=O)N2)C C16009684
CC(C)c1ccc(cc1)n2c(=O)c(c(nc2S)O)[C@@H]3c4c(cc5c(c4OC)OCO5)CC[NH+]3C C09109416
Cc1cc(c2c(c1)[C@]3([C@H]4[C@@H]([C@@H]5[NH+]3CCC5)C(=O)N(C4=O)c6ccc(cc6Cl)Cl)C(=O)N2)C C09329715
Cc1ccnc(c1)n2c(=O)c3ccccc3nc2SCc4cc(oc-5cc(=[NH+]C(=O)C)ccc45)O C24844887
Cc1c(cccc1Cl)N2C(=O)[C@@H]3[C@@H]4CCC[NH+]4[C@]5([C@@H]3C2=O)c6ccc(c(c6NC5=O)C)Cl C16000193
c1cc2c(cc1Cl)CCc3cc(cnc3[C@H]2N4CCN(CC4)C(=O)CC5CC[NH2+]CC5)Br C13778955
CCc1cc2c3c(cnc4c3sc5c4c(cc(n5)C)C)c(=O)oc2c(c1O)C[NH+]6CCC(CC6)C C32501415
C[C@H]1c2cccn2-c3c(c4c(s3)C[NH+](CC4)C)CN1C(=O)Nc5ccc(cc5)Br C33265615
Cc1cc(c2c(c1)[C@]3([C@@H]4[C@@H]([C@@H]5[NH+]3CCC5)C(=O)N(C4=O)c6ccc(cc6Cl)Cl)C(=O)N2)C C35843341
c1cc2n(c(=O)c1)C[C@@H]3C[C@H]2C[NH+](C3)C[C@@H](Cn4c5ccc(cc5c6c4ccc(c6)Cl)Cl)O C33916474
COc1ccc(cc1)[C@H]2C3=C(c4ccccc4O[C@@H]3c5ccc(cc5)Cl)[NH+]=C6N2NC(=N6)SC C02245078
c1cc(ccc1[C@@H]2C[C@H]([NH+]=C3N2NN=N3)c4ccc(cc4)I)Br C02918626
COc1ccc(cc1)[C@H]2[NH+]=NC(=S)N2/N=C/c3cc(cc(c3O)Br)Br C38898360
c1ccc(c(c1)[C@H]2[NH+]=NC(=S)N2/N=C/c3cc(cc(c3O)Br)Br)Cl C38966169
COc1ccccc1[C@H]2[NH+]=NC(=S)N2/N=C/c3cc(cc(c3O)Br)Br C38966335
C[C@H]1CCC[C@@H]([C@@H]1C)NC(=O)[C@@H]2CN(CC23CC[NH2+]CC3)C(=O)c4ccc(o4)c5ccc(cc5)F C39637486
c1cc(sc1)[C@H]2c3ccsc3CC[NH+]2CC(=O)/[NH+]=C/4\C=C5C(=NC(=N5)[O-])C=C4Br C39726534
c1ccc(cc1)[C@@H]2c3ccsc3CC[NH+]2CC(=O)/[NH+]=C/4\C=C5C(=NC(=N5)[O-])C=C4Br C39729390
Cc1ccc2c(c1C)NC(=O)[C@]23[C@@H]4[C@H]([C@@H]5[NH+]3CCC5)C(=O)N(C4=O)c6cc(ccc6Cl)Cl C33706116
Cc1ccc2c(c1C)NC(=O)[C@]23[C@@H]4[C@H]([C@@H]5[NH+]3CCC5)C(=O)N(C4=O)c6ccc(cc6Cl)Cl C34896298
Cc1ccc(cc1N2C(=O)[C@H]3[C@H]4CCC[NH+]4[C@@]5([C@H]3C2=O)c6ccc(c(c6NC5=O)C)Cl)Cl C33871184
Cc1ccc2c(c1C)NC(=O)[C@]23[C@@H]4[C@H]([C@@H]5[NH+]3CCC5)C(=O)N(C4=O)c6cc(cc(c6)Cl)Cl C35851913
C[C@@]12CC[C@H](CC1=CC[C@H]3[C@@H]2CC[C@@]4([C@@H]3CC=C4C(=O)C[C@@H]5c6c(cc7c(c6OC)OCO7)CC[NH+]5C)C)O C43740711
c1cc2n(c(=O)c1)C[C@@H]3C[C@H]2C[NH+](C3)C[C@H](Cn4c5ccc(cc5c6c4ccc(c6)Cl)Cl)O C43741248
C[C@@H]1c2cc3c(cc2C4(CCCC4)CN1Cc5cc(oc-6c/c(=[NH+]\C(=O)C)/ccc56)O)OCCO3 C45766088
Cc1cc(c(c2c1C(=O)/C(=C/c3ccc(cc3)Cl)/O2)C[NH+]4C[C@H]5C[C@@H](C4)c6cccc(=O)n6C5)O C41584716
Cc1cccc(c1C)N[C@@H]2/C(=N/S(=O)(=O)c3ccc(cc3)Br)/N=c4ccccc4=[NH+]2 C39980367
c1ccc2=[NH+]C([NH+]=c2c1)Sc3ccc(o3)/C=C\4/C(=NC(=O)N(C4=O)c5ccc(cc5)Br)[O-] C63398589
C[C@@H]1Cc2cc(ccc2N1C(=O)C)S(=O)(=O)Nc3ccc(cc3)[C@@H]4C=c5cc(ccc5=[NH+]4)Cl C63627314
c1ccc2=N/C(=N\S(=O)(=O)c3cccc4c3nsn4)/[C@@H]([NH+]=c2c1)Nc5cc(cc(c5)Cl)Cl C38970714
Cc1ccc(c(c1)S(=O)(=O)/N=C\2/[C@@H]([NH+]=c3ccccc3=N2)Nc4ccccc4Br)C C38970724
c1ccc2=N/C(=N\S(=O)(=O)c3cc(ccc3Cl)Cl)/[C@@H]([NH+]=c2c1)Nc4ccc(c(c4)Cl)F C38971224
Cc1ccc(c(c1)S(=O)(=O)/N=C\2/[C@@H]([NH+]=c3ccccc3=N2)Nc4ccc(cc4)Br)C C38971879
Cc1ccc(cc1C)S(=O)(=O)/N=C\2/[C@H]([NH+]=c3ccccc3=N2)Nc4cc(cc(c4)Cl)Cl C38975726
c1ccc2=N/C(=N\S(=O)(=O)c3cccc4c3nsn4)/[C@@H]([NH+]=c2c1)Nc5ccccc5Cl C38979876
Cc1ccc(cc1Cl)N[C@@H]2/C(=N/S(=O)(=O)c3cccc4c3nsn4)/N=c5ccccc5=[NH+]2 C38984223
COc1cc(cc(c1O)Br)/C=N/N2[C@H](N=[NH+]C2=S)c3ccccc3Br C38989468
C[C@@H]1c2cccn2-c3c(c4c(s3)C[NH+](CC4)C)CN1C(=O)Nc5cc(c(cc5OC)OC)Cl C35426951
C[C@H]([C@@H]1CC[C@]2([C@]1(CC[C@H]3C2=CC[C@H]4[C@@]3(CCC(=O)C4(C)C)C)C)C)[C@@H]5[C@@H]([C@@H](C(O5)(C)C)O)O C03978155
CC(C)(C)[C@H]1CC[C@]2([C@@H](C1)[C@@H](c3ccccc3O2)/N=C/c4ccccc4O)/N=C/c5ccccc5O C08426320
CCOc1cc(cc(c1O)/C=C\2/C(=O)N/C(=N\c3ccc(c(c3)Cl)C)/S2)Br C08452845
Cc1ccc(cc1)n2c3c(cc(c2=O)C(=O)Nc4cc(c(cc4C)O)C(C)C)C(=O)CC(C3)(C)C C08757286
c1ccc(cc1)Cc2cc(c(c(c2)Br)O)/C=N/c3ccc(c(c3)c4nc5ccccc5s4)O C09553718
Cc1ccc(c(c1)C)NS(=O)(=O)c2ccc3c(c2)[C@@H]4C=CC[C@@H]4[C@@H](N3)c5ccc(cc5)N(C)C C13643885
Cc1cc(cc(c1)NS(=O)(=O)c2ccc3c(c2)[C@@H]4C=CC[C@H]4[C@@H](N3)c5ccc(cc5)C(C)C)C C14462842
Cc1cccc(c1NS(=O)(=O)c2ccc3c(c2)[C@@H]4C=CC[C@H]4[C@@H](N3)c5ccc(cc5)C(C)C)C C14463019
Cc1ccc(c(c1)C)NS(=O)(=O)c2ccc3c(c2)[C@H]4C=CC[C@H]4[C@@H](N3)c5ccc6ccccc6c5 C14475214
c1ccc(cc1)NS(=O)(=O)c2ccc3c(c2)[C@H]4C=CC[C@@H]4[C@@H](N3)c5cccc(c5Cl)Cl C14476869
Cc1cc(cc(c1)NS(=O)(=O)c2ccc3c(c2)[C@@H]4C=CC[C@H]4[C@@H](N3)c5cccc(c5Cl)Cl)C C14476991
c1cc2c(cc1S(=O)(=O)NC3CCCCC3)[C@H]4C=CC[C@H]4[C@@H](N2)c5ccc(cc5Cl)Cl C14477387
CC[C@H](C)NS(=O)(=O)c1ccc2c(c1)[C@H]3C=CC[C@@H]3[C@@H](N2)c4c5ccccc5cc6c4cccc6 C14549438
Cc1cccc(c1NS(=O)(=O)c2ccc3c(c2)[C@H]4C=CC[C@@H]4[C@@H](N3)c5ccc(cc5)SC)C C14552030
Cc1ccc2c(c1)c(=O)c(co2)[C@@H]3C4=C(C[C@@H](CC4=O)c5cccs5)Nc6cc(c(cc6N3)C)C C16426390
Cc1cc(c(cc1CSc2ccc(cc2)Cl)[C@@H]3[C@@H]4CCCC=C4C(=C(C3(C#N)C#N)N)C#N)C C00651023
Cc1c(cc(s1)c2c3c(nc(c2C#N)N)CCCCCC3)COc4ccccc4Br C19841743
Cc1cc(c(c(c1)Br)O)/C=N/c2ccc3c(c2)nc(o3)c4cc5ccccc5cc4O C03116213
Cc1cccc(c1)N2C(=S)N[C@H]3c4cccc(c4O[C@@]2([C@@H]3C(=O)Nc5ccc(cc5)Cl)C)OC C20641241
Cc1ccc(cc1C)NS(=O)(=O)c2ccc3c(c2)[C@H]4C=CC[C@H]4[C@H](N3)c5c(cc(cc5C)C)C C20691047
Cc1cccc(c1NS(=O)(=O)c2ccc3c(c2)[C@H]4C=CC[C@@H]4[C@H](N3)c5ccc6ccccc6c5)C C20708233
c1ccc(cc1)NS(=O)(=O)c2ccc3c(c2)[C@H]4C=CC[C@H]4[C@H](N3)c5cccc(c5Cl)Cl C20711235
CC[C@H](C)NS(=O)(=O)c1ccc2c(c1)[C@H]3C=CC[C@H]3[C@H](N2)c4c5ccccc5cc6c4cccc6 C20753854
c1ccc2c(c1)N[C@@H](C3=C(N2)C[C@@H](CC3=O)c4ccc(cc4)Cl)c5ccc(c(c5)[N+](=O)[O-])Cl C20883730
CC(C)COc1ccc(cc1)[C@@H]2CC3=C([C@@H](Nc4ccccc4N3)c5ccc6ccccc6c5)C(=O)C2 C21250982
CC(C)(C)c1ccc(cc1)[C@@H]2CC3=C([C@@H](Nc4ccccc4N3)c5ccccc5[N+](=O)[O-])C(=O)C2 C21254775
CC(C)NC(=O)c1c2c(sc1NC(=O)c3ccc(cc3)Br)C[C@@H](CC2)C(C)(C)C C33612864
CC(C)(C)[C@@H]1CCc2c(sc(c2C(=O)Nc3ccccc3Br)NC(=O)C(C)(C)C)C1 C33693973
c1ccc(cc1)CNc2nc(c3c4c(sc3n2)CCCC4)Nc5ccc(cc5)Br C34733746
CC(C)(C)[C@H]1CCc2c(sc(c2C(=O)NC(C)(C)C)NC(=O)c3ccc(cc3)Br)C1 C35073355
CC(C)(C)c1cc(cc(c1O)C(C)(C)C)c2c(n3cccnc3n2)Nc4ccc(cc4)Br C35615911
Cc1cccc(c1C)N2C(=S)N[C@@H]3c4ccccc4O[C@]2([C@@H]3C(=O)Nc5ccc(cc5)Cl)C C36186824
CCC(C)(C)[C@H]1CCc2c(c3c(ncnc3s2)N/[NH+]=C/c4cc(ccc4[O-])Br)C1 C25580584
Cc1ccc2c(c1)c(c(o2)C(=O)Oc3ccc4c(c3)OC(=C([C@H]4c5cccc(c5)Cl)C#N)N)C C38687741
Cc1ccc2c(c1)c(c(o2)C(=O)Oc3ccc4c(c3)OC(=C([C@@H]4c5ccc(cc5)Cl)C#N)N)C C38687834
Cc1ccc(o1)[C@H]2c3ccc(cc3OC(=C2C#N)N)OC(=O)c4c(c5ccc(cc5s4)Cl)Cl C38688662
c1ccc(cc1)Cc2cc3c(cc2c4ccccc4O)[C@H]5CO[P@](=O)(NN5CC3)Cc6ccccc6 C39463968
c1ccc(cc1)Cc2cc3c(cc2c4ccccc4O)CCN5[C@H]3CO[P@@](=O)(N5)Cc6ccccc6 C39463995
c1ccc(cc1)c2c(c3ccccc3[nH]2)/C=N/N=C/4\NC(=O)[C@@H](S4)Cc5ccc(cc5Cl)Cl C40476124
Cc1cc(c(c(c1)c2c3c([nH]n2)C(=O)N([C@@H]3c4ccc(cc4)C(C)(C)C)Cc5ccc(cc5)F)O)C C39912485
Cc1cc(c(cc1Cl)c2c3c([nH]n2)C(=O)N([C@H]3c4ccc(cc4)Cl)Cc5ccccc5Cl)O C39914776
Cc1c\2c(oc1C(=O)Nc3cc(ccc3Cl)Cl)CCC/C2=N\NC(=O)c4ccc(cc4)Cl C40811669
Cc1c(ccc(c1)c2cc(c(cc2)/N=C/c3c4c([nH]c3)cccc4)C)/N=C/c5c6c([nH]c5)cccc6 C02068641
Cc1ccc(c(c1)NS(=O)(=O)c2ccc3c(c2)[C@@H]4C=CC[C@@H]4[C@H](N3)c5cccc(c5)Cl)C C43773494
c1cc(cc(c1)Br)/N=C/2\NC(=O)/C(=C/c3cc(cc(c3O)Br)Cl)/S2 C09311679
c1ccc(cc1)C2=NN([C@H](C2)c3ccccc3O)C\4=NC(=O)S/C4=C\c5cc(ccc5O)Cl C54201159
Cc1cc(c2c(c1)nc(n2c3cc(c(c(c3)C(C)(C)C)O)C(C)(C)C)c4cc(cc(c4O)Cl)Cl)C C12577786
Cc1cccc(c1)[C@@H]2[C@@H]3CC=C[C@@H]3c4cc(ccc4N2)S(=O)(=O)Nc5cccc(c5)C(F)(F)F C58848367
c1ccc(c(c1)NC(=O)N/N=C/c2cc(c(o2)Sc3ccc(cc3)Cl)Br)Cl C59301803
C[C@H]1CCc2c(sc3c2C(=N[C@H](N3)c4ccc(cc4)OC(=O)c5ccc(cc5)C(C)(C)C)O)C1 C15947677
C[C@@]12CC[C@H]([C@@]([C@H]1Cc3c(nc(s3)c4ccsc4)[C@H]2CC(=O)N(C)CC=C)(C)CO)O C03841060
CC1=C([C@H](NC(=O)N1)c2ccccc2Br)C(=O)OCC(C(F)(F)F)(F)F C00863154
CC1=CC(C(=C(N1c2c(c3c(s2)CCCC3)C(=O)OC)N)C#N)(C(F)(F)F)C(F)(F)F C00721257
c1cc(cnc1)C(=O)NC(C(F)(F)F)(C(F)(F)F)Nc2c(c3c(s2)CCCC3)C#N C03669993
CC(C)[C@H](C(=O)Nc1ccc(cn1)Br)NC(=O)c2ccc(cc2Cl)Cl C09245180
Cc1ccc2c(c1)c(c([nH]2)C(=O)OC)NC(=O)[C@@]3(CC3(Br)Br)C C02258622
C[C@H](C(=O)Nc1ccc(c(c1)Cl)F)NS(=O)(=O)c2ccc(cc2)Br C09667866
CCOC(=O)C1=C(N(C2=C([C@H]1c3ccsc3)C(=O)CCC2)c4ccc(cc4)Br)N C01436520
c1ccc(c(c1)C(=O)NCC(=O)Nc2nc(cs2)c3ccc(s3)Br)F C10573846
Cc1cc(c(c(c1)C)NC(=O)CNC(=O)COc2ccc(cc2Cl)Br)C C11399354
Cc1ccc(cc1Br)C(=O)NNC(=O)COc2ccc(c(c2)C)Br C12487365
Cc1ccc(c(c1)C)OCC(=O)NNC(=O)c2ccc(c(c2)I)C C13980987
COc1ccc(cc1Br)C(=O)NC(=S)Nc2c(c3c(s2)CCC3)C#N C14041131
Cc1ccccc1CC(=O)NNC(=O)COc2c(cc(cc2Br)Br)C C14562484
c1cc(c(c(c1)Cl)Cl)/C=C\2/C(=O)N(C(=S)S2)CCC(=O)Nc3ccc(cc3)O C15037929
Cc1c(sc2c1c(=O)[nH]c(n2)CS[C@H](C)C(=O)Nc3ccc(cc3)C(F)(F)F)C C15079538
CC(C)c1ccc(cc1)N2C(=O)/C(=C/c3cc(c(c(c3)Br)O)OC)/NC2=S C15257243
c1cc(ccc1NC(=O)CCSCc2[nH]c(=O)c3c4c(sc3n2)CCC4)Br C15628984
c1ccc(cc1)C(C#C[C@H](C(c2ccccc2)(c3ccccc3)O)n4cncn4)(c5ccccc5)O C15776676
Cc1cc(cc(c1)OCC(=O)NC(=S)Nc2ccc(cn2)I)C C16269295
Cc1ccccc1NC(=S)N2CC3(CN(CC(C2)(C3=O)C)C(=S)Nc4ccccc4C)C C16850396
Cc1c(sc2c1c(=O)[nH]c(n2)CS[C@@H](C)C(=O)Nc3ccc(c(c3)Cl)Cl)C C17639349
C[C@@H](c1ccc(cc1Cl)Cl)NC(=O)CSCc2[nH]c(=O)c3c4c(sc3n2)CCC4 C18021794
Cc1ccc(c(c1)C)NC(=O)CSC2=C([C@@H](C3=C(N2)CCCC3=O)c4cccs4)C#N C13174461
c1cc(ccc1[C@H]2[C@@H]3CC=C[C@H]3c4cc(ccc4N2)S(=O)(=O)NC[C@H]5CCCO5)Cl C20699949
c1ccc(c(c1)[C@@H]2[C@@H]3CC=C[C@H]3c4cc(ccc4N2)S(=O)(=O)NC[C@H]5CCCO5)Cl C20700801
c1ccc2c(c1)CCN(C2)[C@@H](CNC(=O)C(=O)Nc3ccc(cc3)Cl)c4cccs4 C22908144
Cc1ccccc1[C@@H](C)NC(=O)/C(=C/c2c[nH]nc2c3ccc(cc3)Br)/C#N C24767508
Cc1ccc(nc1)NC(=O)C2=C(NC3=C([C@H]2c4cc(sc4SC)C)C(=O)CCC3)C C09985056
Cn1ccnc1[C@@H](c2ccc(cc2)Cl)NC(=O)c3cc4ccc(cc4[nH]3)Br C29975095
CC(C)NS(=O)(=O)c1ccc(cc1)NC(=O)C23C[C@H]4C[C@@H](C2)CC(C4)(C3)Br C18188642
Cc1c(sc2c1c(=O)[nH]c(n2)CS[C@@H](C)C(=O)Nc3ccccc3Br)C C22920518
c1cc(ccc1NC(=O)CCNS(=O)(=O)c2ccc(s2)Br)Br C08592810
c1cc(c(c(c1)F)NC(=O)NC[C@H](c2cccs2)S(=O)(=O)c3ccc(cc3)Cl)F C38563332
CC1=C2C=C(C=C[C@@H]2N=C1C)[C@H]3NN=C(N3c4ccc(cc4)Br)SCCO C39978651
CNC(=O)c1c2c(sc1NC(=O)/C(=C/c3ccc(cc3)Br)/C#N)CCCC2 C39991932
CNC(=O)c1c2c(sc1NC(=O)/C(=C/c3ccccc3Br)/C#N)CCCC2 C39991997
CCN(CC)C(=O)C[C@@H]1c2c(sc(n2)c3ccsc3)C[C@H]4[C@@]1(CC[C@H]([C@@]4(C)CO)O)C C43553296
CC(C)NC(=O)c1c(c2n(n1)[C@@H](C[C@@H](N2)c3cccs3)C(F)(F)F)Br C04177776
CC(C)NC(=O)c1c(c2n(n1)[C@H](C[C@@H](N2)c3cccs3)C(F)(F)F)Br C02287862
CC(C)(C)NC(=O)c1c(c2n(n1)[C@H](C[C@@H](N2)c3cccs3)C(F)(F)F)Br C00865753
CC(C)(C)NC(=O)c1c(c2n(n1)[C@@H](C[C@@H](N2)c3ccccc3)C(F)(F)F)Br C00865664
CC(C)(C)NC(=O)c1c(c2n(n1)[C@@H](C[C@H](N2)c3ccccc3)C(F)(F)F)Br C00865663
c1cc2c(cc(c(c2nc1)O)[C@H](c3ccncc3)Nc4ccc(cn4)Br)Cl C54200469
CCOc1cc(cc(c1OC(C)C)I)[C@H]2C(=C(NC(=S)N2)C)C(=O)C C00673376
C[C@H](C(=O)N)SC1=N/C(=C/c2ccc(c(c2)Cl)Cl)/C(=O)N1c3ccccc3F C57322504
CCCCN1C(=O)/C(=C\2/C[C@H](Sc3ccccc3N2)c4ccccc4)/C(=O)NC1=S C49735109
c1ccc(c(c1)CNC(=O)COC(=O)c2c(c3cc(ccc3[nH]2)Br)Cl)F C59034570
c1cc(ccc1[C@H](c2ccsc2)NC(=O)CNC(=O)c3ccc(o3)Br)Cl C60093521
CN(C)c1ccc(cc1)C(=O)N/[NH+]=C/c2cc(cc(c2[O-])Br)Br C01045599
Cc1cc(ccc1Br)N(CC(=O)Nc2ccc(cc2)NC(=O)C)S(=O)(=O)C C01056853
c1ccc(cc1)S(=O)(=O)N(CC(=O)N2CCC(CC2)C(=O)N)c3ccc(cc3Cl)Cl C01138857
c1ccc(c(c1)c2ccc3c(c2)C(=O)N4CC[C@@H](C[C@H]4C(=O)N3)NS(=O)(=O)c5cccs5)F C03840438
COc1ccc(cc1c2ccc3c(c2)C(=O)N4CC[C@@H]([C@H]4C(=O)N3)NC(=O)c5cccs5)Cl C08296694
CC[C@H](CO)Nc1c(c(=O)n2cccc(c2n1)C)/C=C\3/C(=O)N(C(=S)S3)C4CCCC4 C01480741
Cc1cc(c(n1c2ccc(cc2)S(=O)(=O)N)C)C(=O)CSc3ccc4c(c3)OCCCO4 C09376341
Cc1c2c(ncnc2sc1C(=O)NCc3cc(ccc3F)F)NC[C@H]4CCS(=O)(=O)C4 C12125018
Cc1nc(cs1)c2ccc(s2)CNC(=O)CN3C(=O)[C@@]4(C[C@@H](CC(C4)(C)C)C)NC3=O C13117315
CC(C)C[C@@H](C(=O)Nc1nccs1)NC(=O)[C@@H]2C(S[C@@H]3N2C(=O)c4c3cccc4)(C)C C13607654
Cc1c(c(n(n1)C)C)[C@@H]2c3c(nn(c3OC(=C2C#N)N)c4ccccc4)C(C(F)(F)F)(F)F C02789541
CC(=O)Nc1ccc(cc1)NC(=O)[C@H]2CCCCN2S(=O)(=O)c3ccc(cc3)Br C14180743
Cc1nnc2n1nc(s2)c3ccccc3NC(=S)NC(=O)c4ccccc4Br C14269147
Cc1ccc(cc1)S(=O)(=O)N(C)CC(=O)NNC(=O)c2cc(ccc2Cl)Br C15902121
Cc1ccccc1OCC(=O)Nc2c(c3c(s2)C[C@H](CC3)C)C(=O)N[C@H]4CCS(=O)(=O)C4 C16741891
c1ccc(cc1)[C@@H]2CSc3ccccc3N2C(=O)COC(=O)c4cc(sc4)S(=O)(=O)N C18388826
Cc1cc2c(c(=O)n1CCN3CCOCC3)[C@@H](C(=C(O2)N)C#N)c4ccc(cc4Cl)Cl C19859291
c1ccc(cc1)[C@@H](C(=O)N[C@H]2CCCc3c2cccc3)NS(=O)(=O)c4cccc5c4nsn5 C20235619
c1cc(cc(c1)NS(=O)(=O)c2ccc(cc2)Cl)C(=O)N3CCC[C@H](C3)C(=O)NC4CC4 C21710571
Cc1ccc(cc1C)c2csc3c2c(=O)n(c(n3)SCC(=O)N4CCC[C@H](C4)C(=O)N)C C24144297
C[C@@H](c1ccccc1Br)NC(=O)CCc2[nH]c(=O)c3cnn(c3n2)c4ccccc4 C17964746
CN(Cc1ccc(o1)c2ccc(cc2)Cl)C(=O)CN3CCc4c3ccc(c4)S(=O)(=O)N C24716986
Cc1c(cnn1c2ccc(cc2)Br)C(=O)NNC(=O)[C@@H](C)Oc3ccccc3F C25075145
Cc1ccc(c(c1)C)C(=O)NNC(=O)[C@@H]2CCCN2S(=O)(=O)c3ccc(s3)Br C25167807
Cc1c(c(n(n1)[C@H](C)CC(=O)NNS(=O)(=O)c2ccc3ccccc3c2)C)Br C28295828
Cc1cc(cc(c1NC(=O)c2cc(nn2c3c(cccn3)F)Br)C(=O)NC)Cl C29058646
c1ccc2c(c1)N(C[C@@H](O2)C(=O)N)C(=O)COC(=O)CC34C[C@@H]5C[C@H](C3)CC(C5)(C4)Br C09803008
c1ccc(cc1)Cc2nc(cs2)CC(=O)N3CCN(CC3)Cc4nc5ccccc5c(n4)N C32967307
Cc1ccc(c(c1)C)NS(=O)(=O)c2ccc3c(c2)NC(=O)[C@H](CS3)CC(=O)N4CCCC4 C33290362
CN1CCN(CC1)S(=O)(=O)c2ccc3c(c2)[C@H]4C=CC[C@H]4[C@@H](N3)c5ccc(c(c5)O)OC C14457181
CC1([C@@H]([C@]2([C@H]3CC[C@]4([C@@H](O[C@H](CC4=C3C[C@@H]([C@H]1O)C2=O)O)c5ccoc5)C)C)CC(=O)OC)C C04175391
C[C@@]12CC[C@H]3C(=C1C[C@H](O[C@H]2c4ccoc4)O)C[C@H]5[C@@H](C([C@@H]([C@@]3(C5=O)C)CC(=O)OC)(C)C)O C03978268
CC(C)S(=O)(=O)C1=C[C@@H]2C[C@@H]3CO[P@@](=O)(NN3C[C@@H]2C=C1SC)c4ccccc4O C39467625
c1ccc2c(c1)CCN2S(=O)(=O)c3cccc(c3)C(=O)N[C@@H]4[N-]C(=CS4)C5=[NH+]C=CC5 C39731345
Cc1cccc(c1)OCC(=O)Nc2c(c3c(s2)C[C@@H](CC3)C)C(=O)N[C@H]4CCS(=O)(=O)C4 C39836249
Cc1ccc(c(c1)c2c3c([nH]n2)C(=O)N([C@@H]3c4ccc(cc4)SC)[C@@H]5CCS(=O)(=O)C5)O C38701987
CC[C@H](C)[C@@H](C(=O)Nc1nccs1)NC(=O)[C@H]2C(S[C@@H]3N2C(=O)c4c3cccc4)(C)C C43732446
C[C@H]1Cc2cc(ccc2N1C(=O)C)S(=O)(=O)NCC3CCC(CC3)C(=O)NC4CCC(CC4)C C09430614
CCN1CC[NH+](CC1)Cc2ccc(cc2)[N-]S(=O)(=O)c3ccc4c(c3)NC(=O)C[C@H](S4)C C22937271
Cc1c(sc2c1c(=O)[nH]c(n2)CS[C@@H](C)C(=O)Nc3cc4c(cc3Cl)OCCO4)C C32582229
Cc1c(sc2c1c(=O)[nH]c(n2)CS[C@H](C)C(=O)Nc3cc4c(cc3Cl)OCCO4)C C32582228
Cc1cc(ccc1NC(=O)C2CCN(CC2)S(=O)(=O)c3ccc4c(c3)CCC4)C(=O)NC C46778100
CC(C)N1c2ccccc2/C(=N/NC(=O)CNC(=O)c3ccccc3I)/C1=O C02296738
CCOC1=C([C@]2(c3ccccc3N(C2=O)Cc4ccc(cc4)Cl)C(=C(O1)N)C#N)C(=O)CCl C55104216
c1cc(ccc1CC(=O)NNC(=O)c2ccc(cc2)S(=O)(=O)N3CCCC3)Br C17513813
Cc1cc(ccc1NS(=O)(=O)c2ccc3c(c2)NC(=O)[C@H](S3)C(=O)N4CCCC4)Cl C35512866
c1cc(ccc1CCNS(=O)(=O)c2ccc3c(c2)NC(=O)[C@H](S3)C(=O)N4CCCC4)Cl C35512870
CCCSC1=NC(=O)[C@@H]2[C@@H](CC(=O)NC2=N1)C(=O)Nc3cc(ccc3Cl)C(F)(F)F C64740122
Cc1ccccc1NC(=O)[C@H]2CC(=O)NC3=NC(=NC(=O)[C@H]23)SCc4ccccc4Cl C64741732
Cc1ccc(cc1)CSC2=NC(=O)[C@H]3[C@@H](CC(=O)NC3=N2)C(=O)Nc4cc(ccc4F)F C64743255
C[C@@H](CC(=O)Nc1ccc(c(c1)Cl)OC)S(=O)(=O)c2ccc3c(c2)NC(=O)CCS3 C65077464
C[C@@H]1C[C@H]2[C@H]3CC[C@@H]4C[C@@H](CC[C@@]4([C@@H]3CC[C@@]2([C@]1(C(=O)CO)O)C)C)O C04015093
c1ccc2c(c1)ccc(c2O)[C@H]3Nc4c(c5c(s4)CCCC5)C(=O)N3 C01221553
[H]/N=C\1/[C@@H]([C@H](C(=C(S1)N)C#N)c2cccc(c2)C(F)(F)F)C#N C04453527
Cc1ccc(cc1Br)NS(=O)(=O)c2ccc(cc2)N C01687491
c1cc(ccc1NS(=O)(=O)c2ccc(c(c2)F)N)Br C03223824
Cc1c(sc(c1C(=O)N)NC(=O)c2cc3c(s2)CCCC3)C C13327156
Cc1ccsc1[C@H]2[C@H]3CC=C[C@@H]3c4cc(ccc4N2)S(=O)(=O)N C13645638
c1cc2c(cc1NS(=O)(=O)c3ccc(cc3N)Cl)CCC2 C19231893
c1ccc2c(c1)cc(c(n2)Cl)[C@@H]3c4cc(c(cc4CCN3)O)O C16525703
Cc1ccc2c(c1)c3c([nH]2)[C@@]4(c5cc(ccc5NC4=O)Br)NCC3 C19932989
Cc1cc(ccc1NS(=O)(=O)c2cc(c(cc2F)F)N)Cl C20014265
c1cc(ccc1N)S(=O)(=O)Nc2cc(ccc2Cl)Cl C20061360
Cc1ccc(s1)S(=O)(=O)Nc2ccc(cc2N)Br C20520984
Cc1cc(c(cc1C)S(=O)(=O)Nc2ccc(cc2Cl)F)N C20595278
Cc1ccc(cc1NS(=O)(=O)c2cc(ccc2Cl)N)F C21030267
Cc1ccc(cc1NS(=O)(=O)c2cc(c(cc2N)C)C)Cl C21056836
c1cc(c(cc1N)Cl)S(=O)(=O)Nc2cc(cc(c2)F)F C21787415
c1cc(c(cc1Cl)Sc2ccc(cn2)/C(=N/O)/N)Cl C21788448
Cc1ccc(c(c1)[C@@H]2Nc3c(c4c(s3)CCCC4)C(=N2)O)O C05968104
c1ccc(c(c1)Oc2cc3c(cc2N)NC(=O)CC3)I C35453914
Cc1c(cccc1Cl)S(=O)(=O)N[C@@H](C)c2cccc(c2)N C36233494
Cc1ccc(cc1S(=O)(=O)Nc2ccc(cc2)N)Br C36283822
c1cc(ccc1N)NS(=O)(=O)c2c(cc(cc2Br)F)F C36283954
c1cc(ccc1N)NS(=O)(=O)c2cc(sc2Cl)Cl C36961622
C[C@@H]1CCC[C@H]([C@@H]1C)NS(=O)(=O)c2c(cc(cc2Cl)Cl)N C37053547
c1cc(c(cc1S(=O)(=O)N)Br)NC2CCSCC2 C37138069
Cc1ccc(cc1)[C@H](C)Nc2cc(ccc2Cl)S(=O)(=O)N C37138238
c1c(cc(c(c1N)O[C@@H]2CCCCNC2=O)Br)Cl C37288383
Cc1ccc(o1)c2c(c([nH]n2)N)c3ccc(cc3)Br C37348621
c1cc2c(cc1O)OC(=C([C@H]2c3ccc(s3)Br)C#N)N C00293182
Cc1ccc(c(c1N)C)NS(=O)(=O)c2ccc(s2)Br C37905004
Cc1ccc(c(c1N)C)NS(=O)(=O)c2ccccc2Br C37905171
c1cc(c(cc1NS(=O)(=O)c2cc(ccc2N)Cl)F)F C37929001
c1cc(c(cc1Oc2cc3c(cc2N)CCC(=O)N3)Cl)Cl C38001315
c1cc2c(cc1N)N(CCS2)C(=O)c3cc(ccc3O)Cl C38051268
CC1=CC[C@@H]2[C@@]([C@@H]1C[C@@]34[C@@H]([C@@H](C(=C)[C@@H]([C@@H]3O4)O)O)O)(CCCC2(C)C)C C37538302
Cc1c(nnc(c1C(=S)N)Nc2ccc(cc2Br)F)C C40291096
Cc1ccc(c(c1)N)S(=O)(=O)Nc2ccc(cc2F)Cl C40328431
Cc1ccc(cc1)[C@@H](C)NS(=O)(=O)c2cc(ccc2Cl)N C40349121
c1c(c(cc(c1S(=O)(=O)NC[C@H]2CCC=CC2)Cl)F)N C45628905
c1cc2c(cc1Cl)N[C@H](NC2=O)c3cc(ccc3O)Br C48447907
c1c(cc(cc1F)Br)CNc2cc(nc(n2)N)Cl C48625897
C[C@@H](c1ccc(s1)Cl)NS(=O)(=O)c2cccc(c2)N C49126828
Cc1ccc(c(c1S(=O)(=O)N[C@@H](C)c2ccc(s2)C)C)N C49152198
Cc1c(sc2c1c(nc(n2)CSc3ccccc3O)N)C C50046609
c1cc(c(cc1Cl)[C@H](c2cc3c(cc2Br)[nH]c(=O)[nH]3)O)F C52094978
C[C@H]1C[C@@H]2[C@H]3CC[C@@H]4C[C@@H](CC[C@]4([C@H]3[C@H](C[C@@]2([C@@]1(C(=O)C)O)C)O)C)O C01041173
c1cc(ccc1c2cc(n(n2)[C@@H]3CCCC[C@H]3O)N)Br C54600227
c1cc(c(cc1Cl)Sc2ccnc(c2)/C(=N\O)/N)Cl C61814320
c1ccc2c(c1)nc(s2)Sc3ccc(c(c3)Cl)/C(=N\O)/N C61856524
CCOC(=O)c1c(n(c2c1c(c(c(c2)Br)O)N)C)C C00478511
Cc1ccsc1[C@H]2[C@@H]([C@@](NC(=O)N2)(C(F)(F)F)O)C(=O)C C04387638
c1cc(ccc1NC2C(=O)NC(=S)NC2=O)Br C01690473
CC[C@@]1(Cc2c(sc3c2c(=O)n(c(n3)NN)C)CS1)C C01252998
Cc1ccc(cc1)n2c(c(c(=O)[nH]c2=O)Br)N C15202918
c1ccc(c(c1)N)S(=O)(=O)Nc2cccc3c2cccn3 C19403460
CCc1c2c(n[nH]1)OC(=C([C@H]2c3ccc(s3)Cl)C#N)N C05130133
C[C@@H]1CCCN(C1)S(=O)(=O)Nc2ccc(cc2Cl)N C21019784
C[C@@H]1CC[C@@]2([C@@H]([C@@]1(C)CCC3=CCNC3=O)C[C@H]([C@@H]([C@]24CO4)O)O)C C31163120
CC[NH+]1C[C@@H]2[C@H](C([C@@H](C(=C2C=C1)C#N)N)(C#N)C#N)c3cccs3 C35189693
C[C@@H]1Cc2ccccc2N1S(=O)(=O)c3ccccc3NN C35354212
c1cc(ccc1C(=O)NN)n2c3c(c(n2)C(F)(F)F)CCCC3 C35533850
CC1CCN(CC1)S(=O)(=O)Nc2ccc(cc2Br)N C36743390
C[C@H]1CCC[C@@H]([C@@H]1C)NS(=O)(=O)c2ccc(cc2C#N)N C37053530
C[C@]12C[C@@H]([C@@H]3[C@H]([C@@H]1CC[C@@]2(C(=O)CO)O)CCC4=CC(=O)C=C[C@]34C)O C03977926
C1CCC2(CC1)C(=C(N3C(=C2C#N)S[C@@H]4[C@@]3(CCCC4)O)N)C#N C04163512
Cc1c(c2c(c(c1O)C)sc(n2)NC)[C@H](c3cccnc3)O C39127770
c1c(cc(c(c1N)Cl)Cl)C(=O)N[C@H]2CCS(=O)(=O)C2 C40296009
Cc1c(c(n(n1)C(C)C)C)NC(=O)c2ccc(cc2Cl)N C40306490
c1cc([nH]c1)[C@@H]2CCCN2S(=O)(=O)c3ccc(cc3N)F C40333772
c1cc([nH]c1)[C@@H]2CCCN2S(=O)(=O)c3cc(ccc3Cl)N C40333776
c1cc([nH]c1)[C@H]2CCCN2S(=O)(=O)c3ccc(cc3Cl)N C40333779
CC(=CC(=O)Nc1c(cc(cc1Cl)S(=O)(=O)N)Cl)C C40381120
c1cc([nH]c1)[C@@H]2CCCN2S(=O)(=O)c3cc(cs3)N C41068345
c1ccn2cc(nc2c1)CSc3[nH]c4cc(ccc4n3)N C42142238
C[C@@]12CCC(=O)C[C@H]1CC[C@H]3[C@@H]2[C@@H](C[C@@]4([C@@H]3CC[C@]4(C(=O)CO)O)C)O C43757635
C[C@@]1(CCS(=O)(=O)C1)Nc2ccc3c(c2N)ncs3 C44924220
c1ccc(c(c1)CC(=O)N)NC(=O)N2CCc3c(ccs3)C2 C45724524
Cc1cc(sc1C)C(=O)N2CCC[C@H](C2)CNC(=O)N C47400386
CCc1ccc(s1)S(=O)(=O)/N=c\2/cc(c(c[nH]2)N)C C49044398
Cc1c(s/c(=N/S(=O)(=O)c2c(cc(cc2F)N)F)/[nH]1)C C49095945
C[C@H](c1cccs1)N(C)c2cc3c(cc2N)c(=O)[nH]cn3 C49727119
CCN1C=[NH+][C@H](C1=[NH2+])c2cc3c(c(c2)Br)OCCO3 C50121735
Cc1ccccc1n2c(n[nH]c2=S)c3ccc(cc3O)O C05926968
Cc1cc(c(cc1C)NS(=O)(=O)N2CCC[C@H](C2)C)N C50439531
c1c(cnc(c1C(=O)Nc2nc(cs2)C3CC3)N)Br C50709059
c1cnc(nc1NN)c2cc(c(o2)Br)Br C51169124
CNc1c(cc(cn1)Br)C(=O)N[C@H]2CCCC[C@@H]2O C52016333
C[C@H]1CN(CC(O1)(C)C)c2ccc(cc2/C(=N/O)/N)Cl C52860709
Cc1c(c(n(n1)c2ccc(cc2/C(=N/O)/N)Cl)C)Cl C52860753
c1cc(c(cc1Cl)[N-]S(=O)(=O)c2ccc([nH+]c2)N)Cl C50632527
CN1[C@H](Nc2cc(ccc2C1=O)Cl)c3ccc(c(c3)O)O C54440662
Cc1c(sc2c1c(nc(n2)Cc3csc(n3)C)NN)C C55296713
C[C@H]1CCCN(C1)S(=O)(=O)Nc2cc(ccc2N)Cl C21819461
c1cc(nc(c1Cl)CN2CCO[C@@H]3[C@@H]2CCCC3)NN C61638610
C[C@H]1CN(CC(O1)(C)C)c2ccc(c(c2)Cl)/C(=N/O)/N C61856093
c1ccc(cc1)N2C(=O)[C@H](C(=N2)N)[C@@H](c3ccc(cc3)Br)O C18195767
Cc1ccc(c(c1)NC(=O)c2c(cc(s2)S(=O)(=O)N)C)F C63854693
C1CN(C[C@@H]1C(=O)N)C(=O)NC2CCC(CC2)C(F)(F)F C45464340
c1ccc2c(c1)CCC[C@@]2(CNc3cn[nH]c(=O)c3Cl)O C66859887
C[NH+]1CCc2c(sc(c2C(=O)N)NC(=O)c3ccc(s3)[N+](=O)[O-])C1 C04087198
C[NH+]1CCc2c(sc3c2C(=N[C@@H](N3)c4ccc(c(c4)O)O)O)C1 C04981632
c1ccc2c(c1)NCCOCCNc3ccccc3OCC[NH2+]CCO2 C04774056
c1ccc2c(c1)nc(c([n+]2[O-])N)C(=[NH2+])N/N=C/c3ccc(cc3)Cl C05605042
Cc1cc2c(cc1Cl)SC(=NS2(=O)=O)NNC3=[NH+]CCN3 C01638038
C/C(=N\[C@@H]1CCCC[C@H]1[NH3+])/C2C(=NC(=O)N(C2=O)C3CCCCC3)O C09359172
Cc1cc(nn1C)C(=O)Nc2c(c3c(s2)C[NH+](CC3)C(C)C)C(=O)N C12229189
Cn1c(=O)c(c([nH]c1=S)O)[C@@H]2c3c(c4cc(ccc4[nH]3)Cl)CC[NH2+]2 C12894700
Cc1cc(no1)NC(=O)c2c(c3cc4c([nH+]c3s2)CC[C@H](C4)C)N C06043950
c1ccc2c(c1)c(cc[nH+]2)[C@@H]3C(=C(n4c5ccccc5nc4N3)N)C#N C20086197
[truncated: 960,415 more chars]
